# Supplementary material for: A simple method for data partitioning based on relative evolutionary rates
Source: PeerJ. 2018 Aug 28;6:e5498. doi: 10.7717/peerj.5498 (PMC6118207; doi:10.7717/peerj.5498)
Supplement: Data S1 — The datasets are provided in the PHYLIP format. [file peerj-06-5498-s002.zip]

Archive with 603 entries (600 files):
- DataS2/
- DataS2/AS1-1.phy
- __MACOSX/
- __MACOSX/DataS2/
- __MACOSX/DataS2/._AS1-1.phy
- DataS2/AS1-10.phy
- __MACOSX/DataS2/._AS1-10.phy
- DataS2/AS1-10miss.phy
- DataS2/AS1-1miss.phy
- DataS2/AS1-2.phy
- __MACOSX/DataS2/._AS1-2.phy
- DataS2/AS1-2miss.phy
- DataS2/AS1-3.phy
- __MACOSX/DataS2/._AS1-3.phy
- DataS2/AS1-3miss.phy
- DataS2/AS1-4.phy
- __MACOSX/DataS2/._AS1-4.phy
- DataS2/AS1-4miss.phy
- DataS2/AS1-5.phy
- __MACOSX/DataS2/._AS1-5.phy
- DataS2/AS1-5miss.phy
- DataS2/AS1-6.phy
- __MACOSX/DataS2/._AS1-6.phy
- DataS2/AS1-6miss.phy
- DataS2/AS1-7.phy
- __MACOSX/DataS2/._AS1-7.phy
- DataS2/AS1-7miss.phy
- DataS2/AS1-8.phy
- __MACOSX/DataS2/._AS1-8.phy
- DataS2/AS1-8miss.phy
- DataS2/AS1-9.phy
- __MACOSX/DataS2/._AS1-9.phy
- DataS2/AS1-9miss.phy
- DataS2/AS10-1.phy
- __MACOSX/DataS2/._AS10-1.phy
- DataS2/AS10-10.phy
- __MACOSX/DataS2/._AS10-10.phy
- DataS2/AS10-2.phy
- __MACOSX/DataS2/._AS10-2.phy
- DataS2/AS10-3.phy
- __MACOSX/DataS2/._AS10-3.phy
- DataS2/AS10-4.phy
- __MACOSX/DataS2/._AS10-4.phy
- DataS2/AS10-5.phy
- __MACOSX/DataS2/._AS10-5.phy
- DataS2/AS10-6.phy
- __MACOSX/DataS2/._AS10-6.phy
- DataS2/AS10-7.phy
- __MACOSX/DataS2/._AS10-7.phy
- DataS2/AS10-8.phy
- __MACOSX/DataS2/._AS10-8.phy
- DataS2/AS10-9.phy
- __MACOSX/DataS2/._AS10-9.phy
- DataS2/AS11-1.phy
- __MACOSX/DataS2/._AS11-1.phy
- DataS2/AS11-10.phy
- __MACOSX/DataS2/._AS11-10.phy
- DataS2/AS11-2.phy
- __MACOSX/DataS2/._AS11-2.phy
- DataS2/AS11-3.phy
- __MACOSX/DataS2/._AS11-3.phy
- DataS2/AS11-4.phy
- __MACOSX/DataS2/._AS11-4.phy
- DataS2/AS11-5.phy
- __MACOSX/DataS2/._AS11-5.phy
- DataS2/AS11-6.phy
- __MACOSX/DataS2/._AS11-6.phy
- DataS2/AS11-7.phy
- __MACOSX/DataS2/._AS11-7.phy
- DataS2/AS11-8.phy
- __MACOSX/DataS2/._AS11-8.phy
- DataS2/AS11-9.phy
- __MACOSX/DataS2/._AS11-9.phy
- DataS2/AS12-1.phy
- __MACOSX/DataS2/._AS12-1.phy
- DataS2/AS12-10.phy
- __MACOSX/DataS2/._AS12-10.phy
- DataS2/AS12-2.phy
- __MACOSX/DataS2/._AS12-2.phy
- DataS2/AS12-3.phy
- __MACOSX/DataS2/._AS12-3.phy
- DataS2/AS12-4.phy
- __MACOSX/DataS2/._AS12-4.phy
- DataS2/AS12-5.phy
- __MACOSX/DataS2/._AS12-5.phy
- DataS2/AS12-6.phy
- __MACOSX/DataS2/._AS12-6.phy
- DataS2/AS12-7.phy
- __MACOSX/DataS2/._AS12-7.phy
- DataS2/AS12-8.phy
- __MACOSX/DataS2/._AS12-8.phy
- DataS2/AS12-9.phy
- __MACOSX/DataS2/._AS12-9.phy
- DataS2/AS13-1.phy
- __MACOSX/DataS2/._AS13-1.phy
- DataS2/AS13-10.phy
- __MACOSX/DataS2/._AS13-10.phy
- DataS2/AS13-2.phy
- __MACOSX/DataS2/._AS13-2.phy
- DataS2/AS13-3.phy
- __MACOSX/DataS2/._AS13-3.phy
- DataS2/AS13-4.phy
- __MACOSX/DataS2/._AS13-4.phy
- DataS2/AS13-5.phy
- __MACOSX/DataS2/._AS13-5.phy
- DataS2/AS13-6.phy
- __MACOSX/DataS2/._AS13-6.phy
- DataS2/AS13-7.phy
- __MACOSX/DataS2/._AS13-7.phy
- DataS2/AS13-8.phy
- __MACOSX/DataS2/._AS13-8.phy
- DataS2/AS13-9.phy
- __MACOSX/DataS2/._AS13-9.phy
- DataS2/AS14-1.phy
- __MACOSX/DataS2/._AS14-1.phy
- DataS2/AS14-10.phy
- __MACOSX/DataS2/._AS14-10.phy
- DataS2/AS14-2.phy
- __MACOSX/DataS2/._AS14-2.phy
- DataS2/AS14-3.phy
- __MACOSX/DataS2/._AS14-3.phy
- DataS2/AS14-4.phy
- __MACOSX/DataS2/._AS14-4.phy
- DataS2/AS14-5.phy
- __MACOSX/DataS2/._AS14-5.phy
- DataS2/AS14-6.phy
- __MACOSX/DataS2/._AS14-6.phy
- DataS2/AS14-7.phy
- __MACOSX/DataS2/._AS14-7.phy
- DataS2/AS14-8.phy
- __MACOSX/DataS2/._AS14-8.phy
- DataS2/AS14-9.phy
- __MACOSX/DataS2/._AS14-9.phy
- DataS2/AS2-1.phy
- __MACOSX/DataS2/._AS2-1.phy
- DataS2/AS2-10.phy
- __MACOSX/DataS2/._AS2-10.phy
- DataS2/AS2-10miss.phy
- DataS2/AS2-1miss.phy
- DataS2/AS2-2.phy
- __MACOSX/DataS2/._AS2-2.phy
- DataS2/AS2-2miss.phy
- DataS2/AS2-3.phy
- __MACOSX/DataS2/._AS2-3.phy
- DataS2/AS2-3miss.phy
- DataS2/AS2-4.phy
- __MACOSX/DataS2/._AS2-4.phy
- DataS2/AS2-4miss.phy
- DataS2/AS2-5.phy
- __MACOSX/DataS2/._AS2-5.phy
- DataS2/AS2-5miss.phy
- DataS2/AS2-6.phy
- __MACOSX/DataS2/._AS2-6.phy
- DataS2/AS2-6miss.phy
- DataS2/AS2-7.phy
- __MACOSX/DataS2/._AS2-7.phy
- DataS2/AS2-7miss.phy
- DataS2/AS2-8.phy
- __MACOSX/DataS2/._AS2-8.phy
- DataS2/AS2-8miss.phy
- DataS2/AS2-9.phy
- __MACOSX/DataS2/._AS2-9.phy
- DataS2/AS2-9miss.phy
- DataS2/AS3-1.phy
- __MACOSX/DataS2/._AS3-1.phy
- DataS2/AS3-10.phy
- __MACOSX/DataS2/._AS3-10.phy
- DataS2/AS3-2.phy
- __MACOSX/DataS2/._AS3-2.phy
- DataS2/AS3-3.phy
- __MACOSX/DataS2/._AS3-3.phy
- DataS2/AS3-4.phy
- __MACOSX/DataS2/._AS3-4.phy
- DataS2/AS3-5.phy
- __MACOSX/DataS2/._AS3-5.phy
- DataS2/AS3-6.phy
- __MACOSX/DataS2/._AS3-6.phy
- DataS2/AS3-7.phy
- __MACOSX/DataS2/._AS3-7.phy
- DataS2/AS3-8.phy
- __MACOSX/DataS2/._AS3-8.phy
- DataS2/AS3-9.phy
- __MACOSX/DataS2/._AS3-9.phy
- DataS2/AS4-1.phy
- __MACOSX/DataS2/._AS4-1.phy
- DataS2/AS4-10.phy
- __MACOSX/DataS2/._AS4-10.phy
- DataS2/AS4-2.phy
- __MACOSX/DataS2/._AS4-2.phy
- DataS2/AS4-3.phy
- __MACOSX/DataS2/._AS4-3.phy
- DataS2/AS4-4.phy
- __MACOSX/DataS2/._AS4-4.phy
- DataS2/AS4-5.phy
- __MACOSX/DataS2/._AS4-5.phy
- DataS2/AS4-6.phy
- __MACOSX/DataS2/._AS4-6.phy
- DataS2/AS4-7.phy
- __MACOSX/DataS2/._AS4-7.phy
- DataS2/AS4-8.phy
- __MACOSX/DataS2/._AS4-8.phy
- DataS2/AS4-9.phy
- __MACOSX/DataS2/._AS4-9.phy
- DataS2/AS5-1.phy
- __MACOSX/DataS2/._AS5-1.phy
- DataS2/AS5-10.phy
- __MACOSX/DataS2/._AS5-10.phy
- DataS2/AS5-2.phy
- __MACOSX/DataS2/._AS5-2.phy
- DataS2/AS5-3.phy
- __MACOSX/DataS2/._AS5-3.phy
- DataS2/AS5-4.phy
- __MACOSX/DataS2/._AS5-4.phy
- DataS2/AS5-5.phy
- __MACOSX/DataS2/._AS5-5.phy
- DataS2/AS5-6.phy
- __MACOSX/DataS2/._AS5-6.phy
- DataS2/AS5-7.phy
- __MACOSX/DataS2/._AS5-7.phy
- DataS2/AS5-8.phy
- __MACOSX/DataS2/._AS5-8.phy
- DataS2/AS5-9.phy
- __MACOSX/DataS2/._AS5-9.phy
- DataS2/AS6-1.phy
- __MACOSX/DataS2/._AS6-1.phy
- DataS2/AS6-10.phy
- __MACOSX/DataS2/._AS6-10.phy
- DataS2/AS6-2.phy
- __MACOSX/DataS2/._AS6-2.phy
- DataS2/AS6-3.phy
- __MACOSX/DataS2/._AS6-3.phy
- DataS2/AS6-4.phy
- __MACOSX/DataS2/._AS6-4.phy
- DataS2/AS6-5.phy
- __MACOSX/DataS2/._AS6-5.phy
- DataS2/AS6-6.phy
- __MACOSX/DataS2/._AS6-6.phy
- DataS2/AS6-7.phy
- __MACOSX/DataS2/._AS6-7.phy
- DataS2/AS6-8.phy
- __MACOSX/DataS2/._AS6-8.phy
- DataS2/AS6-9.phy
- __MACOSX/DataS2/._AS6-9.phy
- DataS2/AS7-1.phy
- __MACOSX/DataS2/._AS7-1.phy
- DataS2/AS7-10.phy
- __MACOSX/DataS2/._AS7-10.phy
- DataS2/AS7-2.phy
- __MACOSX/DataS2/._AS7-2.phy
- DataS2/AS7-3.phy
- __MACOSX/DataS2/._AS7-3.phy
- DataS2/AS7-4.phy
- __MACOSX/DataS2/._AS7-4.phy
- DataS2/AS7-5.phy
- __MACOSX/DataS2/._AS7-5.phy
- DataS2/AS7-6.phy
- __MACOSX/DataS2/._AS7-6.phy
- DataS2/AS7-7.phy
- __MACOSX/DataS2/._AS7-7.phy
- DataS2/AS7-8.phy
- __MACOSX/DataS2/._AS7-8.phy
- DataS2/AS7-9.phy
- __MACOSX/DataS2/._AS7-9.phy
- DataS2/AS8-1.phy
- __MACOSX/DataS2/._AS8-1.phy
- DataS2/AS8-10.phy
- __MACOSX/DataS2/._AS8-10.phy
- DataS2/AS8-2.phy
- __MACOSX/DataS2/._AS8-2.phy
- DataS2/AS8-3.phy
- __MACOSX/DataS2/._AS8-3.phy
- DataS2/AS8-4.phy
- __MACOSX/DataS2/._AS8-4.phy
- DataS2/AS8-5.phy
- __MACOSX/DataS2/._AS8-5.phy
- DataS2/AS8-6.phy
- __MACOSX/DataS2/._AS8-6.phy
- DataS2/AS8-7.phy
- __MACOSX/DataS2/._AS8-7.phy
- DataS2/AS8-8.phy
- __MACOSX/DataS2/._AS8-8.phy
- DataS2/AS8-9.phy
- __MACOSX/DataS2/._AS8-9.phy
- DataS2/AS9-1.phy
- __MACOSX/DataS2/._AS9-1.phy
- DataS2/AS9-10.phy
- __MACOSX/DataS2/._AS9-10.phy
- DataS2/AS9-2.phy
- __MACOSX/DataS2/._AS9-2.phy
- DataS2/AS9-3.phy
- __MACOSX/DataS2/._AS9-3.phy
- DataS2/AS9-4.phy
- __MACOSX/DataS2/._AS9-4.phy
- DataS2/AS9-5.phy
- __MACOSX/DataS2/._AS9-5.phy
- DataS2/AS9-6.phy
- __MACOSX/DataS2/._AS9-6.phy
- DataS2/AS9-7.phy
- __MACOSX/DataS2/._AS9-7.phy
- DataS2/AS9-8.phy
[truncated: 303 more entries]
