# Supplementary material for: A simple method for data partitioning based on relative evolutionary rates
Source: PeerJ. 2018 Aug 28;6:e5498. doi: 10.7717/peerj.5498 (PMC6118207; doi:10.7717/peerj.5498)
Supplement: Data S1 — The datasets are provided in the PHYLIP format. [file peerj-06-5498-s002.zip › DataS2/AS1-10.phy]

17  4000
out     ATACCAAAACGTATTAAATAACACATAATCACATTTACACGTTTCCTAGTACGAAATTTAAACATAACATTCCTAATTTCTTCATGGATTTAACAATTTAGGATTTAACAAACTAATTGATTAATTCTTATTCACAGATAATGAAGACTAGATAAAGATATTTATCGAATTTCCCGTCTAAAATAAGTAGTGATTTGTAAATTTGAGAACTTATAATGGAGAAGACACATTCGATAACCTATGTATAGAATTACATATCGAATGATAGTATAGCATAATTATTGATTGTAAAATCAGCAATTTAGTAAACCTATTACATTTAATTTCTGGAAAGAGTGATTTTAAATTTTGTTAATGATGAAATTCTTTTAAATGGTCATATTTATCATTATTAAATTGTTTAAAATTTTATCAATTAGTGTCTTAAAACGTTCTTGTAAAATATTTAACCCCGATGGTTGGTATTATTTATTTCTACAATTGTTTATAATAAAGATCTTTTAAATAACCATGAAAAATATATGTATACACTTAAATTGATTACTCATTTATTTTACTTATAATCATAAGAACGAGTAAAGAACGTAAATTACTCACAGATAACTATTTTATAGAGTTCAATATAATATAAGAGTAGAAAGAGATTATCGATTTAAATTATAAATTTATCATCTTTTCTATTAGTAATCTTGCAACACAAAAAATTTTTTATAATAATTTTATATTCTAATATGTTTACGAGTAAGTAATCAAATGGTTTTATACATATTTAAACATCATGTATTATTTTTTATTTTAAAGAAAATTTCTAACTTAATTTTAAAATCCTTATCAAGTTATACATATTTTCTATAATCTAGAATATAAAGGTAAATTATTTATTACCATTATATTTTTTGTTCATATCTTATTATGTACGAAAAACATCATATTATTTTCTTATTAATAAATGAAATGCAATGAATGATTAAAAGAAATTTTAATTAGAAGCTAACCCTTATTCCGATTATTTTAGTCTAATCTTAATAAACAGTTTAGCTGCATATCGTCTAACCGAAAGACTTTTCCACCCGTGAATAGTTAGAGCAAGATGTACAGTATCGCATTAGAATGCGGTTCGTAATTATCCATGTACCTAGGCGGTTATTCGTTATTCTATCGTGGCGATGTCGCCCGATAGTATTTGAGGGACATCAGGTTGTGACTATGAAATGCGAAATGCATTATATCGAGCTCTCTTAGTGATAAGTAATCGATCAACAATAACTACTGGAGAGTGTGAAAACGTGCATAGTGGATCGTCGTTTACTTTGTATTAAAATAGGATTCAAGCTGATCAATAGTATCTGAACTATTAACGCATATACAATACCTTTGGGGTTATGCTTGTGGGTGAGTCTGCACTTCTCCTACTCGTGTCGCGCATAAAATAGGAACGAGATTAGTAGCCTCATCAGGCTAGCACTTATATTTAGCTGAGTCTAGTTGATTCTCTCTTCGAGCATAATTAGATCGACATACCTTACGAGTTGTCTCTTATCATCCTTAAAATTTCTACTTTCAATGGTACGATAAGTGTGATATTTCCGTTTCATAGACTCAAAAATAGTCTGTACTGTGCCTTATATAGTACTTAACCTTAAACGACAAAGGGTCCGTTTACCAATATAAACATTCCGAACGCAAAATGAGCCGTTGAGTCGTGGAATTCAAAAAAATAATCCCAAAGATATACTACATAATCAGGCAGAGAGTAAATATATATCGACAACATTTCCCTCACAGTCGGTCGGGTATATATATAATGTGTCTGATGCGGGTTGAGTAATCTCACATTCAGGCTTTTACAGCGTTAAATGCGAGTGCCTAGGTAAGGAGGATGCACGGAAAACAAATTGAAGCCATCCTGGCAACTTCTATACACTTACCTCGTAGAAGCATTCGTATAGGTTCCATATCGTATCTAATTGAGATTTTTTGTGAGGCGTTCGAGATTTGTCCTGACCGGAATTAGTCAAGTGACGAAGGATGTCGCCTGGACACCCAGCGAAATCGATACTAGGCACGGTCACTCCCAGGCGTTACTCGGCTCGTCGATGTTCAGAACTTTAGCCGGTTGGCCTGTCGCTGCGCAATTTCAGCGGGCCTGCACGCACTCCAGTTATTGGTCTACGATAGTTGGTCCCGTCTAAACACGTTATCTGGCAGTACCCGTGCAGACGCTTGCGGATGAAATGTATCCGCCCCGGCGAAGCCGGGCTGATGTAACACTAAGGTGCCAGCGTTTTGTGGCAATTCGCCCGCCGTGGTCAGGTCCCCCGTGGCGGTGATTCGCCTTACGGGCCGTCAAGTAAAGCCCAATACCGTGTGCGTATTCCACAACGCGCTGCGGACAGGCCATGGTGTGCGTGACACGTTCGCGGTTAAGTCAAATTGGATACCTGGCCGCAGCACTGCCATTGCCATGTAGGGGTTATCGCCAGCGCGCTAGGGGGACCAGGTGCAACGCGTGCCTCCTATTTCTATTTACCGGAGCGGGATGGGCCAAAGCTCTTCTTGCTAAAAGCTCGTGTGAGTTATGTAGAGAACGATTTGATAGCCATAAACCGGTGGGTCCTTGGCTAGTTCCACGCCAGCGCAGTTGAAACCATCCGTCCACTCCAGATACTCTCGCAGCGGCCTACATACCACTGTCCCTGCAACGATTGCCGAGGCGTCGCGAGTACTCACAGAAGCCACATCCTGTAACGATACCGCCAGGGACGGGGTATATCGAATTTGGACTCTCCCTTGATACAGTCAGCCCAAGTGTAGCCCGTTCGCCCTACGGTTCCGCCCGCGCCACAGGGGATTCGCCCGAGGACTTCCCTCTTCGTCCAGCAGCTGCCCAAGCACAGCGACTGGCGACGGGTCGGCATCCCACAAGAAGTCGTACACCGCGGGATGACAAAGGCGCCGGTCAGCCGAGCCCTATACCATATAGCTGGCGGGCTGACCCATGGTCGAACGGCGGGCCGTCACAGGACGCGGGCGCTCGATGCCCGCCCGGCCCGGCTCGGGCTACCGCTCGCGTAGGCCCGCCGAATGCGGCACCCGCGGTCGGCCCGTCCCGTAGGGAGCCGGCGGCCGCGCGGGTCGGGCCGTGGGGTGGGGAGGCGCGTGAGGCCGCGAGGGTAGCAGCTGATGGGTTGGAGGCAGACCCCCGGGGGCGGGTGCCGGCGCTCGGGCGCTGCGAGCGCGGGACCCGGCGAGGCGGTTGGCGGGTGTCCCGCGCACGTGCCCCCGGCCGGCGGGCCCGACGGCGAGGTGCCCCCCGCCGGGACTGAGGCCCCACCCGCTACCGCAGACAGCCCGCACGCGCCGGAGCCCTTGTGACCGCGCACCTCCGCGGGCGCACGCCGCCCACACCGGGCCGTGGCGGGGGGCACCGTGGGCCCTCCCGGCGGCGTGGGCCCGCCGGGCCCGGGCCTACCCCGTTACCACAGACCTGGCGCATCGGGCCGCGGCGGGGCGGGGCGGGGGATCTCAGTTGCCGGGGCGCGCGATCCGTGGCGTTCCGGCCCCGCGCCAGGGGGAGACCTCGCCGACCGGGCTTGCCAAGACCAGCTGCGCCGCGGCGGACCCGCGCGAGCGTGGCGCGGCTGCCGTATGGCCGGTGGGCTGCGCATCCCCGTGCGGCGCTGGCCCCAGGCGGGTCGCGGGACGACCCTACGCGGCGGCGTGGGCCCTCCGCCCCGGCCTAGCCTCGTCGGGCGCTCGTAGCGGCCCGACCCGCGCGGCCGACAGCCGTGGCAGCGGCGGGCCACCCGGCCGGGGCTACTTAGGTCTCGGGGGCAAGCGCATGCGCCCGCCTAGACACCCGGAGGCCCGAGGAAGGGGCGCTGGTCGGCGCTCCGTGGACCGACGACGTGCATCGTGGCCCTTCGTCGGGGCGCCCCGCCGAGCGTCGAAGAGTCGCCGCCCCCGAGGCCCCGACGTCGGCACGCGCTCACGCCCGGCG     
P       ACACCAAAACTTATTAAATTCCACTTAATCACATTTACATCTTTCATAATACGAAATTTAAACTTAACATTCTCGATTTCTTCATAGATTTAGCATTTTAGGTTTATACAACCTAAATGATTAAATCTTATTCACTGATAATGAAGACTTCATAAAGATATTTATTGAATTTTCCCTCTAAGATAAGTAGTTATATGTAAATTTGAGAACTTATAATGGAGAAAACACATTCGTAAACCTATGTTAAGAATTACACATTGAATGATAGTATAGCTTTATTATTGATTGTAAAATCAGCAATTTAGGAAACCAATAACATTTAATTTCTGTAAAGACACATTTTCTGTTTTGTTAATGATGAGATTATTTTAAATGTAAAAATTTATCATTATTTAATTGTTTTAAATTTTATCAATTACTGTATTAAATCGTTCTTGTAAAATCTTTAACCCCCATGGTTTGTATTATTTATTTCTACACTTTTATATAATAAAGATCTTCTAAATAACCATGAATAATAAATGTTTACACTTAAATTTATTACTCAATTACTTAACTTATAATCATAAGAACGAGATAAGTACATAAATTACTCACAGATGACTATTTTATATATTTCAATATCAATTAAGATCAGAAAGAGATTTTCGATTTAAATGATAAATTTAGTAACTTTTCTATAGGTATACGTGCAACATAATAAATTTTTTATAATAATTTTTTGTTCAATTATGTTTTAGAGTAAGTAATCCACTGGTTTTAAACATATTTAAACATCATGTATAATTTTTTATTTTATTGAATTTTTCTAACTTAAATTCTAAATAATTATCAAGATAAAAATATATTCTATAATATGGAATTTAAAGGTAATTTTTATAAAACAACGATATTTTTTGTTCAAGTCTTATTATGTACGATAAACAACATATTATTTACACAATAATAAATGAATTGCAAAGAATGATTAAAATAAATTTTAATCAGTTGCTAACCCTTATTCCGATTAGATTAGTCTAATCATGATAAACAGTTTAGCTGCCTGTCGTCTAACCGAAAGCCTTTACCTCCCGTGTTTAGTTAAAGCAAGAGGTACACTAGCCCTGCAGAATGCCCTTTGTAACTAGCCATGTACCTAGGAGGTTATTTGTTATTCTATAGTGGCGATGTCGCCAGATAGTACTTGGTGGACATCAGGTTGTGATTATGAATAGTGAAATGCTTTATAGCGAGCTCTCTGTGTGTTATAATAAAGATCCACTACAACAACTGGAGAGCGTGAAAACGTGCGTAGTGGGTCGTCGTTTACTTTTTATTAAAATAGGATTGAAGCTGATCAATAGTATCTGGACGATTTACGCATATACAACGCCTTTGGGGTTATGCTCGTTATTGTGTGTGCACTTATCCTTCTGGTATCGCTCATAATATAGAAACTTGGTTAGTCGCCTCGTGAGGGTAGCACTGCAATTTCGATGTGTCTAGTTGATTCTATCTTAGAAGGTAATTACTTCGACATACCTTACGTGTTGGCTCTAATCGTCCTTTAAATTTCGACTTTCAAAGGTGCGATAAGTGTAAAATTTCCGGTTCAGCGACTCAAAGATCGTATGAACTGGGCCGTATATAGTAGGTAATCTTAAACGACAAACGGTCTGTTATCCTATGTAAACATTCCGAATGCAAAAAGAGCCGTTGAGTCATGTAATGCAAAAAAATAAGCCCAATGATATACAACATAATCAGGCTGAGAGTAAATATATATCGACAACATTTCTCTAACAGTCGGTCGGGTATGGATATAATGTGTCTGCTGCGGGTTGAGTAAACTCACTTTCAGGCTTTTACAGCGGTAATAGCGAGTGCCTCGGCAAGGTGGATGCAAGGAAAACAAGTTGACGCCAGCTTGGAAACTTCAATACACTTATCACTTAGAAACATTCCTATAGGTACCATATCGTATCTAATTAAACTTTTTTCTAAGGTCTTAGGGATTTTTCCTGCCCGGAATTCGTCTACTGACGAAAGATGGCTCCTGGACACCCAGCGAAATCGATACGATGCACGGTCACTCCCACGCGGTACTCGGCTCGTCCATGTCCAGAACTTTAGCCGGTTGGTCCCGCGCTGCGCAATTTCAGCGGGCCTGCACCCACTCCAGTTAGTGGTCTACGATAGTTGGCCCCGTCTAAACACGTCATCTGGTTGTACCCGGGCAGACGTTTGCGGGTGAAAGGTATTCGCCCCGGCGAAGCCGGGCTGATGTAACGCGGAGGTGAAAGCGTTTTAGGGCAATTCGCACGCCGAGATAACGCCCCCCGTGGCGGTGATTTGCCTTGTGGGCCGTCAAGTAAAGCCCTATTCCGTCTGCGTATTGCACAACGCGCTGGGGAAGGGTCATGGTGTGCGTGATACGTTCGCGGTTAAGTCGGATGGGATACATGGCCGCAGCACTGCCATTGAGACGTACGGGTTATCGCCAGCGCGCTACGGGTACCAGGTGCTGCGCGTGCCTCCTATTTCTCTTAACTGGGACGGGATGGGTCAAAGCTCCTCCTGCTAAAACCTCGTGAAACGTGTGTACAGAACGAATTGATAGACAGATCCCGGGGGGTGCTTGGCTAGTTCCACGCCAGCGCAGTTGATACCAGCGGTCCGTTCCAGCTAGTCTCGCAGCGGCCTACAAGCCACGGTCCCTGCAACGATGGCCGTGGCGTCGCGAGCCATGACGGCAGGCACATCATGGAACCATATTGCCAGGGACCGGGTATATCGAATTTCGGCTCTCCCTTGATACAGTACGCCAAAGTATAGGCCGTACGGCATGCGGTTCCGCTGACGCCACAGGGGATTCGCCTGAGGACTTCGATCTTCGTCCAGCAGCTGACCGAGCACAGCGACTGGCGACGGGTCAGCATCCCACCACAACTCGTACACCGCCCGATCGCACAGGCGCCTGTCTCCCGAGACCTATAGCATGTAGCTGGCGGCCTAACCCATGCCTCAACGGACGGCCGTCACGGCAAGGGGGCGCTCCATCCCCGCCCGGCCCGGCTCGGGCCACCGCTCGCGTAGCCCCGCCGAGTGCGGCACCCGCGGTCGGCGCGTCCCGTAAGGACCGGGCGGCCTGGCGGGTGGGGCCGGGCGGTCGGGCGGCGGGTGAGGCCGCGATGGTAGCAGGTCACGGGGTGGAGGCAGACCCCCCGGGGTGGGTGCCGGCGCTCGGGCCCTGCGAGCGCGGGACGCCGCGAGGCGGGCGGCGGGTGCCCCGCGCAGGCCGCCCCGGCGGGCGGGCCCTCCGGCGAGCTCCGCCCCGCGGGGAGTGAGGCCCCACGTGCCACCGCCGACAACCCGCACGTGCCCCAGCCCTTCTGACCGGCCACTTCGGCGGGCGCACGCCGCCATCAGCGAGCCGTCGCGGGGGGGACCGTGTCGCCTCCCGGCTGCGTGGGCCCGCCAGGGCCGAGCCCACCCCGTTACCCCGGACCTGGCGCGTCGCGCGGCGGCACGGCGGGGCGTGCGATTTCAGTGGGCGGGGCGTGCGTGCCGGGGCGTTCCGCCCCCACGCCGGGGAGCGGCCGCGCCGCGCGGTCCTGCCAAGACCGGCTGCGCCGCGGCGGACGCGCGCGAGCGTGGCGCCGCTCCCTTCTGGCCGTTGGGCTGCGCATGCCCGTGCGGCGCTGGCGCCAGGCGCGTCGCGGGGCGACCCTCCGCGGCGGCGTGGGGCCTCCGACGGGGCCTACCCTCGTCGGGTGTGCGTAGCGCCCCGACCCGAGCCGCCTACAGCCGTGCCAGAGGCGGGTCACCCGGCGGGGTCAGCTTAGGTCTCGGGGGCAAGCGCAGGCGCCCGCCTCCACCCCAGGCGGCCCGAGGCAGGGCCGCCGGGCGGCGCTCGGTGGACCGACGCCGCGCATCGGGGCCCTGCGTCGGAGCGCCCCGCCGAGGGTTGAATAGTCCCCGCCCCCGAGGGCCCGGGGACGGCACGCGCTCAGGCCGGGCG     
O       ATACCAAAACGTATTAAATTACACTTAATGACATTTACATGTTTCCAAATAAGAAATTTAAACTTAACGTTCCCAATTTCTTCATTGATTCTACATTTTAGGTTTCTACAAGCTAAGTGATTAAATCTTATTCTCAGATAATGAATACTTGATAAAGATATTTATAGAATTTCCCCTCTAATATAAGTAGTGATTTGTAAATTTGAGAACTAATAATGGAGTAAACACGTTCTTTAACCTATGTTATGAAGTACATATCGAATGATAGAATAGCATAATTATTGAGTGTAAAATCATCAATTTAGGAAACCAATTACATTTAATTTTTGGAAAGACATATTTTATTTTTTGTTAATGTTGAGATTGTTTTTAATGTTTATATTTATCATTATTAATTTGTTTGAAATTTTATCAATTATTGTCTTAAATCGTTGTTGTAAAATCTTTAACCCCCATGGTTTCTATTATTTATTTCTACAATTGTTTATATTAAATTACTTTTAAATAACCATGAAAAATATATGTATACTCTTAAATATATTACTCAATTACTAAACATATATTCATAAGAATGAGTTAATAAAGTAAATTGCTCAAAGATAACTGTTTTACACAGTTCAATATCATTTAAGATCAGAATGAGATTTTCGATTTAAATGATAATTATAATAACTTTACTATAAGTAACCTTGCAACACAATAAACTTTTTATAATAATTTACTAATCTAAAATGTTTTTAAGTAAGAAATCAAATGGGTTTAAACATATTAAAACATCATGTATTATTTTTTATTTTAAGGAAATTTTCTAACTTAATTAGTAAATACTTATCAAGTTAAAAATATATTCTATAATCTGGAATATAAAGGTAAATTTTTTACAATAATTATATTTTTAGTTCAAATCTTATTATGAACGATAAACTTCACATTATTTACTAACTAATAAATGAATTGCAAAGAATGATTAAAATAAATTTTAATTAGTAACTAACCCTTATTCCGACTATGTTAGTATAATCTTGATAAACAGTTTAGATGGCTTTCGTCTAACCGAAAGCCTTTTCCAGCCGTGAATAGTTAGAGCAAGATGTACAGTCGCCCTTTAGAAGGCGCTTTGTATATAAACATGTACGTAGGAGTTTATTTGATATTCGATGATGGCGATGGCGCCGGATAGTATTTGATGGACATCAGGTTGTGATTATGAAAAGGGAAATGCGTTATATCGAGATCTCTCTGTGTTATATAAACGATCAAATACAACAACTGGAGAGTGTGAAATCGTGCATAGTGGGTCGTCGTTTAATTTGTATTAAAATAGGATTGAAGCTGAACAATAGTATCTGAACGATTCACGCATATACAAATCCTTTGGGGTTCCGTTAGTTAGTGTGTATGCACTTCTCTGCCTTGTATCGCGCATAGTATAGGTACCTGATTAGTCGCCTCTTGAGGGTGGCACTGCAATTTAGTTGCGTCTAGTTGATTCTATCTTCGAATATCACTAAATCGTCATACCTCACGGGTTTGCTCTTATCGTCCTTTAAATTTCTACTTTCAATGATGCGATAAGTGTGAAATGTACGCTTCAGAGACTCAAAAATCGTCTGTACTGGGCCTTATATATTAGGTAAGCTTGAACTACAAACGGTTCGTTTTCCTATATAAACATTCCGAATGCAAAAAGAGCCGTTGAGTCATGTAATGCAAAAAAATAATCCCAATGATATACAACATAATCAGGCTGAGATTAGGTATATATCGACAACATTTCCCTAACAGTCGGTCGGGTATATATATAATGTGTCTCCTGCGGGTTGAGTAAGCTCACTTTCAGGCTTTATCAGCGGTACTTGGGTGGGCCTCGGTAAGGAGGATGCCCGGAAAACAACTTGACGCCAGCTTGGAAACATTTATAAACTTAACTCGTAGAATCATTCCTATAGATCACATATCGTATCTAATTGGACTTTTTTCTTAGGCCTTAGAGATTTGTCCTGCCCGGAATTAATAAAATCACGAAGGATGGCGCCTGGACACCCAGCGAAATCGATACGAGGCACGGTCAGTCCCACCCGGGACTCTGCTCGGCGATGTTGAGAACTTTCGCCGGTTGGTCTGACGCTGCGCAATTTCAGCGGGCCTGCACTCACTCCACTTAGTGGTCTACGACAGTTGGTCCCGTCTAAACACGCTATCTGGCCGTACCCGTGCAGGCGTTTGCGGCTGAAAAGTATCCGCCCCAGCGAAGCCGGGCTGATGTACCGCGCAGGGGCCAGCGTTTTGGGGCAATTCGCCCGCCGCGGTCAAGTCGCCCGTGGCGTTAATTCGCCTTGTGCTCCGTCAAGTAAAGCCCTATACCGTGTGCCTATTCCATAACGCGCTGGGGACAGCCCATGGTGTCGGTGAGACGTTCGCGGTGAAGTAGGATTGGATACGTAGAAGCTGCATTGCCATTGACACGTAGGTGTTATCGCCATAGCGCTAGGCGTACCAGGAGCTGCGCGCGCCTACTCATTCTATTTACTGGGACGGGATGGGCCATAGCTCTTCATGCTAAAAGATCGTATAACCTATGTACAGAAAGATTTGATAGACAAACACCGGGGGGTGCTTGGCTAGTTCCCCGCAAGCGCAGTTGATACCTGCGGTCCGGTCCAGCTAGTCTCGCAGCGGCCTACAAGCCACCGTCCCTGCAACCATGGCCGAAGCGTCGCGAGTAACCACCGCAGGCACATCGTGTAACGATATGGCCAGGGACGGGGTATGTCGAATTGCGACTCTTCCTTGATACAGTCCGCCAAAGTGAAGGCCGTACGACCTACGGTTGCGCCAGCGCCACAGGGGGTTCGCCTGAGGACTTCACGCTTCGTCCAGCAGCTGCCCCTGCACAGTGACTGACGACGGGTCAGCATCCCCCTAAAACTCGTACGCTGCCCGATCGCAGCGGCGCCTGTCAGCAGAGACCTAGAGCATGTAGCTGGCGGTCTAACCCATGCTTCGACGCCCGGCCGTCACAGCAGGGGGGCGCTGCATGCACGCCCGGCCCGGCTCGGGCTACCGCTCGCGTCGCCCCGCCGAATGCGGCACCCGCGGTCGGCGCGTCCCGTAAGGAGCGGGCGGCCGGGCGGGTCGCGCCGGGCGGTCGGGGGGGGCGTGACGCCCCGATGGTTGCAGCTTAGGGGTTGAAGGCAGACCCCCGGGGGTGGGTGCCGGCGCTCGGGCGCTGCGAGCGCGGGACGCCGCGGGGCGGTGGGCGGGTGTCTCGCGCAGGCCGCCCCGGCCGACGGGCCCTACCGCCAGCTCCGCCCCGCGGGGACTGGCGCCCCACGTACGACCCCCGACCACCCGCACGGGCCCCACGCCTTGTGACCGCGCACCTCGGCGGGCGCACGTCGCTCACAGCGTGCCCTCGCGGAGGGGACCGTGCACCCTCCCGGCGGGGTGGGCCCGCCAGGCCCGGGCCCACCCCGTTACCCCGGACCTGGCACCTCGGGCGGCGGCGCGGCCGGGGAGGCGATCTCAGTGGGCGGGGCGCGCGAGTCGGGCCGTTCCGCCCCCACGCCTGGGTGCCTCCGTGCCGACTGGTCCTGGCACGACCAGCTGCGCCGCGCCGCACCCGCGCGAGCGGGGCGCCGCTGCCTTATGGCCGCTGGGCGGCGCATGCCCGTGCGCCGCTGGCCCCCGGCCGGTCGCGGGGCGACCCTCCGGGGCGGCGTGGGACCTCCGTCGCGACCTAGCCTCGCCGGCTGCGCGTAGCGCCCCGACCCGGGCGGCCGAACGCCGAGCCAGAGGCGGGCCACCCGGCTGGAACGGCTTAGGTCTCGGGGGCAACCGCAGGCGCCCGCCTCGCCGCCCGCAGGCCCGAGGCAGGGCCGCTGGTCGGCGCTCAGTGGACCGACGCCGCGGTTCGTGGCCCTGCGTGGGAGCGCCCGGCCGAGAATTGAATAGTCCAGGCCCCCGAGGACCCGGCGTCGGCACGCGCTCACGGCCGGCG     
N       ATACTAAAACGTTTTATATTACACTTATTCACATTTACAAGTTTCCTAATAAGAAATTTAAGCTTAACATTCGCAATTTCTTCATTGATTTATTATTTTAGGTTTTAACACACTAAATGATTATATCTTATACACAAATAATGAAAACTTGATGAAGATATTAATCGAATTTCCCCTCTAATATAAGTAGTGATTTGTAAATTTGAGAAATTTTAATGGTGAATACACCTTCCATAACCTATGTTAATAATTTCATATCGAATGATAGTATAGCATTATTATTGATTGTAAAATCAGCAATTTAGGAAACCAATGACATTTAATTTCTGGAAAGAGACATTTTATCTTTTGTTAATGAGCAGATTTGTTTTAATGTATATATTTATCATTATTTAAATTTTTTAAATTTTAACAATTCGTTTCTTAAATCGTTCTTGTAAAAGCTTTAACTCCCATGGTTCCTATTATTTATTTCTCCAATTGTTTATTATAAAGATCTTTTTAATAACCTTGAAAAATATATGTATACACATAAATTTATCACTCAATTACTTAACTTATAATCATAAGAACGAGTAAAGAACCTAAAATACTCACAGATAATTATACTAGATAGTTCAATATAATATAAGAACAGAAAGAGATTTTTGATTTAAATGATAAATATAAAAACTTTACAATAAGTAATCTTGCAACAAAATAACTTTTATATAATAATTATATAGTCTAATATGTTTTCAAGTAAGTAATCAAATGGTTTTAAACATATTAAAACATCATGTATTATTTTTTATTTTAAGGACATTTTCTACCTTAAGTATTAAATACTTATCAAGTTGAAAATATATTCTATAATCTTGAATATAATGGTAAATTTTATATAACAATTATATTTCTTGTTTAAATATTATAATGAGGGATAAACATCATATTAATTATTAAATAATAAATGAAATCCAAAGAATGATTAAAATAAATTTTAATTTTAAACTAACCCTTATTCCCATTAGTTTAGTATAATCTTGATAAACAGTTTAGCTGAGTATCGTCTAACCGAAAGCCTTTCCCGCCCGTGATTAGTTACAGGAATATGTACGCTAGCCCTTTAGAAGGCGCTTTGTAAATAACCATGTACCTAGGAGGTTATTTGATATTCTAAAGTGGCGATGTCGCCGGATAGTATTTCACTGACATCAGGTTGTTATTAGGACAAGAGAAATGCATTTTATCGAGCTCTCTTTGTGTTATAAAAACGATCAACTACAACAACTGGAGAGTGTGAAAACGTGCTTAGTGGTTCGTCGTTTACTTTGAATTAAAATAGGATTGAAGCTGATCAATTGTATCTGGACCATCTACGCCTATACATTTCCTCCGGGGTTATGTTAGTTACTGTGTATGTACTTATCCTCCTCGTAACGTGCATTGAATAGGTACGTGACTAGTCGCCTCGTGAGGGTAACAGTGCAATTTAGCTGTGTCTAGTTGATTCTATCTTGGAAGATAAATACATCGACATACCTTACGGGTTGGCTCTTATAGTCCTTTAAATTTCTACTTTCAATGGTTCGATCAGTGTAAAATTTTCGCTTCAGAGACTCACTAATAGTATGTTCTGGGCTATATATAGTAGGTAACCTTTAACGGCAAACGGTCCGTTCTCCTATATAAAGATTCCCAATGTAAAAAGAGCCGATGAGACATATAATGTAAAAAAGTAATCCCAATGATGTACAACATAATCAGGCTGAGAATACTTATATATCGACAACATTTATCTAACAGTCGGTCGGGCCTATATATAATCAGTCTGCTGCGGGTTGGGTGATCTCACTTTCAGGCTTTAACAGCGGTAATAGGTGGTGCCTCGGTAAGGAGGATGCACGGAAAGCAAGTTGACGCCAGCATGGAAACTTCTATACCCTTAACTCGTAGAAGCATTCCTTTAGCCTCTCTATCCTATCTAATAGTCCTTTTTTCTAAGGCCTTAGAGATATGTCCTGCCCGGAATTCGCCAAATGACCAAGGATGGCGCCTCGACACCGAGCGAAATCGATGCGAGGCACGGTCAGTCCCACCCGGGACTCGGATGGTCGATGTTCAGAGCTTTAGACGGTTGGTCAGACGCTGCGCAATTTCAGCCGGCCTGCACTCACACAAGTTTGTGGTCTACTATATGTGGTCCCGTCTAAACACGTTATCTGGTAGTACCCGGGCAGGCGATTGCGGGTGAAACGTATCCGCCCCGTCCAAGCCGGGCTGATGTAACACGAAGGTGGCAGCGTTTTGCGGCAATTCGCCGGCCGTGCTCACGTCCCCCGTGGCCGTAATTCGCCTTGCGGGCCGTGAAGTAAAGCCCTATACCGTCTGCGTATTCCCAAACGCGCTGGGGACAGTCGATGGTGTGCGGGAGAGGTTCTCGGATAAGTCGGATTGGATACCCGGGCGTAGCAGTACCATTGCCACGTAGGGGTTATGGCCGTTGCGCTAGGGGTACCAGGTGCGGCGCGTGCCTTCTACTTCTATTAAGTGAAGCGGGATGGGCCATGGCTCTTCGTGGTAAAAGCTCGTGTAAATTATGCAGAGAACGACTTGATAGAGAGATACCGGGGCGTTCTTGGCTAGTTCTACGCCAGCGCAGTTGATACCCGCGCGCCGTTCCAGCAACTCTCGGAGTGGACTGCAATCCATTGTCCCTGCAACAATGGACGAAGCGTCGCGAGTCATCACCGCAGGCACATCCTGTAACCATATGGCCAGGGACCGGGTGTATCGAATTTCGGCTCTCCCTTGATACAGTTCGCCAAAGTGTAGGCCGTCCGACCTCCGGTTGCGCCGGCGCCACAGGGGTTTCGCCGGAGGACTTCAATCTTCGTCCAGCAGATGCCCCAGCACAGCGCTTGGCGACGGGTCTGCATCCTATAACCAGTCGTACACCGGGTGATCACAACGGCGCCTGTCAGACGAGACCTATACCATGCAACTGGATGCCTGACCCATGCTTCAACGGCCGCCCGTCAGAGCAGGCGGGCGTTCTATGCACGCCCGGCCCCGCTCGGGCCACCCCTCGCGTAGCCCCGCCGAATCCGGCACCCGCGGTCGGCCCGTCCCGTAAGGAGCGGGCGTCCGGGCGGGGCGGGCCGGGCGGTCGGGCGGTGTGTGAGGCCCCGACGGTGGCAGCTGATGGGTTGCAGGCAGACCCCCGGGCGTGGGTGCCGGCGATCGGGCGCTGCGAGCGCGGGACGCCGCGGGGGGGTGGGCGGGTGTCTCGCGCAGGAGGCCCCGGCCGGGGGGCCCTACGGCAAGCTCCGCCCCGCAGGGACTGAGGGCCCGCCCGCCACCGCCGACAACCCGCACGCCACCCAGCCCTCGTGAGCGCGGACCTCGGCTGGCGCACGCCGCCAACACCGAGCCGTCGCGGAGGGAACCGTGCGGCCTCCCGGCGGGGTGGGCCCGCCAAGCCCGGGCCGACCCCGTTACCACCGACCGGGCGCCTCGGGCGGCGGCGCGGCGGGGCAGGCGATCTCAGTGGGTCGGGCGCGCGAGAGGGGACGATCGGCCCCAAGGCCTGCGGGCGCCCGCGCCGACGGGTCCTGGCAAGACTAGCTTCGCCGCGCGGCACCCGCGCGAGCGTGGCGCCGCTGCCGTATGGCCGCTGGGCTGCGCATCCCCGTGCGGCGCTGGCCCCAGGCGGGTCGCGGGGCGACCCTCCGCGGCGGTGTGGGACCTCCGTCGCGGCCTAGCCTCGTCGGGTGCGCGTACCGCCCCGACCCGGGCCGCCTACGGCAGTGCCAGATGCGGGGCAGGCGGCCGGGGCGGCTTAGGTCTCGGGGGGAAGCGCAGGCCCCCGCCTTGACGCCCGGAGGCCCGAGGGAGGGCCGCTGGTCGGCGCTTGGTCGACCGACGCCGCGCTTCGTCGCCCTGCGTAGGAGCGCCCCGCCGAGAGTCGGATCGGCGCCGCCCCCGAGGGCCCGGCGTGGGCACGCGCTCACGCCCGGCG     
M       ATACCAAAACCTTTTATATTACACTTAATTACATTTAGAAATTACCTAGTATGAAAATTAATCTTGACATTCCCAATTTCTTCATTGATTAAACATTTTAGGTTTTAACAAACCAAATGATTAAATCTTATTCACAAATAATGAAGACTTGATAAAGAAATTTATAGAATTTCCCCTCTAAAATAAGTAGTGATTTGTAAATCTGATAACTTATAATGGTGAATACACATTCGAAAGCCTATGTTCAGATTTTCATATAGAATGATTGTATAGCATAATTATTGATAGTAAAATCAACAATATAGGAAACCAAATACCTTTAATTTCTGGAAAGAGTAATTATATAATTTGTTAACGACTAGATTCGTTTTAATGTAAATATTTATCATTAAATAAATGTTTGAATTTTTAACAATTAGTGTTTTAAATCGTTAATATAAAATCTTTAACCCCCATGGTTTCTATTTTTTATTGCTTCATTTGTTTATAATAGAGAGCTTTTAAATAACCTTGAAAAATATATGTATACACTTAAATATATTACTCAATTACTTAACTTATAATCATAAGAACGAGTAAAGAACTTAAATTACTCACAGATAATTATTTTATATAGTTCAATATTATATAAGATCAGAAAGAGATTATCGATTTAAATTATAAATATAATAACTTTCCTATAAGTAACGTTGCAACACAATAAATTTTTTATACTAATTTATTAGTCTACTATGTTTTCGAGTAAGTAATCAAGTGGTTTTAAACATATTTATACATCATGTATTGTTTTTTATTTTAAGGTCTTTTTTTAACTGAAGTTTTAAATACTTATCAAGTTAAAAATAATTTCTATAATCTGGATTATAATGGTAAATTTTCTATAACAATTATATTAATTTTTCAAATCTTATTTTGTACGATAACCTTCATATTCTTTATTAAGTAATAAAATAAATACAAAGAATGATTAAAATAAATATTAATTACTATCTAACCCTTATTCCGACTAGATTAGTATAATCTTGATAAACATTTTAGTTGTGTATCGTCTAACCGAAAGCCTTTACCATCCGAGATTAGTTCGAGCAAGATGTACAGTGGCGCTTTAGAAGGCGCTTTGTAATTAAGCATGTACCTAGGAGGTTATTTGATATTCTATGGTGTCGATGTCGCCGGATCGTATTTTATGGACATCAGGTTGTGATTTCGAAAAGTGAAATGCGTTATAACGAGCTCTCTTTGTGTTATAAAATCGATCAACTACAACTACTGGAGAATGTGAATTCGTGTGTAGTGGTTCGCCGTGTACTTTGTATTAAAATAGAATTGAAGCTGATCAATGGTATCTGCACGATTCACGCATATATAAAAACTTCGGGGTTCTGCTAGTTACTGTGTAGGCACGTATCATCCCCGTATCCAGCATGCAAAAGGTACATGATTAGTCGCCTCGTGAGGGGATCAGTAATATTTAGCTGCGTCTAATTGATTCTATCTTCGAAGATAAATATTTCGACATACCTTACGGGTTGGCTCTTATGGTCCTTTAAATTTCTACTTTCAAGGGTGCGATTAGTGGAAAATTTTCGCTTCAGAGAATCGTTAATCGTATGAGCTGTGCCCTATATAGTAGGTAACCTTAAAAGCCAAAAGGTCCGTTTTCCTATATAAATATTTCGAAAGCAAAAAGAGCCGTTGAGACATGGGATTGAAAAAATTTATCCCAGTGATATACAACACAATCAGGCTGAGAGTATATTTATATCGACAACATATCTCTTACAGTCGGTCGGGTATATATTAAATATGTCTTATGCGGGTTGTGTAACCTCACTTTCAGGCTTTAACAGCGATATTAGAGAGTGCCTCGGCAAGGAGGATGCACTGATAACAAGTTGAAGCCAGCATGGAAACTTGTATACACTTAACTCCAAGACGCCTTCCTATAGGTTCTATATCGTATCTATTTGCCCTTTTTACTAAGGCCTTAGGGATATGTCCTGCCCGGAATTCGTCAAATGACGAAGGATGGCGCCTGGACACCAAGCGAAATCGATGCGAGGCACGGTCAGTCCATCGCGGGACTCGGCTTGCCGATGTTCAGAGCTTTAGCCGGTTGGTCAGGCGCTGTGCAATGTAAGCGGGCCTGCACTCACTCCATTTGGTCGTCTGCAATAGGTGGTCCCGTCTAAACACGACATCTGGCAGTACCCGTGCAGGCGGTTTCGGGTGAAAGGTATGCGCCCCGGCGAACCAAGGCTGATGTAACACGAAGGTGCCAGCGTTTTGCGGCAATTGGCCCGCCGTGGTCACGGCCCCAGTGGCACTAATTCGCCTTCAGGGCTGTAAAGTAAAGCCCTATACCGTCTGCGTATTGCCCAACGCGCTGGGGACAGGACATGGCGTGCGTGAGACGTTCTCGGTTACGTCGGATTGGATACCTGGGCGCAGCACTGCCATTGCCACGTAGGGGTAATCGCCGGCGCGCTAGGAGGACCAGGTGCGCCGCGGGCCTCCTACTTCTATTGAGTGGAACGAGATGGACCATAGCTCTTCTGGCTAAAAGCTCGAGTAACTTATGTAGAGAACGATTTGATAGACAGATACCGGGGGGTGCTGGGCTAGTTCCACGCCAGCGCAGTTGACACCAGGGCTCCGATCCAGCTATTCTCGTAGAGGGCTACAAGCCACTGTCCCTGCAACCATGGACGAAGAGTCGCGAGTCATCACAGAAGGCACATCATGTAACGAGATGGCCAGGGACCGGGTATATGGAATTTCAACTCTCCCTTGATACAGTCCGCCAAAGGGTAGGCCGTGCGACATACGGTTTCGCCAGCGACTCAGCGGATTCTCCGCAGCACTTCCATCTTCGTCCATCAGCTGGCCCAGCACAGCGAATGCCGACGGGTCAGCATCCCGCTACAAGCCGTAAACGGCCCGATTGCACAGGCGCCTGTCCGCGGAGACCTATCGCATGGAGCTGGCTGGCCGACCCATGCTTCAACGCCTGGCCGTCACAGCAGGAGGGCGCTCCATGCCCGCCCGGCCCGGCTCGGGCCACCGCTCGGGTAGCCCCGCCGAATGCGGCACCCGCGGTCGCCGCGTCCCGTAAGGAGCGTCCGGCCGGCCCGGTCGGGCCGGGCGGTCGGGCGGGGCGTCAGGCCTCGATGGTCGCAACTGATGGGTTGGAGGCAGACCCCCGGGAGTGGGTGCCGGCCCTCGGGCGCTGCGGGCGCGGGACGCAGCGGGGCGGTGGCCGGGTGTCTCGCGGAGGCGGCCCCGGCCGGCGGGCCCCACGGCGAGGTCCGCCCCGCAGCGACTGACGCCCCCCGTGCTACCGCCGACACCCCGCACGCGCCCGACCCCTTGTGACCGCGAACCTCGGCGGTCGCACTGCGCCCACAGCGCGCGATCGCGTAGCGGACATTGCCCCCTTCCGGCTGGGTGGGCCGGCCAAGACCTGGCCCACCCCGTTACCGCGGAGCTGGCCCCTCGGGCGGCGCCGCGGCGGGGCCGGCGATCTCAGTGGTGGGCGCGCGCGAGCGGGGCCGTTCGGACCCGACGCCCGCGGGCGTCCTTGCCGCCCGGTCCTGCAAAGACCAGTTGCGCCGCGTCGGACGCGCGCGAGCGGGGCGCCGCTGCCATATGGTCGCTGGGCTGCGCATGCCCGTGCGGCGCTGGCCCCAGGCGTGTCGCGGGGCGCCCCTTCGCGGCGGCGTGGGGGCTCCGTCGCGACCGAGCCTCGTCGGGTCCGCGTGCGGCCCCGACCCGGGCCGCGTACGGCCGTGCCAGAGGCGGGCCACCCGGCCGGGGCGGCTTAGGTGTCGGGGGCAAGCGCAGCCCCGCGCCTGGACGCCCGGAGGCCCGAGGCACGGGCGCTGGGCGGCGCTCCGTGGATCGACGCCGCGCTTCGGGGCCCTGCGTGGGAGCCCCCCGCCGAGAGTTGAACAGGCCGTGCCCCGGAGGAGCCTGCGTCGGCACGCGCTCACGCCCGGCG     
L       ATACCAAAACGTATTAAATTACACTTAATCACAGTTAAAAGTTTCCTAATATGAAAAATAATCTTAAAATTTATAATTTCTTCATTGATTTAACATTTTAGGTTTAAACAAGCTAAATGATTAAATATTATTCACAAATAAAGAAGACTTGATAAAGACATTTATCGAATTTACCTTCTAATATAAGTAGTAATTTGTAAATTTGAGAACTTATAATGGTGTAGACATATTTGATTACCTATGTTAAGAATTACATATCGAATGATAGTATAGCATGATTATTGATTGTAAAATCAGCAATATAGTAAACCTAATACATTCAATTTCTGGAAAGACGCATAATATATTTTGTTAATGACCAGATTTTTTTGATTGTAGATATTTATCATTATTTTATTGTTTGAAATTTTATCAATTATTGTATTAAATCGTTCTTGTAAAATCTTAAACCCCCATGGTTCCTATTATTTATTTCTCCAATTTTTTATTTAAAAGTTCTTTTATATAACAATGAAATATATATGTATACTCTTAAATATATGACTCAATTACATAACTTATAGTCATAAGAACGAGTCAAGAACGTAAATTACTCACTGATAACTATATTATTAAGTTCAATTTCATATAAGAACAGAAAGAGATTTTCGAATTAAATGATAAAGTTAAAAACTTTACTATAAGTAAACTTGCAACACAATAAATTTTTTATAATTATTTAATAGTCTACAAGGTTTTCGAGTAAGTAATCAAATGGTAGTAAACATATTGAAACATCATGTATTATTTTTTATTTAAAGGAAATTTTCTAACTTAAGTATTAAATTCTTATCAAGATAAAAATATATTCTATAATTTTGAATATAAAGGTAAATTCTTTACAATAAATATATTTATTGTTCAAATCATATTAAGTACGAAAATCATCAAATTATTTATAAAGTAATAAATTAAATTCAAAGAATGATTAAAAAAAATTTTAATTAGAAACTAACCCTTATTCCGATTAGATTAGTGTAATCTTGATAAACAGTTTAGCTGACTATCGTCTAACGGAAAGCCTTTTCCACCCGTGAATAGTTAGAGCAAGATGCACAGTAGCGATTTAGAAGACGCTTTGCAGATAACGATGTTCCTAGGAGGTTATTTGATATTCTAACGTGGCGATCTCGCCCGATAGTCTTTGTTGGACATCAGGTTGTGATTATGTAGAGTGATATGCGTTATCACGAGCTCTCTTGGTGTTAAAGATTCGATTAACTACAACAACTGGAGAGTGTGAAAAGGTGCCTAGTGGATCGTCGTTTACTTTGTATTCAAATAGGAGTTAATCTAGTCAATAGTATCTGTACAATTCACGCATATAAATAGCCTTCGGGGTTATGCTAGTTACTGTGTGTGCACGTATCCTTCTGGTATCGCGCATTAAATAGGTACGTGAATAGTCGCCTCGTGAGGGTAGCATTGAAATTTAGCTGTCGCTAAATGATTCTATCTTCGAATATGAACAAACCGACAAACCTGACGGGTTGTCTCTTATCATCCTTTAAATTTCTACTTTCAGTGGTACGATTATTGAAAAATTTTCGCTTCAGAGACTCAATAAACGTTTGTACTGGGCCGTATATAGTAGATAACCTTAAACGACAAACGGTCCGTTTTCCCACATAAAGATTTCGAATGCAAAACGAGGCGTTGAGACATAATATGCAAAAAATTAATCCCAGTGATATACAACATAACCAGGCTGAGAGTAAATATATATCGACAACATTTATCTAACAGACGGTCGGGTAAATATATAATGTGTCTACTGCGGCTTGGGTAATCTCACTTTCAGGCTTTAACAGGGGTACTAGTGAGTGCCTCGGTAAGGAGGATGCACAAAAAACAAGGTAACGCCAGCATGGAAACCTATATACTCTTAACTCTCAGCAGCATTCTTATAGGTTCCGTATCGTCTCTAAATGAACTTTTATCTATGGCGTTAGAGATATGTCCTGCCCGGAATTAGTCAAATGACGTAGGATGGCTCCTGGACACCCAGCGAAATCGATGCGAGGCACGGTCAGTCCTACGCGGGACTCGGCTGGCCGATGTACAGAGCTTTAGCCGGTTGGTAGGGCGCTGAGTAATTGCAGGGGGCGTGCATTCACACCAGTTGTTGGTCTACAATAGTTGGTCCCGTCCAAACACGTTTTCTAGCAGCACCCGTGCAGGTGATTGCGGGTCAAAGGTATCCGCCCCCGCGAAGCCGGGCTGATGTAACACGAAGGGGACAGCGTTTTGCGGCAATTCGCCCGCCGTGGTCACGTCCCCCGTGGCAGTAATTCGCCATGCGGGCCGTAAAGTAAAGCCCGATCCCGTATGCGTATTCCTCAACGCGCAGGGGACAGGCGATGGCCTGCGTGAGAGGTTCTCGGTTCAGTCGGATTGGTTACCTGGGCGCAGCACTACCATTGCGACGTAGGGGTTACCGGCGGCGCGCTAGGGGTACCAGGTGCGCCGCGTGCCTGCTTGTTCTATTGACTGGAGCGGCATGGGACTTAGCTCTTCGCGCTAAAACCTCGTACAACGTATGGAGAGAACTATTTAATAGACAGATACCGGGGGGTGCTTGCCTAGGTCCACGCCAGCACAGCTGATACAAGCGGTCCTAGCCAGCTAGTCTCGCAGTCGGCTTCAAGCCACGGTCCCTGCAACCATGGACGAAGTGTCGCGAGTCAGCACAGCAGGCACATCGTGTAACTATATGGCCAGGGACGTGGCATATGGAATTCAAACTCTCCCTTGAGAGAATACGCCAAAATGTAGGCCGTACGACCTACGGTTACGCCAGCGCCAAAGGGGATTCGCCGGAGGACTTCCCTCTTCGTCCAGCAGCTACCCCAGCACAGAGGATGACGAAGGGTCCGCATCCCACAACAATTCGTACACCGCCCGATCGCACAGGCGCCTGTCAGAAGAGACCTAGAGCATCCCGCTCGCTGCCAGACCCATGCTTCAACGGCCGACCGTCACAGGAGGAGGGCGCGCCATACCCGCCGGGCCCGGCTGGGGCCACCGCTCGGGTTGCCCCGCCGAACGCGGCACCCGCGGTCGGCGCGTCCGGTAAGGAGCCTACGGCCGGGCGGGACGGGCCGGCCGGTCAGGGGCCGCGTGAGGCGCCGATGGTCGCACCTGATGGGATGGAGGCAGACCCCCGGGAGTGGGTGCCGGCGCTCGGGCGCTGCGAGCGCGGGACGCCGCGGGGCGGTGGGCGGATGTCTCGCGCAGGCGGCCCCGGCCGGCGGGCCCTACGGCTAGCTCCGACCCGCAGGGACTGAGGCCCCACTTGCGACCGCCGACAACCGGCACGCACCCCAGCCCTTGTGACCGCGCACCTCGGCGGGCGCAGGCCGCCCACATCCCGCCGTCGCGGAGGGGACCGTGCCACCTGCCGCCGGGGTGGGCCCGCCTCGGCCGGGCCCACCCCGTTACCGCCGACCTGGGTCCTCGGGCGGCGGCGCGGCGGGGTAGGCGATCTCAGTGGGCGGGGCGCGCGAGCCGCGCCGGCCGGCCCCCACGGCTGCGGACGTCCTTGCCGACCGGTCCTGGCAAGAGCAGCTGCGCCGCGCCGGACGCGCGCGAGCGTGGCGCCGCTCCCTTATGGGCGGTGGGCTGGGCATTCCCGTGCGGCACTGGCCCCAGGCGGGTCGCGGGGCGGCCCGGCGCGCCGGCGTGGTGCCTCCGGCGGGCCCTAGCCTCGTCGGGTCCGCGTACCGCCCCGACCCGGGCGGCCGACGGCCGTGCCAGCGGCGGGCCACCCGGCCGGGACGGCTTAGGTCTCGGGGGCGGGCGCAGGCCCCCGCCTCCACCCCCGGAGGCCCGAGGCAGGGGCGCTGGACGGCGCTCGGTGGACCGACGGCGCGCTTCGGGGCCCTGCGTAGGAGCGCACGGCCGAGATTTGAATAGGCCCCGCCCCCCAGGTGCCGGGGTCGGCACGCGCTCACGCCCGGCC     
K       ATTCAAAAACGTTTTATATTACACTTAATCACATTTACAAGTTTCCTATTAAGAAATTTAATCTTAACATTCCCAATTTCTTCAATGATATAATATTTTAGGTTTTAACATACTAAATGATTAAATCTTATTCACAAATAATGAAAACTTGATAAAGATATTTATCGAATTTTCCCTCTAATATAAGTAGTGAATTGTAAATATGAGAAATTATAATGGTGAATACACATTCGCAAACCTATGTTAAGAATTACATATCGACCGATAGTATAGCATAATTATTGATTGTAAAATCAGCAATATAGAATACCTAATACATTTAATTTCTGGAAAGAGGCATTATTTATTTTGTTAATAACGAGATTCGTTTCAATGTACATATTTATCATTATATAATTGTTTGGAAATTTATCTATTAGTGTATTAAATCGTTCTTGTAAAATCTTTAACCACCATGGTTCTTATTATTTCTTTCTACAATTGTTTATAATAAAGATCTTTTAAATAACCAAGAAAAATATATGTATACACTTAAATACATTACACAATTACTTAACTTATAATCATAAGAACGAGTAAAGAACGTTAATTACTCACAGATAACTATTTTATAAAGTTCAATTTAATATAAAATCAGAAAGTGATTTTTGATTTAAATTATTAATATAACACCTTTACTATAAGTAACCTTGCAACACAATAAATTTTTTATAATACTTTAATGTTCTAGTATGTTTTCTAGTAAGTAATCAGATGGTATTTTACATATTTAAACATCATGTATTATTTTTTATTTTAAGGTGTTTTTCTAACTTAAGAATTAAATACTTATCATGTTAAAAATATTTTCTATAAACTAGAATATAAAGGTAAATACTATAGAACAACTGTATTTATTGTTCAAATCTTATTCAGTACAATAAACATCATATTAGTTATTTAGTAATAAATGAAATCCAAAGAATGTTTAAAATAAATTTTAATTAGTATCTAACCCTTATTCCGATTAGTTTAGTTTAATTTTGATAAACAGTTTAGCTGTATATCGTCTAACCGAAAGCCTTTGCCACCCGTGATTAGTTAGAGCAAGATGTACAGTAGCGATTAAGAAGGCGCGTTGTAGATAACCATGTACCTAGGAGGTTATTTGATATTCTAACCTGCCGATGTTGCCGGATAATATTTGATGGACATCAGGCAGTGACTATGAAGAGGGAAATGAGTTATAACAAGCGCTCTTTGTGTTATATATACGATTAACTACAATAACTGGAAAGTGTGAAAAAGTGCGTAGTGGTTCGTCGTTTACTTTGTATTAAAATACGATTCAAGCTGATCAATAGTATCTGAACGATTCACGCACATACAATGGCTTCGGGGTTAGGCTCGTTACTGTGTATGCACGGCTCATCCTCGTATCGCGTATTCAAAAGGAACGTGATTAGTCGCCTCTTGAGGTTTGCATTGTGATTTAGCTGTGTCTTGTTGATTCTATCTATGAAGATAAATACATCGACATACCTTACGTGTTGGCTCTTATCGTCCATTAAATTTCTACTTTCACAGGTTCGTTAATTGCAAAATTTTCGCTTCAGAGACTCAATAATCGAATGTACTTGGCCTTATATAGTAGGTAACCTTAAACGACAAACGGTCCGTTTTCCTATAGTAAGATTACGAATGCAAAAGGAGTCGTTTAGACATGTAATGCAAAAAAGCAATCCCAATGATATACAACGTAAGCAGGCTGAGAGTAAATTTATATTGACAACATTTTTCTCACAGTCGGTCGTGGTTATATATAATTTGTCTGCTGCGGTTTCAGTAATCTCACTTTCAGGTTTTAACAGCGGTAATAGGGAGTGCCTCGGTAAGGAGGATGCACTTAAATCAATTTGATGCCAGCATGGAAACTTATATACCCTTACCTCATAAAAGCATTCCTATAGGGTCCATATCGTCTCTAATTGCACTTTTTTCTTAGGACTTAGAGATATGTCCTGTCCGGAATTAGTCAAATGACGAAGGATGGCGCCTCGACACCAAGCGAATTCGATGCGAGGCGCGGTCACTCCTACGCCGGACTCGGCTCGCCGATGTTCAGAGCTTTAGACGGTTTGTCCCGCGCTGCGCAATTTGAGCGCGCGTGCACGCACTCCAATTGGTTGTCTACAATAGTTGGCCCCGTCCAAACACGATCTCTGGGCGTACCCGTACAGGCGGTTGCGGGTGAAAGGTCTCCGCCCCCGCGAAGCCGGGCTCGTGTAACACGAAGGCGGCAGCGTTTTGCGGCAATTCGCGTGCCGTGGTCACGTCCCCCGTGGCGCTAATTCGCCTTGTGGGCCGTCAAGTAAAGCCCGATCCCGTCTGCGTCTTGCCCAACACGCTGGGGACAGGCCATTGTGTGCGTGAGACGTTCTCGGCTAAGTCGGATTGGATACGTGGCCGCAGCAGTGCCATTGCCAGGTAGGGGTTATCGCCGGCGCGCTAGGGGTACCAGGGGTTCCGCGTGCCTGCTATGTCTATTGAGTGGGGCGGGATGGGCCCTAGCTCTTCGCGCTAAAAGCTCGTGTAACTTGTGTAGAGAACGATTTGATAGAGAGATACCGGGGGGTGCTTGGCTAGTCCCACGCCAGCGCAGCTGAAACCGGCGCGCCACTCCAGCGAATCTCGCAGAGGGCTACAAGCCAATGTCCCTGCAACCTTGGGCGACGTGTCGCGATTCCTCACAGCAGGCACATCGTGTAACGATATGGCCAGGGAGGGGGCATATCGAATTTAGCCTCTCCCTTGGTATAGTTCGCCAAAGTTTAGGTCGTACGACCTACGGTTACGCAATTGCCACAGAGGATTCGCCGGAGTACTTCACTGTTCGTCCAGCAGCTGGCCCTGTACAGCGGGTAACGACGGGTTTGCATACCACAACAAGCCGTACACCGCCCGATCGCAACGGCGCCTGTCAGACGAGACCTATAGCATGCATCTGGCGGTCAGACCCATGCTTCAACGGCGGGCCGTTACGGCAGGAGGGCGCTCCATGCCCGCCCGGGCCGGCTCGGGCCACCCCTCGGGTAGCCCCGCCGAAGGCGGCACCCGCGGTAGGCGCGTCCGGTAAGGACCCTGCGGCCGGTCGGGTCGGGCCGGGTGGTCGGGCGCCGCGTGAGGCCTCGATGGTCGCAGGTGAAGGGTTGGAGGCAGGCCCCCGGGAGTGGGTGCCGGCGCTCGGGCGCTGCGAGCGCGGGACGCCGCGCGGGGGTGGTCGGGGGCCTCGCGCAGGGGGCCCCGGCCGGGGGGCCCTACGGCTAGCTCCGCCCCGCAGTGACTGAGGGCCCTCGTGCTACCGCAGACAACCCGCACGGGGCCAAGGCCTTGTGAACGCGCACCTCGGCCGGCGCACGCCGCCCACAACGAGCCGTCGCGGAGGGGACCGTTCGCCCTCCCGGCGCGGTGGGCCCGCCAGGGCCGGGCCAACCCCGTTACCGCCGACCCGGGTCGTCGGGCGGCGGCGCGGCGGGGGAGGAGACCTCAGTGGGGGGGGCGCGCGAGCCGGGCAGCCCGGCCCCCACGTCGGGGGGCCTCCTTGGAGCGCGGTCCTGCCAAGACGAGCTGCGCCGCGGCGGACCCGCGCGACCGCGGCGCCGCAACCTTATGCCCGGTGGGCTGCGCATCCCCGTGCGGCGCTGGCCCCAGGCAGGTCGCGGGGCGACCCTCCGCGGCGGCGTGGAGCCTCCGTCGCGGCCTAGCCTCGTCGGGTCCGCGCAGCGCCCCGACCCCAGCGGCCAAGGGCCGTGCCAGCGGCGGGGCACCCGGCCGGGACGCCTTAGGTCTCCGGGGCCAGCGCAGGGCCCCGCCTCGACGCCCGGAGGCCCGAGGCAGGGGCGCTGGTCGGCGCTCCGTGGACCGACGCCGCGCTTCGGGGCCCTGCGTTGGAGCGCCCGGCCGAGAATTGAATAGGCCGCGCCCCCCAGCACCCGGCGTCGGCACGCGCTCACGCCCGGCG     
J       ATACCAAAACGTATTATATTACACTTAGTTACATCTACACTTTTCCTAATAAGGAATTTAAGCTTAAAATTCCCTATTTCTTTATTGATTTAAGAATTTAGGTTTTAACAAACTAAATGATTAAATTTAATTCGCAAATAATGAAGACTTGATAAAGACTTGAATCGAATTTCCCCTCTATTATAAGTAGTTATTTGTAAAATTGAGAACTTATGATGGTGAATAAACATTCGTAAACCTATGTTTAAAATTATATTTCGATAGATAGTATAGCATAATTATTGATTGTAAAATCAGCAATGTAGGAAACCCAATACATTTAATTTTTGGATAGAGTCATAATATATTTTGTTATTGACGAGATATGTTTGTATGTACAAATTTATCATTATATAATTGTTTGTAGTTTTATCAATTAGTCTTTTAAATCGTTCTTGTAAAATCTTTAACTCCCATCGTTCCTATTATTTATTTCTCCAATTGTTTATAATAAAGATCTTTTAAATAACCAAGAATAATATATGTTTACATTTAAATACATTACTCAATTAATTAACTCATAATCATAAAAACGAGCAAAGAACGTAAATAACTCACAGATAACCATTTTAAAAAGTTCAATTTAATATAAGATCAGAAAGAGATATACGATTTAAATGATAAATATAAAAAATTTACAATATGAATCCTTGCAACAAAATAAATTTTTTATAATTATTTTATAGTCTACTATGATTTCTAGAAAGTAATCAATTGGTTTTAATCATATTTAAACATCATGTATTATTTTTTATTTCAAGTAATTTTTCTAACTTAAGTATAAAATACTTATCATGTATTACATATATTCTATAATATAGAATATAAAGGTAAATTTTATATAATTATTATATTTATTGTTCATTTCATATCAAGTACGATAAACAACAAATTATTTATTAAGTAAAAAATGAAATTCACAGAATGATTAAAATAAATTTTTATTAGAATCTAACCCTTATTACGATTAGATTAGTCTAATCTCGATAAACAATTTAGCTGTATTTCGTCTAAGGGAAAGCCTTTTCCTCCCGTGACTAGTTAGAGCAAGATGTTCAGTGGCTGTTTAGAAGGCGCGTTTTAAATAACAATGTACCTAGGAGGTTATTTGATATTCGATCGTGGCGATGTAGCTGGATTGTATTTGATGGACATCAGGGTGTGATTATGAAGTGTGAAACGCGTTATAACGAGCTCTATTAGGGTGATATAAACGATCAACTACAACAACTGGAGATTGTGAAAACGTGCGTAGTGGTAAGCCGTTTAGTTTGTATTAAAATAGGATAGAAGCTGATCAATAGGATCTGAACGCTCGACGCATATACAATGCCTTCGGGGGTAGGCTCGTTAATTTGTATGCACGTATCATCCTCGTGACGAACATAGAATAGGTACATGGTTAGTCGCCTCGTGAGGGTTTCAGTGATATATAGCTGTGTCTAGTTGATTCTTTCTTAGAAGATAAATACATCGACATACCTTACGGGTTGGCTCATACCGTCCATTAAATTTCTACTTTCAATGGTACGATGATTGTAAAATTTTCGATTCAGAGACTCAGGAAATGCATGTACTGTGCCTTAGATATTGGGTAACCTTAAACGACAAACGGTCCGTTTTACTATATAAAGATTCCGAATGCAAAAAGAGCCGTCGAGACATGTAATGCAAAAAATTAATCCCATTGATATACAACATAAGCAGGCTGAGATTAAATATATATCGACAACATTTATCTAACAGTCGCTCGGGGATATTTATAATGTGTCTGCTGCGGTTTGAGTAATCTCACTTTCAGGCTTTAACAGCCGTACTAGAGAGTGCCTCGGTAAGGAGGATGCACCGAAAACAAGTTGACGCCAGCATGGAAACCTCTATACACCTATCTCGTAGACGCATTGTTATAGGTTCCAAATCATCTCTAATATTACTTTTATCTGAGGGATTAGAGATATGTCCTGCCCGGAATTAATCAAGTGACGTAGGATGGCGCCTGGACACCCAGCGAAATCGATGCGAGGCCCGGTTACTCACAGGCGCGACTCGGCTCGCCGATGTTCAGAGCTTTAGCCGGTTAGTCAGGCGCTGCGCAATTTAAGCGGGCGTGCAGACATTCCAATTGGTGGTCTACAAGAGTTGGTCCTGTATAAACACGTTCTGTGGCAGTACCCGTACAGACGTTTGCGGGTGAAAGGTATCCGCCCCCGCGAAGCCGGGCTCATGTAACACCAAGGTGACAGCGTTTTGAGGCAATTCGCGCGCCGGGGTAACGTCCCCGGTGGCGGTAATTCGCCTTATGGGCCGTCAAGTAAAGCCCGAGCCCGGCTGCGTATTACCCAACGCGCTGGGGACAGCCCATCGGGTGCGTGAGACGTTCTCGGTTGCGTAGGATCGGATACCTGGCCGCAGCACTGCCATTGTCATGTAGGGGTTGTCGCCGGCGCGCTAGGAGTACCAGGGCCTGCGCGTGCCTACTATTTCTATTGAGTGGAACGGGATGGGCCATAGCTCTTCCGGCTAAAATCTCGTAAAATTTATGTAGAGAACGATACGATAGAGGGATACCGGGGGATGCTTGGCTAGTGCCACGCCAGCGCAGTTGATACCAGCGCTCCGGTCTGGCTAGTCTAGAAGCGGGGTACAAGCCATTGTCCCAGCAACAATGGACGAAGCGTCGCGAGCAGTCACCGGAGGCACATCTTGTAACGATATGGCCAGGGCGCGGGCCTATCGAATTTCTACTCTTCCTTGCTACAGTTCGCCAAAGTCTAGACCGGGCGACCTACGGTTACGCCAGCGTCAAAGAGGATTCGCCCGAGAACATCACTCTTCGTCCAGCAGCTGCCCCCGTACAGCGGCTGACGACGGGTCTGCATCCCACAACAAGTCGTACAGCGCCGGATCGCAAAGCCGCCTGTCTGAGGAGACCGATAGCATGCTTCTGGCGGTGAGACCCATGCTTCAACGGGTGCCCGTCACAGCAGGAGGGCGCTCCATACCTGCCCGGCCCGGCTCGGGCCACCCCTCGGGTGGGCCCGCCGAAGGCGGCACCCGCCGTCGGCGCGTCCCGTAGGGACCCCGGGGCCGGCCGGGCCGGGCCGGGCGGTCGGGCGCGGCGTGAGGCCCCGATGGTCGCAGCTCATGGGTTGGAGGTAGACCCCCCGGAGTGGGTGCCGGGGCTCGGGCGCTGCGAGCGCGGGAGACCGCGGGGCGGTGGGCGGGTGCGTCGCGCAGGCGGCCCCGGCCGGTGGGCCCCCCGGCTAGCTCCGCCCCGCAGGGACTGCAGCCCCGCCTGCTACCGGCGACAACCCTCACGGACCCCAAACCTTGTGACCGCGGACCTCCGCGGGCGCACGCCGCCCACAACGAGCCGTCGCGGAGGGGACCGTGCCGCCTCCCGGCCGGGTGGGCCCGGCAGGGCAGGGCCCACCCCGCTACCGCCGAGCTGGCTCCTCGGGCGGCGGCGGGGCGGGGGACGCGGTCTCAGTGGGAAGGGGGCGCGAGCGCGGGCGTTCGGCCCCCACGCCTGGGGGCGTCCTTGCCGCCCGGTCGTGGCAAGACCAGCTGCGCCGCGCCGGACCCGCGCGAGCGTGGCCCCGCTCCCTTATGGCCGGTGGGCTGAGCATCCCCGTGCGGCGCTGGCCCCCGGCGGGTGGCGGGCCGACCCTCGGCGGCGGCGTGGGGCCTCCGTCGCGGACCAGCCTGGTGGGACCGGCGTACCGCCCCGACCCCGGGGGCAAACGGCCGTGCCAGGGGCGGGTCACCCGTCCGGGACCGCTTAGGTCTCGGGGGCCAGCGCAGGCGCCCGCCCGGACGCCCGGAGGCCCGAGGCAGGGGCGCTGGTCGGCGCTCCGTGGACCGAGGCGGGGCCTCGTGGCCCTGCGTGGGCGCGCCTGGCCGAGACTCGAATAGGCCGCGCCCCCCAGGACCCGGAGTCGGCACGCGCTCATGCCCGGAG     
I       AAACCAAAACGTTTTATATTACACTTAATCACATTTACCTGTTTCCTATTATGTATATTAATCTTAACATTGCCCATTTCTTTATTGATTTAACACCTTAGGTTTTAACAAACTAAGTGATTAAAATTTTTTCGCAAATAATGAAGATTTGATTAAGACATTAATCGAATTTCCCCTCTAATATAAGTAGTTATTTGTAAAATTGAGAACTTATAATGGAGAACACACAATCGTAGACCTATGTTAATAATTATAGAACGAATGATAGTATAGCATAATTATTGAGTGTAAAATCATCAATTTAGGAAACCTAAAACATTTAATTTCTGGAAAGAGGCATTATTTATTTTGTTAATGACGAGATTAATTAGATTGTTAATATTTATTATTATTTAATTGTTTGGAATTTTATCAATTCGTGTATTAAATCGTTCTTGTAAAACCTTTAACCCCCATCGTTCCTATTATTTATTTCTCCAATTTATTATTTTAAAGATCTTTTAAATAACCATGAAAAATATATGTTTTCACTTAAATACATTACTCAATTAATTAACTTATAATCATAAAAATGAGTTAAGGACGTAAATAACTCACAGATTACTAATTTATAAAGACCAATTTAATATAAGATTAGAAAGAGATTATAAATTTAAATGATAAATATAAAAACTTTTCTATAAGAAACCTTGCAACACAATAAATTTTATATAATAATTTTCTAATCTACTATGATTTTGTGTAAGTAATCAATTGGTTTTTAGCATATTTAAACATCATGTATTATTTTTTATTTTAATGATTATTTCAAACTGAAGTATTAAATTCTTATCAATTTAAAAAGATATTCTATAAACTAGAATATAAGGGGAATTTCTATAAAACAAATATATTAATTGTTCAAATCGTATTTAGTACGAAAAACATCATATTATTTATTAATTAAAAAAAAAATTGCATAGAATGATTAAAATAAATTTTGATGAAAAACTTACCCTTATTCCGATTAGATTAGTTTAATATTGATAAACAGTTTAGCTGTATTTCGTCTACCCGAAAGCCTTTGCCACCCGTGTTTAGTGAGAGCAAGATGATCAGTAGCCCTTTCGAATGCGTGTTGTATATAACCATGTACCTAGGCGGTTATTTGACATTCTATTGTGGCGATGTCGCAGGATTGTCTTTGACGGACATCAGGGTGTGAATAAGAAGAGTGATATGCGTTATACCGAGCTCTCTTTGTGGTATATAAAGGATCAACTACAATAACTGCAGAGTGTGAAAACGTGCAGAGTGGTCCGTCGTTTACTTTGTATTAAAATAGGAGTGAAGCTGATCAATCGTATCTGCACGATTTACGCATATACACTGCCTTCGGGGTTATGCTTGTTAGTCTGTATGCACATATCATCCTGGTATCGCCCATTTAATAGGTACATGATTAGTCGCCCCTTAAGGGTTACATTGCGATTCAGCAATGTCTAGTTGAGTCTATCTTGGAACATAAAAACATCGACATACCTCACGGGTTGGCTCTTATCATCCCTTAAATTTCTACTTTTAATGATGCGATAATTGCAAAATTTTTGATTCAGAGACTCAGTAATCGTATGTGCTGTGCCTTATATGGTAGGTAACCTTGAACGACAAACGGTCCGTTTACCTATATAAAAATTCCGAAAGCAAAACGAGTAGATGAGACATGTGATGCAAAAAATGAATCCCAACGATATACAATATAAGCAGGCGGAGACTGCATATATATCTACATCATTTATCTAACAGACGGTCGGGCATATATATAATGTGTCTGCTGCGGCTTGCGTGAGCTCACTTTCTGGCTTTCACAGCGGCAATGGATAGTGCCTCGGTAAGGAGGACGCACCGAAAACAAGTTGACGCCAGCATGGAAACTTCTATACACTTAACTCGTAAATACATTGGTTTAGGTTCGGCATCGTCTCTACTTAGTCTTTTCTCTCAGGCCTTAGAGATTTGGCCTGGCCGGAATTAGTCAAATCACGTAGGATGGCGCCTGGACACCCAGCGAAATCGATGCTAGGCTCGGTCACTCCCACGCGGGACTCGGCTCGGCGATGTTCAGAGCATTAGGCGGTTAGTCTGGCGCTGCGCAATATCAGCGGGCGTGCACACACTCCAGTTGGTGGTCTACAATAGCTGGTCCCGTCTAAACACGATCTCTGGCCGTACCCGTACAGGCGCTTGCGGGTGAAATGTATCCGCCCCCGCGAATCCGGGCTCATGTAACACGGAGGTGACAGCGTTTTGCGGCAATTCGCGCGCCGTGGTGACGTCCCCCGTGGCGGTCATTCGCCTTGGGGCCCGTCAAGTAAAGCCCTATCCCGTCTGCATATTCCCGAACGCGCTGGGGAGAGGCCACGCGATGGGTGACACGCTCTCGGCTCAGTCGGATCGGATACCTGGCCGCAGCATTTCCATGGCCACGTAGGGGTGATAGCTGTCGCTCCAGGTGTACCAGGTCCGCCGCGTGCCTTCTGTTTCTATTCAGTGGGTGGGCATGGCCCATAGCTCTTCCCGCTAAAAGCTCGTGGAACGTATGTAGAGAACGATACGATGGGCAGATACCGGGAGGTGCTAGGCTAGTGCCACGCCAGCGCAGCTGACACAAGCGCTCCGTTCCATCTAGTCTCGCAGATGGCTACAAGCCATTGTCCCTGCAACATTGGCTGAAGTGTCGCGAGTCCTCACAGGCGGGACAACGTGTAACAATACGGCCAGGGAGAGGGCATATGGAATATTGCCTCTCCCTTGATAAAGTCCGCCAAACTCTAGGCCGTGTGACCTACGGTTCCGCCAGCGCCACGGCGGGTTCAGCGGAGGACTTCCCTCTTCGTCCAGCAGCTGCCCCCGCACAGGGGGTGACGACGGGTCAGCATCCCACAACAACTCGTACACGGACCGATCCCAAAGCCGCCTGTCAAAGGAGACCTGAAGCATGCATCTGGCGGTGAGACCCATGCTTCGCCGGGCGGCCGTCACAGAAGGAGGGCGCTCCATGCGGGCCCGGCCCTGCTCGGGCCACCGCTCGGGTAGCCCCGCCGAATGCGGCACCCGCGGTCGACGCGTCCAGTAAGGAGCGCGCGGCCGCGCGGGTCGGGCCGGGCGGTCGGGCGATGCGGGAGGCCCCGATGGTCGCAGTTCATGGGTTGGAGGCAGACCCCCGGGCATGGGTGCCGGCGCTCGGGCGCGGCGAGCGCGGGACACCGCGGGGCGGGGGGCGGGTGCATCGCGCAGGCGGCCCCGGCCGCCGGGCCCTACGGCGAGCTTCGGCCCGCGGGGACTGGGGCCCCACGTGCTACCGAGGACAACCCGCACGCAGCCCAGGCCTTGTGACCGCATACGTCGGCGGGCGCACGCCGCCCACAACGAGCCGTCGCGGACGGGACCGTGCGGCCTCCCGGCCGGGTGGGCCCGCCAGGGCAGGGCCCACCCCGTTACCGCGGACCTGGCTCCTCGGGCGGCGGCGCGGCAGGGGAGGCGATATCAGTGGTCGGGGCCCGCGACTGGGGCCGCACAGCCCCCACGCCTGGGGGCTCCCTCGCCGGCCGGTCCTGGCAAGACCGGCTGCGCCGCGGCGGAGCCGCGCGAGCGTGGCGCCGCTGCCTTATGGCCGTTGGGCTGCGCATCCCCGTGCGGCGCTGGCGCCAGGCCCGTCGCGGGCCCACCCTGCGCGTCGGCGTGGCGCCTCCGGCGCGGCCTAGCCTCGTCGGATGGGCCTCCCGCCCGGACCCCGGCGGCGAACGCCCGCGGCAGAGGCGGGCCACCCGCCAGGGGCCGCTTGGGTCTCGGGGGCCAGCGCAGGCGCCCGCCTCCACGCCCGGAGGCCCGAGCCAGGGGCGCGGGTCGGCGGTCCGTGGACCGACGGCGCGCTTCGTGGCCCTGCGTAGGAGCGCCCGGGCGAGACTGGAAGAGGCCGCGCCCCCCAGGCGCCGACGTCGGCACGCGCTCACGGCCGGCG     
H       ATACCAAAACGTTTAACATTACACTTAATTACATTTACATGTTTCCGATTAAGAATTTTAAGCTTAACATTCCCTATTTCTTCATTGATTTAATATTTTAGGTTTAAACAATCTAAATGATTAAATGTTGTTCACAAATAATGAAGACTTGATAAAGAGATTTATCGAATTTTCCCTCTAATATAAGTAGTGATTTGTAAATTTGAGAACCTAAAATGGTAAATACACTTTCGAACACCTATGTTAATAATTGCAGATCGACTGATAGGATAGCGTAATTATTGATTGTAAAATCAGCAATTTAGGAAACCAAATACATTTAATTTCTGGAAAAATGCATTATATATTTTGATAATGTCGTCATTCGTTAGTATGTATACATTTATCATTATTAAATTGTTTGTAAGTTTATCAATTAATAAATTAAATCGTTATTGTTAAATCTTTAACCCCCATCGTTCATATAATTTATTACTCCTATTTTTTATAATAAAGAACTTTTAAATAACCATGAAAAATAGATGTTTACACTTAAATACATAACTCAATTAATTAACTTATATTCATAAGAACGAGTAAATAACCTAAATAACTCACAGATAATTATTTTATCAAGTTCAAGTTTATATAAGATCAGAAAGAGATCATCTATTTAAATAATAAATATAAAAACTTTACTATAAGAATCCTTGCAACACAAAAAATTTTTTATAATCATTTGATAATCTACTATGGTTTTGAGAAAGTAATCAATTGTATTTAAACATATTAAAACATCATGTATTATTTCTTATTTTAAGGAATTTTTCTAACTTAAGTAGGAAATATTTATCATGTTTAAATTATATTCTATAAACTTGAATATAATGGTAATTTCTCTATAACAATAATATTCATTATTCAAATCATATTAAGTTCGAAAAACATCATATTATTGATTAACTAATAAAAGAAATATACAGAATGAAGAAAATAAATATTTATTAGAATCTAACCCTTATTCCGAGTAACTTAGTATAATCTTGATTAACATTTTAGCTGCATGTCGTCTAACCGAAAGCCTTTTCCACCAGTGATTAGTTAGAGCAAGATGTTCAGTAGCACTTTAGTACGCGCGTTGTAGATAACCATGTACCTTGGGGGTTATTTGAGATTCTAACGTGGCGATGTCGCCGGATAGTATTTGATGGACATCAGGTTGTGAATAAGATGAGTGATATGCGTTATAGCAAGCTCTCTTCGTGGTATACTAACGATCAACGACAATGACTGGAGAGTGTGAAAACGTGCGTAGTGGTTCGTCGTTTACTTTGTATTAAAATAGGATTGAATCTTATCAATAGTAGCTGAACGATTGACGCATATACACTGCCTTCGGGTTTATGCTCGTCAGTATGTATGCACAAATCTTGCGCGTTTCGCTCATGGAATAGGTACTGGATTAGTCGCCTCGTGTGGGTTGCATTGAAATTTAGATGTCTCTAGTTGATTCTATCTCGGAAGATAAATTAATCGACCTACCTTACGGGTGGGCTCTTATCGTACACGAAATTTCTACTTTCAATGGTGCGATTATTGTAAAATTTTTACTTCAGAGACTCAGTAAAAGTAAGCACTGTGCAGTATATAGAAGTTAATCCTTAACGTCAAACGGTCCGTTATCCCATATAAAAATTCCGAATGCAAAAAGAGCCTTTGAGACATGCAATGTAAAAAATTCATCCCATTGATATACAACATAAGCAGGTTGAGAGTATATCTATATCCACAACATTTTTCTAACAGACGGTCGGGCATATATATAATGTGTCTGCTGCGGTTTGAGTAATCTCACTTTCAGGCTTTAACAGGGGGAGGAGAGAGTGCCTCGGTAAGGAGGATGCACGGAAAACAAGTTGACGCCAGCATGGTTACTTCTTTACACTTAGCTCATAGAAGCATTGCTATAGTTTCGATATCGTTTCTAAATGCACTTTTTTCTTAGGCGATAGAGATTTGCCCTCCCCGGAATTAGTCAAATTACCTAGGATGGCGACTGGACACCCAGCGAAATCGATGCAAGGCCCGGTCATTCCCACGCGGGACTCGGCTCGGCGATGTTCAGAGCATTAGCCGGTTAGTCAGGCGCTGCGCAACTTCAGCGGGCGTGCAGGCACTCCAGTTCGTGGTCTACAAGAGGTGGTCCCGTCTAAACACGATATCAGGCCGTACCCGTCCAGGCGTTTTCAGGTCAAAGGTATCCGCCCCAGCGAAGCCGGGCTAATGTAACATGGAGGTGACAGCGTTTTGCGGCAATTCCCGAGCCGTGGTAACGTCCCCCGTGGCGCTAATTCGCCTTCCGGTCCGTCAAGTAAAGCCCGATCCCGGCTGCGTATTCCCAAACGCGCTGGGGACAGGCGATGGTGTGCCTGAGGCGATCTCGGTTGAGTCGGATCGGATACCTGGCCGCAGCATTGCCATTGCCACGTAGGGGTGATCGCCGGCGCGCTAAGGGTACCAGGTACGACGCGTGCCTGCTATTTCTATTGAGTGGAAAGGCATGGCCCATAGCTCTTCGCGCTAAAAGGTCGTGGAACTTATGTAAAGAACGAGCCGATAGACAGATACCGGAGGGTGCTTGGCTAGTTCCACGCCAGCGCAGCTGATACGAGCGCTCCGCTCCAGCTACTCTCGCAGGGGGGTACAAGCCAATGTCCCAGCAACCTTGGACGAAGCGTCGCGAGTCATCACAGGAGGCACATCGTGTAACGATATGGCCAGGGAGAGGGCATATCGAATTTCGGCTCTCCCTTGATACAGTCTGCCAAAGTGTAGGCCGTACGACCTACGGTTACGCCACCGCCCCAGAGCGTTCGCCGGAGGACTTCACTCTTCGTCCAGCAGCTGGCCGCGTACAGGGGGTGACGACGGGTCTGCATCCCACGATAAGTCGGACACCGGCGGATCGCAAAGGCGCCTGTCAGACGAGACCTATAACATGCATCTGGGCGTCAGACCCATGCTTCCACGCCGGCCCGTCATAGAAGGGGGGCGCTCCATGCCCGCCCGGCCCTGGTCGGGCCACCGCTCGGGTCGACCCGCCGAAAGCGGCACCGGCGGTCGGCGCGTCCCGTACGGAGCCCGCGGCCGGGCGGGGCGGGCCGGGCGGTCTGGCGCGAGGTGAGGCCCCGATGGTCGCAGTTCATGGGTTGGAGGCAGACCACCGGGAGTGGGTCCCGGCGGTCGGGCGCTGCGAGCGCGGGACGCGGCGGGGCGGTGGTCGGGTGCATCGCGCAGGCGGCCCCGGCCGGCGGGCCCTACGGCTAGCTTCGCCCCGCAGTGACTGAGGACCCACCTGCTAGCGCGGACAACCCGGACGCCCCACAGCCCTTGTGACCGCGGACCTCGGCCGGCGCACGCCGCCCGCACCGAGCCTTCGCGGAGGGGACCCTGCGGCCTCCCGGCCCGGTGGGCCCGGCAGGGCCGGGCCTTCCCCGTTACCACCGAGCTGCCTCCTCGGGCGGCGCCGCGGCCGGGGGCGGGGTCTCAGTGGGCGGGGCTCGCTACCCGGGCCGTTCCGCCCCCACGCCTGGGGGGGGCCTTGGCGCCCGGTCCTGGCAAGACCAGCTGTGCCGCGGCGCACCCGCGCGAGCGTGGCGCCGCTCCCTTATGGGCGGCGGGCTGCGCATCCCCGTGCGGCGCTGGCCCCAGGCGGGTCGCGGGGCGACCGTCCGGGCCGGCGTGGGGCCTCCGTCGCGGCCTACCCTCGTCGGGTCGGCGTACCGCCCCGACCCCCGCGGCCGACCGCCGGGCCAGAGGCGGGGCACCCAGCAGGCACGGCTTCGGTCTCGGGGGCCAGCGCAGGCACCCGCCCCGACCCCCGCACGCCCGAGGGAGGGACGCGGGTCGGCGTTCGGCGGGCCGACGCCGGGCTTCGCGGCCCTGCGTGGGAGCGCCCGGGCGAGACGTGAATAGACCGGGCCCCCCAGGAGCCGGGGTCGGCACGCGCTCCCGCCGGGCG     
G       ATACCAAAACATGTTATATTACACTTAATCACATTTACATTTTTCCTATTACGTAATTTAATCTTAAAATTCCATATTTCTTCATTGCTTTAATATTTTAGTTTTTAACAATCTATATGATTAAATTTTATTCACAAATAATGAACACTTGATAAAGAGGTCTATGGAATTTCCCCTATAAACTAAGTAGTGATTTGTAAATTTGAGAACTTAGAATGGAGCATACACGTTCGTACACCTATGTTAAAAATTACATATCGAATGATAGTATAGCATAATTATTGATTGAAAAATCAACAATATAGGATACCGAATACATTTAATTTATGGAAAGATGTATAATATACTTTGTTAATGGCGAAATTCGTTAGATTGTACATATTTATAATTATTTAATTGTTTGAAATTTTAAGAATTAGTGTATTAAATCGTTATTGTAAAATCTTTAACCCCCATCGTTCCTATTATATCTTTCTCCAATTGATTATAATAAAGACCTTTTAAATAACCATGAAAAATATATGTTTTCACGTAATTACATTACTCAATTAATTAACTTATATTCATAATAACGAGTAAAGAACTTAAAAAACTCACAGATTAATATTTAAAAAAGTACAATTTTATATAAGATCAGAAAGTGATTAACGATTTAAATGATAAATATATAACCTTTACTATCAGCAACCTTGCAACACAATAAATTGTTTATAATGATTTTATAATCTAATATGAATACGAGTAAGTAATCAATTGGTTTTAACCATATTAAAACATCATGTATTATTTATTATTTTAAGGACTTTTTCTAACTTAAGTATTAAATACTTATCAAGTTGTATATATATTCTATAATCTAGAATATAATGGTAATTTCTTTATTACAACTATATTTATTGTTCAAATTATATTCAGTACGATAAACATCATATTATTGATAAAGTAATAAAAGTAAAACACAGAGTGATTAAAATAAATTTTTATTAGAATCTGACCCTTATTCCGAATAGATTAGTATAATCTTGATAAACAGTTTAGCTGTATTTCGTCTAACCGAAAGCCTTTTCCAACCGTGATTAGTTTGAGTAAGATGTTCAGTAGCGCTTTAGAAGGCGAGTTGTAGATATCCATGTAGATAGGAGGTTATTTGATATTCTATCGTGGCGATGTCGGCGGATAGTACTTGATGGACATCAAGGTGTGAATACGAAGAGTGATATGCTTTATAACGAGCTCTCTATGTGTTATATAACCGATCAACTACAGCTACTGGAGAGTGTGCCATCGTCCATAGTGGACCGTCGTTTACTTTGTATTCAAATGGTAATGGACCGGATCAATTGTACCTGAACGTTTGACGCATATACACTGCCTTAGAGGTTATGCTCGTTACTGTGTATGGACATATCGTCCTCGTATCGCCCATGAAAAAGGTACGTGATTAGCAGCCTCGTGAGGGTTCCAGTGAAATTTAGCTGTGTCTAGTTGAGTCAATCTTTGAATATCAATACATCGACGTACCTTACGGGTTTGCTCTTAAGGTACGTTAAAATTCTACTCTCAACGGTGCGATAAATGTACAATTTTTGCTTCAGAGACTCAGAAATCGTATGTGCTGGGCCTTATATAAAAGGTAAACCTAAACGACAAACGGTCGGTTTTTCAATATAAATATTCCAAATGCAAAAAGAGCCGTTGAGACATGCAATGTAAAAAATTAATCCCAATGATATACAACATAAGCAGGCTGAGAGTAAATATAGATCAACAACATTTTTCTAACAGACGGTCGGGCATATATATAATGTGTCTGCTGCGGTCTGAGTAATCTCACTTTCAGGATTTAACAGCGATAATAGAGAGTGCCTAGGTAAGGAGGATGCACTGAAAACAACTTGAAGCCAGCCTGGACACTTCTATACACTTAACTCCTAGAGGCATTGCTCTAGGTTCCTTATCGTCTCTAATTAGACTTTTTTCTCAGGTTTTCTAGATTTGTCGTGCCCGGAATTCGTCTAATGACCTAGGATGGGTACTGGTCACCTAGCGAAAGCGATGCAAGGCCCGGTCACTCCCTCGCGGGACTCGGCTCGGCGATGTTCAGAGCCTTAGCCGGTTGGTTAGGCGCTGCGCAATTTCAGCGGGCGTGCACTCACTCGAGTTGGTCGTCTAGAACAGTTGGTCCCGTCTAAACACGATCCCTGGCAGTACCCGTGCAGGCGCTTTGGGGTGAAAGGTCTCCGCCCCAGTGAAGCCGGGCTGATGTAACGCGAGGGCGACACGGTTTTCCGGCAATTCCCGCGCCGAGGTAACGTCCCCCGTGGCGTTAACTCGCCTTGCGGACCGTCAAGTAAAGCCCGATCCGGGGTGCGTCTTCCCTAACGCGCTGCGGACTGGCCATGGTGTGTGCGAGACGTTCTCGGTTCAGTCGGATCGGATACCAGGCCGCAGTACTCCCATAGCCAAGTAGGGGTGATTGCCGGCGCGCTAGGTGTACCAGGATCGCCGCGAGCCTACTATTTCTATTGAGTGGGTCGTCATGGCCGATAGCTCGTCCCGATAAAAGCTCGTGGAACATATGTAGAAAACGATACTATAGCGAGAGACCGGGGGGTGCTTGGCTAGTTCCACGCCAGCTCAGCTGATACCAGCGCTCCGGTCCCGCTAGTCTAGAAGGGGGCTACAAGCCATTGTCCCTGCAACCCTGGACGAAGGGTCGCTAGTCAACACTGGAGGCACCTCGTGTAACGATTTGGCAAGGGAGGGGGAATATCGAATATAGACTCTCCCTTGATACAGTCAGCCAAATTATAGGCCATACGACCTACGGTTACTCCCGCGGCCCAGGGGATTCGCCGAAGGACTTCCCTTTTCGTCCAGCAGCTGGCCCCGCACAGCGGGTAATAACGGGTCCGCGTCCCACAACAAGACGAACACCGCCCGATGACAGAGGCGCCTGTCCGACGAGACCTATAGCATGCATCTGGCCGTGCGACAAATGCTTCAACGGCCGCCCGTCACAGAAGGAGGGCGCTCCATACCGGCCCGGCCCTGGTCGGGCGACCGCTCAGGTCGCCCCGCCGAAGGCGGCACCGGCGGTGCGCGCGTCCCGTACGGAGCGCGCGGCCGGACGGGTCTGCCCGGGCGGTCAGGAGCCGCGTGACGCACAGATGGTCGCAGGTGATGGGTTGGAGGCAGACCGCCCGGAGTGGGTGCCGGCGCTCGGGCGCTGCGAGCGCGGGACTCGGCGGGGCGGGGGCCGGGTGCAACGCGCAGGGAGCCCCGGCCGGGGGGCCCTACGGCTAGCTTCGCCCCCCTGGGACTGAGGGCCCCCGTGCTACCGCGGACAACCCGCACGCACCCCAGACCTTGTGACCGCGGACCTCGGCCGGCGCACGCCGCCCGCACCGTGCCTTCGCGGAGGGCACCGTGCCGCCTCCCGGCCCGGTGGGCCCGGCACGGCAGGGCCATGCCCGTTACCGCCGACCTGGCCCCTCGGGCGGCGCCGCGGCGGGGGAGGCGTTCTCAGTGGGCGGCGCGCGCCGCCCGGGCCGTTCCGCCCCACCGCCTGCGGGCGTCCCTGGCGCCAGGTCCTGGCAAGACGAGCTGCGCCGCGACGAACCCGCGCGAGCGAGGCGCCCCTCCCCTATGAGCGATGGGCTGACCATCCCCGTGCGGCGCTGGCCCCTGGCGCGTGGCTGGCCGACCCGGCGGGGCGGCGTGGGCCCTCCGGCGCGCCCCAGCCTCGTCGGATTGCCGGACCGCCCGGACCGCGGCGGCATACGGCCGTGCCAGGGGCGGGGCAGCCGGCGGGGACGGCTTAGGTCTCGGGGGCTAGCGCAGGCCCCCGCCTCGACGCCCGCAGGCCCGAGGCAGGGGCGCCGGTCGGCACTCCCTGTACCGACGCGGCGCGTCGTGGCCCTGCGTCGGAGCGCGCGGCCGAGAGTGGAATAGGCCGCCCCCCCCAGGCCCCGGCGTCGGCACGCGCTCTCGCCCGGCG     
F       ATACCAAAACGTTTTATATTACACTTAATCACATATACAAGTTTCCTATTAAGAAATTTAATCTTAACGTTCATAATTACTTCATAGATTTATTAATTTAGGTTTTACCAAACTAAATGATTAAATTTTTTTCTCAAATAATTAAGACTTGATCAAGAGATTTATCGAATTTCCCCTCTAAAATAAGTAGTGATTTGTAAATTTGAGAACATAAAATGGTGAAAACACGTTCGTACTCCTATGTTAATAATTACATATCGAACGATAGTATAGCTTTATTATTAATAGTAAAATCAGCAATATAGGAAACCTAAAATATTGAGTTTTTGGAAAGATTAATTATTTATTTTGTTAATGACGAGATTCGTTAGAATGTATATATTTTTCATTATATAATTGTTTGAAAATTTATCATTTTTTATCTTAAATCGTTATTGTAAAATCTTTAACCCCCATCGTTCCTATGATTTATTTCTCCATTTGTTTATAATAAAGATCTTTTAAATAACCATGAAAAATATATTTCTTCACTTAAATTCATTACTCAATTACTTAACTTATATTCATAAGAACGAGTTAAGAACGTAAATAACTCACAGATAACTATTAAATAAAGTACAATTTAATATAAGATCAGAAAGAGATAATCTATTTAAATAATAAATATAAAATTTTTACTATAAGAAAACATGCAACACAATAAATTGTTTATAATAATTTTATAGTCTACTATGATTTCGAGTAAGTAATCAATTAGTTATATTCATATTTAAACATCATGTATCATTTTTTATTTTAAGGATATTTACTAACTTATTTATTAGATACAGATCAAGTTAATTATAAATTCTATAATCTAGAATATAAGGGTAAATTCTATATAAAAAAAATATTTATAGGTCAAATCTTATTATGTTCAATAAGCATCAAATTATTATAAAACTAATAAAATAAATCCACAGAATGATTAAAATAAATATTTATTAGAAACTAACCCTTATTCCGAATAGATTAGTATAATCTTGATAAACAGTTTAGCTGTTTTTAGTCTAACCGAAAGCCTTTCCCAACCGTGGTTAGTTACAGCAATATGTTCAGTTGCGCTTTAGAAGGCGCGTTGTAGATAACCATGTACCTAGGAGGTTATTTGATATTCTATGGTGGCGATGTCGCAGGATAATATTTGATGGACATCATGGTGTGAATAAGAAGAGTGAAATGGGTTATAACGAGCTCTCATTGAGATATACAAACGATAAACTAAAATAACTGGAGAAAGTGACACCTTGCGTGGTGGTTCATCGTTTACTTTGTATTAAAATAGGATTAAAGATGATCAATAGTATCTGAACGATCGACGCATATACACAGTCTTTGGGGTTATGCTCGTTACTCTATATGCAAACATCATCCTCGTATCGGGCATTGAATAGGTACGTGACTAGTCGCCTCTTGAGGGTTGCAGTGATATTCAGTTGGGTCTTGTTGATTCTCTCTTGGAAGATCAATAGATCGACATACCTTACGGGTTGGCTCTTATCGTACGTTAAAATTCTACTTTCAACGGTGCGATAATTGGCAAATTTTTGCTTCAGAGACTCAATAATCGTTTGTACTGGGCCCTATATACAAGGTAAACTTAAACGACAAACGGTCCGTTCTCCTACATAAAGGTTCCGAATGCAAAAAGAGCCGTTGAGACATGCAATGTAAAAAATGAATCCCAATTATATACAACATAAGCAGGCTGAGAGTAATTATATATCCACAACATTTATCTAACAGACGGTCCGGCATATATATAATGTTTCTGCTGCGGTTTGAGTAATCTCACTTTCAGGCTTTAACAGCGATAATAGTGAGTGCCTCGGTAAGGAGGATGCTCGTAAAACAATTTGACGCCAGCCTGGAAACTTCTATACACTTAACTCCTAGAGGCATTGGTATAGGTTGCATATCGTCTCTAATTGGACTTTTTTCTTAGGAGTTAAAGATATGTCCTGCCCGGAATTATTCAAATCACGTAAGATGGCGACTGGACGCCTGGCGAATTCGACGCAATGCCCGGTCACTCCGACGCGGGACTCGTCTCGCCGATGTTCAGAGCTTTAGGCGGTTAGTCACGCGCTGTGCAATTTCAGCGGGCGTGCACTCACTCGAGTTGGTGGTCTACTACAGTTGGCCCCGTCAAAACACGGTCTCGCGCAGAACCCGTGCAGTCGGTTTCGGGTAAAAGGTCTCCGCCCCAGCGAAGCCGGGCTCATGTCACGCGAAGGGGACAGCGTTTTGCGGCAATTCCCGCGCCGTGGTATCGACCCCCGTCGCGGTCAGTCGCCTTACGGTCCGTGAAGTCAAGCCCGATCACGGATGCGTATTCCCCAACGCGCTGGGGACAGGCCATGGGGTGTGTGACCCGTCCTCGGTTGAGTCGGATTGGATACCTGGCCGCAGCACTGCCATAGCCACGAAGGGGTAATGGCCGGCGCGCTAGGCGTACCAGGTTCGGGGCCCGCCTACTAATTCTATTGAGTGGCTCGTGATGGCCCATTGCCCTTCGCGATAAAAGATCGTTGAATTTATGGAGAGAACGATACCATAGATAGATACCGGGGGATTCTTGGCTAGTTCCACGCTAGCCCAGCTGAGACAAGCGTTCCTGTCCAGCAACTCTCGCAGAGGACTACAAGCCATTGTCCCTGCACCCATGGACGAAGCGTCGCGAGTTGACACAGGAGGCACATTGTGTAAAGATTTAGCCAGGGAGGCGGCATATCGAATTTCTACTCTCCTTTGATACACTCGGCCAAAGTGTAGGCCGTACGCCCTACGGTAACGCCAACGCCACAGAGGATTCGTCGGAGGACTTCGCATTTCGTCCAGCAGTTGCCCCAGCACGGCGGGTGACCACGGGTCCGCATCCCACCACCGGCCGCACACCGCCCGATGGCAGAGGCGCCTGTCAGACGAGACCTAGCGCATGGGTCTGGCCGAGAGACACATGCTTTAGCGGCCGCCCGTCACAGAAGGAGGGCGCTGCATGCCCGTCCGGCCCTGGTCGGGCCACCGCTCGGGTAGCCCCGCCGAAGGCGGCACCCGCGGTCGGCGCGTCCCGTAAGGAGCGCGCGACCGGCCGGGTCGGGCCGGGCGTTCGGGCCCGGCGCGAGGCCCCGATGGTCGCAGCTCAGGGGTTGCAGGCCGACCCCCCGGAGTGGGTGCCGGGGCTCGGGCGCTGCGCGCGCGGGACGCCGCGGGGCGGCGGACGGGCGCACCGCGCAGGCGGCCCCGGCCGGCGGGCCCCACGGCGAGCTTCGCCCCGCCGGGACTGCGGCCCCCCGTGCTACCGCGGACAGCCCGCACGCACCCCAGCCCTTGTGACCGGGGACCGCGGCGGGCGCACGCCGCCCACAGCGAGCCTTCGCGGAGGGTACCGTGCCCCCTTACGGCCCGGTGGGCCCGGGGGGGCAGGGTCGTCCCCGTTCCCGCAGACCTGGCTCCTCGGGCGGCGCCGCGGCGGGGTCCGCGATCTCAGTGACCGGGTCGCGCCTCCCGGGCCGTTCCGGCCCCAAGCCGGGGGGCGCCCTTGGCGCAGGGTCCTCTCAAGAGGGGCTGCGCCGCGCCGGACCCGCGCGAGCGGGGCGCCGCTCCCTAATGAGCGGCGGGCTGGGCATCCCGGTGCGGCGCTGGCTCCACGCGGGTCGCGGGCCGACCCTCCGCGCCGGCGTGGGGCCTCCGTCGGGGCCTACCCTCGCCGGTCTGGCGCACCGCCCCGACCCCGGCAGCTTACGACCGGGCCAGGGCCGGGCCAGCCGGCAGGCACGGCTTTGGTCTCGGGGGCCAGCGCAGGCGCCCGCCTGGACCCCCGCAGGCCCGAGGGAGGGGCGCTGGTCGGCGTTCCGCGCACCGACGCCGCGCTTTGGGGCCCTGCGTGGGAGCACCCGGCCGAGACTGGAACAGGCCGGGCCCCCCAGGAGCCGGCGTCGGCACGCGCTCACGGCCGGCG     
E       ATACCAAAACGAATTAAATTACACTTATTCACATTTACATGTTTCCTATTAAGAATTTTAATCTTAACATTTCATATTTCTTTAATGATTTAACAATTTAGGTTTTAACAAACTAACAGAGTAAATTTTTTTCTCAGATAATGAATACTTGATAAAGAGATTTTTCGAATTTCCCCTCTAAAATAAGTAGTAATTTGTAAATTTGAGAACCTATAATGGTGAAAACAAGTTCCTAAACCTATGTTAAAAATTACATATCGAATGATAGTATAGCATTATTATTGATTGTAAATTGATCAATTGAGAAAACCTAAGACATTTAATTTCTGGAATGATTGATTATCTATTTTGTTAATGACGATTTTCTTTGGAATGTAGATATTTATCATTATTTAATTGTTTGTAATTTTATCAATTATTATATTAAATCGTTCTTGTAAAATCTTTAACCCCCATTGTTACTATTATTTATTTCTCCAATTGTTTATATTAAAGATCTTTTAAATAACCATGAAAAATAAATGTTTCCACTTAAATACATAACTCATTTAATTGACATATATTCATAAGATCGAGTAAAGAAAGTAAAGAACTCACAGATAACTATTTTATAAAGTACAATTTATTATAAGATCTGAAAGAGATCATCTATTTAAATAATAAATATAAATACTTTACTATAAGAAAACTTGCAGCAGAATAAATTGTTTATAATAATTTGATAATCTACAATGACTTCGAGTAATTAATCAATTGGTTATAATCATATTTAAACATCATGTATTATTTATTATTTTAAGGATTATTTCAAACTTAAGAATTAAATACATATCAAGTTAAATATATATTCTATAATCTAGAATATAAAGGTAATTACTTTATAATAATTATATTTATTGGACATCTCATATTAAGCACGAAAAACATCATATTATTGTCAAAGTAATAAATGAATTTTACAGAGTGATTAAAATAAATTTTAATTAGAATCTAACCCTTATGCCGAGTAGATTAGCATAATCTTGATAAACAGTTTAGCTGTCTTTCGTCTAACCGAAAGCCTTTCCCGACCGTGTTTAGTTAGAGCAAGAAGATCAGAAGCGGGTTAGAAGGCCCGTTGATGATAACCATGTACTTAGGGGGTTATTTGAGATTCTATCGTGCCGATGTCGCGGGATGGTTTTTGATTGACATCAAGTGGTGAATAAGAAGAGTGATATGCGATATGACGAGCTCTCTTTGTGTTATGGTACCGATGAACTAAAATAACTGGAGAGTGTGAAAACGTGGGTAGTGGTTCGTCGTTTACTTTGTATTCAAATAGGTTTGAAACTACTCAATAGTAACTGAACGGTCGACGCATATACACTAACTTAGGGGTTATGCTAGTTACTGTGTATGCACTTATCATCCTAGTATCGCTCATTCAATAGGAACGTGACTAGTCGCCTCTTTAGGTGTACATTGAAATTTAGGTGTGTCTAGTTGATCCTCTCTTCGAAGATAAATAGATCCACATACCTTACGGGTTGGCTCTTAGGGTACGCAAAAATTCTATTTTCAATGGTGCGATAATTGTTATATTTTTGCTTCAGAGACTCAGTTATCGTATGTTCTGGGCCCTAAACTGAAGGTAATACTAAACGACAAACGGTCCGTTCTCCCATATAAAGATTCCGAATGCAAAATGAGCCGTTTAGACATGCAATGTAAAAAACAAATCCCAAGAATATACAACATAAGCAGGCTGAGACTAACTCTATATCCACAACATTTTTCTAACAGACGGTCTGGAATATATATAATGTCTCTGATGCGGTCTGAGTAATCTCACTTTCAGGCCTTAACAGCCATAATAGTGAGTGCCTCGGTAAGGAGGATGCTCGGAAAACAAGTTGACGCCAGCTTGGAAACTTCTATACTCTTAACTCATAGAGGCATTGCTATAGGTTTCCTATCGTCTCTAGTTTGACTTTTTTCTTAGGCGTTAAAGATTTGTCGTGCCCGGAATTTGTCAAATGACGTAGGATGGAGGCTGGACACCCAGCAAAATCGATGCCAGGCCCGGTTACTCCCACGCGGGACTCGGCTCGTCGAAGTTCAGAGCTTTAGCCGGTTAGTCAGGCGCTGCGCAAGTTCAGCGGGCGTGCATTAACTCCACTTGTTGGTCTACCATAGCTGGTCCCGTCGAAACACTCTCTCGGGAAGTACACGTGCAGTTGGTTGTGGGTCAAAAGTCTCCGCCCCTGCGAAGCCGGGCTCATGTAACACGAAGGTGTCAGCGTTTTGCGGCAATTCCCCCGCCATGGTATCGTCCCCATTGGCTCTGATTCGCCTTACGGTCCGTAAAGTCAAGCCCCATCCCGGCTGCCTATTACGCAACGCGATGCGGAGAGCCCATGGTGTGGGTGATCCGTTCTCGTTTAAGTCGGATCGGATACACGGCCGCAGCACTGCCATAGCCACGTAGGGGTGATCGCCGGCGCGCTAGGGGTACCAGGTTCGCCGCGCGCCTACTCGTTCTATCGAGTGGATGGTCATGGTCCATAGCTCTTCTCGTTAAAAGCTCGTATAAAGTCTGAAGAGAACCATACTATAGAAAGAGCCCGGGGGGTGCTTGGCTAGTTCCACGCCAGCCCAGGTGACACGAGCGCTCCGGACCAGCTAGTCTCGCAGAGGGCTACAAGCCATTGGCCCCGCAACATTGGACGAAACGTCGCGGAGCAGCACCGGAGGCACATCGTGTAACGATCTGGCCAGAGAGCGGGCATATAGAATTTCGACTCTTCCTTGGTATAGTGCGCCAAAGTTTGGACCGTAGGACCTACGGTTACGCCAGCGCCACAGCGGGTTCGCCGGAGGACTTCGCGTTTCGTCCACCAGGTGGCCCAGCACGGCTGGTGCCGACGGGTCTGCATCCCACAACAAGTCGCACACGGCGGGATGCCAGAGCCGCCTGTCACACGAGACCTCTAGCATGCATCTGGACGCGAGACACATACTTCCACGCCCGGCCGTCACAGAAGGAGGGCGCTGAATTCCCGCCCGGCCCTGGTCGGGCTACCGCTCGGGTGGCCCCGCCGAAGGCGGCGCCCGCGGTAGGCGCGTCCCGTAGCGAGCCCGCGGCCGCGCGGGTCCGGCCGGGCGGTCCGGCGGCGCGTGAGGCGCCGATGGTCGCAGCTCATGGGTTGGAGGGAGACCCCCGGGGCTGGGTTCCGGCGCTCGGGCACTGCGAGCGCGGGACACGGCGGGGCGGGGGGCGGGCGCATCGCGGAGGCGGCCCCGGCCGGCGGGCCCTACGGCCACGTTCGCCCCGCAGGGACTGAGGCCCCACGTGCTACCGCCGACAGCCCGGACGCAGCGCAGGCCTTCTGACCGCCGACCTCCGCGGGCGCCCGCCGCCCACACCGAGCGCTCGCGGAGGGGACGGTGCCCCCTCCCGGCCCGGTGGGCCCGGCGGGGCAGGGCCCTCCCCGTTACCGCCGACCTGGCGCCTCGGGCGGCGCCGCGCCGGGGGACGCGATCTCAGTAGCCGGGGCGCGCCTCCCGGGCCGTTCCGCCCCCACGCCTGGGAGCCGCCGCGAGGCGCGGTCCTCTGAAGACGGGCTGCGCCGCGCCGGACCCGCGCGAGCGTGGCGCCGCTGCCTTATGAGCGGTGGCCTGGGCATCCCCGTGCGGCGCTGGCCCCAGGCGGGTCGCGGGCGGACCCTCCGCGGCGGCGTGGGGCCTCCGTCGGGGCCTAGCCTCGTCGGGCCGGCGCACCGCCCCGACCCCGGCGGCTAACGGCGGTGCCAGAGGCGGGTCAGCCGGCAGGCACGGCTTTGGTCTCGGGGGCCACCGCAGGCGCCCGCCGTGACCCCCGCAGGCCCGAGCGAGGGGCGCCGGACGGCGCTCCGTGGACCGACGCCGCGCGTCGTGGCCCTGCGTGGGCGCACCCGGATCAGTCTGGAACAGGCCGCGACCCCCAGGACCCGGGGTCGGCACGCGCTCACGCCGGGCG     
D       AAACCAAAACGTATATTATTACACTTACTCACATTTACATTTTTCCTATTACGAAATATAATCTTAACGTTTTAAATTTCTTTATTGATTTAATAATTTAGGTTTTATCAAACTAAATGATTGAATATTTTTCACAAATAATGAAGACTTGATAAAGAGATTTATCGAATTTCCCTTCTATTATAAGTAGTGATTTGTAAATTTGAGAACATATAATGGTGAAAACACGTTCGTAAACCTTTGTTTAAAATAACATATAGATTGATAGAATAGCATTATTATTGATGGTAAAATTAGCAATTTAGTATACCTAAGACATTTAATTTCTGTAAAGATTCATTATATATTTTGTTAATGATCTGCTTCGTTGGAATGTACATATTTATCATTATTTAATTGTTTATAATTTGATCAATTATTATCTTAAATCGTTCATGTAAAATCTTTAACCCCCATCGTTCCTATCATTTATTTCTACAATTGTTTATTATAAAGATCTTTTATATAACCATGAAAAATATATGTTTTCACTTAAGTACATTACTCAATTAATTAACATATATTCATAAGATCGAGTAAATAAGGTAAATAACTCACAGATGACTATTTAATAAAGTACAATTTAATATAAGATCAGAAAGAGATAATTGATTTAAATAATAAATGTTAAAACTTTACTATAAGAAAGCTTGCAACAAAATAAATTGTCTATAATAATTTTATAGACTACTATGAATTCAAGTAAGTAATCAATTGGTAATAATCATATTAAAACATCAAGTATTATTTTTTATTTAAAGGAATATTTCTAACTTAAGTATTAATTACATATCAAGTTAAATATATATTCCATAATCTAGAATATAAGGGTAATATTTCTATAACAACTATATTTATTGTTCAAATCGTATTAAGCACGATAAACATCATATTATTGAATAAATAATAAAACAAATGCAAAGAGTGATTAAAATAAATTTTTATTCGAATCTAACCCTTATTCCGAGTATATTAGTATAATATTCATAAATAGTTTAGCTGTATTTCGTCTTATCGAAAGCCTTGGCCAACCGTGAATAGTTAGAGCAAAATGTACAGTTGCACTTTAGAAGGCGGGATGTAGTTACCCATGTACCTAGGAGCTTATTTGCTATTCTAATGTGGCGATGTAGATGGATACTTTTTGATGGACATCAGGGTGTGAATAAGAAGAGAGACATGCTTTATGACGAGCTCTCTTTGCGCTATATAAACGATGAACGACAATAACTGGAGAGTGTGAAAACGTGCGTAGTGGTCTGACGTTTACTTTGTATTTAAATAGGATTAAGGCTGATCAATAGTAACTGCATGGTGGACGCATATACAGGGCCTTAGGGATTATGATCGTTATTGTGTATGCACATATCGTCCTGGTGTCGCGCATTGAATTGGTACATGACTAGTCGCCTCATATTGATTGCAGTGCAATTTAGGTGTGGCTAGTTGATTCTATCTTGAAAGATAATTAGATCGACATACCTTACGGGTTAGCTCTGATCATACGTTAAAATTCTAATTTCAATGGTGCGATAATTGTAAAATTTTTACTTCAGACACTCAGTAATCGTATGTACTGGGCCTTATATAGTAGGTAATACTAAACGACAAACGGTGCGTTTTCCAAGCTAAAGATTCCGAATGCAAAAAGAGCCGTTTAGACATGCAATGGAAAAAATTAATCCCAATGATGTACAACATAAGCAGGCTGAGAGTAAATCTATATCTACTACATGATTCTAACAGACGGTCGGGTATATATATAATGTGTCTGATGCGGTTTGGGTTATCTCACTTTCAGGCTTTAACAGCGGAAACAGTGAGTGCCTCGGTAAGGAGGATGCACCGAAAGCAAAATGACGCCAGCCTGGAAACTTCTATACACTTAACTCTTAGAGGCATTGCTATAGGTTGCATATCGTCTCTAATGGGACTTTTTTCTTAGGTGTTAAAGATTTGTCCTGGCCGGAATTAGTCAAATGACATAGGATGGCTGCTGGACACCTAGCGAAATCGATGCCAGGCCCGGTCCCTCCACCGCCGGACTCGGCTCGACGATGTTCAGAGAATTAGCCGGTTAGTCAGGCGCTGCGCAATTTGAGCGGGCGTGCACTCACTCCAGTTGGTGGTCTACAATAGTTGGTCCCGTCTAAACACGATCCTGGGCAGTCCCCGTCCAGTCGATTGCGGGTGAAAGGTCTCCGCCCCCGCGAAGCCGGGCTCATGTAACACGAAGGTGCCAGAGTTTTGTGAAAATGCCCGAGCCGTGGTATCGGCCCCCGTGGCCGTAATTCGCCTGCCGGACCGTCAAGTCAAGCCCGATCCCGGCTGCGTCTTACCCAACGCGCTGAAGACAGGCCATGGTGTGTGGGACCCGTTCTCGACTTTGTCGGATCGGATACCTGGCCGCAGCAATGCCATAGCCACGTAGGGGTGATCGCCGCCGCGCTAGGGGAACCAGGCACGCCGCGGGCCTACTATTTCTCTTAAGTGGATCGCCATGGCCCATAGCTCTTCGCGATAAAAGCTCGTGTAACTTATGAATAGAACGAGACCACAGAAACACACCGGGGGCTTCTTGGCTAGTTCCACGCCAGCCCAGTTAATACCAGCGCTCCCGTCCAGCTAGTCTCGCAGTCGCTTACAAGCCATTGGCCCTGCAACCTTGGACGATGCGTCGCGATGCTCCACGGAAGGCACGACGTGTAACTATCTGGGCAGGGATCGGGCATATCGAATTTCGACTCTCCTTTGTTACAGTACGCCAAAGTGTAGGCCGTAGGCCATACGGTTACGCCAGAGCCACAGAGGATTCGCCGCAGGACTTCGCTGTTCGTCCAGCAGCTGCGCAAGCACGGCCGGTGTCCAGGGGTCTGCATCCCACAAGAAGCCGCATACCGCCAGATAGCAGAGGCGCCTGTCAGACGAGTCCTCCAGCATGCGTCTGGCAGTGAGACACATGCGTCAACGGCCGCCCGTCACAGCATGAGGGCGCTGCATGCCCGCCCGGTCCGGGTCGGGCCACCCCTCGGGTAGCCCCGCCGAAGGCGGCACCCGCGGTCGGCGCGTCCCGTAGGGAGCCCGCGGCCGGGCTCGTCGGGCCGGGCGGTCCGGCGCTGCGTGAGGCCGCGATGGTCGCAGGTGATGGGTTGGAGGGAGACCCCCGGGGGTGGGTGCCGGCGCTCGGGCCCTGCGGGCGCGTGACGCCGCGGGGCGATCGGCGGGCGCATCGCGCAGGCCGCCCCTGCCGGCGGGCCCTACGGCTAGCTTCGCCCCGCAGGGACTCAGGCCCCATGTGCTACCGCGGACAACCAGCACGGACCCCAGCCCTTGTGAGCGCCGACCTCGGCGGCCGCACGCCGCGCACACCGCGCGTTCGCGGAGGGGACAGTGCCCCCGCCCGGCCCGGTGGGCCCGGCACGGCAGGGCCCTGCCCGTTACCTCCGACCAGGCCCCTCGGGCGGCGGCGCGCCGGGGGCCGCTATCTCAGTGGGCGGGGCGCGCCTCCCGGGGCGTTCCGGGCCAAGGCCCGGGCGCCCCCTTGACGCACGGTCCTGTCAAGAGGAGCTACGCCGCGCCGTCCGCGCGCGAGCGGGGCGCCGCTCCCGTATGCGCGCTGGACTGGGCATCCCCGTGCGGCGCTGGCCCCAGGCGGGTCGCGGGCCGACCCTCCGCGGCGGCGTGGGTCCTCCTTCGCGGCCTAACCTCGTCGGGCCGGCGCGCCGCCCCGACCCCGGCGGCCAACGGCTGTGCCAGTGGCGGGCCAGCCGGCAGGGACCGCTTTGGTCTCGGTGACCAACGCAGGGGCCCGCCTGTACCCCGGAAGGCCCGGCGCAGGGGCGCTGGTCGGCGGTCCGTGGACCGACGCCGCGCCTCGTGGCCCTGCGTCGGAGCAGTCGGCCGAGAGTGGAACAGCCCGCGCCCCCCAGGCCTCGGCGTCGGCACGCGCTCACGCCCGGCG     
C       AAACCAAAACGTATTATATTACACTTATTCACATTTACATGTTTCTTATTAAGAATATTAATCTGAACATTACAAATTTCTTTATTGATTTACTAATTTAGGTTTTCACATACTAAATGACTAAATTTTATACACAAATAATGAAGACTTGATAAAGAGACTTATCGAATTTATCCTCTAATATAAGTAGTGATTTGTAAATTTGAGAACCTATAATGGTGAAAACATATTCGTACACCTATGTTAAAAATACCATATAGAACGATAGTATAGCATAATTATTGAATGTAAAATGAGCAATTTAAGAAACCTAAGACATTTAATTTCTGGAAAGATGAGTTATCTATTTTGTTAATGATTAGATTATTTGCGATGTACATATTTATCATTATTTAATTGTTTGTAATTTTATCAATTATAGTATTAAATCGTTAATGTAAAATCTTTAACACCCATCGTTACTATCATTTATTACTCCAATTGTGTATACTAAAGATCTTTTAAATAACCATGAAAAATATATGTTTTCACTTAGATACATTACACAATTAATTTACTTATATTTATAAGATCGAGTAAAGTATTTAAATAACTCACAGATAACTATTTTATAAAGTTCAATTTAATATAAGATATGAAAGAGATAATAGATTTAAATAATAAATATAAAACCTTTACTATAAGAAAGCTTTCATCACAATAAATTGTATATAATATTTCTATATTCTACTATGAATTCGGGTGAGTAATCAATTGGTAATAAACATATTTAAACATCTTGTATTATTTTTTATTTTAAGGAATTTTTCTAACTTAATTAATAAATACGTATCAAGTTAAGTATAAATTCCATAATCTAGAATATAAGGGGAATATATATATAACAACTATATTTATTGGTCAAATCTTATTAAGCACGAAAAGCATCAAATTATTGAGAAAGTAATAAAAGGAATTCACAGAGTGATTAAAATAAATTTTTGTTAGAATCTAACCCTTAATCCGAGTAGATTAGTATAATCTTGATAAACAGTGTAGCTGTCTTTCGTCTCACCGAAAGCCTTTACCCACCGTGATTAGTTATAGCAACATGTTCAGTAGCGCTTTAGAAGGCGAGTTGTAGATAACCATGTATATAGGAGCTTATTTGGAATTCTACAGTGTCGATGTCGCTTGATAGTATTTGTTGGACATCAGGATGTGAATACGAAGAGTGATATGCGTTATGACGAGCTCTCTTATCGTTATCTAAACGATCAATTAGAATAACTGGAGAGTGTGAAAACGTGCCTAGTGGTTCGTCGTTTACTTTGTATTTAAATAGGATTGAAGCTATACAATAGTATCTGAACGGTGTACGCATATACACAGGCTTCGAGTTTAGGATCGTTAATTTGTATGCACGTATCTTCCTCGTATCGCGCATGGAATAGGAACGAGCCTAGTCGCCTCTTGTGGGTTGCTGTGAAATTTAGGTGTGTCTAGTTGAATCTATCTTGGAAGATAAGTAGATCGACATACCTTACGGGTTGGCTCCTAGCATACGTCAAAATTCTACTTTCAATGGTCCGATAATTGTAAAATTTTTGCTTCAGAGACTCAGTAATCGCATGAACTGGGCGTTATATAGGGGGTAATACTAAACGACAAAAGGTCCGTTTTCCAATATAAAGATTCCGAAAGCAAAAGGAGCCGGTTAGACATGGAATGAAAAAAATGAATCCCAATGATATACCACATAAGCAGGCTGAGACTAAGTCTATATCAACAACATTATTCTAACAGACGGTCGGGCTTATATATAATTTGTCTGATGCGGTTTGAGTAATCTCACTTTCAGGCTTTAACAGCGAAAATAGTGAGTGCCTCGGTAAGGAGGATGCTCTGAAAACAAAATGAAGCCAGCATGGTTACTTCTATACTCTTAACTCTCAGAGACATTGCTAGAGATTTCAAATCGTCTCTAATGGGACTTATTTAACAGGCGTTAAAGATATGTCCTGCCCGGAATTGGTCAAATGACATAGGATGGCGGCTGGACACGTAGCGAAATCGATGCAAGGCCCGGTCACTCCCACGCGGGACTCCCCTCGCCGATGGTCAGAGCTTTAGCCGGTTAGTCCGGCGCTCAGCAATCTCAGAGGGCGTGCACTCACTCGAGTTGGTGGTCTACAAAAGTTGGTCCCGTCTAAACACGTTCTCTGGCAGTACCCGTGCAGAGGATTTCGGGTGAAACGTATCCGCCCCACGGAAGCCGGGCTCATGTAACACGAAGGTGGCAGCGTTTTGCGGCAATTCACGCGCCGTGGTATCGTCCCCCGTGGCCATAATTCGCCTTGCGGCCCGTCAAGTCAAGCCCCATCCCGGCTGCGTTTTCCCCAACGCGCTGGGGACAGGCTATGGGATGTGCGATCCGTTCTCGGGTCTGTGCGATCGGCTACCTGGCCGCAGCACTGCCATAGCCACGTAGGGGTGATCGCCGCCGCGCGAGGGGTACCAGGTTCGTCGCGTGCCTGCTATTTCTATTGAGTTGATAGCCATGGACCATAGCTCTTCGCGAGAAAAGCTCGTGGAAGTTATGAAGAGAACGATCCTATAGATAGACACCGGGGATTTCTTGGCTAGTTCCACGCCAGCGCAGTTGATACCAGCGCTCCGTTCCAGCCAGACTGGCAGAGGCCTCCAAGCCAGCGGCCCTGCAACCTTGGACGAAGCGTTGCGAGACCGAACAGCAGGCACATGGTGTAACGATATGGCCAGGGAGGGGGCATATCGAATCTCGACTCTCCTTTGATACAGTGCGCCAAACCGTAGACCGTACGCCATGCGGTTACGCCATCGCCCCAGGGGATTCGCCGGAGGACATCGCTGTTCGGCAGGCAGTTGCCCGAGCACGGCTGCTGTCGACGGGTCTGCATCCCACTACAAGTCGCACACCGCCCGATGGCAGCGGCGCCTGTCAGAAGAGACCTCCAGCATGTGTCGGGCTGCGAGACACATGGTTAAACGGCCGCCCGTCAGAGAACGAGGGCGCTCCATGCCCGCCCGGCCCGGGTCGGGCCACCGCCCGGGTAGCCCCGGCGAACGCGGCACCCGCGGTCGGCGCGTCCGGTAAGGAGCCCGCGGCCGCTCGGGTCCGGCCCGCCGGTCCGGGGCCCCGTGAGGCCCCGATAGTGCCAACTGATGGGTTGGAGGCAGACCCCCGGGCGTGGGTGCGGGCGCTCGGGCGCTGCGAGTGCGGGACGCCGCGGGGCGGTGGGCGGGCGCATCGCGCAGGCGGCCCCTGCCGGCGGGCCCTACGGCGAAATTCCCCCCGCAGAGACTCCGGCCCCACCTCCTACCGCGGACAACCCGCACGGACCCCAGTCCTTGTGAGCGGCGACCTCGGCCGGCGCACGCCGCCCCCACCGGGCGGTCGCGGAGGGGACCGTGCCCCCGCCCGGCACGGTGGGCCCGGCGGGGCAGGGCCCTCCCCGTTACCGCCGACCAGGCTCCTCGGGCGGCGGCGGGCCGGGGCACGCGATCTCAGTGGGCGGGGCGCGCCCGCCCGGGCGTTCCGGCCCCACGCCGGTGAGCCTCCTTGACGCGCGGTCGTCTCAAGACCAGCTGCGCCGCGCAGCACGCGCCCGAGCGTGGCGCCGCTCCCGTATGAGCGATGGGCTGGGCATCCCCGTGCGGCGCTGGCTCCAGGCGGGTCGCGGGCCGGCCCTACGCGGCGGCGTGGGTCCTCCCGCGCGGCCTAGCCTCGTCGGACGCGTGCACCGACCCGGCCCCGGCGGCCCACCCCCGCGCCAGTCGCGGGCCAGCCGGCAGGAACCCCTGTGGTCTCGCGGGCGAGCGGAGGGGCCCGCCTCGACCCCCTCAGCCCCGACGCAGGGGCGACGGTCGGCGCTCCGTAGACCGACGCTGCGCTTCGTGGCCCTCCGTTGGAGCACCGTGACGAGACTGGAACCGGCCGGGCCCCCCAGGACCCGGGGTCGGCACGCGCTCGCGCCCGGCC     
B       ATACCAAAACTTATTCTATTACACTTACTCACATTTACAAATTTCCTATTACGAAATTTAATCTTAACTTTTTTAATTTCTTTAATGATTTAATAATTTAGGTTTTAACATACTAAATGATTAAATTTTATACCCAAATAATGAAAACTTGATAAAGATATTTATCGAATTTTCCCTCTAATATAAGTAGTAATTTGTAAATTTGATAACCTACAATGGTGAAAACACTCTCGTTGACCTATGTTAAAAATAACATATCGGATGATAGTATAGCATTATTATTGATTGTTAAATGAGCAATAAAGGATACCTAAGACATTTAATTTATGGAAAGATACATTATATTTATTGTTACTGACTAGATAGGTTGGAATGTACATATTTATCATTATTTAATTTTTTGGAATTTTATCATTTGTTGTATTAAATGGTTCTTGTAAAAAATTTAACCCCCATCGTTCTTATAATTTATTTCTCCAATTGATTATAATAAAGATCTTTTAAATAACCATTAAAAATATATGTTTTCACATAAATACATTACTCAATTAATTAACATATATTCATAAGAACGAGTAAAGGATGTAAATAACTCACAGATAACTATTTAACAAAGTACAATTTAATATAAGATCAGAAAGCGATTTTCGATTTAAATAATAAATATAAAAATTTTACTATAAGCATAATTGCAACACAATATATTGTTAATAATAATTCTATAGTCTACTATGAATTCTAGTGAGTAATCAATTGGTAATACGCATATTTAAACATCATGTATTATTTTTTATTTTAACGAATTTTTCTAACTTAAGTATGAAGTAAATATCAAGGTAAATATATATTCCATAAACTAGAATATAATGGTAATATCTATATGATAATTATATTTATATGTCAAATCAGATTAGGTTCGATAAACAACATATTATTGAAAAAGCAGTTAAATAAATGAAGAGAGTGGTTAAAATAAATTTTTATAAGTATCTTGCCCTTATCCCGACTAAATTAGTGTAATCTTGGTAAACAGTTTAGCTGTATTTCGTCTGAGCGAAAGCCTTGCCCTACCATGACTAGTTAGAGCAAGATGTTCAGTGGCGCTTAAGAAGGCGTGTACTAGGTATCCATGTACCTAGGAGCTAATTTGTTATTCTATCGTGACGATGTCGCATGATAGTTATTGATGTACATCAGGGTGTGCATAAGAAGAGTGAAATGTGTTATGACGAGCTCTCTTTGGGTTAGATAAACGATTCACTACAATGACTGGAGAGTGTGAACAGGTGCCTAGTCGGTCGTCGTTTATTTTGTATTTAAATAGGATTTAAGCCACTCAATAGTATCTGTACGGTGTACGCGTATAAACTGCCTTCGGAGTTACGGTCGTGACTGTGTATGCACGGTTCACCCGGGTAACGCGCATAGAACAGGTACTAGAGTAGTAGCCTCTTGAGGAGTGCAATGAAATTTAGGTGGGTCTAGTTGAGCCTATCTTGGAAGATCACGTGATTGCCATACCTTCCGGGTAGGCTCTTATCATACGTTAAAATTCTACTTTCACTGGTGCGATCATTGAAAAATTTTTGCTTCTGAGACTCAAAGATCGAATGTACTGGGCCTTAAATAGATGGTAATGCTTAACGACAAACGGTCCGTTCTCCAACATAAAGATTCCGAATGCCAAAAGAGCCGTTTAGACATGCTATGGAAAAAATTTATCCCAAGGATATACAAAAAAAGCAGGCTGAGAGTAAATATATATCTACAACATCACACTAACAGACGGTCGGGCATAAATAAAATGTGTCTAATGCGGTTTGAGTAAACTCTCTTTCAGCCTTTAACAGCGATAATAGAGAGTGCCTCGTTAAGGAGGATGCACGGAAACCAAATTGATGCCAGCCTGGATACATCTATACACTTAACTCGTATAGGCATTGCTATAGGTTGCATATCGTCTCTAAAGGGACTTTTGTATTAGGCGTTAAAGATTTGTCCTGCCCGGAATTCGTCAAATGACGTAGGATGTCGCCTGGACACCTAGCGAACTCGATGCAAGACCCGGTCAGTCCCAGGCGCAGCTCGGCTCGACGATGTACAGAGTGTTAGCCGGTTTGTCATGCGCTTAGCAAATTCAGAGGGCGTGCACTCACTCGAGTTAGTGGTCTACAATAGTTGGTCCCGTCTAAACACGATCTCAGGCAGTACCCGTGCAGAAGAGTTCGGGTGAAAGGTCTCCGCCCCATGGAAACCGGGCTCATGTAACACGAAGGTGCCAGCGTTTTGCGGCAATTCACGCGCCGTGGTCTCGGCACCAGTGGCCGTAATTCGCCTTGCGGTCCGTCGAGTCAAGCCCGATCCCGGCTGCCTATTACCCAACGCGCTGGTGACAGGCTATGGTGTGTGAGATCCGGTCTCGCTTTTGTAGGATCGGATACATGGCCGCAGCACTGCCATAGGCATGTCGGGGTAATAGCCGGCGCACTAGGGGTACCAGGTTCGCCGCGCGCCTACTATTTCTATTGAGTGGATGGTCATGTCGCCTAGCTCTTCTCGATAAAAGCTCGTTTAACTTCTGAACAGAACGATACCATAGACAGACACCGGGGGCTTCTTGGCTAGGTCCACGCCAGCCCAGTTGATGACAGCGCCCCCGTCCAGCTAATCTCGAAGTAGGGTCCAAGCCATTGTCCCTGCAACCTTGGACGAGGCGTCGCGAGTCTTCACATCACGCACCTCGTTTAACGATTTTGCAAGGGAGGGGGCATATCGAATACCCACTCTCCATTGATACAGTGCGCCAAAGTTTAGGTCGTGCGTCATACGGTTTCGCCAGCGCCACGGAGGATTCCCCGAAGCACTTCGCTTTTCGTCCAGCAGTTGCCCCAGCACGGCTGGTGCCGACGGGTCTGCGTCCCACAACAAGTCGCACACAGTCCGATGGCAGAGACGCCTTTCCCACGAGGCCTCCACCATGTGTCGGGCGGCGAGACACATGCTTAAACGGCCGCCCGTCACGGAAGGGGGGCGCTGTATGCCCGCCGGGCCCTGGTCGGGCCACCGGTCGGGTGGCCCCGCCGAAGGCGGCACCGGCGGTCGCCGCGTCCCGTAAGGAACCCGCGGCCGAGCGGGTCGGGCCGGGCGGTCGGGCGCCACGTGAGGCGGCGACGGTCGCAGCTTATGGGGTGCAGGGAGACCCCCGGGACTGGGTGGCGGCGGTCGCGCGCTGCGCGCGCGGGACGCCGCCTGGCGGAGGACGGGCGCACCGCGGAGGGGGCCCCTGCCGGCGGGCCCTCCGGCCAGATTCGGCCCGCAGGGACTGAGGCCCCGCGTGCTACCGCGGACAAGCCGCACGCCCCCCAGCCCTTCTGAGCGACGACATCGGCCGGCGCACGCCGCCCACATCGCGCGTTCGCGGAGGGGACAGTGCCCCCTCCCGGCGCGGTGGGCCCGGTACGGCAGGGCCGTCCCCGTTACCGCCGACCAGGCTCCTCGGGCGGCGCCGCTCCGGGGCACGCAATCTCAGTGGGGGGGGCGCGCCTCCGCGTCCGTGCCGCCCCCACGCCTGGGAGCCTCCCTGACGCACGGGCCTGTCAAGACGAGCTGGGCCGCGACGGACCCGCGCGAGCGTGGCGCCGCTCGTGTATGACCTGTGGCCAGATCATCCCCGTGCGGCCCTGGCCCGAGCCCGGTCGCGGGCCGGCCCTGCGCGGCGGCGTGGGTCCTCCGGCGGGGCCTACCCTCGTCGGAGCGGCGCACCGACCGGACCCCGGCGGCCAACGGCCGTGCCAGCGGCGGGTCAGCCGGCAGGCGCCCCTTAGGTCTCGTGGGCTAGCGCACGCCCCCGCCTCGACCGCCGGAGGCCCGACGGAGGGCCGCTGGCCGGCGCTCCGTGGACCGACGCCGCGCTTCGTGGCCCTGCGTGGGAGCACCCCGCCGAGCCTGGAACAGGCCGGGCCTCCCAGGCGCCGGGGTCGGCACGCGCTCACGCCCGGCC     
A       ATACCAAAACGTATTATATTACACTTACTCTCAATTACATGTTTCCTAGTACGAAATTTAATCTTAACATTTCAAATTTCTTGATTGATTTAAAAAATTAGGATTAACCAACCTAAATGATTAAATTTTTTTCGCAAATAATGAAGACTTGATAAAGAAAATTATCGAATTTCCCCTTTAATATAAGTAATGATTTGTAAATTTGAGAACCCAAAATGGCGAAAACACATTCGTACTCCTATGTAGAAAATAACATATCGAATGATAGTATAGCATAATTATTGATTGTAAAATTATCAATATAGGAAACCAAAAACATTTAATTTCTGGAAAGAAGCATTATATTTTTTGTTATTGACAAGATTCGTTTTATTGTACCTATTTATTATTATATAATTGTTTGTAGTTTTATCATTTCTAGTTTTAAATCGTTCATGTAAAATCTTGAACCCCCATCGTTCCTATAGTTTATTTCTTCAATTGTTTATATCAAAGATCTTTTAAATAACTATGAAAAATATATGTTTACACTTAAATACATTACTCAATAAATTGACATATATTCATAAGATTGAGTAAAGAATTTAAATAACTCACAGATAAATATTTAATAAAGTACAATTTAAATTAAGATCAGAAAGAGATAATCGAATTAAATAATAAATATAAAAAATTTTCTATAAGTATACTTGCAACAAAATAAATTGTTTATAATAATTATTTAGTCTACTATGACTTATAGTGAGTAATCAATTGGTAATAAACATATTTAAACATCATGTATTATTTTTTATTTTAAGGATTTTTTCTAACTTAAATAGTAATTACATATCAAGTTATATATATCATCCATAATCTAGAATATAAGGGTAATATCTTTATAACTACTATATTTATTGGTCAAATCCTATTAGGCACGATAAACAACATATTATTGAAAAAGTACTAAAAGAAATGCACAGAGTGATTAAAATAAATTTTTATTACAAGCTAACCCTTATTCCGAATAGATTAGAATAATCTTGATAAACACTTTAGCTGTATCTCGTCTCGCCGAAAGCCTTGCCCAACCGTGATTAGTTAGAGCAAGGTGTTCAGTAGCGCTTAAGAAGGCGCGTTGTAGATAACCATGTACCTGGGAGCTAATTTGATATTCTATCGTGGCGATGACGGTCGATAGTTATTCATGAACATCAGGGTGTGAATAAGAAGAGCGACATGAGTTATTCCGAGCTCTCTTTACGATATATTATAGATTAACAACAATAACTGGAGAGTGTGAAAACGTGCCTAGTGGGACGTCGTTTACTTTTTATTTAAAAAGGTGTTAAGTTGCTCAATTGTATCTGCACTGTGGACGCGTATACACGCCGTTAGGGGTTATGATTGTTACTATGTATGCACGTATCTTCCTAGTTTCGCGCTTTGAATAGGTACGAGACTAGTCGCGTCTTAAAGGTTGCAGTGAAATTTAGGTGTGTCTAGTTTATTCTATCTTGTAAGATAAATAGACCGACATACCTTACGGGTAGGCTCTAATATTACGTTAAAATTCTACTTTCAATGGTGCGATCATTGTAAAATTTTTGCTTCAGAGACTCAGTCAACGTATGTACTATGCCTTATATCGGAGATAATGCTAAACGACAAACGGTCCGTTTTCCAATATAAAGATTCCGAATGCAAAAAGAGCCGCTTAGACGTGCAATTAAAAAAATTAATCCCAAGGATATACAACATAAACAGGCTGAGAGTAGCTATATATCTACAACATTACTCTAACAGCCGTTCGGGTATATATATAATGTGTCTGATGCTGTTTGGGTAATCTCATTTTCAGGCGTTAACAGCGATAATAGTGAGTGCCTCGGTAAGGAGGATGCACGGAAAACTAATTGACGCCAGCATGGTAACTTCTATACACTTAACTCGTAGAGGCATCGCTATAGGTTGGATATCGTCTCTAATGTGACTTTTGTCTTAGGCGTTAAAGATTTGTCGTGCCCGGAATTAGTCAAATGACATATGATGGCGGCTGGCCACCTAGCGAAATCGATGCGAGGGCCGGTGAGACCAACGCGGGACTCAGCTCGCCGATGTTCAGAGCTTTAGCCGGTTAGTCAGTCGCTCAGCAATTTAAGAGGGCGTGCACTCACTCGAGTTCGTGGTCTACAAAACCTGGTCCCGTCTAAACACGATCTCTGGCGGTACCCGTGCAGGCGATTGGGGGTGAAGGGTCTCCGCCCCAGGGAACCCGGGCTCATGTAACACGAAGGAGGCAGCGTTTTGCGGTAATTCACGCGCCGCGGTATCGTCCCCCGTGGCCGTAATTCGCCTTGAGCTCCGTGAAGTTAAGCCGGTTGCCGGCTGCGTATTCCCCAACGCGCTGGGGAAATGCCATGGTATGTGTGATCCGGTCTCGTTTGTGTCGGCTCGGATACCTGGCCGAAGCAGTGCCATAGTCACGTCGGGGTGATGGCCGTCGCCCGAGGGGTACCAGGCTCGCCGCGCGCCTCCTGTTTCTATTGAGTGGCTCGCCATGGCTCCTAGCTCTTCACCATAAAATCTCGTATAACGTATGAACAGAACGATACCATGGTAGGACACCGGGGGGTTCTTGGCTAGTTCCACGACAGCACAGTTGCCACCAGCGCTCCGGTCCAGCCAGTCTCGAAGAAGGGTCCAAGCCAGTGACCCTGCAACCTTGGACGAAGCGTCGCAAGTCGACACTGAAGGCACATCTTGCAACCATATGGCCAGGGAGGGGGCATATCGAATATGGACTCTCCATTGATAGAGTGCGCCAAAGTGTAGGCCGTACGACATACGGTTGCGCCGGCGCCACAGCGGATTCCCCGTAGGACTTCGCTGCTCGTCCAGCAGTTCCCCCAGTACGGCAGGTGTCCACGGGTCTGCATCCCACAACCAGTCGCAAACCGCCCGATGACAGAGTCGCCTGTCAAACGAGACCTTTATCATACGTCAGGCTGCGATACACATGCTTGAACGGCCGCCCGTCACGGAAGGGGGGCGCTGCATGCCGGCCCAGCCCTGGTCGGGCCACCCCTCGGGTGGGCCCGCCGAAGGCGGCACCGGGGGTCGACGCGTCCCGTAAGGACCCCGCGGCCGGGCCGGTCGGGCCGGGCGGTCAGGGGGCGTGTGAGCCCTGGAGGGTCGCAGGTGATGGGTTGGAGGCAGACCCCCGGGCCTGGGTGGCGGCGCTCGGGCGCTGCGGGCGCGGGACGCGGCGTGGCGGTGGCCGGGCGCACCGCGGAGGCGGCCCCTGCCGGCGGGCCCTACGGCGGGATTCCCCCCCCAGGGATTAACGACCCACCTGCTACCGCGGACGACCCGCACGGACGCTAGCCCTTGTGAGCGCCGACGTCGGCCGGCGCACGCCGCCCACACCGCGCGTTCGCGGAGGGAACAGTGCCCCCTCCCGGCGCGGTGGGCCCGGCAGGGCAGGGCACGCCCCGTTACCGCCGACCAGGCCCCTCGGGCGGCGCCGGGCCGCGGGAGGCGGTCTCAGTGGGGGGGGCGCGCCTCCCCGGGCGTCCCGGCCCCACGCCTGGGAGCCTCCTCGGCGCACGTTCCTGTCAAGAGGCGCTGCGCCGCGACGCACCCGCTCGAGCGTGGCGCCGCCGCCGTATGAACGTTGGCCTGGGCATCCCCGTGCGGCGCTGGCCCCAGCCCGGTCGCGGGCCGGCCCACCGCGGCGGCGTGGGTCCTCCGCCGGGGCCCAGCCTCGTCGGGCGGGCGGGCCCACCAGGCCCCGGCGCCCAACGACCGTGCCAGTGGCGGGCCAGCCGGCAGGCGCCGCTGCGGTCTCGTGGGGGAGCGCAGGCGCCCGCCTCGACCCCCGCAGGCCCGACGGAGGGGCGCTGCTCGGCGGACCGTGGACCGACGCCGCGCTTCGTCGCCCTGCGTGGGAGCACCCGGCCGAGCCTGGAACAGCCCGGGCCTCCCAGGTCCCAGGGTCGGCACGCGCTCACGCCCGGGG     
