# Supplementary material for: A simple method for data partitioning based on relative evolutionary rates
Source: PeerJ. 2018 Aug 28;6:e5498. doi: 10.7717/peerj.5498 (PMC6118207; doi:10.7717/peerj.5498)
Supplement: Data S1 — The datasets are provided in the PHYLIP format. [file peerj-06-5498-s002.zip › DataS2/AS1-1miss.phy]

17  4000
out     CCATATATTTTTCTTATAAATCTTCGTTTCCTTAAATATGTTAAACCTTCAATTACAATCGAATCTATCTGATATTTATTATATTTTTTAGTGCTCCTGTTGTAAATACATGATTAAATTATTCTAGTTACATCGTATTACTACAAAAATTAGTAATTTTAGAAATATTAGTATAAGAAAATTATAAGCTTAATGCTGATCTACTTATCGCTGTGTTATATTTATATTTAAGATCTCCATAATATAAGCACTATTTATATTAAATAAATAAAAGACATTGTCTAAAATCATTAATTTGTTATTTAGTCAATCTCTGAGAATAAAAAACAGAACTAGATTAATTTTATTATTAATTCTCTAACAAAACCAACAAAATTACTTCATCTTAATTTACTCGAACATAGTACGAATCCATTGGAAATTTTAAAAAGGAAATATATTAAAGACAAGTTCGCAGAATAACTACAAACTAATAATTCGGCAACTTAAAAATAAAGACAAATAACTGAAAATCAGAAATGTTCTTTATATTTATTTAGGAAGATTATAACATCGGAGAATTATATATTAATAATAATAATACATAATTAAACGTGCCTATGGTTTAGGTATTAAGAATAATTATTTCAGTTTACAATCTGGTTCCAGATAGTTTTAAATATTAATTTTTTTAGGTTATCTAATTTAAAGTATATTTTTTTAACTTACTGTGTAAGCAACTTCTAATCTAAGTTATAATTTTAATTACTACAACATTAGACTGATAATAAACATGTATTTTTATGCATTCTCTAATTTTAAAATGTATTATAGCAATGGAAAGAAATATTTCTTATTAAAAGAAGAGTGTTAAGTTTTAAATCTAGAATATCAATATTATAAGCTTATAATTTATAACATTTTTAGTAACTAATATCAAATACGTATAATGTAATTCTTATTTAACCTAATAGTCAAACATTATAGAGTTAATTATTCAAAAATACAACAAGTTTAAATTGTAACTTCCTATAATAAATTCTAATGCTAAATAGCATTAGGAACTGAGTACGTCTTCACTTAGCTCTTGGTAATAGTAAAGAAGTTTCTATCGCTAACCCTACACTCCGTACCCCCATGCTATGATCAGTTCATAACTTAATAGGTGAAGTGTTCCTTTATGGATCAGGGTTCCAACTCACTTTATTGGCGCCTATTGTTAAATAAGACAGAACGACTTTTCATTACCGGATACGTCCGTGTATTATTCTGCTGGAGCACTTAAATGTAAAAAGTATTTGTTACGAAAAAATGTTTTCTGATTATATGGGGTCTTGCATTCGACTCACGTACTGCTCATTTTAGCGCTAAAAACGGGTGACATTATTACTTTCAAAGAACCCTGGTAGGGAACTGTGTGAACTCACTCAGATGATCCGGTCATCCAATTTACTGTTATGGCTTGATTGCCGCTGAAGTGAATATCAAATGCGCAATTTTGAAGCGTGACAAAGTTACTTTCATCAACCTAGTTCACACTAGATTTTGTGACCCATAAATACCGGAGAAACACTATTTCTCCCTGATAAACCTTTACTAGCTAAGGAGGTTAGCACCCCAGCTTGTGCAGACAGCTGCCCAGGGTTAACCGATATACTACAATGAATTATGGTTGAAGAATAATCATTGATGAGTTGCGCGATCTAATGCCATCGGCTATACTGACTAGTATTACGATAATAACACAGGCCACCAAATTGATGCCTTCGTTAGCCGACGCTAGCGTGAACGGGCCTTTATAATCTAAAACCAACGAGTATAAAACCAACTTGTTAGTAGAATGGTTCGACACTAAGTCATAGCCTTGATCCCAGGCGGAACTCTAAAGGTGACTCTCCGCTAGATAAACGAAACGACGACGTGAGTGGGTCGAAGCCATCAACTGAATGGCCACGTGTATATACACACCTCGTATCAGGTTTGTATCCAAACAGCTCTGACAGCCGTATCGAAGAAAACTTGCTAGGCTCCAAACCTGTCTCCGACGTGGAGCGCGTAGTTCGTGAGGACAGGAACAGGTTAGTGGAACCTGTATCGTACGCGCATATGCCCTGGATCGTCATCTTTTTCACTGCCTGTTCTAGGTCAGCTGCGCGCGTGTTAGCCCGACTGTCCCCATAGCCGGCCTGCCCCGCGGCCTAAGTCCGGCATTCATCCAACTACGAGCTAATGAATGTACCGGTCGTATAAAGATCTGAGCCTCGGACCGAGTCAACCCCTACGTGATATAGGGGCGCCCAGAAATAAAACCGTGTCATTATGGGAGGAATTTGGGCGCCGCCACCCAGCGCTTATGTCCGGCAACGAGGGCCCTCTGGGAGGCACGTTCCTGGCCGTCTATGCGGGGCCTTAAGCGGCAGACCACAATCTGACTCTGGTCACGTTATTGTTCGGGCTCAGGCCCCCAGGGCCCGTTAACATCTCCCACTAAGACAACTTCAGCCCGCGAGCAGTCACGCTGCTTCTTCCGGGGTGACGAGATGTCCTCGGCCACTCATGCGCCGCGCACAGATTCTTCAAAATGCGCGCGGTCACTGCAGGGCTCGCCTTGTTTAGCGCGGGCACCGTCCCCACGTTAACACGGGCGGACCCGATGTCCTGCCTGCCCTAGACTGGTTTGACGCAAAGTCCTCTCCTAACCATGTCGAGAACGAATCCGAGGCGTTTTCTAGTGACAAACTTACCGCGTTAACGGAAAGGCTGTTCGTACTTTGTTGTGACCACATCGGGAATGTGAGGCGTCGTTAAGCCGACCAGTCGACTTAGTCATCCAGATGCCAATGGACCAGTGCACGACACTGGGTTGGCTCCCGGAGCTAGAATGGATTGGATTCCACGTCGTCGAGGGGGATGGGCCGCTTGGCGACGACTACTTGGCGAGACACACTTCGTCATGGCCCTCTAGCCGTCCATAACCGAGCCAGGAGTCGTCCGCAGTGCCTGAGACGTGCGGGGACTCTAGGTTGCGTGTCGCGCGGTTGGCCGCCAAAGGCCTGGCGCTCCCACCTCTCGGAGGCCTCTTGCGGGCCATCTCGACGAGGCGCGACCGGCGGGGCCCCCTGGTCCCCAGGGCGCCCCCCCAACGCGCCGGGGCGGGCCCGCCCCGCGGCGTGCGCACCGGGGGGGCGCGCGGGCCCGGCGTGCCGCGGACTCCGTCCTGCGGCCAGCGCGCCGCGGCTCGGCGGAGCCGGGCCTGGCGGCCCCGGCGCGCGCCCGTGTGCCGCTAGCGGGTTGGCCAGCGTCAACGGGGCGGCGCTCGGCCGTCTTGGGGGCCCGGGGCGGGGCTCCGGCGCCATGGCAGGCCGCCCCGGGGCGCGCCCGCGCGTGTCGTGATCGCACTACGATTTGCGCGGGCCGGGGCCGCGCCGGCCCGCTCCGGGGGGGCACGGGCGCCGCCGCCCGAGGGCGCATCGGCTAGGCACGGGAGGACTCCCTTCGGGCCCGCGGGGGACCCGCATGGGGGCTGTCGGCGGCGGCGCTCCGCGGGGCTTCCCGGCCGCCGTGGGCGCCACCGTCAAGACCGGCGCGCGGAGGGAGAACGTCGGTTTGCCTCATCCGCACCCGCCGCCCGCTCGAAGACTCGCAGGCCGGAGATCCTGGGCCCTGGTTTCGGCGGGCGGGGGGCCGGGGAAGCATAATCATGCTCCCACGCGGCGCCACGGGGCCCGCGTCGGGCGCGGGAGGGCACCCGATGTCCCCGGCGCGGGCCGCAGCGTAGCCCGCGGCCCGCCATGGACCACCCCGACTGGGACGCGTCGCCCCGAGCCGTGTGGCGCGCCCCGCGCGTCCGTGGCGCCGCGCGCGCCGCCGGCCTCACGGATTTGGGGGAGTGCCCCGCGACGTCGGAGCTCGCGTACAGGTCCGCGCACGGGGGCCGACGTCCCGCCGGGCCGCCCCCGCACCCCCCCTGAGCTGCGTGGGGGTCCAGGCCCGGCCCGAGCGGGGCGGTGGCGTCAGGTCG     
P       TCATATATTTTTCTTATAAATCTTTGTTTTCTTTTATATGATAAACCTTCAAATACAATCGATTCTATCTGGTATATATTATTATTTTTTGTGCTCATGTTGTAAATACAAGATTAAATTATTCTAGTTACAACGTATTACTACAAAAATTAGTATTTTTAGAAATATTTGTATAAGAAAATTATAAGCATAATTCTGACATACATATCGCTGTGATCTTTTTAAATTTAAGGTTTCCATAATACAAGCACTATTTAGATTAATTATATAAAAGACATTGTCTTAAATCCTTAATTTGTAATTTCGTCAATATCTGTGAACAAAAAACAAAACTAGATAATTTTTATTATTAACTCTCTAACATAATCAACAAATTTTCTTCATCATAACTTACTAGAACATAGTAAGAATCCAATATAAATTTTAAAAAGGAAATATATTAAATATAAGTTAGCAGAATAAATACAAACTAATAATTCGGCAACTTAAGAATAAAGACAATTAACTGAAAATTATTCCTGATCTTAATATTTATTAAGGAAGATTAAAACCTATGAGAAATATATATTAATAAGAATAATACCTAATTAATCATGCCTATTGTTTAGGTAACCAGTATAATGATATAAGTTTACAATATGGTATCAGAAAATTTTACTTATTAATTTTGTTAGGTAATCTAAATTAAATTATATTTTTCAAATTAACTGTGTAAGCAATTTCTATTTTAAGTTAGAATTTTAATTACAACAACAATAGACTGAGAACAACCATGTAATTTTATACACTTACTAATTTTAAAAAATATTATAGGTAAGGAATGAAATATTACTAACTAAAAGAAGAATGTTAAGTTTTAAATCTAGGAAATCAATATTATAAGATTATATTTTATAACTTTTTTGTTAACAAATATCAAATAGGTATAAAGTAATTCTTTTTTAACCTAATATTTAAAAATTATAGAGTTAATTATTCAAAAATACAACAAGTTTAAATTGCTAGTTCCTATAGTAAATTCTTATGCTTTGTAGCTTTACGAACCGTGTACGTCTTTACTAAGCTCTTGCTAATAGTAATGAAGTTTCTACCGCTAACCCTACACTCCGTACCGTCATGCTTTCAGCCGTTAATAACATAGTTGGAGAAGTGTTCCTTTATGGATCTGGGTTCAAACTCACTTTCCCGGCGCCTATTGTTAAATTAGACAGAACGACTTTTCTTTACCGGATACGTGCGTGTATTATTTTGATGGTGCACTTTAATTAAAAAAGTATATGATACGAAGAAATGTTTAATGATTATATGGGGTGTTGCATTTGACTCACGGACTGCTCAATTTATCTCTAAAAACGGATGACATTATTACTTTCAAAATACCCTTGAAGGGAACTGTGTGAACTCACTCAGATCATCCGGTCATCCCATTCACGGTTAAGGCTTGGTTGCGGGTTAAGAGAATATCTATTGCGGAATTTCGAAGCGTGACAAAGTTACTTTGATCAACCTATTTCTAACTAGATTTTGTGACCAATAAATACAAGAGTAACAGCATCTCTCAGTGATAGAAGGTGTCTAGTTAAGGAGGTTAGCACCCCAGCTTGTGCAGACAGCTCCCCAGGGTTAACCGATATGCTACTTCGAATTATGTTTGCAGAATAATCATTGATATATGGGGCGATGTTTTCCCATCGGGTATTCTGACTAGTAATACAATAATAACACTGTCCACCAATTTTCTCCCTTCGTAAGCCGTCGCTAGCCTCAACGGGCCTTTATAATCTAAAACCACCGAGTCTAAAACCGACTTGACAGTAGAATGATTCGACACTATATCATAGCCTTGATACCCGGCGGTACGCTAAAGATGACCATCAGCTAGATATTCGCAACGACGACGTGAGCGGATCCAAGTCATCGACTGATTGGCCACTTGTATGTGCACGCCTCGTACTAGGTTGGTATCCAAACAGATCTGACTGCCGTATCGAAGAAAACTTGCTATGCTCCATACTTGTCTACGACCGTGAGCGCGTAGTTTGTGCGGACAGTAACAGGTCAGTCAAACCTGTATCGTACGCCCATATGGCCTGGGTCGTCATCTTTTTCACTGCCAGTTCTAAGTGAGCTGCGCGTGTGTTACCCTGGGTGTCCCCATAGCCGGCCTGCCCCGCAGGGTAAGTCCGCGATTCATTCAACTACGACCTAATGAATCTACCCGTCGAATAAAGATCAAAACCTCGGACCGAGTCATCCCCTACGTGATATAGGGGCGCCCAGAATTAAATCGGTGTGTTCATGGGAGGAACTTGGGCGCCGGCGCCCAGCGCGCATGTCCGGCAACTAGGGCCCTCTGGGAGGCACGTTCCTGGCCGTGTATGCGCCGCATGAAGCGGTAGACCACCATCTGACTCCAGTCCCGTTATGGTTCGGGCTCAGGCACCCGGGGCCCGTTAGCATCTGACAATAAGACAACTTCAGCCCGCGAGCTGTCACGCTGCTCCTTCCGGGGTTACGAGATATCCACGGCAACTCATGCGCCGCGCACAGATTCTTCAAAATGCACCCGGTCACTGAAGGGCGCGCCTTGCTTAGCGCGGACACCGTCCCCACGGAAACACGGGCGAACCGGAGATCATGCCTGCCCTAGACTTGTTGCATGCAAAGTCCTCTCCTAACCCTGTCAAGAACGGATCCGAGGCGTATTCTATTGACAAAGTTCCCGCGTTAACGGTAAGCCTCTTAGTCCTTTGTTGTGACCACATCGAGAATGTGGGGCACCGTTAAGCCGAGTAGTCGACTTAGTCAGCCAGATGCCAATCGACCAGTGCAAGACACGGGGTTGCCTCCCGTGGTTAGAACGAATTGGATTCCACGTCGTCGACGGGGATGGGCCCCTTGGCGACGACTACTTGGCGCGAGCCACTTCGTCATCGCACCCTAACGGCCCATTATCGAGCCAGGAGCCGTCGGCCGTGCCTGAGACGTTCGGGGACTCTAGGTTGCCTATCGGGCCGTTGGGCGCCCAAGGGCTCGTTCTCCCGCCTCTCGGGGGCCTCTTGCGGCCGATCTCGACGAGGCCCGAGCGGCGGGGCCCCCTGGTGCCCCGCGCGCGCCCGCAACGCGCCGGGGCGGGCCCGCCCCGCGGCGTGCGCACGGGGGGCGCGCGGGGGCCCGGCGTGCCGCAGACTCCGGCCTGTGCGCAGAGGGCCGCGGCTCGGCGGAGCCGGGCCTGGCGACCCCGGCGCGCGGCCGTGTGCCGCCACAGGGTGGGCCGTCGTCAACAGGGCGGGGCTCTCCGGTCTTTGGGGGCCGGGACGGGGCTGCGGGGCGAAGGCAGACCGCGCCGGGGCGCCGCCGCGCGCGTCGTGAGCGCACCGCGATTCGGCTGGGCCGCGGGTGCGCCCGCCCGCGGCGGGGGGGCACGGGCGCCGGCGCGCGAGGGCGCACCGCCTCGGCACGGGAGGACTCGCTCCGGGCCCACCGGGGACCTGCATGCGGGCTGTCGGCGGCGACGGTCGGCGGGGCTTCTCGGCCGGCGGGGGCCCCTCCGTTCAGACCGGCGCGCGGAGCGACGCCGTCGGCTTGCCTCCTCCGCACCCGCCGCGGGCTCCGAGACCCGCAGGCCGAAGATCCTGGCCCCTGGTTGCGGCGGGAGCGGGGCCGGGGGGCGCTAACCATGCTGCCTCACGGCGCGACGGCGCCCCGGTCGGGCGCGGGAGGGCACTCGATGTGCCCGGCGCGGGGCTCAGCGTGGGCCGCGGCCCGCCATGGACGAGCCCGACTGGGACGCGTGCCTCGGGGCCGTCTCGCGCGCCCCGCGCGTCCGTGGCGGCGAGCGCGCCGCCGGCCTAACGGATTTAGGGGAGTGCCCCGGGACGGCGAGGCTCGAGTACAGGTCCGCGCACGGGGTCCGACGTCCCGCGCGGCCGCCCTCGCAGCCCCCCTCAGTTTCGCGGGGCTCCAGGCCCGGGCCGAGCGCGGCGGTGGCGGCACGTGG     
O       GCATATTTTTTTCTTATAAATCATAGTTTTCTTTTATATGATCAACCTTCAAGTACAAACGAATCTATCTGGAATTTATTATTATTATTAGTGCTCATGTTGTAAATACAAGATTAAATTATTCTAGTTACATCGTATTACTACAAAAATAAGTAATTTTAGAAAAATTTGTATAAGAACATTATTAGCAGAATGATGAAATACATATCGCGGTGTTGTATTTATATATATGATGTCCATAATAAAAGCTCAATTTATATTTATTATATAAAAGACATTGTCTTAAATGATTAATTTGTTATTTAGGCAATGTCTGAGAATGAAAAACATAACTAGATTAATTTTATTATTAACTCTCTAACAAAATCCACAAAATTTCTTCATCATAACTTCCTAGAACATAGAAGGTATCCCATATAAATTTATAAAAGGAAATATATTAAATATAAGTTATCAGAATAAATACAAACTAATAATTCGGCAACATAACAATAAAGACAATTACCTAAAAATCAATCCTGAACTCAATATTTATTATGGAAGATTAAAACCAAGGAGAAGTATATATTAATAAGAATAATATATATTGAGACATACCTTAGGTTTAGCTATTAAGAATAATGATTTATGTTTGCAATCTGGTAGCTGATAATTTTACTCATTAATTTTATTAGGTTTTCTAATTTAAAGTATATATTTTTAATTTACTGTGTAAGCAACTTCTAATTTAAGTTAGAATTCTAATTACAACAACTATAAACTGAAAATAAACATGTATTATTAGACACTTTCTAATTTAAAAATATATGATAAGAAAGGGATGTAATATTACTTATTAAAAGAAGATTGTTAAGTTTTTAATCTAGAATATCAATATTATAAGGTTATAATTTATAACTTTTTTATTAACAAATATCAAATAAGTATAATGTAATTCTATAATAACCAAATAGTTAAAAATCATAGAGTTAATTATTCAAAAATATCACAAGTTTAAATTATAAGTTCTTATAATAACTTCATATGCTATATAGCATGAAGAACCGAGTACGTCTTCGCTTAGCTCTTGGTAATTGTCAAGAAGTTTCTATCGCTAACCCTACACTCCGTACCGTCATGCTATGAGCCGTCAATACAATACTTGGTGAAGTGTTCCTTTATGGAACGGGGTTCAAACTCACTTTGCAGACGCCTATTGTTAAATAAGACAGAACGACTTTTCATTAACGGATACGGGCGTGTCTTATTTGGCTGGAGCTCTTTAATGTACAAAGTATATTCTACGAAAAAATGCTTAATGATTATAGGGGGTCTTGCATTTTACTCACGGACTGCTCAATTTAGCTCTAAAAACGGGTGACATTATTACATTCAAAATACCCTGGTCCGGAACTGAGTGAACTGACTCAGATGATCCGGTCATCCACTTCACGGTTAAGACTTGGTTGCAGGTTACGAGAATATCCATCGCGCAATTTCGAATCGTGACAAAGTTACTTTAATCAACCTAGTTCAAACTAGATTTTGTGACCCAAAAAGACAGGAGAAACAACATCTCTCACTGATAAAGCATGACTAGCTAAGGAGGTTAGCACTCCAGCTTGTGCGCACAGCTCCCCAGGGTTAACCGATATACTACTGCGAATTATGGTTGAAGAATAAACATTGTTTAGTGGGGAGATCTCATGCCTTCGGCTATTCTGACTAGTATTACTATAATAACACTGTTTATCAATTTGATGCCTTCGTAAGCCGACGCTAGCGTGATCGGGCCTTTAAACTCTAAAACAACCGAGTCTAAAGCCAACTGGATAGTAGAGTGTTTCGACACTATGTCATCGCCTTGATACCCGGCGGTATGCTAAAGGTGAGACTCCGCTAGATATGCGCAAGGACAACGTGAGTGTATCCAAGTCATCAACTGAATGGCCACGTGTATGTGCACGACTCGTAACAGGTTTGTATCCAAAAAGATCTGACTGCTGTATCGAAGAAAACTTGCTGTGCTCCGTACCTGTCTACGACCCTGACCGCGTAGTTCGTGCGGACAGGAACAGGTCGGTCGAACCTGTATCGTACGCGCATATGGCCTGGGTCGTCATCTTTTTCCCTGCCCGTTCTAAGTTAGCTGCGCGTATGTTATCCGGACTTTCCCCATAGCCGGCCTGCCCTGCAGGCTAAGTCCGAGATGCATTAAACTACGACCTAATGAATGTACCAGTCGAATAAAGATCTAAGCCTCGGACCGAGTCATGCACTACGTGACATAGGGGCGCTCAGAGATTAACCGGTGTGATTATGGGAGGAACGTGGGTGCGGCCCCCCAGAGCTAATGTCCGGCAACCAGCGCCCTTAGGCAGGCACGTTCGTGGCCGTGTAGGCGCGGCCTTAAGCGGTAGACCACCATCTGACTCTTGTCACGTTATAGTTCGGTCTCAGGCCCCCAGGGCCCGTTAACATCTCTCAATCAGTCAACGTCAGCCCGCGAGCCGTCACGCTGCTTCTTCCGGGGTTACGAGATCTCCTCGGACACTAATGCGCCGCGCACAGATTCTTGAGAATGCATGCGGTCACGGAAGGGCTCGCCTTGGTTAGCGCGGCCAACGTCCTCACGAAAACACGGGCGGACCCGAGGTCATGCATGCCCAAGCCTTGTTGCATGCAGAGTCCTCTCGTCAGCAAGTCAGGAACGAATGCGAGGCGTACTCTACTGAGAAATGTCCCGCGTTAACAGTAAGCCTCCTAGTACTTTGTTGTGACCACATCGGGAATGTCAGGCATCGTTGAGCCGACTAATCGACTTAGTCAACCAGGTGCCAATCGACCAGTGCAAGACACGGGGTTGGCTCCCGGGGCTAGAATCGATTGGATTCCCCGTCGTCGACGCGGATGGGCGGCTTGGCGACGACTACGTGGCGCGAGACACTTCGTCATCGCACTATAGCCGCCCATTAACGAGCCAGGATGCATCCGCTGTGCCTGAGACGTCAGGGGACTCTAGGTTGCGTGTCGGGCCGTTCGCCGCCAAAGGGGTAGCGCTCCCACCTCTCGGGGTCCTCTTGCCGCCGATCTCGACGAGGCGCGAGCGGCGGGGCCCCCTCGTGCCCCGCGCGCGCCCTCAGGTCGCCGGGGCGGGCCGGGCCCGCGGGGTGCGCAAAGGCGGGGCGCGCGCGGCGGGCGTGCCTCGGACACCGTCCTGCGCAGAGGTGGCCGCCGCTCGCCGGGGCCGGGCGTGGCGGCGCCGGCGCGCGGCCGTGTGCCGCTACAGGGTTGGCCATCGTCAACCGGGCGGCGCTCGCCCGGCTTCGCGGGCCGGGCCGGGCCGCCGGGGCTAGGGCAGACCGCGCCGCGACGCTCCCGCGCGCGTCGTGAGCGCTCCACGATTCGGGCGGGCCGGGGGCGCGCCGGCCCCCGGCGGGGGGGCACGGGCGCCGGCGCCCGAGGGCGCAGCGCCTCGGCACGGGAGTAGTCCCTCCCTGCCCGCGGGGGACCTCGATGAGGCGTGTCGGCGGCGGCGCTCGGCGGGGGTTCCCGGCTGGCGCCGGCGCCGCCGTCCAGACCGGCGCCCGGAGGAACGACGTCGGCTGCCCTCTTCCGCACCCGCCCCGCGCTCCGAGACTCGCAGGCCGGAGACCCTGGGCACTGGTGGCGGCGGGCGCTGCGCCGGGGGACGCTATCCATGCTCGCACGCCGGGCCGCGTGGGGCACGTCGGGCGCGGGGGGGCACTCGAAGTGCACGTCGCGGGCCTCAGCGTGGCCCGCGGACCGCCATGGACCAGCCCGACTGGGACGCGTCCCCCCGCGCCGTGTCGCGCGCCCCGCGCGTCCGTGGCGCCCCGCGCGCCGCCGGCCTCACGGACTTGGCGGAGTGCCCCGCGACGTTGTGGCTGGTGTATAGGTCCGCGCAGGGGGACCGACGTCCCGCCAGGCCGCCCTCGCAGCCCCCATGAGCTTGGTGGGGCTCCAGGCGCGGACCGAGCGCGGGGGCCGCGTCAGGTAC     
N       ACATATATTTTTCTTATGAATCTTCGTTTTCTTATATATTATATACCTTCAAATACTAACGAATTTATCTGAAATATATTATTATTTTTTGTGCTCGTGTTGTAAAAACATTATTAAATTATTCTAGTTACAGCGTATTACTACAAAATTTAGTAATGTTAGAAATATTTGTATAAGAAAAATATAAGCATAATGCTGAACTACATATCGCTGTATTTTATATATATTTTATATGTCCATAATACAAGCACTATTTATATTAATTAAATAAAAGACATTGTCTTAAATCATTAATTTGTGATTTAGACAATATCTGAGAATAAAAAACAAAAGTAGATAAACTTTATTATTAACTCTCTTACGTAATCAACAAAATTTCTTCAGCCTAAATTACTGGAACATAGTACGAATCCATTAAAAAATTAAAAAAGAAAATATATTAAAAATAAGTTTACAGAATAAATACAAACTACTAATTCGGTAGCTTAAAAATAAACACATTTAACTGAAAATCATTCCTGTTCTTAATATTTATTAAGGAAAAATAAATCCTAGTAGATATATACATTAATAAGAAAAATACATATTTAAACATGCCTAGGGTTTAGGTATTAAGAATAATGATTTAAGTTTCCAATCTGGTAACTGATAATTTTACTCATTTATTTTGTTAGGTTATCTAACTTAAAGTATAATTTTTTAATTGAATGTGTAAGCAACTTCTAATTTATGTTAGAATTTTAATTACTACAACAATAGACTGATTAGAAACAAGTATTATTATACACTTACTAAATTTAAAATATATTATTAGAAAGGAAAAAAATAATACTTATTAAAAGATGCTTGTTAACTTGTAAATCTAGAAAATAAATATTAGAAGCTTATTATTTATAACATTTTTGTTAACTAATATCAAATATGTAAAATGTAATTCTTTGTTAACCTAATATTTAAATAAAATAGAGTTAATTATTCAAAAATACAACAAGTTTAAATTGCTAGTCCCTAAAATAAATTCTTATGCTTTATAGCATTACCATCCGAGTACGTCTTCACTAAGCTCTTGGTGATAGTAAGGAAGTTTCTGACGCTAACCCTCCACTCCGTACCGCCATGCTATGAGCTGTTAATAACATAGTTGGAGAAGTGTTCCTTCATGGATCTGGGTTCAAACTCACTTTCCCGGCGCCTATTGTTAAATAAGACAGAACGACTTTGCTTTACCGGATACGTGCGTGTCTTACTTGGCTGGTTCACTTTAATGAAAAAAGTATATGATACGAAAAAATGCTTAATTACTATATGGGGTGTTGCATTTGAAACACTAACTGCTCAATTTAGCTATAAAAACGGGTGACATTATTACTTTCAAAATCCCCTGGCAGGGACCTGTGTGAACTCACTCAAATAAACCGGACATCCAATTCACTGTTTAGTCTTGTTTGCAGGTTAAGATAATACCGATTGCGCAATTTGGAAGCGTGACAAAGATACTTTGATCACCCTACTTCAAACTCGATTTTGTCACCCATAAATACATGAGCAACAGATCTTCTCACTGATCAAACGTGACTAGCTAAGGAGGTTAGCACCCTAGCTTGTGCGGACAGCTACCTAGGGTTAACCGATATACTACTGCGAAATATGGTTGCAGAATAATCATTGATCAATGGGGCGATCTTTTGCCTTATGCTATTCTGGCTAGTATTACTATAATAACATTGTCCACCAATTTAATGCTTTCGTAAGCCGACGCTAGCATAATCGGGCCATGAAACTCTAAAACGAACGAGTCTGAAGCCAACTTGATAGTAGTATGTTTCGCCACTATCTCATAGCCTTGTTGCCCGGCGGTATGCTAAAGGTGACACTCCGCTAGATACGCGCAACCTCGACGTGAGTGTATCCAAGTGATCAACTGAATGGCCACGTGTATGTGAACGCCTCGTACCAGGTTTGTATCCAATCAGATCTTACCGCGGCATCGAAGTAAACTTGCTATGCTCCATAACTGTCTACGACCATGAGCACGTGGTTCGTGCGGACAGGAACAGGTGAGTCGAACCTGTATCCTACGCGCATATGGCCTGGGTCGTCATCTTTTTCCTTGCCAGTTCTAAGTAAGCTGCGGTTATGTTATCCGGTCTATCCCCATAGCCGGCCTGCCCCGCAGGCTAAGTCCGGGATGCATACAACTACGACCTAATGAATGTACCAGTTGTCTAAAGATCTAAGCCTCGGACCGAGTCAACCCGTACGTGATATAGGGGCTCCCAGAACTAAGCCGGTTTGATTATGGCAGGAATGTGGGCGCCGCCACCCAGCGCTCATGTCCGGCAACGAGGCCCCTCTGGGAGGCACGTTCATGGCCGTGTACGCGCGGCGTTAAGCGGCAGACCACTATCTGACTCCCGTCCCGTTATAGTTCGGGCTCAGGCCCCAAGGGCGCGTTACCATTTCTCGTTAAGACCACTTCAGCCCACGAGCTGTCACGCTGCTCCTACCGGTGTTACGATATTTGCACGGCCACTAATGCGCCGCGGACAGATTCTTGAAAATGTACGCGGTCTCTGAAGGGCTCGGCTTCCTTAGCGCGGCCAACGTCCCCACGAAAACACGGGCGGACCATAGGTCATGGCTGCCCTAGGCTTGTTTGAGGCAAAGTCCTCTCCGAACCACGTCAGGAACTAATGCGAGGCGTATTCTATCGAGAAATATCCCGAGTTAACGGTAAAGCTGTTAGTTCTTTGGTGTGACCACATCGGGAATGTGTGGCATCGTTAAGCCGACTAGTCGACTCAGTCAGCCAGGTGCCAATCGACCAGTGCAAGACACGGGGTTGGCTCCCGGGGCTAGAATGGATAGGATTTCACGTCGTCGACGTGGAAGGGCCGCTTGGCGACGACGACCTTGCGCGATCCACTTCGTCATGTCACTGGACCCGCCCATTACCGAGCCTAGAGCCGTCCTCCGCGCCTGAGCCGTCCAGGGACTCTAGGTTGCGTGTCGGGCGGTTGGCCGCCAAAGGGGTGCCGCTCCCACCTCTCGGGGTCCTCTTGACGGCGGTCTCGATAAGGCGGGAGCTGCGGGGCCCCCTGGTGCCCCCCGCGACCGCGCAGGGCGCCGGGGCGCGCGCGCCCCGCGGCGTGCGCACGGGTGGCGCGCGGGGGCCCGGCGTTCCTCAGACTCCGTCCTGGGGCCAGAGGGCCGCGGGTCGGCGGGGCCGGGAATGGCGGCCCCGGCGCTCGGCCGTGTGCCGCTACTGGGTAGGCCATCGTCAACAGGGCTGCGGTCGCCCGTCTTCGGGGGCCGCGCCGGGGCGCCGGGGCCACGGCAGACCGCTCCGGGGCGCCCCCGCGCGCGTCGTGATCGCACTACGATTCGCGTGGGCTGGGTGCGCGCGGGCCCGCGGCGGGGCGGCACGGGCGCCGGCGCACGAGGGCCCACCGCCTCGGCACGGGAGGAATCCCTCCGGCCCTTCGGGGGACCTGCATGAGGGCTGTCGGCGGCGACGGTCCGCGTGGCTTCGCGCCCGCCGTCGGCACCGGCGTCCAGACCGGTGCGCGGAGGGACAACGGCGGCTCCCCTCCTCCGCACGCGCCGCCCGCTCCGGGACTGGCAGGCCGCAGATCCTGGGGGCTGGTTGGCGCAGGCGCCGGGCCGGGGTACGGTAAGCATGCTCCCACACGGGGCCGTGCGGCCCGGGTCGGGCGCGGGAGGGCACCCGAAGGACACCTCGGGGGCCTCAGCGTGGCCCGCGGCCCGCCATGGCCCAGCCCGACTGGGACGCGTCCCCCCGGGCCGTGTCGCGCGGCCCGCGCGTCCGTGGCGCCCCGCGCGCCGCCGGCCTCACCGATTTGGGGGAGGGCCCCGCGACGTCGGGGCGCGGGTAAAGGTCCGCGCACGGGGACCGACTTCCCGCCGGGGCGCCCTGGCACCCCCCATGAGCGGCGTGGGGCTCCAGGCCCGGCCCGAGCGCGGCGGTCGCGTCAGGTAG     
M       ACATATATTTTTCTTATAAATCTTCGTTTTCTTATATATGATAAACCATCAACTACTAGCGAATCTATCCGTAAATTATTAATATTTTTAGTGATCATGTTGTAAATACATGATTAAATTATTCTAGTTACATCGTATTACTACGAAAATTAGTAATTTTAGTAATACTTGTATAAGAGGAGTATAAGCATATTGATGAATTACATATCGCTGTATTTTGTTTAGATTTAAAATTTCCATAATACAAGCACTATCTAAATCTCATATATAAAAGACATTGTCTTAAATCATTAATTTGTTATTTAGTCAATTTCTGAGAATAAAAAACATAACTAGATAAGCTTTATTATTAACTCTCTAACAGAATCAACACAATTTCTACAGCATAATTTACTGGATCAAAGGACTTATCCATTAGAAATTTTATAAAGGTAATATATTAAATATAAGTTATCAGAATAAATACAAACTAATAATTCGACAACTTAATAATAAAGACAATTAACTGAAAATCATTCCTAAACTTAAAATTTATTAAGGAAGAGTAAAACCTAGGAGGAGTTTAAATTAATAAGAATAATACTTATTCATACATACTTATGGTTTATTTATTAAGAAAAATGATTATAGATTTCAATCTGGTAGCAGAGAATTTTACTCATTAATTTATTTAGGTTATTTAAATTAAATTTTATTTTATTAATTGGGTTTGTAAGCAACTTCTAATATAAGTTAGAATTTTAATTACAACAACAATAGACTGATAATAAACAAGTTTTATTATACACTTAGTAATTTTAAAATATATTATTGGAAAGGAATGTAATATTTCTAATTAAAAGAAGGTTGATAAGTTATAAATCTAGAATATCAATCTTATAAGCTTATTATTTATAACTTTTTTGTTAACAAATATCAAATAGGGAAAATGTAATTCTTTTTTAACCTAATATTTTAAAATTATATAGTTAATTATTCAAAAATATAATAAGTTTAAATTGCTAGTTCCTATAATAAATTCTTATGCTAGATAGCATTACGAAGTGAGTGCCTATTCTTTTAGATCTTGCTAATAGTAAGGAAGTTTCTATCGCTAACCCTACACTCCGTACCGCCATGCTATGAGCAGTTAATAACATATTTTGTGAAGTGTTCCTTTATGGGTCTGGGTTCAAACTCACTTTATCGGAGCTTATTCTTAAATAAGACAGAACGTCTTTACTTTACCGGATACGTGCGTGTCTTATGTGGCTGGCGCACTTTAATGAAAAAAGTATATGATACGAAAAAATGTTTGATGATTATATGGGGTATTGCATTTGACTCACGAACTGCTCAATTTAGCTCTAAAATCGGATGACAATAATACATTCAAAATCCCCTGGTAGGGAACTGTGTGAACTCACTCAAATAATCCGGTCATCCATTTAACTGTTTCGACTTGGTTGCAGGTTAAGCGAATACCTATTGCGCAATTTCGAAGCGTGACAAAGTTACTTTGATCAACCTAGTCCAAATTCGATTTTGTCACCCATAAACACATGAGAAACAGCTTCTCTCACTGATTAAACATGACTAGCTAAGGAGGTTAGCACCCCAGCTTGTGCATACAGCTACCCAGGGTTAACCGATATACTACTGCGAATTATGGTTGTAGAATCTATATTGATAAAGGGGGCGATATTTTGCCTTCGGCTATCCTGCCTAGTACTACAATAATAACACTGTCTACCAATTTGATGCCTTCGTAAGCCGACGCTCTCATGCACGGGCCTTTATACTCTAAAACCAGCGAGTATAAAGCCAACTTGATAGTAGAATGTTTCGCCACTATGTCGTCGCCTTGTTGCCCGGCAGTACGCTGAAGATAACACTCAGCTAGATACGCGCAACGTCGACGAAAGTGTATCCAAGTGATCAACGGAATGGCCACGTGTATTTGCACGCCTCGTACCAGGTTTGTATCCAAACAGATCTGACCTCCGTATCGAAGAAAACTTGCTATGCTCCATAACTGTCTACTACCGTGTTCGCGTGGTTCTCCCGGACAGCAACCGGTCAGACGAACCTGTATCGTACGGGCGTATGGCCTGGTTCGTCATCTTTTTCCCTGCCCGTTCCAAGTAAGCTGCGCGTGTGTTAGCCGGACCTTCCCCATAGCCGGCCTCCCCCGCTGGGTAAGTCTGGGATTCATTCAGCTACGAGCTAAAGAATGTACCAGTTGCGGACAGATCTAAACCTCGGACCGAGTCACTCCCCACGTGATATAGGGTCGCGCAGAAATAAACCGGTCTGCTTATGGGAGTAACTTGGGCGCCGCCTCCCAGGGCTCATGTCCGGCAACGAGGCCCCTCAGGGAGGCACCTTCATGGCCGTGTATGCGCGGCCTTAAGCGGTAGACCACCATCTGACTCTCGTCACGTTATTGGTCGGGCTCAGGCCCCCAGGGCCCGTTACCATATCTCAATAAGCCAACTTCAGCCCCCGAGCTGTCACGCTGCTCCTTCGGGGGCTACGAGATTTCCTTGGATACTCATGCGCCGCGCACAGCTTCTTGAAAATGCACGCGGTCACGGAAGGGCGCCCCTTGCTTAGCGCGGCCAACGTCCCCACGAAAACACGGGCGGACCCGAGGGCATGCCTGCCCAAGCCCTGTTGCACGCACAGTCCTCTTAGAACCATGTAACGAACGAACCCGAGGCGTAGTCTATTGACAAATATTCCGCGTTAACGGTAAAGCTCTTAGTACTTTGTTGTGACCACATCGGGAATGTGAGGCATTGTTAAGCCGCCTAGTCGACTAAGTCAGCCAGGTGCCAATGGACCAGTGCACCACACTGGGTTGGCTCCCGGGGCTCGACTGGCTTGGATTCCACGTCGTCGCCGTGGATGGGCCGCTTGGCGACGACTACTAGCCGCGACACACTTCGTCATCCCGCCATGGCCGCCCATTAACGAGTCAGGAGCCGTCCGCCGTGCCTGAGACGTCCCGGGACTGTAAGTAGCGTGTGGGGCCGTTGGCCGCTGATGGGATGGGGCTCCCACCTCTCGGGAGCCCCTTGCCGCCGATCTCGACGAGGCGAGAGCGGCTGGGCCCCCTGGTGCCCCGCGCGCGCCCGCAAGCCGCCGGGGCGCGCCCGGCCCGCGGCGTGCGCACCGGCGGACCGCCCGGGCCCGGCGTGAGTCGGACTCCGTCCTGGGGCCAGAGTGCCGCGGCTCGGCGGAGCCGGGCCCGGCGGCCCCGGCGCGGGGCCGTGTGCCGGTACAGGGTTGGCCATCGTCAACGGGGCGGCGCTCCCCCGTCTACGGGGGCCGGGCCGCGGCTCCGGGGCCAAGGCAGACCGCGCCGGGGCGCCCCCGCGCGCGTCGTGACCGCCCTACGATTCGCGTGGGCAGGGGCCGCGGCGGCCCGCGGCGGGGCGCCACGGGCGCCGGGGCCCGAGGGCCCACCGCCTCGGCACGGGAGGACGCCCCCCGGGCCGTGGGGGGACCCGAATGAGGGCTGTCGGCCGCGACGGTCCGCGGGGCTTCCCGGCCGCCGCGGGGGCCGCCGTCCAGTCCGGCGCGCGGAGGGACACCGCCGGCTTCCCTCCTCCGCACCCGCCGCGCGCTCCGGCACTCGCAGGCCGGAGATCCTCGGCACCGGTGTCGGCGCGCGCGGCGCCGGGGTACGCTAACCATGCTCCCACCCGCCGCCAGGGCGCCCGGGTGGCGCGCGGGAGGGCACCCGAAGTGCACGGCGTGGGCCTCAGCGTGGCCCGCGGCCCGCCATGGACCACCCCGACTGGGAGGCGTCCCCCCGAGCCGTGTCGCGCGCCCCGCGCCTCCGCGGCGCCGCGCGCGCCGCCGGCCTCACGGATTTGGGGGATGGCCCCGCGACGTCGGGGCTCGGGTATAACTCCGCCCACGGGGTCCGACGTCCCGCTGGGGCGCCCTCGCACCCCCCGTGAGCTCCGTGGGGCTGCAGGGGCGGCCCGGGCGCGCCGGTGGCGTCAGGTAT     
L       ACATATATTTTTCTTATAAATCTTCGTTTTCTTATATATGATATACTTTCAAGTACTAGCGAATCTATCCGGAATATAATATTATTTTTTGTGCTCATGTTGTAAATACATTATTAAATTATTCTAGTTACATCGTATTAATACAAAAATTAGTAATATTAAAAATAATTGTATAAGAAAGTTATAAGCATAATACTGAACTACATATCACTGTATTTGATTTATATTTATATTTTCCATAATACAAGCACTATTTAGATTAAATATATAAAAGACACGGTATGAAATCATTAATTTGTTATTTAGACAATGTCTGAGAATAAAAAATAAAACTAGATATCCTTTATTATTTACTCTCTTACAAAATCAAAAAAATTTCTTCAGCATAACTTACTGGAACATAGTACGGATCCACTTTAAATTTTAAAATGGTAATATATTAAAGATAAGTTATCAGATTAATTACAAACTATTAATTCGGCTTCTAAATAATAAAGACAAATAACTGAAAATCATTCCTAATCGAACTATTTATTAAGGAAGAATAAAACATAGTAGTCGTTTAAATTAATAAGAATAATACATATTTAAACATGCGTTTGGTTTAGTTACTTAGAATAATGAATTAAGATTACAATCTGGTAGCAGCAAATGTTACAAATTACTTTTATTAGGTCATCTAATACAAAGAATATTTTTTTAATTAAATATGTAAGCAACTTCTAATTTAAGTTAGAATTTAAATTTCAACAACAATATACTGATAATAAACAAGTTATTTAATACACTTACTAATTATAAAAAATATTATAGGAAAGTAATGAAATATTACTTAATAAAAGATTATTTTTACGTATTTATTCTAGAATATCAATATTATAATCTAATTGTTTATAACTTTTTCATTAACAAATATCAAATAGGGAAAATGTAATTCTATGATAACCAAATATTATAAATCTATTGTGTTAATCATTCAAATATACCACAAGTTTAAATTGTTACTTCCTATAATAAATTCGAATGCTGTATAGCATTACGAAGCGCGTCCGTCTTCACTTAGTTCTTGGAAATAGTAAAGAAGTTTCTATCGCTACCCCTTCACTCCGTACCTCAATGCTATGAGCCATTCATAACATAGTTGGTGAAATGTTCCTTTATGGATCAGGGTTCAAACTCACTTTAACGGCGCATATTGTTAAATAAGACAGAACGACTTTTCTTTAACGGATACGTGCGTGTCCTATTCGGTTGGTGCGCTTTAATGAAAAAAGTATATGATACGATAAAATGTTTATTGATCATATGGGGTCTTGCCTTTGCCTCACTGACTGTTCATTTTAGCACTAAAAACGGGTGGCATTATTACTTTCAATCTCCCCTGTTACGGATCTGTGTTAACTCACTCACATTATCCGGTCATCCAATTCACTGTTTAGTCTTGGTTGCGGGTTAAGCGAATACCTATAGCGAAATTTCGAACCGTGACAAAGCTACTTTGAACAACCTAGTTCAAATTCGATTTTGTTACCCATAAATACATGAGAAACAGCTTCTCTCATTGATAAATCATGACTAGTTAAGGAGGTTAGCACACCAGCTTGTGCAGACAGCTACCCAGGGTTAACCGATATACTACTGCGAATGAGGGTTAAAGAATAGTCATTGACAAATGGAGCGATCTTATGCCATCCGCTATACTGACTAGTACTACTATAATAACACTGTCTACCAATTTGATGCCTTCGTAAGCCGACGCTGGCATGAACGGGCCTTAATGCTCTAAAACCAACGAGTCTAAAGCCAACTTGATAGTAGAATGTTTCGACACTATGTCTTAGCCTTGTTACCCGGAGGTACGCTAAAGGTGACACTACGCTAGTTACGCATAACGTCGACGTCAGTGTATCCAAGAGATCAAATGAATGACCACGTGTATGTGCACGCCTGGTACCAGGGTTGTATCCAAAGAGATCTGACCTGGGTATCAAAGAAAACTTGCTAAGCTCCATCACTGTCTACGACCACGAGCATGTAGTTCGTGCGGACAGGAAGAGGTCAGTTGAACCTGTATCGTACGCGCATATGGCCTGGCTCGTCATCTTTTTTCTTGCCCGTACAAAGTACGCGGCGCGGGTGTTAGCCGGACGGACCCCATACCCGGCCCGCCCCGCGGGTTAAGTCCGGGATGCATTCAGCTACGACCTAATGAATGTACCTGTGGTGGAAAGATCTGACCCTCGGACCGAGTCATCCCCCACATGATCTAGGGGCGCCCAGAAATTAACCGGTGTGATTATCGGAGTAACGTGGGCGCGGCCTTCCAGTGCTGATGTCCGGCAACGAGGCCCCTAAGGGAGGCACGTTCATGGCCGTGTATGCGCGGCCTTAAGCGGTAGACCACCATCTGACTCTGGTCCCGTTATAGTACGGGCTCAGGCCCCCAGGGCCCGTTAACATCTCTCATTATGTCAACTTCAGCCCGCGAGCTGTCACGCTGCTCCTTCGGGGGTAACGAGATTTCCACGGATACTACTGCGCCGCGCACAGATTCTTGAAAATGCACGCGGTCACTGAAGGGCTCGCCTTGCTTACCGCGGCCAACGTCCCCACGAAAACACGGGCGGTCCCGAGGGCAGGCGTTCCCCAGGCTTGTTTGATGCAAAGTCCTCTCCTAACCGTGTAAGGAACGATACCGACGCGTACTCTATTGATAAATATCCCGCGTTAACGGGAAGGCTCCTAGTACCTTGTGGTGACCACATCGGGAATGTGAGGCCTGGTTAAGCCGACTATTAGACTTAGTCAGCCAGGTGCCAATGGACCAGTGCGAGCCACTGGGTTGGCTCCCGCGGCTATACTGGATTGGATTCCACGTCGTCGACGCGGATGGGCCGCTTGGCGACGACTACTTGGCGCGATACACTTCGTCATCTCACGGTAGCCGGCCATGACCGAGGCAGGAGCAGTCCGCCGTGCCAGACACGTCCGGGGATTCTACGTTGGCTGTTGGGCCGTCGGCCGCCGAAGGGCTAGGGCTCCGCCCTCTGGGGGGCCCCTTGCGGGCGATCTCGACAAGGCGCGAGCTGCGGGGCCCCCTGGTGCCCCGCGCGCGCCCGCAGGCCGCCGGGGCGCGCCCGGCCGGCGGCGTGCGGACAGGCGGCGCGCGCGGGCCGGGCGTAGGTCGGACTCCGTCCTGAAGCCAGCGGGCCGCGGCTCGGCAGGGCCGGGGCCGACGGCCCCGGCGCGCGGCCGTGTGCCGCTACAGGGTTGGCCATCGTCAACGGGGCGGCGTCCCCCCCTCTTCGGGGGCCGGGCCGCGGCTCCGGGGCCAAGGCAGACCGCGCCGGCGCGCCCCCGCGGTGGTCGGGATCGCACTACGATTCGCGTGGGCCGGCGGCGCGCCGGCCCGCGGCGGGGGGGCACGGGCGCCGGCGCGCGAGGGCGCACCGCCTCGGCACGGGCGGACTCCCTCCCGGCCGGCGGGGGACTTTCATGGGGGCTGTCGGCCGCGGCGGTCCGCGGGGCTTCGCGGCCGCCGTCGGCCCCGCCGTCGAGCCCCGCGCGCGGAGGCACAACGCCCCGTTCCCTCCTCCGCACCCGCCGCGCGCTCCGTGACTCGTAGGCCGGCGAGCCTGCGGGCTGGTTGCGGCGGGCGCAGGGCCGGGGGACGCTAACCATGCTCCCACACGGCGCCACGGGCCCACCGTCGGGCGCGGGAGCGCGCCCGAAGTCCACGTCGCGCGCCTTAGCGTGGCCCGCGGCCCGCGATGGACCACGCCGACGGGGACGCGTTCCGCCGGGCGGTGTAGTGCGGCCCGCGGGTCCGTGGCGCCGCGCGCGCCGCCGACCTTACGGATTTAGGGGCGTGCCCCGCGACCTCGCGGCTCGTGTATAGGTACGCCCACGGGGACCGACGTCCCGCCGGGTCGCCCTCGCACGCCCCCTGAGCTTCGTGGGGCTGCAGGGGCGGCCCGAGTGCGGCGGTGGCGTCAGGCAG     
K       CCATATATTTTTCTTATAAAACTTCGTTTTCTTATATATGAGATACCTTCAAGTACTAGCGAATCTATCCGGAATATATTATTAATTTTAGTGCTCATGTTGTAAATACAATATTAAATTTTGCTAGTTTCACCGTATTAATACAAAAGTAGGTAATTTTAATATTAATTGTATAAGAAAAATATAAGCAAAATGAAGAACTATATATCACAGTTTTTTATTTATATTTAGTTTTTCCATAATGCAAGCACTATTTATATTAACTATCTAAAAGACAAAGTCTTAAATCATTAATTAGTTATTTAGACAATGTCTGTGAATAAAAAACAGAACTAGGTAAACTTTATTATTTACTCTCTAACATAATCAACAAATTTTCCTCAACATAACTTACTGAAACATAGTACGAATCCCCTGTAACTTTCAAAAAGTTAATATATTAAAGATAAGTTACCAGAATAAATACAAACTAATAATTCGGCAACATAATAAATAAGACACCTAACTGAAAATCATTCCTTATCTTAATATTTATTAAGGATGATTAAAACGTAGGAGAATTTTAAATTTATAAGAAAAATACATAATTAAACATGCCTAAGGTTTAGTTATTAAGAATAATGAATTAAGTTTTCAATCTAGTAGCTGAAAATTTTACTCAATACTTTTGTTAGGTCATCTAATTACAAGAATATTTTTATAATTGACTGTGTAAGCTACATCCTATTTAAGTTAGAATTAAAATTACAGCTACAATACACTGATAATAAACAAGTATAATTATACACTTACTAATTTTAAAATATATTATTGGAAAGAAATGAAATATTACTTATTAAAAGAAGATTGTTAAGTTTTGAATCTAGAATATCAATATTATAAGCTAATAAATTATAACTTTTTTGTTAACAAATATCAAATAGGTAAAATGTAATTCTTTTTTAACCAATTATTTGAAAATAATAGAGTTAATTATTCAATAATACATCAAGTTTAACTTGCTAGTTCCTATAATAAATTCTAATGCTTTATAGCATTACGAAGCGAGTACGTCTTAACTTAGTTCTTGGAAATAGACAAGAAGTTTCTATGGCTAACCCTACACTCCGTACCGCCATGCTATGACCCGTTAATCACATATTTGGAGAAGTGTTCCTTTATGGATCAGGGTTCAAACTCACTTTACAGGCGCATATTGTTAAATAAGACAGAACGACTTTTCTTTACCGGATACGTCCGTGTCTTATTTGGCTGGCGCACTTTTACAAAAAAAGTATATGGTACTAAAAAATGTTTAATGATTATATGGGGTATTGCCTTTGACCCACTGACTGTTCTATTTAGCTCTAAAAACGGGTGCCATTATTACATTTAAACTCCCCTGGGAGGGAAATGTGTGAACTCACTCACATGGTCCGGTAATCCAGTTCACTGTTTAGACTTGGTTGCTGGTGAAGAGAATACCTATAGCGAAATTTCGAAGCGTGACTAAGTTACTTTGAGCAACCTAGTTCAAATTTGATTTTGTTACCCGTAATGACATGAGAAACATCTCTTCTCACTGATAAAACATTACTAGCTAAGGAGGTTAGCACCCCGGCTTGTGCATACAGCTGCCCAGGGTTAACCGATATACTAATGCGAATTAGGGTTGTAGAATAATCATTTATTAAGGGGACGATCTTTTTCCTTCGGCTATCCAGACTAGTCCTACTATAATAACATTGTCTACCGATTTGATGCCTTCGTAAGCCGACGCTAGCCTGAACGGGCCTTAATACTCTAAAACCATCGAGTTTCAAGCCCACTAGATAGTAAAATGGTTCGCCACTAAGTCATAGCCTTGATGCCCGGCGGTACTCTAAAGGTGACACTCCGCTAGATACTCACAACGTCGACGTGAGTGTATCCAAACCATCTAGAGAATGTCCACGTGTATGTGCACGCCTCGTAACAGGTTTGTATCAAAACAGATCTGACTTCCGTATCTAAGAAAACTTGCTATGCTCCATAACTGTCTACGTCCCTGAGCGCGTAGTTCGTTCGGACAGTAACAGGTCAGGTGAACCTGTATCGTACGCGCATATGGCCTGGGTCGTCATCCTTTTCTCTGCCCGTGCTAAGTAAGCTGCGCGGGTGATACCCGCCCTGTCCCCATAGCCGGCACGCCCCGGCGGCTAAGTCCGCTCTTCATTCAGCCACGCCCTAATGAGTCTACCAGTCGGCGAAGGATCTAGTCCACGGACCGAGTCATCCTCTACGTGATATAGGGGCGCACAGAAATAAGCCGGTGTGCTTATGGCAGTAACGTGGCCGCCAGCTCCCAGCGTTGATGTCGGGCAACGAGGCCCCTCAGGGAGGCACGTTCATGGCAGAGTATGCGGTGCCTTAAGCGGTAGACCTCAATCTGACTCGAGTCCCGTTATAGTTCGGGCCCAGGCCCTCAGGGCCCGTTATCATCTCTCAATCAGACAACTTCAGCCCACGACCTGGCACGCTGCTCCTACCGGGGATACGAGATTTCCACGGACACTCATGCGCCGCGCACAGATTCTTGAAAATGCTCGCGGTCACTGAAGGGCTCGCCTTGCTTATCGCGCCCAACGTCGCCACGAAAAAACGGGCGGACCCTACGTCATGCCTGCCCTAGGCTTGTTTCTGGTAAAGTCCTCTCACAACCATGTAAGGACCCAACGCGAGACGGACTCTATTGACAAAAGTCCCGCGTTAACCGTAAGGCGCTTCGTCCTTTGCGGTGACTACATCGGGAAAGTGAGGCATGGTTAAGCCGACTAGTCGACTCAGTAAGCCAGATGCCAATCGACGAGTGCAAGACACTGGGTTGACTCCCGGGGGTCGACTGGGTTGGATGCCACGTAGGCGGCGTGGATGGGCCGCTTGGCGACGACTACTTGGCGCGATGCACTTCGTCATCGCGCCGAAGCGGGCCATGACCGAGCCCCGAGGCGTCAGCCGTGCCAGAGACGTGCGGGGATTATACGTTGGCTGTTGGGCCGTTGGCCGCCCAAGGGCTTGCACTCCCCGCTGTCCGGGCCCGCTTGCGGGCGATCTGGACGATGCGGGACCGGGGGGGCCCCCTGGTACCCCGCGCGCGCTCGCAGGGGGCCGGGGCGCGCCCGCCCCGCGGCGTGCGCACAGGCGGAGCGGGCGGGCCCGGCGTGCCTCGGACTCGGTGCTGCAGCCAGCGCGCCGCCGATCGGCGGGGCCGGGCGTGGCGGCCGCGGCGCGGGCCCGTGTGCCGCTACAGGGCGGGCCATCGTCAACCGTGCGGCGGTCGCCCCTCTTCGAGGGCCGGGCCGGGGCGCCGGGGCCAAGGCAGACCGCCCCGGGGTGCGCCCGCGCGAGTCGTGATCGCACCACGATTCGGGTGGGCGGGGAGCGCGCCGGCCCGCGGCGGGGCGGCACGGGCGGCGGCGCCCGAGGGCTCACCGCCTCGGCACGGGCGGACTCGCTCCCGGCCGGCGGGGGACCTGCATGGGGGATGTCGTCCGCTCCGCTCCGCGGGCCTTCCCGGCAGTCGTGGGCGCCGCCGTCCAGCCCGGCGCGCGGAGGGACAACGCCCGCTTCCCTCTTCCGCACCCGCCGCGCGCTCCGAGACCCGAAGGCCGGAGATCCTGCGCGCCGGTTGCGGCGGGCGCGGGGCCGGGGTACGCTAACCATGCTCCCACGCGGCGCCACGGGGCCCGGGTCGGGCGCGGGAGGGCACGCGAAGTGCACGTCGCGGGCCTCAGCGTGGCCCGCGGCCCGCCATGGACCACCCCGACTGGGACGGCTGCCCCCGTGCGGTGTAGGGCGCCCCGCGGGTCCGTGGCGCCCGGCGCGCCGCCGGCTTCACGGATTTGGGGGAGTGCCCCGCGACGTCGGGGCTGGTGTATACGTCCGCCCACGGGGACCGACGTCCCGCGGGGGCGCCCACGCCCGCCCCATGAGCTTCGTGGGGCTCCAGGCCCGGCCCGAGCGCGGCGCTGGCGTCAGGTAG     
J       ACATATATTTTTCTTATAAATCTTCGTTTTCTTATATATGAAATCCTTTCAATTACAAGCGAATCAATCAGGAATTCATTATTAATTTTAGTGCTCATGTTGTAAATACATTATTAAATTTTACTAATTACATCGTATTAATACAAAACTATGTAATTTTAAAAAAATTTGTATATGACATATATAAGCATAATACTGAACTATATATCCCTGTTTTTTATTTAGATTTAAGATTTCCATAATACAAGCACTATTTATATTCATTATATAAAAGACATAGTCTTAAACCATTAATTTGTCAATTGGACAATGTCTGAGAATGAAAAACATAACTAGATAAACTTTATTATTTACTCTCTAACATAATCAACATATGTTCTTCAGAATAACTTATTGAAACATAGTGCGAATCCACTATAAATTTTAAAAAGGTAATATATTAAAGTTAAGTTATCAGAATAAATCCAAACTAATAATTCGGCATCTTAATAATAATGACAAATATCTAAATATCATTCCTCATCATAATTTTTATTACGGATGATTATAACAAAGTAGCAGTTTAAATTGACAAGAATAATACATATTTAAACATGCCTTTGGTTTAGTTATTAAGAATAATAAATTAAGTTTACAATCTGGTAACAGATAATATTACGCAATACTTTTGTTAGGTTATCTAATTCAAAGTATATGTTTTTAATTGACTGTGTAAGCAACTTCTATTTTAAGTTGGAATTTTAATTACAACAACATTAAACTGATAAAAAACAAGTATTATTATACATTTACTAATTTTAAAATATATTATAGGAAAGGTATGAAATATTACTTATTAAAAGATCATTGTTAAGTTTTAAATCTAGAAGATCAATATTATAAGCTAATAATTGATAACTTTTTTGTTAACAAATATCAAATAGGGAAATTGTAATTCTTTATTAACCTTATTTTTAAAAATTATAGAGTTAATTATTCAAAAATACAACAAGTTTAAATTCTTAGTTCCTATATTAAATTCTAATGGTTTAGAGCATTACAAAGAGAGTACGTCTTCACTAAGCTCTTGAGAATAGTTCAGGAGTTTCAAACACTAACCCTACACTCCGTACCGCCATGCTATGACCCGTTAATAACACATATGGTGAAGTGATACTTTATGGATCTGGGTTCTAACTCAGTTTACCGGCGCCTATTGTTAAATAAGACAGAACGACTTTTCTTTTCCGGATATGTGCGTGTCTTATTTGGTTGGTGCACTTTAATGAAAAAAGTATATGGCACGACAAAATGTTTAATGACCATAGGCGGTCTTGCCTTTGACTCACGGACTGTTCAATTTAACTCTCAAAACGGGTGACATTATTACTTATAGGCTCCCCTGGTAGGGAACTGTGTGAACTCACTCATATGATCCGGTCATCCATTTAACCGTTTAGTCTTGGTGTCAGGATTGGCGAATACCTATAGCGTAATTTCTAAGCGTGCCAAAGTTCCTTTGATCATCCTAGTTCAAATTAGATTTTGTAACCCCTAAATACCTGAGTAAGAGCTTCTCTCACTGATAAAGAATTACTAGCTATGGAGGTTAGCACCCCAGCTTGTGCGTACAGCTACCCAGGGTAAACCGATATACTACTGCGAATTAGGCTTGAAGAAGAATCATTGATAAACGGTAAGATCTCCTGCCTTCGGGTATCCTGACTAGTACTACTATAATAACACTGTCTACCAATTTGATGCCTTCGTAAGCCGACGCTAGCATGATAGGGCCGTTATACTCTGCTACTAACGAGACTCAAGCCCACTTAAGAGTAGAATGTTTCGACACTATGTCATGCCCTTGTTGCCCGGCGGTAGTCTAAAGGAGACACTCCGCTAGATACACACAACGTCGACGTCACTGTATCCAAGATATCAACGGAATGTCCACGTGTATCTGCACGCCTCGTACAAGGTTTGTATCCAACCAGATCTGACCTCCGTATCGAAGAAAAGTTGCTATGCTCCATAACTGTCTACGACCATGAGCTCGTAGTTCGTGGGGACAGAAACTGGTCAGTGGAACCTGTATCGTACGCGCATATGGCCTGGGTCGTCATGTTTTTCCCTGCGCGTGCAAAGTAAGCGGCGCGTGTGTAATCCTGCCTGTCCCCATAGCAGGCATGCACCGCGGGCTAAGTCCGGGATTCATTAAGCAACTACCTAATGACTGTACCAGTCGTGGGAAGATCTAAACCTCGGACCGTGTCATCCGCTACGTGATTTAGGGGCGCCCAGAAATAAGCCGGTGTGCTTATGGGAGTAACGTGGGCGCCTCCTCCCAGCGCTCATGTCCGGCAACGATGTCCCACAGTGAGGCACGTTAATGGCCGAGTATGCGCGGCCTTAAGCGGCAGACCACCCTCTGACTCTAGTCACGTTAAAGTTCGGGCCCAGGCCCACAGGGCCCGTTCACATCTCTCATTAAGACAACTTCAGCCCGCGAGCTGTCACGCTGCTCCTTCAGGGGTTGCGATATTTCCACGGACACTCATGCGCCGCGCACAGATTCTTGAAAATGCATGCGGTCATGCAAGGGCTCGCCTTGCTTAGCGCGGCCAACGTCCCCACGCAAACACGGGCGGAACCGAATTCATGCCTGCCCTAGGATTGTTTAATGCAAAGTCCTCTCTCAACCGTGTCAGGAACGAATCCGAGGCGTAATCTACTGACAAAAATCCCGCGTTAATAGGAAGGCTCTTAGTACTTTGCTGTGACCCCATCGGTAATGTGAGGCATGGTTAAGCCGACTACTCGTCTGAGTCAGCTAGTTGCCAAAGGACGATTCCAAGGCACTGGGTTGGCTCCCGCGGCTCGACTGGATTGGATTCCTCGTTGTCGACATGGATGGGCCGCTTGGCGACGACTACTTGGCGCGATACACTTCGTCATCGCACAGTAGCGGCGCATCACCCAGGCAGGAGGTGTCCGCCGTGCCAGAGACGTCCGGGGACTCTAGGTTGGCTCTTGGGCCGTTGGTCGCCAAAGGGATTGGACCCCCCCCTCTCCGGGGTCTCTTGCGGGCGATCTCGACGAGGCGCGAGCGGGCGGGCCCCCTGGTGCCCCCCGCGCGCCCGCAGCGGGCGGGGGCGCGCCCGCCCCGCGGCGTGCCCACAGGGGGAGCGCCCGGGCCCGGCGTACCTCGCCCTCCGACCTGGAGGGAGCGCGCCGCGGCTCGGCGGCGTCGGGCCTGCCGGCCCCGGCGCGGGGCCGTGTGCCGCTACAGCGTTGGCCTCTGCCAACAGCGGCGCGCTCGCCCGTCTTCGGGGGCCGGGCCGGGGCTCCGGCGCCAGGGCAGACCGCTCCGGGGCGCACCCGCGCGAGTCGTGATCGCACTACGACTCGCGCGGGCCGCGGGCGCGCTGGCCCGCGGCGGGGGGGCACGGGCGCCGGCGCCCGAGGGCACACCGCCTCGGCACGGGAGGACTCGCTCCGGGCCGGCGGGGGACCTGCATGGGGGCTGTCGCCGGCGAGGCTCTGCGGGGCTTCCCGGCCGGCGTTGGCACCGCCGGCCAGCCCCGCGCGCGGAGCCACTACGCCCGCTTCCCTCCTCCGCACCCGCGGCGCCCTCCGGGACTCGGAGGCCGGCGATCCTGCGCGCCGGTTGCGGCGGGCGCGGCGCCGGGGTACGCAAACCATGCTCCCACGCGGCGCCGCGGGGCCCTGGTCGCGCGCGGGAGGGCACCGGAAGTCCACCTCGCGGGCCTCAGCGTGGCCCGCGGCCCGCCATGGACCACCCCGACTGGCACGCCTGCCCCGGTGCGGTGTGGGGCCCCCCGCGCGTCCGTGACGCCGCGGGCGCCGCCGGCCTCACGGATTTGGGGGGGGGCCCCGCGACGTCGGGGCTGGGGGATAGGTCGGCCCACGGGGACCGACGTCCCGCCGGGGCGCCCGCGCGAGCCCCCTGAGCTTCGTGGGGCTGCAGGCGCGGGCCGAGCGCGGCGGTGGCGCCAGGTAG     
I       GCATATTTTTATCTTATAATACTTCGTTTTCTTATTTATGAAACACATTCAATTACAAGCGAATCCATCCGGAATTAATTATTAATTTTAGTGCTCATGTTGTAAATACATTATTAAATTCTACTAGTTACATCGTATTAATAAAAAAATTAGCAATATTAAAAATATTTGTATAAGAGTATTATTAGCATACTACTGAACTATATTTCACTGTTTTTTATTTAAATTTAGTTTATCCATAATACAAGCACTATTTATATCAATTATATAAAAGACATAGTCTTATATCATTAATTTTTTATTTAGGCAATGTCTGAGAATAATAAAAAGTACTAGTTCAACTTTATTGTTTACTCTCTTACAAAAACAACATAAGTTCTTCAACATATTTTACTGAAACATAGTGCAAATCCACTATAAAGTTAAAAAAGGTAATATATTAAAGATAAGTTTTCAGATTAAATACAAACTATTAATTCGTCATCTTAATAATAATTAAATATAACTGAAAATCACTCCTAAACTTTATCGTTATTAAGGAAGATTAAACCATTTAAGAAGTTTATATTTACAAGAATATTACATAATTAAACATTCCTATAGTTTAGTTAGTTAGAATAATGAATTAAGTTTATAATCTGGTAACAGATAATATTAATAATTACTTTTGTTAGGTTATCTAATTAAAAGTATATTTTTTTAATTTACTGTGTAAGCAACTTCTAAATTAAGTTAGAATTATAATTTCAACAACAATAGACTGATAATAAACAAGTATTATTATACACTTACTAATTTTAAAATATATTATAGGAAAGGAAAGAAATATTCCTAATTAAAAGACGTTTGTTAAGTTTTAAATCTAGAATATCAAAATTATAAGCTTATAATTTATAACGTTTTTGTTAACAAATATCAAATAGGGTAAATGTAATTCTTTATTAACCTAATATTTATAAGTTATAAAGTTAATTATTCAAAAATACAACAAGTTTAAATTGCCAGTTCCTATAATTACTTCTAATGCTCTATAGCATTTTTAAGCGAGTACGTCTTCACTGAGCTCTTTCCAATAGTTAAGAAGTTTCTATCGCTAACCCTACACTCCGTACCGTCAGGCTAGGACCCGTTCATAACATATTCGGTGAAATGTTCCTTTATGAATCTGGGTTCTAACTCAGTTTCCCGGCGCCTATTGTTAAATAAGACAGAACGACTTTTCCTTTACGGATACGTGCGAGTCATATTTGGATGGTCCACTTTAACGAAAAAAGTATATGGGACGAAAAAATGTTTTATGATTATATGCGGTATTGAGTTTACCCCACTGACTGTTCAATTTAGCTTTAAAAACGGGTGGCATTATTACTTATAAACTCCCCTGGAGGGGAACTGTGTGAACTCACTCACATGATCCGGTCACCCAGTTAACTGTTTAGTCTTTGTTACAGGTTTAGAGAATACCAATAGCGCAATTTCGAAACGTGACCATGTTGCTTTGATCATCCTAGTTCAAATTCGATTTTGTTACCTATAAATACCAGAGAAACAACTACTCTCACTGATAAAACATGACTAGCTAAGGAGGTTAGCACCCCAGCTTGTGCATACAGCTCCCCAGGGTTAACCGATATTCTACTGCGAATTAGGTTTGAAGAATAATCATTGATTAAGGGGACGATATAATGCCTTCGGTTATCCTTACTAGTACTGCTATAATAACACTGTCTACCAATTTGATGCCTTCGTAAGCCGACGCTAGCTTGAACGGGCCTTAATGCTCTTAAACCAACGAGTTTGTAGCCGACTTTAGAGTACAATGTTTCGCCACTATGTCATAGCCTTGTTCCCCGGCGGTATGCTAAAGGTGACACGCTGCTAGATACGCACAACGTCGACGGGAGAGTATCCAAGAAATCAACTGAATGTACACTTGTATGTGCACGCCTCGTACGAGGTTTGTATCCAAACAGATCTGACCTCTGTATCGAAGAAAACTTGCTATGCCCCCTAACTGTCTACGACCGTGAGCATGTAGTTCGTGCTGACGGAAATAGGTCAGTGGAACCTGTATCGTACGCGCATATGGCCTGGGTCGTCATCGTTTTCCCTGCCCGTTCTAGGTAAGCTGCGCGCGTGTTATCCGGCCTCTCCCCAGAGCAGGCACGGCCCGGGGGCTAAGTCCGGGATTCATTCAGCAACGACCTAATGAATGTACCCGTCGTAGAAGGATCAAAACCTCGGACCGAGTCATCCCCTACGTGATTTAGGGGCGCACAGACCTACGCCGGTGTGTTTATGGGAGTAACATGGCCGCCGGCTCCCAGCGCTCATGTCCGGCAATGAGCTCCCTCAGCGAGGCGCGTTCATGGCCGAGTATGCGGGGCCTTAAGCGGTAGACCACCATCTGACTCTCGTCCCGTTAAAGTTCGGGCTCAGGCCCACAGGGCCCGTTAACATCTCGCAATAGGACAGCTTCAGCCCGCGTGCTGTCACGCTGCTCCTTCAGGGGTTACAAGATTTCCCCTGAGACTTACGCGCCGGGCACAGATTCTTAAAAATGCACGCGGTCACGGAAGGGCCCGGCTTGGTTAGCGCGGCCAACGTCCCCACGAATACACGGGCGGACCCGAGGTCAAGCCTGCCCAAGGCTTGTTTCATGCACAGTCCTCTCCTAACCGTGTCACGAACGAATCCGCGGCGGATTCTACGGACAAATATCCCGCGCTAACGGTAAGGCCACTAGTCCTTTGTGGTGACCACATCGTGACTGTGAGGCATCGTTAAGCCGACTATTCGTCTCAGTCAGCCAAGTGCCAATAGACGAGTGCACGACACTGGGTTGCCTCCCGGGGATCGACTGGATTGGATTCCACGTCGTCGCCATGGACGGGCCGCTTGGGGACGACTACCTGGCGCGATTCACTTCGTCATAACACGCTAGCGGCACATAACCGAGCCAGGAGGCGTCCGCCGTGCCGGCGACGTCCTGAGACGCTACGTTGGCTGTTGGGCCGGTGGCCGCCAAAGGGCTCGCCCGCCCCGCTCTCCGCCGCCTCTTGCCGGCGATCTCGACGATGCGCGACCGGCGGGGCCCCCTGGTCCCCCGTGCGCGCCCGCAGGGGGCCGGGGCGCGACCGCCCCGCGCCGTCCGCACAGGCGGGGCGGCCGGGCCCGGCGTACCTCGGACCCCGTCCTGGACCCAGCGGTCCGCGGGTCGGCGGGGCCGGGCCTGTCGGCGCCGGCGCGGGACCGTGTGCCGCTCCGGGGTGGGCCATCGTCAACAGGGCGGCGCTCTGCCGTCTTCGGGGGCCGGGCCGGGGCTCCGGGGCCAAGGCAGACCGCGCCGGTGCGCCCGCGCGCGCGTGCTGATCGCACTACGATTCGGCAGGGCCGGGCGCGCGCCGGCCCGCGGCGGGGGGCCACGGGCGCCGGCGCCCGAGCGGCCACCGCCTAGGCACGGGAGGACGCCCTCCCGGCCGGCGGGGGACCTGCATGAGGCCTGTCGGCCGCGACGGTCCGCGCGGGTTCCCGGCCGCCGTGGGCGCCGGCGTCCAGCCCCGCGCGCGGAGGGACGACGCTAGCTTCCCTCCTCCGCACCCGCTGCGCGCTCCGGGACTCGCAGGCCGGAGATCCTGGGCACTGGTTCGGCCGGGCGCGGGGCCGGGGTACGCTAACCATGCTCCCACCCGGCGCCCCGGGGGCCGGGTCGGGCGCGCGAGGGCACCCGAAGCCCACCACGCGCGCCTCAGTGTGGCCCGCGGCCCGCCATGGACCACCCCGACTGGGACGCCTGCCCCCGTGCGATCTAGCGCGCCCCGCGCGTCCGTGGCGCCGCGCGCGCCGCCGCCCTCACCGATTTGGGGGAGTGCTCCGCGACGTCGGGGCTGGGGGATAGGTCCGCCCACGGGCACCGGCGTCCCGCCTGGGCGCCGGCGCCCGCCCCCTGCGCTCCGAGGGGCTGCAGGCGCGGCCCGAGCGCGTCGGTGGCGTCAGGTAG     
H       ACATATAATTTTCTTATAAATCCTCGTTTTCTTATAGATGACATACGTTCTAGTACAAGCGAATCTATCCGGAATTTATTACATATTTTGGTGCTCATGATGTAAATACATTATTAAATTTTACTAGTTACATCGTATTATTACAAAAATTAGAAATCTTAAAAAAATTTGTATAAGAATTTTATTAGGATAATTTTGATCTATATTTCACTGTTTACTATTTATATTTAAAATATCTATAATACAAGCACTATTTATATTAATTATATAAAAGACAAAGTCTTAAAACATTAATTTGATATTTAGTCAATGTCTGTGAATTAAAAACAGTTCTAGATAAACTTTATTATTAAATCTCTAACATAAGCAACAAAAGTTCTTCAGCATAAATTACTGGAGCACAGAGGGATTCCACTATAAATTTATAAAAGATAATATATTAAAGATATGTTATCAGAATAAATACAAACTAACAATTCGGCAACTTAATAATATTGATAACTAACTGAAAATCATTCATAATCTTAATCTTTATTAAGGAAGAATAAATCATAGGAGGAGTTTAAATTGAAAAGAAGTATACTTAATTAAACTTACCTATGGTTTAGTTATTAAGAATAATGATTTACGTTTATAATCTGGTAGCAGATAATATTAATCAATACTTTTGTTAGGTTATATAATTAAAAGTATATTTTTTCAATTACCTGTGTAAGCAACTTCTAATGTAAGTTGGAATTTTAATTACATTAACAATATACTGATCAAAAACAAGTAATATTATACACTTACTAATTTTAAAACATATTATAGGAAAGGAATGGAATATTTCTTAATAAAAGAAGATTGTTAAGTTTTAAATCTAGAATATCAATATTTTAAGATAATAAATTATAACTTTTTTGTTAACAACTATCAAATAGGGAAAATGCAATTCTTCTTTAACCTAATATTTTAAAGTAATAAAGTTAATTATTCAAAAATACAACAAGTTTAAATTGCTAGTTCCTAAAATAAATTCGAATGGTTGATAGCATTACGAAGCGAGTACGTCTTCAGTTAGCACTTGACAATAGTTAAGAAGTTTCTATCGCTAACACTACACTCGGTACCGTCACGCTATGCTCTGTTAATTACACATTTGGTGAATTGTTCCTTTATGGATCTGGGTTCCAACTCAGTTTACCGTCGCTTATCGTTAAATAAGACAGAACGACTTTTCTTTGCCGGATACGTTCGTGTCTTATTTGGTTGGTGCACTTGAAAAAAAAAAGTATTTGGTACGAAAAAATGATTAGTTATTATATTAGGTCTTGCCTTAAACACACTGACTGTTGACTTTAGCTCTAAAAACGGGGGTCATTATTACTTATAAACTCCCCTTGAAGGGACTTGTGTGAACTCACTCACATTATCCGGTCAACCACTTAACTGTTTAGACTTGGTTGCAGGTTTCGATAATATCTATAGCGCAATTTGGAAGCGTGACAAAGTTACTTTGATCAACCTAGTTCAAATTCGATTTTGTTACCTATAAATACATGAGTAACAGATACTCTCACTGATAAAACATTACTAGCTAAGGAGGTTAGCACCCCAGCTTGTGCATACAGCTACCCAGGGTTAAGCGATATTCTACTGCGAGTTAGGTTTAAAGAATAGTCATTCATTAAGGGGACGATCTTTTGCCTTCGGTTATCCTTACTAGTGCTACTATAATAACAATGTCTACCAATTTAATGCGTTCGTTAGCCGACGCTAGCATGAACGGGCCTTAACACTCTAAAACCAACGAGTCTACAGCCCACTTGAGAGTAGAATTTTTCGCCACTATGTCGTAGCCTTGTTGCACGGCGGTAATCTAAAGGTGACACTCCGCTAGATACGCACAAAGTCGACGTCTGTGTATCCAAGATATCGACTAAATGTCGACGTGACTGTGGACGCCTCGTACAAGGTTTGTATCCAAACAGCTCTGACCTGGGTATCGAAGAAAACTT????????????????????????????????????????????????????????????????????????????????????????????????????????????????????????????????????????????????????????????????????????????????????????????????????????????????????????????????????????????????????????????????????????????????????????????????????????????????????????????????????????????????????????????????????????????????????????????????????????????????????????????????????????????????????????????????????????????????????????????????????????????????????????????????????????????????????????????????????????????????????????????????????????????????????????????????????????????????????????????????????????????????????????????????????????????????????????????????????????????????????????????????????????????????????????????????????????????????????????????????????????????????????????????????????????????????????????????????????????????????????????????????????????????????????????????????????????????????????????????????????????????????????????????????????????CGTTGGGTGTGGGGCCGCTGGCCGCCAAAGGGGTGGCACGCCCCGCTCTTCGGGGCGTCTTGCGGGGGATCTCGACGAGGCGCGAGCGGCCGGGCCCCCTGGTGCCCCCCGCGAGCCCGCAGGGGGCACGGGCGCGCCCGCCCCGCGCGGTGCGCACACGCGGCGCGCGCGCGTCCGGCGTACCTCGGACTCCGGCCTGGACCGAGCGGGCCGCGGCTCGACGGGGCCGGGGCTGGCGGCCGCGGCGCGCGGCCGTGTGCCGCTACAGGGCTGGCCATAGTCAACCGGGCGGCGCTCGCCCGTCTTCGGGGGGCGGGCCGGGGCTGCGTCGCCAAGGCAGCCCGCGCCCGGGGGCGCCCGCGGGCGTTTGGATCGCACTACGATTCGCCGGGGCGGGGGGCGCGCCGGCCCGCGGCGCTGGGGCACGGGCGCCGGCGCCCGAGGGCGCAACGCCTCGGCGCGGGCGGCCTCCCTCCGGGCCGCCGGGGGACCTGCCTGAGGGCTGTCGGCCGCGACGGTCCGCGGGGCTTCACGGCCGCCGTGGGGGTCCCCGCGCAGCCCCGCGCGCGGAGGGACAACGCGCCGTCCCCTCATCCGCACCCGCGGCGCGCTCGGGGACACGCAGGCCGGAGAACCTGCGCGCCGGTTGTGGCGGGCGCGGCGCCGGGGGATCCTAACCATGCTCCCACGCGGCGCCACGGGGCCGCCGTCGGCCGCGGGAGGGCACGCGAGGTCCTCCTCGGGGGCCTCAGCCTGGCCCGCGGCCCGCCATGGACCACCCCGACTGAGACGCCTCGCCCCGGGCGGTGTCGCGCGCCCCGCGCGTCCTTGGCGCCGGGCGCGCCGCCGGCCTCACGGATTTGGGGGAGGGCCCCCCGACGTCGGGGCTGGCGGACAGGTCGGCCAACGGGCACCGACGTCCCGGCCGGACGCCCGCGCAAGCCCCGTCAGCTCCGTGGGGCTGCAGGCGCGGCCCGGGGGCGTCGGTGGCGTCAGGTAG     
G       ACATATAGTTTTCTTATAAATCTTCGTTTTCTTATATATGAAATCCATTCAAGTACAAGCGAATCCATCCGTAATTAATTATTAATTTTGGTGCTCTTGATGTAAACACATTATTAAATTTTACTAGTTACATCGTATTAATACAAAACTTAGTGATTTTAAAAAAATTTGTTTAAGACTAAAATTAGCATAATTCTGATCTATATTTCACTGTTTTTTCTTTAGATTTAAAGTATCCATAATACAAGTACTATATATATTAAATATATAAAAGACATAGTCTTAAACCATTAATTTGTTACTTTGTCAATGTCTAAGAAAAAAAAACAGTACTAGATAAACTTTATTATTTATTCTCTAACATAATCTACAAAAGTTCTTCACCAAAAGTTACTTGATCATAGTGTGATTCCAATATAAATTTTAAAAAGGTAATATATTAAAAATAAGTTACCAGAATAATTACAAAATAATAATTCGACAACTTAATAATAATGGCATTTTACTGAATATCATTCCTTACCTTAATCTTTATTAAGGAAGATTAAATCATAGGAGTTGTTTAAATTGAAAAGTATAATACATATTCAAACATGCCTATGATTTAGTTATTAAGAATAATGATTTAAGTTTATAATCTGGTAGCAGATAATTTTAATCATTACTTTTGTTAGGTTATATAATTTAAAGTATATTTTTATAATTAAATTTGTAAGCAACTTCTATTTTAAGTAGGAATTTTAATTACAATAACAATATACTGAGAATAAACAAGTAATATTATCCATTTACTAATGTTAAAATATATTATAGGAAAGGATAGAAATATTTCTTAGTAAAAGAAGATTGTTAAGTTTTATATCTAGAATATCTATATTATAAGCTTATAATTTATAACTTTTTTTTTAAAAAATATCAAATAAGGAAAATGAACTTCTTAATTAACCTAATTTTTAAATGTTATAGAGTTAATTATTCAAATATACATCAAGTTTAAAGATCTAGTTCCTATAATAAATTCCTATGGTTCATAGCATTACGAAGCGAGTACGTCTTCACTTAGCTCTGGGTGATCGTTAAGAAGCTTCTATCGCTAACCCTACACTCTGTACCGTCAAGCTATGACCCGTTAATTACATATTTGGTGCAATGTTCCTTTATACCTCTGGGTTCTAACTCAGTTTACCGTCGCATATCGTTAAATCAGACAGAACGACTTTTCTTTACGGGATATGTTCGTGTCTTATTTGGATGCAGCTCTCTAACCAATAAAGTATTTGATACGAAAACATGTTTAATTATTATATGGGGTCTTGCCTTATGCACACTTACTGTTGAATTTAGCACGAAAAACCGGTGACATTATTACATATAAACTCCACTGGAGGGGACTTGTGTGAACTCACTCACATTGTCCGGTTATCCAGTTTACTGTTTAGACTTGGTTGCAGGTTGAGATAAAACCTATAGCGCAATTTGGAAGCGTGACGAAGTTACTTTGATTAACCTAGTTCAAATTCGATTTTGATACCCATAAATACATGAGTATCATTTTCTCTCACTGATTAATCCTTACTATTTACGGAGGATAGCACTCCAGGTCGTGCATACAGCTACCCAGGGTTAACCGATATTCCACTGCGAATTAGGGTTAAAGAATAAACATTGATTAATGGGGCGATCTAATGCCTTCGGGTATGATTACTAGTACTACCATAATAACACTGGCTACCAATTTGATGCCTTCGTAAGCCGAGGCTAGCATGAACGGGCCTTAATCCTCTAAAACCAACGAGTATATAACCCACTTGAAAGTAGACTGTTTCGTCACTATGTCGTAGCCTTGTTGCCCGGCGGTACGCTTAAGGTGACACTCCGCTAGATGCGCATAACTGCGACGGGAGTGTATCCAAGACATAAACTGAATGTCCACGTGGATTTGCACGCCTCGTACGAGGTTTGTATCTAAACAGATCTGACGTCCGTATCGAAGAAAAGTTGCTATGCCCCCTAACTGTCTACGACCCTGAGCGCGCGGTTCGTGCGGACAGTAAGTGGTAAGTGGAACCTGTATCGTACGCGCATATGGCCTGGGTCGTCATCGTTTTCCCTGTCCGCTCTAAGTAAGCCGCGCGAGTGTTATCCCGGCGGTCCCCATAGCAGGCAGGCCCCGGCGGGTAAGTCCGGTATTCATTCAGCAACGACCTAAGGCATATACCAGTCGTAGAAGGATCTAAACCTCGGAACGAGTCAACCACTACGTGATGTAGGGGCGCCCAGAAATAAGCCGGTGTACTTATCGCAGTAACCTGGGCGCCACCTCCCAGCGCTCATGTCCGGCAACGAGGTCCCTCAGGGAGGCACGTTGATGGCAGAGTATGCGCGGCCTTAAGCGGTAGACCACCATCTGACTCTAGTCCCGTTATGGTTCGGGCTCAGGCCCGCAGGGCCCGTTAGCATCTCACAATAAGGCTCCTTCAGCCCGCGTGCCGTCACGCTGCTCCTTCCGGGGTTACGATACTTCCGGTGACACTCACGCGCTGCGCACAGATTCTTGAAGAGGCACGCTGGCACGGAAGGGCTCGGCTTGCTTAACGCGGCCAACTTCCCCACGGAAAGACGGGCGAACCCCATGTCGGGCCTGCCCTAGGATTGTTGCAAGCAAAGTCCTCTCCTAACCGTGTCAGGAATGAATCCGAGCCGGACTCTACTGAGAAAGATCCCGCGTTAAGCGTACGGCTCATAGTCCTTTGCTGTGACCACATCGGGAATGTGGGGCATCGTTAAGCCGACCAGTCGGCTTAGTCAGCTAGGTCCCAATGGACGAGTGCAAGACACTGGGTTGGCTCCTGCGGCTGAATTGGATCGGATTCCCCGTCATGGACGTGGATGGGCCGCTTGGCGACGACAACTTGCCGCGATACACTTCGTCATCGCAGCTTAGCAGCACATTACCGAGCCAAGAGGCATCAGCCGTGCCAGAGACGTCTGGGGACGCTACGTTGGGTGTTGGGCCGGTGGCCGCCCAAGGGCTTGCACTCCCAGCTCACCGGGCTCTCTTGCCGTCGATCTCGACGACGCGCGAGCGGCGGGGCCCCCTGGTGCCCCGCGCGCGCGCGCAGCGGGCGGGGGCCCGCCCGCCCCGCGCCGCGCGCACAGGGGGAGAGCGCGGGCCCGGCGTACCTCGGACCCCGTGCTGGCCCGAGCGGGCCGCGGCTCGGCGGGGCCGGGAGTGGCGGCCCCGGCGCGGGGCCGCGTGCCGCTACAGGGTTGGCCATCGTCAACAGGGCTGCGCTCTCCCGTCTTCCGGGGCCGGGCCGTGGCTCCGGGGCCATGGCAGACCGCGCCGGGGCGCCCCCGCGCGAGTCGGGATCGCACCACGATTCGCGTGGGCCGGGCGCGCGCGAGCCCACGGCGCGGGGGCACGTGCGCCGCCGCCCGAGGGCCCACCGCCACGGCACGGGGGGACTCCGTCCGGGGCGACGGGGGACCTGCATGGGGGCTCTCGGCCGGGACGCTCCGCGGGGCTTCCCGGCCGCCGAGGGCCTCGACGTCAAGCCCCGCGCCCGGAGGGACAACGACCGCTGCTGGCCTCCGCACCCGCGGCGCGCTCCGGGACACGCAGGCCGGAGGTCCTGCGAGCGGGTGGCGGCGGGCGCGGGGCCGGGGCACGATAACCATGCTCCCACGCGGGGCCACGGGCCCCGGGTGGGGCGCGGGGGGGCACCCGATGTTCACCTCGAGGGCCTGAGCCTGACCCGCGGCCCGCCATGGACGACCCCAACTGGGACGCCTCGCCCCGTGCGGTGTAGGGCGCCCCGCGCGTCCGTGGCGCCGCGTGCGCCGCCGGCCTGACGGATTTTGGGGAGAGCGCCGCGACGTCGGGGGTGGCGGAGCTGTCCGCCCACGGGCGCCGACCTCCCGCGGCGCGGCCCGCGGGGGCCCCCTCAGCTCGGTGGGGGTGCAGGCGCGGCCCGAGCGCGTCGCTGGCGCCCGGAAG     
F       ACATATAATATTCTTATAAATCTTCCTTTTCTTATATATGAAACACGTTCAAGTAATAGCGAATCTATCTGGATTATATTATTAATTTTGGTGCTCATGTTGTAAATACATTATAAAATTGTACTAGATACATCGTATTAATACAAAAATTTGTGATGTTAAGAAAATTTGTATAAGAGTAGTATTAGCATAATTCTGAACTATATATCTCTGTTTAATATATAGATTTAAAATATCCATAATACAAGCACTATTTATATTAAATAAATAAAAGACATTGTCTTAAAACATTAATTTGAAATTTAGACAATTTCTGAGAATTAAAAACAAAACTAGCTAAACTTTATTATTTACTCTCTTACAAAATCAACAAAAGTTCTTCAGAATATTTTACTGGAGCATAGTACGATTCCAATATAAATTTAAACAAGATAATAAATTAAAAATAAGTTTTCAGAATAAATGGAAACTATTAATTCGACAACTTAATAATAATAACAACTACCTGATAATCATTCCTAATCTTAATCTTTATTAAGGAAGGTTAATTCATTATAGAAGTTTAAATTCACAAATATAATACATATTCAAACATTCCTATAGTTTTGTTAGTAAGAATAATGAATTAAGCTTATAATCTGGTAGCAGATAATTTTAATCATTACTTTTATTTGGTTATATATATTTAAGTATATATTTTTAATTTATTGTGTAAGCAACTTCTAATATAAGTTGGAATTTTACTTACAATAACAATATACTTATCACAAACAAGTAAGCTTATACATTTCCTAATTTTAATATATATTATAGGAATGGATGGGAATATTACTTAGTAAAAGACGATTGTTAAGTTTTTAATCTAGAATATCAATATTATAAGCTTATAATTTATAACTTTTATGTTAACTAATATGAAATAGGGAAAATGAAATTCTTTATTAACCTAATTTTAAAATGTAATAGAGTTAATTATTCAAAAATACCACAAGTATAAATAGCCAGTTCCTATAATCAATTCTAATGGTTTATAGCATTACGAACCGAGTACGACTTCTCTTAGTTCTTGTGAATAGTTAGGACGTTTCTATCGCTAACCCTACACTCCGTACCACCAAGCTATGACCTGTTAATAACATATTTTGCGAATTGTTCCTTTATGGATCTGGGTACAAACTCATTTTACGGACGCCAATCGTTAAATAAGACAGAATGACTTTTCTTTACCCGATACGTACGTGTCTTAATTGGATGGTGCACTTTAAACAAAAAAGTATTTGATACGATAAAATGATTAATAATGATAGGGGGTCTTGACGTTGACCCACTGACTGTTCAATTTAGCTCTAAAAACGGGTGACATTATTACTTATAACCTCCTCTGGTAGGGAGCTGTGTGAACTCACTGACATCATCCGGTCATCCAGTTGACTGTTTCGACTTGGTTGCAGGTTTAGATAATACCCATCGCGCAATTTCGAAGCGTGACGAATTTACTTTGATCAGCCTAGATCAAATTCGATTTTGATACCCATAAATACATGAGAAACAGCTTTTCTCACTGATAAATGATTACTAGCTAAGGAGGTTAGCACCCCCGCTAGTGCATACAGCTACCCAGGGTTAACCGATATTCCACTGCGAATTAGGTTTAAAGAATAATCATTGATTAATGGGACGATGTATTACCTTCGGGTATCCTTACTAGTATTCCAATAATAACACTGGCTACCAATTTGATGCATTCGTAAGCCGACGCTTGAATGAAAGGGCCTTAATACTCTAAAACCAACGAGTCACAAGCCCACTTGAGAGTAGAATGTTTCGACACTATGTCATAGCCTTATTCCCAGGCGGTACGCTATAGGTGACACTCTGCTCGATACGCATAACGTCGACGTGAGTGTATCCAAGACATCTACTTATTGTCCACGTGAATGTGAACGCCTGGTACGAGGTTTGTATCCAAACAGGTCTGACTTCTGTATCGAAGAAAACTTGCTATGCCCCATAACTGTCTACGACCGTGTCCGCGTAGTTCGTGCGGACAGGAAACGGTCAGTGGAACCTGTATCGTACGCGCATATGGCCTGGGTCGTCATCCTTTTCCCTGTTCGTTCCAAGTAAGCCGCGCGTGTGTTAACCGGCCTGTCCCCATAGCAGGCACGCCCCGCGGGATAAGTCCGGTATTCATTCAGCTACGGCCTAATGAATGTACCAGTCGTAGAAGAATCTAAACCTCGGACCGAGTCATCCCCTACGTGATATAGGGGAGCCCCGAAATAAGCCGGTGTACTTATGGGAGTAACGTGGGCGCCGCCTCCCAGAGACCATGTCCGGCAACGAGGTCCCTCAGGGAGGCACGTTCATGGCAGAGTACGCGCGGCCTTAAGCGGTAGACCACCATCTGACTCTGGTCCCGTTATAGTCCGGGCTCTGGCCCGCAGGGCCCGTTAGCATCTCCCAATGAGACTCCTTCAGCCCGCGTGCTGTCACGCAGCTCCTTCCGGGGTTACGAGACATCCATGGAAACTCATGCGCAGCGCACAGATTCTTTAAGATGGTCGCTTTCACGGCAGGGCTCCGCTTGCTTAGCGCGGGCAACGTCTCCACGTAAAAACGGGCGGACCCGATGACATGTCTTCCCCGATCTTGTTTCATGCAAAGTCCTTTCCTAGCCGTGTCACGAATGAATCCGAGGCGAACTCTACTGACAAATATCCCGCGTTAACCGTAAGGCTCTTAGTCCTTTGCTTTGACCACATCGGGAATGTGAGGAATAGTTAAGCCGACTATTCGCCTTAGTCAGCTAGGTGCCAACTGACGAGTGCAACACACTGGGTTGGCTCCCGGGGGTGGACTGGATTGGATTACTCGTTGTCGCCGTGGATGGCCCTCTTGGCGACGACAACCTGGCGCGATACACTTCGTCATCACTCAGTAGCAGCCCATTACCGAGCCAGGAGGGATCTGCCGTGACAGGGACGTCCGGGGACGCTACGTTGTATGTTGGGCAGCTGGCCGCCAAGTGGGTGGCACTCCCCTCTCTCCGGGCTCTCTTGCCGCCGATCTCGACGAGGCGGGACCGGCGGGGCCCCCTGGTCCCCCGCGGGGGCCCGCAGGGGGCGGGGGCGCGCCCGCCCCGCGCCGTGCGCACAGGCGGAGCGCGCGGGCCCGGCGTCCGCCGGACGCCGTCCTAGCCCGAGCGGGCCGCGCGTCGGCGACGCCGGGACTGGCGGCCCCGGCGGGCGGCCGTGTGCCGCTACAGGGTCGGCCGTCGCCCACACGGCGGGGCTCTCCCGTCTTGCGGGGCCGGGCCGGGGCTGCGGGGCCAAGGCAGGCCCCGCCCGGACGCTCCCGCGCGAGTCTGGATCGCACTACGATTGGCGTGGGCCGGGCGCGCGCCGGCCCACGGCCCGGGGGCACGGCCGCCGGCGCCCGAGGGCGCACCGCCTCGCCACGGGCGTACCCCGTCCGGGCCCCCGGGGGACCTGCATGCGGGCTCTCGGCCGCGACGCTCCGCGGGGCTTCCCCGCCGCCGCGGGAGTCGCAGCCCAGGCCGGCGCGCGGCGGGACACCGCCCGCTTCCCTCCTCCGCACCCGCGGCGCGCTCCGGCACGGGCACGCCGGCGATCCTCCGGGCCGGTTGGCGGGAGTGCAGGGCCGGGGTACGGTAACCATGCTCCCACGCGGCGCCGCGGGGCGCGGGTCGGGCGCGGGCGGGCACCCGAAGTCCACATCGAGGGGCTCAGCCTGGCCCGCGGCCCGCGATGGACCACCCCCACTGGGACGGCTCCCCCCGTGCTGTGTAGCGCGCCCCGCGCGTCCCTGCCGCCGCGCCCGCCGCGGGCCTCACGGATCTGGGGGAGTGCCCCGCGACGTCGGGGCTCGCGGACAGGTGCGCCCACGGGCACCGACGTCCCGCGGGGACGCCCGCGCAGGCCCCCTGAGCCGCGTGGGGCTGCAGGTGCGGCCCGAGCGCGTCGGTGGCGTCAGCTAC     
E       ACATATATTTTTCTTATAAATCTTCGTTTTCTTATATATCAATTACATTCAAGGACTAGCGAGTCTATCTGGAATTAATTATTAATTATTGTGCTCATGTTTTAAATACATTATTAAATTGTACTAGTTAAATCTTATTAATACAAAAATTTGTGATTTTAAAAAAATTTGTATAAGAGTATTATTAGCATAATTCTGAGCTATATATCGCAGTTTGTTATTTATATTTATAATTTCCATAATACAAGGACTATTTATATTAAATATTAAAAAGACATAGTCTTAAAACATTAATTTGTCACTTAGACAAATTCTGAGAATAAAAAACAAGTCTAGATAAACTTTATTATTTACTCACTAACAAAATTAACATAGGTTCTTCCGCATAATTTACTGGAGCATAGTGAATTTCCACTTTAAATTTAGCAAAAGTAATATATTAAAAATAAGTTATCAGAGTAAATACAAACTAATAATTCGGCAACTTAATAATAATGACAAATAACTGATAATCATTCATAATCTTAATCTTTTGTAAGGAAGACTAAATCATAGTAGCAATTTAAATTGACAAGTATAATACATAATTAAGCATGAATATGGTTTAGTTAGTAAGAATAATGAATTTAGATTATAAACTGGTAGCTGAAAATTTTATTCAATACTTTTGTTTGGTCATATAATTTAAAATAAATTTTTTTAAATAATTGTGTAAGCGACTTCTAGTTTAGGTTAGAATTTTAATTACAATAACAATAGACTGATCATAAACATGTTATATTATACATTTACTAATTTTAAAAAATATTATATGCAAGGAATGAACTATTACTTAATAAAAGAGGATAGTTAAGTTTTAAATCTAGAAAATCAATATTATAAGCTAATTATTTATAACTTTTATGTTAACAAATTTCAAATAGGGAAAATGAAATTCTTTATTAACCTAATATTTATAAGTTATAGAGTTAATTTTTCAAAAATACAACAAGTTTATATTCCTAGTTCCTATAATCAATTCCAATGGTCTATAGCATTACGAAGCGAGTACTTCTTATCTCAGCTCTTGATTATAGTTTAGAAGTTTCTATCGCTAACCCTACACTCTATACCGTCAAGCTTTGATCCGTCAATAACATATTGGGTGAAATGTTCCTTTATGGATTCGGGTTCTAACGCAGTTTACCGCCGCCTATCGTTAAATACGACAGAACGACTTTTCTTTAGCGGATACGTTCGTGTCTTATTCGGATGGTGCCCTTTAAAAAAAAAAGTATTTTGTACGATAAAATGATATAATATTATATGGGCGCTTGAGTTTGACTCACTGACTGTTTAATTTATCAGTAAAAAGAGTTGCGATTATTACATATAAAATCCCCTGGTAGGGAAATGTGTGAACTCACTCAGATCCTCCGGGCATCCAGTGGACTGTTTGGACTTTGTTGCTGGTTTAGTTAATACCTATAGAGCAATTTCGAAGCGTGACGAAGTTACTTTGATCATGCTAGTTCAAATTCGATTTTGTTACCCATAAAAACATGAGCATCAGCTTCGCCCACTGATAAATCATAACTGGTTAAGGAGGATAGCACCCCAGCTTGTGCAGACAGCTACCAAGGGTTAACCGATCTTCTACAGTGAATTACGGTTAAAGAATACTGATTCATCAATGGGACGATTTATTGCCATCGGGTATCCTTTCTAGTATTACAATAATAACACTGGCTACCAATGTGATGCATTCGTAAGCCGACGCTGGAATGAACGGGCCTATATACTCTAAAACAAACGAGTCTAAAGACCACTTGAGAGTAGAATGTTTCGCCACTACTTCATAGCCTTGTTACCCGGCGGTACGCTAAAGATGACATTCCGCTAGATACCCTTAACTCCGACGTTATTGTATCCAAGACATCGACTTAGTGTCCACGTGCATGTGCACGCCTCGTACGAGGTTTGTATCCAATCAGATCTGACCTCCGTATCGAAGAAAACTTGCTACGCCCCATAACTGTCTACGGCCCTGCGCGCGACGTTCGTGCGGACAGCAAGAGGTCAGTGGAACCTGTATCGTACGCTCATATGGCCTGGGTCGTCATCTTTTTCCCTGTCCGTTCAAAGTAAGCCGCGCGCGTGTTATCCGGCCTGTCCCCATAGCGGGCAGGCCCCGAGGGCTAAGTCCGGGATTGATTGAGCCACGCCCTAATAAATTTACCGGTCGTAGAGCGATCTATTCCTCGGACCGAGTCATGCCCTACGTGATTTAGGGGCCCCCAGAAATGAGCCGGTGTCCTTATCGGAGTAACGTGGGGGCCGCCTCCCAGCGATCATGTCCGGCAACGAGGTCCCTCAGGGAGGCACGTTCATGGCAGGGTATGCGCGGCCTTAAGCGGTAGACCACCATGTGACTCTAGTCCCGTTATAGTCCGGACGCACGCCCCCTGGGCACGCTAGCATCTCCCAATATGCCACCTTCAGCCCGCGTGCCGCCACGCAGCTCCTTCCGGGGTTACGAGATTTCCAGTGGCACTCATGCGCCGCGCACAGATTCTTGAAGATGCACGCGGTCACGGAAGAGCTCGGCTTGCTTAGCGCGGCCAACGTCCCCACGGAAACACGGGCGAACCCGAGGTCACGCTTTCCCTAGATGTGTTTCAGGCAAAGTCCTCTCCTAACCCTGTCACGAATGAGTCCGAGGCGTACGCTACTGATAAATATTCCGCGTTAACCGTAAGGCTCTTAGTCCTTTGTCGTGACCACATCGGGAATGTGAGGCATCGTTAAGCCGACTAGTCGTCTTAGTCAGCTAGTTGCCAAGGGTCGAGTGCAAGGCACTGGGTTGACTCCCGGGGCTGTACTGGATGGGAACCCCCGTCGTAGCCATGGATGGGCCGCTTGGCGACGACCACTTGGCGCGATGCACTTCGTCATCACTCTCTAGCAGCCCACTACCGAGCCAAGAGGTGTCCCCCGTGCCGGCGACGTCCGGGGAAGCTACGTTGGCTGTTGGGCGGGTGGCCGCCAAGGGGCTCGCGCTCCCCACTCTCCGGGGTCTCTTGCCGTCGACCTCGACGAGGCGCGAGCGGGGGGGCCCCCTCGTGCCCCGCGCGCGCCCGCAGCGGGCCGGGGCGCGCCCGCCCCGCGCCGTGCGCACAGGGGGAGCGCGCGAGCCCGGCGTCACTCGCACCCCGTGCTGGCCAAAGCGGGCCGCGGCTCGGCGGCGCCGGGACTGGCGGCCCCGGCGAGCGGCCGCGTGCCGCTACAGGGCTGGCCGTCGTCAAGAGCGCGGGGCCCTCCGGTCTTCGGGGGCCGGGCCGGCACCGCGGGACCAAGGCAGCCCGCGCTGGGGGGCCCCCGCGGGGGTCTGGATCGCCCGACGATTGGGCTGGGCGGGGCGCCCGCCGGCCCACGGCGCGGTGACACGGCCGCCGGCGCCCGAGGCCCCACCGCCTGGGCACGGGGGGACGCCCTCCAGGCGACCGGGGCACGCGCATGCGGGCTCTCGGCCGCCCCGCTCCGCGGGGCTTCCCGGCCGCCGTGGGACTCGCCGTCCAGCCCGGCGCGCGGGGGGACGGCGACGGCTGCCCTCGTCCGCACCCGCGCCGCGCTCCGGGACCGGCAGGCCGGAGACCCTGCAGGCCGGTTCCGGCGGGCGCGGGGCCGGGGTACGCTAACCATGCTCCCACACGGGGCCAGGGGCCCGGGGTGGCCCGCGGGAGGGCACCCGAGGTCCTCCCCGAGGGACTCCGCCTGGCCCGCGGCCCGCCATGGACAACCCCGACTGGGACGGCTCGCCCCGTGCGGTGTTGCGCGCCCCGCGCGTCCGTGGGGCCGCGAGCGCCGCCGCCCTCACGGATTGCGGGGACTGCCCCGCGACGTCGGGGCTCGCGGAGAGGTCTGCCCACGAGCAGCGACGTCCCGCTGGGTCGCCCGCGCACGCCCCCTGAGGTCAGGGGGGCTGCAGGCGCGGGCCGAGGGCGTCGGTGGCGTCGTGTAG     
D       ACATATAGTTTTCTTATAAATCTTTGTTTTCTTTTATATGAAATACATTCTAGTACCAGCGATTCTATCCGGAATCTATTAAAAATTTTGGTGCTCCTGTTGTAAGTAGATAATTTAATTATACTAGTTAAATCGTATTAATACAAAAATTTGTGATCTTAATAAAATTTGTATAGGACTATTATTAGCATAATTCTGAACTAGATATCACTGTTTTATATTTAAATTTAAAATATCCATAATACAAGCACTATTTTTATAAATTATATAAAAGACAAAGTCTTAAAACATTAAGTTGTCACTTACACAATGTCTGAGAATAAAAAATAATTCTAGATCTACTTTATTATTAACTCACTAACATAATCAACAAAAGTTCTTCTGCAAAAATTACTTGAGCATAGTGCACTTCTACTATAAAATTAAAAAAGGTAATATATTAAAAATTCGTTGTCAGATTAAGTACAAACTAATAATTCGGCAACCTAATAATAATTACAACTTACTAAAAATCATTCAAAATCTTAATCTTTTTTAAGGAAAATTAAATCATAGAAGATGTTTATATTAACAAATATAATACATATTAAAACATGACTATTGTTTAGTTATTCAGAATAATGAATTAAGTTTATAAACTGGTAGCAGATAATTTTCAACATTACTTTTGTTAGGTTATATAACTTAAAGTATATTTTTTTAATTAACTGTGTAAGCAACTTCTAAGTTAAGTTGGAATTATAATTACAATAACATTAGACTGATGACAACCAAGTAATATCAAACATTGACTAATTTTAAAAATTATTATAGGAAAGGTATTAAGTATTACTAAGTAAAAGAAGTATGTTATGTTTTAAATCTAGAATATCAATATTATAAGGTAATTTTTTATAACTTTTATGTTAACAAATATTAAATAGGGAAAATGCAATTCTTTATTAACCTTATGATTAAAAGTAATAGAGTTAATTATTCAAAAATACAACATGTTTAAATTACAAGTTCCTATAATCAATTCTAATGGTTTATAGCATTTCGAAGCGAGTACGTCTTCTCTGAGCTCTTGTTTATAGTTAAGTAGTTCCTAACGCTAACCCTACACTCCATACCGACAAGCTATGATCCGTCAATAACATATTTGGTGAATTGTTCCTTTATGGATTTGGGTTCAAACTCAGTTTGGCGGCGCGTATCGTTAAATAAGACAGAACGACTTTTCTTTCCCGGATACGTTCGTGTCTTATTTGGATGGTGCACTTTCAACAAAAAAGGATTTCGTACGAAAAAATGATTAATTATAATATGGATTCTTGATTTTGACTCACTGACTGGTCAATATAGCTCTAAAAACGGACGACATTATTACATATAAACTCCCCTGGCAGGGAACTGTGTGAACTCACTCATATCGTCCGGCCATCCAGTTCACTGTTCGGCCTTCGTTTCAGGTCCAGTTAATAGCTATAGCGCAATTTGGAAACGTAACGAAGTTTCTTTGATCAACCTATTTCAAATTCGATTTTGTTACCAATAAATACATGAGAATCAGTTTGTCTCCCGGATAAAACATTACTAGCTAAGGAGGTTAGCACCCCAGCTTGTGCAGACAGCTACCCAGGGTTAAAAGATTTTCTACTGCGAAATAGGGTTCAAGAATATTCATTGATAAATGGGACGATCTATTGCCTTCCGGTATCCTTTCTAGTACTACGATAATAACACTGGCTTCCAGTTTGATGCTTTCGTAAGCCGAAGCTAGCATGAACGGACCTTAATACTCTAAAACGAAAGAGTCTAAAGCCCACTGGAGAGTAGAATGTTTCGCCACTATGTCCTAACCTTGCTCCCCGGCCGGACGCTAAAGGTAACACTCCGCTAGATATCCACAACGCCCACGCAAGTGTTTCCAAGACATAGACTGATTGTCCACGTGCATGTGCACGGCTCGTACGAGGTTTGTATCCAATCAGTTCTGACCTGCGTATCGAAGAAAACTTGCTAAGCCCCATAATTGTCTACGACCCTGGGCGCGGAGATCGTGCGGACAGGAACAGGTCAGTGGAACCTGTATCGTACGCGGATATGGCCTGAGTCGTCATGTTTTTCCCTGTCCGTGCAAAATAAGGAGCGCGTCTGTTATCCGGGCCCTCCCCATAGCCGGCACGCCCCGCGGGATAAGTCCGGCATTGATTCAGCAACGACCGAATGAAGGTACCAGTAGCAGAAGGATCTAAACCTGGCACCGAGTCATACCCTACGTGATTTAGGGGCGCCCGGAAATAAGCCGGTGTCCTTATCGCAGTAACGTGGGCGCCGCCTCCCAGCGATCATGTCCGGCAACGAGGCCCCTCGGGGAGGCACGTTCATGGCAGAGTATGCGCGGCCTCAAGGGGTAGACCACCATCTGACTCTAGTACCGTTATGGTTCGGGCTCACGCCCCCAGGGGCCGCTAGCATGTCCCAGTAAGACACCTTCAGCCCGCGTGCTGTCACGCTGCTGCTTCCGGGGCTACAAGATTTCCAGTGACACTCCTGCGCGGCGGACAGATTCTTGCAGATGCAGGCGGTCACCGAAGGGCTCGCCTTGCTTAGCGCGGCCAACGTCCCCACGGAAACACGGGCGGGTCCGAGGTCACGCCTTCCCCAGGTTTGTTTAAGGCAAAGTCCTCTCCTAACCATGTCAGGAACGACACCGAGTCGGACTCTATTGAAAAATATACCGCGATAACCGTTAGGCTCTTAGTCCTTTGCTGTGACCACATCGGGAATGTGGGGCCTTGGTAAGCCGACTAGTCGTCTCAGTCAGCTATCTGCCAAGGGACGAGTGCACTGCACGGGGTTGGCTTCGGCGGATGGACTCGATGGGATTGCACGTCGACGACGTGGATGGGCCCCTTTGCGCCGACGACCTGGCGCGATACACTTCGTCATCACCCCCTAGCGGCCCATTACCGAGCCTGGAGACCGCCGCCGTGCCAGAGACGTCCGGGGACGCTACGTTGGCTCTCGGGCCGATGGACGCCAAAGGGGTGGGGCTCCCCCCTCTCCGGGGTCTCTTGCGGGCGACCTCGACGAGGCGGGACCGGGGGGGCCCCCTGCTGCCCCACGCGCCCCCGCAGTGGGCCGGGGCGCGGGGGCCCCGCGCCGTGCGCACAGGCGGGGCGGCCGCGGCCGGCGTTCCCCGGACCCCGTGCTGGCCAGAGCGGGCCGCGGCCCGGCGGCGCCGGGAGTGGCGGCCCCGGCGCGCGGCCGTGTGCCGCTACAGGGTTGGCCCTGGTGAACAGGGCCGCGCTCAACTGTCTTCGGGGGGCGGGCCGGGGCCGGGGGGCCAAGGCAGACCGCGCTGGGGAGCGCCCGCGCGAGTCTGGATCGCCCGACGATTGGCCTGGGCAGCGCGCGGCCCGGCCCACGGCGCCGTGGCACGGCCGCCGGCGATGGAGGGCGCACCGCCTCGGCACGGGGGGACTCCCTCCCGGCCGACGGGGGACGTGCATGCGGGGTCTCGTCCGCGACGCTCCGCGGGCCTTCCCGGCCGCCGTGGGAGTCGACGGCCAGTCCCGCGCGCGGAGGGACCCCGGCGGCTTCCCTCCTCCGCACCCGCGGCGCGCTCCCGGACACGCAGGCCGGAGAGCCTCCGACCCGGTTGCAGCGGGCGCGGCGCCGGGGTACGCTAACCATGCTCCCACGCTGGGCGCCGGGTCGGCGGTGGGCCGCGGGCGCGCACCCGGCGTCCACTTCGAGCGTCTCAGCCTGGCCCGCGGCCGGCCATGGACTACCCCGACTGGCACGGCTCACCCCGCGCGGTGTAGCGCCCCCCGCGCGTCCGTGGCGCCGCGCGCGCCGCCGGCCTGACGGATGTGGGGGAGTGCCCGGCGACGTCGGGGCTGGCGGACAGGTCCGCCCACGGGCGCCGACGTCCCGCTGGGGCGCCCGCGCAAGCCCCCTGAGCTCCGTGGGGCTCCAGGCGCGGCCCGAGGGCGTCGTTGCCGTCGGGTAG     
C       ACATATAGTTTTCTTATAAATCATCGTTTTCTTATATATGAAATACATTCAATTACCAGCGAATCTATCCGGCACATAATATTAATTTTAGTGCTTATGTTGTAAATACATTATTAAATTATACTAGTTATATCGTATTAATACAAAAATAAGTGATATTAAAAAAACTTGTATATGAATCTTATTAGCTTAATTCTGAGATATATATCACTGTTTATTATTTAAATTTATATTTTTCATAATACAAGCACTATTTATATTAAATATATAAAATACATAGTCTTAAAACATTAATTTGTCATTTAGTCAATGTCTGAGAAAAAAAAACAATTCTAGATAAACATTATTATTTACTCTCTAACATAATCAACAATAGTTCTTCTTCATAAATTACTTAAGCATAGTTCAATTCAACTATAAACTTAAAAATGATAAAATATTTAAAATAAGTTACCAGAATAAATAAAAACTTATAATTCGGCGACATAAAAATAATGTCAACTAACTGAAAATCATTCATAATCTTAATTTTTTTTAAGGAAGATTAAAACATTGCAGTATTTTATATTGACAAGTATAATACATAATCAAACGTAACTATGGTTTAGTTATTAAGAAAAAGGATTTAAGATTATAAATTGGTAGCAGATAATTTTAATTAATACTTTTGTTAGGTTATGTAAATTAAAGTATATTTTTTTAATTAACTGTGTAAGCAACTTCTAATTTAAGTTGGAATTGTAAATACAATAACATTATACTGATCATAAACAAGTATTATTATACAATTTCTAATTTTAGCAATTATTATAGGAATGGTTAGAATTACTACTTAGTAAAAGAAGATTGTTAAGTTTTAAATCTAGAATATCAATATTAAAAGCTAATAATTTATAACTTTTATATTAACAAATATGAAATTGGGAAATTGAACTTCTTTATTAACCTTATGATGTTAGATCATAGAGTTAATTATTCAAGAATACATCAAGTTTAAATTGCTAGTTCATATAATCAATTCCAACGGTATATAGCATTTCGAAGCGAGTACTTGTTGTCTTAGGTCTTGTTAATAGTAGTGAAGTTCCTTTCGCTAACCCTACACTCGGTACCGTCAAGCTATGATCCGTGTATAACATAGTTGGTGAAATGTTCCTTTATGGATTTGGGTTCTAACTCAGTTTAACGGCGCCCATCGTTAAATAAGACAGAACGGCTTTTTTTTACCGGATACGGTCGTGTCTTATTTGGTTGGAGCTCTTCAACTAAAAAAGTATTCCGTACGAAAAAATGATCAATTAATATATGGGGTTTTGCTTTTGACTTACACACTGGTCAATTTAGCCATAGAAACAGGTGACATTATTACTTATAAACTCCCCTGGAAGGGAACTGTGTGAACTCACTCATATCATCCGGCCATCCAGTTGACTGTTTGGTCTTCGATACAGGATTTGTTAATACCCATAGCGCAATTTCGAAGCGTGACCAAGTTACTTTGATCCACCTAGTGCACATTCGATTTTGTAACCCATAAAAACATGAGAAACAGCCTCTCACGCAGATGAAATATTACTAGTTAAGGAGGTTAGCACTCCAGCTTGTGCGGACAGCTACCCAGGGTTAAACGATATTCTACTTCGAAATAGGGTTAAAGAATAATGATTCATTAATGGTACGATTTTATGCCTTCGGTTATCATTCCTAGTAATTCGATAATAACACTGGCTACCAATTTTATGCTTTCGTGAGCCGTCGCTAGCATGACCGGGCCTTAAGACTCTAAATCCAACGAGTTTATAGCCCACTTGAGAGTAGAATGTTTCGCCACTAGTTCATTGCCTTGTTGCCAGGCGGTAATCTAAAGGTGACACTCGGCTAGATACTCACAACGACAATGTTAGTGCATCCAAGACATCAACCGATTGGCCACTTGCATGTGCACGCCTCGTACGAGGTTTTTATCGATACAGGTCTGACCTTCGTATCGAAGAAAACTT????????????????????????????????????????????????????????????????????????????????????????????????????????????????????????????????????????????????????????????????????????????????????????????????????????????????????????????????????????????????????????????????????????????????????????????????????????????????????????????????????????????????????????????????????????????????????????????????????????????????????????????????????????????????????????????????????????????????????????????????????????????????????????????????????????????????????????????????????????????????????????????????????????????????????????????????????????????????????????????????????????????????????????????????????????????????????????????????????????????????????????????????????????????????????????????????????????????????????????????????????????????????????????????????????????????????????????????????????????????????????????????????????????????????????????????????????????????????????????????????????????????????????????????????????????CGTTGGTTGTGCGGCCGCTGGCCGCCAAAGGGCTGGCGCTCCCCCCTCTCCGGGGTCTCTTGCCGGCGATCTCGACGAGGCGCGACCGGGGGGGCCCCCTGGTGCCCCGCGCGCGCCCGCAGCCGGCCGGGGCGCGCTCGGCCCGCGCAGTGCGCACAGGCGGGGCGCCCGGGCCCGGCGTCCGTCGGACCCCGGTCTGTCCGGAGCGGGCCGCGGGTCGGCGGAGCCGGGACTGGCGGCACCGGCGCGCGGCTGTGTGCCGCTAGAGGGTGGGCCATCGCCAACCCGGCGGCGCTCTACCGTCTTGGGGGACCGGGACGCGCCCGCGGCCCCAAGGCAGCCCGCGCCGGCGCGCGGCCGGGGGAGTCTGGAGCGCCCGACGAGTGGCCTGGGCCGGGACCGCGCCGGCCCACGGCGGGGGGCCACGGCCGCCGGGGCACGAGGGCCCACCGCCTCGGCACGGGGGCACGCCCTCCACGCCGGCTGGGGAGCTACATGAGGGCTCTCGCCCGCGACGGTCCGCGGGCCTTCCCGGCTGCCGCGGGAGTCGGCGTCCAGCCCGGCGCGCGGAGGGGCAACGACGGCTTCCCTCCTCCGCACCCGCGGCGCGCTCCAGGACACGCAGGCCGCGGAGCCTGCGAGCCGGTTTCGGCGGGCGCGGCGCCGGGGTACGCTAACCATGCTCCCCCGCGGCGCCCCGGGGCCGGTGTGGGTCGCGGGCGGGCACCCGAGGTCCACGTCGAGGGCCTCAGCCTGGCCCGCGGCCCGCCATGGACCAGCCCGACTGGGACGGCTCCCCCCGTGCGGTGTAGGGCGCCCCGCGCGTCCGTGGCGCCGCGGGCGCCGCTGGCCTCACGGATTTGGGGGCGTGCCCCGCGACGTCGCGGCTGGCGGATAGCTCCGCCCACGGGCACCGACGTCCCGCCGGGGCGCCCGCGCACGCCCCATGAGCTTTGCGAGGCTGCAGGCGCGGCCGGAGGGCGTCGTTGCCGTCAGGTAG     
B       TCATATATTTTTCTTATTAATCTTCGTTTTCTTATATATGAAATTCATTCAAGTACCAGCGAATTTATCCGAAAATTATTAATAATTTTCGTGCTCATGTTGTAAATACATTATTTAATTATACTAGTTACATCGTATTAATACAAAAATATGTGATAATAATAAAATTTGTATAAGAAAATTATTAGCTTAATTCTGAACTATATAACCCTGTTTATTATTTAAATTTAAAATATCCATAATACAAGCACTATTTATTTTAAATATATAAAATACATAGTCTTAAAACATTTATTTGTCAATTAGTCAAGATCTGAGAAAAAAAAACAATTCTAGATTTACTTTATTATTTACTCACTAACATAAACAACATAAGTTCTTCAGCATAATTTACTACAGCAAAGTGTTATTCCATTATAAATATGAAATATACTATATATTAATCATATGTTAACAGAATAAATACAAACTCTTAATTCGGCTACGTAATAATTATGACAACTAACTGAATATCAGTCATAATCATAATCTTTTTTAAGAAAGAATAAATAGTAGCAGAAGTTCATATTGATAAGTATAATAAATATTCAAACATGACTAATGTTTAGTTTCTCAGAATAATGATTTAAGTTTCTAAATTGGTAGCGGATAATTTTAATCAATACTTTTATTAGGTAATATAATTTAAAGTATATATTTTTAATTAACTATGTAAGCAACTTCTAATGTAAGTTGGAATTCTAACAACAATAACACTAGACTGATCAAAAACAAGTAATGTAATACAATTACTAATTTTAAAATATATTATCGGAATGGTTTGAAGGACTACTTACTAAAAGAAGATTGTTAAGTATTAAATCTTGAATATCAATATTAAAATCTTATTATTTATAACATTTATCTTAACAAAAATCAAATAGGGAAACTGAAATTCTTTAATAACCTCATTATGTAAGCTCATAGAGTTAATTATTCCAAAATACAACAAGTTTAAATTGCTAATTCCTAGAATCAATTCTAATTGTTAATAGCATTTGGAAGCGAGTGCTTATTATCTTAGCTCTTGGTTATAGTTGAGAAGTTCCTGTCGCTAACCCTACACTCCGTACCGTCAAGCTTTGATCCCTCAATCACATATTTGGTGAAATGTTCCTTTATGGATTTGGGTTCTAACTCAGTTTACCGGGGCCCATCGTTAAATAAGACAGAACGTCTTTTCTTTGCCGGATACGTCCGTGTCTAATTTGGATGGTGCCCTTTAACGAAAAAAGCATTTAGTTCGAAAAAATGGTGAATTAACATATGGGGTCTTGCATTTGACACACTCACTGGTCAATTTAGCACTAAAAACAGGCGACAGTACTACTTATAAACTCCACTGGTAGGGACCTGTGTGAACTCACTCATCTCCTCCGGCCATCCAGTAGACGGTTAGGACTTCGTTGCAGGGTTGGTTAATACCCATAGCGTAATTTCGAAGCGGGACTAAGATTCTTTGATCAACCAGGTTCTAATTTGATTTTGTTACCCATAATTACGTGAGAATCAACGTATTTCACTGATAAATGATTACTAGCTAAGGAGGTTAGCACCCCAGCTTGTGCAGACAGCTACCCAGGGTTAACCGATATTCTACTGCGAAATAGGATTAAAGAATAATTATTGATTAATGGTATGATCTAATTCCTTCGGGTATGCTTACCAGTATTACGACAATAACACTGCCTACCAATTTTATGCTTTCGTAAGCCGACGCTAGCATGGACGGGCCTTAAGACTCTAAAACCAACGAGTTTATACACCACTTGAGAGTAGAATGTTTCGCCACAGTATCATTGCCTTGTTGCCCGGCTGTACCCTAAAGCTTACATTCCGCTAGATAAGCAACACGACGACGTGAGTGTATCCAAGTCATCGACTCATTGTCCACCTGCATGTGCACGGCTCGTACCAGGTTTGTATCCAAACAGGTCTGACCTCGGGATCGAAGAAAACTTGCTATGCCCCTTAACTGTCTAAGACCCGGGGCGGGTAGTTCGTGGGGACAGGAACAGGTCAGGCGAACCCGTATCTTACGCTCCAATGGCCTGGGTCGTCATTTTTTTCCCTGTCCGTGCAAAGTAAGCCGCGCGTCTGTTATCCGGCCTATCCCCATAGCCGGCACGCCCCGCGGGGTAAGTCCGGGATTCATTCAGCAACGACCTAATGAATATACCAGTGGTACAAGGATCTAAACCTCGGACCGAGTCATCTTCCACGTGATTTAGGGGCGCACAGAAATCAGCGGGTGTTCTTTTAGGACTAACGTGGGCGCCGACTTCCAGTGATCATGTCTGGCAACGAGGTCCCTTAGGGAGGCGCGTTCATGGCAGAGTATGCGGCGCGTTAAGCGGTAGACCACCATCTGACTCTGGTTCCGTTAAAGTCCTGGCTCACGCCCCCAGGGCCCGGTAGCATCTCGCTGTAAGCCGACATCAGCCCCCGTGCTGTCACGCTGCTCCTTCCGGGGTTACGAGATTTCCAGTGACACTCATGCGCGGCGCACAGATTCTTGAAGATGGTCTCGGTCACTGAAGGGCCCGGCTTAATTAGCGCGGCCAGCGTCCCCACGTGAGCACGCGCGGACCCGAGGTCAAGCCTTCCCTAGGTTGGTTTCAGGGAAAGTCCTCTCCTAACTATGTCAGGAACGCATCCGAGGTGGACTCTACTGAAAAATATGCCGCGTTAACCGTAAGGCTCTTAGTCCTTTGCTGCGACAACATCTGGAATGTGAGGCCGTGTTAAGCCGACAAGTCGACAGAGTCACCTAGGTGCCAAGGGACGAGTGCAAGACCCTGGGTTGGCTCCGGGGGCTGGCCTAGATCGGATTCCACGTCGTCGACGTCGATGGGCCGCTTGGCGACGACTACTTGGCGCGATACACTTCGTCATGACGCGGTAGCAGCCCATGACCGAGCCAGTAGACGTCCGCCGTGCAAGACACGTCCTGGGACGCTAGGTTGGTTGTCGGGCGGGTGGGCGCCAACGGGTTGGCGCTCCCCGCTCTCCGGGCTCTCTTGACGGCGATCGCGACGAGGCGCGAGCGGGGGGGCCCCCTGGTCCCCCGCGCGGCCCCGCAGGCAGCCGGGGCGCGGCCGCCCCGCGAGGTGCGCACAGGCGGTGCGCGCGGGCCCGGCGTGCCTCGGACGCCGTCCTGCCCCGAGGGGGCCGCGTATCGACGGAGCCCGGACTGGCGGCGCCGGCGCGCGGCCGTGTGCCGCTAGCGCGTTGGCCATCGTCAACAGGGCGGCGGTCTCCCGGCTTTGGGGGCCGGGCCGGGGCCACGGCGCCAAGGCAGACCGCCCGGGGGGGCGCCCGCGCGAGTCTGGATCGCCCGACGATTGGCCTGGGCCGGGGGCGCGCCGGCCCACGGCGCGGTGGCACGGCCGCCGGCGCCCGAGGGCGCCCCGCCTCGTCACGGGGGGACTCGGTCCAGGCCACCGGGGGACCTGCATGGGGCTTCTCGGGAGCGGGGATCCGCGGGGCTTCCTGGCCGCCGTGGGAGTCGCGCTGCAGCCCGGCGCGCGGAGGTACACCGGCGGGTTCCCTCCTCCGCACCCGCGGCGCGCTCCGCGACACGGAGGCCGCGGGTCCTGCGGGCCGGTTAAGCCGTGCGCGGGGCCGGGGTACGGTAACCATGCTCCCACGCGGAGCGCCGGGCCCGGGGTGGAGCGCGGGCGGGCACGCGAGGTACACCCCGAGGGACTCAGCCTGGCCCGCGGCCCGCCATGGACCAGCCCCACTGGGACGGCTGCCCCCGTGCGGTGTAGGGCGCCCCGCGCGTCCGTGGCGCCGCGGGCGCCGCCGGCCTCACGGATTTGGGGTGGCGCCCCGCGACGTCGCGGCCGGCGGATAGGTCCGCCCACGGGCACCGACGTCCCGCCGGGCCGCCGGCGCGAGCCCCCTGAGCCCCGTGGGGCTGCAGGCGCGGCCGGCGGGCGTGGGTGGCGTCAGGTAG     
A       ACATATAATTTTTTTATAAATCTTCGTTTTCTTATATATGAAATACATTCAATTACGTGCGAATCAATCCGTAACTTAAAAATAATTTTGGTGCTCATGTTGTAATTACATTATTAAATTATCCTAGTTACAGCGTATTAATACAAAAATATGTGATGTTAAAAATTTTTGTATAAGAATATTATTAGCTTATTTCTGAACTATATATCACTGTTTTTTATTTAGATTTATTTTCTCCATAATACAAGCACTATTTATATTAAATATATAAAATACATAGTCTTAAAACATTTATTTGTCATTTAGTCTATGTCTGAGAAAAAAAGACAATACTAGATTTACTTTATTATTTACTCACTAACATAATCAACAAAAGTTCTTCAGCATAACTTACTTGAGCATAGTGCAAATCCACTATAAATATTAAAAAGGTAATATATTAAATATAAGTTGACAGAATAACTACAAACTCATAATTCGGAAACTTAATAAATATGACAAATAACTGATTATCATTCATAATCATAATATTTTTTAAGGAAGATTAAATCCTTTCAGAAGTTTATATTAATAAGAATAATAAATATTCAAGCATGACTTTAGTTTAGTTATTAAGAATAATGATTTAAGGTTATAAACTGGTATCAGAAAATTTTAATAAATACTTTTATTAGTTTATATAATTTAAATTATATCTTTTTAAATACATGTGTAAGCAACTTCTGTTTTAAGTTGGAATTATAATTACATTAACACTATACTGATCATAATCAAGTCATTTCATACAATTAGTAATGTTAAAAAATATTATAGGAATGGTTTGAAGTAATACTTATTAAAAGACTTTTGTTAAGTTTTAAATCTAGAAGATCAACCTTATAATCTAATTATTTATAACATTTATGTTAACCAATATCAAATAGGGTAAATGAATTCCTATATTATCCTTATGATGTAAACTCATAGAGTTAATTATTCCAAAATACAGCAGGTTTAAATTGCTAATTCCTAAAATCAGTTCAGATGGTTTATAGGATTTCGAAGGGAGTACGTCTTCTCTCAGCTCTTGTTAATAGTTGAGAAGCTCCTAACGCTAACCCTTCACTCCGTACCGTCATGCTATGATCCGTTAATAACATATTTGGTGAATTGCTCCTTTATGGATTAGGGTTCCAACTCAGTATATCGGCGCTTATCGTTAAATAAGTCAGAACGCCTTTTCATTACCGGATACGTACGTGTCCTATTTGGATGGAGCACTTTAACCAAGAAAGTATTTGCTACGAAAAAATGATGAATAACTATATGGGGTCTTGCTTTTGACTCACGGACTGGTCAATTTAGCGCTAAAAACAGATGACAGTATTGCTTATAATCTACCCTGGTACGGACCTGTGTGAACTCACTCATATCGTCCGGCCATCCAGTGGACTGTTTTGTATTCGTTACTGGTTTAGTTAACACCTAAAGCGAAATTTCGAAGCGTGTCGAAGTTTCTTTGAACCACCTAGTTCTAATTCGATTTTGGTACCCCTAAATACATGAGAACCAGGTACTCTCACTGATAAATCCTTACTAGCTAAGGAGGTTAGCACCCCAGCTTGTGCAGACAGCTTCCCAGGGTTAACCGATATGGTACTTCGAAAAAGGGTTCAAGAACAAACATTGATTTAGGGAACGATTTAATGCCTTCGGATATGCTTCCTAGTATTACAAGAATAACACTGGCTGCCAATTTGATGCGTTCGTAAGCCGACGCTAGCATGAACGGGCCTTGATGCTCTAAAACCAACAAGTCTAGAGCCCAGTTGAGAGTAGAATGTTTCGCCACTATTTCATTGCCTTGTTGCCCGGCTGTACTCTAAAGGTGACAGTCCGCTAGATACGCACAACGACGACGTGAGGGTATCCAAGACATCGACTGATTGTCAACTTGCATGTGCACGCCTCGTAGGAGCTTTGTATCGAAACAGATCTGACTTCAGTATCGAAGAAAACTT????????????????????????????????????????????????????????????????????????????????????????????????????????????????????????????????????????????????????????????????????????????????????????????????????????????????????????????????????????????????????????????????????????????????????????????????????????????????????????????????????????????????????????????????????????????????????????????????????????????????????????????????????????????????????????????????????????????????????????????????????????????????????????????????????????????????????????????????????????????????????????????????????????????????????????????????????????????????????????????????????????????????????????????????????????????????????????????????????????????????????????????????????????????????????????????????????????????????????????????????????????????????????????????????????????????????????????????????????????????????????????????????????????????????????????????????????????????????????????????????????????????????????????????????????????GGTTGGTTGTTGGGCGGGTGGGCGCCAAAGGGCTAGCGCTCCCCGCTCGCCGGGGTCTCTTGCCGGCGATCTCGACGAGGCGCGACCGGGCGGGCCCCCTCGTGCCCCGGGCGCGCGCCCAGGCGGCCGGGGCGCGCCCGCCCCGCGGAGTGCGCACCGGCGGAGCGCGCGGGCCCGGCGTGCCTCGGACGCCGGACTGCCCCGAGGGTGCCGCGGCTCGGCGGAGCCGGGCCTGGCGGCCCCGGCGCGCCGCCGGGTGCCCCTACCGGGTTGGCCACCGTCAACAGGGCGGCGCTCTCCCGTCTTGGGGGGCCGGGCCGGGGCCCCGGCGCCACGGCAGACCGCGCCGGAGGGCGGCCGCGGGAGTCTGGATCGCCCGACGATTGGCCTGGGCCGGGGGCGCGCCGGCCCACGGCGCGGTGGCACGGCCGCCGGCGCCCGACGGCCCACCGCCTGGGCACGGGGGCCCTCCCTCCCGCCCCCCGGGGGACCAGCATGAGGCGTCTCGGCCGCGGCGGTCCGCGGGCCTTCGGGGCCGCCGTGGGAGTCGCCGTCCAGCCCGGCGCGCGGCGGAGCACCGACCGTTTCCCTCCTCCGCACCCGCGGCGCGCTCCGGGACGCGCAGGCCGGCGACCCTGCGAGCCAGTTTCCGCGCGCGCGGCGCCGGGGTACGATAACCATGCTCCCACCCGGGGCCCCGGGACCGAGGTGGCCCGCGGGCGGGCACGCGACGTACACGTCGAGGGCCTCAGCCTGGCCCGCGGCCCGCCATGGATCACCCCGACGGGCACGGCTCCCGCCGTGCGGTTTAGCGCGCCCCGCGCGTCCCTGGCGCCGCGCGCGCCGCCGGCCTCACGGATTTGTGGGGGTGCGCCGCGACGTCGGGGCTGGAGGATAGGTCCGCCCACGGGCACCGACGTCCCGCCGGGGCGCCTGCGCACGCCCCCTCAGCCCCGTGGGGCTCCAGGCGCGGCCGGAGTGCGTGGCGGGCGTCAGGTAC     
