# Supplementary material for: A simple method for data partitioning based on relative evolutionary rates
Source: PeerJ. 2018 Aug 28;6:e5498. doi: 10.7717/peerj.5498 (PMC6118207; doi:10.7717/peerj.5498)
Supplement: Data S1 — The datasets are provided in the PHYLIP format. [file peerj-06-5498-s002.zip › DataS2/AS1-2miss.phy]

17  4000
out     GTTTATGTATCAATTAGGTGACTTTTAACAATTCTCTGATAATTAATAAAAATTTATTAAGCATTTCTAATATTTCAGTCATATTAAATATTTTTTTTATTATAAAAATCACACTATATAAAGTGATTTTTGTCCACAAGTATTAATATTAATTAATTAAAATTTAATGGGTATAAAAACTTTTATTATTCTCACATAGCGATCCCAAAATATTCTAGTAACATTTTTATTTTACTGTTTTAGTATTATAAAAGTTAGCAAAATAATCCTATGTGAAATAAAATAATAAGGATAGTTAGAACATTATAAAGGAATTTAATGAATAATAGTATTAATATTTTTAAAACAGATAATATTACGGTATAAATCTCGACACCTGAAAGACTCGAATTTCAACTAATTTCGTCATCATAATATAAATTAAAATAATTTCATTGCCGGGCAATACATTTAAGAAATTGTACCACACATCAAAAAAATCAAATCAATTATTAATTATCACCAACTTCATAACGTTAATTAAATTAACATTTTATTATCGCATATGATAGCTTATAGTATACGATAGATACTTAAGATATCATTTTTTTCTTAATTCTATATGATTTTTATGAAGACATGATATATATATTATTAAGAGAAAATTTAAGTTTAGATTGTGTAAGATAAGGCCGTGCTTCTAAAAAAGGCTAACAAAATTAATAAGTTATATCATAATTATTGGACATTTTATACTTATATAATTATTTATAATTTAGAAAGTTTAGAACTTTTTTTATTCAATAAGATCGTATAGTTTTGTAAGAATTTTGGAGGAACACAGAAGTTGCTATAGTAAACCGCTTTTCTTGTAGTATAAGTTAACCTAATGATATTTTAATATTTATTATTATTGTTATATAATTCTATATTTCTAGCTTATTATTTTTAACCAACTGTTAATATAATTTCTAGAATTAAAATAATATAAAAAGTTCAAAAGCTATAAGCTAGTGTATATTCGGATGATACGTAATAATAAAAGTTACCGAGTGAGAATTTGTATTACTAGTGACTGCGGTTAATATATGCACCACGCGTCTGCTAATGTTCAAATTCAACCTCTACCATCATTTCAAGCACCGTACAAGCTAACGTTCCGAGACTAGCAGGGGGTTCCGGTATCCTGACCAGGGTACACCCGTCAAGCGTTTCAGAGGTAGGAGATTACTGTTGGTGTTTTTGGTAAGTAAAGTATTTAGTCTATAAGTACTTCTGAATGGTTTACTATCTTGCATGAGCAGGCTCTCAGTTAGTTGACAGTCTAGAATGCACTCAGATAATTTTATTCAATTCATTTGAGAAAACCAAAGGAATGATTTCGTCTTAAGAATATTCACTCCTTAGTGATACAGATAAAAGTTTAGAACCCGTGATTTCATGCGGAAATTAAGCGATAGGATTAATCAATTTGACTCTTACCCTGATCACTAAGATCCTACATTGGTCCGCTGGACTCGTGGTAGAGTCTAAGAATACTAATGTGAAAGGGAGGCGGGCGATTAATCTAACTTAATAATGATACTATGTTTATGTAATCCAGAGGGCATTAAGTTCCTTTTCGAAAAGGAGGTTAACCAGCGTTCAGGACAATTTCGATTTGGTTTGCCTCTATTTATAATCATAGATAGCCGCTTTGGGTCCACGGCTGAAGTGTCACTCACGCTCCAAAAAAAGTGGAGTTTTGACATGGCCAGGAGTTCATGTGCTGTGGCTCTAGATGGACGTAGACGACTATGGGGAAAAATACGTTACCTTACCAGAAAGCATTATCTTTTTGTACAACTGGTGAAGACTCTTAAGACTTCTTTCAAGAACATCGATAGTGGAATCAGTCTAGAATATGGACCGCCTGGTAATTAATCGGCTAATTATCCCAATTTGGTTTAGACGTAACGATCACGTGAGTTTCCATAAACTACTTCAATCAGATGGTAGATTACGAAGCTTATACGATATAAGTCACCCGGTGCATGATATCCGACAGTCCCTGCCTGCTTACAGTGCGATCTTCGGGCCAAAAAGACTGACGTGGGACTCCTGGCGGGTAGCTGTTGCCGTCTGTCTATATGTAAGTAGCGCCTTTCTCGATACTACTGTTCTTTTGCCAGACTGCTAGATCCTGTCGAAGTCGCGCTTTGCAACCCGGCTGTCGAAAGAGCCGGTTTGTAAAACAGGCGTAGATTCCGGTTCCCGGAAGTAACGCTGATAATACGCCACCTCGGGCTTACAGGCAGACCCGAGCGTGCCGCAGATAGGGTTTGCCTGTTTGCAAAGGGTCCCACCTGCCGGCCCGTCCCCGCGAAAGACCTTATCCGCCCATCGATTTCCGGGCCGGGGCCTCCACAGTGTAAAGCATTCGCCGGACCCACTAGGCGCTCATCTAAGGGTGGCCCTACTAGGTCGGCCCTGGTGGGTTCCTCGTTCGGTACCTCCCCCCTCCGTAGAGCCTCGCAGACTCGTGATGCTGGGCATTTGCTGACCCGGTCTACATCAGGAAAACCATCGTAGGGAGTGTGTTAATCCGCTTGACCCCAAGCATAGTCGCGTGCGCGCGTGTCTCCCGACCTGGCGGGTGGTACCGCACGACGGAGCTTGCCCACCATTTACAGTCTGGCATGTCATTCCCAGTGAGCAGAGGCATCCGCCAATCCGGCGCCTATCCTCCCGCCTCCGCACTGGACCGCCCACCCTGAAATTCGGAGAACATCTAGCCGGTACTATGGGAACACGAGGAGGGGAAAAGTGTTTCGGCTCCTGGCTGCATGCAACCCGGCGTGGGAAAGCAGTCATGTCCCTGTGCCCGGCGGTATGTAGGCAGGTCCCCCTCGAAACCAGAGGCGGTATCCCCGACTGGTACCCCCCCCTATACCCGCCTCCCCGGATTCCTTGACGTCAGAGCATTAGCAAAGGCGCCCCTTGGATGGCATGGTTTGCGCGCGGTCACGCGGAGACTTCCCGAAGGGGTGAGGCGGGGGGGGTTTCTTGGGAGGGCGTGCGGGCCCGAAGGCCTCGGCCGCGCCCACCGGACCGGCGCGCCGTGGGGCGGGGTCAGCCGGGCCGCCCCCCCGGCGCCGCCGACGCGCCGGGCGCCGGTTGACCCCTCGGGCGGACCCGGGCATCCCTCCAGGCCCCGGGGACTACCCCCCCCCCGTGAAGGCGCGGTCGCAGTACGGCCTCCCAGAAGTCCCAGGGACCGAGCGGCCCCGTGCGCCCCACCCACACACGCAGGGCCCCAGATCCCGAGCCGATGCCCCGAGCCCCGGCGCATCCGAGGGCTCGCCCCGCGCCGGGGGCTTGCGGCTCAACGTGGCGCCCTGCCGCCCTCCCAAGCGGCCGCTAGCAGACGGTGAGCGGGCCAGCCCCACGGGTAAGTCCCCCGACCCGGCCCCGCGGCGCGCCCCGCGGACCTTCTCTCGTGGCCGCGTCGGCGTTGCGCCATATGGACCCCCCGGCCGCCGGGCCTGCGCCGGACGGCGCGTGAAGGGACGGCCCGGCAACCTGGCGCGGGGAGGGCAGCCCTACGTAGCCGCCGTTCTACTGCGCCGCGCTGCGGTCCCCCCCCGGTCGCAGGGGGCTACGGGGCGGGCGGGAGCGGGGCCCGGGCGCGGCGTCGGTGCGTAGCCCCACGCCCGGGTCGGCGCCCTGCTCCCGGCCCCCACTGCGAGCGGGGGTTCCGCCCCCCGATACTGACCGGCCGCCGCCTCCTGCCTCCTCGGAGCGGGAGGCGCCGCCCGGCGTAGGCCCGCGGCCGCCGCCCTTGGCTCGCGGGGTGCGGCGTAAGCAGGGTCTCGAGCTCAGCGCCCGTGACGGCAGCGCCAGGGGCCGGCGGGCGTATGTCCGCGGTGGCCCCCCCATAGGCAGCGCCGACGCCTGGGGCGGAGACGCGCGCCCCGTCCGGGGCGCTGCGCCGCCTGCTCGGCCGGGTCATTGCAGACGCGCCCCCGGGGGAGACTGCGTG     
P       GTTTATGTTTCAATTAGGTGACTTATAACAATTATCTGATAATGAATAAAAATTTATTAAGCATTTCTAATATTTCAGTCATAATAAATATTTTTTTTCTTATAAAAAACAGACTAAATTAATTGATTTTTATCCAAAAGTATTCATATTAATTAATTAAAATTTAATGGAGATAAAAATTCTTATTATTCTCACATAGCCAGCCCAAAATTTTCTAGTAACAATTTAATTTTAATGAGTTTGTATTATAAAAGTTAGCTAAATAATCCTATGTGAAAAATATTAATAAGGCTAATTAGAAAATTATAAAGAATTTTAATGAGTGATAGTATTAATATTTTAAATATAGTTAATTCTACGGTATAGGATTCGACACATGAAACACTCTAATTTCAACTAATTGCGACATCTTCTTATAAATTAAAATAATTTTACTGCCGGGCAATAAATTTAAAAAATTGTATCACACATCAAAAAAATCTAGTCAATTATTAATTATCACCAACTTCATTGCGTTAATTAAATAAACATTATATTATCTCAAATGATTGCTTAGAGTATACGTCTGATACTTAAGATTACAATTTATACTTATTTCTATATGATTTTTATGTAGACATGATATATAAATTATTATGAGAAATTCAAAGTATAGATAGTGGAATATAAAGCCGTGCTTATAAAAAAGACTAACAGAATTAATAATATATATCATACTTATTGGACATTTTATACTTATATGATTATATGTAATTTAAAAAGTACTGATCTTTGTTAATACAATAATATCGTCTAGTTTAGTAAGAATTTTGGTGAAACATAGATGATGCTATAGTAAATCGCTTTTCTTAAAGTTTAAGTTAGCTTAATGATGTTTGAATATTTATTATTATTAGAATTTAATTCTATAAGTTTATCTTATTATTTATAACCAACTGTTAATATAATTTCTAGTATTTAAATAATATGAATAGTTCAAAAGCTATATGCTAGCGTAAATCCCGATGATACATAATAATAGAGGTTACCGACTGAGTATTTGTATTACTAGTCACTGCGGTTAATATATGCACCACGCGTCCGTTAATTTACAAGTCCAAACTCGACCATCATTTCAAGAACCGTACTAACTAACGGTACGCTACTAGCAAGCGGTTCCGGTAACTTCGATAGGGTACACCCGTCAAACGTGTCAGGGGTAAGAAATTACTATTGGTGTTTGTGGTAAGTAAAATATTTAGCCTGTGAGTACTTCAGAATGGTTTAATGTCTTGCATAAGAGGGACCTCAGTTACTATACGGTCAAAAATGCACTAAGATAAGTTTATTTAATTCATTTCAGAAAATCAACGGAATGATTTGATCTGATGAATATTGACTCCTTGGTGATACAGATAATAGGTTAGAACCGGTGATTTCAAGCTGGATTGAAGCGATAGGATAAATCAATTAGACTCATCCTCTGATCACTAAGATACTAAATTGGTCCACTCGGCGCACGGTAGAGTCTAAGAATAGTAATTTAAAAGGGAGGCGGGAGATTATTCTAACGCAGTATTGATACTATGTTTATGTAATCTAGGGGTCATTAAGTCATTTTACAAAAAGGGGGTTATGCAGCGTTCAGGACATCATCGATTTGGTTTGCCTCTAGATATATTCTTAGCTAGCCGCTTTGGGTCCACGCTTGAGGGGTAACTCACGCTCCCAACAAATTTGATTTATGACATGTCGAGGAGTGCGTGCGGTGTGGCTCTAGATGGAAGTACACGAATTTTGGCAAAAATACGTTATCGTAGCGTAATGCGTTATATTTATGTACTAATGTTGAAGACTCTTAAGACATCTTTCAAGGACATCGAATGTGGAATCAATCTAGAACATGGACCCCCTGCTATTTAATCGGCTAATTTTCCCAATTTGGTTCAATCGTAACGATCTCGTGACATACCATAAACTGCTTCTACGGGATGGTAGACTACCCAGCTTATACGATATAAGTCTCCCGGTGCATGTTATGCGACAGTCGCTGCCTGCTTACGGTGCCATCTTCGCGCGAAAAGGTCTGAGGTTTGCCTCCCGGCGGGCAGCTGTTGCCATCAGTCTATATGTAGGTAGCGCCCTTCTCGATACTACTGTTCTTCTGCCAGACTGCTAGATCGTGTCAAAGTCGCGCTCTAAAGCCCGCCTGCCGCGCTTGCAGCTTGGTAAAACAGGCGTTGATTCCGGTTCCCGGAAGTCACGTTGATAAGACGTAACCTCGGGCTTGCAGTAGGAGCTGCGCGTGCCGGAGATAGAGTTTGACTGTTTCCAAAGGGTCCCACCTGCCGCCCCGTCCGTGGGAAAGACGTTATCCGCACATCGATTTCTGGCCCCGGGCCCCTACAGTGTCAAGGATTCCACGGACCCACTAGGCGCTCATGTAAGGAGGTCCCTACTACGTCGACCCTGGTGGTTTCCTCGTGCGGTACCTCCCCGCTCCGTAGAGCCCCGAAGCCGCGTGATGCTGGTCATTTGGTGACCCTGTCTAAATCAGGAAAACCATGGTAGGGAACGTGTTATTCCGCTTGACCCCAATCACAGTCGCGTCCGCGGGCGTCTCGCGACCTGTCGGGGGGTACCGCGCGCCGAATCTTGCGCATAATTTACAGTCTGGCTTGTCATTCCCAGGGCGCAGCGGCAACCGCCCATCCGGAGCCGATCCTCCCGCCTCCGCACTCAACCGCCCACCCTGGAATTCTGCGAACATGTAGCCGGTACGATGGGAACAGGAGGAGGGGAAAAGTGTTTCGGCTCCTGGCTGCTTGCATCCGGGCGTGGGTAAGCTGTCATGTCCCTGTGCCCGGCGGTATGCAGGCTCGTCCCCCTCGAAACCAGAGGCGGTATCCCCGATTGGTACCCCCCCGTATACCCGCCCCCCCCGATTCGTTGACGACAGGGCATTAGGAAATGGGCCCCATGGATGGCACGTTTCACGGGCGGTCACGAGGACACTTACCGAAGGGGTGGGTCGCGCCGGGTCTGTTGGGCGGGGGTGCGGGCCCGAAGGGCTCCGCCGCGCCCACCGGGCCGGCGCGCCGAGGGGCGCCCTGAGCCTGGCCGCCGCCCCGGCGCCGCCGACGCGCCGGGCGCCGCTTCCCCGGCCCGGGGTAACCGGGCGTCCCACCAGGCCCTCGGCACTACCCCCGCCCGGTGAAGGCGGGGCCGTAGTTCGGCCTGCCAGAAGTTCGAGGGACCGAGCGGCTCCGTGCCCCCCCCCCACACACGCAGGGCCCGCGATCCCCGGCCGATGCCGCGAGGCCCGGCGCATCCTACGGCTCGCCCCACGGCGGGGGATGGCGGCTCAACATGCCACCCCGCCGCCCTCCCACGGGGCCGGTAGCAGACCGTGAGCGGGCGAGCGCCACCGGTAAGTCCCCCGACCCGGCCCCGCGGCGCGCCCCGAGCACCCAGTCCGGTGGCCCCGTCGGCCTCGCGCGACGTGCACCCCCCGCCCCCCGGGCCTGCGCCGGACGCCTCGTGAGGGGCCGGCCAGGCAACCTGCCGCGGGGAGGGCAGGCCTCCGAAGCCCGCGTTGTACTGCTCCGCGCGGCGGCCCCGCCCCGGCGCCAGGGGGCTCCAGGGCGGGAGGGAGCGGGCCCCGGGGGCGGCGTCTGTGCGTAGCCACACCGCCGGGCCGGCTCCCTGCTCCCGGCCCCCACTGCGAGCGGGAGCTACGCCCCCCGCTACTGGCCGGCCGCCGCCTCCTCCCTCTTCGGACCGGGATGCGCCGCCCGGAGTCGGCCCGCGGCCGCCGCCCTTGGGTCGCGGGACGCGGCGTAAGGAGGGTCGCGAGTTCACCGCCCCGGACGTCAGCGGCAGGGGCCGGGGGGCGTGTGTCCGCCGGCGCCCCCCCAGAGCGAGCGGCGACGCCTCGGGCGGAGAACCGCTCCCCCTCCGGGGCGCTGCGCCGCCTGCTCGGCCCGGTCATACCAGAGAAGCCCCCGGGGCAGACTGCGCG     
O       GTTTATGTTTCAATTAGGTGTCGTTTAACAATTATCTGATAATTAAAAAAAATTTATTAAACATTTCATATCTTTGAGTAATAATAAGTATTTTTTTTCTTATAAAAAGCAGACTAGATTAATTGATTTTTATCCACAAGTATTAATATTAATTATTTAAAATTTAATGAAGATAAAAATATTTATTATTCTCACATAGCTATCCCAAAATATTCTAGAAATATTATAATTCTATAGATTGTGTATTATAAAAGTTTGCAAAATAATCCTATGCGAAAAAAAATAAAAAGGCTACTTAGAACATTCTACAGAATTTTCAAGAATTAAAATATTAATATTTTCAATATAGATAATATAACATTACAGGACTCGACTAAAGAAATACTCGAATTTCTTCTAATTACGACATCATATTATAAATTAAAATTATTTTATCGCCGGGCAATATATTTAAAAAATTATATCACACATCAAAAATATCAAGTCTATTATTGATTATCACCAACTTCATGGCGTTAGTTAAATAAACATTATATTAACTCATATGATAGCATATATTATACGTTTAATACTTAAGATTTCATTTTTATAATAATTCTATATGATTTTTATGTAGACATAATATATAAATTAGTATGAGAAATTTTAAGTATAGATTGTGTAATAAAATTCCGTGCTTATAAAAAAGTCTAACAGAATTAATAATATATATCTTAATTATTGGACATTTTATAATTATATAATTATTTATAATTTAGAAAGTTACGATCTTTGTTTATTCAATAAGATCGTATAGTTTAGTAAGAATTTTGGTGTAACGTAGAAGATGCTTTAGTAAAGCGCTTTTCTTGAAATATTAGTTAGCTTAATGATATTTGAATATTTAATATTATTAGTTTTTGATTCTATATCTCTATCTCATTATTTTTAACCAACTGTTTATATAATTTCTAGAATATAAATAATATTAATAGTTCAAAATCTATTAGCTAGTGTAAATCCCGATGCTACATAATACTAGAAGTTACCGAGTGTGTATTTGTATTGCTGGTGACTGCGCTTAATATATGCGCCACGCGTCCGTTAATTTTCAAGTGCAAACTCGACCTTTATTTCAAGAACCGTACTAGCTAACGATACGATGCTACCAAGGGTTTCCGGTAACTTTGATAGGGTATACCCGTCAACCGTGTCAAGGGTGGGAGATTACTTTTGGTGTTTGTGTTAAGTAAAAGACTTAGCCTGTGAGTACTTCAGACTTGTTTACTGAGTTGCATGAAAAGGCCCTCAGTTACTAGACAGTCCAACATGCACTCCGATACGTTTATTCGGTTCATTTTAGAAAATCAACGGAATGAATTCGTCTTACGAATATTCACTTCTTGGTGATACAAATCATAGGATAGAACCGGTGATATGAAGCTGAAATGAAGCGATAAGATTGATCAATTAGGCTCTTCCTCTGATCACTAAGATACTACATTGGTCCACTGGGCTCCCGGTAGAGTCTAAGAATACTTATTTGAAAGGGCGGCGTGCGATTATTCTTACGTACTAGTGATATTATGTTTATGTAATCCAGCGGTCATTAAGTAAGTTTACAAAATAGTGGTTAACCAGCGTTCAGGCCACGTTCTATTAGGATTGCCTTTATTTACATTCTTAGATAGCCGCCTTGCGTCTACGACTGAAGTGTCACTCACGCGCCAAAGAAATTGGATTTCTGACATGTCGATAAGTTCGTGTGCTGTGGCTATACATGGAAGTAGACGAGTATCGTGAAAAATACGGTTTTGTATCGTGAAGCTTTATATTTTTGATCTAATGTTGAAGACTCTTAAGACATCTTTCAAGGATATCGAAAGTGGAATCAATCTAGAACATGGACCGCCTACTAATTTAAAGGCTAATTCTCCCAATTTGGTTAAGTCGTAACGATCTCGTGACTTACCATAAACTGCTTCTACAAGATGGATGACTACCAAGCTTATACGATATAAGTCACCCGGTGCATGTTTTGCGACTGTCGCTGCCTGCTTACAGCGGTATACTCGGGCTAAAAAGCCTGAGGTCTGCCTCCTGGCGGGTAACTGTTGCCGTCAGTCTATAGGTAAGTAGCGCCTTTCTCGATACTACTGTTCCTTTGCCAGACTGCTAGATCGTGTCGATGTCGCGCTCTGCAGCCCCCCTGGCGTACGTGCATATTTGTAAAACAGACGTAGGTTCCGGTTCCCGGAAGGCTCGTTGCTAATACGCAACCTCGGGCTTGTAGTGGGACCTGCGCGTGCCGAATATAGCGTTTGGCTGTTTCCAAAGGGTCCCACCTGCCGGCCAGACGCCGTGAAAGAGGTTATCCGCCCACCGGTTTCTTGTCCGGGGCCCCCACAGTGTAAAGGATGCGCCGGACCCACCAGTCGCTCATGTAAGGAGGGCCCTACGAAGTCGGGCCTGGTGGGTTCCTCGTTCGGTACCTCCCCACTCCGTAAAGCCCCGGAGACGCGTAATGCTGGGCATTTCATGACCCGGTCTACGTCAGGAAATCCATCGTAGGGACTGCGTTAATCAGCTAGACCCCAATCAAAGTCGCGTCTGCGCGCGTCTCGCGACCTGTCGGGGGGTACCGCACGCCACCTATTGCCCACAATTTACAGTCTGGCGTGTCATTCCCAGGGCGCAGAGGCAACCGCCTATCCGGAGCCTATCCTCCCGCCTCCGCACTCGTCAGCCCACCCTGGAATCACGCGAACATGTAGCCGGTACGGTGGGATCACGAGGAGGGGAAAAGTTTTTCGGATCCTGGCTGCATCCAGCCCGGCGCGGAGAAGCGGTCATGTCCCTGTGCCCGGCGGTATCTAGGCAGGTCCCCCTCGAAACCAGAGGGGGTATCCCCGGCTGGTACCCCCCCGTATATCGGCCGCCCCGGATTTCTTGGCGACAGAGCATTAGGCAAGGCGTCCGTTGGAAGGCACGTTTGGCGGGCGCACACGCGGAGACTTACAGAAGGGGTGAGGCGCGGCGGGTCTGTTGGGCAGGCGTGCGGGCCCGACGGGCTCGGCCGCGCCCAACGGACCGGCGGGCCGTGGGGCGGGTTCAGCCCGGCCGCCGCCCGGGCGCCGCCGACGCGCCGGGCGCCTCTTGACCGCTCGGGCGCAACCGGGCGTGCCTCCAGGCCCTCGGCACTATCCCCCCCGCGTGAAGGCGGGGCCGCAGTCCGGCCTGCCAGAACTCCGAGCGACCTAGCGGCGCCGTCCCCCCCCCTCACACACGCAGGGGCCGAGATCCCCAGCCGCTGCCAGCAGGCCCGGCGCCTCCGAGGGCTCGCCCCGCGGCGGGGGATTGCGGCTCAACGTGGCGCCCGGCCGCCCTCCCACGCGGCCGCTAGCCGACGGTCAGCGGGCGAGCCCAACTGGTGAGTCCCCCGACCCGGCCCCGCGGCGCGCCCCGAGCACCTACACCCGTGGCCGCTTCGGCCTCGCGCGATGTTGACCCCCCGGCCCCCGGGCCTGCGCCCGACGCCTCGTGAGGGGCCGGCCCGGCAACCTGCCGCGGGGAGGGCAGCCCTACCAAGCCAGCATTGTACTGCTCCGCGCTGCGGCCCCGCCCCGGTCCCAGCGGGCTACGGGGCGGGAGGGAGCGGGGCCGGGCCGCGGCGTCGGCGCGTAGGCACACCGCCGGCTCGGCTCCCTGCTCCCGGGCCCCACTGCGAGCGGGCGCTCCCCCCCCGGATACTGACCGGCCTCCGCCTCGTGCCTCCTCGGAGGGGGAGGCGGCGCCTGGAGTCCGCCCGCGGCGGCCGCCGTTGGGTCGCGGGACGCGGCGTAAGCAGGGTCGCGAGCTCAGCGCCCGCGACGGCAGCGCCGGAGGCCGGCTGGCGTGTGTCCGCCGTTGCCCCCCCATAGCGAGCGGCGACTGGTCGGGCGGAGAAGGGGACCCCCTCCGGGGCTCTGCGCCGCCTGCTCGTCTCGGTCATTCCAGAGGCGCCCACGGGGCAGACTGCGTG     
N       GATTATGTATCAATTAGGTGACATTTAACAATTATCTGATAATGAAAAAAAAATAATTAAACATTTCAAATATTTCAGTCATAATAAGTATTTTTTTTTTTATAAAATGCACACTAAATTAATTAATTTTTATGCACAAGTATTCATATTAATTATTTAAATTATAATGGATATAAAAATTATTATTATTCTCACATAGCCATCCAAATATATTCTAGTAACATTATAATTTTACTGATTGTGTATTATTAAAGTTAGCAAAATAAACCTATGTGAAATAAAATAAGTAGGCTACTTAGAACATTATAAAGAATTTTCATGAGTTATATTATTAATATTTTAAATATAGATAATAATACACTATAGGACTCACAACATGTAATACTCAAATTTCTACAAATTTCGACATTATGTTACAAATTAAAATAATTTTTACTCCGGGCAATAAATTTAAAAAATTCTACGTCACATCAAAAAAAACAAGTCAAATATTAATTATCACCAACTTCGTGGCGTTAATTAAATAAACATAATATTATCGCAAATCATGGCTTATAGTATACATATTATTCTTAAGATTTCATTTTTTACTTATTTCTATATGATTTTTATGTAGACATGATATATATATTATTAAGATAAACTTTTAGTTTAGATTGTGTAAATTATAGCAGTGCATATAAAAAAGACTAACACATTTAATAATCTATATCTTTATTATTGGACATTTTATACTTATATCATTATTTAAAATTAAGAAAGATATGATCTTTGTTGATTCAATTATATCGTATAGGTTACTAAGAATATTGGTGTAACATAGAAGATGCTATAGTAAATCGCTATTCTTGAAGTATAAATTAGCCTAATGATATTCGAATATTTATTATTATTGGTATTTAATTCTAAATATCTATTGTATTATTTCTAACCAACAATATATATAATTACTAGATTTTAAATAAAATTAAAAGTTTAAAAGCTATTAGCTAGTGTAAAT????????????????????????????????????????????????????????????????????????????????????????????????????????????????????????????????????????????????????????????????????????????????????????????????????????????????????????????????????????????????????????????????????????????????????????????????????????????????????????????????????????????????????????????????????????????????????????????????????????????????????????????????????????????????????????????????????????????????????????????????????????????????????????????????????????????????????????????????????????????????????????????????????????????????????????????????????????????????????????????????????????????????????????????????????????????????????????????????????????????????????????????????????????????????????????????????????????????????????????????????????????????????????????????????????????????????????????????????????????????????????????????????????????????????????????????????????????????????????????????????????????????????????????????????????????ATCACCCGGTACATGTTAAGCGACAGTCGCTGTATGCTTACAGTGAGATAGTCGGGCGAAACAGTCTGGGGTTTGCCTCCGGGCGGGTAGCTGTTGCTGTCCGTCTAACTGTAAGTAGCGCCTTTCTCGATACTACTGTTCTTTTGGTATACTGCTAGATAGTGTCCTAGTCGCTCTTAGCAGCCCGCCTCTCGGACGGGCCGCTTCGTAGAACAGGCGTCGGTTCCGGTTCCCGGAAGCCACGTTGCTAATACGTAACCTCGGGCTGTGAGTCTGACCTGCGCGTGCCGGATCTAGCGCTTGGCTGTTTCCAAAGGGTCCCACCTGCCGGCCCGTCCCCGCGAAAGAGCTTGTCCGGCCATCGATTACTGGCCCGCGGCCCGCACAGTGGAAAGCATTCCCCGGACCCACTAGGCGCTCATGTAAGGAGGGGCCTACCAAGTCGGCCCTGGTGGGTTCCTCGTTCGGTACCTCCGCCCTCCGTAGAGCCCCAGAGACTGGTCGCGGTGGGCCTTTGGTGACCCGGTGTACATCAGGAAAACCATCGTAGGAAAGGCGTCAATCTGCTTGACCCCAACCGAAGTCGCGTGCGCGCGGGTCTCCCGCCCTGTCGGGTGGTACCGCACGCCGCATCTTGAGCACAATTTACAGTCTGGCGTGTCCTTCCCAGAGCGCAGAGGCAACCGCCTATTCGGAGCCGATCCTCCCGCCTCCGGACTCCTCGGCCAACCCTGGAATTCCCCGAACATGTAGCCGGTAAGATGGGAACACGAGGCGGGGAAAAGTCTTTCGCCTCCTGGCTTCGCACAACCCGGCGTGGGTAACCGGTCATCTCCTTGTGCCCGGCGGTATTTAGGCAGGTCTCCCTCGAATCCAGAGGCGGTATCCCCGACTGGTACCCCCCCGTATGCCCGCCACCCCGGATGTCTTGACGACAGAGCATTAGTCAAGGCGCCTCTTGGAGGGCACGTTTCGCGAGCGCGCACGCGGAGACTGACAGAAGGGGTGAGTAGCGGGGGGTCTGTTGGGCCGGGTTGCGGGCCCGACGCGCTCGGCCGCGCCCACGGGCCCGGCGCGCCGTGGGGCGGCTTCAGCCCGGCCCCCGCCCCGGCGCCGCCGACGCGCCGGGCGCCTCTTGACCGCTCGGGCGGAGCCGGGCTTCCCTCCAGGCGCGCGGCACTATCCCCCCCCGGTGAAGGCGGGGGCGCAGTTCGGCCTGCCAGAAGTTGCAGGGACCGAGCGCCTCCGTGCCCCCCGCCCACACACCCAGGGCCCGAGATCCCCAGCCGATACCCCGAGTCCCGGCGCATCCGACGGGTCGCCCCGCGGCGGGGGATTGCCGCGCAACGTGGCGCCCTGCCGCCCTCTCAGGCGGCCCCTAGCAGGCGGTGAGCGCGCAAGCCCAACGGGTGAGTCCCCCGACCCAGCCCCGCGGCGCCCCACGAGCACCCACTCCCGTGGCCGCGTCGGCATGGCGCGACGTGGACACCCCGGCCGCCGGGCCTGCGCCGGACGCCTCGTGACGGTCCGGCCGCGCACCCTGCTGCGGGGAGGGCTGGCCTACAAAGCCAGCATTCTACTGCGCCGCGCTGCGGCGCCGCCCCGGTCCCAGGGGCCTAGAGGGCGGGAGGGACCGGGGCCGGGGCGCGGCGTCGGCGGGTAGCCACACCCCCGGGGCGGCTCCCTCCGCCCGGCCCCCACTGCGAGCGGGCGTTCCGCGCCCCGGTACTGACCGGTCCCCACCTCCTGCCGCCTCGGAGGGGTAGGCGCCGCCCCGAGTCGCCCCGCGGCGGCCGCCCTTCGGTCGCGGGAAGCGGCGTAAGCAGGGTCGGGAGGTCAGCTCCCCTGAAGTCAGCGCCAGAGGCCGGCGGGCGTATGTCCGCCGTGGCCCCCCCATAGCCAGCGCCGACCCGTCGGGAGGAGAAGCGCGCCCCCTCCGGGCCGCGGCGCCGGCTGCTCGGCCCGGTCATGGCAGAGACGCCCCCGGGGCAGACTGCGTG     
M       GTTTGTGTATCAATTAGGTGACTTTTAACAATTATCTGATAATGAATAAAAATTTATTAAACAATTCAAATATTTAAGTCATAATAAGAATTTTTTTTCTTATAAAAAGAATACTAAATTATTTAATTTTTTTCCACAAGTATTTATATTAATTATTTTAAATTTATTTGAGATAAAAATTTTTATTTTTCTCACAAAGGTATCCCAAAATATTCTTGTAACATTATAATTTTACTGCTTTTGTATTATAAATGTTAGCAAAATTGTCCTATGTGAAAGAAAATAATAAGGCTACTTCGCACATTATAAAGAAATTTAATGAGTTAAAATATTAATATTTTCGAAATAGCTAATAATACAATATAGGTCTCTATACCTGAAATACTCTAATTTCAACTAATTTCAACATTATATTACAATTTAAAATAATTTTAATGCCGAGCAATAAATTTAAAAAGTTGTATCTCACATCAAAAAAATCAAATCAATTATTAATTATCACCAACTTCTTGGTGTTAATTAAATGAAAATACTATAAACACATATGATTGCATATAGTATACGTATTATACTTAAGATTTCATTTTTATCTTATTTCTATATGATTTTTATGTAGACATGATATATAAATTATTAAGAGAAATATTAAGTATTGATTGTGTAAAATAATGCCGTGCATATAAAAAAGACTAACAGAATTAATAATCTATATCATAATTATTTGACATTTTATACTTATTTGATTATTTTTACTTTAGCAAGTGATGATTTTTGTTTATACAATAATAACGTATAGCTTAGTAAGAATATTGGAGAAACAAAGAAGATGCTATAATAAATTGCTTATCTTGAAGTATAAATTAGCTTAAAGTTATTTGAATATTTAATATTAATTATATTTAATTCTATATTTCTATAGAATTATTTTAATCCAACTATTTATATAATTTCTAGCATTTAAATAATATAAAAAGTTCAAAAACTATTAGCTAGAGTAAATCCCGATGCAACATAATAATAGAAGTTACCGAGTGAGTATTTGTATTACTAGAGACTGCGGTTAATATAAGCACCACGCGGCCGTTAATAATCATGTTCAAACTCGACCATCATTTCAATAACCGTACTGCCTAACGTTACGGTACTAGCAAGAGCTTCCGGTATCTTCGATAGCGTACACCCGTCAACCGTGTCAGGGGTGGGAGATTAGTTTTGGTGTTTGTGTTAAGTAAACTAATTAGCCTGCGAGTACTTCCGATTGGTTTATTGTATTGCATGAGCAGGCCCTCAGTCACTAGAAAGTCGAAAATGTTCTCAGATAAGTTTATTCGGTGCATTTTAGAAAACCAACAGGATGAATTTGTCTTATGAATATTCACCCCTTGGTGATACAGATAACAGGTTAGAACGGTTGATAACAAGCTGAATTGAAGCGATAGGATTATTCAATTAGACTCTTCCTCTGATCACTAAGATACTACAATGGTCAACGGGGCTCACGGTAGAGTCTAAGAAAACTAATTTCAAAGGGAGGCGGCCGATTAATCTAACGTCGTAATGATACTATGTTTATATACTCCAGTGGTCATTAAGTTAGTTTTCAAAAAGGGGGTTAACCAGCGTTCAGCCCAAGTTAGACTTGGTTTGCCTCTATTTAAGTTCTTACATAGCCGCTTTGGGTCCACGACTGAAGTGTCGCTCACGCTCGAAAGAAATTGAAATTTTGAAATGTCGAGTAGTTCGTGTGCTGTGGCTCTAGATGGAATGAGACGAATATTGGGAAAAATACGTTTTTGTATCGCAAAGCGTTATCTTTTTGTTCTAATATTGAAGACTCCTAAGAAATCTTTCAAGAACATCGGAAGGGGAATCAATCTACAACATGTACCACCTATCATTAAAACGGCTAATTCTCCCAATTTTGTTCAGTCGTAAAGATCTCGTGATTTACCATAAACTACATCTACCAAATGGAAGACTACCAAGCTTATACGATATAAGTCACCCGGTACATGCTATCCGACCGTCGCTGCCCGCTTACAGTGAGATATGCGGGCGACAAAGTTTGAGGTTTGGCTCCGGGCGGGTAGCTGTTGCCATCAGTCTAAATGTAAGTAGCACCTTTCTCGATACTACCGTGCTTCTGGCAGACTGCTAGGTAGTGTCGAAGTCGCGCTCTGCAGCCCGCCTGCCGGAAGGCCAGATGCGTAAAACATGCGTAGGTTCCGGTTCTCGGAACTCACGTTGCTAATACGTAACCTCGGGCTTGAAGTGGGACCTGGGCGTGTCGGATATAGAGTCAGGCTGTTTATAAAAGGTACCACCTGCGGGCGCGTCCCGGAGAAAGACGTTATCCGGCCAACGATTTCTGGGCCGCGGCCCGCACAGTGTAAAGCACTCCCCGGACCCACTAGGCGCTCATGTAAGGAGGGCCCTACTAAGTCGGGCTTGGTGGGTTCCTCGTTCGGTGCCTCCGCCCTCCGTACAGCGTCGCAGACGCGTTATGCTGGTCGTTTGGTGACCCGGTCTACATCAGGAAAACCATCGTACAAATTGTGTTCATCAGCCTGCCCCCAATCAAAGTTCCGCGCGCGCGGGTCTCGCGACCTGTCGGGTGGTAGCGCACGGCGGTTCTTGCGCACAATTTACAGTCTGGCGTGTCATTCCCCCGGCGCAGAGGCATCCGGGCATCCGGAGCCGATCCTCCGGGCTCCGTACTCAACCGCCCACCCTAGAATTCCTCGAACATATAGCCGGTACGGTGGGAACACGAGGAGGGGAAACGTATTTCGGCTCCTCGCTGCATGCGACCCGGCCTGGGTAATCGGTCATGTCCCTTTGCCCGGCGGTATCTAGGCTAGTCCCCCTCGAATCCAGAGACGGTATCCCCGACTGGTACCCCCCCGTATACCCGCCACCCCGGATTTCTTGGCTACAGAGCATTAGGCAAGGCGCCCTTTGGAGGGCAAGTTTCGCGAGCGCACACGCCGCCACTTACAGAAGGGGTGGTGGGGGGGGGGTCTCTTGCTCGGGGGTGCGGGCCCGAAGGCCTCGGTCGCGCCCAGGGGCCCGGCCCGCCGTGGGGCGGGTTCAGCCCGGCCACCGCCCCGGTGCCGCGCACGCGCCGGGCGCCTCTTCACCGCTAGGGCGGAACCGGGCTTCCCTCCAGGCCCTCGGAACTATGCCCCCACCGTGAAGGTGGGGCCGCAGTTCGGCCTGGAAGAAGTTCCTGGGCCCGAGCATGTCGGTGCCCCCCCCCCACACACGCAGGGCCCGAGATCCCCAGCCGATGCCCCGAGGCCCGGCGCATCCTACGGCTCGCCCCGCGGCGGGGGATTGCGGCTCAACGTGGCGCCTTGCCGCCCTCCCAGGCGGCCGCGAGCCGACGGTGAGCGCGGGAGCCCCACTGGTCAGTCCCCCGCCCCGGCCCAGCGGCGCGCCCCGAACACCCCCTCCCGTGGCCGCGTCGGCCTCGCGCGACGTTGACCCGCCGCCCGCCGGGCCTGCGCCGGACGCCTCGTGACGGCCCGGCCGGGCACGCTGCCGCGGGGAGGGCACCCCTGCGAAGCCCGCGTTGTACTGCCCCGCGCTGCGGCCCCACGCCGGGCCCAGGGGGCTCGCGGGCGGGAGCGAGCCGGTCCGGGGCGCGGCGTCGGTGCGTAGCCACACCCCCGGGTCGTCTCCCTGCTCCCGGCCCCCACTGCGAGCGGGCGGGCCGCCCCCCGATACTGACCGCCCGCCCCCTCCTGCCTCCTCGGAAGGGGAGGCGCCGCCCGGAGTCTGCCCGCGGCCGCCGCCCTTGGGTCGCGGGACGCGGCGTAAGGAGGGTCGCGGGCGCAGCGCCCGGGACGTCAGCGCCAGACGCCGGGGGGCGGGTGTCCGCGGTGGCCCCCCCAGAGCCAGCTCCGACGCCTCGGGCGGAGAAGCGCGCCCCGTACAGGGCGCTGCGCCGCCTAGTCAACCCGGTCATTCCAGAGCCGCCCACGGGGCAGACTGCGGG     
L       GTTTATGTATCAATTAGGCGTCGTTTAACAATTATCTGATAATAAATAGAAAATTATTAAACATTTCAAATATTTTAGTCATAATAAGTATTTTTTTTATTATAAAATGCACACTATATTAAATTATTTTTATCCACAAGTATTGATATTAATTATTTAAACTTTAAAGGAGATAAAAATTTTTATTATTCACACATAGCCAACCCAAAATATTCTAGCAATATTATAATTATACTGAATATGTATTATAAAAGTTAGCGAAATCCTCCTATGTGAAAAATGTTAACAAAGCTACAATGAACATTATATAGAATTTTACTGAGTTATATTATTAATATTTTCAATATAGTTAATACTACAGTAAAGGGCTCAACAAGTGAAATACTCGAATTTCAACTAATCTCAACATCATAATACAAATTAAAATAATTTTAACGCCGGGCAATATATTTAACAAATTGTACTTCACATCAAAAATATCAAGTCAACTATTAATTATCACCAACTTCATGACGTTAATTAAATAAACATTCTATTATCGCATATGATTGCATATTGTATACGTTTTATACTTAAGATTTCATTTTTATCTTACTTCTTTTTGATTTTGATGTAGACATGATATATAAATTATTAAGAGAAATATTAAGTTTAGAAAGTGTAAATCAAAGCCGTGCAGATAAAATAGACAAACAGAATTAATAATCTATATCTTAAGTATTGGTCATTTTATACTTATATCATAATTTCTACTTAAGAAAGTTATGATCTTTGTTAATTCAATAATATCGTTTAGATTAGTAAGAATTTTTGTTTAACATAGATGAGGATATAGTAAATAGCTTTTATTAAAGTATAAATTAGCTTAATGAAATTTGAAAATTTAATATTATTTGTATATAATTCTATATTTCTTTTGTATTATTTTAAACCAGCTATTTATATAATTTCTAGAATTTTAATAATATTAAAAGTTCAAAAACTATTAGCTAGTGTCAATCCGGATGAAACATAATAATATAAGTTACCGAGTGAGTATTTGTATTTCTAGAGACTCCGGTTAATATATGCACCACGCGTCCGATAATATTCCAGTTCAAACACGAACTTCATTTCAAGAACCGCTCCAGCTAACGTTACGACACTAACAAGGGCTACCGGTAACTTCGATAGCGTACACCCGTCAACCGTGTCGGGGGTGGGAAATTACGTTTGGTTTTTGTGTTAAGTAAAATATTTCGCCTGTGAGTACTTCAGATTGGTTTAATGTCTTGCGGGAGCAGGCCCCCAGTTACTAGACAGTCTAAGATGCACCCAGATATGTTTATTCGGTTCATTTCGGAAAACAAACCGAATGAAATCCTATTATGAATATTAACTCCTTGGTGATACAGATAATAAGTTAGAGCGGGTGATATCAAGCTGAAATGAAGCGATAAGATTAATCACTTAGACTCTTCGTCTGCTCACTAAGATGCTACATTGGACCACTAGACTCACGGTAGAGACTAAGACTTCTAATTTCAAAGGATGGCCGCTGATTATTCTATCGTCGTACTGATACTATGATTATATAATCGAGAGGTCATTAAGTAATTTTTCTAAAAGTCGGTCAAACTGCGTTCAGTACAAGGTCGTTTTGGTTTGCCTCTATTTACAGTCATTCATAGCCGCATTGGGTCCACGACTGAAGGGTACGTCACGATCCAAAGAAATTGAAGTTTTGAAATGTCGAGTAGTTCGTGTGCGGTGGCTCTGGATGGATGTAGACGAATATAGGGAAAAATACGTTTGTGTAGCGCAAAGCGTTGTCTTTTTGTTCTAATATTGAAGACTCATAAGAAATCTTTCAAGAAGATCGAAAGTGGAATCCATCTAGAACATGGAACACCTGTTATTTAAACGGCTATTTCGCCCAACATGGTTCAGACGTAAAGATCGCGTGAATTACCATAAACTGCATCTAACAGATGGAAGACTACCAAACTTATACGATATAAGTCACCCGGTACATGATATGCGACCGTCGCTGGCTGCATATAGGTCGATATCCTGGCGAAAAAGTCTAAGGTTCGCCTCCGGGCGGGGAGCTGTTGCCGTCAGTCTAAATGCAACGAGGGCCATTCTCGATACTACCGTCCGTTTGCAAGATTGCTAGCTAGTGTCGAAGTCGCGCTCTGCAGCCGGCCTGTCGTAAGTGCAGATTCGTACAACAGGCGTGGGTTGCGGTTCTCAGAGGTCACGTTGCTAATACGAGACCTCGGGCTTGGAGAGGGCCCTGCGCGTGCCCGATATAGAGTCTGCCTGTTACCAAAGGGTCCCACCTGCGGTCCCTTCCCTGAGAAAGCGGTTATCCGGCCATCGATTTCTGGGCCTCGGCCCGCACAGTGTACAGCACTCGACGGACCCACTAGGCGCTCATCGACGGAGGGCCGTACTACGTCGGCCCTGGTGTGTTCCTCGTTCGGTGCCTCCCCCCTCCGTAAAGCCCCTCAGACGCGTGAGGCTGGTCATTTTCTGACCCGGTCGACATCAGGAAAACCATCGTAGGAATGGTGTTAATCGGCTCGACCCCAATCAGAGTCGCGTACCCGCGCGTCTCGCGACCGGTCGGGTGGTACCGCACGCCGCACCTTGCGCACAACTTACAGTCTGGCTTGTCATTCCCAGGGGGCAGAGGCAACCGCCAATTCGGAGCCTATCCTCCCGGCTCCGCACTCCACCGCCCACCCTAGAATTGCCCGAACATGTAGCCGGTACGTTGGGCACTCGAGCGGGGGAAAGGTGTTTCGCCTCCAGGCTGCATACTACCCGGCGTGGGTAGACCTTCATGTCCCTGCGCCCGGCGGTATGTAGGCAGGTCCCCCTCGAAACCAGAGCGGATATCCCCGACTGGTACCCCGCCGTATACCCGCAGCCCCGGATGTCATGACCACAGAGCATGAGGCAAGGCGCCCATTGGAGGGCATGTTTAGCGCGCGGGCACGCGGAGACTTACGGAAGGGGTGCGTCGCGGCGGGTGTGTTGGGCGGGCGTGCGGGCCCGAGGGGCTCGGCCGCGCCCACCGGACCGGCGCGCCGTGGGGCTGGTTCAGCCCGGCCGCCGCCCCGGCGCCGCGAACGCGCCGGGCGCCTCTTCACGGCTCGGGCGGTACCGGGCGTCCCTCCAGGCCCCCGGCACTATCCCCCGCGCGTGAAGGCGGGGCCGCAGTTCGGCCTGCAAGAACTTCCAGGGAGCGAGCGGCTCCGTGCCCCCCCCCCACACACCCAGGGGCCGAGCTCGCCAGCCGCTGCCCCGAGGCCCGGCGCCGCCTACGGCTTGCCCCGCGGCGGGGGATTGCGGCTGAACGTGGAGCCCCGCCGCCCTCCCCCGGGGCCGCTAGAAGAGGATGAGCGCGCGAGCCCAACTGGTGAGTCCCCCGACCCGGCCCCGCGGCGCGCCCCGAGCACCCTCTCCCGTGGCCGCGTCGCCCTCGCGCGAGGTCAACCCCCCGGCCGCCGGGCCTCCGCCGGACGCCTCGTGAGGGTCCGGCCCGGCACGCTGCCGCGGGGACGGCAGCCCTACGAAGCCCGCATTGTACTGCCCCGGGCTGCGGCCCCGCCCCGGCCGCAGGGGGCTACGGGGCGGGAGGGGGCGGCGCCGGGCCGCGGCGTCGGTGCGTAGCCACAGGCGCGGAGCGACGCCCTCGTCCCGGCCCCCACTGGGAGCGGGCGTTCCGCCCCCGTCTACTGACCGGCCGCCGCCTCCTGCCTCGTGGGACCGGGACGCGCCGCCCGGAGTCGGCCCGCGGGGGTCGCCCTTGGGTCCGGGGAAGCGGCGTAAGCAGGGTCGCGAGGTCAGCGCCCCGGACGTCAGCGCCCGAGGCCGGCGGGCGTGTGTCCGCGGGGGCCCCCCCAGAGCCAGCGCCGACCCCTCGAGCGGAGAGGCGCGCCCCCCACGGGGCGCGGCGCCGTCTACTCGTCGGGCTAATTCGAGAGACGCCCACGGGGCAGACTGCGTG     
K       GATTATGTATCAATTAGGTGTCGTTTAACACTTATCTGATAATGAAAATAAAATTATTAATCATTTCAACTATTTCAGTCATAATAAGTATTTTTTTTCTTATAAAAAGTACACTAAATGAATTAATTTTTTTCCACAAGTATTTATATTAATTATTTAAAATTTAATGGAGAGAAAAATTTTTATTGTTCACACATAGCCATCCCAAAATATTCTAGAAACATTATTAATTAAATGCTTTTATATTATAAAAGTTAGCAAAATAATCCTATGTTAAAAATGATAAAAGGCCTACTGAGAACTCTATAAAGAACTTTAATGAGTTAAATTATTAATATTTTCAATATAGATAATTCTACAGTCTAGGAATCAACACCTGAAATACTCAAATTTCAACTAATCACGACATCATCATACAAATTAAAATAATTTAAACGCCGGGCAATTAATTTAATAACTTGTACCTCACAGCAAAAATATCAACTCAACTATTAACTATCACCAACTACATGGCGTTAATTAAATAAACATTCTAATATCGCATATGATTGCGTATAGTATACTTATTATACTTAAGATTACCTTTTTATCTTAGTTTTCTATGATTTTTATGTAGACATGATATATTTATTGTTAAGAGAAACATTAAGTATAGAATGTGTAAAACTATGCCGTGCATATAAAAAAGACTAACAGAATTAATAATCTATATCTTAATTATTAGACATTTTATACTTATATCATTATTTATAATTAAAAAAGTTATGATCTTTAATTATTCAATAACATCATATAGATTAGTAAGTATATTTGTGTAACATAGAAAATGCTATAGTAAATCGCTTTTCTTGAAGTATAAATTAGCTTAACGACATTTGAATATTTAATATTAGTCGTTTTTAATTCTATATTTCTATTATATTATTTTTAACCAACAATTTATATAATTTCTAGAATATAAATAATATTATAAGTTTAAAAACTATTAGCTAGTGTAAATCCCGATGGTACATTATACTATAAGTGACCGAGTGAGTATTTGTATTACTAGAGACTGCGGTTAATATATGCACTACGAGGCCGATAATATTCAAGTCCAGACACGACCTTCATTTTAAGAACCGTACTAGCTAGCGATACGATACTAGCAAAGGCTTCCGGTAACTTCCGTAGGGTACACACGTCAACCGTGTCAGGGGTAGGAGAGTACTATTGGTATTTGTGTTAAGTAAAATATTTAGCCTGTGACTACTTCAGATTAGTTTATTGTCTTGCATGAGCGGGCGCTCAGTTACTAGACAGCCCAAAATTCACACGGATATGTTTATTGATTTCATTTTAGAAAACAAACAGAATGAATTCGTCTTATGAATATTTATCACTTGGTGATACATATTATGGGTTATAACGGGTGATATCAAGCTGAAATGTAGCGATAGGATTAATCAATTAGACTCTTCTTCTGATCACTAAGATACTACATTGGTCGACTGGTCTCACGGTAGAGATTAAGATAACTAATCTAAAAGGGAGGCGGCCGATAAGTCTAACGTCGTATTGATACTATGTTTATATAATCCAGCTGTCATTAAGTAGTCTTACAAAAAGGCGGTCAACCAGCGTTCAGTACAAGTTCGAATTGGTTTGCCTAAATTTATATTCTTTCATAGCCGCTTTGTGTCCACGTATGAAGTGTCGCTCACGCTCCAAAAAAAGTGAATTTTTGAAATATCGAAGTGTTCATGTGCTGTGACTCTAGATGGAAGTAGACGAATATTGGTAAAAATACGTTTTAGTATCCTAAAGCGTTAACTTTTTGGTCAAATATTGAAGACTCATAATACATCTTCCAAGAACATCGAAAGTGGAATCAATCTAGAATATGGACCACCTAATATTTAAACGGCTAATTCTCCCAATTTGGTTCATTCGTAAAGATCTCGTGAATTACCATAAACTGCTTCTAGTAGATGGAATACAACCCGGCTTATACGATATAAGTCACCCGGCGCAAGTTATTCGGCCGTCGCCGCCTGCTTACAGTGCGATAGGCGGGCCAAAAAGTGTGAGGTATGCCTCCTGGCGGGCAGCTGTTTCCGTCAGTCTAAATGAAAGTAGCGCCGTTCTCGATACTACTGTACATTTGGCGGAGTACTAGATATTGTCGAAGTCGCGCTCTGCAGCCCCCCTGACGACAGTGCAGATTCGTAAAACAGGCGTAGGTTGCGGTTCCCGGAAGTCACGCTGCTAATATTCAACCTCGGGCTTGGAGTCGGACCTGGGCGTGCCGGATATAGAGTTTGGCTGTTTCCAAAAGGTCCCACCTGCGGGCCTGCCTCCGAGAAAGAAGTTACCCGGCCATCGTTTTCTGGTCCGCGACCCGCACAGTGTAAAGCACTCTCCGGACCCACTTGCCGCTCATGTAAGGAGGACCATACCAAGTCGTCCCTGGTGGGTTCCTCGTCCGGTGCCTCCCCCCTCCGTATAGCCCCGCAGACCCGTTAGGCTGGGCGTTTTGTGACCCCGTCTACATCAGGAAAACCATCGTAGGAAATGTGTTAATCAGCTTGACGCCCAGCAAGGTCGCGTGCGCGCGGATCTCGCGCCCTGTCGGGTGGTACCGCACGGGGCATCTTACGCACAATTGACAGTCTGGCTTGTCATTCCCCGGGAGCAGAGGCAACCGCTGATACGGAGCCTATCCTCCCGCCTCCGCACTCCGCCGCCCACCCTAGAATTCCGACAACATGTAGCCTGTACGTTGGGGACACGAGGAGGGGAAAAGTGCTTCGCCTTCTGGCTGCAAACTACCCGGCGTGGGTAAGCTGTCATGTCCCTGTGCCCGGCGGGATTCAGGCACGTCGCCCTCCAAACCAGAGTCGGTATCCCGGACTGGTACCCCCCCGTATACCCGCCCCCCCGGGTTTCTTGACCACAGAGCATTAGGCAAGGCGCCCTCTGGAGGGCACGTTTAGCGAGCGGTCACGGGGAGACTTACGGAAGGCGTGTGTCGCGGGGGGTCCGTTGCGCGGGCATGCGGGCCCGAAGGGCTCGGACGCGCCCACCGGCCCGGCGCGCCGTGGGGCTGGTTCAGCCCGGCCGCCGCCCGGGGGCCGCGGACGCGCCGGGCGCCTCTTCACCGCTAGGGCCGAACCGGGCGTGCCTCGAGGCTCGTGGGAGTATCCCCCGCCCGTGAAGGCGGGGCCGCAGTTCGGCCTGCGAGAAGTTCCAGGGCCCGAGCGGGGCCGTGCCCCCCCCCCCCACACGCAGGGCCCGAGGTCCCCAGCCGATGCCCCGAGGCCCGGCGCTTCCCATGGCTCGCCCCGCGGCGGGGGATTGCGGCTCAACGTGCCGCCCTGCCGCCGTCCCACGAGCCCGCTAGCGGACGGTGAGCGCGCGAGCCCAACTGGCGAGTCCCCCGACCCCGCCCCGCGGCGCGCCCCGAGCACCCGCTCCAGTGGCCGCCTCGGCATCGCGCGACCTTGACCCCCCGGCCGCCGGGCCTGCGACGGACGCCTGGTGAGGGTCCGCCCCGGCACGCTTCCGGGCGGACGGCAGCCCTCCGAAGCCCGCATTGTACTGCCCCGCGCTCCGGCCCCGCCCCGGGGCGAGCGGGCTGCGGGGCGGGAGGGAGCGGGGCCGGGCCGCGGCGTCAGGGCGTAGCCGCAGCCCCGGGGCGGCGCCCTGCTCCCGGCCCCCACTGCGAGCGAGCGTTCCGCCCCCGGACACTGAGCGGCCGCCCCCTCCTGCCGCCTAGGACGGGGATGCGCCGCCCCGCGTCGGCCCGCGGCCGGCGGCCTTGGGTGGCGGGAAGCGGCGTAAGCAGGGTCGCGAGATCAGCGGCCGCCACGTCGGCGCCCGCGGCCGGCCGGCGTGTGTCCACCGTGGCCCCCCCACATCGAGCGCCGACGCCTCGCGCGGAGAGGCGCGCCCCCTACGGGGCGCTGCGCCGCCTCCTCGACCGGGTCATTTCAGAGGCGCCTGCGGGGCAGACTGGGCG     
J       GTTTATGTTTCAATTAGGTGTCGTTTAACAATTATATGACAAAGAATAAAAAATTATTAAACATTTCAAATATTTCAGTCATATTAATTATTTTTTTTCTTATAAAATGCAAACTAAATTAATTAATTTTTATCCACAAGTATTTATATTTATTATTTAAAATATAATGGAGAGAATAATCTTTATTGTTCGCACACAGCAATCCCAATATATGCTAAAAATATTATAATTTAACTACTTTTTTATAATAAAAGTTAGCATAATTATCCTATGTGAAAAAGGATAAAAGGGCTACATTGAATTTTATATAGCAATTTAATGAGTTATTTTATTTATGTTTTCAATATAGATAATACTACAGTACAGGGCTAGGCCTCTGAAAAACTGGAATTACACCTAATCACGACATCATTATATAATTTAAAATAATTTAAAGGCCGTGCAATATATTTAAAAAATTGTACATCACAACTAAAATAAAAATTCAACTATTAATTATCACCAACTTCATGGAGTTAATTAATTAAACATACTATTATCTCATATGATCGCATATAGTATATGTTATATACTTAAGATTTCCATTTTATCTTAGTTCTAAATGATTTTTATGTAGACATGATTTATAAATTATTAAGAAAAACATTAAGTTTAGATTGTGTAAACTAATGCCGTGCATATAAAAAAGACTAACAGATTTAATAATATATTTCTTAATTCTTGGACATTTTATATTTATATGATAATTTATACTTATGAAAGTTATGATCTTTGATTATTCAATAATAACGAATAGTTTATTAAGTATCTTTGTGTAACATAGAGGATGCTATAGTAAATCGCTTTTCTTGAAGTATAAAGTAGCTAAATGATATTTGAACATTCAATATTAATGGTATATGATTCTATATTTTTATTACATTATTTTAAACCAACTATTTTTATAATTTCTAGAATATAAATAATATGATAAGTTCAAAAACTTTTAGCTAGTGTAAATCCCGATGATACATAATAATACAAGTTACCGAATGAGTGTTTCTATTACTAGACACTGCGGTTAATATATGCACCACGCGTCCGATAATACTCAAGTGCAAATCCGATCCTCATTTCACGAACCGTACCACCTAACGTAACGGTACAAGCATGAGTTTCCGGTAACTTCAATAGTGTACACCCGTCAACCGTGTCAGGGGTGGGAGTTTACTTTTGGTGTTTTTGTTAAGCAAAAGACTTAGCCAATGAGTACTTCAGATTGGTTTATTGTCTTGCATCTGCAGGCCCTCAGTTACTAGACAGCCAAAAATTCACTCAGATAAGTTTATTTGGTTCATTTTAGAATACAAAGAGAATGAATTCGTCTTATGAATATTCATTCCTTGGTGATACAGATAGTGGGTTAGAACGGGTGATATCAAGCTGAATTCTAGCGATAGGATTAATCAATTAGTCTCGTCGTCTCCTCACTAAGATACTACAGTGGTCCTCTAATCTCCGGGTAGAGTCTAAGAAAACTAATGTAAAAGGGAGGCGGCCGATTATTCTAACGTCCTATTGATACTATGTTTATATAATACAGCGGTCATTAAGTAATTTTTCGAAATGGTGATCAACCAGCGTTCAGTTCAAGTTCAATTTGGTTTCCCTATATTAATATTCTTACATAGCCGCTTTGGGTCCACGGCTGAAGTGTCGCTCACGATCCAAACAAACTAATTTTTTGAAATTTCGAGAAGTTCTTGTGCTGTCGCTCTAGATGGACGTAGACGAATATTGGAAAAAACACGTTATTGTATCGTAAAGCGTTAACTTTTTCCTCTAATATTGAAGACTCTTAAAACATCTTTCAACAGAAGCAAAGGTGGAATCAATCTAGAATATGGAACACCTGTTGTTTAAACGGCTAATGCTCCCAATTTGGTTCATACATAAAGATCTGGTGAATTACCATGAACTTCTTCTACCAGATGGAAGACAACCAAGCTTATACGATATAAGTCACCCGGTACCTGCTATTCGACAGTCACTGCCTGCGGACAGTGCGATATTCGGGCGAAAAAGACTGATGTGTGCCTCCAGGCGGGCAGCTGTTGCCTTCAGTCTAAGTGCAAGTAGCCCCCTTCTCGATACTACTGTCCTTTTGCCAAAATGCTAGATAGTCTCAAAGTCCCGCTCCCCAGACTGCCTGTCGAAAGCGCAGAATCGTAAAACAGGCGTAGGCTGCGGTTCTCGGAAGTCACGCTGCTAATACGTAACCTCGGGCTTGGAGTAGGACCGGCTCCGGCCGGATATAGAGGTTGACTGTTTACAAAGGGTCCCACCTGCCGGCCCGCCCCGGGGAAAGAGGTTAACCGTCCATTGTTTTCTGGTCCCCGGCCCGCACTGTGCAAAGCACTGCTCGGACCCACTAGGCGCTCATGTAAGGCGGGCCATACAAAATCGTCCCTGGTGCGTTCCTCGTTCGGTGCCTCCGCCCTCCGTAAAGCCCCTCAGCCGCGTTATGCTGGGCGTTTTGTGACCCGGTCTACCTCAGGAAAACCATCGTAGGAAACGCGTTAATCAGCTTGACCCCTATCAAAGTTGCCTCCGCGCGAGTCTCGCGCCCTGTCGGGTGGTACCGCTCGCTGCATCTTGCGTACAAGATACTGTGTGGCTTGTCATTCCCAGGGCGCAGAGGCAACCGCCAATCCGGAGCGAATCCTCCCGGCTCCGCACTCCACCGCCCACCCTAGATATCACCGAATATCTAGCCGGTACGACGGGAACACGAAGCGGGGAAAAGTGCTTCGCCTCCTGGCGGCCTACTACAGGGAGTGGGTAAGCTGTCATTTACCTGTGCCAGGCGGGATGTAGGCGGGTCCCCCTCGAAACCAGAGCCGGTATCCCCGACTGGTACCCCGCCGTATAGCCGCCACCCCGGATTTATTGACGACAGAGTATTAGGGAAGGCGCCCTTTGGAGGGCAGGTTTAGCGAGCGGACACGCGGAGACTGACGGATGGGGTGAGTCGGGACGGGTGTGTTGGGCGGGCGTGCGGCCCCGAGGGGCTCGGCCGCGCCCACCGGCCCGGCGCGCCGTGGGGCTGGGTCAGCCCGGCCGCCGCCCCGGCGCCGCGGACGCGCAGGGCGCCTCGTCACCCCGCGGGCGGAACCGGGCGTCCCTCCAGGCCCTAGGGACTATCCCCCCCCCGTGTAGGCGGGGCCGCAGTCCGGCCTGCAAGAAGTCCCAGGGCGCGAGCGGCTCCGTGCCCCACGCCCACACACGCAGGGCCCGACATCCCCAGCGGATGCCCCGAGGCCCGGCGCATCCTACGGCTCGCCCCGCGGCGGGGGATTGCGGCTCAACGTGGCGCCCTGCCGCCGTCCCACGCGACCGCTAGCAGACGGTGAGCGCGCGAGCCCGACCGGTGAGTCCCCCGACCCCGCCCCGCGGCGCGCCCCCAGCACCCGCCCCCGTGGCCGCCTCGGCCTCGCGCGAGGTGGACACCCCGGCCGCCGGGCCTGCGCCGGACGCCGGGTGACGGACCGGCCCGGCAATCTGCAGGGGGGAGGGCAGCCCTACGAAGCCCGCATTGTACTGCCCCGCGCTGCCGCCCCGCCCCGGACCCCGGGGCCTACAGGGCGGGAGGGAGCGGGGCCGGGGCGGTGCGTCGGTGGGTAGCCGCAGACCCGGGGCGGCGCCCTGCTCCCGGCCCCCACTGCGAGCGTGCGTTCCGGCCCCGGATACTGACCGGCCGGCGCCTCCTGCCGCGTCGGACGGGCAGGCGCCGCCCGGAGTCTCCCCGCGACCGTCGCCCTTGGGTCGCGGGAAGCGGCGTAAGCAGGGTCGCGAGCTCCGCGCCCGGGAAGCCGGGGAGCGCGGCCGGCGGGCGTGTGTCCGCCGTGGCCCCCCCAGAGCGACCGCCGACACTTCGGGCGGAGAAGCGCGCCCCCTACGGGGCGCTGCCCCGCCTCCTCGACGGGGTCATTCCAGAGCCGGCCACGGGGCACACTGCGTG     
I       GTTTATGTATCAATTAGGTGTCTTTTAACAATAGTCTGATAATAAATAAAAAATTATTAAACATTTCAAATATTTCAGTCATAATAATTATTTTTTTTCTTATAAAAAGTATCCTATATTAATTGATTTTTATCCACAAGTATTTATATTAATTATTTTAAATATAATGGTCAGAATAATTTTTATTGTTATCACATAGACATCCCAAAATATTCTAGTAACATTTTAATTTAACTGCTTTGGTATTATAAAAGTCAGAAAAAAGATCCTATGTGATAACTGATAAAAGGGCTACTTCGAACGTTATAATTAACTTTAATGAGTTAATTTATTAATATTTTTAATATAGATAATACTACAGTATAGTAATTTTTATCTGAAAAACTCGAATTGCAACTAATCACGACATTATCATAATAATTAAAATAATTTGAACGCCGGGCAATAAATTTAACAAATTGTACATCACAGCAAAAATATCAAGTCTACTATTAATTATCACCAACTTCATGACGTTAATTAAATAAACATTCTATGATCTCAAATGATTGCATATAGTATACATTTTATACTTAAGATTTCCGTTTTAACTTAGTTCTACATGATTTTTATGTAGACATGGTATATAAATTATTAAGAGTATCATTAAGTTTAGATTGTGAAATTTAATGCCGTGCATATAAAAAAGACTAACAGACTGAATAATCTATATCTTAATTATAAGACATTTTATACTTGTATTATTATTTTTATTTAAGAAAGTTACGATCTTTGATCATTCAATGATATCGATTAGTTTTGTAAGTATATTTGAGTAACATAGAAAATGCTATAGTACATCGCTTTTCTTATAGTATAAATTAGCTTAATGATATTTGAACATTAATTTTTATTTGTATATCATTCTATATTTAAATTGTATTATTTTAAACCAACTATTTTTATAATTTCTAGAATTTAAATAATATTAAAAGTTCAAAAACTATTAGCTAGTGTAAATCCTGATACTATTTAATAATAGATGTTACAGAGTGAGTATTTTTATTACTAGAGACTGCGCTTAATATATGCACGACGCGTCTGATAATCTTCAAGTCCAAACTCGATCCTAATTTCAAGAACCGTACGAACTAACGTGACGATACAAGCAAGAGCTTCCGGTAACATGCATAGGCTACACCAGGGAACTGTATCAGGGGTGGGTGTCTACTTTTAGTCTTTGTGATAAGTAAAATATTTAGCCTGTGAGTACTTCAGATTTGTTTATTGTCTAGCATGAGAAGGCTCTCAGTTATTTGACAGCCTAAAATTCCCTCAGATATGTTTATTCAGTTCATTTTAGAAAACAAACAGTATGAATTTGTCTTATGAATATTGACACCTGGGTGATTCAGATAGTGGGTTAGAACGGGTGATATCAAGCTGAAATGTAGCGATAGGAATATTCAATTCATCTCGTCTTCTGATCACTAAGATACTACCTTCGTAAACTGAGCTCACGGTAGTGTATAAGATTACTAATTTAAAAGGGAGGCGAACGATTATTATAACGTCCTATTGATAATATGTTTATATAATCCAGCGGTCATTAAGTAGTTTTCCAAAAAGGCGGTCAACCAGCTTTCCGTACAAGTTCGATTTGGTTTCCATTAATTAATATTCTTACATAGCCGCTTTGGCTCCACGACTGAAGTATCGACCACGCACCAAAGAAATTGAATTTTTGAAATATCGAGAAGTTCTGAGGGTGTGGCTCTAGATGGAACTAGACGAATATTGGAAAAAATACGTTTTAGTATCGGAAAGCGTTAACTTTTTGGTCTCATATTGAAGACTCTTAAGACATCTTTCTAGAGCATCGAAAGTGGAATCAATCTAGAACATGGACCACCTGTTAATTAAACGGCTAATTCTCCCAATTTGGTTCAAACGTAAAGATCTCGTGAATTACCATAAACTGCGTCTACCTGATGGAAGATAACCAAGCTTATACGATATAAGTCACCCGGTACATGTTATTCGGCTGTCGCTGCCTGCGTACAGTACCATACTCGGGCGAAAAAGCCTGATGTGTGCCTCCTGGCGGGTAGCTGTTGCCGTCAGTCTATATGGAAGTAGCGCCCTTCTCGATACCACAGTGCTTCTGCCAGATTGCTAGATACTGTGGAAGTCGCGCTCTGCATACCGCCTGTCGGAAGTGCGGATTCGTAAAACAGGCGTGGGTTGCGGTTCTCGGAAGTCACGCTGCTAATACGTAACCTCGGGCTTGGCGTGGGAACTCCGCGTCCCGGATATAAAGTCCGCCTGTTTTCAAAGCGTCCCACCTGCCGTCCCGTCGCCGAGAAACACGTTATCCGACCATCGATTCCTGGTTGGCGTCCCGCACAGTATAAAGCACTGCCCGGACCCACTAGGCGATCATGTCAGGAGGGCCATACCAAGTCGGCCCTGGTGCGTTCCTAGTTCGGTGCCTCCGCCCTCCGTAAAGCCCCCCAGCCTAGTTATGCTGGCCGTTTGGTGACCCGGTCTACCTCACGAAAACCATCGTAGGAAAAGTGTTAATCAGCTTGACCCCAATCAAGGTCACGTACGCGGGCGTCTCCCCACCTGTCGGGTGGTATCGCACGCTGCCTCTTCCCCACAATTTACAGTGTGGCTTGTCGTTCCCTGGGGGCAGAGGCAACCGAAAATTCGGAGCCTATCCTCCCGCCTCCGCACTCCGCCGCCCACCCTATAATCCCCCGAAGATGTAGTCGGTACGATGGGACCACGAATGTGGGAAAAGTCCTTCGCCTCCTGGCTGAGTACTACCCGGCGTGGTAAAGCTGTCAGTTACCTGTGCCGGGCGGTACTTAGGCTGGTCTCCCCCGAAACCAGAGTGGGTATCCCCGACTGGTACCCCTCCGTATACCCGCCATCCCGGATGTGTTGACGACAGCGCATTAGGAAAAGCGCCCACTGGATGGCGCGTTTAGCGAGCCCTCCCGCGGAGACTTACTGATGGGGTGAGGCGCGGCGGGTGCATTGGGCGGGCGTGCGGGACCGAAGGGCTCAGCCGCGCCCACGGGGCCGGCGCGCCGTGGGGCGCGTTCAGCCCGGCCGCCGCCCCGGCGCCCCCGACGCGCCGGGCGCCTCTTGACCGTTCCGGCGGAACGGGGCCTCCCGCCAGGGGCTCGGGACTATCCCCCCCCCGTGAACGCGGGCCCGCAGTTCGGCCTGCAAGAAGTTCCGGGGCGCGAGCGGGACCGTGCCCCCCCCCCACACACACAGGGCCCGAGATCCCCGGCCCATGCCCCCAGGCACGGCGCTTGCAACTGTTCGCCCCGCGGCGGGGGATTACGGCTCAACGTGGCGCCCTGCCGCCGTCCCACGTGGCCGCCAGCGGACCGTGAGCGGGCGAGCCCAACCGGGGAGTCCCCCGAACCCGCCCCTCGGCGCGCCCGGAGCACCGCCTCGCGTGGCCGCATCGGCCTAGCGCGAAGTTGACCCCGCGCCCGCCGGGCTTGCGCCGGACGCCTCGTGAGGGTTCGGCCCGGCACGCTGCCGGGGGGAGGGCGGCCCTCCGAAGCCCCCATGGTACTGCCCCGCGCTCCAGCCCCCCCCCGGGTCCAGGGCCGTACGGGGCGGGAGGGCGCGGGACCGGGGCGCGGCGTCGGCGGGTAGCCGCAGCCCCGGGGCGGCGCCCTGCTCCCGGTCCGCACTGCGAGCGGGCGGTCCGCCCGCGGCTACTGACCGGCCGCCCCCTCCTGCCCCCTCGGAGGGGGACGCGCAGCCGGGAGTCGGCCCGCGACCGACGCCCTTTGGTCGCGGCGAGCGGCGTAAGCGCGGTCGCGAGCTCCGCCCCCGGGACGGCGGGGCCCGCGGCCGGCGGGCGTGTGTCCGCCGTGGCCCGCCCAGAGCGAGCGCCGACGCTTCCGGCGGAGAAGCGCGCCCCGGACGGGGCGCTGCGCCGCCTGCTCGACGGGGTCATTCCAGACACGCCCTCGGGGCATACTGGGCG     
H       GTTTATGTATCAATTAGGTGCCTTTTAACAATTATTTGATAATAAATAAAAAATTATTAAACATTTCAAAAATTTCAGTCATAATAATTATTTTTTTTCTTATAAAAATCACACTAAATTAATTAATTTTTCTCCACAAGTCTTTATATTAATTATTTAAAATTTAATGGAGAGAATAATTTTTACTGTTTTCACATAGCCATCCCAATATATTCTTGTAACATTTTAATTAAACAGCTTTTTTATTATTAAAGTTAGCACAATAATCTTATGTTAAAATGTCAAAAAGGACTACTTATAAGTTTTTAAAGAAATTTGATGAGTTATTTTATTAATATTTTCAATATAGGTAATACTACACTAAAGAACTCTACACTTGAAATACTCGAATTTCAACTAATCACCACATAATCGTATAACATAAAACAATTTCAACGCCGTGCAATAGATATAACAAATTGTACTTCACATCAAAAATAACAGGTCAACTATTAATTATCACCAACTACATGCCGTTAATTAAATAAAAATACTATTATCACATATGATTGCATATATTATACGTTTTATAATTAAGATTACCATTTAGACTGAGTTCTAAATGACTTTTATGTAGAAATGATATATATATTATTAAGAGAAAAATTAAGTTTAGATTGAGAAAAATAAAGCCGTGCATATAAAAAAGACTAACAGAATTAATATACTATATCCTTATTATTGGACATTTTATACTTGTATCATTATTTATATTCAAGAAAGTTTAGATCTTTGATTATTTAATAATATCGATTAGCTTAGTAAGTATATTTATGTAATATAGAAGATGCTATAGTAAATCGCTTTTCTTGAAGTATAAATTAGCTTAACGATATTTGAAAATTTACTTTTATTGGTCTATAATTCTATATTTCTAATGTATCACTTTTAACCAACTATTGTTATAATTGCTAGTATTTAATTAAAATTAAAAGTTCAAAAACTATTAGCTAGTGTAAATCCCGACGACACATAATAATAGAAGTTACCAAGTGAGTATTTGTATTTGTAGAGATTGCGGTTAATATATGCCCCACGCATTTGATAATAATCAAGTTCAAACACGACCATCATTTCAAGAAACGTACCATCTAACGATACGAAGCAAGCAAGCGATTCCGGTATCTTCAATAGAGTACACCCGCCAACCGTGTCAGGGGTTAGAGATTACAATTGGTGTTTTTGTTAAGTAAAATATTTAGCCTGTGAGTACTTCAGATTTGTTTATTGTCTTGCATGAGCAGACACTCAGTTACTTGAGGGACAATAATTCGCTCAGATATGTTTATTCGGTTCATTTTAGAAAACAAACAGAATGAAGGCGTCTTAGGAATAATGAGTCCTTGGTGATACAAATATGGGGTTAGAACGGGTGATATCAAGCTGAAATGTAGCGATAGGAATAATCAATTGATCTCGTTGTCTGATCACTAAGATACTACATTGATCAACTGAGCGCACGGTAGAGTCTAAGAATACTAATTTAAAAGGGAGGCGGCCGATAATTCTAACCTCGTATTGATACTATGTTTATATAGTCCAGCGGTCATTAAGTAATTTTTCAAAAAGGCGGTCAAGCAGCGTTCAGTACAAGTTCGAATTGGCTTCCCTACATTTACAGTCATTAATAGCCGCTTTGGGTCCACGACTGAAGTGTCGGTCACACCCCCAAGAAATTGATTTTTTGAAATATGGAGGAGATCTGGTGATGTGGCCCTAGATGGATCTAGACGAATATTGGAAAAAATACGTTTTGGTATCGTAAAGCGTTAACTTTTTGGTCTAATATTGAAGACTCTTAATACATCTTTCAAGAGCATAGAAAGTGGACTCAATCTAGAAGATGGACCACCTGTTTTTTAAACGGCTACTACTACCAATCTGGTTCAGGCATAAAGTTCTCGTGAATTACCATATACTACATCTACCAGATAGAAGACAACTAAACTTATACGATATAAGTCACCCGACTCATGTTATTCCACGGTCGCTGTCTGCGTACAGTGGGATATTCGGGCGAAAAACTCTGATGTGTGCCTCCAGGCGGGTAGCTGTTGCCGTCAGTCTACCTGAAAGTAGCCCCCTTCTCGATAGTACTGTCCTTTTGACAGAGTCCTAGATAGTGTCGAATTCTGGCTCCGCAGTCCGCCTGGCGGAAGTGCATATTCGTAAAACAGGCGTAGGTTGCGGTTCTCGGAAGTCACGCTGCTAATACGTAACCTCGGGCTTTGCGTGGGACCTGCGCGTTGCGGATATATCGTGTGACTGTTTCCAAAGCGTCCCACCTGCCGGCCCGTCCCTGAGAAAGCGGTTATCCGTCCATCGATTTCTGGTCCACGGCCCGCACAGTGTAAAGCACTGCCCGGACCCACTAGGCGCTCATGTAAGGAGGGCCATACCACGTCGTCCATGGTGGGTTCCTCGTTCGGTGCCTCCCCCCTCCGTAGAGCTCCCCAGCCGCGTTATGCTGGGCGTTTTGTGACGCGGTCTACATCAGGAAAACCATAGTACGAAATGTGTTAAGCTGTTTGACCCCAATCAAAGTCCCCTTCGCGCGCGTCTCCCGACCTGTCGGGTGGTATCGCACGCTGCATTTTGCTCACAATCTACAGTGTGGCTTGCCATTCCCAGGGGGCAGAGGCAACCGCGAATCCGGAGCCGATCCTCCCGCCTCCGCAGTCCGCCGCCCACCCTATAATTCCGCGAACATGTCGCCGGTACCATGGGAACACGAAGAGGGGAAAAGTACTTCGCCTCCTGGCTGCGTACTGCCCGGCTTGGCTACGCGGTCATTTCCGTGTGCCCGGCGGAATGTAGGCGGGTCTCCCTCGAAGCCAGAGTTGGTATCCCCGACTGGTACCCCGCCGTATACCCGCCAGCCCGGCTTTGTTGTCGACAGAGGATCAGCGAAGGCGTCCTCTGGATGGCACGTTTAGCGAGCGGTCGCGCGGAGACTTGCGGATGGGGTGAGTCGCGGCGGGTGTGTTGGGCGGGCGTGCGGGCCCGATGGCCTCGGCCGCGACCACCGGACCGGCGCGCCGTGGGGCTGCTTCAGCCCGGCCGCCGCCCGGGCGCCGCGGACGCGCCGGGCGCCGCTTCACCGCTCGGGCGGAACCGGGCGTCCCTCCAGGCCCTCGGCACTATTCCCCCCCCGTGAAGGAGGGGTCGCAGTTCGGCCGGCAAGAAGTCCCAGGGCGCCAGCGACGCCGTGCCCCCCACCCGCACACGCAGGGCCCCACACCCCCCGCCGATGCCCCGAGGCACGGCGCATCCTAGGGCTGGCCCGGCGGCGGGGGATTGCGGGTCAACGTGGCGCCCTGCCGCCGCCCCAGGCGGCCGGTAGGCGACAGTGTGCGGGCGAGCCCAACCGGGAAGTACCCCGAGCCAGCCCCGCGGCGCGCCGCGGCCACCCGCACCCGTGGCCGCGTCGGCCTCGCTCGAGGTGGGGCCAGCGGCCGCCGGGCCTGCGCCGGACGCCTGGTGAGGGACGGCCCCGGCACGCTGCAGGCGGGAGGGCAGCCCTACGAAGCCTCCATTTTACTGCGCCGCGCTGCGGCCCCGCCCCGAGGCCAGGCCCCTTCGGGGCGGGAGGGAGCGGGGCCGGGGCGCGGCGTCGGTGCGTAGGCGCAGCCCCGGGGCGGCGCGCTGATCCCGGCCCCGACTGCGAGCGGGCGATCCGCCCGGGGAGACTGGCCGGCCGGCCCCTCCTGCCCCCTCGGAGCGGGAGGCGGCGCCCTGAGTCGCCCCGCGAGGGGCGCGCTTGGGTCGCGGGACGCGGCGTAAGCAGGGTCGCGAGCTCCGCGCCCGGGACGTCGGGGCCGGCGGCCGGCGGGCGGGTGTCCGCAGCGGCCCCCCCAGAGCCAGCGCGGACGCCGCCGGGGGAGAAGCGCGCTCCATACGGGGCGCTACGCCGCCTGTTCGACCGGGTCATTCCAGAAACGCCCGCGGGGAAGACTGGGTG     
G       GATTATGTATCAATTAGGTGTCGTTTAACATTTATCTGAAAATAAATAAAAAATTATTAATCATTTCATATATTTCAGTCATAAAAATTATTTTTTTTCTTATAAAACTCACACTATATTATCTGATTTTTATCCACAAGTATTTATATTAATTATTTACATTTTATTGGAGAGAATAATTTTTAATGTTCTCACATAGCAATCCCAATATATTTTAGTAATATTATAAATAAACAGCTTAAGTATTATAAAAGTTAGCAAAATATTCGTATGTGAAAAATGATAATAGGGCTACATAGAACTTTGTAAAGAAATCTAAAGAGTTATTGTTTTAATATTTTAAATACAGATAATCTTACACTATAGAACTCATCACCTAAAATACTCGAATTTCAACTAATCGCTGCATCATCATAATATTCAAAATAATTTAATCGCCGGGCAATAAAATTTATAAATTGTACATCACTTCAAAAAAAACCAGTCAACTATTAATTATCACCAACGTCATGTCGTTAATTAAATAAACATACTATTATCTCATATGATTGCATATAGTATACGTTTTATACCTACGATTTCCATTTTGTCTGAGTTCTAAATGACTTTTATGTAGACATGATATATAAATTATTAAGAGAAACATTAAGTTTAGATTGTTTAAAATAATGCCGTGCATATAAAATAGACTAACAAAATTAATAATCTATATCCTAATTATTTGACATTTAATACTTGTATCATTATTTACATTTAAGAGAGTGATGATCTTTGATTATTCAATAATATCTAATAGCTTAGTAAGTATAATTGTGCAACATAGATGATGCTATAGTAAATCGCATGTCTTAAAGTATTAATTAACTTAATGATATTTGAATATTTATTTTTATTGGTTTTTAATACTTAATTTCTATAGTAATATTTATAACCAACTATTATTTTAATTGCTAGAATTTAAATAATATTAAAAGTTCCAAAACTATAAGCTAGTGTAAAT????????????????????????????????????????????????????????????????????????????????????????????????????????????????????????????????????????????????????????????????????????????????????????????????????????????????????????????????????????????????????????????????????????????????????????????????????????????????????????????????????????????????????????????????????????????????????????????????????????????????????????????????????????????????????????????????????????????????????????????????????????????????????????????????????????????????????????????????????????????????????????????????????????????????????????????????????????????????????????????????????????????????????????????????????????????????????????????????????????????????????????????????????????????????????????????????????????????????????????????????????????????????????????????????????????????????????????????????????????????????????????????????????????????????????????????????????????????????????????????????????????????????????????????????????????GTCACCCGCAACATGGTATTCGACGGTCGCCGACTGCATACAGTCCGATGTTCGGGCGAAAAACTGTAATGTGTGCCTCCTGGCGGGTAGCTGTTGCCATCTGTCTAAATGTAAGTAGCGCCTTTCTCGATACTACTGTGCCTTTGCCAGAGTGCTAGATAGTGTCGAAGTCGGGCTCTCCAGCCCGCCTGGCGAAGGAGCAGATACGTAAAACAGGCGTAGGTTGCGGTTCTCGGAAATCACGCTGCTAATACCTGACCTCGGGCTCGGAGTGGGAGCTGTGCGTGCCGGATATAGAGTTGGAGTGTTTCCAAAGGGTCCCACCTGCGGGCCCGTCCCGGAGAAAGAGGTTCTCCGTCCATCGATTTCTAGTCCGCGGCCAGCACAGTGTAAAGCACTGCCCGGACCCACTAGGCGTTCATGCAAGGAGGCCCATACCAAGTCGCCCCTGGTATGTTCCTCGTTCGGTGCCTCCCCTCTCCGTAAAGCCCCGCAGCCGCCTTATGCTGGCCATCTTTTGACGCGGTCTACATCAGGAAAACAATCGTAGGGGAGGTGTTAATCGGCTTGACCCCGATCACCGTCGCGTTCGCGTGCGTCTCCCGCCCTGTCGGGGGGTATCGCACGCTGCATCTTCCGCGCAATTGACAGTGTGGCATGTCATTCCCAGGGGGCAGAGGCAACCGCCAATCCGGAGCCTATCCTCCCGACTCCGCACTCCACGGCCCACCGTAGAATTCCGCGAACATTTAGCCGGTACGATGGGATCACGAAGCGGGGAAAAGTACTTCGCCTCCTGGCTGCATACTACCCGGCTTGGGTACGCTGACATTTCCCTGTGCCCGGCGGTATGTAGGCGGGTCCCGCTCGAAACCAGAGTCGCTATCCCCCACAGGTACCCCGCCGTATACCCGCGACCCCGGATTTCTTGACGACAGAGCATTAGGAAAGGCGCCCGTTGGACGGCACGTTTACCGAGCGAACACGCGGAGACTTTCGGATGGGGTGGGGCGCGCCGGGTGTGTTGGCCGGGCGTGCGCGGCCGCGGGCCTCGGGCGCGCCCAGCGGCCCGGCGCGCCGTGGGGCTAGTTCAGCCCGGCCGCCGCCCAGGCGCCGCGGACGCGCTGGGCGCCTCTTCACCGGTCGGGCGGGACCGGGCGTGCCTCCAGGCCCTCGGCACTACTCCCCACCCGTGAAGGCGGGGGCGGAGTTCGGCCTGCAAGAAGTGCCAGGGCGCCAGCGCCCCCGTGCCCCCCCCCCACACACCCAGGGCCCTAGATCCCCCGCCGTTGCCCCTAGGCACGGCGCGTGCGAGCGCTCGCCCCGCGGCGGGGGATTGCCGGCCAACGTGGCGCCCGGCCGCCGTCCCGCGCGGCCGCGAGTAGACAATGTGCGGGCGAGCCCAACCGGGGAATCCCCCGACCCCGCCCCGCGCCGCGCCCGCGCCTCCCCCGCCCGTGGCCGCGTCGGCCTGGCGCGACGTTGACCCCGCGGCCTCCGGGCCTGCGCCGGACGGCTGGTGAGGGCCCGGCCCGGCAGACTGCAGGGCCGAGGGCAGCCCTACCAAGCCCGCATTGTACTGCCCCGCGCTGCGGCCCCCCCCCGGGCCGAGCGCACTACGGGGGGGGAGGGAGCGGCGCCGGGGCGCGGCGTCGGTGCGTAGGCGCAGCCCCGGGGCGGCGCCCTGCTCCCCGCCCTCATTGCGAGCGGGAGCTCCGCCCGCGGATACTGACCGGCCGCCCCCTCTTGCCGCCTCGTAGGGGGTCGCGCCGCCGGGAGTCGGCCCGCGACCGTCGCCCTTGGGTCGGGGGCAGCGGCGTAAGCAGGGTCGCGAGCCCCGCGCCCGGGAGGGCGGGGCCCGCGGCCGGCGGGCGTGTGTCCGCAGTGCCCCCCCCACAGCGAGCGCCGACGCCTCCGGGGGTGAAGCGCCCCCCGCACGGGGCGCTGCGCCGCCTGCTCGACCCGGTTATTGCGGAGCCGCCCGCGGGGCAGACTGGGTG     
F       GTTTAGGTATCAATTGGGTGTCATTTAACAATAATCTGAAAATAAATATAAAATTATTAAACATTTCAATTATTTCTGACATAATAATTATTTTTTTTCTTATAAAAAGCATACTATATTAATTAATTTTTTTCCACAAGGATTTATATTCATTATTTACAATCTAAAGGAGAGAATACTTGTTATTGTTCACACATAGCCAACCCAAAATTTTCCAGTAAAATTATAATTTAACTGATTTTGTATAAAAAAAGTTAGCAAAATAAACCTATGTAAAAAATGATAATATGGCTACATCGAATTTTATAAAGTAATTTAATGAGTTATTCTATTAATTTTTTCAATAAAGATAATAATACACTATAGGGCTTTAGACCTGAAATACTCTAATTGCAACTAATCACGACATCATCGTGAAAATTAAAATAATTTTATCGCCGTGCAATATATTTAACAAATTGTACATTACATCAAAAATAACATGTCAATTATTAATTATCACCAACGTCATGAAGTTAATTAAATGAACATACTATTATCGCATATGATAGCATATAGTATACGTTTAATACTTAAGATTTCTATTTTATCTGATTTCTAAATGATTTTTATGTAGACATGATATATAAATTAGTATGATAAGAATTGAGTCTAGATTGTGTAACATAAAGCCGTGCATATAAAAAAGACTTACAGAATTAATAATTTATTTCTTAATTGTTGGACATTTTATATTTTTATCATAATTTATAGTTAAGAAAGTTATGACCTTTCATTATTCAATAATATCGATTAGCTTAGTAAGTATTTTTGAGTAACATAGAGTATGCTATAGTAAATCGCTTGTCTTGACGTATAAATTAGCTTTATGAAATTTGAATATTAATTTTTATTCGTCTATAATTCTAAATTTCTATTGTAATATTTATAACTAACTATTTGTATTATTGCTAGCTTTTAAATAAAATTTTAAGTTCAAAAACTATAAGCTGGTGTAAATCCCGATGCCACATAATATTATAAGTTACAGAGTGAATCTGTGTATAAATAGAAACTGCGGTTAATATATGCCCCACGCGTTTGATAATGTTCAATTTCAAACACGACCATCATTTCATCAACCTTACTTACTAACGTTACGATACCAGCAATTGTTTCCGGTAACTTTGATAGGGTACACCCGTCAACGGTGTCAGGGGTGGGATATTACTATTGGTATTTTTGTTAAGTAAAATATTTAGCCTGTGATTACTTCAGTTTCGTTTACTGTCTTCCAAGAGCAGGCCCTCAGTTACTGAACAGCCTAATATTAACAATGATGCGTTTATTCGGTTCATTTTAGAAAACAAACAGAATAAACTCGTCTTATGAATATTGACTCCTTGGTGATACAAATAGTGGGTTAGGACGGGTGATATTAAGCTGAACTGTAGCGATAGGAATATTCAATTTATCTCGTTGTCTGATCACTAAGATCCTACATTGGGCTACTGAGCTCTCGGTAGAGACTAAGAAAATTAATTTGAAACGGAGGCGACCTATAATTCTAACGTCCTATTGATAATATGTTTATATAATCCAGACGTCATTAAGTATATTTGCAAAAAGGCGGTCAACCAGCGTTCAGAACAAGTTCTATTTGGTTACCCTATATTTACACTCTTATATAGCCGCTTTGGGTCCACGCATGATGACTCGCTCACGTACCAAAGTAATTGAATTTTTGAAATATCGAGGAGTTCTGGTGATGTGGCTCTAGATGGAACTAGACGAGTATTGGAAAAAATATGTTTTTGTATCGGCAAGCGTTAACTTTTTGTACTAAAAGTGAAGACTCTTAAGACATCTTTCAAGAGCATCGAAAGTGGACTCAATCTAAAATATGGACCCCCTGTTATTTAAACGGCTAGGTCTGCCAATTCGGTTCAACCGTAAAGATCCCGTGATTTACCATAAACTGCCTCCACCAGATGGACGAATACAAAGGTTATACGATATAAGTCACCCCGTACCTGTCATTCAACAGTCGCTGACTGCGTACAGTGGGATAGTCGGGCCAAGATCTTTGATGTCTGCCTCCCGGCGGGTAGCTGATGCCTTCGGTCTATATGGAAGTAGCGCCTTTCTCGATACTACTCCGCTTTTGCCAGAATGCTAGAAAGTGTCGAAGTCGGGCTCTGCGACCCACCTGTCGTTAGTGCGGATTCGTAAAACAGGCGTGGGTTGCGGTTCTCGGAAAACACGCTGCTCATACGTCACCTCGGGTTTGTGGTGGGAGCTGCGCGTGGCGTATATACGGTGTGAGTGTTTCCAAAGGGTCCCACCTGCCGGCCCGTCACCGCGAAAGAGGTTATCCGTCCATCGATTCCTCGTCGTCGGCCCGCACAGTCTAAAGCACTGCGCGGACCCACTAGGCGCTCATGCCAGGACGCGCATACCAGGTCGTCCCTGGTGGGTTCCTCGTCCGGTGCCTCCGCCCGCCGTAAAGCCCCTAAGCCGCGTGATGCTGGGCGTTTTGTGACGCGGTCTACATCAGGAAAACCATCGTAGGAAACGTGTTAATCAGCTTGACCCCAATCAAAGTCACGTACGCGAGCGTCTCCCGACCGATCGGGTGGTATCGCACGCTGCATCTTCCGCACTAAATACAGTGTGGCCTGTCATTCCCCGGGCGCAGAGGCAGCCGTCAATACGGAGCCGATCCTCCCTCCTCCGCATTCGACGGCCCACCCTAGAATTGTGCGAACATCTAGCCGGTACGATGAGAACACGTAGAGGGGAAAAGTACTTCGCCTCCTGGCTGCCTCCTACCCGGCTTGGGGACGCTGACAGTTCCGTGTGCCCGGCGGTATGTAGGCACGTCACCCTCGAAACCAGAGTCGCTATCCCCCAGTGGTACCCCGCCGTATACCCGCCACCCCGGACTTGTTGACGACAGAGGATTAGGCAAAGCGCCCTTTGGATGGCACGTTTAGTGAGCGCTCACGCGGAGACTCACGCATGGGGTGAGTCGCGGCGGGTGTGTTGGGGCGGGGTGCGGGCCCGAAGGGCTCGGCGGCGCCCAAGGGGCCGGCGCGCCGTGGGGCGGTTTCAGCCCGGCCGCCGCCCTGGCGCCGCGGACGCGCCGGGCGCCTCTTCACCGATCGGGCGGAACCGGGCGTCCATCCAGGCCCTCGGTACTATCCCCCCCCCGTGAAGGCGGCGCCGCAGTTCGGCCTGCAAGAAGTTCCAGAGCGCGAGCGGCCCCGTGCCCCCCGCCCAGACACGCAGGGCCCGAGATCCCCAGCCGCTGCCGCGAGGCACGGGGCATCCGAGGGCTCGCCCCGCGGCGGGGGCTTGCGGTTCAACGTGGCCCCCGGCCGCCGTCGCACGCGGCCGCGAGCCGACAGTGTGCCGGCGAGGCCGACCGGGGCGTCCCCCGACCCCGCCCTGCGGCGCGCCCCCACCTCCCGCTCCCGTGGCCGCGTCAGCCCCGCCCCACCTCGACCCGGCGGCCGCCGGGCCTGCGCCTGACGGCTGGTGCCGGCCCGGCCCGGCACTCTGCAGGGGCGAGGGCAGCCCTCCAAACCCCGCGTTGTACTGCCACGCGCTGCGGCCCCGCCCCGGGCCGAGGTCCCTCCCGGGCGGGAGGGAGCCGGGCCGGGGCGCGGCGTCGCCGCGTATCCGCAGCCGCGGGCCGCCGCCCTGCTCCCGGCCCGCACTGGGAGCTGGCGTTCCGCCCAGGGATACTGACCGGCCGCCGCCTCCTGCCGCATCGGAGGGGCACGCGCGGCCGGGAGTCGCCCCGCGACCGGCGCGCTTGGGTCGCGGGACGCGGCGTAACCAGGGTCGTGAGCTCCGCGCCCGGGATGTCGGGGCCCGCGGCCGGCGGGCGTCTGTCCGCGGTGGCCCCCCCATAGCTAGCTGCGACGCCTCCGGCGGTGAAGCGCCCCCCCCACGGGGCGCCGCGCCGGCTGCTCGACTGGGTCATTCCAGAGACGCCCCCGGGGGAGACTGGGAG     
E       GTTTATGTTTCAATTAGGTGTCGTTTAATAATTATCTGATAATGAATATAAATTTATTAAACATTTCAAAAATTTTAATCATATTAAATATTTTTTTTCTTAGAAAAAGCACACTAAATTAATTAATTTTTATCCACAAGTATTAATATTAATTATTTACAATCTAATGGAGAGAATAATATTTAGTGTTCTCACATAGCCAACCCAATATATTCTATCAACATTATAATTTAACAGTATTTGTATTATAAAAGTTAGCAAAATAATCCTTTGTGAAAAAGGATAATATGGCTACTTAGAAATTTATATAGAAATTTAATGACTTATTTTATTAATATTTTTAATATAGATAATTCTACACTATAGGAGTCAACAATTGAAAGACTTGAATTGCAACTAATCACAACATCATCATAAAAATTAAAATCATTTCAACGCCGGGCAATAAATTTAACAATTTTTAAATCACATCAAAAATAACTAGTCAAGTATTAATTGTCACCAACGTCATGGCGTTAATTAAATAAACATACTATTATCTCAAATGATTGCATATAGTATACTTTATATACTTAAGATGTCAATTTGATCTGAATTCTAAATGATTTTTATGTAGACATGATATATAAATTATTACGAAAAACATTGAGTTTAGATAGTGTAAACTAAAGCGATGCATATAAAAAAGACTAACAGAATAAATAATATATATCATAATTTTTGGTCATTTTATACTTCTATCATTATTTATATTTAAGAAAGTTATGATTTTTGATTATTCAATAATATCGATTAGCTTAGTAAGTATATTAGAAGAACATAGAGAATGCTATAGTAAATCGCTTGTCTTGCAGTATTAATTAGCTTAATGAAATTGGAATATTTATTTTTATTGGTTTATAATTCTACATTTCAATATTAATATTTAAAACCATCTATTTTTATTATTGCTTGCATTTAAATAAAATTAAAAGTTCAAAAACTATTAGCTAGAGTAAATCCAGAGGTCACATAATACTATAAGTTACCGATTGAGTATTTGTATTAATAGAATCTGCGGTTAATATATGCCCCACGAGTACGAAAATATGCAAATTCAAACACGATCGTCATTTCAAGAACCGTACTAGCTAGCGTTACGATACGAGCAAGTGCTTCCGGTAACTTTCATAGGCTACACCAGTCAACCGTTTCAGGGGTGGGAGATTACTATTGGTGTTTTTGTTAAGTAAAATAGCTAGCCTGTGATTACTTCAGATTTGTATATTGTCTTCCATGAGCAGAGCCTCAGTTACTAGACAGCCAAGCATACACTATGATGTGTTTATTCGGTTCATTTTAGAAAACAAACAGTATGAATTCGTCTTATGAATATTGACTACTTGGTGATACAGATAGTGGGTTAGCACGGGTGTTATTAAGCTGAAATGAAGCGACAGGAAGACTCAATTCATCTCGTTGTCTGTTCACTAAGATGGTACAATGGGCAACTGAGCTCCAGGTAGAGTCTAAAAATACTAATTTAAAAGGGTGGCGGCCGATAATTGTAACGTCATATTGATACTATGTTTATTTAATCGAGCGGTCATTAGGTATGTTTTCAAAATGGCGGTCAATCAGCGTTCTAGAGAAGTTCAAGTTGGTTTCCCTAGATATACAGTCTTCTGTAGCCTCCTTGTGTCCACGATTGAAGCGTCGACCACGCCCCAAAGCACTTCAATTTTTGAAATATAGAGGAGGTCTGGGGTTGTGGCGATAGATGGAATTAGACGACTATTGTAAAATATACGTTTTTGTAACGTAAAGCGTTAACTTTTTGTACTAATATTGAACACTCTTAAGACATCTTTCAAGAGCATCGAAAGTGGACTCAGTCTATATTATGGACCACCTGTGAATTAAACGGCTATTTGATCCAAGTTGGTTCACGCCTAACGATCCCGTGAATTACCATAAACTGCCTCGATCTGATGGAAGATAACAAACCTTATACGATATAAGTCACCCGGCACATGGTATTCACCAGTCTCTGTCTGCGTACAGGGTGATTTTCGGGCGAAAATCTTTTATGTGTGCCTCCTGGCGGGTAGCTGTTGCCTTCTGTCTAGATGTAGGTAGCGCCGTTATCGATATTACTCTGCGTTTGCCAGAGTGCTAGATAGTGTCGAAGTCGGGCTCAGCAACCCGCCTGTCGGAAGTGTTGATTCGTAAAACAAGCGTAGGTTGCGGTTCTCGGATACCCCGCTGATAAGACGTAACCTCGGGCTTGGAGTGCGAGCTGCGCACGCCGGATATATAGTTTGAGTGTTTCCAAAGAGTACCACCTGCCGGCCCGCCACCGAGAAAGAGGTTATCCGACCACCGATTCTTCGTACTCGGCCCGCACAGTCTAAACCACTGCCGGGGGCCACTAGGCGCTCATTTAGGGACGTCCGTACCAAGTCGTCCCTGGTGGGTTCCTCGTCCGGTGCCTCCCCCCTCCGTAAAGCCCCGGAGCCGCGTACTGCTGCGCGTTTTGAGACGCGGTCTACATCATGAAAACCATCGTAGGAAACGAGTTAATCGGCTTGACCCCAAGCAAAGTCTCGTGCGCGCGTGTCTCCCGACCGGTCGGATGGTATCGCACGCAGCAACTTCCGCACAATTTACAGTGTGGCATGTCATTCCCAGTGGGCAGAGGCAACCGGCCATCCGGAGCCAATCCTCCCGCCTCCGAATTCTGCCGCCCACCCTAGAATTCCGGGAACATGTACCCGGTACGATGGGAACACGGAGAGGGGAAAAGCACTTCGCCTCCTGGATGATGCCTACCCGGCTGGGGTACGCTGACAGGTCCCTGTGACTGGCGGGATGTAGGCCGGTCACCCTCGAAACCAGAGTCGCTATCCCCCACTGGTACCCCGCCGTATCCCCGCCCCCACGGATTTCTTGACGACAGAGCATTAGGCAAGGCGCGCTTTGGACGGCACGTTTAGCGAGCGCTCGCGCGGAGACTCGCGGATGGGGTGCGTCGCGGTGGGTGTGTTGCACGGGCGTGCGGGCCCGAAGGGCTCGGCCGCGCCCACCGGGCCGGCGCGCCGTGGGGCTGGGTCAGCCCGGCCGCCGGCCGGGCGCCGCGGACGCGCCGGGCGCCTCTTCACGGCTCGGGCGGAGCCGGGCGTCCCTCCAGGCCCTCGGCACTATCCCCCCCCCGTGAAGCCGGGGCCGCAGTTCGGCCTGGCAGAAGTTCCAGGGCGCGACCGGCCCCGTGCCCCGCGCCCACACACGCAGGGCCCGAGATCCCCAGCCGATGCCCCGAGGCACCGCGCATCCTAGCGCTCGCCCCGCGGCGGGGGCGTGCGGGTCAACGTGGCGCCCGGCCGCCGTCCCACGGGGCCGCGAGAGGACAGTGTGCGGGAGAGCCCAACCGGGCCCTCCCCCGACCCCGCGCCGCGACGCCCCCCCAGGTCCCCCACCCGTGGCCGCGTCGGCCTCTCGCGAGCTTAACCTCGCGGCCGCCGGGCCTTCGCCTGACGGCTGGTGAGGGTCCGGCCCGCCACTCTGCGGGGGGGAGGGCAGCCCTTCAAAGCCGGCATTGTAGTGCGCCGCGCTGTGGCGCCGCCCCGGGCACAGGGCCCTACGGGGAGGGAGGGAGCCGTGCCGGGCCGCGGCGTCCGTGCCGAGCCGCAGAGCCGGGGCGGCGCCCTGCTCCCGGTCCGCACTGCGAGCAGGCGTTCCGCCCGCCGGTACTGCCCGGCCGGCCCCTCCTGCCCCCTTGGAGAGCGACGCGCCGCCGCGAGTCCGCCCGCGACCGTCGCCCTTAGGTTGCGGGAAGCGGCGTAAGCAGGGTCGCGAGGTCCGCGCCCGGGACGTGGGGGGCCCCGGCCGGCGGGCGTGTGTCCGCAGTGGCCCCCCCATAGCGAGCCACGACGCCTCCAGCGGTGAACCGCTCCCCCCACGGGGCGCTGCGCGGCCTGCTCGACCCGGTCATTCCAGACGCGCCCGCGGGGCAGACTGGGAG     
D       GTTTATGTTTCAATTAGGTGTCTTTTAACAATTTTCTGATAATTAATAAAAAATTATTAAACATTTCAAATATTTCACTCATATTAATTATTTTTTTTCTTATAAAAATCACACTATAGTATTTAATATTTATCCACAAGTATTTATATTAATTATTTACAATTTAATGGAAAGAATAATTTTTCTTGTTCTCACATAGGTAACCCATAATATTCTAGTAACATTATAATTTAAAAGTTTTTGTATTATTTATGTTAGCAAAATAATCCTCTGTGAAAAAAGATAATAGGGCAACTTAGAACTTTATAAAGAAATTTAATGAGTAAATTTTTTAATATTTTCAATATAGATATTATTACAGTATAGGATTCTTCTCCTGAAATACTCGAATTGCAACTAATCACTACATCATCATAAAACTTAAAATAATTTAAACGCCGGGCAATAAATTTAATAAATTGTACATCACAACAAAAAAAAATAGTCAAAAATTGAATATCACCAACGTCATGGAGTTAATTAAATAAATATACTATTAACCCAGATGATTGCATATAGTATACTTTTTATACTTAAGATATCCTTTTAAACTGAATTCTTTATGATTTTTATGTAGACATGATATATAAATTATTAAGAGAAACATTCAGTTTAGATTGTGTAAAATAAAGCGGTGCATATAAAAAAGTCTAACAAATTTAATAATTTATATCATAATTATTAGACATTTAATACTTGTATCATTATTTAGAATTAAGAAAGTTAAGAACTTTGATTTTTCAATAATATCGAATAACTTAATAAGTATATGTCAGTAACATAGAGAATGCTATAGTAAATCGCTAGTCCTGAAGTATAAATTTGCTTCATGAGATTTGAATATTTAGTATTATTTGTCTATATTTCTAAATTTTAATAACAATATTTTAAACCAACTATATTTATAATTACTAGATTTTAAATAAGATTAAAAGTTCAAAAACTATAAGCTAGTGTAAATCCCGATGATACTTAATAATATAAGTTACCGAGTGAGTATTTATATACGTAGAGAGTGCGATTAATATATGCCCCACGCGTACGATAATCGTCAAATTCAAACTCGAACCTGATTTCATGAACCGTACTACCTAACGTTACGATACAATCAGGTGCTTCCGGTAACTTCCATAGGGTACACAAGTCAACCGTTTCATGGGTGGGAAATTACTTATGGTGTTTTTGTTAAGTAAAATATTTAGCCTGTGATAACTTCAGATTTGTTTATTGTCTTCCATGAGTACGTCCTCAGTTACTAGACAGCCTAAAATTCACTCTGATGTGTTTATTAGGTTCATTTTAGAATACAAACAGAATGAAGTCGTATTATGAATATTAACTCCTCGGAGATACAGATAATGGGTTAGAACGGTTGATATTAAGCTGAAATGTAGCGATAGGGAGATTCCATTTTTCTCGGTGTCTGATCACTAAGATGGTAGATTGGTCCGCTGAGCGCTCGGTAGAGTCTAAGAAAACTAATTTAAAAGGGCGGCGGCCGATAATTCTAACGTCATATTGATAATATGTTTATATAATCCAGCGGTCATTAAGTAATTTTTCAAAATGGCGGTGACCCAGCGTTCTGAACAAGTTCGAGTTGGTTTCCCTAAATAGAAATTCTTCAATAGCCACTTTGGGTCCACGATTGAAGTGTTGCTCACGCGCCAAACAAATTCAATTTTTGAAATATCGAGAAGTTCTGGTCGTTTGGCGCTTGATGGATCTAGACGATTATTGGAAAAAATACGTTTTTGTACCGAAAAGCGTTAAATTTTTGAACTAATATTGAACACTCGTAAGACATCTTTCAATAGCATTGAAAGTGGACTCAATCTAGAAGATGCAGCACCTGTTATTTAAACGGCTACTACTGGTAATGTGGTTCAGGCGTAAAGATCCCGTGATCTACCATAAACTGCCTCTATCTGATGGAAGAGGACAAATCTTATACGATATAAGTCACCCGGTCCATGGTATGCGACAGTCCCTGTCCGCTTACAGTGGGATATGCGGGCGAAAATCTCTTATGTGTGGCTCCAGGCGGGCAGCTGTTGCCTGCAGTCTAGGTGTAACTAGCGCCTTTCTCGATACCACTGTGCGTTTGCCAGAGTGCTAGACAGTGTCGAAGTCGGGCTCGGAAACCCGCCTGTCGTGAGGGCGGATTCGTAAAACAGACGTAGATTGCGGTTCTTGGAAACCACGCCGCTAATACGTAACCTCGGGCTACGAGTGTGAGCCCCGCGTGCCGGATATTGAGTTGGAGTGGTACCAAAGGATCCCACCTGCCGCCCCGTCACTGTGAAAGAGGCTATCCGCCCATCGATTCCTGGCACGCGTCCCCCACAGTCTAAAGCAGTGCCCGGGCCCACGAGGCGCTCATGTAAGGACGGCCATACCAGGTCGACCCTGGTGGGTTCCTCGTTCGGTGCATCCCCCCTCCGTAAAGCCCCGCAGGCGCGTTCTGCTGGACGTATAATGACGCGGTCTACATCAGGAAAACCATCGTAGGAAACGGGTTAGTCAGCTTGACCCCAAGCAAAGTCTCGTTCGCGCGCGTCTCCCGTCCTGTCGGGAGGTATCGCGCGCAGCGTCTTCCGCACAATGTACAGTGTGGCTTGTCAATCCCAGTGAGCAGAGGCATCCGCGAATCCGGAGCCCATCCTCGCGCCTCCGCCGTGAGCTGCCCACCCTAGAATACGCCGAACATGTAGCCGGTACCCTGGGAACACGGATAGGGGACAAGCGCTTTGACTCCTGGCTGGGTACCACCCGGCTTGGCTACGCTGACATTTCCCTGTGCCGGGCGGCATGTAGGCACGTCCCCCCCGAGACCAGAGTCGGTATCCCCCACTGGTACCCCGCCGTATACCCGCCACGCCGGATGTCTTGACGACAGAGCATTCGGCAAGGCGCCCTTTGGATGGCTCGTTTAGCGGGCGGTCACGCGGAGACTCACGGATGGGGTGGGTCGGGGCGGGTGTGTTCCGCCGGCGTGCGGGCCCGAAGGGCTCGGCCGCGGCCACCGGGCCGGCGCGCCGTGGGGCAGGTTCAGCCGGGCCGCCGCCCGGGGGCCGCGGACGCGCCGGGCGCCTCTTCACGCCTCGGGCGGAGCCGGGCGTCCCGCCAGGCCCTCGGCACTACCCCCCCCCCGTGGACGCGGGGGCGCAGGGCGGCCTGCAAGAAGTTCCAGGGCGCGAGCGGGTCCGTGCCCCCCGCCCACACACGCAGGGCCCGAGATCCCCAGCCGATGCCCCCAGGCACGGGGCATCCTAGGGGTGGCCCCGCGGCGGGGGGTCGCGGGTCAACGTGGCGCCCGGCCGCCGTCCCACGGGGCCGCTAGGGGAGAGTGTGCGGGCGAGCCCAACTGGGCCGTCCCCCGACCCCGCCCCGCGGCGCGCCCCGACGTCCCGCTCCCGTGGCCGCCTCGGCCTGGCGCGACGTGGACCCCGCGGCCCCCGGGCCTCCGCCTGACGGCTGGTGAGGGTCCCGCCGGGCACTCTGCAGGGGCGCGGGCAGCCCTCCAAAGCCCGCCTTGTACTGCCCCGCGCTGCGGCACCGCCCCGGTACCAGCGCCCTACCGGGCGGGAGGGAGCGGGGCCGGGGCGCGGCGTCGGCGCGGACCCCCAGCGCCGGGGCGTCGCCCTGCTCCCGGCCCGCACTGGGAGCGGGCGGTCCTCCCGGGGGTACTGCCCGCCCGCCCCCTCCTGCCGCGTCGGAGGGGGACGCGCCGCCGGGGGTCCGCCCGCGAGCGTCGCCCTTCGGTCGCGGGAAGCGGGGCAAGCAGGGTCGGGAGGTCCCCGCCCGGCACGGCGGGGCCCGCGGCCGGCGGGCGTGTGTCCGCAGTGGCCCTCCCATAGCGAGCAACGACCCCTCCGGCGGTGAAGTGCTCGCCCCACGGGGCGCCGCGCCGGCTGCTCGGCGGGGTCATTCCAGACACGCCCTCGGGTCAGACTGGGGC     
C       GCTTATGTTTCAATTAGGTGTCTTTTTACAAATATCTGATAATCAAAAAAAAATTATTAATCATTTCAAATATATCTGTCATATTAACTATTTTTTTTCTTATAAAAATCATACTAAATTTCTTAATTCTTATCCTCAAGTATTGATATTAATTATTTACAATCTAAAGGCGATAATAATTATTAATGTTCTCACATAGGTATCCCAAAATATTCTTGTAACATTGTAAATTAATAGATTTTGTATTATAAAAGTTAGCTAAATTATGCTCTGTGAAAATTTATAAGAGGGCTACTAAGAAATTTTTAAAGAAATTTAATGATTTATTTTTTTAATATTTTTAATATAGAAAATACTACACTATAGGAATATACAACTGAAATACTCGAATTTCAACTAATCACAACATTATTTTAAAAAATAAAAGTATTTATACGCCGGGCAATAAATTTAACAAATTGTACATCACATCAAAAATAATTAGTCAATTATTTATTATCACCATCGGCATGACGTTAATTAAATTAACATACTATTAACTCATATGATGGCATATTGTATACATTTTATACTTAAGATATCCATTTATACTAAATTCTAAATGATTTTTATGTAGACATGATATATAAATTATTAAGAGAAAAATTGAGTTTAGATTGTGTAAAATAAAGCGGTGCATATAAAATAGACTAACAGAATTAATAATCTATATCTTAATTATTGGACATTTTATACTTGTATCATTATTTATAATTAAGAAAGTAAAGATCTTTGACTATTCAATAAAATCGAAAAGCTTAGTAAGTATCTTTGTGTAACATAGAAAATGCTATAGTAAATCGCTAGTCTTGAAGTATAAACTTGCTTAATGATATTTGAATATTGAGTTTTATTAGTCTATTATTCTTAATTTCGATTGAAAAATTTTTAACCAACAATCTTTATAATTGCTAGAATTTAAATAAAATTAAAAGTTTAAAAACTTTAAGCTAGTGTAAATCCCTAGGGCACGTAATAATACAAGTTACCGAGTGAATATTTGTATAAATAGAGATTGCGGTAAATATATGCCCAACGCGTATGAAAAAATTCAAATTCAAACACTATCCTCATTTCAGGAATCGTTCTCCCTAACGTTACGAGGCTATCAGGTGTTTCCGGTAACTTCTATAGAGTACACCCGTCAACCGTTTATAGGGTGGGAGATTACTGTTGGTATTTTTATTAAGTAAAATATTTAGCCTATGATTACTCCGGATTTGTTTATTGTCTTCCATGAGCAAGAGATCAGTTACTATACAGCCTAAAATTCACTCTGATGTGTTTAGTCGGTTCATTTTAGAAAACAAAAAGAACGAATTCGTCTTATGAATATTGAAACCTGCGTGGTACAAATGATGGGTTAGATCGGGTGATATTAAGCTGAATTGTAGCGATAGGGAGATTCAATTCATCTCGTTGTCTGGGCACTAAGATCCTACATTGTGCCACTGAGTTCTCGGTAGAGTCTAAAATTACTAATTTAAAAGGGAGGCGGCGGATAATTCTAACGTCATACTGATACTATGTTTATATAATGTAGCGGTCATTAAGTTATTTTTCCAAATAGCGGTCATTCAGCGTTCTTGACAAGTTCAAGTTGGTTTCCCTTTATATACATTCTTCCATAGCCGCTTTGCGTCAACGCATGAAGTGTCGCTCACCCACCCAAGAAATTGAGTTTTAGAAATATCGAGAAGCTCCGTGGCTGTGGCTCTAGATGGAAGTAGAGGACTATAGGCAAAAATACGTTTTTGTATCGTTAAGCGTTAATTTTTTGAACTAATATTGAACACTCTTAAGAGATCTTTCAAGAGCATCGAAAGTGGACTCATTCTAGAAGATTGACCTCCTGTTATTTGAACGGCTATTTATACCAATTTGGTTCAGGCCTAATGATCTCGTGATTTACCATAAACTGCCTCTATAAGATGGAAGATCATAAATCTTATACGATATACGTCACCCGCTCCATGTTATTCGACAGTCTCTGACTGCCTACAGTGGGATATTCGGGCGAAAAGCCCTGATGTGTGCCTCCTGGCGGGTAGCTGTTGCCTTCAGTCTAGGTGTAAATAGCCCCTTTCTCGATACGACTCTGCTTGTGCCAGAGTTCTAGACACGGTCGAAGTCTCGCTCTGCAAACAGCCTGTCGGTGGGGCAGATGCGTAAAACAGGCGTAGGTTGCGGTTCTCGGAAATCACGATGCTGATAGGTATCCTCAGGCTACGAGTCTGAGCAGCGCGCTCCGGATATGGAGTTTGCGTGGTCCCAAAGCATCCCACCTGCCGGCCCGTCACCGCGAAAGAGGTTATCCGTCCCTCGATTCCTCGAACTCGGCCCTCACCGTCTTAAGCAGTGCGCGGGCCCACTAGGCGCTCATGTAAGGACGGACATACCAAGTCGCCCCTGGTGGGTTCCTCGTTCGGTCCCTCCCCCCTCCGTACAGCCCCGCAGCCGTTTTGTGCTGGGCGTGTTGTGACGCGGTCTACATCAGGAAAACCATCGGAGGAAAGCGGTTAATCGGCTTGACGCCAAGCATCGTCGCGTACGCGGGCGTCTCCCGACCTGTCGGGTGGTAACGCCGGCTGGACCTTCCTCATAATTTACAGTGTGGCATGTCGTTCCCAGCGGGCAGAGGCAACCGCCAATCCGGGGCCCATCCTCCTACCTCCGCAGTGCGCGGCCCCCGCTAGAATTCCGCGAAAATGTAGCCTAGACGATGGGAACACGAAGAGGGGAAAAGCACGTTGCCTCCTGGGTGAGCGCTACCCGGCTCGGTTACGCTGACAGTTCCCTGTGCCTGGCGGTATCTAGGCAGGTCACCCGCGAAACCAGACTTGCTATCCCCCACTGGTACCCCGCCGTATACCCGCCACCCCGGATTCCTTGGCGGCAGAGCATTAGGCAATGCGCCCACTGGATGGCACGTTTAGCGCGCGCTCACGGGGAGACTTACGAATGGGGTGGGTGGCGGCGGCTTTGTTGCGCGGGCGTCCGCGCCCGAAGGGCTCGGCCGCGCCCACAGGCCCGGCGCGCCGTGGGGCCTCCTGAGCCGGGCCGCCGCCCGGGAGCCGCGCACGCGCCGGGCGCCTCTTTACGATTCAGGCGGAGCCGGGCGTCCCTCCAGGCCCTCGGCACTATCCCCCCCCCGTGGAGGCGGGGCCGCAGTTCGGCCTCCGAGAAATCCCAGGGCGCGAGCGGCTCTGTGCCCCCCGCCCACACACGCAGGGCCCGACATCCGCAGCCGATGCCTCCAGGCACGGCGCATCCCGGGGCTGGCCCCGCGGCGGGGGATTGCGGGTCAACGTGGCGCCCGGCCGCCGTCGCAGGCGGCCCCTAGACGACAGTGTGCGGGCGAGCCCCACCGGGCCGTCCCCCGAGCCTGCCCCGCGGCGCGCCCCGGTCTCCTCCTCCGGTGGCCGCCTCGACCTGGCGCGACGTTGACTCCGCGGCCGCCGGGCCTGCGCCGGACGGCTGGTGGGGGACCGGCCGCGCACTCTGCAGGGGGGAGGGCCGCGCTACGTAGGCCGCGTTTCACTGCCCGGCGCTGCCGCCCCGCCCCGGCGACAGGGCCCTACCGGGCGGCAGTGAGCTGGCCCGGGGCGCGGCGTCGATGCGTAGCCGCACCCCCGGGACTGCGCCCTGCTCCCGGCCCGCACTGGGAGCGGGCGGTCCGGCCGCCCCTACTGACCGGCCGCCCCCTCGTGCCGCCTCGGGCGGCGACGCGCCGCCGGGGGTCTTCCCGCGACGGTCGCCCTTTGGTCGCGGGAAGCGGCATAAGCAGGGTCGGGAGGTCCCCGCCCCGGAGGGCGGGGCCCGCGGCCGGCGGGCGTGTGTCCGCAGTGGCCCCCCCATAGCTAGCACCGACCCGTCCGGCGGTGAGGTGCTCGCCCCACGGGGCGCGGCGCCGCCTCCTCGACCGGGTAATTGCAGAGCCGCCCACGGGGCAGACTGGGGG     
B       GTTTATGTATCAATTAGGTGTCTTTTAACATATATCTGATAATGAATAAAAAATTATTAAACATTTCATAAATTTCAGTCATATTAAATATTTTTTTTATTATAAAAACTATACTATATTGTTTAATTTTTATCCTCAAGTATTTATATTAATTATTTACAATCTATTGGTGAGAATAATTATTACTGTTCTCACATAGGCAACTCAAAATATTCTAGCAACATTTTAATTGAAGAGTTTTTATATAATTAATGTTAGCATAACAATCTTATGTGAAAAATTATGATAGGGCTACTTAGAACTTTATATTGAATTTTAATGATTTAATTTATTAATATTTTTAATATAGATAATACTACACTAAAGGATGGCGCACTTGAAATACTTGAATTTCAACTAATCACAACATCATCTTAATAATTAAAAAAATTTATCCGCCGGGCAATAAATTTAACAAATAGTACCTCACAATAAAAATAACTAGTTAAATATTAATTATCACCAACGTCATGACGTTAATTAAATAAACATTCTATTATCGCATATGATTGCATATAGTATACTTATTATACTTAAGATATCCCTTTAATCTGAATTCTAAATGATTTTTATGTAGACATGATATATAAATTAATAGGAGAATCTTTGAGTTTAGAGTGTGTAAAATAAAGCAGTGCATATTAAATAGTCCAACCGAATTAATAATCTATATCATTATTATTTGACATTTTATACTTATATTATTATTTTTATTTAAGAAAGATAAGAACTTTTCTTATTCAATAATAACGAATAGATTAATAAGTATATTTGTCTAACATAGAGAATGCTATAGTAAATCGCTAGTCTTGAAGTATAAATTTGCTTAATGATATTTGAAAATTTAATATTATTGTTCTATAATTCTAAATTTCGATAGTAATATTTAAAACCAACTATTTCTATAATTTCTAGTCTTTAAATAAAATTAAAAGTTCAAAAACTATAAGCTAGTGTAAAT????????????????????????????????????????????????????????????????????????????????????????????????????????????????????????????????????????????????????????????????????????????????????????????????????????????????????????????????????????????????????????????????????????????????????????????????????????????????????????????????????????????????????????????????????????????????????????????????????????????????????????????????????????????????????????????????????????????????????????????????????????????????????????????????????????????????????????????????????????????????????????????????????????????????????????????????????????????????????????????????????????????????????????????????????????????????????????????????????????????????????????????????????????????????????????????????????????????????????????????????????????????????????????????????????????????????????????????????????????????????????????????????????????????????????????????????????????????????????????????????????????????????????????????????????????GTCACCCGCTACATGGTATTCGACGGTCGCCGACTGCTTAGAGTGGTATATGCGGGCGAAAATCTCTTATGTGTGCCTCCTGTCGGGTAGCTGTTGCCCTCAGTCTAGCTGTAAATAGCGCCATTCTCGATACCACTCTGCTTTTGCCAGAGTTCTAGACAGGGTCGAAGTCGGGCTTTGCAACCCGCCTGGCGGAAGTCCAGATTCGTAAAACAGGCGTAGGTCGCGGTTCTCGGAAGTCACGATGCTTATACGTAACCTCGGGCTAGGAGCTTGAGCTTCGGGTGCCGGATATGGAGTTTGGGTGTTTCCAAAGGGTGCCACCTGCCGCCCCGTCACCGAGAAAGACGTTTTCCGTCCATCGATTCCTGGAAGTCGCCCCCGACAGTCAAAAGCAGTGTCCGGGCTCATTACACGCTCATGTGAGGACCGCCGTACCATGTCGCCCCTGGTGGGTTCCTCGTTCGGTGCCTCCCCCCTCCGTAGAGCGCCGCAGCCTCTTTATGCTGGGCGTTTTCTGACGCGGTCTACATCCCGAAAACCATCGTAGGAAACCGGTTAATCCGCTCGCCGCCAAGCACAGTCCCGACCGCGCGCGTCTCCGGGCCTGTCGGAGGGTAGCGCGCGGTGCACGTTCCTCACAATTTACAGTGTGGCATGTCAGTCCCAGCGGGCAGAGGCAACCGGCAATCCGGAGCCTAACCTCCCGCCTCCGCAGTGCGCGGCCCACCCTAGAAACCCGCGAACATGTAGCCAGCACGATGTGAGCCCGTAGAGGGGAAAAGCACTTTGCCTCCTGGCTGAGTACCACCCGGCTTGGGTACACAGACATGTCCCTGTGCCTGGCGGTATGGAGGCAGGTCACCCGCGAAACCAGAGTCGTTATCCCCCCCTGGTACCCCGGCGTATACCCGCCACCCCGGATGTATTGACGACAGAGAATTAGGCAACGCGCCCGTTGGATGGCACGTTTAGCGAGCGCTCACGCGCAGACTTACAGATGGGGTGAGTCGCGGCGGATCCGTTGCCCAGGCGTGCGGACCCGAAGGGCTCCGCCGCGCCCGCAGGGCCGGCGCGCCGTGGGGCCGGTTGAGCCCGCCCGCCGCCCGGGCGCCGCCGACGCGCCGGGCGGCTCTTGACGGGTCGGGGGGACCCGGGCGTCCCTCCAGGCCCTCGGCACTAGCCCCCCCACGTGTAGGCGGGGCCGCAGTTCGGCCTGTCAGAATTTCCAGGGCGCGAGCCGCCCAGTGCCCCCCAGCCACACACGCAGGGCCCGACATCCCGGGCCGATGCCCCGAGGCACGGCGCATCCTAGGGCTCGCCCCGCGGCGGGGGGTTGCGGGTCAACCTGGCTCCCCGCCGCCGCCCCACGCGGCCGGGAGGAGACAGTGTGCCCGGGCGGCCCCCCGGGCCGTCCCCCGAACCCGCCCCGCGGCGCGCCCCGGGCTCCTCCTCCCGTGGCCGCGTCGGCCTAGCGCGACGTTGACCCCGCGCCCGCCGGGCCTCCGCCTGACGGCTCGTGTGGGGCCGACCCGGCACGCTGCAGGGGGGAGGGCCGCGCTACAAAGGCCGCCTTGTACTGCCCCGCGCTGCGCCCCCGCCCCGGCCACCCGGCCCTCCGGGGCGGCAGGGGGCGGGGCCGGGGCGCGGCGTCGCCGCGTAGCCACAGCGGCGGGGCGGCGGCCTGCTCCCGGGCCGCAGTGGGAGCGGGCGATCCCGCCGCGGCTACTGCCCGGCCGCCCCCTCGTGCCGCCTCGGAGGGGGACGCGCCGCCGCGTGTCCTCCCGCGACCGTCGCTCTTCGGTCGGGGGAAGCGGCGTAAGCAGGGTCGCGAGGTCCGCTCCCGGGACGTCGGGGCCCGCGGCCGGCGGGCGTATGTCCGGAGTGGCCCCCCCATAGCTATCACCGACGCCTCCGGGGGTCAACTGCGCCGCCCACGGGGCGCCGCGCCCCCTTGTCGACCGGGTCATTGCAGACGCGCCCACGGGGCAGACTGGGGG     
A       GTTAATGTATCAATTAGGTGTCCTTTAACAAATATCTGAAAATGAATAAAAAATTATTAAACATATCTATTTTTTCAGTCATATTAATTATTTTTTTTATTATAAAAACCATACTATATTATTTAATTTTTATCCACAAGTATTTATATTAATTATTTACAATATAAAGGAGAGAATAATTATTATTGTTCTCACATAGTTAACCCACAATATTCTAGTAAGATTGTTATTTAACAGATTTTGTATTATAAATGTTAGCATAAAAACCCTCTGTGAAAAAATATGATAGGGCTACTTAAAACATTATATAGAAATTTTAAGATTCATTGTATTAATATTTTTAATATAGATAATAACACACTATAAGATTTTACACCTAAAATACTTCAATTTCAACTAATCACTACATCATCATAAAAATTAAAATAATTTATTCGCCGAGCAATAAATTTAACAAATTGTACATCACACCAAAAATAACTAGTCAATTATTAATTTTCTCCAACGCCATGACGTTATTTAAACAAACATACTATTATCGCATATTATTGCATATAGTATACATTCTATTTTTAAGATATCGATTTAATCTGAATTCTAAATGATTTTTATGTAGACATGATATATAAATTAATAGGAGAAACTTTGAGTTTAGACTTTGTAAAAAAAAGCTGTGCATATAAAAAAGACTAACCTAATTAATAATTTATTTCATTATTATTTGACATTTTATACTTGTATCATTATATCTAATTAAGAAAGTTTAGAACTTTTATTATTCAATAATATCGAATAGCTTAGTAAGTATATTTGTGAAACAGAGACAATGCTATTGTAAAATGCTAGTCTTGCAGTATAAATTTGCTTAATGATTTTTGAATATTTAGTTTTATTGGTTTATAATCCTAAAATACGATTGTATTTTTTTAAACCAACAATATTTATAATTGCTAGTATTTAAATAAAATTAAAAGTTCAAAATCTAAGAGCTAGTGTAAATCCCGATTAGACATAATAATATAAGTTACCGACTGAGTATTTCTATAAGTAGAGACTGCGATTAATATATGCCCTACGCATAAGATAAAATTCAGATTCAAGCACGATCCTCATTTCATGAACCGTACTAACTAACGTTACGATACTATAAGGTGCTTCCGGTAACTTCCATAGGGTACCCCAGTCAAGCGTTTCCGGGGTGGGAGATTACTGTTGGTATTTTTGTTAAGCAAAATATTTAGTCTATGATTACGTCTGATTTGTTTATTGTCTTACATGAGCAAGACCTCAGTTAGTAGATCGCCTAAAATTCACGCTGATGTGTTTATTCGATTCATTTTAGAAAACAAACAGATAGAATTCATCTTATGAATATTGACTCCTTGGTGATAAAGATAATGGGTTAGAACGGATGATCTTAAGGTGAAATGTAGCGATAGGGAGATTCAATTCATCTCGTGGTCTGGGCACTAAGATGCTACATTGCTCCTCTGAGCACTCGGTTGAGGCTAAGAGTACTAATGAAAAAGGGAGGTCGCCGATAAATCTAAGGTCTTATTGATACTATGTTTATATAATCCAGTGGTCATTAAGTGGTTTTACTAAATAGAGGTCAACCAGCGTTCTGGACAAGGTCAAGTAGGTTTCCCTATATATACAATCTTTTATAGCCGCTTTGAGTCCACGATTGAAGTGTCGCTCACTCCCCAAAGATATTGACTTTTTGAAATATCAAGCAGTTCTGTGGCTGTGGCTCTACATGGAGCTAGACTAGTATTGGAAAAAATACTTTTTTGTATCGCAAAGCGTTATTTTTTTGTACTAGTATTGAACACTCGCAAGACATCTTTCAAGAGCATCGAAAGTGGACTCACTCTAGAAGATGGAGCACCTGTTATTTAAACGGCTATTTCTGCCAATTTGGTTCAAGCGTAAAGATCCCGTGTTTTACCATAAACTACCTCTATCTGATGGATGAGGACAAAACTTATACGATATAAGTCACCCGGTACATGCTATTCGACCGTCGCCGACTGCTTACAGTCGGATACCCGGGCAAAAATCTCTTATGTTTGCCTCCTGGCGGGTAGCTGTTGCCTTCAGTCAAGGTGTAAATAGCGCCTTTCTCGATACCACTCTGCTTTTGACAGACTTCTAGACATGGTGGAAGTCGGGCTCTGCAAGCGGCCTGGCGAAAGCGCAGTTTCGTAAAACAGGCGTACGTTGCGCTTCTCGGACATCACGATGATAATAGGGGACCTCGGGCTAGAAGATTGAGCCGCGCGTGCCGGATGTGCGGTTGGAGTGTTTCCAAAGGCTGCCACCTGCCGCCCCGTCATCGAGAAAGAGGTTACCCGTCCACCGATTCCTGGAACTCGGCCCCCACAGTCAAAAGCAATGCCCGGCCCCAATAGGCGCTCATGTAAGGACGACCCTACCAAGTAGGCCCTGGTGGGTTCCTCGTTCGGTGCCTCCCCGCGCCGTAAAGCCCCGCAGCCGCTTTATGCGGGGCCTATTGTGACGCGGTCTACGTCAGGAAAACCATCGTAGGAAGCCGGTTAATCCGCTTGACGCCAAGCATGGTCTCGTCCGCGCGCGTCTCCCGACCTGGCGCGTGGTAGCGCACGCTGCATCTTCCTCACGATTTACAGTGTGGCTTGTCAGTCCCCGCGCGCAGAGGCAACCGGCTATCCGGAGCCAGTCCTCCCGCCTCCGCACTGGGCGGCCCACCCTACAATTCGGGGAACATCTAGCCAGTACGATGGGCGCACGGATAGGGGAAAAGCACTTTGACTCCTGGCTGAGTTCTACCCGGTTTGGGTACGCTGACAGTTCCTTGTGCCTGGCGGTATGGAGGCAGGTCCCCCCCAAAACCAGAGTCGCTATCCCTCACTGGTACCCCGCCGTATACCCGCCACCCCGGCTATCTTGACGACAGGGCATTAGGTAAGGCGCCCCTTGGATGGCACGTTTCGCGAGCGCTCACGCGGAGACTGACGGCTGGGGTGAATCGAGGCGGGTGTGTTGCCCAGGCGTCCGGGCCCGAGGGGCTCGGGCGCGCCCACCGGCCCGGCGCGCCGTGGGGCCGGGTGAGCCCGGCCGCCGCCCGGGCGCCGCCAACGCGCAGGGCGCCTCTTCCCGGCCCGGGCGCAGCCGGGCGTCCCCCCAGGCCCTCGGCACTATCCCCCGCCCGTGTGGGCGGGGCCGCAGTTCGGCCCCGCAGAAGTTGCAGGGCGCGAGCGGCCCCGTGCGCCCGCCCCACACACGCAGGGCCCGAGATCCCCAGCCGATGCCCCTAGGCACGGCGCCTCTTAGCGCGCGCCCCGCGGCGCGGGCCTGCGGGTCAACGTGGCGCCGGGCCGCCGGTCTACGGGGCCGGTAGCTGACAGTGTGCAGGCGAGCCCAGCCGGGCCGTCCCCCGATCCCGCCCCCCGGCGCGCCCCGATCTCCCCCACCCGTGGCCGCGTCGCCCTCCCGCGACGTTGACCGCGCGACCCCCGGGCCTGCGCCTGACGGCTGGTGATGGTCCGCCCCGGCACCCTGGCGGGGCGAGGGCCGCGCTACAAAGGCCTCGTTGTACTGCCCCGCCCTGCCGCCCCGCCCCGGCCACAGAGCCCTACAGGGCGGCTGGGAGCGGGGCCGGGGTGCGGCGTCGGCGCGTAGACACAGCCCCGGGTCGGCGGCCTGGTCCCGGCCCGCACTGGGACCGGGCGGTCCGCCCGCGAATACTGACCGGTCTCCCCCTCGTGCCCCCTCGGATCGGCACGCGCCGCCGGGAGTCGTCCCGCGACCGTCGCCCTTCGGTCGCGGGAAGCGGCGTAAGCAGGGTCCCGAGGTCCGCGCCCGGGAAGTCGGGGCCCGCGGCCGGCGGGCGTGTGTCCGCAGTGGCCCCCCCAAAGCGAGCAACGACGTCTCCGGCGGTGAAGGGCTCCCCCCACGGGGCGCCGCGCCCCCTGCTCGACCCGGTCATTCCAGAGCCGGCCAAGGGGCAGACTGGGGG     
