# Supplementary material for: A simple method for data partitioning based on relative evolutionary rates
Source: PeerJ. 2018 Aug 28;6:e5498. doi: 10.7717/peerj.5498 (PMC6118207; doi:10.7717/peerj.5498)
Supplement: Data S1 — The datasets are provided in the PHYLIP format. [file peerj-06-5498-s002.zip › DataS2/AS1-3miss.phy]

17  4000
out     GTTTTTCTAACATTAAATATAATTCTATGTACAATTTGTGCAATCTATTTTAAACTTCAAATTTTTTGATTAAAACTTGGTGTACTTACTAATGTGCTTATACTGGGTAGAAAAGATATTGTATTATTAAACTCAAATTGACAATGATAAACTCAATATTTACGTTCAATATTAATCTACTTAATTAAAAGAAAAAAAGATTATAATGTAAGACAATTGGATATTAATAAAATTTTATGAAATTTATTATTTGATTTGTTTATGAAAATGCATATAATCAGATAAATATAGCATTTCTATGATTTCTACTTTTAGTATAAATTTAACCCTATTTTACAGAGGAGATTTAATAATAAGATTTATAAGTTTTTAAAAACCGGTGATTTATTAACGACTGTTGTCAATTAATAATTAGTATGTTTTATTTAATATTTCTTTATCAAAGTTTTCTACATAATATTACACTAAGCACAATTAAACAATTTCTTCAATTATATTTAAGATATTTTATAATCAAATCTACTATAAATTGTATCCAACTGGAAATATTTTAATTAGATAAATGGACTTAGGTAATTTATGCTTAGCAAACAATATTAGAATTAATTAATTATCACTAAATAATATGTAATTTACCTATAATAAGACTGATTTTTTATGGCAAAGTTTATAAGAATTGTTGAAATCAAATTAATGAGAGATTATAAGTTTTATTTATACTTAATATTATCGTATTTAGCATATATTGAAAACCTTAATAATTTAGCCGATTTATTAAATATATTAATTTTCTTTGCAGGAAATACGTATGTATATTGTTTATTTTTTTATTATAATATCTCTAGAATTTTTAATACTTACATAGATATATATTACAAGAAATATAAAATTAAGTTAATAATTTCACACTATATTATTTCTTAATGAGTTGTTTTTAAGTTAACGACATTTAGAATAAGATATGATATTTGAAAAAATTTTAATGCTATTATTTTTCATTCGTTGCAGTGTTCTACTACAGATCAGTAATGAACCCTGATTGTTTGTCATATCAGCAAAGATAGCTTTATTAACGTGCATTGATAACCGGGCGGTCCGACACTAACCGGCTCCTCGAGGTTTACACCGTCAACAAGTTCGTGCAAGACTTGTTATTTATGCGCCTACCCAAAGGGTGCCAGTATCCGCTTTTCCAAAGAATGTGTAAAGTCTCGATTGAAACAATGAACGGATAATATAAGTGGTTTAATTTCACCATCTATCTTTAATCCCCATAAGTAAGTGCTTAAGCAATAGAAACACGATATGATGAGACGAATCCGAGTTAATCGATGCGTATCCGAGCCATTTTTCTCGCTTGCGTAAAGATTAGTTAATCAGTCTTACGAGACTGTTAGTTTTCGTGATAAATTGCTCACTACACAATTTTGGACCCCAAGGTTTATAAATACTTCCGCCACGAAAAGAGTTGACGGGGTCCAGGGTGCAACTATAGGTAATCCTGCGTTATCCAGCTTTTATTGGGAGTTCGATATTTAAGTACATATATCCTGATGGGTCATCACGTCCAAAAGATCAGGTCGGTTCTAAGCTTACCTAGTCAAATAGCTATTCGACAATTCATCAGGACCGCCTTGCTCATCGACTACATTATAAGGCCGAATTGCGAACATGTCTCTTGGAAAAGTTCTAACAAAGCTAGTCAAGTAGAATCACTTAAATCTCCGTACCTTTGATAGAGCGGCACTCAGCCTAGGTTACTCATTATACAAATGCACTTAAGGATCTACTAAAATGACCGCACCACTGTTTGGATAATGCCAATATTCACCTCATTGATAGTTTGACATACCATATATAAACCCAGTCCGAGTTTATATCGTACTGATGTAGCTCCTTATAGGTCAATTTAGTTGATAGGCGAGGTATGGCATCTTCTGAAATGGGGTATTTTACCACTTTCCTACTCCCCATGAAAGATTAACGCCTGCCCGAGAGGAGGACGGCACGCCAACGCGGGCAGGTACGCGCAACACAGTAAACTACGGTGGAACATTGGATTCCTCGGGGAGTGGGTATGCGTCGCCGAGGTTGTGGTCAGCGTCATAGAGCAGAGTTCGCCTGGACAAAGCTAAACACATGTTCAACAATTTTATCCGAAGCATGGGTGGGAGGCGACGCCGTCGGGCTTCTAAGGCCGGTGTTGCCCCAATCCAGTTTATGGCGGTGAGGGTCTATGGGGGTCTACGCGGGGCGGATGTTCCGCGCGATGTCGTGTCCGCTAAGAGCCCTGACCGTCCCAACGGTCCGCAGCGCGGAACGGTCGGCTCGTTGTTTGGACGGCCCGTTCACCACAGCTCAGCAAACCCCGACCGGGCCGGACGGCTGCGCCCTCGTTACATAGCCCCTACTAGAGACGGCTGTGTAATGTCGCTACCCGGGACGCCAGCAAAACCTTGTCCGAAATCAGTAAATCCTGCGGGGCACGATGGTTTGCGACAACCGCGCGCGAAGTGCAGGGCTTTGGATGGACGCATAACAGGCTGCCCGTGCCTGAGGAATTTCGCGGAGGCCCGACAGGTCGTGTGTAGGCTATATCCAGTTCTACCGGCAAGGCGAACTGACGCCTCTAACGATCGGCGTATGCTCCCTGTTCCGAGGCCAGTGTCCACTGTGCCAGCATTCTTAGCTGGAGAGGACACCGTTAAGGGCTCTAGTTGATCCGCTGGACGGTACCACGGGGGGATCAGTACCGCACTCTGGCCAGTACGTCTCCGCTAGGACGTGGTCAGATACCTGGAAGTAGCTACAACGCCACCAGTCTCTAGGCCTGAGCGCCGGAAGCTGGAAGAGTGCGCCCCGATAACACAAGTATAAAGACATCCGTCAAGTGGCCCACGATCGCGGCGATTAGACCAAGGGGCTGACTCGCGGTCAGGAGGGGATCGTGTTATATCCAACTTGAATCGAATGTACGACGAGCGTCTCTAATAATCCCGCGGGGCGTCGCAAGCACGCGCGGCGCCGCGGGCGGGGCCGGGGCACACCGCGAGTGACGAGCCAGCGGGCGCGCCGGGAGCCCGACCCACTCCGGGGTGCCGGCCCCCGCGGCGGTCGGCCCGCGCGGCGCTCTCACGGCGCCGCACGGGCAGGCCGGGCGGCTACGGGGCCCCCGAAGCGCCGCCCGAGACCCATCGGTGCGCACCACTTGTCGGCGGCTGCGCACACCGTCCCGGGGCGGGCGCGCCCCGAGGCAGAAGCCAGGCGGGCCCCCGCACCGCGTTGCGCGCTGCGGCCGTCACCCGCGGCCGCACGGGGCTGGAGGTACTAAGGCCATACGCTGCCCCGGGCGGGGTTCGGGCGCCGCCACGGTCGGGCGGCGCCGACGGTCCCGGCGGGAACCACGACCGGCGGGGGGGCCGAACAGAGGCCCGGCAGGGTACCCCACCCCGGTGGCGGGGCCGAGGGCGCCCGCCACCGTCCGCGGGCGGCGGGCCGGGAGGTCGGGGCGAGCCGGAGCGCCCGGCTCGACGAGACCGCAGCGCCCCCGGTCCGGCTGCGCGCCACGCCCCGACGCGCTCGTCGGATCGGCCCACGCCCACTCGCGCGTAGCGCCGAACCGCACGGCGAGGGTGCCACCCCGCGTGGGCTCCCCGGCGCGTGGCCCGCGACCCCGGGCAGCGTGTCGGGTGGGCCGCATTTGTGGTGCCAGCCCCCGCGGCGGTTGCAGGCGGAGGGCCCTCACTCCGGGCGGGCCGCGGTGCGGCCTGGCGGCCCACCGACCGGACCGACCGGCGCGAGGGGGCGACGCACTGCCGCGCCGCTGGCGAACGGGACCGGCGAGGCCCCCGACAGCCGCGCCTCCGTCGGCTACGCAGCAGGCACCGGCGGCCGGACGTGGCGAGCCCCCTGCATCGGCGCAGTGCCGCGGGCTCCGCCCCCCGTTTCGCGGGGGGGGGTTCGCGTTCCGCACATGGGGCCCCCCGCGCGCCGGGAGCGC     
P       GTTGTTCTAACATTAATTATAATTCTATGTACAATTTGTTCAGTCTACTTTAAATTTCAAATATTTTGATTAAAACTTGGTGAACTTACTAATGTGCTTATACTGGCAAGAAAAGATATTTTATTATTAAACTCAAATTGACAATGATAATTTCAATAATTACGTTCAATATTGTGCTACATAATTAGAGGAAATACATTTTATAATGTAAGTCAATTGGATTTTAATAAAATTTTATGAAATTTCTTATTTGATTTACTAATGAAAATACATAGTTTCAGATAAATATAGCATTTCTATGATTTATACTTTTAATATAAATTTAACCCTGTTTGACTGAGGAGATATAAATATAAGATTAATAAATTTTTAAAAACCAGTAATTTATGAATGACTGTTGTCTATTGAAAATTAGTATGATTTATTTAATATTTTTTTATAAATGTTTTCTACATAATATTACACTAAGCACCATTAAACAATATTTTAAATTGGAATTAAGTTTTTTTATAATCAAATCTGATATACAATTTATCAGACTGAAAATACTTTAATTATATAATTGGACTTAGGTAATTTATAATTAGCAAACATGATTAGAATAAATTTATTATCACTAATTAGTATGTAATTTACCTATAATAAGACAGTTTTATTATGGCAAAGTTTATAAGAAAAGTTAATATCAACTTAATGAGAGATTATACGTAATAATTGTTCTTACTATTATCGAAGTTTGCATATATTGAAATCCTTAATACTTTGGCCGATTTATTTAATATATCAATACTCTATGTAGGAAATTCGTATAATTAGTGTTAAATTTTTTAATTTAATATCTCAAGCATTTTTAATATTTACATAGATATATAATACAAGACATATAATATTAATTTAATAATTACACACTTTATTATTTCTAAAGGTGTTGTTTTTAAGATACCGACATTTAGAATAAGATTTGATCTTTGAACATATTTTAATGGTTTTATTTTACATTCATTGCAGTGTTCTACTACAGATCAGTAATGAATCCTGGTTGTTTGTCATACCCGCAAAGATAATTTCATTAACGAGCAGTGATAACCGCGCTGTCCGTCATTAACATGCTCCTTGAGGGTTATAACGTCAACAAGTTCGTGCAAGACTTGTTATTTATGCGCCTACATGAAGGGTTCCAGTATCCGCTCTTCCAGAAAATATCAACCGTCTTGAATGAAACAATAAACTGAAGAAATAAGTTGTCTAATTTCACCATCTATCTGTAATCCCCATCAGTAAGTGCTTTAGCACTAGAAACACGATATGAGGATACGAATCCTAGATAAACGAAGCGCATGCGTGCCATTTTTCACGCTTGCGTAATGTTAAGTTAATAAGACTTACAAGACTGTTAGTTTTAGTGATACATTGCACTCTACACAATATTGGCCCCCAAGGTATTTAAACACTGCCGCGACTAAAAGAGTGTACGGGGTCCAGGGTGCAACTACAGCTAATCCTGCGTTATCTAGCTTTTATTGGGAGTGAAATATTTAAGTGCGAATATCCTAATGGGTCACCACGCCCAAAAGTTCAGGTCGGTTATAACATAGCCATGTCCAATAACTATTCGACAATTCATCGTGACCGCCTTGATCATCGACGACAATATAAGGCGGATTTGGGAACATATCTCATGGAAAAGTTCTAACAACGTTAGTCAAGTTGAATCACTTAAATGTCCGTACCTAAGATAGAGCGGCATTCAGTCTAGGTAACTCATTCTACAAAGGAAGTTAAGGATCTACTAAAATGACCGAACCATTGTTCGGATAATGCCAATATGTAACTCATTGATAGTCAGACCTACCGTATATAAACCCTGTTCGATTTTATATCGTACAGATGTAGCTCCTTATAGGCCAATTTAGTTGATATGCGAGGTATAGCATCTTCTGCAATGGGGTCTTTTACCACTTTCCTACTCCACATGAAGGATTAACGCCTCCCCGAGAGGAGCACGGCACGCCCACGCGGGCAGGTCTGCGCAACGCAAAAAAGTACGGTGGTACATTGGATTCCCCGGGGAGTGGCGATCCGTCGCCGGGGTGGTGGTCAATGTCATAGCGCAGAGTTCGCCTGGACCAAGCCAGACACATTTTCAAGAATTTTATCCGAAGCATGGGTATGTGGCGACGCCGCCGGGCTTATAAGGCCGGTTTTGCCCCAATCCAGTTTATGGCGGTGAGAGTCTAAGGTGGTCTACGCGGGGCGGCTGTTCGACCCGATGGCGTGCCCCCTAAGAGCTCTCACCGTCCCATCTGTCCGCAGCGAGGAACGGTGGGCTTGTTGTTTCCACGACACGTTCATTCCCGCTCAGCACATCACGACCGGGCCGGACGGCTGCGCCCTCGTTACACGGCCCCTACCAGAGACGGCTGTCGAATGTAGATACCCGGGCCGCCAGCAACCCCTTGTCCGAAAGGAGTAAAACCTTCGGGGCACGATGGTTTGCGACAACCGCGCGGGCAGTGCAGAGGTTTGGATGGTCGCATCACAGCCTGACCTTCGCTGAGGAATTACGCGGGGGCCCGACAGGTCGCGTGGAGGCTTTATCCCGTTCCACCAGCAGGGCCAACTGACGCCCCTACCGATCGAATTATGCTCCCCGTTCCGAGACCAGTGTCCACAATCCCCGGCTGATAAGCAGGAGAGGACATTGTCAAGGGGTCTGGTTAATCCGCTAGACGGAACCACTGGGGGACCATTACGGCACTCGGGCCAGTACGTCTCCGCTAGGACGGCGTCACAGACCTTGAAGTAGCAACAACGCCACGAGTCTCTAGGCCTCAGCACCGGTAGCAGGAGGAGTGCGCACCGACAACACAAGGATGAGGACAACCGTCAAGTGGACCACGATCGCGCCGTTTAGACCAAGGGGCGGATTCGCGGACAGGAGGGGATCGTGTCATATCCATCTTGAATCGAACGTACGACGAGCGTCTCTATTAATCCCGTGCGGCATCGCAAGCCCGCGAGCCGCCGCGGGCGGGGCCGGGGCACACCGGGAGCGAGCAGCCTGGGGGCGGACCGGGAGCCCGACCCACTCCGGGCTGGCGCCCCCCGCGGCGGTCGGCCCGCGCTGCGCTCTCACGGCGCCGCACGGGCACGCCGGGCCGCTACGGCGCCCCCGACGGCCCGCCAGGGACCCACCGGCCCGCGCCACTGGTCGGACGCTGCGCACACCATCCCCGCGCGGTCGCGCCCCGAGGCAGAAGCCAGTCGGGCCCCCGCACCGCGTTGCGCGCTGCGGCCGTCCCCCGCGGCCGCCCGGGGCTGGAGGTGCTAAGGCCTTACGCTGCCCCGGGCGGGGTTCGGCCCCCGCCACGGTGCGCCGGCACTGACGGTCCCGGCGAGAACCATGACCGGAGGGGGGGCCGAGGACAGGCCCGGCAGCGTATCCCACCCCGGTGGCGGAGCTGAAGGCTCCCCCCCGCGTCCGAGGGCGGTGCGTGGGAAGGTCGGGGCGAGGCGCAGCGCCCGGCTCGACGAGACCGCAGCCGCCCCGGTCCGGCTCCGGGGCACGCCCCGACGCGCTTGTCGGATCGGCCCACGCCCACTCGCGCGTAGCGCCGAACCGCACGGCCACGGTGCCGCCCTCTGTGGGCCGCCCGGCGCGTGGCCCGCGACCGCGGGCGGCGGGGCGGGTGCGCCCCGTGTGTGGGGCCAGCTCCAGCGGCGGTTCGAGGCGGTGGACCCTCACTCCGCGCGCGCCGCAATGCGTCCGCGCGACCCACCGACCAGACCCACCGGCGCGAGGGGGCGACGGCCGGCCCGGGCGCTGTCGTACGGGACCGGCGAGCCACCAGACAGCCGCGCCTCCGCGCGCCGCGCAGCAGGCACCGGCGGCCGGACGGGGCCACCGCCGTGCATCCGCGCGCTGCCGCGGGCGCCGTCCCCCGTTTCGCGGGGGGGGGTTCGCGCTCCGCACAGGGGGCCCCCCGGGCGCCCGGAGCGC     
O       GTTTTTCTAACATTAAATATAATTCTACGAACAATTCATACAATCTATTTTAAACTTCAAATATTTTGATTAAAACTTGGTGTACGTACTAATTTGCTTATACTGGAAACAAAAGATATTGTATTATTAAACTCAAATTGACAATGAGAAAATCAATATTTACGTTCAATATCGATCTATATAATTAGAAGAAAAAATGTTTATAATGTAAGACTTTTGGATATTAATAAAATTTTATGAAATTTCATATTTGATTTGTTATTGAAAATGCATAGATTCTGATAAATATAGCATATCTATGATTTATACTTTTAATATAAATATAACCCATTTTAACTGAGGAGATATAATTATAAGATTAATAAATTTTTAAAAACCTGTTATTTATGAATGACTGATGTCTATAAATAAGTAGTATGTTATATTTAATATTTTTTTAAAAAAGTTTTCTACATAATATTACACTAAGCACTATTTAACCATATTTTAAATTAAAATTAAGATATTTTATAATCATATCTTGTATATAGTTTATATATCTGAAAATACTTTAATTATATAAATGGACAGATGTAATTTATACTTTGCAAACAATATTAATATTAATTTATTATCACAAAATATTATGTATTTTACCTATAATTAGACAGTTTTTTTATGGCAAAGTTTATAAGAATAGTTTATATCAAATTTATGAGAGATGATAAGTAATATTTATTCTTAATACTATCAAAGATTGCATATATTGAAATCCTTAATACTTTCGTCGATTTTTTAAATATATCAATACTCTTTGTAGGAACTACGTTTACATACTGTTTAATTTATTATTATAATATCTTAAGAAATATTAATACTTACATAGATATATAATACAAGAAATATTATATAAATTTAATAATTTCACACTATAATAACTCTTAATCTGTTGTATTCAAGATAACCAATTTTAGAATTAGGTTTGATATTTGAACAAATTTTAATGATTTTAATTTGCATTTGTTGCAGTGTCCTACAACAGATCAGTAATGAATCCTGGTTGTTTGTCCTATCAGCAAAGCCAGTTTTACTAACGAGCAGTGATAACCGTGCGGTCCGTCTTTAACTTGCTCCTTGCGGCTTATAAAGTCAACAAGTTCGTGTAAGACTTGTTATTTATGCGCCTAACAGAAGGATTCCAGTATCCGTACTTCAAGAGAATATCTAATTCCCTGATTGAAACAATGAACAGAGAAAATAAGTGGTATAGTTTCACCCTCTATCTTCAATCCCCTTCAGTAAGTGCTTAAGCAATAGAAACACGACATGAGGAAACGAATCCGAGATAATCGATGCGGCTCCGTGCCATTATACACGCTTGCGTAAGGATAAGTTAGTTAGTCTTACGAGACTGTTAGTTTTCGTGATACATTGCCCACTACATAATATTGGACCCCAGGGTATAGTAAGACTCCCGCCACTAAAAGAGTTTACGGGGTCCAGGGTGCAACTACAGGTAATCCTGCGTTATCTAGCTTCTATTGGGAGTGGGATATTAAAGTACTAATTGACTCATGGGTCACCACGACCTAAAGATCAGGACGGTTATATCATTTCCTTGTCCACCAGCCATTCGTCAATGCATCAGGACCGCCTTGATCATTTACGACAGTATAAGGCCGAGTTGGGAATATGTCTCTTGGAAAAGTTCTAACAAAGCTAGTCAAGGATAATCATTCAAATCTCCGTTACTTTGATAGAGCCGGACTCAGTCTAGGTTACTCTCTGTACAAAGGTAGTTAAGGATCTACTAAAATGACCGAACCCCTGTTTGGATGATGCCAATATGCAACTCATCGATAGTTTACCCTACCATAGATAAACCCAGTTCGAGTTTCTATCGTACCGATATAACTCCTTATAGGCCAATTTAGTTGATTTGCTGGGTATTATATCTTCTCCAATGGGGTGTTTTACCACTTTCTTATTCTCCATGATGGATTAACGCCTCCCCGAGAGGACCACGGCACGCCCACGCGGGCCGGTCCGCGCAACGCACTATAGTAGGGTGGAAAATTGGATTCCCCCGGGCGTGGCTATACGCCGCCGAGGTTGTGGTCAGTGTCATCGCGCAGAGTTCGCCTGGACAAAGCCAAACACATTGTCAAAAATTTTATCCGAATCATGGGTGGGAGGCTACGCCGTCGGGCTTGTAAGGCCGCTTTTGCCCCAATCCAGTTTATGTCGATGTGGGTCTATGGGGGTCTACGCGGACCGGCTGTACGACTCGATGTCGTGGCCACTAAGCGCACTCACCGGCCCAACTGCCCGCAGCGCGGAATGGTGGGCTTGTTGTTTGGACGGGCAGTTCACCAACGGTCAGCAAATGCCGACCGGGCCGGACGGCTGCGCCCGAGTTACAGAGCCCCCAATAGAAACGGCTGTGAAATGTCGCGACCCGGGGCGCCAGCAAACCCTTGTCCGAAACGAGTAAATCCTCCTGGGTACGATGCTCTGCGACACCCGAGCGCGCAGTGCAGGGTTTTGGATGATCGAGTAACAGGCTGCCCATGGATGAGGAATTTCGCGGGGGCCCGACAGGTCGTGTGTAGGCTACATCCAGTTCGAGCGGCAAGGCCAACTGACGCCAATACCGATCGAAGTATGCTCCCCGTTCCGAGACGAGTGTCCACAGTGCCCGGCTTCTTAGCAGGAGAGGACATAGTCAATGGGACAGGTTGATCCGCTAGACGCGAGCACGTGGGGACCAATACGGCACTCAGGCCAGTGCTTCTCCGCTAGGACGACGGCAGATACCTTGAATTAGCTACAACACCACCAGACTCTAGGCCTGAGCGCCGGAAGCAGGAGAAGCGCGCCCCGACTACACAAGTATAAAGACAACCGTCAATTGGCCCACGATCGTGGCGATTAGACCAAGGGGCGGACTCGCGGACAAGAGGGGATCGTGCGATATCCAACTCGAATCGAATGTGCGACGAGCGTCTCTCTTAATTCCGTGCGGCATCGCAAGCCCGCGCGGCGCCGCGGGCGGGGCCCCGGCACACCGGGAGCGACGAGCCTGGGGGCGTACCGGGCCCCCGACCCACTCCGGGGTCCCGCCCCCCGGGGCGGACCGCCCGCGCAGCGCTCTCACCGCGCCGCACGTGCAGGCCGGGCCCCAACGGCGCGCCCGAAGCGCCGCCGTAGACCCACCCGCGCGCACCCCCTGTCGGGGCCTGCGCACGCCATCCCGGGGCGGGCGCGCCCCGAGGCAGAAGCCAGGCGGGCCCCCGCACCGCGTTGCGCGCTGCGGCCGTCACCCGAGGCCGCACGGGGCTGGAGGCACTAAGGCCAGAAGCTGCCCCGGGCGGGGTGCGGGCCACGCCACGGTGAGGCGGCGCTGACGGGCCCGGCGTGAACCACGAGCGGCGGGCGGACCGAGCACAGGCCCGGGAGGGCATCCCCCCCCGATGGCGGGGCCGAAGGCTCCGCCGAGCCTTGGCGGGCGGTGGGTCGGGAGGTGGGGGCGAGCCGCACCGCCCGGCTAGACGAGACCCCAGGCACCCCGGCCCGGCTCCGGGGCACGCCCCGACGCGCTGGTCCGGCAGGCTCTCGCCCACTCGCGCGTAGCGCCGAACCGGACGGCGACGGTCCCCCGCCAAGGGGGCCGCCCGGCGCCTGGCCCGCGACCCCGGGCGGCGGGTCGGGTGGGCCGCGTTTGTGGGGCCAGCTCCCGCGGGGGTCCCAGGCGGTGGACCCTGACTCCGCGCGGGCCGCGATGCGTCCGCGCGACTCACCGACGGCACCGACCGGCGCGAGGGGGCGCCGCGGGGCCGCGCGGCTGGCGCACGGGACCGGCGAGCCGCCAGACAGCCGCGCCTCCGTGGGCGACGCGGCAGGCACCGGCGGCCGGACGGGGCCAGCCCCGTGCATCCGCGCACTGCCGCGGCCTCGGCCGCCCGTTTCGCGGGGGGGGGTTCCCGCTCCGCACACGGGGCCCCTCGGGCGCCCGGAACGC     
N       GTTTTTCTAATATTAAATAAAATTCTATGTACAATTTGTTCAATCTATTTTAAACTTCAAATATTTTGATTAAAACTTGGTGTACTTACTAAGATGCTTATACAGGCAAGTAAAGATATTGTATTATCAAACTATAATGGACAATGAAAAACTCAATATTTACGGTCAATATGGATCTATATAATTAGAAGAAAAAATCTTTATAATGTAAGAAAATTGGATATTTATAAAATTTTATGAAATTTCTTACTTGATTTTTTAATGAAAATTCATAGATTCAGATAAATATAGCATATCTATGATTTAAACTTTTACTATTAATATAACCCATTTTAACTAAGGAGATATAATAATAAGATTAAAAAATTTTTAAAAACCTGTTATTTGTGAAAGACTGTTGTCGATGGATATTTAGTATGATTTATTTAATATTTATTTAGAAAAGTTTTCTACAAAATATTACACTAAGCACAATTCAACACTTTTTTATATTAGAATTAAGATATTTTATAATCAAATCTGATAGACATTATATCCATCTGGAAATACTTTAATTATATAAATGGACTTAGTTAATTTATACTTTGCAAACTTTATTAGAATAAATTAATTATCACTAAATAGTATGTATTTTACCTATAATAAGACAGTTTTTTAATGGCAAAGTTTTTATTAGTTGTTTATATCAATTTAATGAGAGATGATAAAAAATATTTATTCTTAATATAATCGAAGTTTGCATATATTGAAATCCTTAAAACTTTGGACGATTCATTAAATATATCAATATTATTTGTAAGAAATGCGTATATTTACTTTTAAATTTTTTAGTACAATATCTTAAGAAATTTTAATAGTTACATTGATCTATAATACAAGAAATATAATATTACGTTAATAAATGCACACTATATAAAATCTAAATGTGTTGTACTTAAGTTAACAATATTTAGAATAAGATTTGATATCTGAACATATTTAAATGGTTTTATTTTGCATTCGTTGCAGTGTTTTACGACAGATCAGTAATGAATCCTGGTTGTTTGTCGTATCAGCAAAGATAGTTTTATTAACGAGTAGTGATAACCGTGCAGTCCGTCATTAACGTGCTCCTTGAGGGTTAGATCGTCAACAAGTGCGTGCAAGACTTGTTATGTATGCGCCTACCTGAAGGGTTCCAGTATTCGCTCTCCCCGAGAAGATCTAAAGGCTTGATTGAAACAATGAACTGAAAAAATAAGTGCTATAGTTTCATCATCAATCTTTAATCCCTTTCAGTAAGTGCTTAAGCAATAGAAACACGATATGAGGATACGAATCCAAGATAATCGATGCGCATCCGATCCATTTATCTCGTTTGCGTCATGATGAGTTAATAAGCCTTACGAGACTGTTAGTTTTGGTGATACATTGCCCACTTCACAATTTTGGACCCCATGGTATATAAAGACTTCCGCTACTAAAAAAGTTTATGGGGTCCCGCTTGCAACTACAAGCAATCCTGGGTTATCGCACTTTTATTGGGAGTGAGATATTTAAGTACTAATAACCTGATGGGTCACCACGTCCCCAAGTCCAGGTCGGTTATAGGCTTGCCTTGTCCAATAACGATTCGACAATCCATCAGGACCGCCTTGTTCATCGACGACAATATAATGCAGAGTTGGGAACATGTCTATAGGAAAAGTTCTAACAAAGCTAGGCAAGTAGAATCATTTAATTCTCCGTACCTTTGATAGAGAAGCACTCGGTCAAGGTTACTAAATATTCAAAGATAGTTAAGGATCTGCTAAAATGACCGAACCACTGTTGGGATAATCCCAATATGCAACTCAATGATAGTTTGACCTACCATTTATAAACCCAGTGCGAGTTTTTATCGTAGGGATGTAGATCCTTATAGGCCAATTTTGTTGGTAAGTTGGGTATAGCATCTTCTGCAATGGGGTATTTTACCAGTTTCCTACTCCCCATGAAGGAGTAACGCCTCCCCGAGAGGAGCACGGCACGCCCACGCGGGCAGGTCCGCGCAACGCAGTAAGGTAGGGTGGAATATTGGAGTCCCCAGGGAGTGGCTACCCGACACCGCGGTTGTGGTCAATGTCATGGCGCAGAGTGCGCCTGGACAAAGCAAAACACATGTTCAACAATTTTATCCGAAGCGTGGGTAGGGAGCGACGCCGTCGGGCTGATAAGGCCGCTTTTGCCCCAACCGGGTTTAAGGCGGTGAGGGTCTATGGGGGTCTACGCGGGGCGGCTGTGCGACTCGATGTCGTGACCGCTCAGAGCACTCACCGTCCCAACTGTCCGCAGCGCGTAACGGGGGGCTTGTTGTTTGGACGTCCGGTTCACCCCGGCTCAGCATATCTCGACCGGGCCGGACGGCTGCGCCCTAGTTACACAGCCCCCACTAGACACGGCTGTCAAATGTGGCTACCCGGGTCGCCAGCAACCTCTTGTCCGAAAGGAGTGAAACCTGCGGGGCACGATGGTCTTCGACTACCGCGCGCGCAGTGCAGGGCTTTGGATGCTCGCATCACAGCCTGCCCATGGCTGAGGAATTACGCAGGGGCCCGACAGGTCGTGTGTAGGCTGCATCCGGATCAACGGGCACGGCCAACTGACGCCTCTACCGATCGAAGTATGCTCCCGTTTCCGAGAGCAGTGTCCGCTCTGTCCGCCTTGTCCGCTGGGGAGGACATCGTCAAGGGCCCTAGATGATCCGCTAGACGGGACCGCGGGGGGATCAATACGGCACTCCGGCCAGTACGTCTCCGCTAGGACGACGTCAGATACCTTGAATTAGCTACAACCCCACCAGTCTCTAGGCCTGAGCGACCGAAGCAGGAGCAGTGCGCCCCGACTACACAAGTATAAAGACAACCGTCAAGTGGGCCACGGTCGCGGCGATTAGACCAAGGGGCCGAATCGCGGACAGGAGGGGATCGTGTTCTATCCAACTTCAATCGAATGTACGACGAGCGTCTCTACTAATGCCGTGTGGCATCGCAAACCCGCGCGCCGCCGCTGCCGGGGCCCGGGCACACCGCGAGCGTCGAGCCTCGGGCCCTACCGGGACCCCGACCCACTCCGGGTTTCCCCCCCCCGCGGCGGTCCCCCCGCGCTGCGCTCTCACGGCGCCGCACGTGCAGTCCGGGCCGCTACGCCGCCCCCGGAGTGCCGCCCGAGACCCACCCGGGCGCACCCGTTGTCCGCCGCTCCGCACACCATCCCGGGGCGGGCGCGCCCCGAGGCAGAAGCCAGGCGGGCCCGCGCACCGCGTTGCGCGCTGCGGCCGTCAGCCCAGGTCGCGCGGGGCTGGACGTCGTAAGCCCCTACGATGCCCCCGGCCAGGTACGGGCGACGACACGGTGAGGCGGCGCCTACGGCCCCGGCGCGAACCCCGAGCGGTGGGGGGGCAGAGCACACGCGCGGCAGGGTACCCCACCCCGGTGGCGCGGCCGAAGGCTCCCCCCATCGTCCGCGGGCGGCGGGTCGGTAGGTGGGGGCGGGCCGCACCGCCCGGCTCGACGAGACCGCAGCCCCCCCGGTCTGGCTCCGTGACACGCCCCGTCGCACTTGTCGGATAGGCACCCGCCCACTCGCGCGTAGCGCCGAACCGGACGGCGACGGTGCGCCCCGCTGTAGGCCGCCCGGCGCCTGGCCCGCGACCACGGGCGGCGGGGCGGGTGGGCCGCGTTTGTGGAGCCAGCGCCACCGGGGGTTTCAGGCGGTGCTCCCTCACTCTGCGCGAGCCGCGGCGCGTCCCCTTGACTCACCGACCGCGCCGACCGGCGCGAGGGGGCGACGCGCGGCCGCGCCGCTGGCGAACGGGACCGGCGAGCCGCCGGACAGCCGCGCCTCCGTGGGCTACGCAGCAGGCACCGGCGGCCAGACGGGGCCACCCCCGTGCATCCGCGCACTGCCGCGGGCTGGGCCCCCCGTTTCGCGGGGGAGGGTTCGTGGGCCCCACAGGGGGCCCCCCGGGCGCCCGGAGCGC     
M       GTTTTTCTAACATTAAATTTAATTCTATGTACAATTTGTTCAATCTATTTTAAAATTCAAAAATTTTGATTAAAACTTGGTGTACTTACGAAAGTGCTTATATAGGCAAGAAAAGATATTATATTAGTAAACTCTAAATGACAATGTTAAATTCAATATTTACGTTCAATATGGATCTACATAATTAGAAGAAATAATGTTTATTGTGTAAGAAAATTGGATATTTATAAAATTTTATGGAATTTCTTATTTGATATGAAAATGAAAATACATATATTCAGATAAATATAGCATATCTATCATTTATACTTTTATTATCTATTTAACCCTTTTTCACTGAGGAGATATAATAATAAGATTAACAAATTTTTAAAGATCTGATATTTAAGAATGACTGTTGTCGATAATTAACTAGTATGATTTATTTAATGTTTGTTTAGAAAAGTTTACTACATAATATTACACTAAGCACAATTAAACAATTTTTTAAATTAGAATTAAGATTTATTATAATCAAATATGATATACTATTTATCCATCAGGAAATACATTAAGTAAATGAATGGGCTTGGGTAGTTTATACTTTACATACAATATTAGAATAAATTTATTATCACGAAATAGAATGTATTTTACCTATAATAAGACAGTTTTTTAATAGCAAAGTTTTTTAGAATAGTAAATATCAAATTAATGAGGGATAATAAGTTATATTTCTTCTTAATATTATCGAAGATTGCATATATTGAAATCCTTATTACTTTGTCCGATTTATTTACTATATCAAAAATCTATTTATTAATTCCGTATAAATATCGTTTAATTTTTTATTATAATATCTTAAGAATTTTTAATATTTACATAGATATATAATACCCGAAATATAATATAAAGTTACAAAATTCAAACTATATCAGTTCCTAATGTGTTGTAATAAAGGTAACCACATTTAGATTAAGATTCGATATTTGAACAAATTTTAATGGTATTATTTTGCATTCGTTGCAGCGTTATACTACAGATCAGTAATGAATCCTGGTTGTTTCTCATATCAGCAAAGAAAGTTTGATTAACGCGTAGTTTTAACCGTGCGGTCCGTCATTAACTTGCTCCTTGAGGGTGAAATTGTCAACTAGTTCGTGCAAGACTTGTTATTTATGCCCCTACCTGAAGGGTTCCAGTATCCGCTATTCTGGAGAATATCTAATGACTTGATTGAAACAATGAACAGAAAAAATAAGTGTTATAGTTTTAACTTCTATCTTAAAGCCTGTTCAGTAAGTGCTTAAGCTGTAGAGACGCGATTTGAGGATACGAATCCGAGATAATCGATGCGCATTCGCTCCATATTTCTCGTTTGCGTAACGATGAGGTAATAAGTCTTACGAGCCTGTTAGTTTTTGTGATACGTTGCCCTCTTCACAATTTTGAACCCCAGGGTATATAAAAACTTCCGCCACTAAAAGAGTATACGGGGTCCGGCGTGCAACTACATGTAATCCTGCGTCATCTAGCTTTTATTGGGAGTGTGATATTTAAGTACTACTATCCTGATGGGTCAACACGTCCTGAAATTCCGTTAGGTTATTTGATTACCTTGTCCATTAGCTATTCGACAATTCATCAGGCCCGCCTTGATCATCGACGACAATATAAGGCCGAGTTGGGAACATGTCTCTAGGAAAAGTTCTAACAAAGCTAGTCAAGTAGAATCACTAAAATCTCCGTAGCTTTGATAGAGACGCACTCAGTCTAGGTTAATCAGTATACAAAGGTAGTTAAGGATCTATTAAAATCACCGAACCACTGTTTGGATAATGCCAATATGAAACTCAATGACAGTTACACTTACCATATATAAACCTTGTCCGAGTTTTTATCGTAGGAATGTAGACCATTATAGGCCAATTTAGTTGTTATGCTGGGTATATCATCTTCTGCTATGCGGTGTTTTACCACTTTCCTACTCCACATAAAGGATTAACGCCTCCCCGACAGGAGTACGGCCCGCCCACGCGGGCAGGTACGCGCAACGCAATAGTGTACGGTGGAACATTGCATTCCCCGCGGAGTGGATATCCGTCCCCGAGGTTGTGCTCAGTGTCATAGCGCAGAGTTCGCCTGGACAAAGCCAAACACATGTTCAAAAATTTTATCCGAAGCATGGGTCGGATGCGACGCCGTCGGGCTTATAAGGCCGCTTGTGGCCCACTCTAGTTTACGGCGGTGAGGGTCGAGGGGGGCCTACGCGGGGCGGCTGTTCGACTCGATGTCATGGCCGCTAAGAGCGCTCACCGACCCAACTGTCCGCAGCGCGGAGCGGTGGGCTAGTTGATTGGACGTCCGGTTCACCACGGCTCAGCAGATCTCGACCGGGCCGGACGGTTGCGTCCTCGTTACCGAGCCCCAACTAGAAACGGCTGTCAAATGTGGCTACCCGGGGCGCCAGCAAACCCTTGTCCGAAACGAGTAAATCCTGCGGGGCACGCTGGTGTGCGACAACCGAGCTCGCAGTGCAGCGTTTTGGATGATGGCATTACAGGCGGCCCATCACTGAGGAATTACGCGGGGGCCCGACAGGTCGTGTGTAGGCTACATCCCGTTCTATCGGCGAGGCAAGCTGACGCTTATAACAATCGAACTATGCTCCCCGTTCCGAGACCAGTGTCCACTGTCCCCGGCACCTTAGCTGGCGAGGACTTCGTCAATAAATCTAGTAGATCGGCTAGACGGGACCAGGGGGGGACCATTACGACACTCGGGCCAGTACATCTCCGCTTGGACGGCGTCAGATACCTTGAATTAGCAACCACCCCGCCAGTCTATAAGCCTGAGCGCCGGAAGCAGGAGGAGTGCGCCCCGAGAACACAAGTATAAAGACAACCGTCCAGTGGCCCTCGGTCCCGGCGGTTAGACCATGGGGCGGACTCGCGGACAGGAGGGGATCGTGTTATATCCAACTTGAATCGAAAGTACGACGAGCGTCGTTACTAATTCCGCGCGCCCTCGCAACCCCGCGGGCCGCCGCGGCCGGGGCCCGGTCACAGCGTGAGCGGCGAGCCCGGCCGCCTAGCGGGCGCCCGACCCACTCCGTGGTCCCGCCCCCCGCGGCGGTCCGCCCGCCCTGCGCTGCCAGCGCGCCGCACGTGCACGCCGGGCCGCTACGTCGCCCTCGAGGGGCCGCCAGAGACCCACCTGGCCGCACCGCTGCTAGGCAGCTGCGCACCCCAGCCCGGGGCGCCCGCGCCCCGAGGCAGAAGCCCGACGGGCCCGCGCACCGCGTGGCGCGCTGCGGCCGTCACCCTAGGCCGCGCGCGGCTGGAGTTCCTATGGCCATACGCTGCCCCGGGCCGGGTTCGGGCCACGGCACGGTGAGGAGGCGCTTACGGTCCCGCCGAGAACCACGACCCGCGGGGGGGCGGAGCACACGCCCGTTAGGGTACCCCACCCCGTTGGCGACCCCGCGGGCCCGTGCCATCGTCCGCGGGCGGTGGGTCGGGAGGTCGGGGCCGGCCGGGGCGCCCGGCTCGACGAGACCGCCGGCGCCCCGGTGCGGCTCCAGGAGACGCCCCGACGCGCTTGTCGGATAGGCCCCCGCCCACCCGCGCGTAGCGCCGAACCGGACGGCGACGGTGCCCCCCGATGTGGGCCCCCCGGCGCGTGGCCCGCGACCCCGGGCGGCGGGGCGGGTGGGCCGGGTCTGTGGGGCCAGTCCCCGCGGGGGTGCCAGCCGCTGGTCCCTCACTCGGCGCGGGCCGGAGTGCGGGGGCTCGTCTCACCGACCGGACCGACCGGCGCGAGGGGGCGACAGCCTGCCGCGCAGCTGCCGAACGGGGCCGGCGAGCCGCCAGACAGCCGCGCCTTCGAAGGCCAGGCAGCAGGCACCGGCGGCCGGACGGGGCCACCCCCGTGCATCCGCGCACTGCCGCGGGCTCGGCCGCACGTTTCGCGGCGGGGGTGTCGCGTTCCCCACACGGGGCCGGACGGGCGCCCGGAGGTC     
L       GTTCTTCTATCATTAAATTTAAATCTAAGTACAATTTGTTCAATCTAGTTTAAACTTTAAATCTTTTGTTTAAAATTTGGTGAACTTACTAATGTGCTTATACTGGCAAGAAAAGATATTGTATTATTAAACTCTAATTGACAATGTAAAATTCAATATTTACGTTCAATATGTATCTACATAATTAGAAGAAATACAGTTTATATTGTAAGAAAATTGGAAATTTATAAAATTTTATGGAATTTCTTATTTGATTTGTTAATGAAAATTCATATATTCATATAAATATAGCATATCTATGATTTATACTTTTACTATTCATTTAACCCTTTTTTACTGAGGAGATATAATAATAAGATTAATAAATTTTTAAATACCAGTTTTTAATGAATGACTGTTGTCGATTAATATATAGTATGATTTATTTAATATTTTTTTAGAAAAGTTTTCTACATAATATTACACTAAGCACAATTAATCAATTTTTTAAATTAGAATTAAGGTATGTTATAATCATATCTGATATATAATTTATTAATCCGTAAATACTTTAAGTATATAAATGGACTTTGGTAATTTATACTTTGCAAACAAAATTAGAATAAAATTATTATCACTAAATAATATGTAATTTACCTATAATAAGACAGTTTTTTGATGGCAAAGTTCGTAAGAATTGTATATATCAAATTAAAGAGAGATGATAAGTAATATTTTTACTTATTATTAAAGTAGTTTGTATATATTGAAATATTTATAACTTTTGCCGATTTATTAAATATATCAATAATCTATGAATTAAATACGTATATATAATGTTAAATTTTTTATTATAATATCTAAAGAAATTTTTATATTTACATAGATTATTAATACAAGAAATATAATATTAATTTAATAAATGAAAACTATATTATATCTAAAAGTGTTGTATTAAAGATAACCAGATTTAGAATAAGATATGATTTTTGTACATATTTAAATGGTTATATTTTGCATTCGTTGCAGTGTTATACTACAGATTAGTAATGACACCTGTTTGTTTGTCCTATCCGCAAAGATAGTTTTATTATCGCGTAGTGAAAACCGTGCAGTCCGTCATAAACGTGCTCCTTGAGGGTTAACTTGTACACGAGTTCGTGCAAGACTTGTTATCTATGCGCCTACATGAAGGGTTCCAGTACCCGCGCTCCCTGAGAATATCTAATGGCTTGATTGAAACAATGAGCAGAAAAAATAAGTGTGATAAGTTTAACATCTATCTTAAAGACTTTTCAGTTAGTGCTTAAGCTATAGAGACACGAAATGAGGATGCGTATCCGAGATAATCGACGCGCGTCCGTGCCATTTTTCGCGCTTGCGAAATGATGCGATAATAAGTCTTACGAGACTGTTAGTTTTTGTGATACTTAGCCCCCTGTACAATTTTGGACCCCAAGGTATATAAAAACTTCCGCCACTAAAAGCGTGTACGGGGTCAGGGGTGCTACTACAGGTAATCCTGCGTTATCAAGCTTTTGTTGGGAGTACGATATTTAAGGACTATTATCCTAATGGGGCACCACGTCCAGAACGACCGGTCGGTTATAAGATCACCTTGTCCAATAGCAATTGTTCAATTCATCGTGTGCGCCTTGATCATTCACGACAATATAAGGCCGAGTTGGGCACATGTTTCAAGGACAAGTTCTAACAAAGCTAGTCAAGTATAATTAGTTAGATCTCCGTATCTTTGATAGAGATGCACTCTGGCTAGGTTAATCAGTTTACAAAGGTAGTTAAGGATGTACTAAAATGACCGAACCACTTTTAGGATAATGCCAATATTAACCTCATTGATAGTCTGACCAACCATATATAAACCCAGTTCGAGGTTTTATCGTAGGAATGTAGATCCTTATAGGCAAAGTTAGTTGCTATGCTCGGTATAAGATCTTATTCTATGAGGTGTTTTACCACTTTCCTACTCGCCATGAAGGATTAACGCCTCCCCGAGAGGAGCACGGTACGCCCACGCGGGCAGGTCTGCGCAACGCAATAACATCCGGTGGAACATTGCATTCCCCGCGGAGTGGGTATCCGTCCCCGAGGTTGTGGTCAGGGTCATAGCGCAGAGTTCGCCTGGACAAAGCCACACACGTGTTCTACAATTTTATTCGAAGCATGCGTGGCAGGCGCCGCCGTCGGGCTTATAAAGCCGCTTTTGCCCCACTCCGGTTTATGGCGGTTAGGGTCTACGGGGGTCTACGCGGAGCGGCTCTTCGACTCGATGTCGTGACCCTTAAGAGCTCTCACCGGCCCAACTGTCCGCAGCGCGGAATGGTGGGCTCGGTGTTTGGACGGGCGGTTCACCCTAGCTCAGCATACCTCGACCGGGCCGGACGGCTGCGTCCCCGTTACATACCCCCAACTAGAGACGGCTGTCAAATGTAGCGACCCCGGGCGCCAGCAAATCCTTGTCCGTAATGAGCAAATCCTGCGGGGCACGATGGTGTGCGACAGCCGAGCGCGCAGTGCAGGGTTTTGGATGATCGCATCAAAGGCTGCCCATCGCTGAGGAATTTCGAGGGGGCCCGACAAGTCGTGTGTAGGCTACATCGCGTTCTAATGGCAAGGCCAGCTGACGCGTCTACCGATCGAAGTATGCTCCCCGTTCCGAGACCAGTGTCCACTGTGCCCGGATTCTTAGCTGGTGAGGACATCGTCAATGGCCATAGTTGATCGGCTAGACGGGACAAGCGGGGGACCATTACGGCACTCGGTCCAGAACGGCTTCGCTTGGACGAGGTCAGATTGCTTGAAATAGCTACAACCCCACCAGTCTATAGGCCTCAGCGCCGGAAGCAGGAGAAGTGCGCCCCGACAACACAAGTATAAGGACAACCGTCAAGTGGTCCACGGTCGCGGCGCTTAGACCAAGGGGCGGAATCGCGGACATGAGGGGACCGTGTTATATCCAACCTGAATCGAATGTTCGGCGAGCGTCGTTACTATTCCCGTGCGCCCTCGCAAGCCCGGGCGCCGCCGCGGGCGGGGCCGGGGCACACCTTGAGCGACGAGCCCGGCGGCCCACCGGGGGCCCGACCCACTCCGGGGTGCCGCCCCCCGCGGCGGTCCGCCCGCGCCGCCCTCCCACGGCGCCGCACGTGCAGGCCGGGCCGCTACGTCGCCCCCGGGGCGCCGCCAGAGACGCACCCGGGCGCAGCACCCGTCAGCCGCTGCGCACACCATCCGGGCGCCGACGCGCCCCGAGGGAGAAGCTGGGCGGGCCCCCGGACCGCGTTGCGCGCTGCGGCCGTCACACCAGGCGGCGCGGGCCTGGAGGTGCTAAGGCCCTACGCTGCCCCGGGCGGGGTTCGGGCCACGGCACGGTGGGCCGGCGCTTACGGTCCCGGCGAGAACCACGAGCGGGGGGGGGGCCGAGCACAGGCTCGAGAGGGTACCCCACCCCGGTGACGACGCCGGAGGGTCGCACCAGCGTGCGCTGGCCGCGGGTCGGGAGGTCGGGGCGGGCCGGAGCGCCCGGCTCGACGAGACCGGAGGCACCCCGGTTCGGCTCCGGGCCACGCCCCGGACCGCTTGTCGGATAGGCCCTCGCCCACTCGCGCGGAGCGCCGAACCGGACGGCGGCGGCGCCACCCAGTGTGGGCCGCCCGGCGCGTGGCCCGCGACCCCGGGCGGCGGGTCGGGGGGGCCGCGTTTGTGGCGCCGGCCCCCGCGGGCGTTCCAGGCGCTGGTCGCTCACTCTGCGCGGGCCGCCGGGCGTCCGCGCGACTCACCGACCGAACCGACCGGCGCGAGGGGGCGCCGGCCGGCCGCGCCGCTACCGAACGGGCCGGGCGAGCCGCCAGATAGCCGCGCCTCCGGGGGCTACGCAGCAGGCACCGGCGGCCGGACGGGGCCATCCCCATGCATCAGCGCACTGCCGCGGGCTCTGCCGCCCGTTTCGCGGGGGAGGGTTCGCGTTCCACACGGGGTGCCCGACGGGCGCACGGAGCGC     
K       GTTTATCTAATTTTAAATCAAATTCTAAGAACAATTTGTTCAATCTTTTTAAAACTTCAAATATATTGATCAAAATTTGTTGTACTTACACATGTGCTTATACTGGCTAGAAAAGATATTGTATTATTTAACTCTAATTGACAATTTGAAATTCATTATTTACGTTCAATATAGATCTACATAATTAAATGAAATAATGCTTACAATTTAAGAAAATTTGATATTTATAAAATTTTATGGAATTTCTTATTTGATTTGTTAATGAAAATTCAACTATTCAGATAAAAATAGCATATCTATGATTTTTACTTTTACTATTAATTTAACCCTTTTTAACTTAAGAGATTTAATAATAAGATTAAAAAATTTTTAAAAACCTGTTGATTATGAAGGACTGGTGTCAATTTCTAACTAGTATGATTTATTTAATATTTTTTTAGAAAAGTTTTCTACATAATATTACACTAAGCACAATTGAACAATGTTCTAAAATAAAATTAAGATTTTTTTTAATCAAATGTGATATACATTGTATCCACCTGAAAATACTTTAATTATATTAATGAACATTTGTACTTTATACTTTTCCAACATTATTAGAATAAATTTATTATCACTTAATAGTATGTAATTTTCCTATAATAAGACAGTTTTTTTGTGGCAAAGTTGATAAGAATAGTTTATATCATATTGACGAGAGATGATAGGTAATATTTCTTCTTAATATTATCGAAGATTGCAAATATTGAAATCCTTATTACTTTGGACGATTTATTAAGTATATCAATACGCGCTGTAATAAATTCGTATATATACTGTTAAATTTTTTATTATAATATCTTAAGAAATTTTAATAATTACATAGATATATAATACAAGAAATATAATATTAAGTTATTAATTTCAAACTATATTATATCTGAATGTGTTGTTTTTAAAATAACTATATTTAGAATAAGATTTGATATTTGAACAAATTTTAATGGTTATATTTTGCATTCGTTGCAGTGTTGTACTACAGATCAGTAATGACTCCTGTTTGTTTGTCGTATCAGCAAAGACAGTTTTATTAACGAGAAGTGATAACCGTGCGGTCCGTCCATAACTAGTTCCTTGCGGGTTAAATGGTCAACAAGTTCGTGCAAGACTTGTTATTTATGCGCCTACATGAAGGGTTCCTGTATCCACTATTCCAGCGAATGTCTAATGGCTTGGTTGAAACAATGAACGGAACCAATAAGTGGTGTAGTTTTAACATCTATCATTAAGCCCTTTTAGTAAGTGCTTAAGGAATAGAGACACGATCTGAGGATACGAATCCTAGATAATCGATGCGAATCCGTTCCATTATTCTCGCTTGCGTAAGGATAAGTTAATCAGACTTACGAGACTGTTAGTTTTTGCGATACATTGCACACTACACAATGTTGGACCCCTTGGTATGTTAAGACTTCCGCCACTAAAAGGGTCTACGGGGTCCGGCGTGCGACTACAGGCAATCCTGCGTTGTCCAGTTTTTATTGGGAGTGTCATATTTAAGTCCTTATATCCTGATGGGTCACCACGTCCAAAACATCCGGTCGGTTATATGATTGCCTTGTCCAATAGCTATTCGACAATTCATCATGAACGCCTTGATGATATACGTCAGTAAAAGGCCGAGTTGGGTACATGTCACTAGGAAAAGTACTAACAAATCAAGTCAAGTAGAATCATTTAAATCTCCGTACCTTTGATAGAGTTGCACTCAGGCTAGGTCAATCATTTTACAAAGGTAGTTAAGGATCTAGTAAAATAACCCAACCACTGTTTGGATAATTCCAATATGCAACTCAATGGCAGTTTGTCATACCATATATAAACCCTGTTCTAATTTGTATCGTAGGTATTTTGAACCTTATAAGCCAAGTTCGTTGCTATGCTAGGTCTGGCATCTTCTTCTATGAGGTGATTTACCACTTTCCTCCTCCCCATGAGGCACTAACGCCTACCCGAGAGGAGCACGGCACGCCCACGCGGGCCGGTCCGCGCAACGCGAGAACCTCCGGTGGACCATTGGATTCCCCGCGGAGTGGTTAACCGGCCCCGGGGTTGTGGTAAGCGACCTAGCGCCGAGTTCGCCCGGACAGAGCCAAACACATGTTCAACAATATTATCCGAAGCATGGGTGCGCGGCGCCGACGTCGGGCTTCTAAACCCGCTTTTGCCCCAATCCCGTTTATGGCGGTGTGGCTCTATGGGGGCCTACACGGGGCGGCTGTTCGAAGCGCTGTGGTGATCGCTAAGAGCATTCACCGGCCCAACCATCCGCAGGGTGCAACGGTGGGCTGGGTGTTTGGAGGTGCGGTTCACCCCAGTGCAACACATCTCGACCGGGCCGGACGGCTGCGTCCCCGTTACGCAGCCCCAACTAGAAACGGCTGTCAAATGTGGGTACCCGGGGCGCCAGCAAATCCTTGTCCCACGTGAGGTACGCCTCCGGGGCACTATGGTGTGGGACAAACGAGCGCGCAGTGCAGCGTTTTGGATGTTCGCATCACAGGCCGCCCATCGCTGAGGAGTTACGCCGGGGCCGGACAGGTCGTGAGTAGGCTACATCCCGTTCTAACGGCAAGGCCAGCTGACGCCTCTACTGATCGAACTATGCTCCCCGTTCCGCGACCAGTGTCCACTGTGCCCGGCTCCTCAGCTGGGGAGGAGATCGTGAAGGGCTATAGATGATCCGCTAGACGGGACCAGGCGGGGACCATTAGGGCACTCCGGCCAGTACGGCTCCGCCTGGACGACGCCACATACCTTGAATTAGCTACAACACCGCGAGTCTCTAGGCCTGAGCGTCGGAGGCAGGAGAAGTGCGCTCCGACAACACAAGGATAAAGGCAACCGTCAAGTGGCCCTCGGACGCGGCGTTTAGACCAAGGGGCCGACTCGCGGACAGGAGGGGATCGTGTTATATCCAACTTCGATCGAATGTACGGCGAGCGTCGTTATTACTCACGT????????????????????????????????????????????????????????????????????????????????????????????????????????????????????????????????????????????????????????????????????????????????????????????????????????????????????????????????????????????????????????????????????????????????????????????????????????????????????????????????????????????????????????????????????????????????????????????????????????????????????????????????????????????????????????????????????????????????????????????????????????????????????????????????????????????????????????????????????????????????????????????????????????????????????????????????????????????????????????????????????????????????????????????????????????????????????????????????????????????????????????????????????????????????????????????????????????????????????????????????????????????????????????????????????????????????????????????????????????????????????????????????????????????????????????????????????????????????????????????????????????????????????????????????????????     
J       GTTGATCTAACGTTAAAATTAATGATAAGAACAAATTGTTCTATCTTTTTTAAACATCAAATACTTTGATTAAAACTTGGTGTACTTACTAAGGTGCTTATACTGGAAAGAAAAGATATTATATTATTTAACTATGATTGACAATGTAAAATTCAATATTTACGTTCAATATGAATCTAAATATTTAGATGATATAATACTTATAATTTAAGAGAATTGGATCTTTATAAAATATTAAGGAATTTATTATTTGATTTGTTAATGAAAATTCATAAATTCAGATTAATATAGAATATCTATGATTTCTACTTTTATTATTAATTTAACCCATTTTAACTGAGGAGATATAATAATAAGATTAATAAACTCTTAAAAACCTGTTATTTAAGAATGACTGTTGTCAATTAATAACTAGTATGATTTATTTAATATTTATTTAGAAAAGTTTTCTACACAATATTACACTTAACACAATTAAACAATTTTTTTAATTAGAATTAAGATATGTTATCATCAAATTTAATATACATTCTATTCATCTGAAAATACGTTAATTATATAAGTGGACTTTCGTAATTTATACTTTGCAAACAAAATTAGAATAAATTCATTATCACTAAATAGTATGTAATTTTCCTATAATCAGACCGTTTTTTTATGGCAAAGTTTATAAGAATAGTTCATATCAAATTAATGAGTGATAATAAGTCATATTTCTCCTTAATATTATCGGGGTTTTCATATATTGAATTACTTATTACTTTGGCCGATTTATTAATTATATCAATACTCTATGTAATAAATACGTTTATATACTGTTTATTTTTTTATTATAATATCTTAAGAAATTTTAATAATTACATAGATATATAATACAAGATATATAAGATTTAATTATTAAATTCAATCTATATTATTTCTAAATGTGTTGTATTCAAGATCACAATATTTAGTGTAAGATTTGATTTTTGAACAAATTTTAATGGTTATATTTTGCATTCGTTGCGGTGTTTTACTACAGATCATTAATGACTCCTGGTTGTTTGTTTTATCAGCAAAGAAAGTTATAATAACGAGGAGTGAAGACCGGAACGTGCGTCATTAACTTGCTCCTTGAGGGTTAAATTGTCAACCAGTTCGTGCAAGACTTGTTATTTATGCGCCTACTTGAAGGGTTCAAGTAGCCGCTCTGCCCGAGTATTTCAACTGTCCGGATTAAAACAATGAACGGAAGCAATAAGTGGTGTAATTTTAACATCTATCCTCAAAACCTTTCAGTCAGTGCTTAAGCGATAGAGACACGATTTGAGGATGCGAATCCTAGGTAATCAATGCGAATCCGTGCCATCTTTCTCGTTTGCGTAACGATGAGGTAATAAGACTTACGAGACTGTTAGTTTTTGCGATACAGTGCCCACTACACAATTTTGGACCCCTAGGTATATTAAAACTTCCGCTACTAAAGGCGTATACGGCGTCCGGTTTTCAACCACAGGTAATCCTGTGTTATCGAACTTATATTGGGAGTTGGATATTTAAGACCTAATGTGCTCATGGGTTACCACGTCCATAATAACCGGTCGGTTATATGATTTCCTTGTCCAATTGCTATTCGACAATCCATTTTGAACGCCTTGATCATGGACGACAATATAAGGCCGAGATGGGCACATGTCTCTAGGAAAAGTTCTAACCAATCTAGTCAAGTATAATCAATAAAATCTCCGTTACTTAGATAGAGTCGCACTCGGGCCGGGTTACTCAGTATAGAAAGGTAGTTAAGGATCTCCTAAAATGACCGAACCATAGTTTGGATAATGCCAATATCCAACTCATGGATCGTTTGACCTACAATATATAAACCCAGTACTGGTTTTTATCGTAGCTATGTAGATCCTTATAGGCCAATTTAGTTGCTAAGCTAGGTCTAGAATCTTCTTCTATGAGGTATTTTACCGCTTTCCTACTCGCCATGAGGCAGTAACGCCTCCCCGAGAGGAGCACGGCACACCCACGCGGGCCGGTACGCGCAACGCAATAAAGTCCGGTTAAACTTTGGATTCCCCCCGGAGTGGCTATGCGTCCCCGAGGTTGTGGTCAGAGTCATAGCGCCGAGTTCGCCTGGACAAAGCCAAACACATGTTCCGCAATTTTATCCGAAGCATGTGTGCAAGGCTCCGCCGTCGGGCTTGTAAGGCCGAGTTTGCCCCAACCTAGCTTATGGCCGCGGGAGTCTATGGGGGGCAACGCGGGGCGGCTGTTCGACTCTAAGTCGTGACCACTAAGAGCACTCACCGGCCCAACTGTCCGCAGTGCGGAACGGTGGGCTCGGTATTTTGAGGTCCCGTTCACGCCAGGTCATCATAGGTCAACCGGGCCGGACGGCTGCGTCCTCGCTCCACAGCCGTAAGCAGATACGGCTTCCAAATGTGGCTACGCGGGCCGCCAGCAAGTCCTTGTCCCAAATGAGCCACTCCTCCGGGGCACGATGTTGTGCGACAAACGAGCGCCCAGTGCAGTGTTTTGGATGTTGGCATCACAGACCGCCCATCGCTGAGGAGTTACGCGGGGGCCCGACAGGTCGTGTGTAGGCTGCATCCGGTTCTACCGGCAAGGCCATCTGACGCCGCTATCGATCGAATTATGCTCCCCGTTCCGAGACCAGTGTCCACTGTGCCCGGATTATTAGCTGGGGAGGACATTGTGAAGGGCTACAGTTGATCCGCTAGACGGGAACAAAGGGGGTCCACTACAGCACTCGGGCCAGTACTGCTCCGCTTGGACGACGTCACAGACCTTGAACTAGCTACACCGCGCCCAGTCTCTAGGCCTGAGCGCCGGAAGCAGGAGAAGTGCGCCCCCACAACACAAGTATAAGGGCCACCGTCAACAGGCCCACGGTCGCGGGGCTTAGACCAAGGGGCGGACTCGGGGGCAGGAGGGGATCATGGTATATCCAACTGGAAGCGAATGTCCGGGGAGGGTCGTTATTAGTCCCGT????????????????????????????????????????????????????????????????????????????????????????????????????????????????????????????????????????????????????????????????????????????????????????????????????????????????????????????????????????????????????????????????????????????????????????????????????????????????????????????????????????????????????????????????????????????????????????????????????????????????????????????????????????????????????????????????????????????????????????????????????????????????????????????????????????????????????????????????????????????????????????????????????????????????????????????????????????????????????????????????????????????????????????????????????????????????????????????????????????????????????????????????????????????????????????????????????????????????????????????????????????????????????????????????????????????????????????????????????????????????????????????????????????????????????????????????????????????????????????????????????????????????????????????????????????    
I       GTTCATCTAACTTTAAATATAATTCTAAGTACAAATTCTTCAATCTATTTGAAACTTCAATTATGTTGATTAAAATTTGGTGTACATACTAATGAGCTTATACTAGTAAGTAAAGATATTGTATTATTTAACTCTGATTGACAATGTAAAATTCATTATTTACGTACAATTTGTGTCTATATAATTAGATGAAATAGTGCATACAATTTAAGAGAATTGGATATTAATAAAATTTTATGAAATTTCTTATTTGATTAGTTAATGAAAATTCATATATTCGTATAAATATAGCATATCTAAGATTTTCACTTTTACTATTAATTTAACCCTTTTTCACTTAGGAGATATAATAATAACATTTACAAATTCTTAAATACCTGTTAATTATGAATGACTGTTGTCTATTAGTATTTAGTATGATTTAATTAATATTTATTTATAAAAGTTTTCTAAATAATATTACACTAATCACTATTAAACAATTTTTAAAATTAGAATTAAGATATTTTATAATCAAATGCGATATATATTATATTCATCTGAAAATACTTTAATTATATGATTGGACTTTGGTAGTTTATTCTTCTCATACAAAAATAGAATAAATTAATTATCACTAAATAGTATGTAATTTACCTATAATAAGACGGATTTATTATGGAAAAGTTAATAAGAATAGTATATATCAAATTAATGAGAGATGATAGGTCATATTTCTTCTTAATATTATCGAAATTAGCATATATTGAAATACTTATTACTTTCGCCGATTTTTTAAGGATATGAAAACTTTATTTAAGAAATTCGTATAGATACTGTTTAATTTAATATCATAATATCTTAAGAAATTTTTATACATACATAGATATATAATACCAGAAATATTAGATTAAGTTAGTAAATGCAATCTATAATATTTCTAAATGTGTTGTGTTATAGATGACATTATTTAGTGTAAGATTTGAAGTTTGAACAAATTTTAATGGTTATATATTGCATTCGTTGCGGTGTTATACTACATATCAGTAATGACTCCTGGTTATTTATCATATCGGCAAAGATAGTTTTATTAACGAGTAGTGATATCCGTGCAGTCCGTCTTTCAATTGCTCCTTGAGGATGCAATTGTCAACAAGTTCGTGCAAGACTTGTTATATATTCGCCTAGAAAAAGGGTTCCAGTAGCCGCTATTCCTGAGAATGTCTAAAGTCTTGGTTGAAACAATGAACTGAAAAAATAAATGGTGTAGTTTTCGCATCTATCCTGAAGCCCTTTCAGTAAGTGCTTAAGCAATAGAGACTCGATATGAGGATACGAATCCTAGATAATCGATGCGCATTCGTCCCATCTTTATCGCTTGCGTAAGGATGAGTAAATATGTCTTAAGAGACTGTTAGTTTTTGCGATACATTGCCCACTACACAATTTTGGACCCCAAGGTATTTTAAAGCTTCCGCTACTAAAAGAGTTGACGGGGTCCGGGGTGCCACTACAGGTGATCCTGCGTTATCCAGCTTTTATTGGGAGTATGATATTTAAGTCGCTATATCCTGATGGGTCGCCACGTCGCGGATTTCCGGTCGGTTATAGGATCGCCTTGTCCATTTATAATTCGACAATTCATCATGTTCGCCTTGATCAGCAACGACACTATAAGGCCGAGATGGGAACATGTCTCTAGGAAAAGTTCTAACCAATCTAGTCTAGTACCATTACTTAAATCTCCGTACCTTTGATAGAGTTGCACTCGGGCAAAGTTACTCCGTATAGAAAGGTGTTTAAGGATCTACTAAAATTACCGAACCATTGTTTGGATAATGCCAAGATTTAGCTCAATGCGAGTTCTACCTACCATATAAAACCCCAGTTCATGTATTTATGGTAGCTATTTCGATCCTTATAGGCCAAGTTCGTTGGTATGCTAGGTATAGCATCTTCTTCTATGGGGTAGTTTACCCGTTTCCTACTCGGCATAAAGCATTAACGCCTCCCCTACAGGAACACGGCACCCCCACTCGGGCCGGTCCGCGCAACGCAATAAACTCCGGTGGAACGTTGGATTCCCCGCGGAGTGGCTATCCGTCCCCGTGGTTGTGGTCATAGTCGTGGCGCCGAGTTCGCCTGGACCAAGCCTAACACATGTTCAACAATTTTATCCGAACCATGGGTGGCCAGCGCCGCCGTGCGGCTTGTAAAGCCGCTTTTGCCCCAATCCAGTTTATGGCGTTGGGAGTCTACGAGGGTCTACGCGGGGCGGCTGTTCGTCTCGATGTCGTGACCGCTAAGAGCACTCACCGGCCCAACTGTCCGCAGCGCGCGACGGTGGGCTCGGTGTTTGGATGTCCGGTTCACGTCAGATCAGCATATCTCGAGCGGGCCGGACGGCTGCGCCCTCCTTACACAACCCCTAGTAGACACGGCTGTCCAATGTGGCTACCCGGAGCGCCAGCAAATCCTTGGCCCAAATGAGAAAATCCCCCGGGGCACCATGGTCTGCGACAAACGAGCGGGCAGCGCAGCGTGTTGGATGATCGCATCACATGCCGCCCGTCGCTGAGGAGTTGCGTGGGGGCCCGACAGGTCGTGTGCAGGCTATATCGCGTTCGACCGGCAAGGCCAGCTGACGCAGCTACCGATTGAAGTATGCTCCCCGTTCCGAGACCAGTGTCCACGGTGCCCGGCTTGTTAGCTGGGGAGGACATCATGAATGGCCATAGTTGATCCGCTAGACGGAGCCAGGGGGGGACCACTACGGCACTCTGGCCAGTACGGCTCGGCTTGCACGGCGTCAGATACCTTGAATTAGCCACAACGCCCACAGTAGTTAGGCCTGCGCGCCGGAAGCAGGAGGAGTGCGCCCCCACAACACGAGCATCAAGACAACCGTCAAGTGGCCCCCCGTCGCGGCGCTTAGACCAGGGGGCGGACTCTAGGGCAGGCGGGGATCGTGTTATATCCAACTTCAATCGAATGTACGGCGAGCGCCGTTGTTAATCCCGTGCGCCCTCGCAAGCCCGCGCGCCGCCGCCGGCAGGGCCAGGGCACACGGGGAGCGGAGATCCTGGTGGCGTACCGGGGGCCCGACCCACTCCGGGGTGCCGCCCCCCGGGGCGGTCCGCCCGCGCCGGGCTCTCACGGGGCCGCACGTGCAGGCCGGGCCGCTACGTCGCCCCCGAGGCGCCGTCAGAGAGCCAGCCGCGCGCACCACTTCTCGGGAGCTGCGCACACCGTCCGGGGGCGCCCGCGCCCCGAGGCAGAAGCTAGGCGGGCCCCCGGACCGCGTTGCGCGCTGCGGCCGTCACCCTAGGCGGCGCGGGGCTGGAGGTCCTAAGGCCACACGCTGCCCCTGGCGGGGTCCGGGCCGCGCCACGGTGAGGCGGTGCTTACGGGCCCGGCGTGCACCACGAGCGGCGGGGGGGCCGAGCACGGGCCCGATAGGGTACCCCACCCCGGTGGCGACGCCGGCCCATCGCGCAATCGTGCGTGGGCGGTGTGTCGGGAGGTCGGGGCGGGCCGGGGGGCCCGGCTCGACGAGACGGCGGCGGCCCCGGTCCGGCTCCGGGCCACGCCCCGACGCGCTCGTCGGATAGGCCCCCGCCCACTCGCGCGTAGCGCCGAACCGGACGGCGGCGATGCCGCCCGCGGTGGGCCGCCCGGCGCGCGGCCCGCGACCCCGGGCGGCCGGGCGGGTGGGCCGCGTTTGTAGCGGCACCTCCGGCGCGGGTTCCAGGCGGTGGACCCTCACTCTGCGCGGGCCACTGTGCGTCCGCCCGGCTCACCGACCGCACCGACCGGCGCGAGGGTGCGTGGGGGTGCCGGGCCGCTGCCGGACGGGACCGGCGAGCCACCAGACAGCCGGGCCTCCGTCGGCTACCCAGGAGGCACCGGCGGCTCGACGGGGCCACGCCCGTGCATCCGCGCACTGCCGCGGGCTCGTCCGCCCGTTTCGCGGGGGAGGGTTCGGCGTCCCCACAGGGGGCCGCGCGGGCGCACGGAGCGC     
H       GTTATTCTAACATTAAATTTAATTGTAAGAACAATTTGTTCAATATATTTTAATCTTCAAATATTTAGATTAAAACTTGGTGTACATACTAATGAGCTTAAACTAGCAAGAAAAGATATTGTATTATTAAACTCTGATTGACAATGAGAATTTCATTATTTACGTTCAATTTGAATCTACATAATTAGATGAAATAATGTATAAAATTTAAGAGAATTGGATATTTATAAAATTTTATGGAATTTCTTATTTGATTTGTTAATGAAAATTCATATCTTCAGATAAATATAGCTTATCTATGATTTTTACTTTTACTATTAATTTAACCCATTTTAACTTAGGAGATATAATAATAAGATTTATAAAGTTTTAAAAACCAGTCCTTTGTGAATGACTGATGTCAATTAATAATTAGTGTGATTTATTTAATTTTAATTTAGAAAAGTTTTCTACATAATATTACACTAAGCACAATTAAACAATTTTTTAAATTAAAATTAAGATATTTTCTAATCATATGTGATATAAATTTTATCCATCTGAAAATATTTTAAATATATGAGTGGACATTGGTAATAAATACTTTGCAAACAATATTAGAATAAATTCATTATCACTAATTAATATGTAATTTACCTATGATAAGACCGATTTTTTATGGTAAAGTTGATCTGAATAGTTTATATCAAATTAATGAGAGATAATAAGACATAATTTTTCTTAATATTAACGAAGTTTGCATATATTGAAATACATATTACTTTAGCCGATTTTTTAAATAGATCAAAACTCAATGTAAGAATTACGTATATTTACTGCTCAATTTTTTATTAAAATATCTAAAGAAATATTAATATTTACAAAGATAAATAATACTTGAAACATAAGATAAAGTTATTAAATGCAGTCTATAATATATCATAATGTGTTGTTTTTAAGGTAACAACATATAGTGTAAGATTTGATATTTGAACAAATTTTAATGGTTATATATTGTATTCCTTGCGGTTTTGTACTACAAATCAGTAATGACTCCTGGTTGTTTTTCATATCAGCAAAGAAAGTTTTATTATCGAGTACTGATAACCGTGCGGTCCGTCATTCACTCGTTCCTTGAGGATTAAATAGTCAACAAGTTCGTCCAATACTTGTTATTTATACGCCGATTTGAAGGGTTCAAGTTTCCGCTCTCCCAGAGAATGTCTAATGTCTTGATTGAAACAATGCACGGAAACAATAAGTGGTGTAGTTTTCGCATCTATCCTTAAGCCCCTTCAGTAAGTGCTTAAGCAATAGAGACACGAGATGAGGTTACGTATCCTAGATAATCGATGCGCATCCGTGCCATCATTATCGCTTGCGTAAGGATGAGTTAATAAGACTTACGAGACTGGTAGTTTTCGCGATACCTTGCCCACTAGACAATGTTGGGCCCCTTGGTAAGTTAAAGCTGCCGCCACGAAAAGAGTTAACGGGGTCCGGCGTGCAACCACAGTTAATCCTGCGTTATCCAGCTTTTATTGGGAGTGTGATATTCAAGATCTTATATCCTGATGGGTCACAACGTCAATAATTTCTGGTCGGTTGTCGGTTTGCTTTGTCCAATTGCAATTCGACAAACCATTCTGATCGCCTTTATCATACACGACACTATAAGGCCGAGATGTGTACATGTCTCTAGGAAAAGTTCTAACCAATTGAGTCAAGTAGAATTACTTAAATCTCCGTACCTTTGATAGAGTCGCAATCGGGATAGTTCAGTCCGTATAGAAAGCTAGTTAAGGATCTACTAAAATGACCGAACCACTGTTTGGATAATGCCAATATGCAACTCATTGATAGTTTGACCTCCCATACATAAACCCTGAACACGTTTGTATCGTAGATATGTAGATCTTTATAGGCCAAGTTTGTTGATATGCTTGGTATAGGATCTTCTTTTATGGGGTATTTTACCGCTTTCCTACTCGCCATAAAGCAGTAACGCCTCCCCGAGAGGAGCACGGCACGCCCACGCGGGCCGGTCCGCGCAACGCAATAAAGTCCGGTGGACCATTGGATTCCCCGCGGAGTGGCTCTGCATCGCCGGGGTTGTGGTGAGAGTCATAGCGCCGAGTTCGCCAGGACAAAGCCAAACACATGTTCAACAATTTTATTCGAACCATGGGTGCGAGGCACCTCCGTTCGGCTTATAAGGCCGCTTTTGCCCCAATCCAGTTTATGACGGAGGGAGTATAGGGGGGACTACGCGGGGCGGCTGTTGGACTCGGTGTCGTGACCGCTAAGTGCACTGACCGCCCCAACTGTCCGCAGCGTGGAACGGTCGGCTCGGTGTTTGGAAGTCCTGTTCACTGGAGTTCATCATATCTCGACCGGGCCGGACGGCTGCGCCCGCGTTACAAAGCCCCGACTAGAGACGGCTCTCAAATGTCGCTACCCGGCGCGCCAGCAAAGCCTTGTCCCAAATGAGCAATTCCTCCGGGGCACCGTGGTCTGAGACAAAGGAGTGAGCAGGGCAGGGTTAAGGATGATCGCATTAAAAGCCGCCCGTCGCTGAGGAGTTACGCTGCGGCCCGACAGGTCGTGTGCAGGCTACATCCCGTTCTAGTGGCAAGGCCAGCAGACGCATCTACCGATCGAGGTATGCTCCGCGTTCCGAGACCAGTGTCCACTGTGACCGGATTCTTAGCTGGCGAGGACATCTTGCAGGGCTATAGTTGATCCGCTAGACGGGACCAGGGGGGGATCATCAGGGCACTCGGGCCAGTACGGCGCCGCTTGTACGACGCCCCAGACCTTGAATTAGCTCGAACGCCCCTAGTATCTAGGCCTGAGCGTCGGAAGCAAGAGAAGTGCGCCCCGACCACATAAGCATAAGGACAACCGTCGAGTGGGCCCCGGTCTCGGGGGTTAGACCAAGGCGCGGATTCTAGGGCACGCGGGGATCGTGGTATATCCAACTTGAATCGAAAGATGGGGGATCGTCGTTATTAATCCCGCGCGCCCTCGCAAGCCCGCGCGCCGCCGCGGGCAGGGCCCGGGCACACCGCGAGCGGGGAGCTTGCCGGCTTACCGGGGGCCCGACCCACTCCGGGGTGCCGCCCCCCGCGGCGGTCCGCCCGCGTCGGACTCTCACGGCGCCGCACGCGCAGGCCGGGCCGCTACGTCGCCCCCGAGGCCCCGCCAGAGACCCACCCTGGCGCAGCACTGCTCGGCAGCTGCGCCCACCGACCGGGGGCGCCCGCGCGCCGAGGCAGAAGCTGGGCGGGCCCCCTCACTGCGTGGCGCGCTGCGGCCGTCACGCTAGGCGGCCCGAGGCTGGAGGTCCTGAGGCCAGACGCTGCCCCGGGCCGGGTGCTGGCCTCGCCACGGTGCGGCGGTGCTTACGGTCCCGGCGCGAACCACGACCGGCGGGGGGGCCGGGCACGCGCGCGCAAGGGTACCCCACCCCGGTGGCGGCGCCGGACGCTCGCCCCACCGTCCGCGGGCGGTGTGTCTGGAGGTCGGGGCCGGACGGAGCGCCCGGCTCGACGAGACCGCAGCCGCCCCGGTTCGGCTCCGGGCGACGCCCCGACACGCTAGTCGGAGAGGCCCTCGCCCACTCGCGCGTAGCGCCGAACCGGGCGGCGGCGGTGCCGCCCCCTGGGGGCCGCCCGGCGCGTGGCCCGCGACCCCGGGCCGCGAGGCGGGTGAGCCGCGTTTGTGGGGCCAGCCCCGGCGGGGGTTCCAGGCGGTGGTCCCTCCCTCTGCGCGTGCCGCTGTGTGTCCCCCGGGCGCACCGACCGGACCGACCGGCGCGAGGGCGCGACGGGCCGGCGCGCCGCTGCCGGACGGGACCGGCGAGCCGCCAGACAGCCGCGCCTCCGGCGGCTGCCCACGAGGCACCGGCGGCCCGACGGGGCCACGCCCGTGCATCCGCGCACTGCCGGGGGCTCGGCCGCGCGTTTCGCGGGGGAGGGTTCCCCTTCCTCACACGGGGCCGCACGGGCTCCCGGAGCAC     
G       GTTTTTCTAACATTAAATATAATTTTATGCACAATGTGTTCAATCTATTTAAAACTTCAAATATTTTGATTAAAAATTGGTGTACATTCTAATGAGCTTATACTGGCAAGTAAAAATACTTTATTATAGAACTATGATTGACACCGTGAAATTCATTATTTACGTTCAATTTGAATCTACATAATTAGATGACAATTTGGGTATAGTTTAAGAGAATTGGATATTTATAAAATTTTATGGAATTTCTTATTTGATTTGTTATAAAAAATTCATATATTCTGATAAATATAGCATATCTATGATTTTTACTTTTATTATTAATTTAACCCTTTTTAAATGAGGAGATATAATAATAAAATTTATAAAGTTTTAAAAACATGTTATTTATCAATGACTGATGTCAATTAATAACTAGTATGTTTTATTTAATATTTATTTAGAAAAGTTTTCTTCATAATATTACACTAAGCACAATTAAACAATTTTTTTAATTAGAATTAAGATATTTTATAATCAAATGTGATATATATTTTTTCCATCTCAAAATAAATTAATTATATAAGTGGACTTTTGTAATTTATACTTTTCAAACAATATTAGAATAAATTTATTATCACTAAATAGTATGTACCTTACCTATAAAAAGACAGTTTTTTTATGCCAAAATTAATAAGAATAGGTCATATCAAATTAATGAGAGATAATAAGTCATTTTTCTTCTTAATATTATCGAAGTTTGCATATATTGAAATCCTTAATACTATTGCCGATTGATTAAATATATTAACACTATATGTATTAAATACGTATATATATTACTTAATTTTTTATTATAATATCTTTAGAAATTTTTATATTTACATAGATATATAATACAAGAAACATAAGATTAAGTTATTAAATGCAATCTATAATAACTCTAAAATTGTTGTATTTTAGATAACCATATATAGTGTTACATTCGATATTTGAACATATTTTAATGGTTATATTTTGCAATGATTGTGGTGTTTTACTACAAATCAGTATTGACTCCTGTTTGTTTTTCATTCCCGCAAAGACAGTTCGATTAACGAGAAATGATAACGGTTCGGTCCGCCAGTGTCCTGCTCCTTGTGGGTTAAATGGTCCACAAGTTCGTGCAAGACTTGTTATCTATACGCCTACATGAAGGGTTCCAGTATTCGCTCTGCCAGAGAATGTCAAATGACCTGCTTGAAACAATGAACTGAAAAAATATGTGGTGTAGTTTTGACATCTATCCTTAATCCCTTTCACTAAGTGCGTAAGCAATAGAGACACGAAATGAAGCTACGAATCCTAGATATTCGATGCGAATCCGTGCCATCTTTTTCGCTTGCGTAAGGTTGAGTTAATAAGTCTTACGAGACTGTTAGTTTTTGCGATACATTGCCCACTACACAATGTTGGACCCCTTGGTATATAAAAGCTTCCGCCACAAAAAGAGTTAACGGGGGCCGGGGTGCAACCAAAGGCAATCCTGGGTTATCTAGCTTTTATTGGGAGTAGTATATTTAAGTACTTATAACCTAATGGGTCACAACGTCCAGTACCTCCGGTCGGTTATATTATTGCCTTGTCGAATTGCAATTCGACAATCCATCATGAGCGCCGTGATCCACGACTACACTATAAGGCCCAGATGGGTACATGTCTCTAGGAAAAGTTCTAACCATTGTAGTCGAGGAGAATCATTTAATTCTCCGTACCTTTGATAGATTCGCACTCCGGCTAGGTTAGTCCGTATAGAAAGGTGGTTAAGGATCTCATATAATTACCGAACCACTGTTCGGATACTGCCAAGATGCAACTCATTGAGAGTTATTCTTACCATATATAAACCACGTTCATGTTTCTATCGTAGGTATGTAGTCCGTTATAAGCCACGTTAGTTGCTATGCTTGGTGTAGGATCTTCTTGTATGGGGTATTTTACCGCTTTCCTACTCCCCACAAAGCTTTAACGCCTCCCTGAGTGGAGCACGGCACGCCCACGCGGGCCGGTCCGCGCAACGCAACAAGGTCAGGTGGCACATTGGATTCCCCGCGGAGTTGCTCTCCGTCCCCGGGGTTGTGGTCAGAGTCATAGCGCCGAGTTCGCCTGGACCCAGCCGAACACTTGTTCAACAATTTTATGCGAAGCATGGGTGCGACGCGCCGCCGTTGGGCTGCTAAGCCCGATTCTGCCCCAATCCTGATTATGGCGGTGGGAGTCTAAGGGGGTCTACGCGGGCCGGCTGTGCGACTCGATGTAGTGTCCACTAAGAGCACTAACCGGCCCAACTGTCCGCAGCGAGGAACGGTTGGCGTGGTGTTTGGAGGGGCCGTTCACTACGGTTCGTCATATCTCGACGGGGCCGGACGGCTGCGACCGCATTACAGAGCCCCAACTAGAAACGCCTCTCAACCGTGGCTACCCGGGGCGCCAGCAAACCCTTGTCCCAACTCAGCAAACCCTCCGGGGCACCATGGTCTGCGACAAACGGGCGCTTAGTGCAGGGTTTTGGATGATCGCATCACAGCCCGCCCGTCGCCGAGGAGTTACGCGGGGGCCCGACAGGTCGTGTGCAGGCTACATCCCGTTCTAGCGGCAAGGCAAGCTGACGCCGCTATCGATCGAAGTATGCTCCCCCTTCCGAGTCCAGTGTCCACTGTGCCCGGCTTATTATCGGGCGAGGACATGGTCAAGGGCCCTAGTTGATCATCTAGACGGGGCCAGGCCGGGACAACGACGGCACTCGGGCCAGTACCCCTCCGCTTGCACGACGTCTAAGCCCTTGAATTAGCTACAAGGCCCCCACTTTCTAGGCCTGCGAGCCGGAGGCAGGAGAAGTGCGCGCCGACAACACAAGCATCAGGACAACCGTCAAAGGGCCCTCGGTCGCGCCGGTTAGACCAAGGGGCCGATTCGTGGGAACGCGGGGACCGAGGTATATCCAACTTGAATCGCATGTTCGGCGAGCGTCGCTATTAGTCCCGTGCGCCCTCGCAAGCCCGCGCGCCGCCGCGGGAAGGGCCCGGGCACACCGTGAGCGCCGAGCCTGGGGGCGTACCGGGGCCCCGACCCACTCCGGGGTGCCGGCCCCCGCGGCGGTCCGCCCGCGCCGGCCTCTCACGGCGCCGCACGTGCATGCCGGGCCGCTACGTCGCACCCGAGCCGCCGCCAGACACCCACCCGCGCGCAGCCCTTGTCGGCAGCTGCGCACTCCCCCCGGGGGCGACCGCGCCCCGAGGCAGAAGCTGGGCGGGCCCCCGGACCGCGTGGCGCGCTGCGGCCGTCACCCTAGGCGGCGCGCGGCTGGAGGTGCTAAGGCCAGAGGCTGCCCCCGGCGGGCTGCGGGCTACGCCACGGTGCGGCGTTGCTTACCGTCCCGGCGCGAGCCACGACCGGGGGGGGGGCCGAGCACGGGCCCGCAAGGGTAGCCCACCCCGGTGGGGACGCCGGGGGCTCGCCCCATCTTGCGCGGGCGGTGTGTCGGGAGGTCGGGGCCGGCCGGGGCGCCCGACTCGACGCGACGGCAGCCGCCCCGGTGGGGCTCCGGGCCAGGCCCCGACTCCCTTGTCGGATCGGCCCGCGCCCACTCGCGCGTAGCGCCGAACCGCACGGCGGCGGTGCCACGCGATGTGGGCGGCCCGGCGGGTGGCGCGCGACCCCGGGCGGCGCGGCGGGTGGGCCGCGTTTGTGGGGCGAGCTCCGGCGGGGGTTCCAGGCGCGGGTCCCTCACTCTGCGCGGGCCGCTGTGCGTTCGCCCGACCCACCGACCGCACCGACCGGCGCGCGGGGGCGACGGCCTGCCGCGCCGCTGCCGGCCGGGACCGGCGAGCCGCCAGACAGCCGCCCCTTCGTGGGCTACCCACGAGGCACCGGCGGCACGACGGGGCCACCCCCGTGCATCTGCGCGCTGCCGCGGGCTCGGCCGCCCGTTTCGCGGGAGAGTGTTCCCGTTCCCCACAGGGGGCGGCACGGGCGCCGGGAGCGC     
F       GTTCTTCAAACATTAAATTTAATTCTATGTACAATTTGTTCAATCTATTTTAAACTTCAAATTTTTTGATAAAACTTTGGTGTACTTTCTAGCTTGCTTATAATGGCTAGAAAAGATATTGTAGTATTTAACTATGATTGACAATGTTAAAATCATTATTTACATTCAATTTAGATCTAAATAATTAGATGAGAAAATGGGTATAATTTAAGATAATTGGATTTTTATAAAATTTTATGGATTTTCTTATTTGATTTGTTAATGAAAATTCATAAAATCAGATAAATATAGATTATCTATGATTTATACTTTTCATATTAATTTAACCCATTTTTACGTAGGAGATATAAATATAAGATTTATAATTTGTTAAAAACCTGTAATATTTGTATGACTGTTGTCAATAAATAACTAGTATGTTTTATTAAAAATTTATTTAAAAAAGTTTTCTACATAATATTACACTAAGCACAATTAAACAATATTTTAAAATCGAATTAAGATATTTTATAGTCAAATGTGATATACAATTTATCAATCTAAAAATATTTTAATTATATAATTGGCCTTTGGTATTTTAGACTTTACAAACAAAATTAGAATAAATTTATTATCACTAAATAGTATGTAATTTACCTATATTAAGACGGTTTTTTTATGGCAAAATTGATAAGATTAGGGTATATCACTTTAATGAGAGATGAGAGGTCATATTTCTTCTTAAAATAATCGAACTTTGCATATATTGAAATACTTAATACTTTGTCCGATTTATTAACTATATCAAGACTCTATGTAAAAAATACGTATATTAAATGTTAAATTTTATATTATAATATCTATAGAATTTTTAATATTTACATAGATAATTAAAACAAGTAACATAATATATAGTTAATAAATACAATCTATAATATATCTAAAAGTTTTGTATTAAAGATAACCACATATAGTGTGAGATTTGATATTTGAACATAATTTAATGGTAATATCTTCCATTCGTTGTGGTGTTTTACTACACATCAGTAATGACTCCTGGTTGTTTATCATACCAGCAAAGAAAGTTTTATTAACGCGAAATAATACCGGTGCCGTCCGTCATTTACTCGCTCCTTGAGGATTAAATTGTAAACAAGTTCGTGCAAGACTTGTTATTTATGCGCCTAAAAGAAGGGTTCCAGTAGCCGTACTGCCAGAGAATGTCAAAAGTCTTGTGTGAAACAATGTACCGAAAATATAAGTGGTGTAGTTTTAACCTCTATCTTTAACCCTGTTCAGTAAGTGTTTCAGCAATAGAGACAGGAGATGAAGATACGAATCCTAGATAATCGATGCGTATCCGTGCGATTTTTATCGCTTGTGTAAAGTTTAGTTAATTAGGCTTACGAGACTGTTAGATTTTGCGATACATTGCCCTCTACACAATGTTGGACCCCTAGGTATATTTAAGCTTCCGCCAATAAAAAAGTTAATGGGGTCTAGGGTGCACACACAGGGTTTCCTGCGTAATCGAGCTTTTATTGGGAGTGTGATATTTAAGGCCCGATCTCCTAATAGGTCACTACGTCCATAACGTCCGGTCGGTTTTTTCATAGCCTTGTCCAATTGCAAATCGACAATCCATCATGAACGCCTTGATAATCGACGACACTCTAAGGCAAAAATGGGTGCATGTCTCTAGGAAAAGTTCTAACCAATCTAGTCGAGTATAACTAATAAATTCTCCGTAACTTAGATAGAGTCGCACTCGGGAGAGGTTAGTCCGAGTAGAAACCTGGTTAAGGATCTCCTAAAATGACCGAACCACTGTTAGGATACTGCCGATATACACCTCATTGATAGTTTGTCCTACCATATATAAACCATGTTCCCGTTTTTATCGTAGGTATGTAGACCTTTATAGGCCAAGTTAGTTGCTATGCTTGCTATAGGATCTTCTTCTATGCGGTATTTTACCGCTTTCCTACTCCCCATAAAGCTGTAACGCCTCCCCGAGAGGAGCACGGCACGCCCACGCGGGCCGGTCCGCGCAGCGCAATAAAGTCCGGTGGAACATTGGATTCCCCGCGGAGTCGCTCTTCGACCCCGGGGTTGTGGTCAGAGTCTTCGGGCCGAGTTCGCCTGGACAAAGCCAAACACATGTTCAAGAATTTTATCCGAAACATGGGTGCGAGGCTCCGCCGTTTGGCTACTAACCCCGCTTTTGCCCCAATCCCGTTTATGTCGGTGCGAGTGCATGGGGGTCTACGCGGTGCGGCTGTTCGACTCGATGTCGTGACCGCTAAGAGCACTCACCGCCCCAACTGTCCGCATGGAGGAACGGAGAGCGCGGTGTTTGGATGTCCCGTTCACTACGTGTCATCATATTTCGAGCGGGCCGGACGGCTGCGCCCTCATTACACAGCCCCAAGGAGAAACGCCTCTGCAATGTGGTTACCCCGGTCGCCAGCCAACCCTTGTCCCAAAGGAGAAAATCCCCCGGGGCACGATGGTGTGGGACAGACGAGCGTGCAGGGCAGGGTTTTGGATGTACGTATGACAGGCCGCCCTTCGCGGAGGAGTTTCGACGGGGCCCGACAGGTCCTGTGCAGGCTACATCCCGTTCTAACGGCAAGGCCAACTGACTCCCCTACCGATCGAAATATGCTCCCCGTTCCGAGACCAGTGTCCTCTGTGCCGGGTTTCTTAGCTGGCGAGGACATGGTCAAGAGCTCTAGTTGATCGTCTGGACGGGGCCAGGCGGGGATCACTATGACACTCGGGCCAGTACCTCTCCGCTTGGACGTCGTCACATACCTTGAAGTAGCTCCAACGCCCCCAGTGTCTAGGCCTGAGCGCCGGAAGCAGGAGAAGTGCGCCCCGACTACGCAAGCATAAGGTCAACCGTCAAGCGGCCCCCGGTCGCGACGCTTAGACCATGGGGCGGACTCGAGGGCAGGCGGGGATCGTGGTATAGCCAACTTGAATCGAAAGTTCGGCGAGCGTCGTTATTAATGCCGTGCGGCCTCGCAAGCCCGCGCGCCGCCGCGGGCAGGGCCCGGGCACACAGGGAGCGGCGAGCCCGGTGGCGTACCGGGGGCCCGACCCACTCCGGGGTGCCGCCCCCTGTGGCGGTCCGCCCGCGCCGGGCTCTCACGGCGCCGCGCGGCCAGGCCGGGCCGCTACGGCGCCCCCGAGGCGCCGCCAGAGACCCACCCGGGCGCACCACTGGTCCGCAGCTGCGCACACCCACCCGGGGCGGCCGCGTCCCGAGGCAGAAGCTCGGCGGGCCCCCCCACCGCGCTGCGCGCTGCGGGCGTGACCCTAGGCGGCACGAGGCTGGAGGTCCTAAGGCCAGACGCTGCCCCGGGCGGGGTGCGGGCCGCGGCACGGTGCGCCGGTGCGTACGGGCCCGGCGGGAACCAAGAGCGGGGGGGGGGCCGAGCACGCGCCCGCCAGGGTACCCGACCCCGGTGGCGACGCCGCCGGCTCGCCGCACCCTGCGTGGGCGGTGTGTCCGGAGGTCGGGGCGGGTCGGGCCGCCCGCCTCGACGAGACGGCAGCCCCCCCGGTGCGGCTCCCGGCCACGCCCCGACGCCCTCGTCGGATAGGCCCTCGCCCACTCGCGCGTAGCGCCGAACCGGACGGCGGTGGTGCCGCCCGCTGTGGGCGTCCCGGCGCGTGGCCCGCGACCGCGGGCCGCGCCGCGGGTGGGCCCCCTGTGTGGCGGCAGCCCCGGCGCGGGTTGCAGGCGCTGGTCCGTCACTCTGGGCGGGCCGCTGTGCGTCCCCCCGGCTCACCGACCGCACCCACCGGCGCGAGGGAGCGACGGGCTGCCGCGCCGCTGGCGCACGGGTGCGGCGAGCCGCCAGAGAGCCGCGCCTCGGGCGGCTACGCACGAGGCAGCGGCGGCCGGACGGGGCCACCCCCGTGCCGCCGCGCACTGCCGCGGGCTCGGCCGACCGTTTCGCGGGGGCGGGTTCGGGTGCCCCACAGCGGGCAGCACGGGCGCACGGAGCCC     
E       GTTTATCTAACATTCAATATAGTTTTATGTACAATTTGTTCAATCTAATTTAAACTTCAAATATCTTGATTAAAACTTGGTGTACATTCTAATGTGCTTATACTGGCAAGAAAATATATTATATTATTAAACGCTGATTGACAATGTCAAAGTCATTATTTACGCTCAATTTTAAACTAAATACTTTGATGAGAAATTGTATATTTTTTAAGATAATTAGATTTTAATAAAATTTTATGGAATTTCTTATTTGATTTGTTAAAGAAAATTCATTAATACAGATAAATATAGCATATCTATGATTTATACTTTTACTATTAAGTTAACCCACTTTAACCGAGGAGATATAATAATAAGTTTTATAATTTTTTAAAAAGCTGTTAATTATGAAAGACTGTTATCAATTAGTAACTAGTATGATTTATTAAATCTTGATTTAGAAAAGTTTTCTACATAATATAACACTAAGCACAATTATACAATTTTTTAAATTAGAATTAAGATTTTTTATAATCAAATATAATATAAATTTTATGAATCTGAAAATAAATTAATTATATTATTGTACTTTGGTAATTTTTACTTTGCAAACAATATTAGAATAAAATTATTATCACTAAATAGTATGTAATTTTCCTATAATAAGACAGTTTTTTTATGGAAAAATTAATATGAATAGGGTATATCACATTAATGAGAGATGAGATGTCATATTTGTTCTTAATATCATCGAATTTAGCATATATTGAAATCCTTATTACTTTGACCGATCTATTGAATAAATCAAGACTCAATGAAATAAATACGTATATATAATGTTAAATATTTTATTATAATATCTTTAGAAATATTAATATTAACATAGATATTTAATACAAGAAACATAAGATTAAGTTAGAAAATGCAATCTATAATATATCTAAAAGTTTTGTATTTAAGATAACCACGTATAGTGGGAGATTTGATATTTGAACAAATTTTAATAGTTCTATCTTGCACTCTTTGAGGTGTTTTACTACACATCAGTAATGACCCCTGGTTGTTTATCATACCAGCAACGAGAGTTTTATTAACGCGCAATGATAACGGTGCGGTCCGGCATTCACTTGCTCCTTGAGGTGTAAATTGATAACAAGTTCGTGCAAGACTTGTTATTTATTCGCCTACATGAAGGGTAACAGTGCCCGCTCTGCCAGGGGATGTCTAATGTCTAGGATGAAACAATGATCGGAAAATATAAGTGGTGTATTTTTAACATCTATCGTTAACCCCGTTCAGTGAGTGCTTAAGCAATAGACACTCGAGATGAGCATACGAATCGTAGATAATCGATGCGCTGCCGCACAATGTTAAGCGCTTGTGGAAGGATGAGTTAATTAGTCTTACGAGACTGTTAATTTTTGCGATACTTTGCACACTACACAATGATGGACCCCTAGGTATAATAAGGCATCCGCAACTAAAAGAGTTAACGGGGTCCGGGCTGCCACCACAGCTAATCCTGCGTGAGCGAGCTTGTATTGGGAGTGTGATATTCAAGTCCTTATGGCCTTATGGGTCACAACGTCCATTATATCCGGTCGGTTATATGTTTGCATTGTCCAATTTCAATTCGACAATACATCACGATCGGCTTGATCATCGACGACATTATAAGGCCGAGATGGGAACATGTCTTCAGGAAAAGTTCTAACCAATCTCGTCAAGTAGAATTATTTAATTCTCCATACCTTGAATAGAGTCGCACTCGGGCTAGGTTATTCCGTCTAGAAACCTGGTCAAGGATCTGCTAAAATGACCGAACCACTGTTGGGATACTGCCAAAATGTAACTCAAGGATAGTTTGTCCTACAATATATAAACCAAGTTCACGTTTTTATCGTAGGCATGTAGGTCTTTATATGCCAAGTTAGTTGCTATGCTTGGTATAGGATCTTCTTCTATGGGGTATTTTACCGCTTTCCTACTCCCCATAAAGCTCTAACGCCTCCCCGAGAGGAGCACGGCACGCCCACGCGGGCCGGTCCGCGCAACGCACAAAAGTCGGGTAGAACATCGGATTCCCCGCGGAGTGGCTCCTCGGCCCCGCGGTTGTGGCCAATGCCATCGCGCCGAGTTCGCCTGGACGAAGCCAAACACCTGTTCAATAATTTTATCCGAAGCATGGGTGCGAGGCTCCGCCGTTGGGCTTGTAAGGCCGCTTCTGCCCCAATCCGGTTTATGGCGTCGGGAGTCTACGGGGGTCTACGCGGGGCGGCTGTCAGACTCGATGTCGTGAGCTCTAAGAGCTCCAACCGGCCCAACTGTCCGCAGCGCGCAACGGAAGGGTCGGGGTTTGGACGTCCCGTTCACAACGGTTCATCTTACCTCGACCGGGCCGGAGGGATGCGCCCCCGTTACGCAGCCCAAACCAGAAACGCCTATCAAATGTGGCTACCCGGGGCGCCAGCAAAACCTTGTCCCAAATAAGGAAACCCTCCGGGGCACCGTGGTGTGCGACAACCGAGCGTGCAGTGCAGGGTTCTGGATGATCGCATCACAGGCCGCCCGTCGCTGAGGAGTTTCGCGGGGCCCCGAAAGGTCGTGTGCCGGCTCCATCCCGTTCTACCGGCAAGGCTAACTGACGCCTCTATCGATCGAAGTATGCTCGCCGTTCCGAGACAAGAGTCCACTATGCCCGGCCTCTTAGCTGGCGAGGACTTGGTTAACGGTTATAGTTCATCGCCTAGAGGGGTCCAGGCGGGGGCCAGTACTGCACTCGGGCCAGGACGTCTCCGCTTGGACGGCGTCAAATAGCTTGAAGTAGCTACAACGCCCCCAGTCTCTAGGCCTGAGCGCCGGAAGCAGGAGTAGTGCGCCCCGAGAACACAAGCATTAGGACAACCGTCAAGTGGCCCCCGGTCGCGGCGGTTAGACCACGGACCGGACTCGAGGGCAGGCGGGGATCGTGGTATATCCAACTTCAATCGCATGTTCGGCGAGCGTCCTTATTACTCCCGA????????????????????????????????????????????????????????????????????????????????????????????????????????????????????????????????????????????????????????????????????????????????????????????????????????????????????????????????????????????????????????????????????????????????????????????????????????????????????????????????????????????????????????????????????????????????????????????????????????????????????????????????????????????????????????????????????????????????????????????????????????????????????????????????????????????????????????????????????????????????????????????????????????????????????????????????????????????????????????????????????????????????????????????????????????????????????????????????????????????????????????????????????????????????????????????????????????????????????????????????????????????????????????????????????????????????????????????????????????????????????????????????????????????????????????????????????????????????????????????????????????????????????????????????????????     
D       ATTCTTCTAAAATTTAATATAATTCTATGAACAAATTTTCCAATCTTATTTAAGCTTCAAATATATTGATTAAAACTTGGTGTACATTCTATTGAGCTTATACTTGCAAGTAAAAATAGTATATTATTTAACTATGATTGACATAGTAATAGTCATTATTTACGATCAATTTGGATCTAAATAATTAGATGAAAAAATGAATATTATTTAAGAGAATTGGATTTTTATAAGATTTTATAGAATTTATTAATTGATTTTTTAATGAAAATTCACAAATTCAGATAAATATAGTATATCTAAGATTTATACTTTTAATATTAATTTAACCCTTTTTTACACACGAGATTTAATAATAAGATTTATAAAATTTTAAAGACCTGTAAACTAATAATGACTGTTGTCTATTAATAAATAATATGATTTATTAAATTTTTGTTTATAAAAGTTTTCTACATAATATTACACTAAGCACAATTGAACCATTTTTTAAATTATAGTTAAGATTTTTTATTATCAAATGTGATATACATTGAATCCATCAGAAAATAGTTTAATTATATAAATGGACTTTGGTAATTTATACTTTTCAACCAATATTAGAATAAATTTATTATCACTAAATAGTATGTAATTTACCTATATTAAGACTGTTTTTTTATGGTAAAATTGATAAGAATAGGGAATATCATTTTAATGAGAGATGAGAAGTCATATTTCTTCTTAATATTATCGAATTTAGCATATATTGAATTCCTTAATATTTTTGCCGATCTATTAAATAAATCAAGAATCAATGTAAGAAATCCGTGTATATAATGTTAATTTTTTTATTAAAATATCTTTAGAAATTTTAATAATTACATTGATATTTAATACAAGATACATAAGATTAAGTTATAAAATGCAATCTATAATATATCTAAAAGTTTTGTTTTGAAGTTAACGACATATAGTGTAAGATTTGATTTATGAACAAATTTTAATGGTTATAAATTACATTCGTTGAAGTGTATTACTACATATCAGTATTGACTCCTGGTTGTTTTTCATACCGGCAAAGAAAGTTTTATTATCGCGTAATGATAACGGTGCGGTCCGACCTTTACTTGTTCCCAAAGGATTAAACCGTCAACAAGTTCGTGCAATACTTGTTATTAATCCGCCTACATGAAGGGTCCCAGTAATCGCGCTACCAGAGAATGTCTAATGTCAAGTATGAAACAATGAACGGATAAAATAAGTGGTGTAATTTTAACATCTATCGTTAAGCCATTTCAGTTAGTGCTTAAGCAATAGAGACACGTTATGAGCAAACGAATCCTAGATAATCGAAGCGTATCCGGGCCATCTTTAGCGCTTGTGTAAGGTTGAGGTAATAAGTCTTACGAGACTGTTAGTTTTTGCGATACATTGCCCACTACACAATGATGGACCCCTAGGTAAACTAAGGCTTCCGCAACTAAAATAGTGAACGGGGACCAGGCTGCAAATACAGCTAAACCTGCGTTATCGAGCTTTTATTGGGGGTGAGATATTTTAGTACTAATGCCCTAATTGGTCACAACGTCCATCATATCCGGTCAATTATATATTAGCCTTGTCCAATTGCAATTGGACAATCCATCTTGAACGCCTTGTTCATCGACGACACTATAAGGCCGAGATGAGTAGATGTCTCTAGGAAAAGTTCTAACCAATCATGTCAAGTAGAATTACTTAATTCTCCGTAACTTGAATAGACTCGCACTCCGCCAAGTTCAGTCCGTATAGAAAGCGCGTTAAGGATCTACTAAAATAACCGAACCACTGTTCGGATACTGCCAATATGGAGCTCATTGAGAGTTTATCATACCATATATAAACCAAGTACAAGATTGTATCGTAGGTATGTAGCTCTTTATATGCCTATTTAGTTGCTATGCTTGGTATAGTATCTTCTTCTATGGGGTATTCTACCGCTTTCCTACTCACCATCATGCATTAACGCCTCCCCGATAGGAGCACGGCACGCCCACGCGGGGCGGTACGCGCAACGCAATAAGGTCGGGTAGAACATTGGATTCCCCGCGGAGTGGCTGTTCGTACCCGAGGTTGTGGTCAGTGTCATTGCGCAGAGTTCGCCTGGACGGGGCGCTACACATGTTCAACAATTTTATCCGAAGCATAGGTTCGATGCGCCGCCGTTCGGCTTGTAAGCCCGCTTATGGCCCAATCCAGTTTATGGCGGTAGGTGTCTATGGGGGTCTACGCGGGACGGCTGTTAGACTCGATGTCCTGGCCGCTAAGAGCGCTCACCCGCCCAGCTGTCCGCAGCGCGTATCGGAAGGCTCGGTGTTTGGATGTCCCGTTCACTCCGGTTCATCATAACTCGACGGGGCCGGACGGCTGCGCCCTCATTACACAGCCCCAACTAGAGACGGCTAATCAATGTAGCTACCCGGGGCGCTAGCAAACCCTTGTCCCAAATGAGCAACTGCGCCGGGGCACCCTGGTGTGCGACAACCGCGCTTGCAGTGCAGTGATTTGGATGATAGCATCACAGGCCGCCCGTGGCTGAGGAGTTTCGCAGGGGCCCGACAGGTCGTGTGCAGGCTACATGCCGTTCTACCGGCAAGGCTAACTGACGCAACTACCGATCGATGTATGCTCCCCGGTCCGAGACCAGAGTCCCCTTTGCCCGACTTCTTACCCGGCGAGGACATCGTGAAGGGCTTTAGTTGATCGTCTAGACGCGCCCACGCGGGCACCATTACCGCACTCGGGCCAGTACGTCTGCGCTTGGACGACGCCACATACCTTGAATTAGCTACAACGCCCCCAGTATTTACGCCAGAGCGACGGAAGCAGGAGAAGTGCGCCCCGACCACACAGGCCTAAGGTCACCCGTCAAGTGGCCCGCGGCCGCGGCGTTTAGACCACGGGGCGGATTCCAGGACAGGCGGCGATCGGGGTATATCCAACTTAAATCGAATGTTGGAGGAGCATTGTTAATAATCCCGTGCGTCCTCGCAAGCCGGCGCGCCGCCGCGGGCAGGGCCCGGGCACACCTTGAGCGCCGAGCCTGAAGGCGTACCGGGGGCCCGACCCACTCCGCGGTGGCGCCGCGCCGGGCGGTCGGCCCGCGCTCGCCTCCCACCGCGCCGCACGTGCAGGCCGGGCCACTACGCCGCGCCCGAGGCCCCGCCAGAGACCCACCCGGGCGCACCGGTTGTGGGCACCTGCGCACACCGCCCGGGCGCGACCGCGGCCCGAGGCACAAGCTGGGCGGGCCCCCGCACCGCGCTGCGCGCTGCGGCCGTAACCCAAGGCGGCGCGCGGCTGGAGGTCCTAAGGCCTGACGCTGCCCCCGGCCGGGTGCGGCCCACGCCACGGTGCGGCGGTCCCTACGGTCCCGGCGTGCACCACGAGCGGCGGGGGGGCCGACCAGGCGCTCGCAACGGTACCCCACCCCGGTGGGGACGCCGGCGGCTCGCCCCACCTTGCGCGGGCCGCGTGTCGGGAGGTGGGGGCGGGCCGGGGCGCCCGGCTCGACGAGACGGCAGCGGCCCCGGTGCGGCTCCGGGGCACGCCCCGGGCCGCTCGTCGGACGGGCCCCCGCCCCCGCGCGCGGAGCGCCGAACCGCACGGCGGCGGTGCCGCCCCCCGTGGGCCGCCCGGCCGGTGGCCCGCGACCAAGCGCGGCGGCGCGGGTGGGCCGCGTATGCGCCGGCAGCGCTGGCGGCCGTTGGAGGCGGTGGTCCCTCACTCTGCGCGGGCCGCTGGGCGTGCACGCGCCCCACCGACCAGACCGGCCGGCGCGGGGGTGGGACGCGCTAGCGCGACGCTGCCGGGCGGGACCGGCGAGCCGCCAGACAGCCGCGCCTCCGTGGGCTACCCCCGAGGCACCGGCGGGCCGACGGGGCCACCCCCGTGCATCAGCGCACTGCCGCGGGCTCGGCCGCCCGTTTCGCGGGGGAGGGTTCGAGTTCCCCACAGGGGGCCGCCGGGGCGCATGGAGAGC     
C       GTTTATCTAACATTAAATATAATTATATGTACAATTTGTTCAATCTTATTTAAACTTCAAAAATATTGATAAAAACTTGGTGTACATTCTAATTAGCTTATACTGGCAAGTAAAGATCATATATTATTAAACTCTGATTGAAAATGAAAAATTCATTATTTACGAACAATTTGGAGCTACATAATTAGAAGAGAAAATGTCTATATTTTAAGTGAATTTGATATTAATAAAATATTATGGAATTTCTTATTTGATTTGTTAAAGAAAATTCAAAAATTCTGATAAATATAGCATATCTATGATTTATACTTTTACTATTGATTTAACCCATTTTAACTTAGCAGATATAATAATAAGAATAATAAAATTTTAAAAACCTGTTATATATGAAAGACTGTTTTCAATTAATAACTAGGGTGATTTATTAAACATTTATTTAGAAATGTTTTCTACATAATGTTACACTAAGCACAATTAAACAATTTATTAAATTAGAATTAAGATTTTTTTTTATCAAATGTGATATATATTTCATCCACCAGTAAATATTTTAATTATATAAGTGGACTTGTGTAGTTTATACTTAACAAACAAAATTAGAATATATTAATTATCACTAAATAATATGTAATTTACCTATAATAAGTCAGTTTTATTATGGAAACATTGATAATAAAAGGGAATATCAAATTAAAGAGAGATGAGTGGTCATATTTCTTCTTAATATTATCGAAAGTTGCATATATTGAATTCCTTATTACTTTGACCGATCTGTTGATTATATCAAGAATCTATGAAAGAAATACGTATAATTAATGTTATCTTTTTTATTATAATATCTTTAGTAATTTTAATATTTACATAGATATTTAAGACAAGAAACATAAGTTTAAGTTATAAAATGCAATCTATAATATATCAAAAAGTTTTGTATTTAAGATAACAACCTATAGTGTAAGATTTGATATCTGAACAAATTTTAATGGTTGTAACTTACATTCGTTGAGGTGTTTTACTGCACATCAGTAATGACTCATGGTTGTTTACTATACCAGCAAAGATATTTTAATTAACGCGAAATGAAAACGGTGCAGTCAGCCATTCACTCGCTCCTCGAGGATTAAACTGTAAACAAGTGCGTGCAAAACTTGTTATTTATTCTCCTATCTGAAGGGTCCCAGTAAACGCATTGCCCGCAAAGGTATAATGTCTAGTATGAAACAATATACGGATAAAATAAGTGGTGTAGTTTTAACATCTATCCTTAAGCCCCTTCAGTTAGTGCTTAAGCCATAGAGACACGAGATGAGCTAACGAATCCGAGATAATCGACGCGAATCCGTGCCATGTTTAACGCTTGTGGAATGTTGCGTTAATTAGTCTTACGAGACTGTTAGTTTTTGCGAGACATTGCCCACTGCACAATGATGGATCCCTTGGCGTTTTAATGCTTTCGCCACTAAAAGAGTTGACGGGGTCCGTGTTGCCACAAAAGCTAATCCTGCGTTAACGAGCTTTTATTGGGAGTGAGATATTTAAGTGCACATAGCCTAATAGGTCACAACGTCCTTAATATCCGGTCGGTTATTTGATGGCATTGTCTAATTGCAATTTGACAATCCATCATGATCGCCTTGATCATCGACGACACTATAAAGCCGAGATGGGTACCTGTCTCCTGGAAAAGTTCTAACCATTCGCGTCAAGTATAATTACTTAATTCTCCGTGCCTTGAATAGAGTCGCACTCGGGCCAGGTTAATCCGATTAGAACGATTGTTAAGGATCTACTAAAATGACCGAACCACTGTATGGATACTTCCAATATTCAACTCATAGATAGTTTGACCTACCATATATAAACCACGTTCATGTTTTTATCGTAGATATGTAGTTCTTTATACGCAAACTTAGTTGCTCTGCTTGGTTTAGGATCTTCTTCTATGGGGTACTTTACCGCTTTCCTTCTCGCCTTAAAGCATTAACGCCTCCCCTAACTGACCACGGCACCTCCACGCGGGCCGGTCCGCGCAACGCAATAAAGTCCGGTAGAACATTGGATTCCCCTCGGAGTGGCTCTTCGTCCCCGTGGTTGTGGTGAGTGTCATAGAGCCGAGTTCGCCTGGACGAAGCCATACACATGTTCAACAATTTTATCCGAACCATGTGTGTGATGCCCCGCCGTGGGGCTTGTAAGTCCGTTGCTGCCCCATTCCAGTTTAAGGCGCTGGTAGTCTCTGGGGGTCTACGCGGGGCGGCTTTTAGACGCGATGTAGTGACCGCTGAGAGCGCTCACCGGCCCAACTGTCAGCAGCGAGGAACGGCGGGCCCGGTGTTTGGATGTCACGTTCACTGAGCTTCATGATAATTCGACCGGGCCGGACGGCTGCGGCCTCGTTTCAAAGCCCCAAAGAGAGACGTCTATCAAATGTCGCTACCCGGGGCGCTAGCAAACCCTTCTCCCAAAGCAGTCAATCCCCCGGGGCACCCTGGTGTGCGACAACCGAGCGTGCAGTGCAGGGTTTTGGATGATCGCATCACAGGCCGCCCGTCGCCGAGGAGTTTCGCTGGGGCCCGAGAGGCCGTGTGCAGGGTGCATACCGTTCAACCGGCAAGGCGAACTGACGCCTCTAGCGATCGAAATGTGCTCCCCGTTCCGAGACCAGAGTCCGCTGTGCCCAGCTTCTTCGCGGGCGAGGACCTGGTGAACGGCTATAGTTAATCGTCTAGACGGCACCAAGCGGGGACCATTACTGCACTCCGGCCAGTACGTCTCCGCTTGGACGGCGTCACATACCTTAAACTAGCTACAACGCCCCGAGTCTCTAGGCCTGAGCGACGGAAGCAGGAGGCGTGCACCCCGACGACACAAGCATAAGGTCAACCTTCAAGTGGCCTCCGGTCGCGGCGGTTCGACCAAGGGGCGGACTCGGGGGCACGCGGCGATCGTGCTTTATCCAACTGGAATCGAATGTGCGGTGAGCGTGGTTAGTAATCCCGGGCGACCTCGCAAGCCCGCGCGCCGCCGCGGGCAGGGCCGGGGCACACCTCGAGCGGAGAGCCTGGAGGCGTGCAGGGCGCCCGACCCACTCCGGGGTGCCGCCCCCCGGGGCGGTCCGCCCGCGCCGGCCTCTCACGGCGCCGCGCGTGCAGGCCGGGCCTCGGCGACGCGCCCGGGGGGCCGCCAGAGACCCACCCGGGCGCAGCACTTCTCGGTAGCTTCGCACGCCAACCTGGTGCGACCGCGCCCCGAGGCACAAGCAGGGCGGGCCCCCGCACCGCGCAGCGCGCTGCGGCCGTGAGCCTAGGCGGCGCGCAGCTGGAGGTCCTAAGGCCAGACGCTGCCCCCGGCGGGGTGCGGACCGCGCCACGGTGTGGCGGTGCCTACGGTCCCGGCGTGAACCATGAGCGGAGGGGGGGCCGAGCACGGGCCCGCCAGGGTACCCCACCGCGGTGCCGGCGCCGGAGGGTCGCCCGAGCTTGCGCGGGCGGGGTGTCGGGAGGGGGGGGCGGGTCGGGGCGCCCGGCTCGACGAGACGGGAGGGGCCCCGGTGCGGCTCCCGGTGACGCCCCGACGCGCTCGGCGGACTGGCCCGCGCCCCCTGGCGCGTAGCGCCGAACCGCCGGGCGGCGTTCCAGCCCCCTGTGGGCCGCCCGGCGGGTGGCACGCGACCCAGGGCGCCGCCGCGGGTGGGCCCCGGATGTGGCGGCACCTCTCGCGCCGGTTCCAGACGGTGGTCCCTCACTCTGCGCGGGCCGCTGTGCGGCCGCGCGGCGCACCGACCAGACCGGCCGGCGCGTGGGGGCGACGGGCTGGCGCGCCGCAGCCGGACGGGACCGGGGAGCCACCAGACAGCCGCGCCTCCGTCGGCTAGCCACGAGGCACCGGCGGCGCGACGCGGCCACCCCCGTGCGTCTGCGCACTGCCGCGGGCTCGGCCCGCCGTTTCGCGGGGGAGTGCTCCGGTTCCCCACAGGGGGCCGCCCGGGCGCACGGAAGGC     
B       ATTCTTCAAACATTAAATATAATTCTATGTACAATTTGTTCAATCTTATTTAATCTTCAAAAATATTGATAAAAACTTGGTGCACCTTCTAATGCGCTTATAATGGCAAGAAAAGATATTATATTATTAATTTCTGATCGACAAAGCAAAATTCATTATTTACGTTCAATTTGGATCTACATAATTAGATGAGAAAATGTCTATAATTTAAGATAATTGGATATTTATAAAATTTTATGGAATTTCTTATTTGATTTTTTATTGAAAATACATATATTCAGATAAATATAGCATATCTATGATTTATACTTTTACTATTTATTTAACCCTATTTAACGTAGGAGATAAAATAATAAGATTTAAAAATTTTTGTAAACCAGTTAACTAAGAATGACTGTTAACAATATATAACTAGTATGTTTTATTAAATATTTATTTAGAAAAGTTTTCTACATAATATTACACTAAGCACAATTAAACAATTTTTTATATTAGAATTAAGTTTTCTTATTATCAAATGTGATATACATATTATCTAACATAAAATATATTAATTATATAATTGGACTTTGTTAGTTTATTCTTTTCTAACCTTATAAGGATATATTTATTATCACTAATTAGTATGTAATTTGCCCATAAGGAGACAGTTTTTTTATGGCAAGATTGTTAAGAATTGGGTATATCACATTAATGAGAGATGAGTAGTCATATTTCTTCTTAATATTATCGAATTTAGCATATAGTGAATTACTTATTATTTTGGCCTATCTATTGAAAATATCAAGACTCAATGAAAGAAATACGTATAGATATTGTTAAATTTTTTATTATAATATCTTAAGAAATTTTAATAATTACATAGATATTTAATACATGAAACATAAGATCAAGTTATAAATCGCAATCTATAATAAATCTTAAAATTTTGTAATTAAGATAACCATATATAGTGTAAGATTTGATATTTGAACAAATTTTAATGGTTATATCTTACATTCGTTGAGGTGTTTTACAGCACATCTGTCATGACTCCTGGTTGATGATCATACCAGCAAAGAAAGTTTTATTACCGCGAAATGCTAACGGTGCGGTCAGCCCTTTACTCGCTCCTTGAGGATTACATTGTGAACAAGTTCGTGCAAAACTTGTTATGTATGCGCCTAAGTAAAGGGTTCCAGCAAGCGCAGTGGCAGGGAAAGTCTAATGTCTTGTATTAAACAATGAACGGAGCATATAAGTGGTGTAGATTTAACATCTATCCTGAAGCCCTTTCAGTTAGAGCGTAAGCAATAGAGACACGAGATGAGCAAACGAATCCTACATAATCGATGCGCATCCGAGCCATCTTAAACGCTTGTGTAAGGTTGAAATAATTAGACTTACGAGACTGTTAGTTTTTGCGAGACATTGCGCTCTCCACAATTATGGACCCCTAGGTGTATTAATGCTGCCGCCACTAAAAGAGTTAACGGGGTCCAGGATGCAACCAAAGCTAATCCTGCGTTATCGATCTTTTATTGGGAGTGTGATATTTAAGCGCTGATATCCTAATGGGTCACCACGTCCAGTATATCCGGTCGTTTATATGGTTTCCTTGTCTAATTGCTATTCGACAATCCATCATGATCGCCTTGCTCATCGACGACATTATAAGGCCGAGATGAGTACATGTCTCAAGGAAAAGTTCTAACCAATCTCGTCAAGTAGAATTACTTAGTTCTCCGTACCTTAAATAGGGTCGGACTCAGTCCAGGTTATTCCTTTTAGAACCCTGTTTAAGGATATGCTAAAATGACCGAACCACTGTTTGGATACTGCCAATATGAAGCTCATAGTAAGTTTTTCCTACCTTTTATAAACCTAGTTCCAATTTTTATTCTAGGTATGTAGACCATTATAGGCCAAGTTTGTTGCTATGCTTGGTATAGGATCTTCTTCCATGCGGTGATTTACCGTTTTCCTACTCCCCATAAAACTATAACGCCCTTCCGAAAGGAGAACGGCACGCCCACGCGGGCGGGCCCCCGCAACGCACTAAAGTCCGGTAGAACATCGCATTCCCCGCGGAGTGGCTCTTCGTCCCCGGGGTTGTGGTCAGCGTCGTCGCGCCGAGTTCGCCGGCACGAAGCCATACACATGTTCAAGAATTTTATACGAAACATGGGTGCTAGACACCGCCGTTAGGCTTCTAATCCCGTTTTTGCCCCATGCCAGTTTATGCCGGAGTGAGTCTCAGGGGGTCTACGCGGCGCGGCTGTTAGACACGATGTGGTGACCGCTAAGAGCGCTCACCGGCCCAACTGTCCGCAGCGAGGAACGGACGACACGGTGTTTGTAAGTCGGGCTCACTATGGTTCATCAAAATACGAATGGGCCGGACGGCTGCGCCCTCGTTACAAAGCCCCAAGTAGACACGACTGTCAAATGTGTCTACCCGGGGCGCTAGCAAAGCCTTGTCCGAAATGAGCAATTCCCCCGGGACACCCTGGTGTGCGACAAGTGTGCGTCCAGTGCAGGGTTTTGAATGATCGCATTACGGCCCGCCCATCGCCGAGGAGTTGCGCGGGGGCCCGACAGGTCGTGTGCAGGCTACATCCCGTTCTATCGGCAAGGCGAACTGACGCCCCTACCGATCGACATATGCTCCCCGTTCCGAGACCAGAGTCCACTTTGCCGGGCTTATTCCCCGGCGAGGACAACGTGAATCGCTAAAGTTAATCGTCTGGACGGTACCAGGCGGGGCCCATCACTGAACTCCGGCCAGTACCTCTCCGCTTGGACGGCGTCACAAACCTTGAATTAGCTAAAACGCCCCCAGTATCTAGGCCTGAGCGACGGAAGCAGGACCAGTGCGCCCCGACAGCTCAAGCATAAGGGCAACGGTAAAATGGCCCCCGGCCGCGGCGGTTAGACCATGGGGCGGACTCGGGGCCAGGCGGCGATCGTGGTATATCCAACTTCAATCGTATGTTCGGAGAGCGTCGTTCATAATCCCGGGGGGCCTCGCAAGCCCGGGCGCCGTCGCGGGCAGGGCCAGGGCACACGTGGAGAGGCGAGCCTGGCGGCCTTCCGGGGGCCCGACCCACTCCGGGGTGCCCGCCCCCGGGGCGGTCCGCCCGGGCGGGCCGCTCAGTGCGCCGCACGTTCAGGCCGGGCCACTACGCCGCCCCCGAGGTCCCGCCAGAGACCCACCCGGGCGCACCATCCGTCGGCAGCTCCGCACACCGACGGGGCGCGACCGCGCCCCGAGGGACAAGCTGGGCGGGCCCCCGCAGCGCGCTGCGCGCTGCGGCCGTGACCCGAGGCGGCGCGAGGCTGGACGTCCTCAGGCCAAACGCTGCCCCCGGCGGGGTCCGGGCCACGCCACGGTGCGGCGGTCCCTACGGCCCCGGCGTGGACCACGAGCGGCGGGGGGGCAGAGCAGGCGCCCGCAAGGGTACCCCACCCCGGTGGCGAGGCCGGCGGCTCGCCCGAGCTTACGGGGGCGGTGTGTCGGGAGGTGGGGGCCGGCCGGCGCGCCCGGCTCGACGAGACGGCAGCGGCCCCGGTGCGTCTCCCGGTGACGCCCCGACGCGCTCGTCCGATAGGCTCGCGCCCCCTGGCGCGTAGCGCCGAACCGCAGGGCGGCGGTGCAGCCCGCTGTGGGCCTCCCGGCGGGTGGCGCGCGACCCAGGGCGGCGGCGCGGGTGGGGCGGGTATGTGGCGGCAGCTCTCGCGCCGGTTCCAGGCGGTGCGCCCTCACTCTGGGCGGGCCGCTGTGCGCCCGCCCGGCGCACCGACCAGACCGGCCGGCGCGAGGGGGCGTCGAACTGGCGCGCCCCAGCCGGACGGGACCGGGGAGCCGCCCGACAGCCGCCCCTGCGCCGGCTACCCAAGAGGCACCGGCGGGCCGACGGGGCGATCCCCGTGCATCGGCGCACTGCCGCGGGCTCGCCCGCCCGTTTCGCGGGGGAGGGTTCCAGTTCCCCACAGGCGGCCGCGCGGGCGCACGGAGGGC     
A       GTTCTTCAAACGTTAAATAAAATTCTATGTACAATTTGTTCAATCTTATTTTAACTTCAAAAATTTTGATAAAAACTTGGTGTACATTCTAATGCGCTTATACTGGTAAGAAAAGATATTATATTATTCAACTCTGATTGACAATATAAAATTCATTAGTTACGTTCAATTTGAATCTATATAATTAGATGAGAATTTGTATATAATTTAAGATAATTGGATATTTATAAAATTTTATGGAATTTCTTATTTGATTCGTTAATGAAACTTCATATATTCATATAAATATAGCATATCTATGATTTAGACTATTACTATTAATTTAACCCTTTTTAACGGAGGAGATATAATAATAAGATATATAATTTTTTAAAAACCCGTTATCTATGAATGACTGTTGTCCATTAATAACTAGTATGATTTATTAAATATTTTTTTAGAAAAGTTTACTACATAATATTACACTAACCACTATTTAACAATTTTTTAAATTAGACTTAAGTTTCTTTATTATCAAATGTGATATATATTTTATCCATCAGAAAATATTTTAATTTTATAATTGGTCTTTAGTAATATGTATTTTTCAAACAATATTAGAATATACTTATTATCACTAAATAGTATGTAATTTACCTATACTAAGACAGTTTTTTTATGGAAAAATTGATAAGGATAGGGTATATCTAATTAAAGAGAGATTAGTAGTCATATTTCTACTTAATATTAACGAATTACGCATATATTGAAATCCTTATTACTTTGGCCGATCTATTGAATATATCAAAATTTTATAGAATAAATTCGTATTTATTATGTTAAATTTTTTATTATAATATCTTTAGAAGTTTTAATATTTACATAGATATTTATGACAAGGAACATAAGATTAAGTTAAAAAACCTAATCTATAATAAATCTAAAAGTTTTGTATTTAAGATAACCACATATAGTATGATATTTGATATCTGTACAAATTTTAATGGTGATATGTTACATTCGTTGGGGTGTCTTACAGCACATCTGTAATGACTCCTGGTTGTTTGTCATACCGGCAAAGAAAGTTTTATTAACGGGAAATGATAACGGTGCGGTCAGCCATTGACTTGCTCCGTGAGGATTACACAGTTAACGAGCTCTTGCAATACTTGTTATTTATGCGCCGATATGAAGGGTCCCAGTAACCGCAATGCCAGAGAACGTCTAATGTCAAGAATGAAACAATGAACGGAGCAAATAAGTGGTGTATATTTACCTTCTATCCTTAAGCCCTTTCAGTAAGTGCTTAAGCTATAGAGACACGTGATGTGCAAACGAATCCTAGATAATCGATGCGCATCCGAGCCATCTTTATCGCTTGTGCAAGGTTGAGTTAATTATTCTTACGAGACTGTTAGTTTTTGCGAGACATTGCCCTCTACACAATGATGGACCCCTAGGTGTCTTAATGCTGCCGCCACTAAAAGAGTTAAAAGGGTCCGGGTTGCATCCAAAGCCAATCCTGCGTTATCGAGATTATCTTGGGAGTGTGATATTTAAGTGCTTATAGCCTAATGGGTCAAAACGTCGATTATATCCGGTCGGTTGTACGTTAGTCTTGTTAAATTCCAATTCTACAATCCATCATGCTCGCCCTGATCATCGACGACACTATAAGGCCGAGATGCGTACATGTCTCAAGGAAAAGTTCTAACCAATCTCGCCGAGTAAAATTACTCAATTCTCCGTACCTTGAATAGAGTCGCAATCGAGCTAGGTTAGTCCGTGTAGAACGCTTGTCAAGGATCTTCTAAAATAACCGAACCACTGTTTGGATTCGGCCAATATGAATGTCATGGAAAGTTTCTACTACCATATATAAACCAGGTTCAAGATTTTATCGTAGATATATAGTTCTGTATATGCCAAGGTGGTTGCTGTGCTTGCTCTAGGATCTTCTTCTGTGGGGTTATTTACCCCTTTTCTACTCCCCATTAAACTTTAACGCCTACCAGAAACGAGCACGGCACGCCCACGGGGGCCGGTCCCCGCAACGCAAAAATGTCTGGTAGAACATTGGATTCCCCGCGGAGTGGGTCTTCGTCCCCGGGGTTGTGGTCAGGGTCATCGCGCCGAGTTCGCCCGGGCGAAGCCATACACCTTATCAAGAATTTTATACGAAGCATGGGTGCGGGGCTCCGCCGTTAGGCTTATAACCCCGTTTTTGCCCCATGCCAGTTTATGCCGGAGGGAGTCTCTCGGGGTCTACGCGGGCCGGCTGTTAGACGCGATGTCGTGACCGCTAAGAGCACTAACCGGCCCAACTGTCCGCAGCGAGGCACGGAGGTCCCGGTGCTTGGATGTGCCGTTCAGTAGGTTTCATCATAGACCGACCGGGCCGGACGGCTGCGCCCTCGTTACAGAGCCCGACCTAGAGACGGCTTTCAAATGTGGTTACCCGGGTAGTTAGCAAACCCTTCCCCCAGATGAGCAAGTCCCCCGGGGCACCCTGGTGTGCGTCAACAGAGCGTTCAGTTCAGCGTTTTGGATGTTCGCATCACAGGCCGACCATCGCCAAGGAGTTTCGGGGGGGCCCGACAGGTCGTGTGCAGGCTGCATCCCGTTCGACCGGCAAGGTTACCTGACGCTTCTACCGATCGAAATATGCTCCCCGTTCCGAGACCAGAGTCCACTTTGCCCGGCTTATTCGCCGGCGAGGACATCGTGAAGGGATATAGTTTATCGTCTAGACGGCAACAGGCGGGGCCCATTAATGCACTCGGGCCAGTACGTCTACGCTTGGACGGCGTCAGATACCTGGAATAAGCTGCGCCGCCCCCAGTATCTTGGCCTGAGCGACGGAAGCAGGAGAAGTGCGCCCCGACACCACTAGTATGACGACAACCGTAAGGTGGCTTCCGGTCGCGGCGGTTTGACCAAGGGGCGGACTCGAGGGCAGGCGGCGATCGTGGTATATCCAACTTGAATCGAATGTTCGGCGAGCGTCGTTATTAATCCCGGGGGGCCTCGCAAGCGCGCGCGCCGCCGCGGCCAGGGCCCGGGCACATCTGGAGGGGCGAGCCGGGAGTCGGACCGGGGGCCCGACCCACTCCGGGGTGCCGCCCCCCGGGGCGGTCCGCCCGCATCGGCCTCTCACGGCGCCGCACGTGCAGGCCGGGCCACTACGCCGGCCCCGAGGCGCCGCCAGAGACCCACCCGGGCGCAGTCCTTGTCGGTCGCTCCGCACGCCGACCGGGCGCGTCCGCGCCCCGAGGGACAAGCTAGGCGGGCCCCCGCAGCGCGCTGCGCGCTGCGGCCGTGACCCCAGGCGACGCGGGGGTGGAGCTCCTAAGACCAGAAGCTGCCCCCGGCGGGGTCCAGGCGACGCCACGGTGCGGCGCTGCCTACGGTCCCGGCGTGAACCACGAGCGGCGGGGGGGCCGAGCAGGGGCCCGCAAGGGGACCCCACCCCTGTGGCGACGCCGCAGGCTCGCCCCACCTTGCGCGGGCGGGGTGTTGGGAGGTGGGCGCGGGCCGTGGCGCCCGGCCCGACGAGACGGCAGCGGCCCCGGGCCGTCTCCCGGTCACGCCCCGACGCGCTTGTCGGATAGGCCCGCGCCCCCTGGGGCGTAGCGCCGAACCGGAGGGCGGCGGTCCACCCCGCAGGGGGCCCCCCCGCGGGTGGCCCGCGACCAAGGGCGGCGCCGCGGGTGGGCCCCGGATGAGGCGGCAGCTCTCGCGCCCGTTCCAGCCGCTGGTCCCTCACCCCGAGCGGGCCGCGGCGCGGCCGACCGGCCCACCGACCGGACCGGCCGGCGCGAGGGGGCGACGGGGGGGCGCGACGCAGCCGGACGGGACCGGGGAGCCGCCAGACAGCCGCCCCTGCGGGGCCTGCCCACGAGGCACCGGCGGCCGGGCGTGGCCACCCCCGTGCATCTGCGCACTGCCGCGGGCTGCGCCTCCCGTTTCGCGGGGGAGGGTTCCAGGTCCCCACAGGGGGCCGCGCGGGCGCGCGGAGGGC     
