# Supplementary material for: A simple method for data partitioning based on relative evolutionary rates
Source: PeerJ. 2018 Aug 28;6:e5498. doi: 10.7717/peerj.5498 (PMC6118207; doi:10.7717/peerj.5498)
Supplement: Data S1 — The datasets are provided in the PHYLIP format. [file peerj-06-5498-s002.zip › DataS2/AS1-4.phy]

17  4000
out     TTATTCAATAACGTTAAATGTTGTAAATTGAAATTAGCAAACATATATTCTTAAATTTAAATTACTTAGTAGAATTATAAAGTTATCGTCTATATATATTTATTTGATTTAAAAGCTAATTGAATTAAGATTAAAATCTTATTCCTCTTTTTCTAATTTATCTTAATTGGTACTCCAAATAAAAGGGTTTTACGTATTTTTAGAATTCATTAATTTATATATTATAAATAATTTAATATAATTAACTAATCCTTTGCAAGTTTATTGTTTCTTTTTATTTTACGTATTTTAAGATCGTGGGTTAGTAGCAAAAATTGTAATAGGCCTTTATTATAAAATTGCTATATAGTAGTTTAAAATTTTAATTAAATCTAACACACTCGTCTCTAATTAAAATAAATAATATTTTAAATAATATATTTGGGATAATACGTAACATTAGGATCTTTAATTACTTTATTAAATAATTTCAGTTTCATTAAATAAATATTTAGGAATATAAATTTGATTTAAGATAAATAATTAATAATATTTGATATTTAACATATATATATTGTTTAAAATTTCAGTATTAATAAATTGTGCTTAACTTATGATTTCTGGAGTGAGCGCCATAGATATCAATATAAATCAAGTATAATACAATTTTAGACATTATAGGTATTAACTTATTATTGTCGTGTCAGTTAAATTTAAATCTCGTAAAATCACTTATTTATGCAAGTTTAAACCTTAAATGTTTTTCTAATAAATCAAAGATAATTTTATACTAATGTAAATTGTTGTTTTTCATTAAAATTTTTCTCAGTATAGTAATTTTATATTGATTTAGATGGAAGCTATTGTTACTGGCCCTATTAACAATTAAGGCAATTTTTTTTTCCGTTTAGAAAGGCGCATTCAATAGTTGATCGATTTCAATATTTATTTCTTGTATTACAATAAAAAAGAACATACCGATAAAGTTAAATGATCTTGAGAAAAGTAAATCGAATAGGATCTGATTAAGATCTAAAGTTTGCTACAAGTGGAACGTAAAACACGGTCAAAACCATGTATAACCGTGACTCGCCTTACTAACCTCCCTTAAACACCCTAGCTTTGTTCCAATGCAGCGCGTTAATCAGCCGCTATTAATGATTGTTAGAAGATTCTCGGTGGGTATGAGTTAGCTTATCAGAAAATCGCTAATTTCGGCCGTTCCACTTGTGTGTGGATAGGAGAAATTAATCGAATCCATCAGTCAATAGCTGTCCTCTCTTTTCGATTGTAGTACCCGACGGCATAGGATAATATGATAGCTCATCCCCTGGAACTCTAATTAAGTTGATCTAAAGACATAACTTATCCAGTTCTAGGTGATCAACTCCTCACAATTGTTCGCTTTACTGCTAAACCTTCCGGAAAGTAGGCCTATTTCTTTGCCGCGAGTAGTAGATTCCAAAAGAATATTTTTAGCTAGTACTTCACATTTCCCAAGCTACAAAGATTTAGTTCAATTTTTGTTTTAGCTTCATGTTAAGTAAATAACGCAGGATTAGAATGTGTATTTGCGTAGTACTGATTACTGATATGATCCGTGTACTGGAAATTCTACTCGATTGCGACGTCTTAGCAAAGCATGACAAACTACATGCGGATGATAGTAAATCAAGGAGTCTGTTAACCAATTCAAGATTCACGCTTCCATGCACTTATAGAATTAAACTAACTTGGATGCGTCGGCTGAGCTTTAGCATAAATAAATTTCGTTCTTTAAAATGGTTCTACGAGACGTGACCCAGTCGAACGATACACACTAAACCCTTCGGCTAAAATTAGGTTATTCCTATATGAACCAAAGATTTAATATTTCTATATGGAAAATCGCTGTACTTATCTAAGATAAGCAATTTGTTACTTTTAAATGGACTGCATGAACCTATTGCGTTTATGATTCCCTAATTTGGTTATTGGTAATGAATATCAACCCATTAGTGCACAATTGGAATAGGCGAGATTTCGTTATGTGACGATTAACCAGCGGCCCAGGCATGAGGGTCGCCGCAGAGGAGACACCAGACACCCACTGGTGCCCCGGCCAGGGATAGCATAGGACGCTCATTACAGCCTGGTTGGAGCGAAGTGATCGCACGCAAGTTGCGGAACCGGCTGGTCCGCCTCCGGACCGAATGATGTCGCAATAGGCGTGCAAGGTCCCACAAAGGACACTCCCACCGCTGAGCCGTACGAAGGGGACTCCTGTTTGGGAGGACGATATCTCATTTTCCACGTCTATGCACCGGTGCTTCCTAGGCACTAATCGTCATTGCACCGCTGGCCCATTTGATTAAGGCAGCGCAGGGCACGGACGTCTTCCCGGCGTCAGCGCAAACTAAACCCCAAGCGCGCACACCTTACAGATCATAAGGCCTACGGAGGGAGGTCGGTACATACCCGTCTAGGGATCATTGGGGCAGTGGATCTGATCGAAAAAAGTTCCACAAGCCATCCAGGAGTCCGCAAGTAGAAGTTCTGCGACCCCGGGCCTCTTGTCGGTGTGCAACATTCTCCGGAGTAGCAACGATGTGCAATCCAGTCCTAAGGGCCAGCGGGAGGACTGCGGGGGCGCGGACTAGCCGACGCAAGACGACCTGCCCACACCGTCGCGCCCCATGCAAGGACCGGGAGGCAAAAGTGCGGGGCCCCCAGAAGATCAGTGAGCTTGATTCAGCCTGACGTTTCTATGCTCGACACATGTTGCGTAAACAGAGGGCCCGAAGTCGGCGATGTCGGGAAAGCGGGGAGTGACATGCAGGCTGTCCGCCGGGGTCCTCTAGGGCCCCGGAGCGCAGCTTCGTAGACCTAGGCCCCTGCGGGCTCGCCGGCTTACTTAGGGCGTCGGGAGCGTTAGGGAGGAGCTGGCCGCGACCAGATGCATCGGCGACAGAGACACGGACGACCACAGGTCAGAGTTAGCTGTTCGCGTCGCTTATCCCTCGTACCCCGCGATGATCCGACCCGCCGGTGCGACCCCGGGCCGAGGGCCGACTGCATTCGGTCGCCCCGGGCCAGGGCGCGCCAGGACCCACGCGCCCGGCCAGTGACCCGGCGGGGCCGCGGGCCGGTCCGCGCGTCCGGGGTGGCGCCCCCGGACCGTTGGAGGAGGCGGCGCCGCTATCTGGCGGCCTGGAGCGCAGGCACCCGGGACCGAGACCACGGGGCGCGCAACGGGGCTTACGCTCCCGGAAGCCGCACTCCGTGCAGGGCGCGTGCGCGGTAGAGGCTCTGGGGCCCCGGGGCCCGTCCCTCCTGCGCAGGCCCCACCGCGACGCCCGGGCGCCACCCCTCCTCGCCGCACCGGTCCGACCGGGTGCCCGCCCGTGACCGGCGTGCGGGTCCTAGCGGGCACCGGCCGGCCCGGGGGTACCGCGCCGGCTGCCGGAAGCCCCCTGGACCGTTAGGAGCGCCGTGTCCGTGGGGGCCGGCCCCCGTGTCCGTGGCGCCAGGCCCCGGATTGCCGGGTCAGGGCTTGCACCCCCCGCCGCGCTGCGACCCGGGCTCGAGGGAGGGGGCCGCCCTCGCATCGCCGACCCCCCGGCGCGAGGCGCGAGCCCGCACGGCCCGCCGGGCCGGTGCGCTTTGGTCAGCCCCCGGCGCGTCTCAGCGCCGCCGACCGGCCAGGGCTGCGTGGGGACGTACCCGTGGCGCGCCGGCCCCGTGCCCCTGGCACGCGCGGCCGCCCCCCCGCCGAACCCGGGTGGGGAGCGGACGCGACGCCCCCCGAGGCCCGCGCGACGGCCTCGCGCACAAGTAGCGAGGCGCGACCGGCCGCGTGGGGGCCGACCGATGCGCCCCCGGCGCCAGGATAGGCCGCCGGCTCGGGCGAGGCCCCCGCCTCCGGCGGGGGGTCGCCCCGCCATCGGGCCCGCCCCGCGCGGCTTCGGCGAGCGCGGCCGGGCTCGAGGCGCAGCCGCTTAGGCCGCCTTCGCGGGTCGCGGTGGTAGCGTGGGGCCGCGGG     
P       TTAATAAATAACGTTAAATCTAGTTAATTGAAACCAGCAAACAAATATTTTTAGATACAAATTACTTACTCGAACTAATTATTTATCTTATATGTATAATTACATCTATTAAAAGCTAATTGAATTAAGATTAAAAAATAATTCCTCTTTATTAAGTTTATCTTAATTGGTACTACAAATAAAAGGGATATACGTATTTTTCGAATTCTTTAATTTATATATAATAAATAATTTAACATAATGAACTACGCCTATGCAAGTTTATTTTTTTTATATATTATAAGTATTTTACTAGCTTGGGTTAGTAGCAAAACTCGAAATAGGCCTTTATTATAAAGCTGTTATATAGAAGTTTAAATATTTAATTATAACTAACACACTCGGCTCTAATTAAAGTAATAACTATTGTAAATAATAAATTTGGTATAATACATAACATTAGGATCTTTAATTACTATTTAATATAATTCCAGTTTCATTATATAATTATTTAGGAATATAAATTTGTTTTAATATAAATAATTAATAATATTTAATATTGAACATATATATATTGTTCTAAATTTCAGTAATATTAAATTGTGCATATCTTATGATTTTTGGACTGACCGCCCTAGTTATCAATAGATATAAAGTATAATAGAATTTTAGTCCTTATAGATATCAACTTATGATTGTCGTGTCAGTTAAATTTAAATCTTGTAAAAATACTTATTTATTCAAGTTTAAACCTTAAACGTTTTTCTAATAAATCAAAGATATTTTTATACTTACCTAAATTATTGTTTTTCATTAACATCATTCTCAGTATATGAGTTTTATATTGATATAGATGGAAGCGTTTGTTACTGGCCCTATTAAAAATTTAGGCAATTTTTTTCTCCGATTACAAAGGCGCATTCTATAGATGATCAATTTCAAAAATTATTTCTTATATAACAATAACAAAAAACATACTGATAAAGTTTGATAATCTTGAGTTAAGTCAATTTAATAGGATTTCTTTAGGATCAACAGTTTGCTACCAGTGTATCTTAAAACACTGGCAAAACGATGTATTGCAGTGACACGCCTTATAAACCTCCCTTAAACTTCCTAGCTTTGTTCCAATGCGGCGCGTTAATCAGACGCTATTAATGATTGTTAGAAGATTCTCTCAAGGTACGAGCTAGAATATCAGAAAAGCGCTAATTTCGGCGGTTCCATATGTGTGTGAGTAGGAAAAATTATTCGAATCAATTAGTCAATAGCTTTCCTCTCGTTTCGATAGTAGTACCCGACGGCAAAGAACAATATGTTAGCTCATCCCCTGAAGCTGTATTTAAGTTGATCTAAAGACATAACCTATCCAGTTCTAGTTGATCTACTCCTCACATTTGTTCGAGCTAGTTCTAAACCTTCCAGGAAGTAGCCCTAAATCTTTGCCGCAAGTATTAGAGTCCAAAAGAATATTTTTAGCTAGTACTTCACATATACCAAGCTATAAAGATTTATTTCAATATGGGTTTCAGCTTCATGATAAGTAAATAACTCAGGTTTAGAATTTGTATTGGCCTAGTACTGTTTACTGTTATGATTCGGGCACTGGGAGTTCTTCTGGATTGAGACGTCTTAACAAAGCGTGACAAACTACATGCGCATGATAGAGAATCGAGGAGTCTGATAACCAAGTCAAGATTCACGCTTCCATGGACTTTTAGAATTAAACTAACTTGGATCCGTCGGCTAAGCTTTAGGATAAATAATTTTAGTTCTGGAAAATGGTTCTACGATAGGTGACTCAGTCGAAAGATACACACTAAACCCTTCGGCTAAAATTTGTTTATTCCTATTTTAACCAAAGATTTAACATATCTATATGGAAAATCGCTGTACTTATCTAAGAAAAGCAATTTGTTACTTTTAACAGGAATGCCTGAACCTATTGCGTATATGATTCCCTAATTTGGTTATTAGAAATGAATATCAGTCCGTTAGTGCACAATTGGAATAGGCGAGGTTGCGTTATGTCACGATTATCCAGCGGCCCAGGCATGAGGGTTCCTGCCGAGGAGACGGCAGACAGACACTCGCGGCACGGCCAGAGAGAGGGTAGAACGCTCATTTAAGCCTCGTGGAAGCGAAGTGATCGCACCCAAGTTGCGTAACCGGCTGGTGCCCGTCCGTACCGAAAGTTGTCCCCATAAGCGTGGCAGGCCCCACAACGGACGCTCCCACCGCTGGGCCGTACGAAGGGGACTGCTGGTTGGGAGGATTATATCTCATTTTGTACGCCTATGCACCGGTGCTTCCTAGACACTAATCGTCATTGCACCGCTGGGCCATTTGATGGAAGCAGCGCGGAGCACCGACTTGTGCACGGCGTCAGCGCAAACTAAAGCGCAAGCGCGCACACCTTTCAGATCATAAGGGCTACGGAGGGAAACCGGTACGTAGCCGTCTAGGGATCATTGGGGCAGTGGATCTGATCGAAAAACGATCCACCAGAGAGCCGGGAGTAAGGAAGTAGAGCTTCCGCGACCCCGTGCATCTAGTCGGCGTTTCACATTCCCCGGACTAGCAACGATGTGCAATCCAGTCCTGAGAGCCGGCCAGAGGACTGCGGGGGCTCGGACAAGCCGTCGCAAGAAGAGCGCCCCAGACCGTCGCGCCCCATGCAAGGACGGAGAGGCAAGAGTGCGGGGGCCCCAGAAGATCAGTGAGCTTGGTTCAGCCTGACGCTTCTATGCTCGACCCATTTGGCCTAAACAGGGGGCTCGTAGTCGGCGTTGTGGGCTAAACGGGGAGTTACATGCAGGCTGTCCGCGGGTGTCCTCTAGTGCCCCCGACGGCAGCTCCGTAGCCCCAGGCCCTAGCGGGCACGCCTTCTTACTTAGGGCGACGGGAGCGTTTGGGAGGAGCTGGCGGCGACCAGATGGGTCAGCGACAATGACATGGAGGGGCACCGGTGAGACTATGCTCTACGCGTCGCTTTTCCCTCGCACACCGCGAAGATCCGACCCGCGGGGACGACCCCGGGCGGAGGGCCGACTTCATTCGATCGCCCCGGGGCAGGGGGCGCCAGAACCCACGCGCGTGGCCAGTGACCCGGCGGGGCCCCGGGCCGATCCGGGCGTCCGGGGTCGCGCCCCCGGCCCGTGGGAGGAGGCCGCGCGGCTACCGGGCGGCCGGGACCGCAGGCACCCGGGACCGATACCTCCGGGCGCCCAACGGGGCTTACGCTTCCGTAAGCCGCACTCGCAGCAGGGAGCGGGCGCTCTGGCGGCTCTGGGGACCCGGGGCCCGTCCCTCATGCGCAGGCCCCAGCGCGACGCCCGGGCGCCACTCCGCCTGGACGTACCGCGCCGACCGGGTGCCGCCCCGTGACCGACGTGCGGGTCCTACCGGGCACCGGCCGGCCCGGGGGTACCGCGCCGGCCGGCGGAAGCCTCCTGGACCGTTGGGAGCGCCGCCTGCGTGGGGGCGGGGCCCCGTGCCCGTGGCACCAAGCCCCCGATCGCCTGGTCAGGGCTTGCACCCCCCGCCGCGCTGCGACCCGGGCTCGAGGGGGGGGGCCGCCCTCGCATCGCCTACCCCCCAGCGCGAGGCGCCGGCCGGCACGGCCCGCCCGGCCGGTGGGCTTCCGTCCGCCGCCCGCGCGGCTCCGCGCCGCCGACCGGCCAGGGCTGCCTGGGGACATACCTGTGGCGCCCCGGCCCAGTGCCCCAGGCCCGCATGGCCGCCCCCCCGCCGAACCCGGGTGGCGAGCGAACTCGACGCGCCCCCCGGCGCGCGCCTGGGCGCCGCGCACAAGTGGGGAGGCACGGCCTGGCGCGTGGTGGCGCACCGATGCGCCCCCGGCGCCAGGATAGGCCGCCGGCTCGGGGGAGGGCCCCGCCTCCGGCGGGGGATCGCCGCGACATCCGGCCCGCCCCGCTCGGCTTCGGCGACCGCGGCCGGGCTCGCGGCGCAGCCGCTTAGGCCCCCTTCGCGGGTCGCGGTGATAGCGTTGGTCCGCGGG     
O       TTTTTCAATAACATTAAATAATGTAAATTAAAATCAGCAGACATATATTTTTAGATTTAAATTAATTATTAGAAGTAAATGTTTATCGTATGACTATAATTTCAACATTTAAAAGCTAATTGAAGCATCATTAAAATATTATTCCTCTTTATTTAAAATATCTTAATTGCTACTAACAATAAAAGGGATTTACGTATTTTTCGAATTCATTAATTTATCTATTATAAATAATTTAACATAATAAACTACTCCTCTGCAAGTTAACATTTTCTGTATATTTTAAGTATTTTAAGATCAAGGGATAGTAGCAAAATTCGTAATAGGCCTTTATTATAAATCTGTTATATAGTAGTTTAAAAAACTAATTATATCTAACACACTCGTTTCTAATTAAAATAAATACTATTTTAAATAATATAATTGGTTTAATACTTTACATTAGGATCTTTAATTACTTTATAAAATAATTCCAGTTTCATTATATAAATATTTAGGAAAATAAATTTGTTTTAATATAAATAATTTATAATATTTAATATTGAACATATACATGTTGTTGAAAATTTCAGTATTACTAAATTTTGCTTATCTTATGATTTTTGGAGTGAGCGCCATGGATATCAATAGAAATTTAGTATAATAGAATCATAGTCATTATAGATATTATCGTAAGATAGTCGTGTCAGTAAAATATCAATCTTGTTAAATTACTTATATATTCAAGTTTTAACCTTACTCGTTTTACTAATGATTCAAAGATAATTTTATACTAACCTAAATTAATGTTTTTCATTAATTTAAATCTGAGTATTTTAATTTTATATTGATATAGATGGAAGCTCTTGTTACTGGCCCTATTAACAATTTAGGGAATTTTTTTCTCCGATTATAAATGCTCATTCTATAGGTGATCAATTTCAAAATTTATATTTCATAGCACAATAATAATGAACATACCGATAAAGTTAAATGATCTTGAGTTAAGTTAATCAAATAGGATCTGTTTAGGATCCGTAGTTTGCTACAAGTGTTACGAAAAACACAGGAAAAACAATGTATTTCCGTGACACAACATACAAACCTCCTTTATACTACATAGCTATGTTCCCATGCGGCGTGGTAATCAGACGCTATTAATGATTGTTAGAAGATTCTCGCAAGGTATGAGATAGGTTACTAGAAAAGCGCTAATTTCGGTCGTTCCACTTGTGTGTGAATAGGAGAAATTAATCCAATCTATCAGTCAATAGCTTTCCTCTCGTTTTGATAGTAGTACCCTACGTCATAGAATAATATGTTAGATCATCCCATGAATCTCTATTTAAGTTGATCTACAGTCATAACCCATCCAGTTCTAAGTGATCATCTCCTCACCATTGTTCGATCTACTTCTAAACCTTACAGATATTAGGCCTAATTCTTTGCCCCGAGTACAAGAGTCCAAGAGAATATATGTAGCTAGTAATTCACATATGCAAAGCTACTAAGCTTTATTCCAATATTGGTTTCAGCTTCATGTTAAGAAAATCACACAGGATTAGTATTTTTCTTAGCGTAGTACTGCTAACTGTTATGATTCGGGCATTGGGAATTGTTCTCGAGTGAGACGTCTTATCAAAGCATGACAAACTACGTGCGCATGATAGTGTATCAAGGAGTCTGTTATCCAATTCCAGATTCACGTTTCCATGCACTTTTAGAGTTAAGCTAACTTGGATGCGTCAGCTCAGTTTTAGTATAAATTAATTTCGTTCTGGAAAATGGTTCGGCGATAGGTTACCCAGTCGAAAGTTACACACTAAACCCTACGGCTAGAATTAGGTTATTCCTATCTAAACCAAAGATTTAATTTATCTATATGGAAAATCGCTGTATTTATCTAAGACAAGCAATTTGTTACTTTTAACTGGACTGCATGAGCCTATTGCGTATATGATTCCCTCATTTGGTAATAGGTAATGAATATCAACCCATCAGTGCAGAGTTGGAATATCCGAGATTGCGTTATGTGACGATTAATCAGGGTCTCAGGCATGGGGGGACCCGCAGAGGAGACGGTAGATACCCACTCGAAGCCGGGGCACAGAGAGCGTAGTACGCTCATTCTAGCCTGGTGGGAGCGGAGGAATCGCACTCAAGTTGCATAACCGGCTGGTACGTCTCCGGACCGGAAGCTGTCGCGATAGGCGTGGTAGGCCCCACAAAGGACACTCCCACCGCTGAGCCGTACGGAGGCGACTGCTGGTTGGGTGGACGATATCTCATTTTCCCCCCCTATGCACCTGTGCTTCCTAGGCACTAATCGTCATTGCACCGCTGGGCCATTTGATGAACGCAGCGCAGAGCACGGACTTGTGCGCTGCGTCAGCGCAAACTAAAGCCCATGCGCGCACACCTTTTAGATCATAAGGCCTATTCAGGGAGGACGGTGCGTAGACGTCTAGGGATCATTGGGGCAATTGATCTATTCGAAAAATGTTCCACCAGCCTTCCAGGAGTCAGCAAGTAGAGCTTCTGCGTCCCCGTGCTTTCTGGCGGTGGTTCACATTCCCCGGAGTAGCAACGATGTGCTATCCTGTCCTAAGGGCCGGCGGGAGGACTGCTGAGGCGCGGAGAAGCCGACGGGAGAAGATTGCCCCAGACCGTCGCGCCCCATGCAAGGACCGAGAGGCAAGAGTGCGGGGCCCCCAGAACATCAGTGAGCTTGATTCAGCCTGACGTTTCTATGCTCGACACAGGTTGCCTAAACACGGGCCCCGTAGTCGGCGTTGTCGGCTAAGCGGGGAGTAACATGCAGCCAGTCCGCGGGTGTCCTGTAGCGCCCCGGACCGCAGCTTCGTAGACCCAGGCCCCAGCGGGCACGCCGGCTCACATAGGGCGACGGAAGCGTTTCGGAGGAGCTGGCGGGGACGAGATGGGTCGGCGATAGTGACACTGACGTGCACCGGTGAGAGTGAGCTTTTCGCGTCGCTTCTCCCTCGCACCCGGCGAAGATCCGACCCCCAGGCACGACCCGGGGCGGACGGCCGACTCCCTTCGGTCCCCCCGGGGCAAGGTGCACCAGGACCCACGCGCCCCGCCAGTGACCCGCCGGGGGCCCGGGGCGGTCCGTGCGTCCGCGGTCGCGCCCCCGGACCGTGGGAGGAGGCGGCGCCGCTATCGGGCGGCCGGGACCCCAGGCACCCGGGACCGATACCTCGGGGCGCGCAACGCGGCCTGCGCTGCCGGAAGCCGCACTCCCAGCAGGGCGCGTGCGCGGTGGCCGCTCTCGGGAACCGGGGCCCGTCCGCCTTGCGCAGGCCCCACGGCGAGGCCCGGGCGCCACTCCGCCTTGACGCACCGCGCCGACCGGGTGCCCCCCCGTGACCGGCGTGCGAGTGCTACCGGGCACCGCCCGGCCCGGGGGGACCGCGCAGGCCGCCGGAAGCCTCCTGGGCCGTTCGGAGCGGCGCGTGCGTGGGGGCCGCCGCCAGCGTCCGTGGCGCCAAACCCCGGATGGCCGGGTCAGGGTTTGCACCCCCCGCCGCGCTGCGCCGCGTGCGCGAGGGAGGGGGCCGCCCTCGCACGGCCGACCCCCCGGCGCGAGGCGGCGGCCCGCACGGCCCGCCCGGCCGGTGTGCTTGCGGCAGCCGGCCGCGCGGCTCAGCGCCGCCGACCGGCCAGGGCCGCATGGGGACGTACCCGGGGCCCTCTGGCCCCGTGCCCCAGGCCCGCGTGGCGGCCCTCCGGGCGAACCCGGGTGGGGAGCGGACGCGACGCGCCCCCAGGCCGGCGCCAGGGCGTCGCGCGCCAGTAGGGAGGCACGACCCGCCGTGTGAGGGCCTACCGATGCGCCCCCGGCGCCAGCCTAGGCCGCCGGCTCGGGGGAGACCCCCGCCTCCCGCGGGGGGTCGCCGCGCCATCCGGGCCCCCCCGCGCGGCTTCGCCGACCGCGGCCGGGGTCGAGCCGCAGCCGCTTAGGCCCCCTTCGCGGGTCGGGGTGGTAGCGTCGGCCCGGGGG     
N       TTATTAAATAAAGTTAAATTTTGTATATTGAAAGCAGCAAACACATATTATTAGATTAAAATTACTTATTAGAAGTGAAAATTTATCGTTTATATATAATTTGATCAATGAATAGCTAATTGAAGTAAGAATAGAATTTTATTCCTCTTTATTAAATATATCTTAAATGGTACTAATAATAAAAGGGTTATACGTATTTATCGAATTCATTAATTTATCTATTATAAATAATTTAACATAAAAAACTGCTCCTATGCAAGTAAATTATTTCTGTATATTTTAAGTATTTCAAGATCAAGGGTTAGTAGCAAATCTCGTAATATGCCTTTATTATTAAGCTGTTCTATAGTAGATTTAAAATTTAATAATATCGATAACACTCGGTTCTAATTAAAATAAATACTATTTTAAATAATATACTTGGGATAATTCGTAACATTAGGATCTTTAATTACTTGATTAAATGCTTACAGTTTCATAATATAATTATTTAGGTTGATAAATTTGCTTTAATATAAATAATTAATAATATTTAATATTGAACACATATATATTGTTCAATATTTCAGTAATATTAATTTGATCCTATCTTATGATTAATGGAGTGAGCGCCATTGCTATCATTAGAAATGAAGTATAATAGAATTTTAGTCATTATAGATATAAACTTATGATAGTCGTGTCAGTTAAATTTATATCTTGTAAAATTACTTATTTATTCAAGTTTAACCCTTAAACGTTTTTCAAATGCATCAAAGATAAATTTATTCTTATCAAAATTAATGATTTTCGTTAACATTGTACACAGTAAATTAATTTTATATTGATACAGATGGAAGCTATTGTTACTGGCCCTATTAACAATTTAGGGAATTTTTATCACCGGGTACTAAGGCTCATTCAATAGTTGATTAATTTCAAAATTGATTTCTTAAATAACAATAAAAAAGAACATACCGATAATGTTAGACGATCTTGAGTTAAGTCAATTAAATAGGATCTGTTTAGGATAAGTAGTTTGCTACGAGTCTCACGAAAAACACTGGCAAAACCCTGTATTACCTTGACACCCCTTACAAACCTCCCTTATACAACCTAGCTATGTACCAATGCGGCGCCTTAATCAGGCGATATTAATGATTCTTAGAAGATTCTCATAGGCTTTGCGGTAGTATATCAGAACAGCGCTAATTTCGGCCGTTGCATTTGTGTGTGAGTGGGATAAATTAATCGAATCATTCAGTCAATAGCTTTCCTCTCGTTTCGATAGTAGTACCCGACAGCATAGAATAATATGTTAGATCATCCTCTGAATCTCTATTTAGGTTGATCTACAGACATAACCCATCCAGTGCTAGGTGATCAACTCCTCACAATTGTACGCCCTACTTTTAAAACATCCAGCAAGTAGGTCTAATTCTTTGCCGCGTGTATTAGAGTCCAAGAGAATATTTTTAGCTAGTACTTCACATATAATAAGTTACCAAGATTTAATTCAATATTGGTTTCAGCATCATGTTAAGTAAATTACACAGGCATAGAATGTGTATTTGCGTAGTACTGTTTACTGTTATGATTCGGGAAATGGGAATTCTAGTGGAATGAGACGTCTTATCAAAGCATGACAAACTACAGGCGAATGATTGTGAATCAAGGAGTCTGGTATCCACTTCCGGATTCACGCTACCATGCACTTATGGAATTAAAGTATCTCGGATTCGTCTGCTAAGCTTTTGAAAAAATTAATTTTGTTCTCCAAAATGGTTCTACTATATGTAACCCAGTCGAAATATACACACTAAACCCTATGGCTAAAATTTGGTTATTCCTATATTACCAAAAGATTCAATGTATCTACATGGAAAATCGCTGTACTTATCTATGACAAGCAATTTGTTACTTGTAAATGGACTTCATGAACCTATTGCGTCGATTGTTCCCTCACTTGGTAAGTGGTAATGACTATGAATACATTAGTGCACAATTGGAATTGGCGAGATTGCGTTATGTGACGCGTAACCATTGGCCCAGGCATGGGGGTAGCTGCAGAGGAGACGGTAGATACGCACTGGAGGCCGGGCCAGAGAGAGCGTAGAACGTTGATTGCAGCCTGGTTGCAGCGAAGTGATCGCAGGCAAGTTGTGCAACGGGCTGGATCGCCTCCGGACCGAAAGCTGTCGCAATAGGCGTGCAAGGCCCCACAAAGGACACTCCCCCCGCTGAGCCGTACGCAGGGGACCGCAGTTTGGGAGGACGATATCTCATTTTGCACGCCTATGCACCGGTGCTTCCTAGGCACTAATCGTCATTGCACCGCTGGGCCATTTGAGGCAGGAAGCGCAGAGCTCGGACTTGTGCACCGCGTAAGCGCAACCTAAACCTTAAGCGCGCACACCTTCGAGATCATAAGGCCTAAGGAGGGAGGGCGGTACGTAGCCGTCTAGGGATCTTTGGGGCAATAGATCTGATCGAAAAACGTTCCACCAGCCCTCCAGGAGTCAGCAAGTAGCGGTTCTGCGGCCCCTTGCATCGTGTCGATGTTTCAAATTCCCTAGACTAGAAACGATGTGCAATCCATTCCTCAGGGCAGGCGGTAGAACTGCGGGGGCGCGGACAATCCGACGCTAGAAGAGCGCCGCGCACCGTCGCGCCCCATGCAAGGACTGAGAGGCCAGAGTGCGGGGGCCCCAGGGGATCAGTGAGCTTGCTTCAGCCTGACGTTACTATGCTCGTCACACGTTGCATAAACAGCGGGCACCTAGTCGGTGTGGTCGGCTAAACGGGGAGTGGCATGTAGGCTGTCCGCGTGTGTCCTCTAGGGCCCGGGTCCGCAGCTTCGTTGACACAGGCCCCCGCGGGCTCGCTCGCTTACTTAGGGCGAGGGCAGCGGTTGGGAGGAGCTGGCGGGGACCAGATGGGTCGGCAACAGTGCCACGGATGAGCCCAGGTGAGAGTAAGCTGTTCGCGTTGTTTATCCCTCGGACCGCGCGAAGATCCGACCCGCTGGGACGACCCCGGGCGGAGGGCCGACTTCATTCGTTCGCCCCGGGGGAGGGTGCACCAGGACCCACGCGCCGGGGCAGTGAGCCGACGGGGCCCCGGGGCGGCCCGGGCGGCCGGGGCCGCGCCCCCGGACCCGTGGAGGAGGCGGCGCCGCTATCTGGCGGCCTGGAGCCCAGGCACCCGGGACCCATACCTCGGGGCGCCCAACGCGGCCTCCGCTACCGGAAGCCGCACTCCCAGCAGGGCGCGGGCGCCTTGGCGGCTCTGAGGACGCGGGGCCCGTCCCTCCTGCGTAGGCCCCGCGGCGACGCCCAGGCGCCACTCCGCCCGGACGGACCGGGCCCACCGGGTGCCCCCCCGTGACCGGCGTGCGGGTGAGACCGCTCACCGCCCGGCCCGGGGGGACCGCGCCGCCAGCGCGAACCCTCCTGGACCGTTCGGAGCGCCGCGTGCGTGGGCGCCGGGGCCCGAGCCCGTGGCGCCAAGCCCCCGATCGCCGGGTCCGGGCTCTCACCCCCCGCCGCGCTGCGACGCGGGCCCGAGAGAGGGGGCCGCCCTCGCATGGCCGACCCCCCGGCGCGAGGCGGGGGCCCGGAGGGCCCGCCCGGCCGGTGCGCTTGCGTGGGTCGCCCGCGCGTCTCCGCGCCGCCGACCGGCCAGGGCCGCATGGGGACGTACCCGGGGCCCCGCGGCCCTGTGCCCCCGGCCCGAGTGGCCGCCCGGCCGGCGAACCAAGGTGGGGAGCGGACGCGACGCCTCCCGAGGCCCGCGCCACGGCGTCGCGCACAAGTAGGGAGGCACGACCGGCCGCGTGGGGGCCCAACGATGCGCCCCCGGCGCCGGGGTAGGCCGCCGGGTCGCGGGAGGCCCCCGCCTCCGGCGGGGGCTCGCCGCGGCATCCGGCCCGCCCCCCTCGGCTTCGTCGACCGCGGCCGGGCTCGAGGCGCAGCCGCTTAGGCCCCCTTCGCGGGTCGCGGTGCTAGCGTTGGCCCCCGGG     
M       TTATTTAATAACGTTCAATATTGTAAATTCAAATCAGCAAACATATATTTTTAGATATAAATTACATATTCGAAGTAATAATTTATCGTTTATATATAATTATATTATTTAAAAGCTAATTGAAGTAAAATTATAATATTATTCCTCTAAATTAAATTAATCTTATTTGGTACTACAAATAAAAGGGTTATACGTATTTTTCGAATTCATTGATTTATCTATTATAAATAATTTAACATAAACAACTACTCCTATGCAAGTAATATATTTATTTATAATTTAAGTATTTCAAGAGCAAGGGTTAGTAGCTAAACTCGTATTAGGCCTTTATTATAAAGCTGTACTATAGTAGTTTAAAAATTTAATTATATCTAACACACTCGGCATTAATTAAAATAAATTCTTTTGTAATTATTATAGTAGGAATAATACCTGACATTAGGATCTTTAATTACTATCTAAAAATGTTACAGTTACATTATATAAGTATTTAGGTAAATAAATTTGTTTTAATAATAATAATTAATAATATTTAATATTGAACAAATATATATTGTTCAAAATTTCTGTAATATAAAATTATGCTTATCTTATGATTTTAGGAGTGAGCGCCACAGATAACAATAGAAATGAAGGATAATAGAATTTTAGTCATTAAAGTTTTTAACTTATGATCGTCTTGTCAGTTAAATTTATATCTTGGTACAATACTTAATTATTCAATTTTAAACCTTAAACGTTTTTCTAATTAATCAAAATGAATTTTATACTAACCTAAATTTATGGTTTTCATTCAAATTTTTCTCAGTATTTGTATTTTATATTGATATAGATGGAAGCTATTGTGACTGACCCTATTAACAATTTAGGAATTTATTTTCATCGAATACAAAGGCTCATTCTATAGTTGATAACTTACAAAACTATTTTAGTATATGACAATAATAAAGAACATACCGATAGTGTTTAATAAACTTGAGTTAAGTCAATTTAATAGGATCTGTTTAGGATCAGCAGTTTGCTACAAGTGTAACGTATAACACTGGCAAAACCATGTGTTGCCGTGACTCGGCGTACAAACCTCCGTTATACAACTTAGCTTTGTTCAAATGTAGCGCATTAATCAGACGATATTAATGATTGTTAGAAGATTCTCGTAAGCTACGAGTTAGCGTATCAGGAAAACGCTAATTTCGGCCGTTCCATTTGTGTGTGAATAGGAGAAATTAATCTAATCAAGCAGTCAATTGGTTTCCTCTCGTTTCGATAGTAGTACCCGACGGCATAGAATAATATGTTAGCTCATCCCCTGAATCTCTAGTAAAGTTGATCTACAGATATAACCCATCCAGTTCTAGTTTATCACCTCCTCACACTTGTTCAACTTACTTCTAAACCTTCCAGAAAATAGGCCTACTTCTTTGCCGCGAGTAAAAGAGTCCAAGAGAATATATTTAGCTAGTACTTCACATATCCGGAGCGACTAAGATTTACTCCAATTTGGGTTTCAGCTTAATGTTAGGTAAATGACACAGGGTTAGAACTTGTATTGGTGTAGTACAGATTACTGTTATGATTCGGGCACTGAGAATTTTACTGGAATAACACGTCTTATCTAAGCATGACAAACTACATGCGTATGATAGTGAATCAAGGAGACTGTTAACTAATTCCCGATTCACGCTTCCATGCACTTATAGAATTAATCTAACTTGGATGCGTCTACTAAGCTTTAGGATAAATGGATTTCGCTGTGGCAAATGGTTCTACGATAGGTGACCCTGTCGAAAGATACACACTAATCCCTTTGGCTAAAATTAGGTTGTTCCTATATTACCCAAAAATTTAATATATCGACATGGGAAATCGCTGTACTTATCAAGGACAAGCAATTTGTTGCTTTTAACTGGACTGCATGAACCTATTGCGTTTATTATTCCCTAATTTGGTTAGTAGTAATGAATACTAACCCATTAGTGCACAATTGGAATAGGCTAGATTGCGTTATGTGACGATAAACCAGCGGCCCAGGCTTGGGGGCAGCTGCCGAGGAGACGGAAGACACCCACTCGTGGCTCGGCCAGAGAGAGCGTAGAAGGCTCATTAGAGCCTGGTGGGAGCGCAGTGATCGCACGAAAGTTCAATAACAGGCTGGGGCGCCTCCGAACCGAAGGCTCTCGCAATAGGCGTGCTAGGCCCCACAAAGGACACTCCCACCGCTGAGCCGTACGAAGGGGCCGGCTGTTTGGGAGGACGATATCTTATTTTGCACGCCTATGCCCCGGTGCTTCCTAGCCACTAATCATCATTGCACCGTTGGGCCAGTTGATACAGGCAGCGCAGAGCTCGGACTTGTGCACGGCGTCAGCGCAAACTAAAGCCCAAGCGCGCACACTTTCAAGAGCATAAGGCCTAGGGAGGGAGGGGGGTTCGTAGCCGTCTAGCGATCATTGGGGCCATGGATCTGATCGAAGAACGTTCCAGCAGCCATCCAGGACTCAGCACGTAGACGTTGTGCGGCCCCGTGCATCGTGACGGGGTTCCACATTCCCCCGACTATCAACTATGGGCAATCCAGTCCTGAGGGCCGACGGGAGGACTGCCGGTACGCGGGCAACCCGATGCTAGAAGAGACCCGGACACCGTCGCGCCCCATGCAACGACTTAGAGACGCGAGTGCGGGGCTCCCAGAAGATCTGTCAGCTTGATTCAGTCTGACGTTTCTATCCTCGACACATCGAGCCTAAAGAGGGGCCTCGTAGTCGGAGAGGTCGGCTAAGCGGGGGGTGACATGCAGGCACTCCGAGGGTGTCCTCTAGGGCCCCGGACCGCCGCTCCGTAGACCAAGGCCCGAGCGGGCACGCCGGCCTACTTAGGGCGACGGGAGCGGTTGGGAGGAAGGGGCGGGGACCAGACGGGTCGCCATCAGTTACACGGACGAGCACCGGTAAGAGTACACTGTTCGCGTCGCTTATCCCTCCTACAGCGCGAGGATCCGGCCCGCAGGGACGACCCCGGGCGGAAGGCCGACTTCCGTCGGTCGCCCCGGGGCAGGGTGCACCAGAACGCACGCGCCCGGCCAGTGACCCGACGAGGCCCCGGGGCGCTACGGGCGTCCGGGGGCGCGCCCCCGCACCGTTGGAGGAGGCGGCGCCGCTATCGGGCGGCCCGGACCCCACGCACCCGGGACCGATACCCCGGGGCGCGCAACGCGGCCTACGCTTCCGGCAGCGGCACTCCTAGCAGGGCGCGTGCTCCCTGGCGGCTCTTGGGGCCCGGGGCCAGTAGCTCCTGCGAAGGCCCCACCGCGACGCCCGGGCGCCACTCCGCGTGCACGCACCGGGCCGACGGGGTGCCCCCCCGTGCCCGGCTTGCGGGTGCGACCGCGCACCGCCCGGGGCGGGGGGACCGCGCCGGCAGCCGGAAGCCTCATGGACCGTTCGGAGCGCGGCCTGCGTGGGGGCCGGGCCCCGTGTCCGTGGCCCCAAGCCCCCGATGGCCGGGTCAGGGCTTGCACCCCCCTCCGCCCCGCGACGCGGGCTCGAGTGAGGGGGCCGCCCTCGCATGGCCGACCGCCCGGCGAGAGGCGGGGGCCCGGACGGCGCGCCCGGCCGGTGCGCTTGCGTCCGGCGCCCGCCCGCCTCAGCGGAGCCGACCGGCCAGGGCTCCCTGGGTACGTACCGGTGGCGCCACGGCCCTGTGCCCCGGGCAGGCGAGGCGGCCCCCCCGGCGAACCCGGCTGGGGAGCCGACGCGACGCCCCCCGAGGCCCGCGCCACGGCATCGCGCACAAGTAGGGAGGCCCGACCGGCCGCGTGGGGGCCCACCGATGCGCGCCCGGCGCCAGGACAGGCCGCCGGCTCGGGCGAGCTCCCCGCCGCCGGCGGGGGGTCGCCGCGCCATCCGGCCCGCCCCCCGCGGCTTCGGCGACCGCCGCCGGGCTCGAGGCGCAGCCGCTTAGGCCCCCTTCGCGGGTCGCGCTCCTAGCGTGGGGCGTCGGG     
L       TTATTCAATAATGTTCAATATTGTAAATTAACATCAGCAAACATAGATTATTAGATATAAATTACTTATTAGAAATAAATAATTATCGTATTTATATAATTATATCATTTAAAAGCTAATTGAAGTAATATTAAAATTTTATTCCTTTTTCTTTAATTCATCTTAATTGGTACTACAAATAAAAGGGTTATACGTATTTCTCGAATTCATTAATTTATCTATTATAACTAATTTAACATAAAAAACTACTCCTATGCAAGTGATTTTTTTCTGAATAATTTATGTAACTCAAGAGCAGTTGTTAGTAGCAAAACTCGAAATAGGCCTTTTTTATACATTTGTTATATAGTACTTTAAAAAAGTAATTATATCTATCACACTCGGCGCTAATTAAAATAAGTACTATAAGAATTAATAAAATTCGTATATTACATAACATTAGTATCTTTAATTACTATATTAAACAATTCCAGTTTCATTATATAAATATTTAGGTATATAAATTTGTTTTAAAATAAATTATCTATAATATTTAATATTTAACATATTTATATTGTTTAAAATTTCAGTAATAGAAAATTGTGCTTATCTCATGATTTTTGGAGTGAGCGCCATAGATATCATTAGAATTGTATGAAAATAGAGTTATAGTCATTATAGATATGAACTTATGAAAGTCGTGTTAGTAAAATTTATATCTTGTAAAATTACTTATTCATGCAAGTTTAAACCATAAACGATTTTCTAATATATCAAAGAAAGTTTTATACTAACCTATATTAATGATTTTCATTAACTTTTTACACAATAAATAAATTTTTTATTGATATAGATGGAAGCAATTGTTACTGGCCCTATTAACAATTTAGGTATTAATTTTATCCGATTACAAAGGCTCATTCTATTGTTAATCAATTTCAATATTTATTTCTTATAGGACAATAATAAAGAACATACCGATAATGTGAAATTATCTTGAGTTAAGTAAATACAATAGGATTTGTTTATGATGAGCAGTTTCCTACAAATGAAACGAAAAACACTGTCAAAATCATGTTTTGCCGTGACTCGCCATACAAACCTCCAATTAACAACCAAGCCTTGTTCCAATGAGGCGCATTAATCACCTGATATTAATGATTGTTAGAAGATTCTCATAAGCAATGAGTTAGTTTATCAGAAGAGCGCTAATTTCGGCCGTTCCATTTGTGTGTGTGTAAGAGAAATTAATTGAATCAATCAGTCAATAGCTAGCCTCTCGTTTCGATAGTAGTACCCGACGGCAAAGAGTAATATGTTAGCTCATCCCCTGAATCTCTATTTAAGTTGATCTTCAGACATAACAGATCGAGTTCTAGGTGACCAACTCCTCACAATTGTTATATATACTTCTTAACCATCCCGCAAGTAGGCCTAATTCTTTGCCGCGAGTAATAGAGTCGAGGAGAATATATTTAGCTATTACTTCACATATGCCAAGCTACTTAGATTTTATTCAATATTGGTTTAAGCGTCATGATAAGTAAATCACACGGGCTTAGAACTTGTATTTGCGTAGTACTGGTTACTGATATGATTCGGGCACTGGGAATTCTACTGGTATGAGACGTCTTATCAAAGCCTGTTAAACTAAATCCGCATGATAGTAAATCAAGGAGTCTGCTATCCAATTCCGGCTTCACGCTTTCATGCACTTATAGAACTAACTTAACTTGGATGCGTCAGCTAAGCTTTACGATAAATTAATTTCGTTCTGGAAAATGGTTCTACGATAGGTGACCCAGTCGAAAGACACACACTAAACCCTTCGGCTGAAATTAGGTTTTTACTATTTTAACCAAAGATTTGATATATCTACTTGGAAAATCGCTGTACTTATCTAAGACAAGCAATTTGTTACTTTTAAATGGACTGCATGAACCTATTGCGTTAGTGATTCCCTAATTTGGTTATTTGTAATGAATACGAACTCAGTAGTGCACAATTGGAATAGGCGAGATTGCGTTATGTGACGATTAACCACCGGCCAAGGCATGTGGGTGACTACCGAGGAGACGGCAGACACCCACTCGAGGCCGGGCCAGAGAGAGCGTAGAACGTTCATGCTAGCGTGGTGGGATCGTAGTGATCGGACGCAAGTTGCGTAACCGGCTGGTACGCTTCCGGACCGAAGGCTGTCGAAAAAGGCGTACAAGGCGCCACAAGGTACACTCCCACCGCTGAGCCGTAGGAAGGGGACGTCTGTATGGGCGGACGATTTCTCATTTTGCACCCCTATGCACGGGTGGTTCCTAGGCACTAATCATCATTGCACCGCTGGGCCATTTGATGCAGGCCGCGCAGGGCACGGACTTCCGCACGGCGTAAGCGTAATCTAAATCCCAAGCGCGCACACCTTCGAGATCATAAGGTCTACGCAGCGAGTGCAGTGCGTAGCCGTCTAGGGATCATTGGGACCATGGATCTGGTCGAACAGCGTTCTACCATCCATCCAGGACTCAGCAGGTAGAGGTTGTGCCCCCCCGTGCATCGTGTCGGTGTTTCACATTCCCTGGCGTAGCAACGAAGTCCAATCCAGTCCTTAGAGCCGTCGGGAGGATTGCAGGGGCGCGGACAAGCCGAAGCTAGAACAGCGCCGCACACCGTCGAGCCCCGTGCAAGGACTTAGAGGCCAGAGTGCGGGGCCCCCAGAAGATCAGTGAGCTTGATTCAGCCTGACGTTTCTATGCTCGACACAGCTTGCCTAAACAGGGGGCTCCTAGTCTGCGAGGTCGGCTAAGCGGGGAGTGACATGCAGGCTGTCCGCGGGTGTCCTCTAGGGCCCTGGACCGCAGCTTTGGAGCCCCAAGCCCCAGCGGGCACGCCGGTGTACTTAGGCCGACGGGAGCGGTGGGGAGGAGCTGGCGGTGACCAGACGGGTCGCCAACAGTGCCACGGACGAGCACCGGTCAGAGCACGCTTTTCGCGTCGCTTCTCCCTCGGACAACGCGAGGATCCCACCCGCGGGACCGACCCCGGGCGGAGGGCCGACTGCGTTCGGTCCCCCCGGGGAAGGGCGCCCCAGAACCCAAGCGCCCGGCCAGTGACACGACGGGGGCCCGGGCCGGTCGGGGCGTCCGGGGTCGCGCCCGCGGAGCCTGGGAGGAGGCGGCGCCGCTATCGGGCGGCCCGGACCCCAGGCACCCGGGACCGATACCTCGGGGCGCGCGACGCGGCGTACACTCCCGGAAGCCGCACTCCCAGCAGGGCGCGTGCGCCCTGGCGGCTCTGAGGAGTCGGGGCCCGTCCCTGCTGCGTAGTCCCCACCGCGACGCCCGGGCGCCACTCCGCCTCAACGCACCCGGCCGACCGGGTGCCCCCCCGTGACCGGCTTGCGTGCGCTACCGCGCACGGCCCGGCCCGGGGGGACCGCACCGTCAGCCGGAACCCGCCTGGACCGTTCGGAGCGGTGCGTGCGTGGGGGCCGGGCCCCGTGGCCGTGGCGCCAAGCCCCCGGTGGCCAGGTTAGGGCTTGCACCCCCAGGCGCGCTGCGACTCGCGCTCGAGTGTGGGGGCCGCCCTCGCATGGCCGACCCCCCAGCGCGAGGCGGGGGCCCGCACGGCCCGCCTGGCCGGTGCGCTTCCGTCCGCCGCCCGCGCGTCTCAGCGCCGCCGACCGGCCACGGCTGCATGGGGACGTACCGGGGGCGCGGCGGCCCTGTACCCAGGGCCCGCGTGGCTGCCCCCCCGACGAACCAGGGTGGCGAGCGGACGCGACGCTCCCCACGGCCCGCGCCACGGCGGCGCGGACAAGTAGGGAGGCACGGCGCGCCGCCTGCGGGGGCACCGATCCGCCCCCGGCGCCAGGAGAGGCCGCCGGCTCGGGGGAGGCCCCCGCCGCCGGAGGGGGGTCGCCGCGGCAGCCGGCCCGCCCCCCGCGGCTTCGGCGACCCCGGCCGGGCTCGACGCGCAGCCGCTTAGGCCCCCTTCGCGGGTCGCGGTGCTAGCGTTGGCCCCCGGG     
K       TTATTCAATAATGTTCAATCATGTAAATTTAAAAAAGAAAACATACATTATTAGATATAAATTACTTATTAGAAGTAAAATATTATCGTTTGGTTATAATTGAATTATTTAATAGCAAATTGAAGTAAGATTAAAATTTTATTCCTCTTTTTTCATTTGATCTTATTTGGTACTACAAATAAGAGGGTTGTACGTATTTCTAGAATTCATTAATTTATCTATTATAAATAATTTAACATAATAAACGGCTCCTATGCAAGTATTTAATTTCTTTTTAACTTAAGAATTTCAAGAGCAAGAGTTGGTAGCGAATCTCGTAATAGGCCTTTATTACAAAGCTGTTCTATTGTAGTTTAAAAAATTAATAATATCTAACACACTCGGCTCTAATTAAAATAATTACCATATTAATTAATATAAATGGTATATTACGTAACATTAGAATCTTTAATTATTATATTAAATAATTTCAGTTTCATTATATAAATATTTAGGTACTTAAATTTGGTTTAATATAAATAATTAATAATATTTAATATTGAACATATATATATTGATCAAAATTTCAGTAATATAAAATTTTGCTTATCTTATGATTTTTGGAGTGAGCGCCATAGTTATCATTAAAAATGAAGGATAATAGAATTTAAGTCATTATAGATACAAACCTAAGAAAGTCGTGTCGGATACATATATATCTTGTAAAAATACTTATGATTGCAAGTTTTAACCTTAAACGTTTTACTAATCAATCAAAGTTAATTTTATACTAACCTATGTTAAGATTTATCATTAACATTTTTCACAATAAATAAATTTTTTATTGATATAGATGGAAGCTTTTGTTACTGGCCCTATTAACAAATTAGGGACTTTTTTTAACCGATTAAAAAGGCTCATTCTATAGTTGTTCAATTTCAAAAATTATTACTTATACGACAATAAAAAAGAACATACCGATAATGTTAAATCAACTTGAGTTAAGTCAATTCAATAGTATCTATTTAAGATCAGGAGTTTGCTACAAGTGTCGCGACAACCACTGTCAAAACCATGTTTTGCCATGACCCGCCTTACAAACCTCCCTTAAACGACCTAGCTTTGTTCCAATGCGGCGCATTAATCAGGCGATATTAATGATTGTTAGAAGATTCTCCTAGGATATGAGTTAGTATATCAGTATATCGCTAAATTCGGCCGTTCCATTTGTGTGTGAGTCGGAGAAATTAATCGAATCAATCAGTCAATAGCTTTCCTCTCGTTTCGATAGTAGTACCCTACGGCATAGAATAGTATCAAAGCTCATCCCCTGAAACTCTATTTAAGTTTATCTACAGCCATAAACCATCCAGTTCTACGTGATCCGCTCCTCGCATTTTTACGATCTACTTTTAAATCTTCCTGAAAGTAGACCTACTTCTTTACCGCGAGTATGAGAACCCAAGAGACTATTTTTAGCTAGTACGTCACATGTCCGAAGCTTCTAAGTTTTATTTCAATATTGGTTTCAGCTTCATGAAAAGTAAATTACTCAGGATTCGAATTAGTATTTGCGTACTACCGCTTACTGTTATGATTCGGGCATTGGGAATTCTATTGGAATGAGACGTCTTATCAAAGCGTTACAAACTAAATGCGCATCATAGTGAATCGAGGAGCCTGTTATCCAAGTCCCGATTCACGCTACCATGCTCTTGTAGAATTAATTTAACTTGGATGCGTCTGCTAAGCTTTAGGATAAATTAATTTCGCGCTGGAAAATGGTCCTACGATAGGTTACCCAGTCGAAAGATACACGCTAAAACCGTCGGCTGAAATTCGGTTGTTTCTATATGAACCACAGATTCAAAATATCCACATGGAAAATCGCTGTACTTATCTACTACAAACAATGTGTTACTGTTAACGGGATTGTTTGAGCTTATTGCGTTGATTATTCCCTATTTTGGTTAGACGGAATGAATATGAACCCATTAGTGCCCAATTGGGATATACGAGATTGCGATATGCAACGATCAACCAGGGGCCCCGACATGGTGGTGGCTGCCGAGGAGACGGCAGACATGCACTCGAGGCCGGGCCAGAGAGAGCGTAGAACGCTCATTATAGCCTGGTGCAACCGAAGTGATCTTACCCAAGTTGCGTAACCGGCTGGTACGACTCCGAACCGAAAGGTGTCGAAATAGGCGTGCAAGACTCCACAAAGGACACTCCCACCGCTGAGCCGTAGGAAGGTGACGACTGTTAGGGAGGACGACTTCTCAGTTTGCAGGACTATGCATCGGTGGTTCCTAGTCACTAATCATCATTGCACCGCTGGGCCATTTGATGCAGGCAGCGCAGAGCACGGACTTAAGCGCGGCGTCAGCGGAAGCTAAAGCCCAATCGCGCACACCTTCCAGATCATGTGGCCTACGTAGGGAGGGCCGTACGTAGCCGTCTAGGGATCTTCGGGGCCATGGATGTGATCGAAAAACTTTCTATAAGCCATCCAGGAGTCAGCAAGTGGAGATTGTGCGCCCCCGTGCATAGTGTCGGTGGTTCACATTCCCGGGAGCAGCAACGATATGCAATCCAGTCCTCAGGGCCGTCGGGAGGACTGCAGGGTCGCGGACAAGCCGACGAGAGAAGAGCGCCGCACGGCGTCGCGGCCCATGCAAGGACTTAGAGACAAGAGTGCGGGGCCCCCAGAAGATGAGGTAGGGAGACTCAGCCTGACGTTGCGATGGTCGACACAGCTCGCCTAAACAGGGGTCTCCTAGTCTGGGTGCTCGGCTAAGCATGGAGTGACATGCAAGCTGTCCGCGTGTGTCCTCTAGTGCCCGGTACCGCAGCTTCGTAGACCCAGCCCCCTGCGAGCACGGCGGCGTGCTTAGGGCGACGGGAGCGATTGGGAGGAGCTGGCGGTGACCAGACGGGTCGCGAGCGCTTACACGGACGAGCACGCGTCGGAGTAACCTGTGCGCGTCGCTTATCCCTCGCACGGTGCGATGATCCAACCCGCAGGGGCGACCCCGCGCGGAGGGCCGACTTCCTTCGATCGCCCCGGGGCAGGGTGCACCAGTACCCAAGCGCTGGGCCAGTGACCCGACGGGGCCCCGGGCCGGTCCGGGCGTCCGGGGTCGCGCCCCCGGGCCGTGGAAGGAGGCCGCGCCGCTATCGGGCGGCCTGGGCCCCAGGCACCCGGGACCGATACCTCGGGGCGCGCAACGCGGCCTACGCTTTCGGAAGCCGCACTCCCAGCAGGGCGCGTGCTCCGCAGCCGCTCTGGGGAGCCGAGGCCCGTGCCTCCTGCGGAGGCCCCACCGCGACGCCCGGGCGCCACTCCGCCTGGACGCACCGGGCCGACGGGGTGCCCGGCCGTGACCGGCTTGCGGGCGCCACCGCGCACCGCCCGGCCCGGGGGGACCGCGCCGTCAGCCGGAACCCTCCTCGACCGTTTGGAGCGCCGCGTGGGTGGGCGCCGGGCCCCGTGTCCCTGGCCCCAAGCCCCGGGTGGCCAGGTCTGGGCTTGCACCCCCCGCCGCGGTGCGGCGCGGGCGCGAGGGAGGGGGCCGCCCTCGCATGGCCGACCCCCCGGCGCGAGGTGGGGGCCCGCACGGCCTGCCCGGCCGGTGCCCTTGCGGCCGGGGCCCGCGCGTCTCAGCGCCGCCGACCGGCCAGGGCAGCATGGGGACGAACCCGGGGCGCCCCGGCCCTGTGGCCCGGGCCCGCGTGGCGGCCCCCCCGACGAGCCCGGGTGGGGAGCGGACGCGACGCCCCCCGAGGGCCGCGCCCCGGCGTCGCGCGCAAGTAGGGAGGCACCACCGGCCGCGTGGGGGCGCCCCGATGCGCCCCCGGCGCCAGGAGAGGCCCCCGCCTCGGGGGAGGCCCCCGGCGGCGGCGGGGGGTCGCCGCGGCATCCGGCCCGCCCCCCGCGGCTTCGCCGAACGCGGGCGCGCTTGAGGCGCAGCCGCTTAAGGCCCCTTCGCGGGTCGCGCTGCTAGCGTCGGCCCTCTGG     
J       TTATTCAATAACGTTCAATCTTGTCAAATTATAACAGCAAACTTTAATTTTTAGCTTAAAATTACTTATTAGAAATAAAAATTTATCGTTTATCTATAATTATATAATTTAAAAGCTAATTGAAGTAAAATTAAAATATTATTCCTCTTTATATATAGGCTCTTAATTGGTACTACTAATAATAGGGTTATACGTATTTCTAGAATTCATTAATCTATCTATTATAAATAATTTAACATAAACAACTACTCCTATGCAAGTCTTTTGTTTATGTATGATTTATGAATTTTAAGAGCAAGGGTTAGAAGCAAAATTCGTATTTGGCCTTTATTATAAATTTGTACTAGTGTAGTTTAAAATATTAATTATATCTAAAACACTCGTCACTAATTAAAATAAATACTATATTAATTAATATATTTGCTATATTACTTCACAATAGAATCTTTAATTACTTTATTAAATATTTCCAGTTTCATTAAATTACGATTTAGGTATTTAAATTTGTTTCAATATGAATATTAAATAAAATTTAATATTGAACAAATGTTTATTGCTTAATATTTCAGTAATATAAACTTGGCCTTATCTTATGATTTTTGGAGTGAGCTCCATAGATATCATTAAAAATACAGGATAATAGAATTTTAGTCATTATAGTTATAAACTTATGATAGTCGTGTCAGTTAAATTTAAATCTTGTTAAAGTACTTATTTATCCAAGTTGAATCATTAAACGTTCTTCTAATATATTAAAGATAATTTTATACTAACCAATATTAAGGATTTTCATTAACATTTTTCACAGTAAATAAATTTTATATTGATATAGATGGAAGCTATTGTTATTGGCCCTATTAACAATTTAGGGAATTATTTTCTCCGATTACAAAGGCTCATGCCATAGTTGATTTTTATCAAAATTCATTTCTTTTATGACAATAAAAAAGAACATACCGATAATGTTAAATTAACTTGAGTTAAGTAAATAAAATAGGATCTGTTTAGGATCAGAAGTTTGCTACAAGTGTAACGAAAAACACTGGCAAAATCATGTATTGCCGTGACCCGCCTTACGAACCTCCCTTCAACAACGTAGTTGTGTTCCAATGCGGCGCATTAATCAGCCGATATTAATGATTGTTAGAAGATTCTCGAAAGCTATGAGTTAGAATATCAGTAAAGCGCTAATTTCGGCCGTTCCATTTGTGTCTGCTTAGGAAAAATTAATCGAATCAAAAAGTCAATAGATTTCCTCTCTATTCGATAGTAGTACCCGACGGCATAGAAGAGTATCTAAGCTCATCCCCTGAATCTCTATTTAAGTTGATCTACAGACATCACCCAACCAGTTCTAAGTGATCAGCTCCTCACAATTCTGCTATCTATTTCTAAAACTTCCAGAAAGTAGGCCTATTTCTTTGCCGCGAGTATTAGAGTCCAAGAGAATATATTTAGCTAGTAATTCACATCTTCTAAGCTACAAAGATTTATTTCAATATTGGTTTTAGCTTAATGTTAGGTAAATGACTCAGTATTAGAAATTGTATTTGCGTAGTATTGTTTACTGTTATGATTCGAGCAATGGCAATTCTCGTAGGATTAGAAGTCTTAGCAAAGCTTGACAAACTACGTGCGCATGATAGTGAATCAGGGTGTCTGTTATCCAATTCCCGATTCCCGCTCCCATGCGCTTGTAGAATTAAACTTACTTGGATACGTCAGGTTAGATTTTGGATAAATTAATTTCGTTCTGGAAAATGGTTCTACGATAGGTGACCCAGTCGAAAGATACATACTAAATCCTTAGGCTGAAATTAGGTTCATCCTATATTATCCAAATTTTAAATATATCTACATGGAAAATCGCTGTACTTATCTAAGACGAGCAATTTGTTACTTTTAAATGGATTGCTTGAGCTTATAGTGTTTATGATTCCCTAATCTGGTTATTGGTAATGAATATGAACCCATAAGTGCAAGCATGGAATCTGCGAGATTGCGTCATGTGACGATTAACCAGCGGCCCAGGCATGGGGGTTGCTGCCGAGGAGACGGCAGACAACCACTCGGGGCCAGGCCAGAGAGAGCGTAGAACGCTCATTTAAGCCTGGTCGCCGCGGACGGATCGCACCCAAGTTGGGTAACCGGCTGGTACGCCTCCGGACCGAAAGCTGTCGAATTAAGCGTGCAAAGCCCCACAAAGGACACTCGCACCGCTCAGCCGTAGGAAGGGGACGACGGTTGGGGAGGACGATTTCTCATTTTGCCCGCCTATGCATCGGTGGTTCCTAGACACTGATCATCATTGCACCGCTGGGCCATTTGATGCATGCAGCACCGCGCGCGGACTTGTGCACCGCGTGAGCGCAAACTAAAGCCCAAGCGCGCACACCTTCCAGATCATAAGGCCTACGCAGGGAGTGCGGTGGGTAGCCGTCTAGGGATCCTTGGGGCCATGGATCTGAGCGAAAAGCGTTCTACCAGCCACCCATTATTCAGCAAGTAGAGATTGTGCGTCCCCGTGCGTCGTGTCGGTGATTCACATTCCCCGGAAGAAGAACGATGTGCAATCCAGTCCTAATGGCCGTCGGGAGGACTGCGAGGGCGCGGCCAAGCCGACGCCAGACGACCGCCGCACGCCGTCGCGCCCCATGCATGGACTTAGAGACAAGAGTGCGGGGCCCCCAGAACATCGGTTAGCGAGCTTCAGGCTGACGTTTCTATGCTCGACACAGCTTGCCTAAACAGCGGGCTCCTAGTCCGAGTGGTCGGCTAAGCGGGGAGTGACAGGCAGGCACTCCGCGGGGGTCCTCTAGGCCCCGGGACCGCAGCTAGGTAGACTCATGCCCGGGCGAGCACGCCGGCGTACTTAGGGCGATGGGAGCGGTTGGGAGGAGCTGGCGGTGACCAGACGGGTCGCCAATAGTGGCACGGATGGCCACCGGTCAGAGTAGGCTTTTCGCGTCGCTTATGCCTCGCACGGTGCGACGATCCGACCCGCAGGCGCGACCCCGGGCGGAGGGCCGACTTCCTTCGGTCGCCCCGGGGCAGGGTGCGCCAGAACCCAAGCGCCCGGCCAGTGACCCGACGGGGGCACGGGCCCGTCCGGGCGTCCGGGGCGGCGCCCCCGGACCGGCGGAGGAGGCGGCGCCGCTATCGGGCGGCATCGAGCCCATGGCCCCGGGACCGATACCTCGGGGCGCGCAACGCGGCCTCCACTTCCGGAAGCCGCACTCCCAGCACGGCGCGTGCGCCCCGTCGGCTCTGCGGACCCGGGGCCCGTCCGTCCTGCGTAGCCCCCACCGCGACGCCCGGCCGCCACTCCGCCTGCCCGGACCGGGCCGACCGGGTGCGCCTCCGTGCCTGGCTTGCGCGCGGTACCGCGCACCGCCCCGCCCGGGGGGACCGCCCCGCCAGCCGGAAGCCTCCTGGACCGTTCGGAGCGCCGCGTGGGTGGGCGCCGGGCCCCGTGGCCGTAGCACCACGCCCCGGGTGGCCAGGTCAGGGCTTGCACCCCCCTCCGCGCTGCGACGCGGGCGCGAGTGAGGGGGCCGCCCTCGCATGGGCGACCCCCCGGCGGGAGGGGCGGGCCCGCACGGCCCGCCCGGCCGGTGCGCTTGCGTCCGCCGCCCGCGGGGCTCAGCGCCGCAGACCGGCCAGGGCTCCATGGGGACTTACCGGGGGGGCCCCGGCCCTGTGCCCCGGGCCCGCGTGGCGGCCCTCCCGGCGCACCAGGGTGGCGAGCCGACGGGACGCCCCCCGAGGGCCGCGCCGCGGCGCCGCGCACAAGTAGGGAGGCACGACCCGCGGCGTGGGGGCGCACCGATTGGCCCCCGGCGCCGGGAGAGGCCGCCGGCTCGGGAGAGGAGCCCGCCACCGGCGGGCGGTCGCCGCGGCATCGGGGCCGCACCCCGCGGCTTCGGCGACCGCGGGCGGGCTCGAGGCGCAGCCGCTTAGGCCCCCTTCGCGGGTCGCCGTGGTAGCGTCGGCCCGCGGG     
I       TAATTCAATAACGTACAATTTTGTAAATTTAAAACAGCAAACACACATTTTTAAATCTAAATTACTTACTTGAAGTAAAAATTTATCGTTTATATATAATTATATTATTTAAAAGCTAATTGAAGTAATATTAAAATTTTATTCCTCTTTATATAATGCATATTATTTGATACTTCTAATAAAAGTGTTATACGTATTTCTTGATTTCATTAAGTTATCTATTATAAATAAATTAACATAAACAACTACTCCTATGCAAGTAAATTATTTCTGTATAATTTAAGAAATTAAAGAACTCGGGTTAGTTTCAAAACTCGTAATAGGCCGTTACTTTCAAGATGAACTATTGTTGTTTAAAAAATTAATTTTATCCATCACACTCGATTCTAATTAAAATAAATACAATATAAATTAATATATTTGGTTTATTACGTTACATTAGGATCTTTAATTACTTTATTAAATATTTCCAGTTGCATCAAATAAATATTTAGGTATATAAATTTGTTTGAACATAAATAATTAAAAATATTTAATATAGAACATATATATATACTTTAAAATTTCAGTTCGATAAATTTGTGCCTATCTTATGATTAATGGAGCGAGCGCCATGGATATCAAAAAAAATGAAGGATAGTAGAATTTTAGTCATGAAAGATATAAACTTATTAATGTCGTGTCAGTTAAATTTAAATCTGGTTAAAATACTTATTTATGCAAGTTTAAACCTTAAACGTTTTACTAATCTATCAAAGATAATTTTAAACTAACCAATATTAAAGTTTTTCAGTAGCATTTTTCTCAATAAATTAATTTTATATTGATATAGATGGAAGCAATTGTTACTGGCCCTATTAACAATTTAGGGATTTTTCTTCCCCGATTACAAAGGCTCATACTATAGTTGATTTTTATCATTAATTATTTCTTATAAGACAATAATAAAGAACATACCGATAATGTTAAATAAAATTGAGTTAAGTCAATTCAATAGGATCTGATTAGGATCTGCAGTTTGCTACAACTGTAACAGGAAACACGGGCAAAACCATGTATTGACGTGACTCGCCTTACAAACCTCCCTTGAACAACCTTGCTTTGTACCAATGCGGCGCATTAACCAGCCGATATTAATGATTGTTAGAAGATGCTCGGAAGATATGAGTTAGGTTTTCACAACATAGCTAATTTCGGCCGTTCCAGTTGTGTGTGTGTTGGATAAATTAATCGAATCAATCAGTCGTTAGTTTTCCTCTCTTTTCGATATTAGTACCAGACGGCATAGAATAGTATCTTAACTCATCCCCTGAATCTCTATTTAAGTTGATCTACAGACATTACTCATCCAGTTCTAATTGATCAACTCCGCACAATTGTTCGATATAGTCCTAAACCTTCCAGCAAGTAGGTCTACTTCTTTGCCGCGAGTATAAGAGTCCAAGAGAATCTATTTAGCTAGTACTTCACACATAATGAGCTACTAAGTTTTATTTCAATAATGGATTCAGCTTTATGATTTGTAAATTACTCAGTGTTAGAATTGGTATTTGCGTAGTACTGATCATTGTTTTGATTCGGGAACTGGGAATTCTCGTGGAATGAGACGTCTTATCAAAGCATGGCAAACTATATGCGCATTATAGTGAATCAAGGCGTCTGTTATCCAATGCCAGATTCACGCTTACATGCACTTCTTGAATTAAATTAACTTGGATGCGTCAGCTAAGCTTTAGAACAAATTAATTTCGTTCTGGGATATGGTGCTCCGATAGGTCACCCAGTAGAAAGATACACCCTAAACCCTTCGGCTGTCATTAGGTTCATCCTATCTTAACCAAACATTAAATATATCTACCTGGAAAATCGCTGGACTTATCCAAGACAAGCAATTTGTTACTTTTAAATGGATTTCTTGAACCTATTGCGTTAATAATTCCCTAATATGGTTAGTGGTAATGAATATGAACCCATTACTGCGAAATTGGAATAAGCGAGATTGCGTTATGTGACGATTAACCAGCGGCCCAGGCATGGGGGTGGCTACCGAGGAGACGGCAGACAACCACTCGTGGCCGGGCCAGAGAGAGCGTAGAAGGCTCATTATAGCGTGGTGGCAGCGAACTGATCGCACGCAAGTTGGCTAAGTGGCTGGTACGCGTCCGGACCGAAAGGTGTCGGAATAGGCGTGCAAGGCCCCACAAACGACACTCCCACCGCTGAGCCGTAAGAAGGCGACCACTGCTTGGGAGGACTATTTCTCATTTTACACGCCTATGCGTCGATGGTTCCTAGGCGCTGATCATCATTGCACCGCTGGGCCATTTGATGCTGGCAGCCCGGAGCACTGACTTTTGCGCGGCGTCAGCGCAAACTAAAGCCCAGGCGCGCACACCTTTTAGATCATAAGGCCTACGGAGGGAGCGCGGTACATAGCCGTCTAGGGATCATAGGGGCGATGGATCTGCTCGAAAAACCTTCTACCAGCTATCCATGAGTCAGCAAGTAGAGATTGTGCGATCCCGTGCGTCGTGTCGGAGATTCACATTCCCCCGAATAGCAACGATGTGCAATTCAGTCCTAAGAGCCGTCGGGAGGACTGCGGGGGCGCGGACAAGGCGACGCTAGTAGAGCCCCGCACGCCGTCGCACCCCATGCAAGGATTTAGAGGCAAGAGTGCGGGGGCCCCAGAAGATAAGTTACCTAGATTCAGCGAGACGTTTCTATGTTCGACATAGCTCGCCTAAACAATGGGCTCCTAGTCTGAGTGGTCGGCTAAGCGGGGAGTGACATGCAGGCAGTCCGCCGGTGTCCACTAGGACCCCGGAGCGCAGCTTCGTGGGCCCAGCCCCGATCGAGCACGCCTGCGTACTTAGGGCGACGGGAGCGCTAGGGGGGAGGTGGCGCTGACCAGACGGGTCGCCAACCGTGACACCGACGAGCACTGGTCAGAGTAGGCTTTGCGCGTCGCTTATTCCTCGCACGGTGCGAGGATCCGACCCGCCGGGACGACCCCGGGCGGAGGGCCGACTTCCTTCGCTCGCCCCGGGCCAGGGTGCACCAGCACCCAAGCGCCCGACCGGTGACCCCACGGCGCCGCGGGGCGGTCCGAGCGTCCGGGGGCGCGCCCCCGGATGGGTGGAGGAGGCGGCGCCGGTATCGGGCGGCCTGGACCCCAGTCACCCGGGACCGATACGTCGGGGGGCGCAACGCGTCCTCCGCTTCCGGAAGCCGCACTCACAGCAGGGGGCGGGAACCCAGGCGGCTCTGGGGACCCGGGGCCCGTCCCTCCTGCGTAGGCCCCGCGGCGACGGCCGAGCGCCACTCCGCCTCGACGGACCCGGCCAACCGCGTGCCCCGCCTTGGCCGGCTTGCGTGCCGCAGCGCGCACGGCCCGGACCGGGGGGACCGCGCCGGCAGCCGGAAGCCTCCTGGACCGTTCGGAGCGCCGCGTGCGTGGGGGCGGGGGCCCGTGTCCGTGCCCCCACGCCTCGGGCGGCCAGGTCAGGGGGTGCACCACCGGCCGCGGTGCGACGCGGGCTCGAGTGAGGGGGCCGCCCTCCCATGGGCGACCCCCCGGCGGGAGGTTGGGGCCCGCACCGCCCGCCCGGCCGGTGCGCTTGCGGCCGCCGCCCGCGCGTCTCGGCGCCGCCGACCGGCCAGGGCTGCCTGGGGACGTACCCGGGGCGCCCCGGCCCTGGCGCCCGGGCCCGCGTGGCGGCCCCCCCGGCGAACCCGGGTGGAGAGCTGAGGCGACGCCCCCCGAGGGCCGCGCCACGGCGTGGCGCACAAGTCGGCAGGCACGCCCCGGCGCGTGCGGGCGCACCGATGCCCCCCCGGCGCCAGGAGAGGCCGCCGCAGCGGGGGAGGCCGCCGCCGCCGGGGGGGGCTCACCGCGGCATCCGGCACGCCGCCCGCGGGTTCGGCGACCGCGGGCGGGCTCGAGGCGCAGCCGCTTAGGCCGCTTTCGCGGGTCGCGGTTCTAGCGGTGGCCCTGGGG     
H       TTATTCAATAACTTACAATCTTGTAAATTTATATTTGCAAACACAAATTTTTAAATTTATATTACTTATTTGAAGTAACAATTTATCGTTTAGATATAATTATATATTTTAAAAGCTAATTGAAGTAAGATTAAAATATTATTCCTCTTTAATTTAAGCATCTTATTTGGTACTAATAATAAAAGGGTTTTACGTATTTATAGATTTCATTAATTTATCTATTATAAAGAAGTTAACATAAAAAACTACTCCTATGCAAGTCATTAATTTCTGTATAATTTAAGAATTTAAAGAGCACGCGTTAGTATCGAAACTCGTAATAGGCCATTATTAAAAAGTTGTACTATTGTAGTTTTAAAGATTAATTATATCGATCACACTCGACTCTAATTAAAATAATTACAATATTAATTAATATATTTGGTACATTACCAAACATTAGGATATTTAAGTGCTATTTTAAATAATTCCAGTTACATTATATAAATATTTAGGTATATAAATTTTATTCAATATAAATACTTAATAATATTTAATATTGAACATATATATTTTCTTCAAAATTTCAGTACGATTAAATTGGTCTTAACTTATGATTTAGGGAGTGAGCGACATAGGTATCATGAAAAATAAAGGATATTAGAATTATAGTCATTATAGATTTTAACTTATGAAAGTCGTGTCAGTTAAATTTTTATCTTGTTAAAATACTTATTTAAGCATCTTTAAACTTCATACGTTTTTCAAATCCATCAAATATAAATTTATACTAACATATATTAATGTTTTTCTGTAACTTTATTCTCAGTATTTAAATTTTATGTTGATAAAGCTGGAAGCTATTGCTACTGAACCTATTAACAATTTAGGAGTTTATCTACTCCGATTACAAAGGCTCAAACTATTGTTCCTCGTTATCAAAATTTATTTTTTTTAATACAATAATAATGAACTTACAGAAAATGTTAAACTATCTTGAGTTAAGTCAATGCAATAGGATCTGTTTACGATTAGCAGTTGGCTACAAGTGTCACGAAAAACACTGGCAAAACCATGTAATTACCTGACTCGCCTTACATACCTCGCCTAAACAACATAGCTTTGTTCCAATGCGGCGCATTAACCAGACGATATTAATGATTGTTAGCAGATTCTCGTAAGCGATGGGTTAGTTTATCAGTAAACCGCTAATTTCGGCCGTTCCAATTGTGTGTGACTTGGAGAAATTAATCGAATCGGTAAGTCCATAGCTTTCCTCTCATTTCGATAGTAGTACCCAACGGCATAGAATAGTATCTTAGCTCATCCCCTGAATCTCTACTTAGGTTGATCTACAGACATAACCCATCCAGTTCTAATTGATCAACTCCTCGCAATTGTTCGTTCTGCTAATAAACCTTCCAGAAAGTAGGTCTACTTCTTCACCGCGAGGATTAGAGTCCAAGTGGATATATTTAGCTAGTACTTAACTAATTTTGAGCTACGAACATATATTTCAATACTGGATTTAGCTTCATGTTCAGTAAATTACTCAGTATTAGAATTCGTATTTGCGTAGTACTGATTACTGTTCTGATTCGGGCACTGAGAATTATCGTTGTATAAGACGTATTATCAAAGCATTATAAACTGGATGCGCATGATAGGGAATCAAGGAGTCTGTTATCCAATTCCCGGTTCACGCGACCACGCACTTATTGATTTAATCTAACTTGGATACGTCAGCTAAGCTTTAGGATAAATAAATTTCGTTCTACAAGATGGTGCTTCGATAGGTTGCCCAGTCGAAAGATACACCTTAAAACCTTAGGCTGCAATTAGGTTAATCCTATATTAACCAAAGATTAAAAATATCGACTTGGAAAATTGCTGTACTTATCTAAGACAAGCAGTTTGTTACTTTTAATGGCATTTCTTGAACCTATTGCGTTTTTGATTCCATAATTTGGTTATTCGTAATGACTATGAACCCATTAGTGCACAATTGGAATATGCGAGCTTGCGTTATGTGACGATTAACCAGCGGCTCACGCATGGGACTGCCTGCCGAGGAGACGGGAGACAACCACTCGAGACCGGGCCAGAGAGAGCGTAGAACGCTCATTATAGCTTGGTGACAGCGGAGTGATCGCACGCAAGTTCGGTTACCGGCTGGTACGCGTCCGCACCGAAAACTGTCGCAATAGGCGTGCAAGGCCCCACAACGGACACTCACACCGCTGAGCCGTAGGAAGGTGACGACTGTTTGGGAGGACGATTTCTCATTTTGCACGCCTATGCACCGGTGGTTCCTAGGCGCTAATCATCATTCCACCGCTGGGCCATTTGAGTGAGGCAGCGCGGAGCACGGAATTGTGCGCCGCGTCAGCGCAAACCAAGGCCCAAGCGCGCACACCTTCTAGATCATAAGGCCTACTGAGGGAGGGTGGTACGTAGCCATCTAGGGATCATTGGGGCTTTGGATCTGATCGAAAAACGTTCTACCAGCGTTCCTTGAGTCAGCAAGTAGATATTGTGCGCCCCCGTGCAAGGGGTCGGAGCTTCACATTCCCCGGTGTAGTAACGATCTGCAATCCAGTCCTGAGGGGCGTCGGCAGGAATGCAGCGGCGCGGAAAAGGCGACGCTAGAGGAGCGCCGCACGGCGTCGCGCCCAATGCAAGGACTTCGAGGCCAGAGTGCGGGGCCCCGAGAAGATCCGTTAGCTAGATTCAGTCTGACGCTTCTATGCTCGACGCAACTTGCCTAAACATGCGACGCCTAGTCTGAGGGGTCGGCAAAGCGGGGAGTGACATGCAGGCCTTCCCCCGCCGTCCTCTAGGGCCCGGGACCGCAGCTTCGTAGACCGAGGCCCGAGCGAGCACGCCGGGGTACTTAGGGCGACGGGAGCGCTTGGGAGGAGCTGGCACCGACCAGACGGGTCGCCACTAGTGCCACGGACGCGCACCGGTCGGAGTAAGCTTTTCGCGTAGCTTATCCCTCTCACGGTTCGAGGATCCGACCCGCAGGGTGGACCCCGGGCGGGCGGCCGACTGCCTTTGGTCGCGCCGTGGCAGGGTGCCCCAGAACCCAAGCGCCCGGCGAGTGACCCGACGGGGCCCCGGGCCGGTGCGGGCGTCCGGGGTCGCGCCCCCGGACCGGTGGAGGAGGCGGCGCCGCTATCGGGCGGCCTGGACCCCAGGCACCCGGCACCGATACGTCGGGGCGCGCAACGCGGCCTACGCTCCCGCAAGCCGCACTCCGAGCAGGGCGCGAGCGCCCAGGCTGCTCTGGAGAACCGGGGCCCGTCCGTCCTGCCTAGGCCCCCGGGCGGCGCCCTAGCGCCACTCGGCCAGGACGCACCGGGCCGACCGGGTGCCGCGCCGTGACCGGCCTGCGGGGGGTACCGCGGACCGCCCGGCCCGGGGGCACCGCGCCGGCAGCCGGAAGCCGCCTGGACCGTTCGGATCGCCCCGTGCGTGGGGGCCGGCGCCGGTGACCGTGGCCCCAAGCCTCGGGCGGCCGGGTCAGGGCATGCACCCCCCGACGCGCTGCGACGCGGGCTCGCGTGACGGGGCCGCCCTCGCTGGGCCGACCCCCCGGCGCGAGGTCGGGGCCGGCACGGCGCGCCCGGGCGGTGCGCTTGGGTCCGCGGCCCGCGCGTCTCAGCGCCGCCGACCGGCCAGGGCTGCATGGGGACGGACCTGGGGCGCCGCGGCCCTGTCCCCGGGGCCCGCGTGGCGGCCCCCCCGGCGAACCCAGGTGGGGAGCCGAAGCGACGCCACCCGAGGGCCGCTCCACGGCGTCTCGCACAAGTAGGGAGGCACGACCGGCCGAGGGGGGGGGCACCGCTTGGCCCCCGGCGCCGGGAGAGGCGCCCCCATCGGGGGAGGCCCCCGCCGCTGGGGGGGGGTCGCCGCGGCATGCCGCCCGCCCCCCGCGGCTTCGGCGACCGCGGGCGGGCTCGAGGCGCAGCCGCTTAGGGCCCCTTCGCGGGTCGCGGTTCTAGCGGCGGCCCGCGGG     
G       TTATTCAATAACGTGCAATGTTGTAAATTAAAAAATGCATTCACACATTATTATATTGAAATTACTTCTTAGAATTAATAAATTATCGTTTTGCTATAATTATATATAATAAAAGCTAATAGTAGTAAGATTAAAATTTTATTCCTCTTTAATTAATGCATCTTATTTGGTACTACAAATAAAAGGGTTATACGTATTTCTAGAATTCATTAATATATCTATTATAAAAAATTTAGCATAAAAAACTACTCCTATGCAAGTAAATTATTTCTAGCTAATTTAAAAATGTTAAGAACTCGAGTTAGTAGCAAAACTCGTCAGAGGCCTTTATTATTAAGATGTTTTATTGTAGTTTGAAAATATAAAAATATCTAACACACTCGACTGTAATTAAAATAATTACTATAATAATTAATATATTTGGTATATTACCTAACATTATAATATTAAATTACTATATAATAAAATTCCAGTTTCATTATATAAATATTTAGGTATATAAATTTGGTTTAATATAAATAATTAATAATATTTAATATTGAACAGATCTATATTCTTCAAAATTTCAGTAAGATAAAATTCTGCTTATCTTATGATATAAGGAGTGTGCGCCATAGATATCAATTAAAATGTAGGATAATAGAATATTAGTCATTATAGATGAAAACTTAAGAGTCTCATGTCTGTTAAATTTATATCTTGTTATACTACTTTTTTAAGAAAGTTTAAACCTTAAACGTGTTTCGAATTAATCAAAGATAAATTTATACTAACCAATATTAATGTTTTTCATTAACTTTTTTCACAGTAAATCTATTATATATTGATATAGATGGATGCTATTGTTACTGACCCTATTAACAATTTAGGGATTTATCTTCTCCGATTACAAAGGCTCATACAATAGTTGATTCATATCAAAACTTATTTCTTATAAGACAATAAAAAAGAACTGACAGATAATGTTAAATAAACTTGAGTTAAGTAAGTACAATTGGATATGTTTACGATCAGGAGTTTGCTACTAATGTAACGAACAACACTGGCAAAATCAAGTATTTACGTGACTCGCCTTACAAACCTCCGTTAAACAACCTAGCTTTGTTCCTATGCGGCGCAATAAGCAGACGATATTAATGATTGTTAGAAGATTCTCGTAAGCTATGGGTTAGTATCTCAGAAGATCGCTAATCTCGGCCGTTCCATTTGTGTGTGAGTTGGAGAAATTAATCGAATCAATCAGTCCATAGCTTTCCTCTCTTTTCGATAGTAGAACCCGACGGCAAAGCATAGTATCTCACCTCATCCCCTGAATCTCTATTTAAGTTGATCTACAGACATAACCCATCCAGTTCTAATTGATCAACTCCACACATTTATTCGATCAACTACTAAACCCTCCAGAAAGTAGGCCTACTTCTTTACCGAGAGTATTAGAGTCCAAGAGAATATATTTAGCTAGTACTTCACAAATTCTGAGCTACTAAGATGTATTGCAATTATGGATTCAGCTTCATGATACGTAAATTACTCCGTATTAGAATATGTATTTGCGTAATACTGATTACTGTTATGATTCGGGCACTGGGAATTCCCGTGGGATGAGACGTCTTAGCAAAGCATCGCAAACTGGAGACGCATGATAGGGAATCAGGGTGTCTGATATCCAATTCCCGATTCACGCTTCCATTCACTTCTAGAATTAAACTAACTTGGATACGTCAGCTAAGCTTTAGAATAAATTAACTTCGTACTTAAAAATGGTTCTACGATAGGTGTCCCCGTTGAAAGATACACCCTAATCCCTTGGGCTTAAATTAGGTTAATCCTATATTAACCACAGATTAAATATTTCTACATGGAAAATCGCTGCACTTAACTAAGACAAACATTTTGTTACTTTTAATTGGATTGCATGAACCTATTGCGTTTGTGATTCCCAAATATGGTTATTAGTAATGAATATGAACCCATTAGTGCACAATTGGAATAAACGAGATTGCGTAATGTCACGATAAACCAGCGGGCCAGGCAAGGGGGCAGCTGCCGAGGAGACGGCAGAGAGCCACTCGGGGCCGGGCCAGAGAGAGCGTATAATGCTCATTGTAGCATGGTGCCAGCGAAGTGATCGCACGCAAGTTGGGTAACCGGCTGGTACGCGTGCGGACCGAAAACTGTAGATATAGGCGTGCAAGGCCCCACAAATGACACTCCCACCGCTGAGCCGTAGGAAGGAGACGACTGTCTGGGAGAACGATTTCTTATTTTGCACGCCTATGCAGCGGTGGTTCCTAGGCGCTAATCATCATTGCACCGCTGGGCCATTTGATGGAGGAAGCGCGGACCCCGGACTTGTGCGCGGCGTCAGCGCAAGCCAAAGCCCACGCGCGCACACCTTCCAGATCATAAGGCCTACGGAAGGAGTACAGTACCTAGCCATCTAGTGATCCTTGGGGCCTTGGATCTGCTGTAAAAACGCACTACCAGCCATCCATGAGTCAGCAGGTAGAGCTTGTGCGCCCCCGTGCATCGGGTTGGAGCTTCACTTTCCCGGGAGTAGCAGCGATGTGCGATCCAGTCCTGAGGGCCGTCGGGACGACTGCGGGCGCGCGGACAACGCGACGCAAGAGGACCGCCGCGAGCCGTCGCGCCCCATTCAAGGACATCGAGGCAAGAGTGCGGGGCCCCCAGCAGATGCGTTAGCTAGATTCAGCCTGACGTTTCTATGGTCGACACAGATTGCCTAAACAGGTGGGTCCTAGTCTGTGTGGTAGGCTAAGCGGCGAGTGACATGCAGGCACTCCCCCGCTGTCCTCTAGGGCCCGAGACCGCAGCCTCGTGGACTCAGGCCCGGGCGAGCTCGACGGCGTACTTAGGGCGACGGGAGCGGTTGGGAGGAGCTGGCGCTGACCAGACGGGTCGCCTACAGTGACACCGACGCACACGGGTAGGAGTATGCTGTTCGCGTAGCTTATCCCTCGCACGCACCGAGGATCCGACCCGCAGGGTCGACCCCGGGCGGAGGGCCGACTTCACTCGGTCGCCCCGGGGCAGGGTGCACCAGGACCCAAGCGCCTGCCCAGTGACCCGGCGGAGCCCCGGGCCGGTGCGCGCGTCCGGGGTCGCGCCCCCGGACCGTTGGAGGAGGCGGCGCCGGTATCGGGCGGCCAGGAACGCAGGCACCCGGGACCCATACGTCGGTGCGCGCAACGCGGCCTACGCTTCCGGAATCCGCACTCCCAGTCGGGCGCGTGCGCACGGGCGGCTCTGGGGAGCCGGGGCCCCTTGATCCTGCGTCGCCCCCACGGCGACGCCCGAGCTCCACTCCGCCTGGACGGACCGGTCCGACCGGGTGCCCCGCCGTGGCCAGCTTGCGCGCGGCACCGCGCACCGCCCGGCCCGGGGCGACCGCGCCGGCCGCTGGAAGCCTCCTGGACCGTTCGGAGGGGCGCGTCCCTGGGGGCGGGGCCCCGTGTCCGTGGCCCCAAGCCCCCGGCCGCCAGGTCAGGGCTTGCACCGCCCGCCGCGCTGCGACCCGAGCTCGCGTGAGGGGGCCGCCATCGCATGGGCGACCCCCCGGCGCGAGGTGGGGGCCCGCACGGCACGCCCGGCCGGTCCGCTTGGGTCCGCCGGCCGCGCGTCTCAGCGCCGCCGACCGGCCAGGGCTGCGTGGGGACGTACCGGGGGCGCCGCGGCCCTGTCCCCCGGGCCCGCGTGGCGGCCCCCCCGGCTAACCCGGGTGGCGAGCGGACGCGACGCCCCCCTGGGGCCGCGCCCGGGCGTCGCGCACAAGTAGGGAGGCACGCCCGGCCGCGTGGGGGCGCAGCGATTCGCCCCCGGCGCCAGGAGAGGCCGCCCGGTCCGGGGAGGCCCCCGCCGCCGGGGGGGGGTCGCCGCGGCATCCCGCCCGCCCCCCGCGGCTTGGGCGACCGCGGCCGGGCTCGAGGCGCAGCCGCTTTGGCCTCCTTCGCGGGTCGCCGTTCTATCGGTGGCCCTCGGG     
F       TTATTCAATAACTTTCAATCTTGTGAATTTAAATATGCAATCACACATTTTTTTATTTAAATTACTTATTTGAAGTAATAGTTTATTGTTTATCTATAATTATATAATTTAAAAGCTAATTGAAGTAATATTAAAATATTATTCCTCTGTACTAAATGAAGCTTATTAGGTACTACAAATAAAAGGGATATACGTATTTCTAGAACTCATTAATTTATGTATTATAAATCATTTAACAGAAGAAACTACACCTATGCAAGTGATTTAATTCTATTTAATTTAAGAATTTGAAGAGCACGGGTTAGTAGCGAAACACGCAATAGGCCTTTATGATAAAGTTGTTCTATTGTAGTTTCAAACAATAAAAATAACTAACACACTCGTCTCTAATTAAAATAAGAACCATATTAATTAATATATTTGTAATATTACTTCACATTAATATGTTTAATTAATATTTAAAACAATTCCAGTTTCATTATATAATTATTTAGGTTATTAAATTTGTTTTAATATTAATAATAAATAATATTTAATATTGAACATATCTATCTTCTTTAAAATTTCCGTAAGATAAAATTGTTCTTATCTTATGATGTATGGAGTGAGCGCCATAGTTATCAATAAAGATTCAGGATACTAGAATTTAAGTCATTATAGATATAAACTTAAGAAAGTCATGTCAGTTAAATTTTTATCTTGTTAAATTACTTTTTTAAGTAAGTTTAAACTTTAAAAGTTTTTCAAATAAATAAAAGATATATTTATATTAACCTATATTATTGTTTTTCAATAACTTTTTTCTCATTAAATAAATATTATATTGATTTAGATGGAAGCTTTTGTTACTGGCCCTATTAACAATTTAGGGTTTAATCTTCTCCGAATACAAAGGCACATACAATAGTTGATTCATATCAATATTTATTTCTTATATCATAATAAAAAGGAACTTACAGATAATGTTAAATGAGCTTGAGTTAAGTCAATACAATAGGATCTTTTTATGATTTGGAGTTTGCTACAAGTGTTACGAAAACCACTGGCAAAAGCATGTATTGACGTGATCCACCTTACAAACCTCCCTTAAACAACCTAGATTTGTTCCTATGCAGTGCATTAACTAGACGATATTAATGATTGTTAGAAGATTCTCGTAGGCTACGGGTTAGTTTATCAGAAGAACGCTAATTTCGGCCGTTCCATTTGTGTGTGAGTTGGAGAAATTAATCGAATAAATCAGTCCATAGCTTTCCTCTCGTTTAGATAATATTACCCCACGGCATAGAATATTATCTAACCTCATCCTCTGAATCTCTATTTAAGTTGATCTACAGACATGACACATCCAGTTCTAATTGATCAACTCCTCACAATTTTTCGATCGACAACTTAACCTTCCAGAAAGTAGACCTACTTCTTTACCGGGAGTATTAGAGTCCAAGAGAATATATATAGCTAGTATTTCACAAATCCCGAGCTACTAAGATTTATTTCAATCTTGGATTCAGCTTCATGAGAAGTAAATTACCCAGGATTAGAATTTGTATTTGCGTAGCACTGATTACTGTTATGATTAGGGCACTGGTAATTCCGCTGGGATGAGACGTCTTATCAAAGCATGACAAACTTTTTGCGGATGATAGGGAATCAAGGAGGCTGATATCCAATTCCCGATTCACGCTTCCATGCACTTATCGAATTAAAGTAACTAGGATACGTCATGTAAGCATTAGAATAAATTAATTAGGTACTATAAAAGGGTTCTACGATAGGTGACCCGGTCGAAAGCTACACCCTAAAGCCTTCGGCTGAAATTAGGTTAATCCTATATCAACCAAACTTTAAATCTATCAACATGGAAAATCGCTGTACTTATCTAAGACAAGCAGTTTGTTACTTTTAATTGGATTGTCTGAACCTATTGCGTGTATGATTCCCAAATTAGGTTATTGGTAATGAATAAAAACCCATTATTGCGGAATTGGAATAAGCGAGATTGCGTTATGTGACGGTCAGCCAGCGGCCCAGGCATGGGGGTTGCTGCCGAGGAGACGGCAGACAACCACTGGAGCCCGGGCCAGAGAGAGCGTAGAATGCTCATTTTAGCATGGTGACAACGGAGTGATCTCTCGAAAGTAAGTCAACCGGCTGGTACGCGTGCGGACCGAAGACTGTAGGTAGAGGCGTGCCAGGCCCCACAAAGGACACCCCCACCGCTGAGCCGTAGGACGGAGACGTCGGCGTGGGGGTACGATTTCTGATTTTGCATGCCTATGCACCGGTGCTTCCTAGGCGCTAATCATCATTACACCGCTGGGCCATTTGATCAAGGACGCGCGGGCCCCGGACTTCTGCGCGGCGTCAGCGCAAACGAAGACCCAAGCGCGCACACCTTGCAGATCATAATGGCTACGGAGGGAGGGCGGTACGTAGCCGTCTAGCGATCATAGGGCCATTGGATCTGATGGAAGAGTGGTCTACCAGCCATCCATGAGTCAGGAAGTGGAAATAGTGCGCCCCCGTGCATCGAGTCGGAGCTTCACATTCCCCTGAATAGAAGCGATGTGCAATCCGGTCCTGAGGGCCGCCGGACGGACTGCGGAGGCGCGGACAAGGCGACTCAAGGGGAGCGCCGCAGGGCGTCGCTCCCCATGGAGGGACTTAGACGCAAGAGTGTGGGGCCCCCAGAATATCGGTTAACTAGGGTCAGTCTGACGTTTCTATGCTCGACACAACTTGCCTAAACAGGCGGCTCCTAGTCTGAGTGGTCGGCTAACCGGGGAGTGACATTCAGGCAGTCCGCCGAGGTCCTCTAGGGCTCGCGCCCGCAGCGTCGCAGTCCAAGCACCGACCGAGCACGCCGGCCTACTTAGGGCGATGGGAGCGGTGGGGAGGACCTGGCGCGGACCAAACGGGTCGCCAACACTGACACGGACGACCACGGGTGAGAACCAGCTGTTCGCGTAGCTTATCCCTCGCACTGTTCGCGGATCCGACCCGCAGGGGCGACCCCGTGCGGAGCGCCGACTTCATTCGGTCCCCCCGGGGCAGGCTGCCCCAGAACACAGGCGCCGTCCCAGTGACCCGACGGGGGCACTGGCCGGTCCGGGCGTCCGGGGTCGCGCCCCCGGACCGTTGGAGGAGGCCGCGCCGGTATCGGGCGGCCAGGACCCCAGGCACCCGGCACCGCTACGTCGGGGCGCGCAACGCGGCATCCGCTTGCGCAATCCGCACTCCCAGCAGGGCGCGTGCACCAAGGCGGCTCCGGGGAACCGGGGCCCGTCCGTGCTGCGTAGGCCCCCCCGCGATGCCCCAGCTCCACTCCGCCTGCGCGCACCGGGCCGACCGGGTGCCCCCCCGTGACCGGCTTGCGCGGGCCACCGCGAACCGCCTGGCCCGGGGGGACCGCGCGGGAAGCCGGAAGCCTCCTGGACCGTTCGGAGCGCCGCGTGCGTGGGGGCCGGCCCCCGGGTCCGTGGCCCCAAGCCCCTAGCGGCCAGGTCGGGGCTTGCACCCCCCGCCGCGCTGCGACGCGGGCTCGCGTGAGGGGGCCGCCCTCGCATGGTCGACCCCCCGGCGGAAGGTGGGGGCCCGCACGGCCCGCCCGGCCGGTGCGCTTGGGCCAGCCGCCCGCACGTCTTGGCGCCGCCGACCGGCCACGGCTGCATGGGGACGCACCCGGGGCGCCGGGGCCCTGTCCCCGGGGCCCGCGTGGCGGCCCCCCCGGCGAACCGGGCTGGGGAGCGGACGCGACGCCCCCCGCGGGCCGCGCGACGGCGACGCGCTCAAGTAGAGAGGCACGACCCGCCGCATGGGGGCGGACCGATTCGCCCCCGGCGCCAGGAGAGGCCGCCCGTTCGGGGGAGCCCCCCGCCGCAGGAGGGGCGTCGCGGCACCATCCGGCCCCCCCCCCCCGGCTTTGGCGACCGCGGGCGGGCTCGAGGCGCAGCCGCTTAGGCCACCTTCGCGGGTCGGGGTTCTAGCGTTGGTCGTCGGG     
E       TTATTCAATAAAGTTAAATCTTGTAAATTAAAAAATGCATACACACATTTTTAAATTTAAATTACTTATTTGAAGTAAGAATTTATCGTATTTTTATTATTTAATCATTTAAAAGCCAATAGAAGTATGATTATAATATTATTCCTCTTCACTTAGAGTATCTTAGTTGGTACTACAAATAAAAGGGTTATACGCATTTCTAGATTTCATTAATTTATTTATTATAAATAATTTAACATAAAAAACTACTCCTATGCAAGTAATTTATTTGTATTTAATTTAAGTATATAAAGAGCATGGGTTAGTTGCTAAACTCGTGATAGGCTTTTATTAAAAAGATGATTTATTGTAGTTCTAAAAAAAAAAAATATCTATCACACTCGACTCTATTTAAAATAAATACAATATGAATTAATTTATTTGGTTTATTACATTACATTATGATCTTTATTTACTATATTAAAAAATTCCAGTTTCATTATATAACTATTTAGCTATATAAATTTGTTTAAATATAAATTATTAATAATATATAATATTGAACAAATTTATATTCTTCAAAATTTCAGTAAGATAAAATTGATCTTATCTTATGATATATGGAGTGAGCGCCATAGATATCATTAAAAATTTAGGATAATAGAATTTTAGTCATTATAGATATAAACTTATGAAAGTCTTGTAAGTTAAATTTATATGTTGTTAAAATACTTTTTTAAGAAAGTTTAAACCTTAAACGTTTTTCAAATCAATCAAAGATAAATTTATACTAACTTTTATTAAAATTTTTCTTTAACATTTTTCTCAGTAAATAAATTACATATTGATATAGATGGAAGCTTTTGTTACTGGCCCTATTAACAATTTAGGAATTTATCTTCTTCGAATATAAAGGCTCATTCTATAGTTGATTTTTATCAAAATTTTTTGATTATATGACAATAACAAATAACTTACAGATAATGTTAAAATAACTTGAGCTAAGTCAATTGAATAGCATCTGGTTACGATGAGCAGTTTGCTACAAGTGTAACAAACAACACTGCCAAAACCATGTGATGACGTGACTCGCCTTTCAAAGCTCCCTTAAACAGCCTAGGTTTGTTCTTATGCGGCGCAGTTACCAAACGATATTAATGATTGTTAGAAGATTCTCTCGAGCAATGCGTTAGGGTATCTGAAAAACGCTAATTTCGGCCGTTCCATTCGTGTGTGACTTGGAGTAATTAATCGAATAATTCAGTCTATAGCTTTCCTCTCTTTTCTATAGTAGTAGCCCACGGCAGAGAAGAATATCTTATCTCATCCCCTGAATCTGTATTTAATTTGATCTACAGATATATCCTATCCAGTTCTAATTGATCACCTCCTCACTATTGTGCGATGTATTATTAATCCTTCCAGAAAGTAGACCTATTTCTTTACCGCGAGTAATAGAGTCCAAGAGAATATATATAGCTGGTGCTTCACAACACCTGAGCTACTAAGATTTAATTCAATATTGGATTGAGCTTCATGATAAGTAAATAACGCAGGATTAGAATATGTATTTGGGTAGTACTGATTACTGATCTGATTAGGGCACTGAGAATTCTATTGGACTGAGACGTCTTTTAAAAGCGTGACAAACTGGATGCGCATAATCGTGAATCAAGGAGCCTGTTATCCAATTCCCGATTCACGCTTTCATGCACTTATTGAATTAAAGTAACTCGGATACGTCAGTTAAGGATGCGGATAAATTGATTTCGTTCTACAAAATGGTTCTTCGATAGGTAACCCAGTCGAAAGTTACACCCTAAACCCTTAGGCTTTAATTAGGTTAATCCTATATTAACCAGACATTAAATATTTCAACATGGAAAATCGCTGAACTCATCTAAGACAAGCAGTTTGTTACTTTTAATTGGATTGCTTGAACCTATGGCGTGTATGATACCCGTATTTGGTTATTGGTAATGAATAGGAACCCATGAGTGCACGATTGGAATAAGCGAGATTGCGTTATGTGACGGTTACCCAGCGGCCCAGGCATGGGGGTGGCTGCCGAAGAGACGACAGACAACCACTCGATTCCGGGCCAGAGAGAGCGTATAACGCTCATCACAGCTTGGTGAGATCGCAGTGATCGCACGCAAGTTGCGTAACCGGCTGGAGCGCGTGCGAACGGAAAACTGTAGCTATAGGCGTGCAAGGCCCCACAAAGGACACCCCCACCGCTGAGCCATAGGAAGGCGACGACTGTGTGGGAGGACGATTTCTCATTTTGCACGCCTATGCGCTGGTGCTTCCTAGCCGCTAATCATCATTGCACCGCTGGGCCATTTGATGAAAGAAGCGAAGACCCCGGACGTGACCGCGGCGTCAGCGGAAACGAAGGCCCCTCAGCGCACACCTTCCAGATCATACGGCATACGCAGGGAAGGCCGTACTTAGCCGTCTAGGGCTCCTGGGGGCCTTCGATCTGATCGAAAAGCTCTCAAGCAGCCCCCCATGAGTCAGCAAGTGGAGTTTGTGCGCCCCCGTGCTGCGGGTCGAAGCTTCACTTTCCCGGGTATAGGAGCGATGTGCAATCCCCTACTGAGGGCGGTCGGAAGGACTGCGGGGGCGCGGATAACGCGACGCTAGAGGAGCGGCGCCCGCCGTCGGGCCCCATGCAAGGTCCTTGATGCCAGAGTGCGGGGCCCCCAGAAGATCAGTTATCTAGATTCAGACTGACGTTTCTATGCCCGACACAGTTTGCCTAAAAAGGCGGCTCCTAGTCTGAGATGTCGGCAAACCGGTGAGTGAAATGCAGGCGGTCCCCCGATGTCCACTAGCGCCCGGCACCCCAGCTTCGTTGACTCAGGCCCGCTCGAGCTCGCCGGCATGCTTAGGGCGATGGAAGCGGTTGGGAGGAGCCGGCGCTGGCCAAACGGATCGCCAACAGCGCCACGGACGAGCACGGATACGAGCAAGCTTTTCGCGTCGCTTATCCCTCGCACGGATCGATGATCCCACCCGCCGGAGCGACCGCGCGAGGAGGGCCGACTTCATTCGGTCGCCCCGGGGCAGGGTGCGCCAGGACCCAGGCGCCGGCCCGGTGAGCCGACGGGGCCCCGGGGCGCTCCGCGCGTCCGGGGTCGCGCGCCCGGACCGTCGGGGGAGACGGCGCCGGTATCGGGCGGCCCGGAACCCACGCACCCGGCACCGATACGGCGGCGCGCGCAACGCGGCCTACCCTCCCGCAATCCGCACACCCAGCAGGGCCCGTGCACGCAGCCGGCTCTGGGGAACCGGGGCCCGTCCGTCCTGCGAAGTCCCCACCGCGACGCCCTAGCTCCATTCCGCCTGGCCGCACCGGGCCGGCCGGGTGCCCCACCGTGACCGGCTTGCGCGTGGCACCGCGGACCGCCCGGCCCGGGAGTACCGCACCGGCAGCCGCAAGCCTCCTGGCCCGTTCGGAGCGGCGCGTGGCTGGGGGCCGGGGCCAGATTCCGTGGCACCAAGCCCCCGGCGGCCAGGTCAGGCCTTGCACCCCCGGCCGCGGTGCGCCGCGGGCTCGCGTGCCGGGGCCGCCTTCGCATGGGCGACCCCCCGGCGGGAGGTAGGGGCGGGCACGGGCCGCCCGGCCGGTGTGCTTGCGCCCGCCGCCCGCGCGTCTCTGCGCCGCCGACCGGCCCAGGCTCCTTGGGGGCATACCCGGGGCGCCGGGGCCCTGTCCCCCGGGCCTGCGTGGCCGCCCCCCCGGCGCACCCCGCTGGGGAGCGGACGCGACGCCCCCCAAGGGCCGCGCCAGGGCGGAGCGCACAAGTAGTGATGCTCGACCGGTCGCCGGGGGGCGGACCGGTTCGCCCCCGGCGCCAGGAGAGGCCGCGCCTTCGGGGGAGGGCCCCGCCGCCGGGGGGGCCTCCCCGCGGCATCCGGCCCGCCCCCCGCGGCTTCGCCGACCGCCGGCGGGGTCGAGGCGCAGCCGCTTAGGCCACCTTCGCGGGTCGCGGTTCTAGCGTTGGGCCTCGGG     
D       TTATTCAATAACGCTCAATTGTGTAAATTTAAATATGCATACACACATTTTTTAATTTAAATTACTTATTTGAAGTAATAATTTATCGTTTTTCTATAATTTTATTGTTAAAAAGCTAATTGAAGTAAAATTAAAATGATATTCCTCTTTGTTGAATGCATCTTAGTTGGTACTACAAATAAAAGGGTTATACGTATTTTTAGATTTCATTAATTTATATATTATAAATAATTTAACATAAATAACTTCTCCTGTGCAAGTGACTTATTTCTCTATAATTTAAGTATAAAAAAATCCCGAGATAGTAGCGAAACTCGGTATATGCCGTTATTTTAGAGATGTTCTATTGTCGTTTTAAAAATTAAATTTATCTAACACACTCGACACTATCTAAAATAAATACTATACTAATTAATATAATTGGTGTATTACGTGACATTATGTTCTTTAATTACTATTTTAAAAATTTCCAGTTTCATAATAAAACTATTTAGGTATATAAATTTCTTTTAATATAAATCCGTAATAATATTTAATATTGAACATATATATATTCTTCAGAAATTCCGTAAGATTAAATTGGGCTTACCTTTTGATTTATGGAGTGAGCGCCATAGATATCATTAAAAAAGTAGGATAATAGAATATTAGTCTTTAAAGATTTAAACCTATGAAAGTCGTGTAAGTTAAATTTATATCTTGAAAAAATACTTTTTTTAGCAAGTTTAAACCTTAAACGTTTTCCAAATCAATCAAAGATAAATTTATACTAACCTTTATTAATGTTTTTCTCTAAAATTTTTCTCAGTAAATAAATTATATATCGATATAGATAGAAGCTATTGTTAATGGCCCTATTAACAATTTAGGGATTTTTCCTTACCGAGTATTAAGGCTCATACTATAGTTTATTTTTATCAATATTTATTTTTTTTAATACAATTATAAAGAACTTACAGATAACGTTAAATTAACTTGAGCTAAATTAATACAATAGCATCTGATTACGATAAGCAGTTGGCTACACGTGCCACGAAAAACACCGGCAAAACCATGTATTGACGTGACTCGCCTTACAAACCTCCCCTCAACAACCTAGATTTGTTCCTATGCGGCGCATTAACCAGACGATATTAATGATTGTTAGAAGATTCTCATAAGCTATGGGTTAGATTTTCAGAAAAACGCTTATTTCGGCCGTTTCATTTGTGTGTGAGTTGGAGAAATTAATCTAATCAATCTGTCCTTAGTTTCCCTCTCTTTTCGATAATAGTACCCGACGGCATAGAAGAATATCTTAGCTCATCCCCTGAATCATTACTTAATATGATCTACAGAAAAAACCCATCCAGTTCTGATTGATCACCTCCTCACAATTGTGCTATCCACCATTAAACCTTCCGGGAAGTAGGCCTACTTCTTAACCGTGAGTATTAGAATCCAAGAGAATATATATAGCTGGTACTTCACAATTCCTGAGCTACCAACATTTATTTCAATACCGGATTCAGCTTGATGTTACGTAAATTACGCAGTATTAGAAATTGCATTTGCGAACTACTGATTAGTGCTATGATTAGGGAAATGGAAATTCACGTGGGATCAGACGTCTTAGCAAAGCATGACAAACTTAATGCGGATGATAGGGAAACAAGGAGTCTGTTAACCAATCTCCGATTCACGCTGACACGCACTTATTGAATTAAAATAACTTGGATACGTCATTTAAGCATTAGGAGAAATTAATTTCGTTCTATAAAATGGTCCTTCGATAGTTAACCCAGTCGAAAGATACACCCTAAACCCTTAGGCTGAAATTTGGTTTATCCTAAATAAACCAACCATTAAATATATCTACGTGGAAAATCGCTGAACTTATCTAAGACAAACAGTTTGTTACTTTTAACTGGATTGACAGAACCTATTGCGTGTATGATTCCCTAATTTGGTTAATGGTAATGAATATGAACCCATAAGTACATAATTGGAATATGCGAGATTGCGTTATGTGACGGTTAACCAGCGGCCGAGGCATGGGGGCTGCTGCCGAGGAGACGGCAGACAACCACTCGAGTCCGGGCCAGAGAGACCCTATCACGCTCATTAAAGCATAGTTAGCGCGGAGTGATCGCACACAAGTTGGGTAACCGGCCGGTACGCCTGCGTACCGCAGACTGTAGGTACAGGCGTGCAAGGCCCCACAAAGGACGCCCCCACCGCTGAGCCGTAGGAAGGAGACGGCTGTTTGCGAGGACGAGTTCTCATTTTGCACACCTATGCACCGGTGGTTCCTACGCGCTCATCATGATTGCACCGCTGGGCCATTTGATGAAGGAAGAGCGGACCGCGGACTTGTTCTCGGCGTAAGCGGAATCAAAGGCCCACGCGCGCACACCTTACAGATCATAAGGTCTACGGAGGGAGAGCGGTACGTAACCGTCTAGTGAATGTTGGGGCCTTTGATCTGCTCGAAAATTGCTCTACCAGACAGTCGTGAGTCAGCATGTGGACATTGTGCGCCCCCGCGAATCCGGTGGGAGTTTCACATTCCCAGGTTTAGCAGCGATGTGCGATCCTGTCCTGAGGGCGGTCGGAAGGACTGCGGGGGCGCGGGTAACGCGACGCTAGACGATCGCCACACGCCGTCGCCGCCCATGCAAGGGCTTAGAGGCAACAGTGCGGGGCCCCCAGAAAATCCGTTAGCTACCTTCAGCCTGACGTTTCTATGATCGACACAGGTGGCCTAAACAGGCGGCTCCTAGTCTGGGTGGTCGGCTAACCGGGGAGTTACATGCAGGCAATCCCCGGATGTCCTCTAGGGCCCGCGACCGCAGCTTCGTGGACCGAGGCCCGATCGAGCACGACTGCGTCCTTAGGGCGATGGGAGCGGTTGGGAGGGGCTGGCGCTGACCAAACGGGTCGCCAGAAGTGACACGGACGGAAACGGGTGAGAGCAGCCTTTTCGCGTAGCTTATCCCTCGCACGGTTCGACGATCCCACCCGCTGGGTCGACCCCGTGGGGAGGGCCGACTGCGTTCGGTCGCCCCGGGGAAGGTTGCCCCAGAACCCAAGCGCCTGGCCAGTGACCCGACGGGGCCCCGGGCCGCTCTGGGCGCCCGGGGTCGCGCTGCCGGACCGTGGGAGGAGGCGGCGCCGGTATCCGGCGGCCCGGACCCCACGCACCCGGCACCGATACGTCGGCGCGCGCAACGCGGCCTCCGCTGCCGCATTCCGCACTCCCAGCAGGGCACGTGCGCCGAGACGGCTCTGGGCAACCGGGGCCCGTCCGGCGTGCGTAGGCCCCGCTGCGACGCCCTAGCTCCACTCCGCCTGTGCGCACCGGGCCGACCGGGTGCACCGCCGTGACGGGCTTGCGCGCTCGAGCGCGCACCGCCCGGCCCGGGGTTACCGCACCCGCGGCGCGAAGCCTCCTGGCCCGTTCGGAGCGCCGCGTGCGTGGGGGCCGGGCCCCGGGTCCGTGGCGCCAAGCCCCGGGCGGCCAGGTCAGGGCTTGCAACCCCCGCCGCGCTGCGACGCGGGCCCGCGCGCGGGGGGCGCCGTCGCATGGGCGACCCCCCCGCGGGAGGTGGGGGCCCGCACGGCCCGCCCGGCCGGTGCGCTTCGGGCCGCGGGCCGCGCGTCTCAGCGCCGCCGACCGGCCAGGGCTGCATGGGGACGTACCCGGGGCGCCGCGGCCCAGTCCCCGCGGCCCGCGTGGCGGCCCCCCCGGCGAACCCGGGTGGCGAGCCGAGGCGACGCCCCCCCAGGGCCGCGCCACGGCGGCGCGCACAAGTAGGGAGGCACGGCCGGCCGCCGGCGGGAGGACCGATGCGCCCCCGGCGCCACGAGAGGCCGCCCCGGCGGGGGAGGCCCCCGCCGCGGGAGGGGCGTCTCCGCGCCATCCGGCACGCCCCCCGCGGCTTCGGCGACCGCGGGCGGGCTCGAGGCGCAGCCGCTTCGGCCACCTTCGGCGGTCGGGGTTCTAGCGTCGGCCCTCGGG     
C       TTATTCACTAACGTTCAATTTTGTAAATTTAAAAATGCAGACACACATTTTAAAATTTAAATTAATTATTAGAAGTTATGATTTATCGTATTTCTATAATTTTATAATTTAAAAGCTAATTGAAGAAAGATTAAAATTAAATTCCTCTTAAATTAGTGCATCTTAGTTGATACTACAAATAATAGGGTTATACGTATTTCTTGACTTCATTAATTTATCTATTATAAATAATTTAACATAAATAACTACTCCTATGCAAGTAACTTATTTCAATCTCATTTAAGAATATAAAGAGCACGGGTTAGTAGCGAAACTCGTAATTGGCCATTATTATATAGATGATCTATGGTAGTTTAAAAAAATAAATATTTCTAACACACTCGATTCTAATTAAAATAAATACAATATTAATTAATATATTTGGTATATTACGAAATATTATTTTCTTTAATTACTATATTAAAAAATTACAGTTTCATTATATAACTATTTAGGAATGTAAATTTGTTTTAATATAAATCTTTAATAATATATAATATTTAACATATTTATATTCTTAAAATATTCCGTAAGATAAAATTGAACTTAACTTATGATTTATGGAGTAAGCGCCATAGATATCACTAAAAATATAAGATAGTAGAATTTTAGTCATTATAGTTTAAAACTTATGAAAGTCGTGTAAGTTAAATTTTTATCTTGTTAAAATACTTTTTTAAGCAAGTTTAAACCTAAAACGTTTTTCAATTGAATCAAAGATAAATTTATACTAACCTTTATTATTGTTTTTCTCTAACATTATTCACAGTAAATAATTATTATTTTGAAAAAGATGGAAGCCATTGATACTGGCACTATTAACAATTTAGGGATTTATCTTAACCAAATATAAAGGCTCATGCTATAGTTCGTCTTTATCAAAATTAATTTATTTTAAGACAATATAAAAGATCTAACAGATATTGTTAAATTAACTTGAGCTAAGTTAATTCAATAGCATCTCTTTACGATCAGCAGTTTGCTACTAGTGTAACCAAAAACACTGGCAAAACCATGTATTTACGTGACACGCCTTACGAACTTCCCTTTAACAACCTAGATTTGTTCCTATGCGGGGCATTAACCAGGCGATATTAATGATTGTTAGAAGAATCTCGGAAGCTATGGGTTAGTTTATCAGCAATACGCTAATTTCGGCCGTTCCATTGGTGTGGGAGTTGGATAAAGTAATCTAATCCATCAGTCCATAGCTTTCCTCTCTTTTCTATACTAGTACCCGACGGCATAGAATAATATCTAATCTCATCCCCTGAATTTTTAATTAAGTTGATCTACAGAAATAACCAATCAAGTTCTGATCGATCAGCTCCACACAATGGTAAGATCCACAATTTAACCTTCCAGCAAGTAGACCTACTCCTTTACCGCGAGTATTAGAGTCCAAGAGAATATATATAGCTAGTACTTCACAAATCCCGAGCTACTAAAATCTATTTCAATTATGGATTAACCTTCATCATAAGTAAATTACACAGTATTTGAATTTGTATTTGCGAATTACTGCTGTCTGTTATGATTAGGGCACTGGCAATTCACGTGGTATGAGACGTCTTATCAAAGCTTGTCAAACTGGAAGCGAATGTTAGGGAATCAAGGAGGCTGTTAGCCAAATTCCGTTTCACGCATTCATTCTCTTATCGAATTAAAGTAACTTGGATACGTCCGCTAAGCATTAGTATAAATTAATTTCGTTCTACTAAATGGTTCTTCGATTGGTCACCCAGTCGAAAGATACACCCTAAAGGCTTTGGCTGAAATTAGGTTAATCCTTTATCAACCACAGTTTATATATATCAACATGGAAAATCTCTGCACTTATCTACGACAAGAAGTTTGTTACTTGTAACTGGAATTCTTGAACCTATTGCGTGTATGATTCCCTAATTTGGTTATCGGTAATGAATATGACCCCATTAGTACAAAATTGGAATATTCGAGATTGCGTTATGTTACGGTTAACCAGCGGCCCAGGCATGGCGGTGGCTGCCGAAGAGACGGCAGACAGCCACTCGATCCCGGGCCAGAGAGAGCATATAACGCTCATTATAGCATGGTGAGAGCGGAGAGATCGCACGCAAGTTAAGTAACCGGCGGGTGCGCGTGCGGACCGAATACTCTGGAGATGGGCGTGGCAGGCCGCACAAATGACACCCCCACCGCTGAGCCGTAGGAAGGTGACGACTGTGTGCGCGGACGATTTCTCATTTTGCCCGCCTATGCAACGGTGATTCCTAGGCGCTCATCATGATTGCACGGCTGGGCCATTTGATGGAAGGAGCGCGGACCACGGACTTGTGCGCGGCGTCAGCGCAAACAAAGGCCCCATCGCGCACACCTTTGAGATCCTAAGGACTACGGAGGGAGCGCGGTACGTAGCCGTCTAGTGATAATCGGGGCGATGGATCTAGACGAAAAGCAGACTACCAGCCATCCCTCAGTGAGCAAGTGGATTTTGAGCGCCCCCGTGCATCGTGTCAGGGCTTCACATTCCCCTGAATAACAGCGATGTGCAATCCAATCCTGAGGGCCATCGGAAGGAGTGCGGCCGCGCGGATAACGTGACGCTAGAGGATCGCCGCACGCCGTCGGGGCCCATGCAAGGACTTAGAGACTAGAGTGCGGGGGGCCCAAAACATCCGTTAGCTAGATTCAGGCTGACGTTACTACACTCGACACAGCTCGCCTAAACAGGCGGCTCCTAGTCCGCGTCGTCGGCTAACCGGGGAGTGACAGGCAGGCAGTCCCCCAGTGTCCTCTAGGGCCCACGACCGCAGCTTCGTAGACCCAGTCCCTAGCGGGCGCGCGGGCGTACATAGGGCGAAGGGAGCGGTTAGGGGGAGCTGGCGCTGACCAAACGGGTGGCGAACAATGACACGGACGAACACGGGTCAGAGCAGGCTTTTCGCGTTGCTTCTCCCTCGCACGGTTCGATGATCCAACCCGCTGGGTCGACCCCGGGCGGATGGCCGACTGCATTCGATCACCCCGGGGCAGGGCGTACCAGAACCCACGCGCAGGGCCAGTGACCCGACGGGGCCCCGGGGCGCTGCGGGCGTCCGGGGTCGCGCCCCCGTACCGACGGAGGAGGCGGCGCCGGTATCGGGCGGCCAGGACCCCACGCACCCGGGACCGATACGTCGGCGGGCGCAACGCGGCCTACGGTTCCGCAATCCGCACTCCCAGCAGGGCGCGTGCACCCAGGCCGCTCTGGGGAACCGGGGCCCGTCGTTCCTGCGCAGGCCCCACCGCGACGCGCGAGCTCCACTCCGCCGGGGCGCACCGGGGCGACCGGGTGCACCGCCCTGACCGGCTTGCGTGCGCCACCGCGCACCGCCCGGCGCGGGGGGACCGCGCCGGGGGCGGGAAGCCTCCTGGACCGTTCGGAGCGCCGCGTGCGTGGCGGCCGAGCCCCGAGCCCGTGGCTCCAAGCCCCGGGCGGCCAGGTCAGGCCCTGCACCCCCCGAGGCGCTGCGAGGCGGGCCCGCGTCAGGGGGCCGCCCTCGCATGGGCGAGCCCCCGGCGCGAGGTGGGGGCCGGCACGGTCCGCCCGGCCGGTACGCTTGCGGCCGCGGCCCGCGCGTCTCTGCGCCGCCGACCGGCCAGGGCTGCAGGGGGACCTACCCGGGGCGCCGGGGCCCTGTCCCCGGGGCCCGCGTGGCGGCCCCCCCGGCGAGCCCCGGTGGGGAGCCGACGCGACGCCCCCCCAGGGCCGCGCCATGGCTACGCTCACAAGTAGAGAGGCACGACCGGCCGCACGCGGGCCGCCCGATGCGCCCCCGGCGCCACGAGAGGCCCCCCCCTCTGGGGAGACCACCGGCGCCGGAGGGGCGTCCCCGCGCCATCCGGCCCGCCCCCCCCGACCTCGGCGACCGCGGGCGGGCTGGAGGCGCAGGCGCATAGGCCACGTTCGCGGGTCGGGGTTCTAGCGTTGGTCCTCGGG     
B       TTATTCGATAACGTTCAATCTTGTAAATATAAAATTGCAAACACATATTTTTAAATTTAAATTACTTATTGGAAGTAAAGATTTATAGTCTTACTATAATTATATATTTTAAAAGCTAATTGAAGTAAGATTAAAATATTATTCCTCTTCATTTAACGATTCTTAGTTGGTACTGCAAATAAAAGGGATTTACGTATTTTTAGATTTCATTAATTTATTTTTAATAAATAATTTAACATAAAAAACTACTCCTTTGCAAGTCTTGTTTTTCAATTTCATTTATGAATATAAATAGTTCGGGTTAGTAACGAAACTCGAATTAGGCCTTTATTATAAAGCTGATCTATTGTAGTTTCAAAAAATAAATATATCTATCACACTCGGCTCTAATTAAATTAAAAACAATATTAATTAATAAAGTTGGTATATTACGAGATATTATTTTCTTTAATTACAATTTAAAAAAATTACAGTTTCATTAAATAACTATTTAGGTATATAAATTTGTTTTAATATTAATTAAAAATAATATTTAATATTGAACATATCTATATTCTTCATAAATTCCTTAAGATGAATTTATGCTTATCTTATGATATATGGAGTGAGCGCCATAGATATCAATAAATATTTAGGATAGTAGAATTTAAGTCATTAAAGACTTAAACTTCTGAAAGTCATGTCAGTAAAATTTATATCTTGTCAAAATACTTTAATAAGCAAGATTAAACCTGAAACGTTTTACAAATTATTCAAAATTATATTTAAACTGAACAGTATTAAATATTTTCTCTACGTTTTTTCACAGTAAATAATTTTTATATTGATACAGATGGAAGCTATCGTTACCGGCCCTATTAACAATTTATGGATTTATCTTCTCCGAATATCATGGCTCCTACTATAGTTGATTATTATCAAATTTTATTACTTTTAATACAATAAAAAAGATCTTACAGATAATGTTTAATTAACTTGAGCTAAGTCATTTAAATAGCATATAATTACGAGTAGTAGTTTGCTACAAGTGGCACGAAAAACACTGGCAAAATTATGTATTGACGTGACTCGTCTTAGAAACCTCCACTAAACAACCTAGATTTGTTCTTATGCGGCGCACTAACCAGACGGTATTAATGATTGTTAGAAGATTCTCGCAAGCTACGGGTTAGGTTATCAGTTCAGCGCTAATTTCGGCCGTTCCATTTGTGTGTGAGTTGGAGAAATTAATCTAATCAATCAGTCCATTGCTTTCCTCTCTGTTCGATAGTGGTACCCGACGGCATAGAACCATATCATAACGCATCCCCTGAAACTTTATATATGTTGATCTACAGACATAACCCATCCAGTTCTGATTGATCACCTCCTCACAATTGTTCGATCCACTCTTAAACCTTACTGGAAGTAGGCCTAGTACTTTACCGCGAGTATTAGAGTCCAAGAGAATATATATAGCTAGTACTTCACAAATCCTGAGCTACTAAGATTTATTTCAATATTGGCTTGAGCTTCATGATAAGTAAATTACTAAGTTTTAGATCTTGTATTTGTGAAGTACTGATTGATGATATGATTAGGGCACTGGAAATTCACGTGGGATGAGGCGTCTTATCAAAGCATGACAAACTCCATTTGCATGTTAGGGAATCAAGGGGGCTGTTATCCAATTTCCGATTCACGTTTCCATGCACTTCTTGAATTAAAGTAACTCGGATGCGTCAGCTAAGCATTAGTAGAAATTTCTTTCGTTCTACAAAATGGTGCATCGATAGGGAGCCCAGTCGAAAGATACACGCTAAACCCTTAGGCTTTAATTAGGTTGATCCTATATTAATCACAGATTAAATATATCAACATGGCAAATCGCTGCACTTATCTATGACAAGCAGTTTCTTACTTTTAATTGGATTCCTTGAACCTATTGCGTTCATTATTCCCTAATTTGGTTATTTGTAATGAATACGAACTCATCAGTACTCAATTGGAATAGGCGAGTTTGCGTTAGGTGACGGTGACCCAGCGGCTCAGGCATGGGGGTGGCTGCCGAAGTGACGGCAGAGAACCATTCGTGCCCAGGCCAGAGAGAGCGTATAACGCTCATTATAGCATGGTGATATCGCAGAGATCGCGCGCAAGTTGAGTAACCGGCTGGTTCGGGTGCGAACCGAAAAGTGTAGGCCCGGGCGTGAGAGGCCGCACAAAGGGCACCCACACCGCTGAGCCGTAGGAAGGAGACGGCAGAGTGCGCGGACGATTTCTCATTTTGGCCACCTATGCAACGGTGGTTCCTAGGCGCTTATCATGATTGCACCGCGGGGCCATTTGATGTAGGCAGCGCGGACCCCGGACTTATGCGCGGCGTCAGCGCAACCGAAGCCCCAAGCGCGCACACCTTCCAGAACATAATGCCTACGGAGGGAGGGCGGTAGATAGCCGTCTAGGCATCCTAGGGGCCTTTGATCTGAACGAAAATGGCTCTAGCAGCCATCCGTGAGTCCGCAAGTGGAGATTGTGCGCCCCCGAGCATGGGGTTGGAGCTTCAGATTCACCGGAGTAGTAGCGACGTGCAATCCAGTCCTGATGGCCATCGGGAGGACCGCGGCGACGCGGGTAAGGCGAGGCTAGAGGAGCGCCGCACCTCGTCGCGGCCCATGCAAGGTCTCAGAGGCAAGCGTGCGGGGCCCCCAAAAGATCCGTCAGCTCGAATCAGGCTGACGTTTCGCTACTCGACACAGCTGGCCTAAGCAGCCGCCTCCTAGTCTGTGACGTCGGGTAACCGGGCAGTGACATGCGGGCATTCCCCCGATGTCCTCTTGGGCCCGCGACCGCAGCTCCGTAGACACAACGCCCCGCGCGCACGCCGGCGTAGATAGGGCGACGGGAGCGGTTGGGAGGAGCTGGCTCTGACCAAAGGGGTCGCCACCAGTCACACGGACGCGGACTGGTCAGAGCAGCCTTTTCGCGTTGCTTATTCCTCGCACGGTTCGATGATCCGTCCCGCAGGGTCGACCCCGTGGGGACGGCCGACTCCATTCGCTCGCCCCGGGGCAGGGTGCGCCAGAACCCAAGCGCCGGGCCGGTGACCCGACGGGGTCACGGGCCGCTCCGGGCGTCCGGGGACGCGCCCCCGCCCCTGCGGAGGAGGCGGCGCCGGTATCGGGCGGCCTGGACCCCACGGACCCGGCATGGCGACGCCTGCGTGCGCAACGCGGCCTACGCTTCCGCAATCCGCACTCCCAGCAGGGCGCGCGCACCCAGGCGGCTCTGGGGACACGGGGCCCGTCCCTGCTGCCAAGCCCCCTCGGCGACGCCCGAGCTCCACTCCTCCTGGACGCACCGGGGCGACCGGGTGCACCGCCGTGACCGGCTTGCGCGCGCGAGCGCGCACCGCCCGGCCCGGGGGTAGCGCGCCGGCGGGGGGAAACCTCGTGGACCGTTCGGAGCGACGCGTGCGGGGGGGCCGGGCCCCGAGTCCGTGGCTCCAGGCCCGGGGCGGCCAGGTGAGGGGTTGCACCCCCCCCCGCGGTGCGACGCGGGCTCGGGTGTGGGGGCCGCCCTCGCATGGGCGACCCCCCGGCGGGAGGTGGGGGCCGGCACGGCCCGCCCGGCCGGTAGGCTTGCGGCCGCGGCCCGCGCGTCTCAGCGCCGCCGACCGGCCAGGGCTGCATGGGGACATACCGGGGGACCGTAGGCCCTGTCCCCGGGGCCCGCGCGGCAGCCACACCGGAGAACCGCGGTGGGGAGCGGAGGCGACGCCCCCCGAGGGCCGCGCCCGGGCGGCGCGCCCAAGTAGGGAGGCACGACCGGCCGCACGCCGGCCTCCCGATTCGCCCCCGGCGCAAGTAGAGGCCGCCCCTTCGGGGGAGGCCACCGCCGCCGGAGGGGCCTCTCCGCAGCATCCGGCGCGCCACCCCCGACTTCGCCGACCGCGGGCGGGCTCGAGGCGCAGGCGCTTAGGGCCCGTTCGCGGGTCGCGGTTCTAGCGTTGGCCCTCGGG     
A       TTAATCAATAACGTAAAATTTTGTAAATTTATAATGGCAAACACACATTGTATTATTTAAATTACTTATTTGAAGTAAAGAATTATCGTTTTTCTATAAATTTATAATATAAAAGCTAATTGAAGTAACATTAAAATAATATTCCTCTTCATTAATTGCATCTTAGTTGGTACTACAAATAAAAGGGTTATACGTATTTCTAGATTTCATTAATTTATCTTTAATAAATAATTTAACATAATAAACTACTCCTATGCAAGTAACTTATTTCTATATCATTTAAGAATATAAATAGCAAGAGTTAGTAGCTAAACTCGTTATAGGCCTTTATTATAATTCTGTAATATCGTAGTTTCAAAAAGTTAATGTATCAATCACACTCGACTCTAATTAAAATAACTACTATATTAAATAATATATTGGGTATATTACGTGACATTATTTTATTTAATTTCTATATAAAAATATTGCAGTTTCATTATAAAAATATTTAGATATATAAATTTGCTTTAATATAAATCAATAATAATATTTAATATTGAACAAATCTATATTCTTGTAAAATTCCGTAAGATAAAATTGCACTTTTCTTATGATTTATGGAGTGAGAGCCATAGATATCATTAAAAATCTAAGATAGTAGAATTTTAGTAATTAAAGATTTAAACTACTGAAAGTCGTGTCAGTTAATTTTATATCTTGTTAAAATACTTTTATCAGGAAGTTTAAAGCTTTAACGTTTTTCAAATTATTCAAAGAGATATTTATACTTGATTTTATTACAGTTTTTCTTTAATATCTTTCTCAGTAAATTATTTTTATATAGATATAGATTGAAGCTATTGTTACTGGCCCTATTAACAATTTAGGGATTTTTCTTCATCGAATATAAAGGCTCATACTATAGTTGATTATTATCAAAAATTTTTTTATTTAAGAAAATAACAAAAATCTCACAGATAAAGTTAAATGAACTTGAGCTAAGTAATTTAAATAGCATCTGTTTACGATTAGCAGTTTGCTACAAGTGTCACAAAAAGCACTGGCTAAAGCATGTTTTGACGTGACTCGTCTTACAAACCTCCTCTAAACAACCTAGTTTTGTTCTTATGCGGCGCATTAACCAGACGATATTAATGATTGTTAGAAGAATCACGTTAGCCAAGGGTTAGGTTATCAGAAAAACGCTAATTTCGGCGGTTCCTATTGTGTGGGAGTTGGAGAAATTAATCAAATCAAGCAGTCCATGGCTTTCCTCTCTTTTCGATAGTAGTACCCGACGCCAGAGAATAATATCTTAGCTCATCCCCTGAATCTATATTTACGTTGATCTACAGTCATAACCCATCCAGTTCTGAATGATCAACTCCTCGCAATTGTTCTATCCACAATTATACCTTACAGGAAGTAGGACTACTTCTTTACCGCGAGTAGTAGAGTCCAAGAGACTCTCTATAGCTAGTACTTCACAACTCCTGAGCTACTAATATTTATTTCAATATTGGATTCAGCTTTATGATAGGTAAATTACTCAGTATTAGAATTTGTATTTGCGAAGCACTGATTAGTGATCTGATTAGGGCAGTAGAAATTTACGTTGGCTGAGATGTCTTATCAAAGCATGACAAACTACTTGCGCATCTTTGGGAATCAAGGGGTCTGTTATCAAATTTCAGATTCACGCTTTCATCCACTTATTGAATTAAAGTAACTTGGATGCGTCAGCTAAGCATTAGCAAAAATTAATTTCGTGCTACAAAATGGTTCTTCGATAGTTAACCCAGTCGAAAGATACATGCTAAACCCTTAGGCTGAAATTAGGTTAATCCTATATTAACCAAAAATTAAAAATATCAACATGGAAAATCGCTGCACTTATCTATGATAACCAGTTTGTTACTTTTAATTGGATTGCTTCAGCCTATGGCGGCTATGATTCCCTGACTTGGTTATAGGTAATGAATATCAACCCATTAGTACTCAATTGGAATTGGCGAGATTACGTTATGTGACGTTGATCCAGCGGCCCAAGCATGGGGCTGGCTGCCGACGAGACGGCTGATAACCACTCGAGGCCGGGCCAGAGAGAGCGTATGAGGCTGATTATAGCGTGGTGATAGCGAAGAGATCGCACGGAAGTTGAGTAACCGGCTGGCACGGGTCCGGACCGAAAAGTGTAGGTACGAGCGTACAAGGCCGCACAAATGACACCCCCACCGCTGAGCCGTAGGAAGGAGACGCCTGTGTGGGCGGACGAATTCTCAGTTTCGTCGCCTATGCGACGGTGGTTGCTAGGCGCTGATCATGATTGCACGGCTGGGCCATTTGATTAAGGAAGCTCGGACCACGGACTTGTGCGAGGCGTCAGCGCAACCCAAGGCGCAAGCGCGCACACCTTCCAGAACATAAGGCCTACGGAGGGAGGGCGGTACGTACCCGTCTAAGCATCCTGGGGGCCCTGGATCTGATCGAAAAACGTTCTAACAGCCACCCGTGAATGCGCAAGTGGAGATTGTGCCTCCCCGTGCATGGCGTCGGGGCTTCACATTCCCCGGAATAGAAGCGATGTGCAATTCAGTCCTCAGGGCCATCGGAAGGACTGCGGGGGCGCGGTTAAGCCGAGGGCAGAGGAGCGCCGCATGTCGTCGCGGCCCATACAAGGACGTAGACGCCAGAGTGCGAGGCCCCCAAGAGATCCGTTAGCGAGATTCAGGCTGACGTTTCTATCCTCGACACAGCTGGCCTAAACAGGCGCCTCCCAGTCTGAGTAGTCGGGTAACCGGGGAGTGACATGCAGGCACTCCCCCGGTGTCCTCTAGGGCCCGCGAGCGCAGCTTCGTAGGCCCAGGCCCTAGCTTGCCCGCTGGCGTACATAGGGCGATGGAAGCGTTTTGGAGGAGCTGGCTCTGACCAAACGGGTCGCCAACAGTGACACCGAGGAACCCCGGTCAGAGCATGCTTTCCGCGTCGCCTATCCCTCGCACGTTTCGATGATCCCACCCGCAGGGTCGACCCCGTGCGGACGGCCGACTGCATTCGCTCGCCCCCGGGCAGGCTGGGCCAGAACCCAGGCGCCGGCCCAGTGACCGGGCGGGGCCCCGGGCCGCTGCGTGCGTCCGGGGGCGCGCCCCCGGACCGGCGGACGAGGCGGCGCCGGTATCAGGCGGCCAGGACCCCAGGCACCCGGCACGGATACGTCGGCGTGCCCAACGCGGCCTGCGCTTCCGCAATCCGCACTCCCAGCAGGGCCCGCGCACCCACGCGGCTCTGGGGAAGCGGGGCCCGTCCGTCCTGCGGAGCCCCGACGGCGAAGACCTACCTCCACGCCGCCTGGACGCCCCGGGGCGACCGGGTGCGCCGCCGTGACCTGGTTGCGCGCGCCACCGCGCACCGCCCGGCCCGGGGGTAGCGCGCCGGCTGCGGCAACCCTCCTGGACCGTTCGGAGCGACGCGTGCGGGGGGGCCGGGCCCCGCCTCCGTGGCTCCAAGCCCGGGGCCGCCAGGTCAGGGGCTGCACCCCCCCACGCGGTGCGGGGCGGGCTCGGGTGAGGGGGCCGCCCTCGCCTGGGCGACCCCCCGGCGGGAGGTAGGGGCCGGCACGGCCCGCCGGGCCGGTCAGCTTGCGCCCGCGGACCGCGCGTCTCCGCGCCGCCGACCGGCCAGGGCTGCATGGGCACGTACCAGGGGCCCGGCGGCCCCGTCCCCGGGGCCCGCGAGGCGGCCCCCCCGCCGAACCTGGGTGGGGAGCGGAGGCGACGCCGCCCGAGGGGCGCGCCCGGGCGGCGCGCCCAAGTCGGGAGGCACGACCGGCCGCACGAGGGCGGCCCGAGTCGCCCCCGGCCCCAGGAGACGCCGCAGCTTCGGGGGAGGCCACCGCCGCGGGGGGGATGTCGCCGCGTCATCCGGGGCACCACCCCCGCCTCCGCCGACCGCGGGCGGGCTCGAGGCGCAGCCGCTTAGGCCACCTTCGCGGGTCGGGGTTCTAGCGGTGGCCCTCGGG     
