# Supplementary material for: A simple method for data partitioning based on relative evolutionary rates
Source: PeerJ. 2018 Aug 28;6:e5498. doi: 10.7717/peerj.5498 (PMC6118207; doi:10.7717/peerj.5498)
Supplement: Data S1 — The datasets are provided in the PHYLIP format. [file peerj-06-5498-s002.zip › DataS2/AS1-5miss.phy]

17  4000
out     AATTTTATATAAAACCGATCGTTTATTTCATTTGTAGTAAAGTAGTAAAAATTTATTATAAACTAATTTACGAATTAAAGTATATTATGGGAGTAATATAAGTTAATATAGAAATGTATAAATAAATTTTTGTACATTGATAACAATAGTGTTATACAAAATAAATGTTATATTTTAAGTAAGTTCCATAAATAAGATAATACTAAATTATATTTAATGTAATAAAAATATTCAACATTAAAGAGAAGTGCGACTGGATATAATATTTTTATTGATAGCGAATAAAGTAAGGACTTAAGAATTATATAATTGACATACACTTTGAATCTCGATAACATCTAATTAAATACTAATTGATTATTTTTTTAAGTCCATTAGTACTTTCACTTTTAAATATAAAATTTACTAATTTGTATATTATTCTTAATATTAATTTACCTAGTTTCAATAAATTACTTCATAGAATACAATTTAAATTAGTATTCAGAAAATGTTGTTGTATTGACTCATAAAAAAATTGTTGATTATCTATACTGTCGTGGATTCTTAATACTTTGTTTTTTTTATAGCTTAGTATATAGTTGGAACTTATGATATATATCCTTTAAATTACAAAATTTTATGAATTGCCTTAATAAATGTATTTTAAAGGTTAAATAATAATACTGAAATATAATACTTTTAGCGTATTTCACATTTAAAAACATATTTTTATATGAATAAATGCTTATAAAAGAACATTAAAAATACTCCGTTTTTGTTAAATTATCAATATTCAAATCTAAACCACGATACTCATTGATATTTACAATTAGATATTTTATAAAAGATCGCAAAATAACTTATTATTAAGAATTTTACTATAATACATATATTATAAACTAGCTGAATAGTTTGAAGCAAGTTTTTGATTAACATATCTTATGTTGCTAGGTTAGAACTTATTAATTGAAAAATTTTTTTACATTATTTGATATATTAATGTTCTTATTAAAGTAAATTTCCCCTCATTTTTTCAAATTAGGCTGTATTTCCAAGCAGATACTCTAAACCGGTCCAAGTTTCGTATGCGACTGATTTAGCGTCCGTTGCTGGTAATAAGTATCTCTTTAACGCCAGACACAAACCACTACCTCTCTGTCGAGTAGCCTAAGCAGATATTGTAGTCCCTTAGAGCCATAGATACATGAAGTCAATTAATGCTCATAGGATGGCTTATAACCGCTACTTAAGCAAACGGCCGATGGTGGCCTACGGTATTCTATTCCGTGCAGCTGAACCACACCTTTCCAGCTAAATTAACTGCGACTCAGAATAGAAGTTGAGCGGTCTCCTTTAACCTCATTAAGCCCCTTTGCTCTGATAATCAGATCATGTTACGGACGCAGATTATGCATATACCCCTACCAGGCGGCAGGACTACGAACAGTGACATATTAACATCATACACGGGCTTGCTGAAAAGTCTGGCAATTATGATAACCAAATGAAACTTTATTGCCGAACTCCTTTCACCTGTACCACTCCCTACAGTCCAATGAGTCTTAAAGGGACTAAGTAAGTACACAACCTTTTGATACCTAATCGATTTGTTATCGTATGTTTTGTAGGGTCCCTTCCCTAATGAAGTAGGAACCTCTACGGCTCGGCATACCGTGAAAGCTCTTAGTCCTCGTATCACTGTTAGTCCGGGATGAGTAACTAGTCATGGGGGTTCTAGAAAAATCTAGTTCTATGTAAAAAGGTTCCTACCCTATGGCACCTCGTTTGACTAATAAGCAATAATTGATTTGTAAATCTCTAGGTAACCATGCCTGGGCGTAGATTCCCCTTATATTTCTTGAAAGACTTGTGAGTCTGTGCGTTTTACGATGATGTAGCAGTTAACATGTTTGAATAATGGACTCAAAATAACTGATTGTACGTTGTTTGCCTTTGATGAATTGTATAAACTATAATGATGCAAAGGAGTATGTAGTATTCGTGTTTTTCAACATCGATTCTAGCGTTGGCGAGGTCTCTCAGTCCCGGTCCCCTCGCGTGCTCAGCGGCATGTGTCGAAGTTTAGCTCACCTACACCAGTGGGGCAGACCAACCCGAGAGTAGCCCGTTAAGTGCCCCGTGGAGTAGTACCCAGGATAAGTAAGGGGAGGGAGAAAGGAGGTGGCCGTCAAGGGTCCATCGTCTACACAATGTTCAAGTACTGTCTCGGACACCCGGCCCACGCCCACTTTGATCGCCACCTCACGGACGGCCTTGCGCGAAGCGCCTGGGGTTCGTGGGATAGGAAAGAGCAACAGTCTGATGCGCGGCCCAGCGATACGAAAGGGGATTATTACAGCCGGGGGAAGACACCTGAGGACCCCTCTGAAATCCGGACTACGTCGCAGGTGGATGTTCCCTTACCCAAGTCGCAGCATTTCCCCCGCCGCCTCGGGGTCCACCGCAACGTTCCCATTTCTCTTTTCTCGAGCTGGGGGGAGCGCATCAGCCCCGTGACTGGCATCCACCCTGCCGGTTGGCTCCAAGAAGTCTCACCGTTAGTGCACATCGGCCGGTCCGGTGCGTTCTGCGTCGGAACGGCGATAGCCTAGGGGATATCGCGCCTCCACCTCACGGGGTCGCCTGGCAGGATCACCCCCCCCTGCTCCTATGCATGATCTATATATACGAAAGGTCCCCGTCCACCCGCGGGAAACCAAGAGAAGCCGACGCGGTAAAATGTTGTAGGATTTGCCGTAGAATAGGAGAGTCGGGGCTTCCGGCCTGAACAGCCTAATGGACACCTCTGGCGCGGGTACGACCCCCGCGATAAGTCTCAGTGAGGCGAGGGGTCAGACGGATGCTCACCGCATGTTTCCGGTCCGCCGTATCGGGAGCTCTGGTATGTATGCTACAAGTCGAACCGTCCTAGCGCACCTCCAGTCCTGGCGGGGACGAGTTGTAGCCGACATCACTAGCACGTCGACTGGACCTCGACCTCTCCGACACACTCCTCTCCGGGCGTACCCGCAACCGGTGCGCCCCCGGCGGGTCGAACCGTGGCCCGCCACGGGCCCGGCCGGCCGTTGGTGACTCTCCCGTGTGGCCGAGCCTAATGGCGTCGCAAGGTACCCGCCCGGCCCGCGCCGCGGCCGCGCATGGCCCGCTAGGGCCGCCTCGGCGGCTGCCGACAGGGGTCACGCCGGCCTCTGGTGGGGGGCCCGGGCCCCGCCGACCTGCCGCCATCCTCTACTCCCCTAGCCATGCCGCGTATCGGGGGGGTGCCCCGCGGCGTCAGCCGGGGCGCTGCGGCGGGCCCGCCCCGACATGGCGCCCTGCCCGCCTTCCCGCGCAGGCAAGTCGTCCCCCATCGCCGTCCCGCCCACGACGCGATCACTGGCCACTCGCGGGGGCTGCCCGGGAGCGGCCCCGGAGCGCGGCGCGCCTCGCCCCCCAAGGCGCACCCGGCCCGGGGAGGGTCGGTCCAGGGGGGGCGGGGCGCGCGGCTCCCTTAGGCGGCGCGCGGAGCCCCCCGCGCGGCGGGCCTCCTCTCTCACCCGACCCCTACCGCCGGCCCCAGCCCGCCGGCCGGCCCAGTCGGGCAGGTGCGACTGGGGCGCGGCCGGCTGGGAGGACTGGGGTGGCGCGCTTGGTCTCCTGGGCAGCGGAGCTCTCCGAGGCCGCGTCACACCACGCATGCGCCCCAGGCATAGCGAGCCGCCTCCCGCACACCACTGAGATGGGAGACGGGCGCGGCCCAGGGTGGACGCCGGCGCGAACGGCGCGCCTGGATTACGTCGCGCCTGCCTCGCCGGGGGGTGGCGCGGGCGGGCGGCGGGCAGACGTCGGACACGACCGCACGGTAACGCTGCGGGCCCGTGCAGGGTCGCGCTACCGGCGCCGCAACCAGCGCGGGCCGTATGGGGGGGCCGGCGGTTCTCGCTCGCCGACCGCGGCCGGAGACGGCGCGCCGTGCTGGGGAGGTGGCTCCCGCGAGTGGCGCCGCGCGCCGGCTTCC     
P       AATATTATAAAATACCGATCGTTTTTTTAATTGGTAGTTTAGCAGTAACATTTTATTAAAAACTAAATTACAAAATAAAGTACATTATGTGAGTAATATAAGTTAATATAGAAATGTATAAATAAATTTTTGTATAGTGATAACAATAGTGTTATTCAAAATAAATGTTATATTTTAAGTAATTACCATAAATAAAAAAATCCTAAATTATATTTATTGTAATAAAATTATTCAACATTGAAGAGGATTGCGACTGGATATAATATTTTTATTGATAACAAATATTGTAAGAAATTTAGATTTATATTATTGACAAATTCTTTGAATCTCGATTACATTTAATTAAATGCTAATTGAATATATTTTTAAGTCCATTAGTGTTTTCACTTTTAAAAATAAAATTTACTAATTTGTAATTTTTACTTAATAATAATTTACCTAGTATGGATTAATTACTTCATAGAATTCAATTTAAATCAGTATTCATAAAATGTTTTTGTATTCACTCATAAAAAAATTGTTGATTATATTTAATGCCGTGGATACTTAATAACTTATTATTTCAATGGGTTTGTATATAGTGGCAACTTTTGATCAAAATCCTTTAAATTTCAAAATTTTGTGAATTGCCTTAGTAAATGAATTTTAAAGTTTAAATAATACTACTGAAAAAAAATAATATTACCGTATTTAAAGTTTAAAAAAATATTTTTATATTAATAGAAGCTTATAAAGGAACATTAAAAATACTAAATTTATTTTTAATTCTCAATTTATGAAACTAAACCACGATACTCACTTATATATACAATTATATATTTTTTTAAAGTTCGCAAAATAGCTTATTATTAAGTTTTTTACTATAATAGATATCTTATAATCAAGCTGAATAGTTTGAAGCAAGTATGTGATTAACATTTCTCATGTTGCTATGTCAAATAATTTTAATTGAAAAATTTTTTTGAATTATTTGAAATATTTATGTTCACATTAAAGTAAATCTGCTCTCATATTATCAAATTAGGCTGTATTTCCTAGCAGATACTCTAAACCGGTACATGCTTCGTATGCGACTGATCTAGCGTCCATTGCAGGTAATAGGTAACTGTTTATCGCCAGACACAAACCACTACCTCACTGTCGAGTCGCTTAAGCAGATATTGTAGTCCCTTACAGCCATAGATACATGGTCAGAATTAATGCCCAAAGGATGGCTTATAACCGGTAATTAAGGAAACGGCCGATGATGGCCTAAGGTATTCTATTCCGTCCAGGTGATTCACACCTTAATAGCACAATTAACTGCGACTCAAAAGAGAGGTTGAGCAGTTTCCTTTTACATCATTAAGGCCTTTTGCACTGTTATTCAAATCAACGTAATGACGCAGAGTATACATATATCCCTTCCAGGCGGGAGGACTACGAACAGTGACATATTAACATCATACAAGGAATTTCTGAAAAGTCTGGCATTTAGGAGAACCAATTGAAACTTTATGGCCGAACTCCTCACACATGTAACACTCCCTACAGTCCAATGAGTTATAAATGGACTAAGTAAGTACACAACCTTTTGAAACCTAGTCGATTTGATATATTATGTTCTGTAGGGTCGCTTCCCTAACGAAGTAGGAACCTCTACGGCTCGGCATACCCTGAGAGGTCTTAGTCCACGAAGCGCTATTAGTCCGGGATGGGAAGCTAGTCATGGGGGTTCGAGAAAAAACTAGTTCAATGTCAAAAGGCTCCTACCCAACTGCACCTCGCTTGACTAATAAGTAATAATTTATTTGTAAATCACTAGGTAACCATGCGTGGGCGTAGATACCCCTTATATTTAATGAAAGACTTGGGAGTCTGTGAGATTTACGATGATGTAGCAGCTAACATGTGTGAATATGGGACTCACAAGAACTGATTTAACGTTGTTCGCCTTTGATGAATTGTATAAACTATAATGTTACAAAGGATTATGGAGGATTGGTTATTTTCAACATAGA????????????????????????????????????????????????????????????????????????????????????????????????????????????????????????????????????????????????????????????????????????????????????????????????????????????????????????????????????????????????????????????????????????????????????????????????????????????????????????????????????????????????????????????????????????????????????????????????????????????????????????????????????????????????????????????????????????????????????????????????????????????????????????????????????????????????????????????????????????????????????????????????????????????????????????????????????????????????????????????????????????????????????????????????????????????????????????????????????????????????????????????????????????????????????????????????????????????????????????????????????????????????????????????????????????????????????????????????????????????????????????????????????????????????????????????????????????????????????????????????????????????????????????????????????????CGGGCGGGCGCGCAACCGGTGCGCCCCCGACGGGTCGAACTGTGGCCCGCCACGCGCCCGGCCGGCCGTTGGTGGCTCTCCCGTGTTTCCGAGCCGAGTGGGGCCGCGCCGTCGCCCCCCGGCCCGCGCCGCGGCCCCGGATCGCCCGCTAGTGCCGCCTCGGCGGCCGCCGACAGCGCGCACGGCGGCCGCTGATCCGGGACCCGGCCCCCGCCCACCTGCGGCCCTGCTCTACCCCCCTAGCCATACGGCGTATCGGGGCGGTGCCGGGCGGCGTCCGCCGGGGCGCTGCCGCAGGTCCGCCCCGACATGGCGCCCTGGCCGGCGTCCCCCGCACGCAAGTCCTGCCCCGGCGCCGTCCCGCCAACGCCCCGAGCACTGGCCACTCCCGGGGGCTGCCCGCGGGCGGCCCCGGAGCGGAGCGCGCCGCGCCCCCCAGGGCTCCCCCGGCCCGGGGAGGGTCGGCGCAGGGGGGCCCGGGCGCGCGGCTCCCTCAGGCGGCGCGCCGAGTCCCCCGCGCGCCCGGCCTCGTCGGGCACCAGTCCCCTACCGCACGCCCCAGCCCGCCGGCCGGCCCAGTCGGGCCGGCGCCGCTGGGGCGCGGCCGGCTCGCAGGACTGGGGTGGCGCGCTTGGTCTTCTGGGCAGCCGAGCTCTCCGACGCCGGGTCACACCACGCATGCGCCCGAGGAGTGGGGCCCCCCGTTACGCACCCTCCTGCGATGGGAGACGGGCGCCGGGCAGGGTTGACGCCGGCGGTAACGGCGCGCCTGGACTACGTCGCGCCTGGCTCGCCGGGGGGTGGCGCGGGCGGGCGGCGGGCAGACGTCGGGCACGCCCGCAGGGTAACCCTGCGGGCCCGTGCACGGGCGTGCTACCGGCACCGCAACCAGCAAGGGGCGTATGGGGGTGCCGCCGGGTCTCGCTCGCCGAGGCCGGCCGGAGACGGCGCGGCGTGCTGGGGAGGAGGCTCCCGCGAGTTGCGCCGGGCGCCGGATTCC     
O       CATATTATAAAATACCGATAGTTTTTTTAATTTGTAGTATAGCAATAAAATTTTATTAAAAACTAAATTACAAAGTAAAGTATATTATGAGAGTATTATAAGTTAATATAGAAATGTATAAATAAATTTATATATATTGATAACAAGAGTGTGATACTAAATAAATGTTAAATTTTAAGTAAATACCATAAATAAGAAAAAACTAAATTATATTTAATGTAAAATAAATATTCAACATTAAAGAGGATTGCGACTGGATATAATATTTTTATTGGTATCAAATATAGTAAGGAATTTGGGATTATATAATTGACATAAAATTCGAATCTCGATTACTACTACTTAAATACTAATTGTTTATATTTTTAAGTCCATTAGTACTTTCACATTTAAAAATAAAATTTACCAATTTGTATTGTTTACTTAATAATAGTTTAACTAGTATTGATATATTACGGCATAGAATCCAATTTAAATGAGTATACATAAAATCTTGTTGTATTTATTCATAAAAAAATAGTTGATTTTATTTATTGTTGTGGATATTTAATAACTTATTTTTTCAACGGGTTTGTTTATAGGGGAAACTTATGATATAAATCCTTTGAAATACAAAATTTTATGAATTGCCTTAGTAAATGAATATTATAGGTTAAATTATAATACTGAAATAAAATGCTTTTAGCGTATTTCAGCTTTAAAAAAATCTTTTTATATTAATCAAAGCTTATAAAAGAACAATAACAATACACAATTTTTTTTATATTCTCAATTAATGAATCTAAACCACGATACTCAATGATATATTCAATTATATTTTTTTTAAAAGATCGCAATATAGCTTATTATTAAGAATTTTACTATAATACATATTATATAAACTAGCTGAATAGTTTGAAACAAGTTTGTGATTTACATCTCTTTTGTTGCTATATTAGAGTATTTTAATTGAAACATTTTTTTTAATTATTTGAAATATTAATGATCACATTAAAGTAAATCTGCCCTCATTTTTTCAAATTAAGCCGTATTTTCATGCAGTTACTCTAAACCGGTCCAAGTTTCGTATGCGACTTGTCTAGCGTGCATTGCTGGTAATAAGTACCTGTGTAACTCCAGACACAAACCACTACCTCACTGTCGAGTGGATTTAGCAGATATTGTAGTCACTTACAGCTATAGATACATGCTGTCAATTATTGACCATAGGGTGGCTTATAACCGGTACTTAGGCAAACGGCCGATGGTGGCCTAAGGTATTCTATTCCGTTCAGATGATTCACACCTTTATAGCATAATTAACTGCGACTCACAAGAGAGTTTGAGCGGTCTCCTTGTACCTATTTAAGCCCTTTTGCACTGATAATCTGATCATCGTACCGTCGAAGATTATTCATACACCCCTACCAGGCGGCAGGACTACGTACAGTGACATATTAACATCGTACAAGGGATTGCTGAAAAATCTGGCAATTATGACATCCAAATGAAACTTTATGGCCGAACTCCTCCCACATGTATCACTCCCAAGATTCGAATGAGTTATAAAGGGACAATGTAAGTACACCACCTTTTGATACTTAGTTTATTCGATATCATATGTTGTGTAGGGTCGCTACGCTAAGGAAGTTGGACCCTCTGCGGCCCGGCATACCGTGACAGGTCTTAGTCCACGAAACGCTCTTAGTCCGGGACGGGGAGCTAGTCATGGGAGTTCTAGAAAAAACTAGTTCTATGTCAACAGGCTCCTACTCAATTGCACCTCGTTTGTCTAATGATGGACAATTTATTTGTAAATCACTAGGTAACCATGCGGGGGCTTAGATTCCCCTTATATTTCAAGAAAGACTTGCTAGTCAGTGAGATTTACGATGATGTAGCAGTTAACAAGTTTGAATAATGGACTCACAATAACTGATAGAACGTCGTTCGCATTTGATGAATTGTATAAACTATAATGTTACAAAGGATTATGAAGGATTGGTGATTTTCAACATCGATGCTAGCGTTGGCCAGGTCTCTGAATCCCGGTCCCCCCGAGTGTTCAGCGGCATGTGCGGAAGAGTAGCTCACCTATACCATGGGGGCTGACCAACCCGAGAGTAGCCCGTTTAATGCCGCGTGGAGTAGTACTCACGATAAATAAGGAGAGGGAGAAGCGCGGTGGCCGTCAAGGAGCCATCGTCTACATAATGATCAAGTACTGTATCGGTCCCCCGGTCCACGCCCGCTTTGGTCGCCACCTCAGGGAGTGTCTTGCGCGGAGCGCCTGGCGTTCGTAGGAGAGGAACGAGCAGCAGTCCGGTGCGCGGCCAAGTGAGACGAAAGGGGATTATTACAGACGGGGGAAGACCCCTGACGGCCCATCTGAAATCCGGACTACGGCGCTGGTGGATTTTACCATAACCAAGTCGCAGCATTTCCCCCGGCGCCTTGGGGTCCACCGGAATGTTCCCATTTCTCTTTTCTCGAGGTGGGCGGAGCCCTTCAGCCCCGTGACTGGCATCCACCCGGCCGGTCGTCTCCATGAAATATCACCCTTGGTGCACATCGACGGGGCCGCGGAGTTCTGCGTGGGAATCACGGTAGGCTAGGTGAACTCTTGCATCCACCTTACGGGGTCGCGTGGCAAGATCGCACCCCCCTGCTCCTGCGCATGATCGTTATACCCAAACGCTCCCCGTCCACTCGCTGGAACCCAAGAAAAGCCGACGCGGTAAAGTGTTTTGGAATTTGCCGGAGAATAGGAGAGCCGGGGATTCCCGCCCGAACAGCCTAATCGACAGCTCCGGCGTTGTTCCGAACCCCGCGATAAGTCACAGAGAGGCCAGGGGTCATAAGGATGCTCACCCCATGTCTTCGGTCCGCGGTATCGGGAGTTCTAGTATGTATGCAACAAGAGGGCCCGCCCTAGCGCACCTCCAGTCCTGGCGGGGACGACTTGTAGCAGACGACAAGACCGCGTCGACTGGACCGCGCCCTCTCCCGCACGCTCCTCTCCGGGCGTGCACGCAACCGGTGGGCCCCCGGCGGGTCGAACCGTGGCCCGCCACGGGCCGAGCCGGCCGTTGGTGCCACTCCCGTGTGACGGAGCTCAATGGCGACGCAGGCTCGCCGCCCGGCCCGTGCCGCGTCCTCGCATCGCCCGCTAGGGGCGCCTCGGCGGCCGCCGACAGGGCGCACGCCGGCCGCTGATGCGGGCCCCGGGCCCCGCCGACCTGCCGCCCTTCTCTACACCCCTAGCCATGCGGCGTATCGGGGGGGTGGCGGGCGACGTCCGGCGGGGCAGTGCGGCGGGCGCGCCCGGCCCTGGCGCCCTGCCCGCCCTACCGCGCACGCGAGTCGTCCCCCCGCGCCGTCGCGCGCACGACCCGAGCACTGCCCACTCGCGGGGGCTGCCCGCGAGCGGCCCCGGAGCGCATAGCGCCATGCCCCCCAACGCCCGGCCGGCCCGGGCAGGGTCGGCACAGGGGGGCCCGGGCGCGCGGCTCCCTCAGGCGGCGCGCGGAGCCCCCCGCGCGCCCGGCCTATTCTCCCACCGGAGCCCTACGGCCCGCCCCAGGCCGCCGGCCGGCCCAGTCGGACAGGTGCCGCTGGGGCGCGGCCGCCTCGGAGGACTAGGGTGGCGCGCTTGCTCTCCTAGGCAGCGGAGCTCCCCGATGCCGGGTCACCCCACGCCTGCGCCCCAGCGGTCGCGCCCCTCGTTACGGAGCCCCGTGCGATGGGAGCCGGGTGCGGAGCAGGGTGGACGCGGGCGGGCACGGCGTGCCTGGATGACGTCGCGCCTGCCTCGCCGGGGGGTGGCGCGGGCCGGCGGCGGGCAGACTTCGTCCACGACCGCACGGTGACCCTGCGGGCCCGTGCACGGGCGCGCTACCGGCGCCGCAAGCAGCGGGGGGCGTATGGGGGGGCCGGCGGGTCTCGCTCGCCGAGCGCGGCCGCCGACGGCGCGGCGTGATGGGGAGGAGGCTCCCCCGAGTCGCGCCGCGCGCCCGATGCC     
N       CATTTTAAAAAATTCCGATCGTTTTTTTAATTTTTAGTATGGCAATAAAATTTTATTAATAACTAAATTACAAATTAAAGTAAATGATGAGAGTAATATAAATTTATATAGAAATGTATAAATAAATTTATCTATATTGATAACCATAGTGTTATACGAATTAAATGTTATAGATTAAGTAATTTCCGTAAATAAGAAAATCCTAAATTATATTTAATGTAATATAAATATTCAACTTTAAAGAGGAGTGCAACTGGATATACTATTTTTTTTGCTATCAAATAATGTAAGTTATTTAGTATTATATTATTGACATGTAATTTGAATCTCGATTACGTCTAATTAAATACTAATTGGTTATATTTATAAGTCCTTTAGTAGTTACACTTGTAAAAATAAAATTGACTATTTTGTATTATCTTCGTATAAGAAATTAACCTAGTATTTATATAGTACTTCATAGAAATCATTTTAAATTAGTATTCTTAAAGTGTTGAAGTATTTACTCATAAAAAAAAAGTTGATTATGTAGAATGATGTGGATACTTAATTCCTTATTTTTTCAATGGGTTAGTATATAGTTCAAACTTATGATTTAAATCCTTTGAATTACAAAATTATGAGAATTGAATCTCTAAATGAATTTTAATAGTTTAATTAAAATACTAAATTAAAATACTTTTAGCGAATTTAATATGTAAAAAAATATTTTTATATTAATAAATGCTTATAAAAGAACATTAAAAATACTCAATTTATTTTAAATTCTCAATTAATGAAACTAAACCACGATACTCATTTATATATACAATTATATAGTTTATAAAATATCGCAAAATAGCCTATTTTTAAGTTTTTTACAATAATACATATGTTATAAACTAGCTGAATAGCTTGAAGCAAGTTTGTGATTTACATATCTTTTGTTGCTAAGTCAGAGAATTTTAATTGAAAAATTTTTTTGCATTATTTGAAATATTTATGTTCTCATTAAAGTAAATCTGCCCTCATGTTTTCAAATTAAGCCGTATTTCCAAGCAGTTAATCTAAACCGGCCCAAGTCTCGTATGCGACTGATCTAGCGTCCGTTGCTGGTATTAAGTTACTGTTTAACTCCAGACACAATCCACTACCTCACTGTCGAGTGGCTTAAGCAGATATTCTAGTACCTTACAGCCATAGATACATACTGTCAATTTATGCGCATAGGTTGGCTTATAACCGGTAATTAGGCAAACGGCCGATGGTGGCCTAAGGTATAGTATTCCGTTCAGCTGATTCACTCCTTTATAGCTCGTTTAACTGCGACTCATAAGAGAGATTGACCGGTATCCTTTTACGTAATTAAGTCTCTTTGCACTGATAGTCAGATCATCGTAAAGACGCAGATTATTCATATAGACCTACCAGGCTGCAGGACTCCGAACAGTCTCATATTAACAGCATACAAGGTATTGCTGAAAAGTCTTTCATTTAGGATAGCCAAATGAAAATTTATTGCCGAACTTCTCCCACATGAATCACTCCCTACAGTCCACGGAGATATAAAGGGACAAAGTAAGTACTCAACCTTTTGATACCTAGTCGATTTGTTATCAGATGTGGTTTAGGGTAGCTTACCTAAGGAAGTGGGAACCTCTACGGCTCGGCATACCGTGAAAGGTCTTAATCCTCGAAACACTATTATTCCGGGTTAAGTAGCTAGTCATGGGGTTTATAGAAAAAACTAGTTCTATGTCTAAAGGCTACTACCCCATTGCCCCTCTTTTCATTAATGAGAAATAATTTATTTGTAAATCACTAGGTAATCATGCGTGGGCGTAGATTCCCCTTATATTTCTTGAAAGACTTGCGAGTCTTTGAGATCTGCGATGATGTAGCAGTTATCATGTTTGAATTATGGACTCACAAGAATTGATTTAACGTTGTTAGCGGTTGATGAATTGTATAAACTAAAATGTAGCAAAGGATTATGGAGGATTGGTGATTTTCAACATCTATCCTAGCGTTGACCAGGTTTCTGAGTCCCGGTCCCCTCGCGTGCTCAGCGGCATGTGTGGAAGATTAGCCCAGCTATGCCAGTGGGGCTGACCAACCCGGGAGTAGCCCGTTTAGTGCCCCGTGGAGTAGCTCCCACGATCAATAAGGAGAGGGAGAAGAGCGGGGGCCGTCACGGGGCCATCGTCTTCACAATGTTCAAGTACTGTCTCGTTGCCCCGGGCCACGCCCACTTTGGTCGCCACCTCACGGACTGGCTTGCGCGAAGCGCCTGGCGTTCGTAGGATAGGAACGAGCATCAGTCTGATGCGCGGCCCAGCGTTACGGAACGGGATTATTACAGACGGGGGAAGTCCCCTGACGACCCATCTGACATCCGCACTACGCCGCAGGTGGATTGCCCCAGAAGCAAGTCGCAGCATTTCCACCACCGCCTTGGGGTCCACCGCAATGTTCCCCTGTCTCTTTTCGCGAGTTGGGCGGAGCCCCTCAGCCCCGTGACTGGCATCCACTCGGCCGGGCGGCTCCATGAAGTTTCAACCTTAGTGCACATCGGCGGGACCGGGGAGTTCTGCGTAGGAACGGCGATAGACTAGCCGAAAGCTTGCCTCCACCTTACGGAGTCGCGTGGCACAATCGCACCCCCCGGCTCCTAGGCATGATCGCTATCTACAAATGCTCACCGGCCACCCGCTGGAACCCAAGAAAAGCCGAGGCATTTAACTGTTTTCGGATTTGCCGTAGAATAGGAGATCCGGGGCTTCCCGCCGGAACAGCCTGATCGACAGCTCCGGCGAGGGTACGAACGCCCCGATTAGTCACAGCGAGGCGAGGGGGCATAAGGATGCTCACCGTAAGTGTTCGGTCCGCGATATCGGGAGTTCTGGTATGTATGCCACAAGATGGGCCGTCCTGGCGCACCTCCAGTCCTCGCGGGGACGTGTTGTAGCCGACGCCAACACCACGTCGACTGGACCGCGGCCTCGCTGCCAAGCTCCTCTCCGGGCGCGCGCGCAACCGGTGCGCGCCTGGCGGGTCGAACCGTGGCCCGCCACGCGCCGGGCCGGCCGTTGGTGCCTCTCCCGTGTCCCCGAGCCCACTGGCGAGGCACGGTCGCCGCCCGGCCCGCGCCGCGGCCGCGGATCGCCCGCTAGGGCCGCCTCGGCGGCCGCCGACAGGGCCCACGCCGGACGCTGGTCCGGGCCCCGGCCCCCGCCAACCTGCCGGCCTTCTCTACTCGCCCAGCCATGCGGCCTATCGGGGGGGTGGCGGGCGGCGTCCCCCGTGGCGCTGCGGCGGGGCCCCCCCGACGTGGCGCCCTGGCCGCCTTCCCGCGCATGCAAGTCGTCCCCCAGCGGCGTCCCGTCCACGACCCCATCACTGGCCACTCGCGGGGGCTGCCCGCGAGCGGCCCCGGAGCGCAGAGCGCCGGGCCCCCCAAGGCTCCCCCGGCCCGGGTAGGGTCGGCACAGGGGGGGCGGGGCGCGCGGCTCCGTCAGGCGGGGCGCGGAGCGCCCCGCGCGCCCGGCCCCTTCGCCCACCAACCCCCTCCGGCCGGCCCCCGCCCGCCGGCCGGCCGAGTCGGGCAGGTGCCGCTGGGGCGCGGCCGCCTCGGTGGACTGGGGTGGCGCGCTTGCTCTTCTGGTCAGCGGAGCCGTCCGATGCCGGCTCACACCACGCATGGGCCCCAGGCCTAGCGCCTCGCCTTGCGGACCCCCCTGCGGTGGGAGACCGGCGCGGCGCAGGGGTGACACCGGCGGGAACGGCGAGCCTGGACTACGTCGCGCGTGGCTCGCCGGGGGCGGGCGGGGGCGGGCGGCGGGCAGACCTCGGACACGACCGCACGCTGACGCTGCGGGGCCGGGCAAGGCCGCGCTACCGGCGCCCCAACCAGCGGAGGGCCTGTGTGGGGGCCGCCGGGTCTCGCTCGCCGAGCGCGGCCGCAGATGGCGCGGCGTGCTGGAGAGGAGGCTCCCGCGACTTACGCCGCGCGCCGGATCCC     
M       AATTTTATAAAATACCGATCTTTTTTTTGATTTGTAGTATAGCAGTAAAATTTTATTAAGTACTAAGTTTAAAATTAAAGTATATCATGAGAGTATTATAAGTTAATTAAGAAATGTATAAATAAAATTATGTATATTGATAACAATTGTGTTATACAAAATAAATGTTATATTTTAAGTAAATTCCATAAATAAGAAAAACCGAAATTATATTTAAAGTAAAATACATATTCCACTTTAAAGAGGACTGCAACTGGATATAAAATATTTATTGGTATCAAATATAGTAAGGTATTTAGTATTATATTATAGACATATGCATTGAATCTCGATTACGTCTAATTAATTACTAATGGATTATCTTTTTAAGTCCATTAGTACTTTCACTGGTAAAATTAAAATTAACTATTTTGTATTTTTTTCGTAATAAAATTTTACCAAGTATTAATAAATTACTTCATAGAATTCAATTTATATTAGTATACATAAAATATTGTTGTATTTACTCATAAAAAAAATGTTGATTATGTATAATGCCGTGGATACCTAATAACTTATTTTTTCTATGGGTTTGTATATAGTAAAATCTTATGATATAAATCCTTTGAATTACATAATTTTAAGAATTGTATTAGTAAATTTATATTAATGGTTAAATTTTAATACTTAAATAAAATGCATTTAGCGTATTTCAGATTAAATAAAATAATATTATATCAATAAATGATTATAAAAGAACTTTATAAATACTCAATTTTTTTTAAATTCTCAATCTATGAAACTAAACCACGATACTCACTGATATATACGATTATATAGTTTTTATAAGATCGCAAAATAGCGTAATTTTAAGTTTTTTACTATAATACATATTTTATAAACTAGCTGAATAGAGTCAAACAAGTTTGTGATATACATATCTTCTGTTGCTATGTAAGAGTATTTTAATTGAAACATTTTTTTTCATTATTTGATATATTTATGTTCTTATTAAAGAAAATCTGCCCACATTTTTTTAAATTAAGCCGTATTTCCAAGCAGTTCCTCTAAACCGGTCAAAGTTTCTAATGCGTCTAATCTAGCGTCCGGTGCGGGTACTAAGTAGCTGTTTAACACCAGACACAAACCACTACCTCCCTGTCGAGTAGATTAAGCAGATATTGTAGCCCCTAAAAGCCATAGATACATGCTGTCAATTAATGCCCATAGGATGGCTTATAACCGGTAATTAGGCAAACGGCCGATTTTGGCCTAAGGCATACTATTCCTTTCCGTTGATTCACACCTTTATAGCACTGTTAACTGCGACTCATAAGAGAGGTTGAGCTGTATCCTTTTACCTATTTAAGTCCGTTTGCACTGCTAATCAGATCAACGTAAATACATAGATTGTTCATATACCCCTGCCAAGCGGCAGGACTACGCACAGTGACATATTAACATCATACAAGGTATTGCTGAAAAGTCTGCCAATTAGGATAACCAAATAAAAATTTCTGGCCGAACTACTCACACATGTAACACTCCCTACAGTCCAATGAGTTATAAGGGGACTAAGTAAGTACTCAACCTTTTGATACCTAGTCCATTTGTTATCATATGGTGTGTAGGGTCTCTTCCCTAAGGAAGTAGGCACCTCTTCGGCTCGGCATACCTTGATAGGTCTTTTTCCACGTATCACTATTAATCCGGGATCCGTAGATAGTCATGGGGGTTGAAGAAAAACCTTGTCTTATGTCAACAGGCTTCTACCCAATTGCACCTCTTTTCACTAAATAGGAATAATTTATTTGTAAAACACTAGGTAAGCATGCGTGGGCGTTGATTCCCCTGAAAATTTATGAAAGACTGGCGAGTCTGTGAGATTTACGATGGTGTAGCAGTTAACATGTTTGAATTATGGACTTACAAGAACTGATGTAACGCTGTTCGCCTTTGATGAATTGTATAAACTATAATGTTGCAAAGGATTATGGAGGATTCGTGATTTTCAACATCGATTCTAGCGTTGGCTAGGTCTCTGTGTGCCGGTCCCCTCGCGTGCTGAGCGGCATGTGTGGAAGCTTAGCCCACCTATACCAGTGGGGCTGACCGACCTGAGAGTAGGCCGGTTATTGCCCCGTGGAGCAGTACCCACGATTAATAGGGAGAGGGAGAAGCGCGGCGGCCGTCAAGGGGCCATCGTCTTGACAATGTTCAAGTACTGTATCGGGCCCCCGGCCCACGCCCGCTTTGGTCGCCACCTCACGGAGGGGCTTGCGCGAGGCGCCTGGCGTTCGTAGGATAGTAATGAGCACCAGTCTGCTGCGCGGCCCAGCGCTACGTAACGGGATTATTACCGGCGGGGGAAGACCCCTGACGGCCCATCTGAAATCCGGACTGCGACGCAGGTGGATCTCCCCAGTACCAAGTCGCAGCATCTCCCCCGCCGCCTGGGGGTCCACTGCAAGGTTCCCATGTCTCTTTTCGCGAGCTGGGCGGAGCGCCTCAGCCCCGTAACTGGCGTCCATCCGGCCGGTCGGCTCAATGAAGTTTCACCCTTAGCGCACATCTCCCGGACCGGGGAGTGCTGCGTGGGAACGGCGATAATCTAGTGGAAAGCGTGCCTCCACCTTACGGGGTCGCGTGGCAAGATCGCACCCCCCTGCTCCTAAGCATGATCGGTATATACAAAGGCTCGACGACCACCCGCGGGAAACCAAGAGAAGCCGTCGCGGTAAAATGTTTTCGGATTTGCCGTAGAATAGGCGAGACGAGGCGTCCCGCCCGAACACCCTAATAGAAATCTCCGGCGTGGCTCCGAACCCCCCGATAAGACATACTGAGGCGAGGGGTTAGAAGGATGCTCACCGCATGTTTTCGGGCCGCCGTATCGCGATTTCTGGTATGTATGTAACAAGTTAGACCGTCCCCGCGCACCACCAGTCCTCGCGGGGAAGAGTTGTAGCCGACGGCAAGACCACGTCGACGGGACGCCGGCCTTCCTGGCAAGCTCCTCTCCGGGCGCGCGCGCAACCGGTGAGCCCCCGCCGGGTAGAGCCGTGGCCCGCGCCGCGCCCGGCCGGCCGTTGGTGCCTCTCCCGTGTCACCGAGCCCACTGGCCCCGCACGGTAGCCTCCCGGCCCGCGCCCCGGCCCCGGATCGCCCGCTAGCGCCGCCTCGGCGGCCGCCGGCAGCGCGCACGCCGCCCGCTGGTCGGGGGCTCGGGCCCCGCCCACCTGCCGCCTTACTCTACCCGGCCAGCCATGCGGCGCATGGGGGGGCTGCCGGGCGGCGTCCGCCCGGGCGCGGCGGCGGGGCCGCCCCGACGTGGCGCCCTGGCCGCCTTCGCACGCATGCAAGTCGTGCCCCATCGCCGTCGCGCCCACGACCCGAGCACTCGCCACTCGCGGGCGCTGCCCGCGCCCGGCCCCGGGGCGGAGAGCGCCTGGCCCCCCAAGGCGCCTCCGGCCCGGGTAGCGTCGGCACACGGGGGGCGGGCCGCGCGGCTGCGCCAGCCGGCGCGGGCAGCCCCCCGCGCGCCCGGCCTCTTCTCCCACCAGACCCCTTCCGCCGGCCCCCGCACCCCGCCCGGCCCAGCCCGGCGGGTGCCGCTGGGGCGCGGCCGTCTCGGAGGACTGGCGTCGCGCGCTTGCTCTTCTGGGCAGCGGAGCTCTGGGACGCCGGGTGACACCCCGCATGCGCCGCAGGGCTAGCGCCCCGCCCCACGGACCCCCCTGCGCTGGGAGACGGGCGCGCCTCACGGTTGACACCCGCGGGAAGGGCGCGCCTGGATTACGTCGCGCCTGGATCCCCGGGGGGCGGCGCGGGCGGGCGGCGGGCAGACGTCGGACACGACCGCACGGTAACCCTGCGGGGCCAGGCACGGGCGCGCTACCGGCCGCGCAACCAGCGGGGGGCTTAGGGGGGGGCCGCCGGGTCTCGCTCCCCGACCGCGGCCCCAAACGTCGCGGCGTGCTGGCGAGGATGCTCCCGCGAGTAGCGCCGCGCGCCCGATCGC     
L       CATTATAAAAAATACCGATCGTATTTTTAATTTGTAGTTTAGTAGTAAAATTTTATTAAAAACAAAATTACAAATTGAAGTAAATAATGTGAGTATTATAAGTTAATATAGAAATGAATAAAGAAAATTATGAATATTTATAACTATAGTGTAATCCAATATAAATGTTATATTTTAAGTAATTTCCATAAATAAGAAAATCCTAAATTATATTTAATGTAATTGAATTATTCAACATTAAAGAGGAATGCAACTGGAAATAATATTTTTATTGGTATCAAATATAGTAAGGAATTTAGAATTTTATAATTGACATTTACTTTGAATCTCGATTACATCTAATTAAATTCTAATTTTTTATCTTTTTAAGTCCATTAGTACGTTCACATTTAAAAATAAATTTTACTATTTTGTGTTTTTTTCTTAATAAAATTTTACCTAGTATTGATAAATTACTGCATAGAATTCAATTTAAATTAGTAAACTTAAAATGTTGGAGTATTTACTCATAAAAAAATAGTTGATTATGTATAGTGACGTGGATACTTAATTACTTATTTTTTTTATTGGTTTGTTTATAGTGGTAACTTATGATATTAATCCTTTTAATTACAAAATTTTAAAAATTGCATTGTTAAATGACTGTTAAAGGTTAAATTTTAATACTGAAATAACATTCTTTTAGCGTATTTAAGTTTTAAAAAAATAATTTTATATTAATTAAAGCCTCTAAAAGAACATTAAAAATACTCAATTTCATTTAAATTCTCAATTTTAGAATCTGAACCACGATAGTCACTGATATATACTATTATATTGTTTTTAAAATTTCGTAAAATAGCGTATTATTAAGTTTTTTACCATAATACATATAATATAAACTAGCTGAATAGATTAAAGCAAGTATATGTTTTACATATCATTTTTTGCTATGAAAGAGTATTATAATTGAAAAATTTTTTTTCATTTCTTGAAATATTGATGATCTCATTTAGGAAAATCTACTCACATTGTTTCAAATTAAGCAGTATTTCCAAGCAGATACTCTAAACCGGTCCAAGTTTCGTATGCGACTCATCTAGCGTCCGTTGCTGGTAATAAGTAACTATTTAACTCCAGACACAAACCACTACCTCACTGTCGAGTGGTTTAAGCAGATATTGGAGCCCCTAACAGACATAGATATATGTTATCAACTAATGCCCATAGGATGGCTTATAACCGATAATTAGGCAAACGGCGGATAGTGGCCTATGTTATACTATTCCGTTCAGCTGATTCACACCTTTCTAGCACAGTTAACTGCGACTCACAAGAGAACTTCAGCTGTCTCCTTTGACCTGATTAAGCCCCTTTGCACTGATATTCAGATCAATGTAAGGACGCAGATTATTGTTATACACCTACCAGGCCGCAGCTCTACGAGCAGTGACAAATTAACATCATACAAGGTATTGCTGAAAACTCTAGCAATTAGGATATCCAAATGAAAGTTTCTGGCCGAACTACTCCCACATCAATCACTCCCTACAGTCCAATGAGCTTTAAGGCGACTAAGTAAGTCCACAACCTTTTGATACATAGTCGATTTTTAATCTTATGTTTTTTAGTGTCGTTTCCCTAAGAAAGTAGGCACCTCTGCGGCTCGGCATACCCTGATAGGTCTGTTTCCACGAAGCACTATTAGTCCGGGATGGGGACAAAGTCATGGTGGTTCTAGAAAAAACCATTGCTATGTTGAAAGGAACCTACTCAATTGCACCTCTTTTGGCTAAGAAGGAATGATTTATTTGTAAAACGCTCGGCAACCATGCGTGGGCATAGATTCCCCTTTTATATTATGAAAGACTTGAGAGTCAGTGGGATTTACGATGATGTAGCAGTTAACATGTTTGAATAATGGACTCACAAGAACTGATATAACGCTGTTCGCGTTTGATGAATTGTATATACTATAATGTTCCATAGGATTATGTAGGATTTGCGATTTTCAACATCGATGCTTGCGTTTGCCAGGTCTCTGACTCCCGGTCCGCTGGCGTGCTCAGCGGCATGTGTGGAAGGTTAGCTCACCTATTCCACTGGGGCTGACCAACCTGAGAGTAGCCCGTTAAGTGCCCCGTGGAGTTGTACCCCCGATGAATACGGAGAGGGAGCAGTGCGGTGGCCGTCAAGGGGCCATCGTCTTCACAATCTTCAAGTACTGTCTCGGACCTCCGGCCCACGACCACTTTGGTCGCCACCTCACGGACTGGCATGCGCGAGGCGGCTGGCTTTCGTAGGATAGGAACGAGCATTGGTCTGATAGGCGGCCCAGCGTTACGAAACGGGCTGACTACAGGCGGGGGAAGACCCCTGAGGACCCATCTGCAATCCGGACTACGCCGCAGGTGGCTTTCCCCCGAAGCAAGTCGCAGCATTTCCCCCGCCGCCTTTGGGTCCAACGCACTGTTCCCATGTCTCTTTTCGCGAGTTGGGCGGAGCCCCTCGGCCCCGAGGCTGGCATCCATCCGGCCGGTCAGCGCGATGAAGTGTCACCCTTAGTGCACATCGGCGGGACCGGGGGGTTCTGCGTGGGAAAGGCGATAGTCAAGGTGAGGGCGTTCCTCTACCTTAAGGTGTCGCGTGGCAAGATCGCACCCGCCTGCTCCTAGGCATGATCGCTATATGCAAAAGCTCACCGTCCACCCGCGGGAACCCAAGAAAAGCCGACGAGGTAAAGTGTTTTCGGATTTGCCGTAGGATAGGAGAGCCGGGGCATCCTGCCGGAACACACTAATTGACAGCTCCGGCCTGGTTAGGAACCGCCCGATAAGACACAGTGAGGCGAGGGGTCAGAAGGATGCTCAGCTCACGTGTTCGGCCCGCCGTATCGGGAGTCCTGGTATGTATGCAACAAGATGGACCTTCCTAGCGCACCACCAGTCCTCACGGGGACGAGTTGGAGCCGACGCGAATACCACGTCGACTGGACCCCGGCCTCTCGGGAACGCTCCTCTCCGGGCGTGCGCGCAACCGGTGGGCCCCCGGCGGGTCGAGCAGTGTCCCGCCACGCGCCCGGCCGGCCGTTGGTGCCTCTCCCGTGTGACCGAGCCCAGTGGCGCCGCACAATCGCCGCCCGGCGCGCGCCCCGGCCGCGAATCGCTCGCTAGCGACGCGTCGGCGCCCCCCCACAGCGAGCAGGCCGGGCGCTGGTCTGGGCCCCGGGCCTCGCCCACCTGCCGCCCTTCTCTACCCGCCCAGGCATGGGGCGTATGGGGGGGGTGCCGGGCGGCGTCACCAGTGTCCGTGCCGCGGGGCCGCCCCGGGATGGGGCCCTGGGCGCCTTCCCGCGCATGCATGTCGTGCCCCGGCGCCGTCCCGCCCACGGCCCCAGTACCGGCCACTCGCGGGGGCTGCCAGCGACCGGCGCCGGAGCGCCGCTCGCCGGGACTCCCAAGGCTCCCCCGGTCCGGGTAGGGTCGGCACAGGGGGGGCGGTGCGCGCGGCTGCCTCAGCCCGCGCGCGGAGCGCCCCGCGCGCCCGGCCTCTTCGCCCCCGCGCCCGCTCCAGCCGGCCCCCGCCCCCGGGCCGGCCCAGCCGGGCAGGCGCCGCTGGGGCGCGGCCTGCTCGGAGGAGTGGGCTCGCGCGCTTGCTCTCGTGGGCAGCCGAGCTCTCCGAGGCCGGGTCACGCCGCGCAAGCGCCCCAGGGGTAGCGCCCCTCCGTACGGAGCCCCCTGCGATGCGAGACTGGCGTGGCGCACGGCTGACACGGGCGGGAACGGCGGGCCTGGATTACGTCGCGCCTGGCTCGCCGGGGGGTGGCGCGTGCGGGCGGCGGGCAGACGTCGGACACGCCCGCACGCTCACCCTGCGGGTCCGGGCACGGGCGCTCTACCGGCGCCGCAAGCCGCCCGGCGCGTAGGCGGGGGCTGCCGGGTCTCGCTCGCCGAGCACGGCCGCAGATGTCGCGGCGTGCTGGTGAGGACGCTCCCGCCAGTCGCGCCGCGTGCCCGATCCC     
K       CATATTTTAAAATACCGATCATTTTTTTAATTTGTAGTCTAGCAGTAAAATTTTATAAAAAACTAAATTAAAAATTAAAGTAAATCATGAGAGTATTATAAATTAATATAGAAATGTATAAATAAATTTATGTATATTAATAACAATAGTGAAATACAAAATAAATGTTTTATTTTAAGTAATTTCCCTAAATAAGATAAGCCTAAATTATACTTAATCTAATATAAGCATTCAACATTTAAGAGGAGTTCAACTGGATATAAGATTTTTACTGGAATCAAATATAGTAAGGATTTTAGAATTAGATAATTGACATTTACCTTGAATCTCTATTACGTCTAATTAAATACTAATTGTTTATCTTTTTAAGTCCGTTAGTAAAGTCACTTATAAAATTAAATCTTCCTATTTTGTATTTTTTTCATAATAAAAATTTAGCTAGTAATGTTAAATTACTTAATAGAATTCTATTTAAATTACTATACATAAAATGTTGGTGTATTAAATCATAAAAAAATAGTTGATTTTCTCTATTGTCGTGGATACTTAATATCTTATTCTTTTTATGGGTTTGTTTATAGTGGAAACATATGTTATATATCCTTTTAATTACAAAATTTTAGGAATTGAATTGGTAAATTAATTTTACAGGTTAAATTATAATGCTGAAATAAAATACTTTTAGCGTATTTAAGGTTTAAAAAAAAAATTTTATATTAATAAAGTCATATAAAAGAACATTATATATACACAATTTATTTTTAATTCTTAATTAATGAAACTAAACCACGATAGTCATTGTTATATATGATTATATTGTTTTAAACAGTTCGTAAAGTAGCTTATTATTAAGTTTTTTACTATAACACATATATTATAAAATAGCTGAATAGATTGAAGCAAGTTTGTGAAATACATATCTATTGTTGCTATATAAGAGTATTTTAATTGAAACATTTTTTTTATTTACTTGAAATATTTATGATATCATTAAAGTAAACTTGCGCTCATATTATCAAATTAAGCCGTATTTCAAAGCAGTTACTCTAAACCGGTCCAAGTTTCAGATTCGACTGATCTAGCTTCCGTTGCTGGTAATAAGTAACTGTTTAACACCAGACACAAACCACTACCTCTCTGTCGAGTGGTTTAAGCAGATATTGGACCCCCTAACAGCCATAGCTACATGATTTCAATTAATGCCCATAGCTTGGCTTATAACCGGTAATTAGGCAATCGGCAGATGGTGGCCTAAGGTATACTACTCCGTTCAGTTGATTCACACTTTTATAGCACGGTTAACTGCGACTCACAACAGACCTTGAGCGGTTTCCTTTTACCTAATTAAGCCCTTTTGCACTGATAGTCAGATCACCGTAAGGACGCTGATTATTCATATAACCCTACCAGGCGGGAGGACTACGAACAGTGACATATGAACATCATACATGGTATTTCTGAATACACTGGCAATTAGGATATGCAAATGAAAATTACTGGCCGCACTACTAACACATGTAACACTCCCTACGGTCGAATGATATATATGGAGACTAAGTAAGTACACAACCTTTTGAAACCTAGTCGATTTGTTATCTTTTGTTGTGTAGGGTCTCTATCCTAATGAAGTAGGAACCTCTACGGCTCGGCATACAATGAAAGGTCTTTTTCCACGAATCCCTATTAGTCCGGGATCCGTAGATAGCCATGTGGGTTCTAGAAAAATCTAGTTTTCTGTTAAAAGGTACCTACCCAAATGCCCCTCTTTAGACTAAAACGGAATAATTTATTTGTAAAACACTAGGTAACCATGCGTGGGCGTAGATTCCCCTTGTATTTCATGAAAAACTTGAGAGTCTGTGTGATTTACGATGATGTAGCAGTTAACATGTTTGAGTAACGGACTCTCAAGCACTTATTTACCGCTGTTCGCTTTTGATGAATTGTATAAACTATAATGTTTCAAATGATTATGGAGGATTCGTGTTTTTCAACATTGATTCTGGCGTTGGCGAGGTCTCTGAGTCACGGTTCCCTCGCGTGCTCCGCGGCATGTGTGGAAGATTAGCTCACCTATACCAGTGGGGCTGACCAACCTGAGAGTAGCCCGTTTACTGCCCCGTGGAGTTGTCCCCCCGATAAATACGGAGATGGAGAAGGGCGGTGGCCGTCAACGGGCCATCGTCTTGACACTCTTCAAGTACTGTCTGGGGCCCCCGGCCCACGGCCACTTTGCTCGCCACCTCACTGACTGGCTTGCGCGATGCGCCTGGGGTACGTAGGATAGTAACGAGCATTAGTCTGATACGCGGCCCAGCGATACGGAACGGGATTATTACGGGCGGGGGCAGACCCGTGACGACCCATCTGAAATCCAGACTCCGGCGCAGGTGGACCTCCCCAGAACCAAGTCGCAGCATTTCCCCCACCGCCTTGGGGTCCACCGGAATGTCCCGATGTCTCTTTTCGCGAGTTGGGCGGAGCACCTCAGCCCCGTAACTGTCATCCACCCGGCCGGGCGGCTCAATGAAGTATCAGCTTTATTGCACATTGGCGGGACCGGGGAGTTCTGTGTGGGAAAGGCGATAGTCTAGACGCGAGCGTGCCTCCACCTAACGGGGTCGCGAGGCACCATCGCACCCCCCTGCTCCTAGGCATGATCGCTTTATCCATAAGCTCTCCGTCCACCCGCGGGAACCCAAGCAAAGCCGACGCGGTAAAGTGGTTTCGGATTTGCCGTAGTATCGGACAGCCGGGGCTTCCCGCCTGAACAGCCTATTCGACAGCTCCGGCGCGAGCGGGAACCGCCCGATAAGTCACAGTGAGGCGAGGGGTCAGAAGGATGCTCAGCGCACGTGTTCGGCCCGCCGTATCGGGAGTTCTTGTAGGAATGGAACAAGACGGACCTTCCGAGCGCACCACCAGTATTGGCGGGGACGAGTTGTGGCCGGCGCCAAGACCACGTCGACTGGACCGCGGCCTCTCGGGCACGCTCCTCTCCGGGCGTGCGCGCAACCGGTGCCCCCCCGGCGGGTCGACCCGTGTCCCGCCACGCGCCCGGCCGGCCGTTGGTGCCCCTCCCGTGTGACCGAGCCCAGTGGCGACGCACGGTCGCCCCCCGGCCCGCGCCGCGGCCCCGCAACGCCCGCTAGTGCCGCCTCGGCGCCCGCCGACAGCGGGCACGCCGCGCGCTGCTCCGGGGCCCTGGCCCCGCCCACCTGCCGCCCTTCTCTACCCGCCCCCCCCTGCAGCGTATGGGGGGGGTGCCGGGCGGCGTGCGCGGGGGCCTTGCGGCGGGGCCGCCCCCACTTGGCGGCCTTGCCGTCATCCCGCGGATGCAAGTCCTGCCCCAGCGCCGTCCCGCCCACGACGCGATAACGTACCACTGGCGGGAGCTGCCCGCGAGCGGCGCCGGAGCGCCGGGCGCCTGGCCCCCCAAGGCTCCCCCGGCCCGGGCAGGGTCGGCACAGGGGGGCCCGTGCGCGCGGCTCCCTCAGGCGCCGCGCGGAGCCCCCCGCGCGTCGGGCCTCTTCTCCGACGCCACCCGTGCGGCGGGCCCCCGCCCCCCGGCCGGCCCAGCCGGGCAGGTGCCGCTGGGGCGCGGGCGGCTCGGAGGACTGGGGTCGCGCGCTTGCTCTTCTGGGCAGGGGAGCTATCCGAGGCCGTGCCACACCCTGCATGCGCCCCAGGGGTAGCGCCCCACGATGCGCTCGCCCCTGCGATGCGAGACCGGCGCGGAGCAAGGTTGACACCGGCGGGAACGGCGCGCCTGGATTACGTCGCGCCTGGCTCGCCGGGGGGCGGCGCGGGCGGGCGGCGGGCAGACGTCGGACACGCCCACACGGTAACGCTGCGGGCGCAGGCACGGGCGCGCTACCGGCGCCGCAATCAGCGCGGCGCCTAGGGGGGGGCCCCCGGGTCTCCCTCGCCGACCCCGGCCGCAGACGTCGCGGGGTGCTGGGGAGGACCCTGCCGCGAGTCCCGCCGCGCGCCGGATACC     
J       TATTTTATAAAATACCGATCGTTATTTTAATTTGTACTATAGCAGTAAAAATTTATTAAAAACTAAATTTCAAAATAAAGTATGTCATGAGAGTAATATAAATTAATATAGAAATGAATAAATAAAGTTACATATATTGATAACAATAGTGTCATACAAAATAAATGTTGTATTTTAAGTAAATTCCTTAAATAAGAAAATTCTAAATTATATTTAATGCAATAGAATAATTCAATATTAAAGTGGAGTTCAACTGGTTAAAATATATTTATTGGTATTAAATATAGTAAGTATTTTAGAATTATATACTTGACATATACATTGAATCTCGATAACGGCTAATTTATTACTAATTGGATATCTTTATAAGTCCATTAGTAATTTCACTTTTAAAAATAAAATTTCCTATTTTGTAATTTATTCTTAGTAAAAATTTATCTAGTTTTTATAAATAACTTAATAGAGTTCAATTTAAATTAGTATTCATAAAATTTTGGTGTATTAACTCATAAAAAAATAGCTGATTATGTATATTGTCGTGGATATATAATAACTTATTCTTTCTATAGGTTTATATATAGTTGTAGCATATGTTAAAGATCTTTTCAATTACATAATTTTGATATTTGTATTTGTAAATGAATGTTAAAGGTTAAATTATAATACTGAAATAATATTCTTTTAGCGTATTTAAGATTTAGAAAAATTTTTTTATATTAATTAATACTTATAAATGAACATTAAAAATACCCAATTTATTTTAAATTCTCAATTTATGAACCTCCACCACGATAGTCACTGTTATCTACGATTATATTGTTTTAAAAAGTTCTCAAAATAGCTTATTGTTAAGTGTTTTACGATAATACATATATTATAATCAAGCTGAATAGATTAAAGCAAGTTTGTGATTTACATTTCAAATGTTGCTATGCAAGATAATATTAATTGAAATATTTTTTTTCTTTACTTGAAATATTTATGTACGTATTAAAGTATATCTGCTCCCATGTTATCAAATTAAGCCTTATTTCCAAGCAGTTACTCTAAACCGGTCCAAGTTTCGTATTCGACTGATCTAGCGTCCTTTGCTGGTAATAAGAACCTATTTAGCACCAGACACAAACCACTACCTCACTGTCGAGTGGTTTAAGCAGATATTGGAGCCCCTTACAAACATGGATACATGTTGACAGTTAATGCCCATAGGTTGGCTTATAACCGGTAATTAGGCAAACTGCGGATTGTGTCCTAAGGTATACTATTCCGTACAGCTGACTCACACCTTTATAGCATTGTTAACTGCGATTCACAACAGAAGTTGAGCGGTATCCTTTTACCTAATTAAGCCCATTTGCACTGATACTCAGATCATCGTAAGGACAGGGATTATCGATAGACTCCTCCCAGGCTGCAGAACTTCGTACAGTCACATACAAACATCATACAAGGTCTTTCTGAATATTCTCGCATTAATGAAATCCAAATCAAAATTTCTGGCCGAACTACACTCACATGAATCACTCCCTCCAATCCAATGAGTCATAAGGCGTCTAAGTAAGTACACAACCTTTTGAAACCTAGTCGGTTTGTTATCACATGTTTTGTAGGGTCGCTTCCCTAAGGAAGTAGGAACCTGTACGGCTCGGCATACTGTGAAAGGTCTTTTTCCGCGCATCACTATTAATCCGGGCTGGGTAGGTAGCCATGGGGTTTCTAGAAAAAACTAGTTTTATGTCGATAGGTTGCTACCTAATTGCCCCTCTTTTTTCTAAGAAAGAATAATTTATTTGGAAAACACTAGGTAACCATGCCTTGGCGTAGATTCCCCTAGTATTTCATGAAAGACTTGAGAGTCTGTGTGATTTACGATGATTTAGCAGTTAACATGTTTGAATAATGGACCCTGAAGCAGTTATATAACGCTGTTCGCGTTTGATGAATTGTATAAACTATAATGGTTCGAAGGATTATGGAGGATTTGTGATTTTCAACATCGATTCTAGCGTTCGCAAGGTCTCTGATTCCCGGTTGCCTCGCGTGCTCAGCCGCATGCGAGGTAGATTCGCTGACCTATACCACCGGGGCGGACCTACCTGCGAGTAGCACGTTTAGTGCCCCGTGGAGCTGAACCCCCGATAAATACGGAGAGGGAGAAGTGCGTTGGCCGTCAAGGGGCCATCGTCTTCACAATCTTCAGGTACTGTCTCGGACCTCCGGCCCTCGCCCACTTTGTTCGCCACCTCACGGACTGGCTTGCGCGACGCGCCTGGCGTTCGTGGGACAGTAACGAGCAGCAGTCTGATACGCCGCCCTGCGATACGAAACGGGATTATTACAGTCGGGGGAAGACCCATGATGTCCCATCTGAAAGCCGGACTACGTCTCACGTGGATTTCCCCAGAACCAAGTCGCAGCATTTCCCCCACCGCCTTGGGGTCCACAGAAAGGTACCCATGTCTCTTTGCCCGAGTTGGGGGGAGCCCGTCAGCACCGTGTCTGGCATCCACCCGGCCGGTCGGCTCAATGAAGTGTCAGCCTTAGTGCACATCGACAGGCCCGAGGAGTTCTGTGTGGGAAAGGCGATAGTCTAGCCGCAGGCGTGCCTCCACCTAACGCGGTCGCGGGGCAAGATCGCACCCCCCCGCTCCTTGGCATGATCGCTATAAACAAAGGTTCCCCGTCCGCCCGCGGGAACCCAAGAAAAGACGACGCGGTAAATTGTTTTCGGATTTGCCGTAGAATCGGCTAGCCGACGCTTCCCGCCGGAACAGCCTGTTCGACAGCTCCGGCGCCGGTACGAACCCCCCGATAAGTCAGAGTGAGGCGAGGGCTAAGAAAGATGCTCAACGAATGTGTCCTGTCTGCCGTATCGCGAGTTGTGGTATGTATGCTACAAGATGGGCCGTCCTAGCGCACCACCAGTCCTCCCGGGGAGGAGTTGCAGCCGACGCCAAGACCACGTCGAATGGACCCCGGCCTCGCGGGCACGCTCATCGCCGGGCGCGCGCGCAACCGGTGCCCCCCCGGGGGGTCGAGTCGTGGCCCGCCACGCGCCCGGCCGGCCGTTGGTGCCCCTCCCGTGTGACCGAGCCCAATGGCGACGCAGGGTCGCCGCCCGGCCCGCGCCGCGGCCCCGCATTGCTCGCTAGGGCCGCCTCGGCGCCCGCCGACAGCGAGCACGCCGGCCGCTGGTCCGGGGCCCGCGCCCCGCCCACCTGCCGCCCTTCTCTACCCGCCCGCCCATCCGGCGTATGGGGGGGGTGCCCGGCGGCGTCCCCCGGGGCCCTGCGGCGCGCCCGCCCCGACATGGCGCCCTTGCCCCCCTCCCCCGAATGCAAGTCGGGCCCCAGCGCCGTCCCGCCCACGGCCCGAGCACTCGCCACTGGCGGGAGCTGCCCGCCCCCGGCGCCGGGGCGCAGAGCGCCTAGCCCCCCAGTGCTCCCGCGGCCCGGGCAGGGTCGGCACAAGGGGGGCGGGGCGCGGGGCTCCCTGAGCCGGCGCGCGGAGCCCCCCGCGCGCCCGCCCTCTTCTCCCACGAGGCCCCTGCGGCCGGCCCCCGCCCCCCGGCCGGCCCAGCCGGGCAGGGGCCGCTGGGGCGCGGACGGCTCGGACGACTGGGGTCGCGCGCTTGCTCTTCTGGGCAGTGGAGCTCTCCGACGCCGGGTCACACCCTGCATGCGCCGCAGGGGTAGCGCCCCACGGTGCGGACACCCCTGCGGTGCGATACCGGGGCGACGCAGGGTGGACCCCGGCGGGAACGGTACGCCTGGATTACGTCGCGCGTGGGTCTCCGGGGGCTGGCTCGGCCGGGCGGCGGGCCAACGTCGGCCACGCCCCCACCCTAACCCTGCGGTCCCTGGCACGGGCGCGCTACCGGCGCCGCAACCAGCGCGGGGCGTAGGCGGGGCCTGCCGGGCCTCGCTCCCCGACCGCGGCCGCAGACGTCGCGGCGTGTTGGAGAGGACGCTCCCCCGAGTCGCGCCCCGGGCCGGATGCC     
I       CATTTTGTAAAATACCGATCGTTTTTTTAATTTATAGTTTAGTAGTAAAATTTTATTAAATACTAAATTACAAATTAAAGTATATCATGAGAGTAGTATAATTTAATTTAGAAATGTATAAATAAATTTATGAATATTGATAATAATAGTGTCATACAAAATAAAAGTTCGATTTTAAGTAATTTTCATAAATAAGAAAATCCAAAATTATATTTAGTGTAATAGAAAAATTCAACATTAAAGAGGTGTTCAACTGGAAATAATATTTTTATTGATAGCAAATATTGTAAGGATTTTAGAATTAAATAATTGACATATACGTCGGATCTCGATGACGTATAATTAAATACTAATTGTTTATGTTTTTAAGTCCATTAGTAATTTCACTTTTAAAAATAAAATTCCCTATTTTGTCATTGTTTCTTAGTAAAACTTTATCTAGTATTGTTAAATAACTTCATAGAAAACTATTTAAATTATTTTATATAACATGTTTATGTATTAACTCATAAAAAAATAGTTGATTTTGTAGATTGTCGTGGATACATAATAACTAATTATTTCTATGGGTTTGTTTATAGTGGGATCTTATGTTATAAATCCTTTCAATTACAAAATTTTTAGAATAGTATTTGTAAATCAATGTTAATGCTTCAATTATAATACTGACATAAAATTCATTTAGCGGATTTAAAATTTAAAAAAAATGTTATATATTAATTAAAGCTTAAAAAAGAACATTAAATATACTCAATTTTTTTTAAATTCTCAATTTATGAAACTAAACCACAATATTCACTTTTATATATAATTAAATTGTTATATAAAGATCGCAAAATAGCTTATTATTAAGATTGTTAATATAATATATATAATATAAACAAGCTGAATTGGTTTAAGCAAGTTTGTAAATTACATCTCTTATGTTGCTATGCAAGAGTATTTTAATTGAAACATTTTTTTACATTACTTGAAATATTTATGTTCGAATTAAAGTAAACCAACTCTCATGTTTTCAAATTACGCCGTATTTCCAAGCAGTTACTCTAAACCGCTCCAAGTCTCGTATTCGACTAATCTAGAGTCCGTTGCTGGTAATAAGTATCTGTTTAACTCCAGACACTAACCTCTACCTCTCTGTCGAGTGGTTTAAGCAGATATTGGAGCCCCTAACAGCCATAGATACATGTTGTCAACTAATGCCCAGAGGATGGCTTATAACCGGTAATTAGGCAAAAGGCCGAATGTGGCCTAAGCTATACTATTCCGTTCAGCTGATGCACACCTTAATAGCATAGTTAGCTGCGACTCAGAATTGAGTTTAAGCGGGCTCCTTTTACGTAATTAAGCCCTTTTGCACTAATATTCAGATTATAGTATGGTCGCAGATTATCCATATACCCCTACAAGGCGGCAGGACTACGAACAGTGACATATTAAAATCATACAAGGAATTGCTGAAAATTCTGCCAATAAGGATATCCAAATGAAAATTTCGGGCCGAACTACTCGCACGTGCATCACTCCCTACAGTCCAATGAGTTATAAGGTGACTAAGTAAGTACACAACCTTTTGACACCTAGTCACTTCGTTCTCATATGTTATTTAGCGTCGCTTCACTACGGAAGTAGGAACCTCTACGGCTCGGCATACCTTGAAAGGTCTTTTTCCTCGAATGTCTATTAGTCCGGGATAGGCAGGTAGCTATGGGGGTTGTAGAAAAAACTCGTTTTATGTCACCAGGTACCTACACAATTGCCCCTCTTTTCACTAAAACCGAAAAATTTATTTGTAAAACACTAGGGAACCATGCGTAGGCGTAGATCCCGCTTGTATTTCATGAAAGACTTGTGAGTCTGTGTGATTTGCGATGATGTAGCAGTTTACATGTTTGAATAACGGACTCTCAAAAAGTTATATACCGCTGGTCTCCTTTGATGAAATGTATAAACTATAATGTTGCAAAGGATTATGCAGAATTCGTGATTTTCAACATCGATTCTAACGTTCGCTAGGTCTCGGAGTCCCGGTCGACACGGGTGCGCAGCGGCATGTGTGGAAACTTAGCCCACCTACCCCAGTGGGGACGACCAACCTGAGAGTAGCACGTTTACTGCCCCGTGGAGTTGTACCCCCGATAACTACGGTGAGTGAGAAGTGCTGCGGCCGTCAAGGGGCCATCGTCTTGACAATCTTCACGTACTGTCTCGGACCCCCGGCCCAAGCGCACTTTGGGCGCCACCTCACGGACTGTCTTGCGCGACGCGCCTGGCGTTCGTAGGATAGAAACGAGCATCAGTCTGATACGCGGCCCAGAGCTACGAAACGGGATTATTACAGACGCGGGAAGACCCGTGCCGACCCATCTGAAATCCGTACTACGTCTCAGGTGGACGTCCCCGGACCCAAGTCGCAGCATTACCCCCGCCGCCTGAGGGTCGACAGCAAAGTGCCCATGTCTCTTTTCTCGAGTTGGGTGGAGCGGCTCACGCCCGTGACTGGCATCCACCCGGCCGGCCGGCGCAATGCAGTTTCTGCCTTAGTGCACATCGGCGGGACCGAGGAGTACTGTGTGGGAATGGCGATAGTCTAGGCGCAGGCGTGCCTCCACCTAACGGGGTCGCGTGGCAAGATCGCACCCCCCTGCTCCTAGGCATGATCGATATATGTAAAAGGTCTCCGTCCACCCGCCGGACGCCAAGAAAAGTCGCGCCAGTAAAGTGTTTTCGGATTTGCCGTAGAATCCGAAAGCCGAGGGTTCACGCCGGAAGATCCTACTGGACAGCTCCGGCGTTGCTATGAACCCCCCGATACGTCACAGTGAGGCGAGGGGTCAGAAGGATGCTCAGCCCATGTGTTCGGACCCCAGTATCGGGAGTTTTGCTATGTATGGAACAGGTTGGACCTTCCTAGGGCTCCACCAGTCCTCCCGGGGACGAGTTGTAGCCGACGCCACGACCACGTCGACTGGACCCCGGCCTCGCGTGCACGCTCATCTCCGGGCGTACGCGCAACCGGTGCCCCCCCGGCGGGCCGAGACGTGGCCCGCCACGCGCCCGGCCGGCCGTTGGTGCCTCTCCCGTGTGGCCGAGCCCACTGGCGACGCACGGTCGCCGCCCGGCCCGTGCCGCGGCCGCGGATGGCCCGATAGTGCCGCCTCGGCGCCCGCCGACAGCGAGCACGCGGGGCGCTGGTGCGGGGCCCGGGCCGCGCCCACCTGCCGCCGTCCTCTACCCGGCCACCCATGCGGGGTATTGGGGGGGTGCCGGGCGGCGTCCGCCGCGGCCCGGCGGCGCGGCCGCCCCGACATGGCGCCCTTCCCGCCTTCCCGCGCACGCAAGTCCGGCCCCCGCGCCGTCGCGCCCACGTCCCGAGCACTGACCACTCGCGGGTGCTGACCGCCACCGGCGCCGGAGCGCAGAGGGCCTGTCCCCCCAAGGCTCCCCCGGCCCGGGTAGGGTCGGCACAGGGGGGGCCGGGCGCGGGGCTCGCTCAGGCGGCCCGCGGAGCCCCCCGCGCTCCGGGCCTGCTCCCCCACCAGACCCCTGCGGCCGGCCCCCGCCCCCCGGCCGGCCCAGGCGCTCAGGGGCCGCTGGGGCGCCGCCGCCTTGGAGCACTGGCGTCGCGCGCTTGCTCTCCTGGGCAGCGGACCTCCCCGAGGCCGGGTCACGCCCTGCATGCGGCCGAGGGATAGCGCCCCGCGTTGCGGATCCCCCTGCGATGCGAGACGGGCGCGTCGCAGGGTTGACACTGGCGGGAACGGCTCGCCTGGATTACGGCGCGCCTGGCTCGCCGGGGGGTGGCGGGGGCGGGCGGCGGGCAAACGTCGGCCACGGCCGCACGGTAACGCTGCGGGCCGCGGCACGGGCGCGCTACCGCCGCCGCAAGCAGCGCGGGGCCGAGGGGGGGGCCTCCGGTTCGCGCTCCCCGAGGGCGCCCGCAGACGCCGCCGCGTGTTTGAGAGGATGCTCCCGCGAGTCGGGCCGCGCGCCGGATCCC     
H       CATTTTATAAAACACCGATCCTTTTTTTAATTTGTAGTATAGAAGTAAAAATGTATTAAAAACTAAATTATCAAATAAAGTATACCTTGAGAGTAGTATAATTTTATATAGAAATGTATAAATAAATTTATATATATTTATAACAATTGTGTAATACAAAATAAAAGTTTTATTTTATGTAATTCCCATAAATAACAGAATTCTAATTTAAATTTAAAGTAATATAAAAATTCAACTTTAAAGAGGTATTCAACTGGATATATTATATTATTTGCTATCAAATATAGTAAAGGTTTAAGAATTTTATATCAGACATATAACTTGAATCTCGATTACGACTATTTAATTACTATTTATTTATCTTTTTAAGTCCATTAGTAAATTCACTTTAAAAAATAATATTAACTATTTTGTTTTTTTTTCTTATGAAAAATTTAACTAGTTTTGTTAAATTACTTTAAATAATTCTATTTAAATTAATATACTTAAAATGTTCGTGTATTTAATCATAAAAAAAAAGTTGATTATTGATATTGACGTGGATACTTAATTCCTTATTCTTTGTATGGGTTAGTATATAGTGGCAACTTATGTTATAAATCCTATCAATTTCAAAATTTTTAGAATACGATTTGTAAATGAATGTTAAAGGTTAATTTGTTCTACTGAAATAATATACTATTAGCGAATTTAAGCTTTAAAAATATTGTTTTATAATATTTAAAGCTTATAAAAGAACAATAATAAGACTCAATTTTTCTTAAATTCTCAATTTATGAATCTTAAACACAATAGTCAATGTTAGATATTATTATATTGTTTATATAAGTTCGAAAAAGAGCTGATTATTAAGTTTTTTACTATAATACATATATTATAAACTAGCTGAATAGTTTGAATCAAGTTTGTGTTTTACATATCATATGTTGCTATTCTATAAAATTCTAATTGAAACATTTTTTTGCATGACTTGAAATATTAATGTTCTCATTAAAGTAAACCTTCTCTCATGCTTTCAAATTACGCCGTATTACCAAGCAGTTAATCTATACCGGTCCAAGTTTCGTATTCGACTGGTCTAGCGTCCTTTGCTGGTAATAAGTGCCTGTTTAACTCCCGACACAAACCACTAGCTCTCTGTCGAGTGGTTTAAGCAGATATTGGAGACCCTAACAGCCATAGATACATGTTGACAATTAATGATCATAGGATGGCTTATTACCGGTAATTAGGCAAACGGCCGATTGTGGCCTAAGGTATACTATTCCGTTCAGCTGATGCACACCTTTATAGCAAACTTAACTGCGACTCAAAACAGAAGTTGAGCGGTCTTCTTTGACATAATTAAGACCTTTTGCACTAATAGCCAAATCATCGTAAGGTCGCAGATTTTACATAAACCCCTGTGAGGCTGCAGGCCTTCGAACAGTGACATATTAACAACATACAAGGTATTTCTGAAACTTCTGTCAATACGGATATCCAAACGAAAATTGCTGGCCGAACTACTCTCACATGTATCACTCCCTAAACTCCATTGAGTTTTAACGAGACTAAGTAAGTCCACAACCTTTTGACACCTAGTCTATTTGTTATTATTTGTTGTGTAGGGTTGCTTCGCTACTGAAGTAGGAACCTCTGCGGCTCGGCATACCCTGAAAGGTCTTTTTCCACGAATCACTTTTAATCCGGGATAGGTAGATAGCCATGGGGGTTTGAGAAAAAACTAATTTTATGTCAAAAGGTACCTACCCCAGTGCCCCTCTATTGACTAAGAAGCTATAATTTATTTGTAAAACACTAGGTAAACATGCGCGGGCGTAGATTCCCCTTGTAGTTCATGAAAGACTTGCGAGTCTGTGTGATTTGCGATGATGTAGTAGTTTACAAGATTGAAGAATGGACTCTTAAGAAGTTATTTAACGCTGTTCTCCTTTCATGAATTGTATAAACTATAATGTTTCAAATGATTATGCAGGCTTGGTGATTTTCAACATGGATTCTAGCGTTCGCTAAGTCTCGGAGTCCCGGTCGGCTCGCCTGGTCAGCGGCATGTGTGGAAGATTAGCTCACCTATACCAGTGGGGATGACCCACCTGAGAGTAGCACGTTTAGTGCCCCGTGGAGTTGAACTCCCGATAAATATGGAGAGGGAGAAGTGCGGTGCCCGTCAAGGGACCATCGACTTGACAATCTTCACGTACTATGTCGGACCCGCGGCCCACGCCCATTTTGGGCGCCACCTCACGGACTGGTTTGCGCGTCGCGCCTGGCGATCGTAGGATACTAACGAGCATCAATCTGCTTGGCGGCCCAGCGCTACGAAACGGGATTATTAGAGGCGGGGGAAGACCCCTGACGACCCATCTGAAATCCGGACTCCGGCCCAGGTGGACTACCCCAGAACCAAGTCGCAGCATTGCCCCCGCCGCCTTAGGGTCCACAGCAAAGTGTCCATGTCTTTTTTCCCGAGATGGGGGGAGCAGCCCAGCCCCGTGACTGGCATCCACCCGGCCGGTCGGCTCCACGAAGTATCACCGTTAGTGCACATGTCCGGGACCGAGGAGTCCTGTGTGGGAAAGGCGATGGTCAATGCGCACGCGTGCCTCCACCTAACTGGGTCGCGGGGCAGGATCGCGCCCCCCGGCTCCTAGGCATGATCGGTATAAGCACAAGCTCTCCGTCCACCGGCGGGACCCCAAGAGAAGCCGCCGCGCTAAAGGGGTCTAGGATTTGCCCTAGAATCGGAGAGACGAGGTTTCCCGCCGGAACATCCTAATGGACAGCGCCGGCGTGGGTACGACCCCCGCGATAAGTCATAGTGAGGCGAGGCGTCATAAGGGTGCACAGCCCATGTGTTCGGGCCGCCGTATCGGGAGTTTTGGTTGGTATGCAACAGGATGGACCTTCCTCGCGCACCACCAGGCATCCCGGGGACGAGTTGTAGCCGACGTAAAGACCACGTCGACTGGACCCCGTCCTCCCGGGCACGCTCGTCTCCGGGCGTGCGCGCAACCGGTGCGCCCCCGGCGGGTGGAGGCGTGGCCCCCCCCACGCCCGGCCGGCCGTTGGTGCCTCTCCCGTGTGACCGAGCCCAATGGCGCCGCACAGTCGCCGCCCGGCCCGGGCCGCGGCCCCGCAACGCCCGGTAGTGCTGCCTCGGCGCCCGCCCACAGGGGCCACGCCGGGCGCTGGTCCGGGGCCCGAGCCTGGCCCAACTGCCGCCGTTCTCTACGCGTCCACCCACGCGGCGTATTGGGGGGGTGTCGCGCGACGTCCGCCGGGGCCCTGCGGCGAGGCCGCCCCGGCATGGCGCCCTTGCCGCCTTCCCGCGCATGCAAGTCCGGCCCCCGCGCCGTCGCGCACACGGCACGAACACTGACCACTGGCGGGGGCTGCCTGCAACCGGCGCCGAAGCGCACAGCGCCTCGCCCCCCAAGGCTCGCTCGGCCAGGGTAGGGCCGGCACATGGGGGGCTCGGCGCGCGGCTCCCTCAGGCGGGGCGCGGAGCCCCCCGCGCGCGGGGCCTCTTTCCCGACCCGACCCGGCCGGCGGGGCCCCGCCCCCCGGCCGGCCCAGCCGGGCAGGTGCCGCTGGGGCGCGGCCGGCTCGGAGGACTGGGCTCGCGCGCTTGCTCTCATGGGCAGCGGAGCTCCCCGAGGCCGGGTCACACCCTGCACGCGCCCCAGGCGTAGCGCCCCACGGGGCGGACCCCCCTGCGATGCGAGCCGGGGGCGGCGCAGGGTTGACACCCGCGGGAACCGCCCGCCTGGACTACGTCGCGCCTGGCTCGCCGGGGGGTGGCGCGGGCGAGCGGCGGGCAAACGTCGGACACGCCCGCACGGTAACGCTGCGGGCCCCGGCACGGACGCGCTACCGGCGCCGCAAACAGCGCGGGGCCTAGGGGGGAGCCTCCGGGTCTCGCTCGACGAGCGCGGCCGCAGACGTCGCGGCGTGTTCGAGAGGAGGCTCCCGCGAGTAGCGCCCCGCGCCCGATGCC     
G       CATTTTATAAAATACCGATCGTTTTTTTAATTTGTAGTATCGAAGTAAAAATTTATAAACTACTAAATTTGAAATTAAAGTATATAATGAGAGTAGTATAAATTAATATAGAAATGTATAAATAAATTTATATATATTAATAAAAATTGTGTCATACAAAATAAATGTTTGTTATTAAGTAATTTCCATAAATAACAAAATTCTAAATTATATTTAATGTAATACAAATATTCAACATTAAAGAGGAATTCAACTGGATATATTATATTTATTGTTATCAAATATAGTAAGGATTTTAGAATTATATTTTTGACATATACATTGAATCTCGTTAACGACTAATTAATTACTAATTGTTTATATTTTTAAGTCCATTAGTAAATTCACTTTAAAAAATAATATTTCCTATTTTGTATATTTTTCCTATGACAAATTTAATTAGTTTTGTTAAATTACCTCGTAGAATTCAATTTAAATTAGTATACATAAAATGTTTTTGTATTTAATCATAAAAAAACAGTTGATAATGTATATTGTCGTGGATACTTAATAACATATTTTTTCTATGGGTTAGTCTATAGCGGTATCATATGTTCTAAATCCTTTCAATTACAAAATTATAATAATAGCATTTGTAAATTTATGTTAAAGGTTTAATTATAATACTAAAATATAATACTATTAGCGAATTTTAAATTAATAAATATTGTTATATATTAATTAATGCTTATAAAAGAACATTAGAAATACTGAATTTTATTTAAATTCTCAATTTTTGAATCTAAACCACAATAGTCATTGCTATATATAATTAAATCGTTTATAATAGTTCACAAAATAGCTCATTATTAAGTTTTTTACTATAATACATACTTAATAAACTAGCTGAATAGTTTGAAAAAAGTTTGTGTTATACATATCTTGTGTTGCTATGCAAGAGATTTTTAATTGAAACATTTTTTTTCTTTACTTGAAATATTTATGTTCTCATTAAAGTAAATCTGCCCTCATGTTCTCTAATTAAGCTGTATTTCCAAGCAGTTACTCTAAACCGGTCCAAGTCTCCTATTCGACTGTTCAAGCGTCCCTTGCTGGTAATAAGAAGCTCTTTAACTCCAGACACAAACCACTACCTCTCTGTCGAGTTGTTTAAGCAGATATTGGAGCCCCTTACAGCCATAGATACATGTTGTCAATTAATGCCCATAGGATGGCTTATTACCGGTAATTAGTCAAACTGCCGATTGTGGCCTAAGGTATACTATTCCGTTCTGCTGATGCACACATTTCTGGCATCTTTAACTGCGACTCACAACAGAAGTTTAGCGGTCTCCTTCTACGTAATTAAGCCCTTTTGCACTAATAGTCAGATCTTGGTAAGGTCGCAGATTCTACATATACCCCTACCAGGCAGAAGGTCTCCGAACAGTGACAAATTTATATCATACAAGGTATTGCTGAAAAGTCTGGCAATAAGGATATACAAATGAAAATTTCTTGCCGAACTACTCACACAATGATCACTCCCTACATTCCAGTTAGTTATAAGGAGACTAAGTAAGTACACAACCTTTTGATACCTAGTCGCTTTGTTATCATATGTTGTGTAGGGTCGCATCCCTAAAGAAGTAGGAACCTCTACGGCTCGGCATACCCTGAAATGTCTTTTTCCTCGAATCACTATTAGTCCGCGATGGGGAGAAAGCCATGGGGGTTCCAGAAAAAACTAGTTTTATGTAAAAAGGTTACTGCACAATTGCCCCTCTATTAACTAATACGGAATTATTTATTTGTAAAACACTAGGTAAACATGCGTGGGCGTAGCTCCCCCTTTTATTTCCTGAAAGACTAGAAAGTCCGTGTGATTTGCGATGGTGTAGTAGATTACATGTTTGAAAAATGGACTCTCAAGAAGTTATATAACGCTGTTTGCCTGTAATAAATTATATAAACTATAATGGATTAAAGGATTATAGAGGATTCGTGCTTTTCAACATCGACTCTTGCGTTCGCGAGGTCTCTGAATCCCGGTCGCCTCGCCTGCTCCGCGCCATGTGTGGAAGATTAGCTCACCCATACCAGTCGGGATGACCAACCTGAGAGTAGCACGTTTAGTGCCCCGTGGAGTTGTACCCCCGCTAAATATGGAGAGGGAGAAGAGAGGGGGCCGTCAAGGGGCCATCGTCTTGACAATCTTCACGTACTATGTCGGACCGCCGGCCCACGCAGCCTCTGGGCGCCACCTTACGGACTGGCTTGCGCGACCCGCCTGGTTTTCGTAGGGGAGAAACGAGCACGTGTCTGACGCGCGGCCCAGCGAGACGAATCGGGATGACTACAGTCGGGGGAAGACCCCTGACGCCCCATCTGAAATCCGGACTACGTCGCAGGTGGACAACTCCAGATTCAAGTCGCAGCATTTCCCCCGCCGCCTTCGGGTCCACATCAATGTGCCCATGTCTCTTTTCGCGAGTTGGGCGGAGCCGGTCACCCGCGTGACTGGCGTCCACCCGGCCGGCCGGCGCAATGAAGTCTCAGCCTTAGTGCACATAGCCGGGACCGAGGAGTTCTGTGTGGGAAAGGCGATAGTCGAGCAGGAAGCGGGCCTCGACCTAACGGGGTCGCGTGGCAAGATCCCACCCCCCCGCTCCTAGGCATGATCGCAATATACACAAGGTCAGCGGCCACCGGCGGGAACCCAAGAAAAGCCGCTCCTGTAAAGTGTTTTCGGATTTGCCTTAGAATCGGAGAGCCGAGGCTTCCCGCCGGAACAGCCTAATCGATAGCTCCGGCGTCGGTTCGATCCCCACGATAAGTCACAGTGAGGTGAGGGGTCAAAAGGATCCTCAACGCATGTGTTCGGCCCGCCGTATCGGGAGTTCTGGTACGTAGGCGACAGGTTGGACCGTCCTAGCGCACCACCAGTCCTCCCGGGGACGAGTTGTGGCCGACGCCAAGACCACGTCGACTGGACCGCGGCCACCCGGACACGCTCATCTCCGGGCGTGCGCGCAACCGGTGCCCCCCCGGCGGGTCGACGCGTGCCCCGCCACCCGCCCGGCCGGCCGTTGGGGCCCCTCCCGTGTGTCCGAGCCCAATGGCGCCGCAAGGTCGCCGCCCGGCCCGCGCCGCGCCCGCGCATCGCCCGCTAGTGGCGCCTCGGCGCCCGCCCACAGAGCGCACGGCGGGCGCTGGTCGGGGGCGCGCGCCCCGCCCACCTGCGGCCCTTCTCTACCCGGCCCCCCAGGCGGGGTATTGGGGGGGTGTCGGGCGGCGTCCGCGCGGGCCGTGCGGCGCGGCCGCCCCGACGTGGCGCCCTTGCCGGCTTCCCGCGCACGCAAGTCGGACCCCAGCGCCGTCGCGCACACGCCCCCAGCACTGACCACTGGCGGGAGCTGCCCGCGGCCGGCGCCGGAGCGGAGAGCGCCCGGCCTCCCAAGGCTCCCCCGGCCCGGGTGGGGTCGGCACAGGGGGGCCCGCGCGCGCGGCTCCCTCAGTCGGCGAGCGCAGCCCCCCGGGCGTCGGGCCTCTTTCCCCACGAGCCCCCTCCGGCCGGCCCCCGCCCCCCGGCCGGCCCAGCCGCGCCGGTGCCGCTCGGGCGCGGCCGGCTCGGACGACTGCGCTCGCGCGGTTGCTCTGCTGGCCAGCGGAGCTCCCGGAGGCCGGGTCACTCCGTGCATGCGCCCTAGGGCTAGCGCGCCCCGGGGCGGACCCCCCTGCGCTGCGAGACGGGCGCGGTCCAGGGTTGACACCGGCGGAAACGGCGCGCCTCGAGTACGTCGCGCCTGGCTGGCCGGGGGGGGGCGCGGGCGCGCGGCGGGCAAACGTCGGACACGCCCGCGCGGTCACCCTGCGGGGCCCGTCACGGCCGGGCTACCGGCGCCGCAAGCAGCGCGGGGCCTAGCGGGGGCCGTCCGGGTCTCGCTCGCCGGGCGCGGCCGCCGACCTCGCGGCGTGGTGGAGAGGCCGCTCCAGCGAGTAGCGCCGCGAGCCGGATCCC     
F       AATTTTAGAAAATACCCATCGTTTTTTTAATTTGTAGTATAGAAGTTAAAGTTCATTCAAAACTAAATTTAAAATTAAAGTATATCATGAGAGTAGTATAATTTAATATAGAAATATATAAATAAAATTTTGCATATTGATACCAATTGTGACATACGAAATAAATGTTATATTTTAAGAAATTTCCATAAATAACAAAATTCTAAATTATATTTAATGTAATATAAAAATTTAACATTAAAGAGAATTTCAACTGTAGATAATATATTTATTGTAATCAAATATAGTAAGAAATTTATAATTATATTATTGACATATACTTTGAATCCCGATTACATCTAATTAATTACTAATTGTTTATTTTTTTATGTCCATTAGTATATTCACTTTAAAAATTAAAATTTCCTATTTTGTAAATTTTTCTTAGGAAAAAATTATCTATTTTAGTTAAATTACTTCATCGATTTAAATTTAAATTAGTATACAAAAATTGTTTCTGTATTAAATAATAAAAAAAAAGTTGAATATGTATATTGTCGTGGATACTTAATAACTTATTCTTTCAATTGGTTAGTATATAGTGGGAACTTATGTTCAAAATCCTTTCAATTACAAAATTTTAATAATAGGATTTATAAATTTATGTTAAAGGTTAAATTATAATACTCAAATAATATTCGATAAGCGTATTTTATATTAAAAAATATTGTTTTATTTAAATTAAAGCCTATAAAAGAACATTATTTATACTCAATTTATATTATATTCTCAATTTAAGAAACTAAACCACTATATTTAATGTTATATAAAATTAAATTGTTTTTGAAAGTTCGCAAAATAGCGTATTTTTAAGTTTTTTACAATAATACATATTTTATATACTAGCTGAATAGGTTGAATAAAGTTTGTGATATACATATCTTATGTTGTTATTCGAGAAAATTTTAATTGAAACATTTTTCTTCATTACTTGATATATTAATGTTCATATTAAAGAAAATCTGCTCTCATGCTATCAAATTTAGCTGTATTTCCATGCAGTTACTCTAAACCAGTCCAAGTTTCATATTCGACTCATATAGCGTACGTTGCTGATAATAAGAATCTGTTTAACACCAGACACAAGCTACTATCTCACTGTCGAGTGGTTTAAGCATATATTGGAGTCCCTAACAGCCATAGATACATGGTGGGAATACATGCCCAAAGGATGGCTTATTACCGGTAATTAGTCAAGCGGCCGATTGTGGCCTAAGGTATACTATTCCGTTCAGCTGATCCACACCTTTATAGCACCGTTAACTGCGAGTCACAACAGAGGTTGAGCTGTTTCCTTTAACCTAATTAAGCCCTTTTGCACTAATAGTCATATCAGCGTAAAGTCGCAGATTATGCATATACACCTACCAGGCCGCAGGGCTATGAACAGTGACATATTTACAGCATACATGGTATTACTGAAAAGTCAGTCAATAAGGATATACAAATGAAAGTTTCTGGCCGAACTCCTTACACATATATCACTCCCTACAGTCCAATGAGTTATAAGGCGACTAAGTAAGTAAACAACCTTTTGAGACCTAGTCTATTTGTTATCGAGTGTTGTGTAGGGTCGCTTCGCTAATCAAGTAGGAACCTCTACGGCTCGGCATACCCTGAAATGTCTTTTTCCACGAATCACTATTAGTCCGGGATGTGTAGATTGCCATGGGGGTTTAAGAAAAAACTAGTTTTATGTCAAAAGGTATCTACCCAAATGCCCCTCTTTTGTCTAACTCGGTATAATTTATTTGTAAAACACTAGTTAACCATGCGTGGGCATAGATCCCCCTTTTATTTCATGAAAGACTGGAGAGTCTGTGTGATTTGCGATGATGTAGTAGTTTACAAGTTTGAATAAGGGACTCTGAAGAAGTTATATAACGCTGTTCGCATTTAATGAATTGTATAAACTATAATGTTTCGAAGGATTATGGAGAATTCGTGTTTTTTAACATTGA????????????????????????????????????????????????????????????????????????????????????????????????????????????????????????????????????????????????????????????????????????????????????????????????????????????????????????????????????????????????????????????????????????????????????????????????????????????????????????????????????????????????????????????????????????????????????????????????????????????????????????????????????????????????????????????????????????????????????????????????????????????????????????????????????????????????????????????????????????????????????????????????????????????????????????????????????????????????????????????????????????????????????????????????????????????????????????????????????????????????????????????????????????????????????????????????????????????????????????????????????????????????????????????????????????????????????????????????????????????????????????????????????????????????????????????????????????????????????????????????????????????????????????????????????????CTGGCGTGCGCGCAACCGGTGCGCCCCCGCCGGGTCGAGCCGTGGCCCGCCACTCGCCCTGCCGGCCGTTGGGGGCACTCCCGTGTGCCCGAGCCCAATGGCGGCGCAAGGTCGCCGCCCGGCGCGCGCCGCGGCCCCGGATCGCCCGCTAGTGCCGCCTCGGCGCCCGCCCACAGTGCCCTCGCCGACCGCTGCTCTGGGGCCCGCCCCCCGCGCACCTGCCGCTCTTCTCTACCCGCCCACCCATGCGGCGGATTGGGGCGGTGCCGCGCGGCGTCCGCCGGGTCCGTGCGGCGCGGCCGCCCCGGCGTGGCGCCCTTGCCGACTTCCCGCGCATGCAAGTCCGGCCCCAACGCCGTCGCGCACACGGCGCGAGCACTCACCACTGGCGGGCGCTGCCCGCGACGGGCGCCTGAGCGAGGGGGGCCTGGCCTCCCAAGGCGCGCCCGGCCCGGGTAGGGCCGGCACAGGGGGGCCCGGGCGCGCGGCTTCCTCAGGCGGCGCGCTGAGCCCCCCGGGCGCCGGCCCTCTTTCCCTACCAGACCCCTCCGGCCGGGCCCCGCCCCCCGGCCGGCCCAGCCGAGCCGGGGCTGCTGGGGCGCGGCCGGCTCGGAGGACTGGACTCGCGCGCTTGCTCTGCTGGGCCGCGGAGCTCACTGAGGCCGGCTCACGCCGTGCCTGCGCCCTAGGGGTAGCGCCCCCCGATCCGGAGCCCCCTGCGATGCGAGACGGGGGCGGCGCAGGGTTGACACCGGCGGGAGCGGCGTGCCTCGAATACGCCGCGCCTGGCTCGCCGGGGGGAGGCGCGGGCGGGCGGCGGGCCAACGTCGGACACGCCCGCACGGTCACGCTGCGGGGCCCGGCACGGGCGCGCTACCGGCGCCCCAACCAGCGCGGGGCCGAGGGGGGGACTTCCGGGTGTCGCTCGGCGACTGCGGCCGGAGACGCCCCCGCGTGATGGAGAGGAGGCTCCGGCGAGTATCGCCCTGCGCCGGATCCC     
E       CATTTTATAAAATACCGATGGTTTTTTTAATTTGTAGTATAGAAGTAAAACTTTATTGAAAACTAAATTACAAATTAAAGTATATCATGAGAGTATTATAATTTAATTTAGAAATGTATAGAAAAATTTTCCTATATTGATACCAATTGTGTCATACGAAATAAAAGTAATTTTTTAAGTAAATTCCATAAATAACAGAATTCAAAATTATATTTACTGTAATAAAAAAATTCAACATTAAAGAGGAATTCAATTGGAAATAATATATTTATTGCTATCAAATATTGTAAGGATTTTAGAATTAGATTATAGACATTTTTCTTGAATCTCGATTACAACTAATTAATTACTAATTGAATATATTTTTATGTCCATTAGTATATTCACTTAAAAAAATAAACTTTCCTATTTTGTTTTTTTTTCTTAATAAAACAGTAAATAGTTTTGTTAAATTACTGCATAGAATTCAATTTAAATAAGTAAACTAAAAATGTTAGTGTATTTAATAATAAAAAAAAAGTGGATTATGTTTAATGACGTGGATCCGTAATGACTTATACTTTCTAGTGGTTTGTATATAGTGGGAACTTATGTTCTAATTCCTTTCAATTAAAAAATTATAGGAATACCATTTGTAAATTAATTTTATGGGTTGAATTATAATACTGAAATAATATACTTTTAGCGTATTTAAGATTAAAAAAAATTATTTTATATAAATTAAAGCTTTTAAAAGAACTTTAACTATACTCAATTTTTATTAAATTTTCAATTGATGATTCTAAACCACAATATTCAATGTTATATAAAATTAAACTGTTTTTTAAAGTTCGCAAAATAACTTATTATTAAGTGTTTTACAATAATACATATATTATAAACTAGCTGAATAGTTTGAATAAAATTTGTGATTTTCATGTCTTTTGTTGCTATGCAAGATTATTTTAATTGAAGTATTTTTTTTTATTTCTTGAAATATTTATGTTCTAATTAAAGAAAATCTCCTCTCATAGTTTCAAATTAAGCCGTATCTCCATGCAGTTACTCTAAACCGGTCCAAGTATCAAAATCGCCTGATATAGCGTCCGTAGCTGGTAATAAGAATCTGTTTAACGCCAGACACAAACCACTACCTCTCTGTCGAGTTGTTTAAGCATATATTGGAGCCCCTAACAGTCATAGAAACATGTTATCAATTAATGGTCATAGGATGGCTTATTACCGGTAATTAGTCAAACGGCCTATTGTGGCCTAAGGTATACTATTCCGTTCAGCTGATCCACCCCTTAGTAGCACCCTTAACTGCGACTCACGACAGAGTTTGAGCTGTCTCCTTTCACCTAATTAAGCCCTTTAGCTCTAATAGTCAGATTAGCGTAAGGACGCAGATTATACATATACCCCTACAAAGCAGCAGGTCTACGAACAGTGACAGATTTACATCATACATGGTTTTGCTGAAAAGTCTGGCAATTAGGATATACAAGTTAAAATTCCTAGCCGAACTACTAACACATATATCACTCCCTACAGTCCAATGAGTAATAAGGAGACTAAGTAAGTATCCAACCTTTTGATACCTAGTCGATTTGTTATCTTATGTTGTGTAGGGTCGCTTCGCTAATCAAGTAGGTACCTGTACGGCTCGGCATACGCTGAGATGTCTTTTTCCACGAATCGCTAGTAGTCCGGGATTCGTAGGTAGCCATGGGGATTCCAGAAAAAACTAGTTTTATGTCCAAAGGTTGCTACCCAATTGCCCCTCTTTTGACTAACTGCGTATAATTCATTTGTAAAACACTAGATAATCATGCGTGGGCCTAGATCCCCATTGCAATTAATGAAAGACTTGCGAGTCTGTGTGATTTGCGATGATGTAGTAGGTTACAAGTTTGAATAATGGACTCTGAAGAACTTATATAACGCTGTTCGCCTTTTGTGAATTGTAAAAACTATAATGGTTCCTAGGATTATGGAGGATTCGTGATTTTCAACATCGATCCTAGCGTTCGCGAGGTCTCTGACTTTCGGTCGCCTCGCCTGCTCCGCAGCATGTGAGGAAGATTAGCGCACCCACACCAGTGGGGCGGACCAACCTGGGAGTAGCACGTTTAGTGCCCCATGGAGCTGTGCCCCCGATAAATATGGAGAGGGAGAAGTGCGGAGGCCGTCAAGGGGCCATCGTCTTGACAATCTTCTCGTAGTATGTCGGACCCCCGGCCCACGCCCCCTTTGCGCGCCACCTCACTGAATGGCCTGCGCGTTGCGCCTGGCGTTCGTAGGATAGAAACCAGCATCAGTCTGATCCGCCGCCCAGCGATACGCATCGGGATGACTACTGTCGGGGGAAGACCCCTGACGCCCCATCTGAAACCCCGACTACGTCCCCGGTGGAATGCCCCAGAGCCAAGTCGCAGCATTTCCCCCGCCGCCTTGGGGTCCACCGCAATGAGCCCATGTCTCTTTACGCTCGTTGGGCGGAGGCGCTCAGCCCCGTGCCTGGCTTCCACCCGGCCGGCCGGCGCAATGAAGTATCAGCCTTAGTGCACATGGCCAGGACCGAGGAGTGCTGTGTGGGAAACGCGATAGTCTAAGCGGAAGCGTGCGTCCACCTTAAGGGGTCGCGTGGCAAGATCGCCCCCCCCTGCTCCTCGGCATGATCGCTATATAAACAAGGTCCTCGGCGACCGGCGGGAACCCAAGAAAAGCCGCCCCGGTAAACCGTTTTCGGATTTGCCGTAGAATCGGAGAGCCGCGGGTTCTCGCCGGACCACCCTGATTGACAGCTCCGGCGTGGATACGATCCCCCCGATAAGCCACAGGGAGGCGAGGGGGCATAAGGATGCTCACCCCTTCTGTTCGGTCCGCAGTATCGGGAATTCTGGTATGTATGGGACAGGAGGGACCTTCTTAGCACACCACCAGTCCTCCCGGGGACGAGTTGAGGCCGACGCCAAGACCACGTCGAAGGGACCGCGGCCTGCCTGGCACGCTCGTCTCCGGGCGACTCCGCAAGCGGTGCGCCCCCGCCGGGTCGAGTCGTGGCCCGCCACTCGCCCGGCCGGCCGTTGGGGCCGCTCCCGTGTGACCGACCCCAATGGCGGCGCACCGTCGCCGCCCGGCCCGCGCCCCGTTCCCGCATCGCCCGCTAGCGCCGCCTCGGCGCCCGCCCACAGCGCCCACGCGGAACGCTGCTCTGGGGCACGCTCCCCGCCCACCTGCGGCTCTTCTCTCCCCGCCGACCCACGCGGCGGATTGGGTGGGTGTCGGGCGTCGTCCGCCGGCGGGCTGCGGCGTGGCCGCCCCGACCTGGCGCCCTTGCCGCCGTCCCCCGTATGCAAGTCGCGGCCCAGCGCCGTCGCGCACACGACCCGAGCACTGACCACTGGCGGGTGCTGCCCGCGACCGGCGCCGGAGCGCAGAGGGCCCCGCCTCCCAACGCGCCTCCGGCCCGGGTAGGGTCGGCACACGGGGGGCCGGGCGCGCGGCTCCCGCAGGCGGAGCGCGGAGCCGCCCGGGCCCCTGGCCTGTTTTACCACCCGACCCCTGCCGCCGGCCCCCGCCCCCCGGCCGGCCCAGCCGCACAGGTGCCGCTGGGGCGCGGCCAGCTCGGAGGACTCGGGTCGCGCGCTTGCTCTGCTAGGCAGCGGAGCTTACCGACGCCGGGTCGCGCCCTGCGTGCGCCCCAGGGGTCGCGCCCCCCGGTGCGGACCCCCCTGCGATGCGAGACGGGCGCGGCGCAGGGTTGCCACCTGCGGGAACGGCGCGCCTCGAGTACGTCGCCCCTGACTCGCCGGGGGGGGGCGCAGGCGGGCGCCGGGCAAACGTCGGACACGCCCGCACGGTATCCCTGCGGGCCCCGGCACGGGCGCGCTACCGGCGACGCAACCGGCTCGGAGCCGAGGGGGGGCCTTGCGGGTCTGGCTCGCCGACCGCGGCCGCAGGCGTCGCGGCGTGTTGAAGAGGACGCTACTGCGAGTAGCGCCCCGCGCGGGATTCC     
D       CATTTTATATAATACCGATCGTTTTTTTAATTTATAGTATAGAAGTAAAATTTTATTAAAAACTAAATTATTAAGTAAAGTATATAATGAGAGTAGTATAATTTAATATAGAAATGTATAAAAAAATTTATAAATATTGATACCAATTGTGTCATACGAAATAAATGTAATATTTTAAATAAATACCATAAAAAACACAATTATATAGTATATTTAATGTAATAAAAAAATTCAACCTTAATGAGGAATTCAACTGGAAATAATATATTTATTGTTATCAAATATAGTAAGTATTTTAGGATTAGATTTTAGACATATACTTTGAATCTCGATTACATTTAATTAATTACTAATTGTTTATATTTTTAAGTCCATTAGTACATTCACATAAAAAACTAAAATTTCCTATTTTGTATTTTTTTCTAATTATAAAATTAACTAGTTTTGTTATATTACTTTATAGAATGCAATTTAAATTAGTATTCAAAAAATTTTAATGTATTTAATCATAAAAAAAAAGTGGATTATATCTATTGCCGTGGATTTTTAATATCATATATTTTCTATTGGTTATTTTATAGTTGGAACTTATGTTCAAAATCCTTTCAATTACAAAATTTTATGAATACCATTAGTATATGAATTTTAAATGTTAAATTATAATACTGATATAAAATACTCTTAGCGTATTTGAGATTAAAAAATATTGTTTTATATAAATTAATGCTTATAAAAGAACATTATATATACTCAATTTTATTTAAATTCTCAATTTATGAAACTAAACCACAATATTCAATGTTATATATAATTAAATTATTTTTTAAATTTCGAAAAATAGCTTATTATTAAGTTTTTTACTATAATACATATATTATAAAAAAGCTGAATAGATTAAATAAAGTATGTGAATTACATTTCTTATGTTGCTATGCAAAAGAATATTAGTTGAAACATTTTTTTTCATTTCTTGAGATATTTATGCTCTCATTAAAGTTAAACTGCTCTCATGTTTTCAAATTAAGCCGTATATCCAAGCAGTTACTCTAAACCGGTCCAAGTTTCAAATTCGACTTATCTAGCGTACGTTGCTGGTAATAAGAAACTCTTTAACACCAGACACAAACCACTACCTCTCTGTCGAGTGGTTTAAGCAGATATTGGAGCCCCTAACAGTTGTAGATACATGGTGTCACTTAATGCCCAAAGGATGGCTTATTACCGGTAATTAGTCAAACTGCCGATTGTGGCCTAAGGTATACTATTCCGTTCAGCTGATTCACGCCTGTATAGCGCAGTTAACTGCGAATCTTAACAGAGGTTGAGAGGTATCGTTTCACCTAATTAAGTCCTTTTGCGCTAATAATCAGATCATCGTAACGACGAATATTGTACATATACACCTAACAGGCCGTAGTTCTACGCACAGTAACATATTTACATCATACAAGGTATTGCTGAAAAGTCTAGCGATAAGGATATACAAATGAAAATTACTGGCCGAACTACTAACACATGTAACACTCCCTAGAGTCAAATTAGTTATGAGGAGACCAAGTAAGTAGACTACCTTTTGATACCTAATCGTTTTGTTATCATTTGTTGTGTAGGGTCCCTGCGCTAATCAAGTAGGTACCTATACGGCACGGCATACCCTGAAATGTCTTTTACCAGGTATCCCTATTAGTCCGGGATGGGTACATAGGCATGGGGATTTAAGAAAGAACTAGTTTTATGTCAAAAGGCTCCTACCCTATCGCGCCTCTTTTGGCTATTACGGAATAATTCATTTGTAAAACACTTGATAACCATGCGTCGGCCTAGATTCCCCTTGGATTTCATGAAAGACTGGAGAGTCTGTGTGATTTGCGATGATGTAGAAGGTTACATGTTTGATTAATGGACCCTGAAGAAGTTATACAACGCTGTTCGCCTTTAATGAATTGTATAAACTACAATGTTTCAAAGGATTATGGAGGATTAGTGGTTTTCAACATCGA????????????????????????????????????????????????????????????????????????????????????????????????????????????????????????????????????????????????????????????????????????????????????????????????????????????????????????????????????????????????????????????????????????????????????????????????????????????????????????????????????????????????????????????????????????????????????????????????????????????????????????????????????????????????????????????????????????????????????????????????????????????????????????????????????????????????????????????????????????????????????????????????????????????????????????????????????????????????????????????????????????????????????????????????????????????????????????????????????????????????????????????????????????????????????????????????????????????????????????????????????????????????????????????????????????????????????????????????????????????????????????????????????????????????????????????????????????????????????????????????????????????????????????????????????????CGGGCGTACGCGCAACCGGTGACCCCCAGCAGGGTCGAGTCGTGGCCCGCCACTCGCCCGGCCGGCCGTTGGGGGCTCTCCCGTGTCTCCGAGCCCAGTGGCGGCGCACCGTCGCCGCCCGGGCCGCGCCGCGGCCGCGCATCGCCCGCTAGTGCCGCCTCGGCGCCCGCCCACAGCGCCCACGCGGACCGCTGCTCCGGGGCCGGCGCCCCGCGCACCTGCCGCCCTTCTCTACCCGCCCGGCCACGAGGCGTATTGGGGGAGTGTCGGGCGGCGTCCGCCGGCGCGCTGCCGCGGGGGCGCCCCGACGTGGCGCCCTTGCCGCCATCCCGCGCATGCAAGTCGGGCCCCCTCGCCGTCGCGCACACGGCCCGAGCACTGACCACCGGCGGGGGCTGACCGCAACCGGCGCCGGAGCGCTGAGCGCGTGGCCTCCCAACGCGCCCCCGGCCCGGGTAGGGTCGGCACAGGGGGGCCGGAGCGCGCGGCTCTCTCAGGCGGCGCGCGGAGCCGCGCGGGCGCCGGGCCTGTTTCCCCCCCAGACCCCTACCGCCGGCCCCCGCCCCCCGGCCGGCCCAGCCGCACCGGTGCCGCTGGGGCGCGGCCGGCTCGGAGGACTTGGCTCGCGCGCTTGCTCTGCTGGCCAGGTGAGCTCACCGATGGCGGCTCACGCCCTGCATGCGCCCCAGAGCTCGCGCCCCGCGGGGCGGCCCCCCCGCCGATGCGAGACGGGCGCGCCGCAGGGTTGCCACCGGCGGGGACGGCGGGCCTGGAGTACGTCGCGCCCGTCTCGCCGGGGTGTGGCGAGGGCGGGCGCCGGGCAAAGGTCGGACACGCCCGCACGGTATCGCTGCGGGCCCTGGCACGGCCGCGCTACCGGCGCCGCAACCAGCGGGGGGCGTAGGGGGGCGCTTCCGGGTCTCGCTCGCAGAGCGCGTCCACAGACGTCGCGGCGTGTTGGCGAGGACGCTCCTGCGAGTAGCGCCCGGCGCCGGATCCC     
C       TATTATATAAAATACCGAACGTTTTTTTAATTTTTAGTATAGAAGTAAAATTTTATTAAAAACTAAAATACTAATTAAAGTATATAATGAGAGTAGTATAATTTAATATAGAAATGTATAAAAAAAGTTATATATATTTATACCAATAGTGTAATACGAATTAAATGTAACATTTTAAGTAATTTCCATAAATAACAAAATTCAAAATTATATTTATTGTAATACAAAAATTCATCCTTAAAGAGGAATTCAACTGGAAATAAGATATTTATTGTCATCAAATATTGTAAGAATTTTATTATTATATTATTGACAGATACCTTGAATCTCTATTATGTCTAATTAATTGCTAATTGTTTATTTTTTTAAGTCCATTAGTAACAACACCTAAAAAAATAAAATTTCCTATTTTGGATTTTATTCATAATAATAAATTATGTAGTTTAGGTAAATTACTTCAATGAATTCCATTTAAATTAATATACTAAAAATCTTTGTGTATTTAATCATAAAAAAAAAGTGGAGTATGTCATATGTTGTGGATACTTAATAACTTATCATTTCAATTGGTTAGTATATAGTTGGGACATATGTTTTAAATCCGTTTAATTACAAAATTTTTAGAATAGCATGAGTAGATCAATTTTAAAGGTTTAATTATAATACTGAAATAAAATTCAATTAGCGTATTTAAAATTAAAAAAAATTGTTTTATATAAATTAAAGCTTATAAACGAACTTTAATTTTACTCAATTTAATTTAAATTCTCAATATAACAATCTAAACCACTATATTCAATGTTATATATAATTAAATTTTTTGAAAAAGTTCGAAAAATACCTTATAATTAAGTTTTTTACTATAAAACATATATTATAAACTAGCTGAATAGTTTGAACAAAGTTTATGATTTACATATCTTTTGTTGATTTGCTAGAAAATATTAATTGAATCATTTTTTTACATTTCTTGAAATATTTATGTTCTCATTAAAGTAAATCTGCGCTCATGTTTCCAAATTAAGCTGTATTTCCTAGCAGGTACTCTAAACCGGTCCAAGTTTCATATTCGACTAATTTAGCGTACGTTGCGGGTAAAAAGAATCTGTTTAACGCCAGACACAAACCACTACCTCTCTGTCGAGTCGTTTAAGCAGATATTGGAGCGCCTAAAAGTTATAAATACACGATGTCAATTAATGCCCATAGGATGGCTTATTACCGGTAATTAATCAAACGGCCGATTCTGGCCTAAGGTATACTATTCCTTTCAGCTGATTCACGCCTTTATTGCTCCATTAACTGCGACTCTCAACAGAGGTTGAGATGTCTCCTTTGACCTATTTAAGCCCTTTTGCCCTAATGGTCAGATCATCGTATGGACGCAGAGTATACATATACCCCTATCAGTCCGCAGAACTGCGAACAGTGACATATTCAGATCATACAGGGGATTGCTGAAAAGTCTGGCAATAATGATACACAAATGAAAATTTCTGGCCGAATGACTCACACATGCATCACTCCCTTCAGTCCACTAAGCTATAAGGAGACAAAGTAAGTCGACTACCTTTTGGAACCTAGTCGATTAGTTATCATATGTTATGTAGGGTAGCTTCGTTAACCAAGTAGGTACCTATACGGTTCGGCATACAATGAAATGTCTTTTTCCAGGAATCACTATTAGTCCGAGAAAGGTACATAGCCATGGGGTTTTCAGAAAAAACTAGTTTTATATTAAAAGGTTCCTACCCTATTGCCCCTCTTTGGGCTAACCCGGAATAATTCAATTGTAAAACACTAGATAATCATGCGTGGGCCTAGATCCCCCTTGTATTTGATGAAAGACTCGAGAGTCAGTGCGATTAGCGATGATGTAGCAGTTTACAAGTTTGAATAATGGACTCTGAAGAAGTTATAGAAGGCTGTTCGCCTTTAATGAATTGTATAAACTATAATGTTTTAAATGATTATGGAGGATTCGTAGTTTTCAACATCGAGGCTAGCGTTCGCCAGGTCTCTGACTGCCGGTCGCCTCGCCTGCTCTGCGGCATGTGTGGCAGATTAGCTGACCCCCGCCAGGGGGGCTGACCAACCTGAGAGTAGCACGTTTACTGCCCCGTGGAGTTGCGCCCCCGATAAATATCGAGAGGGAGAAGTGCGGTGGCCGTCAAGGCGCCATCGTCTTGAGAATTTTCAGGTACTATCTCGGACCCGCGGCGCACGCCGCCTTTGAGCGCCAACTCACGGACTGGCCTGCGCGACGCGCCTGGCGTTCGTCGGATAGCAACGAGCAACAGTCTGCTACGCCGCCCAGCGATACTAAACTGGATGATTACAGGCGGGGGAAGACCCCTGACGACCCATCTGAAATCCGTACTGCGCCGCAGGTGGCCGGCGCCACATCCAAGTCGCAGCGTTTCCCCCGCCGCCTTGGGGTCCACCGCAACGTGCCCGTGTCTCTTTACGCGCGTTGGGCGGAACCGTTCAGCCCCGTGACTGGCATCCACCCGGCCGGTCGGCGGAATGAAGTTTCAGCCTTAGTGCACATGGGCGGGACCGAGGAGTTCTGTGTGGGAAAAGCGATACTCTAGGTGGAAGCGTGCCTCCCCCTAAAGGGGTCGCCCGGCAGGATCGCACCCCCCTGCTCCTAGGCAGGATCGCGATAAACACCAGGTCGCCGGCCACCGGCGGGAGCCCAAGAAAAGCCGCTCCGGTAAAGTGTTGTCGTATTTGCCGTAGAATCGGATAGGCGCGGCTTCCCGCCGGTTCACCCTTATTGACAGCTCCGGCGTTGGTACGATCCCCGCGATAAGTCACAGAGAGGCGAGGGGTCATTTCGATGCTCAGCAAATCTGTTCGGCCCGCCGTATCGTGAGTTCTGGGATGTATGCAACAGGAAGGACCTTCTTAGCGCACCACCAGCCCTTCCGGGGACGAGTTGTGGCCGACGCTACGACCACGTCGACCGGACCGCGGCCTGCCCGGCCGGCTCATGTCCGGGCGTGCCCGCAACCGGTGCCCCCCCGCCGGGTCGACTCGTGGCCCGCCACGCGCCCGGCCGGCCGTTGGTGGCCCTCCCGTGTGGCCGAGCCTACTGTCGGCGCACCGTCGCCGCCCGGCCCGCGCCACGTCCCCGCATCGCGCGCTAGTGCCGCCTCGGCGCCCGCCCACAGCGTTCACGCCGGGCGCTGCTCAGGGCCCCGGGCCCCGCCCACCTGCCGCCCTCCTCTACCCGCCCGGCCATCCGGCGTGTTGGGAGGATGTCGGGCGGCGTCCGCGGGGGCCCGGCGGCTAGGCCGCCCCGGCGTGGTGCCCTTGCCGCCCTCCCGCGGATGCAAGTCTGGCCCCGGCGCCGTCGCGCCCACGGCCCGAGCACTGCCCACTGGCGGGCGCTGCCCGCGATCGGCGCCGGAGCGCAGCGCGCCTGGCCTCCCAACGCGCCACCGCCCCGGCGAGGGTCGGCACAGGGGGGCCGGCGCGCGCGGCTCCCTCAGGCCGCGCGCGGAGCGCCGCGGGCGCCGGTCCTCTTTCGCCACCAGGCCCCTACGGCGGGCCCCCGCCCCCCGGCCGGCCCAGCCGGGCCGGTGCCGCTGGGGCGCGGACCGCTCGGAGGACTCGCCTCGCGCGCTTGCTCTCCTGGGCGGCTGGGCTCGCCGAAGCCGGCTCACGCGCTGCATGGGCCCCAGGGCTCGCGCCCCGCGCTGCGGCGGCCCCTGCGATGCGAGACGGGCGCGGCGCAGGGTTGCCACCGGCGGCGACGGCCCGCCTGGCCCACGTCGCACATGCTTCGACGGGGGCTGGCGCGGGCGGGCGCCGGGCGAACGTCGGACACGGCCGCACGGTCTCCCTGCGGCAACCGGCACGGGCACGCTACCGGCCCCGCCACCAGCTCGGGGCGTAGGGGGGGGCTTCCGGGTCTCCCTCGCCGAGCGCGGCCGCAGACGTCGCGGCGTGTTGGCGAGGACCCTCGTGCGAGTAGCGCCCCGCGCCGGATCCC     
B       CATTTTATAAAAGACCGATCGTTTTTTTAATTTGTAGTTATGAAGTAAAATTTTAATAAAAACTAAATTACTAAATAAAGTATATCATGAGAGTAATATAATTTAATATAGAAATGTATAAAAAAATTTATATATATTCATACCAATTGTGTCATACGAAATAAAAGTGATATTTTAAGTAATTTCCATAAATAACATAATACTATATTAAATTTATTGTAATATAAAAATTCAACATTAAAGAGGAATTCAACTGGAAATATTATATTTATTGTTATCAAATATAGTAAGGATTTTAGAATTATATTATTGACATATGCCTTGAATCTCGATTACGTCTAATTAATTACTAATTGTTTATATTTGTAAGTCCATTAGTACGTACACTTAAAAAATTAAAATTCCGTATTTTGTATAATTTGCTTAGTAATATATTAACTAGTTTGTTTAAATTACTTCTTAGAATACAATTTAAATTAGTATACAAAAAATTTTAATGTATTTAATCATAAAAAAAAAGTGGATTATGTTTACTGTCGTGGATACTTAATAACTTATCATTTCTATAGATTAGTCTATAGTGGGAACTTATGTTTTAAATCCTTTCAATTACAAAATTTTTAGAATACTATTTGTAAATGAATTTTAAAGGTTTAATTATTATACTTAAATAATATACTATTAGCGTATTTAAGATTTAAAATAACTATTATATGTAAATAAAAGCTTCTAAAAGAACATTATATATACTCAATTTATCTTTAATTCTCAATAAATCAAACTTAACCACAATATTCATTGTTATAAAAAATTAAATTATTTAGGATAGTTCGCAAAAAAGCATATTATTAAGTTTTTTACAATAATACATATATTTTAAACTAGCTGAATAGTATGAATAAAGTTTTTGTTTTACATTCCTTATGTTGCTATACAAGAAATTACTTATTGAAAAATTTTTTTACATTTCTTGAGATATTTATGTTATCATTAAAGTAAATCTGCTCTCATGATTTCAAATTAAGTCGTATTTCCATGCAGTTACTCTAAACCGGTCCAAGTTTCACATTCGACTGATATAGCGTACGTTGCTGGTAATAAGGATCTATTTAACTCCAGACACAAACCACTACCTCTCTGTCGAGTGGTTTAAGCAGATATTGGAGCCCCTCAAAGATATAGATACATGTTGTCAATTAATGCGCATAGCATGGCTTATTACCGGTAATTAGTCAAACTGCCGATTGTGGCCTAAGGTATACTATTCCTTTCAGATGATCCACGCCTTAATAGCACCTTTAACTGCGACTCTCAACAGAGTTTAAGAGGTTTACGTTCACCTAATTAGGCCCTTTGGCACTAATACTCAGATCATCGTAAGGTCGCAAACTATATATATACACCTAACAGGCTGTAGGACTACGAACAGTGACATATTGACATCATACATGGGATTACTGAAAAGTCCGGCAATAAGGATAGACAAATCTAAATTCCTGGCCGAACTACTAACACATTTATCACTCCCTGCAGTCCATTGAGTTATAGGGAGACTAAGCAAGTAGACTACCTTTTGAAACCTAGTCGATTTGTTATAATATGTTGTGTAGGGTTTCTTCGTTAGTCAAGTAGGAAGCTATACGGCTCGGCATACCCTGAGATGTCTTTTTCCAGGAACCCCTATTAGTCCGGGATGAGAACCTAGCGATTGGAGTTTCAGTAAAAACTAGTTATATGTTAAAAGGTTCCGACGCCATTGCCCCTCTTTGACGTAAGACAGAATCATTCATTTGTAAAACCCTAGATAACCATGCGTGGGCCTAGATTCCCCTTAGAGTTCGTGAAAGACTTGAGAGTCTGTGTGATTTGCGATGATGTAGTAGTTTACATGTGTGAATAATGGACTCTCAAGAAGTTATATAACGCTGTGAGCTTTTAATCAATTGTCTAAACTATAATGTTTTTAATGATTATGGAGGATTCGTGCTTTTCAACATCGATACTAACGTTGGCCGGGTCTCTGAATGGCGGTCGCCTCGCATGCTGATCGGCATGTGTGGCAGATTAGCTAACCGAAACCAGGGGAGCGGACCAACCTGAGAGTGGCACATTTAATGCCCCGTGGAGTTGTACGCCCGATAAATATGGAGAGGGAGAAGAGTGGTGGCCGTCAAGGCGCCATCCTCTTGAGACTCTTCACGTACGATCTCGGATCACCGGCGCACGTAGCCTTTAGGCGCCAACTGACGGACTGTCCTGCGCGAGGCGACTGGCGTTCGTAGGATATCAATGGGCATCCGTCGGATACGCGGCCCAGAGGTGCGGATCGGGATGCTTACAGTCGGGGGAAGACCCCTGACGGCCCATCTGGAATCCGGACTCCATCGCAGGTGGTGTACCCCTCAGCCAAGTCGCAGCGTTTCCCCCGCCGCCTCGGGGTCCACGGCAATGTGCCCATATCTCTTTACACGCGTTGGGCGGAGCCATTCAGCCCCGTGACTGGCTTCCACCCGGCCGGTGCGCGGAATGAAGTATCTGCCTTAGTGCACATGGACTGGGCCGAGGAGTTCTGTGTGGGAATGGCGATAGGCTAAGCGGACGCGTGCCTCGACCTATCGTGGTCGCGGGGCAAGATCGCCCCCTCCTGCTCCTAGGCATGATCGCTATATCCACAAGTTCTTCGTCCACCGGCGGGAGCCCAACAAAAGCCGCCCCGGTAAAGTGTTGTCGTATTTGCCGTAGAATCGGAAAGGCGCGGCTTCTCGTCGGTGCAGCCTATCGGACAGCTCCGGCGTGGTGAAGATCCGCGCGATAAGGCGCAGGGAGGCGAGGGGTCCTAAGGATGCTCAACAAATCTGTTCGAACCGCTGTATCGGGAGTTCTAGTATGTATGCACCAGGAGGGTCCTTCTTCGCGCACCACCGGTCCTCCCGGGCACGGGTTGTGGCCGACGCGAGGACCACGTCGACCGGACCCCGGCCTCGCCGCCATGCTCATCGCCGGGCGTGCGCGCAACCGGTGGGCCCCCGGCGGGTCGAGTCGTGGCCCGCAACGGGCCCGGCCGGCGGTTGGGGGCTGTCCCGTGTGCCCGAGCCCACTGGCGGCGCTTCGTCGCCGCCCGGCCCGCGCCGCGGCCGCGCATCGCCGGCTAGTGCCGCCTCGGCGCCCGCCCACAGCGGCCAGGCGGAACGCTGCTCACGGGCCCTGGCCCCGCCCACCTGCCGCCCTTCTCTACCCGCCCAGCCACGGGGCGTATTGGGGGGGTGTGGGGCGGCGTCCGCCGGGGCCCTGCGGCGCGTCCGCCCCGACCTGGCGCCCTTCCCGCCGGCCCGCGGATGCAAGTCGGACCCCAGCGCCGTCGCGCGCAGGGCCCGAGCACTGGCCACTCGCGGGGGCTGCCCGCGACCGGCGCCGGAGCGCAGAGCGCCCCGCCTCCCAACGCTCCCCCGGCCCGGGGAGGGTCGGCACAGGGGGGCCCGCGCGCGCGGCTCCCTCAGGCGGCGCGCGGAGCCCCGCGGGCGCCGGGCCTTTTTGCGCACCACACCCTTACGGCCGGCCCCGGCCCCACGCCCGGCCCAGCCGGGCGGGCGCGGCTGGGGCGCGGGCGGCTCGGAGGACTGGCGTCGCGCGCTTGCTCTGATGGCCAGCTGCGCTCACCGACGCCGGCTCACGCCCTGCATGCGCCCCAGGGCGCGCGCGCCACGGTGCAGCGGCCGCTCCGATGCGAGACGGGCGCCCTGCACGGTTGCCACCGGCGGGGACGGCGCGCCTGGAGTACGTCGCTCCGGCCTCGCCGGGGGCGGGGGCGGGCGGGCGCCGGGCAAACGTCGGACACGGCCGCGTGGTATCCCTGCGGCCCCCGGCACGGGCGCGCTACCGGCGGCGCAACCGGCTTGGGGCATAGGGGGGGGGTTCCGGGTCGTCCTCGGCGAGGCCGGCCGAAGACGTCGGGCCGTGGTGGCGAGGATGCTCCTGCGAATAGCGCCCCGCGCCGGATCCC     
A       CATTTTAAAAAATACCGATCGTTATTTTAATGTCTAGTATAGAAGTAAAAATTTAATAAGAACTAAATTTCTAATTAAAGTATATAATGCGAGTAGTATAATTTAATTTAGAAATGTATAAAAAAATTTATATATATTCATACCAATTGTGTCATACAAAATAAATGTAATATTTTAAGTAATTACCATAAATAACAAAATTCTAAATTATATTTATTGTAATATAAAAATTCAACCTTAAAGAGGAATTCAACTGGAAATATTATATTTATTGTTATCAAATATAGTAAGGATATTAGAATTATATTATTGACAAATACCTTGAATCTCGATTACGTCTAATTAATTACTAATTGTATATGTTTTTAGGTCCATTAGTGCATACACTTAAAAAAATTAAATTTCCTATTATGTGTTTATTTCTTATTATTAAATTATGTAGTGTTGCTAAATGACTTCATAGAATTCAATTTAAATCAGTACACCAAAAATTTTAATGTATTTAATCATAAAAAAATAGTGGATTATGTATAATGACGTGGATAATTAATAACTTATCCTTTTTTTAGGTTTGTCTATAGATGTAACCTATGTTCTAAATCCTTTCAATTACAAAATTATAAGAATTGTCTTTGTAAATGAATTTTAAAGATTTAATTATAATACTTAAATAAAATACTGTTAACGTATTTAAGATTTATAAAAATTTTTTTATATAAATTAATGCTTTAAAAAGAACAGTAAGAATACTCAATTTTAATTAAATTCTCACTTTATCAAACTAAACCACAATATTCAATGATATATCTGATTAAATTATTATAGAAAGTTCGCAAAATAGCTTGTTATTAAGTTTATTACTATAATACATACATTATAAACTAGCTGAATAGTTTGAATAAAGTTTTTGATATACATTTCTTCAGTTGTTATTCAAGAAAATGTTAATTGAAAAATTTTTTTTCATTTCTTGATATATTTATGTTCTAATTAATGCAAATCTGCCCTCATGTTGTCAAATTATGTCGTATTTCCGAGCAGTTACCCTAAACCGGTCCAAGTTTCATATTTGACTGCTATCGCGTGCGTTGCTGGTAATACGAATCTGTTTAACACCAGACACAAGCCACTACCTCTCTGTCGAGTGGTTTAAGCAGATATTGGAGTCCCTTAAAGTTATAGATACATCTTGCCAATTAATGCGCATAGGATGGCTTATTACCGATAATTAGTCAAACGGCCTATTGTGGCCTAAGGTATACTATTCCTTTCAGCTGATTGACGCCTTCATAGCACCGTTAACTGCGACTCTCTATAGAGGTTGAGATGTCTTCTTTGACCTAATTAAGTCCGTTTGCACTAATAGTCAGATTATCGTAGGGTCGCACATTCTATATAAACCCCTAACAGGCTGTAGGTCTACGAACAGTTACATATTTACATCATACAAGATATTGCTGAAAAGTGTCGCACTAAGGATATACAAATGTAAATTACTGGACGAACTACTCAAACATGAAGCACACCCTACAGTCCAATGAGTGATAAGGAGACTAAGCAAGTACACTCCCTTTTGAAACCTAGTCAATTTGTTATCATATGTTCTCTAGGGTCTCTTCAATAATCAAGTAGGTAGCTGTACGGCTCGGCATACTCTGAAATGTCTTTTTCCAGGTATTACTATTAGTCCGAGTTATGTACATAGACATGGGGGTTTCAGAAAAAACTAGTTCTATGTTAATAGGTTCCTACCCGAGTGCCCCTCTATACTCTAAGACGAAAGAATTGATTTGTAAAACCCTAGATAACCATGCGTGGGCTTAGATCCCCCGAGTATTTCATGAAAGACTTGAGAGTCTGTGCGATTTGCGATGATGTAGTAGTTTACAAGTCTGAATAATGGACTCTGAAGAAGTTATACAACGATGTTGGCATTTAGTGAATTGTATAAACTATAATGTTTAAAAGGATTATGGAGGATTCGTGGTTTTCAACATAGATTCTAGCGTTCGCCAGGTCTCTGAATGACGGTCGCCGCGCCTGCTGCGCGGCATGTGTGGCAGGTTAGCGAACCCACACCAGTGGCGCGGACCAACCTGAGAGTAGCACGTTTAGTGCCCCGTGGAGATGTACGCCGGATAAATATGGAGAGGGAGAAGCGCGGTGGCCGTCAAGGGGCCATCGTCTTGAGAATCTTCACGTACGATTTCGGTCCCCCGGCGCACGCCGCCTTTAGGCGCCAACTCACGGACTGCCCTGCGCGAAGCGCCTGGCGTTCGTAGGATAGCAACGAGCAACAGTCTGTTACGCGGCACAGCGATACGAATCGGGATGATTACAGTCGGGGGAAGACCCATGACGACCCATCTGAAATCCAAACTTCGTCGCAGGTGGGCTCCCCCAGAGCCAAGTCGCAGCGTTTCCCCCGCCGCCTTGGGGTCCACAGCAAGGGGCCCATGTGTCTTTACTCGCGCTGGGCGGAGCCGTTCAGCCCCGTGACTGGCATCCACCCGGCCGGTCGGCGGCATGAGCTATCAGCCTTAGTGCACATGGACTGGACCGTGGAGTGCTGTGCGGGAAAGGCGATAGCCTAAACGGAAGCTTGCCTCCACCTGACCTGGTCGCTGGGCCAGATCGCACCCCCCTGCTCCCAGGCATGATCGGCATATAAATAAGGTCTCCGGCCACCGGCGGGACCCCAAGATAAGCCGCCCCTGTAAAGTGTTTTTGCATTGGCCGTAGAATCGGAAAGCCGCGGCTTCTCGCCGGTACAGCCTAATGGACAGCTCCGGCGAGGTCACGATCCCCTCGATAAGTCACAGTGAGGCGAGGGCTCATAAGGATGCGCAGCAAATCTGGTCGGGCCGCGGTATCGGGAGTTCTCGTATGGATGCAACAGGATTGACATTCTTAGCGCACGACGAGGCATCACGGGGACGAGTTGCGGCCGACGCCACGACCACGTCGACCGGACAGCGGCCTCCCTGACACGCTCATCTCCGGGCGTACGCGCAACCGGTGACCCCCCGGCGAGCCGAGTCGTGGCCCGCCACTCGCCCGGCCGGCCGTTGGGGGCAGTCCCGTGTGACCGAGCCTACTGGCGCCGCAGGGTCGCCCCACGGCCCGCGCCGCGCGCCCGGATCGCCCGCTAGTGCCGCCTCGGCGCCCGCCCACAGCGTGCACGCGGAGCGCTGCTAAGGGGCCCGCGCCGCGCGTACCTGCAGCACTTCTCTACCCGCCCCGCCACGCGGCGTATTGGGCGGGTGCCGGGCGGCGTCTGCCGCCGCCCTGCGGCGGGGCCGCCCCGACCTGGCGCCCTTGCCGCCTTTCCGCGAATGCAAGTCGGGCCCCAGCGCCGTCCCGCACACGGCCCGAGCACGGCCCACTCGCGGGGGCCGGCCGCAACTGGCGCCGGGGCGCAGAGAGCCGCGCCTCCCAACGCGGTCCCGGCCCGGGCAGGGTCGGCACAGGGGGGGCCGCCCGCGCGGCTCCGTGAGACGGCGCGCGGAGCCCCGCGGGCGCCGGGCCATCTTGCCCGCCAGACCCGTGCGGCGGGCCCCCGCCCCCCCGCCGGCCCAGCCGCGCAGGCGCCGCTGGGGAGCGGCCGCCTCGAAGGACTCGGCTCGCGCGCTTGCTCTGCTGGGCAGGTGCGCTCACCGAGGCGGGCTCACGCCTTGCATGCGCCCCAGTGCGGGCGCCCCCCGGTGCGGCTCCCCCTGCGATGCGAGACGCGCGCGCCGCACGGTTGCCACCGGCGGGGACGGCGCGCCTGGACAACGCCGCTCCTGCCTCGCCGGGGGGTGGCGCGGGCGGGCGCCGGGCCAACGTCGGACACGCCCGCACGGTATCCCTGCGCGCCCGGGCACGGGCGCGCTACCGGCGCCGCAACCGGCGCGGGCCGTAGGCGGGGGCTTCCGGGTCCCCCTCGCCGAGGGCGGCCGCAGACGTCGCGCCGTGTTGGCGAGGACGCTCCTGCGAGTACCGCCCCGCGCCGGATCCC     
