# Supplementary material for: A simple method for data partitioning based on relative evolutionary rates
Source: PeerJ. 2018 Aug 28;6:e5498. doi: 10.7717/peerj.5498 (PMC6118207; doi:10.7717/peerj.5498)
Supplement: Data S1 — The datasets are provided in the PHYLIP format. [file peerj-06-5498-s002.zip › DataS2/AS1-6.phy]

17  4000
out     ATATGTATTATTAAAAATTCTAAAAGTATTTTTAATAAATGATCGATGCATTATATTAAATCAGATCTATTAACCAAAAACGCAAAGTCACATCTTTATAATAAATAACGATATAGAGTATTTTCTTAGTGCCTCTGCGTATATACATATTATGGAGAGGAATAATAAAGTTTACTTATTAATTTCACGATTTATTATACATTCAATAATTGTATATACTATTGGTTACGATGAATCATATATATTTAGTAAAACTCTATCGATAATAAATGCGTTTTTCTTCAGATGAAGTATATATAAGTTACAATAAATTTTAGATATTCATTTTTTATTTTCAAGTTTTATTATATTTAATATAATTGTTAATAGAAGGAAATCAACGATTCATATAGTATAAACTAAACAACTTTCCTTTTTGTTGTCATGTCATAGGAGTATTTAATTATTTTTTGAATAGGATTAATTGTAGTGAGATTGAAAGCCAAATTAAGAATAAAAAAATATAGTAAAAAATAGAGTACAAGTGAGTAGAAACAATAAAATATTTTTTATTAATTTAGACATGACTATGGTTTATTAAGGTTTTATTCTTAAGAGGTTTAAAATGTATTCAATCTATATTCTTTTATTAGTATAGTATTAATAAAAGATTTATTGGTACACGTATTTTTCTAATCGTATATTTAAAAAATAGAGTCTATTTATCCTGTCACTAAATTGTTATTCAGAATGCCTTTATATGTTAATCTCAATATACTAAAATAAGTTTGATTCTTAAATTGCGCAAAAAGAAGGTTCACTTTAATAACTATAACTAGAAATGATTTTTATTAAAACTTAAGAGTATCACATGGTGACATAAACATTTTAAAATTTATTACATTTTAATTTATTTAAATTAATACGAATGATAATTGAATGATACTTTATTCAATTTTTACTAGAATTACTCAAACATATAAGAAAACTCTTATTGCTCAATTTATTTACTTCGAGTGGTTTAATGGAAATTACTCTGTCTGCCTCTAAGCGGCAGTCATAGATGCTATAGTAGATTTTACCATTAATCTATTTGTAATAAGCGCTTCCTTTAAGAGTCTGTATGAGTAGGCTTACTTTCTTCTCTAAAGGGGGAACGTAAGTTTTTGCAAACTACACTTCACACCAGCGCTTCCATTCTACTGGTTTCTGAATTAGATTAGTAATACGCGTTTAGAAATACAAAATTACTGCAGGACTGGCCATTTGTTAGGACCTAGATGTTTACCACCTTTTTTGAGCGCAAAGGTCCGAAAACGTGACAGGGCGGTAGTGAGGTCCTGCAAACACAGATTCAGTGGATAACGCCTTGATCCTTAGCGCTCCCTACATCTTACTGTTTAATGTCGATTAGACCTGCATCATTGGCCAAATGTTGAAATATAACTCTTTTACATATATGAGCGAAACACACTCGTAGAGGCAACTCAACTCTTTGCATATTCAGATTATTTGCTTGCGCGAGTACTTGGCCACACTAATATGGTTATTTCTAACATTATATCTGCAGTCACAACTCGGAACGGGATACCTCATTCACTCTCATAGATCACTGCATTCCATTATATAGCGAGGTTATTTTTTATGTGTTTCCTGACCATCAATAGGATGCCCGGAAATACACCCCTCATCTAGCTCCACTTCTGGACAAAGAGGTAACGATGGAGTAAACTCATTCTCGTAACTCTAAAATACTCACACCTGAGGTTGAAACTACCTTACAACAGTTGAATGAGCTGATCAGGGTTTGAGGCACTATTAATCAAAATTATGTCTTAAGCATCAATGTGTCGAGATGGGGATGTTATACTCGCACACTCCTACCCGTGCGCGGCGAAGATCAGTGAAGCAAAAAGCGATATAAGACACATATTTACCGCGCCTACAGTCGATCACATCATGGCAAACGAGTGCTCACAAGAGAGTTTCTGGATAATAATTAAGATGTACACATAGGATTCCCACTCCGCGCCCCTCAGACAACATGGTCCGTACATAGCAGGTGTGGGGGTGACCTGAGATGTACTAGGCCGTGGTGTCTGGCGCCGATCCCAAGGCGTTCCGGGCGTGTGCTCGGCTGCGCTTCCTCTACTCCAAGGGGCCGCGATTGGAGTAGGCGTGTGTCTTGGGCGGACCGCTATAGGAAGGAGTGCCCCTTTGTACAATCGTGCTTTTCCTATCGCACCGGTCGCCAGGGTCGTCCATCCGCATGATGAATCACGCTGATCTACCGGCGAAGAGGTGGGCTGCCTATGGCAGATGCTGTGTGAAATTAGGAAACTCCATCAGCTCAGCACAACCGAGGTCCAGACGGCCGTGCGCGTAGCCCATGCGCTGCGATAACGCAGCAGCCACCGCAGTTGAGCTGATAGCCCTGCGTGCCACAAGGATAAGGATTCTGTCTCTGGCGGTATGTGCGCGATGTTCCGGCGATTGGAAGCGTTTGCCGGGGAACCGCCGCGACCCCGTTCCTTCTGCGCCTTTCCAACACTCGGATGCTTTCACATATATGTAGGGGCCCAGCAGGCGGCGATTACCCAGGGTCCCGCAGTATAAGCGTAATACCACTTGAATCGACCACCTGACCTTCCTCAGCTGCCTGGACCGCGCCTGTTTGGACAGCCGTTTAGGAGGACCGAACGCCCGGGACCGCGCATACAGGTTGATAGCGTTGCGGCCAATCACCAGCCCCCTAACTGAGTCTACGCACTTTGCCGTAAGTACTCGGGGTACGGCGCCTATACCGCCGAAAGGCTTGCCTGAAGAAAGCACTAACGGACGTTCACCCGCAAGGACTTAAGGCGAACAGAGTCGCCACCCTCGCGGAACCCACCGGTCGGGTTACGCCGACGAGGCCGGCGTGCCCTACATAGTCCACATAGCTCTGATCTACGAGAACCCTGTATGATGATACGGCCAGCACGGGAACCGCGTTCCCTGAGCATATAACAATCTAAGAATGTGCGCCGAGGCTGGAGGGGGCCCCCCAGTGACGGGGAGCCCTTCGGCGCTCGGCGCGCGTTACCACCAGCGCGGGGAGGGCCCAGGGCATCCGCATCCGGCGCGTGCGCAGCCCCCCCGGCGGCCGCCGCGCTCGCCGCCGCGTCGCCGGGCGGTCTCGCGGGCCCCGTGCCCCGCGGCGAGGTGAGCCCCGCCCGCCGCACGCCGTCTCTACGCGTGCCTGACGCGGCGCCCTACGGGCCCGCTGCGGATCGCCGCTTGGCGCCGCCCCCGTCGCAGGCGGGCGCCCGGTCGGTGCGCTCGGCGGAAGGTTCCCCGGTGGCCCATCGGGCGCGTCCGCTCAGGCGGGGCTCCGGCGGTCCGGGCGGGCAGGCGCCCGCCGGCCCCCGGCGGCCCCGCGGCCGTTTCTGTGGTCGGGCGTCGCCACCTGCGCGGGAAGCGTGCAGCCTGCCGCGAGCCGATGTGGCGACGCGCCCGTCGTGCTGTGCGACACGGGGGGGGGCACGGCCAGCCCGCCGCGGGGCCATCGGGCACGTCCTGCCCCCTCCTTAGCTGCTGGCCTCATAGTGGGCTGCCGGCGTTCCGAGGCCAAATGTCCGACTCTCGACGAGCCCGGCCCCCCCCGAGCGGGGGGGCACGACGGAGCGGGGCCGGGGCGTGCTTTCCTCGGCGGAGCCCGTCCCTGGTCGACCGTCAGCCTTGCCGCCCGGGTGGGGTCAGGCTGGGCGTCGGTCACGGCTTGCGGCCCCAGAACCGGCCCAGGGGTCGTACTTGGCCGAGAGCCGGCGGCGACGCAGGTCAGCGCGCGCGCGGGACACCGCCGTCCGGCGCCGGTGCCAGCCGTCACCCCGAGCTCAGGTCTCCTTCGCATTGCGGCACCGGCTAGGTCGGCCCCCCCCTGGGAGGCCAGCGGAGTGTAAGGACCGGCAGGGCGCCCGGAACCCGCCACACCGCGCGGTCGGTGTGTCCCCTTCCCGAGGGGAGGCGGCCGGCGAGGGGT     
P       ATATGTATTATTAAAAATACTAAAAGTAATTTAAATAAATGATCGATACATTTTAATTACTCAGATCTATTAACCATAGCCTAAAAGTCACACCTTTATAATAACTAACGATAGAGAGTAGTTTCTTAGTGCCTTTGCGAATATACATATTATGGAGTAGAATATTAAAATTTCTTTATTAATTTCATGGTTTATTATACATTCAATAATTGTATATACTATTGGTTACGATGCATCAAATATATATAGTAAAACTCTATCGATAAATAATGCGCTTTTTATCTGAAGAAGTTTAAGTAAGTTAGAATAAAGTTTAGATATTCAATTTTTTTTCTCAAGTTTTCTTAAATTTAAAAGAATTGCTTATAGAAGGAAATCAACTATTCATATAGTATAGACTATAAAACTTTCCTTTTTAATGTCATGACAAAGGAGTTTTTAAATATTTTTTGAACAGGAATAAAAGTACTTATATAGAAAGCCAAATAAAAAAAAAAAACAAATAGTAAAATTTAGAGTACAAATGATTATAAACATTAAAATATATAATTTTAATTTAGACATTACTATGGTTTCTTAAGGTTTTATTCTTAAGAGGCTTAAAATGTATTCAATCTATATAATTTTATTAGTTTAGTATTAATAAAATATTTTTTGGTATACTAAATTTTCTAATCTTAGATTTACAAAATATAGTCATTTTATCTTGTCACTAAATGATTATTCATAATCCCTTTATATATTAATCTCTATATACTAAAATAAGGTGACTTCTTAAATTGGGAAAAATGACAGTACATTTTAATAACTACAACTAGAAATGTTTTTTATTATAACTTAAGAGTATCTCATGGTGACATAAACATTTTAAAATTCATTAAATTTAAATTTATTTAACTTAATACGAACAATAGATGAATGAAACTTTCAACAAATTTTACTCAAATTGCTCAAACGAATAAGTATACTCTTATTGCTCAATATATTTACTTCGCGTGGATTATTTGAAAGTACTCTGTCGGTATCTAATTGTCATTCATAAATGCTATGGAAGATTTTAACATTAATCTTTGTGTAATAAGCGCTTCCTTAATGTGTGTGTAGGAGTAAGCTTACTTTCTTCTCTAAACGGGGAACGCATGTTTTAGCAAAGTACACTTCACACCCGCGGTTCCATTCTTCTAGTTTCTGAATGAGAATAGTTATAGTCGTTTAGAAATAAAAAATGTCTGCAGGACGGTCCATTTGGTAGGACCTAGATGTTTATCAACTATTTCAAGAGTAAATAGCCGAAAACGTGGCTGGGCGGTAGTGTGGTATTGCAAACACAGATTCAGCGGATAACGCCAGGATCCTAAGCCCGGCTTATATCTCTCAGTTTCCTGTCGAATAGAGCTGTAACATTGGCCAGATGATGAAATATAACTATTTAATATATATGAGCTAAACACCCTAGTAGACGCAAATCAACCTTTTTCATATTAAGATTATCTGCTTGTGCGAGCACTTGGCCACGCTAATCTGGTTACTTCTAACATGATATGTGCAGTCAAAAGTCAGAACTAGATACCTCAATGATTCTCATAGACCGTGGCATTCCATGCTAAAGCGAGGTTATATTTTATTCGTTTCTTGACCATCACTAAGACGTCCTGAAATATACCACCCATCTAACTCAACTTTTGGAAAAAGAGGTAACGATTGAATAAACTCATGATCGTAACTATAAGATACTTACACGTGCGTTAAAAACTACCTTACAACAGTTGATTGATCTGATCAGGGTATGAGGCACTAGTTATCAAAATTATCTCTTAAGCATCTATGTGTCGCCATGGGCATGGCACACTAGAACACTCCTAGCCGTGCGCGTCGCAGTTCAGTGTAGAAAAAAACGATATTAGACTCACATCTAAAGCTCGTATAGTCGATCACTTCACGGCAAACGAGTGCTCACAAGAGAGTTTCTGTATAATAATTAAGATTTACACATAGGGTTCCCTCTCCGCGCCCCTCACACAATATTGTCCGGACCTAGCAGGTGTCGGGGTGACCTTAGATGTAATAGGCCGTGGTGTCTGGGGCCGATCCCAAGCCGTTCCGTGCAGTTGCTCGGGTGCGCTTCCTCTACCCCAAGGGACAGGGATCGGCGCAGGCATATGTCTTGGGTGGACGGATAGAGGAAGGAAAGCCCCTTTGTATTATCGTGCTGTTCCTATCGCACTGGTCGCCAGATTCGTCAATACGCATGGTGAACCACGCTCATCCAACGGCCAGGGCGTGGGCTGCCTGTGAGAGCTGGTGTGTGAAATGAAGAAAGTGCATCAACTCAGCATAACCGAGGTCCAGACGGCCGCCCGCGTATCCCATGCGCTGCGCTAGCGCAGCATCCACCGCAGTTGAGCTGATAGCCGTGCTTGGCACAAGGGTTAGGATTCTGTCTCTAGCGGTATGGGCGATATGTTCCGGTCATTGCAAGCGTATGCCGCGGAACCGCCCCGACCCCGTTCCTAGTGCCGTTTACCCACACTCGGATGGTTTTACATACAAGTAGGGGCCCAGTACGCGGCCATTACACAGAGTCCCCCAGTATAAACGTAATACCACATGAGTCGACCACCTGACCTTCCGCAGGTCCCCGCACCGCGCCTTTTTGGACAGCCGCTTGGGAGGACCGGCCGCCCGGGAGCGCGCATACAGGTTGATATCGTTGCCGCCATTGACCAGCCCCCTAACTGAGTCTCCGCACTTTGCCGTAAGTACTCGTAGCACGGCGCCTATACCGCCGAAAGGCTTGCCTGATGAACGCACTAACGGGCGTACACCGGCATGCACTGAAGGCGAACAGAGAGGCCACCCTCGCGGAACCCACCGGTCGGGGGACACCGACGAGGCCGGCGTGCCTTACATAGTCCACATAGCTGTGAACTACGACAACCCTGTATGATGATACGGCGAGCACGGGAACCTCGTTCCCGGAGGCTATAACAGGATAAGGATGTCCGCGGAGGCTGGAGGGCGCGCCACAGCGATGGGGAGCGCTTTGGCGCTCGGGGCGCGTTGCCACTAGCGCGGGGAGGGCCCAGGGGATCGGCATCCGGGGCGTGCGAAGCGTGCCCGCCGGCGACCGCGGTCGCCGGCACGTCGCCGGGCGTGCGCGCGGCCCCCGTGCCCCCCGACGAGGTGATCCCCGCCCGCGGGACGCCGTCTATACGCCTGCGTGACGCGGCGCCGTAGCGGCTCCGTGCGGAGGGCCACTTGGCCGCGCGCCCGTCGGGGGCGCGCGCCCGGTCGGTGCGCTCGGCGGAAGGTTCCCCGGTGGCCCAGCGGGCCACTCCGCTAAGGCGGGGCTCCGGCGCTCCGGGAGGGCAGGCCCCCGCCGCCCCGCCGCGGCCCCCCGGCCTTTTCTGTAGTCGGGCCTAGCCAGCTGCGGGGGAAGCGTGCAGCCTGCCGCGAGGCCATGTGGCGACGCGCCCGTGGGGCTCGGCGACACGGGGGGGGGCGCGCCCAGCCCGGCGCGGGTCGAGCGAGCACGCCCGGCCCCCTCCTTAGCTGCTAGGCTCATAGTGGGCTGCCGGCTTTCCGCAGCCGAATGTCCGACTCTCGACGAGCCGGTCCGTCCCGGTCCGGGGGGGCACGACTGAGCGGGGCCGTGGCGTGCTTTCCTCGGCGGAGCCCGGCCCTGGCAGACCATCAGCGTTGCCACCCGGGTGGGGTCAGGCTCGGCGCCGGCCAGGGCTTGGAGCCCCAGAACCCGCCCAGGGGTCGTACTTGGCCGAGAGTCAGCGGCGACGCACGTCAGCGCGCGCGCGGGACCCCGCCGTCCGGCGCGGGTGCCAACCGTAAGCCCAAGCGTAGGCCTCCTTCACACGCCGGCGCCCGCCAGGCCGGCCCCCCCCTGGGGGGCCAGCGGAGTCTACGGACCGGCCGGGCGCCCGAGACCCGCCACACCGCGCGGTCGTTGTTGCGCCATCCACACGGGACCCCGCGGGCTAGGGGT     
O       ATATGTATTAATAAAAATTCTAAAAGTAATTTCTATAAATGATCGTTACAATCTAATAAATCTGATATATTAACCATAACCGAAAAGTTACATCTTTATAATAACTAGCGATAGTGATTATTGTCTTAGTGGATAGGCGAATATACATATTATGGAGAGGAATATTAAAATTTAATTATTAATTTCACGCTTTATTATACATTCAATAATTGGATACACTATTGGTTACGGTGAATCATTTATATTTTTGAAAACTCTATCGTTAATAAATGCCCTTTTTATCAGAAGATGTTTAAATGAGTTAGAATAAAGTTTATATATTCAATTTTTATTTTCAAGTTTTTTTATATTTAAAATAATTGTTTATAGAAGGTAATCAACTATTCATATAGTTTAGACTATACAACTTACCTTTTTGTTGTCACGTTAACAGAGTTTTTAATTATGATTTGAATAGGATTAAAAATAATAAGATTGTAAGCCAAATTAAAAAAAAATAAATATAGTAAAAAATAGAGTACAAATGAACGCAAACAATAGAATATATGATTTTAATTTAGACATTACTATGGTTTATAAAGGTTTTATTCTTAAGTGGGTTTATATGTATTCAATCTATATTCTTTTAATAGAAAAGTATTATTAAAAGATTAATTGGTAAACGAATTTTTCTAATCGTACAGTTAAAAAATATAGTCTTTTTATCTTGTCACTAAATAATTATTCAGAATGCCTTTATATGCTTAACTCGATATACATAAATAAGGTGTCTTCTTCAAATTCGAAAATCAAATGTCCACTTTTTTAGCTACAACTAGATATGATTTTTATTATAACTTAAGAGAATCACATGGTGACATAAACATTTTAAAATTTATTACATTTTAATTTATTTAAATTAATACTAATTCTAAACGAATAATACTTTCTACAAATTATACTCAAATTGCTCAAACATATAAGAAAACTCTTATTACTCAATAAATTTACTTGGAGTGGTTTAAGAGAAATTACACTGTGGGTGTCTAATCGGCAATGATAAATGCGATAGAATATTTTAACATTAATCTTTTTGTAATAAGCGCTTCCTTTAAGCGTCTGTAGGGGTAAGCTTACTTTCTTCTCTAAACGGGGAACCGCTGTTTTTGCAAAGTCCACTTCACCCCCGCGCTTCTATTCAACTGGATTCTGACTGAGAATAGTAATAGGCGTGTAGAAATACAAAATGTCTGCAGGACGGTCCATTTGGTAAGACCTAGATGTTTATCACCTTTTTCAAGAGCAAAGAGCCGAAAACGTGACAGGGCGGTAGTGTGGTATTGCAAACAAAGATTCAGCGGATAACGCCATGATCATTAGCCCTGCCAAGATCTTTCTGTGTGATGGCGATTAGAGCTGTAACATTGGCCATATGACGAAATATACCTATGTAGTACATATGAGCTAAACACCCTAGTGGAGGCAAAGCAACCCCTTTTATATGAAGATTATTTGCTTTTGCGAGTACTTGGCCACGGTAATCTGGTTATTTGTAACATGATATATGCAGTCACAATTCAGAACGGTATACGTCAGTAACTCTCATAAACCGTTGCATTCCATGCTAAAGCTAGGCTAGGTTTTATTCGTTTCCTGGCCATCATTACGATGCCCTGAGAAACACCCCCTATCTAGCTCTACTTCAGGAAAAAGAGGTAACGATTGAACTAACTCATTATCGTAACTCTAAGATTATAACACCTGGGTTAAACACTACCTTTCAACAGTTGATTGAGGTGATCAGGGTTAGAGGCACTATTTATCAAAATGATTGCTTAAGCATCAATGTGTCGAGTTGGGGATGGCATACTTGAACACTCCGAGCCGTGCTCGGCGCAGTTCAGTGTAGTAAAAAACGAAATTAAACACATATCTACTGCGCGTAAAGTCCATCACTTCGCGGCAAACTAGTGCTCTCAAGAGAGTTGGTGTATAATAATTAAGATTTACATGTAAGGTGCCCTCTCCGGGCCCCGCAGACAATATTCTCCGTACGTGGCAGGTGTCGGGGTGCCCTTAGATGTACTAGGCCGTGGTGTCTGCCGCCGATCCCAAGTCGTTCCCGGCATCTGCTCGGCTGCGCTTCCTTTACCCCAAGGGGTGGGGATCGGCACAGGCGTATGTATTGGGCAAACCGATATAGGTCGGAGTGCCCCTTTGTACCATCGTGCCATTCCTATCTCACTTGTGGCCAGATTCGTCGATACGCATGTTGAATCACGCTCATCGAACGGCAAGGGAGTGGCCTGCCTGTGAGAGCTGGTGTGTGATATAATGAAAGTCCATCAACTCAGCACCACCGAGGACCCGACGGCCGTGCCCGTAGCCCAGGCGCTGCGCTAACGCAGCATCCACCGCAGTTGAGCTGATAGCCTTGCGTGCCACAAGGGGAAGGAGTCTGTGACTAGTGCTATGGGCGATATGTTGCGGTCATTGGGAGCGTAAGCCGGGGAACCGCCCCGGTCCCGTTCCTGCTGCCCCTTAGCCACACTCGGATGCTTTTACATATAAGTGGGGGCCCAGTAAGCGGCCATTACCCAGGGTCCCGCAGTTTAGACGGAATACCACTTCACTTGACCACCTGACCTGCCGCAGATACCTGGACCGGGGCTTTTTAGACAGCCGCTTGGGAGGTCCGACCGCCGGGGAGCGCGCATAGAGGTTGATACCGTTGCCGCCATTGACCAGCCACCTAACTGAGTATGCGAACTTTGCCGTAAGTACTCGGGGTACGGCGCCTATACCGCCGAAACGCTTGGCTGATGAACGCACTAACGGGCGTACACCCGCAAGTACTGAAGGCGAACAGAGTGGCCACCCTCGCGGAATCCACCGGTCGGGCTAGGCCGATGAGGCCGTCGTGCCCTACATAGTCCACATAGCTCTGAACTACGAGAACCCTGTATGAGGATACGGCCAGCACGAGAACCTCGTTCCCTGAGCCTATAACACGCGAAGGATGTGCGCCGAGGCGGGAGTGCGCTCCGCAGCGGTCGGGATCGCTTCGGCGCTCGGCGCGCGTTACGACCAGCGCGGGGGGGCCCCATGGCATCCGCATCCGGGGCGCGTGCAGCCTGCCGGGCGGCGCCCGCGCTCGCCGCCGCGCCGCCGGGCGGCCGCGCGGCCCCCGTGCCCCGCGGCGAGGTGATCCCCGCCCGCGGGACGCCGTCTCTACGCGTGCGTGACGCGGCGCCGTAGGGGCACCCTGCGGAGCGCCACTTGGCCGCGCGCCCGTCGGGGGCGGGCGCCCCGTCGGTGCGCTCGGCGCGAGGTTACCCGGTGGCCCATCGGGCCCGTCCGCTCAGGCGGGGCTCCCGCGTTCCGGGCGGGCCGTCCCCCGCCGCCCCCCCGCGGGCCCTCGGCCGTTTCTGTCGTCGGGCGTAGCCATCTGCGAGGGACGCGTGTAGCCTGCCGCCAGGCCATGTGGCGACGCGCCCGTCGGGCTGTGCGCCACGGGCGGGGGCGCGCCCAGTCCGCCGCGGGCCAAGCGAGCACGCCCAGCCCCGTCCTTAGCTGCTGGCCTCATAGTGGGCTGCCGGCCTCCCGGGGCCAAATGTCGGACTCTCGACGAGCCGGTCCGCCCCGGTGCGGGGGGGCACGACGGAGCGGGGCCCGAGCGTCCTGTCGTCGGCGGAGCCCGGCCGTGGGAGACCGTCAGCCTTGCCGCCCGGGTGGGGTGAAGCTCGGCGCCGGTCAGGGCTCGAAGTTCCAGAACCGGCCCAGGGGTCGTACTTGGCCGAGATGCGGCGGCGACGCACGTCAGCGCGCGCGCGGGACCCGCCCGTCCGGCGCGGATGGCAGACGTGACCCCAAGCGTAGGTCTCCTTCGCATGGCGGCAGCCGTCAGGTCCGCCCCCCCCTGGGAGGCCAGCGGAGTCTACGGACGGGCCTGGCGCCCGAAAGCAGCCGCACGGCGGGGTCGTTGTTGCGCCATCCCGACGGGACCCCGCGGGCCAGGGGT     
N       ATATGAATTATTAAATATTCTATAAGTAATTACAATCAATGATCGAAACAATTTAATCATTCAGATCTATTAACCATAGCCTAACAGTCACATCTTTATAATAACTAACGATAGAGAGTTTTTTTTTAGTGACTTTGCGACTATATATATTATGGAGAGGAATATTAAAATTTAATTATTAATTACACGGTTTATTATACATTCAATAATTGCATAAACTATTGGTTACGATGAATCATTTCTATTTAAAAAAACTCTATCGATAAAGAATGCGCTTTTTATCAGAAGAAGTATAAATGAGTTAGAATAAAGTTTAGATATTCTATTTTTATATTCAATTATTATTATATTTAAAAGAATTATTTATAGAAGGAAATCAACTATTCATATAGTATAGAATAAACAACTTTCCTTTTTGATGACACGATGAAGGATTTTTTAAATATTATTTGAAAAGGATTAAAAATAGTAAAATGGTAAGCCAAATAAACAAGAATAACAGATAGAAAAAAATAGAGTTCAAATGATGACAAACACTAGAAGCTATTATTATAATTTAGACAAAACTATGGTTTTTTAAGGTTTTATTCTAAAGAGGATTTAAATATATTCAATCTATATTTTTTAATTAGTATAGTATTAATAAAAGATTTTTGGGTAGACGTATTTTTCTAAGCGTACATTTAAAAAATATATTCTTTTTATCTTGTCACTAAATTGTTATTCAGAAAACCTTTATGTGTTAAGCACGATATACTAAAATAAGTTGGCTTCTTAAGATGCGAACATGGATGCTTCACTTTACTAGCTACAACTAGAAATAATTTTTATTATAACTTAAGAGTATCGCATGGTGACATAAACATTTTAAAATATACTTCATTTTTATTTGTTTAAATTAATACTAATAATTGTTGAATGATACTTTCTTCAATTTTATCTCTTATTGCTCAAACATATAAGAATACTCTTATTGCTCAATTTATATACTTGGAGTGGTTTACCGGAAATTACTCTGTCGGTCTCTAATTGGCATTCATAAATGCTATAGAAGATTTTACCATTAATCTTTTTGTAATAAGCGCTTGCTTTAAGTGTCTGTAGGAGTAAGCTTATTTTATTATCTAAAAGGGGTACGAATGTTGGTGCAAAGTACACTTCACACCCGCGTTTCGATTGTTCTGGATTCTGAATCAGAATAGTGATAAGCGTGTAGAAATAAAAAATCTCTGCAGGACGGTCCAGTAGGTATGATCAAGATGTTTCGAACCTTTTTCCAGAGCAAAAAGCCGTAAACGTGACAGGGCGGTACTGTGTTAATGCAAACACAGAGTCAGCGGATAACGCCATGACCCTTAGCCCTGCCAAGACCTTTAAGTTTAATGTCGATTAGAGCTGTAACAATGGCCAAATGATTAAACATAGTTATTTAATATATATGAGCTAAACACCCTAGTACAGGCAACTCAACTATTTTCATATTTAGATTAGTTGCTTGTCCGAGTACTTGGCCAGGCCAATCTGGTTATTTTTAACATGACAGCTGCAGTCACAAGTCAGAACGTGATACCTCAGTAACGCTCATAGATCCATGCATTCCATGATAAAGCGAGGCTAAATTTTATTAGTTTCCTGACCCTCAACCAAATGCCCGGACAAGCACCCCCCATCTAGCACCACTTCTGGAACATGAGGTAACGATTGGACTAACTCATTATCGTAACTCTAAGTTACTTACACCTTCGGTAAACACTACCTTACAACAGTGGATTGAGATGATCAGGGTTTGCAGCACTATTTATCAAAATTATTCCTTAAGCATCAATGTGTCGAGATGGGGATGTAAAACTTGAACACTCCTAGCCGTGCTCGGGGCAGTTCAGTGGAGTAAAAATCGATATGAGACACATATCTACTGCGCGTTAAGTCGATCACGTCGGGGCAAACGATTGCTCACAAGAGAGTTTCTGTATAATTTTTAAGTTTTTCAAATAGGGTTCCCTCTCCGCGCCCCTCACATAATATTGTCCGCACCTAGCAGGTGTCGGGGTGAACTTAGAAGCACTAGGCCGTGGTGTCTGGCGCCGATCCTAAGACGTTCCCGGCAACTGCTATGGTGCGCTTCCTCTAGCCCAAGGGGCTGGGCTCGGCTCAGGCATATGTCTTGGGCGAACGGGTCTAGGAGGGAGTGCCCGTTGGTATCATCGCGCGATTCCTGTCGCACTGGTGGCCAGATTCGTAGTTCCGCATGTTGAATCACGCTCATCCGACGGCAAGGGAGTGGCCTGCCTGTGAGAGTTGGTGTGTGGGATAAGGAAAGTCCATCAGCTCAGCACAACCGATGTCCAGACGGGCGTGCGCGTATCCCATGCGCTGCGCTAGCACAGCATCCACCGCATTTGAGCTGATAGCCCTGAATGCCACAAGGGAGAGGATTCTGTCTATAGCGGTATGGGCGATATGTGCCGGTCATTGGAAGCGTATGCCGGGGAATCGCCCCGATCCCGTTCCTGGTGCCCCTTAACCACACTCGGATGTTGTCACATAGAAGTAGGGGCCCAGAAAGCGGCCATTACCCAGGGTCCCGCAGTATAAACGGAATACCAGTTGAATCGACCAACTGAGTTTCCGCAGCTGCCTGGACCGCGCCTTTTTTGACAGCCGCTTGGGAGGACCGACCGCCGGGGAGCGCGCATAGAGGTTGATATCGTCGCCGCGATTGACCAGCCCCATAACTGCGTATTCGCAGCCAGCCGTAAGTAATCGGGGTACGGCGCCTGTACCGCCGAAAGGCTTGCCTGAAGAACGCACTAACGGGCGTACACGCCGAAGGACTTAAGGCCAACAGAGTGGCCACCCTCACGGAAACCACCGGTCGGCGCACACCGAGGAGGCCGGCGTGCCCTACATATTCCATATAGCTCTGAACTACAAGACACCTGTACGATGATACGGCCAGCACGGGAACCTCGTTCCCTGAGTCTATACCACCCTAAGGATGCCCGCGGCGGCTGGAGTGCGCACCACAGCGATGGGGAGCGCTTCGGCGCTCGGAGCGCGGTACCACGAGCGCGGGGCTGGCGCAGGGTATCCGCATCCGGGGCGTGCGCAGCCTCCCGGGCGGCGCCCGCGCTCGCCGCCGCGTCGCCGAGTGGCCCCGCGCCGCCCGTCGCCCGCGACGAGGTGATCCCCGCGCGCGGGACGCCATATCTACGAGTGCGTGACTCGGCGCCGTAGGGGCCCCCTGCGGAGCGCCACTGGGCCGCGCTCCCGTCGCCGGCGGGCGCCCGATCGGTGCGCTCGGCGGAAGGTCCCCCGGCGGCCCATCGGGCCGATCCGCTCAGCCGGGGCTCCGGCGCTCCGGGCGGGCGGGCCCCCGCCGCCCCCCCCCGGCCCCGCGGCCGTTTCTCTTGTCGGGCGTAGCCACCTGCGGGGGACGCGTGTAGCCTGTCGCGAGGTCATGTGGGGACGCGCCCGTCGGCTTCTGCGACCCGGGGGGGGGCGCGGCCAGCCCGCCTCGGGCCAAGCGGGCACGCCCTGGACCCTCCTTAGCTGCTGGCTTCCTAGTGGCCTGCCGGCTTTCCGCGGCCATATGTCGGACTCTCCACGAGCCGGTCCGGCCCGGTGCGGGGGGGCACGCCGGAGCGGGGCCAGGGCGTGCTGTCGGCGGCGGAGCCCGGCCCTGGCTGGCCGTCAGCCTTGCCGCCCGGGTGGGGTCAGGCTCGGCCCCGCTCATAGCTTGCAGTGCCAGAACCGGCCCAGGGGTCGTACTTGGCCGAGAGCCGGCGGCGACGCACGTCAGCGCGCGCGCGGGACCCCGCCGTCCGGCGCGGGTGCCAGCCGTCACCCCTAGCCTAGGTCTCCTTTTCATGGCGGCACCCGCCAGGTCGGCCCCCCCCTGGGGAGCCTGCGGACTCCAGGGAGGGGCCGGGCGCCCGAAACCCGCCACACCGCGCGGTCCGTGTTCCGCCATCCCGACGGGACCCCGCGGGCCAGGGGT     
M       ATATGTATTATTTAAAATGCTAAAGGTAGATTCAATAAATGATCGATACTTTTTAATAAATCAGATTTATTAACCATACCCTTAAAGTCATATCTTTATAATACATAACTATGAAAAGAAGTTTCTTAGTGGGTTTGCGAATATACAACTTTTGGAGAAGAATATTAAAGTTTAGTTATTAATTACATGGGTTCTTATACATTCAATAATTGTATAATCTATTGACTACGATGAATCATTAATATATAAGAAAACTATATCGATAATAAGTGCGATTTTTATCAGAAGAAGTATAAATGAGTTAGTATAAAGTTTAGATATTCTATTTTTATTTTCAAGTTTTATTATATTTAAACAAATTGTTTATAGAAGGAAATCTTCTTTTCATATAGTAAAGACTATACAACTTGCCTTTTTAATGTCAAGACAAAGGAGTTTTTAATCATTCTTTAGATAGGAATAAAAATAGTAAAATCGTAAGCCAAATAAAGCAGTAAAACATATAGTAAAAAATAGGGTACAAATGATCACGTACAAAAGAAACTATTATATTAAATTTGACTCGAATATGTTTTATTATGGTTTTATTCTTAAGAGACTTTATATGTCTTAAAACTATATCCTTTTATTAGTATAAAATTAATATAATATTTTTTGGTAAACTATTTTTTCTAAACGTACATATAAAAAATGTAATCTATTTATCATGTCACTAAATTTTTATTCATAAACCCTTTATATGTTAAACTCACTATACTAAAATAAGGTGGCTTTTCAATTTGCGAATATAAAAAGTTCACTTTAATAGCTACAACTAGAAATGAATTTGATTAAAACTTAAAAGGATCTCAAGGTGACTTAAACATTTTAAAATGTATTACATTTTAATTTATTTATCTTGATACTAATAATTGTTGAATGATACTTATTACAATTTTTACTCAAATTGCTCAAACATATAAGAATTCTCTTATGGCTCAATATATTTACTTTGAGTGGTTTAATGGAAATTACTCTGTAGGTGTCCAATTGTCATTCATAAATTCAATAGAAGATTTTACAAATAATCTTTTTGTAATAAGCGCTTGCTTTAAGTTTCTGTAGGAGTAAGCTTACTTTCTTCTCTAAACGGGGAACGTATGTTAGTTCAAAGTACACTTCACACCCGCGCTTTGATTCTACTGGATTCTGAATGAGACTAGTAATAAGCGTTTAGAAATATAAAATGACTACAGGACGGTCCATTTGGTAAGACCTATCTGTTTCTCACCTATTTCCAGAGCAAATAGCCGTAAACGTGTCAGGGCGGTAGTGAGGTACAGCAAACAAAAATTCAGCGGATAACGCCATGACCCTTAGCCCTGCCTAGATCTTTGTGTTTCATGTCGATTAGAGCTGCAACATTGGCCAAATGATGAAATATATCTATTTAATATATATGAGCTAAACACCCTAGTCTATGCAAGTCAACTCTTTTCATATTGAGATTATTTGCTTGGGAGAGTACTTGGCCCCGCTAATCTGGTTAGTTTTAACATGATATCCGCAGTCACAATTCCGCACGGGATACCTCAGGATCTCTCAAAGATCGTTGCATTCCATGCTAGAGCGAGGCTATCTTTGACTCGTTTCATGACCATCAATAGTATGCCCGGAAATACACCCCCCTTCTAGCTCCACTTCTGGAAAAAGAGGTAACGATTGAACTAACTCATAATCGTAACTCTAATATACGCACACCTATGTTAAAAACTACCTTACAACTGTCGATTGAGGTGATCATCGTTTGAGTCACTGTTGATCAAAATTATGTCTTAAGCATTAATGTGTCGAGATGAGGATGAGATACATGAACACTCCGACCCGTGCTCGGCGCAGTTCAGGGTAGTAAAAAACGATATGAGGCACATATCTACCGCGCGTATAGTCGAACACTTCGAGGCAAACGATTGCTCTCAAGAGAGTTTATGGATCATTATTAACCTTTACACATAGGGTTCCCTCTCCGTGCTCCTCAGACCATATTGTCCGCACGTAGCAGGTGTCGGGGTGCCCTTAGATGTACTAGGCCGTGGTGTCTTGCGTCGATCCCAAGGCGTTCCCCGCATCTGCTCGGGTCCGCTCCCTCTATCCCACGGGGCCGGGTTCGGTACAGGCGTATGTCTTGGTCGCACGGATATAGGCAGGAGTGCCCGATCGTATCATCGTGCTTCTCCTATCGCACGAGTGGCCAGATTCGTCGATTCGCATGTTGAATCACGCTCATCTAACGGCAAGGTGGTGGGCTGCCTGTGAGAGCGGGTGTGTGAAATACGGAAAGTCCATCACCTCAGCATAACCGAGGTCCAGACGGCCGTGCGCGGATCCCATGCGCTGCGCTAACGCAGCATCCACCGCAGTTCAGCTGATAGCCCTGCGTGCCACGAGGCACAGGATTCTGTCTCTGGCGGGATCGGCGAAAGGTTACGGTAATTGGAAGCGTATCCCGGGGAACCGCCCCGATCCCGTTCCTGGTGACCCTTAGCCACCCTCCGATAGTTTCACATTTAAGTAGGGGCCCAGCAAGCGGCCATTACCCAGGGTCGCGCAGTATAAACCTAATGCCACTTGATTCGACCAACTGAGTTCCTGCAACTGCCTGGACCGGCCCTTTTTCGCCGGCCTCTTCGGAGGACCGACCGCCGGGGGGCGCGCATAGAGGTTGATTTCGTTGCCGCCATTGACTAGCGCCCTAACTGAGTTTACGCACCTTGCCGTATGTAGTCGGGGTACCTCGCCTATACCGCCGAAAGGCCTCCCTGATGAACACACTAACGGGCGTACACCTGCAAGGACTCAAGGCGTACAGAGTGCCCACCCTGGCGGAACCCACCGGTCGGGATACGCCGACGAGGCCGGCGTGCCCTACATAGTCCAGATAGCTCGGAGCTATCAGAACCCTGTATGAAGGTACGGCCAGCACGGGAACCTCGTTCCCGGAGGTTATAACACGCTAAGCTTGTCCGCGGAGGCTGGAGTGCGCCCCCCAGCGAGGGGGAGCGCTTCGGCGATCGGTGCGCGTTACCACCAGCGCGGGGCGGGCCCAGGGCATCGGCATCCTGGGCGTGCGCAGCCTCCCCGCCGGCGCCCGCGCTCGCCGCCGCGTCGCCGAGCGTCCCCCCGGCCCCCGTGGCCCACGGCGAGCTGATCCCCGCGCGCCGCACGCGGTCTCTACGCGTGCGTGGCGGGGCGCCCTAGGGGCTCCCTGCGGAGCGCCCCTTGGGCGTGCTCCCCTCGAACGCGGGCGCCCGGTCGGTGCGCTCGCCGGAAGGTTCCCAGGTGGCCCATCGGGCCCAACCGCTCAGGCGGGCCTCCGGCGCTCCGGGCGGGCAGGCCCCCGCCGCCCTCCCCCCGTCCCGCGGCCCTTTCGGGTGTCGGGCGTCGCCATCTGCGCGGGAAGCGTGTAGCCGGCCGCAAGGCCGTGTGGCGACGCGCCCGTCGGGGCCTGCGACGCGGGGGCGGGCCCGGCCGGCCCGCCGCGGGCCAAGCGGGCACGCCCTGCACCCTCCTTAGGTGCTGGCCTCATCGTGGCCTGCCGGCCTACCGGGGGCAAAGGTCGGACTCTCGACGAGCCGGTCCGGCCCGGTGCGGGGGGGCACGACGGAGCGGGGACCAGGCCTCCGGTCCGCGGCGGAGCCCGGCACTGGCAGACCGTGAGCCTTGCCCCCCGCGTGGGGTCAGACTGGGCGCAGGTCAGGGCTTGCAGTGCCAGAACCCGCCCAGGGGTCGTACTTGGCCGAGAGCCGTCGGCGACGCACGTCAGCGCGCGGGCCGGACCCCGCCGTCGGGCGCTGGTGCCAGCCGTCACCCGTAGCGTCGGTCTCCTTCGTATGGCGGCACCCGGCAGGCCGGCCCCCCCCTGGGGGGCCAGCGGAGTCGACGGACCGGCCGGGCGCCCGACAGCCGCCACACCGCGCGGTGCCTGTGGCGCCACCCCGACGGGACCCCGCTGGCAAGGGGT     
L       ATATGTATTATTAAAAATACTAAAAGTATTATTAATAAGTGGTCGATACGTTTTAGAAATTCAGATCTATTAACCATACTCTAAAAGTTATATCTTTATAATAACTAATGATAAAGAGCATTTTCTTAGTGTTTATTCGAATATACATGTTTTGGAGAGGAATATTAAAATTTAATTATTAATTACACGGGTTAATATACATTCATTAATTGTATAAACTATTTAATAAGCTGAATCATTTAAATTTAAGAAAACTATATCGGTATTTTATACGCATTTTATCAGAAGAAGTATAAATGAGTTAGAATAAAGTTTAGATATTCAATTTTTATTTTCAAGTTTTATTATATTTCACAGAATTGTGCATAGAAGGAAATCATCTATTCATATAGTAAAGACTAAATAACTTTCCATTTTGTTATCTCGGCTATGGAGTTTTTAATTTTTATTTGAATAGGAGTAAAAGTAGTAAGAAAGTAAGCCAAATAAAGTAGTAAAACAGATAGTAAAAAATAGAGTACAAATGATCACAAACAATAGAATCTTTTATTTTAACTTAGACACTAATATGGTTTATTAAGGTTTTATTCTTAAGGGGCTTCAAATGTATACAATCTAAATTCTTTTATTAGTATAGTATTAATAAAAGATTTTATGGTATACGAATTTTTCTAATCTTATATATAAAAAATGCATTCATTTTATCATGTCACTAAATATTTATTCACAAGGCCTTTATATGTTAAACTCGATATACTAAAATAATTTGGCTTCTTAAATTGCGTAAATTGAAGGTTCACTTTCATAGCTACAACTAGAAATGATTTTAACTATAACTCAAAAATATCTCATGGTGACTTAAACATTTTAAAATTTATTACATTTTCATTTCTTTAATTTAATACTAATAATTGTTGAATGATACTTTCTACAATTTTTGCTTAAATTGCTCAAACATAGAAGAATACTCTTATTTCTCAATTTATTTACTTGGAGAGGTTTAATGGAAATTACTCTGTCTGTGTCTAATAGGCATTCGTAAGTGCTATAGAAGATTTTACTATTAATCTTTATGTAATAAGCGCTGGCATTAAGTGTCTGTAGGAGTATGCTTACTTCCTTCTCTAAACGGGGCACGTATGTTTGTGCAAAGTACACTTCACACCCGCGGTGCGATTCCACTGGATTCTGAATGAGATTAGTAATAAGGGTTTAGAAATCTAAAATGTCTGCAGGACTGTCCTTTTGGTATGACCTAGCTGTTTGACACCCTTTTCAAGAGAAAATTGCAGTAAACGTGACAGGGCGGTAGTGTGGTTTAGCAAAGAAAGATTCAGCGGATAACTCCATGATCCTTAACACTGCATAGATCTTTCTGTATCATTTCGTTTAGAGCTGTAACATTGGCCAAATGATGTAATATAGATATTTAATATATATGAGCTAAATACCCTCGTCGAGGCAAGTCAACTCTTGTCATATTGAGATTAATTGCTTGTGCGAGCACTTGGCAAAGCTACTCTGCTTAGTTATAACATAATATCTGCAGTCACAAGTCAGAACGAGATACGGCAGAAATTCTCATAGATCGTTGCATTACATGCTAAAGCGAGGCTATGATTTATTCGTTTCTTGACCATCAATTAGAAGCCCTGAAATACACCCCCCCTCTAGCTCCACTGCTAGAAAAAGAGGTAATGATTTCACTAACTCATAATCGTAACTCTAAGTTACTCACACCTGCGGTAAACACTACCATACAACAGTTGCTTGAGGTGATCAGGGTTTGAGACACTATTTATCAAAATCATAACTTAAGCATCAATGTGTCGAGGTGGGGATGGCATACATGAACCCTCCTACCCGTGCACGCCGCAGTTATGGGTATAAAAAAACGATATTAGGCACATATCTCCCGCGCGTACAGTCGATCACTTCACGGGACGCGATTGCTCTCAAGAGAGTTTCTGTATAATTATTAACATTTACAAATAGGTTTCCCTCTCCGCGCCCCTCACAACATATTGTCCGTACGTGGCAGGCGTCGGGGTGACCTTAGATGTACGAGGCCGTGGTGTCTGGGGCCGATCCCAAGGCGTTCCACGCAGATGCTCGGATGCGGTTCCTCTACCCCAAGGGGCCGGGATCGGGACAGGCGTATGTCTTGGTCGTACGTGTATAGGAAGGAGTGGCCGCTCGTATCATCGGGGTTTTCCTATCGCACTGGAGGCCAGATTCATCGGTACGCATGTTGAATCACGCTCATCGAGCGGCAAGGGGGTGGCCTGCGTGTGAGAGATGGTGTGTGGCATACGGAAAGTCCATCCACTCAGCACAACCGAGGTCCCGACGGACGTGCGCGTATCCCATTCGCTGCGCTAACGCAGCATCCACCGCAGTTGAGCTTATAGCCCTGCCTAACACGAGGGAAAGGATTCTGTCTCTTGCGGTATGGGCGATATGTTCCGGTAATTGGAAGAGTCTCCCGAGGAACCGCCCCGATTCCGTTCCTCGTGCCCATTACCTACACTCGGATGCTGTTACATATAAGTAGGGGCCCAGCACGCGGCCATTACCCGGGGTCCCGCAGAATAAACATAATACCACTTGACTCGACCACCTGACCTTCCGCACCTGCCTGTACCGCGCCTTTTTGGCCAGCCGCTTGGGAGGTCCGGCCGCCGGGGATCGCGCATAGAGGTTGATAACGTTGGCGCCATAGACCAGCCCCGTAACTGAGTATTCGCACTTTGCCGTATGTAGTCGGGGTACCGCGCCTATACCGCCGAAAGGCTCGCCTGAGGAACGCACTAACATGCGTACACCTGCAAGGACTTAAGGCGAACAGAGTTGCCACCCTCGCGGAACCCACCGGTCGGAGTCGGCCGACGAGGCCGGCGTGCCCTACATAGTCCACATAGCTCTGAACTACCACAGCCCTGTATGACCGTACGGCCAGCACGTGAACCTCGTTTCCGGAGCTTACAACACTCTAACGATGTTCGCCGACGCTGGAGTGCGCACCGCAAGGCTGGGGAGCCCTTCGCCGCTGGGCGCGCGTTCGCACCAGCGCGGGGAGGCCCCAGGGCATCCGCATCCTGGGCGCCCGCAGCCTCCCGGCCCGCGGCCGCGCTCGCCGCCGCCTCGCCGAGCGGCCCCGCGGCCCCCGTGACCCGCGGCGAGGAGATCGCCGCGCGCGGGACGCCTACTATACGCGTGCGTGACGCGGCGCCGTAGGGGCCCCCTGCGGAGCGCCACTTGGCGGCGCTCCCGTCGCGGGCCGGCGCCCGGTCGGTGCGCTCGCCGGATGGTTCCCCCGTGGGCCATCGGGCCGCTCCGCTCATGCGGGCGTCCGGCGCTCCGGGGGGGCGGGCCTGCGCCGCCCCCCACCGGTCGCGCGGACTTTTGTGTGCTCGGGCCTAGCCATCTGCGAGGGAAGCGTGTAGACGGCCGCCAGGCCATGTGGCGACGCGCCCGTCGAGCGGTGCGACCCGGGGGGGAGCGCGGCCAGTCCGCCGCGGTCCTAGCGGGCACGCGCTGCGCCCTTCTTAGGTGCTGGCATCCTAGTGGCCTGCCGGCTTTCCGGGGTCAAACGTCGGACTCTCGACGAGCCGGTCCAGCCCCGTGCGGGGGGACACGACGGAGCGGGGCCCGTGCGCGCTGTCGACGGCGGATCCCGGCCCTGGGAGACCGTGAGCCTTGCCCCCTGGGTGGGGTGAGGCTCGGCGCCGGTCAGGGCTTGCAGGCCCAGAACCCGCCCAGGGGTCGTACTTCGCCGAGACCCGGCGGCGACGCACGTCAGCGCACGCGCGGGACCCCGCCCTCCGGCGGGGGTGCCAGCCGTCAGCCCGAGCGTAGGTCTCCTTCCCATGGTGGCACGCCCCAGCCCAGCCCCCCCCTGGGGGGCCAGCGGAGTCGGGGGAGCGGCCGGGCGGCCGAACCCCGCCACACCGCGCGGTCAGTGTAGCGCCATCCCGACGGGACCCCGCGGGCCAGGGGT     
K       ATGTGTATTATTAAAAATACTAAAAGTAATTTCTATAAATGTTCGAAACATTTTAATAAATCAGAACTATTAACCATAGCCAAAAAGTTACATCTTTATAATAAATAATGATAATGAGTAGTTTCTTAGTTGCTTTGCGAATATACATATTTTGGAGAGGAATATTAAAATTTATTTATTAATTACACGGTTTAATATACAATCAATAATTGTATAAACTATTGATTACGATGAATCAATTTTATTAATAAAAACTATATCGAAAATAAATACGCTTTTTATCAAAAGAAGTATAGGAGAGTTAGAATAAAGTTTAGAAATTCTATTCTTAATTTCAAGTTTTTTTAAGTTTAAACGAATTGTTTGTAGAAGGAAATCAACTATTCATATAGTAAAGACTAAACAACTTTCATTTTAGTTGTCACGACTAAGGAGTTTTTAATGATTATTTGAAAAGGAGTAACAGTATTAAGATTGTAAGCCAAATAAAGAAGAAAAATATATAGTAAAAAATATATTACAAATAATCACAAACAATAGAATCTATTATATTAATTTTGACTTTAATATGGTTTATTAAGGTTTTATTCTTAAGAGGCTTTAAATGTATTCAAACTATATTATTTTATTAGTATAGGATTAATAAATCATTTATTGGTAAACGAATATTTCTAAACTTACATATAAAAAATTTAGTCTTTTTATCATGTCACTAAATACTTATTCAGAAGGCCTTTATATGTTAAACTTGATAAACTAAAATAAGTTGGCTTTTTATATTGCGAAAATGGAAGGTTCACTTTAATAGCTACAACTAGAAATGATTTTTATTATAACTAAAAAGTAACGCATGGTGACATAAACATTTTAAAATTTTTTACATTTTTTTTTATTTAATTTAATCCTAATAATTTTTGAATTATACTTTCTACAATTTTAACTCAAATTGCTCAAACATATAAGAATACTCTTATTGCACAAAGTATTTACTTGGAGTGGTTTAATGGTAATTACTCTGGCGGGGTCTAAGCGGCAGCCATAAATGCTATAGAAGATTTTACCAATATTCTTATAGTAATAAGCGCTTGCTTTAATTGTCTGTATGAGTAAGCTTACTTTCTTCTCTAAACGGGGAACGTAAGTTGTTGCAAAGTACACTTCACCCCAGCGATGCGACTCGACTGGATTCTGAAAGAAAATAGTAATAAGCGTTTAGAAATATAAAATGGCTACAGGACGGTCCACTGGGTATGACCTAGCTGTTTCTCAACTGTTGCCAGAGTAAATAGCCGTAAACGTGACAGGGCGGTACTGTGGTATCGAAAACAAAGAGTCAGCGGATAACGCCATGAACCTTAACCCTGCCTAGATCTTTCAGTGTCATCTCGATTAGAGCTGAAACATTGGCCAAATGATGAAATATAGTTATTTAATATATATGAGCTAAACACCCTCGTAAAGGCAAGCCAACTCTTACTATATTGAGATTAGTTGCTTGGGCGAGTACTTGGCCACTCTAATATGGTTAGTTTTAACAGGACATCTGCAGTCACAACTCAGAACGGGATACCTCAGTAACTCTCATAGATCGTTGCATTCCATGCTATAGCGAGGCTATGTATTATGCGTTTCTTGACCATCATTTAATTGCCCGGAAATAAACCCCCCATCTAGCTCCACTGCCGGACAAAGGGGTAATGATTTGCTTAACTCATTATCGTAACTATCAGATGCTCACACCTGCGACACAAACAACCTTACAACAGTTGACTGAGTGGATCAGGGTTTGAGGCACTATTTATCAAAATTATCCCTTAAGCATGAATGTGTCGAGAGTGGGATGTCATACTCGAACACTCCTAACCGTTCTCGCAGCAGTTCAGGGTAGAAAAAAATGATATTAGACACATATCTATCGCGCGTACAGTCGTTCACTTCGCGGCATACGATTGCTATCAAGAGAGTTTCTGTATAATTATTAACTTTTACACATAGGATCCCCTCTCCGCGCCCCTCAGACAATATTGTCCGTACGGAGCAGGACTGGGGGTGACCTAAGATGTCCTAGGCCGCGGTATCTGGCGCCGATCCCAAGGCGTTCCCCGCATCTGCTCGGCTGCGCTTCCTCTCCCCCAAGGGGAGGGGATCGGCACAGGCCTGTGTCTTGGGCCGACCTATATAGGAGGGAGTGCCCGTTCGTAGCATCGTGGGTTTCCTATCGCACTGGTGGCCAGATTCGTCGATCCGCATGTTGAATCACGCTCATCTAACGGCAAGGCCGTGGCGTGCCTGTTAGAGGTGATGTGCGGAATAAGGAAAGTCCATCAACCTAGCACAACCGATGTCCAGACGGACGTGCGCGTATCACATTCGCTCCGCTACCGCAGCATCCACCGCAGTTGAGCTAATAGCCCTGCGTGCCACAACGGAGAGGATTCTGGCTCTTGCCGTATGGGGGTTATGTACCGGTGATTGGAAGAGTATGCCGAGGAACCGCCCCGATCCCGTTCCTGGTGCCCCTTACCCACACTGGGATCCTTTTACATACAAGTAGGGGCCCAGCAAGCGGGCATTACCCAGGGTCCCGCAGTATAAACGTAATACCATTTCATTCGAGCACCTGACCTTCCTCACATGCCAGTACCTCGGCTTTGTGGCCAGCCCGTTGGGAGGTCCGCCCGCCGGGGAGCGCGCAAAGAGGTTGATATCGTTGCCGCCAGTGACCAGCCCCCTAACTGAGTATCCGCACGTTGCCGTATGTAGTCGGGGTACTGCGCCTGTACCGCCGAAAGGCTAGCGTGAGGAACGCACTAAGGGGCGTACACCCGCAAAGACTTAAGGCGAACAAAGATTCCACCCTGGCGGAACCCACCGGTCGGGTTAGGCCGAAGAGGCCGGCGTGCCCTACATAGTCCACATAGCTCTGAACTATGAGAAGCCTGTATGACGTTACGGCCAGCACGGGAACCACGCTCCCTGAACTTGCAACACGCTAAGCCTGTTCGCCGAGGCTGGAGTGCTCCCCCCACCGCTGGGGAGCTCTTCAGCGCTAGGCGCGCGTTCCCACCAGCGCGGGGCGGGCGCAGGGCATCCCCATCGCGGGCGTCCGCAGCCTCCCGGGCGGCGCCCGCGGTCGCCGCCGCGTCGCCGGGCGGCGCCGCGGCCCCCGTGGCCCGCTCCGAGGTCAGCCCCGTGCGCGGGACGCCGACTCTACGCGTGCCTGACGCAGCGCCGTAGGGGCTCCCTGCGCAGCGCCACTTGGCCGCGCTCCCGTCGCCGGCGGGCGTCCTGTCGGCGCGCTCGACGGAAGGTTCCCCGGTGGCCCATCGGGGCCCTCCGCACAGGCGGGGCTCCGGCGCTCGGGGCGGGCAGGCCCCGGCGGCTCCACGCCGGTCCGCCGGCCGTTTGTGTCGTCGGGCGTCGCCATCTGCGAGGGAAGCGGGTAGGCGGCCGCGAGCCCATGTGGCGACGCGCCCGTCGGGTGGTGCGACCCGGGGGGGCGCACGGCCAGACCGCCGCGGGGCAGGCGAGCACGCGCTGCACACTCCTTAGCTGCTGGCCTCTTAGTGCACTGCCGGCGGTCCGGGGCCAAACGTCCGCCTCTCGCCGCGCCGGTCTCGCCCGGCGCGGGGGGGCACGACGGAGCGGGGCCGGGGCGTGCTGTCAACGGCGGAGCCCGGCCTTGGCAGACCGTCAGCCTTCCCCCCCGGGTGGGGTGAGCCTCGGCGCCGGTCAGGGCTTGCAGGCCCAGAACCCGCCCAGGGGTCGTACTTGGCCGCGAGGCGGCGGCGACGTAGGTCAGCGCACGCGCGGGACGCCGCCTTCCAGCGCGGGTGCCAGCCGTCAGCCCCAGCGTGGGCCTCCTTCGCATGGCGGCAGGCCCCAGGCCGGCCCCCCCCTGGAGGGCCAGCGGAGTGCGCGGAGCGGCCGGGCGCCCGAAACCCGCCACACCGCGCGGTCCCTGTTGCGCCATCCCGACGGGACCCCGCGGGCCAGGGGT     
J       ATGTGAATTATTTAAAATGCTAAAAGTATATGAAATGAATGATCGATACATTTTAAAAAATCTGATCTATTAACCTTAACCAAAAAGTTACAACTTTATAATAACTAACGATAAGGAGTAGTTTCTTAGTGGCTTAGCGAATATACATATTTTGGAGATGAATATTAAAATTTAATTATTAATTTCACGGTTTAATATACATTCAATAATTGTATAAACTATTGTTTAAGATGAATCATTTTTATTAAAGAAAACTATATCGTTAATAATTACGATTTTTATCAGAAGAAGTATAAATGAGTTAGAATAAAATTTAGATATTCAATTCTTTTTTTCAAGTTTTATTATAATTAAAAGGATCGTTTATAGAAGGAAATCAACAATTCATATAGTAAAGAATAAACAACTTTCCTTTTTGTTGTCCCGACCAAGGAGTTTTTAATTATTATTTTAAAAGGAGTAAAATTATTAACATTGAATGCCAAGTAAATAAGAAATACATATAGTAAAAACTAGAGTACAAATGATAAAAAACAATATAATCTATTATTTAAATTTTGACTTTAATATGGGTTATTAGGGTATTAATCTTAAGAGGATTTAAATGTATTCAATCTTGATTCTTTTATTAGTATAGTATTAAAAAAAGATTTATTGGTATACGAATTTTTCTAAACTTAAATATTAAAAATATAATCCATTTATCCTGTCACTAATTTATTATTCAGAAGGCCTTTATATGTGAATCTCGATATACTTAAATAACTTGGCTTATTAAATTGCGAAAATAGAAGGTTCACTTTACTAGCTACAACTAGAAAAGCTTTCTACTATAACTTAAGAGCAACACAAGGTGACTTCAACATTTTAAAATGTTTTACATTTTAATTTGTTTAAATTAATCCTGATAAAAAATGAATGATACTTTCTACATTTTTAACTCTAATTGCTAAAACATATAAGAAAACTTTTATTGCTCAATTTATTTACTTTGAGTGGTTTAACGGTAACTACTCTGTCCGTGTCCAATCTGCATTCATAAATGCTATAGGAGATTTTACCAATGATCTTTTTGTAATAACCGCTTGCTTTAGGTGTCTGTAGGAGTAAGCTTAATTTCTTGTCTAAACGGGGAACGCATGATTGTGCTAAGTTCACTTCACGCCCGCGCTTCGATTCTACTGGATTCTGAATAAGACTAGTAATAAACGTTTAGAAATATAAAATATCTGGAGGACGGTCCATTAGGTATGACCAAGATGTTTCACACCTATTTCCAGAGCAAATAGCCGCAAACGTGAAAGGGCGGTAGTGTGGTCTCGGAAACAAAGAGTCAGCGGATATCCCCATGATCCTTAGCCCTGCCTAGAGCTTTCTGTTTCATATCGATTAGAGCTGTATCATTGGTCAGATGATCTAATATATGGAGTTAATATATATGAGCTAAACACCCTAGTAGAGGTAAGGCAACTCTTTTAATATTTAGATTAATTGCTTGTGTGAGGACTTGGCCATGCTACTCTGGTTACTTCTAACATCAAATCTGCAGTCACAAGTCAGAACGAGTCACCTCATTAACTCTCAAAGATCGTTGCATTCCATGCTAAAGCGAGGCTATTTTTTATCCGTTTCTTGACCATCAAAGCGATGCCCGGATATCTACCCCCCATCTAGCTCGACTGCTGGAAAAAGGGGTAATGATTTAACTAACTCATTATCGTAACTCTAAGATACTCACACCTGCGTAATAAACAACCTTACAACAGTTGATTGAGTTGAACAGAGTTTGAGCCACTTTTTATCAAAATAATGTCTTAAGCATCCATGTGTCGAGATGGGGATGGTATACAAGAAGACTCGTACACGTGCCCGGCGCAGTTCAGGGTAGAAAAAAACGTTATTAGAGACATATTTACCGCGCGTACAGTCGATCACTTCGCGGCAAACGATCGCTCTCAAGAGAGCTTCTGTATAATTATTAACTTTTACAAATAGGGTTCCCTCTCCGCGCCCCTCAGACAAGATAGTCCGTACGGAGCAGGTCTCGGGGTAGTCTTAGATGTACTAGGCCGTGGTGTCTAGCGCCGATCCCAGGGCGTTGCCCGCTCCTGCTCGGTTGAGCTTCCTCTACCCGAAGGGGCCGGGAACGGCACAGCCGTCTGTCTTGGTCGGACCGATATAGGAAGGAGTGACCGATTGTATGATCGTGGTTTTCCTATCGCACTGGTGGCCAGTCTCGTCGATACGCATGTTGAATCACGCTCATCAAACGGCAAGGGGGTGGCGTGCCTGTGAGAGGAGCTGTGTGTAATAAGGAAAGTGCATCAACGCAGCAAAACCGCGGTCCAGACGGCCGTGCGCGTATCCCATTCGCTCCGCTACCGCAGCATCCACCGCAGTTGAGCTGATAGCCCTGCTTGGCACAATGAAAAGGATTCTGTCTCTTGCGGTATGGGCGGTATGTTCCGGTAATTGGAAGCGTAGTCCGGGGAACCGCCGCGCTCCCGTTCCTGGTGCGCTTTACCAACAATCGGATGCTGTCACATATAAGTAGGGGCCCAGCAGGCTGCCATTACCCAGGGTCCCGCAGTAGAAACGTAATACCAGTTGATTAGACCACCTGAACTTCCCCATGTGCCTGTACCGCGTCTCTGTGGGCAGCCTCTTGGGAGGACCGACCGCCGGGGAGCGCGCATAGAGGTTGATATCGTGGGCGCCATTGACCAGCCGCGTAACTGAGTATACGCAGTTTGCCGTATGTAGTCGGGGCACGGCGCCTATACCGCCGAAATGCTTGCCTGAAGAAAGCACTAACGGGCGTACACCCGCAACGACTTAAGGCGGACACAGTTGCCACCCTTGCGGAACCCACCGGTCGGTCTAGGCCGACGAGGCCGACGTGCCCTACATATTCCACATAGCTCTGATCTACGAAAACCCTGTATGACGGTACCGGCAGCACGGGATCCCCGTTCCCGGAGGATACAACACCCTAAGAATGAGCGCCGAGGCTGGAGTGCGCCCCCCAGCGATGGGGAGCTCTTTGGTGCTCGGCGCGCGCTCCGACCAGCGCGGCGAGGCCCCAGGGCATCCGCATCCCGGGCGGGCGCAGCCTCCCGGCCGGCGCCCGCGATCGCCGCCGCGTCGCAGAGCGCGCGGGCGACCCCCGTGGCCCGCGTGGAGGGGATCCCCGCGCGCGGGAGGCGATCTCTACGTGTGCGTGACGCCGCGCCATATGGGCTCCCTGCGGAGCGCCACTTGGCCGCGCGCCCGTCGCGGCCGGGCGCCCGGTCGGTGCGCTCGGCGGAAGGTTCCCGGGTGGCCCATCGGGCCCCTCCGCGCAGGCGGGGCTCCGGCGTTCGGGGCGGCGAGGCGGCCGCGGCCCCCCCCCGGTCCCGCGGCCGTGTCTGTTGTCGGGCGTGGCCACCTGCGGCGGACGCGGGGAGCCGGCCGCGAGGGCATGTGGCGACGCGCCCGGGGGGCGGTGCGACCCGGGTGGGGGCGCCGCCAGACCGGCGGGGGGCAAGCGGGCACGCGCTGGACCCTCGTTAGCTGCTGGCCTCTTGGTGGCCTGCCGGCCTTCCGGGGCCATATGTCGGACTCTCGAGGAGCCCGTCCGTCCCGGTGCGGGGGGGCACGACGGAGCGGGCCCCCTGCGCGCTGTCAGCGGCGGAGCCCGGCCCTGGCGTACCTTGAGCCTTGCCCCCAGGGTGGGGTAAGGCTCGGCGCCGGTCAGGGCTTGCAGGCCCAGAACCCGCCCAGGGGTCGTACTTGGCCGTGAGTCGCCGGCGCCGCACGTCAGCGCACGCGCGGGACCCCGTCGTCCGGCGCGGCTGCCAACCGTCACCCCTAGCGTGGGCCTCGTTCGCATGGCGGCACGTCGCAGGCCGGCCCCCCCCGGGGGGGACAGCGGGGTCCGCGGAGCGGCCGGGCGCCCGAAGCCCGCTACACCGCGCGGTCGTTGTAGCGCCATCCCGACGGGACCCCGCGGGCCAGGGGT     
I       ATGTGTATTATTAAATATGCTAAAAGTAATTTCAATAAATGATCGATACATTTTAAAAAATCAGATATATTAACCATAGCCGAAAAGTTACAACTTTATAATAACTAACGATATATAGTAGTTTCTTAGTGGCTATGCGAATATTCATATTTTGGAAAGGAATAATAAAATTTAATTATTAATTACACGGTTTAATATACATTCATTAATTGTATAAACTATTGATTACGATGCATCATTTATATTAAATAAAACTATATCGATAATTAGTACGATTTTTATCAGAAGAAGTATAAATGAGTTAGAATAAAATTTAGATATTCTAGTATTATTTTCAAGTTTTTTTATAATTAATAGAATTATATATAGTAGGAAATCAACGATTCATATAGTAAAGAATAAACAACTTTCCATTTTGTTGTCACGACCAAGGAGTTTTTAAGAATTATTTGAAAAGGAGTAAAAGTATTGACATTGTAAGCCAAATAAAAAAGAAATACAAATAGAAAAAAATAAAATACAAGTGATACTAAACATTATAATCTATAATCATAATTAAAACATAAATATGGTTTATTAGGGTTTTATTCTTAAGAGGTTTTAAATTTGATCAATCTATATTCTTTTATTAGTATAATATTAATAATAAATTTTTTGGTATACTAATTTTTCTAAACGTACATATAAAAAATCTAGTCTTTTTGTCATGTCACTAAATTTTTTTTCAGAAGACCTTTATATGTTAAACTCCATATACTAAAATAAGTTGGCTTCTTAATTTGCGAATATTAAAGGTTCACTTTGGTAGCTACAACTAGAAAAGATTTATACTATAACTTAAGAGTAACGCAAGGTGACATAAAAATTATAAAATACATTCCATTGTACTTTATTTAACTTAATACTAATAAATGATGAATAAAACTTTCTTCAATTTTATCTCAAATTGCTAAAACAAATTAGAAAACTCTTATTTCGCAATTTATTTACATGGATTGGTTTAAAGGGTATTTCGCTGTCGGTGTCGAAACGGCAGTCATAAATGCTATAGAGGATTTTACCATTAATCTTTTAGTAATAAGCGGTGGCTTTAATTGTCTGCATGAGTAAGCTTACTTTCTTCTCTAAACGGGGAACGTAAGTTTTTGCAAAGTACAGTTCACACCTGCGCTTCGAATCTACTGGATTCTGATTGAGAATAGTAATAAGCGTTTAGAAATATAAAATGTCTGCAGGACGGTCCAGTTGGTGTAACCTAACTGGTTGGCACCTCCTTCCAGAGCAAATAGCCGTAAACGTGCCAGGGCGGTAGTGCGGTTTCGCAAACAAAGAGCCAGCGGATAACACCATGATACTGAGCCCTGCCTAGATCTTTCAGTTTCATGTCGATTGGAACTGTAACATTGGCCATATGATTAAATATAGGTATTTAATATATTTGAGCTAAAAACCCTAGTAGAGCCAAGTCAACTCTTTTCAAATTGAGATTAAGTGCTTGTGCGAGTGCTTGGCCAGGCTAATCTGGTTAGTTTTAACATGAGATCTGCAGTCACAAGTCAGAACGGGAAACCTCAGTAACTCTCATAGAGCGCTGCATTTCATGATAAAGCGGGGCTATGTTTTATTGGTTTCGTGACCATCATTAAGATGCTCGGATAGACACCCCCCGTCTAGCCCCACTGCTCGAGAAGGGGGTAATGATTTAACCAACTCATTATCGTAACTCTAAGATACACACACTTGCGTTACAGACCACCTTCCAAAAGTTGATTGAGCTGGGCACGGTTTGAGGAGCAGTTTATCAAAATCATAACTTAAGAATCAATGTGTCGAGATGAGGATGGCATACGAGAACACTCCTATCCGGTCTCGGCGCAGTTCAGAGTAGAGCAAAACGATATTAGACACACATCTACCGCGCGTACAGTCGATCACTTCGGGGCATACGATTGCACGCAAGAAAGTTTCTGTATAATTATTAGCATTTACAAATAGGGTTCCTTCTCCGCGCCCCGCAGACAATATTGTCCGTACCGAGCAGGTCTGGCGCTGGGCTTAGATGTTCTAAGCCGTGGTGTCTCGCGCCGATCCCAACTCGTTGCCCGCATTTGCTGGGCTGCGCTCCCTCTACCCCATGGGGGCGGGATCGGCCCAGGCGTATGTCTTGGTCGCACCGATATAGGACGGAGTGACCGTTTGTATCATGGGGGTTTTCCTATCGCACTGGTGGCCAGGTTCGTCGATCCGCATGGTGAACCACGCTCATCTAACGGCAAGGGGGTGGGCTGCCTGTCGGAGGTGCTGTGTGGAATAAGGAAAGTCCATCAACACAGCACAACCGTCGTCCAGACGGACGTGCGCGTATACCATTCGATCCGCTAACGCAGCAGCCACCGCAGTTGCGCTGATAACCTTGCGTGCCACAATGAAAAGGAGTCTGGCTCTTGCGGTATTGGCGAGATGTTCCGGTCTTTGCAAGCGTATCCCGAGGAACCGCCCCGATCCCGTTCCTGGTGCCCCTTAACGACCATCGGATGGTTTTACGTATAAGTAGGGGCCCAGAACTCGGCCATTACCCAGGGTCCCGCACTATAAACGTAATACCACTTGATTCGACTACCTGACCTTTCGCATGTCCCGGGACCGCGTCTTTGTTGCCAGCCGCTTGGGAGGAGCGACCGCCGGGGAGCACGCATACAGGTTGATCTCGTTGCGGCCATAGACCAGACCCGTAACTGAGTATACGTACTTTGCCGTATGTACTCGCGGTACGGCGCCAATACCGCCGATACGCTTACCTGATGAACACACTAACCGGCGTGCACCCCCAAGGACTTAAGGCGAACATAGTCACCACCCTTGCGGAACCCACCGGTCGGGTTAGCCCGATGAGGCCGGCCTGCCCTACATAGTCCACATAGCTCTGAACTACGAGACCCCTGTATGGCGGTACGGCCAGCACGGGATCCCCGTTCCCGGAGCATACAACACCCTAAAGATGCTCGCGGAGGCTGGAGTGCGCCCCGCGTCGATCGGGAGCCCTTCGGCGCTCCGCGCGCGTTCCCACCAGCGCGGGGATGGCCCCGGGCATCCGCATCGTGGGCGTGCTCAGCGTCCCGGCCTGCGGCCGCGCTCGCCGCCGCGTCGCCGTGCGGGCGCGCGGCCCCCGTGCCCCCCGCCGAGGTGATCCCCCCGCGCCGGACGCCCCGTCTACGGGTGCGTGACGCGGCGCCATATGGGCGCCCTGCGGAGCGCCACTTGGGCGCGCTCCCGTGGAGGGCGGGCGCCCGGTCGGTGCGCTCGCCGGAAGGTTCCCGCGTGGCCCATCGGGCCTCTCCGCTCAGGCGGGGCTCCGGCGCTCCGGGCGGGCAGGCCCCCGCCGCCCCCGGCCGGTCCCACGATCGTTTCTGTTGTCGGGCCTAGCCATCTGCGACGGGAGCGGGCAGGCGGCCGCTAGGGCATGTGGCGACGTGCCCGTGGGGCGGTGCGCCCCGGGGGCGCGCGCGGCCAGACCGCCGCGGGCCAATCGGCCAGGCGCTGCACCCTCCTTAGCTGCTGGCGTCATAGTGGCCTGCCGGCCTTCCGGGGCCAAACGTCGGACTCTCGAGGAGCCGGTCCGTCCCGGTGCGGGGGGACACGACTGAGCGGGCCCTGGGCGTGCTTTCAGCTGCGGAGCCCGGCCCTGGCGGACCCTCAGCCTTGCCCCCGGGGTGGGGTCAGGCTCGGCTCCGGTCAGGGCTTAGAGCGCCAGAACCCGCCCAGGGGTCGTACTTGGCCGAGAGCCAGCGGCGACGCACGTCAGCGCACGCGCGGGGCCCCCCCATCCGGCGCGGGTGCCAGCCGTCACCCCTAGCCTGGGCCTCCTTCCCATGGCGGCCCGCCCCCGGCCGGCCCCCCCCTGGCGGGCCAGCAGAGTCCGCGGAGCGGCCCGGCGCCCGAGACCCGCCAAACCGCGCGGTAGTTGTCGCCCCATCCCGACGGGACCCGGCGGGCCAGGGGT     
H       ATGTGAATTTTTTAAAATGCTAAAAGTAATTTACATAAATGATCTACACATTTTAACTAATCAGATTTATTAACCATATCCAAAAAGTTACATCTTTATAATAACTAACGATAAAGAGTAGTTTCTTAGTGGCTATGCGAATATACTTATTTTGGAAAGGAATAATAAAATTTTATTATTCATTTCACGGTTTCATATACATTCAATAATTGTATATACTATTTATTAAAATGAATCATTTATATTAAAGCAAACTATATCGATAATAAATACGTTTTTTATCAGAAGAAGTTTAAATGAATTAGAATAAAATTTGGAGATTCTATTATTATTTTCAAGTTTTATTATATTTTTTAGAATTGTTTTTAGAAGGAAATCAACTATTCATATAGTAAAGACTATACAACTTTCCATTTTGTTATCATGTTTAAGGATTTTTTAATTTTTATAAGCATAGGAGTAAAAGTACTTAAATTGTAAGCCAATTAAAGAAGAAAAATATATAGTAAAAAGTAGAATACAAATGATAACATACAATAAAATCTATTATTTTAATTTAAACTTAAATATGGTTTATAAGGGCTTTATTCATAAGAGGCTTTTAATGTATTCAATCTATATTCTTTAATTAGTATAGGATTAATAATAGAATTTTTGGTATACGAATTTTTCTAAACGAACACTTAAAAAATTTAGTCCTTTTATCATGTCACTAAATTTTTATTCAGAATGCCTTTATATGTCAAACTCGATATACCAAAATAAGTTAGTTTCTTAGATTGCGCAAATGAAAGGTTCACTTTAATACCTACAACTAGAAATGATATTTACTATAACTAAAGAGTAACATAAGGTGTCATAAACATTTTAAAATTTATTACATTTTAATTTATTTAACTTAATACTAATAAATGTTGAATGATACTTTCTACAATTTTAACTAAAATTGCTAAAACATATAAGAATACACTTATTGCTCAATTTATTTAGATGGAGAGGTTCAATGGAAAGTTCACTGTCGGTTTCCAATCGTCAGTCATAGATGCGATAGTTGCTTTTAGCATTAATCTTTATGTAATAAGCGCTTGCTTAAAGTGTCTGTAGGAGTAAGCTTACATTGTGCACTAAACGGGGAACGTATGTTGTTGCATAGTCCAGTTCACACCTGCGCTTCAATTCTACTGGATTCTGAATAAGAATAGTAATACGAGTTTAGAAATATAAAAGGTCCGCAGGACGGTCCAATTGGTATTACCTAGCTGTTTGTCACCTTTTTCCAGAGCAAATAGCCGTAAACGTGTTAGGACGGTAGTGTGGTACCGGAAACATAGAGTCAGCGGATAACACCATGATCCTTAGCCCTGCCTAAATATTACTGTCTTATATCTATTAGATCTGTAACAATGGCAAAATGATTAAATATAAGCATATAATATATAGGAGCTAAATACGCTTGTAGAGGAAAGTCAACTCTTTTCAAATTGAGATTAGATGCTTGTGCGAGTACTTGGCCATTCTACTATGGTTAGTTCCAACATGAAATCTGCAGTCACAACTCAGAACGGGAAACCTCAATAACTCTCACAGATCGCTGCATTCCATTCTAGAGCGAGGTTATGCTTTATTTGTTTCTTGACCATCAATTAGATGCACGGATACACACCCCCCATCTAGCTCCACTGCAGGATAAAAGAGTAATGATCAAACTAACTCATTATCGTAACGCTAAGATACTCACACCTGCGCTCCAAACTACCTTACAACAGTTGTTTGAGTTGATCAGGGTTTGAGGCACTGTTTAACAAAATTATGCCTTAAGCATCAATGTGTCGGGATGGGGATGGCATACCCGAACACTCCTACCCGTTCTCGTTGCAGTTCAGGGTAGAAAAAAACGTTATCAGAAACATATCTACCACGCGTGCAGTCGATTACCGCGCGGCAAGCGATTACTCTCAAGAGAGTTGCTGTATTATTAGTAACGTTTACACATAAGCTTCCCTCTCCGTGCCCCTCAGACAAGGTTCTCCGTACGGAGCAGGTCTCGCGGTGGGCTTAGATGTAATAAGCCGTGGTCTCTGGCGCCGGTCCCAACACGTTGCCCGCATCTGATCGGCTGCGGTACCTCTCTCCGAAGGGGCGGGGATCGGCCCAGGCGTCTGTCTTGGTCGGACGGATATAGGCAGGAGTGCCCCTTCGTAGGATCGGGGGTTTCCTATAGCACTGGTAGCCAGATTCGTCGATACGCATGGTCAAACACGCTCATCTAACGGAAAGGCGGTGGGCTGCCTGTGAGAGGGGCTGTGCGAAATAAGGAAAGTCCATCGACTCAGCACAACCGCGGTCCAGACGGCCGTGCGCGTATCCCAGTCGCTGCGCTAGCGCTGCATCCACCGCAGTTGAGCGCATAGCCTTGCGTGCCACAACGAAGGGGATTCTGTCTCTGGCGGTATGGGAGAGATGTTCCGGTGATTGGAAGCGTAGGCCGAGGAACCGCCCCCATGGCGTTCCTGGTGCCCTTTACCGACAATCGGATGCTTTTACATAGAAGTAGGGGCCCGGCAAGCGGCCATTACCCAGGGTCCCGCACCATAAACGTAATACCACTTGACTCGAACACCTGACCTTCCGCACGTGCCTGAACCGCGGCTTTGTGGCCAGCCCCTTGGGATGACTGACGGCCGGGGAACCCGCATAGAGGTTGATATCGTGGCCGCTATTGAGCAGACCCGTAACTGAGTATACGCACTTTGCCGTATGTACTTGGCGTACGGCGCCTATACCGCCGATAGGCTTGCCTGATGAACGCTCTAACAGGCGTACACCTGCAAGGACTTAAGGCGAATAAAGTCGCCACCCTGGCGGAACCCACCGGTCGGATTAGCCCGATGAGGTCGGCGTGCCCTACATAGTCCACATAACTATCAGCTAGCAGAACTCTGTATGATGGTACGGCCAGCACGGGATCCTCGTTCTCAGAGCCTACAACACCCTAAGGATGGGCGCCGAGGCTGGAGTGCGCTCCCCATGGATGGGGAGCTCTTCGGCGCTCGGGGCGCGTTGCCACTAGCGCGGGGAGGGCCCAGGGCATCCGCATCCGGGGCGTGCGCAGCCTACCGGCCAGCGCCCGCGCTCGCCGCCGCGTCGCCGAGTGGCCTCGCGGCGCCCGTGGCCCGCGCGGAGGTGATCCCCCCGCGCTGGACGCCGTCTCTACGCGCGCGTGACGCGGAGCCATATGGGCTCCCTGTGGACTGCCACTTGGACGGGCCCTCGTCGAGGCCGGGCGACCTGTCGGCGCGCTCGGCGCAAGGTTCCCCGGTGGTCCATCGGGCCCCTCCTCCCAGGCGGGGCTCCCGCGGTCCGGGCGGGCAGGCCCCCGCCGCCCCCGGCCGGTCCCGCGGCCGTTTCTGTCGTCGGGAGTAGCCATCTGCGAAGGGCGGGGGTAGCCCGCCGCGAGGCCATGTGGCGACGTGCCCGTGGGGCGGTGCGCCCCCGGGGGGGGCGCGGCCAGACCGCCGCGGGTCAAGCGGGCACGCGCGGTACCCTCCTTAGCTGCTGGCGTAATAGTGGCCTGCCGGCGTTCCGGGGCCAGATGTCGGACTCTCGAGGAGTCGGTCCGGCCCGGCGCGGGGGGGCACGACGGAGCGGGGCCCAGGCGTCCTGTCAGCGGCGGAGCCCAGCCCTGGCAGACCGTCAGCCTTGCCGCCCGGGTGGGGTGAGGCTGGGCGGCGGTCAGGGCTTGGAGGCCCAGAACCCGCCCAGGGGTCTTACTTGCCCGAGACACGGCGGCGACGCACGTCAGCGCACGCGCGGGACCCCGCCATCCGGCGCAGGTGTCAGCCGTCACCCCTAGCATGGGCCTCTTTCGCATGGCGGCTCGACGCAGGCCGCCCCCGCCCTGGGCGGCCCGCGGCGTCGGCGGATGGGCCGGGCGCCGCAAACCCGCCACACCGCGCGGTCGTTGTTGCGCGATCCCGACGGGACTCCGCCGGCCAGGGGT     
G       ATGTGGATAATTAAAAATACTAAAAGTAATTTCCATCAATGATCGATACATTTTAACAAATAAGATCTATTAACCATAGCCAAAAAGTTACAACTTTATAATAACTAACGTTAAAGAGTACTTTCTTAGTGGATATGCGAATATACATATTTTGGATAGGAATAATATAATTTAATTATTAATTACACGGTTTAATATACATTCAGTAATTGTATATACTATTGGTTACGGAGAATCATTTATATTAAAGAAAACTATATCGATAATAATTACTATTATTATCAGATGAAGTATAAGTAACTTAGAATAAAATTTAGAGATTCTATTATTATTTTCAAGTTCTTTTATATATCGTAGAATTGTTAATAGAAGGAAATCAACTATTCATATAGTATAGAATAAATAACTTTCCTTTTTGTTGTTACGACAAAGGAATTTTTAATTATTATTTAAAAAGGAGTAAAAGTACTGAAATTGTAAGCCAAATAAACAAGAAATATAAATAGTAAAAATTATAGTACAAATGATCATAAACAATAGAATCTATTATTATAATTCAAACTTAAATATGGTTTCTAAGGGTTTTATTCATAAGAGGTTTTAAATGTATTCAAACTAAATTCATTTATTAGTATAGCATTAAAAATAGAATTATAGGTATACGAAATTTTTTAAACATAGATATAAAAAATGTAGTCATTTTATCATGTCACTAAATTTTTGTTCAGAAGGCCTTTATATATAAAACTCAATTTACTAAAATAAGTTGGTTTCTTAAATTGCGCAAATAAAAGGTTCACTTTATTAGCTACAACTAGAAATGATATTTATTATAACAAAAGAGTAACACTTGGTGACATAAACATTTTAAAATTTATTACATTTTTATTTATTTATCTTAATGCTAATAGATATTGAATGATACTTTTTACAAATTTATCTCAAATTTCTAAAACAAATAAGTATACTCTTTTTGCTCAATTTATTTAGTTTGGTTGGTTTAATGGAAACTTCACTGTCGGTGTCTAATCGGCAGTCATAAGTGCTATAGAAGTATTTACCATTAATCTTTTTGTAATAAGCGCTTACTTTAAGTGTCTGTACGAGTAAGCTTCCTTACTTCTCTAAACGGGGCACGTATGTTTTTGCAAAGTACACTTCACTCCTGCGCTTCGATTCTACTGGCTTCTGAATGAGAATAGTAATAACCGTTTAGAAATATAAAACGTCTGCAGGACGGCCCAAGTGGTTTGACCTAGCTGTTTGTCACCTTTTTCCAGAGCAAATACCCGAAAACGTTACAGGGCGGTAGTGTGGTATCGCAAACAAAGGGTCAGCGGATAAGACCATAAGCCTTAGTCCTCCCGAGATCTTCCTGTTTCATGTCGATTAGAGCTGTAACATTGGCCAAATGATTTAATATAGGTATTTTATATATAAGAGCTAAACACCCTAGTAGAGCAAAGTCAACTCTTTTCAAATTGAGATAAAACGCTTGTGCGAGTACTTGGCCACGCTAATCTGGTTAGTTATAACATGAAATCTGCAGTCACAAGTCAGAACGAGACACCTCATTAACTCTCATAGATCGATGCATGCCATGTTAAAGCGAGGCTAGGTTTTATCCGTTTGTTGACCATCACTCTGATACCCGGGTATGCACCGCCCATCTAGCTCAACTGAATGATAAAGGGGTAATGATATAAACAACTCATTATCGTAACGCTAAGTTCCTCACACCTGCGTTCCAAACTACCTTACAACAGTGGACTGAGTTCATCAAGGTTTGACGCCCTATTTATCAAAGTTATGTCTTAAGCATCAATGTGTCGACAAGGGGATTTCATACATGAACACTCCTAACCGTGCCCGGTGCAGTTCAAGGTAGAAAAAAACGATATTAGACACATATTTACCGCGCGTACAGTCGATTACCTCCCGGCAAACGATTGCTCTCACGAGAGTTTCTGTATGATTATTAACATTTACACATAGGGTTCCCACTCCGCGCTCCTCAGATGAGATTGTCCGAACGGTGCAGGTCTCGCGGTGGGCTTACACGTACTAAGCCGTGGTGTCTGGCGCCGATCCCAATGCGTTGCCCGCATCTGCTCGGCTGCGCTTCCTATACCCCAAGGGGCCGGGATCGGCAAAGGCGTCTGTCTGCGTCGGACCGATACAGGAAGGAGTGCCCGTTCGTAAAATCGTGGTTTTCCTATCGCACTGATGGCGAGATTCGTCGATACGCATGGTAAATCACGATCATCTACCGGCCACGGGGTGGCCTGACTCTGAGAGGTGCTGTGAGAAATCAGGATAGCGCATCAACTCAGCACAACCGAGGTCCAGACGGCGGTGCGCGTATCCCATTCGCTTCGTTAACGCAGCATCCTCCGCAGTTGAGCGGATAGCCTTGCGTGCCACAACGGAAAGGATTCTGTCTCTTGAGGTATGGGCGCCATGTTCCGGTGATTGGAAGGCTATCCCGAGGAGCCGGCCCCATTCCGTTCCTGCTGCCCCTTACCGACAATCGGATACTTTTACATATAAGTAGGGGCCCAGGACGCCGCCATTACCCAGGGTCCCGCAGTATAAACTCAATACCACTTGATTCGACAACCTGACATTCCACCCTTGCCTGTACCGCGGCTTTGTGGCCAGCCCCTTGTGATGCCCGACCGCCCGGGAGCGCGCATAGAGGTTGATATCGTGGGCGCGATTGACCAGACCCCTAACTGAGCATACGCACTTTGCCGTATGTACTCGGAGTACCGCGCCCATACTGCCGATAGGCCTGCTTGATGAACGCACTAAGCGGCGTGCACCCGCAAGTACTTAAGGCGAACATAGTGGCCACCCTCGCGTAGCCCACCGGTCGGCGTAGCCCAAGGAGGCCGGCGTGCCCTACATAATCCACATAACTCTAAACTATAAGAATCCTGTATGATGGTACGGCCAGCACGGGATCCTCGTTCCCAGAGCTTAGAACACCCTAAGGATGTTCGCAGAGGCTGGAGTGCCCCCCGCACGGGTGGGGAGCTCTTCGCCGGTCGGCGCGCGATCGCACCAGCGCGGGGGGGGCTCCGGGCATCCGCATCCTGGGCGTGCGCAGCCTTCCTGCCGGCGCCCGCGCTCGCCGCCGCGTCGCCGAGCGCCCGCGCGGCCCCCGTGGCGCGCGCAGAGCCGATCCCCGCGCGCCGGACTCCGTCTCTACGCGTGCGTGAGGCGGCGCCATATGCGCGCCCTGCGAAGCGCCACTTGGTGGGGCTCCCGTCGAGGGCGGGCGCCCCGTCGGTGCACTCGGCGGAAGGTTCGCTGGTGGGCCATCGGGCCCTTCCGCGCAGGCGGGGCTCCGGCGCTCCGGGCGGGGCGTCCCCCGCCGGTCCAGGCCGGTCCCGCGGCCGTTTCTGTTGTTGGGCGTGGCCATCTGCGCCGGGAGGGGGCAGCCGGCCGCCAGGGCATCTGGCGACGTTCCCGGGGGGCCCTGCGCCCCGGGCGAGGGCGCGGCCGGACCGGCGCGGGGCAAGCGCCCACGGGCGGCACCCACCTTAGCTCCTAGCCTCATTGTGGGCTGCCCGCTTTCCGGGGCCATATGTCGGACTCTCGAGGAGCCGGACCGGCCCGGGGCGGGGGGGGACGGCGGAGCGGGGCCCGGGCGTGCTTTCAGCGGCGGAGCCCACCCCTGGGAGACCGTCAGCGTTGCCCCCCGGGTGGGGTCAGGCTCGGCGCCGGTCAGGGCTAGGAGCGCCAGAACCCGCCCGGGGGGCGTACTTTGGCGAGCGCCTGCGCCGACGCACGTCACCGCACGCGCGGGCCCCAGCCGTCAGGCGGAGGTGGCAGCCGTCAGCCCTAGCGTGGGCCTCCTACCCATGGCGGCACGCTCCCGGCCGCCCCCGCCCTGGGCGGGCCGCGGGGTCTGGGGAGCGGCCGGGCGCCGGAGACCCGCCACACCGCGCGGTCGTTGTTGCGCCATCCCGACGGGCCACCGCGGGCCAGGGGT     
F       ATCTGTATTAATAAAAATGCTACAAGTAATTCTCATAAGTGATCGATACATTTTATCAACTCAGAATTATTAACCATATCCAAAAAGATACATCTTTATTATTACTAACGATTCAGAGTAGTTTCTTAGTGGATATGCGAATATACATATTTTGGATAGGAATAATAAAATTTAATTATTAATTTTACGGTTTAATATACATTCATTAATTGTATAACCTATTGATTACGCTGAATCATTTATATAAAAGTAAACTATATCGATAATAAATACAATTTTTATCAGAAGAGGTTTAAATGAGTTAGAATAAAATTTTGAAATTCTATTCTTTCTGTCAAGTTTTCTTAAATTTTCATGAATTGTATATAGTAGGAAATCAACTTTTCATATTGTACAGACTAGAAAACTTTCCATTTCGCTGTCACGACTATGGAGTGTTTAATTTTTATATGAAAAGGAGTAAAAGTATTGATATTGTAAGCCAAATAAAGAAATAAAAAATATAGTAAAAAATATAGTACAAATGAAAACAGACAATAGAATCTATTATAATAATTAAAACTTTAATATGGTTTATTAAGGATTTATTCATAAGAGGCTTTAAATGTATTCAATCTATATTCATTTATTAGTATAGAATTAATAATAGATTTTTTGGTATACAAATTTTTCTACACATAAAAATAAAAAATTTACTCAGTTTATCTTGTCACTAAATTTTTATTCAGAAGACCTTTATATGATAAACTAGATAAACAAAAATAAGTTGGTTTCTTAATTTGTGCAAATAAAAGGTACACTTTAATAACTACAACTAGAAATGATTTTTACTATAACTTAAAAGTAACAAATGGAGACATAAACATTATAAAAAATATTGCATTTTAATTTATTTTATTTAATACTAATAAATATTGAAAGATACTTTATACAATCTTAACTCCAATTTCTAAAACATATAAGAATACTCTTTTTGCTCAATTTATTTAGGTGGTAAGGTTTAACGGAAATTTCTCTGTGGGTGTCGAATCGGCAGTCATAAATGCTATCGTAATTTTTACCATTAATCTTTGGGTAATAAACGCTTTCTTAAAATGTCTGTAGGAGTAAGCTTACTTTCTTCCCTAAACGGGGAACGCAGGTTTTTGCGAAGTACAGTTCACCCCTGCGCTTCAATTCTACTGGATTCTGAATGAGAATAGTAATAATCTTTAAGAAATATAAAATGTCTGCAGGACGGTCCATTTGGTTGGACCTAGCTGTTTGGCACTTATTTCCAGAGCAAATAGCCGAAAACGTGACAGGGTGGTAGTGGGGTATCGAAAACAAAGAGTCAGCGGATAACACCATGATCCTTAGCCCTACCTAGATCTTTCTGTTTCATGTCTATTAGAGCTGTAACACTGGCAACATGACAAAATATAGGAATTTTATATATATGAGCTAAACACCTTTGTAGAGGAAGGTCAACTCTTTTCAAATTGAGATTAATTGCTTGCGCGAGTACTTGGCCAGCCTAATCTGTTTATTGCTAACATGAGATCTGCAGTCAGAAGTCAGAACGGGACACTTCAGTAAATCTCATAGATCTATTCATTCCATAATAAAGCGAGGCTATCTTTTATTCGTTTCTTGACCATCAATTTAATACCCAGAGACACACCCCCCATCTAGCTCTACTTCTGGATAAAGGGGTAATGATTTAATTAACTCATTATCGTAACACTAAGCTACTCACACCTGCGTTACAAACTACCTTAAAACAGTTGATGGAGTTGATCAGGGTTTGAGTCACTGTTTATCAAAGTTATGTCTTAAGCATCAATGTGTCGAGTTGCGGATGGCATACAAGAACACTACGAGCCGTCCTCGGCGGAGTTCAGGGTAGAAAAAAACGATATCAGATACATATCTACCGCGCGTACAGTCGATTACTTCGCGGCAAACGATTGCTCTCAAAAGAGTTTCTGTATAATTATTAACTTTTACATATAGGGTTCCCTCTCCGCGCCCCTCAGAAAAGGTTGTCCGTACGGCGCAGGCCTCGCGGTCGGCTTAGAGGTAATAAGCCGTGGTGTCTGGCGGCGATCCCAACGCGTTACGTGCATCTGCTCGGCTGCGCTCCCACTACCCCAAGGGGCCGGGATCGGCCCAGGCGTATGTCTTGGTTGGACCGATATAGGTAGGAGTGCCCGCTCGTATGATGGTGGTTTTCCTATCGCACTGATGGCCAGGTTCGTCGATACGCATGGTCAATCGCGCTCATCGAACGGCAAGGGGGTGGTCTGCGTATGAGAGGTGCTGTGTGAAATACGGAAAGTCCATCAACTCAGCACGACCGACGTCCAGACGGCCGTGCGCGTATCCCCTTCGCTGCGCTAACGCAGCATCCACCGCAGTTCAGCAGATAGCCTTGCCTGCCACAAATGAAAGGATTCTGCCTCTGGCGGTATGGGTGAGATGTTCCGGTGATTGGGAGGGTATCCCGAGGTACCGGCTCGGTCCCGTTCCTAGTGCCCCTCACCGACAATCGGATACTTTTACATATAAGTAGCGCCCCAGGATGCGGCCATTACCCAGGGTCACGCAGTATAAACGTAATACCACTTAATTCGACCAACTGATATTCCGCACTTGCCCGGACCGCGCCTCTGTGGGCAGCCGCTTGGGTTGCGCGACCGCCTGGGAGCGCGCAGAGAGGTTGATATCGTTGCCGCAATTGACCAGACCCCTAACTGAGTGTCCGCACTTTGCCGTATGTACTCGGGGTACGGCGCCTATAGCGCCGATAGGCCCGCTTGATGAACGCACTAACCGGCGTACACCCCCAAGGACTCAAGGCGAACATAGTCGCCACCCTTGCGGAACCCACCGGCCGGGGTAGCCCAATGAGGCCGGTGTGCCCTATATAGTCCACATAGCTCTCAACTACAAGACTCCTGTATGTCTGTACGGCCAGCACGGGATCGACGTTCCCAGAGCTTACAACACCCTAAGGATGTTCGCCGAGGCTGGAGTGCCCCCCGCAGGGGTCGGGAGCTCTTCCGCGCTGGGGGCGCGGTGCCACCAGCGCGGGGCCGCCTCAGGGCATCCGCATCCTGCGCGTCCGCAGCCTGCCGGCCGGCGCCCGCGCTCGCCGCCGCGTCGCCGCGCGGCCCCGCGGCCCCCGTGGCCCCCGCCGAGGTGATCCCCGCGCGCGGGACGCCGTCTCTACGGCTGCCCGAGGCGGCCCCATATGGGCTCCCTGCGGAAGGCCACTTGGCAGGGCTCCCGTCGAGGGCGGGCGCCCCGTCGGTGCGCTCGGCGGAAGGTTCGCCGGTGGCCCATCGGGCCTCTCCGCACAGGCGGGGCTCCGGCGCTCCGGGCGGGCAGGCCCCCGCCGGCCCAGACCGGTCACGCGGCCGTTTCTGTTGTGGGGCGTAGCCAACTGCGACGGGAGGGCGCAGCCGGCCGCCAGGGCGTCTGGCGACGTGCCCGTGGGGGGGTGCGGCCCGGGAGGGGGCGCGTGCAGACCGCCGCGGTACAAGCGGGCAGGGGCTGCACCCTACTTAGCTGCTGGCCTCCTAGTGGCCTGCCCGCTGTCCGCGGGGATAGGTCGGTCTCTCGAAGCGGCGGTCCGGCCCGGCGCGGGGGGGAACGACGGAGCGGGGGCCCGGCGAGCTTTCAGCGGCGGAGCCCAGCCGCGGCAAACCGTCAGCCGTGCGCCCCGGGTGGGGTGAGGCTCCGCTCCGGTCAGGGCTTGGAGGGCCAGAACCCGCCCGGGGGTCGTACTTGGCCGGGCGCCGGCGGCGACGCACGTCAGCGCACGCGCGGGACCCCGCCTTCCTGCGCGGGTGCCAGCCGTCACCCCTAGCCTGGGCCTCCTTCCCATGGCGGCACGCCGCGGGCCGCCCCGGCCCTGGGGGGCCAGCGGGGTCTGCGGAGGGGCCGGGCGCCGGAGCCCCGCCACAGCGCGCGGTGGTTGTCGGGCCATCCCGACGGGACCCCGCCGGCCAGGGGT     
E       ATATGTATTATTAAATATGCTATAAGTAATTTTCTTTAATGATCGACACATTTAATCAAATCAGATCTATTAACCATAGCCTTAAAGTTACATCTTTATAATCACTAACGATATAGAGTAGTTTCTTAGTGGATATGCGAATATACATATTTTGGATAGGAATATTTGAATTTTATTATGAATTATACGAATTAATATACATTCTTTAATTGTAAAAACTATTGAATAGGATGAATCATTTATATTAAAGAAAACTTTATCGATAACAAATACCATTTTTATCTGAAGAAATTTAAATGAGTTAAAATAAAATTTTTATATTCTTTTCTTATTTTCAAGTTTTATTATATTTAAATTAATGGTATGTAGAAGGAAATCAACTCTTCATATTGTACAGAAAATACAACTTTCCTTTTTGTTGTCACGTCCAAGGAGTTTTTAATAATTATTTGAAAAGGATTAAAAGTAGTGACATTGTAAGCCAAATAAAGAAGAAACACACATACTAAAAAATATATTACAAATGAGCAAGAACAATAGAAACTATTCTTTTAATTTAAACTTGAATATGGTTTATAAGGGTTTTATTCATAAGAGTCTTTATATGTATTCAATCTAAATCCATTTATTAGTATAGCATTAATAATATATTTTATGGTAGACACATTTATCTAAACATACACATAAAAAATTTAGTCTTTTTATCATGTCAATAAATTTTTATTCAAAAGTCCTTTATGTGTTAATTTCGATCAACAAAAATACGTTGGTTTTTTAAATTACGCAAATAAAAGGTACACTTTATTATCTACAACTAGAAATGTTTTTTACTATAACTAAAGAGTAACACTTGGTGACATAAATATTTTAAAATTTATTACATTCTATTTTATTTAATTTATTACTAATAAATGTTGTATAATACTTTCTACAACTTTTACTCAAATTGCTAAAACATATAAGAAGACCCTTTTTGCTCAATTTATTTAGTTAGTGTGGATTATTGGGAATGTCGCTGTGTTTGTCGAATCGGCAGTCATAAGTGCTATAGAATTTTTTACCATTAATCTTTCTGTTATAAACGCTTTCTTAAAATGTCTGTAGGAGTAGGCTTACGTTCTTCCCTAAACGGGGAACGTATGTTTTTGCGAGGTACTGTTCACTCCTGCGATGCAATTCTACTGGATTCTGAAGGAGAATAGTAATAAAGGTCTAAAATTATAAAAAGTCTGCAGGACGGTCCACCTGGTATGACCTAGGTGTTTATTACCTTTTTCCAGAGCAAACAGCCGGAAACGTGACAGGGCGGTAGTGTAGTATGGCAAACATAGAGTCAGCGTATAATACCAAGATCCTTAGCCCTGCCAAGATCTTTCGGTTTCATGTCGATTAGAGCTGCAACATTGGCCACATGATTGAATATAAGTATTTAATATATAAGAGCTAAACACACTAGTAGAGGAAAGTCAACTCGTGGAAAATTCAGATTAAATGCTTGTGCGAGTTCTTGGCCAGGCTCATCTGTTTAGTTCTAACATAAAATCTGCAGTCACAAGTCAGAACGGGACACTTCAGTAACTCTCACAGATCGGTGCATTCCATGCTGTAGCGTGGCTATGTTTTATGCGTTTCCTGACCATCAGCTAGATACTCGGATCTAAACCCCCCAGCTAGCACTACTTCTGGATAAAGGGGTAATGATTTAACCAGCTCATAATCGTAGCGCTAAGATCGTCATACCTGCGATACAAACTACCTTATAACAGGTGATACAGTTGTTCAGGGTTTGAGGCACGCTTTAGCAAAATTATTTCTTAATCATCCATGTGTCGAGTAGAGGATGTCAAACACGAACACTACTACCCGTTCTCGACGCAGTTCAAGGAAGCAAAAAACAATATGAGCAACATATCTACAGCGCGTATAGTCGATTACTTCGCGGCAAACGATTGCTCACAAGAGAGTTTCTGTATTATTATTAACCTTTACATAAAGGGTTCCCTCTCCGCGCCCCTCAGACAAGATTGTCCGCACGGGACAGGCCTCGCGTTCGGCTCAGATATACTAAGCCGTGGTGTCTAGGGCCGATCCCAAAGCGTTACCGGCATCTGCTCGGCTGGGCTTCCTCTACCCCAAGGGGCTGCGATCGGCACAGGCGTATGTCTTGGAAGGACCGATATAGGAAGGAGTGCCCGTTCGTACGATCGTGGTTTTCCTATCGCACTGATGGCCAGATTCGTCGATACGCATGGTGAATGACGCTCATCCAACGGCGAAGTGGTGGTCTGCCTGTGAGAGGTGCTGTGTGACATAGAGAAAGTCCATCAACTCAGCATAACCGCGGTCCAGACGGCCGTGCGCGTAGCCCATTCGCTGCGCTAACGCAGCATTCACCGCAGTTCAGCGGATAGCCTTGAGTGACACGAAGGAAGGGATTCTGTCTCTTGCGGAATGGGGGAGATGTTTCGGTCATTGGAAGGGTATCCCGAGGCACCGCCCCGATTCCGTTCCTGGTGCGCCTGAGCTACAATCGGATGCTCTTGCATATAAGTAGGGGCCCAGCAAGCGGCCATTACCCACGGTCCCGTAGTATAATCGTAATACCGCTTGATTCGACCAGCTGACATTCTACACGTACCTGAACCGCACCTCTGTGGGCAGCCTCTTTGGATGACCGACGGCCGGGGAGTGCGAATAGAGGTTGATTCCGTTGCCGCCAGTGACCAGACCCGTAACTGAGTGTACGCACTTTGCCGTATGTACTCGCGGTACGGCGCCTATACCGCCGATAGGCCCGCTTGAGGAACGCGCTAAACGGCGTACACCCGTAAGGACTTAAGCCGAATACAGTCACCACCCTTCCAGAACCCACCGGTCGGCGTAGCCCTATGAGGCCGGCGTGCCCTACATAGTCCACATAGCTCTCAACTACCAGAATCCTGTATGACCGTACGATAAGCACGGGATCCCCGTTCCCAGAGCTTACAGCACCCTAAGGATGTGCGCAGACGCTGGAGTGCCCGCCCCAGGGGTGGGGAGCGCTTGGGCGGTCGACGCGCGCTCCCACCAGCGCGGGGAGGGCCCAGGGCATCCCCATCCTGGGCCTGCGCAGCCTCCCGGCCGGCGACCGCGGTCGCCGCCGCGTCGCCGAGCGGAGGCGCGGCCCCCGTGGCCCGCGCGGAGGTGATCCCCGCGCGCGGGACGCCGTCTCTACGAGTGCGCGACGCGGCCCCATATGGGCTCGCTGCGGAGCGCCAGTTGGGGGGGCTCCCGTCGGTGACGGGCGCCCCGTCGGTGCGCTCGGCGGAAGGTGCGCTGGCGGCCCACCGGGGCCCTCCGCGCAGGCGGGGCTCCGGCGCTCGGGGCGGGCCGGCCCCCGCCGCCCCGGCCCGGTCGCGCGGCCCTTTCCGTTGTAGGGCATAGCCATCTGCGACGGGGGCGGGCAGGCGGCCGCTAGGGCATCTGGCGACCTGCCCGTGGGGCGATGCGACCCGGGTGGGGGCACGTCCAGACCGTCGCGGGGCGGGCGGCCACGTGCTGGACCCTACTTAGCTGCTGGCCTCCTAGTGGCCTGCCCGCTTTCCGGGGCAATATGTCGGACTCTCCGGGAGCCGTTCCGCCCCGGTGCGGGGGGGCACGACCGAGCGGGACCCCGGCGTGCTTTCACCGGCGGAGCCAAGCACTGGGAGCCCGTCAGCCTTGCCCCCCGGGTGGGGTGCGGCTCGGCCAAGGTCAGCGCTTCCAGCCCCAGAACCCGCCCTGGGGTCGTACTTGGCCGAGCGCCGGCGGCGACGCGCGTCGGTGCACGCGCGCGACCCGGCGTCCCGGCGCCGCTGCCAGCCGTCACCCCTAGCCTGGGCCTCCTGCGCATGGCGGCACGCCCCAGGGCGCCCCCGCCCAGGGGGGCCAGCGGCGTCTGTGGAGCGCTCGGGGGCCGGACACCCGCCGCAGCGCGCGGTCGCTGTTGCGCCAGCCCGACGGGATTCCGCGGGCGAGGGGT     
D       ATATGTAGTATTAAAAATGCTATAAATAATCGTCATTAGTGATTGATACAATTTAATAAATCAGTTTTATTAACCATAGCCACAAAGATACATCTTTATAATAACTAACGATTGCGAGGATTTTCTTAGTGGTTATGCGAATATACATATTTTGGAAAGGAATAATAAAATTTTATTATTAATTATACGGTTTAATATACATTCATTAATTGTATGTACTATACATTACGATGAATCATTTATATTAAAGAAAACCATATCGATAATAAATACGATTTTTATCCGAAGATTTTGAAAAGAGTTATAATAAAATTTTGATATTCTATTCTTCTATTCAAGTTCTATTATATTTATCAGAATAGTTAATAGAAGGAAATCAACGATTCATATTGTACATACTAAAGAACTTTCCATTTTTTTGTCAAGAGCATGGAGTATTTAATGATTATTTGAATAGGATTAAAATTATTGAGTTTGTAAGCCAAATAAAGTAGAAAAAAATATAGTAAAAAAAATAATACAAATTATTAAGAACAATAGAAACTCTTTTATAAAATTAAACATTAATATGGTTTTTAAGGGTTGTATTCATAAGAGGCTTTAAATGGATTCAATCTATATTAATTTATTAGTATAGTATTACTCATAGATTTTATGGTATACTAAATTTTCTAAACATACAAATAAAAAATTTACTCATTTTATCATGTCATTAACTGTTTATTCAAAATGCCTTTATGTGTTAAACACTATAGACAAAAATACATTGGTTAATTATATTGCGCAAATAAAAGGTACACTTTAATAACTATAACTAGAAATGATTTTTAATAAAACTAAAGAGTAACCCTTGGTGACATAAACATTTAAAAATTTATTCCTTTATATTTTTTTTAAGTTACTCCTAATAATTGTTGAATTATACTTTCAACAATTTTTCCTCCAATTGCTAATACATATAAGTATATTCTTTTTGCTCAATTTAATTAGATAGAGTGTTTTAATGGGAATATCTCTGGCTGTATCCAAACCTCAATCATAAATGCTATCGAAGTTATTACGATTAATCTTTTAGTAATAAACGCTTGCTTAAAGAGTCTATAGGAGTAAGATTATTTACTTCCCTATACGGAGAACGGGTGTTTTTACGAATTACAGTTCACACCTGCGCTTCAAATCAACTGGATTCTGAATGAGAATAGTAATAAGCCTATAGAAATATAAAAGGCCTGCAGGACGGTCCATTTGGTAAGACCTAGCTGTTTGATACCTTTTACCAGAGCAAATAGCGGAAAACGTGTCAGGACGGTAGTGCGGTCTTGCAAACAAAGAGTCAGCGGATAACACCATTATCCTTAGCCCGGCATAAACCTTTCTGTTTCATTTCGATTAGAGCTGTAACATTGGCCATATGATATAATATAGGTATGTAACATATAAGAGCTAACCACCCTTGTAGAGGAAATTCAACTCGTATGAAATTGAGATTAAATGCTTATGCTAGTTCTTGACCAAGCTAATATGGTTAGTGCTCACATGAGATCTGCAGTCACAATTCAGTACTGGGCACTTCAATAACTCTCATAGATCGGTTCATTCCATACTAAAGCGGGGATATCTTTAATTAGTTCCTTGACCATCACCTAGATACTCGGATATACACCTCCCTTCTAGCACTACTTCCTGAAAAATGGGTAATGATTTATCAAACTCATTATCGTAACGCTTAGATAGTCACACCTGCGTTCCCAACTATCTTACAATAGTTGATGGAGTTGTACAGGGTTTGAGGCTCTATTTATCAAAATTATGTCTTAAGCATGTATGTGTCGAGTTGAGGATGAAATACGTGAACACTATTAGCCGTTCTCGGCGCAGTTCAGGGTAGAAAAAAAGTCTATTAACAACATATCTAGCGCACGTCCAGTCGATCGCTTCGCGGCAAACGATTGCGCTCAAGAGTGTTTCTGTATAATTATTAAAATTTACACAAAGGGTTCCCTCTCCGGGCCCCTCAGCCAAGGTTGTCCGTACCGAGCAGGTCTCGCGGTGAGCTTAGATGTATTAAGCCGTGGTGTCTGGCGCCGATCCCAACGCGTTACCGGCATGTGCTCCTCTGCGCTTCCTCTACCCGAAGGGGTCGCGGTCGACACAGGCGTATGTCTTGGTCGTACCGATATAGGAGGGAGTGCCCGTTGGTAGGATCGGGGGTTTCCTATCGCACTGATGGCCAGACTCGTGGATACGCATGGTGAAGCACGCTCATCTTCCGGCGAGGGGTTGGTGTGCCAGTGAGAGCCGCTGTGTGAAATAAGGAAAGTCCATCAACTCAGCACAACCGCGGTCCAGACGGCCGTGCGCGTATCCCATTCGCTGCGCTAACGCAGCATACACCGCAGTTGAGCGGATAGCCTTGCGTGCCACGACGGAAAGGATTCTGACTCTTGCAGTATGGGCGCCAGGTTCCGGTGATTGGAAGGATATGCCGCGGAACCGCCCCGATCCCGTTCCTGGTGCCCCTAACCGACAATTGGATGCTTTTACATATAAGTAGGGGCCCAGCACGCGGCCATTACCCAGGGGCGCGCATTATAAACGTAATACCACTTGAACGGATCAGCTGAACTTCCGCAGGTGCCCGAACCCCGGCTTTGCGGACAGCCGCTTGGGATGACCGACCGCCGGGGGTTCCGCATAGAGGTTGATATCGTTGCCGCAACTGATCAGACCCGTACCTGAGTCTACGGACTTCGCCGTATGTACTCCGGGTACCGCGCCTGTACCGCCGATAAGCGCCCCTGACGAACGCACTAACCGGCGTACACCCCCAATGACTTAAGGCGAACATAGGCGCCACCCTTGCGGAAGCCACCGGACGGAGTAGCCCGATGAGGCCGGCGTGCCCTACATAGTCCACATATCTCTCAACTAGCAGATTCCTGTATGAACGTACGACCAGCACGAGATCCTCGTTCCCCGAGCTTACAACACCCTAAGGATGTCCGCCGACGCTGGGCTGCCCCCCCCAGGGGTGGGGAGCTCTTCCGCGGTCGGCGCGCGTTCGCTCCAGCGCCGGGCGGCCCCAGGGCATCCGCATCGCGGGCCTGCGCACCCTGCCGGCCGGCGCCGCCGCTCGCCGCCGCGTCGCCGGGCGGGCGCGCGGCGCCCGTGGCCCACGCCGAGGTGATACCCGCACGCGGCACGCCGTCTCTACGAGTGCGCGGCCCAGCCCCATATGGGCTCCCTGCCGAGCGCCGCTTGGCGGGGCCCCCGTCGTCGGCGAGCGCCCGGTCGGGGCGCTCGGCGGAAGGTGCGCTGGTGGCCCATCGGGCCCCTCCGCGCAGGCCGGTCTCCGGCGCTCCGGGCGGCCGGGCCCCCGCCGCCCCAGGCCGGTCTGGGGGCCCTTTCTGGTGTAGGGCGTAGCCATCTGCCACGGGAGGGGGCAGGCGGCCGCCACGGCTTATGGCGACGTGCCCGTGGGGCGGTGCGACCCGGGCGGGGGCGCCCCCCGGCCGCCGCGGGGCGAGCGGGCACGCGCTGGACCCTACTTAGCTGCTGGCCTCCTAGTGGTCTGCCGGCTTTCCGGCGCCAGCTGTCGGACTCTCGAGGAGCCGGTCCGGCCCGGGGCGGGGGGGAACGACGGAGCGGGGCCCCGGCGTGCTTTCAGCGGCGGAGCCCAGCCCTGGGAGCCCGTCAGCTCTGCCCCCCGCGTGGGGTCAGGCTCGGCGCCGGTCAGGGCTCTGGGCTCCAGAACCGGCCCTGGGGTCGTACTTTGCCGAGCGCCGGCGGTGACGCGCGTCACCGCAGGGGCGTGCCCCGGCCTCCCGGCGCGGGTGCCACCCGTCAGCCCTAGCCTGGGCCTCGTTCCGATGTCGGCGCTACGCAGGCCGCCCCCGCCCTGGCGCGCCAGCGGGGTCCGCGGAGCGGCCCGGCGCCGGTGACCCGCCACAGCGCGCGGTCGTTGTTGCGCCATCCCGACGCGATTCCGCCGGCCAGGGGT     
C       ATATGAAGTATTGAAAATGCTACAAGTAATTAATATTAATGATCAACACATTTTAACAACTCAGATTAATTAACCATAGCCAAAAAGATACATCTTTATAATATATAACGATATAGAGTAGTTTCTTAGTGTATATGCGAATATACATATTTTGGATAGGAATAATAAATTTTTTTTATTCATTTTACGGTTTTATATACATTCATTAATTGCATAAACTATTGATTACGATGAATCATATATATTCAAGAAAACTATATCGATAATATATACGTTTATTATCAGAAGATGTTTAAAGGAGTTAGAATAAAATTTTGATATTCTATTCTTGCTTTCAAGTTTTATTATATTTAATCCAATGGTATATAGAAGGAAATCATCGATTCATATTGTACATATTAGATAACTTTCCTTTTTGTTGTCACGACAAAGGAATTTTTAATTATTATTTGAAGAGGATTAATAGTATTGAGAATGTAAGCCAAATAAAGAAGAAAAACATATAGTAAAAAGAATAGCACAAATGATCACAAACATTAGAAACTATTCTTAAAATTAAAACTAGAATATGGTTTATAAGGGTTTTATTCATAAGAGGCTTTAAATGTATTCAATCTATATAAATTTATTAGTATAGAATTAATAATAGATTTTTTGGTAAACAAAATTATCTAAACGTACAAATAAAAAATTTATTCTTTTTATCATGTCATTAAATTTTTTTTAAAAAGTCCTTTATATGTTAAGCTCGATAAACAAAAATACGTTCATTTGTTAAATTCCGCACATTAAAGGTACACTTTAATAACTACAACTAGAAATTATGATTAATATAACTAAAGAGCAACACTAGGTGACATAAACATTTTAAAATCTATTACATTTTATTTTCTTTAAGTTATTACTAATTAATGATGAATGATACTTTCCACAAATTTAACTAAGATTGCTAAAACATATAAGAATACTCTTTTTGCTCAATTTATATAGATAGTGTGGTTTAATGGGAATTTCTCTGTATGTGTCGAACCAGCAGTCATAAATGCTATAGAAGTTTTTACCAGTAATCTTTGAGTGATAAACGCTTGCTTAAGATGTCTGTTAGAGTAAGCTTACTTTCTTCCCTAAACGGGGAACGTATGTTATTGCAAAGTACAGTTCACACCTGCGCTCCAATTCTACTGGATTCTGAATGAGAAAAGTAATAAGCGTTTAGAAATATAAAATGTCTGCAAGACGGTCCATTTGGTTAAACCTAGCTGTTTTTTAACTTTTTCCAGAGCAAATAGCGGAAAACGTGCCAGGACGGTAGTGTGGTCGTGCAAACAAAGAGTCAGCGGATAACACTATCATCCTTAGCCCTGCCTAAATCTTTCCGTTTTATTTCGATTAGAGCTGTAACATTGGCCATATGCTGAAATATAGTTAATTCACATATAAGAGCTAAAAACCCCAGTATAGGAAAATCAACTATTATCAAATTGAGATTAAATGCTTGTGCGAGTACTTGGCCAGGATCGTCTGGTTAGTACTTACATGAAATCTGCAGTCACAATTCTGTACGGGACACCTCATTAACTCTCATAGATCGGTGCATTCCATACTAAAGCGTGGCTATGTTTTATTTGTTTCTAGACCTTCAACTAGATACCCGGACATACACCACCCATTTACCACTACTTCATGCTAAATGGGTAATGATATAACTGATTCATCATCGCAACGCTAAGATAGTGACACCTGCGTTACAAACTACCTTACAATAGTTGACGGAGTCGATCAAGGTTTGAGGCACTATTTATCAAAATTATGTATTAAGCATCAATGTGTCGAGTTGGGGATGGCATACAAGAACACTACTAGCCGTTCTCGGTGCAGTTCAGGGTAGAAAAAGACGTTATTAACAAACTATATACGGCGCGTACAGTCGATAACTTCATGGCAAACGATTGCTCTCAAGAGAGTTTCTGTATAATTATTAACATTTACACAAAGGGTTCCCTCTCCGCGCGCCTCAGACTAGATTGTCCGTACGGAGCAGGCCTGGCGGTCGGCTAAGATGTAATACGCCGTGGTGTCCGGTGCCGATCCCAATTCGTTACGTGCATACGATCGGATGCGCTTCCTCTACCCGAAGGGTCCGCGATCGCAACAGGCGTTTGTCTTAGTCGCACCTATAGAGGTAGGAGTGCCCGTTCGTACGATCGGGCTCTTCCTATCGCACTGATGGCCAGACTCGTGGGTACGCATGGTGAATCACGCTCACCTACCGGCTAGGTGGTGGTCTGCGCGTGTGTGACGCTGTGTGGGATAAGGAAAGTTCATCACCTCAGCACAACCGCGGTCCAGACGGCCGTGCGCGTATCCCATTCGGTGCGGTAACGCAGCACTAACCGCAGTTCAGCGGATAGCCCTGGGTGCCACGAGGGAAGGGATTCTGTCTCTTGCGGTATAGGCAAGAGGTTACGGTGATTGGAAGGGTATCCCGAGGGGCCGGCCCGATGCCGTTCCTTTTGCCCCTTACCCCCACTCGGATGTTTTTCCATATACGTAGGGGCCCTGCACGCGGCCATTACCCAGAGTGGCGCAGAATAAACGTGATACCATTTGAATGGACCACCTGACGTTCCGCACGTGCCAGTACCGCAGCTTTGTGGCCAGCCGCTTGGGACGACCGACCGCCGGGGATTGCGCATAGAGGTTGATATCGTTGTCGCTATTGAACAGACCCCTAACTGAGTGGACGCACTTTGCCGTATGCACTTGCGGTACGGCGCCTCTACCGCCGATAGGCCGGCGTGATGAAGGCACTAACCGGCGTACACCCGCAAGCACTTAAGGCGAATATAGACGCCACGCTTGCGGAACCCACCGGTCGGACTAGGCCGACGAGGCCGGCGTGCCCTACATAGTCAACATAGCTGACAACTGCCATAACCCTGTATGAGCGTACGGCCAGCACGTAATCGTCGTTCCCAGAGCACACAACACCCTAAGGATGTTCGCCGACGCTGGAGTGCCCCCCCCAGGGGTGGGGACCTCTTCGGCGGTCGGCGCGCGATCCCACCAGCGCGGGGCAGACTCAGGGCATCCGCATCCGGGGCGTGCGCACCCTCCCGGCCGGCGCCCGCGCTCGCCGCCGCGTCGCCGAGCGGACGCGCGGCCCCCGTGGCCCGCGCCGAGGCGATCCCCGCACGCGGGAGGCCCTCTCTACGCATGCGCGACCCGGCCCCTTAGGGGGTCCCTGCGGAGCGCCACTTGGCGGGGCTCCCGTCGTGTCCGGGCGCCCGCTCGGTGCGCTCGGCGGAAGGTCCGCCGGTGGCCCCGCGGGCCCCTCCGCGCAGGCGGGGCTCCGGCGCTCCGGGGGGGCGGGCCCCCGCCGCTCCAGGCCGGTCTGGCGGCCGGTTCTCTTGTAGGGCGTAGCCAGCTGCGCCGGGAGGGGGCAGGCGGCCGCGAGGGCGTCTGGCGACGTGGCCGGGGGGCGGTGCGACCCGGGTGGGGGCGCGCCCGGCCCGGCGCGGGACCGGCGGGCACGGGCTGGACCCCACTTAGCTGGTGGCCTCCTAGTGGGCTGCCCGCTTTCCGGCGACATACGTCGGACTCTCGCGGAGCCGGTCCGCCCCGGAGCGGAGGGGCACGACGGAGCGGGGCCCGCGCCTTCTTTCCGCGTCGGAGCCCAGCCCTGGGAGACCGTTAGCCTTGCCCCCCGGGTGGGGTCAGGCTTGGCGCGGGTCAGCGCTTTGCGGCCCAGAAGCCGCCCTGGGGTCGTACTTGGCCGAGCGCCGGCGCCGACGCACGTCAGCGCACGCGCGGGACGCCGCCTCCCCGCGCGGGTGCCAGCCGTCAACCCTAGCCTGGGCCTCCTTCCCATGGCGGCACGCCCCTGACCGCCCCCGCCCTGGGGCGCCAGCGGCGTGTGCGGAGCGGCCCGGCGCCGGAAAACCGCCACAGCGCGCGGTTGGTATTGCCCCATCCCGACGGCATTCCGCGGGCGAGGGGT     
B       ATGTGCAGTAGTAAAAATACTATAAGTAATTCACATAATTGATCGACACATTTTAACAAAACAGATAAATTAGCCATAACCAAAAAGATACATCTTTATAATAACTAACGATATTGAGTAGTGTCTTAGTGGCTACGCGAATATACATATTGTGGATAGGAATATTATAATTTAATTATTAATTATACGACTTACTATACATTCATTAATTGTATAACCTATTAATTACGATGAATCAGTTTTATTAAAAAAAACTATATCGGTAATAAATTCTATTTTTATCAGAAGAAGTTTACTTGAGTTAGAATAAAATTTTGATATTCTATTCTTTTTTTCAAGTTTTTTTATATTTAATCGAATAGTATATAGAAGGAAATCAACATTTCATTCTGTACATACTATATAACTTTCCTTTTTGTTGTCAAGAACACGGAGTGTTTAAGTATTCTTAGAAAAGGAGTATATTTCATGAGATTGAAAGCCAAATAAATAAGAAAAACATATAGAAAAAAAAATAGTACAAATAACCTTAAACATTAGAATCTATTCTAAAAATTTAAACTTTAATATGGTTTCTTAGGGATTTTATCACAAGTGACTTTAAATGTATTCAATCTATATTAATTTATTAGTATAGCATTAATAAGAGATTATATGGTATACAATATTTTCTAAACATACAGATAAAAAATATACTCTTTTTCTCATGTCTATAAATAATTCTTCAAAATCCCTTTATATGTCAATCTCAATAAACAAAAATACATTCATTTCTTAACTTGCGCATATAAAAGGTTCACTTTTATAACTACAACTAGATATTAATTAAACTATAACTAAAGAGTAACACTTGGTGTCATTAACATTTAAAAATTTATTACATTTGATTTCATTTAATTTAATACTAATAAATTTTGAATGATACTTTCTTCAATTTTAACTTAAATTGCTTATACATAGAAGTATACTCTTTTTGCTCAATGTATTTATTTTGTGGGGTTTAATGGAAATTTCTCTGTTCGTGTCGAATCGGCAGTGATAAATGCTATAGAAGCTTTTACCATTAATCTTTTCGTAATAAACGCTTCCTTAAAATGTCTGTTGGAGTAAGCTTACTTTCTTCCTTAAACGGGGAACATACGTTGTTGCGAAGTACAGTTCACACCTGCGATCCGATTCTACTGGATTCTGAATGAGAATAGTTATAAGTGTTTAGAAATATAAAAGGGCTGCAAGACGGTCCATTTGGTATGACCTAGCTATTTGTTACTTTTTTCCAGAGCAAATACCGGAAAACGTGCCAGGACGGTAGTGATGTCTTGCAAACATAGAGTCAGCGGATAACACCATTAGCCTTAGCCCTGCCTAGATCTTTCCGTATCTATTCGATTAGAGCTGTAACATTGGCTATATGATTAAATATAGGTATTTGACATATAAGAGCTATAGACCCTTGTAAATGAAAGTCAACTCTTCGCAAATTTAGATTAAATGCTTGAGCGAGTACTTGGCCATGCTAATTGGGTCAGTGCTAACATGCAATTTGCAGTCACAATTCTGTACGAGAGACTTCAGTAAGTCTCATAGATCTGAGCATTTCATACTAAAGAGTGGTTATATTCTATTTGTTTCTAGACCATCAAGTAGATACGCGGATATAAACCTCCCATCTAGCACCACTTCTTGAGAAAGTCGTAATGATTAAACAGACTCATCATCGTAACGCTAAGATAGAAACACCAGCGTTGCAGACTACCTTACAATAGTGGACGGAGTAGATCAAGGTATGAGTCCCTGCTTATCAAATTTATGCCTTAAGCATCTATGTGTCGAGTTGAGGATGGTATAGATGCACACTACGACCCGTACGCGGCGCAGTTCACCGAAAAAAAAAACGTTATAAACGACATATCTACGGCTGGTACAGTCTATCACTTCACGGCTAACGATTGCTCTCAAGAGAGTTCCTGTCTAATTATTAACATTTCCACAAATGGTACCCGCTCCGCGCCCCTCAGACTAGATTGTCCGTACGGGCCAGGCCTCGCGGTCGTCTAGGATGTAGTATGCCGTGGTGTCTGGCGCCAATCCCAACGCGTTACCGGCAGCTGCTAAGCTGCGCGACCTATATCCGAAGGGTGCGGGATCGGCACAGGCGTCTGTCTTGGTCGGACCGGTATAGGAAGGAGTGTCCATTTGTATGATCGGGGCCTTCCTATCGCACGGATCGCCAGATTCGTGGATACGCATGGTGAATCACGCTCATCTCACGGCGAGGGGGTGGTGTGCCTGTGAGAGGTGCTGTGTGAAATAAAGAAAGTGCATCAACTCAGGACAACCGAGGTCCAGACGGCCGTCCGCGTATCCCATTCGATGCGCTAACGCAGCGCTCACCGTAGTTGAGCGCATAGCCTTGCCTGCCACGACGGAAAGGACTCTGTCTCTTGCGGTATGGGGGAAAGGTTCCGGTGATTGGAAGGGTAGCACGAGGACCCGCCCCGATCACGTTCCTGGTGCCCCTTACCGACAATCGGATGCTTTTACATAAAAGTAGGGGCCCAGCACGCAGCCATTACCCAGAGCCTCGCAGTATAAGAGCACTACCACTTGAATCGAGCACCTCAACTTCGCCACGTGCCTGTACCGCGCCTTTGTAGCCAGCCGCTTAGGATGGCCGTCCGCCGGGGATTGCGCATAGAGGTTGATATCGTTGCTGCTATTGACCAGACCCCTAACTGAGTGTACGCACTTTGCCGTATGTACTCGGGGCACGGCGCATGTACCGCCGATAGGCCGGCCTGATGAACGCACTAACCGGCGTACACCGGGAAGCACTTAAGGCGAATAGAGTAGCCACCCTTACGGAACCCACCGGTCGGGGTAGCCCTACGAGGCCGGCGTGCCCTACGTACTCCACATAGCTCTCAACTACGAGAATCCTGTATGATCTTACGGTTAGCACGTGATCCTCGTTCCCAGAGCTTACAACACCCTAATGATGTGCGCCGTGGCTGGAGAGCCCCCCCCAGGGGTGGGGAGCCCTTCCACGGTCGGCGCGCGTTCCGACCAGCGCGGGGGGGGGCCGGGGCATCCGCATCGTGGGCGTGCGCAGCCTCCCGGCCCGCGTCCGCGCTCGCCGCCGCGTCGCCGGGCGGGCGCGCGGCCCCCGTGGCCCGCGCGGAGCTGATGCCCGCACGCGGTAGGCCGTCCCTACGAGTGCGCGACACGGCCCCATACGGGCTCCCTGCGGAGCGCCACTTGGCAGCGCCCCCGGCGTGCGCGGGCGCCCCGTCGGTGCGCTCGGCGGACGGTTCGGCGGTGGTCCATCGGGGCCCTCCGCGGAGGCGGGACTCCGGCCCTCTGGGCGGGCAGCCCCCCGCCGCGCCAGGCCGGTCTCGCGGCCCTTTGTGTCGTAGCGCGTAGCCATCTGCGAGCGGAGTGGGGAGGCGCCCGCCAGGGCATCTGGGGACGTGGCCGTGGGGCGGTGCGGGCCGGGCGCGGGCGCGCCCGGGCCGCCCCGGGGCAAGCGGCCACGGGCTGGACCCTACTTAGCTGATGGCCTCGTAGTGGCCTGCCCGCGTTCCAGCGCCATATGTCTGACTTTCGGGGAGCCGGTCCGACCCGGTGCGGGGGGGCACGACGGAGCGGGGCCCGCGCGAGCTTTCCGCGGCGGAGCCCAGCTCCGGGACACCGTTAGCGTTGCCCCCCGGGTGGGGTCAGGCTAGGCGCCGGTCACGGCTTTGAGCCCCAGAACCCGCCCTGGGGTCGTACTTGGCCGAGCGGCGGCGGCGACGCAGGTCAGCGCCCGCGCGAGGCCCCGCCTCCCAGCGCGGGTGCCAGGCGTCAACCATAGCCTGGGCCTCCTTCTCATGGCGGCCCGCGCCAGGCCCCCCCCGCCCCGGGGCGGCAGCGGCGTCTGCGGAGCGGCCCGGCGCCGGAAACCCGCCACAGCGCGCGGTCGTTGTTTCGCCATCCCGACGGGATGCCGCGGGCCAGGGGT     
A       ATGTGTAGTTTTAAAAATGCTACAAGTAACTAACATAAATGATCAACAAATTCTAACTAAACAGATAAATTAACCATAACCTAAAAGATTCATCTTTATAATCTATAACGATATAGAGTAGTTTCTTAGTAGTTTAGCGAATATACATATTTTGGATATGAATAATAAAATTTAATTATAAATTATACGGATTTATATACATTCATTAATTGTATATATTATTGACTACTATGAATCATTTTAATTTAATGAATCAATATCGAGAATGATTACGATTTTTATCAGAAGAAGTTTAAATCAGTTAGAATAAATTTTTGATATTCTATTCTTGTCTTCAAGTTATCTTATATTTGAGAGAATGGTATATAGAAGGAAAACAACGATTCATATTGTAAATATTAAACAACTTTCCATTTTGTTATCAAGACCGTGGAGTGTTTAAATATTATATGAAAAGGGGTAAATGTATTCATTTTGTAAGCCAAATAAATTAGAAAAATATATAGTAAAAAAAATAGTACAAATGATCACAAACAATAGAATCTAACTTTATGATTTAAACTTTAATATGGTTTATAAGGGTTTTTTTCACAAGGGGCTTTAAATATATTCAAACTAGATTAATTTATTAGTTTAGCATTAATAAGAGATTTTATGGTTTACATAATTTTCTAAACAGACATATAAAAAATTTACTCTTTTTATCAAGTCTATAAATTTTTATTCAAATGGCCTTTATATGTTAAACTTGATATACAAAAATAAGTTGATTTCTTAAATTGCGCAAATTAAAGGTACACTTTAATAACTACAACTAGAAATCATTTATACTATAACTAAAGAGTAACACTTGGTGACAATAACATTTAAAAATAGATTACATTTTATTTTATTTTATTTAATACTAATAAATTATGAATGATACTGTCTACAATTTTAACTTAAATTGCTAAAACATATAAGAATACTCTTTTTGCTCAATTTATTTAGATAGTGTGGTTGAATGGGAATTTCTCTGTCCGTATCGAATCGGCACGAATAACGGCCATAGTAGTTTTTACCAATAATCTTTTCGTAATAAACGCTTTCTTAAAACGTCTGTAGGAGTAAGTTTACTTTCTTCCATAAACGGGGAACATATGTTCTTGCAAACTACAGTTCACCCCTGCGATTCAATTCTACTGGATTCTGAATGAGAGTAGTAATAATCGTTTAAAAATATAAAATGGCTGCAAGACGGTCCAATAGGTGTGACCTAGCTGTTTCTTACATTTTTCGAGAGCAAATGACGGAAAACGTGCGAGGACGGTAGTGTGGTTCCGCAAACATAGAGTCAGCGGATAAAACCACAAGCCTTAGCCCTGCCTAGATCTGTCCGTTTCAATTCTATTAGAGCTGTAACATTGGCCATATGATTATATATAGGTATATAATATATAAGAGCTAACAACCCTTGTAGAGGAAAGTCAACTCTTATTATATTGAGATTAAATGCTTAAGCGAGAACTTCACCAGGCTAGTCTGATTAGTCCTAACATGAGATTTGCAGTAAAAATTCAGAACGAGACACTTCAGTAACTCTCATAGATCGGTGAATTCCATACTAAAGCCTGGCTATGATTTATTCGTTTCGTGACCATCAACTAGATACCCGGATGTAAACCCCCCATCTAGCACTACTTCTTGATAAAGGGGTAATGATTCAAAAGACTCATAATCGTAACGCTAAGATGGTAATACCTGCGCTACAAGCGTCCTTACAATAGTTGATGGACCAGACCAGGGTATGAGGCACTTTTTATCAAATTTATGTCTTAAGCATCAATGTGTCGAGGTGTGAGTGGCATACAAGAACACTACTACCCGTTCTCGGCGCAGTTCACGGGTGGAAAAAACTATATTAACAACATATCTACCGCTCGTATAGTCTATGACTTCACGGCAAACGATTGCTCCCAAGAGAGTTTCTGTATAATTATTAACATTTGCACAAAGGGATCCCTCTCCGCGCACCTCAGACAATATTGTCCGCACAAAACAGGCCTGGCGGTCGCCTTAGATGTACTAAGCCGTGGTGTCTGGCGCCGATCCCAACCCGTTGCTGGCATCTGCTTGGCTGCGCTTCCTATACCCGAAGGGTGTGCGATCGGCCCAGGCGTATGTCTTGGCATCACGGATATAGGAAGGAGTGCCCGTTTGTATGATCGGGGTTTTCCTATCGCACGGATGGCCAGGCTCGTTGCTACGCATGGTAAATCACGCTCATCGAACGGCAAGGGGGTGGTCTGCCTGTGAGAGTTGCTGTGCGAAATAAGGAAAGTTCATCACAGTAGCATAACCGAGGTCCAGACGGGCGTCCGCGTACCCCGTTCGCTGCGCTAACGCAGCGTTCACCGCAGTTGAGCGGATAGCCTTGTGTGCCCCGACGGAAAGGATTCTGTCTCTTGCGGTATGGGAGAGAGGTTCCGGTGATTGGGAGGGTATGCCGAGGACCCGACACTATCCCGTTCCTGGTGCCCCTTACCGACAATCGGATGCTCTTACCTATAAGTAGGGGCCCAGCATGCGGCCATTACCCAGAGCCCCGGAGGATAAAACGAATACCACTTGAATCGACCACCTGAACTCCCGCACGTGCCTGTACGGCGGCTTTGTGGCCAGCCGCCTGGGAGGCCCGGCCGCCGGGGATTGCGCATAGAGGTTGATAACGTTGCTGCTATTGACCAGACCCCTAACTGAGTGTACGCACTTTGCCGTATGTATTCGGGGTACGGCGCCTATACCGCCGATACGCCGTCCTGATGAACGCACTCACCGGCGTACACGCGCAAGCACTAAAGGCGAATAAAGGCGCCACCCTTGCCGAACCCACCGGTCGGGGTAGACCGAAGAGGCCGGCGTGCCCTACGTACTCCACATATCTATCAACTACCACAATCGTGTATGACCGTACGTCCACCACGCGATCCCCCTTCCCAGAGCTTAGAACACACTAAGGATGTTCGCGGAGGCTGGAGTGGCATCCCCAGAGGTGGCGAGCCCTCCCGCGGTCGGCGCGCGCTCCCACCAGCGCCGGGGGCGCCCCGGGCATCCGCATCCGGGGCGTGCGCAGCCTCCCGGCCCGCGCCCGCGCTCTGCGCCGCGTCGGCGAGCGGCCGCGCGGCCCCCGGGGCCCGCGGGGAGCGGCTCCCGGCACGCGGCAGCCCCTCTCTACGCCTGCGCGACGCGGCCCCATATCGGCTGCCTGCGGAGCGCCACTTGGCGGCGCTCCGGTCGTGACCGGGCGCCCCGTCGGTGCGCTCGGCGAAAGGTTCGCCGGGGGCCCATCGGGCCCCTCCGCGCAAGCGGGGGTCCCGCGGTCCGGCGGGGCAGGCCCCCGCCGCCCCAGGCCGGTCGTGCGGCCGTTTGTGTTGTAGGGCGTAGCCATCTGCGACGGGCGGGGGCAGACTCCCGCCAGGGCATCTGGCGACGTGGCCGGGGGGCGGTGCGGCCGGGGTGCGTGCGCGCCCCGACCGCCGCGGGGCAAGCGGGCACGGGCTGGACCCGACTTAGCTGCTGGCCTCCTAGTCGCCTGCCCGCCTTCCAGCGCGATATGTCGGACTCTCGATGAGCCGGTCCGCCCCGGTGCGGGGGGGGACGACGGAGCGGGGCCGGGGCGGGCTTTCAGCGGGGGAGCCCAGCCCTGGGAGACCGTTAGCGTTGCCCCCGGGGTGGGGTCAGGCTAGGCGCCGGTCATGGCTTGGAGCCCCAGAACCTGGCCGGGGGTCGTACTCGGCCGAGGGGCCGCGGCGACGCACGTCAGCGCACGCGCGGGACCCGGGCTCCCGGCGCGGGTGCCAGCCGTCAACCCTAGCCTGGGCCTCCTTCCCATGGCGGCACCCACCAGGCCGCCCCCGCCCTGGTGCGCCAGCGGCGTCAGCGGAGCGGCCCGGGGCCGGAAACCCGCCACAGCGCGCGGTCGTTGTTGCGCCATCCCCACGGGAGGCCGCGGGCCAGGGGT     
