# Supplementary material for: A simple method for data partitioning based on relative evolutionary rates
Source: PeerJ. 2018 Aug 28;6:e5498. doi: 10.7717/peerj.5498 (PMC6118207; doi:10.7717/peerj.5498)
Supplement: Data S1 — The datasets are provided in the PHYLIP format. [file peerj-06-5498-s002.zip › DataS2/AS1-7.phy]

17  4000
out     CCTTAAGTCTAGGATTGACCTCGATTATATGATATTTATAGTGGGTATTTTGATAATGAGAAATAATCGCAATAAAAATGATTGAATCTCAATTAATTATAAATTAACTGCATTAATTTAAGTATAAATTACAACTTTATATTACGGAAACTTAATTACAGGGCTTTACCATATGATCAATGCTTAGGTCTAAAATATTAATTTATAAACTTTTTACTAAGTATTATTAATATTATATTAGACAAATAATTTTAATGAATGCTGACTATATTCAAATAAAAAGTATACAGACAAAATATTGTCAAAATTAAATCCGAACAATTTCTTATAAGTCAATCTTATTTGAAATGTGATTTATAATATTATTGATTATCATATATCTCGAATTACTACAGACATATTAGATATCCTCTTAATTTTTATGTCGTTTGTATATTGATTTACATTTTTAAAGAAAAAATAATTTAAATATCACAAATAAACGCAGCTGGTAGAATTATTTATTGTAAAATAGTCAATATACAACATGTTACTTATCTAAATCTAGACTTAGTACTCAACTGATAATTGAATATTTAGTCATTTTTAATTATTATGAAAAAATATATTAAATTATTTGTCATAATAACGTTTTAATTTTGTGATAATTAAGTGTTTAATTACTAAATCTTCAATTTTAACTTAAAATTGTAATTTAAATAGTATAATGAAATACTTACATCAAAAATGCCTCTAAATAAATTAAAATATAATCTAAAGATTATATTTAGGAATGTTTACTAAAACTTAGAAAAAAGTTAGTAAATAAACTATAACTATAATTTACTAACTTATTCTTCCAAATTAAAATTAAAATTAATATCATTTGTCTCCTACCAATTACACTTGCATATTACATAGTTTACGATAAAAAATAAGTAAAAATGTCAGAACTTTAATATAGTATATAAAATACTGTGAAAATGCATAATATTAAAATTAATAGACGTTTGGAATATGAAATGTACAAACATAATAGCTAATGTCTTCTGGATACGATCACCAAGGTGTTTAGATTACTGGCAAACGTCCATATGGCATGGTAAACGAAGATGCCCCCACCCTGATTTTATTTTCCTACACCTTCGTACTACTTACCACTAGCTTCGCGATATCATCTAAGAAAATTACAGAATAGTGTATAATACCATAGAGAACTAGTCTCCCACGTATTGTCTGTAAGTCTACAAGAATTAAATGATTCGAATTTAACTCCCGACTTCAACTAACCGGGTCGTTATGGGCCATACTGCATACAAGTCTACGCTCGATAGTATGAATAATATAGTTTGACATAGCACTGTGTGATGCTGTCACCATCTAGAGACCTATCAAGCTATCTCCTTTTGTCGAATGAGCACGGTCCTACTATACTGAATAAAGTGTTGTTTTTGTGACACCACACATATTACTGAACGGTGTGTAATCGATGAACAATTTTCCGCTGTAACCCCGAAGAGTTGAAAGTCTATTTTCTAGTATCAAAGATTCATTTCCCAGGGCGTGGAACGATATCCGATGTTAAACTACTGGGACTGAGTCCATATATAATTATGTTTTATCGCCAAACGTAATTTGGAGGGGAATTCAATCGGTGTCCCTGTGTCATCTAATGCAACGAATTATTGATGTATACTTCTATGTTATCACTGGTACATTTCGTTCTGTAGGATCATAGTCAGTAATCATTTCCTACGGCCGACAGCATATATATCGAAGACCCAAATGGCCATCATTGATCTTCGTACTAGCCTTTTTAGTGAAACATTATACCTATCGTTGGCAAGAATCGGTACAAGATGATTTATAGGTTACATATCCTCCATGGTTTTGAGGATTATTAGTGCGGAACAACTGCTAAACCAAGGTGTTACTGACGTGCGAAGAGTGTTACTATTTGTAAAAGGTTCGCTTCACGAACTGTAACGGCAGAACATAGCCGCAGGCGGCCAAAATTCAGTCCTCTTGCAGTGAGCGATTGAACGTTTTCGACTTCGCGCGTGCCGACGCTCTAGTAGCCCTAATAGCCCTTTGGGCGGAGCATGCTGGAGACAGGGGTCTGTATCCAGCCTGGCTTTCATACCCACGGGCATCATTCTCTTTCGGTCACAGGCGTACTTGCGCCACAGCCCGTTTCATGCTGCTGCATAATGGGGCCTGACACAAGATGACTTGCCTTGTCTGCGCCCCGCGGTTTTGTTTCTGCACGCAGATCTTCCCTGTATAGTGTCCGAGTATCCCAGCCCGCTTGAGACTTCGCCCCTGTAGCGACTGCTTGGGCGCTCGGGGTCGTAGGTGAGAGTGCGATAATGAACGTGTTGTCCGCGGGACTCCTCACCGAAGTACAGAGGAGCAGGGCCCCCGGGGAACAGGGCAGTAGATGCCGATGTCCTGTATGCGTGCAGGTCCCGGGTTGTTCGTTGCACCGCTGTCGAGTCCGGCTCGGCCCGCGCCGATGTGGATAGATGTGTGGTATCTTTGCAGAGGTGATTCAACTGAACGGGGGGGCGGGTGGTACCCTATGAATTAGGCAGTGTGCGTTCGTTGCGAGCGCCACCTAACAGAGGCGGCCTCCGTCTCTGAGTAGCCCTGCACAGTGCCACGGTCCCAGCATTAATCGGGTAGGCGTCACCCCGAAGAGCGACCCACAACCTCACAAGCTGTTGGCGGAAATCCAATGGATACTACCTGACTCTTACGCCAGGAGTGCCCTCATCCGCAGATATTAGTCAGCCAGCGAGAGGCTGGCTGCGATGCGCGGGTTATAACCACCACACGACACCCGAGGCATCTCCAATCCGATCACGTGTGGTAGCTCCGGCTGTTACATCCCACCGTCACGCGTCACAGCCTGCCAGGATCTGCGTCTCATCGTTCCGCGCCGCGCGCTTGTCGCGCTGAAGCCCACACAGGGGGATCCCGTGGACCACGTCCCTTATGTGTACCCCATACGTAGCGGACGGGTATGGCGGCCGCGCAGGCCGAGGGGGCGACGCCGGCTGTGCGCGACTCACGGGCCTTGCTGACGCCTCGCCCCGCGTCGCCCCTCGCGGACCTGAGCCCTCCGCCCCGTCGCCCGGCTGGGGGAGTGGCCCGCGCCAAGGTCGGGCCCAGCTGGCCGGGCCGTTGGGCCGGGGACCCCCTCGGCGGGCCCCAGCGCCCCGCCCCGCATGGCGGCCTGGGCGCCCGGGATGCTGGGCAGACGCTCTATCGGCCTCGTGCCGGAGGCCTCCACCATCCGGGGGCCCCAGCCGAGCCCCTGCCCACCGGCGCGGCGTCCTGACGACGCACTGTCATGCCACATGGGTGCTGGCCCGGACGGAAGCGGGGTGGTGGCCGCCACGGATCCTCCCCGCAAGCACGAGGGCGGAGCGGGCGGCCGGCCGGACCCGATGCGGCCCGGGCGTATTAGTCCGCGCCCGCGGACCCCGGCACCGTAGTCGCCCTGGGGCCGGGCGAGGGCGATGGGCCGGCGCACTCGGAGCGCCGGGGGCGCATCGCCCGCAGGCCGGCCGGCGATGGTCCGTGGCGCCGGGGTCGGCGCGGGCTGGCGCCCTCTGGCGGAGGACGCGAGGCGGTGCAGGCGCAGCGTCCATTAACGCGCGGCCGCGCGCGCCCCTGGAGCGGCCACGCGGGCCCAACGCGGCCCACCCAACGTGAGCCCAGCCCCCCGGCTCGCCCGCTGCCCGTTGCTTAGCGGCCCCGGTCGGGCCGTGCGCCCCGTGGCACGCTAGGCTCGGCTGGCTTGCGGGCGCCCGGCTGGCCTCGGGGGGGCGGTGCGGCCCACCGAGCCCACGCCGCGGGCACGCTGGGCGCTCGTGGGGGGCAGGGGGGGCCGTCTGCTTCCGCGCCCCGGCGGGGCACCCGCGGGGTTGGCACAGGGGAGCGGGCGCGCCTGCGGCAGGAGTCCGCGCCGTCGGGTGCAGCCGGCGGGCCGCCGATCGCCTACACGGCGGGCGCG     
P       CCCTAAGTCTATGATTGTCCTCGATTATATATTATTTATAGTAAGTATTCTGATAATGAGAAATAAACGCAATAAAAATGATTGAATCTCTATTAATTATAAAATATAAGCGATAATTTAAGTATAAATGAAAACTTTAAATTTCGGAAACTTAATAACAGGTCCTTAACATATGATCAATGCTTAGGTCTAAGAGATTAATTTATAAATCTTTTACTTAGTATGATTAATATTATTTTATCCAAATAATATCTATGAATGCTGTTTATATTCTAATAAAAAGTATACAGACAATATTTTGTTAATATTAAATCCCAACAATTTCTTAAATGTAAATAGTATTTGAAATGTGATATATAATATTATTTATAAACAAATATCATGTATTACATCAGACATATAATATATCATCTTAATTTTAATGTGATTTCAATATTGAATTAAAACTTCAAAGATAAAATAATGTATATCTCTTATATAAGCGCAGCTTGAAGAATTATTTATTGTTAAATAGTTAATAGACAACATGTTACTAATAAAAAGCTAGATTTGGTACTCTACTGTTAATGGAATATTTAGTCATTTTTAATTATTATGACAAAAGATATTAAAACATTTTACATAATAACTTTTTAATTATGTGACAATTAATTGTTTAAGTACAAATTCTTCTCTTTTAACTTAACCTTGTAATTTAAATAGTGTAATGAAAAACTTACATCAAAAATGACTCTAAATAAATTAATACATAATCTAATGATTATCTTTAGGTATGATTCATAAAAATTAGAAAACAGTTAGAAAACAAACAATAAAAATTATTTACTGAGTTATTCTTCCAAATTAATAATAAAATTATTATCATTCGTCTCCTACAAATTACACTTGCAAATTAGATAGTTTACTATTAAAAATAAGTAAAAATGTCAGAATTTTAAGGTAGTATATATTATACTATGAAAATGCATATTTTAAAAATTAATTACCGTTTGGAATATGAAATGGACTCACGTAATATCTAATGTCTTCTGGATAGGCTCACCTAGGTGATTAGATTACTGGCAAACTTCCATATGGCATGGTACACGAATATGCCTCCACCTCAATGTGATTTTGTTACACTTTCGTCCTACTTATCACTATTTAAGCGATATCATCTAAGAAAATTAGTGAATAGTGTATAATACCATAGAGAACTAGTTTCCCACGTATTGTCTGTTAGACTACAAGAATTAGATGATTGGAATTTCACTACCGACTTTAACTAACCGGGTCGTTATGAGCCATACTACATAGAAGTCTCCGCTCGACAGTATGAAGAATATAGTTTGATCTAGCTCTGTGTGATGCGGTCACCATCCAGAGACCTATCAACCCATTTCCTTTTGACATATGATCACGGGCCTACTAGTCTGAATAAAGTGTTGTTTTTGTGACTCGAGAAATATTACTGGACTGTTTGTAGACGATGAACGATTTTCGTCTGTAGTCCCAATGAGTGGAAAGTCTATTAACTAGCATTAAAGATTCAGTTCGCATGTTGTGGAACGGTACCCGACGTTATACTACTGTGACTGAATACATATATAATTAGTTTTTCTCGCCAAACGAACTTTGGAGGGGAACACACTCGGTGTTCCTGTGTCTTCTAATGCAACGAATTATTGATGTATACTTCGATGTTATCACTGTTACATTTCGTTCTGGAGGACCATAGCCCGCAATCGTTACCTACGGCCGACCGCTTATATAACAAAGACCAAAATGGCCATAATTGATCTTCGTACTAGCCCTTGTAGTGAAACATGAAACTTATCGTTGACGAGAATCGTTACAAGGCGATTTCTAGGTGACATATCCTCCATGGGTCTGATGAAGATTATTGCGGATCAACCCCTAATCCAAGGAGTGAATGACTTGCCAAGAGTTTTACTATTTGTAGATGGTTCGCCTCACATACAGATGTGGCATATCAATGCCGCAGACGGCCGAACTTCAGTCCTCTTGCAGGCAGCGATTGAACGTGTTCGACTATGCGCGTGCCGTCGCTCTAGTAAACCTAAGAGGCATTCTGGCGGCGCCTTCTGGAGACAGGGGTCTGTATCCACCCATGCTATCATACCCATGGGGATCATTGTCTTGCGGTCATAGTCATACTATCGCCACAGTCCGTATCACGATGCTGCATAAGGGGGCCTGCCACAAGACGACTAGCCTTGTCTGCGCCCCGCGGTTTTGTTTCTGCACGCAGATCTTCCCTGTATAAGGTCCGAGTATCCAAGCCCGCTTGAGCCATCGCCCCTGTACCCACTGGTTGGGCGCTCGGGGTCGTTAGTTTGAGTGCGATAATGAACGTGCTGTCCGTGGGACTCATCACCGAAGTCCACAGGAGCAGGTCCCCCGGGGAACAGGGCTTTAGATACCGCTGGCCTGTCTGAGGGCAGGTCCCCGGATGCTCGTTGGACCGCTGGCGAGTCCGGCTCAGCCCTTGCCGATGTGGTTTCATGTGTGGTATCCTCGCAGAGGTGATCCATCTGAACGGCGCGGGGGGGGGTCCCATATAATTTACGCAGTGTGCGTTCGTTGCGAGAGTCACCTTACAGAGGCGCCCAGCGTCGCTGGGTAGCCCTGTACAGATCCTCGGACCCAGCATTATTATGGTAGCCGTCACCCTGAAGAGCGACACACACCCTGACAAACTGCTGGCGGAAATCCGCTAGCTACTACCTGACTCTCACTCCAGGACTACCCTCATGCGCAGGTATTGGTCGGCCAGCGAGCGGGTGGGTTCGATCCGCGGGTTCTAACCACCACACGACACCCGAGGGATCTCCAATCCGATCGCGTTTTGAAGCGCCGGCTGCTACATCCCGGCGTGACGCGAGATAGGCTGCCCGGATCCGCGGCGCATTGTTCGGCGACGCGCGGATGTCGCGATGAAGCTGACAGAGGGGGCTCCCGCTGACCACGCCACATATGTGTACTCCATACGTAGCGGACGGGTATCGCGGCCCCGGGGGCCGAGGGGGCGGCGCCGGCTCTGCGCGACTTACGGGCGTTGCGGACGCCCGGCCCGGCGTCCCCCCCCGCGGGCCTGAGCCCTCCGCGCCGTCGCCCGACTGGGGGAGTAGGCCGCGACAAGGCCGGACCCAGCTGGCCTGGCCGTTGGGCCGGGGACCCCCTCGGCGGGCCCCACCGCCCCGCCCCGCATGGCGGCCTGGGCCCCCGGGATGCTGGGCAGACGCCCTATCCGCCCCGCGGCGGAGCCCTCCGCCCTCCGGGGGTCGGAGCCCAGCCCAGGCCCCCCGGCGCGGCACCCTGCCGCCGCACTGTCATGCCACACGGGTGCTGGCCTGGACGGATGCGGGCTGGGGGCCACCATGGATCCGCCCCGCAAGCACGGGGGCGGCTCGGGGGGGCGGCCGGACCCTAAGCGGCCCGGGCGCCTTAGTCCGCGACCGCGGACCCCGGCCCGGTACCCGCCCGTGGGCCGGGCGAGGGCGATGCGCCGGCCCACTCGCAGCGCCGGGGGCGCGTCGCCCGCAGGCCGGGCGGCGATGGTCCGAGGGGCCGCGCTCAGCGGGCGCTGGCTCCCTCTCTCGGAGGGGGCTAGGCGGCGCGGGCGGACCGTCCATTAACGCGGGGGCGCGCGGGCCCCCGGAGCGGCCAGGCGGGCCCAACGCGGCCCACCCACCGGGACCCCAGGCCCCCGGCTCGCCCGCTGCCCGTTGCTTACGGGCCCCGGTAGGGCCGGACGCCCCGTGGAACGCGAGGTTCGGCTCGCATGCGGGCGCGCGGCGGGCCTCGGGGGGGCGGTGCGGTCCATCCAGCCCACGGCGCGGCCATGCTGAGCCCTCGTGGGGCGCCGGGGGAGCCGGCTGCTTCGGCGCCCCGGCGGGGCACCCGCCGCGTGCGGACAGGGGAGCGGCCGCGCCTGAGGCAGGAGTCCGAGCCGTCGGGTGCAGCCGGCGGGGGGCCGGTCGGCTCCACGGCGGGCGCG     
O       CCATAAGTCTAGGATTGATCTCGATTATATAATATTTATAGTGGGTATTTTGATAATGAGAAATAAACGCAATAAAAATGATTGAATCTCAATAATTTATAACTTATAAGCATTAATTTAAGTAAAAATTAGAACTTTATAATACGGAAACTTAATAACAGGTCGTTACCATATGATCAATGCTTAGGTCTTAAATATTAATGTATATAACTTTTTCTGAGAATTCTTAATATTATTTTAGTCAATTATTATGTATGAATGCTGTCTATATTTTAATAAAAAGTAAACAGACTAAATATTGTTAATATTAAATCCTAACTATTAGTTAGAGGGAAATAATGTTCGAAATGTGATTTATAATATTATTGTTATTCTTAAATCAAGAATTACGTCAGACTTATAACATATCAACTTAATATTAATGTTATTTGTACATTGAAATATAAATTCAAAGATAAAATAATATATATTTCTCATCTAAACGCAGCAGGTAGAATTATTTATTGATAAATATTCAATATACATCATGTTACTCATAAAAATCTAGACATAGTACTCAACTGATAATTGAATTTTTAGTCATTTATAATTATTATGAAAAAAGATATAAAAATATTAGACATAATAATAATTTACTTTTGTGTGAATTAATTGTTTAAATACTAATTGTTCTGTTTTAACTTAAACTTGTAATTTAAATAGTTAAATGAAAAACTTATATAAAAAATGCCTCTTTATAAATTAATATATAATCTAATAATTATGTTTTGGAATGTATAATAAAAATTAGAAAATATTTAGTAAACAAACTATAAAAATTATTTACTAAGTAATTCTTCCAAATTAATATTAAAATTATTATCATTCGTCTCCTACCAATTACACATGCAAATTAGATAGTTTACGATTTAAAATTAGTAATAATGTCAGGATTTTAAGATAGTATATAATATACTATGAAAATGCATAGTTTTAACATTAAAAGTCGTTTGGAATATGAAATTTACTAACATAATAGCCAATTTCTGTTGGTTAGGCTCACCTAGGTTTTTAGATTACTGGCAAACCTCCATATGGCATGGTAAACGAACATGCCTCCACCCCGATGTGATTTTGTTACACTATCGTCCTAGTCAACACTAGCTTAGCGATATCATCTAAGAAAATTAGTGACTAGTATATAATACCATAGAGAACTAGTCTCCTACTTATTGTCTATAACTCTACAGGAATTATATGAGTCGAATTTCACTACCGACTTTAACTAACCGTGTCGTTTTGAGTGAAACTGCATACAAGTCTCCGCTCGACAGTAAGAAGAATATATTTTGATTTAGCACTGGGCCATGCGGTCGCTATCCAGTGACCAATCAATCAATCTCCTTTTGTCGTATGATTACGGGCCTACTATTCTGAATAAAGTGTAGTTTTTGTGACACGAAAAATATTACTGATCTTTAAGTAGACGATGAACGATTTTTCACTGTAGTCCCCACGAGTTGAAAGTCCATTAACTAGCATCAAAGATTCAGTTCCCAGGTTGTGGAACGGAATCCGATCTTATACTACTGTTACTGTATCCATATATAATTAGTTTTTCTCGCCCTAAGTACTGTGGTGGGAAATTCATTTGGTGAACCTGTGTCTTCTAATGCAACGAATTATTGATATATTCTTCAATGTTATCACTGGTACATTTCGTTCTGGAGGTGCATGGTCAGTAATCATTTCCTACGGCCGACAGCATATATATCTTAGACCCAAATGGCCATAATTGATCTTCGTACTAGCCTTTATAGTGAAGCATAATACCTATCGTTGACAAGAATCGTTACAAGATGATGAGAAGGTGACATATCCTCCATGGTTCTGAGGATTATTATTGCGGCACAACCGATAAACCAAGGCTTCTCTGACTTGCGAAGAGTGTTACTATTTGTAAATGGTTGGATACACAAACAGTTACGGCATAACAAAGCCGCAGACGGCCAAAATTCAGTCCTCTTGCAGGCAGCCATTGAACGTTTTCGACAAGGCGCGTGCCGACGCTCTAGCAGTCTTAAGAGGCATTCTGGTGGCGCCTGCTGGAGACACGGGGCTGTATCCAGTCGTGCTATCCCACCCATGGAAATCATTGTCTTTCGGTCATCGTCATACTAGCGCCACAGCCCATTGCAAGCTGCTGCATAACGGGGCCTGTCACAAGACGACTTGCCTTGTCTGCACCACGCGGTTTTGTTTCTGCACGCCGAACTTCATCGGATAGGGTCGGAGTATCCAAGCCCGCTTGAGACATCGCCCCTGTAACCACTAATTGGGCGCTCGGGGTCGTTCGTTAGAGTGCGATAATGAACGTGGTGTCCGTGGGACTCCTCACCGCAGTCCAGAGGAGCAGGACCCCCGGGGCACTGGGCCTTAGACGCCGATGGCCGGTCTCAGGGCAGGTCCCGGGTTTTTCGTTGTACCGCTCGCGAGTCCGGCTCGGCCCTGGCCGATGTGGATCTATGCGTGGCACCTTAGTAGATGTGGTCCAAGTGAACGGAGCGGGGGGGGGTACCATATGATTTAGGCAGTGTGCGTTCGTTGCCAGCGGCACCCAACAGAGGCGGCCCGCGTCGCTGTGTAGCCCTGCACAGATCCTCGGACCCAGCATTATTAGGGTAGTCGGCACCCCGAAGAGAGACTCACAGCCTCACAAGCTGCTGGCGGAAGTCCCCTGGCTAGTACCTGACTCTTACGCCAGGAATACCCTGATGCGCAGATATTGGTCAGCCAGCGAGCGGGTGGCTTCGATCCGCGGGTTATAACCAGCACACGACTCCCGAGGCATGTCCAAACCGAACCCGTTAAGCAGCGCCGTCTGTTACATCCCGGCGTGACGCGAGACATCCAGCCAGGATGTACGTCTCATTGTTCGCCGCCGCGCGCATGTCGCGATGAAGCCGACAGATGGGGATCCCGCGGACAACGGCACTTAAGTGTACCCCATGCGTAGCGGACGGGTATCGCGGCCCCGCAGGCGGAGGGCGCGGCGCCGGCTGTGCGCGACTCACGGGGGTGGCTGACGACCCGCCCGGCGTCGCCACCCCCGGGCCTGACCGCTCCGTCCGGTCGCCCCCCTGGGGGACTGGGCCGCGCCAACGTCGACCCCGGCGGGCCACGCCGTTGGGCCAGGGACCCCCTCGGCGGGCCCCAGGGCCCCGACCCCCATGGCGGCCTCGGCGCCCGCGATGGTGGGCAGACGCCCTATCCGCCTCGTGCCGCAGCCCTCCGCCATCGGGGGGGGCGAGCCCAGCGCCGGCCCCCCGCCGCGGGCCCCTGCCGACGCACTGTCACGGCACACGGGTGCTGGCCCGGCCGGAAGCGGGCTGGGCGCCCCCACGGATCCTCCCCGCAAGCACGAGAGCGGCCCGGGCGCGCGGCCGGACCCAAAGCGGCCCGGGTCGCTTAGTCCGCGCCCCCGGCCGCAGGCACCGTACGCGCCGTGGCGCCGGGCGGGGGCGATGGGCCGGCGCACTCGGAGCGCAGGGGGCGCATCGCCCGCCGGCCGGGCGGCGATGGTCCGTCCGGCCGGGGTCACCGCGCGCTGGCTCCCTCTCCCGGAGCGCGCGAGGCGGCGCGGCCGCACCGTGCATTGACGCGCGGGCGCGCGCGCCCCCGGAGCGGGCAGGGGGGCTCAACGAGGCCGACCCACCGGGAGCTCAGGCCCCCGGCTCGCCCGCGCCCCGGTGCGTATCGGCCCCGGTTGGGCCGTACGCCCCGTGGCACGCCAGGCTCGCCTCGCAGCCGCACGCGCGGCGGGCCTCGGGGGGGCGGTGCGGTCCACTCCGCACCCGGAGCGGCCATGCTGAGCCCTCGTGGGGGGCAGGCGGGGCCTGCGGCATCCGCGCCCCGGCGGGGCACCCCCCGCGTCCGGACAGGGGAGCGGCCGCGCCTGGGGCAGGAGTCCGCGCCGTCGGGTGCAGTCGGCGGGCCGCCTATCGGCTCCACGACGGGCGCG     
N       CCCTAAGTCTAGGTTTGACCTCGATTATATAATATTTATAGTGGGTATTATGATAATGACAAATAATCGCAATAAAAATGATTGAATCTCTATTAATTATAACTTATATGCTTTAATTTAAGTATAATTTAAAACTTTATAAAACGGATACTTAATAACAGGACTTTACCATTTGCTCAATGCTTAGGTCTAAAATATTAATTAATTAATCTTTTACTAATAATTATTAATATAATCTTAGACAAATAATATGTATGAATGCTGACTATATTCTAATAAAAAGGAGACAGTAAAAATATTGTTAATATTAAATCCCAACAATTTATTAATGGGAAATATTATTTGAAATGTAATCTATAATATTATTGTTTTTCTTATATCATGAATTACATCAGACTTATAATATGTCTTCTTAATTTTAATGTTTTTTGTTATTTGAATTATAACTTCAAAGATTAAATAATATATTTATCTCACGCAAACGCAGCTGGTAGAATTATTTATTGACAAATAGTCTATATACATCATGTTACTCAAAAAAATCTAGAATTAGTACTCAACTGTTAATTGAATATTTAGTCATTTTTAGTTATCATGAAAAAAGATATTAAAAAATTTTACATAATAACAATTTAATTTTGTGTCAATTAATTGTTTAAATACGTATTCGTCTATTTTAACTTAATCTTGAAATTAAAATAGTTTCATGAAAAACTTACATCAAAAATGCCTCTTAATTATTAAATATATAATCTTATGATTATGTTTTGGTATGTTTAATAATAATTGGAAAAAAGATAGTAAAAAAACAATAAAAATTATATACTAAGTTATTCTTACATATTAATATAAAAATTATTAACATTTGTCTCCTACAAATTACATATGCACTTTCGATAGTTTACGATTAAAAATAAGTAAAAATGTCAGTATTTTAAGATACTATATAATAAACTGTGAAATTGCATAGTTTTAATGTTAAGACACGTTAGGAATATGAAATTGACTCACATAATAGCTAATATCTTCTGGATAGGCTCACCTAGATGTTTAGATTACTGGCATACGTCCATATGGCATGGTAAACGAACATGCCTCCACCCCGATGTGATTTTGTTACACTTTCGTTCTACTTAACACTACCTAAGCGATATTAACTAAGAAAATTAGTTAATACTATATAATACCATAGAGAACTAGTCTCCCACGTATTGTCTGTAACTCTACAACAATTAGATGACTATAGTTTTACTACCGACTCTAACTAATCGGGTCGTTATTAGTCAAACTTCGTACAAGTCTCCGCTCGACATTACGAACAATATAGTTTGATATAGCACTGGGGTATGCCTTCACCATCCAGAGACATAACAATCAATCTCCTTTTGGCGTATGAACACGGCCCCACTATTCTGTATAAAGTGATGTTTTTGTGACACGAGACATATTACTGGTCTGTATGTAGACGATGAACGATTTTCTACTGTAAGCCAAATGAGTAGAAAGTCAATTAACTAGCATCAAAGATTCAGTTCCCAGGCAGTGGAACGGGCTCCGATTTAATACTTCTGGGACTGAATACATATATAATTATTTATGCTCGCCAGAGGTAATATGGTGGGTAATTCACTCGGTGTTGCTGTGTGTTCTAATGCAACGAATTATTGATATATCCTTCGATGTTATCTCTGTTACATTTCGTTCTGTAGGATAATAGTCAGTAATCATTTCGTACGGCCGACAGCATATACATCAAATACCCAAATGGCCATAATTGATCTTCGTACTAGCCTTAATAGGGAAACATAATGCCTATCGTTGACAAGAGTCGTCACAAGATGATTTCTAGGTGACATATTCTCCATGGTTTTGTGGAAAATTATGACGGAACAACCGCTAAACCAAGGCGTGACGGACATGCAAAGAGTTTTACTATTTGTAAACGGTTCGCTTCACTAACAGTAACGGCACAACAAAGTCGCTGACGGCCAAAATTCAGTCCTATTGCAGGCAGCGATTGAACGTTTTCGACGACGCGCGTGCCGACGCTCTAGTAGTCTTAATAGGCATTCTGTCGGCGCCCGCTGGAGACATGGGTCTGTGCCCAGTCGTGCTATCATACCCGTGGGCATCATTGTCTTGCGGTCACAGTCATACTAGCACCACAGCCCGTTGCTTGCCGCTGCATAACGGGGCCTGATACAAGACGACTTCCCTTGTCTGCACCGCGCGGTTGTGTTTCTGCACCCAGATCATCGCTGTATAAGGTCCGACTATCCTAGCCCGCCTGAGACATCGCCCGTGTATCCACTCATTGGGCGCTTGAGGTCGTTCGTTAGAGTTCGATAATGAACGTGTTGTCAGCGGGACTCCTCACCGGAGTCCAGAGGAGTGAGGCCCCCGGGGATCAGGGCATTAGAAGCCGAGGGCCTGTTTGAGGGCAGGTCGCGGGTTGTTCGTTGCACCGCTGGCGAGTCCGGCTCGGGCCTAGCCGAAGTGGATCCATGTGTTGCATAGTTGCTGAGGTGATCCAACCGAAAGGGGCGGGCGGGGATACCATATGATTTAGGCAGTGTGCGTTCGTCGCGAGCGGCACCTAACAGAGGCGGCCCGCGTCGCTGGGTCGCCCTCCACAGATCCTCGGACCCAGCATTATTAGGGTAGCCATCACCCCGAAGAGCGACTCACACCCTCACAAGCTGCTGGCGGAAATCCCATCGCTACCACCTGACTCTTCCGCCAGGATTACCCTCATATGCAGATATTGGTCTGCCAGCGAGCGGGTGGCTTCGATTCGCGGGTTATAACCACCACTCCACACCCGCGGCATCTCCAGTCCGAACCCGTTTCGAAGCGCCGGCTGTTACATCCCTGCGTGACGCGAGACATCCCGTCAGGATCGGCGTCTCATTGTTCGTCGACGCGCACCTGTCGCGGTGAAGCCGACAGACGGGGATCCGGGGGACCACGGCACTTATGTGTACCCCATACGTAGCGGACGTGTATCGCGGCCCCGGTGGCGGAGTGGGCGGCGCCGGCTGTGCGCGACTTACGGAACTGGCTGACGCCCCGCCCTGCGTCGGCACCCGCGGGCCTGAGCCCTCCGTCCGGTGCCCCAACTGGGGGAGTGGGCGGCGCCAAGGTCGTCCGCAGCTGGCCGCGCCGTTGGGCCGGGGACCCCCTCGGCGGGCCCCACCGCCCCGCCCCGCATGGCGGCCTCGGTGCCCGGGAGGCTGCGCAGACGCGCTATCCGGCTCGCGCCGGAGCCATCCGCCATCGGGGGGCCCGAGCCCAGCCCTGGCCCTCCGCCGCGGCCCCCTGCCGCCGCACTGTCATGCCACAGGGGCGCTGGCCCGGCCGGAAGCGGGCTGGGAGCCGCCACGGATACTCCCCGGAAGCACGAGCGCGGCCGGGGGGCGCGGCCGGACCCTACGCGGCCCGGGCGCCTTAGTCCGCGCCCGCGGACCCCGGCGCGGTACCCGCCCTTGGGCCGGGCGGGGGCTGTGGCCCGGCACACTCGGAGGGGCGGGGGCGCATCCCGGGCCGGCCGGGCGGCGATGGTCCGTGGAACCGGGCTCCGCGCGCGCTGGCTCCCTCTGACGGAGGACACGAGGCGGCGCAGGCGCAGCGTGCATTAACGCGCGGGCGCGCGCGCCGCGGGAGCGGCCAGGCGGGCCCAACGCGGCCCACCCACCGGGAGCCCAGGCACCCGGCTCGCCGGCTGCCCGTTCGTTACCGGCCGCGGACGGCCCGGGCGCCCCGTGGCACGCGAGGCTCGGCTCGCATCCGGGCGCACGGCGGGCCTCGGTGGGGCGGTGCGGTCGACCCAGCACCCGTCGCGGGCATGCTGAGCCCTCGTGGGGCGGCCGCGGGGCCTGCTGCTTCCGCGCCCCGGCGGGGCACCCGCCGCGTTCGGACAGGGGACCGGGAGCGCCCGCGGCAGCAGTCCGTGCCGTCGGGTGCAGCCGGCGGGCAGCCGATCGGCTCCACGGTGGGCGCG     
M       CCCTAAGTTTAGGATTGACCTCGTTTATATAATATTTATAGTGGGTATTTTGATAATGAAAAATAAACGCAATAAAAGTGATTGAATCTCGAATAATTATAATTCATAAGCATCAATTTAAGTATAATTTAAAACCTTAAATTACGGATACTTAATAACAGTACTTTCTTATATGATCAATGCTTAGGTCAAAAATATTAATAAATAAAACTTTTACATAATATTATTAATTTTATATTAGACAAATAATTTATATGAATGCTGATTATATTCAAATAAAAAGTATACAGGTAAAATATTGTTAATATTAAATACTAACAATTTCATAAACGAAAATATTATTTGAAATGTGATTTATAATATTATTGTTAACCATATATCATGAATTACATCAGACATATAATATGTCAACTTAATTTTAATGTTATTTGAATATTGAATTATATCTTCAAAGATAAAATATTATAGATATCTCATACGAACGCAGCTGGTAGAATTATTTATTGTTAAAGAGTCATTATACATCAAGTTAATGAAAAAAATCTAGACCTAGTACTCAAATGATAATTGAATATTTAGTCATTTTTAATTATCATGAAAAAAGATATAAAAATATTTTTCATAATATCAATTTAACTTTGTGTGAATTAATTTCTCTAGTACTAATTCGTCTATTTTAACTTAAAATTGTAATTTAAATAGTTTTATGAAAAACTTAAATCAATAAGGCCTCTTAATAAATAAATATATAATCTAAAGATTATTATTAGGAATGTATTATAAGATTTGGAAAATAGTTAGTAATTAAACAATAATGATTATTTTCTAAGTTATTCTTACAAATTAAGTTTATAATTATTATCATTCTTCTCCTACAAATTACAAATGCAAATTAGATAGTTTACGATTAAAGATAAGTAAATATGTCAGGATTTTAAGATAGTATATAATAAACTGTGTAAATGCATAGTTTTAAAGTTAATCCCCGTTTGGAATATGAAATTTACTCACATAATAGCTAATATCTTCTGGATGGGCTCAGCTAGGTGTCGAGATTACTGGCAAACGTCTATAGGGAATGGTAAACGAACATGCCTCCACCCCGATGTGACTTTGTTACACTTTCGTCCTACTTACCACTAGGTTAGCGATATCATCTAAGAAAATTATTGAATAGTGTATTATACCATAGAGATCTAGTCTCCCACGTATTGTCTGTAACTCTACAAGAATTAGATGATTGAACTTTTACTACCGTCAGTTACTAACCGGGTCGTTATAAGTCAAACTTCATACAAGTCTCCGCTCAACACTATGAAGAATATAGTGTGATTTAGCACTGCGGGATACGGTCACCATCAAGAGACCTAACAATCAATCTCCTTTTGACGTATGAACACGGGCCTACTATGCTGAATAAAGTGTTGTTTTAGTGTCACGAGACATATTACTGGTCTGTATGAAGACGATGAACGGTTTTGCACTGTAATCCCGAAGAGCTTAAAGTCAACTAACTAGTATCAAAGATTCAGTTCCCAGGATGTGGAACGTTATCCGATGATACACTACTGGGACTTAATCCATATATAATTATTTATTCTCGCCATATGTAATTTGGTGGGCAATTCAGTGGGTGGTCCTGTGTCTTCTAATGCAACGAATACTTGATGTATACTTCGCTGTTATCCATGTGTCATTTCGTTCTGTAGGATAATATTCAGTAATCTTTGCCTACGGCCGACAGCATATATATCGAAGCCCCAAATGGCCATAATTGATCTTGGTGCTAGCCTTAATAGTGAAACTTGATACCGATCGATGACAAGAATCGTCACAAGGTGATGAGTAGGTGACATATCCTCCATGGTTCTGAGGAATATTGTTGCGGAAAAACCGCTAAACCATGGCGTAACTGACATGCGAAGAGTTTTACTATTTGTAAACGGTTCGCTTCGCAAACAGGAACGGCATAACATAGCCGCAGGCGCCCAAAATTCAGTCCTATTGCAGTCAGCGATTGAACGTTTTCGACTAGGCGCGTGCCGACGCTCTAATAACCTTAAGAGGCATTATGGCGGCGCCCGCTGGAGACATGGGTCTGTATCCACTCGTGCTATCATACCCATGCGCATCATTGTCTCGCGGTCATAGCAATACTAGCACCACAGCCCGTTTCATGGCGCTGCATAACGGGGCCTGCCACCAGACGGGTTGCCTTCTCTACACCGCGCTGTTGAGTTTCTGCACGCAGAACTTCCCTGTATAAGGTCGGACTATCCAAGCCCGCATGAGCCTTCGCCCCTGTACCGACTGTTTGGGCGCCTGGGATCGTCCGTTAGAGTGCGATAATGAACGTGTGGTCCGCTGGACTCCTCACCGCAGTGCACAGGAGCGGTGCCCCCGGGGATCAGGGCTTTAGATGCCCATGGCCTGTCTGAGCGCAGGTCGCGGGTTGTTCGTTGGACCGCTGGTGAGTCCGGGTCGGCCCTTGCCGATGTGGGTGGATGTGTGGCGTCTTTGCAGAGGTGGTCCAACCGAACGGGGCGGTGGTGGCTACCATATCAGTTAGGCAGTGTGCGTTCGTTGCGACAGGCACCCAACAGTGGCGGCGAGCGTCGCTGCGTAGCCCTGCACAGATCCTCGGACCCAGCATTGTTAGGGTAGCCGTCACCCCGACGAGCGACCCACACCCTAGCAAGCTGCTGGCGGAAATCCCCTAGCTAAGACCTTACTCTTACGCCGGGACTACCCTTAGGCGCAGATATTGGTCAGCCAGGGAGCGGGTGGCTTCGATTACCGGGTTATAACCACCACACCACACCCGAGGCATCTCCAATCCGATCCGGTTTGGAAGCGCCGGCTGTTACATCCCGGCGTTACGCGGGACATCCAGCCAGGATCTGCGTCTCGTTGTTCATCGGCCCGCGCTTGTCGCGGTGAAGGCGACGGATGGGTATCCGTCGGACTACGCGACTAATGTGTTCCCCATACGTAGCATTCGCGTATCGTGGCCCCGGAGGCCGAGGGGGCGGCGCCGGCTGTGCGCGACTCACGGGCGTTGCTGACGCCCCGCGCGGCGTCGGCACCCGCGTGCCTGACCCCTCCGTCCGGTCGCCCACCTGGGGGAGTGGGCCGCGCCAAGGTCGGGCCCAGCTTGCCACGCCGTTGGCCCGGGGCGCCCCTCGGCGGGCCCGACCGCCCCGCCCCCCATGGCGGCCTGGGCGCCCGGGAGGCTGCCCCGACGCCCTATCGGCCTCGGGCCGGAGCCCTCCGCCACCGGGCGGGCGTAGCCCAGCCCCGGCCCTCCGCCGAGGCGCCCTCCCGACGCACTGTCATGGCACACGGGTGCTGGCCGGGACGGAAGGGGGCTGGGGGCCGCCACGCATCCTCCCCGCAAGAACGCGCCCGGCGCTGGCGCGGGGCCGGACCCTAAGCGGCCCGGGCGCTTTAGTCCGCCCCCCCGGACCCCGGCCCCGTACCCGCCCTTCGGCCGGGCGTGGGCCATGGGCCGGCGCACTCGAAGCGCCGGGGGCGCGGCGCCCGCAGGCCGGGCGGCGATGGTCCGTGGCGCCGGGTTCGGCGCGCGCTGCCTCCCTCTGGCGGAGAGCTCGAGGCGGCGCAGGCGCAGCGTCCATTAACCCGGGGGCGCGCGCGCCCCGGGAGGGGTCAGGCGGGCCCAACGCGGCGCACCCAGCGGGAGCGCGGCCTCCCCGCTCGCCCGCTGCCCGTTGCATAGCGGCCCCGGTGGGGCCGTGCGCCCCGTGCCACGCCAGGCTCGCCTGGCATCCGGGCGCCCGGCGGGCCTCGGGGGGGCGGTGCGGCCCACGCAGGACCCGGCGCGGTCATGCTGAGCGCGCGTGGGGCGCTGGGGGCACCTGCTGCGTCCGCGCCCGGGCGGGGCACCCGCCCCGCTCGCAGAGGGGAGCGGTCGGGCCTGCGGCAGGAGTCCGCGCCGTGGGGTGCAGCCGGCGGGCCGCGAGTCGGCTCCACGGCGGGCGCG     
L       CCCTAAGTCTAGGATTGTCTTCGTTCATATAATATTTATAGTGGGTATTTTGATAATGACCAATAATCGCAATAAAAATGATTAAATCTCAAATACTTATAGTTTATATGCGTTAATTTAAGTAGAAGTTAAAACTTTATATTACGGAAACTAAATAACAGTACTTTATTATATTATCAATGCTTAGGTCTAAAATATTAAATTATAAAACGTTTACTTACTATTATTAATATAATCTTAGATAAATATTGTGTATGAATGCTTACTATATTCAAATAAAAAGTATACAGATAATATAATGTTAATATTAAATCCAAACAATATCATAAAGGTAATTAGTATTTGAATTGTTATTTAATATATTATTGTTATTTTTATATCATGAATTACATCTGACATATAAAATGTCATCTTAATTTTAATGTTATTTGGATATTAACTTATATCTTGAAAGAAAAAATATTTTATATATCTAATACAAACGCAGCTGGTAGAATTATTTATTGATTAATATTCAATATACAACAAGTTAATGAAAAACATCTAGTCATAGTACTCAACTGAAGATTGAATTTTTAGTCATTTTAAATTATTATGAAAAAAAATATAAAAATATATTTCATAATAACAATTTAATTTTGTGTAAATTATGTGTTTTAATACTAAAACGTCGTTTTTAACTTAAAATAGTAATTTAAATAGTTTTATGAGAAACTTACATCAAAAATGCCTCTTATTAACTTAACATATAATCTAACGATTATGTTTAGGAATGTATCATAAGAATTAGAAAAAAGATAGTAAACAAACAATAAAAATAATATACTAATTTATTCTTTCAAATTAATATTAAACTTAGTATCATTCGTCTCCTACAAATTACAAATGCAACTTAGATAGTTTACGATTAAAAATATGTAATAATGTCAGGAATTTAAGATAGTATATAATATACCGTGTAAATGCATAATGTTAAATTTAAATCCCGTTTGGAATATGAAATTCACGCACATAATACCTAATATCTGCTGGATAGGCTCACCTAGGTGTTTAGATTACTGGCAAACGTCCATATGGTAAGGTAAACGAAGATGGCTCCACCCCGATTTGATTGTGTTACACTTTCCGCCTACACACCACTAGCATAGCGATGTTATCTAAGAAAATTAGTGAATAGTCTATACTACCATAGAGAACTAGTCTCGCGCCTATTGTCTGTAACTCTACAAGAATTATATGATTTAAATTTTAAAACCGACTTTAACTAACCGGGTCGTTATAAGTCAAACTTCGTACAAGTCTCCGCTCGACGTTATGAAGAATATAGTATGATATAGCTCTGAGCCATGCTATCACTATCAAGAGTCCTACCAAACAATCTCCTTTTGGCATATGGAGACGGTCCTACTATTATGAATAAAGTGTCGTTTTAGTGGCACGAGACATATAACTGGTCTATCTGTATACGATGAACGATTTTCCACTGTAGTCCCGAAGAGTTGAAAGTCAATTATCTAAAATCAAAGATTCAGTTCCCAGGCTGTGGAACGGTGTCCGATGTTACACTACTGGGACTTAATCCATATATAATTAATTTCTCTCGCCATAGGTAATCTGGTGGGCAACGCAATTGGTGTTCTTGTGTATTCTAATGCAACGAATATTTGATGGATTCTTCACTGTTATCAATGTTTCATTTCGTTCTGTAGGATCATAGTCAGTAATCATTTCCTACGGCCGACAGCATATATATCGAAGACCCCAATGGCCATAATTGATGTTCGTAGTAGCCTTTATAGTGAAACATTATACCTATCGTTGACAAGAAACGTCACAAGGTGATTTCTAGGTGATATATCCTCCATGGTTCTGAAGATTAATATGGCGGAACAACCGCTAAACCAAGGCGTGCCTGACATGCAAAGAGTTTTACTATTTGTAAATGGTTCGCTTCCCAAAGAGGATGGGCATAACATAGACGCAGACGGCCAATATTCAGTCCTATTGCAGGCAGCGATTGACCGTTTTCGACTACGCGCGTGCCGATGCTCTAGTACTCTTAAGAGGCATTCAGTCGGCGCTCGCTGGAGACACGGGCCGGTATCCAGTCGCGCTATCATAACAATGGGCATCATTGTCTTGCGGTCAAAGACATACTAGCTCCACAGCCCGTTTCATGCCGCTGCATAAGGGGGCCTGCTACAAGACGATTTCCCTTGTCTGCACCCCGCGGTTGTGTTTCTGTACGCAGATCTTCCCTGTGTAAGGTCACAATATCGAAGCCCGCATGAGGCCTCGCCCCCGTCCCGACTGGTTGGGCGACTGGGGTCGTTCGTTAGAGTGCGAGACTGAACGTGCTGTCGGTGGGACTCCTCACCGCAGTGCAGAGGAGATCGTCCCCCGGGGATCAGGGCATGAGAGGCCAATGGTCTGTCTGAGTGCAGGTCGAGGGTTGTTCGCTGCACCCCTCGCGAGTCCGGATCGGTCCGTGCCGATGTGGTTGTATGTGTTGCATCGTAGCAGAGGTGATCCAACTGAACGGAGCGCGGGGGGATACCTTATGATTTTGGCAGTGTGCGTTCGTCGCGAGTGGCACCCAACAGAGGCGGCCAGCGTCGCTGGGTAGCCCTGCACAGATGCTCGGACCCAGCATAATTAGGGTAGGCTTCACCCAGAAGAGCGACGCACACCCTCACAAGCTGCTGGCGGAAATCCACTAGCTACTACCTGACTCCTCCACCAGGATTACCCTCATGGGCAGGTATTTGTCTGCCATGGCGCGGGTGGCTTCGATGCGCGGGGTATCACCACCACACCACACCAGAGTCATCTCCCAGCCGATCCCGTTTCGGAGCGCCGGCTGTTACATCCCGGCGTTACGCGAGGCAACCACCCTGGATCTGCGTCTCGTTGTTCCTCGGCACGCGCATGTCGCGTTGAAGGTGACGGATGGGGATCCGGCGGACCACGACACTAATGTGTACCCCATACGTAGCGGACGGGTATCGCGGCCCCGGACGCCGAGCGGGGGGCGCCGGCTGGGCGCGACTCAGGGGGGTGCCTGACGCCCCGCGCGGCGGCGCCACCCGCGGGCCTGACCCCTCCGTGCGGTCCCCCCACTGCGGGAGTGGGCGGCGCCAAGGTCGCGCCCAGCGGGCCAGGCCGTTGGGCCCGGGACCCCCTCGGCGGGGCCGGCCGCCCCGCCCCGCATGCCGGCCTCGGCCCCCGGGATGCTGCGCCGACGCGCTATCCGCCTCGCGCCGGAGCCGTCCCCCATCGCGTCGGCGGAGCCCAGCCCCGGCCCTGCGCCGCGGCCCCCTGGCGACGCACTGTCACCCCACACGGGTGCTGGCCCGGACGGAAGCGGGCTGGGCGCCGCCGCGGATCCTCCCCGCAAGCACGCGGGCGGCCCGGGCGCGAGGCCGGACCCTACGCGGCCCGGGCGCCTTAGGCCGCGGCCCCGGCCGCCGGCGCCGTACCCGCCCCTGGGCCGGGCGAGGGCTATGGCCCGGCGCACTCGCAGCGTCGGGGGCGCAGCGCCCGCCGGCCGGGCGGCGATGGTCCGTGCACCCGGGGTCCGCGCGCGCTGGCTCCCTCTGGCGGAGGGCGCGAGGCGGGGCAGGCCCACCGTTCATTAACGCGCGGGCGCGCGCGCCCCCGGAGCGGCCAGGGGGGCCCAACGCGGCCGACCCACCGGGAGCCCACGCGCCCGGCTCGGCCACTGCCCGTTGCGTAGCGGCCCCCGGGGGGCCGTACGCGCCGTGGCACGCCAGGCTCGGCTGGCATCCGGGCCCCGGGCGGGCCTCGGGGGGGCGGTGCGGTCCACTCAGCACCCGGCGCGGTCATGCTGAGCCCTCGGGGGGCGCCCGGGCTGCCTGCTGCTTCCGGGCCCCGGCGGGGGACCCGCCGCGTTCGGACAGGTGAGCGGGCGCGCCTGCGGCAGCAGTCCGCGCCGTCGGGTGCAGTCGGCGGGCCGCGGATCGGCTCCACGGCGGGCGCG     
K       CCCTAAGTCTAGGATTGACCTCTTTTTTATAATATTTATAGGGGGTATTTTTATAATGACAAATAATCGCAATATAAATGGGTGTATCTCAAATAATTATAATTTATAGGCGTTAATTTAAGTATAAATTAAAACTTTATATTTCGGAAACTTAATAACAGTACTTTATTATATGATCAATGCTTAGGTCTCAAATATTAAATTATACATTTTTTACTTACAATTAATAATATGATCTTAGATAAGTAATATGTATAAATGCTGATTAAATTCTAATAAAAAGTATACACATAATATATTGTTAATATTAGATCCCAACAATTTCTTAAAGGTAAATATTATTTGAAATGTGATTTATAATATTATTGTTGTTTTTATATAAAGAATTACATCAGAAATATAATATGTCACCTTCATTTTTATGTTTTTTTAATATTGAATCATATCTTCAAAGAAAAAATAATATATATATCTCATACAAACGCAGCTGGTAGTATTATTTATTGAGAAATATTCAATATACAACAAGTAATTGAAAAAAATCAAGATATAGTACACTACTGATTTTTGAATATATCGTCATTTGTAATTATTATGTAAAAAGATAAAAAAATATTTTTCATAATAACAATTTAAATTTGTGTGAATTAAATGTTTAAGTACTAATACATCTATTTTAACTTAAAATCGAAATTTATATCGTATAATGAGAAACTTACATCAAAAATGCCTCTTAAAAAATTAATATATAATCTAATGATTATTTTTAGGAAGGTATGCTAAGAGTTGGAAATAAGATAGTAAACAAGCATTAAACATTATATACTAAATTATTCTTACAAATTAATAATAAAATTATTATCATTCGTCTCCAACAAATTACACATGCAAATTAAATAGTTTACGATTCAAAATAAGTAATAATGTCAGTATTTTAAGAGAGTATATAATAAACATTTTAAATGCATAATTTTAAAGTTAATACCCGTTTTGAATATGAAATGTACTCACATAATAGCTAATATCTCATGGTTACGTTCACTCAGGTCTTGAGATTACTGGCAAACGTCCATATGGTAAGGTAAACGAACATGTCTCCACCCCGATGTGATTGTGTTACACTTTCATACTACTTATCACTATCATAGCGATATTATCTAAGAAAATTAGTGAATAGTGTATACTACCATGAAGAACTAGTCTCCCACGTATTGTCTGTAATGCTACAAGAATTAAATGATTCAAATTTCAGGGCCGTCTGTAACTAACCGGGTCGTTATACGTCAAACTTCTTACAAGTCTCCTCTCGACAATATGAAGAATATAGTTTGAAGTAGCACTGCGGTGTGCGTTCACCATCGAGTGTCTTATCAATCAATCTCCTTTTGTCGTATGAACACTGGCCTACTATACTGTAAAAAGTGTTGATTTTGTGCCAGGAGACATATGACTGGTCTGTATGTAGACGATGAACGATTTTCCACTGTAATCCCGAAGAGTTGAAAGTCCATTAACTATCATCAAAGATTCCGTTCCCAGGATTTGGAACGGAATCCTATGTTACTCTACTGGGACTGAATCCATATATAATTACTTTATCTCGCCACAGGCAATTTGGTGGGAAATACAAGGGGTGTTCCTGTGTCTTCTAATACAACGAATAATTGATTGATACTTCGCTGTTATCACTGTCACATTTCGTTCTGTAGGAGCATAGTCAGTAATCATTTCCTACGGCCGACGGCATATCTATCGAAGACCCCAATCGCCATAATTAATCTTCGTACTAGCTTAAATAGTGAAACATAATACCAATCGTTGACAAGGATCGTCACAAGGTGATTACTAGGTGACATATCCTCCATGGTTCTGAGGATCATTATGGCGGAACAACCGCTAAACCATGGCCTGCCTGACCCGCGTAGAGTTTTACTATTTGTAAACGGTTCGCTTCACAAACAGTAGCGGCATAACATAGCCGCAATCGGCCAATATTCAGTCGTATTGCAGGCAGCGACTGAACGTTTTCGACTACGCGCGTGCGGACGCTCTAGTACTCTTAAGAGGCATTCGGTCGGCGCCCGCTGGAGACATGGGTCTGTTTCCAGTCGTGCTATCGTACCCATGGGCATCCTTGTCTTGCGGTCATAGACATACTACCCCCACAGCCCGTTTCTTGCCGCTGCATAACGGGGCCTGCCACAAGACGAATCGCCTTGTCTGCACCCCGCGGTTGTGTTTCTGCACGCAGATCTTCCGTGTATAAGGTCTTAGTATCCAAGCCCGCTTGAGGCATCGCCCCTGTACCGACTGGTTGGGCGCCTGGGGTCGTGCGTTAGACTCCGATACTGAACGTGCCGTCGGCGTGACTCCTCACAGCAGTCCAGAGGAGCCGTGCTCCCGGGGGTCAGGGCTTTAGATGCCTATGGCCTGTCTCAGGGCAGGTCGCGGGTTGTTCGTTGCACCTCTGGGGAGTCCGGATCGGCCGTGCCCGACGTGGTTGGATGTGTCGTGTCTTTGCAGAGGTGATACAACTGAACGGAGCGGGGGGGGATACCATATGAATTTAGCAGTGTGCGTTCGTTGCGATCGGCAGCCAACAGAGGCGGCCGGCGTCGCTGGGTAGCCCTGCGCAGATCCTCGGAGCCAGCATTATTAGGGTAGTCCTCAGCCCGAAGAGCGACTCACACCCTCACAAGCTGCCGGCCGAAATCCATGAGATACTACCTGACTCTTGCGCCAGGACTACCCTAATGCGCAGATATTGGTCCGCCACCGAGTGGGTGGCTTCGATGTGCGGGTTCTAACCACCACACCGCACCCGAGGCATCTCCAAGCCGATCGCGTTAGGAAGCGCCGGCTGTTACATCCCTGCGTTACGCGGGGCATCCAGCCCGGATCTGCGTCTCGTTGTTCACCGGCGCGCGCATGTCGCGGTGAAGCCGACGGATGGGGATCCGGCGGACCACGCGACTAATGTGTACTCCATACGTAGCCGACGCGTATGGCGGCCTCGGGGGCCCAGTGGGCGGCGCCGGCGGTTGGCGACTCAGGGCCGTTGCTGACGCCCCGCGCCGCGTCGGCACCCCCGGGCCTGAACCCTCCGTCCGGTCGCCCCAGTGTGGGAGCTGGCGGCGCCAAGGTCGCGCCCAGCTGGCCACGCCGTTGGGCCAGGGACCCCCTCGGCGGGCCCCACCGCCCCGCCCCGCATGGCGGCCTCGGCGCCCGGGACGCTGTGCCGACGCCCTAGCCGCCTCGGGCCGGAGCCCTCCGGCCTCGGGCCGGCCGAGCCCAGCCCCGGGCCTCCGCGGCGGGGCCCTGCCGTCGCACTGTCACGCCCCACGGGTGCTGGCCCGGGCGGATGCGGGCTGGGGGCCGCCAGGGATCGTCCCCCCAAGCACCCGCGCGGCTCGGGCGCCGGGCCGGACCCCAGGCGGCCCGGGCCCCCTAGCCCGCGCCCCCGGGCCCCGGCCCAGTAGCCGCCCATGGGCCGGGCGAGGGCTATGGCCCGCCGCACTCGCAGCGTCGGGGGCCCATCTCCCGCGGCCCGGGCGACCATTGTCCGTGGTGCCGGGGTCGCCGCGCGCTGGCTCCTTCTCGCGGAGGACGCCAGGCGGCGCGGGCCCACCGTTCATTGACGCGCGGACGCGCGCGCCACCGCAGCGGCCACGCGCGCCGAACGGGGCCTACCCCCCGGGAGCCCAGACACCCCGGTCGGCGGCTGCCCGTTGGCTAGAGGCCCCGGTGGGGCCGTCCGCCCCGTGGAACGCCAGGCTCGGCTCGCATCCGGGCCCCCGGCGGGCCTCGGGGGGGCGGTGCGGACCACTCAGCTCGCGGCGCGGCCACGCTGAGCCCTCGTGGGGCGCGGGGGCGGCCTGCCGCGTCCGGGCCCCGGCGGGGCACCCGCCGCGTCGGGACAGGGGAGCGGGCGCGCCTGCGGCAGAAGTCCGCCCCGTCGGGTGCAGCCGGCGGGCCGCGGATCGGCACCACGGGGGGCGCG     
J       CCCTAAGTCTAAGATTGTCCTCGTTTATATAATATTTATAGTGGGTATTTTGATAATGATAATTAATCGCAATAAAAATGAATGAATCTCTAATAATTATAATTTATAAGCGTTAATTTAAGTATAAATAAAAACTTTATATTTCGGAAACTTAAAAACAGTACTTTATTATATGATCAATACTTAGGTCTAAAATATTAAAATAAAAAACTTTTACTTAGAATTATTTATATTATCTTAGACAAATAATATGTATGAATGCTGACTATATTCTAATAAAAAGTATACAGATAAGATATTGTTAATATTAAATCCAAACAAATTCATACTGGTAAATATTATTTTAAATGTGATGTATAATATTATTGTTATACTTATATCATGAAATACATCAGAAATACAATTTGTAATCTTAATTTTAATGTTTTTTAAATATTGATCTATATTTTCAAAGAAAAAATAATTTATTTATCTCATACTATCGCAGCTAGTAGAATTATTTATTCATAAATAGACAATATACATCAAGTTAGTAAAAAAAATCTAGACTTAATACTCAACTGATAATTGAATATTTGGTCATTTTTAATTATTATGAAAAAAAATATAAAAAAATTTTTCATAATAACTTTTTAAGTTTGTGTGAATTAATTGTTATACTACTAATACCTATTTTTCTACTTAAAATAGTAATTTAAATAGTTAACTGAGATACTTACATCAAAAATGCCTCTCAAAAATTTAATATATAATCTTAGGAATTTCTTTAGGAATATATAATAAAATTTGGAAAAAAGATAATAATCAAACTATAAAAATTATTTACTAATTTATTCTTCCAAATTAATATTAGAAGTACTATCATTCGTCTCCTACAAATTACACAAGCAAATTAGATAGTTTACGAGTAAAAATAAGTAATAATGTCAGGATTTTAAGATAGTATATAAGATACTGTGTAAATGCATATTTTAAAAGTTAACACCCGTTTGGAATATAAAATGTACACACGTAATAGCAAATATCTTCTGGATAGGTTCACCGAGGTATTGAGATTACTGGCAAACGTAAATATGGTATGGTAGACGAACATGCCTCCACCCAGATCTGATTATGTTACACTTTCGTCCTACTAACTACTAGCATCGCGATATTAACTAAGAAAATTAATGAATAGAGTATACTACCATAGACAACTAGTCTCTCACATATTGTCTTTAAATCTGCAAGAATTAAATGAATCTAACTTCGCTGCCGCCTGTAACTAACCGGGTCGTTATGCGTCATACTTCATAAAAGTCTTCTCTCGACACTATGAGGAATATAGTTTGATATAGCACTTCGGGATGCGCTCGCCATCCAGAGACCTATTAAACAATCTCCTTTTGACGTATGAACACGGGCCTACTATTCTGTAAAAAGGGTTGCTTTTGCGCCACGAGACATATTACTGGTCGGTATGTAAACGATGAAAGATTTTCCCCTGTCAGCCCGAAGAGTTGAAAGTCAATTACCTAACATCAAAGATTCAGTTCCCAGGGTGTGGAACGGTATCCTATGGTACACTACTGAGACTGATTCCATATATAATTAGTTTATATCGCCAACGGTAATTTGGTGGGCAATACACTGGGCGTCCCTGTGTCTTCTAATGCAACGAATATCTGATGGATACTTCGCTGTTATCAGTGTGACATTTCGTTCTGTAGGATCATAGTCAGTAATCATTTCTTACGGCCGACAGCATATTTATCTAACACCACAATGGCCATAACTATTCTTCGTACTAGCCATAATAGTGAAATATTATACCTATCGGTGACAAGCTTCGTTACAAGGAGATCTCTAGGTGACATTCCCTCCATGGTTCTGCGGATGATTAATGCGGAACAACCACTAAACCAAGGCGTGCCTGACATGCGTAGAGTTTTGCTATTTGTAACTGGTTGGCTATACTGTCAGTCACGGCATAACATAGTCGCAGACGGCCAATTTACAGTCCTATTGCAGGCAGCGATTGAACGTTTTCGACTACGCGCGTGCCGACCCTCTAGTACTCCTAAGAGGCATTCTGCCGGCGCCCGCTGGAGACACGGGGCGGTGTCCAGTGGTGCTGTCATACCCATGGGCATCATTGTCTGGCGGTCATGGACATACTAGCGCCACAGACCGTTCCATGCCGCTGCATAACGGGGCCTTTCACAGGACGACCTCCCTTGTGTGCACCCCGCGGTTTTGTTTCTGCTCGCAGATCTTCAGTGTACAAGGTCAGAGTATTCTAGCCCGCTTGAGGCATCGCCCCTGTACCGACTGGTTGGGCGCTTGGGGTCGTTCGTTAGAGTGCGATACTGAACGTGCTGTCAGTGTGACTCCTCACCGCACTCCAGAGAAGCTGGTCCCCGGGGGATCAGGGCTTTAGAGGCCAATGGCCGCTCTTAGCGCAGGTCGCCGGTTGTTCGTTGGACCGCTCGCGAGTCCGGCTCCGCCGTTGCCGAGGTGGATGGATGAGTGGCATCTTGGCAGAGGTGATCCAACTTAACGGTGCGGGCTGAGTTACCGTATGATTTTGGCAGTGTGCGTTCGTTGCGAGGGGCACCCAGCAGAGGCTGCCAGCGTCGCTGGGTTGCCCTGCCCAGATCCTCGGACCCAGCATTATTAGGGTAGGCGTCACCCCGAAGAGTGAGTCACACCCTCACAAACTGTTGGCGGACATCCTGTAGATACTACCTTACTCTTACACCAGGACCCCCCTTATGCGCAGATATTCGTCCGCCACCGAGCGGGTGGCTTCGATGCGCGGGTTATAACCGACACACCACACCAGAGGCATCTCCAAGCCGACCTCGTTTGGAAGAGCCGGCTGTTACTTCCCTGCGTTACGCGCGGCAGCCAGCCAGGATCGGCGTCTCGTTGTTCCGCGCCGCGCGTCTGTCGCGGTGAGGCCGACTGATGGGGCTCCGTCGGACCACCCGACCAATGTGTACCCCATGCGTAGCGGACGGGTATCGCGGCGCCGAAGGCCGAGGGGGCGCCGCCGGCTGCGCGCGACTCACGGGCCTTGCTGACGCCCCGCCGGGCGTCGGGACCCGCCGGCCTGAGCCCCCCGTCCGGTCGCCCCAGTGGGGGAGTGGGCCGCGGCAAGGTCGGGCCCAGCCGGCCACGCCGTTGGGCCGGGGACCCCCTCGGCGGGCCCGACCGACCCGACCCGGATGGCGGCCTCGGCGCCCGGGATGCTGTGCCGACGCCATATCCGCCTCGGGCCGGAGCCCTCCGCCGTCCTGGGGGCAGAGCCCAGCGCGGGTCCCCCGCCGAGGCCCCCTGCCGACGGACTGTCAGGGCCCACGGGGGCTGGCCCCGCCGGATGCGGGCTGGGGGCAGCCACTGATGCTCCCCGCAAGCACGGGCCCGGTGAGGGCGCGGGGCCGGACTCGAAGCGGCCCGGGCCCTTTAGTCCGCGCCCCCGGACCCCGGACCAGGACCCGCCCTTGGGGCGGGCGGGGCCTATGCTCCGGCCCACTCGGAGCGCCGGGGTCGCACCCCCCGCCGGCCGGGCGACGCTGCTCCGTCCGCCCGGGGTCACCGCGCGCTGGCTCCCTCTCGCGGAGGCCGCCAGGCGGCGCAGGGGTACCGTTCATTACCGCGCGGGCGCGCGCCCCGCCGGAGCGGCCAGGCGGGCTCAACGTGGCCCACCCACCGGGAGCCCAGGCGCCCGGCTAGCCCGCCGCCCGTTCCTTAGCGGCCCCGGTCGGGCCGCCCGGCCCGTGGCACGCCAGGCTCGGCTCGCTTCCGGGCCCCCGGCGGGCCTCGGTGGGCCGGTGCGGTCAACTCAGCACCCGGCGCGGCCACGCTGAGCACTCGTGGGGGGCAGGGGGGGCCTCCTGCTTCCGGGCCCCGGCGGGGCACCCGCCGCGTTCGGACAGGGGAGCGGGCGCGCCTTCGGCAGGAGTCCGGGCCGTCGGGTGCAGCCGGCGGGGCGCGAATCGCCGGCACGGGGGGCGCG     
I       CCCTAAGTCTATGATTGTCCTCGGTTATATAATATATATAGAGAGTTTTTTGATAATGATAAATAATCGCAATAAAATTGAATGAATCTCAATTATTGATAAATTATAAGCGTTAATTTAAGTATAAATTAAAACTTTAGATTACGGAAACTTAATCTCAGTACTTTATAATATGATCAATGCTTATGTCTAAGATATTAAATTATAAAACTTTTACATAGAATTTTTAATATCATCTTAGACAAATAATATGCATGAATGCAGAATATATTATAATTAAAAGAATACAGATAAAATATTGTAAATATTACATCCTAACTATTTCTTCATGGTTAATTCTATATGAAATGTTATGTATAATATTAATATCATACTTATAACATGAATTACTTCTGATATATAATCTGTCATCTTAATTTTTATGTTATCTGAATTTTGATTTATATCTTCAAAGAAAAAATAATATATATATCTCAATCTAACGCAGCTGGTAGAATTATTTATTGATTAATAGTCAATATACAACAAGTTAATGAAAAAAATCTAGACTTAGTACTCGACTGATTATAGAATTTTTCGTCATTTTTATTTTTAATGAAAAAACATATAAAAATATTTTTCATAATAACATTTTAATTTGGTGAGAATTAAACTTTTTAATACAAATTCGTCTTTTTTAACTTAAAATTGTAATTTAAATTGTTTAATGAGAAACTTACATCAACAATGACTCTAAATAAATTAATATATAATCAAATGATTATCTTTAGTTATGTATAATAACAATTGGAAAATAGATAGTAAACAAACAATAAAAATTATCTACTAATTTATTCTTCCAAATTAATAATAAAATTACTATCATTTGTCTCCAACTAACTACACACGCAAATCATTAAGTTTACGATTAAAAATACGTAATAATGTCAGGAGTTGAAGATAGTATATGATATAGTCTGAATATGCATAATTTCAAAGTTAAAATCCGTTTGGAACATGAAATGTACACACATAATAGCTAATATCTTCTGGGTAGGATCACCGTGGTCTTTAGATTACTGGCACACGCCAATATGGGATGGTAAACGACCATGCCTCCACCCCGATGTGATTGTGTTACACTTCCGTCCTACTAAGCACTAGGATAGCGATATTAACTAAGAAAATTAGTTAATAGTTTATGCTAACATAGAGAACTAGTCTCCCACGTATTGTCTCTAAATCTACAATCATAATATGATTCCCATTTCACTGCCGCCCTTAACTAACCGGGTCGTTATGCGTCAAACTTCATACAAGTCTCCCCTCGACATTATGACGAACATAGTTTGATATAGAACTGCGAAATGCGGTCACCATCCAGAGACGTATCAATCGAACTCCTTTTGACGTCGGACAACGTGCCTACTAATCTGCATAAAGTGATGTTTTTGACACATGAGACATATAACTGGTCTGTCTGTAGACGATGAAAGGTTTTCAACTGTCATCCCGAAGATATGAAAGTCAATTAACTAGCATCAAAGATTCTGCTCCCAAGATGTGGAACGGTATCCTATGTAACACTCTTGGGACTGAATCCATATATAATTAGTTTCTCTCGCCAACGGGAATTTGGTGGGCAAAACAATGGGAGGTCCTGTGTCATCTAATGCAGCGCAAAACTGATGGATACTGCGCTGTTATCACTGTAACATTTCGTTCTGTAGGAGCATCGTCTGTAATCATTTCCTACGGCCGACTGCATATTTATCGAAGACCCTAATGGCCATAATTCCTCTTCGTACTAGCACTATTAGTGAAACATTATTCCTGTCGTTGACAAGGATTGCTAGAAGGTGATTTCTAGGTTAGATATCCTCCATGGGTATGAGGAGGTTTAAGGCGGAACAACCGCTAAACCCAGGCGTGCCTGACATGCGTAGAGTTTTACTATTTGTAAAAGGTTGGATTCACAGACAGAAACGGTATAACATGGTCGCAGACGGCCCATATTCAGTCCTATTGCAGGCAGCCATTGACCGTTTTCGACTGCGCGCGTGCCGACGCTCTAGTACTCGTAAGAGGCATGTTGTCGGCGCCCGCTGCTGACACAGGTCTGTATCCAGCCCTACTATCATACCCATGGGCATCATTGTCTTGCGGTCATCGACATACTAGCGCCACAGCCCGTTGCCTGCCGCTGCATAACGGGGCCTGCCACAAGACGACTTGCCTTGTCTGCACCTCGCCGTTATGTCTCTGCACGCAGATCTTCCATGTGCAAGGTCTGAGTATCCTAGCCCTCTTGAGGCATCGCCCATGTACCGACTGCTTGGGCGCTTGGGGTCGTTCGTTAGAGTGCGATACTGAACGTGTTGTCCGCGTGACTCCTCACCGGAGTCCAGAGGAGTTGCCCCCCGGGGGGTCAGGGCTTCAGATGCCCATGGGCCGTGTGAGGGCAGGACGCGGGTTGCTCGTTGCACCGCTGGCGAGTCCGGGTCGGCCGTTGCCGACGTGGATGGATGTGTGGCATCTTTGCAGAGGTGCTCCAACTGAACGGTGCGGGGGGGGATACCATATGATTTAGGCACTGTGCGTTCGTTGCGACCTGCACCTAACAGAGGCGGCCGCCGTCGCTGAGTAGCCCTGCACAGATCCTCGGCCCCAGCATGATTAGGGTAGCCTTCAGCCCGAAGAGCGAGCCACACCCTCACAAGCTGTTGGCGGAACTCCAGTAGTTACTACCTCACTCTTCCGCCAGGACTACCCTTAGCCGCAGATAGTGGTCCGCCACGGAGCGGATGGCTTCGATGCGCGGGTTATAACCACCACACGACACCCGAGGCATCTCCAAACCGATCGCGTTTAGAAGCGCCGGCTGATACCTCCCTGCGTTACGCGATGCATCCAGGCAGGATACCCGTCTCGTTGATCCTCGGCGCGCGCTTGTCGCGGCGAAGCGGACGGATGGGGTTCCGTCGGACCACGTTACTAATGTGTACCCCCTACGTAGCGGACGGGTATCGCGGCCCCGGTGGCCGAGCGGGCGACTCCGGCTGTGCGCGACTCACGGGCGTTGCCGACGGCCCGCCCGGCATCGGCCCCCGCGGGCCTGAACCCTCCGTCCGGTCGCCCCTCTGGGGGAGTGGGCCGCCGCAAGGTCGGGCCCGGCCGGCCGCGCCGTTGGGGCCGGGCCCCCCTCGGCGGGCCCCCCCGCCCCGCCCCGCATGACGGCCTCGGCGCCCGGGATGCTGTGCCGACCCCCTATCCGCCTCGGGCCGGAGCCGTCCGGCATCGGCCGGGCACAGCCCAGCCCGGGCCCTCCGCCGCGGCGCCCTGTCGACGGACTGTCAGGCCACACGGGTGCTGGGCAGGGCGGATGCGGGGTGGGGGCCGCCACCGATCCTCCCCGCAAGCACGAGCCCGGAGCGGGCGCGGGGCCGGACTCTAAGGGGCCCGGGCGCCTTAGTCCGCGCCCCCGGACCCCGGCCCAGTACCCGCCCTTGCGACGGGCCCGGCCTATGAGCCGGCCCACTCGCAGGGCCGGGGGCCCAGCCCCCGCAGGCCGGCCGCCGATGGTCCGCACATCCGGGGCCAGCGGGCGCTGGCTCCCTGTCTCGGCGGACACCAGGTGGGGCAGGGGGACCGTACATTAACGCGCGGGCGCGCGCGCCCCCGGAGCGTCCAGGCGGGGCCAACGCGGCCCACCCACCGGGAGCCCACGCACCCGGCTCGCCCGCTGCCCGTTGGTTAGCGGCCCCGGTGGGGCCGTCCGCCCCGTGGCACGCCAGGCTCGGCTCGCGTCCGGGCCCGCGGCGGGCCTCGGGGGGGAGGTGCGGTCCACTCGGCGCCCGGAGCGGGCACGCTGAGCCCTCGTGCGGCGCAGGGGGAGCCTGCCGCTTCCGCGCCCCGGCGGGGCAGCCGCCGCGTTCGGACAGGGGAGCGGGGGCGCCTTCGGCAGGAGTCCGGGCCGTGGGGTGCAGGCGGCGGGCCGCGGATCGGCTTCACGTGGGGCGCG     
H       CCGTAAGTATAGGTTTGACCTCGTTTATATAATATTTATAGTGGGTTTTTTGATAATGATAAATAACCGCAATAAAAATGATTGAATCTCTATTAATTATAACTTATAAGTTTTAATTTAAGTATAAATTAAAACTTTATATAACAGAGACTTTAAAACAGTACTTTATTATATGTTTAATGCTTATGTCTAATATATTAAAATATAAAACTTTTACTAAGAATTATTAATATAATCTTAAACAAAAAATATGTATGAATGCTGACTATATTCTAATAAAAAGTATACAGAAAAAATAAAGTTATTATTAAATCCGAACAAATTCATAATGGTAAATTTTCTTTGAAATGTTATGTATAATATTATTGTTATTCTTATATCATGAATTACTTCTGAATTACAAATTATCATCTTAATTTTCATGTTTTTTGTAAATTGAGTTATATTTTCAAAGAAAAAATACTTTACATATCTCATACTTTCGCAGCAGGTAGAGTTATTTATTGATAAATAGTCATTATACAACAAGTTACTTAAAAAAATCTAGACGTAGTACTCTACTTATTTTTGAATATTTCGTCATTTTTAATTATCATGAAAAAAGATATAAAAATATTTCTCATAATAACTTTTTAATTTTGTGTGAATTAATAGTTTTAATACTAAATCGACATTTTTTACTTAAAATAGTAATTTAAATAGTTTAATGAGAAACTTACATCAAAACTGCCTCTTAATAATTTAAAATATATTCAAATGATTATTTTTTGCAAGGTATTATAAGAATTGGAAAATAGATAGTAAACAAACAAAAAAAACTATCTACAAATTTATTCTTTCAAATTAATAATAAAATTACTAACATTTGTCTCCAACAAATTACATATGCATATTAAAAAGTTTACGATTCATAATAAGTAAAAATGTCAAGATTTTAAGATAGTATCTGATATACTGTGTAAATGCATAGTATTAAAATTAATATCCGTGTGGAATATGAAATGTACTCACCTAATAGCTAATATCTTCTGGATAGGCTCACCGAGGTCTTTAGCTTACTGGCGAACGTCCTTTTGGCAAGGTAAACGAAGATGCCACCACCCCGATGTCATTGTGTTACAGTGTCGATCTACTAACCACTAGCATAGCGATATCATCTAAGAAAATTACTGAATAGTGTATCCTACAATAGAAAACTAGTCTCACTCGTATTGTCTGTAACTTTACAATAATGAAATGATTCAAATTTCACTGCCGCCTTTAACTAACCGGGTCGTTTTGCGTTAAACTGCATACAAGTCTTCTCTCGAGATTATGAAGAATATAGTGTGACATAGAACTGAGACATGCTATCACCATCCAGAGTCCTATAAAACCACCTCCTTTTGACGTAGGTACACGGGCCTACTATTCTGTAAAAAATGTTGTTTTTGAGCCACGATATATATTACTGGTCAGTATGTATACGATCAAAGATTTTGTACTGTCATCCCGAAGAGTCGAAAGTCAATAAACTACCATTTAAGATTCTGTTCCCATGATGTGGAACGGTAGCCTATTTTACACTAATGGGACTCAATCCATATATAATTAGTTTCTGTCGCCAGCGGTAATTTGGTGGGCAACGCAGTGGGATTTTCTGTGTTATCTAATGCGACGAATTACTGATGGATACTTCGATGTTATCACTGTTACATTTCGTTCTGTAGGATCACTGTCAGCAATCATATCGTACGGCCGACGGCATATTTACCGAAGACCCAAATAGCCATAAATAATATGCGTAATAGCCATAATAGTGAAACGTTATACCTATCGTTGACAAGGTTCGCCACAAGCTGATTACTAGGTGACATATCCTCCATGGTTCTGAGGATCCTTATGGCGGATCAACCGCTAAACCAGGGCATTCCTCACATGCGTAAAGTTTTACTATTTGTAAATGGTTGGTTTTCCAAACCGTAACGGCATAACAAAGCCGCAGGCGGCCAATATTCAGTCCTCTTGCAGGCAGCGAGTGACCGTTTTGGACGACGCGCGTGCCGACGCTCTAGTACTCGTAAGAGGCATTTGGATGGCGCACGCTGGAGACACCGGGCTGTATCCACTCGTGCTATCGGACCCAAGGGCATCATTGTCTTGCGGTCATCGCCATACTAGCCCCACAGCCCCTTGCATGCCGCTGCATAACGGGGCCTGCTACAAGCCGACTTGCCTTGTATGCACCACGCGGTTATGTCTCTGCACGCAGATCTTCGATGTACAAGGTCGAAGTATCCTTGCCCGCTTGAGGCATCGCCCCTGTACCGACTTGTTGGGCGCTTGGGGTCGATCGTTAGATTGCGATATTGAACGTGTTGTCCGTGTGACTCCTCACCGCAGTCCAGAGCAGCCCGGCACCGGGGGACCAGGGTTTGAGACGCGCGCGGCCGCCCTTAGGGCAGGTGGCGGGATGTTCGTTGCACCGCTGGCGAGTCCGTTTCGGACGTAGCCGACGTGGTTGGATGTGGGGCATCTTCGGAGAGGTGATCCAACTGAACGGTGCGGGGGGGGATACCGTATCAATTTTTCAGTGTGCGTTCGTTGCGAGCGGCACCCAACGGAGGCAACCTCCGTCGCTGGGTGGCCCTGCCCAGATCCCCGGACCCAGCATGATTAGGGTACCCTTCACCCCGAAGAGCGAGTCACACCCTCACAAGCCTTTGGCCGAACTCCCGTGGCTACTACCTCACTCTTACGCCAGTACTACCCTCAGGCGCAGAGATCGGTCCGCCACGGAGCGGGTGGCTGCGATGCGCGGGTTATAACCACCACACCACACCCGAGGCATCTCCAAGCCGATTACGTTTAGCAGCGCTGGCTGTTACATCCCTGCGTTACGCGAGCCATCCGGCCAGGATCAGAGACTCGTTGTTCCGCGGCGCGTGCACCTCGCGGTGAAGCCGACTTAGGCGGGTCCGTTGGACCACGCGACTGATGTGTACCCCATACGTAGCGGACGGGTATCTCGGCCCCGCAGGCCGAGGGGGCGGCGCCTGCTGTGCGCGACTCATGGGCGTTGCTGACGCCCCGCGCGGCGTCGGCACGCGCGTGCCTGACCCCTCCGTCCGGTCGCCCGCCTGGGGGACTTGGCGGCGCCAACCCGGGGCTAAGCCGGCCCGGCCGTTGGGGCGGGGACCCCCGCGGCGGGCCCCGCCGGCCCGCCCCGCATGGCGGCCTCGGCGCCCGGGATGGTGTGCCGACGCCCTATCCGCCCCGGGCCGGAGCCCTTCGGCATCCCGCGGGCAAAGCCAAGCCCCGGACCTCCGCCGGGGCCCCCTGTCGACGCACTGTCAGGCCTCACGAGCGCTGGCCCGGGCGTACGGGGGCTGGGGGCCCCCTCTGATCCGCCCCGCAAGCACGAGCGCGGCCCGGGCGCGCGGCCGGACTCTAAGCGGCCCGGGCGCCTTAGTCCGCGCCCACGGAGCCCGGCGCTGTAGCCGCCCTTGGGGCGGGCGCGGCCCCTTGACCGGCCCACTCGCAGCGCCGGGGGCGCATCCCCGGCAGGCCGGGGGGCGATGGTCCGGGATGCCGGGGTCAGCGAGCGCTGGGTCCCTCTGTCGGAGGACGCCATGCGGCGCAGGGCCACCGTTCATTAACGCGCGGGCGCGCGCGCCCCCGGAGCGGCCAGGCGGGCCCTACGCGGCCCACCCACCGGCAGCGCACGCACCCGGCTCGGCCGCTTCCCGTTGCTTAGCGGCCCCGGTGGGGCCGTGCGCCCCGTGGGACGCCAGGCTCGGCTCGCACCCGGGCCCCAGGCGGGCCTCGGCGGGGCGGTGCGGTCCACTGAGCACCCGCCGCGGCCACGCTGAGCCCTCGTGGGGCGCCGGGGGCGCCTGCTGCTTCCGGGCCCCGGCGGGGCACCCTCCGCGTCCGGACAGCGGAGCGGCCGCGCCTGCGGCAGATCTCCGGGTCGTCGGGTGCAGCCGGCGGCGCCCCGATCGGCTCCACGGGGGGCGCG     
G       CCATATCTCTAAGATTGTCCTCGATTATATAATATTTATATTTGGTTTTTTGATAATGAAAAATAAACGCAATAAAATTGATTGAATCTCATTTAATTATAATTTATAAGCATTAATTTAAGTATAAATTAAAACTTTATATTACGGAAACTTAAAAACAGTACTTTTTTATATGATCAATGCTTAGGTCTAAAATATTAAAATATAAAATTTTTACTAAGAATTATTAATTTAATCTTAGACAAAAAATATGTATGAATGCAGAATATATTTAAATAAAAAGTATACAGTTAAAATATTGTTATATTTAAATCCCAACAATTTCATAAAGGTAAATTTTATTTGAAATGTGATGTATTATATTACTGTTATTCTTATATCGTGAATTACTTCTGAAATATAAATTGTCCTCTTAATTTTAATGTCATTTGAAAATTGATTTATAATTTAAAAGAAAAAATAATATACTTTTTTCAAACTATCGCAGCTGGTAGAATTATATATTGATAAATAGTCAATATAGAAGAAATTATTAATAAAAAGCTAGAATTAGTACTCAACTTATAATTGAATATTTAGTCATTTATAATTATTATGAAAAAAGATATTAAAATATTTATCATAATAACAGTTTAATTTTGTGTAAATTAATAATTTTAATACTAAATCGTCTTTTTTTACTTAAGATTGTAATTTATATAGTTTAATGAGAAACTTACATCAAAAATGCCTCTGAATAAATTAATATATATTCAAAATATTATTTTAAGGAAGGTCTTACAATATTTGGAAAAAAGTTAGTAAATAATCAATAAAAAATAACTACTAATTTATTCTTTCTAATTAATAATAAAATTACTAACATTCGTCTCCTACAAATTACAAATGCAAATTATAAAGTTTCCGATTAACAATAAGTAATAATGTCAGCATTTAAAGATAGTATATGATATACTGTGAAAATGCATAGTTTTAATGTTAAAACCCGTGTGGAATATGAAATGTACCTACATAATAGCTAATATCTTCTGGAAATGCTAACCGAGGTCTTAAGATTACTGGCAAACGACTGTATGGCATGGTAAACGAACATGCCACCACCCCGATGTGATTGTGTTACACTTTCGATCTACTAATCACTACCATAGCGTTTTTAGCTAAAAAAATTAGTGAATAGTGTATACTGCCATAGAGAACTAGTCTCGCACGTTTTGTCTCTAACTATAGGATAATAAAATGACTAAAATTTCACGACAGCCCTTAACTAACCGGGTCGATATGGGTCAAACTTCATACAAGTCTCCACTCGACATTAAGAAAAATCTAGTTTGAGATAGAACTGAGAGATGCATTCACCATCCAGTGACCTATCAATCAAACTCGTTTTGACGTAGGAAGACAGGCCTACTATTCTGTAAAATGTGTTGTTTTTGACCCAAGAGACAGATTACTGATCTGTATGTTGACGATCAAAGATTTTCCACTGTCATCCCGAAGAGTAGAAAGTCAATTAACCACGATCAACGATTCTGTTCTCATGATGTGGAACGGGTGCCTATGTTAAACTACTGGCACTCAATTCATATATAATTAATTTATCTCGCCGACGGCAATTTGGTGGGCAATGCTGCGGGTTATTCTGTGTCTTCTAATGCTACAAATAAATGATGGATACTTCGCTGTTATCACTGTTAAATTTCGTTCTGTAGGACCATAGTCAGTAATCATTTCTTACGGCCGACGGCAGATTTAACGAATACCCAAATGGCCATAATTTATCTTCGTCCTAGCCATAATAGTGAAACATTAAACCTTTCGTTGACAAAGGTCGCCACCAGGTGCTCTCTAGGTGACATATCCTCCACGGTTCGGAGGAAGATTATGGCGGAAGAACCGCTAAACCACGGCGTACCAGACATGCGTAGAGTTTTACTATTTGTAAATGGTTAGCATCACAAACAGTAACGGCATAACATTGCCGCTGACGGCCAATATTCAGTCCCCTTGCAGGCAGCCATTGACCGTTTTCGACGTCGCGCATGCTGACGCTCTAGTACTCGTAAGAGGCATGCTGTGGGCGACCGCTGGAGACATCGGACTGTATCCAGTCGGGCTATCATACCCATGCGCGTCATTATCTTCTGGTCATGTTCATACTAGCGCCACAGCCCGTTTCATGACGCTGCATAAGGGGGCCTGGGACAAGTCGGCTTGGCTTGTCTGCACCCCGCGGTTGTGTCTCTGCTCGCAGATCTACGTCGTACAAGGTCCGATTATCCTAGCCGGCTTGAGGCATCGCCCCTGTAACGACTGGTTGGGCGCTGGGGGGCGTTCGTTAGAGTGCGATACTGAACGTGTTGTCCGTGTGACCCCTCTCCGCAGTCCAGAGGAGGTCGACACCGGGGGATCAGGGCTTCAGATGCCACTGGCCCGTCTTAGGGCGGGTGGCCGGTTGTTCGTTGCACCGTTGCGGAGTACGGCCCCGCCATTGCCGATGTGGCTGGATGTGTGGCATCTTTGCGGAGGTGAACCAACTGAACGGTGCTGCAGGGGATACCCTATCATTTTAGAAATGTGCGTTCGTTGCGACCGGCACCAAACCGAGCCGGCCACCGTGGCTGGGTAGCCCTGCACAGATCCTAGGACCCAGCATCAATACGGGAGCCTTCACCCCGAAGAGCGAGTCACACCCTTACAAGCCGTTGGCGGAAATCACGTAGATCCTACCTGACTCTTACCTCACGACTTCCCTCATAGGCAGATATTGGTCCGCTACGGAGGGGGTGGCTCCGATCCGCGGGTTATAACCACCACACCACACCGGCGGCATCTCCAAGCCGATCCCGTTCAGGAGCGCCGGCTGTTACATCCCTTCGTTACGCGAGGCATCCAGACGGGATTGACGTCTCGTTGTTCTTCGGCGCGCGCATCTCGCGATGAAGGCGACGGAGGGGGTTCCGTCGGACCACATTACTAATGTGTACTCCATACGTAGCCGACGGGTATGGCGGCCCCGCCGGCCGAGCGGGCGGCGCCGGCTGTGCGCGACTCACGGGCGTTGCTGACGCCCCGCCCGGCGTCGGCACACCCGGGCCTGACCCCTCCGTCGGGTCTCCCACGTGGGGGACTGCGCCGCGCCAAGGTGGCGCCCCGCCGGCCGCGCCGTTGGGGCGGGGACCCCCGCGGCGGGCCCCCCCGCCCCGGCCTCCATGGCGGCCTAGGCGCCTGGGATGCTGCGCCGACGCACTATCCGCCCCGGGCCTGAGCCATCCGCCATCGGCCGGACAGAGCCCAGCCCGGGCGCTCTGGCGCGGCCCCCGGCCGGCGCACTGTCAGGCCACACGGGCGCTGGCCCGGGCGTAGGCGGGCTGGGGGCCGCCCGTGATCCTCCCCGCAAGCGCGAGCCCGGCTCGCGGGGGGGGCCGGACTCTAGGCGGCCCGGGCGCCTTAGTCCGCGCCCCCGGACCCCGGCGCGGTACGCGCCCTTGGGCCGGGCGCGGCCTCTCGTCCGGCGTACTCGGAGCGCCGGGGCCGCATCCCCCGCAGGCCGGGCGTCGATGGTCTGCCCAGCCGGGGTCAGCGCGCGCTGGCTGCCTCTCTCGGAGGACGCCAGGCGGCGCAGGTGCACCGTTCATTAACGCGCGGACGCGCGCGCCCCCGGAGCGGCCAGGCCGGCCCAACGTGGCCCACCCAGCGGGAGCCCAGGCACCCGGCTCGGCCGCTCCCCGTTGCTTAGCGGCCCCGGTGGGGCCATCCGCCCCGTGGCACGCCAGGCTCGGCTCGCGTCCGGTCCCCCGGCGGGCCTCGGGGGGGCGGTGCGGCCCACGCAGCCCCCGGCGCGGCCAGGCTGAGCGCTCGTGGGGCGCGGGGGGGGCGTGCTGCTTCCGGCCCCCGGCGGGGCACCCGCGGCGTTCGGACAGGGGAGCGGAGGCGGCTGCGGCAGCAGTCCGCGCCGTCGGGTGCAGCCGGCGGCCGACGGATCGGCTCTACGGGGGGCGCG     
F       CCATAAGACTAAGATTGACCTCGATTATATAATATTTATACATGTTTTTTTGATAATGAAAAATTATCGCAATAATATTGAGTGAATCTCAATTAATTATAAATTATAAGCTTTAATTTAAGTATAAATTAAAACTTTATATGTCGGAAACTTAAAGACAGTACTTTATTATATTATAAATGCTTAGGTCTAAAATATTAAAAAATAAAAATTTTACATAGAATTATTAATATAATATTAGACAAATAATGTGTATGAATGCTGACTATATTCAAATAAATAGTAAACAGAAAAAATATTGTTATTATTAAATCCCAAACATTTCCTATAGGTAATTTATATTAGAAATGTGAAGTATAATATTATTTTTTAGCTTATATCATTAATTACCTCTGAAATATCAAATGTCATCTTAATTTTAATGTTATTTAAATGTTGATTTATATTTTAAAAGAAAAAATAATATATATATCTCAAACTAACGCAGCTCGTAGAATTATTTATTGATAAATATGCAATATACAGCAAGTTATTGAAAAAAACCTAGACTTAGTACTCGACTTATAATAGAATATTTCGTCATTTTTAATTATTATGAAAAAAAATATAAAAAAATTTTTCATAATAACATTTTAATTTAGTGTTAATAAACTGTTTTAAAACTAATTCGTCTTTTTTTACTTAAAATTGTAATTGATATCGTTTAATGAGTAACTTACATCAAAAATGCCTCTTAATAATTTAAGATATTTTCAAAAGATTATGTTTGGGATAGTCTTATAATATTTTGAAAATAGATAGTAAATAAACAAAAAATATAATATACTAATTCATTCTTTCAAATTAAAAATAAAATTATTAACATTTGTCTCCTACAAATTACACATACAAATTATACAGTTTACGATTAAAAATCTGTAATAATATCAGTAATTAAAGTTAGTATATGATACACTGTGTAAATGCATAGTTTGAAAGTTAAAACCCGTGTGGAATATGAAATTTACTTACATAATAGCGAATTTCTGATGGATATGCTCACCGAGGTTTTCAGGTTACTGGCAAACGTCCGTATGGCAGGGTAAACGACCATGACACCACCCCGATTTGAATGTGTTACACTTTCGGACTATTAATAACTACCATAGCGATCTTATCTAAGAAAATTAGTGAATAGTTTATTCTGCCATAGAGAACTAGTCTCCCACGTCTTGACTGTCACTCTACAATAATGAAATGATTCAAATTTAACTGCCGCCTGTAACTAACCGGGTCGATATCCGTAAAACTTCATACAAGTCTCCACTCGACATTATGAAGAATATAGTCTGATATAGAACTGAGACATGCGTTCACCATCCAGAAACCTATCAATCAAGCTCCTTTTGGCGTAGGAACACGGACCTACTATTCTGTATAAAGTGTTGTTTTTGAGCCACGAGAGAAATTACTGATCTGTATGAAGACGATCAAATATTTTCCACTGTCATCCCGAAGAGTTGAAAGTCAATTAGCTACCATCAAAGATTCTGTTACCCCGATGTGGAACGGTAGCCTATGTTACACTAGTGCGACTAAATCCATATATAATTAGTTTCTATCTCCATCGGAAATTTGGTGGGCAATGCACTGGGTTCTTCTGTGTCTTCTAATACACCAAATAAATGATTTATACTTCCCTGTTTTCACTGTCACATTTCGTTCTTTAGGTCTAGAGTCAGTAATCATTTCCTACGGCCGACAGCATATTTAACGAAGACCCAAATTGCCATAATTCATCTTCATACTAGCCATAATAGTGAAGTATAATACCTATCGTTGACAAGGCTAGCCATAAGGTGATTTGTAGGTGACATATCCTCCAAGGTTCTGAGCATTATTATGGCGGAACAACCCCTAAACCAAGGAGTGCCTAACGTGCGTAGAGGTTTACTATTTGTAAAGGGTTGGTTTCACAAACTGGAACGGCATATCATAGCCGGAGACGGCCAATATTCAGTCCCGTTGCAGGCAGCTATTGATCGTTATCGACGCAGCGCGTGCCGAAGCTCTAGGACACGTAAAAGGCATGCTTTTGGCGCTCACTGGAGACACCGGTCTGTATCCAGTCGCGCTATCATACCCATGGGCATCTTTGTCTTGGGGTCACAGACATACTAGCGCCACAGCCCGTTCCACGACGCTGCATAACGGGGACTGCCACAAGACGATTTGCATTGTCTGTACCCCGTGGTTGTGTCTCTGTACGCAGATCTTCCACGTACAAGGTCTGAGTATCCTAGCCCGCTTGAGGCGTCGCCCCTGTATCTACTCGTTGGGCGCGTGGGGTCGTGCGTTAGAGTGCGATACTGAACGTGTTGTCCGGGTGACTCCTCCCCGCAGTCCAGAGCAGCTGCGCAACGGGGGATCAGGGCTTTAGATGCCGATCGCCGTTCTTAGGGCGGGTGGCGGGTTGTTCGATGCACCGCTCGCGAGTCCGGCTCGGACGTTACCGATGTGGTTGGATGTGTGGCATCTTTGCGGAGGTGATCCGACTGAACGGTGCGGGGGGGGGTACCATATGATTTTGGAATTGTGCGTTCGTTGCGAGAGTCACCCAAGCGAGGCGGCCACCGTCGCTGGGTCGCCCTGCCCAGATCCTCGGACCCAGCATCATTACGTTAGCCTCCACCCCCAAGAGCGAGACACACCCTCACAAACCGTTGGCGGAAATCGCGTCGATAGTACCTGACTCTTACCCCAGGACTACCCTCATGGGCAGAGATTGGTCCGCTATGGAGGGGGTGGCGTCGATGCGCGGGCTATAACCACCACACCGCACCCGAGGCATCTCCCAGCCGATGCCGTTGGGAAGCGCCGGCTGTTACATCCCAGCGTTCCGCGAGGCAGCCGGCCAGGATAGGCGCCTCGTTCTTCACCGGCGCGCGGATGTCGCGCCGAAGGCGACTGATGGGGATCCGTCGGACCACGTGACTTATGTGTACCCCATACGTAGCGGACGTGTATCGCGTCCCCGCCGGCCGAGTGGGGGGCGCCGGCTGTGTTCGACTGAGGGGCCTCGCTGACGCCCCGCGCGGCGTCGACACCCGCCGTCCTGACCCCTCCGTCCGGTCACCCACCTGGGGGAGTGCGCAGCCGCAACGTGGGGCCCAGCCGGCCGCGCCGTTGGGGCGGGGACCCCCGCGGCGGGCCCCACCGCCCCGCCCTGCATGGCGGCCTAGGCGCCCGGGATGCTGTGCGCACGCGTTATCCGCCCCGGGCCGGAGCCCTCCGCCGTCGGAGGGCCAGAGCCAAGTCCCCGGCCTCCGCCGCGGCCCCCTGCCGGCGCACTGTCACGCCGCAAGGGTGCCGGCCCGGGCGTAGGCGGGCCGGGGGCCGCCAGTGATCCTCCCCGCAAGCACCAGGGCGGGTCGCGCGGGGGGTCGGAGTGTCCGCGGCCCGGGCCCCTTAGCCCGCGGCCGCGGAGCCCGGCGCGGTACCCGCCCTTGGGCCGGGCGCGGCCTATGGTCCGCCCCACTCGTGGCGCCGGGGGCGCACCCCCCGCCGGACGGGCGTCGATGGTCCGTGCAGCCGTGCTCAGCGCGCGCTGGCCCACTGTCTCGGAGGCCGCGAGGCGGCGCAGGCCCACCGTAGATTAGCGCGCGGGCGCGCGCGCCCGCGGAGCGGCCAGGCCGGCCCAACGGGGCCCACCCACCGGGAGCCCCCGCTCCCGGCTCGGCCGCGGCCCGTTGACTAGCGGCCCCGGTGGGGCCGTCCGCCCAGTGGGACGCCAGGTTCGGCTCGCATCCGGGCCCCCGGCGGGCCTCGGCGGGGCGGTGCGGCCCACTCCGCACCCGCCGCGGGCACGGTGAGCCGTCGTGGGGCGCAGGGGGGGCGTGCTGCCTCCGGGCCCCGGCGGGGCACCCGCGGCGTGCGGACAGGGGACCGGGCGCGCCTGCGGCAGAGGTCCGCGCCGTCGAGTGCAGTCGGCGGGTCGCCGATCGGCTCGACGGCGGGCGCG     
E       CCCTAAGTCTAGGATTGACCTCGATTATATTATATTTATAATGGGTTTTTTGATAATGAATAATAATCGCAAAAGAATTGATTGAATCTCTATTAATTATAAATTATAAGCATTAATTTAAGTATAAATAAAAACTTTAGATTACGGAAACTTAATAGCAGTACTTTATTATATTATCAATGCTTAGGTCAAAAATATTAAAAAATAAAACTTTTACTTAGAATTATTGATATTATCTTAGTCAAATTATATGAATGACTGCTGAATATATTCTAATAAAAAGTATACAGATTAAATAATGTTTTTATTAAATCCAAACAATTTCCTAAAGGTAAAATTTATTTGCAATGTGATGTATAATATTATTATTAAATTTAGAACGAGATTTACTTCTGAAATATCAGATGTCATCTTAATTTTAATGTCATTTGAGTATTGATTTATAATTTCAAAGAAAAAATAATCTAGTTATCTTAGACTACCGCAGCTGGTAGAATTATTTATTGTTAAATAGGCAGTATACAACAAGTTATTAATAAAAACCTAGTTATAGTACTCAACTTATTATTGTATATTTCGTCATTTTTAATGATTATGAAAAGAGATATAATAATATTTCTCATAATAACAGTTTAATTTTGTGTAAATTAATTGTTTTAATACAAAATCTTCTCTTTTTACTTAAAATTGAAATTTAAATAGTTTAATGACACACTTACATCAAAATTGCCTCTCAATAATTTAACATAGATTCATATGATTTTGTTTAGGTACGTCTTATAACATTTGAAAAATAGTTAGTAAACAAACTATAAAAATTGTGTAATAATTTATTCTTTCAAATTAGTAATATAATTATTAGCATTCGTCTCCTACAAATTACACCTGCACATTAAATAGTTTACGATTAAAAATAAGTAATAATGTCAGGAATTTAAGATAGTATATGATAGACTGTGTACTTGCATAGTTTAAATGTTAATACCCGCGTGGAATATGAAATGTACAAACATAATATCGAATATCTTATGGAGATGCTCACCGAGGTCTTTAGCTTACTGGCAAACGTACGTATGGCATGGTAAACGAACAAGACACCACCCCGATGTGATTATGTTACACTTTCGAACTATTAAACACTACAATAGCGCTGTCATCTCAGAAAATCAGTAAATAGTGTATACTACCATAGAGAACTAGTCTCCCACGTCTTGTCTGTCACTCTAAAAAAATAAAATGATTCCACTTTAACAACAGCTTGTAACTAACCGGGTCGATGTGCGTAAAACTTCATACAAGTCTCCTCTCGACATTATGAAGAATATATTTTGATATACAACTGAGAAATGCGGTCACCATCCAGAGCCCTATAAATCAAACTCCTTTTGGCGTGGGTCAACGGGCCTACAATTCTGTATAAAGGGATGTTTTTGAGTCACGATACATATCACCGGTCGGTATGTAGACGATCAAAGATTTTAGACAGTCGTCCCGAAGAGTTGAAAGTCGATTATCTACCATCAAAGATTCTGTTCCCCCGATGTGGAACGGTAGCCTATATTACTCTATTGGGACTGACTCCATATATAATTAGTTTCTCTCGCCATCGGAAATTTGGTGGGCAAGTGAGTGGGTTTTTCTGTGTCCTCTAATCCAACAAATAAAGGATTTATACTTCGCTGTTATCACTGTTAAATTTCGTCCTGCAGGATCATAGCCACTAATCATTTCCTACGGCCGACAGCATATTTACCGACGACCCAAATTGCCATAATTGATCCTCGTACTAGCGATATTAGTGAATGATAATACCTATCGTTGGCAAGGATCGCGATAACGTGATGTCTAGGTTACATATTCTCCATGGTTTTGAGGCTGATTATAGCGGAACAACAGCTAAACCAAGTTATGCCTGACATGCGTAGAGGATTACTATTTGTAAACGGTATGCCGCACATACGGGAAAGGCAAAACATAGCCGCAGACGGCCCATATTCAGTCGCCTTGCAGGCAGCTACTGACCGTTTTCGACAGGACGCGTGCCGACGCTCTAGTACTCGTCAGCGGCATGCTGTTGGCGCCCCCTGGAGACATCGGGCTGTATCCAGTCGTGCTGTCATACCCATGGTCATCCTTATCTTGGGGTCATAGGCATACTACCGCCACAGCCCGTTTCAGGACCCTGCATAACGGGGTCTGCCACAAGACGACTTGCCTTGTCTGGACCCCGCGGTTGTGTCTCTGTACGCAGATCTTCCACGTACAAGGTCTGAGTATCCGAGCCCGCTTGAGGCATCGCCCCGGTACCGACTGCTTGGGCGCTTGGGGTCGTTCGTTAGACTGCGATACTGAACGTGTTGTCGGTGTGACTCCTCTCCGCAGTCCAGAGCAGCTAGGCACCGGGGGATCAGGGCCTTAGATGCTAATGGCCGAGCTTAGGGCAGGTGGCGGGTTGTTCGTTGCACCGCTGGCGAGTCCGGATCGGCCCTTCCCCATGTGGGTGGGTGTGTGGCATCTTCGCCGAGGTGACCCGACTCAACGGCGCGGGGAGGGGTACCATATAATTTTCGAATTGTGCGTTCGTTGCGAGCGGCACCCAACCGAGGCGGCCGCCGTGGCTGGGTGGCCCTGCACAGGTCCTCGGACCGAGCATACCTACGGTAGCCTTCACCCCGAAGAGCCAGGCACACCCTCACAAGCCGGTGGCGGAAGTTGGGTAGATACTACCTGACTCTTACGCCAGAAGTGCCGTCATGTACAGTTATTGGTCCGCCATTGAGCGGGTGGCCCCGATGCGCGGGTTATAACCACCACACCACACCGGAGGCATCACCCCGCCGATCCCGTTTCGAAGCGCCGGCTGTTACATCCCTGCGTGATGAGAGGAATCCAGGCAGGATCGGTGTCTCGTTGTTCATCGGCGCGCGCCTGTCGCGGCGCGGGGGACGGATGGGGCTCCGCCGGACCACGTGCCCGATGTGTACCCCATACGTAGCGGACGAGTATCGCGGCCCGGCACGCCGAGTGGGCGGCGCGGGCTGTGCTCGACTGACGGGGGTTGCCGACGGCCCGCCCCGCGTCGGCACCCGCGGCCCTGCCCCCTCCGGCCGGTCGCCCGCCTGGGGGAGTGCGCCGCGCCAACGTGGGGCCGCGCCGGCCGGGCCGTTGGGGCGGGGACCCCCGCGGCGGGCCCCACCGCCCCGCCCTGCAGGGCGGCCTCGGCGCCCGCGAAGATGTGCCGACCCCCTATCCGCCCCGGGCCGGAGCCCTCCGCCATCGGCCGGGCGGAGCCCAGCCCCGGCCCGCCGCCCCGGCCCCCGGCGGGCGCACTGTCAGGCCACAGGCGTGCTGGCCCGGCCGTAGGCGGGGTGGGGGCCGCCACTGATCCCCCCCGCAAGCACGAGGGCGGCACGCGACGGGGGTCGGAGCCTACGCGGCCCGGGCCGCTTAGTCCGCGCCCGCGGACCCCGGTGCGGTACCCGCCCGTGGGCCGGGCGCGGCCTATGCGCCGGCCCACTCGCACCGGCGGGGGCGCATCCCCTGCCGGCCGGCCGACGATGGTCCGCGCAGCCGTGGTCCGCGCGCGCCGGCTACCTCTCTCGGAGGACGCGAGGCAGGGCAGGCGAACCGTGCATTAACGCGGGGGCGCGCCCGCCCCCGGAGCCGCCAGGCGGGCCCAACACGGCCCACCCAGCGGGAGCCCAGGCCGCCGGCTCGGCCGCTGCCCGCTGCTTAGGGGCCCCCGTGGGGCGGTCCGCCCCGTGGCACGCCAGGCTCGGCTCGCATCCGGGCCCGCGGCTGGGCTCGGGGGGGCGGTGCGGTCCACTCGGCACCCGGCGCGGCCCCGCTGAGCGCTCGTGGGGCGCGGGGGGGGCGTCCCGCTTCCGCGGCCCGGCGGGGCACCCGCGGCGTCGGGACACGGGAGCGGGGGCGCCTGCGGCAGGGGTCCGCGCCGTCGCGTGCAGCCGGCGGGGGGCGGATCGGCTTTACGGGGGGCGCG     
D       CCATAAGTCTAAGATTGACATCGCTTATATAATATTTATAATAGGTGTTATGATAATGAAAAATAATCGCAATAAAATTGATTGAATCTCTATTAATTATAAATTATAAGCGTTAAATTAAGTATAATATAAAACTTTAAATTACGGAAACTTAATAATAGTACTTTATTAGATTCTCAATGCTTAGGTCAAAAATATTAAAAAATAAAACTTTTGCTTAGAATTATTAATATAATCTTAGAGAAATGATATGTATGAATGCGGAATATATTAAAATAAAAAGAATACAATTAAAGTAATGTTATTATTACATCCAAACGAATTACTAAAGGTAAATTATATTTGAAATGTTATGTATAATATTATTGTTAATCGTATATCTAGATTTACATCTGATATATCAACTGTCATCTTAATTTTAATGTTATTTGAATATAGATTTATAAATGCAAAGAAAAAATAATTTAAATATCTCAAGCTATCGCAGCTAGTAGAATTATTTATTGGTAAAAAGGCAATATACAACAAGTTAATGATAGAAACCTAGATTTAGTACTCAACTTATTATTGAATATTTCGTCGTTTTTAATGATAATGTAAACAGATATAAAAATATTTTTCATAATAACATTTTAATTTAGTGTGAATTAATTGTTTTAATACTAATTCGTGTTTTTTGACTTAAAATTGTAATTTAGATAGTTTAATGAGAAACTTACATCAAAAATGCCTCTTAATAAATTAAGATAGAATCAAAAGATTATGTTTAGGGACGTCTTAAAAAATTTGGAAAATCTATAGTACACAAACAATAAATATTATCTACTAAATTATTCTTTCATATGAATAATAAAATTACTAACATTCGTCTCCTACAAATTACATATGCAAATTATAAAGTTTACGAGTAAAAATATGTAATTTTGTCAGAAATTAAAGATAGTATATGATACAATTTGAAGATGCATAGTTTTAAATTTAATTGCCGCGTGGAATATGAAATGTACCTACATAATAGCGAATGTCTTCTGGTCATGTTCACCCAGGTCTTTAGGTTACTGGCATACGTCCGTCTGGCATGGTAAACGAACATGACCCCACCCCGATGTTATTGTGTTACACTTTCGAACTATTAAACACTACCATAGCGCTAATATCTACGAAAATTAGAAAATAGTGTATACTACCATTGAGAACTAGTCTCACGCCTCTTATCTGTCACTCTAAAACAATTAAATGATTTAACTTTCACTGCCGCCTCTAACTAAGCGCGTCGATATGAATCGAACTTCATACAAGTCTCCTCTAGACACTACGAAAAATATATTTTGATATAGATCTGAGATTTGCGTTCACCATCCAGCGACTTATCAATCAAACTCCTTTTGGCGTAAGAACACGGGCCTACTATTCTGTAAAAACTGTTGTTTTTGAGCCACGACACATATTACTGGTCCGTATGTATACGATCAAAGATTTTCCTCTGTCATCCCCAAGAGTTGAAAGTCAATTAACTACCATCAAAGATTCTGTACCCCCGATTTGGAACGGTACCCTATGTTAGTCTAGTGGTACTGATTCCATATATAATTAGTTTCTATCGCCATCGGAAATTTGGTGCGCTATGCACTGAGTTTATCTGTGTTTTCTAATGCCACAAATATATGATGTATACTTCGCTGTTATTATTGTTACATTTCGTCCTGCAGGACCAAAGTCAGTAATCATTTCCTACGGCCGAAAGTATTTTTAGGGACTACCCAAATTGCCATAATTCATCTGCGTACTAGCCAATATAGTGAAGGATAATACCTATCATTGTAAAGGATCGCCATGAGGCGATCCTTAGGTAACATATCCTCCATGGTTCTGAGGATGGTTATGGCGGAAAAACCGCTATACCACGGCGTGCCTAACATGCGTAGAGGATTACTATTTGTAATCGGTAGGCCGCACGAACAGCAAAGGCATAGCATGACCGCAGACGTCCAATATTCAGTCCCGTTGCAGGCAGCTATTGACCGTTTTCGACGCCGCGCGTGCCGACGCTCTAGTACACGTAAGAGGCATGCTGTCGGAGCCCGCTGGAGCCAGCGGCCTGTATCCAGTCGTGCTAGCGTACCGATGGGCCTCATTGTCTTGGGGTCATAGACATACTCACGCCACAGCCCGTTACACGCCGCTGCATAACGGGGCCTACAACATGACGACTTGCCTTGTCTGCACCCCGCGGTTGTGTCTCTGCACGCAGAGCGTCCATGTACAAGGTCTGAGTATCCTAGCCCGCTTGAGGCCTCGCCCCTGTTACTACTGGTTGGGCGCTTGGGGTCGTGCGTTAGGGTGCGATACTGAACGTTTTGTCGGTGTTCCTCCTCACCGCAGTCCATAGCAGCTAGGCACCGAGGGTTCAGGGCTTTTGATGCTAACGGTCGATCTTAGGGCAGGTGGCGGGTTGTTCGTTGTACCGCTACCGAGTCCGGCTCCGGCGTAACCGAGGTGGTTGGGTGTGTTGCATCTTGGCAGAGGTGATCCGACTGAACGGAGCGGGGGGGGGTACCATATCATTTTGGGACTGTGCGTTCGTTGCGAGCGGCACCAAACCGAGGCGTCCGACGTCTCTGGGTAGCCCTGCGCAGGCCCTCGGACCCAGCATGACTATGGTAGCCTTCACCCCGAAGAGCGAGTCACACCCTCACAACCCGGTGGCGGAAATCGCATAGATACTACCTGACTCTTACGCCAGAAGTACCCTCAAACGCAAGTATTCGTCCGCCATGGCGAGGGTGGTTTCGATGCTCGGGTTATAACCACCACACCACACCCGGGGCATCTCCGAGCCGAACCCGTTTAGGAGCGCCGGCTGTTACATCCCTGCGTTACGCGTTGCATCCAGCCAGGATCGATGGCACGTTGCTCATCGGCGCGCGCGTGTCGCGGCGAGGGCGACGAAGGGGGCTCCGTCGGACAACGCTACCAATGTGTACCCCATACGTAGCGGACGGGTGTGGCGGCCCCGCGGGCCGAGCGCGAGGCGCGGGCTGTGCGCGACTCACGGGCGTTCCTGACGCGCCGCGCGGCGTCTGCACACGCGGCCCTGACCCCTCCGTCCGGTCGCCCACCTGGGGGAGTCCGCCGCAGCGACGTCGAGCCCCGCCGGCCACGCCGTTGGGGCGGGGACCCCCGCGGCGGCCCCCATCGCGCCGCCCTGCATGCCGGCCTCGGCGCCCGGGAAGCTGTGCGGACCCGCTACCCCGCCCGCGCCGGAGCCGTCCGCCCTCGGCTGGGCAGAGCCTAGCCCCGGCCCGCGGGCGCGGCCGCCTGCCGGCGCACTGTCAGGCCACAAGGGTGCTGGCCCGGTCGTATGCGGGGTGGGCGCCGCCAGTGATCCTCCCCGCAAGCACCCGCGCGACTCGCGGGGGGGGTCGGAGTCTACGCCGCCCGGGCCGCTTAGTCGGCGCCCGCGGACCCCGGCGCGGTAACCGCCCTTGGGCCGGGCGCGGCCCGGGGTCCGGCCCACTAGCAGGGCCCGGGGCGCACCCCCCGCCGGCCGGGCGTCGATGGTCCGTCGAGCCGTGGTCCCCGCGCGCTGGCTCCCTCTTTCGGAGGCCGCGAGGCGGGGCAGGCGCAGCGTCGATTAACGCGCGGCCGCGCGCGCCCCCGGAGCGGCCAGGCGGGCACAACGCGGCCCACCCAGCGGCAGCCCAGGCTCGCCGCTCGGGCGCTGCCCGTTGCTTAGCGGCCCCCGTCGGGCCGTCCGCCCCGTGGCACGCCAGGGTCGGCTTGCATCCGGTCCCGCGGCGGGCGTCGGGGGGGCGGTGCGGTCCCCTCCGCACCCGGCGCGGCCACGCTGAGCGCTCGTGGGGCGCAGGGGGGGCGTGCTGCGTCCGCGCCCCGGCGGGGCACCCGCGGCGGTCGGACAGGGGATCGGGGGCGTCTGCGGCAGAGGTCCGTGCCGTCGGGTGCAGCCGGCGGGCCTCGCAACGACTACACGGGGGGGGCA     
C       CCGTAAGTCTAAGATTGACCTCGATTATATAATATTTATAATGGTTTTTTTAATATTGAAAATTAATCGCAAAATAAGTGATTGAATCTCTATTAATTATTTATTATAAGCGTTAATTTAAGTATAATTAATAACTTTATATTACGGACACTTAATAACAGTATTTTACTATATTATCAATGCTTAGGTCAAAAATATTAAAAAATAAAAATTTTACTTAAAATCATTAATATAATCTTAGTCAACTAATATGTATGAATGCTGACTAAATTCTAATAAATAGTATACAGATAAAATAATGATTTTATTAAAACCCAATAATTTAATGATTGTAATTTATATTTGAAATATGATATATAATATTATTGTTAAACTTATATCAATAATTACTGCTGAAATATCAAATGTCATCTTTATTTTAATGTTATTTGAATATTGAATTATAAATAAATAGAAAAAATATTTTAGATATCTCAAATTAGCGCAGCTAGTAGAATTATTTATTGTAAAATTAGCAGTAAACAACAAGTTATTGAAAAAAACCTAGATTTAGTACTCAACTTATTATAGAAAATTTCGTCATTTTTAATGATGATGAAAAATTATATGAAATTATTTTTCATAATATCATTTTAATTTAGTGTGAATTATTAGTTATATTACAATTATTTCATTTTTTACTTAAGATTGTAATTTATATTGTTTATTGAGACACTTACATCAAAAATGCCTCTTATTAAATTAAGATAGACTCAAAAGATTATATTAAGTGAAGTCTTAAAACATTTGGAAAAAAGTTAGTAAACAAGCAATAATATGTATCTACTAATTTATGCTTTCAAATGAATAATAAATTTACTATAATTTGTCTCAAACAAATTACAAATACAAATTATATAGTTTACGATTAAAAATAAGTAATAATGTCAGGAATTTAAGATAGTATATGATATATTGTGTATGTGCATAGTTTGAAAGTTAACAACCGCGTGGAATATGAAATTTACTTACATAATATCGAATATCTTATGGATATGCTCACCGAGTTATTTAGGTTGCTGGCAAACGTGCGTATGGTATGGTAAACGAACATGACCCCACCCCGATTTAATTGTGTTACACTTTCAATCTAATAAACACTAGCATAGCGATGTCATCTAAGAAAATTATCAAATAGTTTATACTACCATAGAGAACTAGTCTCTCACGTATTGTCTGTCACTCTAAAATAATGATATGATTTAACTTTCACTCCCGCCTCTAACTAACCGGGTCGATATCTGAAATACTGCATTCAAGTCTCCTCTCGACATTATGAAAAATATATTTTGATGTAGAATTGAGAAATCCGTTCGCCATCCAGAGACCTATGAAGCAATCTCCTTTTGGCCTTAGAACACGGTCTTACTATTCTGTATAAAGTGATGTTTTTGAGCCATGAGACAAATTACTGCTCGGTATGTAGACGATCAAAGATTTTCCGCTTTCATCCCGAAGAGGTGAAAGTCGATTAACTACCATCAAAGATTCTGTTGCCACGATCTGGAACGGTGGCCTATGTTATTCTACTGGGACTGATTCCATATATACTTAGTTTCCATCGCCATCGGTAATTTGGTGGGCAATGCAATTGGTTTTTCTGTGTCTTCTAATGCCACAAATAAATGATGTATACTTCGATGTTTTAACTGTTACATTTTGTCCTGCAGGACAAATGTGAGTAATCAATTCGTACGGACGACAGCAATTTTATAGACGACCTAAATTGCCATAATTTATCATCGTACTAGCCATGATAGTGAAAGATCAGACCTATCGTTGGCAAGGATTGCCATAAGGTGATTTTTAGGTGACATATCCTCCACGGTTCTGAGGATGATTAAGGCGGAACAACCGCTAAACCACGTCATGACTGACTTGCGTAGAGGTTTACTATATGTAAACGGTTGGCCGTACCAACAGGAAGGGCAAATCAAGGCCGCAGACGACCAATATTCAGTCCCATTGCAAGCAGTTATTGGCCGTTTTCGACTATGCGCGTGCCGACGCTCTAGTAAACGTAAGAGGCATGCGGTCGGCGCCTGCTGGCGACATGGGTCTGTATCCATTAGCGCTATCATACCCATGTGCCTCATCCTCTTGGGGTCATAGACATACTAACCCAACAGCTCGTTTCACGCCGCTGCATAACGGGGACTCCAAGAAGACGACTTGGCTTGTATCCACCCCGCGGTTGTGTCTCTGCACGCAGAGCTTCCCTGTACAACGTCTGAGTATCCCAAGCCGCTTGAGGCATCGCCCCTGTACCCACTCGTTGGCCGCTTGGGGTCGTTCGTTAGGGTGCGATACTGAACGTGTTGTCCGTGTGACTCCTCGCCGCAGTCCAGAGCAGCTAGGCACCGGGGGATCAGGGGTTTAGATGCTATTGGCCGCTCTTAGGGCAGGTGGGGGGTTGTTCCTTGCACCGCTCGAGAGTCCGGCTCGGACGTTGCCGATGTGGTTGAATGTGTGGCATCTTTGGAGAGGTGATCCGACTGAACGGTGAGGGGTGGGATACCATATGATTTTCGCAATGTGCGTTCGTTGTGAGCGGCACCTAACAGAGGCGGCCACCGTCGCTGAGTAGCCCTGCGCAGGGCCTCGGACCCAGCATCCCTAAGGTAGCCTTCACCCCGAAGAGCGAGTCACACCCTCACAAGCCGATGGCGGGACTCGCGTCGATACTACCTAACTCTTACGCCAAAAGTACCCTCATGCGCAGTTATTCGTCAGCCATGGAGCGGGTGATTACGATCCGCGGGTTATAACCCCCACACCACACCCGCGCCATCTCCGACCCGAACCCGTTTAGTAGCGCCGCCTGATACTTCCCTGTATCACGCGAGGCATCCAGCCCCGATCGGTGTCGCGTTGTTCATCGGCGCGCGGATGTCGCTGTGAAAGCGACGAATGGGGCTCCTTCGGACAAAAAAACTAATGTGTACCCCATACGTAGCGGACGGGTATCGCGGCCGCGCAGGCTGAGGGGGCGGCGCGGGCTGTGTGCGACTGATGGCCGTTCCTGACGCCCCGCGCGGCGTCGGCACCCGCGGCCCTAACCCCTCCGTCCGGTCGCCCACCTGGGGGACTCCGCCGCGACAAGGTCGTACTCGGCGGGCCGCGCCGTTGGGGCTGGGACCCCCGTGGCGGGCCCCACCGCGCCGCCCTGCATGGCGGCCTCGGCGCCCGGGACGCTGGGCGGACCCGCTATCCCCCCCGGGCCGGAGCCCTCCGACAGCAGCCGGGCACAGCCCCGCCCGGGCGCGCCGCCGCGGGCCCCTGCCCTCGGACTGTCAGGACACAGGAGTGCTGGCCGGGTCGTATGCGGGGTGGGCGCCGCCAATGATCCTCCCCGCAAGCACCCGGGCGGCTCGCGGGGGGGGTCGGAGTCTACGCCGCCCGGGCCGCTTAGTCCGCGCCCGCGGACCCCGGCGCGGCACCCGCCCTTGGGCCGGGCGAGGACCGTCGTCCGGCCCACTCGGAGCGCCGGGGGGGCATCCCCCGCCGGCCGGGCGCCCCTGGACCCTGCTGCTGTGCTCCGCGCGGGCTGGCTACGTCTGTCGGAGGACGCCAGGCCGGGCGGGGACACCGTAGATTAACGCGCGGCCGCGCGCGCCCCCGGAGCGGCCAGGCGGGCGCAACGCGGCTCACCCAGCGGGAGCCCAGGCACCCGGCTAGGCCCCTGCCCGTTGCTTAGCGGCCCCGGTGGGGCCGGCCGCCCCGTGGCACGCCAGGCTCGGCTCGCACCCGGGCCCCCGGCGGGCCTCGGCGGGGCGGTGCGGTCCACTCCGCACCCGGCGCGGCCACGCTGAGCCCTCGTGGGGTGCAGGGGGGGCGTGCTGCTTCCGCGGCCCGGCGCGGCACCCGCGGCGGTCGGACAGCGGAGCGGCGGCGCCTGCGGAAGAGCTCCGGGCCGTCGGGTGCAGCCGGCGGGGCCCGGATCGTCTCGACGAGGGGCGCG     
B       CCCTAAGTCTAAGATTGACCTCGATTATAAAATATTTATAATGGTTTTTTTAATATTGAAAAATAATCGCAATATAAGTGATTGAGTCTCTATTAATTGTAATGTATAAGCATTAATTTATGTATAAATAAAAACTTTATATTACGGAAACTTAATAAACGTATTTTTTTATATTATCAATGCTTAGGTCAAATATATTAAATAATAAAATTTTTTCCTAAAATTATTTATATCATGTTAGACAATTCATATGGATGAACGCAGAATATATTCTAATAAAAAGTATACAGTTAAAATATTGTTATAATTAAATCCCAACAATTTACTTAAGGTAAATTATATTTGAAATGTGATTTATAATATTAATTTTAAAATTATATAAACAATTACTTCTGAACTATCATTTGTCTTCTTATTATTAATGTTATTTGTATATTGAATTATAATTTAAGAGAAAAAATAATTTAGATGTCTCAAACTAACGCAGCTAGTAGAATTATTTATTGATAAATATGCAATAAACGACAAGTTACTGACAAAACCCTAGACTTAGTATACAACTTTTAATTGAATATTTCGTCATTTTTAATGATTATGAAAAATAATATAAAGAGATTTTTCATAATAAAATTTTAATTTTGTGTGAATTAATCGTTTTATTACTATTTCGGCATTTTTTACTTAATTTAGTAATTTATATGGTTTTTTGAGAAACTTTCTTCAAAAATGCATCTAAGTAAATAAAGAGAGATTCGAAAAATTATTTTATGGGAAGTCTTAAAATATTTGGAAAATAGGTAGTAAACAAACAATAATTATTATCTACTAATTTATTCTTACAAATGAAAAATGTAATTACTATCATTCGTCTCCTACTAATTACATGTGCAAATTATAAATTTTACGATTCAAAATAAGTAATAATGTCAGTAATTTAAGATAGTATATGACATACTGTGTAATTGCATAGTTTTTAATTTAATTACCGCGTGGAATATGAAATCGACGTACATAATATCGAATATCTAATGGAAATGCTCACCGAGGTCTTTAGGTTACTGTCAAACGTCCTTATGGCATTGGAGAGGAATATGACGCCACCCCGATGTGAATGTGTTACACTATCGAACTATAGATCACTAACATAGCGATATTATCTAAAAAAATTAGTAAATAGTGTATATTACCATAGAGAACTAGTCTCCCACGTTTTGGCTGTAACGCTAAATAAATGAAATGAATAAAATTTCACAGCCGTCTCTAACTAACCGGGTCGATATGCGAAATACTGCATACAAGTCTCCTCTCGACATTATGAATAATATATTTTGATATAGTACTGTGAGATTCCTTCACCATACAGAGACATATCAATCAAACTCCTATTGCCGTAAGATCACGGTCATACTATTCTGTATAATGTGTTGTTTTTGAGACAGGAAAAATATAACTGGTCTGTATGTAGACGATTGAAGTTTTTCCACTGTCATCGCGAAGAGTTGAAAGTCAATTAACTATCATCAAAGATTCTGTTACCTCGCCGTGGAACGGTAGCCTATGTTACTCTACTGTGACTGACTCCATATATAATTAGTTCCTATCGCCCCAGGTAATTTGGTGGGCAATTCAATGGGTTTTTCTGTGTCTTCTAATGCAACTAATAACTGATGAATGCTACGGTGTTGTAACTGTTACATTTCGTCCTGCAGGACAAATGTCAGTAATCAATTCCTACGGTCGACAGCATTTATACGGACGACCCAAATTGCCATAATTCATCTTCATACTAGCCAAATTAGTGAAAGATCATTCCTATCGTTGGCAAGTATCGCCAGAAGGTGATTCTTAGGTCACATATCCTCCATAGTTTTGAGGATGATTAGGGCGGAACAACCGCTAAACCAGGGCGTGCCTGACATGCGTAGAGTTTTACTATTTGAGAACGGTAGGCCGCACGTACCGTGAAGGCATAACATTGACGCAGACGACCAATATTCAGTCCCCTTGCAGGCAGCCATTGAGCGTTTTCGACTTCGCGCGTGCCGTGGCTCTAGTACACGTAAGAGGCATGCCGTGGGCGCCCGCTGGAGACATCGGTCTGTATCCACTCCTGCTATCATACCCATGGGCTTCATTCTCTTGGGGTCATAGCCATACTAACTCCACAGCCCGTTTCAAGACGCTGCATAAGGGGGCCCGGCATAAGACGACTTGCCTTGTCTGCACCACGCGGTTCTGTCTCTGCACGCAGACCTTCCATGTACAAGGTCTGAGTATTCCAACCCGCTTCAGGCATGGCCCCTGTACCCACTCTTTGGGCGCTTGAGGTCGTTCGTTAGGCTGCGATACTGAACGTGGGGTCCGTGTGACTCCTCACCGCAGTCCAGAGCAGCCGGCCACCGAGGGATCAGGGCTTTAGATGCTATTGGCCGTCCTTAGGGCCGGTAGTGGGTTGTTCGTTGGACCGCTGGCGAGTCCGGCTCGGACGTTACCGATGTAGTTAGATGCGTGGCGACTTTGCAGAGGTGTTCCTACTTAACGGCGAGGGGGGGGATACCATATGATTTTGGCATTGTGCGTTCGTTGTGACCGGCACCCAACCGAGGCGCCCACCGTCGCTGGGTGGCCCTGCGCAGGTCCTCGGACCAAGCATCCCTACGGTAGCCTTCACCCCGAAGAGCGAGTCACACCCTCACAAGCCGTTGGCAGGGTTCGCGTTGCTAATACCTTACTCTTACGCCAGAACTACCCTCATACGCAGATATTCGTCCGCCAAGGAGCGGGTGGTTTCCATGTGCGGGTTATAACCGACACACCACACCCGTGGCATCTCCAAGCCGAAACCGTTTAGAAGGGCCGGCTGTTACATCCCTGCGTTACGCGAGGCATCCAGTCAGGATCCCAGTCACGTTCTTCATCGGCGCGCGAATGTCGCGCCGAGGGCGACGGATGGGGCTCCGTCGGACAAAGCAACTAATGTGTACCCCATACGTAGCGGACGGGTATCGCGGCCCCGGACGGCGAGCGGGGGGTGCCGGCGGTCGGCGACTCAAGGGCGTTGCTGACGCCCCGCGCGGCGTCGGCACGCGCGGGCCTGACCCCTCCGCCCGGTCGCCCACGTGGGGGAGTCCGCCGCGACAACGTCGGCCCCAGCCGGCCGCGCCGTGGGGGCCCGGACCCCCGCGGCGGGCCCCACCGTCCCGCCCTGGGTGGCGGCCTCGGCCCCCGGGAAGATGTGCGGACGCCCTATCCCACCCGGGCCGTAGCCCTCGGCCCTCCCCCGGCCCCAGCCCCGGCCGTGCCCCGCGGCGCGGCCCCCTCCCGGCGCACTGTGAGGCCACGAGCGTGCTGGCCGGGCCGTATGGGGGGTGGGCCCCGCCAATGATCCTCCCCGCAACCACGGGGGGGGCTCGCGCGGGGGGTCGGAGTCGACGCCGCCCGGGCCGCCTAGTCCGCGCCCGCGGAGCCCGGCGCGGCACCCGCCCCTGGGACGGGCGCGGCCTATGGTCCGGCCCACTCGCAGCGCCGGGGGCGGATCCCCCGCCGGCCGGACGTCGATGGTCCGTGCACCCGTGGTCAGCGCGCGCTAGCTGCGTCTCTCGGAGGACGCCAGGCGGCGCAGGCGCACCGTTGATTACCGCGCGGACGCGCGCGCCCCCGGACCGCCCAGGCGGCCCCAACGCGGCCCACCCAGCGGGAGCCCAGCCTCCCGGCTCGGCTCCTGCCCGTTGCCTAGCGGCCCCGGTGGGGCCGGCCGCCCCGTGGCACGCCAGGGTCGGCTCCCATACGGGCCCCCGGCGGGCCTCGGGGGGGCGGTGCGGTCCACGCCGTCCCCGGCGCGGCCACGCTGAGCGCTCGTGGGGCGCAGGGGGCGCGTGCTGCTTCCGCGCCCCGGCGGGGCAACCGCGGCGGTCGGACAGGGGAGCGGGGGCGCCTGCGGCAGAGGTCCGCGCCGTCGGGTGCAGCCGGCGGGCTGCGGCTCGACTCTACGGCGGGCGCA     
A       CCTTAAGTCTAAGATTGACCTCGATTATATAATATTTATAATGTTTTTTATGATATTGAAAAGTAATCGCAATAGAAATGAATGAATCTCTATTAATAATAAATTATTAGCATTAATTTAAGTATAAATTAAAACTTTATATTACGGAAACTTAAATACAGTATTTTTATATCTTATCAATGATTAGGTCAAAAATATTAAAAAATAAAATTTTTACTTAGAATTATTAATATAATTTTAGACAATTAATATGTATAAGTGCGGACTATATTCAAATAAAAAGTATACAGATAAATTAATGTTATTATTATATCCCAACTATTTACTGATGGTTAATAATATTTTAAATGTGATGTATAATATTAGTTTTAATCTAATATCAAGAATTACTTCAGAAATATCAGATATCTTCTTAATTTTAATGTTTTTTATATATTGATTTATAATTTATAAGAAAAAATAATTTCGATGTCTCAAACTAACGCAGCTTGTAGAATTATTTATTGGTAAATAATCAATAAACATCAAGTTACTGATAAAAACCTAGACTAAGTACCCAACTTGTTATTGAATATTTAGTCATTTTTAATGATTATGAAAAATGATATAAAAATATTTTACATAATAACATTTTAATTTTGTGATAATTAATCGTTTTATTACAATCTCGTAATTGTTTACTTAAAATTGGAATTTATATTGTTTAATGAGACACTTACATCAAAATTGACTCTTAATAAATTAAGATAGATTCAAAAGATTATGTTAAGGGAAGTCTTTAAAAAATTGGAAAATAGATAGTAAACAAACAAAAAAAAATATCTACTAATTTATTCTTTCAAATGAATAATAAATTTATTTACATTCGTCTCCTACCAATTACACTTGCAAATTATATAGTTTACGATTAAAAATAAGTAATTATGTCAGAAATTAAAGATAGTATATGATATACTTTGTAAGTGCATAGTTTTAAAGTTAAATACCGCGTGGAATATGAAATATACTTACATAATATCGAATATCTATTGGATATGCTCACCTAGTTTTTTAGGTTACTGGCAAACGTCCTTATGGTATGGTAAACGAACATGTCCCCACCCCGATGTGAATGTGTTACACTATCCTACTATAAAACACTATCATAGCGATATTATCTAAACAAATTACTAAATAGTGTATACTGCAATAGAGAACTAGTCTCCCACTACTTGTCTGTGACTCTAATATAATGAAATGAGTTGACTTTCACTGCCGCCTCTAACTAACCGGGTCGATCTGGGTCAAACTGCATACAAGTCTCCTCTCGACAATATGAAAAATATATTTTGACATAGAACTGAGAGATGCGGTCACCATCCAGAGACCTAACAATCTAACTCCTTTTGCCGCTAGGGTACGGGCCTACTATTCTGCATAATGTGTTGTTTTAGAGACATGAAACATATGACTCGTCGGTGTGTAGACGAAGAAGGATTTTACTCTTTCATCCCAAAGACTTGAAAGTCCATTAGCTAGCATCAAAGTTTCTGTTCTCCCGTTGTGGAACGGTAACCTATGTTACTCTACTGGGCCTGAATCCATAAATAATTACTTTCTATCGCCATCGGTAATTTGGGGGGCGGGTCAATGGGTTTTTCTGTGTATTCTAATGCAACAAATAAATGATGTATACTACGCTGTTATAACTGCTACATTTCGTCCTACAGGACAAATGTCCGTAATCAATTCCTACGGACGACAGCATTGTTACGCACGACCTTAATTGTCATAATTCATCTTCGTACTAGCCATAATAGTGAACGATCATACCTATCAGTGGCAAGGATCGCCATAAGATGATTGTTAGGTTACATATCCTCCATGGTTCTGGTGAGGATTAGAGCGGAGCAACCGCTAATCCACGCTGTGCCTAACATGCGTAGAGCTTTACTATTTGTATAGGGTAGGCAGCACATACAGTAAAGGAAGAACATAGTCGCGAACGCCCAATACTCAGTCCCTTTGCAGGCAGCTATTGACCGTTTTCGACTAAGCGCGTGCCGACGCTCTATCACACTTAAAAGGCATGCCGTGGGCGCCGCCTGGAGACAAAGGTCTGTATCCACCCGCGCTATCATACCCGTGGGCTTCGTTGTCTTGGGGTCATGGACATACTAACACCACAGACCGTTTTAGGACTCTGCATAATGGGGCCTCCGATAAGACGATTTGCCTTGGCTGAACCCCGCGGTTCTGTCTCTGCACGCAGATCATCCATGTACAAGGTCTGACTATCCCAACCCGCTTGAGGCCTGGCCCCTGTAGCGACTCGTTGGACGGTTGGGGTCGTACGTTAGGGTGCGATACTGAACGTGTTGTCTGTGAGACTCCTCACCGCAGTCCAGAGCAGCCGGCCACCGGGGGCTCAGGGCTTTCGATGCTATTGGCCGATCTTAGAGCAGGTGGGGGGTTGTTCGTTGCACCGCTGGCGAGTCCGGGACGGACGTTGCCGAGGTAGTTGGATGCGTGGCAACTTTGCAGAGGTGATGCGACCCAACGGCGAGGGAGGGGATACGGTATGATTCTCGGATTGTGCGTTCGTTGTGAGCGGCACCTAATCGAGGCAGCCACCGTCGCTGAGTAGCCCTGCCCAGGTCCTCGGACCCACCATCCCTACGGTAGCCTTCACCCCGAAGAGCGAGCCACACGCTCACAAGCCGTTGGCCGGAGTCGCCTAGATACTACCTGACTCTTACGCCAGGAATCCCCTCAGGCGCAGCTATTGGTCCGCCAGGGAGCGGGTGGTTTCCATGCGCGGGTTATAACCGACACACCACACCCGGGGCATCTCCAAGCCGAAGACGTTTAGAAGCGCCGTCTGTTACCTCCCTTCGTTACGCGAGGCATCCAGCCAGGATCCGGGGCTCGTAGTTCATCGGCGCGCGCATGTCGCGGCGAAGGAGACGGATGGGGCTCCGTGGGACGAATCTACTAATGTGTACCCCATACGTAGCGGACGGGTATCGCGGCGGCGCAGGCCGAGCGTGCGGCGCCGGCGGCGGGCAACTCACGGGCGTTCCTGACGGCCCGCGCGGCGGCGGCACCCGCGGGCCTGACCCCTCCGTCCGGTCGCCCACCTGGGGGAGTTGGCCGCGACAACGTCGCACCCAGCCGCCCGCGCCGTTGGGGCGGGGACCCCCGCGGCGGGCCCCACCGCCCCGGCCTGGATGTCGGCCTCGGCGCCCGGGCAGCTGTGCAGACGCGCTATCCCCCCCGGGCCCCAGCCGTCCGCCATCGGCGGGGCACAGCCCAGCTCCGGCCCGTCGCCGCGGCGCCCTGCCGGCGCACTGTGAGGCCACAAGGGTGCTGGCCCGGGCGTACGCGGGGGGGGCGCCCCCAATGATCCTCCCCGGAAGCAGCCGGGCGGCGCGCGCGGGGGGTCGAAGTCTACGCCGCCCGGGCGGCTTAGTCCGCGCTCGCGGACCCCGGCGCGGCACCCGCGCTTGGTCCGGGCGGGGGCTATCGTCCGGCCCACTCGCAGCGCCCGGGGCGCATCCCCCGCCGGCCGGGCGCCGATGGTCCGTGGAGCCGGGGTCAGCGGGCGCTGGCTGCCTCTGTCGGAGGACGCGAGGTGGGGCCGGCCCACCGTTGATTAACGCGCGGGCGCGCGCGCCTGTGGAGCGGCCAGCCGGGCCCAACGCGGCCCACCCAGCGGGAGCCCAGCCACCCGGTTCGGCCGCCGCCCGTTGCTTAGCGGCCCCGGTGGGGCCGGGCGACCCGTGGAACGCCAGGCTCGGCTCGCATGCGGCCCCCCGGCGGCCCTCGGGGGGGCGGTGCGGTCCACTCCGCACCCGGCGGGGCCACGCTGAGCCCTCGTGGGGCGCAGGGGAGGCGTCCTGCCTCCGCGACCCGGCGGGGCACCCGCGGCGGGCGGACAGGGGCGCGGCGGCGCCTGCGGCAGAGGTCCGCGCCGTCGGGTGCAGCCGGCGGGCTGCGGATCGACTCTACGGGGGGCGCA     
