# Supplementary material for: A simple method for data partitioning based on relative evolutionary rates
Source: PeerJ. 2018 Aug 28;6:e5498. doi: 10.7717/peerj.5498 (PMC6118207; doi:10.7717/peerj.5498)
Supplement: Data S1 — The datasets are provided in the PHYLIP format. [file peerj-06-5498-s002.zip › DataS2/AS1-8.phy]

17  4000
out     CTATATTAGCAGATTACTTTTTTATTAAGTATTTAAATCATATATTTACAGTAATCAAGCTTAGCCGCTAAGCTATAACTATAGGATTATAAATAGATATAATTATATAAAATAATATATAGATTTGCATTAGTCGTTGAAATATTTTATTGATATCAATAGGTTTTCTTGTAAATATAATTTCTTTAATGGGCTAAAATTCTAAACTTAATTTATAAAATAAAGTGCCATATTTATTAATAGAAATCGAAACCTTTTATATGAGTAATAGAATTTTTGATACTTAATATCAATATTGCATCAATAAATGAAGTACTTTTACAAAAATTCTTCTGTTCTAAAGTTTAGCTTTTAACTACACATTGTTTCGAAAATAGACAAATTCTTAGTCATACAATGCTATCACAAATACTTATAAAATTTAATATCAGATTAGTACTATGAATATTTATGATTAAAATATTATGTTAATATAATTATTTTTTTAATACGAAATCATTTATTGAATATATTAATATTTGTCTTAAAATCACAAGCAAGTATCTTTAATGATTAAAAAAGATTATTTCACTCGTTATTATAAATCTATATCCTTTATATTATAAGCTGAAATTAATTTATTTTTTTGAAAAAATAATAAAAAGCTAACACAGCTTACGTATGTATATTATTAATAGTTTTTATATTTGCTTTTTTTAAAAGCAAAGTACTCTACTTAAATAAAATATGACATATATTACAAAGAAATAGAGTACTTAAGTCTAAAAGAAAAACGTTAATAATAGAAATATTTGATGAACTAATAAAACATTAGTCACTGAACAAATATATTATACTATTTGTATATGAGAACGACAACATTGTGTTATGAAACTTTTTTTTATAAAGTATTTATCATCATTTTATTGAACAATTCCAAACTTTTAGAATAAATTAGTGTTCCTTAATTGTACATTATGAAAAATATGTTTTTATTGTAATCCTATATGGCAAGATATTTGATTGTCATCAAGGATTACTACAATGCACATAACCCAATTGGTAAGGTGTGCAACTTGAATCAATCAAATTACGAACAACCCGTGACTTTGACCATACTTCGCGAGTGTCGATTCACTACTACTCACCACGTGATCAGACTAACGAATCATTACGTGGTTACCCAACGAATGTGGCGTAAGGTTGTCAGAGCGGATAATGAATAAGTCTAATACTGACATCAACCACAGTCCCCAGGAACAGGAAAGCATGATATGTCGTATGTTTAGTCGAGCGTTACTTTTCTGAACTACAACATCACTAAGATTTAGAAGTCATTTTTATTGCTTTTAGAGGGTACATTAGAATAAAAGATGCTCTTTCAGTTCTTACTTACCTTGTTACGAATATTGCTGAACCAAAAGTAACACCACTGTCTTGGACGACTTTGCACTGTCATAGTCCACCTTTTATGTTGTGGGTTACCAACGTTAGGATAGATATAAGAAAAACCTCGGGTGTCTAGATATGGGGGGATGCCGTGAGTGTACATCTGGCTATTATTGCGAGTAACGTGAGCATGACGGTATACGTTGAATGGAGTAACTTGTGATCTTGTGAAGCATACTGATCTCGAGCATTACCCGTATGAATATTGTTCTTCACACCACATGAGGGTGCAGCTACTATAGTGGGTCCTCGTGCTGGGTAAATGTCGGAACAATTAAATATCAATCATTATTTAAATCTACAACGCGACTTCTAGGGCTCCTAACTAAAACGGCTATCAAGGATTCCATTATTAATTTTACAAATACTATTGTCGCTTGCCGCAGTAAGTAAGTTAACGTATCCCAATTACTTAACAAACTTAAGACCTCTGTCTCTCGTGGAAATGATCAGTTCGTTACGAATAATGGTAAAACACTGGTAAATACACAAGACTATAGAAACTCCATGTAGATATAAGGGCAAGGAATATAAAAAATTTGTAAAATTGGACATGTCCTCGCTTGTACATCGGCGATAGTTAAGCCCCAAGGTACCGCTGGTAGAGAGAACGGCCAGCCTTATGCGATTGCAGGCCGATCGTTTGAGCCTCATCGCCTCCCGGACTCCGGCCCGTAGAGACGGCCACCCGGAGACAAGCAGTGCTGGGCTGAATTTCGTATTGATTCTCGATCCTCGATTGCCGCATGCAACCACGGCCCAAACGTGTTCCGGGCAGGCGGCCCTGCCCTACGGCTATCCCCAACGTTTACTGGGAGTGCAGTTCGGGCGGCCGCCGAGCAGGGCCAACGTGGTAAGGCGGTGGCACGGCCGGCTCACGCAACGGGGGTTTCCGGTGGTTCTCATGTCTCTCTCGATCCTATCATGCGTCGCGAGGCCGACTGCCGGTGCACAACCCTCGCGTCCTAAAGAATCGGCGAAGGGGGCAGAACTGGGCCCCGATTCGCGTGCACGTCCGTTTCTAGAGCGCAGTCGGGCCGCAGCTCCGCGGTGATACGAATCCTCGCTTGCCGTCATGGAACGCACTCGAGTACAAAACTCCGCTTGTCCCACTTTCGTCGGGTACGCCGCTGTGGCGGTACGGAGGCCTCGCCTCCCGGTTCTGACCGGCGCGCTTGGTGCGTCCTGACCTCGTGGGCGGGTTCGCAACGGATGTCGCCACCTGCGGCGCTCAGTAGTGGAGAGCCCGGAAATTGTTGAGCTGTCGCCCTTTGAAGGCTCTCGAGAGGGCCTCTGCGGCGGGCATGCGCGTGTGGACCTGGGGGCGATGCTTCGGACGAGCGGATGTTGGCCGGGGCGTATGAAATCGATATTGCTGTTCGGAACTCAGGGACCTTGCAACCGAACGTCGATCCCCCCGCCTTCGGCGCCTAAAACGTCAAGCCCCCCGCTAATATTGTGGCGCTGGGGGTCTGGCGAAATGACAACTTCGGGGATCGTTGTTGCCATCCTCGAGCGTGGCTTGGGACGGACTGCTCACAACCGTCAGCGCCGTTGCTGCCCTAATTGGACTATACTGCCGCTTGCAGGCGGCGCTCCGGGCGTGGGGACACCCCCTCACCCGGCAGCAAAGCGGCCACCAGCGGCTGCGGAGTGTGAAGGGCCCACCTAATGCAGTTTCTACGCTGGAGGTCTGGCTAGCGACTCGGACGGACCCCCGGCAAGCCCGGGCGGCGCGGCCACCCTGGGAGGCTCCTTTCCTGCTACCCGGGGGCGTCTGCCCATATCGGCCCCTCTGCGCGGCCAACCTGGAGTTTGGTGGACCGCCGGGGCAGGGCGAGGGTGCGCGCCGTGGCCACTCGGGTCTGGCCCGGCTCCGGCGGGTTCGCGACGCTTCGGCAGCGGCCTCTCCGCGCTGTGCTCGGGGGCCAGGGCCCGCCCGTCCTTTGTGGGGCCCGGTGGGGTCCGACCCGTGCTGCCCTGGTCACCGTCGGCGAGCGGCCCGGCCCCGGGCTCCTCGGTGAACGCGGGGGCGCCGAAGCCCGGCGCCCGACGCCGGGCGGTCCGGGCAGGCACCACGGCCCAGGGGGGCCGGCGAGGGGGCTGCCAGGAACGGGTTCCATGGGTCGCCGGCGCGCCGCCGGCGCTCCCGAACCGGCAGCCTAAGCCGCAAGCCGGCGGTGGGGGTGGCGGTGTGGCGCGCGACCGCGCGCCGCGCCGCAGCCCCTAGGGCGTCGCTGCTGGCCGGCTCCTGCCACGGCCGCGGCTCCGAGCGCGTCTGGTTCGGCGGCGTGCCGTGGCCTTGGTGCGCCCCGGACGGGGAGGGGGCCCCGCCCGGCCCCGATGCGGAGAGGGCCGGGCCGGGGCCCCCACCCGCACCCTTGGCCTACCTAAACTCCATGGTAGCGGGAGGCGAGGGCGCGGCCCCGGGACCGTCGAGCTCCGGTGGCCCCCGGGCCGCCCGCGGGGCGTGAGGGGAGTGCGCGCCGCGCACGGCCATGGGACGCTGAACCCCGGCTGGCGCTGTGTCCGCGGCCGTGCCCTCGCAACGCTGCGCAGGCCCCCCCCAAGG     
P       ATATATTAGCTGATTACTTTTTTATTTTATATTTAAATCATATATTTAAAATAATCAAGGTTAGCCTCTAAGATATATCTTTACGATTATATTATGAAATTATTATATAAAATGATAAATAAATTTGCTTTAGTCGTACAAATTTTTTAATAATATCAATAGGTATTCTTGTATGTATTATTTCTTTAATGGGCTTCAATTCCAAACGTAATTTATAAAATGAAGTGCCATTTTTATTAATAGAAAGTGAAACCTTTTATATGAGTAATAGAATTTTTGATACTTAATAACTACTTTGCATCAAGTATTGAAGTACTTATACAATAATTCATCTGTTCTAAAGATTAGCTTTTATCTATGTTTTGTTTCTAAAATAGTCAAATTCTTAGTCATACAATGTAATCATAAAAACTTAAAAAATTTAATTTAAGATTAGTACTATGAAAATTTAAGATTAAAATATTATGATCATATTATTAATTTTTAAAAACGAAATCATTTAAAGAACATATTAATATTTATTTTAAATTCAGAAGCAATTATCTTTAATGCGAAAAAAAGATTATTTCACTCGTTTTTATAAATCTATCACCTTTATAGTATCAAATGATATTAATTTGTTTTTTTGAAAAAAAAATAAAAAGATAACTCGGCTAACGTATATATATTATTAAGAGTTTTTATAGTTACTTGATTTAAAAGCTCAGAACTCTATTTAAATAAAATATGAAATATATCATAAAGATAAAAAGTACTTAAGACTAATAGTAATTCTTCTATATTAGAGATATTTGACGTACTAACTAAACATAAATCTCAATACAAATATATTATACAATTTGCGTTTGAGAAGGACAACATTGTCTTATGAAACCTTTTATTAAAAAGTCTTTATCATCATTTTATTTAACTAATCTAAAATCTTAGAATAAATTCGTGTCCCCTAATTATACAATATCAAAAATATGTTTTTATTGTAAGTCTATATTGGTAGATATTTGATTGTCATCAAGGATTTCTACAAGCCACTTAAGCCACTTGGTAAGGTGTGTAACTTGAAGCAATCAAATGACGAACAACCCGTGAGTTTCCCGATACTTCGCGAGTGTCGATTCATCACTGCGCACCACCTGATCAGCCTAGCGACACGTTACGTGGTCGCGCAACGGGTGTGGGGTAAGGTTGTCAGATCGCCTAATAAATATGTCTATTACTGACATCACCCAAAATGCCCTTGATCTGGAAAGCATGATATGTCGTATGTTAAGTGGAGCGTTACTTTTCTTAACGACAACATCTCTATGAGTAAGAAGTCATTAATATTACTGTTAGTCGGTTCTTTAGAATAAAAGATGCTCTGTCAGTGCTTACTCACCGTGTTACGAATAATGCTGAACCAAAAGTAACACCACTGTCTTCCCCGACTCTGCGCTGTAAAAGTCGACCTTTTATGCTGAGGGTTACCAACTTTATGATCGATATAATAAAAACCTCGGGTGACTAGATATGGGGGGATGCCGGGAGGGTACATTTGGCTATTATTGCGAGTAAAGTGAGCATGAGGGTATCCGTTGAATGGAGTAACTTGTGATCCTGTGATGCATAGTGATCTCCATCATTACCCGTATGAGTATTGCTCTTCACACCACAGGAGGGTACTGCTGCTAAAGTGAGACCTCGTGCTGGGTAAATGTAGGAACAATTCAATACCAATAAGTATCTAAATCTTCAACGCGACTTATAGGTCTCCTAACTAAAACGGCTATCAAGGAATTCATTATTAATTTTACAAATACTATGGTCGCTTTCCGCAGTAAGAAAGTTTACGTATCCAAATAACATAACAAAGTTAAGGCCTCTGTCTCACGTGGTCAGGATCAATTCGTTACGAATAATGGTTAATGCATGTTAAATACATAAGACTATAGCATCTCCATATAGATATAAAGGCAAGAAAAATAAAGAATTTGTAAATTTGGACATGACCCTGCTTGTACCACGCCGGTCGTTAAGCGCCAAGGTACAGCTGGTAGAGAGAACGGTCAGCCTTATGCGATTGCATGCAGATCGTTTGAGCCTCATCGCCTCCCGGAGTTCTGCCCGTAAAGGAGGCCACCCGGAGACAAGTAGTGCTGGGCCGAATTTCATATTGGTTCTCAATCCTGCGTCGCCGCATGCAACCACGGCCCAAACGTGTACCGGGCTGGCGGCCCTGCCCCACGGGTACCCGCAACCTGGACTCGGAGTGCAGTTCGGGCGGCCGCCAAGCAGGGACCCGGTGGTCAGGCGCTGGCATCGCCGGCTCAGGCAACTGGGGTTTCCGGTAAATATCATGTCTCTCTCGGTCCTAACCTGCGTCGCGAGGCCGACTGCCGGTGCACAAACCTCGAGTCCTCAAGAATCAGGGAAGGCGGCAGAACTGGGCACCTATTCGCGTGCACGTCCGTTTATAGAGCCCAGTCGGGCCGCAGCTCCGCAGCGAAACGAATCCGCGCGTGCCGCCATGCAACGCACTCGAGTACAAAGCTCAGCTTGTCCCACTGACGTCGGGTACGTGGCAGTGGCGGTACGGAAGCCTCGCCGCCCTGTTCTGACCGGCGGGCGTGGTGCCTCATGACCCCGTGGACGGGTACGCAACGGATGTCCCCACCTGGGGCGCTCAGTAGTTGCAAGGCCGGAACTTGTTGAGGTGTGGGCCCTTGAAGGCCCTGGAGAAGGCCTCTGCGACGAGCATGCGGGTGTGGAACTGGGGGCGATGCCTCGCACGGGCGGATGTTGGCCGGGGCGTATAGAATCGATATTGCTGTTCGGAACTCTGGTATTTTACAACCGAACCTTGGTCCCACCGCCATCGGCGCCTAAAACGTCAGCCCCCCCGTTATTAGTGTGGTCATCCGGTTCTGGAGAAATGACAGCTACAGGGATCGTTGTTGCCATCCTCGTCCGTGGCTTGGGGCGCACTGGTCACAACCACCAGTGGCGTTGCTGCCCTAATTGGCCTATACTGGCGCTTGCAGGCGGGGCTCCACGCTTGCGGACACGCCACCAACCGGCCGCACAGCGCCCACCCGCGGCGGGGGAGTGTGGACGGCCCTCGTAATGCAGTGTCTACCGTGGAGGCATCGCTAGCGACTCCGAGGGCCCCCCCGCAAGGCCGGGCGACGCAGCCACGCGGGGGGGCTCCTTTCCTGCTACCCGGGGCTGCCCGGCCCTATCGGCCGCGCGGCGCGCCCAACCCGGAGTTTGCTGGACCGGCGGGGCAGGGCGCGGGGGCGCGCCGTCGGCCCTCGGGTGTGGCCCGGCCGCGGCGGGTTCGCCACGCTTCGGCAGCCGGCTGTCGGCGCTCCGCTCGGGGGCGAGGGCCAGCCCGTCCTTTGTGGGGCGCGGTGGGTTCGGAGCCCTGCTTCCCTTCTCACCGTCGGCGAGCGGCCCCTTGGCGGGCTCCTCCGTGACCGCGGGGGCGGCGAAGGCCGGCGCGCGACGCCGGGCGGTCCGGGGAGGCAGCACGGCGCCGGGGGGCGGGCGAGGGGGCTGCCACGGACGGCCAGCATGGGTCGCCGGCGCGCGGCCGGCGCTCCCGAACGGGCAGCCCAAGCCCGAAACCCGCGGTGGGGGTGGCGATCTGGCTCGCGACCGCGGGCCGCGCAGGAGCCCCTAGGCGGTCGCTGCTGGCCGGCTCCTGCCACGGCCGCGGCCCCGAGCGCGTCTGGTACGGTGGCGTGCCGTGGCCTTGGGGCGCCCCGGACGGGGAGCGGGCCCCGCCGCGGGCCGATGCGGAGAGGGCCCGGTCGGTGCCCCCACCCGCACCTTTGCCCTCCCTAAACTCCATGGTAGCGGGAGGCGAGGGCGCAGCCCCGGCACCGTCGAGCTCCGGTGGCCCCCGGGACGCCCTCGGCGCGTGAGGGGACTGTGCGCCGCGCACGGCCAAGGGACGCTGAACCCCGGCTAGCGTTCTGACCGCGGACGTGCGCTCGACAGGCTGCGCAGGCGCTGCCCATGG     
O       CTATATTATCGGATTACTTTTTTATTTTATATTTATATCATATATTTAAAATAAGCAAGTTTAGCCTCTAATCTATAGCTTTAGGATTATATATTGAAATTATAAAATAAAATAATATATAGATTTGCATTAGACGTAAAAATTTTTTATTAATATCAATTGATATTCTTGTATGAATTCTTTCTTTAATGGGCATCAATTCTAAACTTAATTTATAAAATATAGTGCCATATTTATTAATAGAAACGTAAATCTTTTATATGAGTAATAGAATTTTTATTACTAAATATCTAAATTAAATCAATAATTGAAGTACTTTTACAAAAATTCATCTGTTATATAGATTACCTTTTAACTACACATTGTTTCAAAAATAGTCAAATTCTTAGTCATACAATGTTATCATAAGTACTTGTAAAATTTAATTTCCGATTAGTACTATGAAAATTTAAGATTAAACTATTATGACAATATTATTAATATTTTTAAACGAAATCATTTAATGAACATATTAATTTTTATTTTAAAATCAGTAGCAAGTAGCTTTAATGCATAAGAAAGATTATTTCACTCGTTTTTATAAATCTATCACGTTTATAGTATCTATTAATATTAATTTATTTTTTTGAAAAAATAATAAAAAGATAACTCAACTTACGTATATATATTATTAAGAGATTTTATAGTTACTTTTTTCAAAAGCTATGTACTCTATATGAATAAAATATAAAAAATCTTACAAAGAAATAAAGTACTTTAGTCTTAATGTAAATCTTAAATATAAGACATATTTGATGAACTAATAAGACATTATTCTCAAAAAAAATATATTAAACTATTTGAGTTTGAGAAGGACAACATTGTGTTATGAAACTTATGTTTAAAAAGTTTTTATCATCATTTTATATAACTAATCTAAAAGCATCGAATAAATTCGGGTTCCATAATTATATATTATTAAAAATATGATTTTATTGTAATCATATATTGTATGATAATTGACTGTCATCATGGATTTCTACAATACACATAAACAACTTGGTAAGGTGTGTGACTTGAAGGAATCAAATGACGAACAACCCGTGATTATGCCTATACTTCGCGACTGTCGACTCAAAACTGCTCACCATGTGATCAGCGTATCTACACATTACGTAGTTACTCAAAGAATGTGGGGTTAGGTTGCCAGAACGGATAATTAATACGTCTATTACTAACATCAACCAATGTGCTCTATCTCAGGTAAGCATCATATGTCGTATGTTGAGTCGAGCATTACTTTTATTATCTAAAGCATCTCTAAGATCGACAAGTCATTAATAATACTTTTAGAAGGTTCATTAGAATAAGAGGTGCTCTTTCAGTACTTACTCACCTTGTTACGAATAATGCTGAACCAAAAGTAACACCAATGTCTTGCCCGACTTTGCGATGTCCTAGTCCACCTTTTATGTTGAGGTTTACCAACTTTATGATCGATATAAGAAAAATCTCGGGTGTCTAGATATGGGGGGATGCCGTGAGGGTACAATTGGCTATTATTGCGAGTAAAGTAAGCATGACGGTATCCGTTGAATGAAGTAACTGGTGATCATGTGGTGCATAATGATCTCCATCATTTCCCGTATTAATATTGTTCTCCACACCACACCAGGGTGCAGCCACTAATGTGAGTCCTCGTGCCGCGTAAATGTAGGACCAATTAAATATAAATCAGTATCTAAATCTACAACGCGACTTCTAGGTCTCCCAACTAAAACGTCTATCAAGCAATTCATTATTAATTTTACAAATACGATTGTCGCTTTCCGAAGTAATTAAGTTAACGTATCTCGATAACTTAACAAACTAAAGACCTCTGTCTCACGTGGTCACGATCAATTCGTTAGGACTAAAGGTCAATGAATCGGAAATATAGATGACTATAGCAACTCCATATAGATATAAAGCCAAGGAAAAAAAAAACTTTGTAAATTTGGACATGATCTCGCTTGTAAAACGTCGGTGGTTAGGCCCCAAGGTACGGCTGGTAGAGAGAGCGGTCAGCCTTATGCGATTGCAGGCCGATCGTTTGAGCCTCATCGCCTCCCGAAGTACGGCCCGTAAAGGTGGCCACTCGGAGACAAGCAGTGCTGGGCCGAATTTCATATTGATTCTCAATCCTCAGTCGACGCATGCAAGCACGGCCCAAACGTGTTCCGGGTATTCGGCCCTTCCCGACGCGTATCCGCAACGTTTACTGGGAGTGCAGTTCGGGCGGCCGCCGAGCAGGGCCGAGGTGGTAGGGCTGTGGCATCGCTGGCTCAGGCAACTAGGGTTTCCGGTGCTTGTAGTGTCTCTCTCGATCCTAACATGCGTCGCGAGGCCGACTGCCGGTGCACGACCCGCGAGTCCTAAAGAATCAGCGAAGGGGGCAGAACTGGGCCCCGATTCGCGTGCACGTCCGTTTATAGAGCGCAGTTGGGCCCCAGCTGCGCTGCGAAACGAATCCGTGCTTGCCGCCATTGAACGCACTCGAGTGCAAAGCTCTGCTGGTCACACTTTCGCCGGGTGCGTCGCGGTGGCGGTACGGAGCCCTCGCCGCCCTGTGCTGGCCGGCGCGCTTGCTGGGTCCTGGCCTCGTGGGCGGGTACGCAACGAATGTCCCCACCCGGGGCGCTCAGTAGTTGGAAGCGCGGAAGTTGTTGAGCTGTGGGCCCTTGAAGGCCCTGAAAAGGGCCTCTGCGGCAAGCATGCGGGTGTGGAACTGGGGGGGATGCATCGGACGGGCGAATGTTGGCCGGGGCTTACAGAATCGATATTGCTGTTCGCAACGCTGGGACTGTTCAACAGAACCTTGAGCCCCCCGGCGTCGGCGCCAAAAACGTCAAGGCCCCCGGTCCTATTGTGGCGGTCCTGGTCTGGCGAAATTACAGCTACGGGGATCTTTGTCGCCATCCTCGTCCGTGGCTTGGGACGCACTGGTCACAACCCTCAGTGCCCTTGCTGCCCTAATTGGACTCTACTGCCGCTTGCAGGCGGCCCTCCGCGCGTGCGGACACGCCGTAAGCCGGCCGCACAGCCGCCACGCGCGGCTGCGGAGTGTGCAGGGCCCCCGTAATGCAGTGTCTACGCTGGAGGTATGGCTAGCGACTTCGAGGGACTCCCCGCAAGACCGGCCGGCGCGGCCACCCTGGGAGGCTCCTGTGCTGGTGCCCGGGGCGGTCTGGCCCTATCGGCCGCGCGGCGCGCCCAACCCGGAGTTTGCTGGCCCGGCGGGGCAGGGCGGGGGCGCGCGCCGTCGCGTCTCGGGTCTGCCCCGGCCCCGGCGGGTTTGCGACGCTTCGGGACCGCCCTGTTCGCGCTGTGCTCGGGGGCCAGGGCCCGCCCGTCCTTGCGGGGGCACGGTGGGTTCCGAGCCGTGCTCCCCTGGTGACCGTCGTTGAGCGGCCCCTTCGCGGGCTCCTCCGTGAACCCGGGGGCGGGGAAGCCCGGCGCCCGACGCCGGGCGGTCCGCGCAGGCTCCACGGCCCCCGGGGGCCGGCGAGGGGGCTGCCACGGACGGCTACCATGGGTCGCCGGCGCGCGGCCGGCGCTCCCGAACCGCAGGCCCCAGCCCCGAACCGGCGGCGGGGGTGGCGGTGTGGCTCGCGAACGCGAGCCGCGCAGACGCGCCTCGGCCGTCGCTTGTGACCGGATGCTACCACGGCTGCGGCCCCGCGCGCGTCTGGTACGCCGGCGTGCCGTGGCCTTGGGGCGACCCGGACCCGGAGGAGGCCTCGCCGGGGCCCGATGCGGAGAGGGCCCGGTCGGGGCCCGCTCCCGCAACTTTGGTCACCCTAAACTCCCTGGTAGCGGCAGGCGAGGGCGCCGCCCGGGCACGGTCGAGCTCCGGTGGCCCCCGGGACGCCCGCGGGCCGTGAGGGGACTGTGCGCCGCGTAGGGCCAAGGGACGCTGAAGCCCGGCTGGCCCTCTGCCCGCGGCCGTGCTCTAGCCACGCTGGGCAGGCCCTCCCCATGG     
N       ATATATTATCTGAGTACTTTTTGCTTTTCTATTTATAACACATATTTAAAATAATCAAGTTTAGCCTCTAATCTATAACTTTATGATAATAAAATGAGATTATTAAATAAAAAAATATATAGATTTGCTTTTGACGTTCAAATTTTTAATTAATATCAATAGGTATTCTTGTATATATTGTTTCTTTAATGGGCTTTAATTCTAAACTTAAGTTATAAAATCAAGTGCCATATTTATTAATCGAAACAGAAACCTTTTATATGAGTAATAGAATTTTAGCTTCTAAGTATCTAAATCGAATCAATAATTGAAGTACTTTTACAATATTTCATGCGTTCTAAAGATTAGCATTTTACTACGCATTGTTTCACAGATAGACAAATTCTTAGTCATACAATTTTATAATAAAAACTTATAAAAATTAATTTTCGATTAGTACTATGAATATTTTAGTTTAAAATATTATGACTAAATAATTAATTTTTTAAAACGCAATCATTTAATGAACATATTAATATTTATCTTAAATACAAAAGCAAGTATCTTTAATGAATAATAAAGATTATTTCATTCGTCTTTATATCTCTATTAATTTTATAGTTTCAACTGATATTAATTTATTTTTTTGAAAAAAAAATAAAAAGATAATACGCCTTACGTATATATATTATTAAGAGTTTTTATAGTTGCTTAATTTAAACTCTAAGTACTCTATTTAAATAAAATAAGACATATATTATAAAGAAATAAAGTACTTTAGTCTAAAAGAAAGTCTTTGTCATTAGAAATATTTAATGACCTAATAAAACATTATTCTCAGAACAGATATATTATACTACGTGTGTTTGAAAAGGACAACATTGCGTTATGATACTTATTATTAAAAAGATTTTATCATCATTTTATTTAACTCATCTAAACTTTTAGAATAAATTCGATTTCCATAATTGTACATTATAAAAATTATGTTTATATTGTAATCCTATATTGTAAGATATTTCATTGTCATCAAGGACTTCTACAAGCCACATAACCAACTTTGTAAGGTGTGTGACTTGATGCAATCAAATGACGAACAGCCCGTGATTTTGCCTATTCGTCGCGACTTTCGCTTCATAACTGCTCACCAAGTGATCAGATTATCGAACCATTACGTGGTTACGCAAGGATTGTGGGGTAAGGTTGTCAGATCGGAAAATTAATACATATATTACTAACATCACCCAAGATCCCCTAGTAAAGGTAAGCATGATATGTTGTATGTTAAGTAGAGCGTTACTTTTATTAACTATAACATCTCTAAGATTGAGAATTTACTTATTATACTTTTAGAGGGTTCGTTAGAATCAAAGAAGCTCTTTTAGTACTTACTCTCCTTGATACGAAGAATGCTGAACCAAAAGTAACTCCACTGTCTTGCTCGTCTATGCGCTGTCATAGTCCACCTTTTATGTAGAGGCTTACCAACTCTATGATCGACATAATACAAATCTCGGGAGTCTAGAAATGGGGGGATGCCGTGAGGGTACATTTGGCTATTATTGCGAGTAAAGTGAGCATGACGGTATCCGTTGAATGTAGTAACTTGTGATCTTGTGGGGCATAGTGATATCCATCATTACCCGTATTAATATTCTTCTACACACCACAAGAGGGCGAAGCTACTATAGTGAGTCCTTGTGCCGCGTAAATGTAGGAACAATTCAATATCAATCAGTTTCTAAATCTACAACGCGACTTCTAGGTCTCCTAACGAAAACGACTATCAAGGAATTCATTATTAAAATTACAAATACTATTGTCGCTTTCCGTAGTAAGTAAGTTCACGAATCCCAATAACTTAATAAAGATAAGACCTGTGTCTCACGTGGGCAGGAACAATTCTTTATGAAGAATGGTTAATTCATGGTAAATACACAAGACTATAGTAATTTCAAATAGATATCCAGGCAAGTAAAAGAAAAAATTTGTAAAATTGGACATGACCTCGCTTGTGGAGCGTCGCTGATTAGGCCCCAAGGTACGGATGGTAGGGAGAACGGTCAGCCTTATGCGATTGCAGGCCGAGCATTTGAGCCTCAGCGCCTCCCGGACTTCGGCCCGTAAAGAAGGCAACCCGGAGACAAGCAGTGCTGGGCAGAATTTCATATTGATTCTCAATCCTCAATCGACGCATGCAGCAACGGCCCAAACGAGTTCCGGGCTGGCGGCCCTGCCCGACGCGTATCGTCAACCTTTACTCATAGTGCAGTTCGGGCCGCCGCCGAGCAGGGCCGAGATGGTAGGGCTGTGGCATCGCCGGCTCAGGCCACTTAGGTTTCCGGTGCCTCCAATGTCTCTCTCGATCCTAACCTGCGTCGCGAGGCCGACGGCCGGGGCACCACCCTCGAGTCCGAAAGAATCAGCGAAGGGAGCAGAACTGGGGCCCGATTCGCGTGCACGTCCGCTTTTTGAGCTCAGTCGTGCCGCAGCTACGCTGGGAAACGAATCCGCTCTTGCCGCCATGCAACGCACACGAGTACCCAACTCTGCTCGTCCGACTTTCGTCGGGTACGTCGCTGTGGCGGTACGGAGGCCTCACCGCCCCGTTCTGACCGGCGCGCTTGGTGTGTCATGACCTCGTGGGCAGGTACGCAACGGATGTCGCCACGTGAGGCGCTCAGCAGGAGCAAGCCCGGAACTAGTTTAGCTATCGGCCGTTGAAGGCCCTAGAGAATGCCTCTGCGGCGAGCATGCAGGTGTGGAACTGGGTGCGATGCATCGGACGAGCGGATGTTGGCCGGGGCGTAGACAATCGATATTGCTGTTCAGAACGCTGTTACTTATCAACCGAACCTTTATCCCGGCGCCATCGGCGCCGAAACCGTCACCTCCCCCAGTGTTATTGTCGCGATCCTGGTCTGGCGAAATGACAGCTACGGGGATCGTTGTTGACATCCTCGCCCGTGGCTGGGGTCGCACGGCTCAAAACCCTCAGTGCCGTTGCTGCTCTAATTGGTCTCTACTGGCGCTTCCAGGCGGGGCGCCCCGCGTGGGGACACGCCCTCAGCCGGCGGCACAGCGCCCACGCGCGGTTGCGGAGTGTGCATCGCCCACCTAATGCAGTGTCTACGCTGGATGTATGGCTGGCGACTGCGACGGACCCCGGGCAAGCCCGGGCGACGCGGCCACCCTGGGAGGGTCCTTTACTGGTCCCCGGGTCCGTCTGGCGCTATCGGCGGCCCCGCGCGCGCAACCCGGAGTTTGCTGGACCGCCGGGCCAGGGCGCGGGCGCCCGCCGGGGCCGCTCGGCTGTGGCCCGGGCCCGCCGGGTTAGCGGCGCTTCGGGAGCCGCCTGTTCGCGCTGTGCTCGGGGGCCAGGGCCCGCCCGTCCTTTGGGGGGCCCGGGGGGTTCCCACCCCTGCTCCCCTGGTGACCGTCGCCGAGCGGCCCCATCGCGGGCTCCTCGGTGAACGCGGGGGCGGAGCAGCCCAGCGCCCGACGCCCGGCCGTCCGAGCAGGCGCCAGGGCCCCGGGCGGCGGGCGAGGGGGCTGCCACGGCCGGCTACCATGGGTCGCCGGGGCGCGGACGGCGATCCCGAACCGGCAGCCCAAGCCCGGAGCCGGCGGGGGGGGTGGCGGTGTGGCCCTCGAGCGCGCGCCGCGCAGAGTCCCCTAGGCCGTCGCTGCTGGCCGGAGGCTGCCACGGCCTCGGCCCCGCGCGCGTCTGGTACGACGGCGTGCCGTGGCCTTGGGGCGACCCGGACCGGGAGGGGGCCCCGCCGGGGGCCCAGGCGGAGAGGGCCCGGTCGGGGCGCCCACCCGCATCTTTGGTCTCCCTAAACTCCATGGTAGCGGGACGCGAGGGCGCGGCCCCGGCACCGTCGAGCTCCGGTGGACCCCGGGACCCCCCCGTGGCGTGAGGGGACTGAGCGCCGCGCAGGGCCAAGGGAGGCCGAAGCCCGGCTGGCGCTCTGACCGGGCGCGTGCGCTCGCCAGCCTGCGCAGGGCCACCCCAAGG     
M       CTATATTATCTGAATACTTTTTAATTTTTTATTTAAATAATATATTTATAGTAATCAAGTTTAGCCACTAAACTAAAACTTTAGGATTATATAATGAGATTATAATATAAATTAATATATAAATTTGCATTAGACGTATAAATTTTTTATTTATATCAATAGATATTCATGTATTAATTCTTTCTTAAATGGGCTTCAATTCTAAACTTAATTTATCAAAAAAAGTGCCATATTTTTTAATAGAAAATGAAAGCTTTTAGATGAGTAATAGAATTGTTCCTACTAAATATCTAAATTGAATCAATAATTGAAGTACTTATACCAAATTTCATTTGTTCTAAAGATTAGCTTTTAACTAAGCATTGTTTCCAAGAAAGACAAATTCTTAGTCATACATTGTTAACATAAATACTTATAAAATTTAATATCTGATTAGTTCTATGAAAATTGAAGATTAAAATATTATGACGATATAATTAATTTTTAAAAACGAAATCATTGAAAGAACATATTAATATTTATATTAAATTCAGAAGCAAGTATCTTAAATGAATAAAAAAGATTTTTTCATTCGCTTTTATAAATATATCACTTTAATAGTATCAATTGATATTAATTTATATTTTTAAAAAAATATTAAAAAGATAATACAGCTTACGTATAAATTTAATTAAGAGTTTTTATAGTTGCTTATTTGACAATCTAGGTACTCTATTTAAATAAAATAAGAAATATATTACAAAGAAATAAAGTACTTAATTCTTAAAGTAAATCTTAAAAATTAGAAATATTTGATGTACTAATAAGACATTACTCTCAGCACATAATTAATATACTATTTGTGTTTGATAAGGACAACATCGTGTTATGAAACTTATTTTTAAAAAGGTTTTATCATCATTTTATTTAACCACTCTAAAATCTTAGAATAAATACGTGTTCCTTAATTATAAATTATGAAATATATGATTTTATTGTAATAATATATTGTAATATATTTGATTGTCATCAAGGATTTCTATAATCCACATAAGCAACTTTGTAAGGTGTGTGTCTTGAGGCAATCTAATGACGAACAACCCATGATTATGCCTATACTTCACGAGTCTCGATTCATGACTGCGCACAATGTGATCAGACTAACGACAAATTACGTGGTTACGCAACGAGTGTGGGGTAAGGCTGTCAGATCGGATAATCAATAAGTTTAAAACTAACATCACCCAGTGTCCCTTAGATCAGGTAAGCATGATATGTTGTATGTTAAGTGGAGCGTTACTTTTATAAACTACGACATCTCTAAGATTGAGACGTTATTAATAATACTTTTAGAGGGTTCGTTAGAAGAAAAGATTCTCTTTCAGTACTTACACTCCTTGATATGAATATTGCTGAACCAAAGGTAACACCACTGTCCTGACCGACTGTGCGATGTTATAGTCCGCCTTTTATGTAGAGGATTACCAACGTTACGATCAATATAAGAAAAATCTCGGGTGTCCAGATATGGGGGGTTGCCGTGAGCGTACATTTTGCTATTAATGCGAGTAAAGTGAGCATGACGGTATCCGTTGAATGAAGTTACTTGTGATCTGGTGATGAATAGTGACCCCCATCATTACCCGTATTAATATTGTTTCTCACACCACAAGAGGGTAAAGCTGCTATGGTGAGTCGTCGTGCGACGAAAATGTAGGAACAATTAAATATCAATCACTATATAAATCTACAACTTGACTTCTAGGTCTCCAAACTAAAACGTCTATCATGGAATTCATTTTTAATTTTACAAATACTATTGTCGCTTTCCGAAGTCAGTAAGTTAACGTATCTTAATAACCTAACGAACATAAGACCTCTGTCTCACGTGGTCAGGTTCACTTCATTACGAATAATGGTTTATCCATGGTAAACACCTAAGAGGATAGCAATTTCATATAGATATAAAAGCAAGGAAAAAGAAAAATTTGTAAATTTGGACATGACCTCGCTTGCAGAGCGTCGCTGGTTAGGCCCCAAGGTACGGGTGGTAGAGAGAACGGTCAGCCTTATGCGATTGCACGCCGTTCGTTTGAGGCTCATCGCATCCCGGAGTCCGGCCCGTAAAGGAGGCCACCCGGAGACAAGCAATGCAGGGCCGAAATTCATATTGATTGTCAATCCTCGGTCGCCGCATGCAAGCACGGCCCCAACGTGTGCCGGGCTTGCGGCCCTGCACGCCGCGTATCGACAACCTTTACTGGGAGTGCAGTTCGGGCGGCCGCCGAGCAGCGCCGAAGTGGTAGGGCGGTGGCATCGCCGGCTCAGGCAACTTGGGTTTCCGGTGCGTCTCATAACTCTCTCGTTCCTAACGTGCGTCGCGCAGCCGACCGCCGGTGCACAACCCTCGGGTCCTATAGAATCAGCGAAGGCGGCAGAACTGGGCCCCGATTCGCGTGCACGTCCGTTTATAGAGCTCAGCAGGGCCACAGCTACGCTGCGAAAAGAATCCGGGCATGCCGCCATGCAACGCACTCGAGTCCACAACTCCGCTCGGCCCACTATCGTCGGGTACGTCGCGGTGGCGGTACGGAGCCCTCGCCGACCCAATCTGACCGGCGCGCGTGGTGGGTCATGACCTAGTGGGCGGGTACGCAACGCATGTCCCGACCTGAGGCGCTCAGTAGTGGGCAGCCCGGAACTAGTTGAGCTGTGGGCCTTTGAAGGCCCTAGAGAGGGCCTATGGGCGTAGCATGCGGGTCTGGACCTGGGGGCGATGCATCGGACGGGCGGATGTTGGCCGGGCCGTATAGAATCGATATTGCTGTTCGGAACGCTGCTACGGTTCAACCGAACCTTGATCCCCCCGCCACCGGCGCCGGAAACGTCCCCTCCCCCGTCACTATTGTGGGTATCCTGGTCTGGCGAAACGACACCCTCGGGGATCGTTGTTGCCCTCCTCGTGCGTGGCTTCGGACGCACTGTTCAAAACCCTCAGTGTCGTTGCTGCCCTAATTGGACTCTAGTGGCGCTTGCAGGCCGGTCGCCCCGCGCCGGGACACGCCCTCAACCGGCGGCACAGCGGCCACGCTCGGCTGGGGAGTGTGCATGGCCCACCTAATGCAGTGTCTACGCTGTAGGTATGGTTAGCGAGTCCAAGGGCCTCCCCGCAAGCCCGGCCGACGCGGCCGCACTGGGCGGCTCCTTTGCTGGTCCGCGGGCCTGTCCGGCGCTATCGGCCGCGCGGCGCGCCGAACCCGGAGTGTGCTGGACCGGCGGGGCAGGGCGCGGGCGCGCGGCGGGGGCTCTCGGGTGTGCCCCGGCCCCGCCGGGTTCGCGGCGCTTCGGGAGCTTGCTGTGCGGGCTGTGCTCGGGGGCCAGGGCCCGCCCGTCCTTGAGGCGGCCCCGTGGGTGCCGATCCCTGCTCCCCGGGTCACCGTCGCCGAGCGGCCCCATCGCGGGCTCCTCCCTGAACGCGGGGGCGAGGTAGCCCGGCGCGCGACGCCGGGCGGTCCGCACAGGCACCAGGGCCCCGGGGGGCGGGCGAGGGGGCTGCCACGGACGGCTACCCTGGGTCGCCGGCGCGCTGACGGCGATCCCGAACCGGCAGCCCAAGCCCGGACCCGGCGGTGGGCGTGGCGGTGTGGCTCGCGAGCGCGCGCCGCGCAGACGCCCCGAGGCCGTCGCTGCTGCCCGGATCCCGCCACGGCGGCGGCCCCGCGCGCGTCTGGTACGCTGGCGTCCCGTGGCCTTCGGCCGACCCGGACAGGGAGTGGGCCCCGTCGCGGGCCGATGCGGAGAGGGCCCGGTCGGGGCCCCCACCCGCAACTTCGGTCTTCCTAAACTCGATGTTAGCGGGGGGCGAGAGCGCGGTCCCGGCACCGTAGACCTCGGGTGGCCCCCGGGACCCCCGCGGCGGGTGAGGGGACTGGGCGCAGCGCACGGCCAAGGGACGTTGAAGCCCGGCTGGCGCTCAGGCCGTGCACGTGTCCTCGCGAGCCTGCACAAGGGCCACGCAACG     
L       CTATATTATCTGATCACTTTTTTATTATTTATTTATAACATATATTTAAACTAATCAAGTTTAGCCACTAATCTATATGTTTAGGATTATATAATTAGAATATTATATAAACTAATATATAGATTTGCATTAGCCGTTTAAATTTTTTATTAATACCAATTGATATTCTTGTATGTATTCTTTCTCTAATGTGCTTCTATTCTAAACTTAATTTATAAAATATAGTGCCATTTTTATTAATAGAAACTGAAACCTATTATATGTGTAATAGAATTTTTGCTACTATATATCTAAATTGAATCAATAATTGAAGTACTTATACAAAATTTCATCTGTTTTAAAGATTAGCCTTTAACTATGCATTGTTTCGAAGATAGTCAAATTCTTAGTCATACAATGTTATCATAAATACTTATTAAATTTAATATCAGATTAGTACTATGAAAATTTATGATTAAAATTTTAAGACTATATAATTAATTTTTTAAAACAAAAGCTTTGAAAGTACACATTAGTATTTTTCTTAAATTAAGAAGCAATTATCTTAAATGAACAAAAAAGATTATTTCACTCGACTTTATAAAACTATCACTTTTATAGTATCAAGTGATATTAATTTATTTTTTTTAAAAAAAAATAAAAAGATAATAAAACTTATGCATATATATTATTAAGAGTTTTTATAGTTTCTTAATTTAAAATCTAAGTACTCTAATTATATAAAAAAAGAAATATATAACAAAGAAATAAAGTACTTCGATCTAAAAGTAATTCTTTAATATTAGAAATATTTGATGAACTAATAAGACATAATTCTCAGTACATATTTATTATACTATTTGTGTTTGAGAAGGACAACATGGTGCTATTAAACATATTTTTAACAAGTTTTTATCATCATTTTATTTAACTCATCTAAAAAATTCGAATAAATACGTTTTTCATAATTATAGTTTATGAAAAATATGATGCTATAGTAATCAAATAATGTAAGATATTTGATTGTTATCAAGGATTGCTACAAGACACATAACCAACTTTGTAAGGTGTGTGACATGAAGAAAACAAATCACGAAAAACCCATGATTTTGCCTATACATCGCGAGTGTCGCTTCAAAACTGCTCTCCATGTGATCAGAATAACGACATATTACGTGGTTAAGCACGGAGTGTGGGGTAAGGTTGTCACATCGGATAATTAGTAAGTTTATAACTAACATCACCCAAGGTTCCCTACATCAGGTAAGCATGATATGTTGTATGTTATGTCGAGCGTTACTTTTAGTAACTATAACATATCTAAGATTGAGAATTGATTAATAATACTATTAGAGGGTTCAATAGAATAAAAGCTGCTCTTTGAGTACTTACACACCTTGATATGAAGAATGCTGAACCAAAAGTAACGCACCTGTCCTGCGCGACTATGCTCTGTAATAGTCCACCTTTTATGTAGAGGGTTACCAACTTTATGATAGATATAACAAAAATCTCGGGTGTCTAGATATGGGAGGTTGCCGTGAGTGCACATTTGGCTATTAATGCGCGTAAAACGAGCGTGACGGTATTCGTTGAATGAAGTAACTTGTGATCTTGTGGTGCTTAGAGATCTCCATCATTACCCGTATTAAGATTGTTCTGCACACCACAAGAGGGTCAAGCTGCTATAGTGAGACCTCGTGCCGCGAAAATGTAGGACCAATTAAATAACCATCGGTATCTAGATCTACAACCCGACTTCTAGGTCTCACAACTAAAACGTCTATCAAGGAATTCATTCTTAATTTTACTAATACTATTGTGGCTTTCCGAAGCAAGTAAGTAAACGTATCTTAATAACCTAACAAACGTAAGACCTCTGTCTCACGTGGTTACGATCGCTTCATTACGTCCAGTGGTTAATGAATGGTAAATACGGAAGCCCATAGCAATTCGATATAGATATAAATGCAAGGAAAAAAAAAAATTTGTAAATTTCGACATGACCCCGCTTGTAGCGCGTCGGTGGTTAGGCCCCAAGGTACGGCTGGTAGAGAGAACGGTCAGCCTTATGCGATTGCAGGCCGATCGTTCGAGCCTCAGCCCCTCCCGGAGTCCGGCCCGTAAAGGTGACGACCGGGAGACAAGCAATGCTGGGTCGAATTTCATATTGATTCTCAATCCTTGGTCCGCGCATGCAACCACGGCCCAAACGTGATCCGGGCTGGCGGCCCTGCCCGAGGAGTATCGTCAACGTTTACTGGGAGTCCAGTTCGGGCAGCCGCCGAGCACGGCCGAGGTGGTACGGCTGTGGCATCGCCGGCTCAGGCTACTTGGGTTTCCGGTGCCTCTAATGTCCCTCTCGATCCTACCATGCGTCGCGCCGGCGACGGCCGGTGCACAACGCGCGAGTCCTGAAGAGTCAGCGAAGGGGACAAAACTGGGTCCCGATTGTCGTGCACGTCGGTTTACAGTGCCCAGTGGTGCCGCAGGTACGCTGCGAAACGAATCGGGGCTTGCCGCCATGCAACGCGCTCGAGTCCGGAACTCTGCTAGTCCGACTTTCGTCGGGTACGTCGCCGTGGCGGTACGGAGCCCTCCCCGCCCCGTTCAGACCGGCGCGCTTGGTGCGTCATGCCCTCGTGGGCGGGTGCGCAACGAAAGTCACCACCTGGGGCCCTCAGTAGTGGGAAGCCAGGTACTAGTTTAGCTCTGGGCCTTTGAAGGCGCTGGAGAGGGCCTCTGTGACGCGCATGCGGCTATGGAACTGGGGGCGCTGCTCCGGACGGGCGGATGTTGGCCGGGCCGTATACAATCCATCTTGCTGTTCCGAACGCTGCTACGTCTCAACCGAACGTCGATCCCACCGCTCTCGGCGCCGAAAACGTCAACTCCCCCGGTATTATTGTGACCATCCTGGTCTGGCGAAAGGACAGCTACGGGGATCGTTGTAGCCGTCCTCGTGCGTGGCTTGGCACGAACCGCTAACAACCCTCAGTGCCGTTGCTGCCGAAATTGGACTCTACTGGCGCTTGCAGGCGGGGCGCCGCGCGTGCGGACACGCCTTCAGCCGGCGGCACAGCGGCCACGTGCCGCTGCGGAGTGTGCAGGGGCCGCCTAATGCTGTGTCGACGCTGTAGGTCTGGCTAGCGACTCCGACGGAATCCCCGCAAGCCCGGCCGACGCGGCCTGCCTGGGAGGCCCCTTTCCGGGTCCGCGGGGCGGTCTAGACGTATCGGCCCCGCGGCGCGCCAAACCCGGAGTTTGCTGGACCGGCGTGGCATGGCGGGGGCGCGCGGCGGCGCCTCGCGGGTGTGGCCCGGCCCCCGCGGGTTGGCGGCGCTTCGCGAGCGGCCTGTCGGCGTTGTGCTCGGGGGCAAGGGCCCGCCCGTGGTTGGTGCGGCCCGGTGGGTGCGCAGCCCTGCTCCCCTGGTGGCCGTCGTCGAGCGGCCCCTTGGCGGGCTCCTCCGTGAACGCGGGGGCGGGGAAGCCCGGCGCCCGACGCCGGGCGGTCCGGGCAGGCCCCACGGCCCCGGGGCGCCGGCGAGGCGGGTGCCACGGACGGCTACCCTGGCTCGCCGGCGCACCGACGGCGCTCTTGAACGGGCAGCCGAAGCCCGGACCCGGCGGTGGGGGTGGCGGTGTGGCTCGCGAGCGCGCGCCGCGCAGGAGCCCCGAGGCCGTCGCTGCTGCCCGGATCCTGTCACGGCGGCGGCCCCGCGCGCGTCTGATACGGCGGCGTCCCGGGGCCTTGGTTCGCCCCGGACTGGCAGGGGGCCCCGACCGGGGCCGATGCGGAGAGGGCCCGGTCGGCGCCCCCACCCGCCACTTGGCTCTCCCTAAACTCCGTGCTAGCCGGGGGGGAGGGCGCGGGCCTGGCACCGTCGAGCTCCGGTGGCCCCCGGCCCCCCCCCGGCGCGTGAGGGGACTGTGCGCGGCGCAGGGCCAAGGGACGTTGAAGCCCGGCTGCCGCTCTGGCCGGGCACGTGCGCTCGGCAGTCTGCGCAGGCCCTCCCCACGG     
K       CTATAATATCTGATTAATTTTTGATTATTTTTTTAAATCATATATTAAAAGTAATCAAGTTTAGCCTCTAATCTATATCGTTAGGATTATATAATGAGATTATTATATTAAATATTATATAAATTTGCATTAGACGTATAAATTTTTTATTAATATCAATAGGTATTCTTGTATCTATTCTTTCTTAAATGGGCTTCAATTCTAAACTTCATTTATCAAATAAAGTGCCATATTTATTAATAGAAACGAAAATCTTTTATATGAGTCATAGAATTTTAGCTACTAAAAATCTAAATAGAATCGATAATTGAAGTACTTATACAAAATTTCATCTGTTATAAAGATTAACTTTTAACTACTCATTGATTCAAAGATAGACAAATTCTTAGTCATACAATGTTAACAAAAATTCTTGTAAAATTTAAATTCTGATTAGTACTATGAAAATATATGATTAAAATATTAGGACTATATTATTAGTCTTTTAAAACGAAATCATTGAAAGAACATATTAATATTTATCTTAAATTAAGAAGCAAGCATGTTTAATGGATCAAAAAGATTATTACACTCGACTTTATAAAACTATCACTTTTATAGTATCAAGTGATATTAATTTATTTTTTTGAAAAAAAATTAAAATGATAATACAGCTTACGTATAAATATGGTTAAGAGTTTTTATAGTTGCTTTTTTTAAAATCTAAGTTCTCTATTTATATAAAATAAGAAATATATTACAAAGAAATAAAGTACTTTAAACTAAAAGTAAATCTTTAATATTAGAAATATTTGATGAACTAACAAGACATTATTCTCAGAACATATTTATTATACTATTTGTGTATGAAAAGGACAACATTGTGGTATGAAACATTTTTTTAAAAAGGTTTTATAAGCATTTTATATAACACATCTAAATTCTTAGAATAAATACTTGTTCCATAATTTTACATTATGAAAATTATGATTCTAATGTAATCCTATATTGTAAGATATTTGATTGTCATCAAGGGGTACTACAACCGACATAACCTACTTGGCAAGGTGTGTATCTTGAACTAATCAAATGACGAATAACCCAAGATTTTGACTATACATCGCGAGTGTCGATTCATGACTGCGCACTATATGATCAGACTAACGACAGATTATGTGGTGACGCGACGAGTGTGGGGTTAGTTGGTCAGATCGGATAATTAATAAGTTTATAACTAACATCACCCAATTTTCCCTACGGCAGGTAAGCATCATATGTTGTATGTTCAGTCGAGCGTTACTTTTATTAACTACAACATCTCTAAGATTAATAAGTCACTAATAATACTTTTAGATGGTTCATTAGATTATAAGATGCTCTTTCAGTACTTACACACCGTGATATGAATAATGCTGAACCAAAAGTAACAACACTGTCCTGCTCGACTCTGCGCTGGCACAGTCCACCTCTTATGTCGTGGGTTACCAACGTTATGATCGATATAAGAAAAATTTCGGGTGTCAAGAAATGGGCGGTTGCCGTGAGGGTTCATTTGGCTATTAATGCGAGTAAAGTTAGCATGGCGGTATCCGTTGAATGTAGTAACTTGTGATCTTGTGGTGCATAGTGATCTCCATCATTACCCGTATTAATATTGTTCTTCACACCACAAGAGCGTTAAGATACTATAGTGTGTCCTCGTGCCGCGAAATAGTAGGACCAATTAAATATCAATCAGTATCTAAATCTACAACGCGACTTCTAGGTCTTCAAACTAAAACGCCTATTATGGAATTCATTCTTAATTTTACAAATACTATTATCTCTTTGCGAAGTAAGTAAGTTAACGTATCACAATAACCTAATAAACTTAAGACCTCTGTGTCACGTGGTCAGGTTCACATCGTTACGAGCATTGGTTAATCCATGGTAAAAACCTAAGACAATAGCAAATTCATATAGATATAATTGCAAGGAAAAAAAAAAATTTGTAAATTTGGGCATGATCTCGCATGTCGAGCGTCCGTGGTTAGGCCCCAAGGTACGGTTGGTAGAGAGAACGATCAGCCTTCGGCGATTGCAGGCCGATCGTTTGAGCCTCAGCGCCTCCCGGTGTCCGGCCCGTAAAGCAGGCAACCCGGAGACAAGCAATGCTGGGCCGAATTTCATATTGCTTCTCAATCCTGTGTCGCCGCATGCAAGCACGGCCCAAACGTGATCCGGGCTAGCGGCCCCGCCCGACGTGTATCGTCAACCTTTACTGGTAGTGCAGTTCGGGCGGCCGCCGAGCAGGGCCGATCTGGTAAGGCGGGGGCATGGCCGGCTCAAGCAACTCGGGTTTCCGGTGCCTCTGATGTCCCTCTCGATCCTAACATGCGTCGCGAGGCAGACTGCCGGTGCACATCCCGCGGGTCCTCAAGAATTAGCGAAGGGGGCAGAACTGGGGGCCGATTGGCGTGCACGTCCGGTTATAGAGCCCAGGAGGGCCGCAGCTTCGCTGCAAAGCGAATCGGGGCTTGCCGCCATGCAACGCACTCGGGTACTGAACTCCGCTCGTCCGACTTGAGGCGGGTACGTCGCGGTGGCGGTACGGAGCCCTCGCCTCCCCGTTCAGACCGGCGCGCTTGATGCGTCGTGTCCTCGTGCGCCGGTACGCAGCGGATGTCACCACCTGTGGAGCTCAGTAGTGGGAAGCCCGGTACTAGTTGAGCTGTGGGCCATTGCAGGCCCTGGATAGGGCCTCTTTGACCCGCATGCGGGTGTGGAACAGGGCGCGATGCATCGGACGGGCGGATGTTGGCCGGGGCGTATAGAATGTATAGTGCTGTTCGGAACACTGGTACGTTCCAACCGAACGTTGATCCCACCGCCATCGTCGCCGAAAACGTCAAATCCCCCGATATTATCGTGGCTATCCTGGTCTGGTGAAAGTACAGCTACGGGGATCGTTGTTGCCATCCTCGCGCGTGGCTTGGGACGCACTGGTCAGAACGTTCAGAGCCGTTGCTGCCCTAATTGTACTCTACTGTCGCTTGCAGGCGGCGCCCCGCGCGGGGGGACACGCCCTCAGCCGGCGGCAGAGCGGCCACGCGCGGCTGCCGAGTGTGCATGGGCCTCTCAATGCAGTCTCCACGGGGTACGAATGGCTAGCGAGTTCCAGGGACTCCCCGCAAGGCCGGCCGACGCGGCCCACCTGGGGGATTCCTTTCCGGGTGCCCGGGGCTGTCTGACCGTATCGGCGGCGCGTCGCGCCCAACCCGGAGTTTGCTGGACCGGCGCGGCAGGGCGCGGGCGCGCGACGGCTCCCCTAGGGTGGGGCCCGGCCCCGGCGGGTTTGCGGCGCTTCGGGGGCGGCCTGTCCGCGCGGAGCTCGGGGGCAAGGGCCCGCCCGTCCTTTCTGTGCCCCGGTGGGTTCCGAGCCCTGCTCCCCTGGTGACCGTCGCCGAGCGGCCCCGTCGCGGGCTCCTCCGTGAACGCTGGCGCGGCGAAGCCCGGCGCCCGACGCCCGGCGGTCCGCGCGGGCACCACGGCTCCGGGCGGCGGGGGAGGAGGCTGCCACGCACGCCTACCATGGATCGCCGGTGCGCAGACGGCGATCCCGAACCGGCAGCCCAAGCCCGGACCCGGCGGTGGGCGTGGCGGTGTGGCTCGCGAGCGCCCGCCGCGCAGGAGCCCCTAGGCCGTCGCTGCTGGCCGGGTCCTGCCACCGCCGGGGCCCCGCGCGCGTCTGGTAGTGCGTCGTGCCGTGGCCTTGGTCCGACCCGGACCGGGAGCGGGCCCCGACGTGGGCCGATGCGGAGAGGGCCCGGGCGGGGCCCGCACCCCCAACTTCGACCTCCCTAAGCGCCGTGGTAGCGGCAGGCGAGGGCGCTGCCCCGGCACCGTCGAGCTCCGGTGGCCCCCGGGCCGCCGGCGGCGCGTGAGGGGACTGCGCGCCGCGCAGGGCCAAGGGAAGCTGAAGCCCGGCTGGCGGCGTGACCGTGCACGTGCGCTCGCCATCCTGCGCAGGCCCCTCGCAAGC     
J       CTATAAGATCTGATTACTTTTTGATTAATTATTTAAATCATATATTTAAAGTAATCAAGTTTAGCCGCTAATCTATAACTTTAGGATAATATATTGAGATTATAATATAAAATATTATATAGATTTGCATTAGACGAATAAATTTTTTAATAATATCAATAGGTATTCTTGTATGAATACTTTCTTTAATGGGCTTCAATGCTAAACTTAACTTATCAAATAAAGTGTCATATTTATTAATAGAAAGGGAAAACTATTATAAGAGTAATAGAATTTTTATTACTAAATATCAAAATAGAATCAATTAATGACGTACTTATACAAAAGTTCATCTTTTTTAAATATTATCTTTTAACTACTCTTTGTTTCTAAGTTAGACAATTTCTTAGTCATACAAAGTAAACATAACCACTTATAAAATTTAAATTTCGATTAGTGCTATGAAAATTAAAGATTAAAATATTAAGTCTATATTATTAATTTTGAAAAACTAAATCATTGAAAGCACATATTAATATTTATGTTAAATTCAGAAGCAAAAATCTTTAATGTATCATAAAGATTATTTCACTCGTCTTAATAAAATTATCACTATTATAGTATCAAATGATATTAATTTTTTTTTTTGAAAAAATAATAAAATGATAATACAGCTTACGTATATATATTTTTAAGAGTTTTAATAGTTGCTTTATTTAAAATCTAAGTACTCTATTTAAATAAATTGAGAAATATATTACAAAGAAATAAAGTACTTAACGCTAAAAGCAAATCTTTAATATTAGAAATATTTGATGAACTAACAAGACATTATTAACAGAACATATTTATTAAACTATTTGTGTGTGAGAAGGACAACATTGTGGTATGAAACTTATTTTTAAAAAGGTTTTATTAGCATTTTATTTAACTCATCTAAATCTATAGAATAAATACTTGTTCCATAATATTACATTATGAAAATTATGTTTCTATTGTAATCCTATATTGATGGATATTTTATTGTCATCAAGGATTTCTACAAGCGACATAACCCACTTTTTAAGGTGTGTGACTTGAAGAAAGCAAATGACGAACAACCCATGATTATGCCTATACGTCTCGATTGTCGTTTCCTGACTGCCCGCCATGTGATCAGACTACCGATATATCAAGTGGTTACGCAACGAGTGTGGGATTAGGCTGTCATATCGGATAATTAATAAGTTTATAACTGACATCACCCAATGTTCCCTACATCAGGTAAGCATTATATGTTGTATGTTCAGTCGAGCTTTACTTTTATGAACTAAAACATCTCTATGATTAAGAATTGAATAATAATACTTTTAGATGGTCTATTACAATAAAAGTTGCTCTTTCAGTGCTTAATCACCTTGTTATGAATAATGCTGAATAAAAAGTAACGCCACTGTCCTGCCCGACTGTGCGCTGTCATTGTCCACCTTTTATGTAGTGGGTTACCAACGTTATGAATGACATAAGAAAAATCCCGTGTGTCTAGAGATGGGGGGTTGCCGTGAGGGTACGTTTGGCTAATAATGCGAGTAAACTAAGCATGACGGTATCCGTTGAATGAAGTCACTGGTGATCTAGTGGTGCATAGTGATCTCCATCATTACACGTATTAATATTGTTCTTCACACTACAAGAGATTGAAGCTACTAGAGTGAGACCTCGTGCTTCGAAAATTTAGGACCAATTTAATTGCAATCCCTATCTAAATCTACAACCTGACTTCTAGCTCCACTAACTAAAACGCCCATCAAGGAATTCATTCTTAATTTTACAAATCCTAATTTCGCTTTCCGAAGTAAGTGAGTTAACCCATCTCAATAACCTAACAAACTTAACACCTCTGTCTCACGTGGCCAGGTTCTCTTCGTTACGATCAATGGTTAATTCATGGTAAATACGTAAGAATATAGCAATTCCAAATAGATATAAATGCAAGGAAAAACAAAAATTTGTAAATTTGGTCATAGCACCGCTTGTAGAGCGTCCGTGGTTAGGCCCAAAGGTACGGCTGGTAGTGAGAGCGGTAAGCCTTATGCGATTGCACGCCGATCGTTGGAGCCTCAGCGCCTCCCGGAGTCCGGCCCGTACAGGAGCCCTCCCGGAGAGAAGCAATGCGGCGCCGAATTTCCTATTGATTCTCCATCCTGGGTCGCCGCATGCAAACACGGCCCAAACGTGATCCGGGCTGCCGGCCCTGCCCCACGAGTATCGTCAACCTTTACTGGGGGTGCAGTTCGGGCAGCCGCCGAGCAGGGGCGAGCTGGTAGGGCGGGGGCATCGCCGGCTCAGGCAACTTGGGTTTCCGGTGCCACTAATGTCCCTCTCGATCCTAACATGCGTCGCGAGGCCGACTGCCGGTGCACTACGCTCGCCTCCTAAAGAATCCGCGAAGGGGGCAGAACTGGGCCCCGATTGGCGTGCACGTCCGTTTATAGAGCCCACGAGGGCCGCAGTTTCGCTGCGAAATGAATCCGCGCTTGCCGCCATGAAACGCACTCGAGTCCAGGACTCAGGTCTTCCTACTTTCGACGGGTGCGACGCCGTGGCGGTACGGAGGCCTCGCCGCGCCGTTCAGACCGGCGCGCTTGGTGCCTCATGACCTCGAGAGCGGGTACGCATCGGATGTCCCCACCTGGGGCGCTCAGCAGTGGCAAGCACGGTACTACTTGAGCTGTGGCCCTTTGAAGGCCCAGGAGAAGGCCTCTGTGCCGCGCATGCGGGTGTCGAACTGGGGGCGATGCATCGGCCGGGCGGCTGTTGGCCGGGGCGTATGGAATCGATGTTGCTGTTCCGAACGCTGGTACGTTTCAACCGAACGTTGATTCCAACGCCCTCGGCGCCGAAAACGTCAAGTCCCCCGTTATTATTCTGTCTATCCGGGTCTGGCTAAAGGACAGCTACGGGGATCGTTGTTGGCATTCTCGTACGTGGCCTGGGGCGCACGGCTAAGAACCTTCAATGCCCTTGCTGCCATAATTGGACTCTACTGGCGCTTGCAGGCGGGGCGCCGCACGTGCGGACACGCCCTGAGCCGGCGGCACAGCGACCACGACCGGCCGCGGAGTGGGCATGAACCAGTTAATGCGGTGTCCAAGCTGCAAGTATCGCTAGCGACTGCCAGGGCCTCCCCGCCAGCCCGGCCGACGCGGGCTACCGGGGAGGTTCCTCTCCCGGTCCCCGGGCCTCGCGGGCCGTATCGGCCACGCGGCGCGCCCAACCCGGAGTTTGCTGGACCGGCGTGGCAGGACGCGGGCGCGCGCCGGCGCATCTCGGGTGTGGCCCGGCCCCGGCGGGTTGGCGGCGCTTCGGGAGCTGCCTGTCCGGGCTGGGCTCGGGGGCCAGGGCCGGCCCGTCCTTTATGCGCCCCGGTGGGTTCCCAGCCGTGCTCCCCGGGCCTCCGTCGCTGAGCGGCCCCTTCGCGGGGTCCTCCGTGAACCCCGGGGCGGGGAAGCCCGGCGCCCGACGTCGGGCGGTCCGCGCAGGCGCCACGGCCCCGGGGGGCGGGCGAGGGGGCTGCCATGGACGGCTACCCTGGGTCGCCGGCGCGCCGGCGGCGATCCCGAACCGGCAGCCCAAGCCCGGACCCGGCGGTGGGGGTGGCGGTCTGGCTCGCGATCGTCCGCCACGCAGACGCCCCTAGGCGGTCGCTGGTGGCCGGATCGCGCCAGGGCCGCGGCCCCGCGCGCGTCTGGTACGGCGGCGTGCCGTGGCCTTAGTTCGACTCGGCCCGGGAGGGGGCCCCGGCGGGGGCCCATGCGGAGAGGGCCCGGTCGGGGCCCCCACCCGCAACTTTGGTCTCCCTAAACTCCATGGTAGCGGCCGGCGAGGGCGCGGCCCCGGGACCGGCGAGCTCCGGTGGCCCCCGGGGCGCCCGCGGCGCGTGCGGGGACTGTGCGCGGCGCAGGGCCAACGGGCGATGAAGCCCGGCTCGCGCTCTGACTCTGCACGTGCGCTCCCCATCCTGCGCAGGGCCTCCGCAAGG     
I       CTATATTATCTGATTACTTTTGTATTATTTCTTTAAATCATATCTTTTAAGTAATCAAGATTAGCCTCTATTCTATAACCATAGGATTATATAATGAGATTATTATATAAAATATTATATAGATTAGCATTATACGTATAAATTTTTTATTGATAACAATAGGTTTTCTTGTAATTATACTTTCTTTAATGGGCCTCTATTCTAAACATAATTTATCAAATACAGTGCCATCTTTAGTAATAGAAACGGAAATCTATTATATGAGTAATAGAATTTTTTTTACGAAAGATCTATATAGAATCAATAATTGAAGTACTTATACAAAATTTCATTTGTTTTAAAGATTAGCTTTTAACTACGCTTTGTTTCAAAGATAGTCAAATTCTTAGTCATACAATGTTAACATAAATACTTCTAAAATTTAATTTTAGATTAGTACTATGCAAATAGAAGATTAAAATATTATGACTATATAATTAATTTTTTAAAACGAAATCATTCAAAGAACATATTAATATTTTTATTAAATTGATAAGCAAATATATTTAATGAAACAAAAAGATTATTTCACTCGTCTTTATAAAAATATCACTTTTATAGTATCAGGTGATATTAATATATTTTTTTGAAAAAAGAATAAAAAGATAATACTGCTTACGCATATATATCATTAAGAGTTTTAATAGTTGCTTTTTATAATATGTAAGTCCTCTATTTAAATAAAATAAGATATATAATACAAAGAAATAAAGTACTTCAATCTAAAAGCTAAACCTGAAAATAAGAAATATTTGATGAACTAATAAGACATTATTCTCAGAACTTATTAATTAAACTATGAGTGTTTGATAAGGACAACATTGTGTTATGATACATATTTTTAAAATGTTTTCATGAGCTTTTTATTTAACTAATCTAAATTCTAAGAATAAATTCGTATTTCATAATTAAAAATTATAAAAATTATGCTTCTATTGTAATCCTATATTGTAAGATATTTGATTGTCATCATGGAGTTATACAAGCCACATACACAACTTTCTAAGGTGTGTGACTTGAAGGAATCAAATGACGAACAACCCATGGTTGAGCCTATTCATCGCGAGTTTCGCTTCTTGACTGCTCGCCATGGGATCAGACTAACGATCAATTACGTGGTTACTCAACGGGTGTAGGGTTCGTTGGGCAGACCGGATAATTAATAAGTTTAAAACTAACATGCACCAATGTTCCCTACATTAGGTAAGCATGATATGTTGTATTTTCAGTAGAGCTTTACTTTTATTAACTACTACATCTCTAAAATTGAGAAGTCAGTAATAATACTTTTAGATGGTTCATTAGAATAAAAGTTGCTCTTTAAGTACTTAATCACCATGATAAGAATAATGCTGAACCAAAAATAACCAAACTGTCCTGGTCGACAATGCGCTGTATTAGTCCACCTTTTATGTAGTGGGTTACCAACGTTATGATAGATATAACAAAAATCTCGGGTGTGTAGATATGGGGGGTTGCCGTGAGCGATCAATTGGCCAATAATGCGAGTAATGTGAGCATAACGTTATCCGTTGAATGAAGTCACTCGTGACCTGGTGGTGCATAGTGAACGCCATCATTACCCGTATAAATATTGTTCTGCACACTACAGGAGCGTTTAGCTACTATTGTGAGTCCTCGTGCGCTGAAAATGTAGGATCAATTAAATTTCGATCCGTATCTAAATCTACAACGTGACTTCTAGCTCACCTAACTAAAACGCCTATGAAGGAATTCATTATTAATTTTACAAATCCTATTGTCGCTTTCCGAAGTAAGTAAGTTAACGTATCTTAATAACCTAACAAACTTAACACCTCTGTCTCAAGTGGCCAGGCACACTTCATTACGAACAAGGGTTAATTCATGGTAAATAGCTACGACTATATCAATTCCATATAGATATAAGTGCAAGGAAAAATAAAAATTTGTAAATTTCGGCATTAACTCGCTTGTAGAACGCCAGTGGTTAGGCCCCCAGGTACGGCTGGTAGAGAGCACGGTCAGCCTTATGCGATTGCAGGCCGAACTTTGGAGCCTCAGCGCGTCCCGGAGTATGGCCCGTAAATCAGCCCACGCGGAGACGTGCAATGCTGGGCCGAATTTCATACTGCTTCTCAACCCTCCGTAGCCGCATGCAAACACGGCCCAAACGTGATCCGGGCTGCCGGCCCTACCCGACGAGTATCGTCAACCTTTACTGGGAGTGCAGTTCGGGCGGCCACCGAGCAGTGCCAAGCTGGTAGGGCGGGGGCATCGCCGGCTCAGGCAACTCGGGTTTCCGGTGCGCCTAATGTCCGTCTCGGTCCTATCATGCGTCGCGAGGCCGACTGCCGGTGCACGTCCCCCGAGTCCGCAAGTATCAGCGAAGGGGGCAGAACTGGGCCCCGTTTCGCGTGCACGTCCGGTTATAGAGCACAGGCGGGCCCCAGATTCGCTGCCAAATGAATCCAGGTTTGCCGCCATGCAACGCACTCGCGTACAAAAGTCAGCTGGTCCGACTTTCGTCGGGTACGCCGCAGTGGCGGTACGGAGCCCTCGCCCCCCAGTTCTGACCGGCGCGCAGGGTGCGTCATGCCCTCGTGCGCGGGTACGCAACGTATGTCCCCACCTGGGGCGCTCAGCAGTGGGGAGCCCGGTACTAGTTGAGCTGTGGGCCTTTGAAGGCCCTGGAGACGGCCTCTGTGACACGCATGCGGGTGTGGAACTGGGGGCCATGCATCGGACGGGCGGATGTTGGCCGGGGCCTATAGAATCGATTTTGCTCTTCCGAACGCTGCTTCGTGTCAACCGACCATTGACCCCAGCGACATCGGCGCCGAAAACGTCAACTCCCCCGTGACTATTGTGCCAATGCTGCTCTGGCGAAACGACACCCACGGGGATCGTTGTTGCCATTCTCGTGCGTGCCTGGGGACGCACTGCTCACAACGTACAGTGCTCTTGCTGCGCTAATTGGACTGTACTGCCGCTTGCAGGCGGCGCGCCGGGCCTGCGGACACGCCGTCAGCCGGCGGCACAGGGGCCACGCGCGGCTGCGGCGTGTGTATGGACCACTTAATTCGGTGTCTACGCTGTAGGAATCGCTGGCGACTCCGACGGGCTCTCCGCAAGGCCGGCCGGCGCGGTCTCCCTGGGAGGTTCCTTTCCTGGTCCGCGGGGCTGGCTGGCGCTATCGGCCGCGCGGCGCGCCGAACCCGGAGTTTGCTGGATCGGCGAGGCAGGGCGCGGGCGCGCGGCGCGGCTTCTCGGGTGTGGCCCGGCCGCGGCGGGTTCGCGGCGCTTCGGGGGCGGCCTGTGCGCGCTGTGCTCGGGGGCGAGGGCCCGCCGGGCCTTTGTGCGCCCCGGTCGGTTCGCAGCCCTGCTCCCCTGCTGCCCGTCGGCGAGCGGCCCGTTCGCGGGCTCCTCCGTGAACGCGGGGGCGGGGAAGCCCGGCGCCCGACCGCGGGCCGTCCGCGCAGGCACCACGGCCCCGGGGGGCCGGTGAGGGGGCTGCCACGGACGGCTACCCTGGGTAGCCGGCGCGCGGACGGCGGTCGCGCACCGGCAGCCCAAGCCCGGACCCGGCCGGGGGGGTGGCGGTGTGGCTCGCAAGGGGGCGCCGCGCAGGAGCCCCGAGGCCGTCGCTGGTGGCCGGATCCCGCCACGGCCGCGGCCCCGCGCGCGTCCGGTACGGCGGCGTGCCGTGGCCTTGGTGCGGCGCGGGCTGGGAGAGGGCCCCGACGGGGGCCGATGCGGAGAGGGCCCGGTCGGGGCCCCCTCCCGCCACTTTGGTCTCCCTAAACTCTGTGGTAGCGGGAGGCGAGTGCGCCGCCCCGGGACGGGCGAGCTGCGGTGGCCTCCGGGGCGCCCGCGGGGCGTGAGGGGACTGTGCCCCGCGCAGGGCCAGGGCACGGTGAAGCCCGGCTGGCTCTCGGACCGTGCCCGTGCGCTCCACAGCCTGCGCAGGCCCTCCGCAAGG     
H       CTATATTATCTGAATACTTTTGTATTTTATATTTAAAACATATATTAAAAGTAATCAAGCTTAGCCTCTATTCTATAACTTTAGTATTATATAATGAGATTATTAAATCAAATATTATATAGATTTGCATTAGACGTATAAATTTTTTAGTCATATCAATAGGTATTTTTGTATGTATACTTTCTTTAATGGGCGTAAATTCTAAACTTAATTTATCAAATATAGAGCCATATTTATTAATAGAAACAGAAACCTATTATACGAGTCATAGAATTGTTGTTACGCATTATCAAGATAGTATCAATAATTGAAGTACTTATACAAAATTTCATCTGTTCTATAGATTCTCTTTTAACTACTCTTTGTTTCAAAGATATATGAATTCTTAGTCCTACAATGTTAACACAAATACTTATAAAACTTAATTTCTGATTAGTACTATGAAAAATCTAGATATAAATATTATGACTATATTATTATTTTTTTAAAACGAAATCATTGTATGTACATATTAATATAAGTATTAAAAACAGAAGCAAGTATCTTTAATGTATCAAAAAGATTATTTCACTCGTCTTTAAAAAAATATCACTTTTATAGTATCAAGTAATATTAATTTATTTTTTTGAGAAAAAATTAAAAAGATAATCCAGCTTACGTATATATTTTATTAAAAGTTTTAATAGTTGCTTATTTTAATATCTAAGTACTCTATTTATATAAAATAAGAAATATAAAACAAAGATATAAAGTACTTCAAGCTAAATGAAAACCATTAATATCAGAAATATTTGATGAACTAACAAGACATTATTCTCATTACCTATTAATTAAACTATTTGTGTTTGAGAAGGACAACATAGTTTTATGAAACATATTATTAAAATGTTATAATCAGCATTTTATTTAACTCATCTAAATTCTTTGAATAAATACATATTCCATAATTCTACATTATGAAAATTATGATTCTATTGTAAACGTATATTGTAAGTTATTTGATTGTCATCATGGAGTTCTACAAGCCACATAACCAAATTTCTAAGGTGTGTGACCTGACGAAATCAAATGACGAAAAACCCGTGAATTTGCCTATTCTTCGCGATTGTCGGGTCCTGACTGCTCTCTATGTGATCAGACTAACGATAAATTACGTGGTTACGCAACGAGTGTAGGGTTAGAAAGGCAGAGCGGATAATTAATATGTTTATAACTGACATCTCCCAATGTTCCCTGCAGCAGGTAAGCATGGTATGTTGTGTGTTTAGTAGAGCGTTACTTTTAAAAACTACTCCATCTCTAAGATTAAAAAGTCACTCATAATACTTTTAGGGGGTTCCTTAGAACAAAAGGTCCTCTTTCTGTACTTAATCTCCTTGCTATGGATACTGCTGAACCAAAAGTAACATCTCTGTCCTGCCCGACTGTGCGCTGTCACAGTCCACCTTTTATGGCGTGGATTACCAACGTTATGATCGTCATAAGAAAAATTTCGGGTGTCTAGAAATGGGGGGTAGCCGTGAGGGTACATTTGGCTAATAATGCGAGTAAAGTCAGCATGACGGTATCCGTTGAATGCACTCACTTGTGATCTTGTGGTGCATAGTGAGCGCCATCATTACTCGTATGAAAAATGTTCTTCACCCTACAAGAGTGTTAAGCTACTATAGTGAGTCCTCGTGCGTTGAAAATGGAGGAACAATTAAATTATCATCAGTATCTAAGTCTACAACTTGACTTCTAGGTCTACTAACAAAAACGCCTATCACGGAATTCATTTTTAATATTACGAATACTATTGTGGCTTTCCGCAGTTAGTAAGTTAACGTATCGTAATAACCTAACAAACTTAACACCTCTGTCTCACGTGGCCAAGGTCCCTTCGTTACGAACAATGGTTAATGTATAGTAAATAACTAAGACTATAGCAATTACATATAGATATAAATGCAAGCAAAATAAAAAATTTGTAAATTTTGGCATGATGCCGCTTGTCGAGCGGCCGTGGTTAGGCCCCAAGGTACGGATGGTAGAGAGGACGCTCAGCCTTCTGTGATTGCATGCCGACCGTTTGAGCCTCATCGCCGCCTGGAGTCTGGCCCGTAAAGGAGGCTACCCGGAGACGAGCAATGCTGGGCCGAATTTCATATTGATTGTCAATCGTCCGTCGGCGCATGCGAGCACGGCCCAACCTTGATCCGGGCTAGCGGCCCTGCCCAACGAGTATCGTCAACCTTTACTGGGAGTGCAGTTCGGGCGGCCGCCGAGCAGGGCCGAGGTGGTAGGGCGAGGGCATCGCGGGCTCAGGCCACTTGGGTTTCCAGTCCCTATAGTGCCCCTCTCGAACCTATCGTGCGTCGCGGGGCCGACTGCCGGTGCAGGCCCCTCGAGTCCCCAAGAATCAGCGAAGGGGGCAGAATTGGGAACCGATTGGCGTGCACGTCCGGTTATAGAGCCCAGGCGCGCCCCAGATTCGCTGCGAACCGAATCCGGGCTTGCCGCCATGTAACGCACTCGAGTACAAAACTCGGCTCTTCCGACTAACGCCGGGTACGTCGCGGTGGCGGTACGGAGGCCTCGCCCCCCCGTTCAGACCGGCGCGCTTGTTGCGTCATGACCTCGTGCGCGGGTACGCAGCGTATGTCCTCACCTGGGGCACTCAGCAGTGGGAAGCCCGGTACTAGTTGAGCTGTGGACCTTTGAAGGCCCTGGAGAGGGCCTCTGGTACCCGCATGCGGGTGTGGAACTGGCCGCGATCCATCGGCCGGGCGGATGTTGGCCGGGGCGTATAGAATTGATATTGCTGTTCCGAACGCTTGTACTTTTCAACCGAACTTTGAGCCCAACGCCCTCGGCGCCGAAACCGTCAACCCCCCCGTTATTATTGTGACTATCCTGGTCTGGCGAAATGACAGCTACTGGGATCGTTGTTGCCATTCTCGTCCGTGGCTTGGGGCGCACTGTTCTCAACCCTCAGTGTCCTTGCTGCGCTAATTGGAGTCTACTGGCGCTTGCAGGGGGGGCGCCGCGCGTGCGTACACGCCATCAGCCGGCGGCACAGCGGCCACGCGCGGCTGCGGCGTGTGCATGGCCCACTTAATTCAGTGTCTACGCTGCAGGTATGGCACGCGACTCCGACGGACTCCCCGCAAGTCCGGCCGGCGCGGGCTGCCTGGGAGGTTCCTTTCCTGCTGCGCGGGGGTGTCTGGCCCTATCGCCCGCGCGGCGCGCGCAACCCGGAGTTTGCTGGACCGGCGTGGCAGGGCGCGGGGGCGCGGCGGCCCCTCTCGGGTGTGGCCCGGCCCCGGCGGGTTGGCGGCGCTTCGGGGGCGGGCTGTCCGCGAGGTGCTCGGGGGCCAGGGCCCGCCCGTCCTTTGTGCGCCCCGGTGGGTTCGCAGCCCTGCTCCCCCGGTGGCTGTCGACGAGCGGCCCGTTCGCGGGCTCCTCCGTGAACGCTGGGGCGGGGGAGCCCGGCGCCCGACGCCGGGCGGTCCGCGCAGGCGCCACGGGCCCGGGCGGCGGGCGACGGGGCTGCCACGGGCGGCTACCCTAGGTCGGCGGGGCGCGGACGGCGATGTCGAACCGGCAGCCCGAGACGCGACGCGGCGGTGGGGGTCGCGGTGAGGCTCGCGAGCGGGCGCCGCGCAGCACCCCCTAGGCCGTCGCTGGTGGCCGGATGCTTCCACGGCCGGGGCCCCGCGCGCGTCCGGTACGGGGGCGTGCCGTGGCCTTGGTGCGCCCCGGGCTGGGAGCGGGCCCCGACGCGCGCCGATGCGGAGGGGGCCCGCTCGGGGCCCGCACCCGCGGCTTTGGTCTCCCTAAACTCTATGTTAGCGGGCGGCGAGGGCGCCGCCCGGGGACGGGCGAGCTGCGGTGGCCCCCGGGTCGCCCGCGCCGCGTGAGCGGACTGTGCGCCGCGCACGGCCAAGGCAGGTTGAAGCCCGGCTGGCGCTCTGACCGTGCCCGTGCGCTCCCCAGCCTGCGCAGGCCCTCCGCAAGG     
G       CTATACTATCTGATTACTTTTGTATTAGTTATTTAAATCATATATTTTAAATAATCAAGATTAGCCCCTATACTATAATTTTAACATAATATAATGAGATTATTATATAAAATATAATATAAATTTGCATTAGTCGTTTAAATTTTTTACTGATATCAATAGTTATTCTAGTATTTATAATTTCTTTAATGGGCATAAATTCTAAACTTATTTTATCAAATAAAGTTCCATATTTATTAATAGAAACGGAAACCTATTATATGAGTGATAGAATTTTTTTTACGAATTATCTAAATATTATCAATAATTGAAGTACTTATACTACATTTCATCTGTTTTAAAGATTAGCATTTAACTACGCTTTGTTTCTAAGTTAGATAAATTCTTAGTCATACAATGTTAACAAAAAAACTTGTTAAATGTAATTTCTGATTAGTACTATGAACATGATAGATTAAAATATTATGAATATATAATTAATTTTTTAAAACGAAAACATTGAAAGTACATATTAATATTTATATTAAATTAAGAATCAAGTATCTTAAATGAATCATAAAGATTATTTCACTCGTCATTATATAAATATCTCGTTAATCGTATAAAGTAATATTAATTTATTTTTTTGAGAAAATATTAAAATGTTAATATAACTTACGTATATATATCATTAAGGGTTTTAATACTTGCTTTTTTAAAAATCGAAGTACACTAATTAAATAAAATCAGATATATATTACAAAGAAATAAAGTATTTTATTCTAAAAGCAAATCTTTAATTTTAGATGTATTTGATGAACTAACAAGACATTAATCGCAGAACAAATTTATTAAATTGTTTGTGACTGAAAAGGACAATATTGTGTTATGAAACTTATTTTTAAGAAGGTATTAGTAGCGTTTTATTTAACTCATCTAAATTCTTAGAATAAATCCTTGTTCCTTAATTATACAATATGAAAATTATGTTTCTATTGTAATCCTATATTGATAGATATTTGATTGTCATCAAGGATTTCTACACGACACAGAACCAACTTAGTAAGGTGTGTCTCTTGAAGAAGACACATGACGAAAAACCCTTGATTCTTCCCATACATCGCGTCTGTCGGTTCATTACCTCTCACCATGTGATCAGAATAACGATCATTCACGTGGTTACGCAACGACTGTGGGGTTAGGTTGGCAGAGTGGATAATTAATAAGTTTATAACTAACATCACCCAACCTGCCCTGCTTCAGGTAAGCATGACATGTAGTATGTTCAGTTTAGCGTTACTTTTATAAATTACTACATCTCTAAGATTGAGAAGTCACTAATAAATCTTTTAGAGGGTACATTAAAAGAAAAGTTGCTCTTTCAGTACTGAATTACCTTGATATGCATACTGCTGAACAAATAGTAACACAACTGTCTTGCCCGGCTGTCCGCTGTCACAGTCCACCTTTTATGTCGAGGATTACCAACCTTAAGATCAACATGAGAAAAATCCCGGGTGTCTAGAAATGGGTGGTTGCCGTGAGGGGACAATTGGCTAATAATGCGTGTAAAGTCAGCATGACGGTATCCGTTTAATGAAACCACTTGTGATCTTGTGATGCATATTGATATCCATCATTACCCGTATTAATATTGATCTTCACACTACAAGAGTGTTAAGCTGCTATAGTGAGTCCTCGTGCGTCGAAAATGTAGGACCAATTAAATTTAAATCACGATGTAACTCTACAACGTGACTTCTAGGTCTCCAAAATAAAACGCCTATGAAGGAATTCGTTCTTAATGTTACTAATACTAATGTCGCTTTCAGTAGTAAGTAAGTTAACAAATCTGTATAACCTAACAAACTTAACACCTCTGTCTCACGTGGACAAGATCCCCTCGTTACGAACAATGGTTAATAAATGGTAAATAACGAAGAGCATAGCAATTTCAGATAGATATAAATGCAAGGAAAACAAAGAATTTGTAAATTTGGGGATTGAGCCGCTTGTTGAGCGGCCATGGTTAGGCCCCTAGGTACAGATGGTAGAGAGTACGGTGAGCCTTCTGCGATTGCATGCCGATCGTTCGAGCCTCATCGCGACGGGGAGTCTGGCCCGTAAAGGAGGCCACCCGGAGACGAGCACTGCTGGGCTGAATTTCATATTGACTCTCAATCCTGCGTCGCGGCATGCAAGAACGGCCCAGGCCTGATCAGGGCTGCCGGCCCTGCCCGACGGGTATCGTCAACCTTAACTGGTAGTGCAGTTCGGGCGTCCGCCGAGCAGGGCCGAGGTGGTAGGGCGGGGGCATCGCCGGCTCAGGCAACTTGGGTTTCCGGTCTTTATGATGTCCCTCTCGATCCTACCATGAGTCGCACGGCCGACTGCCGGTGCAGGACACGCGAGTCCCAAAGTATCAGCGAACGGGGCATAACTGGGCCCCTATTCGCGTGCACGTCCGGTTATAGAGCCCAGGAGGGCCCCAGCTGCGCTGCGAAACGAATCCGGGCTTGCCGCCATGCAACGCCCTCGAGTACAAAACTCTGCTAGTCCCACTCTCGTCGCGTACGTCGCAGTGGGGGTACGGAGCCCTCGCCTCCCCGTTCAGACCGGCGACCGTGGTGAGTCATGACCGCGGGCGCGGGAAAGCAGCGTATGTCTGCACCTGGGGCGCTCAGCAGTGGGAAGCACGGTACTAGTTGAGCTGTGGGCGATTGCAGGCCCTGGAGAGGGCCTCTCGGAGTCGCATGCTGGTGTGGAACTGGGGGCGGTCCATCGGCCGTGCGGATGTTGCCCGGGGCGTCTAGAATCCATACTGCTGTTCCGAACGCTGCTACTTTTCAACCGAACCTCGCTCCCACCGCCATCGGCGGCCAAAACGTCAACTCCCCCGTCATTATTGTGGTTACCCTGCTCTGGCGAAACGACAGCTACCGGGATCGTTGTTGCCATTCTCGTGCGTGGCTTGGGCCGCACTGCTAACAACCGGCAGTGCCGTTGCTGCCCCAATTGGACTCTACTGCCGCTTGGAGGCGGGGCGCCGCGCGGGAGCACACGCCGTAAGCCGGCGGCACAGCGGCCACGCACGGCGGCGGCGTGTGTATGGGCGACTTAATTCAGTGTCTAGGGTGCAGGTATCGCTAGCGACTCCGAGGGCCGCCCCGCAAGGCCGGCCGACGCGGCCTACGTGGGAGGTTCCTTTCTTGGTGCGCGGGGCCGGCAGGCCCTATCGGCCGCGCGGCGAGCCGAACCCGGAGTTTGCTCGTCCGGCGTTGCACGGCGCGGGCGCGCGGGGGCGCCCCTCGGGTGTGGGCCGACCCCGGCGGGTTCGCGGCGGTTCGGGGGCGGCCTGTCCGCGCTGTGCTCGGGGGGAAGGGCCCGCGCGTCCTGTGTGCGCCCCGGTGGGTTCGCAGCCCTGCCCCCCCGGTGTCCGTCGCCGAGCGGCCCCTTCGCGGGCTCCTCCGTGAACGCGGGGGCGGGGCAGCCCGGCGCCCGACGCCGGGCGGTCCGCGCAGGCAGCAAGGCCCCGGGTGGCGGGCGAGTCGGCTGCCACGGACGGCTACCGCGGTTCGCCGGTGCGCGGACGGCGGTCCCGTACCGGCAGCCCCAGCCGAGACGCGGCTGTGGGGGTGGCGGTGTGGCTCGCGAGCGTGCGCCCCGCAGGCGCCCCGAGGCCGTCGCTGGTGGCCGGATCCTCCCACAGCCGCGGCGCCGCGCGCGTCCGGTACGGCGCCGTGCCGTGGCCTTGGTGCGACCCGGACCGGGAGCGGGCCCCGACAGGGGCCGATGCGGACAGGGCCCGCTCGCGGCCCCCACCCGCAACTTGGGTCTCCCTAAACTCCATGTGAGCGGGGGGCGCGGGGGCGGACCCGGGACGGGGGAGCTCCGGTGGCCCGCGGGGCGCCCGCCGGGGGTGGGCGGACTGTGCGCCGCGCAGCGCCAAGGCACGTTGAAGCCCGGCTGGCGCTCTGACCGGGCCCGTGCGCTCCCCAGCCTGTCCAGGCCCTCCGCACAG     
F       TTATATTATCAGATTACTTTTGTATTATCTATTTAAAGAATATATTTAAAGTAATCAAGATAAGCCTCTATTCTAGAACTTTAGGATTATATAATGAGATTATTATATAAAAAATTATATAAATTTGCATTAGACGTTCAAATTTTTTATTGATATCAATAGATATTCTTGTATCTATAATTTCTTTAATGGGCGTCAATTTTAAACATAAATTATAAAATTAAGTGCCATATTTGTTAATAGAAAAAGAAACCTATTATATGAGTTATAGAATTTTATGTACGAAATATCTAAATAAAATCAATAACTGAAGTACTTATACAAAATTTCATGTGTTCTATAGATTAGCTTTAAACTACGCATTGTTTCTAAGATCGAAAAATTCTTAGTCATACAATGCTAACATAATTACTTATAAAATGTAATTACTGATTAGTACTATGAAGATTATAGATTAAATAATTATGATTATATAATTAATTTTTAAAAATGAAAAAATTGAATGTACATATTAATATTTATATTAAATTTAGTAGCAAGTATCATTAATGTATCAAAAAGATTATATCACTCGTCTTTATAAACCTATCACATTTATAGTATCATGTTATATTAATTTATTTATTTGAGAAATAAATAAAAAGATAAAACAGCTTACGAATATATATAATTAAGGGTTTTAATACTTGCTTTTTTTAAAATCGAAGTACTCTATTGAAATAAAATATGATATATATTACAAAGAGATAAAGCACTTCAATCTAAAAGCAAATCTTAAATACTAGAAATATTTGATGAACTAACAAGACATTAGTCTCAGAACATATATATTAAAATTTCTGTGTTTAAGAAGGACTACATTGTTTTATGAAACATATTTTTAAAAAGTAATTATCAGCTATTTATTTAACTCGTCTTAAGTCTTAGAATAAATTCGAGTTCCATAATTATACAGTATAAAAATTATGATTCTATTGTAATCCTATATTGTAAGATATTTGATTGTCATCAGGGTTTTCTACAAGCCACAGAACCAACTTTGTAAGGTGTGTGACATGAACAAATCTGATCACGAAAAACCCATGATTGTTCCGATACATCACGATTGTCGGTTCATGACTGCTCACTGTGTGATCAGATTAACGATACATTACGTGGTTACGCAACGAGTGTGGGGTTAGAGGGACAGAGTGGATAATTAATAAGTTTATAACTAACATCCCCTATAGTTCCATACATTTGGTAAGCAGGATATGTTGTATGTTCTGTCGAGCCTTACTTTTATCAACTCCAACATGTCTAAGATTGAAAAGTCAATAATAAAACTTTTAGAGGGTTCCTTAGAAGAAAAGCTGCTCTTTCAGTACTTAATCACCTTGTTATGGATAATGCTGAACTTAAAGTCACACCACTGTCCTGCGCGTCTGTGCGCTGTCACAGTCTACCTTTTATGTAGTGGTTTACCAACGGTATGATCGACATAAGAAAAATATCGGGTGTCTAGATATGCAGGGTTGCCGTGAGGGTACGATTGGCGAATAATGCGAGTAAAGTCAGCAAGACGGTATCCGTTGGAATTAGACACTTGTGATCTTGTGGCGCAGAGTGATCTGCCTCATTACCCGTATTAACATTGTTCTTCACACTACATGAGTGTTGTGCTACTATAGTGAGTCCTCGTGCGTCGAAAATGTAGGACCAATTAAATTTTAATCAGTATCTAAATCTACAACGTGACTTCTAGGTCTCCATATTAAAACGTCTATCATGGAATTCATTCTTAATTTTACAAATACTATTGTCGCTTTCCGAAGTAGGTAAGTTAACGGATATCAATAACCTAACAAACTTTACACCTCTGTCTCACGTGGCCACGTTCACATCGTTACGATGAATGGTTAAATGATGGTAAATACCTAAGACGATAGCAATTCCACATAGATATAATTGCAAGGAAAATAAATAATTTGTAAAATTGGACATTACGGCGCTTGTAGATCGTCCATGGTTAGGCCCCTAGGTACGGCTGGTAGAGAGGACGGTCAGCCTTACGCGATTGCACGCCGATCGTTCGAGCCTCATCGCATCCCGGAGTCTGGCCCGTAAAGGAGACGAACCGGAGACGAGCAATGCTGGGCCGAATTTCATATTGATTCTCAATCCCGCCTCGCCGCATGCAAGCACGGCCCAAAAGTGATCCGGGCTGGCGGCCCTGCCCAACGAGTATCGTCAACCTTTACTGGGAGTGCAGTTCGGGCGGCCGCGGAGCAGTGCCGAGGTGGCAGGGCCGGGGCATCGCCGGCTCAGGCCAATTGGGTTTCCGGTCCCTGTAATGTCCCTTTCGATCCTACCATGCGTCGCAAGGCGGGCTGCCGGTGCAGAACTCTCGAGTACCAACGAATCGGTGAAGGGGGCATAACTGGGCGCCTATTTGCGTGCACGTCCGCTTATAGAGCCCAGGCGGGCCCCAGCTTCGCTGCGACACGAATCCGGGTTTGCCGCCATGTAACGCACTCGAGTACAAAGCTCGGCTCGACCGACTTGCGTCGGGTACGCCGCAGTGGCGGTACGGAGCCCTCGCCTCCCTGTTCAGACCGGCGCGCTTGCTGGGTCATGACCTCGCGCGCCGTTACGCAGCGTATGTCCGGACCAGAGGCGCTCAGCAGTGGGAAGCCCGGTACGAGTTGAGCTGTGGGCCTTTGGAGGCCCTGGAGAGGGCCTCTGGGATCCGCATGCGTGTGTGGAACTGGGGGCGATCCTGCGGACGGGCGGATGTTGGCCGGGGCGTATAGAATCCATACTGCTGTTCCGAACGCAGGGTCTTTTCAACCGAACGTCGAGCCCAACGCCATCGGGGCCGAAAACGTCAACTCCCCCTTTATTAGTGTGGCTATCGTCGTCTGGGGAAATGACAGCTACAGGGATCGTTGTTGCCATTCTCGGGCGTGGCTTGGGACGCACTGCTCACAACGGCCAGTGCCCTTGCTGCCGCAATTGGACTCTACTGCCGCTTGCAGGCGGGGCGCCGCGCGTGCGCACACGCCCTCAGCCGGCGGCACAGTGGCCACGCGCCGCTGGGGAGTGTGCAGGGGCCACTTAATTCGGTGTCTAGGCTGCAGGTATCGGTAGCGACTACGAGGGTCGCCCCGCAAGCCCGGCCGACGCGGCCTACCGGGGAGGTTCCTCTGCTGGTCCGGGGGTCTGTCCGGCCCTATCGGCCGCGCGGCGCGCCGAACCCGTAGTTTGCTGGCCCGCCGTGGCAGGGCTCTGGCGCGCAGCGGCGCCTCTCGGGTGTGGCCCGGCCCCGGCGGGTTCGCGGCGCTTCGGAGGCGGCCTGTCCCCGCTGTGCTCGGGGGCCAGGGCCCGCCCGTCCTTTGTGCGCCCCGGTGGGTTCGCAGCCGTGCTCCCCTGGTGCCCGTCGGGGAGGGGCCCTTTCGCGGGCTCCTCTGTGAACGCCGGGGCGCGGGAGCCCTGCGCCCGACCCCACGCGGTCCGCGCAGGCAGCACGGCCCCGGGGGGCCGGGGAGGGCGCTGCCACGGGCGGCTACACTCGGTCGCCGGCGCGCGGACGGCGATCCCGAACGGGCAGCCCAAGCCCGGAGGCGCCGGTGGGGGTGGCGGTGTGGCTCGCGAGCGCGCTCCGCGCACGCGCCCCTAGGCCGTCGCTGTTGGCCGGATACTCCCACGGCCGCGGCCCCGCGCGCGTCCGGGACGGCGGCGTGCCGTGGCCTTGGTGCGACCGGGAGGGGGAGTGGGCCCCCGCGGGGGCCCATGCGGAGAGGGCCCCGGCGAGGCCCGCACCCGCAACTCTGGTCTCCCTAAACTGCATGTTAGCGGACAGCGAGGGGGCTGCCCCGGGACTGGCGAGCTCCGGTGTCCCCCGGGGCGCCCGCGGGGCGTGAGCGGACTGTGCGCCGCGCAAAGCCAGGGCCCGTTGAAGCCCGGCTGGCGCTGTGGCCGTGCCCGTGCGCTCCCCACACTGGGCAGGACCTCCGCAAAG     
E       CTATATTATCTGAGTACTTTTGTATTATTTTTTTAAATCAAATATTTAAAATAATCAAGTTTAGCCCCTAATCTATATATTGAGGATAATATAATGAGATTATTATATAAAATATTATATAAATTTGCATTAGCCGTTTAAATTTTTTATTGATACCAATAGGTATTATTGTAGGTATAATTTCTTTAATGGGCTTCATTACCAAACTTAATTTATAAAATAAAGTCCTATATTTTTTAATAGAAACGGAAAACTATTAAATGAGTAATAGAATTTTATGTACGGCGGATCTAAATAGAATCAATCATTGAAGTACTTATACAAAATTTCATCAGCTTTAAAGATTAGCTTTAAACTAATCTTTGTTTCAAAGTTAAACAAATTCTTAGTCGTACAATGTTAACATAAATACTTATAAAATGTTATTTCTGATTAGTACTATGATAATTACAGATCAAAATATTATGACTATATAATTAAGTTTTTAAAAGAAAATCATTTATAGGACATATTAATATTTTTATTAAATTCATAAGCAAGTATCTTTAATGAAAAAAAAAGATTATTGCACTCATCTTTATAAACCTATCATTTTTATAGTATAAAATTATATTAAGTTATTTATTTTATAAAAAAATAAAAAGATAAAATAGCTTACGAATATATATCTTTAAGGGTTTTAATACTTGCTTATTTTAAAATCAATGTACTCTATTTAAATAAAATAAGATACATATTACAAAGAAATAAAGCACTTCAATGTAAAAGCAAATCTTTAATATTAGAAATATTTGAGGAACTAACAAGACATTATTCTCAGAACATATTTAGTAAAATGTTTGTGGTTGAGAAGGAAAACATTGTATTATGAAACCTTTTTTTAAAAAGGTATTATCAGCTTTTTATTTTACTGGTCTAAATACATAGAATAAATACATTTTCCATAATTATACAATATGAAAATTTTGATTCTATTGTAAACCTATATTGTAAGATATTTGATTGTCATCAGGGATTACTAGAAGTCACATAACCAACTTTGTAAGGTGTGTGACTTGAGAAAATCAAATGACGAAAAACCCATGATTCTACCAGTACATCGCGAATGTCGGTTCCTGACTACTCACCATGTGATCAGTCTAACGAGAAATTACGTGGTTACGCAAGGATTGTGGGGTTAGATCGACAGAGCGGATAATTAGTAAGTTTATAACTAACATCATCCAAAGTTCCCTTCATTAGGTATGCATGATATGTTTTATGTTAAATCGAGCGTTACTTTTATTAACTATAGCATCTCTAAGATTGTGAATTCAATGATAAAACTTTTAGAGGGTTTCTTAAAACACAAGCTTCTCTTTCAGTTCTTAATCACCTTGATAAGAATAGTGCAGAAGAAAAAATAACTTCACTGTCCTGCCCGTCTGTTCGCTGTAATAGTCCACCTTTTGTGCAGTGGATCACCAACCTTAGGATCGAACTAAGAAAAATCTCGCGTGTCTAGATCTGGGGGGTTGCCGTGAGGGTACTATTGGCTAATAATGCGACTAAGGTCAGCATGACGGTATTCGTTGAGTGTAAGCACTTGTGATCTTGTGCTGCATAGTGATCTCCATCATTTCGCGTATGAATATTGTTCTGCACACTACACGAGTGAAAAGATACTATAGTGAGCCCTCGTGCCTCGAAAATGTAGGACCAATTGAATTTATATTCGGATCTAAATCTACAACGTGACTTCTAGGTCTCCATACTAAAATGCCTATCAAGGAATTCATTCTTAATTTTACAAATACTATTGTCGCTTTCCGAAGTACGTAAGTTAACGTATCATAATAACCCAACAAACTCAACACCTCTGTCTCACGTGGCCAAGATCCCTTCGTTACGATCAATGGTTAATTTATGGTAAATACCTAAGACTATAGCAATTCCATATAGATATAAATTCAAGCAAAATAAAAAATTTGTAGATTTCGGCATTACGCCGCTTGTAGATCGGCCATGGTTAGGCCCCTAGGTACGGCTGGTAGAGAGGACGGTCAGCCTTATGCGATTGCACGCCGATCTTTTGAGCCTCATCGGTTCCCGGAGTCTGGCCCGTAAAAGCGGCGACCCGGAGAAGAGCAATGCAGGGCCGAATTACATATTGATTGTCAAGCGTACCTCGACGCATGCAATCACGGCCCAAGAGGGATCGGGGCTAGCCGCCCTGCCCCACGGGTATCGTCAACCTCTACTGGGATTGCAGTTCGGGCGGCCGCCGAGGAGTGCCTAGGTGGTAGGGCGGGGGCATCGCCGGCTCAGGCCACTTGGGTTTCCGGTATCTATAATCTCCCTCTCGATCCTAGCATGCGTCGCAAGGCCGACTGCCGGTGCAGGACACGCGAGTCCCTAAGAATCGGAGCAGGGGGCATAACTGGGCCCCTATTGGCGTGCACCTCCGGTTGTAGAGCCCAGGCGGGCCCCAGCTTCGCTGTGACACGAATCCGGGCGTGCCGCCATGCAACGCGCTCGAGTCCAGATATCGGCTCGACCGATTGTCGTCGGGTGCGTCGCAGTGGCGGTACGGAGTCCTCGCCCGCCCGTTCAGCCCGGCGCGCTTGGTGAGTCTTGACCCCGTGCGCTGGTACCCAACGTATGTCCACACGTGGGGCGCTCAGCAGTCGGAAGCCTGGTACTAGTGGAGCTGTGGGCCTTTGAAGGCCCTTGAGAGTGCCTCTGGGAGTCGGATGCGGGTGTGGAACTGGGGGCGTTCCAGCGGACGGGCGCATGTTGGCCGGGGCCTATAGAATCGATACTGCTACTCCGAACGCTCATACTTCACAACGGAACCTTGATCCCAACGCCATCGGCGCCGAAAACGTCACCTCCCCCGCTATTATTGTGGCCATCGTGTTCTCGCAAAATGACAACTACGGGGATCGTTGTTGCCATTCTCGCGCGTGGCTTGGGACACACAGCTCACAACCAGCAGTGCCCTTGCTGCGCCAATTGGCCTCTACTGCCGCTTCCAGGCGGCGCCCCGCGCGTGCGCACACGCCCTCAGCCGGCCGCACAGCGGCCACGCGCGGCTGCGGAGTGTGCATGGGCCACTTAATTCCGTGTCTAGGCTGCAGGTATGGCTCGCGACTGCGAGGGACGCCCAGCAAGCCAGGCCGACGCGGCCTACCTGGGAGGTTCCTTTGCTGGTCCGGGGGGCGGTCCGGCCCTATCGGCCGCGCGGCGCGCCAAACCCGGAGTTTGGTGGACCGCCGGGGCAGGGCGCGGGCGCGCGGCGGCGCCTCTCGGGTCTGGCCCGGCCCCGGCGGGTTCGCGTCGCTTCGGCGTCGTGCTATCCGCGCTGTGCTCGGGGGCCAGGGCCCGCCCGTCCTTTGCGCGCCTCGGTGGGTTCGCAGCCCTGCTCCCCAGGTGGCCGTCGCCGAGCGGCCCCTGAGTGGGCTCCTACGTGGACGCGGGGGCGGGGAAGCCCGGCGCCCGACGCCAGGCGCTCCGCGCAGGCGCCAGGGCCCCGGGGGGCGGGGGAGGGGGCTGCCACGCCCGGCTACGGTGGGTCGGCCGTGCGCGGACGGCGGTCCCGACCCGGCAGCCCAAGGCCCGACGCGGCGGTGGGGGTGGCGGTGTGGCTCGCGAGCGGGGGCCGCGCAGACGCCCCTAGGCCGTCGCTGTTGACCGGAGACACCCACAGCGGGGGCCCCGCGCGCGTCCGGTACGGCGGCGTGGCGTGGCCTTGGTGTGCCGCGGAGCGGGAGCGGGCCCCGACGGGGGCCCATGCGGAGAGGGCCCGGGCGGGGCCCCCACCCGCAACTTTGCTCTCCCTAAACTCTATGCTAGCGGGCCGCGAGGGCGCCGCCCCGGGACGGGCGAGCTCCGGTGGCCCCCCGGGCGCCCTCGGGGCGTGAGAGGACTGTGCGCCGAGCACGGCTAAGCCCGCTTGAAGCCCGGCTGGCGCTCTGACCGTGCACGTGCGCTCCCCAGCCTCCGTAGGGCCTCCGCATGG     
D       CTATAATATCTGACTACGTTTGTATTTTATATTTAAATCATATATTCAAAGTAATCAAGATTAGCCTCTATTCTATAACTTTAGGATCATATTACGAAATAATAATATAAATTATTATCTATATTTGCATTAGACGTTTAAATTTTTTATTGATATCAATAGGAATTATTGTATTTATAGTTTCATTAATGGGCGTGAATTCTAATCTTAAATTATCAAATAAAGTGCCATATTTTTTAATAGAAAAGAAAAACTATTACAAGAGTACTAGAATTTTTTGTACGGAAGTTCTAAATTGAATCAATAATTGAAGTACTTCTACAAAATTTCATCTGGTCTAAAGTTTAGCTTTAAACTATTCTTTGTTTCAAAGCTAGACAATTTCTTAGTCATACAATGTTAACAGAAATACTTTTTAAATTTAATTTATGATTAGTACTATGAAAATTTTAGATAAAAATATTATGACAATATAATTAATTTTTTAAAACGAATTCATTGTTAGTAAATATTAATAATTGTATTAAATTAATTAGCAAGAATCTTTAATGAATCAAAAAGATTATTGCACTCGTCTTTATAAACGTATCACTTTTATAGTATAAAGTTATATTAATTTATTTATTTCATATAACAATAAAAGGTTAAAACAGCTTACGAATATATATCTTTAAGGGTTTTAATACTTGCTTTTTTTAAATTCGAAGTACTCTTTTTAAATAAAATATGATATATGTTATAAAGAAATAAAGCACTTCTATCTAAATGCAAATCATTTATATTAGACATATTTGATGAACTAACAAGACATTAATAACAGAACATATTTGTTAAAATATTTGTGACTGATAAGGACAACATTGCATTATGAAACATATTCTTAAAAAGGTTTTATCAGCTTTTTATTTAACTGATCTAAAATATTAGAATAAATACATGTTCCATAATTTTACACTATAAAAATTATGATTATATTTTAATCCTATATTGTAGGATAGTTGATTGTCATCAAGGATTTCTACAAGTAACAGAAGCAAGTTTGTAACGTGTGTTACGTGAAGAATTCAAATGACGAAAAACCCATGATTCTGCCTACACATCGCGATTATCGGTTCGGGACCCCTCACAATGTGAACAGACTATCGCTAAATTACGTGGTTACACAACGGGGGTGGGGTGAGATAGACAGAGCGGATAATCAATAAGTTTATAACTAACATCATCCAACATTCCCTACATTAGGTAAGCATGATATGTTGTATGTTCAGTCGAGCTTTACTTTTATTAACTAAAACATCTCTAATATTCAGAAGTCATTTATAAAACTTTTAGAGGGTTCCTTAGAGGAAAAGAAACTCTTTCAGTACTTAATAACCTTGATAAGAATAATGCTGAACCAAAACTTACTATACTGTCCTGCACGACTGTTCGCTGTTACAGTCCACCTTTTATGCAGCGAATCACCAACGTTATGATAGTCATAATAAAAATCTCGTGTGTCTAGATATGGGGGGATGCCGTGAGGGTGCAAATGGCTAATACTGCGAGTAATGGTAGCATGAGGGTATCCGTTGAGTGGAGGTACTTGTGATCCTGTGCTGCATATTGATCTCCATCATTACGCGTTTTAATATTGGTCTTCACACTACACGAGTGTTTGGCTACTAAAGTGAGTCCTCGTGCGTCGAAAATCTAGGAGCAATTAAATTTTCATCAGTTTCTAAATCTACAACGTCACTTCTAGGTCACCAGACTAAAACGACCATCAAGGAATTCATTATTAATTTTCCAAATACTATTGTCACTTTCCGAAGTTAGTAAGTTAACCTATCACGATCACCTAACAAACGTAAGACCATTGTCTCACGTGGCGAAGTTCACTTCGTTTACAGCAATGGTTAATCGTTGGTAAATACGTAAGCATATAGCAATTCCATATAGATATAAATACAAGGAATATAAAGAATTTGTAAATTTGGTCATACAGAGGCTTGAGGAGCGTCCATGGTTAGGCCCCTAGGTACGGCTGGTAGAGAGGACGGTAAGCCTTGTGCGATTGCAGGCCGATAGTTTGAGCCTCATCGCTTCCCGGACTAGGTCCCGTAAAGGAGGCCACACGGAGACGAGCAAAGCTGGGCCGAATTACATATTGAATCTCAACCGTGCCTCGGCGCATGCAAGCACGGCCCAAAAGAGATCCGGCCTGTCGGCCCTGCCCGACGTGTATCGTCAACCTTTACTTGGAGTGCAGTTCGGGCGGCCGGCGAGGAGTGCCGCGGTGGTAGGGCGGGGGCATAGCCGGCTCAGGCAACTTGGGTTTCCGGTGCCTATAATGCCGGTCTCGATCCTACCATGCGTCGTACGGCCGACTGCCGGTGCACGACCTTCGGGTTCCAAAGAATCAGCGAAGGGGGCACAACTGGGCCCCTCTTCGCGTGCACGTCCGTTTGTAGAGCCCAGGCGTGCCCCAGCTACGCTGCGAAAGGAATCCGGGCGTGCCGCCATGTAACGCACTCGAGTCCAGAGCTCCGGTCGACCGACTATGGTCGGGTACGAGGCAGTGGCGGTACGGAGTCCTCGCCCCCCCGTTCAGACCGGCGCGCGTGGTGAATCATGCCCTCGTGCGCTGGTAAGCAGCGTATGTCCGCACCTGGGGGGCTCAGCAGTGGGAAGCCCGGTACTAGTTCAGCTGTGGTCGTTTGAAGGCCCTTGAGACGGCCTCTGGGAGGCGCATGCGGGTGTCGGTCTGGGAGCGATCCAGCGGACCGGCGGATGTTGGCCGGGGCGTATAGAATCGATCCTGCTGTTTCGAACGCTGGTACCTTGCAACAGAACCTCGGACCCAGCGTCATCGGAGCCGAAAACGTCAGCTCCCCTGCTATTAGTGTGGCTATCGTGGTCTGGCGAAATGACAGCTACGGGGATCGTTGTTGCCGTTCTCGTGCGAGGCTTTGGACGCACCGCTCACAACCAGCAGTGCGGTTGCTGCCCGAATTGGACTCTACTGCCGCTTGCAGGCGGGGCCCCCCGCGTCGGGACACGCCCTCAGCCGGCCGCACAGCGGCCACGCGCCGCTGCGGAGTGTGCATGGGCCACGTAATTCCGTGTCCAGCCGGCAGGTATGGCTAGCGACTGCGACGGACACCCCGCAAGCCCGGCCCACGCGGCCTACCGGGGCGGTTCATGTCCTGGTCCGGGGGGCCGTCCGGCCCTATCGGCCGCGCGGCGCGGCAAACCCGGAGTTTGCTGGACCCCCGTAGCAGGGCGCGGGCGCGCGGCGGGGCCTCTCGGGTGTGGCCCGGCCCCGGCTGGTTCGCGGCGCTTCGGCGCCGGGCTTTCCGCGCCGTGCTCGGGGGTGAGCGCCCGCCCGGCCTTTGTGCGACCCGGTCGGCTCGCAGCCCTGCTCCCCCGATGCCCGTCGCCGAGCGGCCCCTTCGTGGGCTCCTCGGTGGACGCGGGGGCGGGGCAGCCCGGCGCCCGACCCCGGGCGGTCCGCGCAGGCACCAGGGCGCCCGGCGGCTGGCGAGGCGGCTGCCACGAGCGGCTACCTTGGATCGCCGGTGCGCGGACGGCGCTCCCGAACCGGCAGCCCAAGCCCGGACGCGGCAGGGGGGGTGGCGGTGTGGCTCGCGAGCGGGGGCCGCGCAGGAGCCCCGAGGGCGGCGCTGGTGGCCGGATCCTCCCACTGGGGCGGCCCCGGGCTCGTCCGGTACGGCGGCGTGCCGTGGCCTAGGTCCGAGCAGGACCGGCAGCGGGCCGCGGCGGGGGCCGATGCGGAGAGGGTCCGGGCGGGGCCCCCACCCGCAACTCGGCTCTCCCTAAACTCTATGTTAGCGGGCGGCGAGGGCGCCGCCCCGGGACGGGCGAGCTGCGGTGGCCCCCGGGGCGCCCGCGGGGCGTGGGCGTACTGGGCGCCGCGCACGGCCAAGGCCCGGTGAAGCCCGGCTGGCCCTCTGACCGTGCACGTGCGCTCCCCAGCCACCGCAGGCCCTCCGCAAGG     
C       CTATATTATCTGATTACGTTTGTATTATTTATTTAAATCATATATTTAAAGTAATAAAGATTAGCTACTATTCTATAACTATAGGATTAAATAAAGAGATAATAAGATAAAATATTATATAAATTTGCGTTAGTCGTATAAATTTTTAATTGATAGCAATAGGTATTATTGTATTTATAGTTTCTTTAATGGGCGTTAATTCTAAACTTAAGTTATCAAATAAAGCGCCTTTTTTTTTAATAGAAACGAAAACCTATTATATGAGTAATAGAATTTTTTGTACGGGATATCTAGATAGAATCAATAATTGAAGTACTTATACAAAATTTCATCTGTTCTAAAGTTAACCTTTAAACTAAGCTTTGTTTCAAAGGTTGTCAAATTCTTAGTCATACAATGTTAACATAAATACTTCTAAAATATAATTAGTGATTAGTACTATGAAAATTCTTGATTAAAATATTATGACTATATAATTAATTTTTTAAAATGAAAGCATTTATAGTAAATATTAATATTTGTATTAATTTCAAAAGCAAGAATCTTTAATGATTCAAAAAGATTATTTCTCTCGTCTTTATAAATCTATCACTATTAAAGTATCCAGTTATATTAATTTATATATTTGATAAAATAATAAAAAGTTAAAACTGCTTACGAATATATATATTTAATGGTTTTAATACTTGCTTTTTTGAAAATCGACTTCCTCTTTTAAAATAAATTAAGATAATTATTACAAAGAAATAAAGCACTTTAATCTTAAACAAAATCTTTTAGATTAGAAATATTTGATGAAATAACAAAACATTATTCTCAGAACATATTAATTAAAAGATATGTGGATGCGAAGGACAACATTGTATTATGAAACATATTTTTAAAACGGTTTAATCAGCTTTTTATTTAACTCATCTAAATTATTAGAATAAATTCATGATCCATAATTTGACAATATAAAAATTTTGATTATATTGTAATCCTATATTGTATGATATTTGATTGTCATCAAGGAGTACTACAAGTCACAGAATCAACTTTGTTAGGTGTGTCACTTGAATGATTCAAATGACGAAAAACCCATGATTCTGCCCATACATCGCGATTGTCGCTTCATGACTGCTCACCATGTGATCAGACTAACGATACATTAAGTGGTAACGCGACGAGGGTGGGGTTAGATAGACAAACCGGATAATTAATAAGTTTATAACTAACATCACCCAGGGTGCCCTTAACTAGGTAAGCATGATATGTTGTGTGTTCAGTCGAGCGTTACTTCTATGAACAACAGCATCTCTAAGATTCAGAACTTAGTAATAAAACTTTTAGGGGGTTCCATAGAACAAAAGAGTCTTTTTCAGTACTTAAACACCGTGATACGAAGAATGCTGAACTAAAACTGATAGCACTGTCATGTTCGACTGTTCGGTGACACAGTCCACCTTTTATGTAGTGGCTTACCAACGATAAAATAGACATAAGAAAAATTTCGGGTGTCAAGATATGGGGGGCTGCCGTGAGAGTACATTTGGCTAATAATGCGCGTAAGGTGAGCATGAGGGTATCCGTTCAGTGAAGCCACTTGTGAGCATGTGCTGCATAGTGATCCCCATCATTACCCGTATTAATATTTTTCTTCACACTACACGAGTGTTAAGCTACTATCGTGAGTCCTCGTGCATAGAAAATGTAGGACCAATTAAATTTTAATTAGTATCTAAATCTACAACGTGTCTTCTAGGTCTCCCAACTAAAACGCCTATTAAGGAATTCATTCTTAATATTCCAAATTCTATTGTCGCTTTCCGAAGTAAGTAAGTTAACGTATCACAATAACCTAACAAACTTAACACCTTTGTCTCACGTGGCAAAGTTCACTTCGTTACGAACAACGGTTAATTCATCGTAAATACTTATGACAATAGCAATTCCATATAGATATTATTTCCAGGTAAATGAAAAATTTGTAAATTTGGGCATGCCGTCGCTTATAGGCCGTCCATGATTATGCCCCTTGGTACGGCTGGTAGGGAGGACGGTGAGCCTTATGCGATTGCAGGCGGATCGCTTGAGCCTCAACGCCACCCGGAGTCTGGCCCGTAAGGGAGGCCACCCGGAGACGAGCAATGCTGGGCCGAATTACATATTAATTGTCAATCGTACATCGCCGCATGCAAACACGGCCCAAAAGTGAGCGGGGCTGGCGGCCCTGCCCGACGAGTATCGGCAACGTTTACTGGGAGTGCAGTTCGGGCGGCCGCCGAGGAGTGCCGCGGTGGTAGGGCGGGGGCATCGCCGGCTGAGGCAACTAGGGTATCCGGTACCTATAGTGTCCCTCTCGATCCTAACTTGCGTCGCAGGGCCGACTGCCGGTGCAGGACACTCTCGTCCCGAAGAATCAGTGAAGGTGACACAACTGTGCCCCCATTGGCGAGCACGTCCGGTTGTAGAGCGCAGACGGGCCCCAGCTACGCTGCTAAAGGAATCCGGGCTTGCCGCCATGTAACGCTCTCGAGTCCAGATATCCGCTCGACCTACTTTCGTCGGGTACGACGCTGTGGCGGTACGGAGTCCTCGTCCCCCCGTTCAGACCGGCGAGCCTGTTGGGTCATGTCCTCGAGCGCTGGTACGCAGCGCATGTCACCACTTGAGGGGCTCAGCAGTGGGAAGCCCGGTACTAGTTGAGCTGTGGGCCTTTGAAGGCCCTGGAAATGGCCGCTGCGAGGCGCATGCGGGTGTCGAACTGGGGGCGATCCTGCGGACGCGCGCGTGTTGGCCGGGGCGTATAGAATAGATACTGCTGTTCAGAACGCTGGTCCTTTTCAACCGAACGTCGACCCCAACGCCATCGGAGCCCAAAACGTCAACACCCCCTGTATTAATGTTGCAATCGTGGTATGGGGAAATGACAGCTACGGGGATCGTTGTTGCCATTCTGGTGCGAGGCTTGGGACGCACCGCTGACAACCTGCAGTGCCTTTGCTGCCCCAATGCGACTCTACTGGCGCTTGCAGGCGGGGCCCGGCGCGCGCGGACACGCCGTAAGCCGGCGGCACCGCGCCCACGCGCGGCTGCGGAGTGTGCATGGGCCAAGCAATTCCGTGTCTAGGGTGCAGGGATGGCTGGCGAGTGCGAGGGACGCCCCGCAAGACCGGCCGACACGGCCTACCGGGGAGGTTCCTCTCCGGCTCCGGGGGGCCGTCCGGCGCTATCGGCGGCGCGGCGCGGCCAAGCCGGAGTTTGCTGGACCGCCGTGGCAGGGCGGGGGCGCGCGGCGGCGCCCCCCGGGTGTGGCCCGGCCCCGGCCGGTTGGCGGCGCTTCGGGGGCCAGCTGTCCGCGCTGTGCTCGGGGGCCAGGGCCAGCCCGTCCTTGGAGCGCCCCGGTGGGCTCGGAGGCCTGCTCCCCCGGGGACCGTCGCCGAGGGGCCCATTCGTGGGCTCCTCCGTGGAGGCGGGGGCGAGGCAGCCCGGCGCCCGACGCCGGGCGGTCCGCGCAGGCACCAGGGCCCCGGGGGGCGGGCGAGGGGGGTGCCACGGACGGCTACCGTGGGTCGCCGGCGCGCCGCCGGCCGTCCGGAACTGGCCGCCCAAGCCGGGACGCGGCAGTGGCTGTGGCGGTCTGGCTCGGGAGGGGGGGCCGCGCCGGCGCCCCAAGGCACTCGCTCTTGGCCGGACACTGCCACCGCCGCGGCCCCGCACTCGTCCGGTACGGCGGCGTGCCGTGGCCTTTGTCCGACCCGGACGGGGAGCGGGCACCGACGGGGGCCGATGCGGCGAGGGCCGGTGCGGGGCGCCCACCCGCAACTTTGGTCTCCCTAAACTCTGTGTTAGCGGGCCGCGAGGGCGCCGCGCCGGGACGGGCGAGCTACGGTGGCGCCCGGGGCGCCCGCGAGGCGTCAGCGGACTGTGCGCCGCGCATGGCCATGGCCCGGTGACGCCCGGCTGGCGCTGTGACCGTGTACGTGCGCTCCCCCCCGTCCGCAGGCCCTTGGCAAGG     
B       CTATATTATCTGAATACTTTTGTATTAATTATTTTGATCATATATTTAAAGTAATCAAGTTTAGCTACTATTCTAAAAATATAGGATTATATAAAGAAATTATTATATAAAATATTATATAAATTTGCATTAGACGTAAAAATTTTTTATTGATAACATTAGGTATTATTGTAGAAATAGTTTCTTTAATGGGCCTGAATTCTAAACTTAATTTATCAAATAAAGAGCCATGTTTTTTATTAGAAAATAAAAACTATTAAAGGAGTAATAGAATTTTAAGTACGGGATATCTATATAGAATCAATTAGTGAAGTACTTATACAAAATTTCATCTGTTATAGGGTTTAGCTTTAAACTATGCTTTGTTTCAAAGTTTGACAAATTCTTAGTCATACAATGTTAACATAAATACTTTTAAAATGTAATTTCAGATTAGTTCTATGAAGATTAAAGATTAAAACATTATGACCATATAATTAAATTTTTAAAACGAAACCATTAAAAGTACATATTAATATTTTTATTAAATTCATAAGCAAGTATCTTTAATGATTCAAAAAAATTATTTCACTCGTCTTTATATACCTATCACTGTTATAGTATCAATTTATATTAATATATTTATTTTATCAAAAATTAAAAAGGTAAATCAACTTAAGAATATATATCTTTAAGGGTTTTAAAACTTGCTTGCTTAAAAATCGAAGTCCTCTTTTTAAATAAAATAAGAAATATCTTACAAAGAATTAAAGCACTTCAATCTAAAAGAAAATCATTTATATTAGAAATATTTGATGTACTAACAAGACATCATTCGCAGAACATATTTATAAAAAAATTTGTGCTTGATAAGGACAACATTGTAATATGAAACATCTTGTTAAAAAGGATTTATTAGCTTTTTATTTAACAGATCTAAATTCCAAGAATAACTACAAGTTCCATTATTTGACACTATAAAAATTATGATTGTATCGTAATCGGATATTGTAGGATATTTGATTGTCGTCAAGGATTTCTACAAGTCACCGAAGCAACTTCGTAAAGTGTGTGCCTTGGAGAATTCAAATCACGAAGAGCCCATGATTTTGACTATACATCGCGATTGTCGGTTCATGACTGCTCACCATGTGAACAGAGTAACGATACATAAAGTGGTTACGCGACGACTGTGGGGTTAGTCAGACAGAGCGGATAATTAATAAGTTTATAACTAACATACCCCAAAGTTCCTTAGTTTAGGCAAGCATGATATGTTGTATATTCAGTCAAGCGTTACTTTTATTAACCACGTCATCTCTAAAATTGAGAAGTCAATAATAAAAGTTTTAGTTGGTTCCTTAGATGAAAAGAGACTCTTTCAGTACTTAATCGCCTTGATACGAATAATGCTGAGCTCAGACTAACATCACTGTCAGGTCCGACTGTTCGATGTTACAGTCCACCTTTTATGTAGCGTATTACCAACGTTAGGATCGACATAAGAAAAATCTCGCGTGGCAAGATATGGGGGGTTGCCGCGAGGGTCCAATTGGCTAATAATGCGAGTAAGGTCAGCATGACGGTATCCTTTGCGTGCAGTCACTACTGATCTTGTGCTGCATAGTGATCACCATCATTACCCGTATTAATATTGATGTTCACACTACATGAGCGTGAAGCTACTATAATGAGTCCTCCTGCTTCGGAAATGTAGGAGCAATTAAATTATTATCAATATCTAAATCTACAACTAGACTTCTAGGTCTCCAGACTAAAACGCCTATTAAGGAATGCATACTTAATTTTCCAAATACTATTGTCGCTTTCCGAAGTAAGTAAGTTAACGTATTTAAATAACCTAACAAACTTAACACCTATGTCTCACGTGGCTATGATCTGGTCTTTACGAATAAAGGTTAATTCATGGTAAAAACCTATGACTTTAGCAATACCATATAGATAGAAATTCAAGGAAAATAAAGAATTTGTAAATTTCGGCATGATGCCGCTTGTAGTGCGAACATGGTTATGCCCCTAGGTACGGCTGGTAGAGAGCACGTTTAGACTTATGCGATTGCACGCCGAACCTTTGAGCCTCATCTCTTCCCGGAGTATCGCCCGTAATGGAGCCCCCCCTGAGACGAGCAATGCTGGGCCGAATTACATATTCTGTCTCAATCGTACCTCGCCGCATGCAAACACGGCCCAAAAGAGATCCGAGCTGGCGGCCCTGCCCGACGACTCTCCTCAACGTTTACTGGGAGTGCAGTTCGGGCGCCCGCTGAGGAGTACCCGGTTGGTAGGGCCCGGGCACCGCCGGCTCAGGCTACTTGGGTTACCGGTAATTATCCTGTCCCTCTCGATCCTACCATGCGTCGCAAGGCAGACTGCCGGTGCATGCCAATCGAGTGGCCGAGATGCAGGGAAGGTTCCACAACTGGGCCCCAATTAGCGTGCAGGTCCGGTTGTAGATCCCAGCCGAGCCGCAGCTTCGCTGCGAAACGAATCTGGGCAGGCCGCCATGTAACGCACTCGAGTCCGTATATCGGGTTCGCCGCCTGTCGTCGGGTACGCCGCAGTGGCGGTACGGAGTCCTCGCCCCCCTGTTCAGCCCGGCGCGCTTGGTGAGTCATGACCTCGCGCGTTGGTACGCACCGTATGTCTTGACCTGGGGCGCTCAGCAGTGGCAAGCCTGGTACTAGTTGAGTTGTGGGCCTTTGAAGGCCCTCGAGAGGGCCGCTCGGGGCCGCGTGCGGGTGTCGAACTGGGGGCGATCCAGCGGACGGGCGGATGTTGACCGGGGCGTATAGAATCCATACTGCTGTTCAGAACGCTGGTACTTTTCAACCCAACCTCGATTCCAACGCCTTCGGAGCCGAAAACGTCAACACCCCCGCTATTATTGTGGACATCGTGGGCTGGCGAAATGACAGCTACGGGAATCGTTGTTGCCATACATGGGCGAGGCTTGGGAAGCACTGCTTACAACCCGCAGTGAATTTGCTGCTGCAATTGGACTCTACTGCCGATTGCAGGCGGGGCACGGCCCGTGCGGACACGCCCTCAGCCGGCGGCACAGCCCCCACGCGCGGCTCCGGAATGTGCAGGGGCCCCGTAATCCCGTGTCTAGGCTGCAGGTATGGCTAGCGACTGCCAGGAACCCCCCGCAAGCCCGGGCGACGCGGCCTACTGGGGCGGTTCCTGTCCTGCTCCCGGGGGCCCTCCGGCCGCATCGGCCGCGCGGCGCACCCAAGCCGGAGTTTGCTGGACCTCCGTTGCAGGGCGCGGGCGCGCGGCGGCGCCTCTCGGGTCTGGCCCGGCCCCGACCGGTTCGCGCCGCTTCGGGGGCGGGCTTTCCGGGCTGTGCTCGGGGGCCAGGGCCCACCCGTCCTTTGTGCGACCCGGTAGGCTCGGAGCCCTGCTCCCCCGGTGCCCGTCGCCGAGCGGCCCCCTCGTGGGCTCCTCGGTGAACGCAGGGGCGGCGAAGCCCGGCGCCCGCCCCCGGGCGGTCCGGGCAGGCACCACGGCGCCCCGAGGCCGGAGAGGCGGCTGCCATGGGCGGCTACCCTGCGTCGCCGGTGCGCCGACGGCGCTCCGGAACCGGCAGCACGAGCCGGGACGCGGCAGTGGGGGTGGCGGTGTGCCTCGGGAGCGGAAGCCGCGCCGGCGCCCCTAGGCGGTCGCTGTTGCCGGGATGCTCCCACGGCCGCGGCCCCGCGCTCGTTCGGTACGGCGGCGTGCCGTGGCCTTGGTCCGACCCGGACCGGCAGGGGGCCCCGACCGGGGCCGATGCGGAGAGGGCCGGGGCGGGGCCCTCACCCGCAACTTTGCTCGCCCTAAACTCCATGGTAGCGGTACGCGGGGGCGCCGCCCCGGTACGGGCGAGCTCCGGTGGCCCGCGGGGCGCCCGCGAGGCGTGAGGGGACTGTGCGCCGCGCAGGGCCATGGCCCGGTGCAGCCCGGCTGGCGCTGTGACGGCGCACGTGCGCTCACCACCCTCAGCAGGCCCGCCGCAAGG     
A       CTATATTATCTGATTACGTTTGTATTAATTATTTAAATTATATATTTAAAGTAATCAAGTTTAGCTTCTATTCTATAACTATAGGATTATATAGTGAGAATATAAAATAAGATATTATATAAATGTGCATTAGTCGTGTAAATTTTTAATTGATAGCAGTAGCTATTATTGTATTTATAGTTTCTTTAATGGGCGTCAATTCTAAACCTAAATTATTAAATAAAGTGCCATAATTTTTAATAGAAACGAAAACCTATTATACGAGTAATAGAATTATGTTTACGGAATATCTAAATAGAATCAATAATTGAAGTACTTATACAAAATTCCATTTGTTCTAAAGTTTATCTTTAAACTATGCTTTGTTTCTAAGCTAGACAAATTCTTAGTCATACAATGTTAACATAAATACTTGTAAAATGTAATTTCTGATTAGTACTATGAAAATTAAAGATTAAATTATTATGACAATATAATTAAATTTTGAAAACGAAATCATTGATAGTACATATTAATATTTGTATTAAATTCAAAAGCAATTATCTTTAATGATTCAAAAAGATTATTACACTCGCCTTTATAAACCTATCACAGTGATAGTATCAAATTATATAAATTTAATTATTTGATAAAAAATTAAAATGTTAAAATAGCTTACGGATATTTATCTTTAAGGGTTTTAATATTTGCTTGTTTTAAAATCGAAGTACACTTGTTAAATAATATAAGATTTATATTACAAAGAAATAAACCACTTAGGTCCAAACGCAAATCTTTTATATTAGATATATTTGATGAACTAACAAGACATTATTCTCAGTACATATTTATTAAAATATTTGTGTTTGATAAGGACAACATTGTATTATGAAACATTTTTTTAAAAATTTTTTATCAGCTTTTTATTTAACAGATCTATATTCCTCGAATAAGTACATATTCCATAATTAGACACTATAAAAATTATGATTTTGTTGTAATCCTATATTGTAAGATATTTGATTGTCATCAGGGATTTCAACTATTCACAGAATCAACTTTGTACGGTGTGTGACTTGAAGAATTCAAATCACGAAAAACCCATGATTCTTCCTATACATCGCGATTGTCGTTTCCCGACAGCTCACCATGTGAACAGACTACCAAAACATTAAGTGGTTACGCGACGAGTGTGGGGTTAGAAAGTCAGAGCGGATGATAAATAAGTTTAAAACTAACATCACCCAATGTTCCCTATATAAGGTAAGCATGATATGTTGTATATTCAGTCAAGCGTTACTTTTATTAACTACACCATAACTAAGATTCAGAAGTCAATGATAAAATTTTTAGTGGGTGCGTTAGAAGAAAAGACACTCTTTCAGTATTTAATCACCCTGATATGAATAATGCTGAAAGCAAACTCGCATCACTGTCATGCCCGACAGTTCGCTGTAACAGTCCACCTTTTATGTAGTGGTTTACCAACGTTATGATCGACATAACAAAAATCTCGTGTGTCAAGATATGGGGGGTTGCCGGGAGGGTACAATTGGCTAATAATGCGAGTAAGGTCAGCATGACGGTATCCGTTGAGTGAATTCACTTGTGATCTTGTGATGCATAGTGATTTCCATCATTACACGTATTAATATTACTGTTCACACTACACGAGTGTTAAGTTAGTATAGTGAGTCCTCGTGCGTCGAAAATGTAGGAGCAATTAAATTTTGATCAGTATCTAAATCTACAACGAGACTTCTAGTTCTCCATACTAAAACGCCGATCAAGGAATTCATTTTTAATTTTCCAAATGCTATTGTCGCTTTCCGAAGTATGTAAGTTAACGTCTCTAAATAACCTAACAAACTTAACACCTCTGTCTCACGTGGACAAGTTCACATCGTTTCGAACAAAGGTTAATTCCTGGTAAATACCGATGACTATAGCAATAACATATAGATATAAATTCAAGGAAAATAAAAAATTTGTAAATTTCGGCATGACGCCGCTTGTGGAGCGGCCACGATTATGCCTCTAGGTACGGCTGGTAGAGAGTACGGTCAGCGTTATGCGATTGCACGCCGATCGTTTGAGCCTCATCGCTTCCCGGATTCTGGCCCGTAAAGCAGGCCACCCGGAGACGAGAAATGCTGGGCTGAATTACATATTCATTATCAATCGTACCTCGCCGCATGCAAGCACGTCCCAGAAGTGATCCGGGCTGGCGGCCCTGCCCCACGAGTCTCATCAACGTTTACTGAGCGTGCAGTTCGGGCGGCCGCCGAGGAGTGCCGCGGTGGTGGGGCGGCGGCTTCGCCGGCTCAGGCAACTGGGGTTTCCGGTAGCTATTATGGCCCTCTCGAACCTAACATGCGTCGCACGGCAGACTGCCGGTGCAGGACACCCGAGTCCCTAAGATTCAGCGAAGGTGTCACAACTGGGCCCCTAGTCCCGGGCATGTCCGGTTCTAGCGCCCAGCCGGGCCCCTGATCCGCTGCAAAAGGAATCGGGGCTTGCCGACATGTAACGCCCTCGAGTCCAGATCTCGGCTCGCCCGCCTTTCGTCGGGTCCGCCGCAGTGGCGGTACGGAGCCCTCGCCCCCCCGTTCAGACCGGCGCGCTAGGTGACTCGTGACCTCGTGCGCTGGCCCGCAGCGTATGTCCGCACCTGGGGCGCTCAGCAGTGGGAAGCCGGGTACTAGTTGAGCTGTGGGCCTTTGAAGGCCCTGGAGACGGCCTCTCGCATCCGCATGCGGGAGTCGAACTGGGGGGGATCCAGCGGACGGGCGGATGTTGTCCGGGACGTAAAGAATCCATACTGCTGTTCAGAACACTGGAACGTGTCAACGCAACCTCGATCCCAACGGCAACGGAGCCGAAAACGTCACCACCCCCGCTATTACTGTGGCCATCGTGGTCTGGCGAAATGACAGCTACCGGGATCGTTGTTGCCATACTCGTGCGCGGCTTCGGATGCACTGTTAACAACCTGCAGTGCCTTTGCTGCCCCAATTGGACTCTACTTCCGCTTGCAGGCGGGGCCCGGCCCGTGCGGACACGCCCTCAGCCGGCGGCACAGCGCCCACGCGCGGCTCCGGTGTCTGGACGGGCCACGTAATTTCGTATCTACGCTGCAGGTATGGCTCGCGACTGCCAAGGGCCCCCCGCAAGCCCGGCGGACGCGGCCTGCCGGGGAGGTTCCTTTGCTGGTCCGGGGGCCCGTCCTGCCCTATCGGCCGCGCGGCGCGCCCAACCCGGAGGTTGCTGGGGCGCCGCGGCACGGCGCGGGCGCGCGGCGGCGCCTCTCGGGTGTGCCCCGGCCCCGACCGGTTCGCGCCGCTTCGGGGGCGATCTTTCGGCGGTGTGCTCGGGGGCGAGGGCCCGGCCGTCCTTTGTGCGGCCCGGCGGGCTCGTAGCCCTGCTCGCCCGCTCCCCGTCGCCGAGCGGCCCCTTAGTGGGCTCCTGCGTGAACCCGGGGCCGGGGAAGCCCGGCGCCCGCCGACGGGCGGTCCGCGCAGACACCAGGGCGCCCGGCGGCCGATGAGGGGGCTTCCACGGGCGGCTACCCCGGGTCGCCGGTGGGCGGACGGCGCTCCCGAACCGGCAGCCCAAGCCCGAACGCGGCAGTGGGGGTGGCGGTGTGGCTCGGGAGCGCGGGCCACGCCGCCGCCCCTAGGGGCTCCCTGTTGCCCGGATCCTCCCACCGCGGCGGCCCCGCGCTCGTCGGGTACTGCGGCGTGCCGTGGCCTTGGTTCGGCCCGGACGGGGAGCGGGCCCCGGCGGGGGCCGATGCGGAGAGGGCCGGCGCGGGGCCCGCACCCGCAACTTCGGTCTCCCTAAACTCTATGATAGCGGCCTGCGAGGGCGCCGTCCCGGGACGGGGGAGCTACGGTGGCCCCCGGGGCGCCCGCGCTGCGTGAGCGGACTGCGCGCCGCGCAGGGCCAAGGCCCGGTGAAGGCCGGCTCGCGGTCTGACGGTGCACGTGCCCTCCCCAGCCTCCCCCGGCCCCCCGCACGG     
