# Supplementary material for: A simple method for data partitioning based on relative evolutionary rates
Source: PeerJ. 2018 Aug 28;6:e5498. doi: 10.7717/peerj.5498 (PMC6118207; doi:10.7717/peerj.5498)
Supplement: Data S1 — The datasets are provided in the PHYLIP format. [file peerj-06-5498-s002.zip › DataS2/AS1-9miss.phy]

17  4000
out     AGTAAATAAAAACAAAATTAAAATGTTTACTTGTCTATTATAATGTAATAATCGTTAATTCTAAACTATGATATTTAAGGACATAACGCTTAACTACATTTCTATTTTCTAACATAATCCACTTATAACAATATTAATTATAAAAAAGAATAAAATCACAGATGAATAAATTTGCAGATAATATTATTGCATATTATAATGATACTGTCTAGAATGTTGAGTGTCTGTAAGTAGTTGAGTATTTAATTTAATTTTTTAATTTAATTAAAATGATTATTAAAAAATAAATGATACGATGTAAATATCATATATAATACCTCAACTAAATTTGTTTAATTATATAAATATAAATTTATATGTACTAGTTAACCGTCCTAAAACAATATAAAATAGATTCATTTAATTTTTGTTCATATACTCAACTATAATAATTAATTTCACATTTTAAATGCTGGTTCTATTCTATATCGCAATATTTAATTTAAAGTAAAGCAAGTTCTATGAAGAAATTGATTTAATAGATGTAGAATATTCTAATGATCGAGTAATTAACGTTTTTAATTTATGTAAATAACTGCATACTATTTCTAATAATCTTAAAATTATAACCGAGCATTAAAAAAGTTAGCCGTTTTATTATCAAGTGTTACGTGATAATTAAGCAAGAGATATTTTATAATCATAAGAAAATACATAGTAAAGTGTTTATTGGATCTTATATATTTATCTTAATAGTTATCTCAATAAATAATATTTTTAAAGTCTTAATTTTTAGCATATGTTTACAATAGGAACCGTACTATATGTAACAATGTTGTAATTTACAAAAAACTAATTATATCATATAGTAAGTTTTTCATTAATTTATTGCCTCATAAGGAATATTATGCGAAACTTAATATTAATCTTATTATAAAATTTTATAGATAATTGTTGAGATTGAAAAATTTAAAATATAAGTATAATTCCATAACTGGTCATTTAAATAGATAGTTTCTTATATTCTAAAAACTGGCTAAAAACAGATAATGCAGGGCATTATTGTGAAGCATTAACCCGTAGAGGTATCTACCTGCACATGAAGTTTATTTACAAGATTAGTACTCTTAAGGTTCTTTGCATAGGCTTTTGAGTTATTCCTATACTACTTGTGTCCATAATCGTAATTCGGTCCATAAATGGATATAGTGTCATAACGCCTTTATCCAAACAAATGTATATTACTTCAAGAATCTTTGCGACGTTTAAAATGCTTACTTTTACCAGATTTCGCGTTAGCATGGCTCTAACCCCATACTAGGATGCTTTTTAAGTAATACCGAAAACTGACTCTTTCGGATTAGCTACTTCAAGGGAGCCGAGAACTACGACTCTGATGTAATTATATTTCACCAATGAATTTCTTACTACAATCCTAACATAGGGCACATCAGGCAGCGTCTCACTACGGCTTAGCGTAATCTTTCGTGGAAGTGTATGCCATGATGGTCACCGGCGTCCGCGTGTTTCTGCGCGTTAGAGTGTCGCAGCTGTTCGTTTAAGTACACATACTATGCGTTCAATCTGTAAAGAGTTGAGCAAGATACTTTTGTTTTATAGAGACCAACTGGATCATTTTTCGTATTAGGGTACGTAAAAATGGCGTCTCCCCAGCAGAGTACATCACGTAGATCTTTGAACCCTCAATTAGGAAAACGCTTCCATCCGCTGGTTCTACCCCACGTCTACTTGCCCTTAGTGAGAAACCTAAATGGTAATTCCCTAAGAGCGTACGGTGATGTGAAAACTAACTTGCTCCACCAGCTTACATTAGAAAGATTTAACAGCGTGCGGCAGCAGCTCTAGCTTCACTCAGGACATCTCAGCATAGAAAAGACTTATTTCGAGTGGCTAGGTAAAACCAATAGATAGTCTTAGATTGCACTTTGCTGAATTGAACTCATCTGACAACCCGTGATAATAAATTCTACAGTTAATGGATATGGAAACTTTGCAACCACCCGCAGAGCGTTCTGGGGGTCTGAACCACCGCTAACACCGGACAACCCATGCCACAATGGGGAGGAGGGCGTCTTGTTAGAAGGCGCATGTCGTCGCATCCGGTACACATACCTATTCCAGTACCCCCTACGCCACCTGGCCTGGCGGAACACGAAGGCATGGGGGTGGTGAGTACACCCGCCGCCAGGAGGACCATTTACAGGCGGTGACTGGGCACGCCGCGCCAAGGCGGGGCCGGCACGCGACGTATCCCACGAGACCCGAGGGTCGCCGTCGGTGGCTGATTGCGCTGCCGAGGGGGGCAGAGGAGCCGGCCGTGGGCTGCTAGAGACTGCCCCGGCTTTGTTTTTTGTCCGGTTCATGGAATTTTGTTTTTATTCCTCCCTAATTTCTCAAGAGGCGGCCCTTGGCTCCCATACTGGCCTGCGACAGGTCAATAACTTGCGTACTCGGTCACTCCGCGATCCCTAGCGCGTGCGGCTCGCTTGTCTCCGCCCACGGGGTATTAGGCAGCCCGACAGTGGTTGCTGACAACTTAACGTCCCGGACATCGTCAGACCGCATAATTAGCGGGACGACTGGAGAAAGCAAGGTCCTACCCAAGCCGCCCAGACGCCCGGATGAACGGCCCAGGGCCCCCATTTCGGCGCATGTGCAACAGCTTTGCGCGTGAGTGTTTCCGGGGGCGACCGGAAGCTTGGTCACCCAGATCGCCGCCGGATGAATTTCCGCAGTCTCTGCAGGGCGGTAGCACCGTGTACAGAGTTCGGGTTTAGCCGCTAATGGGTCCACACGAGGCTTGGCGTACGGTAGTTCGCCCGCCTCGAGAGGAGCAGTCGATCTGACGTTCTCTAACGCTTCACTCCGAACGCGGGAACCAGTCAGCTCCCGGGCGCGCGAGCACGCCTCGTGAACATCGGACGAGTGGACAGCGGAAATGACTCAGTGACCGCGTCCATAGGTATTCCAGGTCTGTCTGAATGTTGCCAGTGCACGTCTGGACCCGGGGTCCGCCGGACGCGCGCGACGTACGTGCCCAGACACCCCCGGAGGGGGTGCCCGCGGCCCCGGGGGCGGAGGGGCAGTGCAACGCGGCTCAGTGCTGAGTCGCCCTTGGCCCTCGGGGCGGGGACGCCCGGGCGCGCCCCTGGCAGCGGGCCTGCGGCAGCTCCAACGCACTTCCTGGAGCGACCCGCCTCCTACCCGCCCCTGACCCGGGGGCCGCCCGCCCGGGCCCGCTCGTGGGAGGGGGCGGTCGAGCTCCAGCTACGGCTGCCCGGAGCGCGCGGCCTCCGGGGGCGACCCGGGAGGACCAGCCACAGGGGGACCCTACGCGTCCCTCGCCCGGGCGAGGCCGCGCCGCGCCGCTGCCCGCAGAGGCAGCCGGGGCCGCCCGTCGGCGCCGCGGCCGCCGCGACCGCCGCGGACCCCTCGCGGGCGGGGGGGCCGGCGCCCGAGAGAGGACTCAACAGCACCGCAGCGTACTGGTAGGGGCCGGCGTAGGTGCCGCCGCTCCGCCACTAAGGGCGGGGAGCCCAGAGGGCACCGCTCCCGCGCGCCGGTGCCAGACTCGCGAGTGCCGCTGCCCGCGGGGGTTCAGAAGCCCGGGAACGGGAGCTCGCGTTGCCCCCGCATCGCCGAGTCGCCCGTTAGTGCAGCCCGCCCGGCCCAGGGGCCGGCGGTGACGCCATTGAGCCCCGGGGGGACCCCGTGCTCGCGGCCTCGAGTGGCGCCTGGTGGCGTCACCTGCTGGCCGTATTGTGGCCGTACGACGCGCACCGGTAGGCGCGCCGCAAGTCCCCGCCGCGGCACGGACTACTACGGCACGCCCTGCGGTGGAGGCGCGACGGCGGCTGCTCCCGGCTGGCGCCCCCGGGCCCGCCGGCGCCGGAATAAGCGGACTCCGGCGCCGCGTGACCGGGCCGGGCGGAGCCCCCCGACGGGCGCCGGGCGCAAGCCCGCGGCGACTACGACTCTCCCTGCAAGGGCCCCGCGGGGC     
P       AGTAAATAAAAACAAAATTAATATGTTTACAGGTCTATTATTATGTAATAAGCATTAATACTAAACTACGATATTTAAGGGCATAACGCTACACTGCATTTCTATTTTCTAAAAGAATCCACTAAGATCAATATTAATTATAAAAATTAAATAAACCACAGATGAATAAATGTGCAGAAAATATTAATGCATATTAAAAAAATACTGACTAGAATTTTTAGTGTTTGTGAGTAGTTGAGTTTTTAATCAAATTTTTTAATCTAATTAAAGTGATTATTACAATCTAAATGATTTTAAGTAAATAGCAAATATAATACCTTCACTAAATTTATATAATTATAAAAATATAACTTTATATGTTATAGTTAATCGTCCTTAAACAATATAAATCAGATCCATTATATCTTTGCTCAAATACTCTAATATAAAAATTAGTTTCACATTTTAAATGCTCGCTCTATTCTATATCGCTATATTTAATTTAAAGTATAGGAAGTTCTATGAAGAAATTGATTTAAATGCTGAAGCATAATTTGATAATCTAGTAATTAACGATTTTAATTTATTTCAATAACTGCATACTATTTCTTTAAATTTTAAAATTATAACCGAGCATTAAAAAAGTAAGCGGATTTAATATCTAGTGTAACGTTTTTTTAAAGCACGATATTTTTTATATACATAAGAAAATAAATAGTAAAGTGTTTAATTGTTCTTATATATTTATCTTAATAGTTATCTCTAAAAATAATATTTTTAAAGTCTTAATTCTTTGCATATGATAACAATAGGAACCGTACGTGATGAATCAATGTTGTAATTTCCAAAATGCTAATAATATCTTATAGTAAGGAATTAATTAATCTATTGCCTCGTAAGGAATATTACGCGAAACTTAATATTAAACTTATTATAATACTTTACATATAATTGTTGTAATTGAAAAATTTAAAATATAAGTATAATACCATAACTGATCATTTAAATAGAAATTTTTCTA????????????????????????????????????????????????????????????????????????????????????????????????????????????????????????????????????????????????????????????????????????????????????????????????????????????????????????????????????????????????????????????????????????????????????????????????????????????????????????????????????????????????????????????????????????????????????????????????????????????????????????????????????????????????????????????????????????????????????????????????????????????????????????????????????????????????????????????????????????????????????????????????????????????????????????????????????????????????????????????????????????????????????????????????????????????????????????????????????????????????????????????????????????????????????????????????????????????????????????????????????????????????????????????????????????????????????????????????????????????????????????????????????????????????????????????????????????????????????????????????????????????????????????????????????????CCCCAGAGCGTTCTGGGGGTCTGCAGCACCGCTAACACGAGACAACCCATCCCACAATGGGGAGGAGGGCGTCATGTTAGAAGCCGCACGTCATCGCATCCGGTACACACACCTATTCGACCCCTCCTTACGGCACGTGGCCTGGCGGAACACGAAGGCATGGGGGTGGTGGGTACAGCCGCCGCCAGGAGTACCATTTGGAGGCGGAGACTGCGTACTGCGCACCAAGGCGGGACCGACACGCGACGTATCCCACGCGACCCGAGGGTCGCCGTCGGTGGCTGATTGCGCTGCCGAGCGGCCCAGACAAGCCGGCCGTGGACTGGCAGAGACGGTCCCGGCTTTGTTTCTTGGGCGGGTCATGGAATTCCGTTTTTGTTCCTCCAGAATTTCTCAAGAGGCGGCCCTTAGCTCCCATACGAGCCTGACACAGTTCAATAACTCGCGGACTCGGTCTCTCCTAGATCCGAAGCGGGTGCGGCTCGCTTGTCTCCGCCCACGGGGTCTAAGGCAGCCCGACAGTGGTTGCTGACAACTTAACGTACGGGACAGCGTCAGACCTCATCATTAGCATGACGACTGGAGAAAGCAGGGGCCCACCCAAGCCGCCCTGACGGCGGGATTAGCGGCCCAGGGCCCCCATTTCGTGGCAGGTGCAACACCTTTGGCCGTGAGTGTTTGCGGGGGCGACCGGAAGCTTGGCCATCCAGATCGCCGCCGGATCAATATACGCAGTCCCTGCAGGTCGGCAGCACGGTGTGCAGACTTCGGGTTTAGCCGCTAATGGGAACACACGAGGCTTGGTGCATGGTAATTTGCCTGCCCCGAGAGGACCAGTCGATCTGCCGTTCGATCACGCTTGACTCCGAACGCGGGAACAAGTTAGCTCCCGGGGGTGCGAGCACGCCTCGGGAAGATCCGACCGGTACCCAGCGGTAATGACTTTGTGACCGCGTCCATAGGTTGTCCAGGTCTGTCCTAATGTTTCCAGTGCACGGCGGGAATGGGGGTCCGGCGCAGGCGAGCGAGGGCCGGGCCCCGACCTCCCCCGAGGGGGTGCCGGCGGCCGCGGGGGCAGAGGGACAGGGCAACGAGGCTCAGTGCTGGATCGCCCTTGGCCCCCGGGCCGGGGACCTCCGGGCGCGCCTCTGGCAGTGGGTCTGCGGCAGCGCCAAGGCACTTCCTGGAGCGACGCGCCTCCGCCCCGCCCCTGACCCGAGCGCCGCCCGCCCGGGGCCCCGCGTGGGGGGGGGCGGTCGAGCTACAGCTACGGGTGCCCGGAGCGCGCGGCCGCCTGGGTCGACGCGGCAGAAGCAGCCCCAGGGGGACCCGACGCCTCCCTTGCGGCGCCGAGGCGGCGCCGCTGCGCTGGCCGCGGAGGGAGCCGGTGGCGCCCGTCGGCGCCGCGGCCGCCGCAACTGCCGCGGCGCCCGCGCGGCCGGCGGGCCCTGCGCCCGAGAGAGAACTCAACGGCACCGCAGCGTACCGGCAGGGGCCGTCGTAGGTCCCGGCGCTCCATCCCCAAGGGCGGGGACCCCAGGGGGCGCCGCTCGCGCGCGCCGGTGCCAGACTGGCGAGTGCCGCTGCCCGCGGGGGTTCACGAGCCCGGGAACGGGAGCTCGCGATCCCGCCGCACCGCGGAGTCGCCCGTTACTAAACCTCGGCCGGCGCAGGGGCCCGCGGTCACGCCATTGAGCCCCGCGGGGACGGCGTCCTCGCCGTCTCGCGTGGCGCATGCTGGCGGCAGCTGCTGGCCGTAATGTTTCAGTACGACGGGCACGGCTAGGCGCGCCGCAAGTCCCCGCCGCGGCACGGGCTACTACGCGCCTCCGTGCGGTGCAAGCGCGACGGTGGCTGCTCCGGGCTGGGGCCCCCGCGCTCGCCGGCGCCGGCATGAGCGGGCTCCGGCGGAGCGTGACCGGGCCGGGCGGAGCCCCCCGGCGGGCGCCCGGCGCAAGCCCGCGGCGACCACGACTCTCCGGGCAAGGGCCCGGCGGGGG     
O       AGTAAATAAAAACAAAATTAATATGTTTACTAGTCAATTATTAAGTAATAAAAGTTAATACTAAACTAGGATATTTGAGGACCTAAGGCTAATCTACATTTCTATTTTCTAAAAAAATCCACTTATATCAATATTAATTATAAAAATGAATTTAATCACAGATGAATAAATGTGCAGAAAATATTACTTCATATTAATAAAATACTGTCTAGAATATTTAGTGTATTCGAGTAGTTGAGTATTATATCAATTTTTTTTATTTAAATAATATAATTATTAAAAAATAATTGATAAGATGTAAAGAACATATATTATTCCTTTACTAATTTTATATAATTATTTAAATATAAATTTATATGTTCTAGTTAATCGTACTAAAACAATATAAACGAGAAACATTGAATTTTTGTTCTTATAATCAATTATAAAAATTAGTTTTACATTTTAAATGCTGGTTCTATTATATACCGCAATATTAAATTTAAAGTAAAGGAAGTTCACTGATGTAATTGACTTAATTGATGAAGAATCGTCTAATAAACGAGTAATTAACGTTTTTAATTTATGTCATTAACTGCATACTTTTTCTTTAAATAGTAAAATTAATACCAAGCATTAAAAAAATAAGCGGTTTTAATATCAAGTGTTTCGTTTTTATGAAGCAAGATATTTTTTATATGCATTAGAAAATATATAGTAAAGTGTTTAACTGATTTTATATATATATCTTATTAGTCATCACTATAAATAATATTTTTACAGTCTTTATTATTAGAATTTGATCTCAATAGGAGCCGTAATACATGTATCTCTGTTCTAATTTACAAAATTATATTCATATCTTATAGTAAGGCTTTAATTAATCTATTGCCTCGTAAGGAATATTACGCGAAACTTAATATTAATCTTATTATAAAATTTTATAGGTAATTGTAGAATTTGTAAAATTTAAAATATAAGTATAATTCCATTACTGATTATTTAAATTGAAATTTTTATATGTTCTAAAAACTGTCTATAAACGGATAAGTCAGGTCGTTATAGTGAAGAATTGCCCCGTAGAGATATCTACTTGCATATGAAGTTTAGTAACAAGATTAGTACTATTAAGATTCATTGTTTGGGCTTTTGAGTTATTTCAATACACCTTGTGTACATAATCGTAGTTCGGTCCATAAATGGATATAGAGTCATAGCGCCTTTATCCAAAGAAATGTATATTCCTTCAAGATTCTCTGCGAATTTAAAAATACATACTTTTACCGGATTTCGCGTTATCATGGCTCTATCCCCAAACTAGGAAGCTTTTTAAGTAATACCGAAAATTGACTCCTTCGGATTGGCTACTTCAAGGGAGCCAAGAAATATTACTCTGAAATCTTAAGATTTTACCAATGAGTCCCTTACTCCAATCATAACATATGGTACATCAGGCACAGTCTAACTACGGCTTAACGTGATCTATCGTGAAAGTGTAAGCCAAAATGGTCTCCGCCGTCCGCGTGGCGCTGCGCGCTAGAGGGTCGCAGCTATTCGTATATGCACAAATACTATGCATTCAATCTGTAGAGAGATCAGCAAGATCACTTTGTTTTTTAGAGACCAACTGGATCACGTTTCGTATTAGGGTACGTCAAGGTGACGTTTCCTCTACAGAGTACATCACATCGTTCTTTGAACCCTCTTTTACCAATAGCTTCGCATCCGAGGGTTCTTCCCCACGTCGATTTGCCTCTAGTAAGAAACGTAAAAGGTTATTCCATAGGAGCGTACGGCAATGTGAAAGCCAACTTGCTACACCACCTTATAATAGAAAGATTTTACAGCGTGCGGCAACAGCTTTAGAGTCACTCAGGACATCTAAGCGAAGAAGAGACTTAGTTCGAGAGGCTGGGTGATACGAATAGTGGGTCTTAGATTGCACTTTGCTGAATTGAACTGATCAGACAATCCGTGATAATACATTCTACAGGTAATGGTTACGGAAAGTTTGCAACTAACCCCAGAGCGTTCTGGGGGTCTGAAGCGCCGCTATCACCAGTCAGCCCATGCCACAACGGGGAGGTGGGCGTCAAGTTAGCAGCCGCACGACATGTTATCCGGTAGGGGGACCTATTCGACCCCCCCTTAGGTCACCTGGCCTGGCGGAACACGAAGGTATGGGGGTGGTCCGTACACCCGTCGCGAGGAGGACCATTTGGAGGCGGATACTGAGTACGCTGCGCCAAGGCGGGACCGCCACGCGACGTATCCCTCGAGACCCGAACGGCGCCGTCGGTGGCTGATTACGCTTCCCAGCGGCCCAGAGGAGCCGGTCGTGGGCTGTTAGAGACGGGCCCCGCTTTGTTTTTTGCCCGGGTCATGGAATGACGTTTTTGTTCCTCCCGAATTCCTCAAGCGACGGCCCTTGGTTCGCATAATGGCCTGACCCAGATCAATAGGTTGCGCACACGGTCTCTCCTAGATCCCAACCGGGTGCGGCTCGCTTGTCTCGGCCTACGGGGTATAAGGCAACCCGAGAGTCCTTGCTGACAACTTAACGTACCGGACAGCGTCACACCAAATGATTAGCGGGACGACTGGAGAAAGCGAGGGCCGACCCAGGTCGCCCAGACGGCGCGATGCGCGTCCCAGGGCCCCCATTTCGGGGCAGGCGACACCACTCTCCCCGTGAGTGTTTTCGGGGGCGACCGGAAGCTTGGCCACCCACATCGCCGCCGGATGAATCTTCGCAGTCTCTGCAGCGCGGCAACACAGTGTTCAGACTTCGGGTTGAGCCGCTAATGGGGACACGCGAGGATTTGGGTACGGTAGTTGGCCTGCCTCGAGGGGACCAGTCGATCTGACGTTCTATAACGCTTCACTCCGACCGCGGGAACAAGTTAGCTCCCGGGCGAGCTAGCACGCCTCGTGAACATCCGCCCGGTAGCTAGCGGTAATGACTTTGTGACCGCGTCTATAGGTATTCCAGGTCTGTCCGACCGTTGCCAGTGCACGCCTGGACGTGGGGGCCGCCGCATGCGCGCGACGGCCGGGCCCAGACGACCGCCGAGGGGGTGACGGCGGCCCCGGGGGGATAGGGACCGTCCAACGAGGCTAAGTGCTGACTCGGCCTTGGCCCGGGGGGCGCGGACCCTCGGGTGCGCCCATGGCAGCCGGCCTGCGGCAGCCCCAAGACACTTCCTGCAGCGACGCGCCTCCGTCCCGCCCCTGACCCGGGCGCCGCCGGCCCGGGGCCCGGCCTGGGGGGGGGCGGTCGAGCTCCAGCTACGGGTGCCCGGAGCGCGCGGCCGCCCGGGCCGACGCGGGAGGACCAGCCACAGGGGGACCCTACGCGTCCCTCACCCGGGCGAGGCCGCCCCGCGGCGCTGACCGCCGAGGCAGCCGGTGGCGCCCGTCGGCGCTGCGGCCGCCGCCACGGGCGCCGCGCCCGCGGGGCCGCGGGGCCCTGCGCCCGAGAGAGGACTCAACAGCACCGCAGGGTACCGCCAGGGCCCGGCGTAGGTCCCGCCGCGCCGTCACTAAGGGCGGGGAGCCCAGGGGGCCCAGCTCCCGCGCGCCGGTGCCAGACTCGCGAGTGCCGCTGCACGCGGGGGTTCATGAGCCCGGGAACGGGAGCTGGCGAGGCCCCCGCACGGCGGAGTCGGCCGTTGGTAAACCCCGCCCGGCCCAGGGGCCCGCCGTCACGCCATTGAGCCCCGGGGGGACTAAGTCCTCGCCGTCTAGCGTGGCGCCTGCTGGCGACATCTCCTGGCCGTAATGTGTCTGTACGGCGGCCACTGCTAGACGCGCCGCAAGTCACCGTCGCGGCACGCCGTACTGCGGGGCGCCCTGCGGTGCAAGCGCGACGGTGGCTGCTCCCGGCTGGGGCCCCCGGGCTCGCCGGCGCCGGGATGAGCGGGGTCCGGCGCAGCGTGACCGAGCCGCGCGCAGCCCCCGGACGGGCGCCGGGCGCCAGCCCGCGGCGACCACGACTCTCCGGGCGAGGGCCCCGCGGGGG     
N       AGTAAATAAAAACAAAAATTATATGTTTTCTCGTCTATTATAAAGAAATAAATGTTAATACTAACCTAAGATATATAAGGTCATAATGCTAAACTTCATTTCTATTCTCTAAAATAATCCACTAAAAACAATATCAATTATAAAAATGAATGTAATCACAGATGAAGAAATGTGCAGAAAATATTACGGCATATTAAAATAATACTGTCTAGAATGTTTAGTGTTTGTGAGTATCTGAGTTTTATATCTATTTTTTTAATTTAAATAAAATGATAATTAAAAAATAATTGATAATAAGTAAAGATCATATATAATTCCTTTACTAAATTTATTTAATTATTTAAATATATATTCATATGATCTAGTTAACCGTCCTATAACAATTTAAACCAGACACATTCTATTTTTGTTCATATACTCAAATATATATATTAGTTTCACATTTTAAATGCCGGATCCATTCTATATCGCAATGTATAATTTTATGTAAAAGAAATTCTGTGATGAAATTGATTTAATTGTTGAAGATTTGTCTAATAAACGAGGAATTAACGTTTTTAATTTATGTAAAAAACTGCATACTTTTTCTTTAAATTTTAAAATTACTACCGAGCTTTAAAAAATTATGAGGTTTTTATATCAAGTGTTTCTTTATTTTGAATCAAGATTTTTTTTATATTCATTAGAAAATATATAGTAAAGTATTTAATTGATCTTATATATATATCTTATTAGTTATCTCTATAAATAATATTTTTAAAGTCTTTATTATTACCGTTTCTTTTCAATAGGTACCGTACGTTATGTATCAATGTTGTAATTTCCTATATACTTAGCCTATCTTATAGTAAGGTTTTAATTAATTTCTTGCCTCGTAAAGAATATTATGCGAAACTTAATACTAATCTTATTATAAAATTTTATAAATTCATGTTGAAATTGTAAAATTTAAAATATAAGTATTATTCCATAACTGATCATTTAAATAGATAATTTACTATGTTCTAAAAACTGGCTAAAAACAGATAAGGCATGTCAATATAGTGAAGAATTTCCCCGTAGTGCTATCTACTGGCACATGAAGTTTAGTTACAAGATTAGTACTTTTAAGATTCTTTGCGAGGGATTTTTATTTTGTCCAATACTACATGTGTCCATAATCGTACTTCGGTCCATAAATGGATATAGTGTCATAACGCCTTTATCCTAAAAAAAGTATCTTACTTCATGAATCTATGCACCCATAAAAATACTTACTTCTACCAGACTTCGCGTTATCATGGCTCTACCCGCCAACGATGATGCTTTTTAAGTAATACCGAAAACTGACTCTTTCGGTTCCGCTACTTCAGGGGAGCCATGAAATTTTACTCTGACATCTTGATATTTCACCAATGACTTTCTAACTTCAATCATAACATATGGCACATCAGGCAGAGCATCACTGCCGCTTAACGTAATCTTTCGTGGAAGTGTATGCCATGATGGTCCCCACCGTCCGCGTGAAGCTGCGCGATACAGTGTTGCAGCTGTTCTACTATGCTCACATACTATGCCTTCAATCTGTAGAGAGTTTAGAAAGATCATTTTGTTTTGTAGAGACTAACTGTATCACTTTTCGTATTAGGGGACGTTAAGATGCCGCGTGCTCTCAAGAGTACATCAAATAGATCTTTGAACCCTCAGTTAGGAATACGATACCATCCGTTGGTCCTACCCCACGTCGATTTGACCTTAGTGAGATACATCACAGGTAATACCCTACGAGCGTACGAAAATGTGAAAGCCAACTTGCTACACCAGCTTAAACTAGAAAGTTTTAACAGCGTGGGACAACAGCTGTAGCGTCACTCAGGACATCTAAGCGAAGAAGAGACTTATTTCGAGTGGCTCGGTAAAACATATAGTTGGACTTAGATTGCACTTTGCTGAAAGGGACTGATCAAACAACCTGTGATGATAAATTCTACAGGTAATGTCTACGGAATCTTAGCCACTACCCCCAGAGCGTACTGGGGATCTCACACTCCGCTAACACCCGACAACGCATGCCCCAATGGGGAGGAGGGCGTCTAGTTAGGAGCCGCATGTCATCGCATCCGGTACGCAGGCGTATTCTAACCCCCCTTACGTCACGTGGCCTGGCGGAACACGAAGGCATGGGGGTGGTGGGTCCACCCGCCGCCAGGAGGACCATTTGGACGCGGCGACTGGGCACGCAGCGCCAAGGCGAGACCGGCACGCGCTGGATCCCACGAGACCCGAGGGTCCTCGTCGGTGGCTGATTACGCTGCCGAGCGGCCCAGACCAGCCGGCCGTGGGCTGGTAGAGACCGCACCGTCCTGGTTTTTCGGCCGGGTCATGGAATTCCATTTTTGTTCCTCCCGAATTTCTCAAGGGGCGGCCCTTGTCTCCCATACGAAACTGACGCAGTTCAATAACTTGCGTACGCGCTCGCTCCTCGATCCCAAGCGGGTGCGGCTCGCTAGTCTCCGCCGACGGTGTATGAGGCACCCCGACAGTGGTTGCTGACAACTTAATGTAGGGTCCAGCATCAGACCGGATCAATAGCGGGACGAATGGACGAAGCGCGGGCCTACCCAAGGCGCCCAGACGGCGCGATGAGTGTCTAAGGGCCCTCATTTCGGGGCAGGGGCCACCACTCTGCCCGTGACTGTCTCCGGGGGCGACCGGAAGCTTGGCCGGCCGGATCGCCGTCGGATGAATCTCCGCCGTCTCTGCAGAGCGGACGCACACTGTGCAGAGTTCGGGTTTCGCCGCTAATGAGTACGCACGAGGTTTGGCGTACGGTAATTGGCCTGGCCCGAGGGGACCCCCCGATCTGACGTTATGTAACGCTTCACTCCGAACGCGGGAACAAGTTAGCTCCCGGGCTGGCGCGCACGCCTCGTGAACGTCCGACCGCTAGCGAGCGGTAATAACTTTGTGACCGCGCCCATAGGTATTCCAGGTCTGTCCGAATGTTGCCCGTGCACGGCTGCACGTGGGGTCCGCCGCATGCGCGCGAGGCCCGTGCCCAGACCCGCGCCGCGGGGGTGCCGGCGCCCCCGGGGGCAGAGGGGCAGTCCAACGAGGCTCAGTGCTGGCTCGCCCTTGGCCCGCGGGGCGCGGACCCCCGGGCGCGCCCATGGAACCGGGCCTGCGGCAGCGCCAAGGCACTTCCTGGAGCGACGCGCCACCCTCCCGCGCCTGACCAGACCGCCGCCGGCCCGGGGCCGGGCGTGGGGGGGGGCGGTCGAGCTCCAGGTACGGGTGCCCGGAGCGCGCGGCCGCCAGGGCCGACGCGGCAGGACGAGCCGCAGGGGGACCCTACGCGTCCCTTGTCGGGGCGGCGCCGCGCCGCCGAGCTGAGCGCGGAGGCTGCTGGTGGGGCCCGTCGGGGCCCCAGCCGCCGCGACGGCCGCGGCCCCCGCGCTGGCGGGGGGGCCCGCGCCCGAGAGAGGCCTCAACAGCACCGCAGCGTCCCGGTAGGGCCCGCCGTAGCTCCCGGCGCTCCGTCCCTAAGGGCGGGCAGCCCAGGCGGCCCCGCTCCCGCGCGCGGGTGCCAGACTCGCGAGTGCCGGTGCCCGCGGGGGTTGATCAGCCCGGGAACTGGAGCTCGCGCCGCCCCCGCACCGCGGAGTCGGGCGTTGCTAAACCTCGGCCTCCCCAGGGGCCCGCGGTCACGCCCTCGCGCCCCGGGGGGAGGACGTCTTCGCCGTCTCCCATGGCGCCTGAGGCCGGCACCTCCGGGCCGTAGTGTGGCTGGAAGACGGGCACCCCTAGACGCGGCGCAAGTCCCCGTCGCGGCACGGTCTACTACGGGGCGCACTGCGGTGCAAGCGCGAGAGTGGCTGCTCCCGGCTGGCGCCCCCCCGCTCGCCGGCGCCGGAATGAGCGGGGTCGGGCGCACCGTGACCGGGCCGGGCGGGGCCCCCCGAGGGGCGGCCGGCGCAAGCCCGCGGCGGCCACGACTCTCAGCGCAAGCGCCCGGCGGGGG     
M       AGTAACTAAAAAGAAAATTAATATGTTTTCGAGTATTTTATGATGTTATAAGCGTTAATACTAAATTACGATATTTAAGGTCATAACGCTAATCTACATCTCTATTATCTAAATAAATCCACTTATAACAATAATAATTATAAAAATGAATTCAATCACAGAAGAATAAATATGCAGATATTATTACTGCATTTAAAAAAAATACTGACTAGAATGTTCAGTGTTTGTAAGTCGTTGAGTATTAAATGAATTTTTTTAATTTAATTAAAATGATTATCAAAAAATAAATGATATGATGTAGATATCATATATAATTTCTTAACTAATTTTATATAATTATTTATATATAAGTCTATATGTTCTAGTTAACCGTCCTAAAACAATATAAACCAGATTAATTATATTTTTGTTCATATACTCAATTATATAAATTAGTTACACATTTTAAATGCTGGTTCTATTCAATGACGCCATATTTAATTTAAAGTAAATGAAGTTCTATGATGTAATTGATTTAATTGTTGAAGAATTGTCTGATAATCGAGGAATTAACGATTTTATATTATGTAATAAACTGCATACTATGTCTATAAATATTAAAATTATTACCAAGCACTAAAAAAATATGCGGTTTTATTATCAAGTGTAGCGTTTTTATCAAGCAAGATATTTTTTATATACATTAGAAAATATATAGTAAAGTGTTCAACTGATCTTATATATTTATCTTATTAGTTATATCTAAAAATAATATTTTTAAAGTCTTTATTATTTGCATTTGATATCAATAGGAACGGTAAATGATGTAACAATGTTGTAATTTCCAAAATACTAAATCTATCTTATAGTAAGGTTTTACTAAATGTCTTGCCTCGTAAGGATAAACACGCGAAACTTAATATTAATGTTTTTATAAAATTTTATAGATTAATGTTGATATTGTAAAATTTAAAATATAAGTATATTTCCATAACTGTTCATTTTAATAGACAATTTACTA????????????????????????????????????????????????????????????????????????????????????????????????????????????????????????????????????????????????????????????????????????????????????????????????????????????????????????????????????????????????????????????????????????????????????????????????????????????????????????????????????????????????????????????????????????????????????????????????????????????????????????????????????????????????????????????????????????????????????????????????????????????????????????????????????????????????????????????????????????????????????????????????????????????????????????????????????????????????????????????????????????????????????????????????????????????????????????????????????????????????????????????????????????????????????????????????????????????????????????????????????????????????????????????????????????????????????????????????????????????????????????????????????????????????????????????????????????????????????????????????????????????????????????????????????????CCACAGAGCGTGCTGGGGGTCTGAACCACCGCTAACACCCGGCAACCCATGCCACAACGGGGAGGTGGGCGTCAAGTTAGAAGCCTCAAGTCATCGCATCCGGTACACATGCCTATTCTACCCCCCCATACGTCACATGTAATGGCGGAAAACGACGGCATGGGGGTGGTGTGTACACCCGCCGCCAGGAGGACCATTTGCAGGCGGTTACTGCGTACGCTGCCCCAAGGCGGGACCGGTACGCGGTGTATCCCTCGGGACCCGAGGTTCGCCGTCGGTGGCTGATTACGCTACCGAGCGATCCAGACGAGCCGGCCGTGGGCTGGGAGAGACGGCCCCGGCCTTGTTTATTGGACGGGTCATGGAATTCGGTTTTTGTTCCGCCCAAATTGCTCAAGGGGCGCCTCTTGCCGCCCAAACGTGCCTGGCACAGGTCCATAACTTGCGGACTCGCTCACTCCTAGATGCCAAGCGGGTGCGGCTCGCTTGTCTCCGCCCACGGGGGATTAGGCAACCCGACAATCGTTGCTGACACTTTAACGAGCCGGACAGCGTCAGACCGGATCATTAGCAGGACGGCTGGAGTCAGCCCGGGCCTACCCAAGCCGCCTAAACGGCGCGATGAGTGGCCAAGGGCCGCCATTTCGGGGCAGGTGCCACCCCTTTGCGCGTGAGTGTTTCCGGGACCGACCGGAAGATTGGGCACCCACATCGCCGCCGGATGAATCTCCGCAGTCTCTGCAGGGCGTGAGCACAGTGTGCAGATTTCGGTTTTAGCCGCTAATGGGTACGCACGAGGCTTGGCGTATGATAGTGGGGATGCCCCGAGAGGACCCCTCGATCTGACGTACTGTAACGCTTCACTCCTTACGTGGGAACAAGTTAGCTCCCGGGGGAGCTCGCATGCCTTGTGAATATCCGACCGGTGGCCAGCGGGAATAACCTTGTGACCCCGTCCATAGGTATTTCCGGTCTGTGGCAAGGTTGCCAGTGCACGGCTGGACGCGGGGGCCGCCGCATGCGCGCCACGTACGTGCCCAGACCGTCGCCGGGGGGGTGCCGGCGGCCCCGCGGGCACAAGGACAGTGCGACGAGGCTCAGCGCTGGGTCGCCCTTGGCCCCCGGGGCGCGGACCCCCGGGCGCGCCCATGGGAGCGGGCCTGCGGTAGCTCCAAGGCACTTCCTGGAGCGACGCGCCTCCGTCCCGCGCCTGACCCGACAGCCGCCCGCCCGGGGCCCCGCGTGGGGCGGGGCGGTCGAGCTCCAGCTACGGGTGCCCGGAGCGCGCGGCCGCCGGGGCCGACGCGGCAGGACGAGCCGCAGGGGGACCCTACGCGTCCCTGCCCGGGGCGGCGCCGCCCCGCCGGGCTGCCCGCGGAGGCAGCCGGTGCCGCCCGTCGGGGCAGCGGCCGCGGCGACCGTCACGGCGCCCGCGCAGGCGGAGGGGCCTGGGCCCCAAGGAGGACTCACCAGGACCGGAGCGTCCCGCCATGGCCCGCCGTAGGTCCCTGCGCTCCGTCGCTAAGGGCGGGGCGACCAGCGGGCCCGGCTCCCGCGCGCCGTTGCCAGACTCGCGAGTGCCGCTGCCCGCGGGGGTTCACCAGCCGGGGAACGGGAGCTCGCGACGCCGCCGCACCCCGGAGTCGGCCGTTACTACACCCCGGCCCCCCCAGGGGCCCGCGGTCACGCCCTCGAGCCCCGGGGGGAACGGGTCTTCGCCGTCTCGGGTGGCGCCTGCGGCCGTCATCTCCTGGCCGTAATGTGTCTGTACGACGGGCACCTCGAGCCGCGCCGCAAGTCCCCGTCGGGGCACGGGCTACTACGGGCCGCCGTGCGGTGCAAGCGCGACGGTGGTTGGTCCCGGCTGGTGCCCCCACGCTCGCCGGCGCCGGAATGAGCGGGCTCCGGCGTAGCGTGACCGGGCCGGGCGGTGCCCCCCGCCGGGCGCCCGGCGCAAGCCCGCGGCGACCACGACTCTCCGGGCAAGGGCCCGGCGGGGG     
L       AGAAAATAAAAACAAAATTTATATGTTTACGGGTCTATTATTACGTAATAAATGTTAATACTAAAATACGATATTTAAGGACATAACGCTAATCTACATTACTATTATCTAATATAATCCACTTATAACAATTTAAATTATAAAATTGAATGTAAACACAGATGAATATATATGCAGATCCTATTACAACATCTTAAAAATACACTGTCTAGAATGTTAAGTGTTTTTGAGCATTTGAGTATTAAATCAATTTTTTTAATTTAATTAAAATTATAATTATAAAATAACAGTTAAGATGTATAGATCATATATCATAACTTTACTAAATTTATATAATTATTTATATATTAATTTATGTGTTCTAGTTAACCGTCCTAAAACAATATTAACCAGTAATATTATATTTTTGTTCAAATACACAAATATTAAAATTAATTTCACATTTTAAATGCTGGTTCTATTCTATTACGCTATATTTAATTTTAAGTAAAAAAAGTTCTATGATGAAATTGATATATTTGTTGAAGAATACTCTAATAAGCGAGTAATTATCATTTTTCATTTATGAAAAATACTGCATACTATGACTTTAAATATTAAAATTATTACCGAGCATTAAACAAGTAAGCAGTTTTACTATCAAGTGTTCCGTTTTTATGAAACAGCATATTTTTTATATCCATAAGAAAATATATAGTAAAGTGTTCAAGTGTTCTTATATATATATCTTATTAGTTATATCTATTAAAAATATTTTTAAAGTCGTTATTTTTAGCATTTGTTTTTAATAGGAACGGTCCATGCTGTATCAATGTTGTAATTTCCTATATACTAATCCTATCTTATAGTATGATTTTAATTAATTTCTTGCCTCATAATGATTATTACGAGAAACTTAATATTAATCTTTTTATAAAATTTTAAAGATTATTGTTGAAATTGTAAAATTTAAAATATAAGTATAATTCCATAACTGATCATTTGAATAGATATTTTACTAGGTTCTAAAAACTGGCTAACAACAGCTAAGTCAGGTCCGTATAGTGTAGAGTCCCCACTTAGTGATATCTAGTAGCACATCTAGTTTAGTTACAAGACTAGTACTTTTAAGGTTCTTTGTATGGGCTTTTAAGTTAATCCAAGACGACTTGTGTCCATAATCGTAGTTCGGTCCATAAATGGATATAGCGTCATACCGCCTTTATCTAAAGAAACGTATAAAACTTCATGAAACTATGCCACGTTAAAAATACTTACTTTTACCAGATATCGCGTTATCATGGTTCTAACCCCATACTAAGATGCTTGTTAAGAAATTCCGAAAACTGACACGTTCGGATTAGCTACTTCAAAACAGCCGAGAAATATTACTCTAATATCTTAAAATTTCACCACTGACTGCCTTTCATCAATCAGCACATATGGCACATCAGGCAGAGGCTTACTACCGCTTAACGTAATCTTTCGTGGAAGTGTAAACCATGATGGTCTCCGGCGTCCACGTGTCGCTGCGCGTTAGATTATCGCAGCTGTTCGTGTACGCACACATACTATGCATTCAATCTGTAGAGAGTTTAGCAAGATAGGTTTGTTTTTTAGAGACCAACCGGATCACTTTTCGTATTAGTGTACGTGAAGATGATGTTTCCTCTACAGAGTACATGACATAGATCTTTGAAGCCTCATTCAGGAAGACGCGGCCATCCGCAGGTCTTTCCCCACGTCGATTTGCCCTTAGTGGGATTCATGAATGGTAATCCCCTACGAGCGTACGGCTATGTGAAAGCCAACTTGCTTCACCAGCTTATAATAGAAAGATTTAACAGCGTGCCTCAAAAGTTGTAGCGTCACTCCGGACGTCTAAGCGAAGAACAAACTTAGTTCGAATGGCTGGGTAAAACGAATAGTCGGAATGAGACTGCACTTTGCTGAATTAGACTGATCACACAACCCGTGATAATAAATTCTACAGGTGATGGATACTGAAACTTTGCGACTAACCCCATAGCGTGCTGGGGGTCTGAGACGCCGCTAACACCCGCCAACCCATGCCACAACGGGGAGGAGGCCGTCAAGTTAGGAGCCGCACGCCATCGTATCCGGGATACCAACTTATTCGACGCCCCCTTCCGTCACGTGGCCTGGCGGAACACGAAGGCATGGGGGTGGTGGGTACACCCGCCGCCAGGAGGACCATTTGGAGGCGGTGACTGGGTACTGTGCCCCAAGGCGGGACCGGGACGGGACGTATCCCACGTGACACGAGGGTCGCCGTCGATGGCTGATTACGCTCCCGAGCGTCCCAGACGAGCCGGGCGTGGGCTGAGAGAGACGGCGCCGGCCTCGTTTTTTGGCCGGGTAATGGAATTACGTTTTTGTTCCTGACCAATTTCTCAAGGGGCGGCCCTTGGTTCCCATACGCGCCTGACACAGCTCCATAACTTGCGCACTCGCTCTCTCCTAGATGCAAAGCGGGTGCGGCTCGCATGTCTCGGGCTACGGGGTATGAGGCAACCCGACAGCGGTTGCTGACAAGTTAACGCAGCGGACAGCGTCATACCGGCTCATTAGCGCGACGTCTGGAGAAAGCGCGGGCCTACCCAAGCCGCCCAGTCGGCTCCATGAGGGTCCAAGGGCCCCCATTTCGGGGCAAGTGCCACCACTCTACACGTGAGTGTGTGCGAGGGCGACCGGAAGCTGGGCCACCCGCATCGCCGCCGGATGAATGTCCGCAGTCTCTGCAGCGCGCCAGCACCGTGCACAGCCTTCGGGTTTCGCCGCTAATGGGTAAGCACGAGGGTTTCCGTATGTTACTTGGCCTGCCTCGAGAGGACCCCTCGATCTGACGCTCTATAACGCTTCACTCCGTACGTGGGCACAAGTTACCTCCCGCGCGAGCCGGCACGCCTAGTGAGTATCAGACCGGTATCCAGCGGTAATTTCTATGTGAACGCGTCTATATGTATCTCCGGTCTGTCCGAAAGTTGCCAGTACAAGTCTGGAGGAGGGGTCCCCCGTATGCGCGCTACGGCCGAGCCCAGACCCGCGCCGGGGGGGTGCCGGCGGCCCCGGGGGTAGAGGGACCGTGTTACGAGGCTCAGTGCCGAGTCGCCCTTGGCCCGCGGGGCGAGGGCCGCCGGGCGCGCCCATGGCAGCGGGCCTGCGGCAGCTCCCAGCCACTTCCTGGAGCGACGCGCGGCCGTCGCGCGACCTACCCGAGCGCCGCCCCCCCGGGGCCCCGCGTGCGCGGGGGTGGTCGAGTTCCAGCTACGGGTGCCCGGAGCGCGCGGACGCCGGGGCCGACGCGGCAGGTCCAGCCACAGGGGGACCCCACGCGTCCCTCCCCGGGGCGCCGCCGCGCCGTCGTGCTGCCCGCGGAGGCAGCCGGTGGCGCCCGTCGGCGCCGCGGCCGCCTCGACGGCCCCGGCTCCCGCGCTGCCGGGGGGGCCTCCGCCCGAGGGAGGACTCAACAGGACCGGAGCGTCCCAGCAGGGCCCGGGGTAGGTCCCGGCGCTCAGTCCCTTAGGGCGGGTCGCCCAGGGGGCCCCGCTCCCGCGGGGCGGTGCCAGACTCGCGAGTGCCGCTGCCCGCGGGAGTTCACCACCCCGGCAACGGGAGCTCGCGGGGCCCCCGCACCGCGGAGTCGTCCGTGAGTAAACCCCGCCCCCCCCAGGGTCCCGCGGTCACGCCCTCGAGCCCCGGGGGGAAGATGTACTCGGCGGCTCGCGCGGCGCCTGCGGCCGTCATCTCCTGGCCGTAATGTGTCGGTACGTCGGGCACCGCTAGACGCGCCGCAACTCCCCGTCGAGGGACGGTGTACTACGAGGCGCCCTGCGGTGCAACCGCGAACGTGGATGCTCCCGGGTGGGGCCCCAAGGCGCGCCGGCGCCCGAATGAGCGGGCTCCGGCGCAGCGTGACCGGGCCGGGCGGAGCCCCCCGCCGGGCGCCTGGCGCAAGCCCGCGACGACCACGACTCTCGGGGCAAGGGCCCGGCGGGGG     
K       AGTTAAAAAAAACAAAATTAAAATGTTTACAGGTCTATTATAATGTAATAAACGTTACTACTAATATACAATATATAAGGTCATAACGCTGAACTACATTTCTATTAGCTAAAATAATCCACTTACAACAATATTAATTATAAAAATGAAATTAATCACAGAGTAATAAATGTGCAGAAAATATAAGAGCATATCAACTAAACACTGACTAGAATGTTTAGTGTATATTAGTATTTGAGTATATAATCTATTTTTTTAATCTAATTAAAGTAATTATTAAAAAATAAATGATAAGATGTAAAGTTCATATATAAATCCTATACTAAATTTATATAATTATTAATATATAAATTTATATGTTCTAGTTAAACGTCCTAAAACAATATAAACCAGATACATTATATTTTACTTCATATACTCAACTATAAAAATTAGTTTCACATTTTAAATGCTGGTTCTATACTATAACTCAATATTCAATTTAACGCAAATAAAGATCTATGATGAAATGGATTTAATTGTTGAAGAAAATTTTAATTAGCGAGTAATTAACATTTTTCATTTATGTAAATTACTGCAGACTATGTCTTTAAATATTAAAATTAGAACCGAGCAGAATACAAATAAGCGGTTTTAATATCAAGTGTTACTTTTTGATGAAGCAAGATATTTTTTATATTCATAAGAAAATAGATAGTAAAGTGTTTTACTGATCTTATATATTTATCTTATTAGTTATATCTATAAATAATATTTTTAAAGTCTTTATTATTAGCATTTGTTTTTATTAGGAACTGTACAAAATGTATCAATGTTGTAATTTCCTACATACTAATCCTATCTAATAGTAAGGAATTAATTAATCTCTTGCCTCGTTAAGAATATTACGCGAAACTTAAGATTAATATTTTTATAAAATTTTATAGATTATTGGTGAAATTATAAAATTTAAAATATAAGCATAATTCCATGAGTGATCATTTAAATTGATATTTTATTATGTTCTAAAAACTGGCTTAAAACAGATAATTCAGGTCTTTATAGTGAAGAATTTTCCCGTAGAGCTTTCTATTTGCACATTAAGTTTAGATACAAGATTAGTACTTTTAAGTTTCTTTGCTTGGTCTTTTTAGTTATTCGAATACTACTAGTGTATGTAATCATACCTCGGTCCATAAATGGATATAGTGTCATAGCGCCTTTATGTAAAGAAACGTATATTACTTCAGGATTCTTTGCAACGATTAAAATGCTTGGTTTTACCAGATGTCGCGTTATCATGGCTCTAACCCCACACGAAGAGGCTTGTTAAGAAATACCGAAAACTGACTCATTCGGATTAGCTACTTCAGGGGAGCCAAGAACTAATACTCTGATACCTCCATATTTCACCAATGACCTTCTTACAACAATCATCACAAATGGTACATCAGGAAGAGCCTAACAACCGCTTAACGTAATCTTTCATAGAAGTGTAAGCAATTATGGTCACTGGCGTCCTCGTGTCGCTCCGCGTTGCAGTAACGCAGCAATTCGTGTTCGCACACATACTATGCATTCAATCTGTAGACAGTTAAGTAAGCTAATTTTGCTTTTTAGAGACCAACTGGATCACTATTCATATTAGTGTACGTAAAGATGATGTTTTCTCTCCAGAGCACATCACATAGATCTTTGAACCCTCGTTTAGGAAGACGCGGCCATCCGCTGGTCCCTCCCCACGTCGATTTGTCCTTAGTGTGAGACAGAAAGGTTAATCCCCTATGAGCGTACGGTTATGTGAAAACTAATTTTCTACGCCAGCTTAAAATAGAAAGATTTAACAGCGTGCCGCATCAGCTGTAGCTTCACTCCGGACATCTTAGCGAAGAACAGACTTATTTCGAGTGGCTGGGTAAAACGAATAGTCAGTGACAGATTGCACTTTGATGAACTAGACTGATCATACAACCCGTGATCATAAATTCTACAGATAATGGATACCGAAACTTTGCAACAACCCGCAGAGCGTTCTGGAGGTCTGAAGCGCCGCTAACACCAGACAACCCATCCCACAATGGTGAGGAGGGCGTCAAGTTAGAAGCCGCACGACCTCGCATCCGGTAGACATCCCTATTCAACGCCCCGGTACGTCACGTGGCCTGGCGGAACACGAGGGCATGGGGGTTGTGGGGACACCCGCCGCCAGGAGCACCATTTGGAGGCGGTGACTGGGAACGATGCGCCAAGGCGGGACCGGGCCGGGGTGTATCCCCCGTGACCCGAGGGCCGACGTCGGTGGCTGAGTAAGCTACCGAGCGCCCCAGACGAGCCGGCCGTCGGATGGGAGAGACGGCCCCGGCCTTGTTTGTTGGGCGGGTCATGGAATTCCGCTTTTGTTCCTCCGGAAGTTCTCAAGCGGCGGCCCTTGGATCGCCGACGCTACTGGCCCAGATCTATAACTTTCGGACTCGCTCTCTCCTAGATCCCAACCGGGTGGGGCTCGCTTGTCTCAGCCCACGGGGTGTTAGGCACCCCGACACTGGTCGCTGACATGTTAACGACCCGGACACCGTCAGACCGCATCATTAGGGGGACGCATGGAGAACCCACGGGCCTACCCAAACCGAGCAGGCGTCGCAATGAGAGTCCAAGTGCCCCCATTTCGGGGCAAGTGCCACCCCTCTAGGCGTGAGTGCTTCCGGGGGCGACCGGAAGCTTGGCCACCCACATCGCCGCCGGATGAATCTCCGCAGTCGCTGAAGCGTGGCGGCACAGTGCGCAGAATTCGGGTCGAGCCGATCATGGGTCAGCACGAGGGTTGGCGAACGTTAATTGGCCTGGCCCGAGAGGAGCCGTCGATCTGACGTTTTATAACGCTTCACTCCGAACGAGGGAACAAGTCACGTCCCGAGGGAGCGGGCACGCCTCGTACACATCAGACGGGTATCCAACGGTAATACCTCTGTGACCGCGTCCATATGTATTCCAGCTCTGTCCAAATGATGGCTGTGCACGGCTGGACACGGGGCCCGCCGCACGCGCGCTAGGGGCGCGCCCAGACCATCCCCGCCCGGGTGCCCGCGCCCGCGGGGGCAGAGGGACCGTGTGACGAGGCTCAGTGCTGGGTCGCCTTTGGCCCGTGGGGCGGGGACCCCCGGGCGCGCCAATGGAAGCAGGCCTGCGGCAGCCCCAAGGCACTTCCTGGAGCGACGCGCCTACGCCGCGCCCCTGACCCGCGCGCCGCCGCCCCGGGGCCCCGCGTGCGGTGGGGCGGTCGAGTTGCACCCCCGGGTGCCCGGAGCGCGCGGCCGCGGGGGGCGACGCGAGAGGTCCTGCCTCAGGTGGACCCTACGCGTCCCTCACCCGGGCGGCGCCGCGCCGTCGGGCTGCCCGCGGAGGCAGCCGGTGGCGCCCGTCGGCGCGGCCGCCGCCTCGACGGCCGCGGCACCCCCGCTGGCGGGGGGGCCCGCGGCCGAGCGAGGCCTCAACAGAACCGGAGCGTTCCGGCAGGGCCCGGCGTAGGTCCCGACGCTCCGTCCCTAAGGGCGGCGTGCCCAGGGGGCGCCGCTCCCGCGGGCCGGTGCCAGACTCGCGAGTGCCGCTGCCCGCGGGGGTTCACCAGCCCGGGAACAGGAGCTTGCGAGACCGCCGCACGGCGGAGTAGCCCGCTAGTAGACCCCGCCCGCCCCAGGGGCCCGCGGTCACGCCCTCGAGCCCCTGCGGGGAGGCGTCTTCGCCGTCTCGCGCGGCGCATGCGGCCGTCATCTACTGGCCGTAATGTGTCTGTAGGACGGCCACCGCCAGACGCGCCGCAAGTCCCCGTCGCGGCACGCGCTACTACGGGCCTCCCTGCGGTGCAAGCGCGACGGTGGCTGGTCCCGGCTGGCGCCCCGCGGCTCGCCGGGGCCGGAATGAGCGGGCTCCGGCGGGGCGTGACCGGGCCGCGCGGAGCCCCCCGACGGCCGCCGGGCGCAAGCCCGGGGCGACGACGACTCTGGTGGCAAGGGCCCGGGGGAGT     
J       AGTCAATAGAAACATAATTAATATGTTAACGGGTCAATCATAATGTAATAAACGTTAATACTAACCTACGTTATTTAAGGACATAACGCTCAACTACATTTCTATTATCTAAAATAATCCACTTATAACAATATCAATTATAGAACTGAATTTAATCACAGAAGAATATATGTGCAGATAATATTATTGCATTTTAAATAAACACTGGCTAGACTTTTTAGTGTTTTTGAGTAGTTGAGTATTAAATCAATTTTTTTAATTTAAATAATATAATTATTATAATATAAAAGATAATAGGTAAAGAACATATATAAATTCTTTACTAAATTTTTGTAATTATTTATATATATATTTATATGTTATAGTTAATCGTCCTAAAACAATATAAACCAGAAACCTTATATATCACTTCAAATACTCAATTATAAAAATAAGTTTCACATTTTAAATGCTGGTTCTATTCTATAACGCAATATTTAATTTTATGTAAAAAATGTTCTATGATGAAATAGATTTAATTGTTGTAGAATAATCTAATTATCGAGTAATTAACAATTTAAATTTATGTAACCAACTGCAGACTATGCCTTTAAATATTAAAATTAATACCAAGCATTACAAAAATAAGCAATTTTAATAACAAGTGTTTCGTTTTTATGAAGCACTATATTTTTTATATTCATAAGAAAATATATAATAAAGTTTTCAATTGTTCTTATATATATTTCTTATGAGTTATTTCTATTAATAATATTTTTAATGTCTTTATTATTAGAATATGATTTTAATAGGATCCGTACATGTTGTATCAATGTTGTAATTTCCAATATACTAATGCTATCTTATAGTAAGGTTTTATTTAATATTTAGCCTCGTAAGGAGAAATACGCGAAACTTAAAAATAATATTCTTATAAATTATTAGATATTATTGTTGAAATTGTAAAATTTAAAATATAAGTATAATTCCTTTAGTTGTCATTTAAATAGAAATTTTACTATCTTCTAAAAACTGGCTAATAACAGATAATTCAGGTCATTATTGTGAAGAATTTCCCCGTAGAGCTATCTACTTGCACATGAAGTTTAGGGACAAGATTAGTACTGTTAAGATTCTTTGCTACGGATTTTAAGTTATTCCAATACTACTTGTGCCCATAATCGTAGTTCGGTCCATAAATGGATATAGTGTCATAGCCCCTTTATCTAAAGAAACGTATATTACTTCATGACTTTATGCAACCATAAAAATTCTTACTTCTACCAGATTTCGCGTTATAATGGGTCTAACCCCAGACGACGATGCTTGTTAAGTAATACCGAAAACTGACTCATTCGGATAAGCTACTTCAAGGGAGCCAAGAATTCTTACTCTGATATCTTAATGTTTCGCCATTGACTTTCTTACAACATTCATCACAAATGGAACATTAGGCAAAGTCTAACTACTGCTTTACTTACTCTTTCGTGGAAGTGTAAGCAATGATGATCCCTGGCGTCCCCTTGTGCCTGCTCGCAAGATTTACGCAGCGATTCGTTTGTGCACACATACTATGCATTCCATCTGTAGACAGTTCAGCAGGCTAATTTTGTTTTTTAGAGACCAATTGGATCACTTTTCATATTAGTGTACGTAAAGATGATGTTTCCTCTCCAGAGTACATCACATAGATCTTTGAACCCTCAATTAGGGATACGAGGCCATCCGCGGTTCCTTCCCCATGTCGATTTGCCCTTTCTGTGGCACATAAATGGTAATCCCCTAAGAGTGTACGGAAATGTGAATACTAACTTTCTACACAAGCTTAAATTAGAAAGATTTAACAGCGTGTCTCACCAGCTGTAGCGTCACTCTGGAGATCTAAGAGCAGAACAGACTTAATTCGAGTGGCTCGGTAAAACGAAAAGACGGTGTAAGATTGCACTTTGCTGAAGCTAACTGATCAAACAACCCGGGATCATAAATTCTACAGGTGATGGATACTGAAACTATGCAACTACCCGCGGAGCGACCTGGGGCTCTGAATCGCCGCTATCACCAGGCAACACATGCCACAACGGCGAGGAGGGCATCAAGTTAGAAGCCGCTAGACATCCCATCCGCTATACCGACCTATTCGACGCCGCGATACGTCACCTGGCCTGGCGGAACACGAAGGCATGGGGGTGGTGGGCACACCCGGCGCCAGGAGGAAGAATTGAAGGCGGTGACTGGGTACGCTGCGCCAAGGCGGGACCGGGACGCGAAGTATCCCACGTCACCCCAGGGTCGCCGTCGGTTGCTGAGTACGCTACCGTGTGACCCAGACGAGCCGGCCGTTCGCTGGGAGCCACCGCCCCGGCCTTGTTTTTTGCCCGGGTCATGGAATTCCGTTTTTGTTCCTCCGAAATTTCTCAAGCGCCGGCCCTTGGTTCCCATACGCCCCTGACCCAGATCAATAACTTGCGAACGCGCTCCCACCTAGATCCCAAGAGGGTGCGGCTCGCTTGGCTCCGCCCACGGCGTATTAGGGAACGCGACCATGGTAGCTGACAACTTAACGCTCCGAACAGCGCCAGACCGTATCATTAGCGGTACGACTGGAGGGAGCGCGGGCCTACCCAAGCCGCCCCGACGGCACGATAAGGGACGAAGGGCCCCCATTTCGGGGCAAGAGCCACCCCTCTACGCGTGAGTGTTTCCGGGCTCCTCCAGAAGCGTGGCCACCCCCATCGCCGCCTGATGAATCTCCGCAGTCTCTGCAGCGCGGCGGCACAGTGCGCAGACTTCGGGTCTAGCCGCTGATGGGTAACCACGAGGTTTGGGGTAGGATAATTGGCCGGACCCGACAGGAGCCCTCGATCTGACGTTTTATAACGCTTCACTCCGAACGTGGGAACCAGTAAGCTCCCGTGCTAGCGCGCACGCCTCGTGAACATCCGACCGGTATCCAACGGTAATAACTGTGTGCCCGCGTCCACATGTATTTCAGCTCTGTCCCAATGTTGCCAGTGCAGGGCTGGACACGGGGTCCGCCGGACGCGGGCTACGGTCCTGCCCAGACCCCCGCCAAGGGAGTGCCGGCGGCCGCGGGGGCAGAGGGGCGGTGTCGCGAGGCTCAGTGCTGCGTCGGCCTTGGCCCGCCGGGGGGGGGCCCCCGGGCGCGCCCATGGAAGCCGGCCTGCGGCAGCCCCAACGCACTTCCTGGAGCGACGCGCCCCCGTCCCGCGCCTGACCCGAGCGCCGCCGGCCCGGGACCGCGCGTGCGGGGGGCCGGTCGAGTTCCACCGCCGGGTGCCCGGAGCCCGCGGCCGCCGGGGGCGACGCGGCTCGTCCAGCCCCAGGGGGACCCTACGCGTCCCTCCGCGGGGCGCCGCCGCGCCGTGGACCTGCGCGCGGAGGCAGCCGGTGGGGCCCGTCGGGGCCGCGGCCGCCTCGACGACCACGGCCCCCCCGTGGGCGGGGGGGCCTGCGCCGGAGCGAGGACTCAACAGGACCGGAGCGTCCCGGCAGGGCCCGGCGTAGGTCCCGGCGCCCCGTCCCTAAAGGCGGGGAGCCCAGGGGCCCCCGCTCCCGAGCGCCGGTGCCAGACTCGCGAGTGCCGCTGCGCGCGGGGGTTCACAATACGGGGAACGGCATGTCGCGAAGCCAGCGCACCGCGGACTCGCCCGTTCCTAAACCCCGCCCGCCCCAGGGGCCCGCGGTCACGCCCTCGAGCCCCTGGGCGGAGACGTCTTCGCGGTCTCCCGCGGCGCCTGCGGCCGTCATGTCCTGGCCGTAATGTGTCAGTATGACGAGCACCGCTAGACGCGCGGCAGGTCCCCGGCCCGGCACGGCCTACTCCGGGGCGCTCTGCGGTGCAAGCGCGACGGTGGCTGCTCGCGGGTGGGGCCCCGCCGCCCGCCGGCGCCGGAATGAGCGGCGTCCGGCGGGGCGTGACCGGGCCGGGCGGTGCCCCCCGCCGGGCGACAGGCGCAAGCCCGCGGCGACCACGACTCTCCGGGCAAGGGCCCGGGGGGGG     
I       CGTTAATAAAAACTAAAATAATATGTTTACGGGTCAATCATAATGTAATAAACGTTACTACTAAAATAAGATATATAAGGACATAACGCTAATCTACATTTCTATTATCTAAAATAATCCACTTATAACAATATGAATTTTAAAAATAAATTCAATCACAGAAAAATAAATTTACAGATATTATTACTGCAAATAAAAAGAACACTGACTAGAATGTTTAGTGTTTGTTAGTAGTTGAGTATTAAATCAATTTTTTTAATTTAATTAAGATCATTTTTAAAAAATAAATGATAAGGTGTAACGACCATAAATAAATCCTTTACTAAATTTATATAATTATTAATATATCTATTTATTTGATCTAGTTAACCTTCCTAAAACAATATAAACCAGATTCCTTATATGTTAAATCAAATACTCCCTTATATAAAGAAGTATCACATATTAAATTCTGGTTCTATACTATGCCGCTATGTTTAATTTAAAGTAAAGAAAATTCTATGATGAAATTGTTTTAATTGTTGAAGAATAGTCTTTTAATCTAGTAATTGACATTTTTTATTTATGTAAAAAACTGCAGAATATGTCTTTAAATATTAATATTATTACCTAGCAATATTAAAGTACGCGTTTTTAATAGCAAGTGTTTCATTTTTATGAATCAAGAATATTTTTATATTCATAAGATAATATATAGTAAAGTGTTCAACTGATCTTATATATATTTCTTCTTAGTTATATCTATAAATAATATTTTTAAAGTCTTTATTTTTTGCATATAATGTCAATAGGAATCGTACATGATGAACCACTGTTGTAATTTCCAAGACAATAAAACTATCTTATAGTAAGGTTTTAATTAATCTATTGCCTCCTAATGAATATTACGCGAATCTTTATAATAATCTGATTATAAAATTTTAAAGATTATTGTTGTATTTGTAAAATTTAAAATATAAGTATAATCCCATGAGTTTTCATTTAAATAGAAATTTTACTA????????????????????????????????????????????????????????????????????????????????????????????????????????????????????????????????????????????????????????????????????????????????????????????????????????????????????????????????????????????????????????????????????????????????????????????????????????????????????????????????????????????????????????????????????????????????????????????????????????????????????????????????????????????????????????????????????????????????????????????????????????????????????????????????????????????????????????????????????????????????????????????????????????????????????????????????????????????????????????????????????????????????????????????????????????????????????????????????????????????????????????????????????????????????????????????????????????????????????????????????????????????????????????????????????????????????????????????????????????????????????????????????????????????????????????????????????????????????????????????????????????????????????????????????????????CCCCAGAGCGCCCTGGGGGTCTGAATCGCCGCTATCACCCGACAACCCATGCCCCACCGGGGCGGAGGGCGTCAAGTTATAAGCCGCGCGCCCTCGCAGCCGGTATATAGACCTATTCGGCTCCACGATACGTCACGTGGTCTGGCGGAACACGAAGGCATGGGGGTGGTGTGTACACCCTCCGCCAGGAGGACGAGTTGGTGGCGGGGACTGGATACCCTGCGCCAAGGCGGTACCGGGACGCGATGGATCCCACGGGACCCGAGAGCCGCCGTCGGTGGCTGAGTACGCTACCGAGCGACCCAGACGAGCCGGCCGTGGGCTGGTAGCGACGGCGCCGGCCTGGTTTTTTGGCCGGTTCATGGAATTCCGTTTTTGTTCCGCCGAAACTTCTCAAGGGGCGGCCCTTGGGTCCCACACTAGCCTGACACACATCAATAACTCGAGGACTCGCTCTCACCTAGGTGCCAATCGGGTTCGGGTCGCTTGGCTCCGCCCAGGGGGTATGAGGCAACCCGCCCTTAGTTGCTGTCAAGTTCACGCGACGGACAGCGTCAGTCCGCATCATTAGCGGGACGCCTGGAGTGAGCGCGGGCCTACCCAAGACGCCCCGACGGCTCGATGAGTCTCCAAGGTCCCCCATTTCGGGGCAAGTGCCACCCATCTATGCGTGAGTGTTTCCGGTCTCGACCGGAAGCTTGGCCACCCACATCGCCGCCGGATTAACCTCGGCAGTCTCTGCAGCACGGAGGCACAGGGCGAAGACTTAGAGTCTAGCCGCTAATGGGCTACCGGGAGGGTTTGCGTACGTTAATTGGCTGGCCCCGAGAGGATCCCTCGATCTGACGTTGCATAACGCTTCACTCCTAACGTGGGAACAAGTTAGCTCCCGAGCGCGCCCGCACGCCTCGTGAACATCCGACAAGTATCCAGCGGTAATAACTTTGTGTCCGCGTCCACAGGTACCACAGCTCTGTGCTAAAGTTGCCAGTGCACGGCTGGATGCGGGGTCCGCCGCAGGCGCGCGACGGCCGTGCCCCGACCCCCACCGAAGGGGTGCCGGCGGCCCCGGGGGCAGAGGGACAGTGTTACGAGGCTCAGTGCTGGGTCGCCGTTGGCCCGCGGGTCGGGGGGCCCCGGGCGCGCGGATGCACGCGGGCCTGCGGGAGCGCCAACGCACTTCCTGGAGCGACGGGCCTCCCTCGCGCCCCTGACCCGAGCGCCGCCGGCCCGGGGCCCCGCGTGCGGGGGGGGGGTCGAGTTCCACCTCCGGGTGCGCGGAGCGCGCGGCCGCCGGGGGTGACGCGGCAGGTCCAGCCACAGGGGGACCCTACGCCTCCCTCGCCCTGGCGGCGCCGCGCCGTGCATCTGCGCGCTGAGGAAGCCGGTGCCGCCCGTCGGCGCCGCGGGCTCCTCGACGGCCGCGGCCCCCCCGCTGGCGGGGGGGCCTCCGCCCGAGCGAGGCCTCAACAGGACCGGAGCGTCCTGGGAGGGCCCGGCGTAGGTCCCGGCGCTCCGTCCCTAAGGGCGGGTAGCCCAGGGGGCCCGGCTCCCGCGGGCCCGTGCCAGACTCCCGGGTGCCGCGGCCCGCGGGGGTTGACAAGCCCGGGAACGGGAGCTGGCGGGGCCGCCGCATCGCGTAGTCGCCCGTTACTAAACCGCGGCCGCCCCAGGGGCCCCCGGGCACGCCGTCGAGCCCCTGGGGGGGGAAGTCTTCGCCGTCTCGCGCGGCGCCTGGGGCCGTCATCTCCTGCCCGTAATGTGTCGGTACGACGGGCACCGCTAGGCGCGCGGCACGTCCCCGACGCGGCACGGCCTACTCCGGGGCGCCCTGCGGGGCAAGCGCGACGGTGGCTGCTCCCGGCTGGGGGCCCCCCGCCCGCCGGCGCCGGAATGAGCGGGCTACGGCGGAGCGTGACCGGGCCGGGCGGAGCCCCCCGACGGGCGAGCGGCGCAAGCCCGCGGCGACCACGACTCTCCGGGCAAGGGCCCGGCGGGGG     
H       AGAAAATAAATATAAAAGTAAAATGTTTACGGGTCAATCATAAGGTAATAAACGTTATTACTAATTTACGATATTTAAGGGCATAACGCTAAACTACATTTCTATTATGTAAAATAATCCAATTATAACAATTTTAATTATAAAAATGAATTTAATCACAGAGGAATAAATATGCAGATAATATTACTTCAAATAAAAAAAACACTGTCTAGAATGTTTAGTGTTTATGAGTAGTTGAGTATTAAATCAATTTTATTAATTTAATTAAAATTATTATTAAAAAATAAATGATAAGATGTAAAATTCATATATAAATCCTTAACTAAATTTATATAATTATTTATATATATATCTATGTATTCTAGTTTAACGTCCTAAAACAATATAAAACAGACATCTTATATATTTCTTCAAATACACAATTATATAAAAAAGTTTCACATCTTTAATGCTGGTTCTATCCTATAACGCTATATTTTTTATAAAGTTAAAAAATTTCTATGATGAAATTGAATTAAATGTTGAAGAATATTATAATAACCGAGTAATTAACGTTTTTAATTTATGTGACAAACTGCAGACTATGACTTTATATGTTAAAATTATTACCTAGCATTAAAAAATTAAGCATTGTTATAAGCAAGAGTTTCTTTTTTATGAAGCATGATATCTTTTATATTCATTAGAAAATATATAGTAAAGTGTTCAATTGATCTTATATATATTTCTTATTAGTTATATCTATAAATAATATTTTTAAAGTCTTAATTTTTTGCATTTGATTTTAATAGGAACCGTACATGATGTATCAATGTTGTAATTTCCAATATAGTAAACCTATCTTATTGTACGGTTTTAATTAATCTCTTGACTCTTAATGATTAATATGCGAAACTTAATATTAATATTCTTATAAAATTTAATATATTAGTGTTGCATTTGTAAAATTTAAAATATAAGTATAATTCCATGAGTGATCATATAAATAGAAATTTTAATATGTACTAAAAACTGGCTAAGAACAGATAAGTCAGGTCATTATAGTGAAGAATTTCCTCGTAGAGCTATCTACTCGCACAAGTAGCTTAGTTACAAGATTAGTACTTTTAAAATTCGTTGCTTGGGCTTTTAAGGTATTCCAATACTACTTGTGTCCATAATCGTAGTTCAGCCCATAAATGGATATAGTGTCATGTCGCCATTATATAAAGAAACGTATATTACTTCAAGAATCTATGCAACGTTAAAAATACATACTTGTACCAGATTTCGCGTTATCATGTATCTAACCCCAGACCATGATGTTTGTTAAGTAATACCGAAAACTGACTCATTCGGATTAGCTACTTCAAGGAAGCCATGAAATATTACTCTGATTTCTTAATATTTTACCAGTGACCTTCTTACAACAATCATCACAAATGGCACATCAGGCAGAGTCTTACTACTGCTCAACGTAATCTCTCGTGGAAGTGTAAGCAATAATGGTCGCTGGCGTCCATGTGAGGCTGCGCGGTCGAGTGATGCAGCCATTCGTGGACGCACACATACTATGCATTCAGTATGTAGACAGTTTAGCAAGCTAATTTTGTTTTTTAGAGACCAACAGGATCACTCTTCATATTAGTGTACGTCAAGTTGATGTTTCCCCTACAGAGTACATCACATAGATCTTTGAACGCTCGTTTAGGGACACGCTGCCATCCGCTGGTCCTTCCCCAAGTCGACTTGCCGCTAGTGTGATAGCTCCAAGGTAATCCCCTACGAGTGTACGTATATGTGAAAGCAAACTTTCTACACCATATTAAAATAGAAAGCTTTTACAGCGTGTCTCAACAGCTCTAGCGTCACTCCGCATATCTCAGCGAAGAAGAGACTTATTTCGCTTGGCTTGGTAAAACGACTAGCATGAGTTAGATTGCTCTTTGATGAATTAGACTGATCAAACAAACCGTGATAATAAATCCTACAGCTAATCGTTATGGAAACTTTGCAACTACCCCCAGAGCGTCCTGGGATTCTGAATCGCCGCTATCACCATAGAACCCATGCCACACCGGGGAGGAGGGCGTCAAGTTAGAAGCCGCCCGACATCGCATCCGGTACACTGACCTATTCGACGCCCCGTTACGTCCCTTGGCCTGGCGGAACACGAAGGCATGGGGGTGGTTTGCACACCCGCCGCCAGGAGAACCATTTGGAGGCGGGGACTGGGTACTCTGCGCCAAGGCGGGACCGTGACGCGAGGTATCCCACGTGACCCGAGAGTCGCCGTCAGGGGCTGAGTACGCTATCGAGCGCCCCAGACCAGCCGGCCGTTGGCTGCGAGAGACGGCGCCGGCCCTGTTTTTTGGTCGGCTCATGGAATTCCGTTTTTCCTCCTCCCAAACTTCTCAAGGGGCGGCCCTTGAGTCCCATACCAGGCTGACCCAGATCAATAACTTGAGGACTCGCTCTCACCTCGATCCCAAGCGGGCTCGGATCGCTTGTCTCCGACCACGGGTTATCAGGCAACCCCCCCCTGGTTGCTGACAAGTTAACGCCCCGTACAGCGTCAGACCGCATCATTAGCGGGACTACCGGAGTTAGCGCGGGCTTACCCAAGCCGCCCCGACGGCCCGGTGAGTGCCCAAAGGCCCCCATTTCGGGGCAAGCGCCACCCCTCTACGCGTGAGTGTTTCCGGGGACGACCGGAAGCTTGGGAACCCACATCGCCGCCGGATGAATCTCCGCAGTCTCTGCAGCGCGCGGGCACGGGGCTCAGAGTTGGAGTCTAGCCGCTAATGGGTCCGCACCAGGGTTAGCGGACGTTATTTGGCTTGCCCCGAGCGGATCCCTCGAACGGACGTTATATAACCCTTCACTCCGAACGTGGGAACAAGTAAGCTCCCGCGCGTGCCAGCAAGCCTTGTGAACATCCGACCTCTAACCAGCGGTAATAACTGTGTGACCGCGTCGAGAGGTGTTCCAGCTCTGTCCTAATGTTGCCAGTGCACGGCTGGAGACGGGCCCCTCCACACGCGCGCTACGGGCGTGCCCCGACCCCCGCCGGCGGGGGGCCGGCGGCCCCGGGGGCGAAGGGACAGTGTGACGAGGCTCAGGGCTGTGTGGCCCTTGGCCCGGGGGGCGGGGGCCCCCGGGCGCGCCCATGGAAGCGGGCCTGCGGCGGCCCCAACGCACTTCCTGGAGCGACGCGCCTCCTTCGCGCGCCCGACCCGAGCGCCGCCGGCCCGGGGCCGCGCGTGCGGCGGGGGGGTCGAGTTCCACCTCCGGGTGCGCGGAGTGCGCGGGCGCGGGAGCCGACGCGGCAGGTCCAGCCACAGGGGGACCCTACGCGTCCCTCCCCGAGGCGTCGCAGCGCTGTGGAGCTGCGCGCGGAGGCAGCCCGTGGCGCCCGTCGGCGCCGCGGGCGCCTCGACAGCCGCGGCCCGCCCGCTGCCGGGGGGGCCTGCGCCCGAGCGAGGACTCAACAGGACCGGAGGGTCCCGGCACGGCCCGGCGTAGTTCCCGGCGCCGCGTCCCTAAGGGCGGGTAGCCCAGGGGGCCCAGCTCCCGAGGGCCGGTGCCAGACTCGCGAGTGCCGCTGCCCGCGGGCGTTGACGAGCCCGGGAACCGGAGCTCGCGCGGCCCCCGCACCGCGGAGTCGCCCGTTCGTAACCCAGGTCCGCCGCAGGGGCCCGCAGTCACGCCCTCGAGCCCCTGGGCGGAGCCGTCGTCGCCGTCTCGCGCGGCGCCTGCGGCCGTCAGCTCCTGGCCGTACTGTGTCTGTAGGACGGGCACCGCTAGGCGCGCGGCAAGTCCCCGCCGTGGCACTGCCTACTCCGGGGCGCCCTGCCGTGCAGGCGCGACGGTGGCTGCTCCTGACTGGGGCCCCCCGGCCCGCCGGCGCCGGAATGAGCGGGCTCCGGCGGAGCGTGACCGGGCCGGGCGGCGCCCCCCGACGGCCGAGGGGCGCAAGCCCGTGGCGACGACGACTCTGCGCGCGAGGGCCAGGCGGGGG     
G       AGTAAATAAAAAGAAAAATAATATGTTTACGGGTCAATCATTATTTAATTAAGGTTAATACTAAACTACGATATTTAAGGTCGTAACGCTAAAATACATTACTATTTTCTAAAATAATCCAAAAGTAACAAAATGAATTATAAAAATGAAATTAATCACAGAGGAATATATATGCAGTAATTATGACTGCAAATTAATAAAAGACTGTCTAGAATGTTTAGTGTATTTGAGAAGTTGAGTATTAAATCAATTTTTTTAATTTAAATAAAATGATTACTAAAAAATAAATGATAAGAAGTAAAGATCATATATAAATTCTTTACTAAATTTTTATAATTATTTATATATTTATTTATGTGTTCTAGTTAAACGTCCTAAATCAATATAAACCAGAATCCTTATATTTTACTTCAAATACTCATTTATATAAATAAATTTCAAATTTTCAATTCTAGATCTATGCTATAACGCTATATTTAAATAATTATAAACAAATTTCTATGATGAAATTGATTTAATTGATGAAGTATAGTATAATAATCCAGTTATGAACATTTTTAATTTATTTAAAAAACAGCAGACTATGTCTATTCATATTAAAATTATTACCGAGCATTATAAAAGTAAGCGTCGTTAAAATCAAGTGTTTCGTTTTTAAACAGCAAGATATTTTTTATATACATAAGAAAATATATAGTACAGTGTTCAATTGATCTTATATATATTTCTTATTAGTTCTATCTATAAATAATTTTTTTAAAGTCTTTATTATTAGCATTTGATTTTAATAGGAAACGTACAAACTGAATCAATGTTGTAATTTCCAAAATACTAAAGCTATCTTATAGTAATATGTTAATTAATCTCTTGACTCGTAATGAATAATAAGCGAAACTTAATATTAGTCTTATTATAAAATTTTATAGATTATTGTTGATTATGTAAAATTTAAGTTATAAGTATAATTCCATAAGTGATCATATAAATAGAAATTTTACTATGTTCTTAAAACTGGCTAAAAACAGATAAGTCAGGTCATTATCGTGAAGAATTTCCCCGTAGAGCTATCTACCAGCACATAAAGATTAGTTACAAGATTAATACCATTAACATTCTTTGCATAGGCTTTTAAGGTATTCCAAAACTACTTGTGTCCTTAATCGTAGTTCGGTCCATGAATGGATATAGTGTCATGGCGCCTTTATCTAAAAAAACGTATATTACTTCATGAATTAATGCATCGTTAAAAATACCTACTTTTACCAGATCTCGCGTTATCATGGGTCTAACCCCACACAAAGATGCTTGTAATGTAGTACCGAAAACTGACTCATTCGGATTAGCTACTTCAAGGGAGCCAATAAATCATATCCTGACATATTAATATTTTACCTTTGAGCATCTTACAACAATCATCACAAATGGCACATCAGGCAGAGTTTAACTTCCGGTTATCGTAATCTCTCGTGGAAGTGTAAGCAATTATGGTCACTGGCGACCACGTTTGGCTGCTCGCTAGAGTGACGCAGCGCTTCGTGTAGGCACACATACTATGCATTCAATCTGTAGACAGTTTAGCAAGCTAATTTTGTTTTTTAGAGACCAGTGGGATCACTTTTCCTATAAGTGTACGTTAAGATGACGTTTCCTTTGCAGAGTACATCACATAGATCTTTGAACCCTCATTTAGGAATACGCTGCCATCCGCTGGTCCTTCCCCAAGTCGACTTGCCGTTAGTGTGGTACTACAATGCTAATCCCCTAAGAGTGTACGTATATGTGAAAGCCAACTTTCTACACCAGCTTAAACTAAAATGATTTAACAGCATGTCACAATAGCTGTAGCGTCACTCCGGATATCTCAGCAAAGAACAGACTTAGTTCGAATGGATGGGTAATACGAGTAGTCAGAGTCAGATTGCACTTTGAGCAATTAGACACATCACACAACCCGGGATCATAAGTTCTACAGCTAATAGATACTGAAACTTTGCAACTACCCCCACAGCGTCCTGGGCGTTTCAGTCGCCGCTACCACCAGAAAACCCATGCCACGCAGGGGAGGAGGGCGTCTAGTTAGAAGCCGCGGGACATCGCATCCGGTATACCGACCTATTCGACGTCCCACTACGTCCCGTGGCCTGGCGGAAGACGAAGGCTTGGGGGTTGTGGGTACACCCGCCGCAAGGAGAACCATTTGGAGGCGGCGACTGGGAACTCCGCGCCAAGGCGGGACCGGGACGTGATGTATCCCACGTTACCCGAGAGCCGCCGTCGGTGGCTGAGTACCCTACCGCGCGCCCCAGACCAGCCGGCCGTGGGCTGGGAGCGACGGGGCCCGCCCGGTTTATTGGGCGGCTCATGGAATGCCGTTTTTGCTCCTCCCAAAATTCTCAAGGGGTGGTCCTTCGATCCCAAAGTAGGCTGACACAGGTCAATATCTTGAGGACCCGCTCTCACCTAGATCCTAAGCGCGTCCGGGTCGCTTGTCTCCGCCCACGGGGGATGATGCAACCCGCCGTTGGTTGCTGACAAGTTAACGCCCGGAACAGCGTCAGACCGGATAATTAGCGCGACGACTGGAGGAAGCGCGTCCCTACCCATCACGCCCCGACGGCGCGATGAGTGTCCAAGGGCCCCCATATCGGGGCAAGTGCAACCCCTGTAGGCGTGAGTGTTTCCGGGGGCGTACGGAAGCTTGACCACCCCCATCGCCGCGTGTTCAATCTTCGCAGGCTCTGCAGCGCGGGGCCACGGGGCGCAGACTTAGGGTCTAGCCGCTAATGGGTGGCCACGAGGATTCGAGTACGTTAATTGGCTTGGCCCGAGAGGATCGCTCGATCGGCCGTTTTATAACGCTTCACTCCGAACGTGGGAACAAGTTAGCTCCCGTGCGAGCCCGCACGCCTCGTGAAGATCCGACCGCTAACGATCGGTAATAACTATGTGCCCGCGTCTAGAGGTATTTCCGCTCTGTCCTAATGATGCCAGTGCACGACTGGAGAAGGGGGCCGCCACACGCGCGCTACGGCCGCGCCCGGACCCCCGCCGACGGGGTGTCGGCGGCCGCGGGGGCAGAGGGACAGTGTGACGAGGCTGAGTGCTGGCTAGCCCTTGGCCCGCCGGTCGCGGGCTCCCGGGAGCGCCCATGTGAGCGGGCCTGCGGCGGCCCCAACGCACTTCCTGGAGCGACGCGCCTCCACCGCGCGCCTGACCCGGGCGGCGCCCGCCCGGGGCCCCGCGTGCGGGGGGGGGGTCGAATTGCACCTCCGGGTGCGCGGAGCGCGCGGCCGCCGGGGGTGACCGGGCAGGTCCAGCCCCAGGGGGACCCTACGCCTCCCTCGCCGGGGCGCCGCCGCGCCGCGGAGCTGGCCGCGGAAGCAGCCGCTGGCGCCCGTCGGCGCCGCGGCCGCCGCTAGTCGCCCGGCCCCCCCGGTGGCGGGGGGGCCTGCGCCAGAGCGAGGGCTCAACAGGACCGGAGCGTCCCGGCAGGGGCCGGCGTAGTTCCAGGCGCCCCGTCCCTAAGGGCCGGGAGCCCAGGGGACCCGGCTCCCGCGGCCCCATGCCAGACTCGCGAGTGCCGCTGCCCGCGGGTGTTGACTAGGCGGGGAACGGGAGCTCGCGATGCCCCCGCAGCGCGGAGTCGGCCGTGCGTAGACAACGTCCGCCCCAGGTGCCCGCGGTCACGCCCTCGAGCCCCGCGGGGGAGCAGTCTTCGCCGTCTCGCGCGGCGCCTGGGGCCGTCGTCTCCCGGCCGTAATGTGTCGGCACGACGGGCACCGCTAGGCGCGCCGCAAGTCCCCGTCGCGGCACGGCCTACTCCGGGGCGCCCTGCGGTGCAAGCGCGACGGTGGCTGCTCCGTGGTGGGGGCCCGCCGCGCGCCGCCGCCGGAATGAGCGGGCTCCGGCGCGGCGTGACCGGGCCGGGCGGAGCCCCCCGACGGGCGAGCGGCGCAAGCCCGCGGCGACGACGACTCTGCGCGCAAGGGCCCGGCGGGGG     
F       GGTTAATAAATACAAAACTTAGATGTTCACGGGTCAATCATGAAGTAATTAGCGTTTATACTAAACTACGATATTTAAGGTCTTAACGCTAAACTACATTCCTATTATCTAAAATAATCCAATAATATCAATCTGAATTATAAAAATGAATATAATCTCAGAGGAAAAAATATGCAGATTATATTACTGCAAATAAATCAAACACTGTCTAGAATGTTTAGTGTTTGTGAGAAGTTGAGTATTAAATCAATTTTTTTAATCTAATTAATATGATTATTAAAAAATAAATGATAATATGTATAGATCATATATAAATACTTTACTAAATTTATATAATTATCTATATATCTATTTATGTGTTCTAGTTAAGCGTCCTAAAACAATATAAACAAGATACCTTATACTTTACTTCAAATACTCTATGATGTTAATAAGTTTCACATATTTAATGCTGGTTCTATTCTATTACGCAATATTAAATTTAACATAAATTAAGTTCTATGAGGAAATTGATTTAATTGTTGAAGTATCATATAATAATCAAGTAATTATCATTTTTAATTTATGTAAAAAACAGAAAACTCTGTCTTTATCTATTAAAATTATTAGCGAGCAATATAAAAGTATTCGGTGTTAATAGCAATTGTTTCGTTTTGATGCAGCAAGATATTTTTTATATACATAAGAAAATATATAGTAAAGTGTTCAAATGTTCTTATATATATTTCTTACTAGTTATATCTATCAATAATATTTTTAAGGTCTTGATTATTAGAATTTGATTTTAATAGGAACTGTATATGATGAATCAAAGTTGTAATTTCCAATATACTAAGTCTATCTTATAGTAAGGTTTTAATTAATCTCTTGCCTCGTTATGAGTATTACGCGAAACTTAATAATAGTCGTATTATAAAATTTTATAGATTATTGTTTTATTTATAAAATTTATAATATTAGTATTATTACATGATTGTTTATTTAAATAGAAATTTTACTATGTTCTGAAAACTGGCTGAAAACCGATAATTCAGATCATTATAGTGAAGTATTTCCCCGTAGAGCTATCTCCTCGCACATTAAGTTGAGTAACAAGATTAGTACGTTTAACATTCTCTGCTGGGGCTTTTAAGGTATTCCAATACTACTTGTGACAATAATCGTAGGTCGGTCCCTGAATGGATATAGTGTCATGCCGCCTTTATCTAAACAAATGTATATTACTTAATGAATTTTTGCTACGTTAAAAATACCTGCTTTTACTAGATTTCGTGTTATCATGGCTCTAACCCCACACTAAGATGATTGTTAAGTATTACCGAAAACTGACTCGTTCGGAGTAGCTACTTCAAGGGAGCCCAAAATTCTGACTCTGATTTCTTAATATATTACCATTTAACCACTTACAACAATCATCACAAATGGCACATCAGGCGGAGTTTAACTACCGCTTAACTTAATCTCTCTTGGAAGTGTATACAATGATGGTCTCTGGCGTCCACGTGTGGCTGCTCGTTGAAGTAAAGCAGCGATTCGTGTACGCACAAATACTATGCATTCACTCTGTAAACAGTTTAGTAAGCTTCTTTTGATTTTTAGAAACCATGAGGATCACTTTTCGTTTTAGTGTACGTAAAGATGTTGTTTCCTCTTCAGAGAACATCACATTGATCTTTGAACCCTCTTCTAGGAATATGCGGCCATCCGCTAGTCCGTCCCCACGTCGAGTTGCCGTTAGTGAGATATAGTAAAGCTAATCCCCTACGAGTGTACGGCTATGTGAAATCCAACTTTCTACACCACCATAAAATAGAAAGATTTTACAGCGTGTCTCAACAGCACTAGCGTCACTCCGGATATCTCAGCAAAGGAAATACTTATTTCGAGTGGCTGGGTAAAACGACTAGACGGATTTAGATTGCACTTTGGGGAATTAGGCTGATCAAACAACCCGTGATAATTAATCCTACAGCTAATGGATACGGAACCTTTGGAACTACCCCCAGAGCGTGCTGGGCGTCTGAATCGCCGCTATCACCGGTAAACTCATGCCACTCCGCGGAGGAGGGCGTCAAGTTAGGAGCCGCAGGGCATCGAATCCGGTCTACACACCTATCCGACGCCCCGTTACGGCCCGTGGCCTGGCGGAACACGGCGGCATGGGGGTGGTGGGTACACCCACCGCAAGGAGAACCAATTCGAGGCGGTGACTGGGTACGCTGCGCCAAGGCGGGACCGGGACGTGATGTATACTACGTGACCCGAGAGTCGCCGTCGGTGGCTGAGTACGCTTCCGCGCGCCCCAGACGAGCCGGCCCTCGGCTGTCAGCCACGGCGCCCGCCTTGTTTTTTGGCCGGGTCATGGAATTCCGTTTGTGTTCCCCCCAAATTTCTCAAGGGGCGGCCCTTGGAGCCCATACGAGGCTGACGCAGATCAATAACTTGAGGACTCGCTCTCACCTAGATCCCATCCGCGTCCGGGTCGCTCGTCTCCGCCCACGGGGTCTCGCGCAACCCGCCCATGGTTGCTGACAAGTTAACGCCCCGCACAGCGTCAGACCGCATCATTAGCCGGACGGCTGGGGTAAGCGTGAGCCCACCCAGGCCGCCCCGACGGCGCGCTGAGTGTCCAAGGGCACCCATTTCGGGGCAAGTGCCACTCCTCTAAGCGCGAATGTTTCCGGGGGCGGCCGGAGGCTGGGTCGCCCAGAGCGCCGCCGGATGAAACTCGGCAGTCCCTGCAGCGCGGCGGCACAGGGCTGAGAATTAGGGTCTAGCCGCTAATGGGAAATCACGAGGTTTGCCGTACGTTACTAGGCTAGCCCCGAGAGCATCCCTCGACCAGACGTTTGATAACGCTTCGCTCCGAACGTGGGAACTAGTTAGCTCCCGCGCGGGCCCGCACGCCTGGTGAACAGCCGACCGCTACTCAGCGGTAATAGCTTTGTGACCGCGTCCAGAGGTATGGCAGCTCTGTTCTAATGTTGCCAGTGCACGGCTGGAACCGGCGTCCGCCACAGGCGGGCTACGGCCGGGCCCCGACCCTCGCCGACGGGGTGTCGGCGGCCCCGGAGGCAGAGGGACTGTGTCACGAGGCTCAGTGCGCGCTCGCCCTTGGCGCCCGGGGCGGGTCCCCCCGGGCGAGCCCATGTAAGCGGGCCTGCGGCGGCCCCAACGCACTTCCTGGAGCGACGAGCCTCCGTCGCGCGCCTGACCCGAGCGCCGCCGGCCCGGGGCCCCGCGTGCGGGGGGCGGGTCGAGTTACACCTCCGGGTGCGCGGAGCTCGCGGCCGCCGGGGGCGACGCGCCAGGTCCAGCCACAGGGGGACCCTACGCGTCCCTCGCGGGGGCGCAGCTGCCCCGTGGAGCTGCCCGCGGAAGTAGCCCGTGGCGCCCGTCGGCGCCGCAGCCCCCTCGACGGCCGCCGGCCCCCCGCTGGCGGGGGGGCCTTCGCCCCAGCGAGGGCTCAACAGGACCGGAGCCTCCCGGGAGGGCCCGGCGTCGTTGCCGGCGCTCCGTCCCCAAGGGCCGGCAGCCCAGCGGGCCAGGCTCCCGAGGGCCAGTGCCCAACTCGCGCGCGCCGCTGCCCGCGGGGGTTGACAAGGCCGGGAACGGTGGCTGGCGAGGCCCCCGCAGCGCGGAGTCGGCCGTTCGTACACAACGGCCGCCCCAGGTGCCCGCCGTCATGCCTTCGAGCCCCTGGGGGGAGGCGTCTTCGCCGTCTCGCACGCCGCGTGCGGCCGGCACATTCGGGGCGTAGTGTGGCCGCACGACGGGCACCGGTAGCCGCGGCGCAAGTCCCCGTCGCGGGACGGCCTACTGCGGGGCGCCCTGCGGTGCAAGCGCGATGGTGGCTGCTCCGGGCTGGGGGCCCCCCGCCCGCCGGCCCCGGTATAAGCGGGTTCCGGCGCAGCGTGACCGCGCCGCCCGGAGCCCCCCGACGGACGAGTGGCCCAAGCCCGCGGCGACAACGACTCTGCTCGCAAGGGCCCGGCGGGGG     
E       GGCAAATAAAAACAAAATTAATATGTTTACGGGTCAATCATTAAATAATTAAAGTTAATACTAAAAGATGATATCTAAGGTCATAACGCTTAACTACATTCCTATTATCTAAAAAAATCCAATTATAACAATATCAATTCTAAAAATGAAATGAATCACAGAGGAATAATTGTGCAGATAATATTACAGCAAATTAATAAAATACTGTCTAGAATGTTTAGTGTTTGTGAGAAGTTGAGTATTAAATCCATTTTTTTAATTTAATTAAACAGATTATAAAAAGATAATTGATACGATGTAAAGCTCATAAATGAATACTTTACTAAATTTATATAATTATTTATATATCTTTTTATGTGTTCTAGTTAACCGTCCTAAAACAATATAAATCAGAAACTTGTTATTTTATATCAAATACTCAATTATATAAATAAATTTCACATTTTTTATGCTGGTTCTATTCTATAAAGCTATGTACAATTTAAATTAAAAAAAGTTCTATGACGAAATTGGTTTAATTGTTGAAGTATCATCTAATAATCAAGTAATTAGCAATTTTAATTTATGTAAATTACAGCAGACTATGACTTTAAATATTAAAATTATTACCAAGCTTTATAAAAATAGGCGGTGTTAATAGCCAGTGTTTCGTTTTTAAGTAGCAAGATATTTTTTATATACATTAGAGAATATATAGTAAAGTTTTCAATTGATCATATATATATTTCTTAATAGATGTATATAATAATAATATTTTTAAAGTCTTTATTTTTATCATTTGAAACTAATAGGAACTATTCAAGATGTAGCATTGTTGTAATTTCCTACATACTAAGGCTATCTTATAGTAAGGTTATAGTTAATCTCTGGCCTCGTAAAGAGAATGAGGCGAAACTTAATATCAGTCTAATTATATAATGTTATAGCTTATTGTTGTCTTTGTAAAATTTAAAATATTAGTATAATTACATATGTGATCATTTAAATAGACACTTTACTATTTTCTCAAAACTGGCTTAAAACAGATAAGTCAGATCATTATGGTGGTGAATTTCCTCGTAGAGCTATCTACTCGCACATTAAGTTTAGTTACAAGAATAGTACTTTTACCTTTCTCTGCATGGGATTTTAAGGTATTATAACACTACTTGTAAACATAATCGAAGTTCGGTCCATGAATGGATATAGTATCATGACGCCTTAATCTCAAGAAATGTATATTACTTCATGAATCTATGCAACGTTCAAAATACTTACTTTTACTAAATTTCGCGTTATCTTGGCTCTAACCCCACACGAAGATGCTTGTTAAGTAGTACCGAAAACTGAATCATTCGGATTAGCTACTTCAAGGCAGCCGAACATTCTAACTCTGAAATATTGAAATTTTACCATTGACTTTCTTACAACAATCATCACAAATGGCACATCAGGCAGCGTCAAACTATCGCTCAACGTAATCTCTCGTTTAAGTGTAAGCAATGATGGTCACTGGCGTCCATTTGTGGCTGATCGTTAGTATGACGCAGCGATTCGTGTATGCACACATACTATGCATTCAATCTATAGACAGTTTAGCAAGCTTATTTTGTTTTTTAGAGACCAATAGGATCACTTTTCCTATTAGTGTACGTCAAGATGAAGTTTCCTCTCCAGAGTACATCACATTGATCTTAGAACCCTCATTTATGAACACGCTACCATCCGTTTGTCTTGCCCCACGTAGAGTTGCCGTTAGTATGAAAGAAAAAAGTTAATCCCCTATGAGAGTACGAATATGTGAAAGCCAATTTTCTACACCAGCTTATAGTAGAAAGATTTAACAGCATGACGCAACAGCTGTAGCGTCACTCCGGATATCTCAGCAAAGTAAAGACTTATTTCGAGTGGATGGGTAAAACGAAGTGACGGTGTCTGATTGCACTTTGGGGATTAGGACTGATCAAACAACGCGTGATCATAAATCCTACAGCTAATCGATATGGAAACTTTGCTACCACCCGCGGAGCGCCCTGGGCGTCTCAATCGCCGCTACCACCTGGAAACCCATGCCACACTGGGGAGGAGGGCGTCAAGTTAGCAGCCGCGTGACTTCGCATCCGGGATCTAGGCCTATTCGACTGCACTTTACGTCCCGTGGCCTGGCGGAACACGGAGGCATGGGGGTGGTGGGTACACCCGTCGCCAGGAGAACCATTTGGAGGCGGCGACTGGGTACCCTGCGCCAAGGCGTGACCGGGACGTGGTGTATTCCACGTGACCCGAGAGTCGCCGTCGGTGGCTGAGTACGCTCCCGCGCGCCCCAGACCAGCCGGACGTGGGCTGGGAGCCACGGCGCCGGCGGCGTTTATTGGCCGGTTCATGGAATCGCGTTTTTGTTCCCCCCTAACTTCTCAAGCGGCGGCCCTAGGTTTCCAGACTTGTCTGTCATAGATCAATATCTTGAGGACTCGCTCTCACCTAGATCCCGAGCGGGTTCGGGTCGCTGGTCTCAGCCCACGGGGTATGAGGTAACCCCCCCTTGGTCGCTGACAAATCAACGCCCCGCACAGCGTCAGAGCGCATGATTAGTGGGACGAGTGGAGTAAGCTTGAGGCTACCCACGCCGCCCCGCCGACGCCTTGAGTGGCCAAGGGCCCGCATTTCGGGGCCAGTGCCACCCCTCTACCCGTGAGTGTTTGCGAGGGCGACCGGAAGCTTGGCCACCCACATCGCCGCCGGATGAATCTCCGCAGTCACTGCAGGGCGGGGGCACAGGGCGGATACTTAGGGTCTAGCCGCTAATGGGTCAGCACGAGGGTTGGCGCACGTTACTCGGCTTGCCCCGAGAGGATCCATCGATCGGACGTGTGGTACCGCTTCACTCCGAACGTGGGAACAAGTTAGCTCTCGCGCGAGGAGGTAAGCCGAGTGAACATCCGACAGCTAGCCAGCGGTAATAACTTTGTGAACGCGTCCAAAAGTATATCAGCTCTGTCCTAATGTTCCCAGTGCACGGCTGCAGGTGGGGTCCGCCACACGCGCGCGACGGCCGGGCCCCGGCCCCCGCCGACGGGGTGTCGGCGGCCGCGGGGGCAGAGGGACAGTCTGACGAGGCTCAGTGCTGGGTCGCCCTTGGCCCGGAGGGGGGGTGCCCCCGGGCGCGCCCATGTAAGCGGGCCTGCGGCCGCGCCAACGCACTTCCTGCAGCAACGCGCCTGCGTCGCGCGCCTGACCCGGCCGCCGCCGGCGCGGGGCCCTGCGCGCGGGGGGGCGGTCGAGTTCCACCTTCGGGCGCGGGGAGCTCGCGGCCGCCCGGGGCGACGCCGCAGGTCCAGCCACAGGGGGACCCTACGGGTCCCTCGCCCGGGCGCCGCGGGTCCGTGGCGGTGGGGGCCGAAGCAGCCGGTGGCGCCCGTCGGCGCGGCAGCCGCCTCGACGGCCGCAGCTCCCGCGGTGGTGGGGGGGCCTGCGCTCGAGGGAGGGCTCAACAGGACCGGAGCGTCCGCGCAGGGCCCGCCGTAGCTCCCCGCACTCCGTCCCTAAGGGCCGGAAGCCCAGTGGCCCCGGCTCCCGCGGGCCAGTGCCAGACTCGCGAGTGCCGCTGCGCGCGGGGGTTGAGAAGCCCGGGAACGGGAGGTCGCCCGCCCCCCGCAGCGCGGAGTCGCTCGTTCGTACACACCGTCCGCCCCAGGGGCCCGCGGTCACGCCTTCGAGCCCCTGGGGGGAGCCGTCTTCGCCGCCTCGCGCGCCGCCTGCGGCCGTCATCTCCTGGCCGTAATGTGTCGGGACGACGGGCACCGCCAGACGCGCCACAAGTCCCCCTCACGGCACGCCCTACTCCGGGGCACCTTGCGGTGCACGCGCGATGGTGGCTGCTCCGGGCTGAGGGCCTCCCGCCCGCCGGCGCGCGTATGAGCGGGGTCCGGCGTAGCGTGACCGGGCCGGGCGGAGCGCCCCGACGGACGAGCAGCCCAAGCCCGCGGCGACAACGAGTCTGCGCGCAAGGGCCCGGTGGGGG     
D       GTTAAATAAAAACAAAATTCACATGTTTCCGAGTATAGCATTAAGTAATTAACGTTAATACTAAACTACGATAGTTAAGGTCGTAAAGCTTAACTACATTTCTATTATCTAAAATAATCCAATTACAACCATATGAATTATAAAAATGAATTTAATCACAGAGGAATAAATGTTCAGATAATAATACAGCAAATTAATTAAACACTGTCTAGAATGTTAAGTGTATGTGAGTAGTTGAGTTTTAAATCAATTTTTTTAATTTAATTAAAACGATTATTAAAAAATATTTGATAAGAGGTAAAGACCATATATAAAAGCTTTACTAAATTTATATCATTATCTATATATTTATATATATGTTCTAGTGAACCATCCTAAAACAATATAATCCAGAGTCTTTTTATTTGACATCATATACTCAGTAATATAAATAAATTTCACATTTTTAATGCTGGTTCTATTCTATAATGCTATATTTAATTTAATTTTAAACAAGTTCTATGATGAAATTGATTTAATTGTTGAAGTATCGTCTAATAAGCGAGTAATTAACTTATTTAATTTATATAATAAACAGCATACTATTTCTATTTATATTAAAATTATTACCAAGCATTATAAAAGTAGGCGTTGTTACTAGCAAGTGTTTCGTTTTTATGCAGCAAGATTTTTTTTCTATACATTACAAAATATATAATAAAGTTTTCAATTGATCTTATATATTTTTCTTATTACTGGTATCTATAAATAATATTTTTAAAGTCTTTATTATTTGGATTTGACATCAATAGGTACTGTTTAAGACGTATCCATGTTGTAATTTCCTAAATATTACTACTATCTTATAGTAAGGTTTTATTTAATCTCTTGCCTCGTAAGGAGTAATACGCGAAACTTAATATTAGTCTTATTAAAAAATTTAATAGATTATTGTTGTATTTGTAGATTTTAAAATATTAGTATAATTACATAAGTGATCATTTGAATAGAAATTTTGTTATGTTCTCAAAACTGGCTACAAAGAGATAAATCAGATCATTATGGTGAAGAGTTTCCCCGTAGCGCTATCTACTCGGACACTAAGTTTAGTTACAAGATTAGTACTTTTAACATTCTCTGCATGGACTTTTAAGATATTCCAAGACTCCTTGTGCACATAATCGTAGTTCGGTCCCCGAATGGATATAGTATCATGGCTCCTTTATCTTAAGAAATGTATATTACTTCATGAATCTTTGCAACGTTAAAAATACCTACTTATACTAGATTTCGCGTTATCATGGCTCTAACCCCCCACAAAGATGGTTGTTAAGTAGTACCGGAAACTGAGTCCTCCGGGTTAGCTACTTCAAGGGAGCCGAAAAATCCTATTCTGATATCTTAATATCTTACCATTGACAATCTTACATCAATCACCACCAATGGTACATCAGGTAGCGTATAACTACCGCTTAACGTAATCTCTCGTGTAAGTGTAAGCAATTATGCTCACTGTCGTCCATGTGTAGCTGATCTTTAGACTGACGCAGCGATTCATGTACGCACACATACTATGCTTTCATTCTTTAGACAGTTTAGCAAGCTATTTTTGTTTTTTAGAGACCAATCGGATCAAATTTCCTATTAGTGTACGTAAAATTGTTGTTTCCTCTTCAGAGTAAATCATTTAGATCTTTGAACCCTCATATAGGTATATGCCGTCATCCGCATGTACTCCCCAACGTCAACTTGCCTCTAGTGGGTAAAAAAAAAGGTAATTCCCTATGAGTGTACGTAGATGTGAAAACGAATTTTCTACACCAGTTTGAACTAGAAAGATTTAACAGCGTGTCTCAAAAGCTGTAGCTTCACTCCGGATATCTCAGCAAAGGAAAGACTTATTTCGAGTGGCTTGGTAATGCTAAGTGTCGAAGTGAGATTGCACTTTGAGCAATTAGACTGATCAAACAACACGAGATCATAAATCCTACAGCTTATGGATACGGAAACTTTGCAACCACCCGCAGAGCGTCCTGGGCGTGTGAGTCGCCGCTACCACCGGAAAACCCATACTCCACCGAGGAGGAGGGCGTCAAGTTAGTAGCCGCGCGACCTCTCATCCGGTATACAAGCCTATTCGACGCCCCGGTACGTCCCTTGGCCTGGCGGAACACGGAGGCATGGGGGTGGTGGCTACACCCGGCGCCAGGAGAACCATTTGGAGGCGGCGCCTGGGTACTCAGCGCCAAGGCGGGACCGGGACGTGATGTATCCCACGTGACCCGAGAGTCGCCGTCGGTGGCTGAGTCCGCTGCCGCGCGCCCCAGACCAGCCGGTCGTAGGCTGGGAGCCACTGCGCCTGCGCGGTTTCCTGGCCGGGGCATGGAATGCCGTTTTTCTTCCACCCCAATTTCTCAAGGGGCGGCCCTTGGGTCCAATACTATTCTGTCACAGATCAATACCTTGAGAACTCGCTCTCGCCTAGATCCCAAGCAGGTGCGGGTCGCCTGTCTCCGCCAACGGGGTATGAGGCAACCCGCCCGTGGTTGCTGACAAGTTAACGCCTCGCGCAGCGCCAGACCTCATCATTAGCGGGACGATTGGAGTAAGCACGGGCCGACCCAGGGCGGCCTGATGGCGCGCTGAATGCCCAAGGGCCCACATTTCGGGGCACGCGCCACCCCTCTGGGCGTGAATGTTTCCGGGGACGACCGGAAGCTTGGCCACCCAAATCGCCGCCGGATGAATCTCGGAAGTCTCTGCAGCGCGGCGGCACTGGGCGCAGACTTAGGGTCTAGCCGCTAATGGGTAGTCACGAGGGTTGGTGCACGTTACCTGGCTTGCCACGAGAGGATCCCTCGTTCGGACGCTTGATAAAGCTTCACTCCGAACGTGGGAACAAGTTAACTCCGGCGGGAGCCGGCAAGCCTGGTGAACATCAGACCGTTAAGAAGCGGTAGTAACTGTGTGAACCCGTCTAAACGTAACTCAGCTCTGTCGTAATGGTGCCAGTGCAGGACTGGAGAGGGGTGCCTCCACACGCGCGCTACGGCCGGGCCCCGACCCCCTCCGTCGGGGTGTCGGCGGCCGCGGGGGCCTAGGGACAGTGTGACGAGGCTCAGTGCTGGGTCGCCCTTGGCCCGAGGGGCGGGTCGCCCCGGGCGCGCCCATGTAAGGGGGACTGCGGCGGCCCCAACGCACTTCCTGGAGCGACGAGCCTCCGCCGCGCACCTGACCCGACCGCCGCCGGCCCGGGGCCCCGCGTGCGGGGGAGGGGTCGAGTTGCACCTACGGGGGCGCGGAGATCGCGGCCGCCGGGGCCGACGACGCAGGTCCAGCCACAGGGGGACCCTACGCGTCCCTCGCTGGGGCGCCGCGGGGCCGGGGAGCTGCGCGCGGAGGCAGCCGGTGTCGCCCGTCGGCGCTGCAGCCGCCTCGACGGCCGGGGGCCCCCCGCTGGCGGGGGGGCCTCCGCCCGAGCGAGGGCTTAACAGGACCAGAGCGTCCCGGGAGGGCCCGGCGTAGTTCCCGGCACTCCGACCCTAAGGGCCGGTGGCCCAGGGGACGCTGCTCCCGCGGGCCAGTGCCAGACTCGGGAGTGCCGCTGCCCGCGGGGGTTGACAAGGCCGGGAACGGCAGCTCGCGGGGCCCCCGCAGCTCGGAGTCGCCCGTTCGTAGACAACGCCCGCCCCAGGTGGCCGCGGTCACGCCGGCGAGCCCCTGCGGGGAGCGGTGTACGCCGCCTCGCGCGGCGCCTGCGGCCGTCCTCTCCTGCCCGTAGTGTGGCGGGACGACGCGCACCGTGAGACGCGCGGCAAGTCCGCGTCGCGGCACGGGCTAATCCGGGGCGCAGTGCACTGCAAGCGCGACGGTGGCTGCTCCTGGCTGGCGGCCCGCCGCCCGCCGGCGCCAGTATGAGCGGGCTCCGGCGGAGCGTGACCGGGCCGGGCGCAGCCCCCCGACGGGCGAGGGGCGCAAGCCCGCGGCGACGACGACTCTGCGGGGAAGGGCCCGGCGGGCG     
C       GGGAAGTAAAAACAAAAATAATATGTTTACCTGTCCATTATGAAGAAATTAATGTTAATACTAAACTAAGATATTTATGGACATAAAGCTTAACTACATTTGTATTAACTAAAATAATCCAATATTAACAATATAAATTATAAAAATGAATTCAAACACAGAGGAATAAATGTTCAGATCATATGACAGCAAATTAATAAAAGACTGTCTAGAATGTTAAGTGTATGTGTGTAGTTGAGTTTTAAATCAATTTTTTTAATATAATTAAAACTATTATAAAAAAATAATTGATAAGAAGTAAATTTCAAATATATATTCTTAACTAAATTTATATAAATAATAATATATTTATTTATATGTTATAGTTAAACGTCCTAAACAAATAATAACCAGTTACTTTATAATTTTCATCATATACTCAATTATAAAAATAATTTTCACATGTTAAATGCTGGTTCTATACTATAACGCTAGATTTAATTTAACTTAAAAGATATTCTATGATGAAATTGATTTAAATGTTGAAGTCTGCTCTTATAATCGAGTAATTAACATTTTTAATTTATGTTAAAAACTGCAGACTATGTCTTAATATATTACAATTATTACCAAGCATTATAAAAGTAAGCTTTGTTATTACCAACTGTTTCGTTATTAAGCACCAAGAATTTTTTTATAAGCATAAGAAAATATATAGTAAAGTGTTCAGCTGATCTTATATATATATCTTATTAGTAGTTTCTATAAATAATATTTTTAAGGTCATTATTATTTGCATTTGTAATTAATAGGAACTGTACAATATGTATCTATGTTGTAATTTCCTAAATGCTACGACTATCTTATAGTAAGTTTTTAATAAATCACTTGCCTCGTAATGAATATTACGCAAAACTTAAAAATAGTCTTATTAGAAAATTTTATAGATTATTGTTATATTTGTAAATTTTAAAATATTAGTATAATTACATATAAGATCATTTAAATAGAATTTTTAATATGTTCTTAAAACTGACTAAAAAGAGATAAATCAGATCATTATGGTGAGGAATAGCCCAGTAGAGCTATCTACTCGGACATTAAGTTTAGATACATGACTAGTACTTTTAACATTCACAGCAGTGGCTTTTAATGTATTCCAATACTACTTGTTTCAATAGTCGTAAGTCGGTCCCTGAATGGATATAGTATCATTGCTCCTTTATCTCCAGAAATGTATATTCCTTCAGGAATCTATGCAACGCTGAAAATACCAAATTTTAGTAGATTTCGCGTTATCATGGGTCTAACCCCACACAAAGATGCTTTTTAAGTAGTACCGAAAACTGACTCGTTCGGATTAGCTACTTCAGAGGAGCCGTAAATTTATATTCTGACATTTTAATATTTTGCCATTGACCTTCTTACAACAATCATCACAAATGGGACATCAGGCAGCGTATTACTACCTCTTAACGTAATCTCTCGTGGAAGTGTAGGCAAGAAAGCTCACTGGCGTCCATGTGTTTCGGCACGTTAGTTTGACGCAGCTATTCGTATACACACACACACTATGCATTCATTCTTTAGACAGTTTAGCAAGCTAAGATTGTTTTTTAGAAACCAATAGGATCACCTTTCCTATTAGTGTACGTAAAACTGATGTTTCCTCTACAGAGTACATCACATAGTTCTTTGAACCCTCAGTAAGGAAGAGGTGGCCCTCCGCGAGTCTTTCCCCACGTCGACTTGGCGTTAGTGGGGAAAGAGAATGGTAATCCCCTTGGAGTGTACGGATATGTGAAATCCAACTTTCTAAACCATCTTACATTATAAAGATTTAACAGCGTGTCGCAACAGCTGTAGGATCACTCCGGATATCTCAGCGAAGCAAACACTTAGTTCGAGTGGCTTGGTAAATCGAATTGACGGGGTCAGATTGCACGTTGGGGTACTAGACCGATCTAACAACACGTGATGATAAATCCTACAGCTAATGGATACAGAAACTTTGCCACCACCCGCATAGCGTCCTGGGCGTCTGAATCGCCGCTATCACCAATAAACCCATGCCACACCGGGGAGGAGGGCGTCTAGTTAGTAGCCGCGAGACTTCGCATCCGGTATCCAGGCCTATTCGAGGCCCCGGTACGTCCCGTGCCCTGGCGGAACACGGGGGCATGGGGGTTGTGTGGACACCCGCCGCCAGGAGAACCATTTGTAGGCGGTGACTGGCGACTGTGCGCCAAGGCGGGGCCGCGACGTGAAGTATCCCACGCGACCCGAGAGTCACCGTCGGTGGCTGAGTACGCTGCCGTGCGCGCCAGACCAGCCGGTCGTGGTTTGGCAGCCACGGCACCGGCGCCGTTTTTTGGCCGGGTCATGGAATGCCGTTTTTGTTCCCCCCAACTTACTCAAGCGGCGTCCCTTCCGTCCCATACTATGCTGTCACAGATCAATAACTTGAGGACTCGCTCTCACCCGGATCCGAACCGGGTTCGGGTCGCTGGTCTCTGGCCACGGGGTATGAGGCAAACCGCCGGCGGTTGCTGACAACTTAACGCTCCGAACAGCGTCACACCGCATCATTAGCGGGACGACTGGAGTAAACGCGGGCCTACCCAGGCCGCCCCGACGGCGCGGTGAGTGACCAAGGGCCCCCATTTCGGGGCAAGTGCCACCTCTCTAGGCGTGAGTGTTTGCGGGGGCGACCGGAAGCTTGGCCACCCATATCGCCGCCAGATGAATATCGGCAGTCTCTGCAGCGCGGGGGCACAGTGCGCAGACTTAGGGTCCAGCCGGTAATGGGCAACCTCAAAGGTTGGTGAACGGTACTTGGCCTGGCCCAAGAGGATCACTCGATCGGACGTTTGGTAAAGCTTCACTCCGAACGTGGGAACCAGTTAAGTCCCGCGGGAGCCGGCCAGCCTCGTGAACACCCGACCGCTAATCAGCGGTAATAACTTTGTGAACCCGCCCAGAGGTATTTCAGCTCTGTCCTAATGTTGCCAGTGCACGGCTGGAGACGGGGGCCGCCACAAGCGGGCTAGCGCCGCGCCCCGACCGCCGCCGTCGGGGTGTCCGCGGCCGCGGGGGCAGAGGGGCAGTCTGACGAGGCTCAGTGCGGGGTCGCCCTTGTCCCGCGGGGCGGGTCCCCCCGGGCGCGCCGATGTAAGCGGGACTGCGGCGGCCCCAACGCACTTCCTGGAGCGACGGGCCCCCGTCGCGCGCCTAACCGGCCCGCCGCCGGCCCGGGGCCTCCCGTGCGGGGGTGGGGTCGAGTTCCACCTCCGGGTGCGCGGAGCTCGCGGCCGCCGGGGGGGACGCCCCAGGTCCAGCCACAGGGGGACCCTACGCGTCCCTAGCCGGGGCGCCGCCGCGCTGGGGACCTGGGCGCGGAGGCAGCCGGTGGCGCCCGTCGGCGCCCCAGCCGCCACGGCCGGCCCGGCCCCCCCGCTGGCGGGGGGCCCTGGGCCCGAGCGAGGGCTCAACAGCACCGGAGAGTCCGGGCGCGGCCCGGCGTAGTTCCCGGCACTCCGACCCTAAGGGCCGGTCACCCAGGGGGCCCGGCTGCCGGGAGCCATTGCCAGACTCACGAGTGCCGCTGCCCGCGGGCGTTGACGAGGCCGGGAACGGGAGCTCGCGGCCCCCCCGCAGGGCGGAGTCGCCCGTTCGTAGACAACGGCCGCCTCAGGGGCCCGCTGTCAGGCCATCGAGCCCCTGGGGGGAGCCGTGTTCGCCGGCTCGCCCGGCGCCTGCGGCCGTCATCTCCTGGCCGTAGTGTGTCGGGACGACGGGCACGGCTAGACGCGCCGCAGCTCCCCGTCGTGGCACGGTCTACTCCGGGCCGCCGTGCTGTGCAAGCGCGACGGTGGCTGGTCCTGGCTGGGGGCCCCCCGCGCGCCGGCGCCCGTATGAGCGGGTTCCGGCCGAGCGTGACCGCGCCCGGCGGAGCCCCCCGACGGGCGAGCGGCGCAAGCCCGCGGCGACGACGACTCTGTTCGCAAGGGCCCGGCGGCCG     
B       GGTTATCAAAAATAAAATTAATATGTTTACTGGTCTATCATTAAGTAATTAACGTTAATACTAAACTAAGATATTTAAGGACATAACGCTTAACAACATTTCTATTTTCTAAAAAAATCCAATGATAACAATATAGATTGTAAAAATGAATCTAAACACAGAGGAATAAATGTGCAGATTATATTACAGCAAATTAGTAGTACACTGTCTAGAATGTTTAGTGTTTGTAAGTAATTGAGTATTAAATCAATGTTTTGGATTAAAATAAAACGATTATCAAAAAGTATATGATAAGAAGTAAAGATCATATATAAATTCTTTACTAAGTTTTTAAAATTATTTATATATCTATTTATTTGTTCTAGTTAACCGTCCTAAAACAATATAAAACAGTATCTTTATATTTTGCATCAAATACTTAATTATATAAATAAATTTCACATTTTTAATGCTCGTTCTATTCAATTACGCTATATTTAAATTAATTTAAAAATATTTCTATGATGAAATTGAATTAATTGTTGAAGTATGTTCTAATAATCGAGTAATTAACATTTTTAATTTATGTAAAAATCAGCCAACTATGCCTAAAGATATTAAAATTATTACCAAGCATTAAAAAAATAGGCAGAGTTAATAACTAGTGTTTCGTTTTAAATAAACATGATTTTTTTTATATACATAAGAAAATATATAGTAGAGTGTTCGATTGATCTTATATATATTTCTTAATAGTACTATCAATGAATAATATTTTTAAAGTCCTTATTATTTGCATTTGATATTTATAGGAACTGTATAAGATGAATCATTGTTGTAATTTCCAAAATTCTACAACAATCTTATAGTAAGCTTTTTTTTAGTCTCTTGCCTCATAAGGAATATTAGGCGAAACTTAAAATTAGTCTTCTTATAAAATTTACTATATTATTGTTGTTTTTGTAAATTTTAAATTATTAGTATAATTACATGATTGATCATTTAAATAGAATTTTTACTATGTTCTCAAAACTGTCAGAGAAGAGATAAATCAGATCAGCATGGTGATGTATTCCCCCGTAGAGATCTCTACTCGGACAATAAGTTTAGTTACAAGATTAGTACTTTTAACATTCGCTGCAAGGGCTTTTAATGTATTCGTATACTACGTCTGTCCATAATCGTATTTCTGTCCCTGAGTGGATATAGTACGATGTCTCCTTAATCTCAATAAATGTATATTTTTTCATGATTCCGGGCAACATTAAAAATACCTAGTTTTACTAAATTTCGGGTTATCATGGGTCTAACCCCGCACTAAGATGCTTGTTAAGTAGTACCGAAAACTGAGTCGTTCGGATTAGCTACTTCAAGGTAGCCGAAAACTCTTATACTGATATCTTAATATTTTGCCAATGAAGATCTTACAACAATCATCACAAATGGAACATCAGGCCGCGACTAACTACCGCTTAACATAATCTCTCGTGGAAGTGTAAGCAATGATGGTCGCTATCGTCCATGTGTTGCTGCTCGTTCTATTGACGCAGCGATTCGTGTAAACACACATACTATGCATTCAATCTATAGACAGTTTAGTAAGCTAATTTTGTTTTTTAGAGACCCAGAGGATCACTTTTCCTATTAGTGTACGTTAAGATGATGTTTCCTATCCAGAGTACATCACATAGTTCTTTGAAACCTCACTTAGGGAGACGCGTACATCCGCTGGTTCTTCCCCACGTCGGCTTGCCGTTAGTGAGAAAATAAAAAGATAATCCCGTATGAATGTACGAAAATGTGAAAGCCAACTTTCTACACCAGCGTAAATTAGACAGATTTAACAGCGTGGCGCAATAGCTGTAGCATCACTCAGGAGATCTCAGCGAAGGATATGCATATTTCGAGTGGCTTGGTAAAACGAATTGACGGGGTGAGATTGCACTTTGGGTAATTAGACTGATCTGACCACCCGTGATCATAAATCCTACATCTCATGGGTACAGAAGCTCTGCAACCACCCGCAGAGCGTCCTGGGGGTCTAAACCGCCGCTATCACCAGTAAACCCATGCCACCCCGGGGTGGACGGCCTCCAGTTAGTAGCCGCACGACATGGGATGCGGTATGCAGGCTTCTCCGACACCCCGGTACGTCCCGTGTCCTGGCGGAACACGGAGGCAGGAGGGTTGTGGGTACACCCGACGCCAGGAGAACCATTTGGAGGCGGGGACTGGGTACTCTGCGCCAAGGCGAGACCGGGGCGTGACGTATCCCACGTGACCCGACAGTCGCCGTCAGGGGCTGAGTACGCTGCCGCGCGCCCCAGACCAGCCGGTCGTCGTCTGGAAGCCACTGAGCCGGCGCGGTTTTTTGGCCGGGTCATGGAATTCCGTTTTTGTTCCCCCCAAATTTATCAAGTGGCGGCCCTTGCGTCCAATACTATTCTGTCTCAGCTCAATAACTTAAGTACTCGCTCTCACCTGGATCCCAGCCGGGTTCGGCTCGCGTGTCTCTGGCCACGGGGCATGAGGCAAGCCGCCCGTGGTTGCTGACAAGTTAACGCGCTGCACAGCGTCAGACCACATGATTAGGGGGACGACTGGAGTGAGCCCGCGCCCACCCAGGCCGCCCGGGCGGTGCGCTGAGTGTCCCAGGGCCCCCATTTCGGGGCACGGGACACCGCTCTGCGCGGGATTGTTTTCGGGCACGACCGGAAGCTTGGCCACCCACATCGCCGCCGGATGAATCTCGGTAGTCTCTGCACCGCGGGGGCACAGGGCGCAGACTTAGGGTCGAGCCGTTGAGGGGTAATCTCGAGGGTTGGTGTACGTTACTAGGTTTGCCCCGGGAGGACCCCTCGATCGGCCGTTTGATAAAGCTTCACTCCGAACGTCGGAACAAGTTAGGTCCCGCGGGACCCCGCCCGCCTGGTGAACATCCGACCGCTAACCAGCGGTAATAACTAAGTGAGCGCGGCAAGAGGTAGTTCAGCTCTGGCCTAATGTTCCCAGTGCACGCCTGGAGATGGGGGCCGGCACACGCGCGCTAGGTCCGGGCCCCGACCGCCGCCCTCGGCGTGTCGGCGGCCGCGCGGGCGGAGGGCCAGTCTGACGAGGCTCAGTGCGGGCTCTCCCTTGGCCCGCGGGGCGCGTGCCCCCGGGCGCGCCCATGGGAGCGGGACTGCGTCGGCCCCGACGCACTTCCTGCAGCGAACGGCCTCCGTCGCGCGCCAGACCCGACCGCCGCGGGCCCGGGGCCCAGCGTGCGGGGGCGGGGTCGATTTCCACCTCCGGGTGCGCGGAGCTCGCGGCCGCCGGGGGCGACGCCGCAGGCCCAGCCACAGGCGGACCCGAGGCCTCCCTCGCTGGGGCGCTGGCGCGCCGTGGGGCTGCTCGCGGAAGAAGCCGGTGGCGCCCGTCGGCGCCGCAGCCGCCACCGGGGCCCCGGCCCCCCCGCTGGCGGGGGGGCCTTAGCCCGAGCGAGGGCTCAACAGCACCTGAGCGTCCTGGCACGGGCCGGCGTAGTTTCCGGCACTCCGTGGGTAAGGGCCGGGAGCCCAGGGGGCGCGGCTGCCGGGCGCCAATGCCAGACTCGCGAGTGCCGCTGCCCGCGGGGGTTGCCGAGGCCGGGTACCGAGGCTCGCGGGGCCCCCGCAGCGCGGCGTCGCCCGTCCGTAGACAGCGGCCGCCCCAGGTGCCCGCGGTCACGCCTTCGCGCCCCCGCGCGGAGGCGTCTTCGCCGCCTCGCGCGGCGCCTGCGGCCGTCATCTGCTGGCCGTAGTGTGTCGGTACGACGGGCACCGCGAGCCGCGCCGCACGTCCCCGCCGTGGCACCTGCTACTCCGGGCCGCCGTGCCGTGCAGCCGCGACGGTGGCTAGTCCTGGCTGGGGGCCCCCGGCCCGCCGGCGCGGGTATGAGCGGGTTCCGGCCGCGCGTGACCGGGTCGGGCGGTACCCCCCGACGGGCGGGCGGCGCAAGCCCGCGGCGACGACGACTCTGCGCGCAAGGGCCCGGCGGCCG     
A       GGTTAATAAAAACATAAATTATATTTTTACGGGTCGATTATTAAGTAATTAACGTTAATACTAATTTATGATATTTAAGGACTTAAAGCTTATCAACATTACTTTTATTTAAAATAATCCAATGAAAACAATATGAATTATAAAATTGAAGATAAGCACAGAGGTATTCATGTGCAGAGTATATTACAGCAAATTTCAATAACACTGTCTAGAATGTATAGTGTTTTTGAGTAGTTGAGTATTTAATCTATTTTTTTAATTTAATTAAAACGATTATAAAAAGATAATTGTTAAGATGTAAAGATCAAATATAAATACTTTACTAGTTTTGTATAATTATTCATATATATATATATATGTTCTAGTTAACCGTCCTAAAACAATATAAACCAGAATCTTTATATTTTACATCATATACTCAATTATATAAATTAATTTCACATTTTTAATGCTGGTTCTATACTATAACGCAATATTATAATTAATTTAAAAAAAGTCCTATTATGAAATTGAATTAAATGTTGAAGTATCGTCTAATAATCGAGTAATTAACTTTTTTAAATTATGAAAAAATCAGCAAACTATGTCTAAATATATTAAAATTATTACCGAGCATTATAGAAGTAAGCGGTGTTACTAACTAGGGTTTCTTTGTTACTAAGCAGGGATTTTTTTCTATACATAAGAAAAGATATAGTAAAGTGTTCAATAGTTCATATATATAATTCTTAATAGTAGTATCAATAAATAATATTTTTAAAGTCTTTATTATTAGTATATGATTTTAATAGGAACTGTGCAAGATGTATCAATGTTTTAATTTCCAATATTCTACTTATATCTTATAGTAAGATTTTAATTAATCTCTTGCCTCGTAATGAATATTACGCGAAACTTTAGATTAGTCTTATTATAAAATTTCATAGCTTAATGTTTTTTTTGTAAATTTTAAAATATTAGTATAATTACGTAAGTGTTCATCTAAATAGAATTTTTACTATGTTCTCAAAACTGTCTAAAAAGAGGTAAGTCAGATCGTTATGGTGAAGTATTTCCCCGTAGAGTTATCTACTGGGACATGAAGTTTAGTTACAAGACTAGTACTTTAAACATTCTCTGCATGGGCTTTTAAGTTATTCCAATACTACGTGTGACCATAATCGTAGCTCGGTCCCTGAATGGATATAGTATCATAGCTCCTTAATTTCTAAAAATGTATATTTCTTCACGAGTCTATGCAACATTAAAAATACCTACTTTTACCAGATCTCGTGTTATCATGGGTCTAGCCCCTCACAACGATGGTTGTTAAGTAGTACCGAAAACTGATTCCTTCGGATTAGCTACTTCAGTGGAGCCGAAAATTCTTATACTGACGACTTAATATATTGCCATTGACCTTCTTACAACAATCATCACAAATGGCACATCAGGAGGCGTGTCACTACCGCTGAACTTAATCTGTCGTGGAAGTGTAAGCAATGAAGGTCACTGGCGTCCATGTGGGGCTGCTCGTTAGATTGACGCAGCGATTCGTGTAAACTCACATACTATGCATTCAATCTTTAGACAGTTTAGTATGCTAGTTTTGTTTTTTAGAGACAAATAGGATCACTTTTCCTATTAGTTTACGTAAAGATGAAGTTTCCTCTCCAGAGTACATCACATAGATCTTTGAACCCTCATCTAGGAAGACGCGGCCATCCGCTGGTGTTTCCCCACGTCGACTTGCCGTTAGTTGGAAAAAAAAAGGGTAATCCCGTATGAGCGTACGGATATGTGAAAGCCAACTTTCTGCACCACCATAGAGTAGAAAGATTTAACAGCCTGCTCCTACAGCTGTAGCATCACTCCGGATATCTAAGCGCATAAAAGACTTATTTCGCGTGACTTGGTAAAACAAATTGAAGGTGTCAGATTGCACTTTACCGCATTAGACTGTTCTAACAACACGAGATCATAAATCCTACATCTAATGGATACCGAAACTCGGCAACCACCCGCAGAGCGTGCTGGGCGTCTGAATCGCCGTTATCACCAGAAAACCAATACCACACAGGGGAGGAGGGCGTCGTGTTAGTAGCCGCGCGCCATCACATCCGGTATTCTCGCCTGTTCGACGCCCCTGTACGTCCCTTGGCCTGGCGGAACACGGAGGCATGAGGGTTGTGCGTACACCCGCCGCGAGGAGAACGAGTTGGAGGCGGTTACTGGGGACTTTGCGCCAAGGCGCGACCGGGACGTGGTGTATTCCACGGGACCCGAGAGGCGCCGTCAGTGGCTGAGTGCGCTAGCGCACCCACGAGACCAGCCGGCCGTGGTCTGGAAGCCACTGCGCCAGCGCGGCTTGTTGGCCGGGTCATGGAATTCCGTTTTTCTTCCCCTCGAATTTATCAAGGGGCGGCCCTTACGTCCCATACTAAACTGTCACAGATCAAGAGATTGAGCACTCGCTCTCACCTGGATCCCAAGCGGGTTCGGGTCGCTAGTCTCTGCCGACGGGGGTTGAGGCAACCCGCCCGTGCTTGCTGGCAAGTTAAGGGCCTGTACAGCGTCATACCGCATAATTAGCGGCACGACTGGAGTAAGCGCGGGCCTACCCCGGCCGCCCCGACGGCGAGCTGAGTGTCCAAGGGCCCCCATTTAGAGGCCTGTGCCACCCCTCTAGGCGTGATTGTTTGCGGGGGCGACCGGAAGCTTGGCCACCCACATCGCCGCCGGATAAATCTCGGCAGTCCCTGCAGCGTGGACGCACAGGGCTCAGACTTAGGGTCGAGCCCCTTATGGGTAAGCTAGAGGGTTGGAGTACGTTAGTGGGCTTGCCCCGAGAGGACCTCTCGATCCGTCGTTTGCTAAAGCTTCACTCCGAACGTGGGAACCAGTTAGTTCCCGCGGTAGCACGCCAGCCTAGTGAACATCCGACCGGTAACCATCGGTAATTACCTTGTGTACCCGTCCAGAGGTATTTCAGCTCTGTCCTAATGCTGGCAGTGCGCGGCTGCACATGGGGGCCGCCAAACGCGCGCTACGGTCGGGCCCCGACCGCCGCTCTCGGGGTGTCGGCGGCCACGGCGGCCGAGGGACGGTATCACGAGGCTCAGTGCTGGCTCGCCCTTGGCCCGCCGGGCGCGTGCCCGCGGGCGCGCCCATGTAAGGGGGACTGCGGCGGCCCCAACGCAGTTCCTGCAGCGACCGGCCGCCGTCGCGCGCCTGACCCGCGCGCCGCCAGCGCGGGGCCCCGCGTGCGGGGGGCGGGTCGAGTTCCACCTCCGGGTGCGCGGAGGTCGCGGCCGCCGGGGGGGACGCCGCAGCTCCAGCCACAGGCGGACCCTACGCGTCCCTCACCCGGGCGCCGCCGCGCCGCGGAGCTGCGCGCCGAAGCAGCCGGTGCGGCCCGTCGGGGCCGCAGCCGCCACCGCGGGCACGGGCCCCCCGATGGCGGGGGGGCCTCGGCCCCAGCGAGGGCTCAACACGACCGGAGCGTCCGGGGACGGGCCGGCGTAGTTCCCGGTACTCAGACCCTAAGGGCCGGTAGACCAGGGGCCCCGGTTGCCGGAGGCGAGTGCCAGACTCGCGAGTGCCGGTGCTCGCGGGGGTTGACGATCCCGGGAACGGGACCTCGCCGGGCCGCCGCAGCGCGGAGTCGCCCGATCGTAGACAACGACCGCCCCAGCTGCCCGCGGTCACGCCTTCGAGCCCCTGGGCGGAGCCGTGTTCGCCGCCTCGCGCGGCGCCTGCGGCCGTCATCTGCTGGCCGTAGTGTGGCTGTACGACGGGTACCGCTAGACGCGCCGCAGGTCCCCCTCGTGGCACGGCCTACTCCGGGGCGCCCTGCCGTGCAAGCGCGCCGGTGGCTGGTCCTGGCTGGGGGCCCCCCGCCCGCCGGCGCCGGTACGAGCGGGTTCCGGCCGCGCGTGACCGGGCCGGGCGGCGCCCCCCGACGGGCGTGCGGCGCAAGCCCGTGGCGACGACGACTCTGCCCGCAAGGGCCCGGCGGACG     
