# Supplementary material for: A simple method for data partitioning based on relative evolutionary rates
Source: PeerJ. 2018 Aug 28;6:e5498. doi: 10.7717/peerj.5498 (PMC6118207; doi:10.7717/peerj.5498)
Supplement: Data S1 — The datasets are provided in the PHYLIP format. [file peerj-06-5498-s002.zip › DataS2/AS10-1.phy]

17  4000
out     ATATATTCTGAATAACCCTCCTAGAAATAAATAGTGTTATCTTATAAAGATACGTTTTAGCATTGACTGTATAAAAAGGAATATTACATTTTAAATAAACATCACGTTTTTATTTAAATCAAGACAAATCTTTTTTGTTATATAATTATCGTTTTGATAAAATGATCATATCAAAATCCCAAAAACATATTTAATAAAGAATAAATTATGAAATTCAATAAAAGATAAATTAATACCTGATACTAATCACGTCATTATTAAGTCAAGATATTATACAATAATCTAATAAGTATTTATTTTCGTATTACAAGAGATTATATAATCTTTCAAAATTACTAAAAATTTTAGGGAGACGTTAATTAGTAGAATTGATTATACAGGCAGTAATATAGATAAATTGTTTATGCTAGCACGTCGAATTATTTTATTTTGACAATTCTATTCAATACTTTTAATAGTGTATATGTGTTAAATTATGTCTACAAATAATCAAAAATATATTCACTTAAAATCCGGAAATAAATTAAATTTAATTATAAGGTTTAATATATAATACAAACATTATTCTACTTTTAAAATAATATATTTACATTTCTACTATACTTTTTATTATTTAATAATACTATGTTAAGAAGTGATATTCTAATAAATGTCTTGAAAAGAATAAAATAATGTATTAATTGAAATATTACCTATATTAAATCGAAGTTTCTTTAAAAAGATTAGAAATTATTAGAATGACAGGGTTTTAAAAAATTATTCTAAAATGTCTTAGTATATAACATTAATATTGATATAAAAGTTACCTTCTAGCGCTGCTATTCTTGCTATAACTATATAATATTTCAAACCCTAAATATGAAGAGTGCATAATGATAAGGAACACGTGTGTTTTTAATAAATTATATATATTCGTAGATCTTGCGTGGTAAACTTAATATAATATATCAGGTTGAGTATAGTATACAAGGGGCATAATTTTAACTATTAAATATAATCCTTATTGTCAGCCCCTTTCATCCGTTTCTTTGGTCGGGGGATTAAAGAAAAAGGGGATATAACTACAGCTGTTAGATGCGTATATTCAACTTTAATTTCAAATCCGATGCTAGTTGACATCATGGCGTCACAAAAATACGGCAAGCCGAGCATGATGAGATATATAGTCCATAATTTGTTATATTTAATATTCGAAAATTCATATTGGTAAAGACAGCCCGCACTCAAAGACACACCTAGCCATCTACATCTAGACAAACTAATGAAGGCGGGCAAAGGCGATCCAGGATGCACAATGAAGCATTAAAACAATTTTCTGAAAATGAAAAATCCTGTTAATTGTGGATTTCTTCTTTTGTTGCATCAGCGAGGGCTAAACACCAGAGTAAAATGAGATCGGGCCTTGTAAGGGTCACCTATCAATTCAATTATCTGCAAGCCGACATTGTTCAATTAACTAGTGCCCATATAAGCACCACATATTAAAATGGGTCGATTAGGGAAAGTAAGACTAGCTTATATGATGCCTATTCCCCTCAGGAACTCTTACCGCATGGACATTTCACCGGGGATCACTTCAATCTGAAAAAAGTGGATTAGCACAATCGATTTTGTATAGAAGTGTAACACATTGACCGATAATTACTAACAGTAGTCCGTTGATATCATTGGATGATCTGAACGGCTTTAGAGGCTGTGAACTAGACGTGTAAAGGTTTCGTGTGGCCGATAGCTGTTGTGCTGAACCAGAAGTTAAATTTTAGTGCAGATTAACCAAGTCGGCACTAATTATTTCCAAATGATAGTCTCGTTCTAATTTTATGTCCTCCATAGCACGACTCACAATGAATCTAACAATTAGCGATGGGCGATGTTACATTTTTGGAGTCCCGAACAAGCAAGCTTTATCCCCTTAACCTAAATACTAAGATAAACACGATCCGAAGTACCTAATTTTAATTGTAGAATCCTCATTAAAGTGTTCCTATGAAACGGAAAGTGCCCGTGCAGCTAGAGGTTTTCGTTAGGATGATCCGCGGGGCTGGACCGCACTACCGCTAGACCGTGCTAATAGCTAGGCGAGTCCTTGCGTCATCCGATGTCCCGTCGCCCAGATCGTCCGGGTTGGTCCCATGGCCCCCCTTGGCGAGCGAGCTTACGCTGGTTCGAGGGTAGCATCTTCGCGGTGCGCCATCCTGTGAGAAACAAGCGCAGTCGAGGCGAAGACACCCGACGTATCCCTGCTCTGGTTGCCCCCTATTCCAGTGGCCGTTTCGGGGACACGTGTAGCTTCATTAGATACTCTACAGGGCTACGGGGCTCGTGTGCCGACAATGAGGTCGGACCAGGGGTGGGGGCGTGCCTACCCATTGGATATTATTATCGGCAGACATAGAGACACAATGGAATGTTGTTTGACAGTACCAGCAGACGACAATGCCCACTAGAGGGGGACCAACCGGTGAGGATGCGGTTGCCTTCACAACGTTCCATCCCACCCACCACCAATCTCGGTTCTGCCTCGCCGGGGCGATTGATTAGTACACTTAGCCGTCTCAAACGGAGAGCCTGGGCCCGCATCTCCGCTTATCCATGCCCGGGCGGACTAGTGAGTAGCCCCAATGATTTATGGTAGCCCTGCTTTTAGACTCCCTTCGCGAATTGCGCGTTTCGCCGAGCCCCGCTGATAGTTGAGTGGCGCCTGATCAGATCAAGTTGACACGGTCCTCAATCGTCGGCCAACGAGTATACTGCGGACAGTCAAGGTAACGTTATCGGTTTCGGCGAGGAAGCAGCCATGGGGGTCCCAGGCACCGCCGCAGACTCGCCTCACGAGGAAGGCCATGGCCTCGTGTTCTTCTCCGTACGGACCACCAGGGGCCCAGCAGGCCGTTACTCACAGGCTACCCGTGGAGATAAGTTTCCTTCGCGTCAGCGTACCATGCTATCCGCCTCAGCGGTGACTCTCCCTCGCGGCTACAATGGCCGGTTCAGTGGAACTCGCGCTCCACTCCCAGGCCCTCGCGCGTGCCTGGTCCCGGCTGGCCGGCGGGCCCTGGCTGCGCGGGTTCGGCCGGGCTGGCCCCGCAGGGGGCGCGGTCACACCGGGCCCGCCGCCTCGGGCTCTGCGTGGCGCTGGGGCCGCCCGCCTCCGCCAGGGCCGTCTCGTCGCGCGCGCCGGCCGATGGGCGTTCCCGGCGGGGCGCACTGCGGCTCGGCCAAGCGGGGACACTCTTCCGTGGCCAAATGCGACCTGTCCGTGACGGACGCCGCGCGAGCAGTCGGCATGCATCACCCGCCTCACGCACCCGCAGCCCGGATCGGCCGGGCACCGCCCACCCACGCCGGTCGGCGCGTGGTGCCCGCCCGCCAACCGGTGGCGGCCTGCGCCCTGAAGATGCCTGGGAGCCGTGCGTGCGCGCCTCCCCGAGGCCGGGAGCCGAGCGGGCGCCCCGCAGCGTAGGGGCGTACCCGGTGCCCCTCCTGCTGCCTCACGGGGGCGGTGCCGGCCCGGCGTTATCGCCTGCGCTCTGCGCCGCCCTGCCCCCCGCGCCTAGATGAGGGGCGCGTGCCCGGCGCAGGCGCCGTCGTGCACGGCCTGGTGAGCGCTGCGCCCGGCGGAACCCGAGGTGCGCCGGCGGCCGTCACCCGCTGGGAGCGGGGGCGCCATGTGTTGGGGGGGCCGGGGCCGTAAGTGCCCGGGCTACGGCGCGCCCTCTCGCTCGGCAGGCGGGGGTGCAACCTGCCGAGGTCCCCGGGACGATTTCTCCCGGCCCGCCAGGCGCGGCCTAATGCCCCGCGGGGCACCCACGGGCACCGGCTGACGTAGCGGCGCCCCCGGTCCGTCGCAGGTCAATCGTACGCAACGCGCAAGGGAGCGCGCGCCCCCGGTGTGTGGCCAGGGCAGGGGGCGGGCTCCCCGAGGACGATTGGGGCACGCCCCGCTCGCGCCCGCCACGCGCCACCCGCCGCGTTCGACGCGCCGGTGCGGTGCCGCGCC     
P       ATATATTCTGAATAACCCTCCTAGAAATAAATAGTGTTTTCTTATAAAGATACGTTTTAGCATTGACTGTATAAAAAGGAATATTACATTTTAAATAAAAATCACGTTTTTATTTAAATCAAGACAAATCTTTTTTGTTATATAATTATCGTTTTAATAAAATGATCATATCATAATCCCAAAAACATATTTAATAAAAAATAAATTACGAAATTCAATAAAAGATAAATTAATACCTGATACTAATCACGTCATTATTAAGTCAAGATATTATACAATAATCTAATAAGTATTTATTTTCGTATTACAAGAGATTATATAATCTTTCAAAATTACTAAAAATTTTAAGGAGACGTTAATTAATAGAATTGTTTATACAGGCAGTAATATAGATAAATTGTTTATGCTAACACGTCGAATTGTTTTATTTTGACGATTCTATTCAATACTTTTAATAGTGTATATGTGTTAGATTATGTCTACAAATAATCAAAAATATATTCACTTAAAATCCGGAAATAAATTAAGTTTAATTATAAGATTTAATATATAATACAAACATTATTCTACTTTTAAAATAATATATTTACGTTTCTACTATACTTTTTATTGTTTAATAATACTATGTTAAGAAGTGATGTTCTAATAAATGTCTTGAAGAGAATAAAATAATGTATTAATTGAAATATTACCTATATTAAATCGAAGTTTCTTTAAAAAGATTAGAAATTATTAGAATGACAGGGTTTTAAAAAATTATTCTAAAATGTCTTAGTATATAACATTAATATTGATATAAAAATTACCTTCTAGCGCTGCTATTCTTGCTATAACTATATAATATTTCAAACCCTACATATGAAAAGTACATAATGATAAGGCACACGTGTGTTTTTAATAAATTATATATATTCGTAGATCTTGCATGGGAAGCTTAATATAATATATCAGGTTGAGTATAATATACAAGGGGCATAATTTTAACTATTAAATATAATCCTTATCGTCAGCCCCTTTCATCCCTTTCCTTAGTTGCGAGATTAAAGATAAAGAGGATCTAATTAAAGTTGTAAGATGCGTACATTCAACTTTAGTTTCAAATCCGTTGCTAGTTGACATCATGACGTCACAGAAATACGGCAAGCCGAGGATGATGAGATATATAGTCCATAACTTGTTATGTCTAATATTTGAAAATTCTTATTGGTAAAGACAGCCCGCACTCAAAGACAAACCTAGCCAACTTCATATAGAAAGACTAATGAAGGCGGGCAAAGTCGAACCAGGATGCACAATGAAGCATTAAAATACTTTTCTGAAAATGAAAAATCCTGTTAATTGTGGATTTCTTCTTTTACTACATCGGCGAGGGCTAAACACCGGAGTAAAATAAGATCGGGCCTCGTAAGGGTCACCTATCAATTCAATTATTTGCAAGCCGACATTGTTCAATTAATCAGTGCCTATATGAGCGCCACATATTAATATGGGTCGATTAGGAAAGACAAGACTAGCTTATATGCTGGCTATTCCCCGCAGAGACTCTTACCTCACGGACATTTCACCGGGGATCACTTCAATCTGAAAAAAGAGGATCAGCACAATCGATTTTGTATAGAAGTGTAATACATTGACCGATAATTACTAACTATAGTCCGCTGATATCATCGTATGACCTGAACGGCTTCAGAGTCTGTGAACTAGAAGTATAAAGGTGTCGTGTGGCCGGGAGCTGTTGTGCTGAACCAGAGATTAAATTTTAGTGCAGATTAACCAGCTCGGCACTAATTATTTCCAAATGATAGTCTCATTCTAATTTATTGTCCTCCATAGCGGGACTCACAATGAATCCAACAATTGGCGATACGCGATGTTAAGTTTTTGGAGTCCCAAACAAGAAAGCTTTATCCCTTCAACCTAAATACTAAGATAAACACGATCCGAAGTACCGAATTTTAATTGTAAAACCATCATTAAAGTGTTTCTATGAAACAGAAAGTGCCCGTCCAGCTAGAGGTTTTCGTTAGGAGGATCCGCGGGGCTATACCGCACTTCTGCTAGATCCCACTGATAGCAAGGCAAGTAGCTGCGTCATCCGATGGTCCGTCGCCCAGATCGCCGGGGTTCGTCCCATGGCCCCCCTTGGCGAGCGAGCTTATGTTGGTTTGAGGGTAGCATCTTAGCGGTTCGCTATCCTGTGAAAAACAAGCGCGGTAGAGGCGAAGACAACCGACGTAGCCCTGCTCTGGTTGGCCCCTACTCCAGTGACCGCTTCGGTGTCATGTGTAGCTTCATCCGATACTCTACTGGGCCACGGGGCTCGTGAACCGACGAGGAGGTCGAACCAGGGGTGGGGGCGTGCCTACCCATTAGATATTATTATCGGCAGACATCGAGACACATTGGAAAGTTATTTGACAGTACCAGTAGACGACAATGCCCACTCGAGGGGGACCAACCGGTGAGGATGCGGAGGCCTTTACACCATTCCATCCTATCCTCCATCAACCTCGGTTCTGCCTCGCCGGGGCGAATGGTTTGTACACTTAGTCGTCTCGACCGGAGAGCGCCGGCCCGCATCCCGGCTTATTCATGTCCGGGCGCACAATTGAGTAACCCCAACGACTTATGGTAGCGTTGCTTTTAGACACCCTACGTGAATTGCGCGTTTCGTCGAGCCCCGCTGATAGTTGGGTGGCTCATGATCAGATCAAGTTGACTCGGTCTTCAATCGTCGGCTAACGAGTATACTGCGGACAGTCAAGAACACGTTATCGGCTTGAGCGAGGAAGCTGCCATGGGGGTCCCAGTCACCGCCGCAGACTCGGTTCACGAGAAAGGCCATGGCCTCGTGTCCTGGTCCATACGGACCACCAGGGGCCCAGTAAGCCGTTACTCACAGGCTACCCGTGGAGGTAAGCTTCCTGCGCGTCAGCGTACCACGCTATCCGCCTCAGCGATGACTCACCTTCGCGGCTACAATGGCGGCCTTACTGGAACTCGGGCTCCACCCCCAGGCCCTCGCGCGTGTCCGGTCCCGGCTGGCGGGCGGGCCCCGGCCGCCCGGGTTCGCCCGGGCTGGCCCCACACGGGGCCCGGTCACACCGGGCCCGCCGCCTGGGGCTCCCCGTGGCCCGGGGGCCTACCGCCTCCGCCAGGGCCGTATCGTCGCGCGCGCCAGCCGATGGGCGTGCCCGGCGCAGCGCACTGCGGCCCAACCAAGCGGTGGCACACTGCCGTGGCTAGGCGCGACCGGTCCGTGACGCACTCCGCGCGAGCGGTCGGCATGCATCACCCGCCTCGCGCACCCGCAGCCCGCCTCGGCCGGGCGCCGCCCACCCACGCCGGTCGTGGCGCGGTGCCCGCGCGCCAACGGGTGGCGACCCGCGCCCTGAAAGTGCCTGGGAGGCGTGGGGGCGCGTTTCGCCGAGGCCAGGGGCCGAACGGGCGCCCCGCAGCGTAGGGGCATACCGGGTGCCCCTCGTGCCGCCTCACGTGGGCGGTGCCGGCCCGGCGTAATCGCCAGCGCTCTACCGCGCCCCGCCGCCCGCGCCTAGGTGAGGGGCGGGTTCCCGGCGCTGGCGCCGACGTGCGCGGCCCGGTGACCGCTGCGCCCGGCCGAACCCGGGTTGCGCCGGCGGCCGGCACCCGCTGGGAGCGGGGCCACCATGTGTGGGGGGAGCCGCGGCCGTTGGTGCCCGGGCTACGGCGCGCCCGCCCGCTCGGCACGCGCGGGTGCAGCCTGCCGAGGTCCCCGGGACGAATGCTCCCGGCCCAGCTTGCACGGCCTAGTGCCCCGCGGGGCACCCATGGGCACCGGCTCACGTAGCGGCGCCCGCTGACCGCCATAAGTCAACCGTGCGCAACGCGCAAGGGAGCGCGCGCCCCCGGCGTGTGACCCGGTCAGCGGGCGGGCCCCCCGAGGAGGATTGGGGCACGCCCCGTTCGCGCGCGCCACGCGGCACCCGCCGCGTTCGACGCGCCGGTGCGAGGCCGCGGC     
O       ATATATTCTGAATAACCCTCCTAGAAATAAATAGTGTTTTCTTATAAAGATACGTTTTAGCATTGACTGTGTAAAAAGGAATATTACATTTTAAATGAACATCACGTTTTTATTTAAATCAAGACATATCTTTTTTTTTATATAATTATCGTTTTAATAAAATGATCATATCAAAATCCCAAAAACATATTTAATAAAGAGTAAATTATGAAATTCAATAAAAGATAAATTAATGCCTGATACTAATCACATCATTATTAAGTCAAGATATTATACAATGATCTAATAAGTATTTATTTTCGTATTACAAGAGATTATATAATCTTTCAGAATTACTAAAGATTTTAAGGAGACGTTAAATAGTAGAATTGATTATACAGGCAGTAATATAGATAAATTGTTTGTGCTAACACGTCGGATTATTTTATTTTGACAATTCTATTCAATACTTTTAATAGTGTATATGTGTTAAATTATGTCTACAAATAATCAAAAATATATTCACTTAAAATCCGAAAATAAATTAAATTTAATTATAAGTTTTAATATATAATACAAACATTATTCTACTTTTAAAATAATATGTTTACATTTCTACTATACTTTTTATTATTTAATAATACTATGTTAAGAAGTGATATTCTAATAAATGTCTTGAAAAGAATAAAATAATGTATTAATTGAAATATTACCTATATTAAATCGAAGTTTATTTAAAAAGATTAGAAATTATTAGAATGACAGGGTTTTAAGAAATTATTCTAAAATGTCTTAGTATATAGCATTAATATTGATATAGAAATTACCTTCTAGCGCTGCTATTCTTGCTATAACTATATAATATTTCAAACCCTAAATATGAAGAGTACATGGTGATAAGAAACACGTGTGTTTTTAATAAGTTATATATATTCGTAGATCTTGCATGGTAAACTTAATATAATATATCAGGTTGAGTATAATATACAAGGGGCATAATTTTAACTATTAAATATAATCCTTATCGTCAGCCCCTTTCATCCGTTTCTTTCGTTGGAGGATTAAAGATAAAGAAGATTTAACTACAGTTGTTAGATGCGTACATTCAACTTTAGTTTCAAATCCGTTGCTAGTTGACATCATGGCGTCACAAAAATACGGCAAGCTGAGTATGATGAGATATATAGTCCATAACTTGTTATCTCTAATACTCGAAAATTCGTATTGGTAGAGACAGTCCGCACTCAAAGACAAACCTAGTCTGCTTCATTTAGATAAACTAATGAAGGCGGGCAAAGTCGATCCAAGATGCACAATGAAGCATTAAAATAATTTTCTGAAAATGAAAAATCCTGTTAATCGTGGATTTCTTCTTTTATTATATCAGCGAGGGCTAAACCCCAGAGTAAAATTAGATCGGGCCTAGTACGGGTCACCTATCAATTCAATTATTTGCAAGCCGACATTGTTCAATTAATTAGTGCCGATATGAGCCCCACATATTAATATGGGTCGATTAGGGAAAATAAGACTAGCTTATATGATGTTCATTCCCCCCAGGAACTCTTACCGCACGGACATTGCCCCGGGGATCGCTTCAATCCGAAAAAAGTGGGTTGGCACTAACGATTTTGTATAGAAGTGTAATACATTGACCGATAATTACTAACCATAGTCCGTTGATATCATGGCATGATCTGAACGGCTTTAGAGGCTGTGAACTAGATATGTAAAGGTGTCGCGTGGCCGAAAGCTGTTGTGCTGAACCAGAAATTAAATTTTAGTGCAGATTAACCAGCTCGGCACTAATTATTTCCAAATGATAGTCTCGTTCTAAATTTTTGTCCTCCACAGCAAGACTCGCAATGAATCCAACAATTGGCGCTAGGCGATGTTAAATTTTTGGAGTCCCGAACAAGTAAGCTTTTTCCCCTTAACCTAAATGTTAAGATAAACACAATTCGAAGTACCTAATTTTAATGGTAGAATCATCATTAAAGTGTTCCTATGAAACAAAAAGTGCCAGTGCAGCTAGAGGTTTTCGTTAAGAGGATCCGCGAGGCTACACCGCACTGCCGCTAGATCGAACTAAAAGCGAGGCGAGTCCCTGCGTCATCCGACGTTCCGTCGCCCAGAGCGCCGGGGTCGGTCCCATGGCCCCCCTTGGCGAGCGGGCTTAGGTTGGCTGGAGGGTAGCATCTTCGCTGTGAGCCGTCCTGTGATGAACAATCGCGGTAGAGGCGAAGACACCCGACGTAAACCTGCTCTGGTTGACCCCTATTCCAGTGGCCGCTTCGGGGGCACGTGTGGCTTCATGAGATACTCCACAGGGCTACGAGGCTCGTGGACCGACAAAGAGGTCGGACCAGGGGTGGGGGCGTGCCTACCCATTTGACGTTATTATCGGCAGACATAGAGACACAAGGGAATGTTATTTCACAGTACCAGTAGACGACAATGCCCACTCTAGGGGGACCAACCGGTGAGGATGCGGTTGCCTTCACAACATTCCATCCGACCCACCACCAATCTCGGTTCTGCCTCGCCGGGGCGAGTGGTTTGTACTCTTAGTCGGCCCAACCGGAGAGCGCGGGCCCGCATCGCCGCTTATTCATGCCCGGGCGCATGACTGAGTAACCCCGATGACTTATGGTAGCACTGCTCTTAGACGCCCTTCGCGAGTTGCGCGTTTCGTCGAGCCCCGCTGATAGTTGGGAGGCCCATGATCAGATCAAGTTTACGCGGTCCTCAATTGTCGGCAAACGAGTATACTGCGGACAGTCAAAGGGACGTTATCGGTCTGCGCGAGGAAGCAGCCATGGGGGTCCCAGCCACCGCCGCAGACTCGCTTCACGAGTGAGGCCATGGCCTCGTGTCCCAATCCCCGCGGACCACCGGGGGCCCAGTACGCCATTACTCACAGGCTACCCGTGGGGGTAAGCTTCCTTCGCGTCAGCGTACCATGCTATCCGCCACAGTGCTGACTCTACTTCGCGGCTACAATGGCCGATTCATTGGTACTCGGGCTCCACCCCGAGGCCCTCGCGCGTGCCTGGTCCCGGCTGGCGGGCTGGCCCCGGCCGCACGGGTGCGGCCGGGCCGGCCCCACAGGGGCCGCGGGCCTACCCGGCTGGCCGCCTAGGGGTCCGGGTGGCTCAGGGGCCTCCCGCCTCCGCCAGGGCCGTCTCGTCGCCCGCGCCGGCCGATGGGTGGCTCCGGCACGACGCACTGCGGCTCGGCCAAGCGGCAACACACCGCCGTCGCCGGGCGCGACCGGTCCGCGACGAACTCCGCGCGAACGGTCGGGATGCATTACCCGCCTCGCGCACCCGCAGCCCGGCTCTGCCGGGCGGCGCCCACCCACGCCGGTCGGCGCGCGGTGCCCGCGCGCCAGCCGGTGGCGACCCGCGCCTTGAAGGTGCCTGGGGGGCGTGGGGGCGCGTCTCTCCGAAGCCTGGGGCCGAGCGGGCGCCCCGAAGCATAGGGGCATACCGGGTGCCTCTCGTTCCGCATCACGTGGGCGGTGCGGGCCCGGCGTAATCGCCGGCGCTCTGCTGCGCCCTGCCGGCCGCGCCTAGGTGAGGGGCGTGTACCCGGCGCTGGCGCCGCCGTGCACGGCCTGGGAACCGCCGCGCCCGGCGGAACCCGGGCTGCGCGGGCGGCCGGCACCCACTGGGATCGGGGCCTCCATGTGCGGGGGGGGCCGGGGCCGTAGGTCCCCGGCCTACGGCGCGCCGGTGCGCTCGGCAGGCGGGGGTGCAGCCTGCCGAGGTCCCCGGGACGACTCCTCCCGGCCCGCCAGGCGCGGCCTAGTGCCCCACGGGGCACCCATGGACGACGGCTCACGTAGCAGCGCCCCCCGACCGGCGCAGGTCACCCGTACGCAACGCGCAAGTGGGCGCTCGCCCCCGGTGGGTGGTCCGGGCAGGGGGCGGGCCCCCCGAGGAGGATTGGGGCACGCCCCGTCCGCGCTCGCCGGGCGGCACCCGCCGCGTTCGACGCGCCGGTGCGGTGCCGCGGC     
N       ATATATTCTGAATAACCCTCCTAGAAATAAATAGTGTTTTCTTATAAAGATACGTTTTAGCATTGACTGTATAAAAAGGAATATTACATTTTGTATAAACATCACGTTTTTATTTAAATCAGGACAAATCTTTTTTATTATATAATTATCGTTTTGATAAAATGATCATATCAAAATCCCAAAAACATATTTAATAAAAAATAAATTATGAAATTCAATAAAAGATAAATTAATGCCTGATACTAATCACGTCATTATTAAGTCAAGATATTATACAATAATCTAATAAGTATTTATTTTCGTATTACAAGAGATTATATAATCTTTCAAAATTACTAAAAATTTTAAGGAGACGTTAATTAATAGAATTGATTATACAAGCAGTAATATAGATAAATTGTTTATGCTAACACGTCGGATTAATTTATTTTGACAATTCTATTCAATACTTTTAATAGTGTATATGTGTTAGATTATGACTACAAATAATCAAAAATATATTCACTTAAAATCCGTAAATAAATTAAATTTAATTATAAGATTTAATATATAATACAAACATTGTTCTACTTTTAAAATAATATATTTACATTTCTACTATACTTTTTATTATTTAATAATACTATGTTAAGAAGTGATATTCTAATAAATGTCTTGAAAAGAATAAAATAATGTATTAATTGAAATATTACCTATATTAAATCGAAGTTTTTTTAAAAAGATTAGAAATTATTAGGATGACAGGGTTTTAAAAAATTATTCTAAAATGTCTTAGTATATAACATTAATATTGATATAGAAATTACCTTCTAGCGCTGCTATTCTTGCTATAACTATATAATATTTTAAACCCTAGATATGAAAAGTACATAGTGATAAGGAACACGTGTGTTTTTAATAAATTATATATATTCGTAGATCTTGCATGGTAAGCTTAATATAATATATCAGGTTGAGTATAATATACAAGGGGCATAATTTTAACTATTAAATATAATCCTTATCGTCAGCCCCTTTCATCCATTTCTTTAGTTGGGGGATTAAAGAGAAAGAAGATTTAACTACCGTTGTTAGATGCGCACATTCAATTTTATTTTCAAATCCGTTGCTAGTTGACATCATAACGTCACAGGAATACGGCAAGCTGAGAATGATGAGATATATAGTCCATAACTTGTTATGTCTAATATTCGAAAGTTCGTATTGGTAAAGACAGCCCGCACTCAAAGACATACCTAGCCAGCTTCATATAGACAAACTAATGAAGGCGGGCAAAGTCGATCCAGGATGCACGATGAAGCATGAAAATAATTTTCTGAAAATGAAAAATCCTGTTAATCGTGGATTTCTTCTTTTGTTTCATCGGCGAGGGCTATACCCCAGAGTAAAATAAGATCGGGCCTTGTGCGGGTCACCTATCAATTCAATTATTTGCAAGCCGACACTGTTCAATTAATGAGTGCCTATATGAGCGCCACATATTAAGATGGGTCGATTAGGGAAAAAAAAACTAGCTTATATGGTGCTTATTCCCCTCAGATACTCTTACCGCATGAACATTTCACCGGGGATCGCTTCAATCTGAAAAAAGTGGATTAGCACCACCGATTTTGTATAGAAGTGTAATACATTGACAAATAATTACTAACACTAGTCCGCTGATATCATTGCACGATCTGAACGGCTTTAGAGGCTGTGACCTAGATGTGTAAAGGTATCGTGTGGCCGAGAGCTGTTGTGCTGAACCAGAGACTAAATTTTAGTGCAGATTAACCAGCTCGGCACTAATTATTTCCAAATGATAGACTCTTTCTAACTTTTTGTCCTCCACAGCAGGACTCACAATGAATCTAACAATTGGCGGCGGGCGATGTTAAGTTTTTGGAGTCCCGAACAAAAAAGCTTTGTCCCCTTAACCTAAATACTAAGATAAACACGATCCGAAGTACCTAATTTTAATAGTAGAACCGTCATTAAAGTGTTCCTATGAAACAGAAAGTGCCCGTGCAGCTAGAGGTTTTCGTTAGGAGAATCCGCGGGACTGCGCCGCACTCCCGCTAGAGCGTACTAAAAGCGAGGCAAGTCCCTGCATCATCCAACGGTCCGTCGCCCACAACGCCTGGGTTAGTCCCAGGGCCCCTCTTGGCGAGCGGGCTTAAGTTGGCTCGAGGGTAGCATCTTCGCCGTGCGCCATCCTGTGAGAAACAAGCGCGGTTGGGGCGAAGACACCCGACGTAAACCCGCTCTGGTTGACCCCTATTCCAGTGGCCGCTTCGGGGGCACGTGTAGCTTCATGAAGTACTCTACAGGGCTTCGGGGCTCGTGGACCGACAAAGAGGTCGGACCAGGGGTAGGGGCGTGCCTACCCATTGGAAGTTATTATCGGCAGACATAGAGACACAAGGGAACACTGTTTGACAGTACCAGTAGACGACAATGCCCACTCAAGGGGGACCAACCGGTGAGGATGCGGTGGCCTTGACAGCATTCCATCCCATCCACGATCAATCTCGGTTCTGCCTCGCCGGGGCGAATGGTTTGTACACTTAGTCGTCACGAGCGGAAAGCGCGCGCCCGCATCTCCGCTTATTCATGTCCGGGCGCACGATTGAGTAACCCCGATGACTTATGGTAGCGCTGCTTTTAGACGCCCTACGCGATTTGCGCTTTTCGTCAAGCCTCGCTGGTGGTTGGGTGGCTCATGATCAGATCAGGTTGGCACGGTCCTCAATCGTCGGCAAACGAATATACTGCGGATAGTCAAGAGTACGTTATCCGTTTGTGCGAGGAAGCAGCCATGGGGGTCCCAGCCACCGCCGCAGACTCGCTTCACAAGGGAGGCCATGGCCTCGTGTCCGAAACCATACGGAACACCAGTGTACCAGTATGCCGTTACTCACAGGGTACCCGTGGGGGTAAGCTTCCTTCGCGTTAGCGTCCCATGTTATCCGCGTCAGTGTTGACGCTCCATCGCGGCTACAATAGCCGGATCATTAGGACTCGGGCTCCACTCCGAGGCCCTCCCGCATGCCTGGTCCCGGCTGGCGGGCGGGCCCCGGCCGCACGAGTTCGGCCGGGCTGGCCCCACAGGGGGCGCGGGCGAGCCGGGCCCACCGCCTTGGGCTCGACGTGGCGCGGGGGCCTCCCGCCTCCGCCAGGCCCTTTTCGGCGCGCGCGGCCGCCGATGGGCGATCCCGGCTTCGCGCACTGCGGCTCGGCCAAGCGGCGGCACACCGCCGTGGCCAGGCGCGACCAGTCCGCGATGCACTCCGCGCGAACTGGCGGGGTGCATCACCCGCGTCACGCACCCGCAGCCCGCTTCCGCCGAGCGGCGCCCACCCACGCCGGTCAGGGCGCGGTGCCCGCGCGCCAACCGGTGGCGGCCCGCGCCGTAAAAGTGCCTGGGAGGCGTGTGGGCACGGCGCCCCGACGCCCGGCGCCGAGCGGGCGCCCCGCAGCGTAGGGGCGTACCGGGTGCCCCTCGTGCGGCCTCACGTGGGTGGTGCGGGCCCGGCGTAATCGCCAGCGCTCTACCGCGCCCTGCCGCCCGCCCCTAGTTGAGGGGCGTGTGCCCGGCGCTTGCCCCGACGTGCGCGGCCTGGCGACCGCTGCGCCCGGCGGAACCCGAGGCGCGCCGGTGGCCAGCACCCGCTGGGAGCGCGGCCGCCATGTGTCGGGGGGGCCGGGGCCGTAGGTGGCCGGGCTACGGCGCGCCCGTGCGCTCCGCAGGCGGGGGTGCAACCTGCCGAGGTCCCCGGGACGATTTCTCCCGGGCCGCCAGGCGCGGCCTAGGGCCCCACGGGGCACCCACGGGCGCCGGCTGACGTAGGGGCGCCCTCGGACCGCCGCAGGTCAACCGTACGCAACGCGAAAGCGGGCGCGCGCCCCCGGCAGGTGGCCCGGGCAGGGGGCGGGCCCCCCGAGGAGGATTGGGGTACGCCCCGTTCGCGCTCGCCACGCGGCACCCGCCGCGTTCGACGCGCTAGTGCGCCGCCGCGGC     
M       ATATATTCTGAATAACCCTACTAGAAATAAATAGTGTTTTCTTATAAAGATACGTTTTAGCATTGACTGTATAAAAAGGAATATTACATTTTGAATAAACATCACGTTTTTATTTAAATCAAGACAAATCTTTTTTATTATATAATTATCGTTTTAATAAAATAATCATATCAAAATCCCAAAAACATATTTAATAAAAAATAAGTTATGAAATTCAATAAAAGATAAATTAATGCCTGATACTAATCACGTCATTATTAAGTCAAGATATTATACAATAATCTAATAAGTATTTATTTTCGTATTGCAAGAGATTATATAATCTTTCAAAATTACTAAAGATTTAAAGGAGACGTTAATTAGTAGAATTGGTTATACAAGCGGTAATATAGATAAATTGTTTATGCTAACACGTCGGATTAATTTATTTTGACAATTCTATTTAACACTTTTAATAGTGTATATGTGTTAAATTATGTCTACAAATAATCAAAAATATATTCACTTAAAATCCGAAAATAAATTAAATTTAATTATAAGATTTAATATATAATACAAACATTATTCTACTTTTAAAATAATATATTTACATTTCTACTATACTTTTTATTGTTTAATAATACTATGTTAAGAAGTGATATTCTAATAAATGTCTTGAAAAGAATAAAATAATGTGTTAATTGAAATATTACCTATATTAAATCGAAGTTTCTTTAAAAAGATTAGAAATTATTAGAATGGCAGGGTTTTAAAAAATTATTCTAAAATGTCTTAGTGTATAGCATTAATATTGATATAGAAGTTACCTTCTAGCGCTGCTATTCTTGCTATAACTATATAATATTTCAAACCCTAGATATGAAAAGTACATAGTGATAAGAAACACGTATGTTTTTAATAAATTGTATATATTCGTAGATCTTGCATGGTAAACTTAATATAATATATCAGGTTGAGTATAATATACAAGGGGCATAATTTTAACTATTAAATATAATCCTTATCGTCAGCCCCTTTCATCCTTTTCTTTAGTTGCAAGATTAAAGATAAAGTGGATTTAACTACGGTTGTTAGATGCGTACATTCAACTTTAGTTTCAAATCCGTTGCTAGTTGACATCATAACGTTACAGAAATACGGCAAGCTGAGTATGATGAGATATATAGTCCATAATTTGTTATGTCTAATACTCGAAAGTTTGTATTGGTAAAGACAGCCCGCACTCAAAGACAAACCTAGCCAACTTTATCTAGACAGACTAATGAAGGCGGGCAAAGTTGACCCAGGATGCACAATGAAGCATTAAAACAATTTTCTGAAAATGAAAAATCCTGTTAATTGTGGATTTCTTCTTTTGTTGCATCGGCGAGGGCTAAACCCAAAAGTAAAATAAGATCGGGCCTTGTGTGGGTCACCTATCAATTCAATTATTTGCAAGCCGACATTGTTCAATTAATTAGTGCCCATATGAGCTCCACATATTAACATGGGTCGATTAGGAAAATAAAGACTAGCTTATATGGTGCCTATTCCCCCCAGAGACTCTTACCGCATGGACATTCCACCGGGGATCGCTTCAATCTGAAAAAAGAGGGTTAGCACGATCGATTTTGTATAGAAGTGTAACACATTGACTGATAATTACTAACGATAGTCCGCTGATATCATGGTATGAACTGAACGGCTTTAGAGGCTGTGAGCTAGATATGTAAAGGTATCGCGTGGCCGCGAGCTGTTGTGCTGAACCAGAAATTAAATTTTAGTGCAGATTAACCAGATCGGCACTAATTATTTCCAAATGATAGTCTCGTTCTAACTTTTTGTTCTCCATAGCGGGACTCACAATGAGTCTAACAATTGGCGACAGGCGATGTTAAATTTTTGGAGCCCCGAACAAGGAAGCTTTATCCCTCTAACCTAAATATTAAGATAAACACGATCCGAAGTACCTAATTTTAATTGTAAGACCATCATTAAAGTGTTTCTATGAAACAGAAAGTGCCCGTGCAGATAGAGGTTTTCGTTAGGAAAATCCGCGGGGCTGCACCGCACTACCGCTAGATCGTCCTAAAAGTCGGGCAAGCCCCTGCGCCATCCAACGTTCCGTCGCCTAGATCGCCGGGGGTTGTCCCATTGCCCCCCTTGGCGAGCGAGCTTAAGTTGGCTTGAGGGTAGCATCGTTGCTTTGTGCCATCCTGGGAATAACAAACGCGGTAGAGGCGAAGACACCCGACGAAACCCCGCTCTGATTGACCCCTATTCCAGTGACCGCTTCGGAGGCACGTGAAGCTTCATGGGATACTCTACAGGGCTACGGGGCTCGTGGGCCGACAACGAGGTCGGACCAGGGGTGGGGGCGTGCCTACCCACTAGACGTTATTATCGGCAGACATAGAGACACAATGGAACTCTATTTGACAGTACCAGTAGACGGCAATGCCCACTCGAGGGGGACCAACCGGTGAGGATGCGGTCGCCTTTACACCTTTCCATCCCATCCGCTATCTATCTCGGTTCTGCCTCGCCGGGGCGAATGGTTTGTACTCTTAGTCGTCTCGACCGGAGAGCGCGAGCCCGTATCCCCGCTTATCCATGTCCGGGCGCATGATTGAGTAACCCCGATGAGCTATTGTAGCGCTGCTTTTAGACGCCCTTCGCGAGTCGCGCGTTTCGTCGAGCCTCGCAGATAGTTGCGTGGCCCGTGATCAGATCAAGTTGACGCGGTCCTCAATCGTCGGCAAACGAGGATACTGCAGACAGTCAAAACTACGTTATCGGTGTGCGCGAGGGAGCAGCCATGGGGGTCCCAGCCACCGCCGCAGACTCGCTTCACGAGCAAGACCATGGCCTCGTGTCCTAATCCATACGGACCCCCAGCGGTCCAGTACGCCGTTACCCACAGGTTGCCCGTGGGGGTAGGCTTCCTTCGCGTCAGCGTACCATGCTATCCGCATCAGCGATGACCTTTCTTCGCGGCTACAATAGCTGGTTCAATGGAACTCGGGCTCCACCCCGAGGCCCTCGCGCGTGGCTGGCCCCGGCGGGCGGGCGGGTCCCGGCCGCGCGGGTTCGGCCGGACCGGCCCCGCAGGGGGCGCGACCACCCCGGGCCCGCCGCCTCGGGGACTGCGTGGCGCGGGGGCCTTCCGCCTCCGCCAGGCCCGTCTCGGCGCGTGCGCCAGCCGATGGGCGTTCCCGGCGCGGCGCACTGCGGCACCGCCAAGCGGGGACACACTGCCGTGGCCAGGCGCGACCAGTCCGTGATGGACACCGCGCGAGCGGTCGGCGTGCATCACCCGCCTCACGCACCCGCAGCCCGCTTCGGCCGGGCGGCGCCCACCCACGCCGGTCGGGGCGGGGTGCCCGCACGCCAACCGGTGGCGACCCGCGCCCTGAAAGTGCCTCGGAGGCGTGCGGGCGCGCCCCTCCGAGGCCGGGGGCCGAGCGGGCGCCCCGGAGCATAGGGGCGTACCGGGTGCCCCTCGTGCCGCGTCACGTGGGCGCTGCTGGCCCGGCGTCATCGCCAGCGCTCTACGGCGCCCTGCCCCCCGCGCCGAGGTGAGGGACGAGTGCCCGGCGCTGGCGCCGCCGTGCACGGCCTGGCGACCGCTGCGCCCGGCTGAACCCGGGGTGCGCCGGCAGCCGGCACCCGCTGGGAGCGGGGCCGCCATGTGTCGTGGGGGCCGGGGTCGTAGGTGCCCGGGCTATGGCGCCCCGTTGTGCTCGGCAGGCGGGGGTGCAGCCTGCCGAGGTGCCCGGGACGATTGCTCCCGGCCCGCCAGGCGCGGCCTAGTGCGCCGCGGGGCACCCATAGGCCCCGGCTCACGTAGCGGCGCCCCCAGCCTGGTGCAGGTCATTCTTACGCAACGCGAAAGGGAGCGCGCGCCCCCGGTAGGTGGACCGGGCAGGGGTCGGGGCCCCCGAGGAGGATTGGGGCACGCCCCGTTCGCGCGCGCCGGGCGCCACCCGCCGCGTTCGACGCGCCAGTACGTTCCCGCGCC     
L       ATATATTCTGAATAACCCTCCTAGAAATAAATGGTGTTCTCTTATAAAGATACGTTTTAGCATTGACTGTATAAAAAGGAATATTACATTTTAAATAAACATCACGTTTTTATTTAAATCAAGACAAATCTTTTTTTTTATATAATTATCGTTTTAATAAAATAATCATATCAAAATCCCAAAAACATATTTAATAAAGAAAAAATTATGAAATTCAATAAAAGATAAATTAATGCCTGATACTAATCACGTCATTATTAAGTCAAGATATTATACAATAATCTAATAAGTATTTATTTTCGTATTACAAGAGATTATATAATCTTTCAAAATTACTAAAAATTTTAGGGAGACGTTAATTAATAGAATTGGTTATACAAGCAGTAATATAGATAAATTGTTTATGCTAACACGTCGGATTAGTTTATTTTGACAATTCTATTCAATACTTTTAATAGTGTATATGTGTTAAATTATGTCTACAAATAATCAAAAATATATTCACTTAAAATCCGGAAATAAATTAAATTTAATTATAAGATTTAATATATAATACAGACATTATTCTACTTTTAAAATAATATATTTACATTTCTACTATACTTTTTATTATTTAATAATACTATGTTAAGAAGTGATATTCTAATAAATGTCTTGAAAAGAATAAAATAATGTATTAATTGAAATATTACCTATATTAAATCGAAGTTTCTTTAAAAAGATTAGAAATTATTAGAATGACAGGGTTTTAAAAAATTATTCTAAAATGTCTTAGTGTATAACATTAATATTGATATAAAAGTTACCTTCTAGCGCTGCTATTCTTGCTATAACTATATAATATTTCAAACCCTAAATATGAAAAGTACATAGTGATAAGAAACACGTGGGTTTTAAATAAATTATATATATTCGTAGATCTTGCATGGTAAACTTAATATAATATATCAGGTTGAGTATAATATACAAGGGGCATAATTTTAACTATTAAATATAATCCTTATCGTCAGCCCCTTTCATCCTTTTCTTTGGTAGAAAGACTAAAGATAAAGACGCTTTAACTACGGTTGTTAGATGCGCACATTCAACTTTAGTTTCAAATCCGCTGCTAGTCGACATCATAGCGTCACACGAATACGGCAAGCTGAGCATGATGAGATATATAGTCCATAACTTGTTATATCTAACATTCGAAAATTCGTGTTGGTAAAAAAAGCCCGCACTCAAATATAAACCTAGCCAGCTCCATATAGACAAACTAATGAAGGCGGGCAAAGCCGACCCAGGATGCACGATGAAGCATCAAAATAATTTTCTGAAAATGAAAAATCCTGTTAATAGTGGATTTCTTCTTTTGCTACATCGGTGAGGGCTACACCCCAAAGTAAAATAAGATCGGGCCTCGTGCGGGTCATCTATGAATTCAATTATTTGCAAGCCGACATTGTTCAATTAATTAGTGCCTATATGAGCGCCACATATTAACATGGGTCGATTAGGGAAAGTAAGACTAGCTTATATGATGCTTATTCCCCTCAGGGACTCTTACCGTATGGACATTTCACCGGGGATCGCTTCAATCTGAAAAAAGCGGGTAAGCACGATCGATTTTGTATAGAAGTGTAATACATTGACCGATAATTACTAACAATAGTCCGCTGATATCATAGTATGATCTGAACGGCTATAGAGGCTGTGAACTAGATGTGTAAAGGTGTCGAGTGGCCGAAAACTGTTGTGCTGAACCAGAGACTAAATTTTAGTGCAGATTAACCAGCTCGGCACTAATTATTTCCAAATGATAGTCTCATTCTAATTTTCTGTCCTCCACAGCGGGACTCACAATGAATCTAACAATTCGCGATAGGCGATGTTAAATTTTTGGAGTCCCGAACAAGGAAGCTTTGTCCCCTCAACCTAAATATTAAAATAAACACGATGCGAAGTACCTAATTTTAATTGTAAAACCATCATTAAAGTGTTCCTATGAAACAGGAAGTGCCAGTGCAGCTAGAGGTTTTCGTTAGGATGATCCGCGGGGCTGCACCGCACTACTGCTAGACCGTACTAAAAGCAAGGCTAGTCCCTGCGTCATCCGGAGATCCGTCGCCCAGATCGCCGGGGTTAGTCCCATGGCCCCACTTGGCGAGCGAGCTTAAGTTGGCTCGAGGGTAGCATCCTCGCTGTGCGCCATCTTGCGACAAACAAACGAGGTAGGGGCGAAGACACCCGACGTAATCCTGCTCTGGTTGACCCCTATTCCAGTGACCGCTTCGGGGACACGTGTAGCTTCATGAGGTACTCAACAGGGCTACGTGGCTCGTGGGCCGACAAAGAGGTCAGACCAGGTGTGGGGGCGTGCCTACCCATTGGATGTTATTATCGGCAGACATGGAGACACAACGGAATGTTGTTTCACAGTACCAGTAGACGGCAATGCCCACTCAAGGGGGACCAACCGGTGAGGATGCGGGGGCCTTTACAGCCTTCCATCCTATCCGCCATCAACCTCGGTTCTGCCTCGCCGGGGCGAATGGTTTGTACTCTTAGTCGTCCCAACAGGAGAGCTCTAGCCCGGATCTCCGCTTATTCATGTCCGGGCGCATGATTCAGTACCCCCGATGACTTATTGTAGCGATGCTTTTGGACGCCCTTCGGGAGTTGCGCGATTCGACGAGCCTCGCTGATAGTTGGGTGGCCCGTGGTCAGATCAAATTGACACGGTCCTCGATCGTCGGCAAACGAATATACTGCGGACAGTCAAGTGTACGTTATCGGTTTACGCGAGGAAGCAGCCATGGGGGTCCCAGTCACCGCCGCAGACTCGCTTCACGAGGAAGGCCATGGCCTCGTGTCCAAGTCCCCGCGGACCCCCAGGGGACCAGTACGCCGTTACTCACAGGCTACCCGTGGGGTTAAGCTTCCTTCGCGTCAGCGTACCATGCTATCCGCCGCAGCGTTGACCCTCCTTCGCGGCTACAATAGCTGGTTCACTGGAACTCGGGCTCCACGCCCGGGCCCTCACGCGTGCCTGGCCCCGGCTGGCGGGCGGGCCCCGGCAGCGCGAGTTCGACCGGGCTGGCCCCACAGGGGGCGCCGTCACGCCGGGCCCGCCGCCTGGTGGTCGGCGTGGCGCCGGGGCCTCCCGCCTCCGCCAGGCCCGTCTCGTCGCGGGCGCCGCCCGATGGGCACTCCCGGCCCGGCACACTGCGGCTCGACCAAGCCGTGGCACGCTGGCGTAGCCAGGCGCGACCGGTCCGTGATGGACTCCGCGCGAGCGGTCGCTGTGCATCACCCGGCTCTCGCACCCGCAGCCCGCCTCCGCCGAGCGGCGCCCACCCACGCCGGTCGGGGCGTGGTGCCCGCGCGCCAACGGGTGGCGACCCGCTCCGTGAAAGTGCCTGGGAGGCGTGCGGGCGCGCCTCCCCGAGGCTAGGGGCCGAGCGGGCGCCCCGCAGCTTAGGGGCCTACCGGGTGCCCCTCGTGCCGCGTCACGTGGGCGATGCCGGCCCGGCGTAATCGCCAGCGCTCTGCGGCGCCCTGCCCCCCGCGCCCAGGTGAGGGGCGTGTCCCCGGCTGTGCCGCCGGCGTGCGCGGCCTGGTGACCGCTGCGCCCGGCAGAACCCGAGGTGCGCCGGCGGCCGGCACCCGCTGGGAGCGAGGCCGCCATGTGTCGGGGGGGCCCGGACCGTGGGTGCCCGGGCTACGGCTCGCCCGTGCGGTCGGCAGGCGGGGGTGCAGCCTGCCGAGGTCCCCGGGACGATCGCTGCCGGCCCGGCAGGCGCGGCCTAGTGCGCCACGGGGCACCCAGGGGCACCGGCTCACGTAGTTGCGCCCCCAGACCGTCGCAGGTCAAGCGTGCGCAACGCCCAAGGGAGCGCGCGCCCCCGGTGGGTGGCCCGGGCAGGGGGCGGGCCCCCCGAGGAGGATTGGGGTACGCCCCGTGCGCGCACGCCGCGTGGCACCCGCCGGGTTCGATGCGCGGGGTCGGGGCCTCGGC     
K       ATATATTCTGAATAACCCTCCTAGAAATAAATAGTGTTTTCTTATAAAGATGCGTTTTAGCATTGACTGTATAAAAAGGAATATTACATTTTAAATAAACATCACGTTTTTATTTAAATCAAGACAAATCTTTTTTATTATATAATTATCGTTTTAATAAAATAATCATATCAAAATCCCAAAAACATATTTAATAAAGAGAAAATTATGAAATTCAATAAAAGATAAATTAATGCCTGATACTAATCACGTCATTATTAAGTCAAGATATTATACAATAATCTAATAAGTATTTATTTTCGTATTACAAGAGATTATATAATCTTTCAAAATTACTAAAAATTTTAAGGAGACGTTAATTAATAGAATTGGTTATACAAGCAGTAATATAGATAAATTGTTTATGCTAACACGTCGAATTTATTTATATTGACGATTCTATTCAATACTTTTAATAGTGCATATGTGTTAAATTATGTCTACAAATAATCAAAAATATATTCACTTAAAATCCGGAAATAAATTAAATTTAATTATAAGATTTAATATATAATACAGACATTATTCTACTTTTAAAATAATATATTTACATTTCTACTATACTTTTTATTATTTAATAATACTATGTTAAGAAGTGATTTTCTAATAAATGTCTTGAAAAGAATAAAATAATGTGTTAATTGAAATATTACCTATATTAAATCGAAGTTTCTTTAAAAAGATTAGAAATTATTTGAATGACAGGGTTTTAAGAAATTATTCTAAAATGTCTTAGTGTATAACATTAATATTGATATAGAAATTACCTTCTAGCGCTGCTATTCTTGCTATAACTATATAATATTTCAAACCCTAAATATGAATAGTACATAATGATAAGAAACACGTAAGTTTTTAATAAATTATATATATTCGTAGATCTTGCATGGTAAACTTAATGTAATATATCAGGTTGAGTATAATATACAAGGGGCATAATTTTAACTATTAAATATAATCCTTATCGTCAGCCCCTTTCATCCATTTCTTTTGTTAAACGATTAAAGATAAAGAAGGTTTAACTACAGCTGTTAGATGCGTACTTTCAACTTTAATTTCAAATCCGTTGCTAGTTGACATCATAACGTCACAACAGTACGGCAAGCCGAGTATGATGAGATATATAGTCCATAATTTGTTATATCTAATAATCGAAAATTCGTATTGGTAAGGACAGTCCGCACTCAAAGACAAACCTAGTCAACTCCATTTAGATAAACTAATGAAGGCGGGCAAAGTCGATCCAGGATGCACAATGAAGCATAAAAATAATTTTCTGAAAATGAAAAATCCTGTTAATAGTGGATTTCTTCTTTTGTTACATCGGCGAGGGCTAGACCCCTGAGTAAAATAAGATCGGGCCTAGTAGGGGTCATCTATTAATTCAATTATTTGCAGGCCAACATTGTTCAATTAATTAGTGCCCATATGAGCACCACATATTAATATGGGTCGATTAGGTAAAACAAAACTAGCTTATATGCTGCTTATTCCCCCCAGATACTCTTGCCATATGGACATTTCACCGGGGGTCGCTTCAATCTGAAAAAAGACATTTAGCACAAGCGATTTTGTATAGAAGTGTAATACATTGACTTATAATTACTAACAATAGTCCGCTGATATCATTGTACGATCTGAACGGCTTTAGAGGCTGTGAGCTAGATGTGTAAAGGTGTCGTGTGGCCGGGAGCTGTTGTGCTGAACCAGAGATTAAATTTTAGTGCAGATTAACCAACTCGGCACTAATTATTTCCAAATGATAGTCTCGTTCTAATTTCATGTCCTCCACAGCAGGACTCACAATGAATCAAACAATTGGCGGTAGGCTATGTTAAATTTTTGGAGTCCCAAACAAAAAAGCTTTATCCCCTTAACTTAAATATTAAGATAAACACGATACGAAGTACCTAATTTTAATTGTAGTACCGTCATTAAAGTGTTCCTATGAAACAGAAAGTGCCCGTGCAGCTAGAGGTTCTCGTTAGGAGAATCCGCGGGGCTGCACCGCACTCCCGCTAGATCGTACTGAAAGCGTGGCGAGGCTCGGCGTCATCCGACGTTCCGTCGCCCAGATCGACAGGAGTAGTCCCATGGCCCCCCTTGGCGAGCGCACTTAAGTTGGCTCGAGGGTAGCATCTTCGCTGTACGCCATCCTGTGAGAAACAAGCGCGGTAGAGGCGAAGGCACCCGACGTAACCCTGCTCTGGTTCACCCCTATTCCAGTGGCCGCTTTGGAGGCACGTGTAGCTTCATAGGATACTCTGCAGGGCCACGGGGCTCGTGCTCCGACAAAGAGGTCGTACCAGGGGTGGGGGCGTGCCTACCCATTGGAAATTATTATCGGCAGACCTAGGGACACATTGGAATGCTGTTTGACAGTACCAGAAGACGTCAATGCTCACTTGAGGGGGACCAACCGGTGAGGATGCGGCCGCCTTCACAGCATTCCATCCCATCCGCCATCAATCTCGGTTCTGCCTCGCCGGGGCGATTGGTTTGTTCCCTTAGACGTCACGACCGGAGAGCGTGAGCCCGCATCTCCGCTTATACATGCCCGGGCGCATGATTCAGTAACCCCGATGACTTATGGTAGCGCTGCTGTTGGACACCCTTCGCGATTTGCGCACTTCGCCAAGCCCCGCTGATAGTTTGGTGGCCCGTGCTCAGATCAAGTTGACACGGCCCTCAATCGTCGGCAAACGAATATACTGCGGACAGTCAAAAATACGTTATCGGATTGCGCGAGGAAGCAGCCATGGGGGTCCCAGGCACCGCCGCAGACTCGCTTCACAAGAAAGCCCATAGCCTCGTGTCCTACTCCACACGGACCCCCGGGGGCCCAGTAGGCCGTTACTCACAGGCTACCCGTGGGGATAAGCTTCCTTCGCGTCAGCGTACCAGGTTATCCGCCGCAGCGATGACCCTTCTTCGCGGCTACAATAGCCGGCTCATTGGGACTCGCGCTCCACTCCGAGGCCCTCGCGCCTGCCTGGTCCCGGCTGGCGGGCCGGCCCCGGCCGCACGGGTTCGGCCGGGCCGGCCCCACAGGGGGCGCTGCCAATCCCGGCCGGCCGCCTGAAGCTCCGCGTGGCACTGGGGCCTTCGGCCTCCGCCAGGGGCGTCTCGTCGCGCGCGCCGGCCGATACGCGTTCCCGGCTCGGCACACTGCGGCGCGGCCAAGCGGTGGCACACCGCCGTCGCCAGGCGCGACCGGTCCGGGACGGACTCCGCGCGAACGGTCAACGTGCATCACCCGCTTCACGCACCCGCAGCCCGCCTCTGCCGAGCGCCACCCACCCACGCCGGTCGGGGCGGGGTGCCCGCGCGCCAACCAGTCGCGACCGGCCCCCTGAAAGTGCCTGGGAGGGGTGCGGGCGCGCCTCCCCGGTGCCCGGGGCCGAGCGGGCGCCCCGCAGCGTAGGGGCATACCGGGTGCCCCTCGTGTCGCGTCACGTGGGCGGTACTGGCCCGGCGTAATCGCCTGCGCTCTGCGGCGCCCTGCCCCCCGCGCCTCGGTGAGGGGCACGTCCCCGGCGCTGGCGCCGACGTGTACGGCCTGGTGACCGCTGCGCCCGGCCGAGCCCGGGGTGCGCTGGCGGCCGTCACCCGCTGGGAGCGGGGCCGCCATGTGTCGGGGGGGCCGGGTCCGTAGGTGCCCGGGCTACGGCGCTCCCGTGCGCTCGGCAGGCGGGGGTACAGCCTGCCGAGGTCCCAGGGACGATTTCTCCCGGCCCGCCAGGCGCGGGCTAGTGCGCCACGGGCCACCCACGGGCACCGGCTAACGTAGGGGCGCCCTCGGACTGCCGCAGGTCAACCGTACGCGACGCGCAAGGGCGCGCGCGCCCCCGGTGGGTGGGCCGAGCAGGGGGCGGGCCCCCCGAGGAGGATTGCGGCACGCCCCGTTCGCGCTCGCCGCGCGGCACCGGCCGCGTTCGACGCGCCGGTGCGGCGCCCCGGC     
J       ATATATTCTGAATAACCCTCCTAGAAATAAATAGTGTTTTCTTATAAAGATACGTTTTAGCATTGACTGTATAAAAAGGAATATTACATTTTGAATGAACATCACGTTTTTATTTAAATCAAGACAAATCTTTTTTGTTATATAATTATCGTTTTAATAAAATAATCATATCAAAATCCCAAAAACATATTTAATAAAGAAAAAATTATGAAATTCAATAAAAGATAAATTAATGCCTGATACTAATCACGTCATTATTAAGTCAAGATATTATACAATAATCTAATAAGTATTTATTTTCGTATTACAAGAGATTATATAATCTTTCAAAATTACTAAAGATTTTAAGGAGACGTTAATTAATAGAATTGATTATACAGGCAGTAATATAGATAAATTGTTTATGCTGACACGTCGGATTAGTTTATTTTGACAATTCTATTCAATACTTTTAATAGTGTATATGTGTTAAATTATGTCTACAAATAATCAAAAATATATTCACTTAAAATCCGAAAATAAATTAAATTTAATTATAAGATTTAATATATAATACAGACATTGTTCTACTTTTAAAATAATATATTTACATTTCTACTATACTTTTTATTATTTAATAATACTATGTTAAGAAGTGATATTCTAATAAATGTCTTGAAAAGAATAAAATAATGTATTAATTGAAGTATTACCTATGTTAAATCGAAGTTTCTTTAAAAAGATTAGAAATTATTGGGATGACAGGGTTTTAAAAAATTATTCTAAAATGTCTTAGTGTATAGCATTAATATTGATATAAAAATTACCTTCTAGCGCTGCTATTCTTGCTATAACTATATAATATTTCAAACTCTAAATATGAAGAGTACATAATGATAAGGGACACGTATGTTTTTAATAAGTTATATATATTCGTAGATCTTGCATGGTAAACTTAATATAATATATCAGGTTGAGTATAATATACAAGGGGCATAATTTTAACTATTAAATATAATCCTTATCGTCAGCCCCTTTCATCCCTTTCTTTTGTTGGATGATTAAAGATAAAGAAGATTTAACTACAGTTGTAAGATGCGTCTATTCAATTTTAGTTTCAAATCCGTTGCTAGTTAACATCATACCGTCACAATAATATGGCAAGCAGAGCATGATGAGATATATAGTCCATAACTTGTTATGTCTAATAATTGAAAATTCGTATTGGTAAAAACAGCCCGCACTCAAAGATAAACCTAGCCACCTTCATTTAGACAAACTAATGAAGGCGGGCAAAGTCGACCCAGGATGCACAATAAAGCATCAAAATAGTTTTCTGAAAATGAAAAATCCTGTTAATTGTGGATTTCTTCTTTTGTTGCATTGGTGAGGGCTAGACCCCAGAGTAAAATAAGATCGGGCCTCATATGGGTCATCTATCAATTCAATTATTTGCAAGCCGACACTGTTCAATTAATTAGTGCCTATATGAGCGCCACATATTAACATGGGTCGATTAGGGAAAATAAGACGAGCTTATATGGTGGGTATTCCCCCCAGGGACTCTTACCGTATGAACATCTCGCCGGGGATCGCTTCAATCTGAAAAAAGCGGATCAGCACGATCGATTTTGTATAGAAGTGTAATACATTGACCTATAATTACTAACAATAGTCCGTTGATATCATTGTAAGATTTGAACGGCTTAAGAGGCTGTGACCTAGACGTTTAAAGGTGTCGAGTGGCCGAGAGCTGTTGTGCTGAACCAGAGATTAAATTTTAGTACAGATTGACCAGCTCGGCACTAATTATTTCCAAATGATAGCCTCGTTCTAATTTCCTGTTCTCCACAGCAGGACTCACAATGAATCTAACAATTGGCGGTAGGCAATGCTAATTTTCTGGAGTCCCGAACAAGGAAGCTTTGTCCCCTTAACCTAAATATTAAGATAAACACGATACGAAGTACCCAATTTTAATTGTATAACCGTCATTAAAGTGTTCCTATGAAACAGGAAGTGCCCGTGCAGCTAGAGATTTTCGTTAGGAGGATCCGCGGGGCTGCACCGCACTACCGCTAGACCGCACTAAAAGCAAGGCGAGACCCTGCGTCATCCTGCGCTCCGTCGCCCAGATCGTCGGGGTTAGTACCATGGCCCCCCTTGGCGAGCGCGCTTAGGTTGGCTCGAGGGTAGCATCGTCGCTGTGTGCCATCATGTGATGAACAAGCGCAGTAGGGGCTAAGACACCCGACGTAGCCCTGCTCTGGTTGACCCCTATTCCAGTGGCCGCTTAGGCGGCACGTGCAGCTTCATGGGATACTCTACAGGGCAACGGGGCTCGTGGCCCGACAAAGAGGTCGAACCAGGGGTGGTGGCGTGCCTACCCATTGGATGTTAATATCGGCAGACATAGGGACACACTGGAATGTTGTTTGACAGTACCAGTAGACGGCAATGCTCACTCGAGGGGGACCAACCGGTGAGGATGCGGTCGCCTTTACAGCGTTCCATCCTATCCCCCATCAATCTCGGTTCTGCCTCGCCGGGGCGAGTGCTTTGTACTCTTAGTCGTCCCTACTGGAGAGCGCAGGCCCGTATCTCCGCTTATTCAGGTCCGGGCGCATGATTCAGTAACCTCAACAACATATGGTAGCGCTGCTCTTGGACGCCCTTCGCGAATTGCGCCTTTCGCCGAGCCCCGCTGATAGTTGGGTGTCGCATGATCAGATCAAGTTGGCACGGTCCTCAATCGTCGGCAAACGAGTATACTGCGGACAGTCAAAACGACGTTATCGGTTTCTGCGAGGAAGCAGCCATGGGGGTCCCAGTCACCGCCGCAGACTCGCTTCACGAGAAAGGCCATGGCCTCGTGTCCCAATCCGTGCGGACCTCCAGGGGTCCAGTATGCCGTTACTCACAGGCTACCCGTGGCGATAAGCTTCCTTCGCGTCAGCGTACCACGCTATCCGCGGCAGCGCTGACCCATCTTCGCGGCTACAATGGCCGGATCATTTGGACTCGGGCTCCACTGCGGGGCCCTCGCGAGTGCCTGGTCCCGGCTGACGGGCGGGCCCCGGCCGCGCGGGTCCGGCCGGGCTGGCCCCACAGGGGGCGCGGTCATGCCCGGCCCGCTGCCTGGGGCTCCGCGTGGCCCGGGGGCCTCCCGCCTCCGCCAGACCCCTCTCGACGCGCGCGCCGGCCGATGCGCGTTCCCGGCGCGGCGCACTGCGGCTCGGCCAAGCCGCACCACGCCGACGTAGCCGGGCGCGACCGGTCCGCGACGGACCCCGCCCGAGCGGTCCGCATGCATCACCCGCGTCACGCACCCGCAGCCCGCCTCGGCCGAGCGGCGCCTATCCACGCCGGTCGGGGCGCGGTGCCCGCGCCCCAACCCCTGGCGAGCCGCGCCCTGAAAGTGCCTGGGCGGCGTGCGGGCGCGCCTCCCCGAGGCCCGGGGCCGAACGGGCGCCCCGCAGCGTAGGGGCGTACCAGCTGCCCCTCGTGGCGCGTCACGTGGGCGGTGGTGGCCCGGCGTGATCGCCGGCGCTCTCCGGCGCCCTGCCTCCCGCGCCTAGGTGAGGGGCGCGTCCCCGGCGCTGGCGCCGGCGTGCACGGCCTGGTGACCGCTGCGCCCGGCGGAACCCGGGGTGCGCCGGCGGCCCGCACCCACTGGGAGCGGGGCCGCCATGTGACGGGGGGGCCGGGCCCGTGCGTGTCCGGGCTACGGCGCGCCCGTGCGCTCGGCAGGCGGGGCTGCAGCCTGCCGAGGTCCCCGGGACGATTGCTTCCGGTCCGCCATGCGCGGCCTAGTGCGCCACGGGGCACCCATGGGCCCCGGCTCACGTAGCGGCGCCCCCCGACGGCTGCAGATCAGCCGTACGCAACGCGCAAGGGGGCACGCGCCCCCGGTGAGTGGTCCGGGCAGGGGACGGGCGCCCCGAGGAGAATTGGGGCACGCCCCGCTCGCGCTCGCCGCGCGCCACCCGCCGCGTTCGACGCGCCGGTGCGATGCCGCGGC     
I       ATATATTCTGGATAACCCTCCTAGAAATAAATAGTGTTTTCTTATAAAGATACGTTTTAGCATTGACTGTATAAAGAGGAATATTACATTTTAGATAAACATCACGTTTTTATTTAAATCAAGACAAATCTTTTTTGTTATATAATTATCGTTTTAATAAAATAATCATATCAAAATCCCAAAAACATATTTAATAAAGAAGAAATTATGAAATTCAATAAAAGATAAATTAATACCTGATACTAATCACGTCATTATTAAGTCAAGATATTATACAATAATCTAGTAAGTATTTATTTTCGTATTGCAAGAGATTATATAATCTTTCAAAATTACTAAAGATTTTAAGGAGACGTTAATTAGTAGAATTGATTATACAAGCAGTAATATAGATAAATTGTTTATGCTAACACGTCGAATTTATTTATTTTGACAATTCTATTTAATACTTTTAATAGTGTATATGTGTTAAATTATGTCTACAAATAATCAAAAATATATTCACTTAAAATCCGAAAATAAATTAAATTTAATTATAAGATTTAATATATAATACAAACATTATTCTACTTTTAAAATAATATATTTACGTTTCTACTATACTTTTTATTGTTTAATAATACTATGTTAAGAAGTGATATTCTAATAAATGTCTTGAAAAGAATAAAATAATGTATTAATTGAAATATTACCTATATTAAATCGAAGTTTCTTTAAAAAGATTAGAAGTTAATAGAATGGCAGGGTTTTAAGAAATTATTCTAAAATGTCTTAGTATATAACATTAATATTGATATAAAAATTACCTTCTAGCGCTGCTATTCTTGCTATAACTATATAATATTTCAAACCCTAGATATGAAGAGTACATAGTGATAAGAGACACGTGTGTTTTAAATAAGTTATATATATTCGTAGATCTTGCATGGTAAACTTAATATAATATATCAGGTTGAGTATAGAATACAAGGGGCATAATTTTAACTATTAAATATAATCCTTATCGTCAGCCCCTTTCATCCTTTTCTTTGGTCGGGTGATTAAAGACAAAGAGGATTTAACTACAGTTGTTAGATGCGTATATTCAATTTTAGTTTCAAATCCGTTGCTAGTTGACATCATAACGTCACAATAATACGGCAAGCTGAGTATGATGAGATATATAGTCCATAACTTGTTATGTCTAATATTCGAAAATTCGTATTGGTAAATAAAGCCCGCACTCAAAGACAAACCTAGTCAACTTCATCTAGATAAACTAATGAAGGCGGGCAAAGTCGATCCAGGATGCACGATGAAGCATCAAAACAATTTTCTGAAAATGAAAAATCCTGTTAATCGTGGATTTCTTCTTTTTTTACATCGGCGAGGGCTATACCCCAAAGTAAAATAAGATCGGGCCTAGTATGGGTCACCTATTAATTCAATTATATGCAAGCCGACATTGTTCAATTAACCAGTGCCTATATGAGCGCCACATATTAATATGGGTCGATTAGGGAAAATAAGACAAGCTTATATGGTGACTATTCCCCCCGGGGACTCTTGCCGTATGAACATATCACCGGGGGTCGCTTCAATCTGAAAAAAGTAGATCAGCACAACCGATTTTGTATAGAAGTGTAATACGTTGACCTATAATTACTAACGATAGTCCGTTGATATCTTTGTACGACATGAACGGCTTTAGAGGCTGTGAGCTAGATGTGTAAAGGTGTCGCGTGGCCGGGAGCTGTTGTGCTGAACCAGAGCTTAAATTTTAGTACAGATTGACCAGCTCGGCACTAATTATTCCCAAATGATAGTCTCGTTCTAATTTTGTGTCCTCCATAGCTAGACTCACAATGAATCTAACAATTGGCGGTAGGCGATGCTAACTTTTTGGAGCCCCGAACAAGGAAGCTTTATCCCCTTAACCTAAATATTAAGATAAACACGATACGAAGTACCCAATTTTAATTGTAATACCATCATTAAAGTGTTCCTATGAAACAGGAAGTGCCTGTGCAGCTAGAGATTTTCGTTAGGATGATCCGCGGGTCTACACCGCACTACCGCTAGACCGTACTAAAAGCCAGGCAAGCCCCTGCGTCACCCGGTGATCCGTCACCCAGATCGCCCGGTGTAGTGCCATAGCCCCCCTTGGCGAGCGCGCTTAAGTTGGTTCGAGGGTAGCATCTTCGCTGTTTTCCATCCTGTGAAAAACAAGCGCGGTAGCGGCGAAGGCAGCCCACGGAATCCTGCTCTGGTTGGCCCCTATTCCAGTGGCCGCTTCGGGGACACGTGCAGCTTCATAAGATACTCTACAGGGCTACAAGGCTCGTGAGCCGACGAAGAGGTCGGACCAGAAGTGAGGGCGTGCCTACCCACTAGATTTTATTATCGGCAGACATGGGGACACATCGGAAGATTCTGTGACAGTACCAGGAGACGGCAATGCCCGCTCCAGGGGGACCAACCGGTGAGGATGCGGTCGCCTTGACAACGTTCCATCCCATCCACCACCTAGCTCGGTTCTGCCTCGCCGGGGCGACTGCTTTGTACTCTTAGTCGCCTCAACTGGAGAGCTCGCGCCCGCATCGCCGCATATTCATGTCCGGGCGCATGATTTAGTATCTCCGATGACTTATGGTAGCGCTGCTCTTAGACCCCCTACGCGATTTGCGCGCTTCGTCGAGCCCCGCTGATAGTTGGGTGGCTCATGGTCAGATCAAGTCGACGCGGTCCTCAATCGTCGGCAAACGAGTATACTGCGGACAGTCAAAGGTCCGTTATCGGTTTACGCGAGGAATCAGCCATGGGGGTCCCAGACACCGCCGCAGACTCGCCTCACGAGAAAGGCCATGGCCTCGTGTCCGAGTCCATGCGGACCCCCAGGGGCCCAGTACGCCGTTACTCACAGGCTACCCGTGGTGGTAAGCTACCTTCGCGTCAGCGTACCAGGCTATCCGCTGCAGCGCTGACCCTTCTTCGCGGTAACAATAGTTGGCTTATTGGAACTCGGGCTCCACCTCAAGGCCCTCGCGGGTGGCTGGTCCCGGCTGGCGGGCGGGCCCTGGCCGCGCGGGTTCGGCCGGGCGGGCCCCACAGGGGGCGCGGTCATGCCCGGCCCGCCGCCTGGGGCTCCGCGTGGCACGGGGGCCTCCCGCCTCCGCCAGAACCGTCTGGTCGCGCGCGGCAGCCGATGCGCGCTCCCGGCGCGGCGCACTGCGGCTCAGCCAAGCGGCAACACACCGGCGTGGCCAGGCGCGACCGGTCCATGACGGACGGCGCGCGAAGGGCCGGCGTGCATCACCCGCCCCACGCACCCGCAGCCCGCCTCTGCCGGGCGGCTCCCACCCACGCCGATCGGGGCGTGGTGCCCGCGCCCCAACCGGGGGCGACCCGCGCCCTGGAAGTGCCTGGGAGGGGTGCGGGCGCGGCTCCCCCAGGCCCGGGGCCGAGCGGGCGCCCCGCAGCGTACGGGCGTACCAGGTGCCCCTCGTGCCGCGTGACGTGGGCGGTGCTGGCCCGGCGTAATCGCCCGCGGTCTGCCGCGCCCTGCCCCCCGCGCCTAGGTGAGGGGAGGGTCCGCGCCGCTGGCGCCGACGTTCACGGGTTCGTGACCGCTGCGCCCGGCCGAACCCGGGGTGCGCCGGCGGCCGGCACCCGCTGGAAGCGGGGCCGCCATGTGTCGGGGGGGTCGCGGCCGTGGGTGCCCGGGCTACGGCGCCCCCTTGTGCTCGGCAGGCGGGGGTGCAGCCTGCTGAGGTCCCCGGGACGATTTCTCCCGGCCCGCCAGGCGCGGCCTAGTGAGCCACGGGGCACCCACGGACCCCGGCTCACGTTGCGGCGCCCCCCGACCGCCGCAGGTCAATCGTATGCAACCCGCAAGGGAGCGCCGGCCCCCGGAGGGTGGGCCGGGCAGGGGGCGGGCCCCCCGAGGACGATGGGGGTACGCCCCGTTCGCACTCGCCACGCGCCACCCGCCGCGTTCGACGCGTCGGTGCGATGCCGCGGC     
H       ATATATTCTGAATAACCCTCCTAGAAATAAATGGTGTTTTCTTATAAAGATACGTTTTAGCATTGACTGTATAAGAAGGAATATTACATTTTAAATGAACATCACGTTTTTATTTAAATCAAGACAAATCTTTTTTTTTATATAATTATCGTTTTAATAAAATAATCATATCAAAATCCCAAAAACATATTTAATAAAGAAAAAATTATGAAATTCAATAAAAGATAAATTAATGCCTGATACTAATCACGTCATCATTAAGTCAAGATATTATACAATAATCTAATAAGTATTTATTTTCGTATTGCAAGAGGTTATATAATCTTTCAAAATTACTAAAAATTTTAAGGAGGCGTTAATTAATAGGATTGATTATACAAGCAGTAATATAGATAAATTGTTTATGCTACCACGTCGGATTAATTTATTTTGACAATTCTATTCAATACTTTTAATAGTGTATATGTGTTAAATTATGTCTACAAATAATCAAAAATATATTCACTTAAAATCCGAAAATAAATTAAATTTAATTATAAGATTTAATATATAATACAAACATTATTCTACTTTTAAAATAATATATTTACATTTCTACTATACTTTTTATTATTTAATAATACTATGTTAAGAAGTGATATTCTAATAAATGTCTTGAAGAGAATAAAATAATGTGTTAATTGAAGTATTACCTATATTAAATCGAAGTTTTTTTAAAAAGATTAGAAATTATTAGAATGACAGGGTTTTAAGAAATTATTCTAAAATGTCTTAGTATATAACATTAATATTGATATAAAAATTACCTTCTAGCGCTGCTATTCTTGCTATAACTATATAATATTTAAAACCCTAAATATGAAAAGTGCATGGTGATAAGAAACACGTGTGTTTTTAATAAGTTATATATATTCGTAGATCTTGCATGGTAAACTTAATATAATATATCAGGTTGAGTATGATATACAAGGGGCATAATTTTAACTATTAAATATAATCCTTATCGTCAGCCCCATTCATCCTTTTCTTTGGTCGCATGATTAAAGATAAAGAAGATATAACTACGGGTGTTAGATGCGCACATTCAATTTTAGTTTCAAATCCGTTGCTAGTTGACATCATAGCGTCACAATAATACGGCAAGCCGAGTATGATGAGATATATAGTCCATAACTTGTTATCTCCAATATTCGAAATTCCGTATTGGTAAAGACAGCCCGCACTCAAAGACAAACCTAGCCAACTCCATTTAGACAGACTAATGAAGGCGGGCAAAGACGATCCAGGATGCACAATGAAGCATTAAAACAATTTTCTGAAAATGAAAAATCCTGTTAATCGTGGATTTCTTCTTTTATTACATCAGCGAGGGCTAAACCCCAGAGTAAAATAAGATCGGGCCTCGTATGGGTCATCTATCAATTCAATTATCTACAAGCCAACATTGTTCAATTAACTAGTGCCTATATGAGCTCCACATATCAATATGGGTCGATTAGGAAAAATAAGACCAGCTTATATGGTGCTTATTCCCCTCAGGAACTCTTACCGTATGAACATTTCCCCGGGGATCGCTTCAAACTGAAAAACGTGGGTGGGCACGATCGATTTTGTATAGAGGTGTAATACATTGACCTATAATTACTAACGATAGTCCGCTGATGTCTTCGTATGATATGAACGGCTTTAGAGGCTGTGAACTAGATGTGTAAAGGTATCGTGTGGCCGGGAGCTGTTGTGCTGAACCAGAGACTAAACTTTAGTGCAGATTGACCAGCTCGGCACTAATTATTTCCAAATGATAGTCTCGTTCTAATTTCTTGTCCTCTATAGCCGGACTCGCAATGATTCCAACAATTGGCGGTAGGCAATGTTAAATTTTTGGAGTCCCGAACAAGGAAGCTTTATCCCCTTAACCTAAATTTTAAGATAAACACAATACGAAGTACCCAGTTTTAATTGTAGGACCATCATTAAAGTGTTCCTATGAAACCAAAAGTGCCCGTGCAGCCAGAGGTTTTGGTTAGGAGAATCCGCGGGGCTGCACCGCACTACCGCTAGACCGTACTAAAAGCCAGGCGAGCCGCTGCGTCATCCGGCGTTCCGTCGCCCAGACCGCCGGGGTTTGTCCCATGGCCCCCCTTGGCGAGCGTGCTTAAGTTGGCTCGAGGGTAGCATCTTTGCTGTGCGCCATCTTGTGAAGAACAAGCGCGGTAGAGGCGAAGACAGCCGACGTAGTCCTGCTCTGGTTGACCCCTATTCCAGTGGCCGCTTCGGAGGCACGTGCAACTTCATAAGGTACTCCACGGGGCTACGGGGCTCGTGCGCCGACAAGGAGGTCGGACCAGGAGTGGGGGCGTGCCTACCCATTTGATGTTATTATCGGCAGACATCGGGACACAAAGGAATACTGTTTGACAGTACCAGAAGACGGCAATGCTCACTCGAGGGGGACCAACCGGTGAGGATGCGGTCGCCTTAACAACGTTCCATCCCATCCACTATCAACCTCGGTTCTGCCTCGCCGGGGCGAATGGTTTGTACTCTTAGTCGTCCCGACTGGAGAGCGCGGGCCCGCATCACCGCTTATTCATGCCCGGGCGCATGATTCAGTAGCTCCGATGATTTATGGTAGCGATGCTTTTAGACGCCCTTCGCGAGTTGCGCGCTTCGTCGAGCCCAGCTGATAGTTGGGTGGCTCATGGTCAGATCAATTTGACACGGCCCTCAATCGTCGGCAAACGAGTATACTGCGGACAGTCAACACTACGTTATCAGTTTGCGCGAGGAAGCAGCCGTGGGGGTCCCAGCCACCGCCGCAGACTCGCTTCACGAGGAAGGCCATGGCCTCGTGTCCAAATTCATACGGACCCCCAGAGGCCCAGTACGCCGTTACCCACAGGCTACCCGTGGGGTTAAGTTTCCTTCGCGTCAGCGTACCATGATATCCGCTGCAGCGTTGACCCTCCTTCACGGCAACAATAGCCGGTTCATTGGGACTCGGGCTCCACCTCGAGGCCCTCGCGCGTGGCTGGTGCCGGCTGGCGGGCGGGCCCCGGCCGCGCGAGTTCGGGCGGGCGGGCCCCAGAGGGGGCGCGGTCATGCCCGACCCGCCGCCTGCGGCTCAGCGTGGCGCCGCGGCCTCCCGCCTCCGCCAGACCCGTCTAGTCGCACGCGCCAGCCGATGCGCACTCCCGGCACCACGCACTGCGGCCCGGCCAAGCGGCAGCACACGGCCGTAGCGGGGCGCGGCCGGTCCGTGGCGGACTCCGCGCGAACGGCCCGCATGCATCACCCGCCTCCTGCACCCGCAGCCCGCCTCGGCCGAGCGGCTCCCACCGACGCCGGTCAGGGCGTGGTGCCCGCGCTCCAACCGGTGGCGACCCGCGCCCTGAAAGGGCCTGGGAGGCGTGCGGGCGCGACTCCCCGGGGCCTGGGGCCGAGCGGGCGCCCCGCAGCGTAGGGGCGTACCGGGTGCGCCTCGTGGCGCGTCACGTGCGTGGTGCTGGCCCGGCGTCATCGCCAGCGCCCCCCGGCGCCCTGCCCCCCGCGCCTAGATGAGGGGTGCGTCCCCGGCCCTGGCCCCGACGTGCACGGGCTGGTGACCGCTGCGCCCGGCGGAGCCCGGGGTGCGCCGGCGGCCGGCACCCGCTAGGAGCGGGGCCGCCATGTGGTGGGGGGGCCGGGGCCGTGCGTCTCCGGCCTACGGCGCGCCCGTATGCTCGGCAGGCGGGGGTGCAGCCTGCCGAGGTCCCCGGGACGATCTCTCCCGACCCGCCAGGCCCGGCCTAGTGCGCCGCGGGGCACCCAGGGGCCCCGGCTCACGTGGCTGCGCCCCCGTGCCGCCGCAGGTCAGCCGTACGCAACACGAAAGGGAGCGCGCGCCCCCGGTGGGTGTCCCGGGCAGGGGGCGGTCCCCCCGAGGACGGTGGGCGCACGCCCCGTCCGCGCCCGCCGCGCGGCACCCGCCGCGTTCGATGCGCCGGTGTGACGCCCCGGC     
G       ATATATTCTGAATAACCCTCCTAGAAATAAATGGTGTTATCTTATAAAGATACGTTTTAGCATTGACTGTATAAAAAGGAATATTACATTTTAGATAAATATCACGTTTTTATTTAAATCAGGACAGATCTTTTTTATTATATAATTATCGTTTTAATAAAATAATCATATCAAAATCCCAAAAACATATTTAATAAAAAAAAAATTATGAAATTCAATAAAAGATAAATTAATACCTGAAACTAATCACATCATTATTAAGTCAAGATATTATACAATAATCTAATAAGTATTTATTTTCGTATTACAAGAGATTATATAATCTTTCAAAATTACTAAAGATTTCAGGGAGGCGTTAATTAATAGAATTGATTATACAAGCAGTAATATAGATAAATTGTTTATGCTAACACGTCGGATTAATTTATTTTGACGATTCTATTCAATACTTTTAATAGTGTATATGTGTTAAATTATGTCTACAAATAATCAAAAATATATTCACTTAAAATCCGGAAATAAATTAAATTTAGTTATAAGATTTAATATATAATACAAACATTATTCTACTTTTAAAATAATATATTTACATTTCTACTATACTTTTTATTATTTAATAATACTATGTTAAGAAGTGATATTCTAATAAATGTCTTGAAGAGAATAAAATAATGTGTTAATTGAAATATTACCTATATTAAATCGTAGTTTCTTTAAAAAGATTAGAAATTATTAGGATGGCAGGGTTTTAAAAAATTATTCTAAAATGTCTTAGTATATAACATTAATATTGATATAGAAATTACCTTCTAGCGCTGCTATTCTTGCTATAACTATATAATATTTCAAACCCTAGATATGAAGAGTACATAGTGATAAGAAACACGTGTGTTTTTAATAAATTATATATATTCGTAGATCTTGCATGGAAAACTTAATATAATATATCAGGTTGAGTATAGTATACAAGGGGCATAATTTTAACTATTAAATATAATCCTTATCGTCAGCCCCTTTCATCCGTTTCTTTAGTTGAACGATTAAAGAGGAAGATGATTTAACTACAGGTGTTAGATGCGTACATTCAATTTTAGTTTCAAATCCGTTGCTAGTTGACATCATAACGTCACAACAATACGGCAAGCTGAGTATGATGAGATATATAGTCCATAACTTGTTATGTCCAATAGTCGAAAATCCATATTGGTAAAGACAGCCCGCACTCAAAGACAAACCTAGTCAGCTTTATTTAGACAGACTAATGAAGGCGGGCAAAGTAGACCCAGGATGCACAATGAAGCATTAAAATAATTTTCTGAAAATGAAAAATCCTGTTAATCGTGGATTTCTTCTTTTGTTACATCGGGGAGGGCTAGACCCCAGAGTAAAATAAGATCGGGCCTTGTACGGGTCATCTATAAATACAATTATTTACAAGCCTACATTGTTCAATTAATCAGTGCCTATATGAGCTCCACATATTAATATGGGTCGATTAGGGAAAATAAGACTAGCTTATATGTTGCCTATTCCCCCCAGGAACTCTTGCCGTATGGACATTTCGCCAGGGATCGCTTCAATCTGAAAAAAGTGGGTTGGCACCATCGATTTTGTATAGAAGTGTAATATATTGACCTATAATTACTAACGATAGTCCGCTGATATCCTCGCATGACATGAACGGCTTTAGAGGCTGTGACCTAGATGTATAAAGGTGTCGCGTGGCCGAGAGCTGTTGTGCTGAACCAGAGTCTAAATTTTAGTGCAGATTAACCAGTTCGGCACTAATTATTTCCAAATGATAGTCTCGTTCTAATTTTTTGTCCTCCATAGCCAGACTCGCAATGAATTTAACAATTAGCGGTAGGCGATGTTAAGTTTTTGGAGTCCCGAACAAGAAAGCTTTATCCCCTTAACCTAAATATTAAGATAAGCACAATACGAAGTACCTAATTTTAATGGTAAGACCATCATTAAAGTGTTCCTATGAAACAGAAAGTGCCCGTGCAACTAGAGGTTTTCGTTAGGAGGATCCGCGGGGCTGCACCGCACTACGGCTAGACCGTGCTAAAAACCAGGCAAGCCCCTGCGTCATCCGGCGTTCCGTCGCCCAGACCGTCGGGGGTGGTCCCATTGCCCCGCTTGGCGAGCGCGCTTAAGTTGGCTCGAGGGTAGCATCTTCGCTGTGCGCCATCCTGTGATTAACAACCGTGGTAGCGGCGAAGTCAGCCAACGTATTCTTGCTCTGGTTGATCCCTACTCCAGTGTCCGCTTCGGAGACACGTGGAGCTTCATAGGTTACTCTGCAGGGCAACGGGGCTCGTGGTCCGACAAAGAGGTCGAACCAGGGGTGGAGGCGTGCCTACCCATTAGATGTTATTATCGGCAGACATGGGGACACAATGGAATGTTGTTTGACAGTACTAGAAGACGGCAATGCCCACTCGAGGGGGACCAACCGGTGAGGATGCGGACGCCTTTACAACATTCCATCCCAACCACGATCAACCTCGGTTCTGCCTCGCCGGGGCGAGTGGTTTGTACTCTTAGTCGTCTCGACTGGAGAGCGGTGGCCCGCATCTCCGCTTATTCATGCCCGGGCGCATGATTCAGTAGCTGCGACGACTTATGGTAGCGTTGCTCTTACACGCCCTTCGTGAATTGCGCGTTTCGCCGAGCCCCGCTGATAGTTGAGTGGCCCATGATCAGGTCAAGTTGACTCGGTCCTCAATCGTCGGCAAACGACTATACTGCGGACAGTCAAAAATACGTTATCGGTTTGCGCGAGGGAGCAGCCGTGGGGGTCCCAGTCACCGCCGCAGACTCGCTTCACGAGCAAGGCCACCGCCTCGTGTCCAAGTCCATACGGACCCCCAGAGGCCCAGTACGCCGTTACTCACAGGCTACCCGTGGGGGTACGCTTCCTTCGCGTCAGCGTACCAAGCTATCCGCGGCAGCGGTGACCCTACTTCGCGGCTACAATGGGCGGTTAATTGGCACTCGGGCTCCAGTTCGAGGCCCTCGCGTGTGCCTGGTCCCGGCTGGCGGGCGGGCCCCGGCCGCGCGTGTTCGGCCGGGCTGGCCCCGCAGGGGGCGCGGTCATCCCTGCCCCGCCGCCTGGGGCTCGGCGTGGCGCGTGGGCCTCCGGCCTCCGCCAGAGCCGTCTCGTCGCGCGCGTCGGCCGATGCGCGTTCCCGGTGGGACGCCCTGCGGCTCGGCCAAGCGGCAGCACTCCGCCGTAGCCAGGCGCGACCGGTCCGTGACGGACCCCGCGCAAACGGCCGGCGTGCATCACCCGCGGCGCGCACCCGCAGCCCGCCTCAGCCGGGCGGCGCCCACCCACGCCGGTCCGGGCGTGGTGCCCGCGCGCCAACCGGTGGCGACCTGCGCCATGAAAGTGCCTGGGAGGCGTGCGGGCGCGCCTCCCCGAGGCCTGGCGCCGAGCGGGCCCCCCGCGGCGTAGGGGCGTACCGGCTGCCTCTCGTGTCGGGTCACGTGGGCGGTGCTGGCCCGGCGTAATCGCTAGCGTCCTCCGGCGCCCCGCCCCCCGCGCCTGGGTGAGGGGACCGTCCCCGGGGCTGGCGCCGGCGTGCACGGCCTGGGGACCGCTGCGCCCGGCGGAACCCGCGGTGCGCCGGCGGCCGGCACCCGCTGGGAGCGGGGCCGCCATGTGTGAGGGGGGCCGGGGGCGTTCGTACCCAGGCTACGGCCCGCCCGTGCGCTCGGCAGGCGGGGGTGCACCCTGCCGAGGTCCCCGGGACGACGGCTGCCGGCCCTCCAGGCACGGCCTAGTGCGCCACGGGGCACCCAGGGGCCCCGGCTCACGTAGCGGCGCCCCCTGGCGGCCGCAGGTCAACCTTACGCAACGCGCAAGGGAGCGCGCGCCTCCGGTGTGTGGCCCGGGCAGGGGACGGCCCCCCCGAGGAGGATGGGGGTACGCCCCGTGCGCGCTCGCCGAGCGGCACCCGCCGCGTTCGACGCGCAGGTGGGGCGCCGCGCC     
F       ATATATTCTGAATAACCCTCCTAGAAATAAATAGTGTTTTCTTATAAAGATGCGTTTTAGCATTGACTGTATAAAAAGGAATATTACATTTTAGATAAACATCACGTTTTTATTTAAATCAAGATAAATCTTTTTTATTATATAATTATCGTTTTAATAAAATAATCATATCAAAATCCCAAAAACATATTTAATAAAGAAAAAATTATGAAATTCAATAAAAGATAAATTAATACCTGATACTAATCACGTCATTATTAAGTCAAGATATTATACAATAATCTAATAAGTATTTATTTTCGTATTACAAGAGATTATATAATCTTTCAAAATTACTAAAAATTTTAAGGAGGCATTAACTAATAGGATTGATTATACAAGCAGTAATATAGATAAATTGTTTATGCTAACACGTCGGATTAATTTATTTTGACAATTCTATTCAATACTTTTAATAGTGTATATGTGTTAAATTATGTCTACAAATAATCAAAAATATATTCACTTAAAATCCGAAAATAAATTAAATTTAATTATAAGATTTAATATATAATACAAACATTGTTCTACTTTTAAAATAATATATTTACATTTCTACTATACTTTTTATTATTTAATAATACTATGTTAAGAAGTGATGTTCTAATAAATGTCTTGAAAAGAATAAAATAATGTATTAATTGAAGTATTACCTATATTAAATCGAAGTTTCTTTAAAAAGATTAGAAATTATTGGGATGGCAGGGTTTTAAAAAATTATTCTAAAATGTCTTAGTATATAACATTAATATTGATATAAAAGTTGCCTTCTAGCGCTGCTATTCTTGCTATAACTATAAAATATTTCAAACCCTAAATATGAAAAGTACATGATGATAAGGGACACGTGGGTTTTTAATAAATTATATATATTCGTAGATCTTGCATGGTAAGCTTAATATAATATATCAGGTTGAGTATAATATACAAGGGGCATAATTTTAACTATTAAATATAATCCTTATCGTCAGCCCCTTTCATCCGTTTCTTTAGTCGAGAGATTAAAGACAAAGAAGATTTAACTACAGTTGTTAGATGCGTGCATTCAATTTTAGTTTCAAATCCGTTGCTAGTTGACATCATAACGTCACAAAAATACGGCAAGCAGAGCATGATGAGATATATAGTCCATAACTTGTTATTTCTAATACTCGAAATTCCATATTGGTAAAGACAGCCCGCACTCAAAGACAAACCTAGCCAGCTTTATATAGATAAACTAATGAAGGCGGGCAAAGCCGACCCAGGATGCACAATGAAGCATCAAAAAAATTTTCTGAAACTGAAAAATCCTGTTAATTGTGGATTTCTTCTTTTGCTGCATCAGCGAGGGCTAGACCCCGGAGTAAAATAAGATCGGGCCTTGTATGGGTCATCTATCAATTCAATTATTTACAAGCCGACAGTGTTCAATTAACTAGTGCCTATATAAGCACCACATATTAATATGGGTCGATTAGGGAAAGTAAGACTAGCTTATATGATGTTCATTCCCCTCAGGGACTCTCACCGTATGGACATATCACCGGGGATCGCTTCAATCTGATAAAAGGGGATGGGCACGATCGATTTTGTATAGAAGTGTAATACATTGACCTATAATTACTAACGATAGTCCGATGATATCATCGTATGACATGAACGGCTGAAGAGGCTGTGAGCTAGACGTATAAAGGTATCGTGTGGCCGAGAGCTGTTGTGCTGAACCAGAGATTAAATTTTAGTGCAGATTGACCAACTCGGCACTAATTATTTCCAAATGATAGTCTCATTCTAACTTTCTGTCCTCCATAGCTGGACTCGCAATGAATCTAACAATTGGCGATAGGCAATGCTAAATTTTTGGAGTCCCGAACAAGGAAGCTTCTTCCCCTTGAACTAAATATTAAGATAAACACAATACGAAGTACCGAATTTTAATCGTAATACCATCATTAAAGTGTTCCTATGAAACAGAAAGTGCCCGTGCAGCTAGAGGTTTTCGTTAGGAGTATCCGCGGGGCTGCACCGCACTACGGCTAGATCGTGCTTAAAGCCAGGCAAGCCCCTGCGACATCCAACGTTCCGTCGCCCAGAACGCCAGGGGTGGTCCCACGGCCCCTCTTGGCGAGCGCGCTTAAGTTGGCTCGAGGGTAGCATCTTCGCTATCCACCATCCTGTGAACAACAAGCGCAGTAGGGGCGAAGCCAGCCGACGTACTCCTGCTCTGGTTGACCCCTATTCCAGTCGCCGCTTCGGGGTCACGTGTTGCTTCATAAGGTACTCTACAGGGCTACGGGGCTCGTGGACCGACAAAGAGGTCGGACCAGGAGTGGGGGCGTGCCTACCCATTGGATGTTAGTATCGGCAGACATGGGGACACAATGGAAGACTGTTTGACAGTAGCAGAAGACGGCAATGCCCACTTGAGGGGGACCAACCGGTGAGGATGCGGTCGCCTTTACAACTTTCCATCCCAGCCACCATCAAGCTCGGTTCTGCCTCGCCGGGGCGAATGGTTTGTACTCTTAGCCGTCTCGATCGGAGAGCCCGAGCCCGGATCACCGCTTATTCATGTCCGGGCGCACGACTGAGTAACTCCGATGACGTATGGTAGCGCTGCTATTACACGCCCTTCGGGAATTGCGCGATTCGGCGAGCCCCGCTGATAGTTGGGTGGCACTTGTTCGGGTCAAGTTGACACGGTCCTCAATTGTCGGCAAACGAGTATACTGCGGACAGTCAAACGTACGTTATCAGTTTGCGCGAGGTAGCAGCCGTGGGGGTCCCAGCCACCGCCGCAGACTCGTTTCACGAGGAAGGCCATGGCCTCGTGTCCTAGTCCGCGCGGATCCCCAGGGGGCCAGTGCGCCGTTACTCACAGGCTACCCGTGGGGGTAGGCTTCCTTCGCATCAGCGTACCACGCTATCCGCTGCAGCGATGACCCCTCTTCGCGGCTACAATAGCCGGATCAGTGGGACTCGGGCTCCACGTGGGGGCCCTCGCGAGTGCCTGGTCCCGGCTGGCGGGCGGGCCAGGGCGGCGCGGGTGCGGCCGGGCTGGCCCCATAGGGGGCGCGGTCATCCCTGGCCTGCCGCCTGGGGGTCGGGGTGGCACGCGGGCCTCCCGCCTCCGCCAGAGCCGTCTCGCCGCCCGCGCCAGCCGATGCGCGTCCCCGGCGCCGCGCGCTGCGGCCCGGCCAAGCGGGAGCACACCGCCGTAGGGAAGCGCCACCTGTCCGTGACGGACCCCGCGCGAACGGCCGGCGTGCATCACCCGGCGCGCGCACCCGCAGCCCGTCTCTGCCGGGCGGCGCCCACCCACGCCGGTCAGGGCGGGGTGCCCGCCCGCCAACCGGTGGCAGCCGGCGCCGTGAAAGTGCCTGGGAGGCGTGCGTGCTCGCCTCCCCCAGGCGCGGAGCCGAGCGGGCGCCCCGGAGCCTAGGGGCGTACCGGCTGCTCCTCGTGCCGCCTCACGTGGGCGGTGCAGGCCCGGCGTAATCGCCAGCGCTCTGGCCCGCCCTGCCCCCCGCGCCTAGGTGAGGGGCGCGTCCTCGGCACTGGCGCCGACGTGCACAGGCTGGCGACCGCTGCGCCCGGCCGAACCCGTGGTGCGCGGGCGGCCGGCACCCGCTGGGAGCGCGGCCGCCGTGTGTCGGGGGGGTCGGGTTCGTGGGTGCCCGGGCTACGGCCCGCCCGGACGCCCGGCAGGCGGGGGTGCAGCCTCCGGAGGTCCCAGGGACGACTTCTCCCGGCCCCCCAGGCTCGGCCTAGTGTGCCAGGGGGCACCCACGGGCCGCGGCTCACGTAGCGGCGCCCTCGGGCCACCGCAGTTCAGTCGTACGCAACGCGCAAGGGGGCGCGCGCCCCCGGTGGGCGGGCCGGGCAGGGGGCAGGCTCCCCGAGGAGGATGGGGGGACGCCCCGTTCGCGCGCGCCGCGCGTCACCGGCCGCGTTCGACGCGCCGGTGCGGTCCCACGGC     
E       ATATATTCTGAATAACCCTCCTAGAAATAAATAGTGTTTTCTTATAAAGATACGTTTTAGCATTGACTGTATAAAAAGGAATATTACATTTTAAATAAACATCACGTTTTTATTTAAATCAAGACAAATCTTTTTTATTATATAATTATCGTTTTAATAAAATGATCATATCAAAATCCCAAAAGCATATTTAATAAAAAAGAAGTTATGAAATTCAATAAAAGATAAATTAATGCCTGATACTAATCACGTCATTATTAAGTCAAGATATTATACAATAATCTAATAAGTATTTATTTTCGTATTACAAGAGATTATATAATCTTTCAAAATTACTAAAAATTTTAAGGAGGCGTTAATTAATAGAATTGATTATACAGGCAGTAATATAGATAAATTGTTTATGCTAACACGTCGGATTGGTTTATTTTGACAATTCCATTCAATACTTTTAATAGTGTATATGTGTTAAATTATGTCTACAAATAATCAAAAATATATTCACTTAAAATCCGAAAATAAATTAAATTTAATTATAAGGTTTAATATATAATACAGACATTATTCTACTTTTAAAATAATATATTTACATTTCTACTATACTTTTTATTATTTAATAATACTATGTTAAGAAGTGATTTTCTAATAAATGTCTTGAAAAGAATAAAATAATGTGTTAATTGAAGTATTACCTATATTAAATCGAAGTTTCTTTAAAAAGATTAGAAATTATTTGAATGACAGGGTTTTAAAAAATTATTCTAAAATGTCTTAGTATATAACATTAATATTGATATAAAAGTTGCCTTCTAGCGCTGCTATTCTTGCTATAACTATATAATATTTCAAACCCTAAATATGAAGAGTACATAATGATAAGGAACACGTGTGTTTTTAATAAGTTATATATATTCGTAGATCTTGCGTGGTAAACTTAATGTAATATATCAGGTTGAGTATAATATACAAGGGGCATAATTTTAACTATTAAATATAATCCTTATCGTCAGCCCCTTTCATCCATTTCTTTAGTTGAGTGATTAAAGATAAAGAGGATTTAACTACAGTTGTTAGATGCGTGTATTCAATTTTAGTTTCAAATCCGTTGCTAGTTGACATCATAACGTCACAAGAATAAGGCAAGCCGAGGATGATGAGATATATAGTCCATAACTTGTTATCTTTAATACTCGAAAGTCCATGTTGGTAGAGACAGCCCGCACTCAAAAACAAACCTAGCCATCTCTATATAGATAAACTAATGAAGGCGGGCAAAGACGATCCAGGATGCACAATGAAGCATCAAAACATTTTTCTGAAAATGAAAAATCCTGTTAATTGTGGATTTCTTCTTTTTTTGCATCGGCGAGGGCTAAACCCCTGAGTAAAATAAGATCGGGCCTCGTATGGGTCATCTATCAATTCAATTATCTACAAGCCGACATTGTTCAATTAACTAGTGCCTATATGAGCGCCACATATGAACATGGGTCGATTAGGGAAAGCAAGACTAGCTTATATGATGTCTATTCCCCCCAGGGACTCTTACCGTACGGACATTTCACCGGGGATCGCTTCAATCTGAAAAAAGTGAATTGGCACAATCGATTTTGTATAGAAGTGTAATACATTGACCTATAATTACTAACGATAGTCCGCTGGTATCCTTGCATGACATGAACGGCTTCAGAGGCTGTGAACTAGACGTATAAAGGTGTCGTGTGGCCGGGAGTTGTTGTGCTGAACCAGAGATTCAAGTTTAGTGCAGATTAACCAGTTCGGCACTAATTATTTCCAAATGATAGTCTCGTTCTAATTTTCTGTCCTCCATAGCTGGACTCGCAATGAATCCAACAATTGGCGACTAGCGATGTTAAGTTTTTGGAGTCCCGAACAAGGAAGCTTCATCCCTTTAATCTAAATCTTAAGATAAACACGATACGAAGTACCAAATTTTAATTGTAGAACCATCATTAAAGTGTTCCTATGAAACAGGAAGTGCCCGTGCAGCTAGAAGTTTTCGTTAGGAGGATCCGCGGGGCTCTACCGCACTGCGGCTAGACCGTGCTAAAAGCTGGGCAAGCCCGTGCGTCATCCGACGTTCCGTCGCCCAAAGCGCCGGGGGTAGTCCCACAGCCCCCCTTGGCGAGCGCGCTTAGGTTGGTTCGAGAGTAGCATCTTCGCTGTGGGCCATCCTGTGAAGAACACACGCTGTAGAGGCGAAGACACCCGACGTAACCCCGCTCTGGTTGACCCCTACTCCAGTGACCGCTTCGGGGCCACGTGTTGCTTCATAAGGTACTCGACGGGGCCACGGGGCTCGTGGACCGACAAAGAGGCCGGACCAGGGGTGGGGGCGTGCCTACCCATTAGATGTTATTATCGGCATACATGGGGACACAATGGAAAGATGTTTGACAGTACCAGAGGACGGCAATGCACACTCTAGGGGGACCAACCGGTGAGGATGCGGTCGCCTTCACAACATTCCATCGCATCCGCTATCAATCTCGGTTCTGCCTCGCCGGGGCGAATGATTTGTACGCTTAGCCGTCTCAATCGGAGAGCGCAAGCCCGCATCGCCGCTTATTCAAGCCTGGGCGTACGATTCAGTAGCCGCGACGACATATGGTAGCGTTGCTTTTATACGCCCTTCGCGAGTTGCGCGTTTCGGCGAGCCCCGCTGATAGTTGAGTGGCTCGTGATCAGGTCAAGTTGTCTCGGTCCTCAATCGTCGGCAAACGAGTATACTGCGGACCGTCAAATTTACGTTATCGGTTTGCGCGATGAAGCAGCCGTGGGGGTCCCAGCCACCGCCGCAGACTCGATTCACAAGTAAGACCATGGCCTCGTGTCCTAGTGCATCCGGACCCCCAGGGGCCCAGTATGCCGTTACTCACAGGCTACCCGTGGGGTTAAGCTTCCTCCGCGTCAGCGTACCATGGTATCCGCCGCAGCGGTGACCCTCTTTCACGGCTACAATGGTCGATTTATTGGGACTCGTGCTCCACGGCAAGGCCCTCGCGGGTGCCTGGTCCCGGCTGGCGGGCGGGCCCCGGCCGCACGGGTTCGGCCGGGCTGGCCCCACAAGGGGCGCCGTCATCCCCGGCCTGCCGCCTGGGGTTCGACGTGGCGCGCAGGCCTCCCGCCTCCGCCAGAGCCGTCTCGTCGCGCGCGCCAGCCGATGCGAGTTCCCGGCCCGGCGCACTGCGGCGCAGGCAAGCGGTGTCACACGGCCGTGGCCTGGCGCGCCCCGTCCGTGACGAACGCCACGCGAGCGGCCGGCCTGCATTACCCGCCTCACGCACCCGCAGCCCGCCTCTGCCGTGCGGCGCCCACCCACGCCGGTCGGGGCGCGGTGCCCGCGCGCCACCTGGTGGCAGCCCGCGCCCTGAAAGTGCCTGGGAGGCGTGCGGGCGCGTCTCTCCGAGGCCTGGGGCCGAGCGGGCGCCCCGCAGCGTAGGGGCGTACCCGGTGCCTCTCGTGCTGCATCACGCGGGCGGTGCCGGTCCGGCGTAATCGCCGGCGCTCTCCGGCGCCCTGCCCCCCGCGCCTAGGTGAGGGGCGTGTCCCCGGGGCTGGCGCCGACGTGCGCTGCCGGGCCACCGCTGCGCCCGGCCGAACCCGCGGTGCGCGGGCGGCCGGCACCCGCTGGGAGCGGGGCCGCCATGTGTCGGGGGGGCCCCGGCCGCGTGTGTCCGGGCTACGGCCCGCCCGCGGGCTCGGCACGCGGGGGTACAGCCTGCGGAGGTCCCCGGGACGACTCCTCCCGGCCCGCCAGGCGCGGCCTAGTGCGCCACGGGGCACCCACGGACCCCGGCTCACGTAGTGGCGCCCCCTGGCCGGCGCAGGTAAGCCATACGCAACGCGCGAGGGGGCGCGCGCCCCCGGTGGGTGTCCCGGGCAGGGGGCGGGCTCCCCGAGGAGGATGGGGGTACGCCCCGGCCGCGCTCGCCGCGCGGCACCCGCCGCGCTGGACGCGCCGGTGCGGCCCCGCGTC     
D       ATATATTCTGGATAACCCTCCTAGAAATAAATAGTGTTTTCTTATAAAGATACGTTTTAGCATTGACTGTATAAAAAGGAATATTACATTTTAAATAAACATCACGTTTTTATTTAAATCAAGACAAATCTTTTTTATTATATAATTATCGTTTTAATAAAATAATCATATCAGAATCCCAAAAACATATTTAATAGAAAGAAAATTATGAAATTCAATAAAAGATAAATTAATACCTGATACTAATCACGTCATTATTAAGTCAAGATATTATACAATGATCTAATAAGTATTTATTTTCGTATTACAAGAGATTATATAATCTTTCAAAATTACTAAAAATTTCAAGGAGGCGTTAATTAGTAGAATTGATTATACAAGCAGTAATATAGATAAATTGTTTATGCTAACACGTCGGATTAATTTATTTTGACGATTCTATTCAATACTTTTAATAGTGTATATGTGTTAAATTATGTCTACAAATAATCAAAAATATATTCACTTAAAATCCGAAAATAAATTAAATTTAATTATAAGATTTAATATATAATACAAACATTGTTCTACTTTTAAAATAATATATTTACATTTCTACTATACTTTTTATTATTTAATAATACTATGTCAAGAAGTGATATTCTAATAAATGTCTTGAAGAGAATAAAATAATGTATTAATTGAAGTATTACCTATATTAAATCGAAGTTTCTTTAAAAAGATTAGAAGTTATTAGAATGACAGGGTTTTAATAAATTATTCTAAAATGTCTTAGTTTATAGCATTAATATTGATATAAAAGTTACCTTCTAGCGCTGCTATTCTTGCTATAACTATATAATATTTCAAACCCTAGATATGAAAAGTGCATAATGATAAGAAACACGTATGTTTTTAATAAGTTATATATATTCGTAGATCTTGCATGGTAAACTTAATATAATATATCAGGTTGAGTATAATATACAAGGGGCATAATTTTAACTATTAAATATAATCCTTATCGTCAGCCCCTTTCATCCGTTTCTTTGGTCGGACGATTAAAGACGAAGAAGATCTAACTATAGTTGTAAGATGCGTGCATTCAATTTTAATTTCAAATCCGCTGCTAGTTGACATAATAGCGTCACAAGAATACGGCAAGCCGAGAATGATGAGATATATAGTCCATAACTTGTTATATTTAATATTCGAAAATCCATATTGGTACAAACAGCCCGCACTCAAAGACAAACCTAGCCAGCTCTATATAGACAAACTAATGAAGGCGGGCAAAGGCGACCCAAGATGCACAATGAGGCATCAAAAGAATTTTCTGAAAATGAAAAATCCTGTTAATTGTGGATTTCTTCTTTTTTTGTATCGGCGAGGGCTAAACCCCCAAGTAAAATAAGATCGGGCCTTGTATGGGTCATCTATCAATTCAATTATCTACAAGCCAACATTGTTCAATTAACCAGTGCCTATATGAGCACCACATATTAACATGGGTCGATTAGGAAAAAAAAGACTAGCTTATATGATGCCTATTCCCCCCAGGGACTCTTACCGTATGGACATCTCACCGGGGTTCGCTTCAATCTGAAAAAAGTGGTTTAGCACTATCGATTTTGTATAGAAGTGTAATACATTGACCTATAATTACTAACGATAGTCCGTTGATATCCTCGCATGACATGAACGGCTAAAGAGGCTGTGAACTAGATGTATAAAGGTGTCGTGTGGCCGCGAGCTGTTGTGCTGAACCAGAGATTAAATTTTAGTGCAGATTAATCAGCTCGGCACTAATTATTTCCAAATGATAGTCTCGTTCTAATTTCTTATCCTCCATAGCTGGACTCGCAATGAGTCTAACAATTAGCGGTGTGCGATGTTAAGTTTTTGGAGCCCCGAACAAGAAAGCTTCGTCACCTTAACCTAAATACTAAGATAAACACGATACGAAGTACCTAATTTTAATTGTAAAAACATCATTAAAGTGTTCCTATGAAACAGCAAGTGCCCGTTCAGCTAGAGGTTTTCGTTAGGAGGATCCGCGGGGCTGCACCGCACTACGGCTAGACCGTGCTGAAAGCTTGGCGAGCCCCTGCGTCATCCGGCGTTCCGTCGCCCAGACCGCCAGGGCTGGTCCCACGGCCCCCCTTGGCGAGCGTGCTTAAGTTGGCTCGAGAGTAGCATCTTCGCTGTCCACCATTCTGTGAAGAACAAGCGCGGCAGAGGCGAAGACAGCCGACGTAACCCTGCTATGGTCGTCCCCTATTCCAGTGACCGCTTCGGCGGCACGTGTAGTTTCATAAGGTACTCTGCAGGGCCACGGGGCTCGTGGACCGACAAAGAGGTCGGACCAGGCGTGAGGGCGTGCCTACCCATTGGATGTTACTATCGGCAGACATGGGGACACAGCTGAAGATTGTCTGACAGTACCAGAAGACGGCAATGCCCACTCGAGGGGGACCAACCGGTGAGGATGCGGTCGCCTTTACACCATTCCATCTCAACCACTATCAAGCTCGGTTCTGCCTCGCCGGGGCGAATGTTTTGTACACTTAGTCGTCGCGACTGGAGAGCCCGAGCCCGTATCGCCGCTTATCCATGACCGGGCGTATGATTCAGTAACCCCGATGACGTGTGGTAGCCCTGCTTTTAGACGCCCTTCGTGAGTTGCGCGTTTCGACAAGCCCCGCTGATAGTTGGGTGGCTCATGGTCGGGTCAAGTTGACACGGTCCTCAATCGTCGGCAAACGAGTATACTGCGGACAGTCAACGGTACGTTATCGGTTTGCGCGAAGAAGCCGCCGTGGGGGTCCCAGCCACCGCCGCAGACTCGCTTCACGAGGAAGGCCATGGCCTCGTGTCCTAGTCCATCCGGACCCCCAGGGGCCCAGTATGCCGTTACTCACAGGCTACCCGTGGGGCTAAGATACCTTCGCGTCAGGGTTCCAGGCTATCCGCAGCAGCGATGACCCTAGTTCGCGGCTACAATAGCCAGCTCAATGGGACCCGGGCTCGATCTCGAGGCCCTCGCGTGTGCCTGGTCCCGGCTGGCGGGCGGGTCCCGGCCGCTCGGGTTCGACCGGGCCGGCCCCACAGGGGGCGCGGTCAAGCCCGGTCCGCCGCCCGGAGTTCTGTGTGGCGCGCGGGCCGCCCGCCTCCGCCAGAGCCGTCTAGTCGCACGCGACAGCCGATGCGGGTTCCCGGCCCGGCTCGCTGCGGCTCGACCAAGCGGCAACACACCGCCGTAGTCGGGCGCGACCTGTCCGTGACGGACCCCGCGCGAACTGCCCGCGTGCATCACCCGCCTCACGCACCCGCAGCCCGCCTCGGCCGAGCGGCGCCCACCCACGCCGGTCGGGGCGAGGTGCCCGCGCCCCAACCGGTGGCAACCCGCACCGTGAAAGCGCCTCGGAGGCGTGCGTGCACGCTCCGCCGAGGCGTGGGGCCGAGCGGGCGCCCCGCAGCGTAGGGGCATACCGGGTGCCTCTCGTGCCGCGTGACGCGGGTGGTGCCGGCCCGGCGTAAGCGCCAGCGCTCTGCGACGCCCTGCCGCCCGCGCCCAGCTGAGGGGCGGGTCCCCGGCGCTGGCACCGGCGTCCACGGCCTCGCGATCGCTGCGCCCGGCGGAACCCGTGATGCGCGGGAGGCCGGCACCCGCTGGGAGCGGGGCCGCCATGTGCCGGGGGGGCCGGGGTCGTCGGTGCCCGGGCTACGGCTCGCCCTTGCGTTCGGCAGGCGGGGGTGCATCCTACGGAGGTCCCCGGGACGACTGCTCCCGGCCCGTCATGCGCGGCCTAGTGCGGCACGGGGCACCCACGGGCGCCGGCTGACGTGGCGGAGCCCCCTGACCGCCGCAGGTCAACCCTACGCAACGCGCAAGGGAGCGCGCGCCCCGGGGGCGTGCGCCGAGCTGGGGGCGGGCTCCCCGAGGAGGATGGGGGTACGCCCCGTCCGCGCCCGCCGCGCGGCACCCGCCGCGTTGGACGCGCCGGTGCGCTGCCCCGGC     
C       ATATATTCTGAATAACCCTCCTAGAAATAAATGGTGTTTTCTTATAAAGATACGTTTTAGCATTGACTGTATAAAAAGGAATATTACATTTTAAATAAACATCACGTTTTTATTTAAATCAAGACAAATCTTTTTTTTTATATAATTATCGTTTTGATAAAATAATCATATCAAAATCCCAAAAACATATTTAATAAAAAATAAATTATGAAATTCAATAAAAGATAAATTAATGCCTGATACTAATCACGTCATTATTAAGTCAAGATATTATACAATAATCTAATAAGTATTTATTTTCGTATTACAAGAGATTATATAATCTTTCATAATTACTAAAAATTTTAGGGAGGCGTTAATTAGTAGGATTGGTTATACAAGCAGTAATATAGATAAATTGTTTATGCTAACACGTCGAATTGGTTTATTTTGACAATTCTATTCAATACTTTTAATAGTGTATATGTGTTAAATTATGTCTACAAATAATCAAAAATATATTCACTTAAAATCCGAAAATAAATTAAATTTAATTATAAGATTTAATATATAATACAAACATTATTCTACCTTTAAAATAATATGTTTACGTTTCTACTATACTTTTTATTATTTAATAATACTATGTTAAGAAGTGATATTCTAATAAATGTCTTGAAAAGAATAAAATAATGTGTTAATTGAAATATTACCTATATTAAATCGAAGTTTCTTTAAAAAGATTAGAACTTATTGGGATGACAGGGTTTTAAAAAATTATTCTAAAATGTCTTAGTGTATAACATTAATATTGATATAAAAATTACCTTCTAGCGCTGCTATTCTTGCTATAACTATATAATATTTCAAACCCTAAATATGAAAAGTACATAATGATAAGAAACACGTGTGTTTTTAATAAGTTATATATATTCGTAGATCTTGCATGGTAAACTTAATATAATATATCAGGTTGAGTATGGTATACAAGGGGCATAATTTTAACTATTAAATATAATCCTTATCGTCAGCCCCTTTCATCCATTTCTTTGGTCGAGTGATTAAAGACAAAGAAGATTTAACTACAGTTGTTAGATGCGTGGACTCAATTTTAGTTTCAAATCCGTTGCTAGTAGACATCATAACGTAACAGAAATACGGCAAGCTGAGCATGATGAGATATATAGTCCATAACTTGTTATATATAATACTCGAAAGTCCGTATTGGTAGGGACAGCCCGCACTCAAAGACAAACCTAGCCAGCTTTATATAGATAGACTAATGAAGGCGGGCAAAGACGATCCAGGATGCACAATGAAGCATAAAAACAATTTTCTGAAAATGAAAAATCCTGTTAATCGTGGATTTCTTCTTTTGTTACATCGGCGAGGGCTAAACCCCAGAGTAAAATAAGATCGGGCCTCGTATGGGTCAGCTATCAATTCAATTATCTACAAGCTTACATTGTTCAATTAACTAGTGCCTATATGAGCGCCACATATTAATATGGGTCGATTAGGGAAAACAAAACCAGCTTATATGATGATTATTCCCCTCAGGGACTCTTACCGTATGGACATTTCCCCGGGGATCGCTTCAATCTGAAAAAAGTGGATAAGCACGATCGATTTTGTATAGAAGTGTAAGACATTGACTCATAATTACTAACAATAGTCCGCTGATATCCTCGTATGATATGAACGGCTTCAGAGGCTGTGAACTAGATGTTTAAAGGTGTCGAGTGGCCGGGAGTTGTTGTGCTGAACCAGAGATTAAATTTTAGTGCAGATTGACCAGCTCGGCACTAATTATTTCCAAATGATAGTCTCGTTCTAATTTTTTGTCCTCCATAGCCGGACTCGCAATGAATCCAACAATTAGCGGTAGGCGATGCTAAGTTTTTGGAGTCCCGAACAAGGAAGCTTCATCCCCTTAACCTAAATGCTAAGATAAACACGATACGAAGTACCAAGTTTTAATTGTAGAACCATCATTAAAGTGTTCCTATGAAACAGGAAGTGCCCGTGCAGCTAGATGTTTTCGTTAGGAGAATCGGCGGGGCTGCACCGCACTGCGGCTAGACCGTACTAAAAGCTTGGCGAGCCCATGCGTCATCCGACGCTCCGTCGCCCAGACCGACGGGGCTAGTCCCACGGCCCCCCTTGGCGAGCGTGCTTAAGTTGGCTTGAGGGTAGCATCCTCGATGTATGCCATACCGAGAAAAACAAGCGCGGCAGAGGCGAAGGCAGCCGACATAACCCTGCTCTGGTTGACCCCTATTCCAGTGACCGCTTCGGGGGCACGTGTAGCTTCATAGGGTACTCTACGGGGCTACGGGGCTCGTGGTCCGACAAAGAGGACGCACCAGGGGTGAGGGCGTGCCTACCCATTGGATGTTATTATCGGCAGACATAGGGACACACGGGACTGTTGTATGGCAGTACCAGGAGACGGCAATGCTCACTGGAGGGGGACCAACCGGTGAGGATACGGTCGCCTTTACAGCATTCCATCGTATCCGCCATCACTCTCGGTTCTGCCTCGCCGGGGCGAATGGTTTGTACACTTAGTCGTCACGATTGGAGAGCCTGGGCCCGCATCGCCGCTTATCCATGCCCGGGCGTACGATTCGGTAACCCCGAAGAGTTATCGTAGCGCTACTCTTGGACGCCCTTCGCGAGTTGCGCAATTCGTCTAGTCCCGCCGATAGTTGGGTGGCTCGTGGTCAGGTCAAGTTGACACGGTCCTCAATCGTCGGCCAACGAGTATACTGCGGATGGTCAAAGGTACGTTATCGGTTTGCGCGAAGAAGCAGCCGTGGGGGTCCCAGTCACCGCCGCAGACTCGATTCACGAGGAAGGCCGTGGCCTCGTGTCCTGGTCCATCCGGACCCCCAGGGGCCCAGTACGCCGTTACTCACAGGCTACCCGTGGGGGTAAGCTTCCTTCGCGTCAGGGTGCCATGCTACCCGCTGCAGCGCTGACCCTTCTTCGCGGCTACAATGGCCGGCTCATTGGGACTCGCGCTCGAGTCGGGGGCCCTCTCGCGTGCCTGGTCCCGGCTGGCGGGCGGGCCACGGCGGCACGAGTTCGGCCGGGCCGGCCCCGTAGGGGGCGCGGTCAAGCCGGCCCTGCAACCTGGCGGTCCGCGTGGCACGCGGGCCTCCCGCCTCCGCCAGTGCCGTCCCGTCGCGCGCGCCGACCGATGCGAGTTCCCTGCAGTGCGCACAGCGGCGCGGCCAAGCGGCAACACACCGCCGTCGTCAGGCGCGACCTGTCCGTGACGGACCCCGCGCGACTGGCCGGCGTGCATCACCCGCCTCACGCACCCGCAGCCCGCCTCCGCCGGGCAGCGCCCACCCACGCCGGTCGGGGCGGGGTGCCCGCGCGCCAACCGGTGGCAACCCGCGCCGTGAAAGTGCCGGGGAGGCGTGCGGGCGCGCCTCCCCGAGGCATGGGGCCGAGCGGGCGCCCCGCAGCGTAGGGGCGTACCAGGTGCGACTCGTGCCGCGTTACGTGGGCGGTGCGGGCCCGGCGTAATCGCCCGCGCTCTACCGCGCCCTGCCCCCCGCGCCTAGGTGAGGGGCGTGTGCTCGAGCCTGGCACCGACGTGCACGGCCTAGCGATCGCTGCGCCCGGCGGAGCCCGGGTTGCGCGGGCGGCCGGCACCCGCTGGGAACGGGGCCGCCATGTGTCGGGGGGGCCTGGTTCGTGGGTGTCCGGGCTAGGGCCCACCCGTGTGCTCGGCAAGCCGGGGTGCAGCCTGCGGAGGTTCCCGGGACGACTTCTCCCGGCCCGCCAGGCGCGGCCTAGTGCGCCACAGGGCACCCACGGGCTCCGGCTCACGTGGCGGCGCCCGCTGTCCGCCGCAGGTCAGCCGTAAGCAACGCGCAAGGGAGCGCCCGCCCCCGGTGTGTGGCCCGGGCTGGGGGCGGGCTCCCCCAGGATGATGGGGGGACGCCCCGTCGGCGCTCGCCGCGCGGCACCCGCCGCGTTGGACGCGTCGGTGTGGTGCCCCGTC     
B       ATATATTCTGGATAACCCTCCTAGAAATAAATAGTGTTTTCTTATAAAGATACGTTTTAGCATTGACTGTATAAAAAGGAATATTACATTTTAAATAAACACCACGTTTTTATTTAAATCAAGACATATCTTTTTTATTATATAATTATCGTTTTAATAAAATAATCATATCAAAATCCCAAAAACATATTTAATAAAAAAAAAATTATGAAATTCAATAAAAGATAAATTAATGCCTGATACTAATCACGTCATTATTAAGTCAAGATATTATACAATAATCTAATAAGTATTTATTTTCGTATTACAAGAGATTATGTAATCTTTCAAAATTACTAAAAATTTTAAGGAGGCATTAATTAGTAGAATTGATTATACAGGCAGTAATATAGATAAATTGTTTATGCTAACACGTCGAATTAATTTATTTTGACGATTCTATTCAATACTTTTAATAGTGTATATGTGTTAAATTATGTCTACAAATAATCAAAAATATATTCACTTAAAATCCGAAAATAAATTAAATTTAATTATAAGGTTTAATATATAATACAAACATTATTCTACTTTTAAAATAATATATTTACATTTCTACTATACTTTTTATTGTTTAATAATACTATGTTAAGAAGTGATATTCTAATAAATGTCTTGAAGAGAATAAAATAATGTGTTAATTGAAGTATTACCTATATTAAATCGAAGTTTCTTTAAAAAGATTAGAACTTATTTGAATGACAGGGTTTTAAAAAATTATTCTAAAATGTCTTAGTGTATAGCATTAATATTGATATAAAAGTTGCCTTCTAGCGCTGCTATTCTTGCTATAACTATATAATATTTCAAACCCTAAATATGAAAAGTACATAATGATAAGAAACACGTGAATTTTTAATAAATTATATATATTCGTAGATCTTGCATGGTAAACTTAATATAATATATCAGGTTGAGTATGATATACAAGGGGCATAATTTTAACTATTAAATATAATCCTTATCGTCAGCCCCTTTCATCCGTTTCATTAGTCGGGTGATTAAAGATAAAGAAGATCTAACTACAGTTGTCAGATGCGTGTAATCAATTTTAGTTTCAAATCCGTTGCTAGTTGACATCATAGCGTCACAATAATACGGCAAGCTGAGCATGATGAGATATATAGTCCATAACTTGTTATATCTAATATTTGAAAGTCCATATTGGTAAAGACAGCCCGCACTCAAAGATAAACCTAGTCAACTTTATGTAGAGAAACTAATGAAGGCGGGCAAAGGCGATCCAGGATGCACAATGAAGCATTAAAATAATTTTCTGAAAATGAAAAATCCTGTTAATTGTGGATTTCTTCTTTTGTTACATCGGCGAGGGCTAAACCCCCCAGTAAAATAAGATCGGGCCTTGTATGGGTCATCTATCAATTCAATTATCTACAAGCCAACATTGTTCAATTAACTAGTGCCAATATAAGCACCACATATTAACATGGGTCGATTGGGGAAAACAAGACTAGCTTATATGATGTTTATTCCCCGCAGGAACTCTTACCGTATGGACATTTCCCCGGGGCTCGCTTCAATCTGAAAAAAGAGGATTGGCACGACCGATTTTGTATAGAAGTGTAATACATTGACCTATAATTACTAACGATAGTCCGCTGATATCTTTGTATGAGGTGAACGGCTTTAGAGGCTGTGAACTAGAAGTATAAAGGTGTCGTGTGGCCGAGAGCTGTTGTGCTGAACCAGAGAATCAATGTTAGTGCAGATTAACCAGCTCGGCACTAATTATTTCCAAATGATAGTCTCGTTCTAATTTTTTATCCTCCATAGCTGGACTCGCAATGAATTTAACAATTAGCGGTGGGCGATGTTAAGTTTTTGGAGTCCCAAACAAGAAAGCTTTATCCCCTTTACCTAAATATTAAGATAAACACGATACGAAGTACCTAATTTTAATTGTAAGATCATCATTAAAGTGTTCCTATGAGACAGAAAGTGCCCGTGCAGCTAGAGGTTTTCGTTAGGAGAATCCGCGGGGCTCCACCGCACTACGGCTAGACCGTGCTAAAATCTAGGCGAGCCCCTGCGTCATCCAGCGCTCCGTAGCCCAAACCGCCGGGGATAGTCCCACGGCCCCCCTTGGCGAGCGCGCTTAAGTTGGCTCGAGGGTAGCATCTTCGCTATGCGCCATCCTGTGAAAAACAAGCGCGGCAGTGGCGAAGACAGCCGACGTATTCCTGCTCTCATTGACCCCTACTCCAGTGGCCGCTTCGGGGGCACGTGTAGCTTCATATGGTACTCTGCAGGGCCACGGGGCTCGTGGACCGACAAAGAGGCCGGACCAGGGGTGGGGGCGTGCCTACCCATTGGATGTTATTATCGGCAGACATGGAGACAGACCGGAAGGTTGTGTTACAGTACTAGAAGACGGCAATACTCACTCGAGGGGGACCAACCGGTGAGGATGCGGTGGCCTTAACAACATTCCATCCCAACCGCCATCAATCTCGGTTCTGCCTCGCCGGGGCGAATGGTTTGTACACTTAGTCGTCCCGACCGGAGAGCGCGGGCCCGGATCTCCGCTTATCCATGTCCGGGCGCAGGACTCAGTAACCTCGATGACATATTGTAGCGGTGTTTTTAGACGCCCTGCGTGAGTCGCGCTTTTCGCCAAGCCCCGCTGATAGTTGGGTGGCTCACGGTCGGGTCAAGTTGACACGGTCCTCAATCGTCGGCAAACGATGATACTGCGGATAGTCAAACGTACGTTATCAGTCTACGCGATGAAGCAGCCGTGGGGGCCCCAACCACCGCCGCAGACTCGCTTCACCAGAAAGACCATGGCCTCGTGTCCTGGTCCATCCGGACCCCCAGGGGCCCAGTATGCCGTTACTCACAGGCTACCCGTGGAGGTAAGTTTCCTTCGCGTCAGTGTACCATGCTATCCGCTGCAGCGCTGACGCTTCTTCGCGGCCATAATCGCCGGCTCAGTGGAACTCGGGCTCGACCTCGAGGCCCTCGCGGGTGCCTGGCCCCGGCTGGCGGGCGGGTCCGGGCCGCGCGTGTTCGGCCGGGCCGGCCCCACAGGGGGCGCGGTCGAGCCCGGCCTGCCGCCTGGGGCTCCGCCTGGCGCGCGGGCCTCCGGCCTCCGCCAGAGACGTCTCGTCGCGCGCGCCCGCCGATGCGCGTTCCCTGCGAAGCGCACTGCGGCGCGACCAAGCCGGAACACACCGCCGTAGCCGGGCGCGACCCGTCCGGGACGGACCCCGCGCGAACGGCCGGCATGCATGACCCGCCTCACCCACCCGCAGCCCGCCTCGGCCGAGCGGCGCCCACCCACGCCGGTCGGGGCGAGGTGCCCGCGCGCCAGCGGGTCGCAACCCGCGCCCTGAAAGTGCCTCGGAGGCGTGCGGGCGCGCGTCCCCGGGGCGGGGGGCCGAGCGGGCGCCCCGCAGCGTAGCGGCGTACCCGGTGCCTCTCGTGCCGCGTCACGTGGGCGGTGCCGGCCCGGCGTAATCGCCAGCGCTCTGCACCGCCCTGCCGCCCGCGCCTAGGTGAGGGGCGGGTACCCGGCGCTGGCGCCGACGTCCACCGTCTGGTGATGGCTGCGCCCGGCGGAACCCGGGGTGCGCGGGCGGCCGGCACCCGCTGGGAGCGGGGCCCCCATGTGTCGGGTGGGCCGGGGCCGTAGGTGTCCCGGCTACGGCGCGCCCGGGCGGTCGGCACGCGGGGGTGCAGCTTGCCGAGGTCCCCGGGACGACCCCTCCCGGCCCGTCAGGCGCGGCCTAGTGGTCCACGGGGCACCCACGGGCCCCGGCTCACGTGGCGACGCCCCCTGGCCGCCGCAGGTCAACCGTACGCGACGCGCAAGGGAGCGCGCGCCGCCGGTGGGTGGTCCGGGCTGGGGACGCGCGCCCCGAGGAGGATGGGGGCACGCCCCGTGGGCGCTCGCCGCGCGGCACCCGCCGCGTTGGACGCGCTGGTGCGGCGCCTCGGC     
A       ATATATTCTGAATAACCCTCCTAGAAATAAATAGTGTTTTCTTATAAAGATACGTTTTAGCATTGACTGTATAAAAAGGAATATTACATTTTAAATAAACATCACGTTTTTATTTAAATCAAGACAAATCTTTTTTATTATATAATTATCATTGTAATAAAATAATCATATCAGAATCCCAAAAACATATTTAATAAAAAAAAAATTATGAAATTCAATAAAAGATAAATTAATGCCTGATACTAATCACGTCATTATTAAGTCAAGATATTATACAATAATCTAATAAGTATTTATTTTCGTATTCCAAGAGATTATATAATCTTTCAAAATTACTAAAAATTTTAAGGAGGCGTTAATTAATAGAATTGGTTATACAAGCGGTAATATAGATAAATTGTTTATGCTAACACGTCGTATTAATTTATTTTGACAATTCTATTCAATACTTTTAATAGTGTATATGTGTTAAATTATGTCTACAAATAATCAAAAATATATTAACTTAAAATCCGAAAATAAATTAAATTTAATTATAAGATTTAATATATAATACAAACATTATTCTACTTTTAAAATAATATATTTACATTTCTACTATACTTTTTATTATTTAATAATACTATGTTAAGAAGTGATGTTCTAATAAATGTCTTGAAAAGAATAAAATAATGTATTAATTGAAGTATTACCTATATTAAATCGAAGTTTCTTTAAAAAGATTAGAAGTTATTAGAATGACAGGGTTTTAAAAAATTATTCTAAAATGTCTTAGTGTATAACATTAATATTGATATAAAAATTACCTTCTAGCGCTGCTATTCTTGCTATAACTATATAATATTTCAAACCCTAAATATGAAGAGTACATAGTGATAAGAGACACGTGTGTTTTTAATAAATTATATATATTCGTAGATCTTGCATGGTAAACTTAATATAATATATCAGGTTGAGTATGATATACAAGGGGCATAATTTTAACTATTAAATATAATCCTTATCGTCAGCCCCTTTCATCCGTTTCTTTAGTCGGAAGATTAAAGACAAAGATGATTTAACTACCGTTGTTAGATGCGTACACTCAATTTTAGTTTCAAATCCGTTGCTAGTAGACATCATAACGTCACAAGGATACGGCAAGCCGAGCATGATGAGATATATAGTCCATAACTTGTTATATCTAATATTCGAAAATCTATATTGGTAGAGACAGCCCGCACTCAAAGAAAAACCTAGTCAGCTCTATCTAGACAAACTAATGAAGGCGGGCAAAGGCGATCCAAGATGCACAATGAAGCATCAAAACAATTTTCTGAAAATGAAAAATCCTGTTAATTGTGGATTTCTTCTTTTGATGCATCGGCGAGGGCTAAACCCCTGAGTAAAATAAGATCGGGCCTCGTATGGGTCATCTATCAATTCAATTATCTACAAGCCAACATTGTTCAATTAGCTAGTGCCTATATAAGCTCCACATATTAATATGGGTCGATTAGGAAAAATAAGACCAGCTTATATGATGTCCATTCCCCTCAGGTACTCTTGCCGTATGAACATGTCGCCGGGGATCACTTCAAACTGAAAAAAGTGGATAAGCACGATCGATTTTGTATAGAAGTGTAATACATTGACTTATAATTACTAACAGTAGTCCGGTGATATCCTTGCATGATGTGAACGGCTTTAGAGGCTGTGAACTAGATGTGTAAAGGTGTCGCGTGGCCGGGAGTCGTTGTGCTGAACCAGAAATTAAACTTTAGTGCAGATTAACCAGCTCGGCACTAATTATTTCCAAATGATAGTCTCGTTCTAATTTCTTATCCTCCAAAGCCGGACTCGCAATGAATTTAACAATTAGCGACTGGCGATGTTTAGTTATTGGAGTCCCAAACAACAAAGCTTCATCCCCTCAACCTAAATATTAAGATAAACACGATACGAAGTACCTAATTTTAATTGTAGGACCATCATTAAAGTGTTCCTATGAAACAGAAAGTGCCTGTGCAGCTAGAGGTTTTCGTTAGGAGAATCCGCGGGTCTCTACCGCACTACAGCTAGACCGAGCTGAAAGCTGGGCAAGCCCCTGCGTCATCCGGGGTTCCGTCGCCCAGACCGTCGGGGGTGGTTCCACGGCCCCCCTTGGCGAGCGCGCTTAAGTTCGCTCGAGGGTAGCATCTTGGCTGTGCGCCATTCTGTGAAGAACAAGCGAGGCAGAGGCGAAGACAGCCGACGTAGCCCTGCTCTGGTTGCCCCCTATTCCAGTGGCCGCTTCGGGGGCACGTGGAGCTTCATAAGCTACTCTACAGGGCTACGGGGCTCGTGGGCCGACAAAGAGGTCGGACCAGGGGTGGGGGCGTGCCTACCCATTAGATGTTACTATCGGCAGACATCGGGACACACGGGAAGATTGTTTGACAGTACCAGAAGACGGCAATGCCCACTCTAGGGGGACCAACCGGTGAGGATGCGGTCGCCTTGACAGCATTCCATCCCAGCCTCCATCAACCTCGGTTCTGCCTCGCCGGGGCGAGTAGTTTGTACACTTAGACGTCTCGACTGGAGAGCGCGAGCCCGCATCCCCGCTTATCCATGTCCGGGCGCATGATTCAGTAACCCCAAAGACGTATCGTAGCGCTGCTATTATACGCCCTGCGGGACTTGCGCGTTTCGACGAGCCTCGCTGATAGTTGGGTGGCCCATGGTCAGGTCAAGTTGACACGGTCCTCAATCGTCGGCGAACGAGGATACTGCCGACAGTCAAGGGTACGTTATCGGTTTGCGCAAGGGAGCAGCCGTGGGGGTCCCAGACACCGCCGCAGACTCGCTTCACGAGGATGCCCACGGCCTCGTGTCCTAGCCCATCCGGACCCCCAGGGGGCCAGTATGCCGTTACTCACAGGTTACCCGTGGGGATAAGCTTCCTTCGCGTCAGCGTTCCACGCTATCCGCTGCAGCGCTGACTCTCCTTCGCGGCTACAATCGCCGGATTAATGGGACTCGTGCTCGAGGCCAAGGCCCTCGCAGGTGCCTGGTCCCGGCTGGCGGGCAGGCCCAGGCCGCACGCGTTCGGCCGGGCTGGCTCCAGAGGGGGCCCGGACAAGCCCAGCCCGCCGCCTGGGGTTCGCCGTGGCCCGCGGGCCTCCGGCCTCCGCCAGAGACGTCTTGTCGCGCGCGCCGGCCGATGCGCGTTCCCTGCACGCCGCACTGCGGCCCGGCCAAGCGGCAGCACACGGCCGTAGCTGGGCGCGACCCGTCCGCGACGGACTCCGCGCGAACGGCCGGCATGCATGACCCGCCTCACGCACCCGCAGCCCGCCTCCCCCGAGCGGCGCCAACCCACGCCGGTCAGGGCGGGGTGCCCGCACGCCAGCCGGATGCAAGCCGCGCCCTGAAAGTGCCTGGGGGGCGTGCGGGCGCGCCTCGCCGAGGCGCGGGGCCGAGCGGGCTCGCCGCAGCGTAGGGGCGTACCGGGTGCCGCTCGTGCCGCGTTACGCGGGCGGTGCGGGCCCGGCGTAATCGCCCGCGTTCTGCTGCGCCCTGCCCGCCGCGCCTAGGTGAGGGGGGTGTGCCCGGCTCTGGCGCCGACGTGCACGGCTTGGTGATCGCTGCGCCCGGCGGAACCCGCGATGCACGGGCAGCCGGCACCCGCTGGGAGCGAGGCCACCATGTGTCGGGGGGGCCGGGGCCGTGAGTCGCCGGGCGACGGCTCGCCCGTACGTTCGGCACGCTGGGGTGCAGCCTGCGGAGGTTCCCGGGACGACTTCTCCCGGCCCGTCATGCGCGGCCTAGTGCGCCGCGGGGCACCCATGGGCCTCGGCTCACGTGGCGGCGCCCCCTGTCCGCCGCAGGTCAACCGTAGGCGACGCGGAAGGGAGCGCACGCCGCAGGTGAGTGGTCCGGGCTGGGGGCGGGCCCCCCGAGGAGGTTGGGGGTACGCCCCGTCGGCGCTCGCCGCGCGGCACCCGCCGCGTTGGACGCGCAGGTGGGGGGCCTCGGC     
