# Supplementary material for: A simple method for data partitioning based on relative evolutionary rates
Source: PeerJ. 2018 Aug 28;6:e5498. doi: 10.7717/peerj.5498 (PMC6118207; doi:10.7717/peerj.5498)
Supplement: Data S1 — The datasets are provided in the PHYLIP format. [file peerj-06-5498-s002.zip › DataS2/AS10-10.phy]

17  4000
out     AACAATAAAAGAATTTTTAATAATTTATTTAGTTTTTTTAAATTGTGACACTCATTATGAAAATCTAGATATTAAATATATTTAAATTAATATAATACTTTATCATTTACATACTGACTACAAAAAGAAATATGTCAATTTATCAAATATGTTTACTAATATTATGAATAATGATTTAATCTTGCAAATTGACGAGAGTATGTATTTAAACTTATATAACAATATCAAGATCAGTAGCATCATGTAATTAAAATTGGAAGATATAAATTTAATGAAACGAATGTATATATTTATTGAAATATAGTATAATTAGATAAATAGTTATAGAACTAAATAATTATGAACTATAAAACATTTGGAATAAACGTAATAAAAGTAAAGTACTTAATGATAAATATACTCTTAACCAATTAAATTAGTTAAAAAAAGGTATCCCATTACTATTTATCATATTGTTATTTAGACATAGATAATAAGAAATAATATTATACTGACTATTTAATTTACTTTCTGATATATATAACGATCCCTACATTAAACTATAAAAAACAAATTGATTATTAAAAAATAAATGTAAAATACTATATGACAATCAGTAAATTCCTTAAATCAGCTTAATATAATAAAGGGATTCATATATTAATTGGCCTAATTTAAGTGCAATTAAAATATAACAATTTAAAGTTATTTTTCTCAAATAGCGTAGATGTAGATTGATATATAATCATTTATAATATAGATTTACACTTTTAATATTAAAATCATCTTTAATTGATTCTCATCAGATGAAATATCTTTATTCATAATTTTGATTATGTTTTTAAGTACGTGATCGATTATAAAGGTAAATTTTAAAGGAATCAATATTAACTGTTTCGAATGTAAATAAAATTTTTATTCTAAATACTATATAAGTGATTAAAGATTGAACTTCTTATATCATATTTCTTAGTTTTTTAAAGAGTGCATCATAAAAAATCTCGATTTATTCACATTTACGTGAATAATTTGCAGGGAATGGACGAAGGCTGAAAATCATAATTTTACAAAAAAGAAGCAGCCTTATCTCGAGTAGGAAATTAATGCGGTAAATACTATCTGACTCTAACTTCTCTAGTTCCTAAGTACGGACGATATCATTAGATCTCGGACTCGCCATTACATGGCAGTACGCAAGGGTATGTTATGCTGTATGGTGTTCCCGATTATTCTAGGTGAAAATCTACCCAAGTATTATGACCTATATAAAATATCAGTAGTTTGATTAAAGTGCTGTAGAGGCTGAAGGATAACTGGGGGTATATAGGTACACGTCAATCTTTCGCAATATACGATTTTATTACAATATTCTCATCCCAATATCAGGGCTGATATTTTCTGGACATAGTAGGACTCTTTTTTGCAGATAGGTATTAGCAATACCTATGCTTGAACAGATCACAGTCATATACTCCATTGATAATCCGTGGACCTCAAATCCGTTAGCGCCCGATCTCATAACATTTCCTGTCCCGAATAATTCATGTTTACGAATATAGCGTGGAACAGAGTTAAGGAGACTTCGAAACTTAGTCTAATTACTTAGGAAACGAAATGGTTACTCCTTATTAACGATTGACATGACTTATCCAGCTATTTATTCTAAGGAGTGCCTCTCTCACACGTTGGTTACAGATAGATAATCCGAGAATTTACCTTACATATCTTGGAGGAAGGCCATTTGTTGTAGTGGCTATATGTCCCGTAATCCTAGGGCGTGATTTTAGTAAGTTATGGTCCTGGATTTTAGGAGGAGCATCATTTAGAGAGTCGAGTTCCGTCAAATCTCATCTTTGATTATGACCATTTGGCCGAATCTTAGCGCTGGTGGGTCTCAACATAATCCCTTTGTTAGCAAACATGGCATCACTAGAGGAAGACACTCAATTGAGCTTAGCAAAAATCATATCAGACAGTTGTTTTATTAAGTGTTAACTACTAAGAACACAGAATAACACCTCGGACCCCGCGCGACTCCTTTCCAGTCTTACGGCGATAAAAATTCTGAAAGCTGGTGACCCGCGCGGAGTCGATGATATGCCTGCGCCGGGGTTGTCGCGCCCTACCACGGTAACTGCTCCAGGGGAGATAGCAGGTGAGTTCACCCCGGCAAAGTGTCGTCAAGCCTCCGTTGTTGCGTTACACTTGTTCATCTAGCCAGCTCCGGGGTGGTCCGCGTACCTCGCCTAAACCCGTCATCCCTGGTGCGGGTGTGCGTTCCACCCGGGTGAGCAGGGTCCTCTTCATCCGTCTCCTGAGCAAGTTAGGCGGGCATACTTCTCGACCTACGATTAGCCTGACTTAGGTAGAAGCACGAGCATAGCTACTCGCGTTCTGAGCCGGGCTCAAGGGTTCTATATGGATCTGGATTTGTCCTGCTAAGAACCGCCTTTCTCCGGCAGGGGCGACTGGAACTGGGTGTGCGTTCCAGACAACGTCGCCGCTTCCTGGTAGGGGGTTGCTTATACGGCTTAGGAGAGGACGCGCCCGGTAGCCACCCGACAGAACGCGTCAAGTAGTTTCAAGGTCGCGGTGCTTACTACCTGCCTCAGAGACCAGGTGGAACCGATCCGTCGACTGCGCTGCTCACGTTAACACAGCCACCGATCGAGGCGGGTACCACTACTACCGGCGAGGGCGGCTAGCAGTAACCTAGGCATGTTATCAGCCCTCTGCAGTTCATTAGGTAAATGGCGCGAGCCCGAAGCCCCCGTTTCAGGGGCCCCGGCGAGCCGGCGTGACAAGCGTCCGAGGGAATACCTTCGGCTGTATTGACAACGCCCTATTCCACCTTCGCTCTAATCAAGTCCGGCCTCAACCCATCGGCCCCCTTCCTCCCTGAGCCCCGTCGCAGCGAAAGAGGACACTCTGATCAGGCTTGCCATTATCTGCATATGGCGCCGGCCCTTTGCGCAGAGGAAAATCAATCTTCGGTTCTCCCAACGCTGTCCAAGGACCGCGCGCCCGGGGCGGGCGCCCGCGCATACGCGACGAGCCGTTTGCCGGGCTCCACCCCGGGCGTGGCGCCGTCCAAGATCGCCGCGTCACCCCCCCGCTGCCGAAGCGGCGTCCCCGTGCCCGAGCCCAGGGCCGCGGGAGCGGGCGATCGGGCAGCACGCCGAGAGCCCCACCCGTCGTCTACCCGTGCACCCGCCCGCGCCGCCACGCCCGGCCACGGTGCCCTCGCGCCGCGGTTCCGGGCAACCCCCCCACTGAGCCTCGCCGCGCCTGGCCCCCGGCTGGCGGGCGGCCCCCCGGACCCGGGCGGTCTGCTGGTGTACCGGCCGCGGCCGCTGCCTGAGCCCCCGCGGCGCCCGGCGCCTAGGGCGTGGGGGGGAGCAGGGGGGGGCGTTCGGCGCGGGCTCGGGCGGCTGGCTGTCGCCCGCAGCCGCCCCTCCCGCCGCGGGAGTGAATGGCGTGCTCCAAAGCAGACGGCCCCGCCGGGCGCCGCCCGCCGCAGCCAACCCGGGGCCCCGCATGATCTGCGGGTGCGCCGGCGGCCCCCCGGGGGGGGGCCTGGGTTTCGCGCGCCACCGCTCGGAACGGGCGCGCCAGAGACGCACTTGACTCCCTGACCCTGACGTCCCTGTCAACTCGCCACTCAGGGCGGCGGGCCGCCCGGGCGGAGGGCCCCCCCGCCCCCAGGATAGTCTCGGGCTAGTCGGGCTCCCGCGCGCTTCGCCCCGCGGACCCCGTAGGTGCTTGCCGGGCGAACCCAAGCGCCGCACCACCGGGAGCGGCCACCTCGCCGTGCGGGGATGCGCCCTGCCGGGCCTCCGCCCGCGCCAGTGGGGGCGGCGTCGGCGGTCCTCAACCTATGGGCTCGGGTTCGCTCAAGCCCCGTGGCGGCGGGATCCGCGCCGCCGGCCCGCAGGTTCGTCCCCGGAGCTCGGGGGGTAGCGGCCCCGCAGGGCGGCAACTGTCCGAGCCGCCCGGCGGTAGGCCCCTCGCCGCCTCCCCC     
P       AACAATAAAAGAGTTTTTAATAATTTGTTTAGTTTTTTTAAATTGTGACACTCATTATGAAAATCTAGGTAGTAAATATATTTAAATTAATATAATACTTTATCATTTACATACTGACTACAAAAATAAATATGTCAATTTATCAAATATGTTTACTTATATTATGAATGATGATTTAATCTTGCAAATTGACGAGAGTATGTATTTAAGCTTATATAACAATATCAAGATCAATAACATCATGTAATTAAAATTGGAAGATATAAGTTTAATGAAACGAATGTATATATTTATTGAAATATAGTATAATTAGATAAATAGTTATAGAACTAAATAATTAAAAACTATAAAACATTTGGAATAAACGTAATAAAAGTAAAGTACTTAATGATAAATATACTCTTAACCAATTAAATTAATTAAAAAAAGGTATCCCATTACTATTTATCATATTGTTATTTAGACATAGATGATAAGAAATAATATTATACTGACTATTTAATTTACTTTCTGATATATATAACGATCCCTACATTAAACTATAAAAAACAAATTGATTATTAAAAAATAAATGTAAAATACTATATGACGATCAGTAAATTCCTTAAATCAGCTTAATATAATAAAGAGATTCATATATTAATTGGCCTAATTTAAATGCGATTAAAATATAACAATTTAAAGTTATTTTTCTCAAATAGCGTAGATGTAGATTGGTATATAATCATTTATAATATAGATTTACACTTTTAATATTAAAATCATCTTTAATTGATTCTCATCGGATGAAATATCTTTATTCATAATTTTGATTATGTTTTTAAGTACGTGATCGATTATGAAGGTAAACTTTAAAGGAATCAATATTAACTGTTTCGAATGTAAATAAAATTTTTATTCTAAATACTATATAAATGATTAAAGATTCAACTTCTTATATCATATTTCTTAGTTTTTTAATGAGTGCATCATAAAAAAACTCGATTTATTCACATTTACATGAATAATTTGCAGGGAATGGACGTAGGCTGAAAATCATAATCTTACAAAAAAGGAGCAGCCTTATCTCGAATAGGAAATTAATGCGGCAAACACTATTTGACTCTAACTTTTCTAGTTCCTGGGTACGGACGATATCATTAGATCTTGGACTCGCCATTATATGGCAGTACGCAAGGGTATGTTATGCTGTATGGTGTTTCCGATTATTCTAAGTGAAGATCTCCCAAAGTCTTATGACCTATATAAAATATAAGTACTTTGATTAAAGTGCTGTAGAGGCTGAAAGCCAATTGAGGGTATATAGGTACACGTTAATGTTTTGCAATATACGATTTTATTACATTATTCTCATCCCAATACCAGGGCAGACATTTTCTGGACATAGTAGGACTCTTTTTTGAAGATGGGTATTAGCAATACCTATGCTTGAACAGATTACTGTCATATACTCCGCTGATAATCCGTGCATCTCAGATCTGTTAGCCCTCGATTTCGTAACATTTTCTGTCCCAAATAATTCATGTTTACGAAGATAGCGTAGAACAGACTTAAGGAGACTACAAAACTTAGTCTGATTACTCAGAAAATGATATGGTTACTTCTTATTAACGATTGACATGACTTATCCAGCTATTTATTCTAAGGAATGCCCCTCTTACACGTTGGTTACAGATAGATAATTCGAGAATTTACCTTATATATCTTAGAGGAAGGACATTTGTTGTAGTGGCTATATGTCCCGTAATCCTAGGGCGTGATTTTAATAAGCTATGGTCCTGGAGTTTAGGAAGAGCATTATTTAGAGAATCTAGTTCCGTCAAATCTCATCTTTGATAATGACCATTTGGCTGAATCTTAGCGTTGGTGGGTCTCAACATAATCCCTTTATTAGCAGACATGACATCACTAGAAGAAGACACTCAATTGAGCTTAGCTAAAGTCATATCAGACAGTTGTTATATTAAGTGTTAACTACTAAGAACACAGAATAACACCTCGGACCCCGCGCGACTCCTTGCCAGCCTTATGGCAATAAAAATTCTGAAAGCTGGTGGCCGGCGCGGAGTCGACGATATGCCTGCGCCGGGGTTATCGCGCCCTACCACGGGAGCTGCTCCAGGGGAGGTAGCGGGTGGGTTCACCCCGACAAAGTGCGGCCAAGCGTACGTTGTTGCGTTACACTTATTCGTCTAGCCAGCTCCGGGGTGGTCCGCGTACCTCACCTAGACCCGTCATCCCTGGTGCGGGTGTGCGTTCAACCCCGGTGAGCGGGGTCCTCTTCATCCGTCACCTGAGCAAGTTATGCGGGCATATCTCTCGACTTACGGTTATCCTGACCTAGGAAAAAGCACGAGCATGGCTACTCGCTTTCTGGGCCGAACTTAGGGGTTCTATATGGATCTGAATTTGTCCTGCTAAGGACCACCTATCTTCGGCAGGGGCGACTGGGACTAAGGGCGCGTTCCAAACGACGCCGCCGCTTCCTGATAGGCGGTTGGTTATACGGCTTAGGGCAGGGCGCGCCCGGTGCCCACCCGACAGGACGCGTCAAGTAGTTTCTAGGTTGCGGTGCTTACTACCTGCCTTAGAGACCATGTGGAACCGATCCGCCGGCTGCGCTGCTCTCGCTAACACAGCCACCGATCGAGGGGGGTACCACCACTACCGCCGAGGACGGCTAGGAATCATCTAGGCGCGTTATCAGCCCTCTGCACTTCACTGCGGAATTGCCGCGAGCCCGACGCCCCCGTCGCTGGGGCCCTGGCGAGCCGCCGGGACAAGCTCCCTAGGGAATACCTTTGGCTGTATTGGCAACGCCCTATTCCACCTTGGTTCTGATTCAGTCCGGCCTCAACCCGTCGGCCCCCTTCCTCCCAGAACCCCGTCGCAGCCAGAAAGGGCACTCTGATCAGGCTTGCCATTACCTGCATCTGGGTCCAGCCCTTTGCGCAGGGGATAATTTATCTTGCGTCCTCAAAGCCCTGTCCAAGGGCCGCGTGCCCGGGGCGGGCGCCCGCGCATGCGCGACGAGCCGTGTGGTGGGCTCCGCCCCGGGCGTGGCGCCGTCCACGACGGCCGGGTCACCCCCGCGCGGCCGAAGCGGTGTCCTCCTCCCCGCGCCCAGGGCCGCGGGAGGGGGCAATCGTGCAGCACGCCGAGAGCCCGACCCGGCGTCAACCCCTTCAGTCGCTCGCGCCGCCACTCCCGGCCACTGTACCCTGGCGCCGCGGGTCCGGACAACCCGCCCACTCAGCCGCCCCGCGCCTGGCTCCCGCCTGGCGGGCGGCCCCCCGCGCCCGGGCGGTCTGCCGGTGTAGCGGCCGCGGCCGCTGCGTGAGCCCCCGCGGCGCCCGGCGCCCAGGGCGTGGGAGGGAGCAGGGGGGGCCGTTCGGCGCGGGGTCGGGGGGCGGGCTGTCGCCGGCAGCCGCCGCTGCCGCCGTGGGAGTGAAGGGCGCGCTCCAAACCGGACGGCCCCGCTGGGCGCCGCCCGCGGCAGCCGACCCGGGGCCCCGCATTACCCGAGGGTGCGCCGGCGGCCCCCCGGGGGGGGGCCGGGCTTTCGCCCGCCACCGCTCGGGACGGCCGCCCCAGAGACGCACGTGACTACGTGACCTTGGCGCCTCTACCAGCTCGCCACCCAGGGCGGCGGGCCGCCCGGGGGGGGGACCCCCTCGCCCCCAGGATAGTCTGCGGATAGTCGGGCTCCCGCGCGCTTCGCCCCTCGCACCCCGTAAGTGCTTGCCGGGCGAGCGCAATCGGCGCACCACCGGAGGCGACCACCTCGCCATGTGGGGATGCGCCCTGCTGGGCCTCCGCCCGCGCCGATAGGGGAGGCGGCGGCGTTCCGCAACCCGTCGGCCCGGGGGCGTTCGGGCCCGATAGCGGCGGGGTCCGCGTCGCCGGGCCGGAGGCGCGGCCCCGGAGCTCGGGGGGTAGCGGCGCCGCGGGGCGACAGCTGTGCGAGCCGCCCGCCGGTAGGCGCCTCGCCGCCTCCCCC     
O       AACAATAAAAGATTTTTTAATAATTTATTTAGTTTTTTTAAATTGTGACACTCATTATGAAAATCTAGATAATAAATATATTTAAATTAATATAATACTTTATCATTTACATACTGACTACAAAAATAAATATGTCAATTTATCAAATATGTTTACTGATATTATGGATAATGATTTAATCTTGCAAATTGACGAGAGTATGTATTTAGACTTATATAACAATATCAAGATCAATAGCATCATGTAGTTAAAATTGGAAGATATAAATTTAATGAAACGAATGTATATATTTATTGAAATATAGTATAATTAGATAAATAGTTGTAGAACTGAATAATTATAAACTATAAAACATTTGGAATAAACGTAATAAAAGTAAAGTACTTAATGATAAATATACTCTTAACCAATTAAATTAATTAAAAAAAGGTATCCCATTACTATTTATCATATTGTTATTTAGACATAGATGATAAGAAATAGTATTATACTGACTATTTAATTTACTTTCTGATATATATAACGATCCCTACATTAAACTATAAAAAACAAATTGATTATTAAAAAATAAATGTAAAATACTATATGACAATCAGTAAATTCCTTAAATCAGCTTAATATAATAAAGAGATTCATATATTAATTGGCCTAATTTAAATGCAATTAGAATATAACAATTTAAAGTTATTTTTCTCAAATAGCGTAGATGTAGATTGATATATAATCATTTATAATATAGATTTACACTTTTAATATTAAAATCATCTTTAATTGATTCTCATCAGATGAAATATCTTTATTCATAATTTTGATTATGTTTTTAAGTACGTGATCGATTATAAAGGTAAATTTTAAAGGAATCAATATTAACTGTTTCGAATGTAGATAAAATTTTTATTCTAAATACTATATAAAGGATTAAAGATTGAACTTCTTATATCATATTTCTTAGTTTTTTAATGAGTGCATCATAAAAAATCTCGATTTATTCACATTTACGTGAATAATTTGCAGAGAATGGACGTAGGCCGGAAATCATAATGTTACAACAAAGGGGCAGCCTTATCTCGAGTAGGAAATTAATGCGGTAAAGACTATCTGACTCTGACTTTTCTAATTCCTGAATACGGCCGATATCATTAGATCTCGGACAAGCCACTACATGGCAGTACGCAAGGGTATGTTATGCTGTATGGTGTTCCCGATTATTCTAGGTCAAAATCTGCCGAAGTATTATGACCTATATAAAATATTAGTATATAGATTAAAGTGCGATAGAGGCTGAAAGATAAATGACGGTATATGGGTACACGTCAATCTTTCGCTATATACGAATTTATTACATTATTCTCATTCCAATAACAGGGCTGACATTTTCTGGACATAGTAGGACTCTTTTTTGAAGATAGGTATTAGCACTACCTATGTTTGAACAAATCACTGTCATATGCTCCGTTGACAATCCGTGTATCTCAGATCTGTTAGCCCCCGATTTCATAACATTTTCTGTCCCCACTAATTAATGTTCACGAAAATAGCGCAGAACAGAGTTAAGGAGACTGCAAAACTTAGTCTAATTACTCAGAAAACAACATGGTTACTTCTTATTAACGATTGACATGACTTATCCAGCTATTTATTCTAAGGAGTGCCCCTCTTACATGTTGGTTACAGTTAGATAATTCGAGAATATACCTTATATATTTTGGAGGAAGGTCATTTGTTGTAATGGCTATATATCCCGTAATCCTAGGGCGTGATTTTAGTAAGCTATGGTCCTGGAGTTTAGGACGAGCATCATTTAGAGAGTCTAGCTCCGTCAAATCTCATCTTTGACAATGACCATTTGGCTGAATCTTAGCGTTGGTGGGTCTCAACATAAACCCTTTATTACTAAACATGACATCACTAGATGAAGACCCACAATTGAGCTTAGCTAAAGTCACATCAGACAATTGTTTTATTAAGTGTTAACTATTAAGAGCACAGAATAATACCTAGGACCGCGCGCGACTCCTTGCCAGTCTTATGGCGATAAAAATTCTGACAGCTGTTGACCACCGCGGAGTCGACGATGTGCCTGCTCCGGGGTTCTCGCGCCCTACCACGGGAACTGCTCCAGGGGAGGTAGCCGGTGGGTTCACCCCGTCAATGTACGGCCAAGCCTGCATTGTTGCGTTACACTTATTCTTCTAGCCAGCTCCGGGGCGGTCCGCGTACCTCGCCCAAATCCGTCATCCCTGGTGCGGGGGTGCTTGCGACCCCGGTGAGTAGGGTCCTCGTCATCCGTCTCCTGAGCAAGTTGGGCGGGCGTACTTCTCGACTTACGTTTAGCCGGACTCAGGAAGAAGCAAGAGCATAGCTACACGCATTCTGAGCCGAGCTCAGGGGTTCTATATGGATCTGCATTTGTCCTGCTAAGCGCCACCTATCTCCGGCCGGGGCGACTGGAACTAGGCGTGCGTTCCTGACGACGACGCCGCTTCCTGGTAGGGGGTTGATCATACGGCTTAGGGCAGGGCGCGCCCGGTGGCCACCCGACAGAACGCGTCAAGTAGTTTCTAGGTCGCGGTGCTTACTACCTGCCTTAGAGACCAGGTGGAACCGATCGGCCGCCTGCGCTGCTCTCGCTAACACAGCCACCGAACGAGGGGGGTATCACTACTACCGGCGAGGACGGCTAGAAAGTACCTAGGCGCGTTATCAGCCCATTGCAATTCAGTGGGAAAATGGCGCGAGCCCGAGGCCCCCGTTGCTGGGGCCCTGGCGAGCCGGCGTGACAAGCGCCCGAGGGAGTACCTTTGGCTGTATTAGCAACGCCCCATTCCGCCTTCGTTCTAATCCAGTCCGGCCTCAACCCTTCCGCCCCTTTCCTCCCGGACCCCCGTCGCAGCAAAAAAGGCCACTCTGATCAGGCTTACCATTATCTGCATGTGGACCCGATCCTTGGCGCAGAGGATAATTTATCTTGCGTTCTCTCACCCCTGTCCAAAGGCCGCGTGCCCGGGGCTGGCGCCCGCGCATGCGCGACGAGCCGTGTGGCGGGCTCCGCCCCGGGCGTGGCGCCGTCCACGACCGCCGAGTCATCCCGCCGCGGCCGAACCGAGGTCCTCGTCCCCGCGCCCAGGGCCGCGGGAGTGGGCGATCGGGCAGCACGCGGAGAGCCCGACCCGACGTCCGCCCCTGAATGCGCCCGCGCCGCCACGCCCGGCCACGGTTCCCTAGAGCCGCGGGTCCGGGCAACCCTCCCACTGAGCCGCCCGGCGCCCGGCTCCCATCTGGCGGGCGGCCCCCCGTGCCCGGGCGGTCGGCCGGTGTACCGGCCGCGGCCGCTGCCGGCGCCCCCGCGGCGCCCGGCGCCCAGGGCGTGGGAGGGAGCAGGGGGGGTCCTTCGGCGCGGGCTCCGGCGGCCGGCTGCCACCGACAGCCGCCCGTGCCGCGGCGGGAGTGAAGGGCGAGCTCCAGACCGGACGGCCCCGCCGGGCGCTGCCCGCCGCAGCCAACCCGGGGGCCCGCATCACCCGCGGGCGCGCCGACGGCCCCCCGGGGGGGGGCCTGGGTTTCACGCGCTACCGCTCGGGACTGGCGCCCCACAGACGCACGTGACTCCCTGACCCTGGCGCCCCTGGCAACTCGCCACCCAGAGCGGCGGGCCGCCCGGGTGGTGGGCCCCCCCGCGCCCGGGATAGTCTCGTGGAAGCCAGCCTCCCGCGCGTTTCGCCTCGCCCACCCCGCAAGTGCTTGCCGCGCGACCGCAACCGGCGCACCAGCGGGGGCGGTCACCTCGTCGTGCGGGGATGCGCCCTGCTGGGCCTGCGCCCGCGCCAATAGGGGCGGCGGCGGCGGTCCTCGACCTGTCGGCACGGGCGCGCTCGGGCCCCATAACGGCGTGGTCCGCGCCGCCGGGCCGGAGGCGCAGCCCCGCAGCTCGGGGGGTAGCGGCGCCGCGGGTCGACAACTGTCCGAACCGCCCGGCGGTAGACGCCTCGCCGCCTCCCCC     
N       AACAATAAAAGAATTTTTAATAATTTATTTAGTTTTTTTAAATTGTGACACTCATTATGAAAATCTAGATAATAAGTATAGTTAAATTAATATAATACTTTATCATTTACATACTGACTATAAAAATAAATATGTCAATTTATCAAATATGTTTACTAATATTATGAGTGATGATTTAATCTTGCAAATTGACGAGAGTATGTATTTAGACTTATATAACAATATCAAGATCAATAACATCATGTAATTAAAATTGGAAGATATAAATTTAATGAAACGAATGTATATATTTATTGAAATATAGTATAATTAGATAAATAGTTGTAGAACTGAATAATTATAAACTATAAAACATTTGGAATAAACGTAATAAAAGTAAAGTACTTAATGATAAATATACTCTTAACCAATTAAATTAATTAAAAAAAGGTATCCCATTACTATTTATCATATTGTTATTTAGACATAGATGATAAGAAATAATATTATACTGACTATATAATTTACTTTCTGATATATATAACGATCCCTACATTAAACTGTAAAAAACAAATTGATTATTAAATAATAAATGTAAAATACTATATGACAATCAGTAAATTCCTTAAATCAGCTTAATATAATAAAGAGATTCATATATTAATTGACCTAATTTAAATGCAATTAGAATATAACAATTTAAAGTTATTTTTCTCAAATAGCGTAGATGTAGATTGATATATAATCATTTATAATATAGATTTACACTTTTAATATTAAAATCATCTTTAATTGATTCTCATCAGATGAAATATCTTTATTCATAATTTTGATTATGTTTTTAAGTACGTGATCGATTATAAAGGTAAATTTTAAAGGAATCAATATTAACTGTTTCGAATGTATGTAAAATTTTTATTCTAAATACTATATAAATGATTAAAGATTGAACTTCTTATATCATATTTCTTAGTTTTTTAATGAGTGCATCATAAAAAATCTCGATTTATTCACATTTACATGAATAATTTGCAGAGAATGGACGCAGGCCGGAAATCATAATGTTACAAAAAAGTGGCAGCCTTATCTCGAATAGGAAATTAATGCGGTATATACTATTTGACTCTAACTTTTCTAGTTCCTGGATACGGACGATACCATTAGATCTCGGACCCGCCATTATATGGCAGTACGCGCGGGTATGTTATGCTGTGTGGTGTTCCCGATTATTTTAGGTGGAACTCTACCAAAGTATTATGACCTATATAAAATATTAGTATTTTGATTAAAGCGAGATAGAGGCTGAAAGACAACCGAGGGTATATTGGCACACGTCAATTTTTCGCCATATACGATTTTATTACATTATTCTCATTCCAATAACAGGGCTGACATTTTCTAGACATAGTAGGACTCTTTTTTGAAGATAGGTATTAGCAATGCCTATGTTTGAACAGATAACCGTCATATACTCCGCTGATAATCCGTGTATCTCAGATCTGTTAGCCCCCGATCTCCTAACATTTCCTGTCCCAAGTAATTAACGTTTACGAAGATAGCGTAGAACAGACTTAAGGAGGCTGCGAAGCTTAGTCTGATCACTCAGAAAACGATATGGTTACTTCTTATTAACGATTGACATGGCTTATCCAGCTATTTATTCTAAGGAGTGCCTCTCTGACAGGTTGGTTACAGGTAGATAATTCGAGAATGTACCTTACATATCTTTGAGGAAGGCCATTTGTTGTAATGGCTATATATCCCGTAATCCTAGGGCGTGATTTTAATAAGCTATGGTCCTGGAGTTTAGGAAGAGCATTATTTAGAGAATCCAGTTCCGTCGAATCTCATCTTTGATGATGACCATTTGGCTGAATCTTAGCGTCGGTGGGTCTCAACATAAACCCTTTGTTAGTAAACGTGACATCACTAGAAGAAGACACCCAATAGAGCTTAGCAAAAGTCATATCAGACAATTGTTCCATTAAGTGTTAACTATTAAGAGCACAGAATAATACCCTGGACCGCGCGCGACTCCTTGGCAGCCTTATGGCGATAAAAATTCTGAGGGCTGATGACCAGCGCGGAGTCAACGACATGCCTGCACCGGGGTTTTCGCGCCCTACCACGGAAACTGCTCCAGGGGAGATAGCGGGTGGGTTCACCCCGTCAAAGTATGGCCAAGCGTGCGTTGTTGCGTTACACATGTTCATCTAGCTAGCTCCGGGGTGGTCCGCGTATCTCACCCAAAGCCGTCATCCCTGGTACGGGTGTGCGCTCGACCCCGGTGAGTGGGGTCCTCTTCATCCGTCTCCTGAGCAAGTTAAGCAGACGTACTTCTCGACTTACGGTTAGCCCGACTTAGGAAAAAGCACGAGCATAGCTACCCGCGTTCTGGGCCGAGCCCAGGGGTACCATATGGATCTGAATTTGTCCTGCTAAGAACCACCTGGCTCCGGCGGGGGCGACTGGGACTAGGTGTGCATTCCGGACGACGTCGCCGCTTCCTGGTAGGGGGTTGCTCATACGGCTTAGGACAGGGCGCGCCCGATGGCCACCCGACAGGACGCGTCAAGAAGTTTCAAGGTCGCGGTGCTTACTACCTTCCTCAGAGGCCACGTGGAACCGATCAGCCGGCTGCGCTACTCTCGTTAACACAGTCACCGATCGAGGGGGATACCACGACTACCGGCGAGGTCGGCTAGGAATAACCTGGGCGCGTTATCAGTCCTCTGCAGTTCATTGAGGGATTGCCGCGAGCCCGATGCCCCCGTTGCTGGGGCCCTGGCGAGCCGCCGCGGCAATCCCCCAAGGGAGTACCTTGGGCTATGTTGGCAACGCCCCATTCCACCTTGGTTCTGATCCAGTCCGGCCTCAACCCGTCGGCCCCGTTCCTCCCGGAGCCCCGTCGCAGCGAAAGAGGGCACTCTGATCAGGCTTACTATTACCTGCATGTGGAGCCGGCCCTTCGCGCAGTGGATAATTTATCTTGCGTTCTCACAGCCCTGTCCAAAGGCCGCGTGCCCGGGGCGGGCGCCCGCGCATGCGCAACGAGCCGTGTGACGGGCTCCGCCGCGGGCGTGGCGCCGTCCAGGACCGCCGAGTCACCCCCCCGCGGCCGAAGCGGAGTCCTCGTCCCCGCGCCCAGGGCCGCGGGAGAGGGCGATCGGGCAGCACGCGGAGAGCCCGACCCGACGTCACCCCCTGCATTCGCCCGCGCGGCCACACCCGGCCACGGTGCCCTAGCGCCTCGGGTCCGGACAGCCCCCCCACTGAGCCCCTGCGCGCCTGCCTCCCGTCTGGCGGGCGCCCCCCCGCGCCCGGGCGGTCTGCCGGTGTATCTCCCGCGGCCGCTGCCGGGGCCCCCGCGGCGCCCGGCGCCCAGGGCGTGGGAGGGAGCAGGGGGGGTCGTTCGGCGCGGGCTCAGGCGGCCGGCTGTCACCGACAGCCGCCCCTGCCGCCGCGGGAGTGAAGGGCGTGCTCCAGACCTGTCGGCCCCGCTGGCCGCCGCGCGCCGCAGCCGGCCCGGGGCCCCGCATTACCCGAGGGTGCGCCGGCGTCCCCCCGGGGGGGGGCCTGGATTTCGCTCGACACCACTCGGCACGGGCGCTCCAGAGACGCACGTGACTGCCTGACCGTGACGCCCCTCGTAACTCGCCACCCAGGGCGGCGGGCCGCCCGGGTTGTGGGCCCCCCCGCCCCCGGGCTAGTCTCTGGGCAGTTGCGCTCCCGCGCGCTTCGCCCCGCGTACCCCGCAAGTGCTTGCCGGGCGAGCTCAACCGGCGCACCACCGCAGGCGACCACCTCGCGGCGCGGGGATGCGCCCTGCTGGGCCTCCGCCCGCGCCGGTAGGAGCGGCGGCGGCGGTCCCCGACCTGTCAGCCCGGGTGCGCTCGGGCCCCGTAGCGGCGGGCCCCCCTCCGCCGGGCCGGAGGCCCAACCCGGGAGCTCGGTGGGTAGCGGCGCCGCGGGGCGACAGCTGTCCGGGCCGCCCGCCGGTAGGCTCCTCGCCGCCTTCCCC     
M       AACAATAAAAGAATTTTTAATAATTTTTTTAGTTTTTTTAAATTGTGACACTCATTATGAAAATCTAGGTAGTAAGTATATTTAAATTAATATAATACTTTATCATTTACATACTGACTACAAAAATAAATATGTCAATTTATCAAATATGTTTACTGATATTATGAATAATGATTTAATCTTGCAAATTGACGAGAGTATGTATTTAAGCTTATATAACAATATCAAGATCAATAACATCATGTAGTTAGAATTGGAAGATATAAATGTAATGAAACGAATGTATATATTTATTGAAATATAGTATAATTAGATAAATAGTTATAGAACTAAATAATTAGAAACTATAAAACATTTGGAAAAAACGTAATAAAAGTAAAGTACTTAATGATAAATATGCTCTTAACCAATTAAATTAGTTAAAAAAAGGTATCCCATTACTATTTATCATATTGTTATTTAGACATAGATGATAAGAAATAGTATTATACTGACTATTTAATTTACTTTCTGATATATATAACGATCCCTACATTAAACTGTAAAAAACAAATTGATTGTTAAAAAATAAATGTAAAATACTATATGACAATCAGTAAATTCCTTAAATCAGCTTAATATAATAAAGAGGTTCATATATTAATTGACCTAATTTAAATGCAATTAAAATATAACAATTTAAAGTTATTTTTCTCAAATAGCGTAGATGTAGATTGGTATATAATCATTTATAATATAGATTTACACTTTTAATATTAAAATCATCTTTAATTGATTCTCATCAGATGAAATATCTTTATTCATAATTTTGATTATGTTTTTAAGTACGTGATCGATTATAAAGGTAAATTTTAAAGGAATCAATATTAACTGTTTCGAATGTAAATAAAATTTTTATTCTAAATACTATATAAATGATTAAAGATTAAACTTCTTATATCATATTTCTTAGTTTTTTAATGAGTGCATCATAAAAAATCTCGATTTATTCACATTTACATGAATAATCTTCAGAGAATCGACGCAGGCCGAAAATCATAATTTTACAAAAAAGGGGCAGCCTTATCTCGAATAGGAAGTTAATGCGGTAAACACTATGTGACTCTAACTTTTCTAGTTTCTGGGTACGGACGATATCATAAGATCTCGGACCCGCCATTATATGGCAGTACGCGGGGATATGCTATGCTGTGTGGCGTTCCCGATTATTCTAGGTAAACATCTACCGAAGTATTATGACCTATATAAAATATTAGAATTTTGTTTAAAGTGCAATAGAGGCTGAAACAAAATAGACGGTATATCGGTACACGTCAATCTTTCGCCACATCCGACTCTATTACATTATTCTCATCCCAATGGCAGGGCTGATATTTTCTAGACATAATAGGACTCTTTTTTGAAGATAAGTATTAGTAATACCTATGTTTGTACAGATAACTGTCATATACTCCGTTGATGATCCGTGTATCTCAGATCTGTTAGCCCCCGATTTCCTAACATTTCCTGTCCCAAGTAATTTACGTTTACGAAAATAGCGTAGAACAGAATTAAGGAGACTACAAAACTTAGTCTAATTACTAAGAAAACGATATGGTTACTTCTTATTAACGATTGACATGACTTATCCAGCTATTTATCCTAAGGGGTGCCCCCCTTACATGTTGGTTACAGATAGATAATTCGAGAATGTACCTTATATATCTTGGAGGAAGGCCATTTGTTGTAATGGCTATATATCCCGTAATCCTAGGGCGCGATTTTGATAAGATATGGTCCTGGAGTTTAGGAAGAGCATAATTTAGAGAATTTAGCTCCGTCGAATCTCATCTTTGACAATGACCATTTGGCTGAATTTTAGCGTTGGTGGGTCTCAACACGATCCCTTTATTAATAAACGTGGCATCACTAGAAGAAGACACTCAATTGAGCTTAGCAAAAATCAGATCAGACAGTTGTTTCATTAAGTGTTAACTATTAAGAGCACAGAATAACACCTCGGACCTCGCGCGACTCCTTGCCAGCCTTATGGCGATAAAAATCCTGAGTGCTGATGACCAGCGCGGAGTCGATGATATGCCTGCGCCGGGGTTATCGTGCCCTACCACGGGAGCTGCTCCAGGGGAGCTAGCGGGTGGGTTCACCCCGTCAATGTACGGGCAAGCCTACATTGTTGCGTCACGCTTATTCATCTAGTCAGCTCCGGGGTGGTCCGCGTACCTCACCCAAACCCGTCATCCCTGGTACGGGGGTGCGTGCTACCCCGGTGAGGAGGGTCCTCTTCATCCGTCTCCTGAGCAAGTTGAGCGGGCGTACTTCTCGACTTACGATTAGTCTGACTCAGGAAGGAGCACGAGCATTGCTATTCGCGTTCTGGGCCGAGCTCAGGGGTTCTATATGGATTTGAATTTGTCCTGCTAAGAACCATCTACCTCCGGCCGGGGCGACTGGGACTAGGTGTACATGCCAGACGACGTCGCCGCTTCCTGGTAGGGTGTTGCTCATACGGCTTAGGGTAGGACGCGCCCGGTGGCCACCAGACAGAACGCGTCAAGTAGTTTCGAGGTCGCAGTGCTTACTACCTGCCTTAGAGGCCAGGTGGAACCGATCGGCCGCCTGCGCTGCTCTCGCTAACACAGTCAACGATCGAGGCGCGTAGCACTACTACCGGCGAGGGCGGCTAGAAATAACCCAGGCGTGTTATCAGCCCTCTGCAATTCACAGTGGAAGTGTCGCGAGCCCGAGGCCCCCGTCGCTGGGGCCCGGGCGAGCCGCCGTGACAAGCGCCCAAGGGAGTACCTTTGGCTGTATTAATAACGCCCTATTCCGCCTTTGTTCTGATCCAGTCCGGCCTCAACCCATCGGCCCCCTTCCTCCCGGAACCCCGTCGCAGCTAAATAGGGCACCCTGATCAGGCTTCCCGTTATCTGCATCTGGCGCCGGCCCTTCGCGCAGGGGAAAATCTATCTTGGGTTCTCACAACCTTGTCCAATGACCGCGTGCCCGGGGCGGCCGTCCGCGCATGCGCGACGAGCCGTGTGGCGGCCTCCGCCCCGGGCGTGGCGCCATCCACGACCGCCGAGTCAGCCCCCCGGGGCCGAAGCGGGGTCCTCGTCCCCGGGCCCAGGGCCGCGGGAGGGGGCGATCGCGCAGCACGCGGAGAGCTCCACCCGAGGTCGCCCCCTGCATGCGCCCGCGGTGCCACGCCCGGCTAGGGTGCCCTGACGCCACGGGTCCGGACAACCTCCCCACTTAGCCCCTCCGCGCCTGGCTCCCGGCTTGCGGGCGGCCCCCCGCGCCCGGGCGGTCTGCCGGTGTATCTACCGCGGGCGCTGCCTGGGCCCCCGCCGCGCCCGGCGCCCAGGGCGTGGGAGGGAGCAGGGGGGGTCCTTCGGCGCGGGCTAGGCCGGCCGGCTGTCACTACCAGCCGCCGCTGCCGCCGCGGGCGTGAAAGGCGTGCTCCAGACCGGACGGCCCCGCTGGTCGCGGCCGGCCGCAGCTACCCCGGGGCCCCGCATTGCCCGGGGGTGCGCCGGCGGCCTCCCGGGGGGGGGCCTGGGTTTCTAGCGCCACCGCTGGGGACGGGCGCGCCAGAGACGCACGTGACTCCCTGACCCAGACGCCCCTACTAACTTGCCACCCGGGGCGGCGGGGCGGGCGGGTGGTGGGCCCCCCCGCCCCCGGGATAGTCTCGGGGCAGTCGGGCTCCCGCGCGCTTCGCCTCGCGCACCCCGCAAGGGCGTGCCGGGCGATCCCAACCGCCGCACCACCGGGGGCGACCACCTCGCCGCGCGGGGATGCGCCCTGCCGGGCCGCCGCCCGCGGCAGTAGGGGTGGCGCCGGCGGTCCCCCGCCTGTCCGCTAGGGTGCGGTCGGGCCCGATAGCGGCGGGGTCCGCGCCGCCGGGCCGCGGGCTCAATCCCGGAGCTCGGTGGGTACGGGCGCCGCGGAGCGACAGCTGTCCGAGCCGCCCGCCGGTAGGCGCCTCGCCGCCTCCCCC     
L       AACAATAAAAGAGTTTTTAATAATTTATTTAGTTTTTTTAAATTGTGACACTCATTATGAAAATCTAGGTATTAAATATATTTAAATTAATATAATACTTTATCATTTACATACTGACTACAAAAATAAATATGTCAATTTATCAAATATGTTTACTAATATTATGAGTTATGATTTAATTATGCAAATTGACGAGAGTATGTATTTAAACTTATATAACGATATCAAGATCAATAACATCATGTAATTAAAATTGGAAGATATAAGTTTAATGAAACGAATGTATATATTTATTGAAATATAGTATAATTAGATAAATAGTTATAGAACTGAATAATTAAATACTATAAAACATTTGGAATAAACGTAATAAAAGTAAAGTACTTAATGATAAATATGCTCTTAACCGATTAAATTAGTTAAAAAAAGGTATCCCATTACTATTTATCATATTGTTATTTAGACATAGATGATAAGAAATAATATTATACTGACTATTTAATTTACTTTCTGATATATATAACGATCCCTACATTAAACTATAAAGAACAAATTGATTATTAAAAAATAAATGTAAAATACTATATGACGATCAGTAAATTCCTTAAATCAGCTTAATATAATAAAGAGATTCATATATTAATTGTCCTAAATTAAATGCAATTAAAATATAACAATTTAAAGTTATTTTACTCAAATAGCGTAGATGTAGATTGATATATAATCATTTATAATATAGATTTACACTTTTAATATTAAAATCATCTTTAATTGATTCTCATCAGATGAAATATCTTTATTCATAATTTTGATTATGTTTTTAAGTACGTGATCGATTATAAAGGTAAATTTGAAAGGAATCAATATTAACTGTTTCGAATGTAGATAAAATTTTTATTCTAAATACTATATAAATGATTAGAGATTATACTTCTTATATCATATTTCTTAGTTTTTTAATGAGTGCATCATAAAAAAAATCGATTTATTCACATTTACATTAATAATTCGCAGGGAATGGACGCAGGCCGAAAATCATAATTTTACAAAAAAGGGGCAGCCTTATCTCGAATAGGAAATTAATGCGATAAATACTATGTGACTCTAACTTCTCTAGTTGCTAAGTACGGACGATATCATTAGATCTCGGACCCGCCACTATATGGCAGTACGCTTGGGTATGTTATGCTGTATGGCGTTCCCGATTATTCTAGGTAAAGATCTTCCGAAGTATTATGACCTATATAAAATATTAGTACCTAGATTAAAGTGCTATAGAGGCTGAAAAATAACTGAAGGTATATAGGTACACGTCAATTTTTCGCAATATACGATTTCATTACATTATTCTCATCCCAATAACAGGGCTGATATTTTCTGGACATAGTAGGACTCTTTTTTGAAGATAGGTATTAGGATCGCCTATGTTTGAACAAATCACCGTCATATACTCCGCTGACAATCCGTGTATCTCAGATCTGTTAGCCCCCGATTTCCTAACATTTCCTGTCCCAAATAATTCATGTTTACAAGAATAGCGTAGAACAGAGTAAAGGAGACTCCAAAACTTAGTCTCATTACTCAGGGACCGACATGGTTACTTCTTATTGACGATTGACATGGCTTATCCAGCTATTTATCCTAAGGAGTGCCTCTCTTACATGTTGGTTACAGATAGCTAATCCGAGAATGTACCTTACATATATTGGAGGAAGGCCATTTGTTGTAATAGCTACATATCCCGTAATCCTAGGGCGTGATTTTATTAAGCTATGGTCCTGGAGTTTAGGAGGAGCATTATTTAGAGAATAAAGCTCCGTCAAATCTCATCTTTGATAATGACCATTTGGCTGAATCTTAGCGTTGGTGGGTATCAACACAACCCCTTTATTACCAGACATGACATCACTAGAAGAAGACACCCAATCGAGCTTAGCGAAAGTCACATCAGACAATTATTATATTAAGTGTTAAATACTAAGATCACAGAATAATACCTCAGGCCTCGCGCGACTCCTGGCCAGCCTTATGGCGATAAAAATTCTGAATGATGGTGACCACCGCGGAGTCGATGATATGCCTGCCCCGGGGCTTTCGCGCCCTACGACGGGAACTGCTCTAGGGGAGATAGCAGGTGGGTTCACCCCGGCAAGGTGCGGGCGAGCTTGCATTGTTGCGTTACACTTATTTGTCTAGCCAGTTCCGGGAGGATCCGCGTACCTCACCCAAACCGGTCATCCCTGGTGCGGGGGTGCGTTGTACCCGGGTGAGAGGGGTCCTCTTCATCCGTCTCCTGAGCAAGTTGCGCGGACATACTTCTCGACTTATGGTTAGCCTGACCTAGGAAGAAGCACGAGCATAGCTTCCCGCGTTCTGGGCCGAACGCAGGAGTTCTATATGAATCTGGATTTGTCCTGCTAAGAACCACCTAACTCCGGCGGGGGCGACTGGGACTAGGTGTGCGTTCCACACGACGTCGCCGCTTCCTTGTAGGTGGTTGCTCATACGGCTTGGGAAAGGACGCGCCCGTTGGCCACCTGACAGCACGCGTCAAGTAGTTTCGAGGTCGTTGTGCTTACTACCTTCCTTAGGGACCATGTGGAACCCATCCGCCGACTGCGCTGCTCTCGCTAACATAGCCATCGACCGAGGGGGGTACCACTACTACCGGCGAGGGCGGCTAGGAGTGACCTAGGCACGTTATCAGCCCTATGCAATTCATTGTGCAAATGTCGCGAGCCCGAGGCCCCCGTTCCGGGGGCCCCGGCGAGCCGCCGTGTCAAGCGCCCAAGGGAGTACCCTGGGCTGTATTAGCAACGCCCTATTCCGCCTTGGAACTGATCCAGTCCGGCCTCAACCCATCGGCCCCTTTCCTCCCGGATCCCCGTCGCAGCAAAAGAGGGCATTCTGATCGGGCTTACCATTACCTGCATCTGGGTCCGGCCTTTTGCACAGGGGATAATATATCTTAGGTCCTCACAACCCTGTCCAAGGCCCGCGTGCCCGGGGCGGGCGCCCGCGCATTCACTACGAGCCGTGTGGCGGGCTCCGCCTCGGGCCTGGCGCCGTCCACGACCGCCGGGTCGCCCCCCCCCGGCCGAAGCGGTGTCCTCGTCCCCGCGGCCAGGGCCGCGGGAGCGGGCCATCGCGCAGCACGCGGAGAGCCCCGCCCGACGTCATTCCCTGAAGCCGCCCGCGCCGCCACGCCCGGCCACCGTACCCTAGCGCCACGAGTCCGGACAACCCCCCCACTGAGCCCCGCCGCGCCTGGCGGCCGCCTGGCGGGCGGCCCCCCGCGCCCTGGGGGTCTGCCGGTGTACCGACCGCCGCCGCTGCGCGAGCCCCCGCGGCGCCCGGCGCCCAGGGCGTGGGGGGGGGCAGGGGGGGGCCTTCGGCGCGGGGTCGGGCGGCCGGCTGGCACCGGCAGCCGCCCGTGCCGCCGCGGGAGTGAAGGGCGTGCTCCAGACCGGACGGCCCGGCTGGGCGCCGCCCGCCGCAGCCAGCCCGGGGTCCCGCGTACCCGGGGGGTGCGCCGGCGGCCCCCCGGGGGGGGGCCTGGATTTCGCGCGCCACCGCTCGGAACGGGCGCGCCAGCGACGCACCTGACTCCCTGACCCTGGCCCCCCTACTAACTAGCCACCCAGGGCGGCGGGCCGCCCGGGTGGGCGGCCCCCCCGCCCCCGGCGTAGTCTCGGGGAAGTCGGCCTCCCGCGCAGTTCGCCCCGCGCACCCCGCAGGTGCTTGCCGGGCGAGCTCAACCGGCGCACCACCGGAGGCGCCCAGCTCGTCGTGGGGGGATGCGCCCTGCTGGGCCTGCGCCCGCGCCAGTAGGGGCGGCGGCTGCGGTCCCCGACCTGTCAGCCCGGGCGCGTTCGGGCCCCGTAGCGGCGGGGTCCGCGACGATGGGCCGGAGGGTCAGCGGCGGAGCTCGGTGGGTAGCGGCGCCGCGGGGCGTCAGCTGTCTGAGCCGCCCGCCGGTAGGCGCCTCGCCGCCTCCCCC     
K       AACAATAAAAGAATTTTTAATAATTTGTTTAGTTTTTTTAAATTGTGACACTCATTATGAAAATCTAGATATTAAATATATTTAAATTAATATAATACTTTATCATTTACATACTGACTACAAAAATAAATATGTCAATTTATCAAATATGTTTACTAATATTATGAATAATGATTTAATCGTGCAAATTGACGAGAGTATGTATTTAGACTTATATAACGATATCAAGATCAATAGCATCATGTAATTAAAATTGGAAGATATAAGTTTAATGAAACGAATGTATATATTTATTGAAATATAGTATAATTAGATAAATAGTTATAGAACTGAATAATTAGAAACTATAAAACATTTGGAATAAACGTAATAAAAGTAAAGTACTTAATGATAAATATACTCTTAACCGATTAAATTAATTAAAAAAAGGTATCCCATTACTATTTATCATATTGTTATTTAGACATAGATGATAAGGAATACTATTATACTGACTATTTAATTTACATTCTGATATATATAACGATCCCTACATTAAACTGTAAAGAACAAATTGATTATTAAAAAATAAATGTAAAATACTATATGACGATCAGTAAATTCCTTAAATCAGCTTAATATAATAAAGAGCTTCATATATTAATTGGCCTAATTTAAATGCGATTAAAATATAACAATTTAAAGTTATTTTTCTCAAATAGCGTAGATGTAGATTGGTATATAATTATTTATAATATAGATTTACACTTTTAATATTAAAATCATCTTTAATTGATTCTCATCGGATGAAATATCTTTATTCATAATTTTGATTATGTTTTTAAGTACGTGATCGATTATGAAGGTAAATTTAAAAGGAATCAATATTAACTGTTTCGAATGTAAATAAAATTTTTATTCTAAATACTATATAAATGATTAAAGATTAGACTTCTTATATCATATTTCTTAGTTTTTTAATGAGTGCATCATAAAAAATCTCGATTTATTCACATTTACATGAGTAATTCGCAGGGAATAGACGAAGGCGGCAAATCATAACTTTACAAAAAAGGGGCAGCCTTATCTCGAATAGGAAATTAATGCGGTAAAGACTATATGACTCTAACTTTTCTATTTCCTGGATACGGACGATACCATTAGATCTCGGACCCGCCAATACATGGCAGTACGCCGGGGTATGCTATGCTGTATGGTGTTCCCGATTATTCTAGGTATAAATCTTCCAAAGTATTACGACCTATATAAAATATTAGTATCTTGATTAAAGTGCAATAGAGGCTGAAAGTCAATTGAGGGTATATCGGTACACGTCAATCTTTCGCAATATACGACTTTATTACATTATTCTCATCCCAATAACAGGGCTGATATTTTCTAGACATAGTAGGACTCTTTTTTGTAGATAGGGATTAGCAATACCTATGTTTGCACAGATTACCGTCATATACTCCGTTGACGATCCGTGTATCTCAGATCTGTTAGCTCCCGATTTCCTAACATTTCCTGTCCCGAGTAATTCAAGTTTACGAAAATAGCGTTGAGCAGAATTAAGGAGGCTACAAAACTTAGTCTAATTACTCAGAAAACGACATGGTTACTTCTTCTTGACGATTGACATGACTTACCCAGCTATTTATCCTAAGGGGTGCCCACCTTACATGTTGGTTACAGATAGCTAATTCGAGAATATACCTTATATATCTTGGAGGAAGGTCATTTGTTGTACTGGCTATATATCCCGTAATCCTAGGGCGTGATTTTATTAAGCTATGGTCCTGGAGTTTAGGAAGGGCATTATTTAGAGAATCTAGCTCCGTCAAATCTCATCTTTGACGATGACCATTTGAATGAATCTTAGCGATGGTGGGTCTCAACATCACCCCTTTATTAGCAAACATGACATCACTAGAAGAATACACTCAATAGAGCTTAGCAAAAGTCAGATAAGACAATTATTTTGTTAAGTGTTAATTATTAAGAACACAGAATAACACCCAGGACCTCGCGCGACTCCTCGCCAGTCTTATGGCAATAAAAATTCTAAGAGCCGGTGACCAGCGCAGAGTCGATGTTATGCCTGCGCCAGGGCTTTCGGGCCCTACTACGGGAACTGCTCCAGGCGAAATAGCAGGTGAGCTCACCCCGTTAAGGTACGGGCAAGCCTACACTGTTGCGCTACGCGTGTTCTTCTAGCCAGCTCCGGGGTGGTCCGCGTACCTCACCCAAATCCGTCATCCCTGGTGCGGGTGTGCGTGCAACCCCGGTGAGTAGGGTCCACTTCATCCGTCTCCTGAGCAAGTTAAGCCGACGTATTTCTCGACTTACGGTTAGGCTGACTGAGGAAGTAGCAGGAGCATAGCTACACGCATTCTGGGCCGACCTGAGGGGTTCTATATGGATCTGGATTTGTCCTGCTAAGGACCACCTACCTCCGGCAGGGGCGACTGGAACTGGGTGCGCGTCCCAGACAACGTCGCCGCTTCCTGGTAGGGGGTTGCTCATACGGCTTGGGACAGGTCGCGCCCGGTGGCCACCCGACTGCACGCGTCAAGTAGTTTCAAGGTCACGGTGCTTACTACCTGCCTCAGAGACCATGTGGAACCAATCAGCCGACTGCGCTGCTCTCGCTAACATAGGCATCGACCGAGGGGGGTACCACCACTACCGGCGAGGGCGGCTAGGAGTAACCGAGGCACGTTATCAGCCGTCTGCAATTCACTAGGAAAATGCCGCGAGCCCGAAGCCCCCGTTGCTGGGGCCCGGGCGGGCCGCCGTGCCAAGCTCCCAAGAGAGCACCTTTGGCTGTATTGGCAACGCCCGATTCCACCTTTGGTCTGATCCAGTCCGGCTTCAACCCATCGGCCCCTTTCCTCCCAGAGCCCCGTCGCAGCCAAAGAGGGCATTCTGATCAGGCTTACCTTTACCTGCATCTGGGGTCGGCCCTTTGCGCAGAGGATAATCTATCTTAGGTTCTCCCAGTGCTGTCCAAGGTCCGCGGGCCCGGGTCGGGCGCCCGCGCATACGCTACGAGCCGTGTGCCGGCCTCCGCCCCGGGCATGGCGCCGTCCACGACCGCCGAGTCGCCCCCCCGCGGCCGAAGCGGGGTCCTCGTCCCCGCGGCAAGGGCCGCGGGACAGGGCAATCGGGCAGCACGCGGAGAGCCCCACCCGGCGTCAGCCCCTACAGCCGCACGCGCCGCCACCCCCGGCCACTGTACCCTGGCGCCACGGGTCCGGACGGCCCCCCCACTGAGCCTCTCCGCGGCTCGCCCCCGCCTGGCGAGCGGCACCCCGCGCCCGTGCGGTCTGCCGGTGTACGCGAGGCGGCCGCTGCGTGGGCGCCCGCGGCGCCCGGCGCCCAGGGCGTGGGGGGGGGCAGGGGGGGCCTTTCGGCGCGGGCTCAGGCGGCCGGCTGTCACCGACAGCCGCCCCTGCCGCCACGGGAGTGAAGGGCGAGCTCCATACCGGACGGCCCCGCTGCGCGCTGCGCGCCGCAGCCAGCCCGGGGCCCCGCGTTGCCCGAGGGTGCGCCGGCGGCCCCCCGGGGGGGGGCCGGGGTCTCGCGCTCCACCGCTCGGAACGGGCGCTCCAGAGACGCACGTGACTCCCTGACCGTACCGCCCCTGCTAACTCGCCACCCGGGGCGGCGGGTCTCCCGGGTGGGGGGCCCCCCCTCCCCCGGGAGGGTCTCGTGGCAGTCGGGCTCGCGCGCCCTTCGCCCCGCGCACCCCGCAAGTGCTTGCCGGGCAAACTCAGCCGACGCACCACCGGGGGCGGCCACCTCGCCGTGCGGGGATGCGCCCTGCTGGGCCTTCGCCCGCGCCAGTAGGGGCGCCGGCGGCGGTCCCCGCCCTGTCGGCTCGGGTGCGCTCGGGCCCCGTGGCGGCGGGGTCCGCGGCGTCGGGCCGGAGGCGCACCCCCGTAGCTCGGTGGGTAGTGGCGCCGCGGCGCGGCAGCTGTCCAAGCCGCCCGCCGGTAGGCGCCTCGCCGCCTCCCCC     
J       AACAATAAAAGAATTTTTAATAATTTATTTAGTTTTTTTAAATTGTGACACTCATTATGAAAATCTAGGTATTAAATATATTTAAATTAATATAATACTTTATCATTTACATACTGACTACAAAAATAAATATGTCAATTTATCAAATATGTTTACTAATATTATGAATAATGATTTAATCTTGCAAATTGACGAGAGTATGTATTTAAACTTATATAACAATATCAAGATCAATAGCATCATGTAATTAAAATTGGAAGATATAAATTTAATGAAACGAATGTATATATTTATTGAAATATAGTATAATTAGATAAATAGTTATAGAACTAAATAATTAAAAACTATAAAACATTTGGAATAAACGTAATAAAAGTAAAGTACTTAATGATAAATATACTCTTAACCAATTAGATTAATTAAAAAAAGGTATCCCATTACTATTTATCATATTGTTATTTAGACATAGATAATAAGTAATAATATTATACTGACTATTTAATTTACATTCTGATATATATAACGATCCCTACATTAAACTGTAAAGAACAAATTGATTATTAAAAAATAAATGTAAAATACTATATGACGATCAGTAAATTCCTTAAATCAGCTTAATATAATAAAGAGATTCATATATTAATTGACCTAGTTTAAATGCGATTAAAATATAACAATTTAAAGTTATTTTTCTCAAATAGCGTAGATGTAGATTGGTATATAATCATTTATAATATAGATTTACACTTTTAATATTAAAGTCATCTTTAATTGATTCTCATCAGATGAAATATCTTTATTCATAATTTTGATTATGTTTTTAAGTACGTGAACGATTATAAAGGTAAATTTTAAAGGAATCGATATTAACTGTTTCGAATGTAGATAAAATTTTTATTCTAAATACTATATAAATGATTAAAGATTAAACTTCTTATATCATATTTCTTAGTTTTTTAATGAGTGCATCATAAAAAATCTCGATTTATTCACATTTACATGAGTAATTCGCAGGGAATAGACGTAGGCTGCAAATCATAATCTTACAAAAAAGGGGCAGCCTTATCTCGAGTAGGAAATTAATGCGGTAAACACTATCTGACTCTAACTTGTCTAATTTCTAGATACGGACGATATCATCAGATCTCGGACCCGCCATTATATGGCAATACGCTAGGGTATGTTATGCTGTATGGAGTTTCCGATTATTCTGGGTGAAGATCTGCCAAAGTATTATGACCTATATAAAACATTAGTATTTCGATTAAAGTGCCATAGAGGCTGAAAGATAACTGAGGGTATATGGGTACACGTCAATATTTCGCAATATACGAGTTTATTACACTATTCTCATTCCAATGACAGGGCTGACATTTTCTGGACATAATAGGACTCTTTTTTGTAGATTGGTATTAGCAATACCTATGTTTGGACAGATCACCGTCATATACTCCGTTGATAATCCGTGTACCTCAGATCTGTTAGCCCCCGATTTCCTAACATTTCCTGTCCCAACTAATTCAGATTTACGAAAATAGCGTAGAACAGAATTAAAGAGTCTACAAAACTTAGTCTAATCACTCAGATAACGATATGGTTACTTCTTATTAACGATTGACATGACTTATCCAGCTATTTATCCTAAGGGGTGCCCCTCTTACACGTTGGTTACAGATAGCTAATACGGGAATATACCTTATATATCTTAGAGGAAGGTCATTTGTTGTAGTGGCTATATATCCCGTAATCCTAGGGCGTGACTTTAATAAGCTATGGTCCTGGAGTTTAGGAAGAGCATTATTTAGAGACTCTAGCTCCGCCAAATCTCATCTTTGATAATGACCATTTAACTGAATCTTAGCGTTGGTGGGTCTCAACATAACCCCCTTTTTAGTATACATGACATCACTAGAGGAAGACACCCAATTGAGCTTAGCGAAAGTCACATCAGACAGTTGCTTCATTAAGTGTTAACTACTACGAACACAGAATAATACCTTGGGCCTCGCGCGACTACTTGCCAGCCTTATGGCAATAAAAATTCTGAAAGATGGTGACCGGCGCGGAGTCGAAGATATGCCTGCGCCGGGGTTGTCGGGCCCTACCACGGGAACTGCTCCAGGCGAGGTAGCAGGTGCGTTCACCCCGCCAAGATACGGGCGAGCCTGCATTGTTGCGTTACACCTCTTCCTCTAGGATGTTCCGGGGTGGTCTGCGTACCTCACCCAAAGCCGTCATCCCTGGTGCGGGCGTGCGTTCTACCCCGGTGAGTAGGGTCCTCTTCATCCGTCTCCTGAGCAAGTTAAGCGGGCCAACTTCTCGACCTACGTTTAACCTGACTTAGGAAGAAGCACGAACATAGCTACGCGCATTCTGAGCCGAGCTCAGGGGTTCTATATGGATCTGGATTTGTCCTGCTAAGTACCACCTACCTTCGGCGGGGGCGACTGGGACTAGGTGTGCGTTCCAGACGACGTCGCCGCTTCCTGGTAGGGGGTTGCTGATACGGCTTGGGGCAGGGCGCGCCCGGTGGCCACCGGACAGCACGCGTCAGGTAGTTTCGAGGTCGCGGTGCTTACTACCTACCTTAGAGACCAGGTGGAACCGATCGGCCGGCTGCGCTGCTCTCGCTAACATAGCCATCGATCGAGGGGGGTACCACCACTACCGGCGAGGACGGCTAGAAATGACCTAGGCGCGTTATCAGCCCCCTGCAATTCACTGGGGAAATGCCGCGAGCCCGAGGCCCCCGTTACAGGGGCCCAGGCGAGCCGCCGTGACAAGTACCCGAGGGAGTACCTTTGGCTGTATTGGTAACGCCCTATTCCACCTTTGCTCTGATCCAGTCCGGCCTCAACCCATCGGCCCCTTTCCTCCCGGAGCCCCGTCGCAGCGAAAAAGGGCATTCTGATCAGGCTTACAATTATCTGCATTTGGGGCCGGCCCTTTGCGCAGTGGATAATATATCATCGGTACTCAGAACCCTGTCCAAGGGCCGCGTGCCCGGGCCGGGCGCCCGCGTATGCGCGACGAGCCGTGTGGCGGGCTCCGCCCCGGGCGTGGCGCCGTCCACGACCCCCGAGTCACCTCCCCGCGGCCGAAACGGCGTCCTCGTCCCCGCGCCGAGGGCCGCGGAAGGGGGCGATCGCGCAGCACGCCGAGAGCCCCACCCGAGGTCAACCCCTGGAGCCGCCCGCGTCGCCACGGCCCGCCACGGTACCCTCGCGCCTCGGGTCCGGCCAACCCCCCCACTAAGCCACCGCGCGCCGGGCCCCCGCCTGGCGGGCAGCCCCCCGGGCCCAGGCGGTCTGCCCCTGTACCGCCCGCGGGCGCTGCGTGCGCCCCCGCAGCGCCCGGCGCCCAGGGCGGGGGAAGGAGCAGGGGGGGCCTTTCGGCGCGGGCTCGCGCGGCGGGCTGTCACCCTCAGCCGCCCCTGCCGCTGCGGGAGTGAAGCGCGGGCTCCAGACCGGTCGGCCCCGCTGGACGCCGCCCGCCGCAGCCAGCCCGGGGCCCCGCATTCCCCGAGGGTGCGCCGGCGGCCCCCCGGGGGGGGGCCCGGGTTTCGCGCTCCGCCGCTTGGCACGGCGGCGCCAGAGACGCACGTGACTCCCTGACCCTGGCACCCCTGGCAACTCGCCACCCAGGGCGGCGGGTCGCCCGGGTTGTGGGCCGCCCCGCCCCCGGGATAGTCTCGGGCCAGTCGGGCTCCCGCGCGCTTCGCCCCGCGCACCCCGCAAGTGCTTGCCGGGTGAGCGCAACCGACGCACCACCGGGGGCGAGCACCTCGCCGTGCGGGGATGCGCGCTGATGGGCCTCCGCCCGCGGCAGTGGGGGCGGCGGCGGCGGTCCCCGTCCTGTCTGCTCGGGTGCGCTCGGGCCCGGTTGCGGCGGGATCCGCGCCGCCGGGCCGGAGGCTCGACCCCGGAGCTCGGTGGGTAGCGGCGCCGCGGGACGACAGCTGTCCGAGCCGCCCGCCGGTAGGCGCCTGGCCGCCTTCCCC     
I       AACAATAAAAGAATTTTTAATAATTTATTTAGTTTTTTTAAATTGTGACACTCATTATGAGAATCTAGGTATTAAATATACTTAAATTAATATAATACTTTATCATTTACATACTGACAACAAAAATAAATATGTCAATTTATCAAATATGTTTACTGATATTATGAGTTATGATTTAATCTTGCAAATTGACGAGAGTATGTATTTAGACTTATATAACAATATCAAGATCATTAACATCATGTAATTAAAATTGGAAGATATAAATTTAATGAAACGAATGTATATATTTATTGAAATATAGTATAATTAGATAAATAGTTATAGAACTGAATAATTAAAAACTATAAAACATTTGGAATAAACGTAATAAAAGTAAAGTACTTAATGATAAATATACTCTTAACCAATTAAATTAATTAAAAAAAGGTATCCCATTACTATTTATCATATTGTTATTTAGACATAGATGATAAGGAATAATATTATACTGACTATTTAATTTACTTTCTGATATATATAACGATCCCTGCATTAAACTATAAAAAACAAATTGATTATTAAAAAATACATGTAAAATACTATATGACGATCAGTAAATTCCTTAAATCAGCTTAATATAATAAAGGGATTCATATATTAATTGACCTATTTTAAATGCGATTAAAATATAACAATTTAAAGTTATTTTTCTCAAATAGCGTAGATGTAGATTGATATATAATCATTTATAATATAGATTTACACTTTTAATATTAAAATCATCTTTAATTGATTCTCATCAGATGAAATATCTTTATTCATAATTTTGATTATGTTTTTAAGTACGTGATCGATTATAAAGGTAAATTTTAAAGGAATCAATATTAACTGTTTCGAATGTAAATAAAATTTTTATTCTAAATACTACATAAATGATTAAAGATTAAACTTCTTATATCATATTTCTTAGTTTTTTAATGAGTGCATCATAAAAAATCTCGATTTATTCACATTTACATGAGTAATTTGCAGGGAATAGACGCAGGCCGAAAATCATAATCTTACAAAAAAGGGGCAGCCTTATCTTGAGTAGGAAATTAATGCGATGAATACTATGTGACTCTAACTTTTCTAGTTCCTAGGTACGGACGATATCATCAGATCTCGGACCCGCCATTATATGGCAATACGCTAGGGTATGTTATGCTGTATGGCGTTCCCGATTATTCTGGGTAAAGATCTCCCAAAGTATTATGACCTATATAAAATATTAGAACTTTGATTAAAGTGCTACAGAGGCTGAAAAAAAATAGAAGGTATATGGGTACACGTCAATTTTTCGCGATATACGATTTTATTACATTATTCTCATTCCAATACCAGGGCTGATATTTTCTGGACATAGTAGGACTCTTTTTTGGAGATAAGTATTAGCAGCACCTATGTTTGGACAGATCACCGTCATATACTCCGTTGGTAATCCGTGTATCTCAGATCCGTTAGCCCCCGATTTCTTAACATTTTCTGTCCCGAATAATTCATGTTTACGAAAATAGCGTAGAACAGATTAAAGGAGACTACTAAACTTAGTCTCATTACTCAGAGAACGAGATGATTACTTCTTATTAACGATTGACATGACTTATCCAGCTATTTATCCTAAGGGGTGCCGCTCTTACACGTTGGTTACAGATAGCTAATGCGGGAATATACCTTATATATTTTTGGGGAAGGCCATTTGTTGTACTGGCTATATATCCCGTAATCCTAGGGCGTGACTTTAGTAAGCTATGGTCCTGGAATTTAGGAGGAGCATTATTTAGAGAATCTAGTTCCGTCAAATCTCATCTTTGATTATGACCATTTGACTGAATCTTAACGTTGGTGGGTCTCAACATAACCCCATTGTTAGTAAACATGACATCACTAGACGAAGACACCCAATAGAGCTTAGCGAAAGTCATATCAGACAATTGTTTCATTAAGTGTTAAATACTAAGAGCACAGAATAAAACCTTGGTCCTCGCGCGACTTCTTACCAGCCTTATGGCTATAAAAATTCTGATAGCTGGTGGCCGGCGCGGAGTCGATGCCATGACTGCGCCGGGGTTTTCGCGCCCTACCACGGCAACTGCTCCAGGAGAGCTAGCAGGTGAGTTCACCCCGCCAAGGTATGGACAAGCCTGCACTGTTGCGTTACACCTCTTCGTCTAGCCAGCTCCGGGATGGTCCGCGTACCTCACCCAAATCCGTCATCCCTGGTGCGGGCGTGCGTGTTACCCTGGTGAGTAGGGTCCCCTTTATCCGTCTCCTGATCAAGTTAGGCAGACCTAGTTCTCAACTTACGCTTACCCTGACTCAAGAAGAAGCACGAGCATAGCTACCCGCATTCTGCGCCGGGCGCAGGGGTTCTATATGGATCTGGATTTGTCCTGCTAAGACCCACCTAGCTCCGGCGGGGGCGACTGGGACTAGGGGAGTGTTCCGGACAACGTCGCCGCTTCCTGGTAGGGAGTTGCTGATACGGCTTCGGGTAGGTCGCGCCCGCTGGCCACCCGACGGCACGCGTCAAGTAGTTTCAAGGTCGCGGTGCTTACTACCTGCCTTAGAGGCCAGGTGGAACCGATCGGCCGACTGCGCTGCTCTCGCTAACAGAGCCACGGAAGGGGGGGGGTACCACGACTACCGGCGAGGACGGCTAGGAAGAACCTAGGTACGTTATCAGCCCGATGCAGTTCATTGGGGGAATGCCGCGAGCTCGAGGCCCCCGTTACCGGGGCCCAAGCGAGCCGACGTGGCAAGTGCCCAAGGGAATACCTTTGGCTGTCGTGTCAACGCCCCATTCCACCTTTGCTCTGATCCAGTCCGGCCTCAACCCGTCGGCCCCATTCCACCCCGAACCCCGTCGCAGCAAAAAAGGGCATTCTGATCAGGCTTACAGTTACCTGCATCTGGTACCGGCCCTTTGCGCAGGGGATAATCTATCTTTAGGACTCGTAGCCCTGTCCAAGGGCTGCGTGCCCGGGCCGGGCGCCCGCGCATGCACAACGAGCCGTGTGGCGGGCTCCGCCTCGGGCGTGGCGCCGTCCCAGACTGCCGAGTCACCCCCCCGTGGCCGAAACGGGGTCCGCGTCCCCGCGCCGAGGGCCGCGGGAGGGGGCGATAGAGCAGCACGCGGAGAGCCCCACCCGGCGTCCGCCCCTGTAACCGCCCTCGCCGCCGCGCCCAGCCACGGTTCCCTCGCGCCGCGGGTCCGGGCAACCCCCCCACTGAGCCCCTTCGCGACCGGCTCCCGCCTGGCGGGCGCCTCCCCGCGCCCGGGCGGTCTGCGCCTATACCGTCCGCAGTCGCTGCGGGGGCCCCCGGGGCGCCCGGCGCCCAGGGGGGGGGTAGAAGCAGGGGGGGTCGTTCGGCGCGGGCTCCGGCGGCCGGCTGTCAGCGGCAGCCGCCACTGCCGCCGCGGGAGTGAAGGGCGTGCTCCAGACCGGACGGCCCCGCTGGGCGCCGCCCGCCGCAGCCAGTCCGGGGCCCCGCATTACCCGGGGGTGCGCCGGCGGCCCCTCGGGGCGGGGCCTGGGTGTCGCGCGCCACCGCTCGGCACGGTCCCTCCAGGGCCGCACGTGACTCCTTGACCCTCGCTCCCCTACTAGCTCGCCACTCAGGGCGGCGGGGCGCCCGGGGGGGGGGCGCCCCCGCCCCCGGGATAGTCTCGGGGCAGCCGCGCTCCCGCGCTGTTCGCCTCGCGCACTGCGCACGTGCTTGCCGGGGGAGCACAACCGGCGCACCACCGGGGGCGCCCACCTCGCCGTGCGGGGATGCGCCCTGCTGGGCCTCTGCCCGCGCCAGTAGGGGCGACGGCGGCGGTCCGCCACCTGTCGGCCCGGGTGCATTCGGGCCGCCTAGCGGCGGGGTCCGCGGCGCCGGGCCGGAGGCTCGTGCCCGGAGCTCGGCGGGTACTGGCGCCGCGGGGCGCCGACTGTCCGAGCCGCCCGCCGGTAGGCCCCCCGCCGCCTCCCCC     
H       AACAATAAAAGAATTTTTAATAATTTATTTAGTTTTTTTAAATTGTGACACTCATTATGAAAATCTAGATATTAAGTATATTTAAATTAATATAATACTTTATCATTTACATACTGACTACAAAAATAAATATGTCAATTTATCAAATATGTTTACTAATATTATGAATAATGATTTAATCATGCAAATTGACGAGAGTATGTATTTAGACTTATATAACAATATCAAGATCAATAACATCATGTAATTAAAATTGGAAGATATAAATTTAATGAAACGAATGTATATATTTATTGAAATATAGTATAATTAGATAAATAGTTATAGAATTGAATAATTAAAAACTATAAAACATTTGGAATAAACGTAATAAAAGTAAAGTACTTAATGATAAATATACTCTTAACCAATTAAATTAGTTAAAAAAAGGTATCCCATTACTATTTATCATATTGTTATTTAGACATAGATGATAAGAAATAATATTATACTGACTATTTAATTTACATTCTGATATATATAACGATCCCTACATTAAACTATAAAAAACAAATTGATTTTTAAAAAATAAATGTAAAATGCTATATGACAATCAGTAAATTCCTTAAATCAGCTTAATATAATAAAGGGATTCATATATTAATTGACCTAATTTAAATGCGATTAAAATATAACAATTTAAAGTTATTTTTCTCAAATAGCGTAGATGTAGATTGATATATAATCATTTATAATATAGATTTACACTTTTAATATTAAAATCATCTCTAATTGATTCTCATCAGATGAAATATCTTTATTCATAATTTTGATTAAGTTTTTAAGTACGTGATCGATTATAAAGGTAAATTTTAAAGGAATCAATATTAACTGTTTCGAATGTATATAAAATTTTTATTCTAAATACTATATAAATGATTAAAGATTAAACTTCTTATATCATATTTCTTAGTTTTTTAACGAGTGCATCATAAAAAATCTCGATTTATTCACATTTACATGAGTAATTTGCAGGGAATGGACGCAGGCTGTAAATCATAATGTTACAAAAAAGGGGCAGCCTTATCTCGAGTAGGAAATTAATGCGGTAAATACTATATGACTCTCACTTTTCTAATTCCTGGGTACGGACGATATCATTAGATCTCGGACACGCCACTATATGGCAATACGCCAGGGTATGTTATGCTGTGTGGTGTTCCCGATTATTCTAGGTGAAGATCTGCCAAAGTATTATGACCTATATAAAATATAAGCATCTTGATTAAAGTGCAGTAGAGGCTGAAAAATAATTGGAGGTATATGGGTACACGTGAATTTTTCGCCATATACGAATTTATTACATTATTCTCATTCCAATTACAGGGCTGACCTTTTCTGGACATAGTAGGACTCTTTTTTGTAGATAGGTGTTAGCAACACCTATGTTTGAACAGATCACTGTCATATACTCCGTTGTTAATCCGTGTATCTCAGATCTGTTAGCCCCCGATTTCCTAACATTTCCTGTCCCAAGTAATTTATGTTTACGAGCATAGCGTAGAACAGAATCAAGGAGACTACGAAACTTAGTCTAATGACTAAGAGAACGATATGGTTACTTCTTATTAACGATTGACATGACTTATCCAGCTATTTATCCTAAGGGGTGCCCCTCTTACAGGTTGGTTGCAGATAGTTAATACGGGAATGTACCTTATATATCTTAGAGGAAAGTCATTTGTTGTAGTGGCTATATATCCCGTAATCCTAGGGCGCGATTTTGATGAGTTATGGTCCTGGAGTTTAGGAAGAGCATTATTTAGAGAGTCCAGCTCCGCCGAATCTCATCTCTGATAATGACCATTTGACCGAATATTAGCGTTGGTGGGTCTCAACATAACCCCTTTATTATTAAACATGACATCACTAGAAGAAGACGCCCGATTGAGCTTAGCAAAAGTCATATTAAACATTTGTTTCATTAAGTGTTAACTACTAAGAACACAGAATAACACCTCGGGCCTCGCGCGACTCCTTGTCAGCCTTATGGCTATAAAAATTCTGAAGGCTGGTGACCAGCGCGGAGTCGAGGATATGCCTGCGCCGGGGCTTTCGCGTCCTACCACGGGAACTGCTCCAGGGGAGATAGCAGGTGTGTTCACCCCGTCAATGTACGGGCAAGCCTGCATTGTTGCGTTACACTTCTTGGTCTAGCCGGCTCCGGGATGGTCCGCGTACCTCTCCCACAACCGTCATCCTTGATGCGGGGGTGCATTCTACCCTGGTGAGCAGGGTCCTCTTCATCCGTCTCCTGAGCAAGTTCAGCGGGCGTACTTCTCGACTTACGATTAGTCTGACTTAGGAAGAAGCACGAGCATGGCTACGCGCCTTCTGCGCCGAGCTCAGGAGTCCTATATGGATCTGGATTTGTCCTGCTAAGAACCACCTACCTCCGGCTGGGGCGACTGGGACTAGGCAAGCGTTCCGGACAACGTCGCCGCTTCCTGGTAGGGTGTTGCTAATACGGCTTAGGGCAGGACGCGCCCGGTGGCCACCCGACAGCACGCGTCAAGTAGTTTCAAGGTCGCGGTGCTTACTACCTGCCTTAGAGGCCAAGTGGAGCCGATCGGCCGACTGCGCTGCTCTCGCTAACATAGCCATCGACCGAGGGGGGTACCACCACTACCGGCGAGGACGGCTAGTAGCCACCTAGGCATGTTATCAGCCTTCTGCAATTCATTGGGAACATGGCGCGAGCCCGAGGCCCCCGTTTCCGGGGCTCTGGCGAGCCGCCGCGGCAAGCGCCCTAGGGAATACCTTCGGCTGTATTTGCGACGCCCCATTCCTCCTTTGTTCTGATCTAGTCCGGCCTCAACCCATCAGCCCCTTTCCTCCCAGAGCCCCGTCGCAGCAAAAGAGGGCATTCTGATCGGGCTTACCATTAGCTGCATCTGAGGCCGGCCCTTTGCTCAGCGGATAATATATCTTAGGTACTCGAAACCCTGTCCAAGGGCGGCGTGCCCGGGGCGGGCGCCAGCGCATGCGCGAGGAGCCGTATGGCGCACTCCGCCCCGGGCGTGGCGCCGTCGACGACCACCGAGTCCCCCCCCCGGGGCCGAAACGGTGCCCTGATCCCCGCGTCGAGGGCCGCGGAAGGGGGCGATCGAGCAGCACGCGGAGAGCCCCACCCGACGTCATCCCCTGCAGACGCCCGCGGCGCCACGCCCAGGCACGGTGCCCTCGCGCCACGGGTCCGGACAACCCCCCCACTGAGCCCCTCCGCGCCCGGCTCCCGCCTGGCGGGCGCCCCCCCGCCCCCGGGCGGTCTGCGCGTGTACCGCCCGCGGCCGCTGCGTGCGCCCCCGCGGCGCCCGTCGCCCAGGGCGGGGGAAGGAGCAGGGGGGGCCGTTCGGCGCGGGTTCGGGCGGCCGGCTGTGACCGACAGCCGCGCCTGCCGCGGCGGGGGTGAAGGGCGCGCTCCAAACTAGACGGCCCCGCTGGGCGCCGCCCGCCGCAGCCAGCCCGGGGCCCCGCGTTACCCGTGGGTGCGCCGGCGGCCCCCCGCGGGGGGGCCGGGGTCTCCCTCGCCACCGCTCGGCACTGGCCCGCCAGAGACGCACGTGACTCCGTGACCGTGGCCCCCCTGGTAACTCGCCAGCCAGGGCGGCGGGGCGCCCAGGCGGGGGGCCGCCTCGCCCCCGGGATAGTGTCGGGGCAGTCGGGCTCCCGCGCCCTTCGCCCCGCGCACTCCGCATGTGCTTGCCGGGCGGGCACAACCGCCGCACCACCGGAGGCGGCCACCTCGGCGTGTGGGGATGCGCCCTGCTGGGCCTCCCCCCGGGCCAGTAGGGGCGGCGGCGGCGGTCCGCAGCCTGTCGGCTCGGGTGCGCTCGGGCCCCGTTGCGGCGGGGGCCGCGCCGCCGGGCCGGAGGCCCGACCCCGGAGCTCGGTGGGTAACGGCGCCGCGGGGCGACAGCTGTCCAAGCCGCCCGCCGGTAGGCGCCTCGCCGCCTCCCCC     
G       AACAATAAAAGAATTTTTAATAATTTATTTAGTTTTTTTAAATTGTGACACTCATTATGAAAATCTAGATATTAAGTATATTTAAATTAATATAATACTTTATCATTTACATACTGACTACAAAAATAAATATGTCAATTTATTAAATATGTTTACTAATATTATGGATAATGATTTAATCTTGCAAATTGACGAGAGTATGTATTTAGACTTATATAACAATATCAAGATCAATAACATCATGTAATTAAAATTGGAAGATATAAATTTAATGAAACGAATGTATATATTTATTGAAATATAGTATAATTAGATAAGTAGTTGTAGAACTAAATAATTAAAAACTATAAAACATTTGGAATAAACGTAATAAAAGTAAAGTACTTAATGATAAATATGCTCTTAACCAATTAAATTAATTAAAAAAAGGTATCCCATTACTATTTATCATATTGTTATTTAGACATAGATGATAAGGAATAATATTATACTGACTATTTAATTTACTTTCTGATATATATAACGATCCCTACATTAAACTATAAAAAACAAATTGATTATTAAAAAATAAATGTAAAATACTATATGACGATCAGTAAATTCCTTAAGTCAGCTTAATATAATAAAGAGGTTCATATATTAATTGACCTAACTTAAATGCAATTAAAATATAACAATTTAAAATTATTTTTCTCAAATAGCGTAGATGTAGATTGATATATAATCATTTATAATATAGATTTACACTTTTAATATTAAAATCATCTTTAATTGATTCTCATCGGATGAAATATCTTTATTCATAATTTTGATTATGTTTTTAAGTACGTGATCGATTATAAAGGTAAATTTTAAAGGAATCAATATTAACTGTTTCGAATGTAAATAAAATTTTTATTCTAAATACTATATAAATGATTAAAGATTATACTTCTTATATCATATTTCTTAGTTTTTTAATGAGTGCATCATAAAAGATCTCGATTTATTCACATTTACGTGAGTAATTTGCAGGGAATGGACGTAGGCTGTAAATCATAATGTTACAAAAAAGGAGCAGCCTTATCTCGAGTAGGAAATTAATGCGGTATACACTATATGACTCTTACTTTTCTAGTTCCTGCGTACGGACGATATCATCAGATCTCGGACCCGCCATTACATGGCAATACGCTAGGGTATGTTATGCTGTATGGTGTTCCCGATTATTCTAGGTAGAAATCTACCGAAGTATTATGACCTATATAAAATATTAGTATTTCGATTAAAGAGCCATAGAGGCTGAAAGTCAACTGTAGGTATATAGGTACACGTTAATTTCTAGCAATATACGATTTCATTACATTATTCTCATCCCAATAGCAGGGCGGATATTTTCTGGACATAGTAGGACTCTTTTTTGAAGATAGGTGTTAGCAATACCTATGTTTGGACAGATTACCGTCATATGCTCCGTTGATAATCCGTGTATCTCAGATCTGTTAGCCCCCGATTTCATAACATTTCCTGTCCCAAGTAATTTATGTTTACGATGATAGCGTAGAACAGAATTAAGGAGGCTACAAAACTTAGTCTAATTACTCAGCGAACCATATGGTTACTTCTTATTAACGGTTGACATGACTTATCCAGCTATTTATACTAAGGGGTGCCTCTCTTACAAGTTGGTTACAGATAGCTAATGCGGGAATTTACCTTATATATCTTAAGGGAAGGCCATTTGTTGTAGTGGCTACATATCCCGTAATCCTAGGGCGTGATTTTACTAAGTTATGGTCCTGGAGTTTAGGAAGAGTATCATTTAGAGAGTCTAGTTCCGTCAAATCTCATCTCTGATAATGACCATTTAACTGAATCTTAGCGTTGGTGGGTCTCAACATAACCCCTTTATTAGTAAACCTGGCATCACTAGAGGAAGACGCTCAATTGAGCTTAGCAAAAATCACATCAGACAATTGCTTCGTTAAGTGTTAATTATTAAGAACACAGAATAACACCTTGGAGCTCGCGCGACTCCTAGCCAGCCTTATGGCGATGAAAATCCTGACAGCTGGTGGCCAACGCGGAGTCGATGACATGCCTGCGCCGGGGCTTTCGCGCCCTACCACGGGATCTGCTCCAGGGGAGCTAGCAGGTGAGTTCACCCCGCCAAGGTGCGGCCAAGCCTGCATTGTTGCGTTACACCTGTTCATCTAGCCAGCTCCGGGATGGTCCGCGCATCTCACCCAAAACCGTCATCCCTGGTGCGGGGGTTCGTTCGACCCCGGTGAGTAGGGTCCTCTTAATCCGTCTCCTGAGCAAGTTAAGCAGTCTTACCTCTCGACTTATGCTTAACCTGCCTTAGGAAGAAGCACGAGCATAGCTACGCGCATTCTGAGCCGGGCACAGGGGTTCTATATGGATCCCAATTTGTCCTCCTAAGAACCACCTACCTCCAGCTGGGACGACTGGGACTAGGGGGGCGTTCCGAACTACGTCGCCGCTTCCTGGTAGGGAGTTGCTCATACGGCTTAGGGCAGGTCGCGCCCGGTTGCCACCGGACAGCACGCGTCAAATAGTTTCAAGGTCGCCGTACTTACTACCTACCTGAGAGGCCAAGTGGAACCCATCGGCCGCCTGCGCTGCTCTCGCTAACATAGCCATCGAACGAGGGGGGTACCACCACTACCGGCGAGGGCGGCTAGGAATGACCTAGGCGCGTTATCAGCCGTCTGCACTTCATTGGGGAACTGCCGCGAGCCCGACGCCCCGGTTACGGGGGCCCAGGCGAGCCGCCGTGGCAAACGCCCTAGGGAGTACCTTTGGCTGTATTGGGAACGCCCGATTCCACCTTTGCTCTGATCCAGTCCGGCCTCAAACCTTCGGCCCCTTTCCTCCCAAAACCCCGTCGAAGCTAAAGAGGGCATTCTGATCAGGCTTCCCATTATCTGCATCTGGAACCGGCCCTTCGCGCAGGGGATAATTTATCTTCGGTACTCGTAACCCTGTCCAAGGACCGCGTGCCGGGGGCGGGCGCCTGCGCATGCGCGACGAGCCCTGTGGCGGCCTCCGCCCCGGGCGTGGCGCCCTCCGCGAGCGCCGAGTCACCGCCCCGCGGCCGAACCGGGGTCCTCGTCCCCGCGCCGAGGGCCGCGGGAGCGGGCGATCGGGCAGCACGCGGAGAGCCCCACCGGGCGTCAGCCCCTACACGCGCCCGCCCCGCCACACCCGGGCACCGTGCCCTAGCACTACGGGTCCGGGCAACGTCCCCACTGAGCCTCGCCGCGCCTGGCTCCCCCCTGGCGGGCGCCCCCCCGGGCCCCGGCGGTCTGCGCGTGTACCGACCGCGGGCGCTGCGCGGGCCCCCGCGGCGCCCGGCGCCCAGGGTGGGGGAAGGAGCAGGGGGGGTCGTTCGGCGCGGGCTCCGACGGCCGGCTGTCGCGACCAGCCGCCCCTGCCGCCGCAGGAGTGAAGGGCGGGCTCCAAACCGGACGGCCCCGCCGGGCGCTGCCCGCCGCAGCCAGCCCGGGGCCCCGCATGGCCCGAGGGTGCGCCGGCGGCCCCTCGGGGGGGGGCCCCGGTTTCACTCCACACCGCTCGGGACGGGCGCTCCAGAGACGCACGTGACTTCCTGACCCTGGCACCCCTGGTAACTCGCTACCCAGGGCGGCGGGCCGCGCGGGCGGGGGGCCGCCCCGCCCCCGGGGTAGTCTGGGGACAGTCGGGCTCCCGCGCTCTTCGCCCCGCGCACTCCGCACGTGCTTGCCGGGGGAGCACAACCGGCGCACCACCGGAGAGGTCCACCTCGGCGTGCGGGGATGCGCCCTGCTGGGCCTCCGCCCACGCCAGTGGGGGCGGCGGCGGCGGTCCCCGGCCTGTCGGCCCGGGTCCGCTCGGGCCCCGTTGCGGCGGGGTCCGCGCCGGCGGGCCGGAGGGTCGGCCCCGTAGCTCGGTGGGTACCGGCACCGCGGCGCGACAGCTGTCCGAGCCGCCCGCCGGTAGACGCCTCGCCGCCTCTCCC     
F       AACAATAAAAAGGTTTTTAATAATTTGTTTAGTTTTTTTAAATTGTGACACTCATTATGATAATCTAGATAGTAAATATATTTAAATTAATATAATACTTTATCATTTACATACTGACTACAAAAAAAAATATGTCAATTTATCAAATATGTTTACTAATATTATGAATAATGATTTAATCTTGCAAATTGACGAGAGTATGTATTTAGACTTATATAACAATATCAAGATCAATAACATCATGTAATTAAAATTGGAAGATATAAATTTAATGAAACGAATGTATATATTTATTGAAATATAGTATAATTAGATAAATAGTTGTAGAACTGAATAATTAAAAACTATAAAACATTTGGAATAAACGTAATAAAAGTAAAGTACTTAATGATAAATATACTCTTAACCAATTAAATTAATTAAAAAAAGGTATCCCATTACTATTTATCATATTGTTATTTAGACATAGATAATAAGAAATAGTATTATACTGACTATTTAATTTACTTTCTGATATATATAACGATCCCTACATCAAACTATAAAAAACAAATTGATTGTTAAATAATAAATGTAAAATGCTATATGACGATCAGTAAATTCCTTAAATCAGCTTAATATAATAAAGAGGTTCATATATTAATTGACCTAGTTTAAATGCAATTAGAATATAACAATTTAAGGTTATTTTTCTCAAATAGCGTAGATGTAGATTGATATATAATCATTTATAATATAGATTTACACTTTTAATATTAAAGTCATCTTTAATTGATTCTCATCAGATGAAATATCTTTATTCATAATTTTGATTATGTTTTTAAGTACGTGATCGATTATAAAGGTAAATTTTAAAGGAATCAATATTAACTGTTTCGAATGTAAATAAAATTTTTATTCTAAATACTATATAAATGATTAAAGATTAAACTTCTTATATCATATTTCTTAGTTTTTTAATGAGTGCATCATAAAAAATCTCGATTTATTCACATTTACATGAGTAATTTGCAGGGAATGGACGTAGGCCGTAAATCATAATTTTACAAGAAAGGAGCAGCCTTATCTCGAGTAGGAAATTAATGCGATATATACTATGTGACTCTAACTTTTCTAGTTCCTGAGTACGGGCGATATCATTAGATCTCGGACTCGCCATTATATGGCAATACGCCAGGGTATGTTATGCTGTTTGGTGTTCCCGATCATTCTGGGTTAAGATCTCCCAAAGTATTATGACCTATATAAAATATCAGCGCCTTGATTAAAGAGCTATAGAGGCTGAAAGGTAATTGGAGGTATATAGGTACACGTAAATCTTTAGCAATATGCGATTTTATTACATTATTCTCATTCCAATATCAGGGCTGATATTTTCTGGACATAGTAGGACTCTTTTTTGGAGATAGGTGTTAGCAACACCTATGTTTGGACAGATTACCGTCATATACTCCGTTGATAATCCGTGTATCTCAGATCTGTTAGCCCCCGATTTCTTAACATTTCCTGTCCCGAGTAATTAACGTTCACGAAAATAGCGTAGAACAGAATTAAAGAGGCTACGAAACTTAGTCTAATTACTTAGAGAACAATATGGTTACTTCTTATTAACGATTGACATGACTTATCCAGCTATTTATTCTAAGGGGTGCCGCTCTTACAAGTTGGTTACAGATAGCTAATGCGGGAATTTACCTTATATATTTTGGTGGAATGTCATTTGTTGTAATGGCTATATATCCCGTAATCCTAGGGCGTGATTTTAATAAGCTATGGTCCTGGAGTTTAGGAAGAGCATTATTTAGAGAATCCAGCTCCGCCAAATCTCATCTTTGATGATGACCATTTGATTGAACTTTAGCGTTGGTGGGTGTCAACACAATCCCTTTGTTAGTAAACATGACATCACTAGAGGAAGACACTCAATTGAGCTTAGCGAAAGTCATATCAGACAATTGTTTTATTAAGTGTTAATTACTAAGAACACAGAATAATACCTCGGGCCTCGCGCAACTCCTTGCCAGCCTTATGGCCATAAAAATTCTAACAGCTGGTTACCAGCGCGGAGTCGATGACATGGCTGCGCCGGGGTTCTCGGGCCCTACCACGGGACCTGCTCCAGGGGAGATAGCAGGTGAATTCACCCCGCCAAAGTGCGGGCAAGCCTGCACTGTTGCGCTACACTTATTCATCTAGCCAGCTCCGGGCTGGTCCGCGTACCTCACCCAGAGCTGTCATCCCTGGTACGGGCGTTCATGCTACCCCGGTGAGGAGGGTCCTCTTCATCCGTCCCCTGAGCAAGTTAGGCAGGCATATCTCTCGACTTACGGTTACCCTGACTCAGGAATAAGCACGAGCATGGCTACGCGCATTCTGAGCCGAGCCTAGGGGTTCGATATGTATCCGTATTTGTCCTGCTAAGAACCATCTACCTCCGGCGGGGGCGACTGGGACTAGGCGTGCGTTCCGGACAATGTCGCCGCTTCCTGGTAGGGGGTTGCTCATACGGCTTGGGGCAGGGCACGCCCGGTGCCCACCCGACAGCACGCGTCAAGCAGTTTCGAGGTCGCGGTGCTTACTACCTACCTTAGAGGCCAAGTGGAACCGATCGGCCGACTGCGCTGCTCTCGCTAACATAGCCACCGATCGAGGAGGGTACCACGACTACCGGCGAGGGCAGCTAGTAATAATCTAGGCGCGTTATCAGCCCTCTGCAGTTCACTGGGGAAATGCCGCGAGCCCGAAGCCCCCGTTACTGGGGCCCCGGCGTGCCGACGCGACAAGCTCCCGAGAGAGTACCTTTGGCTGTGTTGGTAACGCCCCATTCCTCCTTAGTTCTGATCCAGTCCGGCCTCAACCCATCGGCCCCTTTCCTCCCAGAACCCCGTCGCAGCAGAAGAGGTCATACTGATCAGGCTTACCATTACCTGCATTTGGAAACGGCCTTTTGCGCAGAGGATAATTCATCTTAAGTACTCTTAACTTTGTCCAAGGGCCGCGTGCCCGGGGCAGGCGCCTGGGCATACGCCACGAGCCCTGTGGCGGTCTCCACCTCGGGCGTGGCGCCGTCCACGACCGCCGAGTCACCCCCCCCCGGCCGAAGCGGTGTCCTCGTGCCCGAGTCGAGGGCCGCGGGAGGGGGCGATCGGGCAGCACGCGGAGAGCCCCCCCCGCCGTCGCCCCCTGCACCCGCCCGCGCCGCCGCCCCCAGGCACGGTGCCCTAGCGCCACGGCTACGGACAACGCCCCCACTGAGCCTCTCAGCGCCGGGCTCCCGCCTGGCGGGCGACCCCGCGCGCCCCGGCGGTCTGCGCGTGTACCAACCGCGGGCGCTGCGCGGGCCCCCGCGGCGCCCGGCGCCCAGGGCGCAGGCAGGAGCAGGGGGGGGCGCTCGGCGCGGGCTCGGGCGGCCGGCTGTCACCAACAGCCGCCCCTGCCGCCGCGGGAGTGAAGGGCGTGCTCCAGACCCGACGGCCCCGCTGGGCGCCGCCCGCCGCAGCCAGCCCGGGGGCCCGCATAACCCGAGGGTGCGCCGGCGGCCCCGCGGGGGGGGGCCCGGGATTCTCGCGCCACCGCTCGGAACGGGCGCCCCAGCGACGCACGTGACTCCCTGACCCTGGCGCCCCTCCTAACTCGCCACCCAGGGCGGCGGGACGCCCGGGTGGGGGGCCGCCCCGCCCCCGGGGTAGTCTCGTGGCAGTCGGACTCCCGCGCCCTTCGCCCCGGGGACTCCGCACGCGCTTGCCGGGCGAACACAACCGACGCACCACCGGAGGCGACCACCTCGAGGTGCGGGGATGCGCCCTGGTGGGCCTCCGCCCGCGCCAGTAGGGGCGGCGGCGGCGGTCCCCCACCTGTCGGCCCGGGTCCGCTCGGGCCCCGCTTCGGCGCGGTACACGCCGCCGGGCCGGAGGCTCGACCCCGGAGCTCGGTGGGTAGCGGCGCCGCGGGGCGACACCTGTCCGAGCCGCCCGCCGGTAGGCGCGTCGCCGCCTCCCCC     
E       AACAATAAAAGAATTTTTAATAATTTATTTAGTTTTTTTAAATTGTGACACTCATTATGATAATCTAGGTATTAAATATATTTAAATTAATATAATACTTTATCATTTACATACTGACTACAAAAATAAATATGTCAATTTATCGAATATGTTTACTGATATTATGAATAATGATTTAATCTTGCAAATTGACGAGAGTATGTATTTAAACTTATATAACGATATCAAGATCAATAACATCATGTAATTAGAATTGGAAGATATAAATTTAATGAAACGAATGTATATATTTATTGAAATATAGTATAATTAGATAAATAGTTATAGAACTGAATAATTAGAAACTATAAAACATTTGGAATAAACGTAATAAAAGTAAAGTACTTAATGATAAATATGCTCTTAACCAATTAAATTAGTTAAAAAAAGGTATCCCATTACTATTTATCATATTGTTATTTAGACATAGATAATAAGAAATAATATTATACTGACTATTTAATTTACTTTCTGATATATATAACGATCCCTACATTAAACTATAAAGAACAAATTGATTGTTAAAAAATAAATGTAAAATACTATATGACAATCAGTAAATTCCTTAAATCAGCTTAATATAATAAAGAGATTCATATATTAATTGACCTAATTTAAATGCAATTAAAATATAACAATTTAAAGTTATTTTTCTCAAATAGCGTAGATGTAGATTGATATATAATCATTTATAATATAGATTTACACTTTTAATATTAAAGTCATCTTTAATTGATTCTCATCAGATGAAATATCTTTATTCATAATTTTGATTATGTTTTTAAGTACGTGATCGATTATAAAGGTAAATTTTAAAGGAATCAATATTAACTGTTTCGAATGTAAATAAAATTTTTATTCTAAATACTAAATAATTGATTAAAGATTACACTTCTTATATCATATTTCTTAGTTTTTTAAAGAGTGCATCATAAAAAACATCGATTTATTCACATTTACATGAGTAATTTGCAGAGAATGGACGTAGGCAGAAAATCATAACATTACAAAAAAGGGGCAGCCTTATCTCGAATAGGAAGTTAATGCGGCATACACTATATGACTTTGACTTTTCTAGTTCCTGCCTACGGACGATACCATCAGATCTCGGACCCGCCATTATATGGCAATACGCACGGGTATGTTATGCTGTATGGTGTTCCCGATTATTCTGGGTGGAGGTCTACCGAAGCATTAGGACCTATATAAAATATGAGCATTTTGATTAAAGAGCCATAGAGGCTGAAAGACAAGTGCAGGTATATAGGCACACGTCAATTTTTAGCGATATACGACTTCATTACATTATTCTCATTCCAATAGCATGGCTGATATTTTCTGGACATAGTAGGACTCTTTTTTGGAGATAGGTATTAGAATTACCTATGCTTGAACAGATTACCGTCATATGCTCCGTTGATAATCCGTGTATCTCAAATCTGTTAGCACCCGATTTCTTAACATTTCCTGTCCCAGGTAATTCATGTTTACGAGGATAGCGTAGAACAGAATTAAAGAGACTGCCAAACTTAGTCTGATGACTTAGAGAACAATATGGTTACTTCTTATTAACGGTTGACATGACTTATCCAGCTATTTATCCTAAGGGGTGCCCCCCTTACAGGTTGGTTACAGATAGCTAATGCGGGAATCTACCTTATATATCTTAAGGGAATGTCATTTGTTGTAATGGCTATATATCCCGTAATCCTAGGGCGTGATTTTAATAAGCTATGGTCCTGGAGTTTAGGAAGGGCATAATTTAGAGAATCTAGCTCCGCCAAATCTCATCTTTGATAATGACCATTTGACTGAATCTTAGCGTTGGTGGGTATCAACACGATCCCTTTATTAGTAAACATGACATCACTAGAGGAAGACGCCCAATCGAGCTTAGCGAAAGTCATATCAGACAGTTATTTTATTAAGTGTTAACTATTAAGAACACAGAATAATACCTCGGGCCTCGCGCGACTCCTTGCCAGCCTTATGGCGATAAAAATTCTGAAAGCTGGTGGCCAACGCGGAGTCAATGACATGCCTGCACCTGGGTTTTCGCGCCCTACCACGGGATCTGCGCCAGGTGAGATAGCGGGTGAGTTCACCCCGTCAAAGTTCGGGCAAGCCTGCATTGTTGCATTACACTTATTTATCTAGCCAGCTCCGGGGTGGTCCGCGTACCTCACCCAAAACCGTCATCCCTGGTCCGGGTGTTCGTTCAACCCCGGTGAGTAGGGTCCTCTTCATCCGTCTCCTGAGCAAGTTCTGCGGACATACTTCTCGACTTACAATTAGTCTGACTCAGGAAGAAGCACGAGCATAGCTACCCGCATTCTGAGCCGTGCTCATGGATTCAATATGGATCTAAATTTGTCCTGCTAAGAACCTCCTACCTCCGGCAGGGGCGACTGGGACTTGGCGTGTGTTCCGGACGACGTCGCCGCTTCCTAGTAGGACGTTGCTCATACGGCTTAGGGCAGGACGGGCCCGGTGGCCACCCGACAGCACGCGTCAAGTAGTTTCGAGATCGCCGTGTTTACTACCTGCCTTACAGGCCACGTGGAACCGATCCGCCGACTGCGCTACTCTCGCTAACATAGCGATCGACCGAGGGGGGTACCACCACTACCGGCGAGGACGGCTAGGAGTAACCTTGGCGCGTTATCAGCCCTTTGCAATTCATCGGGGAGGTGCCGCGAGCCCGATGCCCCCGTCCCTGGGGCCCAGGCGAGCCGGCGTGTCAAGTGCCCAAGGGAATACCTTAGGCTGTAATAGCAACGCCCTATTCCGCCTTCGTTCTGATCCAGTCCGGCCTCAACCCATCGGCCCCTTTCCTCCCGGAGCCCCGTCGCAGCAAAAGAGGGCATTCTGAACAGGCTTACCATTACCTGCATCTGGACCCGGCCCTTTGGACAGGGGATATTCTATCTTAAGTACTCGCAACTCTGTCCAAGGCCCGCGTGCCCGGGGCAGCCGCCCGCGCATGCGCGACGAGCCGTGTGGCGGGCTCCTCCGCAGGCGTGGCGCCGTCGAGGACCACCGAGTCACCCCGCCGCGGCCGAAACGGCGTCCTCATCCCCGTGCCGAGGGCCGCGGGAGAGGGCAATCGGGCAGCACGCGGAGAGCGCCACCCGGCGTCCGCCCCTCCACTCGCCCACGCCGCCACACCCAGCCACGGTACCCTGGCACCACGGGTCCGGACATCGCCCCCACTGAGCCGCTCCGCGCCCGGCCCCCGCCTGGCGGGCGCCCCCCCGCCCCCGGGCGGTCCGCGTGTGTACCAGCCGCGGCCGCTGCGCGGGCCCCCTCGGCGCCTGGCGCCCAGTGCGGAGGGAGGAGCAGGGGGGGTCGTTCGGCGCGGGCTCAGGTGGCCGGCTGTCACCGCCAGCCGCCCCTGCCGCCGCGGGAGTGAAGCGCGCCGTCCAAACCACACGGGCCCCCGGGGCGCCACCCGTCGCAGCCAGCCCGGGGCCCCGCATTCCCCGGGGGTGCGCGGCCGGCCCCACGGGGGGGAGCCTGGGTCTCGCCCGCCACCGCTCGGGACGGGCTCTCCAGGGACGCACTTGACTGCCTGACCTTGGCCCCCCTGCTAACTCGCCACCCAGGGCGGCGGGCCGCTCGGGCGGGGGCCCGCCCCGCCCCCGGGCTAGTCTCGGGGCAGTCGGGCTCCCGCGCGCTTCGCCACGCGCACTCCGGACGTGCTTGCCGGGCGAACACAACCGACGCACCACCGGACGCGCGCACCTCCCCGTGCGGGGATCCGCCCTGCTGGGCCTCCGCCCGCGACCGTGGGGGCGTCGGCGGCGGTCCCCGACCTCTCGGCTTGGGTACGCTCGGGCCCCCTCGCGGCGCGGTCCGCGCCGCCGGGCCGGAGGCCCCTCCCGGTAGCTCGGTGGGTAGCGGCGCCGCGGTCCGGCAGCTGTCCGAGCCGCCCGCCGGTAGGGGCCTCGCCGCCTCCCCC     
D       AACAATAAAAGAATTTTTAATAATTTGTTTAGTTATTTTAAATTGTGACACTCATTATGATAATCTAGATATTAAGTATACTTAAATTAATATAATACTTTATCATTTACATACTGACTACAAAAATAAATGTGTCAATTTATCAAATATGTTTACTGATATTATGAATTATGATTTAATCTTGCAAATTGACGAGAGTATGTATTTAAACTTATATAACAATATCAAGATCAATAACATCATGTAATTAAAATTGGAAGATATAAGTTTAATGAAACGAATGTATATATTTATTGAAATATAGTATAATTAGATAAATAGTTATAGAACTGAATAATTAAAAACTATAAAACATTTGGAATAAACGTAATAAAAGTAAAGTACTTAATGATAAATATACTCTTAACCAATTAAATTAATTAAAAAAAGGTATCCCATTACTATTTATCATATTGTTATTTAGACATAGATGATAAGAAATAATATTATACTGACTATCTAATTTACTTTCTGATATATATAACGATCCCTACATTAAACTATAAAGAACAAATTGATTATTAAAAAATAAATGTAAAATACTATATGACGATCAGTAAATTCCTTAAGTCAGCTTAATATAATAAAGAGGTTCATATATTAATTGACCTAATTTAAGTGCAATTAAAATATAACAATTTAAAATTATTTTACTCAAATAGCGTAGATGTAGATTGTTATATAATCATTTATAATATAGATTTACACTTTTAATATTAAAATCATCTTTAATTGATTCTCATCAGATGAAATATCTTTGTTCATAATTTTGATTATGTTTTTAAGTACGTGATCGATTATAAAGGTAAATTTTAAAGGAATCAATATTAACTGTTTCGAATGTAAATAAAATTTTTATTCTAAATACTAAATAAATGATTAAAGATTAAACTTCTTATATCATATTTCTTAGTTATTTAATGAGTGCATCATAAAAAATCTCGATTTATTCACATTTACATGAGTAATTTCCAGGGAATTGACGTAGGCCGTAAATCATAATATTACAAAAAAGAGGCAGCCTTATCTCGAGTAGGAAGTTAATGCGGTACACACTATGTGACTCTAACTTTTCTAGTTCCTAGTTACGGACGATACCATTAGATCTCGGACTCACCATTACATGGCAATACGCTAGGGTATGTCATGCTGTATGGTGTTTCCGATTATTCTCGGTAAAGATCTACCAAAGTATTACGACCTATATAAAATATTAGCTTTTTGGTTAAAGAGCCATAGAGGCTGAAATAGAAATGCAGGTATATAGGCACACGTCAATTTTTAGCTATATACGACTTTATTACACTATTCTCATCCCAATTACAGGGCTGACATTTTCTAGACATAGTAGGACTCTTTTTTGAAGATAGGTATTAGCAATACCTATGATTGAACAGATCACAGTCATATACTCCGTTGGAGATCCGTGTAGCTCAGATCCGTTAGCCCCCGATTTCCTAACATTTCCTGTCCCAATTAATTCATGTTTACGAAGATAGCGTTGAACAGATTTAAGGAGGCTACAAAACTTAGTCTAATCACTCAGCGAACAATATGGTTACTTCTTATTAACGATTGACATGACTTATCCAGCTATTTATCCTAAGGGATGCCCCTCTCACAAGTTGGTTACAGATAGCTAATCCGGGAATCTACCTTAGATATCTTAGAGGAACGTCATTTGTTGTAGTGGCTATATATCTCGTAATCCTAGGGCGTGATTTTGATAAGTTATGGTCCTGGGGTTTAGGAGGAGCATTATTTAGAGAGTTCAGCTCCGCCAAATCTCATCTCTGATAATGACCATTTGACTGAATCTTAGCGCTGGTGGGTCTCAACATAACCCCTTTATTAGTAGACATGACATCACTAGAAGAAGACCCCCAATCGAGCCTAGCAAAAGTCATATCAGACAATTGTTTTATTAAGTGTTAATTAATAAGAACACAGAATAACACCCTGGATCTCGCGCGACTTCTTGCCAGACTTATGGCTATGAAAATTCTGATAGGTGCTGACCAGCGCGGAGTCGATGTCATGCCTGCACCGGGGCCTTCGCGCCCTACCACGGAACCTGCTCCAGGGGAGGTAGCAGGTGAGTTCACCCCGCCAAAGTACGGGCAAGCCTACACTGTTGCGATACACCTGTTCATCTAGCCAACTCCGGGGTGGTCCGCGTACCTCACGCAAAGCCGTCATCCCTGGTGCGGGTGTTCATCCCACCCCGGTGAGCAGGGTCCTCTTCATCCGTCACCTGAGCAGGTTTTGCGGGCATACTTCTGGACATACGGTTAGCCTGACTCAGGAACAAGCACGAGCATCGCTACGCGCACTCTGGGCCGAACTCATGGGTCCAATATGGATCCGGATTTTTCCTGCTAAGAACCACCTACCTCCGGCTGGGACGACTGGGACTAAACGTGTGTTCCGAACAACGCCGCCGCTTCCTAGTAGGCGGTTGCTCATACGGCTTTGGACAGGCCGCGCCCGGTGGCCACCCGACGGCACGCGTCAGGTAGTTTCAAGATCGCGGTGCTTACTACCTTCCTTAGAGGCCAAGTGGAACCGATCGGCCGACTGCGCTGCTCTCGCTAACATAGCTATCGACCGAGGGGGGTACCACAACTACCGGCGAGGTCGGCTATGAAAAATCTAGGCGCGTCATCAGCCCTCTGCAGTTCATTGTGGAAATGTCGCGAGCCCGAGGCCCCCGTTACAGGAGCCCCAGTGAGCCGGCGTGACAAGTGCCCCAGGGAGTACCTTTGGCTATATTTGCAACGCCCCATTCCACCTTCGTTCTGATCCAGTCCGGCTTCAACCCATCGGCCCCCTTCCTCCCGGAGCCCCGTCGCAGCGGAAGAGGGCATTCTGATCAGGCTTACCATTACCTGCATCTGAAGCCGACCCTTTGCGCAGAGGATAATCTATCTTAAGTACTCTCAGCCCTGTCCAACGGCCGCGTGCCCGGGGCAGGCGGCCGCGCATCCGGGACGAGCCGTGTGGCGGTCTCCGCCCCAGGCGTGGCGCCCTCCACGACCGCCGAGTCACCCCCCCGCGGCTGAAGCGGGGTCCCCGTCCCCGGGCCGAGGGCCGCGGGAGGGGGCGATCAGGCAGCACGCGGAGAGCGCCACCCGACGTCAACCCCTCGAGGCGCCCGCGCGGCCACACCCCTCCACGGTACCCTCGCGCCGCGGGTCCGGGCAAGGCCCCCACTAAGCCACCCCGCCCCAGGCCCCCGCCTGGCGGGCGCCCCCGCGCGCCCGGGCGGTCTGCGCGTGTAACGACCGCAGGCGCTGCGCGGGCCCCCGCGGCGCCCGGCACCCAGGGCGGAGGAAGGAGCAGGGGGGGGCGTTCGGCGCGGGCTTGGGCGGCCGGCTGTCCCTGACACCCGCCCCTGCCGCCGCGGGAGTGAAGGGCGTGGTCGAGACCTCACGGCCCCGCGGGGCGCCGCCAGCCGCAGCTATCCCGGGGGCCCGCATTGCCCGGGGGTGCGCGGCCGGCCCCGCGGGGGGGGGCCTGGGTCTCACTCGCCACCGCTCGGGACGGGCGCTCCAGAGACGCACGTGACTCCCTGACCCTCGCCCCCCTGTTAACTCGCCACACATGGCGGCGGGCCGCCCCGGCGGGGGGCCGCCCCGCCCCGGGGGTAGTCTCGTGGCAGTCGGGCTCCCGCGCGCTTCGCCCCGCGCACTCCGTACGTGCTTGCCGGGCGACCACAACCGGCGCACCACCGGAGGCTCCCACCTCGCCTTGCGGGGATGCTCCCTGCTGGGCCTCCGCCCGCGGCAGTAGGGGCGGCGCCGGCGGTCCCCCACCTGTCGGCCCGGGTGCGCTCGGGCCCGGTCGCGGCGGGTTCCGCGCCGCAAGCCCGGAGGCTCGACGCCGGAGCTCGGTGGGTAGCGCCGCCGCGGAGCGCCAGCTGTCCGAGCCGCCCGCCGGTAGACGCCTGGCCGCCTCCCCC     
C       AACAATAAAAGAATTTTTAATAATTTGTTTAGTTTTTTTAAATTGTGACACTCATTATGATAATCTAGATATTAAATATATTTAAATTAATATAATACTTTATCATTTACATACTGACTACAAAAATAAATATGTCAATTTATCAAATATGTTTACTGATATTATGAATTATGATTTAATCTTGCAAATTGACGAGAGTATGTATTTAAGCTTATATAACAATATCAAGATCAGTAACATCATGTAATTAAAATTGGAAGATATAAATTTAATGAAACGAATGTATATATTTATTGAAATATAGTATAATTAGATAAATAGTTATAGAACTAAATAATTAAGGACTATAAAACATTTGGAATAAACGTAATAAAAGTAAAGTACTTAATGATAAATATACTCTTAACCAATTAAATTAATTAAAAAAAGGTATCCCATTACTATTTATCATATTGTTATTTAGACATAGATAATAAGAAATAATATTATACTGACTATTTAATTTACCTTCTGATATATATAACGATCCCTACATTAAACTATAAAGAACAAATTGATTATTAAAAAATAAATGTAAAATACTATATGACGATCAGTAAATTCCTTAAGTCAGCTTAATATAATAAAGAGATTCATATATTAATTGACCTAATTTAAGTGCGATTAAAATATAACAATTTAAGATTATTTTTCTCAAATAGCGTAGATGTAGATTGTTATATAATCATTTATAATATAGATTTACACTTTTAATATTAAAATCATCTTTAATTGATTCTCATCAGATGAAATATCTTTATTCATAATTTTGATTATGTTTTTAAGTACGTGATCGATTATAAAGGTAAATTTTAAAGGAATCGATATTAACTGTTTCGAATGTAAATAAAATTTTTATTCTAAATACTATATAAATGATTAAAGATTAAACTTCTTATATCATATTTCTTAGTTTTTTAATGAGTGCATCATAAAAAATCTCGATTTATTCACATTTACATGAGTAATTTGCAGGGAATCGACGTAGGCCGTAAATCATAATGTTACAAAAAAGGAGCAGCCTTATCTCGAGTAGGAAATTAATGCGGTACATACTATATGACTCTAACTTTTCTAGTTTCTGGTTACGGACGATATCATTAGATCTCGGACTCACCATTATATGGCAATATGCCAGGGTATGTTATGCTGTATGGTGTTCCCGATTATTCTGGGTAAAGATCTACCAAAGCATTACGACCTATATAAAATATTAGAGCATAGATTAAAGAGCCATAGAGGCTGAAATGCAAGTGTGGGTATATGGGCACACGTCAATATTTAGCAATATACGATTTCATTACATTATTCTCATTCCAATGACAGGGCTGACATTTTCTGGACATAGTAGGACTCTTTTTTGGATATAGGTATTAGCAATACCTATGTCTGCACAGATCACCGTCATATACTCCGTTGAAAATCCGTGTATCTCAGATCCGTTAGCCCCCGATTTCCTAACATTTCCTGTCCCAAATAATTAATGTTTACGAAAATAGCGTAGAACAGAATTAAGGAGGCTGCAAAACTTAGTCTGATAACTTAGAGAACAATATGGTTACTTCTTATTAACGATTGACATGGCTTATCCAGCTATTTATCCTAAGGGGTGCCCCTCTCACAAGTTGGTTACAGGTAGCTAATACGGGAATCTACCTTACATATCTCAGTGGAATGTCATTTGTTGTAGTGGCTATATATCCCGTAATCCTAGGGCGTGATTTTAATAAGCTATGGTCCTGGAGTTTAGGAGGAGCATCATTTAGAGACTGTAGTTCCGCCCAATCTCATCTTTGATAATGACCATTTGATTGAATCTTAGCGTTGGTGGGTCTCAACATAAACCCTTTATTAATAGACATGACATCACTAGAAGAAGACACTCAATTGAGCTTAGCGAAAGTCAGATCAGACAGTTGTCTAATTAAGTGTTAATTACTAAGAACACAGAATAACACCTTGGACCTCGCGCGGCTGCTTGTCAGCCTTATGGCTATAAAAATTCTGAGTGTTGGTGGCCAGCGCGGAGTCGATGACATGCCTGCACCGGGGTTCTCGCGCCCTACCACGGAACCTGCTCCAGGCGAGATAGCGGCTGGGTTCACCCCGTCAACGTGCGGGCAAGCTTGCATTGTTGCGTTAAACTTATTGGTCTAGCCACCTCCGGGGTGGTCCGCGCACCTCTTACAACGCAGTCATCCCTGGTACGGGCGTTCGGCCTACCCTGGTGAGTAGGGTCCTCTTCATCCGTCTCCTGAGCAGGTTAAGCGGCCACACGTCTCGACATACGATTAGCCCGACTCAGGAAGGAGCACGAACATGGCTACGCGCATTCTGAGCCGAGCCCATGCGTCCGATATGGATCTGAATTTGTCCTGCTAAGAACCACCTACCTCCGGCGGGGGCGACTGGGACTAGGCGTGTGTTCCGGACGACGCCGCCGCTTCCTAGTAGGGAGTTGCTCATACGGCTAGGGGCAGGACGCGCCCGGTGGCCACCTGACAGGACGCGTCAAGGAGTTTCAAGGTCGCGGTGCTTACTACCTGCCTTAGAGGCCATATGGAACCGATCCGCCGTCTGCGCTGCTCTCGCTAACATAGCCATCGATCGAGGGGGGTACCACCATTACCGGCGAGGACGGCTAGAAATGACCTAGGCTTGTTATCAGCCCTCTGCAGTACATTGGGAAAATGCCGCGAGCCCGAAGCCCCCGTTGCTGGGGCCCAGGGGAGCCGACGTGACAAGTGTCCTAGGGAGTACCTTTGGCTGTATTAGTAACGCCCCATTCCGCCTTCGTTCTGATCCAGTCCGGCCTCAACCCATCGGCCCCTTTCCTCCCAGAGCCCCGTCGCAGCGAGAGAGGGCACTCTGATCAGGCTTACCATTACCTGCATCTGGAGCCGACCCTTCGCGCAGTGGATAATCTATCTTGAGTATTCTCAACCCTGTCCAAGGACCGCGTGCCCGGGGCAGACGCCTGCGCATTCGCGACGAGCCGTATGACGGACTCCGCCCCAGGCGTGGCGCCGTTCACGACCGCCGAGTCACCCCCCCGCGGCCGAAACGGGGTCCTCATCCCCGTGCTGAGGGCCGCGGGAGGGGGCGATGGGGGAGCACGCGGAGAGCCCCACCCAACGTCAGCCCCTGCAACCGCCCGCGCCGCCACGCCCGGCCACGGTCCCCTGGCCCCACGGGTCCGGACAACGCCCCCACTGAGCCCCTGCGCGTCCGTCCTCCGCCTGGCGGGCGCCCCCCCGCGCCCGGGCGGTCCGCACGTGTACCAATCGCCGCCGCTGCGCGAGCCCCCGCGGCGCCCGGCGCCCAGGGGGCGGGAAGGAGCAGGGGGGGGCGTTCGGCGCGGGCTCGGGCGGCCGGCTGTCACCGACAGCCGCCCCTGCCGGCGCGGGAGTGAAGCGCGTGGTCCAGACCGCACGGCCCCGCTGGACGCCGCCGGCCGCAGCCAGCCCGGGGCCCCGCGTTACCCGAGCGGGCGGCGGCGGCCGCACGGGGGGGGGCCTGGGTGTCGCTCGCCACCGCTCGGGACGGCCGCGCCAGTGACGCACGTGACTCCCTGACCCTGGCGCCCCTACTAACTCGCCACTCAGGGCGGCGGGGCGCCCAGGCGGCGGGCCGCCCCGCCCCCGGGGTAGTCTCGGGGGAGTCGGGCTCCCGCGCGCTTCGCCACGCGCACTCCGCAGGGGCGTGCCGGGCGAACTCAACCGGCGCACCACCGGCGGCGGCCACCTCGTCGTGCGGGGATGCGCCCTGCTGGGCCTCCGCCCGCGCCAGTTGGGGGGACGGCAGCGGTCCCCCACCTGTCAGTTCGGGTGCGCTGCGGCCCTGTTGCGGCGGGGTCCGCGGCGCCAGCCCGTAGGGCCGGCCCCGGAGCTCGGTGGGTAGGGGGGCCGCGGGGCGACAGCTGTCCGAGCCGCCCGGCGGTAGCCGCCTCGCCGCCTCCCCC     
B       AACAATAAAAGAATTTTTAATAATTTATTTAGTTTTTTTAAATTGTGACACTCATTATGATAATCTAGATATTAAATATATTTAAATTAATATAATACTTTATCATTTACATACTGACTACAAAAACAAATATGTCAATTTATCAAATATGTTTACTAATATTATGAATTATGATTTAATCTTGCAAATTGACGAGAGTATGTATTTAAACTTATATAACAATATCAAGATCAGTAACATCATGTAATTAAAATTGGAAGATATAAATTTAATGAAACGAATGTATATATTTATTGAAATATAGTATAATTAGATAAATAGTTATAGAACTGAATAATTAAAAACTATAAAACATTTGGAATAAACGTAATAAAAGTAAAGTACTTAATGATAAATATACTCTTAACCGATTAAATTAGTTAAAAAAAGGTATCCCATTACTATTTATCATATTGTTATTTAGACATAGATAATAAGAAATAATATTATACTGACTATTTAATTTACTTTCTGATATATATAACGATCCCTACATTAAACTATAAAGAACAAATTGATTGTTAAAAAATAAATGTAAAATACTATATGACAATCAGTAAATTCCTTAAATCAGCTTAATATAATAAAGAGATTCATATATTAATTGACCTAATTTAAATGCGATTAAAATATAACAATTTAAAGTTATTTTTCTCAAATAGCGTAGATGTAGATTGGTATATAATCATTTATAATATAGATTTACACTTTTAATATTAAAGTCATCTTTAATTGATTCTCATCAGATGAAATATCTTTATTCATAATTTTGATTATGTTTTTAAGTACGTGAACGATTATGAAGGTAAATTTTAAAGGAATCAATATTAACTGTTTCGAATGTAGATAAAATTTTTATTCTAAATACTATATAAATGTTTAAAGATTGGACTTCTTATATCATATTTCTTAGTTTTTTAATGAGTGCATCATAAAAAATCTCGATTTATTCACATTTACGTGAGTAATTTACAGGGAATAGACGGAGGCTGTAAATCATAAGGTTACAAAAAAGGGGCAGCCTTATCTCGAGTAGGAAATTAATGCGGTACATACTATGTGACTCTAACTTTTCTAGTTTCTGGCTACGGACGATACCATCAGATCTCGGACTCGCCATTAAATGGCAATATGCGAGGGTATGTTATGCTGTATGGTGTTCCCGATTATTCTAGGTAAAGATCTACCGAAGTTTTATGACCTATATAAAATATTAGCACTTTGATTAAAGAGCTATAGAGGCTGAAAGTCTAAGGACGGTATATAGGCACACGTCAATCTTTAGCGATATACGACTTTATTACATTATTCTCATTCCAATGGCAGGGCCGACATTTTCTGGACATAGTAGGACTCTTTTTTGTATATAGGTATTAGTAACACCTATGTTTGAACAGATTACCGTCATATGCTCCGTTGAAAATCCGTGTATCTCAGATCTGTTAGCCCCCGATTTCCTAACATTTCCTGTCCCAAGTAATTCATGTTTACGAGAATAGCGTAGAACAGAATTAAGGAGGCTGCAAAACTTAGTCTAATTACTCAGAGAACAACATGGTTACTCCTTATTAACGATTGACATGACTTATCCAGCTATTTATCCTAAGGGGTGCCCCTCTTACAAGTTGGTTACAGGTAGCTAATTCGGGAATCTACCTTATATATCTTAGCGGAATGCCATTTGTTGTATTGGCTATATATCCCGTAATCCTAGGGCGTGATTTTAGTAAGCTATGGTCCTGGAGTTTAGGAGGAGCATTATTTAGAGAATCTAGCTCCGTCAAATCTCATCTTTGATTATGACCATTTGACCGAATTTTAGCGTTGGTGGGTCTCAACATAACCCCTTTATTAATAAACATGACATCACTAGAAGAAGACACCCAATTGAGCTTAGCAAAAGTCACATCAGACAATTATTTCATTAAGTGTTAAATATTAAGAACACAGAATAATACCTCGGACCACGCGCGACTCCTTACCAGCCTTATGGCTATAAAAATCCTGAAAGATGATGTCCAGCGCGGAGTCGATGACATGCCTGCGCCTGGGCTTTCGCGCCCTACCACGGGATCTGCTCCAGGCGAGTTAGCCGGTGAGTTCACCCCGTCAAGGTACGCGCAAGCCTGCATTGTTGCGTTACGCTTGTTGTTCTAGCCGGCGCCGGGCTGGTCCGCGTACCTCGCATAAACCCGTCATCCCTGGTGCGGGTGTTCGTTTTACCCCGGTGAGTTAGGTCCTCTTTATCCGTCTCCTGAGCAGGTTCGGCGGGCGTACTTCTCGACATACGGTTAACCTGACTCAGGAAAAAGCACGAGCATAGCTACGCGCATTCTGGGCCGAACGCAGGAGTACAATATGGATCTGCATTTGTCCTGCTAAGAGCCACTTACCTCCGGCGGGGGCGACTGGAACTAGGCGTGTATTCCTGACAACGTCGCCGCTTCCTAGTAGGGAGTTGCTCATACGGCTTGGGCCACGACGCGCCCGGTGGCCACCGGACCGCACGCGTCAGGTAGTTTCAAGGTCGCGGTGCTTACTACCTCCCTTAGAGACCAGGTGGAACCAATCGGCCGACTGCGCTGCTCTCGCTAACGTAGCCAGCGATCGAGGGGGGTACCACCACTACCGGCGAGGACGGCTAGGATTAACCTAGGTGTGTTATCAGCCCTCTGCAGTTCATTGGGGAAATGTCGCGAGCCCGACGCCCCCGTTACCGGTGCCCAGGAGAGCCGGCGTGGCAAATGCCCGAGAGAGTACCTTTGGCTATGCTGTCAACGCCCCATTCCACCTTAGTTCTGATCCAGTCCGGCCTCAACTCATCGGCCCCTTTCCTCCCTGAGCCCCGTCGCAGCAAGAGAGGACATCCTGATCAGGCTTACTATTACCTGCATCTGGACCCAGCCCTTTGCGCAGAGGATAATCTATCTTAAGTATTCACAACCTTGTCCAAGGGCCGCGTGCCCGGGGCAGACGCCCGCGCATGCGCGACGAGCCGTGTGGCGGTCTCCTCCCCAGGCATGGCGCTGTCTACGACCGCCGAGTCACCCCCCCGCAGCCGAAGCGGTGTCCTCACCCCCGTGCCGAGGGCCGCGGGAGGGGGCAATCGCGCGGCACGCGGAGAGCCCCACCCGCCGTCGTCCCGTCCAGCCGCTCGCGCCGCCACGCCCGGCCACGGTACCCTGGGGCCGCGGGTCCGGACAACGCCCCCACTCAGCCCCTGCGGGACCGGCTCCCACCTGGCGGGCGCCCCCCCGCGCCCGGGCGGTCCGCGCGTGTACCGCTCGCGGGCGCTGGGCGGGCCCCCGCGGCGCCCGGCGCCCAGGGCAGCGGGAGGAGCAGGGGGGGTCCTTCGGCGCGGGCTCCGGCGGCCGGCTGTCGCTGGCAGCCGCCCCTGCCGCCGCGGGAGTGAAGGGCGGGCTCCAGACGGCCCGGCCCCGCAGGGCGCCGCCGGCCGCAGCCAGCCTGCGGCCCCGCATTGCCCGAGGGTGCGCGGGCGGCCCCACAGGGGGGGACCAGGGTTTCGCGCGCAAACGCTTGGAACGGGCGCTCCAGAGATGCACGTGACTCCCTGACCCTGGCCCCCTTATTAACTCGCCACCCAGGGCGGCGGGGCGCCCGGGTGGGGGGCCCCCCCGCCCCCGGGCTATTCTCGGGGCAGTCGGGCTCCCGCGCGCTTCGCCCCCCGCACTGCGCACGTGCCTGCCGGGCGAACCCAACCGACGCACCACCGGAGGCGGCCACCTCGCCCTGCGGGGATGCGCCCTGCTGGGCCCACGCCCGTGCCAGTGGGGGCGGCGGCTGCGGTCCCCCACCCGTCGGCCGGGGTGCGCTCGGGCCCTGTTCCGGCGGGGTCCGCGCCGCCGGCCCGGAGGGCCGACCCCGAAGCTCGGTGGGTAGTGGCCCCGCGGACCGCCAGCTGTCCGAGCCGCCCGCCGGTAGCCGCCTCGCCGCCTCCCCC     
A       AACAATAAAAGATTTTTTAATAATTTATTTAGTTTTTTTAAATTGTGACACTCATTATGATAATCTAGATAATAAATATACTTAAATTAATATAATACTTTATCATTTACATACTGACTACAAAAATAAATGTGTCAATTTATCAAATATGTTTACTGATATTATGAATTATGATTTAATCTTGCAAATTGACGAGAGTATGTATTTAAACTTATATAACAATATCAAGATCAATAACATCATGTAATTAAAATTGGAAGATATAAATTTAATGAAACGAATGTATATATTTATTGAAATATAGTATAATTAGATAAATAGTTATAGAACTGAATAATTAAAAACTATAAAACATTTGGAATAAACGTAATAAAAGTAAAGTACTTAATGATAAATATACTCTTAACCAATTAAATTAGTTAAAAAAAGGTATCCCATTACTATTTATCATATTGTTATTTAGACATAGATAATAAGGAATAATATTATACTGACAATTTAATTTACTTTCTGATATATATAACGATCCCTACATTAAACTATAAAAAACAAATTGATTATTAAAAAGTAAATGTAAAATACTATATGACAATCAGTAAATTCCTTAAATCAGCTTAATATAATAAAGAGATTCATATATTAATTGACCTAATTTAAGTGCAATTAAAATATAACAATTTAATATTATTTTTCTCAAATAGCGTAGATGTAGATTGATATATAATCATTTATAATATAGATTTACACTTTTAATATTAAAATCATCTTTAATTGATTCTCATCAGATGAAATATCTTTATTCATAATTTTGATTATGTTTTTAAGTACGTGATCGATTATGAAGGTAAATTTTAAAGGAATCGATATTAACTGTTTCGAATGTAAATAAAATTTTTATTCTAAATACTATATAAGTGATTAAAGATTAAACTTCTTATATCATATTTCTTAGTTTTTTAATGAGTGCATCATAAAAAATCTCGATTTATTCACATTTACATGAGCAATTTGCAGGGAATAGACGTAGGCCGTAAATCATAATATTACAAGAAAGGGGCAGCCTTATCTCGAGTAGGAAATTAATGCGGTACATACTATGTGACTCTAACTTTTCTAATTCCTAGGTACGGACGATATCATGAGATCTCGGACACGCCATTATATGGCAATACGCCTGGATATGTTATGCTGTATGGCGTTCCCGATTATTCTAGGTAGAGATCTTCCAAAGTATTACGACCTATATAAAATATTAGTACTTTGATTAAAGAGCCATAGAGGCTGAAAGGAAAATGCAGGTATATAGGCGCACGTCAATCTTTAGCTATATACGACTTCATTACATTATTCTCATTCCAATGGCAGGGCTGATATTTTCTGGACATAGTAGGACTCTTTTTTGCATATAAGTATTAGTAGTACCTATGTCTGGACAGATCACTGTCATATTCTCCGTTGGAAATCCGTGTATCTCAGATCTGTTAGCCCCCGATCTCTTAACATTTCCTGTCCCACGTAATTCACGTTTACGAAGATAGCGTTGAACAGACTTAAGGAGGCTTCCAAACTTAGTCTGATTACTCAGAAAACGATATGGTTACTCCTTATTAACGATTGACATGACTTATCCAGCTATTTATCCTAAGGGGTGCCCCTCTGACACGTTGGTTACAGGTAGCTAATGCGGGAATATACCTTACATATTTTGGAGGAATGTCATTTGTTGTAGTGGCTACATATCCCGTAATCCTAGGGCGTGATTTTAATAAGCTATGGTCCTGGAGTTTAGGAAGAGCATTATTTAGAGAATCCAGCTCCGACGAATCTCATCTTTGATGATGACCATTTGACTGAATCTTAGCGTTGGTGGGTCTCAACACAAGCCCTTTTTTAGTAAACATGACATCACTAGAGGAAGACACCCAATCGAGCTTAGCAAAAGTCATATAAAACAATTGTTTTATTGAGTGTTAACTACTAAGAACACAGAATAACACCTTGGACCTCGCGCGACTTCTTACTAGCCTTATGGCCATAAAAATTCTGAAGGGGGATGACCAGCGCAGAGTCGATGGCATGCCTGCTCCGGGGTTCTCGCGCCCTACCACGGGATCTGCTCCAGGCGAGGTAGCAGGTGAGGTCACCCCGTCAACGTACGGGCAAGCCTTCATTGTTGCGTTACGCTTATTGTTCTAGCCAGCATCGGGACGGTCCGCGTATCTCACCCAAAGCCGTCAGCCCTGGTACGGGTGTTCATTGTACCCAGGTGAGAGGGGTCCTCTTCATCCGTCTCCTGAGCAGGTTGAGCAGGCGTAGCTCTCGATCTACGGTTGACCTGGTTCAGGAAGAAGCACCAGCATAGCTACGCGCATTCTGGGCCGAGCCCAGGCGTCCTATATGGATCCGGATTTGTCCTGCTAAGGACCACCTACCTCCGGCGGGGGCGACTGGAACTAGGCGTGTGTTCCGAACAACGTCGCCGCTTCCTGGTAGGGGCTTGCTTATACGGCTTAGGACAGGGCGCGCCCGGTGGCCACCCGACAGCACGCGTCAAGTAGTTTCGAGGTCGCAGTGCTTACTACCTGCCTTAGAGGCTAGGTGGAACCGATCGGCCGACTGCGCTGCTCTCGCTAACGTAGCCACCGATCGAGGAGGGTACCACCACTACCGGCGAGGACGGCTAGCAAAAACCTAGGTGCGTTATCAGCCCTCTGCAGTTCATTGGGGAAATGCCGCGAGCCCGAGGCCCCCGTCACGGGTGCCCATGCGAGCCGGCGTGGCAAGTGCCCTAGGGAATACCTTTGGCTGTGCTCGCAACGCCCCATTCCACCTTTGCTCTGATCCAGTCCGGCCTCAACCCTTCAGCCCCATTCCTCCCCGAGCCCCGTCGCAGCAAAAGAGGGCATTCTGATCAGGCTTACCATTACCTGCATATGGTGCCGACCCTTCGCACAGAAGATAATCTATCTTAAGTACTCATAACCATGTCCAAGGGCCGCGTGCCCGGGGCAGGCGCCTGGGCATGCGCCACGAGCCGTGTGGCGGACTCCTCCCCAGGCGTGGCGCCGTCGGCGAGCTCCGGGTCACCTCGCCGCGGCCGAAGCGGTGTCCTCCTCCCCGTGCCGAGGGCCCCGGGAACGGGCGATCGGGCAGCACGCAGAGAGCGCCACCCGCCGTCACCCCCCTCAGGCGCCCGCCCCGCCGCACCCCGGCACCGTACCCTGGCGCCACGGGTCCGGACAGCGCTCCCACTGAGCCCCTCCGCGTCTCGCTCCCGCCTGGCGGGCGCCCCCCCACGCCCGCGCGGTCTGCACGTGTACCAACCGCGGTCGCTGCACGGGCCCCCGCGGCGCCCGGCGCCCAGGGGGGGGGAAGGACCAGGGGGGGTCGTTCGGCGCGGGCTTGGGCGGCCGGCTGTCCCGGACAGCCGCCTCTGCCGCCGCGGGAGTGAAGGGCGAGCTCCAGACCGCACGGCCCCGCCGGGCGCCGCCCGCCGCAGCCATCCCGGGGCCCCGCGTCGCCGGAGCGTGCGCAGGCGGCCCCACGGGGGGGAGCCCGGATTTCGCCCGCCACCCCTTGGAACGGGCGCTCCAGAGACGTACGTGACTCCCTGACCTTGGCCCCCCTTTTAACTCGCCACCCAGGGCGGCGGGGCGCGCGGGCGGGGGGGCGCCCCGCCCCCGGGGTACTCTCGGGGCAGGCGGGCTCCCGCGTGCTTCGCCCCTGGTACTCCGCACGGGCTTGCCGGGCGAGCACAACCGGCGCACCACCGGAGGCGTCCACCTCGCCGTGCGGGGATGCGCCCTGTTGGGCCTCCCCCCGCGCCAGTAGGGGCGGCGGCTGCGGTCCCCAACCTGTCGGCTCGGGTGCGCTGGGGCCCCGTCGCGGCGGGGTCCGCGCCGGCGGCCCGTAGGCTCGACCCCGAAGCTCGGTGGGTAGCGGCGCCGCGGCACGGCAGCTGTCCGAACCGCCCGCCGGTAGCCGCCTCGCCGCCTCCCCC     
