# Supplementary material for: A simple method for data partitioning based on relative evolutionary rates
Source: PeerJ. 2018 Aug 28;6:e5498. doi: 10.7717/peerj.5498 (PMC6118207; doi:10.7717/peerj.5498)
Supplement: Data S1 — The datasets are provided in the PHYLIP format. [file peerj-06-5498-s002.zip › DataS2/AS10-2.phy]

17  4000
out     TTTTCCCATATAAATTATTTAAAAAATTGTTTTTACAATAATCCAATTAAGGTTTGTTTTAGTAATCAAATCATATTACTGGTTTTATTAACTAAACTTTAATGAAACGTAAGAAATTGTATAACGATGTATAAAGATAATTAGTATTTCTGATTAATTCTTTCAGTATTAATAAAATAAATTTTATCAAATAGAGTAATTTTAACAAATAGTCTAAAAATAAATTTAAATTATCTTTACATAGAATTATTTCTATTATTAATATTTTAATTAGTACATTAGGATTCCCTTTTAAATTATAGTTTGCAATGAGTAAAAATTTTGCCTTAGAAATAACATTATTAAAAAATTCTGTAAGTAATAAAAATGGTCTATTGTCAAATAAACTTTTATAAATATAGATAATCTATCGTATTAAAAGTATATTATTTTAGTCATAAAGACCTATTTTAATGTAATTAATTGTATGTTCAATCTAAAAAGAATATTGGATTGTGATAAAGTAATTTCAAAATTTTAGAATCATATTTAATAAATGCTATGTGGGTCTGGATTACATTAAATAGATTTTCTAATACTTTTTATTATAATTCGAATTAACTTTATTATATAAGACCATGATCTTATCTTAAATGAATGTACGAATTTGTATATAAGAATAGAGGTCTTTAGAGCATTAAATCTTTTCATCACCTAAAAATGTATTTCATCTAAAATGTTTATGGTTAAAAGTACATTAAAGAAGAAATAATTTTTTTTGTTAATTTCATAATTTAAAAGTTAATTAAAATATATCATAGTAATTTATAAGTTGACTAAACCTGTTAAATACTAAGAAATTAACTTATTCTAAAAAACCATAATGCAATAATTCTCTTATTATTCTAATCATATATAAAAAAATTTTAATGTTTTTTTGGCTATATATTTATATAAGATTTAAAATATAATGATTTCTTAATTTCTATTCATAATTTATAGGTTTCATATTTATCATAAATTTCTCGATTCACAGCACAAACTGTATAACGGATGGCAAGGAAGTAGTGATTTTCCATGAAATCAACCGTATGCGATGCGTTGCAAGTGAGAGGGACAGTAGTACGATAGCTATGTTATATGAGGACCGCACGTTACAGGTACTAAATTGAAAATGGGTAATTCAGACAATAGGGAATATTCAGTGTGTGGTAATGAGCTGTGTGTTAGTTTGACGATATCTGCAATGTAAATTCGATATGACGCAAAGATGTAGCGCTTAATCTAGCTCGCTCTCGATATGCCATCGATAGGAGACCATGAATAGTTCCTATGTTTGTGCGCAAATTGTGTTTCATGTCTCTTGCTTTCGTTACTTGAGATTTGGACCCACCCAAGACCCATTTGAATTGGGCCCGGTATCAGTCCGTTACGAACCTTTCTTCGTATTAGATTCGTGAATCTTCTGTTCCTCTGTTAATGACATCCTAACAACTGGATATTCCGTTCATGGTACCGATGTAGGTATAGTTTCAACCTACCATCTTTGTCACAATCAGCGTACGGAGCATCGTGATCTGCACTACAATGCTTGTTTATTATATAATACAATAACTCCAAGAAATTCAGGATGAGTTATATTAAATTTGAAAGATGACTGATAGCTCCATCATGTTGTAAATCAACTCCACTATATTCCTCATTAGCATGTCGCTGAGTACATCCTTCTATTTTGAACAACTAGAGAATAAACATAGGCGTTTTTACTCTCGATCCAAGTCAGATATCAATCTCTGCGGTAAGGCTTAGAAATCAGAGGATGCGATAGGCTTTATAATGCCTTATTTCAGAGAACAATGTCCTCGGAAGAACGGAAACGTATGTTAAGGCCACAGAAGTTGGGATAATGAGAAATTTTCGGTGGTTGATCTCCCGCGAGGTATTTTACGATATCTTGGCGGTAAGTATCGTCCAGGCGAGATGTTATGGTCTGCATTAGGCGGGCACATGCGTACTTCATAGTGGCAGAATTTGGGGATCACCGAAGAGCGGGTCGTACGACAACGCCCCGGTACAGCGTAGGCCCGGTTTTGTCCTTCTCCGAGGCTCTGCTGGATCAACGGTACAATGAGAAGCGCGCGCGCGCGAGGGATCATGCTGCGAGTGACCGAACCGGGTCATAAGTTTCATTCCCCTGGGGGAGTCTCGGCGAACCAGCCGCGGTTCGATCACGCCCTTGGACACCTGGAGAGCACTCGAGCCTGCCTCTGCATCATCAGGCACCCGCAACCATGAGAAACCCCAGTACAGAAAATGCGCGGGGGGGATGGGGAGCCTCTGTATGCGTGTCCGAAGTGGCGTACTACACTTAGACTTGACTCGGTTCTTCCTACGCGCGACCCACCTCCTGCATCAAACGCGGTGCGATGTCCCCAGTTCCCACATATGGAAGACCTGTGTTCAGTCAGAGGAGGGCAACTGGGATGGGCCGTACAGTCGGCTCCCGCACCTGTTCGTCACTGGCGCTCGCGACCTGCTATGTAAGTGATCCGGGACATGTAGAGCTTGGCGTTGACTTTGAGTGGTCCAAATTTATTCTGTTAAGTGTAGCGAATACGTTCCCGCACTAGACCTGCCGCTGGTAGATAGAGACGCTTTATACCCGGGCTATACCCGCACAGACGGACGGAGGCAAGAGACGGAGAGGTTCTGGCTGTGGTTGCCGCCACGCCTCAATCCAGGTATGGTCCCGCCCATTGCGGACCTCGGGTGCTCCTCTCCCGCGACTTAATCCACTGGTGACCCGTGTGTATGGGGCTACCATTGAATGAACCCGAATTCGCAGTAAACATTGGGGTACGTGGGTGCGTGATTAGGCTAAAGGTCACCGATCGCCCCTCATGCGCGATATGGAGCGGCCTCGTGCCCTGGAGCTGCTGTAGCGAGATTCTCTGTCAGCCGCATGGATTCGGAAAGGGCGCCGCGTTCCAGCGTTGTGGTGGACCTTTGTAAATCGCCTACGGGCTGGCGGTCAGGTCCCGGCTGGCGGGCGGGACGCCCCTGCCGCCGAGGGGGTGGGTCCGCTCGCCCGGCCCCTCTGATCCACCCCCGCTCTCCAGTGTGGGGGTGCCGCCGCGCGCGCCGGAGCCCGTGCCGTCCCCCGCCGGCCTTCCCCCCCCCGCCGCGGGCCGGTCGCTCACCGCGTGCCGCCAGCCGGACTCCCGTGCCGGCCCCCGGCGTGCCAGGCGCCTAGTCCTCGGGGTCCGGGTCGGGGAGACGGCCGGGGGCGCCAGGCGCATGCGCACGACGTCTCGTCCGGCGGGTAGGTGCCCCTGCCGCGCCACGGTAGCCACACCGCTGTGGACGGCGCCGGCGGGGGACGCTCGGCGGCTGCGGGTAAGCCGCGCAGCGCCAGTAGCACGCGTCCCCGGGGTCTCGGTGCGGCCCCCACCCGGGGCCCACGGGCGTCGGCCGCGGGCGCTGGCTAGGAAGTCTCGCCGCCCGCAGGCCTGGCACGAGCTGTCCCCGGGGGCGAGACCGCGCTGGCGTTGCTGCCTCCGCGTTGGTCAGAGCTCTGCCCCGCGCCCCGCCCAAGGCCGGCGGTCTGTCTCCGGCGGGTGGCGGCGCCCGCTACGGCCACAGAATGCGCCTGGGCCGCGCGCTCGGAACGGCCTCGGGCACCCTCGGGGTGGCCCGCCAGCCCGCGGGCCGCCGCCGAGTGGCACGCCGCACCCCGGTACCCCCCCCGGGCGGGAAGCGCGGACGTCTGGCCGCCCTGGAACCAATCCGCCGCGCTGCCGCATAAGCGCGGAGGGCGCCGCCCCCTGCCGGTTGTCAGCGTGGGCACCAGCCCTGGCGCCCGCACACGGGACCCTGTGTCGTGGCCTGCGGGCAGGGGAACCTCTCGCGAAACGCCGGCGTACCGTATCGCCCCGGGCCCCCGCGCGCCTACGGCGTACCGCGCCGGCGGGGCACAGCGAGCCGGCCGGCGTCCCTCGGGGGGGGGTCGTGTCGACCACCA     
P       TTTTCCCATATAAATTATTTAAAGAATTGTTTTTACAATAATCCAATTAAGGTTTATTTTAGTAATCAAATCATATTACTGGTTTTATTAACTAAACTTTAGTTAAACGTAAGAAATTGTGTAACGATGTATAAAGATAATTAGTATTTCTAATTAATTCTTTCAGTATTAATAAAATAAATTTGATCAAATAGAGTAATTTTAACAAATAGTCTAAAAATAAATTTAAATTATCTTTACATAGAATTATTTCTATTATTAATATTTTAATTAGTACATTAGGATTCCCTTTTAAATTATAGTTTGCAATGAGTAAAAATTTTGCCTTAGAAATAACATTATTAAAAAATTCTGTAAGTAATAAAAATGGTCTATTATCAAATAAACTTTTATAAATATAAATAATCTATAGTGTTAAAAGTATATTATTTTAGTCATAAGGACCTATTTTAATGTAATTAATTGTATGTTCAGTCTAAAAAGGATATTGGATTGTGATAAAGTGATTTCAAAATTTTAGAATTATATTTAATAAATGCTATGTGGGTCTGGATTACATTGTATAGATTTTCTAGTACTTTTTATTATAGTTCGAATTAACTTTATTGTATAAAACCATGATATTATCTTAAATAAATGTACAAATTTGTATATAAGGATGAAGGTCTTTAGAGCATTAAATCTTTTCATCACCTAAGAATGTATTTCATCTAAAATGTTTATGATTAAAAGTACATTAAAGAAGAAATAATTTTTTTTGTTAATTTCATAATTTAAAAGTTAATTAAAATATATCATAGTAATTTATAAGTTGACTAAACCTGTTAAATACTGAGAAATTAACTTGTTCTAAAATGCCATAATGCAATAATGCTCTTATTATTCTAGTCATATATAAAAAAATTTTAATGTTTTTTTAACTATATATTTATATAAGATTTAAAATATAATGATTTCTTAATTTCTATTCGTAATTTATGGGTTTCATATTTATCATGAATTTCTCGATTCGCAGCACAAACTGTATAACGGATGGCAAGGAAGTAGTGATCTTCCATGAAATCAACCGCATTCGATGTGTTGCAAGTGAGAAGGACACTAGTACGATAGCTATGTTATATGAGGACCGCACATTATAGGTACTAGATTGAAGATGGGTAATTCAAACATTAGAGAGTATTCAGTGTGTAGCAATGAGCTGTGTATTAGTTTGACGACATTGGCAATGTAAGTACGATATGACGCAAAGATGTAACGCTTAATCTAGCTTGATCTCGGTATACCATCGAGAGGAGACCATGAATGGTACCTATGTTTATGCGCTAATTGTGTTTCATGTCTCTTGCTTTCGTTACTTGAGATTTAGACCCACCCAAGACCCATTTGAACTGGGCCTGGTATAAGTCCGTAACGAACCTTTCTTTGTATTGAATTCGTTAATCTTTTGTTCCTTTGTTAATGACAACGTAACAACTAGATATTCCGTTCGTGGTTCCGATGTAGGTATAGTTTCGAACTACCATATTGGTCACAATCAGCGTACGGAGCATCGTGATCAGCACTCCAACGCTTGTTTATTATATAATACAACAACTCCAATTAATTCAAGATGATTTATATTAAATTTAAAATATGATTGATAGCTCCATCATGTTGTAAATCAACCCCACTATATTCCTCATTAACATGTCGCTAAGTACACCCTTCTATTTTGAACAACTAGCGAATTAACCTAGGCGTTTTTACTCTCGATCCAAGTCAGATCTCAATTTCTGCGGTAAGGCTTAAAAATCACAGGATGCGATAGGTTTTATAATGCCTTATTTCAGAAAACATTGTCTCCGGAAGAACGGAAACGTATGTTAAGGCCACAGAATTTGAGATAATGAGAAGTTTTCGGTGGTTGATCTCCCGCGAGGTACTTTACGATATCTTGGTGGTAAGTATCGTTCAGGCGAGGTGTTATGGTCTGCATTAGATGGGCACCTGCGTACTTCATAGTGGCAGAATTTGGGGATCACCGAACGGCGGGTCGCTCAACAACGCCCCGGTACAGCGTAGGCCCGGTTTTGTCCTGCTCCGAGGCTCTTCTGGATCAGCGGTACAATGGGAAGAGCGCGCGCGTGAGGGATTATGCTGCGAGTGACCGATCCCGGTCATAAGTAACATTCCCCTGGAGGAGTCTCCGCGGACCACCTGAGGTTCGATCACGCCCTTGGACACCTGGAGAGCACGCGAGCCTGCCTCTGCATCATCAGGCACCCACAACCGTGAGAAACCCCAGTAAAAAGAATGCGCGGGGGGGATGGGGAACCTCGGTATCTGTGTCCGAAGTGGCGGACTACACGTAGACCTGACTCGGTCCTTCCTACACGCTACCCACCGCCTGCATCAACCGCGGTGTGGTGTCCCCAGTTCCCACATATAGAACACCTGTGTTCAATCAGAGGTGGGCAACTGAGATGGGGCGCACAGTCGGCGCCCGCACCTGTCCGCCACCGGCGCTCGCGACCTGCTATATAAGTGATGCGGGAGATGTGGAGCTTGGAGCTGACTTTGAGTGCCCCAAATTTATGCTTTTAAGTGTAGCGAACACTTTCCCGCTCTAGACCTGCCCCTGGTAGATAGAGACGCTATCTACCCGTGGTATACCCGCACAGACGGACGGAGGAAAGAGACGGAGAAGTTCTGGGTGTGGTTGCCGCCACGCCTGCGTGCAGGTGTGGTTCCGCCGATTGCGGACCTCGTGTGCCCCTCACCCCTGAGTTAATCCACTGGTGACCCGTGTGTATCGAGCTACCGTTGAATGGGCCCGAATTCGCAGTAAACATTGGGGTACGTGGGTGCGTGTTTTCGCTTAAGTTCACCGCTCGCCCCTCATGCGCGATGTAGAGCGGCCCCGTACCCTGGCGTTCCCGTAGCGAGATTCTCTGTCAGCCGCTTGGATTCGGCGAGGGCGCCCCGTTCCAGCATTGTGGTGGACCTTCGTAAATCGCCTACGGCCTGGCGCTCAGGCCCCGGCTGGCGGGCGGGAGGCCCCCGCCGCCGGGCGGGTGGGTTCCCTCCCCCGGCCCCTCCGAGCCACCCCGGCTCTTCAGTGGGGGGGTGCCGCCGCACGCGCCGGGGCCCGTGACGTCCCCCGCAGGCCTTCGCCCCCCCGCCGCGGGCCGCTCGCCCACCGCGGTCCCCCAGCCGGGCTCCCCTGCCGCTCCCCCCCGTGCCAGGTGCCCAGTCCTCGGGGGCCGGGTGGGGGAAGCGGCCGGGGACGCCCGAGGTATGCCCGCGACGTCGCGTCCCACGGGTGGGGGCCCCTGCCGCGGCACGGAAGCCGCACCGCTGTGGGCCGCGCCGGCCGGGGACGCTCGGCGGCTGCCGGTAAGCCGCGCGGCGCCAGTGGCACGCGTCCACGGGGCCGCGGTGGGGCCCCCACCCGAGGCCCACGGGCGTTGGCCGCGGTCGCTGGCCACGAAGCCTCGCCGCCCGCAGGACTGGGACAGGCTGCCCCCAGGCGCGAGACCGCGCTGGCGCTGGTGCCTCCTCGCTGGTCGGAGCTCCGCCCCACGCCCCGCCCAAGGCCCTCGGTCTGCCTCCGGCGGGTGGGGGCGGCCGCTACGGCCACTGAATGCGGCTGGGCCGTGCGCTCGGAACGGCCTCGGGCGGCCTCGGGCGGGCCGGCCAGCCCGCGGCGCGGCGCCGGGGCGCGCGCCGTACCCCGGTAGCCCCCCCTGGCGGGCAGCGCGGACGTCTGGCCGCCCGGGAACGAATCCGCCGCGCTGGCGCAAAAGCGCGGAGGGCGCCTCCCCATGCGGGTTGTCGACGTGGGCACCAGCCCTGGCGCCCGCACACCGGACCCTGGGTTTCGGCCTGAGCGCAGGGGAACCTCTCGCGGAACGCCGGCGTACCGTATCGCCCCGGGCCCCCGCGCGCCTACGGCGTACCGCGCCGGCGGGGCCAAGCGAGCCGGCCGGCGGCCCTCGGGGGGGGGTCTTGCCGACCACCA     
O       TTTTCCCATATAAATTATTTAAAGAATTGTTTTTACAATAATCCAATTAAGATTTTTTTTAGTAATCAAATCATATTACTGGTTTTATCAACTAAACTTTAATAAAGCGTAAGAAATTGTATAACGATATATAAAGATAATTAGTATTTCTTATTAATTCTTTCAATATTAATAAAATAAATTTAATCAAATAGAGTAATTTTAACAAATAGTCTAAAAATAAATTTAAATTATCTTTACATAGAATTATTTCTATTATTAATATTTTAATTAGTACATTAGGATTCCCTTTTAAATTATAGTTTGCAATGAGTAAAAATTTTGCCTTAGAAATAACATTATTAAAAAATTCTGTAAGTAATAAAAATGGTCTATTATCAAATAAACTTTTATAAATATAGATAATCTATAGTATTAAAAGTATATTATTTTAGTCATGAAGGCCTATTTTAATGTAATTAATTGTATGTTCAATCTAAAAAGAATATTGGATTGTGATAAAGTAGTTTCAAAATTTTAGAATCGTATTTAATAAATGCTATGTGGGTCTGGATTACATTGAATAGATTTTCTAATACTTTTTATTATAATTCGAATTAACTTTATTATATAAAACCATGATCTTATCTTAAATAAATGTACGAATTTGTATATAAGAATAGAGGTCTTTAGAGCGTTAAATCTTTTCATTACCTAAAAATGTATTTCATCTAAAATGTTTATGATTAAAAGTACATTAAAGAAGAAATAATTTTTTTTGTTAATTTCATAATTTAAAAGTTAATTAAAATATATCATAGTAATTTATAAGTTGACTAAACCTGTTATATACTAAGAAATTAACTTATTCTAAAAAACCATAATGCAATAATTCTCTTATTATTCTAATCATATATAAAAAAATTTTAATGTTTTTTTAACTATATATTTATATAAGATTTAAAATATAATGATTTCTTAATTTCTATTCATAATTTATAGGTTTCATATTTATCATAAATTTCTCGATTCGCAGCACAAACTGCATAACGGATGGCAAGGAAGTAGTAATGTTCCATGAAATCAACCGCATCCGATGCGTTGCAAGTGAAAAGGACACTAGTACGATAGCTATGTTATATGAGGACCGCACATTATAGGTACTATATTGAAGATGGGTAATTCAGACACTAGGGAATATTCAGTGTGTAGTAATAAGCTGAGTGTTGGTTTGACGATATTTGCAATGTAATTTCGACATGACGCAAAGACGTAGCACTTAATCTCGCTCGTTCTCGATATACCATCGAAAGGAGACCATGAACGGTTCCTATATTTTTGCGCCAATTGTGTTTCATGTCTCTCGCTTTCGTTACTTGAGATTCACACCCACCCAAGACCCATTTGAGCTGGGTCTGGTATCAGTCCGTTACGAACCTTTCTTCGTATTAAATTCGTTAATCTTTTGTCCCTCTGTTAATGACACCTTAACAACTGGACATTCCGTTCATGGTACCGATGTAGGTATAGTTTCAATCTACCATCTTCGTCACAATCAGCGTACGGAGCACCGTGATCTGCACTTCAGTGCTTGTTTATTGTATAATACAATAACTCCAAACACTTCAGGACGGATTATATTAAATCTGAAACATGATTGATAGCTCCATCATGTTGTAAATCAATCCCACTATATTCCTCATTAGCATGTCGCTCAGTACATCCTTCCATTTTGAACAACTAGCGAATAAACACAGGCGTTTTTACTCTCGATCCAAGTCAGATCTCAATCTCTGCGGTAAGGCTTAAAAATCAGAGGGTGCGATAGGTTTTATAATGCCTTATTTCAGAAAACAATGTCTTCGGAAGAACCGAAACGTATGTTAAGGCCACAGAAATTGGGATAATGAGAAGTTTTCGGCGGTTGATCTCCCGCGAGGTATTTTACGATATCTTGGCGGTAAGTACCGTTCAGGCGAGATGTTATGGTCTGCATTAGATGGGCACATGTGTACTTCATAGTGACAGAATTTGGGGATTACCGAACTGCGGGTCGTACGATTACGCCCCGGTGCAGCGTAAGCCCGGTTTTGTCCTACTCCTAGGCTCTCCTGGGTTAGCGGTACAATGGGAAGAGCGCGCACGGGAGGCATCATGCTGCGAGTGACCGATCCGGGTCATAGGTGACATTCCCCTGGAGGAGTCCCCGCGGACCAACCGGGACTCGATCACTCCTTTGGACACCTGGAGAGCACGCGAGCCTGCGTGAGCGTCATCAGGCACCCACAACAGTGAGAAACCCCAATGAAGAAAATGCGCGGGGGGGGTGGGGAGCCTGGGTATGCGTGTCCGAAGTGGCGGACTACACATAGACCTGACTCGGTTCTGCCTACTCGCCACCCACCTCCTGCATAAACCGCGGTGCGTTGTCCCCAGTTCCCACATATAGAAGACCCGTGTTCAATCAGAGGCGGGCAACTGAGATGGGGCGCACAGTCGGCGCCCGCACCTGTGCGCCACTGGCGCTCGCGACCTGCTATATAAGTGATCTGGGACATGTGGAGCTTGGTGCTGACTTTGAGTGCCCCATATTTATTCTGTTAAGTGTAGCGAATACCTTCCCGCGCTAGACCTGCCCCTGGTAGATAGAGACGCCTTCTACCCGTGGTATACCCCCACAGAGGTGCGGAGGTTAGAGACGTAGAGGCTCTAGCTGTGGTTGCCGCTACGCCAGAATCCAGGTATGGTCCCGCCCATTGCGGACCTCGAGTGCTCCTCGCCCATGAGTTAATCCACTGGTGACCCGTGAGTATCGGGCTACCTTTGAATGGGCCCGAATTCGCAGTAAACATTGGGGTACGTGGATGTGTGGTTCCACTTAAGATCACCGTTCGCCCCTCATGCGCGATATAGAGCGGCCGCGTTCTCTGGGGCTCCTGTAGCGACATTCTCTGTCAGCCACTTGGATTCGGAAAGGGCGCCGCGTTCCAGCGCTGTGGTGGGCCTTCATAAATCGCCCACGGGCTGGCGGCCAGGTCCCGGCTGGCGGGAGGGACGCCCCTGCCGCCGGGGGGGTGGGGCCGCTCGCCCGACCCCGCCGAGCCACCCCGGCTCTTCAGTGCGGGGGTGCCACCGCGCGCGCCGGAGCCCGTCCCGCCCCCCGCCGGCCTTCGCCCCCCTGCCGCGGGCCGATCGCCCACCGCGGGCCGCCAGCCGGGCTCCCGTGCCGGTCCCCCCTGTGCGAGGCGACCAGGCCTCGGGGGCGGGGTGGGGTAGGCGGCTGGGGACGCCCGAGGCATGCCCACGGCGTCTGGTCCCGCGCGTGGGAGCCCCTGCCGCGGCACGGAAGCCGCACCGCTGCGGGCCGTCCCGGCCGCGGACGCTGGGCGGCCGCCGGTAAGCCGCGCGGCGCCAGTGGCACGCGTCCTCGGGGACCCGGTGCGCCCCCCACCCGAGACCCACGGGCGTGGGCCGCGGGCGCCGGCCACGAACTCTCGCCGCCCGCGGGGCTGGCACGAGCCGTCCCCGGGGGCGAGACCGCACTGGCGTTGGGGCCTCCTTGTTGGTCGGAGCCCCGCCCCACGCCCCGCCTAAGGCGGGCGACCTGTCTCCGGCGGGTCGCGGCGCCCGCTACGGCCACTGAATGCGGCTAGGCCGCGCGGTCGGAACGGCCTCGGGCGCCCTCGGGGTGGCCGGCCAGCCCGCGAGCCGCCGCCGGGGGGCGTGCCGCACTCCGGTATCCCCCTCTGGCGGGAAGCGCGGGCGTCTGGCCGCCCGGGAACTAATCCGCCGCGCTGACGGGGAGGCGCGGAGGGCGGCTCCCCCTGCCGGTTGTCAACGTGCGCACCGGCCCTGGCGCCGGCACACGGGACCCCGGGTCGTGGCCTGCGCGCATGGGAACCTCTCGCGGAACCCCGGCGTACCGTATCGCCCCGGGCCCCCGCGCGCCTACGGCCTACCCCGCGGGCGGGGCGAAGCGGGCGGGCCGGCGGCCGTCGGGGGGGGGTCGTGTCTACCCCCA     
N       TTTTCCCATATAAATTATTTAAAAAATTGTTTTTACAATAATCCAATTAAGATTTATTTTAGTAATCAAATCATATTACTGGTTTTATTAACTAAACTTTAATAAAGCGTAAGAGATTGTGTAACGATATATAAAGATAATTAGTATTTCTAATTAATTCTTTCAATATTAATAAAATAAATTTAATCAAATAGGGTAATTTTAACAAATAGTCTAAAAATAAATTTAAGTTATCTTTACATAGAATTATTTCTATTATTAATATTTTAATTAGTACATTAGGATTCCCATTTAAATTATAGTTTGCAATGAGTAAAAATTTTGCCTTAGAAATAACATTATTAAAAAATTCTGTAAGTAATAAAAATGGTCTATTGTCAAATAAACTTTTATAAATATAAGTAATCTATAGTATTAAAAGTATATTATTTTAGTCATAATGGCCTATTTTGATGTAATTAATTGTATGTTCAATCTAAAAAGAATATTGGATTGTGATAAAGTAATTTCAAAATTTTAGAATCATATTTAATAAATGCTAAGTGGGTCTGGATTACATTAAATAGATTTTCTAATACTTTTTATTATATTTCGAATTAACTTTATTGTATAAAACCATGATCTTATCTTAAATGAATGTACGAATTTGTATATAAGAATAAAGGTCTTTAGAGCATTAAATCTTTTCATCACCTAAAAATGTATTTCATCTAAAATGTTTATGATTAAAAGTACATTAAAGAAGAAATAATTTTTTTTGTTAATTTCATAATTTAAAAGTTAATTAAAATGTATCATAGTAATTTATAAGTTGACTAAACCTGTTAAATACTGAGAAATTAACTTATTCTAAAAAACCATAATGCAATAATTCTCTTATTATTCTATTCATATATAAAAAAATTTTAATGTTTTTTTAACAATGTATTTATATAGGATTTAAAATATAATGATTTCTTAATTTCTATTCATAATTTATAGGTTTCATATTTATCATAAATCTCTCGATTCGCAGCACAAGCTGTATAACGGATAGCAAGGAAGTAGTGATATTCCATGAAATCAACCGCATGCGATGTGTTGCAAGTGAAAGGGACATTAGTACGATAGCTATGTTACATGAGGACCGCACATTATAGGTACTAGACTGAAGATGGGTAATTCAGACATTAGTGAATATTCAGTGTGTAGTAATGAGCTGTGTGTTGGTTTGACGATATCAGCAATGTAATTTCGACATGACGCAAAGATGTAACACTTAATCTCGCTCGTTCTCGGTATGCCATCGAGAGGAGACCATGGATAGTTCCTATGTTTATGCGCTAATTGTGTTTCATGTCTCTCGCTTTCGTTACTTGAGATTTGAACCCACCTAAGACCCATTTGAACTGGGCCCAGTATCAGTCCGTTACGAACCTTTCTTCGTATTGAATTCGTTACTCTCTTATCCCTTTGTTTATGGCATCTTAACAACCGGATGTTCCGTTCATGGTGCCGATGTAGGTATAGTTTCTACCTACCATCTTCGTCACAATCAGCGTATGGAACATCGTGATCTGCACTCCAGCGCTTGTTTATTATATAATACAATAACTCCAAAAAATTCAAGATGAGTTATATTAGATCTGAAAAATGATTGGTAACTCCATCATGTTGTAAATCAACCCCACTATATTCCTCATTAACATGTCGCTGAGTACACCCCTCTATTTTGAACAACTAGTGAATTAACTTAGGCGTTTTTACTCTCGATCCAAGTCAGATTTCAATCTCTACGGTAAGGCTTAAAAATCAGAGGATGCGATAGGTTTTATAATGCCTTATTTCAGAAAACAATGTCCTCGGAAGAACGGAAACGTATATTAAGGCCACAGAAATTGGGGTAATGAGAAGTTTTCGGCGGTTGATCTCCCGCAAGGTACTTTACAATATCTTGGTGGTAAGTATCGTTCAGGCGAAGTGTTATGGTTTGCATTAGAGGGGCACATGCGTACTTCATAGTGGCAGAATTTGGGGATCACCGAATGGCGGGTCGGACGACAACGCCTCGGTGCAGCGTAAGCCCGGTTTTGTCCTACTCCGAGGCTCTCCTGGATTAGCGGTACAATGGGAAGAGCGCGCGCGTGAGGGATCATGCTGCGGGTGACCGATCCGGGTCATAAGTAACATTCCCCTGGAGGAGTCTCCGCGGACCATCCGCGATACGATCACACCCTTGGACACCCGGAGAGCACACGAGCCTGCGTGTGGATCATCAGGCGCCCGCAATCGTGAGAAACCCCAATAAAGAGAATGCGCGGGGGGGATGGGGAGCCTCGGTATGCATGTCCGAAGTGGCTGACTACACATAGCCCTGACTCGGTTCTGCCTACCCGCCACCCACATCCTGCATCACTCGCGGTGCGATGTCCCCAGTTCCCATATAAAGAACACCTGTGTTCGACCAGAGGCGGGCAACTGAGACGGGGCGCACAGTCGGCGCCCGCACCTGTGCGCCACCGGCGCTCGCGACCTGCTATATAATTGATACGGGATATGTGGAGCTTGGCGCTGACTTTGAGTGCCCCAAATTTGTCCTATTAAGTGTAGCGAATACCTTCCCGCGCTAGACCTGCCCCTGGTAGATAGGGACGCGTTTTACCCGTGATATACCCGCACAAAGGGCCGGAGGCCATAGACAAAAAGGTTCTGGTTGTGGTTGCCTCCACGCCGACATGCAGGTGTGCTCCCTCCTATTGCGGACCTCGGGTGCCCTTCACCCGTGGGTTAATCCGCTGGTGACCCGTGAGTATCGGGCTACCATTGAATGGACCTGAACTCGCAGTAAACATTGGGGTACGTAGGTGCGTGATTTCTCCTAAGTTCACCGTTCGCCCCTCATGTGCAATATCAAGCGGCCCCGTGCCCTGGAGCTCCTGTAGCGAAATTCTCTGTCAGCCGCATGGATTCGGAGAGGCCGCCACGTACCAGCGTTGTGGTGGACCTTCGTAAATCGCCCACAGTCCGGCGGCCAGATCCCGGCTCGCGGGCGGGACGCCCCTGCCGCCGGGGGGGTGGGGCCACGCGCCCGGCCCCTCCGAGCCACCCCGGCTCTTCAGTGGGGGGGTGCCGCCGCGCTCGCCGGAGCCCGTGCCGTCCCCCGCCGGCCTTCGCCCCCCCCCCGCGGGCCGGTCGCCCACCGCGGGCCGCAAGCCGGGCTCCCGTGCCGGTCCCCCCTGTCCCCGGCGCCCAGTCCTCGGGGGCCGGCCGGGGGACGCGGCCGGGGACGCCCGAGGCATGCGCACGACGTCTGGTCCCGCGAGTGGGGGCCTCTGCGGAGGCACGGAAGCCACACCGCTGCGGGCCCCGTCGGCCGGGGACGCTCGGCGGGGGCCGGTAAGCCGCGCAGCGCCAGGGGCGCGCGTCCTCGGGGCCTCGGTGCGGCCCCCGCCCGGGGCCCACGGGCGTCGGCCCCGGGCCCCGGCCAGGCAGTCTCGCCGCCCGCAGGGCTGCCACGAGGCGCCCCCGGGGACGAGACCGGGCTGGCGTTGGTGCCTCTCCGTTGGTCGGAGCTCAGCCCCACGCCCCGCCCGAGGCCCTCGGTCTGTCTCCGGCGGGTGGCGGCGCCCGCTACGGCCACTGAATGCGGCTGGGCCTTGCGGTCGAAACGGCCTCGGGCGCCCTCGGGTTGGCCGGCCAGCCCGCGGCCCCTCACCGGGGGGCCCGCCGCACCCCGGTACCCCCCCCTGGCGGGAAGCGCGGACCTCGGGCCGGCCGGGAACTAATCCGCCGCGCTGGCGCAAAAGCGCGAAGGGCGGCTCCCCTTGCCGGTGGTCAACGTGTGCACCGGCCCTGGCGCCCGCACACGGGACCCCGCGTCTTGGCCTGGGTGCAGGGGAGCCTCTCGCGAAACCCCGGCGTAGCGTATCGCTCCCGGCCCCCGCGCGCCTGCGGCGTACCACGCCGGCGGGGCGTAGCGAGCGGGCGGGCGGCCCTCGTGGGGGGGTCATGTCGACCGCCA     
M       TTTTCCCATATAAATTATTTAAAAAATTGTTTTTACAATAATCCAATTAAGGTTTATTTTAGTAATCAAATCATATTACTGGTTTTATTAACTAAACTTTAATAAAGCGTAAGAAATTGTATAACGATATATAAAGATAATTAGTATTTCTGATTAATTCTTTCAATATTAATAAAATAAATTTAATCAAATAGAGTAATTTTAACAAATAGTCTAAAAATAAATTTAAATTATCTTTACATAGAATTATTTCTATTATTAATATTTTAATTAGTACATTAGAATTCCCTATTAAATTATAGTTTGCAATGAGTAAAAATTTTGCCTTAGAAATATCATTATTAAAAAATTCTGTAAGTAATAAAAATGGTCTATTATCAAATAAACTTTTATAAATATAAGTAATCTATGGTGTTAAAAGTATATTATTTTAGTCATAAAGACCTATTTTAATGTAGTTAATTGTATGTTCAATCTAAAAAGAATATTGGATTGTGATAAAGTAATTTCAAAATTTTAGAATCATATTTAATAAATGCTAGGTGGGTCTGGATTACATTGAATAGATTTTCTAATACTTTTTATTATAATTCGAATTAACTTTATTATATAAAACCATGATCTTATCTTAAATAAATGTACGAATTTGTATATAAAAATAAAGGTCTTTAGAGCATTAAATCTTTTCATCACCTAAAAATGTATTTCATCTAAAATGTTTATGATTAAAAATACATTAAAGAAGAAATAATTTTTTTTGTTAATTTCATAATTTAAAAGTTAATTAAAATATATCATAGTAATTTTTAAGTTGACTAAACCTGTTAAATACTGAGAAATTAACTTATTCTAAAAAGCCATAATGCAATAATTCTCTTATTATTCTAATCATATATAAAAGAATTTTAATGTTTTTTTAGCTATATATTTATATAAGATATAAAATATAATGATTTCTTAATTTCTATTCATAATTTATAGGTTTCATATTTATCATAAATTTCTCGATTCGCAGCACAAGCTGTATAACGGATGGCAAGGAAGTAGTGATTTTCCATGAAATCAACCGCATTCGATGTGTTGCAAGTGAAAAGGACATTAGTACGATAACTATGTTATATGAGGACCGCACATTATAGGTACTAGATTGAAGCTGGGTAATTCAGACAGTAGGGAGTATTCAGTGTATGGTAATAAGCTGAGTGTTGGTTTGACGATATATGCAATGTAATTTCGACATGACGCAAGGATGTAGCACTTAATCTCGCTCGTTCTCGGTATACCATCGAGAGGAGACCATGAATAGTTCCTATGTTTACGCGCTAATTGTGTTTCATGTCTCTTGCTTTCGTTACTTGAGATTTCGACCCACCAAAGACCCATTTAAACTGGGCCTAGTATCAGTCCGTTACGAACCTTTCTTCGTATTAAATTCGTCAATTTTTTGTTCCTTTGTTAATGACATCGTAACAACTGGATATTCCGTTCATGGTGCCGATGTAGGTATTGTTTCCAGCTACCATTTTTGTCACAATCAGTGTACGGAGCATCGTGATCTGCACTTCAGAGCTTGTTTATTATATAATACAATAACTCCAAATAATTCAAGATGCATTATATTAGATCTGAAAAATGACTGATAGCTTCATCATGTTGTGAGTCAACTCCACTATATTCCTCATTATCATGTCGCTCAGTACATCCTTCTATTTTGAACAACTAGTGAATTAACCCGGGCGTTTTTACTCTCGATCCAAGTCAGGTTTCAATCTCTACGGTAAGGCTTAAAAATCATAGGGTGCGATAGGATTTATAATGTCTTATTTCAGAAAACAATGTCTTCGGAAGAACGGAAACGTATGTTAAGGCCACAGAAGTTGGGATAATGAGAAGTTTTCGGCGGTTGATCTCCCGCGAGGTATTTTACGATATCTTGGTGGTAAGTATTGTCCAGGCGAAGGGTTATGGTTTGCATTAGATGGGCACATGAGTACTTCATAGTGACAGAATTTGGGGATCACCGAAAGGCGGGTCGTACAACAACGCCCCGGTACAGCGTAAGCCCGGTTTTGTCCTGCTCCGAGGCTCTTCTGGGTCAACGGTACAATGAGAAGAGCGCGCGCGTGCGGAATCATGCTGCGTGTGACCGATCCGGGTCATAAGTAACATTCCCCCGGGGAAGTCTCTACGGACCGTCCGGGATTCGATCACGCCCTTGGACACCTAGAGGGCACGCGGGGCTGCGTGTGCGTCATCAGGCACCCGCAAACATGAGAAACCCCAATTAAGAGAATGCGCGGGGGGGATGGGGGGCCTCGGTATGCATGTCCGAAGTGGCAGACTACACATAGACCTGACTCGGTTCTGCCTACCCGCAACCCACTTCCTGCATCGATCGCGGTGCGATGTGCCCAGTTCCCTTATATAGAACACCTGTGTTCACGCAGAGGCGGGCAACTGCGATGGGGCGCACAGTCGGCACCCGCACCTGTGCGCCGCGGGCGCCCGCGACCTGCTATATAAGTGATACGGGACATGTAGAGCTTGGTGCTGACTTTGAGTGCCCCATATTTATCCTATCAAGTGTAGCGAATACGTTCCCGCGCTAGACCTTCCCCTGGTAGATAGGGACGCGTTGTACCCGTGCTATACCCCCACAGAAGGTCGGAGGTTAGGGACGAAGAGGTTCTGGCTGTGGTTGCCGCTACGCCTACGTCCAGGTGTGGTCCCGCCCATTGCGGACCTCGCGTGCCCCTCGCCCGTGGGTTAATCCACTAGTGACCCGTGTGTATCGGGCTACCTTTGAATGGGCCCGAACTCGCAGTAAACATTGGGGTACGTAGGTGCGTGGTTTCTCTTAAGTTCACCGGTCGCCCCTCATGCGCGATATATAGCGGCCCCGTGCCCTGGGGCTCCTGTAGCGAGATTCTCTGTCAGCCGCCTGGATTCGGAAAGGGCGCCACGTTCCAGCGTTGTGGTGGACCTTAGTAAATCGCCTACAGTCCGGCGGTCAGGACCCGGCTCGCGGGCGGGACGCCCCTGCCGCCGGGGGGGTGGGTCCGCCCTCCCGGCCCCTCCGAGCCACCCCGGCTCTCCAGTGGGGGGGTGCCAACGCGCGCGCCGGAGCCCGTGCCGTCCCCCGCCGGCCTTCCCCCCCCCCCCGCGGGCCGGTCGCCCACCGCGAACCGCTAGCCGGGCTCCCGTGCCGATCCCCCCCGTGCCCAGCGCCTAGTCCTCGGGGGCCGGGTGGGGGAGGCGGCGGGGGACGCCCGAGGCATGCCCAGGACGTCGCGTCCCGCGAGTAGGGGCCCCTGCCGCGGCACGGTAGCCACACCGCTGTGGGCCGCCCCGGCCGGGGGCGCTCGGCGGCGGCCGGTAAGCCGAGCGGCGCCGGGGGCTCGCGTCCTCGCGGCCCCGGTGCAGCCCCCCCCCGGGTCCCACGGGCGTCAGTCGCGGGCCCGGGCTACGAAGTCTCGCCGCCCGCAGGGCTGGCGCACGCTGTCCCCGGGCGCGAGACCGGGCTGGCGTTGGGGCCTCCTCGGTGGTCAGAGCTCCGCCCCGCGCCCCGCCCAAGGCCGTCGGGCTGTCTCCGGCGGGTGGCGGCGCCCGCTACGGGCACTGAATGCGGCTGGGCCGTGCGGCCGGAACGGCCTCGGGCGCCCTCGGGCTGGCCAGCCAGTCCGCGGCCCCCCGCCGGGCGGCGCGCCGGACCCCGGTACCCCCCCCTGGCTGGAAGCGCGGACGCCTGGCCGCCCGGGAACTAATCCGCCGCGCTGCCGCAGAAGCGCGGGGGGCGGCTCCCCTTGTCGGTCGTCAACCTGAGCACCGGCCCTGGCGCCCGGACACGGGACCCTGGGTTATGGCCTCCGCGCAGGGGAGCCTGTCTCGAAACCCCGGCGTACCGTATCGCCCCGGGGCCCCGCGCGCCTACGGCATACCGCGCCGGCGGGGCGGAGCGAGCGGGTCGGCGGACCTCGGGGGGGGGTGGTGTCGACCGCCA     
L       TTTTCCCATATAAATTATTTAAAAAATTGTTTTTACAATAATCCAATTAAGATTTATTTTAGTAATCAAATCATATTACTGGTTTTATTAACTAAACTTTAATAAAACGTAAGAAATTATATAACGATATATAAAGATAATTAGTATTTCTAATTAATTCTTTCAATATTAATAAAATAAATTTCATCAAATAGTGTAATTTTAACAAATAGTCTAAGAATAAATTTAAATTATCTTTACATAGAATTATTTCTATTATTCATATTTTAATTAGTACATTAGGATTCCCTTTTAAATTATAGTTTGCAATGAGTAAGAATTTTGCCTTAGAAATAACATTATTAAAAAATTCTGTAAGTAATAAAAATGGTCTATTATCAAATAAACTTTTATAAATATAAGTAATCTATAGTGTTAAAAGTATATTATTTTAGTCATAAAGACCTATTTTATTGTAATTAATTGTATGTTCATTCTAAAAAGAATATTGGATTGTGATAAAGTACTTTCAAAATTTTAGAATCATATTTAATAAATGCTATGTGGGTCTGGATTACATTGAATGGATTTTCTAATACTTTTTATTATAATTCGAATTAACTTTATTATATAAGACCATGATCTTATCTTAAATAAATGTACGAATTTGTATATAAGAATAGAGGTCTTTAGAGCATTAAATCTTTTCATCACCTAAAAATGTATTTCATCTAAAATGTTTATGTTTAAAAGTACATTAAAGAAGAAATAATTTTTTTTGTTAATTACATAATTTAAAAGTTAATTAAAATGTATCATAGTAATTTATAAGTTGACTAAACCTGTTAAATACTAAGAAATTAACTTATTCTAAAAAACCATAATGCAATAATTCTCTTATTATTCTACTCATTTATAAAAAAATTTTAATGTTTTTTTAACTATATATTTATATAAGATTTAAAATATAATGATTTCTTAATTTCTATTCATAATTTATTGGTTTCATATTTATCATAAATATCTCGATTCGCAGCACAAGCTACATACCGGATGGCAAGGAAGTAGTGATCTTCCATGAAATCAACCGTATGCGATGCGTTGCAAGTGAAAGGGACAATAGTACGATAGCTATGTTGTATGAGGACCGCACATTATAGGTACTAGATTGAAGATGGGTAATTCAGACATTAGAGAATATTCAGTGTGTCGTCATAAGCTGTGGATTAGTTTGACGATATCCGCAATGTAATTTCGACATGACGCAAAGATGTAGCACTTAATCTCGCTCGTTCTCGGTATATCATCCACAGGAGACCATGAATGGTCCCTATGTTTGTGCGCTAATTGTGTTTCATGTCTCTAGCTTTCGTTACTTGAGATTTAAACCCACCTAAGACCCATTTAAATTAGGCCGAGTATCAGTCCGTTACGAACCTTACTTCGTATTACATTCGTTAATCTTTTGTTCCTTTGTTAATGACACCATAACAACTGGACATTCCGTTCATGGTGCCGATGTAGGTATAGTTTCCAGCTACCATTTTCGTCACAATCAGCGTACGGAGCATCGTGATCTGCACTACAGCGCTTATTTATTATATAATACAACAACTCCAAGCAGTTCAGGACGGATTATATTAGATTTGAAAGATGATTGAAAGCTTCATCATGATGTAAGTCAACTCCACTATAATCCTCATTAACATGTCGCTGAGTACACCCTTCCATTTTGAACAACTAGCGAATTAACTCAGGCGTTTTAACTCTCGATCCAAGTCAGGTCTCTATCTCTACGGTAAGGCTTATAAATCAGAGGATGCGATAGGTTTTATAATGCCATATTTCAGACAACAATGTTTTCGGAAGAACGAAAACGTATGTTAAGGCCACAGAAATTGAGATAATGAGAAGTTTTCGGCGGTTGATCTACCGCGAGGTACTTTATGATATCTTGGCGGTATGTATCGTTCAGGCGAGATGTTATGGTCTGCATTGGATGGGCACATGTGTACTTCATAGTGGCAGAGTTTGGGGATCACCGAACGGCGGGTCGTCCGACAACGCCCCGGTACAGCGTAAGCCCGGTCTTGTCCTACTCCGAGGCTCTTCTGGGTCGTCGGTACAATGGGAAGAGCGCGCGCGAGAGGCATCATGCTGCGAGTGACCGATCCGGGTCGTAAGTAACATTCCCCAGGAGAAGTCTCCTCGGACCATCCGAGATTCGATCACGCCCTTGGACACCTGGAGAGCACGCGAGCATGCGTGTGTATCATCAGGCACCCGCAGCCGTGAGAAACCCCAGTTAAGAAAATGCGCGGGGGGGATGGGGAGCCTCGGTATGCATGTCCGAAGTGGCCGACTACACATAGACCTGACTCGGTTCTGCCTACGGGCTACCCACCTCCTGCATTAACCGCGGTGCGATATCCCCAGTTCCCACATATCGAACCCCTGTGTTCACACGGAGGGGGGCAACTGAGATGGGGCGCACAGTCGGCGCCCGCACCTGTGCGCCGCTGGCACTCGCGACCTGCTATGTAAGTGATGCGGGGATTGTAGAGCTTGGTGGTGACTTTGAGTGCTCCAAATTTATCCTGTTAAGTGTAGCGAATATCTTCCCGCGCTAGACCTGCCCCTGGTAGATAGAGACTCGTTCGACCCGTGATATACCCGCACAGAAGACCGGAGGCTAAAGACGAAGAGGTTCTGGCTGTGGTTGCCGCCACTCCAGCGTGCAGGTGTGGTCCCGCCCATTGCGGACCTCGTGTGCCCCTCACCCGTGAGTTAATCCACTTGCGACCTGTGTGTATCGGGCTACCATTGAATGGACCCGAATTCGCAATAAACATTGGGGTACGTAGGTGCGTGGTTTTGCTTAAGTTCACCGGTCGCCCCTCATGCGCGATTTAGAGCGGCCCCATGCCCCGGGGCTCCTGTAGCGAGATTCTCTGTCAGCCGCGTGGATTCGGGCAGGGCGCCACGTCCCAGCATTGTGGTGGACCTTCGTAAATCGCCTACGGACGGGCGGTCAGATCCCGGCTGGCGGGCGGGACGCCCCGGCCACCGGGGGGGTGGGTGCGCCCGCCCGGCCCCGCGAACCCACCCCGGCTCTGCAGTGGGGGGGTGCCGCCGCCCACGCCGGCGCCCGTGCCGTCCCCCGCCGGCCTTCGCCCTCCCCCCCCGGCCCGCTCGCCCACCGCGGGCCGCTAGCCGGGCTCCCGTGCCGATCCCCCCCGTGCCAGGCGCCCAGTCCTCGGGGCCTGGGTTGGGGAGGCGGCCGGGGGCGCCCGGCGCATGCCCGGGACGTCTCGTCCTGCGAGTGGCGGCCCCGGCCGCGGCACGGCAGCCGCACCGCTGGGGGCCGCCCCGGCCGGGGCCGCTCGGCGGCGGCCGGTAGGCCGCGCAGCGCCAGGGGCGCGCTTCCCCGGGGCCGCGGTGCAGCCCGCACCCGGGTCCCACGGGCGTCGGCCGCGGGCCCCGGCCACGAAGCCTCGCCGCCCGCAGGGCTGGCGCGAGCTGTCCCCGGGGGCGAGACCGGGCTAACGATGAGGCCTCCTCGTTGGTCGGATCTCCGGCCCACGCCCCGCCCAAGGCCGTCGGGCTGTCTCCGGCGGCTCGCGGCGCCCGCTACGGCCACGGGATGCGGCTCGGCCGTGCGGTCGGAACGGCCTCGGGCGCCCTCGCGGTGGCCGGCCAGTGCGCGACCCCCCGCCGGGGGGCTGGCCGCACCCCGGTAGCCCCCCCTGGCCGGAAGCGCGGTCGGGTGCCCGCGCGGGAACTAATCCGCCGCGCTGGCGCAGAAGCGCGGAGGGCTGCTCCCCCTGCCGGTTGTGGACGTGAGCACCGGCCCTCGCGCCCGCACACGGGACCCGGGGTCTTGGCCTGCGCGCAGGGGAACCTATCGCGAAACCCCGGCGTGCCATATCGCCCCGGCCCCCCGCGCGCCTACGGCGTACCGCGCCGGCGGGGCGGAGCGAGCGGGTCGGCCGCCCTCGGGGGGGGGTCGTGTCGACCGCCA     
K       TTTTCCCATATAAATTATTTAAAAAATTGTTTTTACAATAATCCAATTAAGATTTATTTTAGTAATCAAATCATATTACTGGTTTTATTAACTAAACTTTGGTAAAACGTAAGAAATTGTATAACGATATATAAAGATAATTAGTATTTCTAATTAATTCTTTCAATATTAATAAAATAAATTTAATCAAATAGAGTAATTTTAACAAATAGTCTAAAAATAAATTTAAATTATCTTTACATAGAATTATTTCTATTATAAATATTTTAATTAGTACATTAGAATTCCCTTTTAAATTATAGTTTGCAATGAGTAAAAATTTTGCCTTAGAAATAACATTATTAAAAAATTCTGTAAGTAATAAAAGTGGTCTATTGTCAAATAAACTTTTATAAATATAAATAATCTATAGTATTAAAAGTATATTATTTTAGTCATGAAGACTTATTTTGATGTAATTAATTGTATGTTCAATCTAAAAAGGATATTGGATTGTGATAGAGTAATTTCAAAATTTTAGAATCGTATTTAATAAATGCTATGTGGGTCTGGATTACATTAAATAGATTTTCTAATACTTTTTATTGTAGTTCGAATTAACTTTATTATATAAAACCATGATCTTATCTTAAATAAATGTACGAATTTGTATATAAAAATGAAGGTCTTTAGAGCATTGAATCTTTTCATCAGCTAAAAATGTATTTCATCTAAAATGTTTATGATTAAAAGTACATTAAAGAAGAAATAATTTTTTTTGTTAATTTCATAATTTAAAAGTTAATTAAAATGTATCATAGTAATTTATAAGTTGACTAAACCTGTTAAATACTAAGAAATAAACTTGTTCTAAAAGACCATAATGCAATAATTCTCTTATTATTCTAATCATTTATAAAAAAATTTTAATGTTTTTTTAACTATATATTTATATAAGATTTAAAATATAATGATTTCTTAATTTCTATTCATAGTTTATAGGTTTCATATTTATCATAAATTTCTCGATTCGCAGCACAAACTACATAACGGATGGCAAAGAAGTAGTAATCTTCCATGAAATCAACCGCATACGATGTGTTGCAAGTGAAAGGGACATGAGTACGATAGCTATGTTCTATGAGGACCGCACATTATAGGTACTAGACTGAAAATGGGCAATTCAGACACTAGAGAATATTCAGCGTATAGTAATGAGCTATGGGTTCGTTTGACGATATTAGCAATGTAATTTCGACATGACGCAAAGATGCAGCACTTAATCTCGCTCGTTCTCGATATATCTTCGAAAGGAGACCATGAATAGCCCCTATGTTTTTGCGCTATTTGTGTTTCATGTCTCTCGCTTTCGCTACTTGGGATTTAAACCCACCGAAGACCCATTTAAACTGGGCCTGGTATTAGTCCGTTACGAACCTTCCTTCGTATTAAGTTCGTCAATCTTTTGTTCCTTTGTTCATGACATCTCAACAACTAGATATTCCGTTCATGGTGCCGATGTAGGTATGGTTTCAAGCTACCATGTCTGTCACAATCAGTGTATGGACCATCGTGATCTGCACTTCGGCGCTTGTCTATTGTATAATACAATAACTCCAAATAATTCACGATGAGTTATATTAGATCTGAAAGATGATTGGTAGCTTCATCATGTTGTAACTCAACTCCACTATATTCCTCATTAACATGTCGCTAAGTACACCCTTCCATTTTGAACAACTAGTGAATTAACTCAGGCGTTTTTACTCTCGATCCGAGTCAGATTTCAATCTCTACGGTAAGGCTTAAAAATCAGAGGATGCGATAGGCTCTATAATGCCCTATTTCAGAAAACAATGTCCTCGGAAGAACGGAAACGTATGTTAAGGCCACAGAAGTTGGGGTAATGAGAAGTTTTCGGCGGTTGATCTTCCGCTAGGTACTTTACGATATCTTGGCGGTAAGTATCGTTCAGGCGAGATGTTATGGCCTGCATTAGATGGGCACATGTGTACTTCATAGCGGCAGAATTTGGGGATCACCGAACGGCGGGTCGCACGACAACGCCCCGGTACAGCGTAGGCCCGGTTTTGTCCTACTCCGAGGCTCTCCTGGTTTAGCGATACAATGTGAAGAGCGCGCGCCCGAGGAATCATGCTGCGAGTGACCGGTCCGGGTCATAAGTAGCATTCCCCTGGAGAAGTCCCCGCGGACCGTCCGGGAATCGATCACTCCCTTGGACACCTAGAGAGCACACGAGATTGCATGTGTATCATCAGGCGCTCGCAACCGTGAGATACCCGAGTTTGAAAAATGCGCGGGGGGGATGGGGGGCCTCGGTATGCGTGTCCGAAGTGGCGGACTACACATAGGCCAGACTCGGTTCTGCCTACCCGCGACCCACCTCCTGCATCAATCGCGGTGCGGAGTCCCCAGTTCCCGTATATTGAACTCCTGTGTTCACACAGAGGCGGGCAACTGAGATGGGGCGTACAGTCGGCACCCGCACCTGTACGCCACGGGCGCTAGCGACCTGCTATATAAGTGATGCGGGACATGTAGAGCTTGGCGCTGGCTTTGAGTGCGCCGAATTTATCCTATTAAGTGAAGCGAATACCTTCCCGCGCTAGACCTGCCCCTGGTAGATAGAGACACGTTCTACCCGTGCTATACCCACACAGAGGGGCGGAGGTTACGGGCGAAGAGGTCCTGGCTGTGGTTGCCGCCACGCCTGCGTCCAGGTTTGATCCCGCCGATTGCGGACCTCGAGTGCCCCTCGCCCGCGGGTTAATTCGCTGGTGACCCGTGTGTATCGGGCTACCATTGAATGGACCCGAACTCGCAATAAACATTGGGGTACGTAGGTGCGTGGTTCGTCTTAAGTTCACCGATCGCCCCTCATGCGCCATGTAGAGCGGCCCCGTGCCCTGGGGCTCCTGTAGCGAAATTCTCAGTCAGCCGCCTGGATTCGGAGAGGGCGCCGCGTTCCAGCGTTGTGGTGGACTTACGTAAATCGCCTACGGGACGGCGGTCAGGCCACGGCTGGCGGGCGGGACGCCCCGGCCGCCGGGGGGGTGGGTCCGCCCGCCCGACCCCTCCGAGCCACCTCGGCTCTTCAGTGGGGGGGTGCCCCCGGGCGGGCCGGGGCCCGTTCCGACCCCCGCCGGCCTTCGCCCCCCCCCCACAGGGCGGTCGCCCGCCGCGGGCCGCCAGCCGGGCTCCCATGCCCGTCCCCCCCGTGCCAGGCGCTCCGCCCTCGAGGGCCGGGTGGGGGAGGCGGCCGGGGGCGCCCGGGGCATGCCCGCGTCGTCTCGTCCCGCGCGTGGGGGCCCCTGCCGCCGCACGGCAGGCTCACCGCTGCGGGCGGCCCCGGCGGAGGACGCTCGGCGGCGGCCGCTAAGCCGGGCGGCTCCGGGGGCGCGCGTCCACGGGGCCCCGGTGCAGCCCCCACCCGAGGCCCACGGACGTCGGCCGCGGGCCCTGGCCACGGATTCTCGCCACCCGCAGGGCTGGCACGGGCTGTCCCCGGGGGCGAGGCGGGGCTGACGGTGGCGCCTCCTCGCTGGTCGGAGCTCCGCCCCGCGCCCCGCCCGAGGCCATCGGCGCGTCTCCGGCGGGTGGCGGCGTCCGCTGCGGCCACTGAATGCGGCTGGGACGGTCGGGCGGAACGGCCTCGGGCGCCCTCGGGGAGGCCGGCCAGTGCGCGGCTCCACGCCGGGGTGCGCGCCGTACGCCGGTACCCCCACCTGGCGGGAAGCGCGGACGTCTGGCCGCCCGGGAACCAATCCGCCGCGCTGGCGCAAAAGCGCGGAGGGCAGCTCCCCCTGGCGGTTGTCAACGTGAGCGCCGGACCTGGCGCCCGCACACGGGACCCTGGGTGTCGGCCTGTGCGCAGGGGATCCTCTCGCGTAACCCCGGCGTACCACATTGCCCTGGCCCCCCGCGCGCCTACGGCTTACCGCGCCGGCGGGGCGAAGCGAGCGGGTCGGCTGCCCTCGGGGGGGGGTTGTGTCGACCACCA     
J       TTTTCCCATATAAATTATTTAAAAAATTGTTTTTACAATAATCCAATTAAGATTTATTTTAGTAATCAAATCATATTACTGGTTTTATTAACTAAACTTTGGTGAAGCGTAAGAAATTATATAACGATATATAAAGATAATTAGTATCTCTAATTAATTCTTTCAATATTAATAAAATAAATTTAATCAAATAGAGTAATCTTAACAAATAGTCTAAGAATAAATTTAAATTATCTTTACATAGAATTATTTCTATTATTGATATTTTGATTAGTACATTAGGATTCCCTTTTAAATTATAGTTTGCAATGAGTAAAAATTTTGCCTTAGAAATAACATTATTAAAAAATTCTGTAAGAAATCAAAATGGTCTATTATCAAATAAACTTTTATAAATATAAATAATCTATAGTATTAAAAGTATATTATTTTAGTCATAAAGACCTATTTTGATGTAATTAATTGTATGTTCAATCTAAAAAGAATATTGGATTGTGATAAAGTGATTTCAAAATTTTAGAATCATATTTAATAAATGCTAAGTGGGTCTGGATTACATTAAATAGATTTTCTAATACTTTTTATTGTAATTCGAATTAACTTTATTATATAAAACCATGATCTTATCTTAAATAAATGTACGAATTTGTATATAAGAATAAAGGTCTTTAGAGCATTGAATCTTTTCATCACCTAAAAATGTATTTCGTCTAAAACGTTTATGATTAAAAATACATTAAAGAAGAAATAATTTTTTTTGTTAATTACATAATTTAAAAGTTAATTAAAATATATCATAGTAATTTATAAGTTGACTAAACCTGTTAGATACTGAGAAATTAACTTGTTCTAAAAAACCATAATGCAATAATTCTCTTATTATTCTAGTCATATATAAAAAAATTTTAATGTTTTTTTAACTATATATTTATATAAGATTTAAAATATAATGATTTCTTAATTTCTATTCATAATTTATGGGTTTCATATTTATCATAAATTTCTCGATTCGCAGCACAAACTACATAACGGATGGCAAGGAGGTAGTGATCTTCCATGAAATCAACCGCATCCGATGCGTTGCAAGTGACAAGGACAATAGTACGATAGCTATGTTTTAGGAGGACCGCACATTATAGGTACTAGATTGAAGATGGGTAATTCAGACATTAGCGACTATTCAGTTTATGGCAATCAGCTATGGGTTAGTTTGACGATACCTGCAATGTAATTTCGACATGACGCAAAGATGTAGCACTTAATCTCGCTCGTTCTCGATATACCATCGAAAGGAGACCATGAATTGTCCCTGTGTTTATGCGCTACTTGTGTTTCATGTCTCTTGCTTTCGTTACTTAGGATTCAAACCCACCCAAGACCCATTTGAACTGGGCCTAGTATCAGTCCGTTACGAACCTTTCTTCGTATTACATTCGTTAATTTTTTGTCCCTTTGTTGATGACACCCTAACAACTTGATATTCCGTTCATGGTACCAATGTAGGTATAGTTTCAAGCTACCATTTTTATCACAATCAGCGTAAGGAGCACCGTGATCCGCACTTCAGCGCTTGTCTATTATATAATACAACAACTCCAAGAAATTCAAGATGAATTATATTAGATCTAAAAAATGATTGATAGCTTCATCATGTTGTAACCCAACACCACTATATTCCTCATTCACATGTCGCTAAATACATCCTTCCATTCTGAACAACTAGTGAATTAACTCAGGCGTTTTTACTCTCGATCCAAGTCAGGTTTCAATCTCTACGGTAAGGCTTAGAAATCAGAGGATGCGATAGGTTTTATAATGTCTTATTTCAGAAAACAATGTCTCCGGAAGAACGGAAACGTATGTTAAGGCCACAGAAATTGGGATAATGAGAAGTTTTCGGCGGTTGGTCTTCCGCGAGGTACTTTATGATATCTTGGCGGTAGGTATTGTTCAGGCGAAATGTTATGGTCTGCATTAGCTGGGCACATGCGTACTTCATAGTGACAGAATTTGGGGATCACCGAACTGCGGGTCGTACCACAACGCCCCGGTTCAGCGTAAGCCCGGTTTTGTCCTACTCCGAGGCTCTCCTGGTTCAGCGGTACAATGGGAAGAGCGCGCGCGTGAGGGATCATGCTGCGAGTGACCGATCCGGGTCATAAGTAACATTCCCCTGGAGAAGTCCCCGCGTACCAACTGGGATACGATCACGCCCTTGGACACGTGGAGTGCACTCGAGTCTGCGTGTGTATCATCAGGCACCCACAACTGTGAGAAACCCCAGTTGTCAAAATGCGCGGGGGTGCTGGGGAGCCTCGGTATGCTTGCCCGAAGTGGCGGACTACACATAGACCCGACTCGGTTCTGCCTACCCGCTACTCACCTCCTGCATCAATCGCGGTGCGGTATCCCCAGTTCCCGTAGATCGAATCCCTGTGTTCACACAGAGACGGGCAACTGAGATGGGGCGCACAGTCGGCGCCCGCACCTGTTCCCCGCGGGCGCCCGCGACCTGCTATATAAGTGGTCCGGGATATGGAGAGCTTGGTGCTGACTTTGAGTGCCCCAAATTTATCCTGTTAAGTGGAGCGAATACCTTCCCGCGCTAGACCTGCCCCTGGTATATAGAGACCCTTTCTACCCGAGCTATACCCACACAGAAGGGCGCAGGCTAGAGACGGAGAGGTTCTTGCTGTGGTTGCCGCCACGCCTGCGTCCATGTGTGGTCCCACCCATTGCGGACCTCGTGTACCCCTCACCCATGGGTTAATTCACTGGTGACTCGTCTGTATCGAGCTACCTTTGAATGGACCCGAATTCGCATTAAACATTGGGGTACGTAGATGCGTGGTTCCCTTGAAGATCACCGATCGCCCCTCATGCGCTATATGGAGCGGCCCCGTGCCCTGGGGCTCCTGGAGCGAAATTCTCTGTCAGCCGCCTGGATTCGGGGAGGGCGCCCCGTTCCAGCGTTGTGGTGGACCTCCGTAAATCGCCTACAGCCCGGCGGTCAGAGCCCGGCTCGCGGGCGGGACGCCCCTGCCGCCGGGGGGGTGGGTCCGCCCGCCCGGCCCCTCCGAGCCACCCCGGGTCTTCAGTGGCGGGGTGCCGCCGCCCGCGCCGGGGCCCGTTCCGTCCCCCGCCGGCCTGCGCCCCCCCCCCACAGGCCGGTCGCCCACCGCGAGCCGCCAGCCGGGCTCCCCTGCCGCTCCCCCCCGTGCCGGGCGCCCAGTCCTCGTGGGCCGGGTGGGGGACGCGGCCGGGGGCGCCCGTGGTATGCTCGGGACGTCTCGTCCCGCGGGTGGGGGCCCCTGCCGCGGCACGGAAGTCCCACCGCTGCGGTCCGCCCCGGCCGGGGGCGCCCGGCGGCGGACGGCAGGCCGCGCGGCACCAAGGGCGCGCGTCCTCGGGGCCCCGGTGCCGCCCCCCCCCGGGGCCCACGGACGTCTGCCACGGGCCCGGGCCAGGAAGTCTTGCCCCCCGCAGGGCGGGCACGAGCTGTCCCCGGGGGCGAGACCGCCCTTACGCTGGGGCCTCCTCGCTGGTCACAGCTCCGCCCCACGCCCCGCCCAGGGCCGCCGGCCTGCCTCCGGCGGATCGCGGCGCCCGCTGCGGGCACCTAATGCGGCTGGTAGGTTCGGTCGGAACGGCCTCCGGCGCCCTCGAGGCGGCCGGCCAGGGCGCGGTCCCCCGCCGGGCGGCGCGCCGCACCCCGGTAGCCCCCGCTGGCGGGAAGCGCGGACGTATGGCCGCCCGGGAACCAATCCGCCGCGCTGCCGCATAAGCGCGGAGGGCGGCGCCCCCTGCTGGTTGGCGACGTGAGGACCGGCCCTGGCGCCCGCACACGGGACCCTGGGTCTTGGCCTTGGCGCAGGGGAGCCTCTCGCGAAACCCCGGCGTACCGGATCGCCCCGGGCTCCCGCGCGTCTACGGCATACCGCGCCGGCGGGGCGGAGCGAGCGGGTCGGCGGCCCTCGGAGGGGGGTCGTGTCAGCCCCCA     
I       TTTTCCCATATAAATTATTTAAAAAATTGTTTTTACAATAATCCAATTAAGATTTATTTTAGTAATCAAATCATATTACTGGTTTTATTAACTAAACTTTAGTAAAACGTAAGAAATTGTGTAACGATATATAAAGATAATTAGTATTTCTTATTAATTCTTTCAATATTAATAAAATAAATTTAATCAAATAGAGTAATTTTAACAAATAGTCTAAAAATAAATTTAAATTATCTTTACATAGAATTATTTCTATTATTGATATTTTAATTAGTACATTAGGATTCCCTTTTAAATTATAGTTTGCAATGAGTAAAAATTTTGCCTTAGAAATAACATTATTAAAAAATTCTGTAAGTAATAAAAATGGTCTATTATCAAATAAACTTTTATAAATATAAATAATCTATAGTGTTAAAAGTATATTATTTTAGTCATAACGACCTATTTTAGTGTAATTAATTGTATGTTCAATCTAAAAAGAATATTGGATTGTGATAAAGTAATTTCAAAATTTTAGAATCATATTTAATAAATGCTATGTGGGTCTGGATTACATTAGATAGATTTTCTAATACTTTTTATTATAATTCGAATTAACTTTATTATATAAAACCATGATCTTATCTTAAATGAATGTACGAATTTGTATATAAGAATAAAGGTCTTTAGAGCATTAAATCTTTTCATCACCTAAAAATGTATTTCATCTAAAAAGTTTATGTTTAAAAGTACATTAAAGAAGAAATAATTTTTTTTGTTAATTTCATAATTTAAAAGTTAATTAAAATATATCATAGTAATTTCTAAGTTGACTAAACCTGTTAGATACTAAGAAATTAACTTGTTCTAAAAAGCCATAATGCAATAATTCTCTTATTATTCTAATCATGTATAAAAAAATTTTAATGTTTTTTTAGCTATATATTTATATAGGATTTAAAATATAATGATTTCTTAATTTCTATTCATAATTTATGGGTTTCATATTTATCATAGATTTCTCGATTCGCAGCACAAACTATATAACGGATGGCAAGGAAGTAGTGATGTTCCATGAAATCAACCGCATACGATGCGTCGCAAGTGAGAAGGACATTAGTACGAGAGCTATGTTCTATGAGGACCGCACATTAGAGGTACTAAACTGAAAATGGGTAATTCAGACATTAGAGATTATTCAGTGTGTAGTAATGAGCTACGCGTTGGTTTGACGATACCTGCAATGTAATTTCGACATGACGCAAAGATGTAACGCTTAATCTCGCTCGTTCTCGATATGACGTCAAAAGGAGACCATGAGTTGTTCCTATGTTTATGCGCTAATTGTGTTTCATGTTTCTCGCTTTCGTTACTTGAGATTGGGACCCACCCGAGACCCATTTAAACTGGGCCAAGTATGAGTCCGTTACGAACCTTACTTTGTATTAGATTCGTTAATCTTCTGTCCCTCTGTTGATCGCATCTTAATAACTCGATATTCCGTTCATGGTACCGATGTAGGTATAGTTTCAAGCTACCATATTTGTCACAATCAGCGAACGGAGCATCGTGATCTGCACTGCAGAGCTTGTTTATTATATAATACAACAACTCCAATTAATTCAAGATGGATTATATTAGATTTGAAACATGAATGATAGCTTCATCATGTTGTAATTCAACGCCACTATATTCCTCATTACCATGTCGCTGAATACACCCTTCCATTCTGAACAACTAGTGAATTAACACAGGCGTTTTTACTCTCGATCCAAGTCAGATTTCAATCTCTACGGTAAGGCTTAAAAATCAGAGGATGCGATAGGTTTTATAATGCCCTATTTCAGAAAACAATGTCCACGGAGGAACGGAAACGTATGTTAAGGTCACAGAAATTGGGATAATGAGAAGTTTTCGGCGGTTGATCTTCCGCGAGGTACTTTACGATATCTTGGCGGTAAGTATCGTTCAGGCGAAATGTTATGGTCTACATTAGATGGGCACGTGTGTACTTCATAGCGCCAGAATTTGGGGATTACCGAACCGCGGGTCGTACAACAACGCCCCGGTTCAGCGTAGGCCCGGTTTTGTCCTACTCCGAGGTTCTCCTGGCTCAGCGGTACAATGGGAAGAGCGCGCGCGTGAGGGATCATGCTGCGGGTGACCGGTCCGGGTCATAAGTAACATTCCCATGGAGGAGTCCCCGCGGACCATCCGAGATTCGATCACGCCCTTGGACACCGGGAGTGCACGCGAGTCTGCGTGTGTATCATCAGGCACCCCCAATTATGAGAAACCCCAATTAAGGGAATGCGCGGGGGCGATGGGGAGCATCAGTATGCTTGTCCGAAGTGGCAGACTACACGTAGACGTGACTCGGTTCTGCCTACCCGCCACCCACGTCCTGCATTGAACGCGGTGAGATGTCCCCAGTTCCCGCATATTGAATGCCCGTGTTCGCACAGAGGCGAGCAACTGAGACGGGGCGCACAGTCGGCTCCCGCACCCGTACGCGACAGGCGCTCGCGACCTGCTATATAAGTGATGCGGGACATGGAGAGCTTGGCGCTGACTTTGAGTGCCCCAAATTTGTCCTGTCAAGTGTAGCGAATACTTTCCCGTGCTAGACCTGCCCCTCGTAGATAGAGACACGCTTTACCCGAGATATACCCGCACAGAAGGCCGGAGGTTAAAGACGAAGAGGTTCTGGCTGTGGTTGCCGCCACGCCCGCATCCAGGTTTGGTCCCGCCCATTGCGGACCTCGTGTGCCCCTCACCCTAGGGTTAATCCACTGGTGACCCGTTTGTATCGGGCTACCATTGAATGGACCCGAACTCGCATTAAACATTGGGGTACGTAGGTGCGTGGTTTCCCTAAAGCTCACCGATCGCCCCTCATGCGCCATCTAAAGCGACCCCGTGCCCTGGGGCTCCTGCAGCGAGATTCTCTGTCAGCCGCCTGGATTCGGCAAGGGCGCCCCGTTCCAGCGTTGTGGTGGACCTGTGTAAATCGCCTACGGGGTGGCGATCAGGGCCCGGCTCGCGGGCGGGACGCCCCCGCCGCCGGGGGGGTGGGTCCGCCCGCCCGGCCCCTCCGAGCCACCCCGGCTCTTCAGTGGGGGGGTGCCGCCGCTCGCGCCGGAGCCCGTCCCGTCCCCCGCCGACCCTCGCCCCCCCCCCGCAGACCGGTCGCTCACCGCGGCCCGCTAGCCGGGCTCCCGTGCCGCTCCCCCTAGTGCTAGGCGCCGAGCCCTCGCAGGCCGGGCTGCGGAGGCGGCGGGGGACGCCCGAGGCACGCCCGTGACGTCGCGTCCTGCCAGTGGGGGCCCCTGCCGCGGCACGGAAGCCGCACCGCTGTGGGCCGCTCCGGCCGGGGGCGCTCGGCGGCTGCCGGTAGGCCGTGCAGCGCCAGGGGCCCGCGTCCTCGGGGCCCCGGTGCAGCCCCCACCCCGGGCCCACGGCCGTCGGCCCCGGACCCTGGCCACGAAGGCTCGCCGCCCGCAGGGCTGGCACGAGCAGCGCCCCGGGGCGAGACCGAGCTTCCGGTGAGGCCTCCCCGCTGGTCGGAGCCCTGGCCCACGCCCCGCCCGGGGCCCCCGGTCTGTCTCCGGCGGACGGCGGCGCCCGCTACGGCCACTGAATGCGGCTGGGACGTGCGGTCGGAACGGCCTCAGGCGCCCTCGGGTTGGCCGGCCAGTGGGCGGACCCCCGCCGAGGGGGCGGCCGCACCCCAGTACCCCCGCCTGTCGGGAAGCGCGGACGCCTGGCCGCTCGGGAACCAATCCGCCGCGCTGTCGCAAAAGCGCGGAGGGCGGCTCCCCTTGCCGGTTGTCGACCTGAGCACCCGCCCTGGCGCCCGCACACGGGACCCCGCGTCCTGGCCTGGGGGCAGGGGATCCTCTCGCGGAGCCCCGGTGTACCCTATCGCCCGGGGCCCCCGCGCGCCTACGGCATACCGCGCGGGCGGGGCCAAGCGAGCAGGCCGGCCGCTCTCGTGGGGGGGTCGTGTCGGCCCCCA     
H       TTTTCCCATATAAATTATTTAAAAAATTGTTTTTACAATAATCCAATTAAGATTTGTTTTAGTAATCAAATCATATTACTGGTTTTATTAACTAAACTTTAGTGAAACGTAAGAAATTATATAACGATATATAAAGATAATTAGTATTTCTAATTAATTCTTTCAATATTAATAAAATAAATTTAATCAAATAGGGTAATTTTAACAAATAGTCTAAAAATAAATTTAAATTATCTTTACATAGAATTATTTCTATTATTAATATTTTGATTAGTACATTAGAATTCCCTTTTAAATTATAGTTTGCAATGAGTAAAAATTTTGCCTTAGAAATAGCATTATTAAAAAATTCTGTAAGTAATGAAAATGGTCTATTATCAAATAAACTTTTATAAATATAAATAGTCTATGGTATTAAAAGTATATTATTTTAGTCATAAAGACCTATTTTAGTGTAATTAATTGTATGTTCAATCTAAAAAGAATATTGGATTGTGATAAAGTAATTTCAAAATTTTAGAATCATATTTAATAAATGCTATGTGGGTCTGGATTACATTAAATAGATTTTCTAATACTTTTTATTATAATTCGAATTAACTTTATTATATAAAACCATGATCTTATCTTAAATAAATGTACGAATTTGTATATAAGAATGAAGGTCTTTAGAGCATTAAATCTTTTCATCACCTAAAAATGTATTTCATCTAAAATGTTTATGTTTAAAAGTACATTAAAGAAGAAATAATTTTTTTTGTTAATTTCATAATTTAAAAGTTAATTAAAATATATCATAGTAATTTATAAGTTGACTAAACCTGTTAAATACTAAGAAATTAACTTATTCTAAAAAATCATAATGCAATAATTCTCTTATTATTCTAGTCATATATAAAAAAATTTTAATGTTTTTTTAACTATATATTTATATAAGATTTAAAATATAATGATTTCTTAATTTCTATTCATAATTTATAGGTTTCATATTTATCATAAATTTCTCGATTCGCAACACAAACTACATAACGGATAGCAAGGAAGTAGTGATCTTCCATGAAATCAACCGCATACGATGAGTTGCAAGTGAAAAGGACACCAGTACGATAGCTATGTTCTATGAGGACCGCACCTTATAGGTACTAGATTGAAGATGGGTAATTCAGACATTAGGGAATATTCAGTGTGTAGTAATAAGCTGTGCGTTAGTTTGACGATACCCGCAATGTAATTTCGATATGACGCAAAGATGTAGCGTTTAATCTTACTCGCTCTCGGTATGACCTCGAGAGGAGACCATGAGTAGTACCTATGTTTGTGCGCCAATTGTGTTTCATGTCTCTCGCTTTCGTGACTTGGGATTAAAACCCACCCAAGACCCATTTGACCTGGGCCTGGTATCAGTCCGTTACGAACCTTTCTTCGTATTAAATTCGTCAATCTCCTATTCCTTTGTTAATGACACCTTAACAACTGGATATTCCGTTCATGGTGCCGATGCAGGTATAGTTTCAAACTACCATCTTCGTCACAATCAGCGTACGGAGCACCGTGATCTGCACTTCAATGCTTGTTCATTATACAAGACAATAACTCCAAATAATTCAGGATGAGTTATATTAGATCTAAAAAATGACTGTTAGCTTCATCATGTTGTAACTCAATCCCACTATATTCCTCATTAGCATGTCGCTGAGTACATCCCTCAATTCTGAACAACTAGCGAATTAACTCAGGCGTTTGTACTCTCGATCCAAGTCCGCTCTCAATCTCTACGGTAAGGCTTAGAAATCAAAGGATGCGATAGGTTTTATAATGCCTTATTTCAGAAAACAATGTCTTCGGAAGAACGGAAACGTATGTTAAGGCCACAGAAATTGGGATAATGAGCAGTTTTCGGCGGTTGATCTTCCGCGAGGTACTTTACGATATCTTGGCGGTAAGTATCGTCCAGGCGAAATATTATGGTCTACATTAGATGGGCACCTGTGTACTTCATAGGGGCAGAATTTGGGGATCACCGAACGGCGGGTCGTACGACGACGCCCCGGTACAGCGTAAGCCCGGTTTTGTCCTACTCCGAGGCTCTCCTGGATAAGCGGTACAATGAGAAGAGCGCGCGTGTGAGGGATCATGCCGCGGGTGACCGGTCCGGGTCATAAGTATCATTCCCCAGGAGCAGTCCCCGCGGACCATCCGCGATGCGATCACGCCCTTGGACACCTGGGGGGCACTCGAGCCTGCGTGTGTATCATCAGGCTCCCGCAACCGTGAGAAACCCCAGTTTAGACAATGCGCGGGGGGGTTGGGGAACCTCAGTATGCGTGACCGAAGTGGCGGACCACACATAGCCCGGACTCGGTTCTGCCTACCCGCCACCCACCTCCTGCATCAACAGCGGTGCGATGTCCCCAGTTCCCGCATAATGAATTCCTGTGTTCACACAGAGGCGGGCAACTGAGATGGGGCGCACAGTCGGCGCCCGCACCTGCGCACCGCAGACGCTCGCGACCCGCTATATAAGTGATTCGGGACATGGAGAGCTTGGAGCTGACTTTGAGTGCTCCAAATTCATCCTGCGAAGTGCAGCGAATACCTTCCCGCGCTAGACCTTCCCCTGGTAGATAGAGACGCTCTCTACCCGCGATATACCCGCACAGAGGGCCGGAGGCCGGAGACAAAGAAGTTCTAGTTGTGGTTGCCGCCACGCCTGCATCCAGGTGTGCTTCCGCCTATTGCGGGTCCCGTGTGCCCTTCGCCCATGGGTTAATCCACTAGTGACCCGTGTGTATCGGGCTACCATTGAATGGACCCGAAATCGCAATAAACATTGGGGTACGTAGGTGCGTGTTTTTCCCTAAGCTCACCGATCGCCCCTCATGCGCTATATAAAGCGGCCCCATTCCCTGGGGCTCCTGTAGCAAGATTCTCTGTCAGCCGCCTGGATTCGGGAAGGGCGCCGCGTTCCAGCGTTGTGGTGGACCTTTGTAAATCGCCTACGGGCCGGCGGCCAGGTCCCGGCTCGCGGGCGGGACGCCCCGGCCCCCGGAGGGGTGGTTCCGCCCGCCCGGCCCCTCCAAGCCACCCCGGCTCTCCAGTGGGGGGATGCCGCTGCGCGCGCCGGGGCCCCTCCCGTCCCCCGCCGGCCTTCGCCCCCCGCCCGCAGGCCGGTCGCCCACCGCGGGCCGCGAGCCGGTCTCCCGTGCCGCTCCCCCCCGTGCCCGGCGCACAGCCCTCGAGGGCCGGGTAGGGGAGGCGGCCGGGGCCGCCCGAGGCACGCCCGCAACGTCTCGTCCCGCGGGTGGGGGCCCCCGCCGCGGCACGGAAGCCCCATCGCTGTGGGCCACCCCGGCGGGGGACGCTGGGCGGCGGCCGGTAAGCCGCGCGGCGCCAGGGGCGCGCGTCCTCGGGGCCGCGGTGCTGCCCCCGCCCGGGGCCCACGGGCGTAGGCCCCGGGTCCCGGCCACGGAGCCTCGACGCCCGCAGGCCTGGCACGGGCCGACCCCGGGGGCGAGACCGGGCTGGCGCTGGGGCCTCCTCGCTGGTCGGAGCCCCGCCCCACGCCCCGCCCGAGGCCGTCGGTCTGCCTCCGGCGGGTGGCGGCGCCCGCTGCGGCCACTGGATGCGGCTGGGATGCTCGATCTGAACGGCCTCGGGCGCCCCCGAGGTGGCCGGCCAGTGAGCGGACCCCCGCCGGGGGGCGTGCCGCACCCCAGTACCCCCCCCTGTCGGGGAGCGCGGACGCCTGGCGGCCCGGGAACCAATCCGCCTCGCTGCCGCAAAAGCGCGGAGGGCGGCTCCCCCTGCCAGTTGTCAACGTGCGCACCGGCCCTGGCGCCCTCACACAGGACCCTGGGTCTTAGCCTGCGCGCAGGGGAGCCTCTCGCGAAACCCCGCCGTACCGTATCGCCCGGGGCCCCCGCGCGCCTGCGGCATACGGCGCCCGCGGGGCTAAGCGAGCCGGTCGGCGGCCCTCTGGGGGGGGTGGTGTCGACCTCCA     
G       TTTTCCCATATAAATTATTTAAAGAATTGTTTTTACAATAATCCAATTAAGTTTTATTTTAGTAATCAAATCATATTACTGGTTTTATTAACTAAACTTTTATAAAACGTGAGAAATTGTGTAACGATGTATAAAGATAATTAGTATTTCTCATTAATTCTTTCAATATTAATAAAATAAATTTAATCAAATAGAGTAATGTTAACAAATAGTCTAAAAATAAATTTAAATTATCTTTACATAGAATTATTTCTATTATTAATATTTTGATTAGTACATTAGGATTCCCTTTTAAATTATAGTTTGCAATGAGTAAGAATTTTGCCTTAGAAATAACATTATTAAAAAATTCTGTAAGTAATGAAAATGGTCTATTGTCAAATAAACTTTTATAAATATAAATAATCTATAGTATTAAAAGTATATTATTTTAGTCATAATGACATATTTTAATGTAATTAATTGTATGTTCAATCTAAAAAGAATATTGGATTGTGATAAAGTAATTTCAAAATTTTAGAATCGTATTTAATAAATGCTATGTGGGTCTGGATTACATTAAATGGATTTTCTAATACTTTTTATTGTAATTCGAATTAACTTTATTGTATAAAACCATGATCTTATCTTAAATAAATGTACGAATTTGTATATAAGAATGAAGGTCTTTAGAGCATTAAATCTTTTCATCATCTAAGAATGTATTTCATCTAAAATGTTTATGATTAAAAGTACATTAAAGAAGAAATAATTTTTTTTGTTAATTTCATAATTTAAAAGTTAATTAAAATATATCATAGTAATTTATAAGTTGACTAAACCTGTTAAATACTAAGAAATTAACTTATTCTAAAAAAACATAATGCAATAATTCTCTTATTATTCTAGTCATATATAAAAAAATTTTAATGTTTTTTTGACTATATATTTATATAAGATTTAAGATATAATGATTTCTTAATTTCTATTCGTAATTTATAGGTTTCATATTTATCATAAATGTCTCGATTCGCAGCACAACCTATATAACGGATGGCAAGGAAGTAGTGATATTCCATGAAATCAACCGCATTCGATGTGTCGCAAGTGAGAAGGACACTAGTACGATACCTATGCTCTATGAGGACCGCACATTACAGGTACTAGATTGAAGATGGGTAATTCAGACATTAGAGAATATTCAGTATGTGGTAATGAGCTGCGTGTTAGTTTGACGATACCCGCAATGTAATTTCGAGATGACGCAAAGATGTAGCACTTAATCTTGCTCGTTCTCGATATATCATCGAAAGGAGACCATGAGGAGTCCCTATGTTTTAGCGCCAATTGTGTTTCATGTCTCTTGCTTTCGTTACTTGAGATTTAAACCCACCCAAGACCCATTTGAACTGGGCCTAGTATCAGTCCGTTACGAACCTTTCTTAGTATTAAATTCGTGAATCTTCTGTTCCTTTGCAGATGACATCCCAACAACTGGATATTCCGTTCATGGTGCCTATGCAGGTATAGTTTCGAGCTACCATCTTCATCACAATCAGCGTATGGAGCATCGTGATCTGCACTTCAACGCTTGTCTATTATATAATACAATAACTCCAAGTAATTCATGATGGATTATATTAGATCTAAAAAATGATTGATAGCTTCATCATGTTGTAAATCAACCCCACTATATTCCTCATTTTCATGTCGCTCAATACAACCTTCTATTCTGAACAACTAGCGAATCAACTCAGGCGTTTTTACTCTCGATCCAAGTCAGATCTCAATGTCTACGGTAAGGCTTAGAAATCAAAGGATGCGATAGGTTTTATAATGCCTTATTTCAGAAAACAATGTCTTCGGAAGAACGGAAACGTATGTTAAGGCCACAGAATTTGGGATAATGAGAAGTTTTCGGTGGTTGATCTCCCGCGAGGTACTTTACGATATCTTGGCGGTAAGTATCGTTCAGGCGAGATATTATGGTCTGCATTAGATGGGCACATGCGTACTTCATAGTGGCAGAATTTGGGCATCACCGAAAGGCGGGTCGTACGACAACGCCCCGGTACAACGTAAGCCCGGTTTTGTCCCGCTCCGAGGCTCTCCTGGTTCAGCGGTCCAATGAGAAGAGCGCGCGCGTGAGGGATCATGCTGCGAGCGACCGACCCGGGTCATAAGTAACATTCCCCTGGAGCAGTCCCCGCGAACCATCCGTGATTCGATCACGCCCTTGGACACCTGGAGAGCACACGAGTCTGCCTGTGCATCATCAGGCACCCGCAATCGTGGGAAACCCCAGTTAAAATAATGCGCGGGGGGGGTGGGGGGCCTCGGTATGCATGGCCGAAGTGGCGGACAACACATAGACCTGACTCGGTTCTGCCTACCCGCCACCCACCCCCTGCATCAACCGCGGTGAGATGTCCCCAGTTCCCGCATAATGAACTTCAGTGTTCGCACAGAGGCGTGCAACTGAGATGGGGCGCACAGTCGGCGCCCGCACCGGTGCGCCACAGGCGCCCGTGACCTGCTATATAAGTGCTGCGGGACATGGGGAGCTTGGTGCTGACATTGAGTGCTCCAGATTTATTCTATCAAGTGTAACGAACACCTTCCCGCGCTAGACCAGCCCCTGGTAGATAGAGATACGCTCTACCCGAGATATACCCGCACAGAAGGCCGGAGGCTAGAGACATAGAGGTGCTGGTTGTGGTTGCCGCCACGCCTACGTCCAGGCGTGGTCCCGCCCATTGCGGATCTCGCGTGCCCCTCGCCCGTGTGTTAATTCACTGGTGACCCGTGTGTATCGGGCTACCGTTGAATGGACCCGGAATCGCAATAAACATTGGGGTACGTAGGTGCGTGGTTTCCCTCAAGTTCACCGGTCGCCCCTCATGCGCCATATAGAGCGGCCCCGTGCCCTGGCGCTCCTGTAGCGAAATTCTCTGTCAGCCGCTTGGATTCGGGAAGGGCGCCTCGTTCCAGCGATGTGGTGGACCTCTGTAAATCGCCTACGGGCTGGCGGTCAGGTCCCGGCTCGCGGGCGGGACCCCCCCGCCGCCGGGGGGGTGGGTCCACCCGCCCGGCCCCTCCGAGCGACCCCGGCTCTCCAGTGGGGCGGTGCCGACGCCCGCGCCGGAGCCTGTCCGGTCCCCCGCCGGCCTTCGCCCACCCCCCGCAGACCGGTCGCCGACCGCGGGCCGCCAGCCGGGCTCCCATGCCGCCCCCCCCCGTGCTAAGCGCCGTGCCCTCGCGGGCCGGGGTGGGGAGGCGGCGGGGGACGCCCGGGGGATGCCCGGGGCGTCTCGTCCTGCGTGTGGGGGCCCCCGCCGGGTCACGGCACGCGCACCGCTGTGGGCCGCCCCGGCGGCGGGCGCTCGGCGGCTGCCGGTAAGCCGCCCGGCCCCAGTGGCACGCGTCCTCGGGGCCCCGGTGCGGCCCCCACCCGGGGCCCACGGCCGTCGGCCCCGGGCCCTGGCCAGGAGGTCTCGCCGCCCGCAGGGCTGGTACGGGCTGACCCCGGGGGCGAGACCGGGTTCGCGTTGTGGCCTCCCCGGTGGTCTGAACTCCGCCCCGCGCCCCGCCCAAGGCCACCGGGCCGTCTCCGGCGGGTGGCGGCGCCCGCTGCGGTCACTGAATGCGGCTGGGACGCGCGGTCGGAACGGCCTCGGGCGCCCTCGGAGTGGCCGGCCAGCGCGCGGCCCCCCGCCGGGGGGCCCGCCGGACGCCGGTACCCCCCCCTGGCGGGAAGCGCGGGCTTCTGGCCGCCCCGGAACCAATCCGCCGCGCTGTCGCAAAAGTGCGCAGGGCGGCTCCCCCTGCCGGTTGTCAACATGATCACCAGCCCTGGCGCCCAGACACTGGACCCCGGGTCTTGGCCTGCGGGCAGGGGAGCCTGTCGCGGAACCCCGGCGTACCGTATCGCCCGGGCCCCCCGCGCGCCTACGGCCTACCGCGGCGGCGGGGCGCAGCGAGCGGGTCGGCCGCCCTCGGGGGGGGGTCGTGTCGCCCCCCA     
F       TTTTCCCATATAAATTATTTAAAGAATTGTTTTTACAATAATCCAATTAAGATTTATTTTAGTAATCAAATCATATTACTGGTTTTATTAACTAAACTTTAATGAAGCGTGAGAAATTATATAACGATATATAAAGATAATTAGTATATCTAATTAATTCTTTCAATATTAATAAAATAAATTTAATCAAATAGAGTAATTTTAACAAATAGTCTAAAAATAAATTTAAATTATCTTTACATAGAATTATTTCTATTATAGATATTTTGATTAGTACATTAGAATTCCCTTTTAAATTATAGTTTGCAATGAGTAAAAATTTTGCCTTAGAAATAACATTATTAAAAAATTCTGTAAGTAATAAAAATGGTCTATTATCAAATAAACTTTTATAAATATAAATAATCTATAGTGTTAAAAGTATATTATTTTAGTCATAATGACATATTTTGATGTAATTAATTGTATGTTCAGTCTAAAAAGAATATTGGATTGTGATAAAGTGGTTTCAAAATTTTAGAATCGTATTTAATAAATGCTAAGTGGGTCTGGATTACATTAAATGGATTTTCTAATACTTTTTATTGTAGTTCGAATTAACTTTATTATATAAAACCATGATCTTATCTTAAATAAATGTACGAATTTGTATATAAGAATGAAGGTCTTTAGAGCATTGAATCTTTTCATTACCTAAGAATGTATTTCATCTAAAATGTTTATGGTTAAAAGTACATTAAAGAAGAAATAATTTTTTTTGTTAATTTCATAATTTAAAAGTTAATTAAAATATATCATAGTAATTTATAAGTTGACTAAACCTGTTAAATACTAAGAAATAAACTTATTCTAAAAAACCATAATGCAATAATTCTCTTATTATTCTAGTCATATATAAAAAAATTTTAATGTTTTTTTAACTATATATTTATATAGGATATAAAATATAATGATTTCTTAATTTCTATTCATAATTTATTGGTTTCATATTTATCATAAATTTCTCGATTCGCAACACAAGCTACATAACGGATGGCAAGGAAGTAGTGATGTTCCATGAAATCAACCGCATGCGATGCGTCGCGAGTGACAAGGACACTAGTACGATACCTATGCTTTATGAGGACCGCACTTTATAGGTACTAAATTGAAGATGGGTAATTCAGACATTAGGGAATATTCAGTGTGTAGTAATAAGCTGCGAGTTCGTTTGACGATACCCGCAATGTAATTTCGACATGACGCAAAGATGTAGCGCTTAATCTTGCTCGTTCTCGATATCCCCTCGAGAGGAGACCATGAGTGGCTCCTATGTTTTCGCGCCAATTGTGTTTCATGTCTCTTGCTTTCGTTACTTGAGATTAGAACCCACCTAAGACCCATTTGAACTAGGCCTAGTATCAGTCCGTTACGAACCTTCCTTCGTATTAAATTCGTTAATCTTCTGTTCCTTTGTTAATGACATCCTAACAACTGGATATTCCGTTCATGGTTCCGATGTAGGTATAGTTTCAAGTTACCATGTCAATCACAATCAGCGTACGGAGCATCGTGATCCGCACTTCATTGCTTGTCCATTATATAATACAAAAACTCCAAATAATTCAGGATGGATTATATTAGATTTAAAACATGACTGATCACTTCATCATGTTGTAACTCAATTCCACTATATTCCTCATTACCATGTCGCTAAGTACACCCTTCTATTCTGAACAACTAGTGAATTAACCCAGGCGTTTATACTCTCGATCCAAGTCAGATGTCTATTTCTACGGTAAGGCTTAAAAATCAAAGGATGCGATAGGATTTATAATGCCTTATTTCAGAAAACAATGTCCTCGGAAGAACGGAAACGTATGTTAAGGCCACAGAAGTTGGGATAATGAGAAGTTTTCGGCGGTTGATCTTCCGCGAGGTAATTTACGATATCTTGGCGGTAGGTATCGTTCAGGCGAGATGTTATGGCCTGCATTAGATGGGCACGTGCGTACTTCATAGTGACAGAATTTGGGGATCACCGAAGGGCGGGTCGTACTACAACGCCCCGGTCCAGCGTAAGCCCGGTTTTGTCCTACTCCAAGGCTCTCCTGGCTCAGCGGTACAATGGGAAGAGCGCGCGCGTGAGGAATCATGCTGCGAGTGACCGATCAGGGTCGTAAGTAACATTCCCTTGGAGAAGTCTCCGCGGACCATCTGTGATGCGATCACGCCCTTGGACACCTCGAAGGCACGCGAGCCTGCATGTGTATCATCAGGCGCCCGCAATTGTGAGAGACCCCAGTTATAAAAATGCGCGGGGGGGATGGGGAGCCTCGGTATCCGTGTCCGAAGTGGCGGACTACACCTAGGCCAGACTCGGTTCTGCCTACCCGCCACCCACCTCCTGCATCGACCGCGGTGCGGTGTCCCCAGTTCCCGCGTATTGGAGTCCGGTGTTCCCACAGAGGCGGGCAACTGAGATGGGGCGCACAGTCGGCTCCCGCACCTGTGCACCTCGGGCGCTCGCGACCTGCTATATAGGTGCTGCGGGACATGGAGAACTTGGCGCTGACTTTGAGTGCTCCGAATTTATCCTGTCAAGTGTAGCGAATACCTTCCCGCGCTAGACCTACCCCTGGTAGATAGAGACGCACTTTACCCGTGATATACCCGCACAGAAGGCCGGAGGTCAGAGACGAAGAGGTTCTGGTTGTGGTTGCCGCCACGCCTGCGTCCAAGTGTGGTCCCGCCCATTGCGGATCCCGTGTGCCCTTCGCCCGTGGGTTAATTCACTGGTGACCCGTGTGTATCGGGCTACCATTGAATGGACCCGAATTCGCAGTAAACATTGGGGTACGTAGGTGGGTGATTCACCTCAAGTTCACAGCTCGCCCCTCATGCGCTATATAGAGCGGCCCCGTGCCCTGGGGCTGCTGTAGCGAGACTCTCTGTCAGCCGCCTGGATTCGGTTAGGGCGCCGCGTGCCAGCGTTGTGGTGGACCTTGGTAAATCGCCTATGCGCTGGCGGTCAGGGCCCGGCTCGCGGGCGGGACGCCCCCGCCGCCGGGGGGGTGGGCACGCCCGCCCGCCCCCTCCGAGCCAGTCCGGCTCTGCAGTGGGGGGGTGCCGCCGTACCCGCCGGTGCCCGTCCCGTCCCCCGCCGCCCTTCGCCCCCCCCCCGCAGGCCGGTCGCCCACCGCGGGCCGCCAGCCGGGCTCCCGTGCCGTTCCCCCCGGTGCTGGGCGCCTAGCCCTCGAGGGCCGGGTGGGGGAGTCGGCCGGGGACGCCCGGGGCATGCCCGTGACGTCGCGTCCCGCGGGTGGGGGCCGCCGCCGCGGCACGGAAGCCGCACCGCTGTGGGCCGCCCCGGCCGGGGCCGCTCGGCGGCTGCCGGTAAGCCGGGCGGCCCCGGGGGCGCGCGTCCTCGGGGCCCCGCTGCGGCCCCCGCCCGGGGCCCACGGACGTCGACCGCGGGCCCAGGCCACGAGGTCTCGCCCCCCGCAGGGCGGGAACGAGCTGGCCCCGGGGGCGAGACCGCGTTCGCGTTGTCGCCTCCCCGCTAGTCGGAGCACCGCCCCACGCCCCGCCCAAGGCCCCCGGTCTGTCTCCGGCGGGTGGCGGCGCCCGCTGCGGCCACTGAATGGAGATGGGACGGCCGGTCGGAACGGCCTCGGGCGCCCTCGGGCTGGCCGGCCAGAGTGCGGCCCCCCGCCGGGGAGCGCGCCGCACCCCGGTACCCCCCCCTGGCGGGAAGCGCGGACGCCTGGCCGCCCGGGAACAAATCCGCCTCGCTGGCGCAGAAGTGCGGAGGGCAGCTCCCCCTGCCGGTTGCCAACGTGGACACCAGCCCTGGCGCCCCTACACCGGGCCCTGGGTCTTGGCCTGTGGGCAGGGGAGCCTGACGCAAAACCCCGGGGTACCCTATCGCCCGGGGCCCCCCCGCGCCTACGGCGTACCACGCCGGCGGGGCGAAGCGAGCGGGACGGCAGCCCTCGGGAGGGGGTCTTGTCGACCCCCG     
E       TTTTCCCATATAAATTATTTAAAAAATTGTTTTTACAATAATCCAATTAAGGTTTATTTTAGTAATCAAATCATATTACTGGTTTTATTAACTAAACTTTAGTAAAGCGTAAGAAATTATATAACGATGTATAAAGATAATTAGTATTTCTAATTAATTCTTTCAATATTAATAAAATAAATTTAATCAAATAGAGTAATTTTAACAAATAGTCTAAAAATAAATTTAAATTATCTTTACATAGAATTATTTCTATTATGGATATTTTAATTAGTACATTAGGATTCCCTTTTAAATTATAGTTTGCAATGAGTAATAATTTTGCCTTAGAAATAACATTATTAAAAAATTCTGTAAGTAATAAAATTGGTCTATTGTCAAATAAACTTTTATAAATATAAGTAATCTATAGTATTAAAAGTATATTATTTTAGTCATGATGGCCTATTTTAGTGTAATTAATTGTATGTTCAATCTAAAAAGGATATTGGATTGTGATAGAGTAATTTCAAAATTTTAGAATTGTATTTAATAAATGCTATGTGGGTCTGGATTACATTGAATGGATTTTCTAATACTTTTTATTATAATTCGAATTAACTTTATTATATAAAACCATGATCTTATCTTAAATAAGTGTACGAATTTGTATATAAAAATGAAGGTCTTTAGAGCATTAAATCTTTTCATCACCTAAGAATGTATTTCATCTAAAAAGTTTATGATTAAAAGTACATTAAAGAAGAAATAATTTTTTTTGTTAATTTCATAATTTAAAAGTTAATTAAAATGTATCATAGTAATTTATAAGTTGACTAAACCTGTTAAATACTAAGAAATTAACTTATTCTAAAAAACCATAATGCAATAATTCTCTTATTATTCTAATCATATATAAAAAAATTTTAATGTTTTTTTAGCTATATATTTATATAGGATTTAAAATATAATGATTTCTTAATTTCTATTCATAATTTATAGGATTCATATTTATCATAAATCTCTCGATTCGCAACACAAACTATATAACGGATGGCAAGGAAGTAGTGATGTTCCATGAAATCAACCGCATGCGATGTGTCGCAAGTGATACGGACAATAGTACGATACCTATGTTTTATGAGGACCGTACGTTATAGGTACTAAATTGAAGATGGGTAATTCAGACACTAGAGAATATTCAGTATGTGGTAATAAGCTGTGGGTTAGTTTGACGATAGTTGCAATGTAATTTCGACATGACGCAAAGATGCAGCACTTAATCTTGCTCGCCCTCGGTATGCCATCAAAAGGAGACCATGAGTAGATCCTGTATTTATGCGCTAATTGTGTTTCATGTCTCTCGCTTTCGTAACTTGAGATTCAAACCCACCTAAGACCCATTTGAGCTGGGCCCAGTATTAGTCCGTTACGAATCTTCCTTCGTATTAAATTCGTCAATCTTCTGTTCCTTTGTTGATGGCATCCTAACAACTGGACATTCCGTTCATGGTGCCGATGTCGGTATAGTTTCGAACTACCATCTCCATCACAATCAGCGTACGGAACATCGTGATCTGCACTTCAGTGCTTGTTTATTATATCATACAATAACTCCAAAAAATTCAGGATGGATTATATTAGATCTGAAAAATGATTGATAGCTTCATCATGTTGTAAGTCAACCCCACTATATTCCTCATTATCATGTCGCTAAGTACACCCCTCCATTCTGAACAATTAGTGAATTAACTTGGGCGTTTCTACTCTCGATCCAAGTCAGCTTTCAATTTCTGCAGTAAGGCTTAGAAATCACAGGATGCGATAGGTTTTATAATGCCCTATTTCAGAAAACAATGTCGTCGGAAGAACAGAAACGTATGTTAAGGCCACAGAAATTGGGATAATGAGAAGTTTTCGGTGGTTGATCTTCCGCGAGGTATTTTACGATATCTTGGCGGTAAGTATCGTTCAGGCGAGGTATTATGGTCTACATTAGATGGGCACATGCGTACTTCATAGAGACAGAATTTGGGGATCACCGAACCGCGGGTCGTACGACAACGTCCCGGTACAGCGTAGGCCCGGTTTTGTCCGACTCCGAGGCTCTCCTGGATCAGCGGTACAATGGGAAGAGCGCGCGCGTGAGGGATCATGCTGCGAGTGACCGATCCGGGTCATAAGTAACATTCCCCAGGAGGAGTCTCCGCGAACCATCCGGGATCCGATCACGCCCTTGGACACCTGGGGAGCACACGAGTCTGCGTGTGTATCATCAGGCACCCACAAGCATGGGAAACCCCAGTTAAAAGAATGCGCGGGGGGGATGGGGAGCGTCGGTATGTATGTCCGAAGTGGCGGACTACACGTAGACCTGACTCGGTTCTGCGTACCCGCTACACACGTCCTGCATCGACCGCGGTGCGTTGTCCCCAGTTCCCGCGTATTGAACGCCCGTGTTCACGCAGAGGTGGGCAACTGAGACCGGGCGCACAGTCGGCGCCCGCACCTGTGCGCCACAGGCGCCCGGGACCTGCTAGATAAGTGCTACGGGACTTGGAGAGCTTGGGGGTGACTTTGAGTGCCCCCAATTTATTCTATCAAGTGCAGCGAATACCTTCCCGCGCTAGACCTGCCCCTGGGGGATAGGGATGCGCTCTACCCGTAATATACCCACACAAAGGGCCGGAGGCTAGAGACGGAAAGGTTCTAGTTGTGGTTGCCACCACGCCTGCGTCCAGGTGTGGTTCCGCCTATTGCGGAGCTCGTGTGCCCCTCGCCCAGGAGTTAATCCGCTGGTGACCCGTTTGTATCGGGCTACCGTTGAATGGGCCCGAAATCGCAGTAAACATTGGGGTACGTAGGTGTGTGGTTCCCCTGAAGTTCACCGGTCGCCCCTCATGCGCCATATAGAGCGGTCGCCTGCCCTGGGGCTCCTGTAGCGAGATTCTCTGTCAGCCGCCTGGATTCGGGAAGGGCGCCGCGTTCCAGCGTTGTGGTGGACCTTCATAAATCGCCTACGGGCCGGCGGTCAGGGCCCGGCTCGCGGGCGGGACGCCCCTGCCGTCGGGGGGGTCGGTCCACCCGCCCGGCCCCTCCTACCCACCCCGGCTCTTCAGTGGGGGGGTGCCGCCGCGCGCGCCGGGGCCCGTCCTGTCCCCCGCCGGCCTTCGCCCCCCTCCCGCAGCCTGATCGCCCACCGCGGTCCGCCAGCCGGGCTCCCGTGCCGCTCCCCCCCGTGCCACGCGCTAAGCCCTCGGGGGCCGGGTGGCGGAGTCGGCCGGGGACGCCCGGGGAATGCCCGCGACGTCCCGTCCCGCGAGTTGCAGCCCCTGCCGCGGCACGGAAGCCCCACCGCTGCGGGCCGGCCCGGCCGGTGCCGCTCTGCGGCTGCCGGTAGGCCGCGCGGCACCAGGGGCGCGCGTCCTCGGGGGCCCGGTGCGGCCCCCACCCGGGCCCCACGGACGTCGGCCGCGGGGCCTGGCCACGCGGTCTCGCCGCCCGCAGGGCTGGCACGAGCCGACCCCGGGGGCGAGACCTATTTGGCGGTGGGGCCTCCTCGCTGGTCGGAGCGCCGCCCCACGCCCCGCCCTAGGTCAGCGGCCTGTCTCCGGCGGGTGGCGGCGCCCGCTGCGGCCACTGGATGCGTCTGAGACGCTCGGTCGGAACGGCCTCGGGCGCCCTCGGGGCGGCCGGCCAGCGCGAGGCACCCCGCCGGGGGGCGCGCCGAACCCCGGTACCCCCCCCTGGCGGGAAGCGCGGACGCCTGGCCGCCCGGGAACTAATCCGCCGCGCTGTCGGAGAAGGGCGTAGCTCGGCTCCCCCTGCCGGTCGTCAGCGTGGGCACCAGCCCCGGCGCCCGCACACGGGACCCCGGGTCTTGGCCTAAGAGCAGGGGAGCCTCACGCGGAACCCCGGCGTACCGTATCGCCCGGGGCCCCCGCGCGCCTACGGCGTACAGCGCCGGCGGGGCGGAGCGAGCCGGCCGGCGGGCCTCGGGGGGGGGTCGTGTCGACCCCCA     
D       TTTTCCCATATAAATTATTTAAAAAATTGTTTTTATAATAATCCAATTAAGGTTTATTTTAGTAATCAAATCATATTACTGGTTTTATTAACTAAACTTTAGTGAAACGTGAGAGATTATATAACGATATATAAAGATAATTAGTATTTCTAATTAATTCTTTCAATATTAATAAAATAAATTTAATCAAATAGAGTAATTTTAACAAATAGTCTAAAAATAAATTTAAATTATCTTTACATAGAATTATTTCTATTATTGATATTTTAATTAGTACATTAGAATTCCCTTTTAAATTATAGTTTGCAATGAGTAATAATTTTGCCTTAGAAATAACATTATTAAAAAATTCTGTAAGTAATAAAAATGGTCTATTATCAAATAAACTTTTATAAATATAGATAATCTATAGTGTTAAAAGTATATTATTTTAGTCATAATGACATATTTTAATGTAATTAATTGTATGTTCAATCTAAAAAGAATATTGGATTGTGATAAAGTAGTTTCAAAATTTTAGAATCATATTTAATAAATGCTATGTGGGTCTGGATTACATTAAATAGATTTTCTAATACTTTTTATTATAATTCGAATTAACTTTATTATATAAAACCATGATCTTATCTTAAATTAATGTACGAATTTGTATATAAGAATAGAGGTCTTTAGAGCGTTAAATCTTTTCATTACCTAAGAATGTATTTCATCTAAAAAGTTTATGGTTAAAAGTACATTAAAGAAGAAATAATTTTTTTTGTTAATTTCATAATTTAAAAGTTAATTAAAATGTATCATAGTAATTTATAAGTTGACTAAACCTGTTAAATACTAAGAAATTAACTTGTTCTAAAAAACCATAATGCAATAATTCTCTTATTATTCTAATCATATATAAAAAAATTTTAATGTTTTTTTGACTATATATTTATATAAGATTTAAGATATAATGATTTCTTAATTTCTATTCGTAATTTATGGGTTTCATATTTATCATAAATCTCTCGATTCGCAGCACAAACTACATAACGGATAGCAAGGAAGTAGTGATGTTCCATGAAATCAACCGTATACGATGCGTCGCAAGTGAGAGGGACACTAGTACGATACCTATGTTTTATGAGTACCGCACATTATAGGTACTAAATTGAAAATGGGTAATTCAGACATTAGAGACTATTCAGTATGTGGAAATAAGCTGAGTATTGGTTTGACGATACCCACAATGTAATTTCGATATGACGCAAAGATGTAGCACTTAATCTTGCTCGTTCTCGATATGTCTTCGAAAGGAGACCATGAGGCGTTCCTGTGTTTAGGCGCCAATTGTGTTTCATGTCTCTCGCTTTCGTTACTTGAGATTCGTACCCACCCAAGACCCATTTGAACTGGGCCTAGTATTAGTCCGTTACGAATCTTTCTCAGTATTAAATTCGTTAATATTTTGTTCCTTTGTTAATGACAACCTAACAACTGGATATTCCGTTCATGGTGCCGATGTAGGTATAGTTTCAAGCTTCCATTTTCATCACAATCAGCGCAGGGAGCATCGTGATCTGCACTTCAACGCTTGTCTATTATACAATACAATAACTCCAAGAAATTCAGGATGGGTTATATTAGATTTAAAATATGATTGATGGCTTCATCATGTTGTGATTCAACCCCACTATATTCCTCATTGGCATGTCGCTAAGTACACCCTTCCATTCTGAACAACTAGCGAATTAACCCGGGCGTTTTTACTCTCGATCCAAGTCAGATTTCAATATCTACGGTAAGGCTTAGAAATCAAAGGATGCGATAGGTTTTGTAATGCCCTATTTCAGAAAACAATGTCCCCAGAAGAACGGAAACGTATGTTAAGGCCACAGAACTTGGGATAATGAGAAGTTTTCGGTGGTTGATCTTCCGCGAGGGAATTTACGATATCTTGGCGGTAAGTATGGTTCAGGCGATATGTTATGGCCTGCATTAGGTGGGCACATGTGTACTTCATAGTGACAGAATTCGGGGATCACCGAAAAGCGGGTCGTACGACAACGCCGCGGTACAGCGTATGCCCGGTTTTGTCCTACTCCGAGGCTCTTCTGGCTCAGCGGTACAATGAGAAGAGCGCGCGCGTGAGGGATCATGCAGCAGGTGACCGATCCGGGTCATAAGTACCATTCCCCCGGAGAAGTCGCCGCGGACCATCCGGGAGCCGATCACGCCCTTGGACACCTGGGGAGCACACGAGTCTGCGTGTGCATCATCAGGCGCCCGCAATCGTGAGAAACCCCAGTTAAAATAATGCGCGGGGGGGATGGGGAGCCTCGGTATGCGTGTCCGAAGTGGCCGACCACACGTAGACCTGACTCGGTTCTGCCTACCCGCCACGCACCCCCTGCATCTACCGCGGTGCGATGTCCCCAGTTCCCGCGTATGGAACTTCTGTGTTCATACAGAGACGGGCAACTGAGATGGGGCGCACAGTCGGCGCCCGCACCCGAGCGCCGCAGGCGCCCGCGACCTGCTATATAAGTGCTTCGGGACGTGGAGAGCTTGGAGCTGACTTTGAATACCCCGAATTTATCCTATAAAGTGCAGCGAATACCTTCCCGCGCTAGACCTGCCCCTGGCAGATAAGGACGCGCTCAACCCGCGATATACCCACACAAAAGGGCGAGGGCTACAGACAGAGAGGTTCTAGCTGTGGTTGCCGCGCCGCCCTCATGCAGGAATGGTTCCACCCATTGCGGACCTCGTGTGCCCCTCTCCCATGAGTTAATGCACTGGCGACCTGTGCGTATCGGGCTACCATTGAATGGACACGAATTCGCAGTAAACATTGAGGTACGTAGGTGCGTGGTTTCCCTCAAGTTCACCGATCGCCCCTCATGCGCTATATAGAGCGTCCCCGTGCCCTGGGGCTCCTGCAGCGAGATTCTCTGTCAGCCGCCTGGATTCGGGAAGGGCGCCGCGTTCCAGCGTTGTGGTGGACATCGGTAAATCGCCTAAGGACGGGCGGTGAGGTCCCGGCTCGCGGGCGGGACGCCCCTGCCGCCGGGGGGGTGGGTTCACCCGCCCGGCCCCTCCCAGCCACTCCGGCTCTCCAGTGGTGGGGTGCCGCCACTCGCGCCGGGGCCCGTCCCGTCCCCCGCTGGCCTTCGCCCCCCCCCCGCAGGCCGGTCGCCCACCGCGGCCCGCCAGCCGGGCTCCCGTGCCGCTCCCCCCCGTGCCAGGCGCCTAGCCCTCGGGGACCGGGTGGGGGAGGCGGCCGGGGGCGCCCGGGGAACGCCCGCGACGTCGCGTCCCGCGGGGGGCGGCCCCTGCCGCGGCACGGTAGCCGCAGCGCTGGGGGCCGCCCCGGCCGCGGGCGCTCGGCGGCTGCCGGTACGCCGCGCGGCTCCGGGGGCGCGCCTCCTCGGGGTCCCGGTGCAGCCCCCTCCCGGGCCCCACGGACGTCGGCCGCGGGCCCCGGCCGGGAGGCCTCGCCGCCCGCAGGGCTGGCACGAGCTGACCCCGGGGGCGAGACCGACTTCACGCTGGGGCCTCCCCGCTGGTCGGAGCCCCGGCCCACGCCCCGCCCGAGGCCATCGGCCTGTCTCCGGCGGGCGGCGGCGCCCGCTGCGGTCACAGAATGCGCCTGGGGCGCGCGGTCGGAACGGCCTCGGGCGCCCTCGGGGCGGCCGGCCAGTGCGCGGCCCCCCGCCGGGGGGCGCGCCGCACCCCAGTACCCCCCCCTGGCGGGAAGCGCGGACGCCTGGCCGCCCGGGAACCAATCCGCCGCGCGGTCGCAGAAGTGCGGAGGGCGGCGCCCCCTGCCGGTTGTCAGCGTGGGCACCAGCCCTGGCGCCCGCACACGGGACCCCGGGTCTTGGCCTGGGGGCAGGGCAGCCTGACGAGAAACCCGGGCGTACCGTATCGCCCGGGGCCCCCGCGCGCCTACGGCTTACCGCGTCGGCGGGGCGAAGCGAGCGGGCCGGCGGCCCTCGGGGGGGGGTCGTGTCGACCACCA     
C       TTTTCCCATATAAATTATTTAAAGAATTGTTTTTACAATAATCCAATTAAGATTTATTTTAGTAATCAAATCATATTACTGGTTTTATTAACTAAACTTTAATAAAGCGTAAGAAATTATATAACGATATATAAAGATAATTAGTATCTCTAATTAATTCTTTCAATATTAATAAAATAAATTTGATCAAATAGAGTAATTTTAACAAATAGTCTAAGAATAAATTTAAATTATCTTTACATAGAATTATTTCTATTATTAATATTTTAATTAGTACATTAGGATTCCCATTTAAATTATAGTTTGCAATGAGTAATAATTTTGCCTTAGAAATAACATTATTAAAAAATTCTGTAAGTAATGAAAATGGTCTATTATCAAATAAACTTTTATAAATATAAGTAATCTATGGTTTTAAAAGTATATTATTTTAGTCATAATGACCTATTTTAATGTAGTTAATTGTATGTTCAGTCTAAAAAGGATATTGGATTGTGAAAAAGTAGTTTCAAAATTTTAGAATCATATTTAATAAATGCTATGTGGGTCTGGATTACATTAAATTGATTTTCTAGTACTTTTTATTATAATTCGAATTAACTTTATTTTATAAAACCATGATCTTATATTAAATAAATGTACGAATTTGTATATAAGAATAGAGGTCTTTAGAGCATTAAATCCTTTCATTACCTAAAAATGTATTTCATCTAAAATGTTTATGATTAAAAGTACATTAAAGAAGAAATAATTTTTTTTGTTAATTTCATAATTTAAAAGTTAATTAAAATATATCATAGTAATTTATAAGTTGACTAAACCTGTTAAATACTAAGAAATTAACTTGTTCTAAAAAGCCATAATGCAATAATTCTCTTATTATTCTAATCATGTATAAAATAATTTTAATGTTTTTTTAACTATATATTTATATAAGATTTAATATATAATGATTTCTTAATTTCTATTCATAATTTATGGGTTTCATATTTATCATAAATCTCTCGATTCGCAGCACAAGCTACATAACGGATAGCAAAGATGTAGTGATGTTCCATGAAATCAACCGCATGCGATGTGTCGCAAGTGAAAAGGACACTAGTACGATACCTATGATTTATGAGGACCGCACATTATAGGTACTAGACTGAAGATGGGTAATTCAGACATTAGGGAGTATTCAGTATGTAGAAATAAGCTGTGTGTTAGTTTGACGATACCGGCAATGTAATTCCGATATGACGCAAGGATGTAACACTTAATCTTGCTCGCTCTCGATATGCCCTCTAAAGGAGATCATGAGTGGTTCCTGTATTTATGCGCCAGTTGTGTTTCATGTCTTTTGCTTTCGTCACTTGAGATTAAGACCCACCTAAGACCCATTTGAACTGGGCCCAGTATTAGTCCGTTACGAACCTTCCTCCGTATTACATTCGTCAATCTTTTGTCCCTGTGTTAATGACACCTCAACAACTGGATATTCCGTTCATGGTACCGATGTTGGTATAGTTTTAACCTACCATTTTTATCACAATCAGCGAATGGAGCATCGTGATCTGCACTCCAGTGCTTATTTATTATGTAATACAATAACTCCAATTAATTCAGGATGACTTATATTAGATGTAAAAGATGATTGATAGCTTCATCATGTTGTAATTCAACTCCACTATATTCCTCATTACCATGTCGCTAAGTACAACCTTCTATTTTGAACAACTAGTGAATCAACCCGGGCGTTTTTACTCTCGATCCAAGTCAGATTTCAATTTCTACGGTAAGGCTTAGAAATCAGAGGATGCGATAGGTTTTATAATGCCTTATTTCAGAAAACAATGTTCTCGGAAGAACGGAAACGTATGTTAAGGCCACAGAAATTGGGGTAATGAGGAGTTTTCGGTGGTTGATCTTCCGCGAGGTACTTTACAATATCTTGGCGGTAAGTATTGTTCAGGCGAGGTGTTATGGTCTTCATTAGATGGGCACCTGCGTACTTCATAGGGCCAGAATTCGGGGATCACCGAAGGGCGGGTCGTACGACAACGCCCCGGTACAGCGTAAGCCCGGTTTTGTCCTACTCCAAGGCTCTCCTGGATTAGCGGTACAATGAGAAGAGCGCGCGCGCGAGGGATCATGCTGCGGGTGACCGATCCGGGTCATAAGTAACATTCCCTTGGAGGAGTCTCCGCGGACCATCCGGGCTTCGATCACACCCTTGGACACCTAGAGAGCACGCGGGGCTGCATGTGTATCATCAGGAACCCGCAATCGTGAGAAACCCCAATTAAGAAAATGCGCGGGGGGGATGGGGGGCCTCGGTATGCCTGTCCGAAGTGGCGGACTACACGTAGACCTGACTCGGTTCTGCCTACCCGCCACACAGCTCCTGCATTGACGGCGGTGGGTTGTCCCCAGTTCCCGTGTATAGAACCCCCGTGTTCTCACAGAGGCGGGCAACTGGGATGGAACGTACAGTCGGCGCCCGCTCCTGTGCACTCCAGGCGCCCGCGACCCGCTATATAAGTGCTACGGGACTTGGAGAGCTTGGCGCTGACTTTGAGTGCCCCGAATTTATCCTGTCAAGTGTAGCGAAAACCTTCCCGCGCTAGACCTGCCCCTGGTAGATAAGGACGCGCTCTAGCCGCAATATACCCACACAGAAGGTCGGGGGGAAGTGACGGAGAGGTTCTGGTTGTGGTTGCCGCCACGCCTGAGTCCGTGTATGGTTCCGCCCATTGCGGTCCCCGCGTGCCCCTCACCCGTGGGTTAATCCACTGGTGACCCGTGAGTATCGGGCTACCATTGAATGGACCCGAAGTCGCAATAAACATTGGGGTACGTAGATGCGTGGTTGCCCTCAAGCTCACCGATCGCCCCTCATGCGTCATATTAAGCGGCCCCGTGCCCTGGGGCTCCTGTAGCGAAATTCTCTGTCAGCCGCGTGGATTCGGGAAGGGCGCCACGTTCCAGCGTTGTGGTGGACCTTCTTAAATCGCCTACGGGCTGGCGGTAAGGCCCCGGCTCGCGGGCGGGACGCCCCCGCCGCCGGGGGGGTGGGTCCGCCCGGCCGGCCCCTCCTATCCACTCCGGGTCTGCAGTGGGGCGGTGCCGCCGCGCGCGCCGGAGCCAGTCCCGCCCCCTGCCGGCCTTCCCCCTCCCCCCGCAGCCCGGTCGCTCACCGCGGGCCGCGAGCCGGGCTCCCGTGCCGCCCCCCCCCGTGCCAAGCGCCCAGCCCTCGGGGCCGGGGTGGAGGAGTCGGCCGGGGACGCCCGGGGCATGCCCCCGACGTCACGTCCCGCGCGTGGGGCCCCCCGCCGCGTCGCGGAAGCCGCACCGCTGTGGGCCGCCCCGGCTGGGGACGCTCGGCGGTTGGCGATAAGCCGCGCTGCCGCAGGGGCACGCGTCCTCGGGGGCCCGGTGCGGCCCCCCCCCAGGGCCCACGGGCGTCAGCCGCGGGCCCAGGCCACGAGTCCTCGCCGCCCGCAGGGCCGGCACGAGCTGGCCCCGGGGGCGAGACCGGGTTTACGTTGGGGCCTCCTCGCTACTCGGAGCCCCGGCCCACGCCCCGCCCGAGGCCAGCGGCCTGGCTCCGGCGGGTGGCGGCGCCCGCTGCGGCCACCGAATGCGGCTGGGACGCGCGGTCGGAACGGCCTCGGGCGCCCTCGGAGTGGCTGGCCAGTGGGCAGCCCCCCGCCGGGGGGCGGGCCGGACCCCGGTATCCCCCCCTGGCGGGAAGCGCGGACGCCTGGCCGTCCCGGAACAAATCCGCCGCGCTGTCGGAGAAGGGCGTAGGGCGGCGCCCCCTGCCGGTTGTACACGTGGGCACCAGCCCTGGCGCCCGCACACGGGACCGTGGGTCTTGGCCTGAGCGCAGGGGACCCTCACGCGTAACCCCGGCGTACCAGATCGCCCGGGGCCCGCGCGCGCCTACGGCGTACCTCGTCGGCGGGGCGAAGCGAGCGGGGCGGCGGTCATCGGGGGGGGGTCGTGTCGACCCCCA     
B       TTTTCCCATATAAATTATTTAAAAAATTGTTTTTACAATAATCCAATTAAGATTTATTTTAGTAATCAAATCATATTACTGGTTTTATTAACTAAACTTTAGTGAAACGTTAGAAATTATATAACGATGTATAAAGATAATTAGTATTTCTAATTAATTCTTTCAATATTAATAAAATAAATTTGATCAAATAGGGTAATTTTAACAAATAGTCTAAGAATAAATTTAAGTTATCTTTACATAGAATTATTTCTATTATTAATATTTTAATTAGTACATTAGGATTCCCTTTTAAATTATAGTTTGCGATGAGTAATAATTTTGCCTTAGAAATAACATTATTAAAAAATTCTGTAAGTAATAAAAGTGGTCTATTATCAAATAAACTTTTATAAATATAAATAATCTATAGTATTAAAAGTATATTATTTTAGTCGTAATGACCTATTTTGATGTAGTTAATTGTATGTTCAATCTAAAAAGAATATTGGATTGTGATAAAGTAATTTCAAAATTTTAGAATCATATTTAATAAATGCTATGTGGGTCTGGATTACATTAAATTGATTTTCTAATACTTTTTATTTTAATTCGAATTAACTTTATTATATAAAACCATGATCTTATCTTAAATAAGTGTACGAATTTGTATATAAGGATAAAGGTCTTTAGAGCATTAAATCTTTTCATTATCTAAGAATGTATTTCATCTAAAATGTTTATGATTAAGAGTACATTAAAGAAGAAATAATTTTTTTTGTTAATTTCATAATTTAAAAGTTAATTAAAATATATCATAGTAATTTATAAGATGACTAAACCTGTTAAATACTGAGAAATTAACTTATTCTAAAAGATCATAATGCAATAATTCTCTTATTATTCTAATCATATATAAAAAAATTTTAATGTTTTTTTAACTATATATTTATATAAGATTTAAGATATAATGATTTCTTAATTTCTATTCGTAATTTATAGGTTTCATATTTATCATAAATCTCTCGATTCACAGCACAAGCTACATAACGGATGGCAAAGATGTAGTGATCTTCCATGAAATCAACCGCATACGATATGTCGCAAGTGATAGGGACACTAGTACGATACCTATGTTCTATGAGGACCGCACATTATAGGTACTAAACTGAAGATGGGTAATTCAGACACTAGGGAGTATTCAGTATGTAGTAATAAGCTGTGTGTTCGTTTGACGATATAGGCAATGTAATTCCGAAATGACGCAAAGATGTAGCACTTAATCTGGCTCGGCCTCGATATGCCCTCAAAAGGAGATCATGAGCAGCTCCTGTATTTGTGCGCTATTTGTGTTTCATGTCTCTCGCTTTCGTTACTTGAGATTTTAACCCACCTAAGACACATTTGAACTGGGCCTGGTATCAGTCCGTTACGAACCTTCCTTCGTATTATATTCGTAAATCTCCTGTCCCTTTGTTAATGACATCTTAACAACCAGATATTCCGTTCATGGTGCCGATGTTGGTATAGTTTCTAGCTACCATTTTCCTCACAATCAACGCACGGAGCATCGTGATCTGCACTTCAGCGCTTGTCTATTATATATTACAATAACTCCAAAGAATTCAAGATGAATTATATTAGATCTAAAAAATGATTGATGGCTTCATCATGTTGTAACTCAACCCCACTATATTCCTCATTAACATGTCGCTGAGTACATCCCTCCATTCTGAACAACTAGTGAATCAACCCGGGCGTTTTTACTCTCGATCCAAGTCTGATTTCAATTTCTACGGTAAGGCTTAAAAATCATAGGATGCGATAGGTTTTGTAATGCCTTATTTCAGATAACAATGTCTTCAGAAGAACGGAAACGTATATTAAGGCCACAGAACTTGGGGTAATGAGAAGTTTTCGGTGGTTGATCTTCCGCGAGGTACTTTAAGATATCTTGGCGGTAAGTATCGTCCAGGCGAGGTGTTATGGCCTGCATTAGATGGGCACGTGCGTACTTCATAGTGGCAGAATTTGGGGATGACCGAAGGGCGGGTCGTACGACAACGCCCCGGTACAGCGTATGTCCGGTTTTGTCCTACTCCAAGGCTCTCCTGGGTCAGCGGTACAATGGGAGGAGCGAGCGCGAGAGGGATCATGCTGCGAGTGACCGATCCGGGTCGTAAGTAACATTCCCCTGGGGAAGTCTCCGCGGACCAGCCGGGATTCGATCACGCCCTTGGACACCTGGGGAGCACGCGAGCCTGCTTGTGTGTCGTCAGGCACCCGCAAACATGGGAGACCCCAGTTATAAAAATGCGCGGGGGGGATGGGGTACCTCGGTATGCGTGACCGAAGTGGCTGACTACACGTAGACCCGACTCGGTTCTGCCTACCCGCGACACACCTCCTGCATGGACCGCGGTGCGATGTCCCCAGTTCCCGCGTATAGAACTCCAGTGTTCATACAGAGTCGGGCAACTGAGAAGGGACGAACAGTCGGCACCCGCGCCTGTACGCCACGGGCGCCCGCGACCTGCTATATAAGTGATGCGGGTCTTGGAAAGCTTGGCGCTGACTTTGAGTGCCCCGTATTTATCCTCTCAAGTGGAGCGAATACCTTCCCGCACTAGACCTGCCCCTGGTAGATAAGGACACCCTCTACCCGGGATATACCCACACACAAGGGCGGGGGTCAGAGACGAAGAGGCTCTGGTTGTGGTTGCCGCCACGCCTACGTCCGGGTCTGGTCCCGCCGATTGCGGATCCCGTGTGCCCCTCGCCCATGCGTTAATCCACTGGCGACCCGTGCGTATCGGGCTACCATTGAATGGACCCGAATTCGCACTAAATATTGGGGTACGTAGGTGCGTGGTTGCCCTCAAGTTCACCGGTCGCCCCTCATGCGCTATATAGAGCGGCCCCGTGCCCAGGGGTTCCTGTAGCGAGATTCTCCGTCAGCCGCCTAGATTCGGGAAGGGCGCCGCGTTCCAGCGTTGTGGTGGACTTTCGTAAATCGCCTACGGGGTGGCGGCCAGGGCCCGGCTCGCGGGCGGGACGCCCCTGCCGCCGGGGGGGTGGGTCCCCACGCCCGGCCCCTCGTAACCAGTCCGGTTCTACAGTGGGGGGGTGCCGACGCACGCGCCGGAGCCCGTCCCGTCCCCCGCGGGCCTTCGCCCCCCCCCCGCAGGCCGCTCGCCCACCGCGGGCCGCCAGCCGGGCTCCCTTGCCGCTCCCCCACGTGCCGTGCGCCCATCCCTCGAGGACCGGGTGGGGGAGTCGGCCGGGGGCGCCCGGGGGATGCCCGCGACGTCGCGTCCCGCGAGTGGCGGCCGCTGCCGCGGTACGGAAGCCGCACCGCTGTGGGCCGCCCCGGCCGGGGACGCTCGGCGGCGGGCGGTAAGCCGCGCGGCTCCAGGGGCCCGCGTCCTCGGGGGCCCGGTGCTGCCCCCACCCGGGCCCCACGGCCGTGGGCCCCGGGCCCTGGCCACGCGGCCTCGCCGCCCGCAGGGCTGGCACGAGCTGACCCCGGGGGCGAGACCGAGTTCACGGTGGGGCCTCCGCGCTGCTCGGAGCGCCGTCCCACGCCCCGCCCGAGGCCACCGGCCTGCCTCCGGCGGGTGGCGGCGCCCGCTGCGGCCACTGAATGCGGCTGGGACGCCCAGTCGGAACGGCCTCGGGCGCCCTCGGAGTGGCCGGCCAGCGAGCGGCCCCGCGCCGGGGGGCGCGCCGGACCCCAGTATCCCCCCCCGGCGGGAAGCGCGGACGCTTGGCCGCCCGGGAACTAATCCGCCGCGCTGGCGCAGATGTGCGCAGGGCGGCTCCCCCTGACGGTCGTCAACGTGGTCACCAGCCCTGGCGCCCGCACACGGGACCCTGGGACTTGGGCTGGGGGCAGGGGAGCCTGACGCGGAACCCCGGCGTACCGTATCGCCCGGGGCCCCCGCGCGCCTACGGCCTACCGCGTCGGCGGGGCGCAGCGAGCGGGGCGGCAGCCCTCGGGGGGGGGTTGTGTCGACCCCCA     
A       TTTTCCCATATAAATTATTTAAAAAATTGTTTTTACAATAATCCAATTAAGATTTATTTTAGTAATCAAATCATATTACTGGTTTTATTAACTAAACTTTAGTAAAACGTAAGAGATTATGTAACGATATATAAAGATAATTAGTATTTCTAATTAATTCTTTCAATATTAATAAAATAAATTTCATCAAATAGAGTAATTTTAACAAATAGTCTAAAAATAAATTTAAGTTATCTTTACATAGAATTATTTCTATTATTAATATTTTAATTAGTACATTAGAATTCCCTTTTAAATTATAGTTTGCAATGAGTAATAATTTTGCCTTAGAAATAGCATTATTAAAAAATTCTGTAAGTAATAAAAATGGTCTATTATCAAATAAACTTTTATAAATATAGATAATCTATAGTATTAAAAGTATATTATTTTAGTCATAATGACCTATTTTGATGTAATTAATTGTATGTTCAATCTAAAAAGAATATTGGATTGTGATAGAGTAATTTCAAAATTTTAGAATCATATTTAATAAATGCTAGGTGGGTCTGGATTACATTAAATAGATTTTCTAATACTTTTTATTATAATTCGAATTAACTTTATTATATAAAACCATGATCTTATCTTAAATAAATGTACGAATTTGTATATAAGAATATAGGTCTTTAGAGCGTTAAATCTTTTCATTACCTAAGAATGTATTTCGTCTAAAATGTTTATGATTAAAAGTACATTAAAGAAGAAATAATTTTTTTTGTTAATTTCATAATTTAAAAGTTAATTAAAATGTATCATAGTAATTTGTAAGTTGACTAAACCTGTTAGATACTGAGAAATTAACTTGTTCTAAAAAACCATAATGCAATAATTCTCTTATTATTCTAATCATATATAAAAAAATTTTAATGTTTTTTTGACTATATATTTATATAAGATTTAAAATATAATGATTTCTTAATTTCTATTCATAATTTATAGGTTTCATATTTATCATAAATTTCTCGATTCACAGCACAAACTATATAACGGATAGCAAAGATGTAGTGATGTTCCATGAAATCAACCGTATGCGATGAGTCGCAAGTGAAAAGGACAATAGTACGATACCTATGTTCTATGAGGACCGCACATTATAGGTACTACATTGAAGATGGGTAATTCAGACACTAGCGAATATTCAGTGTTTGGAAATAAGCTATGTGTTGGTTTGACGATACTGGCAATGTAACTTCGACATGACGCAAAGATGTAGCGCTTAATCTAGCTCGCCCTCGGTATGTCATCCAAAGGAGACCATGAGCAGTTCCTGTGTTTTTGCGCCAATTGTGTTTCATGTCTCTTGCTTTCGTTACCTGAGATTCCCACCCACCCAAGACCCATTTGAACTGGGCCGGGTATAAGTCCGTTACGAACCTTCCTTCGTATTGGATTCGTTAATCTTTTGTCCCTCTGTTTATGACATCTTAACAACCGGATATTCCGTTCATGGTCCCGATGTCGGTATAGTTTCGAACTACCATCTTTATCACAATCAGCGTACGGAGCATCGTGATCCGCACTTCAGTGCTTGTCTATTATATAATACAATAACTCCAAACAATTCAAGATGAATTATATTAGATTTAAAAAATGATTGATAGCTTCATCATGTTGTAATTCAACCCCACTATATTCCTCATTATCATGTCGCTAAGTACACCCTTCCATTCTGAACAACTAGCGAATTAACTCGGGCGTTTCTACTCTCGATCCAAGTCTGATTTCAATTTCTACGGTAAGGCTTAAAAATCAGAGGATGCGATAGGTTTTATAATGCCTTATTTCAGAAAACAATGTCCTCGGAAGAACGGAAACGTATGTTAAGGCCACAGAAATTGGGTTAATGAGAAGTTTTCGGTGGTTGATCTTCCGCGAGGTACTTTACGATATCTTGGCGGTAAGTATCGTTCAGGCGAATTGTTATGGTCTGCATTAGCTGGGCACGTGCGTACTTCATAGCGTCAGAAGTTGGGGATCACCGAAAAGCGGGTCGTACGACAACGCCCCGGTACAGCGTAGGCCCGGTTTTGTCCTACTCCAAGGCTCTCCTGGATCAACGGTACAATGGGAGGAGCGCGCGCGCGAGGCATCATGCTGCGAATGACCGATCCGGGTCATAAGTAACATTCCCCCGGAGGAGTCTCCGCGGACCACCCGGGATCCGATCACGCCCTTGGACACCTGGAGGGCACGCGAGTCTGCTTGTGGATCATCAGGCGCGCGCAACCATGAGAAACCCCAGTTAAAAGAATGCGCGGGGGGGATGGGGAGCCTCAGTATGCATGTCCGAAGTGGCCGACTACACGTAGACCTGACTCGGTTCTGCCTACTCGCCACGCACCTTCTGTATCAACCGCGGTGCGATGTCCCTAGTTCCCGTGTATGGAACCCCTGTGTCCCCGCAGAGGCGGGCAACTGAGACGGAGCGTACAGTCGGCGCCCGCACCTGTGCGTCTCGGGCGCCCGCGACCTGCTACATGAGTGCTGCGGGACTTGGAGAGCTTGGTGCTGACTTTGAGTGCCCCGAATTTATCCTGTTAAGTGCAGCGAGTACCTTCCCGCGCTAGACCTGCCCCTGGTAGATAAGGACGCGGTCTACCCGCGATATACCCACACAAAGGGTCGGGGGTCAAAGACGGAGAGGTTCCAGTTGTGGTTGCCGCCACACCTGCGTCCGGGTGTGGTCCCGCCCATTGCGGAGCTCGTGTGCCCCTCACCCAGGGGTTAATTCACTGGTGACCCGTGTGTATCAGGCTACCGTTGAATGGGCCCGAACTCGCAATAAACATTGGGGTACGTAGGTGCGTGGTTGCCTTCAAGTTCACCGGTCGCCCCTCATGCGCTATATAGAGCGGCCGCATACCCTGGCGCTCCTGTAGCGAAACTCTCTGTCAGCCGCCTGGATTCGGCAAGGGTGCCCCGTTCCAGCGCTGTGGTGGACCTCCGTAAATCGCCTACGGGCAGGCGGTCAGGGCCCGGCTCGCGGGCGGGACTCCACGGCCGCCGGGGGGGTGGGCCCACCCGCCCGGCCCCTCCGAGCCACACCGGCTCTACAGTGGGGGGGTGCCGCCGCGCACGCCGGGGCCCGTGCGGTCCCCCGCGGGCCTTCTCCCCCCCCCCGCAGGCCGGTCGCCCACCGCGTACCGCCAGCCGGGCTCCCGTGCCGCTCTCCCCAGTGCCAGGCGCACATCCCTCGAAGGCCGGGTAGGGGAGGCGGCCGGGGTCGCCCGGGGGATGCCCCCGACGTCGCGTCCCGCGCGTGGGAGCCCCTGCCGCGGGTCGGGAACCGCATCGCTGTGGGCTGCCCCGGGCGGGCACGCTCAGCGGCCGCCGGTAGGCCGCGCGGCCCCGGGGGCTCGCGTCCTCGGGGGCACGGTGCGGCCCCCACCCGGGGCCCACGGACGTTGGCCGCGGGCCCCGGCCACGAGCGCTCGCCGCCCGCTGGGCTGGCACGCGCTGGCCCCGGGGGCGAGACCGGCTTCACGTTGGGGCCTCCCCGCTGGTCGGAGCCCAGACCCACGCCCCGCCCGAGGCCATCGGCCTGCCTCCGGCGGATGGCGGCGCCCGCTGCGGCCACTGAATGCGGCTGGGACGCCCGGTCGGAACGGCCTCGGGCGCCCGCGGAGTGGCCGGCCAGCGGGCGGCCCCCCGCCGGGCGGCGCGCCGGACCCCCGTAGCCCCCCCTGGCGGGAAGCGCGGACGCGTGGCCGCCCGGGAACCAATCCGCCGCGCTGTCGCAGAAGTGCGGGGGGCGGCTCCCCTTGCCGGTTGTCAACGTGGGCACCGGCCCTGGCGCCCACACACGGGACCCAGGGTCTTGGCCTGGGGGCAGGGGAACCTCACGCGCAACCCTGGCGTACCGTATCGCCCGGGGCCCCCGCGCGCCTACGGCATACCGCGTCGGCGGGGCGAAGCGAGCGGGGCGGCGGCCCTCGGGGGGGGGTCGTGTCGACCCCCA     
