# Supplementary material for: A simple method for data partitioning based on relative evolutionary rates
Source: PeerJ. 2018 Aug 28;6:e5498. doi: 10.7717/peerj.5498 (PMC6118207; doi:10.7717/peerj.5498)
Supplement: Data S1 — The datasets are provided in the PHYLIP format. [file peerj-06-5498-s002.zip › DataS2/AS10-3.phy]

17  4000
out     AGTTTGCTGTAAATAATATGTGGTCGATACTATATTTCTAACGTAATGATTCTGGTAAATGTAATGAAAACATCATTAAGAAAACGTACTATTCTCTTGTTTGACTTCCTACAGATAGTTAATTAACTATATTTAATTATACATTAAAGTATATATAAGTGATAGTTTATTTAGTAAATATGCTATTTAGGTTATATAAAGACTTAAAATTTTTTTAATCTTTATTATTTTTACGAAATATATAAAGGTGATTTAGATATAAACGTTGATTACTATATCTAAGGTTTATCCTTTTTAAATAACTTTTTTCGATTTTAAATGTAATATCCGAATAATGATGATATTTTATTATATCAAGATTCTAATTTTAAAAAAAGTTTTTTAGTAAATATAAATTACGAAACTACAGAGGTATGTTTTATTTACTTTAGTGGTTAACTTATACAATATAAATAAAATTATATAACACATTTTTATTATTTTTTTATGCGATACTAAAAAAAGGTCAATTCACTCTTAATAATATCACTAAAAACAATAGTAATATGATTTTCTAGATTAATAGTGTTTATTTGAATATTATTATATTCACTAATGTTATTGTTATTTGTCTTATTAATGAAATGAATTAATATATTGATTTTATTCGTTATATTTATTTTTATAATTTCAAAATTTTTACATTTAATCTTAATACATTTAGTTCAACATAAACTTAAATGAAGAAAATTATATGAGTAAATTTTCACAAATCGACTATATTCTAGGGCAAATTAATTACGAGTTATTACTTTAGATTCAAATTGCTGTAATAAATTTTTTATTATCAGAATTTCTTAATTACAACATAATTATTATAAACTTAGAATAATTTTGGATTGTTATTGCTTTTCTATAATAGCAAGTAGGCTTTTTTTATTGTTTATATATAAGCTTACTTTTGTAAATTATAATACGACTCCTATCTAACAAAGAAAAATTTTTTAGCACATTTTAAATTTGTAAATGATTCCTGAATAAAACGACGTGAATTTTTGGTGTTAGCAACAATTACTTTAAACTCCACGTACATTGTATATTCAAGCTATACGTGACAGGGGCTCAGACTTCACGGGTTAAGATGGAGCGATAGTTAAATCAGTAGTGGCGGTGCCCTGTTGATTTCGCCGTCGACGCGAGATTCCAAGTCCTTCCTGTACATAGCCGTATTTTTATAAATCCATTAATACATTGAGCCAATATCTTAATCTTTCATGCTATCGCAGAATTATTTCGTTAAAGATTCAAAGCATGATCATACATCGTCCAAAGAGATTATAGCTTTTCAAAGTAAGAGCCTTTAAGACCTAATTTGGACACTCTTGGCTCTGCATTCCTGATGGCCCTTATGCTAACTCTAGCTCACATTTACGCATTTTTGTGGCTATGTTACGGTTAACTTAGGATATAGTCCGTGGAATAATGGTCGGACGTGGACGTAGCGGCGTCACCACCTAAGTGTGGGAGCAGCTAAAAATGGTATATCGGCTCGCGAGAGGGACACTATAGATATTAAGGCCAACTAAAAACTCCGGGGGGAAAATTGTAACCCCGTGACAAAGATAAATCCATACGCTTGCAAGATTCGTTTGAATAATGGAGTTGGGCGATGGAATATGAAATGACTTATCTGGCTAGGCTAACAAGGGATCATTTGCACTACTATCCTTATTCTGCAGGTTGTGTCAATTGACGCATAAGAATACTGTGATGGATTTTAATCTTATAATTTTGATCTGTTTATGCCTTCATTGAAAATTACGGCACATGAAAAAACCACCCTAGTACAATATGCTGACAGGCACGGTGACGCACAAACGGAAGGAGTATCGAACCGAACGCATGGGGAGGCGATCAAAATGGTAGTGCATAAGAATGTCAGACGGCATATAACCAGTCCTTTTCGCGAGGTTTCGAAATCGTAGATTGTCGAGGTTACCTAAATATCTAACTGGTTTAAGTAGACGGCTCCACTGGACGATAATGCCGTCGATGAGGACATCGCAAACATGCTGGTCTCCAGGAGACTTACCGCCCAGGCTAAATGCCTGTTGAATCGGGAAACGTCGTGCTCCACGGTGTTAACTGGTATGCTCATGTGCACCCCCAATCTCAGGCCGCACTAGCTTCCCGAACGTGGATGGCCTCCAGCCAGAAAATGATCGTAGTGTTACTGCGGATCCTTGCAAGCCTGCTCACCTCAACTAATTGGTCGTTCTCCTTGGGTCGGAAATTTCGAGTGAAGACGAAAGACGCCCGCCATCGGGCGAAGGAGCTGAGACGATACTTAATCCGCGCTAGTGACCCTATTGCATTGGTCCAGTTCGATCCGCTCCTCAGATGAAGCGGAGTAACAAGGTGGGGGACTGTTCCAGCGTCGCGGGATTCGGTCTGAGCGACTAACCCTAGGAACTTAGCTTCGGGACGGCTTGAACCGTGCTACAGGCCTCCGGGCTGCCACGAGCCCCCGCCGAATCAACCAGCCCCGCTACAGACGAACCGTACCTACTTTCATAAAGTTCAATATCATGGCTATCCCGTAGGTATGCGCCGTCTCCTCGTGGGTGTTTCAGGCGAGATCCGACCTTGCGTCTGAGGGAGCGTACCACGGGGCTAATACCCAGACGACGGCTGGCGGCAAACGGCTACCGGCGAGTCGCCTGACTCGTCATGCAGTGCCCGAGGGTCTTGATCAGAGTTCGCCTTGCTGCAGGGCGGTGGCGGTGTGGCTCGACAACGCTGACAGCTGGTGCACGTGAAGCGCTCCCGGGACACCAGAGGGAACGTGCGCCGCTGTGCACTTCTGATCCGCGTCGCGAGACACTCAACTAACCACCTGAATAAGTCGCCCGGCTGATTTGTGCGGGCTGCCCATTATTTGACCTCATGATAGGAAGCACTTACGCAGTCGCCCGCAAAGTCAGATAGTGATACTCGAAATGGGGTCAGCTTCGAGAAAAAGCGGGATAGCGGAGCCGCCCGCGCCGCGGCCGCCGGGTCCCCCCGGACGAGGGGACCGCCGCCGGCCGGGGCCTCAGCGCCCTAGGCCCGACGCGGCGGGCCCCACCCTGCCCGGGGCGCGACCGCCTAGTGCTCGCGACCGCGCTCTGCACGCCGGGGGGGCGCCCATACGGCAGGCACCCCACCCCGGCGGCCCTGGGGGATCCGCGAGTGCGGAGCGGCACCCGGGTTGGGCGACGCGAGGCGGCACTAGGGGCCCGGAGTAGCCCTGCCCCCCTAGTGGGTACCGCGCGGCCTCGGCGGCGGGGACCTCCCCGCCCGCACACGGCCCTCGCCAGAGTTCCCGCTCGCACCGGAGACGCACCTACCCAGCACCGGGGAAGGCGCTGCCGGGGAGGGGACCGTGCATGGCCAGCGCCGGGTGGGCCGGGGTAGGGCCGGATAAGTTTCATCAAGGTGCGTAGCTACTGGGCACCGCTCGCGATCCGGGAGGCGTCCGTCGGGTCGCCGGGCGAGACCCGGCGTGCGTGTGCGCGCGGGCCCGGGCGGAGCCAGGCAGCCCGCGGCTGACCCTCGCCGGGCGGTGGTCAGCAGGCCCTACCAGTGCCGGGCCTCACGGACGGGCAAGCGGCTACACCTCGCGCCCTAAAGGTCCGCGCGACAGGGGCGCCGGAGTCGCTCTTCGCGGAAGCCACTCCGACGCGCCGGGGTCCGCGGCCGTACCTGCGTTGCGGACGCCGGGCGGAGTCGGCGCGAGGGCCCTGTCTGATAGCGGTACCGCTAGTCGCGGGGGGCTTCGCCAGTGGCCCTCCCCCTCGGCGAGGGCGGGTGGGGGGGCCCTGCCGCACCGCCCCCGCAGGGCCGGGGATCGCCGGCCTACGGCGCTGGGAACGGGACGCCGGGGCCGGAGCGTCGAGGGCACTCCGAGCGTGGCCTTCCAACCCGGGGGTCTCGGGAGGAGCCTCCCCTCGCGGGCTCGCAGCGCGTCCTCCAAGATCGC     
P       AGTTTACTATAAATAATATGTGGTCGATACTATGTTACTAACGTGATGATTCTGGTAAATGTAATGAAAACATCATTAAGAAAACGTACTATTCTCTTATTTGACTTCCTACAAATAATTAATTAACTATATTTAATTATACATTAAAGTATATATAAGTGATAGTTTATTTAATAAATATGCTATTTAGGTTATATAAAGACTTAAAATTTTTTTAATCTTTATTATTTTTACGAAATATACAAAGGTGGTTTAGATATCAACGTTGATTACTATATCTAAGGTTTATCCTTTTAAAATAACTTTTTTCAATTTTAAATGTAATATCCGAATAGTGATAATATTTTATTATATCAAGATTCTAATTTTAAAAAAAATTTTTTAATAAATATAAATTACGAAACTACAGAGGTATATTTTATTTACTTTAGTGATTAACTTATACAATATAAATAAAATTATATAACACATTTTTATTATTTTTTTATGCGATGCTAAAAAAAAATCAATTCACTCTTAATAATATCACTGAAAACAATAGTAATATGATTTTCTAGATTAATAGTATTTATTTGAATATTATTATATTCACTGATGTTATTGTTATTTGTCTTATTAATGAAATGAATTAATATATTGATTTTATTCGTTGTATTTATTTTTATATTTTCAAAATTTTTACATTTAATCTTAATACATTTAGTTCAACATAAACTTAAATGAGGAAAATTATATGAGTAAATTTTCACAAATCGACTATATTCTAGGACAAATTAATTACGAGTTATTACTTTAGATTCAAATTGCTGTAATAAATTTTTTCTTATCAAAATTTCTTAATTACAACATAATTATTATAAACTTAGAATAATTTTGAATTGTTATTGCTTTTCTGTAATAGCAAGTAGGCTTTTTTTATTGTTTATATATAAGCTTACATTTGTAAATTGTAATACAATTCCTATATAACAAAGAAAAATTTTTTAGCACATTTTAATTTTGTAAATGATTTCTGAGTAAAACAATGTGGATTTTTAGTATTAACAACAATTACTTTAAATTCTACCTAAATCGTATATTCAAGCTGTACGTGACAGGCACTCTGACTTCTCGGGTTAAGATGGAGCGATAGTTAAGTCAGTAGTGGCGGTGCGCTGTTGATTTCACCATGGACGAGAGATTTCAAGGTCTTCCTAGACATAGCCGTATTTTTATAAATCCATTAATTCAATGAGCTAATATCTTAATCTTTCATGCTATCGCAGAATTATTTCGTCAAAGGTTCAAAGAATGATCGTACATCGTCTAAAGAGACTATAGCTTTTCAAAGTAGGAGACTTTAAGACCCAATTTGGACACTTTTGGGTCTGAATTCCTGATGGCTCTTAGGCTAACTCTTGCACTCATCTACGCATATTTATGGCTATGTTACGATTAACTTAGGATATAGGCCGTGGAATAATGGTCGGACGTAGACGTAGCGGCGTCACCACCTAAGTATGGGAGCAGCTAAAAATGGTATATCGACTCGCGAGAGGGACAATATAGATATTAATGACAACTAAAAATTCTGGGGAGAAAATTGTAACCCCGTGGCAAAGATAAATCCATACGCTTGAAAGATACGTCTGAACAGTGGAGTCAAGCGATGGAAAATGAAACGACTTATCTAGTTAGGGTAACAAGGGATCATTTGCACTACTATCCATATTTTGCGGGTCGTGTGAATTAACTCATAAGTCTACCGTGATGGGCTTCAATGTTGTAATTTTGATCTGTTTATGCCCTCATTGAAAATTACAGCGTATGAAAAAATCACCCTAGTACAATAGGCTGACAGGCACTGTGATGCACAAACGGAAGGAGTATAGAACTGAACGCATGGGAAGGCGATCAAGATGGTAGTGCATAAGAATGTCAGACGGCATATAACCAGTCCTTTTCGGGAGGTTTAGGAATCGTAGATTGGCGAGGTTACCTAAATATATAACTAGTTTAAGCTGACGGCCCTGTTGGAGAATAATGCCGTCAATGATGACATCGCAAACACGCTGGTCTCCAGGAGACTTACCGCCCAGGCTAAATGCCTGCTGAATCGGGAAACGTCCGGCTCCACGGTGTTAACTGGTAAGTTCATGTGCACCCCCAATCTCAGATGGCACTAGCTTCTCGAGCGTGAACAGCCTCCAGCCGGAAAATGATCGTAGTGTGGCAGCGGGTCCTTGTAAGCCTGCTCACCACAACTAATTGGTCGTTCGCCATGGGTCGGAAAATTCGAGTGAGGACGAGAAATGCCCGCCATCGGGCGAAGGAGCTGGAAGGATACTTAATCCGCGCTAATGACCCCACTGCATTGGTCCAGTTCGGTCCGGTCCTCAAATGAAACCAAGTAACAAGGTGGGAGACTGTTCCAGGGTCGCGGCGTTCGGTCTGAGCGACTAACCCTGGGAACCTAGCTTCGGGACGGCTTGAACCGTGCTGCAGGCCTCCGGGCTGCCACGAGCCGCCGACGAACCAGCCAACCCCGTTACAAACGCACCGGGCCTGCCTTCATGGAGCTGAATATCATGGCTATCCCGCAGGTGTGCGCCGCCTCCCCGGGGGTGTTTTAGGCCAGATCCCAGTTTGCGCCTGAGAGAACGCACGACGGGGCTCGTACCCAGACAACGGCTAGTGGCAAGCGGCTCCCGGCGAGTCGCCCGGCTCGTCACGCAGTCCCCGAGGGTCTTGCTCAGGGTTCGCCCTGCTGCAGCCCGGCGGCGGTGGGGCTCGACAGCGCTGACGGCTGGTGCATGTGAAGCGCTGCCGGGACCCTAGAGGGAACGTGCGTCGCTGCGTACTTCTGATCCTCGTCGCGAGACGCCCAACTAACAGCCTGAATAAGTCGCCCGGCGGCTTTGTGCGGGCAGCCCATTATTTGACCTCATGATAGGAAGTGCTTACACAGTCGCCCGTAAAGTTAAATAGTGATACTTGCAATGGGGTCAGCTTCGAGAAAAAGCCGGATAGCGGAGCCGCCCGCCCCGCGGCAGCCGGGTCCCCCCGGACGTGGAGACCGCCGCCGGCCGGGGCCTCAGCGCCCTAGGCTCCCCGCGGCGGGTCCCTCCCTGCCCGTGGCGGGGCCGCCTAGAGCTCGCGACCGCGCTCCGCACGCCGGGAGGGCGCCCATACGGCATGCATCCTACCCCGGCGGCCCCGGGGGAGTCGCGTGTGCGGACCCGCGCCCCGGTTGGGTGACGCGAGACGGCGCTAGGGGCCCGGAGTAGCCATGCCGCCGTGGTGGGCATCGCGCGGCCACGGCGGCGGGGACCTCCCCGTCCGCACACGCCTCTCGCCAGGGTTCCCGCTCGGACCGGAGGCGCACCTGCCCAGCACCGGGGAAGGTGCTGCCGGGGATGGGCCCGCGCATGTCCAGCGCCGCGTCGACCAGTGTTGGGCCGGCTAAGTTTCATCAACGTGCGTAGCCGCTGCGCACCGCTCGCGATCCGGGAGGCGTCCGTCGGGGCGCCGGGCGAGACCCGGCGTGCGAGTGCGCGCGGGCCCGGGCGGAGCCAGGCGGCCCGCGGCCGGCCCTCGCTGGGCGGTGGTCAGCAGGCCCTACCAGTGCCGGGCCCCACGGGCGCTCAAGCGGCTATACCTCGGGCCCTGAGGTTCCGCGCCACAAGGGCGCCGGAGTGGCTCCTGACGGAAGCCTCTCCGACGCGCCGGGGTCCGCGGCCCTACCTGCGCCGCGAGCGCCGGTCTGGGTCGGCGCGAAGGCCCGGTCTGGTAGCGGCACCTCTAGTCCCGGGGGGCCTCGCCAGTGGCCTCCCCCCTCGGCGAAGGCGGGTGGGAGGGTCCCACCGCACCGCCCCCGCAGGGCCGGGCATGGCCGGCCTGCGGCGTTGGGAACGGGGCGCCGGGGCCCGAGCGTAGAGGGCACTCCGAGCGTGGCCTTCCGACCCGGGGGTCTCGGGAACAGCTTCCCCTCGCGGGCTCGCAGCGCGCCCTGCAAGATCGC     
O       AGTTTACTATAAATAAAATGTGGTCGATACTATTTTTCTAACGTAATGATTCTGGTAAATGTAATGAAAACATCATTAAGAAAACGTACTATTCTCTTATTTGACTTCCTACAAATAGTTAATTAACTATATTTAATTATACATTAAAGTATATATAAGTGATAGTTTATTTAGTAAATATGCTATTTAGGTTATATAAAGACTTAAAATTTTTTTAATCTTTATTATTTTTACGAAATATACAAAGGTGGTTTAGATATCAACGTTGATTACTATATCTAAGGTTTATCCTTTTTAAATAACTTTTTTCAATTTTAAATGTAATATCCGAATAATGATAATATTTTATTATATCAAGATTCTAATTTTAAAAAAAATTTTTTAATAAATATAAATTACGAAACTACAGAGGCATATTTTATTTACTTTAGTGATTAACTTATACAATATAAATAAAATTATATAACACATTTTTATTATTTTTTTATGCGATACTAAAAAAAGGTCAATTCACTCTTAATAATATCACTAAAAACAATAGTAATATGATTTTCTAGATTAATAGTATTTATTTGAATATTGTTATATTCACTAATGTTATTGTTATTTGTCTTATTAATGAAATGAATTAGTATATTGATTTTATTTGTTGTATTTATTTTTATATTTTCAAGATTTTTACATTTAATCTTAATACATTTAGTTCAACATAAACTTAAATGAAGAAAATTATATGAGTAAATTTTCACAAATCGACTATATTCTGGGACAAATTAATTACGAGTTATTACTTTAGATTCAAATTGCTGTAATAAATTTTTTCTTATCAAAATTTCTTAATTACAACATAATTATTATAAACTTAGAATAATTTTGAATTGTTATTGCTTTTCTATAATAGCAAGTAGGCTTTTTTTATTGTTTATATATAAGCTTACTTTTGTAAATTATAATACAACTCCTATATAACAAAGAAAAATTTTTTAGCACATTTTAAGTTTGTAAATGATCCCTGAATAAAACGATGTGAATTTTTAGTGATAACAACAATTACTTTGAATCCTACTTAAATTGTATATTCAAACTGTACGTGACAAGGGTTCAGACTTCTCGGGTTAAGATGGAGCAATAGTTGACTCAGTAGTGGCGGTGCTCTGTTGATTTCGCCATGGACGTAAGGTCTCAAGTTCTTCCTACACATAGCCGTATTTTTATAACTCCATTAATAAGCTGAGCCAATATCTTAATCTTTCATGTTATCGCAGAATAATTTCGTCAAAGATTCAAGGCATGATCATACATCGTCCAAAGATACTATAGCTTTTCAAAGTAAGAGACTTTAAGACCCAATTTGGACACTCTTGGGTCAGTATTCCTGATGGCCCTTAGGCTAACTCTAGCACCCATTTACGCATATTTATGGCTATGTTACGGTTAACTTAGAATATAGTCCGTGGAATAATGGTCGGACGTTGACGTAGCGGCGTCACCACCTAGGTGTGGGAGCAGCTAAAAGTGGTATATTGGCTCGCGAGAGGGACATTACAGATATTAATGACAACTAAAAATTCTGGGGAGAAAATTGTAACCCCGTGCCAAAGATAAATCCATACGCTTCCAAGGTCCGTCTGAACAGTGGAGTTAAGCGATGGAATATGAAACGACTTATCTGGTTACGCTAACATGGGATCATTTGCACTACTATCCGTATTCTGCAGGTTGTGTTAATTAACGCATAAGTGCACTGTGATGGACTTTAATGTTGTAATTTTGATCTGTTTATGCCTTCATTGAAAATTACAGCACATGAAAAAATCACCCTAGTACAATATGCTGACAGGCACTGTGTTGCACAAACGGAGGGAGTAGTGAACCGAACGCATGGGGAGGCGATCAATATGGTAGTGCTTAAGAATATCAGACGGCATATAACCAGTCCTTTTCGGGAGATTTAGAAATCGTAGATTGGCGGGGTTACCTAAATATATAACTGGTTTAAGTCGACGGCCCTGATGGAGAATAACGCCATCAATGAAGACACCGCAGACATGCTGGTCTCCAGGAGACTCACCGCCCAGGCTATATGCCTGTTGAATCGGAATACGTCCTGCTCCACGGTGTTAACTGGTAGGCCCATGTGCACCCCCGATCTCAGACGGCACTAGCTTCCCGAGCGTGAGCAGCGCCCAGCCAGAAAATGATCGTTGTGTGGCTGCGGATCCTCGTAAGCCTGCCCACCACAACTAATTGGTCTGTCGCCTTGGGTCGGAAAATTCGAGTGAAAACGAAAAACGCCCGCCATAAAGCGAAGGAAATGGGACGATACATAACCCGCGCTAATGACCCGGCTGCATTGGTCCAGTTCGATCCGGTCCTCAGATAAAGCCAAGTAACAAGGTAGGAGACTGTTCCAGAGTCGTGGCGTTCGGTCTGAGCGACTAACCCTGGGAACATAGCTACGGGACGGCTTGAACCATGCAGCAGGCCTCCGGGCTGCCACAAGGCGCCGCCGGATCAACCAACCCCGTTGCAGACGGACCGTGCCTACCTTCATATAGCTTAATATCATGGCTATCCCGCAGGTGTGCGCCGCCTCCCCGTGGGTGTTGCAGGCCATATCCGAGCTTCCGCCTGAGTGAGCGCACCACGGGGTGCGTACCCAGTCGACGGTTGGCGTCAAGCGGCTCCCGGCGAGTCGCCTGACTCGTCATGCAGTTCCCGAGGGTCTTGCTTAGGGTTCGCCCTGCTGCAGCCCGGTGGGGGTGTGGCTCGACAACGCTGACGGCCGGTGCATGTTAAGCGCTCCCGGGACCCCAGAGAGGACGTACGCCGCTGGGCGCTTCTGATCCCCGTCGCGAGACGCCCAACTAACTACCTGAGTAAGCCGCCCGGCTGATTTGTGCGGGCGGCCCATTATTTGACTTCATGATAGGAAGTACCTACACAGTCGCCCGCAAAGTTAAATAGTGATACTCGAGATGGGGTCAGCTTCGGGAAAAAGCGGGATAGCGGAGCCGCCCGCGCCGCGGCAGCCGGGTCCCCCCGGACGTGGGGACCGTCCCCGGCCGGGGCCTCAGCGCCCTAGGCTCCACGCGGCGGGCCCCGCCCTGCCCGTGGACTGACCGCCTAAGGCTCGCGACCGCGCTCGGCACGCCGGGGGGGCGCCCATACGGCAGGCATCCCACCCCGGGGGCCCCGGGGGAGCCGCGCGTGCGGGCCCGCGCCCCGGCTGGGTGACGCGAGGCGGCACTAGGAGCCCGAAGTAGCCATGCCGCCGTGGTGGGCATGGCGCGGCCACGGCGGCGGGGATCTCCCCCCCCGCACACGCCCGCCGCCAAGGTTCCCGCTCGCACCGGAGGCGCACCTGCCCAGCATCGGGGAAGGCGCTGGCGGGGAGGGTCCCGCGCATGTCCAGCGCCGCGTCTGCCGGGGTTGGGCCCGCTACGTTTCATCAAGATGCGTAGCCTCTGCGCACCGCTCGTGATCCGGGAGGCGTCCGTCGGGTCGCCGGGTGAGACCCGGCGTGCGTGTGCGCGCGGGCCCGGGCGGAGTCAGGTGACCCGCGGCCGGCCCTCACTGGGCGGTGGTCAGCGGGCCCTACCAGTGCCGGGCTCCACGGGCGCGCAAGCGGCTAGACTTCGCCCCCTGAGGCCCGGCGCCACAGAGGCGCCGGAGTAGCTCCTTACGGAAGCTCCTCCGGCGTGCCGGGGTCCGCCGCCGGACCTGCGCCGCGAACGCCGGTTTGAGTCGGCGCGAGGGCCCGGTCTGATGGCGGCACCGCTAATCCCGGGGGGCATCGCCACCGGCCGACCCCCTCGGCGAGGTCGGGTGGGGGGGCCCCGCCGCACCGCCCCCGAAGGGTCGGGCATCGCCGGCCTACGGCGCTGGGAACGGTGCGCCGGGGCCCGAGCGTTGAGCGCACTCCGAGCGTGCCCTTGCCACCCGTGGGTCTCGGGAGGAGCCTCCCCTCGCGGGCTCGCAGCGCGCCCTCCAAGATCGC     
N       AGTTTACTATAAATAATAAGTGGTCGATACTATATTTCTAACGTAATGATTCTGGTAAATGTAATGAAAACATCATTAAGAAAACGTACTGTTCTCTTATTTGACTTCCTACAAATAATTAATTAACTATATTTAATTATACATTAAAGTATATATAAGTGATAGTTTATTTAATAAATATGCTATTTAGGTTATATAAAGACTTGAAATTTTTTTAATCTTTATTATTTTTACGAAATATACAGAGGTGGTTTAGATATCAACGTTGATTACTATATCTAAGGTTTATCCTTTTTAAATAACTTTTTTCAATTTTAAATGTAATATCCGAATAATGATAATATTTTATTATATCAAGATTCTAATTTTAAAAAAAGTTTTTTAGTGAATATAAATTACGAAACTACAGAGGTATATTTTATTTACTTTAGTGATTAACTTATACAATATAAATAAAATTATATAACACATTTTTATTATTTTTTTATGCGATACTAAAAAAAAATCAATTCACTCTTAATAATATCACTGAAAACAATAGTAATATGATTTTCTAGATTAATAGTATTTATTCGAATATTATTATATTCACTAATGTTATTGTTATTTGTCTTATTAATGAAATGAATTAATATATTGATTTTATTTGTTATATTTATTTTTATATTTTCAAAATTTTTACATTTAATCTTAATACATTTAGTTCAACATAAACTTAAATGAGGAAAATTATATGAGTAAATTTTCACAATTCGACTATATTCTGGGGCAAATTAATTACGAGTTATTACTTTAGATTCAAATTGCTGTAATAAATTTTTTCTTATCAAAATTTCTTAATTACAACATAATTATTATAAACTTAGAATAATTTTGAATTGTTATTGCTTTTCTATAATAGCAAGTAAGCTTTTTTTATTGTTTATATATAAGCTTACTTTTGTAAATTATAATACAACTCCTATATAACAAAGAAAAATTTTTTAGCACATTTTAAGTTTGTAAATGATCTCTGAGTAAAACAATGTGGATTTTTAGTGTTAGCAACAATTACTTTGAATTCCACCTAAATTGTATATTCAAGCTATACGTGACAGGTACTCGGACTTCCCGGGTTAAGATGGAGCGATAGTTAATTCAGTAGTGGCGATGCTCTGTTGGTTTGTCCGTGGACACGAGTTTCCAAGTCCTTCCTATACATAGCCGTATTTTTATAAATCCATTAATTCATTGGGCTAATATCTTAATCTTTCATGCTATCGCGGAATTACTTCGTTAAAGATTCAAGGTATGATCATACATCGTCGAAAGAGATTATAACTTTTCAAAGTACGAGGCTATAAGACTCAATTTGGACACTCTTGGGTCAGAATTCCTGATGGCTCTTAAGCTAACTCTAGCGCTGATGTACGCATGTTTATGGCTATGTTACGGTTAACTTAGGATATAGTCCGTGGAATAATGGTCGGACGTAGACATAGCGGCGTCACCACCTAAGTATGGGAGCAGCTAAAAATGGTATATCGGCTCGCGAGAGGGACATTTTAGATATTAAGGACAACTAAAAATTCTGGGGGGAAAATTGTAACCCCGTGGTAAAGATAAATCCATACGCTTGAAAGTTACGTTTGAATAGTGGAGTTAGGCGATGGAATATGAAAGGACTTATCTAGTTAAGCTAACATGGGATCATTTGCACTACTATCCCTATTTTGCAGGTTGTGTTAATTAACGCATAAGTTTACTGTGATGGGCTTTAATATTATAATTTTGATCTGTTTATGCCTTCATTGAAAATTACGGCGCATGAAAAAAACACCCTAGTACAATATGCTGACAGGCACTGTGATGCACAAATGGAAGGAGTAATGAACCGAACGCATGGGGAGGCGATCAAGATGGTAGTACATAAGAATTTCAGACGGCATATAAACGGTCCTTTTCGGGAGGTTTTGGAATCCTAGACTGGCGAGGTTACCTAAATATATAACTAGTTTAAGTTGACGGCCCTGGTGGATCATAATGCCATCAATGAATGCATCGCACGCATGCTGGTCTCCAGGACACTCTCTGCCCAGGCTAGATGCCTGTTGAATCGGGAAACGCCCTGCTCCACGGTGTCAACTGGTAGGTCCATGTGCACCCCCAGTCTCAGGCGGCACTAGCTTCTCGAGCGTGTGCAGCTATCAGCCAGAAAACGATCGTAGCGTGGCTGCGGATCCTCGTAAGCCTGCCCACCGCTACTAATTGGTCGCTCGCCTTGGGTCGGAGAATTCGAGTGAAGACGAAAAACGCCCGCCATCAAGCGAAGGAGCTGGGACGATATTTAATCCGCGCTACTGACCCCGCTGCATTGGTCCAGTTCGGTCCGGTCCGCAGATGAAACCGAGTAGCAAGGTGGGCGACTGTTCCAGAGTCGCGGCGTTCGGTCTGATCGACTAGCCCTGGGAACATAGCTTCGGGACGGCTTGAACCGTGCTGCAGGCCTCCGGGCTGCCACAAGCCGCCGTCGGATCAACCAACCCCAGTACAGACGGACCGTGCCTTCCTTCATGAAGCTTAATATCATGGCTATCCCGCAGGTGTGCACCGTCTCCCCGTGGGTGTTTCAGGCCATATCCGGCCTTTCGTCTGAGGGAGCGAACTACGGGGCACGTACCCAGACAACGGCTGGCGGCAAGCGGCTCCCGGCGAGTCGCCTGACTCGTCACGCAGTCCCCGAGGGTCTTGTTAAGCGTTCGCCCTGCTGCAGCCCGGTGGCGGTGTGGCTCGACAACGCTAACGGCTGGTGCATGTGAAGGGCTCCCGGGACCCCAGAGAGGACGATCGCTGCTGTGTACATCTGACCCCCGTAGCGAGACGCCCAACTAACTACCTGAGTAAATCGCCCGGCCGATTTGTGCGGGCAGCCCATTATTTGACCTCATGATAGAAAGTACCTACCCAGCCGCCCGCAAAGTTAAATAGTGATACTCGAGATGGGGACAGCTTCGAGAAAAAGCAGGATAGCGGAGCCGCCCGCGCCGCGGCGGCCGGGTCGCCCCGAACGTGGGGACCGCCGCCGGCCGGGGCCTCAGCGCCCTAGGCACCCCGCTGCGTGCCCCACCCTGCCCGTGGGGCGACCGCCTAGAGCCCGCGGCCGCGCTCTGCACGCCGGGGGGGCGCCCATGCGGCAGGCATCCCACCCCGGAGGCCCCGGGGGAGGCGCGTGTGCGGGCCCGCGCCCCGGTTGGGTGACGCGAGGCGGCACTAGGTGTCCGGAGTAGCCATGCCGCCTTGGTGGGCACCGCGGGGCCTCGGCGGCGGGTACCCCCCCTCCCGCACACGCCTCTGGCCAGGGTTCCCGCTCGCACCGGAGGCGTATCTGCCCAGTATCGGGGAACGCGCTGCAGGGGGAGGGCCCGCGCATGGCCGGCGCCGCGTCGTCCCGGGTCGGGCCAGTTAAGTTTCATCAAGGTGCGTAGCCCCTGCGCACCGCTCGCGATCTGCGAGGCGTCCGTCGGGCCGCCGGGCAAGACCCGGCGTGCGTGTGCGCGCGAGCCCGCCCGGGGCCAGGGGGCCCGCGGCTGGCCGTCACTCGCCGGTGGTCAGCAGGCCCTACCAGTGCCGGGCCCCACGGGCGCGCAAGCGGCTGTACCTCGGTCCCTAAAGCTCCACGCCACAGAGGCGCCGGAGTAGCGCCTTACGGAAGCCCCTCCGGCGCGCCGGGGTCCGCGGCCGAACCTGCGCCGCGGGTGCCGGGCTGAGTGGGCGCGAGGGCCCGGTCTGATGGCGGCACCGCTAGTGCCGGGGGGCCTCGCCAATGGCCCCCCCCCCCGGCGAGGGCGGGTGGGAGGGCCCCACCGCACCGCCCCCGCAAGGCCGGGCATCGCCGACCTACGGCGGTGGGAACGGGGCGCCGGGGCCCGAGCGTTGAGAGCACGCCGAGCGTGGCCTCCCAACCCGCGGGTCTTGGGAACAGCCTTCGCTCGCGGACTCGCAGCGCGACCTCCAAGATCGC     
M       AGTTTACTTTAAATAATATGTGGTCGATACTATGTTTCTAACGTGATGATTCTGGTAAGTGTAATGAAAACATCATTAAGAAAACGTACTTTTCTCTTATTTGACTTCCTACAGATAATTAATTAACTATATTTAATTATACATTAAAGTATATATAAGTGATAGTTTATTTAATAAATATGCTATTTAGGTTATATAAAGACTTTAAATTTTTTTAATCTTTATTATTTTTACGAAATATACAAAGGTGATTTAGATATCAACGTTGATTACTATATCTAAAGTTTATCCTTTTTAAATAACTTTTTTCAATTTTAAATGTAATATCCGAATAATGATAATATTTTATTATATCAAGATTCTAATTTTAAAAAGAATTTTTTAGTGAATATAAATTACGAAACTACAGAGGTATGTTTTATTTACTTTAGTGGTTAACTTATACAATATGAGTAAAATTATATAACACATTTTTATTATTTTTTTATGCGATACTAAAAAAAAATCAATTCACTCTTAATGATATCACTAAAAACAATAGTAATATGATTTTCTAGATTAATAGTATTTATTTGAATATTTTTATATTCACTAATGTTATTGTTATTTGTCTTATTAATGAAAAGAATTAGTATATTGATTTTATTAGTTGTATTTATTTTTATATTTTCAAAATTTTTACATTTAATCTTAATACATTTAGTTCAACATAAACTAAAATGAAGAAAATTATATGAGTAAATTTTCACAAATCGACTATATTCTGGGACAAATTAATTACGAGTTATTACTTTGGATTCAAATTGCTGTAATAAATTTTTTCTTATCAGAATTTCTTAATTACAACATAATTATTATAAACTTAGAATAATTTTGAATTGTTATTGCTTTTCTATAGTAGCAAGTAGGCTTTTTTTATTGTTTATATATAAGCTTATTTTTGTAAATTGTAATACAACTCCTATATAACAAAGAAAAATTTTTTAGCACATTTTAAATTTGTAAATGATTTCTGAATAAAACGACGTGGATTTTTCGTGTTAACAACAATTACTTTAAATTCCACTTAAATTGTATATTCAAGCTACACGTGACAGATTCTCGGACTTCCCGGGTTAAGATGGAGCGATAGTTGAGTCAGTAGTGGCGGTGCGCTGTTGATTTTGCCGTGGACGCGAGATGTCAAATTCTTCCTTTATATAGCCGTATTTTTATAAATCCATTAATTCATTGAGCTAATATCTTAATCCTTAATGTTATCGCGGAATTATTTCGTGAAAGATTCAAGGTATGATCATTCATCGTCCAAAGAGACTATATCTTTTCTAAGTAAGAGGCTTTAAGACCGACTTTGGACATTGTTGGATCTGAATTCCTGATGGCGCTTAAGCTAACTCCGGCGCTCATCTACGCATTTTTATGGCTATGTTACGGTTAGCTTAGGATATGGTCCGTGGAATAATGGTCGGACGTAGACGTAGCGGCGTCACCACCTAAGTATGGGAGCAGCTAAAAATGGTATATCGGCTCGCGAGAGGGACACTACAGATATTAAGGGCAACTAAAAACTCTGGGGAGAAAATTGTAACCCCGTGACAAAGATAAATCCATACGCTTTAAAGGTACGTCTGAACAGTGGAGTCAAGCGATGGAATACGAAACGACTTATCTAGTTAGGCTAACGTGGGATCATTTGCACTATTATCCTTATTTTGCAGGTTTTGTTAATTAACACATAAGTCCACTGTGATGGACTTGGATATTATAATTTTGATCTGTTTATGCCTTCATTGAAAATTACGGCATATGAAAAAATCACCCTAGTACAATATGCTGACAGGCACTGTGAAGCACGAATGGACGGAGTACCGAACCGAACGCATGGGGAGGCGATCAAAATGGTAGCACATAAGAATGTTAGACGGCATATAACCAGTCCTTTTCGGGAGTTTTAGAAATCCTAGATTGGCGAGGTTACCTAAATCTATAACTGGTTTAAGTTAACGGCCCCGCTGGAGAATAATGCCGTCAATGAAGACATCGAAGACATGCTGGTCTCCAGGAGACTTACCGCCCAGGCTAAATGCCTGGTGAATCGGGAAACGTCTTGCTCCACGGTGTTAACTGGTATGAACATGTGCACCCCCAATCTCGGGCGGCACTAGCTTCCCGAGCGTGCACGGCTTCCAGCCCGAAAACGATCGTAGTGTTGATGCGGATCCTCGTAAGCCTGCCCACCGCAACTAATTGGTCGTCCGCCTTGGGTCGGACATTTCGAGTGAAGACGAAAGACGCCCGCCATCAAACGAAGGAAGTGGGACGATACTTAACCCGCACTAATGACCCGGCTGCATTTGTCCAGTTCGGTCCGATCCTCAGATGAAATCGAGTGGCAGGGTGGGGGACTGTTCCAGAGTCGCGGCGTTCGGTCTGAGCGACTAACCCTGGGGACGTAGATTCGGGACGGCTTGAACCATGCTCCAGACCTCCGGGCTGCCACAAGCCGCCGCCGAACCAACCACCCCCGCTACAGACGGACCGCCCCTGCCTTCATGCAGCTTAATATCATGACTATCCCGCAGGGGTGCACCGCCTCCCCGTGGGTGTTTCAGGCCGAATCCGACCTTGCGTCTGAGAGATCGTACCACGGGGCTCGTACCCAGACAACGGCTGGCGGCAAGCGGCTCCCGGCGAGTCGCCTGGCTCGTCATGCAGTCCCCGAGGGCCTTGCTCAGGGTTCGCCCTGATGCAGCCCGGTGGCGGTGTGGCTCGACAACGCTAACAGCTGGTGCATGTCAAGTGCTCCCGGGACTCCAGATTGCACGTACGCCGCTGTGCACTTCTGACCCCCATCGCGGGACGCCCAACTAACTACCTGAGTAACCCGCCCGGCTGGTTTGTGCGGGCAGCCCATTATTTGACCTCATGATAGGAAGTTCCTACACAGTCGCCCGAAAAGTGAAATAGTGATACTCGAAATGGGGCCAGCTTCGGAAAAAAGCGGGATAGTGGAGCCGCCCGCGGCGCGGCGGCCGGGTCCCCCTGCACGTGGGGACCGACCCCGGCCAGGACCTCAGCGCTCTAGGCCCCCCGCGGCGGGCCCCACCCTGACCGTGGTGCGACCGCCTAGAGCTCGCGACCGCGCTTTGCACGCCGGGAGGGCGCCCATACCGCAGGCATCCTACCCCGGCGGCCGCGGGGGATCCGCGGGTGCGGAACCGTGCACCGGTTGGCTGACGCGAGTCGGTACTAGGGGGCCGGAATAGCCGTGCCGCCGTGGTGGGCATCGCGCGGCCACGGCGGCGGGGACCTCCCCGCCCGCACACGCCGCTCGCCAGGGTTCCCGCTCCCACCGGAGGCGCACCTGCCCAGCACCGGGGAAGGCGCTGCCGGGGAGAGGCCCCGGCGCGTCCAGCGCCGCGTTGGCCGGGGTCGGGCCTGCTAAGTTTCATCAACGTGCGTGGCCGCTGCGCACCGCTCGCGATCCGGGAGGCGTCCGTCAGGCCGCCGGGTGAGACCCAGCGTGCGTGCGCACGCGGGCCCGGCCGGAGCCAGGCGGCCCGTGGCTGACCCTCACTCGGCGGTGGTCAGCAGGTCCTACCAGTGCCGGGCCCCACGGGCCCGCAAGCGGCTATACCTCGCCCCCTGAAGCTCGGCGCCACACAGGCGCCGGGGTAGCTCCTTTCGGGAGCCGCTCCGGCGCGCCGGGGTCCGCGGCCGTACCTGGGCCGCGAACGCCGGTTTGAGTAGGCGCGAGGGCGCCGTCTGAGGGCGGTACCGCTAGTCCCGGGCGGGATCGCCAGAGGCCTTCCCCCTCGGCGAGGGCGGGTGGAAGGGCCCCGCCGCACCGCCCCCGAAGGGCCGGGGATCGGCGGCCTACGGCACTGGGAACGGGGCGCCGGGGCCGGAGCGTCGAGCGCACTCCTAGCGTGGCCGTCCAACCCGAGGGTCTCGGGGGGAGCGTCCCCTCGCGGGCTCGCAGCGCGGCCTCCAAGATCGC     
L       AGTTTACTATAAATAATATGTGGTCAATACTATATTTCTAACGTAATGATTCTGGTAAATGTAATGAAAACATCATTAGGAAGACGTACTTTTCTCTTATTTGACTTCCTACAGATAATTAATTAACTATATTTAATTATACATTAAAGTATATGTAAGTGATAGTTTATTTAATAAATATGCTATTTAGGTTATATAAAGACTTAAAATTTTTTTAGTCTTTATTATTTTTACGAAATATACAAAGGTGATTTAGATATCAACGTTGATTACTATATCTAAGGTTTATCCTTTTTAAATAACTTTTTTCAATTTTAAATGTAATATCCGAATAATGATAATATTTTATTATATCAAGATTCTAATTTTAAAAAAAGTTTTTTAATGAATATAAATTACGAAACTACAGAGGTATATTTTATTTACTTTAGTGATTAACTTATACAATATGAATAAAATTATATAACACATTTTTATTATTTTTTTATGCGATACTAAAAAAAAATCAATTCACTCTTAATAATATCACTAAAAACAATAGTAATATGATTTTCTAGATTAATAGTGTTTATTTGAATATTGTTATATTCACTGATGTTATTGTTATTTGTCTTATTAATGAAATGAATTAATATATTGATTTTATTCGTTGTATTTATTTTTATATTTTCAAGATTTTTACATTTAATCTTGATACATTTAGTTCAACATAAACTTAAATGAGGAAAATTATATGAGTAAATTTTCACAAATCGACTATATTCTAGGGCAAATTAATTACGAGTTATTACTTTAGATTCAAATTGCTGTAATAAATTTTTTCTTATCAGAATTTCTTAATTACAACATAATTATTATAAACTTAGAATAATTTTGAATTGTTATTGCTTTTCTATAATAGCAAGTAGGCTTTTTTTATTGTTAATATATAAGCTTACTTTTGTAAATTGTAATACAACTCGTATATAACAAAGAAAAATTTTTTAGCACATTTTAAATTTGTATATGATTTCTGAATAAAACGATGTGGATTTTTGGTGATAGCAACAATTACTTTAATCCCCACCTAAATTGTATATTCAAGCTGTACGTGACAAGAAATCAGACTTCTCGGGTTAAGATGGAGCGATAGTTTATTCAGTAGTGGCGGTGCGCTGTTGATTTTGCCATGGACGTGAGATTTCAAGCCCTTCCTTCACATAGCCGTATTTTTATAAATCCATTAATCTATTGAGCCAATATCTTAATCTTTCATGCTATCGCGGAATTATTTCGTTAAAGATTCAAGGCATGATCGTACATCGTCCAAAGAGACTATAACTTTTCAAAGTAGGAGACTCTAAGACCCAATTTGGACACTCTTGGATCTGAATTCCTGATGGCTCTTAAGCTAACTCTAGCACGTATCTACGCATATTTATGGCTATGTTACGGTTAACTTAGGATATAGTCCGTGGAATAATGGTTGGACGTGGACGTAGCGGCGTCACCACCTAAGTGTGGGAGCAGCTAAAAATTGTATATCGGCTCGCAAGAGGGACTTTACAGATATTAACGACAACTAGAAACTCTGGGGGGAAAATTTTAACCCCGTGGCCAAGATAAATCCATACGCTTGAAAGGTTCGTCTGAACAGTGGAGTTAAGCGATGGAATATGAAATGACTTATCTTGTTAGGATAGCATAGGATCATTTGCACTACTATCCTTATTTTGCAGGTTGTGATAATTAACACATAAGTTCTCTGTGATGGGCTTTAATTTTATAATTTTGATCCGTTTATGCCTTCATTGAAAATTACGGCACATGAAAAAATCACCCTAGTACAATACGCTGACAGGCACTGTGAAGCACGAAAGGACGGAGTACCGAACTGAACGCATGGGGAGGCGGTCAAAATGGTAGTACATAAGAATGTCAGACGGCATATAACCTGTCCTTTTCGGGAGATTTAGAAATCCTAGATTGGCGGGGTTACCTAAATATATAACTGGTTTAAGTTGACGGCCCCGCTGGAGAATAATGCCATCTATGAAGACAACGGAAACATGCTGGTCTCCAGGAGACTTATCGCCCAGGCTAGATGCCTGGTGTATCGGGAAACGTCCTGCCCCACGGTGTTAACTGGTAGGTCCATGTGCGCCCCCGGTCTCAGACGGCACTAGCCTATCGAGCGTGGACAGCCACCAGCCAGAAAATGGTCTTAGTTTAGGTGCGGTTCCTTGCAAGCCTGCCCACCACAACTAATTGATCGCTCGCCTTGGGTCGGAAAATTCGAGTGAAGACGGAAGACGCCCGCCATTGAGCGAAGGAATTGGGACGTTATTTAATCCGCGCTACTGACCCTGCTACATTGGTCCAGTTCGGTCCGTTCCTCGGATGAAACCGAGTCACAAGGTGGGGGGCTGTTCCAGAGTCGCGGTGTTCGGTCTGAGCGACTAGCCCTGGGAACGTAGCTTCGGGGCGGTTCGAACCGTGCTCCAGCCCTCCGGGCTGCCACGAGCCGCCGACGAATGAACCAGCCCCGCTACAGACGAACCGTCCCTGCCTTCATGGAGCTGAATATCATGGCTATCCCGCAGGTTTGCGCCGACTCCCCGTGGGTGTTTCAGGCCAAATCCGGCCCTGCGTCTGAGAGAACGCACGACGGGGCGTGTACCCAGACGACGGCTGGCGGCAAGCGGCTCCCGGCAAGTCGCCTGGCTCGTCATGCAGTACCAGAGAGTCTTGTTCAGAGTTCGCCTTGCTGCAGCCTGGTGGCGGTGTGGCTCGATATCGCATACGGCGGGTGCATGTAAAGCGCTCCCGGGACCCCAGAGGGGACGTGCGCCGCTGCGCGCTTCTGATTCTCGTCGCGAGACACCCAACTAACCACCTGAGTAAACTGCCCGGCCGATTTGTACGGGCAGCCCATTGTTTGACCTCATGATAGGAAGTACCTACACAGCCGCCCGCAAAGTCAAATAGTGATACTCGGGATGGGGTCAGCTTCGAGAAAAAGCGGGATAGCGGAGCCGCCCGCGCCGCGGCAGCCGGGTCCCCCCGGACGTGGGGACCGCCGCCGGACGGGGCCTCAGCGCCCTAGGCGCCGCGCGGCGGGCTCCACCAGGCCCGTGGGGCGACCGCCTAGAGCTCGCCGCCGCGCTCAGCACGCCGGGGGGGCGCCCATACCGCAGGCATCCCACCCCGGCGGCCGCGGGGCATCCGCGCGTGCGGACCCGCGCGCCGGTTGGCTGACGCGAGGCGGCACTAGGTGGCCGGAGTAGCCATGCCGCCGTGGTGGGCATCGCGTGGCCACGGCGGCGGGGACCTCCCCGCCCCCACACGCCTTTGGCCATGGTTGCCGCTCGAACCGGAGGCGCACCTCCCCAGCAGCGGGGAAGGCGCTGCCGGGGAGGGGCCCTCACACGTCCAGCGCCCCGTCGACCGGGGTCGGGCCTGCTAGGTTTCATCAAGGTGCGTCGCGGCTGCGCACCGCTCGCGATCCGGGAGGCGTCTGTCAGGCCGCGGGGCGAGACCCTGCGTGCGTGTGCGCGGGGGCCCGCTCGGAGCCAGGCGGCCCGCGGCGGGCCCTCACTCGGCGGTGCTCAGCGGGCCCAACTAGTGCCGGGCCCCACGGGCGCCCAAGCGGCTATACCTCGCCCCCTGATTTTCCGCGCCAAATAGGCGGCGGAGTCGCTCCTGACGGAAGCCGCCCCGGCGCGCCGGGGTCCGCGGCCGTACCTGCGCCGCGAACGCCGGTATGAGTAAACGCGAGGGCCCTGTCTGATGGCGGGACCGCTAGTCCCGGGGGGCCTCGCCAGTGGCCTACCCCCTCGGCGAGGGCGGGTGGGGGGGCCCCACGGCACCGCCCCCGCAGGGCCGGGCATCGCCGGCCTACGGCATTGGAAACGGGGCGCCGGGGCCCGAGCGTGCAGCGCACTCCGAGCGTGGCCTTCCAACCCGAGGGTCTTGGGAAGAGCGTCCCCTCGCGGGCTCGCAGCGCGCCCTCCGAGATCGC     
K       AGTTTACTATAAATAATATGTGGTCGATACTATGTTTCTAACGTGATGATTCTGGTAAATGTAATGAAAACATCATTAAGAAGACGTACTATTCTCTTATTTGACTTCCTACAAATAGTTAATTAACTATATTTAATTATACATTAAAGTATATATAAGTGATAGTTTATTTAATAAATATGCTATTTAGGTTATATAAAGACTTTAAATTTTTTTAATCTTTATTATTTTTACGAAATATACAAAGGTGGTTTAGATATCAACGTTGATTACTATATCTAAGGTTTATCCTTTTTAAATAACTTTTTTCAATTTTAAATGTAATATCCGAATAGTGATAATATTTTATTATATCAAGATTCTAATTTTAAAAAAAGTTTTTTAGTAAATATAAATTACGAAACTACAGAGGTATATTTTATTTACATTAGTGGTTAACTTATACAATATGAATAAAATTATATAACACATTTTTATTATTTTTTTATGCGATACTAAAAAAAGATCAATTCACTCTTAATAATATCACTGAAAGCAATAGTAATATGATTTTCTAGATTAATAGTATTTGTTTGAATATTATTATATTCACTAATGTTATTGTTATTTGTCTTATTAATGAAATGAATTAATATATTGATTTTATTCATTGTATTTATTTTTATATTTTCAAAATTTTTACATTTAATCTTGACACATTTAGTTCAACATAAACTTAAATGAAGAAAATTATATGAGTAAATTTTCACAAATCGACTATATTCTAGGGCAAATTAATTACGAGTTATTACTTTAGATTCAGATTGCTGTAATAAATTTTTTCTTATCAAAATTTCTTAATTACAACATAATTATTATAAACTTAGGATAATTTTGAATTGTTATTGCTTTTCTATAGTAGCAAGTAGGCTTTTTTTATTGTTTATATATAAGCTTACTTTTGTAAATTATAATACAACTCCTATGTAACAAAGAAAAATTTTTTAGCACTTTTTAAGTTTGTAAATGATTTCTGAATAAAACGAGGTGGATTTTTAGTGTTAACAACAATTACTCTTAACTCGACTTGAATTGTATATTCAAACTGTACGTGACAAGTTCTCGGACTTCCCGGGCTAAGATGGAGCGATAGTTTACTCAGTAGTGGCGATGCACTGTTGGTTTTGCCGTTGACGTAAGATTTCAAACTCTTCCTTCACATAGCCGTATTTTTACAAGTCCCTTAATCCATTGAGCTAATATCTTAATCTTTAATGCTATCGCGGAATTATTTCGTAAACGATTCAAGGTATGATCTTACATCGTCTAAAGAGACTATAACTTTTCGAAGTAGGAGTCTTTAAGATCCAGTTTGGACACTCTTGGATCTGAATTCCTGATGGCTCTTAAGCTAACTCTGGCGCTTATCTACGCATGTTTATAGCAATGTTACGGTTAACTTAGGATATCGTCCGTGGAATAATGGTCGGACGTGGACGTAGCGGCGTCACCACCTAAGTATGGGAGCAGCTAAAAATGGTATATTGGCTCGCGAGAGGGACACTATAGATATTAAAGACAACTAAAAACTCTGGGGGGAAAATTGTAACCCCGTGACAAAGATAAATCCATACGCTTATAAGGTTCGTTTGAATAGTGGAGTTAAGCGATGGAACACGAAACGACTTATCTGGTTAGGCTAGCACGGGATCATTTGCACTACTATCCCTATTTTACAGGTCGTGTTAATTAGCGCATAAGCCCTCTGTGATGGACTTAAATGTTGTAATTTTGATCTGTTTATGCCTTCATTGAGAATTACGGCACATGAAAAAATCACCCTAGTACAATACGCTGACAGGCACCGTGGTGCACGAAAGGAGGGAGTATCGAACGGAACGCATGGGTAGGCGGTCAAAATGGCAGTTCATAAGAATGTCAGACGGCATATAACCAGTCCTTTTCGGGAGATTTAGGAATCCTAGATTGGCGAGGTTACCTAAATATATAACTAGTTTAAGTTAACGGCTCTGTTGGTGGATAATACCATCGATGAGAACATCGGAAACATGCTGGTCTCCAGGAGACTTACCGCCGAGGCTAGATGCCTGTTGAATCGGGAAACGGCCTGCTCCACGGTGTTAACTGGTAGGCCCATGTGCGCCCCCAGTCTCAGACGGCACTAGCATCTCGAGCGTGAACAGCTTCCAGCCCGAAAATAGTCGTTGTGTCGAAGCGGATCCTCGTAAGCCTGCCCACCGCAACTAATTGGTCGCTCCCCTTGGGTCGGAAAATTCGGGTGAAAACGAAAAACGCCCGCCGTCGAGCGAAGGAGTTGCGACGGTAGTTAATCCGCGCTAATTACCCTGCTGCATTGGTCCAGTTCGGTCCGGTCCTCAGATCAATTCGAGTTGCAAGGTGGGGGACTGTTCCAGAGTCGCGACGTTCGGTCTGAGCGACTAACCCTAGGAACATAGTTACGGGACGGCTTGAACCGTGCTCCAGGCCTCCGGGCTGCCACAAGCCGCCGACGCATCAACCAACCCCGCTACAGACGGACTGTGCCTACCTTCATGGAGCTTAATATCATGGCTATCCCGCAGGTCCGCGCCGCCTCCCTGAGGGTGTTACAGGCCAAATCCGAACTTGCGTCTGCGAGAACGTACAACGGGGCTCGTACCCAGACGACGGGTGGCGGCAAGCGGCTTCCGGCAAGTCGCCTGGCTCGTCACGCGATCCCCGAGGGTCTTGATTAGTGTTCGCCTTGCTGCAGCCCGGTGGAGGTGTGGCTTGACACCGCTTACGGCTGGTGCATGTGAGGCGCTCCCGGGACCCCAGAGTGGACCTACGCCGCTGTGCACTTCTGACCCCCATCGCGAGACTCCCAACTAACCACCTGAATAAGCCGCCCGGCCGATTTGTGCGGGCAGCCCATTATTTGACCTCATGCTAGGAAGTACCTACGCAGACGCCTGCAAAGCTAAATAGTGATACTCGGGATGGGGTCAGCTTCGGGAAAAAGCGGGATAGCGGAGCCGCCCGCGCCGGGGCAACCGGGTCACCCCGGACGGGGGGGCCGCCCCCGGCCGGGGCCTCAGCGCCCTAGGCTCGTCGCGGCTGGCCCCGCCCTGCCCGTGGAGCGACCGCCTAGAGCTCGCGACCGCGCTCTGCACGCAGGGGGGGCGCCCATACGGCAGGCATCCCACCCCGGCGGCCCCGGGGAAGCCGCGCGTGCGGGCCCGGGCCCGGGTTGGGTGACGCGAGGCGGCACTAGGAGCCCGGACTAGCCGTGCCGCCGTGGTGTGCATCGCGCGCCCACGGCGGCGGGCACCTCCCCGCCCGCACACGCCCCGCGCCAGGGTTCCCGATCGGACCGGAGGCGCGGCTGCCCAGCATCGGGGAAGGCGCTGCCGGGGAGGGGCCCACGCGTGCCCAGCGCCCCGTCGGCCGGGGTCGGGCCGGTTAGGTTTCATCAAGGTGCGTGACTTCTGCGGACCGCTCGCGATCCGGGAGGCGTCCGTCGGGCCTCCGGGCGAGACCCGGCGTTCGTGTGCGCGCGGGCCCGGCCGGAGCCAGGTGGCCCGCGGCTGGCCCTCACTTGGCGATGGTCAGCTGGCCCTACTAGTGCCGGGCCCCACGGGCGCGCAAGCGGCTCAACCTCGCCCCCTAAAGCTTCGCGCCACGAAGGCGCCGGAGTAGCTCCTGGCGGAAGCGGCTCCGGCGCGCCGGGGTCCGCGGCCATACCTGCGCTGCGAACGCCGGTCTGAGTGCGCGCGAGGGCCCTGTCTGGTGGCGGGGCCGCTAGTCCCGGAGGGCCTCGCCAGTGGCCTGCCGCCTCGGCGAGGGCCGGTGGGTTGGCCCCGCCGCACCGCCCTCGCACGGCCGGGCATCGCCGACCTACGGCGCTGGGAACGGGGCGCTGGGGCCCGAGCGTCGAGCGCACTCCGAGCGTGGCGTGCCAATCCGGGGGTCCCGGGAAGAGCATCCCCTCGCGGGCTCGCAGCGCGCCCTCCAAGATCGC     
J       AGTTTACTATAAATAATATGTGGTCGATACTATATTTCTAACGTAAAGATTCTGGTAAATGTAATGAAAACATCATTAAGAAAACGTATTATTCTCTTATTTGACTTCCTACAGATAGTTAATTAACTATATTTAATTATACATTAAAGTATATATAAGTGATAGTTTATTTAATAAATATGCTATTTAGGTTATATAAAGACTTTAAATTTTTTTAATCTTTATTATTTTTACGAAATATACAGAGGTGATTTAGATATCAACGTTGATTACTATATCTAAGGTTTATCCTTTTTAAATAACTTTTTTCAATTTTAAATGTAATATCCGAATAGTGATAATATTTTATTATATCAAGATTCTAATTTTAAAAAAAATTTTTTAGTAAATATAAATTACGAAACTACAGAGGTATATTTTATTTACTTTAGTGGTTAACTTATACAATATAAATAAGATTATATAACACATTTTTATTATTTTTTTATGCGATACTAAAAAAATATCAATTCACTCTTAATAATATCACTAAAAACAATAGTAATATGATTTTCTAGATTAATAGTATTTATTTGAATATTATTATATTCACTGATGTTATTGTTATTTGTCTTATTAATGAAATGAATTAATATATTGAATTTATTCGTTGTATTTATTTTTATATTTTCAAAATTTTTACATTTAATCTTAATACATTTAGTTCAACATAAACTCAAATGAGGAAAATTATATGAGTAAATTTTCACAAATCGACTATATTCTAGGGCAAATTAATTACGAGTTATTACTTTAGATTCAAATTGCTGTAATAAATTTTTTCTTATCAAAATTTCTTAATTACAACATAATTATTATAAACTTAGAATAATTTTGAATTGTTATTGCTTTTCTATAGTAGCAAGTAAGCTTTTTTTATTGTTTATATATAAGCTTACATTTGTAAATTGTAATACAACTCCTATATAACAAAGAAAAATTTTTTAGCACATTTTAACTTTGTAAATGATTTCTGAATAAAACGATGTGAATTTTTGGTGCTAGCAACAATTACTTTAAGCTCTACTTACATTGTATATTCAAACTGTACGTGACAGGAACTCGGACTTCTCGGGTTAAGATGAAGCGATAGTTGAGCCAGTAGTGGCGGTGCGCTGTTGATTTTGCCATAGACGTGAGTTGTCAAGTTCTTCCTAAACATAGCCGAATTTTTATAAATCCATTAATTCATTGGGCAAATATCTTAATCTTTAATGATATCGCGGAATTATTTCGTAAAAGATTCAAGGTATGATCATACTTCGTCCAAAGAGACTATAGCTTTTCGAAGTAGGAGACTCTAAGACCAACTTTGGACACTCTTGGATCCGGATTCCTGATGGCTCTTAAGCTAACTCTCGCACCTATCTACGCATGTTTATGGCTATGTTACGGTTAACTTAGGATATGGTCCGTGGAATAATGGTCGGACGTGGACGTAGCGGCGTCACCCCCTAAGTATGGGAGCAGCTAAAAATGGTATATCGGCTCGCGAGAGGGACGCTTTAGATATTAAAGACAACTAAAAATTCCGAGGGGAAAATTGTAACCCCGTGATAAAGATAAATCCATACGCTTAGAGGATTCGTCTGAACAGTGGAGTCAAGCGATGGAGTATGAAATGACTTATCCGGTTAGGCTAACATAGGATCATTTGCACTACTATCCATATTTTGCGAGTTGTGCAAATTAGCGCATAAGTTTATTGTGATGGACTTCAATGTTCTAATTTTGATCTGTTTATGCCTTCATTGAAAATTACGGCACATGAAAAAATCACCCTAGTACAATATGCTGACAGGCACTGTGCTGCACGAATGGAGGGAGTAACGAACTGAACGCATGGGCAGGCGATCAAAATGGTAGTGCATAAGAATGCCAGACGGCATATAACCAGTCCTTTTCGAGAGGTTTAGAAATCCTAGATTGGCGTGGTTACCTAAATATATAGCTAGTTTAAGATGACGGCCCAGTTGGAAGATAAAGCCATCAATGAGAACAGCGCAAACATGCTGGTCTCCAGGAGACTTACCGCCCAGGCTAGACGCCTGCTGAATGGGGAAACGTCCGGCTCCACGGTGTTAACTGGTAAGTCCATGTGCACCCGCGATTTCAGACGGCACTAGCTTCTCGAGCGTGAGCGGCGGCCAGCCAGAAAACGATCGTAGTGTGGCTGCGGATCCTCGTAAGCCTGCCCACCACAACTAATTGTTCCTCCCCCCTGGGTCGGAAAGTTCGAGTGAAAACGATAAATGCCCGCCATCGGGCGAAGGAGCTGAGACGATACTTAATCCGCGCTATTGACCCAGCTGCATTGGTCCAGTTCGGTCCGGTCCCCTGATGAAATCAAGTTACAAGGTCGGGGACTGTTCCAGTGTCGCGGCCTTCGGTCTGAACGACTATCCCTGGGAACATAGTTCCGGGACGGCTTGAACCATGCTCCAGGCCTCCGGGCTGCCACGAGCCGCCGGCGCACCAACCAACCCCGCTACAAACGAACCGTACCTCCCTTCATGAAGCTTAATATCATGGCTATCCCGCAGGTATGCGCCGTCTCCCCGTGGGTGTTCCAGGCCAAATCCAAGCTTGCGTCTGAGAGAGCGTACAACGGGGCCTGTACCCAGACGACGGCTGGCGGCAAGCGGCTCCCGGCAAGTCGCCTGGCTCGTCACGCACTCCCCGAGGGTCTTGCTAAGAGTTCGCCCTGCTGCAGCCCGGTGGCGGTGTGGCTCGACAACGCTAACGGCTGGTGCACGTAAAGCGCTCACGGCACCCCAGAGGGCACGTGCGCCGCTGTGTCCTTCTGACCCCCGTCGCGAGAGGCCCAACTAACTACCTGAATAAGCCGCCCGGCTGATTTGTGCGGGCAGCCCATTATTTAACTTGATGATAGGAAGTACCCACACAGTCGCTCGTAAAGTGAAATAGTGGTACTCGAGATGGGGTCAGCTTCGAGAAAAAGCGGGATAGCGGAGCCGCCCGCGCCGCGGCAGCCGGGTCCCCCCGGACGTGGGGACCGCCCCCGGCCGGGGCCTCAACGCCCTAGTCCCCCCGCGGCGGGCCCCTCCCTGCCTGTGGGGCGTCCGCCTACAGCTCGTGACCGCGCTCTGCACGCCGGGGGGGCGCCCATGCGGCATGCATCCCACCCCGGCGGCCCCGGGGGACCCGCGGGTGAGCACCCGCGCCCCGGTTGGAGGACGCGAGGCGGCACTAGGGGCCCGTAGTAGCCAGGCCGCCGTGGTGGGCATGGCGAGCCCTCGGCGGCCGTGACCTCCCCTCCCCCACACGCCCCCCGCCAGGGTCCCCGCTCGGACCGGAGGCGAACCTTCCCAGGATCGGAGAACGCGCTGCGGGGGAGGGGCCCGCCCACGCCCAGCGCCCCGACGGCCGGGGTCGGGCCCGCTAAGTTTCATCAAGGTGCGTGGCGGCTGTGCACCGCTCGCGATCCGGGAGGCGTCCGTCGGGCCGTCGGGCGAGACCCGGCGTTCGTGTGCGCGGGGGCCCGCCCGGAGCCAGGCGGGCCGCGGCTGGCCCTCACGCGGTGGTGGTCAGCGGGCCCCACTAGTGCCGGGCCCCACGGGCGCGCAAGCGACTATACCTCGCCCCCTAAAGCTCCGCGCGACAGGGGCGCAGGAGTGGCTCTTCGCGGAAGCCGCTCCGACGCGCCGGGGCCCGCAGCCGTACCTGCGCCGCGACCGCCGGTCTGAGTAGACGCGAGGGCCCCGTCTGGTTGCGGGACCGCTAGTCCCGGGGGGTCTCGCCAGTGGCCCGCCGCCTCGGCGAGGGCGGGTGGGGGGGCCCCCCCGCACCGCCCCCGGAGGGCCGGGCATCGGCGACCTACGGCGATGGGAACGGGTCACGGGGGCCCGAGCGGCGAGCGCACTCCCAGCGTGGCCTTCCGACCCGAGGGTCTCCGGAAGAGCTTCCCCTCGCGGGCTCGCAGCGCGCCCTCCAAGATCGC     
I       AGTTTGCTATAAATAATATGTGGTCGATACTATGTTTCTAACGTAATGATTCTGGTAAATGTAATGAAAACATCATTAAGAAAACGTACTATTCTCTTATTTGACTTCCTACAGATAATTAATTAACTATATTTAATTATACATTAAAGTATATATAAGTGATAGTTTATTTAATAAATATGCTATTTAGGTTATATAAAGACTTTAAATTTTTTTAATCTTTATTATTTTTACGAAATATACAAAGGTGATTTAGATATCAACGTTGATTACTATATCTAAGGTTTATCCTTTTTAAATAACTTTTTTCGATTTTAAATGTAATATCCGAATAATGATAATATTTTATTATATCAAGATTCTAATTTTAAAAAAAGTTTTTTAATGAATATAAATTACGAAACTACAGAGGTATATTTTATTTACTTTAGTGATTAACTTATACAATATAAATAAAATTATATAACACATTTTTATTATCTTTTTATGCGATACTAAAAAAAAATCAATTCACTCTTAATAATATCACTAAAAACAATAGTAATATGATTTTCTAGATTAATAGTGTTTATTTGAATATTGTTATATTCACTGATGTTATTGTTATTTGTCTTATTAATGAAATGAATTAATATATTGATTTTATTCGTTGTATTTATTTTTATAATTTCAAAATTTTTACATTTAATCTTAATACATTTAGTTCAACATAAACTTAAATGAAGAAAATTATATGAGTAAATTTTCACAAGTCGACTATATTCTAGGACAAATTAATTACGAGTTATTACTTTAGATTCAAATTGCTGTAATAAATTTTTTCTTATCAAAATTTCTTAATTACAACATAATTATTATAAACTTAGAATAATTTTGGATTGTTATTGCTTTTCTGTAATAGCAAGTAGGCTTTTTTTATTGTTTATATATAAGCTTACTTTTGTAAATTATAATACAAATCCTATGTAACAAAGAAAAATTTTTTAGCACGTTTTAAATTTGTAAATGATTTCTGAATAAAACGACGTGAATTTTTAGTGTTAACAACAATTACTTTCAACGCTACATAAATTGTATATTCAAGCTGTACGTGACAAGCGCTCCGACTTCCCGGGCTATGATGAAGCGATAGTTGAAGCAGTAGTGGCGGTGCACTGTTGGTTTTACCTTAGACATGAGGTTTCAAGGTCTTCCTTTACATAGCCGTATTTTTACAAATCCATTAATTCAGTGGGCCAATATCTTAATCTTTAATGCTATAGCGGAATCATTTCGTTAAAGCTTAAAGGTATGATCTTTCATCGTCCAAAGAGACTACAGCTTTTCTAAGTAAGAGACTCTAAGACCGACTTTGGACAATCTTGGATCTGAATTCCTGATGGCTCTTAAGCTAACTCAGGCGCGCATCTACGCATGTTTATGGCTATGTTACGGTTAGCTTAGGATATAGTCCGTGGAATAATGGTCGGACGTGGACGTAGCGGCGTCACCACCTAGGTGTGGGAGCAGCTAAAAATGGTATATCGGCTCGCGAGAGGGACGTTATAGATATTAACGACAACTAAAAACTCAGGGGAGAAAATTGTAACCCCGTGACAAAGATAAATCCATACGCTTAAAAGGTCCGTTTGAACAGTGGAGTTAAGCGATGGAATATGAAAAGACTTATCTAGTTAAGCTACCACAGGATCATTTGCACTATTATCCCTATTTTGCGGGTTGTGTTAATTAACCCATAAGTTTTCTGTGATGGGCTTAAATTTTATAATTTTGATCCGTTTATGCCTTCATTGAAAATTACAGCGCACGAAAAAAGCACCCTAGTACAATAGGCTGACAGGCACTGTGGAGCACGAATGGAAGGAGTAATGAACCGAACGCATGGGCAGGCGATCAAAATGGTAGTGCATAAGAATATCAGACGGCATATAACCTGTCTTTTTCAGGAGATTTGGGAATCATAGATTGGCGAGGTTACCTAAATACATAACTAGTTTAAGCTGACGGCCCTGTTGAAGAATAAAGCCATCCATGAAGACATCGCAAACATGCTGGTCTCCAGGAGACTTACCGCCCAGGCTAGATGCCTGTTGAATCGGGAAACGTCCTGCTCCACGGTGTTAACTGGTACGTCCATGTGCACCCCCCGTGTCAGCCGGCACTAGCTTCCCGAGCGTGGTCAGCTCCCAGCCAAAAAATGATCATAGTGTGGCCGCGGATCCTTGGAAGCCAGCCCACCACAACTAATTGATCGTTCCCCTTGGGTCGGAAAGTTCGGGTGAAAACGAAAAACGCCCGCCATCGAGCGAAGGAGCTGGGACGATACTTAACCCGCGCTTATGACCCCGCTGCATTGGTCCAGTTCGGTCCGGTCCTCTAATCAAACCGAGTAGCAAGGTGGGGGACTGTTCCAGAGTCGCGGCGTTCGATCTGAGCGACTAACCTTAGGAACATAGTTCCGGGACGGCTTGAACCATGCTCCAGCCCTCCGGGCTGCCACGAGGCGCCGCCGCACTAACCAAACCCGCTACAGACGAACCGTCCCTGCCCTCATGGAGCTCAATATCATGGTTATCACGCAGGTGAGCGCCGGCTTCCCGTGGGTGTTAGAGGCCGAATCCGATCTTGCGTCTGCGAGAGCGTACGACGGGGCTTGTACCCAGACAACGGCTGGCGGCAAGCGGCTCCCGGCGAGTCGCCTGGCTCGTCACGCAATCCCGGAGCGTCTTGATCAGGGTTCGCCCTGCTGCAGTCCGGTGGAGGTGTGGCTCGACAACGCTAACGGCCGGTGCATGCCAAGCGCTCCCGGGACCCCAAAGGGGACGCACGCCGCTAAGCACTTCTGACCCCCGTCGCGAGATACCCAACTAGCCACCTGAATAAACCGCCCGGTTGATTTGTGCGGGCAGCCCATTATTTAACCTCATGATAGGAAGTACCTACACAGTCGCTCGCAAAGTTAAATAGTGATACTCGGAATGGGGTCAGCTTCGAGAAAAAGCGGGATAGCGGAGCCGCCCGCGCCGCGGCAGCCGGGTCCCCCCGCACGTGGGGACCGCCCCCGGCCGTGGCCTCATCGCCCTACTCTCCCCGCGGCGGGGCCCGCCCTGCCCGTGGGGCGTCGGCCGAGGGCTCGTGACCGCGCTCCGCCCGCCGGGGGGGCGCCCATACTGCAAGCATCCCACCCCGGCCGCCCCGGGGGATCCGCGTGTGCGGACCCGGGCCCGGGGTGGGTGACGCGAGGCGGCACTAGGGGCCCGGAGTAGCCATGCCGCCGTGGTGGGCAGCGCGTGGCCGGGGCGGCGGGAACCCCCCCGGCCGCACACGCCCCTCGCCAGGGTCCCCGCTCGGACCGGAGGCGCGCCTGCCCAGCATCGGGGAAGGCGCTGTCGGGGAGGGGCCCGGACATGCCCGGCGCCCCGTTGCCCGGGGTAGGGCCCGCTAAGTTTCATCAAGGTGCGTGGCCTCTGCGCACCGCTCGCGATCCGCGAGGCGTCGGTCCGGCCGCCGGGCGATACCCGGCGTTCTTGTGCGCGCGTGCCCGGCCGGAGCCAGGCGCCCCGCGGCGGGCCCTCACTCGGCGGTGGTCAACAGGGCCTACCAGGGCCGGGCCCCACGGGCGCGCAAGCGGCTATACCTCGCCCCCTAAAGCTCCGCGCCACAACGGCGCCGGAGTGGCTCCTTACGGAAGCCACTCCGGCGCGCCGGGGTGCGCGGCTGCACCCGCGCCGCGGACGCCGGTCTGAGTAGGCGCGAGGGCCCAGTCTGGCGGCGGGACCGCTAGTCCCGGGGGGCCTGGCCAGTGGCCGCCCGCCTCGGCGAGGGCGGGTGAGAGGGCCCCCCCGCACCGCCCCCGAAGGGCCGGCCATCGGCGGCCTACGGCGCTGGGAACGGGGCGCTGGGGCCCGAGCGACGAGCGCACTCCGAGCGTGACCTTGCTACCCGAGGGTCTCGGGAAGAGCTTCCCCTCGCGGGCTAGCAGCGCGCCCTCCAAGATCGC     
H       AGTTTACTATAAATAATATGTGGTCGATACTATATTTCTAACGTAATGATTCTGGTAAATGTAATGAAAACATCATTAAGAAAACGTACTATTCTCTTATTTGACTTCCTACAGATAATTAATTAACTATATTTAATTATACATTAAAGTATATATAAGTGATAGTTTATTTAATAAATATGCTATTTAGGTTATATAAAGACTTTAAATTTTTTTAATCTTTATTATTTTTACGAAATATACAAAGGTGATTTAGATATCAACGTTGATTACTATATCTAAGGTTTATCCTTTTTAAATAACTTTTTTCAATTTTAAATGTAATATCCGAATAATGATAATATTTTATTATATCAAGATTCTAATTTTAAAAAAAATTTTTTAGTAAATATAAATTACGAAACTACAGAGGTATATTTTATTTACTTTAGTGATTAACTTATACAATATAAATAAAATTATATAACACATTTTTATTATTTTTTTATGCGATACTAAAAAAAAATCAATTCACTCTTAATGATATCACTAAAAACAATAGTAATATGATTTTCTAGATTAATAGTATTTGTTAGAATATTGTTATATTCACTAATGTTATTGTTATTTGTCTTATTAATGAAATGAATTAATATATTGATTTTATTCGTTGTATTTATTTTTATATTTTCAAAATTTTTACATTTAATCTTAATAAGTTTAGTTCAACATAAACTTAGATGAAGAAAATTATATGAGTAAATTTTCACAAATCGACTATATTCTGGGACAAATTAATTACGAGTTATTACTTTAGATTCAAATTGCTGTAATAAATTTTTTCTTATCAGAATTTCTTAATTACAACATAATTATTATAAACTTAGAATAATTTTGAATTGTTATTGCTTTTCTGTAATAGCAAGTAGGCTTTTTTTATTGTTAATATATAAGCTTACTTTTGTAAATTATAATACAACTCCTATGTAACAAAGAAAAATTTTTTAGCACGTTTTAAATTTGTAGATGATTTCTGAATAAAACGATGTGGATTTTTAGTGATAACAACAATTACTTCTAACCCTACGTAAATTGTATATTCAAGCTGTACGTGACAGGGACTCTGACTTCTCGGGTTAAGATGGAGCGATAGTTAAATCAGTAGTGGCGGTGCACTGTTGATTTCTCCGTTAACGTGAGGTTGCACGTCCTTCCTCTACATAGCCGTATTTTTACAAATCCGTTAATCCATTGAGCCAATATCTTAATCTTTAATGCTATCGCGGAATTATTTCGTTAAAGATTCAAGGCATGATCCTACATCGTCTAAAGAGATTATAGCTTTTCGAAGTAGGAGGCTGTAAGACCAAACTTGGACACTCTTGGGTCAGAATTCCTGATGGCCCTTAAGCTAACTCTGGCTCTCATCTACGCATTTTTATGGCTATGTTACGGTTAACTTAGAATATAGTCCGTGGAATAATGGTCGGACGTGGACGTAGCGGCGTCACCACCTAGGTATGGGAGCAGCTAAAAATCGTATATCGGCTCGCGAGAGGGACACTACAGATATTAAAGTCAACTAAAAACTCAGGGGGGAAAATTGTAACCCCGTGATAAAGATAAATCCATACGCTGAAAAGGTTCGTCTGAACAATGGAGTTAAGCGATGGAACACGAAATGACTTATCTAGTTAGGCTAACACGGGATCATTTGCACTATCATCCATATTTTGCAGGTTGTGCTAATTAACGCATAAGTTTACTGTGATGGACTTTGATCTTGTAATTTTGATCTGTTTATGCCTTCATTGAAAATTACGGCACAAGAAAAAATAACCCTAGTACAATACGCTGACAGGCACTGTGACGCACAAATGGAAGGAGTATTGAACCGAACGCATGGGGAGGCGATCAAAATGGTAGTACATAAGAATGCGAGACGGCATATAACCTGTCCTTTTCGGGAGATTTGGGAATCTTAGATTGGCGAGGTTACCTAAATATATAACTAGTTTAAGACGACGGCCCTGCTGGAGAATAAAGCCGTCAATGAGGACATCGCATACATGCTGGTCTCCAGGAGACTAACCGCCCAGGCTAAATGCCTGTTGAATCGGGAAATGCCCTGCCCCACGGTGTTAACTGGTAAGTCCATGTGCACCCCCAGTATCAGACAGCACTAGCTTCTCGAGCGTGAACAGCTTCCAGCCTGAAAAAGATCGTGGTGTGGCCGCGGATCCTTGTAAGACTGCCCACCACGACTAATTGATCAATCCCCATGGGTCGGAGAGTTGGGGTGAAGACGAAAAATGCCCGCCATCGGGCGAAGGAGCTGGGACGATACTTGATCCGCACTACTGACCCTGCTGCATTGGTCCAGTTCGGTCCGCTCCTCAGATGAAGTCGAGTAGCAAGGTGGGGGACTGTGCCAGAGTCGCGGCGCTCGGTCTGAGCGACTAGCCCTGGGAACATAGTTTCGGGGCGGCTTGAACCGTGCTCCAGACCTCCGGGCTGCCACGAGTCGCCGGCGCACCATCCAACCTCGCTACAGACGCACCGTGCCTACCTTCATGAAGCTTAATATTATGGCTATCCCGCAGGCACGCACCGCCTCCCCGTGGGTGTTTCAGGCCGAATCCCGCTTTGCGTCTGCGGGAGCGTACGACGGGGCTTGTACCCAGACTACGGCTGGCGGCAAGCGGCTCCCGGCGAGTCGCCGGGCTGGTCATGCAATCCCCGAGTGTCTTGGTCAGGGTTCGCCCTGCTGCAGCCCGGTGGCGGCGTGGCTCGACAACGCTCACGGCTGGTGCATGTGAAGCGCTCCCGGGACACCAGAGGGCACGTTCGCCGCTAGGCACTTCTGACACCCATCGCGAGATGCCCAACTAACCACCTGAATAAGGCACCCGGCTGATTTGTACGGGCAGCCCATTATTTGACCACATGATAGGAAGTACCTACACAGTCGCTCGCAAAGCAAAATAGTGCTACTCGGGATAGGGTCAGCTTCGGGAAAAAGGTGGATAGCGGAGCCGCCCGCGGCGCGGCAGCCAGGTCTCCCCGGACGTGAGGCCCGCCCCCGGCCGGGGCCTCAGCGCCCTATACTCACCGCGGCGGGCCCCACCCTGCCCGTGGCGCGTCCGCCTAAAGCTCGTGACCGCGCTCTGCACGCCGGGGGGGCGCCCATTCGTCAGGCATCCCACCCCGGCGGCCCCGGGGCATCCGCGGGTGCGGGCCCGCGCCCTGGTTGGGTGACGCGAGGCGGCACTAGGGGCCCGGAATAGCGATGCCGCCGTGGTGGGCAGCGCGAGACCACGGCGGCGGAGACCGCCCCGCCCGCGCACGCCCCTCGCCAGGGTCCCCGCTCGGACCGGAGGCGCGACTGCCCAGCAACGGGGAAGGCGCGGCCGGGGAGGGGCCCGCACACGTCCGGCGCCCCGTCGGCCGGGGTAGGGCCCGCTATGTTTCATGAAGGTGCGTGGCCCCTGCGTACCGCTGGCGATCCGGCAGGCGTGCGTCGGGCCGCCGGGCGAGACCCGGCGTTCGTGTGCGCGCGCGTCCGGCCCGAGCCAGGGGGCCCGCGGCGGGCCCTCACTCGGCGGTGGTCAGCGGGCCCTACTAGTGCCGGGCCCCATGGGCGCGCAAGCGGCTATACTTCGCCCCCTCAGGCTCCGCGCCACAGAGGCGCGGGAGTTGCTCCTTACGGAAGCCTCTCCGTCGCGCCCGGGTCCGCGGCCGTACCTGCGCGGCGGACGCCGGTCTGGATAGGCGCGAGGGCCCTGTCTGATGGCGGCACCGGTAGCCCCGGGGGGCCTCGCCAGTGGCCTCCCGCCTCGGCGAGGGCGGGTGGGACGGCCCCACCGCACCGCCCGCGCAGGGGCGGGCATCGGCGGCCTACGGCGCTGGGAACGGGGCGCCGGGGCGCGAGCGTGGAGCGCACTCCTAGCGTGGCCGTGCGACCCGAGGGTCTCGGGAAGCGCCTCCCCTCGCGGGCTCGCAGCGCGCCCTCCAAGATCGC     
G       AGTTTACTATAAATAATATGTGGTCGATACTATATTTCTAACGTAATGATTCTGGTAAATGTAATGAAAACATCATTAAGAAAACGTACTATTCTCTTGTTTGACTTCCTACAGATAGTTAATTAACTATATTTAATTATACATTAAAGTATATATAAGTGATAGTTTATTTAATAAATATGCTATTTAGGTTATATAAAGACTTTAAATTTTTTTAATCTTTATTATTTTTACGAAATATACAAAGGTGATTTAGATGTCAACGTTGATTACTATATCTAAGGTTTATCCTTTTTAAATAACTTTTTTCAATTTTAAAAGTAATATCCGAATAATGATAATATTTTATTATATCAAGATTCTAATTTTAAAAAAAATTTTTTAGTAAATATAAATTACGAAACTACAGAGGTATATTTTATTTACATTAGTGATTAACTTTTACAATATAAAAAAAATTATATAACACATTTTTATTATTTTTTTATGCGATACTAAAAAAAAATCAATTCACTCTTAATGATATCACTAAAAACAATAGTAATATGATTTTCTAGATTAATAGTATTTATTTGAATATTATTATATTCACTAATGTTATTGTTATTTGTCTTATTAATGAAATGAATTAATATATTGATTTTATTCATTGTATTTATTTTTATATTTTCAAAATTTTTACATTTAATCTTAATACATTTAGTTCAACATAAACTTAAATGAAGAAAATTATATGAGTAAATTTTCACAAGTCGACTATATTCTGGGGCAAATTAGTTACGAGTTATTACTTTAGATTCAAATTGCTGTAATAAATTTTTTCTTATCAGAATTTCTTAATTACAACATAATTATTATAAACTTAGAATAATTTTGAATTGTTATTGCTTTTCTATAATAGCAAGTAAGCTTTTTTTATTGTTTATATATAAGCTTATTTTTGTAAATTGTAATACGAGTCCTATATAACAAAGAAAAATTTTTTAGCACATTTTAAGTTTGTAAATGATTTCTGAATAAAACGACGTGGATTTTTAGTGCTAACAACAATTACTGTTAACTCTACTTAAATTGTATATTCAAACTACACGTGACAAGAGTTCCGACTTCCCGGGTTAGGATGGAGCGATAGTTGACTCAGTAGTGGCGGTGCGCTGTTGATTTTACCATGGACGTGAGGTTTCAAGATCTTCCTCAACATAGCCGCTTTTTTACAATTTCATTAATCCACTGAGCGAATATCTTAATCTTTAATGCTATCGCGGAATTATTTCGTTAAAGATTCGAAGCATGATCTTACATCGTCCAAAGAGACTATATCTTTTCGAAGTAAGAGGCTTTAAGACCCAATTTGGACACTCTTGGGTCTGGATTCCTGATGGCTCTTAGGCTAACTCTAGCACTCATATACGCATATTTATGGCTATGTTACGGTTAACTTAGGATATAGTCCGTGGAATAATGGTCGGACGTGGACATAGCGGCGTCACCACCTATGTATGGGGGCAGCTAAAAATGGTATATCGGCTCGCGAGAGGGACGTTACAGATATTAAAGCCAACTAAAAATTCAGGGGGGAAAATTGTAACCCCGTGACTAAGATAAATCCATACGCTTAAAAGATACGTCTGAATAGTGGAGTTAAGCGATGGAATATGAAAAGACTTATCCTGTTAAGCTAGCATTGGATCATTTGCACTATTATCCCTATTATGCAGGTAGTGTTAATTACCTCATAAGTTCACTGTGATGGGTTTTAATTTTGTAATTTTGATCCGTCTATGCCTTCATTGAAAATTACTGCACATGAAAAAATCACCCCAGTACAATACGCTGACAGGCACTGTGTTGCACAAATGGAAGGAGTATCGAACTGAACGCATGGGGAGGCGGTCAAGATGGTAGTGCATAAGAATATTAGACGGCATATAACCAGTCCTTTTCGGGAGGTTTCGAAATCCTAGATTGGCGAGGTTACCCAAATATATAACTAGTTTAAGACTACGGCTCTGATGGAGGATAAAGCCCTCGATGAGGACATCGCAAGCATGCTGGTCTTCAGGAGGCTCGCCGCCCAGGCTAAATGCCTGTTGAATTGGCAGAGGTCCTGCTCCACGGTGTTAACTGGTCAGTCCATGTGCACCCCCAGTCTCAGACGGCACTAGCTTCTCGAACGTGGACAGCTTCCAGCCGGAAAATGATCGTAGTGTGGCTGCGGCTCCTCGTAAGCCTGCCCACCTCAACTAATTGGTCGATCTCCCTGGGTCGGACAATTCGGGTGAAGACGGAAAACGCCCGCCATCCAGCGAAGGAACTGGGATGATATTTAATCCGCTCTAATGACCCAACTACATTGGTCCAGTTCGGTCCGGTCCTAAGATGAAATCGAGTAACAAGGTGGGGGACTGTTCCAGGGTCGCGGCGTTCGGTCTGAACGACTAGCCCTAGGAACATAGTTTCGGGTCGGCTTGAACCGTGCTCCAGTCCTCCGGGCTGCCACAAGACGCCGACGCACCAACCAACCCCAATACATACGTACCGTACCTTCCTTCATGGAGCTTAATATCATGGCTATCTCGCAGGTGAGCACCGCCTCCCCGCGGGTGTTTCAGGCCGAATCCAAACTTACGTCTGCGAGAGCGTACCACGGGGCTAGTACCCAGACAACGGCTGGCGGCAAGCGGCTTCCGGCGAGTCGCCAGGCTCGTCATCCAATGCCCGAGGGTCTTGCTGAGGGTTCGCCTTGCTGCAGCCCGGTGGCGGTGTGGCTCGACAACGCTGACGGCTGGTGCATGTTAAGCGCTCCCGGGACCCAAGAGGGGACGGACGCCGCTGCGCTCCTCTGAGCCCCGTCGCGAGACACCCAACTAACCGCCTGAAAAAACCACCCGGCTGATTTGTGCGAGCGGCCCATTATTTGACCTCATGGTAGCAAGTACCTACGCAGCCGCCGGCAAAGTGAGATAGTGGTACTCGGGATGGGGTCAGCTTCGAGAAAAAGCGGGATAGCGGAGCCGCCCGCGCCGCGGCAGCCGGGGCTCCCCGGACGGGAGGGCCGGCCCGGGCCGGGGCCTCAGCGCCCTAAGCCCCCCGCGGCGGGGCCCGCCCTGCCCGTGGGACGTCGGCCTAGAGCTCGTGACCGCGCTCTGCGCGCCGGGGGGGCGCCGATACGGCACGCATCCCACCCCGGGGGCCCCGGGGGATGCGCGCGTGCGGGCCCGCGCCCCGGTTGGTCGACGCGAGGCGGCACTAGGAGCCCGGAGTAGCCATGCCGCCGTGGTGGGGATCGCGAGACCACGGCGGCGGATACCTCCCCGCGCGCGCGCGCCCCTCGCCAGCGTCCCCGCTCGGACCGGAGGCGCAGCTTCCCAGCAGCGGGGAACGGGCCGCCGGGGATGGGCCCCCACATGACCAGCGCCCTGCCGGCCGGGGTCGGGCCTGTTACGTTTCATCAAGGTGCGTGGCCCCTGCGCACAGCTGGCGATCCGAGAGGCGTCCGTCGGGCCGCCGGGGGAGACCCGGCGTGCGTGTGCGCGCGTGCCCGGCCCGAGCCAGGCGGCCCGCGGCTGGCCCTCACCGGTCGGTGGTCAGCGGGCCCGACTAGTGCCGGGCCCCACGGGCGCGCAAGCGGCTACACCGCGCCCCCTAAGGGTCCGCGCCACAGCGGCGCCGGAGTCGCTCCTCACGGAAGCCGCTCCGACGCGCCGGGGTCCCCGGCCGTACCTCCGCTGCGAATGCCGGTCTGAGTAGGCGCGATGGCCCCGTCTGATCGCGGGACCGCCAGCCTCGGGGGGCCTGGCCAGGGGCCGCCCCCATCGGCGAGGGCGGGTGGGGGGGCCCCGCCGCACCGCCCGCGCACGGCCGGGCATCGGCGGCCTACGGCGGTGGGAACGAGGCGCCGGGGCCGGAGCGTCCAGCGCACTCCGAGCGTGGCCTTGCGACCCGGGGGTCTCGGGAACAGCGTCCCCTCGCGGGCTCGCAGCGCGCCCTCCGAGAACGC     
F       AGTTTACTATAAGTAATATGTGGTCGATACTATATTTCTAACGTAATGATTCTGGTAAATGTAATGAAAACATCATTAAGAAGACGTACTATTCTCTTATTTGACTTCCTACAGATAGTTAATTAACTATATGTAATTATACATTAAAGTATATATAAGTGATAGTTTATTTAATAAATATGCTATTTAGGTTATATAAAGACTTTAAATTTTTTTAATCTTTATTATTTTTACGAAATATACAAAGGTGATTTAGATGTCAACGTTGATTACTATATCTAAGGTTTATCCTTTTTAAATAACTTTTTTCAATTTTAAATGTAATATCCGAATAATGATAATATTTTATTATATCAAGATTCTAATTTTAAAAAAAATTTTTTAGTAAATATAAATTACGAAACTACAGAGGTATATTTTATTTACTTTAGTGATTAACTTATACAATATTAATAAAATTATATAACACATTTTTATTATTTTTTTATGCGATACTAAAAAAAGATCAATTCACTCTTAATAATGTCACTAAAAACAATAGTAATATGATTTTCTAGATTAATAGTATTTATTTGAATATTATTATATTCACTGATGTTATTGTTATTTGTCTTATTAATGAAATGAATTAATATATTGATTTTATTCGTTGTATTTATTTTTATATTTTCAAAATTTTTACATTTAATCTTAATACATTTAGTTCAACATAAACTTAAATGAAGAAAATTATATGAGTAAATTTTCACAAATCGACTATATTCTGGGGCAAATTAATTACGAGTTATTACTTTAGATTCAAATTGCTGTAATAAATTTTTTCTTATCAAAATTTCTTAATTACAACATAATTATTATAAACTTAGAATAATTTTGAATTGTTATTGCTTTTCTATAGTAGCAAGTAGGCTTTTTTTATTGTTTATATATAAGCTTAATTTTGTAAATTATAATACAACTCCTATATAACAAAGAAAAATTTTTTAGCACATTTTAAGTTTGTAAATGATTTCTGAGTAAAACCATGTGGATTTTTAGTGCTAGCAACAATTACTTTTAACTCTACTTAAATTGTATATTCAAGCTATACGTGACAAGGGCTCCGACTTCCCGGGCTAAGATGGAGCGATAGTTGAATCAGTAGTGGCGGTGCCCTGTTGATTTTACCATAGACGTGAGGTTCCAAACTCTTCCTCGACATAGCCACATTTTTACAAATCCATTAATCCATTGGGCTAATATCTTAATCCTTAATGCTATCGCGGAATTATTTCGTTAAAGTTTCAAGGTATGATCTTACATCGTCTAAAGAGATTATATCTTTTCGAAGTAGGAGGCTCTAAGACCCAATTTGGACATTCTTGGGTCTGCATTCCTGATGGCTCTTAGGCTAACTCTTGCACCAATTTACGCATATTTATGGCTATGTTACGGTTAACTTAGGATATAGTCCGTGGAATTATGGTCGGACGTAGACGTAGCGGCGTCACCTCCTAAGTATGGGAGCAGCTAAAAATGGTATATTGGCTCGCGAGAGGGACCCTACAGATATTAAAGACAACTAAAAACTCTGGGGAGAAAATTGTAACCCCGTGACGAAGATGAATCCATACGCTTAAAGGGTACGTCTGAAAAGTGGAGTTAAGCGATGGAATACGAAACGACTTATCTAGTTAAGCTAGCACGGGATCATTTGCACTATTATCCCTATTTTGCAGGTAGTGCTAATTACCACACAAGTCCAATGTGATGGGTTTTAATATTATAATTTTGATCCGTTTATGCCCTCATTGAAAATTACGGCACATGAAAAAATCACCCTAGTACAATAAGCTGACAGGCACTGTGAGGCACGAATGGAAGGAGTAGTGAACCGAACGCATGGGAAGGCGATCAATATGGTAGTACATAAGACTGTAAGACGGCATATGACCGGTCCTTCTCGGGAGTTTTAGAAATCGTAGATTGACGGGGTTACCTAAATATATAACTGGTTTAAGGCGACGGCTCTACTGGACAATAAAGCCGTCGATGAGGTCACCGCAAACATGCTAGTCTCCAGGAGACTCCCCGCCGAGGCTAAATGCCTGCTGAATCGGGAAACGTCCTGCTCCACGGTGTTAACTGGTAGGCCCATGTGCGCCCCCAGTCTCAGACGGCACTAGCTTCTCGAGCGTGGTCGGCGTGCAGCCAGAAAATGATCGTAGTGTAGCTCCGGGTCCTCGTAAGCCTGCCCACCACAACTAATTGGTCGGCCGCCGTGGGTCGGAAAATTCGGGTGAGGACGAAAAACGCCCGCTATCGGGCGAAGGAGCTGGGATGATATTTAAACCGCTCTAGTTACCCCACTGCATTGGTCCAGTTCGGTCCGGTCCTCACATGAAGTCGAGTAACAAGGTGGGGGACTGTTCCAGAGTCGCGGCGTTCGATCTGACCGACTAACCCTGGGAACATAGTTACGGGACGGCTTGAACCGTGCTTCAGGCCTCCGGGCTGCCACGAGTCGCCGGCGCACCATCCAACCGCGCTACAGACGAACCGCACCTCCCTTCATGTAGCTTAATATCATGGCTATCCCGCAGGTGAGCCCCGCCTCCCCGTGGGTGTTGCAGGCCGAATCCGACCTTGCGTCTGCGTGAGCGTACGACGGGGCGTGCACCCAGACGACGGCTGGCGGCAAGCGGCTCCCGGCGAGTCGCCTGGCTCGTCATGCACTCCCCGAGGGTCTTGCTCAGGGTTCGCCCTGCTGCAGCCCGGTGGCGGTGTGGCTCGACAACGCTGACGGCTGGTTCACGTGAAGCGCTCTCGGGACGCCAGAGTGGACGATCTCCGCTGCGCACATCTGACCCCCGTCGCGAGATACCCAACTAAGGACCTGATTAAGCTGCCCGGCTGATTTGTGCGGGTAGCCCATTATTTGACCTCATGATAGGAAGTACCTACGCAGTCGCTCGCAAAGTCAAATAGTGATACTCGGGATGGGGTCAGGTTCGCGAAAAAGCCGGATAGCGGAGCCGCCCGCGCCGGGGCAGCCGGGTCCCCCCGGACGTGATGACCGCCGCAGGCCGGGGCCTCAGCGCCCTAGTCCCCCCGCGGCCGGTGCCACCCTGCCCGTGGGGCGTCCGCCTAGAGCTCGTGACCGCGCTATGCACGCCGGGGGGGCGCCGATGCGGCAGGCATCCCACCCCGGCAGCGCCGGGGGATCCGCGGGTGCGGACCCGCGCACGGGATGGGTGACGCGAGGCGGCACTAGGAGCCCGGAGTAGCCGTGTCGCCGTGGTTGGGATCGCGAGACCACGGCGGCGGATACCCCCCCGCCCGCGCGCGCCGCTCGCCAGAGTCCCCGCTCGGACCGGAGGCGCGCCTGCCCAGGACCGGGGAAGGCGCGGCCGGGGAAGGCGCCGTACATGACCAGCGCCCCGTCGGCCGGGGTAGGGCCCGCTACGTTTCATCAAGGTGCGTGGCGCCTGCGCACCGTTCGCGATCGGGGAGGCGTCCGTCGGGTCGCCGGGCGAGACCCGGCGTTCGTGTGCGCGCGGGCCCGGCCGGAGCCAGGGGGCCCGCGGCTGGCCCTCACTCGGCGGTGGTCAGCCGGGCCTACTAGTGCCGGGCGCCACGGGAGCGCAAGCGGCTGTACCGCGCCCCCTAAGGCTCCGCGCCACGAAGGCGCAGGAGTAGCTCCTTACGGAAGCCGCCCCGACGCGCCGGGGTCCGCGGCCGAACCCGCGCCACGCGCGCCGGCCTGAGTAGGCGCGAAGGCCCAGTCTGATGGCGGCACCGCTAGCCCCGGAGGGCCTTGCCAGTGGCCTCCCGCCTCGGCGAGGGCGGGTCGGAAGGCCCCACCGCACCGCCCCCGCATGGCCGGGCATCGGCGGCCTACGGCGCTGGGAACGGGGCTCCGGGGCCCGAGCGCCGAGCGCACTCCCAGCGTGGCCTCGCGACCCGTGGGTCTCGGGAAGAGCCTCCCCTCGCGGCCTCGCAACGCGCCCTCCAAGATCGC     
E       AGTTTACTATAAATAATATGTGGTCGATACTATATTGCTAACATTATGATTCTGGTAAATGTAATGAAAACATCATTAAGAAGACGTACTGTTCTCTTATTTGACTTCCTACAGATAATTAATTAACTATATTTAATTATACATTAAAGTATATATAAGTGATAGTTTATTTAATAAATATGCTATTTAGGTTATATAAAGACTTTAAATTTTTTTAGTCTTTATTATTTTTACGAAATATACAAAGGTGCTTTAGATGTCAACGTTGATTACTATATCTAAGGTTTATCCTTTTTAAATAACTTTTTTCAATTTTAAATGTAATATCCGAATAATGATAATATTTTATTATATCAAGATTCTAATTTTAAAAAAAGTTTTTTAATAAATATAAATTACGAAACTACAGAGGTATATTTTATTTACTTTAGTGATTAACTTATACAATATGAGTAAGATTATATAACACATTTTTATTATTTTTTTATGCGATACTAAAAAAAAATCAATTCACTCTTAATAATATCACTAAAAGCAATAGTAATATGATTTTCTAGATTAATAGTATTTATTTGAATATTTTTATATTCACTGATGTTATTGTTATTTGTCTTATTAATGAAATGAATTAATATATTGATTTTATTCGTTGTATTTATTTTTATATTTTCAAGATTTTTACATTTAATCTTAATACATTTAGTTCAACATAAACTTAAATGAAGAAAATTATATGAGTAAATTTTCACAAATCGACTATATTCTAGGACAAATTAATTACGAGTTATTACTTTAGATTCAGATTGCTGTAATAAATTTTTTATAATCAAAATTTCTTAATTACAACATAATTATTATAAACTTAGAATAATTTTGAATTGTTATTGCTTTTCTATAATAGCAAGTAGGCTTTTTTTATTGTTTATATATAAGCTTAATTTTGTAAATTATAATACAACTCCTATATAACAAAGAAAAATTTTTTAGCACATTTTAAATTTGTAGATGATTTCTGAATAAAACGAGGTGAATTTTTAGTGCTAACAACAATTACTTTCAACTCTACCTAAATTGTATATTCAAGCTATACGTGACAGGAACTCCGACTTCTCGGGTTAAGATGGAGCGATAGTTGAATCAGTAGTGGCGATGCACTGTTGATTTTGCCGTGGACGCGAGGTTCCAAGCTCTTCCTATACATAGCCGTATTTTTACAAATCCATTAATTTACTGAGCTAATATCTTAATCTTTCATGTTATCGCGGAATCATTTCGCCAAAGCTTCAAGGTATGATCTTACATCGTCCAAAGAGAGTATATCTTTTCAAAGTACGAGACTTTAAGACCTAGCTTGGACACTCTTGGGTCTGAATTCCTGATGGCTCTTAGGCTAACTCTAGCACTCATATACGCATGTTTTTGGCTATGTTACGGTTAGCTTAGGATATAGTCCGTGGAATAATGGCCGGACGTAGACGTAGCGGCGTCACCACCTAGGTATGGGAGCGGCTAAAAATGGTATATCGGCTCGCGAGAGGGACACTACAGATATTAATGGCACCTAAAAACTCTGGGGCGAAAATTGTAACCCCGTGGCGAAGATAAATCCATACGCTCAGAAGGTACGTCTGAACAGTGGAGTTAAGCGATGGAACACGAAATGACTTATCTAGTTAGGCTAGCACGGGATCATTTGCACCATTATCCTTATTTTGCAGGTAGTGTTAATTACCCCATAAGTCTACTGTGACGGGCTTAAATATTATAATTTTGATCTGTTTATGCCTTCATTGAAAATTACTGCACATGAAAAAAGTACCCTAGTACAATATGCTGACAGGCACTGTGACGCACGAATGGAAGGAGTACCGAACCGAACGCATGGGGAGGCGATCAATATGGTAGTGCATAAGAATGCCAGACGGCATATAACCGGTCCTTTTCGCGAGATTTAGGAATCTTAGATTGGCGAGGTTGCCAAAATATATAACTAGTCTAAGACGACGGCTCTAATGGTAAATAACGCCGTCGACGAGGACAGCGCAAACATGCTGGTCTCCAGGAGACTTACCGCCCAGGCTAAATGCCTGATGAATCGGGAAACGTCATGCTCCACGGTGTTAACTGGTAGGCCCATGTGCACCCCCTTTTTCGGACGGCACTAGCTTCTCGAGCGTGGCCGGCTTCCGGCCCAAAAACGGCCGTGGTGTAACTGCGGATCCTCGTAAGCCCGCCCACCACAACTAATTGATCGATCCCCCTGGATCGGAAAGTTCGGGTGAAGACGAAAGACGCCCGCCATCGAGCGAAGGACCTGTAACGATACTTAACCCGCGCTAATGACCCTGCTGCATTGGTCCAGTTCGGGCCGGTCCTCAGATGAAGTCGAGTAACAAGGTTGGAGACTCTTCCAGGGTCGCGGCGTTCGGTCTGAGCGACTAACCCTGGGAACATAGTTTCGGGACGGCTTGAACCATGCTTCAGGCCTCCGGGCTACCACGAGTCGCTGGCGCACTAACCAACCTCGCTACAGACGGACCGCACCTGCCTTCATGGAGCCGAATATCATGGCTATCCCGCAGGTTGGCGCCGCCTCCCCGTGGGTGTTTCAGGCCGAATCCGAATTTGCATCTGCGCGAGCGTACAACGGGGCTTGTACCCAGACCACGGCTGGCGGCAATCGGCTGCCGGCGAGTCGCCTGGCTCGTCACGCAATACCCGAGGGTCTTGTTCAGGGTTCGCCCTGCTGCAGCCCGGTGGTGGTGTGGCTCGACAACGCTAACGGCTGGTTCATGTGAAGCGCTCCCGGGACCCCAGAGGGGACGCACGCCGCTGCGCGCGTCTGAGCCACGTCACGGGATACCCAACTAACCATCTGAATAAGCCGCCCGGCTGATTTGTGCGAGCAGCCCATTATTTGACCTCATGATAGGAAGTACCGACGCAGCCGCTCGCAAAGTCAAATAGTGATACTTGGGATGGGGTCAGCTTCGCGAAAAAGCGGGATAGCGGAGCCGCCCGCACCGCGGCAGCCGGGTCGCCCCGGACGTGAGGGCCGCCCCCGGCCGGGGCCTCAGCGCCCTAGGCCCCCCACGGCGGGCCCCACCCTGCCCGTGGGTCGTCCGCCTAGCGCTCGTGACCGGGCTCAGCACGCGGGGGGGGCGCCGATGCGGCAGGCATCCCACCCCGGCGGCCCCGGCGGATCCGCGTGTGCGGACCCGCGCTCAGGATGGATGACGCGAGGCGGCAGTAGGAGCCCGGACTAGCCACGCCGCCGTAGTGGGGAGCGCGAGACCACGGCGGCGCATACCACCGCGCCCGCGCCCGCCCCTCGCCACCGTCCCCGCTCGGACCGGAGGCGCGCCTGCCCAGCATCGGGGAAGGGGCGGCCGGGGAGGGGCCCACGCATGCCCAGCGCCCCGTCGGCCGGGGTAGGGCCGGCTACGTTTCATCAACGTGCGTGGCTGCTGTGCACCGCTGGCGATCCGGGAGGCGTCCGTCCGGCCGCCGGGCGAGACCCGGCGTCCGTGTGCGCGCGGGCCCGGCCGGGGGCAGGCCGCCCGCGGCGGGCCCTCACTTGGCGGTGGTCAGCAGGCCCTACCAGTGCCGGGCCCCACGGCCGCGCAAGCGGCTATACCGCGGCCCCTTAAGCTCCGCGCCACGCGGGCTCCGGAGTAGCTCCTTACGGAAGCCGCTCCGGCGCGCCGGGGTCCGCGGCCGTACCTGCGCCGCGCACGCCGGTCCGAGTGGCCGCGAGGGCCCTGTCTGATCGCGGGACCGCCTGCCCCGGGGGGTGTTGCCACTAGCCTCCCGCCGCGGCGAGGGCGGGTGGGAGGGCCCCACCGCACCGCCCCCGCAGGGCCGGGTATCGGCGTCCTACGGCGCTGGGAACGAGGCGCCGGGGCCCGAGCGTTGAGGGCACTCCGAGCGTGGCTTCGCGACCCGAGGGTCTCGGGAAGAGCGTCCCCTCGCGGGCTCGCAGCGCGCCCTCCGAGATCGC     
D       AGTTTACTATAAATAATATGTGGTCGATACTATATTTCTAACATAATGATTCTGGTAAATGTAATGAAAACATCATTAAGAAAACGTACTATTCTCTTATTTGACTTCCTACAGATAGTTAATTAACTATATTTAATTATACATTAAAGTATATATAAGTGATAGTTTATTTAATAAATATGCTATTTAGGTTATATAAAGACTTTAAATTTTTTTAATCTTTATTATTTTTACGAAATATACAGAGGTGTTTTAGATGTCAACGTTGATTACTATATCTAAGGTTTATCCTTTTTAAATAACTTTTTTCAATTTTAAATGTAATATCCGAATAGTGATAATATTTTATTATATCAAGATTCTAATTTTAAAAAAAATTTTTTAATAAATATAAATTACGAAACTACAGAGGTATATTTTATTTACTTTAGTGATTAACTTATACAATATTAATAAAATTATATAACACATTTTTATTATTTTTTTATGCGATACTAAAAAAAAATCAATTCACTCTTAATGATATCACTAAAAACAATAGTAATATGATTTTCTAGATTAATAGTATTTATTTGAATATTGTTATATTCACTGATGTTATTGTTATTTGTCTTATTAGTGAAATGAATTAATATATTGATTTTATTCGTTATATTTATTTTTATATTTTCAAGATTTTTACATTTAATCTTAATAAATTTAGTTCAACATAAACTTAAATGAAGAAAATTATATGAGTAAATTTTCACAAATCGACTATATTCTGGGACAAATTAATTACGAGTTATTACTTTGGATTCAGATTGCTGTAATAAATTTTTTCTTATCAAAATTTCTTAATTACAACATAATTATTATAAACTTAGAATAATTTTGAATTGTTATTGCTTTTCTATAGTAGCAAGTAGGCTTTTTTTATTGTTTATATATAAGCTTACTTTTGTAAATTATAATACAACTCCTATATAACAAAGAAAAATTTTTTAGCACATTTTAAATTTGTAAATGATTTCTGAATAAAACGGTGTGGATTTTTAGTGTTAGCAACAATTACTTTTAACTCTACTTTAATTGTATATTCAAACTGTACGTGACAAGTATTCAGACTTCTCGGGTTAAGATGGAGCGATAGTTAAATCAGTAGTGGCGGTGCACTGTTGATTTTACCATTGACGCGAGGTCTCAAGCTCTTCCTCCACATAGCTGTATTTTTATAAATCCATTAATTCATTGAGCCAATATCTTAATCGTTAATGCTATCGCGGAATTATTTCGTCAAAGATTCAAGACATGATCTTACATCGTCCAAAGAGACTATATCTTTTCGAAGTAGGAGACTCTAAGACCCACTTTGGACACTCTTGGGTCTGAATTCCTGATGGCCCTTAAGCTAACTCTTGCGCTAATTTACGCATATTTTTGGCTATGTTACGGTTAACTTAGGATATAGTCCGTGGAATAATGGTCGGACGTGGACGTAGCGGCGTCACCACCTAGGTATGGGAGCAGCTAAAAATAGTATATCGGCTCGCAAGAGGGACAATACAGATATTAAAGACAACTAAAAACTCTGGGGAGAAAATTGTAACCCCGTGACGAAGATAGATCCATACGCTTACAAGGTGCGTTTGACTAGTGGAGTTAAGCGATGGAATACGAAATGACTTATCTGGCTAGGCTAACACTGGATCATTTGCACTACTATCCCTATTTTGCAGGTAGTGGCAATTACCTCATAAGGTCACTGTGATGGACTTTAATATTGTAATTTTGATCTGTTTATGCCTTCATTGAAAATTACGGCACATGAAAAAATCACCCTAGTACAATACGCTGACAGGCACTGTGACGCACTAATGGAAGGAGTATCGAACCGAACGCATGGGGAGGCGATCAATATGGTAGTACATAAGAATGTAAGACGGCATATAACCAGTCATTTTCGGGAGATTTTGAAATCTTAGATTGACGAGATTACCTAAATACATAACTAGTTTAAGAAGACGGCCCAACTGGAGAATAAAGCCTTCGATGAGAACATCGCAAACATGCTGGTCTCCAGGAGACTCACCGCCCAGGCTAGATGCCTGTTGAATCGGGAGACGTCCTGCTCCACGGTGTTAACTGGTAGGTCCATGTGCCCCCCTAATCTCAGACGGCACTAGCTTCTCGAGCGTGGGCCGCCTCCAGCCGGAAAATGATCGTTGTGTGGCTGCGGATCCTCGTAAGCCTGCTCACCACAACTAATTGGTCAACCCCCTTGGGTCGGAAATTTCGGGTGAAGACGGAAAACGCCCGCCATAGGGCGAAGGAGCTGGGACGATATTTGACCCGCACTAGTGACCCTGCTGCATTGGTCCAGTTCGGTCCGATCCTTGGATGAAACCGAGTTGCACGGTGGGGGACTGTTCCAGGGTCGCGGCGTTCGGTCTGAGCGACTAACCCTGGGAACGTAGTTTCGGGGCGGTTTGAACCGTGCTCCAGGCCTCCGGGCTGCCACCAGCCGCCGGTGCAGCAACCAACCCCGCTACACACGGACCGTACCTCCCTTCATGGAGCCTAATATCATGCCTATCCCGCAGGTGAGCGCCGCCTCCCCGCGGGTGTTTCAGGCCGAATCCGACTTTGCGTCTGTGTGAGCGTACAACGGGGTCCGTACCCAGACAACGGCTGGCGGCAAGCGACTTCCGGCTAGTCGCCTGGCTCGTCACGCAATCCCCGAGGGTCTTGCTTAGGGTTCGCCCTGCTGCAGCCGGGTGGCAGTGTGGCTCGACATCGCTTACGGCTGGTTCATGGACAGCGCTCCCGGGACTCCAGAGGGGACGTACACCGCTGTGCACTTCTGACCCCCATTGCGAGACTCCCAACTAACTACCTGAATAATTCGCTCGGCTGATTTGTACGGGCAGCCCATTATTTGACCCCATGATAGGAAGTACCCACGCAGCCGCTCGCAAAGTCAAATAGTGGTACTCGGGATGGGGTCAGCTTCGGGAAAAAGCGGGATAGCGGAGCCGCCCGCGCCGTGGCAGCCGGGTCCCCCCGCACGTGAGGACCGACGGCGGGCGGGGTCTCAGCGCCCTAGGCTCCCCGCGGCGGGCCCCACCCTGCCCGTGGAGCGTCCGCCTAGGGCTCGTGACCGCGCTGCGCGCGCAGGGCGTGCGCCAATACGGCAGGCATCCCACCCCGGCGCCCTCGGGGCATCCGCGTGTGCGGACCCGTGCCCCGGATGGGTGACGCGAGGCGGCACTAGGAGCCCGGAGTAGCCATGCCGCCATCGTGGGGATCGCGAGACCAGGGCGGCGGAGACGACCCCGCCCGCGCGCGCCGCTCGCCAGGGTCCCCGCTCGAACCGGAGGCGCACCTGCCCAGCACCGGGGAAGGGGCGGGCGGGGACGGGCCCGGACATGCCCAGCGCCCGGTGGGCCGGGGTAGCGCCCGCTACGTTTCATCAAGGCGCGTGGCCCCTGGGCACCGCTGGTGATCCGGGAGGCGTCCGTCAGGCCTCCGGGCGAGACCCGGCGTCCGTGTGCGCGCGGGCCCGTCCGGAGCCAGGCGGCCCGCGGCAGGCCCTCACTCGGCGGTGGTCAGCGGGCCCCACGAGTGCCGGGCCCCACGGGGGCGCAAGCGGCTATACCCCGCCCCCTGAGAGTCCGCACCACAAGGGCGCCGCAGTAGCCCCTCACGGAAGGCGCTCCGGCGCGCCGGGGTCCACGGCCGCACCTGCGCCGCGTAGGCGGGTATGAGTAGGCGCGAGGGCCCCGTCTGATGGCGGGACCGCCAGCCCCGGGGGGCCTCGCCAGCGGCATCCCGCCTCGGGGAGGGCGGGTGGGAGGGCCCCACCGCACCGCCCACGGAGGGCCGGGCATCGGCGGCCCACGGCGGTGTGAACGAGGCGGCGGGGCCCGGGCGCCAAGCGCACTCCGAGCGTGGCCTCGCGACCCGGGGGTCTCGGGAGCAGCCTTCCCTCGCGGACTCGCAGCGCGCCCTCCGAGATCGC     
C       AGTTTGCTATAAATAATAAGTGGTCGATACTATTTTTCTAACATAATGATTCTGGTAAATGTAATGAAAACATCATTAAGAAAACGTACTATTCTCTTATTTGACTTCCTACAGATAATTAATTAACTATATTTAATTATACATTAAAGTATATATAAGTGATAGTTTATTTAATAAATATGCTATTTAGGTTATATAAAGACTTTAAATTTTTTTAATCTTTATTATTTTTACGAAATATACAAAGGTGATTTAGATGTCAACGTTGATTACTATATCTAAGGTTTATCCTTTTTAAATAACTTTTTTCAATTTTAAATGTAATATCCGAATAATGATAATATTTTATTATATCAAGATTCTAATTTTAAAAAAAATTTTTTAGTAAATATAAATTACGAAACTACAGAGGTATATTTTATTTACTTTAGTGATTAACTTATACAATATAAATAAAATTATATAAAACATTTTTATTATATTTTTATGCGATACTAAAAAAAGATCAATTCATTCTTAATAATATCACTAAAAGCAATAGTAATATGATTTTCTAGATTAATAGTATTTGTTTGAATATTGTTATATTCACTGATGTTATTGTTATTTGTCTTATTAATGAAATGAATTAATATATTGATTTTATTCGTTGTATTTATTTTTATATTTTCAAGATTTTTACATTTAATCTTAATACATTTAGTTCAGCATAAACTTAAATGAAGGAAATTATATGAGTAAATTTTCACAAGTCGACTATATTCTGGGACAAATTAATTACGAGTTATTACTTTGGATTCAAATTGCTGTAATAAATTTTTTCTGATCAAAATTTCTTAATTACAACATAATTATTATAAACTTAGAATAATTTTGAATTGTTATTGCTTTTCTATAATAGCAAGTAGGCTTTTTTTATTGTTAATATATAAGCTTATTTTTGTAAATTATAATACAACTCCTATATAACAAAGAAAAATTTTTTAGCACATTTTAAATTTGTAAACGATTGCTGACTAAAACGACGTGGATTTTTAGTGTTAACAACAATTACTTTCAACTCTACTTAAATTGTATATTCAAGCTGTACGTGACAAGGGCTCCGACTTCTCGGGTTAAGATGGAGCGATAGTTGAACCAGTAGTGGCGGTGCGCTGTTGATTTTGCCATAGACGTAAGGTTCCAAGCCCTTCCTAGACATAGCCGTATTTTTATAAGTTCATTAATTCACTGAGCCAATATCTTAATCTTTAATGCTATCGCGGAATTATTTCGTTAAAGATTCAAGACATGATCTTACATCGTCTAAAGAGATTATATCTTTTCTAAGTATGAGGCTCTAAGACCTACTTTGGACAATCTTGGGTCTGCATTCCTGATGGCTCTTAGGCTAACTCTGGCGCTTATTTACGCATGTTTATGGCGATGTTACGGTTAACTTAGGATATTGTCCGTGGAATAATGGTCGGACGTGGACGTAGCGGCGTCACCACCTAAGTGTGGGAGCAGCTAAAAATGGTATATCGGCTCGCGAGAGGGACACTATAGATATTAAAGGCAACTAAAAACTCCGGGGCGAAAATTGTAACCCCGTGACAAAGATAAATCCATACGCTTAGATGGTACGTTTGAATAGTGGAGTTAAACGATGGAGTATGAAATGACTTATCCAGTTATGCTAACATGGGATCATTTGCACTATTATCCATATTCTGCAGGTAGTGTCAATTAACCCATAAGTTCATTGTGACGGACTTTAATATTATAATTCTGATCTGTTTATGCCTTCATTGAAAATCACAGCACATGAAAAAAACACCCTAGTACAATACGCTGACAGGCACTGTGGGGCACGAATGGAAGGAGTATCGAACTGAACGTATGGGCAGGCGATCAATATGGTAGTGCATAAGAATGCCAGACGGCATATAACCAGTCCTTTTCGGGAGATTTGGAAATCCTAGATTGACGAGGTTACCTAAATGTATAACTAGTTTAAGACGACGGCACTTGTGGAGTATAAAGCCTTCTATGAGGACACCGCATTCATGCTGGTCTCCAGGAGGCTTACCGCCCAGGCTAGATGCCTGCTGAATCGGGAAAGGCCTTGCTCCACGGTGTTAACTGGTAGGGCCATGTGCACCCCCGATCTCAGACGGCACTAGCTTCCCGAGCGTGAAGAGCGACCAACCAGAAAATGGTCGTCGTGTCGTTGCGGATCCTCGTAAGCCTGCACACCGCAACTAATTGCTCGGTCCCCTTGGGTCGGACATTTTGGGTGAAGACGGAAAACGCCCGCGATCGGGCGAAGGAGCTGGGACGATATTTGACCCGCGCTAGTGACCCTGCTGCATTAGTCCAGTTCGGTCCGGTCCTCAGATAAAAGCGAGTGACAAGGTGGGGGACTGTTCCAGAGTCGCGGCATTCGGTCTGAGCGACTAGCCCTGGGAACATAATTGCGGGGCGGCTTGAACCATGCTCCAGGCCTCCGGACTGCCACGAGTCGCCGGCGCATCAACCAACCCCGGTACAGACGGACCGTACCTGCCTTCATAAAGCCTAATATCATGGCTATCCCGCAGGTACGCCCCGACTCCCCGTGGGTGTTGCAGGCCGAATCCGTTTTTGCGTCTGCGGGAGCGTACAACGGGGCTTGTACCCAGACCACGGCTGGCGGCAAGCGGCTTCCGGCGAGTCGCCCGGCTCGTCACGCAGTACCCGAGGGTCTTGTTCAGGGTTCGCCCTGCTGCAGCCTGGTGGCGGTGTGGCTCGACAACGCTAACGGCGGGTTAATGTGAAGCGGTCTCGGGACCCCAGAGGGGACGCACACCGCTGCGCACCTCTGACCCCCGTCGCGGGACACCCAACTAACTACCTGAATAAGCCACCCGGCTGATTTGTGCGGGCGGCCCATTATTTGACCCCATGATAGGAAGTGCCCACGCACACGCTCGCAAAGTTACATAGTGATACTCGGGATGGGGTCAGCTTCGGGAAAAAGCAGGATAGCGGAGCCGCCCGCGCCGCGGCAGCCGGGTCCCCCCGAACGTGAGGACCGACCCCGGTCGGGGCCTCAGCGCCCTAGGCTCCCCGCGGCGGGCCCCGCCCTGCCTGTGGGCCGTCCGCCCAAGGCTCGTGACCGCGCTGTGCACGCCGGGGGGGCGCCAATACGGCAGGCATCGCACCCCGGCGGCGCTGGGGGAGCCGCGTGTGGGGGCCCGCGCCCCGGATGGGTGACGCGAGGCGGAACTAGGAGCCCGGAGTAGCCGTGCCACCGTGGTGGGGATCGCGCGACCGCGGCGGCGGAAACCTCCCCGCCCGCGCGCGCCACTTGCCAGGGTCCCCGCTCCGACCGGAGGCGCGCCTGCCCAGCATCGGGGAAGGAGCGGCCGGGGAGGGGCCCAGACATGTCCAGCGCCCCGTCGGCCGGGGTAGGGCCCGCTATGTTTCATCAAAGTGCGTGGCCTCTGCGCACCGCTCGCGATCCGGGAGGCGTCCGTCCGGGCGCCGGGCGAGACCCGGCGTTCGTGTGCGCGCGGGGCCGGGCGGAGCCAGGCGGCCCGCGGCGGCCCCTCACTCGTCGGTGATCAGCGGGGCCTACTAGTGCCGGGCCCCACGGGTGCGCAAGCGGCTATACCGCGTTCCCTAAGGGTCCGCGCTACAGGGGCGCCGGAGTGGCTCCTGACGGAAGCCGCTCCGGCGCGCGGGGGCCCGCGGCCGGCCCTTCGCTGCGGGAGCCGGGCTGAGTAGCCGCGAGGGCCCTGTCTGATAGCGGGACCGGTACCCCCGGGGGGCGTCGCCAGTGGCCTCCCGCCTCGGCGAGGGCGGGTGGGTGGGCCCCACCGCACCGCCCCCGCAAGGCCGGGCATCGGCGGCCCACGGCACTGGCAACGGGGCGCCGGGGCTCGAGCGTTGAGGGCACTCCGAGCGTGACCTGGCGACCCGAGGGTCTCGGGAGTAGCGTCCCCTCGCGGGCTGGCAGCGCGGCCTCCGAGATCGC     
B       AGTTTACTATAAATAATAAGTGGTCGATACTATATTTCTAACATAATGATTCTGGTAAATGTAATGAAAACATCAATAGGAAGACGTACTATTCTCTTATTTGACTTCCTACAAATAGTTAATTAACTATATTTAATTATACATTAAAGTATATATAGGTGATAGTTTATTTAATAAATATGCTATTTAGGTTATATAAAGACTTTAAATTTTTTTAATCTTTATTATTTTTACGAAATATATAAAGGTGATTTAGATATCAACGTTGATTACTATATCTAAGGTTTATCCTTTTTAAATAACTTTTTTCAATTTTAAATGTAATATCCGAATATTGATGATATTTTATTATATCAAGATTCTAATTTTAAAAAAAGTTTTTTAATAAATATAAATTACGAAACTACAGAGGTATATTTTATTTACTTTAGTGATTAACTTATACAATATAAATAAAATTATATAACACATTTTAATTATTTTTTTATGCGATACTAAAAAAAAATCAATTCACTCTTAATAATATCACTAAAATCAATAGTAATATGATTTTCTAGATTAATAGTGTTTATTTGAATATTATTATATTTACTAATGTTATTGTTATTTGTCTTATTAATGAAATGAATTAATATATTGACTTTATTCGTTGTAATTATATTTATATTTTCAAAATTTTTACATTTAATCTTGATACATTTAGTTCAGCAGAAACTTAAATGAAGAAAATTATATGAGTAAATTTTCACAAGTCGACTATATTCTAGGACAAATTAATTACGAGTTATTACTTTAGATTCAAATTGCTGTAATAAATTTTTTTTTATCAAAATTTCTTAATTACAACATAATTATTATAAACTTAGGATAATTTTGAATTGTTATTGCTTTTCTATAGTAGCAAGTAAGCTTTTTTTATTGTTTATATATAAGCTTACTTTTGTAAATTGTAATACAACTCCTATATAACAAAGAAAAATTTTTTAGCACATTTTAAATTTGTAAATGATTCCTGATTAAAACGACGTGGATTTTTGGTGTTATCAACAATTACTTTCAGGTCCACTTAGATTGTATATTCAAGCTGTACGTGACAAGAGTTCCGACTTCTCGGGTTAGGATGGAGCGATAGTTGATTCAGTAGTGGCGGTGCACTGTTGATTTAGCCATGAACGTGAGATTTCAAGCTCTTCCTCCACATAGCCGTATTTTTAGAAATCCATTAATTCACTGAGCCAATATCTTAATCTTTAATGATATCGCGGAATTATTTCGTCAAAGATTTAAGGCATGATCTTACATCGTCCAAAGAGACTATATCTTTTCGAAGTAGGAGACTTTAAGACCTATCTTGGACACTCTTGGATCTGGATTCCTGATGGCTCTTAGGCTAACTCTGGCGCTTATTTACGCATATTTATGGCTATGTTACGATTAACTTAGGATATGGTCCGTGGAATAATGGTCGGACGTAGACGTAGCGGCGTCACCACCTAGGTCTGGGAGCAGCTAAAAATAGTATATCGGCTCGCAAGAGGGACATTACAGATATTAAAGGCAACTAAAAACTCTGGGGGGAAAATTGTAACCCCGTGATTAAGATAAATCCATACGCTTAAAAGATACGTTTGAACAGTGGAGTCAAGCGATGGAACATGAAATGACTTATCTAGTTAAGTTATCATGGGATCATTTGCACTATTATCCCTATTCTGCAGGTAGTGCCAATTACCCCATAAGCTTACTGTGATGGGCTTTAATTTTATAATTTTGATCTGTTTATACCTTCATTGAAAATTACAGCACATGAAAAAATCACCCTAGTACAATATGCTGACAGGCACGGTGGTGCACTAAGGGAGGGAGTACTGAACCGAACGCATGGGTAGGCGATCAATATGGTAGTGCATAAGAATACCAGACGGCATATAACCAGTCCTTTTCGGGAGGTTTAGGAATCCTAGACTGGCGAGGTTACCTAAATATATAACTGGTTTAAGACGACGGCATTACTGGATAATAAAGCCCTCGATGAGGACACCGCATACATGCTGGTCTCCAGGAGACTTTCCGCCCAGGCTAGATGCCTGTTGAATTGGGAGACGCCCTGCTCCACGGTGTTAACTGGTAGGTTCATGTGCTCCCACGCTTTCAGATGGCACTAGCTTCCCGAGCGTGGCCGGCTATCAACCAGAAAACGATCGTAGTGTGGATGCGGATCCTCGTAAGCCTGCCCACCGCAACTAATTGTTCGATCCCCGTGGGTCGGAAAGTTCGAGTGAGGACGAAAAATGCCCGCCATCAAGCGAAGGAGCTGGGACGATATTTGATCCGCGCTAGTTACCCTGCTGCATTAGTCCGGTTCGGTCCGGTCCTCAGATGCAACCGAGTGACAAGGTGGGTGACTGTTCCAGAGTCGCGGCGTTCGGTCTGAGCGACTAACCCTGGGAACATAGTTTCGGGACGGCTTGAACCATGCTCCAGACCTCCGGGCTGCCACGAGCCGCCGGCGAATCAACCATCCCCGCTACAGACGTACCGGCCCTACCTTCATGAAGCCTAATATCATGGCTATCCCGCAGGTGGTCGCCGCCTCCCCGAGGGTGTTCTAGGCCGAATCCGTCTATGCGCCTGCGCGAACGTACTACGGGGCTTGTACCCAGACGACGGCCTGCGGCAAGCGGCTGCCGGCGAGTCGCCCGACTCGTCACGCAGTTCCCGAGAGTCTTGTTCAGAGTTCGTCCTGCTGCAGCCTGGTGGCGGCGTGGCTCGACAACGCTCACGGCCGGTTCATGTGAAGCGCTCTCGGCACGCCAGAGAGGACGTACACCGCTGCGCACTTCTGATCCCCGTCACGGGACACCCAACTAACCACCTGAGTAACTCGCCCGGCTGATTTGTGCGGGCAGCCCATTATTTGACCTCATGATAGGAAGGACCTACGCAGTCGTTTGCAAAGTCAAATAGTGATACTCGGGATCGGGTCAGCTTCGGGAAAAAGCGGGATAGTGGAGCCGCCCGCGTCGCGGCAGCCGGGTCCCCCCGAACGTGAGGACCGCCCCCGGCCGGGGCCTCAGCGCCCTAGGCTCCCCGCGGCGGGCCCCGCCCTGCCCGTGGGGCGGCCGCCTAGAGCTCGTGACTGCGCTCCGCGCGCCGGGGGGGGGCCAATACGGCAGGCATCCCACCCCGGCGGCCCCGGGGGACCCGCGTGTGCGGGCCCGCCCCCCGGATGGTTGACGCGAGGCGGCACTAGGGGCCCGGAGTAGCCGTGCCGCCGTGGTGGGGATCGCGGGACCCCGGCGGCGGAGAGCTCCCCGCCCACACACGCCCCTCGCCAGGGTCCCCGCTCCGACCGGAGGCGCACCTGCCCAGCACCGGGGAAGGGGCGGGCTGGGAGGGGCCCACACACGCCCAGCGCCCCGTCGGCCGGGGTAGAGCCCGCTAGGTTTCATCAATGTGCGTGGCTGCTGCGCACCGCTCGCGATCCGGGAGGCGTCCGTCCGGGCGCCGGGCGAGACCCGGCGTTCGTGTGCGCGCGGGCCCGGTCGGAGCCAGGGGGCCCGCGGCGGGCCCTCACTCGGCGGTGGTCAGCGGGCCCTACGAGCGCCGGGCCCCACGGGCGCGCAAGCGGCTATACCGCGCCCCCTCAGGCTCCGCGCGACACAGGCGCAGCAGTGGCTCCTCACGGAAGCCGCTCCGGCGCGCGGGGGTCCGCGGCCGTACCCGCGCCGCCTACGCCGGCCGGAGTAGGCGCGAGGGCCCTGTCTGATGGCGGGACCGCTAGCCCCGGGGGGCCTCGCCAGTCGCCTCCCGCCTCGGCGAGGGCGGGTGGGGGGGCCCCACCGCACCGCCCCCGCAGGGCCGGGCATCGGCGCCCCACGGCGCTGGGAACGAGGCGCCGGGGCCCGAGCGTTGAGGGCACTCCGAGCGTGGCCTCGCGACCCGAGGGTCTGGGGAGCAGCGTCCCCTCGCGGGCTCGCAGCGCGCCCTCCGAGATCGC     
A       AGTTTACTATAAATAATAAGTGGTCGATACTATATTTCTAACATAAAGATTCTGGTAAATGTAATGAAAACATCATTAAGAAAACGTACTATTCTCTTATTTGACTTCCTACAGATAGTTAATTAACTATATTTAATTATACATTAAAGTATATATAAGTGATAGTTTATTTAATAAATATGCTATTTAGGTTATATAAAGACTTTAAATTTTTTTAATCTTTATTATTTTTACGAAATATACAAAGGTGATTTAGATATCAACGTTGATTACTATATCTAAGGTTTATCCTTTTTAAATAACTTTTTTCAATTTTAAATGTAATATCCGAATAATGATAATATTTTATTATATCAAGATTCTAATTTTAAAAAAAATTTTTTAGTAAATATAAATTACGAAACTACAGAGGTATATTTTATTTACTTTAGTGATTAACTTATACAATATAAGTAAGATTATATAACACATTTTTATTATTTTTTTATGCGATACTAAAAAAAAATCAAATCACTCTTAATAATATCACTAAAAGCAATAGTAATATGATTTTCTAGATTAATAGTATTTATTCGAATATTATTATATTCACTGATGTTATTGTTATTTGTCTTATTAATGAAATGAATTAATATATTGATTTTATTTGTTGTATTTATATTTATATTTTCAAGATTTTTACATTTAATCTTAATACGTTTAGTTCAACATAAACTTAAATGAAGAAAATTATATGAGTAAATTTTCACAAGTCGACTATATTCTAGGGCAAATTAATTACGAGTTATTACTTTAGATTCAAATTGCTGTAATAAATTTTTTATTATCAAAATTTCTTAATTACAACATAATTATTATAAACTTAGGATAATTTTGAATTGTTATTGCTTTTCTATAATAGCAAGTAGGCTTTTTTTATTGTTTATATATAAGCTTACTTTTGTAAATTATAATACAACTCCTATATAACAAAGAAAAATTTTTTAGCACGTTTTAAGTTTGTATATGATTTCTGAATAAAACAATGTGAATTTTCAGTGGTATCAACAATTACTTTTAGTTCCACTTGGATTGTATATTCAAGCTGGATGTGACAAGGATTCCGACTTCTCGGGTTAAGATGAAGCGATAGTTAAGCCAGTAGTGGCGGCGCACTGTTGGTTTTACCATAAACGCAAGATTTCAAGTCCTTCCTTTACATAGCCATATTTTTATAAGTCCATCAATTTATTGGGCCAATATCTTAATCATTAATGCTATCGCGGAATTATTTCGTCAAAGATTCAAGGGATGATCTTACATCGTCTAAAGAGACTATACCTTTTCAACGTAGGAGGCTCGAAGACCGATCTTGGACACTCTTGGGTCTGAATTCCTGATGGCGCTTAGGCTAACTCTAGCACTTATTTACGCATATTTATAGCTATGTTACGGTTAACTTAGGATATAGCCCGTGGAATAATGGTCGGACGTAGACGTAGCGGCGTCACCGCCTAGGTATGGGTGCAGCTAAAAATGGTATATCGGCTCGCGAGAGGGACGCTACAGATATTAAAGGCACCTAGAAACTCTGGGGAGAAAATTGTAACCCCGTGGTAAAGATAGATCCATGCGCTTAAAAGGTACGTCTGAATAGTGGAGTTAAGCGATGGAAGATGAAATGACTTATCTGGTTAGGCTAACACGGGATCATTTGAACTATTATCCCTATGTTGCAGGTAGTGCGAATTATCACATAAGCTCGCTGTGATGGGCTTTAATATTATAATTTTGATCCGTTTATGCCTTCATTGAAAATTACGGCACACGAAAAAATTACCCTAGTACAATATGCTGACAGGCACTGTGATGCACGAATGGACGGAGTATTGAACCGAACGCATGGGGAGGCGATCAATATGGTAGTGCGTAAGAGTGTCAGACGGCATATAACCAGTCCTTTTCGGGAGCTTTGGTAATCATAGATTGGCGGGGTTACCTAAATCAATAACTGGTTTAAGACGACGGCTCTACTGGAGCATAAAGCCGTCAATGAGGACACCGCATTCATGCTGGTCTGCAGGAGACTTATCGCCCAGGCTAGATGCCTGTTGAATCGGGATATGCCCTGCTCCACGGTGTTAACTGTTATGCTCATGTGCCCCCTCAGTCTCAGGCGGCACTAGCTTCTCGAGCGTGGACGGCTGCCCGCCGGAAAACGATCGTCGTGTGGTCGCGGATCCTCGTAAGGCTGCCCACCACAACTAATTGGTCGATCCCCTTAGATCGGAAAATTCGGGTGAGGACGAAAAACGCCCGCCATCCAGCGAAGGAGTTGAGACGATAATTGATCCGCGCTAATTACCCCGCTGCATTAGTCCAGTTCGGTCCGGTCCTGAGATGAGAACGAGTGACATGGTGGGTGACTGTTCCAGAGTCGCGTCGTTCGAACTGAGCGACTAGCCCTGGGAACATAGTTTCGGGACGGCTTGAACCGTGCTCCAGGCCTCCGGGCTGCCACGAGTCGCCGGCGCACCAACCAGCCCCGCTACAGACGAACGGTTCCTACCTTCATCGAGCCCAATATCATGGCTATCCCGCAGGTGAGCGCCGCCTCCCCGTGGGTGTTTCAGGCCGAATCCGACCTTGCGCCTGCGTGACCGCACGACGGGGCTCGTACCCAGACAACGGCTGGCGGCAAGCGGCTGCCGGCGAGTCGCCAGTCTCGTCATGCAGTCCCAGAGAGTCTTGCTCAGAGTTCGTCCTGCTGCAGCCCGGTGGCGGCGTGGCTCGACAACGCTAACGGCAGGTTCATGTGAGGGGCTCCCGGGACTCCAGAGCGAACGTACACCGCTGCGCACTTCTGACGCCCATCGCGAGATACCCAATTAACAGCCTGAATAAGCTGCCCGGCTGGTTTGTGCGTGCAGCCCATTATTTGACCTCATGGTAGGAAGTACCTACGCAGCCGCTCGTAAAGTTAAATAGTGGTACTCGAAATGGGGTCAGCTTCGGGAAAAAGCGGGATAGCGGAGCCGCCCGCGCCCGGGCAGCCGGGTCCCCCCGAACGTGAGGTCCGCCCTCGGCCGGGGCCTCAGCGCCCTAAGCTCCCCGCGGCGGGGCCCGCCCTGCCCGTGGGGCGTCTGCCTACAGCTCGTGACCGCGCTCTGCACGCCGGGTGGGGGCCAATACGGCAGGCATCCCACCCCGGCGCCCCCGGGGGAGTCGCGCGTGCGGTCCCGCGCCCCGGATGGGTGACGCGAGGCGGCACTAGGAGCCCGGACTAGCCATGCCGCCGTGGTGGGGATCGCGAGACCGCGGCGGCGGATACCTCCCCGCCCGCGCACGGCCCTCGCCAGAGTCCCCGCTCGGACCGGAGGCGCGCCTTCCCAGTACCGGGGAAGGCGCGGCCGGGGAGGGGCCCCCACATGGCCAGCGCCCAGTCGGCCGGGGTAGGGCCTGCTACGTTTCATCAATCTGCGTGGCTGCTGCGCACCGCTCGCGATCCGGGAGGCGTCCGTCAGGGCGTCGGGTGAGACCCGGCGTTCCTGTGCGCGTGGGCCCGGCCGGAGGCAGGCGGCCCGCGGCTGCCCCTCACTGGGCGGTGGTCAGCATGTCCCACAAGTGCCGGGCGCCACGGGCGGGCAAGCGGCTATACCGCGCCCCCTAAACCTCCGCGGGACAAGGGCCCCTCAGTAGCTCGTGACGGAAGCCGCTCCGGCGCGCGGGGGTCCGCGGCCGTGCCGGCGCGCCGTACGCCGGCCTGGGTAGGCGCGAGGGCCCCGTCTGATGGCGGGACCGCTAGCCCCGGGGGGCCTCGCCAGTTGCCCCCCGCCTCGGCGAGGGCGGGTGGGTGGGCCGCACCGCACCGCCCGCGGAGGGCCGGGCATCGGCGGCCCACGGCGTTGGGAACGGGGCGCCGGGGCCCGAGCGTCTAGGGCACTCCGAGCGTGGCCCCGCGACCCGGGGGTCTCGGGAACAGCGTCCCCTCGCGGGCTAGCAGCGCGCCCTCCGAGATCGC     
