# Supplementary material for: A simple method for data partitioning based on relative evolutionary rates
Source: PeerJ. 2018 Aug 28;6:e5498. doi: 10.7717/peerj.5498 (PMC6118207; doi:10.7717/peerj.5498)
Supplement: Data S1 — The datasets are provided in the PHYLIP format. [file peerj-06-5498-s002.zip › DataS2/AS10-4.phy]

17  4000
out     ATTTTGATTTAATATAATTCTAGAAAACAAGTATACAGTTTCATCAAAAGGATTTGATACTATTGAAACAAACTATAGTCTTTATAAGGGATTGATTATATTAATTTAATTGATTTACATATTGCATTGTAAAATAAAATGTTTTACACTATATTAACACTAATTTTAAAAATAGTAGATTGTAATAAGTATATTCAGGACACTCAGAATATTAATAATTTAACAAAAATAAAAGAGAATTTAAATAATTGTATTCCTTGATTAATCAATACTTTTTTTCTTATTTGCACAAAAATAGCAATATTATCTTGCTTATTTTTTTGAAAAAAATTTTAAGTTTCTATGTTAAACCAATGCCATGTTATAAACTTCGTGAGTAACTAAAACTTAACTGCTTGAGAGAATTATTTCGAAAAATTTATATTAGAATTAAATGAGGTTATAAGTAGTATAAGATAATCATAATTTCGAATAGAAGTCTTTGAGCTAAGAATATGTAAAAAAAATATAAATATAGCATGATAATGAACGTATAAGATCATTTAGATTAGTTTTTATAGTTAACAGACATAATCTAGACTATGATAATCTCTAATTCATTATATATATGAATAGACTTTCTAAAACACTTACAAATTTTAGATTATATCATTAAATTGATCATATTCAATAATAATAAAAGTTTTGGCAGTAGAGGATTAATCAAATTAAAATTAAATTTATTTACACTTGTTCCAAATGTCTATTATTTTAAAATTAAATGTTACAACATAGTTCTAAAGTTAATAATAATATATAAAGATTATTTTACATTCTGCAATAATTTTTACATTCTTCAACGTTAAAATTATAAGAGTTCAGTCGTTCAGATAACACATTTGTTTTTATTGTTATAACATTTATCTACACCATTATATTCAGTTTAAATAATATATAGAAAAATATTGAATTGCCTTCAGAGGATTCAAGATACAACATAAATTATCTTCATGAAATACTGCATGACGACATTAGCAGGCCCGGCTGAACGCATATATAGAAAATGTAACGCTTTTCTTCATGGTGAACCACGAAATATGTCGAGGACAGACGAAGTCGGCAATTATAGTCCACGAACGTACTCGATCCCCGCCGTATTATCTATATATGCAATGGTTTAGAGTTATTTCATTGAAAGAGAGTAGCGTGATTCTTGCCCTATAACGATTTTCTATTGTTTTAAAAAGTAGAAGTTTAACGCATTCCGTTAGAGAAGGCTCGTGTGATGTATGGGGCCCATGATGCGATCACTATCGCATGGGGGCTTGATTGAATTTAAATCCCCCATGCTCTTCGGAATTGGCCCACTTAGATTCACTGTTACATTCCATCCTTTTGTGCCTAATCCGATGTAAAAACAACCTAACCTCAATCTTCATACTCCTCTGTGCTGATACGTATCTATGTACAGTGACCGCTGGATAAGATCATGCCAACAGCTAGATTCCTTGTTAGAACCAAATTAACTCATAACCGTCCTATTTAACAGGTGAGCGGGGATCTGTGAATAAAGTTTGAACGTGCTAGAAACGCATTTGTGGCAGCGGTCTGACTCAATCACCTTTCGGGCGCGAGTATAACGTATTATGGAGAAGTATTATGACACGCTATTACAGTTAAGCCAGTCACCTGTCTCCATTCTTCCTTTTTATCAATTAGTACTAGTAGGTTATAACTTTTTTTATAGCTTCTGACATGCATTTTACTAACGCTGAACGCGGCGATGTTTTACCCGTACATTTAACACTCGTAAAGTCAGAGAGCGAATCCAAAAATTAATAAGTTTAACTATGATATTGGGTAGGAGATTGGTCATATCCGCGCGCTCTCTAGTTATACCTCTTAAATTAATAAGGACCTTTAAAGTTATATTCGGAACAATGGAAGTTGGTGATAAGTCATCCGCCAGGAACGTTGCATTACGTGTCATGGTCCTCGGGCATATTACTTCATACTCCCACTTAGTGAAGGCACAACTGGCTGCCCGCGGCACTCAAACACGCTTCTGGCAAACTGGGAACTTCTCCTCGGCGCTCCTATAGAGACCAAAGGCCTATTTTCGGCCGTATGCTCTTCGTACTTGCCGGACGCTACGGCGGTCGGGTTTACCAAACACCCTCTATGTCTAATCTGAGGTTATAACTGGAGCCCTCCAATCGCCGGCCAGGCTCCCGTTGGAGTCACCTGGGCTCAACTACCCCGGATCCCCGAACATCAGGTCTGTCCGAGACTCTGCACTTGCGTTTGGTGTCGCTTTTGAAATAGGCCGCAGGGATCGAAGTTCGCCATGCCGCGAGTGGTCGTGAAGCTTAAATGGAAGCCTTCACTTACTGATAGGTCATAAAGGGAAAGCGATTCAGCGACGGACGAGTCGTATGTCGGCCATGAGTTTCACTGTTCTGATGGATACTACTGTCCGAGCCGTTCCACCGTACCAGTGAGGGTTTCGCCGCGTGCACAGTACCCCAGGGAGGTGCTTGGTCGCTCGTCGGCGTCTTAGGCAATGTAGTTCATCCCAGCAGTGCTGGCACGCCGCTCGAGGTCAGCGGACCCTACAGACTGGACACGGTGACGAGGCACGGGGGCGCACCTAACGCCGCCCGCCACCAGGCGGAAAGGCCCTTCCCCGCACGAGCCGGGGATAGCTAGCTACCGTAGTCCAGGCCCAGATGCGTGCCGGACGGAACAAGGACGACCGATTAGGTGAGGTATCGTGAAGCGTTAGATTGAGGGGCGTTGGGGGTTCCTCCGTGCAATCGTCTGCGCCGGCCCTAGCGGGGTCCGGGGCCTTTAGCTCCACCGCAGCGGAACAACGCCCACTAATTTGAATTTCAAAGGTTACCCAGTCTCTCTTTAATGGATTACCGCCGACAGCCGAGAATCCCATACCAACGACCAGGCTGGCGCAAAGTAGGGCCCTGTCCGGAACCCAGTTCTTTCAAAATCGGCCGGCATGTAATTCGCGAGGCGCCCTCCCCCCACAGCGCGACTCTACGCCGCGGGCGCGGGAGAGCCCCGGCTGGGGACGCCCTGACCGGCGCGAGTGCGGGGAACCAGCCGCTCGTGCGGGCGGCGGCCGGAGCACGGAGTAGCGCTGGGGCCTGGCTCGACGCGACGCTGCCGGGCGCCCACCTCGGTGCTTCTGGGGCCGCCGGGGAGCGGCCCCGCCGGCCGGCGGGGGTCCGGCCGCGAGGCCCGCTCTGGGGGAGGGCGCCACGCACAAGCGCCGATGGCCGGCTTCACGGGGCGCGGCGCGGGCCCCCCGGCGCGGCCCCCCCTTGGAGAGCCCCGGCTCCAGGGCGCGCGGACCGCGGAACGACCGGGGCGCAGACTGGTCACTATCGGGCTGGGGGAGCGGGGAGCGCGACGTGGACTTGAGGGCAGGGGGCGGGGGTGGCGGTCCGGCGCCGCTGATGATGGCCTGACACGGACGGCCCCAGGCCCCCCGAGTACGACGCAAGCAGCCGCCCCCTGCGGCGCCGTGTCCGTGCGATGGGCGGCGTCGCGGAGGCGCGGCCGCCCAGGTCGGGCCCCCGCGCCCGCGGCGGGCCGCGGACTGCGGCCACCCTGATCACGCAGCCGGGCGGGGCACCCCGGGTCGGCGGCGCCGCGCTGACTCGCCCGGGCGCGACGGGGGCCTTGCGGTGAGCCACGGGGACCCTCCTGCCTCCAGGCGCCGGTCCCAGAACCCCTCTGACGCCCAGCCGTTGTGCGCGCCCGCAAGCCGGGGCTGGATCACCGAGGGGGGCAGGACGGCGCCATCAGACCACCGGGCACGGTCGCGGCGGTCCGCCGAGGGGGGCGGCGCGGCACGCCTCGCCGCCCGGCGGACCAGGGCTTCCGCTCCGCTGCCCTGCCGCTATGCGCTGCGGGTACTGCCCAGCCCCCCCGGGGCCGGGCCGGCCTCCATTCATGGCGCGGCGGCTCCTCAGGCCGTGGCCGGGGGCCCCGTGTGCACCAC     
P       ATTATGATTTAATGTAGTTCTAGAAAACAAGTATACAGTTTCATCAAAGAGATTTGAAACTATTGAAACAAACTATAATCTTTATAAGGAATTGATAATATTAATTTAATTGATTTACATATTGCATTGTAAAATAAAATGTTTTACACTATATTAACACTAATTTTTAAAATAGTAGATTGTAATAAGTTTATTCAGGACACTCAGGATATTAATAATTTAACAAAAATAAAAGAGAATTTAAATTATTGTATTCCTTGATTAATCAATACTTTTTTTCTTATTTGCACAAATATAGCAATACTATCTTGCTTATTTGTTTAAAAAAAATTTTAAGGTTCTATGTTAAACCAATGCCATATTATAAACTTCGTAAGTAACTAAAACTTAACTGCTTGAGAGAATTATTTCAAAAAATTTATATTAGGATTAAATGAGGTTATAAGTAGTATAATATAATCATAATTTCAAATAGAAGTCTTTGAGCTAAGAATATTTAAAAAAAATATAAATATAGCATAATAATGAACGTATAAGATCATTTAGATTAGTTTTTATAGTTAGCAGACATCATCTAAGCTATGATAATCTCTAATTCATTATATATATGAAAAGACTTTCTAGAACACTTACAAGTTTTAGATTATATCATTAAATTGATCATATTCAATAATAATAAGAGTTTTGATAGTAGAGGATTAATCAAATTAAAATTGAATTTATTTACACTTGTTCCAAATGTCTATTATTTTAGAATTAAATGTTACAACATAGTTCTAAAATTAATAATAATATATAAAGATTATTTTACATTCTGCAATAATTTTTACATTCTTAAACGTTAAAATTGTAAGAGTTCAGTCATTCAGATAACACATTTGTTTTTATTATTATAACATTTATCTACACCATTATATTCAGTTTAAATAATATATAAAAAAAAATTGAATTGCCTTCAGAGGATTCAAGATACAACATAAATTATCTTCATGAAATACTGCATAACGGCATTAGCAGGCCCGGCTAAACGCATATATAGAAAATGTAACGCTTTTCTTCATGATAAACCACGAAATATGTCTAGGACAACTGAAGTCGGCAATTATAGTCCACGAACGTACTCATTCCCCGCTGTATTATCTACATATGTAATGGTTTAAAGTTATTTCATTGAAAGAGAGTAGCGTGATTGCTGCCCTATAACGATTTTCTATTGTCTTAAAAAGTAGAAGTATAACGCATTCCGTTAGAGAAGGCACGTGTGATGTATGGGACCCATGATGCGATCTCTATCGCACAGGGGCTTGTTTGAATCCCACTCCCCCATGCTCTTCGGAATTAGCCCACTTAGATTCACTGCTACGCCCCATCCTCTTGTGTCTAATCCAATGTACAAAGAAGCTAACCTCAATCTTCATACTTCTCTGTGCTGATACGTATCTATGTATAGTGACCGCTGGATAGGATCATGCCAACAGTTAGATTCCCTGTCGGAACCAAATTAACTCACAACCGTCCTATTTAACAGGTGAACTGGGATCTGTGAATAAAGTTTGAACGTGCTAGAAAAGCATTTGTAGCAGTGGTCTGACCCAATCACCTTTCGGGCGCGAGTGTAATGTATTGTGGAGAAGTATCATGACATTCTTTTACAGTTAAGCCAGTTATCTGTCTCCACCCTTCCTTTGTATCAATTAGTACTAGTAAGTTATAATTTTTTTTATACCTTCTGACATGCATTTTACTAACGTCGAACGCGGCGATGTTTTACCCGTACATTTAACACACGTAAAGTCAGAAAGCGAATCCAAAAATTAATAAGTTTAACTGTGATATTGGGTAGGAGATTGGTCATATCCGCGCACTCTCTAGTTATACCTCTTAAATTAATAAGGACCTCTAGAGTTATATTCGGAGGAATGGAAGTTGGTGGTAAGTCACCCGCCAAAAACGTTGCATTACGTGTCATGGTTCTCGGGCATATTACTTCATCCTCCCACTTTGTAAAAGTACAACTGGCTGCCCCAGGCGCTTAAACACACTTCTGGCAAACTGGCACCTTCCCCTCGGCGCTCCCATAGAGCCCAAAGGCCTGCTTCCGGCCGTATGTACTTCGTACTTGCCGGACACTGCGACAGCCGGGTTTTCCCGACACCCCCTATGTCGAATCTAAGCTTATGACTGGAGCCCTCTACTCGCCGGCGAGGCTCCCGTTTGAGTCACCTATGCTCAACTACCCCGGATCCCCGAACATCGGGTCCGGCCGAGTCATTGCACTTGCGTTTGGTGTCGCTTTAGTGATTGCCTGCAGGGATCGAAGTTCGCCATGCAGTGTGTGGTCATAAAGCTTAAATGTAAGCCTTCACTGACTGATAGGTCATAAAGGGCAAGCGACTCAGCGACGGACGAGTCGCAGCTCGGCCACGGGCTTCACTGTTCCGATGGATACGATAGTCCGAGCCGTCCCACCATACCAGTGAGGATTTAGCCGCGTGCACGGTACCCCAGGAAGGTGCTTGGTCGCTCGTCAGCGTCTTAGGCATTGTCGTTAATCGCGACAGTGCTGACCCGCCTCTCGAGGTCAGCGGACCCTAGAGACTGGACACGGTGACGAGGCTCGGGAGCGCACCTAACGCCGCCCGCCACCAGTCGGAAAGGCCCTTCCCCGCACGGCCCGAGGATAACTAGCAACCGTAGTCCAGGCCCAGGTGCGAGCCGGACGGTACAAGCACGACCGATTAGGTGGGGTAACGTGAAGCGCTGGATTGAGGGGCGTTGGGGGTTCCTCGGGGCCACCGTCTATGCCGGCCCTAGCAGGGTCCGGGGCCTTGTGCTCCTCCGCAGCGAAACAATGCGCTCTGATTTGAATTTTAAAGGTTACCCTGTCTCTCTTTACCGGATTACCGCCGACGGCCGAGAATCCCATACCAACGACCAGGCTGGCGCAAAGTAGGGCCCTGTCCGGAACGCTGTGCTTTGAGAATCGTCCGGCATGTAAATGGCGAGGCGCCCTCCCCCCACCGCGCGACTCCACGCCGCGGACGCAGGGGACCCCGGGCCGGGGACGCCCAGACCCGCGCGAGGGCGGGGGACCAGCCGCTCGTCGAGGCGGCGGCCGGGGCACGGACGAGCCCTGGGGCCTAGCTCGACGCGGCGCGGCCGGGCGCCCAGCTCGGTCCTTCTGGGGCCGCTGGGGGGCGGCCCCGCCGGCCGGCGGGGGGCCGGCCGGGGGGCTCGCCCTGGGGGAGGGCGCCACGCACAACCGCCGATGGCCAGCTTCCCGGGGCGCGGCGCGGGCCCCCCGGCGCGCCCCCCCCCTGGAGAGCCCCGGCACCAGGGCGTGCGGGCCGCGAAATGACCGGAGGGCAGACTGGCCACCATCGGGCCGGGGGAGCGGGGAGCGCGACGTGGACTCGAGGGTACGGGGCGGGGGTGGCGGTCCGGCGCCGCTAATGATGCCCTGACACGCACGGCCCCAGGCCCGCTGAGTACGACGCATGCAGCCGCCCCCGCCGGTGCCACGTCCGTGCGACGGGCGGCGTCGTAGGTGCGCGGCCGCCCAGGTCGAGCCCCCGCGCCCGCGACGGGCCCCGGACTGCGGCCACCCCAACCACGCACCCGGGCGGGGCTCCCCGGGCCGGCGGCGCGGCGCTGACTCGCCCAGGCGCCACGGGGACCTTGGGGTGAGACGCGGGGACCGTCCTGCCTCCAGGCGGCGGTCCCCCTGCCCCTCGGGCGCCCAGCCGTTCTGCGCGCCGGCAGTCCGGGGCCGGATCACCAAGGAGGGCAGGACGCCGCCATCAGAGCGCCGCGGACGGTTGCGGCCGGCCGCCGTGGGGGGTGGCGCGGAACGCCTCGCCCCCCGGCGGACCTGGGCCTCCGCTCCGCTGCCCTGGCGCGACGCGCTGCGGATACGGCCCAGCCCCCTCGGGGCCGGGCAGGCCTCTATTCACGGCGCGGCGGCTCCCCCCGCCCTAGCCGGTGGGCCCGTGTCCACCAC     
O       ATTATGATTTAATATAATTCTAGAAAACAAGTATACAGTTTCATCAAAAAGATTTGAAACTATTGAAACAAACTATAATCTTTATAAGGAATTGATAATATTAATTTAATTGATTTACATATTGCATTGTAAAATAGAATGTTTTACACTATATTAACACTAATTTTAAAAATAGTAGATTGTAATAAGTTTATTCAGGACACTCAGGATATTAATAATTTAACAAAAATAAAAGAGAGTTTAAATAATTGTATTCCTTGATTAATCAATACTTTTTTTCATATTTGCACAAAAATAGCAATATTATCTTGCTTATTTTTTTATAAAAAATTTTAAGTTTCTATGTTGAACCAATGCCATGTTATAAACTTCGTAAGTAACTAAAACTTAACTGCTTGTGAGAAATATTTCAAAAAATTTATATTAGAATTAAATGAGGTTATAAGTAGTATAAAATAATCATAATTTCGAATAGAAGTCTTTGAGCTAAGAATATGTAAAAAAAATATAAATAGAGCATAATAATGAACGTATAAGATCATTTAGATTAGTTTTTATAGTTAGCAGACATAATCTAGGCTATGATAATCTCTAATTCGTTATATATATGAAGTGACTTTCTAGAACACTTACAAATTTTAGATTATATCATTAAATTGATCATATTCAGTAATAATGAAAGTTTTGATAGTAGAGGATTAATCAAATTAAAGTTAAATTTATTTACACTTGTTCCAAATATCTATTATTTTAGAATTAAATGTTACAACATAGTTCTAAAGTTAATAATAATATATAAAGATTATTTTACATTCTGCAATGATTTTTACATTCTTGAACGTTAAAATTATAAGAGTTCAGTCGTTCAGATAACACATTTGTTTTTATTATTATAACATTTATCTACACCATTATATTCAGTTTAAATAATATATAAAAAAATATTGAATTGCCTTCAGAGGATTCAAGATACAACATAAATTATCTTCATGAAATACTGCATGACGACATTAGCAGGCCCGGCTGAACGCATATATAGAAAATGTAACGCTTTTCTTCATGGTAAACCACGAAATATGTCAAGGACAAATGAAGTCGGCAATTAAAGCTCACGAACGTACTCGATCCCAGCAGTATTATCTACATATGCAGCGATTTATAGTTATTTCATGGAAAGGAAGTAGCGTGACTGTTGCCCCATAACGATTTTCTATAGTTTCAAAAAGTAGAAGCTTAACGCATTCCGTTAGAGAAGGCTCGTGTGATGCATGGGGCCCATGATGCAATCACTATCGTAAGGGGGCTTGTTTGAATCTCACTCCCCCATGCTCTTCGGAATTAGCCCACTTAGATTCACTGATACCCTCCATCCTCTTGTGTCTAATCCAATGTATAAACATTCTAACCTCAATCTTCATACTTCTCTGTGCTGATACGTATCTATATACAGTGACCGCTGGATAAGATCATGCCAACGGTTAGGTTACTTGTCGGAACCAAATTAACTCATAACCGTCCTATTTGACAGGTGAGCCGGGATCTGTGAATAAAGTTTCAACGTGCTAGAAACGCACTTGTAGCAATGGTCTGACTCAATCGCCTTTCGGGCGCGAGTATAATGTATTATGGAGTAGTATTATGACACTCTCCTACAGCTAAGCCTGTCATCTGTCTCCACGCTTCCGTTTAATCGATTAGTACTAGTAAGTTATAACTTTTTTTATAACCTTTGACATGCATTTTACTAACGATGAACGCGGCGATGTTTTACCCGTACATTTAACACTCGTAAAGTCACGAAGCGAATCCAAAGATTAATAAGTTTAACTATTATATTGGGTAGGAGATTGGTCATATCCACGCGCTCTCTAGCTATATCTCTTAAATTAATAAGGACCTCTAAAGTTATACTCGGAAGAATGAAAGTTGATGATAAGTCACCCGCCAGGAACGTTGCATTGCGTGTCATGGTTCTCGGGCATATTACTTCATCATCCCACCTAGTAAAGGTACAACTGGCTGCCCCAGCCCCTTAAACACACTTGTAGCAAACTGGGATCTACCCCTAGGCGCTCCCATAGAGTCCAAAGGCCTGATCCCGGCCGTATGTCCTTCGTACTTGCTGGACGCTACGGCGGTCGGATTTTTCCGACACCCTCTATGTCTAATCTGAGCTCATAACTGGAACCCTCGAATCGCCGGCGAGGCTCCCGTTGGAGTCACCTATGCTCAACTACCCCGAATCCCCGAACATCGGGTCCATCCGAGACAGTGCACTTGCGTTTGGTGTCGCTTTTGAAATTAGCCGCGGGGATCGAAGTTCGCCATGCAGTGCGTGGTCGCTAAGCTTAAATGAAAACCTTCACTGACAGATAGGTCATAAAGGGAAAGCGGCTCTGCGACGGACGAGTCGCAACCCGGCCACGAGGTTCACTGTTCCGATGGATACCATTGCCCGAGCCGTTCCACGGTACCAGTGAGGATTTCGCCGCGTGCACGGTACCCCAGGAAGGTGCTTCGTCGCTCGTCGGCGTCTTAGGCATTGTCGTTCATCGCGACAGTGCCGACCCACCGCTCGAGGACAGGGGACCCTACAGACTGGACACAGTGACGAGGCGCGGGAGCGCACCTGACGCCGCCCTCCGCCAGGCGGAAAGGCCCTTCCCTGCCCAGACTGGAAATAGCTAGCTACCGTAGTCCAGGCCCAGGTGCGAGCCGCACGGCACGAGGACGACCGATTAGGCGGGGTAGCGTGAAGCGTTTGATTGAGGGGCGTTGGGAGTTCCTCAGTGCTACCGTCTGCGCCGGCCCTAGCAGGGTCCGGGGCCTTAAGCCCCTCCGCAGCTGAACAACGCCCTCTGATTTGAATTTTAAAGGTTACCCTGGCTCTCTTTAACGGACTATCGCCGACGGCCAAAAATCCCATACCAACGACCAGGCTGGCGCAAGGTAGGGCCCTGTCCGGAACCCTGTCCTTTCAGAATCGTCCGGCATGTAATTTGCGGGGCGCCCTCCCCACACCGCGCGACTCCACGGCGCGGGCGCGAGGGACCCCGGGGCGGGGACGCCCAGACCGGCGCGAGTGCGGGGGACCAGCCGCTCGGGAGGGCGTCTGCCGGAGCACGGGCCAGCCCTAGGGCCCGGCTCGACGCGACGCGGCCGGACGCCCATCTCGGTGCTTCCGGGACCCCCGGCGGGCGGCCCGGCCGGCCGGCAGGGGCCCGGCCAGGAGCCGCGCCCTGGGGGAGGGCGCCAAGCACAACCGCCGATGGCCGGGTTCACGGGGCGCGGCGCGGCCGCCCCGGCGCGCCCCCCCCCTGGAGAGTCCCGGCCCTTGGGCACGCGTGCCGCGGAATGACCGGAAAGCAGAGTTGCCACTATCGGGCTGGGGGAGCGGGGAGCGCGACGTGGACTTGAGGGCACGGGGCGGGGGTGGCGGTCCGGCGCCGCTGACGATGACCTGACACGGTCGGCCCCAGGCCCCCCGAGTACGACGCATGCAGCCGCCCCCGGCGGCGCCGCGTCCGGGCGACGGGCGGCGTCGCAGAGGCGCGGCCGCCCAGGTCGGGCCCCCGCGCCCGGGGCGGGCCACGGACTGCGGCCACCCTCAGCACGCAGCCGGACGGGGCCCCCGGGGTCGGCGCCGCCGCGCTGACTCGCCCAGTTGCGACGGGGATCTTGGGGTGAGCCGCGGGGACCATCCTGCCTCCGGGCGGCCGTCCCGGTTCCCCTCCGGCGCTCAGGCGTTGTGCGCGCCTCCAGACCGGAGCCGGACCACCAAGGAGGGCAGGACGTCGTCATCAGAGCGCCGCGGGCGGTCGCGGCGGGCCGCCGCGCGGGGCGGCGCAGGACGCCCCGCCCCCCGGCGGACGTGGGCTTCCGCTCCGCTGCCCTGGCGCTACGCGTTGCGGATACTGCCCAGCTCCCCCGGTGCCGAGCGGGCCTCCATCCATGGCGCCGCGGCTCCGCGCGCCCTCGCCGGGGGGCGCGGTTCCACCAC     
N       ATTATGATTTAATATAATTCTAGAAAACAAGTATACAGTTTCATCAAAGTGATTTGAAACTATTGAAACAAACTATAATCTTTGTAAGGAATTAATAATATTAATTTAATTGATTTACATATTGCATTGTAAAATACAATGTTTTACACTATATTAACACTAATTTTAAAAATAGTAGATTGTAATAAGTATATTCAGGACACTCAGGATATTAATAATTTAACAAAAATAAAAGAGAATTTAAATGATTGTATTCCTTGATTAATCAATACTTTTTTTCTTATTTGCACAAAAATAGCAATATTATCTTGCTTATTTTTTTAAAAAAAATTTTAAGTTTCTATGTTAAACTAATGCCATATTATAGGCTTCGTAAGTAACTAAAACTTAACTGCTTGAGAGAATTATTTCAAAAAATTTATATTAGAATTAAATGAGGTTATAAGTAGTATAAAGTAATCATAATTTCGAATTGAAGTCTTTGAGCTAAGAATATTTAAAAAAAATATAAATAGAGCATTATAATGAACGTATAAGATCATTTAGATTAGTTTTTATAGTTAGTAGACATAATCTAAACTATGATGATCTCTAATTCATTATATATATGAAGAGACTTTCTAAAACACTTACAAGTTTTAGATTATATCATTAAATTGATCATATTCATTAATAATTAAAGTTTTGATAGTAGAGGATTAATCAAATTAAAATTAAATTAGTTTACACTTGTTCCAAATGTCTATTATTTTAAAATTAAATGTTACAACATAGTTCTAAAATTAATAATAATATATAAGGGTTATTTTACATTCTGCAATAATTTTTACATTCTTGAACGTTAAAATTATAGGAGTTCAGTCATTCAGATAACACATTTGTTTTTATTATTATAACATTTATCTACACCATTATATTCAGTTTAAATAATATATAAAAAAATATTGAATTGCCTTCAGAGGATTCAAGATACAACATAAATTATCTTCATGAAATTCTGCATGACGGCATTAGTAGGACCGGCTAAACGCATATATAGAAAATGTAACGCTCTTCTTCACGGTAAACCACGAAATATGTCAAGAACAAGCGAAGTCGGCAATTACAGTTCACGAACGTACTCGATCCCCGCAGTATTATCTATATATGTAATGTTTTACAGTTATTTCATAGAAAGAGAGTAGCGTGATTGTTGCCCTATAACGATTTTCTATAGTTTCAAAAAGTAGAAGTTTAACGCATTCCGTTAGAGAAGGCTCGTGTGATGTATGGGGCCCATGATGCGATCTCTACCGCATGGGGGCTTGTTTGAAACTCATTCTCCCATGCTCTTCGGAATTTGCCCACTTAGATTCGCTGCTACGTTCCACCCTTTTGTGTCTAATCCAATGTATAAACATCCTAACCCCAATCCTCATACTTCTCTGTGCTGATACGTATCTATATCTAGTGACCGCTGGATAAAATCATGCCAACAGTTAGGTTCCCTGTCGGAACCAAATTAACTCATAACCGTCCTATTTGACAGCTGAGCAGGGATCTGTGAATAAAGTCTGAACGTGCTAGAAAAGCACTTGTAGCAACGGTCTGACTCAATCGCCTTTCGGACGCGAGTGTAATGCACTATGGAGAAGTATTATGACAGACTCCTACAGTTAAGCCAGTCATCTGTCTCCACTCTTCCTTTTTATCGATTAGTACTAGTAAGTTATAACTATTTTTATAGCTTCTGACGTACATTTTACTAACGTTGAACGCGGCGATGTTTTACCCGTACATTTAACACCCGTAAAGTCAGGAAGCGAATCCAAAAACTAATAAGTTTAACTATCATATTGGGTAGGAGATTGGTCATATCCACGCGCTCTCTAGTTATAGCTCTTAAATTAATAAGGACCTCTAAAGTTATATTCGGAACAATGCAAGTTGATGCTAAATCACCCGCCAAGAACGTTGCATTGCGTGTCATGGTCCTCGGGCATATTACTTCATTCTCCCACTTAGCAAAGGTACAACTGGCTGCCCCGGGCACTTAAACACACTTGTGGCAAACTGGTAACTCCCCCTTGGCGCTCCGATAGAGTCCAAAGGCCTGATCCCGGCCGTATGTCCTTCGTACTTGCCGGACAGTAGGGCGGCCGGTATTTTCTGACACCCTCTATGTCTAATCTGAGATCATGACTGGAGCCCTCGTATCGCCGGCGAGGCTACCGTTCGAGTCACCTATGCTCAACTACCCCGGATCCCCGAATAGCGGATCCGTCCGAGGCACTGCACTTGCGTTTGGTGTCGCTTTTGAGATTAGCCGCAGGGATCGAAGTTCGCCATGCGGTGAGTGGTCGTAAAGCTTAAATGAAAGCCTTCACAGACGGATAGGTCATAGAGGGAAGGCGACTCAGCGACGGACGAGTCGTAGCCCGGCCAAGAAGTTCACTGTTCCGATGGATACTATGGTCCGAGCCGTTCCACCGTACCAGTGAGGATTTTGCCGCGTGCACGGTACCCCAGGAAGGTGCTTCGTCGCTCGTCGGCGTCTTAGGCATTGCCGTTGATCGCATCTGTGCTGACCCGCCTCTCGAGGGCAGCGGACCCTATAGACTGGACACGGTGACGAGGCACGGGAGCGCATCTAACGCCGCCCGCCGCTAGGCGGAAAAGCCCTTCCCCGCACGTGCCGGAGATAACTAGCTACCGTAGTCCAGGCCCAGGTGCGAGCCGGACGGTACCAGGACGACCGATTAGGTGGGGTAGCGTGAAGCACTGGATTGAGGAGCGTTGGGGGTTCCTCAGTGCGACCGTCTGCGCCGGCCCCAGCAGGGTCCGGGGCCTTGAGCTCCTCCGCAGCGGAACAAAGCCCCCTAATTTGAATTTTAAAGGTTACCGTGTCTCTCTTTAATGGATTACTGCCGACAGCCGAGAATCCCATACCAACGACCAGGCTGGGGCAAGGTAGGGCCCTGTCCGGAACCCTGTCCTTTCAAGATCGCCCGGCACGTAGATAGCGAGGCGCCCTCCCCGCACGGCGCGACTCCACTCCGCGGACGCGGGGGAGACCGGGCCTGGGACGCCCAGACCGGCGCGAGTGCGGGGCGCCAGGGGCTGGTGGAGGCGGCGGCCGGAGCACGGACCACCCCTGGGGCCTCGCTCGAAGCGACGCGGCCGGGCGCCCATCTCGGTGGTTCTGGGGCCGCCGGGGAGCGGCCCCGCCGGCCGGCAGGGGCCCCGCCGGGAAGCCCGCCCTGGGCGAGGGCGCCACGCACAACCGCCGATGCCCGGTTTCGCGGGGCGCGGTGCGGGCCCCCCGGCGCGCCCCCCCCCTGGAGAGCCCCGGCCCCAGGGCACGCGGACCGCGGAATGACCGGGGAGCAGAGTCGCCACTATCGGCCTGGGGGGGCGGGCAGCACGACGGGGACTTGAGGGTATGGAGCGGGGGTGGCGGTCGGGCGCCGCTGAAGATGGCCTGACACGCCCGGCCCTAGGCCCCCCGAGTACGACGGATGCATCTGCCCCCGGCGGCGCCGTGTCCGCGCGACGGGCGGCGTCGCGGGGGCGCGGCCGCCCAGGTCGGCCTCCGGCGTCCGCGTCGGGCCGCGGACTGCGCCCACCCTAAGCACGCAGCCGAGGGGGGTCCCCTGGGCCGGCGGCGCCGCGCTGACTCGCCCGGGCGCGACGGGGAGCCTGGGGTAAGCCACGGGGACCGTCCTGGCCCCAGACGACGGTCTCGAACCCCCTCGTGCGCCCAGCCGTTGTGCGCGCCTCCAAGCCGGAGCCGGATCGCCAACGGGGGCAGGACGCCGCCATCAGATCGCCGCGGACGGTAGCGGCGGACCGCCGCGGGGGGCGGCGCCGCACGCCCCGCCCCCCGGCTGACCGGGGCTTCCGCTCCGCTGCCCTGGCGGTACGCGCTGCGGGTACTGCCCAGCCCCCCCGGGGCCGAGCAGTCCTTTAGTCTGGGCGCGGTGGCTCCGCACGCCCTCGCCGGGGGGCCCGTGTACACCAC     
M       ATTATGATTTAATATAGTTCTAGAAAACAAGTATACAGTTTCATCAAAATGATTTGAAACTATTGAAACAAACTATAATCTTTATAAGGAATTAATAATATTAATTTAATTGATTTACATATTGCATTGTAAAATAAAATGTTTTACACTATATTAACACTAATTTTGAAAATAGTAGATTGTAATAAGTTTATTCAGGACACTCAGGATATTAATAATTTAACAAAAATAAAAGAAAATTTAAATGATTGTATTCCTTGATTAATCAATACTTTTTTTCTTATTTGCACAAAAATAGCTATATTATCTTGCTTATTTTTTTAAAAGAAATTTTAAGTTTCTGTGTTGAACAAATGCCATATTATAAACTTCGTAAGTAACTAAAACTTAACTGCTTGGGAGAATTATTTCAAAAAATTTATATTAGAATTAAATGAGGTTATGAGTAGTATAAGGTAATCATAATTTCGAATAGAAGTCTTTGAGCTAAGAATATATAAAAAAAATATAAATAAAGCTTAATAATGAACGTATAAGATCATTTAGATTAGTTTTTATAGTTAACAGGCATAATCTAGACTATGATAATCTCTAATTCATTATATATATGAAAAGACTTTCTAAAACACTTACAAATTTTAGATTATATCATTAAATTGATCATATTCAATAATAATGAAAGTTTTGATAGTAGAGGATTAATAAAATTAAAGTTAAATTTATTTACACTTGTTCCAAATGTCTATTATTTTAAAATTAAATGTTACAACATAGTTCTAAATTTAATAATAATATATAAAGATTGTTTTACATTCTGCAATTATTTTTACATTTTTAAACGTTAAAATTATAAGAGTTCAGTCATTCAGATAACACATTTGTTTTTATTATTATAACATTTATCTACACCATTATATTCAGTTTAAATAATATATAAAAAAATATTGAATTGCCTTCAGAGGATTCAAGATACAACATAAATTATCTTCATGAAATGCTGCATAACGGCATTAGTAGGTCCGGCTCAACGCATATATAGAAAATGTAACGCTCTTCTTCAAGGTAAACCACGAAATATGTCAAGGACCAGCGAAGTCGGCAATTAAAGTCCACGAACGTACTCGATCCCCGCTGTATTATCTACATATGCAATGTTTTATAGTTATTTCATAGAAAGAGAGTAGCGTGACTGTTGCCCCATAACGATTTTCTATGGTTTTAAACAATAGAGGTGTAACGCATTCCGTTAGAGAAGGCACGTGTGATGTATGGGGCCCATGATGCGATCGCTATCGTACGGGGGCTTGTTTGAAATGCACTCCCCCATGCCCTTCGGGATTCGCCCACTTAGATTCACTGTTACGTTCCATCCTTTTGTGTCTAATCCCATGTACAAACAGCCTAACCTCAATCCTCATACTCCTCTGTGCTGACACGTATCTATATACAGTGACCGCTGGACAAGATCATGCCAACAGCTAGATTTCCTGTCGGAACCAAATTAACTCACAACCGTCCTATTTAACAGGTGAGCCGGGATCTGTGAATAAAGTTTGAACGTGCTAGAAACGCATTTGTAGCAATGGTCTGACTCAATCACCTTTCGGACGCGAGTGCATTGGATTATGGAGAAGTATTATGACAAGCTCTTACAGTTAAGCCAGTCATCTGTCTCCAACCCTCCTTTCTATCGATTAGTACTAGTAAGCTATAATTCTTTTTATAGCTTGTGACACACATTTTATTAACGGTGAACGCGGCGATGTTTTACCCGTACATTTAACACTCGTAAAGTCAGAAAGCGAATCCAAAAACTAATAAGTTTAACTATTATATTGGGTAGGAGATTGGTCATATCCGCGCGCTCTCTAGTTATATCTCTTAAATTAACAAGGACCTCTAAAGTTATATTCGGAACAATGGAAGTTGGTGGTAAGTCACCCGCCATTAACGTTGCGTTGCGTGTCATGGTTCTCGGGCATATTACTTCATCCTCCCACTTACTAAAGGCACAACTGGCTGCCCCAGGCACTTAAACACACTTCTGGCAAACTGGCAACTCCCCCTTGGCGCTCCTATAGAGTCCAAAAGCCTGATCTTGGCCGTATGTCCTTCGTACTTGCCGGACGATATGGCAGACGGGTTTTACGGACACCCTCCATGTCTAATCTGAGCTCATTACTGGAGCCCTCTAGTCGCCGGCGAGGCTCCCGTTGGAGTCACCTACGCTCAACTACCCCGAATCCGCGAACAGCGGGTCCATCCGAGGCACTGCACTTGTGTTTGGTGTCGCTTTGGAGATTAGCCGCGGGGATCGAAGTTCGCCATGCAGTGAGTGGTCGTTAAGCTTAAATGAAAACCTTCACTGACCGATAGGTCATAAAGAGGAAGCGACTCAGCGACGGATGGGTCGCAGTCCGGCCATGAGATTCACTGTTCCGATGGATACCATTGTCCGAGCCGTTCCACCGTACCAGTGAGGCTTTCGCCGCGTGCACGGTACCCCAGGAAGGTGCTTCGTCGCTCGTCGGCGTCTTAGGCATTGTCGTTTATCGCGGCGGTGCTGACCCGCCGCTCGAGGTCAGCGGACCCTAGAGACTGGACACGGTGACGAGGCACGGGAGCGCACCTAACGCCGCCCGGCGCCAGGCGGAAATGCCCTTCCCCGCACGTGGCGGGAATAGCTAGCTACCGTAGTCCAGGCCCAGTTGCGAGCCGGACGGCACGAGGACGACCGATTAGGTGCGGTAGCGTGAAGCGCTTGATTGAGGAGCGTAGGGGGTTTCTCTGTGCAACCGTCTGTGCCGGCCCTAGCAGAGTCCGGGCCCTTAGGCTCCCCCGCAGCGGAGCTACGCCCCCTTATTTGAATTTCAAAGGTTACCCCGTCTCTCTTTAACGGATTATTGCCGACAGCCGAAAATCCCATACCATCGACCAGGCTGGGGCAAGGTAGGGCCCTGTCCGGAACGCCGTCCTTTCAATATCGTCCGGCATGTAATTGGCGGGGCGCCCTCCCCCCACACCGCGACTCCACGCCGCGGCCGCGGGGGACCCCGGGCCGGGGACGCCCAGAGCGGCGCGGGTGCGAGGGACCAGGCGCTCGTGAGGGCGGCGGCCGGGGCACGGACCAGCGCTGGGGACTGGCTCGACGCGACGCGGCCGGGCGCCCAGCTCGGTGCTTCCGGGGCCGGCGGGGGGCGGCCCCGCCGGCCGGCTGGGGGCCCGCCGGGATGCCCGCCGTGGGCGAGGGCGCCATGCACAACCGCCGATGGCCGGGTTCACAGGGCGCGGTGCGGGCCGCCCGGCGCGCCCCCCCCCTGGAGAGCCCCGGCCCCAGGGCGCGCGGACCCCGGAATAACCGGGGAGCAGACTGGCCACTATCTGGCTGGGGGCGCGGGGAGCGGGACGCGGACTCGAGGGGAGGGAGCGGGGGTGGTGGTCCGGGGCCACTGATGATGTCCTGACACGGACGGCCCCAGGCCCCCCGAGTACGACGCACGCAGCCGCCCCCGGCCGCGCCACGTCCGAGCGACGGGCGGCGTCGCCGGGGCGCGGCCGCCCAGGTCGAGCCCCCGCGTCCGCGGCGGGCCGCAGACTGCGGCCACCCTAACCACGCAGCCGGGCGGGGCCCCCCCGGCCGGCGGCGGGGCGCTGACTCGCCCAGTCGCGACGGGGGTCTTGGGGTAAGCGGCGGGGACCGTCCTGCCTCCGGGCAACGGTCCCGACCCCCCTCTTGCGCCCAGCCGTTCTGCGCGCCTGGAGGCCGGAGCCGGATCACCAAAGGGGGCAAGACGCCGCCATCAGAGCGTCGCGGACGGTTGCGGCGGGCCGCCGTGGGGGGGGGCGCGGCACGCCCCGCCCCCCGGCGGACCAGGGCTTCCGCTCCGCTGCCCTGTCGCCACGCGCTGCGGGTACTGCCCAGCCCCCGCGGCGCCGAGCAGGCCCCCATTCACGGCGCGGCGGCTCCCCAGGCCCTAGCCGGGGGGCCCGTGTGCACCAC     
L       ATTATGATTTAATGTAATTCTAGAAAGCAAGTATACAGTTTCATCAAAAAGATTTGAAACTATTGAAACAAACTATAATCTTTATAAGGAATTAATGATATTAATTTAATTGATTTACATATTGCATTGTAAAATAGAATGTTTTACACTATATTAACACTAATTTTGAAAATAGTAGATTGTAATAAGTTTATACAGGACACTCAGAATATTAATAATTTAACAAAAATAAAAGAGAATTTAAATAATTGTATTCCTTGATTAATCAATACTTTTTTTCTTATTTGCACAAAGATAGCGATATTATCTTGCTTATTTTTTTAAAGAAAATTTTAAGTTTCTATGTTAAACTAATGCCATATTATAAACTTCGTGAGTAACTAAAACTTAACTGCTTGAGAGAATTATTTCTAAAAATTTATATTAGAATTAAATGAGGTTATAAGTAGTATAAAATAATCATAATTTCGAATTGAAGTCTTTGAGCTAAGAATATATAAAAAAAATATAAAAAGAGTATGATAATGAACGTATAAGATCATTTAGATTAGTTTTTATAGTTAACAGACATAATCTAGACTATGATAATCTCTAATTCGTTATATATATGAAAAGACTTTCTAGAACACTTACAAATTTTAGATTATATCATTAAATTGATCATATTCAATAATAATGAAAGTTTTGGTAATAGAGGATTAATCAAATTAAAATTAAATTTATTTACACTTGTTCCAAATGTCTATTATTTTAAAATTAAATGTTACAACATAGTTCTAAAGTTAATAATAATATATAAAGATTGTTTTACATTCTGCAATAATTTTTACATTCTTAAACGTTAAAATTATAGGAGTTCAGTCATTCAGATAACACAATTGTTTTTATTGTTATAACATTTATCTACACCATTATATTCAGTTTAAATAATATATAAAAAAATATTGAATTGCCTTCAGAGGATTCAAGATACAACATAAATTATCTTCATGAAATTCTGCCTGACGACATTAGTAGGCCCGGCTAAACGCATATATAGAAAATGTAACGCTCTTCTTCATGATAAACCACGAAATATGTCAAGGACAAGCGAAGTCGGCAATTATAGTTCACGAACGTACTCGATCCCAGCTGTATTATCTACATATGCAATGCTTTATAGTTGTTTCATAGAAAGAGAGTAGCGTGACTGTTGCCCTATAACGATTTTCTATGGTTTTAAAGAGTAGAGGTTTAATGCATTCCGTTAGAGATGGCTCGTGTGATGTAAGGGGCCCATGATGCGATCGCTATCGTACGGGGGCTTGTTTGAAACCCACTCCCCCATGCTCTTCAGGATTCGCCCAATTAGATTCGCTGTTACGCTCCATCCTTTTGTGTCTAATCCAATGTATAAACATGCTAACCCCAATCTTCATACTTCTCTGTGCTGATACGTATCTATGTTCAGTGACCGCTGGATAAGATCATGCCAACCGCTAGATTCCCTGTTGGAACCAAGTTAACTCATAACCGTCCTATTTGACAGGTGAGCCGGGGTCTGTGAATAAAGTTTGAACGTGCTAGAAACGCACTTGTAGCACTGGTCTGACACAATCCCCTTTCGGGCGCGAGTGTAATGTATTATGGAGGAGTATTATGACACTCTCTTATAGTTAAGCCAGTCATCTGTCTCCACTCTTCCTTTTTATCGATTAGTACTAGTAAGTTATAATTCTTTTTATAACTTGTGACGCGCATTTTACTAACGGTGAACGCGGCGATGTTTTACCCGTACATTTAACACTCGCAAAGTCAGGAAGCGAATCCAGAAACTAATGAGTTTAACTATTATATTGGGTAGGAGATTGGTCATATCCGCGCGCTCTCTAGTTATATCTCTTAAGTTAATAAGGACCTCTAAAGTTATATTCGGAAAAATGAAAGTTGGTGTTAAGTCACCCGCCAGAAACGTTGCATTGTGTGTCATGGTGCTCGGGCATATTACTTCATTCTCCCACTTAGTAAAGGTACAACTGGCTGCCCCGGACACTCAAACACACTTCGGGCAAACTGGCAACTGCCCCTGGGCGCTCCAATAAAGTCCAAAGGCCTGGTGCCGGCCGTATGTCCTTCGTACTTGCCAAACAGTGTGGCGGCCGAGCTTTACAGACAGCTTCTATGTCTAATCTTAGTTTATAACTAGAGCCCTCATATCGCCGGCGAGGCTCCCGTTCGAGTCACCTAAGCTCAACTACCCCGGATCCCCGAACATCGGGTCCGTCCGAGACATTGCACTTGCGTTTAGTGTCGCTTTCGATATTGGCCGCGGGGATCGAAGTTCGCCATGCGGTGGGTGGTCGTGAAGCTTAAATGAAAGCCTTCACTGACTGATAGGTTATAAAGGGAAGGCGACTCGGCGACGGAAGAGTCGTATCACGGCCATGAGATTCACTGTTCCGATGGAGACTATTGTCCGAGCCGTTCCAGCGTACCAGTGAGGGTTTTGCCGCGTGCACGGTACCCCAGGAAGGTGCTTCGTCGCTCGTCGGCGTCTTAGGGATTGTCGTTTATCACGGCAGTGCTGACTCGTCGCTCAAGGTCAGAGGACCCTACAGACTGGACACGGTGACGAGGCGCGGGAGCGCACCTAACGCCGCCCGCCGCCAGACGGACATGCCCTTCCCCGCACGCGCCGGAGATAACTAGCTACCGTAGTCCAGGCCCAGGTGCGAGCCGGACGGCACGAGGGCGACCGATTAGGTGGGGTAGCGTGAAACGCTGGATTGAGGGGCGTCGGGGGTATCTCTGTGCAACCGTCTGCGCCGGCCCTAGCGGGGTCCGGGGCCTTGAGCTCCTCCGCGGCGGAGCAATGTACCCTAATTTGAATTCCAAAGGTTACCGTGTCTCTCTTTAACGGACTATCGCCGACCGCCGAGAATCCCATACCAACGACCAGGCTGGAGCAGGGTAGGGCCCTGTCCGGAACACTGTCCTTTCAACATCGTCCGGCATGTAATTGGCGGGGCGCCCTGCCCCCACCGCGCGACTCTACGCCGCGGCCGCGGGGGATGCCGGGCCGGGGACGCCCAGACCGGCGCGAGTGCGGGGCACCAGCCGCTCGTGGAGGCGGCGGCCGGAGCACGGACCAGCGCTGGGGCCTGGCTCGACGCGAGGCGGCCGGGCCCCCACCTCGGTGCTTCCGGGGCCTCCGGGGGGCGGCCCCGGCGGCCGGCGGAGGCCCAGCCAAGGGGCCCGCCCTGGACGAGGGCGCCACGCACGACCGCCGATGGCCGGGTTCGCGGGGCCCGGTGCGGGCCCCCCGGCGCGCCCCCCCCCTGGAGAGCCCCGGCGCCAGGGCGCGCGGGCCGCGGAATGACCGGGGAGCAGACTGGCCAGTATCGGGCTGGGGGAGCGGGGAGCGCGACGTGGACTCGAGGGCATGGCGCGGGGGTGGCGGTGCGGCGCCGCTGATGATGACCTGACACGGACGGCCTCAGGCCCCCCGAGTACGACGCATGCAGCTACGCCCGACGGCGCCACGTCCGTGCGACTGGCGGCGTCGCAAACGCGCGGCCGCCCAGGTCGGCCCGGCGCGCCCGCGGTGGGCCGCGGACTGCGGCCACCCTAAACACGCAGCCGGGCGGGTCCCCCCGGGCCGGCGGCGCGGCGCGGACTCGCCCGGCCCCGACGGGGACCTTGGGGTGAGCTGCGGGGACCGTCCTACCTCCGGGCGGCGGTCCCTGTCCCCCTCCGGCGCCCAGCCGTTGTGCTCGCCAGCAGGCCGGAGCCGGAGCACCAAAGAGGGCAGGACGCCGCCATCAGGGCGGCGCGAACGGTAGCGGCGGGCCGCCGCGGGGGGTGGCGCGGCACGCCCCGCCCCCCGGCGGACCTGGGCTTCCGCTCCGCTGCCCTGGCGCTACGCGCGGCGGGTACTGCCCAGCCCCCCCGGCGCCGAGCAGGCCTCCATGCACGGCGCGGCGGCTCCCCAGGCCCGCGCCGGGTGGCGCGTGTGCGCCAC     
K       ATTATGATTTAATATAATTCTAGAAAACAAGTATACAGTTTCATCAAAGGGATTTGAGACTATTGAAACAAACTATAATCTTTGTAAGGAATTGATAATATTAATTTAATTGATTTACATATTGCATTGTAAAATAAAATGTTTTACACTATATTAACACTAATTTTAAAAATAGTAGATTGTAATAAGTTTATTCAGGACACTCAGAATATTAATAATTTAACAAAAATAGAAGAAATCTTAAATAATTGTATTCCTTGATTAATCAATACTTTTTTTCTTATTTGCACAAAAATAGCGATATTATCTTGCTTATTTTTTTAAAAAAAATTTTAAGTTTCTATGTTGAACTAATGCCATGTTATAAACTTCGTAAGTAACTAAAACTTAACTGCTTGAGAGAATTATTTCAAGAAATTTATATTAGAATTAAATGAGGTTATTAGTAGTATAAAATAGTCATAATTTCGAATGGAAGTCTTTGAGCTAAGAATATTTAAAAAAAATATAAATAAAGCATGATAATGAACGTATAGGATCATTTAGATTAGTTTTTATAGTTAGCAGGCATGATCTAAGCTATGATGATCTCTAATTCATTATATATATGAAAAGACTTTCTAAAACACTTACAAATTTTAGATTATATCATTAAATTGATCATATTCAGTAATAATAAAAGTTTTGATAGTAGAGGATTAATCAAATTAAAATTAAATTTATTTACACTTGTTCCAAATGTCTATTATTTTAGAATTAAATGTTACAACATAGTTCTAAAATTAATAATAATATATAAAGATTATTTTACATTATGCAATAATTTTTACATTCTTGAGCGTTAAAATTATAAGAGTTCAGTCATTCAGATAACACATTTGTTTTTATTATTATAACATTTATCTACACCATTATATTCAGTTTAAATAATATATAAAAAAATATTGAATTGCCTTCAGAGGATTCAAGATACGACATAAATTATCTTCATGAAATACTGCGTAACGGCATTAGCAGGCCCGGCTGAACGCATATATAGAAAATGTAACGCTTTTCTTCATGGTAAACCACGAAATATGTCAAGGACAAGTGAAGTCGGTAATTATAGATCACGAACGTACTCGATCCCCGCAGTATTATCTACATATGTATTGCTTTATAGTTATTTCATAGAAAGGGAGTAGCGTGACTGTTGCCCCATAGCGATTTTCTATAGTTTTAAAAAATAGAAGTTTAACGCATTCCGTTAGAGAAGGCCCGTGTGATGTATGGGGCCCATGATGCGATCGCTATCGCGTGGGGGCTTGTTTGAAACTTACTCCCCCATGCCCTTCGGGATCCGCCCACTTAGATTCGCTGTTACGCTCCATCCTTTTGTGTCTAATCAAATGTACAAACATCCTAACCTCAACCTTCACACTTCTCTGTGCTGATACGTATCTATATGCAGTGACCGCTGGATAAGATCATGCCGACAATTAGGTTCCCTGTTGGAACCAAATTAACTCATAACCGTCCTATTTGACAGGTGACCCAGGGTCTGTGAGTAAAGTTTGAACGTGCTAGACACGCATTGGTAGCATCGGTCTGACCCAATCGCCTTTCGGGCGCGAGTACAAAGCGTTATGGAGAAGTATTATGACATCCTCCTACAGTTAAGCCAGTCATCTGTCTCCATTCCTCCTTTTTATCGATTAGTACTAGTAAGTTATAATTCTTTTTATCGCTTGTGACACACATTTTAATAACGATGAACGCGGCGATGTTTTACCCGTACATTTAACACCCGTAAAGTCAGGAAGCGAATTCAAAAATTAATAAGTTTAACTATCATATTGGGTAGGAGATTGGTCATATCCGCGCGCTCTCTAGTTATATCTCTTAATTTAATAAGGACCTTTAAAGTTATACTCGGAACAATGTAAGTTGGTGCTAAGTCACCCGCCAGGAACGTTGCATTGCGTGTCATGGTTTTCGGGCATATTACTTCATACCCCCACTTAGCAAAGGCACAACTGGCTGCCCCAGGCGCTGAAACACACTTCTGACAAACTTGCAACTCCGCCTTGGCGCTCCTATAAAGTCCAAAGGCCTGATCTCGGCCGTATGCTCTTCGTACTTGCTGGACGATATGGCGAACGGGCTTTCCGGACACCTTCTATGTCTAATCTGAGCTCAGTACTGGAGCCCTCTTTTCGCCGGCGGGGCTACCGTTGGAGACGCCTATGCTCAACTACCCCGGATCCCCGAACATCGGGTCAGTCTGAGACACTGCACTTGCGTTTAGTGTCGCCTTTGTGATTACCCGCGGGGATCCAAGCTCGCCATGCGGTGGGCGGTCGCGAAGCTTAAATGAAAGCCTTCACAGGCCGATAGGTTATAAAGAGTAAGCGGCTCAGCGATGGACGATTCGGAGCACGGCAACGAAATTCACTGTTCCGATGGATACTATTGACCGAGCCGTTCCACCGTTCCAGTGAGGATTTTGCCGCGTGCACGGTACCCCAGGAAGGTGCTTCGTCGCTCGTCAGAGTCTTAGGTATTGTCGTTTGTCGCGGCAGTGCGGACCCGCCGCTCGAAGCCAGCGGACCCTACAGACTGGACACTGTGACGAGGCCCGGGAGCGCACCTGACGCCGCCCGCCGCCAGGCGGAAATGCCCTTCCCCGCACGTGCTGGGGATAGCTAGCTACCGTAGTCCAGACCCACGTGCAAGCCGGACGAAACGAGAACGACCGATTAGGTGGGGTAGCGTGAAGCGCTGGATTGAGGCGCGTTGGGGGTTCCTGTGCGCAACCGTCTCCGCCGGCCCTAGCAGGGTCCGGGCCCTTAAGCTCCTCCGCAGCGGAACAACGCACCCTCATTTGAATTTAAAAGGTTACCCTGTCTCTCTTTAACGGATTACGGCCGACGGCCTAAAATCCCATACCAACGACCAGGCTGGGGCAAGGTAGGGCCCTGTCCGGAACTCTGTCCTTTCAAAATCGGCCCGCATGTAGTTGGCGGGGCGCCCTCCGCCCACGGCGGGACTCGACGCCGCGGGCGCGGGGGAACCCGGGCCGGGGGCGCCCAGACCGGCGCGAGTGCGGGGGGCCAGCCGCTCGTGAAGGTGGCCGCTGGCGCACGGACCAGCCCTGGGGCCTGGTTCGAGGCGACGCGGCCGGGCGCCCACCTCGGTGCCTCCGGGGCCGCCGGGGGGCGGCCCCGCCGGCTGGCAGGGGCCCAGCCGGGATGCCCGACCTGGGCGAGGGCGCCAGGCACAGCCGCCCATGGCCGGATTCGCAGGGTGCGGGGCGGTCCCTCCGGGGCGCCCCCCCCCTGGAGAGCCCCGGCTCCAGGGCACGCGGGCCGCGGAATCACCGGGCGGCAGACTGGCCACTTTCGGGCTGGGGGAGCGGGGAGCGCGACGGGGACTTGAGGGGACGGGGCGGAGGTGGTGGTCCGGCGCCACTGATGATGGCCTGACACGGATGGCCCCAGGCCCCCCGAGTACGACGCAGGCAACCGCCCCCGACTGCGCCGCGTCCGTGCGACGGGCGGCGTCGCAGGGGCGCGGCCGCCCAGGTCGGCCCCCCGCGCCCGCGGCGGGCCACGGACTGCGGCCACCCTAAGCACGCAGCCGGGCGGGGCCCCCCGGGCCGGCGGCGCCGCGCTGACTTGCCCAGGCGCGACGGGGACCATGGGGTAAGCCGCGGGAACCGTCCTGGCCCCAGCCGGCGGTCCCAGTGCCCCTCTGGCGCCCAGCCGTTGTGCGCGCCCGCAGCCCGGAGCCGGATCACCAAAGCGGGCAGGACGCCGCCATCAGAACGCCGCGTACGGTTGCGGCGCGCCGCCGCGGGGGGCGGCGCGGCACGCCCCGCCCCCCGGCGGACCCGGGCTTCCGCTCCGCTGCCCTGGCGCTACGCGCTGCGGGTAGCGTCCAGCCCCCCCGGCGCCGAGCTGGCCTACGTTCACGGCGCCGCGGCTCCACGCGCCCTAGCCGGGGGGCCCGTGTGCACCAC     
J       ATTATGATTTAATGTAATTCTAGAAAACAAGTATACAGTTTCATCAAAGAGATTTGAAACTATTGAAACAAACTATAATCTTTATAAGGAATTAATGATATTAATTTAATTGATTTACATATTGCATTGTAAAATAGAATGTTTTACACTATATTAACGCTAATTTTAAAAATAGTAGATTGTAATAAGTTTATTCAGGACACTCAGAATATTAATAATTTAACAAAAATAAAAGAGAATTTAAATAATTGTATTCCTTGATTAATCAATACTTTTTTTCTTATTTGCACAAACATAGCAATATTATCTTGCTTATTTTTTTTAAAAAAATTTTAAGATTCTATGTTAAACCAATGCCATATTATAAACTTCGTAAGTAACTAAAACTTAACTGCTTGAGAGAAATATTTCAGAAAATTTATATTAGAATTAAATGAGGTTATGAGTAGTATAAAGTAATCATAATTTCGAATAGAAGTCTTTGAGCTAAGAATATATAAAAAAAATATAAATAAAGCGTAATAATGAACGTATAAGATTGTTTAGATTAGTTTTTATAGTTAGCAGACATAATCTAAGCTATGATAATCTCTAATTCGTTATATATATGAAAAGACTTTCTAAAACACTTACAAGTTTTAGATTATATCATTAAATTGATCATATTCAATAATAATAAAAGTTTTGATAGTAGAGGATTAATCAAATTAAAGTTTAATTTATTTACACTTGTTCCAAATGTCTATTATTTTAAAATTAAATGTTACAACATAGTTCTAAAATTAATAATAATATATAAAGGTTATTTTACATTTTGCAATAATTTTTACATTCTTAAACGTTAAAATTATAAGAGTTCAGTCATTCAGATAACACATTTGTTTTTATTATTATAACATTTATCTACACCATTATATTCAGTTTAAATAATATATAAAAAAATATTGAATTGCCTTCAGAGGATTCAAGATACAACATAAATTATCTTCATGAAATACTGCGTGACGGCATTAGCAGGCCCGGCTGAACGCATATATAGAAAATGTAACGCTCTTCTTCATGGTAAACCACGAAATATGTCAAGGACAACCGAAGTCGGCAATTATAGCTCACGAATGTACTCGATCCCCGCAGTATTATCTACACATGCAATGCTTTATAGTTATTTCATAGAAAGAGAGTAGCGTGAATGTTGCCTCATAACGATTTTCTATAGTTTGAAAAAGTAGAAGTTTAAAGCATTCCGTTAGAGAAGGCCCGTGTGATGAATGGGGCCCATGATGCGATCGCTATCGCATGGGGGCTTGTTTGAAACTCACTCTCCCATGCCCTTCGGCATTAGCCCACTTAGATTCTCTGTTACAATCCATCCTTTTGTGACTAATCCAATGTACAAACAATCTAACCTCAACCCTCATACTTCTCTGTGCTGATACGTATCTACATATAGTGACCGCTGGATAAGATCATGCCAACAGTTAGATTGCCTGTAGGAACCAAATTAACTCATAACCGTCCTATTTAACAGGTGAGCCGGGATCTGTGGATAAAGTTTGAACGTGCTAGAAGCGCATTTGTAGCAACGGTCTGACTCAATCGCCTTTCGGGCGCGAGTGTAACGTATTGTGGAGAAGTATTATGACATTCTTGTATAGTTAAGCCAGTCAACTGTCTCCATTCTTCCTTTTTATCAATTAGTACTAGTAAGTTATAATTCTTTTTATAGCTTTTGACACGCATTTTACTAACGGTGAACGCGGCGATGTTTTACCCGTACATTTAACACACGTAAAGTCAGGAAGCGAATTCAAAAATTAATAAGTTTAACTATCATATTGGGTAGGAGATTGGTCATATCCACGCGCTCTCTAATTATAGCTCTTAAATTAATAAGGACCTTTAAAGTTATATTCGGAACAATGAAAGTTGGTGATAAGTCACCCGCCAATAACGTTGCATTCTATGTCATGGTTCTCGGGCATATTACTTCATACCCCCACTTGGCAAAGGTACAACTGGCTGCCCCGGCCGCTCAAACACACTTCTGGCAAACTTGCAACTCCCCCTTGGCGCTCCTACAGAGTCCAAATGCCTGATCTCGGCCGTATGTCCTTCGTACTTGCCGGACGTTACGGCAGCCGGGTTTTTCGGACATCGTCTATGTCTAATCTGAGCTCATTACTGGAGCCCTCGAGTCGCCGTCGAGGCTTCCGTTTGAGTCACCTATGCTCAACTACCCCGGATCCCCGAATATCGGGTCCGTCTGAGACATTGCACTTGCGTTTAGTGTCGCCTTTGAGATTAGCAGCAGGGATCAAAGTTCGCCATGCGGTGGGTGGTCGTAAAGCTTAAATGAAAGCCTTCACCAACCGATAGGTCATAAATAGAAAGCGGCTCAGCGACGGACGAGTCGCAGCTCGGCTGTGAGATTCACTGTTCCGATGGATACTATTGACCGAGCCGTTCCACTGTACTAGTGAGGATTTCGCCGCGTGCACAGTACCCCGGGAAGGTGCTTCGTCGCTCGTCGGCGTCTTAGGCATTGTCGTTCATCGCGGCAGTGCTGACCCGCCGCTCGAGGCCAGCGGACCCTACAGACTGGACACGGTGAAGAGGCACGGGAGCGCACCTAACGCCGCCCGCCGCAAGGCGGAAATGCCCTTCCCCGCACATGCCGGAGATAGCTAGCTACCGTAGTCCAGGCCCAGATGCGAGCCGGACGGCACGAGGACGACCGATTAGGTGGGGTAACGTGAAGCGCTGGATTGAGGTGCGTTAGGGGTTCCTTCGCGCAACCGTCTGAGCCGGCCCTAGCAGGGTCCGGGGCCTTCGGCTCCTCCGCGGCGGAACAACGTACCCTGATTTGAATTCTAAAGGTTACCCTGTCTCTCTTTATCGGATTACCGCCGACAGCCGACAATCCCATACCAACGACCAGGCTGGAGCAAAGTAGGGCCCTGTCCGGAACACTGTCCTTTCAAAATCGGCCGGCATGTAATTAGCGGGGCGCCCTCCCCCCACGGCGCGACTCCACGGCGCGGGCGCGGGGGATCCCGGGCCGGGGGCGCCCAGACCGGCGCGAGTGCGGCGGACTAGCCGCTCGTGAAGGCGGCGGCTGGAGCACGGACCCGCCCTGGGGCCTCGCTCGATGCGACGCGGCCGGGCGCCCAGCTCGGTGCTTCCGGGGCCGTCGAGGAGCGGCGCGGCCGGCGGGCCGGGGCCCGGCCGGGATGCCCGGCCTGGGCGAGGGCGCCACGCACGACCCCCGATGGCCTGATTCCCGGGGTACGGTGCGGGCGGCCCGTCGCGCCCCCCCCCTGGAGAGCCCCGGCGCCAGGGCGCGCGGGCCGCGGAATAACCGGGGGGCTGACTGCACACTGTCTGGCTGGGGGAGCGGGGAGCGCGACGGGGACTCGAGGGAAGGGAGCGGAGGTGGCGGTCCGACGCCGCTGATGATCGCCTGACACGGACGGCCCCAGGCCCCCGGTGTACGACGCATGCAGCTGTCCCCGGCTGCGCCGCGTCCGTGCGACGGGCGGCGTCGCAGAGGCGCGGCCGCCCACGTCGGCCCCGCGCGGCCGCGGCGGGCCGCGAACTGCGGCCACCCTGAGCATGCAGCCGGGCGGGGCGCCCCAGGTCGGCGGCGCGGCGCTGACTCGCCCTGTCGCGACGGGGATCCTGCGGTAAGACGCGGATACCATCCTGCCTCCAGGCGACGGTCCCAGGCCCCCTCGGGCGCTCAGGGGTTCTGCGCGCCAGCAGACCGGAGCCGGAGCACCAAAGGGGGCGGGACGTCGCCATCAGAGCGCCGCGGACGGTAGCGGCGGTCCGCCGAGGGGGGCGGCGCGGCACGCCCCCCCCCCCGGCGGACCTGGTCTTCCGCTCCGCTGCCCTGACGCTACGCGTTGCGGGTACTGCCCAGCCCCCCCGACGCCGGGCAGGCCCCCATCCACGGCGCGGCCGCTCCTCCTGCCCTCGCCGGGGGGCCCGCGTGCACCAC     
I       ATTATGATTTAATTTAATTCTAGAAAACAAGTATACAGTTTCATCAAAAAGATTTGAAACTATTGAAACAAACTATAATCCTTATAAGGAATTAATAATATTAATTTAATTGATTTACATATTGCAATGTAAAATAAAATGTTTTACACTATATTAACACTAATTTTAAAAATAGTAGATTGTAATAAGTTTATTCAGGACACTCAGGATATTAATAATTTAACAAAAATAAAAGAGAATTTAAATAATTGTATTCCTTGTTTAATCAATACTTTTTTTCTTATTTGCACAAAGATAGCAATATTATCTTGCTTATTTTTTTAAAAAAAATTTTGAGTTTCTGTGTTTAACCAATGCCATATTATAAACTTCGTAAGTAACTAAAACTTAACTGCTTGAGAGAATTATTTCAAAAAATTTATATTAGGATTAAATGAGGTTATGAGTAGTATAAGATAATCATAATTTCGAATGGAAGTCTTTGAGCTAAGAATATATAAAAAAAATATAAATAGAGCATAATAATGAACGTATAAGATTATTTAGATTAGTTTTTATAGTTAACAGACATAATCTAGGCTATGATAATCTCTAATTCATTATATATATGAAAAGACTTTCTAAAACACTTACAAATTTTAGATTATATCATTAAATTGATCATATTCAATAATAATGAAAGTTTTGATAGTAGAGGATTAATCAAATTAAAATTAAATTTATTTACACTTGTTCCAAATGTCTATTATTTTAAAATTAAATGTTACAACATAGTTCTAAAGTTAATAATAATATATAAAGATTATTTTACATTCTGCAATGATTTTTACATTCTTAAACGTTAAAATTATACGAATTCAGTCATTCAGATAACACATTTGTTTTTATTGTTATAACATTTATCTACACCATTATAATCAGTTTAAATAATATATAAAAAAATATTGAATTGCCTTCAGAGGATTCAAGATACGACATAAATTATCTTCATGAAATACTGCGTAACGGCATTAGCAGGCCCGGCTGAATGCATATATAGAAAATGTAACGCTTTTCTTCATGATAAACCACGAAATATGTCAAGGACAGAGGAAGTCGGCAATTATAGTTCACGAACGTACTCGATCCCCGCGGTATTATCTACACATGCAGAGCTTTATAGTTGTTTCATAGAAAGGGAGTAGCGTGATTGTTGCCCCATAGCGATTTTCTATGGTTTCAAAGAATAGAAGTCTAACGCATTCCGTTAGAGAAGGCCCGTGTGATGCACGGGACCCATGATGCAATCGCTAACGTATGGGGGCTCGTTTGAAACCCACTCCCCCATGCCCTTCGGAATTAGCCCACTTAGATTCACAGTTACAATCCATCCTTTTGTGACTAATCGAATGTACAAACAATCTAACCACAATCTTCACACTTCTCTGTGCTGATACGTATCTATACAGAGTGACCGCTGGATAAGATCATGCCCACAGTTAGTTTTCCTGTTGGAACCAAATTAACTCACAACCGTCCTATTTTACAGATGAGCAGGGATCTGTGAATAGAGTTTGGACGTGCTAGAATTGCACTTGTAGCAATGGTCTGACGCAATCGCCTTTCGGACGCGAGTACAATGTATTATGGAGAAGTATTATGACACCCTCTTACAGTTAAGCCAGTTGTCTGTCTCCATCCTTCCTTTTTATCGATTAGTACTAGTAAGTTATAATTCTTTTTATAGCTTGTGACGCACATTTTACTAACGACGAACGCGGCGATGTTTTACCCGTACATTTAACACTCGTAAAGTCAGAGAGCGAATCCAGAGACTAATTAGTTTAACTATCATATTGGGTAGGAGATTGGTCATATCCGCGCACTCTCTAGTTATATCTCTTAAATTAATAAGGCCCTCTAAAGTTATAATCGGAACAATGAAAGTTGGTGGTAAGTCACCCGCCAACAACGTTGCATTGCGTGTCATGGTCCTCGGGCATATTACTTCATCCTCCCACTTAGCAAAGGTACACCTGGCTGCTCCGGGCACTCAAACACACTTCAAGCAAACTTGCAACTTCGCCTTGGCGCTCCCATAAAGTCCAAAGGCCTGGTCTCGGCCGTATGTACTTCGTACTTGCCGGACGGTGGGGCGGTCGGATTTTCCGGACAACTTCTATGTCTAATCTGAGCTCATAACTGGAGCCCTCAAGTCGCCGGCGAGGCTTCCGTTTGAATCACCTATGCTCAACTACCCCGGATCCCCGAACATCGGGTCCGTTTGAGACGTTGCACTTGCGTTTAGTGTCGCTTTTGGGATTAGCGGCGGGGATCAAAGTTCGCCATACGGCGTGCGGTCGTGAAGCTTAAATGAAAACCTTCACCGACCGATAGGTCATAAAGAGAAAGCGGCTCGGCGACGGACGACTCTTATCACAGCCACGAGATTCACTGTTCCGATGGATACTATAGGCCGAGCCGTTCCACCGTACTAGTGAGGCTTTCGCCGCGTGCACAGTACCCCAAGTAGGTGCTTCGTCGCTCGTCGGCGTCTTAGGCATTGTTGCTTATCGCGGCAGTGCCGACCCGCCCCTCGAGGGCAGCGAACCCTACAGACTGGACACGGTGACGAGGCACGGGAACGCACCTAACGTCGCCCGCCGCCAGGCGGAAATGCCCCTCCCCGCGCACGCCGGTGATAACTAGCTACCGTAGTCCAGGCCCAGGTGCGAGCCGGACGGCACGAGGACGACCGGTTAGGTGGGGTAGCGTGAAGCGCTGGATTGAGGTGCGTTGGGGGTTCCTCTGGGCAACCGTCTGCGCCGGCCCTAGCAGGGTCCGGGGCCTTGAGCTCCTCCGCAGCGGAACAACACACCCTGATTTGAATTTGAAAGGTTACTCTGTCTCTCCTTACTGGATTACAGCCGACAGCCGAAAATCCCATATCAGCGACCAGGTTGGGGCAATGTAGGGCCCTGTACGGTACCCTGTCCTTATAAGATCGTCCGGCATGTAGTTCGCGGGGCGCCCTCCCCCCACCGCGGGAGTCCACGCCGCGGGCGCGGGGGATGCCGGGCCGGGGGCGCCCAGACCGGCGCGAATGCGGTGAGCCAGCGGCTCGTGAGGGCGGCGGCCGGAGCACGGACCAGCCCTGAGGCCTGCCTCGACGCGACGCAGCCGGGCGCCCATCTCGGTGCTTCCGCGGCCGCCGGAGGGCGGGCCCGCCGGCCGGCGGGGGCCCGGCCGGGAGGCCCGGCCTGGTCGAAGGCGCCACGCACGACCGCCGATGGCCAGCTTCGCGGGGTGCGGCGCGGGCCTCCCGCCGCGCCCCCCCCCTGGAGAGCCCCCGCCTCAGGGCGCGGGGACCGCGGAATGACCGGGGAGCAGACTCGGCACTATCGGGCTGGGGGAGCGGGGAGCGCGACGTGGATTCGAGGGCACGGAGCGGGGGTGACGGTCCGGCGCCGCTGACGATGCCCTGACACGGACGGCCCCAGGCCCCCTGAGTACGACGGATGCAGCCCCCCCCGGCGGCGCCGCGTCCGTGCGATGGGCGGCGTCGCGGGGGCGCGGCCGCCCACGTCGGCCCCCCGCGCCCGCGGCGGGCCGCGCACTGCGGCCACCCTGACCACGCAGCCGGGCGGGGCCTCCCGGGCCGGCGTCGCGGCGCTGACTCGCCCGGTCGCCACGGGGATCTTGGGGTAATCCGCGGGGACCGTCCTGCCTCCGGGCGGCGGTCCCCGTCCCCCTCTGGCGCCCAACGGTTCTGCGCGCCGGCAAACCGGAGCCTGATCACCAAGGACGGCAGGACGCCGCCATCAGAGCCCCGCGGCCGGTTGCGGCGCGCCGCCGCGGGGGGCGGCGCGGCGCGCCCCACCCCCCGGCGGACTTGCGCTTCCGCTCCGCTGCCCTGGCGCCACGCGGCGCGGGTACGGACCAGCCCCCCCGGCGCCGAGCGGGCCTCCATTCACGGCGCGGCGGCTCCGTACGCCCTCGCCGGGGGGCCCGTGTGCCCCAC     
H       ATTATGATTAAATATAGTTCTAGAAATCAAGTATACAGTTTCATCAAAGAGATTTGAGGCTATTGAAACAAACTATAATCCTTATAAGGGATTAATAATATTAATTTAATTGATTTACATATTGCATTGTAAAATAAAATGTTTTACACTATATTAACACTAATTTTAAAAATAGTAGATTGTAATAAGTTTATTCAGGACACTCAGAATATTAATAATTTAACAAAAATAGAAGAGAATTTGAATAATTGTATTCCTTGATTAATCAATACTTTTTTTCTTATTTGCACAAAGATAGCAATATTATCTTGCTTAATTTTTTAAAAAAAATTTTAAGTTTCTATGTTAAACTAATGCCATATTATAAGCTTCGTAAGTAACTAAAACTTAACTGCTTGAGAGAATTATTTCAGAAAATTTATATTAGAATTAAATGAGGTTATAAGTAGTATAAAATAATCATAATTTCGAATAGAAGTCTTTGAGCTAAGAATATATAAAAAAAATATAAATAAAGCGTGATAATGAACGTATAAGATCGTTTAGATTAGTTTTTATAGTTAACAGACATAATCTAGGCTATGATAATCTCTAAATCATTATATATATGAAAGGACTTTCTAGAACACTTACAAATTTTGGATTATATCATTAAATTGATCATATTCAATAATAATAAGAGTTTTGATAGTAGAGGATTAATAAAATTAAAATTAAATTGATTTACACTTGTTCCAAATGTCTATTATTTTAAAATTAAATGTTACAACATAGTTTTATAGTTAATAATAATATATAAAGATTATTTTACATTCTGCAATGATTTTTACATTCTTAAACGTTAAAATTATAGGAATTCAGTCATTCAGATAACACATTTGTTTTTATTATTATAACATTTATCTACACCATTATATTCAGTTTAAATAATATTTAAAAAAATATTGAATTGCCTTCAGAGGATTCAAGATACAACATAAATTATCTTCATGAAATACTGCGTGACGGCATTAGCAGGGCCGGCTGAACGCATATATAGAAAATGTAACGCTTTTCTTCACGATAAACCACGAAATATGCCAAGGACAAGCGAAGTCGGCAATTATAGCACACGAACGTACTCGATCCCCGCAGTATTATCTATACATGCAACGCTTTACAGTTATTTCATAGAAAGAGAGTAGCGTGATTGTTGCCCTATAACGATTTTCTATAGTTTTAAAAAGTAGAAGTTTAACGCATTCCGTTAGAGAAGGCTCGTGTGACGTATGGGGCCCAAGATGCGATCTCTACCGTACGGGGGCTCGTTTGAACTCCACTCTCCCATGCCCTTCGGGATCGGCCCACTTAGATTCACTGTTACTCTCCATCCTTTTGTGGCTAATCCAATGTACAAACAACCTAACCTCAATCTTCATACTTCTCTGTGCTGATACGTATCTATATATAGTGACCGCTGGATAAGATCATGCCGACAGTTAGATTTCCTGTTGGAACCAAATTAACTCATAACCGTCCTATTTAACAGATGAGCTGGGATCTGTGAATAGAGTGTGAACGTGCTAGAAATGCACTTGTAGCACTGGTCTGACCCAATCTCCTTTCGGTCGCGAGTACAATGTATTATGGAGAAGTATTATGACATCCTCTTATAGTTAAGCCAGTGATCTGTCTCCAGCCTTCCTTTTTATCGATTAGTACTAGTAAGTTATAATTCTTTTTATAGCTTATGACGCACATTTTGCTAACGATGAACGCGGCGATGTTTTACCCGTATATTTAACACTCGTAAAGTCAGAAAGCGAGTCCAAAAATTAATAAGTTTAACTATCATATTGGGTAGGAGATTGGTCATATCCACGCCCTCTCTAGTTATATCTCTTAAATTAATAAGGACCGCTAAAGTTATACTCGGAAGAATGAAAGTTGGTGATAAATCATCCGCCAAAAACGTTGCATTGCGTGTCATGGTACTCGGGCATCTTACTTCATCCTCCCACTTAGCAAAGGAACAACTGGCTGCCCTGGGCGCTCAAACACACTTCGGGCAAACTTGCAACTGCCCCTCGGCGCTCCTATAAAGTCCAAAGGCCTAATCTCGGCCGTATGTCCTTCGTACTTGCCGGACACTTTGGCGGTCGGGGTTTCCAGACACCATCTATGTCAAATCTAAGCTCATTACTAGAGCCCTCTAGTCGCCGGCGGGGCTCCGGTTTGAGTCACCTATGCTCAACTACCCCGGATCCCCGAATATCAGGTCCGCCTGAGGCACTGCACTTGCGTTTAGTGTCGCTTTTGAGATTACCCTCAGGGATCAAAGTTCGCCATGCGGTGGGCGGTCGCAAAGCTTAAATGAAAGCCTTCACTAACCGATAGGTCATAAAGTGTAAGCGTTTTGGCGATGGACGGGTCGGAGCTCGGCCACGAGATTCACTGTTCCGATGGAGACCACTGACCGAGCCCTTCCACCGTTCTAGTGAGGGTTTTGCCGCGTGCACGGTACCCCAAGTAGGTGCTTCGTCGCTCGTCGGCGTCTTAGGGACTGCGGTTCATCGCGGCAGTGCTGATCCGCCGCTCGAGGCCAGGGGACCCCACAGAATGGACACGGTGACGAGGCACGGGAGCGCAACTAACGCCGCCTGCTGCCAGGCGGAAATGCCCCTCCCCGCAGAGGTCGGAGATAGCTAGCCACCGTAGTCCAGGCCCAGGTGCAAGCCGGACGATACGAGGACGACCGGTTAGGTGGGGTAGCGTGAAGCGCTAGATTGAGGAGCGTTGGGGGTTCCTCTGGGCAACCGTCTATGCCGGCCCTAGCTTGGTCCGAGGCCTTTAGCTCCTCCGCAGCTGAACAACGCACCCTGATTTGAATTCCAAAGGTTACCCTGTCTCTCTTTACTGGATAACCGCCGACGGCCGAAAATCCCATACCAACGACCAGGCTGGGGCAATGTAGGGCCCTGTGCGGAACCCTGTCCTTTCAAAATCGTCCGGCATGTACTTGGCGGGGCGCCCTCCCCTCACGGCGCGACTCAACGCCGCGGTCGCGGGGGATACCGGGCCGGGGGCGCCCAGACCCGCGCGAGTGCGGGGGGCCAGCCGCTCGTGACGGCGGCGGCTGGGGCACGGACCGGCTCTGGGGCCTGGCTCGACGCGCGGCGGCCGGGCGCCCATCTCGGTGCTTCCGGGGCCGACGGGGGGCGGCACCGCCGGCCGGCAGGGGCCGGGCCGCGATGCCCGACCTGGGCGAGGGCGTCACGCACAACCGCCGGTGGCCGGATTCGCGGGGTGCGGGGCGGACCCCCCGCCGCGGCCCCCCCCTGGAGAGCCCCGGCCCTAGGGCGCGCGGGCCGCGGAATGACCGGGGAGCAGACTGGGCACTGTCGGGCTGGGAGAGCGCGGAGCGCGACGTGGATTCGGGGGCAAGGGGCGGAGGTGGCGGTGCGGCGCCACTGATGATACCCTGACACGAACGGCCCCACGCCCCCCGAGTACGACGCATGCATCTTCCCCCGGCGGCGCCGCGGCCGTGCGTTGAACGGCGTCGTCGTGGCGCGGCCGCCCACGTCGGCCCCCCGCGGCCGCGCCGGGCCGCGGACTCCGGGCACCCTAACCACGCAGCCGGGCGGGGCCCCCCGGGCCGGCGGCGCGGCGCCGACTCGCCCGGGGGCGACGGGGACTTTGAGGTAAGGTGCCGGGACCGGCCCGCCGCCAGGCGGCGGTCCCGGGGCCCCGCTGGCGCACAGCGGTTACGCGCGCCAGAAGGCCGGAGCCGGAGCACCAAGGAGGGCAGGACGCCGCAACCAGAGCGGCGCCGACAGTCCCGGCGGACCGCCGCGGGGGGCGGCGCGGGACGCCCTACCCCCCGGCGGACCTGGGCTTCCGCTCCGCTGCCCTGGCGCTACGCGCTGCGGGTGCTGTCCAGCCCCCCCGGCGCCGAGCGGGCCTCCATTGACGGCGCGGCGGCTCCCCACGCCCTCGCCGGGGGGCCCGTGTCCACCAC     
G       ATTATGATTTAATATAATTCTAGAAAACAAGTATACAGTTTCATCAAAAAGATTTGAAACTATTGAAACAAACTATAATCCTTATAAGGAATTAATAATATTAATTTAATTGATTTACATATTGCATTGTAAAATAGAATGTTTTACACTATATTAACACTAATTTTGAAAATAGTAGATTGTAATAAGTTTATTCAGGACACTCAGTATATTAATAATTTAACAAAAATAAAAGAGAATTTGAATAATTGTATTCCTTGATTAATCAATACTTTTTTTCTTATATGCACAAAAATAGCTATATTATCTTGCTTATTTTTTTAAAAAAAATTTTAAGTTTCTATGTTAAACCAATGCCATATTATAAGCTTCGTAAGTAACTAAAACTTAACTGCTTGAGAGAACTATTTCGAAAAATTTATATTAGAATTAAATGAGGTTATAAGTAGTATAAAATAATCATAATTTCGAATAGAAGTCTTTGAGCTAAGAATATATAAAAAAAATATAAAAATAGCATAATAATGAACGTATAAGATCATTTAGATTAGTTTTTATAGTTAACAGACATAATCTAGGCTATGATAATCTCTAATTCGTTATATATATGAAAGGACTTTCTAAAACACTTACAAATTTTAGATTATATCATTAAATTGATCATATTCAGTAATAATAAGAGTTTTGATAATAGAGGATTAATCAAATTAAAATTGAATTTATTTACACTTGTTCCAAATGTCTACTATTTTAAAATTAAATGTTACAACATAGTTCTAGAATTAATAATAATATATAAAGTTTATTTTACATTTTGCAATGATTTTTACATTCTTGAACGTTAAAATTGTAAGAATTCAGTCATTCAGATAACACATTTGTTTTTATTATTATAACATTTATCTACACCATTATATTCAGTTTAAATAATATATAAAAAAATATTGAATTGCCTTCAGAGGATTCAAGATACTACATAAATTATCTTCATGAAATACTGCCTTACGGCATTAGCAGGTCCGGCTAAACGCATCTATAGAAAATGTAACGCTATTCTTCATGGTAAACCACGAAATATGTCGAGGACAAGTGAAGTCGGCAATTATAGAGCACGAACGTACTCGATCCCCGCTGTATTATCTACACATGAAACGCTTTATAGTTATTTCATAGAAAGTAAGTAGCGTGAATGTTGCCCCATAACGATTTTCTATGGTCTTAAAAAGTAGATGTTTAACGCATTCCGTTAGAGAAGGCTCGTGTGATGTATGGGGCCCATGATGCGATCGCTATCGCGTGGGGGCTTGTTTGAAACTTACTCTCCCATGCCCTTCGGAATTGGCCCACTTAGATTCACTGTTACGCTCCATCCTCTTGTGTCTAATCCACTGTACAAACAGTCTAACCACAATCGTCATACTTCTCTGTGCTGATACGTATCTATATGAAGTGACCGCTGGATAAGATCATGCCAATAGCTAGCTTTCCTGTTGGAACCAAATTAACTCATAACCGTCCTATTTAACAAATGAGCCGGGATCTGTGAATAGAGTTTGAACGTGCTAGAATCGCATTTGTGGCAATGGTCTGACTCAATCGCCTTTCGGGCGCGAGTATAATGTATTATGGAGAAGTATTATGACACGCTTTTACAGTTAAGCCAGTCATCTGTCTCCACCCTTCCTCTTTATTGATTAGTACTAGTAAGTTATAATTCTTTTTATAGCTTATGACATACATTTTACTAACGATGAACGCGGCGATGTTTTATCCGTACATTTAACACACGTAAAGTCAGGAAGCGAATCCAAAAAATAATAAGTTTAACTATGATATTGGGTAGGAGATTGGTCATATCCGCGCGCTCTCTAATTATAGCTCTTAAATCAATAAGGGCCTCTAGAGTTATATTCGGAACAATGAAAGTTGTTGATAAGTCACCCGCCAAAAACGTTGCATTACGTGTCATGGTTCTCGGGCATATTACTTCATTTTCCCACTTAGCAAAGGTACAACTGGCTGCCCCAGACACTCAAACACACCTCGGGCAAACTTGTAACTTCTCCTCGGCGCTCCAATAAAGTCCAAAGGCCTGTTTCAGGCCGTATGTTCTTCGTACTTGCCGGACATTATGGCGGCCGGGCTTCTCAGACATCTTCTATGTCTAATCTGAGCTCATCACTGGAGCCCTCTAGTCGCCGGCGGGGCTCCCGTTCGAGTCACCTACGCTCAACTACCCCGGATCCCCGAATATCGGGTCCGTCTGAGACATTGCACTTGCGTTTAGTGTCGCTTTTGAGATTAGCCGCGGGGATCAAAGTTCGCCATGCAGAGGGTGATCGTGAAGCTTAAATGAAAGCCTTCACCGACCGATAGGTAATAAAGGGAAAGCGACTTAGCGACGGAAGAATCGCAGCTCGGCCATGATATTCACTGCTCCAATGGATACTATTGTCCGAGCCGTTCCACCGTACTAGTGAGGATTTCGCCGCTTGCACGGTACCCCAGGGAGGTGCTTCGTCGCTCGTCGGTGTCTTAGGCATTGTCGTTTATCGCAGCAGTGCTGACCCGCCGCTCGAGGCCAGCGGACCCTACAGACTGGACTCGGTGACGAGGCACGGGAGCGCACCTAACGCCGCCCACCACAAGGCGGAAATGCCTCTCCCCGCACGTGCCGGAGATATCTAGCTAACGTAGTCCAGGCCCAGATGCGAGCCGGACGACACGAGGACGACCGATTAGGTGGGGTAGCGTGAAGTGCTGGATTGCGGTGCGTTAGGGGTTCCTCTGGGCAACCGTCTGTGCCGGCCCTAGCTGGGTCCGAGGCCTTAAGCTCCTCCGCAGCGGAACAACGCGCCCTAATTTGAATTTTAAAGGTTACCCGGGCTCTCTTTACTGGATTATTGCCGACGGCCGAAAATCCCATACCATCGACCAGGCTGGGGCAATGTATGGCCCTGTACGGAACCCTGTTCTTTCAGGATCGCCCGGCATGTAGTTGGCGGGGCGCCCTCCCCCCACGGCGCGACTCGACGCCGCGGGCGCGGGGGATCCCGTGCCGGGGGCGCCCAGACCCGCGCGAGTGCGGGGGGCTAGTCGCTCGTGAGGTCGGCGGCCGGAGCATGGACCAGCTCTGGGGGCTGGCTCGACGCGACGCGGCCGGGCGCCCAGCTCGGTGCTTCCGGGTCCGGCGCGGGCCGGCTCCGCCGGCCGGCAGGGGCCGGGCCAGGATGCCCGCCCTGGGCGAGGGCGCCACGCACAACCGCCGATGGCCGGCTTCGCGGGGTGCGGCGCGGGCCCCCCGCCGCGCCCCCCCCCTGGAGAGCCCCGGCGCCAGGGCGCGCGGGCCGTGGAATAACCGGGGGGCAGACTAGCCACTCTCGGGCTGGGGGAGCGGGCAGCGCGACGGGTACTTGGGGGCACGGCGCGGGGGTGGCGGTCCGGCGCCCCTAATGATCGCCTGACACGGACGGCCCCAGGCCCCCCGAGTACGACGCATGCAGCTCCCCCCGGCGGCGCCGCGCCCGCGCGACGGGCGGCGGCGCAGCGGCGCGGCCGCCCACGTCGGCCCCGCGCGCCCGCGGCGGGCCTTGGAGTGCGCCCACCCTTATCACACAGCCGGGCGGGGCCCCCCGGGCCGGCGGCGCGGCGCTGACTCGCCCAGGCGCGGCGGGGACCGTGGGGTAAGCTGCGGATACCGTCCTGCCTCCAGGCGGCGGTCCCGGCCCCCCTCCCGCGCGCAGCGGCTGTGCGCGCCAGCAGACCGGAGCCGGATCACCAAAGAGGGCAGGGCGCCGCCATCAGGGCGCCGCTGACAGTCGCGGCGCGCCGCCGTGTGGGCCGGCGCGGCGCGCCCCGCCCCCCGGCGGACCGGGGCTTCCGCTCCGCTGACCTGGCGCTACGCGCTGCGGGTACTGTCCAGCCCCCCCGGCGCCGAGCTGGCCTCCATTCACGGCGCGGCGGCTCCTCGCGCCCTCGCCGGGGGGCCCGTGTGCACCAC     
F       ATTATGATTTAATATAATTCTAGAAAACAAGTATACAGTTTCATCAAAACGATTTGAAACTATTGAAACAAACTATAATCCTTATAAGGAATTGATAATATTAATTTAATTGATTTACATATTGCATTGTAAAATAGAATGTTTTACACTATATTAACACTAATTTTAAAAATAGTAGATTGTAATAAGTTTATTCAGGACACTCAGTATATTAATAATTTAACAAAAATAGAAGAGAATTTAAATAATTGTATTCCTTGATTAATCAATACTTTTTTTCTTATTTGCACAAAAATAGCGATATTATCTTGCTTATTTTTTTAAAAAAAATTTTAAGTTTCTATGTTAAACAAATGCCATATTATAAACTTCGTAAGTAACTAAAACTTAACTGCTTGAGAGAATTATTTCAGAAAATTTATATTAGAATTAAATGAGGTTATAAGTAGTATAATATAGTCATAATTTCGAATAGAAGTCTTTGAGCTAAGAATATATAAAAAAAATATAAATAAAGCATGATAATGAACGTATAAGATCGTTTAGATTAGTTTTTATAGTTAGCAGTCATAATCTAAACTATGATAATCTCTAATTCGTTATATATATGAAAAGACTTTCTAAAACACTTACAAATTTTAGATTATATCATTAAATTGATCATATTCAATAATAATAAAAGTTTTGTTAATAGAGGATTAATCAAATTAAAGTTAAATTTATTTACACTTGTTCCAAATGTCTATTATTTTAGAATTAAATGTTACAACATAGTTCTAAAATTAATAATAATATATAAAGATTATTTTACATTCTGCAATGATTTTTACATTCTTAAACGTTAAAATTATAAGAATTCAGTCATTCAGATAACACATTTGTTTTTATTATTATAACATTTATCTACACCATTATATTCAGTTTAAATAATATATAAAAAAATATTGAATTGCCTTCAGAGGATTCAAGATATGACATAAATTATCTTCATGAAATACTGCGTAACGACATTAGCAGGCCCGGCTAAACGCATATATAGAAAATGTAACGCTATTCTTCACGCTAAACCACGAAATATGTCAAGGACAAGCGAAGTCGGCAATTATAGCTCACGAACGTACTCGATCCCTGCAGTATTATCTATATATGCAATGTTTTATAGTTATTTCATAGAAAGGAAGTAGCGTGAATGTTGCCTTATAACGATTTTCTATTGTTTTAAACAGTAGAAGTTTAACGCATTCCGTTAGAGAAGGCTCGTGTAATGCATGGGGCCCATGATGCAATCGCTATTGTATGGGGGCTTGTTTGAAACCTACTCCCCCATGCTCTTCGGAATTGGCCCACTTAGATTCACTGTTACCCTCCATCCTTTTGTGTCTAATCCAATGTACAAACAATCTAACCTCAATCGTCAGACTCCTCTGTGCTGATACGTATCTATGTGTAGTGACCGCTGGACAAGATCATGCCAACAGCTAGTTTCCCTGTTAGAACCAAATTAACTCATAACCGTCCTATCTGACAGATGAGCCGGGATCTGAGAATAAAGTTTGTACGTGCTAGAACCGCATTTGTAGCAATGGTCTGACCCAATCACCTTTCGGGCGCGAGTCTAATGTATTATGGAGAAGTATTATGACATTCTCTTAAAGTTAAGCCAGTCACCTGTCTCCATCCTACCTTTTTATCGATTAGTACTAGTAAGTTATAATTCTTTTTATAGCATGTGACTTACATTTTACTAACGGTGAACGCGGCGATGTTTTACCCGTACATTTAACACCCGTAAAGTCAGAGAGCGAATCCAAAAACTAATAAGTTTAACTATGATATTGGGCAGGAGATTGGTCATATCCACGCGCTCTCTAATTATATCTCTTAAATTAATAAGGACCTCTAAAGTTATACTCGGAATAATGTAAGTTGGTGATAAGTCACCCGCCAGTAACGTTGCATTGCGTGTCATGGTTTTCGGGCATCTTACTTCATTTACCCACTTAGCAAAGGCACAACTGGCTGCCCCAGTCACTTAAACACACTTCGGGCAAACTTGCAACTTCTCCTCGGCGCTCCTATAAAGTCCAAAGGCCTAATCCCGGCCGTATGTCCTTCGTACTTGCCGGACATTAGGGCGGGCGGGGTTTCCCGACACCTTCTATGTTTAATCTGAGTTTATAACTGGAGCCCTCTACTCGCCGGCCAGGCTCCCGTTTGATTCACCTGCGCTCAACTACCACGGATCCCCGAACACCGGGTCCGTCTGAGACAATGCACTTGGGTTTAGTGTCGCTTTTGAGATCAGCCGCGGGGATCTAAGTTCGCCATGCGGTGAGCGGTCGTAAAGCTTAAATGAAAGCCTTCACGGACCGATAGGTCATAAAGAGAAGGCGGCTCCGCGACGGACGAGTCGCAGCCCGGCGATGGTTTTCACTGTTCCGATGGATACCACTGACCGAGCCGTTCCACCGTACTAGTGAGGGTTTAGCCGCGTGCACGGTACCCCAGGTAGTTGCTTCGTCGCTCGTCGGCGTCTTAGGCATTGTCGTCAATCGCCGCAGTGCTGACCCGCCGCTCGAGGTCAGCGCACCCTATAGACTGGACACGGTGACGAGGCACGGGAGTGCACCTAACGCCACCCTCCGCTAGGCGGAAATGCCCTTCCCCGCACATGCCGGGAATAGCTAGCTAATGTAGTCCAGGCCCAGGTGCGAGCCGGACGACACGAGGACGACCGATTAGGTGGGGTAACGTGAAGCGTTGGATTGAGGTGCGTTGGGGGTTCCTTTGCGCAACCGTCTGTGCCGGCCCTAGCTGAGTCCGAGGCCATGAGCTCCTCCGCAGCAGAACAACGCACTCTAATTTGAATTGTAAAGGTTACCGAGTCTCTCTTTACCGGACCACCGCCGACCGCCGATAATCCCATACCAGTGACCAGGCTGGGCCAAAGTAAGGCCCTGTACGGAACCCTGTCCTTTTAAAATCGCCCGGTATGTAGTTGGCGGCGCGCCCTCCCCCCACGGCGCGACTCCACGCCACGGGCGCGGGGGATTCCGGGCCGGGGACGCCCAGAGCAACGCGGATGCGGAGGACCAGCCGCTCGTGACGGCGGGGGCCGGAGGAGGGACCAGCCCTGGGGCCTGGCTCGACGCGGCGCGGCCGGGCGCCCACCTCGGTGCTTCGGGGGCCGCCGGGGGGCGGCGCGGCCGGCCGGCGGGGGCCGAGCCGGGGTGCCCGCCCTGGGCGAAGGCGCCGCGCACAACCCCCCATGGCCGGATTCGCGGGGTGCGGCGCGGGCCTCCCGCCCCGCCCCCCCCCTGGAGAGCCCCAGCCCCAGGGCACGCGGGCCCCGGAATGACCGGGGGGCAGACTGGCCACTCTGGGGCTGGGGGAGCGGGCAGCGCGACGAGGACTTGGGGGCACGGAGCGGAGGTGGCGGTCTGGCGCCACTGATGATGGCCTGACACGCACGGCCCCAGGCCCCCGGAGTACGACGCATGCAACTGCCCCCGGCGGCGCCGTGTCCGTGCGACAGGCGGCGTCGCAGGGGCGCGGCCGCCGACGTCGGACCCCCGCGCCCGCGGCGGGCCTCAGACTGCGACCACCCTAGCCACGCAGCCGGGCGGGGCCCCCGGGGCCGGCGGCGCCGCGATGACTCGCCCAGGCGCGACGGGGCTCGTGGGGTAAATCGCGGTGAGCGTCCTGCCTCCAGGCGACGGTCCCAAGCCCCCTCTGGCGCCCAGCGGTTTTGCGCACCAGCAGGCCGGAGCCGGATCACCAAGGAGGGCAGGCCGGCGCCATCAGATCTCCGGGGATGGTCGCGGCGCGCCGCCGCGGGGGGCGGCGCGGCACGCCCCGCCCCCCGGCGGACCTGGGCCTCCGCTCCGCTGCCCTGGCGCTATGCGGCGCGGGTACTGTCCAGCCCCCCCGGCGCCGGGCCGCCGACGAACTAGGGCGCGGCGGCTCCTCACGCCCTCGCCGGGAGGCCCGTGTCCGCCAC     
E       ATTATGATTTAATGTAATTCTAGAAAACAAGTATACAGTTTCATCAAAAAGATTTGAAACTATTGAAACAAACTATAATCATTGTAAGGAATTGATAATATTAATTTAATTGATTTACATATTGCATTGTAAAATAAAATGTTTTACACTATATTAACACTAATTTTAAAAATAGTAGATTGTAATAAGTTTATTCAGGACACTCAGAATATTAATAATTTAACAAAAATAGAAGAGAATTTAAATAATTGTATTCCTTGATTAATCAATACTTTTTTTCTTATTTGCACAAAAATAGCAATAATATCTTGCTTATTTTTTTAAAAAAAATTTTAAGTTTCTATGTTAAACTAATGCCATATTATAAACTTCGTGAGTAACTAAAACTTAACTGCTTGGGAGAGTTATTTCGGAAAATTTATATTAGAATTAAATGAGGTTATAAGTAGTATAAAATAATCATAATTTCGAATAGAAGTCTTTGAGCTAAGAATATATAAAAAAAATATAAAAAGAGCATAATAATGAACGTATAAGATCGTTTAGATTAGTTTTTATAGTTAGCAGACATCATCTAAACTATGATGATCTCTAATTCGTTATATATATGAAAAGACTTTCTAAAACACTTACAAATTTTAGATTATATCATTAAATTGATCATATTCAATAATAATAAAAGTTTTGATAGTAGAGGATTAATCAAATTAAAATTAAATTTGTTTACACTTGTTCCAAATGTCTATTATTTTAAAATTAAATGTTACAACATAGTTCTAAAGTTAATAATAATATATAAGGGTTATTTTACATTCTGCAATAATTTTTACATTCTTAAACGTTAAAATTATAAGAATTCAGTCGTTCAGATAACACATTTGTTTTTATTATTATAACATTTATCTACGCCATTATATTCAGTTTAAATAATATATAAAAAAATATTGAATTGCCTTCAGAGGATTCAAGATACGACATAAATTATCTTCATGAAATACTGCATAACGGCATTAGCAGGGCCGGCTGAACGCATATATAGAAAATGTAACGCTTTTCTTCATGGTAAACCACGAAATATGCCAAGGACAAGTGAAGTCGGCAATTATAGTCCACGAACGTACTCGATCCCTGCTGTATTATCTACAGATGCAACGCTTTATAGTTGTTTCATAGAAAGGAAGTAGCGTGAATGTTGCCCCATAACGATTTTCTATAGTTTAAAACAGTAGAAGTCTAACGCATTCCGTTAGAGAAGGCTCGTGTGATGTACGGGGCCCACGATGCGATCACTATCGGATGGGGGCTTGTTTGAAACCCACTCTCCCATGCTCTTCGGTATTAGCCCACTTAGATTCACTGCTACATTCCATCCTTTTGTGTCTAATCCCATGTACAAACAATCTAACCCCAATCCTCACACTCCTCTGTGCTGACACGTATCTATGTGTAGTGACCGCTGGATAAGATCATGCCAACAGTTAGATTACTTGTTGGAACCAAATTAACTCAAAACCGTCCTATTTAACAGATGAGCCGGGATCTGTGAATAGAGTTTGAACGTGCTAGAAATGCATTTGTAGCACTGGTCTGACTCAATCTCCTTTCGGGCGCGAGTAGAATGGATTGTGGAGAAGTATTATGACAGTCTCTTACAGTTAAGCCAGTCATCTGTCTCCAGTCTTCCTTTTTATCGATTAGTACTAGTAAGTTATAATTCTTTTTATGGCTTTTGACATGCATTTTACTAACGATGAACGCGGCGATGTTTTATCCGTACATTTAACACTCGTAAAGTCAGGAAGCGAATCCAAAAACTAATGAGTTTAACTGTGATATTGGGTAAGAGATTGGTCATATCCACGCGCTCTCTAGTTATAACTCTTAAATTAAAAAGGACCTCTAAAGTTATATTCGGAATAATGAAAGTTGGTGATAAGTCACCCGCCATAAACGTTGCATTACATGTCATGGTCCTCGGGCATTTTACTTGATTTCCCCACTTAGGGAAGGGACAACTGGCTGCCCCGGCCGCTTAAACACGCTTCGGGCAAACTTGTAACTTCCCCACGGCGCTCCAATAAAGCCCAAAGGCCTGATCTCGGCCGTATGTCCTTCGTACTTGCCGGATGATGTGGCGGCCGGGCTTTCCGGACACCTTCTATGTCTAATCTGAGTTCTTCACTGGAGCCCTCTGGTCGCCGGCGAGGCTGCCGTTAGAGTCACCTACGCTCAACTACCCCGGATCCCCGAATATCGGGTTCGGCTGAGGCACTGCACTTGCGTTTAGTGTCGCTTTTGAGATTAGCTGCAGGGATCTAAGCTCGCTATGCGGTGAGCGGTCGTCAAGCTTAAATGAAATCCTTCACCAACTGATAGGTCATAAAGGAGAAGCGACTCAACGAGGGACGAGTCGCAGCTCGGCCATGAGCTTCACTGTTCTGATGGATACAATTGACCGAGCCGTTCCACCGTGCTAGTGAGGATTTCGCCGCGTGCACGGTACCCCAGGAAGGTGCTTCGTCGCTCGTCGGCGTCTGAGGCATTGTTGTTAATCTCATCAGTGCTGACCCGCCGCTCGAGGCCAGCGGACCCTATAGACTGGACACGGTGACAAGGCACGGGAGCGCACCTAGCGCCGCCCGCCGCCAGCCGGAGATGCCCATCCCCGCACGAGCGGGACATAGCTAGCTACCGTAGTCCAGGCCCAGATGCGAGCCGGACGACACGAGGACGACCGGTTAGGTGGGGTAGCGTGAACCGGTTGATTGGGGTGCGTCGGGGGTTCCTCGGCGCCACCGTCTGTGCCGGCCCGAGCTGGGTCCGAGGCCTTGGGCTCCTCCGCAGCGGAACAACACGCGCTAATTTGAATTCAAAAGGTTACCTTGTCTCTCTTTACCGGATCATCGCCGACGGCCGAGAATCCCATACCAACGACCAGGCTGGGGCAAGGTAGGGCCCTGTACGGAACCCTGTCCTTTCAGGATCGCCCGGCATGTAGTTGGCGGGGCGCCCTCCGCCCACCGCGCGACTCCACTCCGCGGGCTCGGGGGATCCCGGGCCGGGGGCGCCCAGAGCGACGTGAGTGCGGGGGACCAGCGGCTCGTGGGGGTGGCGGCCGGAGTACGGACCAGCTCTGCGGCCTGGCTCGAGGCGTTGCTGCCGGGCGCCCATCCCGGTGCTTCGGGGTCCGGCGGGGGGCGGCCCCGCCGGCCGGCAGGGGCCGGGCCGGGACGCCCGCCCTGGACGAAGGCGCCACGCACAACCGCCGATGCCCGGATTCGCGGGGTACGGGGCGGGCCCCCCGGCGCGCCCCCCCCCTGGAGAGCCCCGGCCCCAGGGCGCGAGGTCCGCGGAATGACCGGGAGGCAGACTGGCCACTATCGTGCTGGGGGAGCGGGGAGCGCGACGTGGAATCGGGGGCACGGAGCGGAGGTGGCGGTCGGGTGCCACTGATGATCGCCTGACACGGACGGCCCCAAGCCCGCCGAGTAACACGCATGCAACCTCCCCCGGCGGCGCCGCGTCCGTGCGACGGGCGGCGCCGCGGTGGCGCGGCCGCCCACGTCGGCCCCTCGCGCCCGCGGCGGGCCGCGGACTGCGACCACCCTAAGCAGGCAGCTGGGCGGGGCCCCCCGGGCCGGCGGCGCCGCGCTGACTCGCCCAGGCGCGACGAGGAGCTTGGGGTAAGCCGCGGGAACCCTGCTGCCACCAGGCGGCGGTCCCAGTGCCCCTCCGGCGCCCAGCCGTTCTGCGCGCCAGCATGCCGGAGCCGGATCACCAAGGGGGGCAGGACGCCGCCATCAGGGCGACGCGGACGGTCGCGGCGGGCCGCCGCGGGGGGCGGCGCGGCACGCCCGGCCCCCCGGCGGACCTGGGCTTCCGCTCCGCTGCCCTGGCGCCACGCGCTGCGGGTGCTGCCCAGCTCCCCCGGCGCCGGGCGGGCCTGCATTCACGGCGCGGCGGCTCCTCACGCCGTGGCCGGGAGGCCCGTGTGCCCCAC     
D       ATTATGATTTAATATAATTCTAGAAAACAAGTATACAGTTTCATCAAAAAGATTTGAAGCTATTGAAACAAACTATAATCCTTATAAGGAATTAATAATATTAATTTAATTGATTTACATATTGCATTGTAAAATAAAATGTTTTACACTATATTAACACTAATTTTGAAAATAGTAGATTGTAATAAGTATATTCAGGACACTCAGAATATTAATAATTTAACAAAAATAAAAGAGATTTTAAATAATTGTATTCCTTGATTAATCAATACTTTTTTTCTTATTTGCACAAAAATAGCAATATTATCTTGCTTATTTTTTTGAAAAAAATTTTAAGTTTCTATGTTAAACCAATGCCATATTATAAACTTCGTGAGTAACTAAAACTTAACTGCTTGAGAGAGTTATTTCAAAAAATTTATATTAGGATTAAATGAGGTTATGAGTAGTATAAAATAATCATAATTTCGAATAGAAGTCTTTGAGCTAAGAATATATAAAAAAAATATAAATAAAGCATAATAATGAACGTATAAGATCATTTAGATTAGTTTTTATAGTTAACAGGCATAATCTAAACTATGATAATCTCTAATTCATTATATATATGAAGAGACTTTCTAAAACACTTACAAATTTTAAATTATATCATTAAATTGATCATATTCAATAATAATTAGAGTTTTGACAGTAGAGGATTAATCAAATTAAAGTTGAATTTATTTACACTTGTTCCAAATGTCTATTATTTTAGAGTTAAATGTTACAACATAGTTCTAGAATTAATAATAATATATAAAGGTTATTTTACATTCTGCAATAATTTTTACATTCTTAAGCGTTAAAATTGTAAGAATTCAGTCATTCAGATAACACATTTGTTTTTATTATTATAACATTTATCTACGCCATTATATTCAGTTTAAATAATATATAAAAAAATATTGAATTGCCTTCAGAGGATTCAAGATACAACATAAATTATCTTCATGAAATACTGCGTCACGGCATTAGCAGGGCCGGCTGAATGCATATATAGAAAATGTAACGCTGTTCTTCATGGTAAACCACGAAATATGCCAAGGACAGATGAAGTCGGCAATTAGAGTCCACGAACGTACTCAATCCCCGCAGTATTATCTACATATGCATCGCTTTATAGTTGTTTCATAGAAAGAAAGTAGCGTGAATTTTGCCTCATAACGATTTTCTTTAGTTTAAAATAGTAGAGGTTTAACGCATTCCGTTAGAGAAGGCTCGTGTGATGTATGGGGCCCACGATGCAATCACTATCGTATGGGGGCTTGTTTGAAACCTGCTCACCCATGCGCTTCGGAATTGGCCCACTTAGATTCACTGATACACTCCATCCTTTTGTGTCTAATCCAATGTACAAACAATCTAACCTCAATCATCATACTCCTCTGTGCTGATACGTATCTATGTTCAGTGACCGCTGGATAAGATCATGCCCATAGATAGTTTTCCTGTTGGAACCAAATTAACTCAAAACCGTCCTATTTTACAGATGAGCCGGGGTCTGTGAATAGAGTTTGAACGTGCTAGAAATGCACTTGTAGCAATGGTCTGACCCAATCACCTTTCGGGCGCGAGTTTACCGCATTATGGAGAAGTATTATGACATTCTCTTACAGTTAAGCCCGTCGTCTGTCTCCATTCTTCCTCTTTATCGATTAGTACTAGTAAGTTATAACTCTTTTTATAGCCTATGACATTCATTTTAATAACGATGAACGCGGCGATGTTTTACCTGTACATTTAACACTCGCAAAGTCAGTAAGCGAATTCAGACATTAATAAGTTTAACTATTATATTGGGTAGGAGATTGGTCATATCCACGCGCTCTCTAGTTATATCTCTTAATTTAATAAGGACCTCTAAAGTTATAGTCGGAACAATGAAAGTTGGTGGTAAGTCACCCGCCAGGAACGCTGCATTGTGTGTCATGGTTCTCGGGCATATTACTTCATTTCCCCACTTAGCAAAGGTACAACTGGCTGCCCCGGACACTTAAACACACTTGGGGCAAACTTGTAACTTCCCCTCGGCGCTCCTATAAAGTCCAAAGGCCTGCTCCCGGCCGTATGTCCTTCGTACTTGCCGGACGTTGTGGCGGCCGGGTTTTCCAGACACCTTCTATGTCTAATCTAAGGTCATTACTGGAACCCTCCTGTCGCCGGCGAGGCTCCCGTTTGAGTCACCTACGCTCAACTACCCCGGATCCCCGAACATCGGCTCCGTCTGAGACACTGCACTTGTGTTTAGTGTCGCTTTTGAAATCAGCAGCGGGGATCTAAGTTCGCCATGCGGTGGGCGGTCCTCAAGCTTAAATGAAAGCCTTCACCAACCGATAGGTCATAAAGCGAAAGCGTCTCAGCGACGGACGAGTCGGAGGCCGGCCACGAAATTCACTGTTCCGATGGATACAATCGACCGAGCCGTTCCACCGTGCTAGTGAGGGTTTCGCCGCCTGCGCAGTACCCCAGGGAGGTGCTTCGTCGCTCGTCGGCGTCTTAGGTATTGTCGTTTATCACGGCAGTGCTGACCCGCCGCTCGAGGCCAGCGGACCCTACAGACTGGACACGGTGACAAGGCGCGGGAGCGCACCTAACGCCGCCCGCCGCCAGGCGGAGATGCCCTTCCCCGCACGCGCCGGAAATAACTAGCTACCGTAGTCCAGGCCCAGTTGCCGGCCGGACGACACGAGGACGACCGATTAGGTGGGGTAGCGTGAAGCGCTGGATTGAGGTGCGTTGGGGGTTCCTCTGCGCGACCGTCTGCGCCGGCCCTAGCTGGGTCCGCGGCCCTGAGCTCCTCCGCAGCGGAACAACGCGCGCTCATTTGAATTTGAAAGGTTACCCTGTCTCTCTTTACCGGAGGAACGCCGACGGCCGAGAATCCCATACCATCGACCAGGCTGGAGCAAAGTAGGGCCCTGTGCGGAACCCTGTTCTTTCAGAATCGTCCGGCATGTATTTGGCGGGGCGCCCTCCCCCCACGGCGCGACTCGACGCCGCGGGCGCGGGGGATCCCGGGCCGGGGGCGCCCAGAGCCACGCGAGTGCGGTGGACCAGTCGCTCATCATGGCGGCGGCCGGGGGACGGACCAGCCCTGAGGCCTGGCTCTAGGCGATGCGGCCGGGCGCCCAACTCGGCGCTTCGGGGGCCGCCGGGGGGGGGCCCCGCCGGCGGGCCGGAGCCGGGCCACGACGCCCGCCCTGGACGAGGGCGCCACGCACAACCGCCGATGGCCGGATTCGCGGGGTGCGGCGCGGGCCCCCCGCCGCGCCCCCCCCCTGGAGAGCCCCGGCCCCAGGGCGGGCGGGCCGCGGAATAACCGCGGAGCAGACTTGCCACTATCTGGCTGGGGGAGCGGGTAGCGCGACGTGGACGTGGGGGGACGGAGCGGAGGTGGCGGTCCGGCGCCCCTGATGATGGCCTGACACGGACGGCCCCAGGCCCCCCGAGTATGACGTATGCAACCCCCCCCGGCGGCGCCGTGTTCGCGCGACGGCCGGCGTCGCAGAGGCGCGGCCGCCCAGGTCGGACCCCCGCGCCCGCGGCGGGCCACGGACTGCGGCCACCCATAGCACGCAGCCGGGCAGGGCCCCCCGGGCCGGCGGCGCGGCGCTGACTCGCCCAGCCGCGGCGGGGGTCTTGGGGTAAGCCGCGGGGACCCTCCTGCCTCCAGACGTCGGTCCCAGTCCCCCTCTGGCGCGCAGCGGTTGTGCACGCTACCAGGCCGGAGCCGGATCACCAAGGACGGCAGGACGCCGCCATCAGGGCCCCGCGGACGGTCGTGGCGCGCCGCCGCGGGGGGCGGCGCGGCACACGCCGCCCCCCGGCGGACCTGGGCTTCCGCTCCGCTGTCCTGTCGCTACGCGCTGCGGCTACTGGCCAGCTCCCCCGGCGCCGGGCAGGCCTCAATCCACGGCGCGGCGGCTCCCCACGCCCTCGCCGGGAGGCCCGTGTGCACCAC     
C       ATTGTGATTTAATATAATTCTAGAAAACAAGTATACAGTTTCATCAAAAGGATTTGAAACTATTGAAACAAACTATAATCCTTATAAGGAATTAATGATATTAATTTAATTGATTTACATATTGCATTGTAAAATAAAATGTTTTACACTATATTAACACTAATTTTAAAAATAGTAGATTGTAATAAGTTTATTCAGGACACTCAGAATATTAATAATTTAACAAAAATAAAAGAGAATTTAAATAATTGTATTCCTTGATTAATCAATACTTTTTTTCTTATATGCACAAAGATAGCAATATTATCTTGCTTATTTTTTTAAAAAAAATTTTAAGTTTCTGTGTTGAACCAATGCCATATTATAGTCTTCGTAAGTAACTAAAACTTAACTGCTTGAGAGAGTTATTTCAAGAAATTTATATTAGAATTAAATGAGGTTATAAGTAGTATAAAGTAATCATAATTTCGAATAGAAGTCTTTGAGCTAAGAATATATAAAAAAAATATAAATAAAGAATAATAATGAACGTATAAGATCATTTAGATTAGTTTTTATAGTTAACAGACATAATCTAAGCTATGATAATCTCTAATTCATTATATATATGAAAAGACTTTCTATAACACTTACAAGTTTTAGATTATATCATTAAATTGATCATATTCAATAATAATAAAAGTTTTGATAGTAGAGGATTAATCAAATTAAATTTAAATTTATTTACACTTGTTCCAAATGTCTATTATTTTAAAATTAAATGTTACAACATAGTTCTAAAATTAATAATAATATATAAAGGTTGTTTTACATTCTGCAATAATTTTTACATTCTTTAACGTTAAAATTATAAGAATTCAGTCATTCAGATAACACATTTGTTTTTATTGTTATAACATTTATCTACGCCATTATATTCAGTTTAAATAATATATAAAAAAATATTGAATTGCCTTCAGAGGATTCAAGATACGACATAAATTATCTTCATGAAATTCTGCATGATGGCATTAGCAGGTCCGGCTGAACGCATATATAGAAAATGTAACGCTTTTCTTCAGGGTAAACCACGAAATATGTCTAGGACAAATGAAGTCGGCAATTACAGCTCACGAACGTACTCGATCCCCGCTGTATTATCTACATATGCACTGTTTTATAGTTATTTCATAGAAAGAAAGTAGCGTGAATGTTGCCTTATAACGATTTTCTTTAGTCTAAAACAGTAGAAGTCTAATGCATTCCGTTAGAGAGGGCTCGTGTGATGTATGGGGCCCATGATGCGATCGCTATCGAATGGGGGCTTGCTTGAAACTCACTCCCCCATGCCCTTCGGAATTAGCCCACTTAGATTCGCTGATACATTCCATCCTTTTGTGCCTAATCCAATGTACAAACAACCTAACCTCAATCGTCATACTCCTCTGTGCTGATACGTATCTACGTAAAGTGACCGCTGGATAAGATCATGCCAACGAGTAGATTGCTTGTTGGAACCAAATTAACTCATAACCGTCCTATTTGACAGATGAGCTGGGATCTGTGTATAGAGTTTGAACGTGCTAGAAATGCAGCTGTAGCAGTGGTCTGACCCAATCGCCTTTCGGTCGCGAGTCTAATGCATTATGGAGAAGTATTATGACATTCTCTTACAGTTAAGCCAGTCATCTGTCTCCACCCTCCCTTTCTATCGATTAGTACTAGTAAGTTATAACTCTTTTTATAGCTTGTGACGTACATTTTACTAACGGTGAACGCGGCGATGTTTTACCCGTACATTTAACACCCGTAAAGTCAGAGAGCGAATCCAAAAACTAATAAGTTTAACTATTATATTGGGTAGGAGATTGGTCATATCCGCGCGCTCTCTAGTTATATCTCTTAAATTAATAAGGACCTGTAAAGTTATACTCGGAACAATGAAAGTTGGTGATAAGTCACCCGCCAGAAACGTTGCATTACGTGTTATGGTTCTCGGGCATTTTACTTCATTTCCCCACATAGCAAAGGTACAATTGGCTGCCCCGGGCACTCAAACACACTTCGGGCAAACTTGCAACTTCACCTCGGCGCTCCTATAAAGCCCAAAGGCCTGATCCCGGCCGTATGTGCTTCGTACTTGCCGGATACTGCGGCGGCCGGGTTTTTCCGACACCTTCTATGTCTAATCTGAGCTAATGACTGGAGCCCTCTAGTCGCCGGCCAGGCTCCCGTTTGAGTCACCTACGCTCAACTACCCCGTATCCCCGAACATCGGGTCCGTCTGTGACATTGCACTTGCGTTTGGTGTCGCTTTTGAGATTAGCTGCGGGGATCTAAGTTCGCCATGCGGAGAGTGGTCCTAAAGCTTAAATGAAAGCCTTCACCGACCGATAGGTCATAAAGGGAAAGCGGCTCAGCGATGGAGGAATCGCAGGGCGGCCATGAAATTCACTGTTCCGATGGATACAATAGGCCGAGCCGTCCCATTGTACTAGTGAGGGTTTCGCCGCGTGCACGGTACCCCAGGCAGGTGCTTCGTCGCTCGTCGGCGTCTTAGGTATTGTCGTTTATCACCGCAGTGCGGACCCGCCGCTCGAGGCCAGCGGACCCTACAGACTGGACACAGTGACGAGGCACGGGAACGCACCTTACGCCGCCCTCCGCCAGACGGAAATGCCCATCCCCGCGCATACCGGCGATAGCTAGCTACCGTAGTCCAGGCCCAGATGCAAGCCGGACGATACAAGGACGACCGATTAGGCGAGGTAGCGTAAAACGCTAGATTGTGGTGCGTTGGGGGTTCCTCTGAGCGACCGTCTGTGCCGGCCCCAGCTGTGTCCGAGACCCTTCGCCCCTCCGCGGCGGAACGATGTACCCTGATTTGAATTGCAAAGGTTACCTTGACTCTCTTTACCGGATCACCGCCGACGGCCGAGAATCCCATATCAACGACCAGGCTGGGGCAAAGTAGGGCCCTGTACGGGACCCTGTCCTTTCAGAATCGTCCGGCATGTAATTGGCGGTGCGCCCTCCCCCCACGGCGCGACTCCACGCCGCGGGCGCCGGGGACCCCGGGCCGGGGGCGCCCAGAGCGACGCGAGTGCGGGGAGCTAGGCGCTCGTGACGGCGGCGGCCGGACGACGGACCAGCACTGGGGCCCCGCTCGAGGCGACGCGGCCGGACGCCCACCTCGGTGCTTCCGGGGCCGGCGGGGGGCGGCCCCGCCGGCTGGCAGGGGCCGAGCCAGGCCGCTCGCCCTGGGCGAGGGCGCCACGCACAACCGCCGATGGCCGGATTCGCGGGGTGCGGCGCGGGCCGCCCGCCGCACCGCCCCCCTGGAGAGCCCCGGCCCCAGGGCGGGCGGACCGCGGAATGACCGGGGAGCGGACTGGCCACTCTCTGGCTGGGGGAGCGGGGAGCGCGACGTGGACTTGGGGGCACGGCGCGGAGGTGGCGGTCCGCCGCCCCTGATGATGGCCTGACACGGAGGGCCCCAGGCCCCCCGAGTACGACGCATGCAGCCTCCCCCGGCCGCGCCGCGTCCGTGCGACGGGCGGCGTCGCTAAGGCGCGGCCGCCCACGTCGGCCCCCCGCGACCGCGCCGGGCCACGGACTGCGGCCACCCTGAGCACACAGCCGGACGGGGCCCCCCCGGCCGGCGGCGCGGCGCTGACTCGCCCAGGTGCGACGGGGGGCTTGGGGTAAGTCGCGGAGACCATCCTGCCTCCAGGCGACGGTCCCGCGGCCCCTCTGGCGCCCAGCGATTCTGCGGGCCCGCAGACCGGAGCCGGATCACCAAGGAGGGCAGGACGCCGCCATCAGAGCGACGCGGACGGTGGCGGCGCGCCGCCGGGGGGGGCGGCGCCGCACGCCCAACCCCCCGGCGCACCTGGGCTTCCGCTCCGCTGCCTTGACGCTACGCGGTGCGGGTACTGGCCAGCACCCCCGGGGCCGAGCAGGCCTCCATTCAAGGCGCGGCGGCTCCACGCGCCCTCGCCGGGGGGCCCGTGTACGCCAC     
B       ATTCTGATTTAATATAATTCTAGAAAACAAGTATACAGTTTCATCAAAAAGATTTGAAACTCTTGAAACAAACTATAATCCTTATAAGGAATTAATGAAATTAATTTAATTGATTTACATATTGCATTGTAAAATAAAATGTTTTACACTATATTAACACTAATTTTAAAAATAGTAGATTGTAATAAGTTTATTCAGGACACTCAGGATATTAATAATTTAACAAAAATAAAAGAGAATTAAAATGATTGTATTCCTTGGTTAATCAATACTTTTTTTATTATTTGCACAAAGATAGCGATATTATCTTGCTTATTTTTTTAGAAAAAATTTTGAGTTTCTGTGTTAAACCAATGCCATGTTATAAACTTCGTAAGTAACTAAAACTTAACTGCTTGAGAGAATTATTTCAAAAAATTTATATTAGAATTAAATGAGGTTATAAGTAGTATAAGATAATCATAATTTCGAATAGAAGTCTTTGAGCTAAGAATATATAAAAAAAATATAAATAGAGCATGATAGTGAACGTATAAGATTGTTTAGATTAGTTTTTATAGTTAGCAGACATAATCTAAACTATGATGATCTCTAACTCGTTATATATATGAAAAGACTTTCTAAAACACTTACAAATTTTAGATTATATCATTAAATTGATCATATTCAATAATAATAAAAGTTTTGGTAATAGAGGATTAATCAAATTAAAATTAAATTTATTTACACTTGTTCCAAATGTCTATTATTTTAAAGTTAAATGTTACAACATAGTTTTAAAATTAATAATAATATATAAGGATTATTTTACATTCTGCAATAATTTTTACATTCTTAAACGTTAAAATTATAAGAATTCAGTCATTCAGATAACACATTTGTTTTTATTATTATAACATTTATCTACACCATTATATTCAGTTTAAATAATATATAAAAAAATATTGAATTGCCTTCAGAGGATTCAAGATACAACATAAATTATCTTCATGAAATACTGCATAACGACATTAGCAGGTCCGGCTGAACGCATATATAGAAAATGTAACGCTTTTCTTCATGGTAAACCACGAAATATGTCAAGGACAAATGAAGTCGGCAATTACAACTCACGAACGTACTCGATCCCCGCGGTATTATCTACATATGCATTGCTTTAGAGTTATTTCATGGAAAGCAAGTAGCGTGATTATTGCCTCATAACGATTTTCTGTGGTTTAAAATAATAGAGGTATAACGCATTCCGTTAGAGAAGGCTCGTGTGATGTATGGGGCCCATGATGCAATCGCTATCGCATGGGGGCTTGCTTGAAACCCGCTCTCCCATGCCCTTCGGCATTAGCCCAATTAGATTCATTGTTACCTTCCAACCTTTTGTGTCTAATCCTATGTACAAACAATCTAACCTCAATCATCAGACTCCTCTGTGCTGATACGTATCTATGTATAGCGACCGCTGGATAAGATCATGCCAACAGCTAGATTACTTGTCGGAACCAAATTAACCCAAAACCGTCCTATTTGACAGATGAGCTGGGATCTGTGAGTAGAGTTTGAACGTGCTAGAACCGCAATCGTAGCAGTGGTCTGACTCAATCACCTTTCGGACGCGAGTATAATGTATTATGGAGAAGTATTATGACATTCTCTCACAGTTAAGCCGGTCATCTGTCTCCATCCTCCCCTTTCATCGATTAGTACTAGTAGGTTATAACTGTTTTTATAACCTATGACTTACATTTTACTAACGGTGAACGCGGTGATGTTTTATCCGTACATTTAACACTCGTAAAGTCAGAAAGCGAATTCAAAAACTAATAAGTTTAACTATTATATTGGGGAGGAGATTGGTAATATCCCCGCGCTCTCTAATTATACCTCTTAAATTAATAAGGGCCTCTAAAGTTATATTCGGAAAAATGAAAGTTGATGATAAGTCACCCGCCAAAAACGTTGCATTATGTGTCATAGTTCTCGGGCATATTACTTCATTTACCCACTTAGCAAAGGTACAACTGGCTGCCCCGGGCACTGAAACACACTTCGCGCAAACTGGCAACTTCTCCTGGGCGCTCCTATAAAGTCCAAAGGCCTGGTCCCGGCCGTATGTCCTTCGTACTTGCCGGACGTTTTGGCGGCCGGATTTTCCTGACACCTTCTATGTTTAATCTGAGATTATGACTAGAGCCCTCTACTCGCCGGCGAGGCTCCCGTTTGAGTCGCCTACGCTCAACTACCCCGGATCCCCGAACATCAGGTCCGTCTGAGACACTGCACTTGCGTTTGGTGTCGCTTTTGAGATTATCCGCAGGGATCTAAGTTCGCCATGCGGTGAGTGGTCCAAAAGCTTAAATGAAAGCCTTCACCAACCGATAGGTCATAAAACGAAAGCGACTCTTCGACGGACGAGTCGCAGCCCGGCCGTGAGATTCACTGTTCCGATGGATACTATTGGCCGAGCCATTCCATAGTCCTAGTGAGGGTTTTGCCGCTTGCACGGTACCCCAGGCAGGTGCTTCGTCGCTCGTCGGCGTCTTAGGTATTGTTGTTTATCGCGGCAGTGCAGACCCGCCGCTCGAGGGCAGCGGACCCTACAGACTGGACACGGTGACGAGGCGCGGGAGCGCACCTAACGCCTCCCCCCGCCAGGCGGAAATGCCTTTCCCCGCACATGCCGGAGATAACTAGCTACTGTAGTCCAGGCCCAGCTGCAAGCCGGACGATACGAGGACGACCGGTTAGGTGGGGTAACGTGAAGCGCTAGATTGAGGTGCGTTGGGGGTTTCTCCGTGCAACCGTCTGCGCCGGCCCTAGCTGAGTCCGAGGCCCTACGCTCCTCCGCAGCGGAACAACGCTCTCTAATTTGAATTTTAAAGGTTACCCTGTCTCTCTTTACCGGATCATCGCCGACAGCCGAGAATCCCATACCAACGACCAGGATGGAGCAAAGTAGGGCCCTGTGCGGAACCCTGTCCTTTCAGCATCGTCCGGCATGTAGTTGGCGGGGCGCCCTCCCCCCACGGCGCGACTCCACGTCGCGGACACGGGGGAGCCCGGGCCGGGGGCGCCCAGAGCGACGCGAGTGCGGAGAGCCAGCCGCTCGTTATGTCGGCGGCCGGGGGACGGACGGGCCCTGAGACCAGGCTCGAGGCGACGCGGCCGGGCGCCCACCTCGGTGCTTCGGGGGCCGCCGGGGGGCGGCCCCGCCGGCCGGCAGGGGCCGAGCCATGACGCGCGCCCTGGGCGAGGGCGCCACGCACAACCCCCGATGGCCGGGTTCGCGGGGTGCAGTGCGGGCGCCCTGCGGCACCCCCCCCCTGGAGAGCCCCGGCCCCAGGGCGCGCGGGCCACGGAATGACCGGGGTGCAGACTGGCCACTATCTGGCTGGGGGAGCGGGGAGCGCGACGTGGACTTGGGGGTACGGGGCGGAGGTGGCGGTCCGGCGCCCCTGATGATGGCCTGCCACGGACGGCCCCAGGCCCCCCGAGTACCACGCATGCAGCTACCCCCGGCGGCGCCGGGTCCGTGCGACGGGCGGCGTCGCCGAGGCGCGTCCGCCCAAGTCGGGCCCGCGCGACCGCGGCGGGCCGCGGACTGCGGGCACCCTAACCACGCAGCCGGGCGGGGCCCCCCGGGCCGGCGGCGCAGCGCTGACTGGCCCGGGCGCGACGGGGATCTTGGGGTAAGCCACAGCGACCGTCCTGCCTCCAGGCGCCGGTCCCGGTGCCCCTCGAGCGCCCAGCGGTTCTGCGCGCCAGGAGGCCGGGGCCGGATCACCAAGGACGGCGGGACGCCGCCATCAGAGCGCCGGGGCCGGTCGCGGCGGGCCGCCGCGGGGGGCGGCGCGGCACCCCCCGTCCCCCGGCGGACCTGGGCTTCCGCTCCGCTGCCCTGGCGGTACGCGCTGCGGGTGCTGTCCAGCTCCCGCGGCGCCGGGCGGGCCTCTGTTCACGGCGCGGCGGCTCCTCGCGCCCTCGCCGGGGGGCCCGTGTGCGCCAC     
A       ATTATGATTTAATATAGTTCTAGAAAACAAGTATACAGTTTCATCAAAGTGATTTGAAACTATTGAAACAAACTATAATCCTTATAAGGAATTGATAATATTAATTTAATTGATTTACATATTGCATTGTAAAATAAAATGTTTTACACTATATTAACACTAATTTTGAAAATAGTAGATTGTAATAAGTTTATTCAGGACACTCAGAATATTAATAATTTAACAAAAATAGAAGAGAATTTAAATAATTGTATTCCTTGATTAATCAATACTTTTTTTCTTATTTGCACAAAAATAGCAATAATATCTTGCTTATTTTTTTAAAAAAAATTTTAAGTTTCTATGTTAAACCAATGCCATATTATAAGCTTCGTAAGTAACTAAAACTTAACTGCTTGGGAGAGTTATTTCGAGAAATTTATATTAGAATTAAATGAGGTTATGAGTAGTATAAAATAATCATAATTTCGAATAGAAGTCTTTGAGCTAAGAATATATAAAAAAAATATAAATAAAGCATTATAATGAACGTATAAGATCATTTAGATTAGTTTTTATAGTTAACAGGCATAATCTAGACTATGATAATCTCTAATTCATTATATATATGAAAAGACTTTCTAAAACACTTACAAATTTTAGATTATATCATTAAATTGATCATATTCAATAATAATGAAAGTTTTGATAGTAGAGGATTAATCAAATTAAAATTAAATTTATTTACACTTGTTCCAAATGTCTATTATTTTAAAATTAAATGTTACAACATAGTTCTAAATTTAATAATAATATATAAAGATTATTTTACATTCTGCAATAATTTTTACATTCTTAAACGTTAAAATTGTAAGAATTCAGTCATTCAGATAACACATTTGTTTTTATTATTATAACATTTATCTACGCCATTATATTCAGTTTAAATAATATATAGAAAAATATTGAATTGCCTTCAGAGGATTCAAGATACAACATAAATTATCTTCATGAAATACTGCCTGACGGCATTAGCAGGTCCGGCTAAACGCATATATAGAAAATGTAACGCTCTTCTTCATGGTGAACCACGAAATATGTCTAGGACGGATGAAGTCGGCAATTACAGTCCACGAACGTACTCGATCCCTGCAGTATTATCTACATATGCATCGATTTATAGTTATTTCATGGAAAGAAAGTAGCGTGAGTGTTGCCAAATAACGATTTTCTATAGTTTAAAAAAGTAGATGTCTAACGCATTCCGTTAGAGAAGGCTCGTGTGGTGTACGGGGCCCATGATGCGATCACTATCGCATGGGGGCTTGTTTGAAACGCACTCGCCCATGCTCTTCGGAATTTGCCCACTTAGATTCTCTGATACACTCCACCCTTTTGTGCCTAATCCAATGTATAAACAATCTAACCACAATCGTCATACTCCTCTGTGCTGATACGTATCTATCTGAAGCGACCGCTGGATAAGATCATGCCAATAGCTAAGTTCCCTGTAAGAACCAAATTAACCCTTAACCGTCCTATTTGACAGATGAGCCGGGATCTGGGAGTAGAGTCTGAACGTGCTAGAACCGCACCTGTAGCACTGGTCTGACCCAATCGCCTTTCGGACGCGAGTATAGTGCATTATGGAGAAGTATTATGACATTCTATTACAGTTAAGCCAGTCATCTGTCTCCACTCTCCCTTTTCATCGATTAGTACTAGTAAGTTATAATTCTTTTTATAGCCTATGACATTCATTTTACTAACGTTGAACGCGGTGATGTTTTACCCGTACATTTAACACCCGTAAAGTCAGGGAGCGAGTCCAAAGACTAATCAGTTTAACTGTAATATTGGGTAAGAGATTGGTCATATCCGCGCGCTCTCTAGTTATATCTCTTAAATTAATAAGGACCTCTAAAGTTATACTCGGAATAATGAAAGTTGATGATAAGTCACCCGCCAGGAACGTTGCATTGTGTGTCATGGTACTCGGGCATGTTACTTCATCTCCCCACTTAGCAAAGGAACAACTGGCTGCCCCAGGCACTCAAACACACTTCGGGCAAACTGGTAACTTCTCCTCGGCGCTCCTATAAAGGCCAAAGGCCTGTTCCGGGCCGTATGCTCTTCGTACTTGCCGGACTTTGTGGCAGCCGGAATTTCCAGACACCTTCTATGTCTAATCTGAGTTCATCACTGGAGCCCTCCAGTCGCCGGCGAGGCTTCCGTTTGAGTCACCTACGCTCAACTACCTCGCATCCCCGAACATCGGGTTCGTCTGAGGCATTGCACTTGCGTTTGGTGTCGCTTTTGAGATTAACCGCGGGGATCTAAGTTCGCCATACGGGGGGTGGTCTTAAAGCTTAAATGAAAGCCTTCACAGACCGATAGGTCATAAAGGGGAGGCGACTTCGCGAAGGAGGAGTCACAGCTCGGCTATGAGATTCACTGTTCCGATGGATACGATTGACCGAGCCGTTCCATCGTGCTAGTGAGGGTTTCGCCGCGTGCACAGTACCCCAGGAAGGTGCTTCGTCGCTCGTCGGCGTCTTAGGCATTGTCGTTTATCGCGGCTGTGCCGACCCGCCACTCGAGGCCAGCGGACCCTAGAGACTGGACACCGTGACGAGGCCCGGGAGCGCACCTAACGCCGCCCCCCGCCAGGCGGAAACGCCTTTCCCCGCACACGCGGGAGATAGCTAGCTGCCGTAGTCCAGGCCCAGGTGCGAGCCGGACGACACGAGGACGACCGATTAGGTGGGGTAGCGTGAAACGCTGGATTGAGGTGCGTTGGGGGTTTCTCTGTGCGACCGTCTGTGCCGGCCCCAGCTGGGTCCGAGGCCCTGAGCCCCTCCGCAGCTGAACAACGCCCGCTAATTTGAATTTCAAAGGTTACCCGGTCTCTCTTTACTGGATCATCGCCGACGGCCGATAATCCCATACCAACGACCAGGCTGGGGCAAGGTAGGGCCCTGTACGGAACACGGTCCTTCCATGATCGTCCGGCATGTAATTGGCGGGGCGCCCTCCCCCCACGGCGCGACTCCACGCCGCGGGCGCGGGGGAGCCCGGGCCGGGGACGCCCAGAGCGACGCGAGTGCGGAGGACCAGCCGCTCGTGATGGCGGCGGCCGGGGGACGGACCGGCTCTGGGGCCTGGCTCGACGCGATGCGGCCGGGCGCCCACCTCGGTGCGCCGGGGGCCACCGCGGTGCGGCGCCGCCGGCTGGCAGGGGCCTGGCCGGGATGCCCGTCCTGGGCGAGGGCGCCACGCACCACCGCCGATGGCCCGCTTCGCGGGGTGCGGCGCGGGCCCCCCGCGGCGACCCCCCCCTGGAGAGCCCCAGCGGCAGGGCGCGCGGGCCGCGGAATGACCGGGGAGCAGGTTAGCCACTATCTGGCTGGGGGCGCGGGCAGCGCGACGTGGAATGGGGGGCAAGGAGCGGGGGTGGCGGTCCGGCGCCCCTGATGATGGCCTGTCACGAGCGGCCCCAGGCCCCCCGAGTACCACGCATGCAGCGGCCCCCGGCTGCGCCGCGTCCGGGCGACGGGCGGCGTCGCCTAGGCGCGGCCGCCCACGTCGGCCCCACGCGTCCGCGACGGGCCACGGACTGCGGCCACCCTGATCACGCAGCCGGGGGGGGCCCCCTGGGCCGGCGGCGCGGCGCTGACTCGCCCAGAGGCGGCGCGGATCTTGAAGTAAGCCGCGGTGACCGTCCTGCCCCCGGGCAGCGGTCCCGTTCCCCCTCTGGCGCGCAGCGGTTCTGCGCGCCGGCAGACCGGAGCGGGATCACCGAGAAGGGCATGACGGCGCCATCAGAGCACCGCGGACGGTCGCGGCGGGCCGCCGTGTGGGGCGGCGCGGCACGCCCCTCCCCCCGGCGGACCTGGGCTTCCGCTCCGCTGCCCTGGCGCTAGGCGCTGCGGGTACTGTCCAGCCCCCCCGCCGCCGGGCGGGCCTCCATTCACGGCGCGGCGGCTCCTCGCGCCCTCGCCGGGGGGCTCGTGTCCACCAC     
