# Supplementary material for: A simple method for data partitioning based on relative evolutionary rates
Source: PeerJ. 2018 Aug 28;6:e5498. doi: 10.7717/peerj.5498 (PMC6118207; doi:10.7717/peerj.5498)
Supplement: Data S1 — The datasets are provided in the PHYLIP format. [file peerj-06-5498-s002.zip › DataS2/AS10-5.phy]

17  4000
out     GGACTTAAAATTATACTTCTTGCTGTAATAGAATTAGAACAATTTCAATTGGTTTAAAAAATCCATATTAAAAAACTTTATTTAACTAGTATATTAGAATAGAATAACCATTAGAAAAATTTAACTTGATAAAATTTTAATTTAATGTGACACTAAAACGGACGTAAATTGATGAGCAAAATTTATACCAAATTCTCTTTAATGTTTATGAGATATCTTCAAAGAATTAAGTTTTTTAAACCTTCTTAATTAACGCGCTTTTACACTTATTCAAGATATTATTTTATAAAATTTAACTATTCTTTGACTATTTGTCTTAAAATTAATTCCAACTCATAATAAGTGAAAAAATTTAAGTCATATAAGTATTTGTAATATTATTATTATAGTTGATTAATTATTTATTTTCACGATTTAATTTAAATAATTTGTACCTTCATTCTATAATTTAATTAACATAAAAATATAGTTATATTTAACTTATAAAAAAAGAATAAATAACTTTTTTGGCTAATTTCATATATGAAAAAAGTATTTTTTTGGAAATATAGTAAGTTTTCTAAGGATATGCTAAGTAAATCCTCTGATAATATAAACTATCTTCCTTGAAATATTGATATATAATTGTTTTAATGAATAATAAAAAAAAAATTAATTACTAATAAAAATATCTTTTTATTTCGTAATCTTGGTTTGTATAAGAAAAATATTATTAAACTAATAAAATTTAAATAGCATTATTTTCATTATAGAATACAGTGACAAAAAAGTTTAATAAACAAAAAATATGATATGGTTCTAGTATCAATTTTTAATTACAAAAAAGACTTTTAAAATCTTTAAGAAGCTAGATAAAGACAACCTTTTATATGATTATAATAGTGTAAAACTCTAGATATTAATGTTGCCGATGTACATTAATAATAATTTTTAAAAAACTTTTAAGTATAAGAATCTAAAGTTTAGTTATAAGGAATTGTTAAGAATTTGATAAATTTAAGCGGCAAACGCAAGTTAAGCTTACACCGCATGCTATACGCGTCTTGCTACTTATTCGATGTGGGATACATTGCTAAGTAGATTTTCTATCCCAATTAGGGAGGGAGTACCATTGCAAGAAGGAAAGTCAGATTTGAATTTGATTGGATATTAGAGACATCGTTTTCTTCAAGCTACGCTTAGAAAAGAAGAGACATATCGTAGCTAAACGTAAAAGCCTAACCCGTCGCTCCTAGGGGCGTGTAAGCCCACCTACTTTATGTTATAATCTTACGGTAAGTGACACGAAGCCTCCGGACTAATACATAGCGCGAGTCCGGAGGACACTTGCAATTCGCAACAAAAGTTGACAAGCAGTCCAGTACAAAAGCACAATTGTTGGTATATGGTTAGAGCATACTGACTTTGCAATCTGACTCAATGTCAACTGGTGTAAATCGCGTCCAATGACCTTTTCTGAAGTAGGTTAGGTTTTTCAAAAATCGACAGCTCCCTAAACTTTACAACCATTAAACGAGAATAATATTTTGGTAATTAGGCACATCAGACGGCTGTCTAGTCAGTTTCTGGGTGGGCTGGTGTTGATTTACTCTACAACACTGCGCATCCAAGCAAGAACGAAAATAAAGTATAGGTTAAAGTCTACTTCCTAAACTAGTAGGCTTGCATTTGTGGACTGGGAAAAACCAAGCAAATCAGCCGTCGAAGTCTACAGCTTTATCACTCTATATAACTTGAAGTACGTAGGTGACGTGTCCTTCCCATCTTAACTAATAATTTAAAGGAATAGTAATACTTTAATATATAGTGTAGGGAAGAGCAGTGGTGATGGGCATGAACATAAACCCTGTTTTTATAGGTGTAGGTAAATGCTATGATTACGAGGTACACCAGTGTTGGAGTCAGTCTGTAGAGGCCCATCCGTTTCTGAATAGTAGATGTGTTGAGTTATACATTTCGACCTGTTTCTATTTGGGTTTTGTATCAACGAACCGCTGTAAGCTCGGTGTCCCACGTTTGGTGTGGAGTTAATGATTTCAGTGGCAAATCCCTGGCGCAATGGCTGCCCCAGCGCCCGACACAGAACCTCATTTCCAGTTTCGACCGCGACGACAGAGCGACCGACCCCTAGTTAGGTGGACCCTTCAGGTAGAGTTACTACCCCGTCCAAAATGTCGATCGCGCCTAGACGAGGGGCTCTAGTCTCCTACTAGGGAGGGGCGCTCTGGCGAGTGCGAGCTCGGGTCCCCCGGGCCGATGGGGACTGATCTCATCCGCTTAGGCTCCGCGTCCGGATGACCTGCCCCGTTGAAGTCTGGCCTTCGCCATTTCAGAGCCTACAGCGATGTGTTCGGCGAGGATGCCGCTCGTAGCCCCGTGCCGATGCTGCCACTGTTTCCGAAACTGATGCTGCAGAGCGGACGGTCAGCCAGCGCAACCCAACGCGCTGGCCGCCTCGGGCCCCGGACTTCATATGAGTGGGGTGGGGTGCCCTCCTTGCGTGTCCTCCGCGTCCCAGCAACCATGCATAAACGACGCTGTCAACAGAGTAAGGGCTGCCCCCGTACGGAAGACGTGAAAGCTACCAAAATCTACACCCCACACTAATCCATTCCTCCGGAGATAGTATGGGGTCGAGACCATAACAACGGTCGTTGGACTTCGATTATCAAAGACACGCTGTGCCGAGACGGTGAGTAACCCGTCGAGCCGAATGAACGGCCGAAACACGTGCCTCTGCGCCTCTGTGACTGCGCAAGTGAAGGCGCCATCCGATAACATCGGTTAGGCCCGCCAGGGCTCCTGCAGGCATCTCCGTCGTGAGGACGCGCCTCTCGGCTGAGGGGCATGGGGGGCTTGTGCAACTCCCAGGGTGCCAGACCTCCTGGGACAGGGATGCCGCCAATCCCGCAGGGTGTCGTACAAATCACTCAGTTATGTGAAGGCGAGATCTCTCATCCACGACGCCGGCTGCCGCCAGAGAAGACCGGAGCTAGCGAAAGGGGCAGACGGGACGGCCCGCGTCGCCTCCAACGCTCGGGGTGAGTCGCCTGTGCGTCTGTCGCGCCCCGCCCGCGGGGCCCCGCGTCAGGCAAGGGGAGCCCCCCAGCCGTTGCGGCGTCCAGCGTTCGTCAGTTGGTGGCAGCTGGCGAGTGCCGCGCGTGCGAGCGGCCTCCGGCTCGTCGCCGTCGAGAGGCCCCGGCGGCCGGAGAGTCGTAGGGGCCTGTTGGTCACACATGGCACCCCAGCGCCCGCTCGCTCGCGACGGCCCGAGCGCCTACTTCGGACGGCCGCCTCCCGGACGCAGCGGCTTTCGCGGCCGCGGGCAGCGGCGCCGGGCCGGCGCTCGCACGAGCCGCCCGCCCGGGCGCGGCGCGGGCGCCATCCCGGTGGGGGCTCCTCAAGCGCCTCGCGGGGCGCTGGTGCTGGCGCGGGCACGCCCGGCCGCCGCCCCCCGTCGGGCCCCGCCGCCGCCGTCCTAGCCGCTCCATCGGTGGGACCACCCGAGAGCCCGGGGTCGGGCGGGCGCCAGCACCCGAAGCGCGCCCCCGCGCGCCGGCGGGGCGCCGCCCCGCGGCGCGGCACAGAATCCGCACCCCGCTGTACTGCACCGGCTGGCCGGCGGATCGAGTCAGTCCGCGGGTGGGCATGCGCTCGCCCGCGCGGGGGTGTGCTCGGCGACGAGCCGGGGCCAGAGCCGGCGCCCCCCCACCGGCCCGGGGCTCCCTGTGGGGAAGCTCCGGCGGCAGGGGCCCCGGCTAGCGCCGTGCGCTAGGACGAACCCGCCCCGCGGGCCGCGCCCCGGCGGTCGCTGCAGTCCACTCTGGGCGCCACTCGGCGGCGACGGGGCTGGCCGGGCGGGCCGGGCCCAGCAGTGCGGGGGGCCGGGCCCCGGGGGGGCCCCGCGCTGGACCAGGCCCGTCGCGCGGGGTCTAAAGCACGCCGACGCGACATCGGGTGGGCTGGCCCCTGCCAGGACACTCCGGTCGGCGGCGCCTGG     
P       GGACTTAAAATTATACTTCTTGCTGTAATAGAATTAGAACAATTTCAATTGTTTTAAAAAATCCATATTAAAAAACTTTATTTAACTAGTATATTAGAATAGAATAACCATTAGAAAAATTTAACTTGATAAAATTTTAATTTAATATGACACTAAAACGGACGTAAATTGATGAACAAAATTTATACCAAATTCTCTTTAATGTTTATGAGATGTCTTCAAAGAATTAAGTTTTTTAAACCTTCTTAATAAACGCGCTTTTACACTTATTCAAGATATTATTTTATAAAATTTAACTATTCTTTGACTATTTGTCTTAAAATTAATTCCAACTCATAATAAGTGAAAAAATTTAAGTCATATAAGTATTTGTAATATTATTATTATAGTTGATTAATTATTTATTTTCACGATTTAATTTAAATAATTTGTACCTTCATTCTATAATTTAATTAACATAAAGATGAAATTATATTTAACTTATAAAAAAAGAATAAATAACTTTTTTGACTAATTTCATATATGAAAGAAGTATTTTTTTGGAAATATAGTAACTTTTCTAAAGATATGCTAATTAAATCCTCTAATAATATAAACTATCTTCCTTGAAATATTGATATATAATTGTTTTAATGAATAATAAAAAAAAAATTAATTACTAATAAAAATATCTTTTTATTTCGTAATCTTGGTTTGTATAGGAAAAATATTATTAAACTAATAAAATCTAAATAGCATTATTTTCATTATAGAATACTATCACAAAAAAGTTTGATAAACAAAAAATGTGATATGGTTCTAGTGTCAATTTTTAATTAGAAAAAAGACTTTTAAGATCTTTAAGAAGCTAGATAAAGACAACCTTTTATATGATTATAATAATATAAAACTCTAGATATTAATGTTACCAGTGTACATTAATAATAATTTTTAAAAAACTTTTAAGTATAAGAATCTAAAGTTTAGTTATAAGGAATTGTTAAGAATTTAATAAATTTAAGCGGTATACGTAAGTAAAGCTTACACCACATACTATACGCGTCTCGCTCCCCACTTAATGTGGGATACATTGCTAAGTAGATTTTCTATCCCAATTAGGGAGGGAGAACCATTGCAAGTAGGAAAGTAAGATTTGAATTTGATTGGGTACTAGAGACGTCGTTTTCTTCAAGCTACGATTAGATAAGACGAGACATATCGTAGCAAAACGTAGAGGCCTAACTCTTCGCTCCTAGAGGCGTGTAAGCTCACCTACCTGGTACTATGATCTGACGGTAAGTAACACGGAGCCTCCGGACTAATACATAGCGCGAGTCCGGAGGATATCTGCAGTTCGCAACAAAAGTTGTCAAGCAGTCCAGTACAGAAACATCATTGTTGGTATATGGTTAAAGCATACTAACTTTGCAATCTGACTCAATGTCAACTGGTGTGACTCGCGTCCAATAACCTTATTTGAAGTAAGTTAGGTTTTTCAAAAATCGACAGCTCCCTAAACTTTACAACCATTAAACGAGAATAATATTTTGATAATTAGGCTGCTCGGACGTCTGTTTAGTCAGCTTCTGGGTGGGCTGGTGTTGAATTACTCTACAACACTTCGTATCCAAGCAAGTATGAAAATAAACCATAGGTTAAAGTCTACTTCCCAAACCAGTAGGCTTGCGTTTGTGGACTGGGAAAAACCAAGCAAATCAGCTGTTAAAGTCTACAGCTTTATCACTCTATATAACTTGAAGTACGTAGGTAGCGTGTCCTTCCCGTCTCAACTAATAATTTAAAGGAGTATTAGTACTTTAATATATAGTTTAAGAAAGAGGAGTGATGATGGGCATGAACATAAACCCCGTTTTTATAGGTGCAGGTAAATACTATGATTACTAGGTACACCAATGTTGGAGTCAGTCTGTAGAGACCCATTCGTCTTTGAATAATAGATGCGTTGAGCTATACATTTCGACCTGTTTTTACTTGGATTTTATATCAACAAACCGCTGTAAGCTCGGTATCACGCGTTTGGTGTGGAGTTAATGTTCCCAGTGGCAAGTCCCTTGCGCAGTGGCTGCTCTAGCACCCGACACAGAACCTCAATTCCAGTTGCGGCCGTGACGACATGGCGACCAACTCCTAGTCAGGTGGACCCTTCGGGTAGAGGTACGACCCCGTCCAAAATGTCGATCGCGCGAAGACGAGGGGCTCGAGTCCCCTACTAGGAGGGGACGCTCCGGCGGGGGCGAGCTCGAGTCCCCCGGACCAATGGGGACTGGTCTCATCCGCTTAGACTCCGTGCCCGGGTGACCTGCCCCTTTGATGTCTCGCCTTCGCCATTTCAGAGCGTCCAGCGATGTGTTCGGCGAGAATGGCGCTCGCGGCCCAGTGCTGATGCTGCCACTGTTCCCGAAACTTGTGCTGCAAAGCGGACGATCAGTCAGCGCAACCCAACGCGCTGCCCTCCTCGGGCCCCGGATTTCATAGGAGTAGCGTAGGATGCCCGCCTTGCGCGTCCTCCGCGTCCCATCAACCATTCATAAACGACGCTGTCAACAGGGTAAAGGCTTCCCTCATACGGAAGACGTCAAATTTACCAAAATCTACACCCCACACTACTTGACCCCTCCGGGGGTAGGGTGGGGTCGAGACCATAACTACGCTCGTCGGGCTTCGATTATCAAAGGCACCCCGTGCCGAGACGGTGAGTAACCCGTCAAGCGAAATGAACGGCCGAAACACGTGCCTCTGCTCCGCTGAGACTGCGCAAGTGAACGCGCCCTTCAAAGACATCGGTTAGGTCCGCCAGGGCTCTTGCAGGCACCTCCTTCGTGAGGACGCGCCTCTCGGGTGAGGGGCATGAGGGGCTTGTGCAACTCCCAGGGCGCCAGAACTCCTGGGACAGGGATGCCGCCAGTCCCGTAGGATGTCGTACAAATCGCGCAGTTATGTGAAGGCGCCATCTCTCAACTACGGCGCCGGCGGTCGACAGAGAAGACCTGAGCAAGTGAAAGGGGCAGACGGGACGGCCCGCGGCGTCTCCCAGGCTGGGCGTGAGCCGCCTGTGTGTCTGTCCCGCTCCGCCCGCGGGGCCCCGCGTCAGGCGAGGGAACCGCCCCGGGTGTTGCGTCGTCCAGCGTGGGTCAGTTAGGGGTGGCTCGCGAGTGCCGCGCGTGCGAGGGGGCTCCGGCTTGTCGCCGTCGAGGGGCCACGGCGGCCGGAGAGTCAGAGGGGCCTGCTAGTCACCCGTGGCCCCCCACCGCCAGCTCGCTCACGACGGCCCGAGCGCCTACTTCGGAAGGCGGCCTGCCGGACGTAGCGGCTACCGGGGCCGTGGGCAGCGGCGCCGGGCCGGCGGTCGCGCGAGCCCCCCGCCCGGACGCGGCGCGGCCGCCGTCCCGGCGGGCGCTCCGAATGCCCCTCGCGGGGCGCCGGTGCCCGCGCGTGAATGCCCGCCCGCCGCCCCCTGTTGGGCCCCGCCGCCGCTGTCCCAGCCGCTCGTTTGGTGGGGTCACCCGAGAGACCGCGGGGGGGCGGGCGTCAGCACCCGAAGCGCGCTCCCGCTCTCCGGCGGGGCGCCGCCCCGCGCCGCCGCGCAGGATCCGCACCCCGCTGTACCGCACCGGCTGGCAGCCGGGTTGCGTCAGCGGGCAGGTGGGCATGCGCTCGCCAGCGCGGGGGTGTGCTCGGCGACGAGCCGGAGCCAGCACCGGCGCCCCCCCACCTGCCCGGGGCTCCCAGGGGGGAAGCTCCGGCGGCAGGGGCGACGGCGAGCGCCGGGCGCTAGGACGAACCCGCCCCGCAGGCCGCGCCCCAGCGGTCGCTGGGGGCCACCCTGGGCGCCACTCGCCGGCGTCGCGGCTGGCCGGGCGCGCCAGGCCCAACAGTGCGGGGGGCTGGGGACCGGGGGGGGCCCGCGCTGGACCAGGCCCGTCGCGCGGGCTCCAACGCACGCCGGCGCGACATCCGGTGGGCGGGCCCCTGCCAGCACACTCCGGTCAGCGGCGCCGAG     
O       GGACTTAAAATTATACTTCTTGCTGTAATAGAATTAGAACAATTTCAATTGTTTTAAAAAATCCATATTAAAAAACTTTATTTAACTAGTATGTTGGAATAGAATAACTATTAGAAAAATTTAACTTGATAAAATTTTAATTTAATATGACACTAAAACGGACGTAAATTGATGAACAAAATTTATACCAAATTCTCTTTAATGTTTATGAGATATCTTCAAAGAATTAAGTTTTTTAAACCTTCTTAATAAACGCGCTTTTACACTTATTCAAGATATTATTTTATAAAATTTAACTATTCTTTGACTATTTGTCTTAAAATTAATTCCAACTCATAATAAGTGAAAAAATTTAAGTCATATAAGTATTTGTAATATTATTATTATAGTTGATTAATTATTTATTTTCACGATTTAATTTAAATAATTTGTACCTTCATTCTATAATTTAATTAACATAAAGATATAATTATATTTAACTTATAAAAAAAGAATAAATAACTTTTTTGACTAATTTCATATATGAGAAAAATATTTTTTTGGAAATATAGTAAGTTTTCTAAAGATATGCTAAATAAATCCTCTAATAATATAAACTATCTTCCTTGAAATATTGATATATAATTGTTTTAATGAATAATAAAAAAAAAACTAATTACTAATAAAAATATCTTTTTATTTCGTAATCTTGGTTTGTATAAGAAAAATATTATTAAACTAATAAAATTTAAATAGCATTATTTTCATTATAGAATACTATAACAAAAAAGTTTAATAAACAAAAAATATGATATGGTTCTAGTATCAATTTTTAATTACAAAAAAGATTTTTAAAATCTTTAAGAGGCTAGATAAAGACAACCTTTTATATGATTATAATAGTTTAAAACTCTAGATATTAATGTTACCAATGTACATTAATAATAATTTTTAAGAAGCTTTTGAATATAAGAATCTAAAGTTTAATTATAAGGAATTGTTAAGAATTTGATAAATTTAAGCGGCATACGAAAGTGAAGCTTACACCACATTCTATACGCGTCTCGCTACTTACTTCATGTGAGATACATTGCTAAGTAGATTTTCTATCCCAATTAGGGAGGGAGCACCATTGCAGGAAGGAAAGTTAGATTTGAATTTGATTGGGTATTAGAGACGTCGTTTTCTTCAAGCTATGCTTAAAAAAGAAGAGACATATCGTAGCTAAACGTAGAGGCCTAACTCGTCGCTCCTAGAGGCGTGTAAGCCCACCTACCTCATATTATGATCTCACGGTAAGTAACACGGCGCCTCCGGACTAATATATAGCGCGAGTCCGGAGGATATCTGCAATTCGCAACAAAAGTTGACAAGCAGTCCAGTCTAAAAACGCAATTGTTGGTATATGGTTAAAGCGTACTAACTTTGCAATTTGACTCAATGTCAACTGGTGTGATTCGCGTCCAATAACCTTATTTGAAGTAAGTTAGGTTTTTCAACAATCGACAGCTCCCTGAACTTTACAACCATTAAACGAGAGTAATATTTTGGCAATTAGACGAATCCGACGACTGTCTAGTCAGATTCTGGGTGGGCTGGTGTTGACTTTCTCTACAACATTCTGCATCCAAGTAAGGAGGAAAATAAAAGATAGGTTAAAGTCTACTTCCTAAACTAGTAGGCTTGCGTTTGTGGACTGGGATAGACCGAGCAAATCAGCTGTTGAAGTCTACAGCTTTATCACTCTATATAACTTGAAGTACATAGATGGCGTGTCCTTCCCATCTTAACTAATAATTTAAAGGAATATTAATACTTTAATATATAGTCTAGGAAGGAGTAGTGGTGATGGGCATGAACATAAACCCCGTTTTTATAAGTGCAGGTAAATACCATGATTACAAGGTTCACCAGTGTTGGAGTCAGTCTGTAGGGACCCATCCGTCTCTGAATACTACATATGTTGAGCTATAGATTTCGACCTGTTTTTATTTGGGTTTTATATCAACGAACCGCTGTAAGCTCGGTGTCCCGTGTTTGGTGTGGAGTTAATGATCTTAGTGGCGAGTCCCTAGCGCAGTGGCTGCTCCAGCGCCCGATACAGAACTTCATTTCCAGTTTCGTCCGCGACGACAGAGCGACCGACGCCTAGTTAGGCGGGCCCTTCGGGTATAGCTACTACCCCGTCCAACATGTCGATCGCGCCGAAACGAGGGGCTCGAGTCCCCTACTAGGAGGAGACACTCCGGCGTGTGCGGGCTCGAGGCCCCCGGACTGATGGGGACTGGTCTCATCCGCTTAGACCCCGAGACCGGGCGACCTGCGCCATTGAAGTCTAGCCTTCGTGATTTGAGAGCGTCCGGCGACGTGTTCGGCGGGGATGGCGCTCGCAGCCCCGTGCCGATGCTACTACTGTTGCCGAAACTAATGCTGCAAAGCGGACGGTGAGTCAGCGTAACCCAACGCGCCGGCCGCCTCGAGCCCCGGACTTCATAGGCGTAGCTTGGGGTGCCCGCCTTGCGCGTCCTCCGCGTCCCACCAACCATGCATAAACGACGCTGTCAACAGTGTAAGGGCTGCCCTCATACGGAAGACGTAGAATCTGCCAAAATCTACACCCCACACTAGTCGATCTTTCCGGGGATAGGTTGGGGTCGAAACCATAACAACGCTCGTCGGGCTTCGATTATCAAAGACACTCCGTGCCGAGACGGTGAGTATCCTGTCAAGTCCAATGAACGGCCGAAACACGTGCCTCTGCGCCGCTGCGACTGCGCAAGTGAAGGCGCCCTTCAATGACAACGGTTAGATCCGCCAGGGCTCCTGCAGGCACCTCCTTCGTGAGGACGCGCCTCTCGGGTGAGGGGCATGAGGGGCTTGTGCAACTCCCAGGGTGCAAGACCTCCTGGGACAGGGATGCCGCCAATCCCGTAGGGTGTCGTGCAAATCGCGCAGTTATGTGAAGGCGACATCTCTCCGCTACGGAGCCGGCCGTCGGCAGAGAAGACCTGATCAAGCGAAAGGGGCACACGGGACGGCCCGCGGCGTCTCCGAGAATTGGGGTGGGCCGCCTATGGGTCGGTCACCCCCCGCCTGCGGGGCCCCGCGTCAGGCCAGGGGACCCTCCCGGGCTGTGGGTCGCCCAGCGTCGGTCGGTTGGGGGCCGCTTGCGAGTGCCGCGCGTGCGAGGGGGCTCCGGCTCGTCGCCGTCGAGGGGCCCCGGTGGCCGGAGGGTCCGAGGGGCCTGGTAGTCACACCTGGCTCCCCACCGCCGGCTCGCTCACGACGGCTCGATCGACTACTTCGGACGGCGGCCTGCCGAACGCAGCGGCTCCCGAGGCCGCGGGCAGCGGCGCCGGGCCGGCGCTCGCGCGAGCCACCCGCCCGCACGCGGCGCGGCCGCCGTCCCGGCGGGGGCTCCGCATGCCCCTCGCAGGGCGCCGGTACCGGCGCGGCCACGCCCGCCCGCCCCCCCGCGTAGGGCCCCGCCGTCGCCGTCCTAGCGGCTCGGTGCGTGGGGCCACCCTAGACCCCGGGGTGGGGCGGGCGCCAGCACCCGAAGCGCGCCCCCGTCCGCCGGGGGGGCGCCGCCCCGGGCCGCCGCGCAGGGTCCGCACCCCGCTGTACTGCACCGGCTGGCCATCGCATTGAGTCAGCGTGCGAGTGGGCGTGCGCTCGCCCGCGCGGGGACGTGGTCGGCGACGAGCTATGGCCAGCGCCGGCCCCCCCCCACCTGCCCGGGGCTCTCCGTCGGGAAGCTCCGGCAGCGGGGGCGCCGGCGAGCGCCGTGCGCTACGACGGACCCGCCCCGCGGGCCGCGCCCCAGCGGTCGCTGCGGGCCACCCTGGCCGCCACTCGACCGCGACGAGGCTGGCCGGGCGAGCCGGGCCCAAAAGTGCGGGGCGCTGGGGACCGAGGGGGTCCAGCGCTGGACCAGACCCGTCGCGCGGGCTCCAAAGTACGCCGACGCGGCATGGGGCGGGCGGGCCCCTGCCAGCACACTCCGGTCGGCGGCGCCGGA     
N       GGACTTAAAATTATACTTCTTGCTGTAATAGAATTAGAACAATTTCAATTGTTATAAAAAATCCAAATTAAAAAACTTTATTTAACTAGTATATTAGAATAGAATAACCATTAGAAAAATTTAACTTGATAAAATTTTAATTTAATATGACACTAAAACGGACGTAAATTAATGAGCAAAATTTATACCAAATTCTCTTTAATGTTCATGAGATATCTTCAAAGAATTAAGTTTTTTAAACCTTCTTAATAAACGCGCGTTTACACTTATTCAAGATATTATTTTATAAAATTTAACTATTCTTTGACTATTTGTCTTAAAATTAATTCCAACTCATAATAAGTGAAAAAATTTGAGTCATATAAGTATTTGTAATATTATTATTATAGTTGACTAATTATTTATTTTCACGATTTAATTTAAATAATTTGTACCTTCATTCTATAATTTAATTAACATAAAGATATAATTATATTTAACTTATAAAAAAAGGATAAATAACTTTTTTGGCTAATTTCATATATGATAGGAATATTTTTTTGGAAATATAGTAAATTTTCTAAAGATATGCTAAATAAATCCTCTAATAATATAAACTATCTTCCTTGAAATATTGATATATAATTGTTTTAATAAATAATAAAAAAAAAATTAATTACTAATAAAAATATCTTTTTATTTCGTAATCTTGGTTTGTATAAGAAAAATATTATTAAACTAATAAAATTTAAATAGCATTATTTTCATTATAGAATACTATGACAAAAAAGTTTAATAAACAAAAAATTTGATATGGTTCTAGTATCAATTTTTAATTTTAAAAAAGACTTTTAAAATCTTTAAGAAGCTAGATAAAGACAACCTTTTATATGATTATAATAGTATAAAACTCTAGATATTAATGTTACCGATGTACATTAATAATAATTTTTAAAAAACTTTTAAGTATAAGAATCTAAAGTTTAATTATAAGGAATTGTTAAGAATTTAATAAATTTAAGCGGCATACGTAAGTAAGGCTTACACCGCGTGCTATACGCGTCTTGCTCCTTACCTGATGTGAGATACATTGCTAAGTAGATTTTCTATCCCAATTAGGAAGGGAGCACCATTGCAGGAAGGAAAGTGAGATTTGAATTTGATTAGTTATTAGAGACATCGTTTTCTTCAAGCTACGTTTAGAAAAGAAGAGACATATCGTAGCCAAACGCAGAAGCCTAACTCGTCGCTCCTAGAGGCGTGTAAGCTCACCTACTTTGTATTATAATCTTACGGTAAGTAACACGTGGCCTCCGGACTAATACATAGCGCGAGTCCGGAGGATATCTGCAATTCGCAACAAAAGTTGACAAGCAGTCCAGTACAGAAAAGCAATTGTTGGTATATGGTTAAAGCATACTAACTTTGCAATCTGACTCAATGTCAACTGGTGTGATTCGCGTCCAATAATCTTATCTGAAGTAAGTTAGGTTTTTCAAGAATCGACAGCTCCCTAAACTTTACAACCATTAAACGGGAATAATATTTTGGTAATTAGGCGGGTCAGACGCCTGTCTAGTCAGTTTCTGGGTGGGCTGGTGTTGACTTCCTCTACAACATTCCGTATCCAAGTAAGAAGGAAAATAAAGTATAGGTTAAAGTCTACTTCCTAAACGAGAAGGCCTGCCTTTGTGGACTGGGAAAAACCAAGCAAATCAGCCGTTGGAGTCTGCAGCTTTATCACTCTCTATAACTTGAAGTACGTAGGTATCATGTCCTTCCCCTCTTGACTAATAATTTAAAGGAATATTAATACTTTAATACATAGTTTAAGAAAGAGCAGTGGTGATGGGCATGAACATAAACCCTGTTTTTATAGGTGTAGGTAAATACCATGATTACAAGGTACACCAGTGCTGGAGTCAGTCTGTAGAGACCCATCCGTTTTTGAATATTAGATATGTTGAGCTATACATTTCGACCTGTTTTTACTTGGATTTTATATCAACAAACCGCTGTAAGCTCGGTGTCCCGCGTTTGGAGTGGAGTTAATGATCGTAGTGCCAAGTCCCTAGCGCAGTGGCTGCTCCAGCACCCGACACAGAGTCTCATTTCCAGTTACGACCGCGACGACAGGGCGACCGACACCTAGTTAGGCGGAGCCTTCGGGTAGAGGTACCACCCCGTCCAACATGTCGATCGCGCCGAGGCGAGGGACTCTAGTCCCCTGCTAGGGTGGGACACTCCGGTGCGTGCGAGCTCGAGTCTCCCGAGCTGATGGGGACTGGTCTCATCCGCTTAGGCTTCGTATCCGAGCGACCTGCCCCATTGATGTCTAGCCTTCGGCATTTCAGAGCGTTTGGCAACGTGTTCGGCGAGGATGGCGCTCGCAGCCCCGTGCCGATGCTGCCACTGTTGCCGAAACTTGTGCTGTAGAGCGGACGGTAAGACAGCGTGACCCAACGCGCCGGCCGCCTCGAGCCCCGGAATTCATAGGGGTAGGGTAGGTTGCCCGCCTTGCGCGTCCTCCGCGTCCCACCTACCATGCACAAACGACGCTGTCAACAGGGTAAGGGCTGCCCTTGTACGGGAGACGTCTAATTTACCAAAGTCTACACCCCACACTAATCAATTCATCCGGGGGTAGTATGGGGTCGAGACCATAACGACGATCATCGGGCTTCGATTATCAAAGACACTCCGTGCCGAGACGGTGAGTATCCCGTCGAGCCAAATGAACGGCCGAAACACGTGCCTCTGCGCCACTGCGACTCCGCAAGTGAAAGCGCCCTCCGATGACATCGGTTAGGTCCGGCAGGGCTCCTGCAGGCGCCTCCTTCGTGAGGACGCGCCTCTCGGGTGAGGGGCATGAGGGGCTTGTGCAACTCCCAGGGTGCCAGATCTCCTGGGACAGGGATGCCGGCAGTCCCGTAGGGTGTCGTACAAATCGCGCAGTTGAGTGAAGGCGACATCACTCCACTACGGCGCCGGCTGTCGGCAGAGAAGACCTGAGCAAGCGAAAGGGGCACACGGGACGGCCCGCGTCGTCTCCGAGGATCGGGGTGCGTCGCCTGTGGGTCTGTCGCACCCCGCCCGCGGGGCCCCGGGTCAGGCATGGGGACCCTCCCGGGCGTTGCGTCGTCCAGCGTTCGTCAGTTGGGGGCAGCTTGCGAGTGCCGCGCGTGCGGGGCGGCTCCGGCTCGTCGCCGTCGAGGGGCCCCGGTGGCCGGAGATTCCGAGGGGCCTGTTAGTCGCACGTGGCCCCCCGCCGCCTGCTCGCTCACGGCGGCCCGGGCGCCCACTTCGGACGGCGGCCTGCCGGGCACAGCGGCTTCCGGGGCCGCGGGCAGCGGCACCGGGCCGGCGCTCGCGCGAGCCGCCCGCCCGGCCGCGGCGCGGCCGCCGTCCCGCTGGGGGCTCCGAACGCCCCTCGCGGGGCGCCGGTCCCGGCGCGGACACGCCCGCCCGCCTCCCCCCGTTGGGCCCCGCCGCCGCCGTTCCACCCGCTCGATGCGTGGGGCCACCCGAGACCCCGGGGTGGGGCGGGCGCCAGCGCCCGAAGCGCGCCCCCGCTTGCCGGCGGGGCGCCGCCCCGCGCCGCCGCGCAGAGTCCCCGCCCCCCTGTACTGCACCGACTGGCCGTCGGATTGCGTCAGCGTGCGGGTGAGCATGCGCTCGCCCGCGCGGGGGCGTGGTCGGCGACGAGCCGGGGCCAGCGCCGGCGCGCCCCCAACTGCCCGAGGCTCCCCGTCGGGAAGCTCCCGCGGCAGGTGCGCCGGCGAGCGCCGCGGGCTAGAACGGACCCGCCCCGCGGGCCGCGCCCCAGCGGTTGCTGCAGGCCACCCTGGACGCCACTCGCCGGCGACGGGGCTGGCCGGGCGGGCCGGGCCCAGAATTGCGGGGGGCTGGGGACCGGGGGGGTCCCACGCTGGACCAGGCCCGTCGCGCGGGCTCCGAGGGACGCCGACGCGACATCGGGCGGGCGGGCCCCTGCCAGCACACTCCGGTCGGCGGCGCCGCA     
M       GGACTTAAAATTATACTTCTTGCTATAATAGAATTAGAACAATTTCAATTGTTTTAAAAAATCCATATTAAAAAACTTTATTTAACTAGTATATTGGAATAGAATAACCATTAGAAAAATTTAACTTGATAAAATTTTAATTAAATATGAAACTAAAACGGACGTAAATTAATGAACAAAATTTATACCAAATTCTCTTTAATGTTTATGAGATTTCTTCAAAGAATTAAGTTTTTTAAACCTTCTTAATAAACGCGCTTTTACACTTATTCAAGATATTATTTTATAAAATTTAATTATTCTTTGACTATTTGTCTTAAAATTAATTCCAACTCATAATAAGTGAAAAAATTTAAGTCATATAAGTATTTGTAATATTATTATTATAGTTGATTAATTGTTTATTTTCACGATTTAATTTAAATAATTTGTACCTTCATTCTATAATTTAATTAACATAAAAATATAATTATATTTAACTTATAAAAAAAGAATAAATAACTTTTTTGACTAATTTCATATATGAAAAAAATATTTTTTTGGAAATATAGTAAATTTTCTAAAGATATGCTAAATAAATCCTCTAATAATATAAACTATCTTCCTTGAAATATTGATATATAATTGTTTTAATAAATAATAAAAAAAAAATTAATTACTAATAAAAATATCTTTTTATTTCGTAATCTTGGTTTGTATAAGAAAAATATTATTAAACTAATAAAATTTAAATTGCATTATTTTCATTATAGAATACTATAACAAAAAAGTTTAATAAACAAAAAATATGATATGGTTCTAGTGTCAATTTTTAATTACAAGAAAGACTTTTAAAATCTTTAAGAAGCTAGATAAAGGCAACCTTTTATATGATTATAATAGTGTAAAACTCTAGATATTAGTGTTACCAATGTACATTAATAATAATTTTTAAAAATCTTTTAAGTATAAGAATCTAAAGTTTAATTATAAGGAATTGTTAAGAATTTGATAAATTTAAGCGGCATACGCAAGTAAAGCTTACATCACCTGCTACACGCGTCTTGCTACTGACTCAATGTGAGATACATTGCTAAGTAGATTCTTTATCCCAATTAGGGAGGGAGTACCATTGCAGGAAGGAAAGTTAGATTTGAATTTGATTGGGTACTAGAGACATCGTTTTCTTCAAGCTATGCTTACAAAAGAAAAGACATATCGTAGCTAAACGTAGAGGCCTAACCCATCGCTCCTAGAGGCGTGTAAGCTCACCTACCTCGTATTATAATCTTACGGTAAGTAACACGAGGCCTCCGGACTAATACATAGCGCGAGTCCGGAGAATATCTGCAGTTCGCAACAAAAGTTGACAAGCGGTCCAGTACAAAAGCGCAATTGTTGGTATATGGTTTAAGCGTACTAACTTTGCAATCCGACTCAATGTCAACTGGTGTGACTCGCGTCCGATTACCTTATTCGAAGTAAGTTAGGTTTTTCAAGAATCGACAGCTCCCTAAACTTTACAACCATTAAACGTGAATAATATTTTGACAATTAGGCAAGTCGGACGGCTGTCTAGTCAGTTTCTGGGCGGGCTGGTGTTGATTTCCTCTACAACACTCCGCATCCAAGCAAGAAAGAAAATAAAACATAGGTTAAAGTCTACTTCCTAAACCAGTAGGCTTGCCTTTGTGGACTTGGAAAGACCAAGCAAATCAGCCGTTAAAGTCTACAGCTTTATCACTCTATATAACTTGACGTACGTAGATATCGTGTCCTTCCCATCTTAACTAATAATTTAAAGGAATATTAATACTTCAATATATAGTTTAAGGAAGAGCAGTGGTGATGGGCATGAACATAAACCCTGTTTTTATAGGTGCAGGTAAATGCTATGATTACAAGGTACACCAGTGTTGGAGTCAGTCTGTAGCGACCCATCCGTCTGTGAATATTAGATGTATTGAGCTATATATTTTGACCTGTTTATACTTAGTTTTTGTATCAACAAACCGCTGTAAGCTCGGTGTCCCGTGTTTGGTGTGCAGTTAATGATCTCAGTGCAAAGTCCCTAGCGCAGTGGCTGCTCTATCGCCCGAAACAGATTTTCATTTCCAGTTTTGACCGCGACGACAGCGCGACCTACGCCTAGTTAGGCGGACCCTTCAGGTAGAGGTGCGACCCCGTCCAACATGTCGATCGCGCCAACACGAGAGGCTCCAGTCTCCTACTGGGAAGGGGCGCTCCGGCGGGCGCGAGCTCGAGCCCCCCGGACTGATGGGGACTGATCTCATCCGCTTAGTCTCCGCGTCCGGGTGCCCTGCCCCATTGAGGTCTAGCCTTCGTCATTTTAGAGCGTTGAGCAACGTGCTCGGCGAGGATGACGCTCGTACCCCGGTGCAGATGCTGCCACTGTTGCCGAAACTTGTGCTGCAGAGCGGACGCTCAGTCAGCGCGACCCAACGCGCTGGCCGCCTCGGGCCCCGGACTTCATAGGCGTAGCATGGGGTGCCCACCTTGCGCGTCCTCCGCGTCCCACCTACCATACATAAACGACGATGTCAACAGGGTAAGGGCTGCACTCGTACGGAAAACGTCCAATCTGCCAAAATTTACTCCCCACACTAGTCAAGCTCTCCAGAGATAGGTTGGGATCGAGACCATAACGGCGTTCGTCGGCTTTCGATTATCAAAGACACCCCGTGCCGAGACGGTGAGTAACCCGTCGAGACGAATCAACGGCCGAAACACGTGCCTCTGCGCCGTTGCGACAACGCAAGTGAAGGCGCCCCTCAATGACATCGGTTAGGTCCGCTAGGGCTCCTGAAGGCGCCGCCTTCGTGAGGACGCGCCTCTCGGGTGAGGGGCATGAGGGGCTTGTGCAACTACCAGGGTGCCAGAGCTCCTGGGACAGGGATGCCGCCAATCTCGTAGGATGTCGTACAAATCTCGCAGTCATGTGAAGGCGACATCTCTCCACTACGGCGCCGGCCGCCGGCAGAGAAGACCCGAGCGAGCGAAAGTCGCATACGGGACGGCCCGCGGCGCCTCCGAGGGTTGGGGTGCGCCGCCTGTGCGTCCGTCGCGCCCCGCCCGCGGGGCCCCGCGTCAGGCAAGGGGACCCGCCCGGGCGCTGCGTCGTCCAGCGTGCGTCAGTCGGGGGCAGCTAGCGTGTGCCGCGCGTGCGAGGGGACTCCGGCTCGTCGCCGTCGAGGGGCCCCGGTGGCCGGAGAATCCGAGGGGCCTGTTATTCACACGTGGCCCCCCACCGATCGCTCGCTCCCGACTGCCCGTGCGCCTACTTCGGACGGCGGCCTTCCGGACACAGCGGCTGTCGGGGCCGCTGGCAGCGGGGCCGGGCCGGCGCTCGCGCGAGCCGCCCGCCCGGACGCAGCGCGGCCGCCGTGCCGGCGGGGGCTCCGAATGCCCCTCGCGGGGCGCCGGCGCCCGCGCGGCCACGCCCGCCCGCCTCCCCCTGTCGGGCCCCGCTGCCACAGTCCTAGCTGCTCGATCAGTGGGGTCACCCGAGAGCCCGGGGTGGGGCGGGCGCCAGCACCCGAAGCGCGCCCCCGCGGGCCGGCGGGGCGCCGCCCCGCGCCGCCGCGCAGAGTCCGCACCCCGCTATACTGCACCGGCTGGCCGTCGCATTGCGTCAGCGCGCGGGTGAGCATGCGCTCACCGCCGCGGGGTCGTGCTCGCCGACGAGCCGGGGCCAGCGCCGGCGCCCCCCCACCTGCCCGAGGCTCCCGGCCGGGAAGCTCCGGCGGCAGGAGCGCCGGAGAACGCCGCGCGCTTGGACGGACCCGCCCCGCGGGCCGCGCCCCAGCAGTCGTTGGGGGCCACCCTAGGCGGCACTCGGCGGCGACGGGGCTAGCCGGGCGGGCCGGGCCCAGGATCGCGGGGAGCTGGGAACCGAAGGGGTCCTGCGGTGGACCAGCCCGGGCGCCCGGGCTGCGACGGACGCCGACGCCACATCGGGCGGGCGGGCCCCTGCCAGCACACGCCGGTCGGCGGCGCCGCG     
L       GGACTTAAAATTATACTTCTTGCTATAATAGAATTAGAACAATTTCAATTGTTTTAAAAAATCCATATTAAAAAACTTTATTTAACTAGTATATTAGAATAGAATAACCATTAGAAAAATTTAACTTGATAAAATTTTAATTTAATATGACACTAAAACGGACGTAAATTGATGAACAAAATTTATACCAAATTCTCTTTAATGTTTATGAGATTTCTTCAAAGAATTAAGTTTTTTAAACCTTCTTAATAAACGCGCTTTTACACTTATTCAAGATATTATTTTATAAAATTTAACTATTCTTTGACTATTTGTCTTAAAATTAATTCCAACTCATAATAAGTGAGAAAATTTAAGTCATATAAGTATTTGTAATATTATTGTTATAGTTGATTAATTGTTTATTTTCACGATTTAATTTAAATAATTTGTACCTTCATTCTATAATTTAATTAACATAAAGATGTAATTATATTTAACTTATAAAAAAAGAATAAATAACTTTTTTGACTAATTTCATATATGAAAAAAATATTTTTTTGGAAATATAGTAAGTTTTCTAAAGATATGCTAAATAAATCCTCTAATAATATAAACTATCTTCCTTGAAATATTGATATATAATTGTTTTAATGAATAATAAAAAAAAAATTAATTACTAATAAAAATATCTTTTTATTTCGTAATCTTGGTTTGTATAAGAAAAATATTATTAAACTAATAAAATTTAAATAGCATTATTTTCATTATAGAATACCATAACAAAAAAGTTTAATAAACAAAAAATATGATATGGGTCTAGTTTCAATTTTTAATTACAAAAAAGACTTTTAAAATCTTTAAGAAGCTAGATAAAGACAACCTTTTATATGATTATAATAGTGTAAAACTCTAGATATTATTGTTACCAGTGTACATTAATAATAATTTTTAAAAATCTTTTAAGTATAAGAATCTAAAGTTTAATTATAGGGAGTTGTTAAGAATTTAATAAATTTAAGCGGCATACGGAAGTAAGGCTTACACCACATGCTATACGCGTCTTGCTGCTTACTTAATGTGAGATACATTGCTAGGTAGATTTTATATCCCAATTGGGGAGGGAGCACCATTGCAAGAAGGAAAGTTAGATTTGAATTTAATTCGGTAGTAGAGACCTCGTTTTCTTCAAGCTGCGTTTAAAAAAGAAGAGACATATCGTAACTAAACGTAGAGGCCTAACTCGTCGCTCCTAAAGGCGTGTAAGCCCACCTACCTTGTATTATAATCTAACGGCAAGTAACACGCAGCCTCCGGACTAACACATAGCGCGAGTTCGGAGGGTATCTGCAATTCGCAACAAAAGTTGACAAGTAGTCCAGTGCAAAAATGCAATTGTTGGTATATGGTTAAAGCATACTAACTTTGCAATCTGACTCAATGTCAACTGGTGTGATTCGTGTCCAACAACCTTATCTGAAGTACGTTAGGTTTTTCAAAAATCGACAGCTCCCTAAACTTTACAACCATTAAACGTGAGTAATATTTTGACAATTAGACAGATCAGACGGCTGTCTAGTCAGATTCTGGGTGGGCTGGTGTTGATTTTCTCTACAACACTTCGCATCCAAGTAAGAAGGAAAATAAATGATAGGTTAAAGTCTACTTCCTAAACTAATAGGCCTGCGTTTATGGACTGGGAAAAACCGAGCAAATCAGCTGTTGAAGTCTGCAGCTTTATCACTCGATATAACTTGAAGTACGTAGGTATCGTGTCCTTCCTCTCTTAACTAATAATTTAAAGAAGTATTAATACTTAAATATATAGTTTAAGAAAGAGCAGTGGTGATGGGCATGAACATAAACCCTGTTTTTATAGGTGCAGGTAAATTCCATGATTACAAGGTACACCAGTGTTGGAGTCAGTCTGTAGAGACCCATCCGTTTTTGAATATTAGATATGTTGAGGTATACATTTCGACCTGTTTGTACTTAGGTTTTCTATCAACTAACCGCTGTAAGCTCGGTGTCGCGTGTTTGGTGTGGAGTTAATGATCTCAGTGGCAAGTCCCTGGCGCAATGGCTGCGCCAGCGCCCGACACAGACCCTCACTTCCAGTTCTGACCGCGACGACAGGGCGACCTACGCCTGGTTAGGTGGACCCTTCAAGTAAAGTTCCTACCCCGTCTAATATGTCGATCGCGCCTAGACGAGGGCCTCTAGTCCCCTATTAGGGGGGGACACTCCGGCGCGCGCGAGCTCGAGACGCCCGGGCTGATGGGGACCGGTCTCATCCGCTTAGACTCCGCGTCCGGGGGACCTGCCCCATTGAAGTCTAGCCTTCGCCATTTCAGAGCGTCCAGCTAGGTGTTCGGCGGGGATGGCGCTCGCAGCCCTGTGCTGATGCTGCCACTGTTGCCGAAACTTGTGCTGCAAAGCGGACGGTCAGTCATCGTGACCCAACGCGCCGGCCGCCTCGGGCCCCGGACTTCATAGGCGTAGCGTCGGGTGCCCGCCTTGCGCGTCCTCCGCGTCCCACCCACCATGCATAAACGACGCTGTCAACAGAGTAAGGGCTGCCCTCATACGGAAGACGTCATATCTAATAAGATCTACACCCCACACTAGTTAACCCGTCCAGGGGTAGTCTGGGGTCGAGACCATAACAACGCTCGTCGGACTTCGATTATCAAAGACACCACGTGCCGAGACGGTGAGTAGCCCGTCGAGCGAAATGAACGGCCGGAACACGTGCCTCTGCGCCTCTGCGACTACGCAAGTTAAAGCGCCCTTCGATGACATCGGTTCGGTCCGCCAGGGCTCCTGTAGGCGCCCCCTTCGTGAGGACGCGCCTCTCGGGTGAGGGGCATGAGGGGCTTGTGCAACTCCCAGGGTGCTAGAGCTCCTGGGACAGGGATGCCGCCACTCTCGTGGGGTGTCGTACAAATCGTGCAGTCGTGTGAAGGCGAGATCTCTCCACTACGGTGCCGGCGGTCGGCAGAGAAAACCTGAGCGAGTGAAAGGAGCACACGGGGCTGCCCGCGGCGGCTCCGAGGATCGGGGTACGTCACCTGTGGGTCGGTCGCGCCCCGCCCTCGGGGCTCCGAGTCAGGCGAGGGGACCCTCCCTGCCCTTGCGTCGTCCAGCGTGTGTCAGTTGGGGGCGGCTCGCGAGTGCCGCGCGTGCGAGAGGGCTCCGGCTCGTCGCCGTCGAGGGGCCCCGGTGGCCGGAGACTCCGAGGGGCCTGTTGGTCACACGTGGCCCCCCAGCGCCCGCTCGCTCCCGACCGCCCGAGCGCTTACTTCGAACGGCTGCCTGCCGAACACAGCCGCTTCCGGGGCCGCAGGCAGTGGCGCCGGGCCGGCGTTCGCGCGAGCCGGCCGCCCGGACGCGGCGCGGCCGCCGTCCCCGGGGGGGCTCCTAACGCCCCTCGCGGGGCGCCGGTGCCCGCGCGAGCACGCCCGACCGCCCCCGCCCGTCGGGCGCCGCCGCCGCGGTCCTAGCCGCTCGGTACGTGTGGCCGCCCGAGAATCCGGGGTGGGGCGGGCGCCAGCACCCGAAGCGCGCCCCCGCGTTCCGGCGGGGCGCCGCCCCGCGCCGCCGCGCAGAACCCGCACCCCGCTGTACTGCACCGGCTGGCGGCCGGGTTGCGTCAGCGCGCGGGTGAGCATACGCTCGCCCACGCGGGGGTGTGCTCGGCGACGAGCCGGAGCCAGCGCCGGCGCCCCCCCACCTGCCCGGGGATCTCTGTGGGGAGGCTCCGCCGGCAGGGGCGCCGGAGAACGCCGCGGGCTTGGACGGACCTGCCCCGCGGGCCGCGCCCCATCGGTCGCTGCGGGCCACGCTAGTCGCCACTCGGCGGCGACGGGGCTGGCCGGGCGGGCCGGGCCCACAAGTGCGGGGTGCTGGGGACAGGTGGGGCCCCCCGGTGGACCAGACCCGTCGCGCGGGTTCCGAGGGACGCCGACGCACCATCGGGCGGGCGGGCCCCTGCCAGCACACGCCGGTCGGCGGCGCCGCG     
K       GGACTTAAAATTATACTTCTTGCTGTAATAGAATTAGAACAATTTCAATTGTTTTAAAAAATCCATATTAAAAAACTTTGTTTAACTAGTATGTTAGAATAGAATAACCATTAGAAAAATTTAACTTGATAAAATTTTAATTTAATGTGACACTAAAACGGACGTAAATTGATGAACAAAATTTATACCAAATTCTCTTTAATGTTTATGAGATATCTTCAAAGAATTAAGTTTTTTAAACCTTCTTAATAAACGCGCTTTTACACTTATTCAAGATATTATTTTATAAAATTTAACTATTCTTTGACTATTTGTCATGAAATTAATTCCGACTCATAATAAGTAAAAAAATTTAAGTCATATAAGTATTTGTAATATTATTATTATAGTTGATTAATTATTTATTTTCACGATTTAATTTAAATAATTTGTACCTTCATTCTATAATTTAATTAACATAAAGATATAGTTATATTTAACTTATAAAAAAAGGATAGATAACTTTTTTGACTAATTTCATATATGAGATAAATATTTTTTTGGAAATATAGTAAATTTTCTAAGGATATGCTAAATAAATCCTCTAATAATATAAACTATCTTCCTTGGAATATTGATATATAATTGTTTTAATTAATAATAAAAAAAAAATTAATTACTAATAAAAATATCTTTTTATTTCGTAATCTTGGTTTGTATAGGAAAAATATTATTAAACTAATAAAATTTAAATAGCATTATTTTCATTATAGAATACTATAACAAAAAAGTTTTATAAACAGAAAATGTGATATGGTTCTAGTATCAATTTTTAATTATAAAAAAGAATTTTAAAATCTTTAAGATGCTAGATAAAGACAACCTTTTATATGATTATAATAGTATAAAACTCTAGATATTAATGTTACCAGTGTACATTAATAATAATTTTTAAGAAACTTTTAAGTATAAGAATCTAAAGTTTAGTTATAAGGAATTGTTGAGAATTTGATAAATTTAAGCGGCATACGTAAGTAAGGCTTACACCGCGTACTATACGCGTCTCGCTGCTAACTTGATGTGAGATACATTGCTAGGTAGATTTTATATCCCAATTAGGGAGGGAGTACCATTGCAGGGAGGAAAGTCAGATTTGAATTTGATTAGATATTAGAGACATCGTTTTCTTCAAGCTACGCTTAAAAAAGAAAAGACATATCGTAGCTACACGTAGAGGCCTAACTCGTCGCTCCTAGAGGCGTGTGAGCCCACCTACCTAGTATTATAATCTTACGGTAAGTAACACGCAGCCTCCGGACTAATACATAGCGCGAGTCCGGAGGACATCTGCAGTTCGCAACAAAAGTTGACAAGCCGTCCAGTGCAGAACCACGATTGTTGGTATATGGTTAAAGCGTACTAACTTTGCAATCTGACTCAATGTCAACTGGTGTGATTCGAGTCCAATGACCTTATTTGAAGTAGGTTAGGTTTTTCAAAAATCGACAGCTCCCTGAACTTTACAACCATTAAACGTGAGTAATATCTTGAGAATTAGTCACCTCGGACGGCTGTCTAGTCAGTTTCTGGGTGGGCTGGTGTTGACTTGCTCTACAACATTCCGCATCCAAGTAAGAAAGAAAATAAAGTATAGGTTAAAGTCTACTTCCTAAACCAGTAGGCTTGCATTTGTGGACTGGGAAAAACCAAGCAAATCAGCCGTCGACGTCTGCAGCTCTATCACTCGATATAACTTGAAGTACATAGATGTCGTGTCCTTCCCGTCTTAACTAATAATTTAAAGGAGTATTAATACTTCAATACATAGTCTAAGGAAGAGCAGTGGTGATGGGCATGAACATAAACCCTGTTTTTATAGGTGCAGGTAAATGCAATGATTACAAGGTACACTAGTGTTGGAGTCAGTCTGTAGAGACCCATTCGTTTTTGAATACTAAATAAATTGAGCTATATATTTCGACCTGTTTATATTTGGGTTTTATATCAACGAACCGCTGTAAGCTCGGTGTCCCGTGTTTGGTGTGGAGTTAATGATCTCAGTGGCAAGTCCCTAGCGCAGTGGCTGCCCCAGCCCCCGACACAGAACCTCATTTCCAGTTTTGTCCGCGACGACATAGCGACCTACTCCTAACCAGGGGGACCCTTCAGGTAGAGGTGCTACCCCGTCCAATATGTCGATCGCGCCTAGACGAGGGGCTCCAGTCCCCTACTAGGACGGGACACTCAGGCGGGGGCGAGCTCGAGTCCCCCGGACTGATGGGGACGGGTCTCATCCGCTTAGACCCCGCGTCCGGGCGAGCTGCCTCATTGAAATCTAGCCTTCGCCGTTTCAGAGCGTCTAGCGACGTGATCGGCGGGGATGGCGCTCGCACGCCGGTGCTGATGCTGCCACTGTTTCCGAAACTTGTGCTGGAGAGCGGACGGTCAGTCATCGCGACCCAACGCGCTGGCCACCTCAGGCCCCGGACTTCATAGGTGTAGCCTAGGGTGTCCGCCTTGCGCGTCCTCCGCGTCCCACCTACCATGCACAAACGACGCTGTCAACAGAGTAAGGGCTGCCCTCCTACGGAAGACGTCGAATATACCAAAATCTACACCCCACACTAGTCAACCCCTCCGGAGGTAGTGTGGGATCGATACCATAACGACGTTCGTCGGACTTCGATTATCAAAGACACCGCGTGCCGAGACGGTGAGTAACCCGTCAAGCCTAATGAACGGCCGAAACACGAGCCTCCGCGCCCTTGCGACTACGCAAGTGAAGGCGCCCGCCAATGACATCGGTTAGGACCGAGAGGGTTCCTGTAGGCGACTCCTTCGTGAGGACGCGCCTCCCGGGTGAGGGGCATGAGGGGCTTGTACAACTCCCAGGGAGCCAGACCGCCTGGGACAGGGATGCCGCCACTCTCGTAGGATGACGTACAAATCGCGCAGTGATGTGAAGGCGGCATCTCTCTGCCACGGCGCCGGCAGTCGGCAGAGAAGACCTGAGCAAGTGAAAGGGGCACACGGGACGGCCCGCGTCGCCTCCGAGGATCGGGGTGCGCCGCCTGTGTGTCCGCCGCGCCCCGCCAGCGGGGCCCCGCGTCAGGCGAGGGGACCCCCCCTGGTGTTGTGTCGTCCAGCGTGCGTCAGTTGGGGGCAGCTCGCGCGTGCCGCGCGTGGGAGGGGAGTCCGGCTCGTCGCCGTCGAGGGGCCCCGGTGGCCGGAGAGTCCGAGGGGCCTGGTAGTCACACGTGGCGCCCCACCGCCGGCTCGCTCGCGGCGGCCCGACCGCCTACTTCGAACGGCGGCCTGCCGGGCGCAGCAGCTTCCGGGGCCGCTGGCAGTGGCGCCGGGCCGGCGCTCGCGCGAGCCACCCGGCCGGATGCGGCGCGGCCGCCGTCCCGGGGGGGGTTCCTGACGCCCCTCGCGGGGCGCCGGTGCCCGCGCGAGCACGCCCGACCGCCCCCCCTGGTCGGGCCCCGCCGCCGCAGTCCTAGCCGCACGATTGGTGGGGGCATCCAAGAACCCGGGGTTGGGCGAGCGCCAGCACCCGAAGCGCGCCCCCGCGCCCCGGCGGGGCGCCGCCCCGCGCCGCCGCGCAGAGTCCGCACCCCGCTGTACTGCACCGGCTGGCTGGCGGATTGCGGCAGCGTGCGGGTGAGCATTCGCTCCCCGGCGCGGGGGCGTGCGCAGCGACGAGCCCGGGCCAGCGCCGGCACCCCCCCACCTGCCCGAGGCTCCCCGTCGGGAAGCTCCAGCGGCGGGGGCGCCGGCGAACGCCGCGCGCTTGGACGGACCCGCCCCGCGGGCCGCGCCCCGGCGGTCGCTGCGGGCCACCCTAGGCGCCACTCGGCGGCGGCGCGGCTGGCCGGGCGGGCCGGGCTCAGGAGCGCGGGGCGCTGGGGACCGGCGGGGCCCCGCGCTGGACCAGACCCGTCACGCGGGCTCCGAGGGACGCCGACGCGCCATGGGGGGGGCGGGCCCCTGCCAGTATACGCCGGTCGGCGGCGCCGTG     
J       GGACTTAAAATTATACTTCTTGCTGTAATAGAATTAGAACAATTTCAATTGTTTTAAAAAATCCATATTAAAAAACTTTATTTAACTAGTATATTAGAATAGAATAACCATCAGAAAAATTTAACTTGATAAAATTTTAATTTAATATGACACTAAAACGGACGTAAGTTAATGAGCAAAATTTATACCAAATTCTCTTTAATGTTTATGAGATATCTTCAAAGAATTAAGTTTTTTAAACCTTCTTAATAAACGCGCTTTTACACTTATTCAAGATATTATTTTATAAAATTTAACTATTCTTTGACTATTTGTCGTAAAATTAATTCCAACTCATAATAAGTAAAAAAATTTAAGTCATATAAGTATTTGTAATATTATTATTATAGTTGATTAATTATTTATTTTCACGATTTGATTTAAATAATTTGTACCTTCATTCTATAATTTAATTAACATAAAAATATAATTATATTTGACTTATAAAAAAAGAATAAATAACTTTTTTGACTAATTTCATATATGAAATAAATATTTTTTTGGAAATATAGTAAATTTTCTAAAGATATGCTAAAAAAATCCTCTAATAATATAAACTATCTTCCTTGAAATATTGATATATAATTGTTTTAATTAATAATAAAAAAGAAATTAATTACTAATAAAAATATCTTTTTATTTCGTAATCTTGGTTTGTATAAGAAAAGTATTATTAAACTAATAAAATTTAAATAGCATTATTTTCATTATAGAATACTGTAACAAAAAAATTTGATAAACAAAAAATGTGATATGGTTCTAGTATCAATTTTTAATTACAAAAAAGACTTTTAAAATCTTTAAGAAGCTAGATAAAGGCAACCTTTTATATGATTATAATAGTATAAAACTCTAGATATTAATGTTACCGATGTACATTAATAATAATTTTTAAAAAACTTTTAAGTATAAGAATCTAAAGTTTAATTATAAGGAATTGTTAAGAATTTAATAAATTTAAGCGGCACACGCAAGTGAGGCTTACACCCCATGCTATACGCGTCTTGCTACTCACCTAATGTGATATACATTGCTAAGTAGATTTTATATCCCAATTTGGGAAGGAGAACCATTGCAGGAAGGAAAGTAAGATTTGAATTTGATAAGGTACTAGAGACGTCGTTTTCTTCAAGCTACGCTTAGAGAAGAAGAGACATATCGTAGCCAAACGTAGAGGCCTAACTCCTCGCTCCTAGAGGCGTGTAAGCCCACCTACTTTGTATTAGAATCTTACGGCAAGTAATACGAAGCCTCCGGACTAATACATAGCGCGAGTCCGGAGGATATCTGCATTTCGCAACAAAAGTTGTCAAGTAGTCCAGTTCAGAAACCCAATTGTTGGTATATGGTTAAAGCATACTAACTTTGCAATCTGACTCAATGTCAACTGGTGTGATCCGCGTCCAATGACCTTATTTGAAGTAAGTTAGGTTTTTCAAAAATCGACAGCTCCCTAAACTTTACAACCATTAAACGAGAATAATATTTTGACAATTAGGCGGATCTGACGTCTGTTTAGTCAGTTTCTGGGTGGGCTGGTGTTGATTTACTCTACAACACTCCGCATCCAAGTAAGAAAGAAAATAAAGTATAGGTTAAAGTCTACTTCCTAAACCAATAGGCTTGCGTTTGTGGACTGGGAAAAACCAAGCAAATCAGCTGTTGAAGTCAGCAGCTTTATCACTTAATATAACTTGAAGTACATAGGTGCCGTGTCCTTCCCGTCTTAACTAATAATTTGAAGGAATATTAATACTTCAATATATAGTTTAAGGAGGAGCAGTGGTGATGGGCATGAACATAAACCCCGTTTTTATAGGTGCAGGTAAATGCCATGATTACGAGGTACACCAGTGTTGGAGTCAGTCTGTAGAGACCCATACGTCTTTGAATACTAGATATGTTGAGCTATAAATTTCGACCTGTTTTTACTTGGGTTTTATATCAACAAACCGCTGTAAACTCGGTGTCCCGAGTTTGGTGTGAAGTTAATGATCCCAGTGAGAAATCCTTGGCTCAGTGGCAGCTCCAGCGCCCGACACAGAACCTCACTTCCAGTTGTGACCGCGACGACAGAGCGACCAACACCTACTTAGGTGGATCCTTCAGGTAAAGATCCTACCCCGTCCAAAAAGTCGATCGCGCGAAGAAGAGGGGCTCCAGTCGCCTACTAGGAGGGGACTCTCCGGTGGGAGCCAGCTCGAGTCCCCCGGGCCGATGGGGACTGGTCTCATCCGCTTAGACTCCGCGTCCAGGCGCCCTGCTCCATTGAAGTCTGGACTTCGCCATTTCAGAGCGTCCAGCCACGTATTCGGCGGGGACGGCGCTCGTGGCCCTGTGCCGATGCTCCCACTGTTACCGAAACATGTGCTGCAAAGCGGACGGTCAGTCACCGCGACCCAACGCGCCGGCCGCCCCGGGCCCCGGACTTCATGAGTGTAGTGTAGGGCGCCCGCCTTGCGAGTCCTCCGCGTCCCACCTACCATACAAAAACGACGCTGTCAACAGAGTAAGGGCTGCCCTCGTACGGAAGAGGTCGAATCTACCAAAATCTACGCCCCACACTATTCAGCCGATCGGGGGTCAGACTGGGGTCGAGACCATAACGACGTTCGTAGGACTTCGATTATCAAAGACACTCCGTGCCGAGACGGTGAGTACCACGTCAAGCTGAATGAACGGCCGAAACACGTGCCTCTGCGCCGCTGCGACTTCGTAAGCGAAAGCGCCCAACGATGACATCGGTTAGGTCCGCCAGGGCTCTTGCAGGCGCCTCCTTCATGAGGACGCGCCTCTCGGGTGAGGGGCATGGGGGGCTTGTGCAACTCCCAGGGGGCCAGACCTCCTGGGACAGGGATGCCGGCAATCTCGTAGGACGTCGTACAAATCGCGCAGTTATGTGAAGGCGACATCTCTCCGCTACTGCGCCGGCTGTCGGCAGAGAAGACCCGAGCAAGCGAAAGGCGCACACGGGACGGCCCGCGTCGTCTCCGAGGATCGGGGTGCGTCGCCTGTGTGTCTGTCGCGCCCCGTCGGCGGGGCCCCGTGTCAGGCGAGGGGACCCGCCCAGGCGATGCGTCGTCCAGTGTGGGTCAGTTGGGGGCGGCTGGCGAGTGCCGCGCCTGCGAGGGGGCTCCGGCTCGTCGCCGTCGAGGGGCCCCGGTGGCCGGAGAGTCCGAGGGGCCTGGTACTCACGCGTGGCCCCCCACCGCGGGCTCGCTCGCGACGGCGCGAGCGCTTACTTCCAACGGCGGCCTGCCGGACGCAGCGGCTCCCGAGGCCCCGGGCAGCGGCGCCGGGCCGGCGCCCGCGCGAGCCACCCGCCCAGACGCGGCGCGGGCGCCGTCCCGGGGGGGGCTCCTGATGCTCCTCGCAGGGCGCCGGCACCCGCGCGGGCACGCCCGTCCGCCTCCCCCCGTCCGGCCCCGCCACCGCGGTGCCATCCGCTCGATGAGTGGGGCCACCCGAGAGCCCGAGGGGGGGCGGGCGCCAGCCCTCGAAGCGCGCCCCCGCGCACCGGCGCGGCGCCGCCCCGCGCCGCCGCGCAGAGTCCGCGCCCCGCTGTACTGCACCGGCTGGCTGTCGGATTGCGGCAGCGTTCGGGTGAGCATGCGCTCGCCTGCGCGGGGGCGTGCTCGGCGACGAGTCTGGGCCAGCGCCGGCGCCCCCCCACCTGCCCGAGGCTCCCCGCCGGGAAGCTCCGGCGGTAGGGGCGCCGGCGAGCGCCGCGCGCTAGGACGGACCCGCCCCGCAGGGCGCGCCCCGGCGGTCGTTGCGAGTCACCCTGGGCGCCACTCGGCGGCAGCGGGGCTGGCCGGGCGGGCGGGGCCCAAGAGGGCGGGGCGTTGGGGACCGGGGGGGTCCCGCGCTGAACCAGGCCCGCCGCGCGGGCTCCAAGGTACGCCCACGCCACATGGGGGGGGCGGGCCCCTGCCAGGACACGCCGGTCGGCGGCGCCGCG     
I       GGACTTAAAATTATACTTCTTGCTGTAATAGAATTAGAACAATTTCAATTGATTTAAAGAATCCATATTAAAAAACTTTATTTAACTAGTATATTAGAATAGAATAACCATTAGAAAAATTTAACTTGACAAAATTTTAATTTAATATGACGCTAAAACGGACGTAAATTGATGAGCAAAATTTATACCAAATTCTCTTTAATGTTTATGAGATATCTTCAAAGAATTAAGTTTTTTAAACCTTCTTAATGAACGCGCTTTTACACTTATTCAAGATATTATTTTATAAAATTTAAATATTCTTTGACTATTTGTCTTAAAATTAATTCCAACTCATAATAAGTGAGAAAATTTAAGTCATATAAGTATTAGTAATATTATTATTATAGTTGATTAATTATTTATTTTCACGATTTAATTTAAATAATTTGTACCTTCATTCTATAATTTAATTAACATAAAGATATAGTTATATTTAACTTATAAAAAAAGAATAAATAACTTTTTTGACTAATTTCATATATGAAATAAGTATTTTTTTGGAAATATAGTAAATTTTCTAAGAATATGCTAAATAAATCCTCTAATAATATAAACTATCTTCCTTGAAATATTGATATATAATTGTTTTAATTAATAATAAAAAAAAAATTAATTACTAATAAAAATATCTTTTTATTTCGTAATCTTGGTTTGTATAAGAAAAATATTATTAAACTAATAAAATTTAAATAGCATTATTTTCATTATAGAATACTTTAACAAAAAAGTTTAATAAACAAAAAATATGATATGGTTCTAGTATCAATTTTTAATTACATAAAAGACTTTTAAAATCTTTAAGAGGCTAGATAAAGACAACCTTTTATATGATTATAATAGTATAAAACTCTAGATATTAATGTTACCGATGTACATTAATAATAATTTTTAAAAAACTTTTGAATATAAGAATCTAAAGTTTAATTATAAGGAGGTGTTAAGAATTTAATAAATTTAAGCGGCATACGCAAGTAAGGCTTACACCACATGCTATACGCGTCTCGCTACTAACTTAATGTGAGATACATTGCTGAGTAGATTTTATGTCCCAATTAGGGAAGGAGCACCATTGCAGGGAGGAAAGTTAGATTTGAATTTGATTAGATATTAGAGACATCGTTTTCTTCAAGCTACGCTTAGAAAAGAGGAGACATATCGTAACTAAACGTAGAAGCCTAACTCATCGCTCCTAGAGGCGTGTAAGCCCACCTACTTTAAACTATCATCTTACGGTAAGTAACACGGAGCCTCCGGACTAATAAATAGCGCGAGTCCGGAGGACATCTGCACTTCGCAACAAAAGTTGACAAGTAGTCCAGTACAAAAACACAATTGTTGGTATATGGTTTAAGCGTACTAACTTTGCAATCTGACTCAATGTCAACTGGTGTGAGTCGCGTCCAATAACCTTATTTGAAGTACGTTAGGTTTTTCAAGAATCGACAGCTCCCTGAACTTTACAACCATTAAACGAGAGTAATATTTTGACAATTAGACATTTCTGACGTCTGTCTAGTCAGCTTCTGGGTGGGCTGGTGTTGATTTACTCTACAACAATCCGTATCCAAGCAAGAAAGAAAATAAAGTATAGGTTAAAGTCTACTTCCTAAATTAGTAGGCTTGCCTTTGTGGACTAGGAAAAACCGAGCAAATCAGCTGTAGCAGTCTGCAGCTTTATCACTCGATATAACTTGAGGTACGTAGATGTCGTGTCCTTCCTATCTTAACTAATAATTTAAAGGAATATTAATACTTCAATATATAGTTTAGGAAGGAGCAGTGGTGATGGGCCTGAACATAAACCCCGTTTTTATAGGTGCAGGTAAATGCCATGATTACAAGGTACACAAGTGTTGGAGTCAGTCTGTAGAGACCCATCCGTTTTTGAATATTAGATATGTTGAGCTATACATTTCGACCTGTTTCTACTTGGTTTTTATATCAACGAACCGCTGTAAGCTCGGTGTCCCGCGTTTGGTGTGAAGTTAATGATCTGAGTGGCAAGTCCCTGGCGCAGTGGCTGCTCCAACGCCCGACACAGAACCTCATTTCCAGTTATGACCGGGACGACAGAGCGACCGACCCCTAGTGAGGCGGACCCTTCAGGTAAAGATGCTACCCCATCCAATATGTCGATCGCGCAGAGACGAGGGGCTCCAGTCCCCTACTCGGCGGGGACGCTCCGGCGAGTGCGAGCTCGAGTCCCCCGGACTGATGGGGACCGATCTCATCCGCTTGGGCTCCGCGACCGGGCGACCTGCCCCATTGAAGTCTAGCCTTCGCCATTTCAGAGCGTTCAGCGAAGTGTTCGGCGGGAACGACGCTCGTAGCCCCGAGCCGATGCTACCACTGTTGCCGAAACTTGTGCTGCAAAGCGGAGGTTCAGTTATCGTGACCCAACGCGCTGTCCGCCTCGGGCCCCGGATTTCATAGGGGTAGCATCGGGTGCCCGCCTTGCGCGTCCTCCGCGTCCCACCAACCATGCATAAACGACGCTGTCAACAGGGTAGAGGCTACCCTCATACGGAAAACGTCAAATCTATCAAATTCCACACCCCACACTAATTGAGCCCTCCGGCGGTAGGGTGGGGTCGAAAGCATAACTACGTTCATCGGGCTTCGATTATCAAAGACACCTCGTGCCGAGACGGTGAGTAACCCGTCGAGCCGACTGAACGGCCGAAACACGTGCCTCTGCGCCACTGCGACTGCGCAAGCGAAAGCGCCTTTCGATGACAGCGGTTAGGTCCGCCAGGGCTCCTGCAGGCGTCTCCTTCGTGAGGAAGCGCCTCTCGGGTGAGGGGCATGAGGGGCTTGTGCAACTGCCAGGGAGCCAGACCTCCTGGGACAGGGATGCCGCCAGTCCCGCGGGGTGTCGTTCAAATCGCGCAGTCATGTGAAGGTGACATCCCTCCCCTACGGCGCCGGCAGTCGGCAGAGAAGACCTGAGCAAGCGAAAGGTGCACACGGGACGGCCCGCGGCGTCTCCGAGGATCGGGGTGCGGCGCCTCTGCGTCCGTCGCGCCCCGCCCGCGGGGCGCCGGGTCAGGCGAGGGCACCCTCCCGGGCTTTGCGTCGTCCAGCGTGCGTCAGTTGGGGGCAGCTTGCGAGTGCCGCGCGTGCGAGGGGGCTCCGGCTCGGCGCCGTCGAGGGGCCCCGGGGGCCGGAGAGTCCGAGGGGCCTGATAGTCACACGTGGCTCCCCAACGTCGGCTCGCTCGCGGCGGCCCGGACGCCCACTTCGGACGGCGGCCTGCCGGACGCAGCGGCTTCCGCGGCCGCGGGCAGCGGCGCCGGGCCGGGGCTCGCGCGAGCCGCCCGCCCGGACGCTGCGCGGCCGCCGTCCTGGGGGGGGCTCCCGATGTCCCTCGCGGGGCGCCGGTCGCCGCGCGGGCACGCCCGGCCGCCACCCCGCGTCGGGCCCCGCCGCCGCAGTCCCAGCCGCTCGATGGGTGGGGCCACCCGAGAGCCCGGGGTTGGGCGGGCGCCAGCACCCGAAGCGCGCCCCCGCGGCCCGGCGGGGCGCCTCCCCGCGCCGCCGGGCAGAGCCCGCGCCCCGCTGTACTGCACCGTCTGGCTGCCGGATTGCGGCAGCGAGCGGGTGACCATGCGCTCGCCCGCGCGGGGCCGTGCTCGGCGACGAGCCGGGGCCAGCGCCGGCCCCCCCCCATCTGCCCGAGGCTCCCCGTCGGGAAGCTCCGGCGGCGGGGGCGCCGGCGAGCGCCGCGCGCTTGGACGGACCCGTCTCGCTGGCCGCGCCCCAACGGTCGGTGCGGGTCACCCTGGGCGTCACTCGGCGGCGTCGGGGCTAGCCGGGCGGGCCGGGCTCATAAGGGCGGGGCGCTGGGGACCGGGGGGGCCCGGCGCTGGACCAGGCCCGTCGCGCGGGATCCAAAGCACGCCGACGCAGCATCGGGCGGGCGGGCCCCTGCCAGCACACCCCGGTCGGCGGCGCCGCT     
H       GGACTTAAAATTATACTTCTTGCTGTAATAGAATTAGAACAATTTCAGTTGTTTTAAAAAATCCATATTAAAAAACTTTATTTAACTAGTATATTAGAATAGAATAACTATTAGAGAAATTTAACTTGATAAAATTTTAATTTAATGTGACGCTAAAACGGACGTAAATTAATGAACAAAATTTATACCAAATTCTCTTTAATGTTTATGAGATATCTTCAAAGAATTAAGTTTTTTAAACCTTCTTAATAAACGCGCTTTTACACTTATTCAAGAAATTATTTTATAAAATTTAACTATTCTTTGACTATTTGTCTTAATATTAATTCCAACTCATAATAAGTGAAAAAATTTAAGTCATATAAGTATTTGTAATATTATTATTATAGTTGATTAATTATTTATTTTCACGATTTAATTTAAATAATTTGTACCTTCATTCTATAATTAAATTAACATAAAGATTTAATTATATTTGACTTATAAAAAAGGAATAAATAACTTTTTTGACTAATTTCATATATGATATAAATATTTTTTTGGAAGTATAGTAAATTTTCTAAAGATATGCTAAATAAATCCTCTAATAATATAAACTATCTTCCTTGGAATATTGATATATAATTGTTTTAATCAATAATAAAAAAAAAATTAATTACTAATAAAAATATCTTTTTATTTCGTAATCTTGGTTTGTATAGGAAAAATATTATTAAACTAATAAAATTTAAATGGCATTATTTTCATTATAGAATACTGTAACAAAAAAGTTTAATAAACAAAAAATATGATATGGTTCTAGTGTCAATTTTTAATTACAAAAAAGACTTTTAAAATCTTTAAGAAGCTAGATAAAGGCAACCTTTTATATGATTATAATAATATAAAACTCTAGATATTAGTGTTACCAATGTACATTAATAATAATTTTTAAAAAACTTTTAAGTATAAGAATCTAAAGTTTAGTTATAAGGAATTGTTAAGGATTTAATAAATTTAAGCGGCATACGTAAGTAAGGCTTACACCGCATGCTATACGCATCTAGCTACTAACTAAATGTGGGATACATTGCTAAGTAGATTTTCTGTCCCAATTAGGAAGGGAGCACCATTGCAAAGAGGAAAGTGAGATTTGAATTTGATTAGCTAATAGAGACGTCGTTTTCTTCAAGCTGTGCTTACATAAGATGAGACATATCGTAACTAAACGTAGAGGCCTAACTCATCGCTCCTAGAGGCGTGTAAGCTCACCTACTTTGTATTATTATCTTACGGTAAGTAACACGCAGCCTCCGGACTAATACATAGCGCGAGTCCGGAGGATATCTGCAGTTCGCAACAAGAGTTGACAAGCAGTCCAGTGCAAAAGAACGATTGTTGGTATATGGTTTAAGCGTACTAACTTTGCAATCTGACTCAATGTCAACTGGTGTTAATCGCGTCCAATAACCTTATTTGAAGTAAGTTAGGTTTTTCAAAAATCGACAGCTCCCTGAACTTTACAACCATTAAACGGGAATAATATCTTGAAAATTAGACAGATCAGACGTCTGTCTAGTCAGTTTCTGGGTGGGCTGGTGTTGAATTTCTCTACAACATCCAGCATCCAAGAAAGAAAGAAAATAAAGGATAGGTTAAAGTCTACTTCCCAAACCAGCAGGCTTGCATTTGTGGACTGGGAAAGACCGAGCAAATCAGCTGTCGCAGTCTGCAGCTTTATCACTTAGTATAACTTGAGGTACGTAGATACCGTGTCCTTCCTATCTTAACTAATAATTTAAAGGAATATTAATACTTTAATATATAGTTTAGGAAGGAGAAGCGGTGATGGGCATGAACATAAACCCTGTTTTTATAGGTGTAGGTAAGTACAATGATTACGAGGTACACCAGTGCTGGAGTAAGTCTGTAGAGACCCATTCGTGTTTGAATATTAAATCTGTTGAGCTATAAATTTCGACCTGTTTCTAATTAGGTTTTATATCAACCAACCGCTGTAAGCTCGGTGTCCCGGGTTTGGTGTGAAGTTAATGATGTCAGTGGCAACTCCCTGGCGCAGTGGCTGCCCCAGCACCCGACACAGAACCTCACTTGCAGTTATGACCGCGACGACACGGCGACCGACGCCTAGTTAGGCGGACCCTTCAGGTAGAGGTACTACCCCGTCCAATATGTCGATCGCGCTAAGACGAGGGGCTCTAGCCGCCTACTAGGCAGGGACACTCCGGTGGGCGCGAGCTCGAGACCCCCGGGCTGATGGGGACCGGTCTCATCCGCTTAGACTCCGTGTCCGGGCGGCCTGCCCCATTGAGGTCTTGCCTTCGCCATTTTAGAGCCTCCAGCGACGCGTTCGGCGTGGATGTCGCTCGCAGCCCCGTGCTGATGCTGCCACTGTTACCGAAACTTGTGCTGCAGAGCGGACGGTCAGCCAACGTGACCCAACGCGCCGGCCGCCTCGAGCCCCGGACTTCATAGGGGTAGCTTAGGGTGCCCGCCTTGCGCGTCCTCCGCGTCCCACCCACCATGCATAAGCGACGCTGTCAACAGGGTAAGGGCTGCCCTCCTACGGAACACGTCAAATCTACCAAAATCTACACCCCACACTAGTCGATCTATCCAGTGGTAGTATGGGGTCGAGAGCATAACGGCGTTCGTTGGACTTCGATTATCAAAGACACCCCGTGCCGAGACGGTGAGTAACCCGTCCAGCCGAATGAACGGCCGGAACACGTGCCTCTACGCCACTGCGACTACGCAAGTGAAGGCGCCCCGCGATGACATCGGTTAGGTCCGCCAGGGCTCCTGTAGGCGACACCTTCGTGAGGACGCGCCTCTCGGGTGAGGGGCATAAGGGGCTTGTGCAACTCCCAGGGTGCTATACCTCCTGGGACAGGGATGCCGGCAGTCTCGGAGGGTGTCGTACAAATCACGCAGCTATGTGAAGGCGACATCTCTCTGCTACGTCGCCGGCTGTCGGCAGAGAAGACCTGAGCAAGGGAAAGCTGCACGCGGGACCGCCCGCGGCGCCTCCCAGGCTGGGGGTGCGTCGCCTGTGCGTCTGTCACGCCCCGCCAGCGGGGCCCCGTGTCAGGCGAGGGCACCCACCCGGGCGGTGCGTCGTCCAGCGTGCGTCAGTATGGGGCAGCTGGCGGGTGCCGCGCGTGCGAGGGGACTCCGGCTCCTCGCCGTCGAGGGGCCCCGGTGGCCGGAGACTCCGAGGGGCCTGTTAGTCACACGTGGCCCCCCGCCGGCGCCTCGCTCGCGGCGGCCCGAGCGCCTACTTCGGACGGCGGCCTGCCGAACGCAGCGGCTTCCGGGGCCGCGGGCAGCGGCACCGGGCCGGTGCGCGCGCGAGCCGCCCGCCCGGACGCGGCGCGGCCGCCGTCCCGGGGGGGGCGCCCGATGCGCCTCGCCGGGCGCCGGTACCCGCGCGGGCACGCCCGACCGCCTCCCCCCGTCGGGCCCCGCCGCCGCAGTCCCAGCCGCTCGGTCGGTGGGGCCAGCCGAGAGCCCGAGGTTGGGCGAGCGCCAGCACCCGAAGCGCGCCCCCGCGCGCCGGCGGGGCGCCCCCCCGCGCCGCCGCTCAGAGTCCCCACCCCGCTGTACCCCACCGGCTGGCCGGCGGATTGCGGCAGCGTGCGGGTGAGCATGCGCTCGCCCGCGCGGGGGCGTGCTCCACGACGAGCCGGGGCCAGCGCTGGCGCCCCCCCACCTGCCCGGGGCTCCCCGCCGGGAAGCTCCGGCGGCGGAGGCGCCGGCAAACGCCGGGTGCTTGTACGGACCCGCCCCGCGGGCCGCGCCCCGTCGGTCGCTGCGGGTCACCCTGGCCGGCACTCGGCGGCGCCGGGGCTGGCCGGGCGGGCCGGGCCCAAGAGGGCGGAGCGCTGGGGACCGGTGGGCGTCCACGCTGGACCAGACCCGTCGCGCGGGCTCCAACGGACGCCGACGCGCCATGGGGCGGGCGGGCCCCTGCCAGCACGCGCCGTTCGGCGGCGCTGCG     
G       GGACTTAAAATTATACTTCTTGCTGTAATAGAATTAGAACAATTTCAATTGTTTTAAAAAATCCATATTAAAAAACTTTGTTTAACTAGTATTTTAGAATAGAATAACCATTAGAAAAATTTAACTTGATAAAATTTTAATTTAATGTGACACTAAGACGGACGTAAATTAATGAACAAAATTTATACCAAATTCTCTTTAATGTTTATGAGATTTCTTCAAAGAATTAAGTTTTTTAAACCTTCTTAATAAACGCGCTTTTACACTTATTCAAGATATTATTTTATAAAATTTAACTATTCTTTGACTATTTGTCTTGAAATTAATTCCAACTCATAATAAGTAAAAAAATTTAAGTCATATAAGTATTTGTAATATTATTATTATAGTTGATTAATTATTTATTTTCACGATTTAATTTAAATAATTTGTACCTTCATTCTATAATTTAATTAACATAAAGATATAATTATATTTGACTTATAAAAAAGGAATAAATAACTTTTTTGACTAATTTCATATATGAAATAAATATTTTTTTGGAAGTATAGTAAATTTTCTAAAGATATGCTAAGTAAATCCTCTAATAATATAAACTATCTTCCTTGAAATATTGATATATAATTGTTTTAATTAATAATAAAAAAGAAATTAATTACTTATAAAAATATCTTTTTATTTCGTAATCTTGGTTTGTATAGGAAAAATATTGTTAAACTAATAAAATATAAATAGCATTGTTTTCATTATAGAATACCATAACAAAAAAGTTTAATAAACAAAAAATATGATATGGTTCTAGTATCAATTTTTAATTACATAAAAGACTTTTAAAATCTTTAAGAAGATAGATAAAGGCAACCTTTTATATGATTATAATAGTATAAAACTCTAGATATTAATGTTACCAATGTACATTAATAATAATTTTTAAAAAACTTTTAAGTATAAGAATCTAAAGTTTAATTATAGGGAATTGTTAAGAATTTAATGAATTTAAGCGGCATACGTAAGTAAGGCTTACACCCCATGCTATACGCGTCTGGCTACTTACTTGATGTGAGATACATTGCTGAGTAGATTTTATATCCCAATTAGGGAAGGAGCACCATTGCAGGAAGGAAAGTAAGATTTGAATTTGATTTGGTATTAGAGACGTCGTTTTCTTCAAGCTACGCTTAAAAAAGAAGAGACATATCGTAGCTAAACGTAGAGGCCTAACACGTCGCTCCTAGGGGCGTGTGAGCCCACCTACTTAATATTATAATCTTACGGTAAGTCATACGGAGCCTCCGGACTAATACATAGCGCGAGTCCGGAGGATATCTGCAATTCGCAACAAAAGTTGACAAGTGGTCCAGTGCAAAAGCACAATTGTTGGTATATGGTTTAAGCATACTAACTCTGCAATCCGACTCAATGTCAACTGGTGTGATTCGTGTCCTACAACCTTATTTGAAGTAAGTTAGGTTTTTCAAAAATCGACAGCTCCCTGAACTTTACTACCATTAAACGGGAATAATATTTTGAAAATTAGACAGGTCAGACGTCTGTCTAGTCAGCTTCTGGGTGGGCTGGTGTTGATTTACTCTACAACACTCCGCATCCAAGTAAGAAAGAAAATAAATTATAGGTTAAAGTCTACTTCCCAAACTAGAAGGCCTGCGTTTGTGGACTGGGAAAGACCGAGCCAATCAGCAGTTGAAGTCCGCAGCTTTATCACTTGATATAACTTGAAGTACGTAGGTATCGTGTCCTTCCCATCTTAACTAATAATTTAAAGGACTATTAATACTTCAATATATAGTTTACGGAGGAGCAGGGGTGATGGGCATGAACATAAACCCCGTTTTTATAGGTGCAGGTAAATGCCATGATTACTAGGTACACCAGTGTTGGAGTCAGTCTGTAGAGACCCATTCGTTTTTGAATAATATATATGTTGAGCTATACATTTAGACCTGTTTTTATTTGGGTTTTATATCAACAGACCGCTGTAAGCTCGGTGTCCAGCGTTTGGGGTGGAGTTAATGATCTGAGTGGTAAGTCCCTAGCGCGGTGGCTGCCCCAGCGCCCGACACAGAACCTCACTTCCAGTTTTGGCCGCGACGACAGAGCGACCGACGCCTAGTCAGGCAGACCCTTCCGGTAAAGTTGCTACCCCGTCCAATATGTCGATCGCGCGAAAACGAGGGGCTCCAGTCACCTGCTAGGGGGGGTCGCTCTGGAGGGCGCGAGCTCGAGCCCCCCGGGCCGATGGGGACTGGTCTCATCCGCTTAGACACCGTGTCCGGGCGCCCTGCCCCATTGAATTCTGGCCTTCGCCATTTCAGAGCGTCCAGCGACGCGATCGGCGCGGACGGCGCTCGCACCCCCGAGCTGATGCTGCCACTGTTCCCGAAACGCGTGCTGCAAAGCGGACGATCAGTCATCGTAACCCAACGCGCCGGCCGCCTCGCGCCCCGGATTTCATAGGAGTAGCGTGGGGTGCCCGCCTTGCGCGTCGTCCGCTTCCCACCAACCATGCATAAACGACGCTGTCAATAGGGTAAGGGCTACCCTCTTACGGAAGACGTCAAACATACCAAATTCCACACCCCACACTAATCGACCTCTCCAGTGCTAGTATGGGGTCGCGACCATAACGACGTTCGTCGGGCTTCGATTATCAAAGACACCCCGTGCCGAGACGGTGAGTATCACGTCGAGCCGAATGAACGGCCGAAACACGTGCCTCTACGCCGCTGCGACTACGCAAGTGAACGCACCTTCCGATGACATCGGTGAGGTCCGCCAGGGCTCCTGTAGGCGCCGCCTTCGTGAGGAGGCGCCTCACGGGTGAGAGGCATGAGGGGCTTGTGCAACTCCCAGGATGCCAGACCTCCTGGGACAGGGATGCCGACAATCTCGCCGGGTGTCGTTAAAATCGCGCAGTTATGTAAAGGCGACATCTCTCCACTACGGCGCCGGCCGTCGGCAGAGAAGACCTGAGCAAGTGAAAGCCGCACAAGGGACGGCCCGCGGCGGCTCCCGGGATCGGAGTGCGGCGCCTGTCTGTCTGTCGCGCCCCGCCGGCGGGGCGCCGCGTCAGGCGAGGGGACCCTCCCGTGCGGTGCGTCGCCCAGCGTCCGTCAGTTGGGGGCCGCTGGCGGGTGCCGCGCGTGCGAGGGGACTCCGGCCCCTCACCGTCGAGGGGCCCCGGGGGCCGGAGAGTCCGACGGGCCTGTTAGTCACGCGTGGCCCCGCGCCGCCGCCTCGCTCACGGCGGCGCGAGCGAGTACTTCGGACGGCGGCCTGCCGGACGCAGCGGCTTCCGGGGCCGCGGGCAGCGGCGCCGGGCCGGCGGTCGCGCGAGCCACCCGCCCGCACGCGGCGCGGCCGCCGTCCTGGGGGGGGTTCCCGACGCCCCTCGCGGGGCGCCGGTGCCCGCGCGGGGACGCCCGGCCGCCCCCCCCCGTGGGGCCCCGCCGCCGCGGTCCTAGCCGCTCGATGGGTGGGGCCACCCAAGAGCCCGGGGTGGGGCGGGCGCCAGCACCCGAAGCGCGCCCCCGCTCGCCGGCGGGGCGCCGCCCCCCGCCGCCGTGCAGAATCCGCACCCCTCTGTACTGCACCGGCTGGCTGTCGGCTTGCGGCAGCGCGCAGGTGAGCCTGCGCTCACCAGCGCGGGGGCGTGCTCCGCGACGAGCCGGGGCCAGTGCCGGCGCCCCCCCAGCTGCCCGAGGTTCCCTGTCGGGAAGCTCCGGCGGCAGAGGCGCCGGGGATCGCCGCGCGCTTGGACGGACCCGCCCCGCGGGCCGCGCCCCGGCGGTCGCTGCCGGTCACGCTAGGCGCCACTCGGCGGCGCCGGGGCTGGCCGGGCGGGCCGGGCCCAAGAAGGCGGGGCGCTGGGGACCGGCGGGGACCCGCGCTGGACCAGACCCGTCGCCCGGGGTCCAAAGTACGCCGACGCACCATCGGGCGGGCCGGCCCCTGCCAGGACACGGCGGTGGGCGGCGCCGCT     
F       GGACTTAAAATTATACTTCTTGCTGTAATAGAATTAGAACAATTTCAACTGTTTTAAAAAATCCATATTAAAAAACTTTATTTAACTAGTATATTAGAATAGAATAACCATTAGAAAAATTTAACTTGATAAAATTTTAATTTAATATGACACTAAAACGGACGTAAATTGATGAGCAAAATTTATACCAAATTCTCTTTAATGTTTATGAGATGTCTTCAAAGAATTAAGTTTTTTAAACCTTCTTAATAAACGCGCTTTTACACTTATTCAAGATATTATTTTATAAAATTTAACTATTCTTTGGCTATTTGTCTTGAAATTAATTCCAACTCATAATAAGTAAAAAAATTTAAGTCATATAAGTATTTGTAATATTATTATTATAGTTGATTAATTATTTATTTTCACGATTTAATTTAAATAATTTGTACCTTCATTCTATAATTTAATTAACATAAAGATATAATTATATTTGACTTATAAAAAAAGAATAAATAACTTTTTTGACTAATTTCATATATGAAATAAATATTTTTTTGGAAATATAGTAAGTTTTCTAAAGATATGCTAAATAAATCCTCTGATAATATAAACTATCTTCCTTGAAATATTGATATATAATTGTTTTAATTAATAATAAAAAAAAAATTAATTACTGATAAAAATATCTTTTTATTTCGTAATCTTGGTTTGTATAAGAAAAATATTATTAAACTAATAAAATTTAAATAGCGTTATTTTCATTATAGAATACTATAACAAAAAAGTTTGATAAACAGAAAATGTGATATGGTTCTAGTATCAATTTTTAATTACATAAAAGACTTTTAAAATCTTTAAGAAGCTAGATAAAGACAACCTTTTATATGATTATAATAGTATAAAACTCTAGATATTAATGTTACCAGTGTACATTAATAATAATTTTTAAGAAACTTTTAGGTATAAGAATCTAAAGTTTAATTATAAGGAGTTGTTGAGGATTTAATAAATTTAAGCGGCATACGTAAGTGAAGCTTACACCACTTGCTATACGCGTCTAGCTACTGACTTGATGTGTGATACATTGCTAAGTAGATTTTATTTCCCAATTAGGGAAGTAGGACCATTGCAGGTAGGAAAGTCAGACTTGAATTTGATTAGGTATTAGAGACTTCGTTTTCTTCAAGCTACGCTTAAAAAAGAGGAGACATATCGTAGCCAAACGTAGATGCCTAACCCATCGCTCCTAGAGGCGTGTGAGCCCACCTACTTCCAATTATCATCTGACGGTAAGTAACACGAAGCCTCCGGACTGATACATAGCGCGAGTCCGGAGGACATCTGCAATTCGCAACAAAAGTTGACAAGCAGTCCAGTACAAAAATACAATTGTTGGTATATGGTTGAAGCATACTAACTTTGCAATCTGATTCAATGTCAACTGGTGTGATTCACGTCCAATAACCTTATTTGAAGTAAGTTAGGTTTTTCAAAAATCGACAGCTCCCTAGACTTTACAACCATTAAACGAGAATAATATTTTGACAATTAGTCAGATCAGACGTCTGTTTAGTCAGTTTCTGGGTGGGCTGGTGTTGATTTACTCTACAACACTCCGCATCCAAGCAAGAAAGAAAATAAAGTATAGGTTAAAGTCTACTTCCCAAATCAGCAGGCCTGCATTTATGGACTGGGAAAGACCGAGCAAATCAGCCGTTGAAGTCTGCAGCTTTATCACTCGTTATAACTTGAAGTACGTAGATATCGTGTCCTTCCCCTCTTCACTAATAATTTAAAGGAGTATTAACACTTAAATATATAGTTTAGGGAGGAGCAGTGGTGATGGGCATGAACATAAACCCTGTTTTTATAGGTGCAGGTAAATGCTATGATTACAAGGTACACGAATATTGGAGTCAGTCTGTAGAGACCCATTCGTATTTGAATATTAGATATCTTGAGCTATACATTTCGACCTGTTTTTACTTCGGTTTTATATCAACAGACCGCTGTAAGCTCGGTGTCCCGCGTTTGGTGTGGAGTTAATGATCTCAGTGGTAAGTCCCTGGCACAGTGGCTGCGCTAGCGCCCGACACAGAACCTCACTTCCAGTTTTGTCCGCGACGACAGAGCGACCGACGCCTAGTCAGGCGGACCCTTCAAGTAAAGATGCTACCCCGTCCAATATGTCGATCGCGCGAAGACGAGGGGCTCGAGTCCCCTGCTAGGGAGGGACGCTCCGGCGAGGGCGAGCTCGAGTCCCCCGATCTGATGGGGACCGGTCTCATCCGCTTAGCCTTCGCGTCCGGGCGAGCTGCCCCATTGACGTCTAGCCTTCGCCATTTCAGAGCGTGTAGCGACGCGGTCGGCGGGGATGACGCTCGCACCCCCGTGCTGATGCTGCCACTGTTACCGAAACCTGTGCTGAACAGCAGACGACCAGCCATCGTGACCCAACGCGCTGGCCGCCTCGGGCCCCGGACTTCATAAGGGTAGCATGGGTTGCCCTCCTTGCGCGTCGTCCGCATCCCACCAACCATGCATAAACGACGCTGTCAACAGGGTAAGGGCTGCCCTCATACGGAAGACGTCAGATCTACCAAAATCTACGCCCCACAATAATTGATCCCTCCCGCGGTAGTTTGGGGTCGAGACCATAACGACGTTCGTCGGACTTCGATTATCAAAGACACCCCGTGCCGAGACGGTGAGTAACCCGTCAAGCAGAATGAACGGCCGAAACACGTGCCTCTACGCCGCTGCGACTCCGCAAGTGAAAGCGCCCTTCGATGACATCGGTTAGGCCCTCCAGGGCTCCTGTAGGCAACACCATCGTGAGGACGCGCCTCTCGGGTGAGAGGCATGGGGGGCTTGTGCAACTCCCAGGGTGCCAGACCTCCTGGGACAGGGATGCCGTCAATCTCGTGGGATGTCGTACAAATCGCGCAGTTATGTGAAGGCGACATCTCTCCATTACGGCGCCGGCTGTCGGCAGAGAAGACCGGAGCAAGCGAAAGGGGCACGCGGGACAGCCCGCGTCGGCTCCGAGAGTCGGGGTGCGTCACCTGTGTGTCTGTCGCGCCCCGCCCGCGGGGCTCCGTGTCAGGCGAGGGGACCCCCCCGGGCGCTGTGTCGTCCAGCGTTCGTCAGTGGGGGGCAGCTTGCGAGTGCCGCGCGTGCGAGGGGTCTCCGGCTGCGCGCCGTCGAGGGGCCCCGGTGGCCGGAGACTGGTAGGGGCCTGTTAGTTACACGTGGCCCCCCACCGCCAGCTCGCTCGCCGCAGCCCGAGCGTCTACTTCGCACGGCCGCCTGCCGCGCGCAGCGGCTGCTGGGGCTGGGGGCAGGGGCGCCGGGCCGGCGGCGGCGCGAGCCACCCGCCCTGTCGCGGCGCGGCCGCCGTCCCGGGGGGGGCGCCCAATGCCCCTCGCGGGGCGCCGGTGCGCGCGCGAGCATGCCCGGCCGCCCCCCCCCGTGGGGCCCCGCTACCGCCGTCCTAGCCGCTCGATGGGTGGGGCCACCCCAGAACCCGGGGTGGGGCGAGCGCCAGCGCCCGAAGCGCGCCCCCGCGCACCGGCGGGGCGCCGCCCCGCGCCGCGGCGCAGAGTCCGCACCCCGCTGTACTACACCGGCTGGCCGCCGACTTGCGGCAGGGAGCGGGTGGGCATGCGCTCGCCCGCGCGGGGGCGTGCTCCGAGACGAGCCAGAGCCAGGGCCGGCGCCCCCCCACCTGCCCGAGGTTCCCCGTCCGGAAGCCCCGGCGGCAGGGGCGCCGGCGAACGCCGCGCGCTAGGACGGACCTGCCCCGCGGGCCGCGCCCCGGCAGTCGCTGCGGGTCGCCCTGGGCGCCACTCGGCGGCGTCGGGGCTGGCCGGGCGGGCAGGGGCCAGGAGGGCGGGGCGCTGGGGACCGGTGGGGTTCCGCGCTGGACCAGACCCGTCCCGCGGGCTCGCAAGTACGCCGACGCGCCATCGGGTGGGCGGGCCCCTGGCAGCACACGCCGGTCGGCGGCGCCGGA     
E       GGACTTAAAATTATACTTCTTGCTGTAATAGAATTAGAACAATTTCAATTGTTTTAAAGAATCCATATTAAAAAACTTTATTTAACTAGTATATTAGAATAGAATAACCATTAGATAAATTTAACTTGAAAAAATTTTAATTTAATATGACGCTAAGACGGACGTAAATTGATGAACAAAATTTATACCAAATTCTCTTTAATGTTTATGAGATATCTTCAAAGAATTAAGTTTTTTAAACCTTCTTAATAAACGCGCTTTTACACTTATTCAAGATATTATTTTATAAAATTTAACTATTCTTTGACTATTTGTCTTAAGATTAATTCCGACTCATAATAAGTAAGAAAATTTAAGTCATATAAGTATTTGTAATATTATTATTATAGTTGAATAATTATTTATTTTCACGATTTAATTTAAATAATTTGTACCTTCATTCTATAATTTAATTAACATAAAGATATAGTTATATTTGACTTATAAAAAAAGGATAAATAACTTTTTTGACGAATTTCATATATGAGATAAATATTTTTTTGGAAATATAGTAAATTTTCTAAAGATATGCTAAGTAAATCCTCTGATGATATAAACTATCTTCCTTGAAATATTGATATATAATTGTTTTAATTAATAATAAAAAAAAAATTAATTACTAATAAAAATATCTTTTTATTTCGTAATCTTGGTTTGTATAAGAAAAATATTATTAAACTAATAAAATTTAAATAGCGTTATTTTCATTATAGAATACTGTAACAAAAAAGTTTAATAAACATGAAATATGATATGGATCTAGTATCAATTTTTAATTACATGAAAGATTTTTAAAATCTTTAAGAAGCTAGATAAAGGCAACCTTTTATATGATTGTAATAGTATAAAACTCTAGATATTAATGTTACCAGTGTACATTAATAATAATTTTTAAAAAGCTTTTGAGTATAAGAATCTAAAGTTTATTTATAAGGAGTTGTTGAGAATTTAATAAATTTAAGCGGCATACGTAAGTGAAGCTTACACCACGTGCTATACGCGTCTGGCTGCTTACTTTATGTGAAATACATTGCTAAGTAGATTTTATGTCCCAATTGGGGAGGAAGCACCATTGCAGGGAGGAAAGTTAGATTTGAATTTGATTGGGTATTAGAGACATCGTTTTCTTCAAGCTACGTTTAGAAAGGAAGAGACATATCGTAGCTAGACGTAGCCGCCTAACTCATCGCTCCTAGAGGCGTGTAAGCCCACCTACCTTATATTATAATCTCACGGTAAGTAACACGAAGCCTCCGGACTAATACATAGCGCGAGTTCGGAGGATATCTGCATTTCGCAACAAAAGTTGACAAGCAGTCCAGTGTAAAAGCACAATTGTTGGTATATGGTTAAAGCATACTAACTTTGCAACATGATTCAATGTCAACTGGTGTGATACGCGTCCAATGACCTTATTTGAAGTAAGTTAGGTTTTTCAAAAATCGACAGCTCCCTAAACTTTACAACCATTAAACGGGAATAATATTTTGGAAATTAGCCGGATCAGACGTCTGTCTAGTCAGTTTCTGGGCGGGCTGGTGTTGATTTACTCTACAACACTTCGAATCCAAGCAAGGAAGAAAATAAAGTATAGGTTAAAGTCTACTTCCTAAACCAGGAGGCTTGCATTTGTGGACTAGGAAAGACCGAGCAAATCAGCTGTCGAAGTCTGCAGCTTTATCACTCGATATAACTTGACGTACGTAGGTGCCGTGTCCTTCCTGTCTCAACTGATAATTTAAAGGACTATTAATACTTCAATACATAGTTTAAGTAGGAGCAGTGGTGATGGGCATGAACATAAACCCCGTTTTTATAGGTGTAGGTAAATGCTATGATTACAAGGTACACCAGTGTTGGAGTCAGTCTGTAGAGACCCATTCGTCTTTGAATATTAGATATGTTGAGCTATACATTTTGACCTGTTTTTATTTGGGTTTTATATCAACAGACCGCCGTAAGCTCGGTGTCCCGCGTTTGGTGTGGAGTTAATGATTTCAGTGGCAATTCCCTGGCGCAGTGGCTGCTCTAGCACCCGATACAGAACCTCATTTCCAGTTTTGACCGGGACGACAGGGCGACCGACGCCTAGTCAGGTGGACCCTTCAAGTAGAGGTACCACCCCGTCCAATATGTCGATCGCGCAAAAGCGAGGGGCTCTAGTCCCCTACTAGGGGGGGACTCTCTGGCGAGAGCGAGCTCGAGTCCCCCGGACTGATGGGGACCGGTCTCATCCGCTTAGGCTCCGCGTCCGGGCGACCTGCCCCATTGAAGTCTAGTCTTCGCCATTTCAGAGCATCCAGCGATGCGCTCGGCGGGGATGACGCTCGCAGCCCGGTGCTGATGCTGCCACTGTTACCGAAACTTATGCTGCAGAGCGGACGGTCAGTAATCGCGACCCAACGCGCCGGCCGCCTCGGGCCCCGGACTTCATGGGGGTAGCCTCGGGTGCCCGCCTTGCGCGTCGTCCGCGTCCCACCGACCATGCATAAACGACGCTGTCAACAGGGTAAGGGCTGCCCTCGTACGGAAAACGTCTTAACTATCAAAATCTACACCCCACATTAATGGACCCCTCCGGTGGTAGTCTGGGGTCGAGACCATAACGGCGTTCGTCGGGCTTCGATTATCAAAGACACCGCGTGCCGAGACGGTGAGTAGCCCGTCGAGCCAAATAAACGGCCGAAACACGTGCCTCCACGCCGCTGCGACTGCGCAAGGGAAGGCGCCCTTCGATGACATCGGTTAGGTCCGCCAGGGCTCGTGCAGGCTTCCCCCTCGTGAGGACGCGCCTCGCGGGTGAGGGGCATGGGGGGCTTGTGTAACTCCCAGGGTGCCAGACCTCCTGGGACAGGGATGCCGTCAATCTCGTAGGGTGTCGTACAAATCGCGTAGTTATGTGAAGGCGACATCTCTCCACCACGGCGCCGGCCGTCGGCAGAGAAGACCGGAGCTAGAGAAAGTTGCACTTGGGACGGCCCGCGTCGGCTCCGAGGATCGGGGTGCGCCGCCTGTGTGTATGTCGCGCCCCGTCCGCGGGGCGCCGTGTTAGGCTAGGGGAGCCTCCCGGCTGATGCGTCGTCCAGTGTGCGTCAGTTGGCGGCAGCTGGCGAGTGCCGCGCGTTCGAGTGGCCTCCGGCTCGTCGCCGTCGAGGGGCCCCGGCGGCCGGAGAGTCCGAGGGGCCTGTCAGTGACACGTGGCCCCCCACCGCTGGCTCGCTCACGACCGCCCGGACGCTTGCTTCGCACGGCAGCCTCCCGGACGCAACGGCTTACGGGGCCGCGGGCAGCGGCGCCGGGCCGGCGCTCGCGCGAGCCACCCGCCCGGACGCGGCGCGGGCGCCGTCCCGGTGGGGACGCCCAACGCCCCTCGCGGGGCGCCGGCGCCCGCGCGGACACGCCCGGCCGCCGCCCCCTGTTGGGCCCCGCCGCCGCAGTCCTAGCCGCTCGGTGGGTGGGGCCACCCAAGAACCCGCGGTGGGGCGGGCGCCAGCGCCCGAAGCGCGCCCCCGCGCCCCGGCGGGGCGCCGCCCCCCGCCGCCGCACAGAGTCCGCACCCCGCTGCACTACACCGGCTGGCTGCCGGATTGGGGCAGCGCGCGGGTGAGCGTGCGCTCGCCCGCGCGGGGGCGTGCTCCGCGACGAGCCGGGGCCAGCGCCGGCGCCCCCCCACCTGCCGGAGGCTCCGCGTTTGGAAGCCCCGGCGGAAGGGGCGCCGGCGAACGCCAGGCGCTTCGACGGACCCGCCCCGCCGGCCGGGCCCCGGCGGTCGCTGCGGGTCGCGCTGGCCGACACTCGCCGGCGACGCGGCTGGCCGGGCGGGCCGGGCACAGGGGGGCGGGGAGCTGGGGACCGGTGGGTCCCCGCGCTGGACCAGACCCGTCGCGCGGGCTCCGAGGTACGCCGACGCGCCATCCGGCGGCCGGGTTCCTGCCAGCACACGTCGGTCGGCGGCGCCGGG     
D       GGACTTAAAATTATACTTCTTGCTGTAATAGAATTAGAACAATTTCAATTGTTTTAAAAAATCCATATTAAAAAACTTTGTTTAACTAGTATATTAGAATAGAATAACCATTAGAAAAATTTAACTTGATAAAATTTTAATTTAATATGACACTAAAACGGACGTAAATTAATGAACAAAATTTATACCAAATTCTCTTTAATGTATATGAGATATCTTCAAAGAATTAAGTTTTTTAAACCTTCTTAATAAACGCGCTTTTACGCTTATTCAAGATATTATTTTATAAAATTTAACTATTCTTTGACTATTTGTCTTAAAATTAATTCCAACTCATAATAAGTAATAAAATTTAAGTCATATAAGTATTTGTAATATTATTCTTATAGTTGATTAATTATTTATTTTCACGATTTAATTTAAATAATTTGTACCTTCATTCTATAATTTAATTAACATAAAGATATAGTTATATTTGACTTATAAAAAAAGAATAAATAACTTTTTTGACTAATTTCATATATGAAACAAATATTTTTTTGGAAATATAGTAAATTTTCTAAAGATATGCTAAATAAGTCCTCTCATAATATAAACTATCTTCCTTGAAATATTGATATATAATTGTTTTAATTAATAATAAAAAAAAGATTAATTACTAATAAAAATATCTTTTTATTTCGTAATCTTGGTTTGTATAGGAAAAATATTATTAAACTAATAAAATTTAAATAGCATTATTTTCATTATAGAATACTATAACAAAAAAGTTTAATAAACAAGAAATATGATATGGTTCTAGTCTCAATTTTTAATTACATAAAAGACTTTTAAAATCTTTAAGAAGCTAGATAAAGACAACCTTTTATATGATTGTAATAGTTTAAAACTCTAGATATTAATGTTACCAATGTACATTAATAATAATTTTTAATAAACTTTTAAGTATAAGAGTCTAAAGTTTAATTATAAGGAATTGTTGAGAATTTGATAAATTTAAGCGGCATACGCAAGTGAGGCTTACATCACGTGCTACACACGTCTGGCTACTTACTTGATGTGGGATACATTGCTCAGTAAATTTTATGTCCCAATTAGGAAGGAAGCACCATTGCAGGAAGGAAAGTTAGATTTGAATTTGATTCGTTATTAGAGACATCGTTTTCTTCAAGCTAGGCTTAGAAAAGAAGAGACATGTCGTAGCTAAACGTAGAGGCCTAACTCCTCGCTCCTAGAGGCGTGTAAGCCCACCTACTTCGTGTTATGATCTTACGGTAAGTAACACGAAGCCTCCGGACTAAAACATAGCGCGAGTCCGGAGGACATCTGTAATTCGCAACAAAAGTTGACGAGAAATCCAGTGCAGAAACACAATTGTTGGTATATGGTTAAAGCATACTAACTTTGCAATATGATTCAATGTCAACTGGTGTGACTCGCGTCCAATCACCTTATTTGAAGTAAGTTAGGTTTTTCAAAAATCGACAGCTCCCTTAACTTTACTACCATTAAACGGGAGTAATATTTTGAGAATTAGCCGAATCAGACGTCTGTCTAGTCAGCTTCTGGGTGGGCTGGTGTTGACTTGCTCTACAACATTCCGTATCTAAGCAAGAAGGAAAATAAAATATAGGTTAAAGTCTACTTCCCAAACCAGTAGGCTTGCGTTTGTGGACTGGGAAAGACCGAGCAAATCAGCTGTTGGAGTCTGCAGCTTTATTACTCTATATAACTTGAAGTACGTAGGTGCCGTGTCCTTCCTGTCTCAACTAATAATTTAAAGGAGTATTAATACTTCAATATATAGTCTAAGCAGGAGCAGGGGTAATGGGCATGAACATAACCCCCGTTTTTATAAGTGAAGGTAAATTCAATGATTACGAGGTACACCAGTGTTGGAGTCAGTCTGTAGAGACCCATTCGTTTTTGAATAATAGATTTGTTGAGGTATAAATTTCGACCTGTTTCTACTTGGGTTTTATATCAACAGACCGCTGTAAGCTCGGTGTCCCGTGTTTGGTGTGGAGTTAATGATCTCAGTGTCAAGTCCCTGGCGCAGTGGCTGCCCCAGCACCCGACACAGAACCTCATCTCCAGTTGGGACCGCGATGACAGGGCGACCCACACCTCGTCAGGGGGACCCTTCAAGTAGAGATGCTACCCCATCCAACATGTCGATCGCGCGTAGACGAGGGGCTCTAGTCCCCTACTAGGAAGGGACGCTCCGGTGGGAGCGAGCTCGAGTCCCCCGGGCTGATGGGGACAGGTCTCATCCGCTTAGCCTGCGCGACCGGGTGGCCTGCCCCGTTGAGGTCTAGCCTTCGCCATTTCAGAGCGTCCAGCGATGCGTTCAGCGGGGATGGCGCCCGCACCCCTGTGCTGATGCTGCCACTGTTACCGAAACCGGTGATGCAGAGCGGACGGTCAGTCACCGTGACCCAACGCGCTGCCCGCCTCGAGCCCCGGATTTCATAGGGGTAGCTTGGGGTGCCCGCCTTGCGCGTCGTCCGCGTCCCACCCACCATGCATAAGCGACGCTGTCAACAGGGTAAGGGCTGCCCTCGTACGGAAGACGTCGTACCTAACAAAATCTAAATCCCACACTAATCGATTCCTCCAGCGGTAGGATGGGGTCGAAACCATAACGGCGTTCGTCGAACTTCGATTATCAAAGACACCTCGTGCCGAGACGGTGAGTAACCCGTCCAGCCGAATGAACGGCCGAAACACGTGCCTCTACGCCACTGCGACTACGCAAGAGAAAGCGCCCCCCAATGACATCGGTTGGGTCCGCCAGGGCTCGTGTAGGCGCCGCCGTCGTGAGGACGCGCCTCTCGGATGAGAGGCATGAGGGGCTTGTGCAACTCCCAGGGTGCGAGACCTCCTGGGACAGGGATGCCGTCATTCTCGCAGGGTGTCGTGCAAATCGCGCAGTTGTGTGAAGGCGACATTTCTCCTCTACGGCGCCGGCTGTCGGCAGAGAAGACCTGAGCAAGCGAAAGGCGCATCCGGGACGGCCCGCGTCGGCTCCGAGGGTCGGGGTCCGCCGCCTGTGGGTTGGTCGCGCCCCGCCCCCGGGGCCCCGTGTCAGGCGAGGGGACCCGCCCGGGCCGTGCGTCGTCCAGGGTGCGTCAGTTGGGGGCTGCTCGCGAGTGCCGCCCGCGCGAGGGGCCTCCGGCTCGTCGCCGTCCAGGGGCCCCGGGCGCCGGAGAGTCCGAGGGGCCTGTTAGTCACACGTGGCCCCCCACCCCTGGCTCGCTCGCGCCCGCCCGATCGCCTACTTCGGACGGCGGCCTGCCGGACGCAGCGGCTCTCGTGGCCGCGGGCAGCGGCGCCGGGCCGGCGCTCGCGCGAGCCACCCGCCCGGACGCGGCGCGGCCGCCGTCCCCGGGGGGGCGCCCAAGGCCCCTCGCCGGGCGCCGGTACCCGCGCGGGAATGGCCGTCCGCCGCCCCGCGTCGGGCTCCCCCCCCGCGGTCCTAACGGGTCGGTGAGTGGGGCCACCCAAGAACCCGGGGTGGGGCGGGCGCCAGCACCCGAAGCGCGCCCCCGCGGGCCGGCGGGGCGCCCCCCCGCGCCGCCGGGCAGAGTCCGCACCCCGCTGTACTCCACCGGCTGGCGGACGGGTTGCGGCAGGGCGCGGGTGAGCATACGCTCGCCGGCGCGGGGGCGTGCTCTTCGACGAGCCGGGGCCAGCGCGGGCGCCCCCCCACCTGCCCGTGGCCCCCCGTCAGGAAGCTCCGGCGGCGGGCGCGTCGGCAACCGCCGCGTGCTGGGACGGACCCGCCCCGCGGGCCGCGCCCCGCCGGTCGGTGCGCGTCACCCTGGGCGCCACTCGGCGGCGACGGGGCTGGCCGGGCGGGCAGGGCACAAGGGGGCGGGGCGCTGGGGGCCGGTGGGTGCCCGCGCTGGACCAGCCCCGTCGCGCGGCCTTCGAGGTACGCCGACGCGCCATCGGGTGGGCGGGCCCCGGCCAGGACACGGCGGTCGGCGGCGCCGCG     
C       GGACTTAAAATTATACTTCTTGCTGTAATAGAATTAGAACAATTTCAGTTGTTTTAAAAAATCCATATTAAAAAACTTTATTTAACTAGTATATTAGAATAGAATAACCATTAGAAAAATTTAACTTGATAAAATTTTAATTTAATATGACACTAAAACGGACGTAAATTGATGAACAAAATTTATACCAAATTCTCTTTAATGTTGATGAGATGTCTTCAAAGAATTAAGTTTTTTAAACCTTCTTAATAAACGCGCTTTTACACTTATTCAAGATATTATTTTATAAAATTTAACTATTCTTTGACTATTTGTCTTGAAATTAATTCCAACTCATAATAAGTAAAAAAATTTAAGTCATATAAGTATTTGTAATATTATTGTTATAGTTGATTAATTGTTTATTTTCACGATTTAATTTAAATAATTTGTACCTTCATTCTATAATTTAATTAACATAAAGATATAATTATATTTGACTTATAAAAAAAGAATAAATAACTTTTTTGACTAATTTCATATATGAAATAAATATTTTTTTGGAAATATAGTAAGTTTACTAAGGATATGCTAAAAAAATCCTCTAATAATATAAACTATCTTCCTTGAAATATTGATATATAATTGTTTTAATTAATAATAAAAAAGAGATTAATTACTAATAAAAATATCTTTTTATTTCGTAATCTTGGTTTGTATACGAAAAATATTATTAAACTAATAAAATTTAAATAGCATTGTTTTCATTATAGAATACTGTAACAAAAAAGTTTAATAAACAAGAAATATGATATGGTTCTAGTATCAATTTTTAATTAGATAAAAGACTTTTAAAATCTTTAAGAAGTTAGATAAAGACAACCTTTTATATGATTATAATAGTATAAAACTCTAGATATTAATGTTACCAATGTACATTAATAATAATTTTTAAGAAACTTTTAAGTATAAGAATCTAAAGTTTACTTATAAGGAATTGTTGAGCATTTAATAAATTTAAGCGGCATACGTAAGTAAAGCTTACACCACGTGCTATACGCGTCTGGCTGCTCACTTGATGTGAGATACATTGCTCAGTAGATTCTATATCCCAATTAGGGAGGAAGTACCATTGCAGGTAGGAAAGTAAGATTTGAATTTGATTGGATATTAGAGACGTCGTTTTCTTCAAGCTACGATTAGAAAAGAAGAGACATATCGTAGCTAAACGTAGAGGCCTAACCCATCGCTCCTAGAGGCGTGTGAGCCCACCTACCTTGTATTATAATCTTACGGTAAGTAATACGGAGCCTCCGGACTAATACATAGCGCGAGTCCGGAGGATATCTGCAATTCGCAACAAAAGTTGACAAGCAGTCCAGTACAAAAATACAATTGTTGGTATATGGTTGAAGCTTACTAACCTTGCAATATGATTCAATGTCAACTGGTGTGAATCGCGTCCAATAACCTTATTTGAAGTAAGTTAGGTTTTTCAAGAATCGACAGCTCCCTGAACTTTACGACCATTAAACGGGAATAATATTTTGAAAATTAGTCGGATCAGACGTCTGTCTAGTCAGATTCTGGGCGGGCTGGTGTTGACTTACTCTACAACACTCCGCATCCAAGTAAGCAAGTAAATAAAGCATAGGTTAAAGTCTACTTCCTAAACGAATAGGCTTGCATTTGTGGACTGGGAAAGACCGAGCAAATCAGCTGTTGAAGTCTGCAGCTTTATCACTAGATATGACTTGAAGTACGTAGGTGCCGTGTCCTTCCCATCTTAACTAATAATTTAAAGGAATATTAATACTTCAATATATAGTATAAGAACGAGTAGCGGTGATGGGCATGAACATAAACCCCGTTTTTATAGGTGCAGGTGAATACCATGATTACGAGGTACACCAGTGTTGGAGTCAGTCTGTAGAGACCCATTCGTTTCTGAATACTAAATATGTTGAGTTATACATTTTGACCTGTTTCTATTTGGGTTTTGTATCAACGGACCGCTGTAAGCTCGGTGTCCCGCGTTTGGTGTGGAGTTAATGATTTTAGTGACAAGTCCCTGGCGCAGGGGCTGCGTCAGCGCCCGACATAGAACCTCATTTCCAGTTTTGACCGCGACGACAGTGCGACCAACGCCTAGTCAGGCAGACCCTTCAAGTAGAGATACTACCCCGTCCAATATGTCGATCGCGCGAAGACGAGGGGCTCCAGGCCCCTACTAGGAGGGGACACTCCGGCGGGCGCGAGCTCGAGTCCCCCGGGCCGATGGGGACGGGTCTCATCCGCATAGACTCCGCGTCCGGGCGACCTGCCCCTTTGAGGTCTAGCCTTCGCCATTTCAGAGCGTCCAGCTAAGCGTTCGGCGAGGATGGCGCTCGCAGCCCCGTGCCGATGCTGCCACTGTTACCGAAACTTTTGCTGTAGAGCTGACGATCAGTTAACGTGACCCAACGCGCCGGCCGCCTCGCGCCCCGGACTTCATAAGAGTAGCTTGGGGTGCCCGCCTTGCGTGTCGTCCGCGTCCCACCAACCATGCATAAGCGACGCTGTCAACAGGGTAAGGGCTGCCCTCAAACGGAAGACGTCAAATTTATCAAGATCTACACCCCACACTAGTCGACCCCTCCGGTGATAGTGTGGGGTCGAGATCATAACGGCGTTCGTTGGGCTTCGATTATCAAAGACACTCCGTGCCGAGACGGTGAGTAACACGTCTAGCCCAATGAACGGCCGAAACACGTGCCTCTACGCCGCTGCGACTGCGCAAGGGAACGCGCCCTACGATGACATCGGTTAGGCCCGCCAGGGCTCGTGGAGGCATCGCCTTCGTGAGGACGCGCCTCTCGGATGAGGGGCATGAGGGGCTTGTGCAACTGCCAGGGTGCCAGACCTCCTGGGACAGGGATGCCGCCATTCTCGTAGGGTGTCGTACAAATCGCGCAGTTATGTGAAGGCGACATCTCTCCGCTACGGCGCCGGCTGCCGTCAGAGAAGACCTGAGCAAGTGAGAGGGGCACAGGGGACGGCCCGCGTCGACTCCGAGGATCGGGATGCGCCGCCTGTGCGTCAGTCGCGCCCCGCCCGCGGGGCCCCGAGTCAGGCGAGGGGACCCTCCCCGGCATTGCGTCGCCCAGCGTGCGTCAGTTTGGGGCAGCTTGCGAGTGCCGCGCGTGCGAGGGGTCTCCGGCTCGTCGCCGTCGAGGGGCCCCGGCGGCCGGAGAGTCCGAGGGGCCTGTTAATCACGCGTGGCCCCCCGCCGCTGGCTCGCTCGCGACGGCCCGAACGTGTACTTCGCACGGCGGCCTGCCGCACCCAGCGGCTACCGGGGCCGCGGGCAGCGGCTCCGGGCCGGCGCTCGCGCGAGCCACCCGCCCCGACGTGGCGCGGCCGCCGTCCCCGGGGGGGCGCCCAACGCCCCTCGCCGGGCGCGGATACACGCGCGGGCACGCCCGGCCGCCTCCCCTCGTCGGGCGCCGCCGCCGCTGTGCTATCCGTCCGGTGAGTGGGGCCACCCGAGAGCCCGTGGTCGGGCGGGCGCCAGCGCCCGAAGCACGCCCCCGCCGGCCGGCGGGGCGCCACCCCGCGCCGCCGCGCAGAGTCCACACCCCGCTCTACTGCACCGGCTGGCCGTCGGATTGCGGCGGGGCGCGGGTGCGCATTCGCTCACCGGCGCGGGGGCGTGTTCCGCGACGAGCCGGGGCCAGCGCCGGCGCCCCCCCACCTGCCCGGGGATCCCTGTGAGGAAGCTCCGGCGGCAGGGGCGCCGGCGACCGCCGCGCGCTTGGACGGACCCGCCCCGCGGGCCGCGCCCCGTCGCTCGCTGGGGGTCGCTCTGGGCGCCACTCGGCGGCGGCGGGGCCGGCCGGGCGGGCTGGGCCCAAGAGGTCGGGGCGCTGGGAGCCGGCGGGGGGCCACGCTGGACCAGTCCCGTCACGCGGGCTCTAAAGCACGCCGACGCACCAGCGGGCGGGTGGGCCCCTGCCAGGAGACGCCGGTCGGCGGCGCGGGG     
B       GGACTTAAAATTATACTTCTTGCTGTAATAGAATTAGAACAATTTCAATTGTTTTAAAAAATCCATATTAAAAAACTTTATTTAACTAGTATATTGGAATAGAATAACTATTAGAGAAATTTAACTTGACAAAATTTTAATTTAATATGACACTAAAACGGACGTAAATTGATGAACAGAATTTATACCAAATTCTCTTTAATGTTTATGAGATATCTTCAAAGAATTAAGTTTTTTAAACCTTCTTAATAAACGCGCTTTTACACTTATTCAAGATATTATTTTATAAAATTTAACTATTCTTTGACTATTTGTCTTAAGATTAATTCCAACTCATAATAAGTAAAAAAATTTAAGTCATATAAGTATTTGTAATATTATTATTATAGTTGATTAATTATTTATTTTCACGATTTAATTTAAATAATTTGTACCTTCATTCTATAATTTAATTAACATAAAGATATAATTATATTTAACTTATAAAAAAAGAATAAATAACTTTTTTGACTAATTTCATATATGAGATAAATATTTTTTTGGAAGTATAGTAAATTTTCTAAAGATATGCTAAATAAATCCTCTGATAATATAAGCTATCTTCCTTGAAATATTGATATATAATTGTTTTAATTAATAATAAAAAAGAGATTAATTACTGATAAAAATATCTTTTTATTTCGTAATCTTGGTTTGTATAAGAAAAATATTATTAAACTAATAAAATTTAAATGGCATTATTTTCATTATAGAATACTATAACAAAAAAGTTTAATAAACAAGAAATATGATATGGTTCTAGTGTCAATTTTTAATTACATAAAAGACTTTTAAAATCTTTAAGAAGCTAGATAAAGACAACCTTTTATATGATTATAATAGTGTAAAACTCTAGATATTAATGTTACCGATGTACATTAATAATAATTTTTAATAAACTTTTAAGTATAAGAATCTAAAGTTTATTTATAAGGAATTGTTGAGAATTTGATAAATTTAAGCGGCATACGTAAGTAATGCTTACACCACGTGCTATACGCGTCTAGCTGCTTACCTAATGTGAGATACATTGCTTAGTAGATTTTATATCCCAATTGGGGAGGAAGCACCATTGCAAGAAGGAAAGTCAGATTTGAATTTGATTAGGTATTAGAGACTTCGTTTTTTTCAAGCTAGGTTTAGAAAAGAAGAGACATATCGTAGCTAAACGTAGAAGCCTAACTCATCGCTCCTAGAGGCGTGTAAGCCCACCTACTTTATATTATAATCTTACGGTAAGTTACACGACGCCTCCGGACTAATACATAGCGCGAGTTCGGAGGATATCTGCAATTCGCAACAAAAGTTGACAAGTAATCCAGTCCAAAAACCTAATTGTTGGTATATGGTTGAAGCATACTAACTTTGCAAAGTGATTCAATGTCAACTGGTGTGAATCGCGTCCAATAACCTTATCTGAAGTAGGTTAGGTTTTTCAAAAATCGACAGCTCCCTAAACTTTACAACCATTAAACGGGATTAATATTTTGCAAATTAGCCAGTTCAGACGCCTGTTTAGTCAGATTCTGGGTGGGCTGGTGTTGATTTACTCTACAACACTTCGCAGCCAAGTAAGGAAGAAAATAAACCGTAGGTTAAAGTCTACTTCCTAAACAAATAGGCTTGCATTTGTGGACTGGGAAAGACCGAGCAAATCAGCTGTCGAGGTCTGCAGCTCTATCACTCGGTATAACTTGAAGTACGTAGGTGTCGTGTCCTTCCTATCTTAACTAATAATTTAAAGGAATATTAATACTTCAATATATAGTGTAAGGAGGAGCAGTGGTGATGGGCATGAACATAAACCCTGTTTTTATAGGTGTAGGTAAATGCTATGATTACAAGGTACACCAGTGTTAGAGTCAGTCTGTAGCGATCCATTCGTTTCTGAATATTAAATGTGTTGAGCTATAAATTTTGACCTGTTTCTACTTGGGTTTTGTATCAACAGACCGCTGTAAGCTCGGTGTCCCGCGTTTGGTGTGGAGTTAATGATCTCAGTGGCAAGTCCCTAGCGCAGTGGCTGCACAAGCGCCCGACACAGAATCTCATTTCCAGTTTTGACCGCAACGGCAGAGCGACCGACGCCTAGTCAGGCAGGCCCTTCCTGTAGAGATGCTACCCCGTCCAATATGTCGATCGCGCAAAGACGAGGGGCTCCAGTCCCCTACTAGGTGGGGACGCTCCGGCGGGCGCGAGCTCGAGCCCCCCGGACTGATGGGGACTGGTCTCATCCGCTTAGCCTCCGCGTCCGGGCGACCTGCCCCATTGATGTCTGGCCTTCGCCATTTCAGAGCGTCTAGCGACGCGTTCGGCGGGGATGGCGCTCGCAGCCCCGTGCGGATACTCCCACTGTTACCGAAACTCGTGCTGCAGAGCAGACGTTCAGTCATCGCTACCCAACGCGCCGCCCGCCTCGTGCCCCGGACTTCATAGGAGTAGCCTGGGGTGGCCGCCTTGCGTGTCGTCCGCGTCCCACCGACCATGCATAAGCGACGCTGTCAACAGGGTGAGGGCAGCCCTCATACGGAAGACGTTAAATCTACCAAAATCTACACCCCACACTAGTCCAACTCTCCAGCGGTAGCGTGGGGTCGAAACCATAACGGCGTTCGTCGAACTTCGATTATCAAAGACACCCCGTGCCGAGACGGTGAGTAGCACGTCGAGCGGAATGAACGGCCGAAACACGTGCCTCTACGCCGCTGCGACTACGCAAGGGAAAGCGCCCTTCAATGACATCGGTTGGGTCCGCCAGGGCTCGTGCAGGCGTCACCTTCGTGAGGACGCGCCTCCCGGATGAGGGGCATGAGGGGGTTGTGCAACTCCCAGGGAGCAAGACCTCCTGGGACAGGGATGCCGCCAATCTCGTAGGGTGTCGTACAAATCGCGCAGTCACGTGAAGGCGACATCTCTCCACTACGGCGCCGGCTGTCGGCAGAGAAGACCTGAGCAAGAGAAAGGCGCACATGGGACGGCCCGCGTCGGCTCCCAGGATCGGGGTGCGGCGCCTGTGTGTCAGTCACGCCCCGCCGGCGGGGCCCCGGGTCAGGCGAGGGGACCCCCCCGGGCGTTGCGTCGTCCAGCGTGCGTCAGTTGGAGGCGGCTCGCGGGTGCCGCGCGTGCGAAGGGACTCCGGCTAGTCGCCGTCGAGGGGCCCCGGGGGCCGGAGAGACCGAGGGGCCTGTTAGTCACACCTGGCCCCGCATCGATGGCCCGCTCACGACGGCCCGAGCGCCTACTTCGGACGGCGGCCTACCGGACGCAGCGGCTACCGGGGCCGCGGGCAGCGGCGCCGGGCCAGCGCTCGCGCGAGCCGCCCGCCCGGACGCGGCGCGGCCGCCGTCCCGGGGGGGGCGCCCAATGCCCCTCGCCGGGCGCCGGTAAGCGCGCGGGCACGCCCGGCCGCCGCCCCCCGTCGGGCCCCCCAGCCGCGGTCCTAGCCGGTCGCTGGGTGGGGCCACCCAAGAATCCGGGGTGGGGCGGGCGGCAGCACCCGAAGCGCGCCCCCGCGCGCCGGCGGGGCGCCTCCCCGCGCCGCCGCTCAGAGTCCGCACCCCGCTGTACTGCACCGGCTGGCTGCCGGATTGCGGCAGCGGGCGGGTGAGCGTGCGCTCGCCCGCGCGGGGACGTGCTCCGCGACGAGCGGAGGCCAGCGCCGGCGCCCCCCCACCTGCCCGGGGCTCCCCGTCGGGAAGCGCCGGCGGCAGGGGCGCCGGCGAACGCCGCGCGCTTCGACGGACCCGCCCCGCGGGCCGCGTCCGGGCGGTCGCGGCGGGTCACTCTGGGCGCCACTCGGCGGCGCCGGGGCTGGCCGGGCGAGCCGGGCCCAGGAGGGCGGGGCGCTGGGGACCGGTGGGAGCCCGCGCTGGACCAGGCCCGTCGCCCGGAGTCCGAGGTACGCCGACGCCCCATCGGGCGGGGGGGCCCCTGCCAGCACACGCCGGTCGGCGGCGCCGCG     
A       GGACTTAAAATTATACTTCTTGCTGTAATAGAATTAGAACAATTTCAATTGTTTTAAAAAATCCATATTAAAAAACTTTATTTAACTAGTATATTAGAATAGAATAACCATTAGAAAAATTTAACTTGATAAAATTTTAATTTAATGTGACACTAAAACGGACGTAAGTTAATGAACAAAATTTATACCAAATTCTCTTTAATATTTATGAGATATCTTCAAAGAATTAAGTTTTTTAAACCTTCTTAATAAACGCGCTTTTACACTTATTCAAGATATTATTTTATAAAATTTAACTATTCTTTGACTATTTGTCTTAAAATTAATTCCAACTCATAATAAGTGAAAAAATTTAAGTCATATAAGTATTTGTAATATTATTATTATAGTTGATTAATTCTTTATTTTCACGATTTAATTTAAATAATTTGTACCTTCATTCTATAATTTAATTAACATAAAGATATAATTATATTTGACTTATAAAAAAAGAATAAATAACTTTTTTGACTAATTTCATATATGAGATAAATATTTTTTTGGAAATATAGTAAATTTTCTAAAGATATGCTAATTAAATCCTCTGATGATATAAACTATCTTCCTTGGAATATTGATATATAATTGTTTTAATTAATAATAAAAAAAAAATTAATTACTAATAAAAATATCTTTTTATTTCGTAATCTTGGTTTGTATAGGAAAAATATTATTAAACTAATAAAATGTAAATAGCATTATTTTCATTATAGAATACTGTAACAAAAAAGTTTAATAAACAAGAAATTTGATATGGTTCTAGTATCAATTTTTAATTACATAAAAGACTTTTAAAATCTTTAAGAAGCTAGATAAAGACAACCTTTTATATGATTATAATAGTATAAAACTCTAGATATTAGTGTTACCAATGTACATTAATAATAATTTTTAAGAAACTTTTATGTATAAGAATCTAAAGTTTAATTATAAGGAATTGTTAAGAATTTAATAAATTTAAGCGGCATACGTAAGTAAAGCTTACACCACGTGCTATACGCGTCTGGCTCCTTACTTGATGTGAGATACATTGCTCAGTAGATTTTATGTCCCAATTAGGGAGGAAGTACCATTGCAGGAAGGAAAGTTAGATTTGAATTTGATTCGATATTAGAGACTTCATTTTCTTCAAGCTACGCTTAAACAAGAAGAGACATATCGTAACTAAACGCAGGGGCCTAACCCATCGCTCCTAGAGGCGTGTAAGCCCACCTACCTTGTATTATAATCTCACGGTAAGTAACACGAAGCCTCCGGACTGATATATAGCGCGAGTCTGGAGTACATCTGCATTTCGCAACAAAAGTTGACAAGCCGTCCAGTGCAAAAATATAATTGTTGGTATATGGTTGAAGCATACTAACCTTGCAATGTGATTCAATGTCAACTGATGTGAATCGCGTCCAAAAACCTTATCTGAAGTAAGTTAGGTTTTTCAAAAATCGACAGCTCCCTAAACTTTACGACCATTAAACGCGAGTAATATTTTGATAATTAGTCGGATCAGACGTCTGTCTAGTCAGCTTCTGGGTGGGCTGGTGTTGATTTACTCTACAACATTTCGCATACAAGTAAGGAAGAAAATAAAGAATAGGTTAAAGTCTACTTCCCAAACTAGTAGGCTTGCGTTTATGGACTGGGAAAGACCGAGCAAATCAGCTGTGGAAGTCTGCAGCTTTATCACTCGGTATAACTTGAAGTACGTAGGTTCCGTGTCCTTCCCATCTCAACTAATAATTTGAAGAAGTATTAATACTTCAATATATAGTTTAAGAAAGAGCAGCGGTGATGGGCATGAACATAAACCCTGTTTTTATAGGTGCAGGTAAATACAATGATTACAAGGTACACCAGTGTTGGAGTCAGTCTGTAGAGACCCATACGTCTCTGAATATTAAATATGTTGAGCTATACATTTTGACCTGTTTTTACTTGGATTTTATATCAACGGACCGCTGTAAGCTCGGTGTCCCGCGTTTGGTGTGGAGTTAATGATTTCAGTGGCAAGTCCCTAGCGCAGTGGCTGCCCGAGCGCCCGACACAGAACCTCACCTCCAGTTCTGACCGCGACGACAGGGCGACCGACGCCTAGTCAGGCAGACCCTTCATGTAGAGATACTACCCCGTCCAATATGTCGATCGCGCGAAAACGAGGGGCTCCAGTCCCCTACTAGGGGGGGACGCTCTGGAGGGCGCGAGCTCGAGTCCCCCGGTCCGATGGGGACTGGTCTCATCCGCTTAGCCTCCGCGTCCGGGCGACCTGCCCCATTGAGGTCTAGCCTTCGCCATTTTAGAGCGTGCTGCGACGCGTTCGGCGTGGATGACGCTCGCAGCCCCGTGCCGATGCTGCCACTGTTACCGAAACCTATGCTGCAGAGCCGACGATCAGTCACCGCTACCCAACGCGCCGGCCACCTCGCGCCCCGGACTTCATAGGGGTAGCTTGGGGTACCCGCCTTGCGCGTCGTCCGCATCCCACCGACCATGCATAAGCGACGCTGTCAACAGGGTGAGGGCTGCCCCCATACGGAAGACTTTAAACCTACCAAAATCTACACCCCACACTAGCCAATCCCTCCAGTGGTAGTTTGGGGTCGAAACCATAACGGCGTTCGTTGGACTTCGATTATCAAAGACACCCCGTGCCGAGACGGTGAGTAGCACGTCGAGCCTAATGAACGGCCGGAGCACGTGCCACTACGCCGCTGCGACTACGCAAGGGAAGGCGCCTTTCGATGACATCGGTTGGGTCCGCCAGGGTTCGTGCAGGCGTCACCGTCGTGAGGACGCGCCTCTCGGGTGAGGGGCATGAGGGGCTTGTGCAACTCGCAGGATGCCAGATCTCCTGGGACAGGGATGCCGTCACTCTCGAAGGGCGTCGTACAAATCGCACAGTTACGTGAAGGCGACATCTCTCTGGCACGGCGCCGCCCGTCGGCAGAGAAGACCTGAGCAAGCGTAAGGGGCACACGGGACGGCCCGCGTCGGCTCCGAGGGTCCGGGTGCGCCGCCTGTGTGTCTGTCGCGCCCCGCCCGCGGGGCCCCGCGTCAGGCGAGGGGACCCATGCGGGCAGTGCGTCGTCCAGCGTGCTTCAGTTGGGGGCAGCTGGCGAGTGCCGCGCGTGCGAGGGGACTCCGGCTCGCCGCCGTCGAGGGGCCCCGGTGGTCGGAGGGTCCAAGGGGCCTGCTAGTCACGCGTGGCCCCCCACCGCTGGCTCGCTCCCGTCGGCCCGAGCGTCTACTTCGGACGGCGGCCTGCCGAACGCAGGGGCTGCCGGGGCCGCAGGCAGCGGCGCCGGGCCGGCGGTCGCGCGAGCCACCCGGCCGTACGCGCCGCGGCCGCCGTCCCGCGGGGGGCCCCGAACGCCCCTCGCTGGGCGCCGGTCCACGCGCGGCCACGCCCGCCCACCGCCCCCCGTCGGGCCCCACCGCCGCGGTCCTAGCCGCTCGATGAGGTGGGCCAGCCAAGAGACCGGGGGGGGGCGGGCGCCAGCACCCGAAGCGCGCCCCCGCCCGCCGGCGGGGCGCCGCCCCGCGCCGCCGCGCAGAGTCCGCGCCCCGCTGTACTCCACCGGCTGGCCGTCGGATTGCGGCATCGCGCGGGCGAGCGTGCGCTCGCCCGCGCGGGGGCGTGCTCGGCGACGAGCCGGAGCCAGGGCCCGCGCCCCCCCACCTGCCCGGGGCGCCCCGTCGGGAAGCTCCGGCGGCAGGGGCGCCGGCGAGCGCCGCGCGCTTGGACGGACCCGCCACGCGGGCCGCGCCCCGACGGTCGGTGCGGGTCACCCTGGGCGCCACTCGGCGGCGGCGGGGCTTGCCGGGCGGGCCGGGCCCAAGAGGGCGGGGCGCTGGGGACCGGGGGGCTCCCGCGCTGGACCAGACCCGTCGCGCGGCCTCCCAAGGACGCCGACGCGCCATGGGGCGGGTGGGCCCCTGCCAGGACGTGCCGGTCCGCGGCGCCGGG     
