# Supplementary material for: A simple method for data partitioning based on relative evolutionary rates
Source: PeerJ. 2018 Aug 28;6:e5498. doi: 10.7717/peerj.5498 (PMC6118207; doi:10.7717/peerj.5498)
Supplement: Data S1 — The datasets are provided in the PHYLIP format. [file peerj-06-5498-s002.zip › DataS2/AS10-6.phy]

17  4000
out     TATATTACGAAATTTCACTTTTCTTACCATGATAGGTTTCAATTGATTTTGAATTTAAATTATTATTGCGGTATAATTTAAAATTAAAAAATTTAAAAATTACTTCGTTCAATATAGGTAAACCTTAGATAAATCCTTCATCATAATTTATAATCGTTAAAATTATAGACATCGTCAAAACAATAATATTATATCTGTGGTAATAAGTTTTGTAGTACTTCTTATACCAGTAAATGCTAGAATGTCTTCTTTGTATTCAATGTTATTAAAATAAATTTAAAACTACTGTTATTCACTTCTAGAAAATGTTAGTATTAAGTAAATTTTAGCATACTATAATAAAGAACTTTATTTCGTATTTATGTTATAAATATATATATTCTTGTAAAATAGAAATTTTGGCTTGAGTCACACTTAGTATTTGTACGCATTCAGCGGATACAAGAATATAACGAAGAATTTAATATATTGATAGAATAATGAGTTACATCAATAAATGTTTAATTTATAATTATGAGGATATTTTTATAATATTCTTATATATATTATAAAATCTTAGGCATATAATTGATTTCTTAACTTTTAAAGTATCAATTATAGAATTTTAACAATGGATGCTATATATTTTTAATTAACAATTATTCACTTCAACTTTCCATTGAAAATATAATTATTGATATTGTAAAAAGAATGTTTTTAAACTGAAGATTTTTAAAAATTATAGAATCGAAATTCATTTAATAATCAGTTATGAAATGCAAAATTGTACTAGAATAAACGTGAACACTCTGAGAATACGCTATTATTGTTACCAATATTTTGGATCTCTCCTTACTAATAACAATAAATTCATTTACAAATATTAACATAAGTTTATTTTCAATAATATATAGATGATTTAAGGAATCCAATAAGATAGTCTATAGAGATCACTTTAGACTATTTACATTATAATATTAAATAATTAATTACTATCAATATTATATAAATCATTTAATGCTATACGGTAACACATCTGTATAAACATCGTGTGACGTTATGGCGATCAATAAATTCTGTGTAGTGCGACTAAATTATTATAATGGGAAGAGTAGAAAAAGATAACTTAGCTCCACTACCGAATGCCGTACTTTACAGCAGAATGATCTACGTTACTAACTTCTTAAAAGCTGATTAATCGTAGCCGAAAGCTTGGTTCGCAGTGCGACGAGTAGATCCCAAGATTCATACATGCGGTTATCTTGCGGTATCATGTGGTAATACTCGCACAATGGCGTGGCTGGTTAAGTTAAAACGTTCTATAAGTATAATATAACGTGAGAAAAGCTATGATGAGTATCGGTCCGGTAGATTTTGTCTCTAGGTCACGACAATGAATGAGATCTTGTGCTTTTTTAAGTCAGGATTTGTGCGCGTCAATGAAATATATTTAATATTTCCGTTAATCTCTAACTCTTCGTGCAAACGGGGGCTTCTATTCACCCCAGCGTACATGCCACAAATACGCAGGAAGAAACACAATGGAAACTGTGAATTATCAGGAAGCCGACATATTGGCTTCTATAGGGATAGCACGACAAATTGATTGATCACCTGATGGTGTACCTTCCGCGATGCTTACACTAACAAGCTATGTTAACGGCCTTCAAAGCACCCTACTAGGAATGGATGCTTCTATCTGTCCGATATCCGCTGGTATCGTATGTTCCTCGTTTGAAGCTTTATGCGGGAATACGCTGCATGTAACGTAGATATAGGTTTCCTCGACTCGCACAAATTATCACAATGGTAACATGTGATACACTAGGCTCCAGATAGGGTCGCCTCTAGTACCAAGCAGTCGAGAAAGTAGTTAAGGGTGCGACAAAGAAGGGACTTGTACCCTCTATCAAAAAGATTCTGACAAGCAAGTCTATCTTGGCCATGTTGTCGTGTCATCTTTATATGAGCATGATATGGGCCACCTATTTCCCGCTAATAAGCGATACCAAGATATGCGTCGGGGAATGAAACTGCCTTGGATCGTCCAGCTCCCCGCGCTCTCACCCCCGCCGGCCTGACGCCAGCTTGGTATTTCGTCTCGTCGTGCAGCGTTGGGTCGGGGGGGATTACTTCCCCAGCGGGTGAGGTAGGTGAGCTGATTATCGTCCATCGTGATACGTCATTGAATCTTGCTAGGCGCAGGCCACCTGCACTACTCGTGGAAAATCGGTGTCTTAGTTCAACGGCCCAGGGGCCTTCTGGTTTCCGTGGATCGGCGGGACAGGAACCTCGCATTTCCCCGTATGATGAGCCCGATGCGCTAATACGGGACATCTGTGATCTAGGGACAGAAGCCCCCCCTGACCCCGGTCTGCGCCCCCCGCCACTCGAAACCGCATCGCAACGCGTTTGGCACGCTTCCTAGCTGTTGAAGCAAGCTGCCGTCCTGGGTGCCGGCTTTGCCGGCGGAGCTTAACACAGCGGAAGTATGTAACCCACAAATGGTGTTTTAGGGCCCGTAATATAAGGGCTGACGGCAACGAATGTCAGAGCGCGACCTACCGAGCCGCGCGGATGCCCGATGCTCCAGGCGGGTTGTCTGGTACTAGAAGCCCCCCACGGGTTTAGCCAGAGACCTGCCACCGCGAGGGCGATGTGGGCGACCCCTAGTCGGGCGGTTAGTCGCGTAGTGTCTTTCTAGCGACTCTACTAGTAGCAAGTCCCGGATATTGTAGCGCTTCCTGGTCTCAACGCAGCCTTCCCTATTATTTGTGTTTGCCTACGCCGCGTGTGGCATCTCGCCATCGATAGCCAGGGAGTACCCTAATCAAGGGAGGACGGGTATGACGAACTCGGGACAGGCGCCCCGCAGAGCATCCAGCCTCGGCATTCGAGGATTGACGGCACTGCGTGCCCGTTGTGCTGAGAACCAGTACCGCCTTGGCCCGCGTGGAGAACACCCGTTGCGAACTGATTCGAACCACGCTGCTGTGGACACGCGCAAGACCAGCCTGGGCCGCCAGGCCGTACATCCCTTCGCGGCGGCCCCGGCCGCCCGTCGCACGTATCGTCGGCCGTGGAACTCCGGTGTTGCCCGGGGACGCGAACGGGGCCGCTTCGTGCCGTCGGCTACCACCTCCGCCGCCGTTCGGGCGCGCGACTCGCGCCTCCCGGGTCGCGCCAGCCGGAGCGGGTCGAGGGCGTTGCCGGGCGGGCACGGCCGCGGCCTGGCCGCACAGGGGCCCGGACGCCCGTCCGGTTCGCACGGGGCCGGCTACCCACGTCCCCGCCGCTTCGCCCAGCGCTCGCCCCGACAGGCGGCCCGGCCCGTGCCGGGCGCGGTTCAGCAGGGGGACGGCCGGGGGCCCTGCGCGCCGCGCAGCCACACTGCCCGCAGGGGCGCTCCGGGGCGTGGGGGTGCGGCGCGTGTCCAGCGTCCCGTGGGCGTGTGGAGTGGAGGCTGGCCCTCCACCGCGCCGACGCGGTCGGGCGGCGGTCGCGACGTGCGCTCCTCGTGCGGCGGCGTGACGCCGCGGCCAGGTTCCGAACGCTCGCACGGGCACCGCCCATGCGGACTCGTCAGCGACGGTGTCCCTGGCCCGGGGCCGCCCCACGCACGCAGCGCCGCCCGCCTCACGCCCCCACAGCCGCTCGTGGCCAGTGGGGACGTGTGAGGGAGGCGGACTAGCGGTCGGCGACAACGCGGGCGGGCGGGTGGATCGCTCAGGCTCGTCGCCGCGCGGCCAGCCAGCGGGCCGGTCAGGCTCGCTCGGCGGGGGGCGATCCGCGAGGGCGTCGCCGCTTCAACGGCCGCGAGGCCCCCTAGCCGGGCGTAGCTCTGCCCGGCCTAGGACCCGCCGCACGGCGGTGGTGAGCTGGGAGCGAGGCGCCCCGCGGGGGCCGAGGCTCGGCGCCGGGGGGAGAAAGCCGCGCCGTCCCGGGGACGGGCCCGTGGGGCGCAGCGATGGATGCCTCGCTCCCTAGCCGCACAGGCAAGTGCTCCGGCCCCCCGCGCGAC     
P       TATATTACGAAATTTCACTTTTCTTACCATGATAGGTTCCAATTGATTTTGAATTTAAATTATTATTGCGGTATAATTTAAAATTAAAAAATTTAAAAATTACTTCGTTCAATATAGGTAAACCTTAGATAAATCCTTCATCATAATTTATAATCGTTAAAATTATAGACATCGTCAAAACGATAATATTATATCTGTGATTATAATTTTTGTAGTACTTCTTATACCAGTAAATGCTAAAATGTCTTCTTTGTATTTAATGTTATTAAAGTAAATTTAAAACTACTGTTATTCACTTCTAGAAAATGTTAGTATTAAGTAAATTTTAGCATACTATAATAAAGAGCTTTATTTCGTATTTATGTTATAAATATATATATTCTTGTAAAATAAAAATTTTGGCTTGAGTCATACTTAGTATTTGTACGCATTCAGCGGATACAAGAATATAACGAAGAATTTAAGATATTGATAGAGTAATGAATTACATCAATAAATATTTAATTTATAATTATGAGGATATTTTTATAGTATTCTTATATATATTATAAAATCTTAGGCATATAATTGATTTCTTAACTTTTAGAGTATCATTTATAGAATTTTAGCAATAAATGCTATATATTTTTAATTAACAATTATTCACTTCAACTTTCCATTGAAAATATAATTATTGATATTGTAAAAAGAATGTTTTTAAGCTGAAGATTTTTAAAAATTATAGAATCGAAATTCATTTAATAATCAGTAATGAAATGCAAAATTGTACTAGAATAAACATGAACATTCTGAGAATGCGCTATTATTGTTACCAATATTTTAGATCTCTCCTTACTAATAACAATAAATTCATTTAAAAATATTAACATAAGTTTATTTTCAATAATATATATATGATTTAAGGAATCCAATAAGATAGTCTATAGAGATCACTTTAGACTATTTACATTATAATATTAAATAATTAATTACTATCAATATTATATAAATCATTTAATGCTCTGTGGTAACAAATCTGCATAAACATCGTGTGACGCTATGGCGATCAATGTATTCTATGTAGTGCGACTAGATTACTATAATAGGAAAAGTAAAGAAAGATAACCTAACTCCACTACCGAATACAGTACTTTACAGCCGAGTGATCTATGTAATTAACTTCTTAAAAGCTGATTAATTGTGGCCGAAGGTTTGGTGTGCAATGCGACGAGTAGATTGCAAGACTCATATATTCCGTTATCTTGGGGTATCATGTGGCAATACTCGCACAACGGCGTGGCTGGTTAAGTTTAAACGTACTATAAATATAATATAACGTGAGAAATGCTATGACGAGTATCGGTCCGGTAGATCTTGTCTCTAGGTCACGACAATGAATAAGATCTTGTGCTTTTTTAAGTCAAGGTTTGTGCGTGTCAATGAAATATATTTAATATTTCCGTTAAACTCTAACCCCTCGTAGAAACGGGGGCTTATACTCACCCCAGCGTACATTCCACAAGTACGCAGGAAGAAACACAATGGAGACTGTGAATTATAAGGAAGCCGACATATTGGCTTCTATAGGGATAGTACGGCAAACTGATTGATCACATGATGGTGTACCTCCCGCAATGCTCACACTAGCAAGCTATGTTCACGGCCTTCGAAGTACTCTATTAAGAATGGATGCTTTTATCTGTCCGATATCCGCTGGTATCATGTGTTTCTTGTTTGAAAATTCATGCGGGGATACGTTGCGCGCACCGTAGGTATAAGTTTCCTCGACTCGCACAAATTACCGCAATGGTGACACGTGAAATACTAGGCTCCAGACAGGGTCGTCTCTAGTACTAAGCAGTCGAGAAAGTAGTTAAGGATGCGACAAAAAAGGGATTTGTGCACTCTATCAAAAATATTTTGACAAGCAAGTCCATTTTGGCCATTTTGTTGTGTCATCTTTATATGAGCATGATATGGGCCACCTATTTCCTGCTAATAAGCGATAACAAGATATGCGTCGGTGAATGTGACTGCCTTGGATCCGCCAGCTCTCCGCGCTCTCAGGCCCGCCGGCTTAACGCCGGCTTGGTGGTTCGCCTCGTCGTACAGCGTTGGGTCGGGGGGGATTACTTCACCATCGGGTGGGGTAGGGGGGCTGATTATCGTCCATCGTCATACGTCATTGAATCTTGCTTTGCGCAGACCGCCTGTACTACTCGCGGAAAGTCGGTGTCTTAGCTGGACGGTCCAAGGACCTTCTGGTTTCCGTGGATCGGCGAGACAGGAACCTCGCATTTCCCCGTATGGTGAGCCCAATGCGCTAATACGGGACACCTGAGATCTAGGGACAGAGGCCCCCCCTGACCCTAGTCTGCCCTCCCCACCACTCGAAACCGCATAGCAACGCATTCGGCAAGCTTCCTGACTGTTGGGGCAAGCTACCGTCCTGGGTGCGGACTTTGCCGGAGGAGCTTAAGACGACGGAAGTCAGGAACACTCACACGGTGTTTTAGGGCCCGTAATATAAGAGCTGGCGGCAACGAATGTCAGAGCGCGACCTACAGAGCTGCGCAGAAGCCCGATGTTCCAGGCGGGTTGTTTGGTACTAGTAGCCCCCCTCGAGTTTGGCCAGAGACCAGCCACCGCGAGGGCGATGTCGGTGACCCCTAGTCGGGCGGGTAGTCGCGAAGTGTCTCTGTAGCGACTTTACTAGTAGCAAGTCCCGGATACTGTAGTGCTTCCTAGGCTCAACGCTGCCATCCCTATTATTTGTGTTTGCCTACTCCACGCGTGGCATCGCGCCATCGGTAGCTGCGGAGTGCCCTGAACGAGGGGGGTCGGGTATGACGAACTCGGGTCAGACGCCTAGCAGTGCATCCAGCCTCCGCACTAGGGAATTGACGGCTCTGCGTTCTCATACTGCTGTGAACTGATACCGCCTCAACCCGCGAGGGGAGCCCCCGTCGCGAACTGTCTCGAACCCAGCTACTGGGGATACGCGCAAGACCAACCTGGGCCGCCCGGCAGTACATCCCTTCACGGCGGCCCCGGGCGCCCGTCGCACACATCGTCGGCCGTGGAAATGCGATCCCGCCCGGGGACGCGAACGGGGTCGCTTCCTGCCGTCGGCTACCACCTCCGTCGCCGTCCGGGCGCGCGGCTCGGGCCTCCCGGGCCGCGCCAGCCGGAGCGGGTCGAGGGCGTTACGGAGCGGGCACGACCGCGACCTGGCCGCACAGGATCCCGAACGGCCGTCCGGTGCGCGCGGGGCCGGCTACCCGCGTCCCAGCCGCGTCGTCCAGCGCTCGTCCCAACAGGCGGCCCGGCCCTTGCCGGGCGCGGTTCCGCGGGGGGACGGCCAGGCGCCTTGCGCGCCGCGCGGCCACACTGCCCGCAAGGACGCTCTGCCGCGCCGGGGGGCGGCGCGGGTCGAGCGTCCCCTGGGCATGTGGAGTGGAGGCTGGCCCTCCACCGGGACGGCGCGGTCGGGCGGCGGTTGCGACGTGCGCTCCCCGTCAGGCGGGGTAACGCCGCGGCCAGCTTCTGAAGGCTCGCACCGGCACCGCCCATGCGGGCCCGTCACCGGCGGTGTTCCTGGCCCGGGGCCGCGCTACGCGCGCAGCGCCTCCCGCCTCGCGCCCCCGCGGCCGTTCGTGGCCAGAGAGGACGTGTCAGGGAGGGGGACTAGCGGTCGGCGACAACGCGCGCGGGCGGGTGGATCGCTCAGGCTCGTGGCCGCGCGGCCAGCCAGCGGGCCGGCCAGGCCCCCACGGCGGGGGGCGATTCGCGAGGGCGCGGCCGCTTCAACGGCCGCGAAGCACCCTAGCCGGGCGTAGCTCGCCCGGGCCTAGGACGCGCTGCACGCCCGTGGTGAGCTGGAAGCCAGGTGCCTAGCGGGGGCCGAGGTTCGGCGCCGGGGGGCGAAGGGCGCGCCGTCCCTGGGATGGCCCCGTGGGACGCAGCGATCGATGCCTCACTCCGTAGCCGCACAGGCACGTGCTCCGGCGCGCCACATGAC     
O       TATATTACGAAATTTCACTTATCTTACCATGATAGGTTCCAATTGATTTTGAATTTAAATTATTAATGCGGTATAATTTAAAATTAAAAAATTTAAAAATTACTTCATTCAATATAGGTAAACCTTAGATAAATCCTTCAACATAATTTATAATCGTTAAAATTATAAACATCGTCAAAACAATAATATTATATCTGTGATAATAATTTTTGTAATACTTCTTATACCAGTAAATGCTAAAATGTCTTCTTTGTATTCAATGTTATTAAAATAAATTTAAAACTACTGTTATTCACTTCTAGAAAATGTTAGTATTAAGTAAATTTTAGCATACTATAGTAAAGAACTTTATTTCGTATTTATGTTATAAATATATATATTCTTGTAAAATAAAAATTTTGGCTTGAGTCATACTTAGTATTTGTACGCATTCAGCGGATACAAGAATATAACGAAGAATTTAATATATTGATAGAATAATGAATTACATCAATAAATATTTAATTTATAATTATGAGGATATTTTTATAATATTCTTATATATATTATAAAATCTTAGGCATATAATTGATTTCTTAACTTTTAAAGTATCATTTATAGAATTTTGACAATAAATGCTATATATTTTTAATTAACAATTGTTCACTTCAACTTTCCATTGAAAATATAATTATTGATATTGTAAAAAGAATGTTTTTAAACTGAAGATTTTTAAAAATTATAGAATCGAAATTCATTTAATAATCAGTAATGAAATGCAAAATTGTACTAGAATCAACATGGACACTCTAAGAATACGCTATTATTGTTACCAATATTTTAGATCTCTCCTTACTAATAACAATAAATTCATTTAATAATATTAACATAAGTTTATTTTCAATAATATATATATGATTTAAGGAATCCAATAAGATAGTCTATAGAGATCACTTTAGACTATTTACATTATAATATTAAATAATTAATTACTATCAATATTATATAAATCATTTAATGCAATAAGGTAACACCTCTGGAAAAATATCGTGTGACGCTATGGCGATCAATGTATTCTGTGTAGTGCGACTAAGTTACTATAATGGGAACAGTAAAGAAAGATAACCTACATCCACTACCGAATGCAGTACTTTACAGTCGAGTGATCTACGTTAGTAACTTCTTAAAAGCTGATTAATTGTAGCCGAAAGATTGGTTCGCAATGCAACGAGTAGATTTCAAGATTTATATATGCAGTTATTTTGTGGTATCGGGTGGTAATACTCGCACAATGGCGTGGCCGGTTAAGTTAAAACATGCTATAAATATAACATAACGTGAGAAATGCTATGATGAGTATCAGCCCGGTAGATTTTGTCTCTAAGTCACGACAATGAATGAAATCTTGTGCTTTTTTAAGTCAGGATTTGTGCGTGTCAATGAAATATATTTAATATTTCCGTTAATCTCTAACTCTTCGTCGATACGGGGGCTTATATTCACCCCAGCGTACATGCCAAAAGTACGCTGGAAGAAACACAATGGAGACTGTGAATTATGAGGAAGCCAACATATTGGGTTCTATAGGGATAGCACGACAAAATGATTAATCACTTGATGGTGTACCTCCCGCAATGCTCACACTAACAAGCTATGCTCACGGCCTTCAAGGTACACTATTAAGAATGGATGCTCCTATCTGTCCGATTTCCGCTGATATCATATGTTTCTTGTTTGATACTTCATGCGGGAATACGCTGCGCGTACCGTAGGTATAAGTTTCCTCAACTCGCACAAATTACCACGATGGTCACACGTGAAATACTAGGCTCCAGATAGGGTCGTCTGTAGTACCAAGCAGTCGAGAAAGTAGTTAAGGTTGCGACAAAAAGGGGATTTGTACCATCTGTCAAAAAAATTCTAGCAAGCAAGTCTATATTGTCCATGTTGTTGTGTCAGCTTTATATGAGCATGATATGGGCCACCTAATTCCTGCTAATAAGCGATAACAAGATATGCGCCGGAGAATGAAGCTACCTTGGATCCACCAGCTCCCCGCGCTTTCAGCCCCGCCGGCCTAACGCCAGCTTGGTAGTTCGTCGCGCCGTACAGCATTGGGTCGGGGGGGATTACTTCACCAGCGGGTGGGGTAGGTGAGCTGATTATCGTCCATCGTGATGCGTCATTGAATCTTGCCAAGCGCAGACCTCCTGCACTAGTCGTGGAAAATCGGTGTCTTAGTTCCGCGGTCCATGGGCCTTCTGGTTTCCGTGGATCTGCGAGACAAGGACCTCGCATTTCCTCGTACGATGAGCGCAGTGCGCTAATACGGGACACCTGGGATCTAGGGACAGAAGCCCCCCCTAACCCCAGTCTGCGCCCCCCTCCACCCGAAACCGCATAGCAACGCGTTTGGCACGCTTCCTAATTGTTGGGGCAGGCTGCCTTCCTGGGTGCGGTCTTTCCCGGAGGACCTTAACACATCGGAAGTCTGGAACACTCATGCGGTGTTTTAGGGCCCGTAATATAAGGGCTGACGGCCACGAATGTCAGAGCGCGACCTACCAAGCCGCGCGCAAGCCCGATGCTCCAGGCGGGTTGTCTGGTACTAGAAGCCTCCCCCGGGTTTGACCAGAGACCAGCGACCGCGTGGGCGATGTTGGCGACCCCTAGTCGGGCGGGTAGTCGCGTAGTGTCTTTCTAGCGACTGTATTAGTAGCAAGTCCCGGATTTCGTAGCGCTTCCTAGGCTCAACGCGGCGTTCCCTATTATGTGTGTTTGCCTACGCCGCGTGTGGCATCTCGCCATCGATAGCTGCGGAGTACCCTGAGCAAGGGAGGACGGGTATGGCGAACTCGAATCAGGCGTCTCGCAGTGCATCCAGCCTCGGCACTGGAGAATTGACGGCGCTGCGTTCCCATCTTGCTATGAACGGATACCGCCTCAGTCCGCGAGGGGAGCCCCCATTACGAACTGTTTCGAACCACGCTTCTGGGGACACGCGCAAGACCAACCTGGGCCGCCCGGCCGTACTTCCCTTTGCGGCGGCCCCGGCCGCCCGTCGCACAGATCGTCGGCCGTGGAGCTCCGATGCCGCCCGGGGACGCGAACGGGGCCGTTTCGTCCCCTCAGCTATCACCTCTGGCGCCGTCCGGGCGCGCGGCTCGGGCCTCCCGGGTCGCACTAGCCGGACCGGGTCGAGGGCGTTCCAGGGCGGGCAGGGCCGCGGCCTGGCCGCACAGGATCCTCAACGCCCGTCCGGTACGCACGGGCCCGGCGACCCGCGTCCCCGCCGCGTCACCCGGCGCTCGCCGCGACCGGCGGCCCGGCCCGTCCCGGGCGCGGTTCCGCGGGGGGACGGCCAGGCGCCCTGCGCGCCGCGCAGCCACACTGCCCGCAGGGGCGCTCCGCCGCGTGAGGGGACGGCGCGGGTCCAGCGTCCCGTGGGCCTGCGGAGTGGAGGCTGGCCCCCCAGCGGGCCGGCGCGGTCGGGCGGCGGTCGCGACGTGCGCTCCCCGTAAGGCGGGGGAACGCCGCGGCCAGGTTCTGAATGCTCGCACCTGCACCGCCCATGCGGGCTCGTCACCGACGGTGTTCGTGGCCCGGGGCCGCACTCCGCGCGCACCGCCGCTCGCCTCGCGCCCCCACGGCCGCTCGTGGCCAGTGAGGACGTGTCAGGGAGGCGGACAAGCGGTCGGCGAGAACGCGCGCGGGCGGGTGGATCGCTCAGGCTCGTGCCCGCGCGGCCGGCCAGCGGGCCGGCCAGGCCCCCTCGGCGGGGGGCGATCCGCGAGGGCGTGGCCGCTTCAGCGGCCGCGAGGCCCCCTACCCGGGCGTAGCTCTCCCCGGCCTAGGACCCGCTGCACGCCCGTGGTGAGCTGGAAGCCAGGCGCCGCGCGGGGGCCGAGGTCGGGCGCCGGGGGGAGAACGCCGCGCCGCCCCTGGGATGGGCCCGTGGGGGGCAGCGATTGAGGCCTCGCTCCGTAGCCGCACAGGCACGTGCTCCGGCTCCCCGCACGAC     
N       TATATTACGAAATTTCACTTTTCTTACCATGATAGGTTCCAATTGATTTTGAATTTAAATTATTATTGCGGTATAATTTAAAATTAAAAAATTTAAAAATTACTTCATTCAATATAGGTAAGCCTTAGATAAATCCTTCATCATAATTTATAATCGTTAAAGTTATAGACATCGTCAAAACAATAGTATTATATCTGTGATAGTAATTTTTGTAATACTTCTTATACCAGTGAATGCTAAAATGTCTTCTTTGTATTCAATGTTATTAAAATAAATTTAAAACTACTGTTATTCACTTCTAGAAAGTGTTAGTATTAAGTAAATTTTAGCATACTATAATAAAGAACTTTATTTCGTATTTATGTTATAAATATATATATTCTTGTAAAATAAAAATTTTGGCTTGAGTCATACTTAGTATTTGTACGCATTCAGCGGATACAAGAATATAACGAAGAATTTAATATATTGATAGAATAATGAGTTACATCAATAAATATTTAATTTATAATTATGAGGATATTTTTATAATATTCTTATATATATTATAAAATCTTAGGCATATAATTGATTTCTTAACTTTTAAAGTATCATATATAGAATTTTTGCAATAAATGCTATATATTTTTAATTAACAATTATTCACTTCAACTTTCCATTGAAAATATAATTATTGATATTGTAAAAAGAATGTTTTTAAACTGAAGATTTTTAAAAATTATAGAATCGAAATTCATTTAATAATCAGTAATGAAATGCAAAATTGTACTAGAATAAACATGAACACTCTAAGAATACGCTATTATTGTTACCAATATTTTGGATCTCTCCTTACTAATAACAATAAATTCATTTAATAATATTAACATAAGTTTATTTTCAATAATATATACATGATTTAAGGAATACAATAAGATAGTCTATAGAGATCACTTTAGACTATTTACATTATAATATTAAATAATTAATTACTATCAATATTATATAAATCATTTAATGCCATGTGGTAACACACCTATATAAAAATGGTGTGACGTTATGGCGATCAATCGACTCTATGTAGTGCGACTAGATTACTATAATGGGAAAAGTAAAAAAAAATAACTCAGCTCCACTACCGAATGCAGTACTTTACAGTAGAATGATCTACGTGACTAACTTCTTAAAAGCTGATTAATTGTAGCCGAAAGCTTGGTGCGCAATGCGACGAGTAGATTTCAAGATTTATACATGCGGTTATCTTGTGGTATCGGGTGGTAATACTCGCACAATAGCGTGGCCGGTTAGGTTAAAACATACTATAAGTATAATATAACGTGAGAAATGTTATGATGAGTGTCAGTCCGGTGGATTTTGTCTCTAAATCACGACAATGAATGAGATCTCGTGCTTTTTTAAGTCACGCTTTGTGCGTATCAATTAAATATATTTAATATTTCCGTTAATCTCTAACTCTTCGTCAAAACGGGGGCTTATATTCACCCCAGCGTACATGCCATAAGTACGCCGGAAGAAACACAATGGAGACTGTGAATTATGAGGAAGCCAACAAATTGGCTTCTATAGGGATAGCACGACAAATTGATTAATCACATGATGGCGTACCTCCCGCAATGCTCACACTAACAAGCTATGCTCACGGCCTTCAAAGTACCCTAATAAGGATGAATGCTTCTATCTGTCCGATCTCCGCTGCTATCGTATGTTTTTTGTTTGAAACTTTATGCGGGGATACGTTGCGCGTACCGTAGGTATAAGTTTCATCAACTCGCACAAATTGCCACAATGGTGACACGTGAAGTACTAGGCTCCAGATAGGGTCGTCTTTAGTACCAAGTAGTCGAGAAAGTAGTTAAGGATGTGACAAAAAGGGGATTTGTGCAGTCTATCAAAAAGATTCTGACAAGCAAGTCCATATTGGCCATGTTGTCGTGTCATCTTTATATGAGCATGATATGGGCCATCTATTTCCTGCTATTAAGCGATAACAAGATATGCGTCAGTGAATGAAGCTACCTTGGGTCTACGAGCTCCCCACGCTCTCGGCTCCGCCGGCCTAACGCCCGCTTGGTAGTTCGTCGCGTCGTGCAGCGTAGGGCCGGGGGGGATTACTTCCCCAGCGGGTGTGGTAGGTGGGCTGATTATCGTCCATCGTGATACGTCATTGAATCTTGCTTCGCGCAGCCCACTTGTACTACTCGTGGAAATTCGGTGTCTTAGTTCAGCGGTCCAGGGGCCTTATGGTTTTCGTGGATCGGCGAGACAAGTACCTCGCATTTCCCCGTACGGTGAGCGCAATGTGCTAATACGGGACACCTGAGATATAGGGACAGAAGCCCCCCCTCACCCCAGTCTGCGCCCCCCGCCACTCGAAACCGCATGGCAACGTGTTGGGCACGCTTCCTAGTTGTTGAGGCAAGCTCTCGTCCTGGGTGCTGGCTTTCCTGGAGGAGCTTAACGCAGCGGAAGTCTGTAACACTCACATTGTGTTTTAGGGCCCGTAGTATAAGGGCTGCCGGCGACGAATGTCAGAGCGCGACCTACCAAGCTGCGCGGAAGCCCGATACTCCAGCCGGGTTGTCTGGTACTAGTAGCCCGCCCCGGGTTTGGCCAGAGACCTGCTACCGCGAGGGCGATGTCGGTGACCCATAGTCGGGCGGGTAGTCGCGTAGTGTTTTTCCAGCGACTGTAGTAGTAGCAAGTCCCGGATATTGTAGTACTTCCTAGGCTCAACGCCGCCTTCCCTGTTATTTGTGTTTGCCTACGCCACGTGTGGCTTCTCGCCATCGATAGCTACGGAGTACCCTAAGCGAGGGTGGACGGGTATGGCGAACTCGGGTCAGGCGCCTCGCAGGGCAGCCAGCCTCGGCACTCGAGAATTGACGGCACTGCGTTCTCGTCCTGCTGTGAACGGATACCGCCTCGGTCCTCGTGGGGAGCCCCCGTTGCGAACTGTTTCGAACCATGCTACTGAGGATACGCGCAAAACCAACCTGGGCCTGCGGGCCGTATATCCCTTCGCGGCGGCCCCGGACGCCCGTCGCACGGATCGTCAGCCGTGGGACTCCGATGCGTCCCGTGGACGCGAACGGGGCCGCATCATGCCGTCAGCTACCACCTGTGGCGCCGTACGGGCGCGCGGCTCGGGCCTCCCGGGTCGCGCCAGCCGGATCGGGCTGAGGGCGTTGCTAGGCGGGCACGGCTGCGGCCTGGCCGCACAGGCCCCCTAACGCCCGTCCGGTGCGCCCGAGGCAGGCTACCCGCGTCCCCGCCGCGTCGCCCGGCGCTCGCCCCGACAGGCGGCCCGGCCCGTGCCGGGCGCGGTTCCGCGGGGGGACGGCCAGGCGCCTTGCGCGCCGCGCAGCCACACTGCCCGCAACGGCGCTCCGCCGGGCTGGGGTGCGGCGCGGGTTCAGCGTCCCGTGGGCCTAAGGAGTGGAGGCTGGCCCCCCACCGGGCCGGCGCGGTCGGGCGGCGGTGGGGACGTGCGTTCCTCGTCAGGCGGGGGGACGCCGCGGCCAGGTTCTGAAGGCTCGCACCGGCACCGCCCATGCGGGCTCGTCAGCCACGGTGTCCATGGCGCGGGGCCGCGCTGCGCGCGCACCGCCGCGCGCCTCGCGCCCCCGCGGCCGCTCGTGGCCAGTGAGGACGTGTCAGGGAGGCGGACCAGCGGTCGGCGACAACGCGGGCGGCCGGGTGGATCGCTCAGGCTCGTGGCCGCGGGATCAGCCAGCGGGCCGGGCAGGCCCCCTCGGCGGGAGGTCATCCGCTAGGGCGTGGCCGCATCAACGGCCGCGAGGCCCCCTACCCGGGCGCAGCTCTCCCCGTCCTAGGACCCGCCAAACGCCCGTGGTGAGCTGGAAGCGAGGGGCCGAGCGGGGGCCGAGGTCCGGCGCCGGGGGGAGAAGGCCGCGCCGTCCCTGGGATGGGCCCGTGGGAGGCAGCGATGGAGGCCTCACGCCATAGCCGCACAGGGACGTGCTCCGGCCCCCCGCACGAC     
M       TATATTACGAAATTTCACTTTTCTTACCATGATAGGTTCCAATTGATTATGAATTTAAATTATTATTGCGGTATAATTTAAAATTAAAAAATTTAAAAATTACTTCATTCAGTATAGGTAAACCTTAGATAAATCCTTCAACATAATTTATAATCGTTAAAGTTATAAACATCGTCAAAACAATAATATTATATCTGTGATGATAATTTTTGTAATACTTCTTATACCAGTGAATGCTAAAATGTCTTTTTTGTATTCAATGTTATTAAGATAAATTTAAAACTACTGCTATTCACTTCTAGAAAATGTTAGTATTAAGTAAATTTTAGCATACTATAATAAAGAACTTTATTTCGTATTTATGTTATAAATATATATATTCTTGTAAAATAAAAATTTTGGCTTGAGTCATACTTAGTATTTGTACGCATTCAGCGGATACAAGAATATAACGAAGAATTTAATATATTGATAGAATAATGAATTACATCAATAAATATTTAATTTATAATTATGAGGATATTTTTATAATATTCTTATATATATTATAAAATCTTAGGCATATAATTGATTTCTTAACTTTTAAAGTATCATTTATAGAGTTTTAACAATGAATGCTATATATTTTTAATTAACAATTATTCACTTCAACTTTCCATTGAAAATATAATTATTGATATTGTAAAAAGAATGTTTTTAAACTGAAGATTTTTAAAAATTATAGAATCGAAATTCATTTAATAATCAGTAATGAAATGCAAAATTGTACTAGAATAAACATGAACACTCTAAGAATACGCTATTATTGTTACCAATATTTTGGATCTCTCCTTACTAATAACAATAAATTCATTTAAAAGTATTAACATAAGTTTATTTTCAATAATATATATATGATTTAAGGAATCCAATAAGATAGTCTATAGAGATCACTTTAAACTATTTACATTATGATATTAAATAATTAGTTACTATCAATATTATATAAATCATTTAATGCCATATGGTAACATACCTGCATAAATATTGTGTGACGTTATGGCGATCAATAAATTCTGTGTAGTGCAACTAAATTATTATAATGGGAAAAGAAAAGAAAAATAACTTAAATCCGCTACCGAATACGGTACTTTACAGTGGAGTGATCTATGTGACTAACTTCTTAAAAGCTGATTAATTGTAGCCGAAGGTTTGGTGCGCAGTGCAACGAGTAGATCTCAAGATTAATATATACGGGTATCTTGAGGTATCGAGTGGTAATACTCGCACAATGGCGTGGCTGGTTAAGTTTAAACATCCTATAACTATAATATAACGTGAGAAATGTTATGACGAGTATCAGTCCAGTAGATTTTGTTTCTAAGTCACGACAATGAATGAGATTTTGTGCTTTTTTAAGTCAGGGTTTGTGCGTGTCAATGAAATATATTTAATATTTCCGTTAACCTCTAACTCTTCGTCTAAACGAGGGCCTGTATTCACCCCAGCGTACATGCCATAAGTACGCAGGAAGAGACACAATGGAGACTGTGAATTATGAGGAAGCCGACAGATTGGCTTCTATAGAGATAGCACGACAAATTGATTAATCACGCGATGGTGTACCTCCCGCAATGCTCACACTAACAAGCTATGCTCACGGCCTTCAAAGCACGCTATTAAGAATGAATGCTACTATCTGTCCGATTTCCGCTGATATCGTATGTTTCTTGTTTGAGACTTTATGCGGGAATACGCTGCGTGCACCGTAGATATAGGTTTCCTCCACTCGCACAAATTACCACGATGGTAACATGTGAAATACTAGGCTCCAGATAGGGTCGTCTTTAGTACCAAGCAGTCGAGAAAGTAGTTAAGGGCGGGACAAAAAAGGGAGTTGTACGATCTATCAAAAATATTGTGACAAGCAAGTCCATCTTGGCCATGTTGTAGTGTCATCTTTATATGAGCATGACACGGGCCACCTATTTTCTGCTAATAAGCGATAACAAGATATGCGTCGGAGAATGAAGCTACCTTGGATCCTCGAGCTCTCCCCGCTTCCGCCACCGCCGGCCTAATGACTGCTTGGTAGTTCGTCGCACCGTAGAGCGTTGGGTCGGGGGAAATGACTTCGCCAGCGGGTGAGGTAGGTGGGCTGATTATCGTCCATCGTAATACGTCATTGAATCTTGCCGTGCGCAGGCCACCTGCACTACTCGTGGAAACTCGGGGTCTTAGCTGGACGGCCCAAGGGCCTTCTAGTTTCCGTGGACCGGCGGGACAAGCACCTCGCATCTCCCCGTACGGTGAGCTCAATGCGCTAATACGGGACACCTGGGATATAGGGACAGAAGCCCCCGCTGATCCCAGTCTGCGCCCCCCGCCACTCGAAACCGCATGGCAACGAGTTCGGCACACTTCCTAGATGTTGGGGCAAGCTACCATCCTGTGTGCTGACTTTTCCGGCGGACCTTAACACAGCGGAAGTCTGAAACACTCATAGGGTGTTTTAGGGCCCGTAATATAAGGGCTGGCGGCAACGAATGTCAGAGCGCGACGCACGAAGCTGTGCGGAAGCCCGATGTTCCAGGCGGGTTGTCTGGTACTAGGAGCCCCCCCCGGGTTTGACCAGAGACCTGCCACCGCGCGGGCGATGTCGGCGACCCCTAGTCGGGCGGGTAGTCGCGTACTGTTTTTCCAGCGACTGTACTAGTAGCAAGTCCTGGATACTGTAGAGCGTCCTTGGCTCAACGCAACCATCCCTGTTATTTGTGTTTGCCTACGCCGTGTGTGGCATCTCGCCATCGTTAGCTGCGGATTGCCCTAAGCGACGGAGAACGGGTATGACGAATTCGGGTCAGGCGCCTCGCAGTGCAGCCAGCCTTGGCATTGGAGAATCGACGGCACTGCGTACTCAGTCTGCTGTGAACTGGTACCGCCTCGGTCCGCGCGGGGAGCCCCCGTCGCGAACTGTTTCGAACCACGCTGCTGGGGACACGCGCAAGACCAGCCTGGGCCGCCCGGCGGTACGTCCCTTCGCGGCGGCCCCGGTCGTCCGTCGCTCAGATCGTCAGCCGTGGAACTCCGATGCCGGCCGGGGACGCGAACGGGGCCGCTTCGTGCCATCAGCTACCACCTTTGGCGCCGTTCGGGCGCGTGAGTCGGACCTCCCGGGTCGCCCGAGCCGGATCGGGTCGAGGGCGTTACGGGGCGGGCATGGCCGCGGCCTGGCCGCACAGGGTCCCTAACGCCCGCCCGGTGCGCGCGGGGCCGGCCACCCGCGTCCCTGCCGCGTGGCCCGGCGCTCGCCCCGACAGGCGGCCCGACTCGTGCTGGGCGCGGTTCTGCGGGGGGACGCCCAGGCGCCCTGCGCGCCGCGCAGCCACACTGCCCGCAAGGGCGCTCCGCCGGGGGGGGGTACGGCGCGAGTCCAGCGTCCCGGGGGCCTGCGGAGTGGAGGCTGGCCCTCCATCCGGCCGGCGCGGTCGGGCGGCGGTCGAGACGTGCGCTCCTCGTTAGGCGGAGTAACGCCGCGGCCAGATTCGGAACGCTCACACCGGCACCGCCCATGCGGACTCGTCAGCGGCGGTGTTCGTGGCCCGGGGCCGCCCTACGCGCGCATCGCCGCGCGCCTCGCGCCCCCACGCCCGCTCGTGGCCAGGGAGGACGTGTCAGGGAGGCGGACTAGCGGTCGGCGATAACGCGGGCGGGCGGGTGGATCGCTCAGGCTCGTAGGCGCGGGGCCGGCCAGCGGGGCGGGCAGGCCCCCGCGGCGGTGGGCCATCCGCGAGGGCGTCGCCGCTTCAACGGCCGCGAGGCCCCCTATCCGGCCGCAGCTCTCCCCGGCCTAGGACTCGCCGCACGCCCGTGGTGAGCTGGGAGCGAGTTGCCGCGCGGGGGCCGAGGCGTGGCGCCGGGGGGTGAAAGCCGCGCCGTCCCTGGGATGGCCCCGTTGGGGGGAGCGATGGAGGCCTCGCTCCATAGCCACACAGGCACGTGCTCCGGCTCCCCGCACGAC     
L       TATATTACGAAATTTCACTTTTCTTACCATGATAGGTTCCAATTGATTTTGAATTTAAATTATTATTGCGGTATAATTTAAAATTAAAAAATTTAAAAATTACTTCGTTCAGTATAGGTAAGCCTTAGATAAATCCTTCATCATAATTTATTCTCGTTAAAGTTATAGACATCGTCAAAACAATAATATTATATCTGTGATTGTAATTTTTGTAATACTTCTTATACCAGTAAATGCTAAAATGTCTTTTTTGTATTTAATGTTATTAAAATAAATTTAAAACTACTGTTATACACTTCTAGAAACTGTTAGTATTAAGTAAATTTTAGCATACTATAATAAAGAACTTTATTTCGTATTTATGTTATAAATATATATATTCTTGTAAAATAAAAATTTTGGATTGAGTCATACTTAGTATTTGTACGCATTCAGCGGATACAAGAATATAACGAAGAATTTAATATATTGATAGAATAATGAATTACATCAATAGATCTTTAATTTATAATTATGAGGATATTTTTATAATATTCTTATATATATTATAAAATCTTAGGCATATAATTGATTTCTTAACTTTTAAAGTATCATTTATAGAGTTTTAACAATAGATGCTATATATTTTTAATTAACAATTATTCACTTCAACTTTCCATTGAAAATATAATTATTGATATTGTAAAAAGAATGTTTTTAAACTGAAGATTTTTAAAAATTATAGAATCGAAATTCATTTAATAATCAGTAATGAAATGCAAAATTGTACTAGAATTAACGTGAACACTCTAAGAATACGCTATTATTGTTACCAATATTTTAGATCTCTCCTTACTAATAACAATAAATTCATTTAAAAGTATTAACATAAGTTTAATTTCAATAATATATATATGATTTAAGGAATCCAATAAGATAGTCTATAGAGATCACTTTAGACTATTTACATTATAATATTAAATAATTAATTACTATCAATATTATATAAATCATTTAATGCTATGTGGTAACACATCTGCATAAATATCGTGTGACGTCATGGCGATCAATTAATTCCATGTAGTGCGACTAACTTATTATAATGGGAAAAGCAAAAGAAGATAACCTGACTCCGCTACCGAATGCAGTACTTTACAGTCGAATGATCTACGTGACTAACTTCTTAAAATCTGATTAATTGTAGCCGAAGGTTTGGTGCGCAATGCGACGAGTAGATTTCAAGATTTTTATATACGGTTACCTTGCGGTATCAAGTGGTAATACTCGCACAATGGCGTGGCTGGTTAAGTTTAAACGTCCTATAAGCATAATATAACGTGAGAAACGCTATGAGGAGTATCGGTCCGGTAGATTTTGTCTCTAAGTTACGACAATGAATAAGATCTTGTGCTTTTTTAAGTCAAGGTTTGTGCGTGTCAATGAAATATATTTAATATTTCCGTTAATCTCTGACTCTTCGTCGAAACGAGGGCTTATATTCACCCCAGTGTACATGCCATAAGTACGCGGGAAGATACACAATGGAACCTGTGAATTATGAGGAAGCCGACAAATTGGCTTCTATAGGGATAGCACGGCAAATTGATTGATTACATGATGGTGTACCTCCCGCAATGCTCACACTAGCAAGCTATGCTCACGGCCTTTGACACACTCTATTAGGAATGGATGCTTCTATCTGTCCGATCTCCGCCGATATCATATGTTCCTTGTTTGAAATTTTACGCGGGAATACGCTGCGCGCACCGCAGATATAAGTTTCCTCGACTCGCACAAATTACCACCATGGTGACACGTGACATACTAGGCTCCATACAGGGTCGTCTTTAGTACCAAGCAGTCGAGAAAGTAGTTAAGGGTGCGACAAAAAAGGGATTTGTACTCTCTATCAAAAAAATTCTGACAAGCAAGTCTATGTTGGCCATGTTGTTGTGTCATCTTTATATGAGCATAATATGGGCCACCTATTTCCTGCTAGTAAGCGATAGCAAGATATGCGTCGGAGAATGAGGCTGCCTTCGATCCTCAAGCTCCCCGCGCTCTCGGCCCCGCCGGCCTAACGCCAGCTTGGTACTTCGTCGCATCGTATAGGGTCGGGTCAGGGGGGATTACTTCGCTAGCGGGTGAGGTAGGTGAGCTGATTATCGTCCATCGTGATTCGTCATTGAATCTTGCCGAGCGCTGGCCACCTGCACTACTCGTGGAAAATCGGTGTTTTAGTTTAACGGCCCAGGGGCATTATGGTTTCCGTGGATCGGCGGGACAGGAACCTCGCACTTCCCCGTACGGTGGGCCCAGTGCGCTAATACGGGACAGCTGGGATCTAGGGTCAGAAGCCCCCGCTGACCCCAGTCTGCGCCCCTCACCGCTCGAAACCGCATAGCAACGGGTTCGGCGCGCTTCCTGGTTGTTGGAGCACGCTGCCCTCCTGGCTGCAGGCTTTTCCGGAGGAGCTCAACACAGCGGAGGTCTGGAACACTCGTACGGTGTTTTAGGGCCCGTACTATAAGTGCTGGCGGCGGCGAATGTCAGAGCACGACCTATGAAGCCGCGCGGAAGCGCGATACTCCGGACGGGTTGTCTGGTACTAGAAGCCAACCCCGTGTTTAGCCAGAGACCAGCCACCGCGAGGGCGATGTCGGCGACCCATAGCCGGGCGGGTAGTCGCGTAGTGTCTTTCCAGCGACTGTACTAGTAGCAAGTCCCGGATGTCGTTGGGCTTCCTAGACTCAACGCGGCCTTCCCTTTTATCTGTGTTTGCCTATGCCGCGCGTGGCATCTCGCCATCGATAGCTACGGAGTACACTAAGCGAAGGAGAACGGGTATGACAAACTCGGGTCAGGCGCCTCGCAGGGCAGCCAGCCTTGGCATTCGAGAATCGACGGCACTGCGTTCTCGCTCTGCTTTGAACGGGTACCGCCTCGGGCCGCGTGGGGAGCCCCTGTTGTGAATTGTTTCGAATCAGGCTACTGGGGACACGCGCAGGACCGGCCTGAGCCGCCCGGCCGTACATCCCTTTGCGGCGGCCCCGGCCGCCCGCCGCGCGTATCGTCGGCCGTGGAACTGCGGTGCGCCCCGGGGACGCGAACGGGGCCGATTCGTGCCGTCAGCTACCGCCTCTGCCGCCGTGCGGGCGCGCGGCTCGGGCCTCCCGGGGCGTGCTAGCCGAAACGGGTCGAGGGCGTTGCGGTGCGGCCACGGCCCCGGTCTGGCCGCACAGGATCCCGAACACCCGTCCGGTGCGCTCGGGGCCGGCCACCCCCGTCCCCGCTGCTTCGCCCGGCGCTCGCCCCGACAGGCGGCCCGGCCCGTGCCGGGCACGGTTCCGCGGGGGGACAGCCGGGGGCCCCGCGCGCCGCGCAGCCACAGTGCGCGCAGGCGCGCTCCGCCATGTGAGGGTGCGGCGCGCGTCCAGCGTCCCGTGGGCCTGTGGAGTGGAGGCCGGCCCTCCCCCAGACCGGCGCGGTCGGGCAGCGGTCGCGACGTGCGGTCCTCGTGAGGCGGGGGAACGCCGCGGCTAGCATCCGAACGCTCCCACCGGCACCGCCCATGGGGACGCGTCAGCCACGGTGTCCATGGCCCGGGGCCGCCCTACGCGCGCACCGCCGCCCGCCTCTCGCCCCCGCGGCCGCTCGTGGCCAGTGAGGACGTGTAAGGGAGGCGGACTAGCGGTCGGCGACAACGCGGGCGGGCGGGTGGATGGCTCAGGCTCGTGGCCGCGGGGCCCGCCAGCGGGCCGGACAGGCCCCCGCGGCGGGGGGGGATCCGCAAGGGCGGCGCCGCTTCACCGGCCGCGAGGCCCCCTAGCCGGCCGGAGCTCCGCCCGGCCTAGGACCCGCCGGACGCCCGTGGTGAGCTGGTAGCGAGGCGCCGCGCGGGGGCCGAGTCTCGGGGCCGGGGGGGGAAGGCCGCGCCGTCCCTGGGATCGGCCCGTGGGCGGCAGCGATAGGAGCCTCACTCCATAGCCGCACAGGCACGTGCTCCGGCTCCCCGCATGAC     
K       TATATTACGAAATTTCACTTTTCTTACCATGATAGGTTCCAATTGATTTTGAATTTAAATTATTATTGCGGTATAATTTAAAATTAAAAAATTTAAAAATTGCTTCATTCAGTATAGGTAAACCTTAGATAAATCCTTCACCATAATTTATAGTCGTTAAATTTATAGACATCGTCAAAACGATAATATTATATCTGTGATAATAATTTTTGTAGTACTTCTTATACCAGTAAATGCTAAAATGTTTTTTTTGTATTCAATGTTATTAAGATAAATTTAAAACTACTGTTATTCACTTCTAGAAAATGTTAGTATTAAGTAAATTTTAGCATACTATAATAAAGAACTTTATTTCGTATTTATGTTATAAATATATATATTCTTGTAAAATAAAAATTTTGGCTTGAGTCATACTTAGTATTTGTACGCATTCAGCGGATACAAGAATATAACGAAGAATTTAATATGTTGATAGAATAATGAATTACATCAATAAATATTTAATTTATAATTATGAGGATATTTTTATAATATTCTTATATATATTATAAAATCTTAGGCATATAATTGATTTCTTAGCTTTTAAAGTATCATTTATAGAATTTTAACAATAAATGCTATATATTTTTAATTAACAATTATTCACTTCAACTTTCCATTGAAAATATAATTATTGATATTGTAAAAAGAATGTTTTTAAACTGAAGATTTTTAAAAATTATAGAATCGAAATTCATTTAATAATCAGTGGTGAAATGCAAAATTGTACTAGAATAAACATGAACACTCTGAGAATACGCTATTATTGTTACCAATATTTTAGATCTCTCCTTACTAATAACAATAAATACATTTAAAAATATTAACATAAGTTTAATTTCAATAATATATAGATGATTTAAGGAATCCAATAAGATAGTCTATAGAGATCACTTTAGACTATTTGCATTATAATATTAAATAATTAATTACTATCAATATTATATAAATCATTTAATGCCATGTGGTAACACCTCTGCATAAACATTGTGTGACGTCATGGCGATCAATCAATTCTGTGTAGTGCGACTAAATTATTATAATGGGAATAGTAAAGAAAGATAACCTAACTCCACTACCGAATGCAGTACTTTACAGCCGATTGATCTACGTGAATAACATCTTAAAAGCTGATTAATTGTAGCCGGAAGTTTGGTGCGCATTGCGACGAGTAGATTCCAAGATTCCTAAATTCCGTTATCTTGTGGTATCGCGTGGTAATACTCGCACAATGGCGTGGCAGGTTAAGTTTAAACGTCCTACAAGGATAATATAACGTGAGAAACGCTATGACGAGTATCAGCCCGGTAGATTCTGTCTCTAAGTTACGACAATGAATGAGATCTTGTGCTTTTTTAAGTCAGGATTTGTGCGTGTCAATGAAATATATTTAATATTTCCGTTAATCTCTAACTCTTCGTCGAAACGAGGGCTTATATTCACCCCAGCGTACATGCCATAAGTACGCAGGAAGAAACACAATGGGGCCTGTGAATTATAAGGAAGCCGACAGATTGGTTTCTATAGGGATAGCACGACAAATTGATTGATCACGTGATGGTGTACCTCCCGCAATGCCCACACTAGCAAGCTAAGCTCACGGCCTTCAATTTACTCTATTAGGAATGAATGCTTCTATCTGTCCGATCTCCGCCGATATCATATGTTGCTTGTTTGAAAATTTATGCGGGGATACGCTGCGCGTACCATAGATATAAGTTTCTTCCACTCGCACAAATTACCACGATGGTGACATGTGAAGTACTAGGCTCCAGATAGGGTCGTCTGTAGTACCAAGTAGTCGAGAAAGTAGTTAAGGGTGAGACAAACAAGAGACTTGTCCAATCTGTCAAAAATATTCTGACAAGCAAGTCTACCTTGGCCATGTTGTTGTGTCACCTTTATATGAGCATGATATGGGCCACCTATTTCCTGCTAATAAGCGATACCAAGATATGCGTCGGAGAATGAAGCTGCCTTGGATCCTCAAGCTCTCCGCGCTTTCTGCCCGGCCGGCCTAATGCCAGCTTGGTACTTCGTCGCGTCGTATTGCGTTGGGTCGGGGGGGATCACTTCGCCAGCGGGTGAGGTAGGCGAGCTGATTATCGTCCATCGTGATGCGTCATTGAATCTAGCTCAACGCAGACCCCCTGCACTATGCGAGAAAATTCGGTGTCTTAGATCAACGGTCCAAGGGCCTTTTGGTTTCCGTGGATCGGCGGGACAGGAACCTCGCACTTCCCCGTACAGTGGGCCCAATGCGCTAATACGGGACACCTGAGATCTAGGGGCAGAAGCCCCCGCTCACCCCAGTCAGCGCCCTCCACCACTCGAAACCGCATGGCAACGCGTTTGGCACCCCTCCTCATTGTTGGAGCAGGTTGCCATCCTGGGTGCTGGCTTTTCCGGAGGATCTGAACACACCGGAAGTCTGTAACACTCATATGGTGTTTTAGGGCCCGTAATATAAGGGCTGGCGGCAACGAATGTCAGAGCGCGACCTACAAAGCCGCGCGAAAGCCCGATACTCCGGGCGGGTTGTCTGGTACTAGGAGCCTCCCCCGGGTTTCGCCAGAGACCGGCCACCGCGAGGGCGATGTCGGCGACCCCTAGACGGGCGGGTAGTCGCGTAGTGTTTTTCCAGCGACTGTATTAGTAGCAAGTCCCGGATTTCGTAGTGCCTCCTAGGCTCAACGCAGCCATCCCTGTTATTTGTGTTTGCCTACGCCGCGAGTGGCATCTCGCCATCGTTAGCTGCGGAGTGCCCAAAGCGGAGGTGGACGGGTATGACGAACTCGGGTCAGGCGCCTGGCAGCGCACCCAGCCTTGGCACTTGAGAATTGACGGCGCTGCGTTCTCTTTCTGCTGTGAACGGATACCGCCTCGGTCCGCGTGGAGAGCCCCCGTCGTGAACTGTTTCGAACCACGCTACTGTGGACACGCGCACGACCAACCTGGGCCGCCCGGCGGTACATCCCTTCGCGGCGGCCCCGGCCGCCCTTCGCACATATCGTCGGCCGTGCAGCTGCGATGCCCCCCGGGGACGCGAACGGGGCCGGTTCGTGCCCTCAGCTACCACCTCTGGCGCCGTTCGGGCGCGCGGCTCGAACGTCCCGGGCCTCGCTAGCCGGACCGGGTCGTGGGCCTTGCGGGGCGGGCACGGCCGCGGCCTGGCCGCACAGGGTCCCTAATACCCGCCCGGTGCGCGCGCGGCTGGCGACCCTCGTCCCGGCCGCGTCGTCCCGCGCTCGCCCCGACAGGAGGCCCGGCCCGTGCCTGGCGCGGTTCCGCCGGGGGACGGCCAGGCCCCATGCGCGCCGCGCGGCCACACTGCGCGCAGGGGCGCTCTGCCGCGCGGGGGGGCGGCGCGCGTCCAGCGTCCCATGGGCCGCCGGAGTGGAGGCTGGCCCTCCAGCGGGCCGGCGCGGTCGGGCGGCGGCCGCGACGCGCGGTCCTCGTTAGGCGGTGGAGCGCCGCGGCTAGGTTCTGAAGGCTCGCACCTGTACCGCCCATGCGGGCTCTCCAGCTTCGGTGTGCATGGCCCGGGGCCGCCCTGCGCGCGCACCCCCGCCCGCCTCGCGCACCCGCGGCCGGTCGTGGCCAGTGGGGACGTGTCAGGGAGGCGGACTAGCGGTCGGCGATAACGCGGGCGGGCGGGTGGATCGCGCAGGCTCGTGGCCGCGGGGCCAGCCAGCGGGCCGGACAGGCCCCCTCGGCGGGGGGCGATCCGCGAGGGCGTGGCCGCTTCAACGGCCGCGACGCGCCCCAACCGGGCGCAGCTCCCCCCGGCCTAGGACTAGCCGCACGCCCGTGGTGAGCTGGAAGCGGGGCGCCAGGCGGGGGCCGAGGTACGGCGCCGGGGGGGGAATGCCGCGCCGTCCCTAGGATGGGCCGGTGGGGGGCAGCGATCGAGGCCTCACTCCGTAGCCGCACAGGCACGTGCTCCGGCCCCCCGCACGAC     
J       TATATTACGAAATTTCACTTTTCTTACCATGATAGGTTCCAATTGATTTTGAATTTAAATTATTATTGCGGTATAATTTAAAATTAAAAAATTTAAAAATTACTTCATTCAGTATAGGTAATCCTTAGATAAATCCTTCATCATGATTTATAATCGTTAAAATTATAGACATCGTCAAAACAGTAATATTATATCTGTGATAATAATTTTTGTAATACTTCTTATACCAGTTAATGCTAAAATGTCTTTTTTGTATTCAATGTTATTAAAATAAATTTAAAACTACTGTTATTCACTTCTAGAAAATGTTAGTATTAAGTAAATTTTAGCATACTATAATAAAGAACTTTATTTCGTATTTATGTTATAAATATATATATTCTTGTAAAATAAAAATTTTGGCTTGAGTCATACTTAGTATTTGTACGCATTCAGCGGATACAAGAATATAACGAAGAATTTAAAATATTGATAGACTAATGAATTACATCAATAAATATTTAATTTATAATTATGAGGATATTTTTATAGTATTCTTATATATATTATAAAATCTTAGGCATATAATTGATTTCTTAGCTTTTAAAGTACCATTTATAGAGTTTTAACAATAAATGCTATATATTTTTAATTAACAATTATTCACTTCAACTTTCCATTGAAAATATAATTATTGATATTGTAAAAAGAATGTTTTTAAACTGAAGATTTTTGAAAATTATAGAATCGAAATTCATTTAATAATCAGTAATGAAATGCAAAATTGTACTAGAATAAGCATGAACACTCTGAGAATACGCTATTATTGTTACCAATATTTTAGATCTCTCCTTACTAATAACAATAAATACATTTAAAAATATTAACATAAGTTTAGTTTCAATAATATATATATGATTTAAGGAATCCAATAAGATAGTCTATAGAGATCACTTTAGACTATTTACATTATTATATTAAATAATTAATTACTATCAATATTATATAAATCATTTAATGCTATGTGGTAACATATCTGCATAAATATGGTGTGACGTTATGGCGATCAATACATTCTATGTAGTGCGACTAGATTATTATAATGGGAAAAGTAAAGAAAAATAACGTAATTCCACTACCGAATGCTGTACTTTACAGCCGAATGATCTACGTTATTAACCTCTTAAAAGCTGATTAATTGTAGCCGAAAGTTTGGTACGCAATGCGACGAGTAGATTTCAAGATTTATATATGCAGTTATCTTGCGGTATCCAGTGGTAATACTCGCACAATGGCGTGGCAGGCTAAGTCCAAACGTTCTACAAATATAATATAACGTGAGAAACGCTATGATGAGTATCAGTCCGGTAGATTTTGTCTCTAAGTCACGACAATGAATGAGATTTTGTGCTTTTTTAAGTCAAGATTTGTGCGGGTCAATGAAATATATTTAATATTTCCGTTAATCTCTAACTCTTCGTCAAACCGAGGGCTTATATTCACCCCAGCATACATGCCATAAATACGCAGGAAGAAACACAATGGGAACTGTGAATTATGAGGAAGCCGACAAATTGGTTTCTATAGGGATAGTACGACAAAATGATTAATCACATGATGGTGTACCTCCCGCGATGCTCACACTAGCAAGCTACGCTCACGCCCTTTAAAAGACCCTATTAAGAATGGATGCTCCTATCTGTCCGATTTCCGTAGGTATCGTATGTTTCTTGTTTGAAACTTTGTGCGGGAATACGCTGCGTGCACCGTAGGTATAGGTTTCCTCCACTCGCACAAATTACCACGATGGTAAGATGTGAAAAACTAGGCTCCAGATAGGGTCGTCTTTAGTACTAAGCAGTGGAGAAAGTAGTTGAGGATGCGACAAAAAGGGGGTTTGTAAAATCTTTCAAAAACATTCTGTCAAGCAAGTCCATCTTGACCATTTTGCCGTGTCACCTTTATATGAGCATAATATGGGCCACCTATTTCCTGCTAATAAGCGATAACAAGATATGCGTCGGAGAATGCGGCTGCCTTGGATCCTCGAGCTCGCCGCGCTTTCCTCACCGCCGGCCTAATGCCAGCTTGGTAGTTCGTCGCGTCGTACAGCATCGGGTCGGGGGGAATTACTTCACCAGCGGGTGAGGTAGGCGAGCTGATTATCGTCGATCGTAATACGTCATTGAATCTAGCAAGGCGCAGACCCCCTGTACTACTCGCGGGAAGTCGGAGTCTTAGTTCGGCGGTCCAGGGGCCTTTTGGTTTCCGTGGATCGGCGGGACACGGACTTCGCAGTTCCACGTACGGTGAGCCCAATGCGCTAATACGGGACACCTGGGATCTAGGGACAGAAGCCCCCGCTAACCCCAGTTTGCGCCCTTCGCCACTCGAAACCGCATGGCAACGCGTTTGGCACGCTTGCTAAATGTTGCAGCATGATGCCATCCTGGGTGCTGGCTTTGCCGGAGGAGCTCAATACAGCGGAGGTTTGAAACACTCATGTGGTGTTTTAGGGCCCGTAATATAAGGGCTGGCGGCAACGAATGTCAGAGCGCGACCTAGCTAGCCGCGCATAAGCCCGATGCTCCGGGCGGGTTGTCTGGTACTAGGAGCCACCCCCGTGTTTAACCAGAGACCGGCCACCACGAGGGCGATGTCGGCGACTCCTAGCCGGGCGGGTAGTCGCGTACTGTCTTTCGAGCGACTGTACTAGTAGCAAGTCCCGCATATTGTAGCGCTTCCTAGACTCAACGCCGCCTTCCCTCTTATTTGTGTTTGCCTATGCCGCGAGTGGCATCTCGCCATCGGTAGCTGCGGAGTACCCTGAGCAGAGGAGCACGGGTATGGCGAACTCGGATCAGGCACCTCGCAGAGCAACCAGCCTTGGCACTGGAGAATTGACGGCCCTGCGTCCTCATTTTGCTATGAACCGATACCGCCACGGTCCACGTGGTGAGCCCCCGTTGTGAACTGTTTCGAACCATGCTGCTGGGGACGCGCGTAAAACCAACCTGGGCCGCCCGGCCGTACATCCCCTCGCGGCGGCCCCGGTCGCCCGTCGCACAGATCGTCGGTCGTGCAACTGCGGTGCAGCCCGGGGACGCGAACGGGGCCGATTCGTGCCGCCAGCTAGCACCTCTGTCGCCGTTCGGGCGCGCAGCTAGGACATCCCGGCCCGCGCTAGCCGGAACGGGTCGAGGGCGTTGCGGGGCGGGCACGGCCGCGGCCTGGCCGCACAGGCTCCCGAACACCCGTCCGGTGCGCACGGGGCCGGCGACCCGCGTCCTCGCCGCGTCGCCCGGCGCTCGCCCCGACAGGCGGCCCCACCCGTCCCGGGCGCGGTTCCGCGGGGGGACTGCCAGGCGCCCCGCGCGCCGCGCAGCCACAGTGCGCGCAAGAGCGCTCCGTCGCGTGGGGGTGCGGCGCGCGTCCAGCGTCCCGTGGGCGCCTGGAGTGAAGGCTGGCCCTCCACCGGGGCGGCGCGGGCGGGCGGTGGTGGTGACGTGCGGTCCTCGTTAGGCGGCGGAACGCCGCGGCTAGGTTCGGAACGCTCGCACCGGCACCGCCCAAGCGGACTCGTCAGCGACGCTGTGCGTGGCCCGGGGCCGCTCTACGCGCGCGCCGCCGCCCGCCTCGCGCCCCCACAGCCGCTCGTGGCCAGCGAGGACGTGTCAGGGAGGTGGACTAGCGGTCCACGACAACGCGGGCGGGCGGGTGGATCGCTCAGGCTCGTAGCCGCGGGGTCGGGCAGCGGGCCGGGCAGGCGCCCTAGGCGGGGGGGGATCCGCGAGGGCGTAGCGGCTTCAGCGGCCGCGAGGCCCCCTAGCCGGCCGCAGCTCCCCCCGGCCTAGCGCGGGCCACACGCCCGTGGTGAGCTGGAAGCAAGGGGCCGCGCGGGGGCCGAGGTTCGGCGCCGGGGGGTGAAGGCCGCGCCGCCCCCGGGATCGGCCCGTGGGGGGCAGCGATCGAGGCCTCACTCCGTAGCCGCACAGGCACGTGCTCCGGCTCGCCGCAGGAC     
I       TATATTACGAAATTTCACTTTTCTTACCATGATAGGTTCCAATTGATTTTGAATTTAAATTATTATTGCGGTATAATTTAAAAATAAAAAATTTAAAAATTACTTCGTTCAATATAGGTAAGCCTTAGATAAATCCTTCATCATAATTTATAGTCGTTAAAATTATAGACATCGTCAAAACAATAGTATTATATCTGTGGTAATAATTTTTGTAATACTTCTTATACCAGTGAATGCTAGAATGTCTTTTTTGTATTCAATGTTATTAAAATAAATTTAAAACTACTGTTATACACTTCTAGAAAATGTTAGTATTAAGTAAATTTTAGCATACTATATTAAAGAACTTAATTTCGTATTTATGTTATAAATATATATATTCTTGTAAAATAAAAATTTTGGCTTGAGTCATACTTAGTATTTGTACGCATTCAGCGGATACATGAATATAACGAAGAATTTAATATATTGATAGAATAATGAATTACATCAATAAATATTTAATTTATAATTATGAGGATATTTTTATAATATTCTTATATATATTATAAAATCTTAGGCATATAATTGATTTCTTACCTTTTAAAGTATCATTTATAGAATTTTAACAATAGATGCTATATATTTTTAATTAACAATTATTCACTTCAACTTTCCATTGAAAATATAATTATTGATATTGTAAAAAGAATGTTTTTAAACTGAAGATTTTTAAAAATTATAGAATCGAAATTCATTTAATAATCAGTTGTGAAATGCAAAATTGTACTAGAATAAACATGGACACTCTAAGAATACGCTATTATTGTTACCAATATTTTAGATCTCTCCTTACTAATAACAATAAATTCATTTAAAAGTATTAACATAAGTTTAATTTCAATAATATATATATGATTTAAGGAATCCAATAAGATAGTCTATAGAGATCACTTTAGACTATTTACATTATAATATTAAATAATTAGTTACTATCAATATTATATAAATCATTTAATGCTATATGGTAACACATCTGAATAAACATCGTGTGACGTTATGGCGATCAATATATTCTGTGTAGTGCGACTATGTTATTATAATGGGAAAAGTAGAAAAAGATAACACAACTCCACTACCGAATGCAGTACTTTACAGCCGAATGATCTACGCAATTAACTTCTTAAAAGCTGATTAATTGTAGCCGAAGGCTTGGTACGCAGTGCGACGAGTAGATTCCAAGATTTGTATATGCGGTTACCTTGAGGTATCGCGTGGTAATACTCGCACAATGGCGTGGCTGGTTAAGTTTAAACGTTCTACAAGTATAATATAACGTGAGAAAAGATATGATGAGTATCAGCCCGGTAGATTTTGTCTCTAAGTCACGACAATGAATGAGATCTTGTGCTTTTTTAAGTCAAGATTTGTGCGTGTCAATGAAATATATTTAATATTTCCGTTAATCTCTAACTTTTCGTCTAAACGGAGGCATATATTCACCCCAGCGTACATGCCAGAAGTACGCAGGAAGAGACACAATGGGGACTGTGAATTATGAGGAAGCTGACACATTGGCTTCTATAGGGATAGCACGGCAAATCGATTAATCACATGATGGTGTACCTCCCGCAATGCTCGCACTAGCAAGCTATGTTCACGGCCTTCAAGATACACTATTAGGAATGGATGCTCTTATCTGTCCGGTATCCGCGGATATCGTATGTTCCTTGTTTGAGACTTTATGCGGGAATAAGCTGCGTGTATCGTAGATATAGGTTTCCTCTACTCGCACAAATTATCACAATGGTGACACGTGAATAACTAGGCTCCAGATAGGGTCGTCTCTAGTACAAAGTAGTCGAGAAAGTAGTTAAGGATGTGACAAAAAGGGGACTTGTACAATCTCTCAAAAAAATTTTGGCAAGCAAGTCTATCTTGGCCATTTTGTTGTGTCACCTTTATATGAGCATAATATGGGCCACCTATTTCCTGCTAATAAGCGATACCAAGATATGCGTCGGAGAATGAAGCTGCCTTGGATCCCCGAGCTCACCGCGCTCTCGGCCCCGCCGGCCTAACGCCAGCTTGGTAATTCGTCTCGCCGTACAGGTTTGGGTCGGGGGGGATTACTTCCCCAGCGGGTGAGGTAGGTGGGCTGATTATCGTTCATCGTGATGCGTCATTGAATCTGGCTTAGCGCAGTCCGCCTGCACTACTCGTGGAAAATCGGTGTCTCAGTTATACGGCCCAAGGCCCTTTTGGTTTCCGTGGATCGTCGGGACACGAACCTCGCACTTCCCCGTACGGTGAGCCCACCGCGCTAATACGGGACATCTGGGATCTAGGGGCAGAAGCCCCCGCTGACCCCAGTCTACGCTCGCCGCCACTCGATACCGCATGGCAACGCGCTCGGCACGCTTCCTAATTGTTGGAGCACGCTGCCATCCTGAGTGCCGACTTTTCCGGAGGAATTTAACACAGCGGAGGTCCGGAACACCCACATGGTGTTTTAGGGCCCGTAATACAAGAGCTGGCGGCAACGAATGTCAGAGCGCGACCTACCAAGCCGCGCGGAAGCCCGATGCTCCGGACGGGTTGTCTGGTACTAGAAGCCACCCCCGCGTTTGGCCAGAGACCGGCTACCGCGAAGGCGATGTTGGCGACCCCTGGTCGGGCGGGCAGTCGCGTACTGTCTTTCCAGCGACAGTATTAGTAGCAAGTCCCGGATACTGTAGTACCTCCTAGGCTCAACGCAGCCTTCCCTGTTATATGTGTTTGCCTACACCGTGAGTGGCGTCTCGCCATCGGTAGCTGCGGAGTACCCTAAGCAAAGGGGAACGGGTATGACGAACTCGCGTCAGGCGCCTCGCAGCGCAACCAGCCTTAGCATTCGAGAATTGACGGCACTGCGTTCCCATCCTGCTGTGAACAAATACCGCCTCGGTCCGCGTGGCGAACCCCCGTTGGGAACTGTTTCGAACCACGCTACTGGGGACTCGCGTAAGACTAGCTTGGGCCGCCCGGCCGTACATCCCTTCGCGGCGTCCCCGGCCGCCCGTCGCACGTATCGTCGGCCGTGGAACTGCGATGCCGCCCGGGGACGCAAACGGGGCCGGATCGTCCCGTCAGCTACCACCTCTGGCGCCGTCCGGGCGCGCAGCTCGGGCGTCCCGGGGCGCGCTAGCCGGATCGGGTCGAGGGCGTTCCGGAGCGGGCACGGCCGCGCCCTGGACGCACAGGGTCCCCAACGACCGTCCTGTGCGCGCGGGGCCGGCGACCCACCTCCCCGCCGCGTCGCCCGGAACTCGCCCCCACAGGCGGCCCGGCCCGTGCCGGGCGCGGTCCCGCGGGGGGACCGCCAGGCGCCCTGCGGGCCGCGCAGCCACAGTGCGTGCAGGGGCGCTCCGCCGCGGGGGGGTGGAGCGCGGGTCCAGCGTCCCATGGGCTGGCGGAGTGCAGGCTGGCCCTCCACCGGGGCGGCGCGGTCGGGCGGCGGTCGAGACGTGCGGTCCCCGTTAGGCGGCGTAAGGCCGCGGCTAGGTTCCGAACGCTCACACCAGTACCGCCCATGCGGGCTCGTCACCCACGGTGTGCTTGGCCCGGGGCCGCGCTACGCGCGCACCGCCACGCGCCTCCCGCCCCCACGGCCGCTCGTGGCCAGTGAGGACGTGTCAGGGAGGCGGACCAGCGGTCGGCCACAACGCGAGCGGGCGGGTGGATCGCTCAGGCTCGTGGACGCGGGGCCAGCCAGCGGGCCGGACAGGCGCCCCCGGCGTGCGGAGATTCGCGAGGGCGCGGCCGCGTCATCGGCCACGACGCCCCCTAGCCTGCCGGAGCTCCCCCCGGCCTAGGACCCGCCCCACGCCCGTGGTGAACTGGAAGCGAGATGCCGCGCGGGGGCCGAGGTCCGGCGCCGGGGGGCGAAACTCGCGCCGTCCCTGGGACGGTCCCGTGGGAGGCAGCGATCGAGGCCTCACTCCGTAGCCGCACAGGCACGTGCTCCAGCGCCCCGCACGAC     
H       TATATTACGAAATTTCACTTTTCTTACCATGATAGGTTCCAATTGATTTTGAATTTAAATTATTATTGCGGTATAATTTAAGATTAAAAAATTTAAAAATTACTTCCTTCAATATAGGTAAACCTTAGATAAATCCTTCATCATAATTTATAATCGTTAAAGTTATAGACATCGTCAAAACAATAATATTATATCTGTGATAATAATTTTTGTAGTACTTCTTATACCAGTAAATGCTAAAATGTCTTTTTTGTATTCAATGTTATTAAAATAAATTTAAAACTACTGTTATTCACTTCTAGAAAGTGTTAGTATTTAGTAAATTTTAGCATACTATAATAAAGAACTTTATTTCGTATTTATGTTATAAATATATATATTCTTGTAAAATAAAGATTTTGGATTGAGTCATACTTAGTATTTGTACGCATTCAGCGGATACAAGAATATAACGAAGAATTTAATATATTGATAGAATAATGAATTACATCAATAGATATTTAATTTATAATTATGAGGATATTTTTATAATATTCTTATATATATTATAAAATCTTAGGCATATAATTGATTTCTTATCTTTTAAAGTATCATTTATAGAGTTTTAACAATAAATGCTATATATTTTTAATTAACAATTATTCACTTCAACTTTCCATTGAGAATATAATTATTGATATTGTAAAAAGAATGTTTTTAAACTGAAGATTTTTAAAAATTATAGAATCGAAATTCATTTAATAATCAGTAATGAAATGCAAAATTGTACTAGAATAAACATGAACACTCTAAGAATACGCTATTATTGTTACCAATATTTTGGATCTCTCCTTACTAATAACAATAAATTCATTTAGAAATATTAACATAAGTTTAATTTCAATAATATATATATGATTTAAGGAATCCAATAAGATAGTCTATAGAGATCACTTTAGACTATTTACATTATGATATTAAATAATTAATTACTATCAATATTATATAAATCATTTAATGCTATGTGGTAACACATCTGAATAAACATTGTGTGACGTTATGGCGATCAATAAATTCTATGTAGTGCGACTAGATTACTATAATGGGAAAAGCAAAGAAAGATAACCTAACTCCACTACCGAATGCGGTACTTTACAGTCGACTGATCAATGTAATTAACTTCTTAAAAGCTGATTAATTGTAGCCGAAAGTTTGGTACGCAGTGCGATGAGTAGATTTCAAGATTCGTATATACAGTTATCTTGTGGTATCGAGTGGTAATACTCGCACAATGGCGTGGCTGGTTAAGTTAAAACGTCCTACAAATATAATATAACGTGAGAAATGTTATGACGAGTATCAGTCCGGTAGATTTTGTCTCTAGGTCACGACAATGAACAAAATCTTGTGCTTTTTTAAGTCAGGATTAGTGCGCGTCAATGAAATATATTTAATATTTCCGTCAATCTCTAACTCTTCGTCGAGACGGGGGCCTGTATTCACCCCAGCGTACATGCCATAAGCACGCAGGAAGAGACACAATGGAGACTGTAAATTATAAGGAAGCCGACAAATTGGCTTCTATGGGGATAGTACGACAAATAGATTAATCACATGATGGTGTACCTCCCGCAATGCTCACAGTAGCAAGCTATGATCACGGCCTTCAAAACACCCTATTAAGAATGCATGCTGATATCTGTCCGATTTCCGCAGATATCCTATGTTTCTCGTTTGGAACTTTATGCGGGAATAGGCTGCACGTACCGCAGATATAGGTTTCTCCCACTCGCACAAATTATCACGATGGTAACACGTGAAACACTAGGCTCCAGATAGGGTCGTCTTTAGTACCAAGAAGTCGAGAAAGTAGTTAAAGCTACGACAAAAAGGGGACTTGTCTGACCTGTCAAAAAAATTTTACCAAACAAGTCTATCTTGGCCATTTTGTTGTGTCATCTTTATATGAGCATGATATGGGCCAACTATTTCCTGCTAATAAGCGATAACAAGATATGCGTCGGAGAATGAAGCTTCCTTGGATCTGCGAGCTCGCCACGCTCTCAGCCCTGCCGGCCTAACGCCGGCTTGGTAGTTCGTCGCGACGTACAGAGTGGGGTCGGGGGGGATCACTTCACCATCGGGTGAGGTAGGTGAGCTGATTATCGTACATCGTGATACGTCATTGAATCTTGCCGCGCGCAGACCCCCTGCACTACTCGTGGAAAATCGGTGTCTCAGTTTAACGGTCCATGGGCCCTTCGGTTTCCTTGGATCGGCGCGACAGGAACCTCGCATTTCCCCGTATAGTGAGCTCAGTGCGCTAATACGGGACACCTGCGATCTAGGGGCAGAAGCCCTCGCTGATCCCAGTCTGCGCCCCACGCCACTCGAAACCGCATGGCAACGCGTTCGGCATGCTTCCTAACTGTTGAGGCAGGCTCCCATCCTGAGTGCTGGCTTTGCTGGGGGATCTTAACACAGCGGAAGTCTGGAACACTCATATGGTGTTTTAGGTCCCGTAATATAAGAGCTGGCGGCAACGAATGTCAGAGCGCGACCTACCAAGCCGCGCGGAAGCCCTATACTCCCGGCGGGTTGTCTGGTACTAAAAGCCGCCCCCGCGTTTGGCCAGAGACCGGCCACCGCGAGGGCGATGTCGGTGACCCCTAGACGGGCGGGTAGTCGCGTAATGTCTTTCCAGCGACTGTACTAGTAGCAAGTCCCGGATATTGTAGAGCTTCCTAGGCTCAACGCTGCCTTCCCTATTATCTGTGTTTGCCTATGCCGCGCGTGGCATCTCGCCATCGATAGCTGCGGAGTGCCCTAAGCGAGGGAGTACGGGTATGACGAACTCGGGTCCGGCGCCTTGCAGTGCAGCCAGCCTTGGCACTCGAGGATTGACGGCTCTGCGTCCTCATACTGCTGTGAACGGATACCGCCTCGTTCCGCGTGGCGACCCCCCGTTGCGAACTGTTTCGAAGCAGGCTACTGCGGACGCGCGTGAGACCTTCCTGGGCCGCCTGGCCGTACATCCCTTCGCGGCGGCCGCGGTCGCCCGGCGCGCGGATCGTCGGCCGAGGAACTCCGATACCGGCCGGGGACGCGAACGGGGCCGATTCGTACAGTCAGCTACCACCTCTGCCGCCGTGCGGGCGCGCACCTCGGGCCTCCCGTGCCGGGCCAGCCGGATCGGGTGTAGGGCGTTGCGGGGCGGGCAGGGCCGCGACCTGGCCGCACAGGATCCCTAACGCCCGCCCGGTGCGCGCGGGGCCGGCGACCCTCGTCCCCGCCGCGTCGCCCGGGGCTCGTCGCGACAGGCGGCCCGGCGCGTGCCGGGCGCGGCTCCGCGGGGGGACCGCCAGGTGCCTTGCGCGCCGCGCAGCCACAGTGCCCGCACGGGCGCTCCGCCGCGTCGGGGCGCGGCGCGGGCTCAGCGTCCCGTGGGCCTCGGGAGTGGAGGCTGGCCCTCCACCGAGCCGGCGCGGTCGGGCGGCGGTCGCGACGGGCGGTCCTCGTCAGGCGGCGGAACGCCGCGGCTAGGCTCTGAACGCTCGCACCGGCACCGCCCATGCGGGCTCGTCAGCGACGGTGTCCTTGGCCCGGGGCAGCGCTACGCGCGCATCGCCGCGCGCCTCCCGGCCCCACGTCCGCTCGTGGCCAGGGAGGACGTGTCAGGGAGGCGGACTAGCGGTCTGCGACAACGCGGGCGGGCGGGTGGATTGCTCAGGCTCGTACCCGCGAGGTCGGCCAGCGGGCCGGGCAGGCCCCCTCGGCGGGGGGTGATGCGCGAGGGCACAGCCGCTTCATCGGCCGCGAGGCCCCCTAGCCGGCCGGAGCTCCCCCCGTCCTAGGACCCGCCGCACGCCCGTGGTGATCTGGAAGCGAGCCGCCGCGCGGGGGCCGAGTTCCGGCGCCGGGGGGGGAAGACCGCGCCGTCCCTGGGATGGGCCCGTCGGGGGCAGCGATCGAGGCCTCACTCCGTAGCCGCACAGGCACGTGCTCCGGCCCCTCCCACGAC     
G       TATATTACGAAATTTCACTTTTCTTACCATGATAGGTTCCAATTGATTTTGAATTTAAATTATTATTGCGGTATAATTTAAGATTAAAAAATTTAAAAATTACTTCATTCAATATAGGTAAGCCTTAGATAAATCCTTCATCATAATTTATAATCGTTAAAATTATAGACATCGTCGAAACAATAATATTATATCTGTGGTAATAATTTTTGTAATACTTCTTATACCAGTAAATGCTAGAATGTCTTTTTTGTATTCAATGTTATTAAAATAAATTTAAAACTACTGTTATTCACTTCTAGAAAATGTTAGTATTAAGTAAATTTTAGCATACTATAATAAAGAACTTTATTTCGTATTTATGTTATAAATATATATATTCTTGTAAAATAAAAATTTTGGCTTGAGTCATACTTAGTATTTGTACGCATTCAGCGGATACAAGAATATAACGAAGAATTTAAGATATTGATAGAGTAATGAATTACATCAATAGATATTTAATTTATAATTATGAGGATATTTTTATAATATTCTTATATATATTATAAAATCTTAGGCATATAATTGATTTCTTATCTTTTAAAGTATCATTTATAGAATTTTGACAATAAATGCTATATATTTTTAATTAACAATTATTCACTTCAACTTTCCATTGAAAATATAATTATTGATATTGTAAAAAGAATGTTTTTAAACTGAAGATTTTTAAAAATTATAGAATCGAAATTCATTTAATAATCAGTAATGAAATGCAAAATTGTACTAGAATAATCATGAACACTCTAAGAATACGCTATTATTGTTACCAATATTTTTGATCTCTCCTTACTAATAACAATAAATTCATTTAAAAATATTAACATAAGTTTAATTTCAATAATATATATATGATTTAAGGAATCCAATAAGATAGTCTATAGAGATCACTTTAGACTATTTACATTATAATATTAAATAATTAATTACTATCAATATTATATAAATCATTTAATGCTATGCGGTAACACACCTGTATAAACATCGTGTGACGCTATGGCGATCAATGAATTCTATGTAGTGCGACTAGATTACTATAATGGGAACAGCAAAAAAAGATAACCTAACTCCACTACCGAATGCAGTACTTTACAGCCGAGTGATCTATGTAATTAACCTCTTAAAAGCTGATTAATTGTAGCCGAAAGTTTGGTGCGCAGTGCAACGAGTAGATTTCAAGATTCATATATGCGGTTATCTTGTGGTATCAAGTGGTAATATTCGCACAATAGCGTAGCAGGTTATGTTTAAACATACTACAAATATAATATAACGTGAGAAACGTTATGACGAGTATCAGTCCGGTAGATCTTGTTTCTAAGTCACGACAATGAATGAGATCTTGTGCTTTTTTAAGTCAAGATTTGTGCGTGTCAATGAAATATATTTAATATTTCCGTTAATCTCCAACTCTTCGTCGAAGCGGGGGCTTGTATTCACCCCAGTATACATACCATAAGCACGCAGGAAGAAACACAATGGGGACTGTGAATTATGAGGAAGCCGACAAATTGGCTTCTGTAGGGATAGCACGGCAAATTGATTCATCACGCGATGGTGTACCTCCCGCAATGCTCACACTAACAAGCTATGGTCACGGCCTTCAAATTACACTATTAAGAATGCATGCTACTATCTGTCCGATTTCCGCAGATATCGTATGTTTTTTGTTTGACACTTTATGCGGGAATAAGCTGCGTGCACCCTAGCTACAGGTTTCCTCTACTCGCACAAATTACCACGATGGTAACACGTGAGGCACTAGGCTCCAGATAGGGTCGTCTCTAGTACTAAGTAGTCGAGAAAGTAGTTAAGGATCTGACAAATAGGGGATTTGTACGGTCTGTCAAAAAGATTCTTACAAGCAAGTCTATTTTGACCATTTTGTTGTGTCATCTTTATATGAGCATGATATGGGCCATCTATTTCCTGCTAATAAGCGATACCAAGATATGCGTCGGAGAATGGAGCTACCTTGGATCCTTCTGCTCACCGCGCTCTCAACCCCGCCGGCCTAGCGCCAGCTTGGTGTTTCGTCGCGTCGTACAGCGTTGGGTCGGGGGGGATTACTTCACCAGCGGGTGAGGTAGGTGGGCTGATTATGGTCCATCGTGATACGTCATGGAATCTTGCCATGCGCAGACCCCCTGTACTAATCGTGGAAACTCGGAGTCTCAGTTTGGCGGGCCTGGGACCTTGTGGTTTCCGTGGATCGGCGCAACAGGGACCTCGCAGTTCCCCGTACGGTGAGCCCAGTGCGCTAATACGGGACAGCTGTGATCTAGGAGCAGACGCCCCCGCTAACCCCAGTCTGCGCCCCCCGCCACTCGAAACCGCATAGCAACGAGTTTGGCGCGCTTCCTAGCTGTTGAAGCATGCTGCCGTCCTGGGTGCCGGTTTTGCCGGGGGATCTCAATACAGCGGAGGTCTGGAACACTCACATGGTGTTTTAGGGCCCGTAATATAAGGGCTGGCGGCATCGAATGTCAAAGCGCGACCTATTGAGCCGCGCAGAAGCGCTATACTTCTGGCGGGTTGTCTGGTACTAGAAGCCGCCCCCGCGTTTAGCCAGAGACCAGCCATCACGAGGACGATGTTGGGGACCCCTAGCCAGGCGGGTAGTCGCGCAATGTCTTTCCAGCGACTGTACTAGTAGTAAGTCCCGGATATTGTAGTGCTTCCTAGGCTCAACGCGGCCTTCCCTGTTATCTGTGTTTGCCTACGCCGCGAGTGGCATCTCGCCATCGATAGCTGAGGAGTGCTCTAAGCCATGGAGAACGGGTATCACGAACTCGGGTCAGGCGCCTCACAGTGCAACCAGCCTTGGCACTCGAGAATTGACGGCCCTGCGTCCTCATTTTGCTGTGAACGGATACCGCCCCGATCCGCGTGGGGAGCCCCCGTCGCGAACTGTCTCGAAACACGTTATTGGGGACTCGCGGAAAACCGGCCTGGGCCGCCCGGCCGTACTTCCCTTCGCGGCGGTCCCGGCCGCCCGTCGCGCGGATCGTCAGCCGAGGAACTCCGATGCGGCCCGGGGACGCGAACGGGGCCGCTTCGTGCCATCAGCTGACACCTCTGTCGCCGTGCGGGCGCGCAGCTCGGGCGTCCCGGGCCGAGCGAGCCGGACCGGGACGAGGGCGTTGCGGGGCGGGCAGGGCCGCGGGCTGGCCGCACAGGATCCCTAACGCCCGCCCGGTACGCGCGGGGCCGGCTACCCGCGTCCGCGCCGCCTCGTCCGGCGCTCGTCCCAACAAGGGGCCCGGCCCGTCCAGGGCGCGGTTCGGCGGGGGGACGGCCAGGCGCCCTGCGCGCCGCGCGGCCACATGGCGCGCAAGGGCGCTCCGCCGCGGCGGGGTGCCGCGCGGGTCCAGCGTCCCGTGGGCCTGGGGAGTGGAGGCTGGCCCCCCACTGGGCCGGCGCGGTCGGCCGGCGGTGGCGACGTGCGGTCCTCGTTAGGCGGCGGGACGCCGCGGCCAGCGTCCGAACGCTCGCACCGGCACCGCCCATGCGGGCTCTTCAGCGGCGGTGTTCTTGGCCCGGGGCCGCGCTACGCGCGCACCGCCCCGCGCCTCCCGCCCCCGCGACCGCTCGTGGCCAGAGAGGACGTGTCAGGGAGGCGGACTAGCGGTCGGCGAGAACGCAGGCGGGCGGGTGGATCGCTCAAGCTCGTAGTCGCGGGGTCGGCCAGCGGGCCGGGCAGGCTCCCCCGGCGGAAGGCAATGCGCGAGGGCGCGGCCGCTTCAGCGGCCGCGAGGCCCCCTAGCCGGCCGTAGCTCTCCCCGGCCCAGGACCTGACGCACGCCGGTGGTGAGCTGGAGGCGAGACGCCACGCGGGGGCCGAGGTCCGGCGCCGGGGGAAGAACAACGCGCCGACCCTGGGAGGGACCCGTGGGGGGCAGCGATCGACGCCTCACTCCGTAGCCAGACAGGCACGTGCTCCGGCCCCCCCCACGAC     
F       TATATTACGAAATTTCACTTTTCTTACCATGATAGGTTCCAATTGATTTTGAATTTAAATTATTATTGCGGTATAATTTAAAATTAAAAAATTTAAAAATTACTTCGTTCAATATAGGTAATCCTTAGATAAATCCTTCATCATAATTTATAATCGTTAAAATTATAGACATCGTCAAAACAATAATATTATATCTGTGATATTAATTTTTGTAATACTTCTTATACCAGTAAATGTTAAAATGTCTTTTTTGTATTCAATGTTATTAAGATAAATTTAAAACTACTGTTATTCACTTCTAGAAAATGTTAGTATTAAGTAAATTTTAGCATACTATAATAAAGAACTTTATTTCGTATTTATGTTATAAATATATATATTCTTGTAAAATAAAAATTTTGGCTTGAGTCATACTTAGTATTTGTACGCATTCAGCGGATACAAGAATATAACGAAGAATTTAATATATTGATAGAATAATGAATTACATCAATAAATATTTAATTTATAATTATGAGGATATTTTTATAATATTCTTATATATATTATAAAATCTTAGGCATATAATTGATTTCTTAACTTTTAAAGTATCATTTATAGAGTTTTAACAATGAATGCTATATATTTTTAATTAACAATTGTTCACTTCAACTTTCCATTGAAAATATAATTATTGATATTGTAAAAAGAATGTTTTTAAACTGAAGATTTTTAAAAATTATAGAATCGAAATTCATTTAATAATCAGTAATGAAATGCAAAATTGTACTAGAATTAACGTGAACACTCTCAGAATACGCTATTATTGTTACCAATATTTTAGATCTCTCCTTACTAATAACAATAAATTCATTTAAAAATATTAACATAAGTTTAATTTCAATAATATATAAATGATTTAAGGAATCCAATAAGATAGTCTATAGAGATCACTTTAGACTATTTACATTATAATATTAAATAATTAATTACTATCAATATTATATAAATCATTTAATGCTATTTGGTAACACAGCTGTATAAAAATCGTGTGACGTTATGGCGATCAATAAATTCTATGTAGTGCGACTAAATTAATATAATGGGAAAAGTAAAGAAAGATAACCTAACTCCACTACCGAATGCCGTACTTTACAGCTGAGTAATCTACGTGGTTAACATCTTGAAAGCTGATTAATTGTAGCCGAAAGCTTGGCCCGCAGTGCGACGAGTAGATTTCAAGATTTGTATATACCGGTATCTTGTGGTATCCAGTGGTAATACTCGCACAATGGCGTGGCTGGTTAAGTTTAAACGTTCTACAAACATAACATAATGTGAGAAAGGCTATGAAGAGTATCAGTCCGGTAGATTTTGTTTCTAAGTCACGACAATGAACGAGATATTGTGCTTTTTTAAGTCACGATTTGTGCGCATCAATGAAATATATTTAATATTTCCGTTAATCTCCAACTCTTCGTCGAGACGAAGGCTTGTATTCACCCCAGCGTACATGCCATAAGCACGCAGGAAGAAACACAATGGGGGCTGTGAATTATGAGGAAGCCGACAAATTGGTTTCTGTAGGGATAGCACGGCAAATTGATTGATCACATGATGGTGTACCTCCCGCAATGCTCACACTAGCAAGCCATGATCACGCCCTTCAAAACACTCCATTAAGAATGAATGCTTTTATCTGTCCGATTTCCGCAGATATCGTATGTTTCTTGTTTGAAAGTTTATGCGGGAATAAGCTGCGCGAACCGTAGGTATAGGTTTCATCCACTCGCACAAATTACCACGATGGTAACAGGTGAGACACTAGGCTCCAGATAGGGTCGTCTTTAGTACCAAGCAGTCGAGAAAGTAGTTAAGGGAGTGACAAAAAAGGGAGTTGTACAATCTGTCAAAAAGATTATGACAAGCAAGTCTATTTTGGCCATTTTGTTGTGTCGTCTTTATATGAGCATGATATGGGCCATCTATTTCCTGCTAGTAAGCGATAACAAGATATGCGTCGGAGAATGAAGCTGCCTTGGATCTGCGAGTTCGCCACGCTCTCTTCCCCGCCGGCGTGATGCCTGCTTGGTATTTCGTCACGTCGTGTGGGCTTGGGTCGGGGGGGATCACTTCTCCAGCGGGTGAGGTAGGAGAGCTGATTATCGTCCATCGTGATACGTCATTGAATCTTGCCGTGCGCGGACCCCCTGCATTACCCGTGGAAAATCGGTGTCTCAGTTCGGCGGCCCACGGGCCTTCTGGTTTCTGTGGATCGGCGGGACAGGAACCTCGCATTTCCCCGTACGATGAGCCCACTGCGCTAATACGGGACACCTGTGATCTAGGGACAGTAGCCACCGCTGACCCCAGTTTGCGCCCCCCGCCACTCGAAACCGCATAGCAACGCATTCGGCGTGCTTCCTAATTGTTGAAGCAAGCTACCATCATGGGTGCGGGCTTTGCCGGAGGAGCTTAAGACAACGGAAGTCTGGAACACTCATATGGTGTTTTAGAGCCCGTAATATAAGTGCTGACGGCAACGAATGTCAGAGCGCGACCTACTAAGCCGCGCCGACGCCCTATACTCCTGGCGGGCTGTCTGGTACTAGAAGCCGGCCCCGTGTTTGGCCAGAGACCCGCCACCGCGAGGGCGATGTTGGCGACCCCTAGTCGGGCGCGTAGTCGCGAAATGTCTCTCCAGCGACTGTAATAGTAGTAAGTCCCGGATATTGTAGTGCCTCCTTGGCTCAACGCGGCCTTCCCTGTTATTCGTGTTTGCCTATACCGCGAGTGGCATCTCGCCATCGGTAGCTGCGGAGTGCCCTGAGCGAAGGAGGACGGGTATGGCGAACTCGGGCCTGGCGCCTCGCAGAGCAGCCAGCCTTGGCACTTGCGAATTGACGGCTCTGCGTTCCCTTTCTGCTATGAACAAATACCGCCTCAGTCCGCGTGGGGAGCCCCCGTAGTGAACTGCTTCGAATCAAGCTACTGGGGAGTCGCGGGACACCATCCTGGGCTGCCCGGCCGTACTTCCCTTCGCGGCGGCCCCGGTCGCCCATCGCACCGATCGTCAGCCGATGAACTACGATGCGGCCCGAGGACGCGAACGAGGCCGCTTCGTGCCGTCAGCTAGCACCTCCGGCGCCGTTCGGGCGCGCGGCTCGGCCATCCCGGGTCGTGCGAGCCGGAGCGGGTCCAGGGCGTTGCAGGGCGGGCAGGGCTGCGTCCTGGCCGCACAGGGTCCCTAACGCCCGGCCGGTGCGCGCGGAGCCGGCTACCCCCGTCCCCGCCGCTTCGCCCGGCGCTCGCCCCAACAGGGGGCCCGGCCCGTGCCGGGCGCGGTTCCGCGGGGGGACGCCCAGGCGCCCTGCGCGCCTCGCAGCCACAGTGCTCGCAGGGGCGCTCCGCCGCGGCGGGGCGCAGCGCGGGTCTAGCGTCCTGCGGGCCCGCGGAGTGGAGGCTGGCCCTCCACCGGGCCGGCGCGGTCGGGCGGCGATCGCGACGTGCGGTCCTCGTTAGGCGGGGCAACGCCGCGGCTAGGTTCCCAACGCTCGCACCGGCACCGCCCAAGCGGACTCGTCAACGGCGGTGTGCGTGGCCCGGGGCCGCGCTACGCGCGCACCGCCGCGCGCCTCCCGCCCCCACGGCCGATCGTGGCCAGCGAGGACGTATCAGGGAGGGGGAGTAGCGGTCGGCGACAACGCAGGCGGACGGTTGGATCGCTCAGGCTCGTCGCCGCGGGGCGAGCCAGCGGGCCGGACAGGCGCCCGCGGCGAGGGGCGATCCGCGAGGGCGCGGCCGCTTCAGCGGCCGTGAGGCCCCCTAGCCGGCCGGAGCTCCCCCCGGCCTAGGACACGACGGACGCCCGTGGTGAGCTGGAAGCGAGGCGCCGCGCGGGGGGCGGGGTACGGCGCCGGGGGGAGAAAACCGCGCCGTCCCCGGGATGGGCCCGTGGGGGGCAGCGAGCGAGGCCTCGCTCCATAGCCGGACAGGCACGTGCTCCGGCTCCCCCCACGAC     
E       TATATTACGAAATTTCACTTTTCTTACCATGATAGGTTTCAATTGATTTTGAATTTAAATTATTATTGCGGTATAATTTAAGATTAGAAAATTTAAAAATTACTTCATTCAATATAGGTAAACCTTAGATAAATCCTTCATCATAATTTATAATCGTTAAAATTATAGACATCGTCAAAACAATAATATTATATCTGTGATAATAATTTTTGTAATACTTCTTATACCAGTAAATGCTAGAATGTCTTTTTTGTATTCAATGTTATTAAAATAAATTTAAAACTACTGTTATTCACTTCTAGAAAATGTTAGTATTGAGTAAATTTTAGCATACTATAATAAAGAACTTTATTTCGTATTTATGTTATAAATATATATATTCTTGTAAAATAAAAATTTTGGCTTGAGTCACACTTAGTATTTGTACGCATTCAGCGGATACAAGAATATAACGAAGAATTTAATATATTGATAGAATAATGAATTACATCAATAAATCTTTAATTTATAATTATGAGGATATTTTTATAATATTCTTATATATATTATAAAATCTTAGGCATATAATTGATTTCTTAACTTTTATAGTATCATTTATAGAGTTTTGACAATAAATGCTATATATTTTTAATTAACAATTATTCACTTCAACTTTCCATTGTAAATATAATTATTGATATTGTAAAAAGAATGTTTTTAAACTGAAGATTTTTAAAAATTATAGAATCGAAATTCATTTAATAATCAGTAATGAAATGCAAAAATGTACAAGAATTAGCATGAACACTCTAAGAATACGCTATTATTGTTACCAATATTTTAGATCTCTCCTTACTAATAACAATAAATTCATTTAAGAGTATTAACATAAGTTTAGTTTCAATAATATATATATGATTTAAGGAATCCAATAAGATAGTCTATAGAGATCACTTTAGACTATTTACATTATAATATTAAATAATTAGTTACTATCAATATTATATAAATCATTTAATGCTATGTGGTAACACATCTGTATAAACGTTGTGTGACGCTATGGCGATCAATACATTCTATGTAGTGCGACTAAATTACTGTAATGGGAAGAGCAAAAAAAGATAACATAACTCCACTACCGAATGCAGTACTTTACAGTCGAATGATCTACGTGATTAACCTCTCAAAAGCTGATTAATTGTAGCCGAAAGATTGGTACGCAGTGTCACGAGTAGATTTCAAGATTCGTATATACGGCTATCTTGCGGTATCGAGTGGTAATACTCGCACAATGGCGTTGCCGGTTAAGTTCAAACGTCCTACAAACATAATATAACGTGAGGAATGCTATGAGGAGTATCAGCCCGGTAGATTTTGTTTCTAAGTCACGACAATGAATGAGATCTTGTGCTTTTTTAAGTCAAGATTTGTGCGTGTCAATGAAATATATTTAATATTTCCGTCAACCTCTAACTCTTCGTTAAGACGGAGGCTTATATTCACCCCAGCGTACATGCCATAATCACGCAGGAAGAGACACAATGGAAACTGTGAATTATGAGGAAGCCGACAGATTGGCTTCTATAGGGATAGCACGACAAATTGATTAATCACATGATGGTGTACCTCCCGCAATGCTAACACTATCAAGCCATGGTCACGGCCTTCGAAACACCCTATTAAGGATGAATGCTTTTATTTGTCCGATTTCCGAGGATATCATATGTTTTTTGTTTGAAAATTTATGCGGGAATAAGCTGCACGAACCGCAGATATAGGTTTCTTCTACTCGCACAAATTACCACAATGGTAACACGTGAATCATTAGGCTCCAGATAGGGTCGTCTCTAGTACTAAGCAGTCGAGAAAGTAGTTAAGGATGTGACAAAAAGGGGACTTGTACGGTCTATTAAAAAGATTCTGACAAGCAAGTCTATTTTGGCCATTTTGTTGTGTCATCTTTATATGAGCATAATATGGACCACCTATTTCCTGCTAATAAGCGATATCAAGATATGCGTCGGGGAATGAAGCTGCCTTAAATCAGCGAGCTCACCGCGCTGTCTGCCCCGGCGGCCTAATGCCAGCTTGATAGTTCGTCACGTCGTTTGACGTCGGGTCGGGGGGGATAACTTCACGAACGGGTAAGGTAGGTGGGCTGATTATCGTCCATCGTGATACGTCATTGAATCTTGCCGGGCGCGGGCCACCTGCACGACACGTGGAAAGTCGGTGTCTCAGATCTTCGGTCCATGGGCCTTGTGGTTTCCGTGAATCGACGCAGCAGGAACCTCGCATTTCCCCGTACGTTGAGCTCAGTGCGCTAATACGGGACACCTGGGATCTAGGGGCAGAAGCCCCCGCTGACCCCAGTCTGCGCCCGCCGCCACTCGAAACCGCATGGCAACGCATTTGGCACGCTTCCTTTTTGTTGAGGCAGGCTGCCCTCCTGGGTGCTGACTTTGCCGGAGGAGCTTGAGCCAACGGAGGTCCGGAACACTCATGCGGTGTTTTAGAGCCCGTAATATAAGCGCTGACGGCAACGAGTGTCAGAGCGCGACCTACCAAGCCGCGCGGAAGCCCTATGGTCCCGACGGGTTGTCTGGTACTAGAAGCCGGCCCCGTGTTTGGCCAAAGACCGGCCACCGCGGGGGCGATGTTGGTGACCCCTAGTCGGGCGGGTAGTCGCGTAATGTATTTCCAGCGACTGTAATAGTAGTGAGTCCCGGATATTGTAGTGCTTCCTAGACTCAACGCGGCCTTCCCTATTATTTGTGTTTGCCTTTGCCGCGAGTGGCATCTCGCCATCGATAGTTACGGAGTGCCCTGAGCGAAGGTGTACGGGTATGACGAACTCGGGTCGGGCACCTCGCAGTGCAACCAGCCTAAGCACTCGAGCATTGACGGCTCTGCGTTCTCATTCTGCTGTGAAGGGATACCGCCTTGGCCCGCGCGGCGAGCCCCCGTCGCGCATTGCCTCGAACCAGGCTACTGGGGACACGCGGAAAACCAACCTGGGCTGCCGGGCCGTACTTCCCTTCGTGGCGGCCCCGGTCGCCCGTCGCGCCGATCGTCGGCCGAGGAACTCCGATGCCCCCCGGGGACGCGAACGGGGCCGGTTCGTGCCGTCGGCTAGCACCTCTGGCGCCGTTCGGGCGCGCAGCTCGTGCCTCGCGGGTCGCTCGAGCCGGATCGGGTCCAGGGCGTTGCGGTGCGAGCAGGGCCACGCCCTGGCCGCACAGGAACCCTGACTCCCGACCGGTGCGCGCGGGGCCGGCTACCCCCGTCCCCGCCGCGTCGCCCGGGGCTCGCCCCGACAGGCGGCCCGGCCCGTGCGGGGCGCGGTCCCGCGGGGGGACGGCCAGGCACCCTGCGCGCCACGCAGCCACAGTGCGCGCATGGGCGCTCCGCCGCGCCGGGGTGGGGCGCGGGTCCACCGTCCCGTGGGCCTGGGGAGTGGAGGCTGGCCCTCCACCGGGCCGGCGCGGCCGGGCGGCGGTCGCGACGTGCGGTCTCCGTCAGGCGGGGTAACGCCGCGGCTAGGTTCAGAACGCTCGCAGCGGCACCGCCCATGCGGCCTCGTCAGCGGCGGTGTGCCTGGCCCGGGGCCGCGCCACGCGCGCCCCGCCGCCCGCCTCCCGCCCCCGCGGCCGCTCGTGGCCAGTGTGGACGTGTTAGGGAGGGGGACCGGCGGTCGGCGACAACGCAGGCGGGCGGGTGGATCGCTCAGGCTCGTACCCGCGGGGTCTGCCAGCGGGCCGGACAGGCGCCCCCGGCGTGGGGCGATCCGCGAGGGCGCGGCCGCTTCAACGGCCGCGAAGCCCCCTAGCCGGCCGCAGCTCCCCCCGGCCTAGGACCCGACGCACGCCCGTGGTGAGCTGGAAACGAGACGCCGCGCGGGGGCCGAGGTCCGGTGCCGGGGGGCGAAAGCCGCGCCGTCCCTGGGATGGGCCCGTGGGGGGCAGCGATTGAGGCCTCGCTCCATAGCCGGACAGGCACGTGCTTCGGCTCGCCCCACGAC     
D       TATATTACGAAATTTCACTTTTCTTACCATGATAGGTTCCAATTGATTTTGAATTTAAATTATTATTGCGGTATAATTTAAAATTAAAAAATTTAAAAATTACTTCGTTCAATATAGGTAAACCTTAGATAAATCCTTCATCATAATTTATAATCGTTAAAATTATAGACATCGTCAAAACAATAATATTATATCTGTGATAATAATTTTTGTAGTACTTCTTATACCAGTAAATGCTAGAATGTATTTTTTGTATTCAATGTTATTAAAGTAAATTTAAAACTACTGTTATTCACTTCTAGAAAATGTTAGTATTTAGTAAATTTTAGCATACTATAATAAAGAACTTTATTTCGTATTTATGTTATAAATATATATATTCTTGTAAAATAGAAATTTTGGCTTGAGTCATACTTAGTATTTGTACGCATTCAGCGGATACAAGAATATAACGAAGAATTTAATATATTGATAGAATAATGAATTACATCAATAGATATTTAATTTATAATTATGAGGATATTTTTATAATATTCTTATATATATTATAAAATCTTAGGCATATAATTGATTTCTTAACTTTTAAAGTATCATTTATAGAGTTTTAGCAATAAATGCTATATATTTTTAATTAACAATTGTTCACTTCAACTTTCCATTGAAAATATAATTATTGATATTGTAAAAAGAATGTTTTTAAGCTGAAGATTTTTAAAAATTATAGAATCGAAATTCATTTAATAATCAGTAATGAAATGCAAAATTGTACTAGAATTAACATGAACACTCTAAGAATACGCTATTATTGTTACCAATATTTTAGATCTCTCCTTACTAATAACAATAAATACATTTAAAAGTATTAACATAAGTTTAATTTCAATAATATATATATGATTTAAGGAATCCAATAAGATAGTCTATAGAGATCACTTTAGACTATTTACATTATGATATTAAATAATTAATTACTATCAATATTATATAAATCATTTAATGCTATGCGGTAACAAGTCTGAATAAATATTGTGTGACGTTATGGCGATCAATAGATTCTATGTAGTGCGACTAGATTACTATAATGGGAACAGCAGAGAAAGATAACTTAACTCCACTACCGAATGCAGTACTTTACAGTTGAATGATTCACGCAAGTAACTTCTTAAAAGCTGATTAATTGTAGCCGAACGTTTGGTCCGCAGTGCAACGAGTAGATTTCAAGATTTCTATATACAGCTACCTTGTGGTATCGAGTGGTAATACTCGCACAATGGCGTAGCCGGTTAAGTTTAAACGTACTACAAATATAACATAACGTGAGAAACGATATGAAGAGTATCAGGCCGGTAGATTTTGTTTCTAAGTCACGACAATGAATGAGATCTTGTGCTTTTTTAAGTCACGATTTGTGCGTATCAATGAAATATATTTAATATTTCCGTCAATCTCTGACTCTTCGTCGAAACGGGGGCTTATATTCACCCCAGCTTACATGCCATAAGCACGCAGGAAGAAACACAATGGAGACTGTGAATTATGAGGAAGCCGACAAATTGGCTTCTATAGGGATAGCACGCCAAATTGATTGATCACTCGATGGTGTACCTCCCGCAATGCTCACACTAACAAGCCATGATCACGACCTTTAATGTACCCTATTAAGAATGAATGCTCTTATCTGTCCGATTTCCGCGGATATCGTATGTTTCTTGTTTGAAACTTAATGCGGGGATAAGCTGCGCGTACCGTAGATATAGGTTTCATCAACTCGCACAAATTACCACGATGGTAACATGTGAAACACTAGGCTCCAGATAGGGTCGTCTGTAGTACCAAGTAGTCGAGAAAGTAGTTAAAGACGTGACAAAAAGGGGGTTTGTACCATCTGTCAAAAAGATTCTGACAAGCAAGTCTATTTTGGCCATTTTGTTGTGTCATCTTTATATGAGCATGATATGGACCACCTATTTCCTGCTACTAAGCGATAACAAGATATGCACCGGGGAATGAATCTGCCTTGGATCGTCAAGCTCACCGCGCTCTCGGCCCCGGCGGCCTGATGCCGGCTTGGTAGTTCGTCGCGTCGTGCGGCGTGGGGTCGGGGGGGATTACCTTACCAGCGGGTGAGGTAGGTGGGCTGATTATCGTCCATCGTGATTCGTCATCGAATCTTGCGGAGCGCGGACCGCCTGCACTACTCGTGGAAAGTCGGCGTCTTAGTTCGGCGGTCCACGGGCCTTTTAGTTTCCGTGGATCGACGAGACAGGCACCTCGCATTTCCCCGTACGGTGAGCACAGTGCGCTAATACGGGACACCTGAGATCTAGGGGCAGAAGCCCCCGCTGATCCCAGTCTGCGCCCCCCCCCACTCGAAACCGCATAGCAACGCGTTTGGCGCGCTTCCTCATTGTTGGAGCAGGCTACCATCCTGAGTGCCGGCTTTACCGGGGGAGCTTGACACTTCGGAGGTCTGAAACACTCAAACTGGGTTTTAGAGCCCGTAATATAAGGGCTGACGGCAGCGAATGTCAGAGCGCGACTTAGCAAGCCGCGCGTACGCCCTATGCTCCAGGCGGGTTGTCTCGTACTAAAAGGCGCCCCCGTGTTTGGCCAGAGACCGGCCACCGCGAGGGCGATGTAGGCGACCCCTAGCCGGGCGAGTAGTCGCGTGCTGTCTTTCCAGCGACCGTACAAGTAGTACGTCCCGGATGTTGTAGTGCTTCCTAGGCTCAACGCGGCCTTCCCTCTTATTTGTGTTTGCCTAAGCCGCGAGTGGCATCTCGCAATCGATAGCTTCGGAGTGCCCTAAACAAGGGAGAACGGGTATGACGAACTCGGGTCAGGTGCCTCGCAGTGCAGCCAGCCTTGGCACTCGAGAATTGACGGCTCTGCGTGCTCATCCTACTGCGAACCAGTACCGCCTCGGTCCGCGTGGCGAGCCCCCGTTGCGAACTGTTTCGAAGCACGCTGCTGCGGACGCGCGGAAGACCAGCCTGGGCTGCCCGGCAGTACTTCCCGTCGCGGCGGCCCCGGTCGCCCGTCGCACGAATCGTCAGCCGAGGAGCTGCGATGCCGCCCGGGGACGCGAACGGGGCTGGTTCGTGCCGTCAGCTAGCACCTCTGCCGCCGTTCGGGTGCGCGAGTCGGGCATCCCGGGCCGCGCAGGCCGGATCGGGTCCAGGGCGTTGCGGGGCGGGCAGGTCCGCGAGCTGGCTGCACAGGATCCCTAACTCCCGCCCGGTGTGCGCGGGACAGGCCACCCCCGTCCTCGCCGCGTCGCCCGGCGCTCGCCCCCACGGGCGGCCCGGCGCGTGCCGGGCGCGGTTCCGCGGGGGGACGGCCAGGCGCCCTGCGCGCCGCGCGGCCACAGTGCACGCAGGGGCGCTCCGCGGCGCCGGGGTGCGGCGCGGGCTCAGCGTCCCGTGGGCCTGTGGAGTGGAGGCTGGCCCGCCACCTGGCCGGCGCGGTCGGGCGGCGGTCGTGACGTGCGGTCCTAGTCAGGCGGGGGGGCGCCGCGGCTATGTTCCGAACGCTCGTACCGGCACCGCCCATGCGGACTCGTCATCTACGGTGTGCTTGGCCCGGGGCCGCGCTGCGCGCGGACCGCCGCCCGCCTCCCGTCCCCGCGGCCGCTCGTGGCCAGGGGGGACGTGTCAGGGAGGCGGACTGGCGGTCGGCGACAACGCAGGCGGGCGGGTGGATCGCTCAGGCTCGTAACCGCGGGGCCAGCCAGCGGGCCGGCCAGGCTCCCTCGGCGGGGGGCGATCCGCGAGGGCGCAGCCGCTTCATCGGCCCCGACGCCCCCTGTCCGGCCGCAGCTCCCCCCGGGCGAGGATGCGACGCGCGCCCGTGGTGAGCTGGGAGCGAGGTGCCGCGCGGGGGCCGAGGTCCGGCGCCGGGGGGGGAAGAACGCGCCGTCCCTGGGATGGCCCCGTGGGGGGCAGCGATCGAGGCCTCGCTCCATAGCCGGACAGGCACGTGCTCCGGCTCCCCCCACGAC     
C       TATATTACGAAATTTCACTTTTCTTACCATGATAGGTTCCAATTGATTTTGAATTTAAATTATTATTGCGGTATAATTTAAAATTAGAAAATTTAAAAATTACTTCATTCAGTATAGGTAGACCTTAGATAAATCCTTCATCATAATTTATAATCGTTAAAATTATAAACATCGTCAAAACGATAATATTATATCTGTGGTGATAATTTTTGTAATACTTCTTATACCAGTAAATGCTAAAATGTCTTTTTTGTATTCAATGTTATTAAAATAAATTTAAAACTACTGTTATTCACTTCTAGAAAATGTTAGTATTAAGTAAATTTTAGCATACTATAGTAAAGAACTTTATTTCGTATTTATGTTATAAATATATATATTCTTGTAAAATAAAAATTTTGGCTTGAGTCATACTTAGTATTTGTACGCATTCAGCGGATACAAGAATATAACGAAGAATTTAATATATTGATAGAATAATGAATTACATCAATAAATATTTAATTTATAATTATGAGGATATTTTTATAATATTCTTATATATATTATAAAATCTTAGGCATATAATTGATTTCTTAACTTTTAAAGTATCATTTATAGAATTTTAACAATAAATGCTATATATTTTTAATTAACAATTGTTCACTTCAACTTTCCATTGAAAATATAATTATTGATATTGTAAAAAGAATGTTTTTAAACTGAAGATTTTTAAAAATTATAGAATCGAGATTCATTTAATAATCAGTGATGAAATGCAAAAATGTACTAGAATAAGCATGAACACTCTTAGAATACGCTATTATTGTTACCAATATTTTAGATCTCTCCTTACTAATAACAATAAATTCATTTAGAAGTATTAACATAAGTTTATTTTCAATAATATATAAATGATTTAAGGAATCCAATAAGATAGTCTATAGAGATCACTTTAGACTATTTACATTATAATATTAAATAATTAGTTACTATCAATATTATATAAATCATTTAATGCTGTGTGGTAACACGTCTGTATAAACATCGTGTGACGTTATGGCGATCAATGAATTCTATGTAGTGCGACTAGGTTACTATAATGGGAAAAGTAGAAAAAAATAACCTATCTCCACTACCGAATGCAGTACTTTACAGTCGAGTGATCTACGAATCTAACTTCTTAAAAGCTGATTAATTGTAGCCGGACGTTTGGTCCGCAATGCCACGAGTAGATTTCAAGATTAGTACATGCTGCTATCTTGCGGTATCGCGTGGTAATACTCGCATAATGGCGTGGCTGGTTAAGTTCAAACGTCCTACAAGTATAATATAACGTGAGAAAGGCTATGAAGAGTATCGGTCCGGTGGATTTTGTTTCTAACCCACGACAATGAATGAGATCTTGTGCTTTTTTAAGACAAGGTTTGTGCGCGTCAATGAAATATATTTAATATTTCCGTTAATCTCTAACTCTTCGTAGAGACGGGGGCCTGTATTCACCCCAGCATACATGCCATAAACATGCAGGAAGAAACACAATGGAGACTGTGAGTTATGAGGAAGCTAACAAATTGGATTCTATAGGGATAGCACGTCAAATTGATTGATCACGGGATGGTGTACCTCCCGCAATGCTCGCACTATCAAGCCATGATCACGACCTTCAAAATACCCCATTAAGAATGAATGCTTCTATCTGTCCGTTTTCCGCAGATATCGTATGTTCCTTGTTTGAAACTTAGTGCGGGGATAAGCTGCGGGTACCACAGATATAAGTTTCCTCGACTCGCACAAATTAACCCGATGGTGGCATGTGAAACACTAGGCTCCAGACAGGGTCGTCTTTAGTACTAAGTAGTCGAGAAAGTAGTTAACGCTGTGACAAATAAGGGATTTGTACGATCTATAAAAAAGATTCTGACAAGCAAGTCTATTTTGGCCATTTTGTTGTGTCGCCTTTATATGAGCATGATATGGGCCACCTATTTCCTGCTAGTAAGCGATAACAAGATATGCGCCGGAGAATGAATCTGCCTTGGATCCGCAAGCTCACCCCGCTTTCAGCCCCGGCGGCCTCACGCCTGCTTGATACTTCGTCACGTCGTAGGGCGTTGGGTCGGGGGGGATTACTTTGCCAGCGGGTGAGGTAGGCGAGCTGATTATCGTACATCGTGATGCGTCATTGAATTTTGCCGGGCGCAGGCCCCCTGCACTACACGTGGAAAATCGGTGTCTCAGATCGGCGGCCCAGGGGCCTTATGGTTTACGTGGATCGACGGGTCAGGAACCTCGCACTTCCTCGTACGATGAGCCCAGTGCGCTAATACGGGACATCTGAGATCTAGGGACAGAAGCCCCCGCTGATCCCTGTGTGCGCTCCCCCCCACTCGAAACCGCATGGCAACGCGTTTGGCGCGCTTCCTATGTGTTGATGCATGCTGCCGTCCTGAGTGCCGGATTTGCCGGTGGAGCTCCACACAGCGGAGGTCTGGAACACTCATGTGGTGTTTTAGAGCCCGTAATATAAGGGCTGGCGGCAACGAATGTCAGAGCGCGACCTACCAAGCCGCGCGAAAGCCCTATGCTCCCGACGGGTTGTCTGGTACTAGGAGCCACCCCCGTGTTTGGCCAGAGACCGGCCACCGCGAGGGCGATGTTGGTGACCCCTAGTCGGGCGGTTAGTCGCGTAATGTTTTTCCAGCGACTGTACTAGTAGTAAGTCCCGAATATTGTAGAGCTTCCTAGGCTCAACGCGGCCCTCCCTATTATCTGTGTCTGCCTATGCCGCGAGTGGCATCTCGCCATCGATAACTGCGGAGTGCCCTGAACGAGGGAGGACGGGTATGACGAACTCGGGTCGGGGACCTCGCAGCGCAACCAGCCTTGGCATTCGAGAATTGACGGCGCTGTGTTCTCATTCTGCTGTGAGCGGATACCGCCACGATCCGCGTGGCGAGCCCCCGTTGCGGACTGTTTCGAACCATGCTACTGTGGAAGCGCGAAAAACCAACCTGGGCCGCCCGACCGTACCTCCCTTCGCGGCGGCCCCGGCGGCCCGTCGCACGGATCGTCGGCCGAGGCACTCCGATGCCCCCCGGGGACGCGAACGGGGTCGGTTCGTGCCGTCAGCTGGCACCTCTGGCGCCGTCCGGGCGCGCACCTCGGGCATCCCGGGTCGTTCGAGCCGGATCGGGTCCAGGGCGTTGCGGGGCGGCCAGGTCCGCGGCCTGGCCGCACAGGGTCCCTGACGCCCGGCCGGTGCGCGCGGGGCCGGCTACCCCCGTCCCCGCCGCCTCGCCCCGCGCTCGCCCCGACAGGCGGCCCGGCCCCTGCCGGGCGCGGTTCTGCGGGGGGACGGCCAGGCGCCGTGCGCGCCTCGCGGCCACAGTGGACGCAGGGGCGCTCCGCCGCGTCGGGGTGCGGCGCGGGTCCAGCGTCCCGTGGGCCTTCGGAGTGGAGGCTGGCCCTCCAGGGTGCCGGCGCGGTCGGGCGGCGGTCGCGAGGCGCGGTCCTCGTCAGGCGGGGGGACGCCGCGGCTAGGTGCCGAACGCTCACACCGGCACCGCCCATGCGGTCTCGTCAGCCACGGTGTCCCTGGCCCGGGGCCGCGCTGCGCGCGCACCGCCCCCCGCCTCCCGCCCCCGCGGCCGCTCGTGGCCAGCGAGGACGTGTGAGGGAGGGGGACTCGCGGTCGGCGAAAACGCGGGCTGACGGGTGGATCGCTCAGGCTCGTAGCCGCGGGGCCAGCCAGCGGGCCGGACAGGCACCCCCGGCGGGGGGGGATCCGCGAGGGCGCGGCCGCCTCATCGGCCGTGAGGCCCCCTGCCCGGCCGCAGCTCCGCCCGGCCTAGGGCTGGACCCACGCCCGTGGTGAGCTGGGGGCGAGGCGCCGCGCGGGGGCCGAGGTCCGGCGCCGGGGGGGGAAGGCCGCCCCGTCCCCGGGATAGGCCCGTGGGGGGCAGCGACCGAGGCCTCGCTCCATAGCCGGACAGGCACGTGCTCCGGCTCCCCCCACGAC     
B       TATATTACGAAATTTCACTTTTCTTACCATGATAGGTTCCAATTGTTTTTGAATTTAAATTATTATTGCGGTATAATTTAAAATTAAAAAATTTAAAAATTACTTCATTCAGTATAGGTAAACCTTAGATAAATCCTTCACCATAATTTATAATCGTTAAAATTATAGACATCGTCAAAACAATAAAATTATATCTGTGATGATAATTTTTGTAGTACTTCTTATACCAGTAAATGCTAAAATGTCTTTTTTGTATTCAATGTTATTAAGATAAATTTAAAACTACTGTTATTCACTTCTAGAAAATGTTAGTATTAAGTAAATTTTAGCATACTATAATAAAGAACTTTATTTCGTATTTATGTTATAAATATATATATTCTTGTAAAATAGAAATTTTGGCTTGAGTCATACTTAGTATTTGTACGCATTCAGCGGATACAAGAATATAACGAAGAATTTAATATATTGATAGAGTAATGAGTTACATCAATAAATATTTAATTTATAATTATGAGGATATTTTTATAATATTCTTATATATATTATAAAATCTTAGGCATATAATTGATTTCTTAGCTTTTAAAGTATCATTTATAGAATTTTTACAATAAATGCTATATATTTTTAATTAACAATTATTCACTTCAACTTTCCATTGAAAATATAATTATTGATATTGTAAAAAGAATGTTTTTAAACTGAAGATTTTTAAAAATTATAGAATCGACATTCATTTAATAATCAGTAATGAAATGCAAAATTGTACTAGAATAAACATGAACACTCTAAGAATGCGCTATTATTGTTACCAATATTTAAGATCTCTCCTTACTAATAACAATAAATTCATTTAAAAATATTAACATAAGTTTAATTTCAATAATATATATATGATTTAAGGAATCCAATAAGATAGTCTATAGAGATCACTTTAGACTATTTACATTATAATATTAAATAATTAGTTACTATCAATATTATATAAATCATTTAATGCTATGTGGTAACACGCCTGAATAAATATTGTGTGACGTTATAGCGATCAATATATTCTATGTAGTGCGACTAAATTATTATAATGGGAAAAGTAAAAAAAAATAACATAACTCCACTACCGAATGCGGTACTTTACAGACGAGTGATCTACGTGACTAACTTCTTAAAAGCTGATTAATTGTAGCCGAAAGCTTGGTACGCAGTGCAACGAGTAGATTTCAAGATTCGTATATTCGGCTATCTTGTGGTATCAAGTGGTAATACTCGCACAATGGCGTGGCCGGTTAAGTTTAAACGTCCTACAAATATAATATAATGTGAGAAACGTTATGAGGAGTATCAGCCCGGTAGATTTTGTTTCTAAGTCACGACAATGAATGAGATTTCGTGCTTTTTTAAGTCATGATTTGTGCGTGTCAATGAAATATATTTAATATTTCCGTTAATCTCCAACCCTTCGTCGAAACGTGGGCTTGTACTCACCCCAGCGTACATTCCACAAGCACGCGGGAAGAAACACAATGGAGACTGTGAATTATGAGGAAGCCAACACATTGGCTTCTCTAGTGATAGCACGACAAACTGATTGATTACGTGATGGTGTACCTCCCGCAATGCTTACATTAACAAGCGATGATCACGGCCTTCAAGATACTCTATTAGGAATGAATGCTTTTATCTGTCCGATTTCCGTAGATATCGTGTGTTTCTTGTTAGAGACTTTATGCGGGGATAAGCTGCGCGCACCACAGGTATAGGTTTCCCCAACTCGCACAAATTACCACTATGGTAACATGTGAAGCACTAGGCTCCAGATAGGGTCGTCTTTAGTACCAAGTAGTCGAGAAAGTAGTTAAGGATGTGACAAAGAGGGGATTTGTACAATCTATCAAAAAGATTCTGACAAGCAAGTCTATTTTGACCATTTTGTTGTGTCATCTTTATATGAGCATGATATGGGCCACCTATTTCCTGCTAATAAGCGATAACAAGATATGCGTCCGAGAATGGAGCTTCCTTGGTTCCACAAGCTCACCGCGCTCTCAGCCCCGGCGGCCTAACGCCGGCTTGGTAGTTCGACGCTCCGTAATGTGTCGGGTCGGGGGAGATTACTTTACCAGCGGGTGAGGTAGGCGGGCTGATTACCGTTCATCGTGATGCGTCATTGAATCTTGCCGAGCGCAGGCCCCTTGCACTACGCGTGGAAAATCGGTGTCTTAGTTGGGCGGCCCAGGGGCCTTTTGGTTTCCGTGGATCGACGAGACAAGAACCTCGCATTTCCCCGTACGATGAGCCCAATGCGCTAATACGGGACATCTGAGATCTAGGGGCAGAAGCCCCCGCTGAGCCCAGTCTGCGCCCCCCGCCAGTCGAAACCGCATTGCAACGCATTTGGCGCGGTTCCTAAATGTTGAAGCAAGCTACCATCCTGAGTGCTGACTTTACCGGGGGAGCTTGACACAGCGGAGGTCTGGAACACTCATATGGTGTTTCAGAGCCCGTAGTATAAGGGCTGACGGCAACGAATGTCAGAGCGCGACCTAGCAAGCCGCGCGAAAGCCCTATGCTCCTGGCGGCTTGTTTGGTACTAGCAGCCCCCCCCGTGTTTAGCCAGAGACCGGCCACCGCGAGGGCGATGTTGGTGACACCTAGTCGGGCGGGTAGTCGCGTACTCTCTTTCCAGCGACTGTATTAGTAGTAAGTCCCGGATGTTGTGGCGCTTCCTAGGCTCAACGCGGCCTTCCCTCTTATTTGTGTATGCCTACGCCGCGAGTGGCATCTCGCCATCGATAGCTGCGGAGTGCCCTAAGCTGGGGAGAACGGGTATCTCGAACTGGGGTCAGGGGACTCGCAGCGCAACCAGCCTTGGCACTCGGGGATCGACGGCACTGCGTCCTCGTTCTACTGTGAACGGATACCGCCACGGTCCGCGTGGGGAGCCCCCGTTGCGGAATGATTCGGACCACGCTAGTGCGGACACGCGAAAAACTAACCTGGGCTGCCAGGCCGTACTTCCCTTCGCGGCGGCCCCGGACGTCCTTCGCGCGGATCGTCCGCCGAATAACTGCGATGCCACCGGGGGACGCGAACGGGGCCGGTTCGTTCCGTCAGCTAGCACCTCTGCCGCCGTGCGGGCGCGCACCTCGGGCATCTCGGGGCGTGCCAGCCGGATCGGGTCCAGGGCGTTGCAGCGCGGGCAGGTCCGCGACCTGGCCGCACAGGGGCCCCGACGCCCGGCCGGTGCGCGCGGGGCCGGCGACCCTCGTCCCAGCCGCGTCGCCTGGGACTCGCCCCGACGGGCGGCCCGGCCCGTGCCGGGCGCGGTTCTGCGGGGGGACCACCAGGCGCCCTGCGCGCCGCGCAGCCACAGTGCACGCACAGGCGCTCCGCCGCGTCGGGGTGCGGCGCGAGTCCAGCGTCCCGTGGGCATGGGGAGTGGAGGCTGGCCCTCCACCGGGCCGGCGCGGTCGGGCGGCGGTCGCGACGTGCGGTCCTCGTTAGGCGGCGGAACGCCGCGGCTAGGTGCGGAACGCTCTTACCGGCACCGCCCATGCGGCCTCGTCACCGGCGGTGTGCCTGGCCCGGGGCCGCACTGCGCGCGCAGCGCCGCCCGCCTCCCGCCCCCACGTCCGCTCGTGACCAGCGAGGACGTGTTAGGGAGGCGGACTAGCGGTCGGCGAAAACGCAGGCGGGCGCGTGGATGGCTCAGGCTCGTGGCCGCGGGGCCAGCCAGCGGGCCGGACAGGCCCCCTCGGCGGGGGGCAATCCGCGAGGACGCGGCCGCTTCACCGGCCGCGAGGCCCCCTAGCCGGCCGCAGCTCCCCCCGGCCTAGGACCCGACCCACCCCCGTGGTGAGCTGGAAGCGAGGCGCCACGCGGGGGGCGAGGTCCGGAGCCGTGGAGGGAATGCCGCGCCGCCCCCGGGATCGGCCCGTGGGGGGCAGCGATCGAGGCCTCGCTCCGTAGCCGGACAGGCACGTGCTCCGGCTCCCCCCACGAC     
A       TATATTACGAGATTTCACTTTTCTTACCATGATAGGTTCCAATTGGTTTTGAATTTAAATTATTATTGCGGTATAATTTAAAATTAAAAAATTTAAAAATTACTTCATTCAATATAGGTAAACCTTAGATAAATCCTTCATCATAATTTATAATCGTTAAATTTATAAACATCGTCAAAACAATAATATTATATCTGTGATTTTAATTTTTGTAATACTTCTTATACCAGTGAATGCTAAAATGTCTTTTTTGTATTCAATGTTATTAAAATAAATTTAAAACTACTGTTATTCACTTCTAGAAAATGTTAGTATTAAGTAAATTTTAGCATACTATAATAAAGAACTTTATTTCGTATTTATGTTATAAATATATATATTCTTGTAAAATAAAAATTTTGGCTTGAGTCATACTTAGTATTTGTACGCATTCAGCGGATACAAGAATATAACGAAGAATTTAATATATTGATAGAATAATGAGTTACATCAATAGATATTTAATTTATAATTATGAGGATATTTTTATAATATTCTTATATATATTATAAAATCTTAGGCATATAATTGATTTCTTAACTTTTAAAGTATCATTTATAGATTTTTAACAATAAATGCTATATATTTTTAATTAACAATTATTCACTTCAACTTTCCATTGAAAATATAATTATTGATATTGTAAAAAGAATGTTTTTAAACTGAAGATTTTTGAAAATTATAGAATCGAAATTCATTTAATAATCAGTAATGAAATGCAAAATTGTACTAGAATAAACATGAACACTCTAAGAATACGCTATTATTGTTACCAATATTTTTGATCTCTCCTTACTAATAACAATAAATTCATTTAAAAATATTAACATAAGTTTAATTTCAATAATATATATATGATTTAAGGAATCCAATAAGATAGTCTATAGAGATCACTTTAGACTATTTACATTATAATATTAAATAATTAATTACTATCAATATTATATAAATCATTTAATGCTATGTGGTAACATGCCTGAATAAACATTGTGTGACGTTATGGCGATCAATAAATTCTATGTAGTGCGACTAGATTATTGCAATAGGAAAAGTAAACAAAGATAACCTACCTCCACTACCGAATGCAGTACTTTACAGTTGATTGATCCATGCAACTAACCTCTTAAAAGCTGATTAATTGTAGCCGAAAGCTTGGTACGCATTGCGACGAGTAAATTTCAAGATTTGTATATACAGCTATCTTGTGGTATCGAGTGGTAATACTCGCACAATGGCGTGGCCGGTTAAGTTTAAACATTCTAGAAACATGACATAATGTGAGAAATGATATGATGAGTATCAGTCCGGTAGATCTTGTTTCTAAGTCACGACAATGAATGAGATATTGTGCTTTTTTAAGTCAAGATTTGTGCGTGTCAATGAAATATATTTAATATTTCCGTCAACCTCTAACTCTTCGTCGAAACGGGGGCTTATATTCACCCCAGCATACATGCCACAAGCACGCAGGAAGAAACACAATGGAGACTGTAAATTATGAGGAAGCCGACAAATTGGCTTCTATAGGGATAGCACGACAAATTGATTAATTACATGACGGTGTACCTCCCGCGATGCTCGCACTATCAAGCCATGTTAACGGCCTTTGAAAAACCCCATTAAGAGTGAATGCTTTTATCTGTCCGATTTCCGCGGATATCTTGTATTTCTTGTTTGAGACTTTATGCGGGAATAAGCTGCGCGTACCGTAGATATAAGTTTCCCCGACTCGCACAAATTACCACGATGGTAACACGTGAGCCATTAGGCTCCAGATAGGGTCGTCTTTAGTACTAAGTAGTCGAGAAAGTAGTTAACGGTGTGACAAAGAGGGGATTTGTATAGTCTATCAAAAAAATTCTGGCAAGCAAGTCTACCTTGGCCATTTTGTTGTGTCGTCTTTATATGAGCATGATATGGGCCACCTATTTTCTGCTAATAAGCGATAACAAGATATGCGTCAGAGAATGAAACTGCCTTGGATCCCCGAGCTTACCGCGCTTTCAGCCCCGGCGGCTTAACGACAGCTTGGTAGTTCGCCGCGTCGTACGGGATCGGGACGGGGGGCATGACTTTGCCAACCGGTGAGGTAGGTGGGCTGATTATCGTCCATCGTGATACGTCATTGAATCTTGCTAGGCGCGGGCCCCTTGCACTACCCGTGGGAACTCGGTGTCTCAGATCTTCGGCCCGAGGCCCTTTTGGCTTCCGTGGATCGACGGGACAGGGACCTCGCAACTCCCCGTACGGTGGGCTCACTGCGCTAATACGGGACATCTGAGATCTAGGCGCAGGAGCCCCTGCTAATCCCAGTCTGCGCCCCCCGCCACTCGAAACCGCATGGCAACGCCTTTGGCGCGCTTCCTATATGTTGAAGCAGGCTGCCCTCCTGGCTGCTGGCTTTGCCGGGGGAACTTAACACACCGGATGTCAGCAACACTCATGCGGTGTTTTAGAGCCTGTAATATAAGGGCTGTCGGCAACGAATGTCAGAGCGCGACCTACTAAGCCGCGCGCAAGCCCTATGCTCCGGGCGGGTTGTCTGGTACTACCAGCCGCCCTCGCGTTTGGCCAAAGACCAGCCACCACGAAGGCGATGTCGGTGACCCCTGGTCGGGCGGATAGTCGTGTACTGTGTTTCCAGCGACCGTACTAGTAGTAAGTCCCGGATATTGTAGTGCTTCCTAGGTTCAACGCGGCCTTCCCTTTTATCTGTGTTTGCCTATGCCGCGAGTGGCTTCTCGCCATCGATAGCTGTGGAGTGCTCTCAGCAAAGGGGAACGGGTATGACGAACTCGGATCGGAGGCCTCGCAGGGCAACCAGCCTTAGCACTAGGGAATTGACGGCTCTGCGTCCTCATTCCGCTCTGAACGGATACCGCCCCGATCCGCGAGGTGAGCCCCCGTTGCGGACTGTTTCGGACCAGGCTACTGGGGACGCGCGGAAAACCAACCTGGGCTGCCGGGCCGTACTTCCCGTCGCGGCGGCGCCGGTCGCCCGTCGCGCGGATCGTCAGCCGAGGAACCCCGATGCCCTCCGGGGACGCGAACGGGGCCGGTTCATGCCGTCAGCTAGCACCTCTGGCGCCGTCCGGTCGCGCAGCTCGGGTATCCCGGGCCGTTCCAGCCGGATCGGGTCTAGGCCGTTGCGGCGCGGACAAGGCCGCGACCTGGCCGCACAGGAGCCCTGACGCCCGGCCGGTGCGCGCGGGGCCCGCTACCCCCGTCCCCGCCGCGTCGCCCGGCGCTCGCCCCCACAGGTGGCCCGCCCGGTGCCGGGCGCGGCTCAGCGGGGGGACGGCCAGGCGCCCTGCGCGCCCCGCAGCCACAGTGCCGGCAGGGGCGCTCCGCCGCCACGGGGTACGGCGCAGGTCCAGCGTCCCATAGGCCTGGGGAGTGTAGGGTGGACCTCCACTGGGCCGGCGCGGTCGGGCGGCGGTCGCGACGCGCGGTGCTCGTCAGGCGGAGGAACGCCGCGGCTAGGTGCCTAACGCTCGTACCGGCAGCGCCCATGCGGACTCGCCAGCCACGGTGTGCGTGGCCCGGGGCCGCACTGCGCGCGCACCGCCGCCCGCCTCCCGCCCCCCCGGCCCCTCGTGACCAGGGAGGACGTGTCAGGGAGGGGGACTAGCGGTCGGCGATAACGCAGGCGGCCGGGTGGATTGCTCAGGCTCGTAGCCGCGGGGCCCGCCAGCGGGCCGGACAGGCTCCCTCGGCGTGGGGCGATCCGCGAGGGCGCGGGCGCTTCAACGGCCGCGAGGCCCCCTAGCCAGCCGCAGCTCCCCCCGGCCTAGGACACGACCCCCGCCCGTGGTGAGCTGGGAGCGAGGCGCCGCGCGGGGGCCGAGGTCCGGCGCCGGGGGCGGAAAGCCGCGCCGTCCCCGGGATCGGCCCGTGGGGGGCAGCGATTGGGGCGTCGCTCCATAGCCGAACAGGGACGTGCTCCGGCGCCCCCCATGAC     
