# Supplementary material for: A simple method for data partitioning based on relative evolutionary rates
Source: PeerJ. 2018 Aug 28;6:e5498. doi: 10.7717/peerj.5498 (PMC6118207; doi:10.7717/peerj.5498)
Supplement: Data S1 — The datasets are provided in the PHYLIP format. [file peerj-06-5498-s002.zip › DataS2/AS10-7.phy]

17  4000
out     TAATAAAATTACAAATAATCTAAAACATTAATAGGACTAGTATGATGCACCATTATAATTCATTCTTTTATCAACGAATTTAAATAAAAATTATGATTATCAAAATAAGATTTTACACTTTAAATCTAATCTTTTTCAATCAAATTTGCAAAATTCTTTATATACATGCTCTAACAAAATATATCTTTTACTGTCTTTCTATCTTGAATTTAATGTTGTTTATAGATTTATCTTAATTTAATTATTTTAACGAATAATAGTTTTTAGGAACTAGTAATATACTAGATACAAATATGTGCAAATTAAAGCATACTACAACAATATATTATAAATGAATTAAAATATTCATAAATTTAACCATATGATGGAGTGTATTTGACAACTTAAAATACAGAAAATAAGAATTGAAATTGAGAATAAGTAATCGGTAATAAAAAACATAATATAGAATTGTAAATTAAATTTCAAATATTCTATTACTGCATTGGATGGTTATACGAAAACTATTACTATAATTTTTATCAAAGGTATCATTGTACAGAATAGTTTAAATTGATCACTACTTACTACTTAATCTGAGTCTAAATTTATATAAATCTTAATTGCATTAGAAACTTTAAATAATCAACTTTAATTATAGCTATTAAGAATATGTAATATTAAAAAGAAGTATCATGTTGTACTAATAATTGAATAATCTATAACACTTCATAAATTTATATCTAAAGAAACAATATAATACTGTCCAATACTATGTTTGGCTAATTTTCTACTTATTATAATTTAAACAATAATTTCGAAGATCGAAGGTTTCCCCTTCAAATATATAAAATAACGTCAATTTATTTCATTTGCAACACATATTTTCATATATTGATTTTTTTAAATGGATGAAATTCCTCTAATTTTATGGGTAAAAAGGAAGTTATTATGTATTGTATGTTAATCGAAAAATTCATATAATAAATGAATTTAAGAAACAATAAGTTACTAGGTTATCATGGACTCCTGCAGACCTTGGCTTGGACGGCAGTTACGAATCAGCCTTCATTACGGCAACTCCTGTAGTTATACCGATCGAACATTTGTCGTATCTAGCTCTATGTATCAGCTGTTATTAACAACTTTAATTACACGCACCACTCAGGAGTTCCATTTTTCGACGAAAGATAGTGGGAATGAACTAAGTCCCCCACACTGGGAGCTTTTAAATTTCCTCATGGATCTTATAAATAAGCATTAAATCACAGGACGGAATATTTTTACAGTTATAAGGCTCATATCCTAGCAATATTCCTTGTGATACCTTTATACGATTAGGGAAAGATTTGGACGAATTATACTTAACCGACCCATTCCTATATTCTTTGTCCGGCTCGTACTCGCGGGGGCAAACAATGGATCATGGGAGTCACGCTGCGAAATGCGAAGTTCAAATGGTTAATTATTTACATAATTTTTGAGATATTGCCACGACTAAACCTACTGTGCTGAGCTATATTATTCTGGTCAGTGTACCTTTGTGTCTGTACAGTGGAGGCGGTGCCGTTCCGGACAATATTTCGGATACCGAAATCTGGGTCAGAATTCAAAAAATCATTTACATACCGTCTGCATTTATCCTAGATGATTACAACCACTTAACGAACCATTCCTAATTCAAAAACGTACAATTTTAGAACGTCTATCGTGCGTGTGTGTTGGTAGCGTTTCCTAAATCCTCCTGATCGATAACTTGGTAGGAGGTATACTCGTACAATATGCTTAGGGATTAGCATCCTGTAGTAAGTTGAGGTTTTTGGTTAATCAGACTGTGCCAGTAGAGCCATGCAATATTGTACGCAACACACGTCAAAGCTTCGGTCTGAGCTAGATCGGGCCAGATGTTAACCATTATTCTTCACTGCACTATTGACTTTTAACAATACATCAGCAATAGCTATCATATAATGGGTTTTCGCAAAGAGCACCTGAGAATGCGACGAGATATCCCTCATAACTGGGGAGCCACCGAGGCACCAGCGCTGTCCGCGAAAGCATGATCCCCGGCAGTCTTGCGTTTCCGACCCTTTGTCAAGAGTCCAATGTTAGGCAATGGACGTTATCCGATTCTCCAAAGTGACAGCTAAGCGCATAGAACGATTTGCTCGATAAGCGTGTGATCCCAGTCCAGAAAGATCGGCTGACGCAACTTGAGTTGACGGAGCGTGCCGTTGTTGTTACCCCCTATTATACGCGTACAGCGGCCCCAGTGATGCGCGAACTCTTGATGCTCCGTTACACACCGGCTTTTGAGCCGGCGTGCATAGGTTATTGCCCTTCTCAGGGCTTGGCTCGGGCGATCATAACGGAAGCTGCATGCCACAGGCGCGTCCATGTCCCGCCCGCACCGGGCTAGGAGCGGTGGGGGGACTCCCACTGCCGGCACCCCCGGGCCCGACGTCCCCTCGAGGGGACTCGTCTGCGGGAATTTAGGAGCTCGGATGAACGGGCCTGCGATCAAGAGGTTAAAACCGGGGGGGAACCATACCGGCTTCGAGGCACCAGAGCAAAACCTCTGTAGCTGCGGGGTGTTGCGAGTTGACCGAGTGCCGCCGGAGGACCCTGAGTAAGTGCGCACGGGTCCGGCCGCTGTACTGGCAGCCCTGCGAGGGTAAGTGCGACGCGTCGCTCATGCCGCGTAATTTATACGGGGGCGTGGTGAAACACTAAATCAAGGCACTGACTTACGGGTCTTTTTGTCCGGCGCGTTGGCGGGTCGTTCAGGTTGGCTACTGAGGGGCCCTACCGTGCCAGGAGGACGTCGCGGCTCAGCGGCCCCGAAGGTCTAACTAACGGGTCTTCGACGAGAAGGCCTCCATGCCGGAACCAACTCCACGGACATAGTGCCGTGGGTGGTGGGTTTTCTTGGGCCGCGAGGAATGACGCCCAATTTTAGGCTTTCGCGTCACGGCGCCTACGCCGTTGAGGATTGCTGTTTATGAGCGTCCCGGTCAGGCCGGCTCGCCCATGGCGGACGCGGGGCCCGAGGATTAGGGGCAGCAACGGCCCGTCGCGGACCCGGTCATGAGGGGCCCTGCCGGTCCGGCCAGGGTCTACCTCGAGCGCCGCCGGCCGGGGGGCCTAGGGCCGCGTCCCCCATCCGACGCAGGGCGGGCCAGAGCTGCTACCCCGGGGCGGCCCGGTTATGCCGGTCCGGGGTCCGCCTCGCCGCGGCGCGCCCCAAAAGCGCCCAGGCGGGCAAGCGGTGCCCCTGGGGGGGTGATATGCGTGCCCCTGACGTCGGGGACTCCGAGCGGGCAGCCAGGCCACGGCCCGGGGACCCGCACGGGATCCAATTCGCCTCATCTGCCGCCTAAACTCGCCCGTGGCGCGCGCCCGGCTGCGCCTGCGCCCGGGCCGCGCCATGGCGTTCGGCCGCTCAGCAGCCCCCCAAGGCGCACCGGGGTCTTTCCTGGGTGGGCGTCCTGGGACCCCCGCGCGGTGCTCCGCCCTGGGGGGCGGCGGGCGTCCGAGGTCCACCGTCCGCCCGGGGCGGGTGCTCCCCCCCAGGGCCCTCGGTCGCACTGGCCCTACCGCGGGGGCCGGCCTGCCGGCCGATGCGGCGCTTCGGTGCCGGGACCGGTGCGTACGGTCCGATCGGTGGGGCCGCCGCCGGAGTATGTACCCGGGTTCAGGCCCTTCCTCGCCCGTAGCGGCGCGCCGCAGCACGCCGCCGCCGTCCGCGGGCTCCAGTGCCCGGCTCAGGAGCCTTGGCGGCGAGCTGCGCCTGTCCCCGAGCACCTCACGCGCCCGTGGCCGCCGGGGGCGCCGGAGGCCGGTGGCGCCGCCCCGGGCCTGGTCGCGAACCCGCACAGCCGGGCCCGGGGGCCCCCCGGGGCGGACCGGGGGCCCTGGCGAGGACCGCTGCGGGAGGGGGGACCGCGCGCGCCTGTGCCCGCCGTCCCCCTGTTATGGCCCACGTGGCGCGTCTCGCGTCGCGGCGTCCTCAGCCGGGACT     
P       TAAAAAAATTACAAGTAATCTAAAACATTAATAGGACTAGTATGATGCACCATTATAATTCATTCTTTTATCTACGAATTTAAATAAAAATTATGATTGTCAAAATAAGATTTTACACTTTAAATCTAATCTTTTTCAATCAAATTTGCACAATTCTTTATATACATGCTCTAACAAAATATATCTTTTACTGTCTTTCTATCTTGAATTTAATGTTGTTTATAAATTTATCTTAATTTAATTATTTTAACAAATAGTAGTTATTAGGTACTAGTAATATACTAGATACAAATATGTGCAGATTAAAGCATACTACAACAATATATTATAAATAAATTAAAATATTCATAAATTTAACCATATGATGGAGAGTATTTGACAACTTAAAATACAGAAAATAAGAGTTGAAATTGAGAATAAATAATCGGTAATAAAAAACATAATATAGAATTGTAATTTAAATTTCAAATATTATATGACTGCATTGGATGGATATACGAAAACTATTACTATAATTTTTATCAAAGGTATCATTGTACAGAATAGTTTAAATTGCTCACTACTTACTACTTAATCTAAGTCTAAATTTATATAAATCTTAATTGCGTTAGAAACTTTAAATAGTCGACTTTAATTATAGCTATTGAGAATATGTAATATTAAAAAGAGGTATCATATTGTACTAATAATTAAATAATCTAAGACACTTCATAAATTTATATCTAAAGAAACGATATAATACTGTCCAATACTATATTTGGCTAATTTTCTACTTATTATAATTTAAACAATAATTTCGAAGATCGAAGGATTCCCCTTCAAATATATAAAATAACGTCAATTTATTTCATTTGCAACACATATTTTCATATATTAATTTTTTTAAATGGATGAAATTCCTCTAATTTTATGGGTAAAAAGAAAGTTATTATGTATTGTGTGTTAATCGAAAAATTCATATAGTAAATGAAATTGAGAAACAGTAAGTTACTAGGTTATCATGGACCCTTGCAGAACTTGGCTTAGACGGCAGTTACGAATCAGTCTTCAGTACGGCAACTCCCGTATTTATTCCGATCGAACGTTTATCGTATCTAGTTCTAAGTATGAGCTGTTAATAACAACCTTAATCTCACGTACTACTCGGGAGTTCAATTTTTCGACAAACGATAGTAGGAATGAACTGAGTCCCCCGCAATGGGAGCTTTTAAATTTCTTCACGGATCTTATAAATAAGCATTAAGTCACAAGACAAGATGTCTTTACAGTTATAAGGCCCATATCCTAGCAATATCCCTTGTGATACTTTTATACGATCCGGAAAAGATTCGGACGAATTATACTCAACCGACCCATTCCTATATTCTTTGTCCGGATCGTACCCGCGGGGGCCAACAATGGATGATGGGAGTCACGCTACGAAATGCGAAGTTCTAATGGTTAATTATTTACATAATCCTTGAGATATTGTCACGACTAAACCTACTGTGCTGAGCTATATTATTCTGGTCAGTGTATCTTTGTATCTGCACTGTGGAGGCGGTGCCGTTCCAAACAATATTTCGGATACCGAAATCTGGGTCAGAATTCTAAAAATCATTTACACACCGTATGTATTTACCCTAGATGATTACGGCCATTAAACGGACTATTACTAATTCAAAAGCGTACGGTTTGAGAACGTCTATCGTGCATATTTGTTGATAGCGTTTCCTAAATCTTCCTGATAGATACCCTGGTAGGAGGAATATTCGTACAATGTGATTGGGGATTAGCATTCTGTAGTAAGTTGAGGTTTTTGGTTACTCAGCCTGTGCCAGTAAGGCCATGCAATGTTGTACGCAACACACGTCAAACCCTCCAACTGAGCTAGAACGGGCCAGATATTAACTATTATTCTTCACTGCACTATTGACCTTTAACCATACATCAGCAATAGCTATCATATAATAGGCTTCCACAAAAAGCACCTGAGAATGCGATGAGATAGCTCTCATAACTGGGGAGCCACCGAGGCACCAGCGTTGTCCGCAAAAGCATGATCCCCGGCAACACTGCGTTTCCTACCCCTTGTCAAGAGTCCAACGTTAGGCAATGGACGTTATCCGATTTTCCTAAATGGTAGCTAAGCGCATAGAATGCTTTGCCCGATAAACATGTGAATCCAGTCCAGAAAGATCTGCTAACCCAGACTAAGTTGACGGTGCGTGCCTTTGTTGTTACCCCCTATTATGCGCGTACACCGGCCCCAGTGATGCGCGGACTCTTGATGCCCCGTTATCCTCCGACCTTTGAGCCGGCGCGAATAGTTTATTGCCCTTCTCAGGGCCAGGCTCGGGCGATCATGACGGAAGCCGCATGCCACAGGCACCTTCATGTCCCGCCCGCACCGGGCTAGGAACGCTGGGGGGACCCCCACTCCCGTCACCCCCGGGCCCGACGTTCCCTCGAGGGGACTCATCTGCGGGAATTTAGGGGCACGGACAATCGGGCTTGTAATCAAGAGGTTAAGACCGTGGGTAAACCATACCCGCTTCGAGGCATCGAAGCAGGACCTCTGTGAGTGCGGGGTGTTGCGGATTGATCGCGTGCCGCCGGAGGTCCCTGAGTAAGGGCGCACGGGTCCGGCCGCTGTGCTGGCAGCCCCGCGAAGGTAGGTGCGACGCGTCGCCCATGCCGCGTAATTTATACGGTGGCGTGGTGAAACACTAAATCAGGGCACTGACTTACGCATCTCTCTGTCTGGCGCGCTGGCGAGTCGTTCAGATTGGCCACTCAGGGTCCCTACTGCACCAGGAGGACGTCGCGGCTCAGTGGCCCCGATGATCTAACTAACGGGTCTTCGACGAGAAGGCATCCGTGCCGGAACCAACTCCACGCACATAGTGCCGTGGGTGGAGCGTTTTCTTGGCTCGCGAGGAATGGCGCCCAATAGTAGGCTTTCGCCTTACTGCGCCTACGCCGCTGAGGATTGCTGTTTATGAGCGTCCCAGTCAGGGGGACTCACCCAAGGCGGACGCGGGGCCCGGGGATTAGGGGCGGCAGCGGGCCGTCCCGGACCCGGTAATGAGTGGTGCTGCCGGTCCAGCTGGCGTCTCCCTCGCGCGCGGCAGGCGGGGGGCCCTAGGGCCGCGTCCCCCATCCGGCGCCGGGCGGGCCAGAGCTGCTATCCCGGGGCGGCCCGTTGATGCCGGTCCGGGGGCCGCCTCGCTGCGGCGCGTCCCATAAGCGCCCAGGCGGGCAAGCGCTGCCCCGGGGGCGGTGCTATGCGTGCCCCCGACGCCGGTGGCTCCGTGCGGGCTGCCAGGCCACGGTTCGGGGAGCCGAATGGGCTCCAATTCGCCTCGTCTGCCGCCTAACCTCGCCCGGGGCGGGCGCCCGGTTGCGCCTGCGCCCGGGCCGCCCCTTGCCGTGCGCCCGCTGAGCAGCCCTCCAAGGCGCGCCGGGGTCTTTCCTGGGGGGGCGTCCTGGGACCCCCGAGCCGTGCTCCGCCCTGCGGGGCGGCGGACTTCCGAGGCCCACCCTCCGCCCGGGGCGGGTGCTCCCCCCGGGGGCCCTGGGTCGCATTGGCCCTACCACTGGGGCTGGCCTGGCGGCCGATGCGGCGCTTCGGTGCCGGGCCCGGTGCGTGCCGTCCGATCAGTGGGGCCGCCGCCGCACTGTGTACCGAGGTGCAGACCCTCCCCGGCCCGTGGGGGCGCGCCGCAGCACGCCGCCGCGGTCCGCGGCCTCCAGCGCCCGGCCCTGTGGCCTTGGCATCGAGCTGCCCATGTCCCCGAGCACCTCACGCGACCGGGGCGGCCGGGGGCGCCGAAGGCCGGCGGCGCCGCGCCGGGCCTAGTCGTAAACCCGCCCAGCCGGACCCGGGGGCGCCCCGGGGCGGAACGGGGGCCGTGGCGAGGACCGCCGCGGAAGGGGGGACCGCGCGCGCCTGTGCCCACCGTACCCCTGTTGTGGCCTACGTGGCGCGTGTGGCGTCGCGGCGGCCTCAGTCGGGACT     
O       TAATAAAGTTACAAGTAATCTAAAACATTAATAGGACTAGTATGATGCACCATTATAATTCATTCTTTTATCTACGAATTTAAATAAAAATTATGATTATCAAAATAAGATTTTACACTTTAAATCTAATCTTTTTCGATCAAATTTGCAAAATTCTTTATATACATGCTCTAACAAAATATATCTTTTACTGTCTTTCTATCTTGAATTTAATGTTGTTTATAAATTTATCTTAATTTAATTATTTTAACAAATAATAGTTTTTAGGGACTAGTAATATACTAGATACAAATATGTGCAGATTAAAGCATACTACGACAATATATTATAAATAAATTAAAATATTCATAAATTTAACCATTTGATGGAGAGTTTTTGACAACTTAAAATACAGAAAATAAGAGTTGAAATTGAGAATAAATAATCGGTAATAAAAAACATAATATAGAATTGTAAATTAAATTTCAAATATTCTATTACTGCATTGGATGGATATGCGAAAACTATTGCTATAATTTTTATCAAAGGTATCATTGTACAGAATAGTTTAAATTGTTCACTACTTACTACTTAATCTAAGTCTAAATTTATATAGATCTTAATTGCATTAGAAACTTTAGATAGTCAACTTTGATTATAGCTATTGAGAATATGTAATATTAAAAAGAAGTATCATTTTGTACTAATAATTAAATAATCTAAAACACTTCATAAGTTTATATCTGAAGAAACAATATAATACTGTCCAATACTATATTTGGCTAATTTTCTACTTATTATGATTTAAACAATAATTTCAAAGATCGAAGGGTTCCCCTTCAAATATATAAAATAACGTCAATTTATTTCATTTGCAACACCTATTTTCATATATTGATTTTTTTAAATGGGTGAAATTCCTCTAATTTTATGGGTAAAAAGGAAGTTATTATGTATTGTATGTTAATCGAAAAATTCATATAATAAATGAAATTAAGAAACAATAAGTTACTAGGTTATCATGGACCCCTGCAGAACTTGGCTTGGGCGGCAGTTACGAATCAGTCTTCATTACGGCAACTCCCGTAGTTATACCGATCGGACATTTGTCGTATCTAGTTCTAAGTATGAGCTGTTAATAACAACCTTAATTGCACGTACCACCCAGGAGTGCAATTTTTCGACAAAAGATAGTAGGGACGAACTGGGTCCCCCCCACTGGGAGCTTTTAAATTTCCTCACGGATCTTATAAATAAGCGTTAAGTCACAGGACAAGATATTTTTACAGTTATAAGGCGCATATCCTAGCAATATTCCTCGTGATACTTTTATACGATACGGAAAAGATTAGGACGAATTATACTTAACCGACCCATTCCTATATTCTTTGTCCGGCTCGTACCCGCGGGGGCAAACAATGGATGATGGGAGTCACGCAGCAAAGTGCGAAGTTCGAATGGTTAATTATTTACATAATCTTTGAGATATTGCCACGACTAAACCTACTGTGCTGAGCTATATTATTCTGGTCAGTGTAACTTTGTGTCTGTACTGTGGAGGCGGTGCCGTACCGGACAATATCTCGGATACCGAAATCTGGGTCAGCATTCTACAAATCATTTACGCACAGTATGTATTTATCCTAGATGATTACAGCCGTTTAACGGACTATTTCTAATTCAAAAACGTACGATTTGAGAACGTCTATCGTGCGTATATGTTGTTAACGTTTACTAAATCTTCCTGATCGATAGCTTGGTAGGAGGAATATTCGTACAGTGTGATTAGGGATTAGCATCCTGTAGTAAATTGAGGTTTTTGGTTACTCAGACTGTGCCAGTAGGGCCATGCAATGTTGTACACAACACACGTCAAATCCTCGATCTGAGCTCGGACGGGCCAGATATTAATTATCATTCTTCACTGCACTATAGACTTTTAATGATACATCAGCAATAGCTATCATATAATGGATTTTCACAAAGAGCACCTGAGAATGCGATGAGATATCTTTCATAACTGGGGAGCCACCGAGGCACCAGCGATGTCCGCCAAAGCAAGATCCCCGACAATACTGCGTTTCCGACCCCTTGTCAAGATTCCATAGTTAGGCAAGGGACGTTATCCGATTGTCCTAAGTCACAGCTGAGCGCATGGAATGTTTTGCCCGATAAGCGTGTGACTCCAGTCCAGAAAGATCAGCTGACACAACTTAAATTGACGGCCCGTGCCTTTGGTGTTACCCCCTATTATGCGCGTACACCGGCCCCAGTGATGCGCGGATTCTTGATACACCGTTATTCTCTGACTTTTGAGCCGGTGTGTACAGGTTATTGCCCTTCTCAGGGCTCCGCTCGGGCCATCATAACGGAGGCCGCATGCCACAGGCACGTCCATGTCCCACCAGCACTGGACTAGGAGCGTTGGGGGGACCCCCACTCCCGTCACCCCCGGGTCCGACATCCCCTCGAGGGGGCTCGTCCGTGGGAATTTAGGGGTCCGGACGAACGGGCGTGTGATGAAGAGGTTAATACCGGGGGAGAAGCATACCGGCTTCGCGGCAGCAAAGCAGGACCTCTGTAAGTGCGGGGTGTTGCGGGTTGACCGCGTGCCGCCGGAAGACCCTGAGTAAGGGCGCACGGGTCCGGCCGCTGTACTGGCAGCCCTGCGAGGGTACGTGCGACGCGTTGCTCATACCGCGTAATTTATGCGGCGGCGTGGCGAAACACTAAATCAAGGCACTGACTTACGGGTCTCTGTGTCTGGCTCGGTGGCAGGTCGTTCAGGTTGGCCACTGAGGGACCCTACCGCGCCAGGAGGACGTCGCGGCTCAGTGGCCCCGATGGTCGAACCAATGGGGCTTCGACGGGAAGGCCTCCATGCCGGAACCAACTCCACACACATAGTGCCATAGGTGGAGAGTTTTCTTGGCCCGCGAGGAATGGCGCCCAATTCTAGGCTTTCGCGTCACGGCGCCAACCCCGCTGAGGATTGCTGTTTATGAGCATCCCAGTCAGGGAAGCTCACCCAAGGCGGACGCGGGACTCGTGGATTAGGGGTGGCAGCGGGCCGTCGCGGACCCGGTAATGAGTGGGGCTGCCGGTCCGGCCGGCGTCTACCTCGGGCGCGGCCGGGAGGGGGGCCTAGGGCCGCGTCCCCCATCCGGCTCGGTGCGGTGCAGAGCTGCTAGCCCGGGGTGGCCCGGTGATGCCTGTCCGGGAGCCACGGCGCCGCGGAGCGTCCCATAAGCGCCCATGCGGGCAAGCGCTGCCCCTGGGGCGGTGGTGTGCGTGCCCCTGCCGCCGGGGATGCCGGGCGGGCAGCCAGGCCACGGCTCGGGGACCCGCACGGAGGCCAAGTCGCCTCGTCTGGCGCCTAACGTCGCCCGGGGGGCGCGCCCGGGTGCGCCTGCGCCCCGGCCGCGCCATGGCGTACGGCCGCTGAGCAGCCCCCCACGGCGCACGGGGGTCTTTCCTGGGTGGGTGTCCTGGCAGCGCCGCGCGGCGCTCCGCCCTGGGGGGCGGCGGACTTCCGAGGTCCACCGTCCGCCCGGGGCGAGTTCCTACCCCGGGGGCCCAGGGTCGCACTGGCCCCACGGCGGGGGCCGGCCTGGCAGCCGATGCGGCGCTTCGGTGGCGGGCCCGGTGCGCGCGGTCGGATCGGTGGGGCCGCCGCCGCACTGTGTACCCGGATGCGGACCCTCCCCCGCCCGTGGCGACCCGCCGCAGCACGGCGCCGCCGTCCGCGGGCTCCAGCGCTCGGCCCAGTAGCCTTAGCGGCGAGCTGCCCGTGGCCTCGAGCACCTCACGCGCCCATGGCGGCCGGGGGCGCCGGGGGCCGGCGCCGCCGCGCCGGGCCTGGTCGAGAACCCGCGCAGCCGGACCCGGGGGCCCCCCGGGGCGGACCGGGGGCCCTGGCGAGGACCTCTGCGGGAGGGGGGACCGCGCGGGCCTGTGCCCGCCGTCCCCCAGTTGTGGCCCACGTGGCGCGTGTCGCGTCGCGGGGGCCTCAGCCGGGACT     
N       TAATAAATTTACAAATAATCTAAAACATTAATAGGACTAGTATGATGCACCATTATAATTCATTCTTTTATCTACGAATTTAAATAAAAATTATGATTATTAAAATAAGATTTTACACTTTAAATCTAATCTTTTTCAATCAAATTTGCAAAATTCTTTATATACATGCTCTAACAAAATATATCTTTTACTGTCTTTCTATCTTGGATTTAATGTTGATTATAAATTTATCTTAATTTAATTATTTTAACAAATACTAGTTTTTAGGGTCTAGTAATATACTAGATACAAATATGCGCAGATTAAAGCATACTACAACAATATATTATAAATGAATTAAAATATTCATAAATTTGACCATATGATGGAGAGTATTTGACAACTTAAAATACAGAAAATAAGAATTGATATTGAGAATAAATAATCGGTAATAAAAAACATAATATAGAATTGTAAATTAAATTTCAAATATTCTATTACTGCATTGAATGGGTATGCGAAAACTATTACTATAATTTTTATCAAAGGTATCATTGTACAGAATAGTTTAAATTGATCACTACTTACTACTTAATCTGAGTCTAAATTTATATAGATCTTAATTGCATTAGAAACTTTAAATAATCGACCTTAATTATAACTATTGAGAATATGTAATATTAAAAAGAGGTATGATATTGTACTAATAATTAAATAATCTATAACACTTCATAAATTTATATCTGAAGGAACAATATAATACTGTCCAATACTATATTTGGCTAATTTTCTACTTATTATAATTTAAACAATAATTTCAAAGATCGAAGGGTTCCCCTTCAAATATATAAAATAACGTCAATTTATTTCATTTGCAACACATATTTTCATATATTAATTTTTTTAAATGGATGAAATTCCTCTAGTTTTATGGGTAAAAAGAAAGTTATTATGTATTGTGTGTTAATCGAAAAATTCATATAGTAAATGAAATTAAGAAACAATAAGTTACTAGGTTATCATGAACCCCTGCAGATCTTGGCTTGGACGGCAGTTACGAATCAGCCTTCATTACGGCAACTCCCGCAGTTATACCGATCGAACATTTGTCGTATCTAGTTCTACGTATAAGCTGTTAATAACAACCTTAATCGCACGCACCACTCGGGAATCCTATTTTTCGACAAACAATAGTAGGAATGAACTCAGTCCCCCCCACCGGGAGCTTTTAAATTTCTTCAAGGATCTTATAAATAAGCATTAAGTCACAAGACAAAATGTATTTACAGTTATAAGGCCCATATCTTAGCAATATCCTTAGTGATACTTTTATACGATATGGAAAAGACTTGGACGAATTATACTTAACCGACCCATTCCTATATTCTTTGTCCGGCTCGTACCCGCGGGGACCAACAATGGATAATGGGAGTCACGCTGCGAGATGCGAAGTTCAAATGGTTAATTATTCACATAGTTCTTGAGATATTGTCACGACTAAACCTACTGTGCTGAGCTATATTATTCTGGACAGTGTATCTTTGTGTCTGTACTGTGGAGGCGGTGCCGTTGCGAACAATATTTCGGATACCGAAATCTGGGTCAGAGTTCTATAAATCATTTACATACCGTATGTATTTATCCTAGATGATTACCGCCACTCCACGGACAATTTCTAATTCAAAAACGTATCATTTGAGAACGTCTATCGTGCGTGTATGTTGGTAACGTTTCCTAAATCCTCCTGATCGATAACTTGGTAGGAGGTATACTCGTACAATGTGATTAGGGATGAGCATCCTGTAGTAAGTTGAGGTTTTTGGTTACGCACAATGTGCCAGTAGGGCCATGCAATGTTGTACACAACACACGTCAAATCTTCGACCTGAGCTTGAACGGGCCAGATATTAACTATTATTCTTCACTGCACTATTGACCTTTAATAATACATCAGCAATAGCTATCATATAATTGCTTTTCCCAAACAGCACCTGAGAATGAGATGAGGTACCTCTCAAAACTGGGGAACCACCGACGCACCAGCGGTGTCCGCCAAAGCATGATCCCCGGCAACACTGCGTCTCCTACCCTTTGTCAAGAGTCCAAAGTTAGGCAACGGACGTTATCCGGTTCTCCTAAGTGACAGCTAAGCGCATGGAACGGTTTGCCCGAGAAGCTTGTGATACCGGTCCAGAAAGATCGGCTAACACAGCTTTAGTTGACGGCGCGTGCCGTTGTTGTTACCGCCTATTATGCGCGTACACCGGCCCCAGTGATGCGCTCACTCTTGATGCACCGTTATTCGCCGGCCTTTGAGCCGGCGTGAATAGGCTATTGCCCCTCTCAGGGCTCGGCTCGGGCGATCATAACGGAAGCCGCATGCCACAGGCGCCTTCATGTCCCGCCCGCACCGGACTAGGGGCGTTGGGGGGACCCCCACTCCCGTCACCCCCGGGCCCGACGTCCCCTCAAGGGGGCTCGTCTGCGGGAATTTAGGGGTTCGGACGAACGGGCTTGTAATCAAGAGGTTAGGACCGGGGGAGAACCATACCTGCTTCGGGGCATCCGAGCAGGACCTCTGTAGATGCGGGGTGTTGCGGGTTGAACGTGTGCCGCCGGAAGGCCCTGAGCAAGGGCGCACGGGTCCGGCCGCTGTGCTGGCAGCCCTACGAAGGTACGTGCGACGCGCCGCTCTTGCCGCGTAATTTATACGGGGGTGTGGTGAAACACTAAATCGAGGCACTGACTTACGGGCCTTTATGTCTGGCGCGGTGGCGGGTCGTTCAGGTTGGCCGCTGAGGGACCCTACCGCGCCAGGAGGACGTCGCGGCTCAGTGGCCCCGATGGTCTAACTAACGGGTGTTCGACGAGGAGGCTTCCTTGCCGGAACCAACTCCACACACATAGTGCCGTGGGCGGGGAGTTTTCTTGGCCCGCGAGGAATGGCGCCCAATCCTAGGCTTTCGCATCACGGCGCCAACGCCGCTGAGGATTGCTGTTTATGAGCATCCCAGTTAGGGTAGCTCACCCAAGGCGGACGCGGGGCCCGTGGATTAGGGGCAGCAGCGGGCCGGCGCGGTCCCGGTAATGAGTGGGGCTGCCGGTCCGGCCGGCGTCTACCTCGGGCCCGGCCGGGGGGGGGCTCTAGGGCCGCGTTCCCTATCCGGCGCGGAGCGGGCCAGAGCTGCTACCCCGGGGTGGCCCGGTCACCCCGGTCCGGGGACCGCCTCGCCGCGGCGTGTCCCATAAGCGCCCAGGCGGGCAAGCGCTGCACCGGGGGCGGTGGAGTTCGCGCGCCGGACGCCGGGGACCCCGAGCGGGCGGCCAGGCCACGATTCGGGGACCCGCACGGCGTCCAATTCGCCTCGTCTGCCGCCTAACTTCGCCCGAGGCACGCGCGCGGATGCGCCTGCGCCCGGGCCGAGCCATGCCGTACGCCCGCTGAGCAGCCCCCCAAGGCGCACCGGGGTGTTTCCTGGGTGGGCGTCCTGGGACCCCCGCGCGGTGCTCTGCCCTGGGGAGCGGTGGACTTCCGAGGGCCACCGTCCGCCCTGCGCGGGTCCTAGCCCCGGGGGCCCTGGGTCGCATTGGCGCCACGGCGGGGGCCGGCCGGGCGGCCGATGCGGCGCTTCGGTGCTGGGGCCGATGCGCCCGATCCGATCAGTGGGGCCGCCGCCGCACTGTGTGCCGGGGTTCGGTCCCTGCCGCGCCCGTGGGGGCGCGCCGCAGCGCGCCGCCGCCGTCCGCGGGCTCCAGCGCCCGGCCCAGTGGCCTTGGTGGCGAGCTGCCCATGTCCCCGAGCACCTCACGCGCCCGCGGCGGCCGAGGGCGACGAGGGCCGGTGGCACCGCGCTGGGCCTGGTCGCAAACCCGCCCAGCCGGGCCCGGGGGCCCCCCGGGGCGGGCCAGGGGCCCTGGCTAGTACCGCTGCGGGAGGGGGGACCGCGCGGGCCTGTACCCCCCGTCCCCATGTTCTGGCCCACGTGACGCGTGTCGCGTCGCGGCGGCCTCAGCCGGGAGT     
M       TAATAAAATTACAAATAATCTAAAACATTAATAGGACTAGTATGATGCACCATTATAATTCATTCTTTTATCTACGAATTTAAATAAAAGTTATGATTATCAAAATAAGGTTTTACACTTTGAATCTAATCTTTTTCAATCAAATTTGCAAAATTCTTTATATACATGCTCTAGCAAAATATATCTTTTACTGTCTTTCTATCTTGAATTTAATGTTGTTTATAAATTTAACTTAATTTAATTATTTTAACAAATAATAGTTTTTAGGAACTAGTAATATACTAGATACAAATATGTGCAAATTAAAGCATACTACAACAATATATTATAAATGAATTAAAATATTCATAAATTTAACCATGTGATGGAGAGTATTTGACAACTTAAAATACAGAGAATAAGAATTGAAATTGAGAATAAATAATCGGTAATAAAAAACATAATATAGAATTGTAGGTTAAATTTCAAATATTCTATTACTGCATTGAATGGATATACGAAAACTATTGCTATAATTTTTATCAAAGATATCATTGTACAGAATAGTTTAAATTGATCACTACTTACTACTTAATCTATGTCTAAATTTATATAAATCTTAATTGCATTAGAAACTTTAGATAATCGACTTTGATTATAGCTATTAAGAATATGTAATATTAAAAAGAAGTATAATATTGTACTAATAATTAAATAATCTAAAACACTTCATAAATTTATATCTAAAGAAACGATATAATACTGTCCAATACTATATTTGGCTAATTTTCTACTTATTATGATTTAAACAATAATTTCAAAGATCGAAGGATTCCCCTTCAAATATATAAAATAACGTCAATTTATTTCATTTGCAACACATATTTTCATATATTAATTTTTTTAAATGGATGAAATTCCTCTAATTTTATGGATGAAAAGGAAGTTATTATGTATTGTATGTTAATCGAAAAATTCATATAATAAATGAAATTAAGAAACAGTAAGTTACTAAGTTATCATGGACCCCTGCAGACTTTGGCTTGGACGGCAGTTACGAATCAGTCTTCACTACGGCAACTCCCGAGGTTATACCGATCGGACATTTGTCGTATCTAGATCTAAGTATAAGCTGTTAATAACAACCTTAATCCCACGCACCACTCGGGAGTTCCATTTTTCGACAAATAATAGTAGGCATGAACTGACACCCCCTCACTGGGAGCTTTTAAATTTCTTCACGGATCTTATAAATAAGCATTAAATCACAGGACAAGATGTTTTTACAGTTATAAGGCTCATATCCCAGCAATATCCCTTGTGATACTTTTATACGATTTGGAAAAGATTTGGACGAATTATACTTAACCGACCCATTCCTATGTTCTTTGTCCGGCTCGGACCCGCGGGGGCCAACAATGGATCATGGGGGTCACGCTGCGAAGTGCGAAGTTCGAATGGTTAATTATTTACATAGTTATTGAGATATTGCCACGACTAAACCTACTGTGCCGAGCTATATTATTTTGGTCAGTGTACCTTTGTGTCTGTACTGTGGAGGCGGAGCCGTTCCGCACAATATTTCGGATACCGAAATCTGGGTCAGAGTTCCACAAATCATTTACATACCGTGTGTATTTATATTAGATGATTACGACCACTCAACGGACAATTACTAATTCAAAAGCGTACGTTTTGTGAACGTCTATCGTGCGTATGTGTTGATAACGTTTCTTAAATCTTCCTGATCGATAACTTGGTAGGAGGGATATTCGTACAATGTGACTTGGGATCAGCATCCTGTAGTAAGTTGAGGTTTTCGGTTACACAGACTGTGCCAGTGAGGCCATACAATGTTGTACACAGCACACGTCAAAACCTCCACTTGAGCTCGAACGGGCCAGATATTAATTATTATTTTTCAATGCACTATAGACTTTTAACGATACATCAGCAATAGCTACCATATAATGGGATTTCACAAAAAGCACCTGAGAATGTGATGAAATAACACTCACGACTGGGGAGCCACCGAGGCACCAGCGATGTCCGCCCAAGCATGATCCCCGTCAGTATTGCGTTTCCTACCCCTTGTCAAGAATCCAAAGTTAGGCAATGGACGTTATCCGATTCTCCTAAGCGACAGCTAAGCGCATAGGACGAGTTGCCCGATAAGCGTGTGACTCCAGGCCAGAAAGATCGGCTAACACATCCTAGGTTGACGGCGCGTGCCTTTGTTGTTACCCCCTATTATGCGCGTACGGCGGCCCCAGTGATGCGCGTACTCTTGATGCTCTGTTATGCTCCGATCTTTGAGCCGGCGTGGATAGATTATTGCCCTTCTCAGGGCACGGCTCGGGCCATCATAACGGAAGCCGCATGCGACAGGCGCATTCATGTCCCGCTCGCACCGGACTAGGAACGTTGGGGGAACTCCCACTACCGCCACCCCCGGGCCCGACGTCCCCTCGAGGGGACTCGTCTGCGGGAATTTAGGGGCTCGGATGAACTGGCTTGGGATCAAGAGGTAAGTACCGGGGGGGAACCACACCGGCTCCGAGGCACTGAAGCAGGACCTCTGTAAGTGCAGGGTGTTGCGTGTTGACCGCGCGCCGCCGCAGGACCCTGAGCAAAGGCGCACTGGCCCCGTCTCCGTGCTGGCAGCCCTGGGGGGTTAAGTGCGACGCGTGGCGCATACCGCGTAATTTATACGGGAGCGTGGTGAAACACTAAATCGAGGCACTGACTTACAGACTTCTGTGTCCGGCCCGTTGGCGGGTCGTTCAGGTTGGCCACTGAGGGACCCTACCGCGCCAGAAGGACGTCGCTGCTCAGAGGCCCCGAGGGTCTAACTAATGGGCCTTCGACGAGAAGGCCTCCATGTCGGAACCAACTCCACACACATAGTGCCCTGGGCGGAGCGTTTTCTTGGCCCGCGAGGAATGGCGCCCAATGGTAGGCTTTCGCGTCACGGCGCTTACGGCGCTGAGGACTGCTGTATATGAGCGTCCCAGTCAGGCAGGCCCACCCACGGCGGACGCGGGGCCCGCGGATTAGGGGCGGCAGCGGGCCGGCACGGTCCCGGTGGTGAGGGGGGCTGCCGGTCCGGCCGGCGTCTACCTCGGGCGCGGCCCGCGGGGGGGCCTAGGCCCGCGTCCCCCATCCGGCTCGGTGCGGGCCAGAGCTGCTACCCCGGGGCGCGCCGGTGATGCCGGTCCGGGGACCGCCTCTCCGCGGCGAGTCCCATAAGCGCCCAGGCGGGCAAGCGCTGCCCCGGGGGCGGTGGTATGCGGGCCCCTGACCCCCGCGGCTCCGCGCGGGCAGCCAGGCCACGGATCGGGAACCCGGACGGGGTCCGATTCGCCTCGTGTGTCGCCTAACGTCGCCCGCGGCGCGCGCGCGGCTGCGCCTGCGCCCGGGCCGCGCCGTGGCGTACGTCCGTTGAGCAGCCCCCCAAGGCGCACCGGGGACTTTCCTGGGTGGGCGTCCTGGGAGCGCCGCGCGGTGCTCAGCCCTGGGGTGCGCCGGACTTCCGAGGGCGACCGTCCGCCCGGGGCGGGTGCTGGCCCCGGGGGCCCTGGGTCGCACTGGCGCTACTGCCGGGGCCGGCCGGGCAGCGGATGCGGCGCTTCGGTGCCGGGCCCGATGCGCGCGGTCCGATCGGTGGGGCCGCCGCCGCACTGTGTACCGGGGTTCGGTCCGTCCCTCGCCCGTAGAGCCGCGCCGCAGCACGCCGCCGCCGTCCGCGGGCTCCAGCTCCCGGCCCAGTAGCCTTGGCGGCGAGCTGCCCATGTCCCCGAGCACCTCACGCGCCCGTGGCGGCCGGGGGCGCCGAGGGCCGGTGTCGCCGCGCCGGGCCTGGTCGCGAACCCGCACAGCCGGCCCCGGGGGCCCCCCGGGGCGGGCCGGGGGCCCTGGCGACCTCCGCTGCGGGAGGGGGGACCACGCGCGCCTGTGCTCACCGTACCCCTGTTCTGGCCCAGGGGCCGCGTGTCGCGTCGCGGGGGCCTCAGCGGGGACT     
L       TAATAAAGTTACAAATAATCTAAGACATTAATAGGACTAGTATGATGCACCATTATAATTCATTCTTTTATCTACGAATTTAAATAAAAATTATGATTATCAAAATAAGATTTTACACTTTAAATCTAATCTTTTTCGATCAAATTTGCAAAATTCTTTATATACATGCTCTAACAGAATATATCTTTTACTGTCTTTCTATCTTGAATTTAATGTTGTTTATAAATTTATCTTAATTTAATTATTTTAACGAATAATAATTTTTAGGAACTAGTAATATACTAGATACAAATATGTGCAAATTAAAGCATACTACAACAATATATTATAAATAAATTAAAATATTCATAAATTTGACCATATGATGGAGAGTATTTGACAACTTAAAATACAGAGAATAAGAATTGAAATTGAGAATAAGTAATCGGTAATAAAAAACATAATATAGAATTGTAAATTAAATTTCAAATATTCTATTACTGCATTGGATGGGTATACGAAAACTATTACTATAATTTTTATCAAAGATATCAATGTACAGAATAGTTTAAATTGATCACTACTTACTACTTAATCTGAGTCTAAATTTATATAAATCTTAATTGCATTAGAAACTTTAAATAATCAACTTTAATTATAGCTATTAAGAATATGTAATATTAAAAAGAAGTATCGTTTTGTACTAATAATTAAATAATCTAAAACACTTCATAAGTTTATATCTAAAGAAACAATATAATACTGTCCAATACTATATTTGGCTAATTTTCTACTTAGTATAATTTAAACAATAATTTCAAAGATCGAAGGATTCCCATTCAAATATATAAAATAACGTCAATTTATTTCATTTGCAACACGTATTTTCATATATTGATTTTTTTAAATGGATGAAATTCCTCTAATTTTGTGGATAAAAAGGAAGTTATTATGTATTGTATGTTAATCGAAAAATTCATATAATAAATGAAGTTAAGAAACAATAAGTTACTGAGTTATCGTGGACCCTTGCAGATCTAAGCTTAGACGGCAGTTACGAATCAGTCTTCACTACGGCAACTCCCGCAGTTATACCGATCGAACATTTGTTGTATCTAGTTCTACGTATAAGCTGTTAATAACAACCTTAATCACACGCACCACTCTGGAGTTCCATTTTTCGACTAACAATAGTAGGGATGAACTGAGCCCCCCACATTGGGAGCTTTTAAATTTCTTCAGGGATCTTGTAAATAAGCATTAATTCACAGGACAAGATATTTTTACAGTTATAAGGCCCATATCCTAGCAATATTCCTTGTGATACTTTTATACGATTCGGAAAAGATTCGGACGAATTATACTTCACCGACCCATTCCTATATTCTTTGTCCGGCTCGTACCCGCGGGGGCTAACAATGGATCACGGGAGTCACGCTGCAAAATGCGAAGTTCAAATGGTTAATTATTCACATAATTCTTGAGATATTGCCACGACTAAACCTACTGTGCCGAGCTATATTATTGTGGTCAGTGTATCTTTGTGTCTGCACTGTGGAGGCGGTGCCGTTCCAAACAATATTTCGGATACCGAAATCTGGGTCAGAATTCCACAAATCACTTACATACCGTATGTATTTATCCTAGATGATTACAACCACTCAACGAACCATTTCTAATTCAAAAGCGTATATTTTGAGAACGTCTATCGTGCCTATATGTTGGTAACGTTTCCTAAATCCTCCTGATCGATAGCTTGGTAGGAGGCATATTCGTACAATATGATTGGGGATTAACATCCTGTAGTAAGTTGAGGTTTTCGGTTACCCAAACTGTGCCAGTAGAGCCATACAATGTTGTACACAGCACACGTCAAACCCTCAACCTGAGCTCGAGCGGGCCAGATATTAATCATTATTCTTCAGTGCACTATTGACCTTTAACGATACATCAGCAATAGCTATCATATAATGAGCTTTCACAAATAGCACCTGAGAATGCGATGAAATATCTCTCACGACTGGGGAGCCACCGGGGCACCAGCGTTGTCCGCCGAAGCAAGATCCCCGGCAATACTGCGTTTCCTACCCCTTGTCAAGAATCCAATGTTCGGCAATGGACGTTATCCGGTTTTCCTAAGGGACAGCTGAGCGCATGGAACGATTTGCCCGATAAGCGTGTAACTCCAGTCCAGAAAGATCCGCTAACACAGCTTGAGTTGACGGCGCGTGCCCTTGTTGTTACCCCTTATTATGCGCGTACATCGGCCCCAGTGATGCGCGGACTCTTGATGCGCCGTCATACGCTGACTTTTGAGCCGACGTGGATAGATTATTGCCCTTCTCAGGGCACGGCACGGGCGATCATTACGGAAGCCACATGCCACGGGCGCGTACATGTCCCGCCCGCACGGGCCTAGGACCGTTGGGGGGACCCCCACTCCCGACACCCCCGGGCGCGACGTCCCCTCGAGGGGGCTCGTCTGCGGGAATTTAGGGGCGCGGAAGAACGGGCCTGTAATAAAGAGGTTACTACCGGGGGAGGACCATACCTGCTCCGAGGCATTAAAGCAGGGCCTCTGTAGGTGCAGGGTGTTGCGGATTGACCGCGTGCCGCCGGAGGACCCTGAGCAAGGACGCACGGGTCCGGCCGTCGTACTGGCAGCCCTGCGAGGATATGTGCGACGCGTCGCTTATACCGCGTGATTTATGCGGAGGAGTGGTGAAACACTAAATCGAGGCACTGACTTACTGGTCTCTGTGTCCGGCACGGTGGCGGGTCGTTCAGGTTGGCCACTGAGGGACCTTACCGCGCCAGGAGGACGTCGCGGCTCAGTGGCCCCGATGGTCTAACCAACGGGTCTTCGATGAGAAGGCTTCCATGTAGGAACGAACTCCACGAACACAGTGCCGTGGCCGGAGAGTTTTCTTGGCCCGCAAGGAATGCCACCCAATCCTAGGCTTTCGCTTCACGGCGCCTACGCCGCTGAGGAGTGCTGTTTATGAGCATCCCAGTCAGGGACGCTCACCCAAGGCGGACGCGGGGCCCGCGGAGTAGGAGCGGCAGCGGGCCGGGGCGGTCCCGGTAATGAGTGGGGCTGCCGGTCCGGCCTGCGTCTACCTCGGGCGCGGCCGGCGGGGGGGCCTAGGGCCGCGTCCCTCATCGGCCCCGGGGCGGGCCAGAGTTGCTACCCCGGGGCGGCCCGGTGATGCCGGTCCGGGGGCCGCCTCACCGCGGCGCGTCCCATAAGCGCCCAGGCCGGCAAGCGCTGCCCCGGGGGCGGTGGTATACGAGCCCCCGACGCCGGTGACTCCGAGCGGGCCACCAGGCCACGGCTCGGGGACCCGCACGGGGTCCAATTCGCCTCGTCTGGCGCCTAACGTCGTCCGCGGCGCGCGCCCGGGTGCGCCTGCGTCCGGGCCGCGCCATGGCGCCCGGCCGCTGATCAGCCCCCCAAGGCTCGCCGGGGTCTTTCCTGGGTGGGCGTCGTGGCAGCCCCGCGCGGTGCTCCGCCCTGGGGGGCGGCGGGCTTCCGAGGCGCACTGTCCGCCCGGGGCGGGTTCTTGCCCCGGGGGCCCTGAGTCGCACTGGCGCTACGGCGGGGGCCGGCCGGCCGGCCGATGCGGCGCTTCGGTGCCGGGCCCGGTGCGTGCGGTCCGATCGGTGGGGCCGCCGCCGCACTGTCTACCAGGCTCCGGCCCTTCCCTCGCTCGTAGAGGCGCGCCGCAGCACGCCGCCGCGGTCCGCGGGCTCCAGCGCCCGGCCCGGTGGCCTTGGGGGCGAGCTGCCCATGTCCCCGAGCACCTCAGGCGCCCGTGGCGGCCGGGGGCGCGGGGGGCCGGTGGCGCCGCGCCGGGCCTGGTCGCAAACCCGCTCAGCAGGGCCCGGGGGCGCCCTGGGGCGGACCGGGGGCCCTGGCGAGTACCGCTGCGGCAGGGGGGACCGCGCGCGCCTGTGCCCGCCGTCCCTCTGTTCTAGCCGACGGGGCACGTATCGCGACGAGGCGGCCTCATCTGGGACT     
K       TAATAAAATTACAGATAATCTAATACATTAGTAGGACTAGTATGATGCACCATTATAATTCATTCTTTTATCTACGAATTTAAATAAAAATTATGATTATCAAAATAAGGTTTTACACTTTAAATCTAATCTTTTTCAATCAAATTTGCAGAATTCTTTATATACATGCTCTAGCAAAATATATCTTTTACTGTCTTTCTATCTTGAATTTAATGTTGTTTATAAATTTATCTTAATTTAATTATTTTAACAAATAGTAGTTTTAAGGAGCTAGTAATATACTAGATACAAATATGTGCAGATTAAAGCATACTACAACAATATATTATAAATAAATTAAAATATTCATAAATTTAACCATATGATGGAGAGTATTTGACAACTTAAAATACAGAAAATAAGAATTGAAATTGAGAATAGATAATCGGTAATAAAAAACATAATATAGAATTGTAAATTAAATTTCAAATATTCTATTACTGCATTGGATGGATATACGAAAACTATTACTATAATTTTTATCAAAGATATCATTGTACAGAATAGTTTAAATTGATCACTACTTACTACTTAATCTAAGTCTAAATTTATATAAATCTTAATTGCATTAGAAACTTTAAATAATCGACTTTGATTATAGCTATTAAGAATATGTAATATTAAAAAGAAGTATCATATTGTACTAATAATTGAATAATCTAAAACACTTCATAGATTTATATCTAAAGAAACAATATAATACTGTTCAATACTATATTTGGCTAATTTTCTACTTATTATAATTTAAACAATAATTTCAAAGATCGAAGGATTCCCCTTCAAATATATAAAATAACGTCAATTTATTTCATTTGCAACACGTATTTTCATATATTAATTTTTTTAAATGGGTGAAATTCCTCTAATTTTCTGGGTAAAAAGAAGGTTATTATGTATTGTATGTTAATCGAAAAATTCATATAATAGATGAACTTAAGAAACAGTAAGTTACTGAGTTATCATGGACTCCTGCAGATCTTGGCTTGGACGGCAGTTACGAATCAGTCTTCAGTACGGCAACTCCTGCAGTTATACCGATCGAACATTTTTCGTATCTAGTTCTATGTATAAGCTGTTACTAACAACTTTAATGACACGCGCCACACCGGAGTACCATTTTTCGACGAATAATAGTAGGGATGAACTAAGTCCCCCACACTGGGAGCTTTTAAATTTCTTCACGGATCTTATAAATAAGCATTAAGTCACAGGACAAGATGTTTTTACAGTTATAAGGCCCATATCCTAGCAATATTCCTTGTGATACTTTTATACGATTCGGAAAAGATTTGGATGAATTATACTTAACCGACCCATTTCTATATTCTTTGTCCGGCTCGTACCCGCGGGGACTAACAGTGGATGATGGGAGTCACGCTGCAAGGTGCGAAGTTCGAAAGGTTAATTATTTACATAATTATTGAGCTATTGCTACGACTAAACCTACTGTGCTGAGCTATATTATTCTGGCCAGTGTATCTTTGTGTCTGCACTGTGGAGGCGGTGCCGTTCCGGACAATATTTCGGATACCGAAATCTGGGTCAGAATTCTACAGATCATTTACATACTGTATGTATTTATTTTAGATGATTACGGCCACTCAACGGACCATTCCTAATTCAAAAACGTATAGTTTGAGAACGTCTATCGTGCTTATATGTTGTTAGTGTTTCCTAAATCTTCCTGATTGATAACATGGTAGGAGGAATATTCGTACAATGTGGCTAGGGATTAGCATTCTGTAGTAAATTGAGGTTTTTGGTTACCCAGACTGTGCCAGTAGGGCCATACAATGTTGTACACAGCACACGTCAAACCTTCGACCTGAGCTCGAACGGGCCAGATATTAATTACTATTCTTCACTGCGCTATTGACCTTTAACAATACATCAGCAATAGCTACCATATAATGGGCTTTCACACATAGCACCTGAGAATGCGATGAAATACCTCTCACGACTAGGGAGCCACCGGGGCACCAGGGCTGTCCGCCAAAGCATGATCCCCGGCAGTACTGCGTTTTCTACCCCTTGTCAAGGGTCCAAAGTTAGGCAATGGACGTTATCCGATTCTCCAAATTGACAGCTCAGCGCATAGAACGATTTGCCCCTTAAGCGTGTAACTCCAGTCCAGAAGGATCTGCTGACGCAGCGTAAGTTGACGGCTCGCGCCCTTGTTGTTACCCCCTATTATGCGCGTACACCGGCCCCAGTGATGCGCGGACTCTTGATGCTCCGTTATACCCCGGCCTTTGAGCCGGCGTGGATAGGTTATTGCCCTTCTCAGAGCACAGCTCGGGCGATCATAACGGAAGCCACATGCCATAGGCGCGTCCATGTCCCGCCCGCACCGGGCTAGGAGCGTTGGGGGGACTCCCACTCCCGTCACCCCCGGGCGCGACGTCCCCTCTAGGGGACTCGTCTGCGGGAATTTAGGGGCTCGGACGAACGGGCTTGTAATCAAGAGGTTAATACCGGGGGAGCACCATACCAGCTTCGTGGCATTTAAGCAGGACCTCTGTATGTGCCGAGTGTTGCGGGTTGACCGCGTGCCGCCGGCGGACCCTGAGAAAGGATGCACGGGTCCAGCCGCTGTTCTGGCAGCCCTGCGGGGGTATGTGCGACGCGTCGCTCATACCGCGTAATTTATGCGGGGGCGTGGTGAAACACTAAATCAAGGCACTGACTTTCGGGCCTCTGTGTCCGGCGCGTTGACTGGTCGTTCAGGTTGGCCGCTGAGGGACCTTACTGCGCCAGGAGGACGTCGCGGCTCAGTGACCCCGATGGTCTAACTAACGGGTCTTCGATGAGAAGGCCTCCATGCCGGAACCAACTCCACACACATAGTGCCCTGGGCGGAGGGTTTTCTTGGGCCGCCAGGAATGGCACCCAATAATAGGCTTGCGCGTCACGGCGCCAACGCCGCTGAGGACTGCTGTTTATGAGCCTCCCAGTCAGGGGAGCGCACCCAAGGCGGACGCGGGGCCCGTGGATTAGGGGCGGCAGCGGGCCGGTCCGGTCCCGGTGATGAGCGGGGCTGCCGGTCCGGCCGGCGTCTACCTCGGGCGCAGCCGGCGGGGGGGCCTAGGCCCGCGTGCCCCATCCGGCCCGGCGCGCGCCAGAGCTGCCACCCCGGGGCGGCCCGATGATGCCGGTCCGGGGACCGCCTCGCCGCGGCGCGTCCCATAAGCGCCCAGGCGGGCAAGCGCTGCCCCGGGGGCGGTGATATGCGCGTCCCTGCCACCGGGGACCCCGCGCGGGCAGCCAGGCCACGGCTCGGGGACTCGCACGGAGTCCAATTCGCCTCGGCTGCCGCCTAACGTCGCTCGGGGCGCGCGCCCGGTTGCGCCTGCGCCCGGGCCGTGCCATGGCGTGCGGCCGCTCTGCAGCCCTCCAAGGCGCACCGGGGTCTTTCCTGGGTGGGCGTCCTGGGACCCCCGCGCGGTGCTCTGCCCTGCGGAGCGGCGGACTTCCGAGGTCCACGGTCCGCCCGGGGCGTGTCCTCGCTCCGGGGGCCCTGGGTCGCACTGGCGCAACGGCGGGGGCCGGCCGGACTGCCGATACGGCGCTTCGGCGCCGGGCCCGGTGCGTGCGCTCCGATCACTGGGGCCGCCGCCGCACTGTGTACCTGGGTCCGGTCCGTCCCTCGCCCGTAGAGGCGCACTGCAGCACGCCGCCGCCGTCCGCGGGCTCCAGCGCCCGGCCCCGCGGCCTTGGCGGCGAGCTGCCCGTGTCCCCGAGCACCTCATGCGCCCGTGGTGGCCGGGGGCGCCGAGGGCCGGTGGCGCCGCTCCGGGCCTGGTCGGGAACCCTCACAGCCGGTCCCGGGGGCACCCTGGGGCGGACCGGGGGCCTTGGCGAGGACCGTTGCGGGAGGGGGCACCGCGCGCGCCTGTGCCCGCCGTCCCCCTGCTCGGGCCCACGGGCCGCGTATCGCGTCGAGGCGGCCTCAGCCGGGACT     
J       TAATAAAATTACAAGTAATCTAAAACATTAGTAGGACTAGTATGATGCACCATTATAATTCATTCTTTTATCTACGAATTTAAATAAAAATTATGATTATCAAAATAAGTTTTTACACTTTAAATCTAATCTTTTTCAATCAAATTTGCAAAATTCTTTATATACATGCTCTAACAAAATATATCTTTTACTGTCTTTCAATCTTGAATTTAATGTTGTTTATAAATTTATCTTAATTTAATTATTTTAACAAATAATAGTTTTTAGGAACTAGTAATATACTAGATACAAATATGTGCAAATTAAAGCATACTACAACAATATATTATAAATAAATTAAAATATTCATAAATTTAACCATATGATGGAGAGTATTTGACAACTTAAAATACAGAAAATAAGAATTGAGATTGAGAATAGGTAATCGGTAATAAAAAACATAATATAGAATTGTATATTAGATTTCAAATATTCTATTACTGCATTGGATGGGTATGCGAAAACTATTACTATAATTTTTATCAAAGGTATCATTGTACAGAATAGTTTAAATTGATCACTACTTACTACTTAATCTAAGTCTAAGTTTATATAAATCTTAATTGCATTAGAAACTTTAAATAATCAACTTTAATTATAACTATTAAGAATATGTAATATTAAAAAGAAGTATCATTTTGTACTAATAATTAAATAATCTAGAACACTTCATAAGTTTATATCTAAAGAAACAATATAATACTGTCCAATACTATATTTGGCTAATTTTCTACTTATTATGATTTAAACAATAATTTCAAAGATCGAAGGGTTCCCCTTCAAATATATAAAATAACGTCAATTTATTTCATTTGCAACACATATTTTCATATATTAATTTTTTTAAATGGGTGGAATTCCTCTAGTTTTGTGGATAAAAAGGAAGTTATTATGTATTGTATGTTAATCGAAAAATTCATATAATAAATGAAATTAAGAAACAATAAGTTACTAAGTTATCATGGACCCTTGCAGATCTTGGCTTGGGCGGCAGTTACGAATCAGTCTTCATTACGGCAACTCCCGTAGTTATAGCGATCGAACATTTGTTGTATCTAGCTCTACGTATTAGCTGTTAATAACAACCTTAATTACACGCACCACTCAGGAGTCCCAGTTTTCGACAAACGATAGTAGGGATGAACTAAGTCCCCCACATTGGGAGCTTTTAAATTTCCTCACGGAACTTATAAATAAGCATTAAGTCACAAGACAAGATATCTTTACAGTCATAAGGCCCATATCCTAGCAATATTCCTTGTGATACTTTTATACGATTCGGAAAAGATTCGGACGAATTATACTTAACCGGCCCATTCCTATCTTCTTTGTCCGGCTCGTACCCGCGGGGGCTAACAATGGATGACGGGGGTCATGCTACAAGCTGCGAAGTTCGAATGGTTAATTATTTACATAATTCTTGAGATATTGTCACGACTAAACCTACTGTGCTGAGCTATATTATTCTGATCAGTGTATCTTTGTGTCTGTACTGTGGAGGCGGTGCCGTTCCTAACAATATTTCGGACACCGAAATCTGGGTCAGTATTCCATAGATCATTTACATACCGTATGTATTTATTTTAGATGATTACGACCGCTTAACGGACTATTCCTAATTCAAAAGCGTATAGTTTGAGAACGTCTATCGTGCGTATATGTTGGTAGTGTTTCCTAAATCCTCCTGATCGATAGCATGGTAGGAGGGATATTCGTACAGTGTGATTAGGGATTAGCATCCTGTAGTAAGTTGAGGTTTTTGGTTACTCAGGCTGTGCCAGTAGGGCCATACAATGTTGTACACAGCACACGTCAAATCTTCGTTCTGAGCTCGAACGGGCCAGATATTAAGCATTATTCTTCACTGCACTATTGACCTTTAACAATACATCAGCAATAGCTATCTTATAATGGTTTTTCACAAATAGCACCTGAGAATGCGATGAGATACCTCTCAAGACTGGGGAGCCACCGAGGCACCAGCGATGTCCGCCAAAGCATGATCCCCGGCAGCACTGCGTTTCCTACCCTTTGTCAAGGGTCCAAAGTTAGGCAATGGACGTTATCCGGTTCTCCCAAGTGGCAGCTATGCGCATGGAACGAATTGCCCGATAAGCGTGTAACGCCAGTCCAGAAAGATCTGCTGACGCAGCTTGGGTTGACGGTCCGTGCCTTTGTTGTTACCCCCTATTATGCGCGTACACCGGCCCCAGTGATGCGCGAACTCTTGATGCTCCGTTATCCCCCGACCTTTGAGCCGGGGGGGATAGGTTATTGCCCCTCTCAGGGCATGGCTTGGGCAATCATAACGGAAGCCACATGCTACAGGCGCATTCATGTCCCCCCAGCACTGGCCTAAGAGCGTTGGGGGGACCCCCACTCCCGCCACCCCCGGACCCGACGTCCCCTCAAGGGGACTCGTCTGCGGGAATTTAGGGGCCCGGAAGAACAGGCTTGTGATTAAGAGGTTAACACCGGGGGAGAACCATACCCGCTTCGAGGCAGTTAAGCAGGATCTCTGTAAATGCAGGGGGTAGCGGGTTGACCGGGAGCCGCCGGGGGACCCTGAGCAACGACGCACGGGTCCGGCCGGCGTGCTGGCAGCCCGGCGTGGGTATATGCGACGCGTCGCTCATTCCGCGTAATTTATGCGGGGGTGTGGTGAAACACTAAATCGAGGCACTGACTTACCAGGCTCTGTGCCTGGCGCGGTGGCAGGTCGTTCAGGTTGCCAGCTGAGGGACCGTACCGAGCCAAGAGGACGTCGCCGCTCAGTGGCCCCGATGGTCCAACGAATGGGTCTTCGACGAGAAGGCCTCCATGCTGGAACCAACTCCACACACATAGTGCCCTGGGTGGCGCGTTTTCTTGGCCCGCGAGGAATGGCGCCCAATATTAGGCTTTCGCGTTACGGCGCCCACGCCGCTGAGGAGTGCTGTTTGTGAGCGTCCCAGTCAGGGAGGCTCACCCAAGGCGGACGCGGGGCCCGTGGAGTAGGGGCGGCAGCGGCCCGGCGCGGTCCCGGTAATGAGTTGGGCTGCCGGTCCGGCCGGCGTCTACCTCGAGCGCGGCCGGCGGGGGGGCCTAGGCCCGCGTCCTCCATCCGGCTCGGAGCGGGCCAGAGCTGCTACCCCGGGGCGGCCCGGTGATGCCGGTCCGGGAACCGCTCCGCCGCCGCGCGTCCCATAGGCGCCCAGGCGGGCAAGCGCTGCCCCGGGGGCGGTGATATGCGCGTCCCTGGCGCCGGGGACGCCGAGCGGGCGGCCAGGCCACGGCACGGGGACCCGCACAGGGTCCAATTCGCCTCGTCTGCCGCCTAACGTCGCCCGCGGGGCGCGCCCGGTTACGCCTGCGCCCGGGCCGGGCCATGACGTGCGGCCGCTGGGCAGCCCGCCAAGGCGCGCCGGGGTGGTTCCTGGGTGGGCGTCCTGGGACCCCCGCGTCGTGCTCCGCCCTGGGGGGCGGCGGACTTCCGAGGTCCACGGTCCGCCCGGGGCGGGTCCTGGCCCCGGGGGCCCTGGGTCGCACTGGCGCTAGGGCCGGGGCCGGCCGGACCGCCGATGCGGCGCTTCGGTGTGGGGCCCGGTGCGTGCGGTCGGATCGGTGGGGCCGCCGCCGCACTGTGTACCGGGGTTCGCTCCTTCCCCCGCTCGTGGCGGCGCGCCGCAGCACGTCGCCGCCGTCCCCGGCCTCCAGCGCCCGGCCCAGGAGCCTTGGCGGCGAGCTGCCCATGTCCCCGAGCACCTTACGCGCCCGTGGCGGCCGGGGGGGCTGAGGGCCGGAGGCGCCGCCCCGGGCCTGGTCGTGAACCCGCCCAGCCGGGCCCGGGGGCGCGCCGGGGCGGACCGGGGGCCTAGGCCAGGGCCGCTGCGGCAGGGGGGACCGCGCGTGCCTGTGGCCGCCGTGACCTTGTTCTGGCCGACGGGGCGCGTGTCGCGTCGGGGCGTCCTCAGCCGGGACT     
I       TAATAAAATTACAAATAATCTAAAACATTAATAGGACTAGTATGATGCACCATTATAATTCATTCTTTTATCTACGAATTTAAATAAAAATTATGATAATCAAAATAAGGTTTTACACTTTAAATCTAATCTTTTTCGATCAAATTTGCATAATTCTTTATATACATGCTCTAACAAAATATATCTTTTACTGTCTTTCTATCTTGAATTTAATGTTGTTTATAAATTTATCTTAATTTAATTATTTTAACAAATAATAGTTTTTAGGAGCTAGTAATATACTAGATACAAATATGTGCAAATTAAAGCATACTACAACAATATATAATAAATAAATTAAAATATTCATAAATTTAACCATATGATGGAGAGTATTTGACAACTTAAAATACAGAGAATAAGAATTGAAATTGAGAATAAATAATCGGTAATAAAAAACATAATATAGAATTGTAAATTAAATTTCAAATATTCTATTACTGCATTGGATGGGTATGCGAAAACTATTGCTATAATTTTTATCAAAGATATCATTGTACAGAATAGTTTAAATTGGTCACTACTTACTACTTAATCTAAGTCTAAATTTATATAAATCTTAATTGCATTAGAAACTTTAAATAATCAACATTAATTATAGCTATTAAGAATATGTAATATTAAAAAGAAGTATCATATTGTACTAATAATTGAATAATCTAAAACACTTCATAAATTTATATCTAAAGAAACGATATAATACTGTCCAATACTATATTTGGCTAATTTTCTACTTATTATAATTTAAACAATAATTTCAAAGATCGAAGGATTCCCCTTCAAATATATAAAATAACGTCAATTTATTTCATTCGCAACACGTATTTTCATATATTAATTTTTTTAAATGGGTGGAATTCCTCTAATTTTATGGGTAAAAAGAAAGTTATTATGTATTGTATGTTAATCGAAAAATTCATATAATAAATGAAGTTAAGAAACAATAAGTTACTAAGTTATCATGAACCCCTGCAGAACTTGGCTTGGACGACAGTTATGAATCAGTCTTCATTACGGCAACTCCCGCAGTTATACTGATTGGACATCTGTCGTATTTAGTTCTACGTATAAGCTGTTAATAACAACCTTAATAACACGCACCACTCAGGAGTTCCATTTTTCGACAAACTATAGTAGGAATGAACTAATCCCCCCGCATCGGGAGCTTTTAAATTCCATCATGGATCTTATAAATCAGCATTAAGTCACACGACAAGATGTTTTTACAGTCATAAGGCCCATATCCTAGCAATATTCCTTGTGGTACTTTTATACGATATGGAAAAGATTCGGACGAATTATACTCAACCGACCCATGTCTATATTCTTCGTCCAGCTCGCACCCGCGGGGGCCAACAATGGATAATGGGAGTCACGCTACAAAATGCGAAGTTCAAATGGTTAATTATTCACATAATTCTTGAGATATTGTCACGACTAAACCTACTGTGCAGAGCTATATTATTCTGGTCAGTGTATCTTTGTGTCTGTACTGTGGAGGCGGTGCCGTTCCAAACAATATATCGGACACCGAAATCTGGGTCAGAATTCTACAGATCATTTACATACCGTATGTATTTATTCTAGATGATTACGACCACTTAACGAACCATTTCTAATTCAAAACCGTATAATTTGAGAACGTCTATCGTGCGTGTGTGTTGGTAACGTTTCCTAAATCTTCCTGATCGATAGCATGGTAGGAGGGATATTCGTACACTGTGATTAGGGATCAGCATCCTGTAGTAAATTGAGGTTTTTGGTTACCCATATTGTGCCAGTATGGCCATACAATGTTGTACGCAGCACACGTCAAATCCTCAATCTGAGCTCGAACGGGCCAGATATTAACCATTATTCTTCATTGCACTATTGACTTTTAACAATACATCAGCAATAGCTATCATATAGTGGCTTTTCACAAACAGCACCTGAGAATGCGGTGAAACACCTCTCAAGACTAGGGAGCCACCGAGGCACCAGCGGTGTCCGCCAAAGCAGGATCCCCGGCAGCACTGCGTTTCCCACCCTTTGTCAAGAGTCCAAAGTTAGGCAATGGACGTTATCCGATTCTCCGAAGTCACAGCTAAGCGCATTAAACGCATAGCCCGATAAGCGTGTAACCCCAGTCCAGAAAGATCAGCTTACACAGCTTGTGTTGACGGCCCGCGCCTTTGTTGTTACCCCCTATTATACGCGTACACCGGCCCCAGTGATGCGCGGACGCTTGATGCCCCGTTATGCCCCGACCTTTGAGCCGGCGTGGATAGTTTATTGCCCTTCTCAGGGCATGGCTCGGGCGGTCATGACGGAAGCCACATGCTACAGGCGCGTTCATGTCCCTCCCGCACCGGACTAGAAACGCTGGAGGGACCCCCATTCCCGTCACCCCCGGGCCCGACGTCCCCTCTAGGGGCCTCATCTGCGGGAATTTAGGGGCACGGACGAACGGGCTTGTAATCAAGAGGTTAATACCGGGGGAGAACCATACCGGCTTCGAGGCATCTAAGCAGGTCCTCTGTAAATGCCGGGTGTTGCGGGTTGACCGCGTGCCGCCGGAGGACCCTGAGCAAGGGTACACGGGCCCGGGCGCCGTACTGGCAGCTCTGCGAGGATATGTGCGACGCGTCGCATATACCGCGTAATTTATGCGGGGGCGTGGTGAAACACTAAATCGAGGCACTGATTTACAGGCCTCTGTGTCCGGCGCGCTGGCGGGTCGTTCAGTTTGGCCGCTGAGGGACCTTACTGCCCCAGGAGGACGTCGCGGCTTAGTGACCCCGATGATCCAACCAACGGACCTTCGACGAGAAGGCCTCCATGCCGGAACCAACTCCACGCACATAGTGCCATGGGGGGAGCGTTTTCTTGGCCCGCGAGGACTGGCGCTCAATTATAGGCTTTCGCGTCACGGCGCCTACGCCGCTGAGGACTGCTGTTTGTGCGCGTCCCAGTCAGGGAAGCTCACCCAAGGCGGACGCTGGCCCCGCGGATTAGGGGCGGCATCGGGCCGTAACGGTCCCGGTTATGAGCTGGGCTGCCGGTCCGGCCTGCGTCTACCTCGGGCGCGGCCGGCCGGGGACACTAGGCCCGCGACCCCCATCCGGCCCTGGGCGGGCCAGAGGTGCAACCCCGGGGCGACCCGGTGATGCCGGTCCGGGGACCGCTTCGGTGCGGCGTGTCCCATAAGCGCCCAAGCGGGCAAGCGCTGCCCCAGGGGGGGTGGTATGCGCGTCCCCGGCGCCGGGGACTCCGCTCGGGCGGCCAGGCCACGGCCGGGGGACCCGCACGGAGTCTAATTCGCCTCGTCTGCCGCCCAACGTCGCCCGGGGCGCGCGCCCGGTTGCGCCTGCGCCCGAGCCGCTCCGTGGCGTGCGGCCGCTCAGCAGCCCCCCAAGGCGCACCGGGGTCTTTCCTGGGTGGGCGTCCTGGGACCCCCGCGCGGTGCTCGGCCCTGGGGGGCGACGGACTTCCGAGGCCCACAGTCCGCCCGGGGCGGCGCCTCGCCCCGGGGGCCCTGGGTCGCGCTGGCGCCATCGCGTGGGCCGGCCGGACGGCCGATGCGGCGCTTCGGTGCCGGGCCCGATGCGGGCGATCCGATCAGTGGGGCCGCCGCCGCACTGTCTACCGGGGTGCGATCCTTCCCGGGCTCGCGGAGTCGCGCCGCAGCACGCGGCCGCCGTCCGCGGACTCCAGCGCCCGGCCCAATGGCCTTGGGGGCGAGCTGCCCATGTCCCCGAGCACGTCACGCGCCCGTGGCGGCCGGGGGCGCCGAGGGCCGGTGGGGCCGCTTCGGGCGTGGTCGCGAACCCGCACAGCCGGACCCGGGGGCACCCGGGGGCCTACCGGGGGCCCTGGCAAGGACCGCTGCGAGAGGGGGGACCCCGCGTGCCTGTGCCCGCCGTCCCCGTGTTCTCGCCCACGGGGCGCGTGTGGCGTCGTGGCGGCGTCAACCGGGACT     
H       TAATAAAATTACAAATAATCTAAAACATTAGTAGGACTAGTATGATGCACCATTATAATTCATTCATTTATCTACGAATTTAAATAAAAGTTATGATTATCAAAATAAGATTTTACACTTTAAATCTAATCTTTTTCAATCAAATTTGCAAAATTCTTTATATACATGCTCTAGCAAAATATATCTTTTACTGTCTTTCTATCTTGAATTTAATGTTGTTTATAAATTTATCTTAATTTAATTATTTTAACAAATAATAGTTTTTAGGAACTAGTAATATACTAGATACAAATATGTGCAAATTAAAGCATACTACAACAATATATTATAAATAAATTAAAATATTCATAAATTTAACCATATGATGGAGAGTATTTGACAACTTAAAATACAGAAAATAAGAATTGAAATTGAGAATAAGTAATCGGTAATAAAAAACATAATATAGAATTGTAAATTAAATTTCAAATATTCTATTACTGCATTGAATGGATATACGAAAACTATTACTATAATTTTTATCAAAGATATCATTGTACAGAATAGTTTAAATTGATCACTACTTACTACTTAATCTAAGTCTAAATTTATATAAATCTTAATTGCGTTAGAAACTTTAGAAAGTCAACTTTAATTATAACTATTAAGAATATGTAATATTAAAAAGAAGTATCATATTGTACTAATAATTAAATAATCTAGAACACTTCATAAATTTATATCTAAAGAAACGATATAATACTGTCCAATACTATATTTGGCTAATTTTCTGCTTATTATAATTTAAACAATAATTTCAAAGATCGAAGGATTCCCCTTCAAATATATAAAATAACGTCAATTTGTTTCATTTGCAACACATATTTTCATATATAGATTTTTATAAATGGATGGAATTCCTCTAATTTTGTGGATGAAAAGAAAGTTATTATGTATTGTATGTTAATCGAAAAATTCATATAGTAAATGAAATTAAGAAACAATAAGTTACTAAGTTATCATGGACCCCTGCAGATGTTGGCTTGAACGGCAGTTACGAATCAGTCTTCATTACGGCAACTCCTGCAGTTATACCGATCGAACATTTGTCGTATCTAGTTCTAAGTATGAGCTGTTAATAACAACCTTAATTCCACGCACCACTCAGGAGTCCCATTTTTCGACAAACTATAGTAGGAATGAACTAAGTCCCCCACACTGGGAGCTTTTAGATTTCATCAGGGATCTTATAAATAAGCATTAAGTCACAGGACAAGATATTTTTACAGTTATAAGGCCCATATCCTAGCAATATTCCTTGTGATACTTTTATACGATCTGGAAAAGATTTGGACGAATTATACTTGACCGACCCATTCCTATATTCTTTGTCCGGCTCGTACCCGCGGGGGCCAACAGTGGATGATGGGGGTCACGCTGCAATGTGCGAAGTTCAAATGGTTAATTATTTACATAATTTTTGAGATATTGCCACGACTAAACCTACTGTGCTGAGCTATATTATTCTGGTCAGTGTATCTTTGGATCTGTACTGTGGAGGCGGTGCCGTTCCAAACAATATTTCGGACACCGAAATCTGGGTCAGGGTTCCAAAAATCATTTACATACCGTATGTATTTATTATAGATGATTACGCCCACTTAACGGACTATTTCTAATTCAAAAGCGTACAATTTGGGAACGTCTATCGTGCATATGTGTTGGTAGCGTTTCCTAAATCCTCCTGATTGATAACATGGTAGGAGGGATAATCGTACACTGTGATTGGGGATTAGCATCCTGTAGTAAGTTGAGGTTTTTGGTTACTCACTATGTGCCAGTGAAGCCATACAATGTTGTACACAACACACGTCAAATCTTCAATCTGAGCTTGACCGGGCCAGATATTAATTATTATTCTTCACTGCACTATTGACGTTTAACGATACATCAGCAATAGCTATCATATAATGGGATTTCACAAATAGCACCTGAGAATGTGATGAAATATCACTCACGACTCGGGAGCCACCGAGGCACCAGCGATGTCCGCCAAAGCATGATCCCCGGCAGCAATGCGTCTCCTACCCTTTGGCAAGGGTCCAAAGTTAGGCAATGGACGTTATCCGATTCTCCGAGGTGACAGCTAAGCGCATTGAACGCGTTGCCCAATAAGCGCGTAACTCCAGTTCAGAAGGATCTGCTTACACATATTGGGTTGACGGCCCGGGCCTTTGTTGTTACCCCCTATTATGCGCGTACACCGGCCCCAGTGATGCGCGGACTCTTGATGCCCCGTCAAGCTCCGACCCCTGAGCCGACGTGCATAGGATATTGCCCTTCTCAGAGCACCGCTCGGGCGATCATGACGGAAGCCACATGCCACAGGCGCTTTCATGTCCCGCTCGCACTGGGCTAGGACCGTTGGGGGGACCCCCAATCCCGGCACCCCCGGGCACGACGTCCCCTCTAGGGGGCTCGTCTGCGGGAATTTAGGAGCTCGGACGAACGGGCTTGTGATCAAGAGGTTAATACCGGGGGAGAACCATACCCGCTTCGGGGAAGCCAAGCAGGGCCTCTGTACATGCAGGATGCTGCGGGTTGACCGCGTGCCGCCGGAGGGCCCTGAGCAAAGACGCACGGGTCCGGCCGCGGTACTGGCAGCCCTGGGAGGGTAGGTGCGACGCGTCGCTGATGCCGCGTGATTTATTCGGGGGCGTGGTGAAACACTAAATCAAGGCACTGACTTACGGGCCTCTGTGTCCGGCGCGTTGGCAGGTCGTTCAGTTTGGCCACTGAGGGACCCTACCGCGCCAGGAGGACGTCACGGCTCAGTGGCCCCGATGGTCCAACGAACGGGAGTTCGACAAGAAGGCCTCCTTGCCGGAACCAACTACACGCACATAGTGCCATGGACGGGGCGTTTTCTTGGCCCGCGAGGAATGCCGCCCAATCCTAGGCTTTCGTATCACTGCGCCTACGCCGTTGAGGACTGCTGTTTATGAGCGTCCCAGTCAGGGGAGGTCACCCAATGCGGACGCGGGGCCCGCGGAGTAGGGGCGGCACCGGGCCGTCCCGGACCCGGTAATGAGCTGGGCTGCCGATCCGGCCGGCGTCGACCTCGGGCGCGGCCGGCGGGGGGGCCTACGCCCGCGTCCCCCATCCGGCTCGGAGCGGGGCAGGGCTGCCACCCCGGGGCAGCCCGGTCATGCCGGTCAGGGCACCGCCTCGCCGCGGCGGGTCCCATAAGCGACCAGGCGGGCAAGCGCTGCCCACGGGGGGGTGGTATGCGTGGCGCTGACGCCGGAGACCCCGACCGGGCGGCCAGGCCAGGGCTCGGGGACCCGCACGGAGTCCGATTCGCCTCGTCTGCCGCCTAACGTCGCCCGGGGCTCGCGCCCGGTTGCGCCTGCGCCCGGGCCGCGCCATGCCGTGTGGCCGATTAGCAGCCCGCCAAGGCGCGCCGGGGTCTTTCCTTGGCGGGCGTCCTGGGACCCCCGCGCCCTGCTCCGCCCTCGGGGGCGACTGACTTCCGAGGGCCACGGTCCGCCCGGGGCGGGTCCCCGCCCCGGGGGCCCTGGGTCGCACTGGCGGTACGGCGGGGGCGGGCCCGGCGGCCGATGCGGCGTTTCGGTGCCGGGTCCGGTGCGTGCGGGCGGATCAGGGGGGCCGCCGCCGGACTCTGTGCCGGGGTTCGGGCCTTCCCCTGCCCGTGGCGCCGCGCCGCAGCACGTCGCCGCCGTCCGCGGGCTCCAGTGCCCGGCCCAGCGGCCTTGGGGGCGAGCTGCCCGTGTCCCCGAGCACCTCATACGCCCGTGGGGGCCGGCGGCGCTGACGGCCAGCGGCGCCGCGGCGGGCCTGGTGGCTAACCCGCACAGCCGAGCCCGGGGGCGCCCTGGGGCGCACCGGGGGCCCTGGCGAGAACCGCTGCGTGAGGGGGGACCGCGCGCGCCTGTCCCCGCCATCCCCCTGTTCTGGCCGGCGGAGCTCGTCTCGCGTCGGGGCGGCCTCAGCCGGGATT     
G       TAATAAAATTACATATAATCTAAAACATTAATAGGACTAGTATGATGCACCATTATAATTCATTCTTTTATCTACGAATTTAAATAAAAGTTATGATTATTAAAATAAGATTTTACACTTTAAATCTAATCTTTTTCAATCAAATTTGCAAAATTCTTTATATACATGCTCTAACAAAAAATATCTTTTACTGTCATTCTATCTTGGATTTAATGTTGTTTATAAATTTATCTTAATTTAATTATTTTAACAAATAATAGTTTTTAGGAACTAGTAATATACTAGATACAAATATGTGCAAATTAAAGCATACTACAACAATATATTATAAATAAATTAAAATATTCATAAATTTTACCATATGATGGAGAGTATTTGACAACTTAAAATACAGAAAATAAGAATTGATATTGAGAATAAATAATCGGTAATAAAAAACATAATATAGAATTGTGAGTTAAATTTCAAATATTCTATTACTGCATTGGATGGGTATACGAAAACTATTACTATAATTTTTATCAAAGATATCATTGTACAGAATAGTTTAAATTGTTCACTACTTACTACTTAATCTAAGTCTAAATTTATATAAATCTTAATTGCATTAGAAACTTTAAATAATCAACCTTAATTATAGCTATTGAGAATATGTAATATTAAGAAGAAGTATCATATTGTACTAATAATTAAATAATCTAGAACACTTCATAAATTTATATCTAAAGAAACAATATAATACTGTCCAATACTATATTTGGCTAATTGTCTTCTTATTATGATTTAAACAATAATTTCAAAGATCGAAGGATTCCCCTTCAAATATATAAAATAACGTCAATTTATTTCATTCGCAACACGTATTTTCATATATTAATTTTTTTAAATGGATGTAATTCCTCTAATTTTGTGGGTAAAAAGGAAGTTATTATGTATTGTATGTTAATCGAAAAATTCATATAATAAATGAAATTTAGAAACAATAAGTTACTAAGTTATCATGGACCCCTGCAGATTTTGGCTTAGGCGACAGTTACGAATCAGTCTTCATTACGGCAACTCCTGAAGTTATACCGATCGGACATTTGTCGTATCTAGTTCTACGTATTAGCTGTTAATAACAACTTTAATAACACGCACCACTCGGGAGTTCCATTTTTCGACTAACGATAGTAGGGAGGAACTAAGTCCCCCGCATGGGGAGCTTTTAAATTTCTTCATGGATCTTATAAATGAGCGTTAAGTCACATGACAAAATGTTTTTACAGTTATAAGGCCCATATCCTAGCAATATTCCTTGTGATACTTTTATACGATTTGGAAAAGAGTCGGACGAATTATACTTAACCGACCCATTCCTATATTTTTTGTCCGGCTCGTACCCGCGGGGGCCAACAGTGGATGATGAGGGTCACGCTGCAAGGTGCGAAGTTCGAATGGTTAATTATTCACATAATTTTTGAGATATTGCGACGACTAAACCTACTGTGCCGAGCTATATTATTCTGGTTAGTGTACCTTTGTGTCTGTACTGTGGAGGCGGTGCCGTTCCGAACAATATATCGGACACCGAAATCTGGGTCAGGATTCGAAAAATCATTTACATACCGTATGTATTTATTCTAGATGATTACAACCACTGAACGTACTATTCCTAATTCAAAAACGTACCCTTTGAGAACGTCTATCGTGCGTATATGTTGATAGCGTTTCCTAAATCTTCCTGATCGATAGCATGGTAGGAGGGATATTCGTACACTGTGATTAGGGATTAGCATACTGTAGTAAATTGAGGTTTCTGGTTACTCAAGCTGTGCCAGTAAGGCCATTCAATGTTGTACGCAACACACGTCAAATCCTCGATCTGAGCTAGACCGGGCCAGATATTAAATATTATTCTTCACTGCACTATTGACTTTTAACAATACATCAGCAATAGCTATTATATAGTGGATTTCCACAAAAAGCACCTGAGAATGTGATGAAATATCGCTCAGGACTAGGGAGCCACCGAGGCACCAGCGGTGTCCGCCAAAGCATGATCCCCGGCAATACTGCGTCTCCTACCCTTTGTCAAGAGTCCGAAGTTAGCCAATGGACGTTATCCGATTCTCCGAAGTAACAGCTAAGCGCATTGAACGGTTTGCCCGATAAGCGTGTTACTCCAGTCCAGAAAGATCGGCTTACTCATCTTCCGTTGACGGCCCGAGCCGTTGTTGTTACCCCCAATTATGCGCGCACACCGGCCCCAGTGATGCGCGCACTCTTGATGCTCCGTTATCCCCCGACCTTTGAGCCGGCGTGAATAGGTTATTGCCCCTCTCAGAGCAAGGCTCGGGCGATCATAACGGAAGCGACATGCCACAGGCGCGTTCATGTCCCGCCGGCACCGGGCTAGGAGCGTTGGGGGGACCCCCAGTCCCGACACCCCCGGGCCCGACGTCCCCTCTAGGGGACTCGTCTGTGGGAATTTAGGAGCTCGGACGAACGGGCCTGTGATTCAGAGGTTATCACCGGGAGAGAACCAAACCCGCTCCGAGGTACGCGAGCACATCCTCTGTAGGTGCCGGAAGCTGCGGATTGACCGCGTGCCGCCGGAGGACCCTGAGCAAGGAGGCACGGGTCCGGCCGCCGTACTGGCAGCTCCGCGAGGATATATGCGACGCGTCGCTGATGCCGCGTAATTTATGCGGCGGCTTGGTGAAACACTAAATCTAGGCACTGACTTACGGGCCTGTGTGTCCGGCTCGTTGGCGGGTCGTTCAGATTGGCCGCTGAGGGACCTTACCGTGCCAGGAGGACGTCGCGGCTCAGTGGCCCCGATGGTCCAACTAACGGGTCTTCGACAAGGAGGCTTCCATGTCGGAACCAACTCCACGCACATAGTGCCACGGGCGGAGAGTTTTCTTGGCCCACGAGGAATGGCGCCCAATCTTAGGCTTCCGTGTCACGGCGCCTTCGCCGCTGAGGGGTGCTTTTTCTGAGCGTCCCAGTCAGGGGGGCTCACCCAATGCGGGCGCGGGGCCCGAGGATTAGGGGCGGCAGCGGACCGGTGCGGCCCCGGTGATGAGTTGGGCTGCCGGTCCGGCCGGCGTCTACCTCGGCCGCAGCCGGCGGGGGGCCCTAGGCCCGCGTCCCCCATCCGGCCCGGTGCGCGGCAGGGTTGCGACCCCGGGGCGGGCCGGTGACGCCGGTCTGGCGGCCGCCTCGCCGGCGCGCGTCCCACAAGCGCCCAGGCGGGCAAGCGCTGCCCCGGGGGGGGTGGGATGCGAGTCCCTGGCGCCGGAGACCCCGCGCGGGCCGCCAGGCGACGGCTCGGGGACCCGCACGGAGTCCGATTCGCCTCGCCTGCCGCCTAACGTCGCCCGGGGCCCGCGCCCGGTTGCGCCTGCGCCCGGGCCGCGCCATGGCGTACGGCCGCTGAGCAGCCCGCCAAGGCGCCCCGGGGCCTTTCCTGGATGGGCGTCATGGGAACCACGCGCGGTGCTCTGCCCTGGGGGGCGGCGGACTTCCGAGGCCTACAGTCCGCCCGGGGCGGGTCCCCGCCCCGGGGGCCCCGGGTCGCAGTGGCGCCACGGCAGGGGCCGGCCTGACGGCCGATGCGGCGCTTCGGTGCCGGGCCCGGTGCGTGCTGTCGGATCGGTGGGGCCGCCGCCGCCTTGTGTACCGCGGTTCGGCGCTTCCCTCGCCCGTGGAGGCCCGCCGCAGCCCGCCGGCGCCGTCCGCGGGCTCCAGCGCCCGGCCCCGTCGCCTTGGGGGCGAGCTGCGCGTGTCCCCGAGCACCTCACGCGCCCGTGGCGGTCGGGGGCGCCGGGGGCCGGTGGCGCCGCGGCGGGCCTGGTCGCGAACCCGCGCAGCCAGGCCCGGGGGCGCCCCGGGGCGGACCGGGGGCCCTGGCCAGGACCGTTGCGGGAGGGGGGACCCCGCGAGCCTGTGCCCGCCGTCCCCCTGTTATGGCCCAAGGGGCGCGTCTCGCGTCGGGGCGACCTCAGCCGGGACT     
F       TAATAAAGTTACAAATAATCTAAGACATTAATAGGACTAGTATGATGCACCATTATAATTCATTCTTTTATCTACGAATTTAAATAAAAGTTATGATTATCAAAATAAGATTTTACACTTTAAATCTAATCTTTTTCAATCAAATTTGCAAAATTCTTTATATACATGCTCTAACAAAATATATCTTTTACTGTCATTCTATCTTGGATTTAATGTTGTTTATAAATTTATCTTAATTTAATTATTTTAATAAATAATAGTTTTTAGGCACTAGAAATATACTAGATACAAATATGTGCAAATTAAAGCATACTACAACAATATATTATAAATAAATTAAAATATTCATAAATTTTACCATATGATGGAGTGTATTTGACAACTTAAAATACAGAAAATAAGAGTTGAGATTGAGAATAAATAATTGGTAATAAAAAACATAATATAGAATTGTAAATTAGATTTCAAATATTCTATTACTGCATTGGATGGGTATACGAAAACTATTACTATAATTTTTATCAAAGGTATCATTGTACAGAATAGTTTAAATTGATCACTACTTACTACTTAATCTTAGTCTAAATTTATATAAATCTTAATTGCGTTAGAAACTTTAAATAATCCACTTTGATTATAGCTATTAAGAATATGTAATATTAAAAAGATGTATCATATTGTACTAATAATTAAATAATCTAGAACACTTCATAGATTTATATCTGAAGAAACAATATAATACTGTCCAATACTATGTTTGGCTAATTTTCTTCTTATTATAATTTAAACAATAATTTCGAAGATCGAAGGATTCCCCTTCAAATATATAAAATAACGTCAATTTGTTTCATTTGCAACACATATTTTCATATATTAATTTTTTTAAATGGATGAAATTCCTCTAATTTTATGGATAAAAAGAAAGTTATTATGTATTGTATGTTAATCGAAAAATTCATATAATAAATGAAATTGAGAAACAATAAGTTACTAAGTTATCATGAACCCCTGCAGACTTTGGCTTGGACGACAGTTACGAATCAGACTTCATTACGGCAACTCCCGCAGTTATACTGATCGAGCATTTGTCGTATCTAGTTCTACGTATAAGCTGTTAATAACAACCTTAATCACACGCACCACTCAGGAGTGCCATTTTTCGACGAAAAATAGTAGGGATGAACTAGATCCCCCCCATTGGGAGCTTTTAAATTTCTTCATGGATCTTATAAATAAGCATTAAGTCACAAGACGAGATGTTTTTACAGTTATAAGGCCCATATCATAGCAATATACGTCGTGATACTTTTATACGATCCGGAAAAGAATTGGACGAATTATACTTAACCGACCCATTACTATGTTCTTTGTCCGGCTCGAACCCGCGGGGGCAAACAATGGATAATGGGAGTCACGCTGCGAGGTGCGAGGTTCGAATGGTTAATTATTCACATAATTCTTGAGATATTGTTACGACTAAACCTACTGTGCCGAGCTATATTATTTTGGTCAGTGTATCTTTGTGTCTGCACTGTGGAGGCGGTGCCGTTCCAAACAATAATTCGGACACCGAAATCTGGGTCAGGATTCAATAAATCATTTACATACCGTATGTATTTACTCTAGATGATTACGACCACTCAACGGACTATTACTAATTCGAAAGCGTATCATTTGCGAACGTCTATCGTGCCTATTTGTTGGTAACGTTTCCTAAATCTTCCTGATTGATAACATGGTAGGAGGGATATTCGTACACTGTGATTAGGGATTAGCATTCTGTAGTAAATTGAGGTTTTTGGTTACTCAACCTGTGCCAGTAGGGCCATGCAATGTTGTACACAGCCCACGTCAAATCTTCCATCTGAGCTTGAGCGGGCCAGATGTTAATTATTATTCTCCATTGCACTATTGACCTTTAACAATACATCAGCGATAGCTAACATATAGTTGGTTTCCTCAAACAGCACCTGAGAATGCGATGAAATAACTCTCACGACTGGGGAGCCACCGAGGCACCAGCGATGTCCGCCAAAGCATGATCCCCGGCATTGCTGCGTTTCCAACCCTTTGTCAAGAGTCCAAAGTTTGGCAATGGACGTTACCCGGTTCTCCGAAGTTACAGCTAAGCGCATAGAACGCGTCGCCCGATAAGCGTGTGACCCCAGTTCAGAAAGATCTGCTCATACAACTTATGTTGACGGCCCGTGCCCTTGTTGTTACCCCCTATTATGCGCGTACACCGGCCCCAGTAATGCGCGAACTCTTGATCCCCTGTTATACTCCGACCTTTGAGCCGGCGTGGACAGGTTATTGCCCCTCTCAGGGCACGGCCCGGGCGATCATAACGGAAGCCGCATGCCACAGGTGCGTTCATGTCCCGCCGGCACTGGGCTAGGAGCGTTGGGGGGACTCCCAGTCCCGCCACCCCCGGGCCCGACGTCCCCTCGAGGGGACTCGTCTGCGGGAATTTAGGCGCTCGGACGAACGGGCTTGTGATAGAGAGGTTAATACCGGGGGAGAACCATACCCGCTACGAGGCACTGGAGCAGGTCCTCTGTAAGTGCTGGGTGTTGCGGGTTGACCGAGTGCCGCCGGAGGACCCCGAGCAAAGACGCACAGGTCCGGCCGCCGTACTGGCAGCCCTGCGAACATATGTGCGACGCGTCGCTGATGCCGCGTAATTTATGCGGGGGAGTGGTGAAACACTAAATCGAGGCACTGACTTACGGGTCTCTATGTCCGACGCGATGGCGGGTCGTCCAGATTGGCCTCTGAGGGACCCTACCGCACCAGGAGGACGTCGCGGCTTAGTGACCCCGATGGTCCAACTAACGGACCTTCGACAAGAAGGCTTCCGTGCTGGAACCAACTGCACTTACATAGTGCCACGGGCGGGGCGTTTTCTTGGCCCCCGAGGAATGGCGCCCAATCCTAGGCTTTCGCGTCACGGCGCCAACGTCGCTGAGGACTGCTGTTTATGAGCATCCCAGTCAGGTGGGCTCACCCAATGCGGACGCGGGGCCCGCGGATTAGGGGCGGCATCGGGCCGCCGCGGTCCCGGTAATGAGCTGGGCTGCCGGTCCGGCCGGCGTCTACCTCCGGGGCCGCCGGAGGGGGGCCCTAGGTCCGCGTCCTCCATCCGGCACGGGGCGCGTCAGAGCTGCTACCCCGGGGCGCCCCGGCGGTGCCGGTCTGGGGGCCGCCTCGGCGCGGCGGGTCCCTCAAGCGCCCACGCGGGCAAGCGCTGCCCCGGGGGGGGTGGTATGCGAGTCCCTGACGGCGGAGACTCCGATCGGGCGGCCAGGCCACGGCTTGGGGACCCGCACCGAGTCTGATTCGCCTCGTCTGCCGCCTAACCTCGTCCGTGGCGCGCGCCCGGGTGCGCCTGCGCCCGGGCCGCCCCATGGCGTTCGGCCGCTGAGCAGCCCCCCAAGGCGCACCGGGGCCTTTCCTAGGTGGGCGTCCTGGGACCCGCGCGCCTTGCTCCGCCCTGGGGGGCGGCGGACTTCCGAGGGCCACGGTCCGCCCGGGGCGGGTGCCCGCCCCGGGGGCCCGGGGTCGCAGTGGCGCCACAGCGGGGGCTGGCCGCGCAGCCGATGCGGCGCTTCGGTGCCGGGCCCGGTGCGTTCGGTCCGATCGGTGGGGCCGCCGCCGCATTGTGTACCGGGTTTCGGTCCTTCCCTCGCCCGTGGAGGCCCGCCGCAGCACCCCGCCGCGGTCCGCGGGCTCCGGCGCCCGGCCCAGTGGCCTTAGAGGCGAGCTGCCCATGTCCCCGAGCACCTCACGCGCCCGTGGTGGCCGGGGGGGCCGGGGGCCGGCGGCGCCGCGGCGGGCCTGGTCGCAAACCCGCCCAGCCGGGCCCGGGGGCACCCTGGGGCGGACCGGGGGCCCTGGCGACGTCCGCTGCGGGAGGGGGGACCGCGCGCGCCTGTGCCCTCCGTACCGCTGTTCTGGCCCACGGGGTGCGTATCGCGTCGGGGCGGCCTCAGCCGGGACT     
E       TAATAAAATTACAAATAATCTAAAACATTAATAGGACTAGTATGATGCACCATTATAAATCATTCTTTTATCTACGAATTTAAATAAAAATTATGATTATAAAAATAAGATTTTACACTTTAAATCTAATCTTTTTCAATCAAATTTGCAAAATTCTTTATATACATGCTCTAACAGAATATATCTTTTACTGTCTTTCTATCTTGAATTTAATGTTGGTTATAAATTTATCTTAATTTAATTATTTTAACCAATAGTAGTTTTTAGGGACTAGTAATATACTAGATACAAATATGTGCAAATTAAAGCATACTACAACAATATATTATAAATGAATTAAAATGTTCATAAATTTAACCATATGATGGAGGGTATTTGACAACTTAAAATACAGAAAATAAGAATTGAGATTGAGAATAAATAATCGGTAATAAAAAACATAATATAGAATTGTGAGTTAAATTTCAAATATTCTATTACTGCATTGGATGGGTATGCGAAAACTATTTCTATAATTTTTATCAAAGGTATCATTGTACAGAATAGCTTAAATTGCTCACTACTTACTACTTAATCTAAGTCTAAAATTATATAAATCTTAATTGCATTAGAAACTTTATATAATCCACTTTAATTATAGCTATTAAGAATATGTAATATTAAGAAGAAGTATCATATTGTACTAATAATTAAATAATCTAGAACACTTCATAAATTTATATCTGAAGAAACAATATAATACTGTCCAATACTATATTTGGCTAATTTTCTTCTTATTATAATTTAAACAATAATTTCAAAGATCGAAGGATTCCCCTTCAAATATATAAAATAACGTCAATTTGTTTCATTTGCAACACATATTTTCATATATTAATTTTTTTAAATGGGTGAAATTCCTCTAATTTTATGGGTAAAAAGGAAGTTATTATGTATTGTATGTTAATCGAAAAATTCATATAGTAGATGAAATTGAGAAACAATAAGTTACTAAGTTATCATGGACCCCTGCAGACTTTGGCTTGGACGGCAGTTAAGAATCAGTCTTCATTACGGCAACTCCCGCAATTATACCGATCGAACATTTGTCGTATCTAGTTCTACGTATGAGCTGTTAGTAACAACCTTAATGCCACGTACCACGCAGGAGTCCCATTTTTCGAAAAACGATAGTAGGAATGAACTAAGGCCCCCACACTGGGAGCTTTTAAATTTCTTCACGGATCTTATAAATTAGCATTAAATCACACGACAAGATATCTTTACAGTTATAAGGCCCATATCTTAGCAATATTCCTTGTGATACCTTTATACGATTTGGTAAAGACTTGGACGAATTATACTTAACCGACCCATTCCTATATTCTTTGTCCGGCTCGTACCCGCGGGGACGAACAATGGATGAGGGGAGTCACGCTATAAGGTGCGAAGTTCAAATGGTTAATTATTTACATAATTCTTGAGGTATTGTTACGACTAAACCTACTGTGCTGAGCTATATTATTCTGGTCAGTGTATCTTTGTGTTTGCACTGTGGAGGCGGTGCCGTACCAAACAATACTTCGGACACCGAAATCTGGGTCAGAGTTCTATAAATCATTTACATACCGTATGTATTTATTCTAGATGATTACAACCGCTTAACGGACTATTTCTAATTCAAAAACGTATCATTTGAGAACGTCTATCGTGCATGTTTGTTGATAGCGTTTCCTAAATCCTCCTGATCGATACCATGGTAGGAGGGATATTCGTACACTATGATTGGGGATAAACATTCTGTAGTAAGTTGAGGTTTTTGGTTACGCAAGCTGTGCCAGTAGGGCCATACAATGTTGTACGCAGCACACGTCAAATCGTCGTGCTGAGCTGGAACGGGCCAGATATTAATCATTATTCTTCACTGCGCTGTTGACTTTTAACGATACATCAGCAATAGCTATCGTATAGTGGGTTTTCACAAACAGCACCTGAGAATGCGATGAGATATCCCTCATGACTGGGGAGCCACCGAAGCGCCAGCTCTGTCCGCCAAAGCATGATCCCCGGCAGTACTGCGTTTCCTACCCTTTGTCAAGATTCCAAAGTTGGGCAATGGACGTTATCCGATTCTCCCAACTAACAGCTAGGCGCATAGAACGCTTAGCCCGACAAGCGTGTAACTCCAGTTCAGAAAGATCCGCTGACACAGCGTGTGTTGACGGCCCGCGCCGTTGTTGTTACCCCCTATTATGCGCGTACACCGGCCCCAGTGATGCGCGGACTCTTGATGCTCCGTTGTACTCCGTCCTTTGAGCCGCCGTGAATAGGTTATTGCCCTTCTCAGGGCGTAGCGCGGGCAATCATGACGGAAGCCACATGCCACAGGCGCGTTCATGTCCCGCCCGCACGGGACCAGGAGCGTTGGGGGTACCCCCATTCCCGGCACCCCCGGGTCCGACGTCCCCTCCAGGGGACTCGTCTGAGGGAATTTAGGGGCCCGGACGAACGGGCTTGTGACCGAGAGGTTACTACCAGGGGAGAACCATACCGGCTGCGAGGCACTCAAGCAGGTCCTCTGTAGATGCCGGATGTTGCGGATTGAGCGTGTGCCGCCGGAGGACCCTGAGCAAAGACGCACGGGCCCGGCCGCCGTACTGGCAGCTCTGCGAGGGTATGTGCGACGCGTCGCTGATACCGCGTAATTTATACGGGGGCGTGGTGAAACACTAAATCGTGGCACTGATTTACTGGACTTTATGTCCGGCCCGTTGGCAGGTCGTTCAGATTGACCGCTGAGGGACCTTACCGGGCCAGGAGGACGTCGCGGCTCAGTGACCCCGATGGTCCAACGAAAGGGACTTCGACAAGAAGGCCTCCATGCCGGAACCAACTCCACGTACATAGTGCCTTGGGCGAAGCGTTTTCTTGGCCCGCGAGGAATGGAGCCCAATCATAGGCTTCCGGGTCACAGCGCCGACGCCGCTGAGGACTGCTGTTTATGAGCGTCCCAGTCAGGGGAGCTCACCCACGGCGGACGCGGGCCCCGTGGATTAGGGGCGGCATCGGACCGTCGCGGTCCCGGTGATGAGGTGGGCTGCCGGTCCGGCCGGCGTCAACCTCGGGCGCCGCTGGCGGGGGGTCCTAGGCCCGCGTCCATCATCCGGCTCGGAGCGGGCCAGAGCTGCGACCGCGGGGCGGCCCGGTCATGCCGGTCTGGGGACCGCCTCTCCGCGGCGCGTCCCATAAGCGCCCAGGCGGGCAAGCGCTGCCCCGGCGGGGGTGGTATGCGGGTCCCTGACGGCGGAGACTCCGCTCGGGCGGCCAGGCCACGGCTTGGGGACCCGCACGGAGTTTTATTCGCCTCGTCTGCCGCCTAAGGTCGCCCGGGGTGCGCGCCCGGATGCGCCTGCGCCCGGGCCGCCCTATGGCGTACCGCCGCTGAGCAGCCCTCCAAGGCGCACCGTGGCCTTTCCTTGGGGGGCGTCCTGGGACGCGCGCGCGCTGCTCCGCCCTGGGGGGCGGCTGACTCCCGAGGCCCACGGTCCGCCCGGGGCGGGTCCCCGGGCGGGGGGCCCTGGGTCGCACTGGCGCTACGGCGGGGGCTGGCCGGGCGGCCGATGCGGCGCTTCGGTGCTGGGCCCGGTGCGGGCGGTCCGATCAATGGGGCCGCCGCCGCATTGTGTACCTGGGTGCGGTCCGTGCCGCGCCCGTAGAGGCCCGCCGCAGCACGCCGCCGCCGTCCGCGGGCTCCAGCACCCGGCCGAGTTGCCTTGGGGCCGAGCTGCACACGTCCCCGAGCACCTCACGCGCTCGTGGCGGCCGGTGGCGCTGAGGGCCGGCGGCGCCGCGCGGGGCCTGGTCGCAAACCCGCGCAGCCGGCCCCGGGGGCGCCCTGGGGCGGACCGGGGGCCCTGGCGAGGTCCGCTGCGGGAGGGGGGAGCGCGAGGGCCTGTGCCCGCCGTCCCCCTGTTCTGGCCCACGGGGCGCGTATCGCGTCGGGGCGGCCTCAGCCGGGACT     
D       TAATAAAATTACAAATAATCTAAAACATTAATAGGACTAGTATGATGCACCATTATAATTCATTCTTTTATCTACGAATTTAAATAAAAATTATGATTATCAAAATAAGATTTTACACTTTAAATCAAATCTTTTTCGATCAAATTTGCAAAATTCTTTATATACATGCTCTAACAAAATATATCTTTTACTGTCTTTCTATCTTGAATTTAATGTTGTTTATAAATTTATCTTAATTTAATTATTTTAACAAATAATAGTTTTTAGGGACTAGTAATATACTAGATACAAATATGTGCAAATTAAAGCATACTACAACAATATATTATAAATAAATTAAAATATTCATAAATTTAACCATGTGTTGGAGGGTATTTGACAACTTAAAATACAGAAAATAAGAATTGAGATTGAGAATAAATAATCGGTAATAAAAAACATAATATAGAATTGTAAATTAAATTTCAAATATTCTATTACTGCATTGAATGGATATTCGAAAACTATTACTATAATTTTTATCAAAGATATCATTGTACAGAATAGTTTAAATTGGTCACTACTTACTACTTAATCTAAGTCTAAATTTATATAAATCTTAATTGCATTAGAAACTTTAAATAATCCACTTTGATTATAGCTATTAAGAATATGTAATATTAAAAAGAAGTATCATATTGTACTAATAATTAAATAATCTAAAACACTTCATAAGTTTATATCTAAAGAAACAATATAATACTGTCCAATACTATATTTGGCTAATTTTCTTCTTATTATGATTTAAACAATAATTTCGAAGATCGAAGGATTCCCCTTCAAATATATAAAATAACGTCAATTTATTTCATTTGCAACACATATTTTCATATATTAATTTTTTTAAATGGATGAAATTCCTCTAATTTTTTGGGTAAAAAGGAGGTTATTATGTATTGTATGTTAATCGAAAAATTCATATAATAAATGAAATTGAGAAACAGTAAGTTACTGAGTTATCATGGACTCCTGCAGATTTTGGCTTGGACGGCAGTTACGAATCAGTCTTCATTACGGCAACTCCGGCAGTTATACCGATCGCACATTTGTCGTATCTAGCTCTACGTATAAGCTGTTAATAACAACGTTAATCCCACGCACCACTCGGGAGTCCCATTTTTTGACAAATAATAGTAGGGACGAACTGAGTCCCCCGCATTGGGAGCTTTTAAATTTCTTCATGGATCTTATAAATGAGCATCAAGTCACATGACAAAATGTCTTTACAGTTATAAGGCCCATATCTTAGCAATATTCCTTGTGATACTTTTATACGATCGGGAAAAGAATAGGATGAATTATACTTAACCGACCCATTCCTATATTTTTTGTCCGGCTCGCACCCGCGGGGGCCAACAATGGATAATGGGGGTCACGCTAAGATATGCGAAGTTCGAATGGTTAATTATTTACATAATTCTTGAGATATTGTCACGACTAAACCTACTGTGCGGAGCTATATTATTCTGGCCAGTGTATCTTTGTGTCTGCACTGTGGAGGCGGTGCCGTTCCGAACAATATTTCGGACACCGAAATCTGGGTCAGAGTTCTATAAATCATTTACATACTGTATGTATTTATTCTAGATGATTACAGCCACTCAACGGACAATTTCTAATTCAAAAACGTATGATTTGAGAACGTCTATCGTGCGTGTATGTTGGTAGCGTTTCCTAAATCGTCCTGATCGATAACATGGTAGGAGGAATATTCGTACAATGTGATTAGGGATTAGCATTCTGTAGTAAATTAAGGTTTATGGTTACTCATGCTGTGCCAGTAAGGCCATCCAATGTTGTACACAGCACACGTCAAATCTTCAGTCTGAGCTTGAACGGGCCAGATATTAACTATCATTCTTCATTGCACTATTGACTTTTAACAATACATCAGCAATAGCTACCATATAATGGTGTTCCGCAAATAGCACCTGAGAATGCGATGAGATATCTCTCACGACTGGGCAGCAACCGAGGCGCCAGCGGTGTCCGCCAAAGCAAGATCCCCGGCAGTACTGCGTTTCCTACCCCTTGTCAAGAGTCCAAAGTTGGGCAATGGACGTTAACCGGTCCTCCGAAGTAACAGCTAAGCGCATAGAACGCTTAGCCCGATAAGCGTGTAATCCCAGTTCAGAAAGATCTGCTTACACAACTTGCGTTGACGGTCCGCGCCTTTGTTGTTACCCCCTATTATGCGCGTACACCGGCCCCAGTGACGCGCGGACTCTTGATGCTCCGTCATACTCCGACGTTTGAGCCGGCGTGGATAGGTTATTGCCCTTCTCAGGGCACGGCTCAGGCGATCATAACGGAAGCTACATACCACAGGCGCGTTCATGTCCCGCCAGCACCGGGCTAGGAGCGTTGGGGGGACCCCCAGTCCCGTCACCCCCGGGCCCGACGTCGCCTCTAGGGGACTCGTCTGCGGGAATTTAGGGGATCGGACGAACGGGCTTGTGATCGAGAGGTTAGTACCAGGGGAGAACCATACCCGCTTCGAGGCACTTAAGCAGGTCCTCTGTAAATGCGGCAGGTTGCGGGTTGACCGCGTGCCGCCGGGGGACCCTGAGCAAGCGCGCACGGGAGCGGCCGCCGTTCTGGCAGCTCTGCGAGGGTACCTGCGACGCGTCGCTTATGCCGCGTGATTTATACGGGGGTGTGGCGAAACACTAAATCGTGGTACTGACTTGCAGGCCTCTGTGTCTGGCTCGCTGTCGAGTCGTTCAGTTTGGCCGCTGAGGGACCCTACCGCGCCGGGAGGACGTCGCGGCTCAGTGGCCCCGATGGTCCAACGAACGGGTGTTCGACAAGAAGGCCTCCATGGCGGAACCAACTCCACGCACATAGTGCCCTGGGCGGAGCGTTTTCTTGGCCCGCGAGGAATGGCGCCCAATCCTAGGCTTTCGCATCACGGCGCCGGCGCCGCTGAGGACTGCTGTTTATGAGCGTCCCAGTCAAGGGCGGTCACCCAATGCGGACGCGGGGCCCGTGGATTAGGAGCGGCATCGGACCGTCGCGGTCCCGGTAATGAGTTGGGCTGCCGGGCCGGCCGGCGTCTACCTCGGGCGCCGCTGGCGGGGGGGCGTAGGCCCGCGTGCCCCATCCTCCCCGGCGCGGGCCAGGGGTGCCACCCCGGGGGGGCGCGATGATACCGGTCTGGGGACCACTTCGCCGCGGCGTGTCCCGTAAGCGCCCAGGCGGGCAAGCGCTGCCCCGGGGGGGGTGGTATGCGAGTCCCCGACGACGGGGACCCCGGGCGGGCAGCCAGGCCACGGCTAGGGGACCCGCACGGTCTCGGATTCGCCTCGTCTGCCGGCTAACGTCGCCCGGGGCGCGCGCCCGGGTGCGCCTGCGCACGGGCCGCGCCATGCCGTTCGTCCGCTGAGCAGCCCGCCAAGGCTCACTGGGGCCTTTCCTGGGTGGGCGTCCTGGCGGCCCCGCGCCCTGCTCCGCCCTACGGGGCGGCGGGCGTCCGAGGCCCACAGTCCGCCCGGGGCGGGTTCGCCCCCCGCGGGCCCTGGGTCGCGCTGGCGCTACAGCGGGGGCCGGCCGGGCAGCCGATGCGGCGCTTCGGTGCCGGGCCCGGTGCGGGCGGTCCGATCGGTGGGGCCGCCGCCGCACTGTGTACCGGGGTTCGGGCCCTCCCTGGCCCGTGGTGAGGCGCCGCAGCACGCCGCCGCGGTCCGCGGGCTCCAGCGCCCGGCGCAGTGGCCTTAGGGGCGAGCTGCGCGTGTCCCCGGGCACTTCAGGCGCCCGTGGGCGCCGCGGGCGCCGGGGGCCGGAGCCGCCGCCCGGGGCCTGGTCGCGAACCCGCGCAGCCGGTCCCGGGGGCGCCCCGGGGCGGACCGGGGGCCATGGCGAGCGCCGCTGCGGGAGGGGGGACCGCGCGCGCCTGTGCCCGCCATTCCCCTGTTCTGGCCCAGGGGGCACGTATCGCGTCGGGGCGGCGTCACCCGGGACT     
C       TAATAAAATTACAAATAATCTAAAACATTAATAGGACTAGTATGATGCACCATTATAATTCATTCATTTATCTACGAATTTAAATAAAAATTATGATTATCAAAATAAGTTTTTACACTTTTAATCTAATCTTTTTCAATCAAATTTGCAAAATTCTTTATATACATGCTCTAACAAAATATATCTTTTACTGTCTTTCTATCTTGAATTTAATGTTGGTTATAAATTTATCTTAATTTAATTATTTTAACAAATAATAGTTTTTAGGAACTAGTAATATACTAGATACAAATATGTGCAAATTAAAGCATACTACAACAATATATTATAAATAAATTAAAATATTCATAAATTTAACCATGTGGTGGAGAGTGTTTGACAACTTAAAATACAGAAAATAAGAATTGATATTGAGAATAAATAATCGGTAATAAAAAACATAATATAGAATTGTAAGTTAGATTTCAAATATTCTATTACTGCATTGAATGGATATGCGAAAACTATTACTATAATTTTTATCAAAGGTATCATTGTACAGAATAGTTTAAATTGATCACTACTTACTACTTAATCTAAGTCTAAATTTATATAGATCTTAATTGCATTAGAAACTTTAAATAATCCACTTTAATTATAGCTATTGAGAATATGTAATATTAAAAAGAAGTATCATGTTGTACTAATAATTAAATAATCTAAAACACTTCATAAGTTTATATCTAAAGAAACAATATAATACTGTCCAATACTATATTTGGCTAATTTTCTTCTTATTATAATTTAAACAATAATTTCAAAGATCGAAGGATTCCCCTTCAAATATATAAAATAACGTCAATTTATTTCATTTGCAACACATATTTTCATATATAAATTTTTTTAAATGGGTGAAATTCCTCTAATTTTATGGATTAAAAGGAGGTTATTATGTATTGTATGTTAATCGAAAAATTCATATAATAAATGAAGTTAAGAAACAATAAGTTACTGAGTTATCCTGGACCCCTGCAGAATTTGGCTTGGACGGCAGTTATGAATCAGCCTTCATTACGGCAACTCCTGTAGTTATACCGATCGAACGTTTGTCGTATGTAGCTCTACGTATAAGCTGTTAATAACAACCTTAATGGCACGCACCACTCGGGAGTCCTATTTTTCGACAAATAATAGTAGGGACGAACTAAATCCCCCGCATTGGGAGCTTTTAAATTTCCTCATGGATCTTGTAAATAAGCATTAAGTCACATGACAAGGTGTATTTACAGTTATAAGGCCCATATCCTAGCAATATACCTTGTGATACTTTTATACGATCCGGAAAAGATTCGGACGAATTATACTTAACCGACCCATTCCTATGTTCTTTGTCCGGCTCGTACCCGCGGGGGCTAACAATGGATAATGGGAGTCACGCTGCAATATGCGAAGTTCGAATGGTTAATTATTTACATAATTTTTGAGGTATTGTAACGACTAAACCTACTGTGCTGAGCTATATTATTCTGGCCAGTGTATCCTTGTGTTTGTACTGTGGAGGCGGTGCCGTTCCGCACAATACTTCGGACACCGAAATCTGGGTCAGAATTCCACAAATCATTTACATACCGTATGTATTTATCCTAGATGATTACAACCACTCAACGGACAATTCCTAATTCAAAAGCGTACCATTTGGGAACGTCTATCGTGCGTGTATGTTGATAACATTTCTTAAATCGTCCTGATCGATAGCATGGTAGGAGGCATAATCGTACACTGTGATTAGGGATTAGCATTCTGTAGTAAATTGAGGTTTTTGGTTACTCAGACTGTGCCAGTAGGGCCATGCAATGTTGTACACAGCACACGTCAAATCTTCGCGCTGAGCTCGACCGGGCCAGATATTAACAATTATTCTTCACTGCACTATCGACTTTTAACAATACATCAGCAATAGCTACCATATAATGGGTTTCCACAAATAGCACCTGAGAATGCGATGAATTAACTTTCACGACTGGGGAGCCACCGAGGCACCAGCGGTGTCCGCCAAAGCATGATCCCCGGCAATGCTGCGTTTCCTACCCATTGTCAAGAGTCCAAAGTTGGGCAATGGACGTTATCCGATTCTCCGATGTAACAGCTAAGCGCATAGAATGCTTAGCCCGATAAGCGTGTGACTCCAGTGCAGAAAGATCTGCTCACACAGCTTGTGTTGACGGCCCGTGCCTTTGTTGTTACCCCCTATTATGCGCGTACGCCGGCCCCAGTGATGCGCGGACTCTTGATGCGCCGTCATACCCCGACCTTTGAGCCGGGGTGGATAGGTTATTGCCCTTCTCAGGGCACAGCTCGGGCGATCATGACGGAAGCCACATGCCACAGGCGCGTCCATGTCCCGCCTGCACCGGACTAGGTGCGTTGGGGGGACCCCCAGTCCCGTCACCCCCGGGAACGACGTCCCCTCTAGGGGACTCGTCTGCGGGAATTTAGGGGTTCGGACGAACTGGCTTGTTATCAAGAGGTTACAACCGGGGGAGTACCGTACCCGCTTCGGGGTACTCAAGCAGGTCCTCTGTATATGCCGGATGTTGCGGGTTGATCGCGTGCCGCCGGAGGTCCCCGAGCAACGTCGCGCAGGTTCGGCCGCAGTTCTGGCAGCTCTGAGAGGGTATGTGCGACGCGTCGCTTATTCCGCGTAATTTATTCGGGGGTGTGGTGAAACACTAAATCGAGGCACTGACTTACAGGCCTCTGTGTCCGGCGCGCTGGCGGGTCGTTCAGATTTGCCACTGAGGAACCTTACCGCGCCAGGAGGACGTCTCGGCTCAGTGGCCCCGATGGTCCAACTAACGGGTGTTCGACACGAAGGCGTCCATGCCGGAACCAACTCCACACACAGAGTGCCTTGGACGGGGCGTTTTCTTGGCCCGCGATGAATGGCGCGCAATCCTAGGCTTCCGTATCACGGCGCCTACGTCGCTGAGGACTGCTGTTTATGAGCCTCGCAGTCAGGGGAGCTCACCCAATGCGGACGCGGGCCCCGCGGATTAGGGCCGGCATCGGGCCGTGGCGGTCCCGGTAATGAGTTGCGCTGCCGGTCCGGCCGGCGTCGGCCTCGCGCGCCGCCGGCGGGGGGACCTAGCCCCGCGTCCATTATCCGACCCGGAGCGGACCAGAGATGCGACCCCGGGGGGGGCCGTCGATGCCGGTCTGGGGACCGCCTCGCCGCGGCGTGTCCCATAAGCGCCCAAGCGGGCAAGCGCTGCCCCGGGGGGGGTGGTATGCGAGTCCCCGACGACGGTGACTCCGAGCGGGCGCCCAGGCCACGGCTTGGGCACCCGCACGGCCTCTGATTCGCCTCGTCTGCCGCCTAACGTCGCCCGTGGCGCGCGCCCGGGTGCGCCTGCGCCCGGGCCGCGCCCTGGCGTGCGTCCGCTGAGCAGCCCTCCAAGGCGCACCGGGGCCTTTCCTGGGTGGGCGTCCTGCGACCCCCGCGCCATGCTCCGCCCTGGGGGGCGGCGGACTTCCGAGGTCCACAGTCCGCCCGGGGCGGGCCCCAGCCCCGGCGGCCCTAGGTCGCAGTGGCACTACGGCGGGGGCAGGCCGGGCGGCCGATGCGGCGCTTCGGTGCCGGGCCCGGTGCGGACGTTCCGATCGGTGGGGCCGCCGCCGTACTGTGTGCCGGGGTTCGGCCCCTGCCGCGCCCGTGGAGACACGCCGCAGCACAGCGGCGCCGTCCTCGGACTCCAGCGCCCGGCCCAGTGGCCTTGGGGGCGAGCTGCCCATGTCGCCGAGCACCTCATGCGCCCGTGGCGGCCGGAGGCGCTGTGGGCCGGTGCTGCCGCGCCGGGCCTGGTCGCCAACCCGCGCAGCCGGCCCCGGGGGCGCCCTGGGGCGGACCGGGGGCCCTGGCCAGGTCCGCTGCGGGAGGGGGGACCGCGCGGGCCTGTTCCCGCCGTCCCCCTGTTCTGACCCATGGGGCGCGTGTCGCGTCGGGGCTGCCTCAGCTGGGACT     
B       TAATAAAATTACAAATAATCTAAAACATTAATAGGACTAGTATGATGCACCATTATAATTCATTCTTTTATCTACGAATTTAAATAAAAATTATGATTATCAAAATAAGGTTTTACACTTTAAATCTAATCTTTTTCGATCAAATTTGCAAAATTCTTTATATACATGCTCTAACAAAATATATCTTTTACTGTCTTTCTATCTTGAATTTAATGTTGTTTATAAATTTATCTTAATTTAATTATTTTAACGAATAATAGTTTTTAGGAACTAGTAATATACTAGATACAAATATGTGCAAATTAAAGCATACTACAACAATATATTATAAATAAATTAAAATGTTCATAAATTTAACCATCTGATGGAGCGTATTTGACAACTTAAAATACAGAAAATAAGAATTGAGATTGAGAGTAGGTAATCGGTAATAAAAAACATAATATAGAATTGTAGATTAGATTTCAAATATTCTATTACTGCATTGGATGGATATACGAAGACTATTACTATAATTTTTATCAAAGGTATCATTGTACAGAATAGTTTAAATTGATCACTACTTACTACTTAATCTAAGTCTAAATTTATATAAATCTTAATTGCATTAGAAACTTTAAATAATCCACTTTAATTATAACTATTGAGAATATGTAATATTAAAAAGAAGTATCATATTGTACTAATAATTAAATAATCTAAAACACTTCATAATTTTATATCTGAAGAAACAATATAATACTGTCCAATACTATATTTGGCTAATTTTCTTCTTATTATAATTTAAACAATAATTTCAAAGATCGAAGGATTCCCCTTCAAATATATAAAATAACGTCAATATATTTCATTTGCAACACATATTTTCATATATTAATTTTTTTAAATGGATGAAATTCCTCTAATTTTATGGGTAAAAAGGAAGTTATTATGTATTGTATGTTAATCGAAAAATTCATATAGTAAATGAAATTAAGAAACAATAAGTTACTAAGTTATCATGGACCCCTGCAGACTTTGGCTTAGACGGCAGTTACGAATCAGTCTTCATTACGGCAACTCCCGCAGTTATACCGATCGAACATTTGTCGTATTTAGCTCTACGTATTAGCTGTTAATAACAACTTTAATTACACGCACCACTCAGGAGTCCCATTTTTCGACGAACAATAGTAGGAATGAACTACGCCCCCCACATTGGGAGCTTTTAAATTTCCTCATGGATCTTGTAAATAAGCTTTAAATCACACGACAAGATATCTTTACAGTTATAAGGCACATATCTTAGCAATATCCCTTGTGATACTTTTATACGATTCGGAAAAGATTTGGACGAATTATACTGAACCGACCCATTCCTATATTCTTTGTCCGGCTCGTACCCGCGGGGGCTAACAATGGATTATGGGAGTCACGCTACGATTTGCGAAGTTCGAATGGTTAATTATTCACATAATTCTTGAGGTATTGCAACGACTAAACCTACTGTGCTGAGCTATATTATTCTGGCCAGTGTATCTTTGTATCTGTACTGTGGAGGCGGTGCCGTTCCGGACAATATTTCGGACACCGAAATCTGGGTCAGGATTCCATAAATCACTTACATACCGTATGTATTTATTCTAGATGATTACGACCACTCAACGCACAATTTCTAATTCAAAAACGTATTATTTGAGAACGTCTATCGTGCGTGTGTGTTGTTAGCGTTTCCTAAATCCTCCTGATCGATAGCATGGTAGGAGGGATATTCGTACACTATGATTAGGGATTAGCATTCTGTAGTAAGTTGAGATTTTTGGTTACCCAAGCTGTGCCAGTAAGGCCATACAATGTTGTACACAGCACACGTCAAATCTTCTGTTTGAGCTTGAGCGGGCCAGATATTAATTATTATTCTTCAATGCACTATTGACCTTTAACAATACATCAGCAATAGCTACCATATAATAGAATTCCACAAATAGCACCTGAGAATGCGATGAAATACCACTCACGACTGGGGAGCCACCGAGGCGCCAGCGATGTGCGCCAAAGCAGGATCCCCGGCAGTACTGCGTTTCCTACCCTTTGTCAAGAGTCCAATGTTGGTCAATGGACGTTATCCGATTTTCCGAAGTAACAGCTAAGCGCATGGAACGTATAGCCCGATAAGCGTGTTACTCCAGTGCAGAAAGATCCGCTTACACAGCTTCTGTTGACGGCTCGTGCCTTTGTTGTTACCCCCTATTATGCGCGTACACCGGCCCCAGTGATGCGCGGACTCTTGATGCGCCGTCAAGCTCCGACCTTTGAGCCGGCGTGGATAGGTTATTGCCCTTCTCAGGGCACGGCTCGGGCGATCATAACGGAGGCCACATGCCACAGGCGCATTCGTGTCCCACCTGGACCGGACTAGGAGCGTTGGGGGGACCCCCATTCCCGTCACCCCCGGGCCCGACGTCCCCTCCAGGGGACTAGTCTGCGGGAATCTAGGGGCTCGGACGAACGGGCATGTAATCAAGAGGTTAACACCGAAGGGGCACCATACCGGCCTCGAGGCACTCGAGCAAGCCCTCTGTAAGTGCTGGACGTTGCGGGTTGACCGCGTGCCGCCGGAGGGCCCTGAGCAAAGGGGCACGGGTCCGGCCGCCGTCCTGGCAGCTCTGTGAGGATATGTGCGACGCGTCGCGGTTGCCGCGTGATTTATGCGGCGGTGTGGTGAAACACTAAATCGAGGCACTGATTTACGGGCCTCTATGTCCGGCGCGATGGCGGGTCGATCAGATTGACCACTGAGGGACCATACCGGGCCAGGAGGACGTGGCGGCTCAGTGCCCCCGACGGTCCAACTAAGGGGTCTTCGAAAAGAAGGCCTCCATTCGGGAGCCAACTCCACGCACATAGTGCCTTGGGCGGAGCGTTTTCTTGGCCCGCGAGGAATGGCGCCCAATCCTAGGCTTCCGCATCACAGCGCCCACGCCGCTGAGGACTGCTGTTTATGAGCCTCCCAGTCAGGGGAGCTCACCCGATGCGGACGCAGGGCCTGTGGATTAGGGCCGGCATCGGGCCGTCGCGGTCCCGGTGATGCGCTGGGCTGCCGGTCCGCCCCGCGTCTACCTCGGGCGCCGCCGGCGGGGGGGCCTAGGCCCGCGTCCACCATCCGGCCCGGTGCGTGACAGAGCTGCAACCCCGGGGCGGCCCGGTGATGCCGGTCTGGGGACCCCCTCCCCGCGGCGCGTCCCATAAGCGCCCAGGCGGGCAAGTGCTGCCCCGGGGGGGGTGCTATGCGTGTCCCCGACGGCGGCGACCCCGGGCGGGCTACCAGGCCACGGCTTGGGAAGCCGGACGGGATCTGAGTCGCCTCGTCTGCCGCCTAACGTCTCCCGGGGTGCGCGCCCGGGTACGCCTGCGCCCGGGCCGCGCCATGGCGTACGCCCGCTGAGCAGCCCCCCAGGGCGCGCCGGGGCCTTTCCTTGGTGGGCGTCCTGAGATCCCCACGCCGTGCTCCGCCCTGAGGGGCGGCAGACTTCCGAGGGCCACGGTCCGCCCGGGGCGGGTCCCCGCCCCGGGGGCCCTGGGTCGCACTGGCGCGACCACAGGGGCGGGCCGGACGGCCGATGCGGCGCTTCGGTGCCGGGCCCGGTGCGGTCGGTCCGATCCGTGGGGCCGCCGCCGCATTGTGTACCGGGGTCCGGCCCTTCCCTCGCCCGTAGAGACGCGCCGCAGCACGCCGCCGCCGTCCGCGGGCTCCAGCGCCCGGCCCGGTAGCCTTGGGTGCGAGCTGGCCATGTCCCCGAGCACCTCACGCGCTCGTGGCGGCCGGGGGCGCCGGCGGCCGGCGGCTCCGCGCCGGGCCTGGTCGCGAACCCGCCCAGCCGGCCCCGGGGGCGCCCTGGGGCGGACCGGGGGCCCTGGCCAAGTCCGCTGCGGGAGGGGGGACCGCGCGCGCCTGTGCCCGCCGTCCCCGTGTTCTGGCCCACGGGGCCCGTCTCGCGTCGGGGTAGCCTCAGCGGGGACT     
A       TAAAAAAGTTACAAATAATCTAAAACATTAATAGGACTAGTATGATGCACCATTATAATTCATTCTTTTATCTACGAATTTAAATAAAAGTTATGATTATCAAAATAAGATTTTACACTTTGAATCTAATCTTTTTCGATCAAATTTGCAAAATTCTTTATATACATGCTCTAACAAAATATATCTTTTACTGTCTTTCTATCTTGAATTTAATGTTGTTTATAAATTTATCTTAATTTAATTATTTTAACAAATAATAGTTTTTAGGAACTAGTAATATACTTGATACAAATATGTGCAAATTAAAGCATACTACAACAATATATTATAAATAAATTAAAATATTCATAAATTTGACCATATGATGGAGAGTATTTGACAACTTAAAATACAGAAAATAAGAATTGAAATTGAGAATAAGTAATCGGTAATAAAAAACATAATATAGAATTGTATATTAAATTTCAAATATTCTATTACTGCATTGGATGGTTATACGAAGACTATTACTATAATTTTTATCAAAGGTATCATTGTACAGAATAGTTTAAATTGATCACTACTTACTACTTAATCTAAGTCTAAATTTATATAGATCTTAATTGCATTAGAAACTTTAGATAATCCACTTTAATTATAACTATTGAGAATATGTAATATTAAAAAGAAGAATCATATTGTACTAATAATTAAATAATCTAAAACACTTCATAATTTTATATCTAAAGAAACAATATAATACTGTCCAATACTATATTTGGCTAATTTTCTACTTATTATAATTTAAACAATAATTTCAAAGATCGAAGGATTCCCCTTCAAATATATAAAATAACGTCAATTTATTTCATTTGCAACACTTATTTTCATATATTAATTTTTTTAAATGGATGCAATTCCTCTAATTTTATGGGTAAAAAGGATGTTATTATGTATTGTATGTTAATCGAAAAATTCATATAGTAAATGAAATTGAGAAACAATAAGTTACTAAGTTATCATAGACCCCTGCAGACTTGGGCTTGGACGGCAGTTACGAATCAGTCTTCATTACGGCAACTCCCGCAGTTATACTGATCGGACATTTGTCGTATCTAGTTCTACGTATAAGCTGTTAGTAACAACCTTAATTACACGCACCACTCAGGAGTCCTATTTTTCGACGAATGATAGTAGGGATGAACTGTATCCCCCGCATCGGGAGCTTTTAAATTTCTTCATGGATCTTATAAATAAGCATTAAGTCACATGACAAGGTTTTTTTACAGTTATAAGGCTCATATCTTAGCAATATTCCTTGTGATACTTTTATACGATTCGGAAAAGACTTGGACGAATTATACATAACCGACCCATTCCTATATTCTTTGTCCGGCTCGTACCCGCGGGGGCTAACAATGGATGATGGGAGTCACGCTACGATGTGCGAAGTTCGAATGGTTAATTATTTACATAATTTTTGAGGTATTGCCACGACTAAACCTACTGTGCCGAGCTATATTATTCTGGTCAGTGTATCTTTGTGTTTGTACTGTGGAGGCGGTGCCGTTTCGAACAATATCTCGGACACCGAAATCTGGGTCAGAATTCTACAAATCATTTACGAACCGTATGTATTTATTCTAGATGATTACAGCCACTTAACGGACGATTTCTAATTCAAAAGCGTATTGTTTGAGAACGTCTATCGTGCATGTATGTTGGTAGAGTTTCCTAAATCATCCTGATCGATAACATGGTAGGAGGAATATTCGTACATTGTGATTCGGGATCGGTATTCTGTAGTAACTTGAGGTTTTTGGTTACCCATACTGTGCCAGTAAGGCCATACAATGTTGTACACAGCACACGTCAAATCCTCGGTCTGAGCTTGAACGGGCCAGATATTAACCATTATTCTTCATTGCACTATTGACTTTTAATGATACATCAGCAATAGCTATCATATAATGGAATTGCACAAACAGCACCTGAGAATGCGATGAAACATCACTCATGACTGGGGAGCCACCGAGGAACCAGCAGTGTCCGCCAAAGCATGATCCCCGGCAGTACTGCGTTTCCCACCCTTTGTCAAGAATCCAAGGTTGGGCAATGGACGTTACCCGATTCTCCGATCTAACAGCTAAGCGCATGGAACGCTTGTCCCGATAAGCGTGTGACCCCAGTGCAGAAAGATCCGCTTAGACAGCTTTTGTTGACGGCCCGTGCCTTTGTTGTTACCCCCTATTATGCGCGTACACCGGCCCCAGTGATGCGCGAACTCTTGATGCGCCGTAATGCTCCGACCTTTGAGCCGGCGTGGATAGGCTATTGCCCTTCTCAGGGCACAGCTCGGGCGATCATGACGGAAGCCACATCCCACAGGCGCATTCATGTCCCGCGTGCACCGGTCTAAGAACGTTGGGGGTACCCCCACTCCCGTCACCCCCGGGCCCGACGTCCCCTCAAGGGGGCTCGTCGGCGGGAATTTAAGGGCTCGGATGAACGGGCATGTGATCAAGAGGTTAGGACCGGGGGAGTACCATACCGGCTGCGAGGCACCCGAGCATGTCCTCTGTAATTGCCGGAGGTTGCGGATTGACCGCGTGCCGGCGAAAGACCCTGAGGAAGGACGCACTGGCCCAGCCGCTGTCCTGGCAGCCCTGTGAGGATATGTGCGACGCGTCGCTGATCCCGCGTAATTTATACGGGGGTGTGGTGAAACATTAAATCAAGGCACTGAATTACAGGCCTCTGTGTCCGGCACGGTGGCGGGTCGTTCAGTTTGGCCGCTGAGGGGCCATACCGCGCCGGGAGGACGTCGCGGCTTAGTGTCCCCGACGGTCGAACAAAAGGGTCTTCGACAAGAAGGCCTCCATGGCGGAACCAACTCCACGGACATAGTGCCTTGGGCGGAGCGTATTCTTGGCCCGCGAGGAATGCCGCCCAATCATAGGCTTTCGCGTGACGGCGCCTCCGGCGTTGAGGACTGCTGTTTATGAGCGTCCCAGTCAGGGGGGCTCACCCAATGCGGACGCGGGGCCCGGGGATTAGGCCCGGCATCGGGCCGTCGCGGTCCCGGTGATGAGTTGGGCTGCCGGTCCGCCCGGCGTCTACCTCTGGCGCCGCGGGCCGGGGGCTCTAGGCCCGCGTACACCATCCGGCTCGGGGCGGGCCAGAGCTGCTACCCCGGGGGGGCCCGGTGATGCCGGTCTGGCGACCCCCTCGCCGCGGCGCGTCGCATAGGCGCCCAAGCGGGCAAGCGTTGCCTCGGGGGGGGTGACGTGCGGGTCCCGGGCGACGGGGACTCCGATCGGGCGCCCAGGCCACGGCTTGGGGACCCGCACGGAGTCCGATTCGCCTCGTCTGCCGCCTAACGTCGCCCGGGGCGCGCGCTCGGGTGCGCCTGCGCCCGGGCCGCGCCATGGCGTCCGCCCGCTGAGCAGACCTCCAACGCGCCCCGGGGCCTTTCCTCGGTGGGCGTCCTGGGACCCCCGCGCCATGCTCCGCCCTGGGGGGCGGCGGGCTTCCGAGGTCCACAGTCCGCCCGGGGCGGGTCCCCGCCCCGGGGGCCCTGGGTCGCGCTGACGCAATGACAGGGGCGGGCCGGAGGGCCGATGCGGCGCTTCGGTGCCGGGCCCGGTGCGGGTGGTCTGATCAGTGGGGCCGCCGCCGCATTGTGTACCGGGGTTCGGTCCCTCCCCCGCCCGTGGAGACCCGCCGCGGCACGCCGCCGCCGTCCGCGGGCTCCAGCGCCCGGCCCAGTAGCCTTGGGGGCGAGCTGCCTATGTCCCCGAGCACCTCAGGCGCCCGTGGGGGCCGGGGGCGCAGGGGGCCGGTGGCGCCGCGGCGGGCCTGGTCGCAAACCCGCGCAGCCGGCCCCGGGGGCGCCCGGGGGCGGACCGGGGGCCCTGGCCACGTCCGCTGCGGGAGGGGGGACCGCGCGCGCCTGTACCCGCCCTCCCCCCGTTCTGGCCCACGGGGCGCGTGTCGCGTCGGGGCGGCCTCAGCTGGGACT     
