# Supplementary material for: A simple method for data partitioning based on relative evolutionary rates
Source: PeerJ. 2018 Aug 28;6:e5498. doi: 10.7717/peerj.5498 (PMC6118207; doi:10.7717/peerj.5498)
Supplement: Data S1 — The datasets are provided in the PHYLIP format. [file peerj-06-5498-s002.zip › DataS2/AS10-8.phy]

17  4000
out     ATACAAAAACGCAGATAATTTGATGAATTAAAAGAGTAGAAACAGGATTTATATAAAATTTACCATGTAAAAAGGACATATTGTTATTAGAATGAAATATGGGTTATTTTTATAATTTGCTTAAAAAAAATATAGTTACCTTTGTCTTTAACCATAAATATAGATGTTTAACCAGATATAGTCAAAATTTGGTTTATTGAAATAGCCTTAATCCAATATATTAACAGTTTAACCAACTTGAATATAGAAACACGATATCATCTATTTCTGTAATAAGTATTCAAGTAAGAAATCTTGCAGTTCCATTACAATTCTTGCTGAATCAAAATCAGACAATAATATATATTTAGGATAGAAAAAACATCTGTTAATTGTTTCTTGAATATTTACAATCATTACGTTGATTCCTATTCAAAGCATTACGCTTTGGTTCATGACTCTGGCGAAACATCGTTGTATTATTATATCGAATTAATTTTTCTTATATTCTTATAATCTAACATTTCTTATTTAAATGGAATCAAATTTCTAACCAAAATCTTTAATTACGATTGATAATCAAGAGTATTTAATTTCATTAATTGAATATACCAATTTATAAACCTATTAATGAACAGAAATAATAAATTTAAGTAAACTTATTTGTGCTGATCGATATTATAATGTAATTTTATAAAATTCGGTTGATATTTATTAAAATTTAATATAAGTTATAACTTTATATTTTATAAAAAACAAAAAAATTTTATATTACTGATGTTGTAATATAAATAAGTTTAATTCTGGTAGATTTATAAGAAAACTTTAAATATTGATATACATTTACATGTTTCTAATGAATTTTAAATATTCTTATCCTTTAAGGAATCTATTAATAGAATAAAAAAACATTTACTTATATTATAACTAGAATGATATACATTAATAATGTTATAAGGTTTTGATATTCAATTAAGTTATTTGACATTTAATTGTAAATACAAATATTTAATTTACAAATTGCTAAATGATGTTGTCTCAATGGTAACAGAATTGCAATGGCATCATCTTTGATTCTATTCATCTTAGTTCCAACACACTGTAAAAAATTGTGGTCATCTCGGATCAAACTCAATTAAGGTTCTTCGAATATCTTAATGCATACGCTCCATGGGGTGGAAGGTAGCACACATTCAATTTAAAATTACGTAAGGAATAAACAGAAACTTCTAGAATTCGAGGAGTGATAATAGTCTAATTTGTCATTGTCCTAGCGCGGCTTACCGCTATCAGTAGCGAACGTAGCAATATTTTTCCTAAGATCCGCGAAGCCCCCTAGCTATCAGCAATTTTTAGAAACATTGGAAAGAGTTTGGATGATAGATAACCGATCCGGGAACCGTTAATTTGGTAAAACTCTGATTTTCAGTCAAACGAAAATGCCTGCCTTTATAATATAATAACGTGGGACCCTTAATATTATTCCAAGACTGAATCGCTTGGAAAGTAGCAAGCGTTGGCTGTTTAACCCACTTGGGATGAGAGAAAGCAATATCAAGATGCTCAGAAATAATATTTAGATCTGGGATCGAAATTTACCGGAAGCCCACCTGCCTATACAAGGCCTTTACGCTGATAGGGGAAGTTAAATTATGTATGTTTGCCTTGTACGTCTGTACTGTCCCTGATAATTCGCCGTTGTTTGATCGGATTAACGTATACCATTTCGCTAATACCACTTTGATGATCCCGTATTTTTCATGATAGTTGATTGATGTGCCTACTGCGTCCTGCAAGAGATTATACTTCAAGCAATCCTGTAAAAAACTTTTAAATTCTACTTTTAGTGCTCTAGACTATTAAATTGAATAGGCAGATAATATTCCACTTTAGACTATGCCCGAGGAACAGTTATTGAAGTCATTTCGGGGCATCGTACTCGTCACTACGCTAAATCTCTGCGAGCGCAGTGCTAATTGTTGGTTACGTTTAAAACATGTTAAAGAGTCGATATCTACATTTGCGGTTAGACTTGCCACCTCGGGTGACGGGGTAGCCGCGCGGGGCCCGCAAATAGGGTACTCAGCGTGACGAAGCATTATTGCCACACCCACTTGTACGCAAGGCGTTTCTGTGGCAATCGTATACACCACTAATTTCGAACCCGGATAGTCGCGCTGCGGCGCTCGGAGGCCCGCTACTTGGCCGCGCACGGGCGACACAGACTGCAATCCACGGTAACGCTATTAGTCCGACGCTGAACCGTACGGGGCCTTGGTATGTGGGAAATGCGACACTCAGGGGGAGCCGAGATACCGCGCGGCGAACATGTAACAGCATGATTGCGTTCCCTCACACGCCTAACCTAACATGGCCGCCGGCGCGCTCTAATTGGGAGTCCCGGAGCGGGTAAAGTGTCCAATGATGCCCGTGTCCTGACCCCGTTTACAGAATCACGACGCTTTACTCCAGAGGGTAGTCAGCGCACTAAGAGGCTCGAGCAGGCTCGTCTGACCGTGATAGGTGTTACCGACCGGTAGCCGAGCTGGTACTGTTCGCCTCTGATGCTCGCCAGGGTTCCCACCGACCCGTAGGTGCCGTAGCATGTCGCTGCTGATGCTGGGGGTCAAGGGACATCCAAAGTCCCGACGTTAGAGGCTCGATACTTTGTAACTGCTGGGAGACCCCAACGGCGCCCCGTCGCGGGGGGACGGGTGTCTTATTTTGTCTGTAACACTGGAAATCTCTGTTGCCGGGTCTGCCTTCCACGGCATCTGATACCTCTCCCGCACCGGGTTAATACCAACTCCTCCCCCGCGCGTTATATGACATGCCGTTGCGGGGACCCCCGCGGGGTCGGTGGATCGGGCACCGGTCAGTGCGCTCCCTTGGCCGGCTCCACAGTCCCGTAGGACGGTTCCGCTCCAGGCGGTGTCCTCTCACCGGTAGATAAGACCCAATACCGTTGATGCGCCACAGCTAGACTTTCGGTCGACGTCGCTCAGGGACATTACGGGACCGCCCCGGCCCCCGGCACGCGCCCACTGCTGCGGACCTACGCTTAGGGGCGACCGGGGCGCCCCCGCGGCTGCGGCATTCGGCCGGCGGCCCCCGCCTCGGCCCTCCCCCCCTGGCCGAGGGCGATTCCGGGAGGGTGCTCGGCGGGGGCCGGCCGGGGTCGAATGCCCCGCGACCGCGAGCCCTGCTGTCCGGCTGGTGCGCGACGAGCGGGAGCGCGACGGGCTTGCACCAGGATGGCGGCGCGTCCCGCGCCCCCGCGGGGTGGGCGGGGTCCAATCCGCCGGCAGGACCACTCGACGCCGGGGCCAGCAGCGACGCGTCCGCCGTGATGCCCCGGGGCGCCCTCGAGCGGCGGGGGCGGCGGATGCACTCACGGACGCCCACCCCCTTCCGCCCGCGTCTCCCGGGGCTCCGGCGCCGGCCGGGGCGAAGGCCGAGGCCGCCGGACTTCGTCCACCCAGGAGGCCCCCGAGGACGAGGCGGGTGGCCGACGCACCATGCTGCGCCGTTGGCGGGCCCCTCGCGTGCCCGGCGCCGGCTACCCCGGGGCTCGGCCAGGCCGGCTGGGGGTGCGCCTCCACCGGCCAGTGCGGCGTCGGGGGTTAAAGGCGGGCGGGTGGCTGAGCGGACGTCTGCGGCGCCCGAGTGGGCAGCCCCGGAGGCGGGACCGTCCGGCGCAGGTCGACCCCCCCGTACAGCCAGGCCCTTGGGCAGCGGGAACCCGCCTGGTATCCCGCCCCTCACCGCAGAGGTTCGCCCGCTACCCGGCAACCTGCCCGAGCGACGTGCCGCTGAGCGCAGCGGCCAACCTTGGAAGGAACCCGGTGCGGGCTTTCACGCCTTGCCCATCGCGCGCGGCCTCCCGGGGCGGATCCTTGCCTCCGGGGGCGGGCGTCCCGCCGCATCTGGGGGGGATCTAGCCGCGTTGTAGAGAGCTGCGTGCGCCGTCGCATAGGCTCACGCGTGCTTCCGGTCCCCCGCCGGGTGGCTCCGCGTGCGG     
P       ATACAAAAACGCAGATAATTTGATGAATTAAAAGGGTAGAAACAGGATTTATATAAAGTTTACCATGTAAAAAGGACATATTGTTATTAGAATGAAATATGGGTTATTTTTATAATTTGTTTAAAAAAAATATAATTACCTTTATCTTTAACCATAAATATAGATGTTTAACCAGATTTAGTGAAAATTTGGTTTAATGAAATAGCCTTAATCCAATATATTAACAGTTTAACCAGCTTGAATGTAGAAACACGATATCATCTATTTCTGTAATAAGTATTCAAGTAAGAAATCTTGCAGTTCCATTACAATTCTTGCTGAATCAAAATCAAACAATAATATATGTTTAGGATAGAAAAAACATCTATTAATTATTTCTTGAATATTTACAATCATTACGTTGATTCCTATTCAAAGCATTACGCTTTGGTTCATGACTCTGGCAAAACGTCGTTATATTATTATGTCGAATTAATTTTTCTTATATTCTTATAATCTAACATTTCTTATTTAAATGGAATCAAATTTCTTACCAAAATCTTTAATTACGATTGATAATCAAGAGTATTTAATTTGATTAATTAAATATACCAATTTATAAACCTATTAATGAACAGAAATAATAGATTTAAGTAAACTTATTTGTGCTGATCGATATTATAATGTAATTTTATAAAATTCGGTTGATATTTATTAAAATGTAATAGAAGTTACAACTTTTTATTTTTTAAAAAACAAAAAAGTTTTATATTACTAATGTTGTAATATAAATAAGTTTAATTCTGGTAGATTTATAAGAAAACTTTAAATATTGATATACATTTACATGTTTCTAATGGATTTTAAATATTCTTATCCTATAAGGAATCTATTAATAGAATAAAGTAACATTTACTTATATTATAACTAGAATGAAATACATTAATAATGTTATAAGGTTTTGTTATTCAATTAAGTTGTTTGACATTTAATTATAAATACAAATATTTAATTTACAAATTGCTAAACGATGGTGTCTCAATGGTATCAGAATTGTAATGGCATCATCTCTGATTCTATCCATCTTAGTTCCAATACACTGATAAAAATCGTGGTCATCTCGGATCCAACTCAATTAACATTATCCAAATATCTCGATGCATACGCTCCATGAGGTGGAGCGTAGCACACATTCAATTTAAAATCGTGTAAGGAATAAGCAGTAACTTATAGAACTCGAGGAGTGATAATAGCCTAGTGTATCATTGTCCTAGCGGGGCTTACCGCTATCAGTAGCGAACGTAGAAATATCTTTGCTAAGCTCCGCGAAGCATCCTAGCTATCAGCACTTGTTAGAAACATTGGAAAGAATTTGGATGGTAGATAACTGATCTGGGAACCGTTAATTTGGTATAACTCTGATATTCAATCAAACGAAAATGCCAGCCTCTATAGTATAATAACGTAGGACCCTTATTGTTATTCCAAGACTGACTCGCTTGGAAAGTAGCAAGCGTTGGCTGTTTAAACCACTTAGGATGACAAAAGGCAATCTCAAGATGCTTAGAAATAATATTTAGATCTAGGATCGAGATTTACCGGTAGCCCGCCTGCCTATACAACGCCTTTACGCTGATAAAGGGAGTTTTATTATGTATGTCTGCTTTGTATGTCTGTACCATCCTTGTTAATTCGCCGTTCTTTGATCCGATTAACGTATACCATTTCGCTAATACCACTTTGATGTTTCCGTATTTCTCATGATAGCTGATTGTTGTGCCTATTGCGTCCCGCAAGAGACTATTCTTTAAGCAATCCTGTATAAGACTTTTAAATTCAACTTTTAGTGCTTTAGGCTATTAATTTGAATAGGCAGATAATATTCCACTTTGAATTATGCCCGAGGAACAGTTATTGATGTCATTGCGGGGCATCGTACTCGTAATCACGCTAAATCTGTGCGAACGCAGTGCTAATTGTTGGTTACATTTAAAACAAGTTGAAGAGTCAATATCTACACTCGCGGTTAGATCTGCCACCTCGGGTATCGGGGTAGCCACGCGGGACCCGCTAATAGGGTACCCAGCGTGACGAAGCATTATTGCTGCACCCCCTTATACGCAAGGCGTTTCTGTGGCAAACCTATGCACCACTAATTTCGAACCCGGAAAGTCGCGCCGGGGTGCTCGAAAGCCCGCTACTTCGCTGCGCACGGGCGACACAGACGGCTATCCACGGTAACGCTATATGTCCGACGCTGAACCGTACGGGGCCTTGGCATGTGGTAAATGCGACACTCGGAGGGAGCGGACAGACCGCACGGCGAACGTGGCACAGCACGAGTGCATTCCCTCACAGGCCGAGCCTATCGGCGTCGGCGGCGCGGCCTAATTGGGAGTCGCGGAACGGATAAAGTGTCCAATGAAGCCCATGTCCTGATCCCCTTAATAGACTCACAGCGCTTTATTCCAGAGGCTAGTCAGCGCACTAAGAGGCTCGAGCAGGCTCGTCTAACCGTGCTAGGGGTTACCGACCGGTAGCCGAGCTGATACTGTTAGCCTCTGAAGCTCTCCTAGCTTCGCACCGACCCGTAGGGGGCGTAGCATGGCGCTGCAGACACTGGGGGTCGAGGGACATTCCAAGTCCCGACGTTAGAGGCTCAATACTTTGGAACTGCTGGGAGACCCTAACGGCGCCCCGTCGCGGGGGGAGGGGTGTCTTATTTTGTCCATAAACCTGGGAATCTATATTGCCGGGTCTACCTTCCACGGCATCTGATACCTGTCCCGCACCCGGTTGATACCATCCCCTCCGCCGTGCGTTATTCGACGTGCCGTTGCGGGGACCCCCGCGGGGTCGGGGGGTCGGGCACCGGTCAGTGCTCCCCCTTGGCTTGCTCCACAGTCCCGAAGGACGGTTCCGCCCCTGGCGGTGCCCTCCCACCGTTAGATAAGATGCGGTGCCGTTGATGCGCCACACCTAGACTTTCAGCTGACGTCGATCAGGGACACTACGGTACCGCACCGGCCCCCGGCGCGCGCCCTCTGCCGCGGACCTACGCCGAGGGGCGACCGGGGCCCCCCCACGGCTGCGGGATTCGCCCGGTGGCTCCCGCCACGTCCCACCCCCCCTTGCCGAGGGCGATTCCGGGAGGGTGCTCGGCGGAGGGCGGCCGGGGTCGAAGGCCCTGCGACCGCGAGCCCTGCGGTGCGGCTGGTGCGCGACGATCGGCAGCGCGATAGGCTTCCATCAGGATGGCGGCGCGTCCCGCGCACCCGCGAGGTCGCCGGGGTCCAGTCGGCCGGCGGGCCCACCCGACCCCGGGGCCAGCAACGACGCGGCCGGCGTGATCCCCCGGGGCGCCCTCGAGCGGCGGGGGCGGCGGCTGCACCCACGAACGCCCACCGCCTTCCGCGCGCGTCGCCCGGGGCCGCGGCGCCGGGCAGGTCGAAGGCGTAGGCCGCCGGACGTCGTCTACCGAGGAGGCCCCCGAGGACGACGCAGGTGGCCGACGCGCTATGCTGCGCGGTTGACAGGCCCATGGCGCGCCCGGCACCGGCTACTCCGGGGCTCGGCGAGGCCGGCTGGTGGTGGGCCTCCGACGGCCAGTGCGGCGTCGGGGGTTAAAGGCGCGCGGGTTGCGGAACGGGCGCCGGCGGCGCCCGAGTGGGCAGCCCCGGAGCCCGGACCGCCCGGCACAGGTCGACCCCCCCGCACAGCGAGGTCCTTGGGCAGCGGGAACCCGCCTGGTAGCCCGCCCGTCACCGCAGAAGTGCACCTGCCACCCGGCAACCTGCCCCGGCGCCGTGCCGCCGAGCGCAGCGGCCAACCTTAGAAGGAATCCGACGCGGGCTTTCGCGCCCTCACCTTCGTGCGCGGCCTCGCGAGGCGGATGCTTGCCACCAGGGGCGGGCGTCCCGCCGCATCTGGGGGGAATCCAGCCGCTCTGTAGAGAGCTGCGTCCGCCGTCGCGTAGGCTCACCCGCGCTTCCGGTCCCCCCCCGAATGGTCTCGCGTGCGG     
O       GTACAAAAACGCAGATAATTTGATGAATTAAAAGAGTAGAAACAGGATTTATATAAGATTTACCATGTAAAAAGGACATATTGTTATTAGAATAAAATATGGGTTATTTTTATAATTTGTTTAAAAAAAATATATTTACCTTTGTCTTTAACCATAAATATAGATGTTTAACCAGATTTAGTAGAAATTTGGTTTAATGAAATAGCCTTAATCCAATATATTAACAGTTTAACCAACTTGAATATAGAAACACGATATCATCTATTTCTGTAATAAGTATTCAAGTAAGAATTCTTGCAGTTCCATTACAATTCTTGCTGAATCAAAATCAAACAATAATGTATGTTTAGGATAGAAAAAACATCTGTTAATTATTTCTTGAATATTTACAATCATTACGTTGATTCCTATTCAAAGCATTACGCTTTGGTTCATGACTCTGGCGAAACATCGTTATACAATTATATCGAATTAATTTTTCTTATATTCTTATAATCTAACATTTCTTATTTAAATGGGATCAAATTTCTAACCAAAATCTTTAATTACGATTGATAATCAAGAGTATTTAATTTGATTAATTAAATATACCAATTTATAAACCTATTAATGAACAGAAATATTATATTTAAGTAAACTTATTTGTGCTGATCGATATTATAATGTAATTTTATAAAATTCGGTTGATATTTATTACAATTTACTAAAAGTTATAACTTTATATTTTATAAAAAACAAAAAAGTTTTATATTACTAATGTTGTAATATAAATAAGTTTAATTCTGGTAGATTTATAAGAAAACTTTAAATATTGATGTACATTTACATGTTTCTAATGAATTTTAAATATTCTTATCCTATAAGGGGTCTATTATTAGAATAAAGGAACATTTACTTATATTATAACTAGAATAAAATACATTAATAATGTTAAAAGGTTTTGTTATTCAATTAAGTTATTTGACATTTAATTGTAAATACAAATATTTAATTTACAAATTGCTAAACGATGGTGTCTCAATGGTAACAGAATTGCAATGGCATCATCTCTGATTCTATTCATCTTAGTTCCAACACACTGACAAAAATCGTGGTCATCTCGGATCTAACTCAATTAAGATTATCCAAATATCTCGATGCATACGCTCTATGGGGTGGAATGTAGCACACGTTCAATTTAAAATCAAGTAAGGAACAAACAGGTAATCCTAGAATTCGAGGAGTGATCATAGTCTATTTTGCCATTGTCCTGGCGTGGCTTACCGCTATCAGTAGCGAATGTAGAAATATCTTTTCTAAGCTCCGCAAAGCAATCTAGCTATCAGCATTTCTTAGAAACATTGGAAAGAGTTTGGGTGATAGATAACTGATCTGGGAACCGTTAATTTGGTAGAACTCTGATGTTCAATCAAACGAAAATGCCTGCCCTTATACTATAATAACGTAGGACCCTTGTTATTATTCCAAGCCTGACTCGCTTGGAAAGTAGCAAGCGTTGGCTGTTTAACCCATTCGGGATGAGAGAAGGCAATATCAAGATGCTTAGTAATAATATTTAGATCTGGCATCAAGATTTACCGTCGGCCCACTTGCCTATACAAGGCCTTTATGTTGATAGAGGGAGATTAATTATGTACGTTTGCCTTGTTCGACTGTACTGCCCTTGTCAATTCGCCGTTGTTTGGTCGGATTAACGTATACCATTTCACTAATACCACTTTGACGTTTCCGTATTTCTCATAATAGTTCATTGGTGTGCCTAGTGCGTCCTGCAAGAGATTATCCTTTGAGCAATCCTGTAGAAGGCTTTTAAATTTAACTTTTAATGCTTTAGACTATTAAATTGAGTAGGCAGATAATATTCCACTTTGAATTATGCCCGAAGAACAGTTATTGACGTCATTACGGGGCATTGTACTCCTCATTACGCTAAATCTATGCGAGGGCAGTGCTAATTGTTGGTTACGTTTAAAACAAGTTGGAGAGTCAAGATCTACACTTGCGGTTAGATCTGCCACCTCGCGTGCCGGGGTAGCCACGCGGGACCCGCTAATAGGGTACGCAGCGTGACGATGCATTATTGCCGCACCTGCTTGTACGCAAGGCGTTCCTGTGGCAAGCGTACACACCACCAATTTCGAGCCCGGATAGTCGAGCTGTGGCGCTCGGAGCTCCGCTACTCGGCCGCGCACGGGCGACGCAGACAGCTATCCACGGTAACGCCATTGGTCCGACGCTTAAGCGTACGGGGCCTTGGTATGTGGGAAAGGCGACACTCACAGAGAGCCGAGAAACCGCGCGGCGAACGTGACACAGCAAGAATGCATTCCCTCACAGGCCCAGACTAATAAAGCCGCCGGCGCGCCCTAATTGGGAGTCCCGGAGCGGAAAAAGTGTCCAGTGAAGCCCGTGTCCTGATCACGTTAATAGATTCACATCGCTTTATTCCAGAGGCTAGTCAGCGCACTAAATGGCTCAAGCAGGCTCGTCCCACCGTGCTAGGAGTTACCGACCGGTAGCCGTGCTGTTGCTGCTAGCCTCTGGTGCTCGCCAAGGTTCGCACCGACCCGTGGTGGCCGTAGCATACCGCTGCAGACGCTGGGGGGCGAGAGACATCCGAAGTCCCGACGTTAGAGACTCGATACTTTGTAACTGCTGGAAGACCCCAACGGCGCCCCGTCGCGGGGGGAGGGGAGTCTTATCTTGTCCATATAACAGGAAATCTCTGTTGCCGGGTGTCCCTTCCGCGGCATCTGATACCTATTCCGCACCCGGTTGATACCATCCCCCCCGCCGCGCGTTACAGGACGTGCCGTTGCGGGGTCCCCCTAGGGGTCGGTGGATCTGGCACCGGTCAGTGCCCTCCCTTGGCGTGCTCGACAGTCCCGTTGGACGGTTCCGCCCCTGGTAGTGCCCTCCCACCGTTAGATAAGATTCAATACCGTTGATGCGCCACCACTAGACTTTCAGCTGACGTCGTTCAGGGACACTACGGTACCGCGCCGGCCCCCGGCACGCGCCCTCTGCCGCGGACCTACCCCAAGGGGGGACCTGGGCTCCCCCACGGCTGCGGCATTCGCCCGGTGGCGGCCGGCCGGTCCCCTTCCCCCTAGCCGAGGGCGATCCCGGGAGGGTGCTGGGCGGAGGTCTGCCGGGGTCGAAGGCCCGGCGACCGCAGGCCCTGCGCTGCGGCTGGTGCGCGACGAGCGGCAGCGCGACGGGCTGTCACCAGCAGCGTGGCGCGTCCCGCTCCCCCGTGCGCGCGCCGGGGTTCAGTCCGCCGGCGGGCCCACCCGACGCCGGGGCCAGCAGCGACGCGCCCGGGGTGATGCCCCGAGGCGCCCTCGGGCGGCGCGGCCGGCTGCTGCACTCACGGACGCCCACCCCCTTCCGCCCGCCTCGTCCGCGGCTCCGGCCCCGGACGGGGCGAAGGCGTATGCCGCCGGACGTCGTCCGCCCAGGAGGCCGCCGAGGACGATGCGGGTGGCCGACGCACCATGCTGCGCGGATGTCAGGCCCCTGGCGCGCCCGGCGCCGGCTACTCCGGGGCTCGGCGAGGCCGGCTGGGGGTGCGCCTCCACCGGCCAGTCCGGCGTCGGGGCTTAAGGGCGCGCGGGCTGCGGAGCGGGCGTCGGCGGCGGCCGAGTGGGCACCCCCGGAGCCAGGACCGCCCGGCGCAGGTCGACCCCCCCGCACAGCCAGGTCCTTGGGCAGCGGGGACCCGCCTGGTAGCCCGCGCGTCACCGCGGCGGTGCGCCAGCCACCCGGCAACCGGCCCGGCCGACGTGCCGCCGAGCGCAGCGGCCAACCTTACAAGGAAGCCGAAGCGGGCTTTCCCGCCTTGACCTTCGTGCGCGGCCTCCCGGGGCGGATGCTTGTCGCGGGGGGCGGGCGTCCCGCCGCATCTAGGGGGAATCCAGCCGCTTCGTAGAGAGCAGCGTCCGCCGTCGCATACGCTCGGGCGCGCTCCCGATCCCCCGCCGACTGGCTCCACGTGCGG     
N       ATACAAAAACGCAGATAATTTGGTGAATTAAAAGAGTAGAAACAGGATTTATATAAAGTTTACCATGTAAAAAGGACATATTGTTATTAGAATGAAATATGGGTTATTTTTATAATTAGTTTAAAAAAAATATAGTTACCTTTGTCTTTAACCATAAATATAGGTGTTTAACCAGATTTAGTAAAAATTTAGTTTAATGAAATAGCCTTAATCCAATATATTAACAGTTTAACCAACTTGAATATAGAAACATGATATCATCTATTTCTGTAATAAGTATTCAAGTAAGAAGTCTTGCAGTTCCATTACAATTCTTGCTGAATCAAAATGAAACAATAATATATGTTTAGGATAGAAAAAACATCTGTTAATTATTTCTTGAATATTTACAATCATTACGTTGATTCCTATTCAAAGCATTACGCTTTGGTTCATGACTCTGGCAAAACATCGTTGTATTATTATGTCGAATTAATTTTTCTTATATTCTTATAATCTAACATTTCTTATTTAAATGGGATCAAATTTCTAACCAAAATCTTTAATTACGATTGATAATCAAGAGTATTTAATTTAATTAATTGAATATACCAATTTATAAACCTATTAATGAACAGAAATAATAAATTTAAGTTAACTTATTTGTGCTGATCGATACTATAATGTAATTTTATAAAATTCGGTTGATATTTATTAAAATTTAGTAAAAGTTATAACTTTATATTTTATAAAAAACAAAAAAATTTTATATTACTAATGTTGTAATATAAATAAGTTTAATTCTGGTAGATTTATAAGAAAACTTTAAATATTGATATACATTTACATGTTTCTAATGAATTTTAAGTATTCTTATCCTATAAGGAATCTATTAATAGAATAAAAAAACATTAACTTGTATTATAACTAGAATAAAATACATTAATAATGTTATAAGGTTTTGTTATTCAATTAAGTTTTTTGACATTTAATTGTAAATACAAATATTTAATTTACAAATTGCTAAACGGTGGTGTCTCAATGGTATCAGAATTGTAATGGCACCATCTTTGATTCTATTCATCTTAATTCCAACACACTGATAAAAATCGTGGTCAGCTCGGATCAAAATCAATTAAAATTATCCAAATATCTCGATGCATACGCTCCATGAGGTGGATTGTGGCACACGTTCAATTTAAAATGTCGTAAGGAACAAGCAGAGACTTCTAGAATTCGAGGAGTGATCATAACCTGATTTCTCATTGTCCTAGCGCAGCTTACCGCGATCAGTAGCGAACGTAGTAATATTTTTTCTGAGCCCCGCAAAACTCACTAGCTATCAGCATTTCTTAGAAGCATTAGAAAGAGTTTGGATGATAGATAACTGATCTGGGAACCGTTAATTTGGTAAAACTCTGATTTTCAATCAAACGAGAATGCCTGCCCTTATAGTATAATAACGTAGGACCCTTGTTATTATTCCAAGGCTGATTCGCTTGGAAAGTAGCAAGCGTTAGCTGTTTAACCCATTTAGGATGAAACAAGGCAATGTCAAGATGCTGAGAAATAATATTTAGATCTGGGATCTAAATTTACCGGTAGCCCACTTGCCTATATAAGGCCTTTACGCTGATAAGGGGAGATGCATTATGTATGTTTGCCTTGTACGTCTGTACTGTCCTTGTTAATTCGCCGTTATTTGGTCAAATTAACGTATTCCATTTCGCTAATACCACTTTGATGTCTCCGTATTTTTCATAATAGTTGATTGATGTGCCTAGTGCGTCCTGCAAGAGATTATCCTTTGAGCAATCCTGTATAAAGCTTTTAAATCCAACTTTTAACGCTCTAGGCTATTAAATTGAATAGGCAGATAATATTCCACTTTAAATTATGCCTGAGGAACAGTTATTGATGTCGTTACGGGGCATTGTACTCGTTACCACGCTAAATCTATGTGAGCGCAGTGTTAATTGTTGGTTATGTTTAAAACAGGTTGGAGAGTCAACATCTACACTCGCGGTTGGACTTGCCACCTCGGGTGCCGGGGTAGCCACGCGGGTCCCGCTAATAGGGTACGCAGCGTGACGAAGCATTATTGCCTCACCGACTCATACGCAAGGCGTTTCTGTGGCAAGCGTATCGACCACTAATTTCGAACCCGGATGGTCGCGCTGTGGCGCTCGGGAGCCCGCTACTTAGCCGCGCACGGGCGACACAGACAGCTACCCACAGTAACGCTATTAGTCCGGCGCTGAACCGTACGGGGCCTTGGTATGTGGGAAATGCGACACTCAGAGAGAGCCAAGAGACTGCGCGGCGAACATGGCACAGCACGAGTGCGTTCCCTCACGAGCAGACCCTAGCATAGCCGACGGCGCGACCTAATTGGGAGTTCCGGAGCGGCAAAAGTGTCTAATGAAGGCCGTGTTCTGATCCCGTTAATAGACTCGCATCGCTTTAGTCCAGAGGCTAGTCAGCGCACTAAAAGGCTCGAGCGGGCTCGTCCGACCGTACTAGGAGTTACCGGCCGGTAGCCGAGCTGTTACTGTTAGCCTCTGAGGCTCACCAAGGTTCGCACCGACCCGTAGTGGTCGTAGCATGGCGCTGCAGGCGCTGGGAGTCAGGGGACATCCGAAGTCCCTACGTTAGAGGCTCTATAGTTTGTAACTGCTGGCAGACCCCAACGGCGCCCCGTCCCGGGGGGAGGGGTGTCTTATCTTGTCCGTAAGTCAGGAAATCTCTATTGCCGGGTCTACCTTCCACGGCATCTGATACTTGTCTCGCACCCGGTTGATACCATCACCTCCGCCGCGCGTTATGGCACGTGCCGTTGCGGGGGCCCCCGCGGGGTCGGCGGCTCTGGCACCGGTCAGTGCCCTCCCTTGGCTTGCTCCACAGTCCCGTTGGACAGTTCCGCCCCTGGTGGTGCCCTCCCTCCGTTCGATAGGATACAGTACCGTTGGTGCGCCACAGCTAGACTTTCAATTGACGCCGGTCAAGGACACTACGGCACCGCGCCGGCCCCCGGCACGCGCTCGCTGCCGCGGACCTACCCTGAGGGGCGACCGGGGGGCGCCCCCGGCTACGGCATTCGCCCTGTGGCAGCCGCCTAGTCCCCGGCCCCCTGGCCGAGGGCGATTCCCGGAGGGTGGTCGGCGGAGGCCGGCCGGGGCCGAATGCCCCGCGACCCCGAGCCCGGCGGTCCGGCTGGTGCGAGACGATCGGAAGCGCGACGGGCGTCCACCAGGAGGGTGGCGGGTCCCGCGCCCCCGCGGGCCCGCCGGGGTCCAGTCGGCCGGCGGGCCCACCCGACCCCGGGGCCAGCGCCAAGGCGCGCGGCGTGATACCCCGGGGCGCCCTCGCGCGGCTCGGGCGGCGGCTGCACTCACGGACGCCCACCCCCTTCCGCCCGCGTCGCCCGGGGCTCGGGCGCCGGACGGGGCGAAGGCTTAGGCCGCCGGACGTCTGCCTCCCAGGAGGCCCCCGAGGACGCAGCGGGTGGCGGACGTGCGACGCTGCGCGGTTGCCAGGCCCCTCGCGCGCCCGGCGCCGGCTACGCCGGGGCTCGGCCAGGCCGGCTGGGGGTGCGCCTCCACCGGCCAGTGCGGCATCGGGGATTAAGGGCGCGCGGGTTGCGGAGCGGGCGCCACCGGCGCCCGAGTGGGCAGCCCCGGAGCCCGGGCCGTCCGGCGCAGGGCGACCCCCCCGCAGAGGCAGGCCCTTGGGCAGCGGGAACCCGCCTGGTAGCCCGCCCGTCACCGCAGAGGTGCGCCAGCTGCCGGGCAACCTGCGCGGGCGGTGTGCCGCCGACCGCAGCGGCCAACCTTACAAGGAATCCGAGGCGGACTTTCGCGCCGTGGCCTTCGCGCGCGGCCTCTCGGGGCCGATGCTTGCCGCGAGGGGCGGGCGTCCCGCCGCATCGAGAGGGAATCCAGCCGCTTCGTAGGGAGCTGGGTCCGCCGTCGCATAGGCGCAGGCGCGCTTCCGGTCCCCCGCCGAATGGCGAGGCCTGCGG     
M       ATACAAAAACGCAGATAATTTGATGAATTAAAAGAGTAGAAACAGGATTTATATAAAGTTTACCATGTAAAAAGGACATATTGTTATTAGAATAAAATATGGGTTATTTTTATAATTTGATTAAAAAAAATATAATTACCTTTGTCTTTAACCATAAATATAGATGTTTAACCAGATTTAGTTGGAATTTGGTTTAATGAAATAGCCTTAATCCAATATATTAACAGTTTAACCAACTTGAATATAGAAACACGATATCATCTATTTCTGTAATAAGTATTCAAGTAAGAAATCTTGCAGTTCCATTACAATTCTTGCTGAATCAAAATCATACAATAATATATGTTTAGGATAGAAAAAACATCTATTAATTATTTCTTGAATATTTACAATCATTACGTTGATTCCTATTCAAAGCATTACGCTTTGGTTCATGACTCTGGCAAAACGTCGTTGTATTATTATATCGAATTAATTTTTCTTATATTCTTATAATCTAACATTTCTTATTTAAATGGGATCAAATTTCTAACCAAAATCTTTAATTACGATTGATAATCAAGAGTATTTAATTTGATTAATTAAATATACCAATTTATAAACCTATTAATGAACAGAAATAATAGATTTAAGTAAACTTATTTGTGCTGATCGATATTATAATGTAATTTTATAAAATTCGGTTGATATTTATTAAAATTTAATATAAGTTATAACTTTGTATTTTATAAAAAACAAAAAAGTTTTATATTACTGATGTTGTAATATAAATAAGTTTAATTCTGGTAGATTTATAAGAAAACTTTAAATATTGATGTACATTTACATGTTTCTAATGGATTTTAAATATTCTTATCCTGTAAGGAATCTATTAATAGAATAAAAAAACATTTACTTATATTATAACTAGAATAAAATACATTAATAACGTTATAAGGTTTTGTTATTCGATTAAGTTTTTTGACATTTAATTGTAAATACAAATATTTAATTTACAAATTGCTAAATGGTGGTGTCTCAATGGTAACAGAATTGTAATGGCATCATCTCTGATTCTATTCATCCTAGTTCCAACACACTGATAAAAATTGTGGTCACCTCGGATCCAACTCAATTAAGATTATCCAAATATCTTGATGCATACGCTCCATGAGGTGGATCGTAACACACTTTCAATCTAAAATAAAGTAAGGAACTAGCAGCAATTTCCGGAACTCGGGGAGTGATCATAGTATAGTTTATCATTGTCCTGGCGCGGCTTACCGCTATCAGTAGCGAACGTAGTAATATTTTTTCTAAGCTTCGCGAAACACTCTAGCTATCAGCATTTATTAGAAACATTGGAAAGAGTTTGGATGATAGATAACTGATCCGAGAACCGTTAATTTGGTAAAACTCTGATTTTCAATCAAACAAAAATGCCTGCCTTTATAATATAATAACGTAGGACCCTTATTGTTATTCCAAGACTGATTCGCTTGGAAAGTAGCAAGCGTTGGCTGTTTAAACCACTTTGGATGAAAAAAAGCAATATCAAGATGCTTAGTGATAATATTTGGATCCGGAATCCAAATCAACCGATAGCCCACCTGCCTATAAAAGGCCTTTACGCTGATACAGGGAGGTCCATTATGTATGTTTGCCTTGTACGTCTGTACTATCCTTGTCAATTCGCCGTTGTTTGATCGGATTAGCGTATACCATTTCACTAATACCATTTTGACGTTTCCGTATTTTTCATGATAGTTGATTGATGTGCCTAGTGCGTCATGCAAGAGATTATCCTTTAAGCAATCCTGTAAAAGACTTTTAAATCCAACTTTTAATGCTTTGGACTATTAAATTGAATAGGCAGATAATATTCCACTTTAAATTATGCCTGAGGAACAGTTATTGATGTCATTGCGGGGCATTGTACTCGTTATTACGCTAAATCTATGCGAGTGCCGTGTTAATTGTTAGTTATATTTAAAACAAATTGGAGAGTCAACATCCACACTTGCGGTTAGACCTCCCACCTCGGGTGCCGGGGTAGCCACGCGGGTCCCGCTAATAGGGTACGCAGCGTGACGAAGCATTATTGCCGCACCTACTTTTACGCAGGGCGTTTCTGTGGCGACCGTATTCACCACTAATTTCGAACCCGGATCGTCGCGCTGTGGCGCTCGGAAGCCCGCTACACGGCCGCGCACCGGCGACATAGACGGCTATCCACAATTACGCCATCAGTACGACGCTGAACCGTACGGGGCCTTGGCATGTGGGAAAAGCGACACTCAGAGGGAGCCGACATACCGCGCGGCGAACGTGGGACAGCATGAATGCGTTCCCTCACAGGCCAAACCTAACGTAGCCGACGGCGCGATCTAATTGAGGGTCCCGGAACGGATAAATTGTCCAACGAGGCCCGTGTTCTGATCCCGTTAATAGACTCACTTCGCCTTATTCCAGAGGCTAGTCAGCGCACTAAGAGGCTCGAGCAGGCTCGTCCAACCGTGCTAGGTGTTACCGACCGGTAGCCGGGCTGATGCTGTTAGCCTCTGGTGCTCGCCAAGATTCACACCGACCCGTCGCGGCCGTAGCATATCGCTGCAGGCGCTGGCGGTCGCGGGACATCCGAAGTCCCGACGTTAGAGACTCTATACTTTGTAACTGCTGGGAGACCCCAACGGCGCCCCGTCGCGGGGGGAGGGGTGTCTTATCTTGTCCGTAAACTAGGAAATCCCTGTTGCCGGGTCTGCCTTCCACGGCATCTGATACCTATCCCGCGCCCGGTTGATACCATCCCCACCGCCGCGCGTTAAGGGACGTGCCGTTGTGGGGACCCCCGCGGGGTCGGGGGATCGGGCACCGGTCGGTGCTCTCCCTTGGCCCGCTCTACAGTCCCGTTGGACGGGTCCGCCCCTGGCGGTGTCCTCCCTCCGTTAGATAAGACGCAATACCGTTGGTGCGCCACAGCTAGACTTTCAGTCGACGTTGTTCATGGACACTACGGTACCGCGCCGGCCCCCGGCGCGCGCCCACTGCCGCGGACCTACCCCGAGGGGCGACCGGTGCGCCCCCGCGGCTCCGACATTCGCGCGGTGGCGGCCGCCTGGTTCCGTCCCCCCTCGCCGAGGGCGATTCCGGGAGGGTGCTCGGCGGTGGTCAGCCGGGGTTCAGCGCCCCGCGACCGCGGGCCCTGCGGTCCGGCTGCTGCGCGGCGATCGGGAGCGCGACGGGCGTGCACCAGGAAGGCGGCGCGTCCCGCACCCCCGCGAGGACGCCGGGGTCCAGTCCGCCGGCTGGCCCACTCGACCCCGGGGCCAGCAGCGACGCGCCGGAGGTGATCCGCCGGGGCACCCACGGGCGCCGCGGGCGGCGGCTGCACTCACGGACGCCCACCCCCTTCCGCCCGCGTCGGCCGGGGCTCCGGCGCCGGTCGGGGCGAAGGCGTAGGCCGCCCGACGTCGTCCCCCCAGGAGGCCCCCGAGGACGAAGCGGGTGGCCGACGGTCCATGCTGCGCGGTTGACAGGCCCCTGGCGCGCCCCGGGCTGGCTACTCCGGGTCTCGGCCAGGCCGGCTGGGGGTGCGCTTCCACCGGCCAGCGCGGCGTCGGGGGTTGAGGACGCGCGGGCTGCGGAGCGGGCGTCGGCGGCGCCTGAGTGGGTAAGCCCGGAGCCCGGGCCGCCCGGCACAGGTCGACCCCCCCGCACAGCCAGGTCCTTGGGCAGCGGGAACCCGCCTGGTACCCCGCCCGTCACCGCAGAGGTACACCGGCCGCCCGGCAACCCGCCCGGGCGCTGTGCCGCCGAGCGCAGCGGCCAACCTTATAAGGAGGCCGTAGCGGGCTTTCACGCCTTGGCCTTCGCGCGCGGCCTCTAGGGGCGCATCCTTGCCGCCGGGGGCGGGCGTCCCGCCGCATCTAGGGGGCATCCAGCCGCGGCGTACAGAGCTGCGTCCGCCGTCGCATAGGCGCAAACGCGCTTCCGTTCCTCCACCGGGTGGCTTCGCATGCAG     
L       TTACAAAAACGCAGATAATTTGATGAACTAAAAGAGTAGAAACAGGATTTATATAAGATTTACCATGTAAAAAGGACATATTGTTATTAGAATAAAATATGGGTTATTTTTATAATTTGTTTAAAAAAAATATAATTACCTTTGTCTTTAACCATAAATATAGATGTTAAACCAGATTTAGTAAGAATTTGGTTTATTGAAATAGCCTTAATCCAATATATTAACAGTTTAACCAACTTGAATTTAGAAACACGATATCGTCTATTTCTGTAATAAGTATTCAAGTAAGAAATCTTGCAGTTCCATTACAATTCTTGCTGAATCAAAATCAAACAATAATATATGTTTAGGATAGAAAAAACATCTGTTAATTATTTCGTGAATATTTACAATCATTACGTTGATTCCTATTCAAAGCATTACGCTTTGGTTCATGACTCTGGCAAAACATCGTTATATTATTATATCGAATTAATTTTTCTTATATTCTTATAATCTAACATTTCTTATTTAAATGGAATCAAATTTCTAACCAAAATCTTTAATTACGATTGATAATCAAGAGTATTTAATTTGATTAATTAAATATACCAATTTATAAACCTATTAATGAACAGAAATAATAAATTTAAGTAAACTTATTTGTGCTGATCGATATTATAATGTAATTTTATAAAATTCGGTTGATATTTATTAAAATTTAATAAAAGTTATAACTTTATATTTTATAAAAAACAAAAAAGTTTTATATTACTAATGTTGTAATATAAATAAGTTTAATTCTGGTAGATTTATAAGAAAACTTTAAATATTGATATACATTTACATGTTTCTAATGGATTTTAAATATTCTTATCCTATAAGGAGTCTATTAATAGAATAAAAAAACATTTACTTATATTATAACTAGAATAATATACATTAATAATGTTATAAGGTTTTGTTATTCAATTAAGTTTTTTGACATTTAATTGTAAATACAAATATTTAATTCACAAATTGCTAAACGGTGGTGTCTCAATGGCAACAGAATTGGAATGGCATCATCTTTGATTCTATTCATCTTAATTCCAACACACTGATAAAAATCGTGGTCATCTCGGATCAAAGTCAATTAAGGTTCTCCGAGTATCTTGATGCATACGCTCCATGGGGTGGACTGTGGCACACATTCAATCTAAAATCCTGTAAGGAACAAGCCGAAATTTCTAGAACTCGAGGAGTGATCATACTCTGATTTACCATTGTCCTCGCGAAGTTTACCGCTATCAGTAGCGGAAGTAGCAATATTTTTTCTTAGATCCGCGAAACATCCTAGCTATCAGCAGTTTTTAGAAACATTGGAAAGAGTTTGGATGATAGATAACTGATCCGGGAACCGTTAATTTGGTAAAACTCTGATTTTCAATCAAACGAAAATGCCTGCCTTTATAATATGATAACGTAAGACCCTTACTTTTATTCCAAGACTGATTCGCTTGGAAAGTAGCAAGCGTTGGCTGTTTAATCCACTTAGGATGAGAAAAGGCAATATCAAGATGCTAAGAAATAATATTTAGATCAGACATCAAGATCTACCGATGGCCCACTTACCTATATAAGGCCTTTACGCTGATAGGGGGAGGTATATTATGTAAGTATGCCTTGTACGTCGGTACCGTCCTTATCAATTCGCCGTTATTTGATCGAATTAACGTATTCCATTTCGCTAATACCACTTTGAGGCTTCCGTATTTTTCATAATAGTTGATTGATGTGCCTAATGCGTCCTGCAAGAGATTATCCTTTGAGCAATCCTGTAGAAGGCTTTTAAATTCCACTTTTAACGCTTTGGGCTATTAAATCGAATAGGCAGATAATGTTCCACTTTAAATTATGCCCGAGGAATACTTCTTGACGTCATTGCGGGGCATTATACTCGTCATCACGCTAAATCTATGCGAAGGCAGTGTTAATTGTTGGTTATGTTTAAAATAAGTTGAAGAGTCAACATTTACACTTGCGGTTCGACTTGCCACCTCGGGTGCCGGGGTAGCCACGCGGGACCCGCTAATAGGGTACGCAGCGTGACGAAGCGTTATTGCTGCACCTGCTTGTACGCAAGGCGTTTCTATGGCTAACGTATACACCACTAATTTCGAACCCGGATGGTCGCGCTGTGGCGCTAGAAAGGCCGCTACCTGGCCGCGCACGGGCGACACAGACAGCTATCCACAATAATTCTATTTGACCGACGCTGAACCGTACGGGGCCTTGATATGTGGGAAATGCGTCACTCTGAGGGAGCCAAAAAACGGCCCGGCGAACGTGGCATAGCATGAATGCGTTCCGTCACAGGCCGAGCCTAAGACGGCCGACGGCGCGAACTAATTGGGAGTCCCGGAACGGATAAAGTGTCCAATGAAGCCCGTGTCCTGTTCCCATTGATAGACTCACTACGCTTTACTCCAGAGGCTACTCAGCGCACTAAAAGGCTCGAGCAGGCTCTTCTAACCGTTCTAGGGGTTACCGACCGGTGGCCGAGCTGATACTGTTAGCCTCTGGTGCTCCCCAGGGTTCGCACCGACCCGTAGCGGCCGTAGCATGCCGCTGCAGGCGCTGGGGGTCAAGAGACATCCGAAGTCCCGACGTTAGAGACTCCATACTTTGTAACTGCTGGAAGACCCCAACGGCGCCCCGTCGCGGGGGGAGGGAAGTCTTATCTTGTCTGTAAACCAGGAAATCTCTGTTGCCGGGTGTACCTTCCACGGCATCTGATACCTTTCCCGCACCCGGTTGATACCATCTCCTTCGCCGCGCGTTTCGGGGCATGCCGTTGCGGGGGCCCCCGCGGGGTCGGTGGGTCAGGGACCGGTCAGTGCCCTCCCTTGGCAGGCTCCACAGTTCCGTCGGACGGTTCCGCCCCCGGCGGTGCCCTCCCTCCGTTACATAAGATGCAATACCGTTGCTGCGCCACAGCTAGACTTTTAGGTGACGACGATCAGGGACACTACGGCACCACGCCGGCCCCGGGCGCGCGCCCGCTGCCGCGGACCTACGCCGAGGAGCGACCGGGGCGCCCCCACGACTGCGACACTCGCCCGGTGGCGACCGCCTAGTCCCCCCCCTCCGAGCCGAGGGCGATTCCGGCAGGGTTCTCGGCGGGGGTCGGCCGGGGTCGAAGGCCCCGCGACCGCAAGCCCTGCGGTCCGGCTGGTGCGCGGCGACCGGGAGCGCGACGGGCCTCCACCAGGACGGCGGCGCGTCCCGCCCGCCCGCGAGGTCGCCGGGGTCCAGTCCGCCGGCGGGCCCACTCGACCCCGGGGCCAGCGACGACGCGCCCGGCGTGATGCCCCGGGGCGCCCTCGGGCCGCGCGGGCGACGGCTGCACTCACGGACGCCCAGCCTCTTCCGCCCGGGTTGGCCGGGGCTCCGGCGCCGGGCGGGGCGAAGGTATACGCCGCCGGACGTCCTCTACCCAGGAGGCCCCCGAGGACTAAGCGGGTGGCTGACGCCCCATGCTGCGCGGCAGCCGGGCCCCTGGCGCGCCCGGCGCCGGCTACTCCGGGGCTCGGCCAGGGCGGCTGGGGGCGCGCCTCCACCGGCCAGGGCGGCGTCGGGGGTTAGGGACGCGCGGGATGCGGAACGGACGTCAGCGGTGCCCGAGTGGGCAGCCCCGGAGCCAGGGCCGCCCGGCGCAGCTGGACCCCCCCGCGCAGCCAGGGCCTTGGGCAACGGGAACCCGCCTGGTAGCCCGCCCGTCACCGCGGAGGTGCGCCAGCCGCCCGGCAACCTGCCCGGACGCTGGGCCGCCGAGCGCAGCGCCCAACTTTAGAAGGAATCCGAACCGGGCTTTCACGCCGTGGCCTTCGCGCGCGGCCTCCCGGGGCGCATGCGTGCCACCGGGGCCGGGCGTCCCGCGGCATCGAGAGGGAGTCCAGCCGCCTCGTAGAGGGCTTCGTGCGCCCTCGCGTAGGCTCAGACGCGCTTCCGATCCCCCGCCGAATGGCTCCGCCTCCGG     
K       ATACAAAAACGCAGATAATTTGATGAATTAAAAGAGTAGAAACAGGATTTATATAAAGTTTAGCATGTAAAAAGGACATATTGTTATTAGAATGAAATATGGGTTATTTTTAAAATTTGTTTAAAAAAAATATAATTACCTTTATCTTTAACCATAAATATAGATGTTCGACCAGATTTGGTAAAGATTTGGTTTAATGAAATAGCCTTAATCCAATATATTAACAGTTTAACCAACTTGAATATAGAAACACGATATCGTCTATTTCTGTAATAAGTATTCAAGTAAGATATCTTGCAGTTCCATTACAATTCTTGCTGAATCAAAATCAAACAATAATGTATGTTTAGGATAGAAAAAACATCTATTAATTATTTCTTGAATATTTACAATCATTACGTTGATTCCTATTCAAAGCATTACGCTTTGGTTCATGACTCTGGCGAAACATCGTTATATTATTATATCGAATTAATTTTTCTTATATTCTTATAATCTAACATTTCTTATTTAAATGGGATCAAATTTCTAACCAAAATCTTTAATTACGATTGATAATCAAGAGTATTTAATTTGATTAATTCAATATACCAATTTATAAACCTATTAATGAACAGAAATAATAAATTTAAGTAAAATTATTTGTGCTGATCGATATTATAATGTAATTTTATAAAATTCGGTTGATATTTATTAAAATTTAATAAAAGTTAAAACTTTATATTTTATAAAAAACAAAAAAATTTTATATTACTGATGTTGTAATATAAATAAGTTTAATTCTGGTAGATTTATAAGAAAACTTTAAATATTGATGTACATTTACATGTTTCTAATGGATTTTAAATATTCTTATCCTATAAGGAGTCTATTAGTAGAATGAAAAAACATTTACTTATATTATAACTAGAATGAAATACATTAATAATGTTATAAGGTTTTGTTATTCAATTAAGTTTTTTGACATTTAATTGTAAATACAAATATTTAATTTACAAGTTGCTAAACGATGGTGTCTCAATGGTACCAGAATTGTAATGGCATCATCTATGATTCTATCCATCTTAGTTCCAACACACTGCCAAAAATCGTGGTCACCTCGGATCAAACTCAATTAAGATTATCCTAATATCTGAATGCATACGCTCCATGGGGTGGATTGTAGCACACATTCAATTTAAAATCACGTAAGGAACAAACAGTAAATCCTAGAATTCGGGGAGTGACCATAGTATAATCTGTCATTGTCCTGGCGCGGCTTACCGCAATCAGTAGCGCATGTAGCAATATATTTTCTAAGCTCCGCAAAACGTCCCAGCTATCAGCAGTTTTTAGAAACATTGGAAAGAGTTTGGATGGTAGATAACTCATCCGGGAATCGTTAATTTGGTAGAACTCTGATTTTCAATCAAACGAGAATGCCTGCCTTTATAATATAATAACGTAGGACCCTTGTTGCTATTCCAAGACTGATTCGCTTGTAAAGTAGCAAGCGTTGGCTGTTTAACCCATTTAGGATAAGAGAAGGCAATATCAAGATGCTCAGAGATAATATTTAAATCTGGGATTAAAATTTACCGTTAGCCCACTTACCTATACAAAGCCTTTACGCTGATAGAGGAAGATACATTATGTACGTTTGCCTTGTCCGTCCGTACCATCCCCGTAAATTCGCTGTTATTTGATCGGATTAACGTATACCATTTCGCTAATACCACGTTGATGTTTCCGTATTTTTCATAATAGTTGATTGATGTGCCTAATGCGTCCTGCAAGAGATTATCCTTTGAGCAATCCTGTAAAAGACTTTTAAATCCAACTTTAAACGCTTTGGACTATTAAATCGAATAGGCAGATAATATTCCACTTTGAATTATGCCTGAGGAACAGTTCTCGATGTCATTACGGGGCATTGTACTCGTTACCACGCTAAATCTATGCGAGAGCAGTGTCAATTGTTGGTTACGTTTAAAACAAGTTGAAGAGTCAAGATCCACACTAGCGGTTAGATCTGCCACCTCGGGTACCGGGGTAGCCACGCGGGTCCCGCTAATAGGGTACGCAGCGTGACGAAGCAATGTTGCCGCACCCCCTCGTACGCAAGGTGTTACTGTGGCGATCGTATATATCAATAATTTTGAACCCGGACAGTCGCGCTGTGGCGCTCGAAAGCCCGCTACTCCGCCGCGCGCGGGCGACACAGACAGCTATCCACGATGAAGCGATAGGTTCGACGCTGAACCGTACGGCGCCTTGGTATGTGGGAAACGCGGCACTCAGAGGGAGCCAAGAAACGGCGCGGCGAACGTGGCACAGAATGAGTGCATTCACTCACTGGCCGAGCCTAATATAGCCGGCGGCGCGACCTAATTGGGAGTCCCGAACCGGATAAAGTGTCCAACGAAGTCCGTGTCCTGATCTCGTTAACAGACTCGCGTAGCTTTGTTCCAGAGGCTAATCAGCGCACTAAGAGGCTCAAGCAAGCTCGTCTAACCGTAGTAGGGGTTACCGGCCGGTAGCCGAGCTGGTGCTGTTGGCCTCTGGTACTCGCCAAGATTCGCACCGACCCGTTGAGACTGTAGCATCTCGCTGCAGACGCTGGGGGTCAAGAGACATGCAATGTCCCGACGTTACAGGCTCTATACTTTGTAACTGCTGGAAGACCCCAACGGCGCCCCGTCGCGGGGGGAGGGGCGTCTTATCTTGTCAGTGATGCAGGTAATCTCTGTTGCGGGGTCTACCTTCCACGGCATCTGATTCCTATCCAGCACCCGGTTGATACCATACCCTCCGCCGCGCGTTATGGGACGCGACGTTGCGGGGACCCCCGCGGGGTCGGTGGATCCGGCACCGGTCGGTGCGCGCCCTTGGCTGGCTACACAGTCCCGTTGGACGATTCCGCCCCCGGCTGTGCCCTCCCTCCGCTAGATAAGACGCAAACCCGTTGATGCGCCACAACTAGACTTTCAGTTGACGTCGCTCAGGGACACTACGGCACCGCGCCGGCCCCCAGCGCGCGCCCCCTGCCGCGGACCTACGCCGGCGGGCGAACGGGGCGCCCCCACGGCTGCGACATTCGCCCGGTGGCGTCCGCCCGGTCCCTGGCCCCCTAGCCGAGGGCGATCCCGGGAGGGTTCTCGGCGGAGGCCGGCCGGGGTCGAATGCCCCGCGACCGCAAGCCCTGCGGTGCGGCTGGTGAGCGACGATCGGGGGCGCGACGGGCCTCCACCAGGACGGCGGCGCGTCCCGCGCCCCCGCGGGGTCGCCGGGGTCCAATCTGCCGGCGGGCCCGCGCGACCCCGGGGCCAGCGTCGACGCGCCCGACGTGATGCCCCGGGCCGCCCTCGGGCGCCGTGGGGGGCGGCTGCGCGCACGGGCGCCCACCCCCTTCCGCCCGCATCGGCCGGGGCCCCGGCTCCGGACGGGGCGAAGGCGTAGGCCGCCGGACGTCGGCCACCCAGCAGGCCCCCGAGGACGAAGCGGGTGGCCGACGTACGATGCTGCGCGGGGGACGGGCCCCTTGCGCGCCCGGCGCCGGCTACTCCGGGGCTCGGCCAGGCCGGCTGGGGGGGCGCGTCCACCGGCCAGTGCGGCGTCGGGGGTTAAAGGCGCGCGGGGTGCGGACCGGGCGTCGGCGGCGCCCGAGTGGGCAACCCCGGAGGCCGGACCGCTCGCCACAGGTCGACCCCCCCGCCCAGCCAGGTCCTTGGGCAGCGGGAACCCGCCTGGTAGCCCGCTCGTCACCGCGGAGGTGCGCCAGCCGCCCGGCAACCTGCCCGGGCGCTGTGCCGCCGAGCGCAGCGGCCAACCTTAGAAGGAAGCCGAACCGGGCTTTCACGCCTTGGCCCTCGTCCGCGGGCTCCCGGGGTGCATGCTTGCCCCGGGGGGCGGGCGTCCCGCGACATCTAGGGGGTATCGACCCGCCGCGTAGAGAGCTGCGTCCGCCGTCGCGTAGGCCCAGGCGCGCTGCCGATGCCCCGCCGAGTGGCTTCGCATGCGG     
J       ATACAAAAACGCAGATAATTTGATGAATTAAAAGAGTAGAAACAGGATTTATATAAAGTTTACCATGTAAAAAGGACATATTGTTATTAGAATAAAATATGGGTTATTTTTATAATTTGTTTAAAAAAAATATAATTACCTTTGTCTTTAACCATAAATATAGGTGTTTGACCAGATTTAGTGAAAATTTGGTTTAATGAAATAGCCTTAATCCAATATATTAACAGTTTAACCAACTTGAATATAGAAACACGATATCATCTATTTCTGTAATAAGTATTCAAGTAAGAAATCTTGCAGTTCCATTACAATTCTTGCTGAATCAAAATCAAACAATAATATATGTTTAGGATAGAAAAAACATCTATTAATTATTTCTTGAATATTTACAATCATTACGTTGATTCCTATTCAAAGCATTACGCTTTGGTTCATGACTCTGGCAAAACATCGTTATATTATTATATCGAATTAATTTTTCTTATGTTCTTATAATCTAACATTTCTTATTTAAATGGGATCAAATTTCTAACCAAAATCTTTAATTACGATTGATAATCAAGAGTATTTAATTTGATTAATTAAATATATCAATTTATAAACCTATTAATGAACAGAAATAATAAATTTAAGTAAACTTATTTGTGCTGATCGATATTATAATGTAATTTTATAAAATTCGGTTGATATTTATTAAAATTTAATAAAAGTTATAACTTAGTATTTTATAAAAAACAAAAAAGTTTTATATTACTAATGTTGTAATATAAATGAGTTTAATTCTGGTAGATTTATAAGAAAACTTTAAATATTGATATACATTTACATGTTTCTAATGGATTTTAAATATTCTTATCCTATAAGGAGTCTATTAATAGAATAAAGAAACATTTACTTGTATTATAACTAGAATAAAATACATTAATAAAGTTATAAGGTTTTGTTATTCAATTAAGTTTTTTGACATTTAATTATAAATACAAATATTTAATTTACAATTTGCTAAATGTTGATGTCTCAATGGTAGCAGAATTGTAATGGCATCATCTTTGATTCTATCCATCTTAGTTCCAACACACTGATAAAAATCGTGGTCATCTCGGATCGAACTCAATTAAATTTATCCAAATACCTCAATGCATACGCTCCATGGGGTGGAACGTGGCACACATTCAATTTGAAATTTCGTAAGGAACAAGCAGCAATTCCTGGAATTCAGGGAGTGACCATAGTCTATTTTGTCATTGTCCTGGCGTGGCATACCGCCATCAGTAGCGAACGTAGTAATATTTTTTCTGAGTTCCGCGAAGCGCACTAGCTATCAGCAGTTCTTAGAAACATTGGAAAGAGTTTGGGTGATAGATAACTAATCCGAGAACCATTACTTTGGTAAAACTCTGATTTTCAATCAAACGAAAATGCCTGCTATTATAGTATAATAACGTAGGACCCTTATTTTTATTCCAAGACTGATTCGCTTGGAAAGTAGCAAGCGTTAGCTGTTTAACTCATTCCGGATGAGAGAAGGCAATATCAAGATGCTCAGGAATAATATTTAGATCCGAGATCAAAATTTACCGGCAGCCCACCTGCCTATATAAGGCCTTTATGCTGATAAGGGGAGGTGCATTATGTACGTTTGCCTTGTGCGTCTGTACTATCCTTATAAATTCGCCGTTATTTGGTCGAATTAGCGTATACCATTTCCCTAATACTACTTTGATGTTTCCGTATTTTTCATAATAGTTGATTGATGTGCCTAATGCGTCCTGCAAGAGATTATCCTTTGTGCAATCCTGTAGAAGTCTTTTAAATCACACTTTTAATGCTTTGGACTATTAATTTGAATAGGCAGATAATATTCCACTTTAGATTATGCCGGAGGAACAGTTGTCGAAGTCATTACGGGGCATTGTACTCGTCACTACGCTAAATCTGTGCGAGGGCAGTGTTAATTGTTGGTTATGTTTAAAACAGGTTAGAGAGTCAACATCTACACTTGCGGTTAGACCTGCCACCTCGGGTGTCGGGGTAGCCACGCGGGACCCGCTAATAGGGTACGCAGCGTGACGAAGCATTATTGCTACTCCCAGTTGTACGCAAGGCGTTTCTGTGGCTAACATATATACCACTAATTTCGAACCCGGATAGTCGCGCTGTGGCGCTCGGAAGTCCGCTACTCGGCTGCGCGCGGGCGACACAGACGGCTATCCACAGTAACGCCATCAGTTCGACGCTGAACCGTACGGGGCCTTGGTATGTGGGAAATGCGACACTCAAAAGGAGTCAAGAAACCGCACGGCGAACATGGCACAGGATGAGTGCGTTCCCTCACAGGCCCAGCCTAAGAGCGCCGACGGCGCGAACTAATTGCGAGTCCTGGAGCGGATAAAGTGTCCAATGAAGCCCGTGTCCTGATCCCATTAATAGACTCACATCGCTTTGCTCCAGAGGCTAGTCAGCGCACTAAGGGGCTCGAGCAGGCTCGTCTGACCGTGCTAGGAGTTACCGACCGGTAGCCGAGCTGATACTGTTAGCCTCTGGTACTCACCAAGATTCGCACCGACCCGTGGAGGACGTAGCATGCAGCTGCAGACGGTGGGGGTCGAGCGACATCCGAAGTCCCGACGTTAGAGGCTCTATCCTTTGTAACTGCTGGAAGGCCCCAACGGCGCCCCGTCGCGGGGGGAGGGTTGTCTTATGTTGTCGATAAACCGGGAAATCTCTGTTGCTGGGTCTACCTTCCACGGCATCTGATACTTATCTCGATCCCGGTTGATACCATCCCCTCCGCCGCGCGTTATGCGACGTGCCGTTGCGGAGACCCCCGCGGGGTGGGTGGATCTGGCACCGGTCAGTGCTCCCCCTTAGCTTGCTGCACAGTCCCGTAGGACGGCTCCGCCCCCGGAAGTGCCCTCCCTCCGATAGATAAGATGCAATACCGTTGATGCGCCACAGCTAGACTTTCAGCCGACGTCGTTCAGGGATACTACGGTACCTCGCCGGCCCCCGGCACGCGCCCGCTGCCGCGGAACTACGCCGACGGGCGACCGAAGCACCCCCACGGCTGCGGCATTCGCCCGGTGGCGGCCGCCTGGTCCCGGCCCCCCGGGCCGAGGGCGATCCCGGGAGGGTTCTTGGCGGAGGTCCGCCGGGGCCTAATGCCCCGCGACCGCCAGGCCCGCGTTCCGGCTGGTGCGCGACGATGGGGAGCGCGACGGGCTCCCACCAGGAGGGCGTCCCGTCCCGCGCCCCCGCGGGGTCGCCGGGGTCCAGTCTGCCGGCTGGCCCACCCGACCCTGGGGCCAGCTGCGACGCGCTCGACGTGATGCCCCGGCGCGCCCTCGCGCGGCGCGGGCGGCGGGTGCACTCACGGGCGCCCACCCCCTTCCGCACGCGTCGTCCGGGGTCCCGGCACCGGACGGGCTGAAGGGGTAGGCCGCCGAACGTCATCCGCCCAGGAGGCCCCCGAGGACTCAGCGGGTGGCCGACGGGCCATGCTGCGCGGTCGGCGGGCCCCTGGCGGGCCCGGCGCCGGCTACGCCGGGGCTCGGCCAGGCCAGCTGCGGGGGCGCCTCCACCGGCCGGTGCGGCGTCGGGGGTTAAGGGCGCGCGGGTTGCGGATCGGGCGTCGGCGGCGGCCGAGCGGGCAACCCCGGAGCCCGGACCGCCCGACACAGATCGACCCCCCCGCTCAGCCAGGTCCTTGGTCAGCGGGGACCCGCCTGGTAGCCCGCCCGTCACCGCAGAGGTGCGCCAGCCGCCCGGCGACCCGCCCGGGCGGCGTGCCGCGGAGCGGAGCGGCCAACCTTAGAAGGGAACCGGACCGGACTTTCGCGCCCCGGCCTTTGTGCGCGGCCTCGCGGGGCGTATGCTTGCCGCCGGGGGCGGGCGTCCCGCCGCATCCAGAGGGAGTCCAGCCGCTCCGTAGAGCGCTTGGTCCGCCGTTGCATAGGCCTAGACGCGCTTCCGGTCCCCCGCCGATTGGCTGCGCGTGCGG     
I       GTACAAAAACGCAGATAATTTGATGAATTAAAAGAGTAGAAACAGGATTTATATAAAATTTATCATGTAAAAAGGACATATTGTTATTAGAATAAAATATGGGTTATTTTTATAATTTGTTTAAAAAAAATATAATTACCTTTGTCTTTAACCATAAATATAGGTGTTTAACCAGATTTAGTAAAGATTTGGTTTAATGAAATAGCCTTAATCCAATATATTAACAGTTTAACCAACTTGAATATAGAAACACGATATCATCTATTTCTGTAATAAGTATTCAAGTAGGAAGTCTTGCAGTTCCATTACAATTCTTGCTGAATCATAATCAGACAATAATGTATGTTTAGGATAGAGAAAACATCTGTTAATTGTTTCTTGAATATTTACAATCATTACGTTGATTCCTATTCAAAGCATTACGCTTTGGTTCATGACTCTGGCGAAACATCGTTGTATTATTATGTCGAATTAATTTTTCTTATATTCTTATAATCTAACATTTCTTATTTAAATGGGATCAAATTTCTAACCAAAATCTTTAATTACGATTGATAATCAAGAGTATTTAATTTAATTAATTAAATATACCAATTTATAAACCTATTAATGAACAGAAATAATAAATTTAAGTTAACTTATTTGTGCTGATCGATATTATAATGTAATTTTATAAAATTCGGTTGATATTTATTAAAATTAAATAAAAGTTATAACTTTATATTTTTTAAAAAACAAAAAAGTTTTATATTACTAATGTTGTAATATAAATAAGTTTAATTCTGGTAGATTTATAAGAAAACTTTAAATATTGATATACATTTACATGTTTCTAATGAATTTTAAGTATTCTTATCCTGTAAGGAATCTATTAATAGAATAAAAAAACATTTACTTGTATTATAACTAGAATCAAATACATTAATAAAGTTGTAAGGTTTTGTTATTCAATTAAGTTTTTTGACATTTAATTGTAAATACAAATATTTAATTTACAAATTGCCAAACGATGGCGTCTCAATGGTAATAGAATTGTAATGGCATCATCTTTGATTCTATTCATCGTAGTTCCAACACACTGGCAAAAATGGCGGTCATCTCGGATCAAATTCAATTAAAATTATCCAAATATCTCAATGCATACGCTCCATGGGGTGGATCGTGCCACACATTCGATTTAAAATCACGTAAGGAACAAGCAGCAACTCCTAGAATTCGAGGAGTGATCATAGTCTAGTCTACCATTGTCCTGGCGTGGCCTACCGCTATCAGTAGCGAACGTAGTAATATCTTTTCTGAGATCCGCGAAACACCCTAGCTATCAGCAGTTATTAGAAACATTAGAAAGAATTTGGGTGATAGATAACTGATCCGGGAACCGTTAGTTTGGTAGAACTCTGATTCTCAATCAAACGAAAATGCCTGCCCTTATAATATAATAACGTAAGACCCTTTCTATTATTCCAAGACTGATTCGCTTGGAAAGTAGCAAGCGTTGGCTGTTTAATCCATTTAGGATGATAGAAGGCAATGTCAAGATGCTTAGAAATAATATTTAGATCCGGGATCAAAATTTACCGGGAGCCCACCTGCCTATACAAGGCCTTTACGTTGATAAGGGGAGATGTATTATGTACGTCTGCCTTGTACGTCTGTACAGCCCTTGTTAATTCGCCGTTGTTTGCTCGCATTAACGTATACCATTTCACTAATACCACTTTGATGTTTCCGTATTTCTCATAATAGTTAACTGATGTGCCTAGTGCGTCCTGCAAGAGATTGTTCTTTGAGCAATCCTGTAAAAGACTTTTAAATCCTACTTTTAACGCTTTTGTCTATTAAATTGAGTAGGCAGATAATATTCCACTTTGGATTATGCCCGAGGAACAGTTGTTGACGTCATTTCGGGGCATTGTACTCGTTACTACGCTAAATCTCTGCGAGGGCCGTGTTAATTGTTGGTTATGTTTAAAACAAGTTGGAGAGTCAAGATTTACACTTGCGACTAGATCTGCCACCTCGCGTACCGGGATAGCCTCGCGGGTCCCGCTAATAGGGTACGCAGCGTGACGAAGCATTATTGCCGCACCATTTTGTGCGCAAGGCGTTTCTATGGCTAACCTATATACCACTAATTTCGAACCCGGATGGTCGCGCTGTGGCGCTCGGGATCCCGCTACTTAGCCGCGCACAGGCGACACAGACCGCTATCCACGATAACACGATAGGTTCGACGCTAAACCGTACGGGGCCTTGGTATGTGGGAAATGCGACACTCAAAGGGAGCCAAGAAACTGCACGGCGAACATGGCACAGGATGAGTGCGTTCCCTCACTAGCCTAACCTAGCATGGCCGACGGCGCGAGCTAATTGTGAGTCCCGGAGCGGATAAAGTGTCCAATGAGGCCCCTGTCCTGATCCCGTTAACAGACTCACATCGGGTTGTTCCAGAGGCTAGTCAGCGCACGAATAGGCTCAAGCAAGCTCGTCCAACCGTGCTGGGGGTTACCGGCCGGTAGCCGAGCTGATGCTGTTAGCCCCTGACGCTCGCCAAGTTTCGCACCGACCCGTAGAAGTTGTAGCATGCCGCTGGAGACGCTGGGGGTCGAGAGACATCCGAAGTCCCGACGTTGCAGGCTCTAGACTTTGTAACTGCTGGGAGGCCCCAACGGCGCCCTGTCACGGGGGGAAGGGTGTCTTATCTTGTCTACAAACCAGGAAATCTCTGTTGCCGGGTCTTCCTTCCACGGCATCTGATACCTATCCCGCACCCGGTTGATACCATCTCCCCCGCCGCGCGTTATGGGACGTGCCGTTGTGGGGACCCCCGCGGGGTAGGTGGATCTGGCACCGGTCAGTGCTCTCCCTTGGCATGCTCCACAGTCCCGTGGGACGTTTCCGCGCCCGGCGGTGCCCTCCCTCCGTTAGATAAGACACAATACCGTTGATGCGCCACTGCTAGACTTTCAGCCGACGTCGTTCAGGAACACTACGGGACCGCTCCGGCCCCCCGCGCGCGCCCACTGCCGCGGACCTACGCGGAGGGGCGACCGGGGCACTCCCAGGGCTGCGACATTCGCCCGGTGGCGGCCGCCTAGTCCCCCCCCCCCTGGCCGAGGGCGATTCCGGGAGGGTACTAGGCGGAGGTCGGCCGGGGGCGAACGCTCCGCGACGACGAGCCCTGCGGTCCGGCTGGTGCGTGACGAGCGGGAGCGCGACAGGCTCCCACCAGGACGGCGTCGCGTCCCGCGCTCCCGCGGGGTCGCCGGGGTCCAGTCTGCCGGCTGGCCCACGCGACCCCGGGGCCAGCAGCGACGCGCGCGGGGTTATGCCCCGGGGCGCCCTCGGGCGGCGCGGGCGGCGGCTGCACTCACGGACGCCCACCCCCTTCCGCCCGCGTCGGCCGGGGCCCCGGCCGCGGGTAGGCCGAAGGTTTAGGCGGCTGGACGTCGTCCGCCCAGAAGGCCCCCGAAGACCGAGCGGGTAGCGGACATACCAGGCTGCGCGGACGGCAGGCCCCTGGCGCGCCCCGCGGCGGCTACTCCGGGACTCGGCCAGCCCGGCTGGGGGGGCGCCTCCACCGGCCACTGCGGCCTCGGGGGTTGAGGGCACGCGGGCTGTGGAGCGGGCGGCAGCGGCGCCCGAGTGGGGCACCCCGGAACCGGGACCGCCCGGCGCAGCTCGACCCCCCCGCGCAGACAGGGCCTTGGCCAGCGGGAACCCGCCTGGTAGCCCGCCCGTCACCTCAGGGGTGCGCCAGCCGCCGGGCAACCCGCCCGGGCGCTGTGCCGCCGAGCGCAGCGGCCAACCTTAGAAGGAAGCCGAACCGGGCTTTCGCGCCTTGGCCTTCGCGCGCGGCCTCGCGGGGCGGATACTTGCCGCTGGGGGCGGGCGTCCCTCCACATCTAGAGGTAATCCATCCACTTCGTAGAGAGCTCTGTCCGCCCTCGCGTAGGCTCACGCGCGCTTCCGATCCCCCGCCGGATGGCTGCGTATGCGG     
H       GTACAAAAACGCAGATAATTTGATGAATTAAAAGGGTAGAAACAGGATTTATATAAGATTTAACATGTAAAAAGGACATATTGGTATTAGAATGAAATATGGGTTATTTTTATAATTTGTTTAAAAAAAATATAATTACCTTTGTCTTTAACCATAAATATAGATGTTTGACCAGATTTAGTAAAGATTTGGTTTAATGAAATAGCCTTAATCCAATATATTAACAGTTTAACCAACTTGAATATAGAAACACGATATCGTCTATTTTTGTAATAAGTATTCAAGTAAGAGCTCTTGCAGTTCCATTACAATTCTTGCTGAATCAAAATCAGACAATAATATATGTTTAGGATAGAAAAAACATCTATTAATTATTTCTTGAATATTTACAATCATTACGTTGATTCCTATTCAAAGCATTACGCTTTGGTTCATGACTCTGGCAAAACATCGTTATATTATTATATCGAATTAATTTTTCTTATATTCTTATAATCTAACATTTCTTATTTAAATGGAATCAAATTTCTAACCAAAATCTTTAATTACGATTGATAATCAAGAGTATTTAATTTAATTAATTGAATATAACGATTTATAAACCTATTAATGAACAGAAATAATAGATTTAAGTAAACTTATTTGTGCTGATCGATATTATAATGTAATTTTATAAAATTCGGTTGATATTTATTAGAATTTAATATAAATTATAACTTTTTATTTTATAAAAAACAAAAAAGTTTTATATTACTAATGTTGTAATATAAATAAGTTTAATTCTGGTAGATTTATAAGAAAACTTTAAATATTGATGTACATTTACATGTTTCTAATGAATTTTAAATATTCTTATCCTATAAGGAATCTATTAATAGAATAAAGAAACATTTACTTATATTATAACTAGAATAATATACATTAATAAAGTTATAAGGTTTTGTTATTCAATTAAGTTTTTTGACATTTAATTGTAAATACAAATATTTAATTTACAAATTGCCACACGCTGGTGTCTCAATGGTAACAGAATTGTAATGGCATCATCTTTGATTCTATTCATCTTAGTTCCAACACACTGACAAAAATCGTGGTCATCTCGGATCAAATTCAATTAAAATTATTCGAATATCTCGATGCATACGCTCCATGGGGTGGATTGTAGCACACGTTCAATTTAGAATCACGTAAGGAACAAACAGTTACTCCTAGAACTCGGGGAGTGATCATAGGCTGGTATATCATTGTCCTGGAGTGGCTTACCGCTATCAGTAGCGAACGTAGTAATATTTTTCCTGAGTTCCGCGAAACACACTAGTTATCAGCAATTTTTAGAAGCATTGGAAAGAATTTGGGTGATAGATAACTGATCCGGGAACCGTTAATTTGGTAGAACTCTGATTTTCAATCAAACGAAAATGCCTGCCCTTATAATATGATAACGTAGGACCCTTACTGTTATTCCAAGACTGATTCGCTTGGAAAGTAGCAAGCGTTGGCTGTTTAATCCATTTAGGATGACAGAAGGCAATGTCAAGATGCTCAGAAATAATATTTAGATCTTCGATCAAAATTTACCGGCTGTCCACGTCCCTATATAAGGCCTTTACGTTGATAAGGGGAGGTCCATTATGTATGTTTGCCTTGTGCGTCCGTACTGCCCTTATTAATTCGCCGTTGTTTGGTCGAATTAACGTATACCATTTCACTAATACCACTCTGACGTTTCCGTATCTTTCATAATAGTTGATTGATGTGCCTAATGCGTCCCACAAGAGATTGTCCTTTGAGCAATCCTGTAAAAGGCTTTTAAATTTGACTTTTAATGCTTTAGGCTATTAAATTGAATAGGCAGATAATATTCCACTTTAAATTATGCCTGAGGAACAGTTATTGAAGTCGTTGCGGGGCATTGTACTCGTTACTACGCTAAATCTATGACAGGGCAGTGTTAATTGTTGGTTATATTTAAAACAAGTTGGAGAGTCAATATCCACACTTGCGGTTAGACTTGCCACCTCGGGCGCCGGGGTAGCCACGCGGGGCCCACTAATAGGGTACGCAGCGTGACGAAGCATTATTGCTGCACCCACTCGTACGCAAGGCGTTGCTGTGGCGAACATATATATCACTAATTTCGGTCCCGGATAGTCGCGCTGTGGCGCTCGGAAGCCCGCTACCTAGCCGCGCACAGGCGACAAAGACGGCTAGCCACGATAAAGCGATTGGTGCGCCGGTGAACCGTACGGGGCCTTGGTATGTGGGAAATGCGACACTCAAAGGGAGCCGAGAAACAGCGCGGCGAACGTGGCACAGTATGAATGCGTACGCTCACGGGCCGAGCCTAGCATGGCCGCCGGCGCGAGCTAATTGGGAGTCCCGGAACGGATAAAATGTCCAAGGAAGTCCGTGTTCTGGTCCCGTAGATAGACTCACGTTGCTTTGTTCCAGAGGTTAGTCAGCGCACGAAGAGGCTCGAGCAGGCTCGTCCGACCGTTCCAGGAGTTACCGGCCGGTAGCCGAGCTGTTGCTATTAGCCTCTGACGCTCACCATGGTTCGCACCGACCCGTGGTAGCCGTAGCATGCCGCTACAGACGGCGGGGGTCGTGTGACATTCGAAGTCCCGACGTTGAAGTATCTATACTTTGTAACTACTGGGAGACCCCAACGGCGCCCCGTCGCGGGGGGAGGGGTGTCTTATCTTGTCTGTTAAACCGGGAATCTCTGTTGCCGGGTCTTCCTTCCACGGCATCTGATACCTATCCCGGGCCCGGTTGATACCATCGCCTCCGCCGCGCGTTAAGGGACTTGCCGTTGCGGGGACCCCCACGGGGTAGGAGGATCCGGCACCGGTCAGTGCTCTCCCTTAGCCTGCTCGACAGTCCCGTTGGACGACTCCGCCCCTGGAGGTGCCCTCCCTCCGCTAGATAGGAGGCGATATCGTTGATGCGCCACAGCTAGACTTTTAGTTGACGTCGTTCAGGGACACTACGGTACCGCGCCGGCGCCCGGCGCGTGCCCACTGCCGCGGACCTACGCCAAGGGGCGACCTGGGCGCCCCCACGGCTGCGGTATTCGCCCGGTGGCGGCCGCCTGGTGCCCCCCCCCCCAGCCGAGGGCGATTCCGGGAGGGTTGTCGGCGGGGGTCGGCCGGGGTCCAATGCCCCGCGACCGCAAGCCCGGCGGTTCGCCTGGTGCGCGACGATCGGTAGCGCGACTGGCGCCCACCAGGACCGCGTGGCGTCCCGCGCCCCCGTTAGGTCGCCGGGGTCCAGTCGTCCGGCTGGCCCACGCGGCCCGGGGGCTAGCAGCGACGCGCACGTAGTGATGCCCCGCGGCGCCCTCGGGCGGCGTGGGCGGAGGCCGCACTCACGGACGCCCACCCCCTTCCGCCCGCGTCGGCCGCGGCCCCGGCGCCGGACGGGCCGAAGGCCTAGGCCGCCGGACGTCTTCCCCCGAGGAGGCCCCCGACGACCGAGCGGGTGGCCGGCGGACCATGCTGCGCGGCGGGCGGGTCCCTGGCGCGCCCGGCGCCGGCTACTCCGGGGCTCGGCCAGGCCGGCTGGGGGGGCGCCTCCACCGGCCAGTGCGGCCTCGGGGGTTAAGGGCGCGCGGGCTGCGGATCGCGCGCCGGCGGCGCCCTAGTGGGCAGCCCCGGAGCCTGGACCGCCCGGCCCAGGTCGACCCCCCCGCACAGCCAGGCCCTGGGCCAGCGGGAACCCGCCTGGTAGCCCGCCCGTCACCCCAGTGGTGCGCCAGCTGCCCGGCAACCGGCCCGGGCGCTGTGCCGCCGAGCGCAGCGGCCAACCTTAGAAGGAATCCGACCCGGGGTTTCGCGCCTTGGCCCTCGCGCGCGGTCTCTCGGGGCGGATGCTTGCCGCGGGGGACGGGCGTTGCACCGCATCTAGAGGTACTCCAGCCGCCTGGTAGAGAGCTGCGTGCGCCGTCGCATAGGCGCACACGCGCTTCCGCTCCCCCGCCGAATGGCGTCGGATGCGG     
G       ATACAAAAACGCAGATAATTTGATGAACTAAAAGAGTAGAAACAGGATTTATATAAAGTTTACCATGTAAAAAGGACATATTGTTATTAGAATAAAATATGGGTTATTTTTATAATTTGTTTAAAAAAAATATAATTACCTTTGTCTTTAACCATAAATATAGATGTTTGACCAGATTTAGTAAAGATTTGGTTTAGTGAAATAGCCTTAATCCAATATATTAACAGTTTAACCAACTTGAATATAGAAACACGATATCATCTAGTTCTGTAATAAGTATTCAAGTAAGAAGTCTTGCAGTTCCATTACAATTCTTGCTGAATCAGAATCAGACAATAATATATGTTTAGGATAGAAAAAACATCTGTTAATTATTTCTTGAATATTTACAATCATTACGTTGATTCCTATTCAAAGCATTACGCTTTGGTTCATGACTCTGGCAAAACATCGTTATATTATTATATCGAATTAATTTTTCTTATATTCTTATAATCTAACATTTCTTATTTAAATGGGATCAAATTTCTAACCAAAATCTTTAATTACGATTGATAATCAAGAGTATTTAATTTGATTAATTAAATATACCAATTTATAAACCTATTAATGAACAGAAATAATAAATTTAAGTAAACTTATTTGTGCTGATCGATATTATAATGTAATTTTATAAAATTCGGTTGATATTTATTAAAATTTAATAAAAGTTATAACTTTATATTTTCTAAAAAACAAAAAAGTTTTATATTACTGATGTTGTAATATAAATAAGTTTAATTCTGGTAGATTTATAAGAAAACTTTAAATATTGATATACATTTACATGTTTCTAATGAATTTTAAATATTCTTATCCTATAAGGAGTCTATTAATAGAATGAAGGAACATTTACTTGTATTATAACTAGAATAAAATACATTAATAAGGTTATAAGGTTTTGTTATTCAATTTAGTTATTTGACATTTAATTATAAATACAAATATTTAATTTACAAGTTGCCAAACGATGGTGTCTCAATGGTATCAGAATTGTAATGGCATCATCTATGATTCTATTCATCTTAGTTCCAACACACTGATAAAAATCGCGGTCACCTCGGATCAAACTCAATTAAGATTATCCGAATATCTTAATGCATACGCTCCATGGGGTGGATTGTAACACACATTCAATTTAAAATCATGTAAGGAGAAAGCAGTAAATTCTAGAATTCACGGGGTAATCATAGTCTAATTTATCATTGTCCTAGCGCGGCTTACCGCTATCAGTAGCGAACGTAGCAATATCTTTTCTAAGCTTCGCGAATCAACCTAGCTATCAGCAGTTTTTAGAAACATTAGAAAGAATTTGGATGGTAGATAACTGATCCGGGAACCGTTAATTTGGTAAAACTCTGATTTTCAATCAAACGAAAATGCCTGCCTTTATACTATAATAACGTAGGACCCTTATTATTATTCCAAGACTGATGCGCTTGGAAAGTAGCAAGCGTTGGCCGTTTAATCCATTTAGGATGAGAAAAGGCAATATCAAGATGCTTAGAAATAATATTTAGATCTTAAATCAACATCCACCGACAGCCCACTTGCCTATATAAGGCCTTTACGCTGATAGTGGGAGGTTTATTATGTATGTCTGCCTTGTACGTCTGTACCGTCCCTGTCAATTCGCCGTTGTTTGATCGAATTAACGTATGCCATTTCACTAATACCACTTTGATGTCTCCGTATTTTTCATAATAGCTAATTGCTGTGCCTAATGCGTCCAACAAGAGATTCTCCTTTGAGCAATCCTGTAAAAGCCTTTTAAATCAAACTTTTAGCGCTTTAGGCTATTAAATTGATTAGGCAGATAATATTCCACTTTAAATTATGCCTGAGGAACAGTTATTGACGTCATTGCGGGGCATTGTACTCGTTAGTACGCTAAATCTATGAGAAAGCAGTGTTAGTTGTTGGTTATGTTTAAAACAAATTGAAGAGTCAATATCTACACTTGCGGTTAGACCTGCCACCTCGGGCGCCGGGGTAGCCACGCGGGACCCGCTAATAGGGTACGCAGCGTGACGAAGCATTATTGCCCCACCCGCTCGTACGCAAGGCGTTTCTGTGGCCAACATAACTACCACTAATTTCGAACCCGGATAGTCGAGCCGTGGCGCTCGAAAAACCGCTACTCTGCCGCGCACAGGCGACGCAGACGGCTATCCACGATGACGCGATGGGTGCGACGCTGAACCGTACGGGGCCTTGGTATGTGGGAAACGCGACACTCAAAGGGAGCCGAGAGACGGCGCGGCGAACGTGGCACAGGATGAGTGCCTTCCCTCACTAGCCGATCCTAAGGTGGCCGGCGGCGCGGACTAATTGAGAGTCCCGAAGCGGATAAAATGTCCAACGAAACCCGTGTTCTGGTCTCGTCAACAGACTCACATCGCTTTGTTCCAGAGGCTAGTCAGCGCACGAATAGGCTCGAGCAGGCTCGTCCAACCGTACTAGGGGTTACCGACCGGTAGCCGAGCTGATACTGTTAGCCTCTGAAGCTCACCAAGATTCACACCGACCCATAGAAGCCGTAGCATTACGCTGCAGACGTTGGGGGTCGAGAGACATCCGGAGTCCCAACGTTAAAGGCTCTACACTTTGTAACTACTGAGAGCCCCCAACGGCGCCCCGTCACGGGGGAAGGGGGGTCTTATCTTGTCTGTAAAGCGGGCATTCTCTGTTGCCGGGTCTTCCTTCCACGGCATCTGATACCAATCCCGGGCCCGGTTGATACCATCTCCTCCGCCGTGCGTTACGGGACGTGCCGTTGAGGGGGCCCCCACGGGGTAGGTGGTTCCGGCACCGGTCAGTGCTCTCCCTTGGCTAGCTGCACAGTCCCGTAGGACGATACCGCCCCCGGCGGCGCCCTCCCTCCGGTAGATAAGACGCAATACCGTTGATGCGCCACAGCTAGACTTTCAGTCGACGTCGATCAAGGAGACTACGGAACCGCGCCGGCCCCCTGCGCGCGCCCACTGCCGCGGACCTACGCCGAGGGGCGACCTGGGCGCGCCCACGGCTACGGTATTCGCCCCGTGGCGGCCTCCTGGTCCCCTCCCCCCCGGCCGAGGGCGATTCCGGGAGGGTACTCGGCGGCGGTCCGCCGGGGTCGAATGCCCAGCGACCTCGAGCCCTGCGGTCCGGCTGGTGCGCGACGATCGGGAGCGCGACAGGCCCCCACCAGGATGGCGTCCCGTCCCGCGCCCCCGCGGGGTCGCCGGGGTCCAGTCTGCCGGCGGGCCCACCCGCCCCCGGGGCTAGCACCGACACGCGCTGGGTGATGCACCGCGGCGCCCTCGGGCGGCACGGGCGGCGGCTGCACTCACGGGCGCCCACCCCCTTCCGCCCGCGTCGGCCGGGGCCCCGGCGCCGGACGGGCCGAAGGCCCACGCCGCCGGCCGTCCTCCACCCAGGAGGCCCCCGAAGACGAAGCGGGTAGCGGACGGACCACGCTGCGCGGTGGCCGGGCCCCTGGCGCGCCCGGCGCCGGCTACTCCGGGGCTCGGCCAGGCCGGCTGGTGGGGGACCCCAACCGGCCAGTGCGGCGTCGGGGGGTAAGGGCGCGCAGGCTGCGGACCGGGCGGCGGCGGCGCCCGAGTAGGCAGCCCCGGAGCCCGGACCGCCCGGCACAGCTCGACCCGCCCGCCCAGGCAGGTCCTTGGCCAGCGGGAACCCGCCTGGTAGCCCGCTCGTCACCTCCGAGGTGCGCCAGCCGCCCGGCAACCCGCCCGGACGCTGTGCCGCGGAGCGTAGCGGCCAACCTTAGAAGGAATCCGAACCGGGCTTTCGCGCCGTGGCCTTCGCACGCGGCCTCTCGGGGCGCATGCTTGCCGCGGGGGGCGGGCGTCCCGCCGCATCCAGAGGTGATCCAGCCCCCCCGTAGAGAGCTGCGTCCGCCGTCGCATAGGGTAAGGCGCGCTTCCGATGCCCCGCCGGGTGGCTCCGAGTGCGG     
F       ATACAAAAACGCAGATAATTTGATGAATTAAAAGAGTAGAAAAAGGATTTATATAAGATTTACCATGTAAAAAGGACATATTGTTATTAGAATAAAATATGGGTTATTTTTATAATTTGTTTAAAAAAAATATAATTACCTTTGTCTTTAACCATAAATATAGATGTTTAACCAGATTTAGTAACGATTTGGTTTAATGAAATAGCCTTAATCCAATATATTAACAGTTTAACCAACTTGAATATAGAAACACGATATCGTCTATTTCTGTAATAAGTATTCAAGTAGGAAATCTTGCAGTTCCATTACAATTCTTGCTGAATCAAAATCAAACAATAATGTATGTTTAGGATAGAAAAAACATCTGTTAATTATTTCTTGAATATTTACAATCATTACGTTGATTCCTATTCAAAGCATTACGCTTTGGTTCATGACTCTGGCGAAACGTCGTTGTATTATTATGTCGAATTAATTTTTCTTATGTTCTTATAATCTAACATTTCTTATTTAAATGGGATCAAATTTCTAACCAAAATCTTTAATTACGATTGATAATCAAGAGTATTTAATTTAATTAATTAAATATACCGATTTATAAACCTATTAATGAACAGAAATAATAAATTTAAGTAAACTTATTTGTGCTGATCGATATTATAATGTAATTTTATAAAATTCGGTTGATATTTATTAAAATTAAATAGAAGTTATAACTTTATATTTTGTAAAAAACAAAAAAGTTTTATATTACTAGTGTTGTAATATAAATAAGTTTAATTCTGGTAGATTTATAAGAAAACTTTAAATATTGATATACATTTACATGTTTCTAATGAATTTTAAATATTCTTATCCTATAAGGAATCTATTAATAGAATAAAAAAACATTTACTTATATTATAACTAGAATAAAATACATTAATAAAGTTATAAGGTTTTGTTATTCAATTAAGTTTTTTGACATTTAATTGTAAATACAAATATTTAATTTACAAGTTGCCAAACGGTGGTGTCTCAATGGTAACAGAATTGTAATGGCATCATCTCTGATTCTATTCATCCTAGTTCCAACACACTGATAAAAATCGTGGTCATCTCGGATCAAACTCAATTAAATTTATCCAAATATCTGGATGCATACGCTCCATGGGGTGGAGTGTAGCACACATTCAATTTATAATCACGTAAGGAACAAGCAGTAACTCTTAGAAGTCGAGGAGTAATCATAGCCTAATGTATCATTGTCCTCGCGCGGCTTACCGCTATCAGTAGCGAACGTAGTAATATTTTTTCTAAGCTCCGCGAAACAATCTAGCTATCAGCAGTTCTTAGAAACATTGGAAAGAATTTGGATGATAGATAACTGACCCGGGAACCGTTACTTTGGTAAAACTCTGATATTCAATCAAACGAAAATGCCTGCCCTTATAGTATAATAACGTAAGACCCTTATTGTTATTCCAAGACTGATTCGCTTGGAAAGTAGCAAGCGTTGGCTGTTTAACCCATTTAGGATGAAAGAAGGCAATATCAAGATGCTTAGATATAATATTTAGATCCCAGATCAAAATTTACCGGTAGCCCACCTGCCTATATAAGGCCTTTACGTTGATAAGGGGAGGTCCATTATGTATGTTTGCCTTGTACGTCCGTACTGCCCCCGTAAATTCGCCGTTATTTGTTCGAATTAGCGTGTGCCATTTCATTAATACCACTTTGACGCTCCCGTATTTCTCATAATAGTTAATTGGTGTGCCTAGTGCGTCCCGCAAGAGATTATTCTTTGAGCAATCCTGTAGAAGACTTTTAAATTTAACTTTTAATGCTCTCGCCTATTAAATTGATTAGGCAGATAATGTTCCACTTTAAATTATGCCAGAGGAACATTTATTGATGTCGTTACGGGGCATCGTACTCGTTACTACGCTGAATCTATGAGAAGGCAGTGTTAATTGTTGGTTATGTTTAAAACATGTTGAAGAGTCAATATTGACACTCGCGATTAGACTTGCCACCTCGGGCACCGGGGTAGCCACGCGGGCCCCGCTAATAGGGTACGCAGAGTGACGAAGCACTATTGCCTCACCCACTCGTACGCAAGGCGTTTCTGTGGCGAACATATATACCACAAATTTCGAACCCGGATAGTCGCGCCGTGGGGCTCGGAAGCCCGCTACTCGGCTGCGCACAGGCGACACAGACTGCCATCCACGATGACGCGATCAGTGCGACGCTAAACCGTACGGGGCCTTGGTATGTGGAAAAGGCGGCACTCACAGAGAGCCGAGAAACGGCGCGGCGAACGTGGCACAGGACGAATGCGTTCCCTCACAGGCCGAGCCTAAGGTGGCCGGCGGCGCGACCTAATTGGGAGTCCCGGAGCGGACAAAGTGTCCAATGACACCCGTGTCCTGATCCCGTATATAGACTCACTCCGCCTTGCTCCAGAGGCTAGTCAGCGCGCGAAGAGGCTCGAGCAGGCTCGTCCAACCGTACTAGGGGTTACCGACCGGTAGCCGAGCTGATGCTGTTAGCCTCTGACGCTCCCCAAGGTTCTCACCGACCCGTAGTAGGCGTAGCATGCCGTTACAGGCGTTGGGGGTCAGGTGACATACGAAGTCCCAACGTTAGAGGCTCCATACTTTGAAACTGCTGAGAGTCCTCAACGGCGCCCAGTCGCGGGGGGAGGGGTGTCTTATTTTGTCTGTAAAGCAGGTAATCACTATTGCCGGGTCTCCCTTCCACGGCATCTGATACCTCTCCCGCGCCCGGTTGATACCATCCCCACCGCCGCGCGTTATGAGACGTGCCGTTGCGGGGACCCCCACGGGGTAGGCGGATCTAGGACCGGTCAGTGCCTTCCCTTGGCTTGCTCCACAGTCCCGTCGGACGGTTCCGCCCCCGGCGGTGCCCTCCCTCCGGTAGATAAGACACAATACCGTTGATGCGCCACAGCTAGACTTTCAGTTGACGTCGGTCAGGGACATTACGGGACCGCTCCGGCCCCCCGCGCGCGCCCACTGCCGCGGACCTATTCCGAGGGGCGAACTGGGCACCCCCGCGGCTGCAACATTCGCCCCGTGGCCGCCTTTGGGTCCCCCGCCCCCTGGCCGAGGGCGATTCCGGGATGGTCCTCGGCGGGGGTCCGCCGGGGTCAAACGCTCCGCGACCGCGCGCCCTGCGGTCCGGCTGGTGCGCGACGAGCGGGAGCGCCACGGGCTCCCACCAGAACAGCGTCTCGTCCCGCGCCGCCGCCTGGTCGCCGGGGTCCAGTCTGCCGGCGGGCCCGCGCGACCCCGGGGCTAGCACCGACGCGCTCGGAGTGATGCCCCGCGGCGCCCTCGGGCGGCGCGGGCGCCGGCTGCACGCACGGGCGACCACCCCCTTCCGCCCGGCTAGGTCGGGGCGCCGGCTCCGGGCGGGCTGAAGGGCTAGGCCGCCAGACGTCGTCGATCCAGAAGGCCCCCCAGGACGGAGCGGGTGGCCGACGCGCCATGCTGCGGGGGGGGCGGGCCCCTGGCGCGCCCCGCGGCGGCTACTCCGGGGCTCGGCCAGTCCAGCTGAGGGGGTGCCTCCACCGGCCAGTGCGGCCTCGGGGGTTAAGGGCGCGCGGGCCGCGGACCGGGCGGCAGCGGCGTCCGAGTGGGCACCCTCGGAGTCGGGGCCGCCCGGCACAGGTGGACCCCCCCGCCCAGGCACGCCCTTGGGCAGCGGGAACCCGCCTGGTAGCCCGCCCGTCACCCCAGCGGTGCGCCGGCCGCCCGGCAACCCGCCCGGGCACTGTGCCCCCGAGCGCAGCGGCCAACCTTAGAAGGAAGCCGAACGGGGCTTTCGCGCCTTGGCCTTCGCGCGCGGCCTCTCGGGGCGGATGCTTGCCGCGGGGGGCGGACGTCTCGCCGCATCTAGAGGTAATCCAGCCGCTGGGTAGAGAGCTACGTCGGCCGTCGCATAGGCTCAGACGCACTTCCGGTACCCCTCCGAATGGCTCCGCGTGCGG     
E       ATACAAAAACGCAGATAATTTGATGAATTAAAAGAGTAGAAACAGGATTTATATAAAATTTACCATGTAAAAAGGACATATTGTTATTAGAATAAAATATGGGTTATTTTTATAATTTGTTTAAAAAAAATATAAATACCTTTATCTTTAACCATAAATATAGATGTTTAACCAGATTTAGTATAGATTTGGTTTAATGAAATAGCCTTAATCCAATATATTAACAGTTTAACCAACTTGAATGTAGAAACACGATATCATCTATTTCTGTAATAAGTATTCAAGTAAGAAATCTTGCAGTTCCATTACAATTCTTGCTGAATCAAAATCAGACAATAATATATGTTTAGGATAGAAAAAACATCTATTAATTATTTCTTGAATATTTACAATCATTACGTTGATTCCTATTCAAAGCATTACGCTTTGGTTCATGACTCTGGCTAAACATCGTTGTATTATTATATCGAATTAATTTTTCTTATGTTCTTATAATCTAACATTTCTTATTTAAATGGGATCAAATTTCTAACCAAAATCTTTAATTACGATTGATAATCAAGAGTATTTAATTTGATTAATTAAATATACCAATTTATAAACCTATTAATGAACAGAAATAATAAATTTAAGTAAACTTATTTGTGCTGATCGATATTATAATGTAATTTTATAAAATTCGGTTGATATTTATTAAAATTTAATAAAAGTTATAACTTTATATTTTATAAAAAACAAAAAAGTTTTATATTACTAATGTTGTAATATAAATAAGTTTAATTCTGGTAGATTTATAAGAAAACTTTAAATATTGATATACATTTACATGTTTCTAATGAATTTTAAGTATTCTTATCCTATAAGGAATCTATTAGTAGAATAAAAAAACATTTACTTATATTATAACTAGAATAAGATACATTAATAAAGTTATAAGGTTTTGTTATTCAATTAAGTTGTTTGACATTTAATTGTAAATACAAATATTTAATTTACAAATTGCTAAACGGTGGTGTCTTAATGGTAACAGAATTGTAATGGCATCATCTCTGATTCTATTCATCCTAGTTCCAACACACTGGTAAAAATCGTGGTCATCTCGGATTCAAATCAATTAAAATTGTCCTAATATCTCTATGCATACGCTCCATGGGGTGGAGTGTAACACACGTTCAATTTAAAATAACGTAAGGAATCAGCAGTCATTTTTAGAAGTCGGGGAGTGACCATAGTCTGATTTACCATTGTCCTAGCGTGGCTTACCGCTATCAGTAGCGAACGTAGTAATATTTTTCCTGAGATCCGCGAAGCGACCTAGCTATCAGCAGTTTTTAGAAACATTGGAAAGAATTTGGGTGATAGATAACTGACCCGGGAACCGTTAGTTTGGTAGAACTCTGATTTTCAGTCAAACGAAAATGCCTGCCCTTATAATATAATAACGTAGGACCCTTATTGTTATTCCAAGACTGACTCGCTTGGAAAGTAGCAAGCGTTGGCTGTTTAACCCACTTAGGATGAGAAAAGGCAATGTCAAGATGCTTAGAAATAATATTTCGATCATGGATCGAGATTTTCCGGGAGCCCACTTGCCTATACAAAGCCTTTACGCTGATAGGGGGAGGTCCATTATGTAAGTTTGCCTTGTGGGTCCGTACTATCCCTGTGAATTCGCCGTTGTTTGATCAAATTAACGTATCCCATTTCACTAATACCACTTTGATGTTTCCGTATTTTTCATAATAGCTGATTGGTGTGCCTATTGCGTCCCGCAAGAGATTATCCTTTGTGCAATCCTGTAAAAGGCTTTTAAATTTAACTTTTAATGCTTTAGACTATTAAATTGAGTAGGCAGATAATATTCCACTTTAAATTATGCCTGAGGAACAGTTATTGATGTCGTTACGGGGCATTGTACTCGTCACCACGCTAAATCTATGAGAAGGCAGTGTTAATTGTCGGTTATGTTTAAAACAGGTTGAAGAGTCAACATCTACACTCGCGGTTAGACTTACCACCTCGGGCGCCGGGGTAGCCACGCGGGACCCGCTAATAGGGTACACAGCGTGACGAAGGATTATCGCCCCACCCACTAGTACGCAAGGCGTTCCCATGGCGAGCATATCTACCACTAATTTCGAACCCGGATGGTGGCGTCGTGGCGCTCCGAAACCCGCTACTCGGCCGCGCACAGGCGACACAGACCGCTATCCACGATGATGCAATGAGCGCGGCGCTAAACCGTACGGAGCCTTGGTATGTGGGAAATGCGACACTCAAAGGGAGTCTAGAAACGGCGCCGCGAACGTGGCACAGGATGAATGCGTTCCCTCGCTTACCTAGCCTAAGGTGGCCGGCGGCGCGGACTAATTGAGAGTCCCGGAGCGGATAAAGTGTCCAATGAGACCCGTGTCCTGATCCCATTTATAGACTCATATCGCTTTGTTCGAGAGGCTAGTCAGCGCACGAACAGGCTCGAGCAGGCTCGTCGAACCGTCCTAGGGGTTACCGGCCGGCAGCCGAGCTGATACTGTTAGCCTCTGTCGCTCTCCAGGGTTCACACCGACCCATAGAAGCCGTAGCATATTGCTGCAGGTGCTGGTGGTCGTGCGACATCCGAAGCCCCGACGTTAAAGGCTCTATACTTTGTAACTTCTGAAAGTCCTCAACGGCGCCCCGTCGCGGGGGGAGGGGTGTCTTATCTTGTCTTTAAAGCTGGCAATCACTGTTGCCGGGTCTTCCTTCCACGGCATCTGATACCTCTCCGGTACCCGGTTAATACCACCCCCTCCGCCGCGCGTTACGGAACGTGCCGTTGCGGGGCCCCCCACGGCGTAGGTGGATCGGGCACCGTTCAGTGCCCTCCCTTGGCATGCTCCACAGTTCCGTCGGACGATTCCGCCTCGGGAGGTGCCCTCCCTCCGTTAAATAAGAAGCAATACCGTTGATGCGCCACCGCTAGACTTTCAGGTGACGTCCTTCAGGCACACTACGGCATCGCTCCGGCCCCCCGCGCGCGCCGACTGCCGCGGACCTAGGCCAAGGGGCCACCTGGGCCCCCCCACGGCTGCGACATTCGCCCCGCGGCGACGTCTCAGTCCCTCGCCCCCCAGCCGAGGGCGATTCCGGCAGGGTCCTGGGCGGAGGCCCGCCGGGGTCCAACTCCCCGCGACCGCGAGCCCTGCGGTCCGGGTGGTGCGGGACGACCGGCAGCGCGACGGGCTCCCACCAGAATAGCGTCGCGTCCCGCGCCCCGGCGCGCTCGCCGGGGTCCAGTCCGCCGGCTGGCCCACCCGACCCCGGGGCTAGCGGCCACGCGCTCTGAGTGATGCCCCGTGGCGCCCTCGGGCGGCGAGGGCGTCGGCTGCACTCACGGACGCCCACCGCCTTCCGCCCGCGTCGCCCGGGGCCCCGGCGGCGGACGGGCCGAAGGCCTAAGCTGCCGGGCGTCGTCCACCCAGGAGGCCCGCGATGACGGAGCGGGAGGCCGACGCGCCATGCTGTGCGGCCGGCGGGCCCCTGCCGCGCCCGGCGCCGGCTACTCCGGGGCTCGGCCAGGCCGGCTGGGGGGGCGCCTCCACCGGCCAGTGCGGCATCGGGGGTTAAGGGCGCGCTGGCTGGGGATCGGCCGGCTGCGGCGCCCGAGTGGGCGACCCCGGAGCCCGGACCGCCGGGCGCAGGTCGACCCCCCCGCCCAGGCAGGCCCTTGGCCAGCGGGAACCCGCCTGGTAGCCCGCCCATCACCCCAGGGGTGCGCCAGCAGCCCGGCAACCTGCCCGGGCGCTGTGCCGCCGACCGCAGCGGCCAACTTTAGAAGGAATCCGGACCGGACTTTCCCGCCTTGTCCTTCGTGCGCGGGCTCAGGCGGCGCATGCTTGCCGCGGGGGGCGGGCGTCTCGCCGCATCTAGAGGTAGTCCAGCGGCCATGTAGAGAGCGGCGTCCGCCTTCGCATAGGCCCAGACGCGCTTCCGATCCGCCGCCGAATGGCTGCGCGTGCGG     
D       ATACAAAAACGCAGATAATTTGGTGAATTAAAAGAGTAGAAACAGGATTTATATAAAGTTTACCATGTAAAAAGGACATATTGTTATTAGAATAAAATATGGGTTATTTTTATAATTTGTTTAAAAAAAATATAATTACCTTTATCTTTTACCATAAATATAGATGTTTAACCAGATTTAGTAAGGATTTGGTTTAATGAAATAGCCTTAATCCAATATATTAACAGTTTAACCAACTTGAATATAGAAACACGATATCGTCTATTTCTGTAATAAGTATTCAAGTAAGAAATCTTGCAGTTCCATTACAATTCTTGCTGAATCAAAATCAAACAATAATATATGTTTAGGATAGAAAAAACATCTATTAATTATTTCATGAATATTTACAATCATTACGTTGATTCCTATTCAAAGCATTACGCTTTGGTTCATGACTCTGGCAAAACATCGTTGTATTATTATATCGAATTAATTTTTCTTATATTCTTATAATCTAACATTTCTTATTTAAATGGAATCAAATTTCTGACCAAAATCTTCAATTACGATTGATAATCAAGAGTATTTAATTTGATTAATTGAATATACCAATTTATAAACCTATTAATGAACAGAAATAATAAATTTAAGTAAACTTATTTGTGCTGATCGATATTATAATGTAATTTTATAAAATTCGGTTGATATTTATTAAAATTTAGTAAAAGTTATAACTTTGTATTTTGTAAAAAACAAAAAAGTTTTATATTACTAATGTTGTAATATAAATAAGTTTAATTCTGGTAGATTTATAAGAAAACTTTAAATATTGATATACATTTACATGTTTCTAATGGATTTTAAATATTCTTATCCTATAAGGGATCTATTAATAGAATAAAAAAACATTTACTTGTATTATAACTAGAATAAAGTACATTAATAAGGTTATAAGGTTTTGTTATTCAATTGAGTTTTTTGACATTTAATTTTAAATACAAATATTTAATTTACAAGTTGCAAAACGGTGGTGTCTCAATGGTAACAGAATTGTAATGGCATCATCTTTGATTCTATTCATCCTAATTCCAACACACTGACAAAAATCGTGGTCAGCTCGGATCAAACTCAATTAATATTTTCCGAATATCTTAATGCATACGCTCCATGGGGTGGATTGTAACACACCTTCAATTTAAGATCACGTAAGGAATAAGCAGTGACTTTTAGAATTCAGGGAGTCATCATAGCCTAATTTGTCATTGTCCTTGCGTGGCTTACCGCTATCAGTAGCGAATGTAGTAATATCTTTTCTAAGGTCCGCGAATCAACCTAGCTATCAGCAATTATTAGAAACATTAGAAAGAATTTGGATGATAGATAACTGACCCGAGAACCGTTGGTTTGGTAGAACTCTGATTTTCAATTAAACGAAAATGCCTGCCCTTATAATATAATAACGTAGGACCCTTATTATTATTCCAAGACTGATTCGCTTGGAAAGTATCAAGCGTTAGCTGTTTAACCCATTTAGGATGACATAAGGCAATGTCAAGATGCTCAGATATAATATTTAGATCTTAGATCGAGATTTACCGACAGCCCACTTGCCTATACAAGGCCTTTACGCTGATAAGGGGAGGTGTATTATGTATGTATGCCTTGTGCGTCCGTACTGTCCCCGTTAATTCGCCGTTATTTGATCAAATTAACGTATACCATTTCACTAATACTACTTTGATGTTTCCGTATTTTTCATAATAGATGATTGGTGTGCCTAATGCGTCCTGCAAGAGAATATTCTTTAAGCAATCCTGTATAAGGCTTTCAAATCTAACTTTTAACGCTTTAGGCTATTAAATTGAATAGGCAGATAATATTCCACTTTAAATTATGCCTGAGGAACAGTTATTGACGTCGTTACGGGGCATTATACTCGTTATTACGCTAAATCTATGAGAGGGCGGCGTTAATTGTTGGTTACGTTTAAAACAAATTGGAGAGTCAAGATGTACACTCGCGGTTAGAGCTGCCACCTCGGGCACCGGGGTAGCCCCGCGGGACCCGTTAATAGGATACACAGCGTGACGAAGCATTGTTGCCGCACCTACTGGTACGCAAGGCGTTACGGTGGCGAGCATATAGACCACTAATTTCGAACCCGGATAGTCGCGCAGTGGCGCTCGGAAGCCCGCTACTCGGCCGCGCGCAGGCGACACAGACGGCTATCCACGGTGAGGCGATAGGTGCGGCGCTAAACCGTACGGGGCCTTGGTAAGTGGGAAACGCGACACTCAAAGTGAGCCGAGAAACCGCGCGGCGAACGTGATACATGATGAATGCGTTCCCTCACGGGCCAAGCCTAATCCGGCCGGCGGCGCGAGCTAATTGGGAGTCCCGGATCGAATAAAGTGCCCAATGAAACCCGTGTCCTGATCCCATTAATAGACTCATGTCGATTTGCTCCAGAGGCTAGTCAGCGCACAAGGAGGCTCGAGCAGGCTCGTCTAACCGTGCAAGGGGTTACCGGCCGGCGGCCGAGCTGGTACTGTTAGCCTCTGAGGCTCACCAAGGTTCGCACCGACCCGTAGCAGTCGTAGCATACCGTTGCAGACACTGGGGGTCCAGGGACATCCAGAGCCCCGACGTTCGGGGATCTATGCTTTGTAACTGCTGAGAGTCCTCAACGGCGCCCCGTCGCGGGGGGAAGGGTGTCTTATATTGTCCGTTAAACCGGAAATCCCTATTGCCGGGTCTTCCTTCCGCGGCATCTGATACCTATGCCGTGCCCGGTTGATACCATCCCCACCGCCGCGCGTTATGGGACGCGCCGTTGCGGGGACCCCCCCGGGGTAGGCGGATCAGGCACCGGTCAGTGCTCCCCCTTGGCTCGCTTCACAGTTCCGTCGGACGGTTCCGCCCCGGGCAGCGCCCTCCCCCCGTTACATAAGATACATTACCGTTGATGCGCCACAGCTAGACTTTCAATCGACGTCGTTCAAGCACACTACGGCACCCCTCCGGCCCCCTGCGCGCGCTCACTGCCGCGGACCTATGCCGAGGGGCGACCAGGGCCCCCCCACGGCTGCGGCATTCGCGCCGTCGCGGCCCGCTGGTCCCGCGCCCCCCGGCCGAGGGCGATTCCGGGAGGGTCCTCGGCGGAGGTCAGCCGGGGGCAAACGCCCCGCGACCGCATGCCCTGCGGTCCGGCTGCTGCGCGACGAGCGGGAGCGCGACGGGCACCCACCAGAACAGCCTCGCGTCCCGCACCCCCGTTGGGGCGCCGGGGTCCAGTCGGCCGGCTGGCCCACCCGACCCGGGGGCGAGCAGCGACGCGGTCTGAGTGATACTCCGCGTCGTCCTCGGGCGGCGCGGGCGGCGGCTGCACCCAGGGACGCCCACCCCCTTCCGCCCGCGTCGTCCGTGGCCCCGGCGCCGGACGGGCCGAAGGCCTAGGCCGCCGGACGTCGTCCGCCCAGGAGGCCCCCGAGGACAAAGCGGGTGGCCCACGAGCCATGCTCCGCGGTCGGCGGGCCCCTGGCGCGCCCGGTACGGGCTACTCCGGGGCTCGGCAAGGCCGGCTGGGGGGGCGCCTCCACCGGCCAGTGTGGCCTCGGGGGTTAAGGGCGCGCGGGCTGCGGACCGGGCGGCTGCGTCGCCTGAGTGGGCAACCCCGGAGCCGGGACCGCGCGGCGCAGATCGACCCCCCCGCGCAGACAGGCCCTTGGCCAGCGGGAACCCGCCTGGTAGCCCGCCCGTCACCCCAGGGGTACGCCGGCCGCCGGGCAACCTGCCCGGGCGCTGTGCCGCCGAGCGCAGCGGCCAACCTTAAAAGGAAACCGGACCGGGCTTTCGCGCCTTGGCCCTCGCGTGCGGCCTCCTGGGGCGGATACCTGCCGCGGGGGGCGGGCGTCTCGCGGCATCTAGAGGTAATCCAGGCGCTGCGTAGAGAGCCGTGTCCGCCGTCGCATAGGCTCAGGCGCGCCTCCGATCCCCCGCCGAATGGCGCCGCATGCGG     
C       GTACAAAAACGCAGATAATTTGATGAATTAAAAGAGTAGAAACAGGATTTATATAAAATTTACCATGAAAAAAGGACATATTGATATTAGAATGAAATATGGGTTATTTTTATAATTTGTTTAAAAAAAATATAATTACCTTTATCTTTAACCATAAATATAGATGTTTAACCAGATTTAGTGGCGATTTGGTTTAATGAAATAGCCTTAATCCAATATATTAACAGTTTAACCAACTTGAATATAGAAACACGATATCGTCTATTTCTGTAATAAGTATTCAAGTAAGAAATCTTGCAGTTCCATTACAATTCTTGCTGAATCAGAATCAGACAATAATATATGTTTAGGATAGAAAAAACATCTATTAATTATTTCTTGAATATTTACAATCATTACGTTGATTCCTATTCAAAGCATTACGCTTTGGTTCATGACTCTGGCAAAACATCGTTGTAATATTATATCGAATTAATTTTTCTTATATTCTTATAATCTAACATTTCTTATTTAAATGGGATCAAATTTCTAACCAAAATCTTTAATTACGATTGATAATCAAGAGTATTTAAATTAATTAATTAAATATACCGATTTATAAACCTATTAATGAACAGAAATAATAAATTTAAGTAAACTTATTTGTGCTGATCGATATTATAATGTAATTTTATAAAATTCGGTTGATATTTATTAAAATTAAATAGAAGTTATAACTTTATATTTTATAAAAAACAAAAAAGTTTTATATTACTAATGTTGAAATATAAATAAGTTTAATTCTGGTAGATTTATAAGAAAACTTTAAATATTGATATACATTTACATGTTTCTAATGAATTTTAAATATTCTTATCCTATAAGGAATCTATTAGTAGAATGAAAAAACATTTACTTATATTATAACTAGGATAAAGTACATTAATAAGGTTTTAAGGTTTTGTTATTCAATTAAGTTATTTGACATTTAATTATAAATACAAATATTTAATTGACAAATTGCAAAATGATGGTGTCTCAATGGTAACAGAATTGTAATGGCATCATCTTTGATTCTATCCATCTTAGTTCCAACACACTGATAAAAATCGTGGCCATCTCGGATCGAACTCAATTAAGATTGTCCAAATATCTGGATGCATACGCTCCATGGGGTGGACCGTTGCACACATTCAATTTAAGATTGTGTAAGGAACAAGCAGTAACTTTTAGAATTCGCGGAGTAACAATAGTTTAATGTTTCATTGTCCTCGCGTTGCTTACCGCAATCAGTAGCGGATGTAGTAATATCTTTTCTAAGGTTCGCAAACCAAACTAGATATCAGCAGTTTTTAGAAACATTGGAAAGAATTTGGATGGTAGATAACTGACCCGGGAACCGTTAGTTTGGTAAAACCCTGATTTTCAGTCAAACGAAAATGCCTGCCCTTATAATATAATAACGTAGGACCCTTATTATTATTCCAAGGCTGAGTCGCTTGGAAAGTAACAAGCGTTGGCTGTTTAACCCATTTAGGATGAAAGAAGGCAATATCAAGATGCTTAGAAATAATATTTAGATCTTGGATCAAGATTTACCGGTAGCCCACTTGCCTATAAAAGGCCTTTACGCTGATAAAGGGAGATATATTATGTATGTTTGCCTTGTACGTCTGTACTCGCCCCATCAATTCGCCGTTGTTTGGTCGAATTAACGTATACCATTTCACTAATACTACTTTGATGTTTCCGTATTTTTCATGATAGTTGATTGGTGTGCCTATTGCGTCCCGCAAGAGATTATTCTTTCAGCAATCCTGTAGAAGACTTTTAAACTTGACTTTTAATGCTTTAGACTATTAAATCGAATAGGCAGATAATCTTCCACTTTAGATTATGCCCGAAGAACAGTTATCGAAGTCATTACGGGGCATTATACTCGTTACTACGCTAAATCTATGAGAAGGCAGTGTTAATTGTTAGTTATGTTTTAAACAGATTTAAGAGTCAACATCTACATTCGCGGTTAGACTTGCCACCTCGGGCGCCGGGTTAGCCACGCGGGGCCCGCTAATAGGGTACACAGCGTGACGAAGCATTATTGCTGCACCGGGTCGTACGCAAGGCGTTGCTGTGGCGAACATATGTACCACTAATTTCGAACCCGGATGGTCGCGCTGTGGCGCTTGCAGGCCGGCTACTCGGCCGCGCGCAGGCGACGCAGACGGCTATCCACGGTGAGGCGATTCGTCCGACGCTGAATCGTACGGGGCCTCGGTATGTGGAAAATGCGACACTCAAAGAGAGCCGAGACACGGCGCGGCGAACGTGGGACAGGATGAGTGCGTTCCCTCACTAGCCGAATCTAAAATGGCCGACGGCGCGAGCTAATTGTGAGTCCCGCAGCGGATAAAGTGTCCAATGAAACCCGTGTCCTGATCCCTTAGATACACTCGTGTCGCCTTGGTCCAGAGGCTAGTCAGCGCACGAAAAGGCTCGAGCAGGCTCGTCTAACCGTATAAGGGGTTACCGTCCGGCAGCCGAGCTGATTCTGTTAGCCTCTGATGCTCACCAAGTTTCACACCGACCCGTAGGAGCCGTAGCATACCGCTACAGATGCTGGGGGTCAGGAGACATCCTAAGCCCCGACGTTAGAGGCTCTATACTTTGTAACTGCTGATAGTCCCCAACGGCGCCCCGTCGCGGGGGGAGGGGCGTCTTATTTTGTCTATGAAACCGGTAATCCCTGTTGCCGGGTCTTCCTTCCACGGCATCTGATACCTATCCCGACCCCAGTTGATACCATCCCCTCCCCCGTGCGTTATGGGACGCGCCGTTGCGGGGACCCCCTCGGGGTGGGCGGATCGGGCACCGGTCAGTGCTCTCCCTTAGCTTGCTTCACCGTCCCGTTGGACGGTTCCGCCCCAGGCGGTGCCCTCCCTCCGTTAAATAAGATACAATACCGTTGATGCGCCACAGCTAGACTTTCAACTGACGGCGTTCAGGCACACTACGGAACCGCTCCGGCCCGCTGCGCGCGCCCGGTGCCGCGGACCTATGCGCAGGAGCGACCTGTGCGCTCCCCCGGCTGCGACATTCGCCCGGTGGCGGCCTCCGAGTCCCTGGCCCCCTAGCCGAGGCCGATTCCGGGAGGGTCCTCGCCGGAGGGCCGCCGGGGTCTAACGCCCGGCGACCGCCTGCCCTGCGGTCCGGCTGCTGTGTGACGACCGGGAGCGCGACGGGCTCCCACCAGGGCGGCGCGGCGTCCCGCACCCCCGCGGGGGCGCCGGGGTCCAGTCCGCCGGCCGGCCCACTCGACCCCGGGGCTAGCATCCACGCGCTCTGAGCGATGCCCCGCGGCGGCCTCGGGCGCCGCGGCCGGCGGTTGCACTCACGGACGCCCACCCCCTTCCGCGCGCATCGGCCGGGGCCCCGGCGCCGGGCGGGCCGAAGGTGTAGGCCGCCGGACGTCGTCCACCCAGTAGGCCCCCGAGGACGCAGCGGGTGGCCGACGTGCCATGCTGCGCGGGGGGCGGGCCCCTCGCGCGCCCGGCGCCGGCTACTCCGGGGCTCGGCCAGGCCGGCTGGGGAGGCGCCTCCACCGGCCAGTGCGGCCTCGGGGGTTAAGGGCGCGCGGGCTGCGGACCGTGCGGCTGCGGCGCCCGAGTGGGCAACCCCGGAGCCCGGGCCGCCCGGCGCAGGTCGACCCCCCCGCGCAGACAGGCCCTTGGACATCGGGAACCCGCCTGGTAACCCGCCCGTCACCGCAGAGGTACGCCAGCGGCCCGGCAACCCGCCCGGGCGCTGTGCCGCCGAGCGCAGCGGCCAACCTTAAAAGGAAGCCGGTCCGGGCTTTCGCGCCGTGCCCTTCGTGCGCGGCCTCCCGGGGCGGATCCTTGCCGCGGGGGGCGGGCGTCTCGCCGCATCGAGAGGTGGTCCAACCTCTCCGTAGCGAGCCGCGTACGCACTCGCATAGGCGCAGGCGCACTTCCGATGCCCCGCCGGATGGCTCCGGCTGCGG     
B       GTACAAAAACGCAGATAATTTGATGAATTAAAAGGGTAGAAACAGGATTTATATAAAATTTACCATGTAAAAAGGACATATTGATATTAGAATAAAATATGGGTTATTTTTATAATTTGTTTAAAAAAAATATAATTACCTTTATCTTTTACCATAAATATAGATGTTTAACCAGATTTAGTAAAAATTTGGTTTAATGAAATAGCCTTAATCCAATATATTAACAGTTTAACCAACTTGAATATAGAAACACGATATCATCTATTTCTGTAATAAGTATTCAAGTAAGAAATCTTGCAGTTCCATTACAATTCTTGCTGAATCAAAATCAAACAATAATGTATGTTTAGGATAGAAAAAACATCTATTAATTATTTCTTGAATATTTACAATCATTACGTTGATTCCTATTCAAAGCATTACGCTTAGGTTCATGACTCTGGCAAAACATCGTTATATTATTATGTCGAATTAATTTTTCTTATATTCTTATAATCTAACATTTCTTATTTAAATGGGATCAAATTTCTGACCAAAATCTTTAATTACGATTGATAATCAAGAGTATTTAATTTAATTAATTAAATATATCAATTTATAAACCTATTAATGAACAGAAATAGTAAATTTAAGTAAACTTATTTGTGCTGATCGATATTATAATGTAATTTTATAAAATTCGGTTGATATTTATTAGAATTTAATAAAAGTTATAACTTTATATTTTATAAAAAACAAAAAAATTTTATATTACTGGTGTTGTAATATAAATAAGTTTAATTCTGGTAGATTTATAAGAAAACTTTAAATATTGATATACATTTACATGTTTCTAATGAATTTTAAATATTCTTATCCTATAAGGAATCTATTAGTAGAATAAAGAAACATTTACTTATATTATAACTAGAATAAAGTACATTAATAAAGTTATAAGGTTTTGTGATTCAATTAAGTTGTTTGACATTTAATTATAAATACAAATATTTAATTTACAAATTGCTAAACGATGGTGTCTCAATGGTAACAGAATTGTAATGGCATCATCTTTGATTCTATTCATCCTAGTTCCACCACACTGACAAAAATCGTGGTCATCTCGGATCAAACTCAATTAAAATTATCCGAATATCTCGATGGATACGCTCCATGGGGTGGACCGTAACACACGTTCAATTTAAAATTACGTAAGGAGTAAGCAGTAATTATTAGAACTCGAGGAGTGATCATAGTCTAGCTTGTCATTGTCCTAGCGCGGCTTACCGCCATCAGTAGCGGACGTAGTAATATTTTTTCTAAGGTCCGCGAACCGAACTAGTTATCAGCAGTTGTTAGAAACATTGGAAAGAGTTTGGATGGTAGATAACTGACCCGGGAACCGTTAATTTGGTAAAACTCTGATCTTCAATCAAACGAAAATGCCTGCCTTTATAATATAATAACGTAGGACCCTTATTGTTATTCCAAGACTGACTCGCTTGGAAAGTAGCAAGCGTTGGCTGTTTAAACCAATTAGGATGAGAGAACGCAATGTCAAGATGCTTAGAAATAATATTTGGATCTTAAATCGAGATTTGCCGATAGCCCACTTGCCTATAAAAGGCCTTTACGCTGATAAAGGGAGATATATTATGTATGTTTGTCTTGTGTGTCTGTACTAGCCCGGCCAATTCGCTGTCGTTTGGTCGAATTAACGTATACCATTTCACTAATACTACTTTGAAGTTTCCGTATTTTTCATAATAGTTGATTGGTGTGCCTAGTGCGTCTTGCAAGAGATTATTCTTTCAGCAATCCTGTAGAAGTCTTTTAAATTAGACTTCTAATGCTTTAGGCTACTAAATCGAATAGGCAGATAATATTCCACTTTGAATTATGCCTGAGGAACAGTTATTGAGGTCTTTGCGGGGCATTATACTCGTTACTACGCTAAATCTATGAGAGGGCAGTGCTAATTGTTGGTTATGTTTAAAACAGATTGAAGAGTCAATATCTACACTTGCGATTAGACTTGCCACCTCGGGCGCCGGGATAGCCGCGCGGGACCCGCTAATAGGGTACGCAGCGTGACGAAGCATTGTTGCCGCACCCACTCGTACGCAAGGTGTTCCTATGGCGAGCATATGTACCACAAATTTCGAGCCCGGATGGTCGCGCCGTGGCGCTTGAGAATCTGCTACTTGGCCGCGCGCAGGCGACACAGACAGCTATCCACGGTGAGGTGATCAGTGCGACGCTAAACCGTACGGGGCCTTGGTATGTGGGAAATGCGACACTCAGAAGGAGCCTATAAACGGCGCGGCGAACGTGGCACAGGAGGAGTGCGTTCCCTCACACGCCGAGACTAAAATAGCCGGCGGCGCGAGCTAATTGGGAGTCCCGGAGCGAATAAAGTGCCCAATGAGACCCATGCACTGGTCGCGTTGATAGACTCACATCGCGTTGATCCAAAGGCTAGTCAGCGCACGAAGAGGCTCGAGCAGGCTCGTCCAACCGTACAAGGCGTTACCGGCCGGCAGCCGGGCTGGTGCTGTTAGCCTCTGAGGCTCACCAAGGTTCACACCGACCCGTAGAAGCCGTAGCATGCCGTTGCAGACGCTGGGGGTCGGGCGACATCCAAAGCCCCGACGTTAGAGGCTCTAGCCTTTGTAACTGCTGAAAGTCCCCAACGGCGCCCCGTCGCGGGGGGAGGGGTGTCTTATTTTGTCAATAAAACAGGTAATCCCTGTTGCCGGGTCTACCTGCCGCGGCATCTGATACTTATCTTGCGCCCGGTTGATACCATCTCCCCCGCCGCGCGTTACGGGACGTGCCGTTGCGGGGATCCCCTTGGGGTAGGCGGATCTGGCACCGGTCCGTGCCCACCCTTGGCTTGCTCTACAGTCCCGTCGGACGGTTCCGCCCCGGGCGGTGCCCTCCCTCCGTTGGATAAGATGCAATGCCGTTGATGCGCCACGGCTAGACTTTCAGCGGACGTCGTTCAGGCACACTACGGTACCGCTCCGACCCCCTGCGCGCGCCCACTGCCGCGGACCTAGACCTAGGGGCAACCGGGTCGCCCCCACGGCTGCGCCATTCGCCCCGTGGCCTCCTCCTGGTCCCCCCCCCCCTAGCCGAGGGCGATTCCGGGAGGGTCCTCGGCGGAGGTCCGCCGGGGTCGAAGGCCCCGCGACTGCAAGCCCTCCGGTACGGCTGGTGCGTGACGATCGGGAGCGCGACGGGCCCCCACCAGGACAAAGCGGTGTCCCGCGCGCCTGGAGGAGCGCCGGGGTCCAGTCGGCCGGTTGGCCCACTCGACCCCGGGGCTAGCAGCGAGGCGCGCGGAGTGATGCGCCGCGGCGCCCTCGGGCCGCGCGGACGGCGGTTGCACTCACCGACGCCCACCCCTTTCCGCCCGCGTCCGCCGGGGCCCCGGCTCCGGGCGGGCGAAAGGCTTAGGCCGCCGGACGACCTCCCTCCAGGAGGCCCCCGAGGACGGAGCGGGCGGCCGCCGCGCCACGCTGCGCAGCAGGCGGGCCCCTGGCGCGCCCGGGGCCGGCTACTCCGGGGCTCGGCCAGGTCGGCTGGGGGGGCGCCTCCTCCGGCCAATGCGGCCTCGGGGGTTAACGGCGCGCGGGCTGCGGAGCAGGGGGCCCCGGCGCCCGAGTAGGCACCCCCGGAGCCCGGACCGCCCGGCGTAGGTCGACCCCCCCGCGCAGCCAGGCCCTTGGCCAGCTGGAACCCGCCTGGTAGCCCGCCCATCACCGCAGAGGTGCGCCAGCAGCCCGGCAACCCGCCCGGGCGCTGTGCCGCCGAGCGCAGCGGCCAACCTTAGAAGGAAGCCGATCCGGGCTTTCGCGCCTTGGCCTTCACGCGCGGCCTCTTGGGGCGGATGCGTGCCTCGGGGGGCGGGCGTCTCGCCGCATCCAGAGGTGGTCTAACCCCGGCGTAGAGAGCTGCGTCCGCCGTCGCATACGCCCGTGCGCGCTTCCGATCCCCCGCCGAATGGCTTCGCATGCCG     
A       ATACAAAAACGCAGATAATTTGATGAAATAAAAGAGTAGAAACAGGATTTATATAAGATTTACCATGTAAAAAGGACATATTGATATTAGAATAAAATATGGGTTATTTTTATAATTTGTTTAAAAAAAATATAATTACCTTTGTCTTTTACCATAAATATAGATGTTTAACCAGATTTAGTAAAGATTTGGTTTAATGAAATAGCCTTAATCCAATATATTAACAGTTTAACCAACTTGAATATAGAAACACGATATCGTCTATTTCTGTAATAAGTATTCAAGTAAGAAATCTTGCAGTTCCATTACAATTCTTGCTGAATCAAAATCAAACAATAATATATGTTTAGGATAGAGAAAACATCTATTAATTATTTCTTGAATATTTACAATCATTACGTTGATTCCTATTCAAAGCATTACGCTTTGGTTCATGACTCTGGCGAAACATCGTTATATTATTATGTCGAATTAATTTTTCTTATATTCTTATAATCTAACATTTCTTATTTAAATGGAATCAAATTTCTAACCAAAATCTTTAATTACGATTGATAATCAAGAGTATTTAATTTAATTAATTGAATATACCAATTTATAAACCTATTAATGAACAGAAATAGTAAATTTAAGTAAACTTATTTGTGCTGATCGATATTATAATGTAATTTTATAAAATTCGGTTGATATTTATTAAAATTTATTAAAAGTTATAACTTTGTATTTTTTAAAAAACAAAAAAATTTTATATTACTCATGTTGTAATATAAATAAGTTTAATTCTGGTAGATTTATAAGAAAACTTTAAATATTGATGTACATTTACATGTTTCTAATGAATTTTAAATATTCTTATCCTATAAGGCATCTATTAATAGAATAAAGAAACATTTACTTATATTATAACTAGAATAAGGTACATTAATAAAGTTATAAGGTTTTGTTATTCAATTAAGTTGTTTGACATTTAATTATAAATACAAATATTTAATTTACAAATTGCCAAACGGTGGTGTCTCAATGGTAATAGAATTGTAATGGCATCATCTTTGATTCTATTCATCGTAATTCCAACACACTGACAAAAATCGTGGTCACCTCGGATCAAACTCAATTAAGATTATCCGAATATCTCGATGCATACGCTCCATGGGGTGGACAGTAACACACCTTCAATTTAAAATTCCGTAAGGAACAAGCAGCAATTCTTGGAACTCGCGGAGTTATAATAACCTAATCTGCCATTGTCCTCGCGTGGCTTACCGCCATCAGTAGCGAACGTAGTAATATTTTTTCTGAGGTCCGCGAATCAGCCTAGCTATCAGCAGTTTTTAGAAACATTGGAAAGAATTTGGATGATAGATAACTGATCCGAGAACCGTTAATTTGGTAAAACTCTGATTTTCAGTCAAACGAAAATGCTTGCCATTATAATATAATAACGTAGGACCCTTATTATTATTCCAAGACTGATTCGCTTGGGAAGTAGCAAGCGTTCGCTGTTTAATCCATTTGGGATAAAAGAAGGCAATATCAAGATGCTTAGGGATAATATTTAGATCTTGGATCAATATTTACCGACAGCCCACTTGCCTATAGAAGGCCTTTACGCTGATAGAGGGAGCTATATTATGTATGTCTGCCTTGTGCGTCTGTACTAACCCTATCAATTCGCCGTTTTTTGATCACATTAGCGTATACCATTTCGCTAATACAACTTTGATGTTTCCGTATCTATCATCATAGCTAATTGGTGTGCCTAGTGCGTCCCGCAAGAGATTATTCTTTGAGCAATCCTGTAAAAAGCTTTTAAATTTAACTTTTAATGCTTTAGACTATTAAATTGAATAGGCAGATAATATTCCACTTTAAATTATGCCAGAGGAACAGTTATTGAAGTCGTTTCGGGGCATTATACTCGTCACTACGCTAAATCTATGAGAGGGCGGTGTTAATTGTTGGTTATGTTTAAAACAAATTGAAGAGTCAACATCCACACTCGCGTTTAGAAATGCCCCCTCGGGCGCCTGGGTAGCCACGCGGGTCCCGCTAATAGAGTACGCAGCGTGACGAGGCATTATTGCCACACCCACTCGTACGCAGGGCGTTTCTGTGGCAAGCGTATGTACCACAAATTTCGAACCCGGATGGTCGGGCTGAGGCGCTTGGAGGCCGGCTACTCGGCTGCGCGCAGGCGACACAGACCGCTACCCACTCTGAGGCAATCGGTGCGACGTTGAACCGTACGGGGCCTTGGTATGTGGCAAATGCGACACTCAAAGTGAGTCTAGAGACGGCGCAGCGAACGTGGCACAGAAGGAGTGCGTTCCCTCACGGACCGACCCTAAGATGGCCGTCGGCGCGGACTAATTGGGAGTCCCGGAACGGATAAAGTGTCCAATGAAGCCCGTGTGCTGCTCCCGTCAAAAGACTCATATCGCCTTGTTCCAGAGGCTAGTCAACGCACAAAGAGGCTCGAGCAGGCTCGTCCAACCGTACAAGGAGTTACCGTCCGGCAGCCGAGCTGGTACTGTTAGCCTCTGATGCTCACCAAGGTTCACACCGACCCGTAGAAGCCGTAGCATGCCGCTGCAGGCGCTGGGAGTCGGGGGACATGCAAAGCCCCGACGTTCGAGACTCTATGCTTTGTAACTGCTGAAAGTCCCCAACGGCGCCCCGTCTCGGGGGGAGGGGCGTCTTATGTTGTCTATAAAACAGGGAATCCCTGTTGCCGGGTCTTCCTTCCACGGCATCTGATACCTATCTTGCGCCCAGTTGATACCATCCCCTCCGCCGTGCGTTATCGGACGGGCCGTTGCGGGGAGCCCCTCGGGGTAGGTGGATCTAGCACCGGTCAGTGCTCCCCCTTGGCATGCTTCACTGTCCCGTTGGACGGTACCGCCCCAGGCCGTGCCCTGCCTCCGTTAGATAAGATACAGTACCGTTGATGCGCCACAGCTAGACTTTCAGCGGACGTCATTCAAGCACACTACGGTACCTCTCCGGCCCCCTGCGCGTGCCCGCTGCCGCGGACCTATCCCCACGGGCGACCGGGGCGCCCCCACGGCTGCGCCATTCGCCCCGGGGCGGCCGCCGAGTCCCTGCCCCCCTGGCCGAGGTCGATTCCGGGATGGTCCTGGGCGGAGGTCCGCCGGGGTCTAACGCCCCGCGACCGCGAGCCCTGCGGTTCGGCTGGTGCGCGACGATCGGGAGCGCGACGGGCTCCCACCAGGACGGCTTGGCGTCCCGGACCCCCGCAGGCGTGCCGGGGTCCAGTCCGCCGGCTGGCCCACCCGACCCCGGGGCTAGCGGCGGTGCGCTTTTAGTGATGCCCCGCGGCGTCCTCGGGCGGCGCGGGCGGCGGCTGCACTCACGGACGCCCACCCCCTTCCGCCCGCGTCCGCCGGGGCCCCGGCACCGGACGCGCGGAAGGCCTAGGCCGCCGGACGTCGTCCATCCAGGAGGCCCCCGAGGACGGAGCGGGTGGCCGACGTGCCATGCTGCGCGGTGGTCGGGCCCCTGGCGGGCCCGGCGTCGGCTACTCCGGGGCTCGGCCAGCCCGGCTGGGGGGGCGCCTCCACCGGCCAGTGCGGCCTCGGGGGGTAAGGGCGCGCGGGCTGCGGATCGGGCGGCTGCGCCGCCCGAGGAGGCACCCCCGGAGCCGGGACCGCCCGGCACAGGTCGACCCCCCCGCGCAGACACGTCCTTGGCCAGCGGGAACCCGCCTGGTAGCCCGCCCGTCACCGCAGGGGTGCGCCAGCCGCCGGGCAACCTGCCCGGGCGCCGTGCCGCCGAGCGCAGCGGGCAACCTTAGAAGGTACCCGAGCCGGGCTTTGGCGCCCTGGCCTTCGCGCGCGGCCTCCCGGGGCATATGCTTGCCGCGGGGGGCGGGCGTCTGGCCGCATCTAGAGGGTGTCCAGCCTCTACGTAGAGGGCTGCGTGCGCCGTCGCATAGGCTCAAGCGCCCTCCCGGTCCCCTGCCGAGTGGCTCCGCGTGCCG     
