# Supplementary material for: A simple method for data partitioning based on relative evolutionary rates
Source: PeerJ. 2018 Aug 28;6:e5498. doi: 10.7717/peerj.5498 (PMC6118207; doi:10.7717/peerj.5498)
Supplement: Data S1 — The datasets are provided in the PHYLIP format. [file peerj-06-5498-s002.zip › DataS2/AS10-9.phy]

17  4000
out     TAAAATGGATATAGTAATCTAACAGGTCAAGATAAATTCTATTCTTGTCTCTTACAAACTTTCATTTTGAGAAAAATGTTCATAATTTAATACTATTTATATTTTATAATTTTGACCGATTTCAAATATTATAAATTTTAATAAAATATTTTCTAATAAAATAATAATTTCAAGAAATAAATCTTTGTATTTCTATTTACGAATTGAAAAGAATAAAGAATAATATTCAAGAAAAATTTAATATACAATTAAAACGGTCTACATCATTTTAAGTTCGTATATCCATAAACACATCAGAAAAAAAATATTTGTAGGTATAATAGCTAATTAGGTAAAAAGATTATGACTTATATTTTTTGACTTGTTCTTAAACTAACCTTTTCATTAGTAAGTATATTTTTCGTTATGATTTATTATGTTTCTCGGAGACTTTAGGTCATCTCAAATTTTAAAATTTTATCCAGAATTGTATTATGTATAATCAAAATAAAATTGTATATATTAAATTATTTCAAAAAATGAAAGATATGATTAAATTAATGAAATAAGAAGGGACCGTTATTCGACTAAATTAATTGAGAAACCTACTATAATCAATTTAAACCAAACATAGTATGTGGTATTGATCATGCAATATCAAAATAATATTTTATTTTTTCGACATTATAGGAACTATTTAACGTATTGTAAATCATATGTGGATCTAGAAAACATAATCCATGGTAATTAAAAAATAAGTAAGAATTAAAAAATATATTATTCTATTCCTTATATCTCTAAAAAGTTCAATATTAATAGGATAGAGTCATCTGGAAAGTTATAAGATATATTTACCGATTTCTTGAAGACACTAACTGAATATAATATTAAATTTCTAACATTTGCTTGAAGATTTTTAAACACTAAAAACTCAATATACACTGATTTATTCGCATAGAAATAAATCGGAAAGTTCCAACGTTAAATTTAACAAACAAAACAAACTTTTTTATGATGTAGTAGCGTTTTGAGCATTCGAAATTACAATGAACAGACAATGGGACAGATGGTTGACATAGTTTTCCTAAGTGATACATTCTTAGGTAACTTGACTGTATGCCATATCAAATTTTGTTCATTCCGTTTCGTCGCTAACTATCAGAGTTTCACGATTCACACAGTGATGTCGTTCGAATTACTTTTTAACATTTCATATCATTCAGTAATGGCCCCCTGAGGTGAAAGGAAATTTTGTATGCTATAGGTCCGATTTTATGAGATATCAATTACTCAATGTGGGCATAAAAATGGGGCCCCAATTGTACGGAACCAAACGGAAACTCTCAATCTTGGAGCCATTGTTGTACATATACCGATATTTCCGCGAAGGACAATACCTACCACTTACAGTACCGCTTGCAGCTGCTTGGAACTCTTACTGTGTAGGATTTACTATCTAATAAATCTTCTGAGAGTTCCTCATTTGTTCCGTTATTCAACGCCTTAGGGATGTTTAAATGGGATAATAAGAGGCCGAGGGAACTGTCATTCCTAGCAGTTGATGTATACAACCGGAGGAGGATTTTCTTCACTAGCCCATTATTTAACAAAGATCCACAGTGGCGGCTTAAGACCGTATCGTGTAACGTAGGTACATATGATCCTTTATGTTTAAGTAGTGGCTGAAAAACACATAGTTAATAACTACCAGCTCCTAGAGATCGCGAATCTGAGGCATATAAGTAACTAGGGGTTAGACGTGAGACTTAGATTCTCAGGTATAGACTCGAGATTCGCTTGCGTGTTGTAAAAATTAAGGTTAGCCCATATACATATCTGAAAGAGTTTAGAGCAATTATAATCAACTGATACGGGTTCGGATCAACTCCATCTAGAACTCAAGGATCGGGGCATGTTATTAGCTGGATCCAGCTCGACACGTGCCTTCAGTAGCAAAGAACCGCTATATTTAATTTTAATGTTTAGACAAGGCCATGGCATTTTCTAAATAGCGATCGCATGGGCGTACGTTGACAATACCGCCTCGATTGCGGCAGTTACGTGGCGTATTGTCCTTACACCTGACGTCTGGGAATCCACTATATCGGTGCACGAAGTAGCCAGCCGGCGGGGATCCGGAGCACCATCACGGGAGTTAACCTCCAAGACAGGTCCCGTACGAACTGTCCCCATCATGGCAGACGCGAGTCGGATGCGGGACAGTCCGCGTTGTTGGGGCTCCGTAAGTCGGATCGACATGCGCCATTGGAGCCGAGTCAACAGGGGTCTTCCGCAGAGACGAGGTGCGCCTTTACAAAGGCGTCAACCCTTGGTATCTCGGTGGTGACAAAGCCTGTCATTTCATACGTCAAGCCGGCCGCAGTCTGCACGTCATTCATGCATTAGTTCGCGCGAAAGCAACAGGATCCCATGAAATCTGCCAGTCCGGAATCGTAAGTTCTCACGTTCGCTTGGGGGGGCGGGCGCTAGGTTGGGTGGACTTTGAGCTGCGCTACTCCGTCCACCCGGCGCTATGCTATGGCATTCCACGAGTCGTCACACCGTGCACGCAGTGGGAGACACGCCGGGTGATTCAGGACGCGGGCCTGTTATTCGTTTAGGCCTCACGGGGCTGCGTGTGCACGCGGAAGCACAAGGAGAGATCTCGGGGCACTAGCAGCGGAGAGGGGTCAAGTCTGCGCCACCCTGGGATTTGCCCCTCCACATTGCGACCGATGTCTTTAAGTAGATCACGGGAAGGGACACAACGAGCGGGCGGCGTGGCTGTGTCCTCCCGCTGCAGGACCGGGCCCTGCACCGAAACAACCCATCTGACGGAGAGCTTAGGCATGGCGAGTCGCAAGTCCAAATCGTTCACTCAGGCGCGCGTGTTAATCTTGGCCCGTTCGGAGTGATTGTGTCCCTTTTTCGCCGCGAGCTTGCTACGGCAAACCGTAAGCATTTGCCCTATTCGGGCACGCCCCCTGGCATGGCTTCGTCTCAAATGATGGGAGGCGGTAGCACCGATAGGGCCCCGGGTCGCCGGCGGATGTAGCTAACGTCACCCGCGGGCGGTCCGGTGGGCCGCAGTCCGGCCGAGGCCAGGGCGAAGGGTCGCGCCGCGCGGCCCCGCGCTGCTGGGCAGTCCCCGCGCGGGGGTTGGGTTCCGCCTGCTCCGGTTGCGCAGCCGGGGGGAGGCGGCCGTGCGCGTAGGGGCCAGTGCCGCCCTGCGTGCCCCCTGTGCCGCCGCCGCAGGCGAGCTAACTCGGGGGCCTTGGGCGGCGGGGGCTGCACGGCAGGCGCGGCCCCACGGGGGCGCCCCCCGCCGGCTCGAGGGGGTGCGCCCCTGCCCCCCCGATCCCCGTCCGGTCGTAGGAGCGCCGGGAGGGCCCTGCGCCGCGGCCTGGACCAGCGAGGCGGCACGCAGGGGGGGGCCTGCGCGGGGGGTGGCGCCCCCGCTCCTCCCGCGCGAGGGCCTAGGTATGGGGCCGCCCCCGCCGGGCGCCCCTGGGGTGCAGGGCCGCGACTCCTAGGCTTCACGGTGGCGGCTGGTACGCGGCGCTTGGCCCGCGCTAGCCTGTGGGGGGAGCGTTCGTTCCAGGCCCCCCGTCCCGGTCCGAGGCCGGGCCCCACTGCGAGGACGCGCCTGGCCCCCGACGCACCCGAACCTGCACGCGATCCGACCCGTGCCCAGCCCAGCCGCGAACCACCGGTGATGTCCGTACGGCCGCTCCTCCAGTCCGCCTGGCCCGAGGGGCGGACCGGGCGACGCGCGCGAATCGCACCATACGGCGCGTGCGACCCTGCCATCCGCCCGAGCACCAGCCCCAAGGCTGGCAGGGGGTCACCCTCTCCCGGTCCCCTGCGGCCGCCTACGCAGCGCGCGTGGGAGCGGGGGATCCGCGGCCGCGGCGAGTACTGCGTTTTGGTGAGTGGCGAGAGGCGGCGCGCGTGGCTGTGCGGCCTAACCAGGCGGCGGCGGCACGGGCGGCGGCTGGCAAGGTGAGGCGCCGCGGGCTGA     
P       TAAAATGGATATAGTAATCTAACAGGTCAAGATAAATTCTATTCTTGTCTCTTACAAACTTTCATTTTGAGAAAAATGTTCATAATTTAATACTGTTTATATTTTATAATTTTGACCGATTTCAAATATTATAAATTTTAATAAAATATTTTCTAATAAAATAATAATTTCAAGGAATAAATCTTTATATTTCTATTTACGAATTGAAAAGAATAAAGAATAATATTCAAGAAAAATTTAATATACAATTAAAACGGTCTACATCATTTTAAGTTCGTATATCCATAAACACATCAGAAAAAAAATATTTGTAGGTATAATAGCTAATTAGGTAAAAAGATTATGACTTATATTTTTTGACTTGTTCTTAAACTAACCTTTTCATTAGTAAGTATATTTTTCGTTATGATTTATTATGTTTCTCGGAGACTTTAGGTCATCCCAAATTTTAAAATTTTATCCAGAATTGTATTATGTATAATCAGAATAAAATTGTATATATTAAATTATTTCAAAAAATGAAAGATATGATTAAATTAATGAAATAAGAAGGGACCGTTATTCGACTAATTTAATTGAGAAACCTACTATAATCAATTTAAACCAAACATAGTATGTGGTATTGATCATGCAATATCAAAATAATATTTTATTTTTTCGACATTATAGGGACTATTTAACGTATTGTAAGTCATATGTGGATCTAGAAAACATAATCCGTGGTAATTAAAAAATAAGTAAGAATTAAAAAATATATTATTCTATTCCTTATATCTCTAAAAAATTCAATATTAATAGGATAGAATCATCTGGAAAGTTATAAGATATATTTACCGATTTCTTGAAGACACTAATTGAATATAATATTAAATTTCTAACGTTTGCTTGAAGATTTTTAAACACTAAAAGCACAATATACACTGATTTATTCGCATGGAAATAAATCGGAAAGTTCCAACGTTAAATTTAACAAACAAAACAAACTTTTTTATGATGTAGTAGCGTTTTAAGCACTTGAAATTACGATGAACAGACAATGGGACAGATGGTTGGCATAGTTTTCCTAAGTGATATAATCTTAGGTAACTTGACTGTAAGCCTTATCAAATTTTGTTCATTGCGTTCTATCAGTAACTATCAAAGCTTCACGATATACACAGTGATATTGTTCGAATTACTTTTTGACATTTCTTATCATTTAATCATGGCCCCCTGAAGTGAAAGAAAATTTTGTATGCTATCGGTCCGATTTTATGAAATATCAATTACTCAGTGTAGGCATAAAAATGGGGCCCCAATTGCGCGGGAACCACCGGAAACTCTCAATCTTGGGACCACTCTTGTAGATATACCGATGTATCCGCGAAGGACAACACCTACCACTTACGGTGCCGCCTGCAGTTACCTGGAACTCCTACTGTGTAGGATTTACTATCTAGTAATTCTTCTGGGAGTTCCTCGTTTGTTCCGTTATTCAACGCCTTAAGGATATCTAAATGGGATAATAAGAGGCCGAGGGAACTGTCACTGCTATCAGCTGATGTATAGAACCGGAGGAGGATTTTCTGCACTAGCTCATTCTTTAACATAGATCCAAAGTGGTGGCTTAAGATCGTATTGTGTAACGTAGGTACATATGATCCATCATGTTTAAGTGGTGGCTGAAAAACACATAGTTAATAACTAGCAGCTCCTCGAGATCGCAAATCTGAGGCATATAAGTAACTAGGGGTTAGACGTGAAACTTAGATTCTCAGATATAGACTCGTGATCCACTTGCGTATCGTACAAATTAAGGTTAGCCCATATACATAACTGAGAGAGTTTAGAGCAATTATCATCAACTGATACGGGTTCGGATCAGCTCCATCTATAGGGCAAGGATCGGGGCATGTTACTAGACGGATCCAGCTCGACGTGGGCCTACAGTAGCAAGGAACCGCTATATTTAATTTTAATGTTTAGACAAAGTCATGGCATTTTCTAAGTGGCCATCGCATTGGCGTACGTTGACAATACCGCCTCGATTGCGGCAGTGATATGGCGTATTGTCCTTACACCTGGTGTCTGGGGATCCGATATATCGGTGCACGAAGTAGCCAGCCGGCGGGGATCTGGGGCACCATCCCGGGAGTTAACCTCCAAGACCGGTCGCGTACGAACTGTCCCCATCGTGGCAGATGCGGGTCGGTTGCGAGTCAGTCCGTGTTGTTGGGGCCCCGTAAGTCAGCCCGACATGCGCCATTGGAACCGAGTCAACAGGGGTCCTCCGCTGAGACGAGGTACGCCTCTGCAAAGGCGTCAACCCTTAGTATCTCGATGGTGACGAAGCCTGTCATTGCCTACATCAAGCCTCCCGCAGTCCGCGCGCCATTCATGCAATAGCTCGCGCGAAAGCAACAGGATTTCATGAAATCTGCTAGTCCTGAATCGTAAGTCCTCCAGTTCGCTTGGGGGGGCGGGCACTAGGTTGGGTGGAGTTTGAGCTGCACCACTCCGTCCACCCGGCGCTATGCTAGGACATTCCGCGAGTCGTCACTCCGTGCGCGATGTGGGAGGCATGCCGGGTGATTCAGGACGCGGGCCTGATATTCGTTTAGGCCTCGGGGGGCTACGTGTGCGCGTGGAAGCACGAGGAGAGGTCTTGGGGCACCATCAACGGACAGGGGTCAGGTCTGCGCCAACCTGGGACTTAGCTCTCCACACAGCGACCGATGTCCTTAAGTAGGTCGCGGGAAGGGAGACTACGAGCGGGCGGCGAGGCTGTGAACACCCGCTGCAGAACCGGGGCCTGCACTGAATTAACCCATCTGGCGGAGAGCTTTGGCATGGCGAGTCGCAAAGCCAGATCGTTCAATCAGGCGCGCGTGTTAATCCTGGCCTGTGCGGAGTGGTTGTGTCCCTTTCTCGCCGCGAGCTTCCTACGGCAAACCGTAAGCGTTTGCCCTATTCGGGCGCGCCCCCTGGCGTAGCTTCGTCTCAAAAGATAGGAGGCGTTAGCACCTATAGGCCCCCGGGTCGCCGGCACGTGCAGCTCACGTCGCCCGCAGGCGGTCCGGCGGGCCGCGGTCCGGCCGAGGCCCGAGGGAAGGGTCGCGGCACGCGACCCCGCGCTGCTGGGCAGTCCCCGCCCGGGAGTTGGGCTCCGCCTGCTCCGGGGCCGCAGCCGAGGGGGGGCGACCGTGCGCGTACGGGCCAGTGCCCCCCTGCATGCCCCCTGTGCCGCCGCCACAGGCGAGCTAACTCGAGGGCGTTGGGCCACGGGGGCTGCGCGGCAGGCTCGGCCCCACGCGGTCGCCCCCCGCCGGCTCCAGGGGGCGCGCTCCTGCCCCCCCGATCCCCGTCCCGTCGTAGGAGCGCCGGGACGGCCCTGCGCCGCCGCCTGGACCAGAGAAGCGGCAGGCAGGGGGGGGCGTGCGCGGGGGGTGGCGCCCCCGCTCCTCCCGTGTGAGGGCCGCGGTGTGGGGACGCCCCCGCCGGGCGCCCCTGGGGTCCAGGGCCGCGACTCTCGAGCTTCACGGTTGCCGTAGGTACGCGACGCCTCGGCCGCCCTAGCCGGTGGGGGGAGTCTCGGCTCCAGGCCCCCCATCCCAGTCCGAGGCCGGGACCCGCTGCAACCAGGCGGCTGGCCCCCAACGCGCTCGAACCTGCACGCGATCCGACCCGTGCCCAGCCCAGCCGGGAACCACCGGGGACGTCAGTACAGCCGCCCCTCCGGTCCGCTGGGCCCGAGGGGCGGGGCGGGCGACGCGCGGCAATCGCACCCTACGGCGCGTTCGACCCTGCCATCCCCCCGAAAGCCAGCGCCAAGGCTCGCAAGGGGCTTCCCTCCCCCGGTCCCCTGCGGCCGCCTACGCAGCGCGCGTGTGAGCGGGGCATCCGTGTCCGCGGCGCGTAAGGCGCTGTAGCGAGTTGCGAGAGGCGGCGCCCGTGGCTGGGCGGCCTAACCGGGGGGCGGCGGCACGGGCGGTGGCGGGCTAGGTTGGGCGCCGCGGGCTGA     
O       TAAAATGGATATAGTAATCTAACAGGTCAAGATAAATTCTATTCTTGTCTCTTACAAACTTTCATTTTGAGAAAAATGTTCATAGTTTAATACTATTTATATTTTATAATTTTGACCGATTTCAAATATTATAAATATTAATAAAATATTTTCTAATAAAATAATAATTTCAAGAAATAAATCTTTATATTTCTATTTACGAATTGGAAAGAATAAAGAATAATATTCAAGAAAAATTTAATATACAATTAAAACGGTCTACATCTTTTTAAGTTCGTATATCCATAAACACATCAGAAAAGAAATATTTGTAGGTATAATAGCTAATTAGGTAAAAAGATTATGACTTATATTTTTTGACTTGTTCTTAAACTAACCTTTTCATTAGTAAGTATATTTTACGTTATGATTTATTATGTTTCTCGGAGACTTTAGGTCATCCCAAATTTTAAAATTTTATCCAGAATTGTATTATGTATAATCAGAATAAAATTGTAGATATTAAATTATTTCAAAAAATGAAAGATATGATTAAATTAATGATATAAGAAGGGACCGTTATTCGACAAAATTAATTGAGAAACCTACTATAATCAATTTAAACCAAACATAGTATGTGGTATTAATCATGCAATATCAAAATAATATTTTATTTTTGCGACATTATAGGAACTATTTAACGTATTGTAAATCATATGTAGATCTAGAAAACATAATCCATGGTAATTAAAAAATAAGTAAGAATTAAAAAATATATTATTCTATTCCTTATATCACTAAAAATTTCAATATTAATAAGATAGAATCATCTGGAAAGTTAAAAGATATATTTACCGATTTCTTGAAGACACTAATTGAATATAATATTAAATTTCTAACATTTGCTTGAAGATTTTTAAACACTAAAATCACAATATACACTGATTTATTCGCGTAGAAATAAATCGGAAAGTTCCAACGTTAAATTTAACAAACAAAACAAACTTTTTTATGATGTAGTAGCGTTTTGAGCATCCGAAATTACGAGGAACAGACAATGGGACAGATGGTTGACATAGTTTTCCTAAGTGATACATTCTTAGGTAACTTGACTGTATGCCTTATCAAATTTTGTTCATTCCGTTATGTCAGTAACTATCAAAGTTTCACGATTCACACAGTGATATTGTTCGAATTACTTTTTGACATTTCTTATCATTCACTAGTGGCCCCCTGAAGTGAAAGAAAATTTTGTATCCTATTGGTCCGATTTTATGGGATATCAATTACTCAATGCAGGCATAAAAATGGAGCCCTAATTGTACGGAACCCACCGGAAACTCTCAATCTTGGAACCAATTTTATAAATATACCGATATCTCCGCGAAGGACAATACCTACCACTTATGGTACCGCCTGCAGCTGCTTGAAACTCGTACTGTGTAGGATGTACTATCTCGTAAATCTTCTGCGGGTCCCTCATTTGTTCCGTTATTCAGCGCCTTAAGGATATTTAAATGGGATAATAAGAGGCCGAGGGAACTGTCACTACTAGCAGATGATGTATAGAACCGGAGAAGGATTTTCTGCACTAGCTCATTATTTAACACGGATCCACGGTGGTGGCTTAAGACCGTATCGTGTAACGTAGGTATTTATGATCCATTGTGCTTAAGTAGTGGGTGAAAAACACATAGTTAATAACTACCAGCTCCTAGAGATCGCAAATCTGGGGCATATAAGTAACTAGGGGTTAGACGTGAGACTTAGACTCTCGTATATAGACTCGAGATCCGCTTGCGTCCTGTAAAAATTAAGGTTAGCCCATATACATATCTGAAAGAGTCTAGAGCAATTATAATCAACTGATACGGGTTCGGATCAGCTCCACCTAGAGTCTAAGGATTGGGGCATGTCATTAGTCGGATCCAGCTCGACATGGGCCTTCAGTAGCAAAGAACCGCTATATTTAACTTTAATGTTTAGACGGAGCCATGGCATTCTCTAAGTAGCTATCGAATGGGCGTACGTTGACAATACCTTCTCGCTCGCGGCAGTTACGTGGCGTATTGTCCTTACACCTGGCGCCTGGGAATCCTCTGTACCGGTGCACGAAGTAGCCAGCCGGCGGGGATCTGGGGCACCATCCCGGGAGTTAACCCCCAAGACTGGTCCCGTACGAACCGTCCCTATCTTTGCAGACGCGGGTCGTTTGCGGGACAGTCTGTGTTGTTGGGGCCCCGTAAGTCAGACCAACATGCGCCATTGGAACCGAGTCAACAGGGGTCCTCCGCAGAGACGAGGTACACCTTTACAAAGGCGTCAACCCTTGGTATCTCGGTGGTGACGAAGCTTATCATTACGTACATCAAGCCCTTCGCAGTCCACGCGCCATTCACACAATAGTTCGCGCGAAAGTAACAGGATGTCATGAAATCTGCTAGTTCTGAATCGTAAGTTCTCCTGTTCGCTTGGGGGGGCGGGCACTAGGTTGGGTGGACTTTGAGCTGCACCACTCCGTCCAGCCGGCGCTATGCTATGACATTCCGCGAGTCGTCACCCTGTGCACGGAGTGGGAGACACACCGAGTGATTCAGGACGCGGGCCTGTTATTCATTTAGGCCTCGAGGGGCTGCGTGTGCACGCGGAGGCACGAGGAGCGGTCTCGGGGCACCAGCAGCGGACAGGGGTCAGGTCTGCGTCGACCTGGGACTTAGCCCTCCACACAGCGACCGATATCTTTAAGTAGATCGCGGGAAGGGATACAACGAGCGGGCGGCGCGGCTATGGACACCCGCCGCAAAGCCGGGGCCTGCACTGAATCAACCCATCTGACGGAGAGCTTGGGCATGGCGAGTCGCAAGCCCATATCGTTCAATCAAGCGCGCGTGTTAATCCTGGCCGGTGCGGAGTGATTGTGTCCCTTTTTCGCCGCGGGCTTACTACGGCAGACCGTGAGCATTTGCCCTATGCGGGCACGCACCCTGGCCTGGCTTCGTCTCAGATGATAGGAGACGGTAACACCCAGAGGCCCGCGGTTCGCATGCGGGTGCAGCTTACGTCGCCCGCGGGCGGTCCGGCGGGCCGCGGTCCGGCCGAGGCCCGAGGGAAGGGCCGCGCCTCGCAGCCCCGGGCTGCTGGGCGGTCCGCGGGCGGGGGTTGGGCTCCGCCTTCTACGGGACCGCAGCCGAGAGGAGGCCGCCCTGCGCATATGGGCCAGCGCCGCCTTGCGTGCCCCCTGTGCCGCCGGCGCAGGCGAGCTAACTCGAGGGGTTGGGGCCTCGGGGGATGCGCGGCAGGCACGGCCCCACGGGGTCGCCCCTCGCCGGCTCCAGGGGGGACGCCCCTGCCCCCCCGATCCCCCTCCCGTCGTGGGAGTGCCGGGAAGGGCCTGCGCCGCGGCCTGGACCAGAGACGCGGCAAGCAGAGGGGGGCGTACGCGGGGGGGGGCGCCCCCGCTCCTCCCGCGTGAGGGCCCGGGTATGGGGACGCCCCCGCCGAGCGCTGCTGGGGTGCAGGGCCGCGACTCCTAGGCTTCAGGGTTGCCGCGGGTACGCAACGCCTGAGCCGCTCTAGCCTGTGGGGGGAGTCTCCGCTCAAGGCCCCCCGTCCCGGTCCGAGGCCGGGCCCCGCTGCAACCAAGCGGCAGGGCCCCGACGCACCCGAACCTGCACGCGGTCCGACCTGGGCCCAGACCAGCCGCGAAACACTGGTGACGTCTGGACAGCCGTCCCTCGGGTCCGCCTGGCCCGAGGGGCGGATCGGGCGACGCGCGGGAATCGCACCATACGGCGCGTCCGACCCTGCCATCCGCCCGAGCGCCAGCCCTAAGGCTTGCAAGGGGTTACCCTCTCCGGGTCCCCTCGGGCCGTCTACGCAGCGCGCGTGGAAGCGGGGGGTCCGCGGCCCCGGCGGGTACGGCGCTGTCGTGAGTCGCGAGAGGCGGCGCCCGTGGCTGGGCGGCCTAACTGGGGGGCGGCGGCACGGGCGGCGGCCGGCGAGGTTGGGCGCCGCGGGCTGA     
N       TAAAATGGGTATAGTAATCTAGCAGGTCAAGATAAATTCTATTCTTGTCTCTTACAAACTTTCATTTTGGGAAAAATGTTCATAATTTAATACTATTTATATTTTATAATTTTGGACGATTTCAAATATTATAAATTTTAATAAAATATTTTCTAATAAAATAATAATTTCAAGAAATAAATCTTTATATTTCTATTTACGAATTGAAAAGAATAAAGAATAATATTCAAGAAAAATTTAATATACAATTAAAACGGTCTACATCATTTTAAGTTCGTATATCCATAAACACATCAGAAAAGAAATATTTGTAGGTATAATAGCTAATTAGGTAAAAAGATTATGACTTATGTTTTTTGACTTGTTCTTAAACTAACCTTTTCATTAGTAAGTATATTTTTCGTTATGATTTATTATGTTTCTCGGAGACTTTGAGTCGTCCCAAATTTTAAAATTTTATCCAGAATTGTATTATGTATAATCAAAATAAAATTGTATATATTAAATTATTTCAAAAAATGAAAGATATGATTAAATTAATGAAATAAGAAGGGACCGTTATTCGACTAAATTAATTGAGAAACCTACTATAATCAATTTAGACCAAACATAGTATGTGGTATTAATCATGCAATATCAAAATAATATTTTATTTTTTCGACATTATAGGGACTATCTAACGTATTGTAAATCATATGTAGATCTAGAAAACATAATCCATGGTAATTAAAAAATAAGTAAGAATTAAAAAATATATTATTCTATTCCTTATATCTCTAAAAATTTCAATATTAATAGGATAGAGTCATCTGGAAAGTTATAAGATATATTTGCCGATTTCTTGAAGACACTAATTGAATATAATATTAAATTTCTAACATTTGCTTGAAGATTTTTAAATACTAAAAGCGCAATATACACTGATTTATTCGCATAGAAATAAATCGGAAAGTTCCAACGTTAAATTTAACAAACAAAACAAACTTTTTTATGATGAAGTAGCGTTTCCAGCGCTCGAAATTACGATGAACAGACTATGGGACAGATGGTTGACATAGTTTTCCTAAGTGATACATTCTTAGGTAACTTGACCGCACGCCCTATCAAATTTTGTTCATTACGTTCCGTCACTAACTATCAAAGTTTCACGATTTACACAGTGATATTGTTCGAATTATTTTTTGACATTTCCTATCATTCAGTAGTGGCCTCCTGAGGTGAAAGAAAGTTCTGTATGCTATTGGTCCGATTTTATGATATATCAACTACTCAGTGTAGGCATAAAAATGGGGCCCCAATTGTACGGGAACAATCGGAAAGTCTCAATCTTAGAGCCAGTTTTGTAAATATACCGAGATTTCCGCGAAGGACGACACCTACCACTCATGGTACCGCCTGCAGCTGCTTGGAACTCGTACTGTGTGGGATATACTATCTAGTAAATCTTCTGGGAGTTCCTCATTTGTTCCGTTATTCATCGTCTTAAGGATCTATAACTGGGATAATAAGAGGCCGAGAGAACTGTCACTGCTAGCACCTGATGTATAAAACCGGAGGAGGATTTTCTACACTAGCCCATTATTTGACATGGATCCATGGTGGGGGCTTAAGACCGTATTGTGTAACGTAGGTCTGTATGATCCATTATGTTTAAGTAGTGGCTGAAAAACACATAGTTAATAACTAACAACTCCTAGGGATCGCAAATCTGAGGCATGTAAGTAACTAGGAGTTAGATATGAGACTTAGAGTCTCAGTTATAGACTCGAGATCCACTTGCGTCTTGTAAAAATTAAGGTTAGCCCAGATACATATCTGAAAAAGTATAGAGCCATTATAATCAACTGATACGGGTTCGGATCAGCTCCACCTAGATCCCAAGGATCGGGGCATGTTGTTAGCCGAATCCAGCTCGACGTGAGCCTTCAGTAGAGAAGAACCGCTATATTTAATTTTAGTGTTTAGACAGAGACATGGCATTTTCTAAGTAGCGATCGTATGGGCGTACGTTGACAATACCGCCTCCATCGCGGCAGTTACGTGGCATATTGTCCTTACACCTGGCGCCTGAGAATCCCCTGTATCGGTGCACGAAATAGCTAGCCGGCGGGGATCTGTTGCACCTTCCCGGGCGTTAACCTCCAAGACAGGTCCCGTACGAACTGTCCCCATCGTGGCGGACGCGGGTCGGTTGCGGGACAGTCTGTGTTGTTGGGGCTCCGTAGGTCAGACCAACATGCGCCATTGGATCCGAGTCAACAGGGGTCCTCCGCAGAGACGAGGTGCCCCTTTACAAAGACGTCAACCCTTGGTATCTCGGTGGTGACGAAGCCTATCATTGCATACTTCAAGCCCTACGCAGTCCACGCGCCATTCCCACAGTAGAACGCGTGAAAGCAACAGGATCTCATGAAATCTGCTAGTCCTGAATCGTAAGTTCTCCTGTTCGCTTGGGGGGGTGGGCATTAGGTTGGGTGGATTTTGAGCTGCACCACTCCGTCCACCCGGCGCTATGCTATGACATTCCGCGAGTCGCCACCCTGTGCACAAAGTGGGAGACATACCAAGTGATTCAGTACTCGCGCCTGCTATTCCTTTAGGCCTCACGGGGCTGCGTGTGCACGCGGAGGCGCGAGGAGAGATCTCAAGGCACCAGCAGCGGACAGTGGTCGGGTCTGCGCCACCCTGGGAATTAACCCTCCACACTGCGACCGATGTCTTTAAGTAAATCGCGGGAAGGGAAATCACGAGCGGGCGGCGTGGCTGTGAACACCCGCTGCAGAACCCGGGCCTGCACTGAATCAATCCATCTGACGGAGAGCTTCGGCATGGTGAATCGCAAGTCCAGATCGTTCAATCATGCGCGCGTGTTAAGCCTGACCTGTGCGGAGTGGTTGTGTCCCTTTTTCGCTGCGGGCTGGCTACGGCAAACCGTGAGCTTTTGCCCTATTCGGGCGCGCCCCCTGGCATAGCTTCATCTCAAAGGGTAGGAGACGGTAACACGTATAGGCCCGCGGGTCGCCGGGGGGTGGAGCTTACGGCGCCAGCAGGCGATCCGGCGCGCCGCGGTCCGGCCGAGGCTCGAGGGAAGGGTCGCGCCGCGCGGCCCCGCGCTGCTGGGCAGTCCCCGCGCGGGAGTTGGGCTCCGCCTGCCGCGGACGCGCAGCCGGGGGGAGGCGGCCGTGCGCGTATGGGCTAGTGCCGCCCTGCGTGGCCCCTGTGCCGCCGGCGCAGGCGAGCTACCTCGAGGGCCTCGGGCCACGGGGGCTGCACGGCAGGCACGGCCCCGCGGGGTCGCCTCCCGCCAGCTCCAGGGGGTGCGCCCCTGCCCCCCCGATCCCCGCCCCGTGGTCGGAGCGCCGGGAGGGCCCTGCGTCGTGGCCTGGACCGGAGGAGCGGCAGGCAGTGGGGGGCGGGCGCGGGGGGTGGCGCCCCCGCCCCTCCCGCAAGAGGCTCGGGGTGTGGGGACGCCCCCGCCGGGCGCCCCTCGGGTCCAGGGCCGCGACTCGGGGGCTTCAGGGTGGCCGCGGGTACGTGCCGCTTCGACCTATCTAGCCTGTGGGGGGAGTATCCGGTCCAGGCCCCCCGTCGCGGTCCTAGGCCGGGCCCCGCTGCACGCAAGCGGCTGGCCCCCGACTCACCCGAACCTGCACGCGATCCGACCGGGGCCCAGCCCAGCCGCGAACCACCGGCGACGTCTGTACAGCCGCCCCTCTGGTCGGCCCGGCACGGGGGGCGGACCGGGCGACGCGCGCGAATCGCACCATACGGCGCGTCCGACCCTGCCATCCCCCCGAGTACCAGCCCCAAGGCACGCAAGGGGGTCCCCTCGCCCGGTCCCCTTGGGCCGCCTACGCGGCGCGCGTGGGAGCGGGGGATCCGCGCCGGCGGCGGGTACTGCGGGGTAGTGAGTCGCGAGAGGCGACGCCCGTGGCTGGGCGGCCTAGCCGGGGGGCGGCGGCACGGGCGGTGGCCGGCGAGGTTGGGCGCCGCGGGCTGA     
M       TAAAATGGATATAGTAATCTAACAGGTCAAGATAAATTCTATTCTTGTCTCTTACAAACTTTCATTTTGGGAAAAATGTTCATAATTTAATACTATTTATATTATATAATTTTGACCGATTTCAAATATTATAAATTTTAATAAAATATTTTCTAATAAAATAATTATTTCAAGAAATAAATCTTTATATTTCTATTTACGAATTGAAAAGAATAAAGAATAATATTCAAGAAAAATTTAATATGCAGTTAAAACGGTCTACATCGTTTTAAGTTCGTATATCCATAAACACATCTGAAAAAAAATATTTGTAGGTATAATAGCTAATTAGGTAAAAAGATTATGACTTATATTTTTTGACTTGTTCTTAAACTAACCTTTTCATTAGTAAGTATATTTTACGTTATGATTTATTATGTTTCTCGGAGACTTTAAGTCATCCCAAATTTTAAAATTTTATCCAGAATTGTATTATGTATAATCAAAATAAAATTGTATATATTAAATTATTTCAAAAAATGAAAGATATGATTAAATTAATGATATAAGAAGGGACCGTTATTCGACTAATTTAATTGGGAAACCTACTATAATCAATTTAAACCAAACATAGTATGTGGTATTAATCATGCAATATCAAAATAATATTTTATTTTTTCGACATTATAGGAACTATTTAACGTATTGTAAGTCATATGTGGATCTAGAAAACATAATCCATGGTAATTAAAAAATAAGTAAGAATTAAAGAATATATTATTCTATTCCTTATATCTCTAAAAATTTCAATATTAATAGGATAGAATCATCTGGAAAGTTATAAGATATATTTGCCGATTTCTTGAAGACACTAAATGAATATAATATTAAATTTCTAATATTTGCTTGAGGATTTTTAAACACTAAAACCACAATGTACACTGATTTATTCGCATAGAAATAAGTCGGAAAGTTCCAACGTTAAATTTAACAAACAAAACAAACTTTTTTATGATGTAGTAGCGTTTTAAGCACCCGAAATTACAACGAACAGACCATGGGACAGATGGTTGGAATAGTTTTCCTAAGTGATAAATTCTTAGGTAACTTGACCGAAGACCTTATCAAATTTTGTTCATTACGTTCTGTCAGTAACTATAAAAGTTTCATGATTTACACAGTAATATTGTTCGAATTACTTTTTGACATTTCTTATCATTCAATAATGGCCTCCTGAGCTGAAAGGAAATTTTGTATGCTATTGGTCCGATTTTATGAAATATCAATTACTCAATGTGGGCATAAAAATGGAGCCCCAATTGTACGGAAACTATCGGAAACTCTCAATCTTGGACCCATTTTTGTAAATATACCGATATCTCCGCTAAGGACAACACCTAGCACTTATGGTGCCGCCTGCAGTTGCTTGGAACTCTTACTATGTAGGATATACTATCTAGTAAATCTTCTGGGAGTTCCTCATTTGTTCCGTTATTCAGCGTCTTAGGGATGTTTAAATGGGATAATAAGAGGCCGAGGGAACTGTCACTCCTAGCAGATGATGTATAGAACCGGAGGAGGATTTTCTGCACTAGCGCATTATTTAACACAGATTCATGGTGGCGGCTTAAGACCGTATCGTGTAACGTAGGTACATATGATCCATCATGTTTAAGCAGTGGCTGAAAAACACATACTTAATAACTAACAGCTCCTCGAGATCGCAAATCTGAGGCATATAAGTAACTAGGGGTTAGATGTGAAACTTAGAGTCTCAGGTGTAGACTCGAAATCCTCTTGCGTGCTGTATAAATTAAGATTAGCTCATATACATATCTGATAGAGTTTAGAGCAATTATGATCAACTGATACGGGTTCGGGTCAGCTCCACCTAAAGCTCAAGGATCGGGGCATGTTGTTAGTCGGATCTAGCTCGACATGCGCCTTCAGTAGTGAAGAACCGCTATATTTAATTTTAATGTTTAGACAGAGTCATGGCATTGTCTAAGTAGCAATCGCATGGGCGTACGTTGACAATACCACCTGGATCGCAGCGGTCTCGTGGCGTATTGTCCTTGCACCTGGCGCCCGGGAATCCACTGTACCGGTGCACGAAGTAGGTAGCCGGCGGGGATCTGTAGCACCCTCCCGGGACTTAACCGCCAAGACGAGTCCCGTACGAACTCTCCCTATCACGGCGGATGCAGGTCGGTTGCGGGACAGTCCGTGTTGTTGGGGCTCCGTAGGTCAGACCTACATGCGCCATCGGAGCCGAGTCAACAGGGGTCCTCCGCAGAGACGGGATACACCTTTACAAAGGCGTCAACCCTTGGTATCTCGGTGGTGACGAAGCTTGTGATTACTTACATCAAGCCCTTCGCAGTCAACACGCCATTCCTGCAATAAGACGCGCGAAAGAAACAGGATCTCATGAAATCTGCTAGTCCAGAATCGTAAGTTCTCCTGTTCGCATGGGGGGGCGGGCGTTAGGTTGGGTGGACTTTGAGCTGCACCACTCCGTCCACCCGGCGCTATGCTATTACATTCCACGAGTCGTCACCCGATGCACCGAGTGGGAGACACCCCGAGTGATTCAGGCCGTGGGCCTGTTATCGATTTAGGCCTCAGGGGACTGCGTGTGCTCGCGGAAGCGCGAGGAGAGCTCTCGCGGCACTAGCCGCGGACAGGGGTCAGGGCTGCGCCAGCCTGGGAATTGTCCCTCCACACTGCGACCGATATCTTTACGTACGTCGCGGCAAGGGGAACTACGAGCGGGCGGCGTGGCTGTGGACCCCCGCTGCAAAGCCGGGCCTTGCACTGAATCAATCCATCTGACGGAGAGCTCAGGCATGGCGAGTCGCAAGTCCACATCGTTCAATCAGGCGCGCGTGTTAATCATGGCCTGTGCAGAGCGGTTGTGTCCTTTTTTCGCTGCGCGCTTACTACGGAAAACCGTGAGCGTTTGCCCTATCCGGGCGCGCCCCCTGGCATGGCTTCGTCTCGCATGGTCGGAGGCGATAGCACCTATAGACCCGCGGGTCGCCGGGGGGTGCAGCTTACGTCATGCGCGGGCGGTCCGACGGGCCGCGGTCCGGCCGGGGGCCCAGGGAAGCGCCGCGTCGCGCGGCCCCGCTCTGCTGGGCAGTCCCCGCCCGGGGGTTGGGCTCCGCCTGCTACGGGACCGCACCCGGCGGGAGGCGGCCGTGCGGGTATAGGCCAGTGCCCCCCTGCATGCCCCCTGTGCCGCCGCCACAGGCGAGCTAGCTCGAGGGCTTGGGGCGACGGGGGGTGCACGTCAGGCGCGGCCCCGCGGGGTCGCCCCCCGCCGGCTCCAGGGGATGCGCCCCTGCCACCCCGATACCCGTCCTGTCGTAGGAGCGCCCAGAGGGCCCTGCGACGTGGCCTGGACCAGAGGAGCGGCAAGCAGGGGGGCGCGTACGCGGGGGGTGGCGCCCCCGCGCCTCCCGCATGAGGGCCGGGGTGTGGGGGCGCCCTCGCCGGGCGCTCCTGGGGTGCAGGGCTGCGACTCCGAGGCTTCAGGGTGGCCGCGGGTACGCGACGCCTGAGCCGCCCTAGCCCGTGGGGGGAGTCTCCGTTCCAGGCCCCCCGTGCCGGTCCGAGGCCGGGCCCCGCTGCAAGCAAGCGGCTGGCCCCCGACGCACCCGAACCTGCACGCGATCCGACCCGTACCCAGCCCAGCCGCGTATCACCGGTGACCTCTGTACGGCCGCTCCTCTAGTCCGCCCGGCCCGAGGGGCGGACCGGGCGACGCGCGCGAATCGCACCGTACGGCGCGTGCGACCGTGCCATCCCCCCGAGCACCTGCCCCAAGGCCTGCAAGGGGGTGCCCTCTCCCGGTCCCCTGGGGCCGCCTACGCGGCGCGCGTGGGAGCGGGGGATCCGCCGCCCCGGCGGGTACTGCGTTGTGGGGAGTGGCGAGAGGCGGCGCCCGTGGCTGGGCGGCCTAACCGGGGGGCGGCGGCACGGGCGAGGGCTCGCGAGGTTGGGCGCCACGGGCCGA     
L       TAAAATGGGTATAGTAATCTAACAGGTCAAGATAAATTCTATTCTTGTCTCTTACAAACTTTCATTTTGAGAAAAATGTTCATAATTTAATACTATTTATATTTTATAATTTTGACCGATTTCAAATATTATGAATTTTAATAAAATATTTTCTAATAAGATAATAATTTCAAGAAATAAATCTTTATATTTCTATTTACGAATTGTAAAGAATAAAGAATAATATTCGAGAAAAATTTAATATACAATTAAAACGGTCTACATCATTTTAAGTTCGTATATCCATAAACACATCGGAAAAAAAATATTTGTAGGTATAATAGCTAATTAGGTAAAAAGATTATGACTTATATTTTTTGACTTGTTCTTAAACTAACCTTTTCATTAGTAAGTATATTTTTCGTTATGATTTATTATGTTTCTCGGAGACTTTAAGTCATCCCAAATTTTAAAATTTTATCCAGAATTGTATTATGTATAATCAAAATAAAATTGTATATATTAAATTATTTCAAAAAATGAAAGATATGATTAAATTAATGAAGTAAGAAGGGACCGTTATTCGACTAAGTTAATTGAGAAACCTACTATAATCAATTTAGACCAAACATAGTATGTGGTATTGATCATGCAATATCAAAATAATATTTTATTTTTTCGACATTATAGGGACTATTTAACGTATTGTAAATCATCTGTAGATCTAGAAAACATAATCCTTGGTAATTAAAAAATAAGTAAGGATTAAAAAATATATTATTCTATTCCTTATATCTCTAAAAATTTCAATATTAATAGGATAGAGTCATCTGGAAAGTTATAAGATATATTTACCGATTTCTTGAAGACACTAATTGAATATAATATTAAATTTCTAACATTTGCTTGAAGATTTTTAAACACTAAAAACGCAATATACACTGATTTATTCGCATAGAAATAAGTCGGAAAGTTCCAACGTTAAATTAAACAAACAAAACAAACTTTTTTATGATGTAGTAGCGTTTTAAGCGTTCGAAATTACGACGAACAGACAATGGGACCGATGGTTGACATAGTTTTCCTAAGTGATACATTCTTAGGTAACTTGACTGCATGCCCTATCAAATTTTGTTCATTAGGTTCTGTCAATAACTATCAAAGCTTCACGATTCACACAGTGATGTTGTTCGAATTACTTTTTTACATTTCTAATCATTCAGTAATGGCCCCCTGACGTGAAAGAAAATTTTGTATCCTATTGGTCCGATTTTATGAAATATCAATTACTCATTGTAGGCATAAAAATGGTGCCCCAATTGTGCGGGACCCACCGGAAACTCTCAATCTTCGAGTCATTTTTATAAATATACCGATATGTCCGCGAAGGACAATACCTACCACTTATGGTGCCGCCTGCAGCTGCTTGAAACTCTTACTGTGTGGGATGTACTATCTAATAAACCTTCTGAGAGTTCCTCATTTGTTCCGTTATTCAACGCCTTAAGGATGTTTAAATGGGATAATAAGAGGCCAAGGGAACTGTCAATACTAGCAGGTGATGTATAAAACTGGAGGAGGATTTTCTACACTAGCACATTATTTAACAAGGATCCACGGTGGGGGCTTAAGACCGTATCGTGTAACGTAGGTATATATGATCCATGATGTTTAAGTAGTGGCTGAAAAACACATAGCTAATAACTAGCAGCTCCTGGAGATCGCAAATCTGAGGCATATAAGTAACTAGGAGTTAGATGTGAAACTTAGACTCTCAAGTATAGACTCGGAATTCGCTTGCGTATTGTACAAATTAAGGTTAGCCCATATACATAACTGATAGAGTTTAGAGCAATTATGATCAACTGATACGGGTTCGGATCAACTCCACCTAAACTCCAAGGATCGGGGCATGTTGTTAGTCGGATCCAGCTCGACGTGAGCCTCCAGTAGCAAAGAATCGCTATATTTAATTTTAATGCTTAGACGAAGTCATGGCATTGTCTAGGTGGCTATCGCATGGGCGTACGTTGACAATACCGCCTCGATCGCAGCAGTAATATGGCTTATTGTCCTTACACCTGGCGCCTGGGAATCCCCTTTACCGGTGCACGAAGTAGCTAGCCGGCGGGGATCTGGGGCACCATCCCGGGGGTTAACCTCCAAGACGGGTCCCGTACGAACTGTCCCTATCGCAGCGGAGGCGGGTCGGATGCGGGACAGTCCGTGTTATTGGGGCCGCGTAAGTCAGACCGACATGCGCCATCGGAACCGAGTCAACAGGGGTCCTTCGCAGAGACGAGGTGCGCCTTTACAAAGGCGTCAATCTTTGGTATCTCGTTGGCGACGAAGCCTATCATTGCATACATCAAGCCCTTCGCAGTCCTCACGCCATTCCTGCACTAGGACGCACGAAAGTAACAGGGTGGCATGAAATCTGCTAGTCCAGAATCGTAAGTTCTCCCGTTCGCTTGGGGGGGCGGGCATTAGGTTGGGTGGATTTCGAGCTGCACCACTCCGTCCACCCGGCGCTATGCTATAACATTCCGCGAGTCGTCACCCCATGCACAAAGTGGGAGGCACGCCGAGTGATTCAGGACACGTGCCTGTTATTCATTTAGGCCTCCGGGGACTGCGTGTGCTCGCGGAAGCACGAGGAGTGGTCTCGGGGCACTAGCCGCGGACAGCGGTCAGGTCTGCGCCGGCCTGGGACTTGGCCCTCCACACAGCGACCGATCTCTTTAAGTAATTCGCGGGAAGGGGAACTACAAGCGGGCGGCGCGGCTGTGGGCACCCGCTGCAGAACCGGGCCCTGCACTGAACCAATCCATCTGACAGAGAGCTTAGGCATGGCGAGTCGCAAGCCCAGATTGTTCAATCAGGCGCGCGTGTTAATCCTGGCCGGTGCGGAGTGTTTGTGTCCCTTTTTCGCCGCAGGCTTCCTACGGCAAACCGTGAGCGTTTGCCCTATTCGGGCGCGCCCCCTGGCATTGCCTAGTCTCGAAAGGTAGGAGACGATACCACTTATAGACCCGCGCGTCGCCGGGGGGTGCAGCTGACGTCGCCCGCAGGCGGTTCGGCGGGCCGCGGTCCGGCCGAGGGCCGAGGGAAGGGACCCGTCGCGCGGCTCCGCGCTGCTGGGCGGTCCTCGTGCGGGGGTTGGGCTCCGCCTGCTCCGGGTCCGCAGCCGGGGGGGGGCGACCGTGCGCTTATGGGCCGGCGCCGCCCTGCGTGCCCCCTGTGCCGCCGCCACAGGGGAGCTAGCTCGAGGGCTTGGGGCCACGGGGGGTGCACGGCAGGCGCGACCCCGCGGGGCCGCCTCCCGCCGGCTCCAGGGGGTGCGCGCCTGCCTCCCCGATCCCCCGCTCGTCGTAGGAGCGCCGGGAGGGCCCTGCGCCGTAGCCTGGACCGGAGAGGCGGCATGCAGAGGGGGGCGGCCGCGGGGGGTGGCGCCCCCGCTCCTCCCGTGGGAGTGGCGGAGTATGGGGACGCCCCCGCCGGGCGCCTCTGGGATGCAGGGCCGCGACTCCTAGGCTTCAGGGTGGCCGCGGGTACGCGGCGCTTAGGCCGCTCTAGCCTGTGGGGGGAGTGTCCGCGCCAGGCCCCCCGTCCCGATCCCAGGCCGGGCCCCGCTGCAGCCAGGCCGCTGGCCCCCGACGCACCCGAACCTGCACTCGATCCGACCCGCGCCCAGCCCAGCCGCGAACCACCGGTGACGTCTGTACCGCCGCCCCTCTAGTCCGCCCGGCCCGGGGGGCGGGCCGGGCGACGCGCGCGAATCGGACCCTACGGCGCGTCCGACCCTGCCATCCCCCCGACGACCAGCCCCAAGGCTTGCAAGGGGGTGCCCTCTCCCGGTCCCCTGGGGCCGCCTACGCGGCGCGCGTGGGAGCGGGGCGTCCGCGGCCCCGGCGGGTACTGGGTTGTGGTGAGTCGCGAGAGGCGGCGCCCGTGGCTGGGCGGCCTAACCGGGGGGCGGCGGCACGGGCGGTGGCCGGCGAGGTTGGGCGCCGCGGGCTGA     
K       TAAAATGGATATAGTAATCTAACAGGTCAAGATAAATTCTATTCTTGTCTCTTACAAACTTTCATTTTGGGAAAAATGTTCATAGTTTAATACTATTTATATTATATAATTTTGATCGATTTCAAATATTATAGATTTTAATAAAATATTTTCTAATAAAATAATAATTTCAAGAAATAAATCTTTGTATTTCTATTTGCGAATTGTAAAGAATAAAGAATAATATTCAAGAAAAATTTAATATTCAATTAAAACGGTCTACATCATTTTAAGTTCGTATATCCATAAACACATCAGAAAAGAAATATTTGTAGGTATAATAGCTAATTAGGTAAAAAGATTATGACTTATATTTTTTGACTTGTTCTTAAACTAACCTTTTCATTAGTAAGTATATTTTTCGTTATGATTTATTATGTTTCTCGGAGACTTTGTGTCATCCCAAATTTTAAAATTTTATCCAGAATTATTTTATGTATAATCAGAATAAAATTGTATATATTAAATTGTTTCAAGAAATGAAAGATATGATTGAATTAATGAAGTAAGAAGGGACCGTTATTCGACTAAATTAAATGAGAAACCTACTATAATCAATTTAAACCAAACATAGTATGTGGTATTGATCATGCAATATCAAAATAATATTTTATTTTTTCGACATTATAGGTACTATTTAACGTATTGTAAATCATATGTGGATCTAGAAAACATAATCCATGGTAATTAAAAAATAAGTAAGAATTAAAAAATATATTATTCTATTCCTTATATCTCTAAAAATTTCAATATTAATAGGATAGAATCATCTGGAAAGTTATAAGATATATTTGCCGATTTCTTGAAGACACTAATTGAATATAATATTAAATTTCTAATATTTGCTTGAAGATTTTTAAACACTAAAATCACAATATACACTGATTTATACGCATGGAAATAAATCGGAAAGTTCCAACGTTAAATTAAACAAACAAAACAAACTTTTTTATGATGTAGTAGCGTTTTAAGCATTCGAAACTACAATGAACAGACGATGGGACTGATGGTTGACATCGTTTTCCTAAGTGATAAATTCTTAGGTAACTTGACTGCATGCCTTATCAAATTTTGTTCATTAAGTTATGTCAGTAACTATCAAAGCTTCACGATTCACACAGTAATATTGTTCGAATTACTTTTTTACATTTCTTATCATTCACTAATGGCCTCCTGAGATGAACGGAAATTTTGTATGCTATCGGTCAGATTTTATGGAATATCAATTACTCAGTGTAGGCATAAAAATGGAGCCCCAATTGTACGGGACCCATCGGAAACTCTCAATCTTGGAACTAATCTTATAGTTATACCGATATCTCCGCGAAGGACAATACCTACCACTTATGGTGCCGCCTGCAGCTGCTTGGAACTCCTACTGTGTGGGATATACTATCTAATAAAACTTCTGCGAGTCCCTCATTTGTTCCGTTATTCAACGTCTTAGGGATGTTTAAATGGGATAATAAGAGGCCAAGGGAACTGTCATTACTAACAGTTGATGTATAAAACCGGAGGAGGATTTTCTACACTAGCACATTATTTAACACGGATCCATAGTGGCGGCTTAAGAGCGTATCGTGCAACGCCGGTACATATGATCCATTATGTTTAAGTAGTGGCTGAAAAACACATAATTAATAACTAACAGCTCCTGGAGATCGCAAATCTGAGGCATATAAGTGACTAGGAGTTAGACGTGAAACTTAGACTCTCAAATATAGACTCGAGATCCGCTTGCGTGTCGTAAAAATAAAGGTTAGCGCATATACATATCTGATAGAGTCTAGAGCGATTATAATCAACTGATACGGGCTCGGATCATCTCCACCTAGAGCCCAAGGATCGGGGCATGTGATTAGATAGATCCAGCTCGACCTGGGCCTTCAGTAGCAAGGAATCGCTATATTTAACTTTAGTGTTTAGACAGAGTCATGGCATTGTCTAAGTAGCGATCGCATGGGCGTAAGTTGACAATACCGCGTCTATCGCGGCAGTTACGTGGCGTATTGTCCTTACACCTGGCGCCTGGGAATCCACTGTACCGGTGCACGAAGTAGCGAGCCGGCGGAGATCTGGAGCACCATCCCGGGAGTTGACCTCCAATACGGGTCCCGTACGAACTGTCCCAATCGTGGCGGATGCGTGTCAGTTGCGGGTCAGTCCGTGTTGTTGGGGGTCCGTAAGTCAGACCAACCTGCGCCATCGGATCCGAGTCAACAGGGGTCCTCAGCAGAGACGAGGTGCGCCTTTACAAAGGCGTCAACCCTTGGTATCTCGGTGGTGACAAAGCCTATTATTGCCTACATCAAGCCTGTCGCAGTCTTCACGTCATTCCTGCAATAAAACGCGCGAAAGCAACAGGAGTCCACGAAATCTGCTAGTCCTGAATCGTGAGTTCTCTCGTTCGCTTGGGGGGGCGGGCATTAGGTTGGGTGGACTTTGAGCTGCACCACTCCGTCCACCCGGCGCTATGCTATGACATTCCGCGAGTCGCCACTCCGTGCACGAAGTGGGAGGCACTCCGAGTGATTCAGTACCCGAGCCTGGTATCTGTTTAGTCCTCAGGGGGCTGCGTGTTCCCGTGGATGCCCGAGGAGTGTTCTCTGGGCACCACCTGCGGACAGGGGTCAGGACTGCGCCGGCCTGGGATTTTGCCCTCCACACGGTGACCGATATCTTTAAGTAAGTCGCGGGAAGGGGCACCACCAGCGGGCGGCGCGGCTGTGAACACCCGCTGCAAAACCGGCCCCTGCACTGAAACAATCCATCTGACGGAGAGCTTAGGCATGGCGAATCGCAAGTCCAGATCGTTCAATCAAGTGCGCGTGTTAATCCTGGCCCGCGCGGAGTGGTTGTGTCCTTTTTTCGCCGCAGGCTTGCTACGGCAAACCGTGAGCATTTGCCCTATCCGGGCGCGCCCCCTGGCACAGCTTCGTCTCAATTGGTAGGAGGCGATACCACTGATAGACCCACGGGTCGCCGTGGGGTGGAGCTTACGTCACCCGCAAGCGGTCCGAGGGGCCCCGGTCCGGCCGAGGCCCGAGCGAAGGCTCCAGCCGCGCGGCCCCGCGCTGCTGGGCGGTCCCCGCGCGGGGGTTGGGCTCCGCCTGCTACGGGAGCGCATCCGGGTGGAGGGCGCCGTGCGCGTATGGGCCAGTGCCGCCCTGCGTGCCCCCTGTGCTGCCGCCGCAGGCGAGCTATCTCGAGGGCGTGGGGCCACGGGGGCTGCACGGCAGGCACGGCCCCACGGGGACGCCCCCCGCCGGCTCCAGGGGGTGCGCTCTTGTCCCCCCGATCCCCGTCCGGTCGTAGGAGCGCCGAGAGGGCCTTGCGCCGCAGCCTGGAGCCGGGGGGCGGCAAGCAGGGGGGGGCGTCCGCGGGGGGTGGCGCCCCCGCCCCTCCAGGGGGGGGCCCGGCGTATGGGGACGCCCCCGCCGGGCGCCACTCGGGTTCAGGGCCGCGACTCCCAGGCTTCAGGGTGGCTCCGGGTACGGGGCGCTTGGGCCGCACTAGACAGTGGGGGGAGCTTCCGATCCAGGCCCCCCGTCCCACTTCGAGGCCGGGCCCCCCTGCAGGCACGCGGGTGGCCCCCGACGCACTCGAACCTGCACGCGATCCGACCCGTGTCTAGCCCAGCCGCGAACCACCGGTGACGTCTGTACCGCCGTCGCTCTTATCCGCCCGGCCCGAGGGGCGGTCCGGGCGACGCGCGCGAATCGCACCACACGGCGCGTCCGACCGTGCCATCCTCCCGAGCGCCAGCTCCAAGGCTTGCAAGCGGGTACCCTCGCCTGGTCCCCTGGGGCCGCCTACACGGAGCGCGTGGGAGCGGGGGATTCCCGGCCGCGGCGGGTACTGTGCTGTAGCGAGTCGCGAGGGGCGGCGCCCGTGGCTGGGCGGCCTAACCGGGGGGCGGCGGCACGGGCGGCGGCTGGCGAGGTTGGGCGCCGCGGGCTGA     
J       TAAAATGGATATAGTAATCTAGCAGGTCAAGATAAATTCTATTCTTGTCTCTTACAAACTTTCATTTTGAGAAAAATGTTCATAATTTAATACTTTTTATATTTTATAATTTTGAACGATTTCAAATATTATAAATTTTAATAAAATATTTTCTAATAAAATAATAATTTCAAGTAATAAATCTTTATATTTCTATTTACGAATTGAAAAGAATAAAGAATAATATTCAAGAAAAATTTAATATACATTTAAAACGGTCTACATCATTTTAAGTTCGTATATCCATAAACACATCAGAAAAAAAATATTTGTAGGTATAATAGCTAATTAGGTAAAAAGATTATGACTTATATTTTTTGACTTGTTCTTAAACTAACCTTTTCATTAGTAAGTATATTTTTCGTTATGATTTATTATGTTTCTCGGAGACTTTAAGTCATCACAAATTTTAAAATTTTATCCAGAATTGTATTATGTATAATCAAAATAAAATTGTATATATTAAATTATTTCAAAAAATGAAAGATATGATTGAATTAATGAAGTAAGAAGGGACCGTTATTCGACTAAATTAATTGAGAAACCTACTATAATCAATTTAAACCAAACATAGTATGTGGTATTAATCATGCAATATCAAAATAATATTTTATTTTTTCGACATTATAGGGACTATTTAACGTATTGTAAGTCATATGTGGATCTAGAAAACATAATCCCTGGTAATTAAAAAATAAGTAAGAATTAAAAAATATATTATTCTATTCCTTATATCACTAAAAATTTCAATATTAATAAGATAGAATCATCTGGAAAGTTATAAGATATATTTACCGATTTCTTGAAGACACTAGTTGAATATAATATTAAATTTCTAACATTTGCTTGAGGATTTTTAAACACTAAAAACGCAATATACACTGATTTATTCGCATAGAAATAAGTCGGAAAGTTCCAACGTTAAATTAAACAAACAAAACAAACTTTTTTATGATGTAGTAGCGTTTTAAGCTATCGAAACTACGAAGAACAGACAGTGGGACGGATGGTTGGTATAGTTTTCCTAAGTGATATATTCTTAGGTAACTTGACTGCACGCCTTATCAAATTATGTTCATTGAGTTTTGTCAGTAACTGTTAAAGATTCATGATTCACACAGTGATGTTGTTTGAATTACTTTTTTACATTTCTTATCATTCAATAGTGGCCCTCTGAGGTGAAAGGAAATTTTGTATACTATTGGTCAGATTTTATGAGATATTAATTACTCAGTGTAGGCATAAAAATGGGGCCCCAATTGCACGGGACCCATCAGAAACTCTCAATCTTTGAACCAATCTTGTAGTTATACCGATATCTCCGCAAAGGACAAAACCTACCACTTATGGTGCCGTCTGCAGCTGCTTGAAACTTTTACTGTGTAGGATATACTATCTAGTAAACCTTCTGGGAGTTCCTCGTTTGTTCCGTTATTCAACGTCTTAAGGACGTTCAAATGGGATAATAAGAGGCCGAGAGAACTGTCACTACTAACAGGTGATGTATAAAACCGGAGGAGGATTTTCTGCACTAGCTCATTATTTAACACGGATCCATGGTGGCGGCTTAAGACCGTATCGTGTAACGCAGGTACCTATGATCCCTTATGCTTAAGTAGTGGCTGAAAAACACATAGTTAATAACCAACAGCTCCTTGAGATCGCCAATCTGGGGCATATAAGTAACTAGGGGTTAGACGTGAAACTTAGACTCTCAAATGTAGACTCGGTATTCGCTTGCGTATTGTAAAAATTAAGGTTAGCCCATATACATATCTAATAGAGTCTAGAGCAATTATAATCAACTGATACGGGTTCGGATTAGCTCCATCTAAAGTCCAAGGTTCGGGGCATGTTGTTAGTCGGATCTAGCTCGACGCGAGCCTTCAGTAGCGAAGAAACGCTATATTTAATTTTAATGTTTAGACGGAGCCATGGCATTGTCTAAGTGGCAATCGCATGGGCGTAGGTTGACAATACCGTCTCGATCGCGGCAGTAATGTGGCGTATTGTCCTTACACCTGGCGTCTGGGAATCCACCGTACCGGTGCACGAAGTAGCAAGCCGGCGGGGATCTGGCGCACCGTCCCGGGGGTTAACCTCCAATACAGGTCCCGCACGAACTGTCCTCATCGTGGCGGATGCCCGTCGGTCGCGGGTCAGTCCGTGTTGTTGGGGGGCCGTAAGACAGGCCAACATGCGCCATCGGAACCGAGTCAACAGGGGTCATCCGCAGAGACGAGGTGCACCTTTGCAAAGGCGTGAACCGTTGGTATCTCGGTGGTGACGAAGCCTATCATTGCGTACATCAAGCCCTTCGCTGTCAACACGCCATGCCAGCAATAGTGTGCGCGAAAGCAACAGGATTTCATGAAATCTGCTGGTCCTGAATCGTGAGTTCTCGTGTTCGCTTGGGGGGGCGGGCATTAGGTTGGGTGGACTTTGAGCTGCACCACTCCGTCCACCCGGCGCTATGCTATAAGATTCCTCGAGTCGTCACCCCGTACACCAAGTGGGAGGCACGCCGGGTGATTCAGGGCCCGGGCCTGCTATGCATTTAGGCCTCGGGGGGCTGCGTGTGCACGAGGAAGCACAAGGAGCGATCTCGGGGCACGAGCAACGGACAGGGGTCCGGACTGCGCCGTCCTGAGATTTAGCCCTCCACACTGCGACCGGTCTCTTTAAGTACGTCGCGGGAAGGGAGACTACCAGCGGGCGGCGCGGCTGTGAACACCCGCTGCAGAGCCGGGCCCTGCACTGAACTAATCCATCTGACAGAGAGCTTGGGCATGGTGAGTCGCAAGTCCAAATGGTTCATTCAGGCGCGCGTGTTAATCTTAGCCGGTGCGGAGGGGTTGTGTCCCTTTTTCGCAGCGGGCTCGCTACGGCAGACCGTGAGCATTTGCCCTATTCGGGCGCGCCCCCTGGCTTGGCTTTTTCTCGGATGGTAGGAGCCGATACCGCCTATAGATCCACGGGTCGCCGGGGGGTGCAGCTTACGTCGCCGGCCCGCGATCCGGCGGGCCGCGGTCCGGCCGAGGCCCGAGGGAAGGGTCCCGCCCCGCGGCCCCGCGCTGCTGGGCGGTCCCCGCGCGGGCGTTGGGCTCCGCCTGCTACGGGAGCGCATCCGGGAGGAGGCGGCCGTGCGCATACGAGCCAGTGCGGCCCTGCGTGCCCCCTGTGCCGCCGCCGCAGGTGAGCTAACTCCAGGGCTGGGGGCCCGGGGGGCTGCACGGCAGGCGCGGCCCCGCGGGGACGCCCCCCGCCGGCTCCAGGGGCGGCGCTCCCGGCCCCCCGATCCCCGTCCGGTCGTAGGAGCGCCGGGAGGGCTCTGCGCCGCGGCCTGGAGCAGAGGAGCGGCAAGCAGAGGGGGGCGTGCGCGGGGGGTGGCGCCCCCGCTCCTCGCGTGGGAGGGCCGGAGTATGGGGACGCCCCCGCCGGGCGCCCCTGGGGTGTAGGGCCGCGACTCCCAGGCTTCAGGGTGGCCGCCGGTACGAGGCGCTTGAGCCGCTCTAGCCCGTGGGGGGAGCTTCCGTTCAAGGCCCCCCGTCCCGTTCCGAGGCTGGGCCCCGCTGCAAGCACGCGACTGGCCCCCGACGCACCCGCACCTGCACGCGATCCGACCCGTGCCCAGTCCAGCCGCGAACCACCGGTGACGTCTGTACAGCCGCCTCTCTCGTCCGCCCGGCCCGAGGGGCGGGCCGGGCGACGCGCGCGAATCGCACCCTACGGCGCGTGCGACCCTGCCATCCCCCCGACCACCGGCCCCAAGGCTCGCACGGGGGTGCCCTCGCCCGGTCCCCTTTGGCCGCCTACGCAGCGCGCGTGGGAGCGGGGGGTCCGCGGCCGCCGCGGGTACTGTGGTGTTGTGAGTCGCCAGAGGCGGCGCCCGTGGCTGGGCGGCCTAGCCGAGGGGCGGCGGCACGGGCGGTGGCGGGCGAGGTTGGGCGCCGCGGGCCGA     
I       TAAAATGGATATAGTAATCTATCAGGTCAAGATAAATTCTATTCTTGTCTCTTACAAACTTTCATTTTGAGAAAAATGTTCATAATTTAATACTATTTATATTTTATAATTTTGGCCGATTTCAAATATTATAAATTTTAATAAAATATTTTCTAATAAAATAATAATTTCAAGAAATAAATCTTTATATTTCTATTTGCGAATTGAAAAGAATAAAGAATAATCTTCAAGAAAAATTTAATATACAGTTAAAACGGTCTACATCGTTTTAAGTTCGTATATCCATAAACACATCGGAAAAAAAATATTTGTAGGTATAATAGCTAATTAGGTAAAAAGATTATGACTTATGTTTTTTGACTTGTTCTTAAACTAACCTTTTCATTAGTAAGTATATTTTTCGTTATGATTTATTATGTTTCTCGGAGACTTTAAGTCATCCCAAATTTTAAAATTTTATCCAGAATTGTGTTATGTATAATCAAAATAAAATTGTATATATTAAATTATTTCAAAAAATGAAAGATATGATTGAATTAATGAAATAAGAAGGGACCGTTATTCGACTAAATTAATTGAGAAACCTACTATAATCAATTTAGACCAAACATAGTATGTGGTATTGATCATGCAATATCAAAATAATATTTTATTTTTTCGACATTATAGGAACTATTTAACGTATTGTAAATCATATGTAGATCTAGAAAACATAATCCATGGTAATTAAAAAATAAGTAAGAATTAAAGAATATATTATTCTATTCCTTATATCTCTAAAAATTTCAATATTAATAGGATAGAATCATCTGGAAAGATATAAGATATATTTGCCGATTTCTTGAAGACACTAATTGAATATAATATTAAATTTCTAACATTTGCTTGAAGATTTTTAAACACTAAAAGCACAATATACACTGATTTATTCGCATGGAAATAAATCGGAAAGTTCCAACGTTAAATTAAACAAACAAAACAAACTTTTTTATGATGTAGTAGCGTTTTAAGCATTCGAAATTACGAAGAACAGAGGATGGGACAGATGGTTGCAATAGTTTTCCTAAGTGATAAATTCTTAGGTAACTTGACCGGATGCCTTATCAAATTTTGTTCATTGCGTTTTGTCAGTAACTATCAAAGTTTCATGATTCACACAGTGATATTGTTCGAATTACTTTTTTACATTTCCTATCATTCAGTAGTGGCCTCCTGAGGTGAAAGAAAATTTTGTATGCTATTGGTCCGATTTTATGAAATATCAAGTACTCAATGTAGGCATAAAAATGGAGCCCCAATTGTACGGGATCCATCGGAAATTCTCAATCTTAGAACCAATCTTATAGTTATACCGGTATCTCCGCAAAGGACTATACCTACCACTTATCGTACCGCCTGCAGATGCTTGTAACTCTTACTGTGTAGGATATACTATCTGGTAAATCTTCTGGGAGTCCCTCATTTGTTCCGTTATTCAACGCCTTAAGGATATATAAATGGGATAAAAAGAGGCCGAGAGAACTGTCATTACTAGCAGATGATGTATAAAACTGGAGGAGGATTTTCTGCATTAGCACATTATTTGACACGGATCCATGGTGGTGGCTTAAGACCGTATCGTGTAACGCAGGTCCATATGATCCATTATGTTTAAGTAGTGGATGAAAAACACATAGATAATAACTAGCAGCTCCTAGAGATCGCAAATCTGAGGCATATAAGTAACTAGGGGTTAGACGTGACACTTAGACTCTCGAATGTAGACTCATAATCCACTTGCGTACCGTAGAAATTAAGGTTAGCCCATATACATACCTGATAGAGTTTAGAGCAATTATAATCAACTGATACGGGTTCGGATCAACTCCACCTAAAGCGCAAGGATCGGGGCATGTTTTCAGTTGTATCCAGCTCGACTTGGGCCTTCAGTAGTCAGGAACCGCTATATTTAATTTTAATGTTTAGACAGCGTCATGGCATTGTCTAAGTAGCGATCGCATGGGCGTACGCTGACAATACCCCCTCGATCGCAGCCGTTACGTGGCGTATTGTCCTTACACCTGGCGTCTGGGAATCCACTGTATCGGTGCACGAAGTAGCTAGCCGGCGGGGATCTGGCGCACCTTCCCGAGAGTTGACCTCCAACACGGGTCCCGTACGAACTGTCCCAATCACGGCGGATGCGGGTCGGTTGTGGGACAGTCCGTGTTGTTGGGGATTCGCAAGTCAGGCCAACATGCGCCATTGGAGCCGACTCAATAGGGGTCGTTCGCGGAGACGAGGTGCACCTTTATAAAGGCGTCAACCCTTGGTATCTCGGTGGTGACGAAGCCTATCATTACGTACATCAAGCCTTTCGCAGTCGCCACGCCATTCCTGCAATAGTACGCGCGAAAGCAACAGGACTTTATGAAATCTGCTAGTCCAGAATCGTGAGTTCTCTGGTTCGCTTGGGGGGGCGGGCATTAGGTTGGGTGGACTTCGAGCTGCACCACTCCGTCCACCCGGCGCTATGCTATGGCATTCCACGAGTCGTCACCCAGTGCACGCAATGGGAGGCACGCCGGGTGATTCAGGACCCGGGCCTGGTATTGATTTAGGCCTCGGGGGGCTGCGTGTGCACGAGGAGGCACGAGGAGTGCTCTCAGGGCACAAGCTGCGGACAGGGGTCGAGTCTGCGCCGGTCTGGGACTTACCCCTCCACACTGCGACCGATTTCTTTAAGTAATTCGCGGGAAGGGATACTATGAGCGGGCGGCGTGGCTGTGGGCGCCCGCTGCAAAACCGGGCCCTGTACCGAATCAATCCATCTGACGGAGAGCTTGGGCATGGTGGGTCGTAAGTCCAAATTGTTCAATCAGGCGCGCGTGTTAATCGTGGCCTGTGCGGAGCGGTTGTGTCCATTTTTCGCCGCGGGCTTGCTACGGCAAACCGTTAGCCTTTGCCCTATGCGGGCACGCCCCCTGGCATGGCTTTGTCTCAGATGGTAGGAGGCGATACCACCTATAGGCCCGCGGGTCGTACGGGGGTGCAGCTTACGTCACCCGCAGGCGGTCCGGAGAGCCGCGGTCCGGCCGAGGCCCGAGGGAAGGGGCCCGCCGCGCCGCCCCGTGCTGCTGGGCGGTCCCCGCGCGAGGGTTGGGCTCCGCCTGCTGCGGGACCGCAGCCGGGAGGAGGCGGCCCTGCGGGTCTGGGCCCGTGCGTCCCTGCCTGCTCCCTGTGCCGCCGCCGCAGGCGAGCTAACTCGAGGGCGCGGGGCCTCGGGGGCTGCACGGCAGGCGCGGCCCCGCGGGGTCGCCCCCCGCCGGCTCCAAGGGGTGCGCTCCCGCCCCCCCGATCCCCGTCCCGTCGTCGGAGCGCCCGGAGGGCCCTGCGCCCCGGCCTGGACCAGAGAGGCGGCAAGCAGTGGGGGGCGTACGCGGGGGGTGGCGCCCCCGCTCCTCCCGTGAGAGACCCGGGGTATGGGGACGCCCCCGCCGGGCGCCCCTGGGGTACAGCGCCGCGACTCCTAGGCTTCAGGCTGACCGCCGGTACGAGGCGCGTGGGCCGCGCTAGCCTGTGGGGGGAGCCTCCGTTCCAGGCCCGCCGTCGCGGTCCGAGGCCGGGCCCCGCTGCAGGCAAGCCGCTGGCCCCCAACGCACACGGACCTGCACGCGATCCGACCCGTGCCCAGCCCAGCCGCGAACCACCGGCGACGTCTGTACGACCGCCCCTCCAGTCCGCCGGGCCCGAGGGGCGGACCGGGCGACGCGCGCGAATCGCACCCTACGGCGCGTCCGACCCTGCCATCCACCCGTGCACCGGCCCCAAGGCTGGCACGAGGGTACCCCCTTCCGGTCCCCTGGGGCCGCCTACGCGGCGCGCGTGGGAGCGGGGGTTCCGCGGCCGCGGCGGGTACCGTGTTGTAGTGAGTCGCGACAGGCGGCGCCCGTGGCTGGGCGGCCTAACGGCGGGGTGGCGGCACGGGCGGTGGCTGGCGAGGTTGGGCGCCGCGGGCAGA     
H       TAAAATGGATATAGTAATCTAGCAGGTCAAGATAAATTCTATTCTTGTCTCTTACAAACTTTCATTTTGAGAAAAATGTTCATAATTTAATACTATTTATATTTTATAATTTTGCCCGATTTCAAATATTATGAATTTTAATAAAATATTTTCTAATAAAATAATAATTTCAAGGAATAAATCTTTATATTTCTATTTACGAATTGAAAAGAATAAAGAATAATATTCAAGAAAAATTTAGTATACAATTAAAACGGTATACATCATTTTAAGTTCGTATATCCATAAACACATCGGAAAAGAAATATTTGTAGGTATAATAGCTAATTAGGTAAAAAGATTATGACTTATATTTTTTGACTTGTTCTTAAACTAACCTTTTCATTAGTAAGTATATTTTTCGTTATGATTTATTATGTTTCTCGGAGACTTTAAGTCGTCCCAAATTTTAAAATTTTATCCAGGATTGTATTATGTATAATCAGAATAAAATTGTATATATTAAATTGTTTCAAAAAATGAAAGATATGATTAAATTAATGAAGTAAGAAGGGACCGTTATTCGACTAAATTAATTGAGAAACCTACTATAATCAATTTAAACCAAACATAGTATGTGGTATTGATCATGCAATATCAAAATAATATTTTATTTTTTCGACATTATAGGAACTATTTAACGTATTGTAAATCATATGTAGATCTAGAAAACATAATCCATGGTAATTAAAAAATAAGTAAGAATTAAAAAATATATTATTCTATTCCTTATATCTCTAAAAATTTCAATATTAATAGGATAGAATCATCTGGAAAGTTATAAGATATATTTACCGATTTCTTGAAGACACTAATTGAATATAATATTAAATTTCTAACGTTTGCTTGAAGATTTTTAAAAACTGAAATCACAATGAACACTGATTTATTCGCATAGAAATAAGTCGGAAAGTTCCAACGTTAAATTAAACAAACAAAACAAACTTTTTTATGATGTAGTAGCGTTTTAAGTACTCGAAATTACCACGAACAGACAATGGGACGGATGGTTGGTATAATTTTCCTAAGTGATATATTCTTAGGTAACTTGACTGAATGCCATATCAAATTTTGTTCATTACGTTCTGTCAATAACTATTAAAGATTCACGATTCACACAGTGATATTGTTCGAATTACTTTTTTACATTTCTTATCATTCAGTAGTGGCCTCCTGAGATGAACGAAAATTTTGTATACTATAGGTCCGATTTTATGGGATATTAATTACTCAGTGTAGGCATAAAAATGACGCCCCAATTGTACGGGATCCAGCGGAAACTCTCAATCTTCGGGCCAGTTTTGTAATTATACCGATATTTCCGCAAAGGACAATACCTACCACTTATGGTACCGCATGCAGCTGCTTGGAACTCTTACTGTGTGGGATATACTATCTGGTAAATCTACTGAGAGTTCCTCATTTGTTCCGTTATTCAACGCCTTAAGGATATATAAATGGGATAATAAGAGGCCGAGGGAACTGTCACTGCTAGCAGATGATGTATAGAACAGGAGAAGGATTTTCTACATTAGCCCATTATTTAACACGGATCCATGGTGGCGGCTTAAGACCGTATCGTGTAACGCAGGTCCATATGATCCCTTATGTTTAAGCTGTGGCTGAAAAACACATATTTAATAACTAGCAACTCCTAGAGATCGCAAATCTGGGGCATGTAAGTAACTAGGGGTTAGACGTGAAACTTAGATTCTCAAGTGTAGACTCGGGATTCACTTGCGTATCGTAAAAATTAAGGTTAGCCCATATACATACCTGATAGAGTTTAGAGCAATTATAATCAACTGATACGGGTTCGGATTAGCTCCACCTAAGAATCAAGGATCGGGGCATGTTGTTAGCTAGATCCAGCTCGACGTGGGCCTTCAGTAGTCAGGAACCGCTATATTTAATTTTAATGTTTAGACAGAGTCATGGCATTGTCTAAGTAGCGATCGCATGGGCGTACGCTGACAATACCGCCTCAATGGCGGCGGTTACGTGGCGTATTGTCCTTACACCTGGCGCCTGGGAATCCACTGCATCGGTGCACGAAGTAGCTAGCCGGCGGGGATCTGGTGCACCCTTCCGGGAGTTTACCACCACTACGGGTCCCGCACGAACTGTCCCGATCGTGGCGGACGCATGTCGGCCGCGTGACAGTCCGTGTTTTTGGGGATCCGTAGGACAGCCCGACGTGCGCCATCGGAACCGACTCAACAGGGGTCCTCCGCAGAGACGGGGTGCCCCTTTACAAAGTCGTCAACCCTTAGTATCTCGGTGAAGACGAAGCCTATCATTGCGTACGTCAAGCCTCTCGCGGTCTACACGCCATTCCTGCAGTAACACGCGCGAAAGCAACAGGATTTCAAGAAATCTGCTTGTCCCGAATCGTAAGTTCTCTAGTTCGCTTGGGGGGGCAGGCATTAGGTTGGGTGGACTTTGAGCTGCACCACTCCGTCCACCCGGCGCTACGTTATGGCGTTCCACGAGTCGCCACGCCGTCCACATAGTGGGAGACATGCCGGGTGATTCAGGACCCGGGCCTGCTATACCTTTAGGCCTCGGGGGGCTGCGTGTGCACGAGGAGGCGCAAGGAGTGGTCTCGGGGCACGAGCCGCGGACAGCGGTCAAGTCTGCGCCTGCCTGGGATTTAGCCCTCCACACGGCGACCGATTTCTTTAAGCAACTCGCGGGAAGGGACACTACGAGCGGGCGGCGTGGCTGTGAACACCCGCTGCAAACCCGGGGCCTGCACCGAATCAATCCATCTGACCGAGAGCTTAGGCATGGCGAGTCGCAAGCCCAAATAGTTCAATCGGGCACGCGTGTTAATCCTGGCCTGTGCGGAGTGATTGTGTCCCTTTTTCGCCGCGGGCTTGCTACGGCAGAGCGTGAGCCTTTGCCCTATTCGGGCGCGCCCCCTGACGTAGCTTCGTCTCACACGTTGGGAGGCGTTATCACCTATAGTCCCGCGGTTCGCCGGGGGGTGCAGCTTACGTGGCCCGCAGGCGTTCCGGCGGGCCGCGGTCCGGCCGGGGCCTCAGTGAAGGGTCCCGCCGCGCTGCCTCGCGCTGCTGGGCTGTCCCCGCGCGGGGGTTGGGCTCCGCCTGCTCCGGGACCGCAGCCGGAGGGAGGCTGCCGTGCGCGTAGGGGCCCGGGCGGCCCTGCATACCCTCTGTGCCGCCGCCGCAGGCGAGCTAACTCGAGGGCTGGGGGCCACGGGGGTTGCACGGCAGGCTCGGCCCCACGGGGTGGCCCCCCGCCGGCTCCAGGGGATGCGCCCCTGCCCCCCCGATCCCCGTCCCGTTGTAGGAGCGCAGGGAGGGCCGTGCGCCATGGCCTGGACCGGAGAGGCGGCAAGCAGGGGCGGGCATACACGGGGGGTGGCGCCCCCGCTCCTCCCGCGGGAGGACCGGGCTATGGGGACGCCCTCGCCGGGCGCCCCTGGGGTGAAGGGCCGCGACTCCTAGGCTTCAGGCTGGCCGCCGGTCCGAGGCGCCTGGGCCGCCCTAGCCGGCGGGGGGAGTTTCCGCTCTAGGCCCCCCGTCCCGATCCGAGGCCGGGCCCCGCTGCAGGCACGCGGGTGGCCCCCGACGCACCCGAACCTGCACGCGATCCGACCCGTGCCCAGCCCAGCCGCGAACCACCGGTAACGTCTGTACAGCCGCGCCTCGGGTCTAGTCGGCCCGAGGGGCGGACCGGGCGACGCGCGCGAATCGCACCCTACGGCGCGTCCGACCCTGCCATCCCCCCGAACACCGGCCCCAAGGCTTGCAAGGGGGTTCCCTCCACCGGTCCCCTGCGGCCGCCCACGCGGCGCGCGCGTAAGCGGAAGATCCGAACCCACGGCGGGTACTGTGGTGTGGTGAGTCGCGAGAGGCGGCGCCCGTGGCTGGGCGGCCTAACCGGGGGGCGGCGGCATGGGCGGCGGCGGGCGAGGTTGGGCGCCGCGGGCTGA     
G       TAAAATGGATATAGTAATCTAACAGGTCAAGATAAATTCTATTCTTGTCTCTTACAAACTTTCATTTTGGGAAAAATGTTCATAATTTAATACTGTTTATATTTTATAATTTTGGCCGATTTCAAATATTATGAATTTTAATAAAATATTTTCTAATAAAATAATAATTTCAAGAAATAAATCTTTGTATTTCTATTTACGAATTGAAAAGAATAAAGAATAATGTTCAAGAAAAATTTAATATACAATTAAAACGGTATACATCGTTTTAAGTTCGTATATCCATAAACACATCAGAAATAAAATATTTGTAGGTATAATAGCTAATTAGGTAAAAAGATTGTGACTTATGTTTTTTGACTTGTTCTTAAACTAACCTTTTCATTAGTAAGTATATTTTTCGTTATGATTTATTATGTTTCTCGGAGACTTTATGTCATCCCAAATTTTAAAATTTTATCCAGAATTGTATTATGTATAATCAAAATAAAATTGTATATATTAAATTATTTCAAAAAATGAAAGATATGATTAAATTAATGAAATAAGAAGGGACCGTTATTTGACTAAATTAAATGAGAAACCTACTATAATCAATTTATACCAAACATAGTATGTGGTATTAATCATGCAATATCAAAATAATATTTTATTTTTTCGACATTATAGGAACTATTTAACGTATTGTAAATCATATGTAGATCTAGAAAACATAATCCATGGTAATTAAAAAATAAGTAAGAATTAAAAAATGTATTATTCTATTCCTTATATCTCTAAAAATTTCAATATTAATAAGATAGAATCATCTGGAAAGTTATAAGATATATTTACCGATTTCTTGAAGACACTAATTGAATATAATATTAAATTTCTAACATTTGCTTGAAGATTTTTAAACACTAAAAACACAATAAACACTGATTTATTCGCATGGAAATAAATCGGAAAGTTCCAACGTTAAATTAAACAAACAAAACAAACTTTTTTATGATGTAGTAGCGTTTTGAGCCCTCGAAATTACAACGAACAGAGAATGGGACAGATGGTTGACATCGTTTTCCTAAGTAATATATTCTTAGGTAACTTGACTGCACGCCCTATCAAATTTTGTTCATTTTGTTTCGTCAATAACTATTAAAGCTCCATGATCCACACAGTGATTTTGCTCGAATCACTTTTTTACATTTCTTATCATTCAATGGTGGCCACCTGAGGTGAAAGAAAATTTTGTATACTATAGGTCCGATTTTATGCAATATCAATTACTCAATGGAGACATAAAAATGGAGCCCCAATTGTGCGGAACCCATCGAAAACTCTCAATCTTAGATTCAGTCTTATAATTATATCGATATTTCCGCAAAGGACTACACCTACCACTTATAGTTCCGCTTGCAGCTGCTTGGAACTCCTACTGTGTAGGATATACTATCTAATAAATCTACTGGGAGTTCCTCTTTTGTTCCGTTATTCATCGCCTTAGGGATATTTAAATGGGATAATAAGAGGCCGAGGGAACTGTCACTGCTAACAGATGATGTATAAAACCGGAGGAGGATTTTCCGCATTAGCTCATTATTTAACAAAGATCCATGGTGGTGGCTTAAGACCGTATCGTGTAACGCAGGTACATATGATCCTTTATGTTTAAGTGGTGGCTGAAAAACACATAATTAATAACTAACAGCTCCTGGAGATCGCGAATCTGAGGCATATAAGTAACTAGGGGTTAGACGTGAAACTTAGACTCTCAAATATAGACTCTGAATTCGCTTGCGTGTCGTAAAAATTAAGGTTAGCACATATACATATCTGATAGAGTTTAGAGCAATTATGATCAACTGATACGGGTTCGGATCAACTCCACCTAAAGTCCAAGGATCGGGGCATGTTATGAGTTGGATCCAGCTCGACATGGGCCTTCAGTAGCTAGGAACCGCTATATTTAATTTTAATGTTTAGACAGGGTCATGGCATTATCTAGGTGGCAATCGCATGGGCGTACGGTGACAATACCTTCTCAATCGCAGCGGTAGCGTGGCGTATTGTCCTTACACCTGGCGTCTGGGAATCCTCTGTATCGGTGCACGAAATAGCCAGCCGGCGGGGATCTGGCGCACCCTCCCGGGAGTTAACCTCCATTACGGGTCCCGTACGAACTGTCCCTATCTTGGCGGACGCGGGTCGGTCGCGGGACAGTCCGTGTTGTTGGGGAGACGTATGTCAGACCTCCATGCGCCATTGGAGCCGACTCAACAGGGGTCCTCCGCAGAGACGAGGTGCACCTCTGCAAAGGCGTCAACCCTTGGTATCTCGATGGCGACGAAGCCTATCATTACGTACATCAAACCTTTCGCAGTCCACACGCCATTCCTGCATTAACGCGCGCGAAAGCAACAGGATTGCATGAAATCTGCTAGTCCTGAATCGTGAGTTCTCTTGTTCGCTTGGGGGGGCGGGCATTAGGTTGGGTGGACTTTGAGCTGCGCCACTCCGTCCAACCGGCGCTATGCTATGGCGTTCCGCGAGTCGTCACGCGGTGCACGTGGTGGGAGGCACGCCGAGTGATTCAGGACCCGGCCCTGCTATACCTTTAGCCCTCAGGGGCCTGTGTGTGCACGTGGAGGCGCGAGGAGTGGTCTCGGGGCACTAGCCGCGGACAGAAGTCAAGTCTGAGACCGCCTGGGAATTAACCCTCCACAGAGCGACCGATCTCTTTAAGTGGATCGCGGGAAGGGAAACTACGAGCGGGCGGCGTGGCTGTGATCGCCCGCTGCAAAACCGGGTCCTGCACTGAACCAATCCATCTGACGGAGGGCTTAGGCATGGCGAGTCGCAAGTCCATATTGTTCAATCAGGGGCGCGTGTTAATCTTGGCCCGTGCGGAGTGATTGTGTCCCTTTTTCGCCGCCGGCTTGCTACGGCAGAGCGTCAGCATTTGCCCTATCCGGGCCCGCCACCTGGCGTGGCTTTGTCTCAGTAGATCGGAGGCGATACCACCTATAGACCCGCGAGTCGTCGGAGGGTGCAGCTTACGTCACTGGCGGGCGGTCCGTCGGGCCGCGGTCCGGCCGGGGCTCGAGAGAAGGATCCCGTCACGCGGCCCCGCACTGCTGGGCGGTCCCCGACCGGGGGTTGGGGTCCGCCTGGTACGGGGGCGCAGCCGCGGAGAGGCGGCCGTGCGCGTATGTGCCCGGGCGCCCCTGCATGCCCCCTGTGCCGCCGCCGCAGGCGAGCTAGCTCGAGGGCTGGGGGCATCGGGGGCTGCCCGGCAGGCGCGGCCCCGCGGGGTCGCCCCCCGCCGGCTCCAGGGGGTGCGCCCCGGCCCCCCCGATCCCCGTCCCGTCGTCGGAGCACCGGGAGGGCCCTGCGCCGGCGCCTGGACCAGAGGGGCGGCAAGCAGGGGGGGGCGTACGCAGGGGGTGGCGCCCCCGCTCCTCCCGTGGGAGGACCGGGGTATGGGGACGCCCCCGCCGGGCGCTCCTGGGGTGCAGGGCCGCGACTCCTGGGCTTCATGCTCGCCGCCGGTACGGGACGCTTCGGCCGCCCTAGCCTGTGGGGGGAGTTTCCGTTCCAGGCCCCCCGTCGCGGTCCGAGGCCGGGCCCCGCTGCAAGCAAGCGGGTGGCCCCCCACGCGCGCGAACCTGCACGCGACCCGACCCGTACCCAGCCCAGCCGCGGACCACCGGTGACGTCTGAACGGCCGCCCCTCTTGTCCGCCGGGCCCGAGGGGCGGAGCGGGCGACGCGCGGAAATCGTACCCTACGGCGCGTCCGACCCTGCCATCCACCCGAGCACCGACCCCAAGGCTCGCAGGGGGGTCCCCTCTGCCGGTCCCCTGCGGCCGCCTACCCAGCGCGCGCGTGACCGGGGGATCCGCGGGCCCGGCGCGTACTATGTTGTAGGGAGTCGCGAGAGGCGGCGCCTGTGGCTGGGCGGCCTAGCTGGGGGGCGGCGGCACGGGCGCCGGCTGGCTAGGTTGGGCGCCGCGGGCGGA     
F       TAAAATGGGTATAGTAATCTAACAGGTCAAGATAAATTCTATTCTTGTCTCTTACAAACTTTCATTTTGGGAAAAATGTTCACAATTTAATACTGTTTATATTTTATAATTTTGATCGATTTCAAATATTATAAATTTTAATAAAATATTTTCTAATAAAATAATAATTTCAAGAAATAAATCTTTTTATTTCTATTTACGAATTGTAAAGAATAAAGAATAATGTTCAAGAAAAATTTAGTATACAATTAAAACGGTATACATCATTTTAAGTTCGTATATCCATAAACACATCAGAAAAAAAATATTTGTAGGTATAATAGCTAATTAGGTAAAAAGATTATGACTTATATTTTTTGACTTGTTCTTAAACTAACCTTTTCATTAGTAAGTATATTTTTCGTTATGATTTATTATGTTTCTCGGAGACTTTATGTCATCCCAAATTTTAAAATTTTATCCAGAATTGTATTATGTATAATCAAAATAAAATTGTATATATTAAATTATTTCAAAAAATGAAAGATATGATTAAATTAATGAAATAAGAAGGGACCGTTATTCGACTAAATTAAATGAGAAACCTACTATAATCAATTTAGACCAAACATAGTATGTGGTATTAATCATGCAATATCAAAATAATATTTTATTTTTTCGACATTATAGGAACTATTTAACGTATTGTAAGTCATGTGTAGATCTAGAAAACATAATCCTTGGTAATTAAAAAATAAGTAAGAATTAAAAAATATATTATTCTATTCCTTATATCTCTAAAAATTTCAATATTAATAAGATAGAATCATCTGGAAAGTTATAAGATATATTTGCCGATTTCTTGAAGACACTAATTGAATATAATATTAAATTTCTAACATTTGCTTGAGGATTTTTAAACACTAAAAACGCAATGTACACTGATTTATCCGCATAGAAATAAATCAGAAAGTTCCAACGTTAAATTAAACAAACAAAACAAACTTTTTTATGATGTAGTAGCGTTTTCAGCATTCGAAATTACGATGAACAGACAATGGGACAGATGGTTGACATAATTTTCCTAAGTGATACATTCTTAGGTAACTTGACTGAACGCCCTATCAAATTTTGTTCATTCCGTTTTGTCGGTAACTATCAAAGCTTCATGATTCACACAGTGATGTTGTTCGAATTACTTTTTCACATTTCTTATCATTTAGTATTGGCCCCCTGAAGTGAAAGGAAATTTTGTATGCTATAGGTCCGATTTTATGAGATATCAACTACTCAATGTAGGCATAAAAATGGGGCCCCAATTGTACGGGAACCACCGGAAACTCTCAATCTTAGAATCGATTTTATAATTATACCGATATCTCCGCAAAGGACAATACCAACCACTTATGGTGCCGCTTGCAGATGCATGGAACTCTTACTCTGTGGGATGTACTATCTAGTAAATCTACTGGGGGTAACTCATTTGTTCCGTTGTTCAGCGCCTTAAGGATGTTTAAATGGGATAATAAGAGGCCGAGAGAACTGTCACTACTACCAGATGATGTATAAAACCGGAGGAGGATTTTCTACACTAGCTCATTATTTAACAAGGATCCACGGTGGTGGCTTAAGACCGTATCGTGTAACGCAGGTATGTATGATCCCTCATGTTTAAGTAGTGGTTGAAAAACACATAGTTAATAACTAGCAGCTCCTAGAGATCGCTAATCTGGGGCATATAAGTAACTAGGAGTTAGACGTGAAACTTAGATTCTCAAGTGTAGACTCGGAATTCACTTGCGTGTCGTAGTAATTAAGGTTAGCCCAAATACATATCTGATAGAGTTTAGAGCAATTATAATCAACTGATACGGGTTCGGATCAGCTCCACCTAAGATCCAAGGATCGGGGCATGTTCTTAGGAGGATCCAGCTCGACGTGAGCCTTTAGTAGTCAAGAACCGCTATATTTAATTTTAATGTTTAGACATAGCCATGGCATTGTCTAAGTTGCTATCGCATGGGCGTACGTTGACAATACCGCCTCGATCGCGGCGGTGACGTGGCGTATTGTCCTTACACCTGACGCCTGAGAATCCACTGTATCGGTGCACGAAGTAGCTAGCCGGCGGGGATCTGGGGCACCCTCGCGGGAGTTAACCTCCAATACAGGTCCCGTACGAACCGTCCCAATCGGAGCGGATGCGGGTCGGTCGCGGGTCAGTCTGTGTTGTTGGGGATCCGTAAGTCAGGCCCACATGGGCCATCGGAACCGACTCAACAGGGGTCTTCCGCAGAGACGAGGTGCACCTTTATAAAGGCGTCAACCATTGGTATCTCGGTGGTGATGAAGCTTATCATTCCATACATCAAGCCCTTCGCAGTCCGCACGCCATTCCTGCAATAGTACGCGCGAAAGCAACAGGATCTCATGAAAGCTGCTAGTCCTGAATCGTGAGTTCTCTTGTTCGCTTGGGGGGGGAGGCATTAGGTTGGGTGGACTTTGAGCTGCACTACTCCGTCCAGCCGGCGCTATGCTATGGTATTCCGCGAGCCGTCACGCCGTGCACATAGTGGGAGGCACGCCGAGTGATTCAGGACTCGGGCCTGCTATACATTTAGGCCTCGGGGGACTGCGTGTGCGCGAGGAGGCGCGAGGAGGGATCTCGGGGCACCAGCCGCGGACAGTGGTCCAGCCTGCGCCGGTCTGGGATTTAACCCTCCACACGTCGACCGATCTCTTTAAGTTTCTCGCGGGAAGGGAAACCACGAGCGGGCGGCGTGGCTGTGAACACCCGCCGCAAAACCCGGTCCTGCACTGAATCAATCCATCTGACGGGGAGCTTAGGCATGGCGGGTCGCAAGTCCAAATTGTTCAATCAAGCGCGCGTGTTAATCTTGGCCTGAGCGGAGTGATTGTGTCCCTTTGTCGCCGTGGGCTTGTTACGGCATAGCGTGAGCATTTGCCCTATTCGGGTGCGCCACCTGGCTTTGCTTTGTCTCAAAAGCTAGGAGACGGTACCACCCATAGGCCCGCGGATCGCCGGGGGGTGCAGCTTACGTCGCGGGCAGGCGGTCCGGCGGGCCGCGGTCCGGCCGCGGCCCGAGCGAAGGATCCCGCCGCGCGGCGCCGCTCTGCTGGGCGGTCCCCGCTCGGGGGTTGGGCTCCGCCTGCTACGGGACCGCAACCGGGGGGGGGCGTCCGTGCGCGTGTGGGCCCGGGCATCCCTGCGTGTCCCCTGTGCCGCCGCCCCAGGCGAGCTAACTCGAGGGCCGGGGGCCACGGGGGCTGCACGGCAGGCACGGCCCCGCGGGGCCGCCCCCCGCCCGCTCCAGGGGATGCGCTCCTGCCCCCCCGATCCCCGGCCCGTCGTAGGAGCACCGGGATGGCTCTGCGCCGGGGACTGGACCAGAGAGGCGGCAAGCAGGGGGGGGCGCGCGCGGGGGGTGGCGCCCCCGCGCCTCCCGTGGGAGGACCAGAGTATGGGGACGCCCCCGCCGGCCCCCCCTGGGGTCCAGCGCCGCGACTCCCAGGCTTCAGGCTGGGCGCCGGTACGAGGCGCTTAAGTCGCACTAGCCTGTGGGGGGAGTTTCCGTTCGAGGCCCCCCGTCCCGGTCCGAGGCCGGGCCCCGCTGCAAGAAAGCGGCTGGCCCCCAACGCACCCGAACCTGCACGCGCGCCGACCCGTGCCCAGCCCAGCCGCGAACCACCGGTGACATCTGTACAGCCGCCCCTCCAGTCCGCCCGGCCCGAGGGGCCGGCCGGGCGACGCGCGGCAATCGGACCGTACTGCGCGTCCGACCCTGCCATCCTCCCGAGAGCCGCCCCCAAGGCCTGCAAGGGGGTTCCCTCCACTGGTCCCCTGCGGCCGCCTACGCAGCGCGCGCGCGGACGGGGGATCCGCGGCCGCGGCGGGTATTGCGTTGTGGTGAGTGGCGAGCGGCGCCGCCCATGGCTGGGCGGCCTAACCGGGGGGCGGCGGCACGGGCGCTGGCCGGCCAGGTTGGGCGCCGCGGGTGGA     
E       TAAAATGGATATAGTAATCTAACAGGTCAAGATAAATTCTATTCTTGTCTCTTACAAACTTTCATTTTGGGAAAAATGTTCATAATTTAATACTATTTATATTTTATAATTTTGACCGATTTCAAATATTATAGATTTTAATAAAATATTTTCTAATAAAATAATGATTTCAAGAAATAAATCTTTATATTTCTATTTACGAATTGAAAAGAATAAAGAATAATATTCAAGAAAAATTTAATATACAATTAAAACGGTATACATCATTTTAAGTTCGTATATCCATAAACACATCAGAAAAAAAATATTTGTAGGTATAATAGCTAATTAGGTAAAAAGATTGTGACTTATATTTTTTGACTTGTTCTTAAACTAACCTTTTCATTAGTAAGTATATTTTTCGTTATGATTTATTATGTTTCTCGGAGACTTTATGTCATCCCAAATTTTAAAATTTTATCCAGAATTGTATTATGTATAATCAAAATAAAATTGTATATATTAAATTATTTCAAAAAATGAAAGATATGATTAAATTAATGAAATAAGAAGGGACCGTTATTCGACTAAATTAATTGAGAAACCTACTATAATCAATTTAAACCAAACATAGTATGTGGTATTAATCATGCAATATCAAAATAATATTTTATTTTTTCGACATTATAGGAACTATTTAACGTATTGTAAATCATGTGTAGATCTAGAAAACATAATCCGTGGTAATTAAAAAATAAGTAAGAATTAAAAAATATATTATTCTATTCCTTATATCTCTAAAAATTTCAATATTAATAGGATAGAGTCATCTGGAAAGTTATAAGATATATTTGCCGATTTCTTGAAGACACTAATTGAATATAATATTAAATTTCTAACATTTGCTTGAGGATTTTTAAATACTAAAAGCACAATGTACACTGATTTATTCGCATAGAAATAAATCGGAAAGTTCCAACGTTAAATTAAACAAACAAAACAAACTTTTTTATGATGTAGTAGCGTTTTAAGCACTCGAAACTACTATGAACAGATAATGGGACAGATGGTTGTTATAATTTTCCTAAGTGATACATTCTTAGGTAACTTGACTGAACGCCTTATCAAATTTTGTTCATTTCGTTATGTCAATAACTATCAAAGCTTCACGATTTACACAGTGATGTTGTTCGAATTACTTTTTTACATTTCTTATCATTCAGTAATGGCCTCCTGAGGTGAAAGAAAATTTTGTATGCTATAGGTTCGATTTTATGAGATATCAATTACTCAGTGTAGGCATAAAAATGAAGCCCTAATTGTACGGGACCCATCGGAAATTCTCAATCTTAGAACCAATCTTATAGTTATACCGGTATTTCCGCGAAGGACAATACCTACCACTTATGGTTCCGCCTGCAGCTGCTTGAAACTCTTACTGTGTAGGATCTACTATCTAATAAATCTACTGGGAGTTCCTCATTTGTTCCGTTATTCAACGTCTTAAGGATATCTAAATGGGATAATAAGAGGCCGGGGGAACTGTCACTCCTAGCAGATGATGTATAGAACCGGAGGAGGATTTTCTACACTAGCCCATTATTTAACAAGGATCCACGGTGGCGGCTTAAGACCGTATCGTGTAACGCAGGTACATATGATCCATTATGTTTAAGTAGTGGCTGAAAAACACATAGTTGATAACTGGCACCTCCTTGAGATCGCTAATCTGAGGCATATAAGTAACTAGGAGTTAGACGTGAAACTTAGATTCTCAATTGTAGACTCGCAATCCCCTTGCGTGTCGTAGAAATTAAGGTTAGCCCATATACATACCTGATAGAGTCTAGAGCAATTATAATCAACTGATACGGGTTCGGATCATCTCCACCTAAAGTCCAAGAATCGGGGCATGTTGCTAGTTTGATCCAGCTCGACATGGGCCTTCAGTAGATAGGAATCGCTATATTTAATTTTAATGTTTAGACAGAGTCATGGCATTGTCTAAGTAGCGATCGCATGGGCGTAGGTTGACAATACCTCCTCGGTCGCGGCCGTCACGTGGCGTATTGTCCTTACACCTGGCGCCTGGGAATCCACTGTATCGGTGCACGAAGCAGCTAGCCGGCGGGGATCTGGCGCACCCTCCCGGGAGTTAACCTCCAATACGGGTCCCGTACGAACTGTCCCCATCAGGGCGGATGCAAGTCGGTCGCGGGGCAGTCCGTGTTGTTGGGGGTCCGTAGGACAGGCCGACATGCACCATCGGAACCGACTCAACAGGGGTCCTCCGCAGAGACGAGGTGCTCCTTTAGAAAGGCGTCAACCCTTGGTATCTCGGTGGTGACGAAGCGTATCATTACGTACGTCAAGCCGTTCGTAGTCCGCACGCCATTCCTGCAATAGTGCGCGCGAAAGCAGCAGGATCTCATGAAATCTGCTGGTCCTGAATCGTGAGTTCTCTCGTTCGCTTGGGGGGGTGGGCATTAGGTTGGGTGGACTTTGAGCTGCACCACTCCGTCCATCCGGCGCTATGCTACAACATTCCGCGAGTCGTCACGCCGTGCACGTAGTGGGAGGCACACCGAGTGATTCAGGACCCGGGCCTGCTATCCATTTAGATCTCAAGGGGCCGTGTGTGCGCGGGGAGGCACGAGGAGTGGTCTCGGGGCACGAGCCGCGGACAGGGGTCAAGACTGCGCCCGCCTGGGACTTAACCCTCCACACCGCGACCGATCTCTTTAAGTGCATCGCGGGAAGGGAAACCACGAGCGGGCGGCGTGGCTGTGGACTCCCACTGCAAAACCGGGTCCTGCACTGAAACAATCCATCTGACGGAGGGCTTGGGCATGGCGAGTCGCAAGTCGAGATTGTTCAATCAGGCGCGCGTGTTTATCTTGGCCTGTGCGGAGTGGTTGTGTCCCTTTTTCGCGGCGAGCTCACTACGGCAAAGCATGAGCATTTGCCCTATTCGGGTGCGCCACCTGGCCTGGCTTTGTCTCAGATGATGGGAGGCGATATCACCAATAGGCCCGCGACTCGCCCGGGGGTGCAGCTTACGTCATCCGCGGGCGGTCCGGCGGGCCGCGGTCCGGCCGGGGTCCGAGCGAAGGATCCCGCCGCGCGGCGCCGCGCTGCTGGGCGGTCCCCGCACGGGAGTTGGGCTCCGCCTGCTGCGGTGCCGCAGCCGGGAGGAGGCAGCGGTGCGCGTGTGTGCCCGGGCGGCCCTGCATGCCCCCTGTGCCGCCGTCGCAGGCGAGTTAACTCGAGGGCTGAGGGCCGCGGGGGTTGTACGGCAGGCGCGGCCCCAGGGGGGCGCCCCCCGCCCGCTCCAGGGGGTGCGCTCTTGCCCCCCCGATCCCCCCCCCGTCGTGGGACTACCGGGACGGCCCTGCGCCATGGGCTGGACCAGGGAGGCGGCACGCAGGGGGGGGCATGCCCGGGGGGGGGGGCCCCCTCTCCTCCCGGGGGAGGGCCGATGTATGGGGACGCCCCCGCCGCGCGCCCCGGGGGTTAAGCGCCGCGACTCCTAGGCTTCAGGCTGGCCGCCGGTGCGATACGCGTGGGCCGGCCTAGCCTGTGGGGGGACTCTCCGTTCCAGGCCCCCCGTGGCGGTCCTAGGCCGGGCCCCGCTGCATGCACGCGGCTGGCCCCCGACGCACCCGAACCTGCACGCGATCCAACCCGTGCCCAGCCCAGCCGCGAACCACCGGCGACGTCTGTACGGCCGCCCCTCGAGTCCGCCGGGCCCGAGGGGCGGCCCAGGCGACGCGCGGGCATCGCACCCTACGGCGCGTCCGACCCTGCCATCCCCCCGAGCCCCGGCCCCAAGGCTTACAAGGGGGTACCCTCTGCCGGTCCCCTGTGGCCGCCTACGCCGGGCGCGCGGGAACGCGGGATCCGCGGCCGCGGCGAGTACTGGGCTGTGGTGAGTCGCGAGAGGCGGCGCCCATGGCTGGGCGGCCTAACTGGGGGGCGGCGGCACGGGCGCCGGCCGGCAAGGTTCGGCGCCGCGGGCTGA     
D       TAAAATGGATATAGTAATCTAACAGGTCAAGATAAATTCTATTCTTGTCTCTTACAAACTTTCATTTTGAGAAAAATGTTCATAATTTAATACTGTTTATATTTTATAATTTTGATCGATTTCAAATATTATAGATTTTAATAAAATATTTTCTAATAAAATAATAATTTCAAGAAATAAATCTTTATATTTCTATTTACGAATTGTAAAGAATAAAGAATAATATTCAAGAAAAATTTAATATACAATTAAAACGGTATACATCATTTTAAGTTCGTATATCCATAAACACATCAGAAAATAAATATTTGTAGGTATAATAGCTAATTAGGTAAAAAGATTATGACTTATATTTTTTGACTTGTTCTTAAACTAACCTTTTCATTAGTAAGTATATTTTTCGTTATGATTTATTATGTTTCACGGAGACTTTGTGTCCTCCCAAATTTTAAAATTTTATCCAGAATTGTTTTATGTATAATCAAAATAAAATGGTATATATTAATTTATTTCAAAAAATGAAAGATATGATTAAATTAATGAAATAAGAAGGGACCGTTATTCGACTAAGTTAAATGGGAAACCTACTATAATCAATTTAGACCAAACATAGTATGTGGTATTAATCATGCAATATCAAAATAATATTTTATTTTTTCGACATTATAGGAACTATTTAACGTATTGTAAATCATATGTAGGTCTAGAAAACATAATCCATGGTAATTAAAAAATAAGTAAGAATTAAAAAATGTATTATTCTATTCCTTATATCTCTAAAAATTTCAATATTAATAGGATAGATTCATCTGGAAAGTTATAAGATATATTTGCCGATTTCTTGAAGACACTATTTGAATATAATATTAAATTTCTAACATTTGCTTGAAGATTTTTAAACACTAAAAACACAATGTACACTGATTTATTCGCATAGAAATAAATCGGAAAGTTCCAACGTTAAATTAAACAAACAAAACAAACTTTTTTATGATGTAGTAGCGTTTTAAGCATTCGAAATTACGATGAACAGACGATGGGACAGATGGTTGGGATAATTTTCCTAAGTAATAAATTCTTAGGTAACTTGACTGGATGCCTTATCAAATTTTGTTCATTCTGTTTTGTCACTAACTATCAAAGCTTCACGATTCACACAGTGATCTTGTTTGAATTACTTTTTTACATTTCCCATCATTCAATAGTGGCCTCCTGAGGTGAAAGAAAATTTTGTATACTATGGGTTCGATTTTATGAAATATTAATTACTCAATGTAGGCATAAAAATGGAGCCCCAATTGCACGGAACCCATCGGAAATTCTCAATCTTAGAGCCAATCTTGTAGTTATACCGATATTTCCGCAAAGGACGATACCTACCACTTAGGGTCCCGTCTGCAGTTGCTTGAAACTCTTACTGTGTGGGATGTACTATCTAGTAAATCTCCTGGGAGTCCCTCATTTGTTCCGTTATTCACCGCCTTAAGGATATTTAAATGGGATAATAAGAGGCCGAAGGAACTGTCACTCCTAGCAGATGATGTATAAAACCGGAGAAGGATTTTCTACACTAGCTCATTATTTAACACGGATCCATGGTGGCGGCTTAAGACCGTATCGTGCAACGCAGGTACATATGATCCCTTGTGTTTAAGTAGTGGCTGAAAAACACATAATTAATAACTATCAACTCCTGGAGATCGCAAATCTGAGGCACATAAGTAACTAGGGGTTAGACGTGAGACTTAGACTCTCAACTGTAGACTCGAGATGCACTTGCGTGGCGTACAAATTAAGATTAGCCCAGATACATATCTGATAAAGTTTAGAGCAATTATAATCAACTGATACGGGTTCGGATCAACTCCACCTAGAGTCAAAGGATCGGGGCATGTCGTCAGCGTGATCTAGCTCGACGTGGGCCTTCAGTAGCCAGGAACCGCTATATTTAATTTTAGTGTTTAGACAGGGTCATGGCATTGTCTAAGTAGCAATCGCATGGGCGTACGTTGACAATACCGCCTCGATCGCAGCCGCCGCGTGGCGTATTGTCCTTACACCTGGCGCCTGGGAATCCACTGTATCGGTGCACGAAGTAGCCAGCCGGCGGAGACCTGGCGCACCCTCCCGGGACTTAACCTCCACTACGGGTCCCGTACGAACAGTCCCGATCGGGGCGGATGCCTGTCGGCCGCGGGACAGTCCGTGTTGTTGGGGATCCGTAAGCCAGGCCGACATGCGCCATCGGAACCGACTCAACAGGGGTCCTCCGCAGAGACGTGGTGCACCTTTACAAAGACGTCAATCCTTGGTATCTCGGTGGTGACGAAGCCTATCATTCCGTACATCAAGCCGTTCGCAGTCCACACGCCATTCCCGCAATAGAACGCGCGAAAGTAACAGGATTCCATGAAATCTGCTAGTCCTGAATCGTAAGTTCTCTTGTTCGCTTGGGGGGGCGGGCATTAGGTTGGGTGGACTTTGAGCTGCACCACTCCGTCCGTCCGGCGCTATGCTACGGGATTCCATGAGTCGGTACGCCGTGCACGTAGTGGGAGACATGCCGAGTGATTCAGGACCCGGGCCTGGTATTAGTTTAGACCTCGGGGGACTGCGTGTGCACGGGGAGGCCCGAGGAGTGGTCTCGGGGCACAAGCCGCGGACAGGGGTCGAGTCTGCGCGGATCTGTGATTTAACCCTCCACATTGCGACCGGTGTCTTTAAGTGTCTCGCGGGAAGGGATACAACGAGCGGGCGGCGTGGCTGTGGACACCCGCCGCAAAACCGGGTTCTGCACTGAAGCAATCCATCTGACGGAGAGCTTAGGCATGGCGAGTCGCAAGTCCTAATCGTTCAATCGGGTGCGCGTGTTAATCTTGGCCGGTGCGGAGCGGTTGTGTCCCTTTCTCGCCGCGGGCTTGCTACGGCAAAGCGTGAGCCTTTGCCCTATTCGGGTGCGCCACCTGGCATAGCTTTGTCTCAAACGGTGGGAGGCGATACCACCCATAGAGCCGCGATTCGCCGGCGGGTGCAGCTTACGTTACCCGCCGGCGGTGCGGCGGGCCGCGGTCCGTCCGGGGCCTGAGGGAAGGATCCCTCCCCGCGGCTCCGCGGTGCTGGGCGGTCCCCGCGCGGGGGTTGGGCTCCGCCTGCTTCGGGGCCGCAGCCGGAAGGAAGCAGCCGTGCGTGTATGGGCCCGGGCACCCCTGCTTGCCCCCTGTGCCGCCGCCGCAGGCGAGCTACCTCGAGGGCGGTGGGCCGCGGGGGCTGCACGGCAGGCACGGCCCCACGGGGTCGCCGCCCGTCGGCTCCAGGGGGCGCGCACTGGCCCCCCCGATCCCCCTCCCGTCGTGGGAGCACCGGGATGGCCCTGCGCCTTCGCCTGGACCAGGGAGGCGGCAAGCAGAGGGGGGCGTCCGCGGGGGGGGGCGCCCCCGCTCCTCACGCCTGAGGCCCGGGGTATGGGGATACCCCCGCCGGGCGCCCCTGGGGTTCAGCGCCGCGACTCCTAGGCTTCACGCTGGCCGCCGGTACGGGACGCGTGAGCTGGCCTAGCCTGTGGGGGGAGCCTCCGTTCCAGGCCCTCCGTCCCGGTCCTAGGCCGGGCCCCGCTGCAAGCAGGCGACGGGCCCCCGACGCACCCGAACCTGCACGCGGTCCGACCCGTGCCCAGCCCAGCCGCGAATCGCCGGAGACGTCTGTACAGCCGCTCCTCGAATCCGCCCGGTCAGAGGGGCGGACCGGGCGACGCGCGGGAACCGCACCCTACCGCGCGTCCGACCATGCCATCCCCCCGAGCACCGGCCCCAAGGCCGGCAAGGGGGTGCCCTCCCCCGGTCCCCTGTCGCCGCCTACGCAGCGCGCGCGTGAGCGGGGGATCCGCGTCCGCGGCGGGTACGGGGCTGTGGTGAGTCGCGAGAGCCGGCGCCCATGGCTGGGCGGCCTAACGGGGGGGCGGCGGCACGGGCGATGGCCGGCAAGGTTGGGCGCGGCGGGCTGA     
C       TAAAATGGTTATAGTAAACTAACAGGTCAAGATAAATTCTATTCTTGTCTCTTACAAACTTTCATTTTGAGAAAAATGTTCATATTTTAATACTGTTTATATTTTATAATTTTGGCCGATTTCAAATATTATAAATTTTAATAAAATATTTTCTAATAAAATAATAATTTCAAGAAATAAATCTTTATATTTCTATTTGCGAATTGAAAAAAATAAAGAATAATTTTCAAGAAAAATTTAATATACAATTAAAACGGTATACATCATTTTAAGTTCGTATATCCATAAACACATCGGAAAATAAATATTTGTAGGTATAATAGCTAATTAGGTAAAAAGATTATGACTTATATTTTTTGACTTGTTCTTAAACTAACCTTTTCATTAGTAAGTATATTTTTCGTTATGATTTATTATGTTTCTCGGAGACTTTATGTCATCTCAAATTTTAAGATTTTATCCAGAATTGTATTATGTATAATCATAATAAAATTGTATATATTAAATTATTTCAAAAAATGAAAGATATGATTAAATTAATGAAATAAGAAGGGACCGTTATTCGACTAAATTAAATGAGAAACCTACTATAATCAATTTAAACCAAACATAGTATGTGGTATTAATCATGCAATATCAAAATAATATTTTATTTTTTCGACATTATAGGAACTATTTAACGTATTGTAAATCATATGTAGATCTAGAAAACATAATCCGTGGTAATTAAAAAATAAGTAAGAATTAAAAAATGTATTATTCTATTCCTTATATCTCTAAAAAGTTCAATATTAATAGGATAGAATCATCTGGAAAGTTATAAGATATATTTACCGATTTCTTGAAGACACTAGTTGAATATAATATTAAATTTCTAACATTTGCTTGAAGATTTTTAAACACTAAAAACGCAATGTACACTGATTTATTCGCATAGAAATAACTCGGAAAGTTCCAACGTTAAATTAAACAAACAAAACAAACTTTTTTATGATGTAGTAGCGTTTCAAGCACTCGAAATTACAACGAACAGATAATGGGACGGATGGTTGGTATGTTTTTCCTAAGTGATATACGCTTAGGTAACTTGACTGAATGCCCTATCAAATTTTGTTCATTCCGTTCTGTTAATAACTATCAAAGCGTCACGATTTACACAGTGATATTGCTTGAATTACTTTTTTACATTTCGTATCATTCAGTAATGGCCTCCTGAGGTGAAAGAAAATTTTGTATGCTATAGGTTTGATTTTATGAGATATAAATTACTCACTGTTGGCATAAAAATGGAGCCCCACTTGTGCGGGACCCAGCGGAAAGTCTCAATCTTAGGACCAATCTTATAGTTATACCGATATTTCCGCAAAGGACGATACCTACCACTTATGGTACCGCATGCAGCTGCTTGAAACTCTTACTGTGTTGGATATACTATCTAGTAAATCTACTGGGGGTTCCTCATTTGTTCCGTTATTCAACGGCTTAGGGATATTTAAATGGGATAATAAGAGGCCGAAGGAACTGTCACTCCTAACAGCTGATGTATAAAACCGGAGGAGGATTTTCTGCAATAGCCCATTATTTAACATAGATCCACAGTGGTGGCTTAAGATCGTATCGTGTAACGCAGGTACATATGATCCTTTTTGTTTAAGTAGTGGTTGAAAAACACATAGTTAATAACTAACAACTCCTAGAGATCGCAAATCTGAGGCATGTAAGTAACTAGGTGTTAGACGTGAGACTTAGACTCTCAAATGTAGACTCAGGATACACTTGCGTATCGTATAAATTAAGGTTAGCCCAAATACATATCTGATAGAGTTTAGAGCGATTATAATCAACTGATACGGGTTCGGATCAGCTCCACCTAAAAACCAAGGATCGGGGCATGTGGTTAGTTAGATCTAGCTCGACGTGGGCCTTCAGTAGCTAGGAACCGCTATATTTAATTTTAATGTTTAGACAGAGTCATGGCATTGTCTAAGTAGCAATCGCATGGGCGTACGTTGACAATACCGCCTCGATCGCGGCGGTCACGTGGCGTATTGTCCTTACACCTGGCGCCTGGGAATCCGCTGTATCGGTGCACGAAGTAGCCAGCCGGCGGGGATCTGACGCACCCTCCCGGGAGTTAACCCCCAATACCGGTCCCGTACGAACTGTCCCGATCTAGGCGGATGCCGGTCGGTCGCGGGACAGTCCGTGTTCTTGGGGGCCCGTAAGCCAGACCAACATGCGCCATCGGAACCGACTCAATAGGGGTCCTCCGCAGAGACGAGGTGCACCTTTACAAAGGCGTCAACCCTTGGTATCCCGATGGTGACGAAGCCTGTCATTACGTACGTCAAGCCAATCGCGGTATACGCGCCATTCCTGCAATAGTGCGCGCGAAAGCAACAGGATCCCATGAAATCTGCTGGTCCTGAATCGTGAGTTCTCTTGTTCGCTTGGGGGGGCGGGCATTAGGTTGGGTGGACTTAGAGCTGCACTACTACGTCCACCCGGCGCTATGCTATGGTATTCCACGATGCGTTACACGATGCACGTAGTGGGAGACACGCCGAGTGATTCAGAACCCGGGCCTGCTATCCGTTTAGACCTCGGGGGGCTGTGTGTGCGCGAGGAGGCACGAGGAGTGGTCTCGGGGCACGAGCCGCGGACAGGGGTCAAGCCTGAGTCTTTCTGAGACTTACCCCTCCACACTGCGACCGAATTCTTTAAGTGGATCGCGGGAAGGGAAACCACGAGCGGGCGGCGTGGCTTTGAACGCCCGCCGCACAGCCGGGCCCTGCACTGAAACAATCCATCTGACAGAGAGCTTTGGCATGGCGTGTCGCAAGGCCGAATTGTTCAATCAGGCGCGCGTGTTAATCTTGGCCTGCGCGGAGTGGTTGTGTCCCTTTTTCGCTGCGGGCTTACTACGGCAGAGCGTGAGCATTTGCCCTATTCGGGCCCGCCACCTGGCTTCGCTTTGTCTCAAAAGATAGGAGGCGTTACCACCTATAGGCCCGCGAGCCGCAGGGGGGTGCAGCTTGCGTCTGGCGCAGGCGGTCCGGCGGGCCGCGGTCCGGCCGAGGCCCGAGGGAAGGATCCCGCCGCGCGGCTCCGCGCTGCTGGGCGGTCCCCGCCCGGGGGTTGGGGTCCGCCTGGTGCGGGACCGCATCCGGGGGAAGGCAGCCGTGCGCGTACGGGCCCGGGCGGCCCCGCGTGCCCCCTGTGCCGCCGCCTCAGGCAAGCTACCTCGAGGGCTGGGGGCCCCGGGGGCTGCACGGCGGGCGCGGCCCCACGGGGCCGCCCCCCGCCGGCTCCAGGGGGCGCGCTCCTGGCCCCCCGATCCCCCGCCCGTCGTGGGAGCACTGGGACGGCCCTGCGGCGCGGGCTGGAGCAGGGAGGCGGCAGGCAGAGGAGGGCGTCCGCGGTGGGGGGCGCCCCCGCTCCTCCCGCGGGAGGACCGGGGTATGGGGACGCCCCCGCCGGGCGCCCCTGGGGTTCAGCGCCGCGACTCCCGCGCTTTAGGCTGGCCGCCGGTACGAGCCGCTTGGGCCGGACTAGCTCGTGGGGGGAGTTTCCGTTCCAGGCCCTCCCTCTCGGTCCTAGGCCGGGCCCCACTGCAAGCATGCGGCCGGCCCCCGACGCACTCGAACCTGCACGCGATCCGACCCGTGCCCAGCTCAGCCGCGAACCACCGGCGACGGCTGTACAGCCGCCCCTCCAGTCTCCTCGGCCCGAGGGGCGGGCCGGGCGACGCGCGGGAATCGAACCTTACGGCGCGTCCGACCCTGCCATCCCCCCGAGCACCGGCCCCAAGGCTCGCAAGGGGATGCCCTCCGCCGGTCCCCTGCGGCCGCCTACGCAGCGCGCGCGTAAGCGGGTGATCCGCGCCCCCGGCGGGTACTGTGCTGTGGTGAGTCGCGAGGGGCGGCGCCCATGGCTCGGCGGCCTAACCGGGGGGCGGCGGCACGGGCGGTGGCTCGCCAGGTTGGGCGCCGCGGGCCGA     
B       TAAAATGGATATAGTAATCTAACAGGTCAAGATAAATTCTATTCTTGTCTCTTACAAACTTTCATTTTGAGAAAAATGTTCATAATTTAATACTGTTTATATTTTATAATTTTGGTCGATTTCAAATATTATAAATTTTAATAAAATATTTTCTAATAAAATAATAATTTCAAGAAATAAATCTTTATATTTCTATTTACGAATTGAAAAGAATAAAGAATAATATTCAAGAAAAATTTGGTATACAATTAAAACGGTATACATCATTTTAAGTTCGTATATCCATAAACACATCAGAAAATAAATATTTGTAGGTATAATAGCTAATTAGGTAAAAAGATTATGACTTATATTTTTTGACTTGTTCTTAAACTAACCTTTTCATTAGTAAGTATATTTTTCGTTATGATTTATTATGTTTCTCGGAGACTTTCTGTCATCCCAAATTTTAAAATTTTATCCAGAATTGTATTATGTATAATCAGAATAAAATTGTATATATTAAATTATTTCAAAAAATGAAAGATATGATTAAATTAATGAAATAAGAAGGGACCGTTATTCGACTAAATTAAATGAGAAACCTACTATAATCAATTTAAACCAAACATAGTATGTGGTATTAATCATGCAATATCAAAATAATATTTTATTTTTTCGACATTATAGGAACTATTTAACGTATTGTAAATCATATGTAGATCTAGAAAACATAATCCTTGGTAATTAAAAAATAAGTAAGAATTAAAAAATATATTATTCTATTCCTTATATCTCTAAAAATTTCAATATTAATAGGATAGAGTCATCTGGAAAGTTATAAGATATATTTACCGATTTCTTGAAGACACTAAATGAATATAATATTAAATTTCTAACATTTGCTTGAAGATTTTTAAACACTAAAAACACAATGTACACTGATTTATTCGCATAGAAATAAGTCGGAAAGTTCCAACGTTAAATTAAACAAACAAAACAAACTTTTTTATGATGTAGTAGCATTTCAAGCACTTGAAACTACAACGAACAGACGATGGGACAGATGGTTGGCATATTTTTCCTAAGTGATACATTCTTAGGTAACTTGACTGGACGCCTTATCAAATTTTGTTCATTACGTTTTGTCGATAACTATCAGAGGTTCATGATTTACACAGTGATATTGTTCGAATGACTTTTTTACATTTCTTATCATTCATTAATGGCCTCCTGAGGTGAAGGAAAATTTTGTATACTATAGGTCCGATTTTATGACATATCAATTACTCAGTGTAGGCATAAAAATGAAGCCCCAATTGTACGGGATCCATCGGAAATTCTCAATCTTAGAGGCAATTTTATTGTTATACCGATATCTCCGCAAAGGACTATACCTACCACCTATGGTGCCGCATGCAGCTGCTTGAAACTCCTACTGTGTTGGATGTACTATCTCGTAAATCTACTGGGGGTCCCTCGTTTGTTCCGTTATTCAACGTCTTAAGGAGATATAAATGGGATAACAAGAGGCCAAGAGAACTGTCACTACTACCAGGTGATGTATAGAACTGGAGGAGGATTTTCTGCAATAGCTCATTATTTAACACGGATCCATGGTGGCGGCTTAAGAGCGTATCGTGTAACGCAGGTATGTATGATCCCTTATGTTTAAGTAGTGGCTGAAAAACACATAATTAATAACTAACAGCTCCTAGTGATCGCGAATCTGGTGCATATAAGTAACTAGGAGTTAGACGTGAGACTTAGATTCTCTAATATAGACTCGGAATACACTTGCGTATCGTAAAAATTAAGGTTAGCCCAGATACATATCTAATAGAGTTTAGAGCAATTATAATCAACTGATACGGGTTCGGATCAACTCCACCTATAGCCTAAGGATCGGGGCATGTTGCTAGCCAGATCTAGCTCGACATGGGCCTTCAGTAGTCAGGAACCGCTATATTTAACTTTAGTGCTTAGACAGCGTCATGGCATTGTCTAAGTGGCGATCGCATGGGCGTAGGCTGACAATACCGCTTCGGTTGCGGCCGTCACGTGGCGTATTGTCCTTACACCTGGAGCCGGGGAATCCGCTACATCGGTGCACGAAGTAGCTAGCCGGCGGGGATCTGGAGCACCTTCCCGGGAGTTAACCTCCAATACGGGTCCTGTACGAACTGTCCCAATCAAGGCGGATGCCGGTCGATCGCGGGACAGTCCGTGTTGTTGGGGATCCGTAGGCCAGACCGACATGCGCCATCGGAACCGACTCAACAGGGGTCTTCCGCAGAGACGAGGTGCACCTTTAAAAAGGCGTCAACCCTTGGTATCTCGGTGATGACGAAGCCTATAATTTCGTACGTCAAGCCATTCGCAGTGCACACGCCATTCCAGCAGTAGCACGCATGAAAGCAACAGGATCTCATGAAATCTGCTGGTCCCGAATCGTGAGTTCTCCCGTTCGCTTGGGGGGGCGGGCATTAGGTTGGGTGGACTTTGAGCTGCGCCACTCCGTCCACCCGGTGCTATGCTATGGGATTCCTCGAGTCGATACGCCGTGCACACAGTGGGAGGCACGCCGAGTGATTCAGGACCCGAGCCTGTTATTCATTTAGGCCTCAGGGGACTGCGTGTGCTCGGGGAGGCACGAGGAGTGGTCTCGGGGCACGAGCCGCGGATAGCGGTCAAGTCTGCGCCGGCCTGGGATTTATCCCTCCACAGTGCGACCGATCTCTTTAAGTGCGTCGCGGGAAGGGAGACTACGAGCGGACGGCGTGGCTGTGGGCACCCCCTGCAAGACCGGGTCCTGGACTGAACCAATCCATCTGACAGAGAGCTTAGGCATGGCGTGTCGCAAGCCCAAATCGTTCAATCAGGTGCGCGTGTTAATCTTGGCCTGTGCGGAGTGGTTGTGTCCCTTTTTCGCCGCGGGCTTGCTACGGCAGAGCGTGAGCATTTGCCCTATCCGGGCGCGCCACCTGGCGTAGCTTTGTCTCAATGGGTGGGAGGCGCTACCACTTATAGACCCGCGTATCGCCAGGGGGTGTAGCTTACGTTACCCGCGGGCGCTCCGCCGGGCCGCGGTCCGGCCGGGGGCCGAGGGAAGGGTCCCGGCGCGCGGCTCCGCCCTGCTGGGCGGTCCCCGCTCGGGGGTTGGGGTCCGCCTGCTCCGGGACCGCAACCGGGGAAAGGCCGCCATGCGGGTATGGGCCCTAGCGGCCCTGCATGGCCCCTGTGCCGCCGCCGCAGCCGAGCTAACTCGACGGCTGAGGGCCACGGGGGCTGCACGGCAGGCTCGGCCCCCTGGGGTCGCCCCCCGCCGGCTCTAGGGGGTGCGCGCTTGCCCCCCCGATCCCCCTGCCGCCGTGGGATCGCCGGGAGGGCCCTGCGCCCTGGCCTGGACCCGGGAAGCGGCAGGCAGGGGGGGGCCTTCGGGGGGGGGGGCGCCTCCGCTCCCCCCGTGGGCGGGCCCGGGTATGGGGACGCCCCCGCCGGGCGCCCCTGGGGTTCAGGGCCGCGACTCCCACGCTTCAGGCTCGCCGCCGGTACGAGCCGCTTGGGCCGCGCTAGCCTGTGGGGGGAGTCTCCGTTCGAGGCCCCCCGTCCCTCTCCTAGGCCGGCCCCCGCTGCAGTCAAGCTGCGGGCCCCCGACGCACTCGAACCTGCACGCGAACCGACCCGTGCCCAGCCCAGCGGGGAAGCACCGGCGACGTCTGTACTGCCGCCGCTCGAGTCCGCTTGGCCCGAAGGCCGGGTCGGGCGACGCGCGGGAATCGCACCCTACGGCGCGTCCGACCCTGCCATCCCCCCGAGCACCGGCCCCAAGGCTGGCAAGGGGGTGCCCCCCGCCGGTCCCCTACGGCCGCCTACGCGGCGCGCGCGTGAGCGGGGGTTCCGCGTCCGCGGCGGGTACCGTGCTGTGGTGAGTCGCGAGCGGCGGCGCCCATGGCTGGGCGGCCTAACCGGGGGGCGGCGGCACGGGCGACGACGCGCGAGGTTGGGCGCCGCGGGCTGA     
A       TAAAATGGATATAGTAATCTAGCAGGTCAAGATAAATTCTATTCTTGTCTCTTACAAACTTTCATTTTGAGAAAAATGTTCATAGTTTAATACTATTTATATTTTATAATTTTGACCGATTTCAAATATTATAAATTTTAATAAAATATTTTCTAATAAAATAATAATTTCAAGAAATAAATCTTTATATTTCTATTTACGAATTGAAAAGAATAAAGAATAATGTTCAAGAAAAATTTAATATGCATTTAAAACGGTGTACATCATTTTAAGTTCGTATATCCATAAACACATCAGAAAATAAATATTTGTAGGTATAATAGCTAATTAGGTAAAAAGATTATGACTTATATTTTTTGACTTGTTCTTAAACTAACCTTTTCATTAGTAAGTATATTTTTCGTTATGATTTATTATGTTTCTCGGAGACTTTATGTCATCTCAAATTTTAAAATTTTATCCAGAATTGTGTTATGTATAATCAAAATAAAATTGTATATATTAAATTATTTCAAAAAATGAAAGATATGATTAAATTAATGAAATAAGAAGGGACCGTTATTCGACTAAATTAAATGAGAAACCTACTATAATCAATTTAAACCAAACATAGTATGTGGTATTTATCATGCAATATCAAAATAATATTTTATTTTTTCGACATTATAGGAACTATTTAACGTATTGTAAATCATATGTAGATCTAGAAAACATAATCCATGGAAATTAAAAAATAAGTAAGAATTAAAAAATATATTATTCTATTCCTTATATCTCTAAAAATTTCAATATTAATAAGATAGAATCATCTGGAAAGATATAAGATATATTTACCGATTTCTTGAAGACACTAGTTGAATATAATATTAAATTTCTAACGTTTGCTTGAAGATTTTTAAACACTAAAAACACAATATACACTGATTTATTCGCATAGAAATAAATCGGAAAGTTCCAACGTTAAATTAAACGAACAAAACAAACTTTTTTATGATGTAGTAGCATTTTGAGCACTCGAAACTACGATGAACAGATAATGGGACAGATGGTTGGCATATTTTTCCTAAGTGATATATTCTTAGGTAACTTGACTGGATGCCCTATCAAATGTTGTTCATTCTGTTCCGTCTGTAACTATCAAAGCTTCACGATTCACACAGTGATATTGTTCGAATTACTTTTTTACATTTCCTATCATTCACTACTGGCCTCCTGAGGTGAAAGAAAATTTTGTATGCTATAGGTTCGATTATATGAAATATCAACTACTCAGTGTAGGCATAAAAGTGGTGCCCCAATTGTACGGCATCCATCGGAAATTCTCAATCTTGGAGCCATTCTTATAGTTATACCGATATTTCCGCAAAGGACAATACCCGCCACTTATGGTACCGCTTGCAGCTGCTTGGAACTCTTACTGTGTGGGATGTACTATCTAGTAAATCTACTGGGAGTTCCTCGTTTGTTCCGTTATTCAACGCCTTAGGGATGTCTAAATGGGATAATAAGAGGCCGAGGGAACTGTCACTACTAACAAATGATGTATAAAACAGGAGGAGGATTTTCTGCATTAGCCCATTATTTAACACGGATCCATGGTGGTGGCTTAAGACCGTATCGTGTAACGCAGGTACTTATGATCCTTTATGTTTAAGTAGTGGTTGAAAAACACATAGTTAATAACTAACAGCTCCTTGAGATCGCGAATCTGGTGCATATAAGTAACTAGGAGTTAGACGTGAGACTTAGACTCTCAAATATAGACTCGGAATTCACTTGCGTGTCGTAGAAATTAAGGTTAGCCCAAGTACATATCTGATAGAGTTTAGAGCAATTATAATCAACTGATACGGGTTCGGATCAGCTCCACCTAAAGTCCAAGGATCGGGGCATGTTGTTAGTTAGATCTAGCTCGACATGAGCCTTCAGTAGGTAGGAACCGCTATATTTAATTTTAATGTTTAGACAGAGCCATGGCATTGTCTAAGTTGCGATCGCATGGGCGTACGCTGACAATACCGCCTCAATCGCCGCCGTCACGTGGCGTATTGTCCTTACACCTGGCGCCTGAGAATCCACCGTACCGGTGCACGAAGTAACCAGCCGGCGGTGATCTGGCGCACCCTCCCGGGCGTTAACCCCCAATACGGGTCCCGCACGAACTATCCCAATCGGGGCGGAGGCCGGTCGGTCGCGGGACAGTACGTGTTGTTGGGGCACCGTAAGCCAGACCGACATGCGCCATCGGATCCGACTCAACAGGGGTCTTCCGCAGAGACGAGGTGCACCTTTAAAAAGGCGTCAACCCTTGGTATCTCGGTGGCGACAAAGCCTATCATTACGTACGTCAAGCCATTCGCAGTCCACACGCCATTCCTGCAATAGTACGCTCGAAAGGAACAGGATCACATGAAATCTGCTAGTCCTGAATCGTGAGTTCTCGTGTTCGCTTGGGGGGGCGGGCATTAGGTTGGGCGGATTTTGAGCTGCACGACTCCGTCCACCCGGCGCTATGCTATAGCATTCCACGAGTCGATACGCCGTGCACATAGTGGGAGACACGCCGGGTGATTCAGGACTCGGGCCTGTTATCCATTTAGACCTCGGGGGGCTGCGTGTGCACGAGGAGGCACGAGGAGGGATCTCATGGCACGAGCCGCGGACAGGGGTCAAGTCTGTGCTGGTCTGGGAGTTAACCCTCCACACCGCGACCGATTTCTTTAAGTGGATCGCGGGAAGGGATACCACGAGCGGGCGGCGAGGCTGTGGTCACCCGCTGCAGAACCAGGTCCTGCACTGAATCAATCCATCTGACAGAGAGCTGAGGCATGGCGAGTCGCAAGTCCAAATCGTTCAATCAGGCGCGCGTGTTAATCTTGGCCCGTGCGGAGTGGTTGTGTCCCTTTTTCGCTGCGAGCTTGCTACGGCAGAGCGTGAGCGTTTGCCCTATTCGGGCACGCCACCTAGCATGGCTTTGTCTCACATGATTGGAGGCGGTAACACCTATAGACCCGCGAATCGCTAGGGGGTGCAGCTCACGGTACCCGCTGGCGGTCCGGGGGGCCGCGGTACGGCCGGGGGCCGAGGGAAGGTTCCCGTCGCGCGGCGCCGCGCTGCTGGGCGGTCCCCGAGCGGGGGTTGGGATCCGCCTTCTGCGGGAGCGCAGCCGGGCGGAGGCTGCCGTGCGCGTATGGGCCCGGGCGGCCCTGCGTGCGCGCTGTGCCGCCGCCGCAGGTGAGCTAACTCGAGGGCCGTGGGCCGCGGGGGCTGCGCGGCAGGCACGGCCCCCCGGGGTCGCCCCCCGCCGGCTGCAGGGGGTGCGCCCGTGCCCCCCCGATCCCCCTCCCGTCGTCGGAGCACCGGGAAGGCGCTGCGCCGTGGCCTGGGCCCGGGCGGCGGCAGGCAGCGGGGTGCTTACGCGGGGGGGGGCGCCCCCGCTCCTCCCGGGAGAGGACCGGGGTACGGGGATGCCCCCGCCGGGCGCCCCTGGGGTCCAGGGCTGCGACTCGCACGCTTCAGGCTGGCCGCCGGTACGGGGCGCTTGGGGTGCTCTAGTCGGTGGGGGGAGTATCCGTTCCAGGCCCCCCGTCCCCCTCCTAGGCCGGGCCCCGCTACAAGCAAGCGTCTGGCCCCCGACGCACCCGGACCTGCACGCGGTCCGACCGGTGCCCAGCCCAGCCGCGAACCACCGGGGACGTCTGTACAGCCGCCCCTCTGGTCCGCCCGGCCCGAGGGGCGGACCGGGCGACGCGCGAAAACCGCACCCTACAGCGCGTCCGACCGTGCCATCCACCCGAGCGCCGGCCCCAAGGCTTGCAAGGGGGTGCCCTCCGCCGGTCCCCTGCGGCCGCCTACACAGCGCGCGCGTGGGCGGGGGATCCGCGGCCGCGGGGGGTACTGTGGTGTTGTGAGTCGCGAGAGGCGCCGCCCATGGCTGGGCGGCCTAACGGAGGGGCGGCGGCACGGGCGATGGCTAGCGAGGTTGGGCGCCGCGGGCTGA     
