# Supplementary material for: A simple method for data partitioning based on relative evolutionary rates
Source: PeerJ. 2018 Aug 28;6:e5498. doi: 10.7717/peerj.5498 (PMC6118207; doi:10.7717/peerj.5498)
Supplement: Data S1 — The datasets are provided in the PHYLIP format. [file peerj-06-5498-s002.zip › DataS2/AS11-1.phy]

17  4000
out     AAAGAAAATAAATCATTATTATGACCACAAGAAAACTCCTTGTTAGCTAATAGTTTAATATTGACATTTCTATTATATAATTCGCATATATTATACATTTTCATCCCTTAAATATTTTACTGTGAAATATAGAGTATTCTAGTAAAAAATTTTATTCAAAATTAAAATAATAAATAAAGAAATTAATTAATAATTTTATTAAGTTTCGGATTATTGTGTGAATCAATATTGTTATTAATCAAAACATATGTATCATACATTGTTAGAATTTTTCAATCCACATTTATTTAATACTAAACTATAACTAGACAAAAGATACACCTAAAATACAAATTGTTATTTTTAGGGATGATTTGTAATCGTTTATTTATGATAAATTACAGTAAACGATTGTTCCATATTTAAATTTTCAAGAAATTATTTTAACAATGATTGATTTAGGTATGTAATCAACAATGTGTTGCTGTAGACAAAGAAGAACAATTAATTGATCGCTCGTCTAAAAGACAGTTTTTAGCAATATACATCCGAATGGTACTTGGATTCTACTAAATATTATGGATGTGGTAATAAAATAATAAATCTGTTAATTTGCAATTAATTACCTGATAAAAGCTAAGTATATTTTGTAAATAAATTGAATCAATATAGCCAATACATATTATTGTAAAGTTAAAAGTGAAAGTTATATTGCAATATATTAATGGTACGTATGAATAGTGTCTTCTAAAATTATAGACGGTATGAATTATAATTAGTAAATAAAATAAATAGTGTTAATTCTAGTTTTATTAACAGTAAGATATGATTTACAACAATACGTATACTTTAGGTCAATATGATTTAAGTTCTCAAGATCTAAAGAGAATAGATTATATATCTTATAATTTAAAAATATCATAAATGCTAATTGACATTTATGTCACCTTGTTTTGATTGATAAATATAAGATTTAAGACCTATCTGCTTCTTTTTTTTTAGTGTTTTGAAATACTTTTTATGGCCGAACTATGTACAACCGGTGAAGGAGCTAATTCTATAATCCTTCTGTTTGATAGCGCTTTTATATATTAATTAATTGAACTTACTACCTACAATAATTTCAGCTTAGTTTGCTTCCCACATTAACGTAAGTCATTGTATGAACAATTTTTCCGACGCTGCGGAATGAAAGGATGACACACATTACTCCCAGGAATTATATAAAAATAAGAGACTCTAGTTCACCTTCTACTACAAACAGCTATAAGCTCTAAGCCACGACGCTTTCGTCTGCATCCCTGCCAATCACCCTTCAAATGCATCATTGATTGTTAGGCTACACTATTCAATCTGACGGCAGACATATTTAAAATCCCCTCTCCATTATTGACATTCTTATTCGATATATTCATTTAGCTCTATTAAATACCTTGCCGCTTCCTTAAAATTGGCTTCTCTGTCACAGACTTTATGCATCGCAAGAGCTCGATCTTCAGATCGAGAAAGCTATTCCTTAGTTATTTTCAAGCAATATCATTAACGATACCATCGTCCCTGTATCCGTAAGAGATGTTCGTAGAAAATCATCCTCGGATGAGACTATGAATCAAGAGCGGGCGTCGATTTATAACTTGCATGCCCGGTGTTGATGTCTCGTTGTCGCATTCGCACAAACACACGCTTGCAACCTATGAGCGCATGAGTTGTATTAACCGTATAAGCAATCTAATTTAATGTTAGGCCATCTGGCTTGTACCACATTTGGTTAACTTCCTGAACAATGGGTAGTACATAGGTCGTCGCACGGCTGCGACGCGAGTCATAGATACATGTGCTGCCTAGCACTTACTCTCCTTGTGAATCGACACACCCGATCATCTTCAAGTCACGGTTAGGCTTATCATCCTTTTTAGTCGCACACGTGGTTAGCGAGCTTGATTGTATAGGATGTATTTTCATGAATAATGTGTACGGAGACTTTAAATACGAATAGAACAAAGAATTGTTGTCTCCGAAACCTAGACTGCCGGGCTGGCTCGCCTTTCAATAGTTCCAGGGTGCTCTAGAGCATGGTATACCCGTTCACGGTATCGTGCAATGGACATAGATTGCGAAATGAGTCTCGCGCTGACTGTGATTCGGCACATTCCGCCAGGGCGTAGCTTGCAACCGTCAACCGAGATACTTCGGGGTACTACGGGACGCAAGGCGTGTGATGCCGGTAATAGCCGCTGTAAGTATCAACTCCGCCCATCATCCGGACCTAAAGTTGGCAGTCGCTAGCGGAATACCCAGTATTCCAGCACGCGAGTCGAGCCCCTCTCCTAGCAGCCCCAGATCACCATTAGACGATGGCAGGTCTACGGGACGGGATGCCCCCATTGGTTGCAATCGTCTGCCATTATCGGAGCCGTCCGCCAATGGTCTAGAGCCGACGCTCACATGATTGTCCCGCCCACCGGGACATACATGAAGTACTAGAGGGGCGTTAGCATCTGCGCCTTCTAGCACAGTCTGCTGCGTTGGCGCTCAGCTGTTTCAATACCCGGAGCCGAGCACTTGCGGCCCCCCCATTGTCACTGTCCATTTTCATGAACGATGGGTCCGTTTAACAAGACCGCCTGGCCCGGGGACAGATGAAACGCCTCTGACCCAGGTTGGCGGCGGACAGTCCGTGTGTCAGAGCAGGCTACAGAGCTACATCGCCTATCCCAGCACGGTCGCCAAGCCGATGCTGCTGTGCGAGGTGTTCTGGATGTCCTGGGGACTACCGGGGGCCCTGGGGCCGAGGCCTTGTATGGTCCAGCTTAGGCTCGCGAGGACCATAGATCCTCGCTGTTCTCCTAGCCGCACCAAGCGCCATTGTAAGCCAGCCCGTGGGTTTCTCTCGTGAAGACTCGGCCTGTCCTTCTTTTCGTCTTCCATCACCTACGACGGCGTCTCCGGTCCCTCTCGGTCACCACAGGCCTGCGCGAGTGGTGGAGCCAGGCTCCACATCGCGCAGTGACTACCCGTGATGCGACCGGCACGAGCGTCGCGGGGCGCGCGCCGGGCGGGCCTTTGCGCGGACCCGAACGCCGCCCCGGAGCTGCCGACGCGCCTGAGCTCGGTGCCCCCCGGCGCGGCGGCGTGCCCCAGCCAGGAAGGTCTCGCGGGCGTGAGCTTCGAGCTCGCGGCGCATCGGGGTGCCGCCATACCGGGCGCGACGTGGGCGAGGGTTCGGCCGACCCTGGCGGGCCGCCGGAGCTCCTCGCGCGTGCCCCGGGCGCCGGCCCCCTGCACCGGAGCGAGCGGGTCCCGCGCGGCCGCGCAGTGGGGCCGCGGCGGGCGCTCCCTACGCACTGTCGGGTCGCACCACGCGAGGCTAAGCGGCGCTGGCGCTGCGCCCCACGCCATCCCGCGGCCCTCGCTGACCCCCTCAGGGCCGTGCTCCTGCGCGGGGCCGGCGCGGCTGCGACGGGCGGCTGTGCCCCACGCCCATTCGGCGCCGCGCGCGCCCCCGGGGGCGTATCGGGGCCCCACGTGGCTCGCACCCCGCGCCCGCGCCCAGTACGTCCGCGGCCCCCGCACGGCCGCCACCACCGAGCCAGGGCATAGTACTGCGTCCGCGGCCGCGCTCGTAAGCGCCGCTGGCTCCGAGCCGGTCCTGCGCCGGGTGTTGCCTGTATCCCCGGTCGCGGGAGGAAGGCCTCACCTGGGCTCCAGCGCCCCCTCACCAGAAGGCGCGCCTCCGCCTCCGACCTGCGGGCCCGCCGGGGTGACCGGAGTGGTCGCGCGAGCACAGCCGCCCCCGGGTTGTGCGGGGGCAGCACGTGTCCCGCCATGGATCTGCACGTGGGCACTGTAGGCGCTCTGCACGAGTCTTCTGCGCGCGGGCCCAATCCGACCGGGCAACCCGGGGAGGGGCGGATGGCGGCGCCCCGGGGGCCCCCGCCGGGCCCGGCGCGAGTCCGCGCGACCGCTGACGGCCCTGTCGCCGCCCCCCGAGCGCGAGTCGGTCCAACGCCGCCGGCGCCCG     
P       AAAGAGAATAAATCATTGTTATAGCCACGGGAAAACTCCTTGTTGACTAATGGTTTAATATTGACATTTCTATTATATAATTCGCATATATTGTACATTTTCTTCCCTTGAATATTTTACTGTAGAATATAGAGTATTCTAATAAAAAATTTTATTCAAAATTAGAATGATGAATAGAGAAATTAATTGATAATTTTATTGAATTTCAGATTATTGTGTGAATCAATATTGTTATTAATCAAAACATATGTGTCATACATTATTAGAATTTTTCAATCCACATTTATTTAATACTGAACTATAGCTAAACAAAAAAAACACCTGAAATACGAATTATTATTTTTAAGGATAATTTGTAATCATTTATTTATAGTAGATTGCAATAAACAATTGTTCCATATTTAAGTTTTCAAGAAATTGTTTTAACGATGATTAATTTAGATATGTAGTCAACAATATATTGCTGTAGACAAAGAAGGGCAATTAATTAATCGCTCGTCTAAAGAACCATTTTTTGCAATATACATGCGAATGATACTTAGATTCTGCTAAATATTATGGATGTGATGATAAAATAATAAATCTATTGATTTACTATTAATTACCTGATAAAAGCTGAATGTATTTTATAAATGAATTGAATCAATGTAACCAATACGTATTATTATAAAGTTAAAAATAAAAGTTATGTTGCAATATATTAGTAATACATATAAATAGTGTCTTCTAGGATTATGAACGGTATGAATTATAATTAATATATAAAATAGATAGTGTTAATTCTAGTTTTATTAACAGTAAAATATGATTTACAACAAAACATATGCTTTAAGTCAATATGGTTTAAGTTCTCAAGATCTAAAGAGAATAAATTATATATCTTATAATTTAAAGATATCATAAATACTAATTAACATTTATGTCACCTTGTTTTGATTGATAGATATAAGATTTAGGACCTATCTACTTCTTTTTTTTTAATGTTTTGAAGTACTTTTTATGGCTGAACCATGTACAACCGTTGTGGAAGCCAATTCTATCATCCTCCTGCTTGATAGCGCTTTTATATATTAATTAATTGAACTTACTACCTATAATAATTTCAGTTCAGTTTGTTTCCCACATTAACGTAAATCATTGTATGAACAGTTTTTTCGGCGCTGCGGCATGAGAAGATGACGCACATTATTCTCAGGAATTATATCAAAATAGGAGACTCTAGTTCACCTTCTACTACCAACAACTATAAGCCCTAGGCCACGACGCTTTCGTATGCATCTTTGACAATCACCCTTCAAATGCGTCATTGATTATTAGGCTACACTATTCAATCCGACAGCAGACATATTTAAGGCCCCCTCTCCATTATTGACATTCTCATTCGGTATATTCATTTAGCTCGGTTGGATACCCTGCCGCTTCCTTAGAATTGGCTTCTCTGTCACAGACTTTATGTATCATAAGGGTTCGACCTTCAAATAGAGGAAGCTCTTTGTTGGTTATTTTCAAGCAATATCATTAACAATTCCATCGTCCCTGTATACGTGAGAGATGTTCGTAAAAAATTCTCCTCGGATGGGACTGCGAATCAAAAGCAGGTGACGCTTTATAACTTGCGTGCCCAGTGTTAATGTCTCGTTGTCGAATTCGCATAAAAATACGCTTGCAACCCATGATCGCATGGGCTACGTTAACCGTATAAGTAGTCTAATTAGATGTTAGGCCAGCCAGCTTGTACCACATTTGGTTGAATTCCTGAACAACGGGTAGTGCATAGTTGGTCGATCGGCTGCGACGTGAGTCATAAATGCCTGTGATGTCTAGCACTTACACTCCTTGTGAATTGACGCACCCGTTCATCTTCAAGCCACGGTTAGGCTTGTCATCCTTCTTAGTCGTACGCGTGGTTAGCGAGCTTGATTGTATAGGGTGTATTTCCATGAATAATATGTACCGAGACATTAAATACGAATGGAACGGAGAGTTGTTGTCCTAGGAACCCAGACTGCCGGGCTGGCTCGCCTTGCAATAGTTCCAGGGTGCCCTAGAGCATGGTATACCCATTCTCGGTATCGTGCAATGGTCATAGATTGCAAAATGGGTCTCGCGCTAACTGTGATTCGGCACATTCCGCCAAAGCGTAGCTTGCAGCCGTGAACCGATGTACTACGGGGTACTACGGGGCGCTAGGCTTGTGATGCCGGAAACAGCCGCTGAAAGTATCGACTTCGCCCATCATCCGGACCCAAAGTTGACAGTCGCTAGCGGAATACCTAGTAACCGAGCGGGCTAGTCGAGCCCCTCTCCTAGTGGCCCCAGTTCACGATGGGGCGATGTCAGATCAGCGGGACGGGATGCTCCCATTGGTTGCAGTGGTCTGCCATGATCGGATCCGGCCGTCAATAGTCTAGAGTCGACGTCCGCATAATGGTCCCGTCCACCGGGGTATACATGACGTACTAGAGGGGTGTCAACATCTGCGCCTACTAGCGCAGTCTGCTGCATTGCCGCTCAGTGGTTTCAATACCCGGAGGCTAGCCCTTTCGGCCCCCCCATTGTCGCTGTCCATTTACATGAACAGTGGGTCCGTTTAACAAGCCCTCCTGGTCCGGGGATAGATCTAACGCCTCAGACCCAGGTTGGCGGCGGAAAGTCAGTGTCTCTGAGCCGGCTACGGAGCTACATCGCCTATCCCAGAGCGGTCTCTGGACCGACGCCACTGTGCAAGGTGATCTCGATGTCCTGGGTACTACCGGGGGCCTTGCGGCGGAAGCCTTGTGTGGTCCAGCTTAGGCTCGCGGGGACCATTGATCCTTGCTGTTCTCCTAGCCGCTCGAAGCGACATTGTAAGCCAGGCCGGGGGTTTCTCTCGTGAAGACCCGGCCTGTCCTTCTTTTCGTCTTTCATGACCCGCGACGGTAGCTACGGTCCCTCTCGGTCACCACAAGCCTACGCGATTGGAGGAACCCGGCCCTACAACGCGCAGCGACTACCCGTTATGCAACCGGCCCGAGCGTCGCGGGGCGCGCGCTGGGCGGGCCCGTGCGCGGACCCGAACCCCTCCCCGGAGCTGCCGACGCCCCTGCGCCCGGTGCCCCCCGGCACGGCGGCGTCCCCCGGCCAGGAAGGTCCCGCTGCCGTGAACTTCGTGCTCGCGGCGCATCGGGGTGCCGCCATACCGGGTGCGACGTGGGCGCGCGTCCGGCCGACCCTGGCGGCCCGGCGGAGCTCCTCGCGCGTACCCCGGGCGCCGTCCCCCTGCACCGGGGCGAACGGATACCACGCCGGCCCGGAGTGGGGCCGCGGCGGGCGCTCCCTACGCCCTGTCGGCTCGCTCCACGCGAGGCCAAGCGGCGCTGGCGCTGCGCCCCACGCCATGCCGCGGCCCTCGCTGACCCCCCCAGGGCCGTGCTCCTGCGCGGGCCGGGCGCGGCTGCGTCGGGCGGCTGTGCCCCACGCCCATTCGGCGCCGTGCGCGCCCCCGGGGGCGCATCGGGGCCGCACGTGGCTCGCGCCCCTCGCCCGCGCCAAGTACGTCCGCGGCCCCCGCACGGCCGCCTCCAGCGACCCGGGGCATAGTACTGCGTCCGCCGACGCGCGCGTAGGCGCCGCTGGCCCCGAGCCGGGCCTGCGCCGGGTGTTGCCTGCATCCCCGATCGCTGGGGGAGGGCCTCGTCTGGGCTCCAGGGCCGCCTCACAAGAAGGCGCGCCTCCGCGTCAGACCTGCGGGCCCGCCGCGGCGACCCGAGTGGTCGCGCGAGCACAGCCGGCGCCGGGTTGTGCCGGGGCGGCACGTGTCCCGCCACGGATCTGCGCGTGGGCACTGTAGGCGCTGTGCCCCAGTCTGCTGCGCGCGGGCCCAGTTCGACCGGACAACCCGGGCAGGGGCGGATGGCGGCGCGCCGAGGGCCCCCGCCGGGCCCGGCCCGAGTCCGCGGGACTGCGGACCGCCCTGACGCAGCCCCCCGAGCGCGAGTCGGTCCACCGCCGCCGGCGCCCG     
O       AAGGAGAGTAGATCATTATTATAACCACAGGAAAACTCCTTGTTAACTAATGGTTTAATATTGACATTTTTATTATATAATTCGCATATATTGTACATTTTCTTCCCTTAAATATTTTACTGTAAAATATAGAGTATTCTAATAAAAAATTTTATTCAAAATTAAAATAATAAATAAAGAAATTAATTAATAATTTTATTGAGTTTCAGATTATTGCGTGAATCAATATTGTTGTTAATCAAAACATATGTGTCGTACATTATTAGAATTTTTCAATCCACGTTTATTTAATGCTAAACTAAAACTGAACAAAAGATACACCTAAAATGCGGATTATTATTTTTAAGGATAATTTGTAATCGTTTATTTATGATAAATTACAATAAACAATTGTTCCATATTTAAATTTTCGAAAAATTGTTTTAACATTAATTAATTTAGGTATGTAATCGGCGATATGTTGCAATAGACAAAGAAGGACGATTAATTGATCGCTCGTCTAAAGGACCATTTTTAGCGGTATACATACGAGTGATACTTAGATTCTATTAAGTATTATGAATATGATAATAGAATGGTAAATCTGTTAATTTACGATTAATTACCTGATAAAAGCTAAATATATTTTATAAATGAATTGAACCAATATAACCAATACATATTATTATAAAGTTAAAAATGAAAGTTATGTTGCAATATATTAATAGTACATGTAGATAGTGTCTTCTAAGATTATAGACAGTATAAATTGTAATTAATATATAAAATGAATAGTGTTAATTCTAATTTTGTTGACGGTAAGATGAGATTTACAACAAAGCGTATGCTTTAAATCAGTATGATTTAAGTTCTCAGGATCTAAAGAGAATGGATTATATATCTTATGATTTAAAGATATCGTAAATACTAATTAACATTTATGTCACCTTGTTTTAATTAATAAATATAAGATTTAGGACCTATCTACTTCTTTTTTTTTAATGTTTTGGAGTACTTTTTGTAGCGAAACCGTGTACAACCGTTGTAGAAGCTCAGTCTATCATCCTTCTGTTTGATAGCGCTTTCATATATTAATTAATTAAACTTACTACCTATAATAATTTCAGTTTAGTTTGTTTCCCATATTGACGTAAATCATTGTATGAACAATTTTTCCGACGCTTCGGTATGAAAGGATAACGCACATTATTCTCAAGAATCATATAAAAATAGAAGATTCTAGCTCACCTTCTCCTATAAACAGCTATAAGCCCTAAACCACGACGCTTTCGTTTGCATTTCTAACAAGCACCCTTCAAACGCGTCATTGATTGTTAGGCTACACTATTCAATCTGACGGCAGACATATTCAAAGCCCCCTCTTTATTATTGACATTCTTATTCGGTTTATTCACCTAGCTCTGTTACATACCTTGCCGCTTTCTTAAAGTTGGCTTCTCTGTCACAGACTTTATGCATCGCAAGAGTTCGATCTTCAAATAGAGGAAGCTATTTCTTGGTTATTTTCAAGCAGTATCATTAACGATCCCACCGTCCCTGTATCCGTAAGAGATGTTCGTAGGAAATCTTCCTCGGATGGGATTGCGAATCAAAAGCAAGTGTCGTTTTATAACTTGCATGCCCAGCCTTAATGTCTCGTCGTCGAATTCGCTTAAACACACGCTTGCAACCCATCAGCGCATGAGCTATATTAACCGTACAAACAATCCAATTCGATATTAGGCCATCGAGCTAGTACCACATTTGGTTGAACTCCTGAACAGCCGGTAGTACATAGCTCGTCAACCGGCTGCAACGTCAGTCATAAATACCTGTGCCGCCTAGCACTTACCCTCCTTGTGGATCGACACACCCGTTCATCTTTAAGTCACGGTTAGGCTTATCGTCCTTTTTAGTCGTATACGCGGTTAGCGAGCTTGATTGCATAGAATGTATTTCCATAAATAATATGTACGGAGACATTAAATACGAATAGAACAGAGAGTTGTTGTCTCCGGAACCCTGACTGCCGGATTGGCACGCCTTCCGGTAGTTCCGGGGCGCCCTAGAGCATGATATACCAGTTCGCGGCATCGTGCAATGGGCATAGATTGCGAAATGATTCCCGCGCCAACTGTGATTCGGCACATTCCGCCATCGCGTAGCTTGCACCCATGAACCGAAACACTACAGGGTACCACGGGGCGCAAGGCTTGTGATGCTGGTAACAGCCGCTAAAAGTATCAACTCCGCCCATCATCTGGACCCAAAATTGACAGGCGCTAGCGAAATACCCAGTATTCCAGCGCGATAGTCGGGCCCCTCTCGTAGTAGCCCCAGCTCACTATGAGGCGATGGCACATCCGGGGGACGGGATGTCCCCGTTGGCTGCAGTCGTCCGGCATGATCGGAGCCGGCCGCCAATGGTCTCGAGACGACGTTCGCATTAAAGTCCCGCCCACCGGGATTTACATGACGTACTAGAGGGGCGTCAGCATCCGCGCCTGCTAGGACAGTCTGCTGCAATGCCGCTCAGCCGTATCAATACCGGGGGGCAAGCATTTACAGCCCCCCCATTGTCACTGTCCGTTGGTATGAACAATGGGTCCGTTTCACAACACCGCCTGGTCCGGGGACAGATCTGACGCCTCTGATCCTGGTTGGCGGCGGATAGTCCGCGTCTCAGAGCGGGCTACAGAGCTACATCGCCTATCCCAGGACGGTCTCTGAACCGATGCTACTGCGCGAGGTGATCTGGATGTCCTGGCCATTACCGGGGGCCCTGGGGCAGAGGCCTTGTATGGTCCAGCTTAAGCTCGCGGCGGCCATAGATCCTTGCTGTTCTCCTAGCCGCTCCAAGCGTCATTGTAAGCCAGGCCGGGGGTTTCTCTCGTGAAGACTCGGCCTGGCCCTCTTTTCGTTTCTTATAACCCTCGACGGCATCTACGGTCCCTCTCGGTCACCACTGGCCTGCGCGATTGGAGGAGCCCGGCTCCACAACGCGCAGCGACTACCCGTCATGCGACCGGCACGAGCGTCGCTGGGCGCGCGCCCGGCGGGCCCTTGCGCGGACCCGAATCCCGCCCGGGAGCTGCCGACGCGCCTGGGCCCGGTGCTCCCCGGCGCGGCGGCGTGCCCCGGCCAGGAAGGTCCCGCCGCCGTGACCTTCGTGCCCGCGGCGCATCGGGGTGCCGCCATACCGGGCGCGACGTGGGCGCGCGTACGGCCGACCCTAGCGGCCCGGCGGAGCTCCTCGCGCGTACCCCGGGCGCCGGCCCCCTGCACCGGGGCGAACGGGTCCCCCGCTGCCTCGGAGTGGGCCCCCGACGGGCGCTCCCTACGCCCTGTCGGCTCGCCCCACGCGAGGGGAAGCGGCGCTTGCGGTGCGCCCCACGCCAAACCGCGGACCTCGCTGACCCCCCCAGGGCCGTGCTCCTGCGCGGGGCAGGCGCGGCTGCGGCGGGCGGCTGTGCCCCACGCCCATTCGTCGCCGGGCGCGCCCCCGGGGGCGCATCGGGGCCGCACGTGGCTCGCGCCCCCCGCCCGCGCCCAGTACGTCCGAAGCCCCCGCACGGCCGCCCCCATCGAGCCGGGGCATAGTACTGGGTCCGCGGACGCGCGCCTACGCGCCGCTGGCTCCGAGCCGGTCCTGCGCCGGGTGTTGCCTGCAGCCCCGATCGCCGGGGGAGGGCCTCGGCTGGGCTCCAGGGCCCCCTCACCAGAAGGCGCGCCTCCGTATCCGACCTGCGGGCCCGCCGGGATGACCTGAGTGGTCGCGCGAGCACTGCCACCGCCGGGTTGTGCCGGGGCCGCACGTGTACCGCCAGGGATCTGCGCGTGAGCACTGTAGGCGCTTTGCCCGAGTCTCCTGCGCGCGGGCCCAGTCCGACCGGTCGACACGGGGAGGGGCGGATGGCGGCGCTGCGAGGGCCCCCGCCGGGCCCGGCGCGAGTCCGCGGGACTGCGGACAGCCCCGTCGCGGCCCCCCGAGCGCGAGTCGGTCCACCGCCGCCGGCGCCGG     
N       AGAAAGAATAAATCATTATTATAACCACAGGAAAACTCCTTGTTAACTAATGGTTTAATGTTGACATTTCTATTATATAATTCGCGTATATTGTACATTTTCTTCCCTTAAATATTTTACTGAAAAATATAAAGTATTCTAATAAAAAATTTTATTCAAAATTAAAATAATGAATAGAGAAATTAATTGATAATTTTATTGAATTTCAGATTATTGTGTGAATCAATATTGTTATTAATCAAGACATATGTGTCATACGTTATTAGAATTTTTCAATCCACATTTATTTAATACTAAACTATAACTAGACAAAGGATACGCCTAAAATACGAATTGTTATTTTTAAGGATAATTTGTAGTCATTTATTTATAATAAATTGCAGTAGACGATTGTTCCGTATTTAGATTTTCGAAAAATTATTTTAACATTGGTTAATTTAGTTATATAATCAACGATATGTTACGGTAGACGAAGAAGGGCAATTAATTAGTCGCTCGTCTAAAGGACCATTTTTAACAATATACATACGAATGATACTTAGATTCTACTAAGTATTATGAATGTGATGATAAAATAATAAATCTGTTAATTTACAATTAATTACCTGATAAAAGCTTAATATATTTTATAAATGAATTGAATCAATATAGCCAGTACATATTATTGTAAAGTTAAGAGTGAGAATTATATTGCGATATATTAATAGTACATATAAATAATGTCTTCTAAGATTATAAACAGTGTAAATTATAATTAGTATATAGAATAAATAGTGTTAATTCTAGTTTTGTTGACAATAAAATATGATTTACAACAAAACGTATGCTTTAAATCAGTATAGTTTAAGTTCTCAAGGTCTAAAGAGAATAAATTATGTATCTTATAATTTAAAAATATCATAAATACTAATTGACATTTATGTCACCTTGTTTTAATTGATAAATATAGGATTTGGGGCCTATCTACTTCTTTTTTTTTAGTGTTTTGAAGTACTTTTTATAGCTGAACCGTGTACAACCGTTGTGGAAGCAAATTCTATTATCCTTCTGTTTAATAGCGCTTTCATATATTAATTAATTAAAATTACTACCTATAATAATTTCAGTTTAGTTTGCCTCCCACATTAACGTGAATCACTGTATGAACAATTTTTCAGGCGCTGCGGCTTGAACGGATGACGCACATTACTCTCAGGAATTATATGGAAATAGAAGACTCTAGATCACCTTCTACTGCAAACAGCTATAAGCCCTAAACCACGACGCTTTCGTATGCAGTCCTGACAATCACCCTTCAAACGCAGCATCGATTGTTAGGCTGCACTATTCAATCTGACGGCAGACATATTCAAAACCCCCTCTTTATCATTGAAATTCTCATTCGATATATTCACTTAGCTCTGTTATATACCTTGCTGCTTTCTTAAAATTGGCTTCTCTGCCACAGATTTTATGTATAGCAAGAGCTCGATCTTCAGATGGAGGAAGCTTTTTTTTGGTTATTTTCAAGCAATATCATTAATAATCCCAACGTCCCTATATCCGTAAGAGATGTTCGTAGAAAATTCTCCTCGGATGAGACTTCGAATCAAAAACAAGTGTCGCTTTATAACTTGCGTGTACAGCGTTAATGTCTCGTTGTCGCATTCGCCCAAACACACGCTTGCAACCTATGAGCGCATGAGTTGTACTAACCGTATAAGCAGTCTAATTTGATGTAAGGCCGTCTGCCTTGTATCACACCTGGTTAAACTCCTGATCAATAGATAATACATAGTTTGTTGATCAGCTGCAACGTGAGTCATAGATGCCTGTGTTGTCTAGCACTTACCCTCTTAGTGAATCTACACACCCGTTTATCTTCAAGTCACGGTTAAGCTTATCATCCTTTTTAGTCGCACGCGTGGTTAGCGAGCTTGGTTGCGTAGGACGTATTTCCATAAATAATATGTACGAAGACATCAAATACAAATGGAACAAAGAGTTGTTGTCTCCGAAACCCAGACTGTCGGGTTGGCTCGCCTTGCAATAGTTCCGGGGCGTCCTAGAGCGTGCTATACCCGTCCACGATATCGTGCAATGGGCATAGATTGCGAAATGTGTCTCGCGCCAACTGTGATTCGGCACACTCCGCCACGGCGTAGCTTCCAACCGTAAACCGAAAAACTACGGGGTACCACGGGACGCAAGGCCTGTGATGCCGGTAACGGCCACTGAAAGTATCAACTCCGCCCATCATCTGGACCCAAAGTTGACAGGCGCTGGCGGAATACCCAGTGATCCAGCACGCTAGTCTGGCTCCACTCTTAGTAGCCCCAGCTCACCATGAGACGATGGCAGGTCTGTGGGACGGGATGCCCCCATTGGTTGCAGTCGTCTGCCATGATCGGATCCGGCCGCCAATGGTTTAGAGTCAATGTCCGCATTAAAGTCCCGCCCGTCGGGACATACATGAAGTACTAGAGGGGCCTCGGCATCGGCGCCTGCTAGTACACTCTGCTGCGGGGCCGCTCAGCAGTTTCAATACCCGGAGGCAAGCACTTGCAGCCCCCCCATTGTCTCTGTCCCTTGACAAGAACAATGAGTCCGTTTAACAAAATCGCCTGGTCCAGGGACAGATCTGACGCCTCTGACCCAGGTTGGCGGCAGACAATCCGTGTTTCAGAACGGGCTACGGAGCTACATCGCCCATCCCAGGACGGTCACCGAACCGATGCAACTGTGCTAGGTGATCTAGATGTCCTGGTCACTACCGGGGGTCCTGGGGCAGAGGCCTTGTATGGTCCAGCTTAGTCTCGCGGAGGCCATGGAACCTCGCTGTTCTCATAGCCGCTCCAAGCGTCATTGTAAGCAAGGACGGGGGTTTCTCTCGTGAAGGCCCGGCCTGTCCCTCTTTTCGTTCTTCATCACCTGCGAGGGCGTCTAGGGTCCCTCTCGGTCACCACACGCCTGCGCGACTGGAGGAACCCGGCCCCATAACGCGCAGCGACTACCCGTTATGCAACCGGCCCGAGGGTCGCGGGGCGCGCGCAGGGCGGGCCCTTGCGCCGACCCGAACGCCGCCCAGGACCTGCCGACGCGCCTGAGCCCGGTGCCCCCCGGCGCGGCGGCGTGCCCCGGCCGGGAAGGTCCCGCTGCCGTGAGCTTCGTGCCCGCGGCGCACCGGGGTGCCACCGTACCGGGCGCGACGTGGGCGTGCGTCCGGCCGCCCCTGGCGGCCCGTCGGAGCTCCTCGCGCGTGCCCCGGGCGCCGGCCCCCTGCACCGGGGCGAGCGGATCCCGCGCCGCCACCAAGTGGGGCCCCGCCGGGCGCTCCCTACGCGCTGTCGGCTCGCCCCACGCGAGGCGAAGCGGCGCTAGCGCTGCGCCTCACGCCACCCCGCGGCCCTCGCTCACCCCCGCAGGGCCGTCCTCCTGCGCGGGGCGGGCGCGGCTGCGGCGGGCGGCTGTGCCCCACGCCCATTCGAGACCGTGCGCGCCCCCGGGGGCGCATCGGGGCCGCACGTGGCTCACGCCTCACGCCCCCGCCGAGTACGTCCGTAGCCCCGGCACGGCCGCCGCCACCGAGCCGGGGCATAGTACTGTGTCCGTGGCCGAGCGCCTAAGCGCCGCTGGCACCGAGCCGGTCCTGCGCCGGGTGTTGCCTCCACCCCCGGTCCCCGGGGGAGGGCCTCGCCTGGGCTCCAGGGCCCCCTCACCAGAAGGCGCGCCTCCGAGTCCGACCTGCGGGCCCGCCGGGGTGACCAGAGTGGTCGCGTGAGCACAGCCGCCCCCGGGTTGTGCCGGGACAGGACGTGTGCCGCCACGGATCTGCGCGTGGGCAGTGTAGGCGCTGTGCGCGCGTCTCCTGCGCGCGGGCCCACTGCGACCGGGCCACCCGGGGAGGGGCGGATGGCGGCACCACGCGGGCCCCCGCCGGGCCCGGCTCGAGTCCGCGGGAGGGCGGACAGCCCCGGCGCAGCCCCCCGAGCGCGAGTCGGTCCACCGCCGCCGGCGCCCG     
M       AAGAAGAATAAATCATAATTGTGACCACATGAGAACTCCTTATTAACTAATAGTTTAATATTGACATTTCTATTATATAATTCGCATATATTGTACATTTTCTTCCCTTAAATATTTTACTGTAAAATATAGAGTATTCTGATAAAAAATTTTATTCAAAATTAAAATAATAAATAAAGAAATTAATTGATAATTTTATTGAGTTTCGAATTATTGTGTGAATCAATATTGTTATTAATCAAAACATATGTGTCATACATTGTTAGAATTTTTCAATCCACATTTATTTAATACTAAACTATAGCTAGACAAAGAATACACCTAAAGTACGGATTATTATTTTTGAGGATAATTTGTAATCATTTATTTGTAATAAATTACAATAAACAATTGTTCCATATTTGAATTTTCGAGAAATTGTTTTGTCATTGATTAATTTAGATATGTAATCAACAATGTATTGCAATAGACAGAGAAAGACAATTAATTAGTCGCTCGTCTAAAGGACCATTTTTAGCAATATGCATACGAGTGATACTTAGATTCTACTAAATATTATGGATGTGATGATAAAATAATAAATCTATTAATTTACAATTAATTACCTGATAAAAACTAGATATATTTTATAAATGAATTGAGTCAATATAGCCAGTACATATTATTATAAAGTTAAAAGTAAAAGTTATATTGCAATATGTTAATAATACATATAAGTAGTGTCTTCTAAGATTATAAACAGTATGAATTATGATTAATATATAAAATAAATAGTGTTAATTCTAGTTTTATTAACAGTAAAATATAATTTACAACAAAGCGTATGCTTTAGATCAATATGATTTAAATTCTCAAGGTCTAAAGAGAATAAATTATATATCTTATAATTTAAAAATATCGTAAATACTAATTAACATTTATGTCACCTTGTTTTGATTGATGTATATGAGATTTGGGTCCTATCTACTTCTTTTTTTTTAATGTTTTAAAGTACTTTTTATAGCTTAACCATGTACCACCGTTGCAGAAGCTTATTCTATCATCCTTCTGTTTGATAGCGCTTTCATATATTAATTAATTAAACTTACGACCTATAATAATTTCAGCTTAATTTGCTTCCCACATTAACGTTAATCATTGTATGAACATTTTTTTCGACGCTGCGGCATGGAAGAATGACGCACATTACTCTCAGGAACTATATGAAAATAGGAGACGCTAATTCACCTTCTACTACAAACAACTATAAGCCCTAAACCACAACGCTTGCGTATGCATCCCTGACAATCACCCTTCAAGCGCGCCATTGATTTTTAGGCTACTCTATTCAATCCGACGGCAGACATATTTAAAACCCTCTCTCCATCGTTGAATTTCTCATTCGGTATATCCACCTAGCTCTGTTATATACCTTGCCGTTTTCTTAAGATTGGCTCCTCTGTCACAGAATTAACGCATCGGAAGAGCTCGATCTTCAAATGGAGCAGGCTTTTCCTTGGTTGTTTTCAAACAATATCATTAACAATCCCATGGTCCCTATATCCGTAGGAGATGTTCGTACGAAATTTTCCTCGGATGGGGCCTCGAATCAAGAGCAAGTGTCGCTTTATAACTTGCGTGACCAGCGTTTATGTCTCGTTGTTGCGTTCGCCTAATCACACGCTTGCAACCTATGAGCGCATGGGTTATGCTAACCGTATAAGCAGTCCAATTTAATATTGGGCCCTCCGGCTTGTACCACATTTGGTTAAACTCCTGAACAAAAGATAGTGCATAGTTCGTCGATCGACTGCGACGTCAGTCATCGATACTTGTGCTGTCTAGCACATACCCTCCTTGCGAATCGACACACCCGTTCATCGTTAAGTCACGGTTAGGCTTACCATCTTTTTTAGTCGCATACGTGGTTAGCGAGTTTGGTTGCATAGGATGTGTTTCCGTAAATAGTATGTACAGAGACATCAAATATGAATAGAACAGAGAATCGTTGTCTTCGGAACCCAGACTGCCGGACTGGCACACCTTGCAATAGTTCCGGGGCGCCCTAGAGCATGTTGTACCCGTTCCCGGTATCGTGCAATGGGCATAGATTGCGAAATGGGTTTCGCGCTAACTGTGATTCGGCACAGTCCGTCAGGGCGTAGCTTGCAACCGTGAACCGATATACTACTGGGTACCACGGGACGCGAGGCTTGTGATGCCGGAAATAGCCGCGGAAAGTATCAACTCCGCCCATCATCTGGACCCAAAGTTGGTAGGCGCTAGCGGGATACCTAGTATTCGGGCACACTAGTCGAGCCCCTCTCTTAGTAGCCCCAGCTCACCATGAGACGATGACAGATCTGCGGGACGGGACGTTCCCATTGGTTGCAGTCGTCCGCCATGATCGGAGCCGGCCGCCAATGGTCTGGAGCCGACGTTCACATAGCTGTCCCGACCGCCGGGACGTACATGAGGTACTAGAGGAGCGTCGGCATCAGCGCCTGATGGCACAGTCTGGTGCATTGCCGCTCAGCGGTTTCAATACCCGGAGGCAAGCTTTTACGGCCCCCCCCTTGTCGCTGTCCATTTGCATGAACAATGGGTCCGTTTAACAAAATCGCCTGGTCCGGGGACAGCTCTGACCCCTCTGACCCGGGTTGGCGGCAGACAGTCCGTGTCTCAGAGCGGGCTACGGAGCCACATCACCTATCCCAGGACGGTCTCGGGACCGATGCTACTGTGCAAGGTGGTCTGGATGTCCTGGATACAACCGGGGGTTCTGGGGCAGAGGCCTTGTATGGTCCAGCTGAAACTCGCGGAGACCATGGATCCTCGCTGTTCTCCCAGCCGCTCCAAGCGCCATTGTAAGCTAGACCGGGGGTTTTTCTCGTGAAGGCCCAGCCTGTCCCTCTTTTCGCTCCTCATCACCCACGACGGCGGCTACGGTCCCTCTCGGTCACCGCAGGCCTGCGCGAATGGAGGAGCCTGGCTCCACAATGCGCAGCGACTATCCGTGATGCGACCGGCCCGAGGGTCGCGGGGCGCGCGCGGGGCGGGCCCGTGCGCGGACCCGCACGCCACCCCGGAGCTGCCGACGCGCCTGCGCCCGGTGCCCCCCGGCTCGGCGGGGTGCCCCCGGCAGGAAGGTCCCGCTGCCGTGAGCTTCGTGCCCGCGGCGCATCGGGGTGCCGCCGTACCGGGCGCGACGTGGGCGCGCGTCCGGCCGACCCTGGCGGCCCCACGGAGCTCCTCGCGCGCACCTCGGGCGCCGGCCCCCTGCACCGGGGCGAACGGGTCCCTCGCTGCCCCGGAGTGGGGCCGCGGCGGGCGCTCCCTACGCCCGGTCGGCTCGCCCCACGCGAGGCGAAACGGCGCTAGCGCTGCGCCTCACGCCACGTCGCGCTCCTCGCTGACCCCCTCAGGGCCGTCCTCCTGCGCGGGGCGGGCGGGGCTGCGGCGGGCGGCTGTGCCCCACGCCCATTCGGCGCCGCGCGCGCCCCCGGGGGCGCATCGGGGCCGCACGTGGCTCGGGCCGCGCACCCGCGCCAAGTACGTCCGGGGCCCCTGCACGGCCGCCTCCATGGAGCCGGGGCATAGTACTGAGTCCGGCGGCGCGCGCGTAGGCGCCGCTGGCGCCGAGCCGGGCCTGCACCGGTTGTTGCCCGCAGCCCCGTTCTCCGGGGGAGGGCCTCGCCTGGGCTCCAGGGCCCCCTCACAAGAAGGCGCGCCTCCGCGTCCGATCTGCGGGCCGGCCGGGGTGACCAGAGTGGTCGCGCGAGCACAGCCCCCGCCGGGTTGTGCCGGGGCGGCACGTGTACCGCCACGGATCTGCGCGTGGGCACTGTAGGCGCTGTGCTCGAGTCTGCTGCGCGCGGGCCCAGTGCGACCGGACGACCCGGGGAGGGGCGGATGGCCGCGCCCCGGGGGCCCCCGCCGGGCCCGGCCCGAGTCCGCGAGACTGCGGACGGCCCCGGCGCGGCCCCCCGAGCGCGAGTCGGTCAATCGCCGCCGGCGCCAG     
L       AAAGAGAATAAATCATTATTATGACCACAAGAAAACTCCTTGTTAACTAATAGTTTAATATTGACATTTCTATTATATAATTCGCATATATTGTACATTTTCTACCCTTAAATATTTTACTGTAAAATATAGAGTATTCTAATAAAAAGTTTTATTCAAAATTAAAATAATAAGTAAAGAAATTAATTGTTAATTTTATTGGATTTCGAATTATTGTGTGAATCAATATTGTTATAAATCAAAACATATGTGTCATACATTATTAGAATTTTTCAATCCACATTTATTTAATGCTAAACTATAACTAGACAAAAAATACACCTAAAATACGGGTTATTATTTTTAAGGATGATTTGTAATCATTTATTTATGATAAATTGCAATAAACAATTGTTCCATATTTAGATTTTCAAGAAATTATTTTAGCGTTAATTAATTTAGATATGTAATCAACAATATGTTGCGATAGACGAAGAAGGACAATTAATTAATCGCTCGTCTAAAGAACCGTTTTTAGCAATATGCATGCGAGTGATACTTAAATTCTACTAAGTATTATGGATGTGATGATAATATAATAGATCTATTAATTTACAATTAATTACCTGATAAAAACTAAATGTATTTTATAAATGTATTGAATCAATATAGCCAATGCATATTATTATGAAGTTGAAAGTGAAAGTTATATTGCAATATATTAATAGTACATATAAATAGTGTCTTCTAAGATTATGAACAGTATGAATTATGATTAATGTATAAAATGAATAGTGTTAATTCTAATTTTATTAACAGTAAAATATAATTTACAACAAAACGTATGCTTTTGATCAATATGATTTAAATTCTCAAGATCTAAAGAGAATAAATTATGTATCTTATAATTTAAAAATGTCATAAATACTAATTAACATTTATGTCACCTTGTTTTGATTGATGAATATAAGGTTTGGGACCTATCTACTTCTTTTTTTTTAATGTTTTGAAGTACTTTTTATAGCTAAACCGTGTACAATCGTTGTGGAAGCCAATTTTATCATTCTTCTGTTTAATAGCGCTTTCATATATTAATTAATTAAACTTACTACCTATAATAATTTTAGCTTAGTTTGCTTCCCACATTAACGTAAATCATTGTATGAACAATTTTTTCGGCGGTGCGGCATGATAGGATGACGCACACTACTCTCAGGAATTATATAAAAATAGGGGATTCTAGTTCACCTTCTACTGTAAAGAGCTATAAGCCCGAAACCACGACGCGTTCGTGTGCATTCCTAACAAACACCCTTCAAACGCGTCGTTGACCGTTAGGCTACACTATTCAATATGACAGCAGACATATTTAAAACCCCCTCTGCATCATTAAAATTCTTATTCGGTATATCCGCTTAGCTCTGTCAGATACCTTGCCGCTTTCGTAAAATTGGCTTTTCTGTCACAGACTGTATGCATCGCAAGAGCTCGATCTTCAAATAGAGGAAGCTATTCCTTGGTCGTTTTCAAGCAGTATCATTAACGATCCCAACGTACCTGTATCCGTAAGAGATGTTCGTAGAAAATTCTCCTCGGATGGGATTACGAATCAAAATCAGGTCTCGCTTTACAACTTGCGTGCCAAGCATTAATGTCTCGTCGTTGAATTCGCACAATCACACGCTTGTAACCTATGAGCGCATGGGTTATTTTAACCGTATACGCAGTCTAATTTGATGTTAGGCCATCCAGCTTGTACCACATTTGGTTGAACTCCTAAACAATGGATAGTACATCGTTCGTGGATCGGCTGCGACGTGGGTCATAGATACCTATGTTGTCTCGCACTTACCTTCCTTGTGAATCGACAAACCCGTCTATCTTGGAGCCACAGTTAAGCTTAGCACCCTTTTTAGTCGCACACGTGGTTAGCGAGCTTGGTTGCATAGGATGTATTTCCATGAATAATATGTACGGAGACATTAAATATGAATAGAACAGAGAAGTGTTGTCTCCGGAACCCAGACTGCCGGGCTGGCTCGCCTTGCAGTGGTTCCGGGGTGCCCTAGATCATGATATACTCGTTCCCGGTAACGTGCAATGGCCATAGATTGCTAAATGGGTCTCGCGCTTACCGTGATTCCGCACAATCCGTCATGGCGTAGCTTGCAACCATCAACCGAAACACTACGGGGCACCACGGGACGCCAGGCCTGTGATGCCGGGAACAGCCGCTGGAAGTATCGACTGCGCCCATCATCTGGACCTAAAGTTGACAGGCGCTAGCGGAATACCAAGTGCTCGAGCGCGCTAGTCGAGCCCCTCTCTTACTAGCCCTAGCTCACCATGAGGCGATGGCAGATCTACGCGACGGGAGGTCCCCATTGGTTGCAGTCGTCTGCCATGATCGGAGCCGCCCGCTAATGGTCTCGAGTCGACGATCGCATAATCGTCCCGCCCAGCGGGATGTACATGAGGTACTAGAGGTACGTCAGCATCAGCGCCTTTTAGCACAGTCTACTGCGTTGCCGCTCTGCGGGTTCAATACCCGGAGGCAAGCTTTTACGGCCCTCCCATTGTCGCTGTCCATTTAAACGAACTATGGGTCCGTTTAACGAGATCGCCTGGTCCGGGGTCAGATCCGACGCCTCAGACCCGAGTTGGAGGCAGACAGTCCGTGTCTCAGAGCGGGCTACTGAGCTACATCGCCTATCCCAGAACGGTCGCCAATCCGATGCTGCTGTGCAAGGTGGTCTAGATGTCCTAGGTGCTACCGGCGGTCCTGGGGCAGAGGCCCCGTATGGTCCAGCTAAGGCTCGCGGGGTCCATGGAACCTCGCTGTTCTCCTAGCCGCACCAAGCGTCATCATAAGCCAGGCCGGGGGTTTCTCTCGTGAAGACCCGGCCTGTCCCTCTTTTCGTCCCTCATCACCCACGGGGGCAGCTAAGGTCCCTCTCGGTCACCGCAGGCCTGCGCAACTGATGGAGCCCGGCACCACAACGCGCAACGACTACCCGTGATGCGACCGGCTCGAGGGTCTCGGGGCGCGCGCGGGGCGGGCCCGTGCGCCGACCCGAACGCCGCCCGGGAGCTGCCGACGCGCCTGAGCCCGGTGCCCCGCGGCTCGGCGGCGTCCCCCCGGCAGGAAGGTCCCGCTGCCGTGAGCTTCGGGCCCGCGGCGCATCGGGGTGCCGCCATACCGGGCGCGACGTGGGCGCGCGTCCGGCCGCCCCTCGCGGACCGGCGGAGCTCCTCGCGCGGACCCCGGGCGCCGGCCCCCTGCACCGGGGCGAACGGGTCCCGCGCTGCCTCGGAGTGGGGCCGCGGCGGGCGCTCCCTACGCTCGGTCGGCTCGCCCCACGCGAGGTGAAACGGCGCTGGCGCTGCGCCTCACGCCACCCCGCGGCCCTCGCTGACCCCGCCAGAGCCGTCCTCCTCCGCGGGGCGGGCGGGGCTGCGGCCGGCGGCTGTGCCCCACGCCCATTCGGCGCCGGGCGCGCCCCCGGGGGCGCATCGGGGCCGCACGTGGCTCGCGCCGCTCCCCCACGCCGAGTACGTCCGCAGCCCCCGCACGGCCGCCGCCAGCGAGCCGGGGCATAGTACTGTGTCCGCAGACGCGCGCGTTGGCGCCGCTGGCACCGAGCCGGCCCTGCGCCGGGTGTTGCCCGCATCCCCGCTCCCCGGGGGAAGGCCTCGGCTGGGCTCCAGCGCCCCCTCACCAGAAGGCGCGCCTCCGCGTCGGATCTGCGGGCCTGCCGGGGCGACCGGAGTGGTCGCGCGAGCACAGCCACCGCCGGGTTGTGCGGGGGCCGCACGTGTCCCGCCACGGATCTGCGCGTGGGCACTGTAGGCGCTGTGCGCGAGTCTCGTGCGCGCGGGCCCAGTCCCACCGGACGACCCGGGGAGGGGCGGATGGCGGCGCCCCGGGGGCCCCCGCCGGGCCCGGCGCGAGTCCGCGAGACCGTGGACGGCCCCGGCGCGGCCCCCCGAGCGCGAGTCGGTCTATCGCCGCCGGCGCCCG     
K       AGAAAGAATAAATCATTATTATGACCACAAGAAAACTCCTTGTTAACTAGTGGTTTAATATTGGCGTTTCTATTATATAATTCGCATATATTGTACATTTTCTACCCTTAAATATTTTACTGTAAAATATAGAGTATTCTAATAAAAAATTTTATTCAAGATTGAAATAATAAGTAAAGAGATTAATTAATAATTTTATTAGATTTCAGATTATTATGTGAATCAATATTGTTATTAATCAAAACATATATGTCGAGCATTATTAGAATTTTTCAATCCACATTTATTTAATACTAAACTATAACTAGACAAAGGATACGCCTAAAATACGGATTATTATTTTTAAGGATGATCTGTAATCATTTATTTATAATAAATTACAATAAACGGTTGTTCCATATTTGAATTTTCGAAAAATTATTTTAACATTGATTAGTTTAGGTATGTAGTCAACGATATGTTACAATGGACAAAGAAGGACAATTAATTAATCGCTCGTCTAAAGGACCATTTTTAGCAATGTACATACGAATGATACTTAGTTTCTACTAAATATTATGAATGTGATAATGAAATAATAAATCTATTAATTTACTATTAATTACCTGATAAGAACTAAATATATTTTATAAATGTATTGAATCAATATGACCGATGCATATTATTATAGAGTTAAAAGTGAAGGTTATATTGCCATATATTAATAGTACATATAAATAGTGTCTTCTGAGATTATAAACAGTATGAATTATAATTAATATATAGAATAAGTAGTGTTAATTCTAGTTTTATTGACGATAAAACGTAGTTTACAACAAAACGTATGCTTTGAATCAATATGATTTAAGTTCTCAAGGTCTAAAGAAAATAGGTTATATATCTTATAATTTAAAGGTGTCATAAATACTAATTGACATTTATGTCACCTTGTTTTGATTAATGAATATAGAGTTTGGGGCCTATCTACTTCTTTTTTTTTAATGTTTTGAAGTACTTTTTATAGCTGAACCATGTACAACCGTTGTAGAAGATAACGCTATCATTCTCCTGTTTGATAGCGCTTTCATATATTAATTAATTAAACTTACTACCTATAATAATTTCAACTGAGTTTGCTTCCCACATTAACGTAAATCATTGTATGAACAATTTTTTTGGCGGTGCGGCACGATAAAATGATGCACACGACTCTTAGGAATTATATGAAAATAGAAGGTTCTAGTTTACCTTCTACTACGAACAGCTATAAGCCCTAAACCACGACGCTTTCGTATGCATCTCTAACAAACACCCTTCAAACGCGTCATTGATAGTTAGGCTACACTATTCAATCTGCCGGCAGACATATTTAAAGCCCCCTCTCCATTATTAAAGTTCTTATTCGGTGTATCCACTTAGCTCTGTTAGATACCTTGCCGTTTTCATAAACTTGGCTTCTCTGTCACAGACTTTATGTATCGCGAATGCTCGATCTTCAAATAGAGGAAGCTATTTCTTGGTTATTTTCAAGCAATATCATTAACGATCCCATCGTACCTGTATCCGTAGGAGATGTTCGTAACAAATTCTCCTCGGATGGGGCTACGAATCAAAATCAGGTACCGCTTAAAAACTTGCGTGCCCAGCATTGATGTCTCGTTGTCGAATTCGCACAATCATACGCTTGCAACCTATGAGCGCATGAGTTATTTAAACCGTATAAGCAATCTAATCTGATGTTAGGCCTTCCGGCTTGTACCACATTTGGCTGAACTCCTGAACAACGGATAGTACATCGTTTGTCGATCGGCTGCGACGTGAATCATAGATACCTGTGTTATCTAGCACTTACCCTCCTTGTGAATCGACACACCCGTTTATCTTAAAGTCACGGTTAGGCTTATCATCCTTTTTAGTCGCACGCGTGGTTAGCGAGCTTGGTTGCATAGTATGCATTTTCATAAATAATATGTACGGAGATATTAAGTATGAATGGAACAAAAAGTGGTTGTTTTCAGAACCCTGACTGCCGGGCTAGCACGCCTTCCAATAGTTCCGGGGCGCCCTAGAACATGTTATACCCGTTTGCGGTATCGTGCAATTGCTATAGATCGCGAAATGGGTCCCGCGCTTAATGTGATTCGGCACAATCCGTCAGGGCGTAGCTTGCAGCCGGGAACCGAAATACTACGTGGTACCACGGGTCGCAGGGCTTGTGATGCCGGGAACGGCCACGGAAAGAATCCACTCCGCCCATTATCTGGACCCAAAGTTGATAGGCGCTAGCGGAATACCAAGTATTCGAGCACGCTAGTCAGGCCCCTCTCTTAGTAGCCCCAGATCACCATGGGGGGATGGCAGATCTGCGGGACGGGATGTAGCCATTGGTTGCAGTCGTCTGCTATAATCGGAGCCGGCCGCCAACTGTTTCGAGACGACGTCCGCATAACAGTCCCGCCCACCGGGACATACATGAGGTACTAGAGGGGCGTCGGCATCAGCGCCTGTTAGGCCAGTTTGCTGCGTTGTCGCTCAGCGGTTTCAATACCCGGAGGCAAGCTTTTACGGTCCCCCCATTGTGGCTATCCGTTTACATGAACAGTGGGTCGGTTTAACTAGCGCGCCTGGTCCAGGGGCAGATCTGACGCCTCTGACCCAGGTTGGCGACGGACAGTCAGTGTCTCAGAACGGGCTACGGAGCTACATCGCCTATCCCAGGACGGTCTCCGAACCGATGCTAATGTGCAAGGTGGTCTAGTTGTCCTCGGTGCTACCGGGGGTCCTGGGGCAGAGGTCTTGTGTGGTTCAGCTCAGGCTCGCGGGGACCATAGATCCTCGCTGTTCTCTTAGCCGCCCCAAGCGCCATTGTAAGCCAGGCCGGGGTTTTCTCTCGTGAAGACCCGGCCTGTCCCTCTTTTCGTCCCTCATTACCCACGACGGCGTCTACGGTCCCTCTCGGTCACCACAGGCCTGCGCGACTTGAGGAACCCGGCCCGACAACGCGCAACGACTACCCGTTATGCGACCGGCCCGAGCGTCGCGGGGCGCGCGCAAGGCGGGCCCGTGCGCGGACCCGAACGCCTCCCGGGAGCTCCCGACACGCCTGAGCCCGGTGCGCCCCGGCGCGGCGGGGTGCCCCGGCCAGGAAGGTCCCGCAGCCGTGAGCTTAGCGCTCGCGGCGCATCGGGGTGCCACCGTACCGGGCGCGACGTGGGCGCGCGTCCGGCCGACCGTGGCGGTCCGACGGAGCTCCTCGCGCGCACCCCGGGCACCGACCCCCTGCACCGGGGCGAGCGGGTTCCTCGCCGCCCCGGAGTGGGGCCACGATGGGCGCTCCCTACCCTCGGTCGGCTCGTCCCACGCGAGGCGAAACGGCGCTGGCGCTGCGCCTCACGCCACCCCGCGGCCCTCGCTCACCCCCTCAGGGCCGTCCTCCTGCGCGGGACGGGCGCGGCTGCGGCGGGCGGCTGTGCCCCACGCCCATTCGACGCCGCGCGCGCCCCCGGGGGCGCATCGGGGCCGCACGTGGCTCGCCCCGCGCGCCCGCGCCCAGTACGTCCGCAGCCCCCGAACGGCCGCCGCCATCGAGCCGGGGCATAGTACTGGGTCCGCAGGCGCGCGCGTGAGCGCCGGTGGCTCCGAGCCGGTCCTGCGGCGGGTGTTGCCCGCATCCCCGGTCCCTGGGGGAGGGCCTCGTCTGGGCTCCAGCGCCCCCTCACTAGAAGGCGCGCCTCCGCGTCCGAGCTGCGGGCCCTCCGGGAGGACCGGAGTGGGCGCGCGAGCACAGCCGGCGCCGGGTTATGCGGGGGCCGCACGTGTGCCGCCAGGGATCTGCCCGTGGGGACTGTAGGCGCTGTGCCCGTGTCTTCTGCGCGCGGGCCCAGTCCAAGCGGCCGACCCGGGGAGGGGCGGATGGCAGCGCACCGGGGGCCCCCGCCGGGCCCCGCGCGAGTCCGCGGGACCGTCGACGGCCCCGGCGCAGCCCCCCGAGCGCGAGTCGGTCCACCGTCGCCGGCGCCCG     
J       AGAAAGAATAAATCATTATTGTAACCACAAGAAAACTCCTTGTTAACTAATGGTTTAATGTTGACATTTCTATTATATAATTCACATATATTGTACATTTTCTTCCCTTAAATGTTTTACTGTAAAATATAGAGTATTCTAATAAAAAATTTTATTCAAAATTAAAATAATAGATAAGGGAATTAATTAATAATTTTATTAAGTTTCAGATTGTTATGTGAATCAATATTGTTATTAATCAAAACATATGTGTCATACATTATTAGAATTTTTCAATCCACATTTATTTAATACTAAACTATAACTAAACGAGGAATACACCTAGAATCCAGATTATTATTTTTAAGGATAATTTGTAATCGTTTATTTATAATAAATTACAATAAACAATTGTTCCATATTTAAATTTTCGAAAAATTGTTTTAGCATTAATTAATTTAGATATGTAGTCAACAATATATTGCAATGGACAAAGAAAAACAATTAATTAGTCGCTCGTCTAAAGAACCATTTTTAGCTATATACATACGAGTGATACTTAGATTCTACTAAATATTATGGATGTGATAATAAAATAATAAATCTATTGGTTTACAATTAATTACCTGATAAAAACTGAATATATTTTATAAATGTATTGAATCAATATAGCCAATACGTGTTATTATAAAGTTAAGAGTGGAAGTTATATTGCAATATATTAATAGTACGTATAGATAGTGTCTTCTAAGATTATAAACAGTATGAATTATAATTAATATATAGAATAAATAGTGTTAATTCTAGTTTTATTGACGGTAAACTATGATTTACAACAAAACGTATGCCTTAGATCAATATGATTTAAGTTCTTAAGATCTGAGGAGAATAAGTTATATATCTTATAATTTAAAGATATCATAAATACTAATTGACATTTATGTCACCTTGTTTTGATTAATATATATAAGGTTTAGGACCTATCTACTTCTTTTTTTTTAGTGTTTTGAAGTACTTTTTGTAGCTGAACCGCGTGCAATCGTCGTAGAAGCCAATTGTATTATCCTTCTGTTCAATAGCGCCTTCATATATTAGTTAATTAATCTTATTACCTACAATAATTTCAGTTCTGTTTGCGTCCCGCATTAACGTAAATCCTTGTATGAACAATTTTTACGGCGCTGCGTCATAATGGGATGACATACATTATTCTCAGGAATCATGTGAACATAGGAGATTCTAGTTCGCCTTCTACTGTAAACAGCTATAAGCCCTAAACCACGACGCTTTCGTATGCATCTCTAACAAGCACCCTTCAAACGCGTCATTGATTGTTAGGCTACACTATTCAATTTGACGGCGGACATATTTAAAACCCTCTCTTCATCATTAAAATTCTTATTCGGTTTATTCACTTAGCTCTGTTAAATACCTTGCCGCTTTCATACGATTGGCTTCTCTGTCACAGACTCTATATATCGCAGGAGCTCGATCTTTAAATAGAGTAAGCTATTTCTTGATTATTTTCAAGCACTATCATTAATAGTTCCATCGTACCTATATCCGTAAGAGATGTTCGTAGTAAATTTTCCTCGGATGGGAGCACGAATCAAGATCAAGTGCCGCTTTATAACTCGCGTGCCCAGCCTTGATGGCTCGTTGTCGTGTTCGCTCAATCATACGTTTGTCACCGATGAGCGCATGAGTTATTTTGACCGTATAAGCAGTCTAATTTGATGTTAGGCCATCCAGCTTGTACCACATTTGGGTGAACTCCTGGACAATGAGTAATACATCGTTTGTCGATCGGCTGCAACGTCAGTGATAGATACCTGTGCCGTCTAGCACTTACCCTCCTTGTGAATCGACACACCCGTTTGTCGTCAAGCCACGGTTAGGCTTATCATCCTTTTCAGTCGCATACGTGGTTAGCGAGGTTGGTTGCATAGGATGTATTTCCATGAATAATATGTACGGAGACATTAAATATGAATAGAACAAAGAGTCGTTGTCTTTGGAACCCGGACTGCCGGACTGGCGCGCCTTACAATGATTCCAGGGCGCCCTAGAGCATGTTTTACCCGTTCACGGCATCGTGCAATGGTCATAGATTGCGAAATGGGTCGCGCGCTTACAGTGATTCGGCACAATCCGTCAGGGCGTAGCTTGCATCCGGGAACCGAAGCACTACGGGGTACCACGGGATGCAGGGCTTGTGATGCCGGGAACGGCCGCAGAAAGTATCAACTCCGCCCATCATCTGGACCCAAAATTAATAGGCGCTAACGGAATACCCAGTGTTCGGGCACGTTAGTCGAGCCCCTCTCTTATTAGCCCCAGCTCACCATTAGACGATGGCAATTCTGCGGGACGGGATGACCCCATTGGTTGCAGTTGTCTGGCATGATCGGAGCCGGCCGCCAATGGTGTCGAGACAACGTTCGCATAATAGTTCCGTCCACCGGGGTTTACATGAAGTACCAGAGGGCCGTCAGCATCAGCGCCTGTTAGCGCAGTCTGCTGCGTTGCCGCTCAGCGGTTTCAATACCCGGCGACAAGCATTTACGGCCCCCCCGTTGTCGCTGTCCATTTACATGAACTGTGGGTCTGTTTAACAAATGCGCGTGGTCCTGGGGCAGATCTGACGCCTCGGACCCACGTTGGTGGCTGATAATCCGCGTTTCAGAGCGGGCTACGGAGCTACATCGCCCATCCCAGCACGGTCCCTGAACCGATGGTGCTGTGCAAGGTGGTCTAGATGTCCTGGGTACTACCGGGGGTCCTGGGGCAGAGGCCTTGTATGGTCCAGCTTAGGCTCGCGCGGACCATAGATCCTCGCTGTTCTCGTAGCCGCTCAAAGCGCCATTGTAAGCCAGGCCGGGGGTTTCTTTCGTGAAGACCTGGCCTGTCCCTCTTTTCGTCCCTCATAACCCACGACGGAGTCTACGGTCCCTCTCGGTCACCACAGGCCTCCGCGACTGGAGGAACCCGGCCCCACATCGCGCAGCGACTACCCGTTATGCGACCGGCGCGAGGGTCGCGGGGCGCGCGCACGGCGGGCCCCTGCGCCGACCCGAACGCCGCCCGGGAGCTCCCGACGCGCCTGGGCCCGGTGCGCCGCGGCGCGGCGGTGTGCCCCCGCCAGGAAGGTCCCGCGGCCGTGAGCTTGGCGCGCGCGGCGCATCGGGATGCCGCCTTACCGGGGGCGACGTGGGCGCGCGTCCGGCCGGCCTTAGCGGGCCGGCGGAGCTCCTCGCGCGGGCCCCGGGCGCCGACCCTCTGCACCGGGGCGAGCGGGTCCCACGCGGCCCCGGAGTGGGGCCGCGACGGGCGCTCCCTACGTTCAGTCGGCTCGCGCCACGCGAGGCGAAACGGCGCTTGCGCTGCGCCTCACGCCACCCCGCGGCCCTCGCTGACCCCGGCAGGGCCGTCCTCCTGCGCGGGGCGGGCGCTGCTGCGACGGGCGGCTGTGCCCCACGCCCATTCGGCGCCGCGCGCGCCCCCGGGGGCGCATCGGGGCCGCACGTGGCTCGCGCCCCTCGCCCACGCCCAGTACGTCCGGGGCCCCCGGACGGCCGCCGCCATCGAACCGGGGCATAGTACTGAGTCCGCCGACGGGCGCCTCGGCGCCGCTGGCGCCGAGCCGGTCCTGCACCGGGTGTTGCCGGCATCCCCGCTCACCGGGGGAGGGCCTCGGCCGGGCTCCAGCGCCCCCTCACTAGAAGGCACGCCTCCGCGTCAGACCTGCGGGCCGGCTGGGGGGACCGGAGTGGCCGCGCGAGCACAGCCGCCGCCGGGTTCTGCTGGGGCCGCACGTGTCCCGCCAGGGATCTGCGCGTGGGCAGTGTAGGCGCTCTGCGCGAGTCTCGTGCGCGCGGGCCCAGTCCGACCGGACAATCCGGGGAGGGGCGGATGGCGGTGCCCCGGGGGCCCCCGCCGGCCCCGGCTCGAGTCCGCGGGACGGCGGACGGCCCCGACGCTGCCCCCCGAACGCGAGTCGGTCGACCGCCGCCGGCGCCCG     
I       AAAGAAAATAAATCATTATTATAACCACAAGAAAGCTCCTTGTTAACTAATGGTTTAATGTTAACAATTCTATTATATAATTCGCATATATTGTACATTTTCTTCCCTTAAATATTTTACTATAAAATAAAGGGTATTCTAATAAAAAGTTTTATTCAGAGTTGAAATAATAAATAAAGAAATTAATTAATAATTTTATTGAGTTTCAGATTATTGTGTGAATCAATATTGTTATTGATCAAAACATATGTGTCGTACGTTATTAGAATTTTTCAATCCACATTTATTTAATGCTAAACTATGACTAAACAAAAAATACGCCTAAAATACGAGTTATTATTTTTAAGGATAATTTGTAGTCATTTGTTTGTAATAAATTACAATAAACAATTGTTCAATATTTAAATTTTCGAAAAATTATTTTAACATTGATTAATTTAGGTATGTAATCAACAATATATTGCAATAGACAAAGAAGAACAATGAATTAATCGCTCGTCTAAAGAACCATTTTTAGCAGTATACATGCGAGTGATAATTGGATTCTACTAAATATTATGAATGTGATAATAAAGTAATAAATCTATTAATTTGCAATTGATTACCTGATAAAGACTAAATATATTTTATAAATGTATTGAATCAATATAACCAATACTTATTATTATAAAGTTAGAGGTGGAAGTTATGTTGCAGTATATTAATGGTACATATAAATAGTGTCTTCTAAGATTATGAACAGTATGAATTATAATTAATAAATAAAATAAATAGTGTTAATTCTAGTTTTATTGACAGTAAAGTATAATTTACAACGAAACGTATGCCTTAAATCAACATGATTTAAATTCTCAGGATCTAAAGAGAATAGATTATATATCTTATAATTTAAAGGTATCATAAATACTAATTGACATTTATGTCACCTTGTTTTGATTAATGAATATAGGATTTAGGACCTATCTACTTCTTTTTTTTTAATGTTTTGAAATACTTTTTATAGCCGAGCCATGTACGGCCGTTGTAGAAGCCGATTCTCTTATCCTTCTGTTTGATAGCGCTTTCATGTCTTAATTAATTAAACTTACTACCTATAATACTTTCAATTCAGTTTGCCTCCCACATTAACGTAAATCATTGTATGAACAATTTTTCCGGCGTTGCGGCGTGATAGAATGACGCACATTATTCTTAGGAATTATATGAAGATAGAAGACTCTAGTTTACCTTCTACTACAAACAGCTATAAGCCCTAAACCACGACGCTACCGTATGCATCTCTACCAATCACCCTTCAAACTCGCCACTGATCGTTAGTCTACATTATTCAATCTGATAGCAGACATATTTAAAACCCCCTCCCCATCATTAAAATTCTTATTCGGTATATCCACTTGGCTCTGTTAGAAACCTTGCCGCTTTCGTAAAGTTGGTTTCTCTGTCACAGACTTTATATATCGCAAGAGCTCGATCTTCAAATAGAGGAAGCTCTTTTTTGATTATTTTCAAGCAATATCATTAATGATACCATCGTACCTGTATCCGTAAGAGATGTTCGTAGGAATTTCTCCTCAGATGGGACCGCGAATCAAAATCAAGTGCCGCTTTATAACTTGCATATCCAGCTTTAATGTCTCGTTGTCGCATTCGCATAACCACACGTTTGCAACCTATTAGCGCATGAGTTGTTTTAACCGAGTAAGCAGTCTAATTTGATGTTAGGCCGTCCGGCTTGTACCATATTTGATTGAACTCCTGAACAACGGGTAATACATCGGTCGTCGGACGGCTGCTACGTGAGTTATAGATACCTGTGGTGGCTAGCACTTACCCTCCTTGCGAATCGACACACCCGTTTATCCTTAAGTCACGGTTAGGCTTATCATCCTTTTTAGTCACACACGTGGTTAGCGAGCTTGGCTGCATAGGATGTGTTTCCATAAATAATGTGTACGAAGACATCAAATATGAATAGAACAGAAAATAGTTGTCTTCGGAACCCTGACAGCCGGGCTAGCGCCCCTTACAATAGTTCCGGGGCGCCCTAGAGCATGTTATACCCGTTCGCGGTATCGTGCAATGACCATAGATTGCGAAATGTGTCTCGTGCTTACTGTGATTCGGCACGATCCGTCTAGGCGTAGCTTGCATCCGGAAACCGAAATACTACCGGGTACCACGGGACGCAAGGCTTGTGATGCCGGGAACGGCCACAGGAAGTATCAACTCCGCCCATCATCTGGACCGAAAGTTGGCAGGCGCTAGCGGAATACCCAGTATTCGAGCACGCCAGTCCAGCCCCGCTCCTATTAGCCCCAGGTCACCATGAGACGATTGCAGTTCAGCGGGACGGGATGTCCCCATTGGTTGCAATCGTCTGCCATGATCGGACCCGGCAGCCAATGGTTTAGAGTCGACGTACGCATCACAGTCCCGTCCACCGGGACATACATGACGTACTAGAGGAGCGTCAGCATCAGCGCCTTTTGGGACAGTCTGCTGCGTTGCCGCTCAGCTGTTTCAATATCCGGAGACGAGCGTTTACGGCCCCCCCATTGTCGCTATCCGTTTCCATGAACTGTGGGTCCGTTTAACAAGACCGCCAGGTCCAGGGTCAGATACGACACCTCAGACCCTGGTTGGTGGCAGACTGTCCGTATCTCAGAGCGGGCTACGGAGCTACATCGCCTATCCCAGGACGGTCGCCGAACCGATGCAACTGTGCAAGGTGGTCTAGATGTCCTGGCCCGTACCGGGGGCCCTGCGGCAGAGGCCCTGTATGGTCCAGCTAAGTCTCGCGGGGGCCATAGACCCTTGCTCTTCTCCTAGCCGCTCCAAGCGCCATTGTAAGCCGGGTCGGGGGTTTCTCTCGTGAAGACGCGGCCTGTCCATGTTTTCGTCAATCATCACCAACGACGGTGCCTACGGTCCCTCTCGGTCACCACGAGCCTACGCGACTGGGGGAGCACGGCTCCACAGCGCGCAACGACTATCCGTTATGCGACCGGCCCGAGCGTCGCGGGGCGCGCGTAGGGCGGGCCGCTGCGCAGACCCGGACGCCGCCCAGGAACTGCCGACGCGCCTGAGCCCGGTGCGCCCCGGCTGGGCGGTGTACCCCGGGCAGGAAGGTCTCGCGGCCGTGAGCTTTGCGCACGCGGCGCATCGGGGTGCCTCCATACCGGGCGCGACGTGGGCGCGCGTCCGGCCGACCCTGGCGGGCCGTCGGAGCTCCTCGCGCGTGCCCCGGGCGCCGGCCCCCTGCACCGGGGCGAGCGGGTACCCCGCTGCCTCCGATTGTGGCCGCGAGGGGCGCTCCCTACGCACGGTCGGCTCGCGCCACGCGAGGTGAAACGGCGCTGGCGCTGCGCCCCACGCCACCCCGCGGCCCTCGCTGACCCCCCCAGGGCCGTCCTCCTGCGCGGGGCGGGCGCCGCTGCGGCGGGCGGCTGTGCCCCACGCCCATTTGGTGCCGCGCGCGCCCCCGGGGGCGCATCGGGGCCACACGTGGCTCGCGCCGCGCGCCCGCGCCGAGTACGTCCGGAGCCCCCGTACGGCCGCCCCCAGCGAGCCGGGGCATAGTACTGTGTCCGCGGGCGCGCGCGTGAGCGCCGTTGGCGCCGAGCCGGGCCTGCGCCGGGTGTTGCCCGCAGCCCCGATCCCCGGGGGAGGTCCTCGTCTGGGCTCCAGCGCCCCCTCACTAGAAGGCGCGCCTCCGCGTCCGAGCTGCGGGCCGGCGGGGCCGACCAGAGTGGGCGCGCGAGCACAGCCATCGCCGGGTTGTGCCGGGGCCGGACGTGTGCCGCCATGGATCTGCGCGTGAGCAGTGTAGGCGCTGTGCCCGAGTCTCCTGCGCGCGGGCCCAGTGCGAGCGGGCTACCCGGGCAGGGGCGGATGGCGGCGCCCCGGGGGCCCCCGCCGGGCCCGGCGCGAGTCCGCGTGACCGTGGACCGCCCCGGCGCGGCCCCCCGACCGCGAGTCGGTCCACCGCCGCCGGCGCCCG     
H       AAGAAGAATAAATCATTATTATAACCACAAGAAAGCTCCTTGTTAACTAATGGATTAATGTTAACATTTCTATTATATAATTCGCGTATATTGTGCATTTTCTTCCCTTGAATGTTTTACTGTAAAATATAGAGTATTCTAATAAAGAATTTTATTCAAAATTAAAATAATGGATAAAGAAATTAATTGATAATTTTATTGAGTTTCGGATTATTATGTGAATCAATATTGTTATTAATCAAAACATATATGTCATACATTATTGAAATTTTTCAATCCACATTTATTTAATGCTAAACTATAACTAAACGAAAAATACACCTAAAATACGAATTATTATTTTTAAAGATAATTTGTAATCATTTATTTATAATAAATTACGATAAACAATTGTTCCATATTTAGATTTTCGAAAAATTATTTTAACATTGATTATTTTAGATATATAATCAACAATATGTTGCAATAGACAAAGAAGGACAATTAATTGATCGCTCGTCTAAAGGACCATTTTTAGCAATATACATACGAATGATACTTGGATTCTACTAAATATTATGGATGTGATAATAAAATAATAGATCTATTAATTTACAATTAATTACCTGATAAAAACTAAATATATTTTATAAATGTATTGAATCAATATAACCAATACATATTATTATAAAGTTAAAAGTGGAAGTTATATTGCAGTATATTAATAATACGTATAAGTAATGTCTTCTTAGATTATGGACTGTATGAATTATGATTAATATATAAAATAAATAGTGTTAATTCTGGTTTTATTGACAATAAAATATGATTTACAACAAAACGTATGCCTTAAATCAATATGATTTAAATTCTCAAGATCTAAAGAAAGTAGATTATATATCTTAAGATTTAAAGATGTCATAAGTACTAATTAACATTTATGTCACCTTGTTTTGATTGATAGATATAAAGTTTGGGACCTATCTACTTCTTTTTTTTTAATGTTTTGAGGTACTTTTTGTAGCCGAACCACGTCCAACCGTTGGAGATGCCGATTATATCATTCTTCTGTTCGATAGCGCCTTTATATGTTAATTAATTGCACTTAGTACCTATAATAATTTAAGCTCAATTTGCTTCCCATATTAACGTAAGTCATTGTATGAACAATTTTTCAGGCGCTGCGGCACGATAGAATGACGCACACTACTCTCAGGAATCATATGAAAATAGAAGATTCTAGTTCACCTTCTGCTTCAAACAGCTATAAGCTCTAAACCACGACGCTTTCGTATGCATCCCTGACAATCAACCTTCAAACGCGTCATCGATCGTTAGGCTACACTTTTCAATCTGACGGCGAACATATTTAAAACCCCCTCTCCACCATTAATATTCTTATTCGGTGCATTCACTTAGCTCTGTTAGATACCTTGCCGTTTTCGTAATATTGACTTCTCTGTCACAGATTTTATATATCGCAAGAACTCGATCTTCAAATGGAGGAAGCTATTTTTTGGTCATTTTCAAGCAATATCATTAGTGATCCCATCGTACCTGTATCCGTAAGAGGTGTTCGTAGGAGATTCTCCTCGGATGGGACCGCGAATCAAAACCGGGTGCCGCTTTATAACTTGCGTGCCCGGCTTTAGTGTCTCGTTGTCGCATTCGCCCAAGCACGCGTTTGCAACCTATAAGCGCATGAGTTATTTTAACCGTATAAGCAGTCTAATTTAATGTTAGGCCATCTGCCTTGTACCACATTTGGCTGAACTACTGAACAACTGATAATGCATCGTTCGTCGATCGACTGCGACGTCAGTTATCAATACTTGTGCTGTCTAGCACTTACCCTCCTTGTGAATCGACGCACCCGTTCATCTTTAAGCCACGGTTAGGCTTATCATCCTTTTTAGTCGCACACGTGGTTAGTGAGCTTGGTTGAATGGGGTGCATTTCCATAAATAGTATGTACGGAGACGTTAAATATGAACAAAACGGAAAGTTGTTGTCTCCGGAACCCTGACTGCCGGGATGGCAATCCTTGCCATAGTTCCGGGCTGAGCTAGAGCATGTTATACCCGTCCACGGCATCGTGCAATGTTCATAGATTGCGAAATGCGTCTCGCGCCTACTGTGATTCGGCACAGTCCGTCAGATCGTAGCTTGCAACCGGGAACCGACAGACTACAGGGTACGACGAAGCGCAGGACTTGTGATGCTGGGAACGGCCACAGGAAGTCTCGACTCCGCCCATCATCTGGACCCAAAGTTGAGAGGCGCTAGCGAAATACCCAGTGATCGAGCACGCTAGTCGAGCCCCTCTCTTAGTAGCCCCAGCTCACCATGAGGCGATGGCAGATCTGCGAGACGAGATCTCCCCATTGGTTGCACTCGCCTGCCTTGATCGGAACCAGCCGCAGAGGGTCTGGAGGCGAAGTACGCATAATGGTTCCGTCCACCGGGACATACATGAAGTACTAGAGGGGCGTCGCCATCCGCGCCTGATGGCGCAATCTGCTGCACTGCCGCTCTGCAGTTTCAATATCCGGAGGCAAGCTGTTACGGGCCCCCCATTGTAACTATCCATTGACATGAACGGTGCGTCCGTTTAACAATGTCGCCTGGTCCAGGGAGAGATGTGACACCTCCGATCCGGGTTGGCGGCGGACAGTCCGTGTCTCAGAGCGGGCTACCGAGATACATCCCCTATCCCAGGACGGTCCCCGAACCGATGCTATTGTGCAAGGGGGTCTAAATGTCCTCGGTTATACCGGGGGCCCTGGGGCGGAGGCCTTGTATGGTCCAGCTTAGGCTCGCGGGGGCCATAGATCCTGGCTGTTCTCTTAGCCGCTCCAAGCGCTATCGTAAGCCAGGCCGGGGGTTTCTCTCGTGAAGACCCGGCCTGTCCCTCTTTTCGTCCCTTATCACCCACGACGGCGTCTACGGTCCCTCTCGGTCACCACCGGCCTGCGCGACTGGAGGATCCCGACTCCACATCGCGCAACGACTACCCGTTATGCGACCGGCCCGAGCGTCGCGGGGCGCGCGTACGGCGGGCCCCTGCGCGGACCCGCAAGCCGCCCGGGAGCTGCCGACGCGCCTGGGCCCGGTCCCCCGCGGCGCGGCGGCGTGCCCCCGGCAGGAAGGTCTCGCGGCCGTGAGCTTCGGGCACGCGGCGCATCGGGGTGCCGCCATACCGGGCGCGACGTGGGCGCGCGTCCGGCCGGCCCTGGCGGCCCGACGGAGCTCCTCGCGCGCACCCCGGGCGCCGACCCCCTGCACCGGGGCGAGCGGGTTCCGCGCCGCCCCGGAGTGGGACCGCGACGGGCGCTCCCTACGGGCAGTCGGCTCGCTCCACGCCAGGCAAAGCGGCGCTCGCGCTGCGCCCCACGCCACCCCGCGGCCCTCGCTGACCCCCCCAGCGCCGTCCTCCTCCGCGGGACGGGCGCGGCTGCGACCGGCGGCTTTGCCCCACGCCCATTCGGCGCCGCGCGCGCCCCGGGGGGCGCATCGGGGCCGCACGTGGCTCGTCCCGCTCCCCCGCGCCCAGTACGTCCGGGGCCCCTGGACGGCCGCCGCCATCGAGCCGGGGCATAGTACTGTGTCCGCAGACGCGCCCGTGGGCGCCGCTGGCACCGAGCCGGGCCTGCAACGGGTGTTGCCCGGATCCCCGGTCGCCGGGGGAGGGCCTCGCCCGGGCTCCAGCGCCCCCTCACTAGAAGGCGCGCCTCCGCCTCGGACCTGCGGGCCCGCCGGGGTGACCGGAGTGGTCGCGCGAGCACAGCCGCCGCCGGGTTGTGCCGGGGCCGCACGTGTGCCGCCACGGATCTGCGCGTGCGCAATGTAGGCGCTATGCCCAGGTCTCTTGCGCGCGGGCCCAGTCCGACCGGACGACCCGGGAAGGGGCGGATGGCCGCACTCCGGGGGCCCCCGCCGGGCCCGGCCCGAGTCCGCGCGACGGTGGACGGCCCCGCCGTCGCCCCCCGACCGCGAGTCGGTCCACCGGCGCCGGCGCCCG     
G       AAAGAGAATAAATCATTATTATAACCACGCGAGAACTCCTTGTTAACTAATGGTTTAATATTGACATTTCTGTTATATAGTTCGCATATATTGTACATTTTCTTCCCTTAAATATTTTACTGTAAAATATAGAGTATTCTAGTAAAAAATTTTATTCAAAATTAGAATAATAAATAAAGAAATTAATTGATAATTTTATTAGGTTTCAGATTATTGTGTGAATCAATATTGTTATTAGTCAAAACATATGTGTCGTGCATTGTTAGAATTTTTCAATCCACATTTATTTAATGCTAAACTGTGACTAGACAAAAAATACACCTAAAATACGAATTATTATTTTTAAGGATAATTTGTGATCATTTATTTATAGTAAATTACAATGAACAATTGTTCCGTATTTAGATTTTCGAAAAATTATTTTAACATTGATTAATTTAGGTATGTAATCAACAATATGTTGCAATAGACAAAGAAGGACAATTAATTGATCGCTCGTCTAAAGAACCATTTTTAGCGATATACATACGAATGATACTTAGATTCTACTAAATATTATGGATATGATGATAAAATAATAGATCTATTAATTTACGATTAATTACCTGATAAGAACTAAATTTATTTTATAAATGTATTGAATCAATATAACCAGTGCATATTATTATAGAGTTAAAAGTAGAAGTTATATTGCAATATATTAATAGTACGTATGAATAGTGTCTTCTAAAATTATAAACAGTATAAATTATAATTACTGTATAGAATGAATAGTGTTAGTTCTAATATTATTAACAATAAGGTATGATTTACAACAAAACGTATGCCTTAAGTCAATATGATTTAAATTATCAAGATCTAAAGAGAATAAATTATATATCTTATAATTTAAAGATATCATAAATACTAATTAACATTTATGTCACCTTGTTTTGATTAATAAATATAAGGTTTGGGACCTATCTACTTCTTTTTTTTTAATGTTTTGAAATACTTTTTATAGCCGAACCCCGTACAACCGTTGTAGAAACCTATATTATCATTCTTCTGTTTGATAGCGCTTTCATATATTAATTAATTAAACCTACTACGTATAATAATTTCAGTTTAATTTGCTCCCCACATTAACGTGAATCATTGTATGAACAATTTTTCCGACGCTGCGGCATGGTAGGATGACGCACACTACTCTCAGGAATTATATGGAAATAGAAGACCCTAGCTCGCCCTCTATTACAAACAGCTATAAGCCCCGACCCACGACGCTTACGTCTGCATCCCTAACAGGCAACCCTCAAACGCGTCATTGATCGTTAGGTTACACTGTCCATTCTTACGGCAAACATATTTAAAGCCCTCTCTCCATCATTAAAATTCTTATTCGATATATTCACTTAGCTCTGTTAGATACCTTGCCGCTTTCGTAAAATTGGCTTCTCTGTCACAGACTTTATGTATCGCAAGAGCTCGATCTTCAAATAGAGGAAGCTATTTCGTGGTTATTTTCAAGCAATATCATTAATGATCCCATCGTACCTGTATCCGTAAGAGATGTTCGTAGAAAATGCTCCTCGGATGGGACTACGAATCAAAATCAAGTCCCGCTTTACAACTTGCGTACTCAGCTTTAATGTCTCGTTGTCGCATTCGCCCAACCACACGTTTGCAGCCCATGAACGCATGAGTTATTTTAACCGTATAAGCAATCCAATTTTATGTTAGGCCATCCGGCTCGTACCACATCTGATTGAACTCCTGCACAACGGTTAATACATCGTTTGTCGATCGGCTGCGACGTGAGTCATAAATACCTGTGTTATCTAGCACTTACCCTCTTTGTGGATCGACACGCCCGTTTATCTTTAGGTCACGGTTAGGCTTATCCTCCTATTTAGTCGCACACGTGGTTAGAGAGTTTGATTGGATAGGGTGTATTTACATAAATAGTATGTACGGAGACTTTAAGTATGGATAGAACGGAGAGTCGTTGTCTCCGGAACCTTGACTGCCGGGCTTGCCTGCTTTACTTTAGTTCCGGGGCGCCCTAGAGCATGCTCTACCCGTACACGATATCGTGCAATGACCATAGATTGCAAAATGAGTCTCGAGCTCACTGTGATTCGGCACAATCCGTCATAGCGTAGCTTGCAACCGGAAACCGAGACACCGCGTGGTACCACGGGCCCCAAGGCTTGTGATGCCGGGAACGGCCTCAGAAAGTATCGACTCCGCCCATCATCTGGACCCAAAGCTGACAGGCGCTAGCGGGATACCCAGTCCTCGAGCGTGCGAGTCGAGCCGCCCTCTTAGTAGCCCCAGCTCACCATGGGGCGATCACAGATCCGCGGGACAGGATGTCCCCATTGGTTGCACTCGCCAGCCATGATCGGAACCGTCTGCCAGTGGTATGGAGGCGACGTTCGCATGATGGTTCCGAACACCGGGTCGTACGTGAAGTACTAGAGGAACGTCACCGTCAGCGCCTGGTGGAGCAGTTTGCTGCTCTGCCGCTCAGCAGTTTCAATAGCCGGAGGCATGCTGTTACGGACCCCCCATTGTCGCTATCCATTAGCATGTACTGTGAGTCCGTTTAACAAGACCGCCCGGGCCAGGGCCAGATCTGACGCCTCGGACCCAAGTTGGCGACAGACAGTCCGCGTCTCAGAGCTGGCCACGGAGGCACATCGCCTATCCCAGTACGGTTACCGAACCGATGTTTCCGTGCGAGGGGGTCTGGATGTCCTAGGCAATACCGGGGGCCCTGTGGCGGAGGCCTTGTATGGTCCAGCTTAGGCTCGCGAGGACCACGGATCCTCGCTTTTCTCTTAGCCGCCCCAAGCGCCATTGTAAGCCAGGCCGAGGATTTCTCTCGTGAAGACGCGGCCTCTCCCTCTTTTCGCCTCTCATCACCCACGACGGCACCTACGGTCCCTCTCGGTCACCACAGGCCTGCGCGACTGGAGAAGCCCGTCTCTACAACGCGCAACGACTACCCGTTATGCTACCGGCACGAGCGTCGCGGGGCGCGCGCAGGGCGGGCCCATGCGCGGACCCGGAGGCCGCCCGGGAGCTGCCGACGCCCCTGGGCCCGGTGCCCCCCGGCGCGGCGGCGTGCCCCGGCCAGGAAGGTCCCGCAGCCGTGAGCTTCGGGCACGCGGCGCATCGGGGTGCCGCCGTACCGGGTGGGACGTGGGCGCGCGTGCGGCCGGCCCTGGCGGCCCGCCGGAGCTCCTCGCGCGTGCCCCGGGCACCGACCCCCTGCACCGGGGCGAACGGGTCCCTCGCGGCCTCGGAGTGGGACCGCGAGGGGCGCTCCCTACTCTCAGTCGGCTCGCCCCACGCGAGGTTAAACGGCGCTGGCGCTGCGCCTCACGCCACCCCGCGGGCCTCGCTGACCCCCCCAGGGCCGTCCTCCTCCGCGGGGCGGGCGCGGCTGCGGCGGGCGGTTGTGCCCCACGCCCATTCGACGCCGCGCGGGCCCCCGGGGGCGCATCGGGGCCGCACGTGGCTCGGGCCGCTCGCCCGCGCCCAGTACGTCCGGAGCCCCCGGACGGCCGCCGCCACCGAGCCGGGGCATAGTACTGCGTCCGCTGGCGCGCGCGTTAGCGCCGCTGGCGCCGAGCCGGGCCTGCGCCGGATGTTGCCCGCATCCCCGATCTCCGGGGGAGGGCCTCGTCTGGGCTCCAGCGCCCCCTCACGAGAAGGCGCGCCTCCGCGTCTGACCTGCGGGCCTGCTGGGGCGACCTGAGTGGCCGCGCGAGCACAGCCGCCGCCGGGTTGTGCCGAGGCCGCACGTGTACCGCCACGGATCTGCGCGTGGGCACTGTAGGCGCTATGCGCCGGTCTCCTGCGCGCGGGCCCAATCCGACCGGACGACCCGGGAAGGGGCGGATGGCGGCGCCCCGGGGGCCCCCGCCGGACCCGGCGCGAGTCCGCGAGATCGTAGACGGCCCTGACGCGGCCCCCCGAGCGCGAGTCGGTCCAGCGCCGCCGGCGCCCG     
F       AGAAAAAATAAATCATTATTATGACCACAAGAAAACTCCTTGTTAACTAATGGTTTAATATTGGCATTTCTAATGTATAATTCGCATATGTTGTACATTTTCTTCCCTTAAATATTTTACTGTAAAATATAGAGTATTCTAATAAAAAATTTTATTCAAAATTAGAATAATAAATAAAGGAATTAATTGGTAATTTTATTAAGTTTCGGATTATTGTGTGAATCAATATTGTTATTAATCAAAACATATGTGTCATGCATTATTAGAATTTTTCAATCCACATTTATTTAATGCTAAACTATAGCTAGACAAAAAATACACCTAAAATACGGATTATTATTTTTAAGGATAATTTGTAGTCATTTATTTATAATAAATTACAATAAACAATTGTTCCGTATTTGGATTTTCGAAAAATTATTTTAACATTGATTAATTTAGGTATGTAATCAACAATATATTACAATAGACAAAGAAGGACAATTAATTGGTCGCTCGTCTAAAGAACAATTTTTAGCAATATACATACGAATGATACTTAGATTCTACTAAATATTATGGATGTGATAATAGAATAATAAATCTATTGATTTGCAATTAATTACCTGATAAAAACTAAATATATTTTATAAATGTATTGAATCAATATAGCCAATACATATTATTATAAAGTTGAAAGTGGAAGTTATATTGCAATATATTAATAGTACATATGAATTGTGTCTTCTAAGATTGTAAACAGTGTAAATAATAATTGATATATAAAATGAATAGTGTTAATTCTAATTTTATTGACGGTAAAATATGATTTACAACGAAACGTATACCTTAAATCAATATGATTTAGGTTCTCAAGATCTAAAGAGAATAAATTATGTATCTTATAATTTAAAAATATCGTAAATACTAATTGACATTTATGTCGCCTTGTTTTAATTGGTAAATGTAAGATTTAGGACCTGTCTACTTCTTTTTTTTTAGTAATTTAAAGTACTTTTTGTCGCCGATCCCTGTACAAACGTTGTAGAAACCAATTCTATCATCCTTCTGTTTGATAGCGCTTTTACATATTAATTAATTAAGCTTACTACCTATAATAATTTCAACTAAGTTTGCTTCCCACATTAACGTAAATCATTATATGAACAATTTTTTTGGCGTTGCGGCATGATGGAATGACGCACATTACTCTCAGGAACTATATGAAAATAGGAGACATTAGTCCACCTTCTGCTGCAAACAGCTATAAGCTCTAAACCACGACGCTTTCGTGTGCATCCCTAACAAGCACCCTTCAAACGCGGCGTAGATTGTTAGGCTGCACTATTCGATCCGACGGCAAACATATTTAAAACCCCCTCTCCAACATTAAGATTCTTATTCGGTACATCCACTTAGCTCTGCCAGATACTTCGCTGCTTTCGTAAAATTGGCTACTCTGTCACAGACTTTATGTATCACAAGAGCTCGATCTTCAGATAGAGGAAGCTGTTTTCTGGTTATTTTCAAACAATATCATCGATGATCCCATCGTACCTATGTCCGTAAGAGATGTTCGTAGGAAATTTTACTCGGATGGGATCGCGAATCAAAGTCAGGTGCCGCTTTATAACTTGCGTGCCCAGCTTTAATGTCTCGTTGTCGGATTCGCCCGATCATACGTTTGTAGCCTATGTGCGCATGGGTTATTTTAACCGTATAAGCAGTCTAATCTGATGTTAGGCTATCCAGCTTGTACCACATTTGATTGAACTTTTGAACAACGGGTAATAAATCGTTCGCCGGTGGGCTGCGATGTAAGTCATAAATACCTGTGTTGTCTATCACTTACCCTCCCTGTGAATCGACACACCCGTTCATCTTTAGGTCACGGTTAGGCTTATCATCCTTTTTAGTCGCACACGTGGTTAGCGAGCTTGGTTGCATAGGGTGTATTTTCATAAATAGTATGTACGGAGACATCAAATATGAACGGAACCGAGAATTATTGTCTCTGGAACCCTGACCGCCGGGTTAGCACGCCTTATCATAGTTCCAGGGTGCTCTAGAGCATGATATACCCATACGCGACATCGTGCAATGGCCATAGATTGCGAAATGCGTCCCGCGCTCACTGTGATTCGGCACAATCCGTCGGAGCGTAGCTTGCAACCAGAAACCGAAACACTACAGGGTACGACGGGACGCAAGGCTTGTGATGCCGGTAAGGGCCACAAAAAGAATCAACTCCGCCCATCATCTAGACCCAAAGCTAATAGGCGCTAGCGGTATACCCAGTCTTCGAGCACGCTAGTTGTGCCCCCCTCTTAGTAGCCCCAGGTCACCATGAGACGATGGCAGGTCTCCGGGACGGGACGGCCCCATTGGTTGCAGTCGTCTGCTATGATCGGAGCCGGCCGCCAAGTGTCTGGAGTCGATGCACGCATAATAGTCCCGGCCACCGGGATATACATGAGGTACTAGAGGCGCGTCCCCATCGGCGCCTGTTAGTGCAGTCTACTGTGGTGCCGCTCAGCAGTTTCAATATCTGGAGACGAGCATTTACGGTCTCCCCTTTGTTACTATCCATTGGCATGAACGGTGGGTCTGTTGAACAGGGGCGCCTGGACCCGGGATAGATCTAACCCCTCAGACCCAAGCTGGCGGCAGACAATCCGCCTTTCAGATCAGGCTACAGGGGTACATCGCCTATCCCAGGACGGTTGCCGAACCGATGCTGCTGTGCAAGGGGATCTAGATGTCCTAGGTAGTACCGGCCGCCCTGGGGCAGAAGCCTTCTATGGTCCAGCTTAGGCTCGCGGGGACCATGGACCCTCGCTCTTCTCCTAGCCGCTCCAAGCGCCATTGTAAGCCAGGCCGAGGGTTTCTCTCGTGAAGACCCGGCCTGTCCATCTTTTCCTCCCTCATCACCAACGATGGCACCTACGGTCCCTCTCGGTCACCGCGGGCCTGCGCGACTGGAGGAGCCCGGCGCCACAGCGCGCAACGACTACCCGTCATGCCACCGGCGCGAGTGTCGCCGGGCGCGCGCGTGGCGGGCCCGTGCGCAGACCCGAACGCCCCCCGGGACCTGCCGACGCCCCTGGGCTCGGTGCCCCCCGGCGTGGCGGCGTGCCCCGGCCAGGAAGGTCCCGCTGCCGTGAGCTTCGGGCACGCGGCGCATCGGGGTGCCGCCATACCGGGCGCGACGTGGGCGCGCGTGCGGCCGACCCTGGCGGCCCGACGGAGCTCCTCGCGCGTACCCCGGGCGCCGGCCCCCTGCACCGGGGCGAGCGGCTCCCACGCTGCCCCGAAGTGGGGCCGCGAAGGGCGCTCCCTACGCTCAGTCGGGTCGCTCCACGCGAGGCGAAACGGCGCTGGCGCTGCGCCCCACGCCATGCCGCGGCCCTCGCTAACCCCCCCAGGGCCGTCCTCCTGCGCGGGGCGGGCGCGGCTGCGACGGGCGGCTGTGCCCCAGGCCCATTCGGCGCCGCGCGCGCCCCCGGGGGCGCATCGGGGCCGCACGTGGCTCGCGCCGCCCCCCCGCGCCCAGTACGTCCGGGGCCCCCGCACGGCCGCCGCCAGTGAGCCCGGGCATAGTACTGCGTCCGCAGGCGCGCGCGTGTGCGCCGTTGGCGCCGAGCCGGCCCTGCGCCGGGTGTTGCCCTCATCCCCGGTCGCCGGGGGAGGGCCTCCGCTGGGCTCCAGCGCCCCCTCACTAGAAGGCGCGCCTCCGCGTCTGACCTGCGGGCCCGCCGGGACGACCGGAGTGGGCGCGCGAGCACAGCCGCCCCCGGGTTGTGCCGGGGCCGTACGTGTACCGCCACGGATCTGCGCGTGGGCAATGTAGGCGCTGTGCCCGGGTCTCCTGCGCGCGGGCCCAGTCCGATCGGACGACCCGGGTAGGGGCGGATGGCTGCGCCCCGGGGGCCCCCGCCGGCCCCGGCGCGAGTCCGCGGGACCGCGGATGGCCCTGGCGCAGCCCCCCGAGCGCGAGTCGGTCAACCGCCGCCGGCGCCGG     
E       AAGAAAAATAAATCATTATTGTAACCACAAGAAAACTACTTGTTAACTAATGGTTTAATGTTGACATTTCTAATATATAATTCGCGTATATTGTACATTTTCTTCCCTTGAATATTTTACTGTAAAATATAGAGTATTCTAATAAAAAATTTTATTCAAAATTAAAATAATAATTGAAGGAATTAATTAATAATTTTATTGAGTTTCAGATTATTGTGTGAATCAATATTGTTATTTATCAAAACATATGTGTCATTCATTATTAAAATTTTTCAATCCACGTTTATTTAATACTAAACTATAACTTGACAAAGAATACACCTAGAATACGAATTATTATTTTTAAGGATAATTTGTAATCATTTATTCATGATGAATTACAATGAACAATTGTTCCGTATTTAAATTTTCGAAGAATTGTTTTAGCATTGATTAATTTAGATATATAATCGACAATATGTTACGATAGACGAGGAAAGACAATTAATTGATCGCTCGTCTAAAGGACCATTTTTAGCAATATACATGCGAATGGTACTTAGATTCTGCTAAATATTATAGATGTGATAATAAGATAATAAATCTATTAATTTACAATTAATTACCTGATAAAAACTAAATGTATTTTATAAATAAATTGAATCAATATAACCAATGCATATTATTATAAAGTTAAAAGTGGAGGTTATATTGCAATATGTTAATAGTACATATGAATAGTGTCTTCTAAGATTATAAACAGTATGAATTATAATTAATATATAAAATGAATAGTGTTAATTCAAATTTTATTGACAGTAAAATATAATTTACAACAAAGCGTATGCCTTAAGTCAATATGATTTAAATTCTCAAGATCTAAAGAGAATAAATTATATATCTTATAATTTAAAGATATCGTAAGTGCTAATTAACATTTATGACACCTTGTTTTGATTAATAAATATAAGATTTAGGACCTATCTACTTCTTTTTTTTTAATGTTTTAGAGTACTTTTTATAGCTCAACCGTGTACAAACGTTGTAGAAGCTAACTCTACCATCCTCTTGTTTGATTGCGCTTTCATATATTAATTATTTAAACTTATTACATATAATAATTTCAGCTCAGTTTGCTTCCCACATTAACGTAAGTCATTGTATGAACAATTTTTCAGACGTTGCGGCATGATAAAATGACGCACATTACTATCAGGAATTATATGAAAATAGAAGACTCTAGCTCACCTTCTGCTACAAACAGCTATGAGCCGTGAACCACAACGCTTCCGTATGCATCTCTAACAAGCAACCTTCACACGCGGCATTGATAATTAGGCTGCATTATTCAATCTGACAGCGAACATATTTAAAACCCTCTCTCCATCATTAAAGTTCTTATTCGAAATATCCTCTTAGCTCTGTTCAATACCTTGCTGTATTCATAATATTAGTTTCTCTGTCACAAACTTCATATATCGTAAGAGCTCGATCTTCAAATAGAGGAAGCTGTTTTATGGGTTTTTTCAAGCAATATCATTAATGGCCCCATTGTACCTGTATTCGTAAGAGATGTTCGTAGAAAATTCTCTTCGGATGGGACCACGAATCAAAATCAAGTACCGCTTTATAACTTGCGTACCCAGTTTTAATGTCTCGTTGTCGCATTCGCCTAATCACACGTTTGCAACCCATGAACGTATGAGTTATTCAAACCGTATAGGCAGTCTAATTTGATGTTAGGCCATCCGACTTGTACCACATTTGGTTTAACTTCTCATCAATGGATAATACATCGTTTGGCGATCAGCTGCGATGTAAGTCATAAATACTTGTGTTGTCTAGCACTTACCCTCCTTGTGAATCGACACACCCGTTTATCTTTAAGTCACGGTTAGGCTTATCATCCTTTTTAATCGCACACGTGGTTAGCGAGCTTGGTTGCATAGGGTGAATTTCCATAAATAGTATGTACGGAGACATTAAATATGAACAAAACAGAGAGTTGTTGTCTATGGAACCCTGACCGCCGGGGTAGCTCGCCTTATCATCGTTCCGGGCGGCTCTAGAGCATGCTGTACCCGTACACGACGTCGTGCAATGACCATAGATTGCGAAATGGGTCTCGCGCTCACTGTGATTCGGCACAATCCGTCGGAGCGTAGCTTACAACCGGAAACCGACGTACCACGAGGTACGACGGGACGCGCGGCATGTGACGCCGACAACGGCCGCAGCAAGTATCGACTCCGCCCATCATCTAAACCCAAAGTTGACAGGCGCTAGCGGAATACCCAGTTTTCGGGCGGGTAAATCGGGCCCCACTCTTAGTAGACTCAGCTCACCATGAGCCGATGGCATATCTGCGGGACGGGATGCCCCCATTGGTTGCAGTTGTCTGCCATGATCGGAGCCGGCCGGCAATGGGCTAGAGCCGACGTCCTCATAACAGTTCCGTCCACCGGGTCGTACATGAAGTACTAGAGGCGCGTTGCCATCAGCACCTGTTAGCGCAGTCTGCTGCGCTGGCGCTCTGCCGATTCAATCTCCGGAGGCAAGCTTTTACGGCCCCCCCATTGTCGCTGTCCATTGCCATGAACTATGAGTCTGTTAAACAATAGCGCCTGGTCCAGGGATAGATCCGACTCCTCAGACCCAAGTTGGCGGCAGATAGTCCGCGTCTCAGAGCGGGCTACGGAGGCACATCACCCATCCCAGGACGGTTTCCGAACCGATGCTCTTGTGCAAGGGGATCTAGATGTCCTAGGTAATACCGGGGGCCCTGTGGCAGAAGCCGTGTATGGTTCAGCTTAATCTCGCGAGGACCATAGATCCTCGCTGTTCTCGTAGCCGCTCCAAGCGCCATTGTAAGCCAGGCCGAGGGTTTCTCTCGTGAAGACCCCGCCTGTCCCTCTTTTCGTCCCTCATCACCAGCGACGGCGTCTACGGTCCTTCTCGGTCACCACAGGCCTGCGCGACTGGAGGAGCTCGGCTCCACAGCGCGCTACGACTACCCGTTATGCGACCGGCGCGAGCGTCGCGGGGCGCGCGCAGGGCGGGCCTATGCGCGGACCCGAATGCCGCCCCGGAACTGCCGACGCGCCTGGGCCCGGTGCCCCGCGGCGCGGCGGGGTGCCCCGGCCAGGAAGGTCCCGCAGCCGTGAGCTTGGAGCACGCGGCGCATCGGGGTGCCACCCTACCGGGCGCGACGTGGGCGCGCGTCCGGCCGGCCCTAGCGGCCCGACGGAGCTCCTCGCGCGCACCCCGGGCGCCGGCCCCCTGCACCGGGGCGAACGGGTCCCGCGCGGCCTCGGAGTGGGGCCGCGACGGGCGCTCCCTACGCCCAGTCGGCTCGCCCCACGCGAGGTGAAACGGCGCTGGCGCTGCGCCCCACGCCACCCCGCGGCCCTCGCTGACCCCCCCAGGGCCGTCCTCCTGCGCGGGACTGGCGCGGCTGCGCCGGGCGGCTGTGCCCCACGCCCATTCGGCACCGGGCGCGCCCCCGGGGGCGCATCGGGGCCCCACGTGGCTCGCACCGCTCGCCCGCGCCCAGTACGTCCGGAGCCCCGGTACGGCCGCCGCCAGCGAGCCGGGGCATAGTACTGTGTCCGCGGACGCGCGCCTTAGCGCCGATGGCGCCGAGCCGGGCCTGCGGCGGGTGTTGCCGTCATCCCCGATCGCCGGGGGAGGGCCTCCCCTGGGCTCCAGCGCCCCCTCACGAGAAGGCGCGCCTCCGCGTCGGACCTGCGGGCCCGCCGGGGCGACCGGAGTGGGCGCGCGAGCACAGCCGCCGCCGGGTTGTGCCGGGGCCGCACGTGTACCGCCACGGATCTGCGCGTGGGCACTGTAGGCGCTGTGCCCGCGTCTCCTGCGCGCGGGCCCAGTCCTACCGGTCAACCCGGGGAGGGGCGGATGGCGGCGCCCCGGGGGCCCCCGCCGGGCCCGGCGCGAGTCCGCGGAACCGTGGACGGCCCGGACGCAGCCCCCCGAGCGCGAGTCGGTCCACCGGCGCCGGCGCCTG     
D       AAGAAGAATAAATCATTATTATAACCACAAGAAAACTCCTTGTTAACTAGTAGATTAATGTTGACATTTCTAGTATATAATTCGCATATATTGTACATTTTCTTCCCTTAAATATTTTACTGTAAAATATAGAGTATTCTAATAAAAAATTTTATTCAAAGTTAGAATAAAAAATAAAGAGATTAATTAATAATTTTATTAAGTTTCAGATTGTTGTATGAGTCAATATTGTTATTAATCAAAACATGTGTGTCATACATTGTTAAAATTTTTCAATCTACATTTATTTGATGCTAAACTATTACTAGACAAAAAATACACCTAGAATACGAATTATTATTTTTAAGGATAATTTGTAATCATTTATTCATAATAAATTACAGTAAGCAATTGTTCCATATTTGAATTTTCGAGAAATTATTTTAACATTGATTAATTTAGGTATGTAATCAACAGTATGTTGCAATAGACAAAGAAGGACAATTAATTGGTCGCTCGTCTAAAGAACCATTTTTAGCAATATACATGCGAATGATACTTAGATTCTACTAAATATTATGAATGTGGTAATAAAATAATAAGTCTATTAATTTACAATTAATTACCTGGTAAAAACTAAATATATTTTATAAATGTATTGAATCAATATAACCAGTACATATTATTATAAAGTTAAGAGTGGAAATTATATTGCAATGTGTTAATAGTACATATAAATAATGTCTTCTAAGATTATAAACAGTGTAAATTGTAGTTAGTATATAAAATAATTAGTGTTGATTCTAATTTTATTAACGGTAAGATATAATTTACAACAAAGCGTATACCTTAGATCAATATGATTTAAGTTCTCAAGATCTAAAGAGAATAGATTATATATCTTATAATTTAAAAATATCATAAATACTAATTGACATTTATGTCGCCTTATTTTGATTAATAAATATAAAATTTAGAACCTATCTACTTCTTTTTTTTTAATGTTTTAGAGTACTTTTTATAGCCAAACCGTGTATAAACGTTGTAGAAGCCAATTCTATAATTCTTCTTTTTGATAGCGCTTTCATGTATTAATTAATTAAGCTTACTACCTATAACAATTTCAGCTCAATTTGCTTCCCAAATTAACGTAACTCATTGTATGAACAATTTTTCCGGCGCTGCGGCATGATAGGATGACTCGCAATAGTCTCAGGAACTATATAAAAATAGGAGATTCTAGTTCGCCTTCTACTGCAAACAGCCATAAGCTCTAAACTACAACGCTCTCGTATGCATTTCTAACACGCGCCCTTCAAACGAGTCATTGATGGTTAGGCTGCATTATTCAATCTGACAGCAAACATATTTAAAACTCTCTCTCCATCATTAAAGTTCTTATTCGGTATATCCACTTAGCTCAGTCAAATACTTCGCCGCTTTCGTAAAATTGACTTTTCTGTCACAGACTTTGTGTATCGTAAGAGCTCGATCTTCAAATAGAGGGGGCTTTTTTTTGATTATCTTCAAGCAATATCATTAAAAATCCCATCGTTCCTGTATCCGTAAGAGATGTTCGTAGAAGATACTCCTCAGATGGGAACGCGAATCAATATCAAGTGTTACTTTGTAACTCGCCTACCCAGTTTCAATGCCTCATTGTCGCATTCGCCCAATCACACGTTTGCAACCCATAAGCGCATGAGTTATTTTAACCGTATAAGCAGTCTAATTTGATGTGAGGCCTTCCGGCTTGTACCACATTTTGTTGAGCTCCTGAACAACAGATAATGCATTGTTTGTCGATCGGCTGCGATGTAAGTCATAGATACCTGTGTTGTCTAGCACTTACCCTCCCTGTGAATCGACACACCCGTTCATCTTCAAGTCACGGTTAGGCTTATCATCCTGTTTAGTCGCACGCGTGGTTAGCGAGCTTGGTTGCCTAGGGTGCATTTCCATAAATAGTATGTACGGAGACGTTAAATATGAACCGAACAGAGAGTTATTGTCCACGGAACCCCGACTGCCGGACTTGCGCGCCTTATCGTAGTTCCGGGGTGCTCTAGAGCATGCTATACCCGTGCACTGAGTCGTACAGTGGCCATAGATTGCGAAATGGGTCTCGCGCAGAGTGTGATTCGGCACAATCCGTCGGTACGTAGCTTGCAACCGGTAACCGAGATACCCCGGGTTACCACGGGACGCGGGGCTTGTGTTGCCGCGCACGGCCACATAAAGTGTCGACTCCGCCCATTATCTGGACCCAAAATTAATAGGCGCTAGCGGAATACCCAGTCTTCGAGCACCTAAGTCGAGCCCCCCTCTTAATAGACCGAGCTCACCATGTGGCGATGGCATATCCGCGAGACGGGATATCCCCATTGGTTGCAGTCGTCTGCCATAATCGGAGCCGACCGCCCATGTTCTAGAGTCAACGCGCGCATGATAGTTCCGTCCACCGGGTCAGACATGAAGTACTAGAGAGGCGTTGCCATCGGCCCCTGTTAGCGCAGTCTACTGCGCTGCCACTCAGCAGTTTCAATGCCCGGAGACAAGCCTTTTCGGCCCCCCCTTTGTCGCTATCCATTTACATGGACAGTGGGTCCGTTTAACAAGGACGCCTGGTCCAGGGTCGGACCTGACTCCTCAGACCCGAGTTGGCGGCAGACAGTCCGCGTCTCAGAGCGGACTACGGAGGCACATCGCCTATCCCAGGACGGTTCCCGAACCGATGCGAATGTGCAAGGGGGTCTGGATGTCCTGGCTAGTACCGGGGGCCCTGGGGCAGAGGCCTTGTATGGTCCTGCTTAGGCTCGCGGGGACCATAGATCCTCGCTGTTCTCTTAGCCGCCCCAAGCGTCATTAAAAGCCCGGCCGAGGGTTTCTCTCGTGAAGACCCGGCCTGTCCCTCTTTTCGTCCCTCATCACCCACATCGGCAACTACGGTCCCTCTCGGTCACCACAGGCCTGCGCGACTGGAGGAGCCCGGCTCCACAAGGCGCAACGACTACCCGTCATGCCACCGGCCCGAGCGTCGCGGGGCGCGCGTAAGGCGGGCCGATGCGCTGACCCGGGCTCCTCCCGGGAGCTGCCGACGCGCCTGGGCCCGGTGCTCCCCGGCGCGGCGGCGTGCCCCCGCCAGGAAGGTCCCGCAGCCGTGAGCTTCGGGCACGCGGCGCATCGGGGTGCCGCCATACCGGGCGCGACGTGGGCGCGCGTCCGGCCGGCCGTGGCGGCCCGACGGAGCTCCTCGCGCGTGCCCCGGGCGCCGACCCCCTGCACCGGGGCGAACGGGTTCCCCGCGGCCTCGGAGTCCGGCCGCGGCGGGCGCTCCCTACGCTCAGTCGGCTCGACCCACGCGAGGCGAAACGGCGCTCGCGCTGCGCCACACGCCACCGCGCGGCCCTGGCTGACCCCGCCAGGGCCGTTCTCCTCCGCGGGACGGGCGGAGCTGCGCCGGGCGGCTGTGCCCCACGCCCATTGGGGGCCGCGCGCGCCCCCGGGGGCGCATCGGGGCCCCACGTGGCTCGCGCCGCTCGCCCCCGCCCAGTACGTCCGCGGCCCCCGCACGGCCGCCGCCATTGAGCCGGGGCATAGTACTGTGTCCGCGGACGCGCGCGTGGGCGCCGGTGGCACCGAGCCGGACCTGCGGTGGGTGTTGCCTTCAACCCCGATCGCCGGGGGAGGGCCTCGCCTGGGCTCCAGCGCCCCCTCACGAGAAGGCGCGCCTCCGGGTCTGACCTGCGGGCCGGCCGGGGTGACCGGAGTGGTCGCGCGAGCACAGCCGCCGCCGGGTTCTGCGGGGGCCGCACGTGTACCGCCACGGATCTGCGCGTGAGCACTGTAGGCGCTGTGCCCGAGTCGCTTGCGCGCGGGCCCAGTCCGACCGGGCAACCCGGGGAGGGGCGGATGGCCGTGCCCCGAGGGCCCCCGCCGGGCCCGGCACGAGTCCGCGCCACCGTGGACCGCCCCGACGCAGCCCCCCGAACGCGAGTCGGTCCATCGCCGCCGGCGCCCG     
C       AAAGAAAATAAATCATTATTATAACCACTAGAAAACTCCTTGTTAACTAATGGTTTAGTAATGACATTTCTAATATATAATTCGCATATATTGTACATTTTCTTCCCTTGAATATTTTACTGTTAAATATAGAGTATTCTAATAAAAAATTTTATTCAAAATTAAAATAATGAGTAAAGGAATTAATTGATAATTTTATTGAGTTTCAGATTATTGTGTGAATCAATATTGTTATTAGTCAAAACGTATGTGTCATACATTATTAGAATATTTCGATCCACATTTATTTAATGCTAAACTGTGACTGAGCAGAAAATACACCTAAAATGCGAATTATTATTTTTAAGGATAATTTGTAATCGTTTATTCATTATAAATTACGATGAACAATTGTTCCATATTTCGATTTTCGAAAAATTATTTTAACATTGATTAGTTTAGGTATGTAATCAGCAATATATTGCAATAGACAGAGAAAGACAATTAATTAGTCGCTCGTCTAAAGAACCATTTTTAGCAATATACATACGAATGATACTTAGATTCTACTAAATATTATGAATGTGATGATAAAATAATAGATCTGTTGATTTACAATTAGTTACCTGGTGAAAACTAAATTTATTTTATAAATGTATTGAATCAATATAACCAATACGTATTATTATAAAGTTAAAAGTGGAAGTTATATTGCAATATATTAATAATACGTATAGGTAATGTCTTCTAAGATTAAAAACAGTGTAAATTATAATTAATGTATAAAATAATTAATGTTAATTCTAATTTTATTAACAGTAAGATGTGATTTACAACAAAACGTATGCCTTAGATCAATGTGATTTAAATTCTCAAGATCTGAAGAGAATAAATTATATATCTTATAATTTAAAAATATCATAAATACTAATTGACATTTATATCACCTTGTTTTGATTAATAAATATAAGATTTGGGATCTGTCTACTTCTTTTTTTTTGATGTTTTAAAGTACTTTTTATAGCCCAACCGTGTACGAACGTTGTGGAAGCCGACTCTATCATTCTCCTGTTTGATAGCGCTTTCATATATTAATTAATTAAACTTACTACGTATAACAATTTTAGCTTAGTTTGCCTCCCACATTTACGTAAATCATTGTATGAACAATTTTTCCGGCGTTGCGGAATGATAAAATGACACACACTATTCTCAGGAATTATATGAAAATAGGAGACCCTAGCTCCGCTCCTGCTACAAACAGCTAAAAGCTCTGATCCACAACGCTTTCGTATGCATTTCTAACAAGCAGTCCTCAAACCTGTCATAGATAGTTAGGCTGCACTATTCAGTCTGACAGCCAACATATTTAAAGCCCTCTCTCCATCATTAAAGTTCTTATTCGGTGTATCCGCTTAGCTCTTTTAAATGCCTTGCCACTCTCATAAAATTGACTCTTCCGTCACAGACTTTATGTATCGTAAGAGCTCGATCTTCAAATTGAGGAAGCTATTTCTTGGTTATTTTCGAACAATATCATTAATGATCCCATCGTGCCTGTATCCGTAAGAGATGTTCGTAGAAGATCCTCCTCGGATGGGATTACGAATCAAAATCGAGTGCCGCTTTATAACTTGCGTACCCCGTTTTGATGTCTCGTTGTAGCGTTCGCCCTATCACACGTTTGTAGCCTATGAGTGCATGAGTTATTTTAACCGTATAAGCAGTCTAATTTGATGTCAGGCCATCGGGCTTGTACCACATCTGGCTGAACTCCTGTTCAACAGGTAATACATCGTTTGTAGACTGGCTGTGATGTGAGTCATAAATACCTGTGTTGTCTAACACTTACCCTCCTTGTGAATCGACATCCCCGTTTAGCTTTAAGTCGCCGTTAGGCTTATCATCCTTTTTAGTCGCACACGTGGTTAGCGAGTTTGGCTGCATAGGGTGTATTTTCATGAATAGTATGTACGGAGACATTAAGTATGAACAGAACAGAGATCCGTTGTCTCTGGAACCCGGACTGCCGGGCTAACGCGCCTTTTCTTAGTTCCGGGGTGCGCTAGAGCATGTTCTGCCCATTCACGCAGTCGTGTAATGGCCATAGATTGCGAAATGGGTCCCGCGCTCACTGTGATTCGGCGCAATCCGCGTCCGCGTAGCTTGCAACCGGAAACCGAAACACAGCGGGGTACCACGGGGCGCAGGGCCTGTGATGCCGGTAACGGCCTCATGAAGCGTCAACTCCGCCCATCATCTGGACCCAAATTTGATAGGCGCTAGCGGAATACCCAGTCGTCGAGCGCGTCAGTCGGGCCACTCTCTCAGTAGCCCCAGCTCACCATGTGACGATGGCAGATCTGCGGGACGGGATGTCCCCATTGGTTGCAATTGTCTGTCATAATCGGAGCCGGCGGCCAAGGGTCTGGAGCCGACGTACGCATAATAGTTCCGCTCACCGGGTTGTACATGAAGTACTCGAGGGGCGTTACCATCGGCGCCTGTTAGCGCAGTCTCCTGCGGTGCCGCTCTGCGGATTCAATTTCCGGAGCCAAGCTTTTACGGTCCCCCCGTTGTCGCTATCCATTGCCATGCACAGTGGGTCCGTTTAACAATTACGCCTGGTCCGGGGACAGATCTGACTCCTCGGACCCGAGTTGGCGGCAGACAGTCCGCGTCTCAGAGCGGGCTACAGAGGTACATCGCCTATCTCAGGACGGTTCCCGAACCGATGCCATCGTGCAAGGGGGTCTAGATGTCCTGGAGAGTACCGGGGGCCTTGGGGCCGACGCCTGGTATGGTCCAGCTCAGGCTCGCGGGGACCATGGACCCTCGCTGTTCTCCTAGCCGCTCCAAGCGCCATTGTAAGCCCGGCCGAGGGTTTCTCTCGTGAAGACCCGGCCTGTCCCTCTTTTCGCCCCTTATCACCCACGACGGCGTCTACGGTCCCTCTCGGTCACCACAGGCCTGCGCGACTGGAGGAGCCCGGCTCCACAGCGCGCAACGACTACCCGTTATGCCACCGGCCCGAGCGTCCCGGGGCGCGCGCGGGGCGGGCCCGTGCGCGGACCCGGACCCCGCCCGGGAGCTGCCGACGCGCCTGGGCACGGTGCTCCCCGGCACGGCGGGGTGCCCCCGCCAGGAAGGTCCCGCGGCCGTGAACTTCGTGCACGCGGCGCATCGGGGTGCCGCCATACCGGGTGCGACGTGGGCGCGCGTCCGGCCGGCCCGCGCGGCCCGGCGGAGCTCCTCGCGCGGGCCACGGGCGCCGGTCCCCTGCAGCGGCGCGAACGGGTCCCACGCGGCCTCGGACTGGGGCCGCGACGGGCGCTCCCTACGCCCAGTCGGCTCGACCCACGCAAGGCGAAACGGCGCTGGCGCTGCGCCTCACGCCACCCCGCGGCCCTCGCTGACCCCCGCAGGGCCGTCCTCCTGCGCGGGACGGGCGCGGCTGCGGCGGGCGGCTGTGCCCCACGCCCATTCGGCACCGCGCGCGCCCCCGGGGGCGCATCGGGGCCCCACGTGGCTCGCACCGCCCGCCCGCGCCCAGTACGTCCGGCGCCCCCGTACGGCCGCCGCCACCGAACCGGGGCATAGTACTGGGTCCGGGGGCGCGCGCGTGAGCGCCGCTGGCGCCGAGCCGGTCCTGCGACGGGTGTTGCCCTCACCCCCGGTCTCCGGAGGATGCCCTCGCCTGGGCTCCAGCGCCGCCTCACTAGAAGGCGCGCCACCGCGTCCGACCTGCGGGCCCGCCGGGGCGACCGGAGTGGTCGCGCGAGCACAGCCGCCGCCGGGTTGTGCCGGGGCCGCACGTGTCCCGCCAGGGATCTGCGCGTGAGCACTGTAGGCGCTTTGCGCGAGTCTCCTGCGCGCGGGCCCAATCCCACCGGGCAACCCGGGGAGGGGCGGATGGCGGCCCTTCGAGGGCCCCCGCCGGTCCCGGCGCGAGTCCGCGGCACCGTGGACGGCCCGGGCGCGGCCCCCCGAGCGCGAGTCGGTCGAGCGCCGCCGGCGCCCG     
B       AAAGAGAATAAATCATTATTATAACCGCAAGAAAACTCCTTGTTAACTAATGGTTTAATATTGACATTTCTAATATATAATTCGCATATATTGTACATTTTCTTCCCTTAAATATTTTACTGTAAAATATAGAGTATTCTAAAAAAAAATTTTATTCAAAATTAGAATAATAAATAAAGAAATTAATTGGTAATTTTATTGGATTTCGGATTATTGTGTGAATCAATATTGTTGTCGGTCAAAACATATGTGTCGTACATTATTTGAATTTTTCAGTCCACATTTATTTAGTACTAAACTATAGCTAAACAGAGAATACACCTAAAATGCGGATTATTATTTTTAAGGGTAATTTGTAATCATTTATTCATGATAAATTACAATAAACAATTGTTCCATATTTAAATTTTCGAAAAATTATTTTAACATTGATTAGTTTAGGTATGTAATCAACAATATATTGCAATAGACAAAAAAAGACAATTAATTGATCGCTCGTCAAAAGAACCATTTTTAGCGATATGCATACGAATGATACTTAGATTCTACTAAGTATTATGGATGTGGTGATAAAATAATAAATCTATTAATTTATAATTAATTACCTGATAAAAACTATATATATTTTATAAATGTATTGAATCAATAAAGCCAATACATATTATTATAAAGTTAGAAGTGGAAATTATATTGCAATATATTAATAGTACATATAAGTAGTGTCTTCTAAGATTATAAACAGTATGAATTATAATTAATATATAAAATAATTAGTGTTAATTCTAAATTTATTGACAGTAAAATATAATTTACAACAGAACGTATACCTTAAATCAGTATGATTTGACTTCTCAAGATCTAAGGAAAATAAATTATGTATCTTATAATTTAAAAATATCGTAGATACTAATTGACATTTATGTCACCTTGTTTTGATTAATAAATATAAGATTTAGGACCTATCTACTTCTTTTTTTTTAATGTTTTAAAGTACTTTTTATAACCAAACCCTGTACAAACGTTGTGGAAGCCTACTCTATCATTCTTCTATTTGATAGCGCTTTAATGTATTAATTAATTAATCTTACTACCTATAATAATTTCAGCTTAATTTGCTTCCCACATTAATGTAATTCATTGTATAACCAATTTTTCCGGCGTTGCAGCATGATAGAATGATGCACATTACTCTCAGGAATTATATAAAAATGGGAGACCCTAGCTCACCTTCTACTACAAACAGCTATAAGCCCTAAACCACGACGCTTCCGTATGCATCTCTTACAAACATCTCTCAAACATGTCGTCGATAGTTAGGCTACACTATTCAGCCTGACAGCAAACATATTTAAAACCCCCTCTCCATCATTAGAGTTCTTATTCGATATATTCACTTAGCTCTGTCAAATACCTTGCCGCTTCCATAAAATTGGCTTCTCTGTCACAGACTTTATATATCGCAAGAGCTCGAACTTCAAATAGAGGGAGCTATTTTTTGGTTACTTTAAAGCAATATCATTAATGATTCCATTGTACCTATATCCGTAAGAGATGTTCGTAGAAAATTCTCCTCGGATGGGACATCGAATCAACATCAAGTGCCGCTTTATAACTTGCGTGCCCTGTTTTGATGTCTCGTTGTCGCGTTCGCTCAATTACACGTTTGCAACATATCAGCGCATGAGTTTCTTTAACCGTATAAGCAGTCTAATTTAATGTCAGGCCGTCCAGCTTGTCCCACATTTGGTTTAACTCCTGGACAATAGGTAATACATCGTTTGTCGATGGGCTGCGATGTCAATCATAAATTCCTGTGTTGTCTAGCACTTACCCTCCTTGCGAATCGACACACCCGTTTATCATTAAGTCACGGTTAGGCTTACCATCCTTTTTAGTCACACACGTGGTTAGCGAGTTTGGTTGTACAGGATGTATTTTCATAAATAGTATGTACGAAGACGTTAAATATGAATAGAACTGAGAGTTTTTGTCTTCGGAACCGAGACTGCCGGGCTGGCCCGCCTTATCATAGTTCCGGGGCGCTCTAGAAAATGTTGTACCCGTGCACGACGTCGTGCAATGACTATATATTGCGAAATAGGTCTCGCGCTCACTGTGATTCGGCACAGTCCGGTGAAGCGTAGCTTGCACCCGGGAACCGAAGCACTACGGGGTACCACGGGACGCAGGCCTTGTGATGCGGGAAACGGCCACAAGAAGTGTCAACTTCGCCCATCATCAGGACCCAAACTTGACAGGCGCTAGCGGAATACCCAGTTTTTGGGCGCGATAGTCGTGCCCCCCTCTTAGTAGCCCCAGCTCACCATTCGACGATGGCATTTCTGCGGGACGGGATGACCCCATTGGTTGCAGTCGTCTGCTATAATCGGAGCCGGCCGCCAACGGTCTGGAGTCGACGCGCACATAATAGTCCCGCCCACCGGGCTATACATGAGGTACTAGAGGGGCGTCGCCATCAGCGCCTGTTGGCACAGTCTGCTGTGCTGCCGCTTAGCAGTTTCAATGCCCGGAGGCAAGTTTTTTCGGCCCCCCCCTTGTCCCTATCCATTGCCATGAACTGTGGGTCCGTTTAACAAGAGCGCCTGGTCCAGGGACAGATCTGACCCCTCATACCCAGGTTGGCGGCAGACAGTCCGCGTCTCAGAGCGGGCTACGGAGGTACATCGCCAATCCCAGGACGGTTGCCGAACCGATGCTGCTGTGCAAGGGGATCTAGATGTCCTGGATAGTACCGGGGGCCGTGGGGCAGATGCCCTGTATGGTCCAGCTTAGGCTCGCGAGGACCATAGATCCTCGCTGTTCTCCTAGCCGCCCCAAGCGCCATTGTAAGCCCGGCCGAGGGTTTCTCTCGTGAAGACCCAGCCTGTCCCTCTTTTCGTCCTTCGTCACCTACGACGGCGTCTACGGTCCCTCTCGGTCACCACAGGCCTGCGCGACTGAGGGAGCCCGGCTCCACATCGCGCAACGACTACCCGTTATGCGACCGGCCCGAGCGTCCCGGGGCGCGCGCGGGGCGGGCCCGTCCGCGGACCCGCACACCACCCGGGAGCTGCCGACACGCCTGAGCTCGGTGCCCCCCGGCGCGGCGGCGTGCCCCGGCCAGGAAGGTCCCGCAGACGTGAGCTTCGGGCCCGCGGCGCATCGGGGTGCCGCCATACCGGGCGCGACGTGGGCGCGCGTCCGGCCGGCCTTGGCGGCCCGACGGAGCTCCTCGCGCGAGCCCCGGGGGCCGGCCCCCTGCAGCGGGGCGAGCGGGTCCCACGCTGCCTCAGAATGGGCCCGCGGCGGGCGCTCCCTACGTGCAGTCGGCTCGTGCCACGCCAGGCCAAACGGCGCTGGCGCTGCGCCTCACGCCACCCCGCGGCCCTCGCTGACCCCCCCAGGGCCGTGCTCCTGCGCGGGGCGGGCGCTGCTGCGGCGGGCGGCTGTGCCCCACGCCCATTGGTCGCTGCGCGCGCCCCCGGGGGCGCATCGGGGCCCCACGTGGCTCGCACCCCTCGCCCGCGCCCAGTACGTCCGGGGCCCCCGGACGGCCGCCGCCAGCGAGCCGGGGCATAGTACTGAGTCCGCGGACGCGCGCGTGGGCGCCGCTGGCGCCGAGCCGGGCCTGCGGCGGATGTTGCCCCCATCCCCGATCGCCGGAGGACGGCCTCGCCGGGGCTCCAGCGCCTCCTCACTAGAAGGCGCGCCTCCGCGTCTGACCTGCGGGCCCGCCGGGGCGACCAGAGTGGGCGCGCGAGCACAGCCTCCGCCGGGTTGTGCCGGGGCGGCACGTGTGCCGCCACGGATCTGCCCGTGCGCATTGTAGGCGCTGTGCACGAGTCTCGTGCGCGCGGGCCCAGTCCGACCGGGCGACCCGGGGAGGGGCGGATGGCGGCGCCACGCGGGCCCCCGCCGGGCCCGGCACGAGTCCGCGACACCGTGGACAGCCCCGACGCAGCCCCCCGAGCGCGAGTCGGTCCAGCGCCGCCGGCGCCCG     
A       GAAGAAAATAAATCATTATTATAACCACAAGAAAACTCCTTGTTAACTAATGGTTTAATGTTGACATTTCTAGTATATAATTCACATATATTGTACATTTTCTTCCCTTGAATATTTTACTGTAAAATATAGAGTATTCTAATAAAAAATTTTATTCAAAATTAGAATAATAAATAAGGAAATTAATTGATAATTTTATTAAGTTTCAGATTATTGCGTGAGTCAATATTGTTATTAATCAAAACATATGTGTCATACATTGTTAAAATTTTTCAATCCACATTTATTTAATGCTAAACTATAACTAGACAGAGAATACACCTAAAATACAGGTTATTATTTTTAAGGATAATTTGTAGTCATTTATTCGTAATAAATTACAATAAACAATTGTTCCGTATTTAAATTTTCGAGAAATTATTTTAACATTAATTAATTTAGGTATATAATCAACAATATGTTGCAATAGACAAAGAAAAACAATTAATTGATCGCTCGTCTAAAGAACCATTTTTAGCAATATACATACGAATGATACTTAGATTCTACTAAATATTATGGATATGATAATAAGATAATAAATCTGTTAATTTACAATTAATTACCTGATAAAAACTATATATATTTTATAAATGTGTTGGATCAATATGGCCAATACATATTATTATGAAGTTAAAAGTGGAAATTATATTGCAATATATTAATAATACATGTAAGTAATGTCTTCTAAGATTATAAACAGTGTAAATTGTAGTTAGTTTATAAGATAATTAGCGTTAATTCTAATTTTATTGACTGTAAAATATGATTTACAACAAGGCGTATGCCTTAAGTCAATATGATTTGAATTCTCAAGATCTAAAGAAAATAGATTATATATCTTATAATTTAAAAATGTCGTACATACTAATTGACATTTATGTCACCTTGTTTTGATTGATAAATATAAGATTTAGGACCTATCTACTTCTTTTTTTTTAGTGTTTTAAAGTGCTTTTTGTAGCCCAGCCGCGTACTAACGTTGTGGAAACAAACTATATCATTCTTCTGTTTGATAGCGCTTTCATATATTAATTAATTAAGCTTACTACCTATAATAATTTCAGTTTAATTTGCTTCCCACATTAACGTAAATCATTGTATGAACACTTTTTCAGGCGCCGCGGCATGATGCAATGACGCACATTACTCTCAGAAATTATATAAAAATAAGAGACACTAGTTCACCTTCTACTACAAACAGCTATAAGCCCTGAGCCACGACGCTTCCGTGTGTATCTCTAACAAACACCTTTCAAACGCGTCATTGATAGTTAGGCTGCACTATTCAGTCTGACAGCCAACCTATTTAAAACCCTCTCTCTATCATTAAAGTTCTTACTCGATATATCCACTTAGCTCCGTTAAATACCTTGCCGCTTTCGTAAAATTGGCTTCTCTGTCATAAACTTTATGTATTGAGAGAGCTCGGTCTTCAAATAGAGGAAGCTATTTCTTGGTTATTTTCAAACAATATCATTAATGATCCCATCGTGCCTGTATCCGTAAGAGATGTTCGTAGAAAATTCTCCTCGGATGGGATTGCGAATCAATACCAAGTGCCGCTTTATAACTTGCGTGCCCTGTTTTGATGTCACGTTGTCGCATTCGCCCAATCACACGTTTGCAATCCATAAACGCATGAGTTAGTCCAACCGTATAAACAGTCCAATTTGATGTTAGGCCATCCGGTTTGTACCACATCTGGTTGACCTCCTGAAAAACAGTTAGTACATCGTTCGTTGACCGGCTGCTATGTAAGTCATAGATGCATGTGTTGTCTAACACCTACCCTCCTTGTGGATCGACACACCCGGTTATCTTTAAGTCACGGTTAGGCTTATCATCTTTTCTAGTCACATCCGTGGTTAGCGAGTTTGGTTGTATAGGGTGTATTTCCATGAATAGTATGTACGCAGACATTAAATATGAACAGAACAGAGAGTAATTGTCCTCGGAACCCAGACTGCCGGACTAGCATGCCTTATTATAGTTCCGGGGAGCTCTAGAGGATGTTGTACCCGTGCGCGTCGTCGTGCAATGGCCATAGATTGCGAAATAGGTCACGAGCCCACTGTGATTCGGCACAATCCGTTGGAACGTAGCTTACAACCGGGAACCGAAATACAACGGGGTACTACGGGACGCAAGCCTTGTGATGCCGGGAATGGCCGCAGTAAGTGTCAACTTCGCCCATCATCTGGACCCAGAATTAACAGGCGCTAGCGGAATACCCAGTCTTCGAGCACGTCAGTCGAGCCCCCCTCTTAGTAGCCCCAGCTCACCATGTGGCGATGGCAAATCCACGGGACGGGATGTCCCCATGGGTTGCAGTCGTCTGCCATAATCGGAGCCGACCGCCAATGTTCTAGAGTCAACGTGCACATAACAGTTCCGCCCACTGGGTGATACATGAGGTACTAGAGGCTCGTCGCCATCAGCGCCTGTTAGCGCGGTCTGCTGCGCTGCCGCTCTGCAGTTTCAATGTCCGGAGGCGAGCTTTTTCAGCCCCCCCCTTGTCACTGTACTTTGGCATGAACTGTGAGTCCGTTTAACAAGAGCGCCTGGGCCAGGGACAGATCCGACTCCTCGGAGCCGAGTTGGCGGCGGACAGTCCGTGTCTCAGAGCGGGCTACGGAGGCACATCGCCTATCCCAAGACGGTTGCCGAACCGATGCTACTGTGCGAGGGGTTCTAGATGTCCTAGACATTACCGGGGGCACTGTGGCAGAAGCCATGTGTGGTCCAGCTTAGGCTCACGGGGACTATGGACCCTCGCTGTTCTCCTAGCCGCTCCAAGCGCCATTGTAAGCGCGGCCGAGGGTTTCTCTCGTGAAGACTCGGCCTGTCCTTCTTTTCGTCCCTCATCACCCGCGACGGCGCCTATGGTCCCTCTCGGTCACCCCGTGCCTGCGCGACTGGGGGACCCTGGCTCCACAACGCGCAACGACTACCCGTTATGCGACCGGCCCGAGCGTCCCGGGGCGCGCGCAGGGCGGGCCCGTGCGCAGACCCGCACCCCGCCCAGGAGCTGCCGACGCGCCTGAGCTCGGTGCCCCCCGGCGCGGCGGCGTACCCCGGCCAGGAAGATCCCGCGGCCGTGAGCTTCGGGCACGCGGTGCATCGGGATGCCGCCCTACCGGGCGCGACGTGGGCGCGCGTCCGGCCGTCCCTGGCGGCCCGGCGGAGCTCCTCGCGCGCGCCCCGGGCGCCGACCCGCTGCACCGGGGCGAGCGGGTCCCACGCCGCCTCGGAGTCGGGCCTCGGCGGGCGCTCCCTACGCCCAGTCGGTTCGCTCCACGCGAGGCGAATCGGCGCTGGCGCTGCGCCTCACGCCATCCCGCGGCCCTGGCTGACCCCCGCAGGGCCGTACTCCTGCGCGGGGCGGGCGTGGCTGCGACCGGCGGCTGTGCCCCACGCCCATTCGGTGCGGCGCGAGCCCCCGGGGGCGCATCGGGGCCCCACGTGGCTCGCGCCGCTCGCCCGCGCCCAGTACGTCCGGGGCCCCCGGACGGCCGCCGCCAGCGATCCGGGGCATAGTACTGTGTCCGTAGACGCGCGCGTAGGCGCCGCTGGCGCCGAGCCGGGCCTGCGGCGGATGTTGCCCTCAACCCCGGTCACTGGCGGAGGGCCTCCCCGGGGCTCCAGCGCCCCCTCACGAGAAGGCGCGCCTCCGAGTCGGACCTGCGGGCCCCCCGGGGCGACCCGAGTGGCCGCGCGAGCACAGCCGCCACCGGGTTGTGCCGGGGCCGCACGTGTCCCGCCACGGATCTGCACGTGGGCACTGTAGGCGCTCTGCCCAAGTCTCCTGCGCGCGGGCCCAGTCCGACCGGGCAACCCGGGGAGGGGCGGATGGCGGTGCCGCGCGGGCCCCCGCCGGGCCCGGCCCGAGTCCGCGGCACCGAGGACGGCCCCGGCGCAGCCCCCCGAGCGCGAGTCGGTCCACCGGCGCCGGCGCCCG     
