# Supplementary material for: A simple method for data partitioning based on relative evolutionary rates
Source: PeerJ. 2018 Aug 28;6:e5498. doi: 10.7717/peerj.5498 (PMC6118207; doi:10.7717/peerj.5498)
Supplement: Data S1 — The datasets are provided in the PHYLIP format. [file peerj-06-5498-s002.zip › DataS2/AS11-10.phy]

17  4000
out     TTATAGAGAGTGGAATATGAATTAGAATATTTACATATTAGAAACTATTGTATGTGTTAATTTGATATTATTAAATATCTTAAATTTACTGGATATTATGTATTTTTTTTGTTTTTTGAAATAAACTTTACCCAATAATTTCTTAAATCGTAGTGTTTAATTAATACATTACTTAACGAAGATTTTATTATCATGAAACGATATTGCCGTGTTTTAAAAAATAGTTTAACGTTAATCAATTATTATTTTTAAGATGAGCAATTTTCATTTACACAACAGATGAGACAAATAGATCCAGTCAACTTTATTTATATAATAATCAATTATATAGACGAGTACTCGATTTCTATCGAGAATAGGAATTTTTTTAAATACAGAAAAAGGTACAATAAAATTATTACAAATCATTCGGTCATCTATTAGTGAACAAGTTTATTCTACACAGTAATCAAGTTAACTTATAATTCTAACATTTAAAATTAGTTATTTTTAACAATGAAAGGAATTAAATTTATCACTAAATACAATCATCGTACACGATATATTTAATAAGCAAAGTTTTAACATAGTGTTTCTTTAACGTAATAGTTCGTTATTGCTTGATTAAATAAGTATCACTAAATAGCTATAATTCTCTGATGAATTAAAAGTTTTAAACTTATTTATTAATACAACTTTTCTTCATTGTGTTCCTATTACGTATTATTTAATTATGAGCTATAAAAATTAATTGATTATTAACCAATAAATGCTGTTATTAAGAACATTCCTCAAAATAAAAACTAATTATTACAAAAAATGGAATACATAGACCAGAAGATTAAGTTAGTATAAATGATTATGAAAACATTTTAATCTACTAAGATAGTATTACGTAAAATAAAATTTACCCAAAAATTTACATAACATTTTAGCTTGAAATTGTCAAATATAAAACTAAATGATAATACTAAGAAGTTAACATTTCTTTTATTGTTTCAAGCTATGTAACTGATCACTTTTCTTGCGTAGAGAGTTTTGCAGCGTACGGTAGTAACGAGTTCGGCCTAAAAGTAAAACACCTTTTAAAGATATTCCTACGCCTACTATATAATCCAGTTAAACGACCGATCCGTGTGACTCTAGATTGCGCGGTTGTCCTACGGGACAAAATGTAATAGCCTGTCTATATGAGACTAAATATTTGTTCTTAAATCGCGCCAGTAAAGGGCATGTTGTGCGGGCACCTAATAGGTTGTATGGATAGCTCATCCTTTATATAATACAACGCAGGCGTGTGGCTTTAAAGGTGGAGTATTTTTAATCTTCCTATTGAGTTTGTTATAGACATGGCAGACTGCAACACACGACGCCAAACTAATCGGGGGATCGAGTGTTGGTCGCATCAATAGCCCACCTTACAAAAGTTGCACTACTTTTACATAGGGGTCGAATAACCTGAGGTCTTACTGCTATGATACAGTATATCGCATCTAAATGATTTAAGAATACTATCGTCCTAGGATAAAGTCATGCGTTACAATCTCAAGGTTTGAACCTCGACGCGAGAGACTTAACTTCTTAGGTCTGAACGTTATCTATTGCATCACTAAAATATTCGTTGGCATTACGTGTTTGAGAGTGGTGAGTATTATCTAGACGATCAAAATTACCTGGGGTCGGTTTATCGAAGAATTATGAAATATAATGCCGTAACTGCGCGTATCGAAATACCAGCGTCTATGTCTTACCCCACGAGCGAAACGTCCCCAACATTTGATGCAGCACTGTTAGATACTCCATGAAAGATCGAGATCAGATATGGTAGGAATACATAGCCGACGACTCATACAAGACCAAGGCGGGGCCGACGATATTATTTGGACGAGCTGATTTCTTTAAATATGCGCTCTGGTGTTGATTGCCTACAGGATGGCAATCACCGTATGATAACCTCTTTTTGACGCATGTGAACGTGTCTTCACACGCCTTTCATTTATGAAATTCTTAGGTTCTTTTTGGCGGTACAACTCCATGCCTACCCGAGGGGGTTGGGCAACGTATGCTCGTCACCGCCCCCGTGTCCCCGTGCGAGTTAGGTCGTGTTCACAAACGTCGGGTTAGCCCACACGGGCCGCCCGGTACGGGTGACCCACCCGGCGTACGCGGGACATGGCGGTGAAGCGCACTGCGTGCCCCTCTTGCGACCCCGGGGAAGTATTGGTGGCGCTTACTCCGTCTCGATGTATTGTCGGCCGTTGCCGAGGGATGCGCTACCTAGATGTTGCTGCCTCCGTTCTTTGCCAGACAACAGTCAGTCGGGGAAACAGGTCAACCTCTATGGGGCGGAAGTCCAAAGCGTAGAGGCACCTCAAGTACAGAGCCGACCACCCATATGGGGATACTGCGTGATAAGCCAAGCGCCACCGTAGGTATACTCGCGCGGTTCGCTGTGCCCTCAAGAGAGACGAAGTAATACGATCCGACGCGAATCCTCCCGGTCCCCCTCCTGCATTGCGATGCAAGTGCGTCACTCTAGAATGGTGGTTCCCGTTCTTCCTAGAGCCCAGGTCCCTCTTATCTCGATCGCGAACGCGCGGTAGGGCTCACCGGGGGGGGCAGGAGAATTATATATCTCTGATAGGGTCTGGCCCCCAACAAGAAACAGTTCAAATGCATGGTTTCCGTCTCCGGCCGAAAGCCAGCCGAAACGCGAGACTCGTCGTTGGCACTCAAACCGGAGTATCTCCAACAAGGTGTGAGTTCCCGAGTCAGTCGGACCCCGCTAAACCTGGGCAGCTCGGTCACCCTATGCTTCCGAGCGACCCAGTAGATGACCGAGAGATCCTAACCAGCCCCCGCCGTATGTCAACGTCGCCGCGTTTGCAGTCTAAGTTGCAAGCTTCTCCGTTATAGCTCTTGCAGGCGGTGCTGTCACCCCTACTAGTGCAACGAAGACTCTGCCTGCGACACGCGGGCCCTACCCCACTTAGCGAGGGTTGTGGCTTGTTCGAGCAAACCGGGGGCCTGGCTAGTAACGCCTCCCGCCTCGTCTGCCCGCCGCTGAGCCGTTGCCCCGGGGACGCCGGTGGGGCCGGCGGCCAATGTCTCGAGAGGAGCGGGGCCCTGCCGGGCCAGGCGGGGAGACCCCGGGTCGCCACGCGTGCCCCCGCCGCGCCCCCGCGCCTCCCGGCGCCGCCGAACGCGACGGCCCCCCGGCCCCAAGGGCGTTCGCCGACACCGTCGTATACCGAGGTGAGCGCGCAGGGCGCGGGTCCTCGCCCGCGACCCCCGTCGGCCCCGCGAGGCATCCCGCGGACCCGCGGGTCGGCCGCCCGGGCGGCCTAAACGGCCGTTCTGATGGTCTCCGCGAGGGGCCACCCCCTCACCCACTGGCGCCGGCCCCCGTTTCGCTTCGGCGGGCTGTGCGCCGCGTCACGGCCCCCCGGTGGCGCGGGCGCGCGCCGCCTTGCCCCCGTGGGGACCACCGCGGAGGCACGAGCCCGCCCTTGGAGGCCGTGCGGGATGGAAAATCAGCGTAGGGGGTGGTGGGGACGGCCCGCGCCGCCGACCGGTGACTAATCGAGCGGGCCCAGTCGGGCCCACCCGGGCCGCCGACTGCAGGCGGGCTAGATGGTCCGGGCACGAGGCCCGCACCCGCGGCCGGAACTGCGTCGGTGCGACTAGGGCCCGAGGCCGCGGCGCGCCAGCCGGCGGACGGCGGCGTACGGCGCTCTCACCGTTCCCGTATGGGGGACCGGCCCTCCCCAGCCCGGCGCGCCCGAGCTGCCGCTCGGCCCCTGCCCCGGCGCCGGGGATGGAGCGGCACGGGGACCCCCGGCACCGCCCGCCCGCCTCCGGACTGCGCCGCGACGGCAGGGCGCCGCCCCCGGCGCCTGGGCCTGGGGCCACGGCGTTGTCGCCGGCCGCGCACGACGCCGTCGCGGTGGTCGACGAAGGCGCCGGCGGCATGCTCAGTCGGAGGGGTGGCGGTCCGCATCGCCTGCGCGCGCGCCGGCCC     
P       TTATAGAAAGTAAAATATGTATTGAAATATTTACATATTAAAAACTATTGTATGTATTAATTTAATGTTATTAAATATCTTAAATTTACTGAATATTGTGTATTTTTTTTATTTTTTGAAATAGACTTTACCCAATAATTTCTTAAATCGTAGTGTTTAATTGGTACATTACTTAACAAAATTTTTATTATCATGAAACAATATTACCGTATTTTAGAGAATAATTTAACATTAATCAATTGTTATTTTTAAGGTAAGCAATTTACATTTACGCAGCAAATGAGACAAATAAATCCAATCAACTTTATTTATATAATGATCAATTATATAAACGAGTACTCGATTTCTATAGAGAATAAGAGTTTTTTTAAGTACAGGGAAAGGTACAGTAAAATTATTACAGATCATTCGGTCATCTATTAATGAGCGAGTTTATCCTACACAGTAATCAAGTTGACTTATAATTCTAACATTTAAAATTGATTATTTTTAACAATGAAAAAAATTAGATTTATTACTAAGTACAATCATCGTACACAATGTATTTAATAAGCAAAGTTTTAACATAGTGTTTCTTTAACGTAATACTTCGTTATTGCTTGGTTAAATAAATATCACTAAATAACTATAATTCTCTAATGAATTAAAAGTTTTAAACTTATTTATTGATACAACTTTTCTTCATTGTGTTCCTATTGCATATTATTTAGTTATGAACTATAGAAATTAATTGGTTACTAACCAATAAATGCTGTTATTAAAAACATTCCTCGAAATAAAAACTAATTAATACATAAATTGGGATACATAGACCGGAAGATTAAGTTAGTATAAATGATTATGAAAACATTTTAATCTACTAAAATAGTATTACGTGAGATAAAATTTACCCGAAAATTTACATAACATTTTAACTTGAATTTATCAAAGATAAAACTAAATGATAATACTGAAAAGTTAACATTTCTTTTATTATTTCGAGCTATGTAGCTAATCACTTTTCTTGCGTAGAGACTTTTGTAGCGTACAGTAATAACGGGTTCGACCCAAAAGTAAAACACCCTTTAAGGATATTACTGCGCCTACTATATAATCTGGTTAAATGACCGATTTGTGTGGCTTGAGATTGCACGGTTGTCCTACGGGACGGAGTGTAATAGCCTGTCTATTTGAGACTAAATATTTGTCCTTAAATCGCGCCAGTAGAGGGCATGTTGTACGGGCACCTAATGGTTTATACGGATAGCTCATTCTATATATAATACAACGCAGGCGTGTGGCTTTAAAGGTGGAGTGTTTCCAATCTACCTATTAAATCTGGTATAGACACGACAGGCTGCAACACACGACGCCAAACTAATCGGGAGATCATATATTGATCGCATCGATAGCTCACCACACAAAAGTTGCACTACTTTTAAATAGGGGTCGAATAACCTGAGGTCTTACTACTATGATACAATATATCGCATCTCGATGATTTCAGAATACTATGGTCCTAGGATAAAGTCATACGTTACGATCTCAAGATTTGTACCGCGATGCGAGAGATTTAACTTCTTAGGTCTGAACGTTATCTATTGCATCACCAAAATAGTTGTTGGCATCATGTGTCTGAGAGTGGTGAGGATTATCTAGACGATCAGAGTTATCTGAGATTGGTTTATCGAAGTACTATGAAACATAATGCCGTAACTGCGCATATCGAAATACCAGCGTCTATGTCTTACCCCACGAGCGAGATTTTTCCAACATTTGACACAGCACTATTACATAATCCATGAAAGACCGAGATCAGATATGATAGGAATACACAGCCGACGACCCATACAAGACCAAGGCAAGCCCGACGATATTATCTAGACGAGCTGATTTCTTCAAATATACAGTCCGGCGTTAATTGCCTACAGAATGGTAATCACTATATGATAACCTCTTTTTGATACATGTGAACGTGTCTTCACACGCCTACCACCTATGGAATACTTAGGTTCTTTTTGGCGGTACAACTCCATGGCCACCCGAGGGGATTGGACGACGTATGCTCGTCACTGCCCGCGTCTCCCCTTGCGAGTGAGGTGGTATTCGCACCCGTCCGGGTACGCCACACGGGTCGCTCGATACGGGTGACCCACCCGACGAACGCGGGACATGGCGGTGTAGCGCGCTGTGTGCCCCGTTTGCAACCCCGGCGTAGTATTGGCTGCGCTTATCCCGTTTCCATGAATTGTCGGCCGATGCAGAAAGATACGCTACCTAGATGTTGCCGCCTCCATTCTTTGCCAGACAATAGTCAGACGGGGAAGCGAGTCAGCCTCTACGGGGGGGAAGTCCAAAGCATGCAGGCACCTCAGGGATAAAGCCGACCACCCATATGCGGATACTGCGTTATAAGCCGAGCGCCAACGTAGGTATACTCGCGTGACTCGCTGTGCCCTTAAAAAAGACGAAGTGATACGGTCCGATGCGGATCCGCTCGGTCCCCCTCCTATATTGTGATGCAAGTGCGTCACTCTAGAATGGTGGTCCCCGTCCTTCCTGGAGCCCAAGTCCCTCTTATCTCGATCGCGAACGCGAGGTAGGGCTCACGACGGGGGGCAGGAGAGTTATACATCGCTGATAGGGTCTGGCCCCTAACAGGAAATAGCTCAAATGCAGGCTTTCTGTCTTCGGCTTGAGGCCAGCCGATGCACGGGATTCGTCGTTGACACTCAAAGCGGAGTATCTCTAACAAGGTGAGAGTTCCCGGACCAGGCGGGCCCCGCTAAGGCTGGGCAGCCCGGTCACCCAATGCATCCGAGAGACACAGTAGACGACCGAGAGATCCCAGCTAGCCCACGCCGTTAGCCAACGTCGCCGCGTTTACAGTCTATGTTGCGTGGTTCTCCGTTATAGCTCTTGTAGGCGGTACTGTCATCCCCACTAGTGCAACGCAGGCTTTGCCGGCGACTCGCGAGCCCCACCCCGCTTAGCGAGAGTTGTGGTTTGTTCGAGCGAACCGGGGGCCTGGCTAGTGACACCCCCCGCCTCGTCTGACCGCCGCTGAACCGTTCGCCCGGGAGCGCCTGAAGGGCCGGCGGCCAATGGCACGAGAGGGGGGGGGCCCTGCCGGGCCGGGCCGGGAGACCCCGCGTCGCCACGCGTGCCCCCCCCGCGCCCCCGCGCATCCCGGCGCGGCCGAACTCGCCGGCCCCCCGGCCCCAAGCGCGTTCGCCGACACCTCCGTACACCGAGGCGAGCGCTCAGGGCGCGGGTCCTCGCCCGCGACCCCCGTCGCCCCCGCGAGGCAGCCCGCGGACCCGCGGGTTGGGCGCCCGGGCGACCTAAACGCCCGTTCTGATGGTCTCCGCGCGCGACCACCCCCCCACCCACTCGCGCCGGCGCCCGTTTCGGCTCGGCGGGCTGCGCGCGGCGTCACGGCCCCCCGGTCGCGCCTGCGCGCGCCGCCTTGCCACGGTGGGGACCACCGCGCCGGCACGAGCCCGCCCTTGGTGGCCGGGCGGGACGGAAAATCAGCGGAGGGCGTGGTGTGGACGGCCCGCGCCGCCGGCCGGTGACTAACCGAGCGGGCCTACTCGGGCCCACCTGGACCGCCGACTGCGGGCGGGCGAGAGGGTCCGGGCACGAGGCCCGCGCCCGCTGACGGGACTGCGTCGGTGCGACTAGCGCCCGAGGCCGCGGCGCGCCAGCCCGCGGTCGGTGCCGTACGGCGCTCGCGCCGTTCCCGTGTGGGGGACCGGCGCTCCGCGGCCCGGCGCGCCCGAGCTGCCGCTCGGCCCGTGCCCCGACGCCGCGGAGGGAGCGGCACGGGTACCCACCGCACCGAGCGCCCGCCTCCGGAATGCGCCGCGACGGCAGGGCGCCGCCCCCGGCGCCTGGGCCTGGGGCCACGGCGTTGTCGCCGGTCGCGCACGACGCCCGCGCGGTGGTCGACTAAGGCGCCAGCGGCATGCCCAATCGGAGGGGTGGCGGTCCGCATCGCTTGCGCGGGTGCCGCCCC     
O       TTATAGAAAGTAGAATGTGTATTAGAATATTTACATATTAAAAACTATTATATGTATTAATTTAATATTATTAAATATCTTAGATTTACTGAGTATTGTGTATTTTTTTTGTTTTTTGAAATGAACTTTGCCCAATAATTTCTTAAATCATAGTGTTTAATTAGTACATTACTTAACAAAATTTTTATTATCATAAAACAATATTGCCGTATTTTAGAGAATAATTTAACGTTAATCAATTATTATTTTTAAGATGAGCAATTTTCATTTACACAGCGGATAAGACAGATAAATCCAATCAACTTTGTTTATATGATAATCAATTATATAAACGAGTACTCGATTTCTATCAAGGATAGGAGTTTTTTTAAATACAGGGAAAGGTACAGTAAAATTATTGCAAATCATTCGGTCATCTATTAATAAACAAGTTTATTCTGCACAGTAATCAAGTTAACTTATAATTCTAACATTTAAAGTTAATTATTTTAAACAATGAAAAAAATTAAATTTATCACTAAATGCAATCGTCGTACACAATATATTTGATAAGCGGAGTTTTAACATGGTGTTTCTTTAACGTAATAATTCGTTATTGCTTGGTTAAATAAATATCACTAAATAACTATAATTCTCTAATAAATTAAAAGTTTTAAACTTTTTTATTGATGCAACTTTTCTTCATTGTGTTCCTATTACATATTATTTAATTGTGAGCTGTAAAGATTAATTGGTTAGTAGCCAATAAATGCTATTATTAAGAACATTCCTCAAAATAAAGAATAATTAATACATAAAATGGGATGCATAGGCCAGAAGATTGAGTTAGTATGAATGATTATAAAAACATTTTAATCTACTAAAATGGTATTACGTAAAGTAAGATTTACCCAAAAATTTACATAGCATTTTAACTTAAAGTTATCAAAAATAAAACTAAATGATAATACTAAGGAGTTAACATCTCTTTTATTATTTCGAGCTATGTAGCTAATCACTTTTCTTGCGTCGAGATTTTTGTAGCGTACGGTAGTAGTAGGTTCGACCCAAATGTAAAACTCCTTTTAAGGATATTCCTACGCCTACTATATAATCCAGTTGAATGACCGACTCGTGTGACTCGAGATTACGCGGTTGTCCTACGGGACAAAATGTAATAGTCAGTCTGTCTGAGACTAAATATTTGTCCTTAAATGGCGATAGTAAAGGGCGTGTTGTGCAGGCACCTAATAGATTGCACGGATGGCTTATCCTTTCTGTAATACAAAGTAAGCGTGTGGCTTTAAAGGTGGGATGTCTCTAATCTACCTATTGAATTTGGTATAGACATGGCAGGCTGCAGCACACGACGCTAAACTAATTGGGAGATCAAATCTTGGTCGCATCGATAGCTTGCCATACAAAAGTTGCACTACTTTTAAATAGGGGTCGAATAACCTGAGGTCTTACTATTATGATACAGTATATCGCATCCAAATGATTGCAGAATACTATGGCCCTAGGGTGAAGTTATACGTTACAATCTTAAGATTTGAACCATAACGCGGGAGATTTAACTTCTCAGGTCTGAACGTTATCTATTGCATCGCCAGAACATTTGTTGGCAGCACGTGCCTAAGAGTGGTGAGCATTATCTAGACGACTAGAATTATCTGAGATTGGTTTATCACAGTACCACGAAATATAATGCCGTAACTGCGCATATCAAAATATCAGCGCCTATGTATTACGCCACGAGCGAAACGTTCCCAACATTTGATACAGCACTGTTAGATACTCTATGAAAGACCGAGATAAGATATGGTAAGAATACACAGCCAACGACTCATACAAGACCAAGGCGAGGCCGACGATATTATTTAGACGAACTGATTTCTTTAAATATACAATCCGCTGTTAATTGCTTACAAGATGAGAACCACCTTATAATAACTTCTTTTAGTCACATGTGAACGTGTCTTTAAACGCCTATCACCTATGAAATTCTTAGGTACTTTTTGGCGGTCCAACTCCATGGCCACCCGAGGGGGTTGGGCAGCGTATGCTCGTCACCGCCCCCGTTTCCCCTTGCGAGTCAGGTCGGGTTCGCACTCGTCGGGTTACCCCACACGGGCCGCTTGGTAGGGGTGACCCTTCCAACGTACGCGGGACATGGCGGTGTAGCACACTGCCTGCCCCACATGCGACCCCGGGGCAGTATTGGCGGCGCTTACCCCGCCTCGTTGTATTGTCGTCCGTTGCAGCAGGTTGCGCTACCTAGATGTTGCCGCCTCCATTCTTGGCTACACAAGAGTCAGTCGGGGAAACGGGTCAGCCTCTACGGGGGGGAAGTCCAAAGCGTGGAGGCACCTCAAGTATGGAGCCGACCACCTACGTGCAAATACTGCGTGATAAGCCAAGCGCTACCGTAGGTATACTCTCGCAGCTCGCTGTGCCCTTAAGAGGGACGAAGTAATACGGTCCGAGGCGAATTCCCTCGGTCCCCCTCCTGAATTGAGATGCAAGTGCGTCACTCTAGAATTGTGGTTCCCGTCCTTCCTGGAGCCCAGATCCCTCTTATCTCGGTCACGAACGCGTGGTAGGGCTCACGGCGGGGGGCAGAAGAATGATACATCGCTGATAACGTCTGCCCCCTAACAAGAAATAGTTCAAATGCATGCTTTCTGTCTTCGGCCTGAGGCCAGCCAATGCACGGGACTCGTCGTTGGCACTCAAAGCGGAGTATCTCCAACAAGGTGAGAGTTCCCGAGTCAGCCGGACCTCGCTAAACCTGGGCAGCCCGGTCACCCTATGCATCCGAGCGACACAGTAGATGACCGAGAGATCCCAGCTAGCCTGCGCCGTGTGTCAACGCCACCGCGTTTACAGTCTAAGTCGCGAGCTTCTCCGTTATAACTCTTGCAGCCGGTGCTGTCCTCCCCACTAGTACAACTGAGGCTCTGCCTGCGACTCGCGAGCCCTAGCCTACTTAGCGAGCGCTGTGGTTCGTTCGAGCAAACCGGGGGCCTGGCTAGTGACGCCCCCCGCGTCGTCTGGCCGCCGCTGACCCGTTGCCCCGGGGGCGCCGTGGGGGCCGGCGGCCAATGACACGAGAGGGCAGGGGCCCTGCCGGGCCGGGCCGGGAGACCCCGCGTCGCCACGCGCGCCCCCCCCGCGCCCCCGCGCTTCCCGGCTCGGCCGAACGCGCCGGCCCCCCGGCCCCAAGGGCGTTCGCCGACACCTTCTTACACCTAGGTGAACGCGCAGGGCGCGGGTCCTCGCCCGCGACCCTTGTCAGCCCCGCGAGGCAGCCCGGGGACCCGCGGGTTGGCCGCTCGGGCGGCCTAAACGCCCGTTCTGATGGTCTCCGCGAGGGACCACCCCCCCACCCACTGGCGCCGGCCCCCGTTTCGGCTCGGCGGGCTGCGGGCGGCGTCACGGCCTCCCGGGCGCGCGCGCGCGCACAGCCTTGCCCCGGTGGGGACCACTGCGCCGGCACCAGCCCGCCCTTGGAGGCCGGGCGGGACGGAAAGTCAGCGAATGGGGTGGTGCGGACGGCCCGCGCCGCCGGCCGGTGACTAACCGAGCGGGCCCAGTCGGGCCCACCTGGGCCGCCGACTGCAGGCGGGCCAGACGGTCCGGGCACGAGGCCCGCGCCCGCGGACAGCACGGCGTCGGTGCGACTAGAGCCCGAGGCCGCGGCGCGCAAGCCGGCGGGCGGGGGCGGACGGCGCTCGCTCCGTTCCCGCGTGGGGGACCGGCCCTCCGCGGCCCAGCGCGCCCGAGCTGCCGCTCGGCCCCTGCCCCGTCGCCGGGGATGGAGCGGCACGGGCACCCCCGGCACCGGGCGCCCGCCTCCGGGATGTGCCGCGATGGCAGGGCGGCGCCCCCGGCGCCTGGGCCTGGGGCCACGGCGTTGTCACCGGCCGCACACGACGCCACCTCGGTGGTCGACCAAGGCGCCCGTGGCATGCTCAATCGGAGGGGTGGCGGTCCGCATCGCCCGCCAGCGCGCCGTCCC     
N       TTATAGAAAATAAAGTGTGTATTGGAATATTTACATATTAAAGACTGATATGTGTATTAATTTAATATTATTAAATATCTTAGATTTACTGAATATTATGTATTTTTTTTGTTTTTTGAAATAAACTTTACCCAATAATTTCTTAAATCATAGTGTTTAATTAATACATTACTTAACAAAATTTTTATTATCATAAAACAATATTACCATATTTTAGAGAATAATTTAACATTAATCAATTATTATTTTTAAGATGAACAATTTTCATTTACACAACAGATGAGACAAATAGATCCAATCAACTTTATTTATATAATAATCAATTATATAAACGAATACTCGATTTCTATCGAGAATAAGAATTTTTTTAAATACAAAGAAAGGTACAGTAAAATTATTACAAATCATTCGGTCATCTATTAGTAAACAGGTTTATTCTACACAGTAATCAAGTTAGCTTGTAATTCTAACATTTAAAGTTAATTATTTTTAACAATGAAAAAAATTAAGTTTATCACTAAATACAATCATCGTACACGATATGTTTAATAAGCGAAATTTTAACATAGTATTTCTTTAACGTAATAATTCGTTATTGCTTGGTTAAATAAATATCACTAAATAACTATAATTCTCTAATGGATTAAGAGTTTTAAACTTATTTATTGATACGACTTTTCTTCATTGTATTCCTGTTACATATTATTTAATTATGAGCTATAAAAATTAATTGATTACTAGCCAATAAATTCTGTTATTAAGAACGTTCCTCAAAATAAAAACTAATTAGTACGTAAAATGGGGTACATAGACCGGAAGATTAAGTTAGTATAAGTGATTATGAAAACATTTTAGTCTACAAAAATAGTATTACGTGAAATAAAATTTACCCAAAGATTTACATAGCATTTTAGCTTAAAATTGTCAAAAGTAAAACTAAATGATAGTACTAAGAAATTAACATTTCTTTTATTGTTTCAAGCTATATAACTAATCACTTTTCTTGCGTAAGGACTTTTGTATCGTACAGTAGTAACGAGTTCGACCTAAATGTAAAACGCCTTTTAAAGATATTCCTACACCTACTATATAATCCAATTAAACGACCAACTCGTCTGACTCGAGATTGCATAGTTGTCCTATGGGACATAATGTAATAGTCTGCCTATCTGAGACTAAATATTTGTCCTTAAATCGCGCTAGTAAAGGGCATGTTGTACGGACACCTAATAGATTGTACGGGTAGCTCATACTTTATATAATACAATTCAAGCGCGTGGCTTTAAAGGTAGAATGTTTTTAATCTGCCAACTGAATCTGGTATAGACAGAGCACGTTGCAACACACGATGCCAAAATAATCGGAAGATCAAATGTTGGGCGTATCGATAGCTCGCCATACAAAAGTTGCACTACTTTTAAATAGGGGTCGAAAAACCTGAGGGCTTACTGTTAAGATACGGTAGATCGCATCTAAATGATTACAGAATACTATAGCCCTAGAATAAAGTCATACGTTACAATCTCAAGGTTTGAACCGCAACGCGGGAGATTTAATTTCTTAGGTCTGAACGTTATCTATTGCCCCACCAAAATATCCGTTGGCGTCACGTGTATAAGAATGGTGAGTATTATCTGGACAATTAGACTTACCTGAGATTGATTTATCTGAGCACTATGAAACATATTGCCGTAACTGCACCTACTGAAATACCGGCATCTATGTATTACTCCACGAGCGAAACGTCTCCAACATTTGATACAGCACTGTTAGATACTCTATGAAAAACCGAGATTAAGTACGGTAAGAACACACAGCCTACGACCCATACCAGACCAAGACGAGGCCGACGATATTATTTAGACGAGCTGATTCCTTCAAATATACATTCCGCTTTTAATTGCCTACAGAATGGTAATCACCGTATGATAACCTCTTTTTGTCACATGTGAACATGTCTTTACAGGCCTCTCATCCATGAACTTCTTAGGTTCTTTTCGGCGGTACAACTCCATGGCCACCCGAGGGGGTTGGGCGACGCATGCTCGTCACCGCCCCCGTCTCCCCCTGCATGTCAGATCGTGTCCACCCCCGTCGGGTTACCCCACACGGGCCGCCTGGTACGGGTGACCCTTCCGACGTACGCGGGACCTGGAGGTGTAGCGCACTGCGTGCCCCACTTGCGACCCCGGGGCAGTATTGGCGACGCTTATCCCCCCTCAATGTATTGTCGGCCGTTGCAGAAGGATGCGCTACCTAGATGTTGCCGCCGCCATTCCTTGCCAAACGACAGCCAGCCGGTAAAATGGGTCAACCTCAATGGGGGGGAAGTCCAAAGCCTGCAGGCACCTCAGGCATGAAGCCGACCACCCATTTGCGGATACTGCGTGATAAGCCAAGCGCCACCGTAGGTATACTCGTGCGACTCGCTGTGCCCTTAAGGTAGACGAAGTAATACGATCCGATGCGGATCCCCTTGGTCCCTCTCCTCTATTGAGATGCAAGTGCGTCACTCTAGAATGGTGGTTCCCGTCCTTCCTGGAGCCCAGGTCCCTCTTATCTCGATCACGAACGCGTGGTAGGGCTCACTGCGGGGGGCAGAAGGATTGTACATCGCTGATAGGGTCTAGCCCCTAAAAAGAAATAGTTCAAGTGCATGCTTTCAGTCGTCGACCTGAGGCCAGCTGATGCACGGGACTCGTCGTTGACACTCAAAGCGGAGCATCTTCAACAAGGTGAGAGTTCCCGTGGCAGCTGCGCCCCGCTAAACCTGGGCAGCCCGGTCAGCCTATGCATCCGGGCGCTACAGTAGACTACCGAGAGTTCCCAGCTAGCCCCCGCCGTGCGTCAACGTCGCCGCGTATTCAGTCTATATGGCGAGCTTCTCTGTTATAGCTCTTGCAGGCGGTGCTGTCATCCCCACGAGTGCAACGAAGGCTGTGCCAGTGACACGCGAGCCCTAGCCCACTTAGCGAGAGTTGTGGCTCGTTCGAGCGAACCGGGGGCCTGGCTAGTGACGCCCCCCGCCTCTTCTGGCCGCCGCTGAGCCGTTTTCCCGGGGGCGCCGGGGGGGTCGGCGGCCAATGACACCAGAGGAGCGGGGCCCTGCCGGGCCCGGCTGGGAGACCCCGCGTCGCCACGCGAACCCCCGCCGCGCCCCCGGGCCTCCCGGCGCGGCCGAACGCGCCGGCGCCCCAGCCCTAAGCGCGTTCGCCGACACCGCCTTATACCGAGGGGATCGCGCAGGGCGCGGGTCCTCGCCCGCGACCACCGTCCGCCCCGCGAGGTAGCCCGCGGACCCGCGGGTTGGCCGTCCGGGCGGCCTAAACGCCCGTTCTGATGGTCTCCGCGAGGGCCCACCCCCCCACCCACTCGCCCCGGCGCCCGTTTCGGTTCGGCGGGCTGCGCGCGGTGTCACGGCCCCCCGGGCGCGCGGGCGCGCGCCGTCTTGCCTCGGTAGGGACCACCGCGCCGGCACCAGCCCGCCCTTGGAGGCCGGGCGGGACGGAAAATCAGCGGATGGGGTGGTTGGGGCGGCCCGCGCCGCCGTCCGGTGACTAACCGAGCCGGCCCACTCGGGCCCACCTGGCCCGCCGACTGCCGGCGGGCCAGACGGTCTGGGCGCGAGGCCCGCGCCCGCGGGCGGGACAGCGTAGGTGCGACTAGGGCCCGAGGCCGCGGCGCGCGAGCCAGCGCGCGGTGTCGCACGGCGCCCCCACCGTTCCCGCGTGGGGGACCGGCCCTCCACAGCCCCGCGCGCCCGAGCTGCCGCTCGGCCCCTGCCCCGTCGCCGCGAAGGGAGAGGCACCGGTACCCCCGGCACCGGGCGCCCGCCTCCGGGATGCGCCGCGACGGCAGGGCGCCGCCCCCGCCGCCTGGGCCTGGGGCCACGGCGTTGTCGCCAGCCGCGCACGACGCCTGCGCGGTGGTCGACTAAGACGCCAGCGGCATGCTCAGTCGGAGGGGTGGCGGTCCGCATCGCGTGCACGCGCGCCGCCCC     
M       TTATAGAAAGTAAAATGTGTATTAGAATATTTACATATTGAAAACTATTATATATATTAGTTTAATATTATTAAATATCTTAAATTTACTGAATATTATGTATTTTTTTTATTTTTTGAGATGGACTTTACCCAATAATTTCTTGAATCGTAGTGTTTAATTAATACATTACTTAACAAAATTTTTATTATCATAAGACGATATTGCTATATTTTAGAGAATAATTTAACATTAATCAATTATTATTTTTAAGATGGGCAATTTTCATTTACGCATCAGATAAGACAAATAAATCCAATCAACTTTATTTATATAATGATCAATTATATGAACGAATACTCGATTTCTATCGAGAATAAGAATTTTTTTAAATGCAGAAAAGGATACAGTAAAATTATTCCAGTTCATTCGGTCATCTATTAGTAAACAGGTTTATTCTACACAGTAATCAAGTTAACTTATAATTCTAACATTTAAAGTTAGTTATTTTTAACAATGAGAAGAATTAAATTTATCACTAAATACAATCATCGTACTCAATGTATTTAATAAGCAAAGTTTTAACATGGTGTTTCTTTAACGTAATAGTTCGTTATTGCTTAATTAAATAAATATCACTAAATAACTATAATTCTCTAATGAATTGAAAGTTTTAAGCTTATTTATTGATACAACTTTTCTTCATTGTATTCCTATTACATATTATTTAATTGTGAGCTGTAGAAATTAATTGATTATTAGCCAATAAATGCTGTTATTAAGAACATTCCTCAAAATAAAAACTAATTAATACGTAAAATGGAATACGTGGACCGGAAAATTAAGTTAGTATAAATGATTATAAAAACATTTTAATCTACTAAAATGGTATTACATAAAATAAAGTTTACCCAGAAATTTACATAGCATTTTAACTTGAAATTGTCAAAAATAAGACTAGATGATAATACTAAGAAGTTAACGTTTCTTTTATTATTTCAAGCTGTATAACTAGTCACTTTTCTTGCGTAAAGATTTTTGTAGCGTACGGTAGTAATGAGTTCGACCCAGATGTAAAACGCCTTTTACAGATATTCCTACGACTACTATATAATTCAATTGAATGACCGATTCATGTGCCTCGAGATTGCACGGTTGTTATATGGGACAGAGTGTAATAGACGGTCTATATGAGACTAAATATTTATCCTAAAAGTGCACCAGTAAAGGACATATTGTACGGGCACCTAATAGATTGTACGGATAACTCATCCCTTAAATAATACAACGTAGGCGTGTGGCTTTAAAGGTGGTATGTTTTTAAATTCCCTACTGAATCTAGTATAGACATGGCAGGTTGCAACACACGACGTCAAGTTAATCGGAAGATCAAATGTTGCTCGTATCAATGGCTCACCATACGAAGGTTGCACTACTTTTAAATAGGGGTCGGACAACCTGAGGTCTTTCTACTATGATACAGTATATCGTATCCAGATGATTTCAGAATACTATGGCCCTAGGATGAAGTTACGCGTTACAATCTCAAGATTTGAACCACGACGCGAGAGACTTAACTTCTTAGGTCAGAACGTTATCTATTGCATCACCAAAACATTTGTTGGCATCACGTGTGTCAGAGTGGTGAATATTATCTAGACGATGAAAATTACCCAGGATTGATTTATCGGAGTACTATGAAATATATTGCCGTAACTTAGCATATCGAAATACCAGCACCTATATTTTACTCCACGAGCGAAACGACTCTAACATTTGACACAGTTCTGTTAAATACTCCATGAAAGACCAAGATCAGATACGGTGGGAACATACAGTCGATGACACATACAAAACCCAGGCAAGCCCGACGATATTCTCTAGACGAGCTGATTTCTTCAAATATACGATCCGCCGTTAATTGACTACAGAATGGTAATCACCGTATGATAACCTCTTTTTGACACACGTAAACGTGTCTTTATATGCTTATCATCTATGAAGTTCTTAGGTCCCTTTTAGCGGTACAACTCCATGGCCACCCGAGGGGGTTGGGCAACGTATGCTCGTCACCGCCCCCGTCTCCCCTTGCGAGTCAGGTCGAGTTCACACCCGTCGGGTCACTCCACACGGGCCGCCCGATACGGGTGACCCATCTGGCATACGCGGGACATGGCGGTGTAGCGCACTGTGTGCCCCACTTGTGACCCCGGGGGAGTATTGGCGACGCTTATCCCGTCTCGATGTATTGTAGGCCGTTGCAGAAGGATGCGCTACCTAGATGTTGCCGCCTCCGTTCCTTGCTAGACAACAGGCAGTCGGGGAAGCGGGTCAACCTCTACGGGGGGGAAGTCCAAAGCGGGCAGGCACCTCAGGTATGGAGCCGACCACCCATATGCGGATACTGCGTGATAAGCCAAACGCCACCGCAGGCATACTCGCGCGCCTCGCTGTGCCCTTAAGAGAGACGAAGTAATATGATCGGACGCGGATCCGCTCGGTCCCCCTCCTGTATTGTGATGCAAGTGCGTCACTCTAGAATGGTGGTTCCCGTCCTTCCTGGAGCCCAGATCCCTCTTATCTCGATGACGAACGCGCGGTAGGGCTCACGGCGGGGGGCAGGATAACTATACATCGCTGATAAAGTCTGGCCCCTAACAAGAAATAGTTCGAATGCATGCTTTCTGTCTTCGACCTGAAGCCAGCCTATGCATGGGACTCGTCGTTGGCACTCAAAGCGTAGTATCTTCAACAAGGTGAGATTTCCCGAGTCAGCCGAACCCCGCTAAACCTGGGCAGCCCGGTCAACCTATGCATCCGAGTGACACAGTAGACGACCGAGAAATCCGAGCTAGCCCCCGCCGTATGTCAACGTCACCGCGATTACAGTCTATGTTGCGGGCTTCTCCGGTATAGCTCTTGTAGGCGGTGCTGTCGTCCCCACTATCGCAACATAGGCTGTGCTAGCGACACGCGAGCCCTAGCCTACTTAACGAGAGTTGTGGGTCATTGGAGCAAACCGGGGGCCCGGCTAGTGACCCCCCCCGCCTCGCCTGGCCGCCGCTGAGCTGTTGCCCCCGGGGCGCCGGGCGGGTCGGCGGCCAATGTCGCCAGAGGATGGGGGCCCTGCCGGGCCGGGCCGGGAGACCCCGTGTCGCCACGCGCGCCCCCCCCGCGCCCCCGCGCCTGCCGGCGCGGCCGAACACGCCGGCCCCCCAGCCCCAAGGCCGTTCGCCGACACCCCCCTACACCGAGCGGATCGCACAGGGCGCGGGTCCTCGCCCGCGACCCTTGTCAGCCCCGCGAGGGAGCCCGCGGACCCGCGGGTTCGGCGCCCGGGCGTCCTAAACGCCCGTTCTGATGGTCTCCGCGAGAGACCACCCCCACATCCACTGGCGCCGGCGCCCGTTTCGGCTCGGCGGGCTGTGTGCGGTGTCACGGCCCCCCGGGCGCGCGGGCGCGCGCCGCCTTGCCCCGGTCGGGACCACCGCGCCGGCACGAGCCCGCCCTTCGAGGCCGGGGGGGACGGAAAATCAGCGGAGGGCCTGGTCCGGCCGGCCCGCGCCGCCGGCCGGTGACTAACCGAGCGGGCCGACTCGGGCCCACCTGGCCCGCCGACTGCGGGCGGGCCAGACGGTCCGGGCGCGACGCCCGCGCGCGCGGACGGGACCGCGTCGGTGCGACTAGGGCCCGAGGCCGCGGCGCGCAAGCCGGCGGTCGGCGGCGCACGGCGCTCCCGCCGTTCCCGCCTGTGGGACCGGCGCTCCACGGCCCGGCGCGTCCGAGCTGCCGCTCGGCCCATGCCGCGTCGCCGCGCAGGGAGTGGCACCGGTACCCCCGGCACCGGGCGCCCGCCTCCGGGATGCGACGCGACGGCAGGGTGTCGCCCCCGCCGCCTGGGCCTGGGGCCACGGCGTTGTCACCGGCCGCGCACGACGCCGTCGCGGTGGTCGACTAAGGCGCCGGCGGCATGCTCAATCGGAGGGGTGGCGGTCCACATCGACCGCGCGTGCGCCGCCCC     
L       TTATAGATAGTAAAATATGTATTAGAATATTTACATATTAAAAACTGTTGTGTGTATTAGTTTAATATTATTAAATATCTTAGATTTACTGAATATTATGTATTTTTTTTATTTTTTGAAATAAACTTTACCCAGTAATTTCTTAAATCGTAGTGTTTGATTAATGCATTACTTAACAAAATTTTTGTTAACATGAAACGATATTACCGTATTTTAGGGAATAATTTAACATTAATCAATTATTATTTTTAAGATGAGCAATTTTCATTTACACAGCAGATAAGACAAATAAGTCCAATCAACTTTATTTATATAATAATCAATTATATAAACGAATACTCGATTTCTATCGAGAGTAAGAGACTTTTTAGATACAGGAAAAGGTACAGTAAAATTGTTACAAATCATTCGGTCATCTATTAATAAACAAGTTTATTCTACACAGTAATCAAGTTAACTTATAATTCTAACATTTACAGTTGATTATTTTTAACAATGAAAGGAATTAAATTTATCACTAACTACAAACATCGTACTCAATGTATTTAATAAACAAGGTTTTAACATAGTATTTCTTTGACGTAATAATTCGTTATTGCTTGATTAGATGAATATCACTAGATAACTATAATACTCTAATAAATTAAAAGTTTTAAACTTATTTATTGATACAACTTTTCTTCATTGTGTTCCTATTACATATTATTTAATTATGAGCTATAAAAATAGATTGATTACTAACCAATAAATGCTGTTATTAGAGACATTCCTCAAAGTAAAAACTAGTTAATACATAAAGTAGAATACATAAACCAGAAGATTAAGTTAGTATAAATGATTATGAAAACATTTTAATCTACTAAAATAGTATTACATAAAATAAAATTTACCCAAAAATTTACATAACATTTTAGCTTGAAATTGTCAAAGATAAGACTAAATGATAGTACTAAGAAGTTAACATTTCTTTTGTTATTTCGAGCTATGTAACTAATCACTTTTCTTGCGTAGGGATTTTTGTAGCGTACGGTAGTAACGAGTTCGGCTCAAATGTAAACCACCTTTTAAAGATATTCCGACACCTACTATATAATCCAATTAAATGACCGATTCGTGTAACTCGAGATTGCATGGTTGTTTTATGGGACAAAATGTAATAGCCTATCTATATGAGACTAAATATTTATTCTAAAATCGCGCCAGTAAAGGGCCTGTTGCACACGCGCCTAATAGGTTGTACGGATGGCTCATCCGTTACATGATACAACACACGCGTGTGGCTTTGAAGGTGAGATGTTTTTAATCTACCTATTGAATCTGCTATAGACAAGGCAGGTTGCAACACACGACGCCAAACTAATCGGAAGATCAAATGTTGGTCGCGTCGATAGCCCATCGTACAAAAGTTGCACTGCTTTTAAATAGGGGTCGAATAACCTGAGGTCTTACTATTATGATACAGTATATTGCATCTGAATGATTACAGAATACTATGGTCCTAGGATGAAGTAGCCCGTTACAATCTCAAGATTTGAACCGCGACGCGAGAGATTTAACTTCTCAGGTCTGAACGTTATCTATTGCATCGCTGAAATATTTATTGGCATCATGTGCCTAAGAGTGGCGAGTATTATTTAGACGATTCGAATTACCTGAGATCGATTTATCGGAGGACTAAGAAATATATTGCCGTAACAGCGCATATAGAAATACCAGCAACTATGTTTTACCCCACGAGCGAGACGTCTCCAACGTTTGATACAGCACTGTTAAATACTCTATGAAAGACCGAGATCAGATATGGTAGGAAGACACAGCCGACAACCCATACAAGACCAAGGCGAGACCGATGATATTGTTTGGACGAGCTGATTTCTTTAAATATACGATCCGATATTAATTGCCTAAAGGGTAGTAATCACTATATGATAACCTCTTTTGGACTCACGTGAACGTGTCTCTACACGCCTGTTATCTATGGAATTCTTAGGTCCGTTTTGGCGGTACAACTCTATGCCAATGCGAGGGGGTTGGGCAGCGTATGCTCGTTACCGCCCCCGACTCCTCTTGCAAGTCAGATCGTGTTCGCATCCGTCGGGCTATCCCACACGGGCCGCCCGGTACGGGTGACCCATCTGGCGTACGCGGGACATGGAGGTGTAGCGTACTGCGTGCCCCACTTGCAACCCCGGTGCAGTATTGGCAACGCTCATCCCTTCTCTATGTATTGTCGGCCGTTGCAGAAGGATGCGCTACCAAGGTGTTGCCGCCTCCTATCTTCGCCAGACAACAGTCAGTCGGGAAAACGGGTCAACCCCTATGGGGGGGAAGTCCAAAGCGTGCAGGCACCTCAGGTATGGAGCCGACCACCCATGTGCGGATACTGCGTGATAAGCCAAGCGCCACCGTAGGCATACTCGCGCGGCTCGCTGCGCCCTTAAGGGAGACGAAGTAATGCGCCCCGATGCGGATCCCCTCGGTCCCCCTCCTGTATTGTGATGCAAGTGCGTCACTCTAGAATGGTGGTTCCCGTGCTTCCTGGAGCCCAGGTCCCTCTTATCTCGATCGCGAACGCGCGGTAGGGCTCACCATGGGGGGCAGGAGGATTATACATCGCTGATAAGGTCTGGCCCCTAACAAGAAATAGTTCGAATGCATGCTTTCTGTCTTCGACCTGAGGCCAGCCTATCCACGGGAGTCGTCGTTGGCACTCAAAGCGGAGCATCTGCAACAAGGTGAGAGTTCCCGGGCCAGCCGGTCCCCGCTAAACCTGGGCAGCCCGGTCAGCCTTCGCGTCCGGGCGACACAGTAGACTACCGAGAAATCCCAGCTAGCCCCCGCCGTATGTCGACGTCACCGCGTTTGCAGTCTAAGTCGCGAGCCTCCCCGTTATAGCTCTTGCAGGCGGAGCTGTAATCCCCACTAGTGCAGCGGAGGGTGTGCCAGCGACCCGCGCGCCCTAGTCCACTTACCGAGGGTTGTGGGTAGTTCGAGCGTACCGGGGGCCTGGCTAGTGACGCCCCCCGCCTCGGCTGGCCGCCGCTGAGCTGTTGCCCCGGGTGCGCCGAGGGGGTCGGCGGCCAATGCCGCCAGAGGAGGGGGGCCCTGCCGAGCCGGGCCGGGAGACCCCGTGTCGCCACGCGTGCCCCCCCCGCGCCCCCGCGCCTTCCGCCGCCGCGGAACGCGCCGGCCCCCCGGCCCCAAGTTCGTTTGCCGACACCTTCTTACACCGAGGGGAGCGCGCAGGGCGCGGGTCCTCGCCCGCGACCCTGGTCCGCCCCGCGAGGCAGCCCGCGGACCCGCGGGTTGGCCGCCCGGGCGTCCTAAACGCCCGTTCTGATGGTCTCCGCGAGGGGCCACCCCCCCACCCACTAGCCCCGGCGCCGGTTTCGGCTCGGCGGGCTGCGCGCGGCGTCACGGCCCCCCGGGCGCGCGGGCGCGCGCGGCCTTGCCTCAGTGGGGACCACCGCGCGGGCACAAGCCCGCCCTTCAGGGCCGGGCGGGACGGAAAATCAGCGGAGGGGTTGGTGTGGGCGGCGCGCGCCGCCGGCCGGTGACTAACCGACCGGGCCCACTCGGGCCCAGCGGGACCGCCGACTGCGGGCGGGCGAGAGGGTCCGGGCACGACGCCCGCGCCCCCGGACGGGACTGCGTCGGTGCAACTAGCGCCCGAGGCCGCGGCGCGCAAGCCAGCGGGCGGCGCCGCACGGCGCGCGCGCCGTTCCCGCCTGGGGGACCGGCCCTCCACCGCCCGGCGCGGCCGAGCTGCCGCTCGGCCCCTGCCCGGGCGCCGCGGAGGCAGCGGCACCGGCACCCCCTGCACGGCGCGCCCGCCTCCGGGATGCGCCGCGACGGCAGGGCGCCGCCCCCGCCGCCTGGGCCTGGGGCCACGGCGTTGTCGCCGGTCGCCGACGACGCGGCCGCGGTGGTCGACCAGGGCGCCGGCGGCATGCTCAGTCGGAGGGGTGGCGGTCCCCATCGCGGGCGCGCGGGCCCCCCC     
K       TTATAGAAAATAAAATGTGTATTAGAATATTTACATATTAAAAACTATTGTATGTATTAATTTAATATTATTAAATATCTTAAATTTACTGAATATTATGTATTTTTTTTATTTTTTGAAATAGACTTTACCCAATAATTTCTTAAGTCATAGTGTTTAATTAATGCATTACTAGACAAAATTTTTATTATCATAAAGCAATATTACCATATTTTAAAGAATAATTTAACATTAATCAATTGTTATTTTTAAAATGAACAATTTTCATTTACACAACAGATAAGACAGATAAATCCAATCGACTTTGTTTATATGATAATCAATTATATAAACGAATACTCGATTTCTATCGAGAATAAGAATTTTTTTAAATACAAAAAAAGATACAGTAAAATTATTACAAATCATTCGGTCATCTATTAGTAAACAAGTTTATTCTGCACAGTAATCAAGTTAACTTATAATTCTAACATTTAAAGTTAATTGTTTTTAACAATGAAAAGAATTAAATTTATCACTAAATACAGTCGTCGTACTCAATATATTTAATAAGCAAAGTTTTAACATAGTGTTTCTTTAACGTAATAATTCGTTATTGCTTGATTAAATGAATATCACAAAATAACTATAATTCTCTAATGAATTAAAGGTTTTAAACTTATTTATTAATACAACTTTTCTTCATTGTGTTCCTATTACATGTTATTTAATTATGAACTATAAAAATTAATTGATTACTAGCCAATAAATGCTGTTATTAAAAGCATTCCTCAAAATAAAAACTAATTAATACATAAAATGGGATACATGAACCAGAAGATTAAGTTAATATAAATGATTATAAAAACATTTTAATCTACTAAAATAGTAATACGTAAAATAAAGTTTACCCAAAAATTTACATAACATTTTAGCTTGAAATTGTCAAAGATAAAACTGAATGATAATACTAAGAAGTTAACATTTCTTTTATTATTTCAAGCTATGTAACTAATCACTTCTCTTGCGTAGGGATTTTTGTAGCGTACGGTAGTAACGAGTTCGACCCAAATGTAGAGCACCTTTTAAAGACATTTCTACATCTACTATATAATCCAGTTAGATGACCGATTCGTGTGACTCAAGATTGCATGGTTGTGCTATGGGACGGAATGTAATAGTCTGCCCATCTGATACTAAATATTTGTTCTTACACCGCGCCAGTAAAGGGCACGTCGTCCGGGCACCTGACAGATTATACGGATAGCTCATCCTCTATATAATACAACACAAGCGTGTGGCTTTAAAGGTGGAATGTTTTAAATCTACCTACTGAATTTGGTGTAGGCACGACAGTTTGCAACACACGACGCCAAACTAATCGGGAGATCAAATGTTGGTCGTACCGATAGCTTACCATACAAAAGTTGCACTACTTTCAAATAGGGGTCGAATAGCCTTAGGTCTTACTACTATGATACAATATATCGCATCTAAATGATTTCAGAATACTATGGTCCTAGGATGAAGTGGTACGTTACAATCTCAAGATTTGGACCGCGACGCGAAAGACTTAACTTCTCAGGTCTGAACGTTATCTGTTGCATCACCAAAATATTTGTTGGCATTATGTGTCTGAGAGTGGTGAGTATTATCTAGACAACTAGAATTACCTGAGGTTGATTTATCAGAGCATTATGAAATATATTGCCGTAACTGCGCATATCAAAATACCAGCATCTATGTTTTACCCCACGAGCGAAACGTCTCCAACATTTGATACAGCACTGTTATGTACTCGATGAAAGACCGAGATCAGATACGGTAGGAATACAAAGCCGACGACTCATACAAGACCAAAGCAAGGCCGACGATATTGTTCGGACGAGCTGATTTCTTCAAATATACAATTCGTTGTTAATTGACTACAGGATGGTAATCACCATATGATAACCTCTTTTTGACACATGTCAACGTGTCTTCACACGCCTTTCATCTATGGAATTCTTAGGTACTTTTCGGCGGTACAACTCCATGGCCACCCGAGGGGGCTGGGTGGCGTATGCTCGTCACCGCCCCCGTCTCACCATGCCAGTCAGGTCGTATCCGCACACGTCGGGTCACCCCACACGGGCCGCGCGGTACGGGTGACCCATCTGGCGTACGCGGGACGTGGTGGTGTAGCGCACTGCGGGCCCCACTTGGAGCCCCGGGGCAGTATTGGCGACGCTCATCCCATCTCATTGTATTGTCGGCCGTTGCAGAAGGATGCGCTCCCTAGATATTGCCGCCTCCATTCTTCGCCGCACAACAGTCAGTCGGGAAAACGGGTCACCCTCTATGGGGCGGAAGTCCAAAGCGTGCAGGCACCTCATGTATGGAGCCGACCACCTATATGCGGATACTGCGTGATAAGCCGAGCGCCTCCGTAGGTATACTCCCGCGGCTCGCTGTGCCCTTAAAAGAGACGAAGTAATACGGTCCGATGCGTATCCCCCCGGTCCCCCTCCTGCATTGCGATGCAAGTGCGTCACTCTAGAATGGTGGTTCCCGTCCTTCCTGGAGCCCAGGTTCCTCTTATCTCGGTGTCGGACGCGCGGTAGAGCCCACGGCGGGGGGCAGGAGGATTTTACGTCGCTGACATGGTCTGGCCCCTAACAAGAAATAGTTCAAATGCATGATTTCTGTCCTCGACCCGAGGCCAGCCGATACACGGGACTCGTCGTTGGCACTCAAAGCGGAGTATCTCCAACAAGGTGAGAATTCCCGGGTCAGCAGGACCCCGCTAAACCTGGGCAGCTCGATCAACCTATGCGTCCGAGCGACACAGTAGACGACCGAGAGATCCTAGCTAGCCTCCGCCGTACGTCAACGTCGCCGCGTTTGCTGTCTAAGTCGCGAGCTTCTCCGTTATAGTTCTTTCAGGCGGTGTTGTAATCCCCACTAGCGCGACGAAGGCTGTGCCTGCGGCACGCGAGCCCTAACCCTCTTACGGAAGGTTGTGGTTCGTTCGAGCGAACCGCGGGCCTTGCTAGTAACGCCCCCCGCTTCGTCTGGCCGCCGCTTAACTGTTGGCCCCGGGGCGGCTGGTGGGCCGGCGGCCAATGCCGCCAGAGGAACGGGGCCCTGCCGGGCCCGGCCGGGACACCCCGGGTCGCCACGCGCGCCCCCCCCGCGCCCCCGCGCCTTCCGGCGCAGCCTAACCCGCCGGCCCCCCCGCCCCAAGGGCGTTTGCCGACACCCCCTTACACCGAGGCGATCGCGCAGGGCGCGGGTCCTCGCCCGCGACCCTGGTCGGCCCCGCGAGGCAGCCCGGGGACCCGCCGGTTCGCCGCCCGGGCGGCCTAAACCCCCGTTCTGATGGTCTCCGCGAGGGGCCATCCCCCCACCCACTGGCGCCGGCGCCGGTTTCGGATCGGCGGGCTGTGCGCAGCGTCACGGCCCCCCGGGAGCGCGGGCGCGCGCCGCCTTGCCTCGGTGGGGACCACGACGCTGGCACGAGCCCGCCCTTGGCGGCCGGGCGGGACGGAAAATCAGCGGAGGGTGTGGTGAGGCCGGCCCGCGCCGCCGGCCGGTGACTAACCGAACCGGCCCACTCGGGCCCACCCGGACAGCCGACTGCAGGCGGGCTAGACGGTCCGGGCGCGAGGCCCGCGCCCGCCGACCGAACTGCGTCGGTGCGACTAGGGCCCGAGGCCGCGGCGCGCCAGCCCGCGGCTGGCGGCGCACGGCGCTCTCGCCGTTCCCGCGTGGGGGACCGACCCTCCACGGCCCCGCGCGCCCGAGCTGCCGTTCGGCCCCTGCCCCGCCGCCGCGCAGGGAGCGGCACAGGTACCCCCGGCACCGGGCGCCCGCCTCCGGGATGGGCCGCGACGGCAGGGCGCCGCCCCCGCCGCCTGGGCCTGGGGCCACGGCGTTGTCGCCAGCCGCGCACGACGCTGGCGCGGTGGTCGACAAAGGCGCCGGCGGCATGCGCAATCGGAGGGGTGGCGGTCCGCATCGCCTCCACGTGCGCCGCCCC     
J       TTATAGAAAATAAAATGTGTATTAGAATATTTACATATTATAAACTATTATATGTATTAGTTTAATATTATTAAATATCTTAAGTTTACTGAATATTGTGTATTTTTTTTATTTTTTGAAGTAAACTTTACTCAATAATTTCTTAAATCGTAGTGTTTAATTAGTGCATTACTTGACAAAATTTTTGTTATCATAAGATAGTATTACCATATTTTAGAGAATAATTTAACGTTAATCAATTATTATTTTTAGGGTGAGCAATTTTCATTTACGCAACAGATGAGACAAATAAATCCAATCAACTTTGATTATATAATGATCAATTATATAAACGAATGCTTGATTTCTATCAAGAGTGGGAATTTTTTTAAATGCAGAAAAAGGTACAGTAAAATTATTACAAGTCGTTCGGTCGTCTGTTAGTAAACGAGTTTGTTCTGCACAGTAATCAAGTTAACTTATAATTCTAACATTTAAAGTTAATTATTTTTAACAATAAAAAAAATTAAATTTATCACTAAATACAGTCATCGTACTCATTATATTTAATAAGCAAAGTTTTAACATAGTATTTCTTTAACGTAATAATTCGTTATTGCTTGATTAAGTAAATATCACTAAGTAACTATAATTCTCTAATGAATTAAATGTTTTAAACTTATTTATTGATGCAACTTTTCTTCATTGTGTTCCTATTACATATTATTTAATTATGAACTATAAAGATTAATTGATTACTTACCAATAAATACTGTTATTAGAAACATTCCTCAAAATGAAAACTAATTAATACGTAAAATGGGATACATAGACCAGAAGATTAGGTTAATATAAATGATTATGAAGGCATTTTAATCTACTAAGATAGTATTACATGAAGTAAAATTTACCCAAAAATTTACATAACATTTTAGCTTGAAATTGTCAGAAATAAAACTAAATGATAATACTAAAAAGTTAACATTTCTTTTATTATTTCGAGCTATGTAACTAATCACTTCTCTTGCGTAGGGATTTTTGTAGCGTACGGTAGTAACGAGTTCGTCCCAAATGTAAGCCGCCTTTTAGAGATATTTCTGCGCCTACTATATAATCCAATTAAATGACCGATTCGTGTGTCTCGGGATTTCATGATTGTTCTAGGGGACAAAATGTAATAGCCTGTCTATGTGAGACTAAATATTTGTTCTCAAATTGCATCAGTAAAGGGCAAGTCGTACGGGCACCCAATAGATTATACGGGTAGCTCATCCTTTATGTAGTACAACGCAGGCGTGTGGCTTTAAAGGCGGAATATTTTTAATCTACTCATTGGATCTGGTATAGACACGGCAGGTTGCAGCACACGACGCCAAATTAATCGGGAAATCAAATGTTGGTCTCATCGATATCTCACCATACAAAAGTTGCACTGCCTTTAAATAGGGGTCGAATAACCTAAGGTCTTACTACTATGATACAATATATCGCATCTAAATGATTTCAAAATACTATGGTCCTAGGATGAAGTAACGCGTTACAATCTCAAGCTTTGGGCCGTAACGCGGGAGATTTAACTTCTTAGGCCTGAACGTTATCTATTGCTTCACTAAAATATCTGTTGGCATCATGTGTCTGAGAGTAGTGAGTATTTTCTAGACGACTAGAATTAACTGAGATTGATCTATCGGAGCACTATGAAATATATTGCCGTAACCGCGCATATTAGAATATCAGCCTCTATGTTTTACCCCACGAGCGAAATTTCTCCAACATTTGATACAGCACTGTTAAATACTCTATGAAAAACCGGGATCAGATTCGGTTGGAATACACAGTCGACGACCCATACAAAACCAAGGCGAGGCCGACGATATTATTTCGACGAGCTGATTTTTTCAAATATACGGTCCGCTGTTAATTGCCAACAGGATGGTAATCACCATATGACAACCTCTTTTCGACACATGTGAACGTGTCTTTATACGCTTATCACCTACGAAATTCCTAGGTCCTTTTTGGCGGTTCAACTCCATGGCGAATCGAGGAGGTAGGGCAACGTATGCTCGTCACCGCCCCCGACTTCTCTTGCGGGTCAGGTCGTCTCCACACCCGTCGGGCTACCCCACACGGGCCGCTCGGTATGGGTGGCCCATCTGGCGTACGCGGGACCTGGGGGTGTAGCGCACCGCGTGCCCCACTTTCACCCCCGGGGCAGTATTTGCGACGCTCATCCCGTCTCGATGTATTGTCGGCCGTTGCAGAAGGATGCGCTACCCAGATGTTGCCGCCTCTATTCTTCGCCAGACAACAGTCAGGCGGGCCAACGTGTCACCCTCTACGGGGAGGAAGTCCAAAGCGTTCAGGCACCTCAAGTATCGAGCCGACCACCCATATGCGGATACTGCGTGATAAGCCAAGCGCCGCCGTAGGAATACTCGCGCGGTTCGCTGTGCCCTCAAGAGAGACAAAGTTATACGACCCGATGCGTATCCCCTCGGTCCCCCTCCTGTATTGTGATGCAAGTGCGTCACTCTAGAATGGTGGTCCCCGTGCTTCCTAGAGCCCAGGTCCCTCTTATCTCGATCACGAACGCGCGGTAGGGCTTACGACGGGGGGCAGGAGGATTATACATCGCTGATAAGGTCTGGCCCCTAACAAGAAATAGTTCAAATGCAAGCTTTCCGTTCTCGTCCTGAGGCCAGCCGAGGCACGGGGATCGTCGTTGGCACTCAAAGCGGAGGATCTCCAACAAAGTGGGAGGTTCCGGAACAGCCGGGCCCCGCTAAACCTGGGCAGCCCGATCAGCCTATCCATCCGGGGGACACAGTAGTCAACCGAGAGATCCCAGCTAGCCCCCGCCGTATGTCAACGTCTCCGCGTATGCAGTCTAAGTAGCGAGCTTCTCCGTTATACCTCTTTCAGGCGGTGCTATCATCCCCACTAGCGCAACGAAGCCTGTGCCAGCGGCTCGCGAGGCCTAGCCCACTTAACGAAGGTTGTGGATCGTTCGGGCGAACCGGGGGCCCGGCTAGTCACGCCCCCCGCCTCGCCTGGCCGCCGCTGAACGGTTGCCCCGGGGTCGCCCGGGGGGTCGGCGGCCAATGCCCCGAGAGGAGGGGGGCCCTGCCGGGCCGTGCCGGGAGACCTCGGGTCGCCACGCGCGCCCTCCCCGCGCCCCCGCGCCTTCCGACGCGGTCGAACGCGCCGGCCTCGCCGCCCCAAGCCCGTTCGCCGACACCGCCCTACACCTAGGTGAGCGCGCAGGGCGCGGGTCCTCGCCCGCGACCTTTGTCGGCCCCGCGAGGCAGCCCGTGGACCCGCGGGTTGGCCGCCCGGCCGCATTAAACGCCCGTTCTGATGGTCTCCGCGGGGGGCCATCCCCCCACCCACTGGCACCGGCGCCCGTTTCGGTTCGGCGGGCTGCGCGCGGCGTCACGGCCCCCCGGGAGCGCGGGCGCGCGCCGCCTTGCCCCAGTGGGGACCACCGCGCCTGCACCAGCCCGCCCTTGGGGGCCGGGCGGGACGGAAAATCAGCGCATGGGGTGGTGAGGGCGGCCCGCGCCGCCGGCCGGTGACTAACCGACCGGGCCCACTCGGGCCCACCGGGGGGGCCGACTGCAGGCGGGCCAGACGATCCGGGCGCGAGGCCCGCACCCGCCGACGGGACCGCGTTGGTGCGACTAGGGCCCGAGGCCGCGGCGCGCGAGCCGGCGTTCGGCGGCGCGCGGCGCTCGCGCCGTTCCCGCGTGCGGGACCGGCTCTCCGCGGCCCGGCGCGCCCGAGCTGCCATTCGGCCCCTGCCCCGTCGCCGAGGAGGGAGCGGCACCGGTACCCCCCGCACCGGGCGCCCGTCTCCGGGATGGGCCGCGACGGCAGGGCGGCGCCCCCGCCGCCTGGGCCTGGGGCCACGGCGTTGTCGCCGGCCGCACACGACGCCGGCGCGGTGGCCGACCAAGTCGCCGGCAGCATGCCCAGTCGGAGGGGTGGCGGTCCGCATCGCCTGCGCGCGCGCCGCCCC     
I       TTATAGAAAGTAGAATATGTATTAGAATATTTGCGTATTAGAAACTGTTATATATATTAATTTAATATTATTAGATATCTTAAATTTACTGAATATTGTGTATTTTTTTTGTTTTTTGAAGTAAACTTTACCCAATAATTTCTTAAATCGTAGTGTTTAATTAATACATTACTTGACAAAATTTTTATTATCATAAAACAATATTACCGTATTTTAGAGAATAATTTGACATTAATCAATTATTATTTTTAAGATGAGCAGTTTTCATTTACACAACAAATGAAACAAATAAATCCAATCAACTTTGTTTATATAATGATCAATTATATACACGAATACTCGGTTTCTATCGAGGGTGAGAGTTTTTTTAAATACAAGAAAAGGTACAGTAAAATTATTACAAGTCATTCGGTCATCTATTAGTAAACGAATTTATTCTACCCGGTAATCAAGTTAACTTATAATTCTAACATTTGAAGTTAATTATTTTTAACAATAAAAAAAATTAAATTTATCACTAAATACAATCATCGTACTCATTGTATTTAATAAGCAAAGTTTTAACATGGTGTTTCTTTAACGTAATAATTCGTTATTGCTTAATGAAATAAATATCACTAAATAACTATAATTCTCTAATGAATTAAAAGTTTTAAACTTATTTATTAATACAACTTTTCTTCATTGTGTTCCTATTACATATTATTTAATTATGAACTATGAAGATTGATTGATTACTAGCCAATAAATGCTGTTATTAAAAACATTCCTCAAAATAAAAACTAATTAATACATGAAATGGGATACATAGACCGGAAAGTTAAGTTAGTATAAATGATTATGAAAACATTTTAGTCTACTGAAATAGTATTACATAGAATAAAATTTACCCAAAGATTTACATAACATTTTAACTTAAAATTATCAAAAATAGAACTGAATGATAGTCCTAAAAAGTTAACATTTCTTTTATTATTTCGAGCTATATAACTAATCACTTTTCTTGCATAGGGATTTTTGCAGCGTACGGTAGTAACGGGTTCGACTCAAATGTAAATCACCTTCTAAAGATATTCCTACACCTACTGTGTAATCCAATTAGACGACCGACTCGTGCGCTCCGAGATTACATGGTTGTTCTACAGGGCAGAGTGTAACAGTCAGCCTATATGAGACTAAATATTTGTTCTCAAATCGCGTCAGTAGAGGGCATATTGGACGGGCACCTAATAGATTGTACGGATAGCTCATCCTTTATATACTACAACGCAAGCGTGTGGCTTTAAAGATGGAATATATTTAATCTACCTATTAAGTTTCGTATAGACATAACAGATTGCAGCACACGACGCAAAACTAATCGGAAAATCAAATGTTGGTCGCGTCAATAGCTCATCATACAAAGGTTGCACTGCTTTTAAATAGGGGTCGGACAACCTAAGGTCTTTCTACTATGATACAATATATCGCATCTAGATGATTTCAGAGTACTATAGTCCTAGGATGAAGTAGTACGTTACAATCTCAAGTTTTGAACCACAACGCGAGAGATTTAACTTCTCAGGTCCGAACGTTATCTGTTGCGTCACCAAAATACTTGTTGGGATCACATGCCTGAACGTGGTGAGTATTGTCTAGACGGTTAGAGCTACCTAAGATTGATTTATCGGAGCATTATGAAATATATTGCCGTAACGGCGCATACTGAAATACCGGCATCCATATTTTACCCCACGAGCGAGACGTCTCCAACATTTGATACAGCAGTGTTAAATACTCCATGAAAAACCGAGATAAGATACGGTGCCAACACACAGTCGACAACCCATACAAGACCAAGGCAAGGCCGACGATATTATTTGGACGAGCTGATTTCTTCAAATATACAATCAGCTGTTAATTGTCGACAGGATAGAAAACACCGTATGATAACCTCTTTTTGACACATGTGAACGTGTCTTTATACGTCTATCATCTATGCATTTCTCAGGTTCGTTTCGGCGGTACAACTCCATGGCCACCCGAGGGGGATGGGCGCCGTATGCTCGTCACCGCCCCCGTCTCCCCTTGCGAGTGAGGTCGTGTCCACACCCGTCGGGCCACACCACACGGGCCGCCTGGTACGGGTGACCCGTCTGCCATACGCGGGACATGGAGGTGTAGCGCACTGCGTGCCCCATCTGCGGCCCCGGGGAAGTATTTACTGCGCTCACCCCAGTTCGATGTATTGTCGGCCGTTGCAGAAGGATGCGCTACCTAGATGTTGCCGCCTCCATTCCTTGCCAGACAACAGGCAGTCGGGGAAACGAGTCATCCTCTATGGGGGGAAAGTCCAAAGCATGCAGGCACCTCAAGTAGAGAGCCGACCACCCATTTGCGGATACTGCGTGATAAGCCAGACGCCGCCGTAGGTATACTCCCGCGGCTCGCTGTGCCCCTAAGAGGGTCAAAGTAATACGGTCCGATGCGGATCCCCTCGGTCCCCCTCCTGTATTTTGATGCAAGTGCGTCACTCTAGAATGGTGGTTCCCGTCCTTCCTAGAGCCCAGGTCCCTTTTATCTCGGTCTCGAACGCGCGGTAGGGCACACGTCGGGGGGCAGGAGGACTATACATCGCTGATAAAGTCTAGCCCCTAACAAGAAATAGTTCAAATGCATGCTTTCCGTTTCCGTCCTGAGGCCAGCCGATGCGTGGGACTCGTCGTTGGCATTCAAAGCCGAGGATCTCCAACAAGGTGAGAGTTGCCGGGGCAGCCGAACCCCGCTGATCCTAGGCAGCCCGATCAGCCTATACATCCGTGCGACACAGTAGACGACCGAGAGTTCCCAGCTAGCCCCCGCAGTATGTCAACGTCGCCGCGTTTGCAGTCTAAGTTGCGATCTTCTGCGTTATAGCTCTTACAGGCGGTGCTGTCATACCTACTAACGCAACGGAGACTGTGCCAGCGGCACACGTGCCCTAGCCCGCTTAGCGAAAGTTGTGGCTCGTTCGAGCCAACCGGGGGCCCGGCTAGTGACGCCTCCCGCCTCGTCTGGCCGCCGCTGAGCAGTTGCCCCGGGTGGGCCGGGTGGGGCGGCGGCCAATGTCGCCAGAGGAGGGGGGCCCTGCCGGGCCCGGCGGGGAGACCCCGGGTCGCCACGCGGACCCCCCCCGCGCCCCCGCGCCTCCCGGCCCGGCCGAACGCGCCGGCCTCCCGGCCCGAAGGGCGTTCGCCGACACGTCCGTATACCGAGGGGAGCGCCCAGGGCGCGGGTCCTCGCCCGCGACCACGGTCGGCCCCGCGAGGCAGCCCGAGGACCCGCTGGTTGGTCGCCCGGTCGCCCTAAACAGCCGTTCTGATGGTCTCCGCGAGCGACCATCCCCGCACCCACTGGCGCCGGCGCCCGTTTCGGCTCGGCGGGCTGCGCGCGGCGTCACGGCCCCCCGGGCGCGCGGGCGCGCGCCGCCTTGCCCCGGTAGGGACCACCCCGCGGGCACCAGCCCGCCCTCCCAGGCCGGGCGGGACGGAAAGTCAGCGGAGGGGGTAGTGGGGGCGGCCCGCGCCGCCGACCGGTGACTAACCGAGCGGGCCCACTCGGGGCCACCTGGCGGGCCGACTGCAGGCGGGCCAGACGATCCGGGCACGAGGCCCGCTCCCACGGACGGGACTGCGTCGGTGCCACTAGGGCCTGAGGCCGCGGCGCGCCAGCCGGCGGTGGGTGGCGCACGGCGCGCCCGCCGTTCCCGCGTGGGGGACCGGCCCTCCACGGCCCAGCGCGGCCGAGCTGCCCCTCGGCCCTTGCCCCGCCGCCGCGGAGGGAGCGGCACCGGCACCCCCGGCACCGAGCGCCCGGCTCCGGGATGCGCCGCGACAGCAGGGCGTCGCCCCCGGCGCCTGGGCCTGGGGCGACGGCGTTGTCCCCGGCCGCGCGCGACGCCGGCACGGTGGTCGACTAAGACGCCGGTGGCATGCTCACTCGGAGGGGTGGCGGTCCGCATCGCCGGCACGCGGGCCGCCCC     
H       TTATAGAGAGTAGAGTATGTATTAGAATATTTACATATTAAAAACTATTATATGTATTAGTTTAATGTTATTAAATATCTTAAATTTACTGAATATTATATATTTTTTTTGTTTTTTGAAGTAAACTTTACCCGATAATTTCTTAAATCATAGTGTTTAATTAGTACATTACTTGACAAAATTTTTGTTATCATAGAACAATATTACCTTGTTTTAAGGAATAATTTAACATTAATCAGTTATTATTTTTAGGATGAGCAATTTTCGTTTACACAACAGATAAGACAAATAAATCCAATCAACTTTGTTTATATAATAATCAATTATATAAACAAATACTCGATTTCTATCGGGAATAAGAGTTTTTTTAGGTACAAAAAAAGGTACAATAAAATTGTTGCAAGTCATTCGATCGTCTATTAGTAAACAAGTTTATTCTACACAGTAATCAAGTTGACTTATAATTCTAACAATTAAAGTTAGTTATTTTAAACAATGAAAAAAATTAAGTTTATCACTGAATACAATCATCGTACTCATTATATTTAATAAGCAAAATTTTTACATAGTATTTCTTTAACGTAATAATTCGTTATTGCTTGATTAAATAAATATCACTAAATAACTATAATTCTCTAATGGATTAAAGATTTTGAACTTATTTATTGATACAACTTTTCATCAATGTATTCCTATTACATATTATTTAATTATGAGCTATAGAAATTAATTGATTACTAGCCAATAAGTACTGTTATTAAAAACGTTCCTCGAAGTAAAAACTAATTGATACATAAAATGGGATACATAAACCAGAAAATTAAGTTAGTATAAATGATTATAAAAACATTTTAATCTACTAAGATAGTATTACATAAAATAAAATTTACCCGAAAATTTACATAACATTTTAGCTTAACATTGTCAAAGATAAAACTAAGTGATAGTACTAAAAAGTTAACATTTCTTTTATTATTTCGAGCTATGTAACTAATCACTTCTCTTGCGTAGGAAATTTTGTAGCGTTCAGTAGTAACGAGTTCGACCCAAATGTAGACTACCTTTTAAAGATATTCCTACACCTACTTTATAATCCAATTAAATGACCGATTCGTGTGCTCCGAGATTGCGTGGTTGTTTTATGGGACAGAGTGTAATAGCCTGTCTGTATGAGACTTAATATTTGTTCTTAAATCGCGTCAGTAAAGGGCACGTTGTACGGGCACCTAATAGATTGTACGGATAGCTCATCCTTTATATAATACAACGCAGGCGTGTGGCTTTAAAGGTGGAATGTTTGTAATCTACCTATTTAATCTGATATAGACACGGCAGGTTGCGACACACGATGCCAAACTAATCGGGAGATCAGGCGTTGGTCGCGTCGATAGCCCACCATACAAAAGTCGCACTACTTTTAAATAGGGGTCGAATAACCTGAGGTCTTGCTATTATGATACAATACATCGCATCTAACTTATTTCAAAGTACTATAGTCCTAGGATGAAGTAATACGTTACAATCTCAAGATTTGAACCACGACGCGAGGGACTTAACTTCTTAGGTCTGATCGTTATCTATTGCATCACTAAAATATTTGTTGGCCTCACGTGTCTGAGAGAGGTGAGTATTTTCTAGACAATTAGAGTCACCTGAGATTGATTTATCGGAGTACTACGAAATATAGTGCCGCAACGGCGCCTATTTAAATACCAGCGTCTATGTTTTACCCCACGAGCGAAACGTCTCCAACATCTGTTACAGCATTGTTAATTATTCCATGAAAAACCGAGATCAGATACGGTAAGAATACACAGCCGACAACTCATATAAGACCCAGGCGAGGCCGACGATATTATTTAGACGAGCTGATTTCTTCAAATATACAATCCGCTGTTAATTGTCTATAAGATGGAAATCACCGTATGATAACCTCTTTTTGACACATGTGAACGTGTCTTCACACGCTTCTCACCTATGAAATTCTTAGGTCCTTTTTGGCGGTACAACTCCATGGCCACCCGAGGGGGTTGGGCAGCGTATGCTCGTCACCGCCCCCGTCTCCTCTTGCGAGTCAGGTCGCGTCCCCACCCGTCGGGCCACCCCACACGGGACGCCCGGTACGGGGGACCCATCTGACGTACGCGGGACATGGAGGTGCAGCGCTCTGCGTGCCCCACTTGCGACCCCGCGGCAGTATTGGCGGCGCTCAACCCGTTTCGATGTATTGTCGGCCGTTGCAGAAGGATGCGTTACCCAGATGTTGCCGCCTCCGTTCTTTGCCAGACAACAGGCAGTCGGGGAAACGGGTCAACTTCTATGGGGGGGAAGTGCAAAGCGTGTAGGCACCTCAGGTATGGAGCCGACCACCCATCCGCGGACACTGCGTGATAAGCCGAGCGCCACCGCAGGTATACTCGCGCGACTCGCCGTGCCCCTAATAGAGAGAGAGTAATACGATCCGATGCGGATTCCCTCGGTCCCCCTCCTATATTGTAATGCAAGTGCGTCACTCTAGAATGATGGTTTCCGTTCTTCCTGGAGCCCAGGTCCCTCTTATCTCGATCCCGGACGCGCGGTAGGGCCCACGGTGGGGGGCAGGAGAATTGTACATCGCTGATAAAGTCTGGCCCCTAACAAGAAATAGTTCAAATGCATGCTTTCCGTTTTCGGCCTGAGGCCAGCCGGTGCACGGGACTCGTCGTTGGCACTCAAACCGGAGTATCTCCAACAAGGTGAGAAATCCCGGGGCAGACGAACCCCGTTAAACCTGGGCAGCCCGATCAACCTATGCATCCGAGCGACACAGTAGACGACCGAGAGATCCCAGCTAGCCCCCGCCGTACGTCAACGTCACCGCGGTTGCAGTTTAAGTGGCGTGCTTCTCCGCTATAGCTCTTTCAGGCGGTGCTATCATCCCGACTAGTGCAACGGAGGCTGTGCCAGCGGCTCGCGAGCCCTGGCCCACTTAACGAAGGTTGTCGATCGTTCGAGCGAACCGGGGGCCTGGTTAGTGACGCCCCCCGCCTCGCCTGGCCGCCGCTGAACGGTTGCCCCGGGGGCGCCAGAGGGGGCGGCGGCCAATCTCGCTAGAGGAGGGGGGCCCTGCCGGGCCAGGCCGGGACACCTCGGGTCGCCACGCGTGCCCCCCCCGCGCCCCCGCGCCTCCCGATCCGGCCGAACGCGCCGGCCTCCCCGCCCCAAGGGCGTTGGCCGACACGTCCTTACACCGAGGCGATCGCTCAGGGCGCGGGTCCTTGCCCGCGACCCCCGTCGGCCCCGCGAGGGAGCCCGCGGACCCGCGGGTTGGCCGTCCGGGCGCCCGAAACGGCCGTTGTGATGGTCTCCGCGAGGGGCCACCCCCCCACCCACTCGCGCCGGCGCCCGTTTCGGCTCGGCGGTCTGCGCGCGGCGTCACGGCCCCCCGGGCGCGCACGCGCGCGCCGGCTTGCCCCTGTGGGGACCACGACGCGGGCACGAGCCCGCCCTTCGCGGCCGGGCGGGACGGAAAATCAGCGGAGGGGGTGGTGGGGGCGGCCCGCGCCGTCGGCCGGTGACTAACCGACCCGGCCCACTCGGGCCCACCTGGACGGCCGACTGCCGGCGGGCCAGAGGATCCGGGCACGATGCCCGCGCCCGCCGGCGGGACCGCGTGGGTGCGACTAGGGCCCGAGGCCGCGGCGCGCAAGCCGGCGACCGGTGGCGCACGGCGCTCGCGCCGTTCCCGCGTGAGGGACCGGCCCTCCACGGTCCGGCGCGCCCGAGCTGCCGGTCGGCCCCTGCCCGGTCGCCGGGCAGGGAGCGGCACCGGCACCCCCTGCACAGGGCGCCCGCCTCCGGCATGTGCCGCGACGGCAGGGCGGCGCCCCCGGCGCCTGGGCCTGGGGCCACGGCGTTGTCGCCAGGCGCCCACGACGCCGGCACGGTGGTCGACCAAGACGCCGGCGGCATGCGCAGTCGGAGGGGTGGCGGTCCGCATCGCCCGCACGCGCGCCGCCCC     
G       TTATAGAAAGTAAAATATGTATTAGAATATTTACATATTAAAAACTATTGTATGTATTAATTTAATATTATTAAATATCTTAAATTTACTGAATATTATGTATTTTTTTTGTTTTTTGGAATAGACTTTACCCAATAATTTCTTAAATCGAAGTGTTTAATTAATGCATTACTTAACGAAATTTTTGTTGTCATAAAACAATATTACCATATTTTAAAGAATAATTTATCATTAATCAATTATTATTTTTAAGATGAGCAATTTTCATTTACGCAACAGATGAGACAAATAAATCCAATCAACTTTGTTTGTGTAATAATCAATTATATAAACGAATACTCGATTTCTATCGAGAATGAGAGTTTTTGTAAATACAAAAAAAGATACAATAAAATTATTGCAAATCATTCGGTCATCTATTAGTAAACAAGTTTATTCTGCACAGTAATCAAGTTAACTTATAATTCTAACATTTAAGATTAATTATTTTTAACAATGAAAAAAATTAAATTTATCACTAAATACAGTCATCGTACTCATTATATTTAATAAGCAAAGTTTTAACATGGTGTTTCTTTAACGTAATAATTCGTTATTGCTTGATTAAATAAGTATCACTAGATAACTATAATTCTCTAATGAATTAAAAGTTTTAAACTTATTTATTAATACAGCTTTTCTTCATTGTATTCCTATTACATATTATTTAATTATAAACTATAAATATTAATTGATTGCTAGCCAATAAATACTGTTATTAGAAACATTCCACAAAATGAAAACTAATTAATACATAAAGTGGGATACATAGACCGGAAAGTTAAGTTAATATAAATGATTATAGAAACATTTTAGTCTACTAAAATGGTATTACGTAAAATAAAATTTACCCAAAAGTTTACATAACATTTTAGCTTAACATTGTCAAAGGTAAGACTAAATGATAATACTAAGGAGTTAACATTTCTTTTATTATTTCAAGCTATGTAACTAATCACTTTTCTTGCGTAGGGGTTTTTGTAGCGTACGGTAGTAAAGAGTTCGACCCAAATGTAAATCACCATCTAGAGATATTCCTTCACCTATTATATAATCCGATTAAATGACCGATTCGTGTGACCCGAGATTACATAGTTGTTCTATGGGGCAAAATGTAATAGTCTGTCTATGTGAGACTAAATATTTGTCCTTAAATTGCGCCAATAAAGGGCATGTTGTACGGGCACCTAATAGATCGTACGGATTGCTCATCCTTTATGTAATACAACGTAGGCGTGTGGCTTTAGAGGTGGAATCTTTTTAATCTACCCATTAACTTTGGTATAGGCACGGCAGGTTGCAACACACGACGCCAAACTGATCGGGAAATCAGATTTTGGTCGCGCTGATAGCCGATCATACAAAAGTTGCACTGCTTTTAAATAGGGGTCGTATAACCTGAGGTCTTACTACTATAATACAATATATCGCATCTAAATGATTCCAAAGTACTATGGTTCTAGGATGAAGTAGTACGTTACTATCTCAAGGTTTGAACCCCGACGCGAGAGATTTAACTTCTCGGAACTGAACGTTATCTATTGCACCACCAGAATATTTGTTGGCATCACGTGTGTAAGAGTGGCGAGTATTATTTAGACGTTTGAAATTACCTGCGGTTGATATATCGAAGCACTACGAAATATATTGCCGCAACGGCGCATACGAAAATACCAGCATCTATGTTTTACCCCACGAGCGAAATGCCTCCAGCATTTGATACAGTAATGTTAAATACTCCATGAGAGACCGAGATCAGCTACGATAGGAATACGCAGCCGACGACACATACAAGACCAAAACGAGGCCGACGATATTATTTTGGTGAGCTGATTTCTTCAAATATGCAGTTTGTCGTTAATTGCCTACAGAATGGAAATCACTGTATGATAACCTCTTTTTGACCCATGTGAACGTGCCTTCGCACGCCTATCAACTATGAAATTCTTAGGTCCTTTTTGGCGGTACAACGCCATGGCAACCCGAGGGGGTTGGACGACGTATGCTCGTCACCGCCCGCGTCGCCCCTCGCTAGTCGGGTCGTGTCCACACCCGTCGGGCCACTCCACACAGGCCGCCCGGTACGGGTGACCCATCTGGCCTAGGCGGGACGCGGAGGTGTAGCGCGCTGCGTGCCCCGCTTGCAACCCCGGGGCAGTATTTGCTGCGCTCACCCCGTCTCGGTGTATTGTAGGCCGTTGCAGAAGGATGCGCTACCCAGATGTTGGCGCCTCCATTCTTTGCCAGACAACAGTCAGCCGGGGAAGCGAGTCAACCTCCACGGGGTGGAAGTCCAAAGCGTACAGGCACCTCAGATATAGAGCCGACCACCCATCTGCGGATACTGCGTGATAAGCCAGGCGCCACCGCAGGCATACTCCCGCAGCTCGCTGTACCCATAAGAGGGACGAAGTAATACGATCCGATGCGTATCCCCTCGGTCCCGCTCCTGAATTGGGATGCAAGTGCGTCAGTCTAGAATAGTGGCTCCCGTCCTTCCTAGAGCCCAGATCCCTCTTGTCTCGATCTCGAACGCGCGGTAGGGCTCACACTGGGGGGCAGTAGGATTGTACATCGCTGAAAGGGTCTGGCCCCTAACAAGAAATAGTTCAAAGGCATGCTTTCTGTTTCCGACCGGAGGTCAGCCGGTGCGTGGGAATCGTCGTTGGCAAACAAAGCTGAGTATTTTCAACAAGGTGAGAGTTCCCGGAACAGGCGGACCCCGCTAAGCCTGGGCAGCCCGATCAACCTAGGCATCCGGGCGACACAGTAGACCACCGAGAGATCCAAGCTAGCCCCCGCCGCACGTCAACGTCACCGCGTTTACAGTCTAAGTTGCGAGCTTCTCCGTTATAGCTCTTACAGGCGGTGCTGTTATCCCCACTAATACAACGCAGACTGTGCCAGCGGCTCGCGGGCCCTACCCCTCTTAACGAATGTTGTGGTTTGTTCGAGCGAACCGGGGGCCCGGCTAGTGACACCGCCCGCCTCGCCTGACCGCCGCTGAACGGTTCACCCGGGGGCGGCAGGGGGGCCGGCGGCCAATGTCGCTAGAGGGGGGGGGCCCTGCCGGGCCCGGCCGGGAGACCGCGGGTCGCCACGCGCGCCCCCCCCGCGCCCCCGCGCTTGCCGGCGCGGCTGAACGCGCCGGCCTCCCCGCCCCAAGGGCGTTCGCCGACACCTCCCTACACCAAGGGGAACGCGCAGGGCGCGGGTCCTCGCCCGCGACCCCTGTCGGCCCCGCGAGGCAGCCCGCGGACCCCCGGGTTCGCCGGCCGGGCGCCATAAACACCCGTTCTGATGGTCTCCGCGCGGGCCCATCCCCCCACCCACTGGCGCCGGCGCCCGTTTCGGTTCGGCGGGCTGCGCGCGGCGTCACGGCCCCCCGGGCGCGCGGGCGCGCGCCGACTTGCCCCGGTGGGGACCACCGCGCCGGCACCAGCCCGCCCTTGGCGGCCGGGCGGGACGGAAAATCAGCGAAGGGGGTGGTGGGGGCGGCCCGCGCCGCCGGCCGGTGACTAACCGAGCGGGCTCACTCGGGCCCACCTGGACGGCGGACTGCGGGCGGGCTAGACGGTCCGGGGGCGACGCCCGCCCCCGCGGGCGGGACTGCGTCGGTGCGACTAGGGCCCGAGGCCGCGGCGCGCAAGCCGGCGGCCGGCGGCGCACGGCGCTCCCGCCGTTCCCGCCTGCGGGACCGGCCCTCCGCCGCCCGGCGCGTCCGAGGTGCCGCTCGGCCCGTACCCAGCCGCCGCGGAGGGAGCGGCACCGGCACCCCCGGCACTGAGCGCCCGCCTCCGGCATGCGCCGCGACGGCAGGGCGCCGCCCCCGGCGCCTGGGCCTGGGGCCACGGCGTTGTCCCCAGCCGCGCACGACGCCGGCACGGTGGTCGACCAAGGCGCCGGCGGCATGCCCATTCGGAGGGGTGGCGGTCCGCATCGTCGGCGCGCGGGCCGGCCC     
F       TTATAGAAAATAGAATGTGTATTAGAATATTTACATATTAAAAACTATTAAATGTATTAATTTAATATTATTAAATATCTTAGATTTACTGATTATTATGTATTTTTTTTATTTTTTGAAGTAGACTTTACCCAATAATTTCTTAAGTCATAGTGTTTAATTAGTGCATTACTTAACAAAATTTTTGTTGTCATAAAACAATATTACCATATTTTAAAGGATAGTTTGGCATTAATCAATTATTATTTTTAAGATGAGCAATTTTCGTTTGCACAACAGATGAGACAAATAAATCCAATCAACTTTGTTTGTGTAATAATCAATTATATAGGCGAATACTCGATTTCTATCGGGAGTGAGAGTTTTTTTAAATACAAAAAAGGATACAGTAAAATTATTGCAGCTCATTCAGTCGTCTTTTAGTAAACGAGTTTATTCTGCACAGTAATCAAGTTAACTTGTAATTCTAACATTTAAAGTTAATTATTTTTAACGATGAGAAAAATTAAATTTATCACTAAATACAATCATCGTACTCATTATATTTAATAAGCAAAGTTTTGACATGGTGTTTCTTTAACGTAATAATTCGTTATTGCTTGATTAAATGGATATCACTAAATAGCTATAATTCTCTAATGAATTAAAAGTTTTAAACTTATTTATTAATACAACTTTTCTTCATTGTATTCCTATTGCGTATTATTTAATTATGAGCTATAAAAATTAATTGATTGCTAACCAATAAATACTGTTATTAGGAACATTCCTCGAAATAAAAACTAATTAATACATAAAATGGGATACGTAGACCAGAAAGTTAAGTTAGTATAATTGATTGTAAAAACATTTTAGTCTACTAAAATAGTGTTACATAAAATAAAGTTTACCCAAAAATTTACATAACATTTTAACTTAACATTATCAAAGATAAAACTGAATGATAATACTAAGAAGTTAGCGTTTCTTTTATTATTTCAAACTATGTGACTAATCACTTTTTTTGCGTAGGGATTTTTGTAGCGTACGGTAGTAACGAGTTCGACCAAAATGTAAAGCACCTTTTAAGGATATTTCAACACCTACTATATAATCCAACTAAATGACCGATTCGTGTGGTTCGAGATTACATGGTCGTTCTACCGGACAGAATGTAATAGCCTGTCTATGTGAAACTAAATATTTGTTCTAAAATCGCATCAGTAAAGGGCGCGTTGTACGGGCACCTAATAGATTATATGGATAGCTCGTCCTTTATATAATACAATGCAAGCGTGTGGCTTTAAAGGTGGACTATCTCTAACCTATCTACTAAATTTGGTATAGACATGGCAGGTTGCAACACACGACGCCAAATTACTCGGGAAATCAGCTCTTGGTTGCGCCGATAGCTCACCATACAAAAGTTGCATTGCTTTTAAATAGGGGTCGAACAACCTGAGGCCTTTCTGCTATGATACAATAGATTGCATCTAAATGAATTCAAAGTACTATGGTCCTAGAGTGAAGTAGTACGTTACAATCTCGAGATTTGAACCGCGATGCGAGGGATTTAACTTCTAAGGTCTGAACGTTATCTATTGTATCACCAAAATATTCGTTGGCATCACATGCATGAGAGTGGTGAGTATTATTTAGACGATTAGAATTACCTGAGATTGATTTATCGGAGTACAACGAAATATATTGCCGCAACGGCGCATACGAAAATACCAGCACCTATGTGTTACCCCACGAGCGATACGTCTCCAACACTTGATACAGCATTGTTAGATACTCAATGAAAGACCGAAATCAGATATGGTAGGAATACACAGCCAGCAACCCATACAAGACCAAATCGAGGCCGACGATATTATTTAGACGAGCTGATTTCTTCAAATATACAATCCGGTGTTAATTGCCTACACGATGGTAATCACCGTATGATACCCTCTTTTTGACACATGTGAACGTGTCTTCACACCCCTATCATCTATGAAATTCTTAGGTCCTTTTTGGCGGTTCAACTCCATGGCCACCCGAGGGGGCTGGTCGGCGTATGCTCGTCACGGCCCCCGTCTCCCCTAGCAAGTCAGATTGTATCCACACGCGTCGGGCCACCCCACACGGGCCGCCTGGTACGGGTGACCCATCTGGCGTACGCGGGACATGGAGGTGTAGCGCACTGCGTGCCCCACTTGCGACCCCGGAGCAGTATCTGCTGCGCTCATCCCCTCTCGTTGTATTGTCGGCCGTTGCAGAGGGATGCGCTACCCAGATGTTGCCGCCTCCATTCCTTGCCAGACAACCGCCAGACGGGCAAACGGGTCAGCTTCTATGGGGGGGAAGTCCAAAGCGTGCAGGCACCTCATGCATGGAGCCGACCACCTATCTGCGGATACTGCGTGATAAGCCTGGCGCCACCGTAGGAATACTCGCGCGATTCGCTGTGCCCCGAAGAGAGACGAAGTAATACGAACCGATGCGTATCCTCTCGGTCTCCCTCCTGCATTGCAATGGAAGTGCGTCACTCTAGAATGGTGGTACCCGTCCTTCCTAGAGCCCAAGTGCCTCTTATCTCGATTGCGAACGCGCGGTAGGGGTCACAATGGGGGGCAGAAGTAATGTACATCGCTGATAGCGTCTGGCCCCCAACAAGAAATAGTTCAAATGCATGCGTTCTGTTTTCGACCTGAAGCCAGCGAATGCACGGGATTCGTCGTTGGCACTCAAAGCGGAGTATCTCCAACAAGGTGAGAGTTCCCGGCACAGACGCACCCCGCTAAACCTGGGCAGCCCGATCAACCTATGCATCCGAGGGACGCAGTAGACCTCCGAGACATCCTAGCTAGCCCCCGCCGTATGTCAACGTCGCCGCGTTTGCGGTCTAGGTTGCGAGCTTCCCCGTTAAACCTCTTACAGGCGGTGCTGACGTCCCCACTATCGCAACGAAGGCTGTGCCGGTGGCTCGCGGGCCCTAGCCCACTTAACGAAGGTCGTGGATCGTTCGAGCGAACCGGGGGCCGGGCTAGTGACGCCCCCCGCCTCGTCTGACCGCCGCTGAGCGGTTGCCCCGGGGGCGCCCGGGGGGGCGGCGGCCAATGTCGCCAGAGGAGCGGGGCCCTGCCGGGCCGGGCCGGGAGACCCCGGGTCGCCACGCGCGCCCCCCCCGCGCCCCCGCGCCTCCCGGTACGGCCGAACGCGCCGGCCCCCCCGCCCGAAGTGCGTTCGCCGACACGTGCGTACACCGAGGTGACCGCCCAGGGCGCGGGTCCTCGCCCGCGACCCGCGTCGGCCCCGCGAGGCAGCCCGCGGACCCGCGGGTGTGCCGCCCGGGCGCCCTAAACGCCCGTTCTGATGGTCTCCGCGGGCGACCACCCCCCCACCCACTGGCGCCGGCGCCCGTTTCGGCTCGGCGGGCTGCGCGCGGCGTCACGGCCCCCCGGGAGCGCCAGCGCGCGCCGGCTTGCCCCAGTGGGGACCACGCCGGCCGCACCAGCCCGCCCTTAGTGGCCGGGCGGGACGGAAAGTCAGCGGAGGGGGTGGTCAGGGCGGCCCGCGCCGCCGGCCGGTGACTAACCGAGCGGGCCCACTCGGGCCCACCCGGGTTGCCGACTGCAGGCGGGCCAGACGATCCGGGCGCGAGGCCCGCTCCCGCTGGCGGGACCGCGTCGGTGCGACTAGCGCCCGAGGCCGCGGCGCGCCAGCCGGCGGGCGGCGGCGCACGGCGCGCCCTCCGTTCCCGCGTGGGGGACCGCCCCTCCACTGTCCGGCGCGCCCGAGCTGCCGCTCGGCCCCTCCCCCGTCGCCGCGGAGGGAGCGGCACCGGCACCCCCCGCACCGGGCGCCCGCCTCCGGGATGCGCCGCGAGGGCAGGGGGCCGCCCCCGGCGCCTGGGCCTGGGGCCACGGCGTTGTCGCCAGCCGCGCTCGACGCCGGCGCGGTGGTCGACGAAGGCGCCAGCAGCATGCTCAGTCGGAGGGGTGGCGGTCCGCATCGCCGCCGCGCGCGCCGGCCC     
E       TTATAGGAAGTAAAATATGTATTAAAATATTTACATATTAAAAACTGTTATATGTATTAGTTTAATATTATTAAATGTCTTAAATTTACTGGATATTATGGATTTTTTTTATTTTTTGAAGTAGACTTTACCCAATAATTTCTTAAATCGTAGTGTTTAATTAGTACATTACTTAACAAAATTTTTATTGTCATGAGACAATATAACCATATTTTAAAGAATAATTTGGCGTTAATCAATTATTATTTTTAAGATGAACAGTTTTCATTTGCACAACAGATGAGACAAATAAATCCAATCAACTTTGTTTATATAATAATCAATTATATAAACGAATACTCGATTTCTATCGAGAGTGAGAGTTTTTTTGAATACAAAAAAAGGTACAGTAAAATTATTACAAATCATTCGGTCATCTGTTAGTAAGCAAGTTTATTCTACACAGTAATCAAGTTAACTTATAATTCTAACATTTAAAGTTAGTTATTTTTAACAATGAAAAAAATTAAATTTATCACTAAATACAATCATCGTACTCATTATATTTAATAAACAAAGTTTTAACATAGTGTTTCTTTAACGTAATAATTCGTTATTGCTTGATTAAATAAATATCACTAAATAGCTATAGTTCTCTAATGAATTAAAAGTTTTAAACTTATTTATTAATACAGCTTTTCTCCATTGTGTTACTATTACATATTATTTAGTTATAAACTATAAAAATTAATTGATTACTAACCAATAAATGCTGTTATTAAGAACATTCCTCAAAATAAAAACTAATTAATACATAAAATGGAATATATAGACCAGAAAATTAAGTTAGTATAAATGATTGTAAAAACATTTTAGTCTACTAGGATAGTATTACGTAAAATAAAATTTACCCGAAGATTTACATAACATTTTAACTTGACATTGTCAAAGATAAAACTAAGTGGTAAGACTAAAAAGTTAACATTTCTTTTATTATTTCGAGCTATATAACTGATCACTTCTCTTGCGTCGGAATTTTTGTAGCGTACGATAGTAACGAGTTCGACCCGAATGTAAACCACCTTTTAAAGATATTCCTACACCTACTGTATAATCCAGTTAAATGACCGATTCGTGTTACTTGAGATTACATGGTTGTTCTATGGGACAAAATGTAATAGTCAGTCTATATGAGACTGAATACTTGCTCTTAAATCTCGCCAGTAAAGGGCATGTTGTACGGGCACCTATTAGATTGTACGGATGACTCATCCTTTATATAATACAACGCAAACGTGTGGCTTTAAAGGTGGAATGTTTTCAACCTACCCATTAAATCTGATATAGACACGGCGGGTTGCAACACACGATGCTAAATTAATCGGAAAATCAGATCTTGGTCGCGCCGATAGCCTACCATACAAAAGTTGCACTGCTTTTAAATAGGGGTCGAATAACCTAAGGCCTTACTACTATGATACCCTATATCGCATCTAAATGATTTCAAAGTACTATGACCCTAGGATGAAGTAATACGTTACAATCTCAAGATTTGTACCACGACGCGAGAGACTTAACTTCTTAGGTCTGAACGTTATCTATTGCATCAGCAGAATATTCGTTGGCATCACATGTATGAGAGTGTTGAGCATTATTTAGACGATTAAAATTACCTGAGGTTGATTTATCACAGTACGACGAAATATATTGCCGCAACAACGCATAGGAAAATACCAGCATCTATGTTTTACCCCACGAGCGATATGTTTCCAACATCTGATACAGCACTGTTAAATAATCCATGAGAGACCGAGATCAGATACGGTAGAAATACACAGCCGACAACCCATACAAGACCAAGGCGAGGCCGACGATAATATTTAGACGAGCTGATTTCTTCAAATATACAATCCGTTGTTAATTGCCTACAAGATGGGAATCACCGTATGACAACCTCTTTTTGACACATGTGAACATGTCTTTACACGCTTACCACCTTTGAAATTCTTAGGTCTTTTTTGGCGGTACAACTCCATGTCCACCCGAGGGGGTTGGGCAGCGTATGCTCGTCACCGCCCTCGGCTCCCCTTGCGAGTCAGGTTGTTTCCACACCCGTCGAGCCACCCCACACGGGCCGCACGGTACGGGTGACCCATCTGACGTACGCGGGACTCGGAGGTGCAGCGGACTGTGTGCCCCACTTGCGGCCCCGGGGGAGTATTTGCGGCGCTCAGCCCGTCTCGGTGTAGTGTCGGCCGTTGCAGCGCGATGCGCTACCCAGATTTTGCCGCCTCCATTCCTTGCCAGACAACAGCCAGACGGGGAAGCGGGTCAACCTCTATGGGGAGGAAGTCCAAAGCGTGCAGGCACCTCAAGTATGGAGCCGACCACCCATCTGCGGATACTGCGTGATAAGCCGAGCGCCACCGTAGGTATACTCGCGGAACTCGCTGTGCCCCTAAGGGAGACGAAGTAATACGGGCCGATGCGTATCCCCTCGGACCCGCTCCTGCATTGCGATGCAAGTGCGTCACTCCAGAATGGTGGTCCCCGTCCTTCCTAGAGCCCAGGTCCCTCTTATCTCGGTTACGAATGCATGGTAGCGCGCACCATGGGGGGCAGGAGGATTATACATCACTGATAGCGTCTGGCCCCTAAAAGGAAATAGTTCAAATGCATGCTTTCCGTTATCGACCTGAGGCCAGCGGATGCACGGGATTCGTCGTTGGCACTCAAAGCGGAGTATCTTCAACTAGGTGAGAGTTCCCGGCACAGGCGGACCCCGTTAAACCTGGGCAGCCCGATCAGCCTACGCATCCGAGCGACACAGTAGGCGGCTGAGAGCTCTCAGCTAGCCTCCGCCGTTTGTCAACGTCGCCGCGTTTGCAGTCTAAGTTGCGGGCCTCTCCGATATAACTCTTATAGGCGGTGCTGTCATCCCCACTAGTGCAACTAAGGCTGTTCCGGCGGCTCGCGTGCCCTGGCCCACTTAGCGAAGGTTGTGGTTCGTTCGAGCGAACCGGGGGCCTGGCTAGTAACGCCCCCCGCCTCGCCTGACCGCCGCTCAACCGTTACCCCGGGGGCGCCGGGCGGGACGGCGGCCAATGTCCCCAGAGGAGTGGGGCCCTGCCGGGCCGGGCTGGGAGACCCCGCGTCGCCACGCGCGCCCCCCCCGCGCCCCCGCGCCTTCCGGCTCCGCCGAACGCGCCGGCCCCCCGGCCCCAAGGGCGTTCGCCGACACCTCCCTACACCAAGGGGACCGCCCAGGGCGCGGGTCCTCGCCCGCGACCCCCGTCGGCCCCGCGAGGCAGCCCGCGGACCCGCGGGTTCGCCGCCCGGGCGCTCTAAACACCCGTTCTGATGGTCTCCGCGAGGGACCGCCCCCCCACCCACTGGCGCCGGCTCCGGTTTCGGCTCGGCGGGCTGCGCGCCGCGTCACGGCCCCCCGGGACCGCGGGCGCGCGCCGGCTTGCCCCGGTGGGGACCACCGCGCCGGCACCCGCCCGCCCTTGGAGGCCGGGCGGGACGGAAAATCAGCGGAGGGGCTGGTGGGGTCGGCCCGCGCCGCCGGCCGGTGACTAACCGAGCCGGCCCAGTCGGGCCGACCTGGCCGGCAGACTGCAGGCGGGCCAGACGCTCCGGGTGCGAGGCCCGCCCCCGCCGGCGGCACTGCGTTGGTGCGACTAGGGCCCGAGGCCGCGGCGCGCAAGCCCGCGCCCGGTGACGCACGGCGCTCGCACCGTTCCCGCGTGGGGGACCGACCCTCCGCGGTCCAGCGCGTCCGAGCTGCCCCTCGGCCCCTGCCCCGGCGCCGCGGATGGAGCGGCACGGGCACCCCCGGCACCGGGCGCCCGCCTCCGGGATGCGCCGCGACGGCAGGGCGCCGCCCCCGGCGCCTGGGCCTGGGGCCACGGCGTTGTCACCAGCCGCGCACGACGCCGGCGCGGTGGTCGACGAAGGCGCCTGTAGCATGCGCAATCGGAGGGGTGGCGGTCCGCATCGCCTGCGCGCGCGCCCCCCC     
D       TTATAGAAAATAAAATATGTGTTGGAATATTTACATGTTAAAAACTGATGTATGTATTAATTTAATATTATTAAATATCTTAGATTTACTAAATATTATATATTTTTTTTGTTTTTTGAGGTAAACTTTACCCAATAATTTCTTAAATCATAGTGTTTGATTAGTGCATTACTTAACAAAATTTTTATTGTCATAAGACAATATTACCGTATTTTAAAGAATAATTTGACGTTAATCAATTATTATTTTTAAGGTGAGCAATTTTCATTTACACAACAGATAAGACAAATAAATCCAATCTACTTTGTTTATGTAATAATCAATTATATAAACGGATACTCGGTTTCTATCGAGAGTGGGAGTTTTTTTAAATACAAAAAAAGGTACAGTAAAATTATTACAGATCATTCGGTCATCTATTAGTAAACAAGTTTATTCTGCACGGTAGTCAAGTTAACTTATGATTCTAACATTTAAGGTTTATTATTTTTAACAATAATAAAAATTAAATTTATCACTAAATACAATCATCGTACTCATTGTATTTAATAAGCAAAGTTTTAACATAGTGTTTCTTTAACGTAATAATTCGTTATTGCTTGATTAAGTAAGTATCACTAAATAACTATAATTCTCTAATGAATTGAAAGTTTTAAACTTATATATTGATACAACTTTTCTTCATTGTGTTCCTATTACATATTATTAAATTATGAGCTATAAAAATTAATTGGTTGCTAGCCAATAAATGCTATTATTAAAAACATTCCTCGAAATAAAAACTAATTAATACATAAAGTGGGATACATAAACCGGAAGATTAAGTTGATATAAATGATTATAAAAACATTTTAATCTACTAAAATAGTATTACGTAAAATAAAATTTACCCAAAGATTTACATAACATTTTAACTTGACATTATCAAAAATAAAACTGAATGATAATACTAAAAAGTTAACATTTCTTTTATTGTTTCGAGCTATATAACTAATCACTTTTCTTGCCTAAGGATTTTTGTAGCGTACGGTAGTAACGAGTCCGACCCAAATGTAAACTGCCTTTTAAAGATACTCCTACCCCTACCATATAATCCAATTAAATGACCGATTCGTGAGATTCAAGATTACATGGTTGTTCTATGGGGCAGAATGTAACAGTCAGCCTATATGAGACTCAATATTTGTTCTCAAACCGCGCCAGTAAAGGGCAAATTGCACGGACACCTAATAGATTGTACGGATAGCTCATCCTTTATATAATACAACGTCGGCGTGTGGCTTTAAAGGTGTAATATATTTAATCTACCTATTTAGTTTGGTATAGACATGGCAGGTTGCAACACACGAAGCCAAACTAATCGGAAAATCATATGTTGGTCATATCTATAACCCACCATACAAAAGTTGCACTGCTTTTAAATAGGGGTCGAATAACCTGAGGTCCTACCAGTACGATACAATATATCGCATCTGAGTGATTCCAAAGCACTGTGGTCCTAGGATGAAGTAATGTGTTACAATCTCAAGATTTGAACCACAACGCGAGAGAGTTAATTTCTCAGGCCTGAACGTTATCTATCGCATCTGCAAAATATCTGTTGGCATCACGTGTATGAGGGTGACGAGTATTATTTAAACAATTAGAGTTACCTGAGCTTGATTTATCGGAGTACTATGAGATATATTGCCGCAACAACGCATATTAAAATACCAGCTTCTATGTTTTACCCCACGAGCGATACATCTCAAACATTTGATACAGCAATGTTAGATACTCAGTGAAAGACCGAGATAAGGTGCTATAGGAACACACAGCCAACGACCCATACAAGACCAAAGCAAGACCGATGATATTATTTAGAAGAGCTGATTTCTTCAAATATACAATCCATTGTTAATTGCTTACAGGATTGGAATCGCCGTATGATAACCTCTTTTTGACGCATGTGAACGTGTCTTCACACGCATATCATCTATGAAATTCTTAGGTCCTTTTTGGCGGTGCAACTCAATGCCCACGCGAGGGGATTGGACAGAGTATGCTCATCACCGCCCCCGCCTCCCCTTGCGGGTCAGGTCGTGTCCACACCCGTCGGGCCACCCCGCACGGGCCGCCGGGTACGGGTGACCCATCTGACATACGCGGGACCTGGGGGTGTAGCGCACTGTGTGCCCCACTTGCGACCCCGGGGTAGTATTTGCAACGCTCATCCCGTCTCGGTGTATTGTCGGCCGTTGCAGAGAGATGCGCTACCCAGATGTTGCCGCCTCCATTCCTCGCCACACAACAGCCAGGCGGGGAAACGAGTCACCCTCTATGGGGCGGAAGTCCAAAGCGTTCAGGCACCTCAGGTATGGAGCCGACCACCCATCTGCGGATACTGCGTGATAAGCCTAGCGCCACCGCAGGTATACTCTCGCGGCTCGCTGTGCCCCCAAGACAGACGAAGTGATACGGTCCGATGCGAATCCCCTCGGACCCGCTCCTGTATTGAGATGCAAGTGCGTCACTCTAGAATAGTGGTCCCCGTCCTTCCTTGAGCCCAAATCCCTCTTATCTCGATTACGAACGCGCGGTAAGGCTCACGGTGGGGGGCAGGAGAAATGTACATCGCTGATAGCGTCTGGCCCCTAACAAGAAATAGTTCAAGTGCATGCTTTCTGTCTCCGGCCCGGGGCCAGCCGACACGCGGGACTCGTCGTTGGCATCCAAAGCGGAGAATTTGCAACAAGGTGGGAGTTCCCGGCACAGACGGACCCCGGTGAGCCTGGGCGGCCCGATCAACCTATGCATCCGGGGAGCACAGTATACGACCGAGAGATCCCAGCTAGCCCTCGCCGTAGGTCAACGTCGCCGCGTTTGCAGTCTAGATTGCGGGCCTCCCCGGTAAAGCTCTTACAGGCGGTGCTGTCTTCCCCACTAAGGCAACGAAGGCTGTGCCAGAGACTCGCGGGCCCTTGTCCACTTACCGAAAGTTGTGGCTCGTTCGAGCGAACCGGGGGCCTTGCTAGTTACCCCCCCCCCCTCGCCTGGCCGCCGCTGAACCGTTGGCCCGGGGGGGCCGGGGGGGGCGGCGGCCAATGTCGCCAGAGGCGGGGGGCCCTGCCGGGCCGGGCGGGGAGACCCCGGGTCGCCACGCGCCCCCCCCCCGCGCCCCCGCGCCTCCCGACGCTGCCGAACGCGCCGGCCGCCCCGCCCGAAGTACGTTCGCCGACACCTCCGTACACCGAGGTGAGCGCCCAGGGCACGGGTCCTCGCCCGCGACCCGTGTCTGCCCCGCGAGGCAGCCCGCGGACCCGCGGGTTTGGCGCCCGGGCGGTCTAGACCCCCGTTTTGATGGTCTCCGCGCGAGCCCACCCCCCCAGCCACTCGCGCCGGCGCCGGTTTCGGCTCGGCGGGCTGCGGGCAGTGTCACGGCCCCCCGGGGGCGCGGGCGCGCGCCGGCTTGCCCCGGTGGGGACCACCGCGTCGGCACCAGCCCGCCCTTAGGGGCCGGGCGGGACGGAAAGTCAGCGGAGGGGGTGGTGCGGGCGGCCCGCGCCGCCGGCCGGTGACTAACCGAACGGGCCCACTCGGGCCCACCTGGACGGCCGACTGCTGGCGGGCCAGACGATCCGGGCGCGAGGCCCGCTCCCCCTGCCGGGACGGCGTGGGTGCGACTAGGGCCCGAGGCCGCGGCGCGCAAGCCGGCGGCCGGCGGCGCACGGCGCGCGCACCGTTCCCGCGTGAGGGACCGACCCTCCACGGTCCCGCGCGTCCGAGGTGCCTCTCGGCCCCTGCCCCGCCGCCGCGGAGGGAGCGGCACCGGCACCCCCGGCACCGGGCGCCCGGCTCCGGGATGGGTCGCGACGGCAGGGTGCCGCCCTCGGCGCCCGGGCCTGGGGCCACGGCGTTGTCGCCGGCCGCGCACGACGCTGGCGCGGTGGTCGACTAAGACGCCGGAGGCGTGCCCAGTCGGAGGGGTGGCGGCTCGCATCGCCTGCGCGCGCGCCTCCCC     
C       TTATAGAGAGTAAAATTTGTATTAGAATATTTACATATTTGAAACTATTGTATATATTAATTTGATATTATTAAATATCTTAGATTTACTGAATATTATGTATTTTTTTTGTTTTTTGAAATAAACTTTACCCAATAATTTCTTAAATCGTAGTGTTTGATTAGTACATTACTTAGCTAAATTTTTATTGTTATAAAACAATATTGCCATGTTTTAAAGAGTAATTTGACGTTAATCAATTATTATTTTTAAGATGAGCAATTTTCGTTTACACAACAGATAAGACAGATAAATCCAATCAACTTTGTTTATGTAATAATCAATTATATAAACGAATACTCGATTTCTATCGAGAATGAGAGTTTTTTTAAATACAAAAAAAGATGCAGTAAAATTATTACAAGTCATTCGGTCATCTATTAGTAAACAAGTTTATTCTGCACAGTAATCAAGTTAACTTATGATTCTAACATTTAAAGTTAATTATTTTTAACAATGAAAAAAATTAGATTTATCACTAAATGCAATCGTCGTACTCATTATATTTAATGAGCGAAGTTTTGACATAGTGTTTCTTTAACGTAATAATTCGTTATTGCTTGGATAAATAAATATCACTAAATAACTATAATTCTCTAATAAATTAAAAGTTTTAAACTTATTTATTAATACAACTTTTCTTCATTGTGTTCCTATTGCGTATTATTTAATTATGAACTATAGAAATTAATTGATTGCTAGCCAATAAATGCTGTTATTAAAAACATTCCTCGAAATAAAAACTAATTAATACATAAAATGGAATACATAAACCGGAAAATTAAGTTAGTATAAATGATTATAAAAACATTTTAGTCTACTAAAATAGTATTACATAAAATAAGATTTACCCAAAAATTTACATAACATTTTAACTTAACGTTATCAAAAATAAAACTAAATGATAATACTAAAAAGTTAGCATTTCTTTTATTATTTCGAGCTATGTAGCTAATCACTTCTCTTGGGTAGGGACTTTTGTAGCGTACGGTAGTAATGGGTTCGACCCAAATGTAAACCACCTTTTAAAGATACTTCTACTCCTACTATAAAATCCAATTGGACGACCGACTCGTGTGACTCGAGATTACATGGTTGTTCTATGGGACAGAGTGTAATAGACTGCCTGTGTGAGACTAAATATTTGTTCTTAAACTGCGCCAGTAAAGGGCTTGTTGTACGTGCACCTAATAGATTGTACGGATGACTCATCCTTTATGTGATACAACACAGGCGTGTGGCTTTAAAGGTGGAATGTTTCTAATCTACCCATTAGATTTGGTATAGACACGGCAGGTTGCAACACACGACGCCAAACTAATCGGGAGATCGGATGTTGGTCGCGCCAATAGCTCACCATACAAGAGTTGCACTGCTTTTAAATAGGGGTCGAATAACCTGAGGTCTTACTACTATGATACAATATATTGCATCTAAATGATTATAAAGTACTATAGCCCTAGGATGAAGTAATACGTTACGATCTCAAGATTTGGACCACAATGCGAAGGACTTAACTTCTCAGGTCAGAGCGTTATCTATTGCATCAGCAAAATATTCATTGGCATCACATGTATGAAAGTGACGAGTATTATTTAGACGGTAAGAATTATCTAAGATTGATTTATCTGAGTACTACGAAATACATTGCCGCAACGACGCATATTGAAATACCAGCTTCTATGTTTTACCCCACGAGCGATAAGTCTCCAACATTTGGCACAGCACTGTTAGAGACTCCGTGAAAGACCGAGATCAGATAAGGTAGGAACACACAGCCGACGACCCATACAAGACCAAGGCGAGGCCGACGATATTATTTGGATGAGCTGATTTCTTTAAATATACAATCCGTTGTTGATTGCTTACAAGATGGAAACCACCTTATGGTAACCTCTTTTTGACACATGTGAACGCGTCTTTATACGCCTGCCACCTAAGAAATCTTTAGGTCTTTTTTGGCGGTACAACTCCATGGCCACCCGAGGGGGCTGGGCAGCGTATGCTCGTCACCGCCCCCGTTTCCCCCTGCTAGTCAGGTCGCGTCCACAGCCGTCGGGTCACCCCACACGGGCCGCCCGGTATGGGTGACCCATCTGGCATACGCGGGACATGGAGGTGTAGCGCGCTGTGTGCCCCACTTGCGACCCGGGGGCAGTATTTGCGACGCTCATCCCGCCCCGGTGTATTGTCGGCCGTTGCAGACAGATGCGCTACCCAGATGTTGCCGCCCCCATTCCTTGCCAGACAAAAGCCAGCCGGGCAAACGGGTCAACCTCTATGGGGGGGAAGTCCAAAGCGTGCTGGCACCTCAGGTATAGAGCCGGCCACCCATCTGCGGATACTGCGTGATAAGCCGTGCGCCTGCGTAGGAATACTCGCGCGGCTCGCTGTGCCCCTAAGAGAGACGAAGTAATACGTTTCGACGCGCATCCCCTCGGACCCCCTCCTGGATTGCGATGTAAGTGCGTCACTCTGGAATGGTGGTTCCCGTCCTTCCTGGAGCCCAGATCCCTCTTATCTCGGTCACGAACGCGCGGTAGGGCCCACAAAGGGGGGCAGGAGCATTGTACATCGCTGATAGCGTCTGGCCCCTGACAAGAGATAGTTCAAATGCATGCTTTCTGTCTTAGACCTGAGGCCAGCCGATACGCGGGATTCGTCGTTGACACTCAAAGCGGAGAATTCGCATCGAGGTGAGAGTTCCCGAGACAGACGAACCCCGGTGACCCTGGGCAGCGCGATCAACCTATCCATCCGGGTGGCACAGTAGACGACCGAGAGATCCCAGCTAGCCCCCGCCGTATGTCAACGTCACCGCGTTTCCAGTCTAGGTAACGTGCGTCTCCGGTATAGTTCTTACAGGCGGTGCTGTGTTGCCTACTAGAGCAACCGAGGCTGTGCCGGTGGCTCGCGGGGCCTAGTCCACTTAGCGAAGGTTGTGGCTCGTTCGAGCAAACCGGGGGCCGGGTTAGTGACGCCCCCCGCCTCGTCTGGCCGCCGCTAAACCGTTGCCCCGGGGGCGGCGGGGGGGGCGGCGGCCAATATCGCCAGAGGATGGGGGCCCTGCCGGGCCGGGCCGGGACACCCCGGGTCGCCACGCGCCCCCCCACCGCGCCCCCGCGCCTACCGGCGCTGCCCAACGCGGCGGCCGCCCCGCCCCAAGGGCGTTCGCCGACACCCCCTTACACCAAGGTGATCGCCCAGGGCGCGGGTCCTCGCCCGCGACCCGGGTCGGCCCCGCGAGGTAGCCCGCGGACCCGCGGGTTCGTCGCCCGGGCGGCCTAAACGCCCGTTCTGATGGTCTCCGCGGGAGACCAACCCCCCATCCACTGGCGCCGGCGCCCGTTTCGGCTCGGCGGGCTGCGCGCGGCGTCACGGCCCCCCGGCCGCGCCTGCGCGCGCTGGCTTGCCCCGGTTGGGACCACCGCGCCGGCACCAGCCCGCCCTTGCGGGCCGGGCGGGACGGAAAATCAGCGGAGGGGGTGGTAGGGCCGGCCCGCGCCGCCGGCCGGTGACTAACCGAGCGGGCCCATTCGGGCCAACCTGGCCGGCCGACTGCGGGCGGGCAAGACGGTCCGGGTTCGAGGCCCGCTCCCGCCGACCGGACGGCGTCGGTGCCACTAGGGCCCGAGGCCGCGGCGCGCAAGCCGGCGACCGGTGCCGCACGGCGCGCGCGCCGTTCCCGTTTGGGGGACCGGCCCTCCACGGCCCTGCGAGGCCGAGCTGCCGCTCGGCCCTTACCCCGCCACCGCGGAGGGAGCGGCACCGGCACCCCCGGCACCGGGCGCCCGTCTGCGGGATGCGCCGCGACGGCAGGGCGCCGCCCCCGGCGCCTGGGCCTGGGGCCACGGCGTTGTCGCCGGCCGCGGACGACGCGCGCGCGGTGGTCGACGAAGCCGCCGGCAGCATGCCCACTCGGAGGGGTGGCGGTCCGCATCGCCTGCACGGGCGCCGCCCC     
B       TTATAGAAAGTATAAAGTGTATTAGAATATTTACATATTAAAAACTATTATGTGTATTAGTTTAATATTATTAAATATCTTAGGTTTACTAAATATTATGTATTTTTTTTGTTTTTTGAAATAGACTTTACCCAATAATTTCTTAAATCGTAGTGTTTAATTAATACATTACTTAACAAAATTTTTGTTGTCATAAGACAATATTACCGTATTTTAAAGAGTAATTTGACGTTAATCAATAATTATTTTTAAAATGAACAATTTTCATTTACACAACAGATAAGACAAATAGATCCAATCAACTTTGTTTATGTAATAATCAATTATATAAACGAATACTCGATTTCTGTCGAGAATGAGAGTTTTTTTAAATACAAAAAAAGGTACGGTAAAATTATTACAAATCATTCGGTCGTCTATTAGTAAACAAGTTTATTCTACACAGTAATCAAGTTAACTTATAATTCTAACATTTAAAGTTGATTATTTTTAACAATGAAAAAGATTAAATTTATCACTAGATACAATCATCGTACTCATTATGTTTAATAAGCAAGGTTTTAACATAGTGTTTCTTTAACGTAATAATTCGTTATTGCTTGATTAAATAAATATCACTAAATAACTATAATTCTCTAATGAATTAAAGGTTTTAAACTTATTTATTAATACAACTTTTCTTCATTGTGTTCCTATTGCATATTATTTAATTATGAGCTACAAAAATAAATTGATTACTAGCCAATAAATACTGTTATTAGAAACATTCCTCGAAATAAAAACTAATTAATACATAAAATAGGATACATGAACCGGAAAGTTAAGTTAGTATAAGTGATTATAAAAACATTTTAGTCTACTAAAATAGTATTACGTAAAATAAAATTTACCCAAAAATTTACATAACATTTTAACTTGACATTATCAAGAATAAAACTGGATGATAATACTAAAAAGTTAACATTTCTTTTATTATTTCAAGCTATGTAGCTAATCACTTGTCTTGCGTGGGGATTTTTGTAGCGTACGGTAGTAACGTGTTCGACCTAAATGTAGACCACCTTTTAAAGATATTCCTGCTCCAACTACACACTTCAATCAAATGACCGACTCGTGTGATCTGAGATTGCATAGTTGTTCTATGAGACAGAATGTAATAGCCTGCCCATGTGAGACTAAATATTTGTTCTTAAATCGCAACAATAGAGGGCATGTTATACAGGCACCTAATAGGTTGTACGGGTAGCTCATCCTTTATGTAATACAACGCAGGCGTGTGGCTTTAAAGGTGGAATGTTTTTAATCTACTCATTAAATCTGATATAGAAACGACAGGTTGTAGCACACGACGCCAAATTAATCGGGAAATCAGATGTTGGTCGTGCCAATAATTCACCATACAAAAGTTGCACTGCTTTCAAATAGGGGTCGTATAACCTGAGGTCTTTCTACTATGATACAATACATTGCATCTGAATGATTTCAGAGTACCATAGTCCTAGGATGAAGTAATACGTTACGATCTCAAGATTTGGACCGCAACGCGGGAGATTTAACTTCTCAGGTCTGAACGTTATCTATAGCATCAGCAAAATATTTTTTGGCATCACATGTATAAGAGAGGTGAGTATTATTTAGACGATTAGAGTTACCTGGGATTGATTTATTGGAGTACTATGAAATATACTGCCGGAACGACGCATATTAAAATACCAGCGCCTATATCTTACTCCACGAGCGATACGTCTGCAACATCTGATGCAGCATTGTTAAACATTCTGTGAAAGACCGAGATCAGGTACGGTCGGAATACACTGTCGGCAACCCATACAAGACCAGTGCAAGACCGACGATATTTTTTGGACGAGCTGATTTCTTCAAATATACAATCCGTTTTTAATTGCCTACAGGATGGAAAGCACCGTATGATAACCTCTTTTCGACACATGTGAACGTATCTTTACACGCTTATCACCTATGAAGTTCGTAGGCCCTTTTTGGCGGTACAACTCCATGACCACCCGAGGGGTCTGGACAACGCATGCTCGTCACCGCCCCCGTTGCCCCTCGCGAGTTAGGTCGTGTCCGCGCCCGTCAGGCCGACCCACACGGGTCGCCCGTTACGGGTGACCCGTCTGTCGTACGCGGGAGATGGGGGTGTAGCGCACTGCATGCCCCACTTACGACCCCGGGGCAGTATTTGCGACGCTCATCCCGTCTCGGTGTACTGTCGGCCGCTGCAGTAGGATGCGCTACCCAGATGTTGCCGCCTCCATTCCTTGCCAGACAACAGCCAGTCGGCGAAACGAGTCAACCTCTAAGGGGAGGAAGTCCAAAGCATGCAGGCACCTCAGATATGCAGCCGACCACCTATTTGCGGATACTGCGTAATAAGCCGAGCGCAGCCGGAGGCACACTCGCGCGACTCGCTATGCCCCTAAGAGGGACGAGGTAATGCGATCCGATGCGGATCCCCTCGGACCCCCCCCTGAATTGGGGTGCAAGTGCGTCACTCTAGATTGGTGGTTCCCGTGCTTCCTAGAGCCCAGTTTCCTCTTATCTCGATTACGGACACGCGGTAGGGCCCACCGTGGGGGGCAGGAGCATTGTACATCGCTGATAGCGTCTGGCCCCTGACAAGAAATTGTTCAAATGCATGCTTTCTGTCGCTGGCCTGAAGCCAGCCGATGCACGGGAATTGTCGTTGGCACTCAAAGCAGAGAATCTGCATTAAGGTGAGAGTTTCCGGCACAGGCGGACCCCGATGAACCTGGGCAGCCCGATCAACCTACGCATCTGGGCGACACAGTAGACAACCGAGAAATCCGAGCTAGCCACCGCCGTATGTCAACGTCGCCACGTCTACAGTCTAAATGGCGAACTTCTCCGGTGTAGCTCTTACAGGCGGTGCTGTCATCCCCACTAACGCAACGAAGGCTGTGCCGGCAGCTCGCGAGCCCCATCCCCCTTAGCGAACGTTGTGGGTCGTTCGAACGAACCGGGGGCCCGGCTAGTGACGCCTCCCGCTTCGACTGCCCGCCGCTGAGCGGTTGCCCCGGGCGCGCCTGGTGGGCCGGCGGCCAATGCCGCCAGAGGGGGGGGGCCCTGCCGGGCCTGGCCGGGAAACCCCGGGTCGCCACGCGCGCCCCCCCCGCGCCCCCGCGCCTCCCGGCACCGCGGAACGCGGCGGCCCCCCGGCCCCAAGCCCGTTCGCCGACACCTGCTTAGACCGAGGTGACCGCCCAGGGCGCGGGTCCTCGCCCGCGACCCCGGTCGGCCCCGCGAGGGAGCCCGCGGACCCGCGGGTTTGTCGGCCGGGCGTCCTAAACGCCCGTTCTGATGGTCTCCGCGGGGGGCCATCCCCCCACCCACTAGCTCCGGCGCCGGTTTCGGCTCGGCGGGCTGTGTGCCGCGTCACGGCCCCCCGGCCGCGCGGGCGCGCGCTGGCTTGCCCCGGTGGGGACCACCGCGCCCGCACTAGCCCGCCCTTTCGGGCCGGGGGGGACGGAAAGTCAGCGGACGGGGTGGTAGGGACGGCCCGCGCCGCCGGCCGGTGACTAACCGAGCGGGCCCACTCGGGCCCACCCGGACGGCCGACTGCGGGCGGGCGAGAGGGTCCGGGTCCGAGGCCCGCCCCCGCCGCCGGGACGGCGTGGGTGCGACTAGAGCCCGAGGCCGCGGCGCGCAAGCCGGCGACCGGCGGCGCACGGCGCTCACCCCGTTCCCGCGTGGGGGACCGGCCCTCCACGGTCCGGCGCGTCCGAGCTGCCGCTCGGCCCCTGCCCCGTCACCGCGGAGGGAGCGGCACCGGCACCCCCTGCACCGAGCGCCCGCCTCCGGGATGCGCCGCGACGGCAGGGGGCCGCCCCCGGCGCCTGGGCCTGGGGCCACGGCGTTGTCTCCAGCCGCCCACGACGCTAGCACGGTGGTCGACGAAGGCGCCGGCAGCATGCCCACTCGGAAGGGTGGCGGTCCGCATCGCCAACGCGCGGGCCTCCCC     
A       TTATAGGAAGTAAAATATGTGTTAGAATATTTACATATTAAAAACTGTTGTATGTATTAATTTAATATTATTAAATATCTTAGATTTACTAAATATTATGTATTTTTTTTATTTTTTGAAATAAACTTTACCCAATAATTTCTTAAATCGTAGTGTTTAATTAATACATTACTTATCAAAATTTTTGTTGTCATAAAACAATATTACCATATTTTAAAGAATAATTTAACGTTAATCAATTATTATTTTTAAGGTGAACAATTTTCATTTACACAGCAAATGAGACAAATAGATCCAATCAACTTTGTTTTTGTAATGATCAATTATATAAACGAATACTCGATTTCTATCGAGAATGAGAATTTTTTTAAATACAAGAAAAGGTACAATAAAATTATTACAAATCATTCGGTCATCTATTAATAAACAAGTTTATTCTACACAGTAATCAAGTTAACTTATAATTCTAACATTTAAAGTTAGTTGTTTTTAACAATGAAAAGAATTAAATTTATCACTAAATACAATCGTCGTACTCATTATGTTTAATAAGCAAAGTTTTAACATGGTGTTTCTTTAACGTAATAATTCATTATTGCTTGGTTAAGTGAGTATCACTAAATAACTATAATTCTCTAATGAATTAAAGGTTTTAAACTTATTTATTAATACATCTTTTCTTCATTGTGTTCCTATTACATATTATTTAATTATGAGCTATAAAATTTAATTGATTACTAGCCAATAAATACTGTTATTAAAAACATTCCTCAAAATAAAAACTAATTGATACATAAAATGGAATACATAAACCGAAAGATTAAGTTAATATAAATGATTATAAAAACATTTTAATCTATTAAAATAGTATTACATAAAATAAGATTTACCCAGAGATTTACATAACATTTTAGCTTGACGTTATCGAAAATAAAACTGAATGATAATACTAAAAAGTTAACATTTCTTTTATTATTTCGAGCTATGTAACTAATCACTTCTCTTGCGTAGGGATTTTTGTAGCGTACTGTAGTAACGGGTTCGACTCAAATGTAAAACGCCTTTTAGAGGTATTACTACTCCTACTACATAATCCAATTAGATGACCGAGTCGTGTAATTCAAGATTCCACGGTTGTTATATGGGACAGAGTGTAATAGCCCGCCTACATGAGACTAAATATTTGTTCTCAAATCGCGCCAGTAAAGGACTTAATGTACGGGTACCTAATAGATTGTACGGATAGCTCATTCTTTATGTAATACAACGTATGCGTGTGGCTTTAAAGGTGGAATTTTTTTAATCTACCCATTAAATTTAATATAGATACGGAAGGTTGCAACACACGAAGCGAAAGCAATCGGGAAATCAAATATTGATCGCGCCGATAGCCCGTCACACAAAAGTTGCACTGCTTTTAAATAAGGGTCGAATAACATGAGGTCTTACTACAATGATACAATACATTGCATCTAAATGATTTCAAAGTACTATGGTCCTAGGATGAAGTAATACGTTACAATCTCAAGATTTGAGCCACAACGCGAGGGATTTAACTTCTCAGGTCCGAACGTTATATATTGCATCAACAAAATACCTTTTGGCATCACATGTATGAGAGTGGTGAGTATTATTTAGACAATTAAAATTACCCGAGATTGATCTATCGCAGTACTATGAAATATATTGCCGCAACAACGCATATTAAAATGACAGCACCTATGTCTTACCCCACGAGCTATACGTCTCCAACATTTGACACAGAACTGTTAAATACTCCGTGAAAGACCGAGATGAGATACGGTATAAATACACAGCCGGCAACCCATATAAGACCAAGATAAGACCGACGATATTGTCTAGACGAGCTGATTTCTTCAAATATGCCCTCCGTTGTTAATTGCCTACAACATGGAAATCACCGTATGATAACTTCTTTTTGACACATGTGAACGTGTCTTTACACGCCTATCATCTATGAAATTCTTAGGTTCTTTTTGGCGATTCAACTCCATGGCCACCCGAGGGGGGTGGACACCGTATGCTCGTCACCGCCCTCGGCTCCCCTTGCAAGTGAGATTGTGTCCTCACTCGTCGGGCCACCCCACACGGGTCGCCCGGTATGGGTGACCCCTCTGGCGTATGCGGGACCTAGCGGTGTAGCGTATTGCGTGCCCCATTTGCGACCCCGGGGCAGTATTTGCAGCGCTCATCCCGGATCGGTGTATTGTCGGCCGTTGCAGAAAGATGCGCTACCCAAATGTTGCCGCCCCCATTCCTTGCCATACAACAGCCAGGCGGGGAAACGGGTCAACCTCTACGGGGAGGAAGTCCAAAGCATCCAGGCACCTCAGATATGGAGCCGACCACCCATTTGCGGATACTACGTGATAAGCCGAGCGCCCCCGTAGGTATACTCGGGCGAGTCGCTGTGCCCCTAAGCGAGACGAGGTAATACGTTCCGATGCGTATCCCCTCGGGCCCCCTTCTGTATTGTGATGCAAGTGCGTCACTCTAGAATTGAGGTTCCCGTCCTTCCTGGAGCCCAGGTCCCTCTTATCTCGATTCCGAACGCGTGGTAGGGCTCACCATGGGGGGCAAGAGGATTATACATCGCTGATAGAGTCTGACCCCTGACAAGAAATAGTTCAAATGCACGCTTTCTGTCTTCGTCCTGAAGCGAGCTGACGCACGTGATTCGTCGTTGGCACTCAAAGCAGAGGATCTGCATCAAGGTGAGAGTTTCCGGCACAGTCGAACCCCGATGAGCCTGGGCAGCCCGATCAGCCTACGCATCCGGGGGACGCAGTAGACGACCGAGAAATCCCAGCTAGCCCCCGCCGTATGTCCACGTCGCCGCGTTTGCAGTCTAGATGACGAGCTTCTCCGATATAGCTCTTACAGGCGGCGCTGTAATCCCCATTAGCGCAACGAAGAGTTTGCCAGCGGCTCGCCAGCTCTAGCCCGCTTAGCGAAGGTTGTGGATTGTTCGAGCGAACCGGGGGCCGGGCTAGTGACGCCCCCCGCCTCGTCTGGCCGCCGCTGACCCGTTGCCCCAGGGGAGCCGGGAGGGCCGGCGGCCAATCTCGCTAGAGGGCGGGGGCCCTGCCGGGCCGGGCCGGGAGACCACGGGTCGCCACGCGCGCCCCCCCCGCGCCCCCGCGCCTTCCGGCGCCTCCCAACGCGCCGGCCTCCCCGCCCCAAGCGCGTTCGCCGACACCCGCTTACACCGAGCTGACCGCGCAGGGCGCGGGTCCTCGCCCGCGACCCGCGTCTGCCCCGCGAGGCAGCCCGCGGACCCGCGGGTTCGTCGCCCGGGCGTCGTAAACGACCGTTGTGATGGTCTCCGCGAGGGACCATCCCCCCACCCACTGGCACCGGCTCCCGTTTCGGCTCGGCGGGCTGCGCGCGGCGTCACGGCCCCCCGGGCGCGCGAGCGCGCGCCGGCTTGCCCCGGTGGGGACCACCGCGCCAGCACCAGCCCGCCCTTGCTGGCCGGGCGGGACGGAAAGTCAGCGGACGGTGTGGTGAGGTCGGCCCGCGCCGCCGGCCGGTGACTAACCGAGCGGGCCCACTCGGGCCCACCTGGCAGGCCGACTGATGGCGGGCAAGACGGTCGGGGTGCGAGGCCCGCTCCCGCCGTCGGGACGGCGTTGGTGCAACTAGCGCCCGAGGCCGCGGCGCGCGAGCCTGCGCCCGGCGGCGCACGGCGCTCGCGCCGTTCCCGCATGGGGGACCGTCCCTCCACGGCCCGGCGCGCCCGAGGTGCCGCTCGGCCCCTGCCGCGGCGCCGCGGAGGGAGCGGCACCGGCACCCCCGGCACCGCGCGCCCGTCTCCGGGATGGGCCGCGACGGCAGGGCGCCGCCCCCGGCGCCTGGGCCTGCGGCCACGGCGTTGTCGCCGGCCGCGCACGACGCCGCCGCGGTGGTCGACTAGGGCGCCGGCGGCATGCCCAGTCGGAGGGGTGGCGGTCCGCATCGCCCGCGCGCGCGCCTCCCC     
