# Supplementary material for: A simple method for data partitioning based on relative evolutionary rates
Source: PeerJ. 2018 Aug 28;6:e5498. doi: 10.7717/peerj.5498 (PMC6118207; doi:10.7717/peerj.5498)
Supplement: Data S1 — The datasets are provided in the PHYLIP format. [file peerj-06-5498-s002.zip › DataS2/AS11-2.phy]

17  4000
out     GTAATTAATCTACAAAATTGGTCAACAAGAAATTTGTTATAATTCTTAAGATAAATTATACATAACGTTTCAGATAAGACATTCTACATTTAATCTCTATTAATAATTTAATTAATCATCTATTACAAATTAGCTGAAATTATAATGTATGAGAAAAAATCTTAAAATATTTTATACTAAATGAGTATTAGTTAAAGTATTTTCAATAAATATTATAATTTAAATTTATATTGTCATCTTTTGACAAATAAAAATCTTCTGTTAATTTATGTTTCAAATTGAAAATCAATTACTTAACTAAGATTAACATAAATTTTATACTGTATTTATTAAAATTAATACTTTAAGACTACCCAAACCTTTACAAATATAAACTAAATATCTAACATTGATAATAGGAAAAAAAGTTACTATCTTTACAATATATGAATTAATTTTAAAACTCATGTACTAATATATGAAACTATTCTGAACCAATATATATTATACACATTTACTAGTATAATAAGCAAAGTAGCTTTATTAATTATATGTTTATGTATTTAATAAAAATATTTTAATTGCAAGAGAATTGTTATTAAAATTTAAAAGCACCATTATTACATTCTCAACAATCACCTTTGTAAAACTCCATATAATAGTACTTTATGTTTTAATAAGAGAATTTTTTAAAATGTCTTAACTCTACAGATTTATAATAATTGATTATTTATTCATTAATTAGTAAAACATCATATATAATATTACATTACATTATTCTATCAATAGATCAAAAAATGACAATAATATTCCTAATATGTATTTATATAATACTAGTCGATTAATTTAAAATCGTATATCATTTTATCAAAAATATTCATTAGAGTTTTTAACATATTGAGTAATAAATATATGTTTAACTAGTTACAATTACACTAACGAAAAACATTAATCTCTTAACCTGCTTCTTTACAATTTATATATAGTCGTTAACCGAGATTAAAAAAAAAATAAATAATACCATTTATAAATGTCTCGTCCCGGGAATAGCTTTTCATGCATGCGAGCTATTTGAGCATCAAATTTTTCACCATAATGTTGGACAGGTTCCGAGACCGTTCATTCATTCTGAAATCAATGAAGGATTGCAAATCTCCGAATAAGATTACAATGGACTACTGGATGTAAAAATTCGTTACTCCAGGGGGATTTCGTGATAAAAAACAGTGGGTGCGGAACCAGTTAATAACACTATTAGATTAGTAGAAATTATTTCATCTACAGAGAATAGATTTTCATTCTAGTTAATAGAAATGTAGTGGTTGTCGGAGTTTTTAATACTCAGACTTATTATGATTTTGCGACGTGTCTAGAGATCACCCTGCTCCAGCGTTATCGGATGAATGTGGTGCACGGTAATGCAGATGTGCACTATCTATGGGATGGGCGCACACCTTCGTCCAGAAATCTTATCTAGCTCTAAAAGTGCGCAATAGCAGTCTGCACATTAACCTTGACACGGGGATGTTATCTGATTTTCCACGCATGAAAGAAAATAGGACATCCAAAGGTGCTTCTAGCGAGCTCACCGAAAGGCAAACTCCGTTCAAACTACCAGAGTGTTCTCAGACGTATACTAACAAAAGCCCAGAGCCAAAGTCGGAAACAGTTGTTCAATAGGCAAATCGCGTAGTGGTATAAGGAGTAGCTGAAATTCAAGTGGGTACAGGCAGATGGACGGTTTAAATTTAATCGCTAGGAATGGGCCAAACCATTGTTAATTACCATGTAACTGCTCAGGGACCTTTCCGACCAACGAGTAGGACGATATACTTTGTGGAAAGCTAGAAGAAATTTCAGTATAGCTATCGGTATAGCACGACAGATTGTTTAATTACTTAGACATCAATGGCAGATGCCATATTTTACTAATAGCTTATTATTTAAACAATATTGTAAGCGAACAGAATTAAGGATAAGTGACGCTGATCGCAACCGTCATCGCCGGACTACGGGCTATAAGTCTCTACGGAGGCTGCTTGGCCAGGGGGACCGAGGTCACAAGGTTGTGTAGACGCCTGGGAAGACCAAATTATTGGGCCCTGACAACAAGGTAACGCGGCTCCGCCAGATTGGTTTGGATCGCTAGTCTAATCCCTCGTGCCGTGGGATCATCTCTCCGCATAGAGATAGAGCGGCCCGCAGACGGGGGCGACGGCCCTGCCTGCGGTTTGACATGAGGTGCGGCCGGTCACTTGGGTACCGGTGCCTCGCCGCAGGCTCCCGGCTTGCTGCCGATACAGGTGCTCGCAAGTGGCGGTGCTGGCGTTCCGATCGTGCATCCGGGTCCTGTTTTGCTGAATCGGAGAGGTATGCGGCTTCTCACGCTTCTTCTTCCTGGTGGGTCGCGCCTGCGCCACGCAACTCACCTTGGAATCGGCTTTCCGATCAGCCAGGTGGGCCGCTACCTGTGCCCTAGGGGAGGACACTTTTGCGGAAGAGGCCGGAGGGATTAACTCGATCGTTTCGAATTAGCATATACTGGCTGCCGAACGTCTGTACTCGCTACGCTTGAAGTTTCATCCCAGGATCTGGTATCAACGGTAATGAGACCCGCTTCGTCTCTGGTCCGTGAACCGCCGCTGCCCGGGTCCTGCAGTTATACAGACTCGCTCAGAGAGATTTCCGTAGTCCGGAGTTGGTATTGCATGCGACGCCATACGGTACATTGAGCAAAGCCGTGAGGGACCGGGCATGGATCCAACCTCTTAACCATGCCAAGCAGGCTCCTGGAGGCGCTTCTCAAGAATCGAGCCGTGAGCGGGGTTGGACTACCAGCCGTCGTGGACTCGCTCCACGATCCTTTCCCGCATCCGGCGTGGTTAGGATTGGGGGGAAGCGCGCTGGGGTGCGGCCACCGTATCGGCCGTTATTTCGCCACCCGGTAGACTGTCTGGGCCAGGAGATATTCCTGTGGAACGGACCTGTCTCGTAGCCATACGCGTCGCTGCCCCGCATCCCCCCCTCAGCGACGGGCCAACCGCTCTCGGCCCGCGCCGGCAACGCCTGCCGCGCCCCAGCACCGGCCCCCGGCCGCGCGGGTCGGTACCGGCGGCCCGCGGCCTCTCGCTCCGGCACCGGGGGGGCCCACCCCCGCCCGGGGCGCTACCGGGCACCTCAGCGCCGGTTCGCAAGGCCTCCCGCGGGACGACGGCCAGGGGGTCGCCGGGCCGTCTGCCGCCGATGATGGGGCAGCTGCCCCACCGCAGGGGCGCTCCGGGGCTCGCCCGCGGCTGTGGGCGCAGCGCCTCAGTCGCCGCGGTGCCTGGGGCCAGACGGGACTGCTGATCCCCGGCGGACCTCCCGGCGGGCGGAAGGGGTCGGTGCATGGGGAGCCGCGGGGTTGGGGCCCGCAGCATGACGCGGGCAGGGCGACGGCGGGCCGATGGGGGGTCCCTGATCATACGGGGCCGCTGCCATTCGCGACCGGGGGCCGAACCGGCCTAGGAGCACAGCTCCACACCAGCTGGCGCCCCGTGAGTGCCGGCCGTGGGACCCCAGAGCACCTGGCGCGGCGGGCCGGGTGCGCGAGGGGCCGCCCGCCGTGCAGGCCCTTACGCGTCGCTGAATCCGGGCTATGCCGACAGTGGCCCGGCGGCGCCCCGGAGAGTTGCAGCTCAGGCCCGCGACCACCTACCCCCGGACGGGGAGCGCATGCCCCCGAGCGGCGCGCGCAGCCACCTGCCCCCGCCGGCAGCGCCCCCCCCCGCGCGCCTCGCCCCTACAGCGTGCCCCTGCACCCCGGCACCAGCCCACGCGCCCAGAGGCATTGCCCCAGGGCCGCGCCTGGACGTCGCGGCGCCCTCCCGTCCCTCCCGTTGACCCGCAACGCCCCCGGGGGGATGGCCCGGGGCCGGGGCACTGTCGGCGGCGGGCCGCCGGGGGGCCGCCCACCACCCCCGACGCCCGCTGCGCGGCGACCCAGGCCGTCCGGCGCACCAGGACCCGGGCTCACCGCGGT     
P       GTAATTAATCTACAAAATTGATCAACAAAAAATTTGTTATAATTCTTAAGATAATTTATGCATAACGTTTCAAATGAGACATTCTACGTTTATTCTCTATTAATAATTTAATTAATCATCTATTACAAATTAACTGAAATTATTATGTGTAAGGAAAAATCTTAGAATATTTTATACTAAATGAGTATAAGTTAAAGTATTTTCAATAGATATTGTAATTTAAATTTATATTGTCATCTTTTAACAAATAAAAATCTTCTGTTAATTTGTATTTCAAATTGAAAATCAATTGCTTAACTAAGATTAACATAAATTTTATACTATATTTATTAAAATTAATGCTTTAGGGCTACCCGAACCTTTACAAATATGAACTAAATATCTAACATTAATAATAGTAAAAAAAGTTACTATCTTTCCAATATATGAGTTAATTTTAAAACTCATATACTAATATATGGAACTATTCTGAACCAATATAAATTATACACATTTACTAGTATAATAAGCAAAATAGCTTTATTAATTATATATTTATATGTTTAATGAGAATATTTTAATTACAAGAGAATTGTTATTAAAGTTTGAAAACACCATTATTTCATTCTCAACAATCACCTTTGTAAAACTCCGTATAATAATACTTTATGTTTTAATAAGAAAATTTTTTAGAATATCTTAACTCTACAAATTTATAATATTTAATTATTTGTTCATTAATTAGTGAAACATCATATGTAATATTACATTACATTATTCTATCAATAGATCAAAGAATAACAGTAGTATTCCTAATATGTGTTTATATAGTACTAATCGGTTAATTTAAGATCGTATATCATTTTATCAAAAATATTCATTAAAATTTTTAACATATTGGGTAATAAGTATATATTTGACTAGTTACAATTACACTAACAAAAAACATTAATCTCTTAACCTACTTCTTTACAATTTATATATAGTCGTTAGCCGAGATTGAAAAAAAAATAAATAATACCGTTTATAAACGTCTCGTACTGGGAACCGCTTTACGTACGTGCGAGCTATTTGGGTACCAAATATTTCACCATAACGTTGAACAGGTTCTGAGACCGCTCTTTCATTCTGGAATTTATGAAGGATTGCGAATCTCCGATTAAAATTACAATGGACTACTATATGTGAAAATTCGTTATTCCAGAGGAATTTCGTGATAGAAAACAGTGGATGCGGATCTAATTAATAACACAATTAGATTGGTAGCAATTACTTCATCTACAGAGAGTATATTTTCCCCCTAGTTAATAGAAATGTAGCGGTTGTCGGAGTTTTTAGTACTCGGACCTAATATGATTTTGCGACGCATCTAGGAATCACCCTGTTTAAGCGCTACCCGATGTATGTAGTGCACGGTGGTGCTTATGTGCACTTTCTATGAGATGGGCGCAAACCTTCGTCCAGAAACCCTATCAGGCACTAAAAGTGCGCAATGGCAATCTGTACTTTAACCTTGGTGCGAGGATGTTACCTGGTTCTCCACGTATGAAAGAAGACAGGACATCTAGAGATGATCGTACCGAACCCACCGAAAGGCAAACTGCGTTCAAACTACCAGAGTATTCGTAGACGCATGCTAACAAAAGCCCTGAGCTAAAATCGGAAACAGTCACTCAATAGACAAATCGCGTAATGGTATAAGGAGTAGCCGTGATTTAAGTGGGTACAGACATATGGACGATTTAAATTTAATTGCTAGGAATGGGTCAAACCATTGTTAATTACTATGTATCTGCTCACGGATCTTTGCCACCAATGACTGGGACGATATCCTTTTTGGAAAGCCAGAAGAAACATCAGTCTGACTATAGGTATAGCACGACAAACTGTTTGATTACTTAGACATTAGTGCCAGATGCCATATTTTACAAATGGTTTATTGTTTAAACAATATTGTAAGCGAACAAAATTAAGGATCAGTGACGCTGATCGCAACCGTCATCGCCAGGCTACAGGCTATCAGTCTCTGCGGAGGCTGCTTGGCCAGGTGGACCGAGGTCACAAGGTAGCGTAGATGCCTAGGAGGACCAAATCATTGGGCCGTGGCAACATGGTAACGCCGCTCCGCAACATGGGTTTGGCTCGCTAGTTTAATACCTCGTGCCCTGGGATCATCTCTCCGTATAGAGACAGCTTGGCCCGCAGACGGGTGCGACCGCCCTGCCTGCGGTTTTGCATGAGGCGCGGCCGGTCACTTGGCTACCGGCGCCTCGCCACAGGCTCCCGGTTTGCTACCGATACAGGTGCTGGCAAGTGGCGGTACTGGCTTTCAGAGCGTGCATACGGGTCTTGTTTTGCTGAATCGGAGAGGTATGCGGCTTCTCGTACTTCTTCTTCCTGGTGGGTCGCGACTGCGCCACGCAACTCATCTTGAAATCGGCTTACCCTTTAACCAAGTGGGTCGCTACCTGTGCCCTAGGGGAGAACACTTTTCCGGAAGATACCGGAGGGATAGACTCGACCGTTTCGAATTAGCATGCGCTGTTAGCGGAACGTCTGTGCTCGCTACGCGTTACTCTCCATCCCGGGATCTGGTATCAACGGTAACGAGACCCGCTTCGTCTCTGGTCCATGAACCGCCGCTGCCCAGGTCCTGCAGTTGTACAGACTCGCTCAGTGAGATTTCCGCAGCTTGGAGTTGGGATTGCATGCGACGCTATGGGACACATTGAGCAAAGCCGCTAGGGACCGGGCATGGATCCGACCTCCTAATCGTGCTAAACAGGATCCTGAAGGCGCTTTGCAAGGATCGAGCCGTGAGCGGGGTTGGACTAGTAGCCGTCATGGCCACGCTCCACGATCTTTTCCCGCATCCGGTGTGGTTTGGATTAGGGGGAAGCGCGCTTGGATGCGGCCACCGTTTCGGCCGTTGTTTTGCCACCCGGTAGGCTGTGCGGGCCAGGAGATATGCCTGTGGAGCGGACCTATCTCGTGCCCGTACGCGTCGCTTCCCAGCGTCCCCCCCTTAGCGACGGGCCAACCGCTCTCGCCCCGCGCCGGCAACGCCGGCCGCGGCCCAGCACCGGCCCCCGTCCGCGCCGGGCGGTTCCGGCGGCCCGCGCGTTCTCCCTCCGGCCCCTGGGGGCGCCACCCCCGCCCGGGGCGTTACCGGGTAGCTCAGCGCCGGCTAGCAAGGCGTCCCGCGGGAGGGCGGCCCGGGGGTCGCCGTGCCGTCGCGCCCCGAGGATGCGGCAGCTGCCGCACCGCAGCGGCGCTCCGGCGCTCGCCCGCGCCTGTGCGCGCAGCGCTTCAGTCGCCGCGGTGCCTGGGGCCAGACGGGACTGCTGTTGCCCGGCGGACCCCCCGGCCGGCGGAAGGGGCCGGTGCATGGGGGGCCGCGGGGTTGGGGCCCGCAGCCTGGCGCGGGCAGGGCGCCGGCGGGCCGGTGGGCGGTCCCTGATTATACGGGGCCGCTGCCAGCCGCGACCGGCGACCCAACCGGCCTAGGAGCACAGCTCCACAGCAGTTGCCGCCCCGTGAGTGACGGCCGTGGAACCCCAGAGCACATGGAGCGGCGGGCCGGGTGCGCTTGGGGCCGCCCGCCGTCAAGGCCCTTACGCTACGCTGAATCCGGGCTATGCCGACAGTGCCCCGGCGCCGCCCCGGAGAGTTGCAGCTCAGGCCCGCGACCGCCTACCCCCAGGCGGGAAGCGCATGCCCCCGAGCGGCGCGCGCAACCACCGGCCCCCGCCGGCGACGCCCGCCCCCGCGCGCACCGCCCATACACAGTGCCCCCGCACCTCGGCACCAGCTCACGCGTCCAGAGGAATTGCCCCACGGCCACGCCTGGACGTGGCCGCGCCCCCCGGTCCCTCCCGCACACCCGGAACGCCCCCGGGGAGATGGCCCGGGGCCGGGGCCCTGTCAGCGGCGGGCCGCCGCGGGGCCGCCCACCACCCCCGACGCCCCCTGCGCGGCGACACTCGCCGTCCGGCGCACCAGGACCCGGGCCCGCACCGGT     
O       ATGATTAATCTACAAGATTAATCAGCAAAAAATTTGTTATAGTTCTTAAGATGAATTATACATGGCGTTTCAGATAAGACATTCTACATTTGTTCTCTGTTAATAATTTAATTAATCATCTATTGCAAATTAACTAAAATTATAATATATGAGGAAAAATCTTAGAATATTTTATACTAAATGAGTATGAGTTAAAGTATGTTCAATGAATATTGTAATTTAAATTTATATTGTCATCTTTTGACAAATAAAAATCTTCTATTAGTTTATATTTCAAATTGAAAATCAGTTGCTTAACTGAGATTAACATAAATTTTATACTATGTTTATTAAAGTTAATACTTTAGAACTACCCAAACCTTTACAAATATAAACTAAATATCTAACATTGATCATAGTAAGAAAAGTTACTACCTTTCCAATATATGAATTAATTTTAAAACTCATGTACTAATATATGAAACTATTCTGAACCAATATATATTATACACATTTACTGGTATAATAAGCAAGATAGCTTTATTAATTATATATTTATATATTTAGTAAGAATATTTTAATTACAAAAAAAATGTTATTAAAGTTTAGAAACACCATTATTACATTCTCAACAATCACCTTTGTAAAACTCCATATAATAATACTTTATATTTTAATAAAAAAATTTTTTAGGATATCTTGACTCTACAAATTTATAATGATTAATTGTTTATTCATTAATTAGTGAAACATCATATATAATATTACATTACATTATTCTATCAATAGATCAAAAAATGACAATAATATTCCTAATATATGTTTATATAGTACTAATCGATAAATTTAAGATCGTATGTCATTTTATCAAAAATATTCATTAAAATTTTTAACATATTGAGTAATAAATATATATTTAACTAATTACAATTACACTAACAAAAAACATTAATCTCTTGACCTACTTCTTTACAATTTATATATAGTCATTAACCGAAATTAAAAAAAAAATATATAAAACCGTTAGTAAATGTCTCGTCCCGGGAATTGCTTTTCGTGCCTACCAGCTATTTAAGTAGCAAATATTTCACAATAATGTTGAACAGGTTCCGAGACCGCTCACTCATTCTGGAATCTATGCAGGATTGTGAAGCTCCGACCAAAATTACAATGGACTACTGGGTGTAAAATTTCGTTATTCCAGTGGAACTTCGTGATAGGAAACAGCAGATGCGGATTTAATTAATAACACTATTAGATCAGTAGCAATCATTGCATCTACAGAGAATAAATTTTCACTCTAGTTAATAGAAATGTAGTGGTTGTCGGAGTTTTTAATACTCGTACTTAATATAATTTTGCAACGCGTCTAGAAATCACCCTGCTACAGCGTTGTCCGATGTATGTGGTGCACGGTGATGCTCATGTGCACTGTCTATGGGATGGGCGCAAACTTTCGCCCAGAAATCTTATCGGGCACTAGAAGTACGCAATATCAGTCTGCACCTTAACCTTGACGGGTGGCCGTTACCTGATTCTCCACGCATGCGAGAAAACAAGACATCTAAGGGTGATTCTAACGAGCTCACCGGAAAGCAAACTTCGTTCAAATTACCAGAGTGTTCGTAGACGTATGCTAACAAAAGCCCCGAGCCATAATTGGAAACAGTTATTAAATAGATAAATCACGTAGTGGTATAAAGAGTAGCTGTGATTTGAAGGGGTACAAGCATATAGACGGTTTAAATTTAATCGCTAGGAATGAGCCAAGCCATTGTTAATTACCACGAATCTGCTCAGGGGTCTTTCCAACCAATGACTGGGACGATATCGTTTGTGGAAAGCTAGAAGACATATCAATCTAACTATCAGTATAGTACGACAGCTTATCCGATTACTTAGGCAATAGCGGCAGATGCCATATTTTATAAATGGTTTATTGTTTAAACAACATTGAAAGTGAGCAGAATTAAGGATCAGTGATGCTGATCACAACCGTCATCGCCGGGCTACAGGCTATAAGTCTCTACGGAGGCTGCTTGGCCAGGCATACCGAGCTCACAAGGTAGCGTAGACGCCTGGGAGGACGAAATTATTCGGCCTTGCCGACGTGGTAACGCTGCGCCGCCAGATCGGTTTGGATCGCTAGTTTAATATCTGGTGCTGTGGGATCATCTCTCCGCATAGAGACAGCTCGGCCCACTGACGGTGGCGACTGCCCTGCCTGCGGTCTGAGATTAGGTGCGGCCGGTCACTTGGCTCCCGGCACCTCGCCGCAGGCTCCCGGTTTGCTGTGGATACAGGTGCTGGCAAGTGGCGGTGCTGGCGTCCTGAGCGTGCATGCCGGTCTTGTTTTGCTGAATCGGAGAGGTACGCGGCTTCTCACGCTTCTTCTTCCTGGTGGGTCGCGACTGTACCACGCAACTCACCTTGAAATTGGCTTTCCTATCGCCCAAGTGGGTCACTACCTGTGCCTTAGGGGGGGGCATTTGGCCGGAAGAGACCGGAGGGATAAACTCGACCGTTACGAATTAGCATGCGCTACTAGCGGAACGTGTGTGCTCGCTACGCGTCACACTCTATCCCAGGATCTGGTATCAACGGCAACGAGACCCGCTTCGTCTCTGGTCCATGAACCGCCGCTGCCCGGGCCCTGCAGTCATACAGGCTCGCTCAGAGAGATCTCCGCAGCCAGGAGTTGGCATTGCGTGCGACGCCATGTGATACGTTGAGCAAAGCCGTGAGGGACTGGGCATGCGTTCTACCTCTTAATCATGCCAAACAGGATCCTGGAGGCGCTTTGCAGGGATCGAGCCGTGAGCGGGGTTAGACTATCAGCCGTTATGGGCACGTTCCACGATCGTTTCCAGCATCCGGTGTGGTTTGGATTAGGGGGAAGCGCGCTGGGACGCGGCCACCGTATCGGCCGTTGTTTGGCCACCCGGTAGGCTGTACGGGCCAGGAGATATTCCTGTGGAACGGACCTGTCCCGTGGCCATACGCGTCGCTGCCCGGCGTCCCCCCCCTCGCGACGGGCCAGCCGCTCTCGACCCGCGCCGGCAACGCCGGCCGCGGCCCAGCACCGGCTCCCGGCCGCGCCGGGCGGTTCCGGGGGCCCGCGCCCTCTCGCTCCGGCCCCGGGGGGGTCCACCCCCGCCCGGGGCGCTACCGGGAATCTCAGCGCCGGCTGGCAAGGCCTCCCGCGGGAGGGCGGACTGGGGGTCGCCGCGCCGTCCGACACCCGCGATGGGGCAGCTGCCACACCGCAGAGGCCCTCCGGGGCTCGCCCGCCGCTGTGCGCGCAGCGCCTCAGTCGCCGCGGTGCTTGGGGCCAGACCGGACTGCTGATACCCGGCGGAGCGCCGGGCGGCCGGAAGGGGTCGGTGCATGGGGAGCCGCGGAGTTGGGGCCCGCAGCGTGACGCGGGCAGGGGGCCGGCGGGCCTGTGGGGTGTCCCTGATGATACGGGGGCGCGGGCAGCCGCGACCGGGGGCCGAACCGGGCTAGGAGCACAGCCCCACAGCAGCTGGCGCCCCTTGAGTGGCGGCCGTGGGACCTCAGAGCACCTGGCGCGGCGGGCCGGGTGCGCGGGGGGCCGCCCGCCGTGTAGGCCCTCACGCGGCACTGCATCCGGCCTATGCCCACATTGTCCCGGCGCCGCCCCGGAGAGGTGCAGCTCAGGCCCGCGACCGCCTACCCCCGGACGGGGAGCGCATGCCCCCGAGCGGCGCGCGCAACCACCGGCCCCCGCCGACGGCGACCGCCCTCGCGCGCCGCGCCCATACACGGTGCCCCCGCACCCCGGCACCTGCGCACGCGTCCAGAGGAATCGCCCCACCGCCACGCCTGGACGTCGCGGCGCCCCCCCGTCCCAACCGCTGACCTGCAACGCCCCCGGGCAGATGGCCCGGGGCCGCGGCACTGTCGGCGGCGGGCCGCCGAGGGGCCGTCCACCACCCCCGACGCCCCCTGCGCGGCGACGCGGGCCGTCCGGCGCACCAGGACCCGGGCCCACAGCGGT     
N       ATGATTGATCTACGAAATTAGTCAACAAAAAATTTGTTATAATTCTTAAGGTAAATTATGCATAGCGTTTCAAATAAGACATTCTACATTTATTCTCTATTAATAATTTAATTAATCATCTATTACAAATTAACTGAAATTATAATATATGAGAAGGAATCTTAAAATATTTTATACTAAATGAGTATAAGTTAAAGTATTTTCAATAAATATTATAATTTAAATTTATATTGTCATCTTTTGACAAATAAAAATCTTCTATTAGTTTATATTTCAAATTGAAAATCAATTACTTAACTGAGATTAACATAAATTTTATGCTATGTTTATTAAGATTAATACTTTAGAACTAACCAAACCTTTACAAATATAAACTGAATATCTAACATTGATAATAGTAAGAAAAGTTACTATCTTTCCAATATGTAAATTAATTTTAACACTCATGTACTAATATATGAAGCTATTCTGAACCAATATATATTATACACATTTACTAGTATAATAAGCAAGGTAGCTTTATTAATTATATGTTTATATATTTAATAAGAATATATTAATTACAAGAGAATTATTATTAAAGTTTAAAAGCACCATTATTACATTCTCAACAATCACCTTTGTAAAGCTCCGTGTAATAATACTTTATATTTTAATAAAAAAATTTTTTAGAATATCTTAACTCTACAAATTTATAATAATTGATTATTTATTCATTGATTAGTAAAACATCATATATAATATTGCGTTACATTATTCTATCAGTAGATCAAAAAATAGCAATAATATTCCTAATATGTGTTTATATAATACTAATCGATTGATTTAAGATCGTATATCATTTTATCAAAGATATTCGTTAAAATTTTTAACAAATTGAGTAATAAGTATATATTTGTCTAGTTACAATTACACTAACAAAAAACATTAATCTCTTAACCTGCTTCTTTACAATTTATGTATAGTCATTAGCCGAAAATAAAAAAAAAGTAGATAATACCGTTAATAAACGTCTCGTCCTGAGAATCGCTTTCCGTGCATGCGAGCTATTTGGGTAGCAAATGTTTCACCATAACGTCGAACAGGTTCCAAGACCACTCATTCATTCTGGAATCTATGCAGGATTGTGAAACTCCGATTAAAATTACAATGGACTACTGGATGTAAAAATTCGTTATTCCAGGGGAATTTCGTTATAGCAAACAGTGGATGCGGACCTAATTAATAAAACTATTAGATTAGTAGCAATCATTTCATCTACAGAGAATAAATTTTCACTCTAGTTAATAGAAATGTAGGGGTTGTCGGAGTTTTTAATACTCAGACCTAGTACGATTTTGCGTCTTGTCCAGAAATCTCCCTGGTTCAGCGTCTTCCAATATATGTGGTGTACAGTGATGCCCATGTGCACTTTCTATGGGATGGGCGTAAACCTTCGTCCAGAAATCTTATCGGGCGTTAGAAATGCGCGATGGTAGTCTGCACTTTAATCTTGACGCGAGGAAGTTATCTGTTTCTCCACGCATGGAAGAAGACAAGACATCTAAAGATGATTCTAGCGAGCTCACCGAAAGCCAAACTTCGTTCAAATTACCAAAGTCTTCGTAGTCGCATGCTAACGAAAGCCCCGAGCCAAAATTGGAAATAGTTGTTCAACTAACAGATCGCGTAGTGGCATAAGGAGTAGCTGTGATTTGAGTGGGTATAGGCATACGGACGGTTTAAATTTAAATGCCAGGAATGGGCCAAACCATTGTTGATTACCATGAATCCGCTCAGGGGGCTTTTCTACCAATGACTGGGACGATATCCTTTATGGAAAGCCAGGAGAAATGTCAGTCTAGCAATTGGTATAGAACGACAGATTGTTCAATTACTTAGCCATTAGTGGCAGATGCTATATTTTGCAAATGGTTTATTGTTTAAACAATATTGTAAGTGAGCAGAATTGGGGATCAGTGATGCTGATCACAACCATCATCGCCAGGCTACAGGCTATAATTCTCTACGGAGGCTGCTTGGCCAGGTGGACCGAGCTCACACGGTAGCCCAGATGTCCACCAGGTCCAAATCGTTAAGCCCTGGTTACATGGTAACCCCGCTCCGCCAAATCGGTTTGGGTCGCTAGTTTCATACCTCGTGCCGTGTGATTATCTCTCCGAATAGAGACAGCACGGCCCACAGACGGTTGCGACTGCCCTGCCTGCGGACTGACATCAGGTGCGGCCGGTCACTCGGTTACCGGCACCTCGCCACAGGCTCCCGGCTTGCTACTGATACAGGTGCTGGTAAGTAGCGGTGCTGGCCTTCGGATCGTGCAGACCGATCTTGTTTTGATGAATCGGAGAGGTCTGCGGCTTCTCACGCTTCTTCTTCGCGGTGAGCCGCGACTGAACCACGCAACTCACCTTGGAATCGGCTTTCCCGTCGGACAGGTGGGTCACTACCTGTGCCTTAGGGGAGAACACTTGTCCGGAAGAGACCGGAGCGATAGACTCGACCGTTCCGAATTAGCATGTGCCGTAAGCGGAACGTCTGTACGCAGTACTCCTCACTCTCTATCCCGGGATCTGGTATCAACGGTAACGAAACCCGCTTCGTCTCTGGTCCGTGAACCACCGCTGCCCGGGCCCTGCAGTTATACAGACTCGCTGAGAGAGATCTCCGCGGACCGGAGTTGCTATTGCATGCCACGCCATTAGATACATTGAGCAAAGCCGAGAGGGACTGGGCATGGATCCTACCACTTAATCTTGCCAAACAGGATCCTGGAGGCGCTTTGCAAGGATCGAGCCGTGAGCGGGGTTGGACTATCAGCCGTTGTGGGCGCGCTTCACGATCCTTTCCCGCATCCGGTGTGGTTTGGATTAGGGGGAAGCGCGCTGGGATCCGGCCACCGTTTCGGCCGTTGTTTAGCCACCCGGTAGGCCGTACGGGCCGGGAAATATTCCTGTGGAGCGGACCTATCCCGTGTCCCTACGCGTCGCTGCCCTGCGTCCCCCCCTCAGCGACGGGCCACCCGCTCTCGGCCCGCGCCGGCAACGCCGGCCGCGGCCCACCACCGGCGCCCGGCCGCGCCGGGCGGTTCCGGCGGCCCGCGGCCTCTCGCTCCGGCCCCGGGGGGGACCACCCCCGCCCGGGGCGCTACCGGGTATCTCAGTGCCGGCTGGCAAGGCCTCCCGCGGGAGTGCGCCCCGGGGGTCGCCGTGCCGTCCGGCTTCGACGATGAGGGAGCTGCCGCACCGCAGAGGCGCTCCCGGGCTCGCCCGCCTCTGTGCGGGCAGCGCCTCAGTCGCCGCGGTGCCTGGGGCCAGACTGGACTGCTGCTGCCCGGCGGGCCGCCCGGCGGGCGGAAGGGGGCGGTGCATGGGGAGCCGCGGAGTTGGGCCCCGCAGCGTGACGGGGGCAGGGCGCCGGCGGGCCGGTGGGGGGTCCCTGATTATACGGGGCCGCCGCCAAGCGCGACCGGAGGGCCAACCGGTCTAGGAGCACAGCCCCACAGCAGCTGGCGCCCCGTGAGTGGCGGCCGTGGGACCTCAGAGCACCTGGTGCGGCGGGCCGGGAGCGCGAATGGCCGCCCGCCATCTAGGCCCTCACGCGCCGCTGAACCCGAGCTATGCCGACAGTGGCCCGGCGCCGCCCCGGAGAGGTGCAGCTCAGGCCCGCGACCGCCTACCCCCGGACGGGGAGCGCATGCCCCCGAGCGGCGCGCGCAGCCACCGGCCCCCGCCGACGGCGCCCGCCCCCGCGCGCGCCGCCCATACAGCGTGCCCCCGCACCCCGGCACCAGGACACGCATCCAGAGGAATCGCTCCACGACCGCGCCTGGACGTCGCGGCGCCCCCCCGTCCCGGCCGCTCACCCGTAACGCCCCCGGGCAGATGGCCCGGGGCCGCGGCGCTGTCGGCGGCCGGCCGCCGGGGGGCCGTCCACCACGCCCGACGCCCCCTGCGCGGCGACACGGGCCGTCCCGCGCACCAGGACCCGGGCGCCCAACGGT     
M       ATAATTAATCTATAAAATTAGTCAACAAAAAATTTGTTATAGTTCTTAAGATAAATTATACATAACATTTCAGGTAAGACATTCTACATTTATTCTCTGTTGATAATTTAATTAATCATCTATTACAGATTAACTGAAATTATAATGTATGAGGAAAAATCTTAAAATATTTTATACTAAATGAGTATAAGTTAAAGTATTTTCAATAAATATTGTAATTTAAATTTATATTGTCATCTTTTAACAAATAAAAATCTTCTATTAGTTTATATTTCAAATTGAAAGTCAGTTACTTAACTGAGATTAACATAAATTTTATAATATGTTTATTAAAATTAATACTATAAGGCTACCCAAACCTTTACAAATATAAACTAAATATCTAGCATTGATAATAATAAAGAAAGTTACTATTTTTCCAATATATGAATTAATTTTAAGAATCATATACTGATATATAAAACTATTCTGAGCCAATATATATTATACACATTTACTAGTATAATAGGCAAAATAGCTTTATTAATTATATATTTGTATATTTAATAAGAATATTTTGATTACAAGAGAATTATTATTAAAATTTAAAAACACCATTATTACATTCTCAACAATCACCTTTGTAAAACTCCATATAATAATACTTTATGTTTTAGTAAAAAAATTTTTTTGAATATCTTAACTCTACGAATTTATAATAATTAATTATTTGTTCATTAATTAGTAGAACATCATATATAATATTACATTACGTTATTCTATCAATAGATCAAAGAATAACAGTAATGTTCCTATTATGTATTTATATAGTACTAATCGATTGATTTAAGATCATATATCATTTTATCAAAAATATTCATTAGAATTTTTAACATATTAAATAATAAATATATGTTTAACTAATTACAATTACACTAACAAAAAACATTAATCTCTTAACCTACTTCTTTACAATTTATATATAGTCATTGGCCGAGGTTGAAGAAAGTATAAATAATACCCTTTGTAAACATCTCGTCCAGGGAACTGCTTTTCGTGCATACGAGCTATTTAGGTAGCAAATATTTCACCATAATGTGGGACGGGTTCTGAGACCGCTCACTCATTCTGGAATCTATGAAGGATTGTGAATCTCCGATTAAGATTACAATGGACTACTGGATGTAAAAATTCGTTATTCCAGGGGAATTTCGTGATATAAAACAGTGGATGCGGATCTAATTAATAACACTATTAGATTAGTAGCAATCATTCCATCTACAGAGAATAAATTTTCACTCTAGTTAATAGAAATGTAGTGGTTGTCGGAGTTTTCAATACTCAGACCTAGTATGACTTTGCGACGCGTCTAGAAGTCACCCTGTTCCAACGTTGACCGATGTGTGTGGCGCACGGTGATGCTCATGTGCATTTTCTGTGGGATGGGCGTAATCCTTCGTCCATAAATCTTATCGGGCACTAAAAGTGCGCAATGGCAGTCTGCACTTTAAGCTTGACGCGAGGATGTTACCTGATTCTCCACGCACGAAAGTAGACAAGACATCTGAAGGTGGTTCTAACGAACTTACCGAAAGGCAAACTTCGTTCAAATTACCAGAATGTTCGTAGTCGCATTCTAACAAAAGCCCCGAGCAAAAATTGGGAATAGTTGCTCAATAGATAAATCGCGTAGTGGTATGAGGAGTAGCTGTAATTTGAGTGGGTACAGGCACATTGACGGTTTAAATTTAATCGCTAGGAATGGGCCAAACCATTGTTAATTACTATGTATCCGCTCAGGAATCTTTCCCACCAATGATTGGGGTGATATTTTTTGTGGAAAGCTAGAAGAAATATCAGTTCAGCTGTTGGTCTACCACGACAGATTGTTTGATTACTTAGACATTAGTAGCAGATGCCATATTTTACAAATGGTTCATTGTTTAAACAACATTGCAAGTGAGCAAAATTGAGGATCAGTGACGCTGATCACTACCGTCATCATCAGGCCACAGGCTATAAGGCTCTACGGAGGCTGCTTGGCCAGGGGGACCGAGCTCACAAGGTAGCGAAGGTGTCCGGGAGGACCAAATTATTGGGCCCTGCAAACGTGGTAACACCGCTCCGCCAAATCGGTTTGAATCGCTAGTTCAATCCCTCGTGCCGTGGGATCACCTCTCCGCATAGAGACAGATCGGCCCTCAGACGGTGGCGACTGCCCTGCCTGCGGTCTGACATCAGGTGCGGCCGGCCACTTGGCTACCGGCGCCTCGCCACAGGCTCCCGGCTTGCTCCTGAGAGAGGTGCTGGCAAGTGGCGGTGCTGGCGCTCTGAACGCGCATACCGGTCTCATTTTGCTGAATCAGAGAGGTATGCGGCTTCTCACGCTTCTTCTTCCCGGTGGGTCGCGTCTGCACCACGCAACTCACCTTGGAATCGGCTTCCCCATCAATCAAGTGGGTCACTACCCGAGCGCTAGGGGAGATCACTTTTCCGGAAGAGACCGGAGGGATACACTCGACCGTTCCGAATTAGCATGGGCTGCTAGCGGAACGTCTGTTCTCACTACGCGTCATACTGCATCCCGGGATCTGGTATCGACGGTAACGAAGCCCGCTTCGTCTCTGGTCCGTGAACCGCCGCTACCCGGGCCCTGCAGTTATACAGACTCGCTCAGAGAAATCTCCGCGGCCCGGAGTTGGCATTGCATGCGGCGCCATGTGATACATTGAGCAAAGCCGTGAGGGACCGGGTATGGATCCCACCTCTGAATCATGCTAAACAGGATCCTGGAGGCGCTTCGCAAGGATCGGACCGTAAGCGGGGTTGGACTACCAGCCGTCAGGGGCACGCTTCACGATCCTTTCCCGCATCCGGTGTGGTTTGATTTACGGGGAAGCGCGATGGGATGCGGCCACCGTTTCGGCCGTTATTTCGCCACCCGGTAAGCTGTACGGGCCAGGAGATATCCCTGTGGAACGGACCTCTCTCGCGGCCATACGTGTCGCCACCCGGCGTCCCCCCCGTGGCGACGGGCCAGCCGCTCTCGGCCCGCCCCGGCAACGCCTGCCGCGACCCAGCACCGGCCTCCGTCCGCGCGGGGCGGTTCCGGCGGCCCGCGGCGTCTCTCTCCGGCTTCTGGGGGGATCACCCCCGCCCGGCGCGCTACCGGGTAGCTCAGCGCCGGTTGGCAAGGCCCCCCGCGGGAGCGCGCCCGGGGGGTCGCCGTGCCTTCTGCCCCCGAGGATGGGGCAGCTGCCGCACCGCAGGGGCGCTCCGGGGCTTGCCCGCGGCTGTGCGAGCAGCGCCTCATTCGCCGCGGTGCCTGGGGCGATACAGGACTGCTGATTCCCGGCGGACCACCCGGCGGGCGGAAGGGGGCGGTGCATGGGGGACCGCGGGGTTGGGGCCCGCAGCATGACGCGGGCAGGGCGCCGGCGGGCCGGTGGGGGGTCCCTGATCATACGGGGCCGCAGTCAGCCGCGACCGGGGCCCGAACCGGCCTAGGAGCACAGCCCCACAGCAGTTGGGGCCCCGTGAGTGGCGGCGGTGGGACCCCAGAGCACCTGGTGCGGCGGGCCCGGAGCGCGGATGGCCGTCCGCCTTCGAGGCCCTCACGCGACTCTGAATCCGGGCTATGCCGACAGTGGCCCGCCGGCGCCCCGGAGAGGTGCAGCTCAGGCCCGCCACCCCCTACCCCCGGACGGGGACCGCATGCCCCCGAGCGGCGCGCGCAATCACCGGCCCCCGCCGACGGCGCCCGCCCCCGCGCGCACCGCCCTTACACCGTCCCCCGGTACCCCGGCACCAGCCCACGCGTCCAGAGGGATCGCCCGACGGCCGGGCCTGGACGTGGCGGCGCCCCCCCGTCCCTCCCGCTTACCCGCAACGCCCCCGGGGGGATGGTCCGGGGCCGCGACCCTGTCGGCGGCGGGACGCCTGGGGGCCGCCCACCACCGCCGACGCCCCCTGCGCGCCGACACCGGCCGTCCGGTGCACCAGGACCCGGGCCCCCCGCGGT     
L       GTAATTAATCTACAAGATTAGTCGGCAAAAAATTTATTATAATTCTTAAGATAGATTATACATAACGTTTCAGATAAGACATTATACATTTATTCTCTATTGATAATTTAATTAATCATCTATTACAAATTAACTAAAATTATAATCTATGAGAAAGAATCTTAAAATATTTTATACTAAATGAGTATGAGTTAAAGTATTTTCAATGGATATTGTAATTTAAATTTATATTGTCATCTTTTGACAGATAAAAATCTTCTATTAGTTTGTGTTTCAAATTGAAAATCAATTACTTAACTGAGATTAGCATAAATTTTATACTATATTTATTAAAATTAATGCTTTAAAACTGCCCAAACCTTTACAGATATAAACTAAATATCTAACATTGATAATAATAAAGAAAGTTACTATCTTTCCAATATATGGATTAATTTTAAAACTCTTGTACTAATATATGAGACTATTCTGGGCCAATATATATTATACACATTTACTAGTATAGTAAGCAAGATAGCTTTATTAATTGTATATTTATGTATTTAATAAGAATGTTTTAATTACAAGAGAATTGTTATTAAAATTTAGAAACACCATTATTACATTCTCTACAATCACCTTTATAAAACTCCATATAATAATACTTTATGTTTTAGTAAAAAAATTTTTTTGAATGTCTTAACTCTACAAATTTATAATAATTGATTATTTGTTCATTAATTAGTAAAACATCATGTATAATATTACATTACATTATTCTGTCAATAGATCAAAAATTAGCAGTAATATTCCTAATATATGTTTATATAGTACTGATCGATTAATTTAAGATCGTATATCATTTTATCAAAAATATTCATTAGAATTTTTAACATATTAAGTAATAAATGTATATTTAACTAGTTGCAATTACACTAACAAAAAACATTAATCTCTTAACCTGCTTCTTTACAATTTATGTATAGTCGTTGGCCGAGATTGAAAAAAAAATAAATAATACCGTTTATAAACGTCTCGTCTTGGGAATTGCTTTTCGTACATACGAGCTATTTGGGTAGCAAATATTCCACTATAATGTTGAACAGGTTCCGAGACCGCTCATTCTTTCTGGAATCTGTGAAGGGTTATGAAACTCCGATTAAAATTACAATGGATTATTAAATGTAAAAGTTCGTTATTCCAGGGGAATTTCGTGATAGAAAACAGTGGGTGCGGATCTAATTAATAACACCATTAGATTAATAGCCCTCATTCCATCGACAGAGAATAAATTTTCACTCCAGTTAGTAGTAATGTAGTGGTTGTCGGAGTTTTTAATACTCGGTCCTAATATGATTTTGCGACATGTCTAGGAATTCCCCTGCTCCAGCGTCGTCCAATGTATGTGGCGCACGGTTATGCTCATGTGCACTTTCCTTGGGATGGGCGCAAACCCTCGTTCAGAAATCTTATCAGGCGCTACAAGTGCGCGATGGCAGTCTGTACTTTAACCTTGACGCGGGGATGTCATCTGACTCTCCACGCATGAAAGAAGACAAGGCATCTAAAGATCATTCTAGCGAGCTCACTGAAAGATGAACTTCGTTCAAATTACCAGAGTATTCATAGTCGCATGCTAACAATAGCTCCGAGCCAAAGTCGGAAGTAGTTGCTTAATAGACAAATCACGTAATGGTATAAGGAGTGGCTGTGATTAGGGTGAGTACAGGCACATGGACGGTTCAAATTTAACCGCTAGGAATGGGCCAAACCATTGTTAATTACTACGTAACTGCTCAGGAAGCTTCCCCACCAGTCACTGGGACGGTATCCTTTGTGGAAAGCTAGAGGAAGTATCAATCTAGCTATTGGTATAGCACGACAGATTGTCTGATTATTTAGACACTAGTGGCAGATGCCATATTTTTCAAATGGTTTGTTGTTTAAACGATATTGTAAGTGAGCAGAATTAAGGATCAGTGACGCTGATCACAACCGTCATCATCAGGCTACAGGCTATAAGTCTCTACGGAGGCTGCTTGGCCAGGTGGACCAAGCTCACAAGGTGGCGCAGATGGCCGTAAAGACCAAATCATGGGGCCCTGACGACGTGGTAACGCCGCCCCGCCAGATCGGTTTGAATCGCTAGTTCAATACCTCGTGCCGTGGGATCAGCTCTCCGCATAGTGAAAGCGGGGCCCACAGACGGTGGCGATTGCCCTGCCTGCGATCTGACATCAGGTGCGGCCGGTCACTCGGCTACCGGCACCTCACCACAGGCTCCCGGATTGCTACGGATACAGGTGCTAGCAAGTGGAGGTGCTGGCGTTCTGAGCGTGCATACGGTGCTTGTTTTGAGGAATCGGAGAGGTATGCGGCTTCTCACACTTCTTCTGCCCAGTGGGTCGCGACTGCACCACGCAACTCACCTTGCGATCGGCTTCCCCATCTACCAAGTGGGCCACTACCGGGGCCGTGGGTGGGGTCACTTTTCCCGAAGAGACCAGAGGGAGTAACTCGACCGTTTCGAATTAGCATGTGCTGCTAGCCGAACGTCTGTTCTCGTTGCACGTAACTCTCCCTCCCGGGATCTGGTATCGAGGGGAACGAGACCCGCTTCGTTTCTGGTCCGTGAACCGCCGCTGCCCCGGCCCTGCAGTTATACAGACTCGCTCAGCGAGATCTCCGCAGCCCGGAGTTGATATTGCATGCGACATCATGTGATACATTGAGCAAAGCCGAGAGGGACCGGACATGGAGCCTACCTCTCAATCTTGCCAAACAGGATTCTGGAGGCGCTTTACAAGGATCGAGCCGTGAGCGGGGTTGGATTATCAGCCGTTATGGGCACGCTTCACGATCTTTTCCCGCATCCGGTGTGGTTTGGATTAGGGGGAAGCGCGATGGGATGCGGCCACCGTTTCGGCCGTTGTTTAGCCACCCGGTAGGCTGTATGGGCCAAGAGATATCCCTGTGGAGCGGACCTGTCCGGTGGCCATACGCGTCGCTACCCCGCGTCCCCGCCGCAGCGACGGGCCAGCCGCTCTCGACCCGCCCCGGCAACGACTGCCGCGCCCCAGCACCGGCCCCCGGCCGCGCTGGGCGGTTCCCGAGGCCCGCGGCCTCTCCCTCCGGCCCCGGGGGGTACCACCCCCGCCCGGTGCGCTACCGGGCAGCTCAGCGCCGGCTGCCAAGGCCTCCCGCGGGAGGGCGGCCCGGGGGTCGCCGTGCCGTCTGGCCCCGATGATGGGGCAGCTGCCGCACCGCAGGGGCGCTCCGGGGCTCGCCCGCGGCTGTGCGCGCAGCGCCTCAGTCGCCGCGGTGCTTGGGGCCAGACGGGACTGCCGATCCCCGGCGGATCACCCGGCCGGCGGAAGGGGGCGGTGCATGGGGACCCGCGGGGTTGGGGCCCGCAGCGTCGCGCGGGCAGGGCGTCGGCGGGCCGGTGGGGGGTCCCTGATAATACGGGGTCGCCGCCAGCCGCGACCGGGGACCGAAGCGGCCTAGGAGCACAGCTCCACAGCAGGTGGCGCCCCGTGAGTGGCGGCCGTGGGACCCCAGAGCACGTGGCGCGGCGGGCCGGGCGCGCGCACGGCCGCCCGCCGTCCAGGCCCTCACGCTCCGCTGAATCCGAGCTATGCCGACAGTGGCCCGGCGCCGCCCCGGAGAGGTGCAGCTCAGGCCCGCGACCGCCTACCCCCCGACGGGGAGCGCATGCCCCGGAGCGGCGCGCGCAGACACCGGCCCCCGCCGTCGGCGCCCGCCCGCGCGCGCGCCGCCCGTACACCGTGCCCCCGCACCCCGGCACCAGCCCACGCGTCCAGAGGGATGGCCCCACAGCCGGGCCTGGACGTCGCGGCTCCCTCCGGTCCCGCCTGCTCACCCGCAAGACCCCCGGGGGGATGGCCCGGGTCCGGGGCGCTGTCGGCGGCGGGCCGCCCGGGGGCCGGCCACCACGCCCGACGCCCCCTGCACGGCGACTCGGGCCGTCCGGCGCACCAGGACCCGGGCCCCAGGCGGT     
K       ATGATTAATCTACAAAATTAGTCAACAAAAAATTTGTTATAATTCTTAAGATAAGTTATACATAACGTTTCAAGTAAGACATTCTACATTTGTTCTCTATTAATAGTTTAATTGATCATCTATTGCAAATTAACTGAAATTATAATATATAAAAAAGAATCTTAAAATATTTTATACTAAATGAGTATAAGTTAAAGTATTTTCAATAAATATTGTAATTTAAATTTATATTGTCATCTTTTGACAAATAAAGATCTTCTATTAGTTTATGTTTCAAATTGAAAATCAATTGCTTAACTGAGATTAACATAAATTTTATACTATATTTATTAAAATTAATACTTTAAAACTACCCAAACCTTTACAAATATAAACTAAATATCTAACATTGATAATGATAAAGAAAGTTACTATCTTTCCAATATGAGAATTAATTTTGAAGATCATGTACTAATATATAAAACTATTCTGAGCCAATATATATTATACACATTTACTAGTATAATAAGCAGGATAGCTTTATTAATTATATATTTATATATTTAATGAGAATATTTTAATTGCAAGAGAATTGTTATTAATATTTAAGTGCGCCATTATTACATTCTCAACAATCACCTTTGTAAAACTCCATATAATGATACTTTATATTTTAATAAAAAAATTTTTTTGGATGTCTTAACTCTACAGATTTATAATGATTAATTATTTATTCATTGATTAGTGAAGCATCATATATAATATTACATTACATTATTCTATCAATAGATCAAAAATTAACAATAATATTCCTAATATGTGTTTATATAATACTAATCGATTAATTTAAGGTCGTATATCATTTTATCAAAAATATTCATTAGAATTTTTGGCATATTAAGTGATAAGTGTGTTTTTGACTAATTGCAATTACACTAACAAAAAACATTATTCTCTTAACCTGCTTCTTTACAATTTATATATAGTCTTTAGCCGAGATTGAAAAAGAAATAAATAATACCGTTTGTAAACGTCTCGTCCCGGGAATCGCTTCTCGTACATGCGAGCTATTTGAGTAGCAAATATTCCACTATAAAGTTGAACGGGTTCTGAGACCGTTCATTCATTCTGAAATCTATGAAGGATCGTGAATCTCCGAAGAGAATTACAATAGACTATTAGATGTAAAAATTCGTTATTCCAGGGGAATTTCGTGATAGGAGACAGTAGATGCGTATCTAGCTTATAACACTATTAGATTAGTAGCAATCACTTCATCCACAGAGATTAAAATTTCACTCTAGTTAATAGAAATGTAGTGGTTGTCGGAGTTTTTAGTACTCAGACCTAATATGATTTTGCGGCGTGTCAAGAAATCTCCCTGCTTCAGCGTTCCCTGATGTATGTGGTGCACGGTGATGCTCATGTGCACCTTCTATGGGAGGGGCGTAAACCTTCGTACAGAAATCTTATCGGGCACTAGAAGTGCGCAATGACAGTCTGCACTTTAACCTTGACGCGGGGAGGTTATCTGATTCTCCACGCGTGGAAGAAAACAAGACATCTAAAGGTGATTCTAGCGAGCTCACTGGAAGATAAACTTCGTTCAAACTACCGAAATATTCGTAGTCGCATCCTAACAGAAAACCCGAACCAAAATCGGAGATAGTTGTTCAATAGATAAATCGCGTATTGGTATACGGAGTAGCCGTGACTTAAGTGGGTACAGGCATATGGACGGTTTAAATTTAATTGCTAGGAATGGGCCAAACCATTGTTAATTCCTATGTATCTGCTCAGGAGTTTTTTCCACCAATAACTGGGACGATATCTTTCGTGGAAAGTTAGAAGAAATAACAGTCTTGCTCTTGGTATGGGACGACAGATTATTTGATTATTTAGACCTTAGTGGCAGATGCCATATTTTACAAATGGTTTATTGTTTAAACGATATTGTAAGTGAGCGAAATTGAGGATCGGTGATGTTGATCGCTATTGTCATCGTCGAGCTACAGGCTATACGTCTCTACGGAGGCTGCTTGGCCAGGAAGACCGAGCTCACAGGGTGGTGCCGACGTCCGGAAGGACCAAATCGTTGCGCCCTGGCAACATGGTAACGCCGCTCCGCAGGAGAGGTTTGAATCGCTAGTTTAATGCCTCGTGCCGTGGGATCACCTCTCCGTATAGAGACAGTACGGCCCACAGACGGTGGCGACTGCCCTGCCTGCGTTCTGACATCGGGTGCCGCCGGTGACTTGGCTACCGGCGCCTCACCTCAGGCTCCCGGCTTGCTGCTGATACTGGTGCTAGCAAGTGGCGGTGCTGGCGCTCTGACCGTGCACACCGGTTTTTTCTTGCTGAATCGGAGAGGTACGCGGCTTCTCACGTTTCTTCTTCCCGGTGAGTCGCGACAGGGCCACGCAACTCACCTTGGAATCGGCTTTCCCATCTGCCAAGTGGGTCACTACCCGTGCCCTAGGGGGGGGCACTTTTGCCGAAGAGGCCGGAGGGATTAACTCGACCGTTTCGAATTAGCATGGGCCGCTAGCCGAACGTCTGTCCTCGCTACGCGTCATCCTTCCCCCCGGGATCTGGTATCGACGGTAACGAGATCCGCTTCGTCTCTGGTCCGTGAACCGCCGCTGCCCGGGCCCTGCAGTTATACAGACTCGTTTAGAGAGATCTCCGCGGCTGGGAGTTAGTATTTCATGCGTCGCTATGCGACACATTGAGCAAAGCCGTGAGGGGCCCGGCATGGACCCTACCTTTTAATCGTGCGAAACAGGATCCTGGAGGCGCTTTACAAGGATCGAGCCGTGAGCGGGGTTGGACTATCAGCCGTCAGGGGCCCGCTTCACGATCATTTCCCGCATCCGGTGTGGTTTGGATTAAGGGGAAGTGCGCTGGGATGCGGCCACCGTTTCGGCCGTTGTTCAGCCACCCGGTAGACTGCACGGGCCAGGAAATATTCCTGTGGAACGGACCTGTTTCGTCGCCATACGCGTCGCTGCCCCGCATCCCCACCGTAGCGACGGGCCAAGCGCTCTCGGCCCGCGCCGGCAACGGCTGCCGCGGCCCAGCACCGGCCCCCGGCCGCGCCGGGCGGTTCCGGCGGCCCGCGGGCTCTCACTCCGGGCCCTGGGGGCACCACCCCCGCCCGGCGCGCTACCGGGCATCTCAGCGCCGGCTGGCAAGGCGTCCCGCGGGAGGGCGGTCCGGGGGTCGCCGCGCCGTCTGGCCCCGCCGATGGGGCAGCTGCCACACCGCAGGGCCGCTCCCGGGCTCGCCTGCGGCTGTGCGCGCAGCGCCTCATTCGCCGCGGTGCCTGGGGCCAGACCGGACTGCTGGTCCCCGGCGGACCGCCCGGCGGGCGGAAGGGTGCGGTGCATGGGGGTCCGCGGGGTTGGGGCCCGCAGCGTAACGCGGGGAGGGAGCCGGCGGGCCGGTGGGGGGTCCCTGATCATACGGGGGAGCTGCCACGCGCGACCGGCGAGCGAATCGGCCTAGGAGCACAGCCCCACAGCAGTTGGCGCCCCGTGAGTGGCGACCGTGGGACCCCAGAGCACCTGGGGCGGCGGGCCGGGGGCGCGCTGGGCCGCCCGCCGTCTAGTCCCTCACGCGACCCTGGATCCGACCTATGCCAACACTGTCCCGGCGCCGCCCCGGAGAGGTGCAGCTCAGGCCCGCGACCGCCTACCCCCGGACGGGGAGCGCATGCCCCCGAGCGGCGCGCGCAGCCACCGGCCCCCGCCGACGCCGCCCGCCCTGGCGCGCCCCGCCCGTACACCGTGCCCCCGCACCCCGGCACCCGCCCACGCGCCCAGAGGCATCGCCCCATTGCCGCTCGTGGACGTCGCGGCTCCCCCCTGTCCCGGCCGCTCACCCGCAACACCCCCGGGTAGATGGACCGGGGCCGTGGCACTGTCTGCGGCGGGCCGCCCGGGGGCCGCCCACCACCTCCGACGCCCCCTGCGCGGCGACATGGGCCGTCCCGGGCACCAGGACGCGGGCCCCGGGCGGT     
J       ATAATTAATCTACGGGATTGATCAACAAAAAATTTGTTATAATTCTTAGGATAAATTATACATAACATTTCAGATAAGACATTCTACGTTTATTCTCTGTTAATAGTTTGATTAATCATCTATTACAAATTAACTAGAATTATAATGTATAAGGAAGAATCTTAAAATATTTTATGCTAAATGAGTATAAGTTAAAGTATTTTCAATAAATGTTGTAATTTGAAATTATATTGTCATCTTTTGACGGATAAAAATCTTCTATTAGTTTATGTTTCAAATTGAAAATCAATTGCTTAACTGAGATTGACATAAATTTTATTCTATATTTATTAAAATTAATACTTTAAGACTACCCAAACCTTTACAAATATGAACTAAATATCTAACATTGATAATGATAAAGAAAGTAACTGTCTTTCCAATATGTGAATTAATTTTAAAACACTTATACTAATGTATGAAACTATTCTGAACCAATATATATTATACACATTTACTAGTATAATGAACAAAATAGCTTTATTAATTATATATTTATGTATTTAATAAGAATGTTTTAATTACAAGAGTATTATTATTAAATTTTAAAAACACCATTGTTACATTCTCAACAATCACCTTTGTAAAACTCCATATAATAATACTTTATATTTTAATAAAAAAATGTTTTTGAATATCTTGACTCTACAGATTTATAATAGTTAATTGTTTATTCATTAATTAGTAAAACATCATATATAATATTACATTACATTATTCTATCAATAGATCAAAGATTAACAATAATATTCCTAATATGTGTTTATATAATACTAATCGATTAATTTAAGATCGTATATCATTTTATCAAAGGTAGTCATTAAAATTTTTAACGTATTAAGTAATAGATATATATTTAACTAGTTACAATTACACTAACAAAAAACATTAATCTCTTAACATGCTTCTTTACAATTTATGTATAGTCATTAGCCGAGATTGAAAAGAAAATAAGTAATACCGTTTGTGAACATCTCGTCCTGGGAACCGCTTTTCGTGCATGCGAGCTATTTAGGTAGCAAATATTTCACTATAATGTTGAACTGGTTCCGAGACCGTTCGTTCATTCTGAAATCTATGAAGGATTGTGAATCTCCGAATAGAACTACAATGGACTATTGGATGTAAAAATTCGTTAGTCCAGGGGAATTTCGTGATGAAAGACAGTGGATGCGAATCTAGCTAGTCACACTATTAAATTAATAGCAGTCATTTCATTCACAGAGAATAAAGTTTCACTCTAGTTGATAGAAATGTAGTGGTTGTCGGAGTTTTTAATACTCGGACCTAATATGATTTTGCGACGCGTCAAGAAGTAACCCTGCTCCAGCGTTGTCCGATGTATGTGGCGCACGATGGTGCTTATGTGCACCTTCTATGGGATGGGCGTAAACCTTCGTCTAAAAATCTTATCGGGCACTAAAAGTTCGCCATGGTAGTCTGCACTTTAACCTTGACGCGAGGATGTTATCTGGTTCTCCACGCATTGGAGAAGACAAGACATCTAAAGGTGATTCTAGCGAGCTCACCGAAAGGCAAACTTCGCTCAAATTACCAAAATATTCGTAGCCGCATGCTAACAAAAGCCCCGAGCCTGAATTAGAAAGAGCTGCCTAATAGTCAAATCGCGTAATGGTATAAGGAGTAGCCGTGATTCGAATGGGTACAGGCATATAGACAGTTAAAATTTGATCGCTAGGAATGGGCCAAACCATTGTTAATTACTATGTATCCGCTCAGGAGTCTTTCCCACCAATGGCTGGGAGAATAACCTTTGTGGAAAGCCAGAAGGAATGTCAGTCTGGCTATTGGTATAGCACGATAGATTGTTTAATCAATTAGCCACTAGTAGCAGGTGCCATATTTTACTAATGGTTTATTGTTTAAACGATATTGCAAGTGACCAAAATTGAGGATCAGTGGTGCTGATCCCAACCGTCATCACCGGGCTACAGGCTATAAGTCACTACGGAGTCTGCTTGGCCAGGCGGACCGAGCTCACAAGGTAGCGCAGATGTCCGGAAGGACCAAATCATAAGGCCCTGTCAACACGGTAACGCTGCTCCGCCAGATCGGTTTGGATCTCTAGTTTAATACCTCGTGCTGTGGGATCACCTCTCGGCATAGAGACAGCTCGGCCCTCAGACGGTGGCGACTGCCCTGCCTGCGGAGTCACATCTGGTGCGGCCGGTCACTTGGCTGCCGGCGCCTCACCTCAGGCTCCCGGCTTGCTACTGACGCAGGTGCTGGTAAGTGTCGGTGCCGGCGTCCCGAGCGTGCACACCGGTCTTGTTTTGCTGAATCGGAGAAGTAGGCGGCTTCTCACGCTTCTCCTTCCCGGTGAGTCGCGCCTGTACCACGCAACTCACCTCGAAATCGGCTTTCCTATCAGCCAAGTGGCTCACTACCCGAGCGCTAGGGGAGTACACTTCTCCAGAAGAGGCCGGAGGGATAAACTCGACCGTTTCGAATTAGCATGTGCACCTAGCCGAACGTTTGTCCTCCCTACCCGTTACTCTCCCTCCCGGGATCTGGTATGGACGGTAACGAAACCCGCTTCGTCTCTGGTCCGTGAACCGGCGCTGCCCGGTCCCTGCAGTTATACAGACTCGCTCAGAGAGATCTCCGTAGCCTGGAGTTAGTATTGCGTGCGACACCATGTGACACTTTGAACAAAGCCGTGAGGGACCAGGCATGGAGCCAACCTCTCAATCGAGCCAAACAGGCTCCTGGAGGCGCTTTGCAGGGATCGAGCCGTGAGCGGGGTTAGACTATCAGCCGTCAAGGGCACGCTTCACGATCCATTCCCGCATCCGGTGTGGTTTGGATTAGGGGGAAGCGCGCTAGGATGCGGCCACCGTTTCGGCCGTTGTTTAGCCACCCGGTACACTGTGCGGGCCAGGGGCTATTCCTGTGGAGCGAACCTGTCACGTGGCCGTACGCGTCGCCTCCTCACGTCCCCCCCTCGGCGACGGGCCAACCGCTCTCGGCCCGCCCCGGCAACGCCCGCCGCGGCCCAGCACCGGCCCCCGGCCGCGCCGGGCGGTTCCGGCGGCCCGCGGGCTCTCGCTCCGGACCCGGGGGGGGTCACCCCTGCCCGGCGCGCTACCGGGGAGCTCAGCGCCGGCTGGCAAGGCCGCCCGCGGGAGGACGACCCGGGGGTCGCCGGGCCGTCTGGCCCCCACGATGGGGCAGCTGCCGCACCGCAGAGGCGCTCCAGGGTTGGCCCGTGCCTGTGCGAGCAGCGCCTCAGTCGCCGCGGTGCCTGGGGCCAGACGGGACTGCTGATTCCCGGCGGACCGCCCGGCGGGCGGAAGGGATCGGTGCATGGGGATCCGCGGGGTTGGGGCCCGCAGCATAGCGGGGGGAGGGCGCCGGCGGGCCGGTGGGGAGTCCCTGATCATACGGGGCTGCTGCCACCCGCCACCGGGGGCCGAATCGGCCTAGGAGCACAGCTCCACAGCAGCTGGCGCCCCCTGAGTCGCGGCGGTGGGACCCCAGAGCACCTGGCGCGGCGGGCCAGGTGCGCGCAGGGCCGCCCGCCCTTCAGCCCCTCACGCTGCCCTGAATCCGAGCTATGCCAACAGTGGCCCGTCGCCGCCCCGGAGAGGTGCAGCTCAGGCCCGCGACCGCCTACCCCCCGACGGGGACCGCATGCCCCGGAGCGGCGCGCGCACCCACCGGCCCCCGCCGGCGGCGCCCGCCCCCGCGCGCCTCGCCCGTACACCGTACCCCCGCACCCCGGCACCAGGCCACGCGCCCAGAGGAATCGGCCCACAGCCGCCCCTGGACGTCGCGGCGCCGTCCCGTCCCCACGGCTCACCGGGAACGCCCCCGGGACGATGGCCCGGGGCCGCGGCACTGTCGGCGGCGGGGCGCCGAGGGGCCGCCCACCACCCCCGACGCCCCCTGCGCGGCGACGCGGGCCGTCCGGCCTACCAGGACCCGGGCCCCCAGCGGT     
I       ATAATTAATCTACAGAATTAGTCAACAGAAAATTTGTTATAATTCTTGAGATAAATTATGCATAACGTTTCAAATAAGACATTCTACATTTATTCTCTATAGATAATTTGATTGATCATCTGTTACAGGTTGACTGAAATTATAATATATAAGAAAAAATCTTAAAATATTTTATGCTAAATGAGTGTAAGTTAAAGTATTTTCAATAGATATTGTAATTTAAATTTATATTGTCATCTTTAGACAAATAGAAATCTTCTATCGGTTTATGTTTCAAATTGAAAATCAATTACTTAACTAAGATTAACATAAATTTTATGCTATATTTATTAAAATTAGTACTTTAAAACTACCCAAACCTTTACAAATATAAACTAAATATCTAACATTGATGATGATAATGAAAGTTACTATCTTTCCAATATGTGAATTAATTTTAAAACTCGTGTACTAATATATGAAACTATTCTGAACCAATATATATTATACACATTTACTAGTATAATAAGCAAGGTAGCTTTATTAGTTATATGTTTATATATTTAATAAGAATATTTTGATTACGGGAGAATTATTATTAAATTTTAAAAGCACCATTATTACATTCTCAACAATCACCTTTGTAAAACTCCATATAATAATACTTTATGTTTTAATAAAAAAGTTTTTTTGAATGTCTTAACTCTACAAGTTTATAATAGTTAATTATTTATTCATTAATTGATAAAACTTCATATATAATATTACGTTACATTATTCTATCAATAGATCAAAGATTAACAATAATATTCCTAATATGTATTTATATAATACTAATCGATTAATTTAAGTTCGTATATCGTTTTATCAGAAGTATTCATTAGAATTTTTAACATATTAAGTAATAAATATATATTTAACTAGTTACAATTACACTAACAAAAAACATTAATCTCTTAACCTGCTTCTTTACAATTTATGTATAGTCATTAGCCGAAATTAAAAAAAAAATAAATAATACCCTTTGTAAACGCTTCATCATGAGAATCGCTTTTCATGCATACCAGCTATTTGGGTAACAAATATTTCACTATAATGCCGAACAGGTTCCGAGATCGTTCATTCATTCTGAAATCTACGGAGGATTGTGAATCTCCGATTAGAATTACAATGGATAATTGGATGTAAAGATTCGTTATTCTAGGGAAATTTCGTGACAGGAAACAGTGGATGCGGATCCAATTAATAACACCATTAGATTAGTAGCAATCATTTCATCCACAGAGAGTAAAATTTCATTCTAGTTAATAGGAATGTAGTGGTTGTCGGAGTTTTTAATACTCAGACGTAATGTGATTTTGCGACATGTTAAGAAATCAACCTGCTCAAGCGTTATCTGATGCATGTGACGCACGGTGATGCTCATGTGCACCTTCTATGGGATGGGCGTAAACCTTCGTCCAGAAATCTTATCGGGCACTAAAAGTGCGCAATGGCAGTCTACACTTTAACCTTGACGCGAGGGTGTTAACTGGTTCTCCACGCGTGAAAGAAGACAGGACATCTAAAGGTGATTTTAGCGAGCTCACTGAAAGACAGACTACGTTCAAATTACCAAAGTATTCGCAGTCGCATGCTAACAGAAGACCCGAGCCAGTATCGGAAATAGTTGCTCAACAGGCAAATCGCGTAATGGTATAAGAAGTAGTCGCGACTTGAGTGGGTACAGGCATATGGACGATTTAGATTTAATAGCTAGGAATGGGCCAAACCATTGTTAATTACCATGGACCTGCTCAGGGATCTTTCCCACCAATGACTGGGACGGTATCTTTTCTGGAAAGCCAGAAGAAACATCAGCTTGGCTATTGGTATAGCACGACAGATTGTTCAATTATTTAGACACTAGTAGCAGATGCCATATTTTACAAATGGTTTTTTGTTTAAACAATACTGTAAGTGATCAGAATTAAGGATTGGTGATGCTGATCACATCAGTCATCGCCGGGCTACAGGCTATAAATCTCTACGGAGGCTGCTTGGCCAGGGAGACCGAGGTCACACGGTAGCGCAGATGTCCGGAAGGACGGAATCATTAAGCCCTGGCAACGCGGTAACACCGCTCCGCCGGATCGGTTTGAACCGCTTGTTTAATACCTCGTGCCGTGGGATCACCTCTCCGCATAGAGACAGCTCGGCCCACAGACGGTGGCGACTGCCCTGCCTGCGGCCTAACATCAGGTGCGGCCGGTCACTTGGCTACCGGCTCCTCACCCCAGGCTCCCGGCTTGCTTCTCACGCAGGTGCTAGCAAGTGGTGGTGCCGGCGGTCTGAGCGTGCATACCAGTCTTGTCTTGCTGAATCAGAGAGGTATGCGACTTCTCACATTTCTTCTTCCTGGTCAGTCGCGTCTGCACCACGCAACTCACCTCGAAATCGGCTTTCCCATCCTCCAGGTGGGTCCCTACCCGAGCCCTAGGAGAGAACACTTGTCCAGAAGAAGCCGGAGGGATGTACTCAACCGTTGCGAATTAGCATGTGCTGCAAGCTGAAAGTATGTCCTCGCTACGCGTCAGTCGTCCTCCCGGGATCTGGTATGGACGGCAACGAGATCCGCTTCGTCTATGGTCCGTGAACCGCCGCTGCCCGGGCCCTGCAATTATACAGACTCGCTCAGAGAGATCCCCGCGGCCTGGAGTTGCTATTGCATGCGACGCCATGTGCTACGTTGAGCAAAGCCGTGAGGGACCGGGCATGGACCCCACCACTTAATCTCGCCAAACAGGATCCTGGAGGCGCTTCGCAAGGATCGAGCCGTGAGCGGGGTTCGAGTGTCAGCTGCCAAGGGCAAGCTTCACGATCCATTCCCGCATCCGGTGTGGTTTGGATTGGGGGGAAGCGCGCTGGGATGCGGCCACCGTTCCGGCTGTTATTTAACCACCCGGTAGGCCGGACGGGCCGAGAAGTATTCCTGTGGAGCGGACCTGTCTAGTGGCTATACGTGTCGCTACTCGGCGTCCCCCCCTGGGCGACGGGCCATCCGCTCTCGCCCCGCGCCGGCAACGCCCGCCGCGGCCCAGCACCGGCGCCCGGCCGCGCGGGGCGGTTCCGGCGGCCCGCGCGCTCTCGCTCCGGGCGCGGGGGGGGGCACCCCCGCCCGGGGCGCTACCGGGCACCTCAGCGCCGGTTGGCAAGGCCCCCCGCGGGAGTACGTCCCGGGGGTCGCCGGGCCCTCGGGCCACGATGATGCGGCAGCTGCCGCACCGCAGGGTCACTCCGGGGCTCGCCCGCGGCTGTGTGCGCAGCGCCTCAGTCGCCGCGGTGCCTGGGGCCATACGGGACTGCTGGTTCCCGGCGGACCGCCCGGCGGCCGGAAGGGGGCGGTGCATGGGGTCCCGCGGGGTTGGGGCCCGCAGCGTGGCGCGGGCAGGGAGCCGGCGGGCCCGTGGGGGGTCCCCGATTATACGGGGCCGCTGCCACCCGCGACCGGGGGGCCAACCGGCCTAGGAGCACAGCCCCACAGCAGGTGGCGCCCCGTGAGTCGCGGCGGTGGGACCCCAGAGCACCTGGCGCGGCGGGCCTGGCGCGCATGGGGCCGCCCGCCGTCTAGGCCCTTACGCGGCGCTGAATCCGGGCTATGCCGACAGTGGCCCGTCGTGGCCCCGGAGAGATGCAGCTCAGGCCCGCGACCGCCTACCCCCGGACGGGGAGCGCATGCCCCTGAGCGGCGCGCGCAAGCACCGGCCCCCGCCGACAGCGGCCGCCCAAGCGCGCACCGCCCATACACCGTACCCCGGGACCCCGGCACCAGCCCACGCCTCCAGAGGAATCGCCCCAGGGCCCCGCTTGGACGTCGCGGCGCCCCCCCGTCCCTACGGGTCACCAGCAACGCCCCCGGGGGGATGGCCCGGGGCCGCGTCTCTGTCGGCGGCGGGCCGCCGGGGGGCCGGCCACCACCCCCGACGCCCCCTGCGCGGCGACACCGGCCGTCCCGCGCACCAGGACCCGGGCCCCTGGCGGT     
H       ATAATTAATCTACAGAATTAATCAACAAAAAATTTATTATGATTCTTGAGATAAATTATGCATAACATTTCGGATAAGACATTCTACATTTATTCTCTGTTAATAGTTTAATTAATCATCTGTTACAGATTAACTAAAATTATAATATATGAGGAAGAATCTTAAAATATTTTATACTAAATGAGTATAAGTTAAAGTATTTTCAATAAATATTGTAATTTAAATTTATATTGTCATCTTTTGACAAATAAAAATCTTCTATTAGTTTATGTTTCAAATTGGAAATCAGTTGCTTAACTGAGATTAACATGAATTTTATACTATATTTATTAAGATTAATACTTTAGAGCTACCCAAACCTTTACAAATATAAACTAAATATCTAGCATTGATAATAATAAGGAAAGTTACTATCTATCCAATGTATGAAGTAATTTTAAAACTCATGTACTAATATATGAAACTATTCTGAACCAATATATATTATACACATTTACTAGTATAATAAGCAAGATAGCTTTATTAATTTTATATTTATATGTTTAATAAGAATATTTTAATTACAAAAGAATTGTTATTAAATTTTAAAAGCACCATTGTTGCGTTCTCAACAATAACCTTTGTAAAACTCCATATAATAATTCTTTATATTTTAATAAAAAAATTTTTTTTAATGTCTTAACTCTACAAGTTTATAATAATTAGTTATTTGTTCATTAATTAGTAAAACATCATATATAATATTACGTTACATTGTTCTATCAATAGATCAAAAATTAGCAATAGTATTCCTAATATATGTTTATATAATACTAATCGATTAATTTAAGATCGTATATCATTTTATCAAAAGTATTCGTTAGAATTTTTAACATATTAAATAATAGATATATATTTAACTAGTTACAATTACACTAACAAAAAACATTAATCTCTTAACCTGCTTCTTTACAATTTATATATAGTCATTAGCCGAGGTTAAAAAAAGAATAAATAATACCATTTGTAAACGTCTCGTACTGGGAATCGCTTTCCATGCGTGCGAGCTATTTGGGTAACAAATATTTCACCATAACGTTGCACAGGTTCTGAGATCGTTCATTCATTCTGAAATCTGTGAAGGATTGTGAGTCTCCGATTGGAATTACAATGGATTATTGGATGTAAAAATTCGTTATTCCAGGGGGATTTCGTGATAGAAAACAGTGGATGCGGATCTAGTTAATAACACTATTAAATTAGTAGCAATCATTTCATCCACAGAGAATAAAATTCCACTCCAGTTAATAGAAATGTAGTGGTTGTCGGAGTTTTTAATACTCGGACCTAATATGAATTTGCGGCACATCGAGAAGTTACTCTGCTTCAGCGTTGTCCGATGTATGTGATGCACGGTGATGCTTGTGTGCACTCTCTGTGGGATGGGCGTAAACCTTCGTCCAAAAACCTTCTCGGGCATTAAAAGTGCGCAATGGCAGTCCGTACTTCAACCTAGACGCGAGGACGTTATCTGGTTTCCCACGCCTGAAAGAAGAAAAGACATCGAAAGGTGATCCTAGCGAGCCTACCGAAAGGCAAACTTCGTTCAAATTACCAGAGTATTCGCAGTCGCATACTAACAGGAGTCCCGAGCCAAAGTTGGGAATAGCTGCCCAATAGATAAATCGCGTAGTGGCATGAGGAGTAGTTGTGATTTGAATGGGTACAGGCACATGGACGGTTCAAATTTAATCGCTAGGAATGGGCCAAACCATTGGTGATTACTATGTATCTGCTCAGGAGTCTTTCCCACCAAATACTGGGACAATATCCTTTATGGAAAGCTAGAAGAAGTATCAATATGGCCATTGGTATAGCACGACAGACTGTTTGATTATTTAGACATTAGTAGCAGATGCCATATTTTACAAATGGTTTATTGTTTAAACAATATTGTAAGCGATCAAAATTAAGGATCAGTGACGCTGATCGTAACCCTCATCGCCGGGCTACGGGCCATAAGTCTCTACGGAGGCTACTTGGTCAGGTGGACCGAGCTCACAGGGTTGCGCAGATGCCCGAGACGACCAAATCATCGGGCCCTGGCAACATGGTAACCCTGCCCCGCCAAAACGGTTTGGATCGCTAGTTTAATACCTCGTGCCGTGGGATCATCTCTCTGCATAGGGACAGCTCGGCCCACAGACGGTTGCGACCGCCCTGCCTGCGGTCTAAAATTGGGTGCGGTCGGTTACTTGGCTTGCGGCGCCTCACCCCAGGCTCCCAGATTGCTACAGATACAGGTGCTGGCAAGTGGGGGTGCTAGCGTTCTGAGCGTGCATGCTGTTCTTATTTTGCTGAATCAGAGAGGTATGCGGCTTCTCACCCTTCTTCTGCCCGATGGGTCGCGTCCGCACCACGCAACTCACCTCGAAATCGGCTTTCCCATCAGTCAAGTGGGTCGCTACTCGAGCCTTAGGTGGGCGCATTTGTCCGGAAAAGACCAGAGGGACTAACTCGACCGTTTCGAATTAGCATGAGCAGCTAGCCAAACGTCTGTCCTCGCTACTTGTCACTCTCCTTCCCGGGATCTGGTATCGACGGAAACGAGCCCCGCTTTGTCTATGGTCCGTGAACCGCCGCTGCCCGGGACCTGCAGTTATACAGACTCGCTCAGAGAGATCTCCGCCGCCTGGAGTTGATATTGCATGCAGCACCATGGAACACATTGAGCAGAGCCGCGAGGGACCGGGCATGGACCCTACCTCTTAACCATGCCAAACAGGGTCCCGGAGGCGCTTTACAAGGATCGAGCCGTGAGCGGGGTTGGACTATGAGCCGTCAAGGGCGCGCTTCACGATCCGTTCCCGCATTCGGGGTGGTTTGGATTAGGGGGAAGCGCGCTAGGATGCGGCCACCGTTTCGGCCGATGTTTGGCCACCCGGTAGGCTGCGCGGGCCAGGAGGTATTCCTGTGGAGCGGACCTGTCACGTGACCATACGTGTCGCTACCGGTCGTCCCCCCCCCCGCGACGGGCCACCCGCTCTCGCCCCGCGCCGGCAACGTCCGCCGCGCCCCATCGCCGGCCTCCGGCCGCGAGGGGCGGTTCCGGCGGCCCGCGGTCTCTCACTCCGGGCCCGGGGGGGACCACCCCCGCCCGGGGCGCTACCGGGCATCTCAGCGCCGGCTGGCAAGGCTGCCCGCGGGAGGGCGGCCCGGGGGTCGCCGTGCCGTCCGTCCCCGGGGATGGGGCAGCTGCCGCACCGCAGGGGCGCTCCGGGGCTCGCCCGCGGCTGTGCGCGCAGCGCCTCAGTCGCCGCGGTGCGTGGGGCCAGACGGGACTGCTGGTTCCCGGCGGACCGCCCGGCGGGCGGAAGGGGGCGGTGCATGGGGATCCGCGGTGTTGGGGCCCGCAGCGTGGCGCGGGTAGGGAGGCGGCGGGCCTGTGGGGGGTCCCTGATCATACGGGGCGGCCGCCACCCGCGACCGGGGACCCAACCGGCCTAGGAGCACAGCTCCACAGCAGTTGGCGCCCCGTGAGTGGCGGCCGTGGGACCCCAGAGCACCTGGCGCGGCGGGCCGGGGGCGCGGGAGGCCGGCCGCCTTCTAGGCCCTCACGCTACGCTGAATCCGACCTATGCCGACAGTGGCCCGGCGACGCCCCGGAGAGGTGCAGCTCAGGCCCGCGACCGCCTACCCCCGGACGGGGAGCGCATGCCCCCGAGCGGCGCGCGCAGCCACCGGCCCCCGCCGGCGTCGTCCGCCCGCGCGCGCGCCGCCCGTACACCGTCCCCCCGGACCCCGGCACCAGACCACGCGCCCAGAGGCATCGCCCGATGGCCGCGCCTGGACGTCGCCGCTCCCTCCCGTCCCGCCCGGTCACCCGTAACGCCCCCGGGGGGATGGTCCGGGGCCGCGTCGCTGTCCGCGGCGGGCCGCCCGGGGGCCGCCCACCACCCCCGACGCCCCCTACTCGGCGACGCGGGCCGTCCCGCGCACCAGGACCCGGGCGCCCATCGGT     
G       ATAATTAATCTACAAAATTAATCAACAGAAAGTTTGTTATAATTCTTAGGATAAATTATACATGGCGTTTCAAATAAGACATTCTACATTTATTCTCTGTTAATAATTTAATTGATCATCTATTACAGATTAACTAAAATTATGATATATGAGAGAGAATCTTAAAATATTTTATACTAAATGAGTAAAAGTTAAAGTATTTTCAATAAATATTATAATTTAAATTTATATTGTCATCTTTTGACAAATAAAAATCTTCTATTAGTTTATGTTTCAAATTGAAAATCAATTGCTTAACTGAGATGAACATAAATTTTATACTATATTTCTTAAAATTAATACTTTAAAGCTACCCAAACCTTTACAAATATAAACTAAATATCTAACATTGATAATAATAAAAAAAGTTACTATCTTTCCAATATATGAATTGATTTTAAAACTCATGTACTAATATATGAAACTATTCTGAACCAATATATATTATACACATTTACTAGTATAATAAGCAAGATAGCTTTATTAATTATATATTTATATATTTGATAAGAATATTTTAGTTACAGAAGAATTGTTATTAAATTTTAAAAACACCATTGTTACATTCTCGACAATCACCTTTGTGAAACTCCATATAATAATATTTTATATTTTAATAAAAAAGTTTTTTTGAATATCTTAACTCTACAGATTTATAATATTTAATTGTTTATTCATTGATTAGTGGAACATCATATATAATATTGCGTTACATTATTCTATCAATAGATCAAAAATTAGCAATAATATTCCTAATATATGTTTATATAATACTAATCGATTGATTTAAGATCGTAGATCGTTTTATCAAAAGTATTCATTAGAATTTTTAACATATTAAGTAATAAATGTATGTTTGACTAGTTACAATTACACTAACAAAAAACATTAGTCTCTTGACCTGCTTCTTTACAATTTATGTATAGTCATTAACCGAGATTAAAAAAGAGATAAATAATACCATTTGTAAACGTCTCGTCCTGGGAATCGATTTTCGTGCATGCCAGCTATTTGGGTAATAAATATTTCACCATAATGTTGAACGGGTTCCGAGATCACTCATTCATTCTGAAATCTATGAAGAATTGTGAATCTCCAATTAGAATTACAATGGACTATTGGATGTAAAAATTCGTTATTCCAGGGGAATTTCGTAATAGAAAACAATAGCTGCGGATCCAATTAATAACACTATTAGATTAGTAGTAATCATTTCATCCCCAGAGAATAAAATTTCACTCTAGTTAATAGAGATGTAGTGGTTGTCGGAGTTTTTAATACTCAGACCTAGTATGACTTTGCGGCGTGTCAAGGGGTAGCCCTGTTCCAGCGTTGTCCGATGTATGTGATGCACGGTGATGTCTATGTGCACTTTCTATGGGATGGGCGTAAACCTTCGTCCAGAAATCTTATCGGGCACTAAAAGTGCGCGATGGTAGTCTGTACTTTAACCTTGACGCAGGGATGTTACCTGATTCTCCACGCTTGAAAGAAGACAAGACATCTAAAGATGATTCTGGCGAACTCACTGAAAAGCAAGCTTCGTTCAAATTACCAAAGTATTCATAGTCGCATGCCAACAAGAGCACCGAGCTAAGATCGGAAATAGTCACTCAATAGACAAATCGCGTAATGGTATAAGGAGTAGCCGTGATTTGAATTGGTACAGGCATATGGACGGTTTAAAGTTAATCGCTAGGAATGGGCCAAACCATTGTTAATAACTATGTATCTGCTCAGGGGTCTTTTCTACCAATTACTGGGAAGATGTCCTTTATGGAAAGCCAGAAGAAATATCAATCTGGCTCTTGGTATAGCACGACAGATTGTTTGATTATTTAGACATTAGTAGCAGATGCCATATTTTGCAAATGGTTTATTGTTTAAACAATATTGCAAGCGATCAGAATTTAGGATCAGTGACGCTGATCACAATCATCATCGTCGCGCTACAGGCCATAGGTCTCTACGGAGGCTACTTGGCCAGGTAGACCGAGCTCACAAGGTAGCGCAGATGCCTGGAAGGACCAAATCATTAGGCCCTGGGAACACGGTAACGCCGCCCCGCCAGATCAGTTTGAAACGCTAGTTTAATACCTCGTGCCGTGGGATCATCTCTCCGCATAGGGACAGCTGGGCCCACGGACGGTAGCGATTGCCCTGCCTGCGGTCTAACATCAGGTGCGGCCGGTCACTCGGCTACCGGCGCCGCACCCCAGGCTCCCGGATTGCTATCGATATAGGTGCTAGCAAGTGGCGGTGCTGGCGTTCTGAGCGTGCATGCTTGTCCTGTCTTGCCGAATCAGAGAGGTATGCGGCTTCTCACCCTTCTTCTTCCTGGTGAGTCACGTCGGCGCCACGCAACTCACCTAGAAATCGGCTTGCCCATTGACCAGGTGGGCCGCTACCCAGGCCCTAGGTGGGGGCACTTTTCCAGAAGATACCTGAGGGAAAAACTCGACCGTTTCGAATTAGCATGTGCTGCTAGCTGAACGTATGTCCTCGCTACACGTCACTCTCCCTCCCGGGATCTGGTATCAACGGTAACGAGGCCCGCTTCGTGTCTGGTCCGTGAACCGCCGCTGCCCGGGGCCTGCAGTTCTACAGACTCGCTCAGCGAGATCCCCGAAGCCCGGAGTTCGTATTGCATGCGGCGCAATGTGATGCATTGAGCAAAGCCGTGGGGGACCGGGCATGGATTCTACCTCTTAATCATGCCAAACAGGATCCTGGAGGCGCTTTGCAAGGATCGAGCCGTGAGCGGGGTTGGACTGTCAGCTGTCGAGGACCCGTTCCACGAGCTATTCCCGCATCCGCTGTGGTTTGGATTCGGGGGAAGCGCGCTTGGATGCGGCCACCGTTACGGCTGTTGTTTAGCCACCCGGTAGACTGCGCGGGCCTGGAGATATGCCTGTGGAGCGGACCTGTCGCGTGGCCGTACGTGTCGCTACCCAGCGTCCCCCCCTCAGCGACGGGCCAGACGCTCTCGCCCCGCGCCGGCAACGCCCGCCGCGGCCCACCACCGGCCCCCGGCCGCGCGGGGCGGTTCCGGCGGCCCGCGACCTCTCGCTCCGGGCCCGGGGGGGGCCACCCCCGCCCGGGGCGGTACCGGGCACCTCAGCGCCGGCTGCCAAGGCGTCCCGCGGGAGGGCGTCCCGGGGGTCTCCGTGCCGTCCGTCCCCGATGATGGCGGAGCTGCCGCACCGCAGCGGCGCTCCAGGGCTCGCCGGCGGCTGTGCGCGCAGCGCCTCAGTCGCCGCGGTGCCTGGGGCCAGACGGGACTCCTGTTTCCCGGCGGACCGCCCGGCGGCCGGAAAGGGGCGGCGCATGGGGATCCGCGGAGTTGGGGCCCGCAGCGTGGCGCGGGCAGGGGGGCGGCGGGCCGGTGGGGGGTCCCTGATCATACGGGGCGGCCGCCACACGCAACCGGGGGCCGAGCCGGCCTAGGAGCACAGCCCCACAACAGCTGGCGCCCCCTGAGTGGCGGCCGTGGGACCCCAGAGCACCTGGCGCGGCGGGCCGGGGGCGCGCAGGGCCGCCCGCCGTCTAGCCCCTCACGCTGCGCTGGACCCGAGCTATGCCGACAGTGGCCCGGCGTCGCCCCGGAGAGATGCAGCTCAGGCCCGCGACCGCCTACCCCCAGACGGGGAGCGCATGCCCCCGAGCGGCGCGCGCAGCCACCGGCCCCCGCCGCCGTCGGCCGCCCGCGCGCGCACCGCCCGTACACCGTGCCCCGGGACCCCGGCACCAGAGCACGCGCCCAGAGGAATCGCACCATGGCCGCGCCTGGACCTCGCGGCGCCCCCCTGTCCCCACCGCTCACCGGCAACGCCCCCGGGGGGATGGCCCGGGGCCGCGTCGTTGTCAGCGGCGGGTCGCCCGGGGGCCGCCCACCACCCCCGACGCCCCCTGCCCGACGACGGGGGCCGTCCCGGGCACCAGGACCCGGGCCCCTCGCGGT     
F       ATAATTAATCTACAAGATTAATCAACAAAAAGTTTGTTATAATTCTTAAGATAAATTATGCATAGCATTTCAGATAAGACATTCTACATTTATTCTCTATTGATAATTTAATTGATCATCTATTACAAATTTACTGAAATTATAATATATAAGTAAGAATCTTAAAATATTTTATACTAAATGAGTATAAATTAAAGTATTTTCAATAAATATTATAATTTAGATTTATATTGTCATCTTTTGACAAATAAAAATCTTCTATTGGTTTATGTTTCAAATTGGAAATCAATTGCTTAACTGAGATAAACATAAATTTTATACTGTATTTCTTAAGATTAATACTTTAAAACTATCCAAACCTTTACAAATATAAACTAAATATCTAACATTAATAATGATAAAGAAAGTTACTATCTTTCCAATATATGAATTAATTTTAAAACTCATATACTAATATATGAAACTATTCTGAACCAATATATATTATACACATTTACTGGTATAATAAGCGAGATAGCTTTATTAATTATATATTTGTATATTTAATAAGAATATTTTAATTACAGGAGAATTATTATTAAATTTTAAAAACCCCTTTGTTACATTCTCAACAATCACCTTTGTAAAACTCCATGTAATAATACTTTGTATTTTAATAAAAAAATTTTTTTGAATGTCTTAACTCTACAGGTTTATAATAATTAATTATTTGTTCATTAATTAGTAAGACATTATATATAATATTACATTACATTATTCTATCAATAGATCAAAAATTGACAATAATATTCCTAGTATGTGTTTATATAATGCTAATCGATTAATTTAAGGTCGTATATCGTTTTGTCGAAAGTATTCATTAGAATTTTTAACATATTAAGTAATATATATATATTTAACTAATTGCGATTTCACTAACAAAAAACATTAGTCTCTTAGCCTGCTTCTTTACAATTTATGTATAGTCATTAGCCGAGATTAAAAAAGAGATAAATAATACCATGTGTAAATGTCTCGTCTTGGGAACCACTTTTCGTGCATGCGAGCTATTTGAGTAGCGAATATTCCACCATAATGTTGAACGGGTTCCGAGATCGTTCATTGATTCTGAAATCTATGAAGGATTGCGAATCTCCGATTAGAATTACAATGGATTATTGGATGTAAGAATTCGTTATTCCAGGGGAATTTCGTGATATAAAACAGTGGATGCGGACCTACTTAATAACGCTATTAAATTAGTAGCAATTATTCCATCCACAGAGAGCAAAATTTCACTCGAGTTGATAGAGATGTAGTGGTTGTCGGAATTTTTAATACTCCGACCTAATACGATTTTGCGACGCGTCAAGAAATTACCCTGTTACAGCGTTGTCCGATGTATGTGATGCACGGTGATGCTTATGTGCATATTCTATGGGATGGGCGTAAACCTTCGTCCAGAAATCCTGTCGGGCACTAAAAGTGCGCAATGGCAGTCTGCACTTTAACCTTGATGCGAGGATGTTATCTGGTTCGCCACGTCTGATAGAAGACAAGACATCAAGAGGTGATGCTGACGAGCTCACCGAAAAGCAAATTCCGTTTAAATTACCAGAGTATTCACAGTCGCATATTAACAAAAGTACCGAGCCAAAGTTGGAAATAGGTGCTCAATAGATAGATCGCGTAATTGTATAAAGAGTAGCTGTGATTTAAATGGGTGCAGGCATATGGACGGTTTAAATTTAATCGCTAGGAATGGGCCAAACCATTGTTAATAACTACGTATCGGCTCAGGAGTCTTTCCCACCAATGACTGGGACGATATCCTTTATGGAAAACTAGAAGAAATATCAGTCTAGCCATTGGCATAGCACGACAGATTGTCTGATTATTTAGACACTAATGGTAGATGCCATATTTTACAAATGGTTTATTGTTTAAATAATATTGCAAGTGATCAGAGTTGAGGATCAGTGATGCTGATCACAACCGTCATCGTCGGGCTACGGGCTATTAGTCTCTACGGAGACTACTTGGCCAGGTGGACCGAGCTCACTAGGTGGTGCAGATGCCTGGGAGGACCAAATCATGAGGCCCTGGCAACGTGGTAACGCCGCCCCGCCAGATCGGTTTGGAGCACTAGTTTAATACCTTGTGCTGTGGGATCAGCTCTCCGCATAGAGACAGCTCGGCCCACTGACGGTGGCGACTGCCCTGCCTGCGGTCTGACATCAGGCGCTGCCGGTCACTGGACTACCGGCGCCTCACCTCAGGCGCCCGGTTTGCTGCTGACACAGGTGCTAGCAAGTGGCGGTGCTGGCGGCCTGAGCGTGCATACCGATCTTATTGTGCTGAATCGGAGAGGGATGCGGCTTCTCACACTTCTCCTTCCCGGTGAGTCGCGTCAGCGCCACGCAACTCACCTTGAAATTGGCTTTCCAATCAACCAAGTGGGACGCTACCCGAGCCCTAGGTGGGGGCACTTTTCCGGAAGAATCCGGAGGGAAACACTCGACCGTTCCGAATTAGCATGTGCTACTAGCCGAACGTCTGTTCGCGCTACTCGTCACCCTCCCTCCCAGGATCTGGTATCGACGGTAACGAGAGCCGCTTCGTCTCTGGTCCGTGAACCACCGCTGCCCGGGCCCTGCAATTATACAGACTCGCTCAGAGAAATCTCCGGAGCCCGGAGTTGCTATTGCATGCGACACCATGCTAAACGTTGAGCATAGCCGCGATGGACCGGGCATGCGACCTACCTCTTAATCATGCCAAACAGGATCCTGGAGGCGCTTTGTAAGGATCGAGCCGTGAGCGGGGTTCGACTGTCAGCTGTCAAGGGCACGCTCCACGATCCATTCCCGCATCCGGTGTGGTTTGGATTAAGGGGAAGCGCGTTGGGATGCGGCCACCGTGCCGGCGGTTGTTTAGCCACCCGGTAGGCTGTACGGGCCAGGAAGTATGCCTGTGGAGCGGACCTGTGTCGTGGCCTTACGCGTCGCAACTCGGCGTCCCCCCCCCAGCGACGGGCCAGCCGCTCTCGCCCCGCCCCGGCAACGCCCGCCGCGCCCCAGCACCGGCGCCCGCCCGCGCGGGGCGGTTCCTGCGGCCCGCGCCCTCTCGCTCCGGGCCCGGGGGGGAGCACCCCCGCCCGGGGCGCTACCGGGCATCTCAGCGCCGGCTGGCAAGGCTCCCCGCGGGACGGCGACCCGGGGGTCGCCGTGCCATCCGGCCACGTTGATGGGGCAGCTGCCGCACCGCAGGGGCGCTCCGGGGCTTGCCCGCGGCTGTGCGCGCAGCGCTTCAATCGCCGCGGTGCCTGGGGCCAGACGGGACTGCTGGTTCCCGGCGGAGCACCCGGCAGCCGGAAGGGGGCGGTGCATGGGGGCCCGCGGGGTTGGGGCCCGCAGCGTGGCGCGGGCAGGGAGCCGGCGGGCCGGTGGGGAGTCCCTGATCATACGGGGCCGCGGCCACCCGCCACCGGGGACCCAACCGGCCTAGGAGCACAGCTCCACACCAGCTGGCGCCCCGTGAGTCACGGCCGTGGGACCCCAGAGCACCTGGCGCGGCGGGCCGGGGGCGCGTACGGCCGGCCGCCATTTAGGCCCTCACGCGGCGCTGGATCCGGACTATGCCGACAATGGCCCGGCGTCGCCCCGGAGAGGTGCAGCTCAGGCCCGCTACCGGCTACCCCCGGACGGGGAGCGCATGCCCCCGAGCGGCGCGCGCAACCACCGGCCCCCGCCGACATCGCCCTCCCGCGCGCGCACCGCCCATACACCGTGCCCCCGGACCGCGGCACCAGACCACGCGCCCAGAGGCATCGCGCGACGGCCACGCCTGGACGTGGCGGCGCCGCCCGGTCCCAGCCGCTCACCCGCAACACCCCCGGGAAGATGGCCCGGGCCCGCGCCCCTGTCGGCGGCGGGCCGCCAGGGGGCCGGCCATCACCTCCGACGCCCGCTCCGCGTCGACGCGGGCCGTCCCGGGCACCAGGACGCGGGCCCCTACCGGT     
E       GTAATTAATCTACAAGGTTAATCAACAAGAAGTTTATTATAATTCTTGAGATAAATTATACATAACATTTCAAATAAGGCATTCTACATTTGTTCTCTATTAATAATTTAATTAATCATCTATTACAGGTTAACTGAAATTATGATATATGAGAAAAAATCTTAAAATATTTTATACTAAATGAGTATAAGTTAAAGTATTTTCAATAAATATTGTAATTTAAATTTATGTTGTCATCTTTTGACAAATAAAAATCTTCTATTGATTTATATTTCAAATTGAAAATCAATTACTTAACTGAGATAAACATAAATTTTATACTATATTTCTTAAAATTGATACTTTAAAGCTGCCCAAACCTTTACAGATATAAACTAAATATCTAACATTAATAATAATAAAGAAAGTTACTATCTTTCCAATATATGAGTTAATTTTAAAACTCATATACTAATATATAGAACTATTCTGAACCAACATAAATTATACACATTTACTAGTATAATAAGCAAGGTAGCTTTATTAATTGTATATTTATATATTTGATAAGAATATTTTAATTACAAAAAAATTGTTATTAAATTTTAAAAACCCCATTATTGCATTCTCAACAATCATCTTTGTAAAACTCCATATAGTCATACTTTATATTTTAATAAAAAAATTTTTTTGAATGTCTTAACTCTACAAATTTATAATAGTTAGTTATTTATTCATTAGTTAGTAAAACATCATATATAATATTACATTACGTTATTCTATCAATAGATCAAAGATTAACAGTAATGTGCCTAATATGTGTTTATATAATACTAATCGATTAATTTAAGATCGTGTATCGTTTTATCAAAAGTATTCATTAGAATTTTTAACATATTAAGTAATAAGTGTGTATTTGACTAGTTACAATTACACTAGCAAAAAACATTAGTCTCTTTACCTACTTCTTTACAGTTTATGAATAGTCGTTAACCGAGATTGAAAAAGAAATGAATAGTACCATGTGTAAACGTCTCGTCCTGGGAATTGCTTTTCGTGCATGCGAGCTATTGGGGTAACAAATGTTTCACCATAATGTCGGACAGGTTCCGAGACCGATCATTCATTCTGAAATCTATGAAGGATTGTAAATCTCCGATTAGGATTACAATGGACTATTGGATGTAAAAATTCGTTATTCCAGGGGAATTTCGTGATAAATAACAGTGGATGCGGACCTAGTTAATAACACCATTAGATTAATAGCTATCATTTCATCTACAGAGAATAAAATTTCACTCTAGTTAATAGAAATGTAGTGGTTGTCGGAATTTTTAATACTCCGACCTAATATGATTTTGCGACGTGTCAAGAAATCACCCTGCTATAGCGTTGTCCGATGTATGTAATGCACGGTGATGCTTATGTGCATTTTTTATGGGATGGGCGTAAACCTTCGTTCATAAACCTTATCGGGCATTAAAAGTGCGCAATGATAGTCTGCACTTTAACCTTGGCGTTGGGATGTTATCTGATTCTCCACGCCTGACAGAAGACGAGACATCTGAAGGTTGTTCTGGCGAGCTCACCGAAAGGCAGACTTCGTTCAAATTACCAAAGTATTCGAAGTCGCATACTAACAAAAGTACCGGGCTAAAGTGGGGAATAGTTGTTCACTAGATAAATCGCGTAATGGTATAAGGAGTCGCCGGGATTCGGGTGGGTACAGACATATAGGCGGTTTAAATTTAGTCGCCAGGAATGGGCCAAACCATTGTTAATGTCTATGTATCTGTCCAGGAATCTTTCCTACCAATACCTGGGACAATACCTTTTCTGGCAAGCTAGAAGAAATACCAATCTGGCCGTTGGTATAGCACGACAGATCGTCTGATTATTTAGACACTAGTAGCAGATGCCATATTATACAAATGGTTCATTGTTTAAACAATATTGGAAGCGATCAGAATTAAGGATCAGCGACGCTGATCACAACCTTCATCGCCGGGCTACAGGCCATTAGTCTCTACGGAGGCTACTTGGTCAGGTGGACCGAGCTCACAGGGTAGCGCAGATGCCCGGGAGAACCAAATTATTAGGCCATGGCGACCTGGTAACGCCGCTCCGCCAGATCGGTTTGTATCGCTAGTTTAATACCTCGTGCCGTGGGATCATCTCTCCGCATAGCGACAGCCCGGCCCACTGACGGTGGCTACAGCCCTGCCTGCGGGCTAACATCAGGCGCGGCCGGTTATTTGGATACCGGCGCCTCACCTCAGGCTCCCCGCTTGCTGGTGAGACAGGTGCTGGCAAGTGGCGGTACTGGCGTTCTGAGCGTGCATATCGGATTTATCTTGCTGAATCGGAGAGGGACGCGGCTTCTCAAACTTCTTCTTCCCAGTGGGTCGCGTCAGTACCACGCAACTCACCTTGAAATCGGCTTGCCCGTCAGCCAAGTGGGCCGCTACCGGAGCCCTAAGAGGGAGCACTTGTCCAGAAAAAGCCGGAGGGAAAAACTCGACCGTTTCAAATTAGCATGTGCTCTTAGCCGAACGTCTGTCCTCACTACGCGTCATTTTCTCTCCCTGGATCTGGTATCGACGGCAACGAGACCCGCTTCGTCTTTGGTCCCTGAACCGCCGCTGCCCAGGCCCTGCAGTTATTCAGTCTCGCTCAGAGAGATCTCCGCAGCCCGGAGTTAGCATTGCATGCGACGCAATGTGATGCATTGAGCAAAGTCGCGAAGGACCGGGCATGGATCCAACCACTTAATCATACCAAGCAGGATCCTGGAGGCGCTTCGCAAGGATCGAGCCGTGAGCGGGGTTCGACTATCAGCTGACAAGGGCTCGTTTCCCGATCCACTCCCGCATCCGGTGTGGTTCGGATTAGGGGGAAGCGCGCTGGGATGCGGCCTCCGTTTCGGCTGTTATTTAGCCACCCGGTAGGCTGTTCGGGCCAGGAAGTATTCCCGTTGAACGGACCTGTGACGTGCCCGTACGCGTCACTGCCCTGCATCCCCGCCTCAGCGACGGGCCAGCCTCTCTCGCCCCGCGCCGGCAACGCCCGCCGCGGCCCAGCACCGGCGACCGGCCGCGCGGGGCGGTTCCGGCGGCCCGCGGCCTCTCACTCCGGGCCCGGGGGGGACCACCCCCGCCCGGGGCGCTAGCGGGCATCTCAGCGCCGGATGGCAAGGCCCCCCGCGGGAGCGCGACCCGGGGGTCGCCGGGCCGTCCTGCCCCAGTGATGGGGCAGCTGCCGCACCGCAGGGGCACTCCAGGGCTCGCCCGCGTCTGTGCGCGCAGCGCCTCAGTCGCCGCGGTGCCTGGGGCCAGACGGGACTGCTGATCCCCGGCGGAGCGCCCGGCGGCCGGAAGGGGGCGGTGCATGGGGGTCCGCGGAGTTGGGGCCCGCAGCGTGGCGCGGGCAGGGAGCCGGCGGGCCCGTGGGTAGTCCCGGATGATACGGGGTCGCTGGCACCCGCCACCGGGGACCGAAACGGCCTAGGAGCACAGCTCCACAGCAGTTGGCGCCCCGTGAGTGGCGGCCGTGGGATCCCAGAGCACCTGGCGCGGCGGGCCGGGAGCGCCCAGGGCCGACCGCCCTCTAGGCCCTGACGCAGCACTGCATCCGGGCTATGCGAACAGTGGCCCGGCGCCGCCGCGGAGAGGTGCAGCTCAGGCCCGCCACCACCTACCCCCGGACGGGGATCGCATGCCCCCGAGCGGCGCGCGCAGCCACCGGCCCCCGCCGACGGCGCCCGCCCGCGCGCGCGCCGCCCATACATCGTGCCCCCGGACCCCGGCACCAGATCACGCTACCAGAGGAATCGCCCCACGTCCCCGCCTGGACGTCGCGGCGCCCCCCCGTCCCTACCGCTCACCGGCAACGCCCCCGGGAGGATGGCCCGGGGCCGCGACCGTGTCGGCGGCGGGTCGCCCGGGGGCCGGCCATCACCCCCGACGCCCCCTTCGCGGCGACGCGGGCCGTCCGGCGCACCAGGACCCGGGCCCTCGCCGGT     
D       ATAATTAATCTGCAAAATTAATCAACAGAAAGTTTATTATAGTTCTTAAGATAAATTATGCATGACGTTTCGGATAAGACATTCTACATTTATTCTATATTAATAGTTTGATTAATCATCTATTACAAATTAACTGAAATTATAATATATGAGAAAGAATCTTAAAATATTTTATGCTAAATGAGTATAAGTTAAAGTATTTTCAATAAATATTATAATTTAAATTTATATTGTCATCTTTTGACAAATAAAAATCTTCTATTAGTTTATGTTTCAAATTGAAAATCAATTGCTTAACTGAGATAAACATAAATTTTATACTGTATTTCTTAAAATTAATACTTTAAAGCTACCCAAACCTTTACAGATATAAACTAAATATCTAACATTGATAATGATAAAGAAAGTTACTATCTTTCCAATATATGAATTAGTTTTGAAAATCGTATACTAATATATGAAACTATTCTGAACCAATATATATTATACACATTTACTAATATAATAAGCAAGATAGCTTTATTAATTATATATTTATATGTTTAATAAGAATATTTTAATTACAAAAAAATTGTTATTAAATTTTAAGAACCCCATTATTACATTCTCAACAATCACCTTTGTAAAACACCATATAATAATACTTTATATTTTAATAAGAAAGTTTTTTTGGATGTCTTGACTCTACAAATTTATAATAGTTAGTTATTTATTCATTAGTTAGTGAAACATCATATATAATATTACATTACATTATTCTATCAATAGATCAAAAATTAACAGTAATATTCCTAATATGTATTTATATAATACTAATCGATTAATTTAAAATCGTATATCATTTTATCAAAAGTATTCATTAAAATTTTTAACATATTAAGTAATAAATATATGTTTAACTAGTTACAATTACACTAACAAAGAACATTAATCTCTTAACCTACTTCTTTACAATTTATGTGTAGTCATTAGCCGAGATTAAAAAAAGAATAAATAATACCATTTGTAAACGTCTCGTCCTGGGATACACTTTTCGTGCATGCAAGCTATTTGGGTAACAAATATTTCACCATAATGTTGAACGGGTTCTGAGATCGTTCGTTCATTGTGAAATCCGTGGAGGATTGTGAATCTCCGAATAGAATTACAATGGACTGCTGGATGTAAAAATTCGTTACTCCAGGGGAATTTCGTGATAGGAAACAGTGGATGCGTATCTATTTAATAACACCATTAAATTAATAGCAATTACTTCATCCACAGAGAATAAAGTTTCACTCTAGTTAATAGAGATGTAGTGGTTGCCGGAATTTTTAATACTCAGACCTATTATGATTTCGCGGCGCGTCAAGAAATCACCCTGCTCCAACGTTGTCCGATGTATGTGATGCACGGTGATGCTTGTGTGCACACTCTGTGAGATGGGCGTAAACCTTCGTCCAAAAATCTTATCGGGCATTAAAAGTGCACAATAGAACTCTGCACCTCAACCTTGACGCGAGGATGTCAACTGATTCTCCACGTCTAAGAGTAGGCAAGACATCTGAAGGTGATTCTGTCGATCTCACCGAAAGGCAAACTGCGTTCGAAATACCAGAGTATTCACAGTCGCATTCTAACAAGAGCACCGAGCTAGAATCGGAAATAGTTGCTCAATAGATATATCGCGTACTGGTATAAGGAGTAGCCGTGATTCAAATAGGTACAGGCATATGGACGGTTTAAATTTAACTGCAAGGAATGAGCCAAACCATTGTTGATGACTACGCATCTGCTCGGGAGTCTTTCCCACTAATAACTGGGATGATATCCTTTGCGGCAAGCTAGAAGAAATATCAGTCTGGCTATTGGTATAACACGAAAGGTCGTTTGATTATTTAGACGCTAGTAGCAGATGCCATATTTTCTAAATGGTTCATTGTTTAAACGACATTGCAAGTGATTAGAATTCAGGATTAGTGAAGCTGATCACAACCGTTATCGCCGGGCTACAGGCTATTAGTCTCTACGGAGGCTACTTGGCCAGGAGGACCGAGCTCACAGAGGGGCGCAGAAGCCCGGGAGGACCAAATCGTCGGGCCTTGAGAACAGGGTAACACCGCCCCGCCAGATCGGTTTGTATCGCTAGTTCAATACCTCGTGCCGTGGGATCATCTCTCTGCATAGAGACAGCTCGGCCCGCAGACGGTGGCGACAGCCCTGCCTGCGATCTGATATCTGGTGCTGTCGGTCATTTGGCTATCGGCGCCCCGCCCCAGGCACCCAGCTTGCCACTGATATAGGTGCTGGCAAGTGGCGGTGCTGGCGTACGGAGCGTGCATACCGGTCTCGTTCTGCAGAATCGGAGAGGTATACGGCTTTTCACACTTCTTCTTCCCGGTACGTCGCGTCAGCACCACGCGACTCACCTTAAAATTGGCTTGCCCATCGACCAAGTGGGCCGCTACCGGAGCCTTAGGTGAGATCACTTGTCCAGAAAAAACCGGAGGGAAAGACTCGAACATTTCGAATTAGCATGTGCTGCTGGCCGAACGTCTGTCCTCGCTACGCGTCACTCTCCCTCCCGGGATCTGGTATCGATGGTAAGGAGACCCGCTTCGTCTCTGGTCCATGAGCCGCCGCTGCCCAGGTCCTGCACTTGTACAGACTCGCTCAGAGAGATCTCCGCGGCCCGGAGTTAGTATTGCATGCGACGCCATGTCACACCTTGAGCAAAGCCGTGACGGACTGGGCATGGACCCTACCACTTAATCACGCCAACCAGGGTCCTGGAGGCGCTTTACATGAATCGAGCCGTGAGCGGGGTTCGACTATCAGCCGTCAAGGGCTCGTTGCACGATCTATTCCCGCATCCGGTGTGGTTTGGATTAGGAAGAAGCGCGTTGGGATGCGGCCACCGTTTCGGCCGTTGTTCAGCCATCCGGTAGGCTGTACGGGCCGGGAAGTATTCCTGTGGAGCGGACCTGTGGCGTGACCGTACGCGTCGCTGCCTGGCTTCCCCCCCTCAGCGACGGGCCATCCCCTCTCGGCCCGCACCGGCAACGCCGGCCGCGGCCCAGCACCGGCCGCCGGCCGCGCCGGGCGGTTCCGGCGGCCCGCGGCCTCTCGCTCCGGGCCCGGGGGGGACCACCCCGGCCCGGCGCGCTACCGGGTACCTCAGCGCCGGCTGGCAAGGCGGCCCGCGGGAGGGCGACCCGGGGGTCACCGTGCCGTCCGGCCCCGGGGATGCGGGAGCTGCCGCACCGCAGCGGCCCTCCTGGGCTCGCCCGGGGCTGTGCGCGCAGCGCCTCAGTCGCCGCGGTGCCTGGGGCGACACGGGACTGCTGCTCCCCGGCGGACCGCCCGGCAGCCGGAAGGGTGCGGTGCATGGGGAACCGCGGAGTTGGGGCCCGCAGCCTGACGTGGGCAGGGAGGCGGCGGGCCCGTGGGGAGTCCCTGATCATACGGGGGTGCCGCCACTCGCGACCGGGGACCGAACCGGCCTAGGAGCACAGCTCCACAGCAGGTGTCGCCCCGTGAGTGGCGGCCGTGGGACCCCAGAGCACCTGGCGCGGCGGGCCGGGGGCGCTGCGGGCCGGCCGCCCTCTAGGCCCTTACGCCACGCTGAACCCGAGCTATGCCTACAGTGGCCCGCCGGCGCCCCGGAGAGGTGCAGCTCAGGCCCGCCACCCCCTACCCCCGGACGGGGAACGCATGCCCCCGAGCGGCGCGCGCAGCCACCGGCCCCCGCCGACCGCGCCCGCCCACGCGCGCGCCGCCCGTACACCGTACCCCGGGACCTCGGCACCAGGCCACGCGGCCAGAGGGATCGCCCCACGGCCACGCCTGGACGTCGCGGCGCCGACCCGTCCCCCCCGCTAACCCGAAACGCCCCCGGGGAGATGGCCCGGGGCCGCGTCAGTGTCGGCGGCGGGTCGCCCGGGAGCCGGCCACCACCACCGACGCCCGCTGCGCGTGGACGCCGGCCGTCCCGCGCACCAGGACGCGGGCGCGGGGCGGT     
C       ATAATTAATCTACAAGATTAGTCAACAAAGAGTTTGTTATAATTCTTAAGATGAATTATACATGACGTTTCAAATAAGACATTCTACATTTATTCTCTATTAATAATTTAATTAATCATCTATTACAAATTAACTAAAATTATAATATATGAGAAAAAATCTTAAAATATTTTATACTAAATGAGTATAAGTTAAAGTATTTTCAATAAATATTATAATTTAAATTTATATTGTCATCTTTTGACAAATAAAAATCTTCTATTAGTTTATGTTTCAAATTGAAAATCAATTGCTTAACTGGGATAAACATAAATTTTATACTATATTTCTTAAGATTAGTACTTTAAAGCTACCCAAACCTTTACAAATATAAACTAAAAATCTAACATTGATAATAATAAGGAAAGTTACTATCTTTCCAATATATAAGTTGGTTTTAAAACTCATATACTAATATATAAAACTATTCTGAACCAGTAAATATTATACACATTTACTAGTATAATAAGCTAGATAGCTTTATTAATTATATATTTATATATTTAATAGGAATATTTTAATTACATGAGAATTGTTATAAAGTTTTAAAAACCCCATTATTACATTCTCAACAATCACCTTTGTAAAACTCCATATAATACTACTTTATATTTTAATAAAAGAGTTTTTTTGGATATCTTAACTCTACAAGTTTATAATAATTAATTATTTATTCATTAATTGATAAAACATCATATATAATATTACGTTACATTATTCTATCAATAGATCAAAGATTAACAATAATATTCCTAATATGTATTTATATAATGCTAATCGATTAATTTAAGATCGTATATCATTTTATCAAAGGTATTCATTAAAATTTTTAACATATTAAGTTATAAATATATATTTAACTAGTTACAATTACACTAGCAAAAAACATTAATCTCTTAACCTACTTCTTTACAATTTATGTATAGTCATTAGCCGAAATTAAAAAAAAAATAAATAATACCATTTGTAAACGCCTCGTCCTGGGAATCGCTCGTCGTGCATGCGAGCTATTTGGGCAACAAATATTTCACTATGACGTTGGACAGGTTCTGAGATCGTTCATTTATTCTGAAATCTATGGAGGATTGTGAATCTCCGACTAGAATTACAATGGATTACTGGATGTAAAAGTTCGTTATCCTAGGGGAATTTCGTGATAAAGAACAGTGGATGCGGACCTAATTAATAACACTATTAAATTAGTAGCAATCATTCCATCAACAGAGAATAAAATTTCTCCCTAGTTAATAGAAATGTAGCGGTTGTCGGAATTTTCAATACTCAGACCTAATACGAGTTTGCGACTTGTCAAGCAATCACCCTGCTTCAGCGTTGTCCGATGTATGTGATGCACGGTGATGCTTATGTGCAATATCTATGGGATGGGAGTAAACCTTCGTCCAGAAAACTTATCGGGCGCTAAAAATGCGCAATAACAGTCTGCACTTTAACCTTGACGCGAGGATGTGATCTGATTCCCCACGCCTGAAAGAATACAAGACATCTAAAGGTGTTTCTGGCGAACTCACCGAAAGGCAAACTTCGTTCAAACTACCAGAGTATTCGCAGTCGCTTACCAACAAAAGTACCGAGCCAAAGTTGGAAATAGTTGCTTAATAGATGAATCGCGTACTGGTATAAGGAGTAGCCATGATTCGAACGGGTACAGACATATGGACGGGTTAGACTTAACCGCTAGGAATGGGCCAAACCATTGTTAATGACTATATATTTGCTCAGGAATATTTCCCACCAATAACTGGGATGATATTTTTTATGGCAAGCTAGAAGAAATTTCAGTCTGGCTATTGGTATAGAACGACAGATCGTTTGATTATTTAGACGTTAGTAGCAGATGCCATATTTTACAAATGGTTCATTGTTTAAACAATATCGCAAGGGAGCAGAATTGAGGATCAGTGACGCTGATCACAACCGTCATCATCGGACTACGGGCTATTAGACTCTACGGAGGCTACTTGGCCAGGTGGACCGAGCTCACAAGGGAGCGCAGATGCCCGGGAGGACCAAATCATTAGGCCCTGGGAACGTGGTAACACCGCCCCGCTAGATTGGTTTGTACCGCTAGTTTAATACCTCGTGCCGTGGGATCATCTCTCCGCATAGTGACAGCCCGGCCCACAGACGGGGGCGACAGCCCTGCCTGCGATCTGAAATCGGGTGCTGCCGGTCATTTGGCTACCGGCGCCTCACCTCAGGCTCCCGGTTTGCTTCTGATACAGGTGCTCGCAAGTGTAGGCGCTGGCGTTCTGAGCGTGCATACTGGTCTCGTTTTGCTGAATCGGAGAGGTATGCGACTTCTGGCGCTTCTTCTTCCCGGTAGGTCGCGTCCGCACCACGCAACTCACCTCGGAATGGGCTTGCCTATCAACCAAGTGGGCCGCTACCCGAGCCTTAGGTGAGAGCACTTTTCCGGAAGAAACCGGAGGGAAGAACTCGACCGTTTCGAATTAGCATGTGCTACTGGCTGAACGTCTGTCCACGCTACGCCTCACTCTCTCTCCCGGGATCTGGTATCGACGGTAAGGAGACCCGCTTCGTATCTGGTCCGTGAACCGCCGCTTCCCGGGCCCTGCAGTTATACAGACTCGCTCAGAGAGATCTCCGTAGCTCGGAGTTAGAATTGCATGCGGCGCGATGTGATACATTGAGCAAAGCCGAGAAGGACCAGGCATGGATTCTACCGACTCACCGTGCCAAATAGGATGCTGGAGGCGCTTCGCAAGGATCGAGCCGTGAGCGGGGTTCGACTATCAGCCGTCGAGGGCACGTTTCACGATCCATACCCGCATTTGGTGTGGTTTGGATTAGAGGGAAGCGCGCTGGGATGCGGCCACCGTCTCGGCCGTTGTTTAGCCACCCGATAGGCTGTACGGGCCAGGAGATATGCCTGTGGAGCGGACCTGTCTTGTGGCCGTACGCGTCGCACCCCGGCCTCCCCCCCTCGGCGACGGGCCAGCCGCTCTCGCCCCGCGCCGGCAACGCCGGCCGCGCCCCAGCACCGGCCCCCGGCCGCGCGGGACGGTTCCGGCGGCCCACGGCCTCTCACTCGGGCCGCGGGGGGGACCACCCCCGCCCGGGGCGTTAGCGGGCATCTCAGCGCCGGGTGGCAAGGCCTCCCGCGGGAGGGCGAGCTGGGGGTCGCCGTGCCGTCCGGCCCCGGGGATGGGGCAGCTGCCGCACCGCAGAGTCGCTCCAGGGCTGGCCCGCGGCTGTGCGCGCAGCGCCTCAATCGCCGCGGTGCCTGGGGCTACACGGGACTGCTGTTTCCCGGCGGATCCCCCGGCGGCCGGAAGGGGGCGGCGCATGGGGGCCCGCGGCGTTGGGGCCCGCAGCGTCCCGCGGGCAGGGAGCCGGCGGGCCCGTGGGGGGTCCCTGATGATACGGGGCCGCTGCCACCCGCAACCGGGGACCAAACCGGCCTAGGAGCACAGCGCCACAGCAGCTGGCGCCCCGTGAGTGGCGGCCGTGGGACCCCAGAGCACCTGGCGCGGCGGGCCCGGGGCGCGCTGGGCCGGCCGCCGTCTAGGCCCTCACGCAGCGCTGCACCCGGCCTATGCCGACAGTGGCCCGGCGCCGCCCCGGAGAGGTGCAGCTCAGCCCCGCTACCGCCTACCCCCGGACGGGGACCGCATGCCCCCGAGCGGCGCGCGCAGCCACCGTCCCCCGCCGACGGCGCCCGCCCGCGCGCGCACCGCCCGTACATCGTGCCCCCGGACCCCGGCACCAGGCCACGCGTCCAGAGGAATCGCCCCACGGCCGCGCCTGGACATCGCGGCCCCGCCCCGTCCCTACCGCTCACCCGCAACACCCCCGGGGAGATGGCCCGGGGCCGCGTCACTATCTGCGGCCGGTCGCCCGGGGGCCGGCCATCACCCCCGACGCCCGCTGCGCGGCGACGCGGGCCGTCCGGCGCACCAGGACCCGGGCCCCGAGCGGT     
B       GTAATTGATCTACAGAATTAATCAACAAAAAGTTTATTATAATTCTTAAGATAAATTATAAATAACGTTTCAGATAAGACATTCTACATTTATTCTCTGTTAATAATTTAATTAATCATCTATTACAAATTAACTGAAATTATAATATATAAGGAAAAATCTTAAAATATTTTATTCTAAATGAGTATAAGTTAAAGTATTTTCAATGAATATTGTAATTTAAATTTATATTGTCATCTTTTGACAAATAAAAATCTTGTATTAGTTTATGTTTCAAATTAAAGATCAATTGCTTAACTGAGATAAACATAAATTTTATACTATATTTCTTAAAATTAATACTTTAAAGCTACCCAAACCTTTACAAATTTAAACTAAATATCTGACATTGATAATAATAAAGAAAGTTACTATCTTCCCAATATATGAACTAGTTTTAAAACTCGTATACTAATATATGAAGCTGTTCTGGACCAATAAATATTATACACATTTACTAGTATAATAAGCAAGATAGCTTTATTAATTATATATTTATATGTTTAATAAAAATATTTTAATTGCAAAAAAATTGTTATTAAGTTTTAAAAACCCCATTGTTGCATTCTCAACAATCACCTTTGTAAAACTCCATATAATAATACTTTATATTTTAATAAGAAAGTTTTTTTGAATATCTTGACTCTACAGATTTATAATAGTTAATTATTTATTCATTAATTAGTGAAACATCATATATAATATTACATTACATTATTCTATCAATAGATCAAAGATTAACAGTAGTATTCCTAATATATATTTATATAGAACTAATCGATTAGTTTGAGATCGTATATCATTTTATCAAAAGTATTCATTAAAATTTTTAACATATTAAGTAATAAATGTATATTTAACTAGATACAATTACACTAACAAAAAACATTAATCACTTAACCTACTTCTTTACAATTTATGTATAGTCATTAACCGAAATTAAAAAGGAAATAAATAATACCATTAGTAAACGTCTCGTCTTGGGAACCGCTTTTCATGCATGCGAGCTATTTAAGTAACAAATATTTCACCATAACGTTGAACAGGTTCTGAGATCGTTCATTCATTCTGAAATCTTTGAAGGATTTTAGATCTCCGACTAGAATTACTATGGATTACTGGATGTATAAATTCGTTATTCCAGGGGAATTTCGTGATAGAGAACAGTGGGTGCGGATCCAATTAATAACACTATTACATTAGTAGCAATCATTTCATCCACAGAGAATAAAGTTTCGCTCTAGTTAGTAGAAATGTAGTGGTTGTCGGAGTTTTTAATACTCAGACCTAATACGGTTTTGCGACGTATCAAAGAATCAGCCTGCTCTAGCGTTGTCCGATGTATGTGATGCACGGTGATGCTTATGTGCATTATCTATGGGATGGGCGTAAACCTTCGTCCAAAAATCCTATCGGGCACTAAAAGTGCGCAATAGCAGTCTGCACTTAAACCTTGACGCGGGGGTGTCACCTGATTCTCCACGCTTGAAAGAAGACAAGTCATCTAAAGTTGTTTCTGACGAACTCACCGAAAGGCAAACTTCGTTCAAATTACCAGAGTATTCGTAGACGCATACTAACAAAAGTACTGGGCCAAAATTGGGAGTAGTTGCCTAATAGAGAAATCGCGTACTGGCATGAGGAGTAGCTGTGATTTGAATGAGTACAGGCATACGGACGGTTCAAATTTAACCGCCAGGAATGAGCCAAACCATTGTTAATGACTATGTATCTGTTCGGGAGTCTTTTCCACCAATTACTGGGATAATATCCTTTATGGCAAGCAAGAAGAGATGTCAGTCGGACTATTGGTATAGCCCGACAGATCGTTCGATTATTTAGACGTTCATAGCAGATGATATATTTTGTAAATGGTTTATTGTTTAAACAACATTGTAAGTGATCGGAATTGAGGATCAGTAATGCTGATCACAACCGTCATCGCCGGGCTACAGGCCATTAGTCTCTACGGAGGCTGCTTGGCCAGGTGGACCGAGTTCACAGGGGTGCGAGGATGCCCGGAAGGACCAAATCATTGGGCCCTGGCAACCTGGTAACGCCGCTCCGCCTGATCGGTTTGAATCGCTGGATTAATACCTCGTGCCGTGGGATCACCTCTCCGCATAGAGACAGGTTGGCCCACAGACGGCGGCTACAGCCCTGCCTGCGGTCTGACATCGGGTGCTGCCGGTGACTCGGCTGCCGGCGCCTCACCCCAGGCTCCCGGCTTGCTACTCATACAGGTGCTAGCAAGTGGCGGTGCTGGCGTCCTGAGCGTGCAGACCGGTCTCATTTTGCCGAATCTGAGAGGTATGCGACTTCTCACACTTCTTCTTCCCGGTGGGTCGCGTCGGGACCACGCAACTCACCTTGAAATCGGCCTACCCATCAGTCAAGTGGGCCGCTACCCGGGCCTTAGGGGGGAGCACTTCTACGGAAAAAACCGGAGGGAAAAACTCGACCGTTTCGAATTAGCATAGGCCGCTGGCCGAACGTATGTCCTCGCTACCCGTTACCCTCCCTCCCGGGATCTGGTATCGAAGGCAAGGAGATCCGCTTCGTCTTTGGTCCGTGAACCCCCGCTGCCCGGCCCCTGCAGTTATACAGACTCGCTCAGAGAGATCTCCGCGGCTCGGAGTTATTATTGCATGCGACGCCATGGTATACGTTGAGCAAAGCCGCGAAGGACTGGGCATGGACTCTACCTCCTCATCGTGCCAGACAGGATCCTGGAGGTGCTTTGCAAGGATCGAGCCGCGAGCGGGGTTCGACTTTTAGCCGTCAAGGACGCGTTCTACGATCTATTCCCGCATCCGGCGTGGTTGGGATTAGGGGGAAGGGCGATGGGATGCGGCCACCGTCACGGCCGTTGTTTAGCCACCCGGTAGGCTGTACGGGCCAGGAGATATTCCTGTGGAGCGGACCTGTCTCATGGCCATACGCGTCGCTACCCGTCGTCCCCCCCCCCGCGACGGGCCAACCGCTCTCGCCCCGCACCGGCAACGTCCGCCGCGCCCCAGCACCGGCCCCCGGCCGCGTGGGTCGGTTCCGGCGGCCCGCGCCCTCTCGCTCCGGGCCCGGGGGGGACCACCCCCGCCCGGAGCGCTACCGGGCAGCTCAGCGCCGGCTGGCAAGGCGTCCCGCGGGAGGTCGACCCGGGGGTCACCGTGCCGTCCTGCCCCAAGGATGGGGAAGCTGCCGCACCGCAGGGACGCTCCGGGGCTCGCCCGCGGCTGTGTGCGCAGCGCCTCAGTCGCCGCGGTGCCTGGGGCCAGACGGGACTGCTGTTGCCCGGCGGAACCCCCGGCGGCCGGAAGGGGGCGGTGCATGGGGAGCCGCGGGGTTGGGGCCCGCAGTGTGGCGCGGGCAGGGCGCCGGCGGGCCGGTGGGGGGTCCCTGATCATACGGGGGCGCTGCCACCCGCCACCGGTGGCCGAACCGGCCTAGGAGCACAGCTCCACAGCAGCTGGCGCCCCGTGAGTGGCGGCCGTGGGACCCCAGAGCACCTGGCGCGGCGGGCCAGGGGCGCGCAGGGCCGGCCGCCGTCCAGGCCCTCACGCGACGCTGCACCCGGGCTATGCCGACAGTGGCCCGGCGCTGCCCCGGAGAGGTGCAGCTCAGGCCCGCCACCGGCTACCCCCCGACGGGGAGCGCATGCCCCCGAGCGGCGCGCGCAACCACCGGCCCCCGCCGCCGCCGCTCGCCCGCGCGCGCGACGCCCATACATCGTGCCCCCGGACCCCGGCACCAGACCACGCGCCCAGAGGGATCGCCCTATGGCCGCGCCTGGACGTTGCGGCGCCCCCCAGTCCCGCCCGCTCACCCGCAACGCCCCCGGGGAGATGGCCCGGGACCGCGACACTGTCAGCGGCGGGGCGCGCAGGGGCCGGCCATCACCCCCGACGCCCCCTGCGCGGCGACCCAGGCCGTCCAGCGCACCAGGACCCGGGCCCCGCGCGGT     
A       GTAATTAATCTACAAGATTGATCAACAAAAAATTTATTATAATTCTTAGGATAAATTATGCATGACGTTTCAATTAAGACATTCTACATTTATTCTCTGTTAATAATTTAATTGATCATCTATTACAAATTGACTGAAATTATGATATATAAGAAAAAATCTTAAAATATTTTATGCTAAATGAGTATAGGTTAAAGTATTTTCAATAAATATTGTAATTTAAATTTATATTGTCATCTTTTGACAAATAAAAATCTTCTATTAGTTTATATTTCAAATTGAAAATCAATTGCTTAACTGAGATAAACGTAAATTTTATACTATATTTCTTAAAATTGATACTTTAGAACTACCCAAACCTTTACAAATATAAACTAAATATCTAACATTGATAATGATAAAAAAAGTTACTATCTTTCCAATGTATAAATTAGTTTTAAAACTCATATACTAATATATGAAACTATTCTGAGCCAATAGATATTATACACATTTACTAGTATGGTAAGCAAGATAGCTTTATTAATTATATATTTATATATTTAATAAGAATATTTTAATTACAAGAGAATTATTATTAAATTTTAAAAACCCCATTATTACATTCTCAACGATCACCTTTGTAAAACTCCATATAATAATACTTTATATTTTAATAAGAAAGTTTTTTTGGATGTCTTAACTCTACAGATTTATAATAATTGGTTATTTATTCATTAATTAATGAAACATCATATATAATATTACGTTACATTATTCTATCAATAGATCAAAGATTAACAATAATGTTCCTAATATATGTTTATATAATACTAATCGATTGATTTAAAATCATATATCATTTTGTCAAAAGTAATCATTAAAATTTTTAACATATTAAGTAATAAATGTATATTTAACTAGTTACAATTACACTAGCAAAAAACATTAGTCTCTTAACATGCTTCTTTACAATTTATGTATAGTCATTAGCCGAGATTAAAAAAAAAATAGATAATACCATTTGTAAACGTCTCGTCCTGGGAATCGTTTTTCGTGCATGCAAGCTATTTCAGTAACAAATATTTCACCATAATGTTGGACAGGTTCAAAGATCCTTCATTCATTCTGAAATATATGAAGGATTGCGAATCTCCGATTAGGATTACGATGGACTATCGGATGTAAAAGTTCATCATTCCAGGGGAACTTCGCGATAAAAAACAGTGGATGCGGATTTAGCTAATAACACTATTGTATTAGTAGCAATTATTTCATCTTCAGAGAGTACAATTTCACTCTAGTTAATAGGAATGTAGTGGTTGTCGGAGTTTTTAATACTCAGACTTAATATGGTTTTGCGACACGTCAAGTTGTCATCTTGCTCCAGCGTTATCCGATGTATGTGATGCAAGGTGATGCTTATGTGCACTATTTATGGGACGGGCGTAAGCCTTCGTTCAAAAATCCTATCAGGCACTATAAGTGCGCAATAGCAGTCTGCACTTTAACCTTGACGCGAGGACGTCATCTGGTTCTCCACGCCTGGAAGAAGACAAGACATCTAAAGGTGCTTCTAGCGAGCTCACCGAAAGGCAAACTTCGTTCAAACTACCAGATTATTCGCAGTCGTATTCTAACACAAGCACTGAGCCAAAATTGGAAATAGTTGCTCAATGGGCAAATCACGTACTGGTATGAGGAGTAGCCGTGATTCAAATGGGTGCAGGCACATGGACGGTTTAGATTTAATCGCCAGGAGTGGGCCAAACTATTGTTAATGACTATGTATCTGTTCAGGAGTCTTTCCCACCAATAACTGGGACAATATCCTTTATGGCAAGCTAGAAGAAATACCAGTCCAGCCATTGGTATAGTACGACAGATTGTTTGATTATTTAGACATTAGTAGCAGATGCCATATTCTACAAATGGTTTATTGTTTAAACAATATTGCAAGTGACTAAAATTGAGGATTAGTGACGCTGATCTCAAACGTCATCGCCGGGCTACAGGCTATTAGTCTCTACGGAGGCTACTTGGCCAGGGGGACCGAGGTCACAAGGGGGCGTAGATGCCCCGGAGGGTCAAATCTTTGGGCCCTGGTTACGTGGTAACACTGCCCCGCCCGATCGATTTGTATCGCTGGCTTAATACCTCGTGCCGTGGGATCATCTCTCCGCATAGAGACAGTACGGCCCGCAGACGGTGGCGACAGCCCTGCCTGCGGTCTGACATCAGGGGCTGCCGGTCATGCGGCTACCGGCCCCTCGCCTCAGGCTCCCGGCTTGCTACGGAGATAGGTGCTAGCAAGTGGCGGTGTTGGCGTCCAGAGCGTGCATCCAGGACTCCTTTTGTTGAATCGGAGAGGCATGCGGCTTCTCACACTTCTTCTTCCCGGTAGGTCGCGCCGGCACCACGCCACTCACCTTGAAATCAGCTTACCCATCGACCAAGTGGACCGCTATCCGAGCCCTAGGTGGGAACATTTTTCGAGAAGAAACCGGAGAGAAGAACTCGACCGTTCCGCATTAGCATGTGCAGCTGGCTGAACGTTTGTCCTCGCTACGCGTCACTCTCCCTCCCAGGATCTGGTATCGACGGTAAGAATACCCGCTTCGTCTCTGGTCCATGAACCGTCGCTGCCCAGGCCCTGCAGTTATACAGACTCGCTCAGAGAGATCTCCGCGGCCGGGAGTTGAAATTCCGTGCGGCGCCACGTGATACTTTGAGCAAAGCCGCGAAGGACCGGGCATGGACTCTAGCTCCTCATCATGCCAAACAGGATCCTGGAGGCGCTTTGCAAGGATCGAGCCGTGAGTGGGGTTCGACTATCAGCTGTCGTGGGCACGTTTCACGATCAATTCCCGCATTCGGTGTGATTCGGATTAGGGGGAAGCGCGCTGGGATGCGGCCCCCGTTTCGGCCGTTGTTTGGCCACCCGGTAGACTGCACGGGTCAGGAGATATCCCTGTGGAGCGGACCTGTCTCGTGACCGTACGCGTCGCCACCCGGCGTCCCCGCCGCAGCGACGGGCCATGCGCTCTCGCCCCGCGCCGGCAACGCCCGCCGCGCCCCACCACCGGCTCCCGTCCGCGGGGGACGGTTCCCGCGGCCCGCGCCCTCTCGCTCCGGGCCCGGGGGGGGCCACCCCCGCCCGGGGCGCTACCGGGTATCTCAGCGCCGGCTGGCAAGGCGGCCCGCGGGAGCGCGCCCCGGGGGTCGCCGGGCCGTCCGTCCCCGGGGATGTGGGAGCTGCCGCACCGCAGGGGCGCTCCGGGGCTCGCCCGTGGCTGTGCGTGCAGCGCCTCAGTCGCCGCGGTGCCTGGGGCCAGACCGGACTGCTGGTTCCCGGCGGACCCCCCGGCAGGCGGAAGGGTGCGGTGCATGGGGAGCCGCGGAGTTGGGGCCCGCAGCGTAGCGCGGGGAGGGGGGCGGCGGGCCCGTGGGGGGTCCCTGATCATACGGGGCTGCCGCCATGCGCGACCGGAGGCCGAACCGGGCTAGGAGCACAGCGCCACAGCAGTTGGCGCCCCATGAGTGGCGGCCGTGGGACCCCAGAGCACCTGGCGCGGCGGGCCGGGTGCGCACAGGGCCGTCCGCCGTGCAGGCCCTCACGCGGCGCTGCAGCCGGCCTATGCGGACAGTGGCCCGGCGCCGCCCCGGAGAGGTGCAGCTCAGGCCCGCCACCCCCTACCCCCGGACGGGGAGCGCATGCCCCCGAGCGGCGCGCGCGGCCACCGTCCCCCGCCGGCTGCGCCCGCCCGCGCGCGCCCCGCCCATACACCGTGCCCCCGTACCCCGGCACCAGACCACGCGCCCAGAGGGGTCGCCCCATCGCCGCACCTGGACCTGGCGGCGCCCCCCCGTCCCCACCGCTCACCAGTAATGCCCCCGGGAAGATGGCCCGGGGCCGTGCCACTGTCGGCGGCCGGTCGCCTGGGGGCCGACCATCACCGCCGACGCCCCCTGCGCGGCGACGCGGGCCGTCCCGCGAACCAGGACGCGGGCCCCGGCCGGT     
