# Supplementary material for: A simple method for data partitioning based on relative evolutionary rates
Source: PeerJ. 2018 Aug 28;6:e5498. doi: 10.7717/peerj.5498 (PMC6118207; doi:10.7717/peerj.5498)
Supplement: Data S1 — The datasets are provided in the PHYLIP format. [file peerj-06-5498-s002.zip › DataS2/AS11-3.phy]

17  4000
out     CCATTATTTTACATTGTCGTAGTAATAATTAGTATATATATTAACTAAAATGCAATTTTACAAAGGAATTAACAGATTATAAATATGAAATTCAAAGACGTGACCTGTTTTTGATTTAACAGAAAGTTCATATTTTCTAAAGGCCATAATAGTTAGTTCAAAATACTAATGAATAACTGAAACTTCTAACATATAAGTCTGAAAATACTCCAAGATAATATAACATATATTTAGAACACTATTACAGACAAATAACATCTCAAATTATATTCTTTTATTTTTTAATATAAAATTTCTTACCCTTATTGTTATATAAATTATAAATTAAATCCGCTAGAACTGTTTACGTAAGATCTTGAAAAAACTACCTTTGGGTATAAATAAAAGTATATTTATAACTATTTCTAACAATAAATAGAACGAAACAAAATGTATCTATCTGAACTGTTAAAGCTATTTGATATTTCATCTTAATAACACACAATATTATTATTCTACTCTTTATTTATATTGCTCATACCTCATTGTTATATATTAAGATTTATAAATTTTTATCTATATTTATATCTCTATTAAATCTAAGAAACTATTTATATTAGCGTTTAAAGAATTATGTTGTTAATATTTTGAGTTTATTGAACCAAAAGAAAATATAAAGACCATGGAATAGAAAAGAATTTATCTATGAGGAAATAACGCTATGAATAAAACGGCCTTTAAATGCATTTTTTTTATTCTAAACAGCACTAAATATCGGAGTATATTCTTTAATTTACTAAATATAACATACGATATATAATTAGTGGTTTTTAATTATAAAGGTCTAACGATATTAATTAGGGAATCTATTATATTTAGAACTTTTATTAAGTATTTATAGTTACACAAGAAAATGTAAAAAATAATGATGTTATTTATTCTTTTCATATAAAAATAACAGTATCTTCTCTATTCTTGAAAATTATAAAATTGTATGAGTTATTAAATGTGACAATGCTGTGCTCTAATAAATAATACTCTGTCTACGATCGCACACTGGGTAGTCTATGGGGATCAACCTACAAATCAACAACTTTGATTGCAAAGATTCTACGTTACGAGTAGAGAGTCTTTCCTAACATGCAGCTTAGTTTCCGAAGTGATCTCCATAGCTAGAAGGGATATTTGCACCGGACAACTCTTTAATTTTGAAAGGCAGTAGTTCACTCACAGAGTTTGATTTGTCCCTGTAATACACTTTATCTCGCATACATGTGGTCCATAATCGTGGCATAATAGTTAATAAAAGCGTACCCAGCACCTTATACCAATGAGCTCCCTTCGCTTGTACTCGAGTATCTTATTTTGTCCATTCTTGATCAGGTTGGTAAAAATGTAATTTATTACAAATAGAAAGATAATGCGAAAAAATTATATTTGTGACTAAAATAATGCAAATACTGCAAAAGGATGATCCGTTTGGCTATTTTCCATGTGCAGTGCGGTCAATAGGCCTGTTAGGACGTAGAGACACTAATCGTGTCCATACTCTGTTTACAATCAGTTGGAGATCTCTAGATTGTCACACTAAGTGGCTTATGGAACTTAATTACTGTAGACGCGAAGGTTACGGGTCGCATAGTCGTAATTTCACTTTGATAATGTCGATCGTTATCATGCGAAATTAAATACGGCCAATTTAACAAAACAGCCTACTAGTCTGCTGCAGACCCTGTCGAATGGATGTAGTGCAGGGTTCCCAGCAGTTCGCGGCCCAAGAGTTCCTAGGTCTGGTAGAAACGACGCAATATCTTCAATATATAATTGTAAAGCCCTAAGTTGAAATGTATGGCTTATGATTAGAAAATAAATGGATGAAAAACCTTTATAGAATTCCTAATCCTAGTCTCCATAAACGATTGTAACTGTGTATCAGCTCTTACCGTCAAGTAGGATTATAGTGATTATTTACGAGGTATTATAGGATCAAGGTAATATTAGGACCAGATCAGATCATCCATACATGTGATAGGTCCTGGCCCTCAACGCGGCTCGTAGCACGAATCGAAGGAGCTGCTTTACGGTATACTCGCGATTGCCGTGCGACCCATGTGGCTAAACGGGGGTCAACGGATTCGCGGTTCGGGGGTTGAAGGGTCCCGTGCCCGCGGCGGCCTCGAGCGTCCTGCCGGTATGTCCGGCCAAGCGACAGGAGCTCCGTTGGGCGCTTTCGGCGCGGTCGCGATATCTAGTTCCTCGCAGGAACGCCGGACGCCTACTGAGCCCCTTTAGGTGCATCGCGGTATACCGCTCCGACTGCCCGGGTACCCGAGTTATGCGGTCCGACCGCCCGGACTAAATCGGGCTGTGGTTTAGCTCGTTTCCACGCGGCAGTACCGCGGTGGGTTACGCCCGCAGATGTAACACGCGATACTCTCCAGGTCCCCCTGAAGGGGTCATGGGAGCGGCGTCGGCTCTGCGCGCCGGGTCGGTCGGGTCAGGCCCGTACTGCAAGTCAGGATCCGTCTTGGTCAAACCACCTACTGGTTGCGCAAGGCCTGGGCCAAGTTACAGGTCGATTCCACGCCTGTCGAGGCTTATCGGCAGACCATAAAGGCTCCACCGTCTGGGCCCAGAAGGCGGCGGAGGGGTTGGCCGGCGCGGCCGAAATCAGTATCCACCCGAGCGACGTAAAGGGGCAATCTAGGACGGACACTACACGACCTAGCGAGGAGGATTGGGTGGGAGCGGCACGCGCCCCGACAGCAGAGCAGCGACTCTCCCAATGGCATAGGGATCCCTCGCTGACACCCCTGACGCAAATACCGGCCCGCTGGCGGTAGGACTGCGCGATGACAGCGACTTCGGGGGCAGCCTACAGTGTAGCCGGAGCACGCACTGACTTTGAAGGGAACCGGGTACGACAGAGTCTCTCACAGCTTCACCGGATCCCGGTATAGCCCTACCGGTTCGGGGTGGGCACGTGCCATTATGCCGTCACCGCCCATCCGCGGGGGCCTTCGCAGGCGCAGCCTTGAGGGCCCGCAGCCGCCCCGTGTCCCCACCGGGACAGGCGGTGCCGGCGGCGGGAGTTGCGCGGCGGGGGGCCCGAGCGGAAGTGCCAACTGCCGGGACGCCGCGAGTATACGGGTCGGCGAGCGCGGCCCCTCGTCCCCCAGCCGGTACGCGAACGCGCGGGTGCCGCGATGGGGCTGCACTGTGCGCGGCGGCTAGGGAGCGGGGGGGGGCTGAGGAGCCTGCCCGCGTAGTGCGGACTGAACCAAGTGGGGCGGGCCGCGCGAGCATACGCCAGGGTTTCCGAGCCAAGTGAGCGACCTCGCCGGGGGGGGCCGCGGGTGAGCGCCCCGGGCCCGGGGGCCAGTGTCAACCGCCCCCGGGTGGCGAGCCGGGGGGGTCCGCTTGCGAAGCCGGAGAGCCCCGACGCCCGGCCCCGCCGGCGAGGCACCACCAGGCTCCCCGGCCAGGCGGGAGGATGCTCGGCGAACAGCCGTTCGGGCGGACACTGCGAGGGCTGGGCCCTGTCTCCCGCGGCCGCACTGGCGGCCCGCGGCGGGCCCCCACCCGCCACGCCCCGGTTGCATCCGTGCCGCGCGGGCCTCCTAGGCGGCCCTGTCCCACGCCCGCGTCGGCGCCTGCTCAAGCCGGCGGCCACGGCCCTCCCGTGTTGGCGGGCGGCAGTCTGACGCCCGCGGGGGAGTGGGCCGGCGATCGCCGCCAGCGCGGGTGGGCGGGCGGCGATGCAACGGCAGACGGCGCGCCCCCGGGAGCGGGGGCGGCCCTTTCCCTCGTACGCGGGGCGCGCCTCGACCGCCGTACGGGCTGCATCCAAGGCCCCGGCGGCCGCGCCAGGCCACGCGGCCGTCCCGGGACGCGCCCCCGCGCGCAGGGACGGCCCACCTCCGCCCCGGGCAGTGCACCCCCCCCGGTTGGTAGGGGGGGCGCCCGTCCGTGGCGCCGGCGGACCCGGGCCGCCTGGACTAGCGGCCGCCGGCCGACCGCG     
P       CCGTTATTTTACATTGTCATAGTAGTAATTAATATATATATTAACTAAAATGCAATTTTACGAAGAAATTAACAAATTATGGATATGAAATTCAAAAACGTAACCTGTTTTTGATTTAACAAAAAGTTCATATTTTCTAAAAGGCGTTATAGTTAATTCAAAATACTAATAAGTAACTGAAACTTCTAACATATAAATCTAAAAATACTCCAAGATAATATAACATATATTTAGAACACAATTACAAACAAATCACATCTCAAATTATATTCTTTTATTTTTTAGTATAAAATTTCTTACCCTTATTGTTATAAAAATTATAAATTAAATCCGCTGAAACTGATTACGTAGGATCTTAAGAGAACTACCTTTGAATGTAAATAAAAGTATTTTTGTAACTATTTCTAACAATAAATAAAACAAAACGAAATATTTCTGTCTGAACTATTAAGGCTATTTATTATTTCGTCTTAATGACACACAATGTTATTATTCTACTCTTTATTTATATTGCTCATACCTCATTATTCTATGTTAAGATTTATAAATTTGTATCTATGTTTATGTCTCTATTAAATCTAAGGAACTGTTTGTATTAACGTTTGAAGAATTATGTTGTTATTATTTTAAGTTTGTTAAACCAAGAAAAAATGTAAAGACCGTAAAATAAAAAAGAATTTATCTATGAAAAAGTAACGCTATGAATAAAACAACCTTTAAATACATTTTTTTTATTCTAAACAGCACTATATATCAAAGTATAATCTTGAATTTACTAAATATAACATGCGATATATGATTAGTGGTTTTTAATTATAGAGATCTAACAGTATTAATTAAGGAATCTATTATATTTAGAACTTTTGTTAAGTATTTATAGTTACACAAGAAAATGTAGAAAATAATAATATTATTTATTCTTTTCATATAAAAATAACAGTATCTTCTCTATTCTTGAAAATTGTAAAATTGTATAAATTATTGAATATAACAGTGATGTGCTCCAATGAATAATACTTTGTCTACGATCGTACACTGGGTATTCTAGGGGAATCAACCTGGAAATCAACAACTTTGATTGCAAAGGACCTACGTTACGAATAGGTCGTCTTTCCTAACATGATACTTAGTTTCCGAAGTGATCTCCATAGCTGGAAGAGATATTCGCACCGGACGACTATTTAATTTTGAGAAGCAGTAGCGCACTCACAGAGTTTGGTTTGTCCCTGTGATACATTTCTTCTCGCATACATACGGTCCGTAATCGTGGCATAATTGCTAGTAAAAGCGTACCCAGCGCCTTATACCAACAAGGTCTCTTCGCTTGTACTCGAGTATCTTATTTTGCTCATTCTTGATCAAATCGGTAAAAATATAATTTAGAACAAATCAAAAGATAATGCGAAAAAATTATATTTGTGATTCAAATAATGCAAATACTGTAAAAGGATGATCCGATTGACTATTTTCAACGTGCAGTACGGTCAATTGGCCTGTTAGGACGTAGAGACTCTAATCTCGTTCATACTTTGTATACAATAAGTTGGAGATTTCTGAATTGTCACACTTAGTGGCTTATAGAAATTAATTACCGTAGACGCGAGGGTTGCGGGTCGCATTCTCGTAATTTCGCTTTGATAGTATCGATCGTTATTATACGAAATTAAATACGGCCAATTTGACGAAGCGGCCTACTAGTCTGCTGCAGACCCTGTCAAATGGATGTAGTGCAGGGCTCCCAGCGGTTCGCGGTCTAAGAGTTCCTAGGTCAGGTAAAAAAAACGCAATATCCTCAACACATATTCGTAAAGTACTAAGTTGAAATGTATGGCTTATGATTCGAAAAAAAATGGATGGAAAATCCCTATAGAATTCCTAGTCCCAGTCTCCGCTAACGCTGGTAAATTTGCACCAGCTCCTGCCGTCGAGCAGGATTATAAAGATTATTCATGAGGTATTATAGGATCAAGACAATATTAGGACCAGATCAGACCATCTATGCATGTGATGAGTCCTGGCGCCCAACGCGGCGCATAGCGCGAGTCGAAGGAGCTGTATGACGGTGTACTCGCGATTGCCGTGCGTCCCATGTGGCTAAGCGGGGGTCAACGGATTGGCGATTCGGGGGCTGAGGGGTCGAATGACCGCGGCGGCCCCGAGCGTCCTGCCGGTATGTCCGGCCAAGCGACAGGAGCTCCGTTGGGCGTTCCCGGCGCGGTCGCCATATCTAGTTCCTCGCAGGAAATCCTGGCGCCTACTAGACCCCTTTAGGTGCAGCGCGGTATACCGCTCCGACTCCCCGGGAGCCCGAGTTATGTGGTCCGATCGCCGGAGCTGAATCGGTGTGTGGTTTAGCTCGTGTCCACGCGACCGTACCGCGGTAAGTTACGCCCGCAGGTGGAACACTCGATGCGTCCCGGGTCCCCCTGGAGGGTTCACGGGCGCGGCGTTGGCTCAGCGTGTCGGGTTGGTCGGGCCTGGCACGTACTGTAAGTCAGAATCCGTCTTGCTCATACCACCGACTGGTTGCGCAGGGCCGGGGCCAAGCTTCGGGTCGATTCCACGCCTGTCGAGGCTTACCGACAGACCATGGAGGCCCCACTGTCTGGGCCCAGAAGGCGGCGGAGGGGTTGGCTGGCGCGGCCGAGATCAGTATCCACCCGAGCAACGTAAAGGCGCAATCTAGAACGGACACTGCACGACCTAGCCAGGAGGATTGGGTGAGAGCGGCATGTGCCAGGACAGCAGAGCAGCGACTCTTCTAACGGCATAGGGGTACCTCGCTGGCACCTCTGACGCAAAAGCCGGCCCGCAGGCGGTAGGGATGCGCGTTGACAGCGGCTTCGGGGGCAGCCTACAGTGTAGCCGGTGCACGCTCAGCCTTTAAACGGAACCTGGTGCGGCAGAGGGCCTGACGGTTTCACCGAATCTCAGCAGAGCGCTACAGGTTCGGAGTGGTCAGGTGCCATTAAGCCGCCATTGCCCATCCGTGGGGGCCTGCGCAAGCGCAGCCTTGAGGGCCCGCAGCCGCCCCGTGTCCCCACCGGGGCATGCGGTGCCGACGGCGGGGGTTGCTCGGCGGGGGGCCCGAGCGGAGGCGCCAACTGGCGGGACGCCGCAAGTGTACGGGTCGGCAAGCGCGGCCCGTCGTCCCCCTGCCGGGACGCGAACGCGCGGATGCCGCGGTGGGGCTGAAGCGTGCGCGGCGGCTGGGGAGCGGGGGGGGGCTGAGGAACCTGCCCGCGTACTGCGGGCTGCACCAAGTTGGGCGGGCCGCGCGAGCATACGCCCGGGTCTCCGGGCCAAGTGAGCGACCACGCCGGGGGGGGTCGCGGGTGAGCGCCCCGGGCCCGGGGGCGAGGGTCACCCGCCCCTGGGTGGCGAGCCGGCGGGGTCCGCCTGCGAAGCCGGAGAGCCCCGACGCCCGACCCCGCCGGCGTGGCACCCCGAGGCTTCCGGGCCAGGCGGGATGATGCTCGGCGACCGGCCGTTCGGGCGGACACTGCGAGGGCTGGGCCGTCTCTCGCGCGGCCGCACTGGCGGCCCGCCGCGGGCCCCCACCCCCCACGCCCCGGTGGCGTGCTGGCCGCTCGGGCCTCCTAGGGGGCCCTGTCCCACGCCCGCGTCGGCGCCTCCTGAGGCCGGCGGCCGCGGCCTTCCCGTGTTGGCGGGGGGCAGCCTGACGCCCGCGGGGGAGTGGGCCGGCGATCGCCGCCAGGGCGGGTGGGCGGGCGGCGATGAAACGGCGGCCAGCGCGCCCCCGGGAGCGGGGGGGGCCGCTTCCCTCGTGCGCGGGGAGGGCCTCGGCCCGCGTACCGGCTGCATCCAAGGCCCCGGCGGCCGCGCCAGGCCTCGCGGTCATCCCGGGGCGCGCCCCCGCGCGCAGGGACGGCCGACTTCCGCCCCGGGCTGTGCACCCCCCCCGGTTGGTGGGGGGGGCGCCCGTCCGTGGCGCCGCCGGACCCGGGCCGCCTGCGCCGGCGGCCGCCGGCCAACCGCG     
O       CCGTTATTTTACGTTGTCATAATAATAATTGATATATATATTAACTAAGATGCGGTTTTACAAAGGAATTGACAAATTATAAATGTAAAATTCAAAGACGTAGCCTATTTTTGATTTAACAGAAGATTCATATTTTCTAAGAGCCATTATAATTAATTCAAAATACTAATGAATAACTGAAACTTCTAACATATAAATCTGAAAATACTCCAGGATAATATAACATATATTTAGAACACTATTGCAGACAAATCACATCTCAAATTATATTCTTTTATTTTTTAATATAAAATTTCTTACCCTTATTGTTATATGAATTATAAATTAAATCCGCTAAAACTGATTACATAAGATCTTAAGAAGTCTACCTTTGAATGTAAATAAAAGTATTTTTGTAACTATTTCTAACAATAAATAAAACAAAACAGAATGTTTCTGTCTGAACTGTTAGGACTATTTATTATTTCATCTTAATGACACACGATATTATTATTCTGCTCTTTATTTATATTACTAATACCTCATTGTTGTATGTTAAAATTTATAAATTTATATCTATATTTATGTCTCTTTTAAATCAAAGAGACTATTTATATTGACGTTTCAAAGATTATGTTATTATTATTTTAAGTTTATTAAAACAAGAAAAAGTATAAAGGCCGTAAAATAAAAAAGGATTTATCTATGAAAAAATAACGCTATGAGTAAAACGACCTTTAAATGCATTTTTTTTATTCTAAACAACACTAAAAATCAAAGTATATTCTTAAATTTACTAGGTATAACATACAATATATAATTAATAGTTTTTAATTATAAAGATCTAACAATATTGATTAGGGAGTCTATTATATTTAGAACTTTTATTAAGTATTTATAGTTGCACGGGAAAATGTAAAAAATAATAATGTTATTTGTTCTTTTCATATAAAAATAACGGTACCTTCTCTATTCTTGAAAATTATAAAATTGTATAAATTATTAAATGTAACAATGCTGTGCTCTAATAAATAATACTTTGTCCACAATCGCACACTGGATAATCTAAGAGGATCAATCTCGAAACCAACTACTTTGATTGCAAAAAGCCTACGTTACGAATAGATAGTCTTCCATAATGTGAGACTTGGTTTCCGAAGTGATCTCAATAGCTGGAAGGGATATTCGCACCGGACAACTCTCTAATTTTGAAAAGCAGTAGGGCACCCACAGAATTTGATTTGTCCCTGTGATACATCTTATCTCGCATACATATGGTCCGTAATTGTGGCATAATCATCAATAGAGGCGTACCCAGCGCCTTATATCAATAAGGTCTTTTCGCTTGTACTCGAGTATCTTATTTTGTCCAATCTTGATCAGGTCGGTAAAAATGTAATTTAGTACAAATAGAAAGATAATGCGAGAAAATTATATTTGTGACTCAAATTGTGCAAATACTGCAAAAGAATGGTCCGTTTGGCTATTTTCAATGTGCGGTGCGGTCAATAGGCCTGTTAGGATGCAGAGACCCTAATCTCGTCTATACTCTGTTTACAATCAGTTGGAAATCTCTAAATCGTCACACTTAGTGGCTTATGCAACTTAATTACTGTAGACGTGAGGGTTACGGAATGCATCGTCGTAATTTCGCTTTGATAGTGCCGATTGTAATCATGCGAAATTAAATACGGCCAACTTGACAAACCGGCCAGCTAGTCTGCTGCAGACCCTGTCTAATGGATATAGAGCAGGGCTCCCAGCGGTTCGCGGTTTAGGAGTTCCTAGGTTCGGTAGGAAAGATGCAACATCCTCAATACATAATCGTAAAGTACTAAATTAAAATGTATGGCTTATGATTTGAAAAAAAACGGATGGAAAACCCTTGCAGAATTCCTAATCCTAGTCTCTAGAAACGATAGTAACTTTGTACCAGCTTTTGCCGTCGAGCAGGATTATAATGATTATTCATGAAGTATTATAGGATCAAGGTAATATTAGGACCAGATCAGACCATCCATACATGTGATAAGTCCTGGCCCCCTACGCGCCGCATAGCGCGAGTCGAAGGAGCAGTTGGACGGTGCACACACGATTGCCGGGCGGCCCATGTGGCTAGGCGGGGGTCAGCGGATTAGCGATTCGGGGGCTGAAGGGTCCAGTCGCCGCGGCGGCCCCGAGCGTCCTGCTGGTATGTCCGGCCAAGCGACAGGAGCTCCGTTGGGCGCTTTCGGCGCGGTCGCGATATCTACTTCCTCGCAGGAACTCCGGGGGTCTACTTGGCCCCTTTAGGTACATCGCAGTCAACCGCTCCGACTCCCCGGGGACCCGAGTTATGTAGTCCGATCGCCCGAACTGAACTGGTATGCGGTTTAGCTCGCATCCACGCAACCGCACCGCGGTGAGTTACGCCTGCAGATGTGACATCCGATGCATTCCGGGGCCCCCTGAAGGGTTCGAGGCAGCGGCATAGGCTCGGCGTACCGGGTCGGTCGGGCCAGGCCCGTACGGGAAGTCAGAATCCGTCTTGCTCACACCACCTACTGGTTGCGCAAGGCCGGGGCCAAGCTACAGGTCGATTCCACGCCTGTCGAGGGTTATGAGCAGACCATGGAGGCACCATCGTCTGGGCCCAGAAGGCGACGGAGGGGTTGGCTGTCGCGGCCGAGATCAGTATTCACCCGAGCTACGTAAGGGCGCAGTCTAGGACGGACACTACACGACCTAGCCATGAGGATTGGGTGAGAGCGGCATGTGCCTCGACAGCAGAGCAGGGACTCTTCGAACGACGTACGGGTACCTCGCTGACACCTCTGACGCAAATGCCGGCCCGCAGGCGGTAGACCTGCGCGTTGACAGCGGCTTCGGAGGCAGCCTACAATGTATCCGGCGCACGCAACGACTTTAAACCGAACCGGATACGGCAAAGGCGTTGACGGCTTCACCGGGCCTCAACAAAGCCCTACAGGTTCGGGGTGGTCATGTGCCATTATGCCGTGACGGCCCATTCGTGGGGGCCTGCGCACGCGCAGCCTTGAGGGCCCGCAGCCGCCCCTTGTCCCCACCGGGACAGGCCGTGCCGGCGGCGGGGGTTGCGCGGCGGGGGGCCCGAGCGGAGGCGCCAACTGGCGGGCCGCCGCCAGTCTGCGGGTCGGCGAGCGCGGCCCCTCGTCCCCCCGCCGGGACGCGAACGCGCGGGTGCCGCGCTGCGGCTGCAGTATGCGCGGCGGCTAGGGAGCGGGGGGGGGCTGAGGAGCCTGCCCGCCTAGCGCGGTCTGTACCAAATTGGGCGGGCCGCGCGAGCATGCGCCCGGGTCTACGGGCCAAGTGAGCGACCGCGCCGGGGGGGGTGGCGGGTGAGCGCCCCCGGCCCGGGGGCCAGGGTCACCCGCCCCTGGGTGGCGGGCCGGCGGGGTCCGCCTGCGAAGCCGGACAGCCCCGACGCCCGACCCCGCCGGCGCGGCACCACGAGGCTCCCGTGCCAGGCGGGAGGATGCTCGGCGAGCGGCCGTTCGGGCGGACACTGCGAGGGCTGCGCCATGTCTCGCGCGGCCGGACTGGTGGCCCGCGGCGGGCCCCCACCCGCCACGTCCCGGTGGCGTCCACGCCGCGCGGGCCTCCTAGGGGGCCCTGGCCCACGCCCGCGTGGGCGCCTCCTTAGGCCGGCGGCCGCGGCCTTCCCGTGTTGGCGGGCGGCAGCCCGACGCCCGCGGGGGAGTGGGCCGGCGATCGCCGCCAGTGCGGGTGGGCGGGCGGCGATGGAACGGCAGCCGGCGCGCCCCCGGGAGCGGGGGGGGCCGGTTCCCTCGTGCGCGGGGCAGACCTCGTCCGGCGTACGGGCTGCATCCAAGGCCGCGGCCGCCGCGCCAGGCCAGGCAGCCCTCCCGGGGCGGGCCCCCGCGCTCAGGGAGGGCCCACCTCCGCCCCGGGCAGTGCACCCCCCCCGGCTGGTAGGGGGGGCGCCCCTCCGTGGCGCCGGCAGTCCCGGGCCGCCTGGGCCGGCGGCCGCCGGCCAACCGTG     
N       CCGTTATTTTACATTGTCATAATAATAATTAGTATATATATTAACTAAAATGCAATTTTACAAAGGAATTAACAAATTATAAATATGAAATTCAAAGACGTAACCTGTTTTTGATTTAACAAGAAATTCATATTTTCTAAAAGCCATTATAATTAGTTCGAAATACTAATAAATAACTGAAACTTCTAACATATAAATCTAAAGATACTCCAGGATAGTATAACATATATTTAGAGCACTATTGCAGGCAAATCACATCTCAGATTATATTCTTTTATTTTTTAATGTAAAATTTCTTACCCTTATTGTTATATAGATTATAAGTTAAATCCGCTAAAACTGATTACGTAAGATCTTAAGAGAACTACCTTTAAATGTGAATAAAAGTATTTTTATAACTATTTCTAACAATAAATAAAACAGAACAAGATGTTTCTGTCTGAACTGTTAAGGCTATTTATTGTTTCATCTTGATGACACACAATGTTATTATTCTACTCTTTATTTATATTGCTCATACCTCATTATTGTATATTAAAATTTGTAAATTTATATCTATATTTATATCTCTTTTAAATCTAAGAAACTATTTGTATTAACGTTTAAAGAATTATGTTATTATTATTTTAAGTTTATTGGACCAAAAAAAAATATAAAGGCCATAGAATAAAAGAGAATTTATCTATGAAAAAATTACGCTATGAATGAAGCAACCTTTAAATGCATTTTTTTTGTTCTAGACAACACTGAATATCAAAATATATTCTTGAATTTACTAATTATAACATGCAATGTATAATTAGTGATTTTTAATTGTAAAGATCTAACAATAATAATTGGGAAATCTATTATATTTAAAGCTTTTATTAAGTATTTATAGAGACACAAGAGAATGTAAAAAATAATAATATTATTTATTTTTTTCATATAAAAATAACAGTATCTTCTCTATTCTTGAAAATTATAAAATTGTATAAATTATTAAATATAACAGTGCTGTGCTCTAATAAATATTACTTTGTCTACGATCGCACACTGGGTAGTCTAGGAGGATCAACCTAAAAATCAACAACTTTGATTGCAAAGAGTCTATGTTACGAATAGATAGTCTTTCTTAACATGAAACTTAGTTTCCGAAGAGATCTCCATAGCTCGAAGAGATACTCGAACCGGACAACCTTTTAATTTTGAAAAGCAGTAGCGCACTCGCGGAATTTGATTTGTCCCCGTGATACATTTCATCTCGCATACATACGGTTCGTAATCGTGGCATAATAGTGAATAAAAGCGTACCCAGCGCATTATACCAACAAGATCATGTCGCTTGTACTTGAGTATCTTATTTTGTGCATTCTTGATCAGGTCGGTAAAACTGTAATTTAGTACAAATAAAAAGATAATGCGCAAAAATTATATCTGTGATTTAACTAATGCAAATCCCGTAAAAGGATGGTCCGTTTGGCTATTTTCAATATGTAGTGCGGTCAATAGACCCGTTAGGATGTAGAGACCCTAATCTCGCCCATACTCTACTTACAATCAGTTGGAGATCTCTGAATTATCACACTGAGTGGCTTATGAAAATTAATCACTATAGGCGCGAGGGTTACGGATCGCATCATCGTAATTTCGCTTTGATAGTACCGATTGTTATTATGCGAAATTAAATACGGCCCACTTGATAAAACGACTTGCTAGTCCGCTGCAGACCCTGTCGAATGGATTTAGTGCAGGGCTCCCCGCGGTTCACGGCTCAAGAGTTCCCAGGTCGGGTAAGAATAACGCAATATCCTCAACACTTAATCGTGAAGTACTAAGTTAAAGTGTGTGGCTTATGATTAGAAAGCAAATGGATGGAAAGCCCTTCCAGAATTCCTAATCCCAGTCTCCGCAAACGATAGTAATTGTGTACCAGCTTTCGCCACCGAGTAGGATTATAGTGATTATTTATGAGGTATTATAGGATCAAGGTAATATTAGGACCAGATCAGACCATCCATACATGGGATAGGTCCTGGCCCTCTACGAGGCACATAACGCGAGTCGAAGGACCCGTTTGACGGTGTACTCGCGATTGCCGTGCGTCCCATGTGGCTAGTCGGGGGTCAACGGTTTGGCGGTTCGGGGGCTGAAGGGTCTGGTAGCCGCTGCGGCCCCGAGCGTCCTGCCGGTATGTCCGGGCAAGCGACAGGAGCTCCGTCGGGCGCTTTCGGCGAGGTCGCGATATCTAGTTCCTCGCAGGAACGCCGGGCGCCTACTGGGCCCCTTTGGGTCCATCGCGGTATACCGCTCCGACTGCCCGGGAGCCCGAGTTATGGGGTCCGATCGCCCGACCTGAATTGGCGTGTGGTTTAGCTCGTATCCACGCGACCGTACCGTGGTGTGTTACGCCCGCAGGTGTGACATCCGATGCATCCCGGGTCCCCCTGAAGGGTTCACGGGAGCGGCTTCGGCACTGCGTACCAGACCGGTCGGGCCAGCCCCGTACTGCATGTCAGGATCCGTCTTATTCTAACCACCTACTGGTTGCGCAGGGCCTGGGGCAAGATGCAGGTCGATTCCACGCCTGCCGAGGCTTATCGGCAGGCCGTGGTGGCTCCACCGTCTGGGCCCAGAAGGCGCCGGAGGGGTTGGCTGGCGCGGCCGAGATCAGTATCCACCCGAACCACGCAAAGGCGCAATCTATGACGGACACTACACGACCTAGCCAAGAGGATTGGGTGGGAGCGGCATGAGCCTCTACTGCAGAGCAGTGACTCTCCCAGCGGCATAGGGGTGCTTCGCTGGCGCCTCTGACGCAAAAGCCGGCCCGCGGGCGGAAGGGCTGCGCGTTGCCAGCGACTTCGGGGGCAGCCTACAGTGTAACCTGTGCACGCACCGGGTTAAAACGGAACCTGGTGCGGCAGAGGCCTTCACAGCTTCACCGGATCCCGGTAAAGCCCTACGTGTTCGAAGTGGTTATGTGCCATTATGCCGCCACCGCCCGTTCGTGGGGGCCTGCGCAGGCGCAGCCCTGAGGGCCCGCAGCCGCCCCGTGTCCCCACCGGGACACGCGGTGTCGGCGGCGGGGGTTGCTCAGCGGGGGGCCCGAGCGGACGCGCCAACTGTCGGGACGCCGCTAGTCTGCGGGTCGGCCAGCGCGGCCCGTCGTCCCCCCGCCGGCACGCGAACGCGCGGCTGCCGCGGTGAGGCTTCAGCATGCGCGGCGGCTAGGGAGCGGGGGGGGGCTGAGGAGCCTGCCCGCGTAGGCCGGGCTGGACCAAGTGGGGCGGGCCGCGCGAGCATCCGCCCGGGTTTCCGGGCCAAGTGAGCGACCTCGCCGGGGGGGGCGGCGGGTGAGCGCCCCGGGCCCGGGGGCCAGGGTCACCCGCCCCTGGGTGGCGAGCCGGCGGGGTCCGCCTGCGAAGGCGGAGAGCCCCGACGCCCGGCCCCGCCGGCGAGGCACCACTAGGCTTCCGGGCCAGGCGGGAGGATGCTCGGCGATCCGCCGTTCGGGCGGACACTGCGAGGGCTGGACCGTCTCTCGCGCGGCCGCACTGGCGGCCCGCGGCGGGCCCCCACCCGCCTCGTCCCGGTCGCGTCCGCGCCGCCCGGTCCTCCTAGGGGGCCCTGACCCACGCCCGCGTCGGCGCCTGCTCGGGCCGGCGGCCCCGGCCTTCCCGTGTTGGCGGGCGGCAGCCGGACGCCCGCGGGGGAGTGGGGCGGCGATCGCCGCCGGGGCGGGTGGGCGGGCGGCGATGGAACGGCGGCCGGCGCGTCCCCGGGAGCGGGGGGGGCCTCTTACCTCGTGCGCGGGGGCGTCCTCGGCCGGCGTACGGGCTGCGTCCAAGGCCGCGGCAGCCGCGCCAGGCCAGGCGGGCAGCCCGGGGCGCGCCCCCGCGCCCAGGGACGGCCCACCTCCGCCCCGGGCAGTGCACCCCCCCCGGTTGGTAGGGGGGGCGCCCCTCCGTGGCGCCGGCCGACCCAGGCCGCCTGGGCCCGCGGCCGCCGGCCAACCGCG     
M       CCGTTGTTTTGCATTGTCATAGTAGTAATTGATGTATATATTAACTAAGATGCAATTTTACAAGGGAATTAACAAGTTATAGATATAAAATTCAAAGACGTAGCCTGTTTTTGATTTAACAAAAAATTCATATTTTCTAAAAGCCATTATAATTAATTCAAAATACTAATAAATAACTGAAACTTCTAACATATAAATCTAAAAATACTCCAAGATAATATAACATATATTTAGAACCCAATTACAAGCAAATCGCGTCTCAAATTATATTATTTTATTTTTTAATATAAAATTTCTTACCCTTATTGTTATATAAATTATAAATTAAATCCGCTGAAACTAATTACGTAAGGTCTTAAGAAAACTACCTTTGGACATAAATAAAAGTATTTTTATAACTATTTCTAGCAATAGATAAAACAGAGCAAAATGTTTCTGTCTAAACTGTTAAAACTATTTATTATTTCGTCTTAATGACACACAATATTATTGTTCTACTCTTTATTTATATTGCTCATACCTCATTGTTATATGTTAAAATTTATAAATTTGTATCTATATTTATATCTCTTTTGAATCTAAGAAACTGTTTATATTAACGTTTAAAAAATTATGTTATTATTATTTTAAGTTTATTAAACCAAGAAAAAATGTGAAGGCCGTAGAATAAAAAAGAATTTATCTATGGAAAAATAACGCTATAAATAAGACGACCTTTAAATGCGTTTTTTTTATTCTAAACAATACTAGATATCAGAGTATATTCTTAAATTTACTAAATATAACATGCAATATATAATTAATAGTTTTTAATTATAAAGATCTAACAATATTAATTGGGGGATCTATTATATTTAGAACTTTTGTTAAGTATTTGTAGTTACACAAAAAAATGTAAAAAATAATAATGTTGTTTATTCTTTTCATATAAAAATAACAATATCTTCTCTATTCTTGAAAGTTATAAAATTGTATAAATTATTAAATATAACAATGCTATGCTCTAATAAATAATACTTTGTCTGCGAACGCACACTGGATAGTCTAGGAGGACCAGTCTAGAAATTAACTACTTTGATTGCAAAAGGACTACATTACGAATAGATAGTCTTCCCTAACATGAGACTTGGTCTCCGGAGTGATCTCTATAGCTAGAAGTAATATTCGTACCGGACAACTCATCAATTTTGAAAAGCAGTAACACACTCACAGAATTTGATTTGTCCCTGTGATGCATTTTATTTCGCATACATGTGGTCCGTAACCGTAGCATAATACCGAGTAAAAGCGTACCCAGCGCCTTATACCAACAAGGTCATGTCGCTTGTACTCGAGTAACTTATTTTGTCCATTCTTGATCAGGTCGGTAAAAATGTAATTTATTACAAATGCAAAGATAATGCGAAAAAATGATATTTGTGATTCAAATAATGCAAATACCGCAAAAGGATGATCCGTTTAGCTATTTTCAATGTGCGGTGCGGTCAATGGGCCTGTTAAAACGTAGAGGCCCTAATCCTGTCCATACTCTGTCTACAACCAGTTGGAGATCTCTGAATTGTCACACTGAGTGGCTTATGAAACTAAATTACTGTAGACGCGAGGGTTACGGGCCGCATCGTCGTAATTTCCCTTTGATAGTACCGATTGTAATCATGCGAAATTAAATACGGCCAATTTGATAAAACGGCTGGCTGGTCTACCGCAGACCCTGTCAAATGGATCTAGTGCAGGGATCCCAGCGGTTCACGGACTAAGAGTTCCTGGGTCGGGTAAAAAAAACGCAATATCCTCAATAGATAATCGTGTAATACTAAGTTAAAACGTATGGCTTATGATTAGAAAAAAAATGGATGCAAAAGCCTCATAGAATTCCTAATCCGAGTCTCCGTAAACGGTAGAAACCGTATACCAGTTCCTGCCGTTGCGTAGGATTATAATGACTATTCACGAGGTATTATAGGATCAAGGTAATATTAGGACCAGATCAGGCCATCCATACATGCGATGGGTCCTGGCTCGCGACGTGGCGCATAAAGCGAGTCAAAGGAGCCGTTTAACGGTGTACTCGCGATTACCGTGCGTCCCATGTGGTTAGGCGGGGTTCAGCGGTTTAGCGGTTCGGGGGCTGAAGGGTCCCGTGACCGCGGCGGCCCCGAGCGTCCTGCCAGTATATCCCGCCAAGCGACAGGAGCTCCGTTGGGCGCTTTCGGCGCGGTCGCGAAAACTAGTTCCTCGCAGGAATGCCGGGCGCCTACTTGGCCCCTCTCGGTGCATCGCGGTGTACCGCTCCGACTTCCCGGGCACCCGAGTTATGTAGTCCGATCGCCCGAACTAAATTGGTGTGTGGTTTAGCTCGTGTCCACGCGACCGTACCGGGGTGAGTTACGCCCGTGGATGTGACATTCGATGCATTCCAGGTCCCCCTGTAGGGTTCCCGCGAGCGGCATCGGCTCTGCGTAGCGGATCGGTCGGGCCAGGCCCGTACTGTATGTCAGGATCCGTCTTGCTCAAACCACCAACTGGTTGCGCAGGGCCGGGGCCAAGCTGCAGGTCGATTCCATGCCTGCCGAGGCCTAACGTCAGACCAGGTAGGCACCACCGTCTGGGCCCAGAAGGCGGCGGAGGCGTTGGCTGGCGCGGCCGATATCAGTAAACACCCGAGCAACACAAAGGCGCAATCTAGGACGGATACTACACGACCTAGCCAGGAGGATTAGGTAAGGGCGGCATGTGCCTAGACAGCAGAGCAGCGACTCTTCTAACGGCATACGGGTACCTCGCTGTCACCTCTGACGCGAAAACCGGCCCGCAGGCAGAAGGTCTGCGCGATGAGAGCGACTTCGGGGGCAGCCTACAGTGTAGCCTGTGCACGCACCGGTTTTTAACGGTACCAGGTACGGCAGATGATTTTACGGCTTCACCGGCGCTCGGTAAAGCCCTACAGGCTCGGGGTGGTCACGAGCCATTATGCTGTCACCGCCCATCCGTGGGGGCCTGCGCATGCGCAGCCTTGAGGGCCCGCAGCCGCCCCCTGTCCCCACCGGGACAGGCCGTGCCGGCGGCGGGGGTTGCGCGGCGGGGGGCCCGAGCGGAGGCGCCAACTGGCGGGACGCCGCCAGTCTACGGCTCGGCGAGCGCGGCCCGTCGTCCCCCCGCCGGGACGCGAATGCGCGGCTGGCGCGGTGGGGCCGTAGGCTGCGCGGCGGCTGGGGAGCGGGGGGAGGCTGAGGAGCTTGCCCGCGTAGCGCGGACTGGACCTAGTGGGGCGGGCCGCGCGAGCATGCGCCCCGCTTTGCGGGCCAAGTGAGCGACCGCGCCGGGGGGGGCCGCGGGTGAGCGCCCCGGGCCCGGGGGCCAGGGTCACCCGCCCCTGGGGGGCCAGCCGGTGGGGTCCGCCTGCGAAGCCGGACAGCCCCGACGCCCGACCCCGCCGGCGTGGCACCGCTAGGCTCCCGGGCCAGGCGGGAGGATGCTCGGCGAACGGCCGTTCGGGCGGCCACTGCGAGGGCTGGGCCGTGTCTCGCGTGGCCGCACTGGGGGCCCGCCGCGGGCCCCCGCCCGCCGCGTCCCGGTGGCTTCCACGCCGCCCGGACCTCCTAGGGGGCCCTGACCCACGCCGGGGTCGGCGCCTTCTGACGCCGGCGGCCGCGGCGTTCCCGTGTTGGCGGGCGGCAGCCAGAGGCCCGCGGGGGAGTGGGACCTCGATCGCCGCCGGGGCGGGTGGGCGGGCGGCGATGGAACGGCGGCGGGCGCGTCCCCGGGAGCGGGGGGGGCCCCTTCCCTCGTACGCGGGGACGACCTCGGCCGGCGTACGGGCTGCATTCAAGGCCGCGGCGGCCGCGCCAGGCCACGCTGGCGGCCCTGGGCGCGCCCCCGCGCTCAGGGACGGCCCACCTCCGCCCCGGGCAGTGCACCCCCCCCGGCTGGTCGGGGGGGCGCCCCTCCGTGGCGCCGGCGGACCCGGGCCGCCTGGGCCTGCGGCCGCCGGCCAACCGCG     
L       CCGTTGTTTTGCATTGTCATAGTAATAATTGATATATATATTAACTAAAATGCAATTTTGCAAAGGAATTAACAAATTATAGATGTGAAATTCAGAGACGTAACCTGTTTTTAATTTAACAGAAAATTCATATTTTCTTAAAGCCATTATAATTAATTCAAAATACTAATAAATAACTGATACTTCTAACATATAAATCTAAAAATACACCAGGATAATATAACATATATTTAGAGCGCTATTGCGGGCAAATCACATCTCAGATTATATTCTTTTATTTTTTAATATAAAATTACTTACCCTTATTATTGTATGAATTATAAATTAAATCCGCTGAAACTGATTACGTAAGATCTTAAGAGACCTACCTTTGAATATGAATAAAAGTATTTTTATAACAATTTCTAACAATAAGTAAAACAAAACAAAATATTTCTGTCTGAACTATTAAAACTATTTATTATTTCGTCTTAATGACACACAGTATTATTATTCTACTCTTTATTTATATTACTCATACCTCATTATTATATGTTAAGATTTATGAATTTATATCTATATTTATATCTCTTTTAAATCTAAGAAACTATTTATATTAACGTTTGAAAAATTATGTTATTGTTATTTTAAGTTTATTGAACCAAGAAAAGATGTAAAGGCCATGAAATAAAAAAAAATTTATCTATGAAAAAATAACGCTATGAATAAAACGACCTTTAAATACATTTTTTTTGTTCTAAACAATACTAAATATCAAAGTATATTCTTAAATTTACTAAATATAGCATACAATATATAATTAATGATTTTTAATTATAAAGATCTAACAATATTAATTAGGGAATCTATTATATTTAGAACTTTTGTTAAGTATTTATAGTTACACAGAGAAATGTAAGAAATAATAATGTTATTTATTCTTTTCATATAAAAATAACAATATCTTCTCTATTCTTGAATATTATGGAATTGTATAAATTATTGAATGTAACAGTGCTGTACTCTAATAAATAATACTTTGTCCACGATCGCACACTGGATAGTCTATGAGGATCAACTTAGTAAACAACAACTTTGATTGCAAAGAGTCTATGTTACGAATAGATAGTCGTCCCTAACATGAACCTTAGTTTCCGAAGGGATCTCCGTAGCTGGAAGTGATATTCGCACCGGACAACTTTCTAATTTTGAAAAGCAGTAGCGCACTCACAGAGTTTGATTTGTCCCTGTGATACATTTCACCTCACATACATGTGGTCCATAATTGTGGCACAATGCTTAATAAAAGCGGACCCAGCGCCTTATACGAATAAGGTCATGTTGCTTGTACTTGAGCATCTTATTTTGTCCATTCTTGATCAGGTCGGTAAAAATGTAATTTAGTACAAATACAAAGGTAATGCGAAAAAATTATATTTGTGATTCAAATAATGCAAATACTGTAAAAGGATGATCCGCTTGGCTATTTTCAATGTGTAGTGCGGTCAATGAGCCTGTTAAGACATAAAGACCCCCATCTCGTCTATATTTTGTTTACAATCAGTTGGAGATCTCTAAATTGCTATACTAAGTGGCTTATGGAGCTTAGTTACTGTAGACGTGAGAGTTACGGGTTGCATCATCGTAATCTCGCTTTGATAGTATCGATTTTCATCATGCAAAATTAAATACGGCTAAATTGATAAAACGGCCTGCTAGTCTGCCGCAAACCCTCTCGAACGGATGTAGTGCAGGAATTCCGGCGATTCGCGGTCTGAGAGTTCCAAGGTCGGGTAAGAAAGACGCAATATATTCAATACATAGTCGTGAAGTACCAAGTTAAAATGTATGGCTTATGATTAGAAAAAAAATGGACAGAGAACCCTCACAGCATTCCTAATCCCAATCTCCGCGAACGATAGTAACTATGTATCAGCTTCTGCCGTCATGTAGTATTATAGTGATTATTCATGAGGTATTATAGGATCAAGTTAATATTGGGACCAGATCAGACCATCCATGCATGCGATCCGTCCTGGCCCCCTACGCGGCACGTAGCGCCAGTCGAAGAAGCTGTTTGACGGTATACTCGCGATTGCCGAGCGTCCCATGTGGCTAAACGGGGGTCAGCGGATTAGCGGTTCGGGGGCTGAAGGGTCCGGTGGCCGCGGCGGCCCCGAGCGTCCTGCCGGTATGTCCGGCCAAGCGACAGGAGCTCCGTTGGGCGCTACCTGCGCGGTCGCGATACCTAGTTCCCCGCAGGAAGGCCTGGTGCCTACAGGGCCCCTTTAAGTACATCGCGGTACACCGCTCCGACTCCCCGGGAACCCGAGTTATGTAGTCCGATCGCCCGGTCTGAATGGGCGTGGGGTTTAGCTCGTGTCCACGCGACCGTACCACGGTGAGTTACGCCTGCTGGTGTAACATTCGATGCATGCCGGGTCCCCCTGCAGGGCTCGCGGGGGCGGCATCGGCTCTGCGTATCCGGTCGGTCGGGCCGGGCCCGTACTGTACGTCAGAATCCGTCTTGCTCAGACCACCTACTGGTTGTGCAGGGCCGGGGCCAAGCTGCAGGTCGATTCTACGCCTGCCGAGGCCTATCGCCAAACCATGGAGGCTCCACCGTCTGGGCCCAGAAGGGGGCGGAGGGGTTGGCTGGCGCGGCCGAAATCAGTAACCACCCGAGCGACGTAAAGGCGCAATCTAGGACGGATACTACACAACCTAGCCAGGAGGATTGGGTGAGAGCGGCATGCGCCTCGACTGGAGAGCAGGGACTCTTCTAGCGGCGAAAGGGTACCTCGCTGGCGCCCCTGACGCGAAAGCCGGCCCGCAGGCGGGAGGTCTGCGCGATGACAGCGCCTTTGGGGGCAGCCTACAGTGTAGCCTGTGCACGCACTGTCTTTTAACGGGGCCGTATGCGGCATAGGCTTTCACGGCTTCACAGGATCTCAGTAAAGCTCTACAGGTTCGGGGTGGTCACGAGCCATTATGCTGGTACCGCCCGTCCGTGGGGGCCTGCGCAGGCGCAGCCTTGAGGGCCCGCAGCCGCCCCGTGTCCCCACCGGGGCAAGCGGTGCCGGCGGCGGGGGTTGCCCGGCGGGGGGCCCGAGCGGAGGAGCCAACTGGCGGGACGCCGCCAGTCTACGGGTAGGCGAGCCCGGCCCTTCGTCCCCCGGCCGGCACGCGAACGCGCGGCTGGCGCGGTGGGGCCGAAGCGTGCGCGGCGCCTAGGGAGCGGGGGGAGGCTGAGGAGCCTGCCCGCTTAATGCGGCCTGGACCAAATGGGGCGGGCCGCGCGAGCATGCGCCCGGGTCTGCGGGCCAAGTGAGCGACCTCGCCGGGGGGGCTCGCGGGTGAGCGCCCCGGGCTCGGGGGCCAGGGTCACCCGCCCCCGGGTGGCGGGCCGGCGGGGTCCACCTGCGAAGCCGGAGAGCCCCGACGCCCGGCCCCGCCGGCGGGGCACCGCGAGGCTCCCAGGCTAGGCGGGAGGATGCTCGGCGATCGGCCGTTCGGGCGGACACTGCGAGGGCTGGGCCGTGTCTCGCGAGGCCCCACTGGCGGCCCGCGGCGGGCCCCCACCCGCCGCGGCCCGGTCGCGTCCGCGCCGCCCGGCCCTCCTAGGGGGCCCTGGCCCACGCCCGCGTCGGCGCCTACTCAGGCCGGCGGCCACGGCTTTCTCGTGTTGGCGGGCGGCAGCCTGACGCCCGCGGGGGAGTGGGTCGACGGTCGCCGCCCGGGCGGGTGGGCGGGCGGCGATGAAACGGCGGCCAGCGCGTCCCCGGGAGCGGGGGTGGCCTGTTCCCTCGTACGCGGGGGGGTCCTCGCCCGGCGTACGGGCTGCCTCCAAGGCCGCGGCGGCCGCGCCAGGCCACGCGGCCGTCCCGGGCCGCGCCCCCGCGCTCAGGGAGGGCCTACCTCCGCCCCGGGCAGTGGACCCCCCCCGGTTGGTCGGGCGGGCGCCCCTCGGTGGCGCCGGCGGACCCGGGCCGCCTGGTCCAGCGGCCGCCGGCCAACCGCG     
K       CCGTTGTTTTACATTGTCGTAGTAATAATTAATATATATATTAACTAAGATGCAATTTTGCAAAGGAATTAACAAATTATAAATATGAAATTCAAAGAGGTAGCCTGTTTTTGATTTAACAAAGAATTCATATTTTCTAAAGGCCATTATAATTAATTCAAAATACTAATAAATAACTGAAACTTCTAACATATGAATCTAAAAATACTCCAAGATAATATAACATATATTTAGAACACTGTTGCGAACAAATCACATCTCAAATTATATTCTTTTATTTTTTAATATAAAATTTCTTACCCTTATTGTTATATAGATTATAAATTAAATCCGCTAGAACTGATTACGTAAGATCTTAAGAAAACTACCTTTGAATATGAATAAAAATATTTTTGTAGCTATTTCTAACAATAGATAAAACAAAACAAGATATTTCAGTCTGAACTGTTAAAACTATTTATTATTTCGTCTTAATGACACACGGTATTATTATTCTACTCTTTATTTATATTACTAATACCTCATTATTATATGTTTAAATTTATAAATTTATATCTATATTTATATCTCTTTTAAATCTAAGAAACTATTTATATTAACGTTTGAAAAGTTATGTTATTGTTATTTTAAGTTTATTAAACCAAGAAAAAATATGAAGGCCGTGGAGTAAAAAAGAATTTATCTATGAAAAAATAACGCTATGAATAAAACAACCTTTAAATGCGTTTTTTTTATTCTAAACAATACTAAATATCAAAGTATATTCTTAAATTTACTAAATATAGCGTGCAATATATAATTAGTGGTTTTTAATTATAAAGATCTAACAGTATTGGTTAGGGAATCTATTATGTTTAGAACTTTTGTTAGGTACTTATAGTTGCACAAAAAAATGTAAAAAATAATAATATTGTTTATTCTTTTCATATAAAAGTAACAGTATCTTCTCTATTCTTGAAAATTATAAAATTGTATAGATTGTTAAATGTGACAATGCTGTACTCTAATAAATAATACTATGCCTACGATCGCACGCTGTATAGTCTAGAAGGATCAAGCTAGAAAGCAACAACTTTGATTGCAAAGAGCCTACGTTACGAATAGATAGTCTTTTCGAACATGATACTTAGTTTCCGAAGTGATCTCGGTAGCTGGAAGTGATATTCGCACCGGACAACTCTTGAATTTGGAGAAGCAGTAGCGCACCCACAGAGTTCGGTTTGTTCCTGTGATTCGTTTTATCTCGCATACATATGGTCCGTAACTGTAGAATAATATTTAGTAAAAGCGTACCCAGCACTTTATACGAATAAGATCATGTCGCTTGTACTCGAGTATCTTATTTTGTCCATTCTTGATCAGGTCGGTAAAAATGTAATTTAGTACAAATAAGAAGATAATGCGAAAAAATCATATTTGTGATTAAAATAATGCAAATACTGTAAAAGGATGATCCGCTTGGCTATCTTCAATTTGCAGCGCAGTCAATAGGCCCGTAAGGATGTAGAGACCCCAATCTCGTCTATATTCTGCTTACAATTAGTTGGAGATCTCTGTATTGTCACACTCAGTGGCTTATGAAAATTAATTACTGTAGACGCGAGGGTTACGGATTGCATCATCGTAATCTCTTTTTGATAGTACCGATCGTTATGATGCGAAATTAGATACGGCCAACTTGACAAAGCGGCCTGCTAGTCTGCTGCAGACCCTGTCGAACGGATGTAGTTCAGAGTTTCCAGCGATTCGCGGCCTAAGAGTTCCTAAGTCGAGTATGAAAAATGCAATATCCTCAATACATAATCGTAAAATACTAAGTTAAAATGTATGGCTTATTATTGGAAAAAGAATGGACGAAAAACCCGTGTAGAATTCCTAATCCCAGACTCCACAAACGATAGTAACTGTGTATCAACTCCTGCCACCACGTAGGATTATAATGATTATTCATGAGGTATTATAGGATCAACGAAATATTAGGACCAAATTAGATCATCTATGCATGCGATAGGTCCTGGCCCCCAACGCGACGCATAGCGCGTGTCGAGGGAGCTGGTTGACGGTCTACCCGCGATTGCCGTGCGTCCCATGTGGCTAAGCGGGCGTCAGCGGCTTGGCGGTTCGGGGGCTGAGGGGTCCGGTGGGCGCGGCGGCCCCGAGCGTCCTGCCGGTATGTCCGGTCAAGCGACAGGAGCTCCGTTGGGCGCTTTCGGCGCTGTCGCGAGAACTAGTTCCCCGCAGGAAGACCGGGCGCCTACTGGGCCCCTTTAGGTACATCGCAGTCTACCGCTCCGACTCCCCGGGAACCCGAGTTATGCAGTCCGATCGCCCGAACTGAATTGGTGTGGGGTTTAGCTCGCGCCCACGCGACCGTACCGCGGTAAGTTACGCCCGCAGATGTGACATTCGATGCATTCGAGGACCCCCTGTAGGGTTCACGGGAGCGGCCTCGGCTCTGCGTGCCGGGTCGGTCGGACCAGACTCGTACTGTATGTCAGGATCCGTCTTTGTCAGACCACCTACTGGTTGAGCAGGGCCGGGGACAAGTTACAGGTCGATTCTACGCCTGTCGAGGCCTATCGTCACACCATAGGGGCTCCACCGTCTGGGCCCAGAAGGCGGCGGAGGGGTTGGCTGGCGCGGCCGAGATCAGTAGTCACCCGAACAACGGGAAGGCGCAATCTAGGACGGATACCACACGACCTAGCCAGGAGGATTGTGTGTGAGCGGCATGAGCCGCGACAGTAGAGCAGCGATTCTCGCAGCGGCATAGGGGTCCCTCGCTGGCACCGCTGACGCGAAAGCCGGCCCGCGGGCGGCATGGCTGCGCGCCGACAGCGACTTGGGAGACAGCCCACAGTGTAGCCTGTGCACGCACCGGCTTTTGACGGAACCAGATCCGGTAGAGCCACTCACGGCTTCACCGGACCTCGGTAGAGCCCTACTGGTTCGAGGTGATCATGAGCCATTATGCTGACACTGCCCATTCGTGGGGGCCTGCGCAAGCGCAGCCTTGAGGGCCCGCAGCCGCCCCATGTCCCCACCGGGACAGGCCGTGCCGGCGGCGGGGGTTGCGCGGCGGGGGGTCCGAGCGGGGGTGCCAACTGGCGGGACGCCGCAAGTCTCAGGGTCGGCGAGCGCGGCCCGTCGTCCCCCAGCCGGCACGCGAACGCGCGGCTGGCGCGGTGAGGCGGCAATCTGCGCGGCGGCTCGGGAGCGGGGGGTGGCTGAGGACCCTGCCCGCGTAGTGCGGCCTGGACCAAATTGGGCGGGCCGCGCGAGCATGCGCCCGGGTCTCCGGGCCAAGTGAGGGACCGGGCCGGGGGGGCCCGCGGGTGAGCGCCCCGGGCCCGGGGGCGAGGGTCACCCGCCCCGGGGTGGCGGGCCGGCGGGGTGCGCCTGCGAAGCCGGAGAGCCCCGACGCGCGAACCCGCCGGCGCGGCACCGCCAGGCTCCCGGGCCAGGCGGGAGGATGCTCGGCGACCGGCCGTTCGGGCGGACACTGCGAGGGCTGGCCCGTGTCTCGCGCGGCCACACTGGCGGCCCGCAGCGGGTCGCCACCCGCCCCGGCCCGGTCGCATCCCCGCCGCCCGGTCCTCCTAGGGGGCCCTGGCCCACGCCCGCGTCGGCGCCTGCTCAGGCCGGCGGCCACGGCCTTCCCGTGTTGGCGGGCGGCAGACCGACGCCCGCGGGGGAGTGGGGGAGCGATCGCCGCCGGCGCGGGTGGGCGGGCGGCGATGGAACGGCGGCCGGCCCGCCCCCGGGAGCGAGGGTGGCCCTTTGCCTCGTACGCGGGGTGGCCCTCGGCCGTCGTACGGGCTGCCTGCAAGGCCGCGGCAGCCGCGCCAGGCCGCGCGGGCATCCCGGGGCGCGCCCCCGCGCCGACGGATGGCCCAACTCCGCCCCGGACAGTGCACCCCCCCCGGTTGGTGGGGGGGGCGCCCCTCCGTGGCGCCGGCGGACCCAGGCCGCCTGGGCAAGCGGCCGCCGGCCAACCGCG     
J       CCGTTATTTTACATCGTCATAGTAATAATTAATATATATATTAACTAAGATGCAATTTTACAGGGAAATTAACAAATTATAAATATAAAATTCAAAGACGTAACCTGTTTTTGATTTAACAAAAAATTCATATTTTCTAAAAGCCATTATAATTAATTCAAAATACTAATGAATAACTGAAACTTCTAACATATAAATCTAAAAATGCTCCAAGATAATGTAACATATATTTAGAGCACTATTACAGACAAATCACATCTCAGATTATATTCTTTTATTTTTTAGTATAAAATTTCTTACCCTTATTGTTATGTGAATTATAAATTAAATCCGCTAAAACTGGTTGCGTAAAATCTTAGGAGGACTACCTTTAAATATAAATAAAAGTATTTTTATAACTGTTTCTAACAATAAATAGAACAGAGCAAAATGTTTCTATCTGAACTATTAAAACTATTTGTTATTTCATCTTAATAACACACAATATTATTATTCTACTCTTTATTTATATTACTCACACCTCATTATTATATATTAAAATTTATGAATATATATCTATATTTATATCTCTTTTAAATCTAAGAAACTATTTATATTAACGTTTGAAAAATTATGTTGTTGTTATTTTAAGTTTATTAAACCAAAAAAAAATGTGAAAGCCGTAGAATAAAAAAGAATTTATCTATGAAAAAATAACGCTATAAATAAAACGACCTTTAAATGCATTTTTTTTATTCTAAACAATACTAAATATCAAAGTATATTCTTAAGTTTACAAAATATAGCATGCAATATATAATTAGTAGTTTTTAATTATAGAGATCTGACAATATTAGTTAGGGAATCTATTATATTTAAAACTTTTATTAAATAATTGTAGTTACACGGAAAAATGTAAAAAATAATGATGTTATTTATTCTTTTCATATAAAAATGGCAATATCTTCTCTATTCTTGAAAATTATAAAATTGTTTGAATTATTAAATGTAACAGTGCTGTGCTCCAATAAATAACACTTTGTCTACGATCGCACGCTGGATACTCTAAGAGGATCACCCTAAAAATCAACAGCTTTGATTGCAAAGAATCTACGTTACGAATAGACAGTCCTCCCTAACATGATACTTAGTTTCCGGAATGATCTCCATAGCTGGAAGTAAGATTCGTACCGGACAATTTTTCAATTTTGAAAAGCAGTACCGCACTCACAGAGTTCGATCTGTCCCAGTAATACGTCTTATCTCACATACATATGGTCCGTAACCGTGACAAAATACATAATAGAAACGTACCCAGCGCCTTATACGAATGAAATCATGTCGCTTGTACTAGAGTATCTTATTTTGCCAATTCTTGATCAGGTCAGTAAAAATGTAATTTGATACAAATAAAAAGTTAATGCGAAAAGATCATATTCGTGATTCAAATAATGCAAATACTGCAAAAGGATGATCCGTTTGGCTATCTTCAATGTGCAGTACGGTTAATAGGCCCGTTAAGACGTAGAGACGCCAATCTCGTCAATACTTTATTTACAATCAGTTGGAAATTTCCGAATTCTCACACTAAGTGGCTTATGGAATTTAATTACTGTAGACGTGAGGGTTACGGGTCGCATCATCGTAATCTCGCTTTGATAGTACCGATTGTTATCATGCGAAATTAAATGCGGCCAAATTAATAAAACGACCTGCTGGTTTGCTGCAGACCCTGTCGAATGGATGTAGCGCAGGGCTGCCAGCGGTTCGCGGCTTAAGAGTTCCCGGGTCGGGTAAGAAGGATGCAATATCCTCAATACATAATCGTGAAATACCAAGTTACAAAGTATGGCTTATGATTAGAAAAAAAATGAAGGAAAGGCCCTCACAGCATTCCTAATCCCAGTCTCCACTAACGATAGTAATTATGTACCAGCTTACGCCGTTGCGCAGGATTATAATGATTATTCATGAGGTACTATAGGATCAAAGTAATATTAGGACCAGATCAGACCATCTGTGCATGCGATAGGCCCTGGCGCCCAACGCGGCGCATAGAACGGGTCGAAGGAGCTGTTTGGCGGTGTACTCGCGATTGCCGTGCGTCCCATGTGGCTAGACGGGGGTCAGCGGGTTAGCGGTTCGGGGGCTGAAGGGTCCGGTGGCCGCGGCGGCCCCGAGCGTCCTGCCGGTATATCCGGCCAAGCGACAGGAGCTCCCTTGGGCGTTATCGGCGCGGTCGCGATAGCTAGTTCCTCGCAGGAAAACCGGGCGTCTACTGGGCCCCTTTGGGTACATCGCGGTAGACCGCTCCGACTCCCCGGGAACCCGAGTTATGGGGTCCGATCGCCCGAGCTGAGCCGGTGTGGGGTCTAGCTCGTGTCCACGCGACCGTACCGCGGTGGGTTACGCCCGCAGGTGTGACATGCGATGCATTCCGGGTCCCCCTGTAGGGGTCACGGGGGCTGCCTTGGCTCTGCGTATCGTGTTGGGCGGACCCGGCCCGTACTGTACGTCAGAATCCGTCTTGCTTAGATCACCTACTGGTTGAGCAAGGCCGGGGCCAAGTTACAGGTCGATTCTAGGCCTGCCGGTGCCTATCGCCAGACCCTGGAGGCTCCACCGTCGCGGCCCAGGAGGCGGCGGAGGCGTTGGCTGGCGCGGCCGAGATCAGTAATCACCCGAGCAACGTAAAGGCGCAATCTAGAACGGATACTACACGACCTAGCTAGGAGGATTGGGTTAGAGCGGCATGGGCCTTGACAGGAGAGCAGTGACTCTTTTAACGACATAGGGATACCTCGCTGGCGCCCCTGACGCGAAGGCCGGCCAGCAGGTGGCAGGGGTGCGCGGTGACAGCGACTTAGGGGGCAGCCGACAGTGTAGCCCGTGCACGCACGGGCTTTTAACCGAACCAGGTCCGATAGAGGCCCTAACTGCTTCACCGGATCTCGGAAAAGCCCTACAGGTTCGGGGTGGGCACGAGCCATTATGCTGTCACCGCCCATCCGTGGGGGCCTGCGCAAGCGCAGCCTTGAGGGCCCGCAGCCGCCCCGTGTCCCCACTGGGACAGGCCGTGCCGGCGGCGGGGGTTGCGCGGCGGGGGGGCCGAGCGGAGGCGCCAACTGGCGGGACGCCGCCAGTCTTCGGGTCGGCGAGCGCGGCCCGTCCTCCCCCGGCCGGGACGCGAGCGCGCGGCTGGCGCGATGGGGCCGTAGCGTGCGCGGCGGCTAGGGAGCGGGGGGGGGCTGAGGAGCGTGCCCGCCTAGTGAGGCCTGGACCAAGTGGGGCGGGCCGCGCGAGCATTGGCCGGGGTCTCCGCGCCAAGTGAGTGACCGGGCCGGGGGGGCCGGCGGGTGAGCGCCCCAGGCTCGGGGGCCAGGGTCACCGGCCCCCGGGTGGCAAGCCGGCGGGCTGCGCTTGCGAAGGCGGAGAGCCCCGACGCCCGGCCCCGCCGGCGTGGCACCGCTAGGCTCCCGCGCCAGGCGGGAGGATGCTCGGCGATCGGCCGTTCGGGCGGACACTGCGAGGGCTGGGCCGTATCTCGCGCGGCCGCACTGGGGGCCCGCGGCTGGCCCCCACCCACCGCGTCCCGGTCGCGTCCGCGCCGCCCGGGCCTCCTAGGGGGCCCTGCCCCACGCCCGCGTCGGCGCCTGCTGAGGCCGGCGGCCACCGCCTTCCCGTGTTGGCGGGCGGCAGCCAGACGCCCGCGGGGGAGTGGGGCTGCGGTCGCCGCCGGAGCGGGTGGGCGGGCGGCGATGCAACGGCGGCCAGCCCGGCCCCGGGAGCGGGGGGGGCCCGTTCCCTCGTGCGCGGGGGGGGCCTCGGCCTGCGTACGGGCTGCATGCAAGGCCGCGGCTTCCGCGCCAGGCCACGCGGCCACCCCGGGGCGCGCCCCCGCGCGCACGGACGGCCTACCTCCGCCCCGGGCAGCGCACCCCCCCCGGTTGGTGGGGGGGGCGCCCCTCTGTGGCGCCGGCGGACCCGGGCCGCCTGGGCCAGCGGCCGTCGGCCAACCGGG     
I       CCGTTGTTTTACATTGTCGTAGTAGTAATTAATATATATATTAGCTAAGATGCAATTTTACAAAGAAATTAACAAGTTATAAATATGAAATTCAAAGACGTAACCTGTTTTTGATTTGACAAAAAATTCATATTTTCTAAAAGCCATTATAATTAATTCAAAATACTAATAAGTAACTGAAACTTCTAACATATAAATCTAAAAATACTCCAAAATAATATAACATATTTTTAGAACACTATTGCGGGCAGATCACTTCTCAAATTATATTCTTTTATTTTTTAATATGAAATTTCTTACCCTTATTGTTATATAAATTATAAATAAAATCCGCTGAAACTGGTTACATAGGATCTTAAGAAAACTACCTTTGGATATAAATAAAAGTATTTTTATAACTATTTCTAACAATAAATGGAACAAAACAAAATGTTTCTATCTGAACTGTTAAGGCTATTTATTATTTCGTCTTAATGACACACAATATTAATATTCTACTCTTTATTTATGTTGCTCATACCTCATTTTTGTATATTAAAATTTATGAATTTGTATCTATGTTTATATCTCTTTTAAATCTAAGAAACTATTTATATTAACGTTTAAAAAATTATGTTGTTATTATTTTAAGTTTATTGAACCAAGAAAAAATATGAAAACCATAAGATAAAAAAAAATTTATCTATGAAGAAATAACACTATGAATAAAACGACCTTTAAATGCGTTTTTTTTATTCTAAACAATACTAAATATCAGAGTATATTCTTAAATTTACTAAATATAGCATGCAATGTATAATTAATGGTTTTTAATTATAAAGATCTAACAATATTAATTAGGGAATCTATTATATTTAGAACTTTTATTGAGTATTTATAGTTACACAAAAAAATATAAAAAATAATAATGTAATTTATTCTTTTCATATAAAAATAACAGTATCTTCTCTATTCTTGAAAATTGTAAAATTGTATAAATTAATAAATGTGACAATACTATGCTCTAATAAATAATACTTTGTCTACGATCGCACGCTGGATGGTCTAAGAGAACCAATCTAGAAAACAACAACTTTGATTGCAAAGGGCCTAGATTACGAATAGGCAGTCTTCCCCAACATGAAACTTGGTTTCCGAAATGATCTCCATAGCTGGAAGTGATATTCGTACCGGACAACTCCCTAATTTTGAAAAGCAGTATCGCACTCACAGACTTCGATCTGTCCCTGTGATACGTCTCGTCTCGCATACATATGGCACGTAACCGTAACATAATACCCAATAGAAGCGTACCCAGCGCTTTACACGGACGAGGTCATATCGCTTATACTCGAACATCTTATTTTGTCTATTCTTGATCAGGTCGGTAAAAATATAATTTAGTACAAATAGAAAGATAATGAGAACAAATCATATTTGTGATTCAAATAATGCAAATGCCGTAAAAGAATGATCCGTTTGGCTATTTTCAATGTGCAGAGCGGTCAATGAGCCGGTTAGGATGTAGAGACCCTAATCTCGTCCATATTCTGCTTACAATCAGTTGGAAATCTCTAAATTGTTACACTAAGTAGCTTATGGTACTTAATTACTGTAGACGCGAGGGTTACGAGTCGCATCCTCGTAATATCGCTTTGATAGTGCCGATTGTTATTATGCAAAATTAAATACGGTCCATTTAACAAAATGGCCTGCTGGTTTGCTGCAGACCCTGTCAAAAGGATGTAGTGCAGGGTTTCCAGCGGTTCGCGGTCTGAGAGTTCCTTGGTCGGGTAAGAAAGACGCAATATCCTCAAGACATAATTGTGAAGTACTAAGTTAAAATGTATGGCTTATGATTAGAAAAAGAATGAATAGAAAACCCCGACAGAATTCTTAATCCAAGTCTCCACAAACGGTAGTAATTGTATACCAGCTTCTGCCGTTGCGTAGGATTATAATAATTATTCACGAGGTATTATAAGATCAAGGGAATATTAGGACCAGATCAGACCATCCATGCATGTGATTGGTCCTGGCCCCCAACGCGGCGCATAACGTGACTCAAAGGAGCTGCTTAACGGTGTACTCGCGATTGCCGTGCGTCCCATGTGGCTAGGCGGGGGTCAGCGGGCTCGCGATTCGGGGGCTGAAGGGTCCGGTGGCCGCGGCGGCCACGAGCGTCCTGCCGGTATGTCCGGCCAAGCGACAGGAGCTCCGTTGGGTGATTTCGGCGCGGTCGCGAAATCTAGGTCCACACAGGAAAACCGGGCGCCTGCTGATCCCCTTTAGGTCCATCGCGGTAGACCGCTCCGACTCCCCGGGAACCCGAGTTATGTAGTCCGATCGCCCGAACTGAATTGGTGTGAGGTTTGGCTCGGGACCATGCGGCAGTACCGCGGTGAGTTACGCCCGCAGGTGTGACATTCGATGCATTCCAGGTCCCCCTGTAGGGTTCGCGGGTGCGGCTTCGGCTCTGCGCGCCGGGTTGGTCGGACCGGGCCCGTACTGTAAGTCAGGATCCGTCTTTCTCAAACCACCTACTGGTTGCGCAAGGCCGGGGCCAAGTTTCAGGTGGATTCTACGCCTGCCGAGGCCAAGCGCCAGACCATGAAGGCTCCACCGTCGGGGCCTAGAAGGCGGCGGAGGGGTTGGCCGACGCTGCCGAGATCAGTTACCACCCGAGCAACGGAAAGGTGCAATCTAGAACGGATACTACACGACCTAGCCAGGAGGATTGGGTTAGAGCGGCATGTGCCTTGGCAGAAGAGCAGCGACTCTTTTAGCGGCATAGAGATACCTCGCTGGCTCCCTTGATGCGAAAGCCGGCCCGCAGGCGGCAGGTCTGCGCGTTGACAGCAACTTGGGGGGCGGGCTATAGTGTAGCCTGCGCACGCACCGGCTTCTAACGGAACCAGGTGCGATATAGGTCCTCACGGCTTCACCGGACCCCGGTAAAGCCCTACAGGCTCGGGGTGGCTATGAGCCATTATCCCGACACCGCCCATCCGCGGGGGTCTGCGCAGGCGCAGCCTTGAGGGCCCGCAGCCGCCCCGTGTCCCCACCGGGGCAGGTCGTGCCGGCGGCGGGAGTTGCGCGGCGGGGGGTCCGAGCGGAGGGGCCAACTGGCGGGACGCCGCCAGTCTCCGGGTCGGCGAGCGCGGCCCGTCGTCCCCCGGCCGGCACGCGAATGCGCGGCTGTCGCGGTGTGACTGGAGTGTGCGCGGCGGCTAGGGAGCGGGGGGGGGCTGAGGAGCCTGCCCGCCTATGCCGGCCTGGACCAAGTGGGGCGGGCCGCGCGAGCATAGGCCCGGGTGTTCGGGCCAAGTGAGCGACCGCGCCGGGGGGGCCCGCGGGTGAGCGCCCCGGGCCCGGGGGCCAGGGTCAGCCGCCCCTGGGTGGCGAGCCGGCGGGGTCCGCCTGCGAAGCCGGACAGCCCCGACGCCCGACCCCGCCGGCGCGGCACCGCTAGGCTCCCGGGCGAGGCGGGAGGATGCTCGGCGAGCGGCCGTTCGGGCGGACACTGCGAGGGCTGGCCCGTGTCTCGCGCGGCCGGACTGGCGGCCCGCAGCCGGCCCCCACTCACCGCGCCCCGGTCGCTTCCGCGCCGCCCGGCCCTCCTAGGGGGCCCTGGCCCACGCCCGCGTGGGCGCCTGCTCAGGCCGCCGGCCACGGCCTTCCCGTGTTGGCGGGCGGCAGCGAGACGCCCGCGGGGGAGTCGGCCGGCGATCGCCGCCAGGGCGGGTGGGCGGGCGGCGATGGAACGGCAGCCCGCCCGGCCCCGGGAGCGGGGGGGGCCCCTTGCCTCGTGCGCGGGGGGGCCCTCGGCCGGCGTACGGGCTGCGTCCAAGGCCGCGGCGGCCGCGCCAGGCCACGCAGACAGCCCGGGGCGAGCCCCCGCGCCCACGGACGGCCGAGCTCCGCCCCGGGCAGCGCACCCCCCCCGGCTGGTAGGGTGGGCGCCCCTCCGTGGCGCCGGCAGCCCCAGGCCGCCTGGGCAGGCGGCCGCCGGCCGAGCGGG     
H       CCGTTATTTTACATTGTCATAATAATAATTAATATATACATTGACTAAAATGCAATTTTACAAAGAAATTAACAAATTATAAATATAAAATTCAGAGACGTAACCTGTTTTTGATTTAACATAAAGTTCGTATTTTCTAAAAGCCATTATAGTTAATTCGGAATACTAATAAATAACTGAGACTTCTGACGTATAAATCTAAAAATACTCCAAGATAATATAACATATATTTAGAGCACTATTGCAGGCAAATCACATCTCGAATTATATTCTTTTATTTTTTAATATAAAATTTCTTACCCTTATTATTATATGAATTATAAATTAAATCCACTAAAACTAATTGCGTAAGATCTTAAGAAAACTACCTTTAGATATAAATAAAAGTATTTTTATAACTATTTCTAACAATAAATAAAACAAAACAAAATGTTTCTATCTGAACTGTTAAGACTATTTATTATTTCGACTTAATGACACACAATATTATTATTCTACTCTTTATTTATATTACTCATACCTCATTATTATATGTTAAAATTTATGAATTTATATCAATGTTTATATCTCTTTTAAATCTGAGAAGCTATTTATATTAACGTTTAAAAAATTATGATGTTATTATTTTAAGTTTATTGAACCAAGAAGAAATATAAAAACCGTGGAATAAAAAAAAATTTATCTATGAAAAAATAACGCTATAAATAAAACAACCTTTAAATGCATTTTTTTTATTCTAAACAATACTAAATATCATAGTATATTCTTGAATTTACTAAGTATAGCATACAATATATAATTAGTGGTTTTTAATTATAAAGATCTAACAATATTAATTAGGGAATCTATTATATTTGGAACTTTTGTTAAGTATTTATAGTTACACGAAAAAATGTAAAAAATAATAATGTTATTTATTCTTTTCATATAAAAATAACAGTGTCTTTTCTATTCTTGAGAATTATAAAATTGTATAAATTATTAAATATAACAGTGCTGTGCTCTAATAAATAATACTTTGTCTACGATCGCACACTGGATAGTCTAGGAGAATCAATTTAGAAATCTACAGCTTTGATTGTAAAGAGCCTACGTTACGCGTAGATAATCCTCCCTAACATGAAACTTAGTTTCCGAAGTGATCTCCATAGCTAGAAGTGATATTCGCATCGGACAACTGCTTAATTTCGAAAAGCAGTAACGCATTCACAGAGTACGATCTGTCCCTGTGATACGTCTCATCTCACATGCATATGGTTCGTAACAGTGGCTCAATACTTAGTAGAAACGTACCCAGCGCCTTATACGGATAAGGTCCCGTCGTTTGTACTCGAGTATCTTACTTTGTCTACTCTTGATCAGGTCGGTAAAAATGTAAATTAATACAAAAAGAAAGATAATGTGAAAAAGTTATATTTGTGATTTATATAATGCAAATACCGCAAAAGGACGATCCGTTTGACTATTTTCAATTTGCGGCGCGGTCAATAAGCCCGTTAGGAAGTAGAGACCCCAATCTCGTCCATATTCTGCTTACAACTAGTTGGAAATCTATAAATTCTCACACCAAGTGGCTTATGGAACTCAATTACTGTAGACGCGAGGGTTACGGGTCGCATCATCGTAATCTCACTTTGATAGTGACGATTGTTATCATGCGAAATTAAATGCGGCCAACTTGATAAAACGGCCTGCTAGTTTGCTGCAGACCCTGTCGAATGGATGTGGTGTAGGGCTTCCGGCGTTTCGCGGGCTAAGAGTTCCTGGTTCAGGTAAGAAGGAAGCAAAATCCTCAAAACATAATCGGGAAGCACTAAGTTAAAATGTATGGCTTATGGTTAGAAAAAAAGTGGACAGAAGACCCTCATAGAGTTCTTAATCCCAGTCTCCACAAACGGCGGTAATTGTGTATCAGCTTCTGCCATCACGCAGGATTGTAATGATTATTTACGAGGTATTATAGGATCCAGGTAATATTAGGACCAGATCAGACCATCCATGCATGTGGTGTGTCCTGGCTCCCCACGCGGCGCATAGTACGCGTCGAAGGAGCTGCTTGACGGTCTACCCGCGATTGCGGTGCGTCCCATGTGGCTAGGCGGGAGTCAGCGGAATAGCGGTTCGGGGGCTGAGGGGTCCGGTGGCCGCGGCGGCCCCGAGCGTCCTGCCGGTATATCCGGCCGAGCTACAGGAGCTCCGTTGGGCGCTTTCGGCGCGGCCGCGAAATCTAGTTCCTCGCAGGAAAACCGGGCGACTGCTGGGCCCCTCTGGGTACATCGCGGTGTACCGCTCCGACTTCCAGGGAACCCGAGTTATGTGGTCCGAGCGCCCGAACTGAATAGGTGTGAGGTTTAGCTCGCGTCCACGCGACCGTACCGCGGTGAGTTATGCCCGCAGGTGTGACAGTCGATGCCTCCCGGGTCCCCCTGTAGGGTTCCGGCGAGCGGCCTCGGCTCTGCGTACCGGGTCGGTCGGGCCGGACCCGTACTGGACGTCAGGATCCGTCTTGCTCAGACCACCTACTGGTTGGGCACGGCCAGGGTCAAGTTGCAGGTCGATTCTACGCCTGCCGAGGCCTATCGCCAGACCATAGAGGCTCCACCGTCAGGGCCCAGAAGGCGCCGGAGGGGTTGGCTAACGCGGCCGAGATCAGTATCGACCCGAGCGACGTAAGGGCGCAATCTAGAACGGATACAACACTGCCTAGCCAGGAGGATTGGGTGAGAGCGGCATGCGCCTTGACAGAAGAGCAGCGACTCTCTTACCGGCAAAGGGATGCCCCGCTGGCGCCCCTGACGCGAAGGCCGGCCCGCGGGCGGTAGACCTGCGCGTTGGCAGCGACTTGGGGGGCAGGCTACACTGTAACCTGTGCAGGCGCCGGCTTTCAACGGAACCAGGTGCGGTAGAGGACTTCACGGCTTCACCTGATCTCGTTAAAGCTCTACAGGTTCGGGGTGGTCAAGAGCCATCATGCCGTCACCACCCATCCGTGGGGGCCTACGCACGCGCAGCCTTGAGGACCCGCAGCCGCCCCGTGTCCCCACTGGGGCAAGGCGTGCCGGCGGCGGGGGTTGCACGGCGGGGGGCCCGAGCGGAGGGGCCAACTGGCGGGACGCCGCCAGTGTGCGGGTCGGCTAGCGCGGCCCGTCTTCCCCCTGCCGGCACGCGAAGGCGCGGCTGTCGCGCTGAGGCCGTAGCGTGCGCGGCGGCTTGGGAGCGGGGGGAGGCTGAGGAGCGTGCCCGCGTAGAGCGGGCTGCACCAAGTAGGGCGGGCCGCGCGAGCATTCGCCGGGGTTTCCGAGCCAAGTGAGGGACCGGGCCGGGGGGGCCCGCGGGTGAGCGCCCCGGGCCCGGGGGCCAGGGTCACCCGCCCCCGGGTGGCTGGCCGGCGGGGTCCGCCTGCGAAGCCGGAGAGCCCCGACGCCCGACCCCGCCGGCGCGGCACCGCTAGGCTCCCGCGCCAGGCGGGAGGATGCTCGGCGACCGGCCATTCGGGCGGACACTGCGAGGGCTGGCCCCTGTCTCGCGCGGCCCCACTGGGGGCCCGCCGCTGGGCTCCACCCGCCGCGTCCCGGTCGCTTTCGGGCCGCCCGGACCTCGTAGGGGGCCCTGGCCCACGCCCGCGTCGGCGCCTACTCAGGCCGGCGGCCGCTGCCTTCTCGTGTTGGCGGGCGGCAGTTGGAGGCCCGCGGGGGAGTGGGTCGGCGATCGCCGCCGGAGCGCGTGGGCGGGCGGCGATGGAACGGCAGTGCGCACGCCCCCGGGAGCGGGGGGGGCCCCTTCCCTCGTGCCCGGGGTGGACCTCGGCCGTCGTACGGGCTGCATCCAAGGCCGCGGCGTCCGCGCCAGGCCAAGCGGACATCCCGGGGCGCGCCCCCGCGCCCACGGACGGCCCAGCTCCGCCCCGGGCAGCGCACCCCCCCCGGCTGGTAGGGGGGGCGCCCCTCCGTGGCGCCGGCGGACCCCGGCCGCCTGGGCCAACGGCCGCCGGCCGAGCGCG     
G       CCATTATTTTGCATTGTCATGGTAGTAATTAATGTATATATTAACTAAAATGCAATTTTACGAGGGAGTTAACAAATTATAAATATAAAATTCAAAGACGTAACCTATTTTTGATTTAACAAAAAATTCATATTTTCTAAAGGCCATTATAATTAGTTCAAGATACTAATAAGTAACTGAAACTTCTAACATATAAATCTGAGAATACTCCAAGATAATATAACATATATTTAGAACACCATTGCAGACAAATCACATCTCAAATTATATTCTTTTATTTTTTAATATAAAATTTCTTACCCTTATTGTTATATGAATTATAAATTAAATCCGCTGGGACTGATTGCGTAAGATCTTGGAAGAACTACCTTTGGATATAAATAAAAGTATTTTTATAACTATTTCTAACAATAAATAAAGCAAAACAAAATATTTCTATCTGAACTGTTAAAACTGTTTGTTATTTCATCTTAATGACACACAATGTTATTATTCTACTCTTTATTTATATTACTCATACCTCATTATTATATATTAAAATTTATGAATTTATATCTATATTTATCTCTCTTTTAAATCTAAGGGACTATTTATATTAACGTTTAAAAAATTATGTTATTGTTATTTTAAGTATATTAAGCCAAGAGAAAATGTGAAGGCCATAGAATAAAAAAAGATTTATCTATGAAAAAATAACGCTATAAATAAAACGACCTTTAAATGCATTTTTTTTATTCTAAACAATACTGAATATCAAAATATATTCTTAAATTCACTAAATATAGCATACAATTTATAATTAGTAGTTTTTAATTATAAAGATCTAACAATATTAATTGGGGAGTCTATTATATTTAGAACTTTTATTAAGTATTTATAGTTACACAAAAAAATGTAAAAAGTAATGATGTTATTTATTCTTTTCATATAAAAATAACGGTGTCTTCTCTATTCTTGAAAATTATAAAATTGTATAAATTGTTAAATGTAACAATGCTATGCTCTAATAAATAATACTTTGTCTACGATCGTACGCTGGATAGTCTAAGAGGATCAGTCTAGAAATCGACAGCTTTAATTGAAAAGGGCCTACGTTACGGATAGACAGTCTTCCCTAACATGAACCTCAGTTTCCGAAGTGATCCCCATAGCTGGACGTAGTATTCGCACCGGACAACTCTTTAATTTTGAAAAGCAGTAGCGCACTCACAGAGTTCGTTCTGTCCCTGTGATACGTTTCATCTCACATGCATGTGGTCCGTAATCGTGGCACAATATTTAGTAAAAGCGTACCCAGCGCCTTATACGAACGAGATCATGTCGTTTGTACTCGAGCACCTTATTTTGTCAATTCTTGATCTGATCGGTAAAAATGTAATTTAATACAAATAAAAGGATAATGCGAAAAGATTATATTTATGATTCAAATAATGCAAATACTGCAAAAGGATGGTCCGTTTGGCGATTTTCAATTTGCAGCACGGTCAATAGGCCCGTTAGGAGGTAGAGACTCCAATCTCATCTATATTCTGCTTACAATCAGTTGGATATCTCTGAATCATCACACTAAGTGGCTTATGGATCTTAATTACTGTAGACACGAGGGTTACGGGACGCATCATCGTAATCTCGCTTTGATAGTGTCGATTGTTATCATGCAAAATTAAATACGGCCAAGTTGACAAAACATCGTGCTAGTTTGCTGCGGACCCTGTCGAAAGGATGCAGTGCAGGGTTTCCAGCGGTTCGCGGCCTAAGAGTTCCTGGGTCGGGTAAAAAAAAAGCAATATCCTCAAAACATACTCGTGAAGTACTAAGTTAGAAGGTATGGCTTATGGTTGCAAAAAAAATGGACGGAAAACCCACTCAGAATTCCTAATCCCCGTCTCCAAAAACGATAGTAATTGTATACCAGCTCTTGCCCTCACGTAGGATTATAATGATTATTCATGAGGTATTATAGGATCAATGTAATATTGGGACCAGATCAGGCCATCTATGCATGTGATGTGTCCTGGCCCTCGACGCGGCGCATAGTTCGAGTTTAAGGAGCTGTTTGACGGTGTACCCGCGATTGCCGTGCGTCCCATGTGGCTAGGCGGGGGTCAGCGGGTTGGCGGTTCGGGGGCTGAGGGGTCCGGTGGCCGCGGCGGTCCCGAGCGTCCTGCCGGTATGTCCCGCCAAGCAACAGGAGCTCCGTTGGGCGCTTTCGGCGCGGCCGCGAGAGCTAGTTCCTCACAGGAAAACCGGGCGCTTGCTGGGCCCCTGTAGGTACATCGCGGTACACCGCTCCGACTCCTTGGGAACCCGAGTTATGTAGTCCGATCGCCCGATCTGAGCTGGCTTGGGGTTTAGCTCGTTTCCACGCGACCGTACCGCGGTGTGTTACGCCTGCAGGTGTGACATTCGATGCATTCCCGGTCCCTCTGTAGGGTTCACGGGAGCGGCTTCGGCTCTGCGTCCCGGGTCGGTCGGGCCGGGCACGTACTGGACGTCAGGATCCGTCTTGCTCAGACCACCTACTGGTTGCGCAAGGCCGGGGCCAAGTTGCAGGTAGATTCTACGCCTGCCGAGGCCTATCGCCAGACCATGGAGGCTCCACCGTCGGGGCCCAGAAGGCGGCGGAGGGGTTGGTTGGCGGGGCCGAGATCAGTAACCACCCGAGCAACGTAAAAGCGCAATCTAGAACGGATACTACACAACCTAGCCAAGAGGATTGGGTTGGAGCGGCATGTGCCTTGACCGGAGAGCAGGGACTCTTCAACCGGCATAGGGGTCCCTCGCAGGCGCCCCTGACGCGAAGACCGGCCCGCGGGCGGGAGGTCTGCGCGTTGACAGCGACTTGGCGGCCAGCCCACAGTGTAGCCTGTGCACAGGCGGGGTTTTAACGGGACCGAATGCGATAAAGATCCTCACGGCTTCACCGCATCTCGGTACAGCCCTACCGGTTCGGGGTGGTCAAGAGCCATTATGCTGTTACCGCCCTTCCGTGGGGGCCTACGCAGGCGCAGCCTTGAGGGCCCGCAGCCGCCCCGTGTCCCCACCGGGACAGGTCGTGCCGGCGGCGGGGGTTGCACGGCGGGGGGCCCGAGCGGAGGAGCCAACTGGCGGGACGCCGCTAGTCTCGGGGTCGGCGAGCGCGGCCCATCATCCCCCGGCCGGTGCGCGAAAGCGCGGGTGGCGCGGTGGGGCTGTAGGGTGCGCGGCGGCTAGGGAGCGGGGGGGGGCTGAGGAGCCTGCCCGCCTATGCCGGCCTGGACCAAGTGGGGCGGGCCGCGCGAGCATACGCCCAAGTGTTCGGGCCAAGTGAGCGACCGCGCCGGGGGGGACCGCGGGTGAGCGCCCCAGGCCCGGGGGCCAGCGTCAGCCGCCCCCGGGTGGCGAGCTGGCGGGGTCCGCCTGCGAAGCCGGAGAGCCCCGACGCGCGAGCCCGCCGGCGCGGTACCGCGAGGCTCCCGGGCCAGGCGGGATGATGCTCGGCGACCGGCCGTTCGGGCGGACACTGCGAGGGCTGGGCCGTGTCTCGCGCGGCCAGACTGGGGGCCCGCCGCCGGCCCCCACCCGCCACGCCCCGGTCGCGTCCACGCCGCCCGGGCCTCCTAGGGGGCCCTGACTCACGCCCGCGTCGGCGCCTGCTCACGCCGGCGGCCGCTGCCTTCGCGTGTTGGCGGGCGGCAGAGGGACGCCCGCGGGGGAGTGGGCCAGCGATCGCCGCCCGGGCGGGTGGGCGGGCGGCGATGCAACGGCTGCCAGCGCGTCCCCGGGAGCGGGGGGGGCCCCTTCCCTCGTGCGCGGCGGGGGCCTCGGCCGGCGTACGGGCTGCATGCAAGGCCGCGGCAACCGCGCCAGGCCACGCGGGCATCCCGGGGCGCGCCCCCGCGCTCACGGACGGCCCACATCCGCCCCGGGCAGCGCACCCCCCCCGGGTGGTTGGGGGAGCGCCCCTCCGTGGCGCCGGCGGCCCCGGGCCGCCTGGGCCAACGGCCGCCGGCCCACCGCG     
F       CCGTTATTTTGCATTGTCATAGTAATAATTAATTTATATATTAACTAAAATGCAATTTTACAAAGGAATTAACAAATTATAAATATGAAATTCAAAGACGTAACCTATTTTTGATTTAACAAAAAGATCATATTTTCTAAAAGCTATTATAGTTAATTCAAAGTGCTAATAAATAACTGATACTTCTAACATATAAATCTAAAAATACTCCAAGATAATATAACGTATATTTAGAACACTGTTGCAGACAAATCGCATCTCGGATTATATTCTTTTATTTTTTAATGTAAAATTTCTTACCCTTATTATTATATAAATTGTAAATTAAATCCGCTAAAACTGATTACGTAAGATCTTGAGAGAACTACCTTTGAATGTAAATAAAAATATTTTTGTAACTGTTTCTAACAATAAATAAAACAAAACAAAATGTTTCTATCTAAACTGTTAAAACTATTTATTATTTCATCTTAATGACACACAATATTATTATTCTACTCTTTATTTATGTTACTCATGCCTCATTATTATATAATAAGATTTATGAATTTATATCTATATTTATATCTCTTTTAAATCTAAGAAACTATTTATATTAACGTTTAAAAAATTATGTTATTATTATTTTAAGTTTATTAAACCAAGAAAAAGTATAAAGGCCATAGAATAAAAGAAAATTTATCTATGAAAAAATAATACTATGAATAGAACGACCTTTAAATGCGTTTTTTTTATTCTAAACAATACTAAATATCAAAATATATTCTTAAATTTACTAAATATAGCATACAATATATAATTAGTGGTTTTTAATTATAAAGATCTAACAGTATTGATTGGGGAATCTATTATATTTAGAACTTTTGTTAAGTATTTGTAGTTACGCAAGAAAATGTAAAAAATAATAATGTTATTTATTCTTTTCATATAAAAATAGCAGTGTCTTCTCTATTCTTGAAAATTATAAAATTATATAAATTATTAAATATAACAGTGCTATGCTCTAATAAATAATACTTCGCCTACGATCGCACACTGGGTAGTCTAGGAGAAACAACCTAAAAAGCAACAGCTTTGATTGCAAAGAACCTACTTTACGAATAGACAGTCTTCCTTAACATGAGACACAGTTTCCGAAGTGACCTCCATAGCTGGAAGTTATATTCGCACCGGACAATTATTTAATTTTGAAAAGCAGTAGCGCACTCACAGTGTTCGATCTGTCCCCGTGATACGTCTCATCTCACATGCATATGGTCCGTAACAGTAGCATAATATTTAGCAAAAGCATACCCAGCGCCTTATACGGACAAGATCATGTCGTTTGTACTCGAGGATCTTATTTTGCCTATTCTTGATCAGGTCGGTAAAGATGTAATTTAGTACAAACAAAAAGATAATGCGAAGAAATTATATTTGTGATTCAAATAATGCAAATACTGAAAAAGGACGATCCGTTTGGCTATTTTCAATGTGTGATGCGGTCAAAATGCCTGTTAAAAAGTAGAGGCCCCAATCTCGTCCATATTCTATTTGCAACTAGTTGGAGATCTCTGGATTGTCACACCAAGTGGCTTATGAATCTGAATTGCCATAGACGCGAGGGTTACGGATCGCATCGTCGTAATCTCGCTCTGATAGTCTCGATTGTTATCATGCAAAATTAAATGCGGCCAACCTAAAAACACGGCTTGCTAGTTTGCCGCAGACCCTGTCGAATGGATGTAGTGCAGTGCTTCCAGCGGTTCGCGGCTTAAGAGTTCCTGGGTCGGGTAAAAAAGACGCAATATCCTCGAGACATAATCGTTAAATACTAAGTTATAATGTATGGCTTATGATTAGGAAAAAAATGGGCGGAAAACCCACACAGAATTCCTAATCCCAGTCTCAATAAACGATCGTTATTGTGTACCAGCTCTTGCCATTGTGTAGAATTATAGTGATTATTCACGAAGTATTATAGGATCAAGGTAATATTAGGACTAGATCAGATCATCCATGCATGTGATCAGCCCTGGCCCCCAACGCGCCGCATAGCGCAAGTCGAAGGAGCTGCTTCACGGTGTACTCGCGGTTGCCGTGCGTCCCATGTGGCTAAGCGGGAGTCAGCGGATTAGCGATTCGGGGGCTGAGGGGTCGGGTGACCGCAGCGGCCCCGTGCGTCCTGTCGGTATGCCCAGACAAGCGACAGGAGCTCCGTTGGGCGCTTTCGGCGTGGTCGCGAAATCTAATTCCACGCAGGAAGACCGGGGGCCTACTGGGCCCCTCTCGGTACATCGCGGTATACCGCTCCGACTACCCGGGCACCCGAGTTATGGAGTCCGAACGCCCGAACTGAATTGGCGTGAGGTCTGGCTCGTGCCCACGCGACCGTACCGCGGTGAGTTACGCCCGCAGTTGTGACACCCGATGCGTTCCGGGTCCCCCTGTAGGGTTCACGAGGGCGGCCTCGGCTCTGCGTATCGGGTCGGTCGGGCCAGGCCCGTACTGTAAGTCAGGATCCGCCTTGATCAGACCACCTACTGGTTGCGCAGGGCCGGGGCCAAGATACAAGTAGATTCTACGCCTGCCGAGGCCTGCCGCTAGACCATGGAGGCTCCACAGTCGGGGCCCAGAAGGCGGCGGAGGGGTTGGCTGACGTGGCCGAGATCAGTAGCCACCCGAGCGACGTAAAGGCGCAATCTAGGTCGGATACTGCACGACCTAGCCATGAGGATTGGGTGAGAGCGGTATGTGCCATGACTGAAGAGCAGCGACTCTCTTACCGGCATAGGGGTGCTTCGCGGGCGCCCCTGAGGCGAAGGCCGGCCCGCCGGCAGTAGGTAGGCGCGCTGTCAGCGACTTGGCAGGCAGCCTACAGTGTAGCCTGAGCACGTGCCGAGTTTTAACGGAACCGGGTGCGGTAAAGACCCTCACAGCTTCACCACGTCTCGGTAGAGCTCTTCGGGTTCGGGGTGAGCATGAGCCATTATGCCGTCACCGCCCATCCGTGGGGGCCTACGCAAGCGCAGCCTTGAGGGCACGCAGCCGCCCCGTGTCCCCACCGGGGCAGGCCGTGCCGGCGGCGGGACTTGCGCGGCGGGGGGCCCGAGCGGAGGGGCCAACTGGCGGGACGCCGCCAGTCTCCGGGTCGGCAAGCGCGGCCCTTCGTCCCCCGGCCGGGACGCGAAGGCGCGGCTGGCGCGCTGGGGCTGTAGTGTGCGCGGCGCCTGGGGAGCGGGGGGGGGTTGAGGAACCTGCCCGCGTACGGTGGCCTGGACCAAGTGGGGCGGGCCGCGCGAGCATACGCCCGACTTTTCGGGCCAAGTGAGCGACCGCGCCGGGGGGGGCCGCGGGTGAGCGCCCCGGGCCCGGGGGCCAGGGTCACCCGTCCCTGGGTGGCGGGCTGGCGGGCTGCGCGTGCGAAGCCGGACAGCCCCGACGCCCGAGCCCGCCGGCGTGGCACCGCCAGGCTTCCGGGCCAGGCGGGAGGATGCTCGGCGAGCGGTCGTTCGGGCGGACACTGCGAGGGCTGGCCCGTCTCTCGCGCGGCCGCACTGGCGGCCCGCCGCTGGGCCCCACCCGCCCCGCCCCGGTCGCGTCCACGCCGCGCGGTCCTCCTAGGAGGCCCTGCCCCACGCCCGCGTCGGCGCCTGCTCAAGCCGGCGGCCTCTGCCTTCCCGTGTTGGCGGGGGGCAGCCAGAGGCCCGCGGGGGAGTGGGTAGGCGATCGCCGCCGGGGCGGGTGGGCCGGCGGCGATGGAACGGCGGCGAGCGCGTCCCCGGGAGCGGGGGGGGCCCCTTCCCTCGTCCGCGGGGAGCACCTCGCCCGGCGTACGGGCTGCATGCAAGGCCGCGGCCGCCGCGCCAGGCCACGCGGACAGCCCGGGACGCGCCCCCGCGCTCAGGGATGGCCCACTTCCGCCCCGGGCAGTGCACCCCCCCCGGTTGGTCGGGCGGGCGCCCGTCCGTGGCGCCGGCGGACCCGGGCCGCCTGGGCCAGCGGCCGGCGGCCGACCGCG     
E       CCGTTATTTTACATTGTCGTAGTAATAATTAATGTATATATTAGCTAGATTGCAGTTTTACAAAGGAATTAACAAGTTATAAATATGAAATTCAAAGACGTAATCTATTTTTGATTTAGCAAAAAGTTCATATTTTCTAAAAGCCATTGTATTTAATTCAAAATACTAGTAAATAACTGATACTTCTAACATATAAATCTAAAAATACTCCAAGATAATATAACGTATATTTAGAACTCTATTGCAGACAAATCACATCTCAAATTATATTCTTTTATTTTTTAGTATAAAATTTCTTACCCTTATTATTATATAAATTATAAATTAAATCCACTAGATCTGATTACGTAAGATCTTAAAAAGACTACCTTTGGATATAAATAAAAATAATTTTATAACTATTTCTAACAATGAATAAAACAGAACAAAATGTTTCTGTCTAAACTGTTAAAACTATTTATTATTTCATCTTAATGACACACAATATTATTATTCTACTCTTTATTTATATTACTCATGCCTCATTATTGTATGTTAAAATTTGTAAATTTATATCTCTATTTATTTCTCTTTTAAATCTAAGAAACTATTTATATTAACGTTTGAAAAATTGTGTTGTTGTTATTTTAAGTTTATTAAACCAAGAAAAAGTATGAAGGCCGTAGAATAAGAAAAAATTTATCTATGAAGAAATAACGCTATGAATAAAACGACCTTTAAATACATTTTTTTTATTCTAAGCAATACTAAATATCAAAGTATGTTCTTAAATTTACTAAATATAGCGTGCAATGTATAATTAGTAGTTTTTGATTATAAAAATCTAACAATATTAGTTAGGGAATCTATTATATTTAGAACGTTTATTAAATATTTGTAGTTACACAAAGGAATGTAAAAAATAATAATGTTATTTATTCTTTTCATATAAAAATAACAGTATCTTCTCAGTTCTTGAAAATTGTAAAATTATATAAATTATTAAATGTGACAATGCTGTGCTCTAATAAATAATACTTCGTCTACAATCCCACACTGGGTAGTCTAAGGGAATCATTCTAAAAATCAACAGCTTTGATTGCAAAGAACTTACGTTACGGATAGATAGTCCTCCCTAACATGATACTTAGTCTCCGGAGTGATCGCGATAACTGGAAGTGATATTCGCACCGGACAACTTTCTAATTTTGAAAAGCAGTAGCACACTCACAGAGTCCGGTCTGTCCCTGTGATACGTCTCATCTCACATGCATGAGGTCCATAATTGTGGCGTAATGTTCAGTAAAAACGTACCCAACATCTTATACGGACAAGGTCACGTTGTTTGTACTCGAGTATCTTATTCTGCCCATTCTTGATCAGGTCGGTAAAGCTGTAATTTAATACAAATGAAAAGATAATGCGGAAAAATTATATTTGTGATTCAAATAATGCAAATGCTGCAAAAGGATGATCCGTTTGGCCATTTTCAATGTGCAATGAAGTAAATAGGCCTGTTAGGACGTAGAAACCCCAGTCTCGTCTATACTATGTTTACAACCAGTTGGAAATCTCTGGATTGTTACACCAAGTGACTTATGAATCTTAATTACTATAGACGCGAGGGTTACGAATCGCATCTTCGTAACGTCGCTTTGATAGTATCGATTGTCATCATGCAAAATTAAATACGGCCTACTTGACAAAACGGCCTGCTAGTATGCCGCAGACCCTGTTAAACGGATGTAGTGCAGGGTTTCCAGCGGTTCGCGGCCTAAGAGTTCCTGGGTAAGGTGAAAAGAAGGCAATATCCTCAAGAAATAATCGTGAAGTACTAAGTTGAAATGTATGGCTTATGATTAGAAAAAAAATGGACGGAAAAACCGCACAGAATTCCTAACCCCAGTCTCAACAAACGATAGTAAATGTATACCAGCTTCTGCCTTAATGTAGGATTATAGTGATTATTCATGAGGTATTATAAGATCAAGACAATATTAGGACCAGATCAGCCTATCCATGCATGTGATAGGCCCTAGCCCCCGACGCGGCGCGTAGGGCGGTTCAAAGGAGCTGTATGACGGTGTACACGCGATTGCCGTGCGACCCATGTGGCTAGACGGGAGTCAGCGGACTTGCGGTTCGGGGGCTGACGGGTCCCGTGGCCGCGGCGGCCCCGAGCGTCCTGCCGGTATATCCGGCCAAGCGACAGGAGCTCCGTTGGGCGCTCTCAGCGCGGCCGCGAAATCTAGTTCCTCGCAGGAAAACCGGGTGCCCGCTAGGCCCCTATAGGTATATCGCGGTAAGCCGCTCCGACTTCCCGGAAACCCGAGTTATGTAGTCCGAACGCCCGAACTGAATTGGTGTGAGGTTTAGCTCGCGTCCACGCAACCATACCGCGGTGAGTCAGGCCGGCTGTCGTGACACCCGATGCATTCCGGGCCCCCCTGTAGGGTTCACGTGGGCGGCCTCGGCTCTGGGTCCCGGGTCGGTCGGACCGGGCGCGTACTGTATGTCAGGATCCGTCTTGCTCAAACCACCTACTGGTTGCGCAGGGCCGTGGCCAAGTTACAGGTCGATTCTACGCCTGCCGAGGCCTTTCGGGAGACCATGGAGGCTCCACCGTCGGGGCCCAGAAGGCGGCGGAGGGGTTGGCAGACGCGGCTGACATCAGTAACCACCCGAGCGACGGAAGGGAGCAATCTAGGACGGATACTACACGGCCTAGCCAGGAGGATTGGGTTAGAGCGGTAGGTGCCATGACAGAAGAGCAGCGACTCTTTTATCGGCAAAGGGGTACCTCGCTGACGCCCCTGATGCGAAGACCGGCCCGCAGGCGGTAGGAGTGCGCGTCGTCAGCGCCTTAGCGGGCAGCCTACAGTGTACCCTGTGCACGTACCGGCTTTCAACGGGACCAGGTACTGCAAAGGTTATTACGGCTTCACCGCATCTCCGTAGAGCACTACGGGCTCGGGGTGGTTATGAGCCATCATGCCGTCACCGCCCATCCGTGGGGGCCTCCGCAAGCGCAGCCTTGAGGGCGCGCAGCCGCCCCGTGTCCCCACCGGGGCAGGTAGTGCCGGCGGCGGGGCTTGCACGGCGGGGGGCCCGAGCGGACGGGGCAACTGGCGGGACGCCGCCAGTCTCCGGGTCGGCGAGCCCGGCCTGTCGTCCCCCTGCCGGCACGCGAACGCGCGGCTGGCGCGCTGCGGCCGTAGTGTGCGCGGCGGCTGGGGAGCGGGGGGTGGCTGAGGACCCTGCCCGCGTAACGGGGGCTGGACCAAGTGGGGCGGGCCGCGCGAGCATGCGCCCCAGTCTGCGCGCAAAGTGAGTGACCGCGCCGGGGGGGGCGGCGGGTGAGCGCCCCGGGCCCGGGGGCCAGCGTCACCCGCCCCCGGGTGGCGAGCTGGCGGGGTGCGCCTGCGAAGCCGGAGAGCCCCGACGCCCGACCCCGCCGGCGAGGCACCCCCAGGCTCCCGTGCCAGGCGGGAGGATGCTCGGCGAGCGGTCGTTCGGGCGGACACTGCGAGGGCTGGCCCGTGTCTCGCGCGGCCGCACTGGCGGCCCGCCGCTGGCCCCCACCCGCCACGCCCCGGTCGCATGCACGCCGCCCGGACCTCCTAGGCGGCCCTGGCCCACGCCCGCGTAGGCGCCTGCTCATGCCGGCGGCCGCGGCCTTCCCGTGTTGGCGGGCGGCAGCCAGATGCCCGCGGGGGAGTGGGTTGCCGATCGCCGCCGGGGCGGGTGGGCGGGCGGCGATGGAACGGCGGCAAGCGCGTCCCCGGGAGCGGGGGGGGCCTCTTGCCTCGTTCGCGGGGGGTACCTCGGCCGGCGTACGGGCTGCGTGCAAGGCCGCGGCCGCCGCGCCAGGCCACGCGGACGCCCCGGGGCGCGCCCCCGCGCCCACGGACGGCCCATGTCCGCCCCGGGCAGCGCACCCCCCCCGGGTGGTAGGGGGGGCGCCCCTCCGTGGCGCCGGCGGGCCCGGGCCGCCTGGCCGACCGGCCGCCGGCCCACCGCG     
D       CCGTTATTTTACATTGTCATAGTAGTAATTAATATATATATTAACTAAGATGCGGTTTTACGAAGGAATTGACAAGTTATAAATATGAAATTCAAAGACGTAACCTGTTTTTGATTTAACAAAAGGTTCATATTTTCTAAAAGCCATTGTAATTAATTCAGAATACTAATAAATAACTGATACTTCTAACATATAAATCTAAAAATACTCCAAAATAATATAGCATATATTTAGGACACTATTGCGGACAAATCACATCTCAAATTATATTCTTTTATTTTTTAATATAAGATTTCTTACCCTTATTGTTGTATGAATTGTAAATTAAATCCGCTAAAACTAATTACGTAAGATCTTAAAAAAACTACCTTTGAAAATAAATAAAAGTATTTTTATAACTATTTCTAACAATAAATAGAACAAAACAGAATGTTTCTGTCTAAACTGTTAAAACTATTTGTTATTTCATCTTAATGACACACAATGTTATTATTCTACTCTTTATTTATATTGCTCATACCTCATTGTTATATGTTAAAATTTATAAATTTATATCTATATTTATATCTCTTTTGAATCTAAGAAACTATTTTTATTAACGTTTGAAAAATTATGTTGTTGTTATTTTAAGTTTATTGAACCAAGAAAAAGTATGAAGGCCGTAGGATAAAAAAAAATTTATCTATGAAAAAATAACGCTATGAATAAAACGACCTTTAAATGCATTTTTTTTATTCTAAACAATACTAGATATCAAAATATATTCTTAAATTTACTAAATATAGCATACAATATATAATTAGTGGTTTTTAGTTATAAAGATCTAACAGTATTGGTTAAGGAATCTATTATATTTAGAACTTTTATTAAATAATTATAGTTACACAAGAAAATGTAAAAAATAATAATGTTATTTATTCTTTTCATATAAGAATGACAGTATCTTCTCTATTCTTGAAAATTATAAAATTGTATAAATTATTAAATATAACAATGCTATGCTCTAATAAATAATACTTCGTCAACGATCGCACACTGGATAGTCTAAGAGTATCAGCCTGGAAATCAGCAGCTTTGATTGCAAAGAGCCTACGTTACGAATAGACAGTCTTTCTTAGCATGATACTTAGTTTCCGAAGTGATCCCTGTAGCTGGAAGAGATACTCACACCGGACAGCATTTCAATTTTGAAAAGCAGTAGGGCAAACACAGAGTTCGATCTGTCCCTGTGATACGTTTCATCTCGCATGCATGTGGTCCGCAACCGTAGCGTAATATTTAATAAAGACGTACCCAGCACGTTATATGAAGAAGGTCGTATCGTTTATACTCGAGTATCTTATTTTGCCTATTCTTGATCAGGTCGGTAGAGATGTAATTTAGTACAAATAAAAAGATAATGCGAAGAAACTATAATTGTGATTAACATAATGCAAATACTGCAAAAGGATGATCCGTTTGTCTATTTTCGATGTGCAGCGCGGTCAATAGGCCCGTTACAATGTACAGACCCCAATCTCATCTATACTCTGTTTACAACCAGTTGGAAATCTCTGCATTGTTACACTAAGTGGCCTATGGATCTTAATTACTATAGACGCGAGGGTTACGGGTCGCATCCTCGTAATTTCGCTTTGATGGTACCGATTGTTATTATGCAAAATTAAATACGGCCGACTTGACAAAACAGCCTACTTGTCTGCTGCAGACCCTGTCGAATGGATATAGTGTAGGGCTTCCAGCGGTTCACGGTTTAAAAGTTCCTGGGTCGGGTAAGAAAAAAGCAATATCATCAAAAAATAATCGCGAAATGCAAGGTTAAAATGTATGGCTTAAGATTAGAAAAAAAGTGGACGAAAAATCCACATAGAATTCCTAATCCCAGTATCCACAAACGACAGTAATTGTGTACCAGCTTTTGCCGTTACGTAGAATTATAATGATTATTCATGAGGTATTATAGGATCAAGGCAATATTAGGACCAGATCAGACCATCCATGCATGTGATGAGCCCTGGCCCCCGACGTGGCGCGTAGTGCGATTCGAAGGAGCTGTTTGACGGTGTACTCGCGATTGCCGTGCGACCCATGTGGCTAGGCGGGCGTCAGCGGGTTAGCGGTTCGGGGGCTGAAGGGTCCGCTGGCCGCGGCGGCCCCGAGCGTCCTGCCGGTATATCCATTCAAGCGACAGGAGCTCCATTGGGCGCTCTCAGCGCGGCCGCGAAACCTATTTCCTCGCAGGAAGACCGGGTGCCTGCTGGGCCCCTTTAGGTACATCACAGTGGACCGCTCCGACTTCCCGGGAACCCGAGTTATGTAGTCCGAGCGCCCGAGCTAAATGGCTGTGAGGTTTAGCTCGTATCCACGCGACCGTATCGGGGTAAGTTACGCCCGCAGCTGTGACATCCGATGCATACCGGGTCCCCCTGTAGGGCTCAAGGGGGCAGCCTCGGCTCTGTGTACCGGGTCGGTCGGGCCGAGCCCATACTGTACGTTAGGATCCGTCTTTCTCAGACCACCTACTGGTTGCGCAGGGCCGTGGCCAAGCTACAGGTCGATTCTACGCCTGCCGAGGTCTATCGCCAGACCATGAGGGCTCCACCGACGGGGCCCAGAAGGCGACGAAGGGGTTGGCTGCCGTGGCCGAGATCAGTAACCACCCGAGCAACGAAAAGGTGCACGCTAGGGCGGATACTACGCGGCCTAGCAAGGAGGATTGGGTGTGAGCGGTATGTGCCTTGACAGGAGAGCAGCGACTCTCTTACCGGCATAGGGGTGCCTCGCAGGCGCCGCTGACGCGAAGTCCGGCCCGCAGGCGGCAGGCCTGCGCGCTGGCAGCGACTTGGCGGACAGCCTACAGTGTAGCCTGTGCACGCACCGACTTTCAACGGGACCGTATCCGACAAAGGGGCTGACGGCTTCACCGCATCTCGGTAAAGCCCTACAAGTTCGCGGTGGTCAAGAGCCATGATGCCGACACCGCCCATTCGTGGGGGTCTACGCACGCGCAGCCGTGAGGGCCCGCAGCCGCCCCCTGTCCCCACCGGGTCAAGGGGTGCCGGCGGCGGGGGTTGCGCGGCGGGGGGCCGGAGCGGAGGGGCCAACTGGCGGGACGCCGCCAGTCTCCGGGTCGGCTAGCCCGGCCCCTCGTCCCCCTGCCGGCACGCGAACGCGCGGCTGGCGCGGTGGGACTGTAGCGTGCGCGGCGGCTAGGGAGCGGGGGGGGGCTGAGGAGCCTGCCCGCGTAGCGCGGTCTGGACCGAGTCGGGCGGGCCGCGCGAGCATGCGCCCCGGTGTTCGGGCCAAGTGAGCGACCGTGCCGGGGGGGACCGCGGGTGAGCGCCCCGGGCCCGGGGGCGAGGGTCACCTGGCCCGGGGTGGCGAGCTGGCGGGGTGCGCCTGCGAAGCCGGAGAGCCCCGACGCCCGGCCCCGCCGGCGCGGCACCGCCAGGCTCCCGGGCCAGGCGGGAGGATGCTCGGCGACCGGCCGTTCGGGCGGACACTGCGAGGGCTGGCCCGTGTCTCGCGCGGCCGCACTGGCGGCCCGCCGCTGGCCCCCACCCCCCTCGCCCCGGTTGCTTCCACGCCGCGCGGTCCTCCTAGGGGGCCCTGACCCACGCCCGCGTCGGCGCCTGCTGAGGCCGGCGGCCGCCGCCTTCTCGTGTTGGCGGGCGGCAGGCAGACGCCCGCGGGGGAGTGGGAAGGCGATCGCCGCCGGGGCGGGTGGGCGGGCGGCGATGGAACGGCGGCCCGCACGTCCCCGGGAGCGGGGGGGGCCCCTTCCCTCGTTCGCGGGGGGGGCCTCGGCCTGCGTACAGGCTGCATGCAAGGCCGCGGCACCCGCGCCAGGCCACGCTGACGCCCCGGGCCGCGCCCCCGCGCCCATGGACGGCCCACCTCCGCCCCGGGCACTGCACCCCCCCCGGGTGGTGGGGGGGGCGCCCCTCCGTGGCGCCGGCGGGCCCGGGCCGCCTGGGCGGGCGGCCGCCGGCCCACCGCG     
C       CCGTTATTTTACATTGTCGAAGTAGTAATTGATCTATATATTAACTAAAATGCAATTTTACAAGGGAATTAACAAATTATAAATATGAAATTCAAAGACGTAACCTGTTTTTGGTTTAACAAAAAATTCATATTTTCTAAAGGCCATTATAATTAGTTCAAAATACTAATAGATAACTGATACTTCTAACATATAAATCTAAGAATACTCCAAAATAATATGACATATATTTAGAACACTATTGCGAACAAATCGCATCTCGGATTGTATTCTTTTATTTTTTAATGTAAAATTTCTTACCCTTATTATTATATAAATTATAAATTAAATCCGCTAAAACTGATTACGTAAGATCTTAAAAGAACTACCTTTAAATGTAAATAAAAGTATTTTTATAACTATTTCTAACAATAAATAAAACAAAACAAAGTATTTCTGTCTAAACTGTTAAAACTATTTATTATTTCATCTTGATAACACACAATGTTATTATTCTACTCTTTATTTATATTACTCATACCTCATTATTATATATTAAAATTTATGAATTTATATCTATATTTATATCTCTTTTAAATCTAAGAGACTATTTATATTGACGTTTAAAAAATTGTGTTGTTATTATTTTAAGTTTATTAAGCCAAGAAAAAGTATGAAGGCCATAGAATAAAAAAAAATTTATCTATGAAAAAATAACGCTATGAATAAAACGACCTTTAAATGCATTTTTTTTATTCTGAACAATACTAAATATCAAAGTATATTCTTAAATTTACTAAATATGGCGTACGATATATAATTAGTGGTTTTTAATTATAAAGATCTAACAGTATTAATTAGGGGATCTATTATATTTAGAACTTTTATTAAATATTTGTAGTTACACATAAAAATGTAAAAAATAATAATGTTGTTTATTCTTTTCATATAAAAATAACAGTGTCTTCTCTATTCTTGAAAATTATATAATTGTATAGATTATTAAATATGACAATGCTGTGCTCTAATAAATAATACTTCGTCTACGTTCGCACACTGGATGATCTAAGAGAATCACCTTGGAAATCAACGGCTTTGATTGCAAAGAGCCCACGCTACGGATAGGCAATCATTCCTAACATGAAGCTTAGTTCCCGGAGTGACCTCCGTAGCTAGGAGTAATATTCATACCAGACAACTCCTTAATTTTGAAAAGCAGTAGCGCACTCACAGAATACGGTCTATCCCTGTGATACGTTTCGTCTCGCATGCATATGGTCCGTAACCGCAACATAATATTGAGGAAACGCATACCCAGCGCTTTACTCGGACTAGGTCATGTCGTTTGTACTTGAGTATCTTATTTCGCCTAATCTTGATCAGGTCGGTAAGGGTGTAATTTAGGACAAACAAAAAGATAGTGCGAAAAAATTATATTTGTGACTCAAATAATGCAAATACTGCAAAAGGATGTTCCGTTTAGCTATTTTCGATGTGTAACACGGTCAATAGGCTTGTTAGGATGTAGAGACCCCAATCTCGTCTATATTTTGTTTACAACCAGTTGGAAATCTCTGAATTGTTACACTAAGTGGCTTATGGATCTTAATTGCTATAGACGCGGGGGTTACGGGTCGCATCCTCGTAATTTCACTTTGATAGTACCGATAGTTATTATGCAATATTAAATGCGGCGAACTTAACAAAACGGCTCGCTAGTTTCCTGCAGACCCTGTCGAATGGATGTAGTGTAGGGCTCCCCGCGAGTCGCGGTCTAAGAGTTCCTGGGTCGGGTAAGAAAGAAGCAAAATCTTCAAAAAATAGTTGTGAAGTACCAAGTTAGAATGTATGACTTATGATTAGAAAAAGAATGGACAGAAAATCCACAAAGAATTCCTAATTCAGGGCTCCGCAAACGATAGTAATTATGTACCAGCTCCTGCCGTCGCGAAGGGCTATAATGACTATTCACGAGGTATTATCGGATCAAGGTAATGCTAGGACCAGATCAAACCATCTACGCATGTGATGAGCCCTGGCCCCCAACGCGGCGCATAGCGCGGCTCCAAGGAACTGTCTGACGGTGTACTCGCGATTGCCGTGCGTCCCATGTGGCTAAACGGGCGTCATCGGACTAGCGCTTCGGGGGCTGACGGGTCCGGTGGCCGCGGCGGCCCCGAGCGTCCTGGCGGTATGTCCGGCCAAGCGACAGGAGCTCCATTGGGCGCTCTCAGCGCGGCCGCGACATCTAGTTCCCCGCAGGAAAGCCAGGCGCCAGCTGGGCCCCTTTAGGTGCATCGCGGTAAACCGCTCCGACTTCCCGGGAACCCGAGTTATGCCGTCCGAGCGCCCGAGCTGAATGTGTGTGAGGTTTAGCTCGTGGCCACGCGACCGTACCGCGGTGAGTTATGCCCGCAGTTGTGACACTCCATCCGTTCCGGGTCCCCCTGTAGGGTTCACGGGTGCGGCCTCGGCTCTGCGTGCCGGGTCGGTCGGACCGGGCCCGTACTGAACGTCAGGATCCGTCTTGCTCAGACCACCTACTGGTTGCACAGGGCCGTGGCCAAGTTGCAGGTCGATTCTACGCCTGCCGAGGCCTATCGCTAGACCATGGAGGCTCCACAGTCGGGGCCCAGAAGGCGACGAAGGGGTTGGCTGCCGCGGCCGACATCAGTAACCACCCGAGCAACGAAAAGGCGCAATCTAGAGCGGATACTACACGACCTCGCAAGGAGGATTGAGTAAGAGCGGTATGAGCCATGACGGGAGAGCAGCGATTCTCCTACCGGCATAGGGATGCCTCGCAGACGCCCCTGACGCGAAGTCCGGCCCGCATGCGGCAGGTCTGCGCGTTGATAGCGGCTTGGTGGGCAGCCTACAATGTAGCTTGTGCACGCACCGACTTTCAACGGAACCGGATGCGCTACAGCTCCTCACAGTTTCACCGCATCGCGGGAAAGCCCTACCGGTTCGGGGTGATCACGAGCCATTATGCTGACACGGCCCATCCGTGGGGGCCTGCGCACGCGCAGCCTTGAGGGCCCGCAGCCGCCCCGTGTCCCCACCGGGACAGGCCGTGCCGGCGGCGGGGGTTGCGCGGCGGGGGGCCCGAGCGGAAGAGCCAACTGTCGGGACGCCGCCGGTCTCCGGGTCGGCGAGCCCGGCCCCTCGTCCCCCCGCCGGCACGCGAACGCGCGGCTGGCGCGGTGCGACTGTAGTATGCGCGGCGGGTAGGGAGCGGGGGGGGGCTGAGGCCCCTGCCCGCGTAGGGAGGTCTGGACCAAGTGGGGCGGGCCGCGCGAGCATGCGCCCGTGTTTCCGGGCCAAGTGAGCGACCGCGCCGGGGGGGAACGCGGGTGAGCGCCCCGGGCCCGGGGGCCAGCGTCAACCGTCCCTGGGTGGCGGGCTGGCGGGGTGCGCCTGCGAAGCCGGAGAGCCCCGACGCCCGACCCCGCCGGCGCGGCACCGCCAGGCTCCCGGGTCAGGCGGGAGGATGCTCGGCGATCGGCCCTTCGGGCGGACACTGCGAGGGCTGGCCCATATCTCGCGCGGCCCGACTGGCGGCCCGCCGCTGGTCGCCACCCACCACGCCCCGGTAGCCTCCCCGCCGCCCGGGCCTCATAGGCGGCCCTGACCCACGCCCGCGTCGGCGCCTTCTCAGGCCGGCGGCCACGGCTTTCCCGTGTTGGCGGGAGGCAGCCAGAGGCCCGCGGGGGAGTGGGGCGGCGATCGCCGCCGGGGCGGGTGGGCGGGCGGCGATGGAACGGCCGCCGGCGCGTCCCCGGGAGCGGGGGGGGCCCCTTCCCTCGTTCGCGGGGTGGACCTCGGCCTGCGTACTGGCTGCATGCAAGGCCGCGGCGGCCGCGCCAGGCCAGGCGGACGTCCCGGGGCGCGCCCCCGCGCGCAGGGACGGCCGACCTCCGCCCCGGGCAGTGCACCCCCCCCGGTTGGTTGGGGGGGCGCCCCTCCGTGGCGCCGACGGACCCAGGCCGCCTGGGCGGGCGGCCGCCGGCCCACCGGG     
B       CCGATATTTTACATTGTCATAATAATAATTAATGTATATATTAGCTAAAGTGCAGTTTTACAAGGGAATTAACAAATTATAAATATGAAATTCAAAGACGTAGCCTATTTTTGATTTAACAAAAAATTCATATTTTCTAAAAGCCATTATAGTTATTTCAAAATACTAATAAATAACTGATACTTCTAACATATAAATCTAAAAATACTCCAAAATAATATAACATATGTTTAGAGCACTGTTGCAGACAAATCACATCTCGGATTGTATTCTTTTATTTTTTAATATAAAATTTCTTACCCTTATTGTTATATAGGTTATAAATTAAATCCGCTAAAACTGGTTACGTAAGATCTTAAGAAGACTACCTTTGGGTATAAATAAAAGTATTTTTATAACTGTTTCTAGCAATAAATAGAACAAGACAAAATGTTTCTGTCTGAACTATTAGAACTATTTATTATTTCATCTTAATGACACACGATATTATTATTCTACTCTTTATTTATATTGCTCATACCTCATTATTATGTGTTAAAATTTATGAATTTATATCTATATTTATATCTCTTTTTAATCTAAGAAACTATTTATATTAACGTTTGAAAAATTATGTTGTTATTATTTTAAGTTTATTAAACCAAGAAAAAATATGAAGGCCGTAGAATAAAAAAAGATTTATCTATGAAAAAATAACACTATGAATAAAACGACCTTTAAATGCATTTTTTTTATTCTAAACAGTACTAAATATCAAAATATGTTCTTAAAATTACTAAATATAGCGTACGATATATAATTGGTAGTTTTTAAATATAAAGATCTAACAATATTAATTAGGGAGTCTATTATATTTAGAGCTTTTATTAAATATTTATAGTTACACAAAGAAATGTAGAAAATAATGATGTTATTTATTCTTTTCATATAAAAATAACAGTATCTTCTCTATTCTTGAGAATTATAAAATTATATAAATTATTAAATATAACAGTGCTGTGCTCTAATAAATAATACTCCGCCTACGATCGCACACTAGGTAGTCTAAGAGAATCAACCTAGAAATCAACAGCTTTGATTGTAAAGAACCTACGTTACGGATAGGCAGTCTTCCCTAACATGAAGCTTGGTTTCCGAAGTGACCTCCGTAGCTAGAAGTGATATTCGAATCGGACAGCTCTTCAGTTTTGAAAAGCAGTAGCGCACTCACAGAGTCCGATCTGTCCCTGTGATACGTTTCATCTCACGTGCATGCGGTCTGTAATCGTGGCATAATCTTTAATAAAAGCGTACCCAGCGCCTTATATGGAAAAGGTCATGTCGTTTGTACTTGAGTATCTCATTTTGACCATTCTTGATCAGGTCGGCAAAGATGTAATTTAATACAAATAAAATGATAATGCGAATAAATTATATTTGTGATTCAGATAATGCAAACACTGCAAAAGGATGATCCGTTTGGCTATTTTCGATGTGCAACACGGTCAATGAGCCTGTTAGGACGTAGAGCCCCCAATCTCGTCTACATTTTGTTTACAATCAGTTGGAAATCTCCTAATTGTCACACTAAGTGGCTTATGAATCTTAATTGCTATAGACGAGAGGGTTACGGGTTGCATCTTCGTAATCTCGCTTTAACAGTATCGATTGTTATCATGCAAAATTAAATACGGCCAACTTGACAACGCGGCCTGCTAGTTTACAGCAGACCCTGTCAAATGGACGTAGTGTAGGGCTTCCAGCGGTTCACGGTTTAAGAGTTCCTGGATCGGGTAAGAAAGAAGCAGGATCTTCAAGAAATAATCGTGAAGCACTAAGTTAAAATGTATGGCTTATGATTGAAAGAGAAATGAACGGAAAATCCAGACAGAATTCCTAATCCCAGTCTCCACAAACGATAGTAATTGTGTACCAGCTTCTGCCGTCGCGCAGGATTATAGCAACTATTCATGAGGTATTATAGGATCAAAGCAATATTAGAACCAGATCAAACCATCCATGCATGTGATGGGTCCTGGCCCTCTACGCGGCGCATAGCGCGATTCCAAGAAGCTGTTTGACGGTATACTCGCGATTGCCGTGCGGCCCATGTGGCTAGGCGGGCGTCATCGGATTAGCGGTTTGGGGGCTGAAGGGTCCGATGCCCGCGGCGGCCCCGAGCGTCCTGCCGGTATGTCCGGCCAAGCAACAGGAGCTCCCTTGGGCGCTTTCAGCGCGGCCGCGACACCTAATTCCTCGCAGGAAAACCAGGCGCCTGCTGTGCCCCTTTAGGTTCATCGCAGTACACCGCTCCGACTTCCCGGGAACCCGAGTTATGTAGTCCGAACGCCCGAACTGAACGGGTATGAGGTTTAGCTCGTGGCCACGCGACCGTACCGCGGTGTGTTACGCCCGCAGTTGTAACACTCGATGCGTTCCGGGTCCCCCTGTAGGGTTCACGAGGGCGGCCTCGGCTCTGCGTGCCGGGTTGGTCGGGCCGGACCCGTACTGAACGTCAGAATCCGTCTTTGTCAGACCACCTACTGGTTGCGCAAGGCCGTGGCCAAGTTACAGGTCGATTCTACGCCTCCCGAGGCCTGTCGCCAGACCATGGAGGCTCCACCGTCGGGGCCCAGAAGGGGGCGGAGGAGTTGGCTGCCGCGGCCGAGATCAGTAACTACCCGAGCAACGGAAGGGCGCAATCTAGTGCGGATCCTGCACGACCTAGCGAGGAAGATTGAGTAAGAGCGGTATGTGCCATGACCGAAGAGCAGTGACTCTTTTACCGGCATAGGGTTCCCTCGCAGTCCCCCCTGATGCGAAGTCCGGCCCGCGGGCGGCAGGCCTGTGCGCTGACAGCGACTTGGCGGGCAGCCCACAGTGTAGCCTGTGCACGCACCGGCTTTAAACGGGACCAGGTACGGTAAAGCTTCTCACGGCTTCACTGCCTCCCCATAAAGCCCTACGAGTTCGGGGTGGCCATGAGCCATTATGCCGCCAGCGCCCATCCGTGGGGGCCTACGCAAGCGCAGCCTTGAGGGCTCGCAGCCGCCCCGTGTCCCCACTGGGGCAGGCGGTGCCGGCGGCGGGGATTGCTCGGCGGGGGGCCCGAGCGGAGGCGCCAACTGTCGGGACGCCGCCAGTCTCCGGGTCGGCGAGCGCGGCCCCTCGTCCCCCCGCCGGCGCGCGAACGCGCGGCTGGCGCGATGCGCCTGCAGTGTGCGCGGCGGCTGGGGTGCGGGGGGGGGCTGAGGAGCGTGCCCGCGTAGGGCGGTCTGGACCAACTGGGGCGGGCCGCGCGAGCATGCGCCGTCCTCTTCGGGCCAAGTGAGCGACCGCGCCGGGGGGGGCGGCGGGTGAGCGCCCCGGGCCCGGGGGCGAGGGTCACCCGCCCCGGGGTGGCAGGCTGGCGGGCTGCGCCTGCGAAGCCGGAGAGCCCCGACGCCCGACCCCGCCGGCGGGGTACCGCGAGGCTGCCGGGGCAGGCGGGAGGATGCTCGGCGACCGGCCGTTCGGGCGGACACTGCGAGGGCTGGCCCATGTCTCGCGCGGCCGCACTGGCGGCCCGCCGCTGGCCCCCACGCGCCTCGCCCCGGTCGCCTCCACGCCGCGCGGTCCTCCTAGGGGGCCCTGACCCACGCCGGTGTGGGCGCCTGCTCAGGCCGGCGGCCGCGGCCTTCCCGTGTTGGCGGGCGGCAGCCGGAGGCCCGCGGGGGAGTGGGTCGGCGATCGCCGCCAGAGCGCGTGGGCGGGCGGCGATGGAACGGCGGCCCGCCCGTCCCCGGGAGCGGGGGAGGCCCGTTCCCTCGTGCGCGGGGGGGGCCTCGGCCGGCGTACGGGCTGCGTGCAAGGCCGCGGCGGCCGCGCCAGGCCACGCGGACATCCCGGGACGAGCCCCCGCGCCCACGGACGGCTCACCTCCGCCCCGGGCAATGCACCCCCCCCGGTTGGTGGGGGGGGCGCCCCTCTGTGGCGCCGGCGGACCCGGGCCGCCTGGGCGAGCGGCCGCCGGCCAACCGCG     
A       CCGTTATTTTACATTGTCATAGTAATAATTGATATATATATTAACTAAAATGCAATTTTTCAGGGGAATTGACAAGTTATAAATATGAAATTCAAAGACGTGGCCTATTTTTGATTTGACAGATAATTCATATTTTCTAAAAGCCATTATAATTAATTCAAAATACTAATAAATAACTGATACTTCTAACATATAAATCTAAAAATACTCCAAAATAATGTAACATATATTTAGAACACTATTGCAGACAAATCACATCTCAAATTATATTCTCTTATTTTTTAATGTAAGATTTCTTGCCCTTATTATTATATAGATTATAAATTAAATCCGCTAAAACTAATTACGTAAAATCTTGAGAAAACTACCTTTGAGTGTAAATAAAAGCATTTTTATAACTATTTCTAACAATAAATAAAACAAAGCAAAATGTTTCTGTCTAAACTGTTAAGACTATTTATTATTTCGTCTTAATGACACACAATATTATTATTCTACTCTTTATTTGTATTACTCATACCTCGTTATTATGTGTTAAAATTTATAAATTTGTATCTATATTTATATCTCTTTTAAATCTAAGAAACTATTTATATTAACGTTTGAATAATTATATTATTATTATTTTGAGTTTATTAGACCAAGAAAAAGTATGAAGACCATAGAATAAAAAAAAATTTTTCTATGAAAAAATAACGCTATGAATGAAACAACCTTTAAATGCGTTTTTTTTATTCTAAACAATACTAAATATCAAAGTATATTCTTAAATTTACTAAATATAGCATACAATATATAATTAATGATTTTTAATTGTAAAGATCTAACAATATTAATTAGGGAATCTATTATATTTAGAACTTTTATTAAATATTTGTAGTTACACAAAAAAATGTAAAAAATAATAATGTTATTTATTCTTTTCATATAAAAATAACAGTGTCTTCTCTATTCTTGAAAATTGTAAAATTGTATAAATTATTAAATGTAACAATGCTGTGCTCTAATAAATAGTACTTCGCCTACGACCGCACACTGGCTATTCTATGAGAACCACACTAGAAATTAGCAGCTTTGATTGAAAAGTGCCTACGTTACGGATAGACAATCCTCCCTAACATGAAACTCGGTTTCCGAAGCGATCACCGTAGCTGGAAGTAATATTCACACCGGACAACTCTATAGTTTTGAGAAGCAGTAGCGCACTCACAGATTTCGGTCTGTCCCTGTGATACGTTTTATCTCACATGCATATGGTTCGTAACCGCAGCACAGTATGTAGTAAAAGCGTACCCAGCGCCTTATACGGACGAGGTCATGTCGTTTGTACTTGAGCATCTTATTTTGTCCGTTCTTGATCAGGTCGGTAAAGATGTAATTTAGTACAAATAAAGAGATAATGCGAAAAAATTATATCCGTGATTCAAATAATGCAAATACTACAACAGGATGATCCGTTTCACGATCTTCGATATGCAATACGGTCAATGGGCCCGTTAAGACGTAGAGACCCCAATCCCGTCCGTACTCTGTTTACAACCAGTTGGCCATCTCCAAATTGCTACACTAAGTGGCTTATGGATCTTAATTATTATAGACGCGAGTGTTACGGGCTGCATCCTCGTAATATCGCTTTGATAGTCTCGATTATTATCGTGCAAAATTAAATACGGTCCACTTGATAAGACGGCCCACTAGTTTGCTGCAGACCCTGTCGAATGGATGTAGTGTAGGGCTTCCAGCGTTTCACGGCCTAAGAGTTCCCGGCTCGGGTAAGAAATAAGCAATATTCTCAAAAAGTAATCGAGAAGTACTAAGTTAGAATGTATGGCTTATGATTAGAAGAAAAATGAACGGAAAATCCTCAGAGAATTCCTAATCCCAGTCTCCACGAACGAACGTAACTGTGTACCAGCTTCCGCCGTTACGTAGGATTATAATGATTATTCATGAGGTATTATAGGATCCAGGAAATATTAGGACCAAATCAGATCATCCAACCATGTGATAAGCCCTGGCCCCCAACGCGGCGCGTAGCGCGATTCGAAGGAGCTGTTTGACGGTCTACTCGCGATTGCCGTGCGTCCCATGTGGTTAGACGGGCGTCATCGGATTAGCGGTTCGGGGGCTGATGGGTCCGGTGGCCGCGGCGGCCACGAGCGTCCTGCCCGTATGTCCGGCCCAGTGACAGGAGCTGCGTTGGGCGCTCTCAGCGCGGTCGCGAAATCTAGTTCCTCACAGGAAAACCAGGCGGCTGCTGGGCCCCTTTCGGTGCATCGCAGTTCACCGCTCCGACCTCCCGGGAACCCGAGTTATGTAGTCCGAACGCCCGACCTGAATAGGTGTGTGGTTTAGCTCGGAGCCATGCGACCGTACCGCGGTGAGTTACGCCCGCAGTGGTAACATTCGATACCTTCCGGGTCCCCCTGTAGGGTTCGCGCAAGCGGCCTCGGCTCTGCGTGGCGGGTCGGTCGGGCCGGGCCCGTACTGTACGTCAGGATCCGTCTTGCTCAAACCACCTACTGGTTGTGCAGGGCCGTGGCCAAGTTTCAGGTCGATTCTATGCCTGCCGAGGCCGTTCGCCAAACCATGGTGGCTCCACCGTCGGGACCCAGAAGGCGACGAAGGAGTTGGCCGCCGCGGCCGAGATCAGTAACCACCCGAGCAACATAAAGGCGAAATCTAGAGCGGATACTACACGACCTAGCAAAGAAGATTGAGTGGGAGCGGTATGGGCCGTGACGGGAGAGTAGGGACTCTTTTACCGGCATAGAGGTGCCTCGCAGGCGCCCTTGACGCGAACTCCAGCCCGCGCGCGGCAGGTCTGCGCGTTGGCAGCGACTTTGCGGTCAGTCTACAGTGTTGCCTATGCACGCTCCGGCTTTTGACGGAACCACGTACGATACAGGTTCTGACTGCTTCACCGCCTCTCGGCAAAGCCCTACTGGTTCGGGGTGATCATGAGCCATTATGCCGTCACCGCCCATCCGTGGGGGCCTACGCACGCGCAGCCTTGAGAGCCCGCAGCCGCCCCGTGTCCCCACGGGGACAGGCCGTGCCGGCGGCGGGTGTTGCGCCGCGGGGGGCCCGAGCGGACGGGCCAACTGACGGGACGCCGCCAGTTTCAGGGTCGGCGAGCGCGGCCCCTCATCCCGCTGCCGGCACGCGAACGCGCGGCTGCCGCGGTGCGCCCGCAGGGTGCGCGGCGGCTAGGGTGCGGGGGGGGGCTGAGGAGCCTGCCCGCGTAGTTCGGTCTGGACCAAGTAGGGCGGGCCGCGCGAGCATGCGCCCGGCTCTTCGCGCCAAGTGAGCGACCACGCCGGGGGGGACGGCGGGTGAGCGCCCCTGGCCCGGGGGCCGGGGTCAACCGTCCCCGGGTGGCTAGCTGGCGGGGTGCGCCTGCGAAGGCGGAGAGCCCCGACGCCCGGCCCCGCCGGCGGGGCACCGCCAGGCTCCCGGGCCAGGCGGGAGGATGCTCGGCGACCCGCCGTTCGGGCGGACACTGCGAGGGCTGGGCCGTATCTCGCGCGGCCACACTGGTGGCCCGCTGCCGGTCGCCACCCGCCGCGCCCCGGTCGCGTCCCGGCCGCCCGGTCCTCCTAGGGGGCCCTGCCCCACGCCGGCGTCGGCGCCTGCTCAAGCCGGCGGCCCCGGCCTTCGCGTGTTGGCGGGCGGCAGCCGGAGGCCCGCGGGGGAGTGGGTCGGCGATCGCCGCCGGGGCGGGTGGGCGGGCGGCGATGGAACGGCGGCCGGCCCGTCCCCGGGAGCGGGGGGGGCCCCTTCCCTCGTTCGCGGGGGGGGCCTCGGCCGGCATACGGGCTGCGTACAAGGCCGCGGCGACCGCGCCAGGCCACGCGGACATCCCGGGGCGTGCCCCCGCGCCCATGGAAGGCCCACCTCCGCCCCGGGCAGGGCACCCCCCCCGGTTGGTAGGGGGGGCGCCCTTCCGTGGCGCCGCCGGGCCCGGGCCGCCTGGTCGAGCGGCCGCCGGCCGACCGCG     
