# Supplementary material for: A simple method for data partitioning based on relative evolutionary rates
Source: PeerJ. 2018 Aug 28;6:e5498. doi: 10.7717/peerj.5498 (PMC6118207; doi:10.7717/peerj.5498)
Supplement: Data S1 — The datasets are provided in the PHYLIP format. [file peerj-06-5498-s002.zip › DataS2/AS11-4.phy]

17  4000
out     TAACTTATAGATTAAATCTAAAGGTGAGTATCATTAACATTATTTTTTCCAAGCTTATATAATAGACATATTATAATACATATTTTGTTTTTGTTACAATTACACTTAATTTACTATAATTAAGTAACTAATTCCAATAGTCAACCTGATAATTTAAATCTGTAATTAATATAATACTTTTTTTAGGTAGGACTGCGAGTATATATATTTAATTATAATTGAATATGACTTATTAGACCCTACTTAAATTTTGTATTACTTATATTTACATAATTAATTTTCGTTTTAATAAATAATGTTCTTTTTTTAATTCACTCATCCTAGATAACATAAACTAAAATATTATCAATACATATAATCACTTATTTCTATCACTATTGATTGTAGAAACGCCTTATAGCCTAATTGTTGTTAGTACATTAATGTAATGATTTATTTGAAATCTAATAAAAACAAAATCAAAAAACTTTAAATTTCTCGCACGCCATGTTAATGAAATGATAAATCAATCTAGAATTTAAATTAGTATTTAACTATCAATAGTATAGTTTTTTCACTAATATATTAAGATGATATATTTTATCTAATATTAACATTTATTTAAAGATTGAGGTAGTCTATAATTCTCTTTTTTATGTATATGTAGTAATGACTTAAAATAATTATCAAAATCCCGAAAAATACATTAACACCAGGATTACAAAATACCAAAATAATTATAATTTAGTGTTTATAACCTTATAATTTTTTAAAAGAAATTTGGTTACTGAGTACTTATTTATAGATTAAATGATGGTTATTAATGTTGCTATGTGATATAAACATATTAAATTTTCAAATTAATTATCGTAAAAACTGTATACTACAAATATGAATTTAATTGCATATACTTCATTAAGTAAAGATTATTGTATTATTTTTCTATAATTGGAGTTAAAGTAGTAGTTTAATATGGATATTTTCTGAAACAAAATTCTTGCTCTATTTATATAAACATTATTTTCTTTTGCAGCGTTAAGGTATTCCTCGAAACAGTACTCCCTTTCGGTAATTGCCTAACTCAGTTTGTGTTCTGAATCTAGGTGCTCCGTGATCTCTTCTCTACGAGGTAAAGGAAAAGCTAAGCAATTCGGGGGTATAGAGCAGTGACTTTAACGTCCCCGTAATTAGACAAACATAGAGTATCACTGACAGGAAGCATTTATTTGATCGCCCATCGTAGTCTGAGGTGGAGATTAAAGCTGGGACGTAGGTTTGTTGAAAGTTTTCAAAATAGACTTTTTTTAATTTCTATAAGGATATACAAGGAACTAACAGTCGGAGTCGTTACGAACTGGTATTTACAAGCTCGAGATTCACCGCCAATTCCAAGAACACCGATTGTTACTGTGTCGCCCGCCCTAATATACATTAACAAAGTCTTGTCAACAAACTACTTCATCCAAATCTTCCGTGATGTCTTTCAACGGTCGGATATTTAAGAAACCATGAGCAAATCAATCGTTGTCGTAGTAATTTTAGTCGACTTATTGAATTTATGAACCGACGCCTTATATACTACATGCCATTTGAGTGAAGAAGATTAGTTATCGCATTGCCGTATGCAGCATCCGACTCTGACCCATATTAGTATGAAAGCCATCTTTTTCGTTAAAAATTTAACCCGAACTGCTACGCAGATGGGAAGTACCCTGCGAGGTGGTTGGACCTCTCTTCGTACAACTACGCTATTTTGCTTCGACAATCTCTATTATCAAGTAACGACTCTTAGATGGTACAACTATATATTAAAAGCTTTTATAGTCATACGTTACCGAGTACTATAAGTCATCCCACATCAACTAACATATCAAAAAACGCTCAGCAGTAATCGAAGTAAGTTCTTTGGTCTCCCCTTCAGCAATCTTATCGTCAGGAAAATGGTTACGCCCTCACGAGTAAATTGCAGTATCTTTAATCAATTACTCCGGGATAATTTTCTAAAGTCGGCTCTAGGTACTTCCGGCAAGCACTCAGCCCCTGCCCCTCAATGGTGGCCGCTTGGATTTAAATCACGCGGTCATGAGGGCCCGGCAACAATCATCACGGACGAAACGGCTTGGAAATCGCGGTGGTAGAGGGTGCCAACGGGTCGCTGGACTTTGAACAAGCAGGGCGTTTAGGTCGCGCACGGACTGCCGCGAGAGCCACGACCGCAACCTGTACGCCTTGATGGCGCCGGGAATGTTCAGATTCACTACCACCCCGACGTCCGAGAGACTACGGTGTCCTCAAGGTAGTGTTCGGGTAAGAGCCGGAGCTTACCTTTTGCGGTCTGCTTTCCTTAGCTACTTGCTGCCTTGGCCTCTACGATCAGTGCCAAGCCGGACTAGCTGACCCTCGTCGGGATAAGTCGCCTTAAGGAAGTAATGCAAGCGTACTCCGGTTGGCCTTGGGAGGTCCTCACATAAGACGCTTTCCCGACGCGCAAACGAGCCCGAGCGTGTCCAACGGGCGCCCCCGCCACGCTCGCTAGACTCGGCCCTGTGCCCCGCGGACAGCTACCTGGGGACCTGGCAGGCCATGGAATGAACGCCATGGTGTGTTGAGGGGCACGGGATTGGCTGCGCCAAGATCTATGCCCTTAACTTGTACGCAGGCTCGAGCTACCCGTTGCAGCGTACGGAGCCACGCGCGCCCTCCGGGCGTCCCCGGCCGGGTACCCGCGCGGGTCGCCCGCACCGGAGTTTGGGGTCCTGCGTCGCCCCGCTTCCCGAACAGGTGGACATGGGACGGCCGCTCTAGCTTTTGGAGAGCCACACTGTTCATGGGCCCGGTATCTAGACTGGGGCCACCGACCCGTAGCGGTGTATCCTAGTCGGGATCCGAATGCCGACAGGCGGCATTCGGGCCTGGTCAGCCCTAGGTTATTGTGTGGGCAGTGGTCTGCCAGGGTTGAGCGAGGTGTTCACGGCCGCTGCAGCCGCCCTACCCTAGGAGCAATTTGCGACCTGCGTGCTCAGGGGGGGTAGGCCGCCGCCCGGCACGCCCCGTAGGCTCCCACACCGGGGGGCCGGGGGGGTGTGGTGGGCGCCCGTGCCGGTTGATCCCGCAACGCCACGCCACGGTGAGCTGCGCGCCTAGTAGGTCTGGCCGCACTGCGAGGCGCTCCGGGGCTCGCCGCAGCGCGGGGAGGCTACGCGCGGCCTCGCACGCGCCCCCGCCCCCCCCACGGCCGTCGCCCGCTTACCCCGCGCCGAGTGGCCCACTGCGCGCTGCCGCCGTGGGGGGTACCCCCTGTGGGCCCGGGCCGCGGCCGGGTCCGGCCGCCCGGGGCTAAGCGGGTGCCGCGGTCCGTCCGCGCCGGTGCGCGACGTGCCGGCGCCCCCCCGGCCGCTGGCCCCGGCACGGGGGGCCCGTGACCGGCGACCGCCGCGCACCGTGGCAAGCCGGCCGATGTTGCCGGCCGCCGACTCGGCCGGGGAGACCGTTGAGCGTCCGTGTGGCGGGGGGGGGGCCCGATCGAACTCAGCTAATGGTCCGCGTCTATGGCACGCGGTCACCGAGCGCGACCCACGACTCAGCATCGCTCCAGAGAGACCAGCCCCGGGCGCTCCCTCCTCACTGGCCCGCTGCGCGCGCCGAGCGGGCCTTCGCCGTTGAGGCCCACCCCCCCCGAGGCGTGGCCGCGCGCGTTCCGTCGGGCAGGCCTCCATGCCCCGCTCGTACGGTCGAGCGGGGGCCGGACGCCGGGCGCCCCTCACGACGCCCGCCGCGCGCCCACACGCGTCCCTCGCGCGCGAGGCCACACACGTTGTTCGCCAGCCATGGAGCTCGCCTAGGGATAGGGCGGTCTTCCGCCCCGGCCCGGGGGCCGGGCTGGCGGCAGCCCCGGAGCGCTCCTAAGGGCCAGCCAGCGGTGGGCGGGGGTTGGCTTCAGCCGCGGGCCCCGTGGCGTTGCAGCCCCCTCCAAGGGGCGAGGCAGACCCTCACAGCCGCGCGCGGGCCCCGGCGACTCGGT     
P       TAGCTTATAGATTAAATTTAAAGGAGGATATCTTTAACATTATTTTTTCCGAGCTTATATAATAAACATATTATAATACATATTTTATTTTTATTACAATTACACTTAATTTACAATAATTAAATAACTAATTCCAATAGTCAACCTGGTAATTTAAGTCTGTAATTAATATAATACTTTTTTTAGATGAAACTACGAGTATATATGTTTAATTATAATTGAATATAACTTATTAGACCCTACTTAAATTTTGTATTACTTGTATTTGCATAATTAATTTTCGTTTTAATAAATAATGTTCTTTTTTTAATTCACTCGTCCTAGATAACATAAACTAAAATATTGTCAATACATATAATCACTTGTTTCTATCACTATTAATTATAGAGACGCCTTATGGCCTAATTATTGTTAGTACGTTAATGTAATAATTTATTTAAGATCTAGTGAAAACAAAGTCAAAAAACTTTAAATTTCTCACACGCCATGTTAATGAAATGATAAATCAATCTAAAATTTAAATTAATATTTAACTATCAATAGTATAGTTTTTTCACTAATATATTAGGATAGTATATTTTATCTAATATTAACATTTATTTAAAAATTGGAGTAGTCTATAATTCTCTTTTTTATGTATATGTAATAATGAATTAAAATAATTATCAAGGTCCCAAAAAATACATTAACACCAGGATTACAAAATGCCAAAATAATTATAATTTAGTATTTATAACCTTATATTTTTTTAAAAGAAATTTGGTTACTGAGTACTTATTTATAAATTAAATGATAGTTATTAATGTTACTGTATGATATAAACATATTAAATTTTCGGGTTAATTATCGAAAAAACTATATACTACAAGTATGAATTTAATTGCATATACTTCATTAAGTAAGAATTATTATATTATTTTTCTATAATTAGAGTTAAAATAGTAATTTAATATAGATATTTTCTAAAATAAAATTCTTGCTCTATTTGTATAAGCATTATTTTCTTTTGCGGCGTTAGGGTATTCCTCGAAACAGTACTCCCTTTCGGTATTTGCTTAACTCAGTGTGTGTTCTGAATGTAAATGCTCCGTGATCACTTCCCTATAAGGCAAAGGATAAGCTGAGCGACTCGAGGGTACAGAGCAGCGACTTTAACAGTCCTGTAATTAGACAAAAATAGAGTGTCACTGAAAGAACACATCTATTTGATCGCCTATCGTAGTCTGAGGTGGAGACTAAAGCTGGGACGTAGGTCTGTTGATAGTTTTCAAAATAGACTTCTTTTACTTTCTGTAGGGATATACAAGAGATTAACGTTCGGAGCCGTTACGAACTGGCTTTCATCAGTTCGAGATTCAGCGCCAATTTCAGGAACATAGACTGTTGCTGTGTCGCCTGCCCTAATCACCATTAATAAAGTCTTGTCAACAAACTATTTCATCCAAATCTTTCGTGATGTCTTTCAATGATCGGATATTTGAGAAACCATGAGAAGATCAACCGTAGTCGCAGTATTCTTAGTCGGCTTATTAAAGTTATAAACCAACGCCTTATATACTATATGCCATCCGTGTGAAGAAGGTTAATTTTCGCATCGATGTATGTAGCATCCAACCTTGACCCATATCAGTCTGAAGACAATCTTTTTCGCTAAAAATTTAACCCGATCTGCTACGCAGATGGGAAGTATACTGCGGGATAGTTGGACTTCTCTTCACGCAACTACGCCATTTTCCTCCGCTAATCTTTATTATCGAGTAACGACTCTTAGCTGGTACAACTATACATTAAAAGTTTTTGTAGTCATACGTTACGGATTACTATATGTCATCCCACATCAACTGACATATCAGAAAGCGCTCAGCAATGACCGAAGTAAGTTCTTTGATCTTCTGTTCAACATTCTTATCGTCAGGAGGATGGTTACGCCCTCACGAGTAGATTGCAGTATCTTTAATCAATTACTCCGGGATGACTTTCTAAAGTCGGTTCTAGGTACTTCCGCCAAGCACTCAGCGCCTGCACTTCACTGATGGCCGCTTGGATTTGAATCACGCAGTCGTGGGGGCTCGGCAACAATCATCACGGAGGAAACGTCTTGGAAATCGCGTTGGTTGGGGGTGCCAACGGGTCGCTGGACTTGGAGCATGCATGGCGTTTAGGTCGCGCACGGGCTGCCGCGAGACCCACAGCCGCAACCTGTGCGCCTTAATGGCGCTGGGAGAGTTCAGACTCACTATCACCCCGACGTCAGAGAGACTGCGGGGCACTCAAAGTAACGATCGTGTAGCCTAGGGAGTGTACCGTTTGGGGAATGCTTTTCTTAGCTCTCTGCTACCTTGGCCTCGAGAATCAGTGCCGAGCTGAACTCGCCGACCCTCGTTGGGATAGGTCGCCTAAGGGAAGTAATCCAGGCGTACTCCGATTGGCCCTAATAAGTCCTCACATTAAACGCTTTCCCGACGCGCAAAAGAGTACGAGCGTGTCCAGAGGGCGCCCCCGCCACACTGACTGGACTCGGCACTATGCCCTGCGGACAACTACCTGGGGAATGGTCAGGCCATAGAGTGAAGGCCATGCTGTGTTGCGGGGCACGGGATTGGCTGCGCCTAGATGTACGCCCTTGACTTGTACTCAAGGTCCAACTACCCGTTGCAGCGTACGGAGCCACGCGGGCCCTCCGGGCGACCCCGACCGGGTGCCCGCGCGGGTCGCCCGCACCGCAGTTTGGGGTCCTGCCGCGCCCCGCTTCCCGAACAGGTGGACATGGGACGGCCGCTCTAGCTTTTGGAGAGCCACACTGTTCACGGGACCGTTATCTAGACTGGGGCCGCCAACCCGTAGCGGTGTATCCTAGTCGAGATCCGAATGCCCACAGATGGTATTCGGGCCCGGACAGCCTTAGATTATTGTGTCGGCAGTGGTCTGCCAGGGATGAACGAGGTGTTCACGGGCGCTGCAGCCGCCCGACCCTAGGAGCAATTTCCGACCTGCGTGCTCGGGGGGGGGACTCCGCCGCCAGGCCCGCCCCGTAGGCCCCCACACCGGGGAGCCGCGGCCGTGTGGTGGGTCCTCGTGCCGGTTGACCGCGCAACGCCTCGCCATGGTGTGCTGCGCGCCAAGTAGGTCTGGCCGCACTGCGAGGCGCTCCGGAGCTCGCCGCAGCGCGGGGAGGCGACGCGCGGCGTCGGACGCGCCCCCGCCCCCCCCACCGCCGGCCCCCGGTTAACCCGCGCCGAGTGGGCCACTGCGCGCTGCCGCCGTGGGGGGGACCCGCTGTGGGCCTTGACCGCGGCCGGGTCCGGCCGCCCGGTGCAAAGTGGGGGCCACGGCCCGTCCGCGGCGGTGCGCGACGTGCCGGCGCCCCTCCGGGGGCTGGCCCTGGCACGGGGGGCCCGTGACCGGCGACCGCCGCGCACCGCGACAACCCGGCCGATGTTCCCGGCCGCCGAGTGGGCCGTGGAGACTGTTGCGCGTCCGTGTGGCGGGGGGGGGGCCCGAACGCACTGAGCTAATGGTCCGCGCCTATGGCACGCCGTCACGGACCGCGACCCACGACTCAGCATCGCTCTAGGGAGACCAGCCTCGGGCGCTCCCGCCTTACTACCCCGCCGCGCGCGCCGAGCGGGCCTTCGCCGTTGAGGCCCACCCCCCCCAAGGCGTCGCCGCGCGCGTGCCGCCGTGCAGGCCTCCAGGCCCCGCTCATACGGCCGAGCGGGGGCCGGACGTCGGGCGTCCCGCACGGCCCGCGCCGCGCGCCCACACGCGTGCCTCGCGCGCGAGGCCACGCACGGGGTTCGCCAGCCATGGGGCTCGCCCAGGGATAGGGTGGTCTCCCGCCCCGGCCCGGGGGCCGGGCTGGCGGCAGCCTCGGGGCGCGCCTACGGGCCAGCTAGCGGTGGGCGGGGGTTGGCCTCGGCCGCGGGCCCCGTGGCGGGGCAGCCCCCTGCCAGGAGCGAGGCAGGCCCACACAGCCGCGCCTGCGCCCCGGCGACGCAGT     
O       TAGCTTATAAATTAAATCTAAAGGTGAGTATCATTAACATTATTTTTTCCAAGCTTATATAATGAGCATGTTATAATACGTATTTTATTTTAATTACAGTTACACTTAATTTACAATAATTAAATAACTAATTCCAATAGTCAACCTGGTAATTTAGATCTATAATTGATATAATACTTTTTTTAGATAAAACTGCAAATATATATATTTAATTATAATTGAATATGACTTGTTAGACCCTACTTAAATTTTATATTACTTATATTTACATAATTAATTTTCGTTTTAATGGATAATGTTCTTTTTTTAATTCACTCGTCCTAGATAGCATAAACTAAAATATTATCAATGCATATGATCACTTATTTCTATCACTATTGATTGTAGAAACGCCTTATAGCCTAATTATTGTTGATACATTGATGTAATAATTTATTTAAGATCTAATAAGAACATAATCAAAAAACTTTAAATTTCTCACAAACCATATTAATGAAATGATAAATCAATCTAAAATTTGAATTAATATTTAACTATCAATAGTGTAATTTTTTCACTGATATATTGAAATAATATATTTTATCTAATATTGACATTTATTTGAAAATTGGAGTAGTCTATAATTCTCTTTTTTATGTATATATAATAATGAATTAGGATAATTATCAAAGTCCCGAAAAATACATTAACACCAGGATTACAAAATGCCAAAATAGTTGTAATTTAGTATTTATAACCTTATGATTTTTTAAAAAAAATTTAGTTGCTGAGTACTTGTTTATAGATTAAATGATAGTTATTAATGTTACTGTATGATTTAGACATATTGAATTTTCGAATAAGTTATCGTAAAAACTATATACTACAAGTGTGAATTTAATTACATGTACTTCATTAAATGAAAGTTATTGTATTATTTTTCTATAATTAGAGTTAAAATAGTAATTTAATATGGGTATTTTCTAAGATAAAATTCTTGCTCTATTTGTATAAACATTATTTTCCTTTGCGGCGTTACGGTATTCCTCGGTACAGTACTCCCTTCCGGTATTTGCTTAACTCAGTGTGTGTTCCGAATATAAGTGCTCCGTGATCCCTTCCTTACAAGGCAAAGGATAAGCTAAGCGAATCGGGGGTATAGAGCAGTGACTTTAACGGTCCTCTAATTGGACAAAAATAGAGTGTCACTGAAGGAACATATTTATTTGATCGCCTATCGTAGTCTGAAGTGGAGACTAAAGCTGGGGCGTAGGTTTGTAGATAGTTTTTAAAGTAGACTTTTTTTAATTTCTATAGGGATATACAAGCGACTAACGCTCGGAGTCGTTATGAACTGGCATTTATAAGTTCGAGATTTATTGCCAATTTCAAGAACATAAACTGTTGCTGTGTCGCTTGCCCTAATGCATATTAACAAAGTCTTGTCAACAAACTATTCCATCCAAAGCTTTCGTGATGTCTTTCAACGGTCGGATATTCGAGAAACCATGAGAAAATCAACCGTTGTCGTAGTATTTTTGGTCGATTTATTATATTCATGAACTAACGCCCTATATACTACATGCCATTTGGGTGAAGAATGTTAGTTTTCGCATTGAAGTATGCAGCATCCTACTTTGACCCATATCAGTGCGGAAGCCATCTTTTTCGTTAAAAATTTAACCCAATCTTCTACGCAGATGAGAAGTACCCTGCGGGTTAGAAGGACCTGTCTTCGCGCAACTACGCCATTTTGCTCCGTTAATATCTATTATCAAATAACGACTCTTAGCTGGTACAATTATATATTCAAAGTTTTTACTGTCATACGTTACAGTGTACTATATGTCGTCCCACATCAACTAACATATCAAAAAGCGCTCAGCAATGATCAAAGTAAGTTCTTTGATCTCCCATTCAACAATCTTATCGTCAGGAAGATGGTTAGGCCCTCACGACTAAACTGTAGTATCTTCAATCAATTACTCCGGGATGACTTTCCAAAGTCGGTTTTAGGTACTTCCACCAAGCACTCAGCGCCTGCACTTCATTCATGGCCGCTTGGATTTAAATCACGCGGTCATGGGGACCCGGCAACAATCATCACGGAGGAAACGGCTTGGAAACCGTGGTGGTTAGGGGTGCCAATGGGTCGCTGGACTTTGAGCAAGCAAGGCGTTTAGGTCGCTCACGGACCGCCGCGAGAGCCGCAACGGCAAGCTATGCGCCTTCATGGCGCCGGGAATCTTCAGACTCACTACCACCCCGACGTCCGAGAGACTACGGGGCTCTCAAGGTAATGATCGGGTAGCCACGGAAGTGTACCTTTTGCGGTTTGCTTTCCTTAGCTTTCTGCTGCCTTGGCCTCTAGAATCAGTGCCAAGCCGAGCGTGCCGACCCTCGTCGGGATGAGTCACCTTAGGGAAGTAATTCAGGCGTACTCCGATTGGCCTTGGGAGGTCCTCACATTAAACGCTCTCCCGACGCGCGAACGAGTACGAGTGTGTCCATCGGGGGCCCCCGCCACGCTCACTTGACTCGGCCTTGTGCCCTGCGGACAACTACCTGGGGAGCTGGCAGCTCATGGAATGAGTGCCATGGTGTGTTGTAGGGCACGGGAGTGACTGCGCCTAGAGCTAAGCCCTTGTCTTGTCCGCAAAGCCGAGCTACCCGTTGCAACGTACGGAGCCACGCGCGCCCTCCGGGCGGCCCCGACCGGGTACCCGTGCGGGTCGCCCGCACCGCAGTTTGGGGTGCTGCAACGCCCCGATTCCCGAACAGGTGGACATGGTACGGCCGCTCTAGCTTTTGGAGAGCCACACTGTTCATGGGGCCGATATCTAGACTGGGGCCACCAATCCGTAGCTGCTTATCCTAGTCGAGATCCTAAAGCCGACAGATAGCATTCGGGCCTGGTCAGCCTTAGGTTATTGTGTTGGTAGTGGTCTGCCAGGGCTGGGCAAGGTGTTGACGGCCGCTGCAGCCGCCCAACCCTAGGAGCAATTTTCGACCTGCGTACTCGGGGGGGCTACGCCGCCGCCAGGCTCGCCCCGTAGGCCCCCACACCGGGGGGCCGCGGCGGTGTGGTGGGCCCCCGTGCCGGTTGACCGCGCCACGCGGCTCCACGGTGGGCTGCGCGCCCAGTAGGTCTGCCCGCAGTGCGAGGCGATCCGGCGCTCGCCGCCGCGCGGGAAGGCTACGCGCGGCCTCGGACGCACCCCCGCCCCCCCCACAGCCGCCCCCCGGTGGCCCCGCGCCGGGTGGGCCACTGCGCGCTGCCGCCGTGGGGGAGACCCCCTGTGGGCCATGCCCGCGGCCGGGTCCGGCCGGCCGGGACAAAGCGGGAGCCGCGGCCCGTCCCCGGCGGTGCGCGACGTGCCGGCGCCTCCCCGGCGGCTGGCCCCGGCACGGGCGGCCCGTGACCCGCGAACGCCGCGCACCGTGACAACTCGGCCGATGCTACCCGCCGCCGAGTGGGCCGCGGAGACCGTTGCGGGTCCGTGTGGCGGGGGGGGGGCCCGACCTCACTGAGCCAATGGTCCGCGACTATGGCACGCGGTCACGGACCGCGACCCACGACTCAGCATCGCTCTAGCAAGACCAGCTCCGGGCGCTGGCACCTTACTACGCCGCGGCGCGCGCCGAGCGGGCCTTCGCCGTTGAGGCTCACCCCCCCCGAGGCGTCGGCGGGCGCGTCCCGCCGTGCAGGCCTCCACGTCCCGCTCATACGGACGAGCGGGGGCCGGACGCCGGGCGCCCCGTACGACTCGGGCCGCCCGCCGACACGCCTGCCTCGCGCGCTAGGCCACGCACGCCGTTCGCCAGCCGTGGAGCTCGCCTAGGGATAGGGCGGTCTCCCGCCCCGGCCCGGGGGCCGGGCTGGCGGCAGCCCCGGAGCGCGGCTAAGGGCCAGCCAGCGGTGGGCGGGGGTTGGCCTCAGCCGCGGACCCCGTGGCGGTGCAGCTCCGTACGAGGGACGATGCAGCCCCTTACAGCCGCGCATGGGCCCCGGTGACGCGGT     
N       TAACTTATAGATTAAATCTAAAGATGGATATCATTAACATTATTTTTTCCAAACTTATATAATAAACATATTATAATACATATTTTATTTTTATTACAATTGCGCTTAATTTACAATAATTAAATAACTAATTCCAATAGTCAACCTGATAATTTAAGTCTGTAATTAATATAATACTTTTTTTAGATAAAACTGCGAGTATATATATTTAATTATAATTGAATATAACTTATTAGACCCTACTTAAATTTTATATTGCTTGTATTTACATAATTAATTTTCGTTTTAATAAATAGTGTTCTTTTTTTAATTCACTCGTCCTAGATAGCATAAACTAAAATATTGTCAATACATATAATCACTTATTTCTATCACTATTGGTTGTAGAAACGCCTTATGGCCTAATTATTGTTAATACATTAATATGATGATTTATTTAAGATCTAATGAAAACAAAGTCAAAAAACTTTAAAATTCTCGCACGCCATATTAATGAAATGATAAATCAATCTAGAGTTTAAGTTAATATTTAACTATCAATAGTATAGTTTTTTCACTAATATATTGGAATAGTATATTATATCTAATATTAACATTTATTTAAAGATTGAAGTAGTCTATAATTCTCTTTTATATGTATATGTAATGATGAATTAGAATAATTGTCAAAATCCCAAAAATTACATTAACACCGGGATTACAAAGTGCCAAAATAATTATAATTTAGTATTTATAACCTTATAATTTTTTAAAAAAAATTTAGTTACTAAGTACTTATTTATGGATTAAATGATAGTTATTAATGTTACTGTGTGATGTAAACGTATTAAATTTTCAAATTAATTATCATAAAAACTATATACTGCTAGTATAAATTTAATTGCATGTACTTCATTAAGTAAGAATTATTGTATTATTTTTCTATAATAAGAGTTAAAATAGTGGTTTAATATAGATATTTTCTGAAGTAAAATTCTTGCTCTATTTGTATAAACATTATTTTCTTTTGCGGCGTTAAGGTATTCCTCGGAACAGTACTCCCTTTAGGTATTTGCTTAAGTAAGTGTGTGTTCTGAATCTGAGTGATCCGTGATCATTCCCATACAAGGCAAAGGATAAACTGAGCAACTCGGGGGTATAGAGCAGTGACTTTAATAGGCCTCTAATTAGACAAGAATAAAGTGTTGCTAAAAGGATACATCTATTTGATCGCCTATCGTAGTCTGAGGTAGAGACTAAAGCTAGGACGTAGGTTTGTTGATAGTTTTTAAAATAGACTTCTTTTAATTTCTATAGGGATATACAAGGAACTAACGTTCGGAGTCGTTACGAACTAGTATCTATAAGTTCGAGATTCATTGCCAATTTCAGGAACATAGAATGTCGCTGTGTTGCCTGCCCTTACGCACATTAATAAAGTCTTGTCAGCAAACTATTTCATCCAAGCCTTTCGTGATGTCTTTCAACGGTCGGATATTTGAGAAACCATGAGAAAATCAATCGTTGTCATAGTACTTTTAGTCAACTTATTAAATTTATAAACCAACGCCCTATATACTACATGTCATTTGAGTGAAGAAAATTAGTTATCGCATTGATGTATACAACATCTGACCTTGACCCATATCAGTGCGAAAACCATCTTTTTCGTTAAAAATTTAACCCGATCTGCTACGCAGATGGGAAGTACCCTGCGGGTTAGTTGGACCTTTCTTCTTGCAACTACGCCATCTTTCTCCGTCAATCTCTATTATCTAATAACGACTCTTAGTTGGTACAACTATATGTTGAAAGTTTTTCTTGTCATGCGATCCAGAATACCATATGTCATCCTACATCAACTGACATATCAGAAATCGTTCAGCAATGACCGAAGTAAGTCCTTTAATCTTCTATTTAACAGTCTTATCGTTAGGAAGTTGGTTACGCCCTCACGAGTAAACTGTAATACCCTTAATCAAATACTCCGGGATAACTTTCTAAAGTCGGATCTAGGTGCTTCCGTCAAGCACTCAGCGCCGGCCTTTCAATGATGGCCGCGTGGATTTAAATCACGCAGTCACGAGGGCTCGGCAACAATCACCACGGACGAAACGGCTTGGAAATCGCGGTGGATGCGGGTGCCAACGGGTCGCTGGACTTGGAGCAGGCGGGGCGTTTAGGCCGCGCACGGACTGCCGCGAGAGCCACAGCCGCAGCCTGCGCGTTATGATGGCGCTGGGAGTGTTCAGACTCACTACCACCCCGACGTCCGAGAGACTACAGGGCACTCAAGTTAATGGTCGCGTAACTGCGGGAGTGTACCTTTCGCGGTCTACTTTTCTTAGCTCCCTGCTGCCTTGGCCTCTAGGATCAGTGCCAAGTTGAGCACGCCGACCCTCGTCGGGATAAGTCGCCTTAGGGAAGTAATCCTGGCGTACTCCGATTGGCCGTAGGAGGTCCTCACATTAAACGCTGTCCCGACGCGCGAACGAGTACGAGCGTGTCCACTAGGCCCCCCCGCCACGCTCGCTAGACTCGGCCCTGTGCCCTGCGGACAACTACCTGGGGACCAGGCAGGCCATGGAATGAAGGCCATGGTGTGTTGGGGGGCACGGGATTGGCTGCCCCTAGATGTAAGCCCTTGACTTGTACGCAAGGACAAGCTACCCGAGGCAACGTACGGAGCCACGCGTGCCCTCCGGGCGACCCCGACCGTATACCGGCGCGGGTCGCCCGCACCGCAGCTTGGGGTCCTGCATCGCCCCGCCTCCTGAATAGGTGGACATGGTACGGCCGTTCTAGCTTTTGGAGAGCCACACTGTTCAAGGGAACAGTATCTAGACTGGGGCCCCCAAGCCGTAACAGTGTATCCTAGTCGAGATCCAAATGTCTACAGATAGCATTCGGGCGTGGTCAGCCCTAGGTTAATGTGTAGGCGGTGGTCTGCCGGGGCTGAGCGAGGTGTTCACGGCCGCTGCAGCCGCCCGACCCTAGGTGCAATTTCCGACCTGCGTTCTCGGGGGGGGGACTCCGCCGCCGGGCCCGCCCCGTGGGCTCCCACACCGGGGGGCCGCGGTGGTGTGGTGGACCCCCGTGCCGGTTGACCACGCGACGCCGCTCCACGGTGGGCTGCGCGCCGAGTAGGTATGGCCGCACTGCGAGGCGCTCCGGCGCTCGCCGCAGCGCGGGGAGGCCACGCGCGGCCTCGGACGCGCCCCCGCCACCCCCACGGCCGTCCCCCGGTTGTCCCGCGCCGAGTGGGCCACTGCGCGCTCCGGCCGTGGGGGGGACCCCCTGTGGGCCGTGGCCGCGGCCGGGTCCGGCCGCCCAGGACAAAGCGGGGGCCGCGGCCCGTCCGCGGCGGTGCGCGACGTGCCGGCGCCCCCCCGGCGGCTGGCCCCGGCACGGCGGGCCCGTGACCGGCGACCGCCGCGCACCGCGGCAACCCGGTCGATGTTGCCGGCCGCCGAGTGGCCCGCGGAGACCGTTGCGGGTCCGTGTGGCGGGGGGGGGGCCCGAAGCCACTTAGCCAATGGTCCGCGCCTATGGCACGCGGTTACCGACCGCGACCCACGACTCAGCATCGCTCTAGGAAGAGCAGCCCCGGGCGCTCCCCCCTTGCTACCCCGCGGCGCGCGCCGAGCGGGCCTTCGCCGTTGAGGCTCACCCCCCCCGAGGCGTCGCCGCGCGCGTGGCGTCGTGCAGGCCTCCACGCCCCGCTCATACGGCTGAGCGGGAGCCGGACGCCGGGCGGCCCGGACGGCGCCCTCCGCGCGCCCAGACGCCTCCCTCGCGCGCGAGGCCACGCACGGAGTTCGCCAGCCATGGGGCTCGCCCAGGGATAGGGGGGTCTTCCGCCCCGGCCCGGGCGCCGGGCTGGCTGCAGCCCCGGGGCGCGGCTAAGGGCCAGCCAGCGGTGGGCGGGGGTTGGCCTCAGCCGCGGGCCCCGTGGCGGTGCAGCCCCCTCCCAGGGGCGAGGCAGACCCTCACAGCCGCGCGTGGGCCCCGGCGACGCGGT     
M       TAACTTGTAAATTGAATCTAAAGATGAGTATCATTAACATTATTTTTTCCAAGCTTATATAATAAACATATTATAATACATGTTTTATTTTTGTTACAATTACACTTAATTTACAATAATTAAACAACTGATTCCAATAGTCAACCTGATAATTTAAGTCTGTAATTAATATGATACTTTTTTTAGATAAGACTACAAGTATATATATTTAATTATAATTGAATATGACTTATTAGACCCTACTTAAATTTTATATTACTTATATTTACATGATTAATTTTCATTTTAATAAATAATGTTCTTTTTTTAATTCACTCATCCTAGATGACATAAACTAAAATATTGTCAATACATATAATCGCTTATTTCTATCACTATTGATTGTAGAAACGCCTTGTAGCCTAATTATTGTTGATACATTAATGTAATAATTTATTTAAGATCTAGTGAGAACAAAATCAAAAAACTTTAAAATTCTCGCACGCCATATTAATGAGATGATAAATCAATCTAGAATTTAAATTAATATTTAACTATCAATAGTGTAGTTTTTTCACTAATATATTAAGATAATGTATTTTATCTAATATTAACATTTATTTAAAGATTGAGGTAGTCTATAGTTCTCTTTTTTATGTATATGTAATAATGAATTAGAATAATTATCAAAATCCCGAAAAATACATTAACACCAGGATTACAAAATGCCAAAATAATTATAATTTAGTATTTATAACCTTATGATTTTTTAAAAGAAATTTAGTTACTGAGTACTTATTTTTAGATTGAATGATGGTTATTAATGTTACTGTATGATATAAACATATTAAATTTTCGAATTAATTATCATAAAAACTATATACTGCGAGTATGAATTTAATTGCATGTACTTCATTGAATAAGGGTTATTGTATTATTTTTCTATAATTAGAGTTAAAGTAGTAATTTAGTATGGATATTTTCTAAAATAAAGTTCTTGCTCTGTTTGTATAAACATTATTTTCTTTTGCGGCGTTAGGGTATTCCTCGGAACAGTACTCCCTTTTCGTGTTTGCTTAAGTTAGTGAGCGATCTGAATGTAAGTGCTCCGTGATCCCTACCCTACGAGGCAAAGGACAAGCTAAGCAACTCGGGGGTATAGAGCAGTGACTTTAACAGCCCTCTAATTAGACAAAAATAAAGTGTTACTAAAAGGACATGTCTATTTGATCGCCCGTCGTAGTCTGAGGTGGAAACTAAAGCTGGGGCATAGGTTTGTTGATAGTTTTTAAAGTAGATTTTTTTTAATTTCTATAGGGATATACAGGAAACTAACGTTCGGAGTCGCTACGAACTGGGATCTATGAGTTCGAGATTCATCGCCAATTTCAGGAACATGGCTTGTTGCTGTGTCGCTTGCCCTAAGATACATTAACAAAGTCTTGTCAACAAACTATTTCATTCAAATCTTTCGTGATGTCTTTCAACGGTCGGGTATTTAAGAAACCATGAGAAATTCAGCCGTTGTCATAGTATTCTTAGTCGACTTATTAAGTTTATGAACTTGCGCCTTATATACTGCATGTCATCCGAGTAAAGAAGATTAGTTTTCGCATTGGCGTATGCAACGTCCAACTATGACCCATATCAGTGCATAAGCCATCTTTTTCGTTAAAAATTTAACCCGATCCGCTACGCAGATGGGACGAACCCTGCGAGTTAGTTAGGCATGTCTTTCTGCAACTACGCTATTTTGTTCCGTTAATCTCTATTATCAAATAACGACTCTTAGCTGATACAACTATATGTTGAAAGTTTTTCTTGTCATACGTTGCATAGTACTATATGTCATCCCAAATCAACTAGCATGTCAGGGGGCGCTCAACAATGATTGAAGTAAGTCCTTTGATCTCCTATTTAACAATCTTATCTTCAGGAAGATGGTTACTCCCTCAAGAGTAAACTGTAGTATCTTTAATCAATTAGTCCGGGATGACTTTCCAAAGTCGGTTTTAGGTACTTCCGCCGAGCACTCAGCGCCAGCGCTTCAGTAATGGCCACTTGGATTTAAATCACGCAGTCGTGAGAGCCCGGCAACAATCATCTCGGAAGAAACGGCTTGGAAATCGCGGTGGATGGGGGTGCCGAGGGGTCGCTGGACTTGGAGCAGGCGAGGCGTTTAGGCCGCGCGCGGACTGCCGCGAGAGCCACGACCGCAACATGTACGTTTTGATGGCGCCAGGAATGTTCAGACTCACTACCACCCCGACGTCCGAGAGACTACGGAGCTCTCAAGGTAATGTTCGGGTAACTGCGGGAGTGTACCTTTTGCGGTCTGCTTTCTTTAGCTTCCTGCTTCCTTGGCTTCTAGGATCAGTGCCAAGCTGGGCACGCTGAGCCTCGTCGGGATAAGTCGCCTTAGGGAAGTAATCCAGGCGTAGTCCGGTTGACCCTGGGAGGTCCTCACATTAGACGCTTTCCCGACGCGCGAACGAGTGCGAGCGTGTCCAGTGGGCACCCCCGCCACGCTCACTAGATTCGGCCTTGTGCCCTGCAGACATCTACCTGGGGTATACACAGGTCATGGAATGCAGACCATGGCGTGTTGGGGGACACGGGATTGGCTGCACCTAGATCTAGGCCCTTGTCTTGTACGCACGATCAAGCTTCCCGTTGCAGCGTATGGAGCCGCGCGTGCCCTCCGGACGGCCCCGACCGAACACCCGCGCGGGTCGCCCGCACCGCAGTTTGGGGTCCTGCGGCGCCCCGCTTCCTGAAAAGGTGGACATGGTACGGCCGCTCTAGCATCTGGAGAGCCACACTGTCCATGGGCCCGGTATCTAGACTGGGGCCAACAACCCATAGCGATGTATGCTATTCGAGATCCAAATGCCGACAGGTGGCATTCGGGCCTGGCCAACCCTAGGTTATTGTGTTGGAAGTGGTCTGCCAGGGCTGGGCAAGGTGTTCACGGCCGCTGCAGCCGCGCGACCCTAGGTGCAATTTCCGACCTGCGTACTCCCGGGGGGCACTCCGCCGCCAGGCGCGCCCCGTAGGCGCCCACACCGGGGGGCCGCGGCGTTTTGGTGGCCTCGCGTGCCGGTTGACCACGCGACGCCACCCCATGGTGAGCTGCGCGCCCAGTAGGTCTGACCGCACTGGGAGGCGCTCCGGGGCTCGCCCCCGCGCGGGGAGGCCACGCGCGGCCTCGGACGCCCCCCCCCCGCCCCGACCGTCGTCCCCGGCTTACCCCGCGCCGAGTGGGCCACTGCGCACTGCCGCCGTGGGGGGGACCCCCTGTGGGCCCGGCCCGCGGCCGGGTCCGGCCGCCCAGCGCGAAGCGGGCGCCGCGGCCCGTCCGCGGCGGTGCGCGACGTGCCGGCGCCCCCCCGGCGGCTGGCCCCGGCACGGGGGGCCCGTGACCGGCGACCGCCGCGCACCGCGACAAGCCGGCCGATGCTGCCGGCCGCCTAGTGGGCCGCGTAGTCTGTTGTGGGTCCGTGTGGCGGGGGGGGAGCCCGAGCGGACTAAGCGAATGGTCCGCGTCTATGGCACGCGGTCACGGACCGCGACCCACGACTCAGCATCGCTCGAGGGAGACCAGCCCCGGGCGTTCCCCCCTTGCTGCCCCGCGGCGCGCGCCGATCGGGCCTTCGCCGTTGAGGCTCACCCCCCCCGAGGCGTCGCCGCGCGCGTGGCGCCGTGCAGGCCTCCATGCCCCGCTCATGCGGCCGAGCGGGGGCCGGACGCCGGGCGCGCCGCACGACGCGCACCGCGCGCCCAGACGCCTGCCTCGCGCGTGAGGCCACGCACGGGGTTCGCCAGCCATGGAGCTCGCGGAGGGATAGGGCGGTCTCCCGCCCCGGCCCGGGGGCCGGGCTGGCAGCGGCCCCGGGGCGCGCCTAAGGGCTAGCCAGCGGTGGGCGGGGGTTGGCCTCAGCCGCGGCCCCCGTGGCGGTGCAGCCCCCTGCGAGGGGCAAGGAAGACCCTGACAGCCGCGCGTGCGCCCCGGCGACGCGGT     
L       TAACTTTTAAATTAAATCTGAAGATGAATATCATTAACATTATTTTTTCCAAACTAATATTATGAACATATTATAATACATATTTTATTTTTATTACGATTACACTTAATTTACAATAATTAGAAAACTGGTTCCAATAGTCAACCTGATAATTTAAATCTGTAATTAATGTAATGCTTTTTTTAGATAGAACTACGAGAATGTATATTTAGTTATACTTAAATATGACTTATTAGACCCTACTTAAATTTTATATTGCTTATATTTACGTAATTAATTTTCATTTTAATGAATAATGTTCTTTTTTTAATTCACTCATCCTAGGTAGCATAAACTAAAATATTGTCAATGCATATAATCACTTAATTCTATCACTATTGATTATAGAAACGCCTTGTAGCCTAATTATTGTTAATACATTAATGTAATGATTTATTTAAAATCTAGTAAGAACAAAGTCAAAAAACTTTAAAGTTCTCGCACGCCGTGTTAATGAAATGATAAATCAATCTAGAGTTTAAATTAATATTTAACTATCAATAGTATAGTTTTTTCACTAATATATTAAGATAATATATTTAATCTAATATTAACATTTATTTAAAGATTAAAGTAGTCTATAATTCTCTTTTTTATGAATATTTAATAATGAATTAAAATAATTATCAAAATCCCGAAAAATACATTAACACCAGGATTACAAGATACCAAAATAATTATGATTTAGTATTTATAACCTTATGATTTTTTAAAAAAAATTTGGTTACTGAGTAATTATTTATAGGTTAAATGATAATTATTAATGTTACTATATAATGTAAACATATTAAATTTTCAAATTAATTATCATAAAAACTATATACTGCGAATATGAATTTAATTGCATATGCTTCATTAAATAAGGATTATTGTATTATTTTTCTATAATTAAAATTAAAATGGTAATTTAATATGGGTATTTTCTGAAATAAAATTCTTACTCTATTTGTATAAACATTATTTTCTTTTGCAGAGTTAGGGTATTACTCGGAACAGTACTCCCTTTTGGTAATTGCTTAACTTAGTGTGTGTTCTGAATGTAAGTGTTCCGTGATCCCTTCCCTACAAGGCGAAGGACAAGCTAAGCGATTCGGGGGTATAGAGCAGTGACTATAACAGCCCTCTAATTAGACAAAAATAAAGTCTCACTGAAAGGATACATCTATTTGATCGCCCATGGTAGTCTGAGACAGAGACTAAAGCTGGGACGTAGGTTTGTTGATAGTTGTTAAAGTAGACTTTTTTTGGTTTCTATAGGGATATACAAGAGGTTAACGTTTGGAGTCGCTACGAACTAACATTTATAAGTTCGAAATTCATTGCCAATTCTAAGAACATAGATTGTTACTGTGTCGCTTGCCCTAATGTGCATTAAGAGAGTCTTGTCAACAAATTACTTCATCCAAATCTTTCGTGATGTTTTTCAACGGTCGGATATTTGAGAAACGATGAGAAAACTAACCGTTGTCGTAATACTCTTGGTCGACTTATTAAATTTATAAACTAACGCCCTATATACTAAATGCCATTCGAGTGAAGAAACTTAGTTATCGCATTGATGTATGCAACATCCAGCTTTGACCCATATCAGTACGAAATCCATCTTTTTCGTTAAAAATTTAACCCGATTTGCTACGCAGATGGAAAGTGCCCTGCGGGTTAGATGGACTTGTCTTCGTGCAACCACGCCATTTTGCTCCGTTAATCTCTATTTTCAAGTAACACCTCTTAGTTGGTACAACTATATGTTGAAGGCTTTTCCTGTCAGAAGTTACAGAGTACTACATGTCATCCCACATCAACTGACATATCAATAAGCGGTCAACGATGATCAAAGTGAGTCCTTCGATCTTCTATTTAACAATCTTATCGTCAGGAAGATGGTTACTCCCTCACGAGTAGAATGAAGTATCTTTAATCAACTACTCCGGGATAACTCTCCAAAGTCGGCTTTAGGTACTTCCGCCAAGCACTCAGCGCCTGCCCCTCATTGGAGGCCGCTTAGATTTAAATCATGCAGTCGTGTGGGCCCGGCAACAATCATCTCGGATGAAACGTCTTGGAAATCGCGGTGGTTAGGGGTGCCAACGGGTCGCTGGACTTGGAGCAGGCGAGGCGTTTAGGTCGCGCACGGACTGCCGCGAGAGCCACAGCCGCAATCTGTGCGTCTTGATGGCGCCCGGATTATTCAAAGTCACTACCACCCCGACGTCCGAGAGACTACGGGGCTCTCAAAGTAATGGTCGGGTAACTGCGGGAGTGTACCTTTTGCGGTTTGCTTTCCTTAGCTTCCTGCTGCCTTGGCCTCTAAAACCAATGCCAAGTAGAACGCGCCGACCCTCGTCGGGATAAGTCGCCTTAGGGAAGTAATGCAGGCGCGGTCCGATTGGCCCTGGGAGGTCCTCACATTAGACGTTCTCCCGACGCGCGAACGAGTACGCGCGTGTCCAACGAGCACCCCCACCGCCCTCACTGGAGTCGGCACTTTGCCCTACAGACAGCTACCTTGGGTGAGGGCAGGCTATGGAATGAAGCCCATGGTGTGTTGAAGGGCACGGAATTGGCTGCGCCTAGATCTAAGCCCTTGACTTGTACGCAAAGTCAAGCTCCCCGCAGCAACGTACGGAGTCACGCGTGCCCTCCGGGCGGCCCCGACCGGGTGCCGGCGCGGTTCGCCCGCACCGCAGCTTGGGGTCCTGCAACGCCCCGTTTCCCGAACAGGTGGACATGGTACGGCCGCTCTAGCTTCTGGAGAGCCAGGCTGTTGATGAGACCGGTATCTAGACTGGGGCCACCGACCCGTAACACTGTATCATAGTCGAGATCCGAGTGCCGACAGATGGGATTCGGGCCTGGTCAGCCCTAGATTATTGTGTAGGTAGTGGTCTGCCAGAGCTGACCCAGGTGTTCACGCCCGCTGCAGCCGCCCGACCCTAGGTGCAATTTCCGACCTGCGTGCTTAGGGGGGGCACTCCGCCGCCAGGCCTGCTCCGTGGGCTCCCACACCGGGGGGCCGCGGCGGTGTGGTGGTCCCTCGTGCCGGTTGACCTCGCGACGCCGCCCCATGGTGCGCTGCGCGCCTAGTGGGTTTGCCCGCACTGCGAGGCGCTCCGGAGCTCGCCGCCGCGCGGGGAGGCTACGCGCGGCCTCGGACGCGCCCCCGCCTCCCCGACCGCCGCCTCCCGGTTGCCCCGCGCCGAGTGGGCCACCGCGCGCTGCCGCCGTGGGGGGGACCCCCTGTGGGCCCCGCCCGCGGCCGGGTCCAGCCGCCCGGGACGAAGCGGGGGCCGCCGCCCGTCCGCGGCGGTACGCGACGTGCCGGCGCCCCCCCGGCGGCTGGCCCCGGCACGGATGGCCCGTGACCGGCGACCGCCGCGCACCGCGACAACCCGGCCGATGTTCCCGGGCGCCTAGTAGCCCGCGTAGACCGTTGCGCGTCCGTGTGGCGGGGGGGTGGCCCGGACGCACTTAGCGAATGGTCCGCGACTATGGCACGCCGTCACGGACCGCGACCCACGACTCAGCATCGCTCTAGGTAGACCAGCCCAGGGCGCTTGCTCCTTACTTCCCCGCGGCGCGCGCCGAGCGGGCCTTCGCCGTTCAGGCCCACCCCCGCCGAGGCGTGGCCGCGCGCGTGGCGCCGTGCAGGCCTCCATGGCCCGCTCGTACGGTCGAGCGGGGGCCGGACGCCGGGCGTTCCGCACGTCGCTCGCCGCGCGCCCAGACGCCTCCCTCGCGCGGGAGGCCAGGCACGCGGTTCGCCAGCCATGGAGCTCGCCTAGGGATAGGGGGGTCTTCCGCCCCGGCCCGGGGGCCGGGCTGGCGGCAGCCGCGGGGCGCGCCTAGGGGGGAGCCAGCGGTGGGCGGGGGTTGACCTCGGCCGCGGGCCCCGTGGCGCTGCAGCCCCGTGCGAGGCGCGAGGCAGACCCTAACAGCCGCGCGTGGGCCCCGGCGACACGGT     
K       TAACTTATAAATTAAATCTAAAGATGAATATCATTAACGTTATTTTTTCCAAGCTTATATAATAGACATATTATAATATATATTTTATTTTTGTTGCAATTACACTTAATTCACAATAATTAAGTGACTAATTCCAATAGTCAACCTGATAATTTAAATCTGTAATTAATATCATGCTTTTTTTAGATAAAACTACAAGTATATATGTTTAATTATAGTTGAAAATGACTTATTAGGCCCTACTTAAATTTTATATTACTTGTATTTACATAATTAATTTTCGTTTTAATAAATAATGTTCTTTTTTTAATTCACTCATCCTAGATAACATAAACTAAAATATTATCGGTACATATAATCACTTATTTCTATCACTATTGGTTGTAGAAACGCCTTGTAGCCTAATTATTGTTAGTACATTAATGTAATAATTTATTTAAGATCTAATAAGAACAGAATCAAAAAACTTTAAAATTCTCGCACACCATATTAATGAAATGATAAATCAATCTAGAATTTAAATTAATATTTAACTATCAATAGTGTAGTTTTTTCACTGATATATTAAAATAATATATTTTATCTAATATTAACATTTATTTAAAGATTGAAGTAGTCTATAATTCTCTTTTTTATGTATATGTAATGATGAATTAGAATAATTATCAAAATCCCGAAAAATACATTAACACCAGAATTACAAAATGCCGAAATAATTATGATTTAGTATTTATAACCTTATAATTTTTTAGAAAGAATTTAGTTACTGAGTATTTATTTGTAGATTAAATAATAGTTATTAGTGTTACTGTATAATATGAACATATTGAGTTTTCGAATTAATTGTCATAAGAACTATATACTGCAAGTATGAATTTTATTGCATGTACTTCATTAAATAAGGGTTATTGTATTATTTTTCTATAATTAGAGTTAAAATGGTGATTTAATATAGATATTTTCTAAAATAAAATTCTTGCTCTATTTGTATAAGCATTATTTTCTTTAGCAGCGTTAGGGTGTTCCTCGGAACCGTCCTCCCTTTAGGTGTTTGCTTAACTCAGTGTGTGTTCTGAATGTAAGTGCTCCGTGATCCCTCCCGTACAAGTCAAAGGATAAGCTGAGCGACTCGGGGGTGTAGAGCAGTGACTTTAACATCCCTCTAATTAGACAAGAATAAAGTGTAAATGAAGGAATATATTTATTTGATCGCCCGTGGTAGTCTGACGTGGAGAATAAAGCTGGGGCATAGGCTTGTTGATAGTTTTTAAAAGAGATTTTTTTTAATTTCTATAGGGATATACAAGAAACTACCGTTCGGAATCGTTACGAACTGGTATCTATAAGATCGAGATTCACCGCCAATTTCATGAACATAGATTGTTGCTGTGTCGCCTGCCCTGATATACACTATCAAAGTCTTGTCAACTAACTATTTCATCCAAATCTTTCGTGATGTTTTTCAGCGGTCGGATATTTAAGAAACGATGAGAAAATCAACCGTTGTCGTAGCATTTTTAGTCCACTTATTAAGATTATGAACTAACGCCTTATATACTACATGACGTTTGGGTGAAGGAGGTTAGTTGTCGCATTGATGTATGCAACATCTAACCTTGACCCATATCCGTGCGGACGCCATCTTTTTCGTTAAAAATTTAACCCGACTTGCTACGCAGATGGGAAGTACCTTGCGGGTTAGTTGGACTTGTCTTCTTGCAACTACGCCATCTTGCTCCGCTAATCTCTATTATCAAATAACAACTCTTAGCTGGTACAACTATATGCTAAAAGTTTTTCCTGTCAAACGTTACAGAGTACTACATGTCATCCCACATCAACTGACATAACAGCAAGCGCTCAACAATGATCGAAGTAAGTCTTTTGATCTTCTATTTAACCATCTTATCGTCAAGAAGGTGGTTACCCCCTAACGAGTATACTGTAGTATCTTTAATCAATTACTCCGGGATGACTTTCTAAAGTCGGCTTTAGGTACTTCCGCCAAGCACTCAGCGCCTGCACCTCAATGGTGGCTGCTTGGATTTAAATCACGCAGTCATGAGAGCCCAGCAACAATCGTCACGGATGAAACGACTTGGAAAGCGTGGTGGTTGGGGGTGCCAACGGGTCGCTGGACTTGAAGCGGGCGGGGCGTTTAGGCCGCGCACGGACTGCTGCGAGAGCCAGAACCGCAACCTGTACGTATCTATGGGGTCGGGACTGTTCAGACTCGCTACCACCACGACGTACCAGAGACTACGGGACTCTCAAAGTAATGGTCGGGTAACCGCGGGAGTGTACCTTTGGCGGTATGCTTTTCTTAGCTCCCTGCTGCCTTGGCCTCTGGGATCAGTGCCAAGCAGTGCGCGCCGACCCTCGTCGGGATAAGTCGCCTTAGGGAGGTAATTCAGGCGCGTTCCGATTGGCCTTCGGACGTCCTCACGTTAGACGCTATCCCGACGCGCTAATGAGTACGGGCGTGTCCATTAGGCGCCCCCGCCGCGCTCACTAGACTCGGCCGTGGGCCCTGCTGACAACTACCTGGGGAGTGGGCAGGCCATGGAATGAAGCCCATGATGTGTTGAGGGGGACGGGATTAACTGCCCCTAGATGTACGCCCTTGACTTGTACGCAAGTTCGAACTGCCTGTGGCAGCGTACGGCACCGCGCGTGCCCTCCGGGCGGCCCCGACCGGGTACCAGCGCGGGTCGCCCGCACCGCAGTTTGGGGTCCTGAGACGCTCCGCTTCCGGAACAGTTGGACATGGAACGGGCGCTCTAGCCTCTGGTGAGCCACGCCGTTCACGGGACCGGTATCTAGACTGGGGCCACCAACCCTTAACGGTGTATCCTAGTCGAGATCCGAATGCCGATAGTTGGTATTCGTGCCAGGTCAGCCCCAGGTTATTGTGTTGGTAGTGGTCTCCGGAGGCCGAGCTAGGTGTTCACGGCCTCTGCAGCCGCTTATCCCTAGGTGCAATTTCCGACTTGCGTGCTAGGGGGGGGCACCCCGCCGCCGGGCTCGCCCCGTGGGCTCCCACACCGGGGGGCCGCGGCGGTCTGGTGGGCCCCCGTTCCGGTTGACCACGCGACGCCACGCCACGGTGGGCTGCGCGCCTAGTAGGTTTGACCACACTGCGAGGCGCTCCGGGGCTCGCCGCCGCGCGGGGAGGCTACGCGCGGCGTCGGACGCCCTCCCGCCCCCCCCACCGCCGACCCCCGGTTGCCCCGCGCCAAGTGGGCCACCGCGCGCTCTCGCCGTGCGGGGGACCCCCTGTGGGCCCTGGCCGCGCCCGGGTCCGGCCGCCCGGGACGAAGCGGGGGCCGCGGCCCGTCCGCGGCGGTGCGCGACGTGCCGGCGCCCGCCCGGCGGCTGGACCCGGCACGGGTGGCCCGTGACCGGCGGTCGCCGCGGACCGCGCCAACCTGGCCGATGGTCCCGGCCGCCGAGTGGCCCGTGGAGACCGTTGCGCGTCCCTGTGGCGGGGGGGGAGCCCGGCCGCACTCAGCGAATGGTCCGCGTCTATGGCACGCGGTCACGGACCGCGACCCACGACTCAGCATCGCTCCAGTGAGACCAGCCCCGGGCGCTGCCCCCTTGCTGCCCCGCGGCGCGCGCCGAGGGGGCCTTCGCCGTTCAGCCTCACCCCCCCCGAGGCGTCGCCGTGCACGTTGCGCCGTGCAGGCCTCCAGGCCCCGCTCATGCGGCCGAGCGGGGGCCGGACGCCGGGCGCCCCGCACGGCGCGCGGCGCGCGCCCAGACGCCTGCCTCGCGCGCGAAGCCACGCACGGGGTTCGCCAGCCATGGAGCTCGCCGAGGGATAGGGCGGTCTTCCGCCCCGCCCCGGGGGCCGGGCTGGCGGCAGCCCCGGGGCGCACCTATGGGCGAGCCAGCGGTGGACGGGGGTTGACCTCCGCCGCGGACCCCGTGGCGGTGCAGCCCCGTGCGAGGGGCGAGGCAGGCCCTTACAGCCGCGCGCGGGCCCCGCCGACGCGGT     
J       TAGCTTATAGATTAAATCTAAAGATGAATATCGTTAACATTATTTTTTCCAAGCTTATATAATAGACATATTATAATACATATTTTATTTTTGTTGCAGATACGCTTAGTTTACGATTATTAGATGACTAGTTCCAATAGTCAACCTGATAAATTAAATCTGTAATTAATGTAATACTTTTTTTAGATAGAGCTACGAATATATATATTTAATTATGATTAAATATGACTTATTAGGCCCTACTTAAATTTTGTATTACTTGTATTTACATAATTAATTTTCGTTTTAATAAATAGTGTTCTTTTTTTGATTCACTCATCCTAGATAACATGAACTAAAATATTATCAATACATATAATCACTTATTTCTGTCACTATTGATTATAGAAACGCCTTGTGGCCTAATTATTGTTAGTACATTAATGTAATAATTTATTTAAGATCTAATAAAAACAAAATCAGAAAACTTTAAAGTTCTCGCACACCGTATTAATAAAATGATAAATCAATCTAGAATTTAAATTAATATTTAACTATCAGTAGTGTAGTTTTTTCAATGATATATTAAGATAGTATATTTTATCTAATATTAGCATTTATTTAAAGATTGAAGTAATCTGTAATTCTCTTTTTTATGTATATATAATAATGAATTAGAATAATTATCAAAATCCCGAAAAATACATTAACACCGGGATTACTAAATACCAAAATAGTTATGATTTAGTATTTATAACCTTATGATTTTTTAAAAAAAATTTAGTTACTGAGTAATTGTTTATAGATTAAGTGATAGTTATTAATGTTACTGTATAATATAAACATATTAGATTTTCAAATTAATTATCATAAAAACTATATACTACGAGTATGAATTTAATTGCATATACTTCATTAAGTAAGGATTATTGTATTATTTTTCTATAATTAGAGTTACAATAGTAATTTAATATAGATATTTTCTAAACTAAAATTCTTACTCTATTTGTATAAACATTATTTTCTTTTGCGGCGTTAGGGTATTCCTCGGAACAGTACACCCTTTGGGTATTTGCTTAACTCAGTGTGTGTTCTGAATGTAAGAGCTCCGTGATCCATTCCATATTAGGCAAAGGGTAAGCTAAGCGACTCGGGGGTATAGAGCAGTGACTTTAGCGGCCCTCTAATTAGACAAAAATAAAGTACCCCTAAAAGAACACATTTATTTGATCGCCTATGGTAGTCTGAGATGGAGACTAAAGCTGGGGCATAGGTTTGTCAATAGTTTTTAAAGTATACTTTTTTTAATTTCTATAGGGATATACCAGAGACTAACGCTCGGAATCGTTACGAACTGGTGCCTATAAGTTCGAGATTTATCGTCAATTGCAGGAACATAAACTGTTGCTGTGTCGCCTGCCCTAATCTACATTAATAAAGTCTCGTCAACAAACTACTTCATCCAAATCTTTCGTGATGTTTTTCATAGGTCGGATATTTAAGAAACAATGAGAAAATCAACCGTTGTCATAGTATTTTTAGTCCACTTATTAAGTTCATCAACTAACGCCTTATGTTCTGCAAGTCATCAGAGTGAAGAAGATTAGTTTTCGCATTGATGTATTTAACATCTAACCTTGACCCATATCAGTGCGAAAATCGTCTTTTTCGTTAAAAATTTAATCCAATCTGCTACGCAGATGGGAAGCACCCTGCGGGCTTGTTGGACTTCTCTGCGTGCAACTACGCCATTTTGCTCCGTTAATCTCTATTGTCAAGTAACAACTCTTAGCTGGTACAACTATATGCTAAAAGCTTTTCAAGTCAGACGTTACAGAATACTATATGTCATCTCACATCATCTGACATAACAGAAAGCGCTCAACAATGATCGAAGTAAGTTCTTTGATCTTCCATTCAACAATCTTATCGTAAGGAAGATGGTTACTCCCTCACGAGTAAACTGTAGTACCTTTAATCAATTACTCCGGGATGACTTTCAAAAGTCGGCTTTAGGTACTTCCGCCTAGCACTCAGTGACTGCGTTTCAGTAATGGCCGCCTGGATTTAAATCACGCAGTCGTGGGGGCCCAGCAACAATCATCACGGATGAAACGACTTGGAAACCGCGGTGGGTAAGGGTGCCGACGAGCCGCTGGGCTTGGAGCCGGCATGACGTTTAGGTCGCACCCGGTCTGCCGCGAGAGCCACAGCCGCAACCTGTGCGTGCTAATGGCGCCGGGATTGTTCAGACTCACTACCACCCCGACGTCCGATAGACTACGGGGACCTCAAGGTAATGATCGGGTAACTGCGGAAGTATATCTTTTGCGGTTTGCTTTCCTTAGCTCCCTGCTGCCTTGGCCTCTAGAAACAGTGCCCAGCTGAGCACGCCGATCCTCTTCGGGATAAGTCGCCTTAGGGAAGTAATCCAGGCGCGCTCCGATTGGCCCTAGGAGGTCCTCACATTAGACGCTTTCCCGAGGCGCGAACGAGTACGAGCGTGTCCATTGGGCGCCCCCGCCACGCTCGCTAGACTCGGCCATGTGCCGTGCAGACAACTACCTGGGGAAAAGACAGGCCATGGAATGAAGCCCATGGTGTGTTGGGGAGCATGGTGTTGGCTGCGCCTGGACTTAAGCCCTTGACTTGTGCGCAAGGTCAAACTGCCCGTTGCACCGCAAGGAGCCACGCGTGCCCTCCGGACGGCCCCGACCAGGTGCCTGCGCGGCTTGCCCGCACCGGAGTTTTGGGTTCTGCAACGCCCCGTTTCCCGAACAGTGGGACATGGCACGGCCGCTCTAGCTTCTGGAGAGCCACTCTGTTCACGGGTCCGGTATCTAGACTGAGGCCGCCGACCCGTGGCGGTCTATTCTAGTCGGGATCCGAAAGCCGACAGATTGTATTCGGGCCTGGTCAGCCCTAGATTATTGTGTCGGTAGTGGTCTGCCAGGGCTGGGCAAGGTGTTCACGGCCACTGCAGCCGCCTGACCCTAGGCGCAATTTCCAACCTGCGTACTCGGGGGGGGCACTCCGCCGCCTGGCCCGCCCCGTCGGCCCGCACACCGGGGCGCCGCGGCAGTGTGGTGGGCCCCCGTCCCGGTTGAACGCGCGACGCCGCGCCATGGTGAGCTGCGCGCCTAGTGGGTCTGACCGCACTGCGAGGCGCTCCGGCGCTCGCCGCCGCGCGGGGAGGCCACGCGCGGCCTCGGACGCGCCCCCGCTCCCCCCACGGCCGACCCCCGGTTGCCCCGCGCCGAGTGGGCCACTGCGCGCTGCCGCCGTGGGGGGAACCCCCTGTGGGCCCAGACCGCGGCCGGGTCCGGCCGCACGGGCCGAAGAGGGGGCCGCGGGCCGTCCACGGCGGTGCGCGACGTGCCGGCGCCCCCCCGGGGGCTGGCCCCGGCACGGGGGGCCCGTGACCTGCGACCGCCGCGCACCGCGACAATCCGGCCGATGGTGCCGGCCGCCGAGTGGGGCGCGGAGACCGTTGCGCGTCCGTGTGGCGGGGGGGGGGCGCGACCGCACTTAGCTAATGGTCCGCGCCTATGGCACGCGGTCACGGAGCGCGACCCACGACTCAGCATCGCTCTAGGGGGACCAGCCCCGGGCGCTCGCCCCTTGCTGCCCCGCAGCGCGCGCCGACCGGGCCTTCGCCGTTGAGGCGCACCCCCCCCGAGGCGTCGCCGCGCGCGTAGCGCCGTGCAGGCGTCCATGGCCCGCTCTTGCGGTCGAGCGGGGGCCGGACGCCGGGCGCTCCACACGACGCGCGGCGCACGCCTAGACGCCTCCCTCGCGCGCGAGGCCAACCACGCGGTTCGCCAGCCATGGGGCTCGCCTAGGGATAGGGCGGTCTCCCGCCCCGGCCTGGGGGCCGGGCTGGCGGCGGCCCCGGGGCGCGGCTAGGGGCCAGCGAGCGGTGGGCGGCGGTTGGCTTCCGCCGCGGGCCCCGTGGCGCCGCAGCCCCGTACAAGGGGCGAGGCAGGCCCTTACAGCCGCGCGTGGGCCCCGGCGACGCAGT     
I       TAACTTATAAATTAAATCTGAAGATGAATATCATTAACATTATTTTTTCCAAACTTATATAATAAACATATTATAATACGTATTTTATTTTTATTACAATTACACTTAATTTACAATAATTAAATAACTGATTCCAATAGTCAACCTGATAATTTAAATCTATAATTAATATAATACTTTTTTTAGATAAAACTACGAGTATATATATTTAATTATAATTAAATATGGCTTATTAGGCCCTACTTAAATTTTGTAATGCTTGTGTTTACATAATTAATTTTCGTTTTAATAAATAATATTCTTTTTTTTATTCACTCGTCCGAGATGACATAAACTAAAATATTGTCGATGCATATAATCACTTGTTTCTATCACTATTGGTTATCGAAACGCCTTGTAGCCTAATTATTGTTGGTACATTAATGTAATAATTTATTTGAGATCTAATGAGAACAAAATCGAAAAACTTTAAAATTCTCGCACGCCATGTTAATGAAATGATAAATCAATCTAGAATTTGAATTAATATTTAACTATCAATAGTATAGTTCTTTCACTAATATATTGAAATAATATATTTTATCTGATATTGACATTTATTTAATGATTGGAGTAGTCTATAATTCTCTTTTTTATGTATATATAATGATGAATTAGTATAATTATCAAAATCCCGAGAAATACATTAACACCAGGATTACAAGATACCAAAATAATTATAATTTAGTATTTATAACCTTATAATTTTTTAAAAGAAATTTGGTTACTAAGTACTTATTTATAGATTAAATAATAATTGTTAATGTTACTGTATAATATAAACATATTAAGTTTTCAAATTAATTATCATAAAAACTATATACTGCAAATATGAATTTAATTGCATATACTTCATTGAGTAAGGATTATTGTATTATTTTTCTATAATTAGAGTTAAAATGATAATTTGGTATAGATATTTTCTAAACTAAAATTCTTACTCTATTTATATAAACATTATTTTCTTTTGCGGCGTTAAGGTATTTCTCGGAACAGTACCCCCTTTGGATGGTCGCTTAACTCAGTGTGTGTTCTGAATGTACGTGCTCCGTGATCTTTTCCGTACGAGGCAAAGGATTAACTGAGCGAATCGGGGGTATAGAGCAGCGACTTTAACAGCCCTCTAATTAGACAAAAATAGAGTGTCACTGAAAGAACATATTTATTTGATCACCCATGGTAGCCTGAGGTGGAGACTAGAGCTGGGACATAGGTTTCTCGATAGTTTTTAAAGTACACTTTTTTTAATTTCTATAGGGATGTACAAAAGACTAACGTTAGGAATCGTTACGAACTGATATCTATAAGCTTGAGATTTATCGTCAATTTCAGGAATATGGATTGTTGCTGTGTCGCCTGCCCTGATCCACATTAATAAAGTCTTGTCAACAAATTATTTCATCCAAATTTTCCGTGATGTTTTTCAACGGTCGGATATTTAAGAAACGATGAGAAAATCAACCGTTATCGTAGTATTTTTGGTCCACTTATTAAATTTATAAACTAGCGCCTTATATACTGCATGCCATTTGAGTGAAGAAGATTAGTTATCACATTGATGTATGCAGCATCCAACCTTGACCCATATCAGTGCAAAAGCCGTCTTTTTCGTTAAAAATTTAACCCGATCTGCTACGCAGATGGGTAGCACCCTGCGGGTTAGTTGGACCTGTCTTCGAGCAACTACGCCATGTTGCTTGGTTAATCTCTATTGTCAAGTAACAACTCCTAGCTGGTACAACTATATGTTAAAAGTTTTTCTGGTCAGAAGCTACTGGATACTATATGTCATCCCACATCAACTGACATAACGGAAAGCGCTCAGCAATGACCATAGTAAGTCCTTTGAGCTGCTATTTAGCAGTCTTACCGTCAGGAAGATGGTTAATCCTTCACGAGTAGACCGTAGTATCTTTAATCCATTACTCCGGGATGACTTTCTAAAGTCGGCTGTAGGTACTTCCGCCGAGCACTCAGCACCTGCACTTCAATGTTGGCCGCTTAGATCTAAATCACGCAGTCGTGTGGGCCCGGCAACAATCATCACGGATGAAACGGCTTGGAAATCGCGGTGGTTGGGGGTGCCAATGGGTCGCTGGACTTGGAGCAGGCAGGGCGTTTAGGCCGCACACGGACTGCCGCGAGAGCCACAGCCGCAATCTGTGCGTATTGATGGCGCCGGGATTATTCAGATTCACTACCACCCCGACGTCCGAGAGACTACGGTGCTCTCAAGGTAATGATCGGGTAAATCCGGAAGTGTACCTTTTGCGGTTTGCTTTCCTTAGCTCTCTGCTGCCTTGGCCTTTAAGATCAGTGCCCAGATGAGCGCGGGGATCCTCGACGGGATAAGCCGCCTTAGGGAAGTAATCCAGGCGCGCTCCGATTGGCCTTAGCAGGTCCTCACGTTAGACGCTTTCCCGACGCGCCAACGAGTGCGAGCGTGTCCATTGGGCGCACCCGCCACGCTTACTAGATTCGGCTCTGTGCCCTGCAGACAACTACCTGGGGAGTTGGCAGGCCATGGACTGAACCCCATGGTGTGTTGGGGGGCACGGGATTGTCTGCGCCTAGATTTGAGCCCTTGACTTTTACGCAAAGTCAATCTACCGGTTGCAGCGTACGGAGCCACGCGAGCCTTCCGGGCGGCCCCGACCGGATACCAGCGCGGGTTACCCGCACCGCAGTTTGGGGTCCTGCGACGCCCCGCTTCCCGAACAGTCGGACATGGTACGGTCGCTCTAGCCTCTGGAGAGCCACACTGTTCACGGGACCGGCATCTAGACTGGGGCCGCCGACCCGTAACGGTGTATCCTAGTCGAGATCCGAGTGCCGATAGGTGGCATTCGGGCCTGGTCAGCCCTAGGTTATTGTGTTGGTAGTGGTCTGCCCGGGCCGGACAAGGTGTTCACGGCCGCTGCAGCCGCCTTACCCTAGGTGCAATTTTCGACCTGCGTACTTGAGGGGGGTACTCCGCCGCCGGGCTCGCTCCGTAGGCTCCCACACCGGGGCGCCGCGGCGGTGTGGTGGGCCCCCGTGCCGGTTGACCACGCGACGCCGCCCCACGGTGGGCTGCGCGCCGAGTAGGTCTGGCCACACTGCGAGGCGCTCCGGAGCTCGCCGCCGCGCGGGGAGGCTACGCGCGGCGTCGGACGCGCCCCCCCCGCCCCCACGGCCGTCTCCCGGTTGCCCCGCGCCGAGTGGGCCACGGCGCGCTGCCGCCGTGGGGGGCACCTCCTGTGGGCCCCGGCCGCGGCCCGGTCCGGCCGCCCGGGACGAAGCGGGTGCCGCGGCCCGTCCGCGGCGGTGCGCGACGTGCCGGCGCCTTCCCGGGGGCTGGCCCTGGCACGGGGGGCCCGTGACCGGCGACCGCCGCGCACCGTGGCAAACCGGCCGATGCTGCCGGCCGCCGAGTGGTCCGCGGAGACGGTTGCGGGTCCGTGTGGCGGGGGGGGGGCGCGAGCGCACTCAGCTAATGGTCCGCGTCTATGGCACGCGGTTACTGACCGCGACCCACGACTCAGCATCGCTCTAGCAAGACCAGCGCCGGGCGGTCCCCCCTTGCTGCCCCGCTGCGCGCGCCGACCGGGCCTTCGCCGTTGAGGCCCACTCCCCCCGAGGCGTCGCCGCGCGCGTTGCGCCGTGCAGGCCTCCATGCCCCGCTCGTGAGGCTGAGCGGGTGCCGGACGCCGGGCGCGCCGCACGTCGCGCGCCCCCCGCCAAGACGCCTACCTCGCGCGCGAGGCCACGCACGTGGTTCGCCAGCCATGGGGCTCGCGTAGGGATAGGGCTGTCTTCCGCCCCGACCCGGGGGCCGGGCTGGCGGCGGCCTCGGCGCGCGCCTAGGGGCCAGCCAGCGGTGGACGGAGGTTGGCCTCCGCCGCGGCCCCCGTGGCGGCGCAGCCCCCTGCCAGGGGCCACGGAGACCCTGACAGCCGCGCGGGGGTCCCGGCGACGCAGT     
H       TAACTTATAAATTAAATCTAAAGGTGAATATCATTAACATTATTTTTTCCGAGCTTATATAATGAACATATTGTGATACATATTTTATTTTTGTTACAGTTACACTTAATTTACAATAATTAAATAACTAATTCCAATAGTCAACCTGATAATTTAAATCTGTAATTAATATAATACTTTTTTTAGATGAAACTACGAGTATATATATTTAATTATAATTAAATATGGCTTATTAGGCCCTACTTAAATTTTATATTACTTATATTTACATAATTAATTTTCGTTTTAATAAATAATGTTGTTTTTTTGATTCACTCGTCCTAGATATCATAAACTAAAATATTGTCAATGCATATGATCACTTATTTCTATCACTATTGATTATAGAAACGCCTTGTAGCCTAATTATTGTTGATACGTTAATGTAATGATTTATTTAAGATCTAATAAGAACAAAATCAAAAAACTTTGAAATTCTCGCACGCCATATTAATGAAATAATGAATCAATCTAGAATTTAAATTAGTATTTAACTATCAATAGTATAGTTTTTTCACTAATATATTGGAATAATATATTTTATCTAATTTTAACAATTATTTAAAGATTGAAGTAGTCTATAATTCTCTTTTTTATGTATATAAAATAGTGAATTAGAATAATTATCAAAATCCCAAAAAATACATTAACACCAAGATTGCGAAATGCCAAAATAATTATAATTTAATATTTATAACCTTATAATTTTTTAAAAAGAATTTAGTTACTGAGTACTTATTTATAGATTAAATGATAGTTATTAGTGTTACTGTATAATATAAACGTATTAAATTTTCTAATTAGTTATCGTAAAAACTATATACTGCAAGTATGAATTTAATTACATGTACTTCATTAAATAAGGATTATTGTATTATTTTTCTATAATTAGAGTTAAAATGGTAATTTAATATGGATATTTTCTAAACTAAAATTCTTGCTCTATTTGTATAAACATTATTTTCTTTTGCGGCGTTAGGTTTTTTCTCGGAACTGTACCTCCTTTGGGTAATTGCTTAATTCAGTGTGTGTTCTGAATGCAAGCGCTCCGTGATCTCTTCCATACGAGGCAAAGGATACGCTAAGCGACTCGAGGGTATAGAGCAGTGACTTTAACAGCCCTCTAATTAGACAAAAATAAAGTGTCACTGAAAGAACACATCTATTTGATCGCGGATAGTAGTCTGAGGTGGAGACTAAAGCTGGGGCATAGGTTTGTTGACAGTTTTTAAAATAAACTTTTTTTAATTTCTGTAAGGATATGCAAGAGACTAACGTTCGGAGTCGATACGAACTGGTATCTATAAGTTCGAGATTCATCGTCAATTCCAGGAACAAAGACTGTTGCCGTGTCGCCTGCCCTAACCAACATTATTAAAGTCTTGTCAACAAATTATTTCATCCGGATCTTTCGTGATGTTTTTCAATGGTCGGATATTCAAGAAACGATGAGAAAATCAACCGTTGTCATAGAATTTTTCGTCCACTTATTGGATTTATGAACTAACGCCCTATATACTGCACGCCATTCGAGTGAAGGAGATTAGTTATCGCATTGGTGTATACAACATCCGACCTTGACCCATATCGGTACGAAAGCCGTCTTTTTCGTTAAAAATTTAATCCGATCTGCTACGCAGATGGGAAGCGCCCTGCGGGTTAATTGGACATGTCTCCGTGCAATTCCGCTATTTTGCTCTGTTAATCTCTATTATCAAATAACAACTCTTAGCTGGTACAACTATATATTAAAAGTTTTTCCAGTCAGACGTTACAGACTACTATATGTCATCCTACATCAACTGATATGGCTGAAAGCGCTCAAGATTTATCAAAGCAAGTCCTTTAATCTTCCGTTTAACAATCTTACCGTCAGGAAGATGGTTAATCCCTTACGAGTAAACCGCAGTATCTTCAATCAATTACTCCGGGATAACTTTCTAAAGTCGGCCTTAGGTTCTTCCGCCAAGCACTCAGCGCCTGCACTTCAATAATGACCGCTTCGATCTAAATCATGCAGTCGTGAGGGCTCGGCAACAATCAGCACGGATGAAACGACTTGGAAATCGTGGTGGCTGGGGGTGCCTACGGGTCGCTGGACTTGGAGCAGGCAAGGCGTTTAGGCCGCTCGCGAACTCCAGCGAGAGCCACCGCTGCAACCTCTGCGTCCTGATGGCGCCGGGACCCTTCAGATTCACTACCACCCCGACGTCCGAGAGACTACGGGGTACTCAAGGTAGAGATCGGGTAACTACGGAAGTGTACCTTTTGTGGTTTGCTTTTCTTAGCTCCTTGCTGCCTTGGCCTCTAGGATCAGTGCCCAGTTGTGTGCGCCGACCCTCGTTGGGGTAAGCCGCCTTAGGGAGGTAATCCAGGCGCGCTCCGCTTGGCCTTAGGAGGTCCTCACATAAGACGCTTTCCCGACGCGCGAACGAGTACGAGCGTGTCCATTGGGCTCCCCCGCCGCACTCTCTAGAGTCGGCCCTGTGCCCTGCAGACATCTACCTGGGGAGTCGACAGGCCATGGAATCAAGCCCATGGTCTGTTGGTGGGTACGGGATTACCTGCACCTAGATCTACGCCCTTGCCTTGTACGCAAGGTCAAGCTACCGGTTGCAGCGTATGGAGCCACGCGTGCCCTCCGGGCGGCCCCGACCGGATACCCGCGCGGGTTGCCCGCACCGCGGATTAGGGTCGTGCTTCGCCCGGCTTCCGGAATAGTTGGACATGGTACGGCCGCTCTAGCATCCGGAGAGCCACACTGTTCATGGGACCGGTGTCTAGACTGGGGCCGCCAACCAGTAGCGTTGTATTCTATTCGAGATCCGAGTGCCCATAGATGGCATTCGGGCGTGGTCAGCCGTAGGTTATTGTGTTGGTAGTGGTCTGCCGAGGCTGGGCAAGGTGTTCACGGCCGCTGCAGCCGCCTGACCCTACGTGCAATTTCCGACGTGCGTTCTAGGGGGGGCTAATCCGCCGCCGGGCCCGCTCCGTAGGCTCGCACACCGGGGGGCCGGGGGAGTGTGGTGGGCCCCCGTCCCGGTTGATCACGCGACGCCACGCCACGGTGCGCTGCGCGCCTAGTAGGTGTGCCCCCAATGCGAGGCGCTCCGGAGCTCGCCGCCGCGCGGGGAGGCCACGCGCGGCCTCGGACGCGCCCCCGCCCCCCCCACAGCCGTCCCCCGGTTGCCCCGCGCCGAGTGGGCCACTGCGCAGTGCCGCCGTGGGGGGGACCCCCTGTGGGCCGCGACCGCGGCCAGGTCCGGCCGGCCAGGACGAAGCGAGGGCCGCGGCCCGTCCGCGCCGGTACGCGACGTGCCGGCGCCACGCCGGCGGCTGGGCCCGGCACGGCGGGCCCGTGACCGGCGCTCGCCGCGCACCGCGACAACGCGGCCGATGTTGCCGGCCGCCGAGTGGGGCGCGCAGACCGTTGTGTGTCCGTGTGGCGGGGGGGGGGCCCGAGCGGACTGAGCTGATGGTCCGCGGCTATGGCATGCGGTTACGGACCGCGACCCACGACTCAGCATCGCTCTAGGGAGACCAGCCCTGGGCGCTTCCCCCTTACTACCCCGCAGCGCGCGCCGAACGGGCCTTCGCCGTTGAGGCTCACACCCTCCGAGGCGTCGCCGCGCGCGTGGCGTCGTGCAGGCTTCCATGCCCCGCTCATACGGCCGAGCGGGAGCCGGACGCCGGGCGCCCCGCACGTCGCGCCCCGGGCGCCGAGACGCCTGCCTCGCGCGCGAGGCCACTCACGTCGTTCGCCAGCCATGGGGCTCGCGTAGGGATAGGGCTGTCTGCCGCCCGGGCCCGGGGGCCGGGCTGGCGGCAGCCCCGGAGCGCGCCCAAGGGCCAGCCAGCGGTGGACGGCGGTTGACCTCCGCCACGGCCCCCGTGGCGGTGCAGCCCCGTGCCAGGGGCGAGGCAGACCCTTACAGCCGCGCGTGGGCCCCGGCGACGCCGT     
G       TAACTTATAAATTAAATCTAAAGATGAATATCATTAGCATTATTTTTTCCAAACTTATATAATAAACATATTATGATACATATTTTATTTTTATTACAGTTACACTTAATTTACAGTAATTAAATAACTAATTCCAATGGTCAACCTGGTAATTTAAATCTGTAATTAATGTAATATTTTTTTTAGATGGAACTACGAGTATATATATTTAGTTATGATTGAATATGACTTGTTAGACCCTACTTAAATTTTATATTGCTTGTATTTACATAATTAATTTTCATTTTAATGAATAATGTTCTTTTTTTGATTCACTCATCCTAGATGGCATAAACTAAAATATTGTCAATACATATAATCACTTATTTCTATCACTATTGGTTGTGGAGACGCATTGTGGCCTAGTTGTTGTTAATACATTAATGTAATAATTTATTTAAGATCTAATAAGAACAAAATCAAAAAACTTTAAAATTCTCGCACGCCATGTTAATGAAATAATAAGTCAATCTAGAATTTGAATTAATATTTAACTATCAGTAGTATAGTTTTTTCACTGATATATTCAAATAATATATTTTATCTAATATTAACATTTATTTAAAGATTGAAGTAGTCTATAATTCTCTTTTTTATATATATATAATAATGAATTAAAATAATTATCAAAATCCTAAAAAATACATTAACACCAGGATTACAAAATGCCAAAATAGTTATGATTTAGTGTTTATAACCTTATAATTTTTTGAAAGAAATTTAGTTACTAAGTACTTATTTATAGGTTAAATAATAGTTATTAATGTTACTGTGTAATATAAACATATTAAATTTTCAAATTAATTATCGTAAAAACTGTATACTGCAAGTATGAATTTAATTGCATGTACTTCATTGAATAAAAATTATTGTATTATTTTTCTGTAGTTAGAATTAAAATGGTAATTTAGTATGGATATTTTCTAAACTAAAATTCTTGCTCTATTTGTATAGACATTATTTTCTTTTGCAGTGTTACGGTATTCCTCGGAACAGTACCCCCATTGGATATTTGCTTAATTTAGTGTATGTTCTGAATGCAAGCGCTCCCTGATCTCTTCCATACAAGGCAAAGGATGAGCTGAGCGACTCAGGGGTATAGAGCAGTGACTTTAACAACCTTCTAATTAGACAAAAATAAAGTGTCACTGAAAGGATATATCTATTTGATCACCCATAGTAGTCTGAGATGGAGACTAAAGTTAGGACGTGGGTTTGTTGATAGTTTTTAAAATAGACTTTTTTTGATTTCTGTAGGGATGTACAAGGAACTAACGTTCGGAATCGTTACGAACTGGTATCTATGAGTTCGAGTTTCATCGCCAATTCCAAGAACATAGCCTGTTGCTGCGTCGCTTGCCCTAATCGGCGTTAACAAAGTCTTGTCAACAAACTATCTCATCCAAACCTTTCGTGATGTTTTTCAATAGTCGGATATTTAAGAAACGATGAGAAAATCAACCGTTGTCGTAGTATTCTTAGTCCACTTATTAAATTTATAAACTAGCGCCCTATATACTGCTCGCCATCTGGGTGAAGAAGATTAGTTATCGCATTGATGTATGCAACATCCAACCCTGACCCATATCAGTGCGGAAACCGTCTTTTGCGCTAAAAATTTACCCCGATCTGCTACGCAGATGAGAAGTACCCTGCGGGTTAATTGGACCTATCTTCATGCAGCTATGCCATTTTGCTCCATTAATCTCTATTATCAAGTAACAACTCCTAGTTGGTACAATTATGTGTTAAAAGTTTTTCCAGTCAGACGTTACAGAATACTATATGTCATCCCACATCAACTGACATGACAGAAAGCGCTCAATAATGATCGGGGTAAGTTCTTTAATCTTCAATTTAACAATCTTACCGCCAGGAAGATGGTTACTCCCTCACGAGTACACCGTAGTATCTTTAATCAATTACTCCGGGATGACTTTCTAAAGTCGGTTTTAGGTACATCCGCCAAGCACTCAGCGCCTGCTCGTCAATGATGGCTACTTAGATCTGAATCACGCAGTCGTGGGTGCCCGGCAACAATCATCACGGATGAAACGACTTGGAAAACGCGGTAGTTGTGGGTGCCTATGGGTTGCTGGACTTGGAGCGGGCAGGGCGTTTAGGTCGCTCGCGGACTGCTGCTAGAGCTACAGCCGCAACTTATGCGTTTTCATGGCGCTGGGATTATTCAGATTCACTACCACCCCGACGTCCGAGAGACTACGGGGCTCTCAAGGTAAGGATCGGGTATCTGCGGGAGTGTAGCTATTGCGGTCTGCTTTTCGTAGCTCCCTGCTTCCTTGGCCTCTACGACCAGTGACCAGATGAGCGCGCCGACCCTCGTCGGGATAAGTCGCCTTAGGGAAGTAATCCAGGCGCGATCCGATTAGCCTTAGGAGGTCCTCACATCAGACACTCTCCCGACGCGCGAATGAGCACGGGCGTGTCCATTAGGCGCCCCCCCCACCCTCACTAGATTCGGCCCTGTGCCATGCAGACAACTACCTGGGGGGTAGACAGGCCATGGAATAAAGCCCATGGTGTGTTGGGGGGCACGGGATTAGCTGCACCTAGATCTACGCCCTTGACTTGTACCCAAGCTCAACCTCCCGGTGGCAACGTAAGGAGCCACGCGAGCCCTCCGGGCGGCCCCGACCGAATACCCGCGCGGGTTGCCCGCACCGCAGTTTTGGGTCCTGCTACGCCCCGTTTCCTGAATAGATGGACATGGTACGGCCGCTCTAGCTTCTGGAGAGCCACACTGTACACGGGACCGAAATCTAGACTGGGGCCACCAACCCGTGACATTGTATCCTATTCGAGATCCGAGTGCCGATAGATGGCATTCGGGCTTGGTCACCCCTAGGTTATTGTGTTGGTAGTGGTCTGCCAGGGCTGAGGGAGGTGTTCACGGCCCCTGCAGCCGCCTGATCCTAGGCGCAATTTCCGACCTGCGTACTTGGGGGGGGCACCCCGCCGCCGGGCCTGCGCCGTAGGCTCCCACACCGGGGCGCCGCGGCGGTGTGGTGGGCCCCCGTCCCGGTTGACCACGCGACGCCTCTCGATGGTGAGCTGCGCGCCTAGTGGGTCTGCCCACACTGGGAGGCGCTCCGGGGCTCGCCGCCGCGGGGGGAGGCCACGCGCGGCCTCGGACGCACCCCCCCCCCCCCCACAGGCGTCCCCGGGTTGCCCCGCGCCGAGTGGGCCACCGCGCGCTGCCGCCGTGGGGGGGACCCCCTGTGGGCCCTGGCCGCGGCCGGGTCCGGCCGTCCGGGACGAAGCGGGCGCCGCGGCCCGTCCGCGCCGGTGCGCGACGTGCCGGCGCCCCGCCGGCGGCTGGCCGCGGCACGGGGGGCCCGTGACCGGCGACCGCCGCGCACCGCGACAATGCGGCCGATGTTGCCAGCCGCCGAGTGGCCCGCGGAGACCGTTGCGGGTCCGTGTGGCGGGGGGGAGGCCCGGATCCACTTAGCCAATGGTCCGCGGCTATGGCAAGCGGTCACGGACCGCGACCCACGACTCAGCATCGCTCTAGTGAGACCAGCCGGGGGCGCTCCCCCCTGTCTACGCCGCGGCGCGCGCCGAGTGGGCCTTCGCCGTTAAGGCCCACTCCCCCCGAGGCGTGGCCGCGCGCGTGGCGGCGTGCAGGCCTCCATGCCCCGCTCCTACGGCTGAGCGGGGGCCGGACGCCGGGCGCTCCGCACGACGCGCGCCGCGCGCCCAGACGCCTGACTCGCGCGTGAGGCCACGCACGTGGTTCGCCAGCCATGGGGCTCGCGCAGGGACAGGGCTGTCTTCCGCCCCGGCCGGGGTGCCGGGCTGGCGGGAGCCCCGGGTCGCGCCCAAGGGGCAGCCAGCGGTGGACGGGGGTTGACCTCCGCCGCGGCCCCCGTGGCGGGGCAGCCCCGTCCCAGGGGCGAAGTAGGCCCTGACAGCCGCGCGAGGGCCCCGGCGACGCTGT     
F       TAACTTATAAATTAAATCTAAAGATGAATATCATTAACATTATTTTTTCCAAGCTTATATAAAAAACATATTATAATACATATTTTATTTTTGTTACAATTACGCTTAATTTACAATAATTAAATAACTAATTCCAATAGTCAACCTGATAATTTAAATCTGTAATTAATATAATACTTTTTTTAGATAAAACTACAAGTATATGTATTTAATTATAATTGAATATGGCTTATTGGGCCCTACTTAAATTTTATATTACTTATATTTACATAGTTAATTTTCGTTTTAATAAATAATGTTCTTTTTTTAATTCAATCATCCTAGATAACATAAACTAAAATATTGTCAATGCATATGATCACTTATTTCTATCACTATTGATTATGGAAACGCCTTATAGCCTAATTATTATTAGTACATTAATGTAATAATTTATTTGAAATCTAATAAGAACAAAATCAAAAAACTTTAAAACTCTCGCACGCCATGTTAATGAAATGATAAATTAATCTAGAGTTTGAATTAATATTTAACTATCAATAGTATAGTTTTTTCACTGATATATTAAAATAATATATTTTATCTAATATTAACATTTATTTAAAGATTGAAGTAATCTATAGTTCTCTTTTTTATGTATATGTAATGGTGAATTAGAATAATTATAAAAATCCCAAAAAATACATTAACACCAGGATTACAAAATACCAAAATAGTTATAATTTAGTGTTTATAACCTTATAATTTTTTAAAAAAAATTTGGTTACTAAGTACTTATTTATAGATTAAGTGATAGTTATTAATGTTACTGTATAATGTAGACATATTAAATTTTCGAATTAATTATCATAAGAACTATATACTACAAGTGTGAATTTAATTGCATGTACTTCATTAAGTAAGGATTATAGTATTATTTTTCTATAATTAGAATTAAAGTGATAATTTAATATAGATATTTTCTAAACTAAAATTCTTGCTCTATTTGTATAAACATTATTTTCTTTTGCAGCGTTAAGGTATTCCTCGGAACAGTACCTCCTTTAGGTATTTGCTCAATTCAGTGTGTGTTCTGAATATAAGTGCTCCGTGATCTTTCCCATACGAGGCGAAGGAAGAGCTAAGCAACTCGGGGGTATAGAGCAGTGACTTTAGCAGCCCTCTAATTAGACAAAAATAAAGTGTTACTGAGAGAAAATATTTATTTGGTCGCCCATAGTAGTCTGAGATGGAGACTAAAGCTGAGACGTAGGTTTATTGATAGTTTTTAAAGTAGACTTTTTTTGATTTCTACAGGGAAATACAAGAAACTAACGTTCGGAATCGTTACGAACTAATATCTATAAGTTCGAGATTCATCGCCAATTTCAGGAACATGGACTGTTGCTGTGTCACTTGCTCTAATCAACGTTAATAAAGTCTCGTCAACAAACTATTTCATCCAAATCTTTCGCGATGTTTTTCAACGATCGGATATTTAAGAAACGATGAGAAAATCAACCGTTGTCGTAGTATATTTAGTCCCCTTATTAAATTTATAAGCTGAGGCCCTATATACTGCATGCCATTTGCGTGAAGAAGATCAGTTATCACATTGATGTATGCAACATCCAACCTTGACCCATATCAGTGCGCAAGCCGTCTTTTTCGTTAAAAATTTAACCCGATATGCTACGCAGATGGGAAGTACCCTGCGGGTTAGTTGGACGTGTCTTCGTGCAACTGCGCAGTTTTGCTCCACTAATTTCTATTATCAAGCAACAACTCTTAGGCGATACAATTATGTGTTAAAAGTTTTTCCAATCAGACGTTGCAAAGTACTATATGTCATCCCACATCAACTAACATAACAGAGAGCGCTCAGCAATGATCAAAGTAAGTTCTTTGATCTCTTCTTGAGCAATCTTATCGTTAGGAAAGTGGTTACTCCCTCACGAGTAAACCGTAGTATCTTCAATCAATTACTCCGGGATGACTTTCTAAAGTCGGTTTTAGGTTCTTCCGCCAAGCACTCAGCGCCTGCACTTCAATAGTGGCTGCTTAGATCTAAATCACGCAGTCGTGAGCGCCCGGCGACAATCATCACGGATAAAGCGACTTGGAAATCGTGGTGGTTGGGGGTGCCTATGGGTTGCTGGACTTGGAGCTGGCGAGGCGCTTAGGTCGCTCGCGGACTGCCGCTAGAGCCACAACCGCAACTTGTGCGTGTTGATGGCGCCGGGACCATTCACATTCACTACCACCCCGATGTCCGAGAGACTACGGGGTTCGCAAGGTATTGATCGAGTAACCGCGGGAGTGTACCGTTTGCGTTTTCCTTTTCTTAGCTCCCTGCTGCCTTGGCCTCTGGGATCAGTGCCCAGAAGAGCGCGCTGATCCTCGTTAGGTTAAGTCGCCTTAGGGAAGTAATCCGGGCGCGATCCGATTGGCCTTAGGAGGTCCTCACATTAGACGCTCTCCCGACGCGCGAACGAGCACGAGCGTGTCCACTGGGCGCCCCCCCCACGCTCTCTAGATTCGGCCCTGGGCCCTGCGGACAACTACCTGGGGAGTAGGCAGGCCATGGAATGAAACCCATGGTGTGTTGGAGGGCACGGGATTGGCTGCACCTAGACCTACGCCCTTGGCTTGTACACAAGGTCGAACTACCCGTTGCAGCGTACGGAGCCACGCGTGCCCTTCGGACGGCCCCGACCAGATACCCGCGCGGGTTGCCCGCACCGCAGATTGGGGTCCTGCGACGCCCCGCTTCCCGAACAGTGGGACATGGTACGGCCGCTCTAGCCTCCGGAGAGCCACACTGTTCACGAGACCGCCATCTAGACTGGGGCCACCTACCTGTAGCGTTTTCTCCTATTCTAGATCCGAGTGACGATAGGTGGCATTCGGGCCTGGTCAACCCTAGGTTATTGTGTTGGCAGTAGTCTGCCAGGGCTGGGCAAGGTGTTCACGGCCTCTGCAGCCGCCTGACCTTAGGTGCAATTTTCGACCTGCGTACTCGGGGGGGGTAGTCCGCCGCCGGGCTCGCCCCGTGGGCTCCCACACCGGGGGGCCGCGGTGGTGTGGTGGGCCCCCGTTCCGGTTGACCGCGCGACGCCACTCCATGGTGTGCTGCGCGCCGAGTGGGTCTGTCCACACTGCGAGGCGCTCCGGAGCTCGCCGCCACGCGGGGAGGCCACGCGCGGCCTCGGACGCGCCCCCGCCCCCCCCACAGCCGTCCCCCGGTTGCCCCGCGCCGAGTGGGCCACCGCACGCTGCCGCCGTGGGGGGGACCCCCTGTGTCCCTTGACCGCGGCCGGGTCCAGCCGCCCGGGACGAGGCGGGGGCCGCTGCCCGTCCGCGGCGGTGCGCGACGTGCCGGCGCCCCCCCGGCGGCTGGGCCCGGCACGGGGGGCCCGTGACCGGCGGCCGCCGCGCACCGGGACAACGGGGCCGATGTTGCCTGGCGCCGAGTGGCCCGCGTAGACCGTTGCGGGTCCGTGCGGCGGGGGGGGGGCCCGGGCCCACTCAGCTAATGGTCCGCGGCTATGGTACGCGGTCACGGACCGCGACCCACGACTCAGCATCGCTCTAGCCAGACCAGCCCCGGGCGCTCCCCCCTGGCTACCCCGCGGCGCGCGCCGAGTGGGCCTTCGCCGTTGAGGCTCACCCCCGCCGAGGCGTCGCCGCGCGCGTTGCGCCGTGCAGGCGTCCACGCCCCGCTCATACGGCGGAGCGGGGGCCGGACGCCGGGCGCGCCACACGGCGCGCGCCGCGCGCCCAGACGCCTCCCTCGCGCGCGAGGCCACGCACGCGGTTCGCCAGCCATGGTGCTCGCGCAGGGAGAGGGCTGTCTGCCGCCCCGGCCCGGGCGCCGGGCTGGCCGCGGCCCCGGGACGCGCCCAAGGGGCAGCTAGCGGTGGACGGAGGTTGACCTCCGCCGCGGCCCCCGTGGCGCCGCAGCCCCCTCCGAGGGGCGAGGCAGGTCCTTACAGCCGCGCCTGAGCCCCGACGACCCGGT     
E       TAGCTTATAGATTAAATCTAAAGATAAATATCATTAACATTATTTTTTCCAAGCTTATGTAATAAACATATTATAATACATATTTTATTTTTGTTACAATTACACTTAATTTACAATAATTAAATGACTAATTCCAGTAGTCAACCTGATAATTTAAATCTATGATTAATATAATACTTTTTTTAGATATAACTACGAGTATATGTATTTAATTATAATTGAATATAACTTATTAGGCCCTACTTAAATTTTATATTGCTTATGTTTACATAATTAATTTTCGTTTTAATAAATAATGTTCTTTTTTTGATTCACTCATCCTAGATAACATAAACTAAAATATTGTCAATACATATAATCACTTATTTCTATCACTATTGATTATAGAAACGCCTTGTGGCCTAATTATTGTTAGTACATTAATGTGATAATTTGTTTAAGATCTAATAAGAACAAAGTCAGAAAACTTTAAAATTCTCACACGCCATGTTAATGAAATGATAAATCAATCTGGAATTTGAATTAAAATTTAACTATCGATAGTATAGTTTTTTCGCTAATATATTAGGATAATATATTTTATCTAACATTAACATTTGTTTAAAAATTGAAGTAGTCTATAATTCTCTTTTTTATGTATATGTAATGATGAGTTAGAATAATTATAAAAATCTCGAAAAATACATTAACGCCAGGATTACAAAATACCGAAATAATTATAATTTAGTGTTTATAACCTTATGATTTTTTTAAAGAAATTTGGTTACTAAGTACTTATTTATAGGTTAAGTGATAGTTATTAATGTTACTGTATAATATAGACATATTAAATTTTCAAATTAATTATCATAAAAACTATATACTGCAAGTATGAATTTAATTGCATATACTTCATTAAGTAAGAATTATTATATTATTTTTCTATAATTAGAGTTAAAATGGTAATTTGATATAGATATTTTCTAAACTAAATTTCTTGCTCTATTTGTATAAACATTATTTTCTTTTGCAGTGTTAAGGTATTTCTCGGAACGGTACTCCCTTTGGGTATTTGCTTAATTCAGTGTGTGTTCTGAATGCAAGTGCTCCGTGATCTCTTCCGTAGAAGGCGAAGGATAAGCTAAGCGACTCAGGGGTATAGAGCAGTGACTTTAACGGCCCTCTAATTAGACAAAAATAAAGTGGCACTGAAAGAAAACATTTATTTGATCGCCTATAGTAGTCTGAAGTGGAGACTAGAGCTGGGACATAGGTTTGTTGATAGTTTTTAAAGTACACTTTTTTTGATTTCTATAGGGATATACAAGAAACTAACGTTCGGAGTCGTCACGAACTGATATCTATAAGTTCGAGATTCACTGACAATTTCAAGAACATGGACTGTTGCTGTGTCGCTTGCCCTAACCGGCATTAATAAAGTCTTGTCAACAAACTATTTCATCCAAAACTTTCGTGATGTTTTTCAACGATCGGATATTTGAGAAACAATAAGAAGATCAACCGTCGTCGTAGTACTTTTAGTCCGCTTATTGGCTTCATGAACGAGCACCCTATATACTGCATGCCATCTGAGTGAAGAAGGTTAGTTATCGCATTGACGTATGCAACATCCAACCTTGACCCATATAAGTGTGAAAGCTGTCTTTTTCGTTAAAAAATTAACCCGATTCGCTGCGCAGATGGTAAGCACCCTGCGGGTTAGTTGGACCTGTCTTCGTGCAACTACGCCATTTTGCTCCATTAATCTCTATTCTTAAGCAACAACTCTTAGTTGATACAATTATGTGTTAAAAGTTTTTCCAGTCAGACGTTGCCGAGCACTATATGTTGTCCTACATCAACTAACATAACAAAAAGCGCTCAACTGTGATCGAAGTAAGTCCTTTGATCTTCTATTTAACAATCTCATCGTCAGGACAATGGTTACCCCCTAACGAGTAAACAGTAGTATCTTTAATCAATTACTCCGTGATGCCTCTCCAAAGCCGGTTTTAGGTACTTCCGTCGAGCACTCAGCGCCCGCACTTCAGTGATGGCTACCTAGATCTGAATCACGCAGTCGTGGGGGCCCGGCAACAATCATCACGGATGAAGCGACTTGGAAACCGTGGTGGGTGGGGGTGCCAACGGGTTGCTGGACTTGGAGCAGGCAAGGCGTTTAAGCCGCACGCGGGCTACCGCGAGAGCCACAGCCGCAAGTTTTGCGTGACGATAGCATGGGGACTATTCAGACTCACTACCACCCCGACGTCCGAGAGACTACGGGGCCCTCAATGTAATGATCGAGTAAGAGCGGAAGCGTACCTTTCGCGATATGCTTTTCTAAACTCCCTACTACCTTGGTCTCTTGGAACAGTGCCCAGATGTGCATGCCGAGCCTCGCTGGGATAAGTCGCCTTAGGGAAGTAATCCGAGCGGGTTCCGATTGGCGCTGGGAGGTCCTCACATTAGACGCTTTCCCGACGCGCGAAGGAGTACGAGCGTGTCCATTGTGCGCCCCCTCCACTCTCTCTAGACTCGGCCATGTGCCCTCCTGACAACTACCTGGGGACTGGTCAGGCCATGGAATGAAGCCCATGGTGTGTTGGGGGGCACGGGATTGGCTGCACCTAGACCTACGCCCCTGACTTGTACGCGATGTCGAGCTTCCCGTTGCACCGTACGGGGCCACGCGTGCCCTCCGGGCGGCCCCGACCGGATACCCGCACGGGTTGCCCGCACCGCAGATTGGGGTCCTGCTACGCCCCGCTTCCCAAACAGTTGGACATGGCAGGGCCGCTCTAGTTTCTGGAGAGCCACACTGTTCACGTGACCGGTATCTAGACTGGGGCCTCCAACCTGTAGCATTATATCCTATTCGAGATCCGAGTGCCGACAGATGGCATTCGGGCCTGGTCAACCTTAGGTTATTGTGCCGGTAGTGGTCTGCAAGGGCTGTGCAAGGGGTTCACGGCCGCTGCAGCCGCCTGAACTTAGGTGCAATTTTCGACCTGCGTGCTCGGGGGGGGGACTCCGCCGCCGGGCGCGCCCCGCGGGCTCCCACACCGGGGGGCCGCGGCGGTGTGGTGGGCGCCCGTTCCGGTTGACCACGCGACGCCGCTCTATCGTGGGCTGCGCGCCTAGTAGGTCTGACCTCACTGCGAGGCGCTCCGGCGCTCGCCGCGGCGCGGGGAGGCCACGCGCGGCCTCGAACGCCCCCCCCCCCCCCCCACAGCCGTCCCCCGGTCGGCCCGCGCCGAGTGGGCCACCGCGCGCTGGCGCCGTGGGGGGGACCCGCTGTGTGCCCGGGCCGCGGCCGGGTCCTGCCGTCCGGGACGAAGGGGGGGCCACGGCCCGTCCGCGGCGGTGCGCGACGTGCCGGCGCCCCCCCGGCGGCTGGTCCCGGCACGGGGGGCCCGTGTCCTGCGGCCGCCGCGGACCGCGCCAACCCGGCCGATGTTGCCGGTCGCCGAGTTGTCCGCGGAGACCGTTGCGGGTCCGTGTGGCGGGGGGGCAGCCCGGGCCAACTCAGCGAATGGTGCGCGTCTATGGCACGCGGTCACAGAACGCGACCCACGACTCAGCATCGCTCTAGTAAGACCAGCCCCGGGCGCTCCCCCCTCGCTACCCCGCGGCGCGCGCCGAGCGGGCCTTCGCCGTTGAAACACACCCCCCCCGAGGCGTCGCCGCGCGCGTGTCGCCGTGCAGGCCTCCATGCCCCGCTCATACGGCCGAGCGGGGGCCGGACGCCGGGCGCACCCCACGACGCGGCCCCCGCGCCCAGACGCCTGCCTCGCGCGGGAGGCCATGCACGTGGTTCGCCAGCCATGGGGCTCGCGGAGGGAGAGGGCGGTCTTCCGCCCCGACCCGGGGGCCGGGCTGGCAGCAGCCCCGGGGCGCGCCCAAGGGCGAGCCAGCGGTGGCCGGAGGTTGGCCTCCGCCCCGGCCCCCGTGGCGCCGCAGCCCCTTACGAGGGGCGAGGCAGACCCTTACAGCCGCGCCTGGGCCCCGGCGACGCGGT     
D       TAGCTTATAAATTAAATCTAAAGGTGAATACCATTAACATTATTTTTTCCAAACTTATATAATAAGCATATTATAATACATATTTTATTTTTATTACAATTACACTTGATTTACAGTAATTAAGTAACTAGTTCCAATAGTCAACCTGATAATTTAAATCTATAATTAATATAATACTTTTTTTAGATAAAACTACGAGTATATATATCTAATTATAGTTGAATATGACTTATTGGGCCCTACTTAAATTTTATATTACTTGTATTTACATAATTAATTTTCGTTTTAGTAAATAATGTTCTTTTTTTAATTCACTCATCCTAGATAGCATAAACTAAAATATTATCAATACATATAATCACTTATTTCTATCACTATTGATTATAGAAACGCCTTGTAGCCTAATTATTGTTAGTACATTAATGTAATAATTTATTTAAGATCTAATAAGAACAAAGTCAAAAAACTTTAAAATTCTCACACGCCATTTTAATAAAATGATAAATCAATCTAGAAATTAAATTAATATTTAACTATCAATAGTATAGTTTTTTCACTGATATATTAAGATAATATATTTTATCTAATATTAACATTTATTTAGAAATTGAAGTAGTCTATAGTTCTCTTTTTTATATATATGTAATAATGAATTAGAATAATTATAGAAATCCCAAAAAATACATTGACACCAGGATTACTAAATACCAAAATAATTATGATTTAGTGTTTATAACCTTATAATTTTTTAAAAAAAATTTAGTTACTAAATACTTATTTATAGATTAAATGATAGTTATTAATGTTGCTGTATAATATAAACGTATTAAATTTTCAGATTAATTATCATAAAAACTATATACTACGAATATGAATTTAATTGCATATACTTCATTAAGTAGAGATTATTGTATTATTTTTCTATAATTAGAGTTAAAATAGTACTTTAATATAGATATTTTCTAAACTAAAATTCTTGCTCTATTTGTATAAGCATTATTTTCTTTTGCGGAGTTAGGGTATTCCTCGGAACAGTACCTCCTTTAGGTATTTGCTTAATTCAGTGTGTGCTCTGAATGTAAGTGCTCCGTGATCTCTTCCGTATGAGGTAAAGGATGAGCTAAGCGATTCGGGGGTATAGAGCAGTGACTTTAACAGCCCTCTAATTAGACAAAAATAAAACGTCACTGAAAGAATAAATCTACTTGATCGCCCATAGTAGTCTGAGATGGAGACTAAAGCTGGGACGTAGGTTTGTTGATAGTTTTTAAAGTAGACTTCTTTTGATTTCTATAGGGATATAAAAGAAACTAACGTTCGGAATCGTTACGAACTGGTATCTATAAGTTCGAGATTTATTGCTGATTTCAGAAACATGGATTGTTGTTGCGTCGCTCGCCCTAACTGGCATCAATACAGTCTTGTCAACAAACTATTTCATCCAAGTCTTTCGTGATGTCTTTCAACGGTCGGATATTTAAGAAACGATGAGAAAACCAGCCGTTGTCGTAGTATTTTTAGTCCTCTTATTGAAATCATGAACTAGCACCCTATATACTGCATGCCATTCGAGTGAAGAAAATTAGTTATCGCATTGATGTATGCAACATCCAACTTTGACACATATCAGTGTGAAAGCCATCTTTTTCGTTAAAAATTTAACCCGATACGCTACGCATATGGAAAGTATCCTGCGAGTTAACTGAACATACCTTCGCGCAACTACGCCATTTTGCGCTATTAATCTTTATTATCAAGTAACAACTCTTAGCTGATACAATTATATATTAAGAGTTTTTACAGTCAGACATTGCCGAGTACTATATGTCATCCCACATCAACTAACATGACAGAGAGCGCTCAACAATGATTGAAGTGAGTCCTTTGATCTTCCATTTAACATTCCTAACGTCAGGAAGGTGGTTACTCCCTCACGGGTAAACCGTAGTATCTTTAATCAATTACTCCGGGATAACTTCCCAAAGTCGGTTTTAGGTACTTCCACCAAGCACTCAGCGCCTGCGCTTCAATAGTGACCGCTTGGATCTGAATCACGCCGTCGTGAGGGCCCGGCAACAATCATCACGGATGAAGCGGCTTGGAGACCGCGGTGGTTGTGGGTGCCAACGGGTTGCTGGACTTGGAGCAGGCAAGGCGTTTAGGCCGCTCGCGTACTGCCGCAAGAGCTACGGCTGCAGCTTGTACGGGTTGATGGCCCCGGGAGCATTCAGACTCACTACCACCCCGACGTCAGAGAGACTACAGGGTTCTCAAGGTAGAGATCGAGTAACAGTGGAAGGGTACCTTTTGCGGTTTGCTTTTCTTAACTCCTTGCTGCCTTGGCTTCTAAGAACAGTGTCCAGAGGAACAAGCCGACCCTCGCAGGGATAAGCTGCCTTAGGGAAGTAATCCGGGCGCGCTTCGATTGGCCTTAGGAGGTCCTCACATTAAACGCTTTCCCGACGCGCGAATGAGTACGAGCGTGTCCATTGGGCGCCCCCGCCTCGCTCTCTAGACTCGGCGCTGTGCCCTGCGGACAGCTACCTGGGGAAGAGGCAGGACAAGGAATGAAGCCCATGGTGTGTTGGGGAGCAAGGGATTGGCTGCACCTAGACCTACGCCCCTGACTTGTGCCCAAGATCGAGCTGCCCGTTGCAGCGTACGGAGCCACGCGCGCCCTCCGGGCGGCCTCGACCGGGTCCCCGCGCGGGTTGCCCGCACCGCAGATTGGGGTCCTGCTGCGCCCCGCTTCCCGAACAGTAGGACATGGTACGGCCGCTCTAGCTTCTGGAGAGCCACACTGTTCATGGGACCGCTATCTAGACTGGGGCCACCGACCTGTAACACTGTAGCCTATTCGAGATCCGAGTGTCGAAAGATAGCATTCGGGCCTGGCCAACCCTAGGTTACTGTGTTGGTGGTGGTCTGCCAGGGCTGGCCAAGGTGTTCACGGCCGCTGCAGCAGCCTGATCTTATGTGCAATTTCCGACCTGCGTACTTGCGGGGGGTACCCCGCCGCCGGGCTCGCCCCGTAGGCCCCCACACCGGGGTGCCGCGGCGGTGTGGTGGGCCCTCGTCCCGGTTGAGCACGCCACGCCACCCCAAGGTGGGCTGCGCGCCGAGTCGGTGTGACCGCACTGCGAGGCGCTCCGGGGCTCGCCGCTGCGCGGGGAGGCCACGCGCGGCCTCGGACGCACCCCCGCCCCCCCCACGGTCGGCCCCCGGTTGCCCCGCGCCAAGTGGGCCACTGCCCGCTGCCGCCGTGGGGGAGACCTCCTGTGTTCCCTGGCCGCGGCCGGGTCCGGCCGCCCGGGCCGAAGCGGGGGCCGCTGCCCGTCCGCGACGGTTCGCGACGTGCCGGCGCCTGCCCGGCGGCTGGGCCCGGCACGGCGGGCCCGTGACCGGCGACCGCCGCGCACCGCGCCAAGACGGCCGATGTTGCCGGCCGCCGAGTGGTCCGCGGAGACCGTTGCGGGTCCATGTGGCGGGGGGGGCGCCCGAACGCACTGAGCTAATGGTCCGCGACTATGGCACGCGGTCACGGACCGCGACCCACGACTCAGCATCGCTCTAGTAAGACCAGCCCCGGGCGGTCGCTCCTGGCTGGGCCGCGGCGCGCGCCGAGCGGGCCTTCGCCGTTCAGCCTCACCCCCCCCGAGGCGTCGCCGCGCGCGTGGCGCCGTGCAGGCCTCCATGCCCCGCTCGTACGGAAGAGCGGGGGCCGGACGCCGGGCGTCCCGCACGACACGCGCCCCTCGCCCAGACGCCTGCCTCGCGCGGGATGCCACGCACGCGGTTCGCCAGCCATGGGGCTCGCACAGGGAGAGGGATGTCTCCCGCCCCGACCCGGGAGCCGGGCTGGCTGCGGCCCCGGGCCGCGCCCAAGGGCAAGCCAGCGGTGGTCGGGGGTTGGCCTCCGCCGCGGTCCCCGTGGCGCCGCAGCGCCCTGCGAGGTGCGACGCAGGCCCTGACAGCCGCGCGTGAGGCCCGGCGACGCGGT     
C       TAACTTATAAATTAAATCTAAAGGTGAATATCGTTAGCATTATTTTTTCCAAACTTATATAATAAGCATATTATAATACATATTTTATTTTTTTTACAATTACACTTAATTTACAATAATTAAATAACTGATTCCAATAGTCAACCTGATAATTTAAATCTGTAATTAATATAATACTTTTTTTAGATAGAACTACAAGTATATATGTTTAATTATAGTTAAATATGACTTATTGGACCCTACTTAAATTTTATATTACTTGTATTTACATAATTAATTTTCATTTTAATAAATAATGTTCTTTTTTTAATTCACTCATCCTAGATAACATAAACTAAAATATTGTCAATACATATAATCACTTATTTCTATCACTATTAGTTATGGAAACGCCTTGTAGCCTAATTATTGTTAATACATTAATGTAATAATTTATTTAAGATCTAATAAGAACAAAATCAAAAAACTTTAAAGTTCTCACACGCCATATTAATGAAATGATAAATCAATCTAGAATTTAAATTAGTATTTGACTATCGATAGTATAGTTTTTTCACTGATATATTAGGATAATATATTTTATCTAATATTAACATTTATTTGAAGATTGAAGTAGTCTATAATTCTCTTTTTTATGTTTATATAATAATAAATTAAAATGATTATGAAAATCCCGAGAAATACATTAACACCAGGGTTAAGAAGTACCAAGATAATTATAATTTAGTGTTTATAACCTTATGATTTTTTAAAAAAAATTTAGTTACTGAGTACTTATTTATAAATTAAATAATAATTATTAATGTTGCTATATAATATAAACATATTAGATTTTCGAATTGATTATCATAAAAACTATATACTGCAAATATGAATATAATTGCATATACTTCATTAAATAGGGATGATTGTATTATTTTTCTATAATTAGAGTTAGGATGGTAATTTAATATGGATATTTTCTAAACTAAAATTCTTGCTCTATTTGTATAAACATTATTTTCTTTTGCAGCGTTAGGGTATTCCTCGGAACAGTACCCCCTTTAGGTATTTGCTTAATTCAGTGTGTGTTCTGAATATAAGTGCTCCGTGATCCCTTCCATATAAGGTAAAGGGTGAGCTAAGCGATTCAGGGGTATAGAGCAGCGACTTTAACAGCCCTCTAATTAGACAAAGATATTGTGTCACTAAGAGAACACATCTATTTGATCGCCCATAGTAGTCTGAGGTGGAGACTAAAGCTAGGACATAGGTTTGTAGATAGTTTTTAAAGTAGATTTTTTTTGATTACTATAGAGATACACAAGAAACTAGCATTTGGAATCGATACGAACTAATATTTATAAGTTCGAGATTAATCGCCAATTTCAGGAACATGAACTGTTGCTGTGTCGCTTGTCCTGACTGACATTAATAAAGTCTTGTCAATAAGCTATTTCATCCAAATCTTTCGTGATGTCTTTCAATGGTCGGATATTTAAGAAACGATGAGAAAGTTAATCGTTGTCGTAGTATTTTTTATCCGATTATTAAGTTTATAAACTAGCACCCTGTATACTGCATGTCATTCGGGTGAAGAAGATCAGTTGTCGCATTGACGTATGCAGCATCAAACTTTGACACACATCAGTGCCGAAGCAGTCTTTTTCGTTAAAAATTTAATCCGATGTGCTACGCAGATGAGAAGTACCCTGCGGGTTAACTGGGCCTGTCTCCGTGCAACTACGCCATCTTGCTACATTAATCTCTATTATCAAGTAACAACTCTTAGCTGGTGCAATTATACGTTAAAAGTTTTTCCAGTCAGACGTTGCCGAGTACTATATGTCGTTCTACATAAACTGACATAACAGAAAGCGCTCAACGATGATCGGAGTAAGTCTTTTGATCTCCTATTTAGCGATCTTATCGTCAGGAAAATGGTTACCCCCCCACGAGTAAATCGTAGTATCTTTAATCAATTACTCCGGGATGACTCTCTAAAGGCGGTTTTTGGTACTTCCCTCAAGCACTCAGAGCCTGCACATCAATCGTGGCCGCTTAGATCTGAATCACGCTGTCGTGGGGGCTCAGCAACAATCATCACGGATGAAGCGGCTTGGAAAACGCGGTGGCTGGGGGTGCCAAGGGGTTGCTGGACTCGGAGCAGACAAGGCGTTTAGGTCGCCCGCGGGCTGCTGCGAGAGCCACTGCCGCAAGTTGTGCGTGTTGATGGCGCCGGGATCATTCAGACTCGCTACCACCCCGACGTCCGAGAGACTACGGGGTCCTCAAGGTAGTGATCGGGTAACAGCGGAAGAGTACCATTTGTGGTTTGCTTTGCTTAGCTCTCTTCTGCCTTGGCCTCTAGGAACAGTGTCCAGATGAGCGCGTCGGCCCTCGTAGGGATAAGTCGCCTTAGGGAAGTAATTCGGGCGCGTTCCGATTGGCCTTGGGAGGTCCTCACATTAAACGCTTTCCCGGCGCGCGAATGAGCGCGAGCGTGTCCATTTGGCGCCCCCACCACGCTCCCTAGATTCGGCACTGTGCCCTGCGGACAACTACCTAGGGAGGAGACAGGCCATGGAATGGAGCCCATGGTGTGTTGGGGGGTACGGGATTGGCTGCGCCAAGACCTACGCCCTTGACTTGTACCCAAGGTCGAGCTACCCGTTGCAGCGTAAGGAGCCGCGCGTGCCCTCCGGGCGGCCCCGACCGGATACCCGCGCGGGTTGCCCGCACCGCAGATTGGGGTCCTGCTACGCCCCGCTTCCCGAACAGTTGGACATGGTACGGCTGATCTAGTTTCTGGAGGGCCACACTGTTCACGGGGCCGTTATCTAGACTGGGGCCACCGACCTGTAACGCTGTATGCTATTCGAGATCCGAGTGCCGACAGATGGCATTCGGGCTTGGTCAACCCTAGGTTATTGTATTGGCAGTGGTCTGCCGGGGGTGAGCAAGGTGTTCACGGCCGCTGCAGCCGCCGGACCTTAAGCGCAATTTCCGACCTGCGTGCTCGGGGGGGGTAACCCGCCGCCGGGCTGGCCCCGTTGGCCCCCACACCGGGGGGCCGCGGCGGTGTGGTGGAGCCCCGTTCCGGTTGAACACGCTACGCCGCCCCACGGTGGGCTGCGCGCCTAGTCGGTCTGGCCACACTGGGAGGCGCTCCGGGGCTCGCCCCCACGCGGGGAGGCCACGCGCGGCCTCGGACGCCCCCCCGCCCCCCCCACAGCCGTCCCCCGGTTGCCCCGCGCCTAGTGGCCCACGGCCCGCTGTCGCCGTGGGGGGGACCACCTGTGTGCCCCGGCCGCGGCCGGGTCCAGCCGCCCTGCTCGAAGAGGGGGCCACGGCCCGTCCGCGGCGGTGCGCGACGTGCCGGCGCCCCCCCGGCTGCTGGGCTCGGAACGGGGGGCCCGTGACCGGCGACCGCCGCGCACCGCGGCAACGCGGCCGATGATGCCTGGCGCCGATTTGTCCGCGCAGACCGTTGCGAGTCCGTGTGGCGGGGGGGGGGCCCGGCGCCACTCAGCTAATGGTCCGCGTCTATGGCACGCGGTGACGGAGCGCGACCCACGACTCAGCATCGCTCTAGGGAGACCAGCTCTGGGCGCTCCCCCCTGTCTACTCCGCGGCGCGCGCCGAGCGGGCCTTCGCCGTTGAGGCGCACCCCCCCCGAGGCGTCGCCGCGCGCGTAGCGCCGTGCAGGCTTCCAAGCCCCGCTCGTCCGGCCGAGCGGGGGCCGGACGGCGGGCGCGCCGCACGACGCTCGCCGCGCGCCCAGACGCCTGCCTCGCGCGGGAGGCCACGCACGTCGTTCGCCAGCCATGGCGCTCGCATAGGGAGAGGGCTGTCTCCCGCCCCGACCGGGGTGCCTGGCTGGCGGCAGCCCCGGGGCGCGGCCAGGGGCTAGCTAGCGGTGGGCGGGGGTTGTCGTCCGCCGCGGGCCCCGTGGCGACGCAGCCCCATGCCAGGGCCGAGGCAGTCCCTGACAGCCGCGCGGGAGCCCCGGCGACCCGGT     
B       TAACTTATAAATTAGATATAAAGATGAATATCATTAGCATTATTTTTTCCAAACTTATATAATAAACATATTATAATACATATTTTATTTTTATTACAATTACACTTAATTTACGATAATTAAATGACTGATTCCAATAATCAACCTGATGATTTAGATCTGTAATTAATATAATACTTTTTTTAGATAAAACTACGAGTATATATATTTAATTATGATTGAATATGGCTTATTAGGCCCTACTTAAATTTTATATTACTTGTATTTACATAGTTAATTTTCGTTTTAATAAATAATGTTCTTTTTTTAATTCACTCATCCTAGGTAACATAAACTAAAATATTGTCAATACATATAATCACTTATTTCTATCACTATTAGTTATGGAAACGCCTTGTAGCCTAATTATTGTTAGTACATTAATGTAATAATTTGTTTAAGATCTAATGAGAGCAAAATAAAAAAACTTTAAGATTCTCGCACGCCATATTAATAAAATGATAAATCAATCTAGAATTTAAATTAATATTTAACTATCAGTAGTGTAGTTTTTTCACTGATATATTAAGATAGTATATTTTATCTAATATTAACATTTATTTAAAGATTGAAGTAGTCTATAGTTCTCTTATTTATGTATATATAATAATGAATTAGAATAATTATAAAAATCCCGAAAAATACATTAACACCAGGATTACAGAATGCCAAAATAGTTATAATTTAGTGTTTATAACCTTATAATTTTTTAGAAGAAATTTAGTTACTAAGTACTTATTTATAGATTAAATGATAGTTATTAATGTTGCTGTATAATGTAGACGTATTAAATTTTCAGATTAGTTATCATAAAAACTATATACTACAAGTATGAATTTAATTACATATACTACATTAAGTAAGAGTTATTGTGTTATTATTCTATAATTAGAGTTAGAATGATAATTTAATATAGATATTTTCTAAACTAAAATTCTTGCTCTATTTATATAGACATTATTTTCTTTCGCAGCGTTAGGGTATTCCTCGGAACAGTACCCCCTTTAGATGTTTGCTTAACTCAGTGTGTGTTCCGAATGTAAGTGTTCCGTGATCTCTTCCGTACGAGGCAAAGGACGATCTAAGCAATTCGGGGGTATAGAGCAGTGACTTTAACAGTCCTCTAATTAGACAAAAATAGAGTGTAACTGAGAGAATACATTTATTTCATATCCCATAGTAGTCTGAGGTGGAGGCTAAAGCTAGGGCATAGGTTTGTTGATAGTTTTTAAAGTAGATTTTTTTTGATTTCTATAGGGATGTACTATGAACTAACGTTCGGAATCGTTACGAACTAGTGTCTATAAGTTCGAGATTCATCGTCAATTTCAGAAACACAGACTATTGCTGTGTCGCTTGCCCTAATCGGCATTAATAAAGTCTCGTCAACAAACTATTTCATCCAAATCTTTCGTGATGTTTTTCAACGGTCGGATATTTAAGAAACGATGAGAAAATCAACCGTTGTCGCGGTATTTTTTATCCGCTTATTAAATTTATGAACTGGCGCCCTATATACTGTATGCCATTTGAGTGAAGTAAATTAGTTGTCGCATTGACGTATGCAACATCAAACCTTTACACATATCAGTACGAAAGCCGTCTTTTTCGTTAAAAATTTGATCCGACATGCTACGCAGATGAGAAGTACCCTGCGGGTTAGCTGAACCTGTCTTTGTGCAACTACGCTATTTTGCTACATTAATCTCTATTGTCAAGTAACAACTCTTAGATGATACAATTATACTTTAAAAGTTTCTACAATCAGACGTTGCCGAGTATTATATGTCGTCTTATATCAACCGACATAACAAAAAGCGCTCAACGATGATCGAAGTAAGTTATTTGGTCTTCTGTTTAACAATCTTATCGTCAAGAAAATGGTTATTCCCTAACGAGTACAGCGTAGTATCTTTAATCAATTACTCCGAGATGACTTTCTGAAGTCGGTTTTAGGTGCTTCCGCCAAGCGCTCAGCGCCTGCGGATCAATCATGGCGGCTTGGATCTCAATCACGCAGTCGTGAGGGCCCGGCAACAATCATCACGGATGAAGCGATTTGGAAATCGCGGTGGTTGGGGGCGCCAACGGGTTGCTGGACTTAGGGCGGGCATGGCGATTAGGCCGCTCGCGGGCTGCCGCAAGAGCTACCTCCCCAAGTTGTGCGCATCGATGGCGCCGGGATTCTTCAAACTCACTACCACCCCGACGTCCGAGAGACTACGGAGCTCTCAAGGTAATGATCGGGTAACAGCGCCAGTGTACCCTTTGAGGTTTGTTTTTCTTAGCTTTTTACTGCCTTGGCCTCTAGGAACAGTGTCCAGATGATCTCGCCGACCCTTGTCGGGATAAGCCGCCTTAGGGAAGTAATCCGGGCGCGCTCCGTTTGGCCCTAGGAGGTCCTCACATTAGACGCTTTCCCGACGCGCAAATGAGCACGAGCGTGTCCACCGGGCGCCGCCGCCACGCTCTCTCGATTCGGCCCTGTGCCCAGCGGACAACTACCTGGGGAGAAGGCAGGTCATGGAATGAAGCCCATGGTGTGTTGGAGGGCACGGGATTGGCTGCACCCAGACCTACGCCCTTTACTTGTACACAAGGTCAAACTACCCGTTGCAGCGTAAGGAGCCGCGCGTGTCCTCCGGGCGGCCCCGACCAGATCCCTGCACGGGTTGCCCGCACCGCAGATTGGGGTCCTGCTACTCCCCATTTCCCGAACAGCAGGACATGGTACGGCCGCTCTAGCTTCTGGAGAGCCACACTGTTCACGGGACCGGTATCTAGACTGGGGCCACCGATCTGTGACATTGTATCCTATTCGAGATCCGAGTGCCGATAGAGGGCATTCGCGCCTGGTCAACCCTAGGTTATTGTGTCGGTAGTGGTCTGCCATGGCGGCACAAGGTGTTCACGGCCGCTGCAGCTGCCTGGGCATAGGAGCAATTTCCGACCTGCGTACTGGGGGGGGGTAGCCCGCCGCCTGGCCCGCTCCGTGGGCCCCCACACCGGGGCGCCGCGGCGGTGCGGTGGGCCCCCGTCCCGGTTGACCGCGCGACGCCGCCCCACGGTGCGCTGCGCGCCTAGTTGGTGTGACCCCACTGCGAGGCGCTCCGGAGCTCGCCGCCCCGCGGGGAGGCCACGCGCGGCCTCGGACGCGCCCCCGCCTCCCCCACAGCCGTCGCCGGGTTGTCCCGCGCCCAGTGGTCCACTGCTTTCTGCCGCCGTGGGGGGGACCGCCTGTGTGCCCGGACCGCGGCCGGGTCCGGCCGCCCGAGGCGAAGCGGGGGCCGCGGCCCGTCCGCGGCGGTCCGCGACGTGCCGACGCCCGCCCGGCAGCTGGGCCCGGCACGGGCGGCCCGTGACCAGCGGCCGCCGCGCACCGCGACAAGCCGGGCGATGTTGCCGGCCGCCGAGTGGGCCGCGGAGACCGTTGCGAGTCCATGTGGCGGGGGGGAGGCCCGATCCCACTGAGCGAATGGTCCGCGGCTATGGCACGCCGTTACGGACCGCGACCCACGACTCAGCATCGCTCCAGTAAGGCCAGCCCCGGGCGCTCCCGCCTCGCTACTCCGCGGCGCGCGCCGAACGGGCCTTCGCCGTTGAGGCTCACCCCCTCCGAGGCGTGGCCGCGCGCGTCCCGCCGTGCAGGCCTCCACGCCCCGCTCATACGGCCGAGCGGGAGCCGGACGCCGGGCGCCCCGCACGATACGGGCCGCGCGCCCAGACGCCTGCCTTGCGCGGTAAGCCACCCACGTGGTTCGCCAGCCATGGAGCTCGCGCAGGGAGAGGGCAGTCTTCCGCCCCGACCCGGGCGCCGGGCTGGCGGCAGCCCCGGGGCGCGCCCAGGGGCCAGCGAGCGGTGGACGGGGGTTGGCGTCCGCCGCGGTCCCCGTGGCGGCGCAGCCCCCTCCAAGGCGCGAGGAAGACCCTTACAGCCGCGCGCGAGCCCCGGCGACGCAGT     
A       TAACTTATAAATTAAATCTAAAGATGAATATCGTTAACGTTATTTTTTCCAAACTTATATAATAAGCATAATGTAATACATATTTTATTTTTATTACAATTACACTTAATTTACAATAATTAAATGACTAATTCCAATAGTCAACCTGATAATTTGAATCTATAATTAATATAATACTTTTTTTAGATAAAACTACGAGTATATGTATATAATTATAGTTGAATATGGCTTATTAAGCCCTACTTAAATTTTATATTACTTGTATTTACATAATTAATTTTCATTTTAGTAAATAATGTTCTTTTTTTAATTCACTCATCCTAGCTAGCATAAACTAAAATATTGTCAATGCATATAATCACTTATTTCTATCACTATTGATTGTAGAAACGCCTTGTAGCCTAATTATTGTTAGTACATTAGTGTAATAATTTATTTAAGATCTAGTAAAAACAAAGTCAAAAAACTTTAAGATTCTCGCACACCGTATTAATAAAATGATGAATCAATCTAGAATTTAAATTAATATTTAACTATCAATAGTGTAGTTTTTTCACTGATATATTAGAATAATATATTTTATCTAATATTAACATTTATTTAAAAATTGAAGTAATCTATAGTTCTCTTTTTTATGTATATATAATAATGAATTAGAATAATTATAAAAATCCCGAAAAATACATTAGCACCAGGATTACAGAATGCCAAAATAATTATAATTTAGTGTTTATAACCTTATAATTTTTTAAAAAAAATTTAGTTACTAAGTACTTATTTATAGATTAAATGATAGTTATTAATGTTGCTGTCTAATATAAAGATATTAAATTTTCAAATTAATTATCGTAAAAACTATATACTACAAGTATGAATTTGATTGCATATACTTAATTAAGTAAGAATTATTGTATTATTTTTCTATAATTAGAGTTAAAATGGTAATTTAATGTAGATATTTTCTGAACTAAAATTCTTGCTCTATTTGTATAGACATTATTTTCCTTTGCTGCGTTAAGGTATTCCTCGGAACAGTACCCCCTTTAGGTATTTGCTTAATTCAGTGTGTGTTCTGAATGTAAGTGCTCCGTGATCTCTTCCGTACAAGATCAAGGATTAGCTAAGCAATTCGGGGGTATAGAGCAACGACTTTAGCGAACCTCTAATTAGACAAAAATAAAGTGTCACTGAAAGTACACATCTATTTGATCGCCCATAGTAGTCTGAGGCGAAGACTAAAGCTAGGGCATAGGCTTGTTGATAGTTTTTAAAGTAAACTTTTTTTGATTTCCATAAGGATATACAAGAAACTAACTTTCGGGGTCGTTACGAACTGATATCTATAAGTTCGAGATTCAACGCCAATGTCAAGAACACGAACTGTTGCTGTGTCGCTTGCCCTAATCGGCAGTAATATAGTCTTGTCAACAAACTATTCCATCCAAATCTTTCGTGATACTTTTCAACGGTTGGATATTTAAGAAACGATGAGAAAATCACCCGTTGTCATAGTATTTTTAGTCTACTTATTGAATTTATGAACTGGCGCCCTATATACTGCATGCCATTTGAGTGAAGAAGCTTAGTTATCACATTGGTGTATGCAACATCCAACTTTGACACATATCAGTGCTCAAGCCGTCTTTTTCGTTAAAAATTTAATCCGATATGCTACGCAGATGCGAAGTACTTTGCGGGTTAGCTGAACCTATCTTCGTGCAGCTACGCTATTTTGTTCTATTAATCTTTATTATCAAACAACAACTCTTAGCTGATACAATTATAAGTTAAAAGTTCTTTCGGTCAAACGTTGCAGAGTACTATATGTCGTCCCACATCAACCGATATAACAGAAAGCGCTCAACAATGATCAAAGTAAGTTCTTTGATCTTCTATTCAACGATCTTACCGTGAAGAAAATGGTTGCTCCCGTACGAGTAAACCATAGTATCTTTAATCAATTACTCCGGGATGACTTTCTAAAGACGGTTTTAGGTACTTCCGCCAAGCACTCAGTGCCTGCATTTCAATAGCGGCCGCTTTGGTCTGAATCACGCTGTCGTAGGAGCCCGGCAACAATCATCACGGATCAAACGACTTGGAAAACGCGATGGTTGGGGGTGCCAATGGGTTGCTGGACTTGGAGCAGGCAGGGCGTTCAGGTCGCCCGCGGGCTGCCGCTAGAGCGGCGACCGCAATTTGTGCGCATTGATGGCGGTGGGATTGTTCAGAGTCACTACCACCCCGACGTCCGAGAGACTACGGAGCTCTCAAAGTAACGATCGGGTAACAGCGGAAGTGTACCCTTCGCGGTCTGCTTTTCTTAGCTCTCTCATACCTTGGCCTCTAGGAGCAGAGCCCAGATGAGCACGCCGATCCTCGTAGGGATAAGACGCCTTAGGGAAGTAATCCGTGCGCGCTCCGATTGGCCCTAGGAAGTCCTCACATATGACGCTTTCCCGACGCGCTTATGAGCGCGGGCGTGTCCATTGGGCGCCCCCGCCGCGCTCTCTGGATTCGGCCCTGTGCCCTGCGGACAACTACCTGGGGAGGAGGCAGGACATGGAATGAAGCCCATGGTGTGTTGGGGAGCAGGGAATTGCCTACACCTAGACCTACGCCCTTAGCTTGTACTCAAGGTCAAGCTACCTGTTGCAGCGTACGGAGCCCGGCGCGTCCTCCGGGCGGCCCCGACCAGATGCCCGCGCGGGTTGCCCGCACCGCAGATGGGGGTCCTGCTACGCCCCGCTTCCCGAACAGTTGGAGATGGGACGGCCGCTCTAGCTTCTGGAGAGCCACACTGTTCACGGGACCGGTATCTAGACTGGGGCCACCGACCTGTAACTCTGTATCCTATTCGAGATCCGAGTGGCGAGAGGAGGCATTCGGGCCCGGTCAACCTTAGATTATTGTGTCGGTAGTGGTCTGCTAGAGCTGAACTAGGTGTTCACGGCCATTGCAGCCGCCTGTGCCTAGGTGCAATTTCCGACCTGCGTACTCGGGGGGGGCACGCCGCCGCCGGGCTGGCTCCGTGGGCTCCCACACCGGGGGGCCGCGGCAGTGCGGTGGGCCCTCGTCCCGGTTGAGCACGCGACGCCACCCCAAAGTGAGCTGCGCGCCCAGTAGGTCTGGCCACACTGCGAGGCGCTCCGGAGCTCGCCCCGACGCGGGGAGGCCACGCGCGGCCTCGAACGCTCCCCCTCCCCCCCCACAGCCGTCGCCCGCTTGCCCCGCGCCTAGTGGGCCACTGCGCGCTGCCGCCGTGGGGGGGACCCCCTGTGTGCCGCGGCCGCGGCCAGGTCCGGCCGGCCGGCCCGAAGCGGGTGCCGCAGCCCGTCCACGCCGGTGCGCGACGTGCCGGCGCCCCCCCGGCGGCTGGGCCCGGCACGGAGGGCCCGTGACCGGCGACCGCCGCGCACCGCGACAACGCGGCCGATGCTGCCGGCCGCCTAGTGGGCCGCGTAGACGGTTGCGGGTCCGTGTGGCGGGGGGGAAGCCCGGCCCCACTTAGCTAATGGTCCGCGGCTATGGCACGCGGTCACAGACCGCGACCCACGACTCAGCATCGCTCTAGCGAGACCAGCCCGGGGCGCTCCCTCCTGGCTACCCCGCGGCGCGCGCCGAGCGGGCCTTCGCCGTTGAGCCTCACCCCCCCCAAGGCGTCGCCGCGCGCGTACCGCCGTGCAGGCCTCCACGCCCCGCTCGTACGGCCGAGCGGGGGCCGGACGCCGGGCGCCCCGCACGACTCACGCCACGCGCCCAGACGCGTGCCTCGCGCGGAAGGCCACGCACGGGGTTCGCCAGCCATGGGGCTCGCGTAGGGAGAGGGCAGTCTTCCGCCCCGGCCCGGGTGCCGGGCTGGCGGCAGCCACGGGGCGCGTCCAAGGGGTAGCCAGCGGTGGACGGGGGTTGGCGTCGGCCGCGGTCCCCGTGGCGGTGCAGCCCCCTGCGAGGATCGAGGCAGCCCCTGACAGCCGCGCGTGAGTCCCGGCGACCCGGT     
