# Supplementary material for: A simple method for data partitioning based on relative evolutionary rates
Source: PeerJ. 2018 Aug 28;6:e5498. doi: 10.7717/peerj.5498 (PMC6118207; doi:10.7717/peerj.5498)
Supplement: Data S1 — The datasets are provided in the PHYLIP format. [file peerj-06-5498-s002.zip › DataS2/AS11-5.phy]

17  4000
out     ACCTGAAAAATTTTATTTCGTTTAGAATTACATTTTTAATTATACACCTTGAAAATAATATATTGAGTTAGGACTGTATAATGTTTTTATTAACTCTTTTTGTAAAAACTAAATGCTAGTTTTTCTAATTTTAATTATATTCTTAACTTGACAGATATTTGATAAAAATTATATTAGAATTTTATAAGCTATTTATAAAATTAGTTTTTACACATTCATAATCTTTACGCTTATTAGTCCTACGATCAGAAATAACTTATAAAAAAAAGATTTAATAGATATAATAACTAGATTTAATGTTTTTATTTTCAAATTTTATAATTAGATATATATTCTGAAGATAATATATTTTTTGACTTTGAATAATCTGCAATATCATATACTTGAGGTAGTTAATTTATATATTTATTTGCATTAAGATATTAAGAAATCAGATTAAGAATATTTAAATCTTTGTAAATAATTTAATCGAAAGCATGATATATATTCCATAATATATAGTTAAAGACCATTAAAAAAAGTAGTAAAACAATTTAAATGCCTTAAGTTTATGATAATTAATAAAGTATAAGCTATTTTATAGATAGATTTCAATATGGAGAATATAAGTTTCGGGAGAAATATTTATATTTAGTATAGTGATTAAAAATGGCACGTTATCTAATTTATGAACATTTTTTGAATAAATTCTTATTTGATATTTTATGAATTAATTGAATGAGAATTAAACACCGTCATTATTAGCTATTATACTATCTAGATATTTAGTTATTAGTGATATTTATACATTTAATTATATTTCTAATTTTATCTAATAAAATGTGGCCAATTTTTTAAGAATAATACTTTAAATACTAAGTACTATTAAATATGTCAATTTTTAATAGTCTAAGAAATTCATATTTCTTAATAAGTGAATCGAGTTTAAAACAAAAACTTAATAAAGTAAATTAAGTCTTTATTTACTTCTAGCAATATCTAGGTTATCGACTAATAGTAAGGGTGGAGCATGAATCTTGCCTATGACAACAAGTTTGAGTTACTCTTCATTTAACTGAAGCATTGGATTCCTCACTCTTAGCATGAAACCCCAACAATAATCTATATTCTGGGCATCTTCGCGAACCGTCAAAAAACGTAGACAACTGCTAGATTCGGCTAACAATATGGTGTCTGGTTGGACGCAAAAACTCATACCAAAGAGCATACTGCTTATAATATAACGGCCAGCAAATACTGACAAAACCTGACTAATTTGATGTGGTTAGGGCGATATCGTTCTGGCAGAAGGGTTTTCCACGTAATCAACACAATTCCAAATCATAAAGTCGCAGAGGAGTGAATTAAATTGAATCAAGAGAAGCAAGTTGTGACGCACCACCTTGGCCCGTCTTTCCAGGTTCCTAATTGCGTATTTTGAGGTACCTGGGGCAGTGATATAAATGTATGAATATGTTTTGTGAATACCGAACGAGAATATTTCCAGAATCGTTATGGTATGTTCTGTAATATGGCATAAAGTTTTGTCCAGCAACATAAATCCTTTATAAAGTGTCACACATCCTGCAGCTTAACGTCGAGCCCTGACGAGTGATACATCGACACTTTTATGATTTCCTCAACCCCTGTTGAGCTTGAATTGTTTTAATATATACCTATGGCGTCGTCAAGTATGTGCCGCTCGAAGATTGTGACAGTCAAGATACCAGTAATACGGTTTAACTGAAGTATCCACGCTGAAATAACGTTCAGTAAACTATAGCATTGATGAGTACATCGTAGTGCAAATTAGTAGGAAGTCATAATTATATGGATCGTATTTCTAGTGGGGGGTAGTTACTTTTACGTGGCGAAATATATAGAAGCGCGTGAATAGGATCAGAAAGAGATTTTCGAATTCACTACTCGGGTAAAAGGCGTTCCATGCAAGACTTATTGGGGTACCGGTATTAAGAACTTCGCAAGAGGGGAGTAGCTTTCCACAGCTCTGCTGGGAGTAGCCTGTGGTATCAAGGCGAGTAGTCCCGCGGGTTAGCCAAGTGAGATAGTCTCTGTGGCCGACGTTAGAAGGGCGATACCGTGTTGTTTATACGACCACGCGGCCCACGCAGGACAAGCACTCTTTCCCGTAAGTCCAGCCGCGTCAGAGCATTGTGACCGCAACTCCGACGTTCCAATTTCCCGGCCTGGTGCAGGAGCCGCCAGTAGCCCTATTCCTATCAAGCACCCGTAAGTCCGTCTCTCCCAGCGGGCGTTTTCTATGCAACCGGGCCGCCAGGAGGGCGGTAGGCTCACCCGGGATAGAGTGCGCCCAACGCGACGCGGTGGTAGAAATCGCTCCTTAGATTCGACATCGCACGTTCGCCCCCGCTCGGTTTGTTACGGCGGGGAGGCGGTTTGCGCCAGAGGACACTGCCAACCCCTTGTCTCGCCTCTGAGGTTCGAGACTTGCGCCTGAGCGGCCTGGGTCCCAGCCTCGAATATACTCGGGCCCGCGCGTGTCGAGCATTCCTGTATGCTGCAGCATATCCCGTTCTCGACACACTTAAAGAGCACGATCCCCTAGCCTGCGTGAAATTGACGGTGCAAACCGCTGCAGGGAGGTGAATGTGGACCCCGGGACAAGCATACGTGGGTGAGTGAGCACGCCCACCTGGGGTACGAAAGAGCCTTACGAATTAGTCGCGGGAAGCCGTTCGACGGTGTCCGCAATACACCTGGCCTCACCCTGGTTACGTGAGGGATAGGTTCACGGGAACCGCCGAAAGGGACGCGCTGTCGTCGGCGAGCAATGCCGATGACTCGAACGTGGAGCCACGTTCGCGGCTCGGACGATGCGATACCCCACCGGGGGTGGGCTGTCTATGAACCGTCTTATAGCGCCGGCAAGGATTGGGCCTTGACGGGTTGGGCGGCTATCTAGCTTGTAGCGTGCGATGGTGCTCTCCTGACGTACGGATTGGGCTACCCGCGTGCTTGGAGGACTGCTGTCCTGACAGCTGGAGGCCCCGGGCGGCTGCTAGGGCCTTACCATCGGCCACGCGTTGCAGCCTACCGTCCCGCCCGCCCGAGGTCCGGCGGGCCGTCCGCACGCCCTTTGGCTCCTCCCACCTCCCGCCGCGGGCACGTCGGGTTGGAAGGCGGATCACTTCAGGTTTGCGCGGACGCCGAGCGGAGAGGGCACCCAGCGGCGGGCGCCCCGGGGGGGCCCCTCCCGGAGAGCGCGGGGGGGCACCTGGCCCCTGGGGGCGGGTCCGTGGCCGAGAGTCGCGACCAGCAGAGCGCGCGAAGGTAAAACCGCCCCACCCCCCGCGCCCCCGGACCGCGCGATGGGGCCCGTGGCGAGCCAGCGCCGCCAGCCTACGCTCCGGCCGTGCGGGGCGCGGAGTCGTGACCAACCCCCCCAGGGACTGCATCCCCGTCCCCTCGCCCCGAGCGAACCCGGGGCAGGCCGGCGAGAGCTTCCAGGCCGCGACCGGTACCGTTCGGCCCCGTCTCCGGCTGGCGTCCCCGGCCCCCCGTACGGCCGCGGGCCCCCGCCGGACGAAACGCCCGATGGGTGCCCGGAGCGACGGGTGGGGTCGAGGCGGGTGCACTCCGGGCCGGGAGCGCGGGGACTAGCGTGGCGCCCGCCCGTCACCGGCGAGCGGGCCGTGCCTCCGTGACGCTGGGCGTCGGCGCCGGACGCCGGCCTGCGCCTTGAGCCGGCGGTACTCCCGGATGGTCCGGCGGTCTCCTCCACCCGCAGCGGAGTGACCGGCCCCCCCGACGGCGCCCCGCGGGTCGTCGGCGCACCCTGCCGGCCCCTGCCGCGCCGGGGGCGCACCACCCCATGACACTCAGTCGTGCACCGATTGGGCTTATCAGCTCGGGGCCGGCGCCCGGCCGCGTCCCGTCGGGGGCGGGCGAGCGCCCCCTGCGGCGGCCCCCCCCACGTTCGTGGGATCGGCTGGGCGGCCAACCACGGCCGCGGCCCCAGGGCGCGCAAACCCCGGCGCGG     
P       ACCTAAAAAATTTTGTTTCGTTTGGAATTACGTTATTAATTATACACCTTAAAAATGATATATTAGATTAGAACTGTATAATATTTTTATTAACTCTTTTTGTAAAAACTAAATACTAGTTTTTCTAATTTTAATTATATTCTTAGCTTGGCAAGTATTTAATAGAGATTATGCTAAAATTTTATGAACTATTTATATAATTAAATTTTACGCATTCATAATCTTTACGCTTATTAATCCTACGATCAGAAATAACTTGTAAAAAAAAGATTTAATAGATATAATAACTAAATTTAATATTTTTATTTTCAAATTTTGTGATTAAATATATATTATAGAGATAATATATTTTTTAACTTTGAATGATCTACAATATCATATGCTCGAGGTAATTAATTTATATATTTATTTACATTAAGATATTAAGAAATCGAATTAAAAATATTTAAATCTTTGTAAATAGTTTAGTCGAAAGCATAATATATATTCCATAATATATAATTAAAGACCATTAAAAAAAATAGTAAAACAATTTAAATGCCTTAGATTTATGATAGTTAATAAAATATAAGCTATTTTATAGATAAATTTCAATATGAGGGATATAAATTTCAAGAAAGGTATTTATATTTAGTATAATAATTAAAAATGATACATTATCTAATTTATATACATTTTTTGAATGGATTCTTATTTAATATTTTATAAATTAATTGAATGAAAATTAGACACCGTCATTATTAGCTATTATACTATCTAGATATTTAGTTATTAATGATATTTGTACATTTTTTTATATTTCTAATTTTATCTAATAAAATGTGACCAATTTTTTAAAAATGATGCTTTAAGTACTAAATACTGTTAAATATGTCAATTTTTAGTAATCTAAAAAGTTCATATTTCTTAATGAGTAAATCGAGTTTAAAACAAAGACTTAATGAGATAAATTGAATCTTTATTTACTTCTAGCGATGTTTAGGTTTTCGACTAATAGTGAGGGTGGAGCATGAATCCTGTCTATGATAACAAGTTTGAGTTACTCTCTATTAAGCTGGAGCATTGGGTTCCTTACTCTTGGCATGAAACCCCAACAATAATCTATATTCTGGGCATCCTCGCAAACCGTCAAAGAGCATAGACATTTGCTAGATTCAGCTAACAATATGGTGTCTGGTTTAATACGAAAATTCATACCGAAGGACATACTACTTATAATGAAACGGCCAGTAAATACTGACAAAATCTGACTAATCTGATGTAGACAGGGCGATATCGTTCTGGCGGAAGGGTTTCCCGCGTAATAAACACAATTCCAAATCATAGAGTCGTAGAGAAGTGAATTAAATTGAAATATAAGAAATGAGTCGCGACGTACCACCTTCGCCAGTCTTTCTAGGTTCCTAGTGGCATGCTTTGCGATACCTGTGATAATGATGTCAATGTATAGATATATTTCCAGAATACCAAACGAGAGTTTTTCCAAAATCGTTATGGTATATTCTGAAATCTGGTATAAAGTTTTCTCCAGCAACATAATTCCCTTACGAAGTGTTACACATCCCACAGCTCAACGTCGGGCCCTGACAAGTAATAACTCGACACTTTCATTATTTCCTCAACACCCGTTAAGCTTGTATTGTTCTAATAGATACCTATGGCGCCGTCAAATATATGCCGTTCGTAGATTGCGACAGTTAAGATGCCAGTAGTACGGTTTAACTAAAGTCTCTACGCTGAGATAATGTTCAGTAAACCATGGCATTGATGAGCATACTGCAGTACAACTTAGTAGGAACTCACAATTGTACGGATTATATTCTTAGTGGGGGGGAGTTACTTGCAAGTAGTGAAACATATAGTAGTGCGTGAATAGGAACAGAAAATGATTTTCGAATCCGCCACTCGGGTAAAAGGAGCTTTATGCAAGACTTATCGGGGTACTGGTATTAAAGATTTTGCAAGAAGGGGGTAGCTCTCCACAGCTTTGCCGGGAGCAACCTGTAGTTTCAAAGCGAGGACTCCCGCAGGTTAGCCAAGTGAGATAGTTTATGTAGTCGACGTTAGAAGGGCGATACCGCGTTGTTTATACGACCACGCGGCCCACGCAGGGCGAGCCCTCTTTCCCATAAGTCCAGCCGCGTCAGAGCATTATCACCGCAACGCCGGCGTTCCAGTATCCCGGCCTGGTGCAGGAGCCGCCGGTCGCTCTATTCCTATCAATCACCCATAAGTGCGACTCCCCCAGCCGGCGTTCTCCATACAGCCGGGCCGCCAGGAGGGCGGTAGGCCCGCCCAGGCTAGAGTGCACCCAACGCGACGCGGTGGTAGAAATCGCCGCTTAGATTCGACATCGTACACTCGCACCCACTCGGTTTGTTACGGCGGGGGGCCGGTTTCCGCCAGAGGACACTGCCAACCCCTTGTCTCGTCCCTAAGGTTCGAGATTTGTGCCTGAGCGGCCTGGATCTCAGCCCCGAATATTCGCAGGCCCGCGCGTGTCGTGCATTCCTGTATGCTGCAGCATATCCCGTTCTCGGCACACTTATAGAGCACGACCTCCTAGCCTACGTAAAATTGACGGTACACATCGCTGCAAGGAGGTCGCTATGAACCCCGGGACAAGCATACGTGGGTGAGGGAGCACGCCCACCTGGGGCACGAAAGAGCCTTACGAATTACTCGCGGGAAGCCGTTCGACGGTGTCCGCAACGCACCTGGCCTCACCCCGGTTACGCGAGGAATAGGTTCACGGGAACCGCCGGCAGGGACGTGCTGCTGTCGGCGAGCAATGCCGATGACGCGAACATGGAGCCGCGTTCGCGGATCGGACGATGCGATACCCCACCGGGGGTGGGCTGTCTACGATCCGTCTTATATCGCCGACAAGGACTAGGTCTTGACGGGTTGGGCGGCTATCTGGCTCGTAACAAGCGAGGGTGCTCTCCTGACGCACGGATTGGGCTCCCCGCCTGCTAGGAGAACTGCCGTCCTGACGGCTGTGGGCCCCGGGCGTCTGCTAGTGCCTTACCCCCGGCCACGCGTTACAGCCTACCGTCCCGCCCGCCCGAGGTCCGGCGGGGCATCCGCACGCCCATAGGGTCCTCCCCCCTCCCGCCGCGGGCACATCGGGGTGGAAGGCGGGTCACTCGAGCTTGCCGCGGACGCCGGGCGTAGAGGGTACCCAGCGGCGGGCGCCCCGGGGGGGCCCCTGCCCAAGAGCGCGGCGCGGAAGCGGGCCCCTGGGGGCGGGTCCGCACCCGAGAGTCGAGGCCAGCAGAGCGCGCCAAGGTAGAACCGCCGCACCCCCCGCGCCCCTGGACCGCGCGATGGTTCCCGTGGCGAGCCGGCGCCGCCAGCCTACGCTGCGGCCGTGCGGGGCGCGGAGTCGTGACCGACCCCCCCAGGGACTGCATACCCGGCCCGTCACCCGCAGCGAACCCGGGGCAGGCCTGCGAGGGCTTCCAGGCTGCCACCGCTACCGTTCGGCCCCGTCCCCGGCCCTTGTCCGTGCCCCCCCGGACGGCCGCGGGCCCCCGCCGGACGAGGCGCCCGATGAGTGCCCAGGGCGACTGGTGGGGTCGAGTCGGTTGCACTCCGGGCCGGGGGCGCGGGCACGAGCGTGGCGCCCGCCCGTCATCGGCGGACGGGCCGTGCCTGCGTGGCGCTAGGCGCCGGCCCCGGACGCCGGCCGGCCCCCTGAGCCGGCGGCACCCCCGGACGGTCCGGCGGTAGCCTCCACCCGCAGCAGAGTGACCGGCCCCCCCGGCGGCAGCCCGCGGGTCGTCGGCGCACCCTGCCGGCCCCTGGCGCGCGGGGGGCGCCCCACCCCATGACACTCGGTCGTACACCGATTGGACTTATCAGCACGGGGCGGGCGGGCGGCCGCGTCCCGTCTGGGGCGGGCGAGCGCACCCTGCGGCGGCCGCGCCCACCTTCGTGGCATCGGCTGGGCGGCTAACCACGGCCGCGGCCCCAGGGCGCGCAGACCCCGGCGCGG     
O       ACCTAGAAGGTTTTATTTCGTTTGGAATTACATTGTTAATTATACACCTTAAGAATGATATATTAAATTAGAACTATATAATATTTTTATTAACTCTTTTTGTGAAAACTAGATGCTGGTTTCTCTAATTTTAATTTTATTCTTAACTTAACAAATGTTTGATAAAAATTATGTTAGGATTTTATAAGCTGTTTATAGAATTAATTTTTACGCATTCGTAATCTTTACGCTTATTTATCCTACGATCAAAAATGACTTGTGAAAAAAAGATTTAATGGATATAGTAGCTAGATTTAATATTTTTATTTTCAAATTTTGTAATTAAATATATATTATAGAGATGGTATATTTTTTAACTTTAAAAGGTCTACAGTATCATATACTTGAGGTAATTAATTTATATATTTATTTACATTAGGATATTAAAAAATCAGATTAAGAATATTTAAATCTTTGTAAATAATTTAATCGAAAGCATGATGTATATTCCATAATATATAATTGAAGACCATTGAAAAAAATAGTAAAACAATTTAAATGCCTTAGATTTATGATGGTTAATAAAGTGTAAGCTATTTTATAGATACATTTCAATATGAAGAATATAAATTTCAAGAAAAATATTTGTATTTAATATAATAATTAAAAATGATACGTTATCTAATTTATGAACATTTTTTAAATGGATTCTTATTTGATATTTTATAGATTAATTAGATGAAAATTAAACACCGTCATTATTGGCTATTATACTGTCTAGAAATTTAATTATTAGTAATATTTGTACGTTTTGTTATATTTCTAATTTTATCTAATAAAATGTAACCGATTTTTTAGAAATAATGCTTTAAATACTAAGTACTATTAAATATATCAATTTTTAATAATCTGAAAAGTTCATATTTCTTGATAGGTAGATCGAGTTTAAAACAAAAACTTAGTAAAATAGATAGAGTCTTTATTTACTTCTGGCAATGTTTAGATTGTCGACTAATAGTGAGGGTGGAGCATGAATCCTGTCTATGATAACAAATTTGAGTTACTCTCTACTAAGATGAAGCATCGGACTCCTTACTCTTGGCATGAAACCCCAACAATAATATACATTCTGGGCATCCCCGCGAACCGTCAAAAAGCATACACACTTGCTAGATTCAGCTAACAATGTGGTGTTTGGTTTGACGCGGAAATTCATACCGAAGAACATACTACTTATAATGTAACGGCCAGAAAATACTGACAAAATCTGACCAATTTGATGTGGCTAGGGCGACATCGTTCTGGCAGAAGGGTTTTCCACGTAATAGACACAATTCCAAATCATAGAGTCGTAGAGGAGTAAACTAAATTTAGGTATGAGAAGCAGGTCGCGACGTACCACCTTCACTCGTCCTTCCAGATTCCTAGTTGTATGATTTACGGTACCTGAGGTATTGATATGAATGTATGAATACATTTTTTGAATACTTGACGAGAGTCTTTTTAAAATCGCTATGGTATATTCCGTAATCTGGAATAAAGTTTCCTCCAACAACATAATTCCTCTACGAAGTGTCACACGTCCCACTGCTCAACGTCGAGCTCTGACAAGTAATATTTCGATACTTGTATTATTCCCTCAACCCCTGCTAAGCTTGAATTGTTCTAATATATATTTATGGTGTCGTCAAATATATTCCGCTTGCAGCTTGCGACAGTTAAGATGCCAGTAATACGGCCTAACCGAAGTCTCCACACTGGGATAACGTTCAGTAAAATATAACATTAATGAGTATAATGCAGTGCAACTTAGTCGGAAGTTGCGATCATATGGATCGTATTCTTAGTGGGGGGGAGTTACTTACAAGTGGTGAAATACATAGAAGCGCGTGAATAGGAACAGAAAACGATTTTCGAACTCACCACTCGGGTGAAAGGCATTCTGTTCAAGACTTATGGGGGTACTGGTATTAAGCGTTTTGCAAGAGGGGAATAGCTCTCCACAGCTCTGCTGGGAGCAGCCTATGGTATCAAGGCGATAATTCCCGTAGCTTAGTCAAGTGAGATGGTCTATGTGGTCGACGTTAGGAGGGCGACACTGTGTTGTTTATACGACCACGCCGACCACGCAGGACAAGCACTCGGTCCCGTAAGTCCAGCCGCGTCACAGCATTGTCACCGCAATTCCGGCGTTCCGGTTTCCCGGCCTGGTGCAGGAGCCGCCGGTAGCTCTATTCCTATCAATCACCCGTAAGTGCGGCTCCCCCAGCCGGCGTTTTCTATGCAGCCGGGCCGCCACGAGGGCGGTAGGCCCGCCCGGTATACAATGCACCCAACGCGACGCGGTGGTAGTAATCGCCTCTTAAATTCGACATCGCACGCTCGCACCCGCTCGGTTTGTTACGGTGGGGGGCCGGCTTCTGGCAGAGAACACTGCCAACCCCTTGTCTCGCCTCTGAGGTTCGAGATTTGTGCCTGAGCAGCCTGGATCTCGACCCCGAATATACTCGGGACCGCACGTGTGGCGCGCTCCTGAATACTACAGAAGATCCAGTTCTCGACACACATAGAGAGCACGATCCCCTAGTCTACGTGAAATTGACGGTGCCTATCGCTGCGGGGAGGTCGCTAGGGACCCCGGGACAAGTATACGTGGGTGAGTGAGCAAGCCCACCTGGGGCTCGGAAGAGCCGCACGAATAGATCGCGGGAAGCCGTTCGACGGTGTCCGCCATGCGCCTGGCCCCACCCAGGTCACGTGAGGGATAGGTCCACGGGAACCTCCGATAGGGACGCGCTGCTGTCGGCGAGCAATGCCGATGACTCGAACATGGAACCGCGTTCGTGGATCGGACCATGCGATGCCCCACCGGGGGTGGGCTGTCTACGGTCCGTCTTATATCGCCGGCTAGGACTGGGCCTTGACGGGTTAGGCGGCTATCTGGCTATTAGCTGGCGAGGGTGCTCTCCTGACGAACGGATTGGGCTTCCCGCCGGCTAGGAGAGCTGCCGTCCTGACAGCTGAGGGCCCCGGGCGTCTGCTAGGGCGTTACCCACGGGCATGCGTTACAGCCTGCCGTCCCGCTCGACCGAGGTCCGGCGGGGCGACCGCACGCCCCTAGGTTCCTCCCTCTTCCCGCCGCGGGCACGTCGGGCTGTAAGGCGGATCGCTCCAGGCTTGCGCGGACGCCGATCGGAGAGGGCACCCAGGCGCGGGCGCGCCAGGGAGGCCCCTGCCCAAGAGCCCGGGGCGGCACCGGGCCCCTGGGGGCGGGTTCGGGACCAAGAGCCCGGGCTAGTAGAGCGCGCCAAGGTAGAACCGCCCCACCCCCCGCGCCCCTGGACCGCGCGATGGGGCCCGTGGCGAGCCGGCGCCGCCAGCCTACGCAGCGGCCGCGCGGGGCGCGGAGTCGTGACCGGCCCCCCCAGGGACTGCGTCCCCGTCCCGTCACCCCGAGCGACCCCGGGGCAGGCCGGCGAGGCCTTCCAGGCCGCGACTGGTACCGTTCGGCTCCGTCTCCGGCGCCCGTCCCCGCGCCCCCGGACGGCCGCGGGCCCCCGCCGGACGATTCCCCCGAGGGGTGCCCGGCGCGACGGGCGGGGTCGATGCGGGTGCACTCCGGGCCGGGGCCGCGGGAACCAGCGTGGCGGCCGCCCGTCACCGGCGAACGGACCGTGCCTCCGTGACGCTCGGCGCCGGCCCCGGACGCCGGCCCGTTCCCTGAGCCGGCAGTATCCCCCGACGGTCCAGCGGTCGCCTCTACCCGCAGGGGAGTGACCGGCCCCCCCGGCGGCCGCCCGCGGGTTGTCGGCGCACCCTGCCGGCCCCCGGCGCGCGGGGGGGGCTCCACCCCGTGACACTCCGCCGTGCACCGACTGGTCTTATCAGCGCGGGGCCGGCGCGCGGCCGCTTCTCGTCGGGGGCGGGCGAGCGCGCCCTGCGGCGGCCCCACCCACCTTCGTGGCATCGGCTGGGCGGCCAACCACGGCCGCGACCCCAGAGCGCGCAGACCCCGGCGCGA     
N       ACCTAGAAAATTTTATTTCGTTTGGAATTACATTATTAATTATACACCTTAAAAATGATATATTAAATTAGAACTGTATAATGTTTTTATTAACTCTTTTTGTAAAAACTAAATACTGATTTTTCTAATTTTAATTATATTCTTAACTTGACAGATGTTTGATATAAATTATATTAGAATTTTATAAGCTGTTTATAAAATTAATTTTTACGCGTTCATAATCTTTACGCTTATTAATCCTACAATCAAAAATAACTTATAAAAAAAAGATTTAATAGATATAATAACTAAATTTAGTATTTTTATTTTCAAATTTTGTAATTAGATATATATTGTGAGAATAATATATTTTTTGACTTTAAATAATCTACAATATCATATGCTTGGGGTAATTAGTTTATATATTTATTTACATTAAGATATTAGGAAATCAGATTAAAGATATTTAAATCTTTGTAAATAATTTAATCGGAGGCATGATATATATTCCATAATATATAATTAGAGACAATTAAAAAAAATAGTAGAACAATTTAAATACCTTAAATTTATGATAGTTAGTAAAGTATAAGCTATTTTATAGATAAGTTTCAATATGGAGAGTATAGGTTTCAGGGGAGATATTTGTATTTAATATAATAATTAAAAATGATACATTATCTAATTTATAAACATTTTTTAAATGAATTCTTATTTGATATTTTATAAATTAATTGGATGAGAATTAAACACCGTCATTATTGACTATTGTACTATCTAGATATTTAATTATTAATAATATTTATACGTTTTGTTATATTTCCAATTTTATCTAATGAAATGTAACCAATTTTTTAAAAATAATGCTTTAAGTACTAAGTACTATTGAATGTATCAATTTTTAGTAGTCTAAAAAATTCATATTTCTTAATAAATGAATCAAGTTTAAAGCAAAAACTTAATAAAGTAGATTAAGTCTTTATATACTTCTAGCAATATTTAGATTATCGACTAATAGTGAGAGTGAAGCATGAATCTTGTCTATGATAACGAGTTTGAGTTGCTCTATATTGAACTGAAGCATTGGATTCCTTACCCTTGGCATGAAACCCCAACAATAATCTATATTCTAGGTATCCTCGCAAACCGTAAGAGAGCATAGACATCTGCTGGATTCGGCTAACAATATGGTGTCTGGTTTGACGCGAAAATTCGTACCGAGGAACATACCACTTATGGTGCAACGGCCAGAGAATACTGACAAAGCCCGACCAATTTGATGTAGTTAGGGCGGTATCGTTCTGGCAGAAGGGTTTTCCACGCAATGAACACAATTCCAACTCATAGAGTTGTAGAGGAATGGACTAAGTTAAAATATGAGAAGCAAGTCGTGACGCACCACTTTCACCCGTCTTTCTAGGTTCTTAATTGTATGATTTGCGGTAACTGAGGTAGTGATATAAATGTATAAACACATTTTACGAATACCAAACGAGCGTTTCTCCAAAATGGTTATGGTATATTCTGTAATCTGGCATCAAGTTTTCTCCAACAACATTATTCCCCTACAAAGTGTTACACATCCCACAGCCCAACGCCAAGCTCTGACGAATGATACATCGATACTTATATAATTCCCTCAACTCCTACTGAGCTTGAATTGTTCTAATACATATCTATGGCGCCGTCAAATATATGCTGCCTGCAGATTGTGACAGTTAAGATGCCAGTAATACGGTTTAACCAAAGTATCTATACTGAGATAACGTTGAGTAAACTATGGCACTGATGAGAATGTTGCAGTGCAACTTAGTAGGAAGTCGTGATTATATGGGTCGTATTCTTAGTGGGGGGGAGTTACTTAAAAGTGGTGAAATGTATAGAAGTGCGTGAATCGGAACAAAAAAGGATTTTCGAACTCGCCACTCGGGCAAAAGGCGTTCTATGCAATACTTATTGGGGCACTGGTATTAAAAATTTTACAAGAGGGGAGTGGCTCTCCACAGTTCTGCGGGGAGCAGCCTGCGGTTTCAAGGCGGGGACTCCCGCAGGTTAGCCAAGTGAGATGGTCTATGTGGCCGACGTTAGAAGGGCGATACCGCGCTGTTGACACGAACACGCTGCCCACGCAGGACAAGCACGCTCTCCCGTAAGTCCAGCCGCTTCACAGCAATGTCACCGCAACTCCGGCGTTCCAGTTTCCCGGCCGGGTGCAGGAGACGCCGGTGGCGCTATTCCTATCAAGCACCCCTAAGTGCGGCTCCCCCAGCCGGCGTTTCCTATACAGCCGGGCCGCCAGGAGGGCGTTAGGCCCGCCCGGGATAGATTGCACCCAACGCGACGCGGTGGTAGTAACCTCCGCTTAGATTCAACATCGCACCTTCGCACCCGCTCGGTTTGTTACTGTGGGGGGTCGGGTTCCGCCAGAGGACACTGCCAACCCCCTGTCTCGTCCCTGAGGTTCGAGATTTGCGCCTGAGCAGCCTGGGTCTCAGCCCCGAGTATACTCGGGTCCGCGCGTGTTGTGCATTCCCGTGTGCTGCAGCATATCCCATTGTCGCCACATTTAGAGAGCACGATCCCCTAATCTACGTGAAATTGACGGTGCATACCGTTGCATGGAGGTCGCTATGGCCCCCGCGACAAGCATACGTGGGTGATTGAGCAAGCCCACCTGGGGCACGGAAGAGCCCCACGAATTAGTCGCGGGATGCCGTACGACGGTGTCCGCGATGCGCCTGGCCTCACCCCGGTTACGTGAGGGATGGGTTCACGGGAACCACCGGCAGGGACGCGCTGCAGTCGGCGAGCAATGCCGATGATTCGAACGTGGATCCACGTTCGCGGATCGGACAATGCGATACCCCACCGGGGGTGGGCTGTCTACGGTCCATATTATATCACCGACAAGGACTGGGGCTTGACGGGTTGCGCGGCTATTTGGCTCGTAGCGAGCCAGGCTGCTCTCCTGACGTACGGATTGGGCTCCCCGCCTGCTAGGAGAACTGCTGTCCTGACAGCTGGGGGCCCCGGGCGTCAGCTAGGGCCTTACCGGCGGCCACGGGTTTCAGCCTGCCGTCTCGCCCACCCGAGGTCCGGCGGGGCGTCCGCACGCCCCTAGGCTCCTCCCCCCTCCCGCCGCGGGCACGTCGGGCTGGAAGGCGGGTCGCTTGAGGGTTGCGCGGACGCCAAGCGGAGAGGGCACCCAGACGCGGGCGCCCCGGGGGGGCCCCTGGCCTAGAGCGCGGTGCGGCACCGGGCCCCTGGGGGCGGGTCCGCGCCCGAGAGCCGGGGCTAGTAGCGCGCGCCAAGGTATAACCGCCCCACCCCCCGCGCCCCTGGACCGCGCGATGGTGCCCGTGTCGAGCCGGCGCCGCCAGCCTACGCGGCGGCCGAGCGGGGCGCGGAGTCGTGATCGACCCACCCAGGGACTGCATCCCCGCCCCGTCGCCCCCAGCGAACCCGGGGCAGGCCGGCGAGGACTTCCAGGCGGCGACCGGTACCGTTTGGCCCCGTCTCCCGCCCGCGTCCCCGCCCCTCCGAACTGCCGGGGGCCCCCGCCGGACGAAGCGCCCGACGGGTGCCCGGGGCGACGGGCGGGGTAGAGGCGGGTGCACTCCGGGCCGGGGGCGCGGGAGCGAGCGTGGCGCCCGCCCGTCACCGGCGGACGGGCCGTGCCTCCGTGGCGCTGGGCGTCGGCTGGGGACGCCGGCCGGCGCCGTGAGCCGGCGGTACGCCCCGACGGTCCCGCGGTCGCCTCCACCCGCAGCGGAGTGACCGGCCCCGCGGGCGGCAGCCCGCGGGTCGTCTGCGCACCCTGCCGGCCCCTGCCGCGCTGGGGGGGCTCCACCCCCTGACACTCCGGCGTGCACCGACTGGCCTTATCAGCACGGAGCCGGCCCACGGTCGCCTCCCGTCAGGGGCGGGCGAGCGCACCCTGCGGCGGCCCCTCCCACCTTTGTGGCGTCGGCTGGGCGGCCAACCACGGCCGCGGCCCCAGGGCGCGCAGACCCCGGCGCGC     
M       ACCTAGAAAATTTTATTTCATTTGGAATTACATTGTTAGTTATACACCTTGAAAATGATATATTAGGTTGGAAATGTATAATGTTTTTATTAACTCTTTTTGTAGAAGCTAGATGCTGGTTTTTCTAATTTTAATTATATTCTTAGCTTGACAAATATTTGATATAAATTATGTTAGAATTTTATAAGCTATTTATAAAATTAATTTTTACGCATTCATAATCTTTACGCTTATTAATCCTACGATCAAAAATGACTTATAGAAAAGAGATTTAATAGATATAATAACTAAATTTAGTGTTTTTATTTTCAAATTTTATAATTAAATATGTATTATAGAGATAATATATTTTTTAACTTTAAATAATCTACAATACCATATACTTGAGGTAATTAATTTATATATTTATTTACATTAAAGTATTAAGAAATCAAATTAAGAGTATTTAAATCTTTGTGAATGATTTAATCAAAAGCATGATATATGTTCCATAATATATAGTTAAAGACCATTAAAAAAAATAGTAAAACAATTTAAATGCCATAAATTTATGATAGTTAATAAAGTATAGGCTATTTTATAGATAAATTTCGATATGGGGGATATAAGTTTCAGAGAAAATATTTATATTTAGTATAATAATTAAAAATGATACGTTATCTAATTTATAAACATTTTTTGAATGGATTCTTATTTGATATTTTATAAATTAATTGGATGAGAATTAAACACCGTCATTATTGGCTATTATACTGTCTAGATATTTAATTATTAATAATATTTATACATTTTGTTATGTTTCTAATTTTATCTAATAAAATGTAACCAATTTTTTAAAAATAATGCTTTAAGTACTAAGTACTGTTAAATGTATCGATTTTTAATAGTCTAAAAAATTCATATTTCTTGGTAAGTGAATCAAGTTTAAAACAAAAACTTAATAAGATAAATTAAGTCTTTATTTACTTCTAACAGTGTTTAGATTATCGACTAATAGTGGGGGTGGAGCATGAATCTTGCCTATGATAATAAGTTTGAGTTACTCTCTATTAAACTGGAGCATCAGATTCTTCACCCTTGGCATGAAACCCCAACAATAATCTATATTCTGGGCATCTTCGCGAATCGTCAAAGAGCATAGACATCTGCTAGATTTGGCTAACGATATAGTGTCTGGTTTAATGCGAAAATTCGTACCAAAGAACATACCACTTCGAATACGACGGCCAGAGAATACCGACAAAGCCCCACGAATTTGATGTAGCTAGGGCGATATCGTTCTGGCGGAAGGGTTTTTCACGTAATGAACACTATTCCAAATCATACAGTCGTAGAGAAGTGGACAAAATTGAAGCACGAGAAGCAAGTCGTTGCGCACCACCTCCGCCTGTCTTTCTAGGTTCCTAGTTGCATGCTTTGCAGTACCTGGGGTAGTGATATGAATGTATGAGTACATTTCGTGAATACCAAACGAGAATTTCTCTAAAATCGTTATCGTATATTCTGTAATCGGGCATAAAGTTTCCTCCAGCAACATAATTCCTCTACAAAGTGTTACACCTCGCACAGCCCAACGTTGAGCTCTGACGAGTTATACTTCGATACTTATACTATTACCTCAACCCCTGCTAAGCTTGAATTGCTTTAATAGATATCTAGGGCGCGGTCAAATATATGCTGTCCGCAGATTGTGACAGTTAAGATGCCAGTAACACAGTTTAACTAAAGTCTCTATTCCGAGATAAAGTCCAGTAAACCTTGGCATTGATAAGCATATTGCAGTGAAACTTAATTGGAAGTTGCGATTGTATGGATCGTATTCTTAGTGGGAGGGAGTTACTTACAAGTGGTGAAAAATATAGGAGCGCGTGAATCGGAACAGAAAAAAATTTTCGGACTCGCTACTCGGGTAAAAGACGTTCTATGCAAGACTTATTAGGGCACCGGTATTAAGAGTTTTCTAAGAGGGGAGTTGCTCTTGACAGCTCTGCTGGGAGCAACCTGTGGTATCAAGGCGTGGACTCCCGTTAGTTAGCCAAGGGAGATAGTCTTTGTGGCCGACGTTAGAAGGGCGACGCCGCGTTGTTTACACGATCACGCCGCCTACGCAGGACAAGCACTCTTTCCCATAAGTCCAGCCGCCTCAGAGCATTGTAACCGCAACTCCGGCGTTCCAATCTCCCGTCCTGGTGCAGGAGCCGCCAGTGGCTCTATTCCTATTAATCATTCGTAAGTGCGGCTCCCCCAGCCGGCGTTTTCTATGCAGCCGAGCCGCCAGGAGGGCGGCAGGCGCGCCCGGATTAAAGTACACTCAACGCGATGCGGTGGTAGAAATCACCTCTTAGATTCGACATCGCACATTCGCACCCGCTCGGTTTGTTATGGTGGGGGGCCGGTTTCAGCCAGAGGACACTACCAACCCCTTGTCTCGCCCCTGAGGTTCGAGATTCGAGCCTGAGCGGCCTGGATCGGCGCCCCGAATGTACTCAGGCCCGCGCGTGTCGTGCAATCCTGTATGCTGCAGCATGTCCCATTCTCGACACACTTAGAGAGCACGAACCCCTAGCCTACATGAAATTGACGGCGCATAGCGCTGTGGAGAGGTCACTAGGAACCCCGGGACAAGGATACGTGGGTGAGTGAGCAAGCCCACCTGGGGCACGAAAGAACAGCACGAATTAGTCGCGGGAAGCCGTTCGACGGTGTCCGCGATGCGCCTGGCCTCACCCTGGTTTCGTGAGGAATAGGTTCACGGGAACCACCGACAGGGACGCGCTGCTGTCCGCGAGCAATGCCGATGACTCGAACGTGGAGCCCGGTTCGCGGATCGGACAATGCGATACCCCACCGGGGGTGGGCTGTCTACGATCCGTCTTATAGCGCCGGCAAGGAGTATGCCTTGACGGGTTGGGCGGCTATCTGACTTGTAGCGAGCGAGGATGCTCTCTTGACGTACGGATTGGGCGTCCCGCCTGCTAGGAGGACTGCCGTCCTGACAGCTGGGGGCCCCGGGCGCCCGCTAGGGCCTTACCCGCGGCCACGGGTTGCAGCCTACCGTTGCGCGCGCCCGAGGTCCGGCGGGACGTCCGCACGCCCGTAGGCTCCTCCCCCCTCCCGCCGCGGGCACGTCGGGCTGTAAGGCGGCTCGCTCGAGACTTGCGCGGACGCCGAGCGCAGAGGGCACCCAGCGGCGGGCGCTCCCGGGCGGCCGCTTCCCGAAAGCCCGGGGCGGGAACGGGCCCCTGGGGGCGGATCCGGAGCCGAGAGCCGGGGCTAGCAGAGCGCGCCAAGGTAGAACCGCCCCACCCCCCGCGCCCCCAGACCGCGCGATGGGCCCCGTGGCGGGCCAGCGCCGCCAGCCTACGCGGCGGCCGCGCGGGGCGCGGAGTCGTGAGCGGCCCCCCCAGGGACTGCATCCCCGCCCCGTCGCCCCGAGCGAGCCCGGGGCAGGCCGGCGAGGGCTTCCAGGCCGCGACGGGTACCGTTCGGCCCCGTCTCCGGCTCGCGTCCCCGCGCCGCCGGACGGCCGCGGGCCCCCGCCGGACGAGGCGCTCGACGGGTGCCCGGCACGACGGGCGGGGTGGAGGCGGGTGCACTCCGGGCCGGGGATGCGGGAACCAGCGTGGCGCCCGCCCGTCACCGGCGAACGGACCGTGCCTCCGTGACGCTGGGCGTCGGCGCCGGACGCCGGCCGGCACCGTGAGCCGGCGGCATTTCCCGACGGTCCGGCGGTCGCCTCTACCCGCAGCCGAGTGACCGGCCCCGCCGCGGGCAGCCCGCGGGTCGTCGGCGCACCCTGCCGGCCCCTGGCGCGCGGGGGGGGCTCCACCCCATGAGACTCGGGCGTGCACCGAGGGGTCTTATCAGCGCGGGGCGGGCACGCGGCCGGCTCCCGTCCGGGGCGGGCGAGCGCAGCCTGCGGCGGCCCCGCCCACCTTCGTGGGATCGGCTGGGCGGCCAACCACGGCCGCGGCCCCAGGGCCCACAGACCGCGGCTCGG     
L       GCCTAGAAAATTTTATTTCGTTTGGAATTACATTATTAATTATACACCTTAAAAATGGTATATTGAATTAGAACTGTATAATGTTTTTATTAACTCTTTTTGTAAAAACTAAATGCTAATTTTTCTAATTTTAATTATATTCTTAACTTAACAAGTATTTGATGTAGATTATGTTAAAGTTTTATAAACTATTTATAAAATTAATTTTTACACATTCATAATCTTTACGCTTATTGATCCTACGATCAGAAATAACTTGTAGGAAAAGGATTTAATAGATATAATAGCTAAATTTGATATTTTTATTTTCAAATTTTATAATTAAATGTATATTATGGAGATAATATATTTTTTGCCTTTAGGTAATCTACAATGTCATATGCTTGAGGTAATTAATTTATATATTTATTTACATTAAAGTATTAGGAAGTCAAATTAAGAATATTTAAATCTTTGTAAATAATTTAATCGAAAGCATGATATATATTCCATAATATATAATTAAAGACCATTGAAAAGAATAGTAAAACAATTTAAATGCCTTAGATTTATGATAGTTAATAAAGTATAAGCTATCTTATGGATAGATTTCAATATGAGGGATATAAATTTCAGGAAAGATATTTATATTTAATATAATAATTGAAAATGATACGTTATCTAATTTATGAACATTTTTTGAATGGGTTCTTATTTGATATTTTATATATTAATTGGATGAAAATTAAACACCGTCATTATTAACTATTATACTATCTAGATATTTAATTATTAATAATATTTGTACATTTTATTATATTTCTAATTTTATCTAATAAAATGTAACCGATTTTTTAAAAATAATAATTTAAGTACTAAGTACTGTTTAGTATGTCAATTTTTAATAGTCTGAAGAGTTCATATTTCTTGGTAAGTGAATCGAATTTAAAACAAAAACTTAATGAAATAAATTAAGTTTTTATTTACTTCTAGCGATGTTTAGATTATCGACTAATAGTGAGGGTAGAGCATAAATCTTGTCTATGATAACAAGTTTGAGTCACTCTCTGTTAAGCTGGAGCATCGGATTCCTAACCCTTGGCACGAAATCCCAACAATAATTTATATTCAGGGCATCTTCGCGAATCGTCAAAGAGCATAAACATTTGCTAGATTCAGCTAACAATACGGTGTCTGGTTTGGTGCGAAAATTCCTACCGAAGAGCATACTACTTATAATGTAACGGCCAGGAAATACAGACAAAAACCGACCAATTTGATGTGGTTAGGGCGACATCGTTCTGGAAGAAAGGTTTTCCACGTAATAAACACAATTCCAAATCATACAGTCGTAGAGAAGTGGACCAGATTGAAGCATGAGAAACAAGTCGTGACGCACCACCTTCCCCCGACTTTTTCGGTTCCTAGTTGTATGCTTTGCGGTACCTGGGTTAGTGATATAATTGTATAAATACATTTCGCGAATACCAGACGAGAGTTTTTGCAAAATCGTTATAGTATGTTCCGTAATCTGGCATAAAATTTTCTCCAGCAACATAATTCCTCTACAAAGTGTTACGCACCCAACAGCCCAACGTCAAGCCCTGACGAGTGATACCTCGAAACTTGTATTATTTCCTCAACCTCTGCTAAGCTTGAATTGCTTTAATATATACCAATGGCGCGGTCGACTATATGCTGCCCGTAGATTGCGACAGTTAAGATGCTAGTATTACAGTCTAACTGAAGTCTCTATACTGAGATAACGTTCAGTAAACCATGGCATTGATGAGCATATAGCAGTGCAAATTAGTAGGAAGTTACGATCTTGTGGATAGTATTCTTAGTGGGGGAGAGTTACTTACAGGTGGAGAAATATGTAGCAGAGCGTGAATCGGGGCAGAAAACGATTTTCAAATTCGCCACTTGGGTAAAAGGCGTTCTATGCAAGACTTATCGGGGTACTGGTATTTAAAGCTTTACAAGAGGGGACTGACTCTCTACAGCTCTGCGGGGAGCAGCCGATGGTGTGAAAGCGGGGACTCCCGCAGGTTAGTCAAGTGAGACAGTCTATGTAGTCGACGTTAGGAGGGCGATTCCGCGTTATTTATACGACCACGCTGCCCACGCAGGACAAGCACTCTTTCCCATAAGTCCAGCCGCGTAAGAGCACTGTCACCGCGACTCCGGCGTTCCAATTTCCCGGCCTGGCGCAGGAGCCGCCGCTAACCCTAATCCTATCAACCACCCATAAGTGCGGCTCGCCCAGCCGGCGTTGTCTATGGAGCCGGGCCGCCAGGAGGGCGGTGGGCTCGCCCGGGGTAAAGTGCACCTAACGCGACGCGGTGGTATAAATCGCCTCTTAGATTCGACATCGCACATTCGCACCCGCTCGGTTTGTTACGGCGGGGGGCCGGTTTTCGCTAGAAGACACCCCCAACCCCTTGTCTCGTCTCTGAGGTTCGAGATTCGTGCCTGAGCGGCCTGGGTCTCAGCCCCGAATATACTCGCGTCTGCGCGTGTCGTGCGGTCCTGTATGCTGCAGTATATCCCGTTCTCGACACACTTAGAGAGCACAAACCCCTAGCCTCCGTAAACTTAACGGTGCATATCGCCGAAAGGAAGTCACTAGGAACCCCGGGACAAGCATACGTGGGTGAGTGAACAGGCCCACCTGGGGCACGAAAGAGCTGCACGAATAAATCGCGGGAAGCCGTTCGACGGTGTCCGCGATGCACCTGGCCTCACCCCGGTTACGTGAGGGATAGGTCCACGGGAACCGCCGACAGGGACGCGCTGCTTTCTGCGAGCAATGCCGATGACTCGAACGTGGAGCCGCGTTCGCGGATCGGACAATGCGATACCCCACCGGGGGTGGGCTGTCTACGATCCGTCTTATATCGCCGACTAGGACTGGGCCTTGACGGGTTGGGCGGCTATCAGGCTCGTAGCGGGCGAGGATGCTCTCCTGACGTACGGACTGGGCTTCCCGCCCGCGAGGGGAACTGCCGTCCTGACAGCTGCGGGCCCCGGGCGCCGGATAGGGCCTTACCCGCGGCCACGAGTTTCAGCCTCCCGTTCCGCTCGCCCGAGGTCCGCCGGGACGTCCGCACCCCCGTAGGCTCCTCCCCCCTCCCGCCGCGGGCACATCGGGCTGCAAGGCGGATCGCTTGAGGGTTGCGCGGACGCCGTGCGGAGAGGGCACCCAGCGGCGGGCGCCCCAGGGGGGCCCCTTCGGGAGAGCGCGGGGCGGCACCCGGCCCCTGGGGGCGGGTTCGCCGCCAAGAGCCGGGGCGAGCAGGGCGCGCCAAGGTAAAACCGCCCCACCCCCCGCGCCCCTGGACCGCGCGATGGGGCCCGTGGCGAGCCGGCGCCGCCAGCCTACGCGGCGGCCGTGCGGGGCGCGGAGTCGTGACCGACCCCCCCAGGGACTGCGTCCCCGCCCCGTCGGCCGGAGCGAACCCGGGGCAGGCCGGCGAGAGCTTCGAGGCTGCGACCGGTACCGTTGGGGCCCGTCTCCGGCCCGGGTCCTGGCCCCCCCGCACAGCCGCGGGCCCCCGCCGGACGAGGCGCCCGAGGAGTGCCCGGCGCGACGGGCGGGGTCGAGGCGGGTGCACTCCGGGCCGGGGCCGCGGGGACGAGCGTGGCGGCCGCCCGTCACCGGCGGACGGGCCGTGCCTCCGTGACGCTGGGCGACGGCCCCGGACGCCGGCCCGCGCCCTGAGTCGGCGGTATCGCCTGACGGTCGGGCGGTCTCCGCTACCCGCAGCGGAGTGACCGGCCCCCCCGCCGGCAGCCCGCGGGTCGTCCGCGCACCCTGCCGGCCCCTGCCGCGCCGGGGGCGCTCCACCCCATGACACTCCGACGTGCACCGATCGGTCTTATCAGCGCGGGGCCGGCGGGCGGCCGGGTCCCGTCGGGGGCGGGCGAGCGCTCCCTGCGGCGGCCGCGCCCACCGTGGTGGGATTGGCTGTGCGGCACACCACGGCCGCGGCCCCAGGGCCCGCAGACCCCGGCGCGG     
K       ACCTGGAAAGTTTTATTTCGTTTAGAATTACATTATTAATTATACACCTTGAAAATGATATATTAAATTAGAACTATATAATATTTTTATTAACTCTTTTTATAAAGACTAAATGCTGGTTTTTCTAATTTTAATTATATTCTTAACTTGACAGATGATTGGTATGAATTATATTAAAATTTTATAAGCTATTTATGAAATTAATTTTTACACATTCATAATCTTTACGCTTATTAATCCTACGATAAGAAATGACTTATAGAAAAAAGATTTAATGAATATAATAACTAAATTTAATATTTTTATTTTCAAATTTTATAGTTAAATATATATTATAAAGATAATATATTTTTTAACTTTAAATAATCTACAATATCATATACTTGAGGTAATTAATTTATATATTTATTTACATTAAGATATTGTGAAATCAAATTAAGGATATTTAAATCTTTGTAAGTTATTTGATCGAAGGCATGATATATATTCCATAATATATAATTAAAGACCATTAAAAAAAATAGTAGAACAATTTAAATGTCTTAGATTTATGATAGTTAATAAAGTATAAGCTATTTTATAGATAGATTTCAATATGGGGAATATAAATTTCAAGGAAAATATTTGTATTTAGTATAATAATTAAAAATAATACATTATCTAATTTATGAACATTTTTTGAATGAATTCTTATTTAAAGTTTTATAAATTAATTGGATGAGAATTAGGCACCGTCATTATTGGCTATTATACTATCTAGATATTTAATTATTAATGGTATTTATACGTTTTATTATATTTCTAATTTTATCTAATAAGATGTAACCAGTTTTTTAAGGATAATGCTTTAAGTGCTAAGTACTATTAAATATGTCAATTTTTAGTAATCTAAAGAGTTCATATTTCTTAATAAATAAATCGAGTTTAGAACAAAAACTTAATAAGATAAATTAAGTTTTTATTTACTTCTGACAATGTTTAGATTGTCGACTAATAGTGAGGGTGGAGCATGTATCTTGCCTATGATAATAAGTTTGAGTTACTCTATATTAGACTGCAGCATCGGATTCCTTACCCTTGGCATGAAACCCCAATAATAATTTATATTCTGGGCATCCTCGCGAATCGTCAAAGAGCATAAACATTCGCTAGATTCGGCTAATAATACGGTGTCTGGTTTGACGCAAAAATTCTTACCGAAGGGCATACTACTCATAATGTAACGGCCAGAAAATACCGGTAAAAACCGACCACTTGGATGTCGTTAGGGCGATATCGTTCTTGCAGAAGGGTTTTCCACGTAATGCACACAATTCTACATCATACAGTCGTAGTGGAGTGAATTAAATTGAAGTACGAGAGGCAAGTCGTGACGAACTACCTTCGCCCGTCTTTCTAGGTTCCTAGTTGCATGATTTGTGGTACCTGGGGTAGTGATATGAATGTAAGACTACATTTCGTGAATACCAGACGAGAGTTTTTCGAAAATCGTTATGGTATGTTCAGTAATTCGGCATAAAGTTTTCTCCAGTAATATAATTCCTCTACAAAATGTTATACATCTCACAGCCTGACGTGCAGCTCTGACGAGTGATACCTCGATACTTGTATTATTTCCTCAACCGCTGCTGGGCTTGAATTGTTTTAATATATATCTATGGCGCGGTCAAAAACATGCTGCCCGTAGATTGCGACAGTTAAGATGCCAGTAATACGATTTAACTCAAGTTTCAATACCGAGATAACGTTCAGTAAACCGCGGCATTGATGAGCATATGGTAGTGCAACTTAGTAGGAAATTACGATTATATGGCTCATATTCTTAGTGGAGGGGAGTTACCTATAAGTGGAGAAATATGTCGAAGCGCGTGGGTCTGGACAGAAAATGATTTTCGAACTCGCCACTCGGGTAAAAGACGTTCTATGCAAGACTTATCGGGGTACTGGTATTAAAAAATTTGCAAGAGGGGACTAGCTCACTACAGTTCTGCTGGGAGCAGCCTGTGGTATTAAGGCGGGCATTCCCGCAGCTTAGCCAAGTGACACGGTCTATGTGGCCGACGTTAGAAGGGCGATGCCGCGTTGTGCAGACGACCACGCTGCCTACGCGGGACAAGCGCTCTTTCCCATAAGTCCAGCCGCGTCAGAGCATTATCACCGCAGCTCCGGCGTTCCAATTTCCCGGCCTGGTGCAGGAGGCGCAGGTGGCTCTACTCCTATTAAACACCCGTAAGTGCGGCTCTCCCAGCAGGCGTTTTCTATACAGCCGAGTCGCCAGGAGGGCGGTGGGCTCGCTCGGGTTAGAGTGCACCTAACGCGACGCGGTTGTAGAAATCACCACTTAGATTCAATATCATGCGTTCGCGCCCGCTCGGTTTGCTACGGCGGGGGGCCGGTTTCGGCCAGAGGACACTGCCAACCCCTTATTTTGTCCCTGAGGTTCGAGACTAGTGCCTGAGCGGCCTGGGTCTCGGCCTCGAGTATACTCTGGCCCGCGCGTGTCGCGCGTTCCCGTATGCTGCAGCATATCCCGTTCTCGGCACACCTAGAGAGCACGAACCCGTAGTCTCCGTGAAATTGACGGTGCAAACCGCTGCATGGAGGTCGCTTTGCACCCCGCGACAAGCATACGTGGGTGAGTGAGCAAGCCCACCTGGGCCGCGGAAGAGCCGCACGAATTAGTCGCGGGGAGCCGTCCGACGGTGTCCACTAAACTCCTGGCCTCACCCCTGTTATGTGAGGGATAGGTCCACGGGAACCTCCGACAGGGACGCGCTGCTAGCAGCGAGCAATGCCGATGACTCGAACGTGGAGCCGCGTTCGTGGATCGGACAATGCGATACCCCACCGGGGGTGGGCTGTCTACGATCCGTCTTATATCGCCGGCAAGGATTGGGCCTTGACGGGTTGGACGGCTATCTGCCTTGTAGCGAGCGACGGTGCTCTCCTAACGTACGGAATGGGCTTCCCGCCTGCCAGGAGAACTTCGGTCCTGACAGTTGGGGGCCCCGGGCGTCTGCTAGGGCCTTACCTCCGGACACGCGTTTCAGCCTTCCGTTCCGCCCGCCCGAGGTCCGGCGGGACCTCCGCACCCCCGTTGGCTCCTCCCCCCTCCCGCCGCGGGCACCTCGGGCTGAAAGGCGGGTCGCTAGAGGGTCGCGCGAACGCCGAGCGGAGAGGGCACCCAGGGGCGGGCGCCCCAGGGTGGCCCCTCCCGGATAGGCCGGGGCGGCACCGGGCCCCTGGGGGCGGGTACGCGGCCGAGAGCCCGGCCCAGCAGGGCGCGCCAAGGTAGAACCGCCCCACCCCCCGCACCCCTGGACCGCGCGATGGGCCCCGTGGCGAGCCCGCGCCGCCACCCTACGCGCCGGCCGTGCGGGGCGCGGAGTCGTGAGCGACCCCCCCAGGGACTGCATCCCCGCCCCATCGCCCCGAGCGAATCCGGGGCAGGCCGGCGAGAGCTTCCAGGCCGCTACTGGTACCGTTGGGCCCCGTCTCCGGCTCGCGTCCCCGGCCCACAGGACGGCCGCGGGCCCCCGCCGGACGAGCCGCCCGATGAGTGGCCAGCGCGACGGGCGGGGTCGATGCGGGTGCACTTCGGGCCGGGGGCGCGGGAGCCAGCGTGGCGCCCGCCCGTCACCGGCGGACGGGCCGTGCCTCCGTGACGCTGGGCGACGGCCCCGGACGCCGGCCGGGACCCTGAGCCGGCGGCACCCCCGGACGGTCTGGCGGTCGCCTCCACCGGCACCGGAGTGACCGGCCCCGCCGACGGCACCCCGCGGGTCGTCCGCGCACCCTGCCGGCCCCTGGCGCGCGGGGGGGGCCCCACCCCGTGAGACTCCGCCGTGCACCGAGTGGTCTTATCAGCCCGAGGCTGGCCGGCGGCCGCTTCCCGTCCGGGGCGGGCGAGCGCGCCCTGCGGCGGCCGCCCCCACCTTCGTGGGATCGGCTGCCCGGCCGACCACGGCCGCGCCCCCAGGGCGCGCAGACCCCGGCGCGG     
J       GCCTAGAGAGTTTTATTTCATTTGGAATTACATTATTGATTATACACCTTAAAAATGGTATATTAAATTAAGACTGTATAATGTTTTTGTTAACTCTTTTTGTGAAAACTAAATACTAGTTTTTCTAATTTTAATTATATTCTTAACTTGACAAATATTTGAGATAAATTATGTTAAAATTTTATAAGCTATTTATAAAATTAATTTTTACGCATTCGTAATCTTTACGCTTAATAATCCTACGATCAGAAATAACTTATAGAAAAAAGATTTAATAAGTATGATAACTAGATTTAATATTTTTATTTTCAAATTTAGTAGTTAAATATATATTATAAAGATAGTGTATTTTTTGACTTTAAATGATCTACAATATCATATACTTGAGATAATTAGTTTATATATTTATTTACATTAAGATGTTAAGGAATCAGATTAAGGATATTTAAATCTTTGTAAATGGTTTGATCGAAAGCATGATATATATTCCATAATATATAATTAAAGACCATTGAAAAAAATAGTAGAGCAATTTAAATGCCTTAGGTTTATGATGGTTAATAAAATATAAGCTATTTTATAGATAAATTTCGGTATGAGGAATATAGATTTCAAAGAAAATATTTATATTTAGTATAATAATTAAAAATGATACATTGTCTAATTTGTGAACATTTTTTAAATGGATTCTTATTTGATATTTTATAAATTAGTTGGGTGAAAATTAGACACCGTCATTATTAACTATTATACTATCTAGATATTTAGTTATTAATAATATTTATACGTTTTGTTATATTTCTAATTTTATCTAATAAAATGTGACCAGTTTTTTAGAAATAATGCTTTAAGTACTAAGTACTATTAAATATGTCAATTTTTAATAATCTGAAAAGTTCATATTTCTTAATAAGTAAATCAAGTTTAAAACAAAAAATTAATAAAATAAATTAAGTTTTTATTTACTTCTAGCGATGTTTAAGTTGTCGACTAATAGTGGGGGTGGAGCATCAATCTTGCCTATGATAAAAAGCTTGAGTTACTCTCTATTAAGCTAAAGCATCGGATTCCTTCCCCCTGGCATGAAACCCCAACAGTAATCTATATTTTGGGCATCCTCGTGAATCGTCAAAGAGCATAAACACCTGCTATATCCAGCTAACAGTCCGGTGTCTGGTTTGATACAAACATTCATACCGAAGTACATACCCCTTATAATGTAACGGCCAAAAAATATTGCCAAAAACAGACCAATTTGATGTAGTTAGGGCGACATCGTTCTCGAAGAAGGGTTTCCCACATAATAGACACAATTCTAAATCATACAGTCGTAAAGGAGTGGGCCGAATTGAACCACAAGAAGCAAGTCGTGACGCACCACCTTCTCCCGTCTTTTTCGATTCCTATTTGTATGCTTTATGGTACCTGAGGTAGTGATATGAATGTATGAACACATTTTGCGAATACCAGACGAGAATTTCTCCAAAATCGTTATGATATTTTCGGTAATCTGGCATAAAGTTTTCTCCAGCAACATAATTCCCTTACAAAGTGTTATACAACCCATAGCGCAACGTCAAGCTCTGACGAATGATACCCCGATACTTGCATTATTTCCTCAACCCCTGCTAAGCTTGAATTGTTTTAATATATACCTATGGCGCAGTTAAATATATGCTGCCCGCGGATTGTGACAGTTAAGATGCCAGTAAAACGGTTTAACTGAAGTCTGTATACTGAAATAATGTTCAGTAAACCATGGCATCGATGAGCATACAGGAGTGGAATTTAGTAGGAAATCGCGATCATATGGATCGTATTCTTAGTGGGGGAGAGTTACTTATAAGTGGTGAAATATGTAAGAGTGCGTGAATAGGAACAGAAAACGATTTTCGAATTCGCCACTCGGGAAAAAGGCGTTCTATGCAAGACTTATCGGGGTACTGGTATTAAGAGGTTTGTAAGAGGGGATTAGCTCACAACAGCTCTGCTGGGAGCAGCCTGCGGTGTCAAGACGGGCACTCCCGCAGGTTAGTCAAGCGAGACAGTCTATGTGGTCGACGTTAGGAGGGCGAGACCGCGTTGTTCATACGACCACGCTGCCCACGCAGGACGAGCACTCTTTCCCGTGAGTCCAGCCGCGTCAAAGCATTATTACCGCAACTCCGGCGTTCCAATCTCCCGGCCTGGTGCAGGAGCCGCCTGTAGCTCTACTTCCATCAAACACCCATAAGTGCGGCTCCCCCAACCGGCGTTTTCCATTCAGCCGTGCCACCAGGAGGGCGGTGGGCTCGCCCGGGTTAGAGTGCACCAAAAACGACGCGGTAGTAATAAACGCCTCTTAGATTCGACATCGCACATTCGCGCCCGCTCGGTTTGTCACGGCGGGGGGCCGGTTTCCGCCAGAGGACACTGCCAACCCTTTGTATCGTATCTAAGGTTCGAGATTTGTGCCTGAGCGGCCTGGGTCTCGACCCCGAATATACTCCGGCCCGCGCGTGTAGTGCGGTCCCGTGTGCTGCAGTATATCCCGTTCTCGACACACTTAAAGAGCACGATCCCCTAGCCTCCGTGAAATTGACGGTGCACTCCGCTACGGGGAAGTCACCACGGACCCCGGGACAAGCATACGTGGGTGAGCGAGCAAGCCCACCTGGGGCACGAAAGAACCGCACGAATTAGTCGCGGGAGGCCGTCCGACGGTGTCCGCTATTCACCTGGCCTCACCCTGGTTACGTGAGGGATAGGTTCACGGGAACCACCGACAGGGACGCGCTGTTATCAGCGAGCAATGCTGATGACCCGAACGTGGAGCCACGTTCGTGGATCGGACGATGCGATACCCCACCGGGGGTGGGCTGTCTAGGATCCGTCTTATAACGCCGGCGAGGATTGGGCCGTGACGGGTTAGGCGACAATCTAGCTTGCAGCGATCGAGGGTGCTCTCCTGACGCACGGATTGGGCGTCCAGCCTGCTAGGGGAACTACGGTCCTGACAGCTGGGGGCCCCGGGCGGCGGCTAGGGCCTTACCCGCGGCCACGCGTTTCAGCCTGCCGTTTCGCCCGTCCGAGGTCCGGCGGCGCGTCCGCACGCCCCTAGGCTCCTCCCCCCTCCCGCCGCGGGCACTTCGGGTTGCAAGGCGGGTCGCTTGAGGCTCGCGCGGACGCCGGCCGGAGAGGGCACCCAGCGGCGGGCGCCCCAGGGGGGCCCCTACCCGACAGCGCGGGGCGGCAGCAGGCCCCTGGGGGCGGGTCCGCGCCCGAGAGCCAGGGCGAGGAGTGCGCGCTAAGGTAGAACCGCTCCACCCCCCGCGCCCCCGGACCGCGCGATGGGCCCCGTGGCGAGCCCGCGCCGCTAGCCTACGCGGCGGCCGTGCGGGGCGCGGAGTCGTGATCGACCCGCCCAGGGACTGCATCCCCGCCCCATCGGCCCTAGCGAACCCGGGGCAGGCCGGCGAGAACTTCCAGGCCGCGACTGGTACCGTTCGGCCCCGTCTCCGGCGCGCGTCCCCGTCCCCCCGGACTGCCGCGGGCCCCCGCCGGACGAAGCCCCCGACGGGTGCCCGGCGCGACGGGCGGGGTCGACGCGGATGAACTGCGGGCCGGGGACGCGGGAGCCAGCGTGGCGCCCGCCCGTCACCGGCGGACGGGCCGTGCCTGCGTGTCGCTGGGCGACGGCCCTGGACGCCGGCCGGCACCTTGAGTCGGCTGTAGCCCCGGACGGTCCGGCGGTCGCCTCTACCCGCAGCGGAGTGACCGGCCCCGCCGGCGGCGCCCCGCGGGTAGTCGGCGCACCCTGCCGGCCCCTGGCGCGCTGGGGGGGCGCCACCCTATGACACTCCGGCGTGCACCGATCGGCCTTATCAGCGCGGCGCTGGCGCGCGGCCGGGTCCCGTCGGGGGCGGGCGAGCGCACCCTGCGGCGGCCGCGCCCACCTTTGTGGGATCGGCTGGCCGGCCGACCACGGCCGCGGCCCCAGGGCGCGCACACCACGGCCCGG     
I       GCCTAGGAAATTTTATTTCATTTGGAATTACATTATTGATTATACACCTTAAAAATGGTATATTAAATTAGAACTGTATAATATTTTTATTAACTCTTTTTGTAAAGGCTAAATGCTTGTTTTTCTAATTTTAATTATATTCTTGACTTGACAGATATTTGGTATAAATTATATTAAAATTTTATGAGCTATTTATAAGATTAAATTTTACGCATTCATAATCTTTACGCTTATTAATCCTACGATCAAAAATAACTTATAGAAAGAAAATTTAGTAAATATAATAACTAGATATAATATTTTTATTTTCAAATTTTGTAATTAAATATATATTATAAAGATAATGTATTTTTTGACTTTGAATAATCTACAGTATCATATACTTGAGGTAATTAATTTATATATTTATTTCCATTAAGATATTAAGAAATCAATTTAAAAGTATTTAAATCTTTGTGAATAATTTAATCGAAAGCATGATATATATTCCATAATGTATAATTAAAGACCATTAAAAAAAATAATAGAACAATTTAAATGTCTTAGGTTTATGATGGTTAATAAAGTATAAGCTATTTTATAGATAGATTTCAATATGAGGAATATAGATTTCAGGAAAAATATTTGTATTTAATATAATAATTGAAAATGATACGTTATCTAATTTGTGGACATTTTTTAGATAGGTTCTTATTTAATATTTTATAAATTAATTGAATGAAAATTAAACACCGTCATTATTAGCTATTATACTATCTGGATATTTAATTATTAATGATATTTATACGTTTTGTTATATTTCTAATTTTATCTAATAAAATGTGACCGATTTTTTAAAAATAATACTTTAAGTACTAAGTACTATTAAATATGTCAATTTTTAATAATCTAAAAAGTTCATATTTCTTAATAAGTAGATCGAGTTTAAAACAAAAACTTGATAAGATAAATTAAGTTTTTATTTACTTCTAGCAATGTTTAGATTTTCGACTAATAGTGAGAGTAGAGCATAAATCTTGCCTATGATAACAAGCTTGAGTTACTCTCTATTAAGATGAAGCATCAAATTCCTCACTCTTGGCATGAAACCCCAACAATAATCTGTATTCTGGGCATCATCGCAAATCGTCAAAAAGCATAGACACCTGCTAGATCCGGCTAACAATACTGTGTCTGGTTTGAAACAAAAAATCATACCGAAAAACATACCATTTATAATGTAACGGCCAGAAAATATTGACAAAAACCGACCAATTTGATGTGGTTAGGGCGATATCGTTCTAGCAGAAGGGTTTCCCACGGAATGAACACAATTCTAAGTCATATAGTCGTAGAGAAATGGATTAAATTGAAGCATGAGAGGCAAGTCGTGACGCACCACCTTCACCCGTCTTTCTAGCTTTCTAATTGTGTGATTTGCAGTACCTGAGGTAGTGATATAAATGCGTGAATACATTTCACGAATACCAGACGACAGTCTTTCCAAAATAGTTATGGTGTATTCTGTAATCTGACATAGAGTTTTCTCCAACAACATAATTCCATTATTAAGTGTTACACATCCAACAGCCTAACGTTGAGCTCTGACGAGTGATACCTCGATACTTGTATTATTTCCTCAACCTCTGCTAAGCTTGAATTGCTATAATATATACCTATGGTGAGGTTAAACACATGCTGCCCGAAGATTGCGACAGTTAAGATACCAGTAGTACGGTTTAACTAAAGTCTCTATACTGAGATAACGTTCAATAAACTATGGCATTGATGAGTAAACTGCAGTGTAATTTAGTAGGAAATAGTGATCGTATGGGTTGTATTCTTAGTGAGGGAGAGTTACTTATAAGTAGTGAAATATATAGAAGCGCGTGAATAAGAACAGAAAACGATTTTTGAATTCGCCACTCGGGTAAAAGGCATTCTATGCAAGACTTATCGGGGTACTGGTATTAAGAGTTTTGCAAGAGGGGGATAGCTCTCAACAGCTCTGCTGGGAGTAGCCTGCGGTGTCAAGGCGGGGACTCCCGCAGGTTAGCCAAGGGAGACAGTCTATGTGGTCGACATTAGAGGGGCAATACCGTGCTCTTTATACGACCACGCTGCCTACGCAGGACAAGCACTCTTTCCCGTAAGTCTAGCCGCGTCAGAGCATTGTCACCGCAATTTCGGCGTTCCAATTTCCCGGCCCGGTGCAGGAGCCGCCGGTAGCTCTAGTCCTATCGAACACCCATAAGTGCAGCTCCCCCAGCCGACGTTGTCTATACAACCGAGCCGCCGGGAGGGCGGTGGGCTCCCCCGGATTAGATTGCACCGAACGCGACTCGGTGGTAGAAATCACCTCTTAAATTCCACATGGCACGTTCGCACCCGCTCGGTTTGTTTCGGCGGGGGGCCGGTTTCCGCCAGAGGACACTGCCAACCCTTTGTCTCGTCCCTGAGGTTCGAGATTTGCGCCTGAGCGGCCTGGATCTCAGCCTCGAATATACTCGGGCACGCGCGTGTCGTGCCGTCCCGTGTACTGCAGCATATCTTGTTCTCGACACACTTAGAGAGCACGATCCCCTAGCCCCCGTGAAATTGACGGCGCATGCCGCTCTGCGGAGGTCACTATGGACCCCGCGACAAGCACACGTGGGTGAGCGAGCAGGCCCACCTGGGACACGGAAGAGTCGCACGAATGAGTCGCGGGAAGCCGTCCGACGGTGTCCGCTATACCCCTGTCCTCACCCCAGTTAAGTGAGTGATAGGTTCACGGGAACCGCCGATAGGGACGCGCTGCTATCCGCGAGCAATGCCGATGACTCGAACGTGGAGCCCCGTTCGCGGATCGGACTATGCGATACCTCACCGGGGGTGGGCTGTCTACGATCCGTGTTATATCGCCGGCAAGGACTGTGCCTTGACGGGTTGGACGGCGATCTAGCTTGCAGCGAGCGATGGTGCTCTCCTGACGCGCGGATTGGGCTTCCTGCCTGCTTGGAGAACTGCCGTCCTGACAGCTGGGGGCCCCGGGCGGCTGCTAGGGCCTTACCTGCGGGCACGTGTTTCAGCCTCCCGTTTCGCCCGCCCGAGGTCCGACGGGGCGTCCGCACGCCCGTGGGCTCCTCCCCCCTCCCGCCGCGCGCACCTCGGGCTGGAAGGCGGTTCACTCGAGGCTTACGCGGACGCCCAACGGAGAGGGCACCCAGGGGCGGGCGCTCCTGGGGGGCCGCTCCCGGACAGTACGGGGCGGCAGCAGGCCCCTGGGGGCGGGTCCGCGCCCGAGAACCGGGTCGAGCAGAGCGCGCCAAGGTAAAACCGCCCCATCCCCCGCGCCCCCGGACCGCGCGATGGGCCCCGTGACGAGCCGGCGCCGCCAGCCCACGCGCCGGCCGCGCGGGGCGCGGAGTCGTGATCGGCCCCCCCAGGGACTGCATCCCCGCCCCTTCGCCCCAAGCGACCCCGGGGCAGGCCGGCGAGAGCTTCCAGGCCGCGACGGCTACCGTTCGGCCCCGTCTCCGGCTCCCGTCCTTGCCCCTCCGGACGGCCGCGGGCCCCTGCCGGACGAAGCGCCCGATGGGTGTCCGGCGCGACGGGCGGGGTCGAGGCGGGTGCACTCCGGGCCGGGGCCGCGGGGGCCAGCGTGGCGCCCGCCCGTCACCGGCGGACGGGCCGTGCCTCCGTGACGCTGGGCGACGGCCCGGGACGCCGGCCGGCACCCTGAGTCGGCCGTATTCCGGGAAGGTCCAGCGGTCGCCTCCACCCGCAACCGAGTGACCGGCCCCGCCGACGGCCTCCCGCGGGTAGTCGGCGCACGCTGCCGGCCCCTGGCGCGCGGGGGGAGCTCCACCCGGTGACACTCCGCCGTGCACCGACTGGGCTTATCAGCACGTGGCCGGCGCGCGGTCGCGTCCCGTCCGGGGCGGGCGAGCGCGGCCTGCGGCGGCCGCACCCACGCTTGTGGGATCGGCTGCCCGGCCGACCACGGCGGCGGCCCCAGCGCGCACAAACCCCGGCACGT     
H       GCCTAAAAAGTTTTATTTCGTATGGAATTACATTATTGATTATACACCTTAAAAATGGTATATTAAATTAGGACTATATAATATTTTTATTAACTCATTTTGTAGAAACTGAATGCTGGTTTTTCTGATTTTAATTATATTCTTAACTTAACAGATGTTTGATATAAATTATGTTAAAATTTTATAAGCTATTTAAAAAATTAATTTTTACGCGTTCATAATCTTTACGCTTGTTGATCCTACGATCGGAAATGACTTATAAAAAAAAGATTTAATAAATATAATGGCTAGATTTAATATTTTTATTTTCAAGTTTTGTAATTAAATATATATTATGAAGATAATATATTTTTTGACTTTGAATAATCTGCAATATCATATACTTGGGGTAATTAATTTATATATTTATTTGCATTAAGATATTAAGAGATCAATTTAAGATTATTTAAATCTTTATAAATAATTTGATCGAAAGCATAATATATATTCCATAATATATAATTAAAGACCATTAAAAAAAATAATAGAACAATTTAAATGCCTTAAATTTATGATAGTTAATAAAGTATAAGCTATTTTATAGATAAATTTCAATATGGGGAATATAAATTTCAAGGAAAATATTTATATTTAATATAATAATTGAAAATGAAACATTATCTAATTTATGGACATTTTTTGAATGAATTCTTATTTGATATTTTATAAATTAATTGAATAAAAATTAAACACCGTCATTATTGGCTGTTATGCTATCTAGATATTTAATTATTAGTAATATTTATGCGTTTTATTGTATTTCTAATTTTATCTAATAAAATGTAACCAGTTTTTTAAAAATAATGCTTTAAATACTAAGTACTATTAGATATGTCAATTTTTAATAATCTAAAAAATTCATATTTCTTGATAAGTAAATCAAGTTTAAAACGAAAACTTAATAAGATAGATTAGGTTTTTATTTACTTCTAACAATGTTTAGGTTATCGGCTAATAGTAAGGGTCGGGCATGAATCTTGCCTATGATAACAAGTTTGAGAAACTCTATATTAAGCTGAAGCATCGGATTCCTTACCCTTGGCATGAAACCCCAACATTAATCCATGTTCTGGGCATCCTCGCAAATCGTCAAAAAACATAGACATCTGCTAGATTTGGCTAATTTTACGGTGTCTGGTTTGATGCGGAAATTCATACCGAAAAAAATACTACTCATAGTGTAACGGCCGAGAAATATTGATAAAAACCGACCAATTTGATATGGTTAGGGCGATATCGTTCTGGCAGAAGGGTTTTCCACGTAATGAACACAATTCTAAATCATATAGTCGTAGAGGAAAGAGTCAAATTGAAACATGAGAGGCAAGTCGTAACGCACCACGTTTACCCGTCTTTCTAAGTTCCTAGTTGTATGTTTTGTGGTACCTGGGGTAGTGCTATAAATGTATGAATACATTTCGTGAATACCAGACGAAAGTTTTTCCAAAACGGTTATGATATATTCCGTAATCTGGCATAAAGTTTTTTCCAGCAACATAATCCCTTTACAAAGTGTTACACATCCCACAGCGAAACGTTGAGCCCTGACGAGTGATACCTCGATACTTGTATTATTTCCTCAACCTCTGTTAAACTTGAATTGCTTTAATACATACTCACGGTGCGGCTTTACACATGCTGCCCGTAGATAGCGACAGTTAAGATGCCAGTAATACGGTTTAACTGAAGTCTCTATACTGAAATAACGTTCAGTAAACTATCGCCTTGATGAGTATATCGCGGTGCAAATTAGCAGGAAGTCGTAATCGAATGGATTGTACTCCTAGTGAGGGAGAGTTGCTTGTAAGTGGTGAAATATGTAGAAGCGCGTGAATTGGAACAGAAAACGATTTTCGAATTCGCCACTCGGGTAAAAGACGCTCTATGCAGGACTTATCGGGGCACTGCTACTCAGTGCTTTACAAGAGGGGAATGGCTCTCTACAGATCTGCGGGGAGCAGCCTGTGGCGTCAAGGCGGGGACTCCCGCAGATTAGTCAAGTGAGACAGTCTATGTGGTCGACTTTAGAGGGGCGAAGCCGCGTTGTTTACACGACCACGCTGCCCACGCGGGGCGAGCACTCTTTCCCGTAAGTCCAGCCGCGTCAGTGCATTATTACCGCAACTCCGACGTTCTAATTTCCCGGCCAGGTGCAGGAGCCGCCGGTGGCCCTAATCCTATCAAACACTCATAAGTGCGACTCCCCCAGCTGGCGTTTTCTATACAGCCGAGCCGCCAGGAGGGCGGTGGGGTCGCCCGGGTTAGATTACACCTAACACGACGCGGTAGTAGCAATCACCTCTTGGATTCGAGATCGGACTTTCGCACCCGCTCGGTTTGTGTCTGGGGGGAGACGGTTTCCGCCAGAGGACACTGCCAACCCCTTGTGTCGGCCCTGAGGTTCGAGATTTGTGCCCGAGCGGCCTGGGTCTCGGCCCCGAGTCTACTCGGGCACGCGCGTGTCGCGCGATCCTGTGTGCTGCAGCATATCCCGTTCTCGACACACTTAGAGAGCACGAACCCCTAGTCTCCGTGAAGTTGACGGTGCATGTCGCTGCAGGGAGGTCACTATGGACCCCGAGACAAGCAGACGTGGGTGAGTAAGCAGGCCCACCTGGGACTCGAAAGAACCACATGAATCAGTCGCGGGAAGCCGTTCGACGGTGTCCGCTATACACCTGGCCCCAGCCTAGCTACGTGAGGGATAGGTTCACGGGAACCACCGACAGGGACGCGCTGCTGTCGGCGAGCAATGCCGATGACTCGAACGTGGAGCCACGTTCGGGGATCGGACAATGCGATACCCCACCGGGGGTGGGCTGTCTATGCTCCGTCTTATATCGCCGGCAAGGACTGGGCCTTGACGGGTTGGGCGGCAATCTAACTTGTAGCGCGCGAGGATGCTCTCTTGACGGACAGATTGGGCTTCCCGCCTGCGAGGGGAACTGCTGTCCTGACAGCTGGGGGCCCCGGGCGTCTGCTAGGGCGTTACCGGCGGCCACGCGTTACAGCCTTCCGTTGCGCCCACCCGAGGTCCGCCGAAGCGTCCGCACGCCCGTAGGCTCCTCCCCCCTCCCGCCGCGCGCACGTCGGGCTGGAAGGCGGGTCGCTGGAGACTTGCGCGGACGCCGGACGTAGAGGGCACCCAGCGCCGGGCGCCCCAGGGGGGCCCCTGCCGAAGAGCACGGGGGCGCAACTGGCCCCTGGCGGCGGGTTCGCGACCGAGAGCCAGGCCCAGCAGGGCGCGCCAAGGTAAAACCGCCCCACCCCCCGCGCCCCCGGACCGCGCGATGGCGCCCGTGGCGGGCCCGCGCCGCCAGCCTACGCCGCGGCCGTGCGGGGCGCGGAGTCGTGAGCGGCCCTCCCAGGGACTGCCTCCCCGCCCCATCGCCCACAGCGATCCCGGGGCAGGCCGGCGAGGCCTTCCAGGCCGCGACTGGTACCTTTCGGCCCCGTCTCCGGCCGACGTCCCCGGCCCTCCGAACGGCCGCGGGCCCCCGCCGGACGAAGCGCCCGATGGGTGCCCGGCGCGACGGGCGGGGTCGAGGCGGGTGCACTCCGGGCCGGGGGCGCGGGAGCGAGCGTGGCGGCCCCCCGTCACCGGCGGACGGGCCGTGCCTCCGTGGCGCTGGGCGACGGCTCCGGACGGCGGCCGGGAGCCTGAGCCGGCCGTATCCCTGGACGGTCTGGCGGTTGCCTCTACCCGCAGCGGAGCGACCGGCCCCGCCGGCGGCATCCCGCGGGTCGTCGGCGCACCCTGCCGGCCCCTGGCGCGCGGGGGGGGCTCCACCCCGTGATACTCCGGCGTGCACCGAGCGGCCTTATCAGCGCGCGGCCGGCGTGCGGCCGGGTCCCGTCGGGGGCGGGCGAGCGCTCCCTGCGGCGGCCGCGCCCACCTTCGTGGAATCGGCTGGGCGGCCGACCACGGCCGCGGCCCCAGGGCGCGCAGACCCCGGCGCGG     
G       GCCTAAAAGATTTTGTTTCATTTGGAATTACATTATTGATTATACACCTTAAAAATAGTATATTAAATTAGAACTGTATAATATTTTTATTAACTCTTTTTATAAAAACTAGATGCTAGTTTTTCTAATTATAATTATATTCTTAACTTGACAAATTTTTGATATAAATTATATTAAAATTTTATAAGCTATTTATATAATTAATTTTTACACATTCATAATCTTTACGCTTATTAGTCCTACAATCAGAAGTAACTTATAGAAAAAAGATTTAATAAATATAATAACTAAATTTAATATTTTTATTTTCAAATTTTATAATTAAGTATATATTATGGAGATAATGTGTTTTTTAACTTTGAATAATCTACAATATCATATACTTGAGGTAATTAATTTATATATTTATTTACATTAAGATGTTAAGAAATCAATTTAAAAGTATTTAAATCTTTGTGAGTAATTTAGTCGAAAGCATAATATGTATTCCATAATATATAATTAGAGACCGTTAAAAGAAATAGTAAAACGATTTAAATGCCTTAAATTTATGATAGTTAATAAAGTATAAGCTATTTTATAGATAGATTTCAATATGGGGAATATATATTTCAAGAAAAATATTTATATTTAGTATAATGATTAAAAATGATACATTATCTAATTTATGAACATTTTTTGAATGGATTCTTATTTGATATTTTATAAATTAATTGAATGAAAATTAAACACCGTCATTATTGACTATTATGCTATCTAGATGTTTAGTTATTAATAATATTTGTACGTTTTGTTATATTTCTAATTTTATCTAATAGAATGTAACCAATTTTTTAGGAATAATGCTTTAAGTACTAAGTACTGTTAAATGTGTCAATTTTTAATAATCTAAAAAGTTCATATTTCTTAATAGGTAAATCAAGTTTAAAACAAAAACTTAATAAGATAAATTAAGTTTTTATTTACTTCTAACAATATTTAAATTATCGACTAATAGTGGGGGTGAAGCACGAATCCTGCCTATGATAACAAGTTTGAGTCACTCTCTATTAAGCTGCAACATCGGATTCCTCACCCCTGGCGAGAAACCCCAAGAATAATCTACATTCTGGACATCCTCGCGAACCGTCAAAGAGCATAGACATCTGCTAGATTTGGCTAACAATACGGTGTCTGGTTTAATACGAAAATTCATACCGAAACACATACCACTTATAATGTAACGGCCAGAAAATATTGGCAAAAACCAACTAGTTTGATGTGGCTAGGGCGATATCGTTCTGGCAGAAGGGTTTCCCACGTAATAAACACAATTCTAAGTCATAGAGTCGTAGAGGAGCGGGACGAATTGAAGCATGAGAGGTAGGTCGGGACGCACCACCTTCTCCTGTCTTTCTAGATTCCTAGTTGCATGCTTTATGGTACCTGGGATAATGATTTGAATGTATGAATACATTTCTTGAATGCCAGACGAGGATCTTTCGAAAATAGTTATGGTATATTCTGCAGTCCGGTATGAAATATTCTCCAGCAACATAATTCCTTTATAAAGTGTTATACATCCCACGGGGCAACGTCGGGCTCTGACGAACGATACCTCGATACTTGTACTATTTCCTCAACCCCTGCTAGGCTTGAATTGCTTTAATATATATCCATGGTGCGGTTAAATACATGCTGTCCGCAGATTGCGACAGTTAGGATGCCAGTAACACGGTTTAACTGAAGTCTCCATACTGAGATAACATTCAGTAAACTATGGCATTGATGAGCATATTGCAGTATAATTTAGGAGGAAGTCACGACAGAATGGGTTGTATGCTTAGTGAAGGAGAGTCACTTATAAGCGGTGAAATGTGTAGAAGCGCGTGAATCGGAACAGAAAACAATTTTCGAATTCGCCACTCGGGCAAAAGGCGCTCTATGCAAGACTTATTGGGGTATCAACATCAAGAGTTTCACAAGAGGAGAATAGCTTTCTACAGCTCTACTGGGAGCAGCCTGTGCTGTTAAGGCGGGGAGTCCCGCAGGTGAGCCAAGTGAGACGGTCTATGTTGCCGACGTTAGAAGGGCGATGCCGCGTTGTCTATACGACCACGCGGCCTACGCAGGACAAGCGCTCTCTCCCATTAGTCCAGCCGCGTCACTGCACTATCATCGCAACTCCGGCGTTCCAATCTCCCGGCCTGGTGCAGGAGCCGCCGGTAGCTCTAATCCTATCAACCACTCATAAGTGCGGCTCCCCCAGCCGGCGTTTTCTACGCAGCCCAGCCGACACGAGGGTGATGGGTACGCTCGGGTTAGAATGCACCTAACGCGACGCGGTAGCAGAAAACACCTCTTGGATTCGACATCGCACACTCGCGCCCGCTCGGTTTGTACCGGCGGGGGGCCGGTTTCCGCCAGAGAACACTGCCAACCCCTTGTGTCGTCCCTGAGGTTCGAGAATCGTGCCTGAGCGGCTTGGGTCTCGGCCCCGAATATACTCAGGCACGCGCGTGTGGTGCGATCCTGTCTGCTACAGTATATCCCATTCTCGACACACTTAGAGAGCACGATCCCCTAGCCTCCGTGAAGTTGACGGTGCACTTCGCTACAGGGAGGTCACTGTGGACCCCGGGACAAGCATACGTGGGTGAGGGAGCAAGCCCACCTGGGGCACGAAAGAGCTGCACGAATTAGTCGCGGGAAGCCGTCCGACGGTGTCCGCTATGCACCTGGCCTCACCCTAGCTACGTGAGGGATAGGTTCACGGGAACCACCGACAGGGACGTGCTGCTGTCGGCGAGCGATGCCGATGACTCGAACGTGGAGCCGCGTTCGCGGATCGGACAGTGCGATACCCCACGGGGGGTGGGCCGTCTACGATCCGTCTTATATCGCCGGCAAGGGCTGCGCCCTGACGGGTTCGGCGGCGATCTGACTTGTAGCGAGCGAGGATGCTCTCTTGACGTACGGATTGGGCTTCCCGCCTACAAGGGGAACTGCCGTCCTGACAGCTGGGGGCCCCGGGCTCGGGCTAGGGCGTTACCCGCGGCCACGCGTTCCAGCCTGCCGTTGCGCCCGCCCGAGGTCCGCCGGGCCGCCCGCACGCCCTTAGGCTCCTCCCACCTCCCGCCGCGGGCACGTCGGGCTGGAAGGCGGGTTGCTGAAGGCTTCCGCGGACGCCGCACGGAGAGGGCACCCAGTGACGGGCGCGCCAGGGGGGCCCCTACGGTAGAGCGCGGCGCGGCACCGGGCCCCTGGGGGCGGGTCCGCAACCGAGAGCCGGGGCTAGCAGAGCGCGCCAAGGTAGAACCGCCCCACCCCCCGCGCCCCCGGACCGCGCGATGGGGCCCGTGGCGGGCCGGCGCCGCGAGCCTACGCGGCGGCCGTGCGGGGCGCGGAGTCGTGACCAGCCCCCCCGGGGACTGCATCCCCGTCCCATCGACCCGAGCGAACCCGGGGCAGGCCGGCGAGACCTTCCAGGCCGCGACGGCTACCGTTCGGCCCCGTCTCCGGCCCGCGTCCCCGCCCCCCCGGACGGCCGAGGGCCCCCGCCGGACGAGGCACCCGATGGGTGCCCGGCGCGACGGGCGGGGTCGAGGCGGGTGCACTCCGGGCCGGGGGTGCGGGAACCAGCGTGGCGCCCGCCCGTCACCGGCGAGCGGACCGTGCCTCCGTGACGCTGGGCGACGGCGCCGGACGCCGGCCAGCACCCTGAGCCGGCCGCACCTCCGGACGGTCCCGCGGTGGCCTCCACCCGCAGCGGAGTGACCGGCCCCGCGGGCGGCCACCCGCGGGTGGTCGGCGCACCCTGCCGGCCCCTGGCGCGGGGGGGGGGCGCCACCCCGTGACACTCCGGCGTACACCGATTGGCCTTATCAGCGCGGAGCCGGCGGGCGGGCGGGTCCCGTCGGGGGCGGGCGAGCGCACCTTGCGGCGGCCGCACCCACCTTCGTGGGATCGGCTGCCCGGCCGACCACGGCGGCGGCCCCAGCGCGCACAGACCCCGGCGCGG     
F       GCCTAAAAAATTTTGTTTCGTTTGGAATTACATTATTGATTATACACCTTGAAAATGATATATTGAATTAGAACTGTATAATATTTTTATTGATTCTTTTAGTAAAAACTAAATGCTAGTTTTTCTAATTTTAATTATATTCTTAACTTGACAAGTATTTGATATAAATTATGTTAAGATTTTATAAGCTATTTATAAGATTAATTTTTACGCATTCATAATCTTTACGCTTATTAATCCTACGATCGGAAATAACTTATGGAAAAAAGGTTTAATAAATATAATAACTAAATTTAATATTTTTATTTTCAGGTTTTGTAATTAGATATATATTATAAAGATAATATATTTTTTAACTTTAAATAATCTACAATATCATATACTTGAGGTAATTAATTTATATATTTATTTACATTAAAATATTAAGAAATCAGTTTAAGAATATTTAAATCTTTGTAAATAGTTTGATCGAAAGCATAATATATATTCCATAATATATAATTAAAGACCATTAAAAAGAATAGTAAAACAATTTAGATGCCTTAAATTTATGATAGTTAATAAAGTATAAGCTATTTTGTAGATAGATTTCAATATGAGGGATATAAGTTTCAAGAAAAATGTTTATATTTAGTATAATAATTAAAAATGATACATTATCTAATTTGTAAACATTTTTTGAATGGATTCTTATTTGATATTTTATAAATTAATTGGATGAAAATTAGGCACCGTCATTATTGGCTGTTATACTATCTAGATATTTAATTATTGATAATATTTGTACGTTTTGTTATATTTCTAATTTTATCTAATAAGATGTAACCAATTTTTTAGAAATAATGCTTTAAGTACTAAATACTATTAAATGTGTCAATTTTTAGTAGTCTAAAAAGTTCATATTTCTTAATAAGTAGTTCGAGTTTATAACAAAAAATTAGTAAGATAAATTAAGTTTTTATTTACTTCTATCAATGTTTAGATTATCGACTAAGAGTGAGGGTAGAGCATGAATTTTGCCTATGATAACAAGTTTGAGTTACTCTCTATTAAGCTGGAGCATCATATTCCTTACCCCCGGCATGAAACCCCAACAGTAATATATATTCTGGGTATCTTCGTGAATCGTCAAAGAGCATAGACATCTGTTAGATTTGGCTAACAATACGGTGTCTGGTTTGACGCGAAAATTCATACCGAAAGACATACCACTTATAATGTAACGGCCAGGAAATATTGACAAAAACTGACCACTTTGATGTGGTTAGGGCGATATCGTTCTGGCAGAAGGGTTTCCCTCGTAATAAACACAATTCTAAGTCATAAGGTCGTAGAATAGTGGGCCGAATTAAAGCATGAGAGATAAGTCGTGGCGCACCACTTTCGCTCGTCTTTCTAGGTTCTCAATTGCATGCTTTGTGGTACCTGTGGTAATGATATCAGTGTATGAATACATTTTGTGAATACCAGACGAGGGTTTTTCCAAAATAGTTATGATATATTCTGTAATCTGGCATAAAATTTACTCCAGCAACATAACTCCTTTACGAAGTGTTACACACCCCACAGCGTGACGTTAAGCCCTGACGAGTGATAACTCGATACTTGTATTATTCCCTCAACCCCTGCTAAGCTTGAATTGCTTTAATATATATCCATGGCGCGGTTGAATGAATGCTGCCCGAAGATTGCGACAGTTAAGATGCCAGTAATACAGTTTAATTGAAGTTTCTATACTGAGATAACGTTTAGTAAACTATGGTATTGATGAGCATATAGCAGTGCAATTTAGTAGGAAGTAGCAATCGAATGCATCGTATTCTTAGTGAAGGCGAGTTACTTATAAGTGGTGAAATGTGTAGAAGTGCGTGAATTGGAACAGAAAACGATCTTAGAATTCGCCACTCGGGTAAAAGACGTTCTGTGCAAGACTAATCGAGGTACCGGTATTCAGAGTTTTGCGAGAGGGGAATAACTCTCTACAGTTCTGCTGGGAGCAGCCTGTGGTGTCAAGGCGTAGACTCCCGCAGGTTAGCCAAGTGACATAATCTATGTCGTCGACGTTAGAAGGGCGAAACCGCGTTGTTGAGACGAGTACGCTACCAACGCAGGACAAGCGCTCTTTCCCGTAAGTCCAGCCGCGTCAGTGCATTATCATCGCAACTCCGGCGTTCCATTTTCCTGGCCTGGTGCAGGAGCCGCGGGTAGCCGTAATCCTATCAAACACCCCTAAGTGCAGCTCCCCCAGCCGGCGTTTTCCATACAGCCGAGCCGCCAAGAGGGCGACGGGCTCGCGCGGGTTAGAATGCACCTAACGCGACCCGGTGGTAGAAATCACCTCTTAGATTCAACATCGCACGTTCGCACCCGCTCGGTTTATTCCTGCGGGGGGCCGGTTTCCGCCAGAGGACACTGCCAACCCCCTGTCTCGACCCTAAGGTTCGAGACTTGTGCCTGAGCGGCCTGGGTCTCAGCCCCGAATATACTCGGGCACGCGCGTGTTGCGCAATCCTGTATGCTACAGCATATCCCGTGCTCGACACACTTAGAGAGCATGATCCCCTAGCCTTCGTGAAGTTGACGGCGCATGTCGCTGCAAGGAGGTCGCTTCGTTCCCCGGAACAAACATACGTGGGTGAGAGAGCAAGCCCACCTGGGGCCCGGAAGAACCGGACGAGTTAGTCGCGGGAAGCCGTCCGACGGTGTCCGCTATATGCCTGGCCTCACCCTAGTTACGTGAGGGATCGGTTCACGGGAACCGCCGACAGAGACGGGCTGTTGTCGGCGAGCAATGCCGATGACTCGAACGTGGAGCCGCGTTCGCGGATCGGACGATGCGATACCCCACCGGGAGTGGGCTGTCTACAGTCCGTCTTATAACGCCGGCAAGGACTGAGTCTTGACGTGTTGGATGGCGATCTTACTCGTGGCGGGCCAGGATGCTCTCTTGACGTTCGGATTAGGCATCCCGCCTGCCAGGAGAACTGCTGTCCTGACAGCTGTGGGCCCCGGGCGTCTGCTAGGGCCTTACCCGCGGCCACGCGTTGCAGCCTGCCGTTGCGCTCGCCCGAGTTCCGTCGGGGCGTCCGCACCCCCATGGGCTCCTCCCGCCTCCCGCCGCGGGCACGTCGGGCTGGAAGGCGGGTACCTGGAGCCTTGCGCGGACGCCGAGCGCAGAGGGCACCCAGCGGCGGGCGCCCCGGGGGGGCCCCTGTCGCATAGCACGGGGCGGCAGCAGGCCCCTGGAGGCGGGTTCGCGACCGAGAGCCGGGGCCAGCAGAGCGCGCGAAGGTAAAACCGCCGCACCCCCCGCGCCCCCGGACCGCGCGATGGGGCCCGTGCCGCGCCGGCGCCGCGATCCTACGCGGCGGCCGGGCGGGGCGCGGAGTCGTGACCATCCCCCCCAGGGACTGCGTCCCCGGCCCATCGCCCCGAGCGAATACGGGGCAGGCCGGCGAGACCTTCCAGGCGGCGACCGGTACCGTTCGGCCCCGTCTCCGGCCTCCGTCCCCGCCCCTCCGGACGGCCGCGGGCCCCCGCCGGACGAAGCTCGCGAGGGGCGACCGGCGCGACGGGCGGGGTCGACGCGGCTGCACTACGGGCCGGGGGCGCGGGAACCAGCGTGGCGCCCGCCCGTCACCGGCGGACGGGCCGTGCCTCCGTGTCGCTGGGCGGCGGCCCTGGACGCCGGCCGGCGCCCTGAGGCGGCGGAACGCCCGGACGGTCTGGCGGTGTCCTCAACCCGCATCGGAGTGACCGGCCCCGCGGACGGCCTCCCGCGGGTGCTCGGCGCACCCTGCCGGCCCCTGGCGCGCGGGGGGGGCGCCACCCCGTGACACTCCGCCGTGCACCGACGGGACTTATCAGCCCGCGGGCGGCGCGCGGCCGTGTCCCGTCCGGCGCGGGCGAGCGCGCCCTGCGGCGGCCCCCCCCACTTTTGTGGGATCGGCTGGCCGGCCGACCACGGCTGCGGCCCCAGAGCGCGCAGACCCCGGCGCGA     
E       GCCTAAAAGATTTTATTTCATTTGGAATTACATTATTGGTTATACACCTTAAAAATGGTATATTAAATTGGGACTGTATAATATTTTTATTAGCTCTTTTTATAAAAACTAAATGCTAGTTTTTCTAATTTTAATTATATTCTTAGCTTGACAGGTATTTGATATAAATTATGTTAAAATTTTATAAGCTATTTATAAGATTAATTTTTACGCATTCATAATCTTTACGCTTATTAATCCTACAATCAGAAGTCGCTTATAGAGAAAGGATTTAATGAATATAATAACTAAATTTAATGTTTTTATTTTCAAATTTTGTAATTAAATATGTATTATGGAGATAATAAATTTTTTAACTTTGAATAATCTTCAGTATCATATACTTGAGATAGTTAATATATATATTTATTTACATTAAGGTATTAAGAAATCAATTTAAAAATATTTAAATCTTTGTAAATAATTTAATCGAAGGCATGATATATATTCCATAATATATAATTAAAGACCATTAAAAAAAGTGATAGAACAATTTAAATGCCTTAGATTTATGATAGTTAATAAAGTATGAACTATTTTATAGATAGGTTTCTATATGAGGGATATAAGTTTCAGGAAAAATATTTATATTTAATATAATAATTAAAAATGATACATTATCTAATTTATAAACATTTTTTGAATAAATTCTTATTTGATATTTTATAAATTAATTGAATGAAAATTAAACACCGTCATTATTAGCTGTTATGCTATCTAGATATTTAATTATTAATAATATTTGTACATTTTGTTATATTTCTAATTTTATCTAATAAAATGTAACCAGTTATTTAAAAATGATGCTTTAAGTACTAAGTACTATTAAATATGTCAATTTTTAGTAGTCTGAAAAGTTCATATTTCTTGATAAGTGAATCAAGTTTATAACAAAAACTTAATAAAATAGGTTAAGTTTTTATTTACTTCTAGCAATGTTTAGATTATCGACTAATAGAGGGGGTGGAGCATGAATCCTGCCTATGATGATAAGTTTGAGTAACTCTCTATTAAGCTGAAGCATTGGATTCCTTACACCTGGCATGAAACCCCAACAATAATTTACATTCTGGGTATCACCGCGAATCGTCAAAGAGCATAGACATCTGCTAGATTTGGCTAACAATACGGTGTCTGGTTTGATACAAAAATTCATACCGAAAAACATACTACTTACAATGCAACGGCCATTAAATATTGACAAAGACCAACCAATTTGATGTGGTTAGGTCGATATCGTTCTGGCAGAAGGGTTTCCCACGTAATAAACACAATTCGAAATCATACAGTCGTAGAATAGCGGGCCGGATTGAAGCATGAGGGGCAAGTCGTGACGCACCACCTTCACCCGTCTTTTTGGATTCCTAGTTGCATGTTTTGTGGTACCTGAGATAGTGATGTCAATGTATGAATACATTTCGTGAATACCAGACGAGAGTTCTTTCAAAGTAGTTATGATATATTCAGTAATCTGGCATAAAGTTTTCCCCAACAACATAATTCCTTTACGAAATGTTACACATCCCACAGCACGACGTCAAGCTCTGACGAGTGATAGTTGGAAACTTGTATTATTTCCTCAACCCCCGCTAAGCTTGAATTGCTCTAATATATATCCATGGCGCGGTTAAATATATGCTGCCCGTAGATTGCGACAGTTAAGATGCCAGTAATACAGTATAACTGAAATTTCTATACCGAGATAACGTTCAGTAAACTATAGCGCTCATCAGCATATCGCAGTGAAATTTAGTGGGAATTCGCGATCGAATGCATCGTATTCTTAGTAAGGGAGAGTTACTTGTACGTGGAGAAACATGTAGAAGCGCGTGACTCGGAACAGAAAATGATTTTCAAACCCGCCACTCGGGTAAAAGGCGTCCTATACAAGACTCATTAGGGTACCGGTATTAAGCTTTCTGCAAGAGGGGAATAGCTCTCTACAGCTCTGCTGGGAGCAACCTGTGGTGTGAAGACGGGCACTCCCGTAGATTAGCCAAGCGAGACTGTCTTTGTGGTCGACGTTAGAGGGGCGATACCGTGTTGTTCACACGACCACGCTGCCTACGCAGGACAAGCACTTTCTCCCGCAAGTCCAGCCGCGTGAATGCACTATCACCGCAACTCCGCCGTCCCAATTTCCCGGCCCGGTGCAGGAGCCGCCGGTGGCTCTAGTCCCATCAAACACCCATAAGTGCAGCTCCCCCAGCCGGCGTTTTCTATACAGCCGAGCCGCCAGGAGGGCGCCGGGCTCGCCCGGGTTAGAGTGCACCTAACGCGACGCGGTACCAGAAATCACCTCTTAGATTCGACATCACACATTCGCACCCGCTCGGTTTGTATCGGCGGGGGGCCGGTTTCCGCCAGAGGACACTGCCAACCCCTTGTCTCGTCCCTGAGGTTCGAGATTTGTGCCTGAGCGGCCTGGCTCTCAGCCCCGAATATACTCGGGCACGCGCGTGTCGCGCGATCCTGTGTTCTACAGCATATCCCCTTCTCGCCACACTTAGAGAGCACGATCCCTTAGCCTACGTAAAGTTGACGGCACATGCCGCTGCTGGGAGGTCACTGTGAACCCCGGAACAAATATACGTGGGTGAGAGAGCAGGCCCACCTGGGGCTCGAGAGAGCCGTACGAATTAGTCGCGGGAAGCCGTCCGACGGTGTCCGCTATGCGCCCGGCCTCACCCTAGTTATGTGAGGGATAGGTTCACGGGAACCGCCGATAGGGACGTGCTGCTGTCGGCGAGCAATGCCGATGACCCGAACGTGGAACCCCGTTCGCGGATCGGACGATGCGACACCCCACCGGGGGTGGGCTGTCTACGATCCGTCTTATACCGCCGGCAAGGACTGTGTCTTGACGGGTTGAGCGGCGATCTATCTTTTGGCGAGCGAGGGTGCTCTCCTGACGTACGGGATAGGCCCCCCGCCTGCGAGGGGAACTGCTGTCCTGACAGTTGGGGGCCCCGGGCGTCCGTTAGGGCGTTACCCGCGGCCATGCGTTTCAGCCTGCCGTGGCGCCCGCCCGAGCTCCGACGGGGCGGCCGCACCCCCGTGGGCTCCTCCCACCTCCCGCCGCGGGCACGTCGGGCTGGAAGGCGGATCGCTAGAGGGTTGCGCGGACGCCCAGCGGAGAGGGCACCCAGCGGCGGGCGCCCCGGGGGGGCCCCTGTGGGACAGCACGGGGCGGCAGCTGGCCCCTGGGGGCGGGTGCGAGACCGAGAGCCGGGGCTAGCAGGGCGCGCGAAGGTAGAACCGTCCCACCCCCCGCGCCCCCAGACCGCGCGATGGGACCCGTGGCGAGCCGGCGCCGCCATCCTACGCAACGGCCGAGCGGGGCGCGGAGTCGTGACCGACCCCCCCAGGGACTGCATTCCCGGCCCATCTCCCCGAGCGAGCCCGGGGCAGGCCGGCGAGCACTTCCAGGCCGCGACGGGTACCGTTGGTCCCCGTCTCCGGCTTGCGTCCCCGCTCCTCCGGACGGCCGCGGGCCCCAGCCGGACGAATCGCTCGAGGGGTGCCCCGCGCGACGGGCGGGGTCGAGGCGGGTGCACTCCGGGCCGGGAGCGCGGGACCCAGCGTGGCGCCCGCCCGTCACCGGCGAACGGGCCGTGCCTGCGTGACGCTGGGCGGCGGCCCCGGACGTCGGCCGGTGCCCTGAGCCGGCCGTACCCCCGGACGGTCCGGCGGTCGCCTCCACCCGCAGCGGAGTGACCGGCCCCGCGGACGGCATCCCGCGGGTCGTCGGCGCACGCTGCCGGCCCCTGGCGCGCCGGGGGCGCGCCACCCGATGAGACTCTGGCGTGCACCGATTGGTCTTATCAGCGCGGGGCCGACGCGCGGCCGGGTCCCGTCCGGGGCGGGCGAGCGCGCCCTGCGGCGGCCCCTCCCACCTTGGTGGGATCGGCTGGGCGGCCGACCACGGCCGCGGCCGCAGAGCGCGCACACCCCGGCGCGG     
D       ACCTAGCAAGTTTTATTTCATTTGGAATTACGTTGTTGATTATACACCTTAAAAATAATATATTAAATTAGGACTGTATAATATTTTTATTAACTCTTTTTGTGAAAACTGAATGCTAGTTTTTCTAATTTTAATTATATTCTTAGCTTGACAAATATTTGGTATAAATTATGTTAAAATTTTATAAACTGTTTATAAAATTAATTTTTACACATTCATAATCTTTACGCTTATTAATCCTACGATCAGAAATAACTTATAGAAAAAAGATTTAGTAAATATAATAGCTAAATTTAATATTTTTATTTTCAAGTTTTATAATTAAATATATATTATGAGGGTAGTATATTTTTTAACTTTAAATGATCTACAATATCATATACTTGAGATGATTAATTTATATATTTATTTACATTAGGATATTAAGAAATCAATTTAAAAATATTTAAATCTTTGTAAATTATTTAGTCGAAAGCATGATGTATATTCCATAATATATAATTAAAGACCATTAAAAAAAATAGTAGAACAATTTAAATGCCTTGAGTTTATGATAGTTAATAAAGTATAAGCTATTTTGTAGATAAATTTCAATATGAGGGATATAAGTTTCAAGAAAAATATTTGTATTTAATATAATAATTAAAAAAGATACGTTATCTAATTTATAGACATTTTTTAAATGAATTCTTATTTGATGTTTTATAAATTAATTGAATGAAAGTTAGACACCGTCATTATTAGCTGTTATACTATCTAGATATTTAATTATTAGTGATATTTATACGTTTTATTGTATTTCTAATTTTATCTAATAAAATGTAACCAATTTTTTAGAGATAATGCTTTAAATACTAAGTACTATTAAATATGTCAATTTTTAATAATCTGAAAGGTTCGTATTTCTTAATAGGTAAATCAAGTTTATAACAAAAACTTAATAAGATAAATTAAGTTTTTATTTACTTCTAGCAATATTTAGATTATCGACGAATAGTAAGGGTGGAGCATGAATCTTGCCTATGATAACAAGTTTGAGTCACTCTCTATTGAGCTGGAACATTAGATTCCTTACCCATGGCATGAAACCCCAACAATAATCTATATTCTGGGCATCCTCGCAAATCGTCAAAAAGCATAGACACTTGCTAGATTTGGCTAACAATACGGTGTCTGGTTTGATGCAAAAACTCATACCGAAAAATATACTACTTGTAATGTAACGGCCAGACAATATTGACAAAAACCGACTAGTTCGATGTGGTTAGGGCGGTATCGTTCTGGCGGAAGGGTTTCCCTCATAATATACACAATTCTAAATCATATAGTCATTGAATAACGGACCGAATTGAAGTATGAGAAACAAGTCGTGACGCACCACCTTATCCTGTCTTTCTAGGTTCCTAGTTGTATGCTTTATGGTATCTGAGAAAGTGATATGATTGTGTGAATACATTTCGTGAATACCATACGAAAATTTGTCCAAAATGGTTGTGATATATTCTGTAATCTGGCATAAAGTATCCTCCAGCAACATAACTCCCTTACAAAGTGTTACACATCCCACAGCACGACGTCGGGCTCTGACGAGTGATACCTGGATACTCGTACTATTTTCTCAACCTCTGCTAAGCTTGAATTGCTTTAATATATACCCATGGTGCAGTTGAATATATGCTGCCCGCAGATTGCGACAGTTAAGATACCAGTAGTACAGTTCAACTGAAGTCTCTATACTGAGATAACGTTCAGTAAACTATGGCACTGATGAGCATACCGCAGTGCAATTTAGTAGGAATTCGCAATCAAATGCGCCGTATTCTCAGTGGGGGAGAGTTATTTGCAGGTGGTGAAATATGTAGGAGCACGTGAATCTGGACAGAAAACGATTTTCGAATCCGCCACTCAGGTAAAAGGCGCTCTATGCAAGACTTATCGGGGTACCGATATTAAGAGTTTTGCAAGAGGGGCATCGCTCTCTACAGTTCTGCTGGGAGCAGCCTGTGGTCTCAAGGCGGGGACTCCCGCAGGTTAGCCAAGCGAGACAGTCTATGTAGCCGACGTTAGAGGGGCGAGACCGCGTTGTTTATACGACCACGCTACCAACGCAGGACAAGCACTGCCTCCCGTAAGTCCAGCCGCGTCAATGCATTATCATCGCAACTCCGGCGTTCCAATGTCCCGGCCCGGTGCAGGAGCCGCCAGTAGCTCTAATCCTATCAAACACCCATAAGTGCGGCTCCCCCAGCCGGCGTTTTCAATACAGCCGAGCCGCCACGAGGGCGTTGGGCTCCCCCGGGTTAGAGTGCACCTAACGCGACCCGGTGGTAGAAATCACCTCTTAGATTCGACATCGCACATGCGCGCTCGCTCGGATTGTTTCGGCGGGGGGCCGGTTTCCGCCAGAGGACAGTGCCAACCCCTTGTCTCGTCCCTGAGGTCCGAGATTTGCGCCTGAGCGGCCTGGGTCTCAGCCCCGAATATACTCAGGCACGCGCGTGTCGTGCAATCCTGTATGCTGCAGCATATCCCCTTCTCGGCACACTTAAAGAGCACGATCCCGTAGCCTCCGTGAAGTTGACGGTGCAGGTCGCTCCTGGGAAGTCGCTACGGGCCCCGGGGCAAATATACGTGGGTGAGAGAGCAAGTCCACCTGGGGCACGTGAGAGCCGCATGAATGAGTCGCGGGAAGCCGTCCGACGGTGTCCGCTACACGCCTGGCCTCACCCTAGTTACGTGAGGGATAGGTTCACGGGAACCGCCGACAGGGACGCGCTGCTGTCGGCGAGCGATGCCGATGATTCGAATGTGGAACCGCGTTCGCGGATCGGACAATGCGATACCCCACCGGGGGTGGGCTGTCTACGATCCGTCTTATATCGCCGACAAGGATTATGCCCTGACGGGTTAGGCGGCAATTTAACTAGTGGCGGGCGAGGGTGCTCTCTTGACGGGCGGATTAGGCTTCCTGCTTGCGAGGAGAACTGCTGTCCTGACAGCTGGGGGCCCCGGGCGTCTGTTAGGGCCTTACCCGCGGGCACGCGTTTCAGCCTCCCGTTGCGCCCACCCGAGGTCCGCCGGGCCGCCCGCACACCCGTGGGGTCCTCCCCCCTCCCGCCGCGGGCACGTCGGGCTGGAAGGCGGGTTCCTGGAGGGTTTCGCGGACGCCGGGCGGAGAGGGCACCCAGCAGCGGGCGCCCCCGGGGGGCCTCTACCCGATAGTACGGCGCGGCAGCGGGCCCCTGGTGGCGGGTCCGCGGCCGAGAGACGGGGCGAGCAGGGCGCGCGAAGGTAAAACCGCCCCAGCCCCCGCGCCCCCGGACCGCGCGATGGGGCCCGTGGCGAGCCGGCGCCGCTAGCCTACGCGGCGGCCGCGCGGGGCGCGGAGTCGTGACCGCCCCCCCCAGGGACTGCATGCCCGACCCCTCGCCCAGAGCGAAGCCGGGGCAGGCCAGCGAGGGCTTCCAGGCCGCGACTGGTACCGTTCGGCCCCGTCTCCGGCCCGCGTCCCCGCCCCTCAGGACGGCCGCGGGCCCCCGCCGGACGAAGCGCCCGACGGGTGCCCGGCCCGACGGGGGGGGTCGACGCGGCTGCACTCCGGGCCGGGGGCGCGGGAGCCAGCGTGGCGCCCGCCCGTCACCGGCGAACGGGCCGTGCCTGCGTGACGCTAGGCGACGGCGCTGGACGGCGGCCAGCCCCCTGAGCCGGCCGCATCCCCGGACGGTCCTGCGGTCGCCTCCACCCGCAGCGGAGTGACCGGCCCCGCCGGCGGCAGCCCGCGGGTCGTCGGCGCACCCTCCCGGCCCCTGGCGCGCGGGGGGGGCGCCACCCTGTGAGACTCCGGCGTGCACCGATTGGCCTTATCAGCCCGGGGCCGGCGCGCGGTCGGGTCCCGTCGGGGGCGGGCGAGCGCACCCTGCGGCGGCCCCTCCCACCTTCGTGGAATTGGCTGGGCGGCCAACCACGGCCGCGCCCCCAGGGCGCGCAGACCCCGGCGCGG     
C       GCCTAGAAAGTTTTATTTCGTTTGGAATTACATTATTGATTATACACCTTAAAAATGGTATATTAAATTAGAACTGTATAATATTTTTATTAACTCTTTTTGTAAAAACTGAATGCTAGTTTTTCTAATTTTAATTATATTCTTAACTTAACAAGTAATTGATATAAATTATGTTGAGATTTTATAAGCTATTTATAAAATTAATTTTTACACATTCATAATCTTTACGCTTGTTAATCCTACAATCAGAAATGACTTATAAAAGAAAGGTTTAATAAATATAATAACTAGATTTAATGTTTTTATTTTCAAATTTTGTAATTAAATATATATTATGAAGATAATATATTTTTTAACTTTGAATAATCTACAATATCATATACTTGAGGTAATTAGTTTATATATTTATTTACATTAAGATGTTAAGGAATCAATTTAAGAATATTTAAATCTTTATAAATAATTTAGTCGAAAGCATGATGTATATTCCATAATGTATGATTAAAGACCATTAAAAAAAATAGTAAAACAATTTAAATGCCTTAGATTTATGATAGTTAATAAAGTGTAAGCTGTTTTGTAGATAAATTTCAATATGAGGAATATAGATTTCAAGAAAAATATTTATATTTAGTATAGTAATTGAAAATAATACGTTATCTAATCTATAAACATTTTTTGAATGGATTGTTATTTGATATTTTATAAATTAATTGAATGAAAATAAAGCGCCGTCATTATTGACTATTATACTATCTAGATGTTTAATTATTGATGATATTTATACGTTTTGTTATGTTTCTAATTTTATCTAATAAAATGTAACCAATTTTTTAAAAATAATGCTTTAAATACTAAGTACCATTAAATATGTCAATTTTTAATAATCTGAAAAATTCATATTTCTTAATAAGTAAATCAAGTTTATAACAAAAGCTTATTAAAATAAATTGAGTTTTTATTTACTTCTAACAATGTTTAGATTGTCGGCTAATAGTAAGGGTAGAGCATGAATCTTGCCTATGATGAAAAGCTTGAGTTACTCTCTACTAAGCTAAAGCATGGGATTCCTTACCCCTGGCATGAAACCCCAACAATAATCTATATTCTGGGCATCCTCGCGAATCGCCAAAAAGCATAAACAGCTGTTAGATTTATCTAACAGTACGGTGTTTGGTTTGATGCAGAAACTCATACCAAAAATCATACAATTTATAATATAACGGCCAGAAAATATTGACAAAGACCGACCAATTTGATGTGGTTAGGGCGATATCGTTCTGGCAGAAGAGTTTCCCACGTAATACACACAATTCTAGATCATACAGTCATTAGTTAACGGGCCGAATTCAAATATGAGATGCAAGTCGTGCCGTTCCACATTTACCCGTCTTTCTGGGTTCCTGGTTGCATGCTTCGTGGTATCTGCGAAAGTGATATCAATGTATGAATACACTTCGTGAATACCAGACGAAAGTTTTTCTAAAAAAGTTATGATATGTTCTGTAATCTGGTATAAAGTTTCCTCCAGCAACATAAGTCCTTCATGAAGTGTTACATATCCCACAGCGAGACGTTGAGCTCTGACGATTCATAACTGGACACTAATATTATTTCCTCAACCCCTGCTAAGCTTGAATTGATCTAATATATAACCATGGTGCGGTTGAACATATGCTGCCCGCAGATTACGACAGTTAGGATGCCAGTAATGCAGTTTAACTGAAGTCTCTATGCTGAAATAACTTTCAGTAAACTATGGCATTGATGAGCATACTGCAGTGTAATTTAGTGGGAAGTCGCGATCAAATGCATTGTATTCTTAGTGAGGGAGAGTTACTTATAAGTGATGAAATATATAGGAGCGCGTGATTCGGAACAGAAAACGATTTTCGAATCCGCCACTCTGGTAAAAAGCGCTCTATGCAAGACTTATAGGGGTACTGGTATTGAGATTTTTGCGAGAGGGGGATAGCTCTCTACAGCTCTGCCGGGAACAACCTGTGGTGTGAAGGCGAGGACTCCCGCAGTTTAGCCAAGTGAGAGAGTCTGTGTGCCCGACGTTAGAGGGGCTAAACCGTGTTATCCATACGATCACGCTGTCTACGCAGGACAAGCACTATTTCCCGTTAGTCCAGCCGCGTCAATGCATTGTTACCGCAACTCCGGCGTCCCAATTTCCCGGCCTGGTGCAGGAGCCGCCGGTAGCTGTAATCCTATCAATCACCCATAAGTGCGGCTCCCCCAGCGGGCGTTCTCAATACAACCGAGCCGCCAAGAGGGCGATGGGCTCCCTCGGTTTAAAGTGCACCGAACGCGCCCCGGTGTTAGTAATCACCTCTTAGATTCGACATTTCACATGCGCGCCCGCTCGGTTTGTTTCGGCGGGGGGCCGGTTTCCGCCAGAGGACACTGCCAACCCTTTGTATCGTCCCTGAGGTTCGAGAGTTGGGCCTGAGCTGCCTGGGTCTCAGCCCCGATTATACTCGGGCACGCGCGTGTCGTGCATTCCCGTATACTGCAGCATATCCCCTTCTCGACACACTTACAGAGCACGATCCCCGAGCCTTCGTGAAGCTGACGGGGCATGTCGCTGCACGGAGGTCACTACGCACCCCGAAACAAGCATACGTGGGTGAGAGAGCAAGCCCACCTGGGGCGCGGAAGAGTCACACGAATTATTCGCGGGAAGCCGTCCGACGGTGTCCGCTATGCACCTGGCCGCACCCCAGATACGTGAGAGATAGGTTCACGGGAACCGCCGACAGGGACGCGCTGCTGTGGACGAGCAATGCCGATGACTCGAGCGTGGACCCGCGTTCGCGGATCGGACTATGCGATACCCCACCGGGGGTGGGCTGTCTACGAGCCGTCTTATACCGCCGACAATGACTATGCCTTGACGGGTTGGGCGGCAATCTGACTTGTGGCGAGCGAGGGTGCTCTCTTGACGTGCGGATTAGGCTTCCTGCCTGCGAGGGGAACTGCCGTCCTGACAGCTGGGGGCCCCGGGCGCCTGGTAGGGCGTTACCCGCGGCCAGGCGTTTCAGCCTTCCGTTGCGCTCGGCCGAGGTCCGCCGGCGCATCCGCACGCCCGTCGGGTCCTCCCACCTCCCGCCGCGGGCACGTCGGGTTGGAAGGCGGGTGGCTGAAGGCTTTCGGGGACGCCCAGCGGAGAGGGCACCCAGCAGCGGGCGCGCCAGGGGGGCCTCTCCCGGAGAGCGCGGGGCGGCAGCAGGCCCCTGGTGGCGGGTTCGTGGCCGAGAGCCCGGGCGAGCAGAGCGCGCGAAGGTAGAACCGCCTCACCCCCCGCGCCCCCGGACCGCGCGATGGGGCCCGTGCCGAGCCCGCGCCGCGAGCCTACGCGGCGGCCGTGCGGGGCGCGGAGTCGTGAGCGACCCTCCCAGGGACTGCGTCCCCGCCCCATCGCCCCGAGCGAGCCCGGGGCAGGCCGGCGAGAGCTTCTAGGTCGCGACAGTTACCGTTCGGCCCCGTCTCCGGCCTACGTCCCCGCCCCTCCGCACGGCCGCGGGCCCCAGCCGGACGAGTCGCTCGAAGGGTGTCCGGCGCGACCGGCGGGGTCGAGGCGGGTGCACTCCGGGCCGGGGGCGCGGGGGCCAGCGTGGCGCCCGCCCGTCACCGGCGGACGGGCCGTGCCTCCGTGACGCTGGGCGGCGGCACCGGACGGCGGCCTGCAGCCTGAGTCGGCCGGAGCCCCGGACGGTCCTGCGGTCGCCTCCACCCGCACCAGAGTGACCGGCCCCGCCGCCGGCTGCCCGCGGGTCGTCGGCGCACCCTGCCGGCCCCTGGCGCGTGGGGGGTGCGCCACCCCATGACACTCCGGCGTGCACCGACCGGACTTATCAGCACGGGGCCGGCGGGCGGGCGACTCCCGTCGGGGGCGGGCGAGCGCACCCTGCGGCGGCCACTCCCACGGTTGTGGCATCGGCTGGCCGGCTAACCACGGCCGCGGCCCCAGAGCGCGCACACCCCGGCCCGG     
B       GCCTAGAAAGTTTTATTTCGTTTGGAATTACATTATTGATTATGCACCTTGAAAATGATATATTAAATTGGGACTATATAATATTTTTATTAACTCTTTTTGTAGAAACTAAATGCTAGTTTTTCTAATTTTAATTATATTCTTAACTTGACAAGTATTTGATATAAATTATGTTAAAATTTTATAAGCTATTTATAAAATTAATTTTTACACATTCATGATCTTTACGCTTATTAATCCTAAAATCAAAAATAACTTATAGAAAAAAGATTTAATAAATATAGTAACTAAATTTAGTGTTTTTATTTTCAAATTTTGTATTTAAGTATATATTATGAAAATAATATATTTTTTAACTTTGAATAATCTACAATATCATATACTTGAGGTGATTAATTTATATATTTATTTGCATTAAGATATTAAGAAATCAATTTAAAAATATTTAAATCTTTGTAAATAATTTAGTCGAAAGCATGATGTATATTCCATAATATATAATTAAAGACCATTGAAAAAAGTAGTAGAACAATTTAAATGCCTTAAATTTATGATAATTAATAAAGTATAAGCTATTTTGTAGGTAGATTTCAATATGAGGGGTATAGATTTCAAGAAAAATATTTGTATTTAATGTAATAATTAAAAATGATACGTTATCTAATTTATAAACATTTTTTGAATAGGTTCTTATTTGATATTTTATAAATTAATTGAATGAAAATTAAACACCGTCATTATTAACTATTATACTATCTAGATATTTATTTATTAATAATATTTGTACATTTTGTTATATTTCTAATTTTATCTAGTAAAATGTAACCAGTTTTTTAAAAATAATGCTTTAAATACTAAGTACTATTAGATATGTCAATTTTTAATAATCTAAGAAGTTCATATTTCTTAATAAGTGAATCAAGTTTATAACAAAAACTTAATAAGATAAATTAAGTTTTTATTTACTTCTAACAATGTTTAGATTATCGACTAATAGTGGGGGTAGAGCATGGATCTTGCCTATGATAACAAGTTTGAGTCGCTCTCTATTAAGTTGAAGCATAGGATTCCTCATTCCTGGCATGAAACCCCAATAATAATCTATATTCTGGACATCTACGCAGATCGTCAAAGAGCATATACATTCGCTAGATTTAGCTAACAATACGGTGTCTGGTTTGACGCGAAAACTCGTACCGAAGGACATACAACTCATTCTGTAACGGCCAGAAAATATTGACAAAAACTGACCAGTTTGATGTGGTTAGGGCGATATCGTTCTGGCAGAAGGGTTTCCCACGTGATACACACAATTCCAAATCATACAGTCATGGAATACCGAGCCGAATTAAAGTATGAGAGGCAAGTCGTGACGCCCCACCTTTACCCGTCTTTCTAGGTTCCTAATTACATGCTTTATGGTACCTGAGGTAGTGACTTGAATGTATGAGTACATTTTGCGAATACCAGACGAAGGTTTTTTCAAAATGGTTATGATATATTCTGTAGTCTGACATAAAGTTTCCTCCAGCAATATAATTCCTTTACGAAGTGTTACACATCCCACAGCGCAACGTTTAGCTCTGACGAGTGATAATTGGATACTTGTATTATTTCCTCAACCCCCGCTAAGCTTGAATTGCTTTAATATATACCCATGGTGTGGTTGAACATATGCTGCCTGCAGATTGCGACAGTTAGGATGCCAGTAACACAGCTTAACCGAAGTCTCAATACTGAGATAAGATTCAGTAAACTGTGGCCTTAATGAGCATATCGCGGTGTAATTTAGCAGGAAATTGCGATTGAATGCATCGTATTCTTAGTGAGGGAGAGTTACTTTTAAGTGGCGAAATATATAGAAGTGCGTGAATCGGAACAAAAAACGATGTTCGAATCCGCCACTCGGGTAGAAGACGCTTTATGCAAGACTTATCAGGGTACCGGTATTAAGAGCTTTGAAAGAGGGGATTAACTCTCCACAGCTCTGCTGGGAGCATCCTGCGGTGTCAAGGCGGGGACTCCCGCAGGTTAGGCAAGCGAGAGAGTCTATGTGGTCGACGTTAGGCGGGCGAGACCGCGTTGTTTACACGACCACGCAGCCCACGCAGGGCAAGCACTCTCTCCCATAAGTCCAGCCGCGTGAGTGCACTATAACCGCAAGTCCGTCGTTCCATTTTCCCGGCCTGGTGCAGGAGCCGCCGGTAGCTTTCATCCTATCAAACACCCATAAGTGCAGCTCGCCCAGCCGGCGTTTTCGATACAGCCGAGCCGCCAAGAGGGCGAAGGGCTCGCCCGGGTTAGAATGCACCGAACGCGACTCGGTTGTAGAAATCACCTCTTACATTCGACATCGTACATGCGCACCCGCTCGGGTTGTCTCAGCGGGGGGCCGGTTTCCGCCAGAGGACACCGCCAACCCTTTCTCTCGGCCTTGAGGTTCGAGATTTGTGCCTGAGCGGCCTGGCTCCCAGCCCCGAATGTACTCGGGGACGCGCGTGTCGTGCAATCCTGTATGCTGCAGCATATCCCCTTCTCGACACACGTAGAGAGCACGACCCCCCAGCCTCCGTAAAGTTGACGGTGCATCTCGCTGGAGGGAGGTCGCTACGGGCCCCGGGACAAGCATACGTGGGTGAGAGAGCAAGCCCACCTGGGGCACGGAAGAGTGACACGAATTAGTCGCGGGAAGCCGTCCGACGGTGTCCGCTATGCGCCCGGCCTCACCCCGGTTACGTGAGGGATGGGTTCACGGGAACCACCGACAGTGACGTGCTGCGGTCGGCGAGCAATGCCGATGACTCGAACGTGGAGCCTCGTTCGCGGATCGGACAATGCGGTACCCCACCGGGAGTGGGCAGTCTACGGTCCGTCTTATAAGGCCGGCAAAGACTATGCCATGACGGGTTTGGCGACAATCTGACTTATGGCGAGCGAGGGTGCTCTCTTGACGCACGGATTGGGCTTCCCGCCTGCGAGGCGAACTGCCGTCCTGACAGCTGGGGGCCCCGGGCGTCCGTTAGGGCCTTACCCCCGGCCAGGCGTTCCAGCCTGCCGTTGCGCCCCCCCGAGGTCCGGCGGAGCCCCCGCACGCCCGTAGGCTCCTCCCACCTCCCGCCGCGGGCACGTCGGGTTGGAAGGCGGATCGCTGCAGCTTTGCGCGGACGCCCGACGGAGAGGGCACCCAGCAGCGGGCGCCCCGGGGGGGCCGCTACCGGACAGCGCGGGGCGGCAGCGGGCCCCTGGGGGCGGGTCCGGGACCGAGAGCCGGGGCCAGCAGAGCGCGCGAAGGTAGAACCTTCCCACCCCCCGCGCCCCCCGACCGCGCGATGGGCCCCGTGGCGGGCCCGCGCCGCCATCCTACGCGGCGGCCGTGCGGGGCGCGGAGTCGTGATCGGCCCCCCCAGGGACTGCATCCCCGCCCCATCACCCCGAGCGAACCCGGGGCAGGCCCGCGAGAACTTCCAGGTCGCCACCGGTACCGTTCGGCTCCGTCTCCGGCGCGCGTCCCCGCCCCTCCGGACAGCCGTGGGCCCCCGCCGGACGAGGCCCCCGATGGGTGTCCGGCACGACGGGCGGGGTGGAGCCGGCTGCACTTCGGGCCGGGGGAGCGGGGCCGAGCGTGGCGCCCGCCCGTCACCGGCGAACGGGCCGTGCCTCCGTGACGCTGGGCGACGGCACCGGACGGCGGCCAGCGCCCTGAGCCGGCCGTATCCCGGGACGGTCGGGCGGTCGCCTCTACCCGCAGCGGAGTGACCGGCCCCGCCGACGGCAGCCCGCGGGTCGTCGGCGCACCCTGCCGGCCCCTGTCGCGCGGGGGGGGAGCCACCCCATGAGACTCCGGCGTGCACCGATTGGACTTATCAGCTCGGCGCTGCCCCGCGGCCGGGTCCCGTCTGGGGCGGGCGAGCGCACCCTGCGGCGGCCGCGCCCACCGTGGTGGGATCGGCTGCCCGGCTGACCACGGCCGCGGCCCCAGGGCGCGCAGACCCCGGCACGG     
A       GCCTGAAAAATTTTATTTCGTTTGGAATTACATTATTGATTATACGCCTTAAAAATGATATATTAGATTAGAACTGTATAATATTTTTATTAACTCTTTTTGTAAAAACTAAATGCTAATTTTTCTAATTTTAATTATATTCTTAACTTGACAAGTATTTGATGTGAATTATGTTAAAATTTTATAAGCTATTTATAGAATTAATTTTTACGCATTCATAATCTTTACACTAATTAATCCTACAATCAGAAATAACTTATAGAAAAGAGATTTAGTGGATATAGTAGCTAGATTTAGTATTTTTATTTTCAAATTTTATAGTTAGATATGTATTATGAGGATAATATATTTTTTAACTTTGGGTAATCTGCAATATCATATGCTTGAGGTAATTAATTTATATATTTATTTACATTAAGATATTAAGGAATCAGTTTAAAAATATTTAAATCTTTGTGAATAATTTAATCGAAGGCATGATATATATTCCATAATATATAATTGGAGACCGTTAAATAAAATAATAGAACAATTTAGATGCCTTAGATTTATGATGGTTAATAAAATATAAGCTATTTTGTAGATAAATTTCAATATGAGGAATATAGATTTCAAAAAAAATATTTGTATTTAGTATAATAATTGGAGATGATACGTTATCTAATTTATAAACATTTCCTGGATGGATTCTTATTTGATATTTTATAAATTAATTGAATAAAAGTTAAACACCATCATTATTGACTGTTATGCTATCTAGATATTTAATTATTAATGATATTTATACGTTTTGTTATATTTCTAATTTTATCTAATAAAATGTAACCAGTTTTTTAAAAATATTGCTTTAAGTACTAAGTACTATTAAATATATCAATTTTTAATAATCTGAAAAGTTCATATTTCTTAATAAGTGAATCAAGTTTATAACAAAGACTTGATAAGATAAATTAAGTTTTTATTTACTTCTAGCAATGTTTAGATTATCGACTAATAGTGAGAGTGGAGCATGAATCTTGCCTATGATAATAAGTTTGAGTCACTCTCTATTTAGCTGAAACATGGGATTCCTTGCTCTTGGCATGAAACCCCAATAATAATTTATATTCTGGACATCTTCGCAAATCGTGACAAAGCATAAACAGTTGCTAGATTTTGCTAACAATACGGTGTCTGGTTTGATACGAAAATTCATACCGAAAAACATACAACTTATAATATAACGGCCAGTAAATACAGACAAAAACTGACTAATTTGATGTAGTTAGGGCGACATCGTTCTGGCAGAAGGGTTTCCCACGTAATAAACACAATTCTAAATCATACAGTCATAGAATAACGGGCAAAATTAAAACATGAGAAGCAAGTCGCGACGCACCGCTTTCGCCCGTCTTTCTGAGTTCCTAGTTGCATGCTTTATGGTACCTGGGGTAGTGATATGAACGTATGAGTATATTTAGCGAATGCCAGACGAGAGTTTTTCCAAAATAGTTATGGTATATTCTGTAGTCTGGCCTAAAGTTTCCTCTAGCAATATGACTCCTTTATGAGGTGTTACACGTCTCACGGCGCAACGTCGAGCTCTAACGAGTGATAACTGGATACTTGTATTATTTCCTCAACCCCTGCTAAGCTTGTATTGCTTTAATAAATACCCATGGTGTAGTTGAATATATGCTGCCCGCATATTGTGACAGTTAAGATACCAGTAATACAGTTTAACTGAAGTCTCCATACTGAGATAACATCCAGTAAACTACGGGTTTGATGAGCATATCGCAGTACAACTTGGTAGGAAGTTACAATCGAATGCATCCTATTCTTAGTGAGGGGGAGATACTTATAAGTGACGAAATATGTAGGAGTGCGTGAATCAGGACAGGAAACAATTTTTGAATCCGCCACTCGGGAAAAAGGCGCTCTATGCAAGACTTATCAGGGTACCGGTATTGAGAGCATTGTAGGAGGGGAATAGCTTTCGACAGCTCTGCTGGGAGCAGCCTGCGGTGTCAAGGCGGGGACTCCCGCAGATTAGTCAAGTGAGACAGTCTGTGTGGTCGACGTTAGGGGGGCGAAACCGCGTTGTTTATACGACCACGCTGCCAACGCAGGACAAGCACTCTCTCCCGTAAGTCTAGCCGCGTCAGTGCATTATCACCGCAAATCCGGCGTTCCATTCTCCCGGCCGGGTGCAGGAGGCGCCGGTAGCTCTAGTCCTATCAAACATCCGTAAGTGCGGCTCCCCCAGCCGGCGTTTTCTATGCAGCCGAGCCGACAGGAGGGCGATGGGCACCCTCGGGTTATAGTTCACTCAACGCGACGCGGTCGTAAAAATCACCTCTTACATTCGACATCACACGTGCGCACCCGCTCGGTTTGTTTCGGCGGGGGGCCGGCTTCCGCCAGAGGACACTACCAACCCCTTATCTCGACCCTGAGGTTCGAGATTCGTGCCCGAGCGGCCTGGGTCTCAGCCTCGAATATATTCAGGCACGCGCGTGTCGCGCAATCCTGTATGCTGCAGCACCTCCTCTTCTCGACACACTTAGAGAGCACGACCCCATTGCCTCCGTAAAGTTGACGGTGCACGCCGCTGCAGGGAGGTCACTGCGGGCCCCGAGACAAGCATACGTGGGTGAGAGAGCAGGCCCACCTGGGGCACGGAAGAGCCGCACGAATTAGTCGCGGGAAGCCGTCCGACGGTGTCCGCGATGCGCCGGGTCTCACCCCGGTTACGTGAGGGATAGGTCCACGGGAACCGCCGACAGGGACGCGCTGGTGTCGGCGAGCAACGCCGATGACTCGAACGTGGAGCCGTGTTCGCGGATCGGACGATGCGATACCCCACCGGGGGTGGGCGGTCTACGATCCGTTTTATATCGCCGGCCAGGACTGCGCCTTGACGGGTTGGGCGGCGATCTGACTCGTGACGAGCGAGGATGCTCTCATGACGCGCGGATTAGGCTTCCCGCCTGCGAGGGGAACTGCTGTCCTGACAGCTGTGGGCCCCGGGCGGCTGCTAGGGCCTTACCCGCGGCCAGGCGTTGCAGCCTGCCGTTGCGCCCACTCGAGGTCCGGCGGGGCATCCGCACACCCGTAGGCTCCTCCCCCCTCCCGCCGCGGGCACGTCGGGCTGGAAGGCGGGTTGCTGGAGGGTTGCGCGGACGCCCGACGGAGAGGGCACCCAGCAGCGGGCGCCCCCGGGGGGCCTCTTCCCGACAGGGCGGAGCGGGAGCGGGCCCCTGGGGGCGGGCCCGGGCCCGAGAGCCGGGGCCAGCAGTGCGCGCGAAGGTAAAACCGCCCCACCCCCCGCGCCCCCGGACCGCGCGATGGCACCCGTGGCGAGCCCGCGCCGCCAGCCTACGCCGCGGCCGCGCGGGGCGCGGAGTCGTGATCGCCCCGCCCAGAGACTGCGTCCCCGCCCCGTCGCCCCGAGCGAACCCGGGGCAGGCCGGCGAGAGCTTCCAGGTCGCGACGGGTACCGTTCGGCCCCGTCTCCGGCCCGCGTCCCCGCCCCGCCGAACTGCCGCGGGCCCCCGCCGGACGAAGCGCTCGACGGGTGCCCGGGCCGACCGGGGGGGTGGAAGCGGCTGCACTCCGGGCCGGGGGCGCGGGAACCAGCGTGGCGTCCGCCCGTCACCGGCGGACGGGCCGTGCCTCCGTGACGCTCGGCGCCGGCCCCGGACGCCGGCCAGGGCCCTGAGCCGGCCGTACCACCGGACGGTCCGGCGGTCTCCTCCACCCGCAGGGGAGTGACCGGCCCCTCCGTCGGCAACCCGCGGGTTGTCGGCGCACCCTGCCGGCCCCTGGCGCGCGGGGGGGGCCCCACCCCATGACACTCCGGCGTGCACCGACTGGGCTTATCAGCCCGGCGCCGCCGCTCGGTCGGGTCCCGTCGGGGGCGGGCGAGCGCACCCTGCGGCGGCCGCCCCCACTGTGGTGGGATGGGCTGCCCGGCCAACCACGGCCGCGGCCCCAGAGCGCACACACCCCGGCGCGG     
