# Supplementary material for: A simple method for data partitioning based on relative evolutionary rates
Source: PeerJ. 2018 Aug 28;6:e5498. doi: 10.7717/peerj.5498 (PMC6118207; doi:10.7717/peerj.5498)
Supplement: Data S1 — The datasets are provided in the PHYLIP format. [file peerj-06-5498-s002.zip › DataS2/AS11-6.phy]

17  4000
out     ACGAGTTAATATAGCGATATCTCAGACCATTTATGTTTACCTATAATCTAGGTAATTTTTTATCATTGTAACATAATAACTATAGTACAATTGTTCACATTCAGCCGAATGCATCTTTAGAAAAACGAAGTAAAAAAAAAACAATAATCTTCTGCGCTATTATTTATTGATTTTTATAACGATATATAATTTTATGATCTTTTATTTTGTTAAATCAATTATTTTATTCCTAGTTAATTATAAATAATTTTAAAGATTAATATGAAATAGATTCATTAATAGATCCCATTTCAATAATTTTATTAATTAATAATGTGAATTTACTATGTTTTAATTTATTTTTTACTATTATCGATCATTAAAAATAAAAATAATTAATATTATTTCTTATTGTGGATGTATAACAAATTGTGACTATTACTTATTTATAAATAATTGTTGTTAATATTTGGCTTCAAAATAAATATATTTAAAATCTTAATTTTGGTAAAGTTTAAATATAACATTATTTACTTTGAACTTTTAAATTTCTTTATAATATTAAATTCATCTTAGAATATTTTACTTTTCTTTCCATATTTTTTACCTGTATATTTAGATAATTATTTTTCATGAACCAAAAATACTAGCTTCGATAACATATATTTTTAATAAACAATCCTAAATTAATTTAATAAGACATTTTTTTTACTAGTATTAGTAAAGAAATTACTGGGTAGTTAAATTTCAATTAATTCAGTTATATATTGAAAATGCAAACAATTTATAATGTAAAAAATAAGTTAAGATACAAAAAATCATCAATAATATTACAACTAGTTTGAATATTAAAACTGTCCTAAATTTCTAGAATTCTACTTGTCTCTCATACCGTAAAATCATATTGATACATACGAAATAGCAAGAAATTAAACTGATCTTATGCTTGTATTCATGAGCTATATATTAATATATTAGAAAAATGTATAAATAGTTATTCGTTATTTTATTGAATATTAAACGTACCTTCTAGGTAGATACTGAATCAAAGACCAGTCACCTCAGACAAGCACAACGCCGCTGTATTTTCTATATACCGTTCGACTGCACGATGGGGGAGAGGACCAGCTTGGATGCATGAGTAGAGAGCTCAAATGTGTATGCGGGAAATTCGGTGAACATTTGTTGTATGGTAACTGTAAAAACAATTTGACTATGGCTAAACTTATGAAAGTATTCAATCGAAAAGCCGTTCGTCGATTTTATTACCAGAGGAGGGAGTATCGCGGACAAGTTCTCAATTCTATTTTTGAGGAGAAAATTTTGGTATGCACTTGAATCACCAATGCGTGTCTTCGAGTCATACTTTTTTGTTACATGTAAGATAGCCAATCATAATTGCCAATTATGTTCAAGTCGAACCATAGAAACCCGAGTTTCCGATCAGGTACCTTACATCGTCAAAAGGGAAGCATACTAACACCCTGGGATCTCACTTCTATCAGGATCAATATCGCATTTTCTAAGGTCGTGTGCACTAAACCAATGTTCGTAGTATCGGAACAACAACCGACTACTGAGAAGTATTATCATAGTTTTAATGCGGCACGAACCCAATCTTTCATTCATGTATTTTATGACCAAACGGCACCAGAAGATTTATCGAGTATCGTAATATCTACGGCAATTCGATCTCACTTAACTCTACCAAGTTGAATCCGGATATCTTACGCTATGATGAGGTTGATAGCTATTGCAATCCTCCTAATCTCGCCGTAGTGGTTGCAGATGGACGCTACTCAGCTTATAGCAACTAGAGGTTTACTGCTTTTCTTACAGCTGCTTTACGAACAATTGTTTGACTACTTATATTTTTCTGCCAGAATACCGGTCCATAGCGTAACGATAAAATTTACTTGAACTTAACTCACAATAGTAATCGTATTCTTGACATTGCCTACCTTTAATCTTCTAACCCTTGTGTGCTCAAGCTGCCATCAGTCAGATAAAGCAGAAGCATGGGGTGAGGAATGACTCATTACCTGTGGTAATAAAGGTGGGCTAGGGGGGCGATTCACGTACCGCGCGGGTCTCCGGCCAATCCCAGTATTCCACCCTCTGTGTAGGGACTCCGGGTTACCGTGACACATTCAGCTTGAACTGATAAGTGCCCTTATCGACCCAACAGACAACCATAGTTATATTCGCTTCGTTCGGTGCACGGTCGCGCGTGATGTCTGCTCGTTCGCGGCCACAGGACAGTAAAGAGTGCCGGCAAGTGTGCGCGAGCCCGGGCACACGTAAGCCGGGGTAGTGAAATTCCACGTAGGGGTCGTCGCCCCTGACATCGGTTTTACTTCAGCGCTAGGTTGCCGGATCATGCTGCCCCTTCACGTGGGATTGGAGCAACCATGTCCGTGCGCGCACCAGTCTTGGTTTTAAACCGGCGCCCTCCCTCGAGGCGCAAGGATCAGCGGGGACTGCTTATTCGGGCCTTGATATAAGAGAGGTCACTACAAGTCCCGCTGGGGCCGTCAAACCGATCGCTGGACATGTAACCATAGCTTGACCAGAAATGTGCTATAAGTTGTACGAACATTCTTAGACAACAACAGCCGAACCCGCCCGGGTTGGCCCAACTTTCCACGATTCACAAACTAGACTGGGTGGAGCGAGAAACCTAAAAGGCGTCTGTAGGTCAGTTCGCAATCCCCGGCACGAACCGGGACACTAAGGCGCGTACGGCGCTCCCACCGAGTACCAATCTGATCGCCTCAACCATGATCTTTTAGAGCATACCCGCATGACCTCCTTAGCCGTACCTCGCCAAGGAGGTGCAGAGGGACAGGCGTTGGGCTTAATCGCGACGAATATCAAGAACCGAGTAGGGGCACACTCCGTCCATCGATAGCGGCGAGAGTAAGGTACGTAGGCTCTTACATTGGCGGCGACTGCGCGCAACAACCAGCGCATCCAAGTTGGTTTTAGCGCTCCTGTCAAACCCAGGGGAGGCCGTAGGCCAGGCCCCCGCGCGAGGGGCGCCCGGGCCCCCTCCCGCCGGGCCGACCCCCACCTACAGCTCGCCGCTCTGGCCGCCCGACACGCGTACCGTCAGTGGTGTGGCGCGCTGCGCGGGGGCCGGCCCTGCCCCACGCCCCCTGCCGCCCGGGTGCGGCTCGCGCGGGGGGGCGCCCTGGGGCTGGCAGACGCACGCGGCCCGAAGGCCTGCGCCAACGGGCCGGGCGCCCACACAAAGAGGCAGCTTGCCGTCGGGCCCCGCGCTCGCCTTGGCCCTGCCCGGCGACGCAGGGGGGCCCAGGGAGGGCCGGCGGCTGCGGGTGCCCGGCCTCTCCCCGGCCGTGACGGACGGCGCTCTCAGAGCCGGCTGCGAGGTGGGCGCGCGGCACGGACCGGACGGCGCGCAGGCACGCGTGCCCTGCCGCGCCGCGCCCCGTCGGCTGTGACGGCACGGGGGGCCGCCCCCCTCGAGCGCGCTCCCCCCGGACCTGAGCTGTGCGGAAACGTGGACCGCGTCCCGCCGAGCTCGCCCAATCGGGCCTCGGGCTCGTCCCGGGAGGCGCCGAGGGCAGACCGCCCCTGAGGACGATCCCGCGCGGGGCCCCGCCGGGGGTTCGGCCGGCGGCGCCGGCCGCGCCCGACCGAGTGTCGCGTTGGGCCAACCCCCGCCGAGCGTTCCCCAGACACCCCCGACGGGCATGCGGGTCTTCTCCCCGGGCGCCGGCCCGGGCGCGCCGCGCGGCGCGCGCGCCCCGGCGCCCGCGGCCCCTCCGACCAGCCCCGGTAGGGCTGCGATCACCAGAGCCGCCGGGGCCCACGGGCACGAGACGCCTACAGCTCCGCGGCGGCCGTGGTCGCGGCCCCGGACAGTTAATGGGGCCCAGTGTGACCCCCGTCGGCAGGCCCAAAGGCCACCCCCGGCGGCCGGGCTCCACGTTCTGGCCCCCTCCGCGGCCCGTTACCGCAGGGGGGGCGGCGGGGGCTCGGGAAGGGCTCAACCCCG     
P       ACAAGTTGATATAACAATATCTCGGACCATTTATGTTTACCTATGATCTAAGTAATTTTTTATCATTGTGGCATAATAACTATGGTACAATTATTCACATTCAGCCGAATGCATCTTTAGAAAGACGAAATGAAAAAAAAACAATAATCTTCTGCACTATTATTTGTTGATTTTTATAACGATATATAATTTTATGATCTTTTATTATGTTAGATCAATTATTTTATTCCTAATTAATTATAAATAATTTTAAAGATTGATGTAAAATGGATTCATTAGTAAATCCTATTTCAATAATTTTAGTAATTAATAATATGAATTTACTATGTTTTAATTTATTTTTTACTATTATCAATCATTAAAAATTGAAATAATTAATATTATTTCTTATTATAGATGTGTAACAAATTGTGACTATTACTTATTTATAAGTAGTTGTTATTAACATTTGTCTTCAAAATAAATATATTTAAAATCTTAGTTTTAATAAAGTTTAAGTATAACATTATTTACTTTAAACTTTTAAGATTCTTTATAATATTAAATTCATCTTAAGATGTTTTACTATTCTTTCCATATTTTTTACCTGTATATTTAAGTAATTATTTTTCATGAACCAAAAATACTAACTTCGATAACATATATTTTTAGTAAACAATCCTAAATTAGTTTAATAGAACATTTTTTCTACTAGTATTAATAAAGAAATTACTGAGTAATTAAATTTCAATTAGTTCAATTTTATATTGAAAATACAAACAATTTATAATGTGAAAAGTAAATTAAAATACAAAAGATCATCAATAGTATTACAACTAGTTTGAATATTAAAACTGTCCTAAATTTCTAGATTTCTACTAATCTCTCGTACCGTAAAATTATGTTGACACATACGAAATAGCAAGAGATTAAACTAATCTTATACTTATATTCATAAGCTATATATTAATATATTAGGAAAGTATATAAATAGTTATTCGTTATTTTATTAAATGTTAAACGTACTTTCTGGGTAGATACTGAATCAAAGACCAATCGCCTTATATAGGCATAACGCCGCCTTCATTTCTATTTACCACTCGACTGCATGGTGAGGCAGAGGACCAGCGTGGACACATGAGTAGAGGGCTCAAATGTGTATGCGGAAAGTTCGGTGAACAACTGTTGTATGGCAACTGTAAAAACAATTTGACTATGGTTAAACTTATGAAGGTATTCAATTGAAGAGCCGTACGTCGATGTTATTACCAGAGGAGGGAGTGTAGCGGACAAGTTCTCAATTCTATTTTTGAGGCGAAAATTTTGGTGTGCCCTTTAATCACCAACGCGTGTCTTCGAGTCATACTTTCCTGATACATGTAAAACAGCCAATCATAATTGACAACTATGTTCTAGTCGGATAATAGAAACCTGAGTTTCTGGTCAGGTACCTTACATCATCAAAGGGGAAGCATACTAACACCCTGGGATCCCATTTCTCTCAGGATCAATATCGCATTCTCTAAGGTCGTGTGCACTAAACCAATGTTTGGAGTATTGGAACAACAACCGACTATCGAGAAGTATTATCATAGTTTTAATGTGGTACGAACCCAATCCTTCCTTCATGTATTTTATAACCAAACGGGACCGGAAGACTTACCGAGTATCGTGATACCCACGGGAATTCGATCTCACTTCACTCTACCAAGTCGAATCCGAATATCTTACGCTATAATAAGGTTATTGGCTATCGCAATACTCCTAACCTTGCCGTAGTAGTTGCAGATGGACGCTACTTAGCTAGTAGCAACTGGAGGTTTACTGCTTTTCTTACAGCCGCTTTACGGATGGTTATTTGACTACTTATATTCTTCTGCCAGAATACTGGTCCACAGTGTAACAATAAAGTTTATTTGCACTTAACCCACAATTATAATCGTATTCTAGCCAATGCACACCCTTAATCTTCTAACCCTCGTGCGCCCAAGCTACCATCAGCCAGATAAAGCAGAAGTATAGGGTGAGGGATGACTCGTTGGCTGTGGTAATAAAGGGGAGCTAAGGAATTGACTCCCGTACCGCGCGTGTCCCCGGCCAATCACAGTATTCCACCTTCTGTGTAGGGACTTCGGGGTACCATGACACATTCAGCCTGAACTGAAAGGTGCCCTTAGCGACCAAACCGGCAACCCTAGTTGTATTCGCTTCGATCGAAGTACGGTCGAGCGTGATGCCTGTTCGTTCGCGTCCACAGGACAGTAAAGGGAGCCGTCAAGTGGTCGCGAGCACGGGCGCGTGTAGGCCGGGGTAGTGAGATTCCGCGCAGGGGTCGTCGCCCCTTGCGTCGGTGTCACGTTAACGCTAGGTTGACGGATCATGCTGCCCCTTCACGTAGGATCGATGCAACCATGTTCGCACGCGCTCCAGTCTTGGTCTTATGCCGGCGCCCTCCCACGAGGCGCAAGGATCGGCGGGGACTGGAAATTCGGACCTGGATATAAGAGAGGTCACTGCGAGTTCCGCTGGGCCCGTTCAGCCGACCGCTGTACATGTAACCATAGCTTTACTAGGAAAGTGCTAAAGGTTGTACGAACATTCTTGGACAACAATAGCCCGACTCGCCCTGGCTGGCCCAACCTTCCACGAATCGCGAACTAGACTGGGTGAAGTGAGAAACCTAAAAGGCGTCTGTAGGACAGTTCGCAGTTCCCGGCACGAACCGGGACACTAAGGCGCATACGGCGCCCCCACCGAGTACCAATCTGGTCGACTGAACCGTGATCTTTTAGAGCATACCCGAGTGACCTCCTCAGGCGTACCCCGCCAAGGAAGTGCAGAGGGGCAGGCGTTGGGGTTAATCGCGTCAAATAGCGAGAACCGGATAGGGGCACGCTCCGTCCATCGGTAATGGCGAAAGTAAGGTACGTAGGCTCTTACATTGGCGGCGGCTGCGCGCAACAACCAGCGCATCCAGGTTGGTTTGGTCGCTCCGGTTAAGCCCAGGGGTGGCCGTAGGCCAGGCCCGCGCCCGGGGGGCGCCCGGACCCCCTCCCGCCGGCCCGACTCCCACCGGCATCTTGGCACTGTCACCGCCCGACGCGCGTAGCGGAGGTGGTGTGGCGCGCGGCTCGGGGGGCGGCCCTGCCCCGCGCCTCCTCCCGCCCGGGAGCGACTCCCGCGGGGGAGCGCCCTGGGGCCCGCGGACGCCCATGGCCCGCAGGCATGCGCCAGCGGGCCGGGCGCCCACACCAATAGGGAGCTTGCCTTCGGGCCCCCCGCTCGCATTGGCCCTGCCCCGGGACGCGGGAGCGCCCTGGCAAGGCCGGAGGCTGCGGGTGGCCGGCCTCTCCGCAGCCTAGACGGACGGCGCTCTCTGAGCCGGCTCCGAGCTGAGCGCGCGGCGCGGACCAGACAGCGCGCAGGCACGCGCGCCCCGCCGCCCCGCGTCCCGTCGGCTGTGACGGCACGGGAGGCTGCCCCCCGCGAGCGCGCTCCCCCCGGCGCTGAGCTGTGCGGGAGCGTGGGCCGCGTCCCGCCGAGCTTGCCCAGTCCGGCGTCCGGCCGGTCCCGGGAGGCGCCGAGGGCAGACCGCCCCTGAGGGCGGTCCCGCGCGGGGCCCCGCCGGGGCTTCGTCCGGCGGCGCCGGCCGCGCCCGACCGGGTGTCTCGTTAGACCAACCCCCGCCGGGCGTTCCCCAGACACCCCCGACGGGCAAGGGGGTCCTCGCCACGGGGGCCGACCCGGGCGCGGCGCGCGGCGCGCGCGCCCCGGCGCCCGCGGCGCCTCGGACCAGCCCCCGCAGGGCGGCGATCACAAGAGCCGCCGGGGCCCCCGGGCCCGAGACGCCCACACCCCCGGGGCGGCCGTGCTCGCGGCCCGGGTCAGTTAATGGGGCTCAGCGTGGCCGCCGTCGGCAGGCCCAGGGGCCACCCCGGGCGGCAGGGCTCCACGCTCTGGCCCCCTCCGCGGCCCGCCACCGCAGGCCGGGCGGCGGGGGCTCGGCAACGGCTTAACCCCG     
O       ACAAGTTGATATAACGATATCTCGGACCATTTATGTTTATCTATAATCTAGGTAATTTTTTATCATTGTAACATAATAACTATGGTACAATAATTCACATTCAGCCGAATGCATCTTTAGAAAAACGAGGTAAAAAAAAAACAATAATCTTCTGCACTATTATTTATTGATTTTTATAACAGTATATAATTTTATGATCTTTTATTTTGTTAGATCAATTGTTTTATTCCTAATTAATTATAAATAATTTTAAGGATTGATATAAAATGGATTCATTAATAAATCCTATTTCAATAGTTTTAGTAATTAGTAGTAAGAATTTACTATGTTTTAATTTATTTTTCACAATTAACAATCATTAAAAATAAAAATAATTAATATTATTTCTTATTGTGGATGTATAACAAATTGTAACTATTGCTTATTTATAAGTAATTATTGTTAACATTTGACTTCAAAATAGATATATTTAAAATCTTAATTTTAGTAAAATTTAAGTATAACATTATTTACTTTAAACTTTTAAAATTCTTTATAATATTAAATTCATTTTGGAATGTTTTACTTTTCTTTCCATATTTTTTACCTGTATATTTAAATAGTTATTTTTCATGAGCCAGAAATACTAACTTCGATAACATATATTTTTAGTAAGCAATCCTAAATTAGTTTAATAAAACATTTTTTTTACTGATATTAGTAAAGGAATTACTGAATAATTAAATTTCAATTAATTCAATTTTATATTGAAAATACAAACAATTTATAATGTAAAAAATAAGTTAAAATACAGGAGATCATCAATAATATTACAACTAATTTGAATATTAAGACTGTCCTAAATTTCTGGATTTCTACTTATCTCTCGTACCGTAAAATCATGTTGATAAATACGAAATAGCAAAAAATTAAACTAATCTTATGCTTGTATTCATGAGCTATATATTAATGTATTAGAAAGGTATATAAATAGTTATTCGTTATTTTATTAAATATTAAATGTACTTTCTGGGTAGATACTGAATCAAAGACCAATCGCTTTAAACAAGCACAACGCCGTCTTTTTCTCTATTTGCCACTCGACTGCATGGTGGGGGAGAGGACCAGTTTGGAGGCATGATTACAGGGCTCAAATGTGTATGCGAGGAATTCGGTGAATACTTGTTGTGTAGCAGCTGTAAAAACAATTCGATTATGGCTAAACTTATGAAGGTATTCAATTTAAAAGCCGTTCGTCAATATTATTACCAGAGGAGGGAGTGTCGCAGACAAGTTCTTAATATTATATTTAAGGCGAAAATTTTGATGTGCCCCTAGATCATCAACGCGTGTCTTCGAGTCATACTTTCTTGATACATGTAAAATAGCTACTTATAAGTGAGAACTATATTCAAAACGGGTGATAGAAACCCGAGTTTCTGATCAGGTACCTCACATCACCAAAAGGGAAGCATACTAACACCCTAGGATCTCACCTCTATCAGGATCGCTATCGTATTTTCTAAGGTCGTGTGCACTAAACCAATGTTCACAGTATTGGAGTAACAACCGACTACTGAGAAGACTTATCATAGTTTTAATGCGGTACGAACCCAATCCTTCATCCATGTATTTTATAAACAAACGGCACCGGAAGACTTACCGAGTATCGTAATAACCACGGTAATTCGATCTTACTTAACTCCACCAAGTTAGATCCGAATACCTTACGTTATTATAAGGTTGCTATCTATCGCAATCCTCCTAACCTTGCCGTAGTAGTTGCAGATCGACGCTACTTAGCTAGTAGTGACCAGAGGTTTACTGCTTTTCTTACAACTGCTTTGCGAACGATTGTTTGACTACTGATATCCTTCTGCCAGAATACTGGTCCGTAGCGTAACCATAAAATTTACTTGAACTCAACCCATAATTATAATCGTATTCTTGACATCGCACACCCTTAATCTCCTAGCCCTCGTGCGCTCAAGCTGCCATCAGTCAGATTAAGCAGAAGCATGGGGTGAGGAATGATTCGTTACCTGTGGTAATAAAGAGGATCTAGGGGATAGACTCCCGTACCGCGCGTGTCCCCGGACAATCACAGGATTCCACCCTCTGTGTAAGGGCTTCGGGGTGCCGTGGCGCATTCGGCCTGAACTGAGAAGTGCCCTTACCGACCGAACTGACAGCCCTAGTAGAATTCGCTTCGGTTGGTACACGGTCGGGCGTGATGTCTGTTCGTTTGCGGCCACAGGACAATAAAGGGTGCCGGCAAGTCAACGCAAGCTCAGGCACAAGTAGGCCGGGGTAGTGAAATTCCGCGTAGGGGTCATCGCCCCTAACTTCGGTGTCACGTTAACGCTACGATGGCGGATCATGCAGCCCCTTCACGTAGGATCGATGCAACCATGTTCGCGCGCGCTCCAGTCTTGGTCTTATACCGGCACCCTCCCCCGAGGCGTAAGGATCGGCGGGGACTGGTAATTCGGACCTGGACATGAGAGAGGTCACTGCGAGTTCCGCTAGGACCGTCCAACTGACCGCTGTACATGTAACCATAGCTTCATCGGGAAGGTGCTAAAGGTTGTACGAACACTCCTAGACAACAATAGCCTGACGCGCCCGGGTTAGCCCAACCTTCCGTGAGTCGTGAACTAGAGTGGGTGGAGCCAGAAAGCTAGAAGGCGTCTGTAGGCCAATTAGCAATCCCCGGCACGAACCGGGGCACTAAGACGCATACGGCGCCCCCACCGAGCACCGATCTGATCGCCTCAACCGGGATCTTTTAGAACACACCCGCATGACCCCCTCAGCCGTACCTCGCCAAGGAGGTGTAGAGGGGCAGGCGTTGGGGTTAATCGCGACAAATAGCGAGAGCCGGATAGGGGCACCCACCGTCCATCAGTAGCGGTGAGAGTAAGGTACGTACGCTGTTACATTGGCGGCGGCTGCGCGCAACAACCAGCGCATGCAGATTGGTTTTGGCGCTCCGATCAAACCCAAGGGAGGCCGTAGGCCAGGCCCGCGCACGGGGGGCGCCCGGTCCCCGTCCCGCCGGCCCGATCCCCACCCGCATCTCGCCGCTGTCGCCGCCCGACTCGCGTACCGGGAGTGGCGTGGCGCGCGGCTCGGGGGGCGGCCCTGCCCCACGCCGCCTGCAGCCCGGGGGCGGCTCCTGCGGGGGGGCGCCCTGGGGCCCGCGGACGCGCGCTGCCCGCTGGCGTGGGCCATCGCGCCGGGCGCCCACACGAAAAGGCAACTTGCCGTCGGGCCCCCCGCCCGCGTTGGCCGTGTCCTGGGACGCGGGGGCGCCCGGGTAAGGCCGGGGGCTGCAGGTGGCTGGTCTCTCCGCCGCCGGGACGGACGGCGCTCTCCGAGCAGGCTTCGAGGTGGGCGCGCGGCATGGACCGGACAGCGCGCAGGCACGCGTGCCCCGCCGCGCCGCGTCCCGTCGGCTGTGACGGCACGGGAGGCTGCCCCCCGCGAGCGCGCTCCCGCCGCAGCTGAGCTGTGCGGAAGCGTGGCTCGCGTCCCGCCGAGCTCGCCCAGTCCGGCTTCAGGCCCGTCCCGGGGGGCGCCGAGGGCAGACCGCCCCTCAGGGGTATCCCGCGCGGGGCCCCGCCGGAGGTTCGGCCGGCGGCGCCGGCCGCGCCCGACCGGCTGTCGCGTTGGCCCAACCCCCGCCGAGCGTTCCCCAGACACCCCCGACGGGCACGGGGCTCCTCGCCACGGGGGCCGGCCCGGGCGCGCCCCGCGGCGCGCGCGCCCCGGCGTCCGAGGCCCCTCGGACCAGCCCCTGGAGGGCGGCGATCATGGGGGCCGCCGGGGCCCCCGGGCGCGAGACGCCCACACCTCCGCGGCGGCCGCGCTCGCGGACCCGGTCAGTTAATGGGGACCAGCGTGAGCCCCGTCGGCAGGCCCGGCCGCCACCGCGGGCGGCAGGGCTCGCGGGTCTGGCCCCCTCCGCGGCCCGTGACCGTAGGGGGGGCGGCGGGGGCTCGGAAACGGCTCAACCCCG     
N       ACGAGTTAATATAACGATATCTCGGGCCATTTATGTTTACCTTTAATCTAGATAGTTTTTTATCATTGTAACATAATAACTATGATACAATTATTCACATTCAGCCGAATGCATCTTTAGAAAAACGAAGTAAAAGAAAAACAATAATCTTCTGCACTATTATTTATTGATTTTTATAACAATATATAATTTTGTAGTCTTTTATTTTGTTAGATCAATTATTTTATTCCTAATTAATTATAAATAATTTTAAGGATTAATATAAAATAGATTCATTAATAAATCCTATTTCAATAATTTTAATAATTAGTGGTATGAATTTACTATGTTTTAATTTATTTTTTACTATTATCGATCATTAAAAATAAAAATAATTAATATTATTTCTTATTGTAGATGTGTAACAAATTGTAACTATTACTTATTTATAAATAATTATTATTAAAATTTGACTTCAAAATAAATATATTTAAAATCTTAATTTTAATAAGATTTAAATATAACATTATTTACTTTAAACTTTTAAAATTCTTTATAATATTGAATTTATCTTAGAATGTTTTACTTTTCTTTCCATCTTTTTTGCCTGTATATTTAAATAATTATTTTTCATGAACCAAAAATGCTAACTTCGATAACATATATTTTTAGTGAACAATCCTAAGTTAATTTAATAAGACATTTTTTTTACTAGTATTGGTAAAGAAATTACTAAATAATTGAGTATCAATTTATTCAGTTTTATATTGAAAATGCAAACAATTTATAATGTAAAGAATAAGTTAAAATTCAGAAAATCATCAGTAATATTACAACTAGTTTGAATATCAAAACTGTCCTAAATTTCTAAATTTCTACTTATCTCTCGTACCGTAAAATCGTGTTAATACATGCGAAATAGCAAAGAATTAAACTAATCTTATACTTGTATTCATAAGCTATATATTAATATATTAGAAAAATGTATAAATAGTTATTCGTTATTTTATTAAATATTAAATGTACTTTTTGGGTAGATACTGAATCAAAGACCAATCATCTTAAAAAAGCATAACGCCGCCTTCTTTTCTATTTACCACTCGACTGCATGATGGGGGAGAGGACCAGTCTGGATACATGAGTAGAGGGCTCGAATGTGTATACGGGAAACTTGATGAACACTTGTTGTATGGCAGCTGTAAAGATAATTCGACTATGGATAAACTTATGAAGGTATTCAGTTGAAAAGCTGTTCGTCGACCTTACTACTAAAGGAGGGGGTGTCGCGGACAAGTTCTCAATCCTGTTTTTAAGGCGAAAATTTTGGTGTGCCCTTAATTTACCAACGCGTATCTTCGAGTCATACGTTTTTGATATATGTACAGTAACCAATGATAAATGCCAACTATATTCAAGCCGGATAATAGAAACCAGAGTTTCTGGTCAGGTACCTTACATCATCAAAAGGGAAGCATGTTAACACCCTGGAGTCTCACTTCTCTCAGAATCAATATCGTATTTTCTAAGATCGTGTGCACTAAACCAATGATCGTAGTATGGGAATAACAACCGACTACTTAGGAGCATTATCATAGTTCTAATGCGGCACGAACCCAATACTTCATTCATGTATTTTATAGCCAAGCGGCACCGGAAGACTCACCGAGTATCGTGATATCCACGGTAATTCGATCTCACTTAACTCTCCCAAGTTGGATCCGGATATCTTACGCTATGGTAAGGTTGATAACTATCGCAATTCTCCTGATCTTGCCGTAGTAGTTGCAGATAGGCGCTACCTAGCTTGTAGCAAATAGAGGTTTACTGTTTTTCTCGCAGTTGTTCTACGAAGAATTATTTGACTACTTATATTCTTCTGCCAGAATACTGACCCATAGGGTAACCACAGAGTTTACTTGAGCTCAACCCACAATTATATTCGTATTCTTGGCATCGCACACCCTTAATCTTCTAACCCTTGTGTGCCCAAGGTGCTATCAGCCAGATCAAGCAGAAGCATGGGGTGAGGAATGACTCGTTGCCTGTGGAAATAAAGGGGAGCTAGAGGAAAGACTCCCGTACCGCGCGCGTCCCCGGTCAATCACAGTATTCCACCCGCTGTGTAGGGGCTTCGGGGTACCGCGACACATTCAGCATGGACTGAAAGGTGCCCTTGTCGACCAAACCAACATCCCTAGTCATATTGGCTTCGGTCGGTACACGGTCGAGCGCGATGTCTGTTCGTTCGCGGCCACAGAACAGTAAAGGGTGCCGACAAGTAGGCGCGAGCTTGGACACACGTATGCCGGGGTAGTGGGATTCCAGGTAGGGGTCGTCGCCCCTAGCATTGGTGTCACTTTAACGCTAGGTTGTCGGATCATGCTGCCCCTTCACGTAGGATGGATCCAACCATGTACGCACACGCACCAGTCTTGGCCTTACACCGGCGCCCTCCCACGAGGCGCAAGGATCAGCGGGGACTGGTAATTCGGACCTGGATATGAAGAAGGTCACTGCGAATTCCGCTGGGACCGTCCAACCGACCGCCGTACATGTAACCATAGCTTCAATGGCGAAGTGCTAAAGGTTGTACGAACAGTCCTAGACAACAATAGCCCGACGCGCCTCGGTTAGCCCAACCTTCCACGAATCGCGAACTAGACTGGGTGGAGCGAGAAGCCTATAAGGCGTCCGTAGGACAGTTCGCAATCCCCGGCACGCACGGGGGCACTAAGGCACATACGGCTCTCCCACCGAGTACCAATCTGATCGTCTCAACCATGATCTTTTAGAACATACCCGTATGACCTCCTCAGCCGTACCTCGCCAAAGAGGTGCAGAGGGGCAGGCGTTGGGGTTAATCGCAACAAATCGCGAGAACCGGATAGGGGCACGCCCCGTCCGTCCTTAGTGATGCGATTAAGGTACGTCCGCTCTTACATTGGCGGTGTCTGCGCGCAACAACCAGCGCATCCAAGTTGGTTTTGGCGCTCCGATTAAACCCAGGGGAGGCCGTAGGCCAGGCCCCCGCTCGGGAGGCGCCCGGACCCCCTCCCGCCGGCTCGATCCCCACCGGCAGCTCGTCACTGTCCCCGCCCAACGCGCGTACCGGGAGTGGTGTAGCGCGCGGCTCAGGGGGCGGCCCTGCCCCCCGCCGCCTTCGGCCCGGGAGCGGCTCGAGCGGGGGGGCGCCCTGGGGCCCGCGGACGCGCACGGTCGGCCGGCCTGTGCCACCAGGCCGGACGCCCACACCAACAGGCAGCTTGCCGTCGGGCCCCCCGCCCGCCTTGGCCCTGCCCCGGGACGCGGGTACGCCCGGGGAGGGGCGGGGGCTGCGGGTGACGGGTCTCTCCGCGGCCGCGACGGACGGCGCTCTCGGAGCTGGCTCCGAGATGCGTGCGCGGCGCGGACCGGGCAGCGGACAGGCACGCGCGCCCAGCCGCGCCGCGTCCCGTCGGCCGTGACGGCACGGGAGGCCGCCCCACACGAGCGCGCTCTCCCCGCGCCTGAGCTGTGCGGAAGCGTGGGACGCGTCCCGCCGAGCTCGCCCACTCCGGCATCTGGCCCGTCCCGGGAGGCGCCGAGGGGAGACCGCCCCTGAGGGACATCCCGGGCGGGGCCCCGCCGGGGGTTCGGCCGGCGGCGCCGGCCGCGCCCGACCGGTTGTCTCGTTGGCCCAACCCCCGCCGAGCGTTCCCCAGACACCCCCGAGGGGCGCGCGGCTCCTCGCCACGGGGGCCGACCCGGGCGCGCCGCGCGGCGCGCGCGCCCCGGCGACCGCGGCTCCTCGGACCAGCCCCCGAAGGGCGGCGATCACGAGGGGCGCCGGGGCCCCCGGGCGCGAGACGCCCACACCTCCGCGGCGGCCGGGCTCGCGGCCCGCGCCAGTCAATGGGGCCCAGCGTGATCCCCGTCGGCAGACCCAGACGCCACCCCGGGCGGCAGGGCTGCTCGTTCTGGCCCCCTCCGCGGCCCGTCACCGCAGGGGGGGCGGCGGGGGCTCGGGAACGGCTCAACCCCG     
M       ACAAGTTAATATAACGATATCTCGGACCATTTATGTTTACCTATAATCTAAGTAATTTTTTATCATTATAGCATAATAACTATAGTACAATTATTCACATTCAGCCGAATACGTCTTTAGAAAAACGAGGTGAAAGAAAAACAATAATCTTCTGCACTATTATTTATTGATTTTTATAACAATATATAATTTTATGATCTTTTATTTTGTTAGATCAATTATTTTGTTCCTAATTGATTATAAATAATTTTAAGGATTAGTGTAAAATAGATTCATTAATAAATCCTGTTTCAATAATTTTAATAATTAGTAGTATGAATTTACTATGTTTTGGTTTGTATTTTACTATTATCGATCATTAAAAATAAAAGTAATTAGTATTGTTTCTTATTGTGGATGTGTAACGAATTGTAGCTATTACTTATTTATAAATAATTATTATTAAAATTTGACTTCAAAATAAATATGTTTGAAATCTTAGTTTTGATAAGGTTTAAGTATGACATTATTTACTTTAAACTTTTAAAATTCTTTATAATATTAAATTCAACTTAGAATGTTTTACTTTTCTTTCCATATTTTTTACCTGTATATTTAAATAATTATTTTTCATGAACCAAAAATACTAACTTCAATAACGTATGTTTTTAGTAAACAATCCTGGATTAGTTTAATAGAACATTTTTTTTACTGGTATTAATAAAGAAATTACTGAGTAATTAAGTTTCGATTAATTCAATTTTAAATTAAAAATACAAACAATTTATAATGTAGAAAATAAGTTAAAATACAAGAAGTCGTCAGTAATATTACAACTAATTTGAGTATTAAAGCTGTCCTAAATTTCTAGATTTCTACTTATCTCTCGTACCGTAAAATCATGTTGATGCATACGAAATAGCAAGGAATTAAACTAATCTTATACTTGTATTCATAAGCTATATATTAATATATTAGAAAGATATATAAATAGTTATTCGTTATTTTATTAAATGTTAAACGTACTTTCTGGGTAGATACTGAATCAAAGACCAATCACTTTAGACAGGCATAACGCCGCCTTCTTCTCTATATGCCACTCGACTGCACGGCGGGGGAGAGGACCGGCTTGGACACATGAATAGAGGGCTCGAATGTGTATACGGGAAATTCGGTGAACACTTGTTGTATAGCAGCTGTAAAAACAAATCGGCTATGGTTAAACTTATGAAGATGTTCAGTTGAACAGCCGTTCGTCGATATTGTCACTCAAGGAGGGAGTGTAGCGGACAAGTCCTCAATTCTATCTTTAAGGCGAAAATTTTGGTGCGCTCTCACATCAACAACGCGTGTCCTCGAGTCATACTTTCTTGATACGCGAAAACTGACCACTTATAATTGCCAACTATGTTCAAGCCGGACAATAGAAATCTGAGTTTCTGGTCAGGTACCTTACATCAACAAAAGGGGATCATATTAACACCCTGGGATCTCACCTCTCTCAGAACCAATATCGTATTTTCTAAGGCCGTGTACACTAAACCAATGCTCTTAGTATTGGAGCAACAACCGACTACTGAGAAGCGTTATCGTAGTTCTAATGTGGCACGAACCCAATCCTTCTTTCATGTATTTTATAGCCAAGCGGCACCGGAGGATTTACCGAGTATCGTGATACCCATAGTAATTCGATCTCACTTAACTCTACCAAGTTGAATCCGGATATCTTGCACTATGATGAGGTTAATCACTATCGAAATCCTCCTGACCTTGCCTTAGTAGTTGCAGATTGACACTACTTAGCTTATAGCAACTGAAGATTTACTGTTTTTCTTACAGCTACTCTACGAATAATTATTTGACTACTTATATTCTTCTGCCGGAATACTGGTCCATAGCGTAACCATAAAGTTTACTTGAGCTTAGCTCACAATTATAATAGTATTCTTGGCATTGCACACCTTTAATCTTCGAACCCTTGTGCGCTCAAGATGCCATCAGCTAGATAAGGCAGAAGCATGGGGTGAGGAATGACTCGTTACCTGTGATAATAAAGAGGAGCTAGGCCATACACTCACGTACCGCGCGCGTCCCCGGTCAATCACAGTATTCCACCCTCTGTGTAAGGGCTTCGGGGTACCGTGACACATTCAGCATGAACTGAAAGGTGCCCTTTCCGACCAAACTGACAGCCCTAGTATTATTTGCTTCGGCCGGTACACGGTCGGTCGTGATGTCTGTTCGTTCGCGGCCACAGGAAATTAAAGGGTGCCGACAAGTGTGCGCGAGCTCGGGCTCACGCAAGCTGGGGTGGTGAGATTCCGCGTAGGGGTCGTCGCCCCTAGCGTCGGTGTCACACTAACGCTAGGTTGGCGGATCATGCTGCCCCTTCACGTAGGATCGATACAACCATGGTCGGACGCGCACCAGTCTTGGTCGTATACCCGCGCCCTCCCCCGAGGCGCAAGGATCGGCAGGGACTGGTAATACGGACCTGGATATGAGAAAGGTCACTGCGGATTCCGCTGCGACCGTCCACCCGACCGCCGCACATGTAACCATAGCTTGATCGGGAATGTGCTAAAGGTTGTACGAACACTCTTAGACAACAATAGCCCGACCGGCCGGGGCCAGCCCAACCTTCCAAGAGTCACGAACTGGACTGGGTGGAGGGTGAAATCTAGAAGGCGTCTGCAGGTTAGTTTGCACTTCCCGGCACGAACCGGGGCACTAAGGCGCATACGGCGCTCCCACCGAGTACCAATCTGATCGCCTCAACCATGATCTCTTAGAGCACACTCGAATAACCACCTCAGCCGTACCTCGCCAAGGGGGTGCAGAGGGGCAGGCGTTGGGGTTAATCGCGGCAAATAGCGAGAGCCGGTTAGGGGCACGTACCGTCCTTCGTTAGCGGTGTGAGTAAGGTACGTACGCTCTTACATTGGCGGCGGCTACGCGCAACAACCAGCGCATCCAGGTTGGTTTTTGCGCTCCGCTCAAACCCAGAGGAGGCCGTAGGCCAGGCCCCCGCGGGGGTGGCGCCCGGTCCCCCTCCCGCCGGCTCGAACCCCACCGACATCTCCCCACTGTCGCCGCCCGACGCGCCTACCGGCAGTGGCGTGGCGCGCCGCTCCGGGGCCGGCCCCGCCCCGCGCCCGCTCCGGCCCGGGCGCGCCTCCCCCGGGGCGGCGCCCTGGGGCGTGCGGACGCGCGCGGCCTGCCGGCGTGCGCCAGCGGGCCGGCCGCCCACATGAACAGGCAACTTGCCGTCGGGCCCCCCGCCCGCGTTGGCCGTGTCCGGGGACGCGGCCGCGCCCAGGAATGGCCGGGGGCCGCGGGTCACGGGGCTCTCCACGGCCGAGACGGACGGCGCTCTCGGAGCCGGCTCCCACCTGGGCGCGCGGCGCGGATCCGACAGCGCGCAGGCACGCGTGCCCCGCCGCGCCGCGTCCCGTCGGCTGTGGCGGCACGGGGGGCCGCCCCCCGCGAGCGCGCTCCCTCCGGGGCTGAGCTGTGCGGAATCGTGGGCCGCGTCCCGCCGAGCTTGCCCAATCCGGCGTCAGGCCCGTCCTGGGAGGCGCCGAGGGAAGACCGCCCCTGAGGGCAATCCCGTGCGGGGCCCCGCCGGGGGTTCGACCGGCGGCGCCGGCCGCGCCCGACCGGGTGTCCCGTTAGTCCAACCCCCGCCGGGCGTTCCCCAGACACCCCCGACGGGCCCGCGGCTCCTCGCCACGGGGGCCGGCCCGGGCGCGCCACGCGGCGCGCGCGCCCCGGCCCCCGGGGCCCCTCCGAGCAGCCCCCGCAGGGCGGCGATCAGGCGGGCCGCCGGGGCCCCCGGGCGGGAGACGCCGACCGCCCCGCGGCGGCCGTGCTCGCGGCCTGGGGCAGTGAATGGGGCCCAGCGTGCCCTCCGTCGGCAGACCCAGGGGCCACCCCGGGCGGCAGGGCTCCTCGCTCTGGCCCCCTCCGCGGCCCGCGACCGCAGGGGGGGCGGCGGGGGCTCGGGAATGGCTCAACCCCG     
L       ACAAATTAATATAACAATATCTCGGACCATTTATGTTTACCTATAATCTAAGTAGTTTTTTATCATTATAACATAATAACTATAGTACAATTATTCACATTCAGCCGAATGCATCTTTAGAAAAACGAGGTAAAAAAAAAACAATAATCTTCTGCACTATTATTTATTGATTTTTATAACAGTATATAATTTTATGATCTTTTATTTTATTAAATCAATTATTTTATTCCTAATTAATTATAAATAATTTTAAGGATTAATGTAAAATAGATTCATTAATAAATCCTATTTCAATGATTTTAATAATTAGTAATATGAATTTACTATGTTTTAATTTGTTTTTTACTGTTATCAATCATTAAAAATAAAGATAATTAGTATTATTTCTTATTGTAGATGTGTAACAAATTGTGGCTATTACTTATTTATAGGTAATTATTATTAGAATTTGACTTCAAAATAAATATATTTGAAATCTTAATTTTAATAAAATTTAAGTATAACATTATTTACTTTAAACTTTTAAAGTTCTTTATAATATTAAATTCATCTTTGAATGTTTTACTTTTCTTTCCATATTTTTTACCTGTATATTTAATTAATTATTTTTCATGAGCCAAAAATACTAACTTCAATAACATATATTTTTAGTAAACAATCCTAAATTAGTTTAATAAAACATTTTTTTTACTAGTATTAGTAAGGAAATTACTGAGTAATTAAATTTCAATTGATTCAATTTTATATTGAAAATACAAACAATTTATAATGTAAAGAATAAGTTAAGATGCGAGAAATCATCAATAATATTACAACTAATTTGAATATTAAAACTGTCCTGAATTTCTAGATTTCTACTTGTCTCTCGTACCGTAAAATCATGTTGATGCATACAAAATAGCAAGAAATTAAACTAGTCTTATACTTGTATTCATAGGCTATATATTAATATATTAGAAAAGTATATAAATAGTTATTCGTTATTTTATTAAATGTTAAGCGTACCTTCTAGGTAGATACTGAATCAGAGACCAGTCACTTTAAACAAGCATAACGCCTATCTATCATCTATTTGCCACCCGACTGCACGGTGTGGGAGAGGACCAGTTTGGACGCACGAGTAGAGGGCTCAAATGTGTATGCGGGAAATTCGGTGAACACTTGTTGTATGGCAACTGTAAAAAAAATTCAACTATGGTCAAGCTTATGAAGGTATTCAATTGAAAGGCCGTTCGTCGATATTATTACTGGAGGAGGGGGTGTCGCGGACAAGTTCTCAGTTATACTTTTAAGGCGAAAATTCTGATGTGCCCTTGAATCACCAACGCGTGCCCTCGAATTATATTTTCTTGATATATGCAAAATAGCCACTCATAATTGACAATTGTATTCAAGTCGGGCAATAGAAATCCAAGTTTCTGGTCAGGTACCTTACATCACCAAAAGGGAAACATCCTAACACCCCGGAATCTCACTTCTCTCAGAATCAATATCGCATTCTCTAAGGTCGTGTGCACTAAACCAATATTCGTAGTATTGGAACAACAACCGACTAATTAGAAGCATTATCATAGTTTTAATGCGGCACGAACCCAATCCTTTATTCACGTACTTTATAATCAAACGGCACCGTAAGATTTACCGGGTATCGTGATACCAACAGCAATTCGATCTCACTTAACTCCACCAAGTTGAGTCCGGATATCTTACGCTATGATAAAGCTGATAACTATCGAGATCCTTCTAACCTTGCCGTAGTAGTTGCAGATGGACACTACTTAGCTTATAACAACTAGAGATTTACTGCTTTTCTTACAGTCGCTTTACGAATTATTGTTTGACTACTTATATTCTTCTGCCAGAATACTGGTACGTAGTGTAACCATAAAGTTTACTTGGACTTAACCCACAATTATAATAGTCCTCTTGGCATCGCATACCTTTAATCTTCTAACCCTTGTGCGCTCGAGGTACCACCGGTAAGATAAAGCAGAAGCATAGGGTGAGGAGTGACCCGTTGCCTGTGGTAATTAAGGGGATCTAGGGGAAAGCGTCTCATACCGCGCGCGTCCCCGGTCAATCACAGTATTCCACCCTCCGTGCAAGGACTTCGGGGTACCGTGACGCATTCAGCTTGAACTGAGAGGTGCCCTTGCCGACCGAACTGACAACCCTAGTTGTATTCGCTTCGGTCGGTGCACGGTCGAGCGTGATGTATGTTCGTTCGCGGCCACAGGAGACTAAAGGGTGCCGGCAAGTGGACGCGAGCAGGGTCACGCGTAGGCCGGGGTAGTGAGATTCCGCGTGGGGGTCGTCGCCCGTAGCATCGGTATCACGTTAACGCTAGGTTGACGGATAATGCTGCCCCTTCACGTAGGATCGATGCAACTATGTTCGCACGCGCTCCAGTCTTGGTCTTATACCGGCGCCCGCCCTCGAGGCGCAAGGATCGGCGGGGACTGGTAATCCGGACCTGGATATGAGAAAGGTCGCTGCAAATTCCGCTGGGACCGTCCAACTGATCGCCCCACATGTAATCATAGCTTGATCAGGAATGTGCTAAAGGTCGTACGAACACTCTTAGGCAACAACAGCCTGACCCGCCCGGGTTCGCCCGACCTTCCACGAGTCACGAACTAGACTGGGTGCAGTGTGAATCCTAAGAGGCATCTGCAGGATAGTTCGCAATCCCCGGCACGGACCGGGGCACTAAGGCGCACACGGCGCCCCCGCCGAGTACCAATCTGACCGTCTCAACCACGATCTTTTGGAGCACACACGTATGACCTCCTCAGCCGTACCTCGCCAAGGAAGTATAGAGGGCCAGGCGTTGGGGTTTATCGCAACAAATAGCAAGAACCGAATAGGTGCACACTCCGTACGTCATTAACGGCGACAGTAAGGTACGTACGCTCTTACATTGGCGGCGGCTGCGCGCAACAACCAGCGCATCCAGGTTGGTTTCGGCGCTCCGCTTAAGCCCAGGGGAGGCCGTAGGCCAGACCCCCGCGCGGGGGGCGCCCGGGCACGCTCCCGCCGGCCCGATCCCCACCGGCATCTCGCCACTGTCCCCGCCCCACGCGCGTACCGGCAGTGGCGTGGCGCGCGGCTCGGGGGCCGGCCCTGCCCCAGGCCCCCTGCTGCCCGGGCGCGTCTCCCGCGGGGTGGCGCCCTGGGGCCTGCCGACCCGCGTGGCCCGCTGGCGTGAGCCACCGGGCCGGGCGCCCACATGAATAGGCACCTTGCCGTCGGGCCCCCCGCCCGCGTTGGCCCTATCCCGGGACGCGGCCGCGCCCCGGAAGGGCCGGGGGCTGCGGGTGGCTGGCCTCTCCCCGGCCGGGACGGACGGCGCTCTCGGAGCTGGCTCCGAGGTGGGTGCGCGGCATGGATCGGGCAGCGCGCAGGAACGCGGGCCCCGCCGCTCCGCGTCCCGTCGGCTGTGACGGCACGGGAGGCCGCCCCCCGCGAGCGCGCTCCCCCCGGAGCTGAGCTGTACGGGAGCGTGGGCCGCGTCCCGCCGAGCTCGCCCACTCCGGCATCGGGCCCGTCCCGGGACGCGCCGAGGGCAGACCGCCCCTAAGGGCGATCCCGCGCGGGGCCCCCCCGCAGGTTCGGCCGGCGGCGCCGGCCGCGCCAGACCGGGTGTCGCGTTGGCCCAACCCCCGCCGAGCGTTCCCCAGACACCCCCGAGGGGCGTGTGGGTCCTCGCCGCGGGGGCCGGCCCGGGCGCGGCTCGCGGCGCGCGCGCCCCGGCCGCCGCGGCCCCTCGAATCAGCCCCCGGAGGGCGGCGATCACGAGGGCCGCCGGGGCCCCCGGGCTCGAGACGCCGACTCCCCCGAGGCGGCCGCGCTCGCGGCCCGGGTCAGTTAATGGGGGCCAGGGTGAGCACCGTCGGCAGTCCCACGAGCCACCCCAGGCGGCGGGGCTCCCGGCTCTGGCCCCCTCCGCGGCCCGTGACCGCAGGGGGCGCCGCGGGGGCTCGGGAACGGCTCTACCCCG     
K       ACAAATTAATATAACGATATCTAAAACCATTTATGTTTACCTATAATCTAGGTAATTTTTTATCATTGTAACATAATAACTATGGTACAATTATTCACATTCAACCGAATACATCTTTAGAAAAACGAAATAAAAAAAAAACAATAATCTTCTGCACTATTGTTTGTTGATTTTTATAACAATATATAGTTTTATAATCTTTTATTTTGTTAGATCAATTATTTTATTCCTAATTAATTATAAATAATTTTAAGGGTTGATGTAAAATAGATTCATTAATAAATCCTATTTCAATAATTTTAATAATTAATAGTATGAATTTACTATGTTTTAATTTGTTTTTTACTGTTATCGATCATTAAAAATAAAAATAATTAATATTATTTCTTATTGTAGGTGTATAACAAATTGTAACTATTACTTATTTATAAGTAATTATTATTAAAATTTGACTTCAAGATAAATATATTTGAAGTCTTAGTTTTAATAAGATTTAAGTATAACATTATTTACTTTAAACTTTTAGTATTCTTTATAATATTAAATTCATCTTAAAATGTTTTACTTTTCTTTCCATATTTTTTACCTGTATATTTAAATAATTATTTTTCATGAGCCGAAAATGCTAACATCGATAACATATATTTTTAGTAAACAATCCTAAATTAGTTTAATGAGACATTTTTTTTACTGATATTAATAAAGAAATTACTGAGTAATTAAGTTTCAATTGGTTCGGTTTTATATTAAAAGTACATACGATTTATAATGTAAAAAGTAAATTAAAATACAAAAAATCATCAATAATATTACAACTAATTTGAATATTAAAACTGTCCTAAATTTCTAGATTTCTACTTATCTCTCGTACCGTAAAATCATGTTGATGCATACGAAATAGCAAGAAATTAAACTAATCTTATGCTTGTATTCATGAGCTATATATTAATGTATTAGAAAAATATATAAATAGTTATTCGTTATTTTATTAAATGTTAAACGTGCTTTTCGGGTAGATATTGAATGAGAGACTAGTCACTTTAAACCCGCATAACGCCACATTCTTCTCTATTTGCCCCCCGACTGCACGGTAAGGGAGAGGACCAATTTGGATGCATGAGTAGAGGGCTCGAATGTGTATTCGGGGAATTAGGTGAACCCTTGTTGTGTGGCAACTGTAAAAACAATTCGACTACGGTTAAACCTATGAAAGTATTCAATTGAAGAGCCGTTCGTCGATTTTGTTACCGGAGGAGGGGGTGTCGCGGACAAGTTCTTCATTATAATTTTGAGGCGAAAATTTAGATGTGCTCTTAAATCACCAACGCGTGTCTTCGAGTCATACCTTTCTGATACATGCAAGATAGCCACGCATAATTGCCAACTATATTCAAATCGAGCAATACAAATCCGAGTTTCTGGTCAGGTACCTTCTATCATCAAGAGGGAAACATCTTAACATCTTGAGATCTCACTTCTGTCAGAATCCATATCGAATTTTCTAAAATCGTATGCACTAAACCAATGTTCGCAGTATTTTAGCAACAACCGACTACTGAAAAGCGTTATCGTAGTTTTAATGGGGCACGAGTCCAATCCTTCATTTAAGTATTTTGTAACCAGACGGCACCGGAAGACTTACCGAATATCGTGATACCAACAGCAATTCGATCTCGCTTAACTCCATCAAGTTGAATCCGAATATCTTCCGTTATGATGAGGTTGATGAATATCGAAATCCTCCTAACCTTGCCGTAGTAGTTGCAGATAGACACTACTTAGCTGAAAACAACTAGAGGCTTACTGCTTTTCCTACAGTTGCTTTACGAATTATTGTTTGACTACTTATATTTTTCTGCCAGAATACTGGTCCACAGAGTAACCATAAAGTTTACTTGAACTAAACCCACAATTATAATAGTATTATTGGCATCGCACACCCTTAATCTTCCAACCTTAGTACGCTCGACATGCTATCAGTTAGATCATGCAGAAGCATGGGGTGAGGAATGACTCGTTACCTGTGGTAATAAAGAGGAACTAGGGAAAAGACTCTCGTACCGCGCGCGTCCCCGGGCAATCACAGTATTCCACCCTCTGTGTAAGGACTCCGGGGTACCGTGACACATTCAACTTGAACTGAGAGGTGCCCTTGCCGACCAAACTAACAACCCTACTTGTATTCGCTTCGATCGGTACACGGTCGGGCGTGATGACTGCTCGTTCGCGTCCACAGGAGAATAAAGGGTGCCGGCAAGTATGCGCGAACTCGGACCCTCGTAGGCCGGGGTAGTGAGATTCCACGTAGGGGTCGTCGCCCCTAGCGTCGGTGTGACGTTAACGCTAGGTTGGCGGATCGTGCTGCCCCTTCACGTAGGATCGATGCAACCATGTTCGCACGCCCTCCAGTCTTGGTCTTAGACCGGCGCCCTCCCTCGAGCCGAAAGGATCGGCGGGGACTGGCAATTCGGACCTGGATAAAGTAAAGGTCACTACGCGTTCCGCTGGGACCGCCCAGCGGACCGCCGCCCATGTAATCATAGCGTGATCAGGTAGGTGCTAAAGGTCGTACGAACATTCTTGGACAACAACAACCCGACCCGCCCAGGTCGGCCCAACATTCCACGAATCGCGAACTAGACTGGGTGGAGCGAGAAACCTAATAGGCGTCTGCAGGATAGTTCGCAATCCCCGGCACGAACCGGGGCACTAAAGCGCATACGGCGCACCCACCGAGTACCAATCTGATCGCCTCAACCATGATCTTTTGGAGCAGACCCGTATGACCTCCTCAGCCGTACCTCGCCAGGGGGGCGTAGAGGGGCGGGCCTTGGGGTTAATCGGGACGAATAGCCAGAACCGGATAGGGGTACGCTCCGTCCTTCGTTAGCGGTGACAGTAAGGTACGTATGCTCTTACATTGGCGGTGGCTACGCGCAACAACCAGCGCATTCAAGTTGGTTTTGGCGCTCCGCTTAGGCCCAGGGGAGGCCGTAGGCCAGGCCCCCGCACGCGCGGCGCCCGGGCCCCCTCCCGCCGGCGCGATCCCCACCGGCAGCTCGCCACTGTGGCCGCCCGACGCGCGTAACGGCAATGGCGTGCCGCGCGGCTCGGGGGGCGGCCCTGCCCCGCGCCCGCTGCGGCCCGGGCGCGACTCCCGCGGGGTGGCGCCCTGGGGCCTGCGGACCCGCGCGGCCCGCGGGCATGCGCCAGCTGGCCGGGCGCCCACACGAAGAGGGACCTTGCCATCGGGCCCCCCGCGCGCGTTGGCCCTGCCCCGGGACGCGGCCGCGCCCCGGCAAGGTCGGGGGCTGCGGGTGTCTGGCCTCTCCGGGGCTCCGACGGACGGCGCTCTCCGAGCCGGCTCCGAGGTGAGCGCGCAGCGCGGATCGGACAGCGCGCAGGCACGCGTGCCCCGCCGCGCCGCGTCCCGTCGGCTGTGACGGCACGGGAGCTAGCCCCCCGCGAGCGCGCTCGCGCCGGGGCTGAGCTGTGCGGTAGCGTGGGTCGCCTCCCGCCGAGCTCGCCCAGTCAGGCATCGGGCCGGTCCCGGGAGGTGCCGAGGGCAGACCGCCCCTGAGGGTCATCCCGTGCGGGGCCCCGCCGGAGGTTCGGCCGGCGGCGCCGGCCCCGCCCGACCGGGTGTCCCGTAGGCCGAACCCCCGCCGGGCGTTCCCCAGACACCCCCGACGGGCATGCGGCTCCTCGCCACGGGAGCCGGCCCGGGCGCGCCTCGCGGCGCGCGCGCCCCGGCAGTCGGGGCCCCTCGGACCAGCCCCCGGAGGGCGGCGATCACGCGGGCCGCCGGGGCCCCCGGGCGTGAGACCCCGACGCCTCCGCGGCGGCCGTGCTCGCGGCCCGGGTCAGTCAATGGGGCCCAGCGTGGCCGCCGTCGGCAGGCCCGAGGGCCACCCCGGGCGGCAGGGCTCCGGGCTCTGGCCCCCTCCGCGGCCCGTTACCGCAGGCTGGGCGGCGGGGGCTCGGGAATGGCTCAACCCCG     
J       ACAAGTTAATATAACAATATCTCAGACCATTTATGTTTACCTGTAATCTAAGTAGTTTTTTATCGTTGTAACATAATAACTATAATACAATTATTCACATTCAACCGAATGCATCTTTAGAAAAACGAGATGAAAGAGAAATAATGATCTTCTGCACTATTATTTATTGATTTTTATAACGATATATAATTTTATAATCTTTTATTTTGTTAGATCAATTATTTTATTCCTAATTAATTATAAATAATTTTAAGGATTGATGTAAGGTAGATTCATTAATAAATCCTATTTCAATAGTTTTAATAGTTAGTAATATGAATTTACTATGTTTTAATTTATTTTTTACTGTTATCGGTCATTGAAAATAAAAGTAATTAATATTATTTCTTATTGTAGATGTATAACAAATTGTGGCTATTACTTATTTATAAGTAATTATTATTAAAATTTGACTTCAAGATAAATATGTTTAAAATCTTAGTTTTAATAAGGTTTAAGTATAGCATTATTTACTTTAGACTTTTAAAATTCTTTATAATATTAAATTCATCTTAAAATGTTTTACTTTTCTTTCCATATTTTTTGCCTGTGTATTTAAATGATTATTTTTCATGAACCAAAAATACTAGCTTCGATAACATATATTTTTAGTAAACAATCCTGAATTAGTTTAATAAAACATTTTTTTTGCTAGTATTAATAGAGAAATTACTGAGTAATTGAATTTCAATTAATTCAGTTTTATATTGAAAATACAAACAATTTATAATGTAATAAATAAGTTAGAATACAAAAAATCATCAGTAATATTGCAACTAATTTAAATATTAAAACTATCCTAAATTTCTAGATTTCTACTTGTCTCTCATACCGTAAGATCATGTTGGTGCATACGAAATAGCAAGAAATTAAACTAATCTTGTACTTGTATTCGTAGGCTATATATTAATATATTAGGGAGATGTATAAATAGTTGTTCGTTATTTTATTAAATATTAAACGTACTTTTTGGGTAGATACTGAATCAAAGACCAGTTACTTTAAACAAGCATAACGTCGTTTTCCCTTCTGTTTGCCACTCGACTGCACGGTGAGGGAGAGGACCAATTTGGATACATGAGTAGAGGGCTCAAGTGTGTATGCGGGAAATTCGGTAAACGCTTGTTGTTTGGCAGCTGTAAAAATAATTCGACTATGGTTAAACTTATGAAGGTATTCAATTGAAGGGCCGTTCGTCGATGTTATTACCAGAGGAGGGAGTGTTGCAGACAGGTTCTCAATTATATCTTTTAGGCGAAAATTTTGGTGTGCTCTTAAATCATCAATGCGTGTCGTCGAATCATACTTTCTTGATACATGAAAAGTCGCCACTCATAATTGCCAACTATGTTCAATTCGAACAATAGAAACCCGAGCTTCTGGTCCGGTACCTTACATCATCAAAAGGGAAGCATCCTAACACCCTGGGATCTCACTTCTGTCAGGATCAATATCACACCTTCTAAGGTCGTGTGCACTAGACCAATGTTCGCAGTATTGGAGCAACAACCGACTATTGAGAAGCATTGTCGTAGTTTTAATGCGGCACGAGTCCAATTCTTCATTTATGTATTTTATAACCAAACGGTACCGGAAGCTTCACCGAGTATCGTGATATCCACAGCAATTCGATCTCACTTAACCCCACCAAGTTGGATCCAGATATCTTACGCTATGATGAGGGTGATAACCATCGAAGTCCTTCTAACCTTGCCGTAGTGGTTGCAAACGGGCACTACTTAGCTTATAGCCACAAGAGGTTTACTGCTTTTCTAACAGTCGCTCTACGAATTATTGTTTGACTACTTATATGCTTCTGCCAGAATACTGGTCCATAGCGTAACCATTAAATTTACTTGTACTTAACCCACAATCATAATAGTATCCTTGGCATCGCACACCTTTAATCTTCCAACCCTTGTGTGCTCAAGATGCCATCAGCCAGATAAAGCAGAAGCATAGGGTGAGGAATGACTCGTTACCTGTAGTAATAAAGGGGGACTAGGAAACAGAATCTCGTACCGCGCGCGTCCCCGGTCAATTACAGTATTCCACCCTCTGTGTAGGGACTTCGGGGTACCATGACACATTCAGCTTGAACTGAAAGGTGCCCTTTCCGACCAAACTTATAACCCTAGTTGCATTCGCTTCGGTCGGTGCACGGTCGAGTGTGATGTCTGTTCGTTCGCGACCACAGCATAATAGAGGGTGCCGGCAGGTAAACGCGAGCGCGGACGCACGTAAGCCGGGGTAGTGGCATTCCACGTAGGGGTCGTCGCCCCTGGCGTAGGTGTCACGTCAACGCTAGGTTGGCGGATCATGCAGCCCCTTCAGGTAGGATTGATGCAACCATGTTTGCACGCCCTCTAGTCTTGGTCATAAGCCGGCGCCCTCCCTCGAGGCGGAAGGGTCGGCGGGGACTGTTAATCCGGACCTGGAGACGAGAGAGGTCACTTCATGTTCCGCTGGGACCGTCCAACCGATCGCTACGCATGTAATCATAGCGTAACTAGAAATGTGCTAAAGGTTGTACGAACATTCTTAGACACCAACAACCCGACCCGCCCGGGATAGCCCCACCTTCCATGAGTCATGAACTAGACTGGGTGGAGTGCGAAACCTATAAGGCGTCTGGAGGATAGTTCGCAGTCCCCGGCACGGACCGGGACACTAAGGCGCATACGGCAGCCCCACCGAGTACCAATCTGATCGCCTCAACCGTGATCTTTTAGAGCACACCCGTATGACCACCTCAGCCGTACCTCGCCAAGGAGGTGTAGAGGGGCGGGCTATGGGTTTGATCGGGACAAATGGCCAGAACCGGTTATGGGCACGGCCCGTCCTTCGTTAATGGTGTCAATAAGGTACGTATGCTCTTACATTGGCGGCGACTGCGCGCAACAACCAGCGCATCCCAGTTGGTTTCCGCGCTCCGATTAAGCCCAGGGGAGGCCGTAGGCCAGGCCCCCGCGCGGGGGGCGCCCGGCCCCCATCCCGCCGGCCCGATCCCCACCGGCACCTTGCCACTGTGGCCGCCCCACTCGCGTACCGGCAGTGGCGTGGCGCGCGGCTCGGGGGCCCGCCCTGCCCCACGCCTGCTTCGGCCCGGGCGCGGCTCCGACGGGGGGGCGCCCTGGGGCCCGCGGACCCACGCGGCCTGCGGGCGTGCGCCAGCGGGCCGGGCGCCCACACGAAGAGGCACCTTGCCGTCGGGCCCCGCGCCCGCGTTGGCCCTACCCTGAGACGCGGCGCCGCCCGGGAAGGGCCGGTGGCTGCGGGTGGCTGGCCTCTCCGCGGCCCCGACGGACGGCGCTCTCAGAGCCGGCTTCGACGTGAGCGCGCGGCGCGGAGCAGACAGCGGTCAGCCACGCGCGCCCGGCCGCGCCGCGTCCCGTCGGCTGTGACGGCACGGGAGGAAGCCCCCCACGAGCGCGCTCCCCCCGGGGCTGAGCTGTGCGGAAGCGTGGGCCGCGTCCCGCCGAGCTTGCCCACTCCGGCGTCGGCCTGGTCCGGGGAGGCGCCGAGGGCAGACCGCCCCTGAGGGCTAGCCCGGGCGGGGCCCCGCCGGAGGTTCGCCCGGCGGCGCCGGCCGCGCCCGACCGGCTGTCCCGTTGGCCCAACCCCCGCCGAGCGTTCCCCAGACACCCCCGACGGGCGTGCGGCTCCTCTCCACGGGAGCCGGCCCGGGCGCGCCGCGCGGCGCGCGCGCCCCGGCGCTCGCGGCCCCTCGGACCAGCCCCCGTAGGGCGGCGATCATGAGCGTCGCCGGGTCCCCCGGGCGCGAGACTCCGACACCCCCGGGGCGGCCGGGCTCGCGGCCCGGGCCAGTCAATGGGGCCCAGCGTGCCCGCCGTCGGCAGGCCCCGATGCCACCCCGGGCGGCAGGGCTCCTTGCTCTGGCCCCCTCCGCGGCCCGCGACCACAGGGGGGGCGGCGGGGGCTCGGGAAGGGTTCAACCCCG     
I       ACAAGTTTATATAACAATATCTCAGACCATTTATATTTACCTATGATCTAAATAATTTTTTATCATTGTAACATAATATCTGTGGTACAATTGTTCACATTCAGCCGAATACGTCTTTAGAGAAACGAAGTAAAAAAAAAACAATAATCTTCTGCACTATTGTTTATTGATTTTTATAACAGTATATAGTTTTATAATCTTTTATTTTGTTAGATCAATTATTTTATTCCTAATTAATTATAAATAATTTTAAGGGTTGGTATAAAATGGATTCATTAATAAATCCTATTTCAATAATTTTAGTAATTAATAATATGAATTTACTATGTTTTAATTTGTTTTTTACTATTATCAATCATTAAAAATGAAAATAATTAATATTATTTCTTATTGTGGATGTATAACGAATTGTAACTATTACTTATTTATAAATAATTATTGATAAAATTTGACTTCGAAATAAGTATATTTAAAATCTTAATTTTGATAAGATTTAAATGTAACATTATTTACTTTAAGCTTTTAAAATTCTTTATAATATTAAATTCATCTTAGAATGTTTTACTTTTCTTTCCGTATTTTTTACCTATATGTTTAAATAATTATTTTTCATGAACCAAAAATGCTGACTTCGATAACATATATTTTTAGTAAACAATCCTAAATTAGTTTAATAAGACATTTTTTTAACTAGTATTAGTAAAGAAGTTACTGGGTAATTAAATTTCGATTAATTCAATTTTATATTAAAAGTACAAACAATTTATAATATAAGAAATAAGTTAAGATACAAGAAATCATCAGTAGTATTACAACTAATTTGAGTATTAAAACTGTCCTGAATTTCTAGATTTCTACTTATCTCTCGTACCGTAAAATCATGTTGATGCGTACGAAATAGCAAGAAATTAAACTAATCTTATACTTATATTCATAAGCTATATATTAAAATATTAAGAAGATATATAAGTAGTTATTCGTTATTTTATTAAATATTAAACGTACTTTTCGGGTAGATACTGAATCTAAGACCGGTCACTTTAAACAAGTATAACGCCGTTTTATTCTCCATTTGCCACTCGACTGCATGGCGAGGGAGAGGACCAGTTTGGATACATGAGTAGAGGGCTCGAATGTATACGCGGGAAATTCGATTAACGCTTGTTGTATGGCAACTGTAAAAACAATTCGACTATGGTCAAACTTATGAAGATATTTAATTGAAAAGCCGTTCGTCGATGCTATTACCAGAGGAGGGAGTGTTGCGGACAAGTCCTCAATTATACGTTTAAGGCGAAAATTTTGGTATGATCTTAAATTACCAACGCGTGTCTTCAAGTCATACCTTCTTGATATATGCAAAATAACCACTCATAACTACCAACTATATTCAAATCGAATAATAGAAATCCGAGACTCTGGTCAGGTACCTTACATCATCAAAAGGGCGGCATCTTGACACTTTGGGGTCTCACTTCCCTCAGGACCACTATCGTATCTTCTAAGGTCGTGTGCACTAGATCAATATTCGCAGTATTGGAGCAACAACCGACTACTGAGGAGCATACTCGTAGTTCTACTGCGGTATGAATCCAATTCTTCGTCCATGTACTTTATAACCAAACGGTACCGGAAGACTTACCGAGTATCGTAATATCGACAGCAATTCGATCTCACTTGACTCCACCAAGTTGAATCCGGATATCTTACGTTATGAAAAGGTTGACAATTCTCGAAACCCTTCTAACCTTGCCGTAGTAGTTGCAGATAAACACTACTTAGCTTACAGCAACTAGAGGTTTACTGTTTTTCTTACAGTTGTTATAAGAATCATTGTTTGACTACTTATATCCTTCTGTCAGAATACTGGCCCATGGCGTAACTATAAACTTTACTTGAACTTAACCCACAATTATAATAGTATTCTTGACATCGCACACTTTTAATCGTCGAACCCTAGTGCACCCAAGATGCCATCAGTTAGATGAAGCAGAAGCATAGGGTGAGGTATGACTCGTTACCTGTGGTAATAAGGTGGCGCTAGGGACGAGACTCCCGCACCGCGCGCGTCCCCGGTCAATTACAGTATTCCACCCTCCGTGTAAGGACTTCGGGGTACCGTGACATAGTCAACTTGAACTGAGAGGTGCCCTTGTCGACCAAACTGACAGCCCTAGTCATATTCGCTTCGGTCGGTACACGGTCGAGCGTGATGTCTGTTCGTTCGCGGCCACAGGACAGTAAAGGGTGCCGGAAAGTGAGCGCGAACTCGGGCACACGTAGGCCGGGGCAGTGATATTCCGCGTAGGGGTCGTCGCCCCTGGCGTTGGTGTCACATCTACGCTAGGTTGGCGGATCATGCTGCCCCTTCACGTAGGATTGATGCAACCATGTTCGCACGCCCTCCAGCCTTGGTCTTATGTCGGCGCCCTCCCTCGAGGCGAAAGGATCAGCGGGGACTGGAAATTCGGACCTGGATATGAGAGAGGTCACTTCGAGTTCCACTGGGACCGTCCAACCGACCGCCGCGCATGTAATCATAACGTTATCAGGAATGTGCTAAAGGTTGTAAGAACAGTCTTAGACAACAACATCCTGACCCGCCGGGGTTAGCCTAACCTTCCATGAATCGGGAACTAGACTGGGTGGAGTGCGAAACCTAAAAGGCGTCTGCAGGATAGTTCGCAATCCCCGGCACGAATCGGGTCACTAAGGCGCGGACGGCGCTCCCACCGAGTACCAATCTGATCGCCACAACCATGATCTTTTGGAGCAGACCCGCATGACCACCTCAGCCGTACCTCGCCAAGGAGGCGTAGAGGGGCAGGCGTTGGGGTTAATCGGGACAAATGGCCAGAACCGGATAGGGGTACGCTCCGTCCTTCGATAGCGGTGGGAATAAGGTACGTACGCCCTTACATTGGCGGCGGCTACGCGCAACAACCAGCACATTCAGGTCGGTTTTGGCGCTCAGATTAGCCCTAGGGGAGGCCGTAGGCCAGGCCCCCGCGCGAGGGGCGCCCGGGCCCCCTCCCGCCGGCCCGATCCCCACCTCCATGTCGCCCCTGTGGCCGCCCGACGCGCGTACCGGCAGTGGCGTGGCGCGCCGCTCGGGGGGCCGCCCTGCCCCGCGCCCCCTGCGGCCCGGGCGCGGCTCCCGCGGGGGGGCGCCCTGGGGCCCGCGGACCCACGCCGCCCGCGGGCGTGCGCCATCGGGCCGGGCGCCCACAGGAATAGGGAACTTGCCGTCGGGCCCCACGCCCGCGTTGGCCGTGGCCTGGGACGCGGCGCCGCCCGGGGAGGGCCGGGGGCTGCCGGTGGCTGGCCTCTCCGGAGCCCGGACGGACGGCGCTCTCGGAGCCGGCTCCGATATGCGCGCGCGGCCCGGACCAGGCAGCGCTCAGGCACGCGTGCCCCGCCGCACCGCGTCCCGTCGGCTGTGACGGCACGGGGGGCGGCCCCCCGCGAGCGCGCTCCCTCCGAGGCTGAGCTGTGCGGGATCGTGGGCCGCGTCCCGCCGAGCTCGCCCAGTCCGGCATCGGCCAGGTCCCGGGACGCGCCGAGGGCAGACCGCCCCTAAGCCCTATCCCGTGCGGGGCCCCGCCGGGGGTTCGTCCGGCGGCGCCGGCCGCGCCCGACCGGGTGTCCCGTTCGGCCAACCCCCGCCGAGCGTTCCCCAGACACCCCCGACGGGCACGCGGGTCCTCGCCACGGGGGCCGGCCGGGGCGCGCCTCGCGGCGCGCGCGCCCCGGCGCCCGCGGCCCCTCGGACCAGCCCCCGCAGGGCAGCGATCACAGGTGGCGCCGGGCCCCCCGGGCACGAGACGCCGACGGCTCCGCGGCGGCCGTGCTCGCGGCCTTGGTGAGTGAATGGGGCTCAGCGTGCCCGCCGTCGGCAGGCCCGCAGGCCAGCCCGGGCGGCAGGGCTCCCCGCTCTGGCCCCCTCCGCGTCCCGTGACCACAGGGCGCGCGGCGGGGGCTCGGTAATGGCTCAACCCCG     
H       ACAAGTTAATATAACGATATCTCAAACAATTTATATTTACCTATAATCTAAGTAATTTTTTATCGTTGTAACATAATAACTATAGTACGGTTATTCACATTCAGCCGAATGCTTCTTTAGAAAAACGAAATAAAAAAAAAACAATAATCTTCTGCACTATTGTATATTGATTTTTATAACAATATATAGTTTTATAATCTTTTATTTTGTTAGATCGATTATTTTATTCCTAATTAATTATAAATAATTTTAAGAATTGATATGAAATAGATTCATTAGTAAATCCTATTTCAATAATTTTAATAATTAATAATATGAATTTACTATGTTTTAATTTGTTTTTTACTGTTATCAATCATTAAAAATAAAAATAATTAATATTATTTCTTATTGTGGATGTGTAACGAATTGTAAATATTACTTATTTATAAATAATTGTTATTAAAATTTGACTTCGAGATAAGTATATTTAAAATCTTAGTTTTAATAAAATTTAAGTATAACATTATTTACTTTAAACTTTTAAAGTTCTTTATGATATTAAATTCATCTTAAAATGTTTTACTTTTCTTTCCATATTTTTTACCTGTGTATTTAAATAATTATTTTTCATGAACCGAAAATGCTAACTTCAATAACATATATTTTTAGTAAACAATCCTAAATTAGTTTAATAAAGCATTTTTTTTACTAGTATTAATAAAGAAATTACTGGATAATTAAATTTCGATTAATTCGATTTTATATTAAAAATACAAACAATTTATGATATAAGAAATAAATTAAGATACATAAAATCAGCAATAATATTGCAACTAATTTGAATATTAGAACTGTCCTAAATTTCTAGATTTCTACTTATCTCTCATACCGTAAAATCATGTTGATGCATACGAAGTAGCAAGAAATTAAACTAATCTTATGCTTGTATTCATAAGCTATATATTAATGTATTAAAAAAATATATAAATAGTTGTTCGTTATTTTATTAAATATTAAACGTACTTTTTGGGTAGATATTAAATCAAAGACCGGTCACTTTAAACAGGTATAACGCCGTCTTCTTATCTATTTGCCACTCGGCTGCATGACGAGGGAGAGGAGCAATTTGGATGCATGAGTAGAGGGCTCAAATGTGTATGCGGGAAATTCGGTAAACGTTTGTTGTATGGCAACTGTAAAAGCAATTCGACTATGGTTAAACTTATGAAGATATTCAATTGAAAAGCCGTTCGTCGATATCATTACCAGAGGAGGGAGTGTCGCGGACAAGTTCTTAATCATACTTTTAAGGCGAAAATTTTGGTGTGTCCCTGAATCAGCAACGCGTGTCTTCGGGTCATACTCTCTTGATAAATGCAAAATAACCACTCATAATTGCCAACTATGTTCAAGTCGGACAATAGAAACCCGAGTTTCTGGTTAGGTCCCTTACATCATCAAAAGAGAGACATTCTAACATCCTGGGATCTCACATCTCTCAGAATCACTATCGCATCTTCTAAGATCGTGTGCACTAAACCAATGTTCGAAGTATTGGAGCAACAACCGACTACTGAGAGGCATTGTCGTAGTTTTAATGCGGCACGAATCCAATCCTTCATCGATGTATTTTGTAACCAAACGGTACCGGAAGACTTACCGAGTTTCGTGATATCCACAGTAATTCGATCTCACTTAACTCCACCAAGTTGAATCCAGATATCTTACCTTATGATGAGGCTGATAATTATCGGAATCCTCCTCCCCTTGCCGTAGTAGTTGCAGATGGACACTACTTAATTTATAACAACTAGAGGTTTACTGCTTTTCTTACAGTTACTTTACGAACAATTGTTTGACTACTTATATTCTTCTGCCTGAACACTGGTCCTTAGTGTAACTATAAAGTTTGCTTGGACTTAACCTACAATTATAATAGTATTCTTGGCATCGCACACCTTTAATCCTCCAACCCTTGTGCGCTCAAGATGCAACCAGTCAGATAAAGCAGAAGCATGGGGTGAGGAATGACTCGTTACCTGTGATAATAGAGGGGAGCTGGGGGAAAAACTCCCGTACCGCGCGCGTCCCCGGTCAATTACGGCATTCCACCCTCGGTGTAAGGGCTACGGGGTACCGTGACACATTCGGCTTGAACTGAGACGTGCCCTTGCCGACCAAACTGACAACCCTAGTTGTATTCGCTTCGGACGGTCCACGGTCTAGCGTGATGCCTGTTCGTTCGCGCCCACAGGACAATAAAGGGTGCCGGCAAATGGGCGCGAGCTCGGTCGCGCGTAGGCCGGGGTAGTGATATTCCACGTGGGGGTCGTCGCCCCTGGCGTCGGTGTTACGTCAGCGCTAGGTTGGCGAATCCTGCTGCCCCTTCAAGTAGGATCGATGCGACTATGTTCGCGCTCCCTCTAGCCTTGGTCCTATGTCGGCGCCCTCCCTCGAGGCGAAAGGATCCGCGGGGATTGGTAATTCGGACCTGGACATGAGAGAGGTCACTGCTAGTTCCGCTGGGACCGCGCAACCGACCGCCGTGCATGTAATCATAACGTTATTAGGAACGTGCTAAAGGTTGTACGAACACTCTTAGACAACAATAGCCTAGCCCGCCCTGGGCAGCCCAACTTTCCACGAATCGGGAACTAGACTGGGTTGAGCGGGAAACCTACAAGGTGTCTGCAGGGTTGTTCGCAATGCCCGGCACGAACCGGGACACTAAGGCGCATACGGCGCCCCCGCCGAGTACCAATCTGTTCGTCTCAACCATGATCTTTTAGAGCATACCCGTCTAACCGCCTCAGCCGTACCTCGCCAAGGAGGTGCAGAGGGGCGGGCGATGGGGTTAATCGAGACTGATAGCGAGAACCGGATAGGGGCACGCCCCGTCCCTCATTAACGGTGCCAATAAGGTACGTACGCTCTTACATTGGCGGCGACTACGCGCAACAACCAGCTCGTTCAGGTTGGTCTTGCCGCTCCGCTTAAGCCCAGGGGAGGCCGTAAGCCAGGCCCGCGCGCGAGGGGCGCCCGGGCCCCATCCCGCCGGCCCGAACCCCACCTACACCTTGGCGCTGTGACCGCCCGACCCGCATACCGGCAGTGGAGTGGCGCGCAGCCCTGGGGGCTGCCCTGCCCCGCGCCCCCTGCGGCCCGGGGGCGGCTCCAGCGGGGGGGCGCCCTGGGGCCCGCGGACCTACGCCGCCCGCCGGCGTGCGCCACCGGGCCGGGCGCCCACACAAAGAGGGACCTTGCGTTCGGGCCCCACGCCCGCGTTGGCCCTGTCCCGGGACGCGGCTTGGCCCAGGAAAGGCCGGGGGCTGCTGGTGGCTGGTCTCTCCGCGGCCCCGACGGACGGCGCTCTCGGAGCCGGCTCCGACATGTGGGCGCCGCGCGGACCCGACAGCGTGCAGGCACGCGTGCCCCGCCGCACCGCGTCCCGTCGGCTGTGACGGCACGGCGGGCAGCCCCCCGCGAGCGCGCTCCCGCCGGTCCTGAGCTGTGCGGAAGCGTGGGCCGCGTCCCGCCGAGCTTGCCCAGTCCGGCATCGGGCCGGTCCCGGGAGGCGCCGAGGGCAGACCGCCCCTGAGGGGCATCCCGGGCGGGGCCCCACCGGAGGTTCGGCCGGCGGCGCCGGCCGCGCCCGACCGGGTGTCCCGTTGGCCCAACCCCCGCCGAGCGTTCCCCAGACACCCCCAACGGGCACGCGGCTCCTCCCCGCGAGAGCCGGCCCGGGCGCGCCTCGCGGCGCGCGCGCCCCGGCGCGCGCGGCCCCTCCGACCAGCCCCCGGAGGGCGGCGATCACCGGGGCCGCCGGGGCCCCCGGGCACGAGACGCCGACAGGACCGTGGCGGCCGTGGTCGCGGGCCGAGTGAGTCAATGGGGCCCAGCGTGCCCGCCGTCGGCAGGCCCTGACGCCACCCCGGGCGGCGGGGCTCCTCGCTCTGGCCCCCTCCGCGGCCCGCGACCGCAGGGCGGGCAGCGGGGGCTCGGGAAGGGGTCAACCCCG     
G       ACAAATTGATGTAACGATATCTCAGACCATTTATATTTACCTATGATCTAGGTAATTTTTTATCATTATAACATAATAACTATGGTACAGTTATTCACATTCAGCCAAATGCATCTTTAGAAAAACGAAGAAAAAAAAAAACAATAATCTTCTGCACTATTATTTATTGATTTTTATAACAATATATAGTTTTATAATCTTTTGTTTTGTTAAATCAATTATTTTATTCCTAATTGATTATAAATAATTTTGAGGATTGATATGAAATAGATTCATTAATAAATCCTATTTCAATAATTTTAGTAATTAATAATATGAATTTACTATGTTTTAATTTATTTTTTACTGTTATCAATCATTAAAAATCAAGGTAATTAATATTATTTCTTATTGTGGATATATAACAAATTGTAACTATTACTTATTTATAAATAATTGTTATTAAAATTTGACTTCGAAGTAAGTATGTTTAAAATCTTAGTTTTAATAAGATTTAAATATGACATTATTTACTTTAAACTTTTAAAATTCTTTATGATATTAAATTCATCTTAAAATGTTTTACTTTTCTTACCATATTTTTTGCCTGTATATTTAAATAATTATTTTTCATGAACCAAAGATGCTAACTTCGATAGCATATGTTTTTAGTAAACAATCCTAAATTAATTTAATAAGACATTTTTTTTGCTAGTATTAGTAAAGAAATTGCTGAGTAATTAAATTTCAATTAATTCAATTTTATATTAAAAATACAAACGATTTATAATGTTAAAAATAAATTAATATACATAAGATCATCAGTAGTATTACAACTAATTTGAATATTAAAACTGTCCTAAATTTCTAGATTTCTACTTATCTCTCATTCCGTAAAATCGTGTTGATGCATACGAAATAGCAAGAAATTAAACTGATCTTATCCTAATATTCATAAACTATATATTAATATATTGGAAAAATATATAAATAGTAATTCGTTATTTTATTAAATATTAAGTGTACTTTTTAGGTAGATACCGAATTAAAGACCAGTCACTTGAAATAAGCACAACGCCGTCTTCTTTTCTATCTGCCACTCGACTGCACGACAAGGGAGAGGACCAATTTGGATGCGTGAGTAGAGGGCTCAAATGTGTATGCGGGAAATTCGGTAAACGCTTGTTGTGTGGCAACTGTAAAAACTATTAGGCTATGGTTAGACTTATAAAGGTATTCAACTGAAAAGCCGTTCGTCGAGAATATTACTTAAGGAGGGGGTGTCGCTGACAAGTTCTCAATCATACTTTTAGGGCGAAAATTTTGGTTTGCCCACAAATCACCAACGCGTGTCTTCTAGTCATATTTTCTTGATATACGCAAGATAGCCACTCATAATTGTCAACTGTATTCAGGTCGAACAATAAAAACCCGAGCTTCTGGTCAGGTACCTTACATCATCAAACGGGAGGCATCCTAGCACCCTGGGATCTCACTTCTCTCAGAGTCACTATCGCATTTTCTAAGGTCGTGTGCACTAAACCAATGCTCGCAGTATCGGAGCAACAACCGACTACTGAGAAGTATTATCGTAGTTTTAATGCGGCACGAACCCAATTCTTCATCCATATATTTTGTAACCAAACGGTACTAGAAGACTTACCGAGTATCGTGATACCCACAGCAATTCGATCTCACTTGACTCCACCGAGTTGAATCCAAATATCTTGCGGTATGACAAGGATGATAGCAATCGAAGTCCTCCTAACCTAGCCGTAGTAGTTGCAGATGGACACTACTTAGCTCACAACAACTAGAGGTTTACTACTTTTCTCGCAGCTGGTCTACGAAGTATTGTTTGACTACTCATATTCTTCTACCAGAATATTGGTCCGTAGTGTAGCTATAAAGTTTACTTGAACTTAACCCACAATTCTAATGGTATTCTTGGCATCGCACATCCTTGATCTTCTAACCCTTGTGCGTTCAAGGTGCGATCAGTAGGATAAGGCAAAAGTATGGGGTGAGGAGTGACTCATTACCTGTGGTAATAAAGAGGCACTAGGGAAGAGACTCTCGTACCGCGCGCGTCCCCGGTCAATAACAGTATTCCACCCTCTGTGGAAGGTCCTCGGGGTACCGCGACACATTCGGCTTGAACTGAGAGGAGCCCTTACCGACCGAACAGACATCCCTAGTCGTATTCGCTTCGGTTGGTGCACGGTCAAGCGTGATGTCTGTTCGTTCGCGGCCACAGAACATTAAAGGGTGCCGGCAAGTAGGCTCAAGCTCGGACGCACGTAGGCCGGGGTAGTGGCATTCCGCGTAGGGGTCGTCGCCCTTGGCGTCGGTGTCACGGTAACGCTAGGTTGGCGGATCGTGCTGCCCCTTCACGTAGGATTGACGCAACCATGTTCGCACGCCCTCTAGTCTTGGTACTATGACGGCGCCCTCCCCCGAGGCGTAAGGATCCGCGGGGACTGGTAATTCGGACCTGGAAAAGACAAAGGTCACTGCGAGTTCCGCTGGGACCGCCCAACCGACCGCCGGGCATGTAATCGTACCGTGACCGGAGATATGCTAAAGGTTGTACGAACACTCTTGGACAACAATAGCCCGATTTGCCCGGGTTAACCCAACCTTCCATGAATCAGGAACTAGATTGGGTTGAGGGCGAAACCTAAAAGTCGTCTGCAGGATAGTTTGCACTCCCCGGCCCGAACTGGGGCACTAAGGCTCATACGGCGCCCCCACCGAATACCCATCTGGTCGCCGGAACCATGATCTTTTAGAGCATACCCGTCTGACCTCCTTAGCCGTACCTCGCCAAGGAGGCGTGGAGGGGCGGGCATTGGGATTGATCGCGGCAGATAGCCAGAACCGGATAGGGGCACGCGCCGTCCCTCATTAACGATGACGTTAAGGTACGTACGCTTTTACATTGGCGGCGCCTGCGCGCAACAACCAGCGCGTCCAGGTTGGTTTCGGCGCTCCGGTAAAACCCAGGGGAGGCCGTAGGCCAGGCCCGCGCACGGGCGGCGCCCGGGCCCCCTCCCGCCGGCCCGACCCCCACCGGCAGGTGTCCACTGTGCCCGCCCGACGCGCGTACCGACACTGGCGTAGCGCGCGGCTCGGGGGCCGGCCCTGCCCCCCGCCTTCTGCGGCCCGGGCGCGACTCGCGCGGGGTGGCGCCCTGGGGCCCGCAGACCTGCACGGCCCGCTGGCATGCCCCAGCGGGCCGGGCGCCCACACGAAGAGGGACCTTGCCGTCGGGCCCCGCGCCCGCGTTGGCCCTGTCCCGGGACGCGGCGGCGCCCGGGAAGGGCCGGGGGCTGCGGGTGGCTGGTCTCTCCGCGGCCCGGACGGACGGCGCTCTCGGAGCTGGCTCCGAGGTGGGGGCGCGGCTCGGACCGGGCAGCGCGCAGGCACGCGCGCCCCGCCGCGCCGCGTCCCGCCGGCTGTGACGGCACGGGAGCCTGCCCCCCGCGAGCGCGCTCCCGCCGGCCCTGAGCTGTGCGGAAGCGTGGGCCGCGTCCCGCCGAGCTTGCCCAGTCCGGCGTCGGGCCAGTCCCGGGCGGAGCCGGGGGCAGACCGCCCCTGAGGGCTATCCCGCGCGGGGCCCCGCCGGAGCTTCGGCCGGCGGCGCCGGCCGCGCCAGACCGGTTGTCCCGTTAGGCCAACCCCCGCCGCGCGTTCCCCAGACACCCCCGACGGGCACGCGGCTCCTCGCCGCGGGGGCCGACCTGGGCGCGCCCCGCGGCGCGCGCGCCCCGGCGCCCGCGGCCCCTCGGACCAGCGCCCGGAGGGCGGCGATCACTCGAGCCGCCGGGGCCCCCGGGCGCGAGACGCCAACGCCTCCGCGGCGGCCGTCCTCGCGGTCAAGGTCAGTCAATGGGGCCCAGCGTGCCCACCGTCGGCAGGCCCGGAGGCCACCCCGGGCGGCAGGGCTCCTCGCTCTGGCCCCCTCCGCGGCCCGGGACCTCAGGGGGGGCGGCGGGGGCTCGGGAATGGCTCAACCCCG     
F       ACGAATTAATGTAACAATATCTCAGACCATTTATATTTACCTGTAATCTAAGTAATTTTTTATCATTGTAACGTAATAACTATAGTACAGTTATTCACATTCAGCCGGATGCATCTTTAGAGAAACGAGGTAAAAAAAAAACAATAATCTTCTGCACTATTATTTATTGATTTTTATAACAATATATAGTTTTATAATCTTTTATTTTGTTAAATCAATTATTTTGTTCCTAATTAATTATAAATAGTTTTAAGGATTGATATAAAATAGATTCATTAATAAATCCTATTTCAATGGTTTTAATAATTAATGGTATGAATTTACTATGTTTTAATTTGTTTTTTGCTGTTATCAGTCATTAAAAATAAAGATAATTAATATTATTTCTTATTGTGGGTGTGTAACAGATTGTAGCTATTACTTATTTATAAATAATTGTTATTAGAATTTGGCTTCAGAATAAGTATATTTAAAATCTTAGTTTTAGTAAAATTTAAGTATAACATTATTTACTTTAAACTTTTAAAATTCTTTATAATATTGAATTCATCTTAGAATGTTTTACTTTTCTTTCCATCTTTTTTACCTGTATATTTAAGTAATTATTTTTCATGAACCAAAAATACTAACTTCAATAACATATGTTTTTAATAAACAATCCTAAGTTAATTTAATGAGACATTTTTTTTGCTAGTATTAGTAAAGAAATTGCTGAGTAATTAAATTTCAATTAGTTCAATTTTATATTGAAAGTGCAAACAATTTATAATGTAAAAAGTAAATTAAAATACATAGGATCATCAATAATATTACAACTAATTTGAATATTAGAACTGTCCTAAGTTTCTAGATTTCTACTTGTCTCTCATACCGTAAAATCATGTTAATGCATACGAAATAACAAGAAATTGAACTAATCTTATACTTGTATTCATAGGCTATATATTAATATATTAAAAAAATATATAAATAGTTATTCGTTATTTTGTTGAATATTAAACGTACTTTTTAGGTAGATACTGAACCCAAGACCCTTGACTTTAAACAAGCATAACGCCATCTTCTCCTCTATTTGACACTCGGCTGCATGGCGAGGGAGAGGACCAATTTGGATGCATGAGTAGAGGGCTCAAATGTGTATGCGGGAAATTCGGTGAACGCTTGTTGTGTAGTAACTGTTAAGACAATTCGGCTACGGTCAAACTTATGAAGGTATTCAATTGAACAGCCGTTCGTCGAGATTATTACTAAAGGAGGGAGTGTCGCGGACAAGTTCTGAATCATACTTTTGGGGCGAAAATCTTGGTATGCCCTTAAATTACCAATGCGTGTCTTCGAGTCATACCCTCTTGATACATACAAAATAGCCACTCATAATTGCCAACTCTATTCAAGTCGAACAATAGAAACCCGAGTTTCTGTTTAGGTACCTTACATCATCAACAGGGAGGCATCCTAGCACCCTGGAATCTCACTTCTCTCGGAACCACTATCGTATTTTCTAAGGTCGTGTGCACTAGACCAATATTAGCAGTATTAGAGCAACAACCGACTATTAAGGAGAATTATCGTAGTTTTAATGAGGCACGAATCCAATCCTTCATTCATGTATTTTGTGATCAAACGGCACCAGAAGAGTTACCGGGTATCGTGATATCAACAGCAATTCGATCTCACTTAACTCAGCCAAGTTGAATCCGGACATCTTGCGTTATGACGAGGTTGATAACTATCGGACTCCTCCTTACCTTGCCGTAGTAGTTGCAGATAGACACTACTTCGCTTAGAGCAACTAGAGGTTTACTGTTTTTCTCACAGTAGCTCTGCGAACTATTGTTTGACTACTCATATTATTCTGCCAGAATACTGATCCCCAGCGTTACCATAAAGTTTATTTGAACTAAGCCCACAATTATGATAGTGCTCTTGGCATCGCACACCTTTAATCTTCTAGCCCTCATGCGCTCAAGATGCCATCAGTCGGATAAGGCAGAAGCATGGGGTGAGGAGTGACTCGTTGCCTGTCGTAATAAAGGGGCGCTAGGGGAGAGGCTCACGTACCGCGCGTGTCCCCGGTCAATTACAGTATTCCACCCTCTGTGTAAGGACTTCGGGGTACCGTGACGCATTCGGCTTGAATTGAGAGGTGCCCTTGCCGACCTAACTAACAACCTTAGTCGTATTCGCTTCGGTCGGTGCACGGTCGAGCGTGATGTCTGATCGTTCGCGACCACAGGAAAATAGAGCGTGCCGGCAAGTGGGCGCGATCTCGGTCACACGTATGCCGGGGTAGTGATATTCCGCGTAGGGGTCGTCGCCCCTGGCGTCGGTGTCACGTCTGCACTAGGGTGGCGGATCCTGCTGCCCCTTCACGTAGGATTGATGCAACCATGTTCGAACGCCCTCCAGTCTAGGCCATATGTCGGCGCCCTCCCTCGAGGCGCAAGGATCGGCGGGGACTGGTAATCCGGACCTGGATATGAGAAAGGTCGCTGCGAGTTCCGCTGGGACCGCCCAACCGACCGCCGGACATGTAATCGTAACGTCAGCAGGAATGTGCTAAAGGTTGTACGAACATTCTTAGACAACAATAACCTGACTCGCCCAGGTTAGCCCAACCTTCCACGAATCAGGAACTAGACTGGGTTGAGTGCGAAACCTAGGAGGCCTCCGCAGAATACTTCGCACTCCCCAGCACGGACCGGGACACTAAGGCACCCACGGCCCCCCCTCCGAGTACCAATCTGATCGTCTAAACCTTGATCTTTTAGAGCATACCCGTTTGACTACCTCAGCCGTACCTCGCCAAGGGAGTGTAGAGGGCCGGGCGCTGGGGTTGGTCGGGACAAATAGCCAGAACCGGATAAGGGCACACACAGTCCTTCTTTAGCGGTGACCATAAGGTACGTATGCTCTTACATCGGCGGCGCCTGCGCGCAACAGCCAGCGCGTCCAGGTTGGTTTTGGCGCTCCGCTTAAACCCAGGGGAGGCCGTAGGCCAGGCCCTCGCACGAGCGGCGCCCGGGCCCGCTCCCGCCGGCCCGAGCCCCACCGGCAACTCGCCACTGTGACCGCCCCACTCGCATACCACCACTGGCGTCGCGCGCAGCTCGGGGGTCGGCCCTGCCCCGCGCCTCCTGCGGCCCGGGCGCGGCTCTCGCGGGGGTGCGCCCTGGGGCCCGCCGACCCACGCAGCCCGCGGGCCTGCCCCAGCGGGCCGGGCGCCCACAAGAAGAGGCACCTTGCCCTCGGGCCCCGCGCGCGCGTTGGCCCTGGCCCGTGACGCGGCCGCGCCCCGGCAAGGTCGGGGGCTGCCGGTCGCCGGGCTCTCCGCGGCCCGGACGGACGGCGCTCTCTGAGCCGGCTGCGAGATGGGCGCGCGGCGCGGACCGGACGTCGAGCAGACACGCGCGCCCTGCCGCACCGCGTCCCGTCGGCTGTGACGGCACGGGAGGCAGCCCCCCGCGAGCGCGCTCCGGCCGAGCCTGAGCTGTGCGGAACCGTGGGCCGCTTCCCGCCGAGCTCGCCCAGTCCGGCGTCGGGCCAGTCCCGGGACGCGCCGAGGGGAGACCGCCCCTCAGGGGCATCCCGGGCGGGGCCCCGCCGGAGGTTCGGCCGGCGGCGCCGGCCGCGCCCGACCGGGTGTCCCGTTGGCCCAACCCCCGTCGAGCGTTCCCCAGACACCCCCGACGGGCGCGCGGCTCCTCTCCCCGAGGGCCGCCCGGGGCGCGCCGCGCGGCGCGCGCGCTCCGGCACCCGCGGCGCCTCGGACCAGCTCCCGGAGGGCAGCGATCACCAGGGTCGCCGGGGCCCCCGGGCCCGAGACGCCGACGTCTCCGCGGCGGCCGTTCTCGCGGCCCGGGTCAGTGAATGGGGCCCAGCGTGCCCGCCGTCGGCAGGCCCACAGGCCACCCCGGGCGGCGAGGCTCCTCGGTGTGGCCCCCTCCGCGGCCCGTCACCGCAGGGGGAGCTGCGGGGGCTCGGGAATGGCTCAAGCCCG     
E       ACGAGTTAGTGTAACGATATCTCAGACCGTTTATATTTACCTATAATCTAGGTAATTTTTTATCATTGTAACATAATGACTATGGTACAGTTATTCACATTCAGCCGGATGCATCTTTAGAAAAACGAGATGAAAAAAAAACGATAATCTTCTGCACTATTGTTTATTAATTTTTATAACGATATATAGTTTTATAGTCTTTTGTTTTGTTAGATCAATTATTTTGTTCCTAATTAATTATAAATAATTTTAAAAATTAGTATGAAATAGATTCATTAATAAATCCTATTTCAATAATTTTAGTAATTAATAATATGAATTTACTATGTTTTGATTTGTTTTTTACTGTTATCGATCATTAAGAATAGAAATAATTAATATTATTTCTTATTGTAGATGTATAACAAATTGTAACTATTACTTATTTATAGATAATTATTATTAGAGTTTGACTTCAAAATAAGTATATTTAAAAACTTAGTTTTAATAAGATTTGAGTATGACATTAGTTACTTTAAACTTTTAAAATTCTTTATAATATTAAATTCATCTTAGAATGTTTTACTTTTCTTTCCATATTTTTTACCTGTGTATTTAAATAATTATTTTTCATGAACCAAAAATGCTAACTTCGATAGCATATATTTTTAGTGAACAATCCTAAATTAGTTTAATCAGACATTTTTTTTACTAATATTAGTATAGAAATTACTGAGTAATTAAGTTTCAATTAATTCAATTTTATATTAAAAATGCAAACAATTTATAATGTAAAAAATAAGTTAAAATGCTTAGAATCATCAATAGTATTACAACTAATTTAAATATTAAAACTGTCCTAAATTTCTAGATTTCTACTTATCTCTCATACCGTAAAATCGTGTTGATGCATACGAAATAGCAAGAAATTAAACTAATCTTATACTTATATTCGTAAGCTATATATTAATATATTAGAAAAATATATAAATAGTTATTCATTATTTTATTAGATATTAAACGTGCTTTTTGGGTAGATACTGAATCAAAGACCATTTACTTTAAACAAGCATAACGCCGTCTTCTCTTCTATCTGCTACTCGGCTGCAAAGCGAGGGAGAGGACCAACTTGGATACATGAATAGAGGGCTCAAGTGTGTATGCGGGGAATTCGGTGAACGCCTGTTGTGTGGTAACTGTAAAAATAATTCGACTATGGGTAGACTTATGAAGATATTCAATTGAATAGCCGTTCGTCGATATTATTACTTGAGGAGGGAGTATCGCGGACAAGTCCTCGATTATAGTTTCGAGGCGAAAATCTTGGTGTGTCCTTAATTTATCAAAGCGTGTCATCGAGTTATACTTTTTTGATATATGCAAAATAGCCACTCATAATTGCCAACTATATTCAGGTCGGGTGATAGAAACCTGAGTATCTGATCAGGTACCTTACATCATCAAAAGGGAGACATTTCAACACCCTTGGATCTCACTTCTCTTAGGATCATTATCGCATTTTCTCAGCTCGTGTGCACTAAACCAATATTCGCAGTATTGGAGCAACAACCGACTACTAAGAGGCATTGTCGTGGTTTTAATGTGGCACGAATCTAATTCTTCATTTACGTATTTTGTAGTCAAACGGTACCGGACGACTTATAGAGTATCGTAATATCGACAGAAATTCGATCTCACTTAACTCCACCAAGTTGAATCCGGACATCTTACATTATGACGAGGTTGATCACCATCGAGATCCTCCTAACCTTGCCGTAGTAGTTGCAGATGGACACTACTTAGCTTGTAGTAATTAGAGGTTTACTGTTTTTCCCACAGTTGCTCTACGAATTATTTTTTGACTACTAATATCTCTCTGTCAGAATACTAGTCCTTAGCGTAACTATAAAGTTTACTTGAACTCAACCCACAATCGTGATGGTGTTCTTGGCATCGCACACCTTTAATCTTCTAACCTTTGTGCGCTCAAGATGCCATCAGTCGGATGAAACATAATCATGGGGTGAGGAGCGACTCGTTACCTGTAGTAATAAAGGGGCGCTAGGGGGAAGACTCTCGTACCGCGCGCGTCCCCGGTCAATCACAGTATTCCACCCTCTGTGTAAGGGCTACGGGGTACCGCGACACACTCGGCGTGAACTGACAGGTGCCCTTGCCGACCGAACTAACAACCTTAGTTCTATTCGCTTCGGTTGGTGCACGGTCGAGCGAGATGTTTGCTCGTTCGCGGCCACAGGACAGTAAAGGGTGCCGGCAAGTGGGCGCGAGCCCGGACGCACGTAGGCTGGGGTTGTGATATTCCACGCAGGGGTCGTCGCCCCTGGCGTGGGTGTAACGTGGACGCTAGGATAGCGGATCGTGCTGCCCCTTCACGTAGGATTGAAGCAACCATGCTCATACACCCTCCAGTCTTGGTCGTATGTCGGCGCCCTCCCTCGAGGCGTAAGGATCCGCGGGGACTGGCAATTCGGACCTGGAGATGAGAGAGGTCACTGCGAATTCCGCTGGGACCGCCCAACCGACCGCCGGTCATGTAATCATAGCGTTATCAGGGACGTGCTAAAGGTTGTACGAACAGTCTTTGACAACAACAGCCCGACCAGCCCGGGTTGGCCCAACCTTCCACGATTCGGGAGCTAGATTGGGCTGAGGGTGAAACCTAGAAGTCGTCCGGAGGATATTTCGCATTGCCCGGCAAGAAACGGGGCACTAAGGCGCATACGGCCCACCCACCGAGTACCAATCTGATCGTTTTAACCATGATCTTTTAGAGCACACCCGTCTGACCCCCTTAGCCGTGCCCCGCCAAGGAAGTGTAGAGGGGCAGGCGATGGGATTAATCGGGACAAATAGCCAGATCCGGATAGGGGCGCGTTCCGTCCATCACTAGCGAAGGCAATAAGGTACGTACGCTCTTACATTGGCGGCGCCTGCGCGCAACAACCAGCGCGTCCAGGTTGGTTTTGGCGCTCCGCTTAACCCCAGGGGAGGCCGTAGGCGAGGCCCGCGCTCGGGGGGCGCCCGGGCGCCCTCCCGCCGGCACGATCCCCACCGGCATATCGCCACTGTGTCCGCCCGACGCGCGTACCGGCAGTGGCGTGGCGGGCTGCTCGGGGGGCGGCCCTGCCCCGCGCCGCCTGCGGCCCGGGCGCGACTCCGGCGGGGGGGCGCCCTGGGGCCCGCCGACGCGCGCAGCCCGCCGGCCTGCTCCAGCGAGCCGGGCGCCCACAGGAAGAGGCACCTTGCCGTCGGGCCCCGCGCCCGCGTTGGCCCTGCCCCGGGACGCGGCGGCGCCCAGGTAAGGGCGGGGGCTGCGGGTGGCGGGGCTCTCCGCGGCCCGGACGGACGGCGCTCTCTGAGCCGGCTCCGAGATGGGCGCGCAGCGCGGAACGGCCAGCGCACAGCCACGCGCGCCCCGCCGCGCCGCGTCCCGTCGGCTGTGACGGCACGGGGGGCTGCCCCCCTCGAGCGCGCTCCCACCGGGCCTGAGCTGTGCGGGAGCGTGGGCCGCTTCCCGCCGAGCTCGCCCAGTCCGGCGTCCGGCCGGTCCCGGGGCGCGCCGAGGGCAGACCGCCCCTGAGAGCGATCCCGTGCGGGGCCCCGCCGGGGGTTCGCCCGGCGGCGCCGGCCGCGCCCGACCGGGTGTCCCGTTGGCCGAACCCCCGCCGGGCGTTCCCCAGACACCCCCGACGGGCCCGGGGCTCCTCGCCACGGGGGCCGGCCCGGGCGCGGCGCGCGGCGCGCGCGCCCCGGCAGCCGCGGCTCCTCAGACCAGCCCCCGCAGGGCGGCGATCACAAGGGACGTCGGGGCCCCCGGGCCCGAGACCCCGACGCCTCCGCGGCGGCCGTGCTCGCGGGCCCGGTTAGTGAATGGGGCCCAGCGTGCCCTCCGTCGGCAGCCCCATTGGCCACCCAGGGCGGCGAGGCTCCTCGCTCTGGCCCCCTCCGCGGTCCGTGACCCCAGGGGGGGCGGCGGGGGCTCGGGAACGGCTCAACCCCG     
D       ACAAGTTAATATAACGATATCTCAGACCATTCATATTTACCTATGATCTAGATAATTTTTTATAGTTGTAACATAATAACTGTGATACAGTTATTCACATTCAGCCAAATACATCTTTAGAGAAACGAGATAAAAGAAAAACAATAATCTTCTGCACTATTGTTTATTGATTTTTATAACAATATGTAGTTTTGTAATCTTTTGTTTTGTTAAATCAATTATTTTATTCCTAATTAATTATAAATAATTTTAAGGATTAATATAAAATAGATTCATTAATAAATCCTATTTCAATAATTTTAATAATTAATAGTATGAATTTACTATGTTTTGATTTGTTTTTTACTGTTATCAATCATTAAGAATAAAAATAATTAATATTATTTCTTATTGTAGATGTATAACAAATTATAGCTATTACTTGTTTATAGATAATTATTGTTAAAATTTGACTTCAAAATAAATATATTTGAAATCTTAGTTTTAATAAGATTTAAATATAACATTATTTACTTTAAACTTTTAGAATTCTTTATAATATTGAATTCGTCTTAAGATGTTTTACTTTTCTTTCCATATTTTTTACCTGTATATTTAAGTAAATATTTTTCATGAACCAAAAATACTAGCTTCGATAACGTATATTTTTAATAGACAATCCTAAATTAATTTAATAGGGCATTTTTTTTACTAGTATTAATAAAGAAATTGCTAAATAATTAAATTTCAATTAATTCGATTTTATATTAAAAATACAAACAATTTATAATGTGGAAAATAAGTTAAAATACGTAAAATCATCAATAATATTGCAACTAATTTGAATATTGAAGCTGTCCTGAATTTCTAGATTTCTACTTATCTCTCATACCGTAGAAACATGTTGATACATACGAAATAGCAAGATATTAAACTAATCTTATACTTGTATTCATAAGCTATATAATAATGTATTAAAAAGATATATAAATAGTTATTCGTTATTTTATTAGATATTAAACGTACTTTTTAGGTAGATACTGAATTAAAGACTAGTGACTTTAAATAAGCATAACGCCATTCTTTCCTCTATTTGCCACTCGACTGCACGGCGAGGGAGAGGACCAATTTGGATGCATGAGTAGAGGGCTTAAATGTGTATGCGGGCAATTCGGTAAACGCTTGTTGTGTGGCAACTGTAAAAATAATTTAGCTATGGCTAAACTTATGAAGGTATTCAACTGAAAAGCCGTTCGTCGAGATTACTACCCGAGGAGGGAGTGTCGCGGACAAGTTCTCAATTGTACCTTTGTGGCGAAAATCTTGATGTGTCCTTGAGTTATCAACGCGTGTCTTCGAGTCATACTCCCTTGATACATGCAAAATAGCCACTCATAATTGCTAACTATATTCAGTTCGGGTAATAGAAATCCGAGTTTCTGGTCAGGTACCTTACATCATCAAAAGGGAGGCATACTAACATCCTGGGATCTCACTTCTGTCAGAACCACTATCGGATTCTCTAAGGTCGTGTACACTAAACCAATATTTGCAGTATTAGAGCAACAACCGACTATTAAGGGGCATTGTCGTGGTTTTAATGAGGCACGAATCCAATTTTTCATTCATGTATTTTGTAGCCAAACGATACCAGAAGAATTACCGAGGATCGTGATATCCACAGCAATTCGATCTCACTTAACTCAACCAAGTTGAATCCGGATAGCTTACGCTATGATGAGGCTGATAACTATAGAAATCCTCCTGACCTTGCCATAGTAGTTGCAGATAGACACTACTTAGCTTGTAATAACTAGAGGTTTACTGCTTTTCCAACAGTCACTTTACGAATTATTGTTTGACTACTTATATTCTTCTGCCAGAATACTGGGCCACAGCGTAACTATAAAGTTTACTTGAACTGAACCTACAATCGTGATTGTATTCTTGGCACCGCGCACCTTTAATCTTCTACCCCTTATGTGCTCAAGATGCTACCAGTAGGATAAAGCAAAAGCATGGGGTGAGGGATGACTCGTTACCTGTGGTAATCAAGAGGCCCTAAGGGCAAGACTCTCGTACCGCGCGTGTCCCCGGTCAATCACAGTATTCCACCCTCGGTGGAAGGTCTTCGGGGTACCGTCACACATTCAGCTTGAACTGAGAGGTGCCCTTGCCGACCGAACTCACAACCCTAGTCCTATTCGCTTCGGTCGGTGCACGGTCCAGTGTGATGTCGGCTCGTTCGCGGCCACAGAAGAATAAAGGGTGCCGGCAAGTGGACGCGACCTTGGCCACCCGTAGGCCGGAGTAGTGGTATTCCACGTAGGGGTCGTCGCCACTAGCGTCGGTGTTACATCCACGCTAGGTTTACGGATCATGCTACCCCTTCACGTAGGATTGAGGCAACCATGTTTGTACGCCCGCCAGTCTTGGTCCTATGTCGGCGCCCTCCCCCGAGGCGTAAGGATCGGCGGGGACTGGCAATTCGGACCTGGATATGAAAAAGGTCACTGCGAATTCCGCTGGGACCGCTCAACCGACCGCCAGGCATGTAACCATAACGTCATCAGGAATGTGCTAAAGGTTGTACGAACATTCATAGACAACAATAGCCCGACCCGCCCGGGCAGGCCCAGCCTTCCACGAATCAGGAACTAGACTGGGTTGAGCACGAAACCTAGAAGATGTCTGCAGGTCAGTTTGCACTCCCCGGCACGCACCGGGGCACTAAGGCGCGAACGGCGCTCCCACCGAGTACCGATCTGGTTGCCTCAACCATGATCTTTTAGAGCAGACCCGTCTAACCGCCTCAGCCGTACCTCGCCAAGGAGGCGTAGAGGGGCAGGCGTTGGGGCTGATCGGGACAAATAGCCAGAACCGGATAGGGGCACGCTCCGTCCTTCATTATCGGATACAATAAGGTACGTATGCTCTTACATTGGCGGCGCCTGCGCGCAACAACCAGCGCATCCAGATTGGTTTTAGCGCTCCGCTTAAGCCCAGGGGAGGCCGTAGGCCAGGCCCCCGCTTGCGGGGCGCCCGGGCCCGCTCCCGCCGGCGCGATCCCCACCGGCAATTCGCCCCTGTGGCCGCCCTACGCGCCTACCGCCACTGGCGTGACGCGCGGCTCGGGGGGCGGCCCTGCCCCGCGCCGCCTGCGGCCCGGGCGCGGCTCCCGCGGGGCGGCGCCCTGGGGCTAGCGGACCTACGCAGCCCGTCGGCCTGCTCCAGCGCGCCGGGCGCCCACACGAAGAGGCACCTTGCGATCGGGCCCCGCGCCCGCGTTGGCCCTTTCCCGCGACGCGGGTGCGCCCAGGGAGGGCCGGGGGCTGCGGGTGGCTGGTCTCTCCGCGGCCGGGACGGACGGCGCTCTCCGAGCCGGCTCCCAGTTGGGCGCGCGGCGCGGACCGGCCAGCGTGCAGGTACGCGGGCCCCGCCGCACCGCGTCCCGTCGGCTGTGACGGCACGGGAGGCAGCCCCCCGCGAGCGCGCTCCGGCCGGGCCTGAGCTGTGCGGGAGCGTGGGCCGCATCCCGCCGAGCTTGCCCAATCCGGCGTCGGTCCGGTCCGGGGAGGCGCCGAGGGCAGACCGCCCCTCAGGGCTATCCCGTGCGGGGCCCCGCCGGGGGTTCGGCCGGCGGCGCCGGCCGCGCCCGACCGTGTGTCCCGTTGGGCCAACCCCCGCCGGGCGTTCCCCAGACACCCCCGACGGGCACGCGGCTCTTCGCCACGGGAGCCGTCCCGGGCGCGCCCCGCGGCGCGCGTGCCCCGGCACCCGCGGCCCCTCGGACCAGCTCCCGGAGGGCGGCGATCACCGGGGCCGCCGGGGCCCCCGGGCGCGAGACCCCAACGCCTCCGCGGCGGCCGCGGTCGCGGCCCTGGCCAGTCAATGGGGGCCAGCGTGCCCCCCGTCGGCAGTCCCAGGCGCCACCGCGGGCGGCAAGGCTCCCCGCTCTGGCCCCCTCCGCGGCCCGCGACCGCAGGGGGAGCGGCGGGGGCTCGGCAAGGGCTGAACCCCG     
C       ACAAGTTAATATAACAATATCTCAGACCATTTATATTTACCTATGATCTAAATAGTTTTTTATCGTTATAGCATAATAACTATGGTACAGTTATACACATTCAGCCGAATGCATCTTTAGAGAAGCGAAGTAGAAAAAAAACAAAAATCTTCTGCACTATTGTTTATTGATTTTTATAACGTTATGTGGTTTTATAATCTTTTGTTTTGTTAAATCAATTATTTTGTTCCTAATTGATTATAAATAATTTTAAGGATTGATATAAAATAGATTCATTAGTAAATCCTATTTCAATAGTTTTAATAATTAATAATATGAATTTACTATGTTTTAATTTATTTTTTGCTGTTATCAATCATTGAGAATAAAAATAATTAATATTATTTCTTATTGTAGATGTATAACAAATTGTAGCTATTACTTATTTGTAGATAATTATTATTAAAATTTGACTTCAAAATAAGTATATTTAAAATCTTAGTTTTAATAAAATTTAAGTATAACATTATTTACTTTAAACTTTTAGAATTCTTTATAATATTAAATTCATCTTGAAGTGTTTTACTTTTCTTTCCATATTTTTTACCTGTATATTTAAAAAATTATTTTTCATGAACCAAAAATACTAACTTCGATAGCATATGTTTTTAGTGAACAATCCTAAATTAATTTAATAAAACATTTTATTTGCTAGTATTAGTAAAGAAATTGCTGAATAATTAAATTTCAATTAATTCAATTTTATATTAAAAATACAGACAATTTGTAATGTAAAAAATAAATTAAAATACATAAAATCATCAATAGTGTTGCAACTAATTTGAGTATTAAAACTGTCCTGAATTTCTAGATTTCTACTTATCTCTCGTACCGTAAAATCATGTTGATGCATACGAAATGGCAAAAAATTAAACTAATCTTATACTTGTATTCATAAGCTATATATTAATATATTAGAAAAATATATAAATAGTTATTCGTTATTTTATTAGATGTTAAACGTACTTTTTGGGTAGATACTGAATTAAAGACTAGTCACTTTAAACAAGCATAACGCCGTCTTCTCCTCTATCTGCCACTCGGCTGCACGACGAGAGAGAGGACCAATCTGGATGCATGAGCAGAGGGCTTGAATGTGTATACGGGAAATTCGGTGAACGCCCGTTGTATAGTAGCTGTAAAAACAATTTGGCTATGGTTAAACTTATGAAGGTATTCGATTGAAGAGCCGGTCGTCGATAGTATCACTCGAGGAGGGAGTATCGCGGACAAGTTCTTAATTATGTTTTTGAGGCGAAAATCTTGGTGTGCCCTTAAATTACCAACGCGTGTCTTCGAATTATACTTTCTTGATACATGCAGAATAACCACTCATAATTGCCAACTATGTTCAGCTCGGACCATAGAAACCAGAGCCTCTGGTCAAGTACCTCACATCACCAAAAGGGCGGCATCCTAATAACCTGGGATCTCACTTCTCTCAGCATCATTATCGGATTTTCCAAAGTCGTGTTCACTAAACCAATATTCGCAGTATTGGAGCAACAACCGACTATCAAGAAGCATTATCGTGGTTCTAATGCGGCACGAATCCAATGCTTCATTCATGTATTTTCTAACCAAACGGTACCAGAGGACTTACCGAGTATCGTAATACCTACAGCAATTCGATCTCACTTGACTCCACCAAGTTGCACCCAGATATCTTACGCTATGATGAGGTTAATGATTATCGAAACCCTCCTAACCTCGCCGTAGTTGTTGCAGATAGGCACTACTTAGCTAGGAGTAACAGGAGGTTTGCTGTTTTTCTCACAGTTGCTCTACGAACTACTGTTTGACTACTCATATACTTCTGCCAGAATACTGGTCCAAAGTTTAACAATAAAGTTTACTTGAACTTAACCGACAATTGTGGTGGTGTTCTTGGCATCGCACATCTTTAATCCTTCATCCCTTGTGCGCTCAAGATGCTATCAGTCAGATAAAGCAGAAGCATGGGGTGAGGAGTGACTCGTTACCTGTGGTAAAAAAGGCGCGCTAGGGGTAAGAGTCTCGTACCGCGCGCGTCCCCGGTCAATCACAGAATTCCACCCACTGTGTAAGGACTTCGGGGTACCGTGACAGATTCGGCTTGAACTGAGAGGTACCCTTCCCGACCAAACCGACAACCGTAGTAGTATTCGCTTCGCTTGGTGCACGGTCGAGTGTGATGCCTGCTGGTTCGCGGCCACAGAACAATAAAGGGTGCCGGCAAGTAGGCGCGAGCTGGGACACACGTAGGCCGGGATAGTGGTATTCCGCGTAGGGGTCGTCGCCCCTAGCGTCGGTGTTACTTCATCGCTAGGTTAGCGGATCATGCTGCCCCTTCACGTAGGATCGAGGCAACCATGGCTACACGCGCCCCAGTCTTGGCTTTATGTCGGCGCCCTCCCCCGAGGCGCAAGGATCGTCGGGGACTGGGGATTCGGACCTGGACATGAAAAAGGTCACTTCGGGTTCCGCTGGGACCGCCTAACCGATTGCCTGCCATGTAAGCATACCGTCATCAGGAATGTGCTAAAGGTTGTACGAACATTCCTAGACAACAATAGCCCGATCCGCCCGGGTTGTCCCAACCTCCCACGAATCGGGAACTAGACTGGGTTGGGTGCGAAATCTAGGAGGCGTCGGGAGGAAAGTTCGCACTCCCCGGCACGAACCGGGGCACTAAGGCCCATACGGCGCACCCACCGAGCACCAATGTGATCGCCTAAACCATGATCTTTTAGAGCATACCCGTCTAACCACCTCAGCCGTACCTCGCCAAGGAGGTGTAGAGGGGCAAGCGTTGGGGTTGATCGGGACGAATAGCCAGAACCGGATAAGGGCACGCTTCGTCCTTCAGTACCGATGACACTAAGGTACGTACGCTCTTACATTGGCGGAGCCTGCGCGCAACAACCAGCGCGTCCAGATTGGTTTCACCGCTCCGTTTAGGCCCAGGGGAGGCCGTAGGCCAGGCCCGCGCGCGAGCGGCGCCCGGGCCCCGTCCCGCCGGCCCGATCCCCACCGACATGTCTCCACTGTGGCCGCCCTACACGCGTAGCGGCACTGGCGTGGCGCGCGGCTCGGGGGCCGGCCCTGCCCCGCGCCCCCTACGGCCCGGGCGCGGCCCCCACGGGGGGGCGCCCTGGGGCCCGCGGACTCTCGCGGCCTGCGGGCCTGCACCAGCGTGCCGGTCGCCCACACGAAGAGGGACCTTGCGCTCGGGCCCCGCGCCCGCGTTGGCCGTGCCCCGCGACGCGGCTGCGCCCGGGGAAGGTCGGGGGCTGCGGGTGCCCGGCCTCTCCGCGGCCCGGACGGACGGCGCTCTCCGAGCGGGCTGCGAGATGGGCGCGCAGCCGGGACCGGGCAGCGCGCAGGCACGCGAGCCCGGCCGCCCCGCGTCCCGTCGGCTGTGACGGCACGGGAGGTAGCCCCCCGCGAGCGCGCTCCCGCCGCTCCTGAGCTGTCCGGGAGCGTGGGACGCATCCCGCCGAGCTTGCCCAGTCCGGCGTCCGGCCGGTCCCGGGGGGCGCCGAGGGCAGACCGCCCCTGAGTGCCATCCCGAGCGGGGCCCCGCCGCGGGTTCGGCCGGCGGCGCCGGCCGCGCCCGACCGGGTGTCCCGTTTGCCCAACCCCCGCCGCGCGTTCCCCAGACACCCCCGACGGGCACGGGGTTCCTCGCCACGGGCGCCGGCCCGGGCGCGTCTCGCGGCGCGCGCGCCCCGGCGCCCGCGGCGCCTCGGACCAGCCCCCGTAGGGCGGCGATCACCGGGGCCGCCGGGGCCCCCGGGCGCGAGACACCTACACCGCCGCGGCGGCCGCGCTCGCGGCCCGGGCCAGTTAATGGGGTCCAGCGTGCCCCCCGTCGGCAGACCCGGAGGCCACCCCGGGCGGCGAGGCTCCCGGCTCTGGCCCCCTCCGGGGCCCGCGACCGCAGGGGGGGCGGCGGGGGCTCGGGAATGGCTCAACCCCG     
B       ACAAATTAATATAACAATATCTCAAACCATTTATATTTACCTATGATCTAAATAGTTTTTTATCGTTGTAACATAATAACTGTGGTACAATTATTCACATTCAGCCGAATACATCTTTAGAAAAACGAGGTAAAAAAAAAACAATAATCTTCTGCACTATTATTTATTGATTTTTATAACAATATATAGTTTTATGATCTTTTATTTTGTTAAATCAATTATTTTATTCCTAATTAATTATAAATAATTTTAAGGATTAATATAAAATAGATTCATTAATAAATCCTATTTCAATGATTTTAATAATTAGTAATATGAATTTACTATGTTTTAATTTGTTTTTTACTATTATCGGTCATTAAGAATGAAGATGATTAATATTATTTCTTATTATAGATGTATAACAGATTGTAACTATTACTTATTTGTAGATAATTATTATTAGGATTTGACTTCGAGATAAGTATATTTAAAATCTTAATTTTAATAAAATTTAAATATAGCATTATTTACTTTAGACTTTTAGAATTCTTTATAATATTAAATTCATCTTAGGATGTTTTACTTTTCTTTCCATATTTTTTACCTGTATATTTAAGTAATTATTTTTCATGAGCCGAAGATACTAACTTCGAAAGCATATATTTTTAGTGAACAATCCTAAATTAGTTTAATGGAACATTTTTTTTACTAGTATTAATAAAGAAATTGCTGAATAATTAAATTTCAATTAATTCGATTTTATATTAAAAATGCAAACAGTTTATAATGTAGAAAATAGGTTAAAATACGTAAAATCGTCAGTAATATTACAACTAATTTGAATATTGAAAATGTCCTAAATTTCTAAATTTCTACTTATCTCTCGTACCGTAAAATCATGTTGATGCATACGAAATAGCAGGAAATTAAACTAATCTTATGCTTATATTCATAGGCTATATATTAATATATTAGAAAGATATATAAATAGTTATTCGTTATTTTATTAGATATTAAACGTGCTTTTTAGGTAGATATTGAATCAAAGACCAGTCGTCTTAAACAAGCATAACGCCGTCTTCTTCTCTATTTGCCACTCGGCTGCACGGTGAGGGAGAGGACCAATTTGGATGCATGAGTAGAGGGCGCAAATGTGTATACGAGAAATTCGGTAAACACTTGTTGTGTGGCAACTATAAAAACAATTTGCCTATGGTTAACCTTATGAAGGTATTCAATTAAAGAGCCGCTCGTCGATATTATTACTCGAGGAGGGAGTGTTGCAGACAAGTTCTCGATCATGCTTTTGAGGCGAAAATCTTGGTGTGTCCTTAAATTAACAACGCGTGTCTTCAAATCATACTCTCTCGATATATGCAAAATAGCCACTCATAATTGTCAACTATATTAAGTTCGGGCAACAGAAACCCGAGTTTCTGGTCAGGTACCTTAGATCTCCGAAAGGGAGGCATCCTAACACCCTGGGATCTCACTTCTTTTAGAATCACTATCGCACTTTCTAAGGTCGTGTATACTAAACCAATATTTGCAGTATTGGAGTAACAACCGACTAATAAGAAGCATTATCGTGGTTTTAATGCGGCACGAATCCAATACTTCATCCATGTATTTTATAACCAAACGGTACCGGAAGACTTACCGAGTATCGTAATATCAACAGTAATTCGATCTCACTTAACTCTAGTAAGTTGAGTCCGGATATCTTACGTTATGCTAAGGTTAATAGACATCGAAATCCTCCTAACCTTGCCGTAGTAGTTGCAGATAGACACTACTCAGCTTGTAGTAACCAGAGGCTTACTGATTTTCTCACAGTTGCTCTACGAATTATTGTTTGACTACTTATATTCTTCTGTCAGAATACTGGTCCATTGTGTAACTATAAGGTTTACTTGAACTCACCCCACAATTATGATGGTATTCTTGGCATCGCACACCTTTAATCTTCTAACCCTTGTGCGCTCAAGATGCCATCAGTTGGATAAAGCAGAAGCATGGGGTGAGGAGTGACCCGTTGCCTGTGGTAATAAAGGCGCGCTAGGGGAAAGATTCTCGTACCGCGCGCGTCTCCGGTCAATAACAGTATTCCACCCTCTGTGCAAGGGCTCCGGGGTACCGAGACATATTCACCTTGAACTGAGAGGTGCCCTTAGCGACCAAACTGAGAGCCCTAGTTGTATTCGCTTCGGTCGGTGCACGGTCGCGTGTGATGTCTGCTCGTTCGCGGCCGCAGAACAATAAAGGGCGCCGGCATGTCAGCGCGGGCCGGGGCACGTGTAGGCCGGGGTAGTGGGATTCCACGTAGGGGTCGTCGCCTCTAGCTTGGGTGTTACCTCAACGCTAGGTTAGCGGATCGTGCTGCCCCTTCACGTAGGATCGATGCAACCAAGTTCGCACGCCCTCCAGTCTTGGTCCTACGTCGGCGCCCTCCCTCGAGGCGTAAGGATCGGCGGGGACTGGAAATTCGGACCTGGACATGAAAAAGGTCACTGCGGATTCCGCTGGGGCCGGGCAACCGAATGCCGCGCAGGTAATCATAACGTTATCGGGGAAGTGCTAAAGGTTGTACGAACACTCCTAGACAACAATAGCCTGACCCGCCCGGGTTGGCCCAACTTTCCACGAATCGGGAACTAGACTGGGTTGAGCGCGAAACCTAGGAGACGTCTGCAGGATAATTGGCACTTCCCGGCACGAACCGGGACACTAAGGCGCCGACGGCGCCCCCACCGAGTACCGATCTGGTCGCCTAAACCAGGATCTTTTAGAGCATACCCGTTTAACCGCCTCAGCCGTACCTCGCCAAGAGGGTGTAGAGGGACAGGTGTTGGGGTTAATCGGGACAAATGGCCAGAACCGCGTAGGGGCACGCCCCGTCCGTCATTAACGGTGACAATAAGGTACGTACGCTCTTACATTGGCGGGGCCTGCGCGCAACAACCAGCGCGTCCAGATTGGTTTTGGCGCTCGGCTTAAGCCCAGGGGAGGCCGTAGGCCAGGCCCTCGCCGGAGGGGCGCCCGGCCCCCCTCCCGCCGGCCCGAACCCCACCGGCATCTCGCCGGTGTCGCCGCCCGACCCGCATACCGCTACTGGCGTGGCGCGCAGCTCGGGGGACGGCCCTGCCCCACGCCCGCTGCGGCCCGGGCGCGGCTCCCGCGGGGCGGCGCCCTGGGGCCCGCCGACCCGCGTAGCCTGCCGGCGTGGTCCAGCGGGCCGGGCGCCCACACGAAGAGGCAACTTGCCGTCGGGCCCCTCGCCCGCGTTGGCCGTGTCCCGGGACGCGGTTGTGCCCGGGCAAGGCCGGGGGCTGCGGGTGGCGGGTCTCTCCGTGGCCCGGACGGACGGCGCTCTCCGAGCTGGCTCCGAGATGAGAGCGCCGCGCGGACCAGGCAGCGCTCAGACACGCGCGCCCGGCCGCGCCGCGTCCCGTCGGCTGTGACGGCACGGGGGGCGGCCCCCCGCGAGCGCGCTCGCGCCGCGCCTGAGCTGTGCGGAAGCGTGGGCCGCGTCCCGCCGAGCTTGCCCAGGCGGGCATCGGGCCCGTCCGGGGGAGGGCCGAGGGCAGACCGCCCCTGAGCGCTATCCCGCGCGGGGCCCCGCCGCAGGTTCGACCGGCGGCGCCGGCCGCGCCCGACCGGGTGTCCCGTTGGCCCAACCCCCGCCGAGCGTTCCCCAGACACCCCCGACGGGCACGCGGCTCCTCTCCACGCGAGCCGACCCGGGCGCGCCCCGCGGCGCGCGCGCCCCGGCGCCCGGCGCCCCTCGGAGCAGCCCCCGCAGGGCGGCGATCAACAGAGCCGCCGGGGCCCCCGGGCGCGAGACGCTGACGGCTCCGAGGCGGCCGCCCTCGCGGCCTGGGCCAGTCGATGGGGCACAGCGTGTCCCCCGTAGGCAGGCCCCGGTGCCACCCCGGGCGGCGAGGCTCCCCGCTGTGGCCCCCTCCGCGACCCGCAACCGCAGGGGGCGCGGCGGGGGCTCGGCAACGGGTCAACCCCG     
A       ACGAGTTAATATAACGATATCTCAGACCATTTATATTTACCTATGATCTAGGTACTTTTTTATCATTGTAACATAATAACTATGATACAATTATTCACATTCAGCCGAATACGTCTTTAGAAAAACGGAGTGAAAAAAAAACAATAATCTTCTGCACTATTATCTATTGATTTTTATAACAGTATATGGTTTTATAGTCTTTTATTTTGTTAAATCAATTATTTTATTCCTAATTAATTATAAATAATTTTAAGGATTGATATAAAATGGATTCATTAGTAAATCCTGTTTCAATAATTTTAATAATTAATGATATGAATTTACTATGTTTTTATTTATTTTTTGCTGTTATCGATCATTTAAGATAAGAATAATTAATATTATTTCTTATTGTAGATGTGTAACGAATTGTGGCTATTACTTATTTGTAGATAATTATTGTTAAAATTTGGCTTCAAGATAAGTGTATTTGAAATCTTAGTTTTAATAAGGTTTAGATATAACATTATTTACTTTAAACTTTTAAAATTCTTTATGATATTAAATTCATCTTGGAATGTTTTACTTTTCTTTCCATATTTTTTACCTGTATATTTAAATAATTATTTTTCATGAACCAAAGATGCTAACTTCGATAACATGTGTTTTTAGTAAACAATCCTAAGTTAATTTGATAAGACATTTTTTTTACTAATATTAGTAAAGAAATTACTGAGTAATTAAATTTCAATTAATTCAGTTTTATATTAAAAATAAAAACAATTTACAATGTAAAAAATAAATTAAAATACATAAAATCATCAATAGTATTACAACTAGTTTGACTATTAAAGCTGTCCTGAATTTCTAGGTTTCTACTTATCTCTCGTACCGTAAAATCATGTTGATACAAACAAAATAGCAAAAGATTAAACTGATCTTATGCTTGTATTCATGGGCTATATGTTAATGTATTAGAAAAATATATGAATAGTTATTCGTTATTTTATTAAATATTAAGCGTACTTTATAGGTAGATATTGAATTAAAGACCAATCGCTTCAGACAAGCATAACGCCGTCTTCTTTTCTATTTGCCCCTCGGCTGCACAGTGGGGGAGAGGACCAATTTGGATGCATGAGTAGAGGGCTCGAATGTGTATACGAGAAGTTCGGTGAACGCTTGTTGTGTGGCAACTGTAAAAACAATTTAACTATGGTTAAACATATGAAGGTATTCAATCGAATAGCCGCTCGTCAATGCTATCACTCGAGGAGGGAGTGTCGCGGACAGGTTCTCAATCATACTTTTGAGGCGAAAATCTTGGTGTGTTCTTAAATTACCAACGCGTGTCTTCAAGTCATACTTTTTTGATACACGCAGGATATCCACTCATAATTGTCAACTATATTAAGTCCGGACAATAGAAACCTGAGTTTCTGGTCAGGTACCTTACATCATCAAAAGGGGGTCATCATAACACCCTAGGGTATCACTTTTCTCAGAATCACTATCGCATCTTCTAAGGTCGTATACACTAAACCAATATTCGCAGTATCGGAGTAACAACCGACTACTAAGAAGCATTGTCGTGGTTCTAATGCGGCACGAACCCAATTCTTCTTCTATGTATTTTGTAACCAAACGGTACCGGAAGATTTAACGAATATCGTGATATCTACAGTAATTTGATCTCACTTAACTCCACCAAGTTAGAACTGAATATCTTACATTATGATGAGGTTGATAATTATCGAAATCCTACTAACTTTGCCGTAGTAGTTGCAGATGGGCACTACTTAGCTTGTAGTGACTAGAGATTTACTGTTTTTCTCACAGTGATTTTATGAATTATTGTTTGACTACTAATAAGCTTCTGCCAGAATACTAATCCACAGTGTAACTATAAAGTTTACTTGAACTCAACTTACAATTTTGGTGGTTTTCTTGACATTGCACACCTTTAATCTCCTAACCCTTGTGCGCTCAAGTTACCATCAGGTGGATAAAGCAGAAGCATGGGGTGAGGAGTGACTCGTTACCTGTGGTAATAAAGGGGCGCTAGGGGAAAGACTCTCGTACCGCGCGCGTCCCCGGGCAATCACAGTATTCCACCCTCGGTGAAAGGACTTCAGGGTACCGTGGCATATTCGGCTTGAACTGAGAAGTGCCCTTGCCGACCGAACCAACAGCCCTAGTAGTATTCGCTTCGATCGGTGCACGGTCGGGTGTGATGTCTGTTCGTTACCGACCGCAGAACAATAAAGGGTGCCGGCATGTGGGCGCGAGCCGGGACACGCGTAGGCCGGGGTAGTGGCATTCCACGTAGGGGTCGTCGCCCCTAGCGTCGGTGTTACATCAACGCTAGGTTAGCGGATCATGCTGCCCCTTCACGCAGGATTGATTCAACCATGTGCGCACACCCCCCAGTCTTGGTCCTATGTCGGCGCCCGCCCTCGAGGCGTAAGGATCTGCGGGGACTGGCAATGCGGACCTAGATATGAGAAAGGTCACTGCGGGTTCCGCTGGGACCGGCCAACCGACTGCCGCGCATGTAATCATAGCGTTATCAGGAAGGTGCTAAAGGTTGTACGAACATTCTTAGACAACAATAGCCGCACCCGCCTGGGTCGGCCTAACCTTCCACGATTCGGGGACTAGACTGGGTTGAGCACGAAACCTAGGAGGCGTCCGCAGGATAGTTCGCACTCCCCGGCACGAACCGGGGCACTAAGGCACAAACGGCGCTCCCATCGAGTACCAATCTGTTCGCATCAACCATGATCTTTTAGAGCACACCCGTTTGACCTCCTCAGCCGTACCTCGCCAAGGAAGCGGAGAGGGGCTGACGTTGGGGTTAATGGAGACGAATAGCCAGAACCGGATAGGGGCACGCTCCGTCCTTCACTAGCGGCGACAATAAGGTACGTAGGCTCTTACATTGGCGGCGCCTGCGCGCAACAACCAGCGCGTCCAGATTGGTTTTGGCGCTCCCCTTAAGCCCAGGGGGGGCCGTAGGCCAGGCCCTCGCTGGAGGGGCGCCCGGGCGCCCTCCTGCCGGCCCGAACCCCACCGGCATGTCGGCCCTGTGGCCGCCCTACACGCGTACCGTCACTGGCGTGGCGCGCGGCTCGGGGGGCGGCCCTGCCCCGCGCCTCCTGCGGCCCGGGCGCGGCTCCCGCGGGGGGGCGCCCTGGGGCCGGCAGACGCACTCGGCCTGCTGGCCTGCCCCAGCGGGCCGGGCGCCCACACTAAGAGGCACCTTGCCGTCGGGCCCCCCGCCCGCGTTGGCCCTGTCCCGAGACGCGGCCGCGCCCAGGGAGGGCCGGGGGCTGCGGGTGGCCGGTCTCTCCGCGGCCTGGACGGACGGCGCTCTCCGAGCCGGCTCCTAGATGGGCGCGCGGCGCGGACCAGGCAGCGCCCAGGCACGCGCGCCCGGCCGCACCGCGTCCCGTCGGCTGTGACGGCACGGGCGGCAGCCCCCCGCGAGCGCGCTCCCGCCGGCCCTGAGCTGTGCGGTAGCGTGGGGCGCGTCCCGCCGAGCTTGCCCAGTCCGGCGTCCGGCCTGTCCCGGGAGGCGCCGAGGGCAGACCGCCCCTGAGGGCTATCCCGCGCGGGGCCCCGCCGCGGGTTCGGCCGGCGGCGCCGGCCCCGCCGGACCGGCTGTCCCGTTGGCCCAACCCCCGGCGAGCGTTCCCCAGACACCCCCGAGGGGCGCGGGGCTCCTCGCCCCGGGAGCCGCCCCGGGCGCGCCACGCGGCGCGCGCGCCCCGGCGCGCGCGGCCCCTCGCACCAGCCCCCGAAGGGCGGCGATCACCGGGGCCGGCGGGGCCCCCGGGCGCGAGACGCCGACGCCCCCGCGGCGGCCGCGCTCGCGGCCCCGGCCAGTCAATGGGGCCCAGCGTGCTCCCCGTCGGCAGCCCCCGATGCCAGCCCGGGCGGCGAGGCTCCCCGCTCTGGCCCCCTCCGCGACCCGGGACCGGAGGGGGGGCGGCGGGGGCTCGGCAATGGCTCAACCCCG     
