# Supplementary material for: A simple method for data partitioning based on relative evolutionary rates
Source: PeerJ. 2018 Aug 28;6:e5498. doi: 10.7717/peerj.5498 (PMC6118207; doi:10.7717/peerj.5498)
Supplement: Data S1 — The datasets are provided in the PHYLIP format. [file peerj-06-5498-s002.zip › DataS2/AS11-7.phy]

17  4000
out     ACTTATAATTTTATATATAACAATTCATTAATATTCAAAAATTGCAAAACTTTGATTTTTTAATATAGATAAATATATTATATATCATTCCTAACAACTGAGTTAATTATATTAATTATATAAAATATTTGAAATTAACTAATAATATCTTTTTCATTGTTTATTTATATAATATATTATAAGATATAATCATATAATAAGTTTTTCTAAATTTAATAATGAATCAATACTTTATTAAGTGTTAAGTACAATATTATTAATAGTTTATAATCTCCCTTAAATTGATAAGAAATAGAAGTTTATTTATTATTTACAATGACTAAAATTCAACTTAATTCTAAATTTGAAATTTTATTTAAAATTAAATATATATCTATTCTTTCAATATTATTTTCAAGTAAAAGATATTTAAATCATTGTTGTCAATCATCGTACTAAAATTTTAAACCATGGTTAAGATTTGATATACTAGAATATTATTATAAGAATTCAAATCATACTTGTCTTTAAATATTTAGAAGGTGGATATTAATTCATATTTACAATGGTGAATTAAGTTTACTTAGGATAATATATATTAAGTATTCAAAAAGATAATTTGAAGTAAAATATTCGGAAATTAACTTAAATGAATTAATAAAAATTTTCGTGAAACATTCATAGATACAAAAGGTAATAATTTTTACTAAATAATATAAATAAATATGAAAATTAGTTTCAATTAACAACTTATATATGAGTTTATTATTATTAGACGAATTAATAAATTAAAGATGTTCGTAGAATTGATGCTATTTAAAACCTATTATAACGAAAGTTTTTAGAAATTTTAAAAAATCACTTACTTGATTTTTTATTTTCGACATCTAAGATTTATATAATATAAATTACCTACGTTAATATAAATAAAAATTATAGAAAATATGCTTAATTTTTTTACTAAGAATAAAATCTTTTTACTATACTTTCAAGTTTATGTAAAATGAACATTAACAAGAAACGCGTAAAAAGCTGTAAACTCTAACGTATAAGGTTTCAGGCCAGAATGTTACACACTTGCAGGATCTCAAGCCGCTATTAAGGACTATACGTACTTTCGAGCCCTATTGATGCCTCTTATATCAAAGTGAACGGGTTTTCTTTATAAAAAACTGCTGGACTGGTAGTTACCATCGCCGATTCTCGATATGGTTTCTTATACACTTTTGAAATGTGGAGCCACTTAGGCTAACAGCAAAAATGAACACTAAGACCTAGACAATTGTAGTACCCGTGTACGTTAATATTGACCCAAAGTTGAAAATGTTTCCACAGGTGTGCTTTAGCCAACCGTTTCCGAGCGATAAGCGCTTCATGAATAATTGTTCTGCAGGTGTAATTGCTGATTGTCTGATTGTAATATTAGCTGGGTCCGCTTCACGATAGGCTAAGTAATAATCTACCCAACGTCTGGAGTCTGTAGGCATACCAGATTCCGCGAATCGAGTCGGCAAAGAGTATGATATATTCATCTATAAGCGCTTATCCGCTCACCTAATCTCGTCTACCGTTCTAGACGGACACTCTAAGATAGCGGTATGATGCGTTCATAGAAGTCGGATACCCTCGATCCGCCGTACTGACAAAAAAAAATTTAGCGTGCTAATGCTGATAGATTTAATGTAGCACTAGATATCAGATCAAGTTCTACACCTAGTGTCAGAGTCTATTTACTAGAGCTGCAAACTAAGTTAAGAGTAAGCAGATTCTAAAAAACTTAGTAAGGATGACCCCTAAAATTTTAGCAGTTAGTTAGAATACGAACTTACAAGTCGTACTTCTGTTTCGTCCTTAATAGACCGTCCCCTGCAAAAGACGTATGTATTCTGAACTATAACTCTGAGTATGGCCTCATGCCCACCGAGAAGTAAGCTCGTAATCACTTTGCACAGTTTCAAAAATTATTAACCTTCACGTACTCAACCGTTCCAAGTGTGCCGTTTGAACCAGGTATTAAAGCACACGCAACATATCACGGGTTCAAGCATTCGCTGGACTAGGTTGCCAATTCTGCTTCTGCCTTAGCCTACAGGTGCCTTTACGGGATGCACCAGGGCTTTCCGAGTCATCTCGCTGGCACAACGGGACGGTTAACGCCATCGGGTAGCTCCTCGTAACGGTCCGAGCCCCGAAGACCAGGGAAGCCCTTACCTCAATCCCGTGGGGTCTGACAGGCTCACTCTCTCAACGAGACTCAGATACTCGGGATGTCCAACAGATGTCCCTTGGTTACTCACTGCAATCGGAGAATAGTCTCAAGATCGAGCGGGCCATGACGTTGTGGCCTCGTGAAAGCACGGGGTGGCAGGGCAGACTGGGCAATGGCGGGAGAGAGGACTTCTGACCGGGGATTGCCGTGAGCGCACGCTCCAATCATCCAACAAACTCGTGAGCGGCAAGGTGATTACCAGGTGTCGCTGTACGCCCGCTGAGGAGCGGCCAGGTAAACAGCTCCCCCGCTATCAAGAATTCCCTTTGTCAGTCCCATGCTCATAACGCGGGTGCCAATTTTACATCTTCCGGACGCGCAAAGAGACCATCCGCGATGCGGGTCCCCGGGCATGCGAAATCCGTCCCAGGCAGAAACCAGCCGATAGCTCGACCACCTAACAATATTGACGCGCAAGTACCTGGCATTCCGAGGCACTTAGCAATCAATCGCATTACGAGGGTTTACCAAAACACACGTAGCGAAGGGTGGTGTGCTGCTTGACCTCGGAATCTCTGACCGCGTATAGGACATCCCACGTCCGTAGCCCAAAGGACCCCCCCCCTATACGATGCCGCCATGTCACCCTGATTGATAGCATTTATCTTGCGTGATGATTCCCGGATTGCCGTGTTGCGGATCCGGGTTAGGCAAGTGTGTGCCAGGCGCCCATCGAACGGTCGCCTCAACCCGTGCCCTAAGCCTCTTGTGAGAGACCTTAGAGCCATGCACTCGGGTACGATCGTCAAACAGACGAACGCGTCGCGATGCAGCAGGGGTGGCCACCGGGCGAGCCGCGCGCGCCTGGGATCTGGCGCAGCGCCGAGTCAGCGAGGGCGCCAACGCGCCGCGCCCGAGTCGGGCCGCAAACGGGCGGGCGGTCTGGGAGGAGGGTGCGCGCTGGCACCGCGGGTGGGCCACGGGGGCACCAGGGGGTCCTCGTGGGGGACCGGCGAGCGCACCCGAGCGGCGCGCCGGGCGGCCCCGCGCGGTGATTCGTGCTGGCATGGAGAAGCCCGGCCCAGCCGCCCGGGAACCGTCGCCAGGTGGCGCCGCCCCCTGGGGGGGGACCGGCCCCTCGCCCCCGCGGACCGGGCGCCGGGGAGGGCCTGGGGCGCGTTGCGAAGGCCGGGGGCGCGCCAGAGGCGGGGAAGCCCCCAGACCCCCCGGGCGCGGCTCCCCCCGGCCGCCGACTCTGCGCGGTGCTGCCGTGTCCCCGTACATGGACGTCGCGGGCGCCGGGGGCGGCCCCTCGAGCCGTTCCGACCCCGGCTGACCGCTCGCGGAGTCAGGGGCTGAGAGTGGCGTGGCGCCCCGCGGCGCCCACACCGGGGGGGCGCCGTCACGCGCGATCCGCGTGGGGGGGGTGCCGGCAGCCGCCGGCGAGTGGACCGTCCCGGGGCGGCGGCCGGCTTGGCCCTTGGCGTGCCAGCTGGCAGGCCTTCCCGCACCGTGCGGCCCGTGGGTCCTCACTCGGAAGGCTGCAAGCGATCGGGGCGGGGAATGGCTCTACGCGGGCGGACCAGCGGGGCCTGGGTGGGGGGTGGTAGGGCCGGGGGGCTCCGAATCCCCAGGCCCCCGCTGCGCGCTGTGCCGCCGCCGCGCTGGCCGGCACCTCGGCTGGCGTGTGCGGAGCGGCGCGATGGTGAGCGGGATACAGCCACCGCCCCGACCAAGGGGGGGGCGGGCCGGCCGCCCCTCGATTGCGCGGGGCGTCGGCTCCGGGGGCATCACGGCGGCGCTGCCACGCGC     
P       ACTTATGATTTTATATGTAACAATTCATTAGTGTTCAAAAATTACAAAACTTTAATTTTTTAATGTAAATAAATATATTATATATCATTCCTAACAACTGAGTTAATTATATTAATTATATAAAATATTTGAAATTAACTAATAATATCTTTTTCATTGTTTATTTATATAATATGTTATAAAATGTAATCATATAATGAGTTTTTCTAAATTTAATAATAGATCAATACTTTATTGAGTATTAAGTACAATATTATTAATAGTTTATAGTCTCCCTTAAGTTGATAAGAAATAAAGGTTTATTTATTATTTACAATGACTGAAGTTCAACCTAGTTCTAGATTTAAAGTTTTGTTAAAAATTAAATATATATCTATTCTTTCAATATTATTTTCAAGTTAAAGATATTTAAATCATTGTTGTCGCTCATCATACTAAAATTTTACACCATAGTTAAAATTTAATATACTAAAATATTATTATAAGGATTCGAATCATACTTGTCTTTAAATATTTAAAAGATAAATATTAATTCGTGTTTGCGATAGTGAATTAGATTTACTTAAAATAGTATATATTAAATATTCAAGAAAATAATTTGAAGTAAAATATTCGGAAGTTAACTTAAATAAATTAATAAAAATTTTCATGAAGCATTCATAGATACAAAAAGTAATAATTTTTGCTAGATAATATAAATAAATATAAAAATTAGTTTCAATTAACAACTTATATATGAGTTTATTATTATTAGACAAATTAATAAATTAAAAATATTCGTAAAATTGATACTATTTAAAGCCTATTATAGCGAAAGTTTTTAAAAGTTTTAATAAATCACTTACTTGATTTTTTATTTTCGACATCTAAGATTTATATAATATAAATTACCTACATTAGTATAAATAAAATTTATAAAAAAAATGCTTAATTTTTTTACTAAAAATAAAATCTTTTTACTATAATTTCAAGTTTATATAAAATGAACATTGACAAAAAATGTGTAAAAAACTGTAAACTTTAACGTATAAAGTTTCAGGCCAGAATGTTGCGCATTTGCAGGATCTCAAGCCGCTATTAAGGACTCTATGTAATCTCAGGCCCTATTAACGCCTCTTGGATCAAAGTGAACGGGTTTTCTTTGTAAAAAACTGCTGGACTGGTAGTTACCAACGCCGATTCTCTACATAGTTTCTTAGACGCTTTTGGAATGTGGAACCACTTAGGTTAACAGCAAAGATAAACACTAAGATCTAGACAATTGCAGTACCCGTGTACGTTAGCATTGACCCAAAGTTGAGAATGTTTCCAAAGGCGTGATTTGGCCAAGCGTTTCCGAGTCATAAGCGCTTAATAAACAGATGATCTGCGGGTACAATTGCTGATTATCTGTTTGCAACATTGGCTTGGTCCGCTTCACGACAAACTAAGTAATAATCTACCCACAGTCTGGAGTGTGTAGATATATCAGATTCCGTGAATCAAGTCGACAAAAAATATGATATATTCATCCGTGAGCGCTCATCCGTTCACCTAATCTCGTCTACGATTCTAGATATATACTCTGAAGCGGCGGTATGACGCGCTCATAGAAGTCGGGAACCCTCAATCCGCCACACTGACAAAAAAAAATTTAGCGTGCTAATGCTGAGAGGTTAAATGCAGCACTAGATATCAGATCAAATTCTCCACCTAGCGTCAGAATCTGTTTACTAGAGCTGCAAATTAAGTTAAGAGTGAGTAGATTCTAAAAAATTTAGCAAGGACAACCCTTAATATGTTAGCAGTTAGTTAGACTACGAACTTCCGAGCCGTACTACAGTCTCGTTCTTAATTGACCGTCCCCTGCAGTAGACATATGTGTTCTGAACTATAGCTCTGAGTATGACCTCATATCCACCGAGCAGTAAGCTTGCAACCACTTTGCATGGGTTCGAAAATTATTAACCCTCACGTACTCAACTGTTTCAAGTGTGCCGTTCGAACCAAGTCTTAAGGCACGCGCAGCATGTGGCGGGGTCAAGCAGTCGCTGATCCAGGTTGCCAATTCTGCTCTTGCCTTAGCCTACAGGTGCCTTTACGGGATGCACCAAGGCTTTCCGAGTCATCTCGTTGGCACATTGGGACGGTAAACGCCATTGGACAGCTCCTCGTAACGGTTCGACCCCCGAAGACCTGGGACGCCCTCACCTCAATCCCGTGGAGTCTGGCAGGCTCACTATCTTGACGAGACTCGGATACTCGGAATGTCCAACAGATGTCACCTGGTTATTCACTTCAATCGGAGAATAGTCTCGATGTCGAGCGGGCCATGACGCTGTTGCCTCGTGAAAGCACGGGGTGGCAGGGCGGACTGGGCAAGGGCGGGAGAGAGGACTCCTGACCTGGGATTACAGTCAACGTACGTTCCTATCGTCCAACAACCTCCTGAGTGGCAAGGTGATTACCAGATGTCGCTGTACGTCAGCTGAGGAGCGGCCAGGGTAACAGTTCCCCCGCTGTCAAGATTTCTTTTTGTCAGGCCCATGCTCATAACGCTGGTGCCAATTTTACATCTACCGGACGCGCAAACAGAGCATCCGCGTTGCGGGTCCTCGGGCACGTAAAATCCGTCCTAGGCAGAGAACAGCCGATGGCTCGAGCACCCGTCAATGTAGACGCGCTAGTACCGTACATTCCGACGCACTTAGCAATCAATCGCATTGCGAGGGTTCACCAAAACCCACGTGGGGCAAGGTAGTGTGCTGCCGGACATCGGAATCTCTGAACGCGTATAGGACTTCTCATGTCCGTTGCCCATAGGAGCTCCCCCCTATACGCTGTCGCTATGTCACCCAGGTTGAAAGCATCTACCGTGCGTGATTAGTCCCGGATTGCCATGGTGCGGATCCGGGATAGGCAGTTGTGTGCCGAGCGCCCATCGAACGGTCGCCTCAACCCGCGCCCTAACCCTCTTGTGAGAGGCCACAGAGCCATGCACTCGAGTACGATCGTTCAACAGACGAGCGCGTCCAGAAGCAGCACGGGTGGCCACCGGGCAACCCGCTCGCGCCTGGGATCTGGCGCAGCGCCGAGTCAGCGAGGGCGCCAACGCGCCGCGCCCGAGTCGGGCCGTAAACGGGCGGGCGGTCTGGGAGGGGGGTGCGCGCGGGCACCGCGGGTGGGCCACGGGGGCACCAGGGGGTCCTCGTAAGGGACCGGCGAGCGCGCCCGAGCGGCGCGCCGGGCGCCCCCGCGGCGTTGGCCGTGCTGGCATGCAGAGGCCGGGGCCGGCCGCCCGGCAACCGTCCTCAGGTGGCAACGCCCCCTGGGGGGGGACCGGCCCCTCGCCCCCGCGGACCGGGCGCCGGTGAGGTTCAGGGGGGAGACGCGAAGGCCGGTGTCGCGCCAGAGGCAGGGAAGCCCCCAGGCCCCCCGGTCGCGGCTCCCCCCAGCCGCCGACTCTGCGCGGTCCTGCCGTGTCCCCGTACGCGGACGTCGTGGGCGCCGGGAGCGGCCCCTCGAGCCGGTCCGACCCTGGCTGACCGCTCGGGAAGTCAGGGGCTGAGAGTGGCGTGGCGCACCGTTGCGACCGGGCCGGGGGGGCGCCGTCACGCGCGATCCGCGCGGGGGGGGCGCCGGCAGCCACCGGCGAGTGGACCGTCCCGGGGCGGCGGCCTGTTTGGCCCTTGCCGTGCCAGCTGGCCGGCCTCTCCGGATCGTGCGGCCTGTGGGTCGTCACTCCGACGGCTGCGTGCGATCGGGGCGGGGAATAGCTCTACGCGGGGGGACCAGCGGGCCCTGGGTGGGGGGTGGTAGGGGCGGGGGGCTCCGAATCGCCAGGCGCGCGCAGCGCGCTGTGCCGGCGCCGCGCTGGGCCGCACCTCGGCTGGCGTGTGCGGAGCGGCGCGGTGGTGATCAGGGCACAGCCACCCCCCTGACCAAGGGGGGCCCGGGCCGGCCGCCACTCTAATGCGCGGGCCGTGGGCTCCGCGGGCATCACGGCGGCGCTGCCACGCGG     
O       ACTTATAATTTTATATATAACAATTCATTAATGTTCAAGAATTGCAAAACTTTGATTTTTTAATATAAATAAATATATTATATATCATTCCTAACAACTGAGTTAATTATATTAATTATATAAGATATTTGAAATTAACTAATATTATCTTTTTTGTTATTTATTTATATAATATATTATAAAATATAATCATATAATAAGTTTTTCTAAATTTAATAATAGATCGATACTTTATTAAGTATTATGTACAATATTATTAATAGTTTATAATCTCCCTTGAATTGGTAAGAAATAGAAGTTTATTTGTTATTTACAATAACTGAAATTCAACTTGATTCTAGATTTGAAATTTTATTTAAAATTGAATATATATCTATTCTTTCAATATTATTTTCAAGTAAAAGATATTTAAATCATTGTTGTCACTCATCATACTAAAATTTTACACCATGGTTAAAATTTAATATACTAGGATATTATTATGAGAATTCAAATCATACTTATCTTTAAATATTTAAAAGGTAGATATTAATTCGTATTTACGATGGTGAATTAGGTTTACTTAGAATAATGTATATTAAATATTCAAAAAAATAATTTAAAATAAAATTTTCAAAGATTAACTTAAATGAATTAATAAAAATTTTCGTGAAGCATTCATAGATACAAAAAGTAGTAATTTTTACTAAATAATATAAATAAATATAAAAATTAATTTCAATTAACAACTTATATATAAATTTGTTATTATTAGACGAATTAATAAATTAAAAATGTTCGTAAAATTGATGCTGTTTAAAACCTAATATAACGAAAATTTTTAAAAATTTTAATGAATCACTTACTTAATTTTTTATTCTCAACATCTAGGATTTATATAATATAAATTACCTACGTTAATATAAATAAAAATTATAAAAAATATGCTTAATTTTTTTACTAAAAATAAAATCTTTTTACTATAATTTCAGATTTATATAAAATGAACATTAACAAAATATGTGTAAAAAGCTGTAAACTTTAATATATAAGGTCTCAGGCCAGAACGTTGCGTACTTGTAGGATCTCAAGCCGCTATCAAGGACTCTACGTACTCACAAGCCCTATTAATGCCTCTTGAATCAAAGTAAACGGGTTTTCTTTGTAAAAAACTGCTGGATTGGTAGTTACCATCGCCGATTCTCGACATCGTTTCTTATACGCTTTGGAAATGTGGAGACACTTAGGCTAACAGCAAAGATGAGCACTATGATCTAGACAATTGTAGTACCCGTGTACGTTAGCATTGACCCAAAGTTGAAAATGTTTCCACAGGCGTGCTTTAGCCAAACGTTTCCGAGCTATAAGCGCTTTACGAAAAACTGATCTGCAGGTACGATTGCTGATTATCTGATTGTAATATTTGCTAGGTCCGCTTCACGACAAACTAAGAAATAATCTACCTATAGTATGGAGTCTGTAGGTATACCAGATTTCGTGAATCGAGTCGGCGAAGAGTATAGTATATTCATCAGTAAGTGCTTATCCGTTCACTTAATCTCGTCTATCACTCTAGATGGATTCTTTGAAAGAGCGGTGCGACGCGCTCATAGAAGTCGGAAACCCTCAATCCGCCACACTGACAAAAAAAAATCTAACGTGCTAATGCTGACAGATTAAATGCAGCACTAAATATCAGATCAAATTTTCCACCTCGTGTCAGAGTCTGTTTACCAGAGCTGCAAAACAAGTTAAGAGTGAGTAGATTCTAAAAAACTTAGTAAGGATGAGCCCTAACATGATAGCAGTTAATTAGGATACGAACTTACGAGCCGTACTACTGCTTCATTCTTTGTTGACCGTCCCCTGCAGAAGACGTATGTACTCTAAACTATTACTCTGAGTATGACCTCGTACCCACCGAGAAGTAAGCTCGTAATCACTTTGCACAGTTTCGAAAATTATTAACCTTCACGTACTAAACCGTTTCAAGTGTGCCGTTTAGACCAAGTCTTAAAGCACGTGCAACATATCGCGGGTTCAAGCAGCCGCTGACCCAGGTTGCCAGTTCTGCTTCTGGCTTAGCCTACAGGTGCCTTTACTGGATATACCATGGCTTTCCGAGTCATCTCGTAGGCACATCGGGACGGTTAACGCCATCTGGTAGCTCGTCGTAGCGGTCCGGCCCCCGAAGACCAGGGAGGCCCTCACCTCAGTCCCGAGGGGTCTGGCAGGTTTACTATCTCGACGAGACTCGGATACTCGGAGTGCCCAACAGATGTCCCACGGTTACTCACTGCGATCGGAGAATAGTCCCGATATCGAGCGAGCCATCACGCCGCAGCCTCGTGAAGACACGGGGTGGCAGGGCAGACTGGGCAATGGCGGGAGAGGGGACTCCTGACCGGGGTTTTCTATTAACGTACGCTCCAGTCATCCAACAATCTCAAGAGCGGCAAGGTAATTACCAGGTGTCGATGTACGCTCGCTAAGGAGCGGCCAGGGAAACAGCTCCCCCGCTGTCTAGAATGCACTTTGTCAGTGCCATGCTCATAACATTGGCGCCAATTTTACATCTACCGGACGCGCAAAGAGAACATCCGCGCTGCGGGTCCCCGGACACAGGAAACCCGTCCCAGGCAGAAACCAGCCGATAGTTCAACCTCCCGCCAATGTCGGCGCGCTAGTACCGTGCATTCCGAGGTTCTTAGCAATCGGCCGCATTGCGAGGGTTCACCAAAACCCACGTGGGGCAAGGTGGTATGCTACCGGACATCGGAATTTCTGACCGCGTATGGGACGTCCCACGTCCGTAGCCTACGGGAGCCCCCCCCTATACGCTGCCGCCATGTCACCCAGGTTGAGAGCATCTAGCGTGCGTGATTAGTCCCGGATTGCCATGGTGCGGATCCGGGCTAGGCACTTGTATGCCAGGCGCCCATCAAACGGCCGCCTTAACCCGCGCCCTAGTCCGCTTGTGAAAGACCATAGAGCCATGCACTCGGGTACGATCATTCAACAGACGAACGCGTCTGGAGGCAGCAGGGGTGGCCACCGGGCGAACCGCTCGCGCCTGGGATCCGGCGCAGCGCCGAGTCAGCGAGGGCGCCAACGCGCCGCGCCCGAGTCGGCCCGAAAACGGGGGGGCAGTCTGTGAGGGGGCTGCGCGCGGCCACCGCGGGTGGGCCACGTGGGCACCAGGGGGTCCTCGTGGGGGACCGGCAAGTGCGCCTGAGCGGCGCGCCGGGGGTCCCCGCGCGGTCGGCCGTGCTGGCATGTAGAGGCCCGGTCCGGCGGCGCGGGAGCCGTCCCCAGGTGGCCCCGCCCGTTGGGGGGGGACCGGCCCCTCTCCCCCGCGGACCGGGCGCCGGTGAGGTCGTGGGGGGTGGCGCGAAGGCCGGCGGCGCGCCAGAGGCGGGGAAGCCCCCAGGCCCCCCGGTCGCGGCTCCCCCCAGCCGCCGACTCTGTGGGGTCCTGCCGTCTCCCCTTACGCTGACGTCGCGGGCGCCGGGCGCGGCCCCTCGAGCCCTTCCGACCGCGGCTGACCGCTCGGGAAGTCAGGGGCTGAGAGTGGCCTGGCGCCCCGCCGCGGCCGCACCGGGGGGGCGCCGTCGGGCGCGATTCGCGGGGGGGGGGCGCCGGCAGACGCCGGTGGGCGAACCGTCCCGGGGCGGCGGCCGGGTTGGCCCTTGCCGTGCCAGCTGCCAGGCCTCTCCGCACCGTGCGGGCGGTGGGTCCTCACTCGGACGGCTGCGAGCGATCGGGGCGAGCAATAGCTCCGCGCGGGCGGACCAGCGGGTCCTGGGTGGGGGGTGGTAGCGCCGGGGGGCTCCGAATCCCCAGGCCCCCGCGGCGCGCTGTGCCGCCGCCGCGCTGGCGAGCACCTCGGCTGGCGTGTGCGGAGCGGCGGGGTGGTGAGCAGGATCCAGCCACCGCCCCCACCAAGGGGGGGGCGGGCCGGCCGCCGCTCGAGTGCGCGGGGCGTGGGCTCCGCGGGCATCACGGCGGCGCTGCCACGCGC     
N       ACTTATAATTTTATGTATAACAATTCATTAATGTTCAACAATTACAAAACTTTGATTTTTTAATATAGATAAATATATTATATATCATTCCTAACAACTGAGTTAATTATATTAATTATATAAAATATTTGAGATTGACTAATAGTATCTTTTTCATTATTTATTTATATAATATATTATGAAATATAATCATATAATGAGTTTTTCTGAATTTAATAATAGATCGATGCTTTATTAAGTGTTAAGTACAATGTTATTAATAATTTATAGTCTCCCTTTAATTGATAAGTAGTGGATGTTTATTTGTTATTTACAATGACTGGAGTTCAACCTAATTCTAAATTTGAAGTTTTATTTAAAATTGAATGTATATCTATTCTTTCAATATTATTTTCAAATGAAGGGTGTTTAAATCATTGTTGTCACTCGTCATACTAAAATTTTACACCATAGTTAAAATTTGATATACTAAAATATTATTATGAAGATTCAAATCCTGCTTGTCTTTAAATATTTCAAAGATAAATATTAATTCATATTTACGATGGTGAATTAAGTTTACTTAGAATAATATGAATTAAATGTTCAAAAAAATAGTTTGAAATAAAATGTTCGGAGATTAACTTAAATGAATTAATAGAAATTTTCGTGAAGCATTCATAGATACAAAGAGTAATAATTTTTACTAAATAATATAAATAAATATAAAAATTAGTTTCAATTAACAACTTATATATAAATTTATTATTATTAAACGAATTAATAAATTAAAAATATTCATAAAATTGATGCTATTTAAGACCTATTGTAACGAAAATTTTTGAAAATTTTAATAAATCACTTACTTAATTTTTTATTTTCAACGTCTAAGATTTGTATAATATAGATTACCTACGTTAGTATAAATAAATATTATAGGAAATATACTTAATTTTTTTACTAAAAATAAAATCTTTTTACTATAATTTCGAATTTATATAAAATGAACATTAACAAAAAACGCGTAAAAAGCTGTAAGCTTTAACGTATAAGGTCCCAGGCCAGAATGTTGCGCACTTGCAGGATCTCAAGCCGCTATTAAGGACTATACCTACTCTCAGGCCCTATTAATGCCTCTTGCATCGAAATGTGCGGGTTTTTTTTATAAAAAACTGCTGGACTGGTAGTTACCAACGCCGATTTTCGACATGGTCTCTTATACGCTTTTGAAACGTGGAACCACTTAGGCTAACAGCAAAGATAAACACTAAGACCTAGACAATTGTAGTACCCGTGTACGTTAGCATTGACCCAAATTTGAGAATGTTTCCACAGGTGTGCTTTGGCCAAACGTTTCTGAGCTATAAACGCTTTATAAACAACTGATCTGCAGGTATAATTGCTGATTCCCTGATTGTAACATTGGCTAGGTCCGCTTCATGACAAGCTAAGTAATAATCTACCCACAGTCTGAAGTTTGTAGGTATACCAGATTTAGTGAATCGAGTCGGCGAAGAGTATAGTATATTCATCTGTAGGCGCTCATCTGCCCACTTAATCTCGTCTACCACTCGAGGTGGAGACTCTGAAACAGCGGTATGACGCGGTCATAGAAGTCAGAAACCTTCAATCTGCCATACTGACAAAAAAAAATTTACCGTGCTAATGCTGACAGATTAAATGCAGTACTAGATATCAAATCAAATTCTCCTCCTCGTGTTAGAGTCTGTTTACTAGAGCTGCAAACTAAGTTAAGAATGAGTAGATTCTAAAAAACTTGGTTAGGAAGACCCCTAATGTGTTAGCAGTTAGTTAGAATACGAACTTACGAGCCGTGCTGCTGTTTCGTTCTTAATTGATCATCCCCTGCAGAAGATATATGTATTCTGAACTCTAACTCTGAGTATGACCTCATATCCACCGAGAAGTAAGCTCGTAATCACTTGGCACAGTTTCGAAAATTATTAACCCTCACGTACTCAACCGTTTCAAGTGTGCCGTTTAGACCAAATCTTAAAGCACACGCAACATATCACGGGTTCAAGCAGCCGCTGAGCATGGTTGCCATTTCTGCTTCTGCCTCAGCCTACAGGTGCCTTTACGGGATGCACCAGGGCTTTCCGAGTCATCTCGTTGGCACAATAGGACGGTTAACGCCATCGGATGGCGCTTCGTAGCGGTCCGCCCCCCGGAGACCAGGGATGCCCTCACCTCAATCCCGAGGGGTTTGGCAGGCTTACTATCTCGACGAGACTCAGATACTCGGAATGTCCAACAGATGTCTCTTGGTTACTCACTGCGACCGGAGAACAGTTCCGATATCGAGCGGGCCATGTGGATGTGGCCTCGTGGAAGCATGAGGTGGCAGGGCAGACCGGGCAATGGCGGGAGAAGGGACTCCTGACCAGGGGTTACTGTCAACGTACGCTCCAATCGTCCGACAAATTCATGAGTGGCAAGGTGATTACCAGGTGTCGCTATACGTCCGCTGAGGAGCCGCCAGACAAACAGCTTCCCCGCTGTCAAGAGTCCTCTTTGTCAGTCCCATGCTCATAACGGTGGTGCCAATTTTACATCTTCGGGACGCGCAAACGGAACATCCGCGCTGCGGGTCCCCGGGCACAGGTAGTCTGTCCTAGGCAGAAACCAGCCGATAGCTCGTTTACCCGACAATATTGACGCGCTAGTACCATACATTCCGACGCTCTTTGCATTCAGCCGCATTGCGAGGGTTCACCAAAACTCGCGTGGGGCAAGGTGGTGTGTTGCTGGACGTCGGACTGTCTGACCGCGTATCGGACATCCCACGTCCGTAGCCTATAGGAACGCCCCCCTATATGGTGTCGCTATGTCACCCAGGTTAAAAGCATTTATCGTGCGTGATTAGTCCCGGATTACCGTGGTGTAGATCCGGGATAGGCAATTGTGTGCCAGGCGCCCAACAAGCGGTCGCCTCAACCCGCGCCCTAATCCGCTTGTGAGAGACCTTAGAGCCATGCACTCGGGTACGATCATTCAACAGACGAACGCGTCTCGACGCAGCAGGGGTGGCCACCGGGCGAACCGCCCGCGCCTGGGATCCGGCGCAGCGCCGAGTCAGCGAGGGCGCCAACGCGCCGCGCCCGAGTCAGGCCGAAAACGGGCGGCCGGTCTGCGAGGAGGTTGCGCGCGGCCACCGCGGGTGGGCCACGGGGGCACCAGGGGGTCCTCGTGCGGGACCGGCGAGCGCGCCTGAGCGGCGCGCTGGGCGACCCCGCGCGGTCGGCCGTGCTGGCATGGAGAGGCCCGGTCCGGCGGCGCGGAGACCGTCCACAGGTGGCAGCGCCCCCTGGGGGGGGACCGGCGCCTCGCCCCCGCAGACCGGGCGCCGGTGAGGGTCTGGGGGGCGGCGCGAAGGCCGCCGGCGCGCCAGAGGCGGGGAAGACCCCAGCCCCCCCGGTCGCGGCTCCCCCCAGCCGCCGACTCTGCGCGGTCCTGCCGTCTCCCCGTACATGAACCTCGCGGGCGGCGGGGGCGGCCCCTCGAGGCGTTCCGACCGCGGCTTACCGCTCGGGTAGTCAGGGGCTGAGAGTGGCGTGGCGCCCCGCGGCGCCCGCACCGGGGGGGCGCCGTCACGCGCGATACGCGGGGGGGGGGCGCCGGCAGGCGCCGGCGGGCGAACCGTCCCGGGGCGGCGGCCGGGTTGGCCCTTGCCGTGCCAGCCGGCAGGCCTCCCCGCACCGTGCGGGCGGTGGGTCCTCACTCGGACGGCTGCGCGCGATCGGGGCGGGTAATCGCTCCACGCGGGCGGACCAGCGGGACCTGGATGGGGGTTGGTAGTCCCGGGGGGCTCCGAATCCCCACGCCCGCGCCGCGCGCTGTGCCGCCGCCGCGCTGGCAAGCACCTCGGCTGGCGTGTGCGGCGCGGCGCGGTGGTGATCGGGACGCAGCCACCGCCCCAACCAAGGGGGGGGCGGGCCGGCCGCCGCTCGAGTGCGCGGGGCGTGGGCTCCGCGGGCATCACGGCGGCGCTCCCACGCGC     
M       ACTTATAATTTTGTATGTAACAATTCATTAGTGTTCGAGAGTTACAAAACTTTGATTTTTTAATATAAATAAATATATTATATATCATTCCTAGCAACTGAGTTAGTTATATTAATTATATAAAATATTTGAAATTAGCTAATAGTATCTTTTTCATTGTTTATTTATATAGTATATTGTAAAATATAATCATATAATGAGTTTTTCTAAATTTGATAATAGATCGATACTTTATTAAGTATTAAGTACAATATTATTAATAGTTTATAATCTCCCTTAAATTGATAAGAAATGAAAATTTATTTGTTATTTACAATGACTGAAGTTCAACCTAATTCTAAATTTGAAATTTTATTTAAAATTAAATGTATATCTATTCTTTCAATATTATTTTCAAGTAAAAGATATTTAAATCATTGTTGTCACTCATCATACTAAAATTTTACGCCATAGTTAAAATTTAATATACTAAAATATTATTATGAGGGTTCAAATTATACTTATCTTTAAATATTTAAAAAATAAATATTAATTCGTATTTACGGTGGTGAATTAAGTTTACTTGGAATGGTATATATTAAATATTCAAGAACATAGTTTAAAGTAAAATATTCGGAAATTAACTTAAATAAATTAATAAAAATTTTCGTGAAGCGTTCATGGATACAAAAAGTAGTAATTTTTGCTAGATAATATAAATGAATATAAAAATTAATTTCAATTAACAACTTATGTGTAAATTTATTATTATTAAACGAATTAATAAATTAAAAATGTTCGTAAAATTGATACTGTTTAAAACCTATTATAACAAAAGTTTTTAAAAATTTTAATAAATCACTTACTTGATTTTTTATTTTCGACATCTAAGATTTATATAATATAAATTACCTACATTAATATAAATAAAGATTATAAAAAATATGCTTAATTTTTTTACTAAAAATAAAATCTTTTTGCTATAATTTCAAATTTATATAGAATGAACATTAACAAAAAATGTATAAAAAACTGTAAACGCTAACGTATAAGGTTTCAGGCCAGAATGTTGCGCACTTGCAGGGTCTCAAGCCGCTATCAAGGACTCTACGTACTCTCAGGCCATATTAATGCCTCTTGAATCAAAGTAAACGGGTTTTCTTTGTGAAAAACTGCTGGACTGGTGGTTACTGACGCCGATTCTCGACATGGTTTCTTATACGCTTTCCAAATGTGGAGCCACTTAGGCTAACAGCAAAAATAAACACTAAGACCTAGACAATTGTAATACCCATGTGCGTTAGCTTTGACCCAAAGTTGAGAATGTTTCCACAGACGTGCTTTGGACAAACGTTTCCGAGTCATAAGTGCCTTATGAATAACTAATCTGCAGGTATAATTGTTGATTGTCTGATTGTAATATTGGCTAGGTCCGCTACACGACATACTAAGTAATAATCTACCCATAGTCTGTAGTCTGTAGGCATATCAGATTCCGTGAATCGAGTCGGCAAAGAGTATAATATATTCATCTATAAGCGCTCATCCGTTCACCTAATCTCGTCTACCACTCTAGATGGATACTCTGAAATGGCGGTATGACGCGCTTGTAGAAGTCAAAAACCCTCAATCCGCCGCACTGACAAAAAACAATCTGGCGTGCTAATGCTGACAGATTAAATGCAGCACTAGATATCAAATCAAATTCTCCACCTAGTGTTAGAGTCTGTTTACTAGAGCTGCAAACTAGGTTGAGAGTGAGTAGATTCTAAAAAACTTAGTAAGGATGAGCCCTAATATGTTAGAAGTTAGTTAGAATACGAACTTAAGAGCCGTACTACTGTTTCGTTCTTAATTGGCCGTCCCCTGCAGAAGATATATTTATTCTAAACTATAACTCTGAGTATGACCTAATATCCACCGAGGAGTAAGCTTGTAATTACTTTGCACAGTTTCGAAAATTATTAACCTTCACGTACTCAACCGTTCCAAGTGTGCCGTTCGAATCAAGTCTCAATGCACGCGCAGCTAATCGCGGGGTGAAACAGCCGCTGATCCAGGTCGCCAATTCTACTCCTGCCTTAGCCTGCAGGTGCCTTTACGGGCTGCACCAGGACTTTCCGAGTCATCTCGTCGCCACAGCGGGACGGTTAAAGCCATCGAGTGGCTCCTCGTAGCGGTCCGACCCCCGAAGACCGGGGACGCCCTCACCTCGATCCCGGGGGGTTTGGCAGGCTCACTCTCTCGACGAGACTCTGATACTCGGAGTGTCCAACACATGTCTCTGGGTTACTCACTGCGATCGGAGGATAGTCTCGATATCGAACGGGCCATGACGGTATGGCCTCGTGAAGGCACGGGGTGGCAGAGTAGACCGGGCAACGGCGGGAGACAGGACTTCTGACCTGGGATTACTGTCAACGCACACTCCAATCTACCGACAAGCTCATGAATGACAAGGTGATTACCAGGTGTCGCCATACGGCCGCTCAGGAGCGGCCAGGGAAACAGGTCCCCCTATGTCGAGAATTCCTGTTGTTAGTCCCATGCTCATAACGCTGGTGCCAAATTTACATCTCTAGGACGCGCAAACAGATCGTCCGCGCTGCGGGTCCTCGGGCATAGGGAATCCGTCCTAGGCAGAAACCAGCCAACAGCTCCATCACCCGGCAATATTGACGCGCTAGTCCCGGTCATTCCGACGCTCTTAGCAGTCAGCCGCATTGCGGGGGTTCACCAAAATCCTCGTGGGGCAGGGTCGTGTGTTGCTGGACATCGGTGTTTCTGATCGCGTATTGGACGTCCCACGTCCGTAGCCTAAAGGAGTCCCCCCCTATACGATGTCGCTATGTCACCCAGGTTGAGAGCATCTATCGTGCGTGATGAGTCCCGGATTGCCGTGATGCGGATCCGGGTTAGGCAATTGTGTGCCGAGCGCCCATAGAACGGACTCCTCAACCCGCGCCCTGGTCCTCTAGTGAGAGACCACAGAGCCATGCACTCTAGTACGATCATTCAACAGACGAACGCGTCTCGAAGCAGCAGGGGTGGCCACCGGGCGAGCCGCTCGCGCCTGGGATCCGGCGCAGCGCTGAGTCAGCGAGGGCGCCAACGCGCCGCGCCCGAGTCGGCCCGGAAACGGGCGGACGGTCTGCGAGGGGGGTGCTCGCGGCCACGGCGGGTGGTCCACGGGGGCACCAGGGGGTCCTCGTGAGGGACCGGCGAGCGCCCCTAAGCGGCGCGCCGGGCGCCCCCGCGCGGTTGGCCGTGTTGGCATGAAAAGGCCCGGCCCGGCCGCCCGGGAACCCTCCGCAGGTGGCGCCGCCCCCTGGGGGGGGACCGGCCCCTCGCCCCCGCAGATCGGGCGCCGGTGAGGGCCCGGGGGGTGACGCGAAGGCCGGCGCCGCGCCAGAGGCGGGGAAGCCCCCAGGCCCCCCGGTCGCGGCTCCCGCCGGCCGCCGACTCTGTGCGGTCCTGCCGTCGCCGCGTACCTGCACGTCGCGGGCGCCGGGCGCGGCCCCTCGAGCCGCTCCGACCTCGGCTGACCGCTCGTGAAGTCAGGGGCTGAGAGTGGCGTGGCGGCCCGCGGCGGCCGCCCCGGGGGGGCGCCGTCACGCGCAATGCGCGGGGGGGGGGCGCCGGCAGTCGCCGGCGGGTGGACCGTCCCGGGGCGGCGGCCGGATTGGGCCTTGGCGTGCCAGCTGGCAGGCCTGGCCGCATCGTGCGGCCCGTGGGTCCTCACTCCGACGGCTGCCAGCGATCGGGGCGGGCAATTGCTCTACGCGGGCGGACCAGCGGGGCCTGGATGGGGGTTGGTAGGCCCGGGGGGCTCCGAATCCCCAGGCCCCCGCTGCGCGCTGTGCCGACGGCGCGCTGGCTGGCATCTCGGCTGGCGTGTGCGGAGCGGCGCGGTGGTGATCAGGACACAGCCACCGCGCCGACCAAGGGGGGGTCGGGCCAGCCACCGCTCGAATGCGCGGGCCGTCGGCTGCGCGGGCATCACGGCGGCGCTCCCACGCGC     
L       ACTTATAATTTTGTATATAACAATTCATTAATATTCAAAAATTACAAAACTTTGATTTTTTAATATAGATAAATATATTATATATCATTCCTAACAACTGAGTTAATTATATTAATTATATGAAATATTTGAAATTAACTAATAATATCTTTTTCATTGTTTGTTTATATAATGTATTGTGAGATATAGTCATATAATGAATTTTTCTAAATTTGATAATAAATCGATACTTTATTAAGTGTTAAGTACAATATTATTAATAGTTTATAATCTCCCTTAAATTAATAAGAAATAGAGGTTTATTTGTTATTTACAATGACTAAAGTTCAACCTAATTCTAAATTTAAAATTTTAATTAAAATTGGATGTATATCTATTCTTTCAATATTATTTTCAAGTAAAAGATATTTAAGTCATTGTTATCACTCATCATACTAAAATTTTACACCATCGTTAAAATTTAATATACTAAGATATTATTATAAGGATTCGAATTATACTTGTCTTTGAATATTTAAAAGATAAATATTAATTCGTATTTGTAATGGTGAGTTAAGTTTACTTAGAATATTATGTATAAAATATTCAAGAAAATAGTTTAAAATAAAATGTTCGGAAGTTAACTTAAATGAATTTATAAAAATTTTCGTGAAGCGTTCATGGATACAAAAAGTAATAATTTTTACTAAATAATATAAATAAATATAAAAATTAGTTTCAATTAACGACTTGTATATAAATTTATTATTATTAGACGAATTAATAAATTAAGAATATTCATAAAATTAATGCTGTTTAAAACCTATTATAACGGAAGTTTTTAGAAATTTTAATTAATCACTTACTTAATTTTTAATTTTCGACATCTAAGATTTATATAATATAAATTACCTACATTAATATAAATAAAAATTATAAAAAATATGCTTAATTTTTTTACTAGAAATAAAATCTTTTTACTATAATTTCAAGTTTATATAAAGTGAACATTAACAAAAAACGTGTAAAAAGCTGTAAACTTTAATCCATAAGATTTCAGGCCAGAACGTTGCGCCCTTGAAGGATCTCAAGCCGCTATTAAGGACTCTACGTACTCTCGGGCCCTATTAATGCCTCTTGAATCAAAGTGAACGGGTTTTATTTGTGAAAAATTGCTGGACTGGTTGTTACCAATGTCGATTCTCGGCATGGTCTCTTATACGCTTTCGAAATGGGGAACCACTTAGGCTAACAGCAAAGATAAACACTAAGGCCTAGACAATTGTAGTACCCTTGTACGTAAGCATTGACCCAAAGTTGAGAATGTTTCCACAGGCGTGCTTTAGCCAAGCGTTTTAGAGTCATAAGCGCTTCATAAACAACTAATCTGCAGGTATAATTGCTGATTATCTGATTGTGATATTGGCTGGGTCCGCTTCATGACAAGCTGAGTAATAATCTACCCATAGTCTGAAGTCAGTAGACATATCAGATTTCGTGAATCGAGTCGGCGAAGAGTATGGTATATTCATCTGTGATCGCTCATCCGTTCACTTAATCCCGTCTATCACTCCAGGTCGACACTCTGAAATAGCGGTATGACGCGTTCTTAGAAGTTGGAAACCCTTAATCTGCTGCACTGACAAAAAATAATATAACGTGATAATGCTGATAGATTAAATATAGCACTAGATATCAAATCAAATTCTCCACCTAGTATCAGAGTCTGTTTACTAGGGCCGCAAACTAAGTTAAGAGTGAATAGATTCTAAAAAACTTAGTAAGGATGACCCCTAAGATGTTAGCAGTTGGTTGGAATACGTACTTACAAGCCGTCCTGCTATTTCGTTCTTAATTGACCGTTCTCCGCAGAAGACATATATACTCTGAATTATAACTCTGAGTATGACCTCGTGTCTACCTAGGAGTAAGCTCGTAAACACTTTGCATAGTTTCGAAAATTATTAACCTTCACGTACTTAACTGTTACAAGTATGCCGTTCAGACCAAGTCTTAAAGCACGCGCAACATTTCACGGATTCATGCAGCCGCTGGTCGAGGTCACCAATTCTGTTTCTGCGTTAGCCTACAGGTGGTTTTACGGGATCTACCAAGGCTTTCCGAGGCAACTCGTTTTCACAACAGGACGGTCAACGCCATTGTGTAGCCCCTCGTAACGGTCCGATCCCCGACGACCAGTGACACCCTCACCTCAATCCCGGGGAATCTGGCAGGCTTACTGTCTCGACGAGACTCAGATACTCGGAGTGTCCAACAGATGTCTCTTGGTTACTCACTGGAATCGGAGAATAGTCCTTATATCGAGCGGGCCATGACGGTGTGGCCTCGTGAAGGCACGGGGTGGCAGTGCAGACTGGGCAATGGCGGGAGAGTGGACTTCTGATCGGGGATTACTGTCGACGTACACTCCAATAATCCCACAAACTCACGAGTGGCAAGGTAATTACCAGCCGTCGGTGTACGTCCGCTGAGGAGAGGCCAAATAAATAGCTCCCCCGCTGTGGAGAATTCTTTTTGTCAGTCCCATGCTCATAACGCCGGCGCCGATTTTACATCTCCCGGACGCGCAAATAGAACATCCGCGCTGCGGGTCCACGGGCACAGGAAACCCGTCCGAGGCAGAAACCAGCCGATAGCTCGATCACCCGACAATATTGACGCGCGAGTACCGTGCATTCCGAGGCTCTTAGCAATCAGCCGTATTGCGAGGCTTCACCAAAAGGCGCGTGGGGCATGGTGGTGTGCCGCTAGACATCGGGGTCTCTGACCGCGTATTAGACTTCCCATGTCCGTAGCCTAGAGGAGCGCCCCCCTATACGATGCCGCTATGTCACCCAGGTTGAAAGCATCTATCGTGCGTGATTAGTCCCGGATTACCATGGTGAAGACCCGGGTTAGGCAATTGTGTGCCAGGCGCCCATAGAACGGTCGCCTAAACCCGCGCCCTAACCCCCTTGTGAGAGACCATACAGCCACGCAGTCGGGTACGATCATCCAACAGACGAACGCGTCTTGAAGCAGCAGGGGTGGCCACCGGGCGAACCGCGCGCGCCTGGGATCCGGCGCAGCGCCGAGTCAGCGAGGGCGCCAACGCGCCGCGCCCGAGTCGGGCCGGAAACGGGCGGTCAGTCTGGGAGGAGGGTTCGCGCGGCCACCGCGGGTGGCCGACGGGGGCACCAGGGGGTCCTTGTCGGGGACCGGCGAGCGCCCCTGAGCCGCGCGCTGGGCGACCCCGCGCGGTTAGCCGTGCTGGCATGAACAGGCCCGGTCCCGCCGCCCGGGCACCGTCCGCAGGTGGCACCGCCCCCTGGGGGGGGACCGGCCCCTCGCCCCCGCAGACCGGGCGCCGGTGAGGTTTTGGGGGGCGTCGTGAAGGCCGCCGGCGCGCCAGAGGCGGGGAAGCCCCCAGGCCCCCCGGTCGCGGCTTCCCCCAGCCGCCGACTCTGGGCGGTCCTGCCGTGTCCCCGTACGTTGACGTCGCGGGCGCCGGGGGCGGCCCCTCGAGGCATTCCGACCGTGGCTGACCGCTCGGGCAGTCAGGGGCTGAGAGTAGCGTGGCGCCCCGAGGCGACCGCACCGGGGGGGCGCCGTCAGGCGCGATGCGCGAGGGGGGGGGGCCGGCAGTCGCCGGCGGGTGGACCCTCCCGGGGCTGGGGCCGGGTTGGCCCTTGCCGTGCCAGCTGGCAGGCCTCTCCGGACCGTGCGGGCCGTGGGTCCTCACTCGGACGGCTGCGGGCGATCGGGGCGGGCAATCGCTCCACGCGGGTGGACCAGCGGGGCCTGGCTAGGGGGTGGTAGAACCGGGGGGCTCCGAATCCCCAGGCTCGCGCTGCGCGCTGTGCCGCCGCCGCGCTGGCGAGCAGCTTGGCTGGCGTGTGCGGAGCGGCGCGGTGGTGACCAGGGCCCAGCCACCGCCCCAACCAAGGGGGGGGCGGGCCCGCCACCGCTCGAATGCGCCGGGCGGAGGCTCCGCGGGCATCACGGCGGCGCTCCCACGCGC     
K       ACTTATAATTTTGTATATAACAATTCATTGATGTTCAAAAATTGCAAAACTTTGATTTTTTAATATAAATAAATATGTTATATATCATTCCTAACAACTGAGTTAATTATATTAATTATATGAAATATTTAAAATTAACTAATAGTATCTTTTTCGTTGTTTATTTATATAATATATTATAAAATATAATCATATAATGAATTTTTCTAAATTTAATAATAAATCGGTACTTTATTGAGTGTTAAGTACAATATTATTAATAGTTTATAGTCTCCCTTGAATTGATGAGAAATGAAAATTTATTTGTTATTTACAATAACTGAAATTCAACCTAATTCTAAATTTGAAATTTTATTTAAAATTGAATGTATGTCTGTTCTTTCAATATTATTTTCAAATAAAGGATATTTAGGTCATTGTTATCACTCATCGTGCTAAAATTTTACACCATAATTGAAATTTAATATACTAGGATATTATTATGAGGATTCAAATTGTACTTGTCTTTAAATATTTAAAAAGTAGATATTAATTCGTATTTACAATAGTGAATTAAGTTTACTTAGAATAGTATATATTAAATATTCGAAAAAATAGTTTAAAATAAAATGTTCAGAGGTTAACTTACATAAGTTAATAAAAATTTTCGTGAAGCATTCATAGATACAAAGAATAATAATTTTTACTAAATAATATAAATAAATATAAAAATTAGTTTCAATTAGCAACTTATATGTGAATTTATTATTATTAAACGAATTAATAAATTAAAAATGTTCATAGAATTGGTGCTATTTAAAACCTATTATAACGAAAATTTTTAAAAATTTTAATAAATCACTTACTTAATTTTTTATTTTCAACATCTAAGATTTGTATAATATAAATTACCTACATTAATGTAAATAAAAATTATAAAAAATATGCTTAATTTTTTTACTAATAATAAAGTCTTTTTACTATAATTTCAAGTTTATATAAAATGAACATTAACAAAAAACGTGTAAAAAGCTGTAAACTTTAACATATAAGATTTCAGGCCAGAATGTTGCGCACTTGCAGGATCTCAAGCCGCTATTAAGGACTCTACGTACTCTCATGCCCTACTAACGCCTCTTGAATCAAAGTGAACGGGTTTTCTCTATAAAAAACTGCTGGACTGGTCGCTACTAACGCCGATTCTCGGCATAGTTTCTTATACGCTTTTGAAATGTGGAACTACTTGGGCTAACAGCAAAGATAAACACCAAGTCCTAGACAATTGTGGCACCCGTGTACGTTAGCATTGACCCAAAGTTGAGAATGTTTCCACAAGCGTGCTTTAGCCAAACGTTTCCGAGTTATAACCGCTTCAAAAACAACTAATCTGCAGGTATAATTGCTAATTGTCTGATTGCAACATTTGCTGGGCCCGCTTCACGACAAACTAAGCAATAATTTACCTATGGTTTGGAGTCTGTAGGCATACCAGATTCCGTGAATCGAGTCGACAAAGAGTATGATATATACATCTGTAAGCGCTCATCCGTTCACCTAATCTCGTCTGCCACCCTAGGTAGATACTCTGAAATAGCGATATGACGCGCTCATAGAAGTCGGAAACCCTAAATCCGCCGCACTGACAAAAAACAATCTAGCATGCTAGTGCTGACAGATTAAATGCAGCACTAGATATCAAATCAAATTCTCCACCTAATGTCAGAGTCTGTTTACTGGAGCTGCAAACTCAGTTGAGAATGAGTAGATTCTAGAAAACTTAGTAAGGATGACCCCTAATGTGTTAGCAGTTAGTTAGCATACGAACTTACGATCCGTACTCCTGTTTCATTCTTGATTCACCGTCCCCTGCAAAAGACTTATGTATTCTGAACTATAACTCTGAGTATGGCCTTATATCTACCGAGGAGTAAGCTCGTAATCACTTTGCATAGTTTCGAAAATTATTAACCGTCACGTACTCAACCGTTACAAATGTGCCGTTCGAACCAAGTTTTAAAGCACGCGCAACATATCGCGGGCTTAAGCAACCGCTGATCCAGGTTGCCAATTCTGCTTCTGCCTTAGCCTACGGGTGTCTTTACGGGATGCACCAGGGCTTTCCGAGTCAGCTCGTCGGCACACCGGGGCGGTTATCGCCATCGGTTAGCTCCTCATAGCGGTCCGGCTCCCGAAGACCTGGGACGCGCTCATCTCAATCCGGTGGGGTCTGGTAGGCTCACTATCTCGACGAGACTCGGATACTCGGGATGTCCAACAGATGTCTCTTGGTTACACACTGCAATCGGAGAATAGTTCCGATACCGAGCGAGCCATAACGGTGTGGCCTCGTGAAAGCACGGGGTGGCAGGGCAGACGGGGCAATGGCGGGAGAGAGGACTCCTGACCGGGGGTTACCGTCAACGCACGCTCCAATCGTCCGACAAGCTCTCGAGTGGCAAGGTGATTACCAGGCGTCGTTCTACGACCGCTGTGGAGCGCCCAGGCAAACAGCTCCCCCGCTGTCAAGAGTTCTTTCTGTCAGTCCCATGCTCATAACGCCGGTGCCAATTTTACATCTCCTGGACGCGCAAACGGTACGTCCGCGTTGCGGGTCCTCAGGCACAGGAAATCCGTCCTAGGCAGAAGCCAGCCGAGAGTTCAGTCACCCGGCAATGTCGACGCGCGAGTACCTGACATTCCGAGGTTCTTAGCAGTCAGCCGCATTGCGAGGATTCACTAAAACCCACGTAGGGCATGGTGGTGTGCTGCTGGACATCGGGGTTTCTGACCGCGTATTGGACATCCCACGTCCGTGGCCTATAGGAGGCCCCCCCTATACGATGTCGCCATGTCACCCCGGTTGAAAGCATCTAGCGTGCGTGATTAGTCCCGGATTGCCATGGTGTGGATCCGGGCTAGGCAGTCGTGTGCCAAGCGCCCATCGAACGGTCGCCTCAACCCACGCCCTAATCCCCTCGTGAGAGACCATAGAGCCATGCACTCGGGTTCGATCGTTCTACAGACGAGCGCGTCTTGAAGCAGCAGGGGTGGCCACCGGGCGAGCCGCACGCGCCTTGGATCCGGCGCAGCGCCGAGTCAGCGAGGGCGTCAACGCGCCGCGCCCGAGTCGGGCCGCAAACGGGTGGCCGGTCTGCGAGGGGGCTGCCCGCGGCCACCGCGGGTGGGCCACGGGCGCACCAGGGGGTCCTCGTTGGGGACCGGCGAGTGCGCCCGAGCGGCGCGCTGGGCGGCCCCGCGCGGTCGACCGTGCTGGCATGGAAAGGCCCGGTCCAGCCGCGCGGGGACCGTCCCCAGGTGGCGCCGCCCCCTGGGGGGGGACCGGCCCCTCGCCCCCGCGGACCGGGCGTCGGTGAGGGGCCGGGGCGCGTCGCGAAGGCCGCCGACGCGCCAGAGGCGGGCAAGCCCCCAGGCTCCCCGGTCGCGGCTCCCCCCGGCCGCCGACTCTGGGCAGTCCTGCCGTTTCCCCGTACGTGGACATCGCGGGCGCCGGGGGCGGCCCCTCGAGACGTTCCGACCGGGGCTGACCGCTCGTGCAGTCAGGGGCTGAGAGTGGCCCGGCGCCCCGCGGCGCCCGCTCCGGGGGGGCGCCGTCACGCGCGATACGCGAGGGGGAGGCGCCGGCAGCCGCCGGCGTGTGGACCGTCCCGGGGCGGCGGCCGGTTTGGTCCTTGCCGTGCCAGCGGGCCGGCCTCTCCGGAGCGTGCGGGCGGTGGGTCCTCACTCCGACGGCTGCCAGCGATCGGGGCGAGCAATGGCTCCACGCGGGCGGACCAGCGGGCCCTGGGTGGGGGCTGGTAGGTCCGGGGGGCTCCGAATCGCCAGGCACCCGCCGCGCGCTGTGCCGCCGCCGCGCTGGCCGGCATCTCGGCTGGCGTGTGCGGCGCGGCGCGGTGGTGGGCCGGACGCAGCCACCCCCCGGAGCAAGGGGGGGCCGGGCCAGCCGCCGCTCGATTGCGCGGGGCGTCGGCTCCGGGGGCATCACGGCGGCGCTGCCACGCGC     
J       ACTTATAGTTTTATATATAACAATTCATTGGTGTTCAGAAATTACAAAACTTTGATTTTTTAATATAAGTAAATATATTATATATCATTCCTAACAACTGAGTTACTTATATTAATTATATGAAATATTTGAAATTGACTAATAATATCTTTTTCATTGTTTATTTATATAATATATTGTAAAATATAATCATATAATGAGTTTTTCTAAATTTAATAATAAATCGATACTTTATTAAGTGTTGAGTACAATATTATTAATAGTTTATGATCTCCCTTAAATTGATAAGAAATAAAAGTTTATTTGTTATTTGCAATGACTGAAGTTCAACCTAATTCTAAATTTGAAATTTTATTTAAAATTGAATGTATGTCTGTTCTTTCAATATTATTTTCAAGTAAAAGATATTTAAATCATTGTTATCACTCATCATGCTAAAATTTTACACCATAATTAAGATTTAATATACTAAAATATTATTATGAGGATTCAAATTATACTTGTCTTTAAATATTTAAAGAATAAATATTAATTCGTGTTTACGATGGTGAATTAGGTTTACTTAGAATAGTATATATTAAATATTCGAAAAAATAGTTTAAAATAAAATATTCGGAAATTAACTTAGATGAATTAATAAAAATTTTCGTGAAACATTCATAGATACGAGGAGTAATAATTTTTACTAGATAATATAAATAAATATAAATATTAATTTCAATTAGCAACTTATATGTGAATTTATTATTATTAAACAAATTAATAAATTAGAGATGTTCATAAAATTGATGCTATTTAAAACCTATTATAACGAAAATTTTTAAAAATTTTAATAAATCGCTTACTTGATTTTTTATTTTCAACATCTAAGATTTGTATAATATAAATTACCTACATTAATGTAAATAAAAATTTTAGAAAATATGCTTAATTTTTTTACTAATAATAAAATCTATTTACTATAATTTCAAATTTATATAAAATGAACATTAGCAAAAAATGTGTAAAAAGCTGTAACCTTTAATGTATAAAATTTCAGGCCAGAACGTTGCGCATTTGCAGAGTCTCAAGCCGCTATTAAGGACTCTATGTACTCTCAAGCCCTAATAATGCCTCTTGCATTAAAGTGACTGGGTTTTTCTTGTAAAAAACTGCTGGATTGGTCATTACCGACGCCGATTTTCGACATAGTTTCTTATGCGCTCCTGAGATGTGGAATCACTTAGGCTAACAGCAAAGATAAACACTAAGGCCTAGACAATTGTAGTACCCGTGTACGTTAGCATTGACCCAAAGTTGAGAATGTTTCCACAGGTGTGTTTTAGCCAAACGTTTCCGAGTCATAAATGCTTCATAAATAACTGATCTGCAGGTATAATTGCTGATTGTCTGATTGTGACATTAGCTGGGCCCGATTCATGACAAACTAAGTAATAATCTAACCATAGTCTTGAGTTTGTAGGAATACCAGATTTCGTGAATCGAGTCGACAAAGAGTATAATATATTCATCTGTAAGTGCTCATCCGTTCACCTAATCTTGTCCACAACTCTAGGTGGATACTCTGAAATAGCGGTATGACGCGCTCATAGAAGTCAGATACCCTCAATCCGCCACACCGACAAAAAATAATCTAGTGTGCTAATACTGACGGATTAAATCTGGCACTAGATATTAAATCAACTTCTCCACCTAGTGTTAGAGTCTGTTTACTAGAGCTGCAAACTAAGTTAAGAGTGAGTAGATTCTAAAAAACTTGGTAAGGAGGACCCCTAATGTGTTAGCAGTTATTTAGAATTCGAACTTACGAGCCGTACTACTATTTCGTCCTTCATTGATCGTCCCCTGCAGAAGACGTATGTATTCTGAACTATAACTCTGAGTATGACCTTATATCCACCGAGGAGTAAGCTCGTAATCACTTTGCATAGTTTCGAAAATTATTAACCTTCACGTACACAACTGGTGCAAGTATGCCGTTTGGATCAAGTCTCAAAGCACGCGCAACATATCACGGGCTTAAGCAGCCGCTGATTCAGGTTGCCAGTTCTGCTTCTGCCTTAGCCTACGGGTGCCTTTACGGGATGCACCAGGGCTTTCCGAGTCAACTCGTTAGCACAGCGGGACGGTTAACGCCATCGGGCAGCTCTTCATAACGGTCCGACCCCCGAAGACCCGAGACGCCCTCACCGGAATCCCGAGGGGTCTGATAGGCTCACTCTCTCGGCGAGACTCGGATACTCGGGGTGTCCAACAGATGTCCCTTGGTTACTCACTGCAATCGGAGAATAGTCCCCATATCGAGCGGGCCATGACGATGTGGCCTCGTGGAAGCACGAGGTGGCAGGGCAGACTGGGCAATGGCGGGAGAAGGGACTTCTGACCGGGGTTTACTGTCATCGCATGCTCCAGGCGTCCGACAAGCTCGTGAGTGGCAAGGTCATTACTAGGAGTCGCTTTACGCCCGCTGCGGAGCGGCCAGCTAAACAGCTTCCCCGCTGTCAAGACTTCTTTTTGTCAGTTCCATGCTCATAACGCGGGTGCCAATTTTACATCCCCCGGACGCGCAAACAGATCATCCGCGCTGCGGGTCCCCGGGCATAGTAAATCCGTCCAAGGGAGAAACCAGCCGATAGCTCCTTCACCCGACAATGTAGACGCGCAAGTATCGTACATTCCGGGGTCCTTAGCAATCAGCCGCATTACGAGGGTTCACTAAAACCCACGTGGCGTATGGTGGTATGCTGCTGGACATCGGAGTCTCTGACCGCGTATTAGACATCCCACGTCCGTGGCTGACAGGAATCCCCCCCTATACGGTGTCGCTATGTCACCCCGGTTGAAAGCATCTAGCGTGCGTGATGAGTCCCGGATTGCCATGGTGTGGATCCGGGCTAGGCAATTGTATGCCAGGCGCCCATTAAACGGTCACCTCAACCCGCGCCCTGATCCCCTTGTGAGAGACCATAGAGCCACGCACTCGGGTACGAACATTCAACAGACGAACGCGTCGGGAAGCAGCAGGGGTGGTCACCGGGGTAGCCGCCCGCGCCTGGGATCTGGCGCAGCGCCGAGTCAGCGAGGGCGCCAACGCGCCGCGCCCGAGTCGGGCCGCAAACGGGCAGGCGGTCTTCGAGGCGGGTGCGCGCGGCCACCGCCGGTGGGCCACGGGGGCACCAGGGGGTCCTTGTGCGGGACCGGCAAGCGCCCCCGAGCGGCGCGCCGGGGGACTCCGCGCGGTCGGCCGTGCTGGCATGAAAAGGCCCGGTCCGGCCGCCCGGGAGCCCTCCGCAGGTGGCACCGCCCCCTGGGGGGGGACCGGCCCCTCGCCCCCGCCGACCGGGCGCCGGTGAGGGCCTTGGGGGCGTCGCGAAGGCCGGGTGCGCGCCAGAGGCGGGGAAGCCCCCAGGCCCCCCGGTCGCGGCTCCCCCCAGCCGCCGACTCTGGGCAGTCCTGCCGTGTCCCCGTACGTGCACCTCGGGGGCGACGGGGGCGGCCCCTCGAGGCGATCCGACCGGGGCTGACCGCTTGGGGAGTCAGGGGCTGAGAGTGGCGGGGCGCCCCGCGGCGCCCGCTCCGGGGGGGCGCCGTCACGCGCGATCCGCGAGGGGGGGGCGCCGGCAGGCGCCGGCGGGTGGACCGTCCCGGGGCGGGGGCCGGATTGGCCCTTGCCGTGCCAGCCGGCAGGCCTCTCCGCATCGTGCCGACGGTGGGTCCTCACTCGGACGGCTGCGTGGGATCGGGGCGGGAAATGGCTCCACGCGGGCGGACCAGCGGGGCCTGGGTGGGGGGTGGTAGGGCCGGGGGGCTCCGGATCCTCAGGCTCGCGCCGCGCGCTGTGCCGCCGCCGCGCTGGCCAGAAGCTGGGCTGGCGTGTGCGGAGCGGCGCGGTGGTGGCCAGGACACAGCCACCGCCCGCATCAAGGGGGGGGCGGGCCCGCCGCCGCTCGAGTGCGCGGGGCGTGGGCTCCGGGGGCATCACGGCGGCGCTCCCACGCGA     
I       ACTTATAATTTTGTATATAACGATTCGTTGATGTTCAAAAATTGCAAAACTTTGATTTTTTAATATAGATAAATATATTATATATCATTCCTGACAACTGAGTTAATTATATTAATTATATAAAATATTTGAAATTAACTAATAATATCTTTTTCATTATTTATTTATATAATATATTGTAAAATATAATCATATGATGAGTTTTTCTAAATTTAGTGATAGATCGATACTTTATTGAGTATTAAGAACAATATTATTAGTAGTTTATAATCTCCCTTAAATTGATAAGGAATAGGAATTTATTTGTTATTTACAATAACTGAAGTTCAACCTAATTCTAAATTTGAAATTTTATTTAAAATTGGATGTATATCTATTCTTTCAATATTGTTTTCGAATAAAAGATGTTTAAATCATTGTTGTCACTCATCATACTAGTATTTTACGCCATAGTTAAAATTTAATATACTAAAATATTATTATAAGGATTCAAATTATACTTATCTTTAGATGTTTAAAAAATAAATATTAGTTCGTATTTACGATGGTGAATTAGGTTTACTTAAAATAGTATATATTAAATATTCAAAAAAATAATTTAAAATAAAATATTCGGAAATTAACTTAAATGAATTAATAAAAATTTTCGTGAAACATTCGTGGATACAAAAAATGGTAATTTTTACTAAATAATATAAATAAATATAAAAATTAGTTTCAATTAACAACTTATATATGAATTTATTATTATTAGACGAATTAATAAATTAAAGATATTCTTAAAATTGATGCTATTTAAAACCTATTATAACGAAAATTTTTGGAAATTTTAATAAATCACTTACTTGATTTTTTATTTTCAACGTCTAAGATTTGTATAATATAAATTACCTACATTAATATAAATAAAAGTTATAGAAAATATGCTTAATTTTTTTACTAATAATAAAATCTTTTTACTATAATTTCAAATTTATATAAAATAAACATTCACAGAAAATGTATAAAAAGCTGTAAACTTTAACGTATAAGGTTCCAGGCCAGAATGTTGCGCACTTGCAGGATCTCTAGCCGCTATTAAGGACTCTACGTACTCTCCAGCCCTGTTAATGCCTCTTAAATCCAAGTGAACGGGTTTTTTTTGTAAAAAACTGCTGGACTGGTCGTTACCGACGCCGATTTTCGCCATGGTTTCTTATGCGCTTTCGAAATGTGGAGTCACTTAGGCTAACAGCAAAGATAAACACTAAGATCTAGACAATTGCAGTACCCGTGTACGTTAGCATTGACCCAAAGTTGAGAGCGTTTCCATAGGCGTGCTTTAGCCAAATGTTTTCGAGTTATAAACGCTTCATGAACAACTAATCTGCAGGTATAATTGCTGATTGTTTGATTGTGATATTAGCTGGGCCCACTTCACGACAAACTAAGCAATAATCTACCCATAGTCTGAAATCTGTAGACATAGCGGATTCTGTGAATCGAGTCGACATAGAGTATGATATATTTATCTGTAAGCGCTCTTCCATTCACCTAATCTAGTCTACTACTCTAGGTGGATACTCTGAAATAGCGGTATGACGCACTCATAGAAGTCTGAAACCCCTAATCCGCAGTACTGACAAAAAATAATTTAGCATGCTAATGCTGACAGATTTAACGTAGCACTAGATATCAAATCAAATTCTCCAACTAGTGTCAGAGTCTATTTACTAGAGCTGCAAACTAGGTTAAGAGTAAGTAGATCCTAAAAAACATAGTAAGGATAGCCCCTAATTTGTTAGCAGTTGATTAGAATACGAACTTACGAGTCGTACTACTGTTTCATTCTTGATCGACCGTCCCCTGCAAAAGACATATGTATTCTGAACTATAGCTCTGAGTATGACCTCATATCCACCGAGGAGTAAGCTCGTAATCACTTTGCATAGTTTCGAAAGTTATTAACCTTCACGTACTCAACCGTTACAAGTATGCCATTTAGACCAAGCCTTATAGCACGCGCAGCATATCACGGGTTTATGCAGCCGCTGATCCAGGTCGCCAATTCTGCTTCTGCCTTAGCCTACAGGTGCCTTTACGGGATGCACCAAGGCTTTCCGAGTCAGCTCGTAGGCACATCAGGTCGGTGAACGCCATCGGGTAGCGCCTCGTAGTGGTCCGGTTCCCGAGGACCAGGGACGCCCTCACCTCAATCCCGAAGAATCTGGAAGGCTCACTATCTCGACGAGACTTTGATACTCGGGTTGTCCAACAGATGTCTCTTGGTTACGCACTGCGCTCGGAGAATAGTCCCGATACCGAGCGGGCCATAACGATGTGGCCTCGTGTAAGCAGGGGGTGGCAGAGTAGACGGGGCAATGGCGGGAGAGAAGTCTCCTGACCGGGGATTCCTATCAGCGCACGCTCCTATTATCCGACAAGCTCATGAGCGGCAAGATAATTACTAGGAGTCGCTTTACGCCCGCTGAGGAGCGGCCAGGTAAACAGCTCCCCCACTGACTAGAATTCTTTTTGTCAGTCCCATGCTCATAACACCGGTGCCAATTTTACATCTTCCGGACGCGCAAACAGAACATCCGCGCTGCGGGTCCCCGGGCACGGGGAATCCGTCCTAGGAAGAAACCAGCCGATAGCTCGATCACCCGACAATGTTGACGCGCTAGTACCGTGCATTCCGAGGTTCTTAGCAATCATCCGCATTGCGAGGGTTCACTAAAACCCGCTTGGGGCACGGTGGTGTGCTGCTGGACATCGGAGTCTCTGACCGCGTATAGGACTTGCCACGTCCATTGCCTATAGGAACGCCCCCCTATACGATGTCGCGATGTCACCCAGGTTGAAAGCATCTAACGTGCGTGATTAGTCCCGGATTGCCATGATGCGGATTCGGGCTAGGCAATGGTGTGCCAGGCGCCCATCTATCGGTCGCCTTAACCCGCGCCCTAATCCTCTTGTGTAAGACCATAGAGCCATGCACTCTAGTACTATCGTTCGACAGACGAGCGCGTCGCGAAGCAGCAAGGGTGGCCACCGGGCGATCCGCTCGCGCCTGGGATCCGGCGCAACGCCGAGTCAGCGAGGGCGCCAACGCGCCGCGCCCGAGTCGGGCCGGAAACGGGCGGGCGGTCTCCGAGGAGGGTGCGCGCAGCCACGGCGGGTGGGCCACGAGGGCACCAGGGGGTCCTCGTGAGGGACCGGCGAGCGCACCCGAGCGGCGCGCTGGGTGGCCCCGCGCGGTCCCCCGTGCTGGCATGCAAATGCCCGGGCCGGCAGCGCGGGCGCCGTCCGCAGGTGGCCCCGCCCCCTGGGGGGGGACCGGCGCCTCGCCCCCGCGGACCGGGCGCCGGTGAGGCGCTGGGGGGCGTCGCGAAGGCCGGCGACGCGCCAGAGGCTGGCAAGCCCCCAGGCCCCCCGGTCGCGGCTCCCCCCAGCCGCCGACTCTGGGTAGTCCTGCCCTGTCCCCGTACGCGGACCTCGCGGGCGGCGGGGGCGGCCCCTCGAGCCGTTCCGACCGCGGCTGACCGCTTGTGAAGTCAGGGGCTGAGAGTGGCGTGGCGCCCCACGGCGGCCGCGCCGGGGGGGCGCCGTCACGCGCGATTCGCGAGGGGGGGGCGCCGGCAGTCGCCCGCGTTCGGACCGTCCCGGGGCGGCGGCCGGGTTGGCCCTTGCCGTGCCAGCCGTCGGGCCTCGCCGCAGCGTGCCGGCGGTGGGTCCTCACTCGGACGGCTGCGGGCGATCGGGGCGAGCAATAGCTCGACGCGGGCGGACCAGCGGGGCCTGGGTGGGGGGTGGTAGGGCCGGGGGGCTCCGAATCCCCAGGCGCACGCTGCGCTCTGTGCCGTCGCCGCGCTGGCCGGGAGCTCGGCTGGCGTGTGCGGAGCGGCGCGGTGGTGGCCAGGTCACAGCCACCGCCCCGACCAAGGGGGGGGCGGGCCGGCCGCCGCTCGAGTGCGCGGGGCGTGGGCTCCGCGGGCATCACGGCGGCGCTGCCACGCGC     
H       ACTTATAATTTTGTATGTAACGATTCATTAGTGTTCAAAAGTTGCGAAACTTTAATTTTTTAATATAGATAAATATATTATATATCGCTCCTAACAACTAAATTAATTATATTAATTATATGAAATATTTAAAATTAACTAATAATATCTTTTTCATTGTTTATTTATATAATATATTATAAAATATAATCATATAATAAGTTTTTCTAAATTTAATAATAGATCGATACTTTATTAAGTATTAAGAACAATATTATTAATAGTTTGTGATCGCCCTTAAATTGATGAGAAATGAAAATTTATTTGTTATTTGCAATGACTGAAGTTCAACCTAATTCTAAATTTAAAATTTTATTTAAAATTGAATGTATATCTATTCTTTCAATATTATTTTCAAATAAAAGATATTTAAGTCATTGTTATCACTCATCATGCTAGAATTTTGCACCATAGTCAAAATTTAATATACTAGGATATTATTATAAGGATTCAAATTATACTTATCTTTAGATATTTAAGAAATAAATATTAATTCGTATTTACGATGGTGAATTAAGTTTACTTAGAATAGTATATATTAAATATTCAAAAAAATAATTTAAAATAAAATATTCAGGAATTAACTTAAATGAATTAATAAAAATTTTCGTGAAACATTCGTAGATACAAAAAGTAGTGATTTTTACTAGATAATATAAATAAATATGAAAATTAGTTTAAATTAACAACTTATATATGAATTTATTATTATTAAACGAAATAGTAAATTAGGGATGTTCATAAAATTAATGCTGTTTAAAGCCTATTATAACGAAGGTTTTTAAAAATTTTTATAAATCACTTACTTGATTTTTTATTTTCAACATCTAAAATTTATATAATATAAATTACCTACGTTAATATAGGTGAAAGTTATAGAAAATATGCTTAATTTTTTTACTAATAATAAATTCTTTTTACTATAATTTCAAATTTATATAAAATGAACATTAACGAAAGATGCGTAAAAAGCTGTAAACTTTAACGCATAAGGTTTCAGGCCAGAATGTTGCGCAATTGCAGTATCTCAAGCCGCTATTCAGGACTCTACGTACTCTCAAGCCCTATTGATGCCTCTTAAATCAAAGTGAGCGGGTTTTCTTTATAAAAAACTGCTGGACTGGTCGTTACCGACGTCGATTTTCGGCATGGTTTCTTATACGCTTTTGCAATGTGGAGCCACTTAGGCTAACAGCAAAGACAAACACTAAGACCTAGACAATTGCAGTACCCATGTACGTTAGCATTGACCCAAAGTTGAAAACGTTTCCACAGGCGTGTTATAGCCAAACGTTTTCGAGTCATAAGTGCTTCATAAACAACTAATCTGCAGATATAATTGCTGATTATCTGATTGTAACATTAGCTGGGCCCGCTTCACGACAAACTGAGTAATAATCTACCCACAGTCTGAACTCTGTAGGCATACCGGATTCTGTGAATCGAGTCGTCGAAGAGTATGATATATTCATCTGTAAGTGCTCATCCGTTCACCTAATCTCGTCCACCACTCTAGGTGGATACCTTGAGATAACGGTATGACGCGCTCATAAAAGTCAGAAACCCCCAATCCGCCGCACTGATAAAAAACAATCTGGCATGCTAATGCTGACGGATTAAATGTAGTACTAGGTATCAGATCAAATGCTCCACCTAGTGTAAGAGTCTGTTTACTAGAGCTGCAACCTAAGTTAGGAGTAAATAGATTCTAAAAAACTTAGTAAGGATGATCCCTAATGTGTTACCAGTTAACTGGAATACGAACTTACGAGCCGTACTACAGTTTCGTTCTTAATTGACCGTCCCCCGCAAAAGACATATGTGTTCTGAACTATAACTCTGAGTACGACCTTATACCCACCGAGGAATAAGCTTGTAATCACTTTGCATAGTTTCGTAAATTATTAACCTTCACGTTCTCAACCGTTACAAGTGTACCGTTTGAACCAAGTCTCAATGTACGCGCAACATATCACGGGATTAAGCAGGCGCTAAACCGGGTTGCCAATTCTGCTTCTGTCTTAGCCTACAGTTACCTTTACGGGATGCACCAGGGCTTTCCGAGTCAACTCGTAGCCACACAGGGACGGTTAACGCCATGGGGTGGCTCGTCATAGCGGTCCGATCCCCGAAGACTAGGGACGCTCTCACCACAATCCCGAGGGGTCTGGGAGGCTAACTCTCTCGACGAGACTCTGATACTCGGGATGTCCAACAGATGTCCCTCGGTTACTCACTGCAATCGGAGGATAGTCCCGACGCCGAGCGGGCCATCACGGTGTGGCCTCGTGAAAGCACGGGGTGGCAGAGCGGACTGGGCAACGGCGGGAGACAAGACTCCTGACCCGGGATTACTATCAGCGCACTCTCCAGTCGTCCGACAAGCTCATGAGAGGCAAGGTCATTACCAGGAGTCGCTCTACGCCCGCTTAGGAGCGGCCAGGTAAACAGCTTCCCCCCTGTCAAGAATTCTTTTTGTCAGTCCCATGCTCATAACGCCGGTGCCAATGTTACATCTTCCGGACGCGCAAACAGAACATCCGCGCTGCGGGTCCCCGGGCAAAGAAAATCCTTCCTAGGGAGAAACCAGCCGATAGCTCGATCACCCGACAATGTTGACGCGCCAGTACCGTGCATTCCGAAGCCCTTTGCAATCAGCCGCATTGCGAGGGTTTACTAAAACCCACGTGGGGCACGGTGGTGTGCTGGTGGACGTCGGTGTCTCTGATCGCGTATTGGACATCCCACGTCCATAGCATATAGGAACGCCCCCCTATACGATGCCGCTATGTCACCCAGGTTGAAAGCATCTAGCGTGCGTGATTAGTCCCGGATTGCCATGGTGCGGAACCGGGTTAGGCAAAGGTGTGCCAAGCGCCCATGGAACGGTCGCTTCAACCCGCGCCCTAATCTTCTTGTGAGAGACCGTAGAGCCAAGCACTCGGGTACAATCGTTCAACAGACGATCGCGTCGCGATGCAGCAGGGGTGGCCACCCGGCGACCCGCTCGCGCCTGGGATCGGGCGCAGCGCCGAGTCAGCGAGGGCGCCAACGCGCCGCGCCCGAGTCCGGCCGAAAACGGGGAGGCGGTCTTGGAGGGGGGTGCGCGCGGCCACCGCGGGTGGGCCACGTGGGCACCAGGGGGTCCTGGTTGGGGACCGGCGAGCGCCCCTGAGCGGCGCGCGGGGTGGCCCCGCGCGGTCAACCGTGCTGGCATGAATAGGCCTGGGCCGGCCGCCCGGAGGCCGTCCCCAGCTGGCACCGCCCCCTGGGGGGGGACCGGCCCCTCCCCCCCGCGGACCGGGCGCCGGTGAGGACCTGGGGGGCGTCGCGAAGGCCGGCGGCGCGCCAGAGGCGGGAAAGCCCCCAGGCTCCCCGGCCGCGGCTCCCCCCAGCCGCCGACTCTGGGCGTTCCTGCCGTGTCCCCGTACGTCGACTTCGGGGGCGCCGGGGGCGGCCCCTCGAGGCGCTCCGACCGCGGCTGACCGCTCGGGAAGTCAGGGGCTGAGAGTCGCCTGGCGCCCCGCCGCGGCCGCACCGGGGGGGCGCCGTCAGGCGCGATTCGTGAGGGGGGGGGGCCGGCAGACGCCGGTGGGAGCACCGTCCCGGGGCGGCGGCCAGGTTGGCCCTTGCCGTGCCAGCCGCCCGGCCTCCCCGCACCGTGCGGACGGTGGGTCCTCACTCGGACGGCTGCGAGGGATCGGGGCGGGCAATAGCTCCACGCGGGCGGACCAGCGGGTCCTGGCTGGGGGGTGGTAGGCCCGGGGGGCTCCGAATCCCCACGCTCGCGCGGCGCGCTGTGCCGGCGCCGCGCTGGCCCGCAGCTCGGCTGGCGTGTGCGGGGCGGCGTGGTGGTGGCCCGGAGGCAGCCACCGCCCCTACCAAGGGGGGGGCGGGCCCGCCGCCGGTCGAATGCGCGGGACGTGGGCTCCGCGGGCATCACGGCGGCGCTGCTACGCGC     
G       GCTTATAATTTTGTATGTAACAATTCATTAATATTCAAAAATTGCAAAGCTTTGATTTTTTAATGTAAATAAATATATTTTATATCATTCCTAACAACTGAATTAATTATATTAATTATATAAAATATTTGAAATTAACTAATAATATCTTTTTCATTGTTTATTTATATAATATATTATAAAATGTAGTCATATGGTAAGTTTTTCTTAATTTAATAATAAATCGATACTTTATTGAGTGTTGAGAACAATATTATTAATGGTTTATAGTCTCCCTTAAATTGATGAGAAATAAAAATTTATTTGTTGTTTGCAATGACTAAAGTTCAACCTAATTCTAAATTTGAAATTTTATTTAAAATTGAATGTATATCTATTCTTTCAATATTATTTTCAAATAAAAGATGTTTAAATCGTTGTTGTCACTCATCATACTAGAATTTTACGCCATAATTGAAATTTAATATACTAAAATATTATTATGGGGGTTCAAATTATGCTTATCTTTAGGTGTTTAAAAAATAGATATTAATTCGTATTTACGATAGTGAATTAGGTTTACTTAGGATAGTATATATTAAATATTCAAGAATATAGTTTAAAATAAAATATTCGGAAGTTAACTTAAATGGATTAATAAAAATTTTCGTGAAGCATTCATAGATACGAAAAATGATAATTTTTACTAAATAATATAAATAAATATAAAAATTAGTTTCAATTAACAACTTATATATAGATTTATTATTATTAGACGGAATAATAAATTAAAGATGTTCGTAGAATTGATACTATTTAAAACCTATTATAACGAAAATTTTTAGAAATTTTAATAAATCACTTACTTGATTTTTTATTTTCGACGTCTAAGATTTATATAATATAAATTACCTACATTAATATAAGTAAAAATTATAAGAAATATGCTTAATTTTTTTACTAATAATAAAATCTTTTTACTATAATTTCAAATTTATATAAAATGAACATTAACAAAAAATGTATAAAAAGCCGTAAGCTCTAATGTATAAGGTTTCAGGCCAGAATGTTGCGCGCTTGCAAGATCTCGAGCCGCTACTAAGGACTCTACGTACTTTCGGGCCCTATTAATGCCTCTTGAATCAAAGTGAACGGGTTTTATTTGCAAAAAACTGCTGGACTGGTCGCTACCGACGCCGATTTTCGGCATGGTTTCTTATACGCTTTTGCAATGTGGAACCACTTAGGCTAACAGCAAACATAAACACTAAGACCTAGACAATTGTAGCACCCGTGTACGTTAGCATTGACCTAAAGTTGAGAACGTTTCCATAGTCGTGTTTTAGCCAAGCGTTTCCGAGTTATAAGCGCTTCATAAATAATTAATCTGCTGGTATAATTGCTGACTATTTGTTTGGAATATCAGCTAGGCCCGCTTCACGACAAACTAAGTAATAATCTACCCATAGTCTGGAATCTGTAGACATACCGGATTCTATGAATCGAGTCGACAGAGAGTATAATATATTCATCTGCAAGCGCTCATCCGCCCACCTAATCTCGTCTACCACTCTAGGTTGATACTATGAAATAGCGGTATGACGCGCTCATAGAAGTCGGAAACCCTCAATTCGCCACACTGACAAAGAATAATCTAGCGTGCTAGTGCTGACAGATTCAATGCAGCACTAGATATCAAATCAAATTCTCCGCCTAGTGTCAGAGTCTGTTTACTAAAGCTGCAAGTTAAGTTAAGATTGAGAAGATTCTAAAAAACCTAGTAAGGACAATCCCTAATGTGTTAGTAGTTAATTAGGATACGAACTTACGAGCCGTGCTGCTGTTTCGTCCTTAATTGACCGTTCACTGCAGAAGACATATGTATTCTAAATCATTACTCTGAGTATGACCTCATATCCACCGAGGAGTAAGCTTGTAATCACTTTGCATAGTTTCGCAAATTATTAACCTTCACGTACACAACCGTTGCAAATGCGCCGTTCAGACCAAGTCTTAAAGCACGTGCAACATATCTCGGGGTTAAGCAGCCGCTGAACTGGGTCGCCAATTCTATTTCTACCTCAGCCTACGGGTACCTTTACGGGATGCACCAGGGCGTTCCGCGTCACCTCGTTGGCACACCGAGACGGTTATCGCCATCGTGTAGCTCTTCGTAGCGGTCCGGACCCCGAAGACCCGGGACCCCCTCACCGCAATCCCGAGGGGTCTGGGAGGCTCACTGTCTCGACGAGACTTTGATACTCGGAATGTCCAACAGATGTCTCTCGGTTACTCACTGCAATCGGAGAATAGTCACGATACCGAGCGGGCCATGACGGTGTGGCCTCGTGAAGGCACGGGGTGGCAGAGCAGACTCGGCAATGGCGGGAGAGAAGACTTCTGACCGGGGATTACCGTCAGCATACGCTCCAGTCGTCCGACAAGCTCGTGAGAGGCAAGGTTATTACGAGGTGTCGCTGTGCACCCGCTGCGGAGTGGCCAGGTCAACAGCTACCCCGCTGTCAAGAATTCCTTTTGTCAGTCCCATCCTCATAACGCCGGTGCCAGTTTTACATCTTTCGGACGCGCAAACAGAACATCCGCGCTGCGGGTCCCCGGGCACAGGGAATCCATCCTAGGGAGAAACCAGCCGATAGCTCGACCCCCCGGCAATGTTGACGCGCTAGTACCAAACATTCCGAGGTTCTTCGCAGTCAATCGCATTGCGAGGGTTCACTAAAACCCGCGTGGCGCACGGTGGTGCGCTGTTGGACATCGGATTCTCTGATCGCGTATTGGACATCCCACGTCCGTAGCATATAGGAACGCCCCCCTATACGATGTCGCCATGTCACCCAGGTTGAGAGCATCTAGCGTGCGTGATCAGTCCCGGATTGCCGTGATGCAGATCCGGGTTAGGCAATTGTGTGCCAGGCGCCCATCGAACGGACGCTTCAACCTGCGCCCTAGCCCCCTTGTGAGAGACCGTAGAGCCATGCACTCGGGTACGATCTTTTAACAGACGACCGCGTCCGGAGGCAGCAGGGGTGGCCACCGGGGCATCCGCCCGCGCCTGGGATCCGGCGCACCGCGGAGTCAGCGAGGGCGCCAACGCGCCGCGCCCGAGTCGGGCCGGAAACGGGATGGCGGTCTGCGAGGGGGGTGCGCGCGGCCACTGCTGGTGGGCCACGGGGGCACCAGGGGGTCCTAGTGAGGGACCGGCGAGCGCACCTTAGCGGCGCGCGGGGGGACGCCGCGCGGTTGGGCGTGCTGGCATGAAAAAGCCGGGTCCGGCCGCCCGGCACCCGTCCGCAGGTGGCATCGCCCCCTGGGGGGGGACCGGCCCCTCGCCCCCGCTGACCGGGCGCCGGTGAGGGCCAGGGGAGCGCCGCGAAGGCCGCTGGCGCGCCAGAGGCGGGCAAGCCCCCAGTCCCCCCGGCCGCGGCTCCCCCCAGCCGCCGACTCTGCGCCGTCCTGCCCTGTCCCTGTACGTGGACGTCGGGGGCGGCGGGGGCGGCCCCTCGAGGCCCTCCGACGGCGGCTGACCGCTTGAGAAGTCAGGGGCTGAGAGTGGCAGGGCGGCCCGGGGCGGCCCCACCGGGGGGGCGCCGTCACGCGCGATTCGGGAGGGGGGGGAGCCGGCAGGCGCCGGCGGGGGGACCGTCCCGGGGCGGGGGCCGGGTTGGCCCTTGCCGTGCCAGCTGACAGGCATCTCCGCATCGTGCGGACGGTGGGTCCTCACTCCGACGGCTGCCGGTGATCGGGGCGGGTAATAGCTCCACGCGGGCGGACCAGCGGGACCTGGGTGGGGGGTGGTAGGTCCGGGGGGCTCCGAATCCGCAGGCTCGCGCTGCGCGCTGTGCCGCCGCCGCGCTGGCCGGCATCTCGGCTGGCGTGTGCGGCGCGGCGGGGTGGTGAACCGGACGCAGCCACCACCCCCACCAAGGGGGGGGCGGGCCAGCCGCCGCTCGACTGCGCGGGGCGTGGGCTCCGTGGGCATCACGGCGGCGCTGCCACGCGC     
F       ACTTATAATTTTATATATAACAATTCGTTTATGTTCAAAAATTGCAAAGCTTTGATTTTTTAATTTAGATAAATATATTATATATCATTCCTAACGACTGAGTTAATTATATTAATTATATAGAATATTTGAAATTGACTAATAATATCTTTTTCATTGTTTATTTATATAATATATTATAAAATATAATCATATAGTAAGTTTTTCTAAATTTAATAATAAATCGATACTTTATTGAGTGTTAAGAACAATATTATTAATAGTTTATAATCTCCCTTAGATTGGAAAGAAATAAAAGTTTATTTGTTATTTACAATAACTGAAATTCAACCTAATTCTAAATTTGAAGTTTTGTTTAAAATTGGATGTATATCTGTTCTTTCAATATTATTTTCAAATAAAAGATATTTAAATCATTGTTGTCACTCATCATACTAGAATTTTACACCATAATTGAAATTTGATATACTAGAATATTATTATGAGGATTCAAATTATACTTATCTTTAGGTGTTTAAAAAGTAAATATTAATTCGTATTTACGATGGTAAATTAGGTTTACTTAGAATAGTATTTATTAAGTATTCAGAAAAATGGTTTAAAATAGAATATTCAGGGGTTAACTTAAATGAATTGATAGAAATTTTCGTGAAACATTCATAGATACAAAAGATAATAATTTTTACTAAATAATATAAATAAATATAAAGATTAGTTTCAATTAACAACTTATATATGAATTTATTATTATTAAACAAAATAATAAATTAAAGGTATTCATAAAATTGATACTATTTATAACCTATTATAACGAAAATTTTTAAAAATTTTAGTAAATCACTTACTTGATTTTTTATTTTCGACATCTAAGATTTATATAATATAAATTACCTACATTAATATAAATAGAAATTATAGAAAATATGCTTAATTTTTTTACTAATAATAAAATCTTTTTACTATAAATTCAAGTTTATATAAAATGAACATTAGCAGAAGATGTATAAAAAGCTGTAAACTGTAACGTATAAGCTTTCAGGCCAGAACGTTGCGTACTTGTAGGATCTCAAGCCGCTATCAAGGACTCTACGTACTCTCGGGCCCTATTAACGCCTCTTAGATTGAAGTGAACGGGTTTTTTTCGTAAAAAACTGCTGGACTGGTCGTTACCGACGCCGATTTTCGACATGGTTTCTTATTCGCTTTTGAAACATGGAACCACTTAGGCTAACAGTAAAGATAAACACTAAGTCCTAGACAATTGCAGTACCCGTGTCCGTTAGCATTGACCCAAAATTGAGAACGTTTCCATAGGCGTGTTCTAGCCAAGCGTTTTCGAGTCGTAAGAGCTTTATAAATAACTAATCTGCCGGTATAATTGCTGACTATCTGATTGACACATTAGCTTGGCCCGCTTCAATACAAACTAAGCAATAATCTACCCAGAGTCTGGAGTTTGTAGGCATATCGGATTCCGTGAATCGAGTCGACTGAGAGTATGATATACTTATCTGCAAGCGCTCATCCGTTCACCTAATCTCGTCTACCACTCTAGGTGGACACTCTGAGATAGCGGTATGACGCGCTCATAGGAGTCGGAAACCCTCTATCCGCCTCACTGACAAAAAATAATCTAGCGTGCTAATGCTGATAGATTAAATGTAGCACTAGATATCAAATTAAATTCTCCGCCTAATGTTAGAGTCTGTTTACTAGAGCTGTAAATTAAGTTAAGAGTCACTAGATTCTAGAAAATTTAATAAGGATAATCCCTAAGATGTTAGCAGTTAATTAGAATACGAACTTACGAGCCGTGCTCCTGTTTCGTTCTTTATTGACCGTCCTCTGCAGAAGACGTATGTATTCTGAACTATGACTATGAGTATGACCTTATATCCACCAAGGGATAAGATTGTAATCACTTTGCATAGTTTCGTAAATTTTTAACCTTCACGTATTCAACTGTTACAAGTATGTCGTTTGGACCAAGATTTAAAGCACGCGCAACATAACACGGGGTTAAGCAGACGCTGAGCCGGGTAGCCAGTTCTGTTTCTGTCTCAGCCTTCCGGTATCTTTACGGGATATACCAAGGCTTTCCGACTCAACTCGTTGGCACACCGTGACGGTCAGCGCCATCGGGCAGCTCCTCGTAACGGTCCGGTTCCCGATGGCCAGAAACGCCCTCACCTCAATCCCGAGGGGTCTGAGAGGCTCACTATCTTGACGAGACTTTGATATTCGGTGTGTCTAACACATGTCACTCGGTTACTCACTGCAAACGGAGTATAGTCCCTCTCCCGAGCGGGCCATGGCGGTGTGGCCTCGTGAAAGCACGTGGTGGCAGAGCTGACTGGGCAATGGCGGGAGAGAAGACTCCTGACCCGGGATTACCCTCAACGTACGCTCCATTCGTCCGACAAGCTCATGAGTGGCAAGGTCATTACCAGGTGTCGCTGTACGCCCGCTCCGGAGCGACCAGGTAAACAGCTCCCCCCCTGTCAAGAATTCTTTTTGTCAGTCCCATGCTCGTAACGCCGGTGCCAATCTTACATCTTCCGGACGCGCAAACAGAACATCCGCGCTTCGGGTCCCCGGACACGGGAAATCTTTCCTAGGGAGAAACCAGCCGATAACTCAATCACCCGACAATGTTGCCGCGCGAGTACCGGACATTCCGAAGTTCCTAGCAATCGGCCGCATTGCAAGGATTCACTAAAATCCTCGTGGGGCACGGTGGTGTGCTGCTGGACGTCGGAGTTTCTGACCGCGTATTGGACCTCGCACGTCCATGGCATATAGGAACGCCCCCCTATACGATGTCGCTATGTCACCCAGGTTTAGAGCATCTAGCTTGCGTGATCGATCCCGGATTACCATGGTGCTGATCCGGGTTAGGCAACAGTGTGCCAGGCGCCCATCGATCGGCCGCCTCAACCCGCGCCCTAGTCGTCTTGTGAGAGACCATAAAGCCATGCACTCGCGTACGATCGTTCAACAGACGAGCGCGTCCCGAAGCAGCAGGGGTGGCCACCTGGCGAACCGCTCGCGCCTGGGATCCGGCGCAGCGCCGAGTCAGCGAGGGCGCCAACGCGCCGCGCCCGAGTCGGGCCGGAGACGGGCGGGCGGTCTCCGAGGCGGGTTCTCGCGGCCACCGCGGGTGGGCCACGGGGGCACCAGGGGGTCCTCGTGGGGGACCGGCGAGCGCGCCCGAGCGGGGCGCGGGGTGGCCCCGCGGGGTTGGCCGTGCTGGCATGGAAAGGCCCGGCCCGGCCGCGCGGGATCCATCCGCAGGTGGCAGCGCCCCCTGGGGGGGGACCGGCCCCTCGCCCCCGCAAACCGGGCGTCGGTGAGGCCCCGGGGGGCGCCGCGAAGGCCGGCGGCGCGCCAGAGGCGGGCAAGCCCCCAGGCCCCCCGGGCGCGGCTTCCCCCAGCCGCCGACTCTGGGCGGTCCTGCCGTGTCCCTATACGGGGACCTCGCGGGCGCCGGGGGCGGCCCCTCGAGGCGCTCCGACCGCGGCTGACCGCTCGAGGAGTCAGGGGCTGAGAGTGGCGTGGCGCCCCGCGGCGACCGCGCCGGGGGGGCGCCGTCACGCGCGATTCGCGGGGGGGGGGCGCCGGCAGTCGCCGGGGGGGGGACCGTCCCGGGGCGGCGGCCGGGTTGGCCCTTGCCGTGCCAGCAGGCGGGCGTCTCCGCACAGTGCGGGCGGTGGGTCCTCACTCGGACGGCTGCGAGGGATCGGGGCGGGCAATAGCTCCACGCGGGCGGACCAGCGGGGTCTGGGTGGGGGGTGGTAGGACCGGGGGGCTCCGAATCCCCAGGCGCGCGCCGCGCGCTGTGCCGCCGGCGCGCTGGCCCGAACCTCGGCTGGCGTGTGCGGAGCTGCGCGGTGGTGACCAGGGCGCAGCCACCGCCCTCACCAAGGGGGGGGCGGGCCCGCCGCCGCTCGAGTGCGCGGGGCGTGGGCTCCGGGGGCATCACGGCGGCGCTTCCACGCGC     
E       ACTTATAATTTTGTATATAGCAATTCATTAATATTCAAGAATTACAAAACTTTGATTTTTTAATATGAATAAATATATTATATATCATTCCTAACAACTGAGTTAATTATATTAATTATATGAAATATTTAAAATTAACTAATAATATCTTTTTCATTGTTTATTTATATAATATATTATAAAATATAATCATATAATAAGTTTTTCTAAATTTAATAATAAGTCAATACTTTATTGAGTGTTAAGAACAATATTATTATTAATTTATAATCTCCCTTAAATTGGTAAGAAATAAAAATTTATTTGTTATTTACAATGACTGAAGTTCAACCTAATTCTAAGTTTGAAATTTTATTTAAAATTGAATGTATATCTATTCTTTCAATATTATTTTCAAATAAAAGATATTTAAATCGTTGTTGTCGCTCATCATACTAGAATTTTACACCATGATTGAAATTTAATATACTAGAATATTATTATGAGGATTCAAATTATACTTATCTTTAGGTATTTAAAAAATAAATATTAATTCATCTTTACGATGGTGAATTAGATTTACTTAGGATGGTATATATTAAATATTCAAGAAAATAGTTTGAAATAAGATATTCGGGGGTTAACTTAAATAAATTGATAAAGATTTTCATGAAACATTCATAGATACGAAAAGTAATAATTTTTACTAGATAATATAAATAAATATGAAAATTAGTTTCAATTAACAACTTATATATAAATTTATTATTATTAAACAAAATAATAAATTAAAAATATTCGTAAAATTAATGCTATTTAAAACCTATTATAACGAAAATTTTTAGAGATTTTAATAAATAACTTACTTGATTTTTTATTTTCGACATCTAAGATTTATGTAATATAAATTACCTACATTAATATAAATAAAAGTTATAGAAAATATGCTTAACTTTTTTACTAATAATAAAATCTTTTTACTATAATTTCAAATTTATATAAAATGAACATTAACAAAAAACGTGTAAAAAGCTGTAAACTTTAACGTATAAGGTTTCAGGCCAGAATGTTGCGTTCTTGTAGGATCTCGAGCCGCTATCAAGGACTCTACGTGCTCTCGAGCCATATTAATGCTTCTTAAATCAAAATGAACGGGTTTTCTTTGTAAGAAATTGCTGGACTGGTCGTTACCGGCGCCGATTCTCGACATGATCTCTTATACGCTTTAGAAATGTAGAATCACTTAGGCTAACAGCAAGGATAAACACTAAGACCTAGACAATTGTGGTACCCGTGTACGTTAGCATTGACCCAAACTTGAGAACGTTTCCACAGACGTGTTTTAGCCAAACGTTTCCGAGTCACAAGAGCTTTATAAACAACTAATCTGCTGGTATAATTGCTGATTATCTGATTGACACATTCGCTGGGCCCGCTGCATGACGAACTAAGTAATAATCTACCCATTGTCTGTAGTCTGTAGGAATACCGGATTCCATGAATCGAGTCGGCAGAGAGTGTAATATATTCACCTGCAAGCGCTCGTCCGTTCACATAATCTCGTCTACGACTCTAGGCGGATACTCTAAAAGAGCGGTATGACGCGCTTATAGAAGTCAGAAACCCGCAATCCGCCACACTGACAAAAAATAATGCTCTGTGCTAATGCTGACAGATTAAATGTAGCACTAGATATTAAATCAAATTATCCATCTAGTGTCAGAGTCTGTTTACTAGAACTGCGACTTAAGTTAAGAGTGAGTAGATTCTAAAAAACATGGTAAGGATGACCCCTAACATGCTAGGAGTTAATTAGCGTACAAACCTACGAACCGTGCTACTGTTTCTTTCTTAATTGATCGTCCCCTGCAGAAGACATATGTATTCTGAACTATAACTCTGAGTATGCCCTCATACCCGCCGAGAAGTAAGCTTGTAATCACTTTGCAGAGTTTCGTAAATTATTAACCGTCACGTACTCAACCGCTACAAGTGTGCCGTCCGGACCAAGTCTTAAAGAACGCGCAGCATACCACGGGGTTAAGCAGTCGCTGAATTGGGTCGCCAGTTCTGCTACTGCCTCAGCCTACGGGTATTTTTACGGGATACACCAAGGCTTTCCGAGTCAACTGGTCGGCACACCTTGACGGTTAACGCCATGAGGTGGCCCCTCGTAGCGGTCCGGCGCCCGACGACCAGGGACGCCCTCACCTCAATCCCGAGGGGTCTGGCAGGCTCACTATCTCGACGAGACTTTGATACTCGGAATGTCCAACAGATGTCCCTCGGTTACTCACTGCGATCGGAGGATAGTCCCAATTCCGAGCGGGCCATGACGGCTTGGCCTCGTGGAAGCACGGGGTGGCAGAGCAGACTGGGCAATGGCGGGAGAGAAGACTCCTGACCGGGGATTGCCGTCAACGTAGACTCCTGTCGTCCAACAAGCTCGTGAGTGGCAAGGTCATTACCAGGTGTCGGTGTACGCCTGCTCTAGAGCGGCCAGGTAAACAGCTTCCCCGCTGTCAAGAATTCCTTTTGTCAGTCCCATGCTCATAACGCAGGTGCCAAATTTACATCTTCCGGACGCGCAACCAGACCATCCGCGCTGCGGGTCCCCGGGCACAAGGGATCCGTCCCAGGGAGAAACCAGCCAATAGTTCGGACGCCCGACAATGTTGACGCGCTAGTATCGGGCATTCCGCAGACCTTAGCAGTCATCCGCATTGCGAGGGTTCACTAAAACCCACGTGGGGTACGGTGGTGTGCTGCTGGACGTCGGACTTTCTGACCGCGTATTGGACATACCACGTCCGTTGCATACAGGAGGGCCCCCCTATACGATGGCGCTATGTCACCCAGGTTGAAAGCATCTAGCGTGCGTGATTAGTCCCGGATTACCGTGGTGGAGATTCGGGCTAGGCAATTGTCTGCCAGGCGCCCATCCAACAGTCGCCTCAACCCGCGCCCTAATCCCCTTGTGACAGACCATAGAGCCATGCACTCGGGTACAATCATTCAACAGACGACCGCGTCGCGATGCAGCAGGGGTGGCCACCAGGCAAGCCGCTCGCGCCTGGGATCCGGCGCAACGCGGAGTCAGCGAGGGCGCCAACGCGCCGCGCCCGAGTCCGGCCGGAAACGGGTGGGCGGTCTGCGAGGCGGGTGCGCGCGGCCGGCGCCGGTGGGCCACGGGGGCACCAGGGGGTCCTCGTGAGGGACCGGCGAGCGCACCTGAGCGGCGCGCCGGGTGGCCCCGCGCTGTGGACCGTGTTGGCATGCAAAGGCCCGGTCCGGCCGCCCGGAAGCCGTCCCCAGGTGGCGTCGCCCCCTGGGGGGGGACCGGCCCCTCGCCCCCGCAGACCGGGCGTCGGTGAGGGCCTGGGGCGGGTCGCGAAGGCCGACGCCGCGCCAGAGGCAGGGAAGCCCCCAGGCCCCCCCGCTGCGGCTCCCCCCGGCCGCCGACTCTGTGCAGTCCTGCCGTGTCCGGGTACGGGAACGGCGCGGGCGCCGGGGGCGGCCCCTCGAGGCGCTCCGACAACGGCTGACCGCTCGAGGAGTCAGGGGCTGAGAGTAGCGTGGCGCCCCGCGGCGGCCGCCCCAGGGGGGCGCCGTCACGCGCGATGCGGGCGGGGGGGGGGCCGGCAGTCGCCGGGGGGTGGACCGTCCCGGGGCGGCGGCCGGGTTGGACCTTGCCGTGCCAGCCGCCAGGCCTCTCCGCACCGTGCAGGCGGTGGGTCCTCACTCGGACGGCTGCGCGCGATCGGGGCGGGCAATGGCTCCACGCGGGCGGACCAGCGAGACCTGGGTGGGGAATGGTAGGGCCGGGGGGCTCCGAATCCACACGCGCGCGCGGCGCGCTGTGCCGACGGCGCGCTGGCCGGCATCTCGGCTGGCGTGTGCGGAGCGGCGCGGTGGTGGCCGGGGCACAGCCACCGCCCCCACCAAGGGGGGAGCGGGCCGGCCGCCGCTCGAGTGCGCGGGGCGTGGGCTCCGCGGGCATCACGGCGGCGCTGCCACGCGC     
D       ACTTATAATTTTATATGTAGCAATTCATTAATGTTCAAAAATTGCAAAACTTTGATTTTTTAATGTAAATAAATATATTATATATCATTCCTAACAACTGAGTTAATTATATTAATTATATAAGATATTTAAAGTTAACTAATAATATCTTTTTCATTGTTTGTTTATGTAATATATTATAAAATATAATCATATAATAAGTTTTTCTAAACTTAATCATAAATCGATACTTTATTGAGTGTTAAGGACAATATTATTAATAGTTTATAATCTCCCTTGGATTGGTAAAAAATAAAAGTTTGTTTATTATTTACAATGACTGAAGTTCAACCTAATTCTAAATTTAAAATTTTATTTAAAATTGAATGTATATCTGTTCTTTCAATATTATTTTCAAATAAAAGGTATTTAAATCATTGTTGTCACTCATCGTACTAAAATTTTACACCATGATTAAAATTTAATATACTAAAATATTATTATAAGAATTCAAATTATACTTGTCTTTCGGTATTTAGAAAATAAATATTAATTCGTATTTACAATGGTGAATTAAGTTTACTTAGAATATTATATATTAAATATTCAAAAAAATAATTTGAAATAAAATATTCGGGAATTAACTTAAATAAATTAATAAAAATTTTCGTGAAACATTCATGGATACGAAGAATGATAATTTTTGCTAAATAATATAGATAAATATAAAAATTGGTTTCAATTAACAACTTATATATGAATTTATTATTATTAGACAAAATAATAAGTTAAAGATATTCGTAAAATTGATGCTATTTGAAGCCTATTATAACGAAAATTTTTAAAAATTTTAATAAATCACTTACTTGGTTTTTTATTTTCAACATCTAAGATTTATATAATATAAATTACCTACATTAATATAAGTAAAAATTATAGAAAGTATGCTTAATTTTTTTACTAATAATAAAATCTTTTTGCTATAATTTCGAGTTTATATAAAATGGACATTAACAAAAAATGTGTAAAAAGCTGTAAAATTTGACAGATAAGGTGCCAGGCCAGAAGGTTGCGCACTTGCAGGATTTCCAGCCGCTATTAAGGACTCTACGTACCATCGGGCCCTATTAATGCCTCTTAAATCTAAGTGAACGGGTTTTTTTTGTAAAAAACTGCTGGACTGGTCGTTACCATCGCCGATTTTCGACATGGTTCCTTATACGCTATAAAAAGGTGGAATTACTTAGGCTAACAGCAAAGATAAACACTAAGACCTAGACAATTGTAGTACCCATGTACGTCGGCATTGACCCAAAATTGAGAACGTTTCCATAAATGTGTTTTAGCCCAACGTTTGCGAGTCATACACGCTTCATAAATAACTAATCTGCTGGTATAATTGCTGATTGTTTGATTGACACATTAGCTGCGCTCGCTTTACGACAAACTAAGTAATAATCTATCCGTAGTTTGGAGTCTGTAGGCATACCGGACTCCATGAATCGAGTCGACAGAGAGTATTATATATTCATCCACAAGTGCTCAACCGTTCACATAATCTCGTCTACCACTCTAGGTAGATACTTTGAAATAACGGTATGACGCGTTCTTAGAAGACAGAGACCCTCAATCCGCCGCACTGACAAAAAAAAATATAGCGTGCTAATACTGACAGATTGAATGTAGCACTAGATATCAAATCAAATCCTCCGCCTAGCGTTAGAGTCTGTTTACGAGAGCTGCAAACTAAGTTAAGAGTAAGTAGATTCTGGAAAACTTAGTAAGGATAACCCCCAATGTGTTAGTAGTTAATTAGCAGACGAACCTACGAGCCGTACTGCTGTTTCGTTCTTAATTGACCGTCCCCTACGGAAGACATATATATTCTGAACTATAACTCTGAGTACGACCCGATATCCGCCGAGAAGTAAACTTGTAATCACCTTGCATAGATTCGTAAATTATTAACCTTCACGTACTCAACCGTTACAAGTGTGCCGTTCCGACCAAGTCTTAAAGCACGCGCAGCATATCACGGATTTAAGCACCCGCTGAACCGGGTTACCAATTCTGCTTCTGCCTCAGCCTACGGGTTCCTTTACGGGATACACCACGGCTTTCCGAGTCAACTCGTTGGCAAACCGGGACGGTCAGCGCCATCGGGTGGCTCTTCGTAGCGGTCCGGGACCCGATGACCAGGGACGCCCTCACCTCAATCCCGAGGGCTCTGAGAGGCTTACTATCTCGGCGAGACTTGGATACTTGGGGTGTCCAACAGATGTCACTAGGTTGCTCACTGCAATCGGATGATAGTCCCAACACCGAGCGGGCCATGACGGTTTGGCCTCGTGAAAGCACGGGGTGGCAGAGCAGACTGGGCAAGGGCAGGAGAGAAGACTCCTGACCGGGGATTGCTATCAGCGTACGCTCCAATGATCCGACAAGCTCGTGAGGGGCAAGGTCATTACCAGGTGTCGCTGTACGTTTGCTGCAGAGCGGCCAGAAAAATAGCTTCCCCGCTATCTAGAATTCTTTTTGTCAGTCCCATGTTCATAACGACGGTGCCAATTTTACATCTTCCGGACGCGCAAACAGAACATCCGCGCTGCGGGTCCCCGGGCATGAAAAACCCGTCCTAGGGAGAAACCAGCTGATAGCTCGGTCACCCGTCAATATTGACGCGCAAGTACCGCGCATTCCGAGGTTCTTAGCAATCACCCGTATTGCGAGGGTTCACCAAAACCCACGTGGCGCATGGTGGTGTGCTGCTGGACGTCGGAGTTTCTGACCGCGTATCGGACATCCCACGTCCGTAGCACACAGGAACTCCCCCCTATACGATGTCGCTATGTCACCCAGGTTGAAAGCATCTAGCGTGCGTGATTAGTCGCGGCTTGCCGTGATGCGGACCCGGGTTAGGCAGTTGTGTGCCAGGTGCCCATTAAACGGACGCCTCAACCCGCGCCCTAACCTCCTTGGGAAAGACCCTAGAGCCATGCAGTCGGGTACGATCGTTTAACAGACGAACGCGTCTGGAGGCAGCAAGGGTGGCCACCGGGCGAACGGCTCGCGCTTGGGATCCGGCGCAGCGCGGAGTCAGCGAGGGCGGCAACGCGCCGCGCCCGAGTCGGGCCGGAAACGGGCGGCCGGTCTGCGAGGAGGCTGCGCGCGGCCACCGCAGGTGGGCCACGGGGGCACCAGGGGGTCCTCGTGGGGGACCGGCAAGCGCGCCGGAGCGGCGCGCGGGGCGCCCCCGCGCGGTTGACCGTGCTGGCATGGAGAGGCCCGGGCCTGCCGCCCGGATCCCCTCCGCAGGTGGCATCGCCCGCTGGGGGGGGACCGGCACCTCCCCCCCGCACACCGGGCGCCGGTGAGGGCCTGGGGGGCGCCGCGAAGGCCGCCGACGCGCCAGAGGCTGGCAAGCCCCCAGACTCCCCGGCCGCGGCTCCCCCCCGCCGCCGACTCTGGGCGGTGCTGCCGTGTCCTTGTACGCGGACGTCGCGGGCGCCGGGCGCGGCCCCTCGAGCCCCTCCGACGGGGGCTGACCGCTCCGGCAGTCAGGGGCTGAGAGTGGCGGCGCGGCCCGAGGCGGCCACGCCGCGGGGGCGCCGTCACGCGCGATGCGCGAGGGGGGGGGGCCGGCAGCCTCCGGGGCGGGTACCGTCCCGGGGCGGGGGCCAGGTTGGCCCTTGTCGTGCCAGCTGGCAGGCCTCTCCGCAGCGTGCGGGCGGTGGGTCCTCACTCTGACGGCTGCCGGCGATCGGGGCGGGTAATGGCTCGACGCGGGCGGACCAGCGGGGCCTGGGTGGGGGGTGGTAGGGCCGGGGGGCTCCGAATCCGCCGGCGCGCGCTGCGCGCTGTGCCGACGGCGCGCTGGTCAGCACCTAGGCTGGCGTGTGCGGAGCGGCGCGGTGGTGGGCGGGGCACAGCCACCGCCCCCACCAAGGGGGGGCCGGGCCGGCCGCCCCTCGAATGCGCGGGACGTGGGCTCCGTGGGCATCACGGCGGCGCTGCCACGCGC     
C       ACTTATAATTTTGTGTATAGCAATTCGTTAATGTTCGAAAATTGCAAAACTTTGATTTTTTAATATAAATAAATATATTATATATCATTCCTAACAACTGAGTTAATTATATTAATTATATAAAATATTTGAAATTAACTAATAGTATCTTTTTCATTATTTGTTTATATAGTATATTATAAAATATAATCATATAATAAATTTTTCTAAATTTAGTAATGAATCGATACTTTATTAAGTGTTAAGAACAATATTATTAATAATTTATAATCTCCCTTGAATTAGTGAGAAATAAAAGTTTATTTGTTATTTACAATGACTGAAGTTCAACCTAGTTCTAAATTTAAAATTTTTTTTAAAATTGAATGTATATCTATTCTTTCAATATTATTTTCAAATGAAAGATGTTTAGATCATTGTTGTCACTCATCATACTAGAATTTTACACCATGATTAAAATTTAATATACTAAAATATTGTTATGAAGATTCAAATTGTACTTATCTTTAGATGTTTAAGAAGTGAATATTAATTCGTATTTACGATGGTGAATTAGGTTTACTTAGAATAGTATATATTAAATATTCAAAAAAATAATTTAAAATAAAGTATTCGGGAGTTAACTTAAATGAATTGATAAAAATTTTCGTGAAACATTCCTGGATACAAAGAGTAATAATTTTTGCTAAATAATATAAATAAATATAAAGATTAGTTTCAATTAACAACTTATATATGAATTTATTATTATTAGACGGAATAATAAATTAAAAATATTCATAAAATTGATACTATTTAAAGCCTATTATAACGAAGATTTTTGAAAATTTTGATAAGTCGCTTACTTGATTTTTTATTATCGACATCTAAGATTTATATAATATAAATTACCTACATTAATATAAATAAAAGTTATAAAAAATATGCTTAATTTTTTTACTAATAATGAAATCTTTTTACTATGATTTCAAATTTATATAAAATGGACATTAACAAAAAATGTATAAAAAGCTGTAAACTTTAATATATAAGGTTTCAGGCCGGAATGTGGCGTACATGCAGGATCTCAAGCTGCTATTAAGGACTCTACGTACCCTCGAGCCCTATTAATGCCTCTTAAATCAAAGTAAACGGGTTTTCTTTGCAAAAAACTGCTGGACTGTTCGTTACCGACGCCGATTTTCGACATGTTTTCTTATGCGCTTTAGAAATGTGGAAGCACTTAGGCTAACAGCAAAGATGAACACAAAGACCTAGACAATTGTAGTACCCGTGTACGTCAGCATTGACCCAAAATTGAGAACGTTTCCGCAGACGTGTTTTAGCCAGGCGTTTGCGAGTCATAAGCGCTTCATAAACAACCGATCTGCTGATATAATTACTGATTATCTGATTGACATATTAGCTGGGCCCGCTCCATGACACGCTAAGTAATAATCTACCCATAGTCTGGAGTTTGTAAAAATACCGGATTTTGTGAATCGAGTCGACAGAGAGTATAATATATTCATCTGCAAGCGCTCATCCGATCACCTAATCTCGTCTACCACTCTAAGTGGATACTCTGAAATAGCGAAATGACGCGCTCATAGAAGTCAGAAACCCCCAATCTGCCGTACTGACAAAAAATAATATGGCGTGCTAATGCTGATAGATTAAATGGAGCACTAGATATCAAATCAAATTCTCCGCCTAGTGTGAGAATCTGTTTACTAGAGCCGCAAATTAAGTTAAGAGTGAAAAGATTCTAAAAAACTTAGTAAGGATGACCCGTAATATGTTAGCAGTTAATTACAATACGGACCTACAAGCCGTGCTACTATTTCGTTCCTAATTGATCGTCCCCTGCAAAAGATATATGTATTCTGAACTATAACTCTGAGTATGACCTCATATCCACCAAGGAGTAAGCTCGTAACCACTTTGCATAGATTCGTAAATTATTAACCTTCACGTACTCAACTGTTACAAGTGTGCCGTTCGGACCAAGTCTTAAGGCACGCGCACCATATCACGGATTTAAGCAGACGCTGAACCGGGTAGCCAATTCTGCTTCTGCCTCAGCCTACAGGTGCCTTTACGGGGTACACCAGGGCTTTCCGAGTCAGCTCGTTGGCACAACGAGACGGTAAACGCCATCGGGTGGCTCCTCGTAGCGGTCCGACCCCCGACGACCAGAGACGCCCTCTCCTCAATCCCGAGGGGTCTGTGAGGCTCACTATCTCGACGAGACTTTGATAGTCGGGATGTCCAACAGATGTCACTCAGTTACTCACTGCAATCGGAGAATAGTCCCAATACCGAGCGGGCCATGACGTCTTGGCTTCGTGAAGGCAAGGGGTGGCAGGGCAGACCGGGCAACGGCGGGAGAGAAGACTCCTGACCAGGGGTTACAGTCAACGTACGCTCCAATGGTCCGACAAGCTCCGGAGAGGCAAGATCATTACTAGGTGTCGCTGTACGCCCGCTGCAGAGCGGCCAGGTAAACAGCTTCCCCTCTGTTGAGAATTCTTTTTGTCAGTCCCATGCTCATAACGCTGGTGCCAATTTTACATCTAACGGACGCGCAAACAGACCATCCGCGCTGCGGGTCCCCGGGCACGAGGAGACCGTCCTAGGAAGGACCCAGCCGACAGCTCGGCCACCCGCCAATGTTGACGCGCCAGTACCGGACATTCCGAGGCTCTTAGCATTCAGCCGCATTGCGAGGGTTCACTAAAACCCACGTGGGGCACGGTAGTATGCTTCTAGACATCGGAATTTCTGACCGCGTATTTGACATCCCACGTCCGTAGCGCATAGGAACACCCCCCTAAACGATGTCGCTATGTCACCCCGGTTGAAAGCATCTAACGTGCGTAATGAGTCCCGGATTTCCATGATGATGACTCGGGTTAGGCAGTTGTGTGCCAGGCGCCCATCGAACGGACGCCTCAACCCGCGCCCTAATCCCCTTGTGAGAGACCATAGAGCCATGCATTCAGGTACCATCCTTTAACAGACGAGCGCGTCTCGAGGCAGCAGTGGTGGCCACCGGGCCAGCCGCCCGCGCCTGGGATCCGGCGCAGCGCCGAGTCAGCGAGGGCGCCAACGCGCCGCGCCCGAGTCAGCCCGGAAACGGGCGGGCGGTCTGCGGGGCGGGTACGCGCGGCCACTGCCGGTGGGCCACGGGCGCACCAGGGGGTCCTGGTGGGGGACCGGCGAGCGCACCGGAGCGGCGCGCGGGGTGGCCCCGCGGGGTGCACCGTGATGGCATGAAAAGGCCCGGTCCTGCGGCCCGGAGCCCGTCCGCAGGTGGCGGCGCCCCCTGGGGGGGGACCGGCCCCTCGCCCCCGCAGACCGGGCGCCGGTGAGGGCCTGGGGGGCGGCGCGAAGGCCGCCGACGCGCCAGAGGCGGGCAAGCCCCCAGGCTCCCCGGGCGCGGCTCCCCCCAGCCGCCGACTCTGGGCAGTCCTGCCGTGTCCCCGTACGGGGACGTCGCGGGCGCCGGGAGCGGCCCCTCGAGCCTCTCCGACCGGGGCTGACCGCTCAGGAAGTCAGGGGCTGAGAGTGGCCTCGCGCACCGCGGCGCCCGCACCGGGGGGGCGCCGTCACGCGCGATACGTGAGGGGGGGGGGCCGGCAGACGCCGGAGGGCGGACCCTCCCGGGGCGGCGGCCGGTTTGGCCCTTGCCGTGCCAGCTGACGGGCCTCGCCGCACCGTGCTGACGGTGGGTCCTCACTCAGACGGCTGCCGGCGATCGGGGCGGGCAATGGCTCAACGCGGGCGGACCAGCGAGGCCTGGTTGGGGGGTGGTAGGGGCGGGGGGCTCCGAATCTTCACGCCCGCGCAGCGCGCTGTGCCGCCGCCGCGCTGGCACGCACCTCGGCTGGCGTGTGCGGAGCGGCGCGGTGGTGAGCAGGGCACAGCCACCACCCCCAGCAAGGGGGGGACGGGCCGGCCGCCGCTCGAATGCGGGGGGCGTAGGCTCCGCGGGCATCACGGCGGCGCTGCCACGCGC     
B       ACTTATAATTTTATTTATAGCGATTCGTTAATGTTCAAGAATTACAAAACTTTGATTTTTTAATATAGATAAATATATTATATATCATTCCTAGCAACTGGGTTAATTATATTAATTATATAAAATATTTGAAATTAACTAATAATATCTTTTTCATTATTTATTTATATAATATATTGTAAAATGTAATCATATAATGAGTTTTTCTAAATTTAATAATAGGTCGATACTTTATTGAGTATTAAGAGCAATATTATTAATAGTTTATAATCTCCCTTAAATTGGTAAGAAATAAAAATTTATTTGTTATTTACAATGGCTGAAGTTCAACCTAATTCTAAATTTGAAATTTTATTTAAAATTGGATGTATATCTATTCTTTCAATATTATTTTCAAGTAAAAGATATTTAAATCATTGTTGTCACTCATCATACTAGGATTTTACACCATAGTTAAGATTTAATATACTAAGATATTATTATGAGAATTCAAATTGTGCTTATCTTTAGATATTTAAAAAATAAATATTAGTTCATATTTACAATGGTGAATTAAGTTTACTTAGAATAATATGTATTAAATGTTCAAAAAAATGATTTGGAGTAAGATATTCGGGAGTTAACTTAAATGAATTAATAAAAATTTTCGTGAAACATTCGTGGATACAAAAAGTAATAATTTTTACTAAATAATATAAATAAATATAAAAATTAGTTTCAATTAACAACTTATATGTGAATTTATTATTATTAAGCAAAAAAATGAATTAAGGATGTTCATAAAATTGATGCTATTTAAAACCTATTATAACGAAAATTTTTAAAAATTTTGATAAATCACTTACTTGATTTTTTATTTTCAACATCTAAGATTTATATAATATAAATTACCTACATTAGTATAAATAAAAATTATAGGAAATGTGCTTAATTTTTTTACTAGTAATGAAATCTTTTTACTATAATTTCAAGTTTATATAAAATGAATATTAACAAAAAATGCGTAAAAAGCTGTAAACTCTAACATATAAAGTTTCAGGCCAGAACGTTGCGCATTTGCAGGATCTCAAGCCGCTACTAAGGACTTTACGTACCCTCGGGCCCTATTAATGCCTCTTAGATCGAAATAAACGGGTTTTCTTTGCAAAAAAGTGCTGGACTGGTCGTTACCGACGTCGATTTTCGACATAGTTTCTTATACACTTTAGAGATGTGGAATCACTTAGGCTAACAGGAAAGATGAACACTAAGATCTAGATAATTGCAGTACCCGTGTACGTTAGCATTGAACCAAAGTTGAGAACGTTTCCACAGACGCGTTCTAGCCAAGCGTTTTTGAGTCATAAACGCCTTATAAAGAACTAATCTGCTGGTATAATTGCTAATCATCTGATTGAGATATTGGCTGGGTCCACTTCACGACAAACTAAGTATTAACCTACCCACAGTCTGGAGTTTGTAGGGATACCGGATTCCATGGATCGAGTCGACAGAGAGTATAATATATCTATCTCCAAGCGCTCATCCGTTCACATAATCTCGTCTACCACCCTAGGCAGATACTCTGAAATGACGGTACGACGCGTTCATAGAAGTCTGAAACCCTCAATCCGCTGCACTGAGAAAAAATAATCTAGCGTGCTAATGCTGACAGATTAAATGTGGCACTAGATATCAAATCAAATCCTCCTCCTAGTGTTAGAGACCGTTTACCAGAGCTGCAAATTAAGTTGAGAATGAAAAGATCCTAAAAAATTTAGTAAGGATGTCCCCTAATATGTTAGCAGTTAATTACAGTACGGATCTGCGAGCCGTGCTACTGTTTCGTTCTTTATTAATCGTACCCTGCAACAGACATATGTAATCTAAATTATAACCTTGAGTATGACCTCTTATCCACCGAGGAGTAAGTTCGTAACCACTTTGCATAGATTCGTAAATTATTAACCTTCACGTACTCAACCGTTACAAGTGTGCCGTTTGAACCAAGTATTAAAGCACGCGCACCATATCACGGAATTAAGCAGCCGCTGAACCGGGTCGCCAGTTCTGCTTCTGTCTCAGCCTACAGGTAGTTTTACGGGATACACCAAGGCTTTCCGAGTCAACTCGTTGCCACACCGGGACGGTTAACGCCATCGGGCGGCTCATCGTAGCGGTCCGGCCCCCGATGACCAGGGACCCTCTCACCTTAATCCCGGGGGATCTGGGAGGCTCACTATCTCGACGAAACTTTGATACTCGGGGTGTCCAACAGATGTCTCCCGGTTACTCACTGCAATCGGAGAATAGTCCCAACGCCGAGCGGGCCATGACGGTTTGGCTTCGTGAAAGCACGGGGTGGCAGAGTAGACTGGGCAATGGCGGGAGATAAGACTCCTGACCGTGGATTACCGTCAACGTACCCTCCAGTGATCCTACAAGCTCATGAGTGGCAAGGTCATTACTAGGTGTCGCTGTACGCCCGCTTTAGAGCGGCCAGGGAAACAGCTTCCCCCCTGTCAAGAATTCCTTTTATGAGTCCCATGCTCATAACGCCGGTGCCAATATTACATCTTCCGGACGCGCAAAGAGAACATCCGCGCTGCGGGTCCCCGGACACGTAAAGTCAGTCCCAGGGAGAACCCAGCCGATCACTCGATCACCCGTCAATGTTGACGCGCGAGTACCGGACATTCCGAGGTGCTTAGCAATCAGTCGCGTTGCGAGGGTTCACTGAAACCCGCGTGGGGCACGGTGGTGTGCTGCTGGACATCGGACTTTCTGAGCGCGTATTGGACATCCCACGTCCGTAGCATATGGGAACACCCCCCTATACGATGTCGCAATGTCACCCAGGTTGACAGCATCTAGCGTGCGTGATTAGACCCGGATTGCCATGGTGCGGATTCGGGTTAGGCAGATGTGTGCCAGGCGCCCATCGAACGGACGCCTCAACCCGCGCCCTAATCCCCTTGTGGGAGACCATAGAGCCACGCACTCGGGTGCCATCATTTAACAGACGAACGCGTCTGGAGGCAGCAGGGGTGGCCACCGGGGGAGCCGCTCGCGCCTGGGATCCGGCGCAGCGCCGAGTCAGCGAGGGCGCCAACGCGCCGCGCCCGAGTCCGGCCGGAAACGGGCGGGCCGTCTGCGAGGGGGGTGCGCGCGGCCAACGCGGGTGGGCCACGGGGGCACCAGGGGGTCCTGGTAAGGGACCGGCGAGCGCACCTGAGCGGCGCGCGGGGCGGCGCCGCGTGGTCGTCCGTGCTGGCATGCATATGCCCGGTCCGGCCGCCCGGGGCCCGTCCTCAGGTGGCACCGCCCCCTGGGGGGGGACCGGCTCCTCGCCCGCGCTGACCGGGCGCCGGTGAGGGACTGGGGGGCGTCGCGAAGGCCGGCGGCGCGCCAGAGGGGGGCAAGCCCCCAGCCTCCCCGGGCGCGGCTCCCCCCCGCCGCCGACTCTGGGCTGTCCTGCCGTATCCCCCTACGGTCACGTCGCGGGCGGCGGGTGCGGCCCCTCGAGGCGCTCCGACCGCGGCTGACCGCTCGGGGAGTCAGGGGCTGAGAATAGCCTGGCGGGCCGCGGCGGCCGCGCCGGGGGGGCGCCGTCACGCGCGATGCGCGAGGGGGGGGAGCCGGCAGCCGCCGGGGGGCGGACCGTCCCGGGGCGGCGGCCGGGTTGGCCCTTGCCGTGCCAGCTGACAGGCCTCCCCGCACCGTGCGGACGGTGGGTCCTCACTCGGACGGCTGCCGGGGATCGGGGCGGGTAATGGCTCCACGCGGGCGGACCAGCGGGGCCTGGGTGGGGCGTGGTAGGGCCGGGGGGCTCCGAATCTCCGGGCCCGCGCTGCGCGCTGTGCCGTCGGCGCGCTGGCCAGCACCTCGGCTGGCGTGTGCGGGGCGGCGGGGTGGTGGCCGGGGCACAGCCACCACCCCAACCAAGGGGGGGGCGGGCCGGCCGCCCCTCGACTGCGCCGGCGGTGGGCTCCGCGGGCATCACGGCGGCGCTGCGACGCGC     
A       ACTTATAATTTTGTTTATAGCGATTCGTTTATGTTCAAAAATTACAAAGCTTTGATTTTTTAATATAGATAAATATATTATATATCATTCCTAACAACTGAGTTAATTATATTAATTATATAAAATATTTAAAATTAGCTAATAATATCTTTTTCATTGTTTGTTTATGTATTATATTATAAAATATAATCATATAATGAGTTTTTCTAAATTTAATGATAAATCGATACTTTGTTAAGTGTTAAGAACAATATTATTAATAGTTTATAATCTCCCTTAAGTTGGTGAGAAATAAAGATTTATTTGTTATTTACAATAACTGAAGTTCAACCTAGTTCTAAATTTGAAATTTTATTTAAAATTGAATGTATATCTATTCTTTCAATATTATTTTCAAATAAAAGATATTTAAATCATTGTTATCACTCATCATGCTAGAATTTTACACCATGATTAAAATTTAATATACTAAAATATTGTTATGAGGATTCAAATTATACTTGTCTTTAGGTATTTAAAAAATGAATATTAATTCGTGTTTGCGATGGTGAATTAGGTTTACTTAGAGTAGTATATATTAAATATTCAAAAGAATAATTTAAAATAAAGTATTCGGAGATTAACTTAAATGAATTAATAAAAATTTTCGTGAAACATTCATAGATACGAAAAGTAATAATTTTTACTAAATAATATAAATAAATATAAAAATTAGTTTCAATTAACAACTTATATGTAAATTTATTATTATTAAACAAAATAATAAATTAAAAATATTCATAAAATTAATGCTATTTAAGGCCTATTATAACGAAAATTTTTTAAAATTTTAATAAATCACTTACTTGATTTTTTATTTTCAACGTCTAAGATTTATGTAATATAGATTACCTACATTAATATAAGTAAAGATTATAGAAAATATGCTTAATTTTTTTACTGATAATGAAATCTTTTTACTATAATTTCAAGTTTATATAAAATGGACATTAACGAAAAACGTGTAAAAAGCTGCAAACGCTAACGCATAAGATTTGAGGCCAGAACGTTGCGCATTTGCAGGATCTCAAGCCGCTATCAAGGACTCTATGTACCCTCAGGTCCTATTAACGCCTCTTAAATCAAAGTCAACGGGTTTTCATTGTAAAAAATTGCTGGACTGGTCGCTGCCAACGCCGATTTTCAACATTGTTTCTTATACGCTTTAGAGATGTGGATCCACTTAGGCTAACAGCAAAGATGAATACTAAGACCTAGACAATTGTAGAGCCCGTGTACGTTAGCATTGACCCAAAGTTGAGAACCTTTCCACAGATGTGTTTTGGCCTGGCGTTTCCGAGTCATAAACGCTTCATAAACAGCTAATCTGCTGGTATAATTGCTGATTATCTGATTGACACATTAGCTGGGCCCGCTTCACGACAAACTAAGAAATAATCTACCCATAGTCTGGAATCTGTAGGCATAGCGGATTTCGTGAATCGAGTCGACAGAGAGTATAATATATTCATCTGCAAGTGCTCATCCGATCACCTGATCCCGTCTACCACCCCAGATGGATACTCTGAAATGGCGGTATGACGCGCTCGTAGAAGTCAGAAACCCTCAATCCGCTACACTGACAAAAAATAATGTAACGTGCTAATGCTGATAGATTAAATGTAGCACTAGATATCAAATTAAATTTTCCGCCTAGTATCAGAGTCTGTTTACCAGAGCTGCAAAGCAAGTTAAGAATAAGAAGATTCTAAAAAACTTAGTAAGGATGACCCCTAAAATATTAGCAGTTAATTACAATACGAACCTGCGAGCCGTGCTTCTGTTTCATTCTTAATTGACCGTCCTCTGCAGAAGATATATATATTCTAAACCACGACCCTGAGTATGACCTCATATCCACCGAGGAGTAAGCTTGTAATCACTTGGCATAGATTCGTAAGTTATTAACCCTCGCGTACTCAACCGTTGCAAGTGTGCCGTTCGTACCAAGTCTCAAGGCACGCGCAGCGTATGACGGACTGAAGCAGTCGCTGAACCGGGTTACCAATTCTGCTTCTATCTCAGCCTACAGGTGTCTTTACGGGATACACCAAGGCTTTCCGAGTCAACTCGTTGGCACACCAAGACGGTTATCGCCATTGGGTAGCTCGTCGTAGCGGTCCGGCCCCCGATGAACAGGGACGCCCTCACCTCTATCCCGAGGGATCTGGCAGGCTCACTATCACGACGAGACTTTGGTACTCGGAATGCCCAACAGATGTCCCTCGGTTACTCACGGTAATCGGAGAATAGTCCCAATACCGAGCGGGCCATGACGGCTTGGCTTCGTGAAGGTAAGGGGTGGCGGCGCAGACTGGGCAATGGCGGGAGAAAAGACTTCTGACCAGGGGTTACTGTCAACGCACGCTCCAATGGTCCAACAAGCTCGTGAGTGGCAAGGTCATTACCAGGTGTCGCTGTACGCCCGCTAGAGAGCGGCCAGGTGAACAGCTACCCCGCTGTCGAGACTTCATTTTGTCAGTCCCATGCTCATAACGCCGGCGCCAATTTTACATCTTCCGGACGCGCAAACAGAGCAACCGCGCTGCGGGTCCCCGGACACAGGGAGTCCGTCCTAGGGAGAACCCAGCCGATAGCTCGAACACCCGTCAATATTGACGCGCGAGTACCGGGCATTCCGAGGTTCATAGCAGTCAGTCGTATTGCGAGGGTTTACTAAAACCCGCGTGGGGCACGGTGGTGTGCTGCCGGACTTCGGAATCTCTGAGCGCGTATTAGACGTTCCACGTCCGTCGCATACAAGAACACCCCCCAATACGATGTCGCTATGTCACCCCGGTTGAAAGCATCTAACATGCGTGATTAGTCCCGGATTACCATGGTGCGGATCCGGGTTAGGCACCTGTGTGCCAGGCGCCCATCCAACGGGCACCTCAACCCGCGCTCTAATCCCCTTGTGTGAGACCGTAGAGCCATGCAGTCGGGTACAATCGTTTGACAGACGAACGCGTCCCGAGGCAGCAAGGGTGGCCATCGGGGGAGCCGCCCGCGCCTGGGATCGGGCGCAGCGCCGAGTCAGCGAGGGCGGCAACGCGCCGCGCCCGAGTCGGGCCGGAAACGGGTGGTCAGTCTGCGAGGGGGGTGCACGCGGGCACCGCGGGTGGGCCACGAGGGCACCAGGGGGTCCTCGTCAGGGACCGGCGAGCGCACCTTAGCGGCGCGCAGGGTGCCTCCGCGCGGTCCAGCGTGCTGGCATGGAAAGGCCCGGGCCGGCCGCGCGGAGCCCGTCCGCAGGTGGCGGCGCCCCCTGGGGGGGGACCGGCTCCTCGCCCTCGCAGACCGGGCGCCGGTGAGGGCCTGGGGAGCGCCGTGAAGGCCGGTGGCGCGCCAGAGGTGGGCAAGTCCCCAGGCGCCCCGGCCGCGGCTCCCCCCGGCCGCCGACTCTGGGCGGTCCTGCCGTGTCCCCGTACAGGGACGTCGGGGGCGCCGGGCGCGGCCCCTCGAGTCTCTCCGACCGCGGCTGACCGCTCAGGCAGTCAGGGGCTGAGAGTGGCCCGGCGCCCCGCGGCGGCCGCACCGGGGGGGCGCCGTCACGCGCGATTCGGGGGGGGGGGGGGCCGGCAGGCGCCGGAGGGCGGACCGTCCCGGGGCGGGGGCCGGTTTGGCCCTTGTCGTGCCAGCGGGCAGGCCTCCCCGCACCGTGCGGACTGTGGGTCCTCACTCGGACGGCTGCCGGCGATCGGGGCGTGTAATGGCTCCACGCGGGCGGACCAGCGGGTCCTGGGTGGGGGTTGGTAGGGCCGGGGGGCTCCGAATCCCCAGGCTCGCGCTGCGCGCTGTGCCGCCGCCGCGCTGGCTAGCACCTCGGCTGGCGTGTGCGGAGCGGCGCGGTGGTGGCCAGGACTCAGCCACTACCCGCACCAAGCGGGGGGCGGGCCGGCCGCCGCTCGAATGCGCCGGGAGTGGGCTCCGGGGGCATCACGGCGGCGCTGCCACGCGC     
