# Supplementary material for: A simple method for data partitioning based on relative evolutionary rates
Source: PeerJ. 2018 Aug 28;6:e5498. doi: 10.7717/peerj.5498 (PMC6118207; doi:10.7717/peerj.5498)
Supplement: Data S1 — The datasets are provided in the PHYLIP format. [file peerj-06-5498-s002.zip › DataS2/AS11-8.phy]

17  4000
out     TACTGAAATTACAACTTTTAAATTTTTTCGGAGTAGCCAAATTATATTACACACAAAATCATAATATTATTGTTTGAATTTGATATAATAGTCAAATCTTAAAAATATATAGAAAGAAATATAAGGTAATAGAATTCTAGTCCTATTTCAACCCATATATTATGCATGACATTTTTTACGACTGGATTTACATACCAATTTAATATAATAATTAATTTTTTAATATAATACTCTTTATTTGTGAAATCAAGATGGGATAGTTTTGCATATATAGTATAATTAAAGTTAATGTCTTCATTTTAAGATTTTTAAACTTCCATTATATATATAAACAAAGTAAATTCTATATAGTAATATGTCTATTTCATGGATGATTACTAATATATATATTATGCTGTTAAATATATACCAATCTAATTAAATGTATTTTAAACAATATCATCTTTTTATTTTACTTAAAGTTCTTCTGTCTAGTCAATAGAGTATATTAATAAAATATCTATTTCTAATACTATTGCATATCATTAAAAATTTTAACCTTTATTAAGTAATTTGCATATTTTCGTTTTAACAAAAAATATAGTTTTTAATTTTTGTTCAAAATTAACTTACAGTGTATCATCTTTGTCTGATAAGAGCTAAATTATTAATTATTGATATATTACTACTATTTGGTATTTTTAGTAAATTGTAATGTCCAATTATGAAATATCTAATAACTAGAAATATATTAATCAATTCGGAAGTATTCCTTTTTGCTTCTGTCAAATATTAATTTTAATTAACTTGCGTAAAAATAAAATACGTCGGAGAAAAATAAATAATTAAAGTACACTCGATTTAATCCATATTTTTAAGATAATATACTTTATCTTATACGACAAATTACTATAGATTAATTACTATAAACATTGATCTGTTCATATTAAAAACGTATATATCTTAAAAATGGTACCTTAAATAAAACGTTATTAAAAATTTTATATAAATTTTTTTTATAAAGCTTAACGTCACCTAAGGGTTTATTTTTTTGATGACAGGGGACGGTGGTTTTCGCTAGTATTGGTCGCAAAATTATGCTGAACTTCTGACTTAGTGTGATTCCTAACCACCATGGTATTGAGAATATGGTCCAAGATCACAACAAGTGGCTAAAGGAATACTTCGGATGGAGGCACTCGAATTTCGTTTGATACTGTTTAGAGAACACTTTTCATCTACCGGGACCAGGAGGTCGAATTCTAAGTTGTGTTAGCAATTCAATTCGAGATTCACCTAATAAGCTGCGAACCGTGGCTAAATGGGCCTATTTGACAATCGCGTTCGAAATTGTGAATCTGTCGAGTGTTATTGAGGCCTACCTTCAAGGGTCGAAATACTTATATAACTTACCGTAACTAATCTGCCTAAGACACTGCTTTGATCTGTCGTCTTATGCAATCTCCTTCTCATCTGCTTGGCGCGGTGAATCCATACACCAGAAAACGTAGATTTCCTTCGGGGCTATTATGCTTTTACATAAGTCAGCATGAATATTTTTCGCAGACCAGATATAATCATGGTTTGTAGAGCGCTCGCTCCTACTCCTCTAATATCACTTGGCGAAACTGCGATATCCCATTGCTATTTGTGTATTGATTCGATTATTGGAGGTTGCCTCGCTGGCTTAGGTCCAGGAGCCCCTGTGGTAAATCAGATGAGATTACTTAAAGACGTCGTAGTTTACAGCATTTGCTTGTTAACACACCTGTATTACATAATCTGACAGCATGAAATAACGCAAAGCCCGATTGTAAGTTCGCCCTCATTCTGGTACTTATTAGCCCGGTCATAAATCCGGTTTTTATAAATATGAAAAATGCCGCGAATTGTTTGTATTAACAAATCGAGGGTTCCTAAAGGACAACTTGGGTTTCTGATTATTTTATGACGGAACGTTCTTCTTACGAGGTTTGCTTTCTAAATACGGCCTAGTTGGCTAAGCAACTTTATATGTCCCTCCCCCTGTCGGGTGGGAGTGCGTAATACCGACCATCGATCTACCACACAATCACTTATGCCTTAACGACCCAAGTAGTTGGGTTTTGCGGTAGCCATTCGGAACTCCCCGTAACACCACCGCTCTGAACAGCTACAGAGTGCGTGGCGACAGTGTCGCGCCTGAGTAGCCTTAGAACATTCTTGGCCCTGTTTCCAGATTCCATGTATATGTCGAATCGGGATTTTCCCTGCAGTGAGGGGCGGGCGGGGGGATTCGCCTTAACTGGCATTCGTTGGCACCATAGTTTCGTCGATCAGGCTGGGGGGCACTACGAGCCCCTGCCGGATAAGATACGGACATCAATCGGAAGTACCCATAGGTCCAGGCGGGCACCCTGTATTACCGGTGTCAGCCTCACGTCAGGGCGGCGTCAAGAAACCCGCTACCGGCTCACTCAGAGTACGTGAAAGTCTAGTCGGCGGGAACATCCGCTGGGGCCTGCGTTTACTGGCTCCAGGGAACCGAAGAACTGTCGCGCCAAAGTCGGCGGGCCCTGCAGGCACTCATCCAGTACCATAACATAGACGGCCTGTCTGTGAGTCCGTCTGTTTCTCTAAAGCGGGATCTACGCGTTCTCGCGTTCGCGACGCACTGCGTCTCACCACCGTAGCGATCGCTTGAACTGCAGCCAACCCGTACCGTTTAACATTGAATTCCTCATATATCTACACCCAATGAAGTCGTACCCGCCGCTAGGCATTAAAAGGCCGGCACTGCCGCAGCTAGGCCTGGAAGCAGTGCCCGCGCCAGCTGCGGGAAGGGCTAGTGCTAAGCATGTTAGCCAGCTAATGCACGCATCTCTCGGTTCTGGATAGTGTACCGCTTGCGCGCGGGAGAATCCACCTTCTTACGACGGTTGTATGTACAGCGGGGTGCCCCCAGCAAACCACGCATGAGGTAACTGATGGGGCGGCCTGCCCCGCAATTGTTCACACCTTGATTCCCATGCGCATTTCAGCTCGGTGGTACCCCCCGCCTGCCCCCGGGAGGCGTTGGGGCCGCGCAACTGGCCGCGGGGGGCGGCGTGGCCGCGCCTCCCGGCCCGCGGCCCCACGTCTTCTCGGGCCCTCCGCGTTCGACCGCCGCCGCCCTTTCCGCCACTAGCGAGCGGGCCCGCAATCTCCTCGCGCCGCCGCCTCGTAGCGGGCACGGCGGGCGGTCGCCAGGGGATGAAAGACCCCGCCGAGGGGGTTCCCGAGGCCTTGACACAGGGCCCCCGCGCGCGCCCCGCAACCCGAGCGGTGGGCGCCGCGGCCTTAGGACTGACCCGGCTCGGGGTCGTCGGGGGCACCTTAGTCGGGCGCGGGCCGTCGGCCCGCAGCCCGAGGCGCATAGACGGCCTCCTAGCGGGTTCGCCCACTCGCCGGGCGAGCCCCCTGTGGATAGCGTCGTCATCGTGGAGGGCGCAGGCTCGGGCCGGGGAGTTACCGCGCCCGCCGCATGTCCGGGCACCGGCGAGTCCAGCGGACTAGGGGGCCGGAGGGTGCGGCACGGCCGAGCGGCCCCGGCATTCCCGCGTCGGCCAGCCCGTACCGAGGGGCACGGACCGGGCCGCCGGCTGCCCCAGGGGGGGGTCCGGCGGTGAGCCGCGCGCGGAGGACCAGCGTCCGCGGGGGCGTCCGCACCGCGGGCCGGGCGAATGAGGACCTACGACACCGCAGCCTCCGCGCCCGGCCCCCCTGATCCGGGGGGTCCTCAGATGTCGTGCGGCGCGCGAGGGCCTCACGGCCCCCCCGGCTCGCCGGGCGCACCGGCGCGCCCGTTGGGGCCAGCGCGGGAGCGGGGGCGACCGGCACGGCCTCGCGGGCTCGCCACAACCCGCGCAGTGGTCGGGGCGGCGATCTCCGCAGCTCGGCAGACCGCGGGGCGGCCAGCCTGCCCGCTACTGAGCTAGGCGGGCCCCCACCGCACACCCCCCATTGCGGCGGCCCGCCCGATCTCGCAGAGCCCTCGCGCGCC     
P       TACTAGAATTACAACTTTTAAATTTTTTCGGAGTGGCCGAATTATATTAGACACAGAATCATAATATTGATATTTGAATTTAATGTAATAATCGAATCTTAAAAATATATAGAAAGAAGTATGAAATAATAGGATTCTAGTCCTATTTCAACCCATATATTATGCATAACATTTTTTACGACTAAATTTACATTCCAATTTAATATAATAGTTAATTTTTTAATAAAATACTCTTTACTTATGAAATCAAAATGAAGTAATTTTACGTATATAGTATAATTAAAGTTAATGTCTTCATTTTAAGATTTTTAAACTTCCATTATATATATGTACAAAGTGAGTTCTATATAGTAATATATCTATTTCATGGATAATTACTAATATATATATTATGCTGTTAAATATATACCAATCTAAATAAATGTATTTTAAACAATATCATCTTTTTATTTTACTTGAAATTCTTCTGTCTAATCAGTAAAGTATATTAATAAAATATCTATTTCTAATACTATTACATATCATTAAGAATTTTGACCTTTATTAAATAATTTGCATATTTTCATTTTAACAAAGAATATAATTTTTAATTTTTGTTCAAAATTAACTTACAGTATATCATCTTTGTCTAATAAAAACTAAATTATTGGTTATTGATATATTACTGCTATTTAGTATTTTTAGTAGATTATAATATCCGGTTATAAAATATCTAATAACTAGAAATATATTGATCAATTCGGAAGTGTTCCTTTTTGCTTCTAACAAATATTAATTTTAATTAACTTGCGTAAAAATGGAATACATCAAAGAAAAGTGAATGGTTTAGGTACACTCAATTTAATCCATATTTTTAAAATAATATACTTTGTCTTATACGGCAAATTACTATAAATTAATTGCTATAAACATTGATCTGTTCGTATTAAAAGCGTGTATATCTTAAAGATAATACCTTAAATAAAACGTTATTAAAAATTTTATATAAATTTTTTTTATAAAACTTAATGTCACCTAAGGGTTTATTTTTTCGATGATAGGGGAAGATGGTCTTTGCTAGTATTGGTCGCACAATTATGCTGAACTTCTGGCTTTATGCGATTCCTAACCACCATGGTATTGAGAACATGGCCTAAGATCACAATAAGTGGCTAAAGGAATACTTCGGATGGAAACATTTAAACTTCGTTCGAAAATATTTAGTGAACACTTTTTATCTACAGGAACCAGGAGGTCAAATTCTAAGTTATGGTAGAAATTCAATTCAAGATTTAACTGATAAGCTGCGAACCGTGGCTGAATGGACCTATTCAACAACCGCATCCAAAATTGCGAAATTGTCGAGCGTTATTGAGGCCCACCTTCAAGGGTCGAAACCCCTATATAACTTATCGCACCTAATCTATTTAAGCCACTACTTAGATCTGTCGTTTCAGGCAATTTCGTTCTCATCTGCTGGGCCCGGTGAATTCGTACATCAGAAAATGTAAATTTCTTTCAGGGCTATTATGTTTTTACATAAGTCAGTGCGAGTATTTTTCTCCTATTAGATACAATCATGGTTTGTAGAGCCCCCGTTCCCACTCCTCTAAAACTACTTGACGAAACTGCGATATCCCGTTGTCATCTACATATCGATTCGATTATTGGAGGTTGCCTTGCTGGCTTAAGTCCGGAAGCCCCTGTGGTAAATCAGATGGGATTATTTAAACACGTTGTAGCTTACAACACTTGCTTGTTGACCCGTCTGTATTACATAATCTAAAGGTATAAAATCACACAAAGCTCGATCGTAAGTTCGCCCACATTCAGGTACTTATTATCCCATTCATAAATCCGATTTCTATAAATATGAAAATTGCCGCGAATTGTTTATATTAACAAAACGATGGTTCCTGAAGAACAACCTGGGTTTCTGGCTATATTTTGACGGAACGCTGTTATTACGAGGTTTGCTTTCTAAATACAGCATAGTTGGTTGAACAACTTTATATGTCCCTCCCCCAGTCGGGTGGTAGTGCGTAATACCAACCTTCCATCTACCACGCAACCACTTACGCCTTAACGACCCAAGGGGTTGGGTTTCGCAGTGGCCATTTGGAACTCCCCGTAGCACCGCCGCACTGAACAGCTACAGACTGCGTGGCGGCAGTGTCGCGACTGAGTAGCGTGAGAATATTCTTGGCCCTGTTTCCAGATTTCAAGTATATGTCGAAACGGGAATGTCCCTGTGGCAAGGGGCTGGCGGGGGGATTCGCCTTAACTGGCATTCGGTGGCACCATGGTTTCGGCGATTAGGCTGGGGGGCAACCCCAGCCCCTGTCGAATAAGATATAGACATCAATCGGAGGTACCCATAGGTCCGGACGGCCACCCTGTATTGCCGGTGTCAGCCTCACGTCAAGGCCGCGTCAAGGAAGCCTCTACCAGCTCACTCAGGGTACGCGAAGGTCTATCCGGCGGGACCCTCCGCTGGGGCCTGCGTTTGCAGGCTCCAGGACACCGGAGATCTTTCGCGCCAGAGCCGGCGTGCACTGCAGACACTCATCGTGTACCATAACATAGACGGCCCGGCTGTGAGACCGGCTGTTTCTCAATAGCGGGATCTGCGAGCTCTCGCGGTCGCCACGCACTGCGTCCCGTCACCGTACCGATCACTTGAACCGTTGCCCACCCGTGCCGTTTAACACTGAGTTCCTCATTTATCTACACCCAACGAGGTAGTACCCGCTTCTTGGCATTAGAATGCCGGCACTGCCTCATCTAGACCCGGGAGCAGTGCCCGGGTCAGCTGCGGGAAGGGCGAATGCTAAACATATTAGCCAGTTTATGCACGCATCTCTCGATTCTGGGTGATGTGCCGCATGCGCGCGGGAAAATCCGCCTTCTAACGACGGTTGTATGAACAGCGAGGTGTCCCCAGCGAACCTCGCATAAGGGAACTGATGGGGCGGCCTGCCTCCTAGTTGCTCTCACCTTAATGCGCATCCGTATTTCAGCTTGTTGGTACCCCCCACCTGCCCCCGGGAGGCGTTGGGTCCCCGTAGCTTGCGGCGGGGGGGGGCGTGGCCGTGCCTCCTGGCCCGCGGCCCCACGTTTCCTCGGGCCCCCCGCGTTCGACCGCCGCCACCCTTTCCGCCACTGGCGAGCGGGCCGGCAATCTCCTCGCGCCCCTGCCTCGTAGCGGGCACTGCGAGCGGTCGCCAGAGCATGAAGGACCCCGCCGAGGAGGTTCCCGACGCCTGGGCACAGGCCCCCCGCCCGCGCCCCGCAACCCGAGGCGTGGGGGCCGTGGCCTTAGGACTGATCCGGCTCGAGATCGTCGCGGGCACCTTAGTCTGGCGGGGGCCGTCGGCCCACAGCCCGCGGCGCAAAGCCGGCCTCCCAGCGGGTTCCCCCACTCGCCGGGCGAGCCCCCGGGGCATAGCGTCGTCATCGTGGAGTGCGTGGGCTCGGACCGCGGAGTTACCGCGCCCGCCGCATGTCGGGGCACCGGCGAGTCCGGCGGACTAGGGGGCCGGACGGTGCGGCACGGCCGAGCGGCCCCGGCCTTCCCGGGTCGGCCAGCCCGTACTGACGGGCATGGACCGGGCCGCCGGCGTCCCCGGGGGGGTGTCCGGGGGCTAACCGCGCGCGGAGGACCATCATCCGCGGGGGCGTCCGCACCGCGGGCCGGCCGAATCAGGACCTACCACACCACAACGTCCGCGCGCGGGTCCCCCGATCCGGGGGGTCCTCAGATGCCGCGCGGCGCGCGAGGCCCCCACGGCCCTCCTGGCCCGCCGGGCGCACCGGCGCGCCCGCTGGCGCCAGCGCGGCAGCGGGGGCGACCGGCTCGGGCTCCCGGGCTCGCCACAGCCCGCGGGGTGGTCGGGGCGGCGATCTCCGCAGGTCGGCATACCGCGCGCCGCCCAGCCTGCACGCTACTGAGCTCGGCGGGCCCACATCGCACACCCCCCACTGCGACGCTCCGCCCGATCTCGCAGAGCCCTCGCGAGGC     
O       TACTGGGATTACAACTTTTAAATTTTTTCGGAGTAGCCAAATTATATTACACACAGAGTCATAATATTGTTATTTGAATTTAATATAATAATCGAGTCTTAAAAATATATAGAAAGAAATATAAAATAATAGAATTCTAGTCCTATTTCAACCCATGTATTATGCATAACATTTTTTACGACTAAATTTACATTACAATTTAATATAATAGTTAATTTTTTAATAGAATACTCTTTATTTGTGGAGTCTAAATGAAGTGATTTTGCATATATAGTATAATTAAAATTAATGTCTTCGTTTTATGATTTTTAAACTTCCATTATATATATAAACAAAGTGAATTCTATATAATAATATGTCTGTTTCATAGATAATTACTAGTATATATATTATGCTATTAAGTATATACCAATCTAATTGAATGTATTTTAAACAATATCATCTTTTTATTTTACTTGAAATTCTTCTGTCTAATCAATAAAGTATATTAATAAAATATCTATTTCTAGTGCTATTACATGTCATTAGAAATTTTAACCTTTATTAAATAGTTTGCATATTTTCATTTTAACAAAAAATATAATTTTTAAATTTTGTTCAAAATTAACTTACAGTGTATCGTCATTGTCTAATAAAGGCTAAATTATTAATTATTGATATATTACTACTGTTTGGTATTTTTTGTAAATTATAATATCCGATTATAGGATGTCTAGTAACTAGAAATATATTGATCAATTCGGAAGTATTCCTTTTTGCTTCTAACAAATATTAATTTTAATTAGCTTACGTAAAAATGGAATACGTCAGAGAAAAATAAATAATTTAAGTACACTCAATTTAATCCATATTTTTAAAATAATATACTTTATCTTATACGGCAAATTACTGTAAATTAATTGCTGTAAACATTGATCTGTTCATATTAGAAGCATATGTATCTTAAAGATGATGCCTTAAATAAAACGTTATTAAAAATTTTATATAAATTTTTTTTATAAAACTTAGTGTCACCTAAGGGTTTATCTTTTCGATGACAGGGGAAGGTGGTCTTTGCTAGTATTGGTCGCAAAATTATGCTGAACTTCTGACTTCATGTGATTCCTAACCACCATGGTATTGAGAATATGGCTCAAGATCACAACAAGTGGCTAAAGGAATACTTCGGGTGGAGACACATGAACTACGTTTGAAATTATTTAGTGAACATTTTTTATCTACCGGAACCAGGAGGTCAAATTCTAAGTTGTGGTAGAAATTCAATTCGAGATTTAACTAATAAGCTGCAAACCGTGGCTAAATGGGCCTATTCGGGCATCGCATTCAAAATTGTGAAGTTGCCGGGCGTCATTGAGGCCCACCTTCATGGGCCGAAATTTTTGTATAACTTATCGTACCTAACCCGATTAAACCACTACTTAGATCTGTCGTCTCAGGCAATTTCGTTCTCATCTGCTATGCACGATGAATCCATACATCAGAAAACGTAAATTCCTTACAGGGCTATTATGTTTTTACGTAAGTCAGCGTGAACATTTTTCTCATGCTAGATACAATCATAGTTTGTAGAGCCCCCGTTTCTACTCCTCTAAAATCACTTGACGAAACTGCGATATCGCATTATTATTTGCGTATTGACCCGATTATTGGAAATTGCATTGCTGGCTTAAGTCCAGAAGACCTTATGGTAAATCGGATGGGATTAATTAAAGACGTCGTAGTTTGCAACATTTGTTCGTTAACCCACCTGTATTACATAATCTGATAGCATGAAATTACGCAAAGCCCGATCGCAGATTCGCCCGCAATCTCGTACTTATTATCCCGTTCGTAAATTCGATTTCTATAAATATGAAAATTGCCGCGAGTTGTTTAAATTAACATAGCGATGGTTCCAAAAGGACAGCCTAGGTCTCTGACTATTTTCTGACGGAACGCTCTTCCTACGAGGGTTGCTTCCTAAATACAGTCTAGTTAGCTAAGTAACCTTACATGTCCCTCCCCCTGTCGGGTGGCAGTGCGTAATACCTACCATCCATCTACCACCCAAACACTTAGGCCTCAACGACCCAAGTGGTTGGATCCTGCGATAGCCATTTGGAACTCCCCGTAGCACCACCGCGGTGAACAGCTACAGAGTGCGTGGCGGCAGTGTCGCGGCTGAGTAGCCTTGGAACATTCTTGGCCCTATTTCCACATTCCATGTATGTGTCGAATCGGGATTATCCCTGCAGCAAGGTGCTGGTGGGGGGATTCGCCTTAACTGGCTTTCGCTGGCACCATAGTTTCGACGATCAGGCTGGGGGGCACTGCAAGCCCCTGTCGGATGAGATATGGACGTCAATCGGAGGTGCCCATAGGTCCGGACGGGCACCCTGTATTGCTGGTCTCAGGCTCACGTCAAGGCAGTGTCAAGGAACGCTCTAACAGCTCACTCAGAGTACGCGAAGGTGTATTCGGCGGGAACATCCGCTGGGCCCTGCGTTTGCAGGCTCTAGGAAACCGAAAATCTTTCGCGTCAAGGCCGGCGAGCACTGCAAGCACTCATCCAGTACCATAACGTAGACGGCCCGGCTGCGAGTGCGTCTGTTTCTCTAAAGTGGGATCTACGGGTTCTCGCGGTCGCCACACACTGCGTCTCACCACCGAGACGGTCCCTTGAACCGTAGCCCACCCGTTCCGTTTAACACCGAGTTCCTCATTTATCTACACCCAATGATGTCGAACCCGCCGCTGGGCATTAGAATGCCGGCACTGCCTCACCCAGACCTGGGAGCAGTGCCCGTGGCAGCTGCGGGAAGGGCTACTGCTAAACATGTTAGCCAGCTTATGCACGCATCTCTCGGTTCTGGATCTTGTACCGCTTGCGAGCGGGAGAGTCCACCTTCTAACGACGGTTGTATGAACAGAGGGGTGACCCCATCAAACCACACATGAGGGAACTGATGGGGCGGCCTGCCTCCAAATTGTTCCCACCTTTATGCACATCCGTATTGCAGCTGGACGGTGCCCCACACCTGCCCCCGGGAGCCGTTGGGTCCCCGCAGCTTGCGGCGGGGGGGGGCGTGGCGGTGCCTCCCGGCCCGCGGCCCCACGTGTTCTCGGGCCCTCCGCGTTCGACCGCCGCCACCCTTTTCGCCACTGGCGAGCGGGCCGGCAATCTACTTGCGCCGCGGCCTCGTAGCGGGCACCGCGGGTGGTCGCCAGAGAATGAACGACCCAGCCGAGGGGGTTCCCGAGGCCTGGGCACAGGTCCCCCGCCCGCGCCCCGCAACCCGAGCCCTGGGCGCCGCGGCCTTAGGACTGACCCGGCTCGGGGTCGTCGGGTGCACCTTAGTCCGGCGCGGGCCGTCGGACCACAACCCGCGGCGCAGAGGCGGCCTCCTAGCGGGTTCGCCCACTCGCCCGGCGAGCCCCCCGGGGATAGCGTCGTCATCGGGGAGCGCGCGGCCTCGGGCCGCGGAGTTACCGCGCCCGCCGGATGTCGGGGCACCGGCGAGTCCAGCGGACTAGGGGGCCGGACGGTGCGGCACGGCCGAGCGGTCCCGGCGTTCCCGCGTCGGTCAGCCCGTACCGAGGGGCGCGGACCGAGCCGCCGGCCGCCCCGAGGTCGGGTCCGGCCACGAACCGCGGGCGGAGGACCAGGGTCCGCGGGGGCGTCTGTACCGCGGGCCGGCCGAATGAGGACCTACAACACCGCAGCCTCCGCGCCCGGTTCCCCCGATCCGGGGGGTCCTCAGATGACGTGCGGCGCGCGAGGCCCCCACGGCCCCCCGGGCCCGCCGGGCGCACCGGCGCGCCCGCTGGCGCCAGCGCGGGAGCGGGGGCGACCGGCTCGGGCACCCTGGCTCGCCACAGCCCGCGCGGTGGGCGGGGTGGCGGTCTCCGCAGGTCGCCATACCGCGAGGCGCCCGGCCCGCCCCCTACTTAGCTCGGCGGGCCCTCATCGCACACCCCCCACTGCGGGGCCCTGCCCGATCTCGCAGAGCCCTCGCGAGGC     
N       TACTGAGGTTACAACTTTTAAATTTTTTCGGAGTAGCCAAATTATATTACGCACAGAATCATAATATTGTTATTTGAATTTAATGTAATAGTCAAATCTTAAAAATATATGGAAAGAAATATGAAATAATAAAATTCTAGTCCTGTTTCAACCCATATGTTATACATAGCATTTTTAACGACTAAATTTACATTCCGATTTAATATAATAATTAATTTTTTAATAGAATACTCTTTATTTGTGGAGTCAAAATGAAGTAATTTTACATATATAATATAATTAAAGTTAATGTCTTCGTTTTATGATTTTTAGACTTCCGTTATATATATAAACGAAGTAAGTTCTATATAATAATATATCTATTTCATAAATAATTACTAATATATATATTATACTATTAAGTATATACCAACCTAATTAAATGTATTTTAAACGATATCATCTTTTTATTTTGCTTGAAATTCTTCTGTCTAGTCAATAGAGTATATTAGTAGAATATCTATTTCTAGTACTATTACATAACATTAAAAATTTTAACCTTTATTAAGTAATTTGCATATTTTCATTTTAACAAAAAGTATAATTTTTAATTTTTAATCATAATTAACTTACAGTATATCATCTTTGTCTAATAAAAACTAAATTATTAATTATTGATATATTACTACTGTTTAGTATTTTTTATAAATTATAATGTCCAGTTGTGAAATATCTAATAACTAGAAATATATTGATCAATTCAGAAGTATTCCTTTTTGCTTCTAACAAATATTAATTTTAATTAACTTACGTGAAAATGGAGTACATCGAAGAAAAATAAATAATTTAAGTACACTCAGTTTAATCCATATTTTTAAAATAATATACTTTGTCTTATACAACGAATTACTGTGAATTAATTGCTATAAACATTGATCTGTTCGTATTAAAAACATATCTATCTTAAAGATGATGCCTTAAATAAAACGTTATTAAAGATTTTATATAAATTTTTTTTATAAAACTTAACGTCACCTAAGGGTTTATTTTTTTGATGACAGGGGAAGGTGGTCATTGCTACTATTGGTCGCAAAATTATGCTGAACTTCTGACTTCATGCGATTCCTAAGCACCATGGTATTAAGAATATGGCCCAAGATCACAACAAGTGGCTAAAGGAATACTTCGGGTGGATACACTTGAACCTCGTTCGAAACTATTTAGTGAATACTTTTCATCTACCGGAACCAGGAGGTCGAATTCTTGATCGTGGTAGAAATTCAGTTCTAGATTTAACTAATAAACCGCGGACTGTGGCTAAATGGGCCTATTCGGCAATCGCGTTCAAAATTGTGAAATTGTCGCGTGTTATTGAGGCCTACCTTCAGGGGTCGAAATTTTTATATAGCTTATCGTACTCAACCCAATTAGGCCATCACTTAGATCTGTCGTCTCAGGCAATCTCGTTTTCATCTGCTAGTCACGATGAATGAATACATCAGAAAATGTAAGTTTCTTCCAGGTGTATTATGTTTTTACATAAGTCAGCGTGAATATTTTTCTCATATTAGTTACAATCATTGTTTGTAGAGCCCCCGTTCCCACTCCTCTAAAACTACTTGACGAAACTGTGATATCACATTGTTCTCTACGTATCGATTAGATTATTGGATGTTGCTTTACTGGCTTAAGTCCAGGAGCCCTTGTGGTAAATCAGATGAGATTACTTAAAGGCGTCGTAGTTTACAACATTTGTTTGTTAACCCACCTGTATTACATAATCTGATAGCATGAAATCACACAAAGCCCGATTGGAAGTTCGCCCACAATTTGGTACTTATTATCCCGTTCATAAATTCGATTTCTATAGATATGAAAATTGCCGCGAATCGTTCATATTAACAAGACGATGGTTCCTAAAGAACAACCTGGGTTTCAGAATATTTTTTGACGGAACGCTCTTCTTACGAGGTTTGTTTCCTAAATACGGCCTAGTGGGCTAAGTAACTTTATATGTCCCTCCCCCTGTCGGGTGGTAGTGCGTAATACCCGCCGTCCATCTACCACGCAATCACTTAAGCCTCAACGACCCAAGGAGTTGGATTTCGCGATGGCCATTTGGAACTCCCCGTAGCACCACCGCTCTGAACAACGACAGAATGCGTGGCGGCAGTGTCGCGACTGAGTAGCCTCAGAACATTCTTGGCCCTGTTTCCACATTCTAAATATATGTCGAATCGAGATTGTCTCTGCGGCGAGGGGCTGGGGGGGGGACTCGCCTTAACTGGCTGTCGTTGGCACCATAGTTCCGGCGATTAGGCTGGGGGGCATTACAAGCCCCTGTCGGATAAGATACGGACATCAATCGGAGGTGCCCATAGGTCCGAACGGGCACCCTGTATTGCTGGTGTCAGCCTCACGTCACGGCAGCATCAAGAAACCCTCTGGCAGCTCACTCAGAGGACGCGAAGGTTTATTCGGCAGGAACGTCCGCTGGGCCCTGCGTTTTCTGGCTCCAGGAAACCGAAGATCTTTCGCGCTAAAGTCGGCGAGCACTGCAAGCACTCATCCAGTACCATAACGTAGACGGCCCGGCTGTGAGTCCGTCTGTTTCTCTAAAGCGGGATCTACGGGTTCTTGCGGTCGCCACGCACTGCGTCTCACCACCGCAACGATCGTTTGATCCGAAGCCCATCCGTGGCGTTTAACACTAAGGTCCTCATTTATCTACAGCCAACGAAGTTGTACCCGCCGCTGGGCATTAGAATGCCGGCACTGCCGCACCCAGACCAGGGAGCAGTGCCCGTGTCAGCTGCGGGAAGGTCCGATGCTAGACATTTTATCTAGCTTATGCACGCATCTCTCGGTTCTGGGTGGTGTACCGCCTACGCGCGGGAGAATCCACCTTCTGACGACGGTTGTATGAACAGCGAGGTGGCCCCAGCGAACCACGCATAAGGGAACTGATGGGGCGGCCTGCCTCGGAATTGTTCTCACCTCGATTCGCATTCGCATTTGAGCTGGGCGGTGCCCCACGCCTGCCCCCGGTAGGCGTTGGGTCCACGCAGCTTGCGGCGGGGGGGGGCGAGGCAGCACCTCCCGGCCCGCGGCCCCACGTCTCCTCGGGCCCACCGCGTTCGACCGCCGCCCCCCTTTCCGCCATTAGCGAGCGGGCCGGCAATCTCCTCGCGCCGCGGCCTCGTAGCGGGCACAGCGGGCGGTCGCCAGAGGATGAAGGACCCCGCCGAGGGGGTTCCCGAGGCCTGGGCACAGGGCCCCCGCAGGCGCCCCGCAACCCGAGGGATGGGCGCCGCGGGCTTAGGACTGACCCGGCTCGGGGTCGCCGGGAGCACCTTAGTCCGGAGGGGGCCGTTGGTCCACACCCCGCGGCGCAAAACCGGCCTCCTAGCGGGTTCGCCCACTCGCCGGGCGAGCCCCCTGGGAATAGCGTCTTAGTCGTGGAGGGCTCGGGCTCGGGCCGCGGAGTTACCGCGCCCGCCGGATGTCCGGGCACCGGCGAGTCCAGCGGACTAGGGGGCCGGGCGGTGCGACACGGCCGAGCGGCCCCGGCATTTCCGGGTCGGGCAGCCCGTACCGAGGGGCAAGGACCGGGCCGCCGGCTGCCCTGCGGGGGTATCCGGCGACTAGCCGCGCGTGGAGGACCACGGTCCGCGGGGGCGTCCGCACCGCGGGCCGGCCGAATGAGGACGTACGACACCGCAGCCTCCGCGCGTGGGTCCCCCGATCCGGGGGGTCCTCAGATGGCGCGGGGCGCGCTAGGCCCGCAGGGCCCCCCTGGCCCGCCGGGCGCACCGTCGCGCCCGGTGGCGCCAGCGCGGCAGCGGGGGCGACCGGCGCGGCCCCGCCGGCTCTCCACAGCCCGCGCGGTGGGCGGGGGGGCGACCTCCGCAGATCGGCATACCGCGGGGCGCCCGGCCCGCCCACTACTGAGCTCGGCGGGCCCACATCGCACACCCCCCACTGCGACGCCCTGCCCGATCTCGCAGAGCCCTCGCGAGGC     
M       TACTAAAATTACAACTTTTAAATTTTTTCGGAGTAGCCAAATTATATTACACACAGAATCATAATATTGTTATTTGAATTTAATGTAATAATCAAATCTTAAAAATATATAGGAAGAATTATGAAATAATAAGATTCTAATCCTATTTCAACCCATATATTATGCGTAACATTTTTTACGACTAAATTTACATTCCAATTTAATATAATAGTTAATTTTTTAATAAAATACTCTTTATTTGTAAAATCGAAATGAAATAATTTTACATATATAGTATAATTAGAATTAATGTCTTCGTTTTATAATTTTTAGACTTCCATTATATATATAAACAAAGTGAATTCTATATAGTAATATATCTGTTTCATAAATAATTACTAATATATATGTTATGCTATTAAATATATGCCAAACTAGTTAAATGTATTTTAGACGGTGTCATCTTTTTATTTTACTTAAAATTCTTCTATCTGATCAATAGAGTATGTTAGTAAAGTATCTATTTATAATGCTATTGCGTATCATTAAAAATTTTGACCTTTATTAAATAGTTTGCATATTTTCATTTTAACAAAGAATATATTTTTTAATTTTTGATCAAAATTAACTTACAGTATATCATCTTTGTCTAATAAAAACTAAATTGTTGATTATTGATATATTACTACTATTTAGTATTTTTAGTAAATTATAGTATCCGATTATGAAATATCTAGTAGCTAGAAATATATTGATCAATTCGGAGGTATTCCTTTTTGCTTCTAACAAATATTAATTTTAATTAACTTACGTAAAAGTGGAATACATCAGAGAAAAATAAATAATTTAAATACACTCAATTTAATCCGTATTTTTGAAATAATATACTTTGTCTTATACGACGAGTTGCTGTAAATTAATTACTATAAACATTGATCTGTTCGTATTAGAAGCGTATGTATCTTAAAGATAATGCCTTAAGTAAAACGTTATTATAAATTTTATATAAATTTTTTTTATAAAGCTTAATATCACCTAAGGGTTTATCTTTTTGATGACAGGGGTAGATGGTCTTTGCTAGTATTGGTCGCAAAATTATGCTGAACTTTTGACTTTATGTGATTCCCAACCACTATAGTACTAAAAATATGGCCCAAGATCACAACAAGTGGCTAAAGGAATACTCCGGGTGGAAGCAGCTGAACTCCGTTTGAAACTATTTAGTGAACACTTTTTATCTATCGGAACCAGGAGATCGAATTCTGGGATGTGGTAGAAACTCAGATCGAGATTTAACTAATAAGCTGCGAACCGTGGCTCAATGGGCCTATTCAGCAATCGCTTTGGAAATTGTAAAACTGTCGAGTGTTGTTGAGGCCCACCTTCAAGGGCCGAAATCCTTATATAATTTATCGTACCTGACTTAATTAAATCACTACTTAGAACTGTCGTCTCAAGCAATTTCGTATTCATCTGTTAGTCACGGTGAATGAACACATCAGAAAATGTAGATTTTTTTCAGGGCCATTATGTTTTTATGTAAGTCAGTGTGAATATTTTTCTCATATTAGATACAACCATAGTTTGTAGAGCCCCCGTTCCTACTCCTCCGAAATCATTTGACGAAACTGCGCTACCGCATTGTTAACTGCGCATTAATTCGATTATTGGAGGTTGCCTTGCTGGCTTAAGTCCAGAAGACCTTGTGGTAAATCGGATGAGATTACTTAAAGGCATCGTAGTTTAAAACATTTGCTTGTTGACTCACCTGTATTACATAATTCGATAGCATGAAATCACACAAAGCCCGATTGGAAGTCCGCCCACAATCTGGTACTTATTATCCAGTCCATAAATCCGATTTCTATAAATATGAAAGCTGCCGCGAATTGTCTGTATTAACAAAACGATGGTTCCTGGAGAACAACCTGTGTTTCTGATTATTTTTTGGCGGAACGCTCTTTTCACAAGGTTTGCTTCCTAAATACAGCTTAATTGGCTAAGTAACTTTATATGTCCCTGCCCCTGTCGGGTGGTAGTGCGTAATACTGACCATCCATGTAGCACACAATCACTTATGCTTCAACGACCCAAGTCGTTGGATTCTGCGCTAGCCATCTGGAACTCCCCGTAGCTCCACCGCTCTGAACAGCAACAGAGTGCGCGGTGGCAGTGTCGCGCCTGAGTAGCCTTAGAACATTCTTGGCCCTGTTTCCAGATTCCATGTATGTGTCGAGTCGGGATTGTCTCTGTGTCGAGGGGCTGGCGGGGGGATTCGCCTTAACTGGCTTTCGTTGGCACCATAGTTGCGGTGATCAGGCTGGGGGGCATTTCAAGCCCCTGACGGATATGATGCGGACATCAATCGGAGGTGCCCATAGGTCCGGACGGGCACCCTGTATTGCCGGTGTCAGCCTCACGTCAGGGCAGCATCAAGTAACTCTCTACCAGCTCACTCAGAGTACGCGAAAGCTTATTCGGCGGGAACATCCGCTGGGGCCTGCGTTTACGGGTTCCATGAAGCCGAAAAGCTTTCGCGCCACTGCCGGCGAGCTCTGCAGACACTCATCCAGTACCATAACATAGGCGGTCCAGCTGTAAGTCCGTCTGATAAACTAAAGCGGGATCTACGAGGTCTCGCGGTCGCCACGCGCTGCGTCTCACCACCGCAACGAGCACTTGAACCGTGGCCCACCCGTGTCGTTTAACACTGAGTTCCTCATCTATCTACACCCAACGACGTCGTATCCGTCGCTAGGCATTAAAAGGCCGGCATTGCCGCATCTAGACCTGGGGGCAGTGCCCGTGACAGCTGCGGGAAGGGCAATTACTAAACATATTAGCCAGCTTGTGCACGCATCTCTCGATTCTGGGTTGTGTGCCGTTTGCGCGCGGGAGGTTCCGCCTTCTAACAACGGTTGTATGAACAGCGGGGTGTCCCCAGCCAACCACGCATAATGGAACGGATGGGACGGTCTGCCTCCAAATTGTCCCCATCTTCATGCACATTCGTATTTCAGCTGGGCAGTCCCCCGCCCCTGCCCCCGGCAGGCGTTGGGTCCCCGCAACTCGCAGCGGGGGGGGGCGTGGCCGGGCCTCCCGGCCCGCGGCCCCACGCCTCCTCGGGCCCTCCGCGTTCGACCGCCGCCGCTTTTTCCGCCACTGGCGAGCGGGCCCGCAATCTCCTCGCGCCGCGGCCTCGTAGCGTGCACGGCGGGCGGTCGCCAGGGGATGAAGGACCCCGCCGACGGGGTTCCCGAAGCCTGGGCACAGGCCCCCCGCGTGCGCCCCGCAACCCGAGACCTGGGCGCCGTGGTCTTAGGACTGAGCCGGCTCGGGGTCGTCGGGAGCACCTTAGTCCGGCGGGGGCTGTCGGTCCACAGCTCACGGCGCATACTCGGCCTCCTAGCGGGTTCGCCCACTCGCCGGGCGAGCCCCCCGTGGATAGCGTCGTCATCGGGGAGGGCTCGGGCTCGGTCCGCGGAGTTACCGCGCCCGCCGAATGTCCGGGCACCGGCGAGTCCAGCGGACTAGGGGGCCGGAGGGTGCGGCACGGCCGAGCGGCCCCGGCATTCCCGCGTCGGCCAGCCCGTAACGACGGGCCCGCACCGGGCCGCCGGCAGCCCGGAGGCGGGGTCCGCCCACTAGCCGCGTGTGGAGGACCACGATCCGCGGGGGCGTCCGGACCGTGGGCCGGACGAATGAGGACTTACGACACCGCAGCCTCCGCGCTCGGTTCCCCCGATCCGGGGGGTCCTCAGATGCCGCGGGGCGCGCGAGGGCCGCACGGCCCCCCAGGCCCGCCGGGCGCACCGGCGGGCCCGCTCGCGCCAGCGCGGCAGCGGGGGCGACCGGCCCGGGCTCGCCGGCTCGCCACACCCCGGGGTGTGGGCGGGGGGGCGCTCTCCGCAGGTCGACATACCGCGGATCGCCCATCCCGCCCCCTACTGAGCTCGGCGGGCCCGCATCGCACACCCCCCACTGCGACGCCCTGTCCGATCTCGCAGAGCCCTCGCGAGGC     
L       TACTGAAATTGCAGCTTTTAAATTTTTTCGGAGTAGCCAATTTATATTACACACAAAATCATAATATTGTTATTTGAGTTTAATGTAATGGTCAGATCTTAAAAATATATAGAAAGAAATATGAAATAATAAAGTTCTAGTCCTATTTCAACCCATATATTGTGCATAGCATTTTTTACGACTAAATTTACATTCCAATTTAATATAATAATTGATTTTTTAATAAAATACTCTTTATTTGTGAAGTCAAAATGAAGTAATTTTGCATGTATAGTATAATTGAAATTAATGTCTTCGTTTTATAATTTTTAGATTTCCATTATATGTATGAACAAAGTGAATTCTATATAATAATATATCTGTTTCATAGATAATTACTAATATATATATTATGCTATTAAGTATATACCAATCTAATTAAATGTAGTTTAAACAATATCATCTTTTTATTTTACTTGAGATTCTTCTGTCTAATCAATAGAGTATATTAGTAGAGTATCTATTTCTAGTGCTATTACGTATCATTAAGAATTTTAACCTTTGTTAAATAATTTGCATGTTTTCATTTTAACAAAAAATATAATTTTTAATTTTTGGTCAAAATTAACTTACAATATATCATCTTTGTCTAATAAAGACTAAGTTATTAATTATTGATATATTACTACTATTTAGTATCTTTAGTAAATTATAATATCCAATTATAAAATATCTAATAGCTAGAAATATATTGATCGATTCGGAAGTGTTCCTTTTTGCTTCTAACAAATATTAATTTTAATTAACTTACGTAAAAATGGGGTACATCAAAGAAGAATAAATAATTTAAGTACACTCAATTTAATCCATATTTTTGAAATAATATACTTTATCTTATACGACAAATTACTATAAATTGATTACTATAAACATTGATCTGTTCATATTAAAAACATATATATCTTGAAGATAATACCTTAAATAAAACGTTGTTAAAAATTTTATATAAATTTTTTTTTTAAAACTTATTGTCACCTAAGGGCTTATCTTTTTGATGACAGGGGAAGATGGTTTTTGCTAGTGTTGGTCGCAGAATTATGCTGAACTTCTAACTTCATGTGATTCCTAACCACCATAGAATTAAGAATATGGCTCAAGGTCGCAACAAGAGGCTAAGGAAATACTTCGGGTGGAAGCGCTTGAATTTCGTTTGAAACTGTTTGGTGAAAACTTTTCATCTACCGGAACCAGGAGGTCGAATTCTAGTTTGTGGTAACAATTCAGTTCGAGATATAACTAATAAGATGCGAACTGTGGCTAAACGGGCCTATTCGGCAATCACATTCGAAATTGTAAAACTGTCGAGCGTTATTGAGGCCCCCCTTCAGGGGTCAAAATCCTTATATAACTTATCGTACTTATCATAATTAAACCACAGCCTAGATCTGTCGTCTCAAGCGATTTCGTTTTCACCTGCTAGTCACGATGAATACATACATCAGAAAATGTAAATTTTTTTCGGGGCTATTATGTTTTTGCGTAAGTCAGTGTGAGTACTTTTCTCATATTAGATACAATCATGGTTTGTAGAACCCACGTTCCTACTCCTCCAAGATTAGTTGTCGAAACTGCGATAACACATTGTTCTCTACGTATTGATTCGATTATTGGAAGTTGCTTTGCTGGCTTAAGTCCAAGAGCCCTTGTGGTAAATCGGATGAGATTACTTAAAGGTGTCGTAGATTACAACATTTACTTATTAACCTACCTGTATTACATAATCTGATAGCATGAAATCACGCAACGCACGATTGTAAATACGCCCACACTCTAGTACTTATTATCCCGTTCATAAATCCGATTTCTATAAATATGAAGATTGCCGCGAATTGTTTATATTAACAAACCGATGGTTCCTAAGGAACAACCTGGGTTTCTGATTATTTTTTGGCGGAGCGCTCTTCTCACGAGGTTCGCTTTCTAAATACAGTCTAGTTGGCTAAGTAACTTTATATGTCCCTTCCCCCGTCGGGTGGTAGTGCGTAATACTCACCGTCCATCTATCACGCAATCACTTAAGCCTCAACGACCCAAGTAGTTCCTTTCTGCGTTAGCCATTTGGAACTCCCCGTAGCACCACCGCCCTGAACAGCTACAGAATGCGTGGCGGCAGTGTCGCGTCTGAGTAGCCTTAGAACATTCTTGGCCCTGTTTCCAGATTCCAGGTATATGTCGATTCGGCATTGTCCCTGTGGCCAGGGGCTACCGGGGGGAGTCGCCTTAACTGGCTTTCGTGGGCACCGTCGTTTCGGCGATTATGCTGGGGGGCATGACGAGCCCCTGTCGGATAGGATACGGACATCAATCGGAGGTACCCATAGGTCCTGACGGGCACCCTGTATTGCCGGTGTCAGCCTGACGTCGGGGCAGCGTCAAGGAACTCTCTACCAGCTCACTCAGACTACGCGAAGGTTTAATCGGCGGGAACATCCGCTGGGGCCTGCGTTTACAGGCTCCAGGAAACCGAAGGTCTTTCGCGCCAAGGCCGGCGAGCACTGCAGGCAGTCATCGGGTACCGTAACATAGACGGCCCGGCTGTCAGTCCGTCTGCTTCTCCAAAGCGGGATCTACGGGATCTAGAGGTCGCCACGCACTGCGTCCCATCACCGCAACGAGCACTTGAACCGTGGCCCACCCGTGCCGTTTAACATTGAGCTCCTCCTTTATCTACACCCAACGAGGTCGTACCCGCCGCTAGGCATTACAAAGCCGGCACTGCCCCATCTAGTCCTGGTGGCAGTGCCCGTGACAGTTGCGGGAAGGGCTTGTGCTAAACATATTAGCTAGCTTATGCACGCATCTCTCGGTTCTGGGTCGTGTTCCGGTTGCGCGCGGGAGGATCCACTTGCTAACGACGGTTGTATGAACAGCGGGGTGTCCCCAGCAAACCACACTTTAGGGAACCGATGGATCGGCCTGCCTCCGAATTGTTCTCACCTTGATGTGCATCCGCATTTCAACTGGACGGTCCCCCCCTCCTGCCTCCGGAAGGCGTTGGGTCCCCGCAACTCGCGGCGGGGGGGGGCGTGGCCGTGCCTCCGGGCCCGGGGCCCCACGTCTCCTCGGGCCGTCCGCGTTCGACCGCCGCCGCCGTTTACGCCACTGGCGAGCGGGCCCGCAATCTCCTCGCGCCGCAGCCTCGTAGCGGGCACGGTGCGCGGTCGCCAGGGGATGAATGACCCCGCCGAGCGGGTTCCCGAGGCCTGGGCACAGGCCCCCCGCGCGCGCCCCGCAACCCGAGGCGTGGACGCCGGGGCCTTAGGACTGACCCGGCTCGGGCTCGTCGGGGGCACCTTAGTCCGACGGGGGCCGTCGGCCCACAACCCAGGGCGCAAAGCCGGCCTCCTAGCGGGTTCGCCCGCTCGCCGGGCGAGCCCCCTGGGGATAGCGTCGTCATCGGAGAGGGCGCCGGCTCGGCCCGGGGAGTTACCGGGCCGGCCGAATGTCCGGGCACCGGCGAGTCCAGCGGACTAGGGGGTCGGAGGGTGCGGCACGGCCGAGCGGCCCCGGCCTTGCCGCGTCGGCCAGCCCGTACCGAAGGGCCCGTACCGGGCCGCCCGCTCCCCTGAGGGCGTGTCCGGCGACTAGCCGCGCGCGGAGGACCATCATCCGCGGGGGCGTCCGCACCGCGGGCCGGACGAATGAGGACCTACCACACCGCAGCCTCCGCGCGCGGCCCCCCCGATGCGGGGGGTCCTCAGATGTCGGGGGGCGCGCGAGGCCCCCACAGCCCCCCGGGCTCGCCGGGCGCACCGTCGCGCCCGCTGGCGCCAGCGCGGCAGCGGGGGCGACCGGCCCGGCCTCGCCGGCTGGCCACAGCCCGCGGGGTGGGCGGGGCGGCGGTCTCCGCAGGTCGGCATACCGCGGGACGCCCCGCCGGCCCCCTACTGAGCTCGGCGGGCCCACAACGCACACCCCCCACTGCGGAGCCCCGCCCGATCTCGCAGAGCCCTCGCGGGCT     
K       TACTAGAATTGCAACTTTTAAATTTTTTCAGAGTAGCCAAATTATATTACACACAGAATAATAATATTGTTATTTGAATTTAATATAATAATCAAATCTTAAAAATATATAGAGAAAAATATGAAATAATAGAATTCTAGTCCTATTTCAACCCATATGTTATGCATAGCATTTTTTACGACTAAATTTACATTCCAATTTAATATAGTAATTAATTTTTTAATAAGATACTCTTTATTTATGTAGTCAAAATGAAGTAATTTTACATATATGATATAATTAAAATTAATGTCTTCATTTTATAATTTTTAAACTTCCATTATATATATAAACAAGGTGAATTCTATATAATAATATATCTGTTACATAGATAATTACTAATATATATATTATACTATTAAATATATACCAATCTGATTAAATGTATTTTAAACAATATCATCTTTTTATTTTACTTAAAATTCTTCTGTCTAATCAATAAAGTATATTAGTAGAATATCTATTTCTAGTTCTATTGCATATCATTAAAAATTTTGACCTTTATTAAATAATTTGCATATTTTCATTTTAACAAAAAATATAATTTTTAATTTTTGGTCAAAATTAACTTACAGTATGTCATCTTTGTCTAATGAAAACTAAATTATTAATTATTGATATATTACTACTATTTAGTATTTTTGGTAAATTATAATATCCGATTATAAAATATCTGATAACTAGAAATATATTGATCAATTCGGAAGTATTCCTTTTTGCTTCTAACAAATATTAATTTTAATTAACTTACGTAAGATTGGAATACATCAAAGAAGAATAAATAGTTTAGGTACACTCAGTTTAATCCATATTTTTGAAATAGTATACTTTATCTTATACGACGAATTGCTATAAATTAATTGCTATAAACATTGATCTGTTCGTATTAAAGACATATATATCTTGAAAATAATGCATTAAATAAGAAGTTATTAAAAATTTTATATAAATTTTTCTTATAAAACTTGATGTCACCCAAGGGCTTATTTTTTTGATGACAGGGGAAGGTGGTCATTGCTAGGATTGGTCGCAAAATTATGCTGAATTTCTGACTTTATGTGATTCCAAACCACTACGGTATTAAGAATATGGCCCAAGATCGCAACAAGTGGCTAAAGGAATATTTCGGGTGGATACGCCTGAACTTCGTTTGAAACTGTTTAGCGAACATTTTTTATCTACCGGAACCAGGAGGTCAAATTCACTGTTGTGTTAGAAGTTCAGTTCGAGATTTAACTGATAAGCTGCAAACCGTGGCTTACTGGGCCTATTCGGCAATCGCATTCAAAATTGTGAAACCGTCGAGTGTTATTGTGACCCACCTTTAAGGGCCGAAACCCTTATATAACTTATCGTACCTGAACCAATTAAGCCACTACTTAGACCTGTCGTCTCAAGCAATTTCGTTCTCATCTGTCAGTCACGATGAATATCCACACCAGAAAACGTAAATATATTTCGGGGCTATTATGTTTTTACGTAAGTCAGCTTGAATAATTTTCTCACATCAGATACAATCATAGTTTGTAGAGCCCCCGTTCCTGCTCCTCCAAAACCACTTGACGAAACTGCGATATCACATTGTTATCTACGAATCGATTCGGTTATTGGAAGTTGCCTTCCCGGCTTAAGTCCAGGAATCCTTATGGTAAATCAGATGAGATTACTTAAAGGTGTCGTAGACTACACCATTCGATTGTTAGCCCCCCTGTATTACATAATCTGATAGTATGAAATCACGCAAAGCCCGATCGTAAATTCGCCCACAATCTGGTGATTATTATCCCGTACATAAATCTGATTTCTATAATTATGAAAGCTGCCGCGAATTGTTTATATTAACAAAACGACGGTTCCTAAAGCACAACCTGGGTTTCTGATTATTTTTTGTCGGAACGCTCTTTTTACGAGGCTTGCTTCTTAAATACAACCTAGTTAGCTAAGTAACTTTATATGTCCCTCCCCCTGTCGGGTGGTAGTGCGTAATGCCCACCGTCTATCTACCACGCAATCACTTATGCCTCAACGACCCAAGGAGTTAGATTCTGCGATAGTCATTTGGAACTCCCCGTAGCACCACCACTTTGAACAGCTACAGAGTGCGTGGAGGCAGTGTCGCGTCTGAGTAGCCTGAGAACATTCTTGGCGCTATATGCAGATTCGATGTATATGTCGAATCGAGATTATCCCTGCGGCAAGGGGCTGGCGGGGGGATTCGCCTTAACTCGCTGTCGTAGGCACCATAACTACGGCGATCAGGCTGGGGGGCATTGCAAGCCCCTTCCGTATGGGATACGGACATCAATCAGAGGTACCCATAGGTTCGGACGGGCACCCTGTACTACCGGTGTCAGCCTCATGTCAGGGCAGCTTCAAGGAACTCCCTATCAGCTGACTCAGAGGACGCGAAGGACTATTCGGAGGGAACATCCGCTGGGGCCTGCGTTTGCGGGTTCCAGGAATCCGAAGGTCTTTCGCGCCAAAGCCGGCGAGCACTGCAAACACTCATCAAGTACCATAACATAGACGGCCCGACTGTGAGTCCGTCTGTTTCTCTAACGCGGGATCTACGGGCGCTCGCGGTCGCCACGCACTGCGTCTCACCACCGCAACGGTCACTTGAGCCGTAGCCCACCCGTGCCGTTCAACACTGAGTTCCTCATCTATCTACACCCAACGAAGTCGTCCCCGCCGCTAGGCATTAGAATGCCAGCACTGCCGCTTCTAGCCCTGGAAGCAGTGCCCGCGGCAGCTGCGGGAAGGGCTAGTGCTAAACATGTTAGCCAGCTTATGCACGCATCTCTCGGTTCTGGATCTTGTACCGATTACGGGCGGGAAAATCCACCTTCTGACGACGGTTGTATGAGCAGGGTGGTGTCCCCACCAAACCACGCATCAGGGAACTGATGGAGCGGTCTGCCCCCAAGTTGTTCCCACCTGGATGTACATACGCATTTCGCCTTGGCGGTACCCCCGGGCTGCCCCCGGGAGGCGTTGGGCCCCCGCACCTGGCGGCGGGGGGAGGCGTGGCTGCGCCTCCTGGCCCGCGGCCCCACGTCTCCTCGGGCCCCCCGCGTTCGACCGCCGCCGCCCTTTCCGCCACTGGCGAGCGGGCCCGCAATCTCCTCGCGCCGCGGCCTCGTAGCGGGCACGGCGGGCGGTCGCCAGAGGATGAACGACCCCGCCGAGGCGGTTCCGGAGGCCTGGGCACAGGGCCCGCGCGGGCGCGCCGCAACCCGAGGAATGGGGGCCGTGGACTTAGGACTGACCCGGCTCGTGGTCGTCGGGGGCACCTTAGTCGGGCGGGGGCCGTCGGTCCACAACCCCCGGGGCAAAGGCGGCCTCCTAGCGGGTTCACCCGCTCGCCGGGCGAGCCCCCTGGGGATAGCGTCCTCATCGAGGAGAGCGCAGACTCGGCCCGCGGATTTAACGCGCCCGCCGCATGTCCGGGCATCGGCGAGTCCAGCGGACTAGGGGGGCGGAGGGTGCGGCACGGCCGAGCGGCCCCGGCGTTCCCGCGTCGGCCAGCCCGTACCGACGGGCCCGGACCGCGCCGCCCGCTGCCCTGAGGGGGGGTCCGGCGACGAGCCGCGAGCGGAGGACCACGATCCGCGGGGGCGTCCGCACCGCGGGCCGGCTGAATGAGGACCTACCACACTGCAGCCTCCGCGCGCGGCCCCCACGATCCGGGGGGTCCTCAGATGCCGCGCGGCGCGCGAGGCCCCCACAGCCCCCCGGGCCCGCCGGGCGCACCGGCGCGCCCGCTGGCGCCAGCGCGGCAGCGGGGGCGACCGGCCCGGCCTCTCTGGCTCGCCACAGCCCGCGAGGTGGGCGGGGCGGCGTTCTCCGCAGTTCGACATACCGCGGGGCGCCCACCCCGCCCCCTACTGAGCTCGGCGGGCCCACATCGCACACCCCCCACTGCGTCGCCCGGCCCGATCTCGCAGAGCCCTCGCGAGGC     
J       TACTGGAATTGCGACTTTTAAATTTTTTCGGAGTAGCCAAGTTATATTACACACAGAATCATAATATTGTTATTTGAGTTTAATATAGTAATCAAATCTTAGAAATATATAGAAAGAAATATGAAATAATAGAATTCTAGTCCTGTTTCAACCCATATGTTATGCATGGCATTTTTAACGACTGGATTTGCATTCCAATTTAATATAATAGTTGATTTTTTAATAAAATACTCTTTATTTGTGAAATCAAAATGAGGTAATTTTGCGTATATAGTATAATTAAAATTAATATCTTCGTTTTATAATTTTTAGACTTCCATTATATATATAAACAAAGTGAATTCTATATAGTAATATATCTATTTCATAGATAATTACTAATATATATATTGTGCTATTAAATATATACCAATCTAATAGAATATATTTTGAACAATATCATCTTTTTATTTTACTTAAAATTCTTCTGTCTAATCGATAGAGTATATTAATAGAATATCTATTTCTAGTACTATTACATGTCATTAAAGATTTTGATCTTTGTTAAATAATTTGCATATTTTCATTTTAACAAAAAATATAATTTTTAATTTTTGATCGAAATTGACTTACGGTATATCATCTTTGTCTGATAGAAACTAAATTATTGATTATTGATATATTACTACTATTTAATATTTTTAATAAATTATAATATCCAGTTATAATATATCTGATAACTAGAAATATATTGATCAATTCGGAAGTATTCCTTTTTGCTTCTAACAAATATTAATTTTAATTAACTTACGTAAAAATGGAATACATCAGAGAAGAATAAATAATTTAAGTACACTCAATTTGATCCATATTTTTGAAATAGTATACTTTGTCTTATACGACGAGTTACTGTAGATTAATTACTATGAACATTGATCTGTTCGTATTAAACACGTATATATCTTAAAGATAATACCTTAAATAAAACGTTATTAGAAATTTTATATAAATTTTTTTTATAAAATTTAATGTCACCCAAGGGTTTATTTTTTTGATGACAGGGGAAGGTGGTCTTTGCTAGTACTGGTCGCAAAATTATGCTGAACTTCTGACTTCATGGGATTCCTAATCATTATGGTATTAAGAATATGGCCCAAAATCACAACAAGTGGCTAAAGGAATACTTCGGATGGAAGCGTTTGAACTTCGTTTGAAACTCTTTAGTGAACACTTTTTATCTACCGGAACCAGGAGGTTGAATTCTAAGTTGTGGTAGAAATTCAGTTCAAGATCTAACTAATAAGCTGCGAACCGTGGCTAAATGGGCCTATTCGATAATCGCATTCAGAATTGTGAAGTTGTCGAGCGTTATTGAGGCCCACCTTCAAGGGTCGAAGTCCCTACATAATCTATCGTACCCCAAGTAATTAAACCACTCTTTAGACCTGTCGTTTCAAGCAATTTCGTCCTCATCTGTTAGACACGATGAATGAACACATCAGAAAATATAAATTTCTTTCGGGGCTGTTATGTTTTTACGCAAGTCAGCATGAATACTTTTCTCACATTAGATACAATCATCGTTTGTAGAGCCCCCGTTCCCACTCCTCCAAAACCACTTGACGAAACTACGATATCACATTGTTATTTACGTATTGATTCGATTATTGGAGGTTGCCTTTCTGGCTTAAGTCTAGGAACCCATATGGTAAATCAGATGAGATTACTTAAAGGCGTCGCAGCTTACAACATTCGCTTGTTAACACTCCTGTATTACATAATCTGATAGTATGAAATCACGCAAAGTCCGATTGTAAATTCGCCCCCAGTCTGGTGCTTATTATCCCGTTCATAAAACAGGTTTCTATAAATATGAAAGTTGCCGCGAATTGTTTGCATTAACAAAGCGAGGGTTCCTAAAGAACACCCTGGGTTTCTGATTATTTTTTGACGGAACGCTCTTCTTACGAGGTTTGCTTCCTAAATACGGTCTAGTTGGCTAAGTAACTTAATATGTCCCTTCCCCCGTCGGGTGGTAGTGCGTAATCCCCACCGTCCATCTGCCACTCAATCTCTTATGCCTTAACGACCCAAGTAGTTGGGTTTTGCGATAGCCATTTGGAACTCCCTGTAACACCACCGCTTTGAACAGATACAGAATGCGTGGCGGCAGTGTCGCGACTGAGTAGCCTTAGAACATTCTTGGCCCTATTTCCAGATTCTGCGTATGTGTGGAATCGGGATTGTCCCTGCGGCGAGGGGCCGGCGGGGGGACTCGCCTTAACTGGCTTTCGTTGGCACCATAGTTCCGGCGATCAGGCTGGGGGGCATTACAAGCCCTTGTCGGATAAGATATGGACGTCAATTGGAGGTGCCCAAAGGTCCGGACGGGTACCCTGTATTGCCGGTGTCAGTCTCACGTCAAGGCGGCGTCAGGGAACTCTCTATCAGCTCACTCAGATCACGCGAAGGTTTATTCGGCGGGAACATCCGCTGGGACCTGCGTTTGCAGGCTCCAGGAATCCGAAGCTCTTTCGCGCCAATGCCGGCGAGCACTGCAAGCACTCATCAAGTACCATAACGTAGACGGCCCGGCTGTGAGTCCGTCGGTTTCTCTAAAGTGTGATCTACGGGTTCTCGTGGTCGCCACGCACTGCGTCTCACCACCGCAACGATCACTTGAGCCGCAGCCCACCCGTGCCGTTCAGCACTCAGCTCCTCATTTATCTACACCCAACGAAGTCGTACCCGTCGCTAGACATTAAAATGCCGGCATAGCCGGATCTAGACCTAGTAGCAGTGCCCGTGGCAGCTGCGAGAAGGGCAAATGTTAAACATGTTAGCCAGCTGATGCGCGAATCTCTCGGTTCTGGATCGTGTACCGGGTGCCCGCGGGAGAATCCACCTCCTAACGACGGTTGTATGAGCGGCGTGGTGCCCCCAGCAAATCACGCATAAGGGAACAGATGGAGCGGCCTGCCCCCCAGTTGTTCTCAACTTGATACGCATCCGTATTTCAGCTGGGCGGTGCCCCCCCCCTGCCCCCGGGAGCCGTTGGGCCCCCGCAGCTCGCGGCGGGGGGGGGCGTGGCGCCGCCTCCCGGCCTGCGGCCCCACGTCTGCTCGGGCCCTCCGCGTTCGACCGCCGCCACCTTTTCCGCCACTGGCGAGCGGGCCCGCAATCTCCTCGCGCCGCGGCCTCGTAGCGCGCACAGCGGGCGGTCGCCAGCGCATGAATGACCCCGCCGAGGGGGTTCCCGAGGCCTGGGCACAGGGCCCCCGCACGCGCCCCGCAAGCCGAGGCATGGGCGCCGTGGCCTTAGGACTGACCCGGCTCGGGGTCGTCGAGGGCACCTTAGTCAGGCGGGGGCAGTCGGTCCGCAGCCCGGGGCGCAAATCCGGCCTCCTAGCGGGTTCGCCCACTCGCCGGGCGAGCACCCGGCGGATAGCGTCGTCATCGGCGAGGGCGCGGTCTCGGCCCGGGGATTTACCGCGCCCGCCGCATGTCTGGGCACCGGCGAGTCCAGAGGACTAGGGGGGCGGAGGGTGCGCCACGGCCGAGCGGCCCCGGCATTCTCGCCTCGGCCAGCCCGTACCGACGAGCCCGGACCGGGCCGCCGGCCCCCCCAGGGGCGGGTCCGGCAACTAGCCGCGGGCGGAGGACCACGGTCCGCGGGGGCGTCCGAACCGCGGGCCGGCCGAATGAGGACCTACTACACGGCAGCCTCCGCGCCCGGCTCCCCCGATCCGGGGGGTCCTCAGATGCCGCGCGGCGCGCGAGGCCCTCACGGCCCCCCAGGCCCGCCGGGCGCACCGGCGCGCCCGCTTGCGCCAGCGCGGCAGCGGGGGCGACCGGCCCGGGCCCGCGGGCTTGCCACAGCCCGCGAGGTGGGCGGGGCGGCGGTCTCCGCAGGTCGGCACATCGCGAGGCGCCCCCCCGGCCCCCTACTCAGCTGGGCGGGCCCACACCGCACACCCCCCACTGCGGCGCCCCGCCCGATCTCGCAGAGCCCTCGCGGGGG     
I       TACTGGAATTGCAACTTTTAAATTTTTTCGGAGTAGCCAGATTATATTACACACGGAATCATAATATTGTTATTTGAATTTGATATAATAATCGAATCTTAAAGATATATAAAAGGAGATATAAAGTAATAGAATTCTGGTCCTGTTTCAACCCGTATATTATGCGTAGCATTTTTTACGACTAAGTTTACATTCCAATTTGATATAATAGTTAATTTTTTAATAAAATACTCTTTATTTGTGAAGTCAAAATGAAGTGATTTTACATATATAGTATAGTTGAAATTAATGTCTTCATTTTATAATTTTTAAACTTCCATTATATATATAAACAAAGTGAATTCTATATAATAATATATCTATTTCATAGATAATTACTAATATATGTATTATGCTATTGAATATATACCAATCTAATTAAATGTATTTTAAACAGTATCATCTTTTTATTTTACTTGAAATTCTTCTGTCTAGTCAATAAAGTATATTAATAAAATATCCATTTCTAATACTATTACATATCATTAAAAATTTTAACCTTTATTAAATAATTTGCATATTTTCATTTTAACAAAAAATATAATTTTTAATTTTTGATCAAAATTGACTTACGGTAAATCATCTTTGTCTAATAAAAACTAAATTTTTAATTATTGATATATTACTGCTATTTAGTATTTTTAGTAAGTTATAATATCCGATTATAAGATATCTAGTAGCTAGAAATATATTAATCAATTCGGAAGTATTCCTTTTTACTTCTAACGAATATTAATTTTAATTAACTTACGTAAAAGTGAAATACATCAAAGAGGAATAAATAATTTAAATACACTCAGTTTGGTCCATATTTTTAATATAATATACTTTATCTTATACGACAAATTACTATAAATTGATTGCTATAAACATTGATCTGTTCGTATTAAGAACGTATATATCTTAAGAATAATACCTTAAATAAAACGTTATTAAAAATTTTATATAAATTTTTTTTATAAAACTTGATGTCACCAAAGGGCTTATTTTTTTGATGATAGGGGAAGGTGGTCTTTGCTAGTATTGGTCGCAAAATTATGCTGAGCTTCTGACTTCATGTGATTCCTAACCACTATGGTTTTAAGAATATGGCTCAAGATCACAATAAGCGGCTAAAGGAATACTTCGGGTGGAAACAACTGAACTTCGTTCGAAATTGTTTAGTGAACACTTTTCATCTAGCGGAACCAGGAGGTCGAATTCTAAATTGTGGTAGAAACTCAGTTCAAGATCTAACTAATAAACCGCGAACCGTGCCTGAATGGGCCTATTCGACAATCGCGTTCAAAATTGTGAAATCGTCGAGTGTCATTGAGGTCTACCTTCAAGGGTCGAAATCCTCATATAATTCATCGTACCTAAACTAATTAAGACACTACTTAGATCTGTCGTCTCAAACAATTTCGTTTTCATCCGCCAGTCACGATGAATACATACATCAGAAAATGCAAATTTATTTCAAGGCTATTATGTTTTTAAATAAGTCAACATGAATATTTTTCTCACATAAGACACAATCACCGCTTGTAGAGCCCCCATTCCCACTCCTCCAAAATCACCTGACGAAACTGCGATATCACATTGATCTCTACGTATTGATTCAATTATTGGAGACTGCTTTTCCGGCTTAAGTCCGGGAATCCTTGTGGTAAATCACATGAGATTACTTAAAGGCGTCGTAGTTTACAACATTTACTTGTTACCCCCCTTGTATTACATAATCTGATAGCATGAAATCACACAAAGTCCGATTGCAAATTCGCCCACAATCTGGTGCTTATTATCCCGTTCATAAATCCGATTTCCATAAGTATGAAAACTGCCGCGCATTGTTTATATTAACAGGACGATGGTTCCGAAAGGACAACCTGGGTTTCCGATTATCTTTTGATGGAGCGGTCTTCCTATGAGGCTTGTTTCCTAAATACATCCTAGTCGGCTAAGTAACTTTATATGTCCCTCCCCCTGTCGGGTGGTAGTGCGTAATACGTACCGTCCATCTACCACGCAATCACTTACGCCTTAACGACCCAAGAAGTTGGTGTCTGCGGTAGCCATGCGGAACTCCCCGTAGCACCACCGCTCTGAGCAGTCACAGAGTGCGTGGCGGCAGTGTCGCGACTAAATAGCCTCAGAACATTCTTGCCCCTGTTTTCAGATTCCACGTACATGTAGAATCGGAATTATCCCTGCGGCCAGGGGCTGGTGGGGGGATTCGCCTTAACTGGCTTTCGTTGGCACCATAGTTTCCCCGATCAGGCTGGGAGGCATTACAAGCCCCTGTCGAATAAGATACGGACATCAATCGGGGGTTCCCATAGGTCCGGACGGGCACCCTGTACTGCTGGTTTCAGCCTCACGTCAAGGCAGCATCAAGGAACTCCCTACCAGCTCACTCGGATTACGCGAAGGTCTATTCGGCGGGAACATCCGCTGGGGCCTGCGTTTGCAGGGTCCAGGAAACCGAAGATCTTTCGCGCCACAGGCGGCGAGCACTGCAATCACTCATCCTGTACCATAATATAGACGGCCCGCCTGTGAGTCCGTCTGTTTCTCGAGAGCGGGATCTACGTGGTCTGGCGGTCGCCACGCACTGCGTCCCGTCACCGCAACGGCCACTTGAGCCGCAGCCTACCCGTGCCGTTTAACACTGAGCTCCTCATTTATCTACATCCAACGAAGTTGTATCCGCTGCTAGGCATTAGAAAGCCGGCACTGCCGCATCTAGACCTGGGCGCAGTGCCCGAGGCAGTTGCGGGAAGGGCTAATGCTCAACATGTTTGCCAGCTCGTGCACGCATCTCTCGGTTCTGGATGGTATACCGAGTGCTCGCGGGAGAATCCGTCTTCTAACGACGGTTGTATGAGCAGCGTGGTGACCCCAGCAAACCACGCATAAGGGAGCGGATGGGGCGGCCTGCCTCCAAATTGTGCTCAGCTTGATGCTCATCCGTATTTCAGCTGGGCGGTACCCCCCCCCTGCCCCCGGGAGGCGTTGGGGCCGCGCAGCTCGCGGCGGGGGGGGGCGTGGCCGCCCCTCCCGGCCCGCGGCCCCACGTCTCCTCGGGCCGGCCGCGTTCGACCGCCGCCACCCTTTCCGCCACTGGCGAGCGGGCCAGCAATCTCCTGGCGCCGCCGCCTCGTAGCGAGCACGGCGGGTGGTCGCCAGAGGATGAAGGACCCCGCCGAGCTGGTTCCCGAGGCCTCGGCACAGGCCCCTCGCGCGCGCTCCGCAAGCCGAGGCTTGGCCGCCGTGGCCTTAGGACTGACCCGGCTCGGGGTCGTCGAGAGCACCTTAGTGCGGCGAGGGCCGTCGGGCCACAGCGCGCGGCGCAGAGTCGGCCTCCTAGCGGGTTCCCCCACTCGCCGGGCGAGCCCCCTGGGGATAGCGTCGTCATCGGCGAGCGCGCGGGCTCGGTCCGCGGAGTTACCGCGCCCGCCGCATGTCCGGGCACCGGCGAGTCCAGCGGACTAGGGGGTCGGAGGGTGCGACACGGCCGAGCGGCCCCGGCGTTCTCGCGTCGGCCAGCCCGTACCGAAGAGCCCGGACCGGGCCGCCGGCTTCCCCTAGGGCGGGTCCGCCGACCAGCCGCGTGCCGAGGACCAAGATCCGCGGGGGGGTCCGCACCGCGGCCCGGCCGAATGAGGACATACGACACCGCAGCCTCCGCGCACGGGTCCCCCGATCCGGGGGGTCCTCAGATGCCGCGTGGCGCGCGAGGCCCCCACGGCCCGCCTGGCCCGCCGCGCGCACCGACACGCCCGCTTGCGCCAGCGCGGCAGCGGGGGCGACCGGCCCGGACTCCCCGGCTTGCCACAACCCGCGCGGTGGGCGGGGCGGCGCTCTCCGCAGGTCGGCATACCGCGGGCCGCCCCGCCGGCCCCCTACTGAGCTCGGCGGGCCCACAGCGCACACCCCCCACTGCGGCGCCCGGCCCGATCTCGCAGAGCCCTCGCGAGGC     
H       TAATGGAATTGCAACTTTTAAGTTTTTTCGGAGTAGCCAGATTATGTTACACACAGAATCATAATGTTGTTATTTGAATTTAATATAATAATCAAATCTTAAAAAAATATAGAAAGAAATATGGAGTAATAAAATCCTAGTCCTATTTCAACCCATATATTATGCATGACATTTTATACAACTAAATTTACATTCCAATTTAATATAATAATTAATTTTTTAATAAAGTACTCTTTATTTGTGAAATCAAAATGAAATAATTTTGCATGTATAATATAATTGAAATTAATATCTTCATTTTATAATTTTTAGACTTCCATTATATATATAAACAAAGTGAGTTCTATATAGTAATATATCTGTTTCATAGATAGTTACTAATATATATATTATACTGTTAAATATATACCAATCTAGTTAAATGTATTTTAAACGATATCATCTTTTTATTTTACTTAAAGTTCTTCTGTTTAGTCAATAGAGTATATTAATAAAATATCTATTTCTAGTACTATTGCATATCATTAGAAATTTTAACCTTTATTAAATAATTTGCATGTTTTCATTTTAACAAAAAATATAATTTTTAATTTTTGATCAAAATTGACTTACGGTATGTCATCTTTGTCTGATAAAAACTAAATTATTAATTATTGATATATTACTACTATTTAATATTTTTAATAAATTATAATATCCAATTATGAAATATCTAGTAGCTAGAAATATTTTACTCAATTCGGAAGTGTTCCTTTTAACTTCTAACAAATATTAATTTTAATTAGCTTACGTAAGAGTGGAATACATCAAAGAAGAATAAATAATTTAGGTACACTCAATTTAATCCATATTTTTGAAATAGTATACTTTGTCTTATACGACAAATTGCTGTAGATTAATTACTGTAAACATTAATCTGTTCGTATTAGAGACGTATATATCTTAAAAATAATACCTTAAATAAAACGTTATTAAAAATTTTGTATAAATTTTTTTTATAAAACTTAATGTCACCTAAGGGATTATTTTTTTGATGACAGGGGAAGATGGTATTTGCTAGCATTGGCCGCAAAATTATGCTGAGCTTCTGCATTCATGTGATTCCCAACCACAATAGTATTAAGGATATGGCCCAAGATCACAATAAGCGTCTAGAGGAATACTTCGGATGTAAGCACTTGAACTTCGTTTGAAACTGTCTAGTGAACACTTTTCATCTACCGGAACCAGGAGGTTGAATTCTAATTTGTGGTAGAAATTCAGTTCAAGATTTAGTTAATAAGCCGCGAACTGTGACTAAATGGGTCTATTCGGTAATCGCATTCAAAATTGCGAAATAGTCGAGCGTTATTGAGGCCCACCTTCAAGGGTCGAAGTCCTTGTATAATTCATCGTACCGGAACCAATTAAGACACTACCTAGATCTGTCGTCTCAAGCAATTTCTTTCTCATCTGCTCGTCACGATGAATGCACACATCAGAAAATGTAAATTTCTTTCGGGGCTATTATGGTTTTACGTAAGTCAGCATGACTATTTTTCTCACAACAGATACAATCATCGTTTGTAGAGCCCCCGCTCCCACTCCTCTAAGATCGCTTGACGAAACTGCGATATCCCATTGTCCTTTACGTATTGATTCGATTATCGGAAGTTACTTTTCCGGCTTAAGTCCGGGAACCCCTGTGGTAAATCAAATGAGATCACTTAAAGGCGTCGTAGTATACAACATTCGTTTGTTAACTTTCCTGTATTACATAATCTGATAGTATGAAGTTACGCAAGGCCCAATCGTAAATTCGCCCATCATCTGGTGTTTATTATCCCGTCCGTAAATGCGTTTTCTATAAATATGAAAACTGCCGCGAATTGTTTATACTAACAAAACGATGGTTCCTAAAGAACAACCCTGGTCTCTGACCATTTTTTGACGGAGCGCTCTTATTATGGGGTTTGCTTCCTAAATACAGCCTAGTCGGCTCAATAACTTTATATGTCCCTCCCCCTGTCGGGTGGTAGTGCCTAATACCTACCGTCCATCTACCACACAATCTCTTATGCCTTAACGACCCAAGTAGTTGGATTCTGCGGTAGCCATTCGGAATTCCCCGTAACACCACCGCTATGAGCAGCTACAGAAGGCGTGGCGGCAGTGTCGCGCCTGAGTAGCCTTAGAACATTCTTGGGCCTCTTTTCAGATTCCACGTATGTGTCGAGTCGGGACTGTCTCTGCGACAAGGAGCTGGCGGGGGGATTCGCCTTAACTGGCTCTCGTTGGCACCATGGTTTCGCCGATCAGGCTGGGCGGCACTACAAGCCCCTGCCGGATATGATAAGGACGTCAATCGGAGGTACCCATAGGTTCAGACGGGCACCCTGTATTGCCGGTCTCAGCCTCACGTCAGGGCGGCGTCAAGGAATTCCCCACCAGCTCACTCAGAGTACGCGAAGGTCTATTCGGCGGGAACATCCGCTGGGGCCTGCGTTTGCAGGCTCCAGGAAGCCGAAAGTCTTTCGCGCCAGAGGCGGCGTGCGCTGCAAGCACTCATCAAGTACCATAACATAGGCGGCCCGACTATGAGTGCGTCTGTTACTCGAGAGCGGGATCTGCGGGTTCTCGCGGTCGCCACGCACTGCGTCCCACCACCGCATCGACCACTTGAGCCGCAACCCACTCGTATCGTTAACCACCGATCTCCTCATATATCTACACCCAATGAGGTCGTACCCGCGGCTAGGCATTAAAACGCCGTTACCGCCACATCGAGACCTGGGAGCAGTGCCCGTGTCAGCTGCGGGAAGGTCTAGTGCTACACATGTTAGCCAGCTTATGCACGCATCTCTCGGTTCTGGATCGTGGACCGTGTGCCCGCGGGAGGATCCACCTTCTAACGACGGTTGTATGAACAGCGCGGTGACCCCAGCGAATGACGCATAAGGGAACTGATGGGACGGCCTGCCTCCAAATTGTTATCAGCTTGATGCACATCCGGATTTCCGCTGGAGGGTCCCCCCCGCCTGCCCCCGGGAGGCGTTGGGGCCCCGCAACTCGCGGCGGGGGGGGGCTTGGCCGCCCCTCCCGGCCCGCGGCCCCACGTCTGCTCGGGCCCTCCGCGTTCGACCGCCGCCTCGCTTTCCGCCAGTGGAGAGCGGGCCCGCAATCTCCTCGCGCCACGGCCTCGTAGCGGGCACGGCGGGCGGTCGCCAGGGGATGAAGGACCCAGCCGAAGGGGTTCCCGAGGCCTCGGCACAGGGCCCCCGCGCGCGCCCCGCAAGCCGAGAGCTGGCCGCCGTGGCCTTAGGACTGATCCAGCTCGGGGTCGTCGGGGGCACCTTAGTGCGGCGAGGGCCGTCGGCCCACAACCCGCGGGGCAAAGGCGGCCTCCTAGCGGGTTCGCCCGCTCGCCGGGCAAGCTCCCTGAGAATAGCGTCGTCGTCGCGGAGGGCGCGGGCTCGGCCCGTGGAGTTACCGCGCCCGCCGCATGTCCGGGCACCGGCGAGTCCAGCGGACTAGGGGGGCGGATGGTGCGGCACGGCCGAGCGGGCCCGGCGTTACCGCGTCGGCCAGCCCGTACCGAGGGGCGCGAACCGGGCCGCCGGCGTCCCTGAGGTCGGGTCCGCCGACTAGCCGCGCGCGGAGGACCATGATCCGCGGGGGCGTCCGCACCGCGGGCCGGCCGAATGAGGACCTACTACACGGCAGCCTCCGCGCGGGGGCCCCCTGATCCGGGGGGTCCTCAGATGTCGCGGGGCGCGCGAGGCCCCCACGGCCCCCCGGGCCCGCCGGGCGCACCGTCACGCCCGCTGGCGCCAGCGCGGCAGCGGGGGCGACCGGCCCGGTCTCGCCGGCTCGCCACAGCCCGCGAAGTGGACGGGGCGGCGATCTCCGCAGGTCGGCATAGCGCGGGGCGCCCCTCCCGCCCCCTACTGAGCTCGGCGGGCCCCCAACGCACACCCCCCACTGCGGCGCGCGGCCCGATCTCGCAGAGCCCTCGCGGGGC     
G       TACTGAAATTACAACTTTTAAATTTTTTCGGAGTAGCCAAATTATGTTACACACAGAATCATAATATTGTTATTTGAGTTTAATGTAATAATCAGATCTTAAAAATATATGGAGAGAAGTATGAGATAATAGAATTCTAGTCCTATTTCAACCCATATGTTATGCATAACATTTTTTACAACTAAATTTACATTCCAATTTAATATAATAATTAATTTTTTAGTAAAATACTCTTTATTTGTAGAATCAAAATGAAATAGTTTTGCATATATGGTATAATTGAAATTAATATCTTCATTTTGTAGTTTTTAAACTTCCATTGTATGTATAAACAAAGTGAATTCTATATAATAATATATCTGTTTCATGGATAATTACTAGTATATGTATTATACTATTAAATATATACCGATCTAGTTAAATGTATTTTAAACAATATCATCTTTTTATTTTGCTTAAAATTCTTCTGTCTAATCAATAGAGTATATTAATAAAATATCTATTTCTAATACTATTACATATCATTAAAAATTTTGACCTTTATTAAGTAATTTGCATATTTTCATTTTAACAAAAAATATAGTTTTTAATTTTTGATCAGAATTAACTTACGGTATATCATCTTTATCTAATAAAAACTAAATTATTAGTTATTGATATATTACTACTATTTAATATTTTTAATAAATTATAATATCCGATTATGAAATATCTAGTAACTAGAAATATATTAATCATTTCGGAAGTATTCCTTTTTGCTTCTAACGAATATTAATTTTAATTAACTTACGTAAAAATGGAATACATCAAAGGAGAATAAATAATTTAAATACACTCAATTTGATCCATATTTTTGAAATAATATGCTTTATCTTATACAACGAATTACTGTAAATTAATTGCTATAAACATTGATCTGTTCGTATTAGAAGTGTATATATCTTAAAAATAATACCTTAAATAAAACGTTATTAAAAATTTTATATGAATTTTTTTTATAAAACTTAATGTCACCTAAGGGTTTATCTTTTTGATGACAGGGGAAGCTGGTCTTTGCTAGTGTTGGTCGCAAAATTATACTCAACTTCTGAATTCATGTGATTCCTAACCACCATGGTATTAAGAATATGGCCCAAGATCACAATAAGCGGCTAAAGGAATACATCGGGTGGAAGCATTAGAACATCGTTTGAAACTATTTAGAGAACACTTTTCATCTATCGGAACCAGGAGGTCGAATTATAACTTGTGGTAGAAATTCAGTTCAAGATCAAATTAATAAGTCGCGAACGGTGGCTAAATGGGCCTATTCGGTAATCGCATTCAATATGGTGAAGCTGTCGAGTGTTATTGAGGCCCACCTTCAAGGGTCGAAATCCTTATATAATTCATCGTACATAAACTAGTTAAGACACTAACTAGATCTGTTGTCTCAAGCAATTTCGTCCTCATCTGCTAGTCACGATGAATGCATACACCAGAAAATGCGATTTTTTTTCGGGACTATTATGTTTTTACGTAAGTCAGCGCGAACATTTTTCTCACATGAGATACAATCACCGTTTGTAGAGCCCCCTTTCCCACTCCTCCAAAATCATTTGACGAAACTGTGATATCACATTGTCATCTACATATTGATTCGATTATTGGAAGTTGCCTTTCCGGCTTAAGTCCGGAAACCCTTGTGGTAAATCGGATGAGATTACTTAAAGACGTCGTAGCTTACAACATTTGCTTGTTAATCCCCCTGTATTACATAATCTGATAGCATGAAATTACGCAAGGCTCGATCGTAAATTCGCCCACGATCTAGTACTTATTATCCCGTTCATAAATACGATTTCTATAAATATGAAAAATGCCGCGAATCGTTTGTATTAAGAAAACGATGGTTCCTAAGGAACAACCCGGGTTTCTGATTATATTTTGACGGAGCGTTATTCTTACGAGGTTTGTTTTCTAAACGCGGCCTAGTTGGCTAAGGAACTTTATATGTCCCTCCCCCTGTCGGGTGGTAGTGCGCAATACCTACCGTCCATCTACCACGCAACCACTTACGCCTTAACGACCCAAGTAGTTGGGTTCTGCGATAGCCATGCGGAACTCCCCGTATCACCACCGCTTTGAGCAGCGACAGAGTGCGTGGCGGCAGTGTCGCGACTGAGTAGCCTTAGAACATTCTTGGCCCTGTTTCCAGATTCCATGTATATGTCGAGCCGGAAGTATCCCTGCCGCAAGGGGCTGGCGGGGGGATTCGCCTTAACTGGCTTTCGTTGGCACCATGGTTTCGCCGATCAGGCTGGGGGGCATTACAAGCCCCTACCGGATAAGATACGGACATCAATCGGAAGTGCCCACAGGTCCGGACGGGCACCCTGTATTACCGGTGTCAGCCTCACGTCATAGCGGCCTCAAGGAACCCCCTACCAGCTCACTCTGATCACGCGAATGTCTATTCGGCGGGAACATCCACTGGGGCCTGCGTTTGCAGGCTCCAGGAAACCGAAGATCTTTCGCGCCCAGGCCGGCGAGCGCTGCAAGCACTCATCCGGTACCGGGACATAGACGGCCCGGCTTTGAGTCCGTCTGATTCCCGAAAGCGGGATCTACAGGTTGTCGAGGTCGCCACGCACTGCGTCCCACCACCGCAACGTTCACTTGAGCCGTAGCCAACCCGTACCGTTTAGCACTGACTTCCTCATCTATCTACACCCAACGAAGTCATACCCGGCGCTAGGCATTAAAATGCCGGCATTGCCGCATCTAGACCCGGGGGCAGTGCCCGTGGTAGCTGCGTGAAGGGCCAATGCTAAACATGTTAGCCAGCTTATGCACGCATCTCTCGGTTCTGGATCGTTTACCGAGTGCCCGCGGGACAATCCACCTTCTTACGACGGTTGTATGAGCAGCGCGGTGGCCCCAGCAAACCACGCATTAGGGAACGGATGGGACGGCCTGCCTCCAGTTTGTTCCCAGCTCGATTCACATCCGTATTTCCTCTAGGTGGTACCCCCCCCCTGCCCCCGGGAGCCGTTGGGGCCCCGCAGCTCGCGGCGGGGGGCGGCTTGGCCGTGCCTCCCGGCCCGCGGCCCCACGTCTCCTCGGGCCCCCCGCGTTCGACCGCCGCCGCCATTTCCGCCACTGGCGAGCGGGCCTGCAATCTCCTCGCGCCGCGGCCTCGTAGCGGGCACGGCGGGCGGTCGCCAGGGGATGAACGACCCGGCCGAGGGGGTTCCCGAGGCCTCGGCACAGGGCCCCCGCGCGCGCTCCGCAAGCCGAGGCGTGGGCGCCGGGGCCTTAGGACTGACCCGGCTCGGGGTCGTCGAGGGCACCTTAGTCCGGCGGGGGCCGTCGGCCCACAACGCGGGGCGCAAAGCCGGCCTCCTAGCGGGTTGCCCCACTCGCCGGGCGAGCCCCCGGAGGATAGCGTCGTGATCGGTGAGTGCGCGGGCTCGGCCCGCGGAATTACCGCGCCCGCCGCATGTCCGGGCATCGGCGAGTCCAGCGGACTAGGGGGGCGGAGGGTGCGGCACGGCCGAGCGGCCCCGGCATTCCCGCGTCGGCCAGCCCGTACCGAGGGGCCCGGACCGGGCCGCCCGCATCCCCGGGGGCGGTTCCGGCGACTAGCCGCGCGCGGAGGACCACGATCCGCGGGGGGGTCCGCACCGCGGGCCGGCCGAATGAGGACCTACCACACCGCAGCCTCCGCGCGCGGCTCCCCTGATCCGGGGGGTCCTCAGATGCCGCGGGGCGCGCGAGGGCCCCACGGCCCCCCCGGCCCGCCGGGCGCACCGGCACGCCCGCTAGCGCCAGCGCGGCAGCGGGGGCGACCGGCCCGGCCCCACCGGCTCCCCACAGCCCGGGGGGTGGGCGGGGCGGCGTGCTCCGCAGGTCGGCAAACCGCGGGTCGCCCCGCCCGCCCCCTACTTAGCTCGGCGGGCCCACACCGCACACCCCCCACTGCGCCGCCCCGCCCGATCTCGCAGAGCCCTCGCGGGGC     
F       TACTGGAATTACAACTTTTAAGTTTTTACAGAGTAGCCAGATTATATTACACAAAGAATCATAATATTGTTATTTGAATTTGATATAATAATCAAATCTTAAAAATATATAGAAAGAGATATGAAATAATAAAATTCTAGTCCTATTTCAACCCATATATTATACATAGCATTTTTTACGACTGGGTTTACATTCCAATTTAATATAATAGTTAATTTTTTAATAAAATACTCTTTATTTGTGAAGTCAAAATGGAATAATTTTGCATATATAGTATAATTAAAATTAATATCTTCGTTTTATAATTTTTAAACTTCCATTATATATATAAACAAGGTGAATTCTGTATAATAATATATCTGTTTCATGGATAATTACTAATATATATATTATGCTATTAAATATATACCAATCTAGTTGAATATATTTTAAGCAGTATCATCTTTTTATTGTACTTAAAATTCTTCTGTCTAATCAATAAAGTATATTAGTAAAATATCTATTTCTAATACTATTACATATCATTAAAAATTTTAACCTTTATTAAGTAATTTGCATATTTTTATTTTAACAAAAAATATGGTTTTTAATTTTTGATCGAAATTAACTTGCAGTATATCATCTTTGTCTAATAAAAACTAAATTATTAATTTTTGATATATTACTACTATTTGATATTTTTAGTAAATTATAATATCCAATTATAAAATATCTAGTAACTAGAAATATATTAATCAGTTCGGAAGTATTCCTTTTTGCTTCTAACAAATATTAATTTTAGTTAACTTACGTAAAAATGGAATACATCGAAGAGGAATAAATAATTTAGGTACACTCAATTTAGTCCATATTTTTGAAATAATATGCTTTATCTTATACGACGAATTGCTATAAATTAATTGCTATAAACATTAATCTATTCATATTAAGAGCATATATATCTTAAAAGTAATACCTTGAATAAAACGCTGTTAAAAATTTTATATAAATTTTTTTTATAAAACTTGACATCATCTAAGAGCTTATTTTTTTGATGACAGGGGAAAGTGGTCTTTGCTAGTATTGGTCGCAAAACTATACTGAACTTCTAACTTCATGTGATTCCTAACCACCATACTTTTAAGAATATGGCACAAGATCGCAACGAGCGGCTAAAGGAATACATCGGTTGGAAACACTTGAACATCGTTTGAAACTATTTAGTGAACACTTTTAATCTACCGGAACCAGGAGGTAAAATTCTAACTTGTAGTAGAGATTCAGCTCAAGATTTAATTGATAAACTGCGAACCGTGGCTGAATGGGCCTATTCAGTAATCGCATTCAATATTGTGGAAACGTCGAGTGTTATTGGGGCCCACCTTCAAGGGTCGAAGACCTCATATAATTCATCGTACCTGAATTATTTAAGACACTACTTAGATCAGTTGTCTCAAGCAATTTCGTTCTCATCTGCTTGTCACGATGAATGCATACATCAGAAAATGTAAATTTCTTTCGGGGCCATTACGTTTTTACGCAAGTCAGCATGAGTATTTTTCTCGTATTAGATACAATCACCGTTTGTAGAACCCCCGGTCCCACTCCTCCAAGACCACTTGTCGAAACTGCGATATCACATTGTTATCTACGTATTGATTCGATTATCGGAGGTTGCCTTGCTGGCTTAGGTCCGGGAACCCTTGTGGTAAATCGGATGGTATTATTCAAAGGCGTCGTAGTTTACAACATTTGCTTGTCAGTCTCCCTGTATTACATAATCTGATAGCATGCAATCACGCAACGCTCGATTGTAAATTCGCCCACAATCTGGTGCTTATTATCCCTTTCATAAATTCGATTTCTATAAATATGAAAACTGCCGCGAATTGTTTACATTAACACAACGATGGTTCACAAAGGACAGCCCGGGTTTCCGATTATATTGTGACGGAGCGCTCTTCTTATGAGGCTTGCTTTCTAAATACGGCCTAGTTGGCTAATTAACTTTATATGTCCCTCCCCCTGTCGGGTGGTAGTGCGTAATACGTACCGTCCATTTACCACGCAATCGCTTACGCCTTAACAACCCAAGTAGTTGGATTCCGCAATAGCCATTCGGAACTCCCCGTAACACCACCGCTATGAACAGCTGCAGAGTGCGAGGCGGCAGTGTCGCGACTGAGTAGCCTTAGAAGATTCTTGCCCCTGTTTCCAGATTCCATGTATATGTCGAACCGGGAATATCCCTGTGGCTAGGGGCTGGCGGGGGGATTCGTCTTAACTGGCGTTCGTTGGCACAATAGTTTCGCCGATAGGGCTGGGAGGCATTACAAGCCCCTGCCGGATAAGATACGGACTCCAATCGGAGGTACCCATAGGTCCGGACGGGCACCCTGTATTGCCGGTGTCAGTCTTACGTCAGGGCGGCGTCAAGGAACGCTCTATCAGCTGACTCAGATCACGCGAAGGTCTACTCGGCGGGAGCGTCCGCTGGGGCTTGCGTTTGCGGGCTCCAGGAATCCGAAGGGCTGTCGCGCCCATGCCGGCGGGCACTGCAAGCACTCATCCGGTACCATAACCTAGACGGGCCGGCTGTAAGTCCGTCTGTTTCTCGAAAGCGGGATCTGCGCGTTCTCGCGGTCGCCACGCACTGCGTCGCATCACCGCAACGAACACTTGAACCCTGGCCCATCCGTGCCGTTTAACACTGAACTCCTCGTATACCTACACCCAACGAAGTCGTACCCGCCGCTAGGCATTAAAATGCCGGCACAGCCGCATCTAGACCTGGGAGCAGTGCCCGCGACAGCTGCGCGAAGGACTAATGCTAAACATGCTAGCCGGCTCTTGCACGCATCTCTCGGTTCTGGATCATGTACCGAGTGCTCGCGTGAGAGTCCTCCTCCTAACGACGGTTGTATGAGCAGCGCGGTGGCCCCAGCAAACCACGCATCAGGAAACTAATGGAGCGGCCTGCCCCCAAATTGTTCTCAACTTGATGCGCATCCGTATTTCAGCTGGGTGGTGCCCCTCCCCTGCCCCCGGGAGGCGTTGGGTCCTCGCAACTTGCGGCGGGGGGCGGCGTGGCCCTGCCTCCCGTCCCGCGGCCCCACGGCTCCTCGGGCCCCCCGCGTTCGACCGCCGCCCCCCTTGCCGCCACTGGCGAGCGGGCCTGCAATCTCCTAGCGCCGCGGCCTCGTAGCGCGCACAGTGGGTGGTCGCCAGGGGATGAAAGACCCCGCCGAGCGGGTTCCCGAGGCCTCGGCACAGGGCCCCCGCGAGCGCGCCGCAAACCGAGGCGTGGGCGCCGGGGCCTTAGGACTGAGCCGGCTCGGGCTCGTCGGGGGCACCTTAGTCCGGCGGGGGCCGTCGGCCCACAACCCGCGGCGCAAAGCCGGCCTCCTAGCGGGTTCCCCCACTCGCCGGGCGAGCCCCCTGAGAATAGCGTCGTCATCGGGGAGTGCACGGCCTCGGGCCGCGGAGTTACCGCGCCGGCCGCATGTCGGGGCACCGGCGAGTCCAGCGGACTAGGGGGGCGTATGGTGCGGCACGGCCGAGCGGCCCCGGCATTCGCGCCTCGGCCAGCCCGTACCGAAGGGCCCGAACCGGGCCGCCGGCCCCCCGGAGGGCGGGTCCGGCGACCAACCGCGCGCTGAGGACCACGATCCGCGGGGGCGTCCGCACCGCGGGCCGGCCGAATCAGGACATACGACACCGCACCCTCCGCGCGCGGGGCCCCGGATCCGGGGGGTCCTCGGATGCCGCGGGGCGCGCGAGGCCCCCAAGGCCCACCAGGCCCGCCGGGCGCACCGGCCCGCCCGGTGGGGCCAGCGCGGCAGCGGGGGCGACCGGCGCGGACTCGCGGGCTCGCCACACCCCGCGGAGTGGACGGGGCGGCGATCTCCGCAGGTCGACACACCGCGGGGCGCCCCGCCCGCCCCCTACTGAGCTTGGCGGGCCCTCACCGCACACCCCCCACTGCGGCGCCCGGCCCGATCTCGCAGAGCCCTCGCGGGGC     
E       TACTGGAATTACAACTTTTAAATTTTTTCGGAGTAGCCAAATTATATTACACACAGAATCATAATATTGTTATTTGAATTTAATGTAGTAATCAAATCTTAGAAATATATAGAAAGAAATATGAAGTAATAGAGTTCTAGTCCTATTTCAACCCATGTATTATACATAACATTTTTTACGACTAAATTTACATTCCAATTTAATATAATAATTAATTTTTTAATAAGATACTCTTTATTTGTAAAATCAAAATGAAATAGTTTTGCGTATATAGTATAATTAGAGTTAATATCTTCGTTTTATAATTTTTAAACTTCCATTATATATATAAACGAAGTGATTTCTGTATAATGATGTATCTATTTCATGAATAATAACTAATATATATATTATGCTATTAGATATATACCGATCTAATTAAATATATTTTAAACGGTATCATCTTATTATTTTACTTATCATTCTTCTGTCTAAGCAATAGAGTGTATTAATAGAATATCTATTTCTAATACTATTACATATCATTAAAAATTTTAACCTTTGTTAAATAATTTGTATATTTTCATTTTAACAAAAAATATAATTTTTAATTTTTGGTCGGAATTGACTTACAGTATATCATCTTTGTCTAATAAAAACTAAATTATTAATTATTGATATATTACTACTATTTAATATTTTTGATAAATTGTAATATCCAATTATGAAATATCTAATAACTAAAAATATATTAATCAATTCGAAAGTATTCGTTTTTGCTTCTAACAAATATTAATTTTAATTAACTTACGTAAAAATGGAATACATCAAAGAAAAATAAATAATTTAAGTACACTCAATTTAATCCATATTTTTAAAATAATATGCTTTATCTTATACGACAAATTACTATAAATTAATTGCTATAAACATTAGTCTGTTCGTATTAAAAGCGTATATATCTTAAAAATAATACCTTAAGTAAAACGTTATTAAAAATTATATATAAATTTTTTTTATAAAACTTAATGTCATCTAAGGGCTTATTTTTTTGATGACAGGGGAAGGTGGTCTTTGCTAGTCTTGGTCGCAGAATTATGCTAAACTTCTAGCTTCATGTGATTCCTAACCACGATGGTGTTAAGAATATGGCCCAAGATCGCAATAAGCGACTAAGGGAATACTTTGGGTGGAAGCACCGGAACATCGTTCGAAACTATCTAGTGAACACTTTTTATCCACCGGAACCAGGAGGTTAAATTCAGACCAGTGGTAGCTATTCAGTTCAAGATTTAATTGATAAGATGCGAACCGTGGCTAAGTAGGCTTATTCGGAAATCGCATTCAAAATTGTGAAATTGTCGAGTGTTATTGTGGCCCACCTTCAAGGATCTAAATCCTTATATAATTCATCGTACCTAAACTAATTAAGACACTACATGGATCTGTTGTTTCAAGCAATTTCGTTCTCATCTGTTAGTCACGGTGAATGAATACATCAGAAAACGTAAATTTTTTTCAGGGCTATTATGTCTTTACGTAAGTCAGCGTGAATATTTTTCTCACATCAGATACAATCACGGTTTGTAGAGCCCCCGCTCCTACTCCTCCAAGATCATTTGACGAAACTGCGCTATCACATTGTTATCTACATATTGATTCGATTATTGGAGATTGCCTTCCCGGCTTAAGTCCGGGAACCCTTTTGGTAAATCGGATGAGATTGTTTAAAGACGTCGTAGCTTGCAACATTTGCTCGTTAATTCCCCTGTATTACATAATCTGATAGCATGAAATTACACAAAGCTCGATAGTAAATTCGCCCACGATCAGGTACTTATTATCTCGTTCATAAATCCGATTTCGATAAATATGAAAATTGCCGCGAATTGTTTGTATTAACAATACGATGGTTCCCAAAGAACAACCCGGGTTTCTGATTATTTTTTGACGGAGCACTCTTCTAACGAGGTTTGCTTTCTAAATACACCCTAGTTGGCTAATAAACTTTATATGTCCCTCCCCCTGTCGGGTGGTAGTGCGTAATACGTACCGTCCATCTACCACACAATCGCTTACGCCTTAACGACCCAAGTGGTTAGGTTACGCGATAGCCATTCGGAAGTCCCCGTAGCACCACCGCTTTGACCAGCCACAGAGTGCGTGGCGTCAGTATCGCGGCTGAGTAGCCTTAGAACATTCTTGGCCCTGTCTCCAGATTCCATTTATATGTCGAGCCGGGAGTGTCCCTGCACCCAGGGGCTGGCGGGGGGACTCGCCTTAACTGGCTGTCGCCGGCACCTCGGTTTCACCGATTAGCCTGGGGGGCACTACCAGCCCCTACCGAATAAGATACGGACACCAATCGGAGGTACCCATAGGTCCCGACGGGCACCCTGTATTGCCGGTGTCAGCCTCACGTCAGGGCAGCGTCAAGGAACTCCCTGCCAGCTCACTCAGATTACGCGAAGGTCTATTCGGCCGGAGCATCCGCTGGGGCCTGCGTTTGCAGGCTCCAGGAAACCGAAGGTCTTTCGCGCCAGGGCCGGCGAGCGCTGCAACCACTCATCCGGTACCACAATATAGACGGCCCGTCTGTGAGCTCGTCTGCTTCTCAAAAGCGGGATCTACGGGTTCTCGCGGTCGCCACGCACTGCGTCTCACCACCGCAACGATCGCGTGAACCGTGGCCTATCCGTCCCGTTTAACACTGAACTCCGCGTTTATCTACATCCAACGAAGTCGTACCCGCCGCTCGGCATTAAAATGCCGGCACAGCAGCATCAAGGCCTGGGAGCAGTGCCCGGGGCAGTTGCGAGAAGGGCTAATATTAAACATGTTAGCTAGCTTATGCACGCATCTCTCGGTTCTGGATCGTGCTCCGAGTGCCCGCGGGAGATTCCACCTTCTTACGACGGTTTTATGAGCAGCGCGGTGGCCCCAGCAAACCACGCATCAGGGAACTGATGGGACGGCCTGCCCCCAAGTTGTTCACACCTTGATCCACATCCGTATTTCTGCTGGGCGGTTCCCCCCTCCTGCCCCCGGGAGGCGTTGGGACCCCGCAACTCGCCGCGGGGGGCGGCGTGGCCGGGCCTCCCGGCCCGCGGCCCCACGTCTCCTCGGGCCCGCCGCGTTCGACCGCCGCCGCCCTTTCCGCCACTGGCGAGCGGGCCCGCAATCTCCTCGCGCCGCGGCCTCGTAGCGGGCACGGCGGGCGGTCGCCAGGGGATGAAGGACACCGCCGAAGGGGTTCCCGAAGCCTCGCCACAGGCCCCCCGCGCGCGCGCCGCAAGCCGAGGCATGGGCGCCGCGGACTTAGGACTGAGCCGGCTCGGGGTCGTCGGGGGCACCTTAGTCCGGCGGGGGCCGTCGGCCCACAACCCGCGGCGCACAGCCGGCGTCCTAGCGGGTTCCCCCGCTCGCCGGGCGAGCCCCCTCGGGATAGCGTCGTGATCGTGGAGGGCGCGGACTCGGCCCGCGGACTTACCGGGCCAGCCGCATGTCGGGGCACCGGCGAGTCCAGCGGACTAGGGGGGCGAAGGGTGCGGCACGGCCGAGCGGCCCCGGCATTCACGCGTCGAACAGCCCGTACCGAGGGTCCCGTACCGGGCCGCCAGCCGCCCTGGGGACGGGTCCGGTGACCAGCCGCGGGCCGAGGACCACGCTCCGCGGGGGCGTCCGCACCGCGGGCCGGTCGAATGAGGACCTACTACACCGCAGCCTCCGCGCGCGGCTCCCCCGATTCGGGGGGTCCTCAGATGCCGCGTGGCGCGCGAGGGCCGCACGGCCCCCCTGGCGCGCCGGGCGCACCGGCACGCCCGCTGGTGCCAGCGCGGCAGCGGGGGCGACCGGCCCGGACTCGCCGGCTCGCCACAGCCCGCGGGGTGGGCGGGGCGGCGATCTCCGCAGGTCTCCACAGCGCGCTGCGCCCCGCCCGCTCCCTACTGAGCTTGGCGGGCCCACATCGCACACCCCCCACTGCGGCGCCCGGCCCGATCTCGCAGAGCCCTCGCGGGGC     
D       TACTGGAATTACAGCTTTTAAATTTTTTCGGAGTAGCCAAATTATATTACACACAAAATCATAATATTGTTATCTGAATTTAATATAATAATCAAATCTTAAAAATATATAGAAAGAAATATGAAATAATAGAATTCTAGTCCTATTTCAACCCATATATTATACATAACATTTTTTGCAACTAAATTTACATTCCAATTTAATATAATAATTAATTTTTTAATAAAATACTCTTTATTTGTGTAGTCAAAATGGGATAATTTTGCATATATAGTATAATTAAAATTAATATCTTCATTTTATAATTTTTAGACTTCCATTATATATATAGACAAAGTGAGTTCTATATAATAATGTATCTGTTTCATAAATAATTACTAATATATATATTATACTATTAAATATATACCGATCTAATTAAATGTATTTTAAACGATGTCATCTTTTTATTTTGCTTAAAATTCTTTTGTCTAATCAATAGAGTATGTTAGTAGAATATCTATTTCTAATGCTATTGCATATCATTAAAAATTTTCACCTTTATTAAATAATTTGCATATTTTCATTTTAACAAAAAATATAATTTTTAATTTTTGATCAGAATTGACTTGCAGTATATCATCTTTGTCTAATAGAAACTAAATTGTTAATTATTGATATATTACTATTATTTAATATTTTTAGTAAATTATAATATCCAATTATGAGATATCTAGTAACTAGAAATATATTAATCAATTCGGAAGTGTTCCTTTTTGCTTCTAACGAATATTAATTTTAATTGTCTTACGTAAAAATGGAATACGTCAGAGGGGAATGAATGATTTAAATACACTCAATTTAATCCATATTTTTAAGATAATATGCTTTATCTTATGCGGCAAATTGCTATAGATTGATTACTATAAACATTAATCTGTTCGTATTAAAGGAATATATATCTTAAAAGTAATGCCTTAGATAAAACGTTATTAAAAATTTTATATAAATTTTTTTTATAAAACTTAGGGTCATCTAAGGGCTTATTTTGTTGATGACAGGGGAAGGTGATTTTTGCTAGCATTGGTCGCAAAATTAGGCTGATCTTCTAACTTCATGCGATTCCTAACCACCATAGTATTAAGAATATGGCTCAAGATCACAACAAGCGGCTAAAGGAATACTTCGGGTGAAAGCATTTGAACATCGTTCGAAACTTTTTGGTGAACACTTTTCATCTATCGGAACCGGGAGGTCGAATTATCACTCGTGGCAAAAATTCAGTTCGAGATTTAACTGATAAGCTGCGAACCGTGGCTGACTGGGCTTATTCGACAATCGCATATAAAATCGTAAATTTGTCGCGTGTCATTGGGGCCCGCCTTCAAGGGTCGAAATTCTAATATAATTCATCGAACTTGATCTAATTAAGACACTGCCTAGGTCCGTCATCTCAGGCAATTTCGTTCCCATCTGTTAGTCACGATGAATACATACGTCAGAAAATGTAAATTTCTTTCAGGGCTATTATGTTTTTACATAAGTCAGAGGGAATATTTTTCTCACACCAGATACAATCACGGTTTGTAGAGCCCCCTCTCCTACTCCTCCAAAATCACCTGACGAAACTGCGCTATCACATTATTGTCTACGTATCGATTCGCTTATCGGAGACTGCCTTTCAAGCTTAAGTCTGGGAGCCCTTGTGGTATATCAGATGAGATTATTTAAAGGCGTCGTAGTTTACAGCATTTGCTTGTTAGTCCCCCTGTATTACATAATCTGATAGCATGGAATTACACAAAGCTCGGTTGTACATTCGCCTACCATCTGGTGCTTATTATCCCGTTCATAAATCCGATTTCTACAAATATGAAAACTGCCGCGAATTGTTTATATTAACAACACGATGGTTCCCAAAGAACAACCTGGGTTTCCGATTATTTTTTGACGGAACGTTCTTCTTACGAGGTTTGCTTTGTAAATGCATTCTAGTTGGCTAAGTAACTTTATATGTCCCTCCCCCCGTCGGGTGGTAATGCGTAATACCTACCGTCCATCTACCACGCAATCACTTATGCCTTAACGACCCAAGTAGTTGGGTTTTGCGATAGCCATTCGGAACTCCCCGTAACACCACCGCTTTGAGCAGCCACAGAGTGCGTGGGGGCAGTGTCGCGACTGAGTAGCCTTAGAACATTCTTGGCCCTGTTTCCTGATTCCACGTATATGTCGAGCCGCGAGTGTCTCTGCAGCAAGGGGCAGGCGGGGGGATTCGCCTTAACTGGCTTTCGGCGGCACCATATTTTCGCCGATGAGGCTGGGGGGCAGTGCCAGCCCCTGTCGCATAGGATACGGACGCCAACCGGAGGTACCCATAGGTTCGGACGGGCACCCTGTATTGCCGGTGTCAGCCTCAGGTCAAGGCGGCTTCAAGGAACTCTCGATCAGCTCACTCAGATTACGCGAAGGTCTATTCGGCGGGAGCGTCCGCTGGGGCCTGCGTTTGCAAGCTCCAGTAAACCGAAGTTCTTTCGCACCAAAGCCGGCGCGCGCTGCAAACACTCATCGAGAACCATAACATAGACGGCCCGGCTATGAGTCCGTCTGTTTCTCGAAAGCGGGATCTGCGGGTTCTCGCGGTCGCCACGCACTGCGTCTCACCACCGCAACGGCCTGTTGAGCCGCATCCCATCCGTACCGTTTAACACCGAGTTCCTCATTTATCTACACCCAATGAAGTCGTGCCCGCAGCTAGGCATTAAAATGCCGGCACTGCCGCACCTAGGCCTGGGAGCAGTGCCCGAGGCCGCTGCGAGAAGGCCGAATGCTAAACATGTTAGCCAGCTTATACACGCATCTCTCGGTTCTGGATCGTGTACCGAGTGCCCGCGGGAGCGTTCTCCTTCTAACAACGGTTGTATGAGCAGCGTGGTGACCCCAGCGAACCACGCATCAGGGAACAGATGGGGCGGCCTGCCTCCAAATTGTTTTCACCTTGATCCACATCCGTATTTCGTCTGGGGCGTACCCCCCCCCTGCCCCCGGTAGGCGTTGGGCCCCCGCAACTTGCAGCGGGGGGCGGCCTGGCCTTGCCTCCCGGCCCGCGGCCCCACGTCTCCTCGGGCCCGCCGCGTTCGACCGCCGCCGCGCTTTCCGCCAGTGGCGAGCGGGCCTGCAATCTCCTTGCGCCGCGGCCTCGTAGCGGGCACGGCGAGCGGTCGCCAGCGGATGAAGGACACCGCCGAGGGGGTTCCCGATGCCTCGGCACAGGACCCGCGCCCGCGCCCCGCAATCCGAGGCGTGGTCGCCGGGGACTTAGGACTGACCCGGCTCGAGGTCGTCGGGGGCACCTTAGTCGGGCGAGGGCTGTCGGTCCACAACCCCCGGCGCAAAACCGGCCTCCTAGCGGGTTCCCCCGCTCGCCGGGCGAGCCCCCTGAGGATAGCGTCTTCATCGCGGAGGGCGCGGGCTCGGCCCGCGGAGTTACCGTGCCGGCCGCATGTCCGGGCAGCGGCGAGTCCAGCGGACTAGGGGGGCGGAAGGTGCGGCACGGCCGAGCGGCCCCGGCATTCCCGAATCGGCCAGCCCGTACCGAAGGGCCCGGACCGAGCCGCCGGCTTCCCGTGGGACGCGTCCGAGGACTAGCCGCGAGCGGAGGACCACGATCCGCGGGGGCGTCCGCACCGCGGGCCGGCGGAATAAGGACGTACGACACCGCAGCCTCCGCGCGCGGCCCCCGCGATCCGGGGGGTCCTCAGATGCCGGGGGGCGCGCGAGGCCCCCACGGCCCTCCAGGCTCGCCGGGCGCACCGGCCCGCCCGCTCGCGCCAGCGCGGCAGCGGGGGCGACCGGCCCGGACGCACCGGCTGGCCACAACCCGCGAGGTGGGCGGGGCGGCGGTCTCCGCAGGTCGGCATACCGCGGGGCGCCCTGCCTGCCCCTTACTAAGCTCGGCGGGCCCTCATCGCACACCCCCCACTGCGGCGCCCTGCCCGATCTCGCAGAGCCCTCGCGAGGC     
C       TACTGGAATTACAGCTTTTAGATTTTTTCAGAGTAGCCAGATTATATTACACACAGAGTCATAATATTGTTATTTGAATTTAATATAATGATCAAATCTTAAAAATATATAGAAAGAAGTATGAAATAATAAAGTTCTAGTCCTATTTCAACCCATATATTATACATAACATTTTTTACAACTGGATTTACATTCCAATTTAATATAATAGTTAATTTTTTAATAAGATACTCTTTATTTGTGAAGTCAAAATGAGACAATTTTACATATATAGTATAGTTGAAATTAATATCTTCATTTTATAATTTTTAGACTTCCATTATATATGTGAACAAAGTGAATTCTATATAATAATGTATCTGTTTCATAAATAATTACTAATATATGTATTATGCTATTAAATATTTACCGATCTAGTTAAATGTATTTTAGACAATATCATCATTTTATTTTACTTAAGATTCTTCTATCTAATCAATAAAGTATATTAGTAAAATATCTATTTCTAATACTATTACATGTCATTAGAAATTTTGACCTTTAGTAAGTAATTTGCATATTTTCATTTTAACAAAAAATATAATTTTTAATTTTTGATCTGAATTAACTTGCAGTATGTCATCTTTGTCTAATAAAAACTAAATTATTAATTTTTGATATATTACTGCTATATAATATTTTTAATAAATTATAATATCCAATTATGAAATATCTAATAACTAAAAATATATTAATCAATTCGGAAGTGTTCCTTTTTACTTCTAACAAATATTAATTTTAATTAGCTTACGTGAAAATGGAATACATCGAAGAAGAATAAATAATTTAAGTACACTCAGTTTAATCCATATTTTTAAAATAATATGCTTTGTCTTATACAACAAATTACTGTAAATTAATTGCTATAAACATTAATCTGTTCGTATTAAAGGCATATATATCTTAAAAATAATACCTTAAATAGAACGTTGTTAGAAATTTTATATAAATTTTTTTTGTAAAACTTAACGTCATCTAAGGGCTTATTTTTTTGATGACAGGGGAGGGTGGTTTTTGCTATTACTGGTCGCAAAATTATGCTGAACTTCTGACTTCATGTGATTCCTAACCATCATGGTATTAAGAATATGGCTCAAAATCGCAACAAGAGGCTAAAGGAATAATCCGGGTGGATGCACTTGAATATCGTTCGAAACTATTTAGTGAACACCTTTCATCTACCGGAACCAGGAGTTCAAATTCTAACCTGTAGTAGAAATTCAATTCAAGGTTCGATTGATAAGCTGCGAACCGTGACTTAATGGGCTTATTCGCCAATCGCATTCAAAATTGTGAAATTGTCGAGCGTTATTGAGGCCCACCTTCAAGGGTCGAATTTCTTATATAACTCATCGTACCTAAACTAATTAAGGCACTAATTAGATCCGTCGTCTCAAGCGATTTCGTTTTCATCCGCTATCCACGACGAATGCATACATCAGAAAATGTACATTTCTTTCGGGGCTATTATGTTTTTAACTGAGTCAACGTGAACATTTTTCTCACGTTAGATACAATCACGGTTTGTAGAGCCCCCCTTCCCACTCCTCAAAAACCACTTGACGAAACTGCGATATCTCATTACTTTATACGTATTGACTCAATTATGGGAAGATGCATTTCTGGCTTAAGCCCGGAAGCCCTTGTGGTAAATCAGATGATATTAATCAAAGGCATCGTAGTTTACAACATTTGGTTGTTAGTCCTCCTGTATTACATAATCTGATAGCATAGGATCACGCAAAGCTCGATTGTACATTCGCCTACAATCTAGTGCTTATTATCCCGTCCATAAATCCGATTTCTATAAATATGAAAATTGCCGCGAATTGTTTATATTAACAAAACGATGGTTCTCAATAAACAACCTGGGTTTCAGATTATTTTTTGACGGAACGATTTTCTTAGGAGGTTTACTTTCTAAATACAATCTAGTTGGTTAAGTAACTTTATATGTCCCTCCCCCCGTCGGGTGGTAGTGCGTAATACGTACCATCCATCTATCACACAATCGCTTATGCCTCGGCGACCCAAGTAGTTGGATTCTGCGGTAGCCATCCGGAATTCCCCGTAGCACCACCGCCTTGAGCAACTACAGAGTGCGTGGCGGCAGTGTCGCGACTGAGTAGCCTCAGAACATTCTTGACCCTGTTTCCAGATTCCACGTATTTGTCGAATCGGGAGTGTCTCTGCGGCAAGGGGCTGGCGGGGGGATTCGCCTTAACTGGCTTTCGTTGGCACCGTATTTTCGCCGATCAGGCTGGGGGGCATTTCGAGCCCCAGCCGGATAGGATACGGACACCAATCGGTGGTACCCACAGGTTCGGGTGGGCACCCTGTATTGCCGGAGTCAGCCTGACGTCAGGGCGGCATCAGGTAACTCTCGAACAGCTCACTCAGATTACGCGAAGGTCTAGTCGGCGGGAGCATCCGCTGGGGCCTGCGTTTACAGGCTCCATGAAACCGAAAAGCTTTCGCGCCAAGGCCGGCGAACGCTGCAAACACTCATCCAGTACCATGACGTAGACGGCCCGGCTGTAAGTCCGTCTGCTTCTCGAAAGCGGGATCTACGAGTTCTCGCGGTCGCCACGCACTGCGTCCCACCACCGCAACGGGCACTTGAACCGTAGCCTATCCGTACCGTTTAACATGAAGGTCCTCATCTATCTACATCCAACGAAGTCGTACCCGCCGCTCGGCATTAAAATGCCGGCACCGCTGCAGCAAGGCCTGAGAGCAGTGCCCGTGGCCGCTGCGAGAAGGGCTATTGCTAAGCATGTTAGCAAGGTTCTGCACGCATCTCTCGCTTCTGGTTCGTGAACCGTATGCTCGCGGGAGAATCCGCCTTCTAACGACGGTTGTATGACCAGCGTGGTGGCCCCAGCAAACCACTCATCAGGGAACTGATGGCGCGGCCTGCCTCCGAATTGTTTTCACCTTTATGGACATGCGCATTTCAACTAGGCCGTGCGCCCCCTCTGCCCCCGGTAGGCGTTGGGTCCCCGCAACTTGCGGCGGGGGGCGGCGTGGCTGTGCCTCCCGGCCAGCGGCCCCACGTCTCCTCGGGCCCGCCGCGTTCGACCGCCGCCCCCCTTTCCGCCACTGGCGAGCGGGCCCGCAATCTCCTTGCGCCGCGGCCTCGTAGCGGGCACCGCGGGCGGTCGCCAGGGGGTGAATGACACGGCCGAGGCGGTTCCCGAGGCCTCGGCACAGGGCCCCCGCGCGCGCCCCGCAAACCGAGGCTTGGCCGCCGTGGGCTTAGGACTGAGCCGGCTCGCGGTCGTCGGGCGCACCTTAGTCCGGCGGGGGCGGTCGGACCACAGCGCGCGGCGCAGAGCCGGCCTCCTAGCGGGTTCGCCCACTCGCCCGGCGAGCACCCTGGGAATAGCGTCGACATCGTGGAGGGCGGGGGCTCGGCCCGCGGAGTTACCGCGCCCGCCGTATGTCCGGGCAGCGGCGAGTCCAGCGGACTAGGGGGCCGGAAGGTGCGGCACGGCCGAGCGGCCCCGGCGTTCCCGCGTGGGGCAGCCCGTACCGACGGGCCCGGACCGTGCCGCCGGCCTCCCTGGGGACGGTTCCGCGGACTAGCCGCGAGGGGAGGACCACAGTCCGCGGGGGCGTCCGCACCGGGGGCCGGCTGAATGAGGACCTACCACACCGCAGCCTCCGCGCACGGCTCCTCCGATCCGGGGGGTCCTCAGATGGCGCGGGGCGCGCGAGGCCCCCACGGCCCGCCTGGCCCGCCGCGCGCACCGACGCGCCCGCTGGAGCCAGCGCGGCAGCGGGGGCGACCGGCCCGGGCCCGCCGGCTCGCCACAGCCCGTGAGGTGGGCGGGGTGGCGGTCTCCGCAGGTCGGCATAGCGCGGAACGCCCCGCCCGCCCCCTACTGAGCTCGGCGGGCCCTCATCGCACACCCCCCACTGCGGCGCCCCGCCCGATCTCGCAGAGCCCTCGCGGGAC     
B       TACTGGAATTACAACTTTTGGATTTTTTCAGAGTAGCCGGATTATATTACACACAGAATCATAATATTGTTATTTGAATTTAATATAATAGTCAAATCTTAAAAGTATATAGAAAGAGATATGAAATGATAAAATTCTAGTCCTATTTCAACCCGTATATTATGCATAACATTTTTTACGACTAAATTTACATTCCAATTTAATATAATAATTAATTTTTTAATAAAATACTCTTTATTTGTGAAATCAAAATGAGATGATTTTGCGTATATAGTATAATTGAAATTAATATCTTCATTTTGTAATTTTTAGACTTCCATTGTATATATAAACAGAGTGAATTCTATATAATAATATATCTATTTCATAAATGATTACTAATATATATATTATGCTATTAAATATATACCAATCTAATTCAATGTATTTTAGACAATATCATCTTTTTATTTTACTTAAAATTCTTCTGTCTAGTCAATAAAGTATATTAGTAGAATATCTATTTCTAATGCTATTACATATCATTAAAAATTTTAACCTTTATTGAGTAATTTGCATATTTTCATTTTAACAAAAAATATAATTTTTAATGTTTGATCAGAATTGACTTACAGTGTTTCATCTTTGTCTAATAGAAACTAAATTATTGATTATTGATATATTACTAATATTTGATATTTTTGATAAATTATAATATCCAATTATAAAATATCTAATAACTAAAAATGTATTAATCAATTCGGAAGTATTCCTTTTTACTTCTAACAAATATTAATTTTAATTAACTTACGTAAAGGTGGAATACATCAGAGAAGAATAAATAGTTTAAGTACATTCGATTTAATCCATATTTTTAAAATAATATGCTTTATCTTATACAACGAGTTACTATAAATTGATTGCTATAAACATTAATCTGTTCGTATTAGAAACGTATATATCTTAAAGGTAGTACCTTAAATAAAACGTTATTAAAAATTTTATATAAGTTTTTTTTATAAAACTTAATATCATCTAAGGGTTTATTTTTTTGATGACAGGGGAAGCTGGTTTTTGCTAGTATTGGTCGCAAAATTATGCTGAACTTCTGACTTCGTGTGATTCCTAGCCGCCATGGTGTTAAGAATATGGCCCAAGCTCGCAACAAGCAGCTAAAGGAATACTGCGGGTGGAATCATTCGAACATCGTTCGAAACTATTTAGCGAACACTTTTCATCTACCGGAACCAGGAGGTTAAATTTTAATTTGTGGCAGAAATTCAATTCAAGATCTATTTGATAAGCTGCGAACTGTGGCTGAATGGGCTTGTTCGGCAATCACGTTCAAGATTGTAAAACTGTCGAGTGTTTTTGAGGCCCACCTTCAAGGGTCGAAAATCTTATATAATTTATCGCACTCGAACTAATTAGAGCACCGCTTAGATCTGTCGTCTCAGGCAATTTCGTTTTCATCTGCTATCCACGATGAATGCAGACATCAGAGAATGTAAATTTTTTTCGGGGCAATTACGTTTTTACGTAAGCCAGTTTGAGTATTTTTCTCAAATTAGATTCAATCGCCGTTTGTAGAGCCCCCTTTCCAACTCCTCGAAAACCACTTGACTAAACTGCGATATCACATTGTTATCTACGTGTTGATTCAGTTATTGGAGACTGCTTTTCTGGCTTAAGTCCGTGAACCCTTGTGGTAAATCGGATGAAATTACTTAAAGGCGTTGTAGCCTGAAACATTCGCTTGTTACTCCCCCTGCATTACATAATCTGATAGCATGCAATCACGCAAGGCTCGATTGTAAGTTCGCCCGCAATCTGGTGCACATTATCCCGTCCATAAATTCGGTTTCTATGAGTATGAAAGCTGCCGCGAGTTGTTTATATTAACAAAACGACGGTTCCCAAGGAACAACCCGGGTTTCCGATTATTTTTTGACGGAACGATCTTCTTACGAGGTTTGTTTCCTAACTACAATTTAGTTAGCTAAGTAACTTTATGTGTCCCTGCCCCTGTCGGGTGGTAGTGCGTAATACCTTCCGTCAATCTCCCACGCAATCCCTTATGCCTTAACGACCCAAGTAGTTGGATTCCGCGATAGCCATCCGGAATTCACCGTAACACCACCGCGTTGAGCAGCTACAGAGTGCGTGGCGGCAGTGTCGCGCCTGAATAGCCTATGAAAATTCTTGGGCCTGTTTCCAGATTCCATATATGTGTCGAACCGGGAGTGTCTCTGCGGCAAGGGGCTGGAGGGGGGATTCGCCTTAACTGGCTTTCGTCGGCACCGTAGTTTCCCCGATCAGGCTGGGAGGCAATACAAGCCCTTGCCGCATATGATTCGGACACCAATCGGAGGTGCCCACAGGTCCAGGCGGGCACCCTGTATTGCCGGTGTCAGCCTCACGTCAAGGCTGCGTCAGGTAACTCTCGAACAGCTCACTCAGATTACGCGAAGGCCTAATCGGCGGGAGCATCCGCTGGGGCCTGCGTTTGCAGGTTCTAGGAGACCGCAGGGCTTTCGCGCCAAGGCCGGCGAGCGCTGCAATCGCTCATCCGGTACCATAAGGTAGGCGGCCCGGCTGTGAGTACGTCTGTTTCTCGAAAGCGGGATCTACGGGTTCTCGCGGTCGCCACGCACTGCGTCTCGCCACCGCAACGATCACTTGAGCCGGATCCCATCCGTACCGTTCAACACTAAGTTCCTCATTTATCTACACCCAACGAAGTCGCACCCGCCGCTAGACATTAAAACGCCGGTACTGCCGCAGCTAGGCCTGGGTGCAGTGCCCGTGGCAGCTACGTGAAGGGCTAATGCTAAACATATTGGCCAGCTTATGCACGCATCTCTCGGTTCTGGATCCTGTACCGAGTGCCCGCGGGACGATCCACCTCCTAACGACGGTTGTATGAGCAGCGTGGTGGCCCCAGCGAACCACGCATCAGGGAACTGACGGAGCGGCCTGCCCCCAAGTTTTTCTCACCTAGATGCCCATCCGTATTTCAACTGGGCCGTACCCCCCCCCTGCCCCCGGGAGGCGTTGGGTCCCCGCAACTTGCGGCGGGGGGTGGCGTGGCCCCGCCTCCCGGCCCGCGGCCCCACGTTTCCTCGGGCCTGCCGCGTTCGACCGCCGCCCCCCTTTCCGCCACTGGAGGGCGGACCTGCAATCTCCTCGCGCCGCGGCCTCGTAGCGCGCACGGCGGGCGGTCGCCAGGGGATGAAGGACACCGCCGAGAGGGTTCCCGATGCCTCGACACAGGGCCCCCGCGCGCGCCCCGCAAGCCGAGGCGTGGCCGCCGGGGTCTTAGGACTGACCCGGCTCGCGGTCGTCGGGGGCACCTTAGTCCGGCGGGGGCCGTCGGCCCACAACCCCCGGCGCAGAGGCGGCCTCCTAGCGGGTTCCCCCACTCGCCGGGCAAGCCCCCCGAGAATAGCGTCGTCATCGTAGAGGGCGGCGTCTCGGCCCGCGGAGTTACCGCGCCCGCCGCATGTCGGGGCTTCGGCGAGTCCAGCGGACTAGGGGGTCGGAGGGTGCGGCACGGCCGAGCGGGCCCGGCATTCCCGCCTCGGCCAGCCCGTACCGAGGGCCCCGGACCGGGCCGCCGGCCCCCCGCGGGACGGATCCGCCGACTAGCCGCGGGCAGAGGACCACGATCCGCGGGGGCGTCCGCACCGCGGGCCGGACGAATGAGGACCTACGACACCGCAGCCTCCGCGCGCGGTTCCCCCGATCCGGGGGGTCCTCAGATGCGGCGGGGCGCGCGAGGGCCCCAGGGCCCCCCAGGCCCGCCGGGCGCACCGCCAGGCCCGCTCGCGCCAGCGCGGCAGCGGGGGCGACCGGCCCGGACCCGCCGGCTCACCACAGCCCGCGAGGTGGACGGGGCGGCGGTCTCCGCAGGTCGGCACACCGCGTGGCGCCCAGCCTGCGCCCTACTAAGCTGGGCGGGCCCCCACCGCACACCCCCCACTGCGGCGCCCGGCCCGATCTCGCAGAGCCCTCGCGCGGC     
A       TACTAGGATTACAACTTTTAAATTTTTTCGGAGTAGCCAAGTTATATTACACACGGAATCATAATATTGTTATTTGAATTTAATATAATATTCAAATCTTAAAAATATATAGAAAGAGATATAAGATGATAAGATTCTAGTCCTATTTCAACCCATATATTGTGCATAGCATTTTTTACGACTAAATTTACATTCCAATTTGATATAATAATTAATTTTTTAATAGAATACTCTTTATTTGTAAAGTCAAAATGGAGTAATTTTGCATATATAGTATAATTAAGATTAATATCTTCATTTTGTAATTTTTGAACTTCCATTATGTGTATAAACAGAGTGAATTCTATATAATAATGTATCTATTTCATGGATAATAACTAATATATATATTATGCTATTAAATATATACCGATCTAATTAAATATATTTTAAACAATGTCATCTTTTTATTTTACTTAAAATTCTTCTGTCTAATCAATAAAGTATATTAATAGAATATCTATTTCTAATACTATTACATATCATTAAAAATTTTAACCTTTATTAAGTAATTTGCATATTTTCATTTTAACAAAAAATATAATTTTTAATTTTTGGTCAGAATTGACTTACAGTATATCATCTTTGTCTAATAAAAACTAAATTATTAATTATTGATATATTACTACTGTTTAATATTTTTAGTAAATTATAATGTCCAATTATAAGATATCTAATAACTAAAAATATTTTAATCAATTCGAAAGTATTCCTTTTTACTTCTAACAAATATTAATTTTAATTCAATTACGTGAGAATGGAATGCATCAGAGAGGAATAAATAATATAAATACACTCAATTTGATCCATATTTTTGAAATAATATGCTTTATCTTATACGGCAAATTACTCTAAAGTAATTACTATAAACATTAATCTGTTCGTATTAGAAACATATATGTCTTAAAGATAATACCTTAAATAAAACGTTGTTAAAAATTTTATATAAATTTTTTTTATAAAACTCAAAGTCATCTAAGGGCTTATTTTTTTGATGACAGGGGAAGGTAGTTATTGCTAGTATTGGTCGCAAAATTATGCTGAACCTCTGTTTTCGTGTGATTCCTACCCACCATGGTATTAAGAATATGACCCAAAATCGCAACAAGCGGCTAAGGGAATACTCCGAGTGGACGCACTTGAACATCGTTCAAAACTATTTAGTGAACACTTTTCATCTATCGGAACCAGGAGGTCAAATTCGGATTTGTGGCAGAAATTCAGTTCGAGATCTATTTGATAAGCCGCGAACCGTGGCTGAATGGGCTTATTCGGCTATCACATTCAAAATCGTGAAACTGTCGAGCGTTATTGCGGCCCACCTTCAAGGGTCGAAATACTTATATAATTAATCGTACCTAAATAAATTAGAAAACTACTTAGATCCGTTGTTTCAAGCAATTTCGTTCTCATCTGCTATCCACGGTGAATGCATACATCAGAAAATGTATATTTCTTTCGGGGCTATTAAGTTTTTACGCAAGTCAGCTTGAACATTTTTCTCACGTTAGACACAATCACGGTTTGTAGAGCTCCCCTTTCCACTCCTCATAGACTACTTGACAAAACTGCGATATCACATTGATATCTACGTATTGATTCGATTATTGGAAGCTACCTTTCTGGCTTAAATCCGGGAGCCCTTGTGGTAAATCGGATGAGATTATTCAAAGGCGTCGTAGCTTACAACACTTGCTTGTTAATCCCCCTGTATTACATAATCTGATAGCATGGAATCACGCAAAGCTCGATTGAAAATTCGCCCACAATCCGGTGCTTATTATCCCGTTCATAAATCTGATTTCTATAAATATGAAAATTGCCGCGAATTGTTTATATTAAGATAACGATGGTTCCCAAGGAACAACCCGGGTTTCTGATTATTTTTTGACAGAACAATCTTTCTACGAGGTTTGCTTCCTAAATGCAGCTTAGTGGGCTAAGTAACTTTATATGTCCCTCCCCCGGTCGGGTGGTAGTGCGTAATACCCTCCGTCCATCTACCACGCAATCGCTTAGGCCTGAACGACCCAAGTTGTTGGATTCTGCCGTAGCCATTCGGAACTCCCCGCAACACCACCGCTTTGACCAGCTACAAAGTGCGTGGCGGCAGTGACACGTCTGAGTAGCCTTGGAACACTCTTGGCCCTGTTTTCAGATTCCATGTATATGTCGAACCGGGAGTGTCTCTGCGGCAAGGGGCTGGCGGGGGGATTCGTCTTAACTGGCTCTCGCTGGCACCATAGTTTCGCCGATCAGGCTGGGGGGCAGTGCAAGCCCCTGCCGGATATGATATGGACACCAATCTGAGGTGCCCATAGGTCCGGACGGGCACCCTGTACTGCCGGTATCAGCCTCACGTCAGGGCGGCGTCAAGCAACCCACGACCAGCTCACTCAGATTACGCGAAAGTCTATTCGGCGGGAGCGTCCGCTGGGCCCTGCGTTTGCCGGCTCTAGGAAGCCGAAGGTCTTTCGCGCCAGAGCCGGCGAGCGCTGCAAACACTCATCCGGTACCAAAACGTAGACGGGCCGGCTGTGAGTACGTCTGTTTCCCGAAAGCGGGATCTACGGGTTCTCGCGGTCGCCACGCACTGCGTCCCACCACCGCAACGAGCACTTGAGCCGCAGCCTATCCGTACCGATCAACACTGAATTCCTCATCAATCTACACCCAACGAAGTCGCACCCGCTGCTGGGCATTAAAATGCCGGCACTGCCGCACCTAGACCTTGGAGCAGTGCCCGCGAGAGCTGCGTGAAGGACCAATGCTAAACATGTTAGCCAGCTCGTGCACGCATCTCTCGATTCTGGATCATGTACCGGATGTCCGCGGGACAATTCACCTTCTGACGACGGTTGTATGAGCAGTGTGGTGGCCCCAGCAAGCCACGCATCAAGGAACTGATGGGACGGCCTGCCTCCAGATTGTTCTCACCTTGATGCACATCCGTATTTCAGCTGGGCCGTACCCCCCCCCTGCCACCGGGAGGCGTTGGGATCCCGTACCTTGCGGCGGGGGGCGGCGTGGCCATGCCTCCGGGCCCGCGGCCCCACGTCTGCTCGGGCCCGCCGCGTTCGACCGCCGCCACCCTTTCCGCCACTGGCGAGCGGGCCTGCAATCTCCTCGCGCCGCTGCCTCGTAGCGCGCACGGCGGGCGGTCGCCAGAGGATGAAAGACACGGCCGAAAGGGCTCCCGACGCCTCGGCACAGGGCCCCCGCGCGCGCCCCGCAAGCCGAGACGTGGGCGCCGCGGCCTTAGGACTGACCCGGCTCGGGGTCGTCGAGGGCACCTTAGTCTGGCGGGGGCCGTCGGGCCACAGCCCACGGCGCAAAACCGGCCTCCTAGCGGGTTCCCCCGCTCGCCGGGCAAGCCCCCTGCGAATAGCGTCGTCATCGGGGAGAGCGGGGGCTCGGCCCGCGGAGTTACCGCGCCCGCCGCATGTCGGGGCACCGGCGAGTCCAGCGGACTAGGGTGACGGAGGGTACGGCACGGCCGAGCGGTCCCGGCCTTCGCGCGTCGGGCAGCCCGTACCGAAGGCCGCGGACCGAGCCGCCGGCCTCCCTGAGGACGCGTCCGGCGACTAGCCGCGAGCGGAGGACCATGGTCCGCGGGGGCGTCCGCACCGCGGGCCGGTCGAATAAGGACCTACTACACCGCATCCTCCGCGCGCGGCTCCCCGGATCCGGGGGGTCCTCAGATGCCGCGGGGCGCGCGAGGCCCGCAGAGCCCCCCGGGCCCGCCGGGCGCACCGGCCCGCCCGCTCGCGCCAGCGCGGCAGCGGGGGCGACCGGCGCGGACCCCCCGGCTCGCCACAGCCCGGGATGTGGCCGGGGCGGCGTTCTCCGCAGGTCGGCATACCGCGGGGCGGCCCACCCGCGCCGTACTGAGCTCGGCGGGCTCTCAGCGCACACCCCCCACTGCGGGGCCCTGCCCGATCTCGCAGAGCCCTTGCGAGGC     
