# Supplementary material for: A simple method for data partitioning based on relative evolutionary rates
Source: PeerJ. 2018 Aug 28;6:e5498. doi: 10.7717/peerj.5498 (PMC6118207; doi:10.7717/peerj.5498)
Supplement: Data S1 — The datasets are provided in the PHYLIP format. [file peerj-06-5498-s002.zip › DataS2/AS11-9.phy]

17  4000
out     AATTTTAATCATGGTCTGAAATAAGTATTGCAATTTTAAAGTTAGGATGCAGAAAAAGTATAATAATATACAACTATTATTGACTATTTAGGTTTAGTAAAAGAACTCAATTAATAAAAAGAGAAATAATAATTTATAATAAATACATAAAGTAGATTTTTAAAAGCTATATTTGTATTGACTATTAGTGTGTAAAGATAAAGAGGTCAAAGAGTTATCACTCATACCTTAAATGTTGATCTAAATTTGTTAAATAAAATAGATTTAGTAATAGAATATAAAATTTAATTATTTAAAATGTTTTCAACATACAATCATAATTCAATTTATTTCAACACATAATTTATGTAAAGTGCTTCGATACATAATATTAATTATCTCATATATTCATTAGTTTATGTTTTTTAAGTAGATTATCGTTAAATAGTTCCATCCTATTTTTCAAATTGAATCAGATATATTATAAATAAGTTTATCTTAATCCCATCTTCCTATAATTTAAACAAATATATGTAAATCTCTATAGGATGTTTTAGATTTTTTAGATTAATAAGAAATATATAATGCATATTTAGATATAATCATATCTCTTAAGAAATATAAAAGGCTAAGGATTCTATAGCTATTTTCTATATCGTAAAATTTTCAATTATATTTTAGTTTTTGGATTAACATTATTAAAAAACAGTATAAAAAATATGTAAAATTTAAAATAATACTAAAGTTTAAATAAAACAATTATAGAAGAACTATATGATTCCGAGTGTATATAAAGTTAAAAACTGAATCATGCATTTTGAACCAATATACAGTTAATTGAATTACCAAGAAGATAGTCGAATTTTATCTTTTATAAATTATAACTTCGATTATCAGTAAAGAAACGTCTTTTACTATTAGTTACAAATATTAATATGAATTTACATATCAATTGCTAATTGGTGGTATTATAAGTTAGTTTAAAAGAAATAATAATTTTTTGTATATTTGCCATATTGTTAATTTCATCTACCCCGGCATATGTCAGTATAAAAACATCACGTGGATCCGATGTCAGGATAGTACGAGTTATGTGGTAAGTTTAAGAAAAATAGTGCAGACGTGATTCTAATAATGTTAATGAAAATCTATCACGGCTAGTCATGGGTCAGAGACCCTTCAGATGAATCCTGTCCGTACCGGGCACAATAGTTCGGCATGCACTGTGATCGTACTTAATTAGTGTTACTCACCTTGTCTTTCCTATATTTAATTAAAGAACCTGGACACGCAGGGCCACTCTTATAAATGGTATGACCTATCTGCACTGTTAAATAAATAATCCCTATCCTATATAAGGTGGAGTATACATAGTTATATGTCCTTTGGCAAACACAATTATTTGTTTTTGTTGTTCTACTACGGGACAAACCGAGTCAGGCGAAAGCGTTGCGAAAATATGTCGGGTGAGCTTTATAAGTCCTGTTTATTTCACATATATGTACTGGTTTCAGACATCTAGATTCACACTGAGGGGATTCTCACTAAGACCTCATCATTCGTTGTAATCACCATGAAGTTTTCGTTAATAAATAAGTGCCACTGGATATGGCGACTAAGGCCCCGAAGCAATTTTCGACACGTTATTATTTCTCTGAAACACAACTAATGGACAATTTAAGGTTTGGATGAGTTAGGGATCGTTTTCAAATTAGCCTTATATGACTCCCGGTTATCCGTCTCAGAATATTTTTCTCGTGAACTGATTGAATTTCGTTTATTGAACTTTGTCCACATGCATCTTATGTGGATCTTCAAATACCACAGAGTGTTTACCAGACGCACAAAGCGTAGGGCGTAAATATTCATATTATCAAGACACCAGGCTGTTGTAAGGTATATTGGAAAGATAATAAGGTCACATCATGCTGTGTAATATCTGATAGAACGTACATAAAAGAGTCTTCATCTAGTATTGATCTAAAGAAGTGGTGCTGAGAATCCAATGCATGTACGTCAAGGCAGCTCGGTCGCGACTGTTGGAGACGTCGGCGGGACCGGTGCACAACCGTTCGGCTCTAATCCGAAGAAGGCCCTGCTCCACGCGCCTAGTCTATCGGAGCAGGCTTGACATCTGTTCTTTGGCCTGCTGTCGCCGAGCCAGGACTCGTCGGACACCCACCCAGCGGCAAGAATAAGTGGCAGCCTCTAGAGGTAGTGCCGCGGAACGGTCTGGAACTCCTACGCCCCCTGTCAGGATAGCGCACAGGGTGCAGGCAGTTGCTTCGACAGCCTCGGTAACCTATGGCGGGTCGCTATTTGTAAGGTAGGGCACGCTCCGGGGTCCTGCAGCTGAGTGGTTGGACAGCGACTACGGAGTCGGGCGTTCAGGTGTCCGTGGGGGATACATGCGGCGAACCTCCAATAGTGCACGGATACAACTCCTTGTTGGTCTGACTACTCACACGAGTGTCACCCCCCGTCGTGAAGGTGAAGCTTGAGTGGCCAATGGTCAGATAACACCAAGCTGAATGCGCTGGGTTACACACGAGTGCGGCGTCGACCAGGCACCTGAAGGGGGTGGGACCCATCTCGGATCGCTCTGCACAGTCTGATTTGAGAAATCGAACCAGTGAGTCTCAGAAGAACTGCCACACAATGCGACACAGCCCGCACGGTGAGTGTGACCGCCAGTGCCGGGAGACGCCTCCAACACCCTCCGAGGGGAGTTTCGCTTACCTGCCGGCCCTCTCCCCAGCGGTAGTGTTTTCGGACGGTGACGCTACTCGGAATCCCGTCCGCACACTGTCAACACTGCGAGTTTTCACAACGGGTTAGCATGGTGTGAGGGGACCGCGTGGAATTCCCCGGACCATATAACCGCCGGGAATCCCTGGCGTCCACAGTGTGCGTGGGCCCAGCAGGAACGTCATGCTTGCCTCAACAAGATGGGGGAGCCCGCTCGCGTTATGGGTCTACGTGATGCCGCGGACGGCACTTCACCCAGCGTCGCCACATAGTGGGCCCCGCCTCGACAGGAGACGGCCGCGGTCAGACGCCCCCGCCGGCCGCAAATTAGAGGGCTGCCGGAGGGGGACAGGCCGGCCTGCGTGTCCTCGTGCGCAGGTCGGCACGCTCACACCGGGGGCCACTCGCAGCTGGCGCCCCGAGAGGCGACCTCCGGTCGGCAGCGCAGCGCAAAGGGGGGGGCCCCACTGATGAGCGCCTTCCGGTTGCCCGCGCCCAGCCCCGACCAGCGCTCGCCCCCCGTTACCGGCAGCCCCCCCGAGCCGGGGCGCTGGAACATGGACGGCAACTTCGGCCGCCCGGGTGCCCGTGGACGTCACCCGCCCCCCGACCGCCCGCGCACGACCCGCGGCAGGCGCGAGGCGCCGCCGTTGGCCGGCACTGGAGGGCAGCCCAACCACCGCGCGGCGGCCGTGGTGAGGGGCGGGGGCTTTCCGAAACGCACGCGCCGAGCGCGGGGGCGGCCATCCGGGCCGTCGCCCGCCGCCCGGGGTCGGGGGGGCCGGGCTCCGCGCAGGTTGGTCGACCGCGCCCCAGTCTCCGCATGCCGGCACCGGCACCGCCGAGCGCCCGCGCGGGGGAACTCGCGGCGCCCGACGCGGGGCCTGCGGCGCCGGCTCTCTGCGTCCCGCAGTGAGGGAGCAGGGCCACCAATCGAGGAAGTGCGGAACCGCCGGGAGCCGTGATGTCGTTCGGCAGGCCGGGTATCCAGCGCTGCCTGACCCGTTGCGCACGGATCTACCTGCGGAGCGGCCGGCCGCCCAGCCGGCTTGGCCTGGCCGAAGGCCCCGCCGCGCCGACCCGACCCTCCGGGCACCGTCGTCCGTGGCGTTTGCGGCCACCGGGGACCTCCGTCGCGCGCCGCGCAACTGTGGTGACAAGGCGTTCTCCTCGGTGGTAGGCGCTGTGGAGTGGGGCCGCCCCGGGCGGCGGGTCCCGAGGAGTTGTCGGGACGGGGCAGACCTCGATCGTCCCCCCCGCGGGGGCCGTGGAG     
P       GATTTTAATCATAGTCTGAAATAAGTATTACGATTTTAAGATTAGGATGCAGAAAAAGTATAATAATATGAAACTATTATTGACTATTTAAGTTTAATAAAAGAACTCAGTTAATAAAAAGAGAAATAATAATTTATGATAAATACATAAGATAGATTTTTAAAAGCTATATTTATATTAACTGTTAGTATGTAAAGATAAAGAAGTCAAAGAATTATCACTCATACCTTAAATATTGATCTAGATTTATTAAATAAAATGGATTTAGTAATAGAATATAAAGTTTAATTATTTAAAATGTTTTCAGCATACGATCATAATTCAATTTATTTCAACACATAGTTTATGTAAGGTACTTCGATACATAATATTTATTATCTCGTATATTCGTTAGTTTATATTTTTTATATAGATTATCGTTAGATAGTTCCATCCTATTTTTCAAATTGAATCAGATATGTTATAAATAAGTATATCTTAATCCCATCTTCCTATAATTTAAACGAGTGTATGTGAATCTCTATAGGATGTTTTAGATTTTTTAGATTAATACGAAATATATAATGCATATTTAGGTATGGTCATGTTTCTTAAGAAATATAAAGGACTGAGGGTTCTGTAGCTATTTTCTGTATCGTAAATTTTTCAATTATATTTTAATTTTTAGATTAACATTATTAAAAAACGGTATAAAAAATATATAAAATTTAAAATAATACTAAAATTTAGATAGAACGATTATAAAGAAACTATATGATTCCGGATATATGTAAAATTAAAGACTGAATCATGCATTTTGAACCAATATACAGTTAATTGAATTACCAGGGAGATGGTCGAATTTTATCTTCTGTAGATTATAACTTCAATTGTCAGTAAAAAGACGTCTTTTACTATTAGTTACAAATATTAATATGGATTTACATGTCAATTACTAATTGATGATATTATAAATTAATTTAAGGGAAGTGATAATTTTTTGTGTATTTACCATATTATTGGTCTTATCTACCCTGACGTATGTCAGTATAAAAACATCTCGTGGATCTAATATTAGGATTGCACGAGTTCTGTGCTAAGTTTAAGAAAAACAGGGAAGACATGACTCTAATAATGTTAGTGAAGATTTATCGCTACTAGTCATGGGCCACAGACTCTTCAGTTGAATCGCGTCCGTACCGGGCACAATAGTTTGACATGCATTGTGATCGTACTTAATTAGTGTTACTCACCTCGTATTTCCTATATTTAATCAAAGAACCTTGACACGCAGCGCCACTTTTATAAATGGTGTGACGTATTTGCATCGTTAAACAAATAATTCCTATCCTGTATAAGGTGGAGTATACATAGTTATATGTCCTTTGGCAAACAGAATTATTTGTTCTTGTTGTTCCATTACGGCACAGACCGAGTCAGGCGAAAGCGTTGCGAAAATGTGTTGGATGAGCTTTATAAATCTTGTTTATTTCAAATATATGTACTGATTACAGGCATCTAGATTCACACTGAAGGGATTCTAACTAAGGCCTCATCATTCGTTGTAATAACCATGAAGTTATCGTTGATAAATAAGTGACGCTGGACATGGCGACTAAGGCCCTAAAGCGATTTCCGACACGTAATTGTTTCTTTGAAACCCAGCTAAAGGACAATTTAAGGTTCAAATGAGTTAGGGCTCGTTTTTAAGTTGGCCTTACATGACTCCCGGTTATCCGCATCAGAATATTATTCTCGTGAATTGATTGAATTTCGTTAATTGAACCTTGTCCACATGCGTATTATGCGGATCTTCGAACACCACAGAGTGTTTATCAGACGCACAAAGCATGGGGCGTAAATATTCATATTACCAAAACATCAAAATGTTGTAGAGTATATTGGGAAGATAATAGAGTTACATCGTGCTGTGTACCATCTGTTAGAACGTACGTAAAAGAGTCTTCGTCTAGTATTAATCTAAGGAACTAATGCTGAGACTCCAATGCATGTACGTCAAGGCAGTTTGGTCGCAACCGTTGGAGACGCCGGCGGAACCGGTGGACCACGGTTCGGCCCTGCTCCGTAGAACGCCCCTCTTCACGCGCCTAGTCTATCGGAGCAGGCTTGACGTATGTTCTTTGGCCCGCTGTCGCCGAACCAAGACTTTTCGGACATCCACCCAGCGGCAAGAATAAGTTGCAGCCACTGGAAGTTGTGCCGCAGAACGGTCTGGAACTGCCACGCCTCCTGCTAGAATAGCGCACAGGGCGCAGGCAGTTGCTTCGACAGCCTCGGTAACCTATGGCGGGTCGCCATTTGTATAGTAGGGCACGCTCAGGGGGCCTGCAACTGAGTGGTTGCATAGCGACTACGGAGTCGGGCGTTCAGGTCTCCATGGGGGAAACACGCTGCGAATATCCGATAGTGCACGGATGCAATTCCTTGATGGTCTGACTACTCACACGAGTGTCGCCCCCCGTCGTGAAGGTGAGGCTTGAGTGGCCAATGGTCGGGTAACACCAGGCTGCATGCGCTGGGTTACACACGAGTGCGGCGTCGACCAGGTACCTGAAGGGGGTGGGACCCATCTCGGATCCCTCTGCACAGTCTGGACTGAAAAGTCGAACCGATGACTCACAGAAGAACCGCCACACAACGCAATACAGCCGGCATGGAGAGTGTGACCGCCAGTGCCGGGAGATGCCTCCAATACCCTCTGAGGGTAATATCGCTTACCTGCCGGCCCCCCCCCCACCGATAGTGCTTTCGGACGGTGACGCTACTCGGAAGCCCGTCCGCTCAATGTCGAAACTTCGAGTTTACGCAACGGGTTTGCATAATGTGAGGGGACCGCTTGGAATTCCCCGGACCATATAACCTCCGGGAATCCCTGGCGTCCGCAGTGTGCGTTCCCCCAGCGGGAACGTCACGCTTGCATCGACAGGATAAGGGAGCCCGTTCACGTTATGGGTCTACGCGATGCTGCAGCCGGCACCTCATCCAGCGTCGCCACATAATGGGCCGCGCCTCGGCAGGAGACGGCCGGGGTCAGACGCCGCCGCCGGCCGCAAATTAGAGGGCTGCCGGAGAGGGACCGGCCGGCGTATATGTCCTCGTGCGCGGGTCGGCACGCTCGCGCCGGGGGGCACCCGCAGCGGGCGCCCCGGAAGGCGACCTCCGGTCGGCAGCGCAGCGCAGAGGGGGGGGCCCCACTGGTGAGCGCCTTCAGATTGCCCGTACCCAGCCCCGACCCGCGCTCGCTCCCTGTTAGCTGCAGCCCCCCCTAGCCTGCGCGCTGGAACATGGACGGCAACTTCGGCCGCCCGGGTGCGCGTGGACATCACCCGCCCCCCGACCGCCCGCACCCGAGCCGCCGCAGGCGCGAAGCGCCGCCGTTGGCGGGCACTGGAGCACGCCCCAACCACCGCGGGGCGGCGGTGTCGAGGGGCGGGGGCTTTCCGAAACGCGCGCCCCGCGCGCGGGGGCGGCCATCCGGGCCGTCGGCCGCAGCCCGGGATGGAGCGGCCCGAGGTCCGCGTAGGTTGGTCCACCGCGCCCCAGTCGCTTCATGCCTGCACCGGCACCGCCGCGCCCCCGCGCGGGGGACCTCGCGGCGCCCGACGCCGGGCCTGCGGCGCCGGCTCTCAGCGTCGCGCAGTGAGGGAGCAGGGCCACCAGTCGAGGAAGTGCGGAGCCGCCGGGAGCCGTGACGTCGTTCGGCGGGCCGGGTATCCGGCCCTGCCCGACCCCTTGCGCACGGATCTTCCTGCGGACCGGCCGACCGCCCAGCAGGCTTGGCTTGGCCGGAGGCCCCGCCGCGCCGACCCGACCCTCCGGGGACCTTCGTCCGAGGCTTCTGCGCCCGCCGGGGACCTCCGTCGCACGCCGCGCAACTGCGGTGACTAGGCGGTCTCCTCGCTGGTAGGCGCTGTGGAGGGGGGCCGCACCGGGCGGCGGGTCCCGAGGAGTTGTCGGGGCGGGGCAGACCTCGATCTTCCCCCCGGCGAGGGCCGTGGAG     
O       AATTTTAATCATAGTCTGAAATAAGTATTACGATTTTAAAATTAGGATGCAGAAAAAGTATAATAATATAAAACTATTATTAACTGTTTAAGTTTAATAAAAAAACTCAATTAATAAAAAGAGAAATAATAATTTATGATGGATACATGAGATAGATTTTTAAAAACTATATTTATATTAACTATTAGTATGTAAAGATAAAGAAGTCAAAGGATTATCACTCATACCTTAAATATTAATCTAAATTTGTTGAATAAAGTGGCTTTAGTAATAAAATATGAAATTTAATTATTTAAGATGTTTTCAACATACAATCATAATTCAATTTATTTCAACGCATAATTTATATGAAGTACTTCGGTACATAATATTAGTTATCTCATATATTCATTAGTTTATATTTTTTAAGTAGATTATCGTTGAATAGTTCCATCCTATTTTTCAAATTGAATCAAATATGTTATAAATAAGTGTGTCTTAATCCCATCTTCCTGTAATTTAAACAGATATATGTAAATCTCTGTAGGATATTTTAGGTTTTTTAAATTAATAAAAAATATATAATGCATATTTAGGTATGATCATATCTCTTAAGAAATATAAAAGGCTGAGGGTTCTATAGCTATTTTCTATATCGTAAAATTTTCAATTATATTTTAATTTTTAGGTTAACATTATTAAAAAACAGTATAAAAAATATATAAAATTTAAAGTAATACTAAAATTTAAATAAAACAATTATAAAGAAACTATATGATTCAAAATGTATATAAAATTAAAAACTGAATCATGCATTTTGAACCAATATACAATTGATTGAATTACCAAGAAGATAATCAAATTTTATCTTCTGTAGATTGTAGCTTCGATTATCAGTAAAAAAACGTCTTTTACTATTAGTTACAAATATTAATATGAATTTAAATATCAATTGCTAATTGGTGGTATTATAAGTTAATTTAAAAGAAGTGATAATTTTTTGTGTATTTGCCATATTATTGATCTCATCTACCCCGACATATATCAGTATGAAAACGTCGCGTGGATCAAACATTCGGATTGCACGAGTTACGTGGTAAGTTTAAGAAAAATAGGGAAGACTTGACTCTAATAATGTCAATGAAGATCTATCACGGCTAGTCATAGGCCAAGGACCCTTCAGTTGAATCTTGTCCGTGCCGGGCACAATAATTGGGCATGCACTGTGATTGTACTTAATTAATGTTACTCACCTTGTCTTTCCTATATTTAATTAAAGAACTTCGACACACAGTGCCACTTTTTTAAATGATGTGATGTATCTGCGTTGTTAAATAAATAATCCTTATCCTATATAAGGTAGAGTATACATAGCTATATGTCCTTTGGCGAACAAAATTATTTGTTTTTGTTGTTCTATTATGGCACATACCGAGTCAGGCGAAAGCGTTGCGAAGATGTATTGAATGAGCTTTATAAATCTTGTTGCCTTCTAATATATGTACTGGTTTCAGGCATCTAGATTCACACTGAGGGGATTCTAACTAAGGCTTCGTCATTCGTTGTAATCACCATGAAGTTATCGTTGATAAGTAAGTGCTGCTGGACATGGCGACTAAGGCCCTAAAGCAATCTTCGATACGTGATTGTTTCTTTGACACCCAACTAAGGGACAATTTAAGGTTTAAATGAGTTAGGGGTCGTTTTTAAATTGGCCTTACGTGACCCCCGGTTGTCCGTATCGGAATATTGTTCTCGTGAGCTGATTGAATCTCGTTCATTGAACTTTGTCCACATGCATGTTGTGTAGATCTTCAAATACCACAGAGTGCTTACCAGACGCACAAAGCATGGGGCGTAAATATTCATATCACCAAGACATTAGACTGTTGTAAGGTATATTGGAAAAATAATAAAGTTGCATCGTGCTGTGTGCCATTTATTAGAACGTACATAATAGAGTCTTCGTCCAGTATTGATATGAGGAATTAACGCTGAGACTCCAATGCATGTACGTCAAGGCAGCTGGGTCGCAACTATTGGAGACGCCGGCGGTGCCGGTGGACGACAGTTCGGCCCTATTCCGTAGAAGGCCCTCCTTCACGCGTCTAGTCTATCGGAGCAGGCTTGGCGTTTCCTCTTTGGCCTGCTGTCGCCGAACCACGACTTATCGGACACCTTCCCAGCGGCAAGAATAAGTTGCGGCCACTAGAGGTGGTGCCGCAGAACGGTCTGGAACTACGACGCCTTCTGCCAGAACAGCGCACAGGGCGCAGGCAGTTGCTTCGACAGCCTCAGCAATCTATGGCGAGTCGCCATTTGTAAGGTAGGGCACGCTCAGGGGCCGTGCATCTAAGTAGTTGAATAGCGACTACGGAGTCGGGCGTTTAGGTTTCCGTGGGGGATACATGCTGCGAACCTCCAATCGTGCACGGATGCAATTCCTTGGTGGTCTGACTACTCACACGAGTGTAACCCCCCGTCGTGAATATGAGTCTTGAGTGGCCAATGGTCAGGTAACACCAAGCTGCATGCGCTGGGTTACAGACGAGTGCGGCGTCGACCCGGTACGTGAAGGGGGTGGGACCCATCTCGGATCCCTCTGCACAATCTGGTCTGAGAAATCGAACCGGTGACTCACGGAAGAACGGCCACACATGGCGATACAGCCAGCACGGAGAGTATGACCGCTAGTGCCGGGAGATACCTCCAATATCCCCCAAGGGGAGTGTCGCTTGCCTGCCGGCCCCCCTCCTACCGGTAGTGCTTCCGGACGGTGACGCTACTCGGAACCCCGTCCGCCCAATGTCAACACTGCGAGTTTTCGCAACGGATTTGCATGATGTGACGGGACTGCCTGGAATTCCCCGGATCACATAACCGCCGGGATTCCCTGGCGTCCGCAGTGAGTGTATTCCCAGCGGCAACGTCATGCTTGCCTCAACTAGAAAGGGGAGCCCGCTCGCGTTATGGGCGTACGCGGTACTGCAGCCGGCACCTCATCCAGCGTCGCCACGTAATGGGCCTCGCCTCGTTAGGAGACGGGCGTGGTCAGACGCCCCCGCCGGCCGCAAATTAGAGGGCTGCCGTAGGGGGACGGGCGGGCGTGCGTGTCCTCGTGCGCGGGTCGGCACGCTCACACCGGGGGACACTCGCAGCTGGCGCCCAAAGAGGCGACCTGCGGTCGGCAGCGCAGCGCAGATGGGGGGGCCCCACTGGTGGGCGCCTTCAGGTTGCCCGTGACCAGCCCCGACCCGCGCTCGCGCGCCGTTACCCGCAGCCCCCCCAAGCCGGCGCGCTGGAACATGGAGGGCAACTTCGGCCGCCCGGGTGCGCCTGGACATCACCCGCCCCCCGACCGCCCGCGCAGGATCCGCCGCAGGCACGAGGCGCCGCCGTCGGCGGGCACTGGAGGGCGGCCCAAACACCGCGCGGCGGCGGTGTGGAGGGGCCGCGGCTTTCCGAAACGCACGCGCCGCGCGCGGGGGCGGCCATCCGGGCCGTCCTCCGTGGCCCGGGCTGGGGCGGCCCGAGCTTCGCGCAGCTTGGTCCACCGCGCCCCAGTCGCGACATGCCGGCACCGGCACCGCCGAGCCCCCGCGCGGGGGACCTCGCGGGGCCCGACGCCGGGCCTGCGCCGCCGGCTCTCGGCGTCGCGCACTTAGGGAGCAGGGCCACCAGTCGAGGAAGTGCGGAGCCACCGGGAGCCGTTAGGTCGTTCGGCGGGCCGGGTATCCGGCCCTGCCTGACCCCTTGCGCACGGATCTGCCTGCGGAGCGGCCGGCCGCCCAGCCGGCTTGGCTTGGCCGAAGGCCCCTCCGCGGTGACCCGACCCTCCGGGCACGGTCGTCCGAGGCGTTTGCGGCCGCCGGGGACCTCCGTCGCGCGCCGCGCAACTGCGGTGACTAGGCGTTCTCCTCGCTGGTAGGCCCTGTGGAGCGGGGCCGCCCCGGGCCCCGGGTCCCGGGGAGTCGTCAGGGCGGGACAGGCCTCGATCCTCCCCCCCGCGCGGGCCGTGGAG     
N       AATTTTCATCATAGTCTGAAATAAGTATTACAATTTTAAAGTTAGGATGCAGAGAATGTATAATAATATAAAACTATTATTAACTATTTAAGTTTAATAAAAGAACTCAATTAATAAAAAGAGAAATAATGATTTATCATAAATGCGTAAAATAGATTTTTAAAAACTATATTTATATTAACTATTAGTATGTAAAAATAAGGAAGTCAAAAAATTATCACTCATACCTTAAATATTGATCTGGATTTGTTAAATAAAATGGATTTAGTAATAAAATATGAAATTTAATTATTTAGAGTGTTTTCAACATACAATCATAATTCAATTTATTTCAACTCGTAATTTATGTGAAGTACTTCGGTACATAATATTAATTATCTCATATATTCATTAGTTTATATTTTTTAAGTAGATTATCGTTGAATAATTCCATCCTGTTTTTCAAATTGAATCAAATATGTTATAAATAAATATATCTTAATCCCATCTTCCTATAATTTAAACAAATATGTGTAGATCTCTATAGGATATTTTAGATTTATTAAATTAATAAAAAATATATAATGCATATTTAGGTATGATCATATCTCTTAAAAAATATAAAAGGCTGAGGGTTCTATAGCTATTTTCTATATCATAAAATTTTCAATTATGTTTTAATTTTTAGATTAACATTATTAAAAAACGGTATAAAAAATATATAAGATTTAAAATAATACTAGAATTTAAATAAGACGATTATAAAGAAACTATATGATTCCGAGTATATATGAAATTAAAAACTAAATCATGCATTTTGAACCAGTATACAGTTAGTTGAATTACCAAGAAGATGGTCGAATTTTATCTTATATAAATTATAGCTTCGATTATCAGTAAAAGAACGTCTTTTACTAATAGTTGCAAATATTAATATAAATTTACATATCAATTGCTAATTGGTGGTATTATGAATTGATTTAAAAGAGGTGGTAATTTTTTGTATATTTGCCATATTATTAACCTCATCTACCCCGACATATTTCAGTACAAAAACGTCACACAGATCTAACGTTAGGATTGTACGAGTTTCGTGGTAAGTTTAAGAAAAATAGGGAAGACATGACTCTAATAATGTCAGTGAAAATCTATCACCGCTGGTCATAGGCCAAAAACCCTTCAGGTGAATGCTGTCCGCACCGGGTACAATAGTTCGGCATGCATTGTGATCGCACTTAATTTATGTAACCTACCTTGTCTTCTCTATATTCAATTAAAGGATCTTGATACGCATCGCCACTTTTACAACTGGTGTGACGTATCTGCATTGCTAAAGAGATAATCCTTATCCTTTATAAGATAGAGTGTACATAGTTACATGTCCTTTGGCAAACAAAATTATTTGTTTTTATTGCTCTATTACGGCACAAACCGAGTCAGGTGAACGCGTTGCGAACATGCATTGAATGAGCTCTATAAGTCGTATTGATCTCAAATATATGTACTGGTTTCAGGCATCTAGATTCACACTGAGGGGATTCTAACTAAGGCCTCATCATTCGTTGTAATCACCATGAAGTTATTGTTGATCAGTAAGTGCAGCTGGACATGGCGACTAAGGCCCCGAAGCAATTTTCGACACGTAATTGTTTCTTTGAACCCCAACTAAAGGACAATTTAAGGTTTAAATGAGTTAGAGCTCGTTTCTAGATTGGCCTTACGTGACTCCCAGTTGTCCGTCTCAAAATATTGTTCTCATGAATCTATTAAATTTCGTTAATTGAACTTTGTCCACATGCATGTTATGTGGATCTTTGAATATCACAGAGTGTTTACCAGACGCGCAAAGCCTGGGGTGTAAATACTCATATTAACAAGACATCAGACTGTTGTAAGGTATATTGGATAGATAATAAAGTTACATCGTTCTGTGTATTATGTGTTAGAACGTACATAAAAGAGTCTTCATCTAGTATTGACCTAAAGAGGTAAGGCTGAGACTCCGATGCATTTACGTCAAGGCAGCTAGGTCGCAACCGTTGGAGACGCCGGCGGTGCCGGTGGACCACTGTTCGGCCCTATTCCGGATAGGGCCCTCCTTCACGCGCCTAGTCTATCGGAGCAGGCCTGACATTTGTTCTTTGGCCAGCTGTCGCCGACCCAGGACTTGTCGGACACCCACTCAGCGGCAAGAATAAGTTGCGGCCACTAGAGGACGTGCCGCAGAGCGGTCTAGAGCTCCAACGCCGCCTAGCAGAATAGTGCACAGGGTGCAGGCAGTTGCTTCGACAGCCTCGGTAACATATGGCGAGTCGTCATTTGTAGGGTAGAGCACGCTCAGGGGCCATATAACTGAGTGGTTGGACAGCGACTACGGAGTCGGGCGTTCAGGTTTCCGTGAGGGACACACGCTGCGAACCTCCGATAGTGCACGGATGCAACTCCTTGATGGTCTGACTACTCACACGAATGTTACCCCCCGTCGTGAGTGTAAGGCTTGAGTGGCCAATGGTCAGGTGACACCAAGCTGCATGCGCTGGGTTACACACGAGTGCGGCGTCGACCGGGCACGTGGAGGGGGTGGGACCCATCTCGGATCCCTCTGCACAATCTGGAATGAGAAATCGAATCGGTGACTCTCAGAAGAACGGCCACACAACGCGATAGAACCAGCACGGTGCGTCTGACCACCAGTGGCGGGAGAGTCCTCGGATATCCCCTGAGGGGAATTTCGTTTGCCTGCCGGTCCTCCTCCCGCCGGTAGTGCTTTCGGACGGTGACGCTACTCGGAATCCCGTCCGCCCAATGTCAACACTGCGAGTTTGAGCAACGGGTTTGCATGATGTGAGGGGACCGCTTGGAATTCCCCGGGCCACATAACCGCCGGGACTCCCTGGCGTCCGCAGTGAGTGTAGGCCCAGCGGGAACGTCATGCTTGCCTCAACAGGGTCGAGGAGCCCGGTCGCGTTATGGGTATACGCGATGCCGCAGACGGCACCTCACCCACCGTCGCCACGTAATGGGCCTCGCCTCGCCAGGAGACGGCCGCGGTCGGACGCCCCCGCCGGCCGCAAATTAGAGGGCTGCCGGAGCGGGACGGGCGGGCATGCGTGTCCTCGTGCGCCGGTCGGCACGCTCCTCCCGGGGGGCACTCGCAGCCGGCGCCCCGAGAGGCGACCTCCGGTCGGCAACGCAGCGCAGAGGGGGGGGCCCCACTGATGAGCGCCTTCAGATTGCCCGCACCCAGCCCCGACCCGCGCTCGCTCCCTGTTACCGGCAGCCCCCCCGAGCCGGCGCGCTGGAACCTGGACGGCAACTTCGGCCACCCGGGTGCACGTGGACGTCATCCGCCCCCTGACCGCCCGCACACGAGCCCCCGCAGCCGCGACGCGCGGCCGTCGGCGGGCACTGTAGCGCGGCCCAACCACCGCGCCGCGGCGATGTCGAGGGGCCGGGGCTTTCCGAAACGCGCGCGCCGCACGCGGGGGCGGCCATCCGGGCCGTCCCCCGCGGCCCGGGCTGGGGGGGCCCGGGCTCCGCGCAGGTTGGTCCACCGCGCCCCAGTCGCGCCATGCCTGCACCGGCACCGCCGAGCCCCGGCGCGGGGGACCTCGCGGTGCCCGACGCCGGGCCTGCGGCGCCGGCTCTCAGCGTCGCGCAGTGAGGGAGCAGGGCCCCCAATCGAGGAAGTGCGGACCCGCCGGGAGCCGTGAGGTCGTTCGGCGGCCCGGCTATCCGGCCCTGCCCGACCCCTTGTGCACGGATCTACCTGCGGAGCGGCCGTCCGCCCAGCTGGCTTCGCCCGGCCGAAGGCCCCGCCGCGCTGACCCTACCCTCCGGGCACCGTCCTCCGCGGCCTGTGCGGCCACAGGGGACCTCCGTCGCACGCCGCGCAACTGCGGTGACCAGGCGGTCTCCTCGTTGGTAGGCGCTGTGGAGCGGGGCCGCCCCGGGCGCCGGGTCCCGAGGAGTAGTCCGGACGGGCCAGCCCTCGAACTTCCCCCCCGCAGGGGCCGTAGAG     
M       GATTTTAGTCATAGTCTGAAGTAAGTATTGCAATTTTAAAGTTAGGATGCAGAAGAAGTATAATAATATAGAACTATTATTAACTATTTAAGTTTAATAAAAGAACTCAATTAATAAAAAGAGAAATAATAATTTATGATAAATACATAAAATAGATTTTTAGAAACTATATTTGTATTAACTATTAGTATGTAAAGATAAAGAAGTCAAAGAATTATCACTCATACCTTAAATATTGATCTAGATTTATTAAATAAAATGGGTTTGGTAATAGAATATAAAATTTAATTATTTAAAATGTTTTCAACATATGATCATAATTCAATTTATTTCAACACATAATTTATGTAAAGTACTTCGGTACATAATATTAATTATCTCATATATTCATTAGTTTATATTTTTTAAGTAGATTATCGTTAAATAATTCCATCCTATTTTTCAAATTGAATCAAATATATTATAAATAAGTATATCTTAATCCCATCTTCCTATAATTTAAACAAGTATATGTAAATCTCTATGGGATATTTTAGATTTTTTGAATTGATAAGAAATATATAATGCATATTTAGGTATAATCATATCTCTTAAGAAATATAAAAGGCTGAGAGTTCTATAACTGTTTTCTATATCATAAAGTTTTCAATTATATTTTAATTTTTAGATTAACATTATTAAAAAACAGTATAATAAATATATAAAATTTAAAATAGTACTAAAATTTAAATAAAACAATTGTAAAGAAACTATATGATTCCGAATATATATAAAATTAAAAACTAAATCATGCATTTTGAACCAGTATACGGTTAATTAAATTACCAAGGAGATGGTCGAATTTTATCTTCTATAAATTATAACTTCAATTATCAGTAAAAGAACGTCTTTTACTATTAGTTACAAATATTAATATGGATTTACATATCAATTGCTAATTAATGGTATTATAAGTTAATTTAAAAGGAGTGATAATTTTTTGTGTATTTACCATATTATTAATTTCACTTACCCCGACACATGTCGGTATAAAAACATCGCGTGGATCTGACGTTAGAATTGCACGAGTTATGTGATAGGTTTAAAAAAAATAGGGAAGACATGACTCTAATAATGTCAATGAAGATCTATCACCGCTAGTCATGGATCAAAGACTATTCAGTTGAATCTTGTCCGTACCGGGTACAATAGTTCGGCGTGCATTGTGATCGTACTTAATTAGTGTTACTCACCTTGTCTTTTCTATATTAAATTAAAGAACCTTGACACGCAGTGCCACTTTTATAAGTGGTGTGAAGTATCTGCACTGTTAAATAAATAATACCTATCCTATATACGGTAAAGTATACACAGTTACATGTCCTTCGGCAAGCAGAATTATTTGTTTCTGTTGTTCTACTACAGCACAAATCGAGTCAGGAAAAAGCGTTGCAAAGATGTATTGGATGAGCTTTATAAATCCTGTCGATTTCAAATATATGTACTGTTTTCAGGCATCTAGATTCACATTGAGGGGATTCTAACTAAGGCTTCATCATTAGTTGTAATCACCATGAAGTTATAGTTGATAAATAAGTGCTGCTGGACGTGACGACTAAGGCCCTGAAGCAATTTTCGACACGCAATTGTTCCTTTGAGACCCAGCTAAAGAACGGTTTGAGGTTTAAATGAGTTAGGGCTCATTTTTAAGTTGACCTTACATGACTCCCGGTCGTCCGTATCAGAATGTTATTCTCGTGAACTGAATAAATTTCGTTCATTGAACTTTGTCCACATGCCTGTTATGGGGATCCTCGAATACCACAGAGTGTTTACCAGACACGCAAAGCATGGGACGTAAATAGTCATATTACCAGGACATCAGACTGTTGTAACATATATTGGAAAGATAATAAGGTTACATCGTGCTGTGTACCATCTATTAGAACGTACATAACAGAGTCAACGTCTAGTGTTGATCTAAAGAAGTAATGCTGAGACTCCAATGTATGTACGTCAAGGCAGCTCGGCCGCAACCGTTGGAGACGCCGGCGGTGCCGGTGGACAACTGTTCGGCCCTATTCCGTAGAAGGCCCTCCTTCACGCGCCTAGTCTATCGGAGCAGGCTTGGCATTTGTTCTTTGGCTCGCTGTCGCCGAACCAGGACTTGTCGGACACCCACCCAGCGGCAGGAATAAGTGGCGGCCACTAGAGGTGGGGCCGCAGACCGGTCTGGAACTCCTACGCCTCCTGCCAGAAGAGTGCACAGGGTGCAGGTAGTTACTTCGACAGCCTCGGTAACCTATGGCCGGTCAGCATTTCTAAGGTAGGGCACGCACAGGGGCCCTGCAGTTGAGTGGTTGTGCAGCGACTACGGAGTCGGGCGTTCAGGTTTCCATGGGGGATACACGCCACGATCCTCCGATGGTGCACAGACGCAATTCCTTGATGGTCGGACTACTCACACGAGTGTTACCCCCCGTGGTGAACATGAGGCTTGAGTGGCCAATGGTCAGGTGACACCAAGCTGCATGCGCTGGGTTGCAGACGAGTGCGGCGTCGACCAAGAACGTGAAGGGGGTGGGACCCATCTCGGATCCCCTTGCACAATCTCGTCCGAGAAGCCGAAACCGTGACTCTCTGGGGAACTGCCACTCAATGCGAAACAGCCTGCGCGGAGAGCGTGACCGCCAGTGCCGGGAGATACCTCCAGTACCCCCTGAGGGTAGTGTCGCTTCCCTGCCGGCCCCCCTCCCGCCGATAGCGCTTACGGACGGTGACGCTACTCGGAATCCCGTCCGCCCAATGTCGACACTGCGAGTTTTCGCAACGGGTTTGCATGATGTGAGGGGACCGCCTGGAATGCCCCGGACCAAATAACCGCCGGGAATCCCCGGCGTCCGCAGTTGGTGTATCCCCAGCGGGAACGTCATGCTTGCCTCAACAAGATAGAGCAGCCCGCTCGGGTTATGGGTTTACGGGGTGCCGCAGTCGGCACCTCATCCACCGTCGCCGCGTAATGGGCCCCGCCTCGCCAGGAGACGGCCGCGGTCGGACGCCCCGGCCGGCCGCAAATTAGAGAGCTGCCTGAGGGGGACGGGCCGGCGTGCGTGTCCTCGTGCGCAGGTCGGCACGCTCACCCCGGGGGGCACTCGCAGCGGGCGCCCCGGAAGGCGACCTCCGGTCGGCATCGCAGTGGAGAGGGGGGGGCCGCACTGCTGAGCGCCTTGGGGTTGCCCGCGCCCAGCCGCGACCTGCGCTCGCGCCCTGTTACCTGCAGCCCCCCCAAGCCAGGGGGCTGGAACATGGACGGCAACTTCGGCCGCCCGGGTGCGCATGGACGTCACCCGCCCCCCGACCGCCCGCGCGCGAGACCCCGCAGGCGCGAGGCGCGGCCGTGGGCGGGCACTGGACAGCGGCCCAAGCACCGCGCCGCGGCAGTGGTGAGGGGCCGGGGCTTTCCGAAACGCGCGCGCCGCGAGCGGGGGCGGCCATCCGGGCCGTCCTCCGCGGCCCGGGCTGGCGCGAGCCGGGGTCCGCGCAGGTTGGTCCACGGCGCCCCAGTCGCAGCATGCCTGCACCGGTACCGCCGAGCCCCTGCGCGGGGGAGCCCGCGGTGCCCGACGCCGGGCCTGCGGCGCCGGCTCTCGGCGTCGCGCAGTGAGGGAGCAGGGCCACCAATCGAGGAAGTGCGGAGCCGCCGGGAGCCGTGACGTTGTTCGGCGGGCCGGATATCCGACCCTGCCGGACCCCTTGCGCACGGATCTGCCTGCGGAGCGGCCGTCCGCCCAGCCGGCTTGGCGCGGCCGAAGGCCCCGCCGCGCAGACCCGACCCTCCGGGCACCATCGTCCGCGGCGTCTGCGGCCGCCGGGGACTTCCGTCGCAGGCCGCGCAGCTGTGGTTACCAGGCACTCTCCTCGGTGGTAGGCGCTGTGTAGTGGGGCCGCGCCGCGCACCGGGTCCCGGGGAGTCGTCAGGGCGGCACAGGCCTCGAGCCTCCCCCCAGCACGGGCCGTAGAG     
L       AATTATAATCATAATCTGAAATAAGTATTACGATTTTACAGTTAGGATGCAGAAAAAGTATAATAATATGAAACTATTATTAGCTATTTAAGTTTGTTAAAAAAACTCAATTAATAATAAAAGAAGTAATAATTTATGATGAATACGTAAAATAGATTTTTAAAAGCTATATTTATATTAACTATTAGTATGTAGAGATGAAGAGGTCGAAGAATTATCACTCATACCTTAAATATTGATCTAAATTTATTAAATAAAATGGATTTAGTAATAAAATATAAAATTTAATTATTTAAAATGTTTTCAGCATATGATCATAATTAAATTTATTTCAACACATAATTTATATAAGGTACTTCGGTACATAATATTAATTATCTCATATATTCATTAGTTTATATTTTTTAAGTAGGTTATCGTTGGATAGTTCCATCCTATTTTTCAAATTGAATCAAATATAATATAAATAGGTGTATCTTAATCCCATCTTCCTATAATTTGAGCAAATATATGTAGATCTCTATAGGATATTTTAGGTTTTTTGGATTAATAAGAAATATATAATGCATATTTGGGTATAATCGTATCTCTTAAGAAATATAAAAGGCTGAGGATTCTATAGCTATTTTCTATATCATAAAGTTTTCAATTATGTTTTAATTTTTAGGTTAACATTATTAAAAAACGGTATAATAGATATATGAAATTTAAAATAATACTAAATTTTGAATAGAACGATTATAAAAAAACTATATAATTCCGGATATATATGAAATTAAAAACTAAATCATGCATTTTGAACCAATATACAGTTAATTGAATTACCAAAAGGATAGTCGAATTTTATCTTCTATAGATTGTAACTTCGATTATCGGTAAAAGAACATCTTTTACTATTAGTTGCAAATGTTAATATGAATTTACATATCAATTGCTAGTTGGTGATATTATGAATTGATTTAAGAGAAATGATAGTTTTTTGTGTATTTACCATATTATTGATCTCACTTACCCCGACACATGTCAGCATAAAAACGTCGCGTGGATCTGCAGTTAGGATTGAACGGGTTATGTGGTAAGTTTAAAAAAAACAGAGAAGACATGACTCTAATAATGTCAGTGAAGATCTATCACCGCTAGTCATTTAACAAAGGCCCTTCAGTTGAATCTTGTCCGTACCGGGCACAATAGTTCGGCGTGCACTGTGATCGTACTTAATCAGTGTTACTCACCTTGTCTTTCCTGTATTTAATCAAAGAACCTCGACACGTAGTGCCACTTTTATAAATGGTGTGATGTATCTGCATTGCTAAATAAATAATTCCTATCCTATATAAGGTATAGTAGACATAGTTACATGTCCTTTGGCAAACAAAATTATTTGTTTTTTTTGTTACACTGCGGCACAAACCGAGTTAGGTGAAAGCGTTGCGAAGTTGTATTGGATGAGCTTTACAAATCTTATCGAATTCAAATATATGTACTGGTTTCAGACATCTAAATTCACACTGAGGGAGTTCTAACTAAGGCCTCATCATTCGTTGTAATAACCATGAAGTTATCGTTAATAAATGAGTGCTGCTGGACATGGCGATTAAGGCCCCGAAGTAATTTTCGACACGTGATTTTTTCTTTGAAATCCAGCTAGAGGACAATTTGAGATTTAAATGGGTTAGGGTTCGCTTTGAAATTGGCCTTACATGACTCTCGGTCGTCCGTATCGGAATATTATTTTCGTGACCTGATTGAATCTCGTTCATTGAACTTTGTCCACATGCATATTATGCGGATCCTCGAATACCACAGAGTGTTTACCAGACACGCAAAGCGTGGGGGGTAAATACTCATATTACCAAGACATCAGACTGTTGTAAGATATATTGGCAAGATAATAAAGTTACATCGTCCTGTGTATTATCTGTTAGAACGTACATAAAAGAGTCTTCGTCTAGTGTTGATTTAAGGAAATAATGCTGAGACGCCAATGTATGTACGTCAAGGCAGCTCGGTCGCAACTGTTGGAGACGCCGGCGGTGCCAGTGGACAACGGTTCGGCCCTATTCCGTAGAAGGCCCCCCTTCACGCGCCTAGTCTATCGGAGCAGGCTTGACGTTTGTCCTTTGGCCTGCTGTCGCCGATCCAAGACTTGTCGGACACCCACCCAGCGGCAAGAATAAGTAGCAGCCGCTAGAGGTGGTGCCGCAGACCGGTCTGGAACTCCTACGCCTCCTGTCAGGAGAGCGCACAGGGTGCAGGCAGTTGCTTCGACAGCCTCGGCAACCTATGGCGGGTTGCCACTTGTATGGTAGAGCACGCTCGGGGGCCCTACAACCGAGTGGTTGCACAGCGACTACGGAATCGGACTTTCAGGTCTCCATGGGGGACACACGCTGCGAGCCTCCAACAGTGCACGGATTCAATTCCTTAATGCTCTGACTACTCACACGAGTGTCACCCCCCGTCGTGAATGTGAAACTTGAGTGGCCAATGGTCAGGTAACACCAAGCTGCATGCGCTGGGTTACAGGCGAGTGCGGCGTCGACCAGGTACGTGAAGAGGGTGGGACCCATCTCGGATCCCTCTGCACAATCTCGTCTGAGAATTCGAACCGGTGGCTCCCAGAAGAACCGCCACACAACGCGATACAGCCGGCACGGCGAGGCTGACCGCCAGTGCCGGGAGATACCTCCAATATCCGCTAAGGGGAGTCTCGCTTGCCCGCCGGCCCTCGTCCACCCGGTAGAGCTTTCGGACGGTGACGCTACTCGGAATCCCGTCCGCCCAATGTCAACACTGCGAGTTTCCGCAACGGGTTTGCATGATGTGAGGGGACCGCCTGGAATTCCCCGGGCCATATAACCGCCGGGAATTCCTGGCGTCCGCAGTGGGTGAAACCCCAGCGGGAACGTGACGCTTGCGTCAACAAGATAAGGGAGCCCGCTCGCGCTATGAGTCTACGCGATGCTGCAGCCGACACCTCAACCACCGTCGCCACGTAATGGGCCGCGCCTCTCCAGGAGACGGCCGCGGTCGGACGCCCCCGCCGGCCGCAAATTAGAGGACTGCCGCAGGGGGACTGGCGGGCATGCGTGTCCTCGTGCGGGGGTCGGCACGCTCTCCCCGGGGGCCACGCGCAGCTGGCGCCCCGAAAGGCGACCTCCGGTCGGCAGCGCAGCGGAGAGGGGGGGGCCGCACTGATGAGCGCCTTCGGGTTGCCCGCAGCCAGCCCCGACCCGCGCTCGCACCGCGTTACCGGCAGCCCCCCCAAGCCGGCGCGCTGGAACATGGACGGCAACTTCGGCCCCCCGGGGGCGCGTGGACGTCACCCGCCCCCTGACCACCCGCGCACGAGCCGCCGCAGGCGCGAGGCGCGGCCGTCGGCGGGCACTGTACGTCGGCCCAATCACCGCGTTGCGGCACTGGTGAGGGGCGGTGGCTTTCCGAAACGCACGCGCCGGCCGCGGTGGCGGCCATCCGGGCCGTCCCCCGTGGCCCGGGCTGGGGCGGTCCGCGCTTCGCGCAGGTTGGTCCACCGCGCCCCAGTCGCGCCATGCCGGCACCGGCACCGCCGAGCCCCTGCGCGGGGGACCTCGCGGGGCCCGACGCCGGGCCTGCGGCGCCGGCTCTCAGCGTCGCGCACTTAGGGAGCAGGGCCACCAATCGAGGAAGTGCGGAGCCGCCGGGAGCCGTGACGTCATTCGGCGGGCCGGGTATCCGCCCCTGCCTGACCCCTTGCGCACGGATCTGCCTGCGGAGCGGCCGCCCGCCGAGCTGGCTTGGCGTGGCCGGAAGCCCCGCCGCGCTGACCCGACCCTCCGGGCACCTTCTTCCGCGGCGTTTGCGGCCGCCGGGGACGTCCGTCGCATGCCGCGCAACTGTGGTGACGAGGCGCTCTCCTCGCTGGTAGGCGCTGTGTAGGGGGGCCGCACCGGGCTCCGGGTCCCGTGGAGTCGTGGGGGCGGAGCAGACCTCGAGCTTCCCCCCGGCGTGGGCCTTCGAG     
K       AATTTTAATCATAGTCTGAAATAAGTATTACAATTTTAAAGTTAGGATGCAAAAAAAGTATAATAATATAAAACTATTATTAACTATTTGAGTTTAATAAAAAAACTCAATTAATAAAAAGAGAAATAATAATTTATGATAAATACATTAAATAGATTTTTAAAAGATATATTTATATTAACTATTAGTATGTAGAGGTGAAGAAGTCAAAGGATTATCACTCATACCTTAAATATTGATCTAAGTTTATTAAATAAAATAGATTTGGTAATAAAATATAAAATTTAATTATTTAAGGTGTTTTGAGCATATGATCATAATTCAATTTATTTCAACACATAATTTATATAAAGTGCTTCGGTACATAATATTAATTATCTCATATGTTCATTAGTTTATATTTTTTAAGTAAGTTATCGTTGGATAATTCCATCCTGTTTTTCGAATTGAATCAAATATATTATAGATAAGTATATCTTAATCCCGTCTTCCTAAAATTTAAACAAGTATATGTAGATCTCTATAGGATGTTTTAGATTTTTTGAATTAATAAGAAATATATAATGCATATTTAGGTATAATCATATCTCTTAAGAAATATAAAGGGCTGGGAGTTCTATAACTGTTTTCTATATCGTAAAATTTTCAATTATGTTTTAATTTTTAGATTAAAATTATTAAAAAGCAGTATAATAGATATATAAAATTTAAAATAATACTAAAGTTTAAATAAAACAATTGTAAAAAAACTATATGATTCCGAGTATATATTAAATTAAAAACTGAATCATGCATTTTAAACCAATATACAGTTAATTGAATTACCAAGGGGATAGTCAAACTTTATCTTCTATAAATTGTAACTTCGATTATCAATAAAAGAACGTCTTTTACTATTAGTTACAAACGTTAATAAGAATTTACATATCAATTACTAATTGGTGATGTTATAAATTAATTTAAAAGAAGTGGTAATTTTTTGTGTATTTACCATATTATTGATCTCATTTACCCCGACACACATCAGTATAAGCACATCGCATGGATCTAACGTTAGGATTGTACGAGTTACGTGGTAAGTTTAAGAAAAATAGGGAAGACATAACTCTAATAATGTTAATGAAGATCTATCGCCACTAGTCGTGGACCAAAGACTCTTCAATTGAATCTTGTCCGCACCGGGCACAATAATTCGACATGCATTGTGATTGTACTTAATTGGCGTTACTCACCTTGTCATACCTATATTTAATTAAAGGACGTTGACAAGTAGCACCACTTTTATAAATGGTGTGATGTATCTGCGTTGTTAAATAAATAATTCCTATCCTATATAAGGTAGGGTAGACATAGTTACATGTCCTTCGCCAAACAGAATTATTTGTTCTTGTCGTTCTATTACGGCACAAACCGAGTCAGGCGAATGCGTTACAAAGATGTATTGGATGAGCTTTACACATCTTAATGACTTCAAATATATGTACTGGTTTCAGACATCTAGATTAACATTGAGGGGGTTCTAACTAAGGCCTCATCATTAGTTGTAATCACCACGAAGTTATCGTTGATAAATAAGTGCTGCTGAACATGGCGATTAAGGCCCCGAAGCAATTTTCGATACATCATTATTTCTTTGAAGCCCAACTAAAGAACAATTTAAGATTTAAATGAGTTAGAGCTCGTTTTTAAATTGGCCTTACATAACTCCCTGTTTTCCGTATCAGAATATTATTCTCATGATCCGATAGAATTTCGTTCATTAAACTTTGTCCATATGCATATTATGTGGATCTTCGAATACCACAGAGTGTTTACCAGACGAACAAAGCGTGGGGTATAAATATTCACATTATCAGGACATCAGACTGTTGTAAGATATATTGGAAAAATAATAATATTGCATCGTGCTGTGTACCATCTGTTAGAACGTGCATAAAAAAGTCTTCGTCCAGTGTTGATCCAAAGAAGTAATGTTGAGACTCCAATGCATGTACGTCAGGGCAGTTCGGTCGCAACTGTTGGGGATGCCGGCGGTCCCGGTGGACGACAGTTCGGCCCTACTCCGTAGAAGGCCCTCCCCCACGCGCCTAGTCTATCGAAGCAGGCTTGACTGTTGTTCTTTGGCCCGCTGTCGCCGAGCCAAGACTTGTCGGACACCCGCCCAGCAGCACGAATAAGTTGCCGCCGCTACAGGAGGCGCCGCAGAGCGGTCTAGAACTTCTACGCCTCCTGTCAGGACAGCGCACAGGGTGCAGGCAGTTGCTTCGACAGCCTGGATAACCTATGGCGGGTCACCATTTGTAAGGTATGGCACGCTCAGGGAGCCTGCAAGTGAATGGTTGTACAGCGACTACGGAGTCGGGCCTTTAGGTTTCCATGGGGGATACACGCTGCGAACCTCCAACAGTGCACGGTTGCAACTCCTGGATGGTCTGACTACTCACACGAGTGTGACCCCCCGTCGTGAATGTGAGGCTTGAGTGGCCAATGGTCAGGTAACACCAGGCTGCTTGCGCTGGGTTACATACGAGTGCGGCATCGACCAGGTACGTGAAGGGGGTGGGACCCATCTCGGATCTCTCTGCACAGTCTGGTCTTAGAAATCGAACCGGTGACTCACAGAAGAACTACCACACAACGCGATATAGCCGGCATCGTGAGCGTGCCCGCCAGTGCCGGGAAATGCCTCCAATACCCCCTCAGGGGCCTGTCGCTTACCTGCCGGCCCCCCTCCCGCCGGTAGTGCTTTCGGACGGTGTCGTTACTCAGAATCCCGTCCGCCCAATGTCGACACCGCGAGTTTCCGCAACGGGTTCCCATAATGTGAGGGGACCGCTTGGAACACCCCGAACCATATAACCGCCGGGAATCCCTGGCGTCCGCAGTGGGGGTGACCCCAGCCGGAACGTCATGCTTGCCTCAGCACGATAGGGGAGCCCGCACGCGTTATGGGTCTACGGGGTACAGCAGCCGGCACCTCAACCACCGTCGCCTCGTAATGGGTCGCGCCTCCCCAGGAGACGGCCGTGGTCGGACGCCCCCGCCGGCCGCAAATTAGAGGGCTGCCGGAGGGGGACAGGCCGGCTTGCATGTCCTCGTGCGCAGGTCGGCACGCTCTTCCCGGGGGGCACCCGCAGCGGGCACCCCGAAAGGCGACCTCCGGTCGGCAGCGCAGCGCAGAGGGGGGGGCCCCACTGATGAGCGCCTTCAGCTTGCCCGTGCCCAGCCGCGACCCACGCTCGCTCCAGGTTACCGGCAGCCCCCCCAAGCCGGCGCGCTGGAACGTGGACGGCAACTTCGGCCGCCCGGGCGCTCGTGGACGTCACCCGCCCCCGGACCGCCCGCCCACGAGCCGCCGCAGCCGCGAGGCGCCGCCGTCGGCGGGCACTGTAGAGCCTCCCAACCACCGCGCGGCGGAAGTGTTGAGGGGCGGGGGCTTTCCGAAACGCACGCGCCGCGCGCGGCGGCGGCCATCCGGGCTGTCCCCCGCGGCCCGGGCTGGCGCGGGCCGAGCTCCGCGTAGGTTGGTCCACCGCGCCCCAGTCGCGGCATGCCTGCACCGGCACCGCCGGGCCCCCCCGCGGGGGACCTCGCGGTGCCCGACGCCGGGCCTGCGGCGCCGGCTCTCAGCGTCGCGCAGTCAGGGAGCAGGGCCACCAATCGAGGAAGTGCGGAGCCGCCGGGAGCCGTGACGTTGTTCCGCGGTCCGGGTATCCGACCGTGCCCGAGCCTTTGAGCACGGATCTACCTGCGGAACGGCCGCCCGCCCAGCGGGCTTGGCGGGGCCGAAGGCCCCGGGGCGCTGACCCGACCCTCCGGGCACCTTCGTTCGCGGCGTTTGCGTCCCCCGGGGACCTCCGTTGCAAGCCGCGCAACTGTGGTGACGAGGCGGTCTCCTCGCTGGTAGGCGCTGTGCAGCGGGGCCGCGCCGAGCCGCGGGTCCCGAGGAGTGGTTGGGGCGGAACAGGCCTCGACCCTCCCCCCGGCGCGGGCCTTGGAG     
J       GATTTTAATCATAGTCTGAAATAAGTATTACGATTTTAAAATTAGGATGCAGAAAAGGTATAATAATATAAAGCTATTATTAACTGTTTAAATTTAATAAAAGAACTCAATTAATAAAAAGAGAAATGGTAATTTATGATAAATACATAAGATAAGTTTTTAAAGACTATGTTTATATTAACTATTAGTATGTAAAGATAAAGAAGTCAAAAAATTATCACTCATACCTTGAATGTTGATCTGAGTTTGTTAGATAAAATGGATTTAGTAATGGAATATAAAATTTAATTATTTAAGATGTTTTCAGCATATGATCATAATTCAATTTATTTCAACACGTAATTTATGTAAGGTAATTCGGTACATAATATTAATTATCTCATATATTCATTGGTTTATGTTTTTTAAGTAGATTATCGTTGAATAATTCCATCCTGTTTTTCAAATTGAATCAAATATATTATAAATAAGTATGTCTTAATCCCATCTTCCTATAATTTAAACAAGTATGTGTAAATCTCTATAGGATGTTTTAGATTTTTTGAATTAATAAGGAATATGTAATGCATATTTAGGTATAGTCGTATCTCTTAAGAAATATAAGAGGCTAAGAGTTCTATAGCTATTTTCTATATCATAAAATTTTCAATTATATTTTAATTTTTGGGTTTACATTATTAAAAAACAGTATAATAGATATATAAAATTAAAAATAATACTAAAATTTGAATAAAACGATTGTAGAAAAACTATATGATTCCAAGTGTATATAAGATTAAAGACTGAATCATGCATTTTGAACCAATATACAGTTAATTAAATTGCCAAGAGGATAGTCGAATTTTATCTTCTATAAATTGTAACTTCGATTATCAGTGAAGGAACGTCTTTTACTATTAGTTGCAAATATTAATATGAATTTACATGTCAATTGCTAATTGGTGATGTTATAAATTAATTTAAAAAAAGTGATAATTTTTTGTGTATTTACCATATTATTAATCTCAGTTACCCCGACACATGTCAGTATAAAAACATCACGTGGATCTGACATTAGGATTGTACAAGTTGTGTGGTAGGTTTAAGAAAAATAGGGAAGACGTAACTCTAATAATGTTAGTGAAGATTCATCTCCGCGAGTCATGGATCAAAGACCCTTCAGTTGAATCTTGTCCGTACCGGGTACAATAGTTCGACGTGCTTTGTGATTGTACTTAATTAGTGATACTCACCTTGTCTTTCCTATAGTTGATTAAAGAACCTCGACACGTAGCGCCACTTCCATAAATGGTGTGACGTATCTGCACTGTTAAATAAATAATCCCTACCCTATATAAGGTAGAGTAAACATAGTTACATGTCCTTCGGCAAACAGAATTATTTGTTCTCGTTGTTCCATTATGGCACAAACCAAGTCAGGTGAAAGCGTTGCGAAGGTGTGTTGGATGAGCTGTATAAATCTTGTTCATTTCAAATATATGTACTGGTCTCAGACATCTAAATTCACACTGAGGAGATTCTAACCAAGGCCTTATCATTCGTTGTAATCACCATGAAGTTATCGTTGATGAGTAAGTACTGCTGGACATGGCGATTAAGGCCCTTAAGTAATTTTCGATACGTCATTGTTTCTTTGAAACCCAGCTAAAGGACACTTTAGGTTCTAAATGGGTTAGAGTTCATTTTTAAATTGGCCTTACATAACCCCCAGTTGTCCGTATCAGAATATCGTTCTCGTGACTTGATTGAATTTCGTTAATTGAATTTTGTCCACATGCATCTCATGTGGATCTTCGGATATCACAGAGTGTTTACCAGACGAGCAAAGCGTGGGGTGTAAATACTCATATTATCAAGACATCAGACTGTTGTAAGATATATTGGAAAAATAATAAAGTTACATCTTACTGTGTACCATCTGTTAGAACGTGCATAAAAGAGTCTTCGCCAAGTGTTGATATAAAAAAGTAGTGTTGAGAATCCCATGCATGTACGTCAAGGCAGTTCGGTCGCAACCGTTGGGGAAGTCGGCGGTCCCGGTGGATAACCGTTCGGCCCTATTCCGTAGAAGGCCCTCCTCCACGCGCCTAGTCTATCGGAGCAGGCCTGACGTTTGTTCTTTGGCCTGCTGTCGCCGAACCGAGACTTGACGGACACCCCCCCAGCGGCAAGAATAAGTTGTTGCTACTAGAAGTGGTGCCGCAGAACGGTCTGGAACTGCCACGCCTCCTGTCAGGATGGCGCACAGGGCGCAGGCAGTTGCTTCGACAGCCTCAGCAACTTATGGAGGGTCGCCATTTGTAGTGTAGAGCACGCTCGGAGGCCCTGTAATTGAGTCGTTGCGCAGCGACTGCGGAGTCGGGCGTTCAGGTCTCCCTCGGGGATACACGCTGCGAACCTCCGATAGTGCATGGATGCAATTCCTGGTTGGTCTGACTATTCACACGAGTGTTACCCTCCGTCGTGAATGTGAGGCTTGAATGGCCAATGGTCAGGTTACACCAAGCTGCATGCGCTGAGTTACATACGAGTGCAGCGTCGACCTGGCACATGAAGGGGGTGGGACCCATCTCGGATCCCTCTGCACAATCTGATCCGAGAAAACGAACGGGTGACTCCCAGAAGAACCGCCCCACAACGCGATACGGCCCGCACGGTGAGGTTGACCGGCAGTGCCGGGAGATGCCTCCAATACCCCCGGAGGGGAGTGTCGCTTACCTGCCGGCACCCACCCCACCGGTAGTGCTTTCGGACGGTGACGTTACTCGTAATCGCGTCCGCCCAATGTCGACACTGCGAGTTTTCGCAACGGATTTGCATGATGTGAGGGGACCGCATGGAATTCCCCCGACCATATAACCGCCGGGAATCCCTGGCGTCCGCAGTGGGTGTAACCCCAGCGGGAACGTCATGCTTGCCTCAACGAGATGGGGGAGCCCGATCGCGTAATGGGCCTACGCGATGCCGCAGCCGGCACCTCAACCAACGTCGCCGCTTAATGGGCCCCGCCTCACCAGGAGACGGCCGCGGTCCGACGCCCCCGCCGGCCGCAAATTAGAGTGCTGCCGGAGGGGGACGGGCAGGCATGCGTGTCCTCGTGCGCGGGTCGGCACGCTCACCCCGGGGGACACTCGCAGCTGGCGCCCCGAAAGGCGACCTCCGGTCGGCAGCGCAGCGCAAATGGGGGGGCCCCACTGATGAGCGCCTTCAGGTTGGCCGTTTCCAGCCTCGACCCGCGCTCGCACCCCGTTACCGGCAGCCCCCCCAAGCCGGCGCGCTGGAACATGGAGGGCAGCTTCGGCCGCCCGCGTGCGCGTGGACGTCACCCGCCCCCGGACCGCCCGCGCGCGAGCCGCCGCAGGCGCGAGGCGCTGCCGTCGGCGGGCACTGGAGAGCGCCCCAAGCACCGCGCCGCGGCAGTGTGGAGGGGCCGGGGCTTTCCGAAACGCACGCGGCGCGTGCGGTGGCGGCCATCCGGGCCGTCCCCCGCGGCCCGGGCTGGGGTGGCCCGGGCTCCGCGGAGCTTGGTCCACCGCGCCCCAGTCCCGTCATGCCCGCACCGGCACCGCCGAGCCCCCACGCGGGGGACCACGCGGGGCCCGACGCCGGGCCTGGGGCGCCGGCTCTCCGCGTCCCGCAGTTAGGGAGCAGGGCCGCCAATCGAGGAAGTGCGGAGCCGCCGGGAGCCGTCACGTCTTTCGGCGGGCCGGCTATCCGGCCCTGCCTGAGCCCTCGCGCACGGATCTACCTGCGGAGCGGCCGTCCGCCCAGCTGGCTTGGCTTGGCCGGAGACCCCGCCGCGCCGACCCGACCCTCCGGGCACCATCGTCCGGGGCGTCTGCGGCCGCCGGGGACCTCCGTCGCGCGCCGCGCAACTGTGGTGACCAGGCGGTCTCCTCGCTGGTACGCGCTGTGTAGCGGGGCCGCGCCGCGCGCCGGGTCCCGGGGAGTGGTCGGGACGGGACAGACCTCGACCGTCCCCCCCGCACGGGCCGTTGAG     
I       GATTTTAATCATAATCTGGAATGAGTATTACGATTTTAAGGTTAGGATGCAGAAGAAGTATAATAATATAGAACTATTATTAACTATTTAAGTTTAATAGAAAAACTCAATTAATAAAAAGAGAAATAATAATTTATGATGAATACATAAAATAGATTTTTAAAAGCTATATTTGTATTAACTGTTGGTATGTAAAGATAAAGAAGTCAAAAGATTATCACTCATACCTTAAATATTGATCTAAATTTATTAAATAGAATAGATTTAATAGTAGAATATAAAATTTGATTATTTAAAGTGTTTTCAACATATGATCATAATTCAATTTATTTCAACACATAATTTATGTAAGGTACTTCGGTACATAATATTGATTATCTCATATATTCGTTAGTTTATATTTTTTATGTAGATTATCGTTGAATAATTCCATCCTATTTTTCAAATTGAATCAAATATATTATAAATAAGTATATCTTAATCCCATTTTCCTATAATTTAAACGGATATATGTAAATCTCTATAGGATATTTTAGATTTTTTGAATTAATAAAAAATATATAATGCATATTTAGGTATAATCGTATCTCTTAAGAAATATAAGAGGCTGAGAGTTCTATAGCTATTTTTTGTATCATAAAAGTTTCAATTATATTTTAATTTTTGGATTAACATTATTAAAAAACAGTATGATAGAAATATAAAATTTAAAATAATACTAAAGTTTAAATAAAACGATTATAGAAAAACTATATAATTCCGAGTGTATATAAAATTAAAGACTAAATCATGAATTTTGAACCATTGTGCAGTTAATTAAATTGCCAAAAAGATAGTCGAATTTTATCTTCTATAAATTATAACTTCAATTATCAGTAAAGGAACGTCTTTTACTGTTAGTTACAAATGTTAATATAAATTTACATATCAATTGCTAATTGGTGATATTATAAATTAATTTAAAAGAAGTGATAATTTTTTGAGTATTTACCATATTATTAATCTCATTTACCCCGACACACATCAGTATCAATACATCGCGTGGATCTGATGTTGGGATTGCACGAGTTACGTGGTAAGTTTAAGAAAAATAGGGAAAACATAACTCTAATAATGTCAATAAAGATCTATCGCCGCTAGTCGTAGGCTAAGGGCCCTTCAGTTGAATTTTGTCCATGTCGGGCACAATAGTTCGACGTACATTGTGATCGTACTTAATTAGTGTTACTCACCTTGTCTTTCCTATATCTGATTAAAGAAAGTGGACACGTAGCACCACTTTTATAAATGATGTGACGTATCTGCATTGTTAAATAAATAATCCCTATCCTATATAAGGTAGCGTAAACATAGTTACATGTCCTCCAGCAAGCAGAATTATTTGTTCCTATTGTTCCATTGAGGTACAAACCGAGTCAGGAGAAAGCGTTGCAAAAATGTGTTGGATGAGCTTTATACATCTTGATGATTTCGAATATATGTACTGGTTACAGGCATCTAGATTTACACTGAGGGGATTCTAACTAAGGCCTCATCATTCGTTGTGGCCACCATGAAGTTGTCGTTGATAACTAAGTGCAGCTGGACATGGCGTTTAAGGCCCCAAAGCGATTTACGATACGTGATTGTTTCTTTGATACCCAGCTAAAGGACAATTTAAGGTTTAAATGCGTTAGGGATCGTTTCTAAATTGGCCTTACATGACTCCCGGTTGTCCGTATCAGAATATTAATCCCATGACCTGATTGAATTTCGTTTATTGAACTTTGTCCACATGCATATTACGCGGATCTTCGAATATCACAGAGTGTTTACCAGGCGACCAAAGCGTGGGGTGTAAATATTCATATTACCAGGACATTAGAATGTTGTAAGATATATTGGAAAAATGATAAAGTTACATCGCCCTGTGTATCATCTGTTAGAACGTACATAAAAGAGTCTTCGTCTAGTGTTGATTTAAAAAAGTAACGTTGGGACTCCAATGTATGGACGCCAAGGCAGTTCGGTCGCAACTGTAGGGGAAGGCGGCGGTGCCGGTGGACAACAGTTCGGCCCTGTTCCGCAGAAAGCCCCTCGCCAGGCGCCTAGTCTATCGGAGCATGCTTGACGATTGTTCTCTAGCCTGCTGTCGCCGAGCCAGGACTTGTCGGACACCTACCCAGCGGCAAGAATAAGTTGCAGCAGCTAGAGAGGGTGCCGCAGAACGGTCTGGAGCTCCAACGCCCCCTGTCAGAATCGCGCACAGGGTGCAGGCAGCTGCTTCGACAGCCTCGGTAACCTATGGCAGGTGGCCATTTGTAGGGTAGGGCGCGCTCAGAGGATGTGCAATTGAGTGGTTGTATAGCGACTACGGAGTCGGACATTCAGGTTTCCGTGGGGGATACACGCTACGAGCTTCCAACAGTGCACCGAGGCGATTCCTTGTTGGTCTGACTACTCACACGAGTGTTACGCCCCGTCGTGAATGTGAGGCTTGAATGGCCAATGGTCAGGTAACACCAAGCTGCATGCGCTGGGTTACATACGAGTGCAGCGTCGACCACGTACGTGAAGGGGGTGGGACCCATCTCGGATCCCTCTGCACAATCTGATCTGAGAACCCGAACCGGAGACTCTCGGGAGAACCACCACACAACGCGATACCGCCAGCACGGCGAGTTTGACCGCCAGTGCCGGGAGATGCCTCCAATACCCCCTCAGGGCAGTCTCGCTTACCTGCCGGCCCCCCTCCCACCGGTAGTGTTTTCGGACGGTGACGATACTCTGAATCCCGTCCGCCCAATGTCGAGACTGCGAGTTTTGCCAACGGATTTGCATGTTGTGACGGGACCGCCTGGAATCCCCCGGTCCATATAAGCGCCGGGAATCCCCGGCGTCCACAGTGAGAGTGACCCCAGCGGGAACGTCATGCTTGCCTCAACAAGATAGGGGAGCCCGCACGCGTTATGGGGCTACGCGATACCGCGGCCGGCACCTCAACCACCGTCGCCATATAATGGGCCTCGCCTCGCGAGGAGACGGCCGGGGTCCGACGCCCCCGCCGGCCGCAAATTAGAGGGCTGCCGCAGGGGGACGGGCGGGCATGCATGTCCTCGTGCGCGGGTCGGCACGCTCGGCCCGGGGGGCACTCACAGCGGGCGCCCCGACAGGCGACCTCCGGTCGGCAGCGCACCGCAGAGGGGGGGGCCCCACTGGTGAGCGCCTTCGGATTGCCCGTTCCCAGCCCCGACCCGCGCTCGCTCCCGGTTACCGGCAGCCCCCCCAAGCCGGCGCGCTGGAACGTGGACGGCAACTTCGGCCGCCCGGGTGCGCGTGGACGTCACCCGCCCCCTGACCCCCCGCGCCCGAGCCGCCGCAGGCGCGAGGCGCTGCCGTCGGCGGGCACTGGAGCACGCCCCAACCACCGCGCCGCGGCAATGCTGAGGGGCAGGGGCTTTCCGAAACGCCCGCGGCGCCCGCGGTGGCGGCCATCCGGGCCGTCCCCCGCGGCCCGGGCTGGGGCGGCCCGTGCTCCGCGCAGGTTGGTCCACCGCGCCCCAGTCGCCTCATGCCTGCACCGGCACCGCCGGGCCCCCGCGCGGGGGACCTCGCGGTGCCCGACGCCGGGCCTGCGGCGCCGGCTCTCAGCGTCACGCAGTTAGGGAGCAGGGCCACCAATCGAGGAAGTGCGGAGCCTCCGGGAGCCGTCAAGTCGTTCGGCGGCCCGGCTATCCGGCCCTGCCCGAGCCCTTGCGCACGGATCTACCTGCGGAGCGGCCGTCCGCCCAGCGGGCTTGGCGGGGCCAAAGGCCCCGCCGCTCTGACCCAACCCTCCGGGCACCGTCTTCCGTGGCGTGTGCGGCCGCCGGGGACCTCCGTCGCACGCCGCGCAACTGTGGTCACCAGGCGGTCTCCTCGCTGGTATGCACTGTGTAGTGGGGCCGCACCGAGCGCCGGGTCCCGGGGAATCGTGGGGGCGGGACAGACCTCGACCCTCCCCCCGGCGCGGGCCGTGGAG     
H       AATCTAAATCATAGTCTGGAATGAGTATTACGATTTTAAAGTTAGGATGCAGAAAAAGTATAATAATATAAAACTATTATTAACTATTTAGATTTAGTAAAAAAACTCAATTAATAAAAAGAGGAATAATTGTTTATAATGGATACATAAAATAGATTTTTAAAGGCTATATTTATATTAACTGTTAGTATGTAAAGGTAAAGAGGTCAAAAAATTATCACTCATACCTTAAAAATTGATCTATATTTATTAAATAAAATAGATTTAATAATAGAATATAAAATTTAATTATTTAGAATGTTTTCAGCATATGATCATAATTCAATTTATTTCAACACATAATTTATGTAAAGTACTTCGGTACATAATATTAACTATCTCATATATTCGTTAATTTATATTTTTTAGGTAGATTATCGTTGGATAATTCCATCCTATTTTTCAAATTGAATCAAATATATTATAAATAAGTGTATCTTAATCCCATCTTCCTATAATTTAAACAAGTATATGTAAATCTCTATAGGATATTTTAGATTTTTTGAATTGATAAGAAATATATAATGCATATTTAGGTATGATCATATATCTTAAGAAATATAAAAGGCTAAGAGTTCTGTGGCTATTTTCTATATCATAAATTTTTCAATTATATTTTAATTTTTAGATTGACATTATTAAAAAACGGTATAATAGATATATGAGATTAAAAGTAATACTAAAATTTAAATAAAACAATTATAGAAAAACTGTATGATTCCGAGTATATATGAAATTAGAAACTGAATCATGCATTTTAAACCAATGTGCAATTAATTGAATTACCAAGGAGATAATCGAGTTTTATCTTCTATAAATTATAACTTCAATTATCAGTGGAAGGACGTCTTTTACTATTAGTTGCAAATTTTAATATGAATTTACATATCAATTGCTAATTGGTGATATTATAAATTATTTTAAAAAGGGTGGTAATTTTTTGTGTATTTACCATATTATTAATCTCATCTACCCCGACACACATCAGTGCAAAAACATCGCATGGATCTGACGTAAGGATTACACGAGTTATGTGGTAAGTTTAAGAGAAATAGGGTAGACATAACTCTAATAATGTCAGTGAAGATATATCACCGCTAGTCATGGGTCAAAGACCTTTCAGTCGAATTTTGTCCGTACCGGGCACAATAGTTCAGCGTGCATTGTGATCTTACTTAATTAGTGTCACCCACCTTGTCCTTCCTATATTTGATTAAGGAACCTTAACACGTAGCGCCACTTTTATAAATGGTGTGACGTATCTGCGTTGTCAAATAAATAATCCTTATCCTATATAAGGTAGAGTAAACATAGTTACATGTCTTTCGGCAAATAGAATTATTTGGTCATGTTGTTCCACTACGGCACAAACCGAGTTAGGTGAACGCGTTACGAAAGTATGTTGGATGAGCTTTATAGATCTTGTTGATTTCAAATATATGTACTGGTTCCAGGCCTCTAGGTTTACACTGAGGGGGTTCTAACAAAGGCCTCATCATTCGTTGTAATTACCATGAAGTTATCGTAAATAAATAAGTGCTACTGGACATGACGATTAAGGCCCCGAAGTAACTTCCGATACGTAATTGTTTCTTTGAAACTCAACTAAAGAACAACTTAAGGTTTAAATGGGTTAGGGTTCGTTTTTAAATTGGCCTTACATGACTCCCAGTTATCCGTGTCAGAATATTGTTCTCGTGAATTGATCGAATTTCGTTCAATGAACTTTGTCCAAATGCGTATTATGTGGATCTTCGAATATCACAGAGTGTTTACCAGACAAGCAAAGCGTGGGGTGTAAATATTCACATTATCAGGACATCAGACTGTTGTAAGGTATATTGGAAACATAATAAAGTTACATCGTGCTGTGTACCATTTGTTAGAACGTACATAAAAGAGTCTTCGTCCAGTGTTGATCTAACAAAGTAATGTTCAGATTCCAATGCATATACGTCAAGGCAGGTCGGTCGCAACAGTTGGAGACGCCGGCGGTGCCGGTGGACGACGGTTCGGCCCTAATCCGTAGAAGGCCCTCCTCCACGCGCCTAGTCTATCAGAGCAGGCTTGACAATTATTCTTTGGCCTGCTGTCGTCGAGCCACGACTCGCCGGACACCCTCCCAGCGGCAAGAATAAGTTGCGGCAACTAGAAATGGTGCCGCAGAACGGTCTGGAGCTCCCACGCCTCCTGGCAGAATAGCGCACAGGGCGCAGGCAGTTGCTTCGACAGCCTCGGTATTCTATGGCGGGTCGCCATTTGTAAGGTAGGGCACGCTCAGGGACCCTGCAGCTGAGTGGTTGTGCAGCGACTACGGAGTCGGGTGTTCAGGTTTCCATGGGGGATACATACAGCGAACCTCCAATAGGGCACGGATACAAGTCCTTGTTTGTCTGACTACTCACACGAGTGTTACGCCCCGTCGTGAATGTGAAGCTTGAGCGGCCAATGGTCAGGTAACACCACGCTGCATGCGCTGGGTTACAGACGAGTGCAGCGTCGACCAGGTACGTGGAGGGGGTGGGACCCATCTCGGATCCCTCTGCACATTCTGGTTTGAGAAATCGAACCGGTAACTCCCGGTAGAACTGCCACACAACACAATACGGCCAGCACGGTGAGATTGACCGTCAGTGCCGGGAAATGCCTCCAACACCCGCTGAGGGAACTGTCGCTTACCTGCCGGCACCCTTCCCACCGTTAGTGCTTCCGGACGATGCCGCTACTCGGAGTCCCGTCTGCCCAATGTCAAAACTGCGAGTTTTCGCAACGGGTGTGCATGATGTGAGGGGACCGCCTGGAATACCCCGAACCATATAACCGCCGGGAGTCCCTGGCGTCCGCAGTGCGCGTAGCCCCAGCGAGAACGTCATGCTTGCCTCGACAAGATAAAGGGGCTCGCCCGTGTTATGGGTCTACGAGGTACCGCCGCCGGCACCTCAACCACCGTCGCCACGTAATGGGGCTCGCCTCGTCAGGAGACGGTCGCGGTCAGACGCCCCCGCCGGCCGCAAATTAGAGGGCTGCCGTAGCGGGACAGGCAGGCGTGCATGTCCTCGTGCGCAGGTCGGCACGCTCTCCCCGGGGGGCACTCGCAGCGGGCGCCCCGTGAGGCGACCTCCGATCGGCAGCGCAGCGCACAGGGGGGGGCCCCACTGATGAGCGCCGTCGGATTGCCCGTACCCAGCCCCGACCCGCGCTCGCCCCCTGTTACGGGCAGCCCCCCCGAGCCGGTGCGCTGGAACATGGATGGCAACTTCGGCCGCCCGGGTGCACGTGGACATCACCCGCCCCCGGACCCCCCGCCCGCGAGTCGCCGCAGGCGCGAGGCGCGGGCGGCGTCGGGCACTGCAGAGCGGCCCAACCACCGCGCTGCGGCGATGTCGAGAGGCCGGGGCTTTCCGAAACGCACGCTCCGGGCGCGGTGGCGGCCATCCGGGCCGTCGCCCGCGGCCCGGGCTCGGGCGGCCCGAGTTCCGCGCAGGTTGGTCCACCGCGCCCCAGTCGCCCCATGCCTGCACCGGCACCGCCGGGCCCCGACGCGGGGGACCGCGCGGTGCCCGACGCGGGGCCTGAGGCGCCGGCTCTCCGCGTCGCGCAATGAGGGAGCAGGGCCACCAGTCGAGGAAGTGCGGAACCCCCGGGAGCCGTTACGTGGTTCGGCGGGCCGGGTATCCGGCCGTGCCTGAACCCTTGCGCACGGGTCTACGTGCGGACCGGCCGTCCGCCCAGCAGGCTTTGCGAGGCCGGAGGCCCCTCCGCGCTGACCCGACCCTCCGGGTACCCTCGTCCGCGGCGTCTGCGGCCGCCGGGGACCTCCGTCGCGCGCCGCGCAACTGTAGTGACGAGGCGGTCTCCTCGCTGGTAGGCACTGTGGAGTGGGGCCTCCCCGGGCGCCGGGTCCCGAGGAGTTGTTGGGACGGGACAGACCTCGACCCTCCCCCCCGCACGGGCCGTAGAG     
G       GATATTAATCATAGTCTGGAATAAGTATTACAATTTTAAAGTTAGGATGCAGAAAAAATATAATAATGTAAAACTATTATTAACTGTTTGAGTTTAATAAAAAAACTCAGTTAATAAAAAGAGAAATAATAATTTATAATGAATACATAAGATAGATTTTTAAAAACTTTATTTATATTAACTGTTGATATGTAAAAATAAGGAGGTCAAAAAATTATCACTCATACCTTGAATATTGATCTAAATTTATTAAATAGAATAGATTTAGTAATAGAATATAAAATTTAATTATTTAAGATGTTTTCAACATATAATCATAATTTAATTTATTTCAGCACATAATTTATATAAAGTACTTCAGTACATAATATTAATTATCTCATATATTCGTTGGTTTATGTTTTTTAAGTAGATTATCGTTGAATAGTTCCATCCTATTTTTCAAATTGAATCGGATGTATTATAAGTAGGTATATCTTAATCCCATCTTCCTGTAATTTAAACAAGTGTATGTAAATCTCTATAGGATATTTTAGATTTTTTAAATTAATGTGGAATATATGGTGCATATTTAGGTATAGTCATGTCTCTTAAGAAATATAAAGGACTGGGAGTTCTATAGCTATTTTCTATATCATAAAATTTTCAATTATATTTTAATTTTTAGATTAACGTTATTAAAAAACGGTATAATAGATATATAAAATTTAAAATAATACTAAAATTTCGATAAAACGATTATAAAGAAACTATATGATTCCGAATATATATGAGATTAGAAACTAAATCATGCATTTTGAACCAATGTGCAATTAATTGAATTACCAAAGAGATAGTCGAATTTTATCTTCTATAAATTATGACTTCGATAATCAGTAAAAAAACGTCTTTTACCATTAGTTACAAATATTAATATAAGTTTACATATCAATTGCTAATTGGTGGTGTTATAAATTAATTTAAAAGAAGTGATGATTTTTTGTGTATTTACCATATTATTAATCTCACTTACCCCGACACGTATCAGTATAAAAACATCGCGTGGATCAAACGTTAGGATTGCACGAGTTGTGTGGTAAGTTTAAGAAAAATAGGGAAGACATAACTCTAACAATGTCAGTGAAAATCTATCACCGCTAGTCGTAGGACAAAGCCCTTTCAGCCGAATCTTGTTCATACCGGGTACAATAGTTCGGCGTGCATTGTGATCATACTTAATTCGCGCCACTCACCTTGTCTTTCCTATATTTGATTAAAGAGCCTCGACACGTAGCGCCACTTTTATAAATGATGTGAAGTATCTGCATTGACAAATAAATAATCCTTATCCTATATAAGGTAGAGAAAACATAGTTACATGTCCTTCAGCAAACAGAATTATTTGTTCTTGTTGTTCCATTATGGCACAAACCGAGTCAGGTGAACGCGTTGCGACAATGTATTGGATGAGCTTTCTAAATCTTGTCGAGTTCCAATATATGTACTAGTTTCAGGCATCTAGATCTACACTGGGGGGGTTCTAACTAAGGCTTCATCATTCGTTGTGATCACCATGTAGTTATCGTTGATAAGTAAGTGATTCTGGACTTGGTGATTAAGGCCCCGAAGTAATTTTCGATACGTAATTGTGTCTTTGAAACCCAGCTAAAGAACAATTTAAGGTTTAAATGAGTTAGGGTTCGTTTTTAAGTTAGCCTTATATGACTCCCGGTCGTCCGCGTCAGAATATTGTTCTCGTGACTTGACCGAATCTCATTCATTGAACTTTGTCCACATGCATCTAATGTGGATCGTCGAATATCACAGAGTGTTTACCAGACGAGCGAAGCGTGGGGTGTAAATATTCATATCATCAAGACATCAGACTGTTGTAGGATATATTGGAAAAATAATAAAGTCACATCGTACTGTGAATCATCTGTTAGAACGTGCGTAAAAGAGTCCTCGTCTAGTGTTGATTTCAAAAAATAATGTTTAGACTCCAATGCATGTACGTCAAGGCAGTTCGGTCGCAGCTGTGGGAGACGCCGGCGGTGCCAGTGGATAACGGTTCAGCCCTAGTCCGTAGAAGGCCCTCCGCCACGAGCCTAGTCTGTCGGAGCAGGCTTGACATTTATTCTTTGGCCTGCTGTCGCCGAGCCAGGATTTGCCGGACACCTACCCAGCGGCAAGAATAAGTCGCAGCAACTAGAGGTTGCGGCGCAGAACGGTCTGGAACTTCAACGCCTCCTGCCAGAAGAACGCACAGGGTGCAGGCAGTTGCTTCGACAGCCTCGGTAATCTATAGCGAGTCGCCACTTGTATTGTAGAGCACGCTCAGGGGCCCTGCAATTGGGTGGTAGTACAGCGACTACGGAGTCGGACGTTCAGGTTTCCATGGGGGACACACGCTGCGAGCCTCCAATAGTGCACGGATGCAAATCCTCGTTAGTCTGACTACTCACACGAGTGTCACCCCCCGTCGTGAATGTAAGGCTTGAGGGGCCAATGGTCAGGTAACACCAGGCTGCATACGCTGGGTTACATACGAGTGCAGCTTCGACCGAGTACATGAAGGGGGTGGGACCCATCGCGGATCCCTTTGCACAATCTGGTCTGAGAAATCGAAGCGGTGACTCCCAGGAGAACCGCCACACAATACAATACAACCAGGCCGGCGAGCTTGACCGCCAGTGCCGGGAGACGCCTCCAAGATCTCCTGAGGGGAGTATCGCTTACCTGCCGGCCCCCCACCCGCCGGTAGTGCTTCCGGACGGTAACGCTACTAGGAATCCCGTCCGCACAATATCAAAACTGCGAGTTTCCACAACGGGTTTGCATGATGTGATGGGACCGCTTGGAATTCCCCGGACCATATAACCGCCGGGAATCCCTGGCGTCCGCAGTGGGCGTGACCCCAGCAGGAACGTCATGCTTGCCTCAACAAGACAAAGGAGCTCGGCCGTGTCATGGGTCTACGCGATGCCGCAGCCGGCACCTCAACCATCGTCGCCACATAATGGGCCCCGCCTCATCAGGAGACGGCCGAGGTCAGACGCCCCCGCCGGCCGCAAATTCGAGGGCTGCCGGAGGGGGACAGGCCGGCATGGTTGTCCTCGTGCGCGGGTCGGCACGCTCAGCCCGGGGGGCACTCGCAGCGGGCGCCCGCTTAGGCGACCTCCGGTCGGCAGCGCAGCGCAGACGGGGGGGCCTCACTGGTGAGCGCCTTCGGCTTGCCCGGGCCCAGCCCCGACCCGCGCTCGCTCCTCGTTAAGGGTAGCCCCCCCGAGCCCGCGGGCTGGAACATGGACGGCAACTTCGGCCGCCCGGGCGCTCGTGGACGTCACCCGCCCCCGGACCGCCCGCACGCGATTCGCCGCAGGCGCGAGGCGCAGCCGTCGGCGGGCACTGCAGAGCGTCCCAAGCACCGCGCCGCGGCAGTGCGGAGAGGCCGGGGCTTTCCGAAACGCGCGCGCCGCGCGCGGTGGCGGCCATCCGGGCCGTCCTCCGCGGCCCGGGCTGGGGCGCCCCGAGCTCCGCGAAGGTTGGTCCACCGCGCCCCAGTCCCGTCATGCCCGCACCGGCACTGCCGAGCGCCCGCGCGGGGGACCGCGCGGGGCCCGACGCCGGGCCTGCGGCGCCGGCTCTCAGCGTCGCGCAATCAGGGAGCAGGGCCCCCAGTCGAGGAAGCGCGGAGCCGCCGGGAGCCGTCACGTCGTTCGGCCGGCCGGGTATCCGCCCCTGCCTGACCCGTTGCGCACGGATCTACCTGCGGAGCGGCCGCCCGCCCAGCGGGCTTAGCTGGGCCGAAGGCTCCGCCGCGCCGACCCGACCCTCCGGGCACGGTCATCCGAGGCCTCTGCGCCCCCCGGGGACCTTCGTCGCATGCCGCGCAACTGCAGTTACCAGGCGCTCTCCTCGCTGGTAGGCGCTGTGTAGTGGGGCCTCGCCGAGCGCCGGGTCCCGTGGAGTCGTCGGGCCGGGACAGACCTCGAGACTCCCCCCCGCGCGGGCCGTCGAG     
F       GATTTTAATCATAATCTGGAATAAGTATTACGATTTTAAAGTTAGGATACAGAAGAAGTATAATAATATAAAACTATTATTAACTGTTTAAGTTTAATAAAAGAACTCAATTAATAAAGAGAGAAATAATAATTTATAATAAATGCATAAAATAAATTTTTAAAAACTATATTTGTATTAACTATTAATATGTAAAGATAAAGAAGTCAAAAAATTATCACTCATACCTTAAATATTGATCTAAATTTATTAAATAAAATAGATTTAGTAATAGAGTATAAAATTTAATTATTTAAAATATTTTCGACATATAATCATAATTCAATTTATTTCAACGCGTAATTTATGTAAAGTACTTCGATACATAATATTAATTATCTCATATATTCATTAGTTTGTGTTTTTTAAGTAGATTATCGTTAAATAATTCCGTCCTATTTTTCGAATTGAATCAAATATATTATAAGTAAGTATATCTTAATCCCATCTTCCTATAATTTAAACAAGTATGTGTAAATCTCTATGAGAAGTTTTAGATTTTTTGGATTGATAAGGAATATATGGTGCATATTTAGGTATAGTCGTGTCTCTTAAGAAATATAAGGGGCTGAGGGTTCTATAACTATTTTCTATATCATAAAGTTTTCAATTATATTTTAATTTTTAGATTAACATTATTAAAAAACGGTATAATAGATGTATGAAATTTAAGGTGGTACTAAAGTTTAAATAAAACAATTATAAAAAAACTATATGATTCCGAATATATGTAAAATTGGAAACTGAATCATGCATTTTGAACCAATGTGCAGTTAATTGAATTACCAAAAAGGTAGTCAAATTTTATCTTCTGTAGATTATAACTTCGATTATCAGTGAAAAAACATCTTTTACCATTAGTTACAAATATTAATATAAGTTTACATATCAATTGCTAATTGGTGATGTTATAAATTAATTTAAAAATAGTGATAATTTTTTGTGTATTTACCATATTATTAATCTCATTTACCCCGGCATATCTCAGCATATAAACATCGCGTGGATCTAACGTAAGGATTGTACGAGTTGCGTGGTATGTTTAAAAAAAACAGGGAAGACATAACTCTAAAAATGTCATTGGAGATTTATCACCGCTAGTCATAGACCAAGGACCCTTCAGTTGACTCCTGTTCATACCGGGCACAATAGTTCAACGTGCGTTGTGATCGTACTTAATTAGTGTCACTCACCTTGTCTTTCCTATATTCGATTGAAGAACCTCGACACGTAGCGCCACTTTTACAAATGGTGTGACGTATCTGCATTGCTAAATAAATAATTCCTATCCTATATAAGGTAAAGTAGACATAGTTACATGTCCTTTGGCAAACAGAATCATTTGTTCTTATTGTTCCATTACGGTACAAACCGAGTCAGGTGAACGCGTTGCGAAAATGTGTTGGATGAGCTTTATAAATCTTGTCAATTTCAAATATATGTACTGGTTTCAGGCATCTAGATCCACACTGAGGGGATTCTAACTAAGGCCTCATCGTTCGTTGTAATCACCATGAAGTTATCGTTAAAGAATAAGTGTTACTGGACATGGCGATTAAGGCCCCGAAGAAATTTCCGATACGTAATTGTTTCTTTGAAACCCAGCTAAAGAACAATTTAAGGTTTAAATGAGTTAGGGCTCGTTTTCAAATTGGCCTTATATAACACCCAGTCGTCCGTATCAGAATATTGTTCTCATGACATGATAGAATTTCGTTTATTGAACTTTGTCCACATGCATATTAGGTGGATCTTCTAATACCACAGAGTGTTTACCAGACGAGCAAAGCATGAGGTGTGAATATTCATATTATCATAACACCAAATTGTTGTAACATATATTGGAACAATGATAAAGTTACATCATACTGTGCGCCATCTGTTAGAACGTACATAAAAGAGTCACTATCTAGTGTTGATTTAAAAAAGTAATGTTGAGACTCCAATGCATGTACGTCAAGGCAGTTCGGTCGCAACTGTTGGAGACGTCGGCGGTACCGGTGAACATCGGTACAGCCCTGATCCGCACAAGGCCCGTCTTCACGCGCCTGGTCTATCGGAGCAGGCTTGACATCTGTTCTTTGGCGTGCTGTTGCCGAGCCAGGACTCACCGGACACCCGCCCAGCGGCATGAATAAGTTGCAGCGACTAGACACGGTGCCGCGGAACGGTCTGGAACTCCTACGCCTCCTGTCAGAATAGCGCACAGGGTGCAGGCAGTTACTTCGACAGCCTCGGTAACCTATGGTAGGTCGCCAGTTGTAGGGTAGAGCGCGCTCAAGGACCCTGCAGCTAAGTGGTTGTGCGGCGACTACGGAGTCGGGCGTTCAGGTTTCCGTGGGGGATACACGCTGCGAATCTCCAATAGTGTACGGTTACAAATCCTTGTTGGTCTGACTACTCACACGAGTGTTACCCCCCGTCGTGAATCTAAGGCTTGAGTGGCCAAAGGTCAGGTAACACCAGGCTGCATGCGCTGGGTTACATACGAGTGCAGCGTCGACCTGGTACGTGAAGGCGGTGGGACCCATCTCGGATCCCTCTGCACAGTCTGGTCTGAGAAATCGAAGGGGTGACTCTCAGAAGAACCTCCACACAACGCAATACAGCCAGCATAGCGAGTTTGACCGCCAGTGCCGGGAGAGGCCTCCAAGACCCCCTCAGGGAAGTGTCGCTTGCCTGCCGGCCCCCCTCCCACCGGTAGTGCTTTCTGACGGTAACGCTATTCGGAATCCCGTCCGCCCAATATCAAGACTGGGAGTTTTCGCAACGGATTTGCATGTTGTGAGGGGACCGCCTGGAATTCCCCAGATCACATAACCGCCGGGAGTCCCTGGCGTCCACAGTGGGTGTACCCCCAGCAGGAGCGTCATGCTTGCCTCAACAAGATAGAGCAGCCCGCTCGCGCTATGGGTCTACGTGGTGCCGCAGCCGGCACCTCAGCCATCGTCGCCACGTAATGGGCCTCGCCTCACCAGGAGACGGCCGCGGTCAGACGCCCCGGCCGGCCGCAAGATAGAGGGCTGCCGGAGGGGGACGGGCAGGCATGCGTGTCCTCGTGCGTAGGTCGGCACGCTCCCCCCGGGGGACACGCCCAGCAGGCGCCCCGACAGGCGACCTCCGGTCGGCAGCGCAGCGCAGAGGGGGGGGCCTCACTGGTGAGCGCCTTTGGATTGCCCGTGCCCAGCCCCGACCCGCGCTCGCTCCCCGTTACCGGAAGCCCCCCCGAGCCCGCGCGCTGGAACATGGACGGCAACTTCGGCCGCCCGGGGGCCCGTGGACCTCACCCGCCCCCGGACCGCCCGCGCGCGAGCCGCCGCAGGCGCGACGCGCCGCCGTCGTCAGGCACTGCATAACGGCCCAACCACCGCGCCGCGGCGGTGGGGAGGGGCGGGCGCTTTCCGAAACGCACGCGCCGCGCGCGGTGGCGGCCATCCGGGCCGTCCCCCGCCGCCCGGGCTGGGGCGGCCCGGGCTCCGCGCAGGTTGGTCCACCGCGCCCCAGTCGCGACATGCCTGCACCGGCACCGCCGGGCGCCGACGCGGGGGAGCGCGCGGGGCCCGACGCCGGGCCTGCGGCGCCGGCTCTCAGCGTCGCGCAGTAAGGGAGCAGGGCCACCACTCGAGGAAGTGCGGAGCCCCCGGGAGCCGTGACGTCATTCGGCGGACCGGGTATCCGGCACTGCCCGACCCCTTGGGCACGGATCTGCCTGCGGACCGGCCGACCGCCGAGCTGGCTTGGCGTGGCCGGAGACTCCGTCGCGCTGACCCGACCCTCCGGGGACCATCGTCCGGGGCATGTGCGGCCCCCGGGGACCTCCGTCGCGCGCCGCCCAGCTGCCGTGACCAGGCGGTCTCCTCGCTGGTACGCGCTGTGTAGTGGGGCCGCACCGAGCGCCGGGTCCCGGGGAGTTGTCGGGACGGGCCAGACCTCGATCCTCCGCCCGGCATGGGCCCTAGAG     
E       GATTTTAATCATAGTCTGGAATGAGTATTACGATTTTAAAGTTAGGATGCAGAAAAAATATAATAATATAAAACTATTATTAACTATTTGAGTTTAGTAAAAAAACTCAATTAATGAAAAGAGAAATAATAATTTATAATAAATACTTAAAATAGATTTTTAAAAACTATATTTATATTAACTATTAATATGTAAAAATGAAGAAGTCAAAAGATTATCACTCATACCTTAAATATTGATCTAAATTTATTAAATAGAATGGATTTAATAATAAAATATAAAATTTAATTATTTAAGATGTTTTCAACATATGATCATAATTCAATTTATTTCAGCACATAATTTATGTAAAGTACTTCGGTACATAATATTAATTATCTCATATATTCATTGGTTTATATTTTTTAAGTAGGTTATCGTTGAATAATTCCATCCTATTTTTCAAATTGAATCAGATATATTATAAGTAAGTGTATCTTAATCCAATCTTCCTATAATTTAAACAGATATATGTAAGTCTCTATAAAATATTTTAGATTTTTTAAATTAATAAGAAATATATAATGCATATTTAGGTATAATCATATCTCTTGAAAAATATTAAAGGCTGAGAGTTCTATAGCTATTTTCTATATCATAAAGTTTTCAATTATATTTTAATTTTTAGATTAACATTATTAAAAAACGGTATAATAGATATATAAAATTTAAAATAATACTAAAATTTGAATAAAACAATTATAAAAAAACTATATGATTCCGAATATATATAAAATTGAGAGCTGAATCATGCATTTTGAACCAATGTGCAGTTAGTTAAATTACCAAGAAGGTAATCGAATTTTATCTTCTGTAAATTATAACTTCGATTATCAGTAAAAAAACATCTTTTACCATTAGTTACAAATATTAATATGGGTTTACATATCAATTGCTAATTGGTGATATTATAAATTAATTTAAGAGGAATGGTAATTTTTTGTGTATTTGCCATATTATTGATCTAACTTACCCAGACACATGTCAGCATAAAAACATCGCGTGGATCTGACGTCAGGATTGCACGAGTTACGTGGTAAGTTTAAGACAAATAGGGAAGACATAACTCTAATAATGTCAGTGGAGATCTATCGCCGCTTGTCGTAGTTGAAAGCCCCTTCAGCAGAATCTCGTTCATACCGGGCGCAATAGTTCGACGTGCATTGCGATCGTACTTAATTAGTGTTACGCACCTTGTCTTCGCTATATTTAATCAAAGAACCTTGACACGTAGCTCCACTTTTATAAATGGTGTGATGTATCTGCCTTGTTAAATAAATTATTCCTATCCTCTATAAGGTACAGTAAACATAGTTACATGTCCTTCGGCAAACAGAATTATTTGTTCCTGTTGTCCCATTACAGCACAAACCGGGTCAGGTGAACGCGTTGCGAGAATGTATTGGATGAGCTCTATAAATCCTGTCGACTTCAAATATATGTACTGGTTTCAGACATCTAGATTTACACTGAAGGGATTCTAACTAAGGCCTCATCATTCGTTGTAATTACCATGAAGTTATCGTTGATGAATAAGTGTTGCTGGACATGGCGGTTAAGGTCCCGAAGAAATTTTCGATACGTAATTGTTTCTTTGAAAACCAGCTAAAGAACAATTTAAGGTTTAAATGAGTTAGGGATCTTTTTAAAGTTGACCTTATATAACTCACGGTCGTCCGTACCAGATTATTGTTCTCGTGATTTGATTAAATTTCGTTCATTGAACTTTGTCCAAATGCATATTATGAGGATCTTCGAATATCACAGAGTGTTTACCAGACGAGCAAAGCGCGGGGAGTAAATATTCATATTATCCGGACATTAAATTATTGTAAGATATATTGGAAAAATAATAAAGTTACATCGTGCTGTGTATCATTTGTTAGAACGTACATAAAAGAGTCCTCATCTAGTGTTGATTTAAAGAAGTAACGTTGAGACTCCAATGTATGTACGTCAAAGCAGTTCGGTCGCAACTGTTGGAGACGCCGGCGGTGCCAGTGGACGACAGTTCAGCCCTGGTCCGTAGAAGGCCCTCCTCCACGCGCCTGGTCTATCGAAGCAGGCTTGACACCTGTTCTTTGGCCCGCTGTCGGCGAGCCAGGACTTGACGGACCCCCACCCAGCGGCATGAATAAGTTGCGGCGACTAGAGATGGTGGCGCAGAGCGGTCTGGAGCTCCCACGCCTCCAGTTAGGATAGCGCACAGGGTGCAGGCAGTTACTTCGACAGCCTGGGCAACCTATGCCGGGTCGGCATTTGTAAGGTAGAGCTCGCTCCAAGGCCCTCCAACTGAGTGGTTGTACAGCGACTATGGAGTCGGACGTTCAGGTTTCCATGGGGGACACACGCTGCGAACCTCCAATAGCGCACTGATCCAATTCCTGGTTGGTCTGACTACTCACACGAGTGTGACCCCCCGTCGTGAATCTAAGGCTTGAGAGGCCAATAGTCAGGTAACACCAGGCTGCATACGCTGGGTTACACACGAGTGCAGCGTCGACCCGGTACCTGAAGGGGGTGGGACCCATCTCGGATCCCTCTGCACAGTCTGGCACGAGAATACGAACCGGTGACTCTCAGGAGAACCACCGCACAACGCAATACAGCCAGCACGGCGAGTGTGACCGTCAGTGCCGGGAGACGCCTCCAATACCCTCCGAGGGGACTGTCGCTTACCTGCCGGCCCCCTTCCCACCGGTAGTGCTTCCGGACGGTGACGTTACTCAGAACCCCGTCCGCCCAATGTCCAGACTGTGAGTATCCGCAACGGGTTTCCATGATGTGAGGGGACCGCCTGGAATTCCCCGTACCAGATAACCGCCGGGAATCCCTGGCGTCCGCAGTGGGTGTATCCCCAGCAGAAACGTCACGCTTGCCTCAAGGAGATTGGGTGGCCCGCTCGAGTCATGGGCGTACGCGGTACCGCAGCCGGCACCTCAACCACCGTCGCCGCTTAATGGGCCTCGCCTCGCCAGGAGACGGCCGCGGTCGGACGACCCCGCCGGCCGCAAATTAGAGGGCTGCCGGAGGGGGACGGGCAGGCGTGTGTGTCCTCGTGCGCCGGTCGGCACGCTCGCCCCGGGGGGCACTCACAGCAGGCCCCCCCATAGGCGACCTCCGGTCGGCAACGCAGCGCACAGGGGGGGGCCCCACTGGTGAGCGCCTTCAGGTTGCCCGCACCCAGCCCCGACCCGCGCTCGCGCCCCGTTACCAGCAGCCCCCCCGAGCCAGCGTGCTGGAACTTGGACGGCAACTTCGGCCGCCCGGGGGCCCGTGGACATCACCCGCCCCCCGACCGCCCGCTCACGAACCGCCGCAGGCGCGAGGCGCGGCCGTCGACGGGCACTGTAGGGCGGCCCAACCACCGCGGCGCGGCGGTGGGGAGAGGCCGGGGCTTTCCGAAACGCGCGCGCCGCGCGCGGGGGCGGCCATCCGGGCCGTCCCCCGCGGCCCGGGGTGGAGCGCCCCGGGGTCCGCGCAGATTGGTCCACCGCGCCCCAGTCGCACCATGCCGGCACCGCGACCGCCGGGCTCCCACGCGGGGGACCGCGCGGTGCCCGACGCCGGGCCTGCGGCGCCGGCTCTCAGCGTCGCGCATTTAGGGAGCAGGGCCACCAGTCGAGGAAGTGCGGAACCCCCGGGAGCCGTGACGTCGTTCGGCGGGCCGGGTGTCCATCTCTGCCCGAGCCCTTGGGCACGGATCTACTTGCGGACCGGCCGCCCGCCTAGCTGGCTTGGCGGGGCCGGAGTCCCCACCGCGCCGACCCAACCCTTCGGGCACTGTCCTCCGGGGCGTCTGCGGCCGCGGGGGATCTCCGTCGCACGCCGCGCAACTGGGGTGACCAGGCGGTGTCCTCGTTGGTAAGCGCTGTGTAGGGGGGCCTCCCCGAGCGCCGGGTCCCGCGGAGTGGTCGGGACGGGGCAGGCCTCGATCCTCCGCCCCGCGGGGGCCGTGGAG     
D       AATTTTAATCATAATCTAGAATAAGTATTACAATTTTAAAATTAGGATGCAGAAAAAGTATAATAATATAGAACTATTATTAACTATTTAAGTTTGATAAAAGAACTCAATTAATAAAAAGAGGAATAATAATTTATAATAAATACATAAAATAAATTTTTAAGAGCTATATTTATATTAACTGTTAATATGTAAAGATAAAGAAGTCAAAAAATTATCACTCATACCTTAAATATTGATCTAAATTTATTAAATAAAATAGATTTAGTAATAAAATATAAAATTTAATTATTTAAAATGTTTTCAGCATATGATCATAGTTCAATTTATTTCAACACATAATTTATGTAAAGTACTTCGATACATAATATTAATTATCTCATATGTTCATTAGTTTATATTTTTTAAGTAGGTTATCGTTGAATGATTCCATCCTATTTTTCAAATTGAATCAAATATATTATAAATAAGTATATCTTAATCCCATCTTCCTATAGTTTAAACAAATATATGTAAATCTCTATAGAATATTTTAGATTTTTTGAATTAATAAGAAATATGTAATGCATATTTAGGTATAGTCGTGTCTCTTGAAAAATATAAAGGACTGAGAGTTCTATAGCTGTTTTCTGTATCGTAAAATTTTCAATTATATTTTAATTTTTAGATTAACATTATTAAAGAACAGTATAATAGATATATAGATTTTAAAATAATACTAAAATTTAAATAAAACAATTTTAAAAAAACTATATGATTCCGAATATATATAAAATTGGAAACTGAATCATGCGTTTTGAACCAATGTGCAGTTAATTGAATTACCAAGAAGATAGTCAAATTTTATCTTCTATAAATTATAACTTCGATTATCGATGGAAAAACATCTTTTACCATTAGTTGCAAATATTAATATGGGTTTACATATCAATTGCTAATTGGTGATATTATGAATTAATTTGAGAGAGGTGATAATTTTTTGTATATTTACCATATTATTAATCTCATTTACCCAGACGCATATCAGTATGCAAACATCGCATGGATCTGACAGTAGGATTGTACGAGTTATGTGGTAAGTTTAAGAAAAATAGGGAAGACATAACTCTAATAATGTCAGTGGACATTTATCTCCACTAGTCATAGGCCAAAGACTCTTCAGTTGAATCTCGTTCATTCCGGGCACAATAGTTTAACGTGCCTTGTGATCGTACTTAATTAGTACTACTCACCTTGTCTTCCCTATACCTGATTGAAGAACCTCGACACGTAGCGCCACTTTTACAAATGGTGTGACGTATCTGCATTATTAAATAAATAATGCATATCCTATATAAGGTAGAGTAAACACAGTTACATGTCCTTCCACAAACAGAATTATTTGTTTTTGTTGCTCTATCACAGGACAAATCGAGTCGGGTGAACGCGTCGCAAAAATGTATTGGATGAGCTTTATAAATCTTGTCGATTTCAAATATATGTACTGGTTTCAGGTGTCTAGATTCACACTGAGGGGATTCTAACTAAGGCCTCATCATTCGTTGTAATTACCATGAAGTTATTGTTGATAAAGAAGTGTTGCTGGACATGGCGGTTAAGGCCCTGAAGCCATTTCCGACACGTAATTTTTTCTTTGAGACCCACTTAAGGAACAATTTAAGGTTTAAATGAGTTAGGGTTCATTTTTAAGTTGGCCTTATATGACTCACAGTTGTCCGAGTCAGAATATTGCTCTCGTGAATTGATTGAATTTCGTTTATTGTACTTTGTCTCAATGCATATCATGTGGATCTTCCAATATCACAGAGTGTTTACCAGACAAGTAAAGCGTGAGGCGTAAATAATCAGATTATCAAGACATCAAACTGTTGTAACATATATTGGAAAAATAAAAGAGTTACATCGTGCTGTGTATCATCTGTTAGAACGTACATAAGAGAGTCCTCATCCAGTGTTGATCTAGAGAAGTAATGTTGAGACTCCAATGCATGTGCGTCAAGGCAGTTCGGTCGCAACTGTTGGAGACGCCGGCGGTGCCTGTGGACGACGGTTCAGCCCTACTCAGCAGAAGGCCCTGCTGCACGCGCCTAGTCTATCGGAGCAGGCTTGACACCTGTTCTTTGGCCAGCTGTCGCCGAAGCAGGACTTATCGGACGCCCCCCCAGCGGCAGGAATAAGTTGCAGCAACTAGAGAGAGGGCCGCAGAGCGGTCTGGAACTCCTACGCCGCCTGTCAGAAAAGCGCACAGGGTGCAGGCAGTTGCTTCGAAAGCCTTGGTAACCTGTGACGGGTCGCCATTTGTAGAGTAGGGCACGCTCAGGGGTCCTGCAGCTGAGTGGTTGTACAGCGACTACGGTGTCGGTCGTTCAGGTTTCCATGGGGGACACGTGCCGCGATCCTCCAATAGTGCACGGAGGCAAATCCTTGTTGGTCTGACTACTCACACGAGTGTGACGCCCCGTCGTGAATCTGAGGTTTGAGTGGCCAATGGTCAGATAACACCACGCTGCATACGCTGGGTTACAAACGAGTGCAGCGTCGACCAGGTACATGAAGGGGGTGGGACCCATCTCGGATCCCTCTGCACAATCTGGTCTGAGAAATCGAACCAGTGACTCTCAGGAGAATTACCACACAACGCGATACGGCCGGCACGGCGAGCCTGACCGCCAGTGCCGGGAGACGCCTCCAACACCTCCGCAGGGGGGTGTCGCTTGCCTGCCGGCCCCCCTCCTACCGGTAGTGCTTCCGGACGGTAACGCTACTCAGAAGCCCGTCCGCCCAATGTCAAGACTTCGAGTTTTCGCAACGGGTTTGCATAATGTGGGGGGACCGCCTGGAATTCCCCGGACCAGATAACCGCCGGGAATCCCTGGCGTCCGCAGTGAGAGTAGCCCCAGCGAGAACGTCAAGCTTGCCTCAAGGAGCTAGTGTAGCCCGCCCGCGTCATGGTACTACGAGATGCTGCTGCCGGCACCTCAACCACCGTCGCCTCGTAATGGGCCCCGCCTCGCCAGGAGACGGTCGCGGTCGGACGCCCCCGCCGGCCGCAAATTAGAGGGCTGCCGGAGGGGGACAGGCGGGCGTGCGTGTCCTCGTGCGGCGGTCGGCACGCTCGACCCGGGGGGCACTCTCAGCAGGCGCCCCGATAGGCGACCTCCGCTCGGCAGCGCAGCGCAGAGGGGGGGGCCCCACTGATGACCGCCTTCAGATTGCCCGCAGCCAGCCCCGACCCGCGCTCGCCCCCCGTTACCGGCAGCCCCCCCGAGCCGGCGGGCTGGAACGTGGACGGCAACTTCGGCCCCCCGAGCGCGCGTGGACGTCACCCGCCCCCGGACCGCCCGCGCGCGAGGCTCCGCAGGCGCGAGGCGCCGCCGTCGACAGGCACTGCAGATCGCCCCAAGCACCGCGGGGCGGCGGTGGTGAGAGGCCGGGGCTTTCCGAAACGCGCGCGCCGTGCGCGGTGGCGGCCATCCGGGCCGTCCCCCGCGGCCCGGGCTGGGGCGACCCGGGTTCCGCGCAGGTTGGTCCACCGCGCCCAAGTCCCCGCATGCCCGCACCGGCACCGCCGAGCGCCCACGCGGGGGACCGCGCGGTGCCCGACGCCGGGCCTGCGGCGCCGGCTCTCAGCGTCCCGCAGTCAGGGAGCAGGGCCACCAGTCGAGGAAGTGCGGAGCCCCCGGGAGCCGTTACGTGTTTCGGCAGCCCGGGTATCCGCCCCTGCCCGAGCTTTTGCGCACGGATCTACCTGCGGACCGGCCGTCCGCCCAGCCGGCTTGGCATGGCCGTAGCCCCCGCCGCGCAGACCCGACCCTCCGGGCACCGTCCTCCGGGGCGTCTGCGACGGCCGGGGACCTTCGTTGCTGGCCGCGCAACTGCAGTGACCAGGCGATTTCCTCGCTGGTAGGCGCTGTGTAGGGGGGCCGCACCGGGCGCCGGGTCCCGAGGAGTAGTTCGGTCGGGTCAGCCCTCGACCCTCCTCCCCGCACGGGCCGTGCAG     
C       GATTTTGATCATAGTCTGGAATAAGTATTACGATTTCAAAATTAGGATGCAGAAAAGATATAATAATATAAAACTATTATTAACTATTTGAGTTTAATAAAAAAACTCAATTAATGAAAAGAGAGATAATAATTTATGATAAATACATAAAATAGATTTTTAAAAGCTATATTTATATTAACTATTAATATGTAAAAATAAAGGAATCAAAGAATTATCACTCATACCTTAAATATTGATCTAGATTTGTTAAATAGAATGGATTTGATAATAGAATATAAAATTTAATTATTTAAAATGTTTTCAACATATAATCATAATTTAATTTATTTCAACACATAATTTATGTAAAGTACTTCGGTACATAATATTAATTATCTCATATATTCGTTAGTTTATATTTTTTAAGTAAATTATCGTTGGATAATTCCATCCTGTTTTTCGAATTGAATCAGATATATTATAAGTAAGTATATCTTAATCCCATCTTCCTATAATTTGAACAAATATATGTAAATCTCTATAGGATATTTTAGATTTTTTAAATTAATAAGAAAAATGTGATGCATATTTAGGTATAATCATGTCTCTTGAGAAATATAAAGAGCTAAGAGTTCTATAACTATTTTCTATATCATAAAATTTTCAATTATATTTTAATTTTTAGATTAACATTATTAAAAAACGATATAATAGATATATGAAATTTAAAATAGTACTAAAGTTTAAATAAAACGATTATAAAAAAACTATATGATTCCGAATATATATGAAGTTGAAAACTGAATCATGCATTTTGAACCAATGTGCAGTTAATTGAATTACCAAAAAGATAATCGAATTTTATCTTCTATAAATTGTGGCTTCGATTATCGGTGAAGAGACGTCTTTTACCATTAGTTACAAATATTAATATGAGTTTACATATCAATTGCTAATTGGTGGTATTATAAATTAATTTAAAAGAAGTGATAGTTTTTTGTGTATTTGCCATATTATTGATCTTATTGACCCCGACTCCCATCGGTATAAAAACATCGCGTGGATCTGATGGTAGGATTGTATGAGTTATGCGGTAAGTTTAAGAAAAAAAGGGAAGACATAACTCTAATAATGTTAGTGGAGATCTATCTCCGCTAGTCATAAGCCAAGGACCCTTCAGTTGAATCTCGTCCATATCGGGTACAATAATTCGACGTGCGCTGTGATCGTACTTAATGAGCGTCACTCACCTTGTCTTTCCTATACTTAATTAAAGAACCTCGACACGTAGCGCCACTTTTACAAATGGTGTGGCGTATCTGCATTGTTAAATAAATAATTCCTATCCTATATAAGGTAGCGTGAACATAGTTACATGTCCTTAGGCAAGCGGAATTATTTGTTCTTGTTGTTCCATTACAGCACAATCCAAGTCAGGTGAACGCGTTACGAAAGTGTATTGGATGAGCTTTATAAATCTTGCCTATTTCAAATATATGTGCTAGTTTCAGACATCTAGATTTACATTGAGGGGATTCTAACTAAGGCCTCATCATTCGTTGTAATCACCACGAAGTTATCGTTGATAAATTAGTGTTGCTGGACATGGCGATTAAGGCCCCGAAGCAATTTCCGGTACGTAATTGTGTCTTTGAAACCCAGCCAAAGAACAATTTCAGGTTTAAATGAGTCAGAGTTCGTTTTTAAGTTTGCCTTAAATGCCTCACCGTCCTCCGTTTCGGAATATTGTTCTCGTGATTTGATTGAATCTCGTTTATTGAACTTTGTCCACATGCATGTAGTGTGGATCTTCGAGTATCACAGAGTGTTTACCAGATGAACAAAGCGTGGGGCGTAAATATTCATATTATCAAGACATCAAACTGTTGTAAGATATATTGGAAATATAATAAAGTTACATCGTGCTGTATACAATTTGTTAGAACGCGCATAAAAGAGTCCTCGTCTAGTGTTGATCTACAAAAATAATGTTGTGACTCCAATGCATGTACGTCAAGGCAGATGGGTCGCAACTGTTGGTAACGACGGCGGTCCCTGTGGACGACGGTTCAGCCCTGCTCTGTAGAAGGCCCGGCTCCACGCGCCTAGTCTATCGGAGCAGGCTTGTCATCTGTTCTTCGGCCAGCTGTCGCCAAACCAAGACTTGCCGGACACCCGCCCAGCGGCAAAAATAAGTCGCAGCTACTAGAGATGGTGCCGCAGAACGGTCTGGAACTCCTACGCCTCTTGCCAGAATAGTGCACAGGGTGCAGGCAGTTACTTCGACAGCCTCGGTAACCTATGATGGGTCGACAGTTGTAAGGTAGAGCACGCTCTAGGGCCCTGCAGCTAAGTGGTTGTACAGCGACTACGGAGTCGGGCGTTCAGGTTTCCGTGGGGGATACGAGCTGCGAGCCTCCGATAGCGCACTGAAGCAAATCCTTGTTGATCTGACTACTCACACGAGTGTGACTCCCCATCGTGAATATAAACCTTGAGTGGCCAATGGTCGGGTAACACCAGGCTGCATGCGCTGGGTTACATACGAGTGCAGCGTCGACCGGGTACATGAAGGGGGTGGGACCCATCTCGGATCCCTCTGCACAATCTGGTCTGAGAATTCGAACTTGTTACTATCAGGAGAACACCCGCACAACGCAATATGACTAGCACGGCGAGTTTGACCAGCAGTGCCGGGAGAGGCCTCCAACACCTCCGAAGGGAGCTGTCGCTTACCTGCCGGCCCCCGTCCCGCCGGTAGTGCTTTCGGACGGTGACGCTACTCGGAATTCCGTCCGCCCAATGTCTAGACTGCGAGTTTTCGCAACGGGTCTGCATGATGTGTCGGGACCGCCTGGAATTCCCCGAACCAGATAACCGCCGGGAATCCTTGGCGTCCCCAGTGGGCGTAAGCCCAGCAGGAACGTCATGCTTGCCTCGAGAAGATGGTGTAGCCCGCCCGCGTTATGGGCCTACGCGATGCCGCAGCCGGCACCTCAACCATCGTCGCTACATAATGGGCCCCGCCTCGCCAGGCGACGGCCGCGGTCAGACGCCCCCGCCGGCCGCAAATTAGAGGTCTGCCGGAGGGGGACGGGCAGGCTTGCATGTCCTCGTGCGCCGGTCGGCACGCTCGCCCCGGGGGGCACGCGCAGCAGGCGCCCTGGAAGGCGACCTCCGCTCGGCAGCGCAGCGCAGAGGGGGGGGCCCCACTGGTGAGCGCCCTCAGGTTGTCCGTCCCCAGCCTCGACCTGCGCTCGCACGTCGTTACTGGCAGCCCCCCCAAGCCAGCGCGCTGGAACATGGACGGCAACTTCGGCCGCCCGGGTGCCCCTGGACATCACCCGCCCCCGGACCGCCCGCACGCGAGCCGCCGCAGGCGCGAGGCGCTGACGTCGGCGGGCACTGCAGGCCGGCCCAACCACCGCGCCGCGGCAGTGTTGAGGGGCCGCGGCTTTCCGAAACGCTCGCCCCGCGCGCGGTGGCGGCCATCCGGGCCGTCGGCCGGGGCCCGGGGTGGGGCGGCCCGGGCTCCGCGCAGGTTGGTCCACCGCGCCCCAGTCGCGTCATGCCCGCACCGGGACCACCGAGCGCCCGCGCGGGGGACCGCGCGGCGCCCGACGCCGGGCCTGCGGCGCCGGCTCTCAGCGTCGCGCAATTAGGGAGCAGGGCCGCCAGTCGAGGAAGTGCGGATCCCCCGGGAGCCCTGACGTCGCTCGGCGGGCCGGGTATCCGCCCGTGCCGGAGCCCTTGGGCACGGATCTACCTGCGGAGCGGCCGGCCGCCCAGCCGGCTTCGCGTGGCCGGAGGCCCCGCCGCGCTGACCCCACCCTCCGGGCACCGTCCTCCGCGGCGTGTGCGACCGCGGGGGATCTTCGTCGCACGCCGCGCAACTGTCGTGACCAGGCCGTCTCCTCGCTGGTAAGCGCTGTGCAGGGGCGCCGCCCCGAGCGCCGGGTCCCGCGGAGTGGTCGGGCCGGGGCAGGCCTCGATGTTCCCCCCCGCATGGGCCATCCAG     
B       GATTTTGATCATAGTCTGGAATGAGTATTGCGATTTTAAAGTTAGGATGCAGAAAAGGTATAATAATATAAAACTATTATTAACTGTTTGAGTTTAATGAAAAAACTCAGTTAATAAAAAGAGAAATAATAATTTATAATAAATACATAAAATAGATTTTTAAAGGCTATATTTATATTAACTATTAATAAGTAAAAATGAGAAAGTCAAAAGATTATCACTCATACCTTAAATGTTGATCTAAATTTATTAAATAAGATGGATTTAGTAATAAAATATAAAATTTAATTGTTTAGAGTGTTTTCAACATATGATCATAATTCAATTTATTTTAACACATAATTTATATAAAGTACTTCGGTACATAATATTAATTATCTCATATATTCGTTAATTTATATTTTTTAAGTAGATTATCGTTGAATAATTCCATCCTATTTTTCAAATTGGATCAAATATATTATAGGTAAGTATGTCTTAATCCCATCTTCCTATAATTTAAACGAATATATGTAAATCTCTATAGGATATTTTAGATTTTTTAAATTAATAAGAAATGTATGATGCATATTTGGGTATAGTCATGTCTCTTGAGAAATATAAAAGGCTAAGAGTTCTATAGCTATTTTCTATATCATAAAATTTTCAGTTATATTTTAGTTTTTAGGTTAACATTATTAAAAAACGGTATAATAGATATATAAAGTTTAAAATAGTACTAAAATTTAAATAGAACAATTATAAAAAAACTATATAATTCCGAATATATATGAAGTTGAAAACTGAATCATGCATTTTGAACCAATGTGCAGTTAATTGAATTACCAAAGAGATAGTCGAGTTCTATCTTCTGTAAATTATAACTTCGATTATCAGTGAAAGAACATCATTTACCATTAGTTACAAATATTAATATAAGTTTACATATCAATTGCTAATTGGTGATATTATAAATTAGTTTAAAAGAAGTGATAATTTTTTGTGTATTTGCCATATTATTAATCTCACTTACCCCGACATACATCAGTATGACAACATCGCGTGGATCCGACAGTAGGATTTCACGAGTTGTGTGGTAAGTTTAAGAAAAATAGGGAAGACATAACTCTAATAATGTCAGTGGAAATCTTTCACCGCTAGTCATAGGCCAAAGACCCTTCAGTTGAATCTTGTTCATACCGGGCACTATAGTTAGACGTGCACTGTGATAGTACTTAATTAGTGTTACTCACCTTGTCTTCCCTATATCTGATTAAAGGCCCTCGACACGTAATGCCACTTTTATAAATGGTGTGACGTATCTGCACTGTTAAATAGATAATCCCTATCCTAAATAAGATAGGGTAAACATAGTTACATGTCCTTCGACAAACAAAATTATTTGTTTTTGTTATTCCATCGTGGCACAACCCGAGTCAGGTGAATGCGTTGCGATAATGTGTTGGATGGGCTTTATAAATCTTTTCGATATCAGATATAAGTACTAGTTTCAGACATCTAGATTCACACTGAGGGGATTCTAACTAAGGCCTCCTCATTCGTTATAATCACCATGAAGTTATCGTTCATAAGTAAGTGCTACTGGACATGGCGATTAAGGCCCGGAAGCAACTTCCGATACGTAATTCTTTCTTTGAAACCCAGTTAAGGAACAGTTTAAGGTTTAGATGAGTTAGGGTTCGCTTTTAAATTGGCCTTATATAAATCACGGTCGTCCGTATCAGAATATTATTCTCGTGACTTGATTGAATTTCGTTTATTGAACTCTGTTCACATGCATATTATGTGGATCTTCGAATATCACAGAGTGTTTACCAGACGGGCAAAGCGTGGGGTGTAGATGTTCATATTATCAGGACACCAGCCTGTTGTAAGACATATTGGAAAAATAATAAAGTTACATCATACTGTGTACCATCTGTTAGAACGTGCATGAAAGAGTCCTCGCCTAGTGTTGATCTAACAAACTAGTGTTGAGATTCCAATGCATGTACGTCAAGGCAGTTCGGTCGCAACGGTTGGGGACGACGGCGGTGCCGGTGGATAACTGTTCAGCCCTATTCCGCAGAAGGCCCTCCCCCACGCGCCTAATCTATCGGAGCAGGCTTGACCTCTGTTCTTTGGCTTGCTGTCCGCGAGCCAGGACTCGTCGGACACCCTCCCAACGGCAGAAATAAGTCGCAGCGACTAGAGATGGTGCCGCAGAACGGTCTGCAACTCCTACGCCTCCTGACAGAAGAGCGCACAGGGTGCAGGCAGTTGCTTCGACAGCCTCGGTAACCTATGGCGGGTCGTCATTTGTAAGGTAGCGCACGATCATGGGCCCTGCAACTGAGTGGTTGTGCCGCGACTACGGAGTCGGATATTAAGGTTTCCGTGGGGGATACACGCCGCGAACCTCCAATAGTGCACGGAAGCAAGTCCTTGCTGGTCTGACTACTCACACGAGTGTGACTCCCCGTCGTGAGTGTCAGACTTGAGTGGCCAATGGTCAGGTAACACCAGGCTGCATACGCTGGGTTACACACGAGTGCAGCGTCGACCAAGTACGTGAAGAGGGTGGGACCCATCTCGGATCCCTCTGCACAATCTATCCTGAGAAATCGAAACCGTGACTCTCCGGAGAACCGCCACGCAACGCAATACAGCTGGCAGGGCGAGTCTGACCGTCAGTGCCGGGAGATACCTCCAATACCCCCAAAGGGAAGTGTCGCTTACCTGCCGGCCCACACCTCACCGGTAGTGCTTTCGGACGGTAACGTTACTCGGAATCTCGTCCGCCCAATGACCAGACTGCGAGTTTACGCAACGGTTGGGCATGCTGTGCGGGGACCGCTTGGAATTCCCCGGATCAGATAACCGCCGGGAATCCCTGACGTCCGCAGTGAGTGTGACCCCAGCGGAAACGTCATGCTTGCCTCAAGAAGATTGAGTAGCCTGCTCGTGTAATGGATCTACGCGATGCCGCAGCCGGCACCTCAGCCACCGTCGCCACATAATGGGCCCCGCCTCATCAGGAGACGGCCGCGGTCGGACGCCGCCGCCGGCCGCAAATTAGAGGGCTGCCGGAGGGGGACGGGCAGGCGTGCGTGTCCTCGTGCGGGGGTCGGCACGCTCCCCCCGGGGGGCACCCGCAGCGGGCGCCCCGAAAGGCGACCTCCGGTCGGCAGCGCAGCGTAGAGGGGGGGGCCTCACTGCTGAACGCCTTCAGGTTGGCCGCTCCCAGCCCCGACCCGCGCTCGCGCCTTGTTACCGGCAGCCCCCCCTAGCCGGCGGGCTGGAACATGGACGGCAACTTCGGCCGCCCGGGTGCGCGTGGACATCACCCGCCCCCGGACCGCCCGCGCCCGAGCCGCCGCAGGCGCGAGGCGCTGCCGTCGGCGGGCACTGGACAGCGGCCCAATCACCGCGCCGCGGCCGTGCTGAGAGGCCGGAGCTTTCCGAAACGCGCGCGCCGTGCGCGGTGGCGGCCATCCGGGCCGTCCGCCGCGGCCCGGGCTGGAGCGGCCCGGGTTCCGCGCAGGTTGGTCCACCGCGCCCCAGTCGCGTCATGCCTGCACCGGCACCGCCGGGCGCCCACGCGGGGGACCGCGCGGTGCCCGACGCCGGGCCTGGGGCGCCGGCTCTCAGCGTCCCGCAATTAGGGAGCAGGGCCACCAGTCGAGGAAGTGCGGAGCCCCCGGGAGCCCTGACGTCGTTCGGCGGGCCGGGTATCCGACCCTGCCGGAACCATTGGGCACGGATCTCCTTGCGGACCGGCCGGCCGCCCAGCTGACTTAGCACGGCCGGAGGCCCCGCCGCGCCGACCCGACCCTCCGGGAACGTTCCCCCGTGGCTTCTGCGCCCGCCGGGGACTTTCGTCGCGTGCCGCGCAACTGGGGTGACCAGGCGTTCTCCTCGCTGGTAGGCGCTGTGGAGGGGGGCCGCGCCGGGCGTCGGGTCCCGAGGAGTTGTCAGGACGGTACAGACCTCGATCCTCCGCCCAGCACGGGCCATGGAG     
A       GATTTTGATCATAGTCTGGAATAAGTATTACAAATTTAAAATTAGGGTGCAGAAGAAATATAATAATATAAAACTATTATTAACTGTTTGAGTTTAATAAAGGAACTCAATTAATAAGAAGAGAAATAGTAATTTATAATAAATACATAAAATAGATTTTTAAAAGCTATATTTATATTAACTATTAATATGTAAAGATGAAGGAGTCAAAGGATTATCACTCATACCTTAAATATTGATCTAGATTTATTAAATAGAATGGATTTAGTAATAAAATATGAAATTTAATTATTTAGGATGTTTTCAACATATAATCATAATTCAATTTATTTCAACGCATAATTTATATGAAGTACTTCGATGCATAATATTAATTATCTCATATATACGTTAGTTTATATTTTTTAAGTAGATTATCGTTAGATAATTCCATCCTATTTTTCAAATTGAATCAAATGTATTATAAGTAAGTATATCTTAATCCCGTCTTCCTATAATTTAAACAAATATGTGTAAATCTCTATAGGATATTTTAGATTTTTTGAATTAATAGGAAATATATGATGCATATTTGGATATTATCATGTCTCTTGAAAAATGTAAAGGGCTAAGAGTTCTATAGCTATTTTCTATATCATAAAATTTTCAATTATATTTTAGTTTTTAGATTGACATTATTAAAAAACGGTATAATAGGTATATAAAATTTAAGATAGTACTAAAATTTAGATAAAACGATTGTAAAAAAACTATATGATTCCGAATGTATATGAAATTGAAAACTGAATCATGCATTTTGAGCCGATGTGCAGTTAATTGAATTACCAGGAAGATAGTCGAGTTTTATCTTCTATAAATTATGACTTCAATTATCAATGAAAAAACGTCTTTTACCATTAGTTACAAATATTAATATAAGTTTACATATCAATTGCTAATTGGTGATATTATAAATTAATTTAAAAGAAGTGATAGTTTTTTGTGTATTTACCATATTATTAATCTCATTTACCCCGACATATATCGGGATCAAAACATCGCGTGGATCTGACGGTAGGATTGAACGAGCTATGTGGTGAGTTTAAGAAAAATAGGGAAGACGTAACTCTAATAATGTCAGTGGATATCTTTCACCGCTAGTCATAGACTAAAGACCTTTCAGTGGAGTCCCGTTCATGCCGGGCACAATAGTTTGACGTGCTTTGTGATCGTACTTAATTAGCGTCACCCACCTTGTCTTTCCTATACTTGATCCAAGAATCTCGACACGTAGTGCCACTTTTATAAATGATGTGACGTATCTGAATTGTTAAGTAAATAATCCCTATCCTACGTAAGGTAAGGTATACATAGTTACATGTCCTTTAACAAACAGAATTATTTGTTTTCATTGCCCAATTGTGGCATAACCCGAGTCAGGTGAACGCGTTACGAAAATGTGTTGGATGAGCTCTATAAATCATGTCGATTTCAAATATATATACTAGTCTCAGACATCTAGATTTACACTGAGGGGGTTCTGACTAAGGCCTCGTCATTCGTTCTAATCACCATCAAGCTATCGATGATAAATAAGTGTTGCTGGACATGGCGATTAAGGCCCCGAAGCGATTTACGATACGTAATTATTTCTTTGAAATCCAGCTAAAGAACAATTTTAGGTTTAAATGAGTTAGAGTTCGTTTCTAAATTGGCCTTATGTGAATCGCGGTTGTCCGTGTCAGAATATTATTCTCGTGACTTGATAGAATCTCGTTCATTGAACTTTGTCCATATGCATATTACGAGGATCTTCGAAGATCACAGAGTGTTTACCAGACGAGCAAAGCATGGGGCGTAAATATTCACATTAACAAGACATCAAACTGTTGTAAGATATATTGGAAAAATAATAAACTAACATCGTGCTGTGTGTCATCTGTTAGAACGTGCCTAAAAGAGTCCCCATCTAGTGTTGATTTAAGCAAGTAATGTCGAGACTCCAATGCATGTACGTCAAGGCAGTTCGGTCGCAACTGTTGGAGACGGCGGCGGTCCCTGTGGACAACGGTTCAGCCCTGTTCCGTAAAAGGCCCACCACCACGCGCCTAGTCTATCGGAGCAGGCCCGACATCTGTTCTCTGGCCTGCTATCGCCGAGCCAGGACTTGCCGGACACCAACCCAGCGGCAGGAATAAGTTGCAGCAGCTAGATATAGTGCCGCAGGACGGTCTAGAGCTCCTACGCCTCCTGTCAGAATAGCGCACAGGGTGCAGGCAGTTACTTCGACAGCCTCGGTAACCTGTGACACGTCGGCATTTGTAACGTAGCGCACGCTCAGGGGCCCTACAACTGAGTGGTTATTCAGCGACTACGGAGTCGGGCGTTTAGGTCTCCCTGGGGGACACACGCCGCGAACCTCCAAAAGTGCATAAAACCAAATCCTTGTTGATCTGACTACCCACACGAGTGTGACTCCCCGTCGTGAATGTGAGGTTTGAGTGGCCAATGGTCGGGTAACACTAGGCTGCATACGCTTGGTTACAGACGAGTGCAGCGTCGACCAGGCACGTGCAGGGGGTGGGACCCATCTCGGATCCCTCTGCACAATCTGTTCTGAGAAATCGAACAAGTCACTCTCTGGAGAACCGCCACACAACGCGATGCAGCTAGCACGGCGAGTTTGACCACCAGTGCCGGAAAAGGCCTCTAAGACCCCCAGAGGGGAATGTCGCTTACCTGCCGGCCCTCGTCCCGCCGATAGCGCTTTCGGACGGTGACGTTACTCAGAATCCCGTCCGCCCAATGTCAAGACTGCGAGTTTTCTCAACGAGTCTGCATGGTGTGAGGGGACCGCCTGGAATCCCCCGAACCAAATAACCGCCGGGAATGCTTGGCGTCCGCAGTGCGTGTAACCCCAGCGGCAACGTCATGCTTGCCTCAAGACGATGGTGTAGCCCGCACGGGTTATGGGACTACGCGATGCCGCAGGCGGCACCTCAACCACCGTCGCCACGTAATGGGCCCCGCCTCGCCAGGAGACGGCCGCGATCAGACGCCCCCGCCGGCCGCAAATTAGAGGCCTGCCGGAGCGGGACGGGCGGGCGTGACTGCCCTCGTGCGTCGGTCGGCACGCTCTCGCCGGGGGGCACGCTCAGCCGGCGCCCCGAGAGGCGACCTCCGGTCGGCAACGCAGCGGAGAGGGGGGGGCCCCACTGATGATCGCCTTCAGGTTGCCCGCACCCAGCCCCGACCCGCGCTCGCCCCCCGTTACCGGGAGCCCCCCCGAGCCGGCGCGCTGGAACGTGGACGGCAACTTCGGCCGCCCGGGCGCGCGTGGACATCACCCGCCCCCGGACCACCCGCGCACGAGCCGCCGCAGGCGCGAGGCGCGGCCGGCGGCTGGCACTGTAGCGCGGCCCAATCACCGCGCCGCGGGAATGGAGAGAGGCCGGGGCTTTCCGAAACGCTCGCGCCGCGCGCGGTGGCGGCCATCCGGGCTGTCCCCCGCAGCCCGGGATGGGGGGGCCCGGGCTCCGCGCAGGTTGGTCCACAGCGCCCCAGTCGCGCCATGCCCGCACCGGCACCGCCGAGCGCCCGCGCGGGGGACCGCGCGGGGCCCGACGCCGGGCCTGGGTCGCCGGCTCTCAGCGTCCCGCAGTCAGGGAGCAGGGCCACCAGTCGAGGAAGTGCGGACCCCCCGGGAGCCGTGACGTCTTTCGGCGGTCCGGGTATCCGTCCTTGCCGGACCCCTTGAGCACGGATCTACCTGCGGACCGGCCGCCCGCCCAGCGGGCTTCGCGTGGCCGTAGCCCCCGCCGCGCCGACCCAACCCTCCGGGGACGCTCCTCCGTGGCATCTGCGACCGCCGGGGACCTGCGTCGCACGCCGCGCAACTGGGGTGACGAGGCGGTCTCCTCGATGGTAGGCGCTGTGTAGCGGGGCCGCGCCGGGCGCCGGGTCCCGGGGAGTCGTCGGGACGGGACAGACCTCGATGCTCCGCCCCGCATGGGCCGTGGAG     
