# Supplementary material for: A simple method for data partitioning based on relative evolutionary rates
Source: PeerJ. 2018 Aug 28;6:e5498. doi: 10.7717/peerj.5498 (PMC6118207; doi:10.7717/peerj.5498)
Supplement: Data S1 — The datasets are provided in the PHYLIP format. [file peerj-06-5498-s002.zip › DataS2/AS12-1.phy]

17  4000
out     GTCCTAAATTTTTAATTGCATGAAAGCGCTTCCTCTGTATATCAAATTGCGATAAATCTTATTTCGAATTATGTTTACTCAAGTGTAAAGTTTTCTAAGTTATGAAGAATTCTAAGATTCTACGTATTATAAACGATAATAGGATACTAAATAATCGAATTCTATTTTAGATACCTTAAGGCGAATTTACACATGAATCTGTTAAATTTATTTAAGGACATTTTTTTAATTAGATTTCTTTGTCATCTATAAAGTCGTTAATAAACCTAATCTAAAAACTGTGCTATTTTTATAAGTACTAGCACCAAATATATATAATACATTAAAAATATCAAATTTTAGATTATATAATAAAGTATTATTAGAAGAAATAATGAACCTTCTATATTATAATAAATTCTCTTCTTACATAAATCTTAAATTTAACTACTTTTTATAAATTATTAATTAAATAACAGTTAATCAAAGAATTTTAAAAGTAATATTGAATATTCATTAAATAAATAATTAGAAAAACTTAAAAAATTAAAATATATAATCCTAATTAATTCTTATAAAATATTTACTGTTAGAAAAAAATGGATGACCCACTAAAATAGAATTTTATTTTGTAAGTATATATTCCATATATGGGATTTTCGACTTATAATTAAAAAATTAATTAAATATCTAGATGTAAAGATTAAAATTAAAATCACGTTATATTAAGTATATAATATAAGTTTGTTTTCGTATATTTATTATAAGTTGCTAAAAATCTTTTAATACTATTAATTAATAAATTTAAATATTTTTTCCTGTAATCAAATTTATTAAAGAATCTCTGTATAATATATTGTAAAATTAATATTTAATGAATTATAAAACTCCTCTATTTTTTTAAATGTATTAAAATTCAATATTCAAAAAGAAAAATCTCTCAATGATGAGATAAATTAATATTTTGGAAAAACATTTTTTTATAATAATTCCTTAATTATTGTATAGTATAAATATTAACTCTATTAGAGGCGTACCAAAACTGTGTCAGACGTCGAGATTATACCCTAGAATATAACATGAAATAACCAAATTGACCAAAACATGTTACAGTTATCCGTCCTGGCCTCTCAAGGCTGTTAGATCCATTAAAATGCTCGTAACGGTGGGTGCAGTTATAGACGTTCAGCGAGAACAGCAATGGGTCATGGAGAGGGTATATACTTAGAGAATTGCACGCGATCGTATATCAGCCCTTCATTTCGCCCATATAATCGATAGTATGTCTTGTTCATTCATAGGCGATATGGAAGGAAATTGCGTACATACTTAGTACCATAAAACATAGGATTTCTCAATTGACCGAGAAGCACACTACATCAGTTGAACTAAATCCAGGAAATCTGGCATAAAATGTAACGTTTTAAGATTATGTGCGTTGTAGAAAGTTAAATGTGAAACGTTATTTAGTCGGTGCTCGGAAGATATTAAGATAATTCGCGCAACAGCTCCGGATCTAAGCCAAATAAGAAGCAAGTTGTGCCGGAGTCAGGCCGCAGTACATTCACTTCGTTATTGTGATGCAGGCTTTCACGAGTTATTAGTTCATGCTTTCTTTACTTCCGAACGTTCACAACTTCCCGGATCACATTTGTAATAGGAATTTCTAAGTGGGTCGTGGATAATAAACCCTCAAGACGGCGGGGTAATTTTTAGATTATGTATGCACTTTTGAGCTTCGCTTAGGCCGACGAACGGCATGACATCGTACAAAAATTCTATTTAACGAACTTCATATCTTGTTGGGAATTAAGTAAACTGTATCAATGTGTATCAGGTAAAGGTACAAGGCCCACTCGTGAACAAAACATCGCAGTCCTATAAATGTGCACAGAACATTGAAGAAGTGTACTAGTCTAACTCTAGTCAGAAAACTACTATTTGTAGCCCAAACGTCCTCTTGTGGATCCCTGGAAGTATCAACTTTTTTGTAGCGATGTCTATTTTGACTATAATGCTTTTACGCCCAGGTAGGACCGAGTGTAGAACATTATGCTCCTACGGCCTTCTAGATGTTCAAGGAACGTGCATGGCACACAAGTGTGCATTTACAAGGAGTTAGCGGTGTCCCTTTTTGACGGGGGACAGGTCATGGTCTTGCTACTCGGGATCCCAGTGTCGGCGATGGTGTGTATCTTCGATACGGAAAGGCGTTCCCGGGGGAGAGGCTGGGGCAGCTCGATGCTGTGAGCCAGCAGGACACCAGGGGCGTACGACCTTGGCGGTCCAACCGTGGATTTGCCAATTTAGTTCAGGGGCGGGCAGACCCAGAGCGTCGTGGTTGGCCGAATTGCGCAAGTATCGAGCAACTTCATGTAGCTAGTAGTGTCCCGTTGCACGCCTTAGGAGCCTGCGAACCCAGCCTGGCGGCAGAGCCTGCACTCGGCGTCCCCCTTGAGGCGCGTAGGCGGCCGCTCGAGGCGTACCTTCCTCCCCAGGAAGGATCGAAACTTGAGACCTGTGCACTCGCGTGAGGAGTGGTGTCGGGAACTTAACGAGGGGAAAAAACCGCTGCCCCGGTGACAGGGACGGGAATACTTTCGGTGCTGCCGGAGGCGCGTACTGTAGTCTACGTTGTTGTCACGGCGATCTTGGGTCCATCACAGGAATACGAAGAGGCGCGTCGAAGGCATGTAGGAACGACATGCCCGGTCCCAACCACGTCTGGTTTGTTATATACGTCCGGTAAATACTCTGACCCCCGCGCTTGCTCTCCCACGCTTATACCGTACTAAGCCGAATTCTCCGGGTCATCGCGCGCGGGGAACGCCGGGTAGGTGAGCAAGCGGTCACCGAGTACATGCCCCCGCTCCCGTTGAACGAGAATCCCTAGTAGAACTGATGTTTCGAGATAGCCCCACGCTATTCATTATGTCAAGGCCGGTGAGCCGAGGGCGCAACCCTGCACTGCCGACCATTGTCCGTCTGGAAAATCGCCCCAACTGTACCGTTCGCACGCTGGCAGTGTCGTACGGGCCGGCCCGGCGCGCCGTCCCCCACGGGTCCGACCCCTAGCCTGCGGCCCGGGCTTGGCCCAGGTCCTCGCCCCCGCACCCGCGCCGCGAGCGGGTGAGGCGCTGCGCCACTCAGGCCACCGGCAGCCGTCATGAAAGAGAGCGCCGCGACGGCGTGGCCTGACAAGGCCCGACTCCCCGTCCCCCCTCCTACCGGTCGGTGCAACGCGGCCCCGCTTGGGCCGAGCGAGTCCGGACACGCGGAGGCGGCCAGCCGCAGGGCCGGCGGCCCGGCGTTCCCCCAGGGCGGGAGTGAGCCCCGCGTCAGACCGTGCGAGCGTCGCCCCCCCCGGCTCGGACCCACTTCGACCGTGGGGCCAGTGTGGGCGTCCGACCAGCCCAATCGGCGCCAGCCCGGCGCCTGCCCGCAATCGGGCAGCCGGGCGCGCTCACGCCCTGCCGGGTGAGCCCGCGGGAACCGAGGAGCGCGCCCGCTGGCTCCGCAGCGGGCCGCGTTTTGAGCCTTGCCGATGCGGGCCTGCGCGCTCGGCCGCGCACTGTGATGGCAACTGCCGTCGCGTCGGGGCTCCAGCTCACATTGCGGTCCCCGCGGGGGTCGGCAGTCGGGCTCCGGCAGGGGCGGGCCGCCGGCCGGGGGTCCCCCCGCCTCCGAAGCGAGCGGACGGCATCTTGGCGTGGGGGGCCGCCCGGTTCCACGCCCCGGCGGGGCGCGCGCGGGCCGCACCGCGCTCTGCTAGGGGGACCCCGAGGCGGCCGACAGCGCCGCTGGAGGGCAAGCGTTGTGGCGGCCACCCGCGGCGCGGCGGGGCCCCGGGGCCAGCGCGGACGAGGCAGTCCGTCGATACCCTACAGCTCCGGACTCCCGCGCCCCGACTCCCTGGCCACCAGGGCCCGGCTCCTTCGCGCGCGTGTCGCGCCGACGGCCCGGGGGCGGCCACGGGCCGGACCCGGGGCGCCCGGGCGCGCGCGCGGGACGCCAGCCGGCT     
P       GTCCTAAATTTTTAATTGCATGAAAGCGCTTCCTCTGTATATCAGATAGCGATAAATCTTATTTCGAATTATGTTTACTCAAGTGTAAAATTTTCTAAGTTATAAAGAATTCTAAGATTCTACATATTATAAACGATAATAGGATACTAAATAATCGAATTCTATTTTAGATACCTTAAGGCGAATTTACACATGAATCTATTAAATTTATTTAAGGACATTTTTTTAATTAGATTTCTTTATCATCTATAAAGTCATTAATAAACCTAATCTAAAAACTGTACTGTTTTTATAAGTACTAGCACCAAATATAAATAATACATTAGAAATATCAGATTTTAGATTATATAATAATGTATTATTAGAAGAAATAATAAACCTTCTATATTATAATAAATTCTCTTCTTACATGAATCTTAGATTTAAATACTTTTTATAAATTATTAATTAAATAACAGTTAATCAAAGAAGTTTAAAAGTAATGTTGAATATTCATTAAATAAATAATTGAAAAAACTTAAAAAATTAAAATATATAATCCTGATTAATTCTTATAAAATATTTACTGTTGGAGAAAAATGGATGACCCACTAAAATAGAATTTTATTTTGTAAGTATATATTCCATATATGGGATTTTCGACTTATAATTAAAAAATTAATTAAATATCTAGATATAAATATTAATATTAAAATCACGTTATATTAAGTATATAATATAAGTTTGTTTTCGTATATTTATTATAAGTTGCTAAAAATCTTTTAATACTATTAATTAATAAATTTAAATATTTTTTCCTGTGATCAAATTTATTAAAGAATCTCTGTATCATATATTGTAAAATTAATATTTAATGAATTATAAAACTCATCTATTTTTTTAAATGTATTAAAATTCAATATTCAAAAAGAAAAATCTCTCAAAGATAAGGTAAATTAATATTTTGGAAAAACATTTTTTTATGATAATTCCTTAATTATTGTATAATATAAATATTAACTCTACTAGAGGAGTTCTAAAACTGTGTCAAACGTCGAGATTATACCCTACAATATAACATGAAATGGCCAAATTGACCAAAACATGTTATAGTTATCCGTCCTGGCCTCTCAAGGCTGTTAGATCCATTAACATGCTCGTAGCGGTGGGTGCAGTTATAGACGTTGAGCAGGAACAGCAATGGGTCATGGAGAAGGTATATACTTGGAGAATCGCACGCGATCGTATATCAGCCCCTCATTTTGCCGATACAATCGATAGTATGTCCTGTTCATTCATAGGCGATATGGAAGGAAATTGCGTACACACTTAGTACCATAAAACATAGAACTTCTTAATTGACCGGGAAGCACACTACATCAGTTGAACTGGATCCAGGAAATTTGGCATAACAGGATACGTTTCGAGAATATGTGCGTTGTAAAAAGCTGACTGCGAAACGTTATTTAGTCGGTGCTCGGAAGGTATCAAGATAATTCGCGCAATAGCTCTGAACCCAAGCCAAATAGGAAGCAATTTGTGTCAGAGTTAGGCCGAAGTACACTCACTTCATTATTGTGATGCAGGCTTTCATGAGTTATTACTTCATGATTTCTTTACTACCGAACGCTCGCCACTTCCCGGATCACATTTGTAATATAAATTTTTAAGCGGATCGTGGACAATAAACCCTCAAGACGGCAGGGTAATTTTTAGATTATGTATGCACTTTTGAGGTCCGCTTAGGCCGACAAACAACATAACATCGCACAAAAATTTTATTTAATGAACATCATATTTTGTTTGGAATGAAGTAAACTGTATCAATGTGTATCAGGTAAAGGTACAAAGCCCACTCGTGAACAAAACATCGTAGTCCTATAAATGTGCATAGAACATTGATGAAGTGTACTAGTCTAATTCTAGTCAGAAAAATACTTTTTGCAGCCCAAATGTCCTCTTGCGAATCCCTGGAAGTATCAACTTTTTTGTAGTGATGTCTCTTTTGACCATCATGCTTCTACGCTCAGGTCGGACCGAGTGCAGTACATTATGCTCTTACGGCCTTCTAGATGTTCAAGGAACGAGCTTGGCACACAAGTGTGCATCTACTAGTAGTTAGCGGTGTCCCTTTTTGACGAGGCACAGGTCATGGTCTCAACCCTCGGGATCCCAGTGTCGGCGATGGTCTGTGTCTTCGGTGCGGAAAGGCATTCCTGGGGAAGACGCTGGGGGAGCTCGATGCTGTGAGCCAGCAGGACACCAGGGGCGTATGACCTTAGCGGTCCAACCGTGGGTTTTCCAATTTAGTTGAGGAGCGGGTAGACTTAGAACGTCGTGATTGGCCGGATTGCGCAAGTATCGAGCAAATCCATGTAGCCAGTAGTATTACGTTGCACGCCATAGGGGCCGGCGAACCCAGCCGGCCGGCAGAGCCTGCACTCGGCGACCTTCTTGGGGCGCGAAGGCGGCTGCTCGAGGCGCACTTTCCTGCCCAGGAAGGATCGAAACTTGAGGCCTGTGCACACACGTGAGGAGTGGTGTCGGAAACTTAACGAGGGGAAAAAACCGCTGCCCCGGTGAGAGGGACGGGAATACTTTCGGGTCTGCCGGAGGTGCGTACTGGAGTCTACGTTGTTGTCACGTCGGTCCTGGGGCCATCACGGGAATACGAAGAGGCGCGTCGAGGGAATGTAGGAACGAAATGCCCAGTCCCAACCACGTCCGGTTTGTTATATACGTCCGGTAAATACTCTGACCCCCGAGTTTGCCCTCCCACGCTTATACCGTACTAAGCCGAATCCTCGAGTTCATCGCGCGCGGCAAACGCCAGGTAGGTGAGCAAGCGGTCATCGAGTACCTGCCCCCGCTCCCGTTGAACGAGAATCCCTAGCAGAACTGATCTTTCAAGGTAGCCCCTCGCTAGTCATTATGTCGAGGCCGGTGAGCCGGGGGCGCAACCCTGCACTGCCGGCCATTGTCCGTCCGGAAGAGCGCCCCAACTATACTGTTCGCACGCTGGCAGTGTCGTACGGGCCGGCCCGGCGCGCCGTCCCCCACGCGCCCGGCCCCTAGCCTGCGGCCGGGGCGTGGCCCAGGTCCTCGCCCCCGCACCCGCGCCGCGAGAGGGGGAGGCGCTTCGCCACACAGGCCACCGGCAGCCGTCACGAAGGAGAGGGCCGCGACGGCGTGGCCAGACAAGGCCCGAGTCTCCGCCCCTCCTCCTACCGGCCGGGGCAACGCGGCCCCGCTTGGTCCGAGCGAGTGCGGACACGCGGGGGCGCCCAGCCGCAGGGCTGGCGGCCCGGCGTTCCCCCAGGCCGGGGGGGAGCCCCGCGTCAGACCGTGCCAGCGGCGCCCCCCCCGGCTCGGACCCACTTCGACCGTGGGGCCAGTGTGGACGGCCGCCCGGCCCAGTCGGCGCCAGCCCGGCGCCTGCCCGCACTCGGCTAGGCGGGCGCGCTGACCCCCTGCCGTCCGAGCCCGCGGGAACCCAGGAGCGCGCCCGCTGGCTCCGCAGCGGGCCGCTTTTTGAGCCTTGCCGCCGCTGGGCTGCGCGGCCAGCCCCGCACTGTGCTGGCAACTGCCGTCGCGTCGGGGGTCCAGCTCACATTGCCGTCCGCGCGGGGGTCGGCAGTCGGCCTCGGCCAGGCGCGGGCGGCCGGCCGGGGGTCCCCCCGCCTCCGAAGCGGGCGGACGGCATCTTGGCGTGGGGGGCCGCCCGGTTCCACGACCCGGCGGGGCGCGGGCGGGCCGCACCGCGCTCTGCTAGGGGGACCCGGAGGCGGCCAACACCGTCGGTGGAGGGCTAGCGTTCAGCCGGGCACCCGCGGCGGGGCGGTGCCCCGGAGGCAGCGCGGACGAGGGAGTCCGTCGGGACCCTACGCCTCCGGACTCCCGCGCCCCGACTCCCTGGGGACCAGGGCCCGCCTCCGTCGCGCGCGGGTCGCGCCGACGGCCCGGAGGCGGCCTCGGGGCGTACCCGGGGCGCCCCGGCGCGCGCGCGGGACGCCAGCCGGGT     
O       GTCCTAAATTTTTAATTGCATGAAAGCGCTTCCTCTGTATATCAAATTGCGATAAATCTTATTTCGAATTATGTTTACTCAAGTGTAAAATTTTCTAAGTTATAAAGAATTCTAAGATTCTACATATTATAAACGATAATAGGATACTAAATAATCGAATTCTATTTTAGATACCTTAAGGCGAATTTACTCATGAATCTGTTACATTTATTTAAGGACATTTTTTTAATTAGATTTCTTTATCATCTATAAAGTCATTAGTAAACCTAATCTAAAAAATGTGCTATTTTTATAAGTACTAGCACCAAATATATATAATACATTGGAAATATCAGATTATAGATTATATAATAATGTATTATTAGAAAAAATAATAAACCTTCTATATTATAATAAATTATCTTCTTACATGAATCTTAAATTTAAATACTTTTTATAAATTATTAATTAAATAACAGTTAATCAAAGAAATTTAGAAGTAATGTTGAATATTCATTAAATAAATAATTAAAAAAACTTAAAAAATTAAAATATATAATCCTGATTAATTCTTATAAAATATTTACTGTTAGAGAGAAATGGATAACCCACTAAAATAGAATTTTATTTTGTAAGTATATATTCCATATATGGGATTTTCGACTTATAATTAAAAAATTAATTAAATATCTAGATATAAATATTAGTATTAAAATCACGTTATATTAAGTATATAATATAAGTTTGTTTTCGTATATTTATTATAAGTTGCTAAAAGTCTTTTAATACTATTAATTAATAAATTTAAATATTTTTTCCTGTGATCAAATTTATTAAAGAATCTCTGTATAATATATTGTAAAATTAATATTTAATGAATTATGAAACTCCTCTATTTTTTTAAATATATTAAAATTCAATATTCAAAAAGAAAAATCTCTCAATGATAAGATAAATTAATATTTTGAAAAAACATTTTTTTATAATAATTCCTTAATTATTGCATAATGTAAATATTATCTCTATTAGAGGCGTGCGCAATCCGTATCATACGTCGAGATTATACCCTAGAATATAACACGAAATTACCAAATTGACCAGAACATGTTACAGTTATCCGTCCTGGCCTCTCGAGGATGTTAGATCCATTAAAATGCTCGTAGCGGTGGGTGCAATTACAGACGTTCAGCAGGAACAGCAATGAGTCATGGAGAAGGTATATACTCAGAGAATTGCACGCGAACGCATATCAGCCCTTCATTTTGCCTATACAATCGATAGTATGTCTTGTTCATTCATAGGCGATGTGGAAGGAAATTGCGTACATACTTAGTACCATAAAATATTGAATTTCTCAATCGACCGGGAAGCACACTACATCAGTTGAACTGGATCCAGGAAATTTGGCATAAAAAGTTACGTTTCGAGAATATGTGCGTTGTATAAAGTTAACGGCGAAACGTTATTTAGTCGGTGCTCAGAAGATATCAAGATAATTCGCGCAACAGCTCTGAACCCAAGCCAAATAGGAAGCAATTTGTGCAAGAGCAAGGCCGAAGTACATTCACTTCGTTATTGTGATGCAAGCTTTCACGAGTTATTAATTCATGGTTTCTTTACTACTGAACGCTCACTACTTCCCGGATCGCATTTGTAATAGAATTTTCTAAGAAGATCGTGGATAATAAACCCTCAAGACGGCGGGGTAATTTTTAGATTATGTATGCACTTTTGAGCTCCGCTTGGGCCGACTAACAGTATGACCTCGCACAAAAATTTTATTTAATGAACCTCATATCTTGTTAGGACTTAGGTAAACTGTATCAATGTGTATCAGGTAAGGGTACAAAGCCCACTCGCGAACAAAACATCGCAGTCCTATAAATGTGCACAGAACATTGAAGAAGTGTATTGGTCTACTTCTAGTCAGAAAAGTATTTTTGGTAACCCAAATGCCCTCTTGTGGATCCCTGGAAGTATCAACTTTTTCGTAGTGATGTCTATTTTGACTATCATGCTTTTACGCTCAGGTCAGACCGAATGCAGAACATTATGCTCCTACGGCCTTCTAGATGTTCAAGGAACGAGCTTGGCACACAAGTGTGCATTTACAAGTAGTCAGCGGTGCCCCTTTTTGACGGTGTACGGGTCATGGTCTCGTCACTCGGAATCCCAGTGTCGGCGGTGGTCTGTGTCTTCGATGCGGAGAGGCGTTCCCGGGGAAGAAGCTGGGGGAGCTCGCTGTTGTGAGCCAGCAGGACGCCAGGGACGTACGACCTTTGCGGTCCAACCGTGGCTTTTGCAGTTTAGTTCAGGGGCGGGTCGACTTAGAACGTCGGGATTGGCCGGATTGCGCAAGTATCGAGCAAATTCATGTAGCCAGTAGTGTTACGTTGCACGTCCTAGGAGCCGGCGAACCCAGCCCGCCGGCAAAGCCTGCACTCGGCGTCCCCCTTAGGGCGCGGAGGCGGCTGCTCGAGACGCACCTTCCTGCCCAGGAAGGATCGAAAGTTGAACCCTATACACGCACGTGAGGAGTGGTGTAGGAAACTTAACGAGGGGAAAAAACCGCTGCCCCGGTGAAAGGGACGGGAATACTTTCGGAGCTGCCGGAGGTCCGTACTGGAGTCTACGTCGTTGTCACGTCGGTCGTGGGCCCATCACAGGAACACGAAGAGGCGCGTCGAAGGTATGTAGGAACGACATGCCCGGTCCCAACCACGTCCGGTTTGGTATATACGTCCGGTAAATACTCTGACCCCCGAGGTTACGCTCCTACGCTTATATCGTACTAGGCCGAAGTTTCAGGGTCATCGCGCGCGGAGAACGCCGGGTAGGTGAGCAAGCGGTCACCGAGTACTTACCCCCGCTCCCGTTGAACGAGAAACCCTAGTAGAACTGATTTATCGAGATAGCCCCACGCTAGTCACTATGTCGAGGCCGGTGAGCCGGAGGCGCAACCCTGCACTGCCGGCCATTGTCCCCCAGGAACAGCGCCCCAACTGTACTGTTCGCACGCTGGCAGTGTCGTACGGGCCGGCCCGGCGCGCCGTCCCCCACGGGCCCGGCCCCTAGCCTGCGGCCTGGGCCTGGCCCAGGTCCTCGCCCCCGCACCCGCGCCGCGAGCGGGGGGGGCGCTCCGCCACTCAGGCCACCGGCAGCCGTCAGGAACGAGACCGCCGCGACGGCGTGGCCGGACAAGGCCCGATTCACCGTCCCGCCTCCTACCGGACGGGGCAACGCCGCCCCGCTTGGCCCGAGCGAGTCCGGAGACGCGGACGCGTCCAGCCGCAGGTCCGGCGGCCCGGCGTTCCCCCAGGGCGGGCGGGAGCCCCGCGTCAGACCGCGCAAGCGACGCCCGCCCCCGCTCGGAGCCACTTCGACCGTGGGGCCAGTGTCGACGTTCGCCCGGCCCAATCGGCGCCAGCCCGGCGCCTGCCCGCAATCGGGCAGCCGGGCGCGCTGACGCCGTGCCGAGCGAGCCCGCGGGAACCCAGGAGCGCGCCCGCTGGCTCCGCAGCGGGCCGCGTTTTGAGCCTTGCCGGGGCGGGACTGCGCGCTCGGCGCCGCACTGTGCTGGCAACTGCCGTCACGTCGGGGCTCCAGCTCACATTGGGGTCCCCGCGGGGGTCGGCAGTCGGGCTCCGGCAGGTGCGGGCCTCCGGCCGAGGGTCCCCCCGCCTCCGAAGCGGGCGGACGGCATCTTGGCCTAGGGGGCCGCCCGGTTTCACGCCCCGGCGGGGCGCGCGCGGGCCGCACCGCGCTCTGCTAGGGGGACCCCGAGGCGGGCGAAAGCGGCGCTGGAGGGCTAGCGTTGGGCCGGCCACCTGCGGCGCGGCGGCGCCCCGGCCGCAGCACGGACCAGGGAGTCCGTCGGGACCCTACTGCTCCGGATTCCCGCGCCCCGACTCCCTGGGCACCAGGGCCCGGCTCGCTCGCGCGCGGGTCGCGCGGACGGCCCGGCGGCGGCCTCGGGGCGGACCCGCGGCGCCCGGGCGCGCGCGCGGGGCGCCAGCCGGCT     
N       GTCCTAAATTTTTAATTGCATGAAAGCGCATCCTCTGTATATCAAATTGCGATAAATCTTATTTCGAGTTATGTTTACTCAAGTGTAAAATTTTCTAAGTTATAAAGAATTCTAAGATTCTACATATTATAAACGATAATAGGATACTAAATAATCGAATTCTATTTTAGATACCTTAAGGCGAATTTACGCATGAATCTATTAGATTTATTTAAGGACATTTTTTTAATTAGATTTCTTTGTCATCTATAAAGTCATTAATAAACCTAATCTAAAAACTGTTCTGTTTTTATAAGTACTAGCACCAAATATATATAATACATTAAAAATATCAAATTTTAGATTATGTAATAATGTATTATTAGAAAAAGTAATAAGCCTTCTATATTATAACAAATTCTCTTCTTACATTAATCTTAGATTTAAATACTTTTTATAAATTATTAATTAAATGACAGTTAATCAAAGAAATTTAAGAGTAATATTGAATATTCATTAAGTAAATAATTAAAAAAACTTAAAAAATTAAAATATATAATCCTAATTAGTTCTTATAAAATATTTACTGTTAGAAGGAAATGGATAACCCACTAAAATCGAATTTTATTTTGTAAGTATATATTCCATATATGGGATTTACGACTTATGATTAAAAAATTAGTTAAATATCTAAATATAAATATTAATATTAAAATCACGTTATATTAAGTATATAATATAAGTTTGTTTTCGTATATTTATTATAAGTTGCTAAAAATCTTTTAATACTATTAATTAATAAATTTAAATATTTTTTCCTGTGATCAGATTTATTAAAGAATCTCTGTATGATATATTGTAAAATTAATATTTAATGAATTATAAAACTCCTCTATTTTTTTAAATATATTAAAATTCAATATTCAAAAAGAAAAATCTCTCAATGATGAGATAAGTTAATATTTTGAAAAAACATTTTTTTATAATAATTCCTTAATTATTGTATAATATAAATATTAACTCTATTAGAGGCGTGCTAAAGCTGTATCAAACGTCGAGACTATACCCTAAAATATAACACGAAATCGCCAAATTGACCAAAACATGTTACAATTATCCGTCCTGGCCTCTCGAGGTTGTTAGATCCATTAAAATGCTCGTATCGGTGGGTGCAGTCATAAACGTTCAGCAAGAACAGCGATGGGTCATGGAGAAGGTATATACCTAGAGAATTGCACGCGATCGGTTATCAGCCCTTCATTTTGCCCATACAATCGATAGTATGTCTTGTTCATTCATAGGCGATACGGAAAGAAATTGCGTATAGGCTTAGTACCATAAAATATAGGATTCCTGAATTGACCGGGAAGCACACTACATCAGTTGAACTGAATCTAGGAAATTCGGCATAAAAAGTCACGTTTCGAGAATATGTGCGTTGTAAAAAGCTTACCTCGAAACGTTATTTAGTCGGTGCTCGGAAGATATGAAGATAATTCGCGCAACAACTCAGGGTCCAAGCCAAACAGGAAGCAACTTGTGCTCGAGTTAGGCTGTAGTACACTCACTTAGTTATTGTGATGCAGGCTTACACGAGTTATTACTTCATGGTTGCTTTACTACCGAACGCTCATTACCTCCCGGAACACATTTGTAAAAGAAATTTCTAAGAGGGTCGGGTATAATAAACCCTCAAGACGGCGGGGTAATTTTTAGATTATGTATGCACTTTTGAGATTCGCTTTGGCCGACAAACGGCAAGACTTCGTACAAAAATTTTATTTAATGAACTTCATATTTTGTTAGGAATTAAGTAAACTGTATCAATGTATATCAGGTAAAGGTACAAAGCCTACTCGCGAACAAAACATCGTAGTCCTATAAATGTGCACAGAACATTGAAGAAGTGTACTTGTCTAATTCTAGTCAGAAAGATAGTCTTAGAAGCCCAAAGGTCATCTTGTGGATTCATGGAAGTATCAGCTTTTTTGTAGTGATGTCTATTCTGACTACCATGCTTATACGCCCAGGTCGGACTGAGTGTAGAACATTATGCTCCTACGGCCTTCTAGATGTTCAAGGAACGAGCATGGCACACAAGTGTGCATCTGCGAGCAGTTAGCGGTGCCCCTTTTTGACGATGTTCAGGTCATGGTCTGGGTACTCGGGATCCCAGTGTCGGCGGTGGTGTGTCTCTTCGCTACGGAAAGGCTTGCCCGGGGGAGAAGCTGGGGGAGCTCGATGCTGTGAGCCAGCAGGACCCCAGGGGCGTACGAGCTTGGCTGGCCAACCGTGGGTTTTCCAATTTAGTTCAGGCGCGGGTCGACTCAGACCGTCGTGGTTTGCCTGATTGCGCAAGTATCGAGCAAGTACATGTAGCTAGTAGTGTTACGTTGCACGCCCTAGGGGCCGGCGAACCCAGCCCATCGGCAGAGCCTGCACTCGGCGACCCCCTTAGGGCGCGAAGGCGGCTGCTCGAGGCGTACATTCCTACCCACGTAGGATCGGAATTTGAGGCCTATGCACACACGTGAGGAGTGGTGTTGGGAACTTAACGAGGGGAAAAAACTGCTGCCCCGGTGAAAGGGACGGGAATACTTTCGGGGCTACCGGAGGCGCGTACTGGTGTCTACGTGGTTGTCACGTCGGTCTTGGGCCCATCACAGGAAAACGAAGAGGCGCGTCGAATGCATGTAGGAACGAAATGCCCGGTCCCAACCACGTCTGGTTTGATATATACGTCCGGTTGATACTCTGACCCCCGAGTTTACCCTTCCACGTTAATAGCGTACTAAGCCGAAGCCTCGTGATCATCGCGCGCGGCGAACGCCGGGTGGGTGAGCAAGCGATCATCGAGTACCTGCCCCGGCTCCCGTTGAACGAGAATCCCTAGTAGAACTGATCTTTCGAGGTAGCCCCACGCTAGTCAGTATGTCAAGGCCTGTGAGCCGGCGGCGCAACCCTGCACTGGCGGCCATTGTCCGCCCGGAAGAGCGCCCCAACTGTACCGTTCGCACGCTGTCAGTGTCGTACGGGCCGGCCCGGCGCGCCGTCCCCCACGCGCCCGACCCCTAGCCTGCGGCCCGGACGTGGCCCAGGTCCTCGCCCCCGCACCCGCGCCGCGAGCGGGTGAGGCGCTCCGCCACGCAGGCCACCGGCAGCCGTCATGAACGAGAGGGCCGGGACGGCGTGGCCTGACAAGGCCCGACTCCCCGTCCCGCCTCCTACCGGGCGGGGCAACGCCGCCCCGCTTGGGCCGAGCAAGTTCGGACATGCGGATGCGCCCAGCCGCAGGGCCGGCGGCCCGGCGTTCCCCCAGGGCGGGGGGGAGCCCCGCGTCAGGCCGTGTAAGCGCCGCCCCCCCCAGCTCGGACCCACTTCGACCGTGGGGCCAGTGTGGGCGTCCGCCCGGCCCAATCGACGCCAGCCCGGCGCCTCCCCGCAGTCGGGTAGCCTGGCGCGCTGACGCCCTGCCGCACGAGCCCGCGGGAACCCAGGAACTCGCCCGCTGGCTCCGCAGCGGGCCGCGTTTTGAGCCTTGTCGGAGCGGGACTGCGCGCGCGGCGCCGCACTGTTGTGGCAACTGCCGTCCCGTCGGGGCCCCAGCTCACATTGTGGTCCGCGCGGGGGTCGGCAGTCGGGCTCTGCCAGGGGGTGGCGGCCGGCCGGGGGTGCCCCCGCCTCCGAAGCGGGCGGACGGCATCTTGGCGTGGGGGGCCGCCCGGTTCCACTCCCCGGCGGGGCCCGCGCGGGCCGCACCGCGCTCTGCTAGGGGGACCGCGAGGCTATCGACAACGGCGCTGGAGGGCGAGCGTTGTGCCGGCCACCCGCGGCGCGGCGGGGCCCCGGGCGCAGCCCGGACGAGGGAGTCCGTCGGGACCCTACGTCTCCGGAGTCCCGCGCCCCGACTCCCTGGGCACCAGGGCCCGTCTCGCTCGCGCGCGAGTCGCGCTGACGGCCCGGAGGCGACCACGGGGCGGACCCGTGGCGCCCCGGCGCGCGCGCGGGGCGCCAGCCGGCT     
M       GTCCTAAATTTTTAATTGCATGAAAGCGCTTCCTCTGTATATCAAAATGCGATAAATCTTATTTCGAATTATGTTTACTCAAGTGTAAAATTTTCTAAGTTATGAAGAATTCTAAGATTCTACTTATTATAAACGATAATAGGGTTCTAAATAGTCGAATTCTATTTTAGATACCTTGAGGCGAATTTACACATGAATCTATTAGATTTATTTAAGGACATTTTTTTAAATAGATTTCTTTGTCATCTATAGAGTCATTAATAAACCTAATCTAAAAACTGTACTATTTTTATAAGTACTAGCACCAAATATATATAATACATTAGAAGTATCAAATTTTAGATTATATAATAATGTATTATTAGAAAAAATAATAAACCATCTATATTATTATAAATTATCTTCTTACATAAATCTTAAATTTAAATACTTTTTATAAATTATTAATTAAATAACAGTTAATCAAAGAAATTTAAGAGTAATATTGAATATTCATTAAATAAATAATTAAAAAAACTTAAAAAATTAAAATATATAATCCTAATTAGTTCTTATAAAATATTTACTGTTAGAGAGAAATGGATGACCCACTAAAATAGAATTTTATTTTGTAAGTATATATTCCATATATGGGATTTTCGACTTATAATTAAAAAATTAATTAGATATCTAGATATAAATATTAATATTAAAATCACGTTATATTAAGTATATAATATAAGTTTGTTTTCGTATATTTATTATAAGTTGCTAAAAATCTTTTAATACTATTAATTAATAGATTTAAATATTTTTTCCTGTGATCAAATTTATTAAAGAATCTCTGTATAATATATTGTAAAATTAATGTTTAATGAATTATGAAACTCCTCTATTTTTTTAAATATAATATAATTCAATATTCAAAAAGAAAAATCTCTCAATGATAAGATAAATTAATATTTTGAAAAAACATTTTTTTATGATAATTCCTTAATTATTGAATAATATAAATATTAACTCTATTAGAGGCATTCAAAAGCCGTGTCAGACGTCGAGATTATACCCTAAAATATAACATGAAATTACCAAATTGACCAAAACACGTTATAGTTATCTGTCCTGGCCTCTCAAGGTTGTTTGATCCATTAAAATGCCCGTAGCGGCGGGTGCAGTTATAGACGTTCAGCGGGGACAACGATGAGTCATGTAGACGGTATATACTTAGAGAATTGCACGCGATCGCGTATCAGCCCTTCATTTTGCCGATACAATCAATAGTATGTCTTGTTCATTCATAGGCAATATGGAAAGAAATTGCGTACAGACTTAGTACCATAAAATATAGAATTCCTCAATCGACCGGGAAGCACACTACATTAGTTGAACTGGATCCAGGAAATTTGGCATAAAAAGCCACGTTTCAAGACTATGTGCGTTGTAGAAAGCTGACTCCGAAACGTTATTTAGTCGGTGCTCGGAAGATATCAAGATAATTCGCGCAACAACTCCGAACCCAAGCCAAATAGGAAGCAACTTGCGTCAGAGTTAGGCCGAAGTACATTCACTTAGTTATTGTGATGCAAGCTTTCATGAGTTATTAAGTCATGTTTTCTTTACTACCGAACGTTCCCCACTTCCCGGACCACATTTGTAATAAAAATTTTTAAACGGATCGCGGAAAATAAACCCTCAAGACGGCGGGGTAATTTTTAGATTATGTATGCACCTTTGAGGTTCGCTTTGGCCGACAAACGGCATAACATCGCACAAAAGTTGTATTTAATGAACCTCATATGTTGTTAGGAATTAAGTAAACTGTGTCAATGTGTATCAGGTAAAGGTACAAAGCCCACTCGTGAACAGAACATCGTAGTCCTATAAATGTGCATAGAACATTGATGAAGTGTACTAATCTAATTCTAGTCAGACAGTTATTTTTCGTAGCCCAAATGTCGTCTTGTGGATCCCTGGAAGTATCAACTTTTTCGTAGTGATGTCTTTTTTGACCATCATGCTTATACGCGCAGGACAGACTGAGTGTAGAACATTATGCTCCTACGGCCTTCTAGGTGTTCAAGGAACGAGCGTGGAACACAAGTGTGCATCTCCAAGCAGTTAACGGTGTCCCTTTTTGACGGAGCACTGGTCATGGTCTGGGCACTCGGGATCCCAGTGTCGGCGGTGGTTTGTGTCTTCGATACGGAAAGGCGTTCCCGGGGTAGAAGCTGGGGGAGCTCGGTGATGTGAGCCAGCAGGACCCCCGGGACGTACGACCTTAGCGACCCAACCGTGGAGTTCCCAATTTAGTTGAGGGGCGGGTCGACTCAGAACGTCGAGCTTAGCCAGATTGCGCAAGTATCGAGCAAATTCATGTACCTAGTAGTGTTACGTTGCACGCACTAGGGGCCGGCGAACCCAGCCCGTCGGCAGAGCCTGCACTCGGCGTCCCGCTTCGGGCGCGGAGGCGGCTGCTCGAGGTGCACGTTCCTGCCCAGGAAGGATCGAAATTTGAGACCTATGCACACACGTGAGGAATGGTGTAGGGAACTTAACGAGGGGAAAAAACCGCTGCCCGGGTGAAAGGGACGGGAATACTTTCGGAGCTACCGGAGGTGCGTACTGAAGTCTACGTTGTTGTCACGCCGGTCCTGGGCCCATCACAGGAACACGAAGAGGCGCGTCGATGGCATGTAGGAACGAAATGCCCGGTCCCAACCACGGCCGGTTTGATGCATACGTCCGGCAGATACTATGACCCCCGAGTTCGCGCTCCCACGTTGATAGCGTACTAGGCCGAAGTGTCAAGGTCATCGCGCGCGGGAAACGCCAGGTTGGTGAGCAAGCGGTCATCGAGCACTTGCCCCCGCTCCCGTTGAACGAGAATCCCTAGTAGAACTGATCTATCGAGATAGCCGCCCGCTAGTCACTATGTCAAGGCCGGTGAGCCGGGGGCGCAACCCTGCACTGCCGGCCATTGTCCATCTGGAAGAGCGCCCCAACTGTACCGTTCGCACGCTGGCAGTGTCGTACGGGCCGGCCCGGGGCGCCGTCCCCCACGGGCCCGACCCCTAGCCTGCGGCCCGGGCGTGGCCCAGGTCCTCGCCCCCGCACCCGCGCCGCGATCGGGAGAGGCGCTGCGCCACCCAGGCCACCGGCAGCCGTCACGAACGAGAGAGCCGCGACGGCGTGGCCGGACAAGGCCCGACTCCCCGTCCCCCCTCCTACCGGGCGGGGCAACGCGGCCCCGCTTGGCCCGAGCGAGTCCGGATACGCGGACGCGGCCAGCCGCAGGGCCGGCGGCCCGGCGTTCCCCCAGGGCGGGAGCGAGCCCCGCGTCAGGCCGTGCGAGCGCCGCCCCCCCCCGCTCGGACCCACTTCGACCGTGGGTCCAATGTGGACGTCCGCCCGGCCCAGTCGGCGCCAGCCCGGCGCCTACCCGCAGTCGGGTACACGGGCGCGCTGACGCCCTGCAGGACGATCCCGCGGGAACCCAGGAGCGCGCCTGCTGGCTCCGCAGCGGGCCGCGTTTTGAGCCTTGTCGGAGCACGACTGCGCGCTCGGCCCCGCACTGTTTTGGCAACTGGCGTCGCGTCGGGGCTCCAGCTCACATTGGAGTCCGCGCGGGGGTGGGCAGTCGGGCTCCGGCAGGGGCGGGCTCCCGGCCGGGGGTCCGCCCGCCTCCGAAGCGAGCGGACGGCATCTTGGCCTGGGGGGGCGCCCGGTTTCACGGCCCGGCGGGGCGCGCGCGGGCCGCACCGCGCTCTGCTAGGGGGACCCCGAGGCGTCCGACAGCGGCGCTGGAGGGCTAGCGTTACGCCGGCCACCAGTGGCGCGGCGGCGCCCCGGTCGCAGCGCGGACGAGGGAGTCCGCCGCGACCCTACGCCTCCGGAGTCCCGCGCCCCCACTCCCTGGACACCAGGGCCCGGCTCGGTCGCGCGCGGGTCGCGCCGACGGCCCGGCGGCGGCCTCGGGTCGGACCCGGGGCGCCCCGGCGCGCGCGCGGGACGCCAGCCGGTT     
L       GTCCTAAATTTTTAATTGCATGAAAGCGCTTCCTCTGTATATCAAATTGCGATAAATCTTATTTCGAATTATGTTTACACAAGTGTAAAGTTTTCTAAGTTATAAAGAATTCTAAGATTCTACTTATTATAAACGATAATAGGATACTAAATAGTCGAATTCTATTTTAGATACCTTGAGGCGAATTTACACATGAATCTATTAAATTTATTTAAGGACATTTTTTTAATTAGATTTCTTTATCATCTATAAAGTCATTAATAAACCTAATCTAAAAACTGTGCTATTTTTATAAGTACTAGCACCAAATATATATAATACATTATAAATATCATATTTTAGATTATATAATAATGTATTATTAGAAAAAATAATGAACCTTCTATATTATAATAAATTATCTTCTTACGTAAATCTTAGATTTAAATACTTTTTATAAATTATTAATTATATAACAGTTAATCAAAGAAGTTTAAAAGTAATATTGAATATTCATTAAGTAAATAATTAGAAAAACTTAAAAAATTAAAATATATAATCCTAATTAATTCTTATAAAATATTTACTGTTAGATAAAAATGGATAACCCACTAAAATAGAATTTTATTTTGTAAGTATATATTCCATATATGGGATTTTCGACTTATAATTAAAAAATTAATTAAATATCTAAATGTAAAAATTAGTATTAAAATCACGTTATATTAAGTATATAATATAAGTTTGTTTTCGTATATTTATTATAAGTTGCTAAAAGTCTTTTAATACTATTGATTAATAAATTTAAATATTTTTTCCTGTGATCAAGTTTATTAAAGAATCTCTGTATAATATATTGTAAAATTAATATTTAATGAATTATAAAACTCCTCTATTTTTTTAAATATATTAGAATTCAATATTCAAAAAGGAAAATCTCTCAATGATAAGATAAGTTAATATTTTGAAAAAACATTTTTTTATAATAATTCCTTAATTATTGAATAATATAAATATTAACTCTATTAGAGGCGTTCAAAACCTGTGTCAAACGTCGAGCTTATACCCTAGAATATAACATGAAATTACCAAGTTGACCAAAACATGTTATAGTTATCCGTCCTGGCCTCTCGAGGATGTTAGGTCCGTTAAAATGCTCGTAGCGGTGGATGCACTTATAGACGTTCAGCGGGAACAGCCATGGGTCATGTAGACGGTATATACTTCGAGAATCGCACGCGATCGAGTATCAGCCCTTCATTTTGCCCATACAATCGATAGTATATCATGTTCATTCATAGGCGATATGGAAGGAAATTGCGTACAGGCTTAGTACCATAAAATATAGAATTTCTCAATCGACCGGGAAGCACACTACATTAGTTGTACTGAATCCAGGAAATTTGGCATAATAAGCCACGTTTCGAGAATATGTGCCTTGTACAAAGTTAACCGCGAAACGTTATTTAGTAGGTGCTCAGAAGATATCAAGGTAATTCGCGCAACAGCTCTGAACCCAAGCCAAATAGGAAGCAATTTGTGTCTGAGTCAGGCCGTAGTACATTCACTTGGTTATTGTGATGCAGGCTTTCATGAGTTATTAATTCATGTTTCCTTTACTACCGAACGTTCACTACATCCCGGAACACATTTGTAACAGGACTTTCTAAGTGGATCGTGGAAAATAAACCCTCAAGACGGCAGGGTAATTTTTAGATTATGTATGCACCTTTGAGTTTCGCTTTAGCCGACAAACGACATGACATCGTGCAAAAGTTCTATTTAATGAACCTCATATTTTGTTAGGGATCAAGTAAACTGTATCAATGTGTATCAGGTAAAGGTACAAAGCCAACTCGTGAACAAAACATCGCAGTCCTATAAATGTACATAGAACATTGAAGAAGTGTATTGATCTAATTCTAGTCAGATAAATATTCTTTGTAACCCAAATGTCCTCTTGCGAATCCCTGGAAGTATCAGCTTTTTTGTAGTGATGTCTATTCTGACTATCATGCTTGTACGCCCAGGTTGGACCGAGTGCAGAACATTATGCTCCTACGGCCTTCTAGTTGTTCATGGGACGAGCGTGGAACACAAGTGTGCATTTCCGAGTAGTTGGCGGTGCCCCTTTTTGACGAAGTACAGGTCATGGTCTCAAAACTCGGGATCCCAGTGTCGGCGATGATCTGTATCTTCGATACGGAAAGGCTTTCCCGGGGGAGATGCTGGGGGAGCTCGATGTTGTGAGCCAGCAGGACACCGGGGACGTACGATCTTAGCGGGCCAACCGTGGGCTTCCCAGTTTAGTTCAGGGGCGGGTCGACTCAGAACGTCGTGTTTCGCCAGATTGCGCAAGTATCGAGCAATTACATGTAGCCCGTAGTCTGACGTTGCACGCCCTAAGAGCGAGCGAAGCCAGCCCGTCGGCAGAGCCTGCACTCGGCGCCCCCCTTGAGGCGCGGAGGCGGCTGCTCGAGGCGTACCTTCCTGCCCAAGGAGGATCGGAATTTGATAGCTGTACACGCACGTGAGGAGTGGTGTAGGCAACTTAACGCGGGGAAAAAACCGCTGGCCCGGTGAAAGGGACGGGAATACTTTCGGGTCTACCGGAGGTACGTACTGTAGACTACGTAGTTGTCACGCCGGTCATGGGCCCATCACAGGAATACGAAGAGGCGCGTCGAATGTATGTAGGAACGAAATGCCCGGTCCCAACCACGTCCGGTTTGGTATATACGTCCGGTATATACTCTGACCCCCGAGTTTGCGCTCCCACGTTTATACCGTACTAAGCCGAATTCTCGAGATCATCGCGCGCGGGGAACGCCGGGTAGGTGAGCAAGCGATCACCGAGTACCTGCCCCCGCTCCCGTTGAACGAGAATCCCTAGAACAACTGATTTGTCGAGGTAGCCCCACGCTAGTCACTACGTCAAGGCCAGTGAGCCGAGGGCGCAACCCTGCACTGCCGGCCATTGTCCGCCTGGAGAAGCGCCCCAACTGTACCGTTCTCACGCTGGCAGTGTCGTACGGGCCGGCCCGGCGCGCCGTCCCCCACGGGCCCGGCCCCTAGCCTGCGGCCCGGGCTTGGCCCAGGTCCTCGCCCCCGCACCCGCGCCGCGAACGGGGGAGGCGCTGCGCCACGCAGGCCACCGGCAGCCGTCAGGAACGAGAGGGCCTCGACGGCGTGGCCGGACAAGGCCCGACTCGCCGTCCCGCCTCCTACCGGCCGGCGCAACGCTGGCCCGCTTGGTCCGAGCCAGTTCGCAGACGCGGAGGCGGCCAGCCGCAGGTCCGGCGGCCCGGCGTTCCCCCAGGGCGGGTGCGAGCCCCGCGTCAAACCGTGCAAGCGGCACCCCCCCCCGCTCGGAGCCACTTCGACCGTGGGACCAGTGTGGACGCCCGCCCGGCCCAGTCGGCGCCAGCCCGGCGCCTCCCCGCAGTCGGGCAGGCAGGCGCGCTAACGCCCTGCCGGACGAGCCCGCGGGAACCCAGGATCGCGCCCACTGGCTCCGCAGCGGGCCGCGTTTTGAGCCTTGCCGGGGCGCGACTGCGCGCCCGGCATCGCACTGTGCTGGCAACTGTCGTCGCGTCGGGGCTCCAGCTCACATTGGGGTCCGCGCGGGGGTCGGCAGTCGGTCTCCGCCAGGGGGCGGCTTCCGGCCGGGGGTCGCCCCGCCTCCGAAGGGGGCGGACGGCATCTTGGCGTGGGGGGCCGCCCGGTTCCACACCCCGGCGGGGCCCGCGCGGGCCGCACCGCGCTCTGCTAGGGGGACCCGGAGGCGGCCGACAGCGCCGCTGGAGGGCTAGCGTTATGGCGGCCACCTGCGGCGCGGCGGCGCCCCGGCGGCAGCGCGGACGAGGAAGTCCGTCGGCACCCTACGGCTCCGGATTCCCGCGCCCCCACTCCCTGGGCACCAGGGCCCGGCCCGCTCCCGCGCGAGTCGCGCCGACGGCCCGGAGGCGGCCCCGGGGCGAACCCGGGGCGCCCCGGCGCGCGCGCGGGCCGCCAGCCGGCT     
K       GTCCTAAATTTTTAATTGCATGAAAGCGCTTCCTCTGTATATCGAATTGCGATAAATCTTATTTCGAATTATGTTTACTCAAGTGTAAAATTTTCTAAGTTATAAAGAATTCTAAGATTCTACTTATTATAAACGATAATAGGATACTAAATAATCGAATTCTATTTTAGATACCTTGAGGCGAATTTACACATGAATCTGTTAGATTTATTTAAGGACATTTTTTTAATTAGATTTCTTTATCATCTATAAAGTCATTAATAAACCTAATCTAAAAACTGTACTATTTTTATAAGTACTAGCACCAAATATATATAATACATTAGAAATATCAAATTTTAGATTATGTAATAATGTATTATTAGAAAAAATAATAAACCTTCTATATTATAATAAATTATCTTCTTACATAAATCTTAAGTTTAAGTACTTTTTATAAATTATTAATTAAATAACAGTTAATCAAAGAAATTTAGAAGTAATATTGAATATTCATTAAATAAATAATTAAAAAAACTTAAAAAATTAAAATGTATAATCCTAATTAATTCTTATAAAATATTTACTGTTAGATAGAAATGGATGGCCCACTAAAATAGAATTTTATTTTGTAAGTATATATTCCATATATGGGATTTTCGACTTATAATTAAAAAATTAATTAGATATCTAAATATAAATATTAATATTAAAATCACGTTATATTAAGTATATAATATAAGTTTGTTTTCGTATATTTATTATAAGTTGCTAAAAATCTTATAATACTGTTGATTAATAAATTTAAATATTTTTTCCTGTGATCAAATTTATTAAAGAATCTCTGTATAATATATTGTAAAATTAATGTTTAATGAATTATAAAACTCCTCTATTTTTTTAAATATATTAAAATTCAATATTCAAAAAGAAAAATCTCTCAATGATAAGATAAATTAATATTTTGAAAAAACATTTTTTTATGATAATTCCTTAATTATTGTATAATATAAATATTAACTCTACTAGAGGCGTTCAAAAACAGTCTCAGACGTCGAGGTTATACCCTAGAATATAACATGAAATTACCAAATCGACCAAAGCATGTTATAGTTATCCGTCCTGGCCTCTCTAGATTGTTGGATCCATTAAAATGCTCGTAGCGGTGGGTGAAGTTATAGACGTTCAGCAGGGACAGCAATGAGTCATGGAGAAGGTATATACTTGGAGAATTGCACGCGACCGCATATCAGCCCTTCATTTTGCCCATACAATCAATAGTATGTCTTGTTCATTCATAGGCGATGTGGAAAGTAATTGCGTACAGGCTTAGTACCATAAAACATAGGATTTCTTAATTGACCGGGAAGCACACTACATCAGTTGAACTGGATCCAGGAAATTTGGGATAAAAAGCCACGTTTTTAGAGTATGTGCGTTGTAAGAAGTTGACTATGAAACGTTATTTAGTCGGTGCTCAGGAGATATTAAGATAATTCGCGCAACAACTCCGAACCTAAGCCAAACAGGAAACAATTTGTGCCAGAGTCAGGCCGAAGTACATTCACTTAGTTATTGTGATGCAGGCTTCCACGAGTTATTAATTCATGATTTCTTTACTACCGAGCGTTCACTACCTCCTGGAACACATTTGTAATAGAAATTTTTAAGCGGATCGTGGAGACTAAGCCCTCAAGACGGCGGGGTAATTTTTAGATGATATATGCACTTTTGAACTTCGCTTTGGCCGACAAACGATATGACGTCGCCCAAAAATTTTATTTAATGAACCTCATATATTGTTAGGAGCCAAGTAAACTGTGTCAATGTGTATCAGGTAAGGGTACAAAGCCCACTCGCGAACAAAACATCGCAGTCCTATAAATGTGCAAAGAACATTGGAGAAGTGTACTTATCTAATTCTAGTCAGAGAAATATTTTTCGTAACCCAAATGTCCTCTTGCGAATCCCTGGAAGTATCAGCTTTCTTGTAGTGATATCTGTTATGACTATCATGCTTATACGCCTAGGTCGGACCGAGTGTAGAAGATTATGCTCCTACGGCCTTCTAGATGTTCAAGGGACGAGCGTGGCACACAAGTGTGCATGTACAAGTAGCCAGCGGTGCCCCTTTTTGACGAGGTACAGGTCATGGTCTCGATGCTCGGGATCCCAGTGTCGGCGATGGTTTGTATCTTCGGTACGGAAAGGCATTCCCGGGGGAGAAGCTGGGGAAGCTCGATGCTGTGAGTCAGCAGGACCCCAGGGTCGTACGACCTTGGCGGGCCTACCGTGGGCTTTCCACTTTAGTTCAGGCGCGGGTCGACTCAGAACGTCGTGGTTAGCCTGATTGCGCAAGTATCGAGCAAATTCATGTAATCAGTAGTATTACGTTGCACGCACTAAGTGCCGGCGAACCCAGCCCGTCGGCAGAGCCTGCACTCGGCGTCCCCCTTAGGACGCGGAGGCGGCTGCTCGAGGCGCACCTTCCTGCCCAGGTAGGATCGCAAGTTGAAGCCTCTGCACACACGTGAGGGGTGGTGTAGGAAACTTAACGTGGGGAAAAAACCGCTGTCCTGGTGATAGAGACGGGAATACTTCCGGGGCTGCCGGAGGTGCGTACTGAAGTCTACGTGGTTGTCACGCCGGTCCTGGGCCCATCACGGGAATACGAAGAGGCGCGTCGAAAGAATGTAGGAACGAAATGCCCGGTCCCAACCACGTCTGGTTTGGTATATACGTCCGGCAGATACTGTAACCCCCGAGTTTTCGCTCCCACGCTTATACCGTACTACGCCGAAGTTTCGGGTTCATCGCGCGCGGGGAACGCCGGGTAGGTGAGCAAGCGGTCACCGAGTACCTGCCCCCGCTCCCGTTGAACGAGAATCCCTAGCAGAACTGATGTCTCGTGCTAGCCCCTCGCTAGTCATTATGTCTAGGCCGGTGAACCGGGGGCGCAACCCTGCACTGCCGGCCATTGTCCAACCGGCAAAGCGCCCCAACTGTACTGTTCCCACGCTGGCAGTGTCGTACGGGCCGGCCCGGCGCGCCGTCCCCCACGGGCCCGACCCCTAGCCTGCGGCCCGGGCTTGGCCCAGGTCCTCGCCCCCGCACTCGCGCCGCGAGGGGGAGCGGCGCTTCGCCACTCAGGCCACCGGCAGCCGTCAGGAACGAGAAGGCCGCGACGGCGTGGCCGGACAAGGCCCGACTCGCCGGCCCGCCTCCTACCGGCCGGGGCAACGCGGCCCCGCTTGGCCCGAGCAAGTCCGGACACGCGGAGGCGCCCAGCCGCAGGGCCGGCGGCCCGGCGTTCCCCCAGGGCGGGGGCGAGCCCCGCGTCAGACAGTGTCAGCGCCGCCCTCCCCGGCTCGGATCCACTTCGACCGTGGGGCCAATGTGGTCGCCCGCCCGGCCCAATCGGCGGCAGCCCGGCGCCTCCCCGCAGTCGGTCAGACTGGCGCGCTGACGCCCTGCCGGGCGAGCCCGCGGGAACCCAGGAGCGCGCCCACTGGCTCCGCAGCGGGCCGCCTTTTGAGCCTTGCCGCCGCGGGGCTGCGCGCTCGGCGCCGCACTGTCGTGGCAACTGCCGTCACGTCGGGGCTCCAGCTCACATTGCGGTCCCCGCGGGGGTCGGCAGTCGGCCTCCGCCAGCGGGTGGCTACCGGCCGCGGGTCTCCCCGCCTCCGAAGCGAGGGGACGGCATCTTGGCGTGGGGGGCCGCCCGGTTCCACATCCCGGCGGGGCGCGCGCGGGCCGCACCGCGCTCTGCTAGGGGGACCGTGAGGCGGCCGACAGCGCCGCTGGAGGGCTAGCGTTACGTCGGCCACCTGCGGCGGGGCGGTGCCCCGGGCGCAGCGCGGACGAGGAAGTCCGTCGGGACCCTACATCTCCGGACTCCCGCGCCCCGACTCCCTGGGTACCAGGGCCCGGCCCACTCGCGCGCGGGTCGCGCCGACGGCCCGGCGGCGCCCGCGGGGCGGACCCGGGGCGCCCCGGCGCGCGCGCGGGGCGCCAGCCGGCT     
J       GTCCTAAATTTTTAATTGCATGAAAGCGCTTCCTCTGTATATCAAATTGCGATAAATCTTATTTCGAATTATGTTTACTCAAGTGTAAAATTTTCTAAGTTATAAAGAATTCTAAGATTCTACTTATTATAAACGATAATAGGATACTAAATAATCGAATTCTCTTTTAGATACCTTGAGGCGAATTTACACATGAATCTTTTAAATTTATTTAAGGACATTTTTTTAATTAGATTTCTTTGTCATCTATAAAGTCATTAATAAACCTAATCTAAGAACTGTACTATTTTTATAAGTACTAGCACCAAATATATATAATACATTAAAAGTATCAAATTTTAGATTATATAATAATGTATTATTAGAAGAAATAATAAACCTTCTATATTATAATAAATTATCTTCTTACATGAGTCTTAAATTTAAATACTTTTTATAAATTATTAATTAAGTAACAGTTAATCAAAGAAGTTTAAAAGTAATATTGAATATTCATTAAATAAATAATTAAAAAAACTTAAAAAATTAAAATATATAATCCTAATTAATTCTTATAAAATATTTACTGTTAGATAAAAATGGATAACCCACTAAAATAGAATTTTGTTTTGTAAGTATATATTCCATATATGGGATTTTCGACTTATAATTAAAAAATTAATTAAATATCTAGATATAAATATTAGTATTAAAATCACGTTATATTAAGTATATAATATAAGTTTGTTTTCGTATATTTATTATAAGTTGCTAAAAATCTTATAATACTATTAATTAATAGGTTTAAATATTTTTTCCTGTGATCAAATTTATTAAAGAATCTCTGTATGATATATTGTAAAATTAATATTTAATGAATTATCAAACTCCTCTATTTTTTTAAATATATTAGAATTCAATATTCAAAAAGAAAAATCTCTCAATGATGAGATAAATTAATATTTTGAAAAAACATTTTTTTATAATAATTCCTTAATTATTGTATAATATAAATATTAACTATAATAGAGGCGTCCAAAAGCTGTGTCAAACGTCGAGATTATACCCTAAACTATAACATGAAATTACCAAATTGACCAAAACACGTTGCAGTTATCCGTCCTGGCCTCTCAAGGATGTTAGATCCATTAAAATGCTCGTAACGGTGGGTGCAGTAATAGACGTCCAGCAGGGACAGCAATGGGTCATGGAGAAGGTATATACTTAGAAAATTGCACGCGACCGCGTATCAGCCCTTCATTTTGCCCATACAATCAATAGCATGTCCTGTTCATTCATAGGCGATTTGGAAGGAAATTGAGTACAATCTTAGTACCGTAAAATATGGAATTTCTTAATTGACCGAGAAGCACACTACATCAGTTGGACTGAATCCAGGAAATTTGGCATAAAAAGTCACGTTTCAAGAATATGTGCGTTGTAAAAAGTTGACTAGGAAACGTTATTTAGTCGGTGCTCGGAAGATATTAAGATAATTCGCGCAACAGCTTTGAGACTAAGCCAAATAGGAAGCAACTTGCGCCAGAGTAAGGTTGAAGTACATTCACTTAGTTATTGTGATGCAGGCTTTCATGAGTTATCAATTCATGATTTCTTTACTACGGAACGTTCACGACTTCCTGGATCACATTTGTAACAAAATTTTCTAAGTGGGTCGTGGAGACTAAACCCTCAAGACGGCGGGGTAATTTTTAGATTATGTATGCACTTTTGAGCTTCGCTTTGGCCGACAAACGACATAACATCGTACAAAAATTTTATTTAATGAACCTCATATTTTGTTAGGAATTAAGTAAACTGTTTCAATGTATATCAGGTAATGGTACAAAGCCCACTCGTGAACAGAACATCGAAGTCCTATAAATGTACACAGAACATTGATGAAGTGTATTGATCTAATTCTAGTCAGAAAGATAATTTTAGGAACCCAAATGTCATCTTGCGAATCCCTGGAAGTATCAGCTTTTTTGTAGTAATGTCTATTTTGACTATCATGCTTCTACGCCTAGGTTAGACCGAGTGTAGAACATTATGCTCCTACGGCCTTCTAGATGTTCAAGGAACGAGCATGGCACGCAAGTGTGCATTTGCGAGCAGTTAGCGGTGCCCCTTTTTGACGCGGTACGGGGCATGGTCTCGCCACTCGGGATCCCAGTGTCGGCGTTGGTCTGTCTCTTCGATATGGAAAGGCGTTCCCAGGGGAGAGACTAGGGGAGCTCGATGCTGTGAGCCAGCAGGACCCCGGGAGCGTATGATCTTCGCGGGCCAACCGTGGTTTTCCCAATTTAGTTTAGGGGCGGGTCGACTCAGACCGTCGTGGTTAGCCGGATTGCGCAAGTATCGAGCAATTTCATGTAGGGAGTAGTGTTACGTTGCACGCTCTAGGGGCCGGCGAACCCAGCCTGTCGGCAGAGCCTGCACTCGGCGACCCCCTTGCGTCGCGGAGGCGGCGGCTCGAGACGCACCTTCTTGCCCAGGAAGGATCGGAAATTGAGGCCTATGCACGCACGTGAGGAGTGGTGTAGGGAACTTAACGAGGGGAAAAAACCGCTGCCCCGGTGAAAGGGATGGGAATACTTTCGAGACTGCCGGAGGCACGTACTGAGGTCTACGTCGTTGTCACGCCGGTCCTGGGCCCATCACAGGAATACGAAGAGGCGCGTCGAAGGCATGTAGGAACGAAATGCCCGGTTCCAACCACGTCGGGTTTGCTATATACGTCCGGTAAATACTCTGACCCCCGAGTTTGCGCTCCCACCGTTATATCGTACTAAGCCGAAGTTTCGAGTTCATCGCGCGCGGACAACGCCGGGTGGGTGAGCAAGCGGTCATCGAGTACCTGCCCCTGCTCCCGTTGAACGAGAATCCCTAGCAGAACTGATGTTTCAAGGTAGCCCCCCGCTAGTCACTATGTCAAGGCCGGTGAGCCGGGAGCGCAACCCTGCACTGACGGCCATTGTCCGGCCGGAAGAGCGCCCCAACTGTACTGTTCGCACTCTGACAGTGTCGTACGGGCCGGCCCGGCGCGCCGTCCCCCACGGGCCCGGCCCCTAGCCTGCGGCCCGGGCGTGGCCCAGGTCCTCGCCCCCGCACCCGCGCCGTGATCGGGCGGGGCGCTGCGCCACTCAGGCCACCGGCAGCCGTCACGAAGGAGAGGGCCGCGACGGCGTGGCCGGACAAGGCCCGACTCCCCGGCCCGCCTCCTACCGGGCGGGGCAACGCAGTCCCGCTTGGCCCGAGCCAGTCCGGACACGCGGAGGCGTCCAGCCGCAGGGCCGGCGGCCCGGCGTTCCCCCAGGTCGGGCGGGAGCCCCGCGTCAGACGGTGCAACCGCCGCCCACCCCAGCTCGGATCCACTTCGACCGTGGGGCCAGTGTGGGCGCCCGCCCTGCCCATTCGGCGGCAGCCCGGCGCCTCCCCGCAGTCGGCTAGCCAGGCGCGCTGACTCCCTGCCGGGCGAGCCCGCGGGAACGCAGGAGCACGCCCGCTGGCTCCGCAGCGGGCCGCGTTTTGAGCCTTGCCGAAGCGAGCCTGCGCGCTCGGCTCCGCACTGTGCTGGCAACTGTCGTCACGTCGGGGCTCCAGCTCACATTGGGGTCCCCGCGGGGGTCGGCAGTCGGACTCCGCCAGGGGCAGGCACCCGGCCGCGGGTCGCCCCGCCTCCCAAGCGAGCGGACGGCATCTTGGCGTGGGGGGCCGCCCGGTTGCACATCCCGGCGGGGCGCGGGCGGGCCGGACCACGCTCTGCTAGGGGGACCGCGAGGCGCCCAAGACCGCCGCTGGAGGGCCAGCGTTGCGTCGGCCACCCGCGGCGCGGCGGTGCCCCGGGTCCAGCGCGGACGAGGGAGTCCGTCGGGACCCTACAGCTCCGGACTCCCGCGCCCCAACTCCCTGGCTACCAGGGCCCGTCCCCGTCGCGCGCGGGTCGCGCAGACGGCCCGGGGGCGGCCTCGGGCCGGACCCGGGGCGCCCCGGCGCCCGCGCGGGGCGCCAGCCGGCT     
I       GTCCTAAATTTTTAATTGCATGAAAGCGCTTCCTCTGTATATCAAATTGCGATAAATCTTATTTCAAATTATGTTTACTCAAGTGTAAAATTTTCTAAGTTATAAAGAATTCTAAGATTCTACTTATTATAAACGATAATAGGATACTAAATAATCGAATTCTATTTTAGATACCTTAAGGCGAGCTTACACATGAATCTATTAAATTTATTTAAGGACATTTTTTTAATTAGATTTCCTTGTCATCTATAAAGTCATTAATAAACCTAATCTAAGAACTGTACTATTTTTATAAGTACTAGCACCAAATATATATAATACATTGAAAGTATCAAATTTTAGATTATATAATAATGTATTATTAGAAAAAATAATAAACCTTCTATATTATAATAAATTATCTTCTTACATAAATCTTAGGTTTAAATACTTTTTATAAATTATTAATTAAATAACGGTTAATCAAAGAAATTTAGAAGTAATGTTGAATATTCATTAAATAAATAATTGAAAAAACTTAAAAAATTAAAATATATGATCCTAATTAATTCTTATAAAATATTTACTGTTAGGTAGAAATGGATAGCCCACTAAAATGGAATTTTGTTTTGTAAGTATATATTCCATATATGGGATTTTCGACTTATAATTAAAAAATTAATTATATATCTAAATATAAATATTAATATTAAAATCACGTTATATTAAGTATATAATATAAGTTTGTTTTCGTATATTTATTATAAGTTGCTAAAAATCTTATAATACTATTGATTAATAGATTTAAATATTTTTTCCTGTGATCAAATTTATTAAAGAATCTCTGTATGATATATTGTAAAATTAATATTTAATGAATTATGAAACTCCTCTATTTTTATAAATGTATTAGAATTCAATATTCAAAAAGAAGAATCTCTCAATGATAGGGTAAATTAATATTTTGAAAAGACATTTTTTTATAATAATTCCTTAATTATTGTATAATATAAATATTAACTCTATTGGAGGCGTTCAAAAGCTGTGTCAAACGTCGAGGTTATACCCTAGAATATAACATGAAATTACCAATTTGACCAAAGCAAGTTATAGTTATCCGTCCTGGCCTCTCGAGACTGTTAGATCCTTTAAGATGCTCGTATCGGTGGGTGCAATTATAGACGTTCTGCAGGGACAGCAATGGGTCATGGAGAAGGTATATACCTCGAGAATCGCACGCGATCGTATATCAGCCCTTCATTTTGCCGATACAATCGATAGTATGTCGTGTTCATTCATAGGCGATCTGGAAGGCAATTGCGTACAGACTTAGTACCATAAAACATAGAATTTCTTAATTGACCGAGAAGCACACTACATCAGTTGGACTGGATCTAGGAAATTTGGCATAGGAAGCCACGTTTCGAGATTATGTGCGTTGTAAAAAGTCAACTATGAAACGTTATTTAGTCGGTGCTCCGAAGATATCAAGATAATTCGCGCAGCAGCTCTGATGCCAAGCCAAACTGGAATCAATTTGCGTCTGAGTAAGGCCGAAGTACATTCACTTAGTTATTGTGATGCAGGCTTTCATGAGTTATTAATTCATGATTTCTTTACTACCGAACGTTCACAACTTCCCGGATCACATTTGTAATAGAAGTTTTTAAGAGGAACGCGAACAATAAGCCCTCAAGACGGCGGGGTAATTTTTAGATTATGTATGCACCTTTGAGTTTCGCTTTGGCTGACTAACGATATGACATCGCGCAAAAATTTTATTTAACGAACCTCATATCTTGTTAGGAATTAAGTAGACTGTATCAATGTGTATCAGGTAAAGGTACAAAGCCCACTCGTGAACAAAACATCGTAGTCCTATAAATGTACATAGAACATTGAAGAATTGTATTAATCTAATTCTAGTCAGAGAAGTAATATTCGGAGCCCAAATGTCCTCTTGCGCATCCCTGGAAGTATCAGCTTTCTTGTAGTGATATCTATTTTGACCATCATGCTTTTACGCCCAGGCCAGACCGAGTGTAGGACATTATGCTCTTACGGCCTTCTAGATGTTCTCGGAACGAGCGTGGGACACAAGTGTGCATTTCCGAGGAGCTAGCGGTGTCCCTTTTTGACGGGGTACGGGTCATGGTCTCGTTTCTCGGGATCCCAGTGTCGGCGGTGGTCTGTATCTTCGATCCGGAAAGGCGTTCCCGGGGTAGAGGCTGGGGGAGCTCGATGGTGTGAGCCAGCAGGACCCCAGGGGCGTACGACCTTCGCGGGCTAACCGTGGGTTTTCCAGTTTAGTTCAGGGGCGGGCCGACTCAGACCGTCGTGATTAGCCAGATTGCGCAAGTATCGAGCAAGTTCATGTAACCAGTAGTCTTACGTTGCACGCCCTAAGAGCTAGCGAACCCAGCCTGGCGGCAGAGCCTGTCCTCGGCGGCCCCCTTGGGGCGCGGAGGCGGCCGATCGAGACGCACGTTCCTGCCCAGGCAGGATCGCAACTTGAGGCCTATGCACGCACGTGAGGAGTGGTGTGGGAAACTTAACGAGGGGAAAAAACCGCTGCCCAGGTGAAAGAGACGGGAATACTTACGGGACTGCCGAAGGGCCGTACTGATGTCTACGTCGTTGTCACGCCGGTCCTGGGCCCATCACGGGAATACGAAGAGGCGCGTCGAGGGAATGTAGGAACGAAATGCCCAGTCCCAACCACGTCGGGTTTGGTATATACGTCCGGTAGATACTCTGACCCCCGTGTTCACGCTCCCACGATTATACCGTACTAAGCCGAAGAATCGGGATCGTCGCGCGCGGAGAACGCCCGGTTGGTAAGCAAGCGGTCACCGAGTACCTGCCCCCGCCCCCGTTGAACGAGAACCCCTAGCAGAACTGATGTCTCGAGATAGCCCCTCGCTAGTCACTATGTCGAGGCCAGTGAGCCGGGGGCGCAACCCTGCACCGCCGACCATTGTCCTACCGGAATAGCGCCCCAACTCTACTGTTCGCACGCTGGCAGTGTCGTACGGGCCGGCCCGGCGCGCCGGCCCCCACGGGCCCGGCCCCTAGCCTGCGGCCCGGACATGGCCCAGGTCCTCGCCCCCGCACCCGCGCCCCGATCGGGGGGGGCGCTGCGCCACCCAGGCCACCGGCAGCCGTCAGGAACGAGAAAGCCGCGACGGCGTGGCCGGACAAGGCCCGACTCCCCGGCCCTCCTCCTACCGGGCGGGGCAACGCGGCCCCGCTTGGCCCGAGCTAGTTCGGACACGCGGAGGCGGCCAGCCGCAGGGCCGGCGGCCCGGCGTTCCCCCAGGGCGGGGGTGAGCCCCGCGTCAGACGGTGCGAACGCCGCCCCCCCCAGCTCGGACCCACTTCGACCGTGGGGCCAATGTTGGCGCCGGCCCGGCCCAGTCGGCGCCAGCCCGGCGCCTCCCCGCAGTCGGGCAGACGGGCGCGCTGACACCCTGCCGACCGAGCCCGCGGGAACCCAGGAGCGCGCCTGCTGGCTCCGCAGCGGGCCACGTTTTGAGCCTTGCCGGAGCGGGGCTGCGCGCGCGGCCCCGCACTGTCTTGGCAACTGGCGTCGCGTCGGGGGTCCAGCTCACATTGGAGTCCGCGCGGGGGTCGGCAGTCGGGCACCGGCAGAGGGAGGCTACCGGCCGAGGGTGACCCCGCCTCCGAAGCGAGCGGACGGCATCTTGGCGTGGGGGGCCGCCCGGTTCCACGGCCCGGCGGGGCGCGGGCGGGCCGCACCACGCTCTGCTAGGGGGACCCGGAGGCGGTCGACAGCGCCGCTGGAGGGCCAGCGTTGCGCCGGCCACCCGTGGCGCGGCGGTGGCCCGGGCACAGCACGGACGAGGAAGTCCGTCGTGACCCTACGGCTCCGGACTCCCGCGCCCCGACTCCCTGGGCACCAGGGCCCGCCGCTCTCACGCGCGGGTCGCGCCGACGGCCCGGAGGCGGCCTCGGGCCGGACCCGGGGCGCCCCGGCGCGCGCGCTGGGCGCCAGCCGGCT     
H       GTCCTAAATTTTTAATTGCATGAAAGCGCTTCCTCTGTATATCAAATTGCGATAAATCTTATTTCGAATTATGTTTACTCAAGTGTAAAGTTTTCTAAGTTATAAAGAATTCTAAGATTCTACTTATTATAAACGATAATAGGATACTAAATAGTCGAATTCTATTTTAGATACCTTGAGGCGAATTTACTCATGAATCTCTTAAATTTATTTAAGGACATTTTTTTAATTAGATTTCTTTGTCATCTATAAAGTCATTAATAAACCTAATCTAAAAACTGTACTGTTTTTATAAGTACTAGCACCAAATATATATAATACATTGAAAGTATCATATTTTAGATTATATAATAATGTATTATTAGAAAAAATAATAAACCTTCTATATTATAATAAATTATCTTCTTACATAAATCTTAAATTTAAATACTTTTTATAAATTATTAATTAAATAACAGTTAATCAAAGAAATTTAGAAGTAATATTGAATATTCATTAAATAAATAATTATAAAAACTTAAAAAATTAAAATATATGATCCTTATTAATTCTTATAAAATATTTACTGTTAGATGGAAATGGATAACCCACTAAAATAGAATTTTATTTTGTAAGTATATATTCCATATATGGGATTTTCGACTTATAATTAAAAAATTAATTAAATATCTAGATATAAATATTAATATTAAAATCACGTTATATTAAGTATATAATATAAGTTTGTTTTCGTATATTTATTATAAGTTGCTAAAAGTCTTATAATACTATTAATTAATAAATTTAAATATTTTTTCCTGTGATCAAATTTATTAAAGAATCTCTGTATGATATATTGTAAAATTAATATTTAATGAATTATAAAACTCCTCTATTTTTTTAAATATATTAAAATTCAATATTCAAAAAGAAAAATCTCTCAATGATAAGATAAGTTAATATTTTGAAAAAACATTTTTTTATGATAATTCCTTAATTATTGTATAATATAAATATTAACTCTATTGGAGGCGTACGCAAACTGTTTCAAACGTCGATGTTATACCCTAGAATATAACACGAAATTGCCAAATTGACCAAAACATGCTACATTTATCCGTCCTGGCCTCTCGAGGCTGTTAGATCCGTTAAAATGCTCGTAACGGAGGGTGCAGTTATAGACGTTCTGCAGGCACAGCAATGGGTCATGGAGAGGGTATATACTTCGAGAATTGCACGCGATCGGATATCAGCTCTTCATCTTGCCAATACAATCGATAGTATGTCATGTTCATTCATAGGCGATCAGGAAAGAAATTGCGTACAGACTTAGTACCATTAAACATTGAATTTCTTAATCGACCGGGAAGCACACTACATCAGTTGAACTGGATCCAGGAAATTTGGTATAAGAAGCCACGTTTCGAGAATATGTGCGTTGTAGAAAGTTCACTGTGAAACGTTATTTAGTCGGTGCTCGGAAGATATCAAGATAATTCGCGCAACAGCTCTGAATCTAAGCCAAATAGGAAGCAATTTGCGCCAGAGTTAGGCCGGAGTACACTCACTTAGTTATTGTAATGCAGGCTTCCACGAGTTATTAGTTCATGGTTTCCTTACTCCCGAACGGTCTCTACCTCCTGGATCGCATTTGTAATAGAACTTTGTAAGACGGACGTGGAAAGTAAACCCTCAAGACGGCGGGGTAATTTTTAGATTATGTATGCACTTTTGAATTCCGCTTTGACCGACAAACGGCATGACATCGCGCAAAAGTTTTATTTAAAGAACCTCATATTTTGTTAGGAATTAAGCAAACTGTATCAATGTGTATCAGGTAAAGGCACAAGGCCTACTCGTGAACAAAACATCGTAGTCCTATAAATGTGCATAGAACATTGAAGAAGTGTACTAATCAAATTCTAGTCAGAAAAGTACTTTTTGTAACCCAAATGTCCTCTTGGGGATTCCTGGAAGTATCAGCTTTTTTGTAGTGATGTCTATTCTGACTATCATGCTTCTACGCCCAGGCCCGACCGCGTGCAGAATATTATGCTCCTACGGCCTTCTAGGTGTTCACGGAACGAGCTTGGGACACAAGTGTGCATCTTCGAGTAGGTAGCGGTGCCCCTTTTTGACGAGGTACGGGTCACGGTCTCGGCACTCGGGATCCCAGTGTCGGCGGTGGTCTGTGTCTTCGATACGGAAAGGCGTTCCAGGGGAAGAGGCTGGGGAAGCTCGATGCTGTGAGCCAGCAGGACCCCAAGGGCGTACAACCTTGGCGGGCCAACCGTGGCTTTCCCAGTTTAGTTTAGGAGCGGGTTGACTCAGAACGTCGTGATTAGCCCGATTGCGCAAGTATCGAGCAACTGCATGTAGGCGGTAGTTTGACGTTGCACGCCCTATGGGCCGGCGAACCCAGCCGTCCGGCAAAGCCTGCACTCGGCGTCCTCCTTGAGACGCGGAGGCGGCTGTTCGAGGCGCACCTTCCTACCCAGGCAGGATCGAAATTTGAAGCCTATGCACGCACGTGAGGAGTGGTGTCGGGAACTTAACGCAGGGAAAAAACCGCTGCCCCGGTGAAAGGGACGGGAATACTTTCGGAACTGCCGGAGGGGCGTACTGATGTCTACGTCGTTGTCACGCCGGTCCTGGGCCCATCACGGGAATACGAAGAGGCGCGTCGAAGGCATGTAGGAACGATATGCCCAGTCCCAACCACGTCTGGTTTGGTGCATACGTCCGGTAAATACTCTTACCCCCGAGTTTACGCTCCCACGTTTATATCGAACTAGGCCGAAGTCTCGGGATCATCGCGCGCGGAAAACGCCGGGTGGGTGAGCAAGCGGTCAGCGAGTACCTGCCCCTGCTCCCGTTGAACGAGAACCCCTAGCAGAACTGATGTTTCGAGGTAGCCCCTCGCTAGTCACTATGTCAAGGCCAGCGAGCCGAGCGCGCAACCCTGCACTGCCGGCCATTGTCCCCCTGGAACAGCGCCCCAACTCTACGGTTCGCACTCTGGCAGTGTCGTACGGGCCGGCCCGGCGCGCCGTCCCCCACGAGCCCGGCCCCTAGCCTGCGGCCCGGCCATGGCCCAGGTCCTCGCCCCCGCACCCGCGCCGAGAGCGGGGGAGGCGCTGCGCCACTCAGGCCACCGGCAGCCGTCACGAACGAGAAGTCCCCGACGGCGTGGCCGGACAAGGCCCGACTCCCCGTCCCGCCTCCTACCGGCCGGGGCAACGCGGCCCCGCTTGGCCCGAGCGAGTGCGGACACGCGGAGGCGTCCGGCCGCAGGGCCGGCGGCCCGGCGTTCCCCCAGGGCGGGAGCGAGCCCCGCGTCACGCGCTGCGAGCGTCGCCCCCCCCGGCTCGGACCCACTTCGACCGTGGGGCCAATGTTGACGCGCGCCCCGCCCAGTCGGCGCCAGCCCGGCGCCTCCCCGCAGTCGGATACACGGGCGCGCTAACACCCTGCCGGACGAGCCCGCGGGAACCCAGGAGCACGCCCGCTGGCTCCGCAGCGGGCCGCGTTTTGAGCCTTGCCGGAGCCGGACTGCGCGCGCGGCCCCGCACTGTGTTGGCAACTGCCGTCGCGTCGGGGGTCCAGCTCACATTGGGGTCCCCGCGGGGGTCGGCAGTCGGGCTCCGGCAGGGGCGGGCGCCCGGCCGTGCGTCCCCCCGCCTCCGAAGCGGGCGGACGGCATCTTGGCGTGGGGGGTCGCCCGGTTCCACGCCCCGGCGGGGCCCGCGCAGGCCGCACCGCGCTCTGCTAGGGGGACCCCGAGGCTGGCGACAGCGCCGGTGGAGGGCCAGCGTTGCGTCGGCCACCGGTGGCGCGGCGGGGCCCCGGTACCAGCGCGGACTAGGTAGTCCGTCGGGACCCTACGGTTCCGGAGTCCCGCGCCCCCACTCCCTGGGCACCAGGGCCCGGCGCCGTCCCGCGCGCGTCGCGCGGACGGCCCGGAGGCGGCCGCGGGCCGGACCCGTGGCGCCCTGGCGCGCGCGCGGGACGCCAGCCGGCT     
G       GTCCTAAATTTTTAATTGCATGAAAGCGCTTCCTCTGTATATCAGATTGCGATAAATCTTATTTCGAATTATGTTTACTCAAGTGTAAAATTTTCTAAGTTATAAAGAATTCTAAGATTCTACTTATTATAAACGATAATAGGATACTAAATAGTCGAATTCTATTTTAGATACCTTAAGGCGAATTTACACATGAATCTATTAGATTTATTTAAGGACATTTTTTTAATTAGATTTCTTTATCATCTATAGAGTCATTAGTAAATCTAATCTAAGAATTGTGCTATTTTTATAAGTACTAGCGCCAAATATATATAATACATTAAAAATATCAGATATTAGATTATATAATAATGTATTATTAGAAAAAATAATAAACCTTCTATATTATAATAAATTTTCTTCTTACATAAGTCTTAAATTTAAATACTTTTTATAAATTATTAATTAGATAACAGTTAATCAAAGAATTTTAAAAGTAATATTGAATATTCATTAAATAAATAATTGGAAAAACTTAAAAAATTAAAATTTATAATCCTAATTAATTCTTATAAAATATTTACTGTTGGATAAAAATGGATGACCCACTAAAATGGAATTTTGTTTTGTAAGTATATATTCCATATATGGGATTTTCGACTTATAATTAAAAAATTAATTAAATATCTAGATATAAATATTAATATTAAAATCACGTTATATTAAGTATATAATATAAGTTTGTTTTCGTATATTTATTATAAGTTGCTAAAAATCTTGTAATACTATTGATTAATAAATTTAAATATTTTTTCCTGTAATCAAGTTTATTAAAGAATCTCTGTATAATATATTGTAAAATTAATATTTAATGAATTATAAAACTCCTCTATTTTTTTAAATATATTAAAATTCAATATTCAAAAAGGAAAATCTCTCAATGATAAGATAAATTAATATTTTGAAAAAACATTTTTTTATAATAATTCCTTAATTATTGTATAATATAAATATTAACTCTAGTGGAGGCATCCGCAATCTGTATCAAACGTCGAGGTTATACCCTAAAATATAACACGAAATGACCAAATTGACCAAAACACGTTATAATTATCCGTCCTGGCCTCTCGAGGCTGTTAGATCCATTAAAATGTTCGTAACGGTGGGTGCAATTAAAGACGTTCTGCTGGGACAGCAATGAGTCATGAAGAAGGTATATACTTAGAGAATTGCACGCGATCGCATATCAGCCCTTTATTTTGCCTATACAATCGATAGTATGTCTTGTTCATTCATAGGCGATTCGGAAGGAAATTGTGTACAGTCTTAGCACCATAAAATATAGAATTTCTTAATTGACCGGGAAGCACACTACATCAGTTGGACTGAATCTAGGAAATTCGGCATAAAAAGTTACGTTTCAAGAATATGTGCGTTGTACAAAGTTAACGGAGAAACGTTATTTAGTCGGTGCTCAGAAGGTATCAAGATAATTCGCGCAACAGCTTCGCATCTAAGCCAAATAGGAAGCAAATTGTGCCGGAGTAAGGCCGAAGTACATTCACTTAGTTATTGTGATGCAGGCTTCCACGAGTTATTAGTTCATGATTACTTTACTACTGAACGTTCACCACTTCCCGGATCACATTTGTAACAGGATTTTTTAAGAGGGACGCGGAGAATAAACCCTCAAGACGGCGGGGTAATTTTTAGATTATGTATGCACTTTTGAGGTCCGCTTGGGCCGACTAACGAAATAACATTGCGCAAAAATTTTATTTAAGGAACCTCATATTTTGTTAGGGATCAAGTAAACTGTATCAATGTGTATCAGGTAAGGGCACAAGGCCCACTCGCGAACAAAACATCGTAGTCCTATAAATGTGCACAGAACATTGAAGAAGTGTATTTATCAAATTCTAGTCAGACAGCTATTCTTTGCAGCCCAAATGTCCTCTTGAGTATCCCTGGAAGTATCAGCTTTTTAGTAGCGATGTCTATTATGACCATCATGCTTATACGCACAGGTGGGACTGAGTGTAGAACATTATGCTCCTACGGCCTTCTAGGTGTTCACGGAACGAGCATGGGACACAAGTGTGGATTTTCAAGTAGTTAACGGTGCCCCTTTTTGACGATGCACAGGTCATGGTCTCGATACTCGGGATCCCAGTGTCGGCGGTGGTTTATGTCTTCGATACGGAAAGGCGTCCCTAGGGAAGACGCTGGGGCAGCTCGATGCTGTGAGCCAGCAGGACCCCGGGGTCGTACGACCTTGGCGGGCCAACCGTGGTTTTTCCAGTTTAGTTGAGGGGCGGGTCGACTTAGAACGTCGCGCTTTGCCGGATTGCGCAAGTATCGAACAAGTACATGTAACCAGTAGTGTTACGTTGCACGCACTAGGAGCCAGCGAACCCAGCCCGCCGGCAAAGCCTGTACTCGGCGACCTCCTTGTGTCGCGAAGGCGGCGGCTCGAGGCGTACCTTCCTGCCCAGGTAGGATCGGAATTTGAAGCCTATGCACGCACGTGAGGAGTGGTGTGGGAAACTTAACGAGGGGAAAAAACCGCTGCCCGGGTGAAAGGGACGGGAATACTTCCGGTACTGCCGGAGGGACGTACTGGCGTCTACGTCGTTGTCACGGCGGTCCTGGGCCCATCACAGGAATACGAAGAGGCGCGTCGAAGGCATGTAGGAACGAGATGCCCGGTCCCAACCACGTCCGGTTTGTTATATACGTCCGGTGGACACTTTAACCCCCGGGTTTCCACTCCCACGCTAATACCGTACTAGGCCGAATTGTCCAGATCATCGCGCGCGGGAAACGCCGGGTAGGCGAGCAAGCGATCACCGAGTACCTGCCCCCGCTCCCGTTGAACGAGAACCCCTAGCAGAACTGATCTGTCAAGATAGCCCCTCGCTAGTCACTATGTCTAGGCCTGTGAGCCGGTGGCGCAACCCTGCACTGCCGGACATTGCCCGGCTGGAAGAGCGCCCCAACTATACCGTTCGCACTCTGGCAGTGTCGTACGGGCCGGCCCGGCGCGCCGTCCCCCACGGGGCCGGCCCCTAGCCTGCGGCCCGGCCGTGGCCCAGGTCCTCGCCCCCGCACCCGCGCCTCGATCGGGGGGGGCGCTCCGCCACGCAGGCCACCGGCAGCCGTCAAGAACGAGAAGCCCCCGACGGCGTGGCCAGACAAGGCCCGACTCGCCGCCCCACCTCCTACCGGCCGGGGCAACGCGGCCCCGCTTAGCCCGAGCGAGTGCGGACACGCGGAAGCGTCCAGCCGCAGGCCCGGCGGCCCGGCGTTCCCCCAGGACGGGGGTGAGCCCCGCGTCAGGCCATGCAAGCGGCTCCCTCCCCGGCTCGGACCCACTTCGACCGTGGGCCCAATGTGGACGGCGGCCCGGCCCATTCGCCGTCAGCCCGGCGCCTCCCCGCAGTCGGAGACGCCGGCGCGCTGACCCCCTGCCGGCTGAGCCCGCGGGAACCCAGGAGCGCGCCCGCTGGCTCCGCAGCGGGCCGCGTTTTGAGCCTTGGCGGCGCGGGGCTGCGCGTGCGGCCCCGCACTGTGTTGGCAACTGGCGTCGCGTCGGGGATCCAGCTCACATTGGGGTCCCCGCGGGGGTCGGCAGTCGGGCTCCGACAGGGGCAGGCGTCCGGCCGAGGGTTCCCCCGCCTCCGAAGTGGGCGGACGGCATCTTGGCGTGGGGGGGCGCCCGGTTGCACGCCCCGGCGGGGCGCGCGCGGGCCGCACCGCGCTCTGCTAGGGGGACCCCGAGGCGGCCGACAGCGCCGCTGGGGGGCGAGCGTTACGTCGGGCACCCGCGGCGTGGCGGCGCCCCGGCCACAGCACGGACGAGGAAGTCCGATGGGACCCTACCGCTCCGGACTCCCGCGCCCCGACTCCCTGGCCACCAGGGCCCGGCCCCCTCGCGCGCGGGTCGCGCCGACGGCCCGGAGGCGGCCTCGGGCCGGACCCGTGGCGCCCCGGCGCGCGCGCCGGGCGCCAGCCGGTT     
F       GTCCTAAATTTTTAATTGCATGAAAGCGCTTCCTCTGTATATCAAATTGCGATAAATCTTATTTCGAATTATGTTTACTCAAGTGTAAAATTTTCTAAGTTATAAAGAATTCTAAGATTCTACTTATTATAAACGATAATAGGATACTAAATAATCGAATTCTATTTTAGATACCTTAAGGCGAATTTACACATGAATCTATTAAATTTATTTAAGGACATTTTTTTAATTAGATTTCTTTGTCGTCTATAAAGTCATTAATAAACCTAATCTAAGAACTGTACTATTTTTATAAGTACTAGCTCCAAATATATATAATACATTAAAAGTATCATATTTTAGATTATATAATAATGTATTATTAGAAAAAATAATAAACCTTCTATATTATTATAAATTTTCTTCTTACATGAATCTTATATTTAAATACTTTTTATAAATTATTAATTAAATAACGGTTAATCAAAGAAGTTTAAAAGTAATGTTGAATATTCATTAAATAAATAATTAAAAAAACTTAAAAAATTAAAATATATGATCCTAATTAATTCTTATAAAATATTTACTGTTGGGTTAAAATGGATAACCCACTAAAATAGAATTTTATTTTGTAAGTATATATTCCATATATGGGATTTTCGACTTATAATTAAAAAATTAATTAAATATCTAAATATAAATATTAATATTAAAATCACGTTATATTAAGTATATAATATAAGTTTGTTTTCGTATATTTATTATAAGTTGCTAAAAATCTTATAATACTGTTAATTAATAAATTTAAATATATTTTCCTGTGATCAAGTTTATTAAAGAATCTCTGTATAATATATTGTAAAATTAATATTTAATGAAGTATAAAACTCCTCTATTTTTTTAAATGTATTAAAATTCAATATTCAAAAAGAAAAATCTCTCAATGATGAGATAAATTAATATTTTGGAAAAACATTTTTTTATGATAATTCCTTAATTATTGTATAATGTAAATATTAACTCTACTAGAGGCGTTCGAAAGCTGTTTCAAACGTCGAGGTTATACCCTAAAATATAACATGAAATTACCAAATTGACCAAAACACGCTACAATTATCCGTCCTGGTCTCTCGAGACTGTTTGATCCATTAAAATGCTCGTAACGGTGGGTGCAGTCATAGACGTTCTGCAGGGACAGCAATGAGTCATGAAGACGGTATATACTTAGAGAATTGCACGTGATCGCCTATCAGCCCTTAATCTTGCCTATACAACCGATAGTATATCTTGTTCATTCATAGGCGATCTGGAAAGGAATTGCGTACAAGCTTAGTACCATAAAAGATAGAATTTCTTAATTGACCGGGAAGCACACTACATCAGTTGAACTGGATCCAGGAAATTTGGCATAAAAAGACACGTTTCTAGAATATGTGCGTTGTAGAAAGTTCACCGTGAAACGTTATTTAGTCGGTGCTCGGAAGATATCAAGATAATTCGCTCAGCAGCTCCGAACCTAAGCCAAACAAGAAGCAATTTGTGCCGGAGTAAGGCCGGAGTACATTCACTTAATTATTGTGATGCAGGCTTACACGAGTTATTAATTCATGTTTTCTTTACTACTGAACGTTCACTACGTCCCGGATCACATTTGTAATACAAGTTTTTAAGAGGGACGAGGAAAATAAACCCTCAAGATGGCGGGGTAATTTTTAGATTATGTATGCACTTTCGAGATACGCTTAAGCCGACCAACGACATGACTTCGTGCAAAAGTTTTATTTAAAGAACTTCATATCTTGTTAGGACTCAAGTAAACTGTATCAATGTGTATCAGGTAAAGGTACAAAGCCTACTCGTGAACAAAACATCGTAGTCCTATAAATGTGCACAGAACATTGAAGAAGTGTACTAATCCAATTCTAGTCAGAAAGATACCCTTTGTAGCCCAAATGTCCTCTTGGGAATCCCTGGAAGTATCAGCTTTTTCGTAGTGATGTCTATTGTGACCATCATGCTTTTACGCACAGGTCAGACCGAGTGTAGAACATTATGCTCCTACGGCCTTCTAGATGTTCGCGGAACGGGCATGGGGCACAAGTGTGCAGATGCAAGTAGGTAACGGTGCCCCTTTTTGACGAGGTACGGGTCATGGTCTTGGTACTCGGGATCCCAGTGTCGGCGATGGTCTGTATCTTCGTTACGGAAAGGCCTTCCCGGGGGAGACGCTGGGGAAGCTCGATGCTGTGAGCCAGCAGGACCCCGTGGACGTACGATCTTGGCGGACCAACCGTGGTTTTTCCAGTTTAGTTCAGGTGCGGGCCGACTCAGACCGTCGAGGTTGGCCAGATTGCGCAAATATCGAGCAAGTACATGTAGCCAGTAGTGTTACGTTGCACGCCTTAGGAGCCAGCGAACCCAGCCCGCCGGCAAAGCCTGTACTCGGCGTCCTCCTTGAGACGCGGAGGCGGCAGCTCGAGGCGTACCTTCCTGCCCAGGTAGGATCGAAATTTGAAACCTTTACACGCACGTGAGGCGTGGTGTAGGGAACTGAACGAGGGGAAAAAACCGCTGCCCGGGTGATAGGGACGGGAATATTTCCGGAGCTGCCGGAGGTGCGTACTGAAGTCTACGTCGTGGTCACGCCGATCCTGGGCCCATCACAGGAATACGAAGAGGCGCGTCGAAGGCATGTAGGAACGAAATGCCCAGTCCCAACCACGTCCGGTTTGGTACATACGTTCGGGGAACACTCTTACCCCCGAGTTTGCGCTCCCACGGTTATACCGTACTAAGCCGAAGAGTCAGGTTCATCGCGCGCGGGGAACGCCGGGTGGGTGAGCAAGCGGTCACCGAGTACCTGCCCCCGCTCCCGTTGAACGAGAATCCCTAGCAGAACTGATATCTCGAGGTAGCCCCACGCTAGTCACTATGTCAAGGCCGGTGAGCCGCGGGCGCAACCCTGCACTGCCGACCATTGTCCCACCGGAAGATCGCCCCAACTGTACTGTTCGCACCCTGGCAGTGTCGTACGGGCCGGCCCGGGGCGCCGTCCCCCACGGGCCCGGCCCCTAGCCTGCGGCCCGGTCATGGCCCAGGTCCTCGCCCCCGCACCCGCGCCGCGAGCGGGGGTGGCGCTGCGCCACGCAGGCCACCGGCAGCCGTCATGAACGAGAGGGCCGCGACGGCGTGGCCAGACAAGGCCCGATTCTCCGCCCCGCCTCCTACCGGGCGGGGCAACGCCGGCCCGCTTGGCCCGGGCGAGTCCGGACACGCGGAGGCGCCCAGCCGCAGGGCTGGCGGCCCGGCGTTCCCCCAGGACGGGCGCGAGCCCCGCGTCAGACCGTGGAAGCGCCGCCCCCCCCAGCTCGGAGCCACTTCGACCGTGGGGCCATTGTGGTCGCCTGCCCAGCCCAGTCGGCGCCAGCCCGGCGCCACCCCGCACTCGGCCAGACGGGCGCGCTGACACCCTGCCGGTCGAGCCCGCGGGAACCCAGGAGCCCGCCGGCTGGCTCCGCAGCGGGCCGCCTTTTGAGCCTTGCCGGAGCCGGTCTGCGCGCCCGGCCGCGCACTGTGTTGGCAACTGCCGTCGCGTCGGGGGTCCAGCTCACATTGGGGTCCCCGCGGGGGTCGGCAGTCGGGCTCCGACAGGGGCGGGCGTCCGGCCGGGAGTCCCCCCGGCTCCGAAGCGGGCGGACGGCATCTTGGCGTGGGGGGCCGCCCGGTTCCACGCCCCGGCGGGGCGCGGGCCGGCCGCACCGCGCTCTGCTAGGGGGACCCCGAGGCAGTCGACACCGTCGCTGGAGGGCTAGCGTTTTGCCGGCCACCCGGGGCGCGGCGGTGCCCCGGGCCCAGCGCGGACAAGGAAGTCCGTCGGGACCCTACCGCTCCGGATTCCCGCGCCCCAACTCCCTGGCCACCAGGGCCCGGCGCGCTCTCGCGCGGGTCGCGCCGACGGCCCGGTGGCGGCCTCGGGCCGGACCCGTGGCGCCCCGGCGCGCGCGCCGGACGCCAGCCGGCT     
E       GTCCTAAATTTTTAATTGCATGAAAGCGCGTCCGCTGTATATCAGATTGCGATAAATCTTATTTCGAATTATGTTTACTCAAGTGTAAAATTTTCTAAGTTATAAAGAATTCTAAGATTCTACTTATTATAAACGATAATAGGATACTAAATAATCGAATTCTATTTTAGATACCTTAAGGCGAATTTAGACATGAATCTGTTAAATTTATTTAAGGACATTTTTTTAATTAGATATCTTTATCGTCTATAGAGTCATTAATAAACCTAATCTAAAAACTGTACTGTTTTTATAAGTACTAGCACCAAATATATATAATACATTTAAATTATCAAATTTTAGATTATATAATAATGTATTATTAGAAAAAATAATAAACCTTCTATATTATAATAAATTTTCTTCTTACATAAATCTCAGATTTAAATACTTTTTATAAATTATTAATTAAATAACAGTTAATCAAAGAAATTTAGAAGTAATATTGAATATTCATTAAATAAATAATTAAAAAAACTTAAAAAATTAAAATGTATAATCCTAAATAGTTCTTATAAAATATTTACTGTTAGGTGGAAATGGATGACCCACTAAAATGGAATTTTATTTTGTAAATATATATTCCATATATGGGATTTTCGACTTATAATTAAAAAATTAATTAAATATCTAGATATAAATATTAATATTAAAATCACGTTATATTAAGTATATAATATAAGTTTGTTTTCGTATATTTATTATAAGTTGCTAAAAATCTTATAATACTATTGATTAATAAATTTAAATATTTTTTCCTGTGATCAAATTTATTAAAGAATCTCTGTATAATATATTGTAAAATTAATATTTAATGAATTATAAAACTCCTCTATTTTTTTAAATATATTAAAATTCAATATTCAAAAAGAAAAATCTCTCAATGATAAGATAAATTAATATTTTGAAAATACATTTTTTTATAATAATTCCTTAATTATTGAATAATATAAATATTAACTCTATTAGAGGCGTTCATAATCCGTATCAGACGTCGAGGTTATACCCTAGAATATAACATGAAATTACCAAATTGACCAAACCATGTTAAAATTATCGGTCCTGGTCTCTCGAGGCTGTTTGATCCATTAAAATGCTCGTAACGGTGGGTGCAATTATAGACGTTCTGCAGGAACAGCAATGAGTCATGGAGAAGGTATATACTTAGAGAATTGCACGCGATCGTATATCAGCCCTTCATCTCGCCCATACAATCGATAGTATGTCTTGTTCATTCATAGGCGATCTGGAAAAAAATTGCGTACAGACTTAGTACCATAAAACATAGAATTTCTTAATTGACCGAGAAGCACACTACATCAGTTGTACTGTATCTAGGAAATCTGGCATAAAAAGGCACGTTTCGAGAATATGTGCGTTGTAGAAAGTTAACTATGAAACGTTATTTAGTCGGTGCTCAGAAGATATCAAGATAATTCGCGCAACAGCTCTGGGCCTAAGCCAAATAGGAAGCAACTTGTGTCAGAGTGAGGTCGAAGTACATTCACTTAGTTATTGTAATGCAGGCTTCCACGAGTTATTAATTCATGGTTTGTTTACTGCCGAACGCTCACTACCTCCCGGACCATATTTGTAATAGAATTTTTTAAGAGGAACGTGGAGAATAAACCCTCAAGACGGCGGGGTAATTTTTAGATTATGTATGCACTTTTGAAATTCGCTTTAACCGACAAACGGCACGACATCGCTCAAAAGTCTTATTTAAGGAACCTCATATTTTGTTAGGAGCTAAGTAAACTGTATCAATGTGTATCAGGTAACGGTACAAAGCCCACTCGTGAACAAAACATCGTAGTCCTATAAATGTGCAAAGAACATTGAGGAAGTGTACTGATCTAATTCTAGTAAGACAGATATTTTTCGAAGCCCAAATGTCCTCTTGCGTATCCCTGGAAGTATCAACTTTTTCGTAGTGATATCTATTTTGACAATTATGCTTCTACGCCAAGGTCGGACCGAGTGTAGAACATTATGCTCCTACGGCCTTCTAGATGTTCACGGAACGAGCCTGGAACACAAGTGTGCATTTTCGAGTAGATAGCGGTGACCCTTTTTGACGAGGTACGGGTCATGGTCTCGCGGCTCGGGATCCCAGTGTCGGCGATGGTCTGTTTCTTCGATACGGAAAGGCGTTCCCTGGGTAGAGGCTGGGGGAGCTCGGTGCTGTGAGCCAGCAGGACTCCAGGAGTGTAGAACCTTCGCGGGCCGACCGTGGTTTTACCAGTTTAGTTTAGGGGCGGGTCGACTCAGAACGTCGTGATTCGCCGGATTGCGCAAGTATCGAGCAAATGCATGTAGCCAGTAGTGTTTCGTTGCACGCTTTAGGAGCCGGCGAACCCAGCCCGCCGGCAGAGCCTGCGCTCGGCGCCCACCTTGGGGCGCGGAGGCGGCTGCTCGAGGCGTACTTTCCTGCCCAGGCAGGATCGGAATTTGAAACCTTTACACACACGTGAGGAGTGGTGTGGGGAACTTAACGAGGGGAAAAAACCGCTGCCCCGGTGAGAGGGACGGGAATATTTTCGGGGCTTCCGGAGGAGCGTACTGGAGACTACGTCGTTGTCACGACGGTCCTGGGCCCATCACAGGAATACGAAGAGGCGCGTCGAAGGCATGTAGGAACGAAATGCCCGGTCCCAACCACGTCCGGTTTGCTATATACGTCCGGCGGACACTCTCACCCCCGAGTTTGCGCTCCCACGATTATACCGTACTAGGCCGAAGATTCAGGATCATCGCGCGCGGAGAACGGCAGGTAGGTGAGCAAGCGGTCACCGAGTACGTGCCCCTGCTCCCGTTGAACGAGAATCCCTAGCAGAACTGATTTCTCGAGGTAGCCCCTCGCTAGTCACTATGTCCGGGCCGGTGAGCCGGGGGCGCAACCCTGCACTGACGGCCATTGTCCTACCGGCAAAGCGCCCCAACTATACCATTCCCACTCTGCCAGTGTCGTACGGGCCGGCCCGGTGCGCCGTCCCCCACGGGCCCGCCCCCTAGCCTGCGGCCCGGGCGTGGCCCAGGTCCTCGCCCCCGCACCCGCGCCTCGACCGGGGGAGGCGCTGTGCCACGCAGGCCACCGGCAGCCGTCACGAACGAGAGGGCCCCGACGGCGTGGCCGGACAAGGCCCGACTCCCCGGCCCGCCTCCTACCGGGCGGGGCAACGCGGCCCCGCTTGGCCCGAGCGAGTGCGGACACGCGGAGGCGACCAGCCGCAGGCCCGGCGGCCCGGCGTTCCCCCAGGGCGGGGGTGAGCCCCGCGTCAGACGGTGCGAGCGGCGCCCCCCCCGGCTCGGACCCACTTCGACCGTGGGTCCAGTGCGGGCGCCCGCCCTGCCCAGTCGGCGGCAGCCCGGCGCCTCCCCGCAATCGGGTAGGCGGGCGCGCTGACCCCCTGCCGGAGGATCCCGCGGGAACCCAGGAGCGCGCCCGCTGGCTCCGCAGCGGGCCGCGTTTTGAGCCTTGCCGGAGCGGGGCTGCGCGCGTGGCCCCGCACTGTGTTGGCAACTGCCGTCGCGTCGGGGGTCCAGCTCACATTGTGGTCCGCGCGGGGGTCGGCAGTCGGGCTCGGGCAGGGGCGGGCGGCCGGCCGGGTGTCCCCCCGCCTCCGAAGGGGGCGGACGGCATCTTGGCGTGGGGGGGCGCCCGGTTCCACGGCCCGGCGGGGCGCGCGCGGGCCGAACCCCGCTCTGCTAGGGGGACCCCGAGGCAGCCAAGAGCGCCGCTGGAGGGCTAGCGTTGGGGCGGCCACCGGGGGCGTGGCGGCGCCCCGGGCACAGCACGGACGAGGAAGTCCGTCGAGACCCTACAGGTCCGGACTCCCGCGCCCCAACTCCCTGACCACCAGGGCCCGGCTCTCTCCCGCGCGTGTCGCGCCGACGGCCCGGAGGCGTCCTCGGGCCGCACCCGGGGCGCCCCGGCGCGCGCGCGGGACGCCAGCCGGCT     
D       GTCCTAAATTTTTAATTGCATGAAAGCGCTTCCTCTGTATATCGAATTGCGATAAATCTTATTTCAAATTATGTTTACTCAAGTGTAAAATTTTCTAAGTTATAAAGAATTCTAAGATTCTACTTATTATAAACGATAATAGGATACTAAATAATCGAATTCTGTTTTAGATACCTTAAGGCGAATTTAAACATGAATCTATTATATTTATTTAAGGACATTTTTTTAATTAGATTTCTTTGTCATCTATAAAGTCATTAATAAACCTAATCTAAGAACTGTACTGTTTTTATAAGTACTAGCACCAAATATATATAATACATTAAAAATATCAAATTTTAGATTATATAATAATGTATTATTAGAAAAAATAATAAACCTTCTATATTATGATAAATTATCTTCTTACATAAATCTTAAGTCTAAATACTTTTTATAAATTATTAATTAAATAACAGTTAATCAAAGAAATTTAAAAGTAATATTGAATATTCATTAAATAAATAATTAAAAAAACTTAAAAAATTAAAATATATTATCCTAAGTAATTCTTATAAAATATTTACTGTTAGATAAAAATGGATAACCCACTAAAATGGAATTTTATTTTGTAAATATATATTCCATATATGGGATTTTCGACTTATAATTAAAAAATTAATTAGATATCTAGATATAAATATTAATATTAAAATCACGTTATATTAAGTATATAATATAAGTTTGTTTTCGTATATTTATTATAAGTTGCTAAAAATCTTATAATACTATTAATTAATAAATTTAAATATTTTTTCCTGTGATCAACTTTATTAAAGAATCTCTGTATAATATATTGTAAAATTAATATTTAATGAATTATAAAACTCATCTATTTTTTTAAATATATTAAAATTCAATATTCAAAAAGAAGAATCTCTCAATGATAAGGTAAATTAATATTTTGAAAAAACATTTTTTTATGATAATTCCTTAATTATTGTATAATGTAAATATTAACTTTATTGGAGGGGTGCCCAAACTGTATCAAACGTCGAAGTTATACCCTAGAATATAACATGAAATTACCAAATTGACCAAAACATGTTATAGTTATCCGTCCTGGCCTCTCGAGGCTGTTGGATCCATTAAAATGCTCGTAGCGGTGGGTGCAATTAGAGACGTCCCGCAGGAACAGCAATGGGTCATGGAGAAGGTATATACTTAGAGAATTGCACGTGATCGTATATCAGCCCTTCATTTTGCCAATACAATCGATAGTATGTCTTGTTCATTCATAGGCGATCTGGAAAGAAATTGCGTACAGACTTAGTACCATAAAAAATAGAATTTCTTAATCGACCGAGAAGCACACTACGTCAGTTGCACTGGATCCAGGAAATTTGGCATAAAAAGTCACGTTTTGAGATTATGTGCGTTGTAAAAAGCTGACTGTGAAACGTTATTTAGTCGGTGCTCAGAAGATATCAAGATAATTCGCGCAACAGCTCTGAATCCAAGCCAAACAGGAAACAACTTGTGCCAGAGTAAGGCCGCAGTACATTCACTTAATTATTGTGATGCAGGCTTCCACGAGTTATTACTTCATGATTTCTTTACTACCGAACGTTCTCAACTTCCCGGATCACATTTGTAACAGAAATTTGTAAGAGGGACGTGGAAACTAAACCCTCAAGACGGCGGGGTAATTTTTAGATTATGTATGCACCTTTGAGGTTCGCTTTGGCCGACAAACGACATTACATCGTGCAAAAGTTTTATTTAAGGAACCTCATATCTTGTTAGGAGTTAAGTAAACTGTATCAATGTGTATCAGGTAAGGGTACAAAACCCACTCGTAAACAAAACATCGTAGTCCTATAAATGTACATAGAACATTGAAGAAGTGTACTGATCCAATTCTAGTCAGAAAAATATTTTTTGTAGCCCAAATGCCCTCTTGCGAATCCTTGGAAGTATCAGCTTTTTTGTAGTGATATCTGTTTTGACAATCATGCTTTTACGCCAAGGTTGGACCGAATGTAGAATATTATGCTCCTACGGCCTTCTAGATGTTCACGGAACGAGCGTCGGACACGAGTGTGCATGTCCGAGTAGTTAACGGTGCCCCTTTTTGACGAAGCTCGGGTCATGGTCTCGAAACTCGGTATCCCAGTGTCGGCGGTGGTCTGTCTCTTCGGTACGGAAAGGCATCCCTGGGGAAGAGGCTGGGGGAGCTCGGTGATGCGAGCCAGCAGGACTCCACGGGCGTACGACCTTAGCGGGACAACCGTGGTTTTTCCAGTTTAGTTTAGGGGCGGGACGACTCAGAGCGTCGCGCTTAGCCAGATTGCGCAAGTATCGAGCAAATGCATGTAGCCAGTAGTGTTTCGTTGCACGCTCTAAGCGCCCGTGAACCCAGCCCGCCGGCAGAGCCTGCACTCGGCGTCCCCCTTGAGGCGCGGAGGCGGCTGCTCGAGGCGAACTTTCCTGCCCAGGTAGGATCGAAATTTGAGACCTATTCACGCACGTGAGGAGTGGTGTAGGCAACTTAACGAGGGGAAAAAACCGCTGCCCCGGTGAGAGGGACGGGAATACTTCCGGGACTGCCGGAGGTACGTACTGGTGTCTACGTCGTTGTCACGGCGGTCGTGGGCCCATCACGGGAACACGAAGAGGCGCGTCGAATGCATGTAGGAACGAGATGCCCGGTCCCAACCACGTCCGGTTTGGTATATACGTCCGGGGGACGCTCTTACTCCCGTGTTTGCGCTCCCACGGTTATATCGTACTAGGCCGAAATCTCCAGTTCATCGCGCGCGAGAAACGCCGGGTAGGTGAGCAAGCGGTCACCGAGTACCTGCCCCCGCTCCCGTTGAACGAGAACCCCTAGCAGAACTGATCTCTCGAGATAGCCCCTCGCTAGTCAGTATGTCTGGGCCGGTGAGCCGGGGGCGCAACCCTGCACTGCCGGCCATTGTCCTACCGGAAAAGCGCCCCAACTCTACTGTTCGCACACTGCCAGTGTCGTACGGGCCGGCCCGGCGCGCCGTCCCCCACGCGCCCGGCCCCTAGCCTGCGGCCCGGCCGTGGCCCAGGTCCTCGCCCCCGCACCCGCGCCTTGACCGGGGGAGGCGCTCCGCCACGCAGGCCACCGGCAGCCGTCACGAACGAGACCGCCGCGACGGCGTGGCCGGACAAGGCCCGAATCGCCGACCCGCCTCCTACCGGACGGGGCAACGCGGCCCCGCTTGGCCCGAGCAAGTGCGCACACGCGGAGGCGTCCAGCCGCAGGACTGGCGGCCCGGCGTTCCCCCAGGGCGGGAGGGAGCCCCGCGTCAAGCCGTGTAAGCGCCGCCCCCCCCGGCTCGGACCCACTTCGACCGTGGGGCCAATGTGGACGCCCGCCCTGCCCAGTCGGCGCCAGCCCGGCGCCTCCCCGCAGTCGGGGACCCAGGCGCGCTGACGCCCTGCCGGACGAGCCCGCGGGAACCCAGGAGCCCGCCCGCTGGCTCCGCAGCGGGCCGCCTTTTGAGCCTTGCCGGGGCAGGGCTGCGCGCCCGGCCCCGCACTGTGTTGGCAACTGCCGTCACGTCGGGGGTCCAGCTCACATTGCAGTCCCCGCGGGGGTCGGCAGTCGGGCTCGGGCAGCTGGGGGCCTCCGGCCGGGGGTGCCCCCGCCTCCGAAGCGCGCGGACGGCATCTTGGCGTGGGGGGCCGCCCGGTTCCACACCCCGGCGGGGCGCGCGCGGGCCGCACCCCGCTCTGCTAGGGGGACCCGGAGGCGGGCGAGAGCGCCGCTGGAGGGCGAGCGTTGGGCCGGCCACCCGGGGCGCGGCGGTGCCCCGGGCGCAGCGCGGACGAGGAAGTCCGTCGGGACCCTACGCCTCCGGACTCCCGCGCCCCAACTCCCTGGCCACCAGGGCCCGGCTCCCTCGCGCGCGGGTCGCGCCGACGGCCCGGAGGCGGCCCCGGGCCGGACCCGCGGCGCCCCGGCGCGCGCGCGGGCCGCCAGCCGGCT     
C       GTCCTAAATTTTTAGTTGCATGAAAGCGCATCCTCTGTATATCAAATTGCGATAAATCTTATTTCGAATTATGTTTACTCAAGTGTAAAATTTTCTAAGTTATAAAGAATTCTAAGATTCTACTTATTATAAACGATAATAGGATGCTAAATAGTCGAATTCTATTTTAGATACCTTAAGGCGAATTTAAACATGAATCTATTAAATTTATTTAAGGACATTTTTTTAATTAGATTTCTTTATCATCTATAAAGTCGTTAATAAACCTAATCTAAGAACTGTACTATTTTTATAAGTACTAGCTCCAAATATATATAATACATTAAAAATATCAAATTTTAGATTATATAATAATGTATTATTAGAAAAAATAATGAACCTTCTATATTATAATAAATTATCTTCTTACATAAGTCTTAAATTTAAATACTTTTTATAAATTATTAATTATGTAACAGTTAATCAAAGAAATTTAAAAGTAATGTTGAATATTCATTAAATAAATAATTAAAAAAACTTAAAAAATTAAAATATATAATCCTAACTACTTCTTATAAAATATTTACTGTTAGATAGAAATGGATAACCCACTAAAATAGAATTTTATTTTGTAAGTATATATTCCATATATGGGATTTTCGACTTATAATTAAAAAATTAATTAAATATCTAGATATAAATATTAGTATTAAAATCACGTTATATTAAGTATATAATATAAGTTTGTTTTCGTATATTTATTATAAGTTGCTAAAAATCTTATAATACTATTGATTAATAGATTTAAATATTTTTTCCTGTGATCAAATTTATTAAAGAATCTCTGTATAATATATTGTAAAATTAATATTTAATGAATTATAAAACTCCTCTATTTTTTTAAATGTATTAAAATTCAATATTCAAAAAGAAAAATCTCTCAATGATAAGGTAAATTAATATTTTGAAAAGACATTTTTTTATGATAATTCCTTAATTATTGTATAATATAAATATTAACTCTACTAGAGGCGTTCTCAAACTGTATCAAACGTCGAGATTATACCCTAGAGTATAACATGAAATTACCAAATTGACCAAAACACGTTATATTTATCCGTCCTGGCCTCTCTAGGTTGTTTGATCCATTAAAATGCTCGTAACGGTGGGTGCAGTTATAGACGTCCTGCAGGAACAGCAATGAGTCATGAAGAAGGTATATACATGGAGAATTGCACGCGATCGCTTATCAGCCCTTCATTTTGCCTATACAATCGATAGTATATCGTGTTCATTCATAGGCGATTTGGAAGGGAATTGCGTACAGGCTTAGTACCATAAAACATAGAATTTCTCAATTGACCGGGAAGCACACTACATCAGTTGCACTGAATCCAGGAAATTTGGCATAACAAGTCACGTTTCCAGATTATGTGCGTTGTAGAAAGTTAACTGCGAAACGTTATTTAGTCGGTGCTCCGAAGATATCAAGATAATTCGCGCAACAACTCTGAGCCCAAGCCAAATAGGAAGCAACTTGTGCCGGAGTCAGGTCGAAGTACACTCACTTACTTATTGTGATGCAGGCTTCCATGAGTTATTAGTTCATGATTTCTTTACTACTGAACGTTCACTACTTCCCGGATCACATTTGTAATACGAGTATTTAAGAAGGACGTGGAGAATAAACCCTCAAGACGGCGGGGTAATTTTTAGATTATGTATGCACTTTTGAGATTCGCTTAAGCCGACCAACAACATCACGTCGCGCAAAAGTTCTATTTAAAGAACTTCACATCTTGTTAGGAATCAAGTAAACTGTATCAATGTGTATCAGGTAAAGGGACAAAGCCCACTCGTGAACAAAACATCGAAGTCCTATAAATGTGCACAGAACATTGAAGAAGTGTACTAATCTAATTCTAGTCAGAAAACTATTTTTTGTAGCCCAAATGTCCTCTTGCGAATCCTTGGAAATATCAGCTTTATTGTAGTGATGTCTTTTCTGACCATCATGCTTTTACGCCAAGGTCGGACGGAGTGTAGAAGATTATGCTCCTACGGCCTTCTAGATGTTCACGGAACGAGCGTGGAACACGAGTGTGCATATCCGAGTAGTCAACGGTGCCCCTTTTTGACGGTGTTCGGGCCATGGTCTCGATACTCGGGATCCCAGTGTCGGCGATGGTCTGTGTCTTCGATACGGAAAGGCGTTCCTGGGGAAGAAGCTAGGGAAGCTCGATGTTGTGAGCCAGCAGGACGCCAGGGATGTACGACCTTAGCGGGCCAACCGTGGTTTTACCAATTTAGTTCAGGCGCGGGTCGACTGAGAGCGTCGTGATTCGCCAGATTGCGCAAGTATCGAGCAAATGCATGTAGGCAGTAGTGTTCCGTTGCACGCCCTAGGTGCCCGCGAACCCAGCCCCCCGGCATAGCCTGCACTCGGCGTCCTCCTTCGGGCGCGAAGGCGGCCGCTCGAGGCGTACCTTCCTGCCCAGGCAGGATCGAAATTTGAGTCCTGTGCACGCACGTGAGGAGTGGTGTCGGGAACTTAACGAGGGGAAAAAACCGCTGCCCTGGTGAAAGGGACGGGAATACTTTCGGCGCTGCCGGAGGTGCGTACTGTTGTCTACGTCGTTGTCACGCCGGTCCTGGGCCCATCACGGGAATACGAAGAGGCGCGTCGATGGTATGTAGGAACGAAATGCCCGGTCCCAACCACGTCTGGTTTGCTATATACGTCCGGTGGACACTCTAACTCCCGGGATTGCGCTCCCACGATTATATCGTACTAGGCCGAACTCTCGGGGTCATCGCGCGCGGGGAACGCCGGGTCGGTAAGCAAGCGGTCATCGAGTACCTGCCCCCGCCCCCGTTGAACGAGAACCCCTAGTAGAACTGATATTTCAAGCTAGCCCCTCGCTAGTCATTATGTCAGGGCCGGTGAGCCGAGGGCGCAACCCTGCACTGGCGGCCATTGTCCCTCCGGAAGAGCGCCCCAACTGCACCGTTCGCACTCTGGCAGTGTCGTACGGGCCGGCCCGGCGCGCCGTCCCCCACGGGCCCGGCCCCTAGCCTGCGGCCGGGGCGTGGCCCAGGTCCTCGCCCCCGCACCCGCGCCGCGAACGGGCGGGGCGCTGCGCCACGCAGGCCACCGGCAGCCGTCAGGAACGAGAAGGCCACGACGGCGTGGCCGGACAAGGCCCGACTCGCCGTCCCCCCTCCTACCGGGCGGAGCAACGCGGCCCCGCTTGGCCCGAGCAAGTGCGCACACGCGGAGGCGCCCAGCCGCAGGGCCGGCGGCCCGGCGTTCCCCCAGGCCGGGGGGGAGCCCCGCGTCATACTGTGTAAGCGGCGCCCCCCCCGGCTCGGACCCACTTCGACCGTGGGGCCAGTGGTGACGCCCGCCCGGCCCAGTCGGCGCCAGCCTGGCGCCTCCCCGCACTCGGGGAGCCAGGCGCGCTGACGCCCTGCCGGCCGAGCCCGCGGGAACGCAGGAGCCCGCCTTCTGGCTCCGCAGCGGGCCGCCTTTTGAGCCTTGCCGGGGCCGGGCTGCGCGCCCGGCCCCGCACTGTGATGGCAACTGCCGTCGCGTCGGGGGTCCAGCTCACATTGGGGTCCCCGCGGGGGTCGGCAGTCGGGCTCCGGCAGCAGCGGGCCACCGGCCGGGGGTCGCCCCGACTCCGAAGCGGGCGGACGGCATCTTGGCGTGGGGGGCCGCCCGGTTCCACAGCCCGGCGGGGCGCGCGCTGGCCGCACCGCGCTCTGCTAGGGGGACCCCGAGGCGGGCCACAGCGGCGCTGGAGGGCTAGCGTTCGGCCGGCCACCCGGGGCGTGGCGGTGCCCCGGGCTCAGCACGGACGAGGAAGTCCGTCGTGACCCTACGGGTCCGGACTCCCGCGCCCCGACTCCCTGGCCACCAGGGCCCGGCGCCTTCGCGCGGGGGTCGCGCCGACGGCCCGGGGGCGGCCCCGGGCCGGACCCGCGGCGCCCCGGCGCGCGCGCGGGGCGCCAGCCGGCT     
B       GTCCTAAATTTTTAATTGCATGAAAGCGCTTCCTCTGTATATCAAATTGCGATAAATCTTATTTCGAATTATGTTTATTCAAGTGTAAAATTTTCTAAGTTATGAAGAATTCTAAGATTCTACTTATTATAAACGATAATAGGATACTAAATAGTCGAATTCTGTTTTAGATACCTTAAGGCGAATTTAATCATGAATCTGTTAGATTTATTTAAGGACATTTTTTTAATTAGATTTCATTATCATCTATAAAGTCGTTAATAAACCTAATCTAAGAACTGTGCTATTTTTATAAGTACTAGCACCAAATATATATAATACATTAAAAGTATCAAATTTTAGATTATATAATAATGTATTATTAGAAAAAATAATAAGCCTTCTATATTATAATAAATTATCTTCTTACATGAATCTTAGATTTAAATACTTTTTATAAATTATTAATTAAATAACGGTTAATCAAAGAATTTTAAAAGTAATATTGAATATTCATTAAATAAATAATTAAAAAAACTTAAAAAATTAAAATATATAATCCTAATTAATTCTTATAAAATATTTACTGTTAGATGGAAATGGATAACCCACTAAAATAGAATTTTATTTTGTAAGTATATATTCCATATATGGGATTTTCGACTTATAATTAAAAAATTAATTAAATATCTAAATGTAAATATTAATATTAAAATCACGTTATATTAAGTATATAATATAAGTTTGTTTTCGTATATTTATTATAAGTTGCTAAAAGTCTTCTAATACTATTGATTAATAGGTTTAAATATTTTTTCCTGTGATCAAATTTATTAAAGAATCTCTGTATAATATATTGTAAAATTAATATTTAAAGAATTATTAAACTCCTCTATTTTTTTAAATATATTAAAATTCAATATTCAAAAAGGAAAATCTCTCAATGATAAGATAAGTTAATATTTTGGAAAAACATTTTTTTATAATAATTCCTTAATTATTGTATAATATAAATATTAATTCTATTGGAGGCGTTCGTAAACTGTATCAGACGTCGAGGTTATACCCTATAATATAACATGAAATTACCAAATTGACCAAAACACGTTACAGTTATCCGTCCTGGCCTCTCAAGGCTGTTTGATCCATTAAAATGCTCGTACCGGGGGGTGCAGTTATCGACGTCATGCTGGGACAGCAATGAGTCATGGAGAAGGTATATACCTGGAGAATTGCACGCGATCGCGTATCAGCCCTTCATCTTGCCCATACAATCGATAGCATGTCTTGTTCATTCATAGGCAATTTGGAAAGTAATTGCGTACAGACTTAGTACCATAAAAGACAGAATTTCTCAATCGACCGGGAAGCACACTTCATCAGTTGTACTGGATCCAGGAACTTTGGCATAAGAAGCCACGTTTCGAGAATATGTGCGTTGTAGAAAGTTGACCGTGAAACGTTATTTAGTCGGTGCTTGGGAGATATTAAGATAATTCGCGCAATAGCTCTGGGGCTAAGCCAAATAGGAAGCAAATTGTGTTGGAGCGAGGCCGACGTACACTCACTTAATTATTGTGACGCAGGCTTCCAAGAGTTATTAATTCATGGTTTCTTTACTGCCGAACGCTCACTACTTCCTGGACCAGATTTGTAACAGAAGTTTTTAAGAGGGACGCGGACAATAAACCCTCAAGACGGCGGGGTAATTTTTAGATTATGTATGCACTTTTGAGATTCGCTTTAGCCGACTAACGACATGACATCGTGCAAAAATTTTATTTAAAGAACCTCATATTTTGTTGGGACTTAAGTAAACTGTATCAATGTGTATCAGGTAAGGGCACAAAGCCCACTCGTGAACAAAACATCGTAGTCCTATAAATGTGCACAGAACATTGAAGAAGTGTGCTTATCTAATTCTAGTCAGAAAAATACTCTTTGAAGCCCAAATGCCCTCTTGTGAATCCCTGGAAGTATCATCTTTTTTGTAGTGATGTCTATTTTGACTATCATGCTTTTACGCCGAGGGCCGACGGAGTGTAGAACATTATGCTCCTACGGCCTTCTAGATGTTCACGGAACGAGCGTGGGACACGAGTGTGCATTTCCGAGTAGTCAGCGGTGCCCCTTTTTGACGATGCTCGGGCCGTGGTCTTGAGACTCGGTATCCCAGTGTCGGCAATGGTGTGTGTCTTCGATACGGAAAGGCATCCCTGGGGGAGAGGCTAGGGGAGCTCGATGGTGTGAGCCAGCAGGACCCCGGGGACGTACGATCTTGGCGGGCCAACCGTGGGTTTTCCAGTTTAGTTTAGGGGCGGGTCGACTCAGAGCGTCGTGATTGGCCAGATTGCGCAAGTATCGAGCATATGCATGTAGCCAGTAGTATTTCGTTGCACGCCCTAAGAGCCAGCGAACCCAGCCCGCCGGCAGAGCCTGCACTCGGCGTCCTCCTTGAGGCGCGTAGGCGGCCGCTCGAGGCGCACCTTCCTGCCCAGGCAGGATCGAAATTTGAGTCCTATTCACGCACGTGAGGAGTGGTGTGGGAAACTAAACGAGGGGAAAAAACCGCTGCCCCGGTGAGAGGGACGGGAATACTTTCGGACCTGCCGGAGGGTCGTACTGACGTCTACGTCGTGGTCATGACGGTCCTGGGCCCATCACGGGAATACGAAGAGGCGCGTCGAAGGAATGTAGGAACGAAATGCCCGGTCCCAACCACGTCCGGTTTGGTTTATACGTCCGGTGAACACTCTTACTCCCGGGTTTGCGCTCCCACGGTTATAGCGTACTAGGCCGAAGCCTCCTGCTCATCGCGCGCGGGGAACGCCGGGTAGGTGAGCAAGCGGTCACCGAGTACCTGCCCCAGCTCCCGTTGAACGAGAATCCCTAGCAGAACTGATATTTCGAGTTAGCCCCCCGCTAGTCACTATGTCAGGGCCAGTGAGCCGGGGGCGCAACCCTGCACTGCCGGCCATTGTCCCGCCGGAAAAACGCCCCAACTCTACCGTTCACACCCTGGCAGTGTCGTACGGGCCGGCCCGGGGCGCCGTCCCCCACGGGCCCGGCCCCTAGCCTGCGGCCCGGCCGTGGCCCAGGTCCTCGCCCCCGCACCCGCGCCGCGACTGGGGGGGGCGCTGCGCCACGCAGGCCACCGGCAGCCGTCACGAACGAGAAGGCCCCGACGGCGTGGCCCGACAAGGCCCGACTCACCGGCCCGCCTCCTACCGGGCGGTGCAACGCGGCCCCGCTTGGCCCGAGCGAGTGCGGACACGCGGAGGCGGCCAGCCGCAGGCCCGGCGGCCCGGCGTTCCCCCAGGGCGGGAGTGAGCCCCGCGTCAGGCCGTGCAAGCGGCACCCCCCCCGGCTCGGACCCACTTCGACCGTGGGGCCACTGTGGACGTCCGTCCCGCCCAATCGGCGGCAGCCCGGCGCCTGCCCGCAGTCGGGAAAGCGGGCGCGCTGACGCCCTGCCGGGCGAACCCGCGGGAACCCAGGAGCACGCCCGCTGGCTCCGCAGCGGGCCGCCTTTTGAGCCTTGCCGGGGCGAGGCTGCGCGCGCGGCCCCGCACTGTGCTGGCAACTGCCGTCCCGTCGGGGCTCCAGCTCACATTGGGGTCCCCGCGGGGGTCGGCAGTCGGCCTCCGGCAGACGCCGGCTTCCGGCCGGGGGTCGCCCCGTCTCCGAAGCGGGTGGACGGCATCTTGGCGTGGGGGGCCGCCCGGTTCCACGCCCCGGCGGGGCGCGTGCGGGCCGGACCACGCGCTGCTAGGGGGACCTCGAGGCGGCCGACAGCGCCGTTGGAGGGCTAGCGTTGAGGCGGCCACCCGGGGCGCGGCGGTGCCCCGGGCACAGCGCGGACGAGGCAGTCCGTCGGTACCCTACAGCTCCGGAGTCCCGCGCCCCGACTCCCTGGCGACCAGGGCCCGGCGCACTCGCGCGCGGGTCGCGCCGACGGCCCGGGGGCGGCCACGGGCCGAACCCGGGGCGCCCCGGCGCGCGCGCGGGGCGCCAGCCGGCT     
A       GTCCTAAATTTTTAATTGCATGAAAGCGCATCCTCTGTATATCAAATTGCGATAAATCTTATTTCGACTTATGTTTACTCAAGTGTAAAATTTTCTAAGTTATAAAGAATTCTAAGATTCTACTTATTATAAACGATAATAGGGTACTAAATAATCGAATTCTATTTTAGATACCTTAAGGCGAAATTAAACATGAATCTATTAAATTTATTTAAGGACATTTTTTTAATTAGATTTCTTTATCATCTATAAAGTCGTTAATAAACCTAATCTAAGAACTGTACTATTTTTATAAGTACTAGCACCAAATATATATAATACATTGAAAGTATCAAATTTTTGATTATATAATAAAGTATTATTAGAAAAAATAATTAACCATCTATATTATAATAAATTATCTTCTTACTTAAGTCTTAAATTTAAATACTTTTTATAAATTATTAATTAAATAACAGTTAATCAAAGAAATTTAAAAGTAATATTGAATATTCATTAAATAAATAATTAAAAAAACTTAAAAAATTAAAATATATAATCCTAATTAATTCTTATAAAATATTTACTGTTGGGTAAAAATGGATAACCCACTAAAATAGAATTTAATTTTGTAAGTATATATTCCATATATGGGATTTTCGACTTATAATTAAAAAATTAATTATATATCTAAATATAAATATTAGTATTAAAATCACGTTATATTAAGTATATAATATAAGTTTGTTTTCGTATATTTATTATAAGTTGCTAAAAATCTTTTAATACTATTAATTAATAAGTTTAAATATTTTTTCCTGTGATCAAGTTTATTAAAGAATCTCTGTATAATATATTGTAAAATTAATATTTAATGAATTATAAAACTCCTCTATTTTTTTAAATATATTAAAATTCAATATTCAAAAAGAAGAATCTCTCAATGATAAGGTAAATTAATATTTTGAAAAAACATTTTTTTATGATAATTCCTTAATTATTGTATAGTATAAATATTAACTCTATTAGGGGCGTTCACAACCTGTCTCAAACGTCGAGGTTATACCCTAGAATATAACATGAAATTACCAAATTGACCAAAACACGTTACAGTTATCCGTCCTGGTCTCTCCAGGTTGTTTGATCCATTAAAATGCTCGTAACGGTGGGTGCAGTTATAGACGTCCTGCGGGGGCAGCAATGAGTCATGGAGAAGGTATATACTTCGAGAATAGCACGCGATCGTATATCAGCCCTTCATCTTGCCTATACAATCGATAGTATGTCTCGTTCATTCATAGGCGATCTGGAAAGGAATTGCGTACAAGCTTAGTACCATAAAAAATAGAATTTCTAAATCGACCGGGAAGCACACTACATCAGTTGTACTGGATCCAGGAAATTTGGCATAAAAAGCCACGTTTTGAGAGTATGTGCGTTGTAAAAAGTTAACTGTGAAACGTTATTTAGTCGGTGCTTAGAAGATATCAAGATAATTCGCGCAATAGCTCTGAATCCAAGCCAAATAGGAAGCAACTTGTGCCGGAGCGAGGCCGAAGTACACTCACTTAATTATTGTGATGCAGGCTTCCAGGAGTTATTAATTCATGATTTCTTTACTCCCGAACGTTCGCTACCTCCCGGATCACATTTGTAATAAAAATTTTTAAGAAGGACGAGGAGAATAAGCCCCCAAGACGGCGGGGTAATTTTTAGATTATGTATGCACTTTTGAGGTTCGCTTCAACCGACTAACGGTATAACATCGTGCAAAAGTTTTATTTAACGAACCTCATATCTTGTTGGGAATTAAGTAAACTGTATCAATGTGTATCAGGTAAGGGTACAAAGCCCACTCGTGAACAAAACATCGCAGTCCTATAAATGTGCATAGAACATTGAAGAAGTGTGTTCCTCTAACTCTAGTCAGATAAATAATTTTCGCAGCCCAAATGTCCTCTTGCGAATCCATGGAAGTATCAGCTTTTTTGTAGTGATGTCTATTTTGACTATCATGCTTTTACGCCGAGGTTGGACCGAGTGTAGAACATTATGCTCCTACGGCCTTCTAGATGTTCACGGAACGAGAATGGAACACAAGTGTGCATCTCCGAGTAGTTAACGGTGCCCCTTTTTGACGAAGTTCGGGTCATGGTCTCGAGACTCGGGATCCCAGTGTCGGCGATGGTTGGTGTCTTCGATCCGGACAGGCGTTCCTGGGGGAGACGCTGGGGGAGCTCGATGGTGTGAGCCAGCAGGACCCCAGGGACGTAGGACCTTGGCGGGCCAACCGTGGTTTTTCCAGTTTAGTTTAGGGACGGGGCGACGTAGAGCGTCGAGATTGGCCGGATTGCGCAAGTATCGAGCAAATGCATGTAACAAGAAGTGTTTCGTTGCACGCTCTATGAGCCGGCGAACCCAGCCTGGCGGCAGAGCCTGCACTCGGCGACCCCCTTGAGGCGCGGAGGCGGCTGCTCGAGGCGTACTTTCCTGCCCAGGAAGGATCGCAATTTGAGCCCTGTGCACCCACGTGAGGGGTGGTGTAGGAAACTTAACGACGGGAAAAAACCGCTGCCCCGGTGAGAGGGACGGGAATACTTCCGGCACTACCGGAGGGCCGTACTGCCGTCTACGTGGTTGTCACGGCGGTCCTGGGCCCATCACGGGAATACGAAGAGGCGCGTCGAAGGTATGTAGGAATGAGATGCCCGGTCCCAACCACGTCCGGTTTGGTATATACGTCCGGTGAACACTCTTACTCCCGTGTTTGCGCTCCCACGGTTATACCGTACTAGGCCGAAGACTCGAGATCATCGCGCGCGAGGAACGCCGGGTAGGTGAGCAAGCGGTCATCGAGTACCTGCCCCCGCTCCCGTTGAACGAGAATCCCTAGCAGAACTGATATTTCCAGGTAGCCCCGCGCTAGTCATAATGTCAGGGCCGGTGAGCCGGGGGCGCAACCGTGCACTGCCGGCCATTGTCCGACCGGAGGAGCGCCCCAACTGTACTGTTCGCACTCTGGCAGTGTCGTACGGGCCGGCCCGGCGCGCCGTCCCCCACGGGCCCGGCCCCTAGCCTGCGGCCCGGGCCTGGCCCAGGTCCTCGCCCCCGCACCCGCGCCCCGACCGGGAGAGGCGCTGCGCCACGCAGGCCACCGGCAGCCGTCACGAACGAGAGGGCCGCGACGGCGTGGCCGGACAAGGCCCGACTCGCCGTCCCGCCTCCTACCGGACGGGGCAACGCTGCCCCGCTTCGCCCGAGCTAGTTCGGAGACGCGGATGCGTCCAGCCGCAGGGCTGGCGGCCCGGCGTTCCCCCAGGGCGGGCGCGAGCCCCGCGTCAAGCTGTGTCAACGCCACCCCCCCCCGCTCGGACCCACTTCGACCGTGGGGCCAATGTGGCCGCCCGGCCCGCCCATTCGGCGCCAGCCTGGCGCCTGCCCGCACTCGGGCACCCGGGCGCGCTGACACCCTGCCGCGGGAGCCCGCGGGAACCCAGGAGCTCGCCCGCTGGCTCCGCAGCGGGCCGCCTTTTGAGCCTTGGCGGGGCGCGGCTGCGCGCCCGGCGCCGCACTGTGGTGGCAACTGGCGTCGCGTCGGGGTTCCAGCTCACATTGGAGTCCTCGCGGGGGTCGGCAGTCGGGCGCCGGCAGCGGGGGGCGCCCGGCCGGGGGTGTCCCCGCCTCCGAAGCGAGCGGACGGCATCTTGGCGTGGGGGGCCGCCCGGTTCCACAGCCCCGCGGGGCGCGCGCGGGCCGCACCACGCTCTGCTAGGGGGACCCCGAGGCAGCCGAGACCGCCGCTGGAGGGCTAGCGTTGGGACGGCCACCCGGGGCGCGGCGGCGCCCCGGGCTCAGCACGGACAAGGCAGTCCGTCGCGACCCTACGGTTCCGGAGTCCCGCGCCCCAACTCCCTGGCTACCTGGGCCCGGCTCCCTCGCGCGCGGGTCGCGCCGACGGCCCGGGGACGGCCTCGGGGCGGACCCGCGGCGCCCAGGCGCGCGCGCGGGACGCCAGCCGGGT     
