# Supplementary material for: A simple method for data partitioning based on relative evolutionary rates
Source: PeerJ. 2018 Aug 28;6:e5498. doi: 10.7717/peerj.5498 (PMC6118207; doi:10.7717/peerj.5498)
Supplement: Data S1 — The datasets are provided in the PHYLIP format. [file peerj-06-5498-s002.zip › DataS2/AS12-10.phy]

17  4000
out     ACGTATTTCTTTGGTATTTATACATGATTAGAAAAAACATTACCTTATATATATCTTTTCAAATATGGATAGTGTCAAAGTATTAATAGACTGGAATAGATAACAATTATTATCTCAGTTATGGGATATCTACATATCTTTTTCATCATATTTATTGAGTAAAAAGAAATAGTAGTACATATATTAACAAGATTATTTACATTACGATGACTTGACAAAACAATATCCTTAGATCATTATTGAAACATATGTTTTACGACTTAACTAATATTAACCATAAAAGATATAAATGTTAATATGAATATAAATTATTAGTCTAAGATTAAAAATTAATATTAATTTAATGGAAAGTAAAACAAGTTAATTAAAAAACTAAAAATTTGTAATTATTAAAATGCGAATTAATAGACAACAGATTACAATATATATAAATAAATACTCTAATTGGAGTGGAGTTAAATTATAAATTAATGATTTAAAAAAATTTCTGAGTAGTGATCAAATTATTTCAATGAGTAGCTATTATCTATTTCGAAATCAAATATAATTTGGATTATAATGTTTGAAAATTAAGATATAATTTAAAAAAAATTTAATAAAGTATGTTTGAAAACAACTAAACAACCTTCATATTAGAGTAAGAGATTAATCTTCTTATCTAAATTGTTTTAATTTTCTTTAATAGATTTCGTTGTTGCAGCGTAATTAGATTAATTTGTCATAACAGTAAAGTGATCATCAATTATAATTAAATATAAAATTTATTAAGTATAGTATATTCATTTAATTTAGCATTAGGATTTTATTTTAAGCATGTTGCCAAAACTCATTATTATAGTAACAGATAATATTTTATTTAATAGTCACAAGTATTTAAAAATAACCTCGAAATATTTTATAGTATTTAGTTATATAAACCAGAAAAACCACTTTCTACTTTTAATTAAACTTAACTTTTTTTTAATTTAAAAAAACAAGAAAATATTTTTTGATATATGTACGAAAGTGGAGTCTGAGTTTAACCTGACTACATACGAACTGGATTGCAATACACAAGCGGTAGTTTTTTCTGGACACAAATAATCTGGTGCTTCGATATATTTAAAGACTCGTAGAGCTTCATGAGTAATAATAACCTAATATGATAATTACTCTTCTTAAGCCGTAGATCCACGATTCCAAGCAGGGGCTGTGTAGCATTATGAGGGCATCCGTAAACCCAATACTCCACTACGATTCAAACTAATATCCTACAAACTAGCCACACTAAAACGTTACAATGGGTACTAAAACTCCAAAATCTTGTGAATCGGCAGAACGATCCCATGGGAATGATTCACTAAATACAGTGGCGGCCCACATCAATGGGCCCCAACGCAAGCCGCGTAACTACAATACTTGCGTATGAGAATCCTTTAAAGTAAGGATAAGGAATCAATGTACAGTAACTATGCCTAGAGCTAACCATTTCTTGACTCCTTTAGAAGCGGTTACGAGGATACCCAAATGTGTGATCATTTATAGTTCAATCATCTTTTGAGTCCATTACTGAAGCACGATATTAAACAGGGTTATGACTGTACGCTGCAGATCTCGTTCCGAGCCGACATCGATAAACTCGGATAACGTGCCAGGATTACTTATTGCGAACGATTATGCAGTGTGTTAGTATGACTATGGTGTGTCTTGGGTGAGCGGTTGTCTTATAACGCTCGGCTCTCTATTCTGCATAATGCTTTAAAAGTATACGGTGAGAGAGGATCTGGGCTAAAACTTGGATTGCAAAAAATAATTCTACTTGGCATCACTTTCTAGCCCCGGTAAGCTTCACCTAACAATTTCTTACACTACGGGACTGCATATGCCACGTCTATACTCCCATTGCCTATTAGATCTCCATACAAAGTGCAGGGTGAGAACATGGAGGGTGGTTGATCTTCACACCGTGCATAAGAGTTCGATGTACTCGCAACCTTTTCACATCTTTCATAGTATACGTACACCTCATCTCCATTCGTGAAGTCGTACTTCTCCACCGACGACCGGTGGCTCCGCGACGAGGCGCTCCGACTAGCTCCTATGCCCGAGGCCCCTTCCGGGCGTAGGAAAGATTAGTAAGGATTGAGTGATGGTGGTACCTCGGTGCGACGAGACTAGATGTGCACGAGGGATCCAAGCCCGCGCGCCACATCACCAAATGACTCCGCCCGGGAGATGCCCCCGGCCATATGAACGCACTAAGGAGGCTAGTGTCCGATTCGAAGCAGGCCCACGATCATGTAACAACGCTAAGACGGGGGGGCAGTCACCGCGTCGCGTACCTTGTTACGGGCGTGAACGAGCTGAAGGCGCCAGATAGCCGGGCACCCCTCCCGTTCGTGAGGAGCGTGACAAAACGCCCGACTGACCGGGGGCAGGGGTACGTAGGCCTTCCCGTACAATTTACTTACGCGGCGACCAGGAGTCCGCGATAGGGGCATGTATCCCCAGAGCCCAGGTAACCTCTGTAGTAGAGGCTTTCGGGTTAGGTCTAGTAATGGGGCTGCATTCTACCCGCGCAGGCACTGCGGCCAGGTGCGTGAGAACAGTTCATTAAACCGACTAATCTCCACCTACGGTGTGCAGTCGGCCTTGCTTAAGTGGAGTGGTTACTCTGAACCCCTCGCTTGCCTGGTGGTCAAACTTCGAATGGATGCCTCCTGGTCGACCGGTTATCGGTATATGAAACGCTCGAGTTCTTAAAGGGGAAAGTGCGGTACGTTCGGGGAGTGGGTCCGCGCCTCCCTTGCGAACGTTGCCCCCGACGTTTGTGCGCCTCCTCACCCATGGAGGGACGGGGAGATACTTAGAGCCAACCGCACAGCGGCTTGCGCGGCTAGATAGCTCGTCAAACGAGCGGGTACCGGTGGGGTCGGGTAATACCGCCGGCAGTGTGTTCCGTAAGAATTGAGCTCCCTGCGGGCTCAATAGTTTCACAAGGGACTTTCACTTCTGACTGGCGGACGCACCTGGTGGCCTATACCTGAGCTAAAAGCTGACCAGGCCCCCACCCCCACAGGGGCGCTTGGCCCGGCCCGCGGCCGCGGGACTCCGTCGCGAGGTCGGGCCCGGCGGGGACGGGCGCGGCCCGCCCGCTCGAGCCGGGAGGCCCAGGCGCAGGCAGATGCCCGGCCCGGCGGGCCACGGGGGGGCCGGTCCTCTGCCGCCTCGGTCCCAGGGGCGCTCCGGGGGGGCGACCCGGCGGTGGGTGAGCCCGCCGGGCGCGCCCCGCCGCGGAGGTCTAGGCCCAGAGGGAGCCCCACCGGCCGCGCGACGCAAGGGCCGCGTCGCCGCGCGTGCCGCCAGCGCGCGGCGCCGGTCCTCGCCCGGCGGATCATGCCCCGCCCCCCCCCGGCCCCCGGGGGCGGGGCCGTCTGCGGGCCGACCCACCGCGCCTCGGGAGGCGCGCGCCGGCCCCCGGGCTGGATGACGCCGGGGACGCGGCCACAGGCTGCCTGTGCACGGACTGAGGGTCGGGGGGGAGCCTGTACGGGGGGCAGCGCGACGATCACGGAGGGGGGGCCGCGGCGGACCGTGCGGACATCGGGGGGAGCGCGCGACCAGCAGTGCTCCCCCCTCGGCTCCTCCGGGGGGCCCGCTCTCGCGTACCGGACCCGTCGTGGCGGCGCGGCCGGCCCGGTCTGGAGAGGCGGTGAGCACGCGCGGACAGGTGCGGCCGGCGTCCGCCCCGATCACACGCCCCAGTCGAGCCCCCTCCCTGAGTGGCCGCGCGTGGCCGCGACGGACAAACCCCGCGGCGGCTCCCCCCCGCTCGCAAGCAGCGCCCCCGTCCACCGTGGTTAGACGGGCCGCGACCGCCCTCGGGCTGGGCAGCCCCGGCCGCCCGGAGGGCGCGGGGGAGTGCCAACCGTCCGAGCCGCCGGCCGCACACCGTGCGGGCCCCGCGAGGCCGGGGTACGGGGTACGCGCGCGCCAGCCGGGGGCGCGCGGCCGCACGTGG     
P       ACGAATTTCTTTGGTATTTATACATGATTAAAAAAAACATTACCTTATATATATCTTTTCAAATATGGATAGTGTCGAAGTATTAATAAACTGGAATAGATAACAATTATTATCGCAGTTATGGGATATTTACATATCTTTTTCATCATATTTATTGAGTAAAAAAAAATAGTAGTACATATATTAACAAGATTATTTACATTACGATGACTTGACAAAACAATATCTTTAGATCATTATTGAAACATATGTTTTGCGACTTAACTAATATTAACCATAAAAGATATAAATGTTAATATGAATATAAATTATTAGTCTAAGATTAAAAATTAATATTAATTTAATGGAAAGTAAAACAAGTTAATTAAAAAGCTAAAAATTTGTAATTATTAAAATGCGAATTAATAGACAACAGATTACAATACATATAAATAGATAGTCTAATTGGAATGGAATTAAGTTATAAATTAATGATTTAAAAAAATTTCTGAGTAGTGATCAAATTATTTCAATGAGTAACTATTATCTATTTCGAAATCAAATATAATTTGAATTATAATGTTTAAAAATTAAGATATAATTTAAAAAAAATTTAATAAAGTATGTTTAAAAACAACTGAACAACCTTCATATTAGAGTAAGAGATTAATCTTCTTATCTGAATTGTTTTAATTTTCTTTAATAAATTTCGATGTTGCAGCGTAATTAGATTAATTTGTCATAACAATAAAGTGATCATCAATTATAATTTAATATAAAATTTATTGAGTATAGTATATTCATTTAATTTAGCATTGGGGTTTTATTTTAAGCATGTTGCCAAAACTCATTATTATAGTAACAGATAATATTTTATTTAATAGTCATAAGTATTTAAAAATAGCCTCGAAATATTTTATAGTATTTAGTTATATAAACCAGAAAAACCACTTTCTACATTTAATTAAACTTAACTTTTTTTTGATTTAAAAAAACAAGAAAATATTTTTTAATATATGTACGAAAGCGGAGTCTGAATTTAACCTGACTACATTCGAACTGGATTGCAATACATAAACGCTAGTTTTTTGTGGGCACAAATAATCTGGTGCTTCGATATATTTAAAGACTCGTAGAGCTTTATGAATTACAATTACCTAATATGATAATTACTCTTCTTGAGCCGTAGGTCCACGATTCTAAGCAGGGGCTGTGTAGCATTATGAGGGCATCCGTTAACCCAATATTTCACTACGATTCAAACTAATATCCTACAAACTAGCCGCACTAGAACGTTACAATGGGTATTAAAACTCCAAAACGTTGTGAATCGGTAGAACGATCTCATGGGATTCATTCTCTAAGTACAGTGGCGGCCCATAACAATGGGGCCCAACGCAAGTCGCGTAACTGCAATACTTGCGTATGAGAATCCTTTGAAATAAGGATAAGGAAATAATGTATAGTTACTATACCCGGAGATAATCATTTCTTGACTATTTTAGAAGAGGTTACGAGGATATCCAAATGTGTGATCATTTATGGTTCACTAATCTTTTGAGTCCATTATTGAAGCACGATATTAAACGCGGTTAGGACTGTACGGCGCAGATCTCGTTCCGAGTCGACAACGTTAAATTCGGATAACGTACCAGGATTACTTATTGCGAACGATTATGCAGTGTGTGAGTATGACTATAGTGAGTCTGAGATAAGTGGTTGTCTTATAACGCTCGGCTCTCTGTTCTGCATAATGCTTTAAAAGTATACGGTAAGAGAGGATCTGGGTTAAAACTTGGATCGCATAAAATAATTCTAATGGGCGTCACCTTCTAGCCCCGGTAAGCTACACCTAATAATTTCTTACACTACGGGACTGCATATACAACGTCTATACCCCCATTGCCCATTAAATCTCCAAACAAGGTGCAGGATAAGAACATGGAGGGTGGTTGATCCTCACACCGTGCATAAAAGTTCGATGTACTCGCAACCTTTTCACATCTTGCATAGTATACCTACACCTCATCTCGATTCGCGAGGTGGTACCTCTCCACCTACGACCGGTAGCTCCGCGGCTGGGCGCTCCGACCAACTCCTACGCGCGTGGCCACCTCCGGGCGTAGGAAAGATTAGTAGGGATTGAGTGATGATGGTACCTCGGTACGATGAGAATAGATGTGCGCGAGGGATTCAAGCCCGCGCGCGACCTCGCCAACTGACTCCGCCCGGGAGATGCCCCAGACTATATGAACGCAATAAGGAGGTTAGTGTACGATTCGAAGCAGGTCCACGATCATGTAACAACGCTCGGTCAGGGGGGCAGTCACGGCGATGCGTACCTTGTTACGGGCGTGAACGAGCTGAAAGCGCCAGATAGCCGGGCATCCCTCCCGTTCGTGAGGAGCCTGATAAAACGCCCGTCTGACCGAGGGCGGGGGTACGTAGGCCTACTCGTACAATTTGCTTACGCGGCGACCAGAAGTCCGCGATAGGGGCATGTATCCCCAGAGCCGAGACAACCTCTGTAGTAGAGGCTTTCGGGTTAGCTCTAGTAATGAGGGTACATTCCACCCGCACAGACAGTGCGGCCATGTTCGTGAGAACATGACGCTAAACCGACAAATCTCCACCTACGGTGTTCCGTCGGCCTTGCTTAAGTGCAGTGGTTACCTTGACCCCCTCCCTTACCTGGCGGTCAAACGTTGAATGGATGCCTCCTGGTCGACCGGTTATTGGTATATGAGACGCTCGAGTTCTTAAAGGGGAAAACGAGGGACGTTCGGGGAGTGGGTCCGCGCCTCCCTTGCGCGCGCTGCCCCCGACGTTTGTGCGCCTCCTCACCCATGGAGGGAGGGGGAGATACATAGAGCGAAACACACAGCGGCTTACGAGGCTAGATAGCTCGTCAAACGAGCGGGTACCGATGGGGTCGGGTAATACCGCCGGCAGTGTGTCCTCTAAGAATTGGGCTCCCAGCGGGCTCACTAGCTTCACAAGGGACTTTCACTGCTGACTGGCGGACGCACCTGGTGGCCTATACCTGAGCTGGAAGCTAACCAGGCCCCCACCCCCGCAGGGGCGCTTGGCCCGGCCCCCGACCGGGGGACTCCGTCGCGAGGTCGGCCCCGGCGGGGAGGGGGGGGGCCCGCCCGTCCGGGCCGGGAGGCCCAGGCGCAGGCAGATGCCCGGCCCGGCGGGCCACGGGGGGGCTGGTCCTCTGCCGCCTCGGTCCCAGGGGCGCACTGCTGGCGCGACCTGGCTGTGGATGGGCCCGCCGGGCGCGGCCCGCCGCGGACGGTTAGGCCGAGGCGCAGCCCTGCCGGCCGCGCGACGCAAGGGCCGCCGCGCCGCGCGTGCCACGAGAGCGCGGCGCCCGTCCGCGCCCGGCGGATCATGCCCCCCCCCCCCCCGGTCCGCGGGGGCGGGGCCGTCTGCGGGCCGACCGACCGCGCCGCGGGAGGCACGCGCCGGCCCCCGGGCAGGATGGCCCCTGGGGCGCGGCCACGGGCTGCCTGGGCAGGGGCGGAGGGTCGGGGGGGAGCCTGTGCGGGGGGCAGCGCGACGATCCCGGGTGGGGGGCCGCGCCGGACGGTGCGGACATCGGCGGGGGCGCGCGGCCAGAAGAGCTCCCCCTTCGGCTCCTCCGGGGGGCCCGCTCTCGCGTACCGGACCCGTCGTGGCGGCGCGGGCGGCCCGGTTTGGAGAGGCGGTAGGCACGCGCGGACAGGTGCGGCCGGCGTCCGCCCGGATCCCACGCCCCCGTCGAGGCCCCTCCCTGGGCGGGGGCGCGTGGCCGCGACGGCCAAAGCCCGCGGCGGCTCCCCCCCGCTCGCAAGCAGCGCCCCCGTCCACCGTGGTTCGAGGGGCCGCGCCCGCCGTCGGGCTGGGCAGCCCCGACCGCCCGGGGGGCGCGGTGGAGTGCCAACCGTCCGCGCCGACGGCCGCACGCCGTGCTGGCCCCCCGCCGCCGGGATACGGGGTACCCGCGCGCCAGCCGGGGGCGGGCGGCCGCACGTAG     
O       ACGAATTTCTTTGGTATTTATACATGATTAAAAAAAACATTACCTTATATATATCTTTTCAAATATGGATAGTGTCAAAGTATTAATAGGCTGGAATAGATAACAATTATTATCGCAGTTATGGGATATCTACATATCTTTTTAATCATATTTATTGAGTAAAAAGAAATAGTAGTACATATATTAACAAGATTATTTACATTACGATGACTTGACAAAACAATATCTTTAGATCATTATTGAAACATATGTTTTACGACTTGACTAATATTAACCATAAAAAATATAAATGTTAATATAAATATAAATTATTAGTCTAAGATTAAAAATTAATATTAATTTAATAGAAAGTAAAACAAGTTAATTAAAAAGCTGAAGATTTGTAATTATTAAAATGCGAATTAATAGACAACAGATTACAATATATATAAATAAATACTCTGATTGGAATGGAGTTAAGTTATAAATTAATGATTTAAAAAAATTTCTGAGTAGTGAGCAAATTATTTCAATGAATAACTATTATCTATTTCGAAATCAAATATAATTTGGATTATAATGTTTAAAAATTAAGATATAATTTAAAAAAAATTTAATAAAGTATGTTTGAGAACAACTAAACAGCCTTCATATTAGAGTAAGAGATTAATCTTCTTATCTAAATTGTTTTAATTTTCTTTAATAAATTTCGTTGTTGCAGCGTAATTGGATTAATTTGTCATAACAATAAAGTGATCATCAATTATAATTTAATATAAAATTTATTAAGTATAGTATATTCATTTAATTTAGCATTAGGGTTTTATTTTAAGCATGTTGCCAAAACTCATTATTATAGTAACAGATAATATTTTATTTAATAGTCATAAGTATTTAAAGATAGCCTCGAAATATTTTATAGTATTTAGTTATATGAACCAGAAAAACCACTTTCTACATTTAATTAAACTTAACTTTTTTTTAATTTAAAAGAACAAGTAAATATTTTTTAATATATGTACGAAAGTGGAGTCTGAGTTTAACCTGACTACATTCGAAATGGATTGCAATACACAAACGATAGTTTTTTACGGACGCAAATAATCTAGTGCTTCGATATACTCAAAGACTCGTAGAGCTTCATGAGTTACAATTACCTAATATGATAATTACTCTTCCTGAGCCGTAGAGCCACGATTCTAAGCAGGGGCTGTCTAGCATTATGAGGGCATCCGTGAACCCAATACACCGCTACGAATCAAACTAATATCCTACAAACCAACCACACTAAAACGTTGCAATGGGTATTAAAACTCCAAAATGTTGTGAATCGGTAGAACGATCTCATGGGATTGATTCTCTAAATACAGTGGCGGCCCATAGCAATGGGACCCAACGCAAGTCGCATCACTACAATACTTGCGTATGAGAATCCTTTGCAATAAGGATAAGGAATCAATGTACAGTCACTATACTTAGAGATAACCATTTCTTGACTTTTTTAGAAGAGATTACGAGGATATTCAAATGTGTGGTCGTTTATAGTTCATTAATCTTTTAAGTCCATTACTGAAGCACGATATTAAACGTGGTTACGACTGTACGCTGCAATTCTCGTTCCGGGTCGACAGCGCTAAACTCGGATAACGTGCCAGGATTACTTATTGCGAACGATTCTGCAGTGTGTTAGTATGACTATAGTGCGTTTATGATAAGGGGGTGTCTTATAACGCTCGGCGCTCTGTTCTGCATAATGCTTTAAAAGTATACGGTAAGAGAGGATCTGGGCTAAAACTTGGATTGCAGAATATAATTCTAGTTGGCATCACCTTCCAGCCCCGGTAAGCTACCCCTAATAATTTCTTACGCTACGGGACTTCATATACAACGTCTATACGCCCATTGCCCATTAGATCTTCAAACAAAGCGCTGGGTAAGAACATGGAGGGCGGTTGATCGTCACACCGTACATAATAGTTTGATGTACTTGCCACCTTTTCGCATCTTGCATAGTATTCCTACACCTCGTCTCAATTCGTGAGGTGGTACTTCTCCACCTACGACCGGCGGCTCCGCGACAAGGCGCTCCGACTAGCTCCTACGCCCGAGGCCGCCTCCGGGCGTAGGAAAGATTAGTAGGGATTGAGTGATGATAGTACCTCGGCCCCATGAAACTACATGGGCGCGAGGGATCCAAGCCCGCGCGCCACATCCCCAAGCGACTCCGCCCGGGAGATGGCCCAGACTATATGAACGCACTAAGGGGGTTAGTGTGCGATTCGAAGCAGGCCCACGATCATGTAAGAACGCTCGGTCGGGGGGACAGTCACAGCGTCGCGTACCTTGTTACGGGCGTGAACGAGCTGAAAGCGCCAGATAGCCGGGCATCCTTCCCGTTCGTGAGGAGCGTGATAAAACGCCCGTCTGACTGAGGGCGGGGGTACGTAGGCCTACCCGTACAATTTACTTACGCGGCGACCAGAATTCCGCGATAGGGGCATGTACCCTCAGAGCCCAGGCAGCCTCCGTAATAGAGGCTTTCGGGTTAGATCTAGTAATGGGGATACATTCTACTCGCCCAGACAGTTCGGCCATGTCCGTGAGAACAATTCGTTAAACCGACCAATCTCCACCTGCGGTGTTCGGTCGGCCTTGCTTAAGTGGAGTGATGACCTTGACCCCCTCCCATGCCTGGCGGTCAAACTACGAATGGACGCCTCCTGATCGACCGGTGATCGGTATATGAGACGCTATAGTTCTTAAAGGGGAAAGCGAGGGACGTTCGGGGAGTGGGTCCGCGCCTCCTTTGCGTACGTTGCCCGCGACGTTTGTGCGCCTCCTCACCCAAGGAGGGACGGGGAGATACCTAGAGCCAACCCCACAGCGGCTTGCGCGGTTAGATAGCTCGTCAAACGAGCGGGTACCGGTGGGGTCGGGTAATACTGCCGGCAGTGTGTTCTGTAAGAATTGGGCTCCCAGCGGGCTCACTAGTTTCACAAGGGACTTTCACTTCTGACGGGCGGACGCACCTTGTGGCCTATACCTGAGCTCGAAGCTGACCAGGCCCCCACCCCCGCAAGGGCGCTTGGCCCGGGCCGCGGCCGAGGGACTCCGTCGCGAGGTCGGGCCCGGCGGGGACGGGAGGGGCCCGCCCGCCCGTGCCGGGAGGCCCAGGCGCAGGCAGATGCCCGGCCCGGCGGGCCACGGGGGGGCGGGTCCTCTGCCGCCTCGGTCCCAGGGGCGCTCCGGGGGGGCGACCCGGCGGTGGATGAACCGGCCGGGCGCGGCCCGCCGCGGATGGTTAGGCCAAGACGGAGCCCCACGGGCCGCGCGACGCAAGGGCCGCGCCGCCGCGAGTGCCGCCAGCGCGCGGCGCCGGTCGGCGCCCGGCGGATCATGCCCCGCCCCCCCTCGGGCCGCGGGGGCGGGGCCGTCTGCGGGACGACCAACCGCGCCGCGGGAGGCCCGCGCCGGCCCCCGGGCGAGAGGGCGCCCGGGGCGCGGCCACGGGCTGCCTGCGCATGGACAGAGGGTCGGGGGGGAGCCTGTCCGGGGGGCAGCGCGACGATCCCGGACGGGGGGCCGCGGCGGACGGTGCGGACATCGGCGGGTGCGCGCGGCCAGGAGTGCTCCCCCCTCGGCTCCTCCGGGGGGCCCGCTCTTGCGTACAGGACCCCTCGTGGCGGCGCGGGCGGCCCGGTGTGAAGAGGAGGTGAGGACGCGCGGACAGGTGCGGCCAGCGTCCGCCCCGATCAAACGCCTCTGTCGAGGCGCCTCCCTGGGCGGCGGGGCGTAGCCGCGACGGTCACACCCCGCGGCGTCTCCCCCCCGCTCGCAAGCAGCGCCCCCGTCCACCGTGGTTGGATGGGCCGCGCCCGCCCTCGGGCTGGGCAGGCCCGGCCGCCCGGGGGGCGCGGGGGAGTGCTAACCTTCCGCGCCGTCGGCGGCAGTCCGTGCGGGCCCCCCGCGGCCGGGGTACGGGGTACGCGCGCGCCAGCCGGGGACGTGCGGCAGCACGTGG     
N       ACGAATTTCTTTGGTATTTATACATGATTAAAATAAACATTACCTTATATATATCTTTTCAAATATGGATAGTGTCGAAATGTTAATAAACTGGAATAGATAACAATTATTATCACAGTTATGGGGTATCTACATATCTTTTTCATCATATTTATTGAGTAAAAAAAAATAGTAGTACATATATTAACAAGGTTATTTACATTACGATGACTTGACAAAACACTATCTTTAGATCGTTATTGAAACATATGTTTTACGACTTAACTAATATTAACCATAAAAGATATAAATGTTAATATAAATATAAGTTATTAGTCTAAGATTAAAAATTAATATTAATTTAATAGAAAGTAAAACAAGTTAATTAAAAAACTAAGAATTTGTAATTATTAAAATGCGAATTAATAGACAACAGATTACAATATATATAAATAAATACTCTGATTGGAATGGAATTAAATTATAAATTAATGATTTAAAAAAATTTCTGAGTAGTGATCAAATTATTTCAATGAGTAACTATTATCTATTTCGAAATCAAATATAATTTGAATTATAATGTTTAAAAATTAAGATATAATTTAAAAAAAATTTAATAAAGTATGTTTGAGAACAACTAAACAACCTTCGTATTAGAGTAAGAGATTAATCTTCTTATCTAAATTGTTTTAATTTTCTTTAATAAATTTCGTTGTTGCAGCGTAATTAGATTAATTTGTCATAACAACAAAGTGATCATCAATTATAATTTAATATAAAATTTATTAAGTATAGTATATTCATTTAATTTAGCGTTAGGATTTTATTTTAAGCATGTTGCCAAAACTCATTATTATAGTAACAGATAATGTTTTATTTAATAGTCATAAGTCTTTAAAAATAGCCTCGAAATATTTTATAGTATTTAGTTATATAAACCAGAAAAACCACTTTCTACATTTAATTAAACTTAACTTTTTTTTAATTTGAAAGAACAAGAAAATATTTTTTGATATATGTACGAAGGTGGAGTCTGAGTTTAACCTGACTACATTCGAAATGGATTGCAATACATAAACGGTAGTTTTTTGCGGTCACAAATAATCAAGTGCTTCGATATATTCAAAGACTCGTAGAGCTTCATGAGTTACAATTACCTAATATGATAATTGCTCTTCTTGAGCCGTAGGTCCACGATTCTAAGCAGGGGCTGTTTAGGATTATGAGGGCATCCGTAAACCCACCACTCCACAACGATTCAAACTAATATCCTACAAATCAGCCGCACTAGAACGTTACAATGGGTATTAAAACTCCAAAACGTTGTGAATCGGTAGAACGAGCTCATGGGATTGATTCTCTAAATACAGTGGCGGACCACATCAATGGGACCCAACGCAAGTCGCGTTACTACAATACTTGCGTATGAGAATCCTTTGGAATAAGGATAAGGAACCAATGTATAGTCACTATACCTAGAGCTAACCATTTCTTGACTATTTTAGAAGAGTTTACGCGGATTCTCGAATGTGTGATCATTTATGGTTCACTGATCTTTTAAGTCCATTACTGAAGCACGATATTAAACGCGGTTACGACTGTACGGTGCAGATCTCGTTCCGAGTCGACATCGTTAAACTCGGATAACGTACCAGGATTACTTATTGCGAACGATTTTGCAGTGTGTCAGTATGACTATAGGGTGTGTTGGATGAGCGGCTGTCTTATAACGCTCGGCTCTCTGTTCTGCATAATGCTTTAAAAGTATACGGTGAGAGAGGATCTGGGATAAAACTTGGATTGCAAAAAATAATTCTATTTGGCATCACGTTCTAACCCCGATAAGCTACGCCTAATAATTTCTTACGCTACGGGACTCCATATACAATATCTATACCCCCATTGCCCATTAGATCTTCAAACAAAGTGCTGGGTAAGAACATGGAGGGCGGTTGATCCTCACACAGTACATAAGAATTTGATGTACTCGCAGCCTTTTCACATCTTGCACAGTATGCTCACGCCTCCTCTCGATTCGTGAGGTCGTACCTCTCCACCGACGACCGGTAGCTCCGCGACGAGGCGCTCCGACTTGCTCCTACGCCCGAGGCCGCTTTCGGGCGTAGGAAAGATTAGTAGGGATTGAGTGATGCTGGTACCTGGGCGCGATGAGACTAGATGAACGCGAGGGATCCAAGCCCGCGCGCCACATCTCCAGTTGACTCCGCCCGGGAGATGCCCCAGGCTATATGAACGCACTAAGGGGGTGAGTGTACGATTCGAAGCAGGTCCACGATTATGTAACAACGCTCTGGCGAGGGGGCAATCACTGCGCCGCGTACCTTGTTACAGGCGTGGACGAGCTGAATGCGCCAGATAGCCCGGCACCCTTCTCGTTCGTGAGGAGCATGATTAAACGCCCGTCTGACGGGGGGCGGGGGCACGTAGCCCTACCCGTACAATTTACTTACGCGGCGACCAGCACTCCGCGATAGGGGCATGTATCCCCAGAGCCGAGGCATCCTCTGTAATAGAGGCTTTCGGGTTAGCTCTAGTAATGGGGGTACATTCTACCCGCTCAGGCAGTACGGCCACGTACGTGAGAACAGGCCTTTAAACCGACAAATCTCCACCGGCGGTGTTCGGTCGGCCTTGCTTAAGTGGAGTGATTATCTTAACCCCCTGCCCTACCTGGTGGTCAAACTTCGAATGGATGCCCCCTGGTCGACCGGTTATCGGTATGTGAGACGCTCGAGTTCTTAAAGGGGAAAGTGGGGTTCGTTCGGGGAGTGGGTCCGCGCCTGCCTTGCGCACATTGTCCACGACGTTTATTCGCCTCCTCACCCAAGGAGGGAGGCGGAGATACCTCGAGCCAATCACACAGCGGTTTGCGCGACTAGAGAACTCGTTAAACGAGCGGGTACCGGCGGGGTCGGGCAATCTCGCCGGCAGTGTGTTCCGTAAGCATTGCGCTCCCGGCGGGCTCACTAGTTTCACAAGGGACTCTCACTTCTGACAGGCGGACGCACCTGGTGGCCTATACCTGAGCTGGAAGCTGACCAGGCCCCCACCGCCGCAGGGGCGCTTGGCCCGGCTCTCGCCCGTGGGACTCCGTCGCGAGGTCGGGCCCGGCGGGGACGGGAGGGGCCCGCCCGGCCGCGCCGGGAGGCCCAGGCGCAGGCAGATGTCCGGCCCGGCGGGTCACCGGGGGGCCGGTCCTCTGCCGCCTCGGTCCCAGGGGCGCGCGGACGGAGCGACCCGGCTGTGGGTGAGTCCGCCGGGCGCGACCCGTCGCGGACGGTTAGGCCTAGAGGCAGCCCATCCGGCCGCGCGACGCAAGGGCCGCGGCGCCGCGGGTGCCCCCAGCGCGCGGCGCCGGTCGACGCCCGGCGGATTATGCCCCGCCCCCCCCCGGACCCCGGGGGCGGGGCCGTCTGCGGGGTGACCGACCGCGCCGCGGGAGGCTCGCGTCCGCCCCCGGGCCGGATGGCTCCCGGGACGCGGCCACGGGCTGCCTGCGCACGGGCGGAGGGTCGGGGGGGAGCCTGTGCGGGGGGCAGCGAGACGATCCCGGATGGGGGGCCGCGTCGGACGGTGCGGACATCGGCGGGGGCGCGCGGCCAGCAGTGCTCCCCCCTCGGCTCCTCCGGGGGGCCCGCTCTCGCGTACCGGACCCGTCGTGGCCGCGCGAGCGGCCCGGTGTGGAGAGGAGGTGAGCACGCGCGGACAGGTGCGTCCAGCGTCCGCCCCGATCGTACGCCCCCGTCGAGACCCCTCCCTGGGAGACGGCGCGTCACCGCGACGGTCACATCCCGCGGCGGCTGTCCGCCGCTCGCAAGCAGCGCCCCCGTCCACCGTGGTTTGACGGGCCGCGGCCGCCCTCGGGCTGGGCAGCCCCGGCCGCCCGGAGGGCGCGGGGAAGTGCCAACCGTCCGCGCACCCGGCCGCACGCCGTGCCGGCCCCTCGCGGCCGGGGTACGGGGTACACGCGCGCCAGCCGGGGCCGCGCGGCAGCACGTGG     
M       ACGAATTTCTTTGGTATTTATACATGATTAAAAGAAACATTGCCTTATATATATCTTTTCAAATATGGATAGTGTCAAATTATTAATAAACTGGAATAGATAACAATTATTATCACAGTTATGGGATATCTACATATCTTTTTCATCATATTTATTGAGTAAAAAAAAATAGTAGTACATATATTAACAAGATTATTTACGTTACGATGACTTGACAAAACAATATCTTTAGATCATTATTGAAACATATGTTTTACGACTTAACTAATATTAACCATAAAAAATATAAATGTTAATATGAATATAAATTATTAGTCTAAGATTAAAAATTAATATTAATTTAATGGAAAGTAAAACAAGTTAATTAAAAAACTAAAAATTTGTAATTATTAAAATGCGAATTAATAGACAACAGATTACAATACATATAAATAAATACTCTAATTGGAATGGAGTTAAATTATAAATTAATGATTTAAAAAAATTTCTGAGTAGTGATCAAATTATTTCAATGAATAACTATTATCTATTTCGAAATCAAATATAATTTGAATTATAATGTTTAAAAATTAAGATGTAATTTAAAAAAAATTTAATAAAGTATGTTTGAAAACAACTAAACAACCTTCATATTAGAGTAAGAGATTAATCTTCTTATCTAAATTGTTTTAATTTTCTTTAATAAATTTCGTTGTTGCAGCGTAATTAGATTAATTTGTCATAACAATAAAGTGATCATCAATTATATTTTAATATAAAATTTATTAAGTATAGTATATTCATTTAATTTAGCATTAGGGTTTTATTTTAAGCATGTTGCCAAAACTCATTATTATAGTGACAGATAATATTTTATTTAATAGTCATAAGTTTTTAAAGATAACCTCGAAATATTTTATAGTATTTAGTTATATAAACCAGAAAAACCACTTTCTACATTTAATTAAACTTAACTTTTTTTTAATTTAAAAAAACAAGAAAATATTTTTTAATATATGTACGAAAGCGGAGTCTGAATTTAACCTGACTACATCCGAACTGGATTGCAATACATAAACGGTAGTTTTTTATGGACCCAAATAATCTAGTGCTTCGATATATTCAAAGACTCGTAGAGCTTCATGGATAACAATTACCTAATATGATAATTCCTCTTCCTTAGCCGTAGGTCCACGATTCTAAGCAGGGGCTGTCTAGCATTATGAGGGCATCCGTCAACCCAATACTCCACCACGACTCAAACTAATATCCTACAAACTAGCCACACTAAAACGTTACAATGGGTATTAAAACTCCAAAAAGTTGTGAATTGGTAGAACGATCCCATGGGATTGATTCTCTAAATACAGTGGCGGCCCACATCAATGGGGCCCAACGCAAGTCGCATTACTACAATACTTGCGTACGGGAATCCTTTGAGATAAGGATAAAGAAACAATGTATAGTCACTATACCTAGAGATAAACATTTCTTGACTATTTTAGAAGAGCTTACGAGGGTATTCAAATGTGTGGTCGTTTATGGTTCACTGATCTTTTTAGTCCATTACTGAAGCACGATATTAAACGCGGTTAAGACTGTACGATGCAGATCTCGTTCCGAGTCGACATCGCTAAACTCGGATAACGTGCCAGGATTACTTATCGCGAACGATTTTGCAGTGTGTTAGTATGACTATAGTGTGTAGTAGACTAGTGGTTGTCTCATAACGCTCGGCTCCCTGTTCTGCATAATACTTTAAAAGTATACGGTGAGAGAGGATCTGGGTTAAAACTTGGATTGCACAAAATAATTCTAGTTGGCATCACTTTCCAGCCCCGGTAAGCTACACCTGATAATTTCTTACGCTACGGGACTACATATACCATGTCTATATCCCCATTGCCCATTAGATCTTCAAACAAGGTGCGGGATAAGAACATGGAGGGTGGTTGATCTTCACACCGTACATAAAAATTTGATGTACTTGCAACCTTTTCACATCTTGCATAGTATCCTTACACCTCGTCTCGATTCGTGAGGTAGTACCTCCCCACCGACGACCGGCCGTTCCGCGACGAGGCGCTCCGACTGACTCCTACGCCCGAGGCCGCGTTCGGGCGTAGGAAAGATTAGTAGGGATTGAGTGATGATGGTACCTCGGAACCATGAGACTAAATGGGCGCGAGGGATCCAAGCCCGCGCACCACATCCCCAAGTGACTCCGCCCGTAAGATGACCCGGGCTATATGAACGCACTAAGGGGGTTAGTGTACGATTCGAAGCAGGCCCACGATAATGTAACAACGCTCAGTCGGGGGGGCAGTCAATGCGCCGCGTACCTTGTTACGGGCGTGGACGAGCTGAAAGCGCCAGATAGCTGGGCATCCTTCCCGTTCGTGAGGAGCATGATAAAACGCCCGTCTGACTGGGGGCGGGGGTACGTAGGCCTACCCGTACAATTTACTTACGCGGCGACCAGAACTCCACGATAGGGGCATGTATCCCCAGAGCCGAGGCAACCTCTGTAATAGAGGCTTTCGGGTTAGGTCTAGTAATGCGGATACATTCTACCCGCGCAAGCAGTTCGGCCATGTGCGTGAGAACAATTCGCTAAACCGACGAATCTCCACCTTAGGTGTTCTGTCGGCCGTGCTCAAGTGGAGTGTGTACCTTGACCCCCTCGCTTGCCTGGTGGTCAAACTTCGAATGGATGCCGCCTGGTCGACCGGTTATCGGTATATGAGACGCTCGAATTCTTAAAGGGGAAAATGGGGCTCGTTCGGGGAGTGGGTCCGCGCCTCCCTTGCGAACGGTGCCCCCGACGTTTGTACGCCTCCTCACCCACGGAGGGAAGGGGAGATACTTCGAGCCAACCGCACAGCGGCTTGCGCGTCTCGATAGCTCGTCAAACGAGCGGGTACCGGAGGAGTCGGGTGATCTCGCCGGCAGTGTTTTCTGTAAGGATTGCGCTCCCAGCGGGCTCACTAGTTTCACAAGGGACTCTCACTACTGACAGGCGGACGCACTTGGTGGCCTATACCTGAGCTGGAAGCTAACCAGGCCCCCACCCCCCCAGGGGCGCTTGGCCCGGCCCCCGACCGCGGGGCTCCGTCGCGAGGTCGGACCCGGCGGGGACGGGGGCGGCCCGCCCGCCCGCGCCAGGAGGCCCAGGCGCAGGCAGATGCCCGGCCCGGCGGGCCACGGGGGGGCCGGTCCTGTGCCGCCTCGGTCCCAGGGGCGCCCCGGGGGGGCCACCCGGCGGTGGATGCCACCGCCGGGCGCGGCCCGCCGCGGACGGCTAGGCCAAGGGGGAGCCGCGCTGGCCGCGCAACGCAAGGGCCGCGGCGCCGCGAGTTCCACGGGTGCGCGGCGCCCGTCCGCGCCCGGCGGATCATGCCCCGCCCCCCCTCGGGCCGCGGGGGCGGGGCCGTCTGCGGGGGGACCGACCGCGCCCCGGGAGGCACGCGCCGGCCCCCGGGCGGGATGGCTCCGGGGACGCGGCCACGGGCTGCCTGTGCAAGGGCAGAGGGTCGGGGGGGAGCCTTTACGGGGGGCAGCGCGACGATCCCGGTCGGGAGGCCGCGCCGGACGGTGCGGACATCGGCGGGCGCGCGCGCCCAGGAGGGCTCCTCCCTCGGCTCCTCCGGGGGGCCCGCTCTGGCGTACCGGACCCGTCGTGGCGGCGCGGCCGGCCCGGTCTGGACAGGAGGTAGGCACGCGCGGACAGGTGCGACCAGCGTCCGCCCCGATCGGACGCCTCTGTCGAGGCGCCTCCCTGGGGGGCGGCGCGTGGCCGCGACGGGCAGACCCCGCGGCGGCTCCCCCCCGCTCGCAAGCAGCGCCCCCGTCCACCGTGGTTCGAAGGGCCGCGCCCGCCATCGGGCTGGGCAGCCCCGCCCGCCCGGGGGGGGCGGGGGAGTGCGAACCGTCCGCGCGGCCGGCCGCACACCGTGCTGGCTCCTCGCGGCCGGGGTACGGGGTACGCGCGCGCCAGCCGGGGCCGCGCGGCGGCACGTGG     
L       ACGGATTTCTTTGGTATTTATACATGATTAAAAAAAACATTGCCTTATATATATCTTTTCAAATATGGATAGTGTCAAAATATTAATATACTGGAATAGATAACAATTATTATCACAGTTATGGGGTATCTACATATCTTTTTTATCATATTTATTGAGTAAAAAAAAATAGTAGTACATATATTAACAAGATTATTTACATTACGATGACTTGACAAAACAATATCTTTAGATCGTTATTGAAACGTATGTTTTACGACTTAACTAATATTAACCATAAAAAATATAAATGTTAATATGAATATAAATTATTAGTCTAAGATTAAAAATTAATATTAATTTGAAAGAAAGTAAAACAAGTTAATTAAAAAACTGAAAACTTGTAATTATTAAAATGCGAATTAATAGACGACAGATTACAATATATATAAATAAATACTCTAATTGGGGTGGATTTAAATTATGAATTAATGATTTAAAAAGATTTCTGAGTAGTGATCAAATTATTTCAATGGATAACTATTATCTATTTCGAAATCAAATATAATTTGAATTATAATGTTTAAAAATTAAGATGTAATTTAAAAAAAATTTAATAAAGTATGTTTAAAAACAACTGAACAGCCTTCGTATTAGAGTAAGAGATTAATCTTCTTATCTAAATTGTTTTAATTTTCTTTAATAAATTTCGTTGTTGCAGCGTAATTAGATTAATTTGTCATAACAATAAAGTGATCATCAATTATATTTTAATATAAAATTTATTGAGTATAGTATATTCATTTAATTTAGCATTAGGGTTTTATTTCAAGCATGTTGCCAAAACTCATTATTATAGTAACAGATAATGTTTTGTTTAATAGTCATAAGTCTTTAAAAATAACCTCGAAGTATTTTATAGTATTTAGTTATATAAACCAGAAAAACCACTTTCTACATTTGATTAAACTTAACTTTTTTTTAATTTAAAAGAACAAGAAAATATTTTTTGATATATGTACGAAAGCGGAGTCTAAATTTAACCTGCCTACATTCGAACTGGATTGCAATACATAAACGGTAGTTTTTTGTGGTTACAAATAACCTGGTGCTTCGATATATTTAAAGACTCGTAGAGCTTCATGAATTACAATAACCTAATATGATAATTATTCTTCATAAGCCGTAGGTCCACGATTTTAAGCAGGGGCTGTTCAGCATTATGAGGGCATCCGTGAACCCAATCCTCCACTACGAGTCAAACTAATATCCTACAAATAAGCCGCACTAAAACGTTGCAATGGGTATTAAAGCTCCAAAATGTTGTGAATCGGTAGAACGATCTCATGGGATTGATTCTCTAAGTACAGTGGCGGCCCATATCAATGGGGCCCAACGCAAGTCGCTTTACTACAATACTTGCGTATGCGAATCCTTTGAAATAAGGATAAGGAACCAATGTAAAATCACTATACTTGGAGTTAATCATTTCTTGACTATTTTAGAAGAGATTACGAGGATACTCAAATGTGTGATCATTGATAGTTCATTGATCTTTTGAGAGCATTACTGAAGCACGATATCGAACGCGGTTATGACTGTACGATGCAGCTCTCGTTCCGAGTCGACATCGCTAAACTCGGATAACGTTCCAGGATTACTTATTGCGAACGATTCTGCAGTGTGTGAGTATGACTATAGTGTGTATTAGATGAGTGGCTGCCTCATAACGCTCGGCTCACTGTTCTGCATAATGCTTTAAAAGTATACGGTAAGAGAGGATCTGGGTTAAAACTTGGATAGCATAAAATAATTCTATTCGGCATCACCTTCTAACCCCGATAAGCTACACCTAATAATTTCTTACACTACGGGACTGCAAATGCTACATCTATACCCCCATTGCCCATTAGATCTTCAAACAAAGTGCCGGGTAAGAACATGGAGGGTGGTTGATCTTCACACCGTGCATAAAAGTTTGATGTACTCGCTACCTTTTCACATCTTGCATAGTATCCTTACACCTCGTCTCAATTCGTGAGGTAGTACCTCCCCACCAACGACCGGACGCTCCGCGACAAGGCGCTCCGACTAGCTCCTATGCCCAGGGCCGCCTCCGGGCGTAGGAAAGATTAGTAAGGATTGAGTGATGATAGTACCTCGAACCGATGAAACTAGATGGGCGCGAGGGATCCAAGCCCGCGCACCACATGCCCAAGTGACTCCGCCCGAGAGATGCTCCTGGCTATATGAACGCACTAAGGTGGTTAGTGTACGATTCGAAGCAGGCCCACGATCATGTAACAGCGCTTTGTCGGGGGGGCAGTCAGTGCGGCGCGTACCTTGTTACAGGCGTGCACGAGCTGAATGCGCCAGATAGCCCGGCGCCCCTCCCGTTCGTGAGGAGCATGACTAAACGCCCGTCTGACTGGGGGCGGGGGCACGTAGGCCTGCACGTACAATTTACTTACGCGGCGATCAGCATTCCACGATAGGGGCATGTATCCCCAGAGCCGAGACAACCTCTGTAATAGAGGCTTTCGGGTTAGGTCTAGTAATGGGGGTCCATTCTACTCGCACAGGCAGTGCGGCCATGCGCGTGAGAACAAGTCGCTAAACCGACAAATCTCCACCCACGGTGTTCGGTCGGCGGTGCTGAAGTGGAGTGGTAAACTTGACCCCCTCCCATGCCTGGCGGTCAAACTTCGAATGGAGGCCACCTGGTCGACCGGTTATCGGTATATGAGATGCTCGAGTTCTTAAAGGGGAAAACGAGGGCCGTTCGGGGAGTGGGTCCGCGCCTCCCTTGCGAGCGTTGCCCCCGACGTTTGTACGCCTCCTCACCCAGGGAGGGAGGGGGAGATACTTCGAGCCAATCACACAGCGGCTTCCGCTTCTAGATAGCTCGTGAAACGAGCGGGTACCAGAGGGGTCGGGTAATCCTCCCGGCAGTGTCTTCTCTAAGGATTGAGCTCCCGGCGGGCTCACTAGTTTCACAAGGGACTCTCACTTCTGACGGGCGGACGCACCTGGTGGCCTATACCTGAGCTCGAAGCTGACCAGGCCCCCACCCCCGCACGGGCGCTTGGCCCGGCCCCCGCCCGCGGGGCTCCGTCGCGAGGTCGGACCCGGCGGGGACGGGCGGGGCCCGCCCGCGCGGGCCAGGAGGCCCAGGCGCAGGCAGATGCTCGGCCCGGCGGGGGACGGGGGGGCAGGTCCTCTGCCGCCTCGGTCCCAGGGGCGCCCCGACGGGGCGACCCGGCGGTGGATGGGCCCGCCGGGCGCGGCCCGACGCGGACGTCTAGGCCGAGAGGGAGCCCCACGGGCCGCGCCACGCAAGGGCCGCGTCGCCGCGGGTGCCTCCGGGGCGCGGCGCCGGTCTGCGCCCGGCGGATCATGCCCCACCCCCCCCCGGCCCGCGAGGGCGGGGCCGTCTGCGGGCAGACCGACCGCGCCACGGGAGGCACGCGCCGGCCCCCGGGCCGGATGGCTCCCGGGGCGCGGCCACGGGCTGCCTGCGCACGGTCCGAGGGTCGGGGGGGAGCCTGTACGGGGGGCAGCGCGACGATCGCGGTTGGGAGGCCGCGGCGGACGGTGCGGACATCGGGGGGGGCGCGCGACCAGGAGTGCTCCCCCTTCGGCTCCTCCGGGGGGCCCGCTCTCGCGTACCGGACCCGTCGTGGCGGCGCGGTCGGCCCGGTGTGGAGAGGAGGTAGGCACGCGCGGACAGGTGGGGCCAGCGTCCGCCCCGATCAGACGCCGCTGTCGAGACCCCTCCCTGGGGGGCGGCGCGTGCCCGCGACGGACAAACCCCGCGGCGGCTCCCCCCCGCTCGCAAGCAGCGCCCCCGTCCACCGTGGTTTGACGGGCCGCGCCCGCCCTCGGGCTGGGCAGCCCCGCCCGCCCGGTGGGCGCGGCGCAGTGCCAACCTTCCGCGCGACCGGCAGCAGCCCGTGCTGGCGCCTCGCCGCCGAGGTACGGGGTACACGCGCGCCAGCCGGGGCCGCGCGGCGGCACGTGG     
K       ACGAATTTCTTTGGTATTTATACATGATTAAAAAAAACATTACCTTATATATATCTTTTCAAATATGGATAGTGTCAAAATATTAATAATCTGGAATAGATAACAATTATTATCACAGTTATGGGATATCTACATATCTTTTTCATCATATTTATTGAGTAAAAAAAAATAGTAGTACATATATTAACAAGATTATTTACATTACGATGACTTGACAAAACAGTATCTTTAGATCGTTATTGAAACATATGTTTTACGACTTAACTAATATTAACCATAAAAAATATAAATGTTAATATGAATATAATTTATTAGTCTAAGATTAAAAATTAATATTAATTTAATAGAAAGTAAAACAAGTTAATTAAAAAACTAAAAATTTGTAATTATTAAAATGCGAATTAATAGACAACAGATTACAATATATATAAATAAATACTCTAATTGGAATGGATTTAAGTTATAAATTAATGATTTAAGAAAATTTCTGAGTAGTGATCAAATTATTTCAATGGATAGCTATTATCTATTTCGAAATCAAATATAATTTGAATTATAATGTTTAAAAATTAAGATATAATTTAAAAAAAATTTAATAAAGTATGTTTGAAAACAACTAAACAACCTTCATATTAGAGTAAGAGATTAATCTTCTTATCTAAATTGTTTTAATTTTCTTTAATAAATTTCGTTGTTGCAGCGTAATTAGATTAATTTGTCATAACAATAAAGTGATCATCAATTATATTTTAATATAAAATTTATTAAGTATAGTATATTCATTTAATTTAGCGTTGGGATTTTATTTTAAGCATGTTGCCAAAACTCATTATTATAGTAACAGATAATATTTTGTTTAATAGTCATAAGTTTTTAAAAATAACCTCGAAATATTTTATAGTATTTAGTTATATGAACCAGAAAAACCACTTTCTACATTTAATTAAACTTAACTTTTTTTTAATTTAAAAGAACAAGAAAATATTTTTTGATATATGTACGAAGGCGGAGTCTGAATTTAACCTGGCTACATTCGAACTGGATTGCAATACATAAACGATAGTTTTTTATGGACTCAAATAATCTAGTGCTTCGATATATTCATAGACTCGTAGAGCTTCATGGCTTACAATTACCTAATATGATAATTATTCTTCGTAAACCGTAGGCCCACGATTATAAGCAGGGGCTGTCTAGCATCATGAGGGCATCCGTTAACCCAATACCCCGCTACGAATCAAACTAATATCCTACAAGTTAGCCGCACTAAAACGTTACAATAGGTATTAAAACTCCAAAACATTGTGAATTGGTAGAACGATCTCATGGGATTGATTCACTAATTACAGTAGCGGCCCATACCAATGGGACCCAACGCAAGTCGCATCACTACAATACTTGCGTATGAGAATCCTTTGAAATAAGGATAAGGAACCAATGTATAGTCAGTATTCATTGAGTTAACCATTTCTTGACTGTTTTAGAAGAGCTTACGGGGGTATTCAAATGTGTGGTCATTTATAGTTCACTGATCTTTTGAGTCCATCACTGAAGCACGATATTGAACGTGGTTATGACTGTACGTTGCAGATCTCGTTCCGAGTCGACATCGCTAAACTCGGATAACGTGCCAGGATTACTTATTGCGAACGATTCTGCAGTGTGTTAGTATGACTATAGTGTGTATAAGATGAGAGGCTGTCTCATGACGCTCGGCTCTCTGTTCTGCATAATGCTTTAAAAGTGTACGGTGAGAGAGGATCTGGGCTAAAACTTGGATTGCACAACACAATTCTATTTGGCATCACCTTCTAACCCCGGTAAGCTTCCCCTAATAATTTCTTACGCTACGGGACTACATATACCACGTCTATACTCCCATTGCCCATTAGATCTTCAAACAAAATGTGGGGTAAGAACATGGAGGGTGGTTGACCTTCATACCGTGCATAAGAGTTCGATGTACTGGCGACCTTTTCACATCTTACATAGTATGCCTACACCTCCTTGCGATTCGTGAGGTGGTACCTCTCCACCTACGAGCGGGGGCTCCGCGACGAGGCGCTCCGACTACCTCCTATGCGCGGGGCCGCCTTCGGGCGTAGGAAAGATTAGTAGGGATTGAGTGATGGTAGTACCTCGGAGCGATGAGACTAGATGAGCGCGAGGGATGCAAGCCCGCGCACCACATCGCCAAGGGACTCCGCCCGATAAATGTCCCAGACTATATGAACGCATTAAGGAGGTAAGTGTACGATTCGAAGCAGGCCCACGATCTTGTAACAACGCTCAGTCGGGGGGGCATTCACAGCGTCGCGTACCTTGTTACGGGCGTGGACGAGCTGAAAGCGCCAGATAGCAAGGCAGCCCTCCCGTTCGTGAGGAGCTTGAGAAAACGCCCGTCTGACTGGGGGCGGGGGTACGTAGGCCTTCCCGTACAATTTACTTACGCGGCGACCAGCAGGCCGCGATAGGGGCATGTATCCTCAGGGCCTAGTCAACCTCTGTAATAGAGGCTTTCGGGTTAGGTCTAGTAATGCGGATTCATTCTACCCGTGCAGGCAGTACGGCCATGTGCGTGAGAACAATGCGTTAAACCGACCAATCTCCACCTGCGGTGTTCGGTCGGCCTTGCTGAAGTGGAGTGATTACCTCTAGCCCCTCCCTTCCCTGGAGGTCAAACTTCGAATGGATGCCCCCTGGTCGACCGGTTATCGGTATATGAGACGCTCCAGTTTTTAAAGGGGAAAGTGCTGATCGTTCGGGGAGTGGGTCCGCGCCTCCATTGCGTACATTGCCCCCGACGTTTGTACGCCTCCTCACCCATGGAGGGAAGAGGAGATACTTCGAGCCAACCTCACAGCGGCTTGCGCTGGTAGATAGCTCGTAAAACGAGCGGGTACCAGTGGGGTCGGGAAATACCGCCGGCAGTGTCTTCCATAAGCATTGAGCTCCCGGCGGGCTCACTAGATTCACAAGGGACTGTCACTGCTGACAGGCGGACGCACCTGGTGGCCTATACCTGAGCTCGAAGCTGACCAGGCCCCCACCCCCGCACGGGCGCTTGGCCCGGCCCCCGGCCGCGGGGCTCCGTCGCGAGGTCGGCCCCGGCGGGGATGGGGGGGGCCCGCCCGCGCGGGCCGGGAGGCCCAGGCGCAGGCAGATGGCCGGCCCGGCGGGCCACGGGGGGGCGGGTCCTCTGCCGCCTCGGTCCTAGGGGCGCTCCGAGGGGGCGACCCGGCGGTGACTGCTCCCGCCGGGCGCGGCCCGCCGCGGACGGCTAGGCCGAGGAGGAGCCCGGCCGGCCGCGCAACGCAAGGGCCGCGGCGCCGCGGGTGCCGCTAGTGCGCGGCGCCGGTCCGCGCCCGGCGGATCATGCCCCGCCCCCCCCCGGCCCACGCGGGCGGGGCCGTCTGCGGGGGTACCGATCGCGCCCCGGGAGGCACGCGCCCGCCCCCGGGCTGGATGGCTCCCGGGGCGCGGCCACAGGCTGCCTGCGCACGGACGGAGGGTCGGGGGGGAGCCTGTGCGGGGGGCAGCGCGACGATCGCGGATGGGAGGCCGCGGCGGACGGTGCGGACATCGGCGGGGGCGCGCGGTCAGTAGTGCTCCCCCGTCGGCTGCTCCGGGGGGCCCGCTCTTGCGTACGGGACCCATCGTGGCGGCGCGGGCGGCCCGGTGTGGATAGGCGGTAGGTACGCGCGGACAGGTGCGGCCCGCGTCCGCCCCGATCCGACGCCGCCGTCGAGGCCCCTCCCTGCGGGGCCGCGCGTGGCCGCGACGGTCAAACCCCGCGGCGACTCCCCCCCGCTCGCAAGCAGCGCCGCCGTCCACCGTGGTTCGAGGGGCCGCGCCCGCCGTCGGGCTGGGCAGCCCCGGCCGCCCGGAGGGTGCGGGGGAGTGCCAACCGTCCGGGCAGTCGGCCGCAGACCGTGCTGGCTCCTCGCAGCCGTGCTACGGGGTACACGCGCGCCAGCCGGGGGCGCGCGGCCGCACGTCG     
J       ACGGATTTCTTTGGTATTTATACATGATTAAAAAAAACATTGCCTTATATATATCTTTTCAAATATGGATAGTGTCAAAGTATTAATATACTGGAATAGATAACAATTATTATCACAGTTGTGGGATATCTACATATCTTATTCATCATATTTATTGAGTAAAAAAAAATAGTAGTACATATATTAACGAGGTTATTTACATTACGATAACTTGACAAAACAATATCTTTAGATCGTTATTGGAACATATGTTTTACGACTTAACTAATATTAACCATAAAAGATATAAATGTTAATATAAATATAAGTTATTAGTCTAAGATTAAAAATTAATATTAATTTAATAGAAAGTAAAACAAGTTAATTAAAAAACTAAAAATTTGTAATTATTAAAATGCGAATTAATAGACAACAGATTACAATATATATAAATAAATACTCTAATTGGAATGGATTTAAATTATAAATTAATGATTTAAAAAGATTTCTGAGTAGTGATCAAATTATTTCAATGAATAGCTATTATCTATTTCGAAATCAAATATAATTTGAATTATAATGTTTAAAAATTAAGATGTAATTTAAAAAAAATTTAATAAAGTATGTTTGAAAACAACTGAACAACCTTCATATTAGAGTAAGAGATTAATCTTCTTATCTAAATTGTTTTAATTTTCTTTAATAAATTTCGTTGTTGCAGCGTAATTGGATTAATTTGTCATTACAATAAAGTGATCATCAATTATATTTTAATATAAAATTTATTAAGTATAGTATATTCATTTAATTTAGCATTAGGATTTTATTTTAAGCATGTTGCCAAAACTCATTATTATAGTAACAGATAATGTTTTATTTAATAGTCATAAGTTTTTAAAAATAACCTCGAAATATTTTATAGTATTTAGTTATATGAACCAGAAAAACCACTTTCTACATTTAATTAAACTTAACTTTTTTGTAATTTGAAAAAACAAGAAAATATTTTTTGATATATGTACGAAGGAGGAGTCTGACTTTAACCTGGCTACATTCGAATTGGATCGCAATACATAAACGGTAGTTGTTTATGGACACAAATAATCCTGTGCTTCGATATATTTAAAGACTCGTAGAGCTTCATGATTTACAATCACCTAATATGATAATTACTCTTCATAAACCGTAGCTCCACGATTTTAAGCAGGGGCTGTCTAGCATTATGAGGGCATCCGTAAACCCAATGCTCCACTACGAATCAAACTAATATCCTACAAATTAGCCACACTAAAACGTTGCAATGGGTATTAAAACTCCAAAACATTGTGAATCGGTAGAACGATCTCATGGGACTGATTCTCTAAATACAGTGGCGGCTCATATCAATGGGGCCCAACGCAAGTCGCATTACTATAATACTTGCGTATGAGAATCCTTTGAAATAAGGATAAGGAACGAATGTATAGTCAATATAACTAGAGTTAACCATTTCTTGACTGTTTTAGAAGAGATTACGAGGCTGCTCAAATGTGTGGTCATTCATGGTTCATTGATCTTTTGAGTCCATTACTGAAGCACGATATTAAACGCGGTTACGACTGTACGATGCAGGTCTCGTTCCGAGTCGACATCGTTAAAATCGGATAACGTGCCAGGATTACTTATTGCGAACGATTTTGCAGTGTGTAAGTATGACTATAGCGTGTACTAGATGAGAGGCTGTCTTATAACGCTCGGCTCTCTGTTCTGCATAATGCTTTAAAAGTATACGGTTAGAGAGGATCTGGGCTAAAACTTGGATTGCATAATATAATTCTACTCGGCATCACTTTCTAGCCCCGATAAGCTACACCTAATAATTTCTTACGCTACAGGACTGCATATACAACGTCTATACTCCCATTGCCCATTAGATCTCCAAACAAAGTGCGGGTTAAGAACATGGAGGGTAGTTGATCTTCACACCGTACATAAGAATTCGATGTACTTGCAACCTTATCACATCTTACATAGTATACCCACACCTCATCTCAATTCGTGAGGTTGTACCTCTCCACCTACGACCGGCGGCTCCGCGACGAGGCGCTCCGACCGCCTCCTATGCTCGGGGCCGCATTCGGGCGTAGGAAAGATTAGTAGGGATTGAGTGATGATGGTACCTCGGCGCAAGGAGACTAAATGTGCGCGAGGGATCCAAGCCCGCGCGCCACATCGCCAGTTGACTCCGCCCGAAAGATGTCCCAGGCTATATGAACGCAGTAAGGTGGTTAGTGTACGATTCGAAGCAGGACCACGATGATGTAACAACGCTCAGTCAGGGGGGCAGTCACCGCGTCGCGTACCTTATTACGGGCGTGGACGAGCTGAAGGCGGCAGATAGCTAGGCACCCTTCCCGTTCGTGAGGAGCATGGTAAAACGCCCGTCTGACTGTGGGCGGGGGGACGTAGCCCTGCCCGTACAATTTACTTACGCGGCGACCAGAACTCCCCGATAGGGGCATGTATCCACAGAGCCAAGGCAACCTCTGTAATAGAGGCTTTCGGGTTAGGTCTGGTAATGTGGCTACATTCTACCCGCACAGGCAATACGGCCATGTACGTGAGAACAACTCGTTAAACCGACAAATCTCCACCCCAGGTGTTCGGTCGGCCCTGCTCAAGTGGAGTGGTCACCTCGACCCCCTCTCATACCTGGTGGTCAAACTTCGAATGGATGCCACCTGCTCGACCGGTTATTGGTATATGAGACGCTCGAGTTTTTAAAGGGGAAAGAGAGGACCGTTCGGGGAGTGGGTCCGCGCCTCCTTTGCGCGCGCTGCCCCCGACGTTTGTACGCCTCCTCACCCATGGAGGGACGAGGAGATACTTGGAGCCCACCTCACAGCGGCTGACGTTGCTAGGTAGCTCGTCAAACGAGCGGGTACCGATGGGGTCGGGTAATACCGCTGGCAGTGTCTTCTGTAAGAATTGGGCTCCCTGCGGGCTCACTAGATTCACAAGGGACTCTCACTCCTGACGGGCGGACGCACCTGGTGGCCTATACCTGAGCTCGAAGCGGACCAAGCCCCCACCCCCCCACGGGCGCTTGGCCCGGCCCGCGACCGTGGGGCTCCGTCGCGAGGTCGGACCCGGCGTGGAGGGGGGAGGCCCGCCCGGTCGGGCCGGGAGGCCCAGGCGCAGGCAGATGGTCGGCCCGGCGGGCGACGGGGGGGCGGGTCCTCTGCCGCCTCGGTCCTAGGGGCGCCCGGCCGGAGCGACCCGGCGGTGGCTGCGCCCGCCGGGCGCGGGCCGCCGCGGAGGGGTAGGCCAAGGGGGAGGCCCGCCGGCCGCGCGACGCAAGGGCCGCGGCGCCGCGCGTGCCCCCGGCGCGCGGCGCCGGTCCCCGCCCGGCGGATCATGCCCCACCCCCCCCCGGCCCGCGTGGGCGGGGCCGTCTGCGGGATAACCAATCGCGCCCCGGGAGGCCCGCGCCTGCCCCCGGGCCGGATGGCTCCCGGGGCGCGGCCACGGGCTGCCTGCGCACGGGCAGAGGGTCGGGGGGGAGCCTGTGCGGGGGGCAGCGCGACGATCACGGACGGGAGGCCGCGCCGGACGGTGCGGACACCGGCGGGCGCGCGCGGCCAGGAGCGCTCCCCCCTCGGCTGCTCCGGGGGGCCCGCTCTCGCGTACCGGACCCGTCGTGGCGGCGCGGGCGGCCCGGTGTGGAGAGGAGGTAAGCACGCGCGGACAGGTGCGGCCGGCGTCCGCCCCGATCGCACGCCGCGGTCGAGGCCCCTCCCTGGGAGTCTGCGCGTGGCCGCGACGGTCAAAGCCCGCGGCGCCTCGCCGCCGCTCGCAAGCAGCGCCGCCGTCCACCGTGGTTCGACGGGCCGCGCCCGCCCTCGGGCTGGGCAGCCCCGCCCGCCCGGGGGGCGCGGGGCAGTGCCAACCGTCCGCGCTGCCGGCCGCACCCCGTGCCGGCCCCCCGGAGCCGGGATACGGGGTACACGTGCGCCAGCCGGGGCCGCGCGGCAGCACGTGG     
I       ACGGATTTCTTTGGTATTTATACATGATTAAAAAAAACATTACCTTATATATATCTTTTCAAATATGGATAGTGTCAAAGTATTAATATACTGGAAAAGATAACAATTATTATCACAGTTATGGGGTATCTACATGTCTTATTCATCATATTTATTGAGTAAAAAAAAATAGTAGTACATATATTAACAAGATTATTTACATTACGATGACTTGACAAAACAGTATCTTTAGATCGTTATTGGAACATATGTTTTACGACTTAACTAATATTAACCATAAAAAATATAAATGTTAATATGAATATAAATTATTAGTCTAAGATTAAAAATTAATATTAATTTAATAGAAAGTAAAACAAGTTAATTAAGAAACTAAATATTTGTAATTATTAAAATGCGAATTAATAGACAACAGATTACAATATATATAAATAGATACTCTAATTGGAGTGGATTTAAATTATAAATTAATGATTTAAAAAAATTTCTGAGTAGTGATCAAATTATTTCAATGTGTAACTATTATCTATTTCGAAATCAAATATAATTTGAATTATAATGTTTAAAAATTAAGATATAATTTAAAAAAAATTTAATAAAGTATGTTTGAAAACAACTAAACAACCTTCATATTAGAGTAAGAGATTAATCTTCTTATCTAAATTGTTTTAATTTTCTTTAATAAATTTCGTTGTTGCAGCGTAATTAGATTAATTTGTCATAACAGTAAAGTGATCATCAATTATATTTTAATATAAAATTTATTGAGTATAGTATATTCATTTAATTTAGCATTAGGATTTTATTTTAAGCATGTTGCCAAAACTCATTATTATAGTAACAGATAATGTTTTGTTTGATAGTCGTAAGTTTTTAAAGATAACCTCGAAATATTTTATAGTATTTAGTTATATAAACCAGAAAAACCACTTTCTACGTTTAATTAAACTTAACTTTTTTTTAATTTAAAAAAACAAGAAAATATTTTTTGATATATGTACGAAAGTGGAGTCTGAATTTAACCTGTCTACATTCGAACTGGATTGCAATACATAAGCGATAGTTTTTTTTAGACACAAATAATCTAGTGCTTCGATATATTTAAAGACTCGTAGAGCTTTATGAGTTACAATCACCTAATATGATAATTGCTCTTCGTAAACCGTAGGTCCACGATTATAAGCAGGGGCTGTTTAGCATTATGAGGGCATCCGTGAACCCAATGCTCCATTACGATTCAAACTAAAATCCTACAATTTAGCCACACTAAAACGTTGCAATGGGTATTAAAGCTCCAAAACATTGTGAATTGGTAGAACGATCTCATGGGATTGATTCTCTAAATACAGTGGCGGCCCATATCAATGGGGCCCAACGCAAGTCGCGTTACTACAATACTTGCGTATGAGAATCCTTTGGAATAAGGATAAGGAATCAATGTACATTCACTATAGTTAGAGCTAATCATTTCTTGACTGTTTTAGAAGAGGTTACGAGGATGGCCAAATTTGTGGTCATTCATGGTTCATTGATCTTTTAGGTCCATTACTGAAGCACGATATTTAACGCGGTTACGACTGTACGGTGCAGATCTCGTTCCGAGTCGACATCGCTAAATTCGGATAACGTGCCAGGATTACTTATTGCGAACGATTCTGCAGTGTGTTAGTATGACTATAGTGTGTACTAGATAAGAGGCTGTCTTATTACGCTCGGCTCTCTGTTCTGCATAATGCTTTAAAAGTATAGGGTAAGAGAGGATCTGGGTTAAAACTTGGATAGCACAAAATAATTCTACTTGGCATCACGTTCTAGCCCCGGTAAGCTACACCTAATAATCTCTTACACTACGGGACTTCATATACTACGTCTATAATCCCATTGCCCATTAGATCTTCAAACAAAGTGCGGGATAAGAACATGGAGGACGGTTGATCTTCATACCGTGCATAAGAGTTCGATGTACTTGCGACCTTTTCACATCTTGCATAGTATGCTCACACCTCGTCTCGATTCGCGAGGTAGTACCTCTCCACCTACGAGCGGCGGCTCCGCGACGGGGCGCTCCGACTAGCTTTTACGCTTGCGGCCGCCTCCGGGCGTAGGAAAGATTAGTAGGGATTGAGTGATGGTAGTACCTCGGAACGATGAAACTAGATGTGCGCGAGGGATCCAAGCCCGCGCACCACATCGCCAAGGGACTCCGCCCGCGAGATGCCCCCGACTATATGAACGCACTAAGGGGGTAAGTGTACGATTCGAAGCAGCTCCACGATGATGTAACAACGCTGGGACGGGGGGACAGTCACAGCGTCGCATATCTTGTTACGGGCGTGAACGAGCTGAAAGCGCCAGATAGCGAGGCAGCCCTCCCGTTCGTGAGGAGCGTGATAAAACGCCCGTCTGACTGAGGGCGGGGGTACGTAGGCCTCCCCGTACAATTTACTTACGCGGCGACCAGAACTCCACGATAGGGGCATGTATCCACAGAGCCTAGTTAGCCTCTGTAATAGAGGCTTTCGGGTAAGCTCTAGTAATGGGGTTACATTCAACCAGCTCAGGCAGTGCGGCCATGTGCGTGAGAATATTCCGTTAAACCGACGAATCTCCACCCCCGGTGTTCCGTCGGCCATGCTTAAGTGGAGTGGTCACCTTGAGCCCCTCCCCTTCCTGGCGGTCAAACATCGAATGGATGCCACCTGGTCGACCGGTTATCGGTATATGAGACGCTCAAGTTCTTAAAGGGGAAAGTGAGGGCCGTTCGGGGAGTGGGTCCGCGCCTCCTTTGCGTACACTGCCCCCGGCGTTTGTCCGCCTCCTCACCCATGGAGGGAAGGGGAGATACTTTGAGCCAAACGCACAGCGGCTTACGCTACTAGATAGCTCGTTAAACGAGCGGGTACCGGAGGGGTCGGGTAATGACGCCGGCAGTGTCTTCTTTAAGAATTGGGCTCCCGGCGGGCTCACTAGATTCAAAAGGGACTTTCACTTCTGACTGGCGGACGCACCTGGTGGCCTATACCTGAGCTCGAAGCTGACCAAGCCCCCACCCCCGCGTGGGCGCTTGGCCCGGCCCCCGACCGGGGGGCTCCGTCGCGAGGTCGGACCCGGCGGGGATGGGAGGGGCCCGCCCGATCGTGCCGGGAGGCCCAGGCGCAGGCAGATGCCCGGCCCGGCGGGCCACGGGGGGGCGGGTCCTCTGCCGCCTCGGTCCTAGGGGCGCCCCGACGGAGCGACCAGGCGGTGGATGCTCCCGCCGGGCGCGTCCCGCCGCGGACGGCTAGGCCGAGAGGGAGACCTACCGGCCGCGCTACGCAAGGGCCGCGACGCCGCGGGTCCCGCGAGGGCGCGGCGCCGGTCCGCGCCCGGCGGATCATGCCCCGCCCCCCCCCGGCCCGCGGGGGCGGGGCCGTCTGCGGGGGGACCGAACGCGCCCCGGGAGGCGCGCGCCTGCCCCCGGGCCGGATGACTCCCGGGCCGCGGCCACAGGCTGCCTGCGCACGGACAGAGGGTCGGGGGGGAGCCTGTTCGGGGGGCAGCGCGACGATCACGGAGGGGAGGCCGCGCCGGACGGTGCGGACATCGGGGGGTGCGCGCGCCCAGGAGTGCTCCCCCGTCGGCTGCACCGGGGGGCCCGCTCTCGCGTACTGGACCCCTCGTGGCGGCGCGGGCGGCCCGGTGTGGAGAGGGGGTTCGTACGCGCGGACAGGTGCGGCCAGCGTTCGCCCTGATCGCACGCCCCTGTCGAGCCCCCTCCCTGGGGGCCCGTGCGTGGCCGCGACGGCCACATCCCGCGGCGGCTCCCCGTCGCTCGCAAGCAGCGCCGCCGTCCACCGTGGTTAGATGGGCCGCGGCCGCCCTCGGGCTGGGCAGCCCCGGCCGCCCGGAGGGCGCGGCGGAGTGCCAACCGTCCGGGCCGCCGGCCGGACACCGTGCTGGCCCCTCGCAGCCGCGGTACGGGGTACGCGCGCGCCAGCCGGGGCCGCGCGGCCGCACGTCG     
H       ACGGATTTCTTTGGTATTTATACATGATTAAAAAAAACATTGCCTTATATATATCTTTTCAAATATGGATAGTGTCAAAAAGTTAATATGCTGGAATAGATAACAATTATTATCACAGTTATGGGATATCTACATATCTTGTTCATCATATTTATTGAGTAAAAAAAAATAGTAGTACATATATTAACGAGATTATTTACATTACGATGACTTGACAAAACAATATCTTTAGATCATTATTGTAACGTATGTTTTACGACTTAACTAATATTAACCATAAAAAATATAAATGTTAATATAAATATAAATTATTAGTCTAAGATTAAAAATTAATATTAATTTAATAGAAAGTAAAACAAGTTAATTAAAAAACTAAAAATTTGTAATTATTAAAATGCGAATTAATAGACAACAGATTACAATATATATAAATAAATACTCTAATTGGGATGGATTTAAATTATAAATTAATGATTTAAAAAAATTTCTGAGTCGTGATCAAATTATTTCAATGAGTAGCTGTTATCTATTTCGAAATCAAATATAATTTGGATTATAATGTTTAAAAATTAAGATGTAATTTAAAAAAAATTTAATAAAGTATGTTTAAAAACAACTAAACAACCTTCATATTAGAGTAAGAGATTAGTTTTCTTATCTAAATTGTTTTAATTTTCTTTAATAAATTTCGTTGTTGCAGCGTAATTAGATTAATTTGTCATAACAATAAAGTGATCATCAATTATATTTTAATATAAAATTTATTAAGTATAGTATATTCATTTAATTTAGCATTGGGATTTTATTTTAAGCATGTTGCCAAAACTCATTATTATAGTAACAGATAATATTTTATTTGATAGTCATAAGTTTTTAAAGATAACCTCGAAATATTTTATAGTATTTAGTTATATAAACCAGAAAAACCACTTTCTACATTTAATTAAACTTAACTTTTTTTTAATTTAAAAAAACAAGAAAATATTTTTTAAAATATGTACGAAGGTGGAGTCTGAATTTAACCTGTCTACATTCGAACTGGATTGCAATACATAAACGATAGTTTTTTACGGACACAAATAATCTAGTGCTTCGATATATTTAAAGACTCGTAGAGCTTTATGAGTAACAATTACCTGATATGATAATTACTCTTCGTAAACCGTAGGTCCACGATTCTAAGCAGGGGCTGTCTAGCATTATGAGGGCATCCGTAAACCCAACACCCCGCTACGAATCAAACTAATATCCTACAAATTAGCCGCACTAGAACGTTGCAATGGGTATTAAAGCTCCAAAACATTGTGAATCGGTAGAACGAACTCATGGGATTGATTCTCTAAGTACAGTGGCGGCCCATATCAATGGGTCCCAACACAAGACGCTTTACCACAATACTTGCGTATGAGAATCGTTTGAAATAAGGATAAGGAAGCAATGTATAGTCACTATATTTAGAGCTAACCATTTCTTGACTATTTTAGAAGAGGTTACGAGGATGTTCAAATGTGTGTTCATTAATCGTTCAATGATCTTTTAAGTCCATTACTGAAGCACGATATTGAACGCGGTTACGACTGTACGACGCAGATCTCGTTCCGGGTCGACAACGCTAAACTCGGATAACGTACCAGGATTACTTATTGCGAACGATTTTGCAGTGTGTTAGTATGACTATAGCGTGTAGTAGATCAGAGGCTGTCTTATAACGCTCGGCTCTCTGATCTGCACAATGCTTTAAAAGTATACGGTGAGAGAGGATCTGGATTAAAACTTGGATAGCATAATATAATTCTACTTGGCATCACCTTCTAACCCCGCTAAGCTGCCCCTAATAATTTCTTACACTACGGGACTACATATACCACGTCTATATGCCCATTGCCCATTAGATCTTCAAACAAGGTGCGGGATGAGAACATGGAGGGGGGTTGATCTTCACACCGTTCATAATAATTCGATGTACTTGCGACCTTTTCACATCTTGCATAGTATGCATACACCTCGTCTCAATTCGTGAGGCAGTACATCTCCACCGACGACCGGTGGCTCCGCGACAAGGCGCTCCGACGAGCTCCTACGCCAGGGGCCGCCTCCGGGCGTAGGAAAGATTAGTAAGGATTGAGTGATGATCGTACCTCGGGGCGAGGATACTAGATGTGCGCGAGGGGCCCAAGCCCGCGCACCACATCGCCAAAGGACTCCGCCCGGTAGATGTCCCAGGCTATATGAACGCATTAAGGGGGTTAGTGTACGATTCGAAGCAGGCCCACGATTATGTAACAACGCTCAGTCGGGGGGGCAGTCACCACGTCGCGTACCTTGTTACGGGCGTGCACGAGCTGAAAGCGCCAGATAGCTTGGCAGCCCTCCCGTTTGTGAGGAGCGTGAGAAAACGGCCGTCTGACTGTGGGCGGGGGTACGTAGGCCTGCCCGTTCAATTTACTTACGCGGCGACCAGGAGTCCACGATAGGGGCACGTATCCGCAGCGCTCAGGCAGCCTCTGTAATAGAGGCTTTCGGGTTAGCTCTAGTAATGCGGGTACATTCTACGCGCGCAGGCAGTCCGGCCATGCGCGTGGGAACATACCGTTAAACCGACCAATCTCCACCCCGGGTGTACGGTCGGCTTTGCTTAAGTGGAGTGGTCACGACGAACCCCTCTCATGCCTGGCGGTCAAACTTCGAATGGACGCCACCTGCTCGACCGGTAATCGGTATATGACACGCTCAAGTTCTTAAAGGGGAAAAGGTAGGTCGTTCGGGGAGTGGGTCCGCGCCTCCTTTGCGTACTCTGCCCTCGACGTTTGTACGCCTCCTCACCCATGGAGGGATGAGGAGATACTGCGAGCCAACCACACAGCGGCTTGCGTTGCTAGATAGCTCGTGAAACGAGCGGGTACCTATGGGGTCGGGTAATGCGGCCGGCATTGTCTCCGGTAAGGATTGGGCTCCCCGCAGGCTCACTAGGTTCACAAGGGACTTTCACTTCTGACAGGCGGACGCACGTAGTGGCCTATACCTGAGCTCGAAGCTCACCAGGCCCCCACCGCCACATGGGCGCTTGGCCCGGCCCCCGACCGCGGGGCTCCGTCGCGAGGTCGGACCCGGCGGGGATGGGGGGGGCCCGCCCGGGCGGGCCAGGAGGCCCAGGCGCAGGCAGATGCCCGGCCCGGCGGGCCACGGGGGGGCGGGTCCTGTGCCGCCTCGGTCCCAGGGGCGCGCCGACGGTGCGACCCGGCGGTGGGTGCCCCCGCCGGGCGCGTCCCGGCGCGGACGGTTAGGCCGAGCGGAAGTCCCACCGGCCGCGCGACGCGAGGGCCGCCACGCCGCGAGTCCCGCGAGGGCGCGGCGCCAGTCCGCGCCCGGCGGATCATGCCCCGCCCCCCCGCGGCCCGCGCGGGCGGGGCCGTCTGCGGGCCGACCGACCGCGCCCCGGGAGGCGCGCGCCCGCCCCCGGGCCGGATGACCCCCGGGTCGCGGCCACCGGCTGCCTGCGCACGGGCGGAGGGTCGGGGGGGAGCCTGTCCGGGGGGCAGCGGGACGATCACGGGGGGGAGGCCGCGCCGGACGGTGCGGACATCGGCGGGAGCGCGCGGCAAGAAGGGCTCCCCCGTCGGCTTCTCCGGGGGGCCCGCTCTCGCGTACCGGACCCGTCGTGGCGGCGCGGGCGGCCCGGTGTGGAGAGGGGGTAAGCACGCGCGGACAGGTGCGGGCAGCGTCCGCCCCGATCGGACGCCGCCGTCGAGTCCCCTCCCTGTGGGCCGGCGCGTGGCCGCGAGGGCAAAACCCCGCGGCGGCTCCCCGCCGCTCGCAAGCAGCGCCGCCGTCCACCGTGGTTCGACGGGCCGCGCCCGCCGTCGGGCTGGGGAGCCCCGGCCGCCCGGGGGGCGCGGCGGAGTGCCAACCCTCCGTGCACCCGGCCGCACGCCGTGCGGGCCCCCCGGAGCCGAGGCACGGGGTACACGCGCGCCAGCCGGGGCCGGGCGGCGGCACGTGG     
G       ACGAATTTCTTTGGTATTTATACATGATTAGAAAAAACATTACCTTATATATATCTTTTCAAATATGGATAGTGTCAAAATTTTAATATACTGGAATAGATAACAATTATTATCACAGTTATGGGATATCAACATGTCTTTTTCATCATATTTATTGAGTAAAAAGAAATAGTAGTACATATATTAACAAGATTATTTACATTACGATGACTTGACAAAACAATATCTTTAGATCGTTATTGAAACATATGTTTTACGACTTGACTAATATTAACCATAAAAGATATAAATGTTAATATGAATATAAGTTATTAGTCTAAGATTAAAAATTAATATTAATTTAAAAGAAAGTAAAACAAGTTAATTAAAAAACTGAAAATTTGTAATTATTAAAATGCGAATTAATGGACAACAGATTACAATATATATAAATATATACTCTAATTGGAATGGATTTAAATTATAAATTAATGATTTAAAAAAATTTCTGAGTAGTGATCAAATTATTTCAATGAGTAGCTATTATCTATTTCGAAATCAAATATAATTTGAATTATAATGTTTAAAAATTAAGATATAATTTAAAAAAAATTTAATAAAGTATGTTTAAAAACAACTGAACAACCTTCATATTAGAGTAAGAGATTAATCTTCTTATCTAAATTGTTTTAATTTTCTTTAATAGATTTCGTTGATGCAGCGTAATTAGATTAATTTGTCATAACAATAAAGTGATCATCAATTATATTTTAATATAAAATTTATTAAGTATAGTATATTCATTTAATTTAGCATTGGGGTTTTATTTTAAGCATGTTGCCAAAACTCATTATTATAGTAACAGATAATATTTTTTTTGATAGTCATAAGTTTTTAAAAATAACCTCGAAATATTTTATAGTATTTAGTTATATAAACCAGAAAAACCACTTTCTGCATTTAATTAAACTTAACTTTTTTTTAATTTAAAAAAACAAGAAAATATTTTTTAATATATGTACGAAAGTGGAGTCTGAGTTTAACCTGTCTACATTCGAATTGGATCGCAATACATAAACGGTAGTTTTTTGTAGGCACAAATAATCTGGTGCTTCGATATATTAAAAGACTCGTAGAGCTTCATGAGTTACAATTACCTAATATGATAATTCCTCTTCCTAAGCCGTAGTTCCACGATTCTAAGCAGAAGCTGTCTAGCATTATGAGGGCATCCGTGAACCCAATACTCCCCTACGAATCAAACTAATATCCTACAAAATAGCCGCACTAGAACGTTACAATGGGTATTAAAACTCCAAAATGTTGTGAATGGGTAGAACGATCTCATGGGATTGATTCTCTAAGTACAGTCGCGGCCCACATCAATGGGACCCAACGCAAGTCGCATTACTACAATACTTACGTATGAGAATCCTTTGGAATAGGGATAAGGAATCAATGTACAGTCACTATACTTAGAGTTAAGCATTTCTTGACTATTCTAGAAGAGATTACGTGGATGTTCAAATGTGTGATCATTAATGGTTCACTGATCTTTTGAGTCCATCACTGAAGCACGATATTAAACGCGGTTACGACTGTACGCTGCAGATCTCGTTCCGAGTCGACATCGCTAAACTCGGATAACGTGCCAGGATTACTTATTGCGAACGATTTTGCAGTGTGTCAGTATGACTATGGAGTGTATTAGATGAGAGGATGTCTCATAACGCTCGGCTCTCTGTTCTGCATAATGCTATAAAAGTATACGGTGAGAGAGGATCTTGGTTAAAGCTTGGATGGCAAAAAATAATTCTATTCGGCATCACCTTCTATCCCCGATAAGCTGCACCTGATAAATTCTTACTCTACGGGACTGCAAATACCATGTCTATACGCCCATTGCCCATTAGATCTTCAAACAAAGTGCGGGGTGAGAACATGGAGGGTGGTTGATCGTCACACCGTACATAAAAGTTTGATGTACTTGCCACCTTTTCGCATCTTGCACAGTATTCTTACACCTCGTCTCGATTCGTGAGGCAGTACCTCTCCACCCACGACCGGATGCTCCGCGGCAAGGCGCTCCGACTAGCTCCTACGCACGTGGCCGCTTCCGGGCGTAGGAACGATTAGTAGGGATTGAGTGATGATGGTACCTCGAAGCAATGAAACTAGATGTGCGCGAGGGATCCAAGCCCGCGCCCCACTTCGCCAACGGACTCCGCACGGAAGATGGCCCAGGCTATATGAACGCACTAAGGGGGTTAGTGTACGATTCGAAGCGGGCCCACGATCATGTAACAACGCTCGATCGGGGGGGCATTCACCGCGTTGCGTATCTTGTTACGGGCGTGGACGAGCTGAAAGCGCCAGATAGCTAGGCAGCCCTCCCGTTTGTGAGGAGCATGATAAAACGCCCGTCTGACTGGGGGCGGGGGTACGCAGGCCTACCCGTACAATTTACTTACGCGGCGACCAGGACTCCCCGATAGGGGCATGTATCCCCAGAGCCCAGGTAACCTCTGTAGTAGAGGCTTTCGGGTTAGGTCTAGTAATGAGGATGCATTCTACCCGCTCAGGCAGTGCGGCCATGTGCGTGAGAACATCCCTTTAAACCGACTAATCTCCACCCTCGGTGTTCGGTCGGCGTTGCTCAAGTGGAGTGAGGATCCCGAGCCCCTCCCCTACCTGGGGGTCAAACCTCGAATGGAGGCCACCTGCTCGACCGGTTATCGGTATATGACACGCTAGACTTCTTAAAGGGGAAAAGGGGGGCCGTTCGGGGAGTGGGTCCGCGCCTCCTTTGCGTATGCTGCCCCCGACGTTTGTTCGCTTCCTCACCCATGGAGGGACGGGGAGATACTTCGAGCCAACCACACAGCGGCTTACGCTAATAGATAGCTCGTCAAACGAGCGGGTACCGATGGGGTCGGGTAATACCACCGGCAGTGTCTCCCGTAAGTATTGGGCTCCCGGCGGGCTCACTAGATTCACAAGGGACTCTCACTGCTGACGGGCGGACGCACCTGGTGGCCTATACCTGAGCTGGAAGCTTACCACGCCCCCACCCCCACAGGGGCGCTTGGCCCGGCCCCCGACCGTGGGGCTCCGTCGCGAGGTCGGGCCCGGCGGGGATGGGGGGGGCCCGCCCGATCGAGCCGGGAGGCCCAGGCGCAGGCAGATGCCCGGCCCGGCGGGCCACGGGGGGGCGGGTCCTCTGCCGCCTCGGTCCTAGGGGCGCCCCGGAGGGGCGACCCGGCAGTGGTTGTGTCTGCCGGGCGCGCCCCGCCGCGGACGTCTAGGCCAAGGGGGAGCCCGGCCGGCCGCGCCACGCAAGGGCCGCGCCGCCGCGAGTGCCGCGGGCGCGCGGCGCCGGTCGGCGCCCGGCGGATCATGCCCCGCCCCCCCCCGGCCCGCGTGGGCGGGGCCGTCTGCGGGAGCACCGACCGCGCCCCGGGAGGCGCGCGCCGGCCCCCGGGCCGGATGGCCCCCGGGTCGCGGCCACAGGCTGCCTGCGCACGGACGGAGGGTCGGGGGGGAGCCTGTGCGGGGGGCAGCGGGACGATCACGGCTGGGGGGCCGCGCCGGACGGTGCGGACATCGGCGGGGGCGCGCGGCCAGGAGTGCTCCCCCCTCGGCTGCTCCGGGGGGCCCGCTCTCGCGTACAGGACCCGTCGTGGCGGCGCGGGCGGCCCGGTGTGGAGAGGAGGTGAGTACGCGCGGACAGGTGCGCCCGGCGTCCGCCCCGATCTGACGCCTCCGTCGAGGCCCCTCCCTGAGAGAAGGTGCGTGGCCGCGACGGTCACATTCCGCGGCGGCTCTCCGCCGCTCGCAAGCAGCGCCACCGTCCACCGTGGTTCGAGGGGCCGCGCCCGCCCTCGGGCTGGGCAGCCCCGGCCGCCCGGGGGGCGCGGAGGAGTGCGAACCGTCCGGGCACTTGGCCGGACACCGTGCTGGCCCCTCGGGGCCGAGGTACGGGGTACACGCGCGCCAGCCGGGGGCGTGCGGCGGCACGTGG     
F       ACGAATTTCTTTGGTATTTATACATGATTAAAAAAAACATTACCTTATATATATCTTTTCAAATATGGATAGTGTCAAAATATTAATATACTGGAATAGATAACAATTATTATCACAGTTATGGGGTATCTACATATCTTATTCATCATATTTATTGAGTAAAAAAAAATAGTAGTACATATATTAACGAGATTATTTACATTACGATGACTTGACAAAACAATATCTTTAGATCGTTATTGAAACATATGTTTTACGACTTAACTAATATTAACCATAAAAAATATAAATGTTAATATGAATATAAGTTATTAGTCTAAGATTAAAAATTAATATTAATTTGATAGAAAGTAAAACAAGTTAATTAAAAAACTAAAAATTTGTAATTATTAAAATGCGAGTTAATAGACAACAGATTACAATATATATAAATGAATACTCTAATTGGAATGGATTTAAGTTATAAATTAATGATTTAAAAAGATTTCTGAGTAGTGATCAAATTATTTCAATGAGTAACTATTATCTATTTCGAAATCAAATATAATTTGGATTATAATGTTTAAAAATTAAGATATAATTTAAAAAAAATTTAATAAAGTATGTTTAAAAACAACTAAACAACCTTCATATTAGAGTAAGAGATTAGTCTTCTTATCTAAATTGTTTTAATTTTCTTTAATAAATTTCGTTGTTGCAGCGTAATTAGATTAATTTGTCATAACAATAAAGTGATCATCAATTATATTTTAATATAAAATTTATTAAGTATAGTATATTCATTTAATTTAGCATTGGGATTTTATTTTAAGCATGTTGCCAAAACTCATTATTATAGTAACAGATAATATTTTATTTAATAGTCATAAGTTTTTAAAAATAACCTCGAAGTATTTTATAGTATTTAGTTATATAAACCAGAAAAACCACTTTCTACATTTAATTAAACTTAACTTTTTTTTAATTTAAAAAAACAAGAAAATATTTTTTGATATATGTACGAAAGCGGAGTCTGAGTTTAACCTGTCTACATTCGAATTGGATTGCAATACATGACCGGTAGTTTTTTATGGACACAAATAATCTGGTGCTTCGATATATTCACAGACTCGTAGAGCTTTATGAATTACAATAACCTAATATGATAATTGATCTTCATAAACCGTAGATCCACGATTTTAAGCAGGGGCTGTTTAGCATTATGAGGGCATCCGTGAACCCAATACCCCTCTACGAATCAAACTAATATCCTACAAATTAGCCGCACTAAAACGTTGCAATGAGTATTAAAACTCCAAAATGTTGTGAATAGGTAGAACGATCTCATGGGAGTAATTCTCTAAGTACAGTGGCGGCCCATATCAATGGGACCCAACGCAAGTCGCATTACTACAATACTTGCGTAAGAGAATCCTTTGAAATAAGGACAAGGAATCAATGTATAGTCACTATAGCTAGAGTTAAGCATTTCTTGACTATTTTAGAAGAGTTTACGAGGGTGAACAAATGTGTGTTCATTTATAGTTCACTAATCTTTTGAGTCCATCACTGAAGCACGATATTGAACACGGTTACGACTGTACGATGCAGATCTCGTTCCGTGTCGACATCGTTAAACTCGGATAACGTGCCAGGATTACTTATTGCGAACGATTATGCGGTGTGTTAGTATGACTATAGCGCGTGTCAGGTAAGCGGCTGTCTTATAACGCTCGGCTCCCTGATCTGCATAATGCTTTAAAAGTATACGGTGAGAGTGGATCTGGGCTAAAACTTGGATAGCATAATATAATTCTACTAGGCATCACTTTCTAGCCCCGGTAAGCTACACCTAATAATTTCTTACGCTACAGGACTTCATATACGACGTCTATACCCCCATTGCCCATTAGATCTCCAAACAAAGTGCAGGATAAGAACATGGAGGGTGGTTGATCCTCACACGGTGCATAAAACTTCGATGTACTCGCAACCTTTTCACATCTTGCATAGTATGCCTACGCCTCATCTCCATTCGTGAGGCAGTACTTCTCCACCCACGACCGGGGGCTCCGCGACAAGGCGCTCCGACCAACTCCTACGCTGGGGGCCGCCTCCGGGCGTAGGTAAGATTAGTAGGGATTGAGTGATGATAGTACCTCGGAGCGATGAGACTATGTGAGCGCGAGGGATGCAAGCCCGCGCACCACATCGCCAAGGGACTCCGCCCGGGAGATGTCCCGGGCTATATGAACGCACTAAGGAGGTTAGTGTGCGATTCGAAGCAGGACCACGATCATGTAACAACGCTGGGTCGGGGGGGCAGTCACCGCGTCGCGTACCTTGTTACAGGCGTGAACGAGCTGAAAGCGCCAGATAGCGGGGCACCCCTCCCGTTGGTGAGGAGCGTGACAAAACGCCCGTCTGACTGTGGGCGGGGGTACGTAGGCCTACCCGTACAATTTACTTACGCGGCGACCAGAAGTCCGCGATGGGGGCATGTATCCCCAGAGCCCAGTCAACCTCTGTAATAGAGGCTTTCGGGTTAGGTCTAGTAATGCGGCTACATTCTACCTGCGCAGGCAGTACGGCCATGTGCGTGGGAAAATTCCGCTAAACCGACGAATCTCCACCTCCGGTGTTAAGTCGGCTTTGCTTAAGTGGAGTGACGACCGCAAGCCCCTCCCTTTCTTGGTGGTCAAACTTCGAATGGATGCCGCCTGTTCGACCGGTTATTGGTATATGACACACTCAAGTTCTTAAAGGGGGAACAGGGGGGCGTTCGGGGAGTGGGTCCGCGCCTCCTTTGCGTACGATGCCCCCGACGTTTGTGCGCCTCCTCACCCATGGAGGGATGCGGAGATACTTTGAGCGGACCACACAGCGGCTTTCGCGGCTAGACAGCTCGTCAAACGAGCGGGTACCTGAGGGGTCGGGTAATGCCACCGGCAGTGTCTTCCCTAAGGGTTGGGCTCCCAGCGGGCTCACTAGATTCACAAGGGACTGTCACTTCTGACGGGCGGACGCACCTGGTGGCCTATACCTGAGCTCGAAGCTTACCACGCCCCCACCCCCCCACGGGCGCTTGGCCCGGCACGCGACCGTGGGGCTCCGTCGCGAGGTCGGACCCGGCGGGGACGGGAGCGGGCCGCCCGGCCGGGCCGGGAGGCCCAGGCGCAGGCAGATGGCCGGCCCGGCGGGGCACCGGGGGGCCGGTCCTCTGCCGCCTCGGTCCCAGGGGCGCACCGGCGGGGCGACCCGGCGGTGGTTGCGCCCGCCGGGCGCGCGCCGCCGCGGACGGCTAGGCCAAGGTGGCGCCGCACCGGCCGCGCCACGCAAGGGCCGCGACGCCGCGAGTGCCGCTCGTGCGCGGCGCCGGTCCGCGCCCGGCGGATCATGCCCCGCTCCCCCGCGGCCCTCGTGGGCGGGGCCGTCTGCGGGGCGACCCAGCGCGCCCCGGGAGGCGCGCGCCTGCCCCCGGGCCCGATGGCGCCTGGGCCGCGGCCACGGGCTGCCTGCGCACGGGCGGAGGGTCGGGGGGGAGCCTGTGCGGGGGGCAGCGGGACGATCTCGGGGGGGAGGCCGCGCCGGACGGTGCGGACATCGGCGGGCGCGCGCGGCCAGAAGCGCTCCCCCCTCGGCTGCTCCGGGGGGCCCGCTCTCGCGTACCGGACCCGTCGTGGCGGCGCGGACGGCCCGGTCTGAAGAGGAGGTGTGCACGCGCGGACAGGTGGGCCCCGCGTCCGCCCCGATCGCACGCCCCTGTCGAGACCCCTCCCTGGGGGTCAGTGCGTGGCCGCGACGGTCAGACACCGCGGCGGCTCCCCGCCGCTCGCAAGCAGCGCCGCCGTCCACCGCGGTTCGATGGGCCGCGCCCGCCCTCGGGCTGGGCTGCCCCGGCCGCCCGGGGGGGGCGGTGGAGTGCCAACCGTCCGAGCCGTCGGCCGCACACCGTGCCGGGCCCCCGGGGCCGGGGTACGGGGTACACGGGCGCCAGCCGGGGCCGCGCGGCGGCACGTAG     
E       ACGAATTTCTTTGGTATTTATACATGATTAAAAAAAACATTACCTTATATATATCTTTTCAAATATGGATAGTGTCAAAATGTTAATATACTGGAATAGATAACAATTATTATCACAGTTGTGGGATACCTACATATCTTATTCATCATATTTATTGAGTAAAAAAAAATAGTAGTACATATATTAACAAGGTTATTTACATTACGATGACTTGACAAAACAGTATCTTTAGATCGTTATTAAAACATATGTTTTACGACTTAACTAATATTAACCATAAAAAATATAAATGTTAATATGAATATAAATTATTAGTCTAAGATTAAAAATTAATATTAATTTGATAGAAAGTAAAACAAGTTAATTAAAAAGCTGAAGATTTGTAATTATTAAAATGCGAATTAATAGACGACAGATTACAATATATATAAATAAATACTCTAATTGGGGTGGATTTAAATTATAAATTAATGATTTAAAAAAATTTCCGAGTAGTGATCAAATTATTTCAATGAATATCTATTATCTATTTCGAAATCAAATATAATTTGAATTATAATGTTTAAAAATTACGATATAATTTAAAAAAAATTTAATAAAGTATGTTTAAAAACAACTAAACAACCTTCATATTAGAGTAAGAGATTAATCTTCTTATCTAAATTGTTTTAATTTTCTTTAATAAATTTCGTTGTTGCAGCGTAATTAGATTAATTTGTCATAACATTAAAGTGATCATCAATTATATTTTAATATAAAATTTATTAAGTATAGTATATTCATTTAATTTAGCATTAGGATTTTATTTTAAGCATGTTGCCAAAACTCATTATTATAGTAACAGATAATATTTTATTTAATAGTCATAAGTTTTTAAAAATAACCTCGAAGTATTTTATAGTATTTAGTTATATAAACCAGAAAAACCACTTTCTACATTTAATTAAACTTAACTTTTTTTTGATTTAAAAAAACAAGAAAATATTTTTTAATATATGTACGAAAGTGGAGTCTGAATTTAACCTGTCTACATTCGAACTGGATCGTAATACATAAACGCTAGTTTTTTGTGGCCGCAAATAATCTGGTGCTTCGATATATTTAAAGACTCGTAGAGCTTCATGATTTACAATTACCTAATATGATAATTATTCTTCATGAACCGTAGATCCACGATTTTAAGCAGGGGCTGTCTAGCATTATGAGGGCATCCGTGAACCCAGTACCCCGCAACGAATCAAACTAAGATCCTACAAGCTAGCCACACTAGAACGTTACAATGGGTATTAAAACTCCAAAATGTTGTGAATTGGTAGAACGAACTCATGGGATTGATTCTCTAAGTACAGTGGCGGCCCATAACAATGGGACCCAACACAAGTCGCATAACTACAATACTTACGTATGAGAATCCTTTGTAATAAGGATAAAGAATTAATGTATATTCACTATATCTAGAGGTAAACATTTTTTGACTGTTTTAGAAGAGATTACGGGGTTGCTCAAATGTGTGATCATTGATAGTTCAATAATCTTTTGAGTCCATCACTGAAGCACGATATTAAACGTGGTTATGACTGTACGGTGCAGATCTCGTTCCGGGTCGACATCGTTAAAATCGGATAACGTGCCAGGATTACTTATTGCGAACGACTTTGCAGTGTGTCAGTATGACTATAGCGTGTACCAGACGAGAGGTTGTCTTATAACGCTCGGCGCTCTGTTCTGCAAAATGCTTTAAAAGTATACGGTAAGAGAGGATCTGGGCTAAAACTTGGATGGCATAAGATAATTCTATTTGGCATCACCTTCTAACCCCGATAAGCTACACCTAATAATTTCTTACTCTACGGGACTACATATACTACGTCTATACTCCCATTGCCCATTAGATCTTCAAACAAAGTGCAGGATAAGAACATGGAGGGTGGTTGATCTTCACACCGTGCATAAGAGTTTGATGTACTTGCAACCTTTTCACATCTTGCAGAGTATGCTCACACCTCATCTCGATTCGTGAGGCAGTACCTCTCCACCTACGACCGGAGGCTCCGCGGCATGGCGCTCCGACTAGCTCCTACGCCCGAGGCCTCTTGCGGGCGTAGGAAAGATTAGTAGGGATTGAGTGATGGTAGTACCTCGAAGCGATGATACTAAATGCACGCGAGGGATTCAAGCACGCGCACCACATCACCAAGGGACTCCGCTCGGGAGATGTCCCAGGCTATATGAACGCATTAAGGGGGTTAGTGTACGATTCGAAGCGGGCCTACGATCATGTAACAACGCTCACTCGGGGGGGCAGTCACCGCGTCGCGTACCTTGTTACGGGCGTGGACGAGCTGAAGGCGCCAGATAGCGAGGCACCCCTCCCGTTAGTGAGGAGCATGAGTAAACGCCCGTCTGACGGAGGGCGGGGGTACGTAGGCCTTCCCGTACAATTTACTTACGCGGCGACCAGGATTCCTCGATGGGGGCATGTATCCCCAGAGCCTAGGCAACCTCTGTAGTAGAGGCTTTCGGGTTAGGTCTAGTAATGCGGGTGCATTCTACCTGCGCAGTCAGTACGGCCATGGCCGTGAGAACATCCCCTTAAACCGACGAATCTCCACCGCTGGTGTTCGGTCGGCCATGCTCAAGTGGAGTGATTACCTCCAGCCCCTCGCCTGCCTGGTGGTCAAACTTCGAATGGATGCCACCTGATCGACCGGTTATCGGTATATGACACGCTCCAGCTCTTAAAGGGGAAAGAGGCGCTCGTTCGGGGAGTGGGTCCGCGCCTCCTTTGCGTACGCTGCCCTCGACGTTTGTACGCCTCCTCACCCATGGAGGGATGGGGAGATACTTTGAGCCAATCACACAGCGGCTTGCGCTAGTAGGTAGCTCGTCAAACGAGCGGGTACCCGAGGGGTCGGGTAATACCACCGGCAGTGTCTTCGATAAGGATTAAGCTCCCGGCGGGCTCACTATGTTCACAAGGGACTCTCACTCCTGACAGGCGGACGCACCTGGTGGCCTATACCTGAGCTCGAAGCTAACCACGCCCCCACCCCCCCATGGGCGCTTGGCCCGGTCCCCGACCGTGGGGCTCCGTCGCGAGGTCGGACCCGGCGGGGATGGGAGGGGTCCGCCCGGCCGGGCCGGGAGGCCCAGGCGCAGGCAGATGGGCGGCCCGGCGGGCCACCGGGGGGCGGGTCCTCTGCCGCCTCGGTCCCAGGGGCGCGCGGGCGGAGCAACCCGGCGGTGGGTGTGCCGGCCGGGCGCGGGCCGCCGCGGACGACTAGGCCAAGTCGCAGCCGGGCCGGCCGCGCGACGCAAGGGCCGCTACGCCGCGGGTGCCGCTGGTGCGCGGCGCCGGTCCCCGCCCGGCGGATCATGCCCCGCCCCCCCCCGGCCCGCGTGGGCGGGGCCGTCTGCGGGGTGACCTAGCGCGCCCCGGGAGGCGCGCGCCCGCCCCCGGGCCAGATGGCCCTTGGGGCGCGGCCATAGGCTGCCTGCGCACGGGCTGAGGGTCGGGGGGGAGCCTGTGCGGGGGGCAGCGCGACGATCACGGGTGGGAGGCCGCGCCGGACGGTGCGGACATCGGCGGGGGCGCGAGGCCAGAAGGGCTCCGCCCTCGGCTGCTCCGGGGGGCCCGCTCTCGCGTACCGGACCCCTCGTGGCCGCGCGGGCGGCCCGGTGTGGAGAGGGGGTGGGCACGCGCGGACAGGTGCGCCCAGCGTCCGCCCCGATCGGACGCCTCGGTCGAGCCGCCTCCCTGGGGGAGGGCGCGTTGCCGCGACGGTCATAGCCCGCGGCGGCTCCCCACCGCTCGCAAGCAGCGCCGCCGTCCACCGTGGTTCGATGGGCCGCGGCCGCCCTCGGGCTGGGCAGGCCCGGCCGCCCGGGGGGCGCGGGGGAGTGCCAACCGTCCGGGCGGTGGGCTGCACGCCGTGCCGGCCCCTCGGGGCCGGGGTACGGGGTACGCGCGCGCCAGCCGGGGCCGCGCGGCGGCACGTGG     
D       ACGAATTTCTTTGGTATTTATACATGATTAAAAGAAACATTACCTTATATATATCTTTTCAAATATGGATAGTGTCGAAATATTAATATTCTGGGATAGATAACAATTATTATCACAGTTGTGGGATATCTACATATCTTGTTCATCATATTTATTGAGTAAAAAGAAATAGTAGTACATATATTAACAAGATTATTTACATTACGATGACTTGACAAAACAATATCTTTAGATCATTATTGAAACATATGTTTTACGACTTAACTAATATTAACCATAAAAGATATAAATGTTAATATGAATATAAATTATTAGTCTAAGATTAAAAATTAATATTAATTTAATGGAAAGTAAAACAAGTTAATTAAGAAACTAAAAGTTTGTAATTATTAAAATGCGAATTAATAGACGACAGATTACAATATATATAAATAAATACTCTAATTGGGATGGATTTAAATTATAAATTAATGATTTAATAAAATTTCTGAGTAGTGAACAAATTATTTCAATGAGTATCTATTATCTATTTCGAAATCAAATATAATTTGGATTATAATGTTTAAAAATTAGGATATAATTTAAAAAAAATTTAATAAAGTATGTTTAAAAACAACTAAACAACCTTCATATTAGAGTAAGAGATTAATCTTCTTATCTAAATTGTTTTAATTTTCTTTAATAGATTTCGTTGATGCAGCGTAATTAGATTAATTTGTCATAACAATAAAGTGATCATCAATTATAGTTTAATATAAAATTTATCAAGTATAGTATATTCATTGAATTTAGCGTTAGGATTTTATTTTAAGCATGTTGCCAAAACTCATTATTATAGTAACGGATAATATTTTATTTAATAGTCATAAGTTTTTAAAAATAACCTCGAAGTATTTTATAGTATTTAGTTATATAAACCAGAAAAACCACTTTCTACATTTAATTAAACTTAACTTTTTTTTAATTTAAAAGAACAAGAAAATATTTTTTGATATATGTACGAAAGCGGAGTCTGAATTTAACCTGTCTACATTCGAATTGGATTGGAATACATAAACGGTAGTTTTTTATCGATGCAAGTAATCTAGTGCTTCGATATATTTAGAGACTCGTAGAGCTTCATGATTCACAATCACCTAATATGATAATTGCTCTTCATAAACCGTAGATCCACGATTTTAAGCAGGGGCTGTCCAGCATTATGAGGGCATCCGTTAACCCAATACTCCACTACGAATCAAACTAATATCCTACAAGTTAGCCGCACTAAAACGTTACAATGGGTATTAAAACTCCAAAACGTTGTGAATTGGTAGAACGATCCCATGGGACTGATTCTCTAAATACAGTGGCGGTCCATATCAATGGGCCCCAACGCAAGTCGCATCACTACAATACTTGCGTATGGGAATCCTTTGAAATAGGGATAAGGAATCAATGTATAATCAATATGTTTGGAGTTAAACATTTCTTGACTATTTTAGAAGAGCTTACGAGGATGCTCAAATGTGTGGTCATTTATGGTTCAATAATCTTTTGAGTCCATCACTGAAGCACGATATTGAACGCGGTTACGACTGCACGGTGCAGATCTCGTTCCGTGTCGACAGCGCTAAACTCGGATAACGTGCCAGGATTACTTATTGCGAACGATTTTGCAGTGTGTTAGTATGACTATAGTGTGTATTAGATGAGAGGGCGTCTCATAGCGCTCGGCCCTCTGCTCTGCATAATGCTTTAAAAGTATATGGTAAGAGAGGATCTGGATTAAAACTTGGATGGCAAAAAATAATTCTACTCGGCATCACCTTCTAACCCCGATAAGCTACACCTAATAATTTCTTACGCTACAGGACTTCATATACTACGTCTATATTCCCATTGCCCATTAGATCTACAAACAAAGTGCAGGGTAAGAACATGGAGGGCGGTTGATCTTCACACCGTGCATAAGAGTTTGATGTACTCGCGACCTTTTCACATCTTGCAAAGTATGCTAACGCCTCCTCTCGATTCGTGAGGGCGTACCTCTCCACCTACGACCGGGAGCTCCGCGACAAGGCGCTCCGACTAGCTCCTATGCCCGAGGCCACCTTCGGGCGTAGGAAAGATTAGTAGGGATTGAGTGATGATAGTACCTCGGGGCGATGAGACTAGATGTGCGCGAGGGATACAAGCCCGCGCGCCACATCCCCAAGGGACTCCGCCCGAGAGATGCCCCAGGCCATACGAACGCAGTAAGGGGGTTAGTGTGCGATTCGAAGCAGGCCCACGATCATGTAACAACGCTTACTCAGGGGGGCAGTCATCGCGCGGCGTACCTTGTTACAGGCGTGAACGAGCTGAAGGCGCCAGATAGCTAGGCACCCCTCCCGTTCGTGAGGAGCGTGATAAAACGCCCGCCTGACTGGGGGCGGGGGTACGAAGGCCTACCCGTACAATTTACTTACGCGGCGACCAGAACTCCGCGATGGGGGCATGTATCCGCAGTGCCTAGGCAACCTCCGTAATAGAGGCTTTCGGGTTAGGTCTAGTAATGTGGGTGCATTCTACCCGCACAAGCAGTTCGGCCATGTTCGTGAGAATACTCCATTAAACCGACGAATGTCCACCGCCGGTGTTCGGTCGGCCTTGCTCAAGTGGAGTGTTCAGCTCGAACCCCTCCCCTACCTGGTGGTCAAACGTCGAATGGACGCCACCTGCTCGACCGGTTATCGGTATATGACATGCTCGAGTTCTTAAAGGGGAAATTGGAGGTCGTTCGGGGAGTGGGCCCGCGCCTCCTTTGCGTAAGCTGCCCCCGACGTTTGTACGCCTCCTCACCCAAGGAGGGACGGGGAGATACTTCGAGCAAAGCGCACAGCGGCTTCCGCTGCTAGATAGCTCGTGAAACGAGCGGGTACCAGCGGGGTCGGGTAATAACACCGGCAGTGTCTTCCGTAAGGATTGGGCTCCCGGCGGGCTCACTAGATTCACAAGGGACTATCACTCCTGACGGGCGGACGCACCTAGTGGCCTATACCTGAGCTCGAAGCTTACCAGGCCCCCACCCCCGCACGGGCGCTTGGCCCGGCTCCCGCCCGTGGGGCTCCGTCGCGAGGTCGGGCCCGGCGGGGAAGGGGTGGGGCCGCCCGACCGGGCCGGGAGGCCCAGGCGCAGGCAGATGGCCGGCCCGGCGGGCCACGGGGGGGCGGGTCCTCTGCCGCCTCGGTCCCAGGGGCGCCCGGACGGGGCGACCCGGCGGTGGGTGCGCCCGCCGGGCGCGGCCCGGCGCGGACGGTTAGGCCGAGACGAAGCCCTACGGGCCGCGCAACGCAAGGGCCGCGACGCCGCGAGTGCCACCTGTGCGCGGCGCCGGTCCGCGCCCGGCGGATCATGCCCCGCCCCCCCCCGGCCCGCGTGGGCGGGGCCGTCTGCGGGGCGACCCAGCGCGCCCCGGGAGGCGCGCGCCAGCCCCCGGGCCCGAAGGCCCGCGGGCCGCGGCCACTGGCTGCCTGCGCACGGACAGAGGGTCGGGGGGGAGCCTGTGCGGGGGGCAGCGCGACGATCGCGGGTGGGCGGCCGCGCCGGACGGTGCGGACATCGGGGGGAGCGCGCGGCCAGCAGGGCTCCCCCTTCGGCTGCTCCGGGGGGCCCGCTCTCGCGTACCGGACCCGTCGTGGCAGCGCGGCCGGCCCGGTGTGGAGAGGTGGTGGGCACGCGCGGACAGGTGCGGCCAGCGTCCGCCCCGATCCCACGCCTCTGTCGAGGCCCCTCCCTGGGGGGAGGGGCGTGGCCGCGACGGGAACAGGCCGCGGCGTCTCCCCGCCGCTCGCAAGCAGCGCCGCCGTCCACCGTGGTTCGAGGGGCCGCGCCCGCCCTCGGGCTGGGCAGCCCCGGCCGCCCGGCGGGCGCGGGGGAGTGCCAACCGTCCGTGCAGCAGGCCGGACTCCGTGCCGGCTCCTCGTGGCCGCGGTACGGGGTACACGCGCGCCAGCCGGGGCCGCGCGGCGGCACGTGG     
C       ACGAATTTCTTTGGTATTTATACATGATTAAAAAAAATATTGCCTTATATATATCTTTTCGAATATGGATAGTGTCAAAATGTTAATATACTGGAATAGATAACAATTATTATCACAGTTGTGGGATATCTACATATCTTATTCATCATATTTATTGAGTAAAAAAAAATAGTAGTACATATATTAACAAGGTTATTTACATTACGATGACTTGACAAAACAGTATCTTTAGATCGTTATTAAAACATATGTTTTACGACTTAACTAATATTAACCATAAAAAATATAAATGTTAATATGAATATAATTTATTAGTCTAAGATTAAAAATTAATATTAATTTGATAGAAAGTAAAACAAGTTAATTAAAAAACTAAGAATTTGTAATTATTAAAATGCGAATTAATGGACGACAGATTACAATATATATAAATAAATACTCTAATTGGAATGGATTTAAATTATAAATTAATGATTTAAGAAAATTTCTGAGTGGTGATCAAATTATTTCAATGAGTATCTATTATCTATTTCGAAATCAAATATAATTTGAATTATAATGTTTAAAAATTAAGATATAATTTAAAAAAAATTTAATAAAGTATGTTTAAAAACAACTGAACAACCTTCGTATTAGAGTAAGAGATTAATCTTCTTATCTAAATTGTTTTAATTTTCTTTAATAAATTTCGTTGTTGCAGCGTAATTAGATTAATTTGTCATAACAGTAAAGTGATCATCAATTATGTTTTAATATAAAATTTATTAAGTATAGTATATTCATTTAATTTAGCATTAGGATTTTATTTTAAGCATGTTGCCAAAACTCATTATTATAGTAACTGATAATATTTTGTTTAATAGTCATAAGTTTTTAAAAATAACCTCGAAATATTTTATAGTATTTAGTTATATAAACCAGAAAAACCACTTTCTACATTTAATTAAACTTAACTTTTTTTTAATTTAAAAAAACAAGAAAATATTTTTTGATATATGTACGAAAGCGGAGTCTGAATTTAACCTGTCTACATTCGAATTGGATCGGAATACATAAACGGTAGTTTTTTAGGGCCGCAAATAATTTTGTGCTTCGATATATTTAAAGACTCGTAGAGCTTCATGACTTACAATTACCTCATATGATAATTACTCTTCATGAACCGTAGATCCACGATTTTAAGCAGGGGCTGTCTAGCATTATGAGGGCATCCGTGAACCCAATACTGCACTACGAGTCAAGCTAATATCCTACAATTTAGCCACACTAAATCGTTACAATAGGTATTAAAACTCCAAAATATTGTGAATTGGTAGAACGACCTCATGGGACTGATTCCCTAAATACAGTGGCGGTCCATATCAATGGGACCCAACGCAAGTCGCATTACTACAATACTTGCGTATGAGAATCCTTTGAAATATGGATAAGGAATCAATGTATAGTCACTATACCAAGAGTTAAGCATTTCTTGACTTTTTTAGAAGAGGTTACGAGGGTGGTCAAATGTGTGGTCATTCATAGTTCAATGATCTTTTGAGGCCATCACTGAAGCACGATATTGAACGTGGTTACGACTGTACGGCGCAGATCTCGTTCCGCGTCGACATCGTTAAACTCGGATAACGTGCCAGGATTACTTATTGCGAACGAATATGCAGTGTGTTAGTATGACTATAGCGCGTAAGGGATGAGTGGCTGTCTAATAACGCTCGGCTCTCTGTTCTGCATAATGCTTTAAAAGTATACGGTAAGAGAGGATCTGGGTTAAAACTTGGATGGCATAAGATAATTCTAATTGGCATCACTTTCTAACCCCGATAAGCTTCGCCTGATAATTTCTTACACTACGGGACTGCATATACCACGTCTATACTCCCATTGCCCATTAGATCTGCAGACAAGGTGCGGGCTAAGAACATGGAGGGTGGTTGATCCTCACACTGTGCATAAAAGTTCGATGTACTTGCAACCTTTTCACATCTTGCATAGTATGCCCACACCTCTTCTCCATTCGTGAGGCAGTACCTCTCCACCCACGACCGGGGGCTCCGCGTCTAGGCGCTCCGACTAGCTCCTAGGCCGGGGGCCGCCTCCGGGCGTAGGAAAGATTAGTAAGGATTGAGTGATGGTCGTACCTCGAACCCATGAAACTACATGCGCGCGAGGGACTCAAGCCCGCGCGCCACGTCACCAAAGGACTCCGCCCGAGAGATGTCCCCGACTATATGAACGCATTAAGGGGGTTAGTGTACGATTCGAAGCAGGCCCACGATCATGTAACAACGCTTCGTCGGGGGGGCAGTCACCGCGTTGCGTACCTTCTTACAGCCGTGGACGAGGTGAAGGCGCCAGATAGCCCGGCACCCCTCCCGTTCGTGAGGAGCATGATAAAACGCCCGTCTGACCGAGGGCGGGGGTACGAGGGCCTCCCCGTACAATTTACTTACGCGGCGACCAGAATTCCGCGATGGGGGCATGTATCCGCAGAGCCTAGGTAACCTCTGTAATAGAGGCTTTCGGGTTAGGTCTAGTAATGCGGATTCATTCTACTCGCGCAGGCAGTGCGGCCATGTCCGTGAGAACATTCCGCTAAACCGACGAATCTCCACCACTGGTGTTCAGTCGGCCTTGCTATAGTGGAGTGATCACCTCTAGCCCCTCGCCTCCCTGGTGGTCAAACGTCGAATGGACGCCGCCTGTTCGACCGGTTATTGGTATCTGACACGCTCGAGTTCTTAAAGGGGGAAGCGGGGGGCGTTCGGGGAGTGGGTCCGCGCCTCCTTTGCGTACGTTGCCCCCGACGTTTGTACGCCTCCTCACCCATGGAGGGATGGGGAGATACTTCGAGCCAACCGCACAGCGGCTTGCGCTGTTAGACAGCTCGTGAAACGAGCGGGTACCGGTGGGGTCGGGGAATGCCACCAGCAGTGTATTCCATAAGTATTGAGCTCCCGGCGGGCTCACTAGATTCACAAGGGACTCTCACTCCTGACCGGCGGACGCACATAGTGGCCTATACCTGAGCTCGAAGCTGACCAAGCCCCCACCTCCGCATGGGCGCTTGGCCCGGCGCCCGGCCGCGGGGCTCCGTCGCGAGGTCGGGCCCGGCGCGGAGGGGCCGGGCCCGCCCGAACGAGCCGGGAGGCCCAGGCGCAGGCAGATGGCCGGCCCGGCGGGCCACCGGGGGGCGGGTCCTCTGCCGCCTCGGTCTCAGGGGCGCCCGGGGGGGGCTACCCGGCCGTGGGTGAAACTGCCGGGCGCGACCCGTCGCGGATGGCTAGCCCAAGCTGAAGCCCCACCGGCCGCGCGACGCAAGGGCCGCCTCGCCGCGAGTCCCGCCAGTGCGCGGCGCCAGTCCGCGCCCGGCGGATCATGCCCCGCCCCCCCCCGGCCCGCGTGGGCGGGGCCGTCTGCGGGACGACCGATCGCGCCGCGGGAGGCTCGCGCCCGCCCCCGGGCCAGATGGCCCCCGGGGCGCGGCCACGGGCTGCCTGCGCAAGGGCAGAGGGTCGGGGGGGAGCCTGTGCGGGGGGCAGCGCGACGATCACGGGTGGGGGGCCGCGCCGGCCGGTGCGGACATCGGCGGGGGCGCGCGACCAGGAGCGCTCCCCCCTCGGCTGCGCCGGGGGGCCCGCTCTTGCGTACGGGACCCCTCGTGGCAGCGCGGGCGGCCCGGTCTGGAGAGGAGGTGCGGACGCGCGGACAGGTGCGGCCGGCGTCCGCCCCGATCGTACGCCTCCGTCGAGGCGCCTCCCTGAGGGTCGGGGCGTAGCCGCGACGGGCAGACCCCGCGGCGCCTCCCCACCGCTCGCAAGCAGCGCCACCGTCCACCGTGGTTCGACGGGCCGCGCCCGCCCTCGGGCTGGGCAGGCCCGGCCGCCCGGGGGGCGCGGCGGAGTGCCAACCTTCCGGGCGGGCGGCCGCACGCCGTGCCGGCCCCTCGGCGCCGCGGTACGGGCTACGCGCGCGCCAGCCGGGGCCGGGCGGCGGCACGTTG     
B       ACGAATTTCTTTGGTATTTATACATGATTAAAAAAAACATTGCCTTATATATATCTTTTCAAATATGGATAGTGTCAAAATATTAATATACTGGAATAGATAACAATTATTATCACAGTTGTGGGATATCTACATATCTTATTCATCATATTTATTGAGTAAAAAAAAATAGTAGTACATATATTAACGAGATTATTTACATTACGATGACTTGACAAAACAATATCTTTAGATCATTATTGAAACATATGTTTTACGACTTAACTAATATTAACCATAAAAGATATAAATGTTAATATAAATATAACTTATTAGTCTAAGATTAAAAATTAATATTAATTTAATAGAAAGTAAAACAAGTTAATTAAAAAACTAAAAATTTGTAATTATTAAAATGCGAATTAATAGACGACAGATTACAGTATATATAAATAAATAATCTAATTGGAATGGATTTAAGTTATAAATTAATGATTTAAAAAAATTTCTGAGTAGTGATCAAATTATTTCAATGAGTATCTATTATCTATTTCGAAATCAAATATAATTTGAATTATAATGTTTAAAAATTAAGATATAATTTAAAAAAAATTTAATAAAGTATGTTTAAAAACAACTAAACAACCTTCATATTAGAGTAAGAGATTAATCTTCTTATCTAAATTGTTTTAATTTTCTTTAATAGATTTCGTTGTTGCAGCGTAATTAGATTAATTTGTCATAACAATAAAGTGATCATCAATTATATTTTAATATAAAATTTATTAAGTATAGTATATTCATTAAATTTAGCATTAGGATTATATTTTAAGCATGTTGCCAAAACTCATTATTATAGTAACAGATAATATTTTATTTAATAGTCATAAGTTTTTAAAAATAACCTCGAAATATTTTATAGTATTTAGTTATATAAACCAGAAAAACCACTTTCTTCATTTAATTAAACTTAACTTTTTTTTGATTTAAAAAAACAAGAAAATATTTTTTGATATATGTACGAAAGCGGAGTCTGAATTTAACCTGTCTACATTCGAAATGGATTGGAATACATAAGCGGTAGTTTTTTACGGGTGCAAATAACCCAGTGCTTCGACATATTCAAAGACTCGTAGAGCTTCATGATTTACAATCACCTAATATGATAATTGCTCTTCATAAACCGTAGATCCACGATTTTAAGCAGGGGCTGTCTAGGATTATGAGGGCATCCGTTAACCCAATACTCCGCTACGAATCAAACTAATATCCTACAAATTAGTCACACTAAAACGTTACAATGGGTATTAAAACTCCAAAAACTTGTGAATTGGTAGAACGATCTCATGGGACTAATTCACTAACTACAGTGGCGGCCCACATCAATGGGACCCAACGCAAGTCGCTTCACCACAATACTTGCGTATGAGAATCCTTTGGAATAAGGAAAAGGAATAAATGTATAGTTACTATACCTAGAGCTAAGCATTTTTTGACTGTTTTAGAAGAGATTACGCGGATAATCAAATGTGTGATCATTCATAGTTCACTAATCTTTTGAGCCCATCAATGAAGCACGATATTAAACAAGGTTATGACTGTACGATGCAGATCTCGTTCCGAGTCGACACCGTTAAACTCGGATAACGTGCCAGGATTACTTATTGCGAACGATTCTGCAGTGTGTTAGTATGACTATAGAGCGTATTTGATGAGAGGTTGTCTCATAACGCTCGGCCCTCTGCTCTGCATAATGCTTTAAAAGTAGACGGTCAGAGAGGATCTGGGCTAAAACTTGGATGGCACAATACAATTCTACTTGGCGTCACTTTCTAGCCCCGATAAGCTTCTCCTCATAACTTCTTACACTACGGGACTGCATATACTACGTCTATATCCCCATTGCCCATTAGATCTTCAAACAAGGTGTAGGGTAAGAACATCGAGGGTGGTTGATCCTCACACCGTGCATAAGAGTTTGATGTACTCGCTACCTTTTCGCATCTTACATAGTATACCCACACCTCATCTCGATTCGTGAGGCAGTACCTCTCCACCTACGACCGGGAGCTCCGCGACCAGGCGCTCCGACTAACTCCTACGCTCGGGGCCACCTCCGGGCGTAGGAAAGATTAGTAAGGATTGAGTGATGGTTGTACCTCGGGACGATGAAACTAGATGTGCGCGAGGGATCCAAGCCCGCGCACCACATCGCCAATGGATTCCGCGCGGAAGATGTCCCGGTCTATAGGAACGCATTAAGGGGGTTAGTATACGATTCGAAGCAGGTCCACGATGATGTAACAACGCTCAGTCGGGGGGGCAATCACAGCGTGGCGTACCTTTTTACGGGCGTGGACGAGCTGAAGGCGCCAGATAGCTGGGCACCCCTCCCGTTGGTGAGAAGCGTGACAAAACGCACGTCTGACTGTGGGCGGGGGTACGAAGGCCTGCCCGTGCAATTTACTTACGCGGCGACCAGCATTCCCCGATGGGGGTATGTATCCCCAGAGCCTAGACAACCTCTGTAATAGAGGCTTTCGGGTTAGGTCTAGTAATGCGGATGCATTCAACCCGCACAGGCAGTGCGGCCATGTACGTGGGAACACCCCGTTAAACCGACGAATCTCCACCGCCGGTGTTCAGTCGGCGCTGCTAGAGTGGAGTGATTAGCTCCAACCCCTCCCTTACCTGGCGGTCAAACGTCGAATGGAGGCCACCTGTTCGACCGGTTATGGGTATATGACACGCTTAAGTTCTTAAAGGGGAAAGTGATGGCCGTTCGGGGAGTGGGTCCGCGCCTCCCTTGCGTACACTGCCCCCGGCGTTTGTGCGCCTCCTCACCCATGGAGGGATGGGGAGATACGTCGAGCCAAACACACAGCGGCTTGCGCTACTGGACAGCTCGTAAAACGAGCGGGTACCGGTGGGGTCGGGTAATGCCGCCAGCAGTGTCTCCCGTAAGGATTGGGCTCCCGGCGGGCTCACTAGATTCACAAGGGACTCTCACTTCTGACAGGCGGACGCACCTGGTGGCCTATACCTGAGCTGGAAGCTGACCAAGCCCCCACCCCCCCATGGGCGCTTGGCCCGGCTCCCGCCCGGGGGGCTCCGTCGCGAGGTCGGACCCGGCGGGGACGGGGGGGGCCCGCCCGCTCGGGCCGGGAGGCCCAGGCGCAGGCAGATGGCCGGCCCGGCGGGGCACGGGGGGGCGGGTCCTCTGCCGCCTCGGTCCCAGGGGCGCCCCGGGGGGGCGACCGGGCTGTGGGTGCGCCTGCCGGGCGCGGCCCGCCGCGGACGGCTAGGCCAAGGCGAAGCCACCCCGGCCGCGCGACGCAAGGGCCGCCGCGCCGCGGGTGCCTCGCGTGCGCGGCGCCGGTCCGCGCCCGGCGGATCATGCCCCGCCCCCCCCCGGCCCGCGTGGGCGGGGCCGTCGGCGGGCGCACCGAGCGCGCCCCGGGAGGCGCGCGCCTGCCCCCGGGCCGGATGGCCCGCGGGGCGCGGCCACGGGCTGCCTGCGCATGGACGGAGGGTCGGGGGGGAGCCTGTGCGGGGGGCAGCGGGACGATCGCGGGTGGGGGGCCGCGCCGGACGGTGCGGACATCGGGGGGAGCGCGCGGGCAGGAGCGCTCCTCCCTCGGCTGCTCCGGGGGGCCCGCTCTCGCGTACGGGACCCGTCGTGGCGGCGCGGGCGGCCCGGTGTGGAGAGGAGGTGAGCACGCGCGGACAGGTGCGGGCGGCGTCCGCCCCGATCGCACGCCACTGTCGAGGCCCCTCCCTGTGGGTCGGCGCGTAGCCGCGACGGCCATACCCCGCGGCGGCTCTCCGCCGCTCGCAAGCAGCGCCGCCGTCCACCGTGGTTCGACGGGCCGCGCCCGCCCTCGGGCTGGGCAGCCCCGCCCGCCCGGAGGGCGCGGGGGAGTGCCAACCGTCCGAGCAGGGGGCAGGACGCCGTGCGGGCACCCCGGGGCCGGGTTACGGGGTACCCGCGCGCCAGCCGGGGCCGCGCGGCGGCACGTAG     
A       ACGAATTTCTTTGGTATTTATACATGATTAAAAAAAACATTGCCTTATATATATCTTTTCAAATATGGATAGTGTCAAAATATTAATATACTGGAATAGATAACAATTATTATCACAGTTATGGGATATCTACATTTCTTGTTCATCATATTTATTGAGTAAAAAAAAATAGTAGTACATATATTAACAAGGTTATTTACATTACGATGACTTGACAAAACAATATCTTTAGATCTTTATTAGAACATATGTTTTACGACTTAACTAATATTAACCATAAAAAATATAAATGTTAATATGAATATAAATTATTAGTCTAAGATTAAAAATTAATATTAATTTAAAAGAAAGTAAAACAAGTTAATTAAGAAACTAAAAGTTTGTAATTATTAAAATGCGAGTTAATAGACGACAGATTACAATATATATAAATAAATAATCTAATTGGAATGGATTTAAATTATAAATTAATGATTTAAGAAAATTTCTGAGTAGTGATCAAATTATTTCAATGAATATCTGTTATCTATTTCGAAATCAAATATAATTTGAATTATAATGTTTAAAAATTAAGATGTAATTTAAAAAAAATTTAATAAAGTATGTTTAAAAACAACTAAACAACCTTCATATTAGAGTAAGAGATTAATCTTCTTATCTAAATTGTTTTAATTTTCTTTAATAGATTTCGTTGTTGCAGCGTAATTAGATTAATTTGTCATAACAATAAAGTGATCATCAATTATATTTTAATATAAAATTTATTGAGTATAGTATATTCATTTAATTTAGCATTAGGATTTTATTTTAAGCATGTTGCCAAAACTCATTATTATAGTGACGGATAATCTTTTATTTAATAGTCATAAGTTTTTAAAAATAACCTCGAAATATTTTATAGTATTTAGTTATATAAACCAGAAAAACCACTTTCTTAATTTGATTAAACTAAGCTTTTTTTTAATTTAAAAAAACAAGAAAATATTTTTTAATATATGTACGAAGGAGGAGTCTGAATTTAACCTGGCTACATTCGAACTGGATCGGAATACATAACCGCTAGTTTTTTATGGGCGCAAATAATCTGGTGCTTCGATATATTCAGAGACTCGTAGAGCTTGATGACTCACAATTACCTAATATGATAATTCCTCTTCATAAACCGTAGGTCCACGATTTTAAGCAGGGGCTGTCTAGCATCATGAGGGCATCCGTTAACCCAATATTCCACTACGAATCAAACTAATATCCTACAAATTAGCCACACTAAAACGTTACAATGGGTATTAAAACTCCAAAACGTTTTGAATCGGTAGAACGATCTCATGGGATTGATTCCCTAAGTACAGTGGCGGCCCATATCAATGGGACCCAACGCAAGTCGCATCACTACAATACTTGCGTATGAGAATCCTTTAAAATCAGGATAAAGAATCAATGTACAGTCACTATGTCCCGAGTTAAACATTTCTTGACTATTTTAGAAGAGATTACGAGGCTGATCAAATGTGTGATCATTTATCGTTCATTAATCTTTTGATTCCATCACTGAAGCACGATATTAAACGCGGTTATGACTGTACGCTGCAGATCTCGTTCCGGGTCGACATCGATAAACTCGGATAACGTGCCAGGATTACTTATTGCGAACGATTATGCAGTGTGTTAGTATGACTATAGCGGGTATTAGATGAGAGGTTGTCTTATTACGCTCGGCGCTCTGTTCTGCATAATGCTTTAAAAGTATACGGTGAGAGGGGATCTGGGATAAAACTTGGATGGCACAAAACAATTCTACTTGGCATCACTTTCTAGCCCCGATAAGCTACGCCTAATAATTTCTTACGCTACGGGACTACATATACTACGTCTATATTCCCATTGCCTATTAGATCTTCAAACAATGTGCTGGCTGAGAACATCGAGGGTGGTTGATCTTCACACCGTTCATAAGAGTTTGATGTACTCGCGACCTTTTCACATCTTGCATAGTATACCTACACCTCACCTCGATTCGTGAGGCTGTACCTCTCCACCCACGACCGGGGGCTCCGCGACGAGGCGCTCCGACTAGCTCCTACGCGCGGGGCCACCTACGGGCGTAGGAAAGATTAGTAGGGATTAAGTGATGATAGTACCTCGGTACGATGAAACTAAATGTGCGCGAGGGATCCAAGCCCGCGCACCACATCTCCAAGGGACTCCGCCCGTAAGATGTCCCAGACTATATGAACGCATTAAGGTGGTCAGTGTACGATTCGAAGCAGGCCCACGATAATGTAACAACACTCCGTCGAGGGGGCAGTCACTGCGTCGCGTACCTTGTTACAGGCGTGTACGAGCTGAAAGCGCCAGATAGCGAGGCAACCTTCCCGTTCGTGAGGAGCGTGGTAAAACGCCCGTCTGACTGTGGGCGGGGGTACGAGGGCCTGCCCGTACAATTTACTTACGCGGCGACCAGAATTCCGCGATGGGGGCATGTATCCTCAGGGCCTAGACAACCTCTGTAATAGAGGCTTTCGGGTTAGCTCTAGTAATGCGGATGCATTCTACCTGCGCAGACAGTACGGCCATGCTCGTGAGAAAATCCCGTTAAACCGACGAATCTCCACCGCCGGTGTTCGGTCGGCGTTGCTAAAGTGGAGTGATTACCTCCAACCCCTCTCTTACCTGGTGGTCAAACATCGAATGAAAGCCACCTGTTCGACCGGTCATCGGTATATGACACGCTCGATTTCTTAAAGGGGAAAGAGGAGACCGTTCGGGGAGTGGGCCCGCGCCTCCTTTGCGCACGCTGCCCCCGACGTTTGTACGCCTCCTCACCCATGGAGGGATGGGGAGATACATGGAGCCAACCGCACAGCGGCTTACGTTGCTAGACAGCTCGTAAAACGAGCGGGTACCGGCGGGGTCGGGTAATACCACTAGCAGTGTCTTCCATAAGGATTGGGCTCCCCGCGGGCACATTAGATTCACAAGGGACTCTCACTCCTGACAGGCGGACGCACCTCGTGGCCTATACCTGAGCTCGAAGCTGACCAGGCCCCCACCCCCGCACGGGCGCTTGGCCCGGCGCGCGGCCGTGGGGCTCCGTCGCGAGGTCGGTCCCGGCGGGGATGGGAGGGGTCCGCCCGGCCGGGCCGGGAGGCCCAGGCGCAGGCAGATGACCGGCCCGGCGGGACACGGGGGGGCCGGTCCTTTGCCGCCTCGGTCGCAGGGGCGCCCCGACGGAGCCACCCGGCGGTGGGTGTGCCTGCCGGGCGCGTCCCGGCGCGGACGCCTAGGCCGAGGCGAAGCCCCACCGGCCGCGCGACGCAAGGGCCGCGGCGCCGCGAGTCCCACTGGGGCGCGGCGCCGGTCGTCGCCCGGCGGATCATGCCCCCCCCCCCCCCGGCCCACGCGGGCGGGGCCGTCTGCGGGGCGACCGACCGCGCCACGGGAGGCGCGCGCCTGCCCCCGGGCACGATGACCCCTGGGGCGCGGCCACTGGCTGCCTGCGCACGGGCAGAGGGTCGGGGGGGAGCCTGTACGGGGGGCAGCGAGACGATCGCGGTTGGGAGGCCGCACCGGACAGTGCGGACATCGGCGGGGGCGCGCGTCCAGGAGGGCCCCCCCGTCGGCTCCTCCGGGGGGCCCGCTCTCGCGTACCGGACCCGGCGTGGCAGCGCGGGCGGCCCGGTCTGGACAGGGGGTGAGCACGCGCGGACAGGTGGGGCCAGCGTCCGCCCTGATCGGACGCCACGGTCGAGGCCCCTCCCTGGGGGCCGGGGCGTTACCGCGACGGGCAGACCCCGCGGCGGCTCCCCGCCGCACGCAAGCAGCGCCTCCGTCCACCGTGGTTCGATGGGCCGCGCCCGCCCTCGGGCTGGGCAGCCCCGTCCGCCCGGGGGGGGCGGTGGAGTGCCAACCCTCCGGGCAGTAGGCGGCATACCGTGCTGGCCCCCCGGGGCCGAGCTACGGGGTACTCGCGCGCCAGCCGGGGTCGCGCGGCGGCACGTAG     
