# Supplementary material for: A simple method for data partitioning based on relative evolutionary rates
Source: PeerJ. 2018 Aug 28;6:e5498. doi: 10.7717/peerj.5498 (PMC6118207; doi:10.7717/peerj.5498)
Supplement: Data S1 — The datasets are provided in the PHYLIP format. [file peerj-06-5498-s002.zip › DataS2/AS12-2.phy]

17  4000
out     TCAATTTGTTTTTACTAAATAAGACAAGAGCAATAGTAAAGTGGTTCTGAAATTTAAAACATTTATTATCAATCATTTATTAGCAATTTCATATTCATTTTCTTAATATTTTACTGCTAATGTATAACAAAGATTATCAAATATTTTTAAGTAAAACTGGCGAATCTAGATTTTGTATGTAATTATTTGTTTGATTTACACTAAAAAAATATTATAACAGGTTTCAAAAAATATTATATACGCACTTACCAATTTGATTCATCTTTATTCTAGGAATCAAATTAATTTAGTTAGTAGAAAAAACTCATAATTTATTGTGAAAGTAAATATGATTATAATGAAAAGATTTTAAAACATAAAATTTATTATTTAAATTAGATAGTTAAAATATTAAATACAAACTATATAAGTAAAAAATAATTAGATGAAAGTTTAGAATTGTCCTGTCTAACTGTAAATTAAAAACAAAACTACATTATTTTTTTATATAAATGCCCTTAACTTAACGATTGAAGTACGTACATACACCATTTAATTTAACTTATCAAACATTATTCAGTAAAAAAAATTATAATTACTACGGAAATTTTCAAAAATCCTCAAGGAGCTGAACTATATGACCCATAATATACCAATTTAGTAATATTTTAAAAATTGTTATGATTACTTATTCTAGTTCTTATGATTATAACTATTTTAAAATAGTTTTAAAATCTGGAGTTAAAATTTCAATTAAAAATAATTTATACATTTTATGTAACATTACAAATCTTAAAAAGGGAATAATTGAATAAAAAATTTATTACATTAAATTACGAATCTTTACTAAATTGAATTGTTGATTTATAATCATGATTATTTTACTACTAGATCTTACAATTTAAAATGTTATAAAAATGTAGTAACCTTATTTAGAGGATAACTTTAATTTTTTAATGTGTGCTATCTATAACAATAATAAATTTATTATTCTAAATCTGTTATGATTAAGTAATTCTAACTATCGGCTGCCGTGTGTGAGTATTGAAGTCTACGTAAAAGTCTCCCTATTACTCCGGATTCGACGTGGTAATTTTTGCGTGGTCATTCTTTACAAGCTATCAAACTCGCCAGTCGCGTTCAGGTACTAGTTCTGATTAGCTGAAAGGTGCCAAAGGATGAATATGCAAGCGAATAGTTACTAATCTCGACTGAATAATGACATATTCCAGTCAGACGTGAGGTTGTCACTCCCCACCTGTATTTGTAACAGAAACAGAGGCAGAACTTTTAAAACCAAAATTAGTTGCCTGTTTGCTCCTTGATACCGATCAAGACTGTCAATGGGAATCCGATAGTCTTAAAGGTCCGAGTCATAAGACCGTTATATGATACGTTAATTTGTGGAGGTAACTACGACAGAGACAGACGTCCCGCTCTAGTTGAGGACGCATGGGGCTTAGTGCTATTCTAATTTGGGCGATAGGTAATAAATGCCCAGATACATCTGACTTCTCCGACGAGTGAAGATCTCAAAAGTGAAAAGATATACAAGCGGTTAACATTACTTACGAAAAATAGAGTGCTTTATGATGAAGTATTATCCAACTTAATAAACTCGAAGGATAAACTAAAGGAAAGCGCTTTGTTTCATTCCGGTATATAAACGTTCGACCAGCCCTACTTGAGAACACCTGAACTTCTTCTTATGCTATCTGAAGTCTGTTAGGGAAATCCATTGGCAGAATAAATTATTCTAAATGCACGTCACCCTTGGATTGTTTGCCACCATACTTCAGACTCTTGTTTCTACTGTTCGCGTCCACTCAGTTACTTATATGATTCTAAGAAAAAGATTAAAACATCGACTCATGATTCTAAAAATGTAGAATACTCTTTTAGACGTGTATTAGCATTCGATTGTACGAGAGAGGGTTTGTTCAACGTAAGAATTATATATTGCAAGTGGCTTCTTCTTTGAAATTTTGGCACTAAACAATAAACTCAAGTGACATCCCTTACTCATCCATGCCACCCTAAACACTTCCTTTCAACAGAGTAGGATTGACTGCAAGGGCGGCTTAGCGGCGCTCCGTGCGGTCGCTCGGCCTGTACGGCCCGTACCACATCGCGGTATCGCGCCGGCCTATCTATGCGTTACGTGGCATTTCTGACGATACTCGTGGCTTCTACGCCATGGCGACACGACGCTCAGTAACGCCTTTCCGGGCAGGCCCGACATCATGCCTACCCTCATCGATTCGGCAAGAACAGGCAGACTTAGCGCTCAGAGCGAGCCGAGGAATGTCCGTGTGGTTTGCTTGGGACGGGAGGTCGCGTGCGGCGCGCACCGCCCGAGCTCATACTATATAGCTGTCCGCCGGACCACGAGAAGGGTATTCGCCGTCGATGCGGCGGGCGTATTTCGCTCTGGCCACCTTCTCCGTTACCGAGCTATGATTCGAACCGCATTCAGAAGGCCTCATTGGTTTACATGCATTGGAAACTAGTCGATGTAACACACGCCCGTGGCCGCACAGAGGGGGTTACGGCGCAGCCGAGTACCGGCAAAAGGTGTCCCACAGACTAGATGCATCGCGTCTCGATTGGGAATGTCTGGTCCCCAGACCTTTGTCGTCTTGTTTGTGGACAGGGGCTATACACCCCTATCAGACAAGCGGGCCCCAGCCTGCTTGTCTGCTAGGATAGCATGGCCGGGCCTGCTCGAGTGCCGCCGGACTAGTAGCCGTACCCTCATGAGAGCCTGCACGGGTGCGAGACCACTACTCCCGCAAGGTCCGAGCTCTAAAGCAGGCTGTTGCCCAAGGACCCCAACGGGCAGCGGTCTTGGACTCAGTCCGTACTACAGTCACCACGGCCGGAGCTAGCTGGCGAGGGCCACAGGCCTCTGATACAGGCAACGGGTCCAGGATGCTAACTAAGGGAGCCGGGTTTACCGTTCATGGCAGCTTCCGTACGTATGCAGAGGAACTGCTAGGTACGCTGGGGGCGATCATGAGCAACGCCGGGCGGCGGGGCGATCGCCGAGGACGTTGTGGGGGGCGTCACCCGGTGGCCGTGCAACGGGGGCCGGCACCTGCGGGCGGGTAGGACCAGCCCGGCGCTGGTCCTCCGCGGCGCGCGTCTCGGAACGGGCCACCCGGCGGGGGCCATGCGCCCGGCGGGGCGCCGGCACCCCCAGGCCACTGCGTCGCCGCGCGGCGACCCCTCGGAGGGGCCCCGTAGGGCTGGGGCACGTCCGGGCTACGAGCAGGGGTGGTCGCTTGAGGCGGAGCCATTGCACGCGGCGCCTCGGCGGTCGGGTCTGGGCCCGCCCGGGAACTGCCATGCCTCGGGGAGCTCCACGCGAGACGCGACCTACCCGTGGGCGTACCTCACCGCCGCTGGGGCCCTGGTCCGGCCGGGATTGGATTGCCCCGTGCCAGGAGCCGTGTCCTATGCGCCTTCGGACATGCACACTGCGCGGGGGCGGCGGACCGCGGGCGGACCCCCTGGTTCCGGCCTCGGACGCCTGAGCAGAGCCCGCGCCCGGCCTGGTGGCACTGGCCGGGCCGCCGGGGCCGACACACGGTGCCTCGGCTCGCCCGCATACGGGCGGGGCCAATGGGGGCGCCGGCGCGCCGAGAGGCGGCGCACGGACGCCCTGCAAGGGCTTCGTCGCAGTCCGCCCCCTTGGCGCGCAGGTGGCTGCCGCCCGGTGCTCCGGACCCCGCGGGCCAGCGGGCCCGTAGCGAGGCTGCGGCGGACAGCGCCCAGCCCGGGCCCGGCCCGCGCTCCCCCCGCGGCCGCCGAACGGTAATGCGGGCACGTGAGCGCCAGCGGGCAGAGGCCCTGACGTACACGGCGTCAGGGCTGGCAGGGTGCCGCCCCCTGTTCCGAACGCGCAAGGGTGCACGTCCGCATCTACCGGCACGGCGGAGAGAGCCGCGAGCGTGCCGGGCGGCCAGGGCGGGGGCCGGCCGCCACGCCGCGGGCCCCGGGCGGTGCGGTGCGCCGACCC     
P       TCAATTTATTTTTACTAAATAAGACAAGAGAAATAGTAAAGTGGTTCTGAAATTTAAAACATTTATTATCAATCATTTATTAGCAATTTCATATTCATTTTCTTAATATTTTACTGCTAATGTATAACAAAAATTAACAGATATTTTTAATTAAAACTGGCAAATCTAAATTTTGTATATAATTATTTGTTTGATTTACACTAAAAAAATATTATAACAGGTTTCAAAAAATATTATATACGCACTTACCAATTTGATTCATCTTTATTCTAGGAATCAAATTAATTTAGTTAATAGCAATAACTCATTATTTATTGTGAAAGTAGATATGGTTATAATAAAAAGATTTTAAAACATAAAATTTAATATTTAAATTAGATAGTTAAAATATTAAATACAAACTATATAAGTAAAAAATAGTTAGATGAAAGTTTAGAATTATCCTGTCTAACTGTAAATTAAAAACAAAACTACATTATTTTTTGATATAAATGCCCTTAACTTAACGATTGAAGTACGTACATACACCATTTAATTTAACTTATCAAACATTATTCAGTAAAAAAAATTATAATTACTACGGAAATTTTCAAAAATCCTCGAGAAGCTGAACTATATGACCCATAATATACCAATTTAGTAATATTTTAAAAATTGTTATAATTACTTATTCTAGTTCTTATGATTATAAATATTTTAAAATAGTTTTAAAATCTAGAGTTAAAATTTCTATTAAAAATAATTTATACATTTTATGTAACGTTACAAATCTTAAAAAGGGAATAATTAAATAAAAAATTTATTACATTAAATTACGAATCTTTACAAAAATGAATTGTTGATTTATAATCATGATTATTTTACTACTAGATCTTACAATTTAAAATGTTATAAAAATATAGTAACCTTATTTAAGGGATAACTTTAATTTTTTAGTGTGTGCTATCTATAACAATAATAAATTTATTATTCTAAATCTGTTATGATTAAGTAATTCTAACTATCGGTTGCCGTGTGTGAGTGTTGAAGTCTACATAAAAGTCTCTCTATTACTCCAAGTTCGACGTGTTAATTTTTCCGTGTTCATTCTTTACGAGCTGTCAAATTCGTCAGTCCCGTTCAAGTACTAATTCTGATCAGCTGAAAGGTGCCAAAGGATTAGTATGCAAGCGAATAGTTACTAATCTCGACTGAATAATGACATATCCCAGTCAGTTATGAGGTTCTCACTCCTCCCCTGTATTGGTAACAGAAACAGAGGCAGAACTTCTAAAACTAAAATTAGTTGCCTGTTTACCTCTTGATACCGATCAGGACTGTCAATGAAAATCCGATAGTCTTAAAGGTGCGTGTCATAAGACCGTTATATGATACGTTAATTTGTGGAAGTAACTACGACAGAGACAGACATCCCGCTCTAGTTGAGGACGCAAGGGGCTTAGTGCTATTCTAATTTGGGTGATAGGTAATAAATGCCCAGATAAATCTGACTTCTCCGACGAGTGAAGATATCAAAAGTGAAAAGATATAAAAGCGGTTAACATTACTTACGAAAAATAGAGTGCTTTGTGATGGAGCATCATCCCACTTAATAAACTCGAAGGATAAACTAAAGGAAAGCGCTTTGCTTCATTCTGGTGTATACACGTTCGACTAGCCCTACTTGAGAACACCTGAACTTCTTCTTATGCTATCTGAAGTCTGTTAGGGAAAGCCATTAGCAGAACAAATTATTCTAGATACACGTCACCCTTGGATTGTTTGCTACCATGCTTCTGACTCTTGTTTCTCCTGTTTGCGTCCACTCAGTTACTTATATGACTCTAAGAAAAAGATTGCGACAACGACTTATGATTCTGGAAATGTATAAAACTCTTTTAGACGTGTACTAGCATACGATTGTACGAGAGAGGGTTTGTTCAACGTAAGAATTATATCTTGCAAGTGGCTTCTTCTTTGAACTTTTGGCACTAAACAATAAATTCAAATGACAACCTTCACTCATCCTTGCCGCCCTAAACACTTCATTTCAATAGAGTAGGACTGACTGAAAGGGCGGCTCGGGAATGCTCCGTGCGGTGGCTCGGCCTGTACAGCCCGTACCACATCGCGGTACCCCGCCGGCCTATCTGTGCGTTGCGTGGCATTTCTGACGATACCCGTGGCTTCTACGCCATGGCGACATGACGCTCACTGACGCCTTTCCGGGCAGGCCCGACATCATGCCTACCCACATCGATTCGGCAAGAACACGCAGATTTAGCGCTCAGAGCGGGCCGAGGAATGTCCGTGTGGTTTGCTTGGGACAGGATGTCGTAAGCGGCGCGCACCGCGCGAGCTCATACTATATAGCTGTCCGCCGGACCACGAGAAGGGTATTCGCCAGCGATGCGGCGGGCGTATCTCGCTCTATCCACCTGCTCCGTTACCGAGCTATGATCCGAACCGCATTCAGAAGGGCGCATAAGGTTACATATGTCGGAGACTAGTCGATGTAACACACACGCGTGGCCGCACAGAGGGCGTTACGGCGCAGCCGAGTACCAGGAGGATGTGTCCCATAGACTAGGTGCTTCGCGACGCGACAGGGAATGTCTGGTCCCCAGACCTTTATCGTCTCGTTTGTGGACAGGGGCTATACACCCCTATCAGACGAGCGCGGCCCAGCCGGCGTGTCTTCTAGCATAGCATGGCCGGGCCCGCTCGAGTGCCGCCCGACTACTAGCCTTACCGTCATGGGAGCCTACGCGGGTGCAAGGCCACTACTCCCGCAAGGTCCGAGCTTTAAAACGGGCTGTTGCCCAGGGACCCCAATGGACATCGATTTTAGGCTCAGTCCGTGCCACAGTAACGACGGCCGGAGCTAGCTGGCGAGGGCCACAGACCTCTGATACGGGCAACGGCCCCAGGATGCTCACTAAGAGAGCCGGGTTTAGCTTTCGTGGCAGCTTCCGTACGAATGCAGATGAACTCCTAGGTACGCAGAGAGCGATCATGAGCAACGCCCGGCGGCGGGGGGATCGCTGAGGACGTTGTGGGGGACGTCGCCCGGTGGCGGTGCGACGGGGGCCGGCACCTGCGGGCGGGGAGGACCAGCCTGGCGCTGGCCCTCCACGGCGCGCGTCTGGGAACGGGCCACCCGGTGGGGGCCGTGCGCCCGGCGGGGCACCGGCACCCCCAGCCCACTGCGCCGCCGCGGGGCGAGCCCTCGGAGGGACCCCGTAGGGCTGGGGTACCTCCGGGCGACGAGCAGGCGGCGTCGCTCGAGGCGGACCCATTGTGCGCGGCGCCTCGGCGGTCGTGCCTGGGCCCGCCCGGGGACTACCATGCCTCGGGGAGCTCCACGCGAGCCGCGACCCGCCCGTGGGCGTACCTCACCGCGGCTGGGGCCCGGGTCCCGCCGGGAGTGGAGTGCCCCGTGGCAGGAGCCGTGTCCTTTGCGCCTTCGGACATGCACACGGCGCGGGGGCGGCGGACCGCGGGCGGACCCCTGGGTTTCGGCCTCGGACGCCGGAGCAGCGCCCGCGCCCGGCCTGGTGGCACTGGCCCGCCCCCCGGGGCCAACACACGGTGCCACGGCTGGCCCGCATATGGGGGGGGCCAACGGGGGCGCCGGCGCGCCGAAAGGCGGCGCACGGACGCCCTGCAAGGGGTTCCTCGCAGTCCGCCACCCCGGCGCGCGGGTGGCTGCCGCGCGGTGCTCCGGACCCCGCGGGCCAAGGCGCCCGTGGCGAGCCTGCGGCGGACGGCGCCCAGCTCGGGCGCGCGCCGCGCTCCCCCGGCGGCCGCCGAACGGTAATGCGGGCCCGTGAGCGCCAGCGGGCAGAGGCCATGGCGTATACGGCGTGAGGGCTGGGCGGGTGCCACCCCCTGCTCCGAACTCGCAGGGGTGCACGTCCGCGTCTACCGGCACGGCGTACAGAGGCGCAACCGTGCCGGGCGGCCAGGGCGGGGGGCGGCCGCCGCGCCGCGGGCGCCGGCGGGTGCGGTCCGACGACCC     
O       TCAATTTATTTTTACTAAATAAGACAAGAGAAATAGTAAAGTGGTTCTGAAATTTAAAACATTTATTATCAATCATTTATTAGCAATTTCAAATTCATTTTCTTAATATTTTACTGCTAATGTATAACAAAAATTAACAGATATTTTTAATTGAAACTTGAAAATCTAGATTTTGTGTGTAATTGTTTGTTTGATTTACACTAAAAAAATATTATAACAGGTTTCAAAAAATATTATGTACGCACTTACCAATTTGATTCATCTTTATTCTAGGAATCAAATTAATTTAGTTAATAGTAAAAACTCATAATTTATTGTAAAAGTAAATATGATTATAATAAAAAGATTTTGAAACATAAAATTTATTATTTAAATTAGATAGTTAAAATATTAAATACAAACTATATAAGTAAAAAATAATTAGATGAAAGTTTAGAATTGTCCTGTCTAACTGTAAATTAAAAACAAAACTACATTATTTTTTTATATAAATGCCCTTAACTTAACGATTGAAGTACGTACATACACCATTTAATTTAACTTATTAAACATTGTTCAGTAAAAAAAATTATAATTACTACGGAAATTTTCACAAATCCTCTAGAAGCTGAACTATATGACCCATAATATACCAATTTAGTAAAATTTTAAAAATTGTTATAATTACTTATTCTAGTTCTTATGATTATAAGTGTTTTAAAATAGTTTTAAAATCTAGAGTTAAAATTTCGATTAAAAATAATATATACATTTTATGTAACATTACAAATCTTAGAAAGGGAATAATTGAATAAAAAATTTATTACATTAAGTTACGAATCTTTACTAAATTGAATTGTTGATTTATAATCATGATTATTTTACTACTAGATCTTACAATTTAAAATGTTATAAAAATATAGTAACCTTATTTAAAGGTTAACTTTAATTTTTTAATGTGTGCTATCTAGAACAATAATAAATTTGTTATTCTGAATCTGTTATGATTAAGTAATTCTAACTATCGGTTGCCGTGTGTAAGTATTGAAGTCTACATACAAGTCTCTCTATTACTCTAAATACGACGTGTTAATTTTTACGTGATCATTCTTTACGAGCTATCAAATTCGCCAGTCTCGTTCATATCCTAGTTCTGATTGGCTGAAAGGTGTCGAAGGATGAATATGCAGGTGAACAATTATTAATCCCGACTGAATAATGACATATCCCAGTCAGATGTGAGGTTGCCACTCCTCCCCTGTATTGGTAACAGGAACAGAGGTAGAACTTTTAAAACTAAAATTAGTTGCCTGTCTATTTCTTGATACCGATCAAGACCGTCAATGAGAATCCGATAGTCTTAAAGGTACGAGGCATAAGACCGTTATATGATACGTTAATTTGTGGAAGTAACTACGACAGAGACAGACATCCCGCTCTAGTTGAGGACGCAAGGGGCTTAGTGCTATTCTAATTTGGGCGATAGGTAATAAATGCCCAGATACATCTGACTTCTCCGATGAGTGAAGATTGCAAATGTGAAAAGACATCAAAGCGGTTAACATTACTTACGAAAAATAGAGTGCTATATGATGCAGCATCATCCTACTTAATAAACTCGAAGGATAAACTAAAGCAAAGCGCTTTGTTTCATTCTGGTGTATACACGTTCGACTAGCCCTACTTGAGAACACCTGAACTTCATCTTATGGTATCTGAAGTCTGTTAGGGGAACCCATTGGCAGAATAAGTTATTCTAAATACACGTCGCCCTTGGATTGTTTGCTACCATGCTTCGGACTCTTGTTTCTCCTGTTTGCGTCCACTCAGTTACTTATATGATTCTAAGAAAAAGATTATAACAACGACTTATGATTCTAAGAATGTACAGGACTCTTTTAGACGTGTATTAACATACGATTGTACGAGAGAGGGTTTGTTCAACGTAAGAATTATATATTGCAAGTGGCTTCTTCTTTGGAGTTTTGGCACTAAACAATAAATTCAAGTGACATCCTTCATTCATCCGTGCCGCCCTAAACACTTCCTTTCAACCGAATAGGATCGACTGCATGGGCGGCTCAGAGTAGCTCCGTACGGTTGCTCGGCCTGTACCGCCCGTACCACATCGCGGTAACGCGCCTGCCTATCTGTGCGTTGCGTGGCATTTTTGACGATACGCGTGGCTTCTACGCCATGGCGACACGACGCTCAGTGACCCCTTTCCGGGCAGGCCCGACATCTTGCCTACCCGCATCGATTCGGCAAGAACAAGCTGCCTTAGCGCTCAAAGCGTGCCGGGGAATGTCCGTAGGGTTTGCTTGGGACGGGAGGTCGCATGCGGCACGCACCGCGCGAGCTCATACTATATAGCTGTCCCCCGGACCACGAGAAGGGTATTCGCCGGCGGTGCGGCAGGCGTATCTCGCTCTATCCACCTTCTCCGTTACCGAGCTATGATGCGAACCGCATGCAGAAGGGCGCATGGGGCTACATGTGCCGGAGACTAATCGATGTAACACATACCCGTGGCCGCACAGAGGGCGTCACGGCGCAGCCGAGTACCGGGAGAGTGTGTCCCACAGACTAGATGCCTCGCGCCGCGATAGGGAATATCTGGTGCCCAGACCTTTGTCGTCTCGTTTGTGGACAGGGGCTATACACCCCTATCAGACAAGCGAGTCCCAGCCGGCCTGTCTGCTAGGATAGCATGGCCGGGCCTGCCCGAGTGCCGCCTGACTATTAGTATTACCGCCATGTGAGCCTGCACGGGTGCGAGTCCCCTACTCTCGCAAGGTTCGAGCTCTAAACCAGGCTGTTGCCCAAGGACCCCAAGGGGCATCGGTTTTAGCCTTAGTCCGTCCCACAGTAACGACAGCCGGAGCTGGCTGGCGAGGGCCACAGACCTCTGATACAGGCAACGGTCCCAGGATGCTCACAAAGGGAACCGGGTTTACCATTCATGGCAGCTTCCGTACGAATGCAGAGAAACTCCTAGGTACGCTGAGGGCGATCATGAGCAACGCCGGGCAGCGGGGCGATCGCCGAGGACGTTGTGGGGGGCGTCGCGCGTTGGCGGTGCGACGGGGGCCGGCACCTGCGGGCGGGGAGGACCAGCCCGGCGCTGGCCCTCCCCACCACGCGTCTGGGAACGGGCCACCCGGAGGGGGCCATGCGCCCGGCGGGGCGCCGGCGCCCCCAGGCCACTGCGTCGCCGCGGGGGGAGCCCTCGGAGGGACCCCGTAGGGCTGGGGGTCCTCTGGGCGACGAGCAGGAGCGGTCGCTCGAGGTGGAGCCATTGCGCGCGGCGCCTCGGCGGTCGGGGCTGGGCCCGCCCGGGTACTACCGTGCCCCAGGGAGCTCCACGCGAGGCGCGACCCGCCCGTGGGCGTACCTCACCGCCCCTGGGGCCCGGGTCCCGCGGGGATTGGATTGCCCCGTGGCAGGAGCCGTGTCCTCTGGGCCTTCCGACATGCACACCGCGCGGGGGCGGCGGACCGCGGACGGACCCCACGATTCCGGCCTCGGACGCCGGAGCAGTGCCCGCGCCCGGTCTGATGGCAGTGGCCGGGCCTCCGGGGCCGACACACGGTGCCACGGCTCGACCGCATACGAGGGGGCCCAATGGCGGCGACGGCGCGCACAAACGCGGCGCACGGACGCCCTGCAAGGGGTTCCTCGCAGTGCGCTGCCGTGGCGCGCGGGTGGCTGCCGCACGGCGCTCCGGACCCCGCGGGCCAGGGCGCCCGTGGCGAGTCTGCGGCGGACGGCGCCCAGTCCGGGCCCGCCCCACGCTCCCCCCGCGGCCGCCGAACGGTAATGCAGGCTCGTGAGCGCCATCGGGTAGACGCCCTGCCGTATACGCCGTGAGGGTTGGCAGGGTGCCGCCGCCTGCTCCGAACGTGCATGGGTGCACGTCCGCCTCTACCGGCACGGCGGAGAGAGGCGCGACCGTGCCGGGCGGCCAGGGCGGGGGCCGGCCGCCGCGGCGCGGGCCCCGGGTGGTACGGTCCGCCGACCC     
N       TCAATTTATTTTTACTAAATAAGACAAAAGAAATAGTAAAGTGGTTCTGAAATTTAAAACATTTATTATCAATCATTTATTAGCAATTTCATATTCATTTTCTTAATATTTTACTACTAATGTATAACAAAAATTAACAAATATTTTTAATTAAAACTAGCAAATCTAGATTTTGTATATAATTGTTTGTTTGATTTACACTAAAAAAATATTATAACGGGTTTCAAAAAATATTATTTACGCACTTACCAATTTGATTCATCTTTATTCTAGGAATCAAATTAATTTAGTTAATAGAGAGAACTCATGATTTATTGTAAAAGTAAATATGATTATAATAAAAAGATTTTAAAACATAAAATTTATTATTTAAATTAGATAGTTAAAATATTAAATACAAACTATATGAGTAAAAAATAATTAGATGAAAGTTTAGAATTGTCCTGTCTAACTGTAAATTAAAAACAAAGCTACATTATTTTTTTATATACATGCCCTTAACTTAACGATTGAAGTACGTACATACGCCATTTAATTTAACTTATCAAACATTATTCAGTAAAAAAAATTATAATTACTACGGAAATTTTCAAAAATCCTCAAGAAGCTGAACTATATGACCCGTAATGTACCAATTTGGTAAGATTTTAAAAATTGTTATAATTACTTATTCTGGTTCTTATGATTATAAATGTTTTAAAATAGTTTTAAAATCTAGAGTTAAAATTTCAATTAAAAATAATTTATACATTTTGTGTAACATTACAAATCTTAGAAAGGGAATAATTAAATAAGAAATTTATTACATTAAATTACGAATCTTTACTAAATTGAATTGTTGATTTATAATCATGATTATTTTACTACTAGGTCTTACAATTTAAAATGTTATAAATATGTAGTAACCTTATTTAAAGGATAACTTTAATTTTCTAGTGTGTGCTATCTATAACAATAATAAATTTATTATTCTAAATCTGTTATGATTAAGTGATTCTAACTATCGGTTGCCGTGTGTGAGTATTGAAGTCTACATAGAAGTCTCTCTATTACTCCAGGCTCGACGTGCTAATTTTTGCGTGTTTATTCTTTACGAGCTATCAAATTCGCCAGTCCCGTTCAAATATTAATTCTGATCAGCTGAAAGGTGTCAAAGGATTAATATGCAGGTGAACAGTTACTGATCTCGACTGAATAATGACATATCCCAGTCAGGTATGAGGTTATCATTCCTCCCCTGTATTAGTAACAGGAACAGAGGTAGAACTTTTAAAACTAAAATTAGTTACCTATTTCCTCCTTGATACCGATCAAGACTGTCAATGGGAATCCGATAGTCTTAAAGGTGCAGGGCATAAGACCGTTATATGATACGTTAATTTGTGGAGGTAACTACGACAGAGACGGACGTCCTGCTCTGGTTGAGGACGCAAGGGGCTTAGTACTATTCTAATTTGGGCGATAAGTAATAAATGCCCAGATACATCCGACTTCTCCGATGAGTGAAGATTTCAAAGGTGAAAAGACATGAAAGCGGTTAACATTACTTACGAAAAATAAAGTGCTTTTTGATGGGGTATCATCCTACTTAATAAACTCGAAGGATAAACTAAAGGCAAGCGCTTTGCCGCATTCGGGTGTATACATGTTCGACTAGCCCCACTTGAGAACACCTGAACTTCCTCTTATATTATCTGAAGTCTGTTAGGGAAATCCATTGGCAGAATAAATTATTCTAAATACACGTCACCCTTGGATTGTTTGCTACCATACTTCGGACTCTTGTCTCTACTGTTTGCGTCCACACCGTTACTCATTTGACTCTAAGAGAGAGATTAGGACAACGACTTATGATCCTAGGAATGTATAGAACTCTTTTAGACGTGTATTATCATACGATTGTACGAGAGAGGGTTTGTTCAACGTAAGAATTATATGTTGCAAATGGCTTCTTCTTTGAGGTTTTGGCGCTAAACAATAAATTCAAATGACATCCTTCACTCATCCATGCCGCCCTAAACACTCCCTTTCGAAGGAGTATGAATGACTGCGAGGGCGGCTCGGAGATGCTCCGTACGGTCGCTCGGCCTGTACAGCCCGTACCACATCGCGGTAGCACGCCGGCCTACCTGTGCGTTGCCTGGCATTTCTGACGATACTTATGGCTTCTACGCCATGGCGACACGACGCTCAGTGACACCTTTCCGGGCAGGCCCGACATCCTGCCTACCCGCGTCGATTCGGCAAGAACATGCAGATTTAATGCTCATAGCGAGCCGAGGAATGTCCGTATGGTTTGCTTGGGACGGGAGGTCATATGCGGCGCGCGTCGCGCAAGCTCATACTATATAGCTGTCCGCCGGGCCACGAGAAGGGTATTCGCCGGCGATGCGGCGGGCGTATGTCGCTCTATGTACCTATTCCGTTACCGAGCTATGATCGGCACCGGGTGCAAAAGGGCACATGGGGTTACATGTGTCGGAGACTATTCGATGTAACACACACTCGTGGTCGCACAGAGGGTGTTACGGCGCAGCCGAGTACCAGAAGATAGTGTCCCACAGACTAGCTGCTTCGCGACGCGAAGGGGAATATCTGGTTCCCAGACCTTTGTCGTCTCGTTTGTGGACAGGGGCTATACACCCCTATCAGACAAGCGGCCCCCAGCCGGCGTGTCTGCTAGGATAGCATGGCCGGGCCCGCTCTAGTGCCGCCTGACTATTAGCCCTACCGCTATGAGAGCCTGCACGGGTGCGAGGCCCCTACTCTCGCAAGGTCCGAGCTCTAAAACGGGCTGTTGCCCAAGGACCCCAAGGGACAGCGATCTTGGACTCAGTCCGTGCAACAGTAACGACAGCCGGAACTGGCTGGCGAGGGCCACAGACCTCTGATACGGGCAACGGCCCCAGGATGCTGACTAAGGGACCCGGGTTTACCGTTGATGGCAGCTTCCGTATGTATGCAGAAGAACTCCTAGGTACGCTGAGGGCGGTCATGAGCAACGCCGGGCGGCGCGGGGATCGTCGAGGACGTTGTGGGGGGCGTCGGTCGGTGGCGGTGCGACGGGGGCCGGCACCTGCGGGCGGGTAGGACCAGCCCGGCGCTGGGCCTCCTCGGCGCGCGTCTCGGAACGGGCCACCCGGAGGGGGCCCTGCGCCCGGCGGGGCGCCCGCACCCCCAGACCACTGCGCCGCCGCGGGGCGAGCCCTCGGGGGGGCCCCGTGGGGGTCGGGCACCTCCGGGCGACGAGCAGGCGTGGTCGCTTGAGGCGGACCCATTGTGCGCGGCGCCTCGGCGGTCGGGTCTCGGCCCGCCCGGAGACTACCGTGCGTCCGGGAGCTCCACGCGAGTCGCTACCCACCCGTGGGCGTACCTCACCGCCGCTGGGGCCCCGCTCCGGCCGGGATGGGATTGCCCTGTGGCAGGAGCCGTGTCCTCTGGGCCCTCGGACATGCACACGGCGCGGGGGCGGCGGACCGCGGGCGGACCCCGTGATTCCGGCCTCGGACGCCGGAGCAGTGCCCGCGCCCGGGCTGGTGGCAGTGGCCGGGCCGCCGGGGCCAACACACGGTGCCACGGCTGGCCCCCATAGGTGAGGGGAGAACGGGGGCGCCGGCGGGCTTAGAGGCGGCGCACGGACGCCCTGCAAGGGATTCCTCGCAGTACGCAGCCTGGGCGCGCCGGTGGCTGCCGCCCGGGGCTCCGGACCCTGCGGGCCAGAGCGCCCGTGGCGAGTGTGCGGCGGACGGCGCCCAGCCCGGGCCCGTCCCACGCTCCCCCCGCGGCCGCCGAACGGTAGTGCAGGCGCGTGAACGCCAGCGGGGAGAGGCCCTGGCGTATACGCCGTGAGGGCTGGCGGGGTGCCCCCCCCTGCTCCGAACGCGCAGGGGTGCACGTCCGCGTCTACCGGCACGGCGGAGAGAGCCGCGAGCGTGGCGGGCGGCCAGGGCGGGGGCCGGCCGCCCCGACGCGGGCCCCGGCCGGTCCGGCCCGCCGACCC     
M       TCAATTTATTTTTACTAAATAAGACAAAAGAAATAGTAAAGTGGTTCTGAAATTTAAAACATTTATTATCAATCATTTATTAGCAATTTCATATTCATTTTCTTGATATTTTACTACTAATGTATAACAAAAATTAACAAATATTTTTAATTAAAACTAGCAAATCTAGAATTTGTATATAATTATTTGTTTGATTTACACTAAAAAAATATTATAACAGGTTTCAAAAAGTATTATATACGCACTTACCAATTTGATTCATCTTTATTCTAGGAATCAAATTAATTTAGTTAATGGTAAAAACTCATAATTTATTGTATAAGTAAATATGATTATAATAAAAAGATTTTAAAACATAAAATTTATTATTTAAATTAGATAGTTAAAATATTAAATACAAACTATATAAGTAAAAAATAATTAGATGAAAGTTTAGAATTATCCTGTCTAACTGTAAATTAAAAACAAAGCTACATTATTTTTTCATATACATGCCCTTAACTTAACGATTGAAGTACGTACATACACCATTTAATTTAACTTATCAAACATTGTTCAGTAAAAAAGATTATAATTACTAAGGAAATTTTCAAAAATCCTCGAGAAGCTGAACTGTATGACCCTTAATATACCAATTTAGTAAAATTTTAAAAATTGTTATAATTACTTATTCTCGTTCTTATGATTATAAGTATTTTAAAATAGTTTTAAAATCTAGAGTTAAAATTTCAATTAAAAATAATTTATACATTTTGTGTAACATTACAAATCTTATAAAGGGAATAATTAAATAAAAAATTTATTACATTAAATTACGAATCTTTACTAAATTGAATTGTTGATTTGTAATCATGATTATTTTACTACTAGATCTTACAATTTAAAATGTTATAAAAATATAGTAACCTTATTTAGAGGATAACTTTAATTTAATAATGTGTGCTATCTATAACAATAATAAATTTGTTATTCTAAATATGTTATGATTAAGTAATTCTAACTATCGGTTGCCGCGTGTGAGTATTGAAGTCTACGTAGAAGTCTCCCTATTACTCCAGGTCCGACGTGCTAATTTTTACGTGTTCATTCTTTACAAGCTATCAAATTAGCCAGTCCCGTTCATATACTAGTTCTGATCAGCTGAAAGATGTCAAAGGATAAATATGCAGGCGAACAGTTCCTAATCTCGACTGAATAATGACATATCCCAGTCAGATATGAGGTTATCACTCCTCCCCTGTATTAATAACAGGAACAGAGGCAGAACTACTAAGACTAAAATTAGTTGCCTGTCTGTCTCTTGATACCGATCAAGACTGTCAATGAGAATCCGATAGTCTTAAAGGTTCGGGTCATAAAACCGTTATATGATATGTTAATTTGTGGAAGTAACTACGACAGAGACAGACGTCCCGCTCTAGTTGAGGACGCAGGGGGCTTAGTGCTATTCTAATTTGGGTGATAGGTAATAAATGCCCGGATACATCTGACTTCTCCGAAAACTGAAGATTTCAAAAGTGAAGAGATATAAAAGCGGTTAACATTACTTACGAAAAATAGAGTGCTCTATGATGAAGTATCATCCTACTTAATAAACTCGAAGGATAAACTAAAGAAAAGCGCTTTGCTACATTCTGGTCTATGTACGTTCGACTAGCCCCACTTGAGAACACCCGAACATCTTCTTATGCTATCTGAAGTCTGTTAGGGAAATCCATTGGCAGAATAAATTATTCTAGATACACGTCTCCCTTGGATTGTTTGCTACCAGACTTTGGACTCTTGTCTCTACTGTTTGCGTCCACTCTGTTACTTATGTGATTCTAAGAAAGAGATTAAAACATCGACTTATGATTCTAAGAATGTACAGCACTCTTTTAGACGTGTATTAATATGCGATTGTGCGAGAGAGGGTTTGTTCAACGTAAGAATTGTATGTTGCAAGTGGCTTCTTCTTTGAGTTTTTGGCGCCAAACAGTAAATTCAAGTGACATCCTTTACTCATCCGTGCCGCCCTAAACACTTCCTTTCAATTGAGTGGGATTGACTGCAAAGGCGGCTCGGAAGTGGTCCGTGCGGTTGCTCGACCTGTACGGCCCATACCACACCGCGGTACCGCGCCGGCCCACCTGTGCGTTACCTGGCATTTCTGACGATACCCGTGGCTTCTACGCCATGGCGACGTGACGCTCAGTTACACCTTTCCGGGCAGGCCCGACATCGTGCCTACCCCCATCGATTCGGCAAGAACATGCAGATTTAGCGCTTAGAGCGAGCCGAGGAATGTCCGTATGGTTTGCTTGGAACGGGAGGTCGCATGCGGCGCGCACTGCCCAAGCTCATACTATATAGCTGTCCGCCGGGCCACGAGAAGGGTATTCGCCCGCGGTGCGGCAGGCGCATCTCGCTCTGTCCACCTGTTCCGTTACCGAACTATGATCCGAACTGCGTGCAGATGGACGCATGGGGGTACATGTGTTGGAGACTAGTCGATGTAACACATACACATGGTCGCACAGAGGGCGTTACGGCCCAGCCGAGTACCGGGAAGGCGTGTCCCATAGACTAGGTGCCTCGCGCCGCGAGAGGGAATGTCTGGTTCCCAGACCTTCGTCGTCTCGTTTGTGGACAGGGGCTATTCACCCCTATCAGACACGCGGGTCCCAGCCGGCTTGTCTACTAGGATAGCATGGCCGGCCCTGCTCGAGTGCCGCCCGACTATTAGTCTTACCGGTATGTGAGCCTTCGCGGGTACCAAGCCGCTACTCCCGCAAGGTCCGAGCTCCAAAACGAGGTGTTGCCCAGGGACCCCAAGGGACATCGGTTTTAGACTCAGTCCGTGCAGCAGTGACTACGGCCGGATCTAGCTGGCGAGGGCCACAGACCTCTGATACGGGCAAGGGCACCAGGATGCTTACCAAGGGAAGCGGGTTTATCGTTCATGGCAGCTTCCTTACGTATGCAGACGAACTCCTAGGTACGCCGAGAGCGATCATGAGTAACGCCGGGCAGCGGGGAGATCGCCGAGGACGTTGTGGGGGGCGTCGGCCGCTGGCGGTCCGACGGGGGCCGGCACCTGCGGGCGGGTAGGACCAGCCCGGCGCTGGCGCTCCACGGCGCTCGTCTGGGAACGGGCCACCCCGGGGGGGCCGTGCGCCCGGCGGGGCGCCGGCACCCCCAGGCCACTGCACCGCCGCGGGGCGAGCCCTCGGGGGGCCCCCGTAGGGCTTGGGCACGTCTGGGCTACGAGCAGGCGCTGTCGCTCGAGGCGGACGCATTGTGCGCGGCGCCTCGGCGGTCGTGTCTGGGCCCGCCCGGTCACTACGGTGCCTCGGGGAGCTCCGCGCGAGCCGCGACCCACCCGTGGGCGTACCTCACCGCTGCTGGGGCCCGGATCCGGCCGGGACTCGACTGCCCGGTGGCAGGAGGCGTGTCCTGTGCGCCATCCGACATTCACACGGCGCGGGGGCGGCGGACCGCGGACGGACCCCACGGTCCCGGCCTCGGACGCCCGAGCAGCGCCCGCGCCCGGCCTGGTGGCATTGGCCGGACCGCCGGTGCCGACACACGGTGACCCGGCTCGCCCGCATACGGGCGGGACCAACGGAGGCGGCGGCGGGCGTAAAGGCGGCGCACGGACGCCCTGTAAGGGGTTCTTCGCAGTCCGCTACCTGGGCGCGCCGGTGGCTACCGCCCGGTGCTCCGGACCCCGCAGGCCAGTGCGCCCGTCGCGAGTATGCGGCGGACAGCGCCCAGCCCGGGCGCGCTCCGCGCTCCCCCCGCGGCCGCCGAACGGTAATGCGGGCCCGTGAGCGGCAGCGGGCAGAGGCCCTGGCGTATACGGCGTGACGGCTGGTCGGGTGCCACCCCCTGCTCCGAACCCGCAGGGGTGCACGTCCGCATCTACCGGCACGGCGGAGAGAGCCGCGAACGTGGCGGGCGGCCAGGGCGGAGGCCGGCCGCCCCGGCGCGGGCGCCGGGCGGTGCGGCCCGCCGACCC     
L       TCAATTTATTTTTACTAAATAAGACAAAAGGAATAGTAAAGTGGTTCTGAAATTTAAAACATTTATTATCAATCATTTATTAGCAATTTCATTTTCATTATCTTAATATTTTACTACTAATGTATAACAAAAATTAACAAATATTTTTAATTAAAACTAGCAAATCTAGATTTTGTATATAATTGTTTGTTTGATTTACACTAAAAAAATATTATAACGGGTTTCAAAAAGTATTATATACGCACTTACCAATTTGATTCATCTTTATTCTAGGAATCAAATTAATTTAGTTAATAGTGAAAACTCATGATTTATTGTAAAAGTAAATATGATTATAATAAAAAGATTTTAAAACATAAAATTTAGTATTTAAATTAGATAGTTAAAATATTAAGTACAAACTATATGAGTAAAAAATAATTAGATGAAAGTTTAGAATTATTCTGTCTAGCTGTAAATTAAAAACAAAACTACATTATTTTTTTATATACATGCCATTAACTTAACGATTGAAGTACGTACGTACACCATTTAATTTAACTTATCAAACATTATTCAGTAAAAAAAATTATAATTACTACGGAAATTTTCAAAAATCCTCAAGAAGCTGAACTATCTGACCCATAATATACCAATTTAGTAAAATTTTAAAAATTGTTATAATTACTTATTCTAGTTCTTATGATTATAAATGTTTTGAAATAGTTTTAAAATCTGGAGTTAAAATTTCGATTAAAAATAATTTATACATTTTGTGTAACATTACATATCTTAGAAAGGGAATAAATAAATAAAAAATTTATTACATTAAATTACGAATCTTTACTAAATTGAATTGTTGATTTGTAATCATGATTATTTTACTACTAGATCTTACAATTTAAAATGTTATAAAAATATAGTAACCTTATTTAGAGGATAACTTTAATTTTTTAGTGTGTGCTATCTATAACAATAATAAATTTATTATTCTAAATCTGTTATGATTAAGTAATTCTAACTATTGGCTGCCGTGTGTTAGTATTGAAGTCTACCTAAAAGTCTCTCTATTACTCCAGGATCGACGTGTTAATTTTTTCGTGCTTATTCTTTACGAGCTGTCAAATTCGCCAGTCTCGTTCACATTCTAATTCTGATCGGCTGAAAGATGTCAAAGGATAAATATGCAAGTGAACAGTTGTTAATCTCGACTGAATAATGATATATCCCAGTCAGACATGAGGTTGGCACTCCTCCCCTGTATTGGTAACAGGAACAGAGGCAGAACTTTTAAAACCAAAATTAGTTGCCTATTTAATCCCTGATACCGATCAAGACTGTCAATGAGAATCCGATAGTCTTAAAGGTTCGGGTCATAAAACTGTTATATGATACGTTAATTTGTGGAAGTAACTACGACAGAGACGGACATCCCGCACTTGTTGAGGACGCAAGGGGCTTAGTGCTATTCTAATTTGGGCGATAGGTAATAAATGCCCGGATACATCTGACTTCTCCGATGAGTGAAGATTTCAAACGTGAAAAGATATGAACGCGGTTAACATTACTTACGGAAAATAGAGTGCTCTATGATGGAGTATCATCCCACTTAATAAACTCGAAGGATACACTACAGGGAAGCGCTTTGCTTCATTCTGGTATATATACGTTCGACTAGCCCTACTTGAGAACACCTGAACTTCCTCTTTTGCTATCTGAAGTCTGTTAGGGGAATTCATTGGCAGAATAAATTATTCTAAATACACGTCTCCCTTGGATTGTTTGCTACCATTCTTCGGACTCTTGTTTCTCCTGTTCGCGTCCACCCTGTTACTTATGTGATTCTAAGAAAGAGATTGAAACAACGACTAATGATTCTGATAATGTATAGAACTCTTTTAGACGTGTATTAATATGCGATTGTACGAGAGAGGGTTTGTTCAACATACGAATTATATATTGCAAGTGGCTTCTTCTATGATGTTTTGGTACTAAACAATAAGTTCAGATGACAGCCTTTAATCGTCCATGCCACCCTAAACACTACCTTTCAACGGAGTGGGACTGACTGCGAGGGCGGCTCGGAAGTGCTCCGTGCGGTAGCTCGGCCTGTACGGCCCGTACCACATCGCGGTATCGCGCCGGCCCAGCTGTGCGTTACCTGGCGTTTCTGACGATACCCATGGCTTATACGCCATGGCGACACGACGCTCAGTGACGCCTTTCCGGGCAGGCCCGACATCGTGCCTACCCGCGTCGGTTCGGCAAGAACATGCAGATTTAGCGCTCAGAGCGGGCCGAGGAATGTCCGTATGGTTTGCTTGGGACGGGAGGTCGCATGCGGCACGCTCCGCACGAGCTCATACTATATCGCTGTCCGCCGGACCACGAGAAGGGTATTCGCCGGCGGTGCGGCCGGCGTATCTCGCTCTGATCACCTGCTCCGTTACCGAGCTATGATCCGAACAGGGTGCAGACGGGCACATGGGGTTACATGTCTCAGAGACTAGTCGATGTAACACATCCCCGTGGGCGCACAGAGGGAGTTACGGCGCAGCCGAGTACCAGAAAGGCGTGTCCCACAGACTAGGTGCTTCGCGTCGCGACTGGGAATATCTGGTCCCCAGACCTTTGTCGTCTCGGTTGTGGACAGGGGCTATTCACCCCTATCAGACAGGCGGGCCCCAGCCCGCTTGTCTGCTAGAATAGCATGGTCGGGCCTGCTCGGGTGCCGCCCGACCACTAGCCCTACCGCCATGGGAGCCTGCGCAGGTGCGAGGCCACTAGTCCCGCAACGTCCGAGGTCTAAAACGGGCTGTTGCGCAAGGACCCCAAGGGACAGCGATGTTAGTCTTAATCCGTACAACAGTGACCACGGCCGGAGCTAGCTGGCGAGGTCCACAGGCCTCTGATATGGGCAAGGGCCCCAGGATGCTCACTAAGGGAGCCGGGTTTACCGTTTATGACAGCTTCCATACGTATGCAGAGGAACTCCTAGGTACGCCAAGGGCGATCATGAGAAACGCCGGGCCGCGGGGAGATCGCCGAGGACGTTGTGGGGGGCGTCGCTCGATGGCGGTGCGACGGGGGCCGGCACCTGCGGGCGGGGAGGACCAGCCAGCCGCTGGTCCTCCGCTCCGCGCGTCTCGGAACGGGCCACCCGGTGGGGGCCATGCGCCCGGCGGGGCTCCTGCACCCCCAGACCACTGCGCCGCCGCGGGGCGAGCCTTCGGGGGGGCCCCGCAGGGCTAGGCCACCTTCGGGCAACGAGCAGGGGCGGTCGCTTGAGGTGGATCCATTGCGCGCGGCGCCTCGGCGGTCGGGTCTGGGCCCGCCCGTGGACTACCGTGCCTCCGGGAGCTCCGCGCGAGTCGCGACCCTCCCGTGGGCGTACCTCACCGCCTCTGGGGCGCCGGTCCGGCGGGGAGTGGATTGCCCGGTGCCAGGAGTCGTGTCCTTTGGGCCGTCGGACATCCACACGGCGCGGGGGCGGCGGACCGCGGGCGGACCCCGTGGTTGCGGCCTCGGACGCCCGAGGAGGGCCCGCGCCCGGGCTGGTGGCAGTGGCCGGGCCCCCGGTGCCCACACACGGTGCCCCGGCTCGTCCCCATAAGGGGGGGGCCAACGGTGGCGGCGGCGGGCCGACAGGCGGCGCACGGACGCCCTCCAAGGGGTTCCTCGCAGTCCGCCACCCGGGCGCGCGGGTGGCTACCGCCCGGTGCTCCGGACCCAGCGGGCCAGGGGGCCCGTGGCGAGCATGCGGCGGACGGCGCCCAGCCCGGGCCCGCTCCGCGCTCCCCCCGCGGCCGCCGAACGGTAATGCCGGCACGTGAGCGGCAGCGGGCAGAGGCCCTGCCGTACACGGCGTGAGGGCTGGCGGGGTGCCTCCCCCTGCTCCGAACACGCACGGGTGCACGTCCGCCTCTACCGGCACGGCGTAGAGAGCCGCGAACGTGCCGGGCGGCCAGGGCGGGGGCCGGCCGCCTCGGCGCGGGCCCCGGGCGGTGCGGCGCGCCGACCC     
K       TCAATTTATTTTTACTAAATAAGACAAAAGAAATAGTAAAGTGGTTCTGAAATTTAAAACATTTATTATCAATCATTTATTAGCAATTTCATATTCATTTTCTTAATATTTTACTACTAATGTATAACAAAAATTAACAGATATTTTTAATTAAAACTGGCGAATCTAAATTTTGTATGTAATTATTTGTTTGATTTACACTAAAAAAATATTATAACGGGTTTCAAAAAGTATTATATACGCACTTACCAATTTGATTCATCTTTATTCTAGGAATCAAATTAATTTAGTTAATAGTGAAAACTCATAAATTATTGTAAAAGTAGATATGATTATGATGAAAAGATTTTGAAACATAAAATTTATTATTTAAATTAGATAGTTAAAATATTAAATACAAACTATATAAGTAAAAAATAGTTAGATGAAAGTTTAGAATTATCCTGTCTAACTGTAAATTAAAAACAAAACTACATTATTTTTTTATATACATGCCCTTAACTTAACGATTGAAGTACGTACATACACCATTTAATTTAACTTATCAAACATTATTCAGTAAAAAAAATTATAATTACTAAGGAAATTTTCATAAATCCTCAAGAAGCTGAACTATCTGACCCATAATATACCAATTTAGGAAAATTTTAAAAATTGTTATAATTACTTATTCTAGTTCTTATGATTATAAATATTTTGAAATAGTTTTAAAATCTAGAGTTAAAATTTCAATTAAAAATAATTTACACATTTTGTGTAACATTACAAATCTTAGAAAGGGAATAATTAAATAAAAAATTTATTACATTAAATTACGAATCATTACTAAATTGAATTGTTGATTTATAATCATGATTATTTTACTACTAGGTCTTACAATTTAAAATGTTATAAAAATATAGTAACCTTATTTAAAGGATAACTTTAATTTTATAGTGTGTGCTATCTATAACAATAATAAATTTATTATTCTAAAACTGTTATGATTAAGTAATTCTAACTACAGGTTGCCGTGTGTGAGTGTTGATGTCTACGTACAAGTCTCACTATTACACCAGGTTCGACGTGTTAATTTTTTCGTGTTCATTCTTTACGAGCTGTCAAATTCGCCAGTCCCGTTCAAGTGCTAGTTCTGATCAGCTGAAAGATGTCAAAGGATGAATATGCAGGCGAATAGTTGTTAATCTCGACTGAATAATGACATATCCCAGTCAGGCATGAGGTTGCCATTCCTCCCCTGTATTGGTAACAGGAACAGAGGCAGAACTTTTAAGATTAAAAGTAGTTACCTGTTTAATTCTTGATACCGATCAAGACTGTCAATGAGAATCTGATAGTCATAAAGGTACGAGACATAAAGCCGTTATATGATATGTTAATTTGTGGAAGTAACTACGACAGAGACAGACATCCTGCTCTAGTTGAGGGCGCAAGGGGCTTAGTGCCATTCTAATTTGGGCGATAGGTAATAAATGCCCAGATACATCTGACTTCTCCGACGATTGAAGATCTCAAAAGTGAAAAGATATAAAAGCGGTTAACATTACTTACGAAAAATAGAGTGCTATTTGATGAAGTATCATCCCACTTAATAAACTCGAAGGATAAACTACAGAAAAGCGCTTTGCTTTGTTCTGGTTTATGTAAGTTCGACTAGCCCTACTTGAGAACACCTGAACTTCTTCTTATGTTATCTGAAGTCTGTTAGGGAAACCCATCGGCAGAATAAATTATTCTAAATACACGTCTCCCTTGGATTGTTTGCTACTATACTTCAGACTCTTGTTTCTACTGTTTGCGTCCACACGGTTACTTATGTGACACTAAGAGAGAGATTAAGACAGCGACTGATGATTCTAGAAATGTATAGGACTCTTTTAGACGTGTATTAGTATGCGATTGTACAAGAGAGGGTTTGTTCAACGTAAGAATTATATATTGCAAGTGGCCTCTTCTGTGAAGTTTTGGTACTAAACAATAAATTCAAGTGACAACCCTAATTCGTCCATGGCGCCCTAAACACTCCCTTTCGATGGAGTGGGATTGACTGCAAGGGCGGCTTGGAAGTGCTCCGTGCGGTTGCTCGGCCTGTACTGCCCGTACCACATCGCGGTAGCACGCCTGCCTACCTGTGCGTTTCCTGGCATTTGTGACGATTCCCGTGGCTTCTACGCCATGGCGACACAACGCTCAGTAACACCTTTCCGGGCAGGCCCGACATCATGCCTACCCGCATCGATTCGGCAAGAACATGCAGATCTAACGCTCAGAGCGTGCCGAGGAATGTCCGTATGGTTTACTTGGTACGGGAGGTCGTATGCGGCACGCAACGCGCGAGCTCATACTACATAGTTGTCCGCCGGGCCACGAGAAGGGTATTCGCCGGCGGTGCGGCCGGCGTATCTCGCTCTGTCCACCTGGTCCGTTACCGAGCTATGATCCGAACCGTATGCAGAAGGTCACATGGGGTTACATGTGTCGGAGGCTAGTCGATGTAACACACGCCCGTGGTCGCACAGAGGGCGTTACGGCGCAGCCGAGTACCAGGATACTGTGTCCCATAGACTAGGTGCCTCGCGCCGCGACAGAGAATTTCTGGTGCCCAGACCTTCATCGCCTCGGTTGTGGACAGAGACTATACACCCCTATCAAACTAGCGGGCCCCAGCCGGCTTGTCTACTAGCATAGCACCGCCGAGCCTGCTCGAATGCCGCCTGATTATTAGCCTTACCTCCATGGGAGCCTGCGCAGGTGCGAGACCACTATTCCCGCAAGGTCCGAGCTCCAAATCGGGCTGTTGCCCAAGGACCCCAAGGGCCAGCGGTTTTCGACTCAATCCGTGCAACAGAGACGACGGCCGGAACTAGCTGGCGAGGGCCACAGTCCTCTGATACGGGCAAGGGCTCCAGGATGCTCACTAAGGGAACCGGGTTTACCGTTCATGGCAGCTTCCATACGTATGCAGAAGAACTCCTAGGTACGCCGAGGGCGATCATGAGCAACGCCGGGCAGCGCGGAGATCGCCGAGGACGTTGTGGGGGGCGTCTCCCGGTGGCGGTGCGACGGGGGCCGGCACCTGCGGGCGGGGAGGACCAGCCCGGCGCTGGCCCTCCGCGCCGCGCGTCTCGGAACGGGCCGCCCGGGGGGCGCCGTGCGCCCGGCGGGGCGCCGGCGCCCCCAGACCACTGTGCCGCCGCGGGGCGAGCCCTCGGGGGGTCCCCGTAGGGCTCGGGGACCTCCGGGCGACGAGCAGGCGCGGTCGCTCGAGGCGGACTCATTGCGCGCGGCGCCTCGGCGGTCGCGGCTGGGCCCGCCCGGGGACTACCGTGCCTCTGGGAGCTCCACGCGGGCCGCCACCCACCCGTGGGCGTACCTCACCGCCGCTGGGGCCCCGGTCCGGCCGGGACTGGATTGCCCGGTGGAAGGAGTCGTGTCCTCTGGGCCATCTGACATGCACACGGCGCGGGGGCGGCGGACCGCGGGCGGACCCCACGGTTGCGGCCTCGGACGCCGGAGGAGTGCCCGCGCCCGGCCTGCTGGCACTGGCCGGCCCACCGGGGCCGACACACGGTGCCGCGGCTAGGCCCCATACGGGAGGGAGTAACGGTGGCGTCGGCGGGCCCAGAAGCGGCGCACGGACGCCCTGAAAGGGGTTCCTCGCAGTCCGCCGCCGTGGCGCGCGGGTGGCTGCCGCACGGCGCTCCGGACCCGGCGGGCCATGGTGCCCGTGGCGAGGCTGCGGCGGACGGCGCCCAGCCCGGGCACGCCCCACGCTCCCCCCGCGGCCGCCGAACGGTAATGCAGGCGCGTGAGCGACAGCGGGTAGACGCCCTGGCGTATACGTCGTGAGGGCTGGCGGGGTGCCGCCGCCTGCTCCGAACACGCAAGGGGGCACGTCCGCGTGTACCGGCACGGCGGAGAGAGCCGCGAACGTGACGGGCGGCCAGGGCGGGGGTCGGCCGCCCCGGCGCGGGCCCCGGGCGGTGCGGCCCGCCGACCC     
J       TCAATTTATTTTTACTAAATAAGACAAAAGAAATAGTAAAGTGGTTCTGAAATTTAAAACATTTATTATCAATCATTTATTAGCAATTTCATATTCATTTTCTTAGTATTTTACTGCTAATGTATAACAAAAATTAACAAATATTTTTAATTAAAACTGGCGAATCTAGAATTTGTATATAATTATTTGTTTGATTTACACTAAAAAAATATTATAACAGGTTTCAAAAAATATTATATACGCACTTACCAATTTGATTCATCTTTATTCTAGGAATCAAATTAATTTAGTTAATGGTAAAAACTCATAATTTATTGTAAAAGTAGATATGATTATAATAAAAAGATTTTAAAACATAAAATTTATTATTTAAATTAGATAGTTAAAATATTAAATACAAACTATATGAGTAAAAAATAATCAGATGAAAGTTTAGAATTATCCTGTCTAACTGTAAAATAAAAACAAAACTACATTATTTTTTTATATACATGCCCTTAACTTAACGATTGAAGTACGTACATACACCATTTAATTTAACTTATTAAACATTATTCAGTAAAAAAGATTATAATTACTACGGAAATTTTCAAAAATCCTCAGGAAGCTGAACTATCTGACCCATAATATACCAATTTTGTAAAATTTTAAAAATTGTTATAATTACTTATTCTAGTTCTTATGATTATAAATGTTTTGAAATAGTTTTAAAATCTAGAGTCAAAATTTCAATTAAAAATAATTTATACATGTTATGTAACATTACAAATCTTAGAAAGGGAATAATTAAATAATAAATTTATTACATTAAATTACGAATCTTTACTAAATTGAATTGTTGATTTATAATCATGATTATTTTACTACTAGATCTTACAATTTAAAATGTTATAAAAATATAGTAACCTTATTTAGAGGATAACTTTAATTTTATAATGTGTGCTATCTATAACAATAATAAATTTGTTATTCTGAATCTGTTATGATTAAGTAATTCTAACTATTGGCTGCCGTGTGTGAGTGTTGAAGTCCACGTAAAAGTCTCCCCATTACTCTACGTACGACGTGTTAATTTTTGCGTGCTCATTCTTTTCAAGCTGTCAAATTCGCCAGTCCCGTTCAACTGCTAGTTCTGATCTGCTGAAAGATGACAAAGGATAAATATGCAGGTGAATAGTTATTGATCTCGACTGAATAATGACATATCCCAGTCAGATATGAGGTTATCACTCCTCACCTGTATTTGTAACAGGAACAGAGGCAGAACTCTTAAGATTAAAAATAGTTGCCTATGTATTTCTTGATACCGATCAAGACTGTCAATGAGAATCCGATAGTCTTAAAGGTACGGGTCTTAAGACCGTTATATGATATGTTAATTTGTGGATGTAACAACGACAGAGACAGACGTCCTGCTCTGGTTGAGGACGCAGGGGGCTTAGTACTACTCTAATTTGGGTGATAGGTAATAAATGCCCCGATACATCTGACTTCTCCGACGAATGAAGATATCAAATGTGAAAAGATATCAAAGCGGTTAACATTACCTACGAAAAATAGAGTGCTTTATGATGAAGTATCATCCCACTTAATAAACTCGAAGGATAAACTACAGGAAAGCGCTTTGTTTCATTCTGGTATATGTACGTTCGACGAGCCCCACTTGAGAACACCTGAACTTCCTCTTATACTATCTGAAGTCTGTTAGGAAAACCCATTGGCAGAATAAATTATTCTAAATACACGTCTCCCTTGGATTGTTTGCCACCATACTTCAGACTCTTGTTTCTACTGTTAGCGTCCACTCAGTTACTTATATGATCCTAAGAAAGAGATTAAAACAACGACTTATGATTCTAAGAATGTAAAGGACTCTTTTAGACGTGTAGTAGTATGCGATTGTACGAGAGAGGGTTTGTTCAACATAAGAATTATATATTGCAAATGGCTTCTTCTCTGAGGTTTTGGCACTAAACAATAAATTCAAGTGACATCCTTCACTCGTCCATGCCACCCTAAACACTTCCTTTCTATAAAATGGGATTGACTGCAAGGGCGGCTCAGAGTTGCTCCGTGCGGTCGCTCGGCCTGTAAGCCCCGTACCACATCGCGGTATCATGCCGGCCTAACTGTGCGTTACGTAGCATTCCTGACGATACCCGTGGCTTGTACGCCATGGCGACACGACGCTCAGTCACACCTTTCCGGGCAGGCCCGACATCGTGCCTACCCGCGTCGGTTCGGCAAGAACATGCAGATTTAGGGCTCAGAGCGTGCCGAGAAATGTCCGTTGGGTTTGCTTGGGACGGGAGGTCGCATGCGGCGCGCACCGCGCGAGCTCTTATTATATAGCTGTCCGCCGGTCCACGAGAAGGGTATTCGCCGGCGGTGCGGCTGGCGTATCTCGCTCTATCCACCTCCTCCGTTACCGAGCTAAGATGCGAACCGGGTCCAGAAGGGCACATAGGGTTACATATATCGGATACTACTCGATGTAACACACACCCGTCGTCGCACAGAGGGCGTCACGGCCCAGCCGAGTACCAGAAAAATGTGTCCTACAGACTAGATGCCTCGCGCCGCGACAGGGAATATCTGGTTCCCAGACCTTCATCGTCTTGTTTGTGGACAGTGGCTATACACCCCTATCAGACAAGCGCGGCCCAGCCCGCTTGTCTACTAGAATAGCATGGCCGGGCCTGCTCAAGTGCCGCCTGACCACTAGCCGTACCAGAATGCGAGCCTGCGCTGGTGCCAGACCGCTATTCTCGCAAGGTCCGAGCTCTAGATCGGGTTGTTGCCCAGGGACCCCAAAGGGCATCGGTTTTAGGCTCAGTCCGTACCACAGTGACGACGGCCGGACCTAGCTGGCGAGGGCCACAGACCTCTGATACGGGCAAGGGCCCCAGGATGCTAACCAAGGGAACCGGGTTTATCATTCATGGCAGCTTCCGTACGTATGCAGAGGAACTCCTAGGTACGCCGAGGGCGATCATGAGCAACGCCGGGCGGCGGGGGGATCGCCGAGGAAGTTGTGGGGGGCGTCGTCCGGTGGCGGTCCGACGGGGGCCAGCACCTGCGGGCGGGCAGGACCAGCCCGGCGCTGGCCCTCCTCGGCCCCCGTCTCGGAACGGGCCACCCAGGGGGGGCCGTGCGCCCGGCGGGGCGCCAGCGCCCCCAGGCCACTGCGCCGCCGCGGGGCGAGCCCTCGGGGGGGCCCCGTAGGGCTTGGGTACCTCCGGGCGACGAGCAGGGGCAGTCGCTCGAGGCGGAGCCATTGCACGCGGCGCCTCGGCGGTCGGGTCTTGACCCGCCCGGTGACTACCGTGCCTCCGGGAGCTCCGCGCGAGCCGCCACCCCCCGGTGCGCGTACCCCACCGCCCCTGGGGCCCTGATCCGGCCGGGATTAGACTGCCCGGTGGCAGGAGCCGTGTCCTCTGCGCCGTCTGACATTCACACGGCGCGGGGGCGGCGGACCGCGGACGAACCTCCTGGTTGCGGCCTCGGACGCCCGAGCAGTGCCCGCGCCCGGCCTGGTGGCACTGGCCGGGCCTCCGGGGCCGACACACGGTGCCCCGGCTCGCCCGCATACGGGGGGGGCCAACGGGGGCGCCGGCGCGCCCACAGGCGGCGCACGGACGCCCTGGGAGGGGTTCCTCGCAGTGCGCCCCCTTGGCGCGCAGGTGGCTGCCGCTCGGTGCTCCGGACCCCGCTGGCCAGTGGGCCCGTGGCGAGTCTGCGGCGGACTGCGCCCAGTCCTGGGGCGGCCCCCGCTCCCCCGGCGGCCGCCGAACGGTAATGCAGGCACGTGAGCGGCAACGGGAAGATGCCCTGGCGTAGACGCCGTGAGTGTTGGCGGGGTGCCCCCCCCTGGTCCGAACCCGCAGAGGAGCACGTCCGCGTCTACCGGCACGGCGGAGAGAGGCGCCAACGTGCCGGGCGGCCAGGGCGGGGGCCGGCCGCTCCGCCGCGGGCGCCGGGCGGTGCGGCCCGTCGACCC     
I       TCAATTTGTTTTTACTAAATAAGACAAAAGAAATAGTAAAGTGGTTCTGAAATTTAAAACATTTATTATCAATCATTTATTAGCAATTTCATATTCATTTTCTTAATATTTTACTACTAATGTATAACAAAAATTAGCAAATATTTTTAATTAAAACTAGCAAATCTAAATTTTGTATGTAATTATTTGTTTGATTTACACTAAAAAAATATTATAACAGGTTTCAAAAAATATAATATACGCACTTACCAATTTGATTCATCTTTATTCTAGGAATCAAATTAATTTAGTTAGTAGTAAAAACTCATTATTTATTGTAAAAGTAAATATGATTATAATAAAAAGATTTTAAAACATAAAATTTATTATTTAAATTAGATAGTTAAAATATTAAATACAAACTATATAAGTAAAAAATAATTAGATGAAAGTTTAGAATTATCCTGTCTAACAGTAAAATAAAAACAAAACTACATTATTTTTTCATATACATGCCCTTAACTTAACGATTGAAGTACGTACATACACCATTTAATTTAACTTATCAAACATTATTCAGTAAAAAAAATTATAATTACTACGGAAATTTTCAAAAATCCTCAAGAAGCTGAACTATCTGACCCGTAATATACCAATTTAGTAAAATTTTAAAAATTGTTATAATTACTTATTCTAGTTCTTATGATTATAAATATTTTAAAATAGTTTTAAAATCTGGAGTTAAAATTTCAATTAAAAATAATTTATACATTTTGTGTAACATTACAAATCTTAAAAAGGGAATAATTGAATAAAAAATTTATTACATTAAATTACGAATCTTTACTAAATTGAATTGTTGATTTGTAATCATGATTATTTTACTACTAGATCTTACAATTTAAAATGTTATAAAAATGTAGTAACCTTATTTAGGGGGTAACTTTAATTTTTTAATGTGTGCTATCTATAACAATAATAAATTTTTTATTCTAAATCTGTTATGATTAAGTAATTCTAACTATCGGTTGCCGTGTGTGAGTATTGAAGTCTACATACAAGTCTCGCCATTACTCCAGGCTCGACGTGTTAACTTTTACGTGTTCATTCTTTTCGAGCTTTCAAATTCGCCAGTCCCGTTCAAATAGTAATTCTGATCTGCTGAAAGATGTCAAAGGATAAATATGCAGGTGAATAATTTCTGATCTCGACTGAATAATGACATATCCCAGTCAGATATGAGGTTCCCATTCCTCCCCTGTATTAGTAACAGGAACAGAGGCAGAACTTTTAATACCAAAATTAGTTGCCTGTCTATTTCTTGAGACCGATCAAGACTGTCAATGAGAATCCGATAGTCTTAAAGGTACGAGTCATAAAAGTGTCATATGATACGTTAATTTGTGGAAGTAACTACGACAGAGACAGACATCCCGCTCTAGTTGAGGACGCAAGGGGCTTAGTTCTACTCTAATTTGGGTGATAGGTAATAAATGCCCAGATACATCTGACTTCTCCGACGAGTGAAGATCCCAAAAGTGAAAAGACATAAAAGCGGTTAACATTACTTACGAAAAATAGAGTGCTTTATGATGGAGTATCATCCTACTTAATAAACTCGAAGGATAAACTACAGGGAAGCGCTTTGTTTCATTCTGGTGTATGCACGTCCGACCAGCCCAACTTGAGATCACCTGAACTTCTTCTTATATTATCTGAAGTCTGTTAGGGAAAACCATTGGCAGAATAAGTTATTCTAAATTCACGTCTCCCTTGGATTGTTTGCTACCATGCTTCAGACTCTTGTCTCTACTGTTCGCGTCCACCCCGTTACTTATGTGGTTCTAAGAAAGAGATTGGAACAACGACTCATGATTCTAGCAATGTAGAGAACTCTTTTAGACGTGTATTAGTACGCGATTGTACGAGAGAGGGTTTGTTCAACGTAAGAATTATATGTTGCAAGTGGCCTCTTCTTTGGGGTTTTGGCACCAAACAATAAGTTCAAATGACAGCCTTTACTCGTCCATGCCTCCCTAAACACTTCCTTTCAATGGAGTTGGATTGACTGCAAGGGCGGCTCAGAAGTGCTCCGTACGGTTGCTCGGCCTGTACGGCCCGTACCACATCGCGGTATCGCGCCAGCCTACCTGTGCGTTACCTGGCATTTCTGACGATACCCGTGGCTTCTACGCCATGGCGACACGACGCTCAGTGACTCCTTTCCGGGCAGGCCCGACATCGTGCCTACCCGCACCGATTCGGCAAGAACATGCAGACTTAGCGCTCAGAGCGGGCCGAGGAATGTCCGTTTGGTTTGCTTGGGACGGGAGGTCGCCTGCGGCGCGCCACGCGCGAGCTCATATTATATAGCTGTCCGCCGGTCCACGAGAAGGGTGTTCGCCGGCGGTGCGGCGGGCGTATCTCGCTCTGCCCACCTACTCCGTTACCGATCTATGATCCGCACCGAATGCAGAAGGGCACATAGGGTTACATATGTCGGAGTCTAATCGATGTAACACACGCCAATGGCCGCACAGAGGGCGTCACGGCTCAGCCGAGAACCGGGAAGGTGTGTCCTACAGACTAGTTGCATCGCGCCGCGACAGGGAATGTCTGGTTCCCAGACCTTAATCGTCTCGATTGTGGACGGAGGCTATACACCCCTATCAGACAGGCGAGCCCCAGCCGGCTTGTCTGCTAGGATAGCACGGCCGCTCCTGCTCGAGTGCCGCCTGACCATTAGCCTTACCGCTATGCGAGCCTGCTCAGGTGCAAGGCCACTACTCCCGCAAAGTCCGAGCTCTAAAGCGGGCTGTTGCCCAAGGACCCCAAGGGGCAACGCTTTTGGGCTTAGTCCGTACTACAGTGACGACGGCCGGAGCTAGCTGGCGAGGGCCACAGGCCTCTGATACGGGCAAAGGCTCCAGGATGCTCACCAAGGGAACCGGGTTTACCCTTCATGGCAGCTTCCGTACGTAAGCAGAGTAACTCCTAGGTACGCCGAGGGCGATCATGAGCAACGCCGGGCGGCGGGGGGATCGTCGAGGACGTTGTGGGGGGCGTCGCCCGATGGCAGTCCGACGGGGGCCCGCACCTGCGGGCGGGCAGGACCAGCCCGGCGCTGGTCCTCCGCGCCCCGCGGCTCGGAACGGGCCACGCGGTGGGGGCCGTGCGCCCGGCGGGGCGCCGGCGCCCCCAGGCCACTGGGCCGCCGCGGGGCGATCCCTCGGGGGGCCCCCGTAGGGCTTAGGGACCTCCGGGCTACGAGCAGGGGCGGTCGCTCGAGGCGGAGACATTGGACGCGGCGCCTCGGCGGTCGGGTCTGGCCCCGCCCGGCCACTACCGTGCCTCGGGGAGCTCCACGCGAGCCGCGACCCCCCCGTGGGCGTACCGCACCGCTGCTGGGGCCCTGCTCCGGCCGGGATTGGATTGCCCGGTGGTAGGAGCCGTGTCCTTTGAGCCGTCGGACATGCACACCGCGCGGGGGCGGTGGACCGCGGGCGGACCGCCCGGTTGCGGCCTCGGACGCCCGAGCAGCGCCCGCGCCCGGCCTGGTGGCACTGGCCGGGCCGCCGGGGCCGACACACGGTGGCACGGCTCGCCCCCATATGTGGGGGGATAACGGGGGCGCCGGCGGGCCCAAATGCGGCGCACGGACGCCCTGCAAGGGGTTCCTCGCAGTCCGCTGCCGTGGCGCGCGGGTGGCTACCGCCCGGTGCTCCGGACCCAGCAGGCCAGGGGGCCCGTGGCGAGTCTGCGGCGGACCGCGCCCAGGCCGGGCCCGCCCCGCGCTCCCCCCGCGGCCGCCGAACGGTAGTGCGGGCGCGTGAGCGGCAGCGGGTAGAGGCCCTGGCGTATACGACGTAAGGGCTGGTAGGGTGCCACCTCCTGCTCCGAACGGGCAGGGGCGCACGTCCGCCTCTACCGGCACGGCGTAGAGAGTCGCGAACGTGCCGGGCGGCCAGGGCGGGGGCCGGCCGCCCCGGCGCGCGCGCCGGGCGGTGCGGCCCGCCGACCC     
H       TCAATTTATTTTTACTAAATAAGACAAAAGAAATAGTAAAGTGGTTCTGAAATTTAAAACATTTATTATCAATCATTTATTAGCAATTTCATATTCATTTTCTTAATATTTTACTACTAATGTATAACAAAAATTAGCAAATATTTTTAATTAAAACTAGCAAATCTAGATTTTGTATGTAATTATTTGTTTGATTTACACTAAAAAAATATTATAACAGGTTTCAAAAAATATTATGTACGCACTTACCAATTTGATTCATCTTTATTCTAGGAATCAAATTAATTTAGTTAATAGTAAAAACTCATAATTTATTGTAGAAGTAAATATGATTATAATAAAAAGATTTTAAAACATAAAATTTATTATTTAAATTAGATAGTTAAAATATTAAGTACAAACTATATAAGTAAAAAATAATTAGATGAAAGTTTAGAATTATCCTGTCTAACTGTAAATTAAAAACAAAACTACACTATTTTTTTATATACATGCCCTTAACTTAACGATTGAAGTACGTACGTACACCATTTAATTTAACTTATCAAACATTATTCAGTAAAAAAGATTATAATTACTACGGAAATTTTCAGAAATCCTCGAGAAGCTGAACTGTCTGACCCATAATATACCAATTTAGTAAGATTTTAAAAATTGTTATAATTACTTATTCTGGTTCTTATGATTATAAATTTTTTCAAATAGTTTTAAAATCTAGAGTTAAAATTTCAATTAAAAATAATTTATACATTTTATGTAACGTTACAGATCTTAAAAAGGGAATAATTAAATAAAAAATTTATTACATTAAATTACGAATCTTTACTAAATTGAATTGTTGATTTATAATCATGGTTATTTTACTACTAGGTCTTACAATTTAAAATGTTATAAAGATATAGTAACCTTATTTAAGGGATAACTTTAATTTTTTAATGTGTGCTATCTATAACAATAATAAATTTGTTATTCTAAATCTGTTATGATAAAGTAATTCTAACTATCGGTTGCCGTGTGTAAGTGTTGAAGTCTACGTAGAAGTCTTCCTATTACTCCAAGATCGACGTGTTAATTTTTTCGTGGTCATTCTTTTCAAGCTGTCAAATTCGCCAGTCCCGTTCAAATACTAATTCTGATCTGCTGAAAGATGTCAAAGGATAAGTATGCAGGTGAATAGTTGTTAATCCCGACTGAATAATGACATATCCCAGTCAGATGTGAGGTTATCATTCCTCTCCTGTATTGGTAACAGGAACAGAGGCAGAACTATTAAGACTAAAACTAGTTGCCTGTTTATTTCTTGATACCGATCAAGACTGTCAATGAGAATCCGATAGTCTTAAAGGTGCGTGCCATAAAATCGTCATATGATACGTTAATTTGTGGATGTAACTACGACAGAGACAGACGTCTCGCTCTAGTTGAGGACGCAGGGGGCTTAGTACTACTCTAATTTGGGTGATAGGTAATAAATGCCCAGATACATCCAACTTCTCCGATGAATGAAGATGTCAAAGGTGAAAAGAGATAAAAGCGGTTAACATTACTTACGAAAAATAGAGTGCTTTATGATGAAGTATCATCCTACTTAATAAACTCGAAGGATAAACTACAGAAAAGCGCTTTGCTTTATTCCGGTATATCCAAGTTCGACCAGCCCTACTTGAGAACACCCGAACTTCCTCTTATATTATCTGAAGTCTGTTAGGGGAACCCATTGGCAGAATAAATTATTCTACATACACGTCCCCCTTGGATTGTTTGCTACCATACTTCAGACTCTTGTTTCTCCTGTTTGCGTCCACCCAGTTACTTATCTGATTCTGAGAAAGAGATTAGAACAGCGACTCATGATTCTAGGAATGTATAGGACTCTTTTAGACGTGTATTAGTATGCGATTGTGCGAGAGAGGGTTTGTTCGACGTAAGAATTATATGTTGCAAATGCCCTCTTCTTTGAGATTTTGGCACTAAACAATAAGTTCAAGTGACAACCTTCACTCGTCCATGTCACCCTAAACACTCCCTCTCGAACGAATGGGATTGACTGCAAGGGCGGGTCGGAAGCGCTCCGTGCGGTCGCTCGGCCTGTACGGCCCGTACCACATCGCGGTATCGCGCCGGCCAAACTGTGCGTTTCCTGGCATTTCTGACGATACCCGTGGCTTCTACGCCATGGCGACACGACGCTTAGTGACGCCCTTCCGGGCAGGCCCGACATCGTGCCTACTTTCATCGATTCGGCAAGAACAAGCAGATTTAGCGCTCACAGCGGGCCGAGGAATGTCCGTATGGTTTGCTTGGGACGGGAGGTCGTATGCGGCGCGCGCCGCCCGAGCTCTTACTATATAGCTGTCCGCCGGATCACGAGAAGGGTATTCGCCGGCGTTGCGGCTGGCGTATCTCGCTCTGCCGACCTAGTCCGTTACCGAGCTATGATCCGAACCGGGTGCAGAAGGGCACATGAGGTTACATGCACCGGATACTGCTCGATGTAACACACTCGTGTGGTCGCACAGAGGGCGTAACGGCCCAGCCGAGTACCAGAAGGGTGCGTCCCATAGACTAGATGCTTCGCGCCGCGACGGGGAATGTCTAGTTCCCAGACCTTCATCGTCTCGTTTGTGGACAGGGGCTATACACCCCTATCTGACAAGCGGGCCCCAGCCGGCTTGTCTACTAGGATAGCACAGCCGGACCTGCTCGAGTGCCGCCTGACTACTAGAGCTACCACTATGGGAGCCTGCGCCGGTGCGAGACCACTACTCCCGCAAGGTCCGAGCTCTAAAGCGGGCTGTTGCACAGGGACCCCAAGGGGCAGCGGTCTTAGGCTAAATCCGTACTGCAGTTACAACGGCCGGACCTAGCTGGCGGGGGCCACAGGCCTCTGATACGGGCAAAGGCCCCAGGATGCTTACAAAGGGACCCGGGTTTATCCTTGATGGCAGCTTCCGTACGTATGCAGATGAACTCCTAGGTACGCCGAGGGCGATCATGAGTAACGCCAGGCCGCGGGGCGATCGCCGAGCACGTTGTGGGGGGCGTCGCCCGATGGCTGTCCTACGGGGGCCGGCACCTGCGGGCGGGCAGGACCAGCCCGACGCTGGGCCTCCCCGACTCGCGTCTCGGAACGGGCCACCCGGGGGGCGCCCTGCGCCGGGCGGGGCCCCGGCGCCCCCAGGCCACTGCGTCGCCGCGGGGGGTGCCCTCGGGGGGGCCCCGTAGGGCTTGGGGACCTTCGGGCTACGAGCAGGGGGAGTCGCTCGAGGGGAACGCATTGCCCGCGGCGCCTCGGCGGTCGGGCCTGGGCCCGCCCGGCCACTACCGTGCCTCGGGGAGCTCCACGCGAGGCGCCACCCGCCCGTGGGCGTACCACACCGCCCCTGGGGCCCGGGTCCGGCCGGGACTGGACTGCCCGGTGGTAGGAGCCGTGTCCTCTGGGCCGTCGGACATGCACACTGCGCGGGGGCGGTGGACCGCGGTCGGACCCCGGGGTTGCGGCCTCGGACGCCCGAGCAGAGCCCGCGCCCGGGCTGGTGGCATTGGCCGGGCCGCCGGGGCCGACACACGGTGCCACGGCTCGCCCACATACGGGAGGGATCAACGGCGGCGACGGCGTGCCGAAAGGCGGCGCACGGACGCCCTCCAAGGGGTTCCTCGCAGTCCGCCACCCGGGCGCGCGGGTGGCTGCCGCACGGTGCTCCGGACCCCGCAGGCCAGGGCGCCCGTTGCGAGTCTGCGGCGGACAGCGCCCAGCCCGGGCCCGCCCCACGCTCCCCCCGCGGCCGCCGAACGGGACTGCAGGCACGTGAGCGGCAGCGGGCAGAGGCGCTGGCGTAGACGCCGTGAGGGCTGGCGGGGTGCCACCTCCTGGTCCGAGCGCGCAGGGGCGCACGTCCGCATCTACCGGCACGGCGGAGAGAGCCGCGAGCGTGCCGGGCGGCCAGGGCGGGGGCCGGCCGCTCCGGCGCGCGCCCCGGGCGGTACGGACCGCCGACCC     
G       TCAATTTATTTTTACTAAATAAGACAAAAGAAATAGTAAAGTGGTTCTGAAATTTAAAACATTTATTATCAATCATTTATTAGCAATTTCATATTCATTTTCTTAATATTTTACTACTAATGTATAACAAAAATTACCAAATATTTTTAATTAAAACTAGGAAATCTAGATTTTGTATATAATTATTTGTTTGATTTACACTAAAAAAATATTATAACAGGTTTCAAAAAATATTATTTACGCACTTACCAATTTGATTCATCTTTATTCTAGGAATCAAATTAATTTAGTTAATGGTTAAAACTCATAATTTATTGTAAAAGTAAATATGATTATAATGAAAAGATTTTAAAACATAAAATTTATTATTTAAATTAGATAGTTAAAATATTAAATACAAACTATATGAGTAAAAAATAATTAGATGAAAGTTTAGAATTATCCTGTCTAGCTGTAAACTAAAAACAAAGCTACACTATTTTTTTATATACATGCCCTTAACTTAACGATTGAAGTACGTACGTACACCATTTAATTTAACTTATCAAACATTATTCAGTAAAAAAAATTATAATTACTACGGAAATTTTCAAAAATCCTCTAGAAGCTGAACTATATGACCCTTAATATACCAATTTAGTAAAATTTTAAAAATTGTTATAATTACTTATTCTAGTTCTTATGATTATAAATGTTTTAAAATAGTTTTAAAATCTGGAGTTAAAATTTCAATTAAAAATAATTTATACATTTTATGTAACATTACAGATCTTAAAAAGGGAATAATTAAATAAAGAATTTATTACATTAAATTACGAATCTTTACTAAATTGAATTGTTGATTTATAATCATGATTATTTTACTACTAGATCTTACAATTTAAAATGTTATAAAAATATAGTAACCTTATTTAAAGGGTAACTTTAATTTTTTAATGTATGCTATCTATAACAATAATAAATTTATTATTCTAAATCTGTTATGATTAAGTAATTCTAACTATAGGGTGCCGTGTGTGAGTGTTGAAGTCTACATAGAAGTCTCCCCATCACTCCAGGCTCGACGTGTTAATTTTTTCGTGTTTATTCTTTCCAAGCTCTCAAATTCGCCAGTCCCGTTCAGATTCTAGTTCTGATCTGCTGAAAGATGGCAAAGGATAATTATGCAGGCGAATACTTCTTTATCTCGACTGAATAATGACATATCCCAGTCAGATATGAGGTTTTCATTCCTCCCCTGTATTAGTAACAGGAACAGAGGCAGAACTCTTAAAATTAAAAATAGTTGCCTGTTTATTTCTTGATACCGATCAAGACTGTCAATGGGAATCCGATAGTCTTAAAGGTGCAAGGCATAAAGCCGTCATATGATACGTTAATTTGTGGAGGTAACCACGACAGAGACAGACGTCCAGCTCTCGTTGAGGACGCAAGGGGCTTAGTCCTACTCTAATTTGGGTGATAGGTAATAAATGCCCGGATACATCTGACTTCTCCGATGAATGAAGATTCCAAGTGTGAAAAGACATGAAAGCGGTTAACATTACTTACGAAAAATGCAGTGCTTTATGATGAAGCATCATCCTACTTAATAAACTCGAAGGATAAACTACAGACAAGCGCTTTGTTTCATTCTGGTATATACACGTTCGACTAGCCCTACTTGAGAACACCTGAACTTCCTCTTATATTATCTGAAGTCTGTTAGGGGAATCCATCGGCAGAATAAATTATTCTAGATACACGTCTCCCTTGGATTGTTTGCCACCATGCTTCAGACTCTTGTTTCTTCTGTTCGCGTCCACCCAGTTACTTATATGATCCTGAGAAAGAGATTCGGACAACGACTTATGTTTCTAAAGATGTAGAGAACTCTTTTAGACGTGTATTAGTATGCGATTGTACGAGAGAGGGTTTGTTCAACGTAAGAATTATATCTTGCAAGTGGCTTCTTCTCTGAGATTTTGGCACTAAACAATAAGTTCAACTGACAACCTTAACTCGTCCATGCCCCCGTAAACCCTCCCTTTCAATGAAGTGAGACTGACTGCAAGGGCGGCTTGGAGATGCTCCGTGCGATCGCTCGGCCTGTACTGCCCGTACCATATCGCGGTACCACGCCGGCCTAGCTGTGCGTTGCCTGGCATTTCTGACGATGCCCGTGGCTTGTACGCCATGGCGACACGACGCTCAGTAACCCCTTTCCGGGCAGGCCCGACATCGTGCCTACCCACACCGATTCGGCAAGAACACGCAGGCTTAGGGCTCAGAGCGAGCCGAGGAATGTCCGTGTGGTTTGCTTGGGACGGGAGGTCGCATGCGGCGCGCACCGTTCAAGCTCACACTATATAGCTGTCCGCCGGTCCACGAGAAGGGTATTCGCCGGCGATGCGGCCGGCGTATCCCGCTCTGTCGACCTGCTCCGTTACCGAGCTATGATTCGGACTGAGTTCAGAAGGGCGCATGAGGTTACATGTGTCGGAGTCTAGTCGATGTAACACATACTCGTGGTCGCACAGAGGGCGTGACGGCCCAGCCGAGTACCGGGAAAACGTGTCCCATAGACTAGATGCTTCGCGCCACGATAGGGAATGTCTGGTGCCCAGACCTTCATCGCCTCGCTTGTGGACAGGGGCTATACACCCCTATCAGACGAGCGGACCCCAGCCGGCGTGTCTACTAGCATAGCACGGCCGGACCTGCTCGAATGCCGCCTGACTATTAGCCATACCGCGATGAGAGCCTGCGCTGGTACGAGGCCGCTACTCCCGCAAGGTTCGAGCTCTAAATACAGTTGTTGCTCAAGGACCCCAAGGGGCATCGATTTTGGGCTCAGTCCGTGCTACAGTGACGACGGCCGGAGCTAGCTGGCGAGGGCCACAGGCCTCTGATACGGGCAAAGGGCCCAGGATGCTTACTAAGGGAGCCGGGTTTACCGTTTGTGGCAGCTTCCGTACGTATGCAGAGCAACTTCTAGGTACGCCGAGGGCGATCATGAGTAACGCCTGGCAGCGGGGGGATCGTCGAGGACGTTGTGGGGGGCGTCCCCCGGTGGCGGTGCGACGGGGGCCGGCACCTGCGGGCGGGTAGGACCAGCCGGGCGCTGGTCCTCCGCGCCCCACGTCTCGGAACGGGCCACCCGGAGGGGGCCGTGCGCCCGGCGGGGCGCCAGCACCCCCAGGCCACTGCGCCGCCGCGGGGGGAACCCTCGGCGGGGCCCCGTAGGGCTGGGCGTCCTTGGGGCTACGAGCAGGGGCGGTCGCTTGAGGGGGATTCATTGGGTGCGGCGCCTCGGCGGTCGGGGCTGGGCCCGCCCGGTGACTACCGTGCCTCGGGGAGCTCCACGCGAGCCGCGACCCGCCCGTGGGCGTACCGCACCGCGGCTGGGGCCCCGGTCCGGCCGGGACTGGAATGCCCGGTGGCGGGAGCCGTGTCCTCTGCGCCATCGGACATGCACACCGCGCGGGGGCGGCGGACCGCGGGCGGACCCCGTGGTTCCGGCCTCGGACGCCAGGGGAGGGCCCGCGCCCGGCCTGGTGTCATTGGCCGGGCCGCCGGGGCCCACACACGGTGCCGCGGCTAGCCCGCATACGGGGGGGCCCAACGGGGGCGCCGGCGGGCCCAGAGGCGGCGCACGGACGCCCTCGAAGGGGTTCCTCGCAGTCCGCCCCCCTGGCGCGCCGGTGGCTTCCGCCCGGCGTTCCGGACCCCGCCGGCCAGGGCGCCCGTGGCGAGTCTGCGGCGGACAGCGCCCAGCCCGGGCCCGGGCCGCGCTCCCCCGGCGGCCGCCGAACGGGAATGCGGGCACGTGAGCGGCAGCGGGCAGAGGCCCTGGCGTAGACGACGTAAAGGCTGGAAGGGTGCCGCCGCCTGCTCCGAACGCGCAGGGGTGCACGTCCGCTTTTACCGGCACGGCGGAAAGAGGCGCCAGCGTGCCGGGCGGTCAGGGCGGGGGCCGGCCGCCCCGGCGCGGGCCCCGGGGGGTGCGGCCCGCCGACCC     
F       TCAATTTATTTTTACTAAATAAGACAAAAGAAATAGTAAAGTGGTTCTGAAATTTAAAACATTTATTATCAATCATTTATTAGCAATTTCATGTTCATTTTCTTAGTATTTTACTACTAATGTATAACAAAGATTAACAAATATTTTTAATTAAAACTAGCAGATCTAGAATTTGTATTTAATTATTTGTTTGATTTACACTAAAAAAATATTATAACAGGTTTCAAAAAATATTATATACGCACTTACCAATTTGATTCATCTTTATTCTAGGAATCAAATTAATTTAGTTATTAGTAAAAACTCATGATTTATTGTGTAAGTAAATATGATTATAATAAAAAGATTTTGAAACATAAAATTTATTATTTAAATTAGATAGTTAAAATATTAAATACAAACTATATAAGTAAAAAATAATTAGATGAAAGTTTAGAATTATCCTGTCTAACTGTAAACTAAAAACAAAACTACACTATTTTTTTATATACATGCCGTTAACTTAACGATTGAAGTACGTACATACACCATTTAATTTAACTTATCAAACATTATTCAGTAAGAAAAATTATAATTACTACGGAAATTTTCAAAAATCCTCAAGAAGCTGAACTATCTGACCCGTAATATACCAGTTTGGTAAAATTTTAAAAATTGTTATAATTACTTATTCTAGTTCTTATGATTATAAGTATTTTGAAATAGTTTAAAAATCTAGAGTTAAAATTTCAATTAAAAATAATTTATACATTTTATGTAACATTACAAATCTTAGAAAGGGAATAATTAAATAAAAAATTTATTACATTAAATTACGAATCTTTACTAAATTGAATTGTTGATTTATAATCATGGTTATTTTACTACTAGATCTTACAATTTAAAATGTTATAAAAATATAGTAACCTTATTTAAAGGATAACTTTAATTTTTTAATGTGTGCTATCTATAACAATAATAAATTTATTATTCTGGATCTGTTATGATTAAGTAATTCTAACTATCGGATGCCGTGTATAAGTGTTGAAGTCCACGTAGAAGTCTCACTATTACTCCAGGTTCGACGTGTTAATTTTTACGTGTTCATTCTTTTCAAGCTTTCAAATTCGCCAGTCCCGTTTATGTACTAGTTCTGATCCGCTGAAAGATGTCAAAGGATAAATATGCAAGTGAATAGTTGCTAATCTCGACTGAATAATGACATATCCCAGTCAGGCGTGAGGTTGTCATTCCTCCCCTGTATTGGTAACAGGAACAGAGGCAGAACTATTAAAACTAAAATTAGTTGCCTGTTTACTTCCTGATACCGATCAAGACTGTCAATGAGAATCCGATAGTCTTAAAGGTACACGACATAAGACCGTCATATGATACGTTAATTTGTGGAAGTAACTACGACAGAGACGGACGTCCCGCTCTAGTTGAGGACGCACGGGGCTTAGTGCTACTCTAATTTGGGCGATAGGCAATAAATGCCCAGATACATCTGACTTCTTCGATGAGTGAAGATTCCAAAGGTGAAAAGACATGAAAGCGGTTAACATTACTTACGAAAAATAGAGTGCTTTATGATGGAGCATCATCCGACTTAATAAACTCGAAGGATAAACTACAGCCAAGCGCTTTGTTCTGTTCCGGTATATACATGTTCGACTAGCCCTACTTGAGAACACCTGAACTTCTTCTTATGTTATCTGAAGTCTGTTAGGGGAATCCATTGGCAGAAGAAATTATTCTAGATACACGTCCCCCTTGGATTGTTTGCTACCATACTTTAGACCCTTGTTTCTTCTGTTGGCGTCCACCCAGTTACTTATATGATTCTAAGAAAGAGATTGCGACAACGACTCATGTTTCTGAAAATGTAGAGTACTCTTTTAGACGTGTACTATTATGCGATTGTGCGAGAGAGGGTTTGTTCAACGTAGGAATTATATATTGCAAGTGACTTCTTCTTTGAGATTTTGGCACTAAACAATAAACTCAACTGACAGCCTTCACTCGTCCATGCCGCCCTAAACACTTCCTTTCAAAAGAGTCGGAATGACTGCAACGGCGGTTCGGAGCAGCTCCGTACGGTTGCTAGGCATGTACAGCCCGTACCAGATCGCGGTACCTCGCCGGCCTACTTGTGCGTTGCCTGGCATTTTTGACGATACCCGTGGCTTTTACGCCATGGCGACACGACGCTCATTGACTCCTTTCCGGGCAGGCCCGACATCATGCCTACCCTCACCGATTCGGCAAGAACACGCAGATTTAGTGCTCAAAGCGCGCCGAGAAATGTCCGTATGGTTTGCTTGGTACGGGAGGTCGTATGCGGCACGCACCGCTCGAGCTCTCACTATTTAGCTGTCCGCCGGTCCACGAGAAGGGTATTCGCCGGCGATGCGGCTGGCGTATCTCGCTCTATCAACCTACTCCGTTACCGAGCTATGATCCGAACCGAGTACAGACGGGCACATAGGGTTACATGTGTCCGAGACTAGTCGATGCAACACACGCTAATGGTCGCACAGAGGGCGTAACGGCTCAGCCGAGTACCAGAATAGTGTGTCCTACAGACTAGTTGCTTCGCGCCACGACGGGGAATCTCTGGTTCCCAGACCCTCCTCGTCTCGTTTGTGGACAGGGGCTATACACCCCTTTCAGACACGCGTACCCCAGCCGGCTTGTCTGCTAGGATAGCAAGGCCGGACCTGCTCGAGTGCCGCCAGACTATTAGTCCTACCATGATGGGAGCCTGCGCAGGTGCAAGGCCGCCACTCCCGCAAGGTCCGAGCTTTAAAACGGGCTGTTGCACAAGGACCCCAAGGGGCACCGATGTTAGACTCATTCCGTCCTACAGTGACGACGGCCGGAACTAGCTGGCGAGGGCCACAGGCCTCTGATACGGGCAAAGGCCCCAGGATGCACACTAAGGGAACCGGGTTTACCGTTCGTGGCAGCTTCCGTACGTATGCAGAGGAACTCCTAGGTACGCCGAGGGCGATCATGAGCAACGCCGGGCAGCGGGGAGATCGCCGAGGACGTTGTGGGGGGCGTCGGCCGGTGGCCGTCCAACGTGCGCCGGCACCTGCGGGCGGGCAGGACCAGCCCGGCGCTGGGCCTCCGCCGCCCACGTCTCGGAACGGGCCACCCGGAGGGCGCCGTGCGCCCGGCGGGGCGCCGGCACCCCCAGGCCACTGCGGCGCCGCGAGGTGAGCCCTCGGAGGGGCCCCGTAGGGCTTGGGAACCTCGGGGCAACGAGCAGGGGCAGTCGCTCGAGGGGGAGCCATTGGGCGCGGCGCCTCGGCGGTCGGGTCTGGGCCCGCCCGCCCACTACCGTGCCTCCGGGAGCTCCACGCGAGTCGCAACCCGCCTGTGGGCGTACCACACCGCGGCTGGGGCCCCGGTCCCGCCGGGATTGGATTGCCCCGTGGGAGGAGGCGTGTCCTCTGGGCCGTCTGACATGCACACGGCGCGGGGGCGGGGGACCGCGGGCGGACCCCCGGATTGCGGCCTCGGACGCCCGAGTAGCGCCCGCGCCCGGCCTGGTGGCACTGGCCGGGCCGCCGGGGCCGACACACGGTGCCACGGCTCGCCCGCATAGGTGGGGGCCCAACGGAGGCGCCGGCGGGCCCACAGGCGGCGCACGGACGCCCTCCAAGGGGTTCCTCGCAGTCCGCCGCCTCGGTGCGCAGGTGGCTACCGCCCGGCGCTCCGGACCCCGCCGGCCAGGGCGCCCGTCGCGAGTCTGCGGCGGACGGCGCCCAGCCCGGGCCCGCCCCGCGCTCCGCCCGCGGCCGCCGAACGGGACTGCAGGCACGTGAGCGCCAGGGGGCAGACGCCCTGGCGTATACGACGTGAGAGTTGGCGGGGAGCCACCCCCTGCTCCGAACACGCACGGGTGCACGTCCGCATCTACCGGCACGGCGGACAGAGCCGCGAACGTGCCGGGCGGCCAGGGCGGGGGCCGGCCGCCCCGGCGCGTGCCCCGGGCGGTGCGGACCGCCGACCC     
E       TCAATTTTTTTTTACTAAATAAGACAAAAGAAATAGTAAAGTGGTTCTGAAATTTAAAACATTTATTATCAATCATTTATTAGCAATTTCATATTCATTTTCTTAATATTTTACTGCTAATGTATAACAAAAATTAACAAATATTTTTAAATAAAACTAGCAAATCTAGAGTTTGTATATAATTATTTGTTTGATTTACACTAAAAAAATATTATAACAGGTTTCAAAAAGTATTATATACGCACTTACCAATTTGATTCATCTTTATTCTAGGAATCAAATTAATTTAGTTAATGGTAAAAACTCATGATTTATTGTGAAAGTAAATATGATTATAATAAAAAGATTTTAAAACATAAAATTTATTATTTAAATTAGATAGTTAAAATATTAAGTACAAACTATATAAGTAAAAAATAGTTAGATGAAAGTTTAGAATTATCCTGTCTAGCTGTAAAATAAAAACAAAACTACACTATTTTTTTATATACATGCCCTTAACTTAACGATTGAAGTACGTACATACACCATTTAATTTAACTTGTCAAACATTCTTCAGTAAAAAAAATTATAATTACTACGGAAATTTTCAAAAATCCTCAAGAAGCTGAACTATCTGACCCATAATATACCAATTTAGTAAAATTTTAAAAATTGTTATAATTACTTATTCTAGTTCTTATGATTATAAATATTTTAAAATAGTTTTAAAATCTGGAGTAAAAATTTCAATTAAAAGTAATTTATACATTTTATGTAACGTTACAAATCTTAAAAAGGGAATAATTAAATAATAAATTTATTACATTAAATTACGAATCTTTACTAAATTGAATTGTTGATTTATAATCATGATTATTTTACTACTAGATCTTACAATTTAAAATGTTATAAAGATATAGTAACCTTATTTAGGGGATAACTTTAATTTTTTAGTGTATGCTATCTATAACAATAATAAATTTATTATTCTAAATCTGTTATGATTAAGTAATTCTAACTATCGGCTGCCGTGTATTAGTGTTGAAGTCTACTTAAAAGTCTCCCTATTACTCCAAGTGCGACGTGTTAATTTTTACGTGCTCATTCTTTTCAAGCTTTCAAATTCGCCAGTCCCGTTCAAATACTAGTTCTGATCTGCTGAAAGATGTCAAAGGATAAATATGCAAGTGAATAGTTCCTGATCTCAATTGAATAATGACATATCCCAGTCAGTAGTGAGGTTAGGACTCCTCCCCTGTATTGGTAACAGAAACAGAGGTAGAACTTCTAAAATTGAAATTAGTTGCCTGTCTGCTTCTTGATACCGATCAAGACTGTCAATGCGAATCCGATAGTCTTAAAGGTACGAGACATAAAACCGTCATATGATACGTTAATTTGTGGATGTAACCACGACAGAGACAGACGTCCCGCACTAGTTGAGGACGCAAGGGGCTTAGTACTACTCTAATTTGGGTGATAAGTAATAAATGCCCTGATACATTTGACTTCTCCGACAAATGAAGATTCCAACGGTGAAAAGACATAAAAGCGGTTAACATTACCTACGAAAAATGGAGTGCTTTATGATGTTGCATCATCCCACTTAATAAACTCGAAGGATAAACTACAGAGAAGCGCTTTGCTTCATTCCGGTATATGCACGTTCGACAAGCCCCACTTGAGAACACCTGAACTTCTTCTTATATTATCTGAAGTCTGCTAGGGGAACTCATTGGCAGAACAAATTATTCTAGATACACGTCCCCCTTGGATTGTTTGCTACAATACTTGGGACTCTTGTCTCTTCTGTTCGCGTCCACTCAGTTACTTATGTGATTCTGAGAAAGAGATTGAAACAACGACTTATGTTCCTAAAAATGTAGAAGACTCCTTTAGACGTGTATTAACATGCGATTGTGCAAGAGAGGGTTTGTTCAACGTAGGAATTATATATTGCAAGTGGCTTCTTCTTTGAAATTTTGGCACTAAACAATAAGTTCAACTGACAACCTTCACTCGTCCATGCCGCCCTAAACACTTCCTTTCAACAGAGTGAGAGAGACTGAGAGGGCGGGTCAGAAACGCTCCGTGCGGTTGCTCGGCCCGTACGGCCCGTACCATATCGCGGTATCCCGCCGGCCTACCTATGCGTTCCCTGGCATTTCTGACGATACCCGTGGCTTCTACGCCATGGCGACACGACGCTCAGTGACCCCTTTCCGGGCAGGCCCGACATCGTGCCTACCCGCACCGATTCGGCCAGAACACGCAGAATTACCGCTCACAGCGAGCCGAGGAATGTCCGTCTGGTTTGCTTGGGACGGGAGGTCGCATGCGGCGCGCACCGCTCGAGCTCGTGCTATGTAGCTGTCCGCCGGTCCACGAGAAGGGTATTCGCCGGCAGTGCGGCAGGCGTATCCCGCTCTGTCTACCTACTCCGTTACCGAGCTATGATCCGAACGGAGTGCAGAAGGACGCATAAGGTTACATGTGTCTGAGACTAGTCGATGTAACACACCCCTGTGGTCGCACAGAGGGCGTCACGGCCCAGCCGAGTACCCGGAAAGCGTGTCCCAGAGACTAGATGCGTCGCGCCGCGACGGGGAATATCTGGTTCCCAGACCTTCATCGTCTCGTTTGTGGACAGAGGCTATACACCCCTATCAGACAGGCGTACCCCAGCCTGCTTGTCTACTAGGATAGCACGGCCGGGCCCGCTCGAGTGCCGCCTGACTATTAGCTGTACCATGATGTGAGCCTGCGCAGGTGCGAGGCCGCTATTCCCGCAAGGTCCGAGCTCTAAAGCGGGCTGTTGCTCAAGGACCCCAACGGGCAGCGATATTAGGCTCAGTCCGTGCAACAGTAACGACGGCCGGATCTAGCTGGCGAGGGCCACAGGCCTCTGATACGGGCAACGGCCCCAGGATGCTAACAAAGGGACCCGGGTTTAGCATTCATGGCAGCTTGCGTACGTATGCAGATGAACTTCTTGGTACGCCGTGGGCGATCATGAGCAACGCCGGGCTGCGGGGGGATCGCCGAGGACGTTGTGGGGGGCGTCGCACGGTGGCGGTGCGACGGGGGCCGGCATCCGCGGGCGGGTAGGACCAGCCCGCCGCTGGTTCTCCACGGCGCCCGTCTCGGAACGGGCCACCCGGAGGGGGCCTTGCGCCCGGCGGGGCTCCGGCGCCCCCAGACCACTGGGCCGCCGCGGGGCGAGCCGTCGGGGGGGCCCCGTAGGGCTAGGCCACGTCCGGGCCACGAGCAGGGGCGGTCGCTCGAGGGGGACCCATTGCCCGCGGCGCCTCGGCGGTCGGGCCTGGACCCGCCCGATGACTACTGTGCCTCCGGGAGCTCCCCGCGAGGCGCGACCCGCCCGTGGGCGTACCTCACCGCCGCTGGGGCCCCGCTCCAGCCGGGAGTGGATTGCCCGGTGGCAGGAGCCGTGTCCTCTGGGCCATCGGACATGCACACGGCGCGGGGGCGGTGGACCGCGGGCGCACCCCCCGTTTGCGGCCTCGGACGCCGGAGGAGGGCCCGCGCCTGGACTGATGGCACTGGCCGGGCCACCGGGGCCGACACACGGTGCCGCGGCTTGCCCACATACGGGTGGGCCCAATGGCGGCGTCGGCGCGCCGAGACGCGGCGCACGGACGCCCTCCAAGGGGTTCCTCGCAGTTCGCGCCCTTGGCGCGCAGGTGGCTGCCGCCCGGGGGTCCGGACCCCGCCGGCCAGGGCGCCCGTGGCGAGCCTGCGGCGGACAGCGCCCAGTCCGGGCCCGCCCCACGCTCCCCCGGCGGCCGCCGAACGGGAATGCGGGCCCGTGACCGCCAGCGGGGAGAAGCCCTGGCGTGCACGACGTAAGCGCTGGCGGGGTGCCTCCCCCTGCTCCGAACACGCAGAGGTGCACGTCCGCGTGTACCGGCACGGCGCAGAGAGCCGCGACCGTGCCGGGCGGCCAGGGCGGGGGGCGGCCGCCACGGCGCGGGCCCCGGAGGGTGCGGCCCGCCGACCC     
D       TCAATTTATTTTTACTAAATAAGACAAGAGAAATAGTAAAGTGGTTCTGAAATTTAAAACATTTATTATCAATCATTTATTAGCAATTTCATATTCATTTTCTTAGTATTTTACTAGTAATGTATAACAAAAATTAGCAGATATTTTTAATTAAAACTAGCAAATCTAGAATTTGTGTTTAATTATTTGTTTGATTTACACTAAAAAAATATTATAACAGGTTTCAAAAAATATTATATACGCACTTACCAATTTGATTCATCTTTATTCTAGGAATCAAATTAATTTAGTTAGTAGTGAGAACTCATAATTTATTGTAGAAGTAGATATGCTTATGATAAAAAGATTTTAAAACATAAAATTTATTATTTAAATTAGATAGTTAAAATATTAAATACAAACTATATAAGTAAAAAATAATTAGATGAAAGTTTAGAATTGTCCTGTCTAACAGTAAATTAAAAACAAAACTACACTATTTTTTAATATACATGCCCTTAACTTAACGATTGAAGTACGTACGTACACCATTTAATTTAACTTGTTAAACATTATTCAGTAAAAAAGATTATAATTACTACGGAAATTTTCAGAAATCCTCAAGAAGCTGAACTATCTGACCCGTAATATACCAATTTGGTAAAATTTTAAAAATTGTTATAATTACTTATTCTAGTTCTTATGATTATAAATATTTTAAAATAGTTTTAAAATCTAGAGTTAAAATTTCAATTAAAAATAATTTATACATTTTATGTAACATTACAAATCTTAAAAAGGGAATAATTAAATAAAGAATTTATTACATTAAATTACGAATCTTTACTAAATTGAATTGTTGATTTGTAATCATGATTATTTTACTACTAGATCTTACAATTTAAAATGTTATAAAAATATAGTAACCTTATTTAAAGGATAACTTTAATTTTTTAGTGTGTGCTATCTATAACAATAATAAATTTGTTATTCTAAATCTGTTATGATTAAGTGATTCTAACTATCGGCTGACGTGTATAAGTGTTGAAGTCTACCTAAAAGTCTCCCTATTACTCCAGGTGCGACGTGTTAACTTTTACGTGTTCATTCTTTTCAAGCTCTCAAATTTGTCAGTCCCGTTCAACTGTTAATTCTGATCTGCTGAAAGATGTCAAAGGATAAATACGCAAGTGAACAATTGCTAATCCCGACTGAATAATGACATATCCCAGTCAGACATGAGGTTTTCATTCCTCCCCTGTATTAGTAACAGGAACAGAGGCAGAACTCGTAAAACTAAAATTAGTTCCCTGTTTAATTCTTGATACCGATCAAGACTGTCAATGAGAATCCGATAGTCTTAAAGGTGCGGGGCATAAGACGGTTATATGATACGTTAATTTGTGGAAGTAACTACGACAGAGACGGACGTCTCGCTCTAGTTGAGGACGCAAGGGGCTTAGTTCTACTCTAATTTGGGCGATAGGTAATAAATGCCCGGATACATCAAACTTCTCCGATGAATGAAGATATCAAAGGTGAAAAGACATAAAAGTGGTTAACATTACTTACGAAAAATGGAGTGCTTTATGATGAAGCATCATCCGACTTAATAAACTCGAAGGATAAACTACAGTAAAGCGCTTTGCTTCATTCCGGTCTATATATGTTCGACCAGCCCTACTTGAGAACATCTGAACTTCCTCTTATCATATCTGAAGTCTGTTAGGGGAACCCATTGGCAGAACAAATTATTCTACATACACGTCTCCCTTGGATTGTTTGCTCCCATCCTTCCGACCCTTGTTTCTTCTGTTTGCGTCCACGCGGTTACTTATGTGATTCTGAGAAAGAGATTATAACAACGACTTATGCTTCTGGAAATGTAGAGAACTCTTTTAGACGTGTAATAGTATGCGATTGTTCAAGAGAGGGTTTGTTCAACGTAAGAATTGTATATTGCAAGTGGCTTCTTCTTTGAAATTTTGGTACTAAACAATAAATTCAACTGACAACCTTCACTCGTCCCTGCCGCCCTAAACACTTCCTTTCAACAGAGTATGAATGACTGTAAGGGCGGCTTGGAGTTGCTCCGTACGGTGGCTCGGCCTGTACGGCCCGTACCACATCGCGGTACCACGCCGGCCTACCTGTGCGTTACCTAGCATTTCCGACGATACGCGTGGCTTCTACGCCATGGCGACCCGACGCTCACTGACACCTTTCCGGGCAGGCCCGACATCGTCCCTACCCCCACCGATTCGGCAAGAACATGCAGAATTAGCGCTCAGAGCGCGCCGAGAAATGTCCGTATGGTTTGCTTGGGACGGGAGGTCGCATGCGGCGCGCACCGCACGAGCTCTTACTATCTAGGTGTCCTCCGGGCCACGAGAAGGGTATTCGCCGGCGATGCGGCTGGCGTATCTCGCTTTGTCCACCTGCTCCGTTACCGAGCTATGATCCGAACTGAGTGCAGAGGGGCGCCTAAGGTTACATGTGTCGGAGACTAGTCGATGGAACACATACCGGTGGTCGCACAGAGGGCGTAACGGCGCAGCCGAGTACCAGCAGAACGTGTCCCATAGACTAGATGCCTCGCGCCACGACAGGGAATATCTGGTCCCCAGACCTTCATCGTCTCGTTTGTGGACAGGGGCTATACACCCCTATCAGACAGGCGAATCCCAGCCAGCTTGTCTACTAGCATAGCACGGCCGGGCCTGCTCGAGTGCCGCCGGACTATTAGCCTTACCGTAATGAGAGCCTGCGCAGGTGCGAGACCACTACTCCCGCAAAGTACGAGCTCTAAAGCCGGCTGTTGCCCAAGGACCCCAACGGCCAACGATATTTGGCTAAGTCCGTACTACAGTGACTACGGCCGGAGCTAGCTGGCGAGGGCCACAGGCCTCTGATACGGGCAAAGGCCCCAGGATGCTAACTAAGGGAGCCGGGTTTAGCATTCATGGCAGCTTCCATAAGTATGCAGAGGAACTGCTAGGTACGCCGAGCGCGATCATGAGCAACGCCGGGCGGCGCGGAGATCGCCGAGGACGTTGTGGGGGGCGTCGCCCGGTGGCGGTGCGACGGGGGCCGGCATCTGCGGGCGGGTAGGACCAGCCGGCCGCTGGTCCTCCGCGGCCCCCGTCTCGGAACGGGCCACCCGGAGGGCGCCGTGCGCCCGGCGGGGCGCCTGCGCCCCCAGCCCACTGCGCCGCCGCGGGGAGGTCCCTCGGGGGGGCCCCGTAGGGCTGGGGGACCTCCGGGCGACGAGCAGGTGATGTCGCTCGAGGGGGACCCATTGCCCGCGGCGCCTCGGCGGTCGGGGCTGGGCCCGCCCGGCGACTACTGTGCCTCCGGGAGCTCCACGCGAGTCGCCACCCACCCGTGGGCGTACCTCACCGCGGCTGGGGCCCAGGTCCGGCGGGGATTCGGGTGCCCGGTGCTAGGAGCCGTGTCCTCTGGGCCATCGGACATACACACGGCGCGGGGGCGGCGGACCGCGGGCGGACCCCGCGGTTGCGGCCTCGGACGCCCGAGCAGAGCCCGCGCCCGGCCTGGTGGCACTGGCCGGGCCGCCGGGGCCGAGACACGGTGCCCCGGCTTGCCCGCATACGGGGGGGCCTAAGGGGGGCGGCGGCGGGCCCAAAGGCGGCGCACGGACGCCCTGCAAGGGCTTCATCGCAGTCCGCCGCCGGGGCGCGCGGGTGGCTGCCGCCCGGAGGTCCGGACCCGGCCGGCCAACGCGCCCGTGGCGAGCCTGCGGCGGACAGCGCCCAGCCCGGGCCCGCGCCGCGCTCCCCCCGCGGCCGCCGAACGGGAATGCGGGCACGTGAGCGGCAGCGGGCAGAAGCCCTGCCGTATACGACGTAAGGGCTGGCGGGGTGCCACCCCCTGCTCCGAACGGGCAGAGGTGCACGTCCGCCTCTACCGGCACGGCGGAGAGAGCCGCGAGCGTGGCGGGCGGCCAGGGCGGGGGGTGGCCGCCGCGGCGCGGGCCCCGGGCGGTCCGGCCCGCCGACCC     
C       TCAATTTATTTTTACTAAATAAGACAAAAGAAATAGTAAAGTGGTTCTGAAATTTAAAACATTTATTATCAATCATTTATTAGCAATTTCATATTCATTTTCTTAATATTTTACTACTAATGTATAACAAAAATTAACAGATATTTTTAATTAAAACTAGCAAATCTAGAATTTGTATATAATTATTTGTTTGATTTACACTAAAAAAATATTATAACAGGTTTCAAAAAATATTATCTACGCACTTACCAATTTGATTCATCTTTATTCTAGGAATCAAATTAATTTAGTTAATAGTGAAAACTCATAATTTATTGTAAAAGTAAATATGATTGTGATAAAAAGATTTTAAAACATAAAATTTATTATTTAAATTAGATAGTTAAAATATTAAATACAAACTATATAAGTAAAAAATAGTTAGATGAAAGTTTAGAATTATCCTGTCTAACTGTAAATTAAAAACAAAACTACACTATTTTTTTATATACATGCCCTTAACTTAACGATTGAAGTACGTACATACACCATTTAATTTAACTTATTAAACATTATTCAGTAATAAAAATTATAATTACTACGGAAATTTTCAGAAATCCTCAAGAAGCTGAACTATCTGACCCATAATGTACCAATTTAGTAAAATTTTAAAAATTGTTATAATTACTTATTCTAGTTCTTATGATTATAAATATTTTGAAATAGTTTTAAAATCTAGAGTTAAAATTTCAATTAAAAATAATTTATACATTTTGTGTAACGTTACAAATCTTAGAAAGGGAATAATTAAATAAAGAATTTATTACATTAAATTACGAATCTTTACTAAATTGAATTGTTGATTTATAATCATGATTATTTTACTACTAGATCTTACAATTTAAAATGTTATAAAAATATAGTAACCTTATTTAGGGGATAACTTTAATTTTTTAATGTGTGCTATCTACAACAATAATAAATTTGTTATTCTAAATCTGTTATGATAAAGTAATTCTAACTACTGGTTGCCGTGTATGAGTTTTAAAGTCTACTTAAAAGTCTCCCTATTACTCTAGCTACGACGTGTTAAATTTTACGTGTTCATTCTTTTCAAGCTTTCAAATTCGCCAGTCCCGTTCAAATGTTAATTCTGATCTGCTGAAAGATGCCAGAGGATAAATACACATGCGAACAGTTGCTGATCTCGACTGAATAATGACATATCCCAGCCAGATATGAGGTTATCATTCCTCCCCTGTATTCGTAACAGGAACAGAGGCAGAACTCCTAAAACTGAAATTAGTTCCCTGTTTACTTCCTGATACCGATCAAGACTGTCAATGAGAATCCGATAGTCTTAAAGGTACGGGTCATAAAACGGTCATATGATACGTTAATTTGTGGAAGTAACTACGACAGAGACAGACGTCCCGCTCTTGTTGAGGACGCAAGGGGCTTAGTACTACTCTAATTTGGGCGATAGGTAATAAATGCCCGGATACATCAGACTTCTCCGAGGACTGAAGATTTCAAAGGTGAAAAGATATAAAAATGGTTAACATTACCTACGAAAAATGGAGTGCTGTATGATGAAGCATCATCCAACTTAATAAACTCGAAGGATAAACTACAGAGAAGCGCTCTGTTTCATTCTGGTGTATCCAAGTTCGACTAGCCCTACTTGAGAACACCTGAACTTCGTCTTATATTATCTGAAGTCTGTTAGGGAAAACCATTAGCAGAATAAATTATTCTAAATACACGTCTCCCTTGGATTGTTTGCTACCATACTTCAGACTCTTGTTTCTTCTGTTTGCGTCCACCCGGTTGCTCATGTGACTCTGAGAAAGAGATTAAAACAACGACTCATGTTTCTAAAAATGTAAAGGACTCTTTTAGACGTATATTAATATGCGATTGTGCAAGAGAGGGTTTGTTCAACGTAAGAATTATATTTTGCAAGTGGCTTCTTCTTTGAGGTTTTGGCACTAAACAATAAGCTCAACTGACAACCTTTACTCGTCCCTGCCGCCCTAAACGCTTCCTTTCAACAGAGTAGGAGTGACTGGATGGGCGGCTCGGAAGGGCTCCGTACGGTTGCTAGGCCTGTATGGCCCGTACCACATCGCGGTATCACGCCGGCCTACCTGTGCGTTGCCTGGCATTTCTGACGATACTCGTGGCTTCTACGCCATGGCGACACGACGCTTAATAACTCCTTTCCGGACAGGCCCGACATCGTGCCTACGCGCGCCGATTCGGCAAGAACAGGCAGATTTAACGCTCAGAGCGCGCCGAGGAATATCCGTGTGGTTTGCTTGGGACGGGAGGTCGCATGCGGCTCGCGCCGCACGAGCTCTTATTATATAGCTGTCCGCCGGTCCACGAGAAGGGTATTCGCCGGCGCTGCGGCTGGCGTATCCCGCTTTGTCCACCTGTTCCGTTACCGAGCTATGATCCGGACCGAGTACAGAAGGACACATAAGGTTACATGGGTAAGACACTAGTCGATGTAACACATACCCGTGGTCGCACAGAGGGCGTCACGGCCCAGCCGAGTACCAGGACAGTGTGTCCGGCAGACTAGGTGCGTCGCGGCGCGACAGGGAATGTCTGGTACCCAGACCTTCATCGTCTTGTTTGTGGACAGTGGCTATACACCCCTGTCGGACAGGTGGATCCCAGCCCGCTTGTCTGCTAGGATAGCACGGCCGGACCTGCTCGAGTGCCGCCTGACTACTAGGCATACCGCGATGCGAGCCTGCGCTGGTGCGAGACCGCTATTCTCGCAACGTCCGAGCTCCAAAGCAGGCTGTTGCCCAAGGACCCCAACGGACATCGATCTTAGTCTTAGTCCGTGCCACAGTGACGACGGCCGGAGCTAGCTGGCGAGGGCCACAGGCCTCTGATACGGGCAAAGGCTCCAGGATGCTGACCAAGGGAGCCGGGTTTAGCTTTTATGGCAGCTTCCGTACGTATGCAGAGCAACTACTAGGTACGCCGAGGGCGATCATGAGCAACGCCGGGCGGCGGGGAGATCGGCGAGGACGTTGTGGGGGGCGTCGCCCGATGGCGGTGCCACGGGGGCCGGCACCTGCGGGCGGGGAGGACCAGCCCGGCCCTGGCTCTCCGCCGCGCTCGTCTGGGAACGGGCCACCCGGAGGGCGCCGTGCGCCCGGCGGGGCGCCGGCCCCCCCAGACCACTGTGCCGCCGCGGGGCGAGCCCTCGGGGGGGCCCCGTGGGGCTTGGACACCTCCGGGCGACGAGCAGGCGTGGTCGCTTGAGGGGGAGTCATTGCCCGCGGCGCCTCGGCGGTCGCGTCTGGTCCCGCCCGGTGACTACCGTGCCTCGGGGAGCTCCGCGCGAGCCGCCACCCGCCTGTGGGCGTACCACACCGCCTCTGGGGCCCCGGTCCCGCCAGGATTTGACTGCCCGGTGGGAGGAGCCGTGTCCTCTGGGCCGTCCGACATGCACACCGCGCGGGGGCGGGGGACCGCGGGCGCACCCCTGGGTTGCGGCCTCGGACGCCCGAGGAGGGCCCGCGCCCGGCCTGATGGCACTGGCCGGACTGCCGGGGCCGACACACGGTGCCGCGGCTCGGCCGCATAGGGGGGGGCCGAATGGGGGCGGCGGCGGGCCTAAAGGCGGCGCACGGACGCCCTCCAAGGGGTTCCTCGCAGTACGCCCCCAGGGCGCGCCGGTGGCTGCCGCCCGGGGCTCCGGACCCCGCCGGCCAGGGCGCCCGTAGCGAGCCTGCGGCGGACCGCGCCCAGCGCGGGTCCGCCCCACGCTCCCCCCGCGGCCGCCGAACGGGAGTGCAGGCGCGTGAGCGACAACGGGCGGAAGCTCTGGCGTATACGACGTAAGGGCTGGCGGGGTGCCCCCCCCTGCTCCGAACCGGCACGGGAGCACGTCCGCGTTTACCGGCACGGCGGAGAGAGGCGCGATCGTGCCGGGCGGCCAGGGCGGGGGGCGGCCGCGTCGACGCGGGCCCCGGGCGGTGCGGCTCGCCGACCC     
B       TCAATTTGTTTTTACTAAATAAGACAAAAGAAATAGTAAAGTGGTTCTGAAATTTAAAACATTTATTATCAATCATTTATTAGCAATTTCATATTCATTTTCTTAATATTTTACTACTAATGTATAACAAAGATTAACAAATATTTTTAATTAAAACTAGCATATCTAAAATTTGTATATAATTATTTGTTTGATTTACACTAAAAAAATATTATAACAGGTTTCAAAAATTATTATATACGCACTTACCAATTTGATTCATCTTTATTCTAGGAATCAAATTAAATTAGTTAATAGTGAAAACTCATAATTTATTGTGAAAGTAGATATGGTTATAATAAAAAGATTTTAAAACATAAAATTTATTATTTAAATTAGATAGTTAAAATATTAAATACAAACTATATAAGTAAAAAATAATTAGATGAAAGTTTAGAATTATCCTGTCTAACTGTAAATTAAAAACAAAACTACACTATTTTTTTATATACATGCCCTTAACTTAACGATTGAAGTACGTACATACACCATTTAATTTAACTTATTAAACATTATTCAGTAAAAAAAATTATAATTACTACGGAAAATTTCAAAAATCCTCAGGAAGCTGAACTGTCTGACCCGTAATGTACCAATTTAGAAAAATTTAAAAAATTGTTATAATTACTTATTCTAGTTCTTATGATTATAAATATTTTAAAATAGTTTAAAAATCTAGAGTTAAAATTTCAATTAAAAATAATTTATACATTTTATGTAACGTTACAGATCTTAAAAAGGGAATAATTAAATAAAGAATTTATTACATTAAATTACGAATCTTTACTAAATTGAATTGTTGATTTATAATCATGATTATTTTACTACTAGATCTTACAATTTAAAATGTTATAAAAATATAGTAACCTTATTTAAAGGATAACTTTAATTTTTTAATGTATGCTATCTATAACAATAATAAATTTGTTATTCTAAATGTGTTATGATTAAGTAATTCTAACTATCGGCTGCCGTGTATGAGTATTGAAGTCTACATAAAAGTCTCCCTATTACTCTAGTTTCGACGTGTTAATTTTTACGTGCTCATTCTTTTCAAGCTCTCAAATTCGCCAGTCCCGTTCAAATACTAGTTCTGATTCGCTGAAAGATGACAGAGGATGAATACGCAGATGAATAGTTACTAATCACGACTGAATAATGACATATCCCAGTCAGATATGAGGTTATTAATCCTCTCCTGTATTGGTAACAGGAACAGAGGCAGAACTCCTAAAACTAAAATTAGTTCCCTGTTTCTTTCCTGATACCGATCAAGACCGTCAATGAGAATCCGATAGTCTTAAAGGTACGAGGCGTAAGACGGTCATATGATACGTTAATTTGTGGAGGTAACTACGACAGAGACAGACATCCCGCTCTAGTTGAGGACGCAAGGGGCTTAGTGCCACTCTAATTTGGGTGATAGGTAATAAATGCCCGGATACATCTGACTTCTCCGATGAATGAAGATCTCAACAGTGAAAAGATATAAAAACGGTTAACATTACTTACGAAAAATGGAGTGCTATATGATGAAGCATTATCCAACTTAATAAACTCGAAGGATAAACTACAGAGAAGCGCTTTGCTCCATTCTGATATATTTATGTTCGACCAGCCCCACTTGAGAACACCTGAACTTCTTCTTATATTATCTGAAGTCTGGTAGGGGAACCCATAGGCAGAATAAATTATTCTAAATACACGTCTCCCTTGGATTGTTTGCTACAATACTTCGGACCCTTGTTTCTACTGTTCGCGTCCACCCGGTTACTTATATGACTCTGAGAAAGAGATTAAAACATCGACTTATGTTTCTATGTATGTAAAGGACTCTTTTAGACGTGTATTATCATGCGATTGTACAAGAGAGGGTTTGTTCAACGTAAGAATTATATATTGCAAATGGCTTCTTCTTTGAGGTTTTGGGATTAAACAATAACTTCAACTGACAACCATTATTCGTTCCTGCCGCCCTAAACACTTCCTTTCAACTGAGTTAGACTGACCGCAAGGGCGGCTTAGAGTTGCTCCGTGCGGTGGCTCGGCCTGTATGGCCCGTACCACATCGCGGTATCACGCCGGCCTACCTGTGCGTTGCCTGGCATTTTTGACGATACCCGTGGCTTCTACGCCATGGCGACACGACGCTCAGTAACTCCCTTCCGGGCAGGCCCGACATCGTGCCTACCCCCGCCGGTTCGGCAAGAACACGCAGACTTAATGCTCAGAGCGGGCCGAGGAATGTCCGTATGGTTTGCTTGGGACGGGAGGTCCTATGCGGCGCGCGCCGCTCGAGCTCTCACTATATAGCTGTCCGCCGGTTCACGAGAAGGGTATTCGCCCACGACGCGGCGGGCGTATGTCGCTCTGCCCACCTGCTCCGTTACCGAGCTATGATCAGAACCGGGTACAAAGGGGCACATAGGGTTACATGTGTCAGAGGCTACTCGATGTAACACACACCGATGGTCGCATAGGGGGCGTCACGGCCCAGCCGAGTACCGGGAAGGCGTGTCCCGCAGACTAGGTGCTTCGCGCCGCGACCGGGAATGTCTCGTACCCAGACCTTCATCGCCTTGTTTGTGGACAGGGGCTATACACCCCTATCAGACAGGCGGTTCCCAGCCTGCTTGTCTACTAGGATAGCATGGCCGGCCCTGCTCAAGTGCCGCCTGACTATTAGTAATACCGCGATGGGAGCCTGCGCAGGTGCAAGACCACTATTCGCGCAAGGTCCGAGCTCGAAACCAGGCTGTTGCCCATGGACCCCAACGGGCAGCGATTTTTGCCTCAGTCCGTACTACAGTGACGACGGCCGGAACTGGCTTGCGAGGGCCACAGACCTCTGATACGGGCAAGGGCCCCAGGATGCTGACCAAGGGAGCCGGGTTAAACGTTTATGGCAGCTTCCCTACGGATGCAGAGGAACTCCTAGGTACGCCGAGGGCGATCATGAGCAACGCCGGGCAGCGCGGGGATCGTCGAGGACGTTGTGGGGGGCGTCGGGCGGTGGCGGTGCCACGGGGGCCGGCACCTGCGGGCGGGGAGGACCAGCCTGCCGCTGGCCCTCCGCAGCCCACGTCTGGGAACGGGCCACCCGGGGGGGGCCCTGCGCCCGGCGGGGCGCCGGCGCCCCCAGACCACTGCGGCGCCGCGCGGCGAGCCCTCGGGGGGGCCCCGTAGGGCTGGGAGACCTCCGGGCCACGAGCAGGGGCGGTCGCTCGAGGGGGACGCATTGGGCGCCGCGCCTCGGCGGTCGGGCCTGGGCCCGCCCGCTCACTACAGTGCCTCCGGGAGCTCCGCGCGAGCCGCCACCCCCCTGTGGGCGTACCCCACCGCGGCTGGGGCCCGGGTCCGGCCGGGATTGGAGTGCCCGGTGGAAGGAGCCGTGTCCTCTGGGCCATCGGACATGCACACGGCGCGGGGGCGGCGGACCGCGGCCGGACCCCGTGGTTGCGGCCTCGGACGCCCGAGCAGGGCCCGCGCCCGGCCTGCTGGCACTGGCCGGACCGCCGGGGCCGACACACGGTGCCGCGGCTCGCCCGCATACGGGAGGGCCCAACGGGGGCGCCGGCGGGCCCAGAGGCGGCGCACGGACGCCCTCCAAGGGCTTCCTCGCAGTTCGCCGCCATGGCGCGCTGGTGGCTACCGCTCGGTGCTCCGGACCCCGCCGGCCAGGGTGCCTGTGGCGAGCCTGCGGCGGACCGCGCCCAGCGCGGGCCCGCCCCGCGCTCCCCCCGCGGCCGCCGAACGGGAGTGCAGGCGCGTGAGCGCCAGCGGGCAGACGCCCTGACGTATACGGCGTAAAGGCTGGCGGGGTGCGGCCCCCTGCTCCGAATGAGCAGCGGTGCACGTCCGCGTGTACCGGCACGGCGGATAGAGCCGCGAGCGTGCCGGGCGGCCAGGGCGGGGGGCGGCCGCCCCGGCGCGGGCCCCGGGTGGTGCGGCCCGCCGACCC     
A       TCAATTTATTTTTACTAAATAAGACAAAAGAAATAGTAAAGTGGTTCTGAAATTTAAAACATTTATTATCAATCATTTATTAGCAATTTCATATTCATTTTCTTAATATTTTACTACTAATGTATAACAAAAATTAACAGATATTTTTAAATAAAACTAGCAAATCTAGAATTTGTATGTAATTATTTGTTTGATTAACACTAAAAAAATATTATAACAGGTTTCAAAAAATATTATATACGCACTTACCAATTTGATTCATCTTTATTCTAGGAATCAAATTAATTTAGTTAATGGTAAGAACTCATAATTTATTGTAAAAGTAAATATGATTATAATAAAAAGATTTTAAAACATAAAATTTATTATTTAAATTAGATAGTTAAAATATTAAGTACAAACTATATAAGTAAAAAATAATTAGGTGAAAGTTTAGAATTATCCTGTCTAACTGTAAATTAAAAACAAAGCTACACTATTTTTTTATATACATGCCCTTAACTTAACGATTGAAGTACGTACATACACCATTTAATTTAACTTATTAAACATTATTCAGTAAAAAAAATTATAATTACTACGGAAATTTTCAGAAATCCTCAAGAAGCTGAACTATTTGACCCATAATGTACCAATTTAGTAAGATTTTAAAAATTGTTATAATTACTTATTCTAGTTCTTATGATTATAAATATTTTTAAATAGTTTTAAAATCTAGAGTTAAAATTTCAATTAAAAATAATTTATACATTTTATGTAACGTTACAAATCTTAAAAAGGGAATAATTAAATAAGAAATTTATTACATTAAATTACGAATCTTTACTAAATTGAATTGTTGATTTATAATCATGGTTATTTTACTACTAGGTCTTACAATTTAAAATGTTATAGAAATATAGTAACCTTATTTAGAGGGTAACTTTAATTTTTTAATGTGTGCTATCTATAACAATAATAAATTTGTTATTCTAAATCTGTTATGATTAAGTAATTCTAACTATCGGGTGCCGTGTATGAGTGTTGAAGTCTACATAAAAGTCTCCCAATTACTCCAACCTCGACGTGTTAATTTTTGCGTGATCATTCTTTTCAAGCTTTCAAATTCGTCAGTCCCGTTCAGATACTACTTCTGATCTGCTGAAAGGTGTCAGAGGATGAATACGCAAGTGAATAGTTACTGATCTCGACTGAATAATGACATATTCCAGTCAGAATTGAGGTTATCACTCCTCCCCTGTATTTGTAACAGGAACAGAGGCAGAACTGTTAAAATTAAAATTAGTTCCCTGTTTAATTCCTGATACCGATCAAGACTGTCAATGAGAATCTGATAGTCTTAAAGGTACGGGACTTAAGACGGTCATATGATACGTTAATTTGTGGAAGTAACTACGACAGAGACAGACGTCCCGCTCTAGTTGAGGACGCAAGGGGCTTAGTTCTACTCTAATTTCGGTGATACGCAATAAATGCCCAGATACATCTGACTTCTCCGAAGAGTGAAGATATCAAAAGTGAAAAGATATAAAAACGGTTAACATTACTTACGAAAAATGGAGTGCTTTATGATGAAGCATTATCCGACTTAATAAACTCGAAGGATAAACTACAGCAAAGCGCTTTGTTTCATTCTGATATATTCATGTTCGACTAGCCCAACTTGAGAACACCTGAACTTCCTCTTATATTATCTGAAATCTGTTAGGGGAATACATTGGCAGAATAAATTATTCTAAGTACACGTCTCCCTTGGATTGTTTGCTACTATGCTTCGGACTCTTGTTTCTTCTGTTTGCGTCCACCCAGTTACTTATATGACTCTGAGAAAGAGATTGAGACAGCGACTTATGTTTCTGGGAATGTAAAGTACTCTTTTAGACGTGTATTAGCATGCGATTGTGCAAGAGAGGGTTTGTTCGACGTAAGAATTCTATATTGCAAGTGGCTTCTTCTTTGAGATTTTGGCACTAAACAATAACGTCAACTGACAACCTTAACTCGTCCCTGCCGCCCTAAACACTTCCTTTCAACAGAGTTAGACTGACTGTAAGGGCGGCTTGGGATTGCTCCGTGCGGTGGCTTGGCCTGTACGGCCCGTACCAGATCGCGGTATCACGCCAGCCTACCTGTGCGTTGCCTAGCATTTCTGACGATACCCGTGGCTTTTACGCCATGGCGACACGACGCTCATTGACCCCTTTCCGGGCAGGCCCGACATCGTGCCTACCCGCGCCGATTCGGCAAGAACAAGCAGATGTAGGGCTCAAAGCGCGCCGAGGAATGTCCGTCTGGTTTACTTGGAACGGGAGGTCGTATGCGGCGCGCACCGCCCGAGCTCTTAGTACATAGCTGTCCGCCGGTCTACGAGAAGGGTATTCGCCGGCGAAGCGGCCGGCGTATCTCGCTCTGCCTACCTCTTCCGTTACCGAGCTATGATCCGAACAGAGTACAGAAGGCCGCATAGGGTTACATGTGTCTGAAGCTAGTCGATGTAACACACCCCCGTGGTCGCACAGAGGGCGTCACGGCCCAGCCGAGTACCGGGAAGGTGTGTCCCACAGACTAGATGCTTCGCGTCGCGATGGGGAATATCTGGTTCCCAGACCTTCATCGTCTCGTTTGTGGACAGAGGCTATACACCCCTATCGCACAGGCGCTCCCCAGCCCGCTTGTCTTCTAGGATAGCACGGCCGGTCCTGCTCGAGTGCCGCCGGACTATTAGCGTTACCAGGATGGGAGCCTGCACGGGTGCAAGGCCGCTACCCTCGCAATGTCCGGGCTCGAAATCCGGCTGTTGCCCAAGGACCCCAACGGACAACGATTTTCGGCTCAGTCCGTTCTACAGTCACAACGGCCGGAGCTAGCTGGCGAGGGCCACAGACCTCTGATACGGGCAATGGCCCCAGGATGCTAACTAAGGGAGCCGGGTTTACCATTTATGGCAGCTTCCGTACGTATGCAGAGCAACTCCTAGGTACGCCGAGGGCGATCATGAGCAACGCCAGGCAGCGGGGGGATCGGCGAGGACGTTGTGGGGGGCGTCGCCCGGTGGCTGTCCCACGGGGGCCGGCAGCTGCGGGCGGGTAGGACCAGCCGGTCGCTGGCCCTCCGCAGCCCACGTCTGGGAACGGGCCACCCGGCGGGGGCCCTGCGCCCGGCGGGGCGCCGGCGCCCCCAGGCCACTGGGTCGCCGCGGGGCGAGCCCTCGGGGGGGCCCCGTAGGGCTGGGGGACCTCAGGGCGACGAGCAGGGGCGGTCGCTCGAGGCGGAAGCATTGCCCGCGGCGCCTCGGCGGTCGGGTCTCGACCCGCCCGGTGACTACCGTGCCTCCGGGAGCTCCGCGCGAGCCGCCACCCGCCCGTGGGCGTACCGCACCGCCGCTGGGGCCCCGCTCCGGCCGGGACTTGACTGCCCGGTGGGAGGAGCCGTGTCCTGTGAGCCGTCGGACATGCACACGGCGCGGGGGCGGTGGACCGCGGCCGCACCGGGTGGTTGCGGCCTCGGACGCCCGAGCAGAGCCCGCGCCCGGACTGGTGGCACTGGCCGGGCCGCCGGGGCCAAGACACGGTGCCCCGGCTGGCCCGCATACGGGAGGGTCGAACGGGGGCGGCGGCACGCCCAAAGGCGGCGCACGGACGCCCTACAAGGGGTTCCTCGCAGTCCGCCCCCGTGGCGCGCGGGTGGCTCCCGCCCGGGGCTCCGGACCCCGCCGGCCAGGGCGCCCGTGGCGAGTCTGCGGCGGACCGCGCCCAGCCCGGGCCCGCCCCACGCTCCCCCGGCGGCCGCCGAACGGGAGTGCAGGCGCGTGAGCGCCAGCGGGCAGAAGCCCTGTCGTATACGACGTAACGGCTGGCGGGGTGCCCCCGCCTGGTCCGAACGGGCAGAGGGGCACGTCCGCATCTACCGGCACGGCGGAGAGAGCCGCCAGCGTGCCGGGCGGCCAGGGCGGGGGGCGGCCGCCTCGGCGCGGGCCCCGGGCGGTGCGGCCCGCCGACCC     
