# Supplementary material for: A simple method for data partitioning based on relative evolutionary rates
Source: PeerJ. 2018 Aug 28;6:e5498. doi: 10.7717/peerj.5498 (PMC6118207; doi:10.7717/peerj.5498)
Supplement: Data S1 — The datasets are provided in the PHYLIP format. [file peerj-06-5498-s002.zip › DataS2/AS12-3.phy]

17  4000
out     TTATCAATAGGTACAACGCAATAATACACCAAAATCATAAAAACATTAATTTCATCTAGAAGTTAAATTTTACGTTTTATATTAGTTATAAGATTATAAGGTTCAAAATAATTAACATTATACAATTATTCTCTAAATCAAAATTAGTTGTATCTTTTATTCATTATAACATTATTCATATGGATATCCATTCTTATTCTTTTTATTTTCACTGTATTTTATTCAAGAATTTACTAGATTTTCCTTTATAAACAAACAACAAATAAACTTCTATCTAGACATTATTTAAATTTTATTGTAATATATTAATAAAATTCTTAAAATAATTAAAGTTTAAAATAAATGATTTTTATATCAATACACTAGTTGGATATTTTAAAAAAAACGATATTATTAAATATAATTTATTACATTCTTTGTTTTTTTTAAAAAACATAATAAAGTATAGAATCTGGAATGATAAGGACAAGTAGATAAATAAATTTTATATTCTTACAGTCTTCTTAAATTTCAAGATATATTTACAATATATTTAATATAGAATTGTAAATTGATTTCTTAAACTTTATTCTTAAAACATTACGTACGGATAATTTGCATTTTATAAAATGATGAAGAGTTAAAATAGTACAAAGTCTAACAATAATTTTTATATCATGAATTAACTTGGTATTGAGTAAAAAATTAAATAGAATGATAAAGAGTTTAATGTAAAATCCTAAAATTTTTAATTCGTAATAGTATCAAATTTTATCATAATTAAATATTTATCAAGTAATGCATATACTAGGTACTCGAATTATCGCAAATTATTAAGTCAAAAATTGTATTAATTCAAGAACAATTGTAGTGATCTCAAAAAATGATAAATTGCAACAAATAACTAAGTGCTGTCTTATATTAATAAATCTTCACTTATAGATTTATTTTGCTTTTATGAGACTAGTGAATAAGATATTGGTGATTGAGACATTAAAAAAATTGAAACTGTATACTAAAAGATATCACTTATAACCTGATTGAGTTAACTCACAGTTAACAAAATAGTTTATTACTGGTAGTTAGAACCGACTATTTAGTACATCGTGCAACGTACGTTGCAATCTATTATAACAACGCCAGTAATGATCATAAGCAATTTCAACTAGCCGAGCATATATGGTGTACTGGATAATAAGCCTCAGAACCTGGATTCTTTTGATGGCTAAGGGCTACAATGGGGGGCATCAAAATGGGTAATTTATAACCAGGCATTAGACATTGAACGCCATGTTCCCAACCGGGAGTACGATATGATCACCTAGAGAACCCAATTCCGGTGTATTTCCCGACAATGTCTAATATCTATATCTAGATGTATGACAACGTCAATCGACGAGCAATTCACGGGCAAATGTTCAAGTGGAGATACATAGCTCCTTTAAATTGTATCTATACGCGTTCGGACAATCACTAAACACTATTCCTCTGGCGTATGCCGTGAACGTGATTATCCAACACTCAGCGTCCTTATAACGAGCCCACTGCAGTGCGTCTCAATTGCACACCATTTTTGTGCTCCTATGGTAAGGACACCCAAGATACTCAATTAAGACTACAGGCAGGTTTAGTAACTCTCAGCCTCCGCACAGTACCGGGGTTTCCGTCTACAAGCTTCATCATACCCGGTTACTCTGTAGAAACGGCACTCTTAAGCAATGTTAAACTGTGTAATTTGAGCCTTCTTCACTCGCCGAGTACTTGACAGGATATATTCCTAGATCATAATAACGTGATGCGTCGCCGACATACAGTGGAATGAAACTATAGAAAATCGAACTTGGTAAATCTTAGAAGCAACAAAAAGGTTAATGGACGTGTATAAAATAAAAAGCTTTGGATATTACATAGTTGCAACTGATGTGATACCTTTCACCTTTTCTAATACGGTACACAGTGCAGATAATCGAATTGTAGCTAAGATGTTGAGTACAATAGTAGGGAATTCGGCTTCAGATAAACCGAGCTGGACTCTGGGCGCCCCGACACGTAACAGTGCAGCGCACGTCAACTACAAGGCGGGCACTTAGACAGCCCCGGCGTCGGTTGCCATCCACCCGGTCTGCGATGCATCCACTTTTACCGGTACAGACCTTGTCAGCGTCGACCGTCTAGCGGACCCCAGAAGTTTGGATATCTCAAGACCTTGTTAACGGTGATCGCCTTGCGGAGGTTCAGGGGTTCTGCTAGATACGAACTGCCAGCTCGTGGGTGATGTGCGATGTCAGCTGCACTCCATTTGCCACTCTTAAGGCCCGGTATAAGAGATGGGCGAGACCCCATACGGGCCCAACGTACCAAGTACCCCCGTTTGATATGGCGTCCCGGCGGCGTGCCTCGGAGGGCCCCATGGGGCCGAGTCGAGCAGCTGAAAAGTTCACGCGGGCATGGGCCGGATAGTACCTGTCAAGATGTATCAGGGCCTGTTGAAAAATGACTCTGGATAACTGTTCGGAGGGCGCGTGCACCACGTTTCCTTCCAGCCCATGTCGCCGGTCCGCCAACGTAGCCGCTTTCACAGTTGTCTGTAGTTGGGGCACCCCGCCATTCATATGCCATGATCTCTCGATGGTTGACAGAATGAACGCGCACTGTATGCCTTCCTGGACCTGCAGGTGTCACTAGCACTGTACGCGGACCAGTTCAACGCCTGCCTTTGTGTCATCCGGCTTCACGGTGACCGCTGCAGTTGAGGCTAAGAGCCCTAGTGCTCGTAGCGGTAAGCAACAAGACGTCTGAGAACCTCCCTATTCCAAACTATGTCCCAACAAGTATCACTCCCCTCGAGACGTGTTGGTTCTGATACAGTCCGAGAGGCCTGTGGGTGCCATGTCACTCTCTTACCGCATGGGCGGCGACCGGGCTTGGCCTAAGGGCGTCCCACGACACGGGCATGACTGTCTCGGCGACAAACCCGAGTTATTGACCAGCCCACACGCCTTTCGTGCGCGCTGGGATTCGGCGCGCGTGGACCAGCCGCAGTCCCCCGCCCAGCTTTTGGAGGAGGGGGGGCGGGGGCGCTCGGCGCAGGGTCACTGCCGACCGCCGGACCCCCGCGGGGCCTAGGGCCACGGCGTCCAGGCCGTGCGGGGGCTGCCCGACCGGCAGCACATCGGTTCCGGGGCAGGCCGGGAGACGCCGCCGGCCGATGGGCCCCAGGGCGAGGTTGCACCGCGGCCGGGGGGCCACGAAGGCCGGGGTGGTTGGCGAGCACCCCGGGGACCACTAGAGCTACGGGCCGTGACGGCCTACGCCGTGGCGCCGTATGGCACGGGAGGCAGCGGGCCCCCCGGGGAAATCAGCGGTCGTACAGGGCGCGGGGCCACCCTCCCCGGAGCGACCCCTGCCGGACCCTAGCTACCGTCGCGGAGCCCTGCCCGGCCGGCCTCAACCGGGCCCGCCAGAGCCCCGGGTCTTGGGCCGAGTCGCGGTGCCGCGCTTGGAAGCGCCGCCTGGTGGGGTGGATCGCACACGCCCCCGGCGGCCTTCCGAGCCTTCGCCGCATGGGACCAGCAGGGGGGGGGAACTCGCGCGCGGAGACCGGCCGGCCGGAGGGGCCCTAGCCGGCAAGGTCCGATGGCGGGCGGCGGGGTTGACGACGCGGGGGGTGCCCCGAGGCGGCCGCCTGTAGCCGCCTGGGCGCACGCCGGTCATCCCAGTGCGGGGTGGGCGCCCGCGGGTGGGCCCCGAGTCCCCTCTCCCGACACCTCGGAGGGCTGCGGGGGAGTGCCGAGCCAGTGCCGGGGCCGCCGCTGCACTTCCGGCGCGCATGGTGCGTCCCCCACGCGGGTCACCGCGGTATCGCTGCACGGCTTCGCCTGTGGGACGGCGCGGAGGCGGTGCTGCGGGTGCCGTGCCCCGCGCGCCCTCACCTGTCAGGCGGACGCGCACCGGCGGCGGGGGTGGGCAGCTATCAGGCTGGTCCCTTGCCCGCCATTGCTTAGCATCCCCCGGAGCGCCG     
P       TTATCAATAGGTACAACGCAGTACTGCACCAAAATCATAAAAAGATTTATTTCATCTAGAAATTAAATTTTACGTTTTATATTAATTATAAGGTTATAAGGTTCAAAATAATTGACATTATACAATTATTCTCTAAATCAAAATTGGTTGTATCTTTTATTCATTATAACATTATTCATATGGATATCCATTCTTATTCTTTTTATTTTCACTGTATTTTATTCAAGAATTTACTAGATTTTCCATTATAAATAAACAACAAATAAACTTCTATCTAGACATTATTTAAATTTTATTGTAATATATTCATAAAGTTCTTAACATAATTAAAGTTTAAAATAAATGATTTTTATATCAATACACTAATTGGATATTTTGAAAAAAACGATATTATTAAATATAATTTATTACATTCTTTGTTTTTTTTAAAAAACATAATGAAGTGTAGAATCTGGAATGATAAGGACAGATAGATAAATAAATTTTATATTCTTGCAGTCTTCTTAAATTTCTAGATATATTTACAATATATTTAATATAGAATTGTAAATTGATTTCTTAAACTTTATTCTTAAAACATTACGTACGAATAATTTGCATTTTATAAAATGATGAAGAATTAAAATAGTACAAAGTCTAACAATAATTTTTATATCATGAATTAACTTGGTATTGAGTAAAAAATTAAATAGAATGATAAAGAATTTAATATAAAATCCTAAAATTTTTAATTCGTAATTATATCAAATTTTATCATAATTAAATATTTATCAAGTAATGCATATACTAGGTACTCAAATTATCGCAAATTATTAAGTCAAAGATTATATTAATTCAAGAACAATTGTAGTGATCTCAAAAAATGATAAATTACAACAAATAACTAAGTGCTGTCTTATATTAATAAATCTTCACTTATAGATTTATTTTGCTTTTGTGAGACTAGTGAATAAGATATTGGTGATTGAGACATTAAAAAAATTAAAACTGTATACTAAAAGATATCGCCTATAGCCAGATTGGGTTAACTCACAGTTAACAAAATAGTTTATTGCTGGTAATTAGAGTCAACTATTTAGTATATCGTGCAACGCACGTTCCACTCTATTGTAACAACCCCAGTAATGATCATAAGCAATTTCAAGTAGCCGGGCATATACGGTGTACTAGATAATGAACTTCAAAACCTGGATTTTTTTAGTAGCTAAGGGCTACAATAGAGGGCATCAAGATGGGCGATTTATAACCAGACATTGGACATTGAAGGCCATGTTCCCAGTCGGGAGTACGACATGATGATCTAAAGAACCTAATTCCAATGTATTTCCCAACAATGTATAATATCTATATCTAGATGTACTACAACGTCAATCGACGAGCAATTCACTGGCAAATGTTCAAATGGAGATACATAGCTTCTTTAAATTGTATCTATACGCGTTCGGACAATCACTAAACACTATGCCTCTGGCGTACGCCATGAACGGGACTATCCAACACTCAGCATCCTTACAACGAGCCTACTGCAGTACGTCTCAATTGCACACCATTTTTGCCCTCCTATGCCTAGGACACCCAAGATACTTAGTTAAGACTACAGGCAGGTTTAGTAACTCTCAGCCTCCGTACAGTACTGGGGTTTCCGTCTACAAGCTTCATCATACCCGGTTACTCTTTAGAAACAGCACTCTTGAGCAGTGTTAAACTGTGTAATTAGAGCCTTCTTAACTCGCCGAGTATTTGACAAGATATATTCCAAGATCATAATAAGATGATGCGTCGACGGCATACAGGGGAATGAGACTATAGAAGATCAAACTTGGTAAATTGTAGAAGCAACAAAAAAGTTAATGATCGTGTATAAAATAAAAAGCTTTGGATATTACATAACTGCAACTGTTGTGATATCTTTCACCTTTTATAATACAGTACACAGTGCAGATAATCGAATTTTAGCTAAGATGTTGAGTACAGTAGTTGAGAACTCGGCTTCAGATGAACCGAGCTGGACTCTAGGCGCCCCGCCACGTGACAGTGCAGTGCGCGTCAGCTACAAGGCGGGCACTTAGACAGCCCCGCCCTCGGTGACCATCCACCCGGTCTGCGACGCACCCACTTTTACCGGTACATACCGTGTAAGCGTCGTCCGTCTAGCGGACCCCAAAAGTTTGGATATCTCGGGACCTTGTTAACGGTGATCTTCTTGCCAAGGTCCAGGGGTTCTGCGAGATACGAACTGCCAGCTCGTGGGTGATGCGCGATGTCAGTTGCACTCCCTTTGCCACTCTTAAAGCCCGGAATAATAGATGGGCGGGGCCCCGTACGGGCCTAACATACCAAGTGCCCAGGTCTGATATGGCGTCCCGGCGGCGTGATTAGGAGGGCCCCATGGGGCCGAGCCGAGCGGCTAAAACGTTCACGCGGGCACGGGCGGGATATTGCCTGCTAAGATGTATCGGGGCCTGTTGAAAAATGACTCTGGATACCTGTTCGGAGCGCGCGTGCACCACGTTTCCGTCCAGCCCATGTCGCCGGTCCGCCAACGTAGCCTCTTTCACAGTTGGCTGTGATTGGAGCACCCCGGCATTCATATGGCATGGTCTCGTGTTGGTTGAGAGAATGAACGTGTACTGTATGCCATCCTGGACCTGCAAGTGTCACAAGCACTGTACGCGGACCAGTTCAACGCCTGCCTTTGTGCCATCCAGCTTCACGGTGACCGCTGCAGTTGAGGCTAAGAGCCCTAGTGCTCGTACCGGTGGACAAGAGGGCCTCTGAGAACCTCTCTACTCCACCCTATTTCCCAACAAGTGCTACTCCCCCCGAGACTTGTCGGTTCTGACACAGTCCGAGAGGCCTGTGGGTCCCATGTCACTCTCTTATCGCATGAGCGGCGACCGGGCTTGGCCTAAGAACGTCCCACGGCACGGGAATAGCTGTCTCGGCGACAAACCCGAGTTGATGACCAGCCCACACGCCTTTCGTGCGCGCTGGGCTTCGGCGCGCGTGGACCAGCCGCAGTCCCCCGCCCAGCGCTTGGAGCAGGGGGGGCGGGGGCGCTCGGCGCAGGGTCAGTGCCGACCGCCGAACCCCCGCGGGGCCTAGGGCCACGGCGTCCAGGCCGTGCGGGGGCTGGCCGACCGGCGGCACATCGGTTGCGGGGCAGGCCGGGAGGCGGTGCCGGCCGATGGGCCCCAGGGCGAGGTTAGACCGCGACCGGGGGGCCCCAAAGGCCGCGGGGGTTGGCGGGCACCCCGGCGACCACTAGAGCTACGGGCCCTGACGGCCTACGCCGTGTCGCCGTATCGCACGGGAGGCAGCGAGCCCCCCGGGGAAATCTGCGGTCGTACAGGGCGCGGGGGCACCGTCCCCGGCACGACCCCGGCCAAGCCGTAGCCCCCGTCGTGGGGCCCTGGCCGGCCCGCCTAAACGGGTCGCGCCACAGCCCCGGGTCTTGGGCCGGGTCGCGGTGCCGTGCTTGGGGGCGCCGCCTGGTGGGGTGGATCGCACACGCCCCCGGCGGCCCGCCGAGCCTTCGCCGCATGGGACCAGCGGGGGGGGGGAACCCGCACGCCGAAACGGGCCGGCCGGAGGGGCCCTAGCCGGCAAGGTGCGATAGCGGCCGGCGGGGTTGACGCCCCAGGGGGTGCCCCGAGCCGGCCGCCTGTAGCCGCCTGGGCGTACGCCGGCCATCCCCGTGCGCGGTCGGCGCCCGCGGGTGGGCCCCGAGTCCCCGCTCCCGGCACCTCGGTGGGCCGCGGGGGAGTGCCGAGGCAGTGCCGGGGCCGCCGCGGCACCGCCGGTGCGCATAGTGCGTCCCCCCCGTGGGCCACCGCGGTATCGCTGCACGGCTTCGCCTGTTCGACGGCGCGGAGGCGGTGGTGGGGGCGCGGTGCCCCGCGCGCCCTAACCTGGCGGACTGACGCGCACCGTCGGCGAGGGTGTGCAGCGATCAGGCTGGTCCCTTGCCGGCCATTGCATAGCATCCCCCGGAGCGGCT     
O       TTATCAATAGGTACAACGCAGTAATGCACCAAAATCATAAAAGGATTAATTTCATCTAGAAATTAAATTTTACGTTTTATATTAATTATAAGGTTATAAGGTTCGAAATAATTGACATTATACAGTAATTCTCTAAATCAAAATTAGTTGTATCTTTTATTCATTATAACATTATTCATATGGATATCCATTCTTATTCTTTTTATTTTCACTGTATTTTATTCAAGAATTTACTAGATTTTCCCTTATAAATAAACAACAAATAAACTTCTATCTAGACATTATTTAAATTTTATTGTAATATATTCATAAAATTCTTGACATAATTAAAGTTTGAAATAAATAATTTTTATATCAATACACTAGTTGGATATTTTTAAAAAAACGATATTATTAAATATAATTTATTACATTCTTTGTTTTTTTTAAAAAACATAATAAGGTATAGAATCTGAAATGATAAGGACAAATAGATAAATAAATTTTATATTCTTACAGTCTTCTTAAATTTCAAGATATATTTACAATATATTTAATATAGAATTGTAAATTAATTTCTTAAACTTTATTCTTAAAACGTTACGTGCGGATAATTTGCATTTTATAAAAGGATGAAGATTTAAAATAGTACGACGTCTGACAATAATTTTTATATCATGAATTAACTTGGTATTGAGTAAAAAATTAAATAGAATGGTAAAGAATTTAATATAAAATCCTAAAATTTTTAATTCGTAATTATATCAAATTTTATCATAATTAAATATTTATCAAGTAATGCATATACTAAGTACTCAAATTGTCGCAAATTATTAAGTCAAAAATTATATTAATTCAGGAACGATTGTAGTGATCTCAAAAAATGATAAATTACAACAAATAACTAAGTGCTGTCTTATATTAATAAATCTTCACTTATAGATTTATTTTGCTTTTGTGAGACTAGTGAATAAAATATTGGTAATTGAGACATTAAAAAAATTTAAACTGTGTACTAAAAGATGTCGTTTATAGCCAGATTGGGTTAACTCACAGTTGCCAAAATAGTTTATTACCGGTAATTAGAGTCGACTATTTAGTGTATCTCGCAACGAACTTTGCAGTCTATTGTCACAACGCCAGTAATGATCATAAGCAATTTCAAATAGCCGGGCATATATGGTGTACTGGATAATAATCCTCAGAACCTGGATTTTTTTTATGGCTAAGGGCTACAATAGGGGGCACCAAGATGGGTGATTTATAACCAGCCATTGGACATTGAACGCCATGTTCCCAATCGGGAGTACGACATGGTAATCTAAAGAACCCAATTCCAATGTATTTCCCGACAATGTTTAATATCTATATCTAGATGTATTACAACGTCAATCGACGAGTAATTCACAGGCAAATGTTCAAATGGAGATATATAGCTTCTTTAAATTGTATCTATACGCGCACGGACAAGCACTAAACACTATTCCTCTGGCGTATGCCTTGAACGAGATTATCCAACACTCAGCGTCCTTATAACGAGCCTACTGCAGCGCGTCTCAATTGCACACCATTTTTGGTCTCCTATGACTAGGACACCAAAGATACTTAATTAAGACTACAGGCAGGTTTAGTAACTCTCAGCCTCCGCACAATACTGGGGTTTCCCTCTACAAGCTTCATCATACCCGGTTACTCTTTCGAAACGGCACTCTTGAGCAATGTTAAACTGTGTAATATGAGCATTCCTCAATTGCCGAGTACTTGACAGGATATATTCCAAGACCATAATAACGTGATGCGTCGCCTGCATACAGGGGAATGAGACTATAGAAAATCAAACTTGGTAAATCGTGGAAGCAACAAAAAAGTTAATGGGCATGTATAAAATAAAAAGCTTTGGATATTACATAAATGCAATTGATGTGATACCTATCACCTTTTATAGTACGGTACACAGCGCAGATAATCGGATCTTAGCTAAGATGTTGAGTACAATAGTAAGGAATTCGGCTTCAGATGAACCGAGGTGGACTCTGGGCGCCCCACCACGTAACAGTGCAGTGCTCGTCAGCTACAAGCCGGGGACTTAGACAGCCCCGGCCTCGGTTACCATCCACCCGGTCTGCGACGCACCCACTTTTACCGGTACATACCTTGTTAGCGTTGACCGTCTAGCGGACCCCAGAAGCTTGGATATCCCGGGACCTTGTTAACGGTGATCTGCTGGCAGAGGTTCAGGGGTTCTATGAGATACGAACTGCCAGCTCGTGGGTGATGCGCGATGTCAGCTGCACTCTCTTTGCTACTCTTAAGGCCCGCAATAAAACATGGGCGAGACCCCGTACGGGCCCAACATACCAAGTGCCAGGGTTTGATATGGCGTCCCGGCGGCGTGCTTCGGAGGGCCCCATGGGGCCGAGCCGTGCGGCTGAAACGCTCACGCGGGCACGGGCCGGATACTACCTGCTAAGATGTATCGGGGCCTGCTGGAAAATGACTCTGGATAACTGTCCGGAGCGCGCGTGCACCACGTTTCCATCCAACCCATGTCGTCGGTCCGCCAACGTAGACCCTTTCACAGTTGGCTGTTATTGGAGCACCCCATCATTCATATGGCCTGTTCTCTCGTTGGTTGAGAGAATGAACGTTCACGGTATGCCTTCCTGGATCTGCAAGTGTCGCCAGCACTGTACGCGGACCAGTTCAACGCCTGCCTTCGTGTCATCCGGCTTCACGGTGACCGCTGCAGTTGAGACTAAGAGCCGTAGTGCTCGTACCGGTGAGCAACAGGGCCTTTGAGAACATCTTTATTCCACCCTATGTCCAAACAAGTATCACTCCCCGCGAGACTTGTCGGTTCTGACACAGTCCGAGAGGTCTGTGGGTACAATGTCACTCTCTTATCGCATGGGCGGCGACCGGGCTTAGCCTAAGGGCGTCCCACGACACGGGCGTGCCTATCTCGGCGACAAACCCGAGTTACTGACCAGCCCGCAAGCCTTACGTGCGCGTTGGGTATCAGCGCGCGTGGACCAGCCGCAGTCCCCCGCCCAGCTCTTGGAGCAGGGGGGGCGGGGGCGCTCGACGCAGGGTCACTGCCTACCGCCGGACCCCCGCGGGGCCTAGGGCCACGGTGTCCACACCGTGCGGGGGCTGCCCGACCGGCGGCACATCGGTTGCGGGGCAGGCCGGGAGGGGCGGCCGGCCGATGGGCCCCAGGGCGAGGTTACACGGCGTCCGGGGGGCCGCCAAGGCAGGGGCGGTTGGCGAGGACCCCGGTGACCACTAGAGCTACCGGCCGTGACGGCCTACGCCGTCGCGCCGTACGCCACGGGAGGGAGCGGGCCCCCCGGGGAAATCAGGGGTCGTACAGTGCGGGGGGCCACCGTCCCCGGCGCGACCCCGGCCCAGCCCTAGCAGCTGTCGCGGGGCCCTGGCCGGCCGGCCTTAACAGGGCGCGCCAAAGCCCCGGGTCTTGGGCCGCGTCGCGGTCCCGGGCTTGGGGGCGCCGCCTGGTGGGGTGGATCGCACACGCCCCAGGCGGCCGCCCGAGCCTTCGTCGCATGGGACCAGGGGGGGGGCGGAACCCGTACGCGGAGACAGGCCGGCCGGAGGGGCCCTAGCCGGCAAGGTGCGATGGCGGGCGGTGGGGTTGACGGCTCGGGGGGTCCCCCAAGGCGGCCGCCTGTAGCCGCCTGGGCGCACGCCGACCATGCCCGTGCGAGGTTGGCGCCCGCGGGTGGGCCCCGAGTCCCCGCTCCCGCCACCTCGGGGGGCCGCTGGGGAGTGCCCAGGCAGTGGCGGGGCCGCCGCGACACCGCCGGCGCGCATGGTGCGTCCCCCCTGTGGGCCACCGCGGTATGGCTGCACGTCTTCGCCTGTGCGACGGCGCGGAGGCGGTGTTGCGGGCGCAGTGCCCCGCGCGCCCTCACCTGGCGGACCGACGCGGACCGTCGCCGAGGGTGCGCGGCTATCAGGCTGGTCCCTTGGCGGCCATTGCGTAGCATCCCCCGGAGCGTCG     
N       TTATCAATCGGTACAACGCAATAATGCACCAAAATCATAAAAGAATTAATTTCATCTAGAAATTAAATTTTACGTTTTATATTAGTTATAAGATTATAAGGTTCAAAATAATTGACATTATACAGTTATTCTCTAAGTCAAAATTAGTTGTATCTTTTATTCATTATAACATTATTCATATGGATATCCATTCTTATTCTTTTTATTTTCACTGTATTTTATTCAAGAATTTACTAGATTTTCCATTATAAATAAACAACAAATAAACTTCTATCTAGACATTATTTAAATTTTATTGTAATATATTCATAAAATTCTTAACATAATTAAAGTTTGAAATAAATAATTTTTATATCAATACACTAATTGGATATTTTGAAGAAAACGATATTATTAAATATAATTTATTACATTCTTTGTTTTTTTTAAAAAACATAATAAAGTGTAGAATCTGGAATGATAAGGACAGGTAGATAAATAAATTTTATATTCTTAAAGTCTTCTTAAATTTCAAGATATATTTACAATATATTTAATATAGAATTGTAAATTAATTTCTTAAACTTTATTCTTAAAACATTACGTACGAATGATTTGCATTTTATAAAAAGATGAAGAATTAAAATAGTACGAGGTCTAACAATAATTTTTATATCATGAATTAACTTGGTATTGAGTAAAAAATTAAATAGAATGATAAAGAATTTAATATAAAATCCTAAAATTTTTAATTCGTAATTATATCAAATTTTATCATAATTAAATATTTATCAAGTAATGCATATACTAGGTACTCAAATTATCGCAAATTATTAAGTCAAAAATTATATTAATTCAGGAACGGTTGTAGTGATCTCAAAAAATGATAAATTACAACAAATAACTAAGTGCTGTCTTATATTAATAAATCTTCACTTATAGGTTTATTTTGCTTTTATGAGACTAGTGAATAAAATATTGGTAATTGAGACATTAAAAAAATTAAAACTGTGTACTAAAAGATATCATCTATAGCCGGATTGAGTTAACTCACAGTTAACAGGATAGTTTATTACTGGTAGTTAGAGCCAACTATTTAGTATATTGTGCAACGTACGTTCCCCTCTATTGTAACAACGCCAGTAATGATCATAAGCAATTTCAAATAGCCGAGTATATAGGGTGTACTCGATAATAATCTTAAGAACCTGGATTTTTTTGATAGCTAAGGGCTACAATAGGGGGCACCAAGATGGGTAATTTATAACCAGGCATTGGACATTGAATGCCATGTTTCCAATCGGGAGTACGGCATGTTGATCTAAAGAAACCAATTCCAGTATATTTCCCGACAATGTCTAATATCTATATCTAGATGTATGACAACGTCAATCGACGAGTAATTCACAGGCAAATGTTCAAATGGAGATACATAGCTGCTTTAAATTGTATCTATACGCGTTCGGACAATCACTAAACACTATTCCTCTGGCGTATGCCGTGAACGGGATTATCCAACACTCAGCTTCCTTATAATGAGCCTACTGCAGTACGTCTCAATTGCACACCATTTTTGTCCTCCTATGGCCAGGACACCAAAGGTACTTAATTAAGACTACAGGCAGGTTTAGTAACTCTCAGCCTCCGAACAGTACTGGGGTTTCCCTCTACAAGCTTCATCATACCCGGTTACTCTATAGAAACGGCACTCTTGAGCAATGTTAAACCGTGTAATCCTAGCTTTCCTTACTTGCCGAGTACTTGACAAGATATATTCCAAGATCATAATAACATGATGCGTCGCCAACATACAGGGGAATGAGACTATAGAAAATCGAACTTGGTAAATGGTGTAAGCAACAAAAAAGTTAATGGGCATGTATAAAATAAAAAGCTTTGGATATTACATAATTGCAAATGATGTGATACCTATCACCTTTTATAGTACGGTACACAGTGCAGATAATCGAATCATAGCTAAGTTGTTGAGTACAGTAGTAGAGAATTCGGCTTCAGATGAACCGAGCTGGACTCTGGGCGCCCCCCCACGTAACAGTGCAGCGCGCGATAGCTACAAGGCGGGGACTTAGACAGCCCCGACATCGGTTTCCATCCCCCCGGTCTGCGATGCACCCACTTTTACCGGTACATACCCTGTTAGCGTCGCCCGTCTAGCGGACCCCAGAAGGTTGGACATCTCAGGACCTTGCTAACGGGGATCTCCTCGCAGAGGTCCAGGGGTTCTGTGAGATACGAACTGCCAGCTCGTGAGTGATGCGCGATGTCAGCTGCACTCTTTTTGCTACTCTTAAAGCCCGCCATAAAACATGGGCGAGGCCCCGTACGGGCCGAACAAACCAAGTACCGCAGGTTGATATGGCGTCCCGGCGGCGTGGCTCGGAGGGCCCCAGGGGGCCGAGCCGAGCCGCTAAAACGCTCACGCGGGCATGGGCAGGATATTACCTGCTAAGAAGTATCGGGGCTTGATGGAAAATGACTCTGGATATCTGTTCGGAGCGCGCGTGCACCACGTTTCCCTCCAGCCCATGTCACCGGTCCGCCAACGTAGCCCCTTTCACAGTTGGCTGTGGTTGGGGCACCCCGTCATTCATATGGCTTGCTCTCTTGGTAGTTGAGAGAATGAACGCCTACTGTATGCCGTCCTGGAACTGCAAGTGTCGCGAGCACTGTACGCGAACCAGTTCAACCCCTGCCTTTGTGCCATCCGGCTTCACGGTGACCGCTGCAGTTGAGGCTAAGAGCCGTAGTGCTTGTAGCGGTGGATAATAGGGCTTCTGAGAACTTCTCTAGTGCACCCTATGTCCCAACAAGCACCACTCCCCTCGAGACATGTCAGTTCTGAGACAGTCCGAGAGGCCTGTGGGTGCCATGTCACTCTCTTATCGCATGCGCGGCGACCGGGCTTGGCCTAAGGGCGTCCCACGACATGGGAGTGACTGTCTCGGCGGCAAACCCGAGTTGCTGACCAGCCCACACGCCTTCCGTGCGCGCTGGGGTTCAGCGCCCGTGGACCAGCCGCAGTCCCGCGCCCAGCTCTTGGAGCAGGGGGGGCGGGGGCGCTCGGCGCAGGGTCACTGCCGAGCGCCCGACCCCCGCGGGGCCTAGGGCCACGGCGTCCACGCCGTACGGGGGCTGACCGACCGGCGGCACATCGGTTGGCGGGCAGGCCGGGAGCCGCCGCCGGCCGATGGGCCCCAGGGCGAGGTTACACCGCGGCCGGGGGGGCGCGGAGGCCGAGGCGGTTGGCAAGCACCCCGGTGACCACTAGAGCTACGGGCCGTGACGGCCTACGCCGTGTCGCCCTACGACACGGGAGGTAGCGGGCCCCCCGGGGAAATCAGCGGTCGTACAGGGCGTGGGGCCACCCTCCCCGGGCCGACCCCTGCCGGGCCCTAGCAACCGTCTTGGGGCCCCGCCCGGCCCGCCTCAACGGGGCGCGCCAAACCCCCGGGTCTTGGGCCAGGTCGCGGTGCCGTGCTTGGGGGCGCCGTCTGGTCGGGTGGATGGCACACGCCCCCGGCGGCCCCCCGAGCCTTCGCCGCATGGGACCAGCGGGGGGGGGGAACCCGTGCGGTGAGACGGGCCGGCCGGAGGGGCCCTAGCCGGCAAGGTCCGATGGCGGGCGGCGGGGTTGACGCCCCGGGGGATGCCCCGAGACGGCCGCCTGTAGCCGCCTGGGCTCACGCCGGGCATCCCCGTGCGAGGTTGGCGCCCACGGGTGGGCCCCGAGTCCCCCCTCCCGGCACCTCGGGGGGCGGCGGGGGAGTGCCCAGCCAGTGCCGGGGGCGCCGCGGCACCGCCGGCGCGCATAGTGCGTCCCCCCGGCGGGCCACCGCGGTATAGCTGCACGGCTTCGCCTCTTGGACGGCGCGGGGGCGGTGCTGTGGGCGCAGTGCCCCGCGCGCCCTCACCTGACGGGCTGACGCGCACCGTCGACGAGGGTGGGCGGCGATCACGGTGGTCCCTTGCCGGCCATTGCGTAGCATCCCCCGGAGCGCCG     
M       TTATCAATGGGTACAACGCAATAATACACCAAGATCATAAAAGAATTAATTTCATCTAGAAATTAAATTTTACGTTTTATATTAGTTGTAAGATTATAAGGTTCAAAATAATTGACATTATATAATTATTCTCTAAATCAAAATTGATTGTATCTTTTATTCATTATAACATTATTCATGTGGATATCCATTCTTATTCTTTTTATTTTCACTGTATTTTATTCAAGAATTTACTAGATTTTCCATTATAAATAAACAACAAATAAACTTCTATCTAGACATTATTTAAATTTTATTGTAATATATTCATAAAGTTCTTAACATAATTAAAGTTTAAAATAAATAATTTTTATATCAATACACTAGTGGGATATTTTAAAAAAAACGATATTATTAAATATAATTTATTACATTCTTTGTTTTTTTTAAAAAACATAATAAGGTATAGAATCTGAAATGATAAGGACACATAGATAAATAAATTTTATATTCTTACAGTCTTCTTAAATTTCAAGATATATTTACAATATATTTAGTATAGAATTGTAAATTAATTTCTTAAGCTTTATTCTTAAAACATTACGTACGAATGATTTACATTTTATAAAAGGATGAAGAATTAAAATAGTACGATGTCTAACAATAATTTTTATATCATGAATTAACTTGGTATTGAGTAAAGAATTAAATAGAATGATAAAGAATTTAATATAAAATCCTAAAATTTTTAATTCGTAATTATATCAAATTTTATCATAATTAAATATTTATCAAGTAATGCATATACTAGGTACTCAAATTATCGCAAATTATTAAGTCAAAAATTGTATTAATTCAAGAACAATTGTAGTGATCTCAAAAAATGATAAATTACAGCAAATAACTAAGTGCTGTCTTATATTAATAAATCTTCACTTATAGATTTATTTTGCTTTTATGAGGCTAGTGAATAAAATATTGGTAATTGAGACATTAAAAAAATTGAAACTGTATACTAAAAGATATCACCTATAGCCAGATTGAGCTAACTCACAGTTGACAAAATAGTTTATTACTGGTAGTTAGAGACGACTATTTAGTATATCGTGCAACGTACTTTCCGTTCTATTGTAACAACACCAGTAATGATCATAAGCAATTTCAAATAGCCGGGCATATATGGTGTACTAGATAATGATCTTCAAAACCTGGATTCTTTTAATAGCTAAGGGCTACAATAGGGGGCAGTAAGATGGGTAATTTATGACCAGGCATTGGACATTGAATGCCATGTTCCCAATCGGGAGTACGCCATGATGACCTAGAGAACCCAATTCCAATGTATTGCCCGACAATGTCTAATATCTCTATCTAGATGTACAACAACGTCAATCGACGAGTAATTCACGGGCAAATTTTCAAGTGGAGATACATAGCTCCTTTAAATTGTATCTATACGCGCTCGGACAAACACTAAACACTATTCCTCTGGCGTAAGCCGTGAGCGGGATTATCCAACACTCAGCATCCTTACAACGAGCCTACTGCAGTGCGTCTCAATTGCACACCATTTTTGCGCTCCTATGACTAGGACACCGAAGATACTCAATTAAGACTGCAGGCAGGTTTAGTAACTCTCAGTCTCCGCACAGTACTGGGGTTTCTCTCTACAAGCTTCATCATACCCGGTTACTCTGTGGAAACGGCACTCTTGAGCAATGTTAAACTGTGTAATTTGAGCTCTCCTTACTCGCCGAGTATTTGACAAGATATATTCCGAGACCATAATAACGTGATGCGTCGCCGACATACAGGGGAATGAGACTATAGAAAATCGAACTTGGTAAATTGTAGAAGCAACAAAAAAGTCAATGGACGTGTATAAAATAAAAAGCTTTGGATATTACATAACTGCAAATGATGTGATACCTATCACCTTTTATAATACGGTACACAGTGCAGATAATCGAATCGTAGCTAAGTTGTTGAGTACAATAGCTGGGAATTCGGCTTCAGATAAACCGAGCTGGACTCTGGGCGCCCCAACACGTAACAGTGCAGCGCACGTCAACTATAAGACGGGTACTTAAACAACCCCGGCCTCGCTCCCCATCCACCCGGTCTGCGATGCAGCCACTTTTACCGGTACATACCCTGTCAGCGTCGGCCGTCTAGCGGACCCCAGAAGTTTGGTCATCTTCGGACCTTGTTAATGGCGATCTTCTTGCGTAGGTTCAAAGGTTCTGAGAGATACGAACTGCGAGCTCGTGGGTGATGAGCGATGTCAGTTGCACTCCCTTTGCTACTCTTAACGCCCGCAATAATACATGGGCGAGGCCCCGTACGGGCCCAACATACCAAGTACCAGGGTTTGATATGGCGTCCCGGCGGCGTGCTTCGGAGGGCCCCAGGGGGCCGAGCCGAGCAGCTGAAACGCTCACGCGGGCACGGGCCGGATATTACCTGCTAAGAAGTATCTGAGCCTGCTGGAAAATGACTCTAGATATCTCTTCTGAGCTCGCGTGCACCACGTTTCCGTCCAGCCCATGTCGCCGGTCCGCCAACGTAGTCTCTTTCACAGTTGGCTGTGGTTGGTGCACCCCATCATTCATATGGCATAATCTCCTGTTGGTTGAGAGAATGAACGGCAACTGTATGCCCTCCTGGATCTGCAAGTGTCACAAGCACTGTACGCGGACCAGTTCAACGCCTGCCTTTGTGTCATCCGGCTTCACGGTGACCGCTGCAGTTGAGACTAAGAGCCGTAGTGCTGGTAGCGGTGAGCATCACGGCCTCTGAGAACCTCTCTACTACACGCTATGTCCCAACAAGTACCACTCCCCACGAGACTTGTCGGTTCTGACATAGTCCGAGAAGCCTGTGGGTACCATGTCACTCTCTTATCGCATGGGCGGCGACCGGGCTTGGCCTAAGGGCGTCCCACGACACGGGCTTGCCTGTCTCGGCGACAAACCCGAGTTGCTGACCAGCCCGCACGCCTTTCGTGCGCGCTGGGTTTCGGCGCGCGTGGACCAGCAGCAGTCCCCCGCCCAGCTCTTGGAGCAGGGGGGGCGGGGGCGCTCGGCGCAGGGTGATTGCCGACCGCCGCACCCCCGCGGGGCCTAGGGCCACGGCGTCCAGGCCGTGCGGGGGCTGACCGACCGGCGGCACATCGGTTGCGTGGCAGGCCGGCAGACGCCGCCGGCCGATGGGCCCCAGGGCGAGGTTCGACGGCGGCCGGGGGGTCGCGAAGGCCGTGGCGGTTGGCGAGCACCCCGGGGACCACTAGAGCTACGGGCCGTGACGGCCTACGCCGTGCCGCCCTACCGCACGGGAGGTAGCGCGCCCCCCGGGGAAATCAGCGGTCGTACAGAGCGTGGGGGCACCTTCCCCGGGGCGACCCCAGCCGGACCCTAGCAGCGGTCTGGGGGCCCTGCCCGGCCAGCCTGAACGGGGCGCGCCAGAGCCGCGGGTCTTGGGCCGGGTCGGGGTGCCGCGCTTGGGCGCGCCGCCTGGTGGGGTGGATCGGACACGCCCCCGGCGGCCCCCCGAGCCTTTGTCGCATGGGACCAGAGGGGGGGGGGAACCCGGGCGCAGAGACGGGCCGGCCGGAGGGGCCCTAGCCGGCAAGGTGCGATGGCGGGCGGCGGGGTTGACGCCACTGGGGCTGCCCGGAGACGGCCGCCTGTAACCGCCTGGGCGCACGCCGGTCATCCCCGTGCGGGGTGGGCGCCCGCGGGTGGGCGCCGAGTCCCCGCTCCCGACACCTCGGGGGGCGGCGGGGGAGTGCCGAGGCAGTGGCGGGGCCGCCGCGGCACATCCGGCGCGCATAGTGCGTCCCCCACGCGGGGCACCGCGGTATGGCTGCACGGCTTCGCCTGTAGGACGGCGCGGGGGCGGTGCTGTGGGCGCAGTGCCCCGCGCGCCCTCACCTCCCGGCCTGACGCACACCGTCGCCGAGGGTTAGCAGCTATCAGGCTGGTCCCTTGCCAGCCATTGCGTAGCATCCCCCGGAGCACCG     
L       TTATCAATAGGTACAACGCAATAATACACCAAGATCATAAAAAGATTTATTTCATCTAGATATTAAATTTTACGTTTTATATTAGTTATAAGATTATAAGGTTCGAAATAATTAACATTAAACAATTATTCTCTAAATCAAAATTGATTGTATCTTTTATTCATTGTAACATTATTCATATGGATATCCATTCTTATTCTTTTTATTTTCACTGTATTTTATTCAGGAATTTACTAGATTTTCCGTTATAAATAAACAACAAATAAACTTCTATCTAGACATTATTTAAATTTTATTGTAATATATTCATAAAATTCTTGACATAATTAAAGTTTAGAATAAATGATTTTTATATCAATACACTAATTGGATATTTTGAAAAAAACGATATTATTAAATATAATTTATTACATTCTTTGTTTTTTTTAAAAAACATAATGAAGTATAGAATCTGTAATGATAAGGACAAGTAGATAAATAAATTTTATATTCTTACAGTCTTCTTAAATTTCAAGATATATTTACAATATATTTAATATAGAATTGTAAATTGATTTCTTAAACTTTATTCTTAAAACATTACGTACGAATAATTTGCATTTTATAAAAAGATGAAGAATTAAAATAGTACAAAGTCTAACAATAATTTTTATATCATGAATTAACTTGGTATTGAGTAAAAAATTAAATAGAATGATAGAGAGTTTAATATAAAATCCTAAAATTTTTAATTCGTAATTATATCAAATTTTATCATAATTAAATATTTATCAAGTAATGCATATACTAGGTACTCGAATTATCGCAATTTATTAAGTCAAAAATTATATTAATTCAGGAACAATTGTAGTGATCTCAAAAAATGATAAATTACAACAAATAACTAAGTGCTGTCTTATATTAATAAATCTTCACTTATAGGTTTATTTTGCTTTTATGAGGCTAGTGAATAAAATATTGGTAACTGAGACATTAAAAAAATTAAAACTGTATACTAAAAGATGTCACCTATAACCTGATTGAGTTAACTCACAGTTAACAAGATAGTTTATTGCTGGTAGTTAGAGTCGACTATATAGTATATCATGCAACGAACGTTTCAATCTATTGTAACAACTCCAGTAATGATCATAAGCAATTTCAAATAGCCGCGCATATATGGTGTACTAGATAATAACCCTCAAAACCTAGATTTTTTTAATAGCTAAGGGCTACAATAGGGGGCATCAAGATGGGTAATTTATGACCAGGCATTGGACATTGAACGCCATGTTCCCAATCGGGAGTACGGCATGGTGGTCTAAAGAATCCAATTCCAATGTATTTCCCAACAATGTCTAATATCTATATCTAGATGTACTACAACGTCAATCGACGAGTAATTCACGGGCAAATGTTCAACTGGAGATATATAGCTTCTTTAAATTGTATCTATACGCGATCGGACAACCACTAAACACTATTCCTCTGGCGTAAGCCGTGAACGAGATTATCCAACACTCAGCGTCCTTACAACGAGCCTACTGCAGTACGTCTCAATTGCACACCATTTTTGTCCTCCTATGACTAGGACACCGAAGATACTTAATTAAGACTACAGGCAGGTTAAGTAACTCTCAGCCTCCGCTCAGTACTGGGGTTTCCCTCTACAAGCTTCATCATACCCGGTTACTCTATGGAAACGGCACTCTTAAGCAATGTTAAACTGTGTAATCCCAGCCCTCCTCACTAGCCGAGTATTTGACAAGATATGTTCCTAGACCATAAGAACGTGATGCGTTGCCGGCATACAGGGGAATGAGACTATAGAACATCGAACTTGGTAAATCATAGAAACAACAAAAAGGTTAATGTGCATGTATAAAATAAAAAGCTTTGGATATTACATAATTGTAAATGGTGTGATACCTATCACCTTTTGTAGTACGGTACACAATGCAGATAATCGAATCCTAGCTAAGTTGTTGAGTACAATAGTAGAGAATTCGGCTTCAGATAAACCGAGCTGGACTCTGGGCGCCCCAGCACGTAACAGTGCAGAGCGCGTAACCTACAAGCCGGGCACTTATACAGTCCCGGCGTCGGTATCCATCCACCCAGTCTGCGATGCATCCACTTTTACCGGTACATACCTTGTTAGCGCCGACCGTCTAGCGGACCCCAGAAGCTTGAAGATCGCGGGACCTTGTTAATGGTGAGCTCCTCGCGAAGGTTCAGGGGTTGTGCTGGATACGAACTGCCAGCTCGTGGGTGATGCGCATTGCCAGCTGCACTCCATCTGCCACTCTTGAGGCCCGCAGTAATACATGGGCGGGCCCCCGTACGGGCCGGACAGACCAAGTTCCAGGGTTTGATATGGCGTCCCGGCGGCGTGCTCCAGAGGGCCCCATGGGGCAGAGCCGAGCAGCTGAAACGCTCACGCGGGCACGGGCCGGATATTACCTGTTAAGACGTATCGGGGCGTGCTGGAAAATGACTCTGGATAGCTGTTCCGAGCACGCGTGCACCACGTTTCCGTCCAGCCCATGTCGCCGGTCCGCCAACTTAGTCTCTTTCACAGTTGACTGTGGTTGGGGCACCCCTTCATTCATATGGCATGATCTCCTGCTAGTTAAGAGAATGAAGGTCCACTGTATGCCCTCCTGGACCTGCAAGTGTCGCCAGCACTGTACGCGGACCAGTTCAACGCCTGCCTTTGTGTCATCCGGCTTCACGGTGACCGCTGCAGTTGAGTCTAAGAGCCTTAGTGCTCGTAGCGGTGAGCAACTGGGCATCCGAGAACTTCCCTACTCCAATCTATATCCCAACAAGTACCACTCCCCTCGAGACTTGTCGGTTCTGACAGAGTCCGAGAGGCCTGTGGGTGCGATGTCACTCTCTTATCGCATGGGCGGCGACCGGGCTTGGCCTAAGTGCGTCCCGCGACACGGGCTTGTCTCTCTCGACGACAAACCCGAGATCCTGACCAGCCCACACGCCTTTCGTGCGCGGTGGGCGTCGGCGCCCGTGGACCAGCCGCAGTCCCTCGCCCAGCTCTTGGAGCAGGGGGGGCGGAGGCGCTCGGCGCAGGGTCACTGCCCACCGCCGGACCCCCGCGGGGCCTAGGGCCACGGCGTCCATGCCGTGCGGGGGCTGACCGACCGGCGGCACATGGGTTCCCTGGCAGGCCGGGAGAGGCCGCCGGCCGATGGGCCCCAGGGCGAGGTTACACCGCGGCCGGGGGGGCGCGGAGGCTGCGGTGGTTGGCTAGCACCCCGGCGACCACTAGAGCTACGGGCCATGACGGCCTACGCCGTTCCGCCGTACTCCACGGGAGGGAGCGGGCCCCCCGGGGAAATCAGCGGTCGTACAGGGCGGGGGGCCACCCTCCCCGGGGCGACCCCTGCCGGACCCTAGCAACGGTCTAGGGGCCCTGCCCGGCCAGCCTTAACGGGGCGCGCCAAAGCCCCGGGTCTTGGGCCCAGTCGCGGTGCCGTGCTTGGAGGCGCCGTCTGGTGGGGTGGATCGGACACGCCCCGGGCGGCCCGCCGAGCCTTCGCCGCATGGGACCAGCGGGGCGGGGGAACGCGTACGTGGAGACGGGCCCGCCGGAGGGGCCCTAGCCGGCAAGGTGCGATGGCGGGCGGCGGGGTTGACGTCTCCGGGGGTACCCCGAGGCGGCCGCCTGTAGCCGCCTGGGCGCACGCCGGCCATCCCCGTGCGGGGTTGGCGCCCACGGGTGGGCGCCGAGTCCCCACTCCCGGCACCTCGGAGGGCGGCGGGGGAGTGCCTAGGCAGTGCCGGGGCCGGCGCTGCACAACCGGCGCGCATGGTGCGTCCCCCCCGCGGGCCAGCGCGGTATGGCTGCACGGCTTCGCCTCTGCGACGGCGCGGCGGCGGTGCTGTGGGCGCGGTGCCCCGCGCGCCCTCACCTCCCGGGCTGACGCGCACCGTCGCCGCGGGTGCGCGGCTATCAGGGTGGTCCCTTGCCCGCCATTGCATAGCATCCGCCGGAGCTTCG     
K       TTATCAATAGGTACAACGCAATAATACACCAAAATCATAAAAGAATTTATTTCATCTAGAGATTAAATTTTACGTTTTATATTAGTTATAAGATTATAAGGTTCGAAATAATTAACATTATACAGTTATTCTCTAAATCAAAATTGATTGTATCTTTTATTCATTATAACATTATTCATATGGATATCCATTCTTATTCTTTTTATTTTCACTGTATTTTATTCAGGAATTTACTAGATTTTCCATTATAAATAAACAACAAGTAAACTTCTATCTAGACATTATTTAAATTTTATTGTAATATATTCATAAAGTTCTTAACATAATTAAAGTTTAAAATAAATAATTTTTATATCAATACACTAGTCGGATATTTTGAAAAAAACGATATTATTAAATATAATTTATTACATTCTTTGTTTTTTTTAAAAAACATAATAATGTATAGAATCTGAGATGATAAGGACAGATAGATAAATAAATTTTATATTCTTACAGTCTTCTTAAATTTCGAGATATATTTACAATATATTTAATATAGAATTGTAAATTAATTTCTTAAGCTTTATTCTTAAAACATTACGTACGAATAATTTGCATTTTGTAAAAAGATGAAGAATTAAAATAGTACGAAGTCTAACAATAATTTTTATATCATGAATTAACTTGGTATTGAGTAAAAAATTAAATAGAATGTTAGAGAATTTAATATAAAATCCTAAAATTTTTAATTCGTAATTATATCAAATTTTATCATAATTAAATATTTATCAAGTAATGCATATACTAAGTACTCAAATTATCACAAGTTATTAAGTCAAAAATTATATTAATTCAAGAACAATTGTAGTGATCTCAAAAAATGATAAATTGCAGCAAATAACTAAGTGCTGTCTTGTATTAATAAATCTTCACTTATAGATTTATTTTGCTTTTATGAGACTAGTGAATAAAATATTGGTAATTAAGACATTAAAAAAATTGAAACTGTGTACTAAAAGATGTCGCTTATAACCAAATTGAGTTAACTCACAGTTGGCAAGATAGTTTATTACTGGTAGTTAGAGTCGACTATATAGTATATCTTGCAACGTACATTCCACTCTATTGTAACAACGCCAGTAATGATCATAAGCAATTTCAAATAGCCGGGCATATATGGTGTACCGGATAATAATCCTCAGAACCTGGATTTTTTTAATCGCTAAGGGCTACAATGGGGGGCATCAAGATGGGTGATTTATAACCAGGCATTGGACATTGGATGCCATGTTCCCAGTCGGGAGTACGACGTGCTGAACTAAAGAATCCAATTCCATTGTATTTCCCAACAATGTTCAATATCTATATCTAGATGTATTACAACGTCAATCGACGAGCAATTCACGGGCAAATGTTCAAACGGAGATACATAGCTTCTTTAAATTGTATCTATACGCGTTCGGACAATCACTAAACACTATTCCTCTGGCGTACGCCGTGAGCGGGATTATCCAACACTCAGCGTCCTTATAACGAGCCTACTGCAGTGCGTCTCAATTGCACACCATGTTTGCTCTCCTATGACCAGGACACCCAAGATACTTATTTAAGACTACAGGCAGGTTTAGTAACTCTCAGTCTCCGCACAGTACTGGGGTTTCTTTCTACAAGCTTCATCATACCCGGTTACTCTATCGAAACGGCACTCTTAAGCAATGTTAAACTGTGTAATCTAAGCTCTCCTCACTCGCCGAGTATTTGACAGGATATATTCCTAGACCATCATAACGTGATGCATCGTCTCCATACAGGGGAATGAGACTATAGAAAATCAAACTTGGTAAATTGTGGAAGCAACAAAAAAGTTAATGGACATGTATAAAATAAAAAGCTTTGGATATTACATAATTGCAAATGATGTGATACCTATCACCTTTTATAGTACAGTACACAGTGCAGATAATCGAATCTTAGCTAAGTTGTTGAGTACAATAGTCGGGAATTCGGCTTCAGATGAACCGAGCTGGACTCTAGGCGCCCCACCACGTTACAGTGCAGCGCGCGTCAGCTATAAGGCGGGGACTTAAACAGCCCAGGCGTCGGTGCCCATCCACCCAGTCTGCGATGCACCCACTTTTACCGGTACAAACCTTGTTTGCGTCGACCGTCTAGCGGACCCCAAAAGCTTGGAGATCCCCGGACCTTGTTAATGGTGAACTCCTTGCGGAGGTTCAGGGGTTCTGCTAGATACGAACTGCCAGCTCGTAGGTGATGCGCGGTGTCAGGTGCACTCCCTTTGCTACTCTTAATGCCCGCAATAACAGATGGGCGAGGCCCCATACGGGCCTAACACACCAAGTACCATGGTTTGATATGACGTCCCGGCGGCCTGCTTTGGAGGGCCCGAGGGGGCCGAGCCGAGCAGCTAAAACGCTCACGCGAGCACGGGCCGGATATTACCTGCCAAGAGGTATCGGGGCCTGTTGGAAAATGACTCTGGATAGCCGTCCGGAGCTCGCGTGCACCACGTTTCCGTCCATCCCATGTCGCCGGTCCGCCAACTTAGTCACTTTCACAGTTGGCTGTAGTTGGAGCACCCCTTCATTCATATGGCATCATCTCCTGTTAGTTGACAGAATGAACGCGCACTGTATGCCTTCCTGGAGCTGCAGGTGTCGCTAGCACTGTACGCGAACCAGTTCAACGCCTGCCTTTGTGTCATCCGGCTTTACGGTGACCGCTGCAGTTGAGGCTAAGAGCCGTAGTGCTCGTAGCGGTGGCCAGCAAGGCCTCTGAGAACTTCGCTACTCCACCCTATGTCCCAACAAGCAGCACTCCCCCCGAGACTTGTCAGTTCTGACGCGGTCCGAGAGGCCTGTGGGTGCCATGTCACTCTCTTATCGCATGTGCGGCAACCGGGCTTGGCCTAAGGGCGTCCCACGACACGGGCATGCCTTTCTCGACGACAAACCCGAGTTGCTGGCCAGCCCGCACGCCTTTCGTGCGCGGTGGGTTTCGGCGCGCGTGGACCAGCCGCAGTCGCCCGCCCAGCTCTTGGAGCAGGGGGGGCGGGGGCGCTCGGCGCAGGGTCACTGCCGACCGCCGGACCCCCACGGGGCCTAGGGCCACGGGGTCCAGGCCGTGCGGGGGCTGGCCGACCGGCGGCACATGGGTTGTGCGGCAGGCCGGGAGGCGCCGCCGGCCGATGGGCCCCAGGGCGAGGTTGGACGGCGGCCGGGGGGCCGCCGAGGCCGCGGCGGTTGGCAAGCACCCCGGCGACCACTAGAGCTACGGGCCCTGACGGCCTACGCCGTGCCGCCGTACCCCACGGGAGGTAGCGGGCCCCCCGGGGAAATCAGCGGTCGTACAGGGCGAGAGGCCACCCTCCCCGGGGCGACCCCGGCCGGACCCTAGCCACGGTCCTGGGGCCCCGGCCGGCCAGCCTCAACCGGGCGCGCCAAAGCCCCGGGTCTTGGGCCAAGTCGCGGTGCCGGGCTTGGCGGCGCCGCCTGGTTGGGTGGATCGGACACGCCCCGGGCGGCCTCCCGAGCCTTCGCCGCATGGGACCAGCCGGGGGGGGCAACGCGTGCGCCGAGACGGGCCGGCCGGAGGGGCCCTAGCCGGCAAGGTCCAATGGCGGGCGGCGGGGTTGACGCCGCTGGGGGTTCCCGGAGCGGGCCGCCTGTAGCCGCCTGGTCGGACGCCGGCCATCCCAGTGCGGGGTTGGCGCCCTCGGGTGGGCTCCGAGTCCCCGCTCCCGACACCTCGGCGGGCGGTGGGGGAGTGCCGAGTCAGTGCCGGGGCCGCCGCTGCACGGCCGGCGCGCATAGTGCGTCCCCCCCGCGGGCCACCGCGGTATAGCTGCACGGCTTCGCCTTTTGGACGGCGCGGTGGCGGTGTTGCGGGCGCAGTGCCCCGCGCGCCCTGACCTCACGGGCCGACGCGCACCGTCGCCGGGGGTTCGCTGCTATCAGGCTGGTCCCTTGCCCGCCATTGCGTAGCATCCCCCGGAGCGCCG     
J       TTATCAATGGGTACAACGCAATAGTGCACCAAAATCATAAAAGAATTTATTTCATCTAGAAATTAAATTTTACGTTTTATATTAGTTATAAGATTATAAGGTTCAAAATAATTGACATTATACAATTATTCTCTAAATCAAAATTGATTGTATCTTTTATTCATTATAACATTATTAATATGGATATCCATTATTATTCTTTTTATTTTCACTGTATTTTATTCAGGAATTTACTAGATTTTCCATTATAAAAAAACAACAAATAAACTTCTATCTAGACATTATTTAAATTTTATTGTAATATATTCATAAAATTCTTAACATAATTAAAGTTTTAAATAAATAATTTTTATATCAATACACTAATTGGATATTTTAAAGAAAACGATATTATTAAATATGATTTATTACATTCTTTGTATTTTTTAAAAAACATAATAAAGTATAGAATCTGAAATGATAAGGACAAATAGATAAATAAATTTTATATTCTTGCAGTCTTCTTAGATTTCAAGATATATTTACAATATATATAGTATAGAATTGTAAATTAATTTCTTAAACTTTATTCTTAAAACATTACGTGCGAATAATTTGCATTTTATAAAAAGATGAAGAATTAAAATAGTACAAAGTCTAACAATAATTTTTATATCATGAATTAACTTGGTATTGAGTAAAAAATTAAATAGAATGATAAAGAGTTTAATATAAAATCCTAAAATTTTTAATTCGTAATTATATCAAATTTTATCATAATTAAATATTTATCAAGTGATGCATATACTAGGTACTCAAATTATCACAAATTATTAAGTCGAAAATTGTATAAATTCAAGAACAATTGTAGTGATCTCAAAAAATGATAAATTACAACAAATAACTAAGTGCTGTCTTCTGTTAATAAATCTTCACTTATAGATTTATTTTGCTATTATGAGGCTAGTGAATAAAATATTGGTGATTGAGACATTAAAAAAATTGAAACTGTATACTAAAAGATATCCCCTATAGCCGGATTGAGTTAACTCACAGTTAACAACATAGTTTATTACTGGTAGTTAGAGTCAACTATATAGTATATCGTGCAACGCACATTTCAGTCTATTGTGACAACACCAGTAATGATCATAAGCAATTTCAAATAGCCGGGCATATATGGTGTACTTGATAATAAACTTCACAACCTGGATTTTTTTATTAGCTAAGGGCTACAATAGGGGGCAACAAGATGGGCGATTTATAACCAGGCATTGGACATTGAATGCCATGTTCCCACTCGGGAGTACGACATGATGATCTAAAGAATCCAATTCCAGTGCATTTCCCGACAATGTTTAATACCTGTATCTAGATGTATTACAACGTCAATCGACGAGTAATTCACTGGCAAATGTTCAAATGGAGATACATAGCTCCTTTAAATTGTATCTATACGCGTTCGGACAATCACTAAACACTATTCCTCTGGTGTACGCCGTGAACGAGATTATCCAACACTCAGCATCCTTAAGACGAGCCTATTGCAGTACGTCTCAATTGCACGCCATTTTTGTTCTCCTATGGCTAGGACACCGAAGATACTTAATTAAGACTACAGGCAGGTTTAGTAACTCTCAGCCTCCGTGCAGTACTGGGATTTCCCTCTACAAGCTTCATCATACCCGGTTACTCTATAGAAACGGCACTCTTTAGCAGTGTTAAACTGTGTAATCTGAGCCTTCTTTACTCGCCGAGTATTCGACAGGATATGTTCCCGGACCATAATAGCGTGATGCGTCGTCGACATACAGGGGAATGAGACTATAGAAGATCAAACTTGGTAAATTGTAGAAGCAACAAAAAAGTTAATGGACATGTATAAAATAAAAAGCTTTGGATATTACATAATTGCAAATGATGTGATACCTGTCACCTTTTATAATACAGTACACAGTGCAGATAATCGAATCTTAGCGAAGTTGTTGAGTACAATAGTAGGAAAGTCGGCTTCAGATAAACCGAGCTGGACTCTCGGCGCCCCATCACGTGACAGTGCAGCGCGCGTCACCTACAAAGCGGGTACTTATACAGCCCCGCCTTCGGTTGCCATCCACCCGGTCTGCGATGCACCCACTTTTACCGGTACATACCTTGTCAGCGTCGTCCGTCTAGCAGACCCCAAAAGTTTGAATATCCCGGGACCTTGTTAAGGGCGACCTCCTGGCGGAGGTTCAGGGGTTCTACGAGATACGAACTGCCAGCTCGTGGGTGATGCGCCGTGTCAACTGCACTCGTTTTGCGACTCTTAAGGCCCGCAATAATAAATGGGCGAGTCCCCGTACGGGCCGAACATACCAAGTTCCCGGGTTTGATATGGCGTCCCGGCGGCGTGCTTCGGAGGGCCCCACGGGGCCCAGCCGGGCAGCTGAAACGCTCACGCGTGCACGGGCTGGATATTACCTGGTAAGATGTATCAGGGCGTGTTGAAAAATGACTCTGGATATCTGTTCAGAGCACGCGTGCACCACGTTTCCGTCCAGCCCATGTCGCTGGTCCGCCAACGTAGTCCCTTTCACAGTTGGCTGTAATTGGGGCACCCCTTCATTCATATGACGTGATCTCCTGATGGTTCACAGAATGAACGTGTACTGTATGCCTTCCTGGATCTACATGTGTCGCGAGCACTGTACGCGGACCAGTTCAACGCCTGCCTTTGTGTCATCCAGCTTCACGGTGACCGCTGCAGTTGAGACTAAGAGCCGTGGTGCTTGTAGCGGTGAGGAACAAGGCCTCTGAGAACGTCTCTACTCCACGCTATGTCCCAACAAGTACCACTCCCCCCGAGACTTGTCGGTTCTGACGCAGTCCGGGAGGCCTGTGGGTGCGATGTCACTCTCTTATCGCATGGGCGGCAACCGGGGTTGGCCTAAGAGCGCCCCCCGACACGGGCATACCTAACTCGACGACAAACCCGAGTTGATGACCAGCCCACACGCCTTTCGTGCGCATTGGGTTTCGGCGCGCGTGGACCAGCCGCAGTCCCCCGCCCAGCTCTTGGAGCAGGGGGGGCGGGGGCGCTCGGCGCAGGGTCACTGCCGAGCGCCGGACCCCCACGGGGCCTAGGGCCACGGTGTCCAGGCCGTGCGGGGGCTGACCGACCGACGGCACATGGGTTGCTGGGCAGGCCGGGAGCCGCGGCCGGCCGATGGGCCCCAGGGCGAGGTTGCACGGCGACCGGGGGGCCGCGCAGGCCGCGGCGGTTGGCGAGCACCCCGGCGACCACTAGAGCTACGGGCCGTGACGGCCTACGCCGTGCCGCCCTGACCCACGGGAGGAAGCGGGCCCCGCGGGGAAATCAGCGGTCGTACAGGGCGGGAGGCCACCCTCCCCGGGACGACCCCCGCCGTACCCTAGCAACTGTCCCGGCGCCCTGGCCGGCCGGCCTCAACGGGCCGCGCCAAAGCCTCGGGTCTTGGGCCAGGTCGCGGTGCCGTGCTTGGCGGCGCCGCCTGGTGGGGTGGATCGCACACGCCCCCGGCGGCCGCCCGAGCCTTCGACGCATGGGACCAGCCGGGAGGGGGAACGCGCGCGCCGAGACGGGCCGGCCGGAGGGGCCCTAGCCGGCAAGGTACAATGGCGGACGGCGGGGTTGACGTCCCTGGGGGTTCCCGAAGGCGGCCGCCTGTAGCCGCCTGGGCTAACGCCGGGCATCCCCGTGCGCGGTTGGCGCCCTCGGGTGGGCCCCGAGTCCCCACTCCCGACACCTCGGGGGGCAGGGGGGGAGTGCCGAGTCAGTGTCGGGGCCGTCGCGGCACTGCCGGCGCGCATAGTGCGTCCCCCCCGGGGGGCACCGCGGTATTGCTGCACGGCTTCGCCTGTCCGACGGCGCGGTGGCGGTGCTGCGGGCGCAGTGCCCCGCGCGCCCTCACCTCACGGGCGGACGCTTACCGTCGCCGTGGGTGCGCTGCTATCAGGCTGGTCCCTTGCCCGCCATTGCGTAGCATCCCCCGGAGCGCCG     
I       TTATCAATAGGTACAACGCAATAATACACCAAAATCATAAAAGAATTTATTTCATCTAGATATTAAATTTTACGTTTTATATTAGTTGTAAGATTATAAGGTTCAAAATAATTGACATTAAACAGTTATTCTCTAAATCAAAATTAATTGTATCTTTTATTCATTATAACATTATTCATATGGATATCCATTCTTATTCTTTTTATTTTCACTGTATTTTATTCAGGAATTTACTAGATTTTCCATTATAAATAAACAACAAATAAACTTCTATCTAGACGTTATTTAAATTTTATTGTAATATATTCATAAAATTCTTAACATAATTAAAGTTTAAAATAAATAATTTTTATATCAATACACTAATTGGATATTTTAAAAAAAACGATATTATTAAATATAATTTATTACATTCTTTGTTTTTTTTAAAAAACATAATAAAGTATAGAATCTGAGATGATAAGGACAAATAGATAAATAAATTTTATATTCTTACAGTCTTCTTAAATTTCTAGATATATTTACAATATATATAATATAGAATTGTAAATTAATTTCTTAAACTTTATTCTTAAAACTTTACGTGCGAATAATTTGCATTTTATAAAAAGATGAAGAATTAAAATAGTACAAAGTCTAACAATAATTTTTATATCATGAATTAACTTGGTATTGAGTAAAGAATTAAGTAGAATGATAAAGAATTTAATATAAAATCCTAAAATTTTTAATTCGTAATTATATCAAATTTTATCATAATTAAATATTTATCAAGAAATGCATATACTAAGTACTCAAATTATCGCAAATTATTAGGTCAAAAATTGTATTAATTCAAGAGCGATTGTAGTGATCTCAAAAAATGATAAATTACAGCAAATAGCTAAGTGCTGTCTTTTATTAATAAATCTTCACTTATAGATTTATTTTGCTTTTATGAGACTAGTGAATAAAATATTGGTAATTGAGACATTAAAAAAATTAAAACTGTATACTAAAAGATGTCACCTATACCCGGATTGAGTTAACTTACAGTTAACAAGATAGTTTATTACTGGTAGTTAGAGCCAACTATGTAGTATATCGTGCAATGTACGTTTCACTCTATTATAACAACACCAGTAATGCTCATAAGCAATTTCAAATAGCCGAGCATATATGGTGTACTAGATAATAATCTTCAAAACCTAGATTTTTTTAATAGCTAAGGGCTACAATGGGGGGCAACAAGATGGGTAATTTATAACCAGGCATTGGACATTGAACGCCATGTTCCCAATCGGGAGTACGGCATGATAATCTAAAGAAACCAATTCCAGTGTATTCCCCAACAATGTTTAATATCCATATCTAGATGAATTACAACGTCGATCGACGAGCAATTCACAGGCAAATGTTCAATTGGAGATATATAGCTTCTTTAAATTGTATCTATACGCGTTCGGACAACCACTAAACACTATTCCTCTGGCGTATGCCCTGAACGGGATTATCCAACACTCAGCTTCCTTATAACGAGCCTATTGCAGTGCGTCTCAATTGCACACCATTTTTGTCTTCCTATGGCCAGGACACCAAAGAAACTTAATTAAGACTACAGGCAGGTTTAGTAACTCTCAGCCTTCGCGCAGTACTGGGGTTTCCCTCTACAAGCTTCATCATACCCGGTTACTCTATGGAAACGGCACTCTTGAGCAATGTTAAACTGTGTAACCTAAGCCTTCCTCACTTGCCGAGTATTTGACAAGATATATTCCTAGACCATAATACCGTGATGCGTCGCCGACATACAGGGGAATGAGACTATAGAAAATCAAACTTGGTAAATAGTGGAAGCAACAAAAAAGTAAATGGTCATGTATAAAATAAAAAGCTTTGGATATTACATAATTGGAAATGGTATGATATCTGTCACCTTTTGTACTACGGTACACAGTGCAGATAATCGAATCTTAGCTAAGTTGTTGAGTACAATAGTGGAGAACTCGGCTTCAGATGAACAGAGCTGGACTCTGGGCGCCCCATCACGTTACAGTGCAGCGCGCGTCACCTATAAGGCGGGCACTTAAACAGCCCGGCCGTCGGTCGCCATCCACCCGGTCTGCGACGCAGCCACTTTTACCGGTACATACCATGTCAGCGTGGACCGTCTAGCGGACCCCAAAAGTTTTGATATCCCTAGACCTTGTTAACGGTGACCTCCTTGCGAAGGTTCAGAGGTTCTGAGAGATACGAACTGCCAGCTCGTGGGTGATGCGGGCTGTCGGTTGCACTCGTTTTGCCACTCTTAAAGCCCGCAATAACACATGGGCGAGGCCCCTTACGGGCCCAACACACCAAGTGCCGGAGCTTGATATGGCGTCCCGGCGGCGTGCTTCGGAGGGCCCCAGGGGGCAGAGCCGAGCAGCTGAAACGCTCACGCGAGCAGGGGCTGGATACTACCTGTGAAGATGTATCGGGGCCTGATGGAAAATGACTCTGGATACCTGTTCGGAGCGCGCGTGCACCACGTTTCCGTCCAGCCCATGTCGCCGGTCCGCCAACGTAGCTTCTTTCTCGGTTGGCTGTGGTTGGAGCACCCCGCCATTCATATGGCCTGATCTCATGGTGGTTGACAGAATGAACGCCTACTGTATGCCTTCCTGGACCTGCAAGTGTCGCTAGCACTGTACGCGGACCAGTTCAACGCCTGCCTCTGTGTCATCCGGCTTCACGGTGACCGCTGCAGTTGAGGCTAAGAGCCATAGTGCTCGTAGCGGTGGGGAACGGGACGTCTGAGAACGTCTCTACTCCACCCTATGTCCCACCAAGCACCACTCCCCTCGAGACATGTCGGTTCTGACACAGTCCGAGAGGTCTGTGGGTGCAATGTCACTCTCTTATCGCATGGGCGGCAACCGGATTTGGCCTAAGGGCGTCCCACGACACGGGCATGTCTCTCTCGACGACAAACCCGAGCTATTGTCCAGCCCACATGCCTTTCGTGCGCGCTGGGTTTCGGCGCGCGTGGACCAGCCGCAGTCCCCCGCCCAGCTCTTGGAGTAGGGGGGGCGGGGGCGCTCGCCGCAGGGTCATTGTCGAGCGCCGCACCCCCGCGGGGCCTAGGGCCACGGTGTCCAGACCGTGCGGGGGCTGACCGAGCGGCGGCACATCGGTTCCGGGGCAGGCCGGAAGACGCCGCCGGCCGATGGGCCCCAGGGCGAGGTTGGACCGCGGCCGGGGGGGCGCCCAGGCCGCGGGGGTTGGCGAGCACCCCGGCGACCACTAGAGCTACGGGCCGTGACGGCCTACGCCGTGGCGCCCTAGGTCACGGGAGGTAGCGAGCCCCCCGGGGAAATCAGGGGTCGTACAGGGCGCGAGGCCACCCTCCCCGGGGCGACCCCGGCCGGACCATAGCGGCCGTCTCGGGCCCCTGGCCGGCCAGCCTCAACCGGGCGCGCCAAAGCCCCGGGTCTTGGGCCAGGTCGCGGTTCCGTGCTTGGTGGCGCCGTCTGGTTGGGTGGATCGTACACGCCCCCGGCGGCCTTCCGAGCCTTCGCCGCATGGGACCAGCGGGGTGGGGGAACGCGGACGACGAGACTGGCCGGCCGGAGGGGCCATAGCCGGCAAGGTGCGATCGCGGACGGCGGGGTTGACGCCTCCGGGGGTGTCCCGAGGGGGCCGCCTGTAACCGCCTGGGCAGACGCCGGCCATCCCCGTGCGTGGTCGGCGCCCGCGGGTGGGCCCCGAGTCCCCACTCCCGACACCTCGGGGGGCGGTAGGGGAGTGCCGAGCCAGTGCCGGGGCCGTCGCTTCACGGCCGGGGCGCATGGTGCGTCCCCCCCGCGGGCCACCGCGGTATAGCTGCACGGCTTCGCCTGTGGGACGGCGCGGTGGCGGTGCTGCGGGTGCGGTGCCCCGCGCGCCCTGACCTCACGGACCGACGCGCACCGTCGCCGGGGGTGCGCGGCTATCAGGCTGGTCCCTTGCCCGCCATTGCCTAGCATCCCCCGGAGCGCCG     
H       TTATCAATCGGTACAACGCAATAATACACCAAGATCATAAAAAAATTTATTTCATCTAGAAATTAAATTTTACGTTTTATATTAGTTATAAGGTTATAAGGTTCAAAATAATTAACATTATACAGTTATTCTCTAAATCAAAATTGGTTGTATCTTTTATTCATTATAACATTATTAATATGGATATCCATTCTTATTCTTTTTATTTTCACTGTATTTTATTCAAGAATTTACTAGATTTTCCATTATAAATAAACAACAAATAAACTTCTATCTAGACGTTATTTAAATTTTATTGTAATATATTCATAAAATTCTTAACATAATTAAAGTTTGAAATAAATGATTTTTATATCAATACACTAATTGGATATTTTAAAGAAAACGATATTATTAAATATAATTTATTACATTCTTTGTTTTTTTTAAAAAACATAATAAAGTGTAGAATCTGAAATGATAAGGACAGATAGATAAATAAATTTTATATTCTTACAGTCTTCTTAAATTTCAAGATATATTTACAATATATTTAATATAGAATTGTAAATTAATTTCTTAAACTTTATTCTTAAAACATTACGTGCGAATAATTTGCATTTTGTAAAAGGATGAAGAATTAAAATAGTACAAGGTCTGACAATAATTTTTATATCATGAATTAACTTGGTATTGAGTAAAGAATTAAATAGAATGATAAAGAGTTTAATATAAAATCCTAAAATTTTTAATTCGTAATTATATCAAATTTTATCATAATTAAATATTTATCAAGTAATGCATATACTAGGTACTCAAATTATCGCAATTTATTAAGTCAAAAATTATATTAATTCAAGAACAATTGTAGTGATCTCAAAAAATGATAAATTACAACAAATAACTAAGTGCTGTCTTATATTAATAAATCTTCACTTATAGTTTTATTTTGCTTTTATGAGACTAGTGAATAAAATATTGGTAATTGAGACATTAAAAAAATTAAAACTGTATACTAAAAGATATCACTTATAACCTGATTGAGCTAACTCACAGTTAACAATATAGTTTATTTCTGGTAGTTAGAGTCCACTATATAGTACATCACGCAACGTACGTTTCGTTCTATTGTAACAACACCAGTAATGATCATAAGCAATTTCAAATAGCCGGGCATATATGGTGTACTAGGTAATTATCCTCAGAACCTGGATTTTTTTAGTAGCTAAGGGCTACAATGGAGGGCATCAAGATGGGTTATTTATAACCAGGCATTAGACATTGAACGCCATGTTCCCAAACGGGAGTACGCCATGATCACCTATAGAATCCAATTCCAGTGTATTTCCCAACAATGTATAATATCTATATCTAGATGTAACACAACGTCAATCGACGAGAAGTTCACGGGCAAATGCTCAAATGGAGATACCTAGCTCCTTTAAATTGTATCTATACGCGTTCGGACAATCACTAAACGTTATCCCTCTGGTGTATGCTATGAGCGAGATAATCCAACACTCAGCGTCCTTATAACGAGCCTATTGCAGTACGTCTCAATTGCACACCATTTTTGTCCTCCTATGGCTAGGACACCAAAGATACTTAATTAAGACTGCAGGCAGGTTTAGTAACTCTCAGTCTCCGCGCATTACTGGGGTTTCCTTCTACAAGCTTCATCATACCCGGTTACTCTATAGAAACTGCACTCTTGAGCAGTGTTAAACTGTGTAATCTGAGCTTTCCTGACTCGCCGAGTATTTGACAAGATATGTTCCCAGACCATAATAACGTGATGCGTCGCCGACATACAGGGGAATGAGACTATAGAAAATCGAACTTGGTAAATCGTAGAAACAACAAAAAAGTCAATGGACATGTATAAAATAAAAAGCTTTGGATATTACATAATTGCAAATAATGTGATACCTATCACCTTTTATAATACAGTACACAATGCAGATAGTCGAATTTTAGCTAAGTTGTTGAGTACAATAGCAAGGAATTCGGCTTCAGATGAACCGAGCTGGACTCTGGGCGCCCCACCACGTTACAGTGCAGAGCGCGTCACCTAAAAAGCGGGCACTTAGACAGCCCAGACCTCGGTGTCCATCCACCCAGTCTGCGACGCACCCACTTTTACCGGTACATACCTTGTTAGCGTCGGCCGTCTAGCGGACCCCAGAAGGTTGGATATCCCGGGACCTTGTTAATGGAGAACACCTTGCGGAGGTTCAGAGGTTCTGCGAGATACGAACTGCCAGCTCGTAGGTGATGCGCAATGTCAGCTGCACTCCCTTTGCCACTCTTAAAGCCCGCAATAACACATGGGCGAGGCCCCGTACGGGCCGGACATACCAAGTTCCGGGGCTTGATATGGCGTCCCGGCGGCATGCTTCGGAGGGCCCAAAGGGGCCGAGCCGATCAGCTGAAACGCTCACGCGGGCAGGGGCCGGATATTGCCTGCTAAGATGTATCGGGGCCTGCTGAAAAATGACTCTGGATATCTGTTCGGAGCGCGCGTGCACCACGTTTCCATCCACCCCATGTCGCCGGTCCGCCAACGTAGTCTCTTTCACTGTTGGCTGTAGTTGGCGCACCCCTTCATTCATATGGCGTAGTCTCCTGGTGGTTAAAAGAATGAACGCGTACTGTATGCCTTCCTGGATCTGCAGGTGTCGCCAGCACTGTACGCGAACCAGTTCAACGCCTGCCTTTGTGTCATCCAGCTTCACGGTGACCGCTGCAGTTGAGGCTAAGAGCCGTAGTGCTAGTAGCGGTGCGTAATAAGGCCTCTGAGAACATCCTTACTCCACTCTATGTCCCAACAAGTATCACTCCCCCCGAGACTTGTCGGTTCTGACAAAGTCCGAGAGGCCTGTGGGTGCCATGTCACTCTCTTCTCGCATGGGCGGCAACCGGGTTTGGCCTAAGGGCGTCCCTCGACACGGGGGTGCCTATCTCGACGACAAACCCGAGTTCCTGGCCAGCCCACACGCCTTTCGTGCGCGCTGGGTTTCGGCGCTCGTGGACCAGCCGCAGTCCCCCGCCCAGCTCTTGGAGGAGGGGGGGCGGGGGCGCTCGGCGCAGGGTCACTGCCCAGCGCCGGACCCCCGCGGGGCCTAGGGCCACGGGGTCCAGGCCGTGCGGGGGCTGACCGATCGGCGGCACATCGGTTGAGGGGCAGGCCGGGAGTCGCCGCCGGCCGATGGGCCCCAGGGCGAGGTTGGACGGCGCCCGGGGGGCCCCGGAGGCGGCGGCGGTTGGCGAGCACCCCGGCGACCACTAGAGCTACGGGCCGTGACGGCCTACGCCGTGTCGCCGTACGAGACGGGAGGGAGCGGGCCCCCCGGGGAAATCAGGGGTCGTACAGCGCGTGAGGCCACCCTCCCCGGAGCGACCCCGGCCGCACCCTAGCAGCGGTCTTGGGGCCCTGGCCGGCCGGCCTCAACGGGGCGCGCCACAGCCCCGGGTCTTGGGCCAAGTCGCGGTGCCGCGCTTGGCGGCGCCGCCTGGTGGGGTGGATGGGACACGCCCCCGGCGGCCACCCGAGCCTTCGCCGCATGGGACCAGTGGGGGGGCGCAACTCGTCCGCCGAGACCGGCCGGCCGGAGGGGCCCTAGCCGGCAAGGTGCAATGGCGGGCGGTGGGGTTGACGGCGCCGGGGGTACCCCGAGGCGGCCGCCTCTAGCCGCCTGGGCACACGCCGGCCATCCCTGTGCGGGGTTGGCGCCCTCGGGTGGGCCCCGAGTCCCCACTCCCGGCACCTCGGGGGGCTGCGGGGGAGTGCCGAGCCAGTGCCGGGGCCGCCGCTCCACTGCCGGGGCGCATCGTGCGTCCCCCCCGCGGGCCACCGCGGTATAGCTGCACGGCTTCGCCTGTAGGACGGCGCGGTGGCGGTGCTGTGGGAGCAGTGCCCCGCGCGCCCTCACCTCCCGGTCCGACGCGGACCGTCGGCGGGGGTACGCCGCTATCAGGCTGGTCTCTTGCCGGCCATTGCATAGCATCCCCCGGAGCGCCG     
G       TTATCAATTGGTACAACGCAATAGTACACCAAGATCATAAAAAAATTTATTTCATCTAGAAATTAAATTTTACGTTTTATATTAGTTATAAGATTATAAGGTTCAAAATAATTAACATTATAAAATTATTCTCTAAATCAAAATTAATTGTATCTTTTATTCATTATAACATTATTCATATGGATATCCATTCTTATTCTTTTTATTTTCACTGTATTTTATTCAGGAATTTACTAGATTTTCCGTTATAAATAAACAACAAGTAAACTTCTATCTAGACGTTATTTAAATTTTATTGTAATATATTCATAAAATTCTTAACATAATTAAAGTTTAAAATAAATAATTTTTATATCAATACACTAATAGGATATTTTAAAGAAAACGATATTATTAAATATGATTTATTACATTCTTTGTATTTTTTAAAAAACATAATAAAGTATAGAATCTGGAATGATAAGGACAAGTAGATAAATAAATTTTATATTCTTGCAGTCTTCTTAAATTTCAAGATATATTTACAATATATTTAATATAGAATTGTAAATTAATTTCTTAAACTTTATTCTTAAAACGTTACGTGCGAATAATTTGCATTTTATAAAAAGATGAAGAATTAAAATAGTACAAAGTCTAACAATAGTTTTTATATCATGAATTAACTTGGTATTGAGTAAAAAATTAAATAGAATGATAAAGAATTTAATGTAAAATCCTAAAATTTTTAATTCGTAATTATATCAAATTTTATCATAATTAAATATTTATCAAGTAATGCATAGACTAAGTACTCAAATTATCGCAATTTATTAAGTCAAAAATTATATTAATTCAAGAACAATTGTAGTGATCTCAAAAAATGATAAATTACAACAAATAACTAAGTGCTGTCTTATATTAATAAATCTTCACTTATAGATTTATTTTGCTTTTATGAGGCTAGTGAATAAAATATTGGTGATTGAGACATTAAAAAAATTAAAACTGTATACTAAAAGATATCACCTATAACCAGATTGAGTTAACTCACAGTTAACAAAATAGTTTATTACTGGTAGTCAGAGCCGACTATATAGTACATTCTGCGACGCACGTTCCATTCTATTGTAACAACGCCAGTAATGATCATAAGCAATTTCAAATAGCCGGGCATATATGGTGTACTAGATAATGACCTTCATAACCTGGATTTTTTTCATAGCTAAGGGCTACAATAGGGGGCATCAAGATGGGTGATTTATAACCAGGCATTGGACATTGAAGGCCATGTTCCCAATCGGGAGTACGACATGATAATCTAAAGAAGCCAATTCCGTTGCATTTCCCAACAATGTTTAATATCTATATCTAGATGTACAACAACGTCAATCGACGAGTAATTCACTGGCAAATGTTCAAGTGGAGATACATAGCTTCTTTAAATTGTATCTATACGCGTCCGGACAACCACTAAACACTATTCCTCTGGCGTACGCCGTGAACGAGATTATCCAACATTCAGCATCCTTATAACGAGCCTACTGCAGTTCGTCTCAATTGCACACCATTTTTGCGCTCCTATGGCTAGGACACCAAAGATACTTAATTAAGCCTACAGGCAGGTTTAGTAACTCTCAGCCTCCGCACATTACTGGGATTTCTCTCTACAAGCTTCATCATACCCGGTTACTCTATGGAAACAGCACTCTTGAGCAGTGTTAAACTGTGTAATTTTAGCTTTCCTCACTTGCCGAGTATTTGACAGGATATATTCCCAGAGCATAATAACGTGATGCGTCGCCACCATACAGGGGAATGAGACTATAGAAAATCGAACTTGGTAAATTGTGGAAACAACAAAAAGGTCAATGGACATGTATAAAATAAAAAGCTTTGGATATTACATAATTGCAAATGATGTGATACCTATCACCTTTTATAATACAGTACACAGTGCAGATAATCGAATCTTAGCTAAGTTGTTGAGTACAATAGTATAGAACTCGGCTTCAGATGAACCGAGCTGGACTCTGGGCGCCCCATCACGTGACAGTGCAGCGCGCGTCACCTATAAGACGGGTACTTAGACAGCCCGGGCATCGGTCTCCATCCACCCGGTCTGCGACGCACCCACTTTTACCGGTACATACCTTGTTAGCGTCGCCCGTCTAGCGGACCCCAAAAGTTTTAATATCCCCGGACCTTGTTAAGGGTGAGCTCCTTACGGAGGTTCAGGGGTTCTGGGAGATACGAACTGCCAGCTCGTGGGTGATGCGCGCTGTCAGCTGCACTCGCTTTGCCACTCTTCAGGCCCGCAATAACACATGGGCGAGGCCCCATACGGGCCTAACATTCCAAGTTCCAGCGCTTGGTATGGCATCCCGGCGGCGTGCTCCGGAGGGCCCCTCGGGGCCGAGCCGAGCAGCTAAAACGCTCACGCGGGCAGGGGCCGGATACTACCTGCCAAGATGTGTCGGGGCATGCTGAAAAATGACTCTGGATATCTGTTCGGAGCACGCGTGCACCACGTTTCCATCCAACCCATGTCGCCGGTCCGCCAACGTAGTCTCTTTCACAGTTGGCTGTGATTGGGGCACCCCTTCATTCATATGGCATGATCTCCTGATGGTTGAAAGAATGAATGCCCACTGTATGCCTTCCTGGAGCTGCAAGTGTCCCGAGCACTGTACGCGGACCAGTTCAACACCTTCCTTTGTGTCATCCAGCTTCACGGTGACCGCTGCAGCTGAGACTAAGAGCCCTGGTGCTTGTAGCGGTGCGGATCAAGGCCTCTGAGAACGTCCCTACTTCATCCTATGTCCCAACAAGGAATACTCCCCCCGAGACTTGTCGGTTCTGAGACAGTACGAGAGGCCTGTGGGTTCCAGATCACTCTCTTGTCGCATGAGCGGCGACCGGGTTTGGCCTAAGAGCGTCCCACGACACGGGCGTTCCTGCCTCGACGACAAACCCGAGTTGCTGGCCAGCCCACACGCCTTTCGTGCGCGGTGGGCTTCAGCGCGCGTGGACCAGCCGCAGTCCCCCGCCCAGCTCTTCGAGCAGGGGGGGCGGGGGCGCTCGGCGCAGGGTCATTGCCCAGCGCCGGACCCCCGCGGGGCCTAGGGCCACGGTGTCCAAGCCGTGCGGGGGCTGCCCGACCGGCGGCACATAGGTTGCGGGGCAGGCCGGCAGGCGCGGCCGGCCGATGGGCCCCAGGGCGAGGTTGGACCGCGCCCGGGGGGCCGCTGAGGCCGCGGCGGTTGGCAAGCACCCCGGAGACCACTAGAGCTACGGGCCGTGACGGCCTACGCCGTATCGCCGTATTTCACGGGAGGGAGCGAGCCCCCCGGGGAAATCAGCGGTCGTACAGGGCGTGAGGCCACCCTCCCCGGGCCGACCCCGGCCTAACCGTAGCAGCTGTCCCGGTGCCCTGGCCGGCCGGCCTCAACGGGCCGCGCCAAAGCCCCGGGTCTTGGGCCAAGTCGCGGTGCCGCGCTTGGCGGCGCCGGCTGGTGGGGTGGATCGGACACGCCCCGGGCGGCCGCCCGAGCCTTCGCCGCATGGGACCAGGGGGGGGGGGGAACCCGTGCGCCGAGACTGGCCGGCCGGAGGGGCCCTAGCCGGCAAGGTACAATGACGGGCAGAGGGGTTGACGTCCCTGGGGGTGCCCCAAGCCGGCCGCCTGTAGCCGCCTGGGCGCACGCCGGCCATCCCCGTGCGTGGTCGGCGCCCGCGGGTGGGCCCCGAGTCCCCACTCCCGGCACCTCGGGGGGCGGTCGGGGAGTGCCGAGTCAGTGCCGGGGCCGGCGCTGCACGGCCGGCGCGCATAGTGCGTCCCCCCGGCGGGCCACCGCGGTATCGCTGCACGGCTTCGCCTATTGGACGGCGCGGGGGCGGTGTTGAGGGCGCAGTGCCCCGCGCGCCCTCACCTCGCTGGCCGAGGCTCACCGTCGCCGGGAGTGGGCCGCTATCACGCTGGTCCCTTGTCGGCCATTGCGTAGCATCCCCCGGAGCGCCG     
F       TTATCAATGGGTACAACGCAATAATACACCAAAATCATAAAAAAATTTATTTCATCTAGAAGTTAAATTTTACGTTTTATATTAGTTATAAGATTATAAGGTTCGAAATAATTAACATTATACAGTTATTCTCTAAATCAAAATTAGTTGTATCTTTTATTCATTATAACATTATTCATATGGATATCCATTCTTATTCTTTTTATTTTCACTGTATTTTATTAAAGAATTCACTAGATTTTCCATTATAAATAAACAACAAATAAAATTCTATCTAGACATTATTTAAATTTTGTTGTAATAGATTCATAAAATTCTTAACATAATTAAAGTTTAAAATAAATCATTTTTATATCAATACACTAATTGGATATTTTGAAAAAAACGATATTATTAAATATGATTTATTACATTCTTTGTATTTTTTAAAAAACATAATGAAGTATAGAATCTGATATGATAAGGACAAATAGATAAATAAATTTTATATTCTTACAGTCTTCTTAAATTACAAGATATATTTACAATATATTTAGTATAGAATTGTAAATTAATTTCTTAAGCTTTATTCTTAAAACATTACGTGCGGATAATTTGCATTTTATAAAAGGATGAAGAATTAAAATAGTACAAAGTCTAACAATAATTTTTATATCATGAATTAACTTGGTATTGAGTAAAAAATTAAATAGAATGGTAAAGAATTTAATATAAAATCCTAAAATTTTTAATTCGTAATTGTATCAAATTTTATCATAATTAAATATTTATCAAGTAATGCATATACTAGGTACTCAAATTATCGCAATTTATTAAGTCAAAGATTTTATTAATTCAAGAGCAATTGTAGTGATCTCAAAAAATGATAAATTGCAGCAAATAACTAAGTGCTGTCTTATATTAATAAATCTTCACTTATAGATTTATTTTGCTTTTATGAGACTAGTGAATAAAATATTGGTTATTGAGACATTAAAAAAATTAAAACTGTATACTAAAAGATATCCCCTATAACCTGATTGAGTTAACTCACAGTTAACAAGATAGTTTATTACTGGTAGTTAGAGCCAACTATATAGTTCATCATGCAACGCACGTTACACTCTATTGTCACAACACCAGTAATGATCATAAGCAATTTCAAATAGCCGGGCATATATGGTGTACTGGATAATGACCCTTAAAACCTGGATTTTTTTAGTAGCTAAGGGCTACAATGGGGGGCATCAAGATGGGCAATTTATAACCAGACATTGGACATTGAAGGCCATGTTCCCAATCGGGAGTACGTCATGGTGATCTAAAGAATCAAATTCCAGTGTATTTCCCAACAATGTCTAATATCTGTATCTAGATGTATTACAACGTCAATCGACGAGCAATTCACAGGCAAATGTTCAAGTGGAGATACATAGCTCCTTTAAATTGTATCTATACGCGTTCGGACAAGCACTAGACACTATTCCTCTGGCGTATGCCGTGAACGAGATAATCCAACACTCAGCATCCTTATAACGAGCCTACTGCAGTACGTCTCAATTGCACACCATTTTTGTTCTCCTATGGCTAGGACACCAAAGATACCCAATTAAGACTACAGGCAGGTTTAGTAACTCTCAGCCTCCGCGCATTACTGGGGTTTCGTTCTACAAACTTCATCATACCCGGTTACTCTATGGAAACGGCACTCTTAAGCAGTGTTAAACTGTGTAATCCCAGCTCTCCTGACTTGCCGAGTACTTGACAAGATATATTCCCCGACCATAATAACGTGATGCGTCGCCTGCATACAGGGGAATGAGACTATAGAAAATCGAACTTGGTAAATTATGGAAGCAACAAAAAAGTTAATGAGCGTGTATAAAATAAAAAGCTTTGGATATTACATAACTGCAAATGATGTGATACCTATCACCTTTTTTAGTACAGTACACAGTGCAGATAATCGAATTTTAGCTAAGTTGTTGAGTACAATAGTAAAGAATTCGGTTTCAGATGAACTGAGTTGGACTCTCGGCGCCCCGTCACGTCACAGTGCAGGGCTCGTCATCTATAAGACGGGTACTTAGACAACCCGGACATCGGTCACCATCCACCGAGTCTGCGATGCAGCCACTTTTACCGGTACATACCTTGTAAGCGTCGACCGTCTAGCAGACCCTAAAAGTTTTTATATCCCGGGACCTTGCTAAGGGGGATCCCCTTGCGAAGGTTCAGGGGTTCTGCGAGATACGAACTGCCAGCTCGTGGGTGATGCGCTATGTCAGCTGCACTCGCTTTGCGACTCTTAAGGCCCGCAGTAACACATGGGCGAGGCCCCCTACGGGCCTAACAAACCAAGTACCGGCGCTTGATATGGCATCCCGGCGGCGTGCTGCGGAGGGCCCCATGGGGCGGAGCCGAGCCGCTTAAACGCTCACGCGAGCAGGGGCAGGATATTGCCTGCCAAGATGTGTCGGGGCCTGGTGAAAAATGACTCTGGATATCTGTTCGGAGCGCGCGTGCACCACGTTTCCGTCCACCCCATGTCGCCGGTCCGCCAACGTAGCTCCTTTCACAGTTGGCTATGGTTGGAGCACCCCTTCATTCATATGGCATAATCTCCTGTTAGTTGAGAGAATGAACGCTTACTGTATGCCTTCCTGGATCTACAAGTGTCACGAGCACCGTACGCGGACCAGTTCAACGCCTGCCTTCGTGTCATCCGGCTTCACGGTGACCGCTGCAGTTGAGACTAAGAGCTATAGTGCTAGTAGCGGTGAACAACAAGGCCTCTGAGAACGTCTATATTCCACCCTATGTCCCAGCAAGTGGCACTCCCCCCGAGACCTGTCAGTTCTGACACAGTCCGAGAGGCCTGTGGTTGCGATGTCACTCTCTTAACGCATGAGCGGCGACCGGGGTTGGCCTAGGTGCGTCCCACGACACGGGCCTGCCTCTCTCGACGACAAACCCGAGTTGATGACCAGCCCACAAGCCTTTCGTGCGCCTCGGGCTTCGGCGCGCGTGGACCAGCGGCAGTCCCCCGCCCAGCTTTTGGAGCAGGGGGGGCGGGGGCGCTCGCCGCAGGGTCACTGCCCAGCGCCGGACCCCCGCGGGGCCTAGGGCCACGGTGTCCAGCCCGTGCGGGGGCTGTCCGATCGCCGGCACATGGGTTGCCGGGCAGGCCGGGAGACGCCGCCGGCCGATGGGCCCCAGGGCGAGGTTGGACGGCGCCCGGGGGGCCGCTAAGGCCGCGGTGGTTGGCGAGCACCCCGGCGACCACTAGAGCTACGGGCCATGACGGCCTACGCCGTGACGCCGTACTCCACGGGAGGCAGCGCGCCCCCCGGGGAAATCAGTGGTCGTACAGGGCGCGAGGCCACCCTCCCCGGGGCGACCCCGGCCGGACCCTAGCAGCTGTCGTGGGGCCCTGTCCGGCCGGCCTCAACGGGGCTCGCCAAACCCCCGGGTCTTGGGCCGAGTCGCGGTGCCGCGCTTGGCGGCGCCGCCTGGTCGGGTGGATCGGACACGCCCCCGGCGGCCACCCGAGCCTTCGCCGCATGGGACCAGACGGGAGGGGGAACACGTGCGCTGAGACGGGCCGGCCGGAGGGGCCCTAGCCGGCAAGGTGCCATGGCGGGCGGTGGGGTTGACGTCTCGGGGGGTGCCCCAAGCCGGCCGCCTGTAGCCGCCTGGGCGGACGCCGGGCATCCCCGTGCGAGGTGGGCGCCCACGGGTGGGGCCCGAGTCCCCACTCCCGACACCTCGGAGGGCCGGGGGGGAGTGCCAAGCCAGTGCCGGGGCCGCCGCTGCACCCCCGGCGCGCATGGTGCGTCCCCCCCGCGGGGCACCGCGGTATAGCTGCACGGCTTCGCCTGTTGGACGGCGCGGTGGCGGTGCTGCGGGTGCAGTGCCCCGCGCGCCCTCACCTCACAGACCGATGCGCACCGTCGCCGAGGGTCTGCGGCTATCAAGCTGGTCCCTTGCCCGCCATTGCGTAGCATCCCCCGGAGCGCCG     
E       TTATCAATAGGTACAACGCAATAATACACCAAAATCATAAAAGGATTTATTTCATCTAGAAATTAAATTTTACGTTTTATATTAATTATAAGATTATAAGGTTCAAAATAATTGACATTATACAGTTATTCTCTAAATCAAAATTGATTGAATCTTTTATTCATTATAACATTATTCATATGGATATCCATTATTATTCTTTTTATTTTCACTGTATTTTATTCAAGAATTGACTAGATTTTCCATTATAAATAAACAACAAATAAACTTCTATCTAGACATTATTTAAATTTTATTGTAATATATTCGTAAAATTCTTAACATAATTAAAGTTTGAAATAAATCATTTTTATATCAATACACTAGTTGGATATTTTGAAAAAAACGATATTATTAAATATAATTTATTACATTCTTTGTGTTTTTTAAAAAACATAATAAAGTATAGAATCTGAGATGATAAGGACAAATAGATAAATAAATTTTATATTCTTACAGTCTTCTTAAATTTCAAGATATATTTACAATATATTTAATATAGAATTGTAAATTAATTTCTTAAACTTTATTCTTAAAACATTACGTGCGAATAATTTACATTTTGTAAAAAGATGAAGAATTAAAATAGTACAAAGTCTAACAATAATTTTTATATCATGAATTAACTTGGTATTGAGTAAAAAATTAAATAGAATGGTAGAGAATTTAATATAAAATCCTAAAATTTTTAATTCGTAATTATATCAAATTTTATCATAATTAAATATTTATCAAGTGATGCATATACTAAGTACTCAAATTATCGCAATTTATTAAGTCAAAAATTATATTAATTCAAGAGCAATTGTAGTGATCTCAAAAAATGATAAATTACATCAAATAACTAAGTGCTGCCTTGTATTAATAAATCTTCACTTATAGATTTATTTTGCTTTTATGAGACTAGTGAATAAAATATTGGTGATTGAGACATTAAAAAAATTAAAACTGTATACTAAAAGATATCGCCTATAGCCGGATTGGGCTAGCTCACAGTTAGCAAAATAGTTTATTTCCGGTAATTAGAACCGACTATGTAGTGAATCATGCAACGCACATTTCGCTCTATTGTAACAACACCAGTAATGCTCATAAGCAATTTCAAGTAGCCGGGCATATATGGTGTACTGGATAATGACCCTTAGAACCTGGATTTTTTCAGTAGCTAAGGGCTACAATAGGGGGCATCAAGATGGGTGATTTATAACCAGGCATTGGACATTGAACGCCATGTTCCCAATCGGGAGTACGACATGATAATCTAGAGAATCTAATTCCAGTCTATTTCCCGACAATGTTTAATATCTATATCTAGATGTACTACAACGTCAATCGACGAGCAATTCACGGGCAAATATTCAAATGGAGATACATAGCTCCTTTAAATTGTATCTATACGCGTTCGGACAATCACTAAACACTATCCCTCTGGCGTATGCCGTGAACGGGATTATCCAACACCCAGCATCCTTACAACGAGCCTATTGCAGTACGTCTCAATTGCACACCATTTTTGCCCTCCTATGCCTAGGACACCGAAGATACTCAATTAAGGCTACAGGCAGGTTTAGTAACTCTCAGTCTCCGCACATTACTGGGGTTTCCCTCTACAAGCTTCATCATACCCGGTTACTCTATAGAAACGGCACTCTTGAGCAGTGTTAAACTGTGTAATATGAGCTCTCTTTACTTGCCGAGTATTCGACAGGATATATTCCCAGATCATAATAACGTGATGCGTCGCCGGCATACAGGGGAATGAGACTATAGAAAATCAAACTTGGTAAATTGTAGAAGCAACAAAAAAGTCAATGGGCATGTATAAAATAAAAAGCTTTGGATATTACATAAATGCAAGTGATGTGATACCTATCACCTTTTCTAATACAGTACACAGAGCAGATAATCGAATCTTAGCTAAGCTGTTGAGTACAATAGTAGAGAACTCGGTTTCAGATAAACCGAGCTGGACTCTTGGCGCCCCTCCACGTGACAATGCAGAGCGCGTCACCTATAAACCGGGTACTTAAAGAGCCCGGACATCGGTCTCTATCCGCCCGGTCTGCGAAGCACCCACTTTTACCGGTACATGCCTTGTTAGCGTCGACCGTCTAGCGGACCCCAAAAGCTTGGGTATCCCGGGACCTTGTTAATGGGGAACTCCTTGCGGAGGTCCAGGGGTTCTACGAGATACGAACTGCGAGCTCGTGGGTGATGCGCGGTGTCGGCTGCACTCGCTTTGCGACTCTTAAGGCCCGCAATAATACATGGGCGGGTCCCCATACGGGCCCAACAGACCAAGTACCAGCGCTTGATATGGCATCCCGGCGGCATGCCTCGGAGGGCCCTATGGGGCCGAGCCGAGCGGCTGAAACGCTCACGCGGGCAGGGGCTGGATATTACCTGCTAAGATGTATCGGGGCTTGCTGCAAAATGACTCTGGATATCTGTTCAGAGCGCGCGTGCACCACGTTTCCGTCCAGCCCATGTCGCTGGTCCGCCAACATAGCATCTTTCACAGTTGGCTGTGGTTGGTGCACCCCTTCATTCATATGGCATGATCTCTTGCTAGTTGAAAGAATGAAGGGTTACTGTATGCCTTACTGGATCTGCAAGTGTCGCGAGCACTGTACGCGGACCAGTTCAACGCCTGCCTTTGTGTCATCCGACTTCACGGTGACCGCTGCAGTTGAGCCTAAGAGCCATAGTGCTCGTAGCGGTGTAGAACAGGGCCTCTGAGAACGTCTCTACTCCACTCTATGTCCCAACAAGCACCACTCCCCGCGAGACTTGTCGGTTCTGACACGGTCCGAGAGGACTGTGGGTGCCATGTCACTATCTTATCGCATGGGCGGCTACCGGGCTTGGCCTAAGGGCGTCCCACGACATGGGCGTGACTATCTCGACGACAAACCCGAGTTACTGACCAGCCCGCACGCCTTTCGTGCGCGCTGGGCTTCGGCGCGCGTGGACCAGCGGCAGTCCCCCGCCCAGCTCTTGGAGGAGGGGGGGCGGGGGCGCTCGACGCAGGGTAACTGCCTAGCGCCGAACCCCCGCGGGGCCTAGGGCCACGGAGTCCAGACCGTGCGGGGGCTGGCCGACCGTCGGCACATGGGTTCCCAGGCAGGCCGGGAGGGGCGGCCGGCCGATGGGCCCCAGGGCGAGGTTAGACCGCGACCGGGGGGTCGCGGAGGCTGCGGTGGTTGGCGAGCACCCCGGCGACCACTAGAGCTACGGGCCGTGACGGCCTACGCCGTGGCGCCGTACTGCACGGGAGGGAGCGGGCCCCCCGGGGAAATCAGGGGTCGTACAGGGCGCGAGGTCACCCTCCCCGGCGCCACCCCGGCCGCACCGTAGCAGCTGTCCTGGGGCCCTGGCCGGCCTGCCTCAACGGGGCGCGCCAGAGCCCCGGGTCTTGGGCCGAGTCGCGGTGCCGTGCTTGGCGGCGCCGGCTGGTCGGGTGGATCGGACACGCCCCCGGCGGCCAGCCGAGCCTTCGCCGCATGGGACCAGGCGGGGGGGGGAACACGCACGGAGAGACGGGCCGGCCGGAGGGGCCCTAGCCGGCAAGGTGCCATGGCGGGCGGTGGGGTTGACGCCGCGGGGGCTGCCCCAAGGCGGCCGCCTGTACCCGCCTGGGCGCACGCCGGACATCCCCGTGCGGGGTCGGCGCCCTCGGGTGGGGCCCGAGTCCCCGCTCCCGACACCTCGGCGGGCCGAGGGGGAGTGCCAAGGCAGTGGCGGGGCCGCCGCTGCACTGCCGGCGCGCATGGTGCGTCCCCCCCGCGGGTCACCGCGGTATCGCTGCACGGCTTCGCCTGTTGGACGGCGCGGTGGCGGTGTTGGGGGCGCCGTGCCCCGCGCGCCCTCAGCTCACGGGCGGACGCGCACCGTCGCCGGGGGTACGCGGCAATCAGGCTGGTCGCTTGCCCGCCATTGCGTAGCATCCCCCGGAGCCCCG     
D       TTATCAATAGGTACAACGCAATAATACACCAAAATCATAAAAAAATTTATTTCATCTAGAAATTAAATTTTACGTTTTATATTAGTTATAAGATTATAAGGTTCGAAATAATTGACATTATACAGTTATTCTCTAAATCAAAATTGATTGTATCTTTTATTCATTATAACATTATTCATATGGATATCCATTCTTATTCTTTTTATTCTCACTGTATTTTATTCAGGAATTTACTAGATTTTCCATTATAAATAAACAACAAATAAACTTCTATCTAGACATTATTTAAATTTTATTGTAATATATTCATAAAATTCTTAACATAATTAAAGTTTAAAATAAATCAATTTTATATCAATACACTAATTGGATATTTTGAAAAAAACGATATTATTAAATATAATTTATTACATTCTTTGTATTTTTTAAAAAACATAATAAGGTATAGAATCTGAAATGATGAGGACAAATAGATAAATGAATTTAATATTCTTGCAGTCTTCTTAAATTTCAAGATATATTTACAATATATTTAGTATAGAATTGTAAATTAATTTCTTAAACTTTATTCTTAAAACATTACGTACGAATGATTTACATTTTATAAAAAGATGAAGAATTAAAATAGTACAAAGTCTAACAATAATTTTTATATCATGAATTAACTTGGTATTGAGTAAAAAATTAAATAGAATGATAAAGAGTTTAATATAAAATCCTAAAATTTTTAATTCGTAATTGTATCAAATTTTATCATAATTAAATATGTATCAAGTGATGCATATACTAAGTACTCAAATTATCGCAATTTATTAGGTCAAAAATTATATTAATTCAAGAACAATTGTAGTGATCTCAAAAAATGATAAATTACAACAAATAACTAAGTGCTGTCTTATATTAATAAATCTTCACTTATAGATTTATTTTGCTTTTGTGAGACTAGTGAATAAAATATTGGTAATTAAGACATTAAAAAAATTAAAACTGTGTACTAAAAGATATCACCTATAACCAGATTGAGCTAACTTACAGTTAACAAGATAGTTTATTACGGGTAATTAGAGTCGACTATATAGTATATCATGCAACGGACATTCCACTCTATTATAACAACTCCAGTAATGATCATAAGCAATTTCAATTAGCCGAGCATATATGGTGTACTAGATAATGATCCTTAGAACCTAGATTGTTTCAGTAGCTAAGGGCTACAATGGGGGGCATCAAGATGGGTGATTTATAACCAGGCATTGGACATTGGATGCCATGTTCCTAATCGGGAGTACGACATGGTAATCTAAAGAATCCAATTCCGGTGCATTCCCCAACAATGTCTAATATCTGTATCTAGATGTATTACAACGTCAATCGACGAGAAATTCACAGGCAAATGTTCAAGTGGAGATGCATAGCTCCTTTAAATTGTATCTATACGCGTTTGGACAATCACTAAACACTATTCCTCTGGTGTACGCCGTGATCGAGATTATCCAACACTCAGCATCCTTATAACGAGCCTACTGCAGTTCGTCTCAATTGCACAACATTTTTGTTCTCCTATGACCAGGACACCAAAGATACTTAATTAAGACTACAGGCAGGTTTAGTAACTCTCAGTCCCCGTACATTACTGGGGTTTCCTTCTACAAGCTTCATCATACCCGGGTACTCTATGGAAACTGCACTCTTAAGCAATGTTAAACTGTGTAATCTGAGCACTCCTGACTTGCCGAGTATTTGACATGATATCTTCCTAGATCATAATAACGTGATGCTTCGCCAACATACAGAGGAATGAGACTATAGAAGATCAAACTTGGTAAATTGTGGAAGCAACAAAAAAGTTAATGGCCATGTATAAAATAAAAAGCTTTGGATATTACATAATTGCAAATGATGTGATACCTATCACCTTTTATAATACAGTACACAGCGCAGATAATCGAATTTTAGCTAAGTTGTTGAGTACAGTAGCAGCGAACTCGGTTTCAGATGAACCGAGCTGGACTCTGGGCGCCCCACCACGTAACAGTGCAGCGCGCGTCACCTACAAGGCGGGTACTGAAACAGCCCGGACTTCGGTCGCCATCCGCCCGGTCTGCGAGGCATCCACTTTTACCGGTACATACCATGTTAGCGTCGGCCGTCTAGCGGACCCCAGAAGCTTGGACATCCCTGGACCTTGTTAATGGGGAGCTCCTTCCGAAGGTTCAGGGGTTCTACCAGATACGAACTGCCAGTTCGTGGGTGATGCGTCATGTCAGATGCACTCCTTTTGCCACTCTTAAGGCCCGCAATAACACATGGGCGAGCCCCCGTACGGGCCTAACAGACCAAGTACCAACGCTTGATATGGCATCCCGGCGGCGTGCTTCGGAGGGCCCTACGGGGCAGAGCCGAACAGCTCAAACGCTCACGCGAGCAGGGGCCGGATATTACCTGGTAAGATGTATCGGGGCTTGCTGAAAAATGACTCTGGATATCTGTACTGAGCGCGCGTGCACCACGTTTCCGTCCAACCCATGTCGCCGGTCCGCCAACGTAGCCTCTTTCACAGTTGGCTGTTGTTGGAGCACCCCTTCATTCATATGGCGTCGTCTCCTGTTGGTCGAAAAAATGAATGCCCACTGTATGCCTTCCTGGATCTGCAAGTGTCGCAAGCACTGTACGCTGACCAGCTCAACGCCTGCCTTTGTGTCATCCGTCTTTACGGTGACCGCTGCAGTTGAGACTAAGAGCCATGGTGCTTGTAGCGGTGTACAACAAGGCCTCTGAGAACATCTCTACTTCACCCTATGTCCCAACAAGTTCCACTCCCCCTGAGACTTGTCTGTTCTGACACTGTCCGAGAGGCCTGTGGGTGCGATGTCACTCTCCTATCGCATGGGCGGCGACCGGGCTTGGCCTAAGGGCGCCCCTCGGCACGGGTATCACTGTCTCGACGACAAACCCGAGTTACTGACCAGCCCACAAGCCTTTCGTGCGCGCTGGGGTTCGGCGCGCGTGGACCAGCCGCAGTCCCCCGCCCAGCTCTTGGAGCAGGGGGGGCGGGGGCGCTCGCCGCAGGGTCATTGCCGAGCGCCGTACCCCCGCGGGGCCTAGGGCCACGGGGTCCATGCCGTGCGGGGGCTGACCGAGCGTCGGCACATGGGTTCTCAGGCAGGCCGGAAGACGGCGCCGGCCGATGGGCCCCAGGGCGAGGTTGCACCGCGGCCGGGGGGCCGCCAAGGCCGGGGGGGTTGGCGAGCACCCCGGAGACCACTAGAGCTACGGGCCTTGACGGCCTACGCCGTGACGCCATAGGCCACGGGAGGCAGCGCGCCCCCCGGGGAAATCAGCGGTCGTACAGGGCGGGAGGCCACCCTCCCCGGCCCGACCCCGGCCTGACCATAGCCCCTGTCCTGGGGCCCTGGCCGGCCCGCCTCAACCGGGCGCGCCACAACCCCGGGTCTTGGGCCCAGTCGCGGTGCCGCGCTTGGCGGCGCCGCCTGGTGGGGTGGATCGGACACGCCCCCGGCGGCCCCCCGAGCCTTCGCCGCATGGGACCAGCGGGGAGGGGCAACGCGCACGTGGAGACGGGCCGGCCGGAGGGGCCCTAGCCGGCAAGGTGCGATCGCGGGCGGGGGGGTTGACGCCGCGGGGGGTGCCCCGAGGCGGCCGCCTGTAGCCGCCTGGGCTGACGCCGGGCATCCCCGTGCGGGGTCGGCGCCCTGGGGTGGGCCCCGAGTCCCCCCTCCCGACACCTCGGCGGGCGGGGGGGGAGTGCCTAGTCAGTGCCGGGGCCGCCGCGTCACTGCCGGCGCGCATTGTGCGTCCCCCCAGCGGCCCACCGCGGTATCGCTGCACGGCTTCGCCGGTAGGACGGCGCGGGGGCGGTGTTGTGGGCGCAGTGCCCCGCGCGCCCTTACCTCGCTGACCGACGCACACCGTCGCCGGGGGTCGGCCGCTATCAGGTTGGTCCCTTGGCCGCCATTGCGTAGCATCCCCCGGAGCACCG     
C       TTATCAATGGGTACAACGCAGTAATACACCAAAATCATAAAATAATTTATTTCATCTAGAAATTAAATTTTACGTTTTATATTAATTATGAGATTATAAGGTTCGAAATAATTGACATTATACAATTATTCTCTAAATCAAAATTAGTTGTATCTTTTATTCATTATAACATTATTCATATGGATATCCATTCTTATTCTTTTTATTTTCACTGTATTTTATTCAAGAATTTACTAGATTTTCCATTATAAAAAAACAACAAATAAACTTCTATCTAGACATTATTTAAATTTTATTGTAATATATTCATAAAATTCTTAACATAATTAAAGTTTAAAATAAATCATTTTTATATCAATACACTAATTGGATATTTTAAAAAAAACGATATTATTAAATATAATTTATTACATTCTTTGTATTTTTTAAAAAACATAATAAAGTGTAGAATCTGGAATGATGAGGACAAATAGATAAATAAATTTTATATTCTTGCAGTCTTCTTAAATTTCAAGATATATTTACAATATATTTAATATAGAATTGTAAATTGATTTCTTAAACTTTATTCTTAAAACGTTACGTGCGAATAATTTGCATTTTGTAAAAAGATGAAGAGTTAAAATAGTACGAGGTCTGACAATAATTTTTATATCATGAATTAACTTGGTATTGAGTAAAAAATTAAATAGAATGATATAGAGTCTAATATAAAATCCTAAAATTTTTAATTCGTAATTATATCAAATTTTATCATAATTAAATATTTATCAAGTAATGCATATACTAAGTACTCAAATTATCACAATTTATTAAGTCAAAGATTATATTAATTCAAGAACAATTGTAGTGATCTCAAAAAATGATAAATCACACCAAATAACTAAGTGCTGTCTTGTATTAATAAATCTTCACTTATAGGTTTATTTTGCTTTTTTGAGACTAGTGAATAAAATATTGGTAATTGAGACATTAAAAAAATTAAAACTGTATACTAAAAGATGTCGCCTATAACCGGATTGAGTTAGCTGACAGTTAACAAAATAGTTTATTACTGGTAATTAGAGCCGACTATATAGTGTATCATGCAACGTACATTTCACTCTATTATAACAACTCCAGTAATGGTCATAAGCAATTTCAAATAGCCGGGCATATATGGTGTACTTGATAATGATCCTAAAAACCTGGATTTTTTCAGTAGCTAAGGGCTACAATAGGGGGCATTAAAATGGGCAATTTATAATCAGGCATTAGACATTGAACGCCATGTTTCCAATCGGGAGTACGGAATGATGACCTAAAGAATCCAATTCCGATGCATTTCCCAACAATGTCTAATATCCATATCTAGATGTACCACAACGTCAATCGACGAGAAATTCACGGGCAAATGTTCAAGTGGAGATATATAGCTTCTTTAAATTGTATCTATACGCGTTTGGACAACCACTAAACACTATTCCTCTGGCGTACGCCGTGACCGAGATTATCCAACATTCAGCGTCCTTATAACGAGCCTACTGCAGTACGTCTCAATTGCACACCATTTTTGTTCTCCTATGACCAGGACACCGAAGATACTCAGTTAAGACTACAGGCAGGTTTAGTAACTCTCAGTCTCCGCACATTACTGGGATTTCCCTCTACAAACTTCATCATACCCGGCTACTCTATAGAAACGGCACTCTTAAGCATTCTTAAACCGTGCAATCGAAGCATTCCTCACTTGCCGAGTATTTGACAAGATATATTCCTAGATCATAATAATGTGATGCGTCGCCAACATACAGAGGAATGAGACTATAGAAAATCAAACTTGGTAAATGGTGGAAGCAACAAAAAAGTTAATGAGCTTGTATAAAATAAAAAGCTTTGGATATTACATAATTGCAAATGATATGATACCTATCACCTTTTGTAATACCGTACACAGTGCAGATAATCGAATCCTAGCTAAGTTGTTGAGTACAATAGTAGGGAATTCGGCTTCAGATGAACCGAGCTGGACTCTAGGCGCCCCTCCACGTAACAGTGCAGCGCGCGTCGTCTATAAAGCGGGTACTTATACAGCCCGGGCATCGGTCGCCATCCACCCGGTCTGCGATGCACCCACTTTTACCGGTACATACCTTGTGGGCGTTGACCGTCTAGCAGACCCCATAAGTTTGGAGATCCCGAGACCTTGTTAATGGAGAGCGTCTCGCGCAGGTTCAGGGGTTCTGCAAGATATGAACTGCCAGCTCGTGGGTGGTGCGCGATGTCAGCTGCACTCCCTTTGCCACTCTTAAGGCCCGCGATAACACATGGGCGAGGCCCCATACGGGCCTAACAGACCAAGCGCCCGCGCTTGATATGGCATCCCGGCGGCGTGCATCGGAGGGCCCTATGGGGCTGAGCCGAGCCGCTTAAACGCTCACGCGAGCAGGGGCCGGATATTGCCTGATAAGATGTATCAGGGCCTGGTGAAAAATAACTCTGGATACCTGTTCGGAGCTCGCGTGCACCACGTTTCCGTCCAACCCATGTCGCCGGTCCGCCAACGTAGTCTCTTTCACAGTTGGCTGTAGTTGGTGCACCCCATCATTCATATGGCTTGGTCTCATGCTGGTTGAAAAAATGAACGCCCATTGTATGCCTTCTTGGAGCTGCAAGTGTCCCAAGCACTGTACGCAAACCAGTTCAACGCCTGCCTTTGTGTCATCCGGCTTCACGGTGACCGCTGCAGTTGAGACTAAGAGCCGTAGTGCTTGTATCGGTGTAGAACAAGGCCTCTGAGAACGTCTCTACTGCACACTATGTCCCAACAAGCAACACTCCCCCCGAGACCTGTCGGTTCTGAGACAGTCCGAGAGGCCTGTGGGTGCCATGTCACTCTCTTATCGCATGAGCGGCGACCGGGCTTGGCCTAAGGGCGTCCCACGACACGGGCGTGACTCACTCGACGACAAACCCGAGTTGATGACCAGCCCACACGCCTTTCGTGCGCGCTGGGTTTCGGCGCACGTGGACCAGCCGCAGTCCCCCGCCCAGCTCTTGGAGCAGGGGGGGCGGGGGCGTTCGTCGCAGGGTTAGTGCCAAACGCCGGACCCCCGCGGGGCCTAGGGCCACGGCGTCCAGGCCGTGCGGGGGCTGACCGAGCGGCGGCACATGGGTTTCCGGGCAGGCCGGGAGGGGCGGCCGGCCGATGGGCCCCAGGCCGAGGTTGCACCGCGGCCGGGGGGCCGCGCAGGCTGCGGCGGTTGGCTAGCACCCCGGCGACCACTAGAGCTACGGGCCGTGACGGCCTACGCCGTGGCGCCGTACTTCACGGGAGGCAGCGGGCCCCCCGGGGAAATCAGCGGTCGTACAGGGCGTGAGGCCACCCTCCCCGGCGCGACCCCGGCCCAACCGTAGCAGCCGTCTTGGGGCCCTGGCCGGCCCGCCTCAACGGGGCGCGCCACACCCCCGGGTCTTGGGCCGCGTCGCGGTCCCGCGCTTGGCCGCGCCGCCTGGTTGGGTGGATCGGACACGCCCCTGGCGGCCCCCCGAGCCTTCGTCGCAGGGGACCAGCGGGGAGGGGGAACGCGCGCGCGGAGACGGGCCGGCCGGAGGGGCCCTAGCCGGCAAGGTCCGATGGCGGGCGGCGGGGTTGACGGCTCGGGGGGTGGCCCAAGGGGGCCGCCTGTAACCGCCTGGGCGCACGCCGGGCATCCCCGTGCGGGGTGGGCGCCCTCGGGTGGGCCCCGAGTCCCCGCTCCCGACACCTCGGGGGGGCGAGGGGGAGTGCCCAGTCAGTGCCGGGGCCGCCGCGGCACCGCCGGCGCGCATGGTGCGTCCCCCCGGCGGCCCAACGCGGTATCGCTGCACGGCTTCGCCTGTCCGACGGCGCGGGGGCGGTGATGCGGGCGCAGTGCCCCGCGCGCCCTGGCCTCGCCGACCGACGCGTACCGTCGCCGGGTGTCCGCGGCTATCAAGCTGGTCCCTTGGCCGCCATTGCGTAGCATCCCCCGGAGCGTCG     
B       TTATCAATAGGTATAACGCAATAGTACACCAAAATCATAAAAAAATTTATTTCATCTAGAGATTAAATTTTACGTTTTATATTAATTATAAGATTATAAGGTTCAAAATAATTAACATTATACAATTATTCTCTAAATCAAAATTGATTGTATCTTTTATTCATTATAACATTATTCATATGGATATCCATTCTTATTCTTTTTATTTTCACTGTATTTTATTAAGGAATTTACTAGATTTTCCGTTATAAATAAACAACAAATAAACTTCTATCTAGACATTATTTAAATTTTATTGTAATATATTCATAAAGTTCTTAACATAATTAAAGTTTAAAATAAATCATTTTTATATCAATACACTAATTGGATATTTTAAAAAAAACGATATTATTAAATATAATTTATTACATTCTTTGTATTTTTTAAAAAACATAATAAGGTGTAGAATCTGGAGTGATAAGGACAAATAGATAAATAAATTTTATATTCTTACAGTCTTCTTAAATTTCAAGATATATTTACAATATATTTAGTATAGAATTGTAAATTAATTTCTTAAACTTTATTCTTAAAACGTTACGTACGAATGATTTACATTTTGTAAAAAGATGAAGAATTAAAATAGTACAAAGTCTGACAATAATTTTTATATCATGAATTAACTTGGTATTGAGTAAAAAATTAAATAGAATGATATAGAATTTAATATAAAATCCTAAAATTTTTAATTCGTAATTATATCAAATTTTATCATAATTAAATATTTATCAAGTAATGCATATACTAAGTACTCAAATTATCGCAATTTATTAAGTCAAAGATAATATAAATTCAGGAACAATTGTAGTGATCTCAAAAAATGATAAATTACAACAAATAACTAAGTGCTGTCTTATATTAATAAATCTTCACTTATAGATTTATTTTGCTTTTATGAGGCTAGCGAATAAGATATTGGTGATTGAGACATTAAAAAAATTGAAACTGTATACTAAAAGATATCCCCTATACCCAGATTGGGCTAACTCACAGTTAACAATATAGTTTATTTCCGGTAGTCAGACTCGACTATATAGTGTATCATGCAACGGACATTCCAGTCTATCGTAACAACACCAGTAATGGTCATAAGCAATTTCAAGTAGCCGGGCATATACGGTGTACTTGATAATGACCCTTAGAACCTGGATTTTTTTAATGGCTAAGGGCTACAATGGGGGGCATCAAGATGGGCGATTTATAACCAGGCATTGGACATTGAACGCCATGTTTCCAATCGGGAGTACGGTATGGTGATCTAAAGAACCAAATTCCAATGCATTTCCCAACAATGTCTAATATCCCTATCTAGATGCAAAACAACGTCCATCGACGAGAAATTCACAGGCAAATGTTCAAATGGAGATACATAGCTTCTTTAAATTGTATCTATACGCGTTTGGACAATCACTAAACACTATCCCTCTGGCGTACGCCTTGACCGTGATTATCCAACACTCAGCGTCCTTACAACGAGCCTACTGCAGTGCGTCTCAATTGCACACCATTTTTGTTCTCCTATGACTAGGACACCAAAGATACTTAATTAAGACTACAGGCAGGTTTAGTAACTCTCAGTCTCCGTGCATTACTAGGGTTTCCATCTACAAGCTTCATCATACCCGGCTACTCTATCGAAACAGCACTCTTCAGCATTGTTAAACTGTGTAATCTGAGCTTTCCTAACTTGCCGAGTACTTGACAAGATATATTCCTAGATCATGATAATATGATGCGTCGCCATCATACAGGGGAATGAGACTATAGAATATCCAACTTGGTAAATTGTCGAAGCAACAAAAATGTTAATGGACCTGTATAAAATAAAAAGCTTTGGACATTACATAATTGCAAATGGTATGATACCTATCACCTTTTATACTACAGTACACAGTGCAGATAATCGAATCTTAGCTAAGCTGTTGAGTACAGTAGGGGAGAACTCGGTTTCAGATGAACCGAGCTGGACTCTGGGCGCCCCAACACGTGACAGTGCTGTGCGCGTCACCTATAAAGCGGGTACTTAGACAGCCCTGGCGTCGGTCTCCATCCACCCAGTCCGCGATGCACCCACTTTTACCGGTACACACCCTGTTTGCGTGGACCGTCTAGCCGACCCTAAAAGTTTGAACATCCCAAGACCTTGTTAAGGGGGAGCTCCTCGCGAAGGTCCAGCGGTTCTATGAGATACGAACTGCCAGTTCGTGGGTGATGCGCCATGTCAATTGCACTCCTTTTGCCGCTCTTAAGGTCCGCGATAACACATGGGCGAGGCCCCGTACGGGCCGAACAGACCAAGTACCCGCGCTTGATATGGCATCCCGGCGGCGTGCATCGGAGGGCCCTATGGGGCCGAGCCGAGCGGCTGAAACGCTCACGCGGGCATGGGCCGGATAATACCTGCCAAGAAGTGTCCGGGCCTGCTGAAAAATGACTCTGGATACCTGTTCCGAGCGCGCGTGCACCACGTTTCCATCCAACCCATGTCGCCGGTCCGCCAACTTAGCCTCTTTCACAGTTGGGTGTTGTTGGAGCACCCCTTCATTCATATGGCGTGGTCTCCTGTTAGTTGAAAGAATGAACGCCTACTGTATGCCTTCCTGGATCTGCAAGTGTCGCGAGCACTGTACGCGGACCAGTTCAACGCCTGCCTTTGTGTCATCCGGCTTGACGGTGACCGCTGCAGTTGAGACTAAGAGCCATAGTGCTCGTAGCGGTGTAGAACAGGACCTCGGAGAACATCCCTACTCCACACTATGTCCCACCAAGTACCACTCCCCCCGAGACCTGTCGGTTCTGACATAGTCCGAGAGGCCTGTGGGTGCCATGTCACTCTCTTATCGCATGGGCGGCGACCGGGCTTGGCCTAAGGACGTCCCTCGACACGGGCATGGCTGCCTCGACGTCAAACCCGAGTTGCTGACCAGCCCGCACGCCTTTCGTGCGCGCTGGGATTCGGCGCGCGTGGACCAGCCGCAGTCCCCCGCCCAGCTCTTGGAGCAGGGGGGGCGGGGGCGCTCGCCGCAGGGTCACTGCCGAGCGCCGGACCCCCGCGGGGCCTAGGGCCACGGCGTCCAAACCGTGCGGGGGCTGGCCGACCGGCGGCACATGGGTTGCCGGGCAGGCCGGGAGGCGCCGCCGGCCGATGGGCCCCAGGGCGAGGTTGGACCGCGCCCGGGGGGCCACAGAGGCCGCGGCGGTTGGCTAGCTCCCCGGAGACCACTAGAGCTACGGGCCGTGACGGCCTACGCCGTGACGCCGTAGACCACGGGAGGCAGCGGGCCCCCCGGGGAAATCAGCGGTCGTACAGGGCGGGAGGCCACCCTCCCCGGCGCGACCCCGGCCGGACCGTAGCCACCGTCTAGGTGCCCTGACCGGCCCGCCTGAACAGGGCCCGCCAGAACCGCGGGTCTTGGGCCACGTCGCGGTCCCGCGCTTGGCGGCGCCGGCTGGTCGGGTGGATCGGACACGCCCCCGGCGGCCTCCCGAGCCTTCGCCGCATGGGACCAGCGGGGGGGGGGAACGCGTGCGCCGAGACAGGCCGGCCGGAGGGGCCCTAGCCGGCAAGGTGCAATCGCGGGCGGTGGGGTTGACGGCTCGGGGGGTTCCCCAAGACCGCCGCCTGTTCCCGCCTGGGCGCACGCCGGTCATCCCGGTGCGGGGTGGGCGCCCACGGGTGGGGCCCGAGTCCCCGCTCCCGCCACCTCGGGGGGGGGCGGGGGAGTGCCGAGACTGTGCCGGGGCCGCCGCGGCACGGCCGGCGCGCATGGTGCGTCCCCCCGGCGGCCCACCGCGGTATCGCTGCACGGCTTCGCCTGTAGGACGGCGCGGTGGCGGTGCTGTGGGCGCCGTGCCCCGCGCGCCCTCACCTGCCTGCCGGACGCGAACCGTCGCCGGGGGTCTGCTGCTATCAGGTTGGTCCCTTGACCGCCAGTGCATAGCATCCCCCGGAGCGCCG     
A       TTATCAATAGGTATAACGCAGTAATGCACCAAAATCATAAAAAAATTTATTTCATCTAGAAATTAAATTTTACGTTTTATATTAGTTATAAGATTATAAGGTTCGAAATAATTAACATTATACAATTATTCTCTAAATCAAAATTGGTTGTATCTTTTATTCATTATAACATTATTCATGTGGATATCCATTCTTATTCTTTTTATTTTCACTGTATTTTATTCAAGAATTTACTAGATTTTCCGTTATAAATAAACAACAAATAAACTTCTATCTAGACATTATTTAAATTTTGTTGTAATATATTCGTAAAATTCTTAACATAATTAAAGTTTAAAATAAATCATTTTTATATCAATACACTAATTGGATATTTTAAAAAAAACGATATTATTAAATATAATTTATTGCATTCTTTGTATTTTTTAAAAAACATAATAAGGTATAGAATCTGGAATGATGAGGACAAATAGATAAATAAATTTTATATTCTTACAGTCTTCTTAAATTTCAAGATATATTTACAATATATTTAATATAGAATTGTAAATTAATTTCTTAAACTTTATTCTTAAAACATTACGTACGGATGATTTGCATTTTGTAAAAAGATGAAGAATTAAAATAGTACGAAGTCTAACAATAATTTTTATATCATGAATTAACTTGGTATTGAGTAAAAAATTAAATAGAATGATAAAGAGTTTAATATAAAATCCTAAAATTTTTAATTCGTAATTATATCAAATTTTATCATAATTAAATATTTATCAAGTAATGCATATACTAAGTACTCAAATTATCACAATTTATTAAGTCAAAAATTATATTAATTCAGGAGCAATTGTAGTGATCTCAAAAAATGATAAATTACAACAAATAACTAAGTGCTGTCTTATATTAATAAATCTTCACTTATAGATTTATTTTGCTTTTATGAGACTAGTGAATAAAATATTGGTAATTGAGACATTAAAAAAATTCAAACTGTATACTAAAAGATATCGCCTATATCCGGATTGGGCTAACTCACAGTTAACAAGATAGTTTATTACCGGTAATTAGAATCAACTATATAGTAAATCATGCTACGTACATTCCATTCTATTGTAACAACACCAGTAATGATCATAAGCAATTTCAAGTAGCCGTGCATATACGGTGTACTAGATAATGACCCTTAGAACCTGGATTTTTTCGATAGCTAAGGGCTACAATGGGGGGCATCAAGATGGGCAATTTATAACCAGGCGTTAGACATTGAACGCCATGTTGCCAATCGGGAGTACGGCATGGTGATCTAAAGAATCAAATTCCGGTGCATTTCCCGACAATGTCTAATATCCTTATCTAGATGTACTACAACGTCAATCGACGAGAAATTCACGGGCAAATGTTCAAGTGGAGATCCATAGCTTCTTTAAATTGTATCTATACGCGCTTGGACAATCACTAAACACTATCCCTCTGGCGTATGCCGTGACCGTGATTATCCAACACTCAGCTTCCTTATAACGAGCCTACTGCAATACGTCTCAATTGCACGCCATTTTTGTTCTCCTATGGCTAGGACACCAAAGATACTTATTTAAGACTACAGGCAGGTTTAGTAACTCTCAGTCTCCGTACATTACTGGGGTTTCCCTCTACAAGCTTCATCATACCCGGTTACTCTATAGAAACGACACTCTTCAGCAATGTTAAACTGTGTAATCTGAGCCTTCCTCACTTGCCGAGTATCTGACAGGATATATTCCTAGATCATAATAGCATGATGCGTCGCCAACATACAGAGGAATGAGACTATAGAAGATCGAACTTGGTAAATTGTAGAAGCAACAAAAAAGTCAATGGTCTTGTATAAAATAAAAAGCTTTGGATATTACATAATTGCAAATGATATGATACCTGTCACCTTTTCTAGTACGGTACACAGTGCAGATAATCGAATTCTAGCTAAGTTGTTGAGTACAGTAGTTGAAAATTCGGTTTCAGATAAACCGAGCTGGACTCTTGGCGCCCCGCCACGTGACAGTGCAGCGCGCGTCACCTAAAACGCGGGTACTTAAACAGCCCAGACATCGATCTGCATCCACCGGGTCTGCGACGCACCCACTTTTACCGGTACATACCGTGTCTGCGTTGACCGTCTAGCGGACCCAAAAAGCTTGGGTATCACGAGACCTTGTTAACGGGGAGCGCCTTGCAAAGGTACAGAGGTTCTATGAGATACGAACTGCCAGCTCGTGCGTGATGCACGTTGACAGCTGCACTCCCTTTGCTACTCTTAAGGCCCGCAATAACACATGGGCGAGGCCCCTTACGGGCCTAACGGGCCAAGTACTCGTGCTTGATATGGCATCCCGGCGGCGTGCTTCGGAGGGCCCTATGGGGCCGAGCCGAGCGGCTGAAACGCTCACGCGGGCAGGGGCCGGATATTCCCTGCCAAGATGTATCGGGGCCTGCTGTAAAATAACTCTGGATAACTGTTCGGAGCGCGCGTGCACCACGTTTCCGTCCAACCCATGTCGCCGGTCCGCCAACGTAGCCCCTTTCACAGTTGGCTGTGGTTGGGGCACCCCTTCATTCATATGCCATGATCTCCTGTTGGTTGAGAGAATGAACGCCTACTGTATGCCTTCCTGGAACTGCAAGTGTCGCGAGCACTGTACGCGGACCAGTTCAACGCCTGCCTTTGTGTCATCCGGCTTTACGGTGACCGCTGCAGTTGAGACTAAGAGCCGTAGTGCTTGTAGCGGTGCGTAAGATGGCGTCTGAGAACGTCTCTACTTCACCCTATGTCCCAACAAGTACCACTCCCCCCGAGACCTGTCGGTTCTGACACAGTTCGAGAGGCCTGTGGGTGCCATGTCACTCTCTTATCGCATGCGCGGCGACCGGACTTGGCCTAAGGGCGTCCCGCGACACGGGTGTTACTACCTCGGTGACAAACCCGAGTTCCTGACCAGCCCACACGCCTTTCGTGCGCGCTGGGTTTCGGCGCGCGTGGACCAGCCGCAGTCGCCCGCCCAGCTCTTGGAGGAGGGGGGGCGGGGGCGCTCGTCGCAGGGTCACTGCCGACCGCCGGACCCCCGCGGGGCCTAGGGCCACGGCGTCCACGCCGTGCGGGGGCTGGCCGACCGACGGCACATAGGTTGTCGGGCAGGGCGGGAGTCGAGGCCGGCCGATGGGCCCCAGGGCGAGGTTGTACCGCGGCCGGGGGGGCCCATAGGCTGTGGCGGTTGGCGAGCACCCCGGGGACCACTAGAGCTACGGGCCGTGACGGCCTACGCCGTGGCGCCGTAGCCCACGGGAGGCAGCGGGCCCCCCGGGGAAATCAGCGGTCGTACAGGGCGTGAGGGCACCCTCCCCGGCCCGACCCCGGCCAGACCGTAGCGTCCGTCGTGGCGCCCTGGCCGGCCCGCCTGAACTGGGCTCGCCAGAGCCCCGGGTCTTGGGCCTAGTCGCGGTCCCGCGCTTGGTCGCGCCGGCTGGTCGGGTGGATCGCACACGCCCCCGGCGGCCTCCCGAGCCTTCGTCGCATGGGACCAGGGGGGAGGCGCAACACGCACGCTGAGACGGGCCGGCCGGAGGGGCCCTAGCCGGCAAGGTGCAATTGCGGGCAGAGGGGTTGACGTCTCCGGGGCTAGCCGGAGGCGGCCGCCTGTAGCCGCCTGGGCGCACGCCGGTCATCCCTGTGCGGGGTTGGCGCCCACGGGTGGGCCCCGAGTCCCCCCTCCCGACACCTCGGGGGGGAGGGGGGGAGTGCCGAGTCAGTGCCGGGGTCGACGCGACACATCCGGCGCGCATGGTGCGTCCCCCCCGCGGCCCACCGCGGTATCGCTGCACGGCTTCGCCTATCGGACGGCGCGGGGGCGGTGCTGTGGGCGCAGTGCCCCGCGCGCCCTCAGCTCGCCGGCCGACGCGCACCGTCGTCGCGCGTCTGCCGCTATCAGGGTGGTCCCTTGCCGGCCATTGCGTAGCATCCCCCGGAGCGTCG     
