# Supplementary material for: A simple method for data partitioning based on relative evolutionary rates
Source: PeerJ. 2018 Aug 28;6:e5498. doi: 10.7717/peerj.5498 (PMC6118207; doi:10.7717/peerj.5498)
Supplement: Data S1 — The datasets are provided in the PHYLIP format. [file peerj-06-5498-s002.zip › DataS2/AS12-4.phy]

17  4000
out     ACATTACTAACTATTTAAAGAAGAATGTTTCTTTTATTTTTTAAGACTTGTCTGTCAAGAGACCAATTACTAATATTTAAATTATTTTTACTTAATAAAGAAAACTATTATATAAAAAATTAAAATGAATTTCGAGAGTATTACTTATAAGGTTAATTACGCTTTTATACCTATACAATTCAATTGTCATTATCTATGTTTAATTTATTCTATATAGCCAATACTAATTTTTTCATGATATAGAATATTTTACTACGTTAGATAAATACTTCTGTACAAAAGTACTTTTTCCGATAACAAAACAGCTTTCCCAATAATAGGAAATATAAAACACCAGAGATCATATTAAGTTAATTTTATATTCTTTCATTATACTCATAAAAAAAAACAAAGAGATTTTTAATTTATGAATTATATTTTAATTTTTCATAGTAATAGTAATCTATTTAATTAATTCTTTTAGTAAAAAAATAATTACTCCAAAATTTGTAGAAAAAAAAAACCTTATATTAAACAATAATTGTCTAAGAATTTATATTAAAGTCATTATTATTTATTTAAATGTATTTCATAATTAAAAGTTTAATATAAATTGTTCCTATAATAAATTTTTTATATTATTATTATGTCATCATTCTGGATATATTTTTTTATTGGATTAGACAAAGTTGATATACCTCTATTACTAAACTGGATTACTTAAAAATTACATACAATCTAGGCATTACGTGGTAAGATTCCAAATATATTTAATAAGGAACTAGCGTTTCATTTTCGGATGAAAATTATAATTAATATTGGTCAGATTACTCTTTCACTTGTACATTTATTCTTTATTGAAAAAGTTTTAATTGTAATACTATTATGAATTCCATTTAGATAAAAATAAAACTCAAAAGATCTATGTAAAACATTATATCCTATTCGTATATAATAATTTCCAAAATGAATTAATATCTTTAATCATTTGCATATTGCATGCATATAAGAAAAAATATCTTCGAAATTAGAGAGGTTCAAGCTAACTCGGAACTACTAGTTGGACTGTCGTGGAGGAGAGGCGACCGAAGTTGGAAGTCTGACCCTACAAATTAGTGTATAAAATGGCGATTTAATGGATCTGCCAACATCATTGTCTTGAATTCTTTCCACTATGCCGCTCGTTGTTCTGCCGCGGTTATTGAGGGATTTATGATACTTGCTACCAAATTGTGAGTGCTTTGTGGATTCGCTTCGATTCTGGTGCGGTTGTAGAGTTTGGAAAAACTAGTAATGTATCTTTAGGAAAGATAAATGGCTGACGAGTGTTATTTAGTGATAGATATTAAATTAGCTGCAGGACAGACGTTCTAAATACATAATTGACTTTGTTATGAAGTATTCGTCGTCTCAAGTTATACAACAGGACACGCCGCTTCTAACAAGGCCTAGCCATTTCGACCTGGAATGGATCAATTCATTTCCTCCTTAAATCGACGGATAAACATCCTTGAGGTCGTGGTGGATCATGAATAAATCAAAATACAAACGTTGCTCGCAAATAAGGATCAGTGTACGGAACTACCGGCAAAGAAGTAATGCAAAAAAGTAAAATCAACCTTTATGCATCGCGATTACATGGCGCAGTCTTAACCATATCCCACCAAATGGGTGTACATAGAACATATTGGATCAATGCCCAGTATATAACGAAGGAGTGATGAGTTCCACACTATTGTAGAGTTTTTTTTTGTCCTAGATCGATCAAACGGTTTGAGGACATTTTCCACTCTAATAATCGCGTGGTCATGGGCGTCGTATTCGAGAGCTACCACTAGTCATATACTAAAGCTTCCCTATCGGATCTAACGGTACACAGTATACGAATAAACGTAGATATCCATCTTCCGTTAACGATTACTCATAAGACATCCATCGATCGGTTGACGTTCCACTATGAGGACGAAATGCGCTATTAGGTAACGCACCTATTTATGTATAATATTTCGGCTCTGTATTGGGACAATTTCCGGCGATGGCACATCTGACCGTTGCCATGAAGCGCTTCTGGGGTACCCTATATTTTTCGGACTTTCCAGATGCACGGCGATGTAGTGTACGTGCAGCCTAATGACCTCAATCCTAGTTTTGTCGACCGCGTCGCAACAGGTTGGTGCTCAAGGGAACCGGGCGCCTTCCCCTGATTGATATCGAGCGACAGCACTAGAATTGCCCAGCTTGGATACAGTCTCGCCGAGTGCCAATCACCGATGGCCCAAGCCCATCGCTTAGGTCAGGCCCACCATCTCCGGACGTGAGTCTGCTATCCCGCGCCGTTTCAGCGTACCAAATACCCGACACGACGTGTGGTGTCCCCCTTGCCCGGCGATGGCGGTCGCCAACTAGGAGCCCGCACGACCAGATTTGACCGGATACTTTGAGTGGGGGGAGTCGATTCCTCCGCGTGACTATTGGCTTCTGCCGCTTTAACGCAACAGATCGCTCTATGGCTTCCCCCTCTCCCGCATTCAGTCATCATCAGGTGGGCACCTGATACCGCTCCATTCCGGGAACCCTCCGGCGGGCCGCATGGCGTAGGGTTGCAAACTAGGGCCGTTGCCAGTGAGGGCTCGAGCCGCCGTCTACTTCACGGCCCCGCCCCGGGCACTAGAGTGTCAGGCGGCTGAGTGGGTGATTATGGCCGTGGGGATGTCAAGAAGATACTGATACAGGCGAATCTGGGTCTCAATAGGAAACCATCCGGCGTAGGAGGAGCGCAATATGGAGACCGACGGACTAAATTGAAAGACCAGGCGCATGAACCGAAAGGCCTACCGACCTTCTTTGTCGTATGCGTACGTGTCTTCTCTAAGCCAGTGGGGTACCGCTACCATATCTACGATACGCAGGTTGGTGGGCTATAATATATGAAGCAGAAGCTCTCAGCGCCAACGGAGCGGTGTGAGCTTTTTCGCTCCACCCCGGTCCAGTGCAGAAGACAAGCCACTGGGGGAATATTCCAGGGTCCGCTGCCGGAGACGTGCCGCAAGGGCGCCCCCCCGCCCCGGGCCCGCCGGGCGGGGCCTCCTCCGGAATGCCTGTGCGGTGACACTCGCGGCTTGCGGCGGCCGGCTATCGCACGCTGGCCGGCAACTCCACACTGCTTCGGCGTGCCTCGCGAGGCATCCGGGACGGAAGCCTCGGACACCCGATGCCCTGGGGAGCCGCGCACACCTACCCGCGGCCAGGCCAGGGCGTTCCCGCCAGCGGGCCGCAGGCCCTCGTCGGCGCCGGAGACACCCCACGGAGAGCCCTCTCCCGGGGCGCCTTTGAGTGGGACACTAGCTCCCGGCGCAGCGCCCTGGCCGTGGGCGGCTGCCGTTGGCAGCCCCCGGAATGCCCCTGTGCACGCGCGCAACTCGGGCCCAGCAGGCGGCGCATGCGCCGGCCGAGGTCTTCGGCCGCCGCTGGGTGGGACGCGGCGGTCAATCCAGTCGGTTCGCGCTGGCCCCCCCGGGCGCCTGGGCCGCCGGGGCCGGCACGGCCCCTTGCTAGACGCCCTGCGTGGGTGTAGGGCCGCCGCCCCGCCGGCCCGAGCACGCGATCGCGGGGGGGCAGCACCCGCGCCTTACGACGCCGGGTCCCTGCCTCCTAGACAGGCGATGACCCCGGTCGCGGGGGGCGCTACAGGGCCAGGCCCCGCCGAGCGGGGACGGGCCCGGGGGGCATGGTTGGCCCCCCCCGGGTCACTGGCCGAGGCGCGCCCCCCCCCGGGCGCCCCGCGCGTGGCTTCCCGTGTGACCCGTAGAGGTCTGGCCGGCGCGCACTCCCGACGTGGGGCGACCGCCTCAACGGTCGGGGGGGCTTTGGAGCGCAGCCCCCGGTCGGGGCGGTGCCCGAGCACGGTGGTCTCGCGCGCGCAGCAGAGCCTCCCCGGGCGGGTGGTCCGCGCTTGGGGCTCGCGCCCGCCCGGCGGTGGTGCATGGCGGACTACGCAGGGGCCGGGGTGTCCGCGGGCCGG     
P       ACATTACTAACTATTTAAGGAAGAATGTTTCTTTTATTTTTTAAGACTTGTCTGTCAAGAGAACAATTACTAATATTTAAATTATTTTTACTTAGTTAAGAAAACTGTTATATAAAAAATTAAAATGAATTTCGAGTGTATTACTTATAAAGTTAATTACGCTTTTATACCTATACAATTCAATTGTCATTATCTATGTTTAATTTATTATGTATAGCCAATACTAATTTTTTCATGATATAGAATATTTTACTACGTTAGATAAATACTTCTGTACAAAAGTGCTTTTTCCGATAACAAAACAGCTTTCCCAATAATAGGAAATATAAAACACCAGAGATCATATTAAGTTAGTTTTATATTCTTTCATTATACTCATAAAAGAAAACAAAGAGATTTTTAATTTATGAATTATATTTTAATTTTTCATAGTAATAGTAATCTATTTAATTAGTTCTTTTAGTAAAAAAATAATTACTCCAAAATTAGTAGAAAAAAAAAACCTTATATTAAAAAATAATTGTCTAAGAATTTATGTTAAAATCATTGTTATATATTTAAATGTATTTCATAATTAAAAATTTAATATAAATTGTTCCTGTAATAAATTTTTTATATTATTATTATGTCATCATTCTGGATATATTTTTTTATTGGATTAGACAAAATTGATATACCTCTATTACTAAACTGGATTACTTGAAAATTACATACAATCTAAGCATTACGTAGTAAGATTCCAAATATAGTTAATAAGGAACTAGCGTTTCATTTTCGGATAGAAATTATAATTAATATTGGTCAGATTACTCTTTCACTTGTACATTTATTCTTTATTGAAAAAGTTTTAATTGTAATACTATTATGAATTCCATTTAAATAAAAATAAGACTCAAAAGATCTATGTAAAACATTATATCCTATTCGTATATAATGATTTCCAAGATGAATTAATATCTTTAATCATTTGCATATTGCATTCATATAAAAAAAAATATCTTCGAAATTAGAGAAGTCCAAGCTAACTCGGAACTACTAGTTGGACTGTCGTGGAGAAGAGGCGACCGAAGTTGAAAGTCTGATCCTACAAATTAGTTTATAAAATGGAAATTTAATGGATCTGCAAACATCATCGTCTTGAATTCTTTTCACTATACCGCTCGTTGTTCTGGCGCAGTTATTGAGGCATTTATGATACTTGCTACCAAATTGTGAGTGCTTTGTGGATTTGCTTCGATTTTGGTGCGGTTGTAGAGCTTGGACAAACTAGTAATGTATTCCCGGGGAAGATAAATGGCTAACGAGTGTTATTTAGCGATAGATGTTAATTTAGCTACAGGACAGATGTACGAAATAGACAATTGACTTTGTTATGAAGTATTCGTCGTCTCGAGTTATACAACAGGATACACCGCTTCTAACAAGGCCTAGCCACTTCGTCCTGGAATGGATCAATTCATTTTCTCCTTAAATCGACGGATAAACATCCTTGAGGTTGTGGTGGACCAAAAATAAATCAAAATACAATCGTTGCTCGCAAATAATGATCAGTGTACGGAACTACCGGAAAAGAAGTACTGCTAAAAAGTAAAATCAATATTTATGCATCGCGATTACATGGCGCAGTCTTAACCATACCGCAGCAAATGGGTGTACATAGAACATATTGGATCAATACCCAGTATATAACGAAGGGGTGACGAGTTCCACGCTATTGTAGAGTTTTTTTTTGTCCTAGTTCGATCATATGGTCTGAAGACCTTTTCCACTCTGATAATCACGTGGTAATGTGCGTAGTTTTCGAGAGCTACCACCAGTCATACACTAAGGCTTCCCTATCGGATCTAATGGTACACAGTATACGAATAAGCGTAAATCTCAGTCTTCCGTTAACGATCACTCATAAGACATCCATCGATCGGTTGACGTTCCGCTATGAGGACGAAATGGGCTATTAGGTTACTTGCCTATTTATGTATAATGTTTCGGCTTTGTGTTGGGACAATTTCCGGCGATGGCACATCTGACCGTTGCCATGAAGCGCTTCTGGGGTACCCTTTTTTATTCGGACTCTTCAGATGCACGGCGATCCAAAGTACGTGCAGCCTAATGGCCTCAAACCCAGTTTTGTCGACCGCGTCGCAGCAGGTTCGTGTTCAAGGGCACCAGGCGCCGCCCCGTGATTGATATCGAGCGACTGCACTGGAATTGCCCAGCTAGGATACACACTCGCCTAGTGCAAACCACCGATGGCCCAAGCCCATCACTTAGGTCAGGCCTACCACCTCCGGGCGTGAGTCTGCTATCCCGCGCCGTTTTAGCGTACCAAATACCCGACACGACGTGCGGTATTCCCGTTGCCCGGCGATGGCGGTCCTCTACTAGGAGCCCGCAAGATCAGGTATGACCGGATACTACGAGTAGGGGGAGTCGATTCCTCCGCATGACTAGCGGCTTCGGCCGCTTTAACGCATCTGATAGCTCTATGGCTTCCCCCTCACCTCCATTCAACCATCATCAAGTAGGCACCTGTTACCGCCCCATTCCGGGAACGCTCCGGTGGGCCACATCGCGTAGGGTTGTAAACTAGAGCCGTTGCCAGTGAGGGATCGAGCCGCCGGCTACTTCATGACCGCCCCCCGGGCACTAAAGTGTCTGGCGACTGTGTGGGTGATTATGGCCGTGGGGAGGTCAAGAGGATGCTGATACAGGCCAATCTTGATCTCAGCAGGATACCATCCGGCGTGGGAGGAGCGCAATATGGAGACCGACGGGCTAAATAGAAAGACCAGGCGCACGAACGGAAAGGCCTACCGACTTTTTTTGTCGTACGCGTACGTGTCTTCTCTAAGCCAGTTGGGCACCGCTACCAGATCTTAGATACGCAGGTCGGTGAGCTATAATAGATGAAGTAGAGGCTATCAGCGCCAACGGAGCGGTGTGAGTTTTTTTGCTGCACCCATGTCCAGTGCAGAAGACAAGCCACTGGGGGAAGATTCCAGGGTCCGCTGACGGATACCTGCCTCAAGGGCGCCCTCCCGTCCCGGAGCCGCCGGGCGGGGCCTCCTCTGGAGGGCCTGTGCGGTGACACTCGCGGCTTGCGGCGGCCGGCTCTCGCACGCTGGCCCGCAACGCCACTCCGCTTCCGCGTGCCTCGCCATGCATCCGGGACGAGGGCCTCGGACACCTGATGCCCGGGGGAGCCGTTCACACCTCCCCGCCGCCGAGCCGGGGCGTTCCCGCCAGCGGGCCGCAGGCGCTCCTCGGAGGCGGAGGCGCCCCACGGAGAGCCCCCTCCCGCGGCGCCTTTGAGTGGGTCCCCAGCTCCCGGCGCAGGGCCCCGGCCGTGGGCGGGTGCTGTTGGCAGTCCCCGGAATGCCGCTGTGCACGCGCGCAACTCGGGCCCAGCACGCGCCGCACCCGCCGGCCGGGGTCTTCGGCCGCCACCGGCTGGCACGCGGCGGTCAAGCCAGTCGGTTCTCGCTCGCCGCCCCGGTCGGCTGCGCCGCAGGGGCCGGCACGGCCCCGTGCAAGACGCCCTGCGTGGGTGTAAGGCCGCCGCCCCGCCGGCTCGAGCACGCGATCGGCGGGGGCCAGCATCCGCACCTCACGACGCCATGTCCCTGCCTCCTAGACAGGCGATGACCCCGGTCACGGGGTGCGCTACAGGGCCAGCCCCCGCCGAGCGGGGGCGAGGCCGGGGGGCTTGGTTGGCCCCCCCCGGGTCACGGGCCGAGGCGCGCCCCCCCCCGGGCCCCCCGCGCGTGGCTTCCCGTGTGACCCGTAGAGGTCTGGCCGGTGCGCACTCCCGGCGTGGGGCGACCGCCTCAACGGTCGGGGGGGCTTTGGCGCCCAGCCCCCGCTCGTGGCGGTGCCCGGGCATGCTGGTCTCGCGCACGCAGCAGAGCCTCCCCGGGCGGGTGGTCCGGGGTTGAGGCTCGCGCCGGCCCGGCGGTGGAGTATGGCGTACTACGCGGGCGCCGGGGCGTCCGCGGGCCGG     
O       ACATTACTAACTATTTAAAGAAGAATGTTTCTTTTATTTTTTAAGACTTGTCTGTAAAGAGATCAATTACTAATATTTAAATTATTTTTACTTTATTAAGAAAACTATTATATAAAAAATTTAAATGAATTTCGAGTGTATTACTTATAAAATTAATTACGCTTTTATACCTATACAATTCAATTGTCATTATCTATGTTTAATTTATTATGTATAGCCAATACTAATTTTTTCATGATATAGAATATTTTGCTACGATAGATAAATACTTCTGTACAAAAGTTCTTTTTCCGATAACAAAACAGCTTTCCCAATAATAGGAGATATAGAACACCAGAGATCATATTAAGTTGATTTTATATTCTTTCGTTATACTCATAAAAAAAAACAAAGAGATTTTTAATTTATGAATTATATTTTAATTTTTCATAGTAATAGTAATCTATTTAATTAATTCTTTTAGTAAAAAAATAATTACTCCAAAATTTGTAGAAAAAAAAAACCTTATATTAAACAATAATTGTCTAAGAATTTATATTAAAATCATTATTATATATTTAAATGTATTTCATAATTAAAAATTTAATATAAATTGTTCCTATCATAAATTTTTTATATTATTATTATGTCATCATTCTGGATATATTTTTTTGTTGGATTAGACAAAATTGATATACCTCTATTACTGAACTGGATTACTTAAAAATTACATACAATCTAAGCATTACGTAGTAAGGTTCCAGATATAGTTAATAAGGAACTAGCGTTTCATTTTCGGATAAAAATTATAATTAATATTGGTCAAATTACTCTTTCACTTGTTCATTTATTCTTTATTGAAAAAGTTTTAATTGTAATACTATTATGAATTCCATTTAAATAAAAATAAAACTCGAAAGATCTATGTAAAACATTATATCCTATTCGTATATAATAATTTCCAAAATGAATTAATGTCTTTAATCATTTGCATATTGCATTCATATAAAAAAAAATGTCTTCGAAATTAGGGAAATCCAAGCTAACTCGGAACTACTGGTTTGACTGTCGTGGAGGAGAGGCGACCGAAGTTGGAAGTCTGATCCTACAAATTAGTATATAAAATGGCCATTTAATGGATCTGCTAACATCATCGTCTTGAATTCTTTTCACTATACCGCTCGTTGTTCTGCCGCAGTTATTGAGGTTTTTATGATACTTGCCACCAAATTGTGAGTGCTTTGTGGATTCGCTTCGATTTTGGTGCGGTTGTAGAGTTTGGAAAAACTAGTAATATATCACTGGGGAAGATAAATGTCTGACGAGTGTTATTTAGCGATAAATATTAAGTTAGTTACAGGACAGACGTTCAAAATACATAATTGACTTTGTTATGAAGTATTCGTCGTCTCTAGTTATACAACAGGACACACCGCTTCTAACAAGGCCTAGCCACTTCGACCTAGAATGGATCAATTCATGTCTTCCTTAAATCGACGGATAAACATCCTTAAGGTCGTGGTGGATCATAAATAAATCAAAATACAATCGTTGCTCGCAAATAAGGATCAGTGTACGGAACTACCGAAAAAGAAGTATTGCTAAAAAGTAAAATCAACATTTATGCATCGCTATTACATGGCGCAATCTTAATCATACCCCACCAAATGGGTGTACATAGAACATATTAGATCAATGCCCAGTATATAACGAAGGGGTGATAAGTTCCACGCTATTGAAGAGTTGTTTTTCGTCCTAGTTCTATCACATGGTCTGGAGACACTTCCCACTCTAATAATCTCGTGGTAATATGCGTAGTTTTCGAGAGCTACGACCAGTCATATACTAATGCTTCCCTATCGGTTTTAACTGTACACGGTATACGATTAAACGTAGATCTCAGTCTTCCGTTAACGATTACTCATAAGACATCCATCGATCGGTCGACGTTCCACGATGAGGACGAAATGGGCTATTAGGTTACCCACCTGTTTATGTATAATGTTTCGGCTCTGTATTGGGACAAGTTCCGGCGATGGCACATCTGACCGTGGCCATGAAGCGCTTCTGGGGTACCTTTTATTTTTCGGACTTTTCAGGTGCACCGCGATGTAAAGCACGTGCAGCCTAATGTCCTCAATCCCAGTTTTGTCGACCGCGTCGCAACCGGTTAGTGCGCAAGGGCATCAGGCGCCTGCCCATGATGGATATCGAGCAACCGTACTGGAATTGCCCAGCTTGGGTACAATCTCACCTATTGCTAATCACCGATGCCCCAAGCCCATCACTTAGGTCAGGCCTACCACCTCCGGGCGTGAGTCTGCTATCCCGCGCCGTTTTAGCGTACCAAATACCCGTCACGACGTGTGGTGTGCCCGTTGCCCAGTGTTGGCGGTCGCCACCTAGGAGCCCGCAGGACCAGATATGACCGGATACTATGAGTAGGGGGAGTCGATTCCTCCGCATGACTAGCGGCTTCAGCCGCTCTAATGCACCGGATCGCTTTATGGCTTCCCCGTCGCCTCCATTCAGCCATCATCAGGTGGGCGCCTGTTACCGCCCCATTCCGGGAACGCTCCGGCGGGCCGCATCACGTAGGGTTGTAAACTAGGGCCGTTGCCAGTGAGGGCTCGAGCCGCCGACTACTTCAGGACCCCTCCCCGGGCACTAAAGTGTCTGGCGACTGAGTGGGTGATTATGGTCGTGGGGAAATCAAGAGGATGCTGATAGAGGCAAATCAGGGTTTCAACAGGAGACCATCCGGCCTAGGAGGAGCGCGATATGGAGACCGACGGACTAAATAGAAAGACCAGGCGCACGAACGGAAAAGCCTACCGACCTTTTTTGTCGTACGCGTATGTGTCTCCTCTAAGTCAGTTGGGTACCGCTACCAGATCTAAGATACGCAGGTCGGTGAGCTATAATAGATGAAGCAGATGCTTTCAGCGCCAACGGAGCAGTGTGAGCTTTTTTGCTGCACCCATGTCCGGCGCAGGAGACAAGCCACTGGGGGAAGATTCCAGGGTCCGCTGCCGGAGACATGCCCCAAGGGCGCCCCTCCGCCCCGCGTCCGCCGGGCGGGGCCTCCTCTGGAGGGCCTGTGCGGTGACACTCGCGGCTTGCGGCCGCCGGCTCTCGCACGCTGGCCGGCAACCCCACGCTGCTTCGGCGTGCCTCGCCACGCATCCGGGACGGGGGGCTCGGACACGGGATGTCCGGAGGAGCCGCGCACACCTCCCCGCAGCCTGGCCAGGACGTTCCCACCAGCGGGCCGCAGGCCCTCGTTGGCGCCGGAGGCTCCCCACGGAGAGCCCCCTCCCGGGGCGCATTTGCGTGGGTCCCTAGCTCCCGGCGCAGAGCCCTGGCCGTGGGCGGGTGCCGTTCGCAGCCTCGTGAATGCCCCTGTCCACGCGCGCAACTCGGGCCCAGCAAGCGCCGCACGCGCCGGCCGGGGTCTTCGGCCGCCGCCCGGTCGCACGCGGCGGTCAAGCCAGTCGGTTCCCGCTTGGCCCCCCGGGCGTCTGTGCCGCGGGGGCCGGCACGGCCCCGTGCCAGACGCCCTGCGTGGGTGTAGGGCCGCCGCCCCGCCGGCTCGAGCACGCGATCGGGGGGGGGCAGCACCCGCGCCTCAGCACCCCGTGTCCCTGCCTCCTAGACAGGCGATGACCCCGGTCACGGGGTGCGCTACAGGGCCAGGCCCCGCCGGGCGGGGACGAGGCCGGGGGGCATGGTTGGCCCCTCCCGGGTCACCTGCCGAGGCACGCCGCCCCCCGGGCCCCCCGCGCGCGGCTTCCCGTGTGAACCGTAGAAGTCTGGCCAGCGCGCACTCCCGGCGTGGGGCGGCCGCCTCAACCGTCGGGGGGGCTTTGTCGCCCAGCCCCCGCTCGGGGCGGTGCCCGGGCACTGGGATCTTGCACGCGCAGCAGAGACTCCCCGCGCGGGTGGCCCGGGGTCGGGGGTCGCGCCTGCCCGGCGGTGGTGCATGGCGGACTACGCGGGCGCCGGGGCGTCCGCGGGCCGG     
N       ACATTACTAACTATTTAAGGAAGAATGTTTCTTTTATTTTTTAAGACTTGTCTGTCAAGAGAACAATTACTAATATTTAAATTATTTTTACTTAGTTAAGAAAACTATTATATAAAAAATTAAAATGAATTTCGAGTGTATTAATTATAAAGTTAATAACGCTTTTATACCTATACAATTCAATTGTCATTATCTATGTTTAATTTATTATGTATAGCCAATACTAATTTTTTCATGATATAGAATATTTTGCTACGTTAGATAAATACTTCTGTACAAAAGTACTTTTTCCGATAACAAAACAGCTTTCCCAATAATAAGAGATATAAAACACCAGAGATCATATTAAGTTAATTTTATATTCTTTCGTTATACTAATAAAAAAAAACAAAGAGATTTTTAATTTATAAATTATATTTTAATTTTTCATAGTAATAGTAATCTATTTAATTAATTCTTTTAGTAAAAAAATAATTACTCCAAAATTTGTAGAAAAAAAAAACCTTATATTAGACAATAATTGTCTAAGAATTTATAATAAAGTCATTATTATATATTTAAATGTATTTCATAATTAAAAATTTAAGATAAATTGTTCCTATGATAAATTTTTTATATTATTATTATGTCATCATTCTGGATATATTTTTTTATTGGATTAGACAAAATTGATATACCTCTATTACTAAACTGGATTACTTGAAAATTACATACAATCTAAGCATTACGTGGTAAGGTTCCAAATATGATTAATAAGGAACTAGCGTTTCATTTTCGGATAGAAATTATAATTAATATTGGTCATATTACTATTTCACTTGTACATTTATTCTTTATTGAAAAAGTTTTAATTGTAATACCATTATGAATTCCATTTAAATAAAAATAAAACTCAAAAGGTCTATGTAAAACATTATATCCTATTCGTATATAATAATTTCCAAAATGAATTAATGTCCTTAATCATTTGCATATTGCATTCATATAAAAAAAAATATCTTCGAAATTAGAGAAGTCCAAACTAACTCGGAACTACTGGTTGGACTGTCGTGGAGGAGAGGCGACCGAAGTTAAAAGTCTGATCCTACAGGTTAGTGTATAAAGTGGCCATTTAATGGATCTGCTAACATCATCGTCTTGAATTCTTTTCACTATACCGCTCGTTGTTCTGCCGCAGTTATCGAGGTATTTATGATACTTGCTACCAAATTGTGAGTGCTTTGTGGGTTCGTTTCGATTTTGGTGCGGTTGTAGAGGTTGAACAAACTAGTAATCAATTTCTGGGGAAGATAAATGTCTGACGAGTGTTATTTAGGGATAGATATTAAGTTAGCTACAGGACAGATTTTCAAAATACACAATTGACTTTGTTATGAAGTATTCGGCGTCTCGAGTTATACAGCAGAACACAACGCTTCTAACAAGGCCTAGCCACTTCGACCTGGAATGGATCAATTCATTTCCTCCTTAAATCGACGGATAAACATCCTTGAGGTTGTGGTGGATCACAAATAAATCAAAAGACAACCGTTGCTCGCAAATAAGGATCAGTGTACGGAACTACCGATAAAGAAGTAGTGCCAAAAAGTAAAATCAATCTTTATGCATCGCGACTACATAGCGCAATCTTAATCATATCTCAGCAAATGGGTGTACATAAAACATATTGGATCAATGTCCAGTATATAACGAAGGAGTGATGAGTTCCACACTACTGAAGAGTTATTCTTTGTCCTAGTTCAATCACATGGTATGAAGACATTTTCCGCTCTTATAATCACGTGGTAATATGCGTAGTTTTCGAGAGCTACTACCAGTCATATACTAAAGCTTCCCTATCGGATTTAATGATACACGGTATACGAATAAACGTAGATTTCTGTCTTCCGTTAACGATTACTCATAAGACATCCATCGATCGGTTGACGTTCCTCTACGAGGACGAAGTGGGTTATTAGGTCACACGCCTGTTTATGTATAATGTTTCGGCTTTGTATTGGGACAATTTCCGGCGATGGCACATCTGACCGTCGCCATGAAGCGCTTCTAGCGTATCGTTTATTTTTCGGACTCTTCAGTTGCACAGCGATATAGAGCACGGGCAGCCTAATGACCTCAAGCCGAGTTTTGTCGACCGCGTCGCAGCAGGTTGGTGTTCGAGGGCATCGGGCGCCTTCCCGTGATTGATATCGGGCAACTGGACTGGAATTGCCCAGCTGGGTTACAGTCTCACCTAGTGCTAATCACCGATGGCCCAAACCCATCACTTAGGTCAGGCCTACCAGCTCCGGGCGTGAGTTTGCTATCCCGCGCCGTTTCAGCGGACCAAATATCCGGCACGACGTGTGGTGTCCCCGTTGCCCCGAGATGGCGGTCGCCTGCTAGGAGCCCGCAGGACCAGGTGTGACCGGATACTATGAGTAGGGGGAGTCGATTCCTCCGCATGACTAGCAGCTTCAGCCGCTTTAACGCATCAGATTGCTCTATGGCTTCCCCCTCCTCTTCATTCAGCCATCATCAGGTGGGGACCTGATACCGCGCCATTCCGGGAACGCTCCGGGGGGCCGCATCGCGTAGGGTTGTAAACTTGGGCCGTTGCCAGTGATGGATTGAGACGCCGTCTACTTCAGGGCCTCTCCCCGGGCACTAAAGCGTCTGGCGGCTGTGTGGGTGATTATGGCCGTGGGGAGGTCAAGAAGATGCTGATACAGGCGAACCTGGTTCTCAGCAGGAGACCATCCGGCGTAGGAGGAGCGCTATATGGAGACCGACGGGCTAAATGGAAAGACCATGCGCACGAACGGAAAGGCCTACCGACCTTTTTTGACGTAAGCGTACGTGTCTTCTCTAAAACTGTTGGGTACCGCTACAATATCTACGATACGCAGGTTGTTGAGTTATAATAGATGAGGCAGAAGCCCTCAGCGCCAACGGATCCGTGCCAGCTTTTTTGCTTCACCCGGGTCCGGGGCAGAAGACAAGCGACTGGGGGAAGATTCCAGGGTCCGCTGACGGACACATGCCGCAAGGGCGCCCCCCCGCCCCGCTCCCGCCGGGCGGGGCCTCCCCTGGAAGGCCTGTGCGGTGACACTCGCGGCTTGCGGCTGCCGGCTATCGTACGCTGGCCGGCAACTCCACTCGGCTTCCGCGTGCCTCGCCACGAGTCCGGAACGGGGGCCTCGGACACGGGATGCCCCGCGGAGCCGCGCAGACCTCCCTGCAGCCGCGCCAGGGCGTTCCCGCCAGCGCGCCGCAGGCCCTGGTCAGCATCGGAGCCGCCCCACGGAGAGCCCCCTCCCGGGGCGCCTTTGAGTGGGGCCCCAGCTCCCGGCGCAGATCCGGGGCCGTGGGCGGGTGCTGTTAGCAGTCCCTCGAATGCCGCTGTGTACGCGCGCAACTCGGGCCCAGCAAGCGCCGCAGGCGCCGGCGGAGGTCTTCGGCCGCCACCGGGTAGCACGCAGCGGTCAATCCAGTCGGTTCCCGCTTGCCCCCCCGGCCGCCTGTGCCGCGGGGGCCCGCACGGCCCCGTGCCAGACGCCCTGCGTGGGTGTACGGCCGCCGCCCCGCCGGCCCGAGCACGCGATCGGGGGGGGACAGCACCCGCCCCTCACGACGCCGCGTCCCTGCCTCCTAGACAGACGATGACCCCGGTCGCGGGGGGCGCTACAGGGACAGCCCCCGCCGGGCGGGGCCGCGACCGGGGGGCGTGGTTGGCCCCCCCCGGGTCACCGGCCGAGGCGCGCCGCCCCCCGGGCCCCCCGCGCGTGGCTTCCCGTGTGACCCGTAGATGTCTGGCCGGTGCGCACTCCCGGCGTGGGGCGCCCGCCTCAACGGTCGGGGGCGCTTTGGTGCGCAGCCCCCGATCGGGGCGGTGCCCGGGCACGGCGGTCTCGCGCGCGCAGCAGAGGCTCCGCGTGCGGGTGGGCCGAGGTCGCGGGTCGCGCCTGCCCGGCGGTGGCGCACGGCGGACCACGCCGGCGCCGGGGCGTCCGCGGGCCGG     
M       ACATTACTAACTATTTAAAGAAGAATGTTTTTTTTATTTTTTAAGACTTGTCTGTCAGGAGAACAATTACTAATATTTAAATTATTTTTACTTAATTAAGAAAACTATTATATAAAAAATTAAAATGAATTTCGAGAGTATTACTTATAAAGTTAATTACGCTTTTATACCTATACAATTCAATTGTCATTATCTATGTTTAATTTATTATGTATAGCCAATACTAATTTTTTCATGATATAGAATATTTTACTACGTTAGATAAATACTTCTGTACAAAAGTACTTTTTCCGATAACAAAACAGCTTTCCCAATAATAGGAAATATAGAACACCAGAGATCATATTAAGTTAGTTTTATATTCTTTCATTATACTCATAAAAAAAAACAAAGAGATTTTTAATTTATGAATTATATTTTAATTTTTCATAGTAATAGTAATCTATTTAATTAATTCTTTTAGTAAAAAAATAATTACTCCAAAATTTGTAGAAAAAAAAAACCTTATATTAAACAATAATTGTCTAAGAATTTATATTAAAGTCATTATTATATATTTAAATGTATTTCATAATTAAATGTTTAATGTAAATTGTTCCTATCATAAATTTTTTATATTATTATTATGTCATCATTCTGGATATATTTTTTTATTGGATTAGACAAAATTGATATACCTCTATTACTAAACTGGATTACTTAAAAATTACATACAATCTAAGCATTACGTGGTAAGATTCCAAATATAGTTTATAAGGAACTAGCGTTTCATTTTCGGATGAAAATTATGATTAATGTTGGTCAAATTACTCTTTCACTTGTGCATTTATTCTTTATTGAAAAAGTTTTAATTGTAATACTATTATGAATTCCATTTAAATAAAAATAAAACTCAAAAGGTCTATGTAAAACATTATATCCTATTCGTATATAATAATTTCCAAAATGAATTAATATCTTTAATCATTTGCATATTGCATTCATGTAAAAAAAAACATCTTCGAAATTAGAGAGGTCCAAGCTAACTCGGAACTACTAGTTGGACTGTCGTGGAAGAAAAGCGACCGAAGTTGGAAGTCTGATCCCACAGATTAGTGTATAAAGTGGCTATTTAATGGATCTGCCAACATCATAGTCTTGAATTCTTTTCACTATCCCGCTCGTTGTTCTACCGCGGTTATTGAGGTCTTTATGATACTTGCCACCAAATTGTGAGTGCTTTGTGGAATCGCTTCGATTTTGGTGCGGTTGTAGAGTTTGAACAAACTAGTACTTCATTTCTGGGGAAGATAAATGTCTGACGAGTGTTATTTAGCGATAAACATTAAGTTAGTTACAGGACAGATATTCTAAATACATAATTGACTTCGTTATGAAGTATTCGGCGTCTCAAGTTATACATCAGAACACACCACTTCTAACAAGGCCTAGCCATTTCGTCCTGGAATGGATCAATTCATTTTTTCCTTAAATCGACGGATAAACATCCTGGAGGTTGTGATGGATCATAAATAAATCAAAATACAATCGTTGCTCGCAAATAAGGATCAGTGTACGGAACTACCGAAAAAGAAGTATTGCTAAAAAGTAAAATCAATGTTTATGCATCGCAATTACATGGCGCAGTCTTAACCATATCTCATCAAATGGGTGTACATAGAACATATTGGATCAATTCCCAGCATATAACGAAGGAGTGATAAGTTCCACTCTATTGAAGAGTTTTTTTTCGTCCTAGGTCAATCTTATGGTTTGAAGACGCTTTCCGCTCTGATAATCACGTGGTAATGTGCGTAGTTTTCGAGAGCTACTACCAGTCATGTACTAGGGCTTCCCTATCGGGTTTAACGGAACACAGTATACGAATAAGCGTAGACTTCTGTCTTCCGTTAACGATTACTCATAAGACACCCATCGATCGGTTGACGTTCCACTATGAGGACGAAATGGGTTATTAGGTAACTCGCCTATTTATGTATAATGTTTCGGCTCTGTATTGGGACAAGTTCAGGCGATGGCACATCTGACCGTCGCCATGAAGCGCTTCTGGAGTACCATTTGTTCTTCGGACTTTTCAGCTGCACAGCGATCTAAAGCACGTGCAGCCTAATGACCTCAACCCTAGTTTTGTCGACCGCGTCGCAGCAGGTTGGTGTTCAAAGGCATCGGGCGCCCCCCCGTGATTGATATCGAGCAACTGGACTGGAATTGCCCAGCTTGGTTACAGTCTCGCCGAGTGCTAAGCACCGATGGCCCAAGCCCATCACTTAGGTCAGGCCAACCACCGCCGGACGTGAGCCTGCTATCCCGCGCCGTTTGAGCGTACCAAATACCCGGCACGACGTGCGGTATTCCCACTGCCCGGAGATGGCGGTCCCCGTCTAGGAGCCCGCAAGACCAGATATGACCGGATATTCTGAGTCGGGGGAGTCGATTCCTCGGCATGACTAGTGGCTTCAGCCGCTTTAACGCATCAGATAGCTTTATGGCTTCCCCCTCGTCTGCATTCAGCCATCATCGAGTGGGCACCTGGTACCGCTCCATTCCGGGAACGCTCCGGAGGACCGCATCGCGTAGGGTTGTAAACTAGGGCCGTTGCCAGTGAAGGGTCGAGCAGCCGGCTACTTCATGACCACTCCCCGGGCACTAGAGTGTCTGGCGGCTGTGTGGGTGATTATGGCCGTGGGGAGCTCAAGAGGATGCTGATACAGGCGAATCTAGCTCTCAACAGGAGACCATCCGGCGTAGGAGGTGCGCAATATGGAGACCGACGAGCTAAGTGGAAAGACCAAGCGCACGAACGGAAAGGCCTGCCGACCTTTTTTGTCGTACGCATACGTGTCTTCTCTAAGCCAGTTGGGTGCCGCTACGATATCTACGATACGCAGGTTGGTGAGCTATAATAGATGAAGCAGAAGCCCTCAGCGCCAATGGACCAGTGTGAGCTTTTACGCTCCACCCCTGTCCGGCGTAGAAGACAAGTCACTAGGGGAAGAATCCAGGGTCCGCTGACGGATACATGCCGCAAGGGCGCCCCCCCGCCCCGCGTCCGCCGGGCGGGGCCTCCGCCGGAACGCCTGTGCGGTGACACTCGCGGCTTGCGGCGGCCGGCTGTCGCACGCTGGCCCGCAACCCCACCCGGCTTCAGCGTGCCTCGCCACGCCTCCGGAACGGGGGGCTCGGACACGGGATGTCCCGGGGAGCCGGACACACCTCCCCGCGGCCGGGCCCGGGCGTTCCCGCCAGCGTGCCGCACGCGCTGGTCAGCGCCGGAGGCGCCCCACGGAGAGCCCTCTCCCGGGGCGCGTTTGAGTGGGCCCCGAGCTCCCGGCGCAGAACCTCGGCCGTGGGCGGGTGCTGTTGGCGGCCCCGCGAATGCCGCTGTGCACGCGCGCAACTCGGGCCCACCAAGCGCCGCACGCGCCGGCCGGGGTCTTCGGCCGCCACTGGGTTGCACGCAGCGGTCAACCCAGTCGGTTCCCGCTCGCGCCCCCCGTCGGCTGCGCCGCGGGGGCCAGCACGGCCCCGTGCGAGACGCTCTGCGTGGGTGTAGGGCCGCCGCCCCGCCGGCTCAAGCACGCGATCGGAGGGGGACAGCACTCGCCCCTCACGACGCCATGTCCCTGCCTCCTAGACAGGCGATGACCCCGGTCGCGGGGGGCACTACAGGGCCAGGCCCCGCCGGGCGGGGACGGGTCCGGGGGGCTTGGTTGGCCCCCCCCGGGTTACGCGCCGAGGCGCGCTGCCCCCCGGGCCCCCCGCGCGTGGCTTCCCGTGTGACCCGTAGAGGTCTGGCCGGGGCGCACTCCCGGCGTGGGGCGGCCGCCCCAACGGTCGGGGGGGCTTTGGTGCCCAGCCCCCGCTCGGGGCGGTGCCAGGGCACTGCGATCTCGCGCACGCAGCAGAGCCTCCTCGGGCGGGTGGTCCGGGGTCGGGGGTCGCGCCTGCCCGGCGGTGGGGTACGGCGGACGACTCCGGTGCCGGGGGGTCCGCGGGCCGG     
L       ACATTACCAACTATTTAAAGAAGAATGTTTCTTTTATTTTTTAAGACTTGTCTGTCAAGAGAGCAATTACTAATGTTTAAATTATTTTTACTTTGTTAAGAAAACTATTACATAAAAAATTAAAATGAATTTCGAGTGTATTACTTATAAAGTTAGTTACGCTTTTATACCTATACAATTCAATTGTCATTATCTATGTTTAATTTATTATATATAGCCAATACTAATTTTTTCTTGATATAGAATATTTTACTACGTTAGATAAATACTTCTGTACAAAAGTACTTTTTCCGATAACAAAACAGCTTTCCCAATAATAGGAAATATAAAACACCAGAGATCATATTAAGTTAGTTTTATATTCTTTCATTATACTCATAAAAAAAAACAAAGAGGTTTTTAATTTATGAATTATATTTTAATTTTTCATAGTAATAGTAATCTATTTAATTAATTCTTTTAGTAAAAAAATAATTACTCCAAAATTTGTAGAAAAAAAAAACCTTATATTAAACAATAATTGTCTAAGAATTTATATTAAAATCATTATTATATATTTAAATGTATTTCATAATTAAAGATTTAATATAAATTGTTCCTATCATAAATTTTTTATATTATTATTATGTCATCATTCTGGATATATTTTTTTTTTGGATTAGACAAAATTGATGTACCTCTATTACTAAACTGGATTACTTAAAAATTACATACAATCTGTGCATTACGTAGTAAGGTTCCAAATATAATTTATAAGGAACTAACGTTTCATTTTCGGATAAAAATTATGATTAATATTGGTAAAATTACTCTTTCACTTGTTCATTTATTCTTTATTGAAAAAGTTTTAATTGTAATACTATTATGAATTCCATTTAGATAAAAATAAGACTCAAAAGGTCTATGTAAAACATTATATCCTATTCGTATATAATAATTTCCAAAATGAATTAATATCTTTAATCATTTGCATATTGCATTCATGTAAGAAAAAATATCTTCGAAATTAGGGAGATCCAAGCTAACTCGGAACTACTTGTTGGACTGTCGTGGAGGAGAGGCGACCGAAGTTAGAAGTCTGACCCCACAAATTAGTATATAAAATGGCCATTTAATGGATCTGCTAACATCATCGTCTTGAATTCTTTTCACTATGCCGCTCGTTGTTCTATCGCGGTTATTGAGGTATTTATGATACTTGCTACCAAATTGTGAGTGCTTTGTGGAATCGCTTCGATTTTGGTGCGGTTGTAGAGCTTGGATAAATTAGTGATTTATTTCTGGGGAGGATAAATGCCTGACGAGTGTTGTTTAGCGATAAATATTAAATTAGCTACAGGACAGACGTTCGAAATAAATAATTGACTTTGTTATGAAGTATTCGCCGTCTCGAGTTATACAACTGGACACACCGCTTCTAACAAGGCCTAGCCACTTCGACTTGGAATGGATCAATTCATTTCCTCCTTAAATCGACGGATAAACATCCTTGAGGTCGTGATGGATCAGAAATAAATCAAAATACAATCGTTGTTCGCAAATAGGGATCAGTGTACGGGACTACCGAGAAAGAAGTACTGCTAAAAAGTAAAATCAATATTTATGCCTCGCAATTACATGGCGCGAACTTAATCATATCCCATCAAATGGGTGTACATAGAACATATTGGATCAATGTCCAGTATATAACGAAGGAGTGATAAGTTCCACACTATTGTAGAGTTATCTGTTGTCTTAGCTCCATCATATGGTTTGAAGACATTTTCCTCTCTGATAGTCACGTGGTAATGTGCGTAGTTTTCGAGAGCTACTACCAGTCATATACTAAGGCTTCCCTATCGGATTTAACAGTACACGGTATACGAGTAAACGTAGACCTCAGACTTCCGTTAATGATCACTCATAAGACAGCCATCGATCGGTCGACGTTCCACTATGAGGACGAAATAGGCTATTAGGTAACTGTCCTATTTATGTATAATGTTTCGGCTCTGTATTGGGACAATTTCCGGCGATGGCACCTCTGGCTGTCGCCATGAAGCGCTTCTGGAGTACCCTTTGTTCTTCGGACTTTTCAGGTGCACTGCGATATAGAGTACGGGCAGCCTAATGACCTCAACCCTAGTTTTGTCGACCGCGCCGCAGCGGGTTGGTGTTCAAGGGCACCGGGAGCCCCCCCATGATTGATATCGAGCAACTGGACTGGAATTGCCCAGCTTGGTTACAGTCTCACCTAATGCGAATCACCGATGGTTCAAGCCCATCACTTAGGTCAGGCCTACCAGCGCCGGGCGTGAGTTTGCTATCCCGCGCCGTTTCAGCGTACCAAATACCCGGCACGACGTGCGGTTTTCCCTTTGCCCGGGGATGGCTGTCGGCAACTAGGAGCCCGCAGGACCAGATATGACCGGATACTCCGAGTAGGGGGAGTCGATTCCTCCGCATGACTAGGGGCTTCGGCCGCTTTAACGCATCTGATTGCTCTATGGTTTTCCCTTCCTCTTCATTCAGCCATCATCAAGTAGGCGCCTGTTACGGCTCCATTCCGGGAACGCTCCGGTGGGCCGCATCGCGTAGGGTCGAAAACTGGGGCCGTTGCCAGTGAGGGATCGAGCCGCCGGCTACTTCAGGACCCCTCCCCGGGCACTAGAGTGTCTGGCGGCTGCGTGGGTGATTATGGCCGTGGGGAAGTCAAGCCGATGCTGATAAAGGCGAATCTGGATCTCAGCAGGAGACCATCCGGCGTAGGAGGAGCGCAATATGGAGACCGACGAACTAAATAGAAAGACCAAGCGCATGAACCGAAAGGCCTACCGACCTTTTTTGCCGTACGCGTACGTGTCTCCTCTAAACCAGTTGGGTACCGCTACGATATCTACGATACGCAGGTTGGTGAGCTATAATAGATGAAGCAGGGGCCTTCAGCGTTAACGGAGCGGTGCGAGATTTTTAGCTCCACCCGGGTCCAGCGCAGAAGACAAGCCACTTGGGGAATAATCCAGGGTCCGCTGACGGAAACATGCCTCAAGTGCGCCCGCCCGCCCCGCGTCCGCCGGGCGGGGCCTCCTCCGGAATGCCTGTGCGGTGACACTCGCGGCTTGCGGCGGCCGGCTTTCGCACGCTGGCCGGCAACCCCACGTCGCTTCCGCGTGCCTCGCCACGCCTCCGGAACGAGAGGCTCGGACACACGATGTCCGGGGGAGCCGCGCACACCTCCCCGCGGCCGCGCCGGGGCGTTCCCGCCAGCGGGCCGCAGGCCCTCCTCAGAGCCGGAGGCGCCCCACGGAGAGCCCCCTCCCGGGGCGCCTTTGTGTGGGGCCCCAGCTCCCGGCGCAGGCCCCTGGCCGTGGGCGGTTGCCGTTGGCCGTCCGCCGAATGCCGCTGTTCACGCGCGCAACTCGGGCCCAGCAGGCGCCGCAGGCGCCGGCCGGGGTCTTCGGCCGCCGCGGGCTGGCACGCGGCGGTCAAACCAGTCGGTTCTCGCTGGCCCCTCGGGGCGCCTGCGCCGCGGGGGCCGGCACGGCCCCGTGCGAGACGCCCTGCGTGGGTGTAAGGGCGCCGCCCCGCCGGCTCGAGCACGCGATCGGGGGGGGACAGCAACCGCCCCTCACAACGGCGCGTCCCTGCCTCCTAGACAGGCGATGACCCCGGTCGCGGGGGGCGCTACAGGGCCAGGCCCCGCCGGGCGGGGACGGGGCCGGGGGGCGTGGTTGGCCCCCCCCGGGTCACCGGCCGAGGCGCGCAACCCCCCGGGCCCCCCGCGCGTGGCTTCCCGTGTGACCCGTAGAGGTCTGGCCAGAGCGCATTCCCGGCGTGGGGCGGCCGCCTCAACGGTCGGGGGTGGTTTGAAGCTCAGCCCCCGCTCGCGGCGGTGCCCGGGCACGTCGGTCTCGAACGCGCAGCAGAGGCTCCGCGAGCGGGTGGCCCGGGGTCGGGGCTCGCGCCGGCCCGGCGGTGGGGCAGGGCGGACGACGCGGGAGCCCGGGGGTCCGCGGGCCGG     
K       ACATTACTAACTATTTAAAGAAGAATGTTTCTTTTATTTTTTAAGACTTGTCTGTCAAGAGAACAATTACTAATATTTAAATTAATTTTACTTAGTTAAGAAAACTATTATATATAAAATTCAAATGAATTTCGAGAGTATTACTTATAAAGTTAATTACGCTTTTATACCTATACAATTCAATTGTCATTATCTATGTTTAATTTATTATATATAGCCAATACTAATTTTTTCATGATATAGAATATTTTACTACGTTAGATAAATACTTCTGTACAAAAGTACTTTTTCCGATAACAAAACAGCTTTCCCAATAATAAGAAATATAAAACACCAGAGATCATATTAAGTTAGTTTTATATTCTTTCATTATACTCATGAAAAAAAACAAAGAGATTTTTAATTTATGAATTATATTTTAATTTTTCATAGAAATAGTAATCTATTTAATTAATTCTTTTAGTAAAAGAATAATTACTCCAAAATTTGTAGAAAAAAAAAACCTTATATTAAACAATAATTGTCTAAGAATTTATATTAAAATCATTATTATATATTTAAATGTATTTCATAATTAAAAATTTAATGTAAATTGTTCCTATCATAAATTTTTTATATTATTATTATGTCATCATTCTGGATATATTTTTTTATTGGTTTAGACACAATTGATATACCTCTATTACTGAACTGGATTACTTAAAAATTACATACAATCTATGCATTACGTAGTAAGATTCCAAATATAGTTAATAAGGAACTAGCGTTTCATTTTCGGATAAAAATTATAATTAATATTGGTCAAATTACTCTTTCACTTGTACATTTATTCTTTATTGAAAAAGTATTAATTGTAATTCTATTATGAATTCCATTTAGATAAAAATAAAACTCGAAAGGTCTATGTAAAACATTATATCCTATTCGTATATAATGATTTCCAAAATGAAATAATGTCTTTAATCATTTGCATATTGCATTCGTATAAAAAAAAATATCTTCGAAATTAGAGAAGTCCAAGCTAACTCGGAACTACTGGTTGGACTGTCGTGGAGGAGAGGCGACCGAAGTTGAAAGTCTGATCCTACAGATTAGTATATAAAGTGGCCATTTAATGGATCTGCCAATATCATAGTCTTGAATTCTTTTCGCTATGCCGCTCGTTGTTCTGCCGCGGTTATTGAGGTATTTATGATACTTGCCACCAAATTGTAAGTGCTTTGTGGTGTCGCTTCGATCTTGGTGCGGTTGTAGAGCTTGGATAAATTAGTAATTAATCTTTGGGGAAGATAAATGTCTGACGAGTGTTTTTTAGTGATAGATATTAAGTTAGCTACAGGACAGATATTCGAAATACACAATTGACTTTGTTATGAAGTATTCGTCGTCTCAAGTTATACAGCAGGAGACACCGCTTCTAACAAGGCCTAGCCACTTCATCTTGGAATAGATCAATCCATTTTTTCCTTAAATCGACGGATAAACATCCTCGAGGTCGTGATGGATCATAAATAAATCAAAATACAATCGTTGCTCGCAAATAAGGATCAGTGTACGGAACTACCGAAAAAGAAGTATTGCTAAAAAATAAAATCAATTTTTATGCTTCGCGATTACATGGCGCGGGCTTAACCATATCCCATCAAATGGGTGTACATAGAACGTATTGGATCAATGTCCAGTATATAACGAAGAGGTGATGAGTTCCACCCTATTGAAGAGTTGTTTTTTGTCCTAGTTCAATCATATGGTTTGAAGACACTTTCCACTCTGATAATCACGTGGTAATGTGCGTAGTTTTCGAGAGCTACAACAAGTCATATACTAATGCTTCCCTATCGGATTTAACTGTACACGGTATACGAATAAACGTAAAATTCAGTCTTCCGTTAACGATTACTCATAAGACAACCATCGATCGGTCAACGTTCCACTATGAGGACGAAATGGGCTATTAGGTTACTTGCCTATTTATGTATAATGTTTCGGCTTTGTATTGGGACAATTTCCGGCGATGGCACATCTGGCCGTTGCCATGAAGCGCTTCTGGAGTACCGTTTGTTTTTCGGACTTTTCAGTTGCACGGCGATGCACAGTACGAGCAGCCTAATGGCCTCAACCCGAGTTTTGTCGACCGCGTCGCAGCAGGTTGGTGTTCAAGGGCACCGGGCGCCTCCCCGTGATTGATATCGAGCGACTGCACTGGAATTGCCCAGCTTGGTTACAGTCTCGCCCAGTGCAAATCACCGATGGCCCAAACCCATCACTTAGGTCAGGCCTACCATCGCCGGACGTGAGTCTGCTATCCCGCGCCGTTTGAGCGTACCAAATACCCGGCACGACGTGGGGTGTCCCCGTTGCCCGGAGGTGGCAGTCGCCGTCTAGGAGCCCGCATGTTCAGCTGTGACCGGATAGTCTGAGTAGGGGGAGTCGATTCCTCCGCATGACTAGGGGCTTCAGCCGCTTTAACGCAACGGATTGCTTTATGGCTTCCCCTTCACCTTCATTCAGCCATCATCAGGTGGGCGCCTGTTACCGCCCCATTCCGGGAACGCTCCGGCGGGTCGCATCGCGTAGGGTAGGAAACTAGGGCCGTTGCCAGTGAGGGCTGGAGCGGCCGCCAACTTCATGACCCCGCCCCGGGCACTACAGGGTCTGGCGACTGCGTGGGTGATTATGGCCGTGGGGAGGTCAAGAAGATGCTGATACAGGCAAATCTGGCTCTCAACAGGATACCATCCGGCGTGGGAGGAGCGGCATATGGAGACCGACGTCCTAAATAGAAAGACCAGGGGCACGAACGGAAAGGCCCACCGACTTTTTTTGCCGTACTCGTACGTGTCTTCTCTAAACCAGTCGGGCACCGATACAATATCTCCGATACGCAGGTGGTTGTGCTATAATAAATGAAGCAGACGCCCTCAGCGGCAACGGAGCGGTGCAAGCTTTTCTGCTGCACCCATGTCCAGTGCAGAAGACAAGCTACTGGGGGAACAATCCAGGGTCCGCTGACGCAGACATGCCGCAAGGGCGCCCGCCCGCCCCGGGGCCGCCGGGCGGGGCCTCCTCCGGAAGGCCTGTGCGGTGGCACTGGCGGCTTGCGGCGGCCGGCTGTCGCACGCTGGCCGGCAACTCCACGCCGCTTCTGCGTGCCTCGCCACGCATCCGGAACGCTGGGGTCGGACACGCGATGCCCCGCGGAGCCGCGCATACCTCCCCGCCGCCGGGCCGCGGCGTTCCCGCCAGCGCGCCGCAGGGCCTCCTCGGCGCCGGAGGCGCCCCACGGAGAGCCCCCTCCCGGGGCGCGTTTGGGTGGGGCCCCAGCTCCCGGCGCAGGGCCCTGGCCGTGGGCGGCTGCCGTTGGCGGCCCTCGGAATGCCGCTGTGCACGCGCGCAACTCGGGCCCAGCAAGCGCCGCAGGCGCCGGCCGGGGTCTTCGGCCGCCCCCGGGTGGCACGTTGCGGTCAAGCCAGTCGGTTCGCGCTGGCCCCTCGGGTCGGCTGCGCCGCGGGGGCCCGCACGGCCCCGTGCAAGACGCACTGCGTGGGTGTAGGGCCGCCGCCCCGCCGGCTCGAGCACGCGATCGGGGGGGGACAGCAACCGCCCCTTACGACGCCGCGTCCCTGCCTCCTAGACAGGCGATGACCCCGGTCCCGGGGGGCGCTACAGGGCCAGTCCCCGCCGGGCGGGGACGGGGCCGGGGGGCGTGGTTGGCCCCTCCCGGGTCACTTGCCGAGGCGCGCTGCCCCCCGGGCCCCCCGCGCGTGGCTTCCCGTGTGACCCGTAGAGGTCTGGCCAGAGCGCACTCCCGGCGTGGGGCGGCCGCCTCAACCGTCGGGGGGGCTTTGGCGCCCAGCCCCCGCTCGGGGCGGTGCCCGGGCACCACGGTCTCGCGCGCGCGGCAGAGACTCCGCGTGCGGATGGCCCGGGGTGGGGGGTCGCGCCTGCCCGGCGGTGGAGGATGGCGTACTACGCGGGTGCCGGGGAGTCCGCGGGCCGG     
J       ACATTACTAACTATTTAAAGAAGAATGTTTTTTTTATTTTTTAAGACTTGTCTGTCAAGAGAACAATTACTAATGTTTAAATTATTTTTACTTAATTAAGAAAACTATTATATAAAAAATTTAAATGAATTTCGAGTGTATTACTTATAAAGTTAATTACGCTTTTATACCTATACAATTCAATTGTCATTATCTATGTTTAATTTATTATATATAGCCAATACTAATTTTTTCATGATATAGAATATTTTACTACGTTAGATAAATACTTCTGTACAAAAGTACTTTTTCCGATAACAAAACAGCTTTCCCAATAATAAGAAATATAAAACACCAGAGATCATGTTAAGTTAATTTTATATTCTTTCGTTATACTCATGAAAGAAAACAAAGAGATTTTTAATTTATGAATTATATTTTAATTTTTCATAGTAATAGTAATCTATTTAATTAGTTCTTTTAGTAAAAAAATAATTACTCCAAAATTTGTAGAAAAAAAAAACCTTATATTGAACAATAATTGTCTAAGAATTTATATTAAAATCATTATTATGTATTTAAATGTATTTCATAATTAAATGTTTAATATAAATTGTTCCTGTCATAAATTTTTTATATTATTATTATGTCATCATTCTGGATATATTTTTTTATTGGATTAGACAAAATTGATGTACCTCTATTACTAAACTGGATTACTTAAAAATTACATACAATCTATGCATTACGTGGTAAGATTCCAAATATAATTTATAAGGAACTAGCGTTTCATTTTCGGATAAAAATTATAATTAATAATGGTCAAATTACTCTTTCACTTGTACATTTATTCTTTATTGAAAAAGTTTTAATTGTAATGCTATTATGAATTCCATTTAGATAAAAATAAGACTCGAAAGGTCTATGTAAAACATTATATCCTGTTCGTATATAATAATTTCCAAAATGAATTAATATCTTTAATCATTTGCATATTGCATTCATGTAAAAAAAAATATCTTCGAAATTAGTGGAGTCCAACCTAACCCGGAACTACTGGTTGGACTGTCGAGGAGAAAAAGCGACCGAAGTTAAAAGTCTAATCCTACAGATTAGGATACAAAATGGCTATTTAATAGATCTGCTAACATCATCGTCTTGAATTCTTTTCACTATACCGCTCGTTGTTCTGCCGCAGTTACTGAGGTATTTATGATACTTGCCACCAAATTGTGAGTGCTTTGTGGAATTGCTTCGATGTTGGTGCGGTTGTAGAGATTGGACAAATTAGTGATAAATTCTTGGGGAAGATAAATGGCTGATGAGTGTTCTTTAGTGATAAATATTAAATTAGTTACAGGACAGATGTACAAAATACATAATTGACTTCGTTATGAAGTATTCGCCGTCTCGAGTTATACACCAGGACACACCGCTTCTAACAAGGCCTAGCCAATTCGACTAGGAGTGGATCAATCCATCTTTTCCTTAAATCGACGGATAAACATCCTGGAGGTTGTGGTGGATCACAAATAAATCAAAACACAAGCGTTGCTCGCATATAAGGATCAGTGTACGGAACTACCGGCAAAGAAGTATTGCGAAAGAGTAAAATCAACATTTATGCATCGCTATTACATGGCGCAGTCTTAACCATACCCCATCAAATGGGTGTACATAGAACATATTGGATCAATGTCCAGTATATACCGAAGGAGTGATTAGTTCCACGCTACTGAAGAGTAATTTTTTGTCCTAGTTCTATCATATGGTTTGAAGACGGTTTCCACTCTAATAACCACGTGGTAATGTGCGTCGTTTTCGAGAGCTACCACCAGTCATATACTAGAGCTTCCCTATCGGATCTAACAGTACACAGTATACGAATAAACGTAGATTTCAATCTTCCGTTAAAGATTACTCATAAGACAACCATCGATCGGTTGACGTTCCTCTAAGAGGACGAAATGTGCTATTAGGTCACTTGCCTATTTATGTATAATGTTTCGGCTCTGTATTGGGACAACTTCCGGCGATGGCACATCTGACCGTCGCCATGAAGCGCTTCTGGAGTACCCTCTGTTCTTCGGACTCTTCAGTTGCACAGCGATAAAAAGTACGAGCAGCCTAATGACCTCAACCCCAGTTTTGTCGACCGCGTCGCAGCAGGTTTGTGTTCAAAGGCAGCGGGCGCCCGCCCGTGATTGATATCGAGCAACTGAACTAGAATTGCCCAGCTTGGTTACAGTCTCCCCTAGTGCTAACCACCGATGGCCCAAACCCATCACTTAGGTCAGGCCGACCACCTCCGGACGTGAGTCTGCTATCCCGCGCCGTCTAAGCGTACCAAATACCCGGCACGACGTGCGGTATTCCCGTTGCCCGGGGATGGCGGTCTTCCACTAGGAGCCCGCAAGACCAGGTGTGACCGGATAGTCGGGGTAGGGGGAGTCGATTCCTCTGCAAGACTAGGGGCTTCAGCCGCTTTAACGCACCGGATTGTTCTAGGGCTTCCCCGTCTCCTTCATTCAGCCATCATCATGTGGGCACCTGGTACCGCGCCATTCCGGGAACGCTCCGGGGGGCCGCATCGCGTAGGGTTGAAAACTAGGGCCGTTGCCAGTGAAGGATTGAGCCGCCGGCAACTTCACGGCCTCGCCCCGGGCACTAGAGAGTCTGGCGTCTGTCTGGGTGATTATGGCCGTGGGGACGTCTAGACGATACTGATACAGGCCAATCTGGGTCTCAGCAGGAGACCGTCCGGCTTAGGAGCAGCGTAATATGGAGACCGACGGACTAAATGGAAAGACCAGGCGCACGAGCCGAAAGGCCTACCGACCTTTTTTGCCGTAGGCGTACGTGTCTCCTCTAAGCCAGTTGGGTACCGTTACGATATCTCCGATACGCAGGTTGCTGAGCTATAATAGATGAAGCAGGCGCCTTCAGCGCCAACGGAGCAGTGCGAGATTATTTGCTTCACCCACGTCCCGCGCAGAAGACAAGCGACTGGGGGAAGAATCCAGGGTCCGCTGGCGTAGACATGCCCCAAGGGCGCCCCCCCGCCCCGCTCCCGCCGGGCGGGGCCTCCTCCGGAAAGCCTGTGCGGTGACACTTGCGGCTTGCGGCGGCCGGCTGTCGGACGCTGGCCGGCAACTCCACACGGCTTCCGCGTGCCTTGCCACGCATCCGGAACGGGGGTCTCGGACACGAGATGACCGGGGGAGCCGGGCAAACCTCCCCGCAGCCGGGCCGTGCGGTTCCCGCCAGCGAGCCGCACGGGCTCCTCCGCGCCGGAGGCGCCCCCCGGAGAGCCCTCTCCCGGGGCGCGTTTGGGTGGGCCCCCAGCTCCCGGCGCAGAGCCCTGGCCGTGGGCGGCTGCGGTTGGCGGCCCCCGGAATGCCTCTGTGTACGCGCGCAACTCGGGCCCAGCAGGCGCTGCACCCGCCGGCCGGGGTCTTCGGCCGCCGCCGGGTCGCACGCGGCGGTCAAGCCAGTCGGTTCTCGCTTGCCCCCCGGGCCGCCTGCACCGCAGGGGCCGGCACGGCCCCTTGGGAGACGCCCTGCGTGGGTGTAGGGCCGCCGCCCCGCCGGCACGAGCACGCGATCGGGGGGGGACAGCAACCGCGCCTCAGAACGCCGCGTCCCTGCCTCCTAGACAGACGATGACCCCGGTCGCGGGGGGCGCTACAGGGCCAGGCCCCGCCGCGCGGGGGCGGGGCCGGGGGGCGTGGTTGGCCCCCCCCGGGTCACGCGCCGAGGCCCGCTGCCCCCCGGGCCCCCCGCGCGCGGCTTCCCGTGTGAGCCGTAGAGGTCTGGCCGGAGCGCACTCCCGACGTGGGGCGGCCGCCTCAACGGTCGGGGGGGATTTGGCGCCCAGCCCCCGCTCGCGGCGGTGCCTGGGCAGCACGGTCTCGGGCCTGCAGCAGAGACTCCCCGGGCGGCTGGTCCGAGTTGGGGGGTCGCGCCTGCCCGGCGGTGGTGCAGGGCGGACGACGCGGGAGCCGGGGCCTCCGCCGGCCGG     
I       ACATTACTAACTATTTAAAGAAGAATGTTTTTTTTATTTTTTAAGACTTGTCTGTCAGGAGAACAATTACTAATATTTAAATTATTTTTACTTGATTAAGAAAACTATTATATAGAAAATTCAAATGAATTTCGAGTGTATTACTTATAAAGTTAATTACGCTTTTATACCTATACAATTCAATTGTCATTATCTATGTTTAATTTATTATGTATAGCCAATACTAATTTTTTCATGATATAGAATATTTTACTACGTTAGATAAATACTTCTGTACAAAAGTACTTTTTCCGATAACAAAACAGCTTTCCCAATAATAAGAAATATAAAACACCAGAGATCATATTAAGTTAGTTTTATATTCTTTCATTATACTCATAAAAAAAAACAAAGAGATTTTTAATTTATGAATTATATTTTAATTTTTCATAATAATAGTAATCTATTTAATTAATTCTTTTAGTAAAAGAATAATTACTCCAAAATTTGTAGAAAAAAAAAACCTTATATTAAACAATAATTGTCTAAGAAATTATGTTAAAATCATTATTATGTATTTAAATGTATTTCATAATTAAAAATTTAATGTAAATTGTTCCTGTCATAAATTTTTTATATTATTATTATGTCATCATTCTGGATATATTTTTTTGTTGGATTAGACAAAATTGATATACCTCTATTACTAAACTGGATTACTTAAAAATTACGTACAATCTATGCGTTACGTAGTAAGATTCCAAATATAATTTATAAGGAACTAGCGTTTCATTTTCGGATAAAAATTATAATTAATATTGGTCATATTACTCTTTCACTTGTTCATTTGTTCTTTATTGAAAAAGTTTTAATTGTAATACTATTATGAATTCCATTTAGATAAAAATAAAACTCGAAAGATCTATGTAAAACATTATATCCTGTTCGTATATAATAATTTCCAAAATGAATTAATATCTTTAATCGTTTGCATATTGCATCCATATAAAAAAAAATGTCTTCGAAATTAGAGAAGTTCAAACTAACTCGGAACTACTGGTTGGACTGTCGTGGAGGAGAGGCGACCGAAGTTAGAAGTCTGATCCTACAAATTAGTGTATAAAATGGCCATTTAATGGATCTGCTAACATCATGGTCTTGAATTCTTTTCACTATACCGCTCGTTGTTCTGCCGCGGTTATTGAGGTATTTATGATACTTGCCACCAAATTGTGAGTGCTTTGTGGAATTGCTTCGATTTTGGTGCGGTTGTAGAGTTTGAACAAATTAGTAATACATCTCAAGGAAAGATAAATGCCTGACGAGTGTTGTTTAGTGATAGATATTAAGTTAGCTCCAGGACAGACGTTCGAAATACACAATTGACTTTGCTATGAAGTATTCGTCGTCTCTAGTTATACAGCAGAACACACCGCTTCTAACAAGGCCTAGCCACTTCGGCCCGGAGTGGATCAATCCATTTGTTCCTTAAATCGACGGATAAACATCCTCGAGGTCGTGGTGGATCAACAATAAATCAAAATACAAGCGTTGCTCGCAAATAATGATCAGTGTACGGAACTACCGGTAAAGAAGTGTTGCTAAAAAATAAAATCAATGTTTATGCATCGCGATTACATGGCGCATTCTTAACCATACCCCATCAAATGGGTGTACATAGAACACATTGGATCAATGTCCAGTATATAACGAAGGGGTGATCAGTTCCACGCTATTGAAGAGTTCTTTTTTGTCCCAGTTCAATCATATGGTTTGAAGACATTTTCCGCCCTAATAAACACGTGGTAATGTGCGTAGTTTTCGAGAGCTACTACAAGTCATATACTAATGCTTCCCTATCGGATTTAACGGTACACCGTATACGAGTAAACGTAGAATTCAGGCTTTCGTTAACGATTACTCATAAGACAGCCGTCGATCGGTTGACGTTCCACTATGAGGACGAAATGGGCTATTAGGTGACTTGCCTATTTATGTATAATGTTTCGGCTCTGTATTGGAACAAATTCCGGCGATGGCACATCTGACCGTTGCCATGAAGCGCTTCTAGAATACCCTCTGTTTTTCGGACTCTTCAGTTGCACAGCGATAGGAAGTACGAGCAGCCTAATGGCCTCAACCCTAGTTTTGTCGACCGCGTCGCAGCAGGTTAGTGGTCAAGGGCATCGGGCGCCCCCCCTTGATTGATATCGAGCGACTGTACTGGAATTGCCCAGCTTGGTTACAATCTCACCTAGTGCTAATCACCGATGGCCCAAGCCCATCACTTAGGTCAGGCCTACCAACTCCGGACGTGAGTCTGCTATCCCGCGCCGTTTTAGCGTACCAAATACCCGGCACGACGTGCGGTATGCCCGTTGCCCGGAGATGGCGGTCGCCAGCTAGGAGCCCGCAGGACCAGGTCTGACCGGATACTCTGAGTAGGGGGAGTCGATTCCTCCGCGTGACTAGGGGCTTCAGCGGCTTTAACGCATCGGATTGCTCTATGGCTTCCCCCTCACCCACATTCAGCCATCATCTGGTGGGCACCTGGTACCGCCCCATTCCGGGAACACTCCGGCGGGCCCCATCGCGTAGGGTAGCAAACTAGGGCCGTTGCCAGTGAGGGGTCGAGGCGCCGAATACTTCAGGACCACGCCCCGGGCACTACAGGGTCTGGCGGCTGCGTGGGTGATTATGGCCGTGGGGAGGTCAAGAAGATGCTGATACAGGCCAATCTGGGTCTCATCAGGAGACCATCCGGCCTAGGAGCAGCGCAATATGGAGACCGACGCACTAAATAGAAAGACCAAGCGCACGAGCGGAAAGGCCTACCGACCTTTTTTACCGTACGCGTAAGTGTCTCCTCTAAGCCGGTTGGGCACCGCTACGATATCTCCAATACGCAGGTTGCTGAGCTATAATAAATGAAGCAGAGGCCCTCAGCGCCAACGGAACGGTGTGAGCTTTTTTGCTCCACCCATGTCCGGAGCAGAAGTCAAGCTACTGGGGGAACAATCCAGGGTCCGCTGACGCAAACATGCCCCAAGGGCGCCCCCCCGCCCCGAGCCCGCCGGGCGGGGCCTCCTCGGGACGGCCTGTGCGGTGACACTAGCGGCTTGCGGCGGCCAGCTCTCGGACGCTGGCCGGCAACCCCACGCGGCTTCGGCGTGCCTCGCCATGTATCCGGAACGAGGGGCTCGGACACGGGATGGCCGGAGGAGCCGCACAGACCTCCCCGCGGCCAGGCCGAGGGGTTCCCGCCAGCGCGCCGCAGGCCATTCTCCGCCCCGGAGGCGCCCCACGAAGAGCCCCCTCCCGTGGCGCGTTTGGGTGGGGCCCCAGCTCCCGGCGCAGGGCCTTGGCCGTGGGCGGTTGCTGTTGGCAGGCCCCGGAATGCCGCTGTGCACGCGCGCAACTCGGGCCCAGCAAGCGCTGCACGCGCCGGCCGGGTTCTTCGGCCGCCACGGGGTGGCACGCAGCGGTCAAGCCAGTCGGTTCTCGCTGGTCCCCCGGGCCGCCTGTGCCGCGGGGGCCGGCACGGCCCCGTGCCAGACGCCCTGCGTGGGTGTAGGGCCGCCGCCCCGCCGGCTCGAGCACGCGATCGCGGGGGGACAGCAACCGCCCCTCAGGACACCGAGTCCCTGCCTCCTAGACAGACGATGACTCCGGTCGCGGGGGGCCCTACAGGGCCAGCCCCCGCCGAGCGGGGTCGGGGCCGGGGGGCATGGTTGGCCCCTCCCGGGTCACGGGCCGAGGCGCGCCGCCCCCCGGGCCCCCCGCGCGTGGCTTCCCGTGTGAGCCGTAGAAGTCTGGCCGGAGCGCACTCCCGGCGTGGGGCGGCCGCCTCAACCGTCGGGGGGGCTTTGGCGCCCAGCCCCCGCTTGCGGCGGTGCCCGGGCACGTCGGTCTCGCGCAGGCAGCAGAGCCTCCCCGGGCGGGTGGTCCGCGGTGGCAGTTCGCGCCGGCCCGGCGGTGGTGCATGGCGGACCACGCGGGGGCCGGGGGGTCCGCGGGCCGG     
H       ACATTACTAACTATTTAAAGAAGAATGTTTCTTTTATTTTTTAAGACTTGTCTGTCAAGAGAGCAATTACTAATATTTAAATTATTTTTACTTAATTAAGAAAACTATTATATAGAAAATTCAAATGAATTTCGAGTGTATTACTTATAAAGTTAATTACGCTTTTATACCTATACAATTCAATTGTCATTATCTATGTTTAATTTATTATATATAGCCAATACTAATTTTTTCATGATATAGAATATTTTACTACGTTAGATAAATACTTCTGTACAAAAGTACTTTTTCCGATAACAAAACAGCTTTCCCAATAATAAGAAATATAAAACACCAGAGATCATATTAAGTTAATTTTATATTCTTTCATTATACTCATAAAAAAAAACAAAGAGATTTTTAATTTATGAATTATATTTTAATTTTTCATAGTAATAGTAATCTATTTAATTACTTCTTTTAGTAAAAAAATAATTACTCCAAAATTTGTAGAAAAAAAAAACCTTATATTGGACAATAATTGTCTAAGAATTTATATTAAAATCATTGTTATGTATTTAAATGTATTTCATAATTAAAAATTTAATATAAATTGTTCCTGTAATAAATTTTTTATATTATTATTATGTCATCATTCTGGATATATTTTTTTATTGGATTAGACAAAATTGATTTACCTCTATTACTAAACTGGATTACTTAAAAATTACATACAATCTATGCATTACGTAGTAAGATTCCAAATATAATTTATAAGGAACTAGCGTTTCATTTTCGGATAGAAATTAAAATTAATATTGGTCAAATTACTATTTCACTTGAACATTTATTCTTTATTGAAAAAGTTTTAATTGTAATACTATTATGAATTCCATTTAGATAAAAATAAAACTCAAAAGGTCTATGTAAAACGTTATATCCTATTCGTATATAATAATTTCCAAAATGAATTAATATCTTTAATCGTTTGCATATTGCATTCGTATAAGAAAAAAAATCTTCGAAATTAGAGAGGTCCAAGCTAACCCGGAACTACTGGTTGGACTGTCGTGGAGGAGAGGCGACCGAAGTTGGAAGTCTGATCCTGCAAATTAGTATACAAAATGGCCATTTAATGGATCTGCAAACATCATTGTCTTGAATTCTTTTCACTATGCCGCTCGTTGTTCTACCGCGGTTATTGAGGAGTTTATGATACTTGCCACCAAATTGTGAGTGCTTTGTGGAATAGCTTCGATATTGGTGCGGTTGTAGAGCTTGGACAAACTAGTAATTCATCACTGGGAAAGATAAATGGCTAACGAGTGTTATTTAGCAATAGATATTAAGTTAGTTGCAGGACAGATATTCGAAATACATAATTGACTTCGTTATGAAGTATTCGTCGTCTCAAGTTATACAACAGGAGACACCGCTTCTAACAAGGCCTAGCCACTTCGACCCGGAATGGATCAATTCATTTTCTCCTTAAATCGACGGATAAACATCCTTGAGGTCGTGGTGGATCATAAATAAATCAAAATACAAGCGTTGCTCGCAAATAAGGATCAGTGTACGGAACTACCGGCAAAGAAGTATTGCGAAAAAGTAAAATCAATGTTTATGCATCGCGACTACATGGCGCAGTCTTAAACATAACCCACCAAATGGGTGTACATAGAACTTATTAGATCAATGGCCAGTATATAACGAAGGGGTGATAAGTTCCATACTATTGAAGAGTTATTTTTTGTCGTAGTTCAATCACATGGTTTGAGGACATTTTCCACTCTCATAACCACGTGGTGATGTGCGTAGTTTTCGAGAGCTACTACCAGTCATATACTAGAGCTTCCCTATCGGATTTAACGGTACACGGTATACGAGTAAACGTAGAGTTCAATCTTCCGTTAATGATTACTCATAAGACACCCATCGATCGGTCGACGTTCCACTATGAGGACGAAATGAGCTATTAGGTCACTTACCTATTTATGTATAATATTTCGGCTCTGTATTGGGACAACTTCCGGCGATGGCACATCTGACTGTCGCCATGAAGCGCTTCTAGAATACCCTCTGTTGTTCGGACTTTTCAGTTGCACAGCGATGTAGAGTACGGGCAGCCTAATGGCCTCAACCCTAGTTTTGTCGACCGCGTCGCAGCAGGTTGGTGATCAAGGGCATCGGGGGTCCTCCCGTGATTGATATCGAGCAACTGGACTGGAATTGCCCAGCTGGGTTACATTCTCACCAAGTGCAAATCACCGATGGCCCAAGCCCATCACTTAGGTCAGGCCTACCATCGCCGGCCGTGAGTCTGCTATCCCGCGCCGTATCAGCGTACCAAATAGCCGACACGACGTGCGGTGTTCCCATTGCCCGGGGTTGGCGGTCGCCAGCTAGGAGCCCGCAAGACCAGATATGACCGGATACTCTGAGTAGGGGGAGTCGATTCCTCCGCGGGACTAGTAGCCTCAGCCGCTTTAATGCAGCCGATTGCTCTATGGCTTTCCCCTCTTCTTCATTCATCCATCATCCAGTGGGCACCTGTTACTGCCCCATTCCGGGAACGCTCCGGTGGGCCCCATCGCGTAGTGTTGTAAACTAGGGCCGTTGCCAGTGAGGGGTCGAGCCGCCGGCTACTTCACGGCCGCGCCCCGGGCACTAGAGTGTCCGGCGGCTGCGTGGGTGATTATGGCCGTGGGGAGCTCAAGAAGATACTGATACAGGCGAATCTAGTTCTCAGCAGGAGACCATCCGGCGTAGGAGCGGCGCAATATGGAGACCGACGGACTAAATAGAAAGACCACGCGCACGAACGGAAAGGCCTACCGACCTTTTTTATCGTACGCGTACGCGTCTTCTCTAAGCCAGTTGGGCACCGGTACGATATCTCCGATACGCAGGTTGTTGCGCTATAATAAATGAAGCAGAAGCTCTCAGCGCGAATGGATCAGTGTAAGGTTTTTCGCTACACCCACGTCCGGCGCAGAAGACAAGCTACTGGGGGAACAATCCAGGGTCCGCTGGCGCAGACGTGCCCCAAGCGCGCCCCCCCGCCCCGAGCCCGCCGGGCGGGGCCTCCCCCGGACGGCCTGTGCGGTGACACTCGCGGCTTGCGGCGGCCCGCTGTCGCACGCTGGCCAGCAACGCCACGGGGCTTCCGCGTGCCTCGCCACGCATCCGGCACGGGTGGCTCGGACACTGGATGTCCCGTGGAGCCGCCCAAACCTCCCTGCAGCCGGGCCACGTCGTTCCCGCCAGCGCGCCGCAGGCCCTCCTCAGCGCCGGAGTCGCCCCACGAAGAGCCCGCTCCCGCGGCGCCTTTGGGTGGGGCGCCAGCTCCCGGCGCAGAGCCTGGGCCGTGGGCGGTTGCTGTTTGCGGGCCCCTGAATGCCGCTGTGCACGCGCGCAACTCGGGCCCAACAGGCGCCGCACGCGCCGGCCGGGGTCTTCGGCCGCCACGGGTTTGCACGCAGCGGTCAAGCCAGTCGGTTCTCGCTCGCCCCCCGGGCCGCCTGGGCCGCGGGGGCCGGCACGGCCCCGTGTCAGACGCCCTGCGTGGGTGTAGGGCCGCCGCCCCGCCGGCGCGAGCACGCGATCGGGGGGGGGCAGCAAGCGCGCCTCACCACACCGGGTCCCTGCCTCCTAGACAGCCGATGACCCCGGTCGCGGGGGGCTCTACAGGGCCAGCCCCCGCCGAGCGGGGTCGAGACCGGGGGGCCTGGTTGGCCCCCCCCGGGTCACGGGCCGAGGCGCGCAGCCCCCCGGGCCCCCCGCGCGTGGCTTCCCGTGTGACCCGTAGAAGTCTGGCCCGAGCGCATTCCCGGCGTGGGGCGGCCGCCTCAACGGTCGGGGGGGTTTTGGTGCCCAGCCCCCGCTCGCGGCGGTGCCCGGGCACCGCGATCTCGCGCGGGCAGCAGAGACTCCCCGTGCGGGTGGGCCGCGGTCGGGGGTCGCGCCAGCCCGGCGGTGGCGCAGGGCGGACTACGCGGGAGCCCGGGAGTCCGCGGGCCGG     
G       ACATTACTAACTATTTAAAGAAGAATGTTTCTTTTATTTTTTAAGACTTGTCTGTCAAGAGAGCAATTACTAATATTTAAATTATTTTTACTTATTTAAGAAAACTATTATATAAAAAATTCAAATGGATTTCGAGTGTATTACTTATAAAGTTAGTTACGCTTTTATACCTATACAATTCAAATGTCATTATCTATGTTTAATTTATTATGTATAGCCAATACTAATTTTTTCATGATATAGAATATTTTACTACGTTAGATAAATACTTCTGTACAAAAGTGCTTTTTCCGATAACAAAACAGCTTTCCCAATAATAAGAAATATAGAACACCAGAGATCATATTAAGTTAATTTTATATTCTTTCGCTATACTAATAAAAGAAAACAAAGAGATTTTTAATTTATAAATTATATTTTAATTTTTCATAATAATAGTAATCTATTTAATTAATTCTTTTAGTAAAAAAATAATTACTCCAAAATTTGTAGAAAAAAAAAACCTTATATTGAACAATGATTGTCTAAGAATTTATATTAAAATCATTATTATGTATTTAAATGTATTTCATAATTAAAAATTTAATATAAATTGTTCCTATAGTAAATTTTTTATATTATTATTATGTCATCATTCTGGATATATTTTTTTATTGGATTAGACAGAATTGATATACCTCTATTACTAAACTGGATTACTTAAAAATTACATACAATCTATGCGTTACGTGGTAAGGTTCCAAATATGGTTTATAAGGAACTAGCGTTTCATTTTCGGATACAAATTATAATTAATATTGGTCAGATTACTCATTCACATGAACATTTGTTCTTTATTGAGAAAGTTTTAATTGTAATACTATTATGAATTCCATTTAAATAAAAATAAAACTCAAAAGATCTATGTAAAACATTATATCCTATTCGTATATAATGATTTCCAAAATGAATTAATATCTTTAATCGTTTGCATATTGCATTCATATAAAAAAAAATTTCTTCGAAATTAGAGAGGTCCAAGCTAACTCGGAACTACTGGTTTGACTGTCGTGGAGGAAAAGCGACCGAAGTTGGAAGTCTGAACCTACAAATTTGTTTATAAAGTGGCCATTTAATGGATCTGCTAACATCATAGTCTTGAATTCTTTTCACTATGCCGCTCGTTGTTCTGCCGCAGTTATTGAGGTATTTATGATACTTGCCACCAAATTGTGAGTGCTTTGTGGAATCGCTTCGATCTTGGTGCGATTGTAGAGCTTGAAAAAACTAGTAATTTATTCCTCGGGAAGATAAATGACTGACGAGTGTTATTTAGCGATAGATATTAAGTTAGCTGCAGGACAGATATCCAAAATACATAATTGACTTTGTTATGAAGTATTCGCCGTCTCAAGTTATACCGCAGGAGACATCGCTTCTAACAAGGCCTAGCCACTTCGGCCCAGAGTGGATCAATCCATTTCCTCCTTAAATCGACGGATAAACATCCTTGAGGTCGTGGTGGATCATAGATAAATCAATATACAATCGTTGCTCGCAGATAAAGATCAGTGTACGGAACTACCGATAGAGAAGTATTGCTAAAAAGTAAAATCAATTTTTATGCATCGCAATTACATGGCGCAGCCTTAACCATATCCCAGCAAATGGGTGTACATAGAACATATTGGATCAATGACCAGTATATAACGAAGGAGTGATAAGTTCCACACTATTGCAGAGTTATTTTTTGTCTTAGTTCAATCATATGGTCTGAAGACACTTTCCACTCTAATAATCCCGTGGTGATGTGCGTAGTTTTCGAGAGCTACTACCAGTCATATACTACAGCTTCCCTATCGGATTTAACAGTACACGGTATACGATTAAACGTAGACCTCGGTCTTTCGTTAATGATTACTCATAAGACAGCCATCGATCGGTTGACGTTCTACTACGAGGACGAAATGAGCTATTAGGTAACTCGCATATTTATGCATAATGTTTCGGCTCTGTATTGGGACAACTTCCGGCGATGGCACATCTGACTGTCGCCATGAAGCGCTTCTGGAGTACCCTATGTTTTTCGGACTTTTCAGTTGCACGGCGATGTACAGCACGAGCAGCCTAATGGCCTCAACCCCAGTTTTGTCGACCGCGTCGCAGCAGGTTGGTGTTCAACCGCAACGGGCGCCCTCCCATGATCGATATCGATCGATTGAACTGGAATTGCCCAGCTCGGATACACTCTCGCCCAGTGCCAATCACCGATGACCCGAGCCCATCACTTAGGTCAGGCCAGTCACCACCGGGCGTGAGCATGCTATCCCGCGCCGTTTCAGCGTACCAAATACCCGCCACGACGTGGGGTCTCCCCCTTGCCCGGGGGTGGTGGTCGTCAGCTAGGAGCCCGCACGACCAGGTGTGACCGGATACTCTGAGTGGGGGGAGTCGATTCCTCCGCAAGACTACCGGCTTCAGCCGCTTTAACGCATCGGATCGCTCTATGGCTTCCCCTTCCCCTTCATTCATCCATCATCCAGTCGGCACCTGCTACCGCACCATTCCGGGAACGCTCCGGAGGGCCTCATCGCGTAGGGTTGGAAACTAGGGCCGTTGCCAGTGAGGGGTCGAGGTGCCGCCTACTTCATGGCCACGCCCCGGGCACTAGAGTGTCCGGCGGCTGTGTGGGTGATTATGGCCGTGGGGAAGTCAAGAGGATGCTGATACAGGCTAATCCCGGTGTCAACAGGAGACCATCCGGCGTGGGAGCAGCGGGATATGGAGACCGACGGACTAACTAGAAAGACCAAGCGCACGAACGGAAAGGCCGACCGACCTTTTTTGCCGTACACGTACGTGTCTTCTCTAAGCCGGTTGGGCACCGGTACAATATCTCCGATACGCAGGTCGTTGCGCTATAATAGATGAAGTAGGGGCCCTCAGCGCGAACGGAGCGGTGTAAGCTTTTTTGCTCCACCCACGTCCAGGGCAGAAGACAAGCTACTGGGGGAATATTCCAGGGTCCGCTGTCGCAAACGTGCCGCAAGGGCGCCCCCCCGCCCCGGACCCGCCGGGCGGGGCCTCCTCTGGAGGGCCTGTGCGGTGACACTCGCGGCTTGCGGCGGCCTGCTTTCGGACGCTGGCCGGCAACCCCACCCCGCTTCCGCGTGCCTCGCCACGTGTCCGGGACGGTGGCCTCGGACACGGGATGGCCGGGGGAGCCGCGCAGACCTCCCCGCGGCCAGGCCAAGGGGTTCCCGCCAGCGCGCCGCACGCGCTCCTGAGCCCCGGAGGCGCCCCACGGAGAGCCCCCTCCCGGGGCGCGTTTGGGTGGGGCGCCAGCTCCCGGCGCAGGACCTGGGCCGTGGGCGGTTGCTGTTGGCAGGCCGTTGAATGCCGCTGTGCACGCGCGCAACTCGGGCCCAGCAAGCGCCGCACGCGCCGGCGGGGGTCTTCGGCCGCCACGGGGTCGCACGCGGCGGTCAAGCCAGTCGGTTCCCGCTTGGCCCGCCCGCCGCCTGGGCCGCAGGGGCCGGCACGGCCCCGTGCGAGACGCCCTGCGTGGGTGTAGGGCCGCCGCCCCGCCGGCCCGAGCACGCGATCGGGGGGGGACAGCAACCGCCCCTCAGCACACCGTGTCCCTGCCTCCTAGACAGACGATGACCCCGGTCGCGGGGGGCGCTACAGGGCCAGCCCCCGCCGGGCGGGGACGCGGCCGGGGGGCGTGGTTGGCCCCGCCCGGGTCACGGGCCGAGGCGCGCCACCCCCCGGGCGCCCCGCGCGTGGCTTCCCGTGTGACCCGTAGAAGTCTGGCCGGCGCGCATTCCCGCCGTGGGGCGGCCGCCTCAACCGTCGGTGGCGCTTTGATGCCCAGCCCCCGCTCGCGGCGGTGCCGGGGCACCACGATCTCGCGCGCGCAGCAGAGACTCCGCGGGCGGGTGGGCCGAGGTAGGGGGTCGCGCCGGCCCGGCGGTGGTGCACGGCGCACTACGCAGGAGCCCGGGATTCCGCGGGCCGG     
F       ACATTACAAACTATTTAAAGAAGAATGTTTCTTTTATTTTTTAAGACTTGTCTGTCAAGAGAACAATTACTAATATTTAAATTATTTTTACTTGATTAAGAAAACTTTTAAATAAAAAATTCAAATGAATTTCGAGTGTATTACTTATAAAGTTAATTACGCTTTTATACCTATACAATTCAATTGTCATTATCTATGTTTAATTTATTATATATAGCCAATACTAATTTTTTCGTGATATAGAATATTTTACTACGTTAGATAAATACTTCTGTACAAAAGTACTTTTTCCGATAACAAAACAGCTTTCCCAATAATAAGAGATATAAAACACCAGAGATCATATTAAGTTAATTTTATATTCTTTCATTATACTCATAAAAAAAAACAAAGAGATTTTTAATTTATGAATTATATTTTAATTTTTCATAAAAATAGTAATCTATTTAATTAATTCTTTTAGTAAAAAAATAATTACTCCAAAATTTGTAGAAAAAAAAAACCTTATATTGGACAATAATTGTCTAAGAATTTATATTAAAGTCATTATTATTTATTTAAATGTATTTCATAATTAAAAATTTAATGTAAATTGTTCCTATAATAAATTTTTTATATTATTATTATGTCATCATTCTGGATATATTTTTTTATTGGATTAGACAAAGTTGATATACCTCTATTACTAAACTGGATTACTTAAAAATTACGTACAATCTATGCATTACGTAGTAAGGTTCCAAATATAATTTATAAGGAACTAACGTTTCATTTTCGGAAAAAAATTATAATTAATATTGGTCAAATTACTCTTTCACTTGGCCATTTATTCTTTATTGAAAAAGTTTTAATTGTAATACTATTATGAATTCCATTTAAATAAAAATAAAACTCAAAAGGTCTATGTAAAACATTATATCCTATTCGTATATAATAATTTCCAAAATGAATTAATTTCATTAATCATTTGCATATTGCATTCATATAAGAAAAAATATCTTCGAAATTAGAGGCATCCAAGCTAACTCGGAACTACTGGTTGGACTGTCGTGGAAGAGAGGCGACCGAAGTTGAAAGTCTGACCCTACAAATTAGTATATAAAATGGCCATTTAATAGATCTGCTAACATCATCGTCTTGAATTCTTTTCACTATGCCGCTCGTTGTTCTGCCGCGGTTATTGAGGTATTCATGATACTTGCCACCAAATTGTGAGTGCTTTGTGGAATCGCTTCGATTTTGGTGCGGTTGTAGAGATTGGAAAAACTAGTAATTCATTTCTCGGGAAGATAAATGCCTGACGAGTGTTGTTTAGTGATAGATATTAAGTTAGCTACAGGACAGATATTCTAAATACATAATTGACTTTGTTATGAAGTATTCGCCGTCTCTAGTTATACAACAGGAAACATCGCTTCTAACAAGGCCTAGCCACTTCGACTCAGAGTGGATCAATCCATTTTTTCCTTAAATCGACGGATAAACATCCTCAAGGTTGTGATGGATCATAAATAAATCAAAACACAATCGTTGCTCGCAAATAAAGATCAGCGTACGGAACTACCGGCAAAGAAGTATTGCTAAAAAGTAAAATCAATGTTTATGCGTCGCAATTACATGGCGCGGTCTTAACCATATCACGCCAAATGGGTGTACATAGAACATATTGGGTCAATGCCCAGTATATAACGAAGGGGTGATAAGTTCCACGCTATTGAAGAGTTATTTTTTGTCCTAGCTCGATCATATGGTTTGAAGACAATTTCCACTCTAATAAACACGTGGTGATGCGCGTAGTTTTCGAGAGCTACTACGAGTCATATACTAGAGCTTCCCTATCGGATCTAACGGTACACTGCATACGAGTAAACGTAGATCTCTGTCTTTCGTTAACGATTACTCATAAGACAACCCTCGATCGGTTGACGTTCCACTACGAGGACGAAATGAGCTATTAGGTAACCAGCATATTTATGTATAATGTTTCGGCTCTGTGTTGGGACAATTACCGGCGATGGCACATCTGGCTGTCGCCATGAAGCGCTTCTGGGGTATCGTTTCTTCTTCGGACTATTCAGTTGCACGGCGATGCAGAGCACGGGCAGCCTAATGGCCTCAACCCGAGTTTTGTCGACCGCGTCGCAGCAGGTTAGTGCTCAAGGGCAACGGGCGCCTTCCCGTGATTGATATCGATCGACCGGACTGGAATCGCCCAGCTTGGTTACATGCTCTCCCAGTGCCAATCACCGATGACCCAAACCCATCACTTAGGTCAGGCCTAGCATCACCGGTCGTGAGACTGCTATCCTGCGCCGTTTCAGCGTACCAAATACCCGCCACGACGTGCGGTGTTCCCGTTGCCCGGAGGTGGCGGTCAGCGGCTAGGAGCCCGCAGGACCAGGTATGACCGGATACTCTGAGTAGGGGGAGTCGATTCCTCCGCAAGACTAGCGGCTTCAGCGGCTTTAACACAACAGATTGCTCTATGGCTTCCCCTTCCCCTACATTCATCCATCATCGGGTCGGCTCCTGTTACCGCTCCATTCCGGGAACGCTCCGGGGGGCCGCATCACGTAGAGTTGTAAACTAGGGCTGTTGCCAGCGAGGGATCGAGCTGCCGGCTACTTCAAGACCGCCCCCCGGGCACTAGAGTGTCAGGCGACTGCGTGGGTGATTATGGCCGTGGGGAAATCAAGAAGATGCTGATACAGGCGAAACTGGATGTCAACAGAAGACCATCCGGCGTGGGAGCAACGAAATATGGAGACCGACGACCTAAATAGAAAGACCAGGCGCATGAACGGAAAGGCCTGCCGACCTTTTTTGCCGTAGGCGTACGTGTCGACTCTAAGCCAGTTGGGTACCGCTACGATATCTCCGAGACGCAGGTGGGTGTGCTATAATAGATGAAGCAGAAGCCCTCAGCGCGAACGGAACGGTGTGAGCTTTTTAGCTACACCCATGTCCCGTGCAGAAGACAAGCGACTGGGGGAACAATCCAGGGTCCGCTGGCGCAGACATGCCACAAGGGCGCCCCCCCGCCCCGCGCCCGCCGGGCGGGGCCTCCTCCGGATGGCCTGTGCGGTGACACTCGCGGCTTGCGGCGGCCAGCTTTCGCACGCTGGCCGGCAACTCCACGCCGCTTCGGCGTGCCTCGCCACGAATCCGGAACGCGGGGTTCGGACACGAGATGGCCGGGGGAGCCGCGCAAACCTCCCCGCTGCCGGGCCGAGTCGTTCCCGCCAGCGCGCCGCAAGGCCTCGTGGGGGCTGGAGGCGCCCCACGGAGAGCCCCCTCCCGGGGCACGTTTGAGTGGGACCCCAGCTCCCGGTGCAGGCCCCCGGCCGTGGGCGGCTGCCGTTCGCAGGCTCCCGAATGCCGCTGTCAACGCGCGCAACTCGGGCCCACCAAGCGCCGCACGCGCCGGCCGGGGTCTTCGGCCGCCACGGGGTGGCACGCAGCGGTCAAGCCAGTCGGTTCCCGCTTGCCCCCCCCGCCGGCTGCGCCGCAGGGGCCGGCGCGGCCCCGTGTTAGACGCCCTGCGTGGGTGTAGGGCCGCCGCCCCGCCGGCTCGAGCACGCGATCGGCGGGGGACAGCAGTCGCCCCTCAGCACTCCGGGTCCCTGCCTCCTAGACAGACGATGACCCCGGTCGCGGGGCGCGCTACAGGGGCAGCCCCCGCCGAGCGGGGACGGGTCCGGGGGGCGTGGTTGGCCCCGCCCGGGTCAGGTGCCGAGGCGCGCCGCCCCCCGGGCTCCCCGCGCGTGGCTTCCCGTGTGACCCGTAGAAGTCTGGCCGGGGCGCACTCCCGCCGTGGGGCGGCCGCCTCAACGGTCGGGGGCGCTTTGGAGCCCAGCCCCCGCTCGCGGCGGTGCCCGGGCACCCCGGTCTGGCGCTCGCAGCAGAGGCTCCCCGGGCGGGTGGCCCGGGTTTGGGGGTCGCGCCGGCCCGGCGGTGGGGCATGGCGCACTACGCGGGAGCCAGGGGGTCCGCGGGCCGG     
E       ACATTACTAACTATTTAAAGAAGAATGTTTCTTTTATTTTTTAAGACTTGTCTGTCAAGAGAACAATTACTAATTTTTAAATTATTTTTACTTAATTAAGAAAACTGTTAAATAGAAAATTCAAATGAATTTCGAGTGTATTACTTATAAAGTTAATCACGCTTTTATACCTATACAATTCAATTGTCATTATCTATGTTTAATTTATTATGTATAGCCAATACTAATTTTTTCATGATATAGAATATTTTACTACGTTAGATAAATACTTCTGTACAAAAGTACTTTTTCCGATAACAAAACAGCTTTCCCAATAATAAGAAATATAAAACACCAAAGATCATATTAAGTTAGTTTTATATTCTTTCATTATACTCATAAAAGAAAACAAAGAGATTTTTAATTTATGAATTATATTTTAATTTTTCATAATAATAGTAATCTATTTAATTAATTCTTTTAGTAAAAAAATAATTACTCCAAAATTTGTAGAAAAAAAAAACCTTATATTAAACAATAATTGTCTAAGAATTTATATTAAAATCATTATTATTTATTTAAATGTATTTCATAATTAGAAATTTAATATAAATTGTTCCTATTATAAATTTTTTATATTATTATTATGTCATCATTCTGGATATATTTTTTTATTGGATTAGACAAAATTGATGTACCTCTATTACTAAACTGGATTACTTAAAAATTACGTACAATCTAAGCCTTACGTGGTAAGGTTCCAAATATAATTTATAAGGAACTAGCGTTTCATTTTCGGATAAAAATTATAATTAATATTGGTCAAATTACTCTTTCACCTGAGCATTTATTCTTTATTGAAAAAGTTTTAATTGTAATACTGTTATGAATTCCATTTAAATAAAAATAAAACTCAAAAGGTCTATGTAAAACATTATATCCTGTTCGTATATAATGATTTCCAAAATGAATTAATGTCCTTAATCATTTGCATATTGCATTCATATAAAAAAAAATGTCTTCGAAATTAGGGAGGTCCAAACTAACTCGGAACTACTGGTTAGACTGTCGTGGAGGAGAGGCGACCGAAGTTGAAAGTCTGATCCCACAGATTAGTGTATAAAATGGCTATTTAATGGATCTGCTAAAATCATCGTCTTGAATTCTTTTCACTATCCCGCTCGTTGTTCTGCCGCGGTTGTTGAGGTATTTATGATACTTGCGACCAAATTGTGAGTGCTTTGTGGAATCGCTTCGATCTTGGTGCGGTTGTAGAGTTTGGACAAACTAGTAATTTATCTTTAGGGAGGATAAATGTCTAACGAGTGTTGTTTAGTGATAGATATTAAGTTAGCTGCAGGACAGATATACAAAATACATAATTGACTTTGTTATGAAGTATTCGCCGTCTCAAGTTATACAACAGAAAACACCGCTTCTAACAAGGCCTAGCCACTTCGACCCAGAGTGGATCAATACATTTTTTCCTTAAATCGACGGATAAACATCCTTGAGGTCGTGGTGGATCATAAATAAATCAAAAAACAATCGTTGCTCGCAAATAAGGATCAGTGTACGGAACTACCGAGAAAGAAGTTCTGCTAAAAAGTAAAATCAATGTTTATGAGTCGCGATTACATGGCACGGTCTTAATCATATCCCACCAAATGGGTGTACATAGAACATATTGGATCAATGTCCAGTATATAGCGAAGGGGTGATTAGTTCCACGCTATTGAAGAGTCGTTTTTTGTCCAAGCTCAATCCTACGGTCTGAAGACGTTTTCCACTCTAATAATCACGTGGTGATGTGCGTGGTCTTCGAGAGCTACTACTGGTCATATACTAGAGCTTCCCTATCGGCTTTAATGGTACACGGCATACGAATAAACGTAGACCTCGTTCTTTCGTTAACGATTACTCATAAGACAGCCATCGATCGGTGGACGTTCCACTATGAGGACGAAATGGGCTATTAGGTAACCTGCCTATTTATGTATAATGTTTCGGCTCTGTATTGGGACAATTTCCGGCGATGGCACATCTGACAGTCGCCATGAAGCGCTTCTCGTGTACCCTTTGTTTTTCGGACTGTTCAGCTGCACAGCGATGTAGAGTACGAGCAGCCTAATGCCCTCAACCCGAGTTTTGTCGACCGCGTCGCAGCAGGTTGGTGCTCAAGGGAAACGGGCGCCTACCCGTGATTGATATCGATCTACTGAACTGGAATTGCCCAGCTTGGCTTCAGTCTCGACCAGTGCAAATCACCGATGGCTCAAACCCATCACTTAGGTCAGGCCCAGCAGCTCCGGGCGTGAGGATGCTATCCCGCGCCGTTTCAGCGTACCAAATACCCGGCACGACGTGCGGTGTTCCCATTGCCCGGAGATGGCAGTCACCGGCTAGGAGCCCGCAGGAGCAGGTATGACCGGATACTCTGAGTCGGGGGAGTCGATTCCTCCGCGTGACTATCGGCGTCAGCCGCTTTAATGCACCGGATTGCTCTATGGCTTGCCCCTCTCCTTCATTCATGCATCATCAAGTGGGTACCTGTTACCGCCCCATTCCGGGAACGCTCCGGTGGGCCTCACCGCGTAGGGTTGTAAACTAGGGCCGTTGCCAGTGAGGGATCGAGGCGCCGACTACTTCAGGGCCACGCCCCGGGCACTAGAGTGTCTGGCGGCTGCGTGGGTGATTATGGCCGTGGGGAAGTCAAGAAGATGCTGATACAGGCGAATCTGGGTGTCAGCAGGAGACCATCCGGCGTAGGAGCGGCGCAATATGGAGACCGACGAGCTAAATAGAAAGACCAGGCGCACGAACGGAAAGGCCAACCGACCTTTTTTGCCGTACGCGTATGTGTCTTCTCTAAATCCGTTGGGCACCGCTACCATATCTCCGATACGCAGGTCGTTGTGCTATAATAGATGAAGCAGAAGCACTCAGCGCCAATGGAGCAATGTGATCTTTTTTGCTCCACCCGTGTCCAGGGCAGTAGACAAGCTGCTGGGGGAGCAATCCAGGGTCCGCTGGCGCAAACGTGCCTCAAGGGCGCCCCCCCGCCCCGGGCCCGCCGGGTGGGGCCTCCACGGGAGGGCCTGTGCGGTGACACTCGCGGCTTGCGGCCGCCGGCTCTCGCACGCTGGCCGGCAACCCCACGCGGCTTCGGCGTGCCTCGCCACGTCTCCGGGACGAAGGGCTCGGACACGCGATGGCCGGAGGAGCCGCGCAGACCTACCCGCGGCCAGGCCGGGCCGTTCCCGCCAGCGCGCCGCAAGGCTTCCTGGGCGGGGGAGGCGCCCCACGGAGAGCCCCCTCCCGCGGCGCGTTTGGGTGGGCCCCCAGCTCCCGGCGCAGAACCTCGGCCGTGGGCGGCTGCCGTTCGCGGTCCCCGGAATGCCGCTGTGCACGCGCGCAACTCGGGCCCAGCAAGCGCCGCACCCGCCGGCCGAGGTCTTCGGCCGCCGCCGGCTGGCACGCAGCGGTCAAGCCAGTCGGTTCCCGCTGGCCCCCCCCGCCGCCTGAGCCGCCGGGGCCAGCACGGCCCCTTGAGAGACGCCCTGCGTGGGTGTAGGGCCGCCGCCCCGCCGGCCCGAGCACGCGATCGGGGGGGGGCAGCAGCCGCACGTAAGGACCGCGCGTCCCTGCCTCCTAGACAGGCGATGACCCCGGTCGCGGGGGGCGCTACAGGGCCAGCCCCCGCCGGGCGGGGGCGCGGCCGGGGGGCTTGGTTGGCCCCGCCCGGGTCACGGGCCGAGGCGCGCTGCCCCCCGGGCGCCCCGCGCGTGGCTTCCCGTGTGACCCGTAGAGGTCTGGCCGGGGCGCATTCCCGACGTGGGGCGGCCGCCTCAACGGGCGGGGGGGCTTTGGAGCCCAGCCCCCGGTCGCGGCGGTGCCTGGGCACCACGGTCTCGCGCGCGCTGCAGAGGCTCCCCGGGCGGGTGGGCCGGGGTAGGGGGTCGCGCCGGCCCGGCTGTGGGGCACGGCGGACCACGCGGGAGCCAGGGTGTCCGCGGGCCGG     
D       ACATTACTAACTATTTAAAGAAGAATGTTTATTTTATTTTTTAAGACTTGTCTGTCAAGAGAACAATTACTAATATTTAAATTATTTTTACTTTATTAAGAAAACTATTATATAAAAAATTCAAATGAATTTCGAGTGTATTACTTATAAAGTTATTTACGCTTTTATACCTATACAATTCAATTGTCATTATCTATGTTTAATTTATTATATATAGCCAATACTAATTTTTTCATGATATAGAATATTTTACTACGTTAGATAAATACTTCTGTACAAAAGTACTTTTTCCGAAAACAAAACAGCTTTCCCAATAATAAGAAATATAAAACACCAGAGATCATGTTAAGTTAATTTTATATTATTTCATTATACTTATAAAAAAAAACAAAGAGATTTTTAATTTATAAATTATATTTTAATTTTTCATAGTAATAGTAATCTATTTAATTAATTCTTTTAGTAAAAAAATAATTACTCCAAAATTTGTAGAAAAAAAAAACCTTATATTGTACAATAATTGTCTAAGAATTTATATTAAAATCATTATTATATATTTAAATGTATTTCATAAATAAAAGTTTAATATAAATTGTTCCTGTAATAAATTTTTTATATTATTATTATGTCATCATTCTGGATATATTTTTTTATTGGATTAGACAAAATTGATATACCTCTATTACTAAACTGGATTACTTAAAAATTACATACAATCTAAGCATTACGTAGTAAGATTCCAAATATAATTTATAAGGAACTAGCGTTTCATTTTCGGATAAAAATTATAATTAATTTTGGTCACATTACTCTTTCACATGAACATTTGTTCTTTATTGAAAAAGTTTTAATTGTAATGCAGTTATGAATTCCATTTAAATAAAAATAAAACTCAAAGGATCTATGTAAAACATTATATCCTATTCGTATATAATGATTTCCAAAATGAATTAATATCTTTAATCATTTGCATATTGCATTCATATAAAAAAAAATATCTTCGAAATTAGAGAGGTCCAAACTAACTCGGAACTACTAGTTGGACTGTCGTGGAGGAGAAGCGACCGAAGTTGGAAGTCTGACCCTACACATTAGTGTATAAAATGGCCATTTAATGGATCTGCTAACATCATTGTCTTGAATTCTTTTCACTATACCGCTCGTTGTTCTACCGCTGTTATTGAGGCATTTATGATACTTGCCACCAAATTGTGAGTGCTTTGTGGAATTGCTTCGATTCTGGTGCGGTTGTAGAGATTGGACAAACTAGTAATTCATCTCTAGGGAGGATAAATGCCTGACGAGTGTTATTTAGTGATAGATATTAAATTAGCTGCAGGACAGATGTTCAAAATATATAATTGACTTGGTTATGAAGTATTCGCCGTCTCTAGTTATACAATAGGAAACACCGCTTCTAACAAGGCCTAGCCATTTCGGCCTAGAGTGGATCAATCCATTTCTTCCTTAAATCGACGGATAAACATCCTCGAGGTCGTGGTGGACCACACATAAATCAAGATACAATCGTTGCTCGCAGATAAAGATCAGTGTACGGAACTACCGGAAAAGAAGTATTGCTAAAAAGTAAAATCAATGTTTATGCATCGCGATTACATGGCGCAGCCTTAACCATATCCCATCAAATGGGTGTACATAGAACCTATTGGATCAATGCCCAGTATATAACGAAGGAGTGATAAGTTCCAAACTATTGCAGAGTTATTTTTTGTCTTAGATCGATCATATGGTTCGAAGACATTTTCCTCTCTGATAACCGCGTGGTGATGTGCGTAGTTTTCGAGAGCTACTACTAGTCATATACTAGTGCTTCCCTATCGGCTCTAACAGTACACGGCATACGAATAAACGTAGATGTCTGTCTTCCGTTAACGATTACTCATAAGACAACCCTCGATCGGTAGACGTTCCACTAAGAGGGCGAAATAAGCTATTAGGTGACTTGCCTATTTATGTATAATGTTTCGGCTCTGTTTTGGGACAATTTCCGGCGATGGCACATCTGACCGTCGCCATGAAGCGCTTCTAAACTACCCTTTCTTTTTCGGACTATTCAGCTGCACGGCGATACACAGTACGAGCAGCCTAATGGCCTCAACCCCAGTTTTGTCGACCGCGTCGCAACAGGTTGGTGCTCAAGGGCACCGGGAGCCATCCCGTGATTGATATCGATCGACTGGACTGGAATTGCCCAGCTTGGTTACACTCTCACCTAGTGCAAATCACCGATGACCCAAACCCATCACTTAGGTCAGGCCTATCAGCTCCGGGCGTGAGTCTGCTATCCCGCGCCGTTTCAGCGTACCAAATACCCGGCGCGACGTGCGGAATCCCCCTTGCCCAGAGATGGCGGTCCCCATCTAGGAGCCCGCATGAGCAGGTATGATCGGATACTCTGAGTAGGGGGAGTCGATTCCTCCGCACGACTAGCGGCTTCAGCCGCTTTAACGCATCTGATTGCTCTATGGCTTCCCCATCTCCTCCATTCATCCATCATCTAGTCGGCGCCTGCTACCGCCCCATTCCGGGAACGCTCCGGAGGGCCCCATCGCGTAGGGTTGTAAACTAGGGCCGTTGCCAGCGAGGGTTCGAGCAGCCGGCTACTTCACGGCCCCACCCCGGGCACTAAAGTGTCCGGCGGCTGCGTGGGTGATTATGGCCGTGGGGCAGTCAAGAAGATGCTGATACAGGCGAATCTGGATGTTAGCAGGAGACCATCCGGCGTGGGAGCAGCGCAATATGGAGACCGACGGACTAAATAGAAAGACCAGGCGCACGAACGGAAAGGCCGACCGACCTTTTTTGCCGTATGCATAGGTGTCTTCTCTAAGCCAGTTGGGCACCGCTACAATATCTCCGATACGCAGGTCGATGTGCTATAATAAATGAAACAAGGGCCCTCAGCGCCAACGGAACGGTGTTAGCTTTTTTGCTCCACCCGCGTCCAGCGCAGTAGACAAGCAACTGGGGGAAAAATCCAGGGTCCGCTGCCGTAAACCTGCCTCAAAGGCGCCCCCCCGCCCCGCGTCCGCCGGGCTGGGCCTCCTCCGGACAGCCTGTGCGGTGACACTCGCGGCTTGCGGCGGCCGGCTCTCGCACGCTGGCCGGCAACTCCACGCCGCTTCAGCGTGCCTCGCCACGCGTCCGGGACGGGTGGCTCGGACACCGGATGACCGGGGGAGCCGCACACACCTGCCCGCGGCCCGGCCAGGAGGTTCCCGCCAGCGAGCCGCACGCCCTCGTGGGCTCAGGAGGCGCCCCACGGAGAGCCCCCTCCCGGGGCGCCTTTGGGTGGGGCCCTAGCTCCCGGCGCAGGCCCCCGGCCGTGGGCCGCTGCCGTTGGCAGGCCCCGGAATCCCGCTGTGTACGCGCGCAACTCGGGCCCAGCAGGCGCCGCATGCGCCGGCTGGGCTCTTCGGCCGCCCCTGGGTGGCACGGAGCGGTCAAACCAGTCGGTTCCCGCTTGGACCCCCTGCCGCCTGCGCCGCCGGGGCCAGCACGGCCCCGTGCGAGACGCTCTGCGTGGGTGTAGGGCCGCCGCCCCGCCGGCCCGAGCACGCGATCGGGGGGGGGCAGCAGCCGCGCCTCAGCACAACTCGTCCCTGCCTCCTAGACAGACGATGACCCCGGTCACGGGGCGCACTACAGGGCCAGGCCCCGCCGAGCGGGGACGAGGCCGGGGGGCGTGGTTGGCCCCGCCCGGGTCACAGGCCGAGGCGCGCCTCCCCCCGGGCCCCCCGCGCGTGGCTTCCCGTGTGACCCGTAGAAGTCTGGCCGGGGCGCACTCCCGACGTGGGCCGGCCGCCTCAACGGTCGGGGGCGGTTTGGCGCCCAGCCCCCGCTCGTGGCGGTGCCCGGGCCCGACGGTCTTGCGCACGCAGCAGAGGCTCCTCGGGCGGGTGGGCCCGGGTTGGGGCTCGCGCCGGCCCGGCGGTGGTGCACGGCGGACTACGCGGGTGCCGGGGGGTCCGCGGGCCGG     
C       ACATTACTAACTATTTAAGGAAGAATGTTTCTTTTATTTTTTAAGACTTGTCTGTCAAGAGAGCAATTACTAATATTTAAATTATTTTTACTTAGTTAAGAAAACTATTAAATAAAAAATTCAAATGAATTTCGAGTGTATTACTTATAAAGTTAATTACGCTTTTATACCTATACAATTCAATTGTCATTATCTATGTTTAATTTATTATGTATAGCCAATACTAATTTTTTCATGATATAGAATATTTTACTACGTTAGATAAATACTTCTGTACAAAAGTACTTTTTCCGATAACAAGACAGCTTTCCCAATAATAAGAAATATAAAACACCAGAGATCATATTAAGTTAGTTTTATATTCTTTCATTATACTCATAAAAAAAAACAAAGAGATTTTTAATTTATGAATTATATTTTAATTTTTCATAGTAATAGTAATCTATTTAATTAATTCTTTTAGTAAAAAAATAATTACTCCAAAATTTGTAGAAAAAAAAAACCTTATATTAGACAATAATTGTCTAAGAATTTATATTAAAATCATTATTATATATTTAAATGTATTTCATAATTAAAAATTTAATATAAATTGTTCCTATAATAAATTTTTTATATTATTATTATGTCATCATTCTGGATATATTTTTTTATTGGATTAGACATAATTGATATACCTCTATTACTAAACTGGATTACTTAAAAATTACGTACAATCTATGCATTACGTGGTAAGGTTCCAAATATAATTTATAAGGAACTAGCGTTTCATTTTCGGAAAAAAATTATAATTAATATTGGTCAAATTACTCTTTCACTTGAACATTTATTCTTTATTGAAAAAGTTTTAATTGTAATACTATTATGAATTCCATTTAAATAAAAATAAGACTCAAAAGATCTATGTAAAACATTATATCCTATTCGTATATAATAATTTCCAAAATGAATTAATGTCTTTAATCGTTTGCATATTGCATTCATATAAAAAAAAATATCTTCGAAATTAGGGAGGTCCAAACTAACTCGGAACTACTGGTTGGACTGTCGTGGAGGAAAAGCGACCGAAGTTGAAAGTCTGACCCTACATATTAGTATATAAAATGGCAATTTAATGGATCTGCCAACATCATCGTCTTGAATTCTTTTCACTATCCCGCTCGTTGTTCTGCCGCCGTTATTGAGGTATTTATGATACTTGCCACCAAATTGTGAGTGCTTTGTGGAATCGCTTCGATGTTGGTGCGGTTGTAGAGTTTGGACAAACTAGTAATTTATCTGTAGGGAAGATAAATGTCTGACGAGTGTTGTTTAGCGATAGACATTAAGTTAGCTTCAGGACAGATATACAAAATATATAATTGACTTTGTTATGAAGTATTCGTCGTCTCGAGTTATACAACCGGACACATCGCTTCTAACAAGGCCTAGCCACTTCGACTCAGAGTGGATCAATTCACTTCGTCCTTAAATCGACGGATAAACATCCTTGAGGTCGTGATGGATCATAAATAAATCAAAATACAATCGTTGTTCGCAAATAAAGGTCAGTGTACGGAACTACCGATAAAGAAGTAATGCTAAAAAGTAAAATCAAAATTTATGCCTCGCAATTACATGGCGCAGCCTTAACCATATCCCATCAAATGGGTGTACATAGAACATATTGGATCAATGTCCAGTATATAACGAAGGAGTGATGAGTTCCACACTATTGAAGAGTTGTTTTTTGTCCCAGTTCAATCATATGGTTTGAAGACATTTTCCTCTCTAATAATCGCGTGGTAATGTGCGTAGTCTTCGAGAGCTACCACCAGTCATATACTAGAGCTTCCCTATCGGCTATAATGGTACACGGTATACGAATAAACGTAAACATCTAGCTTCCGTTAAGGATTACTCATAAGACAGCCATCGATCGGTCAACGTTCCACTATGAGGACGAAATGAGCTATTAGGTGACGCACCTGTTTATGTATAATATTTCGGCTCTGTATTGGGACAATTTCCGGCGATGGCACATCTGACCGTCGCCATGAAGCGCTTCTAGAGTACCGTTTGTTGTTCGGACTGTCCAGCTGCACAGCGATACAGAGCACGAGCACCCTAATGGCCTCAACCCTAGTTTTGTCGACCGCGTCGCAGCAGGTTGGTGCTCTAGGGCAACGGGCGCCTCCCCTTGATTGATATCGATCGACTGGACTGGAATCGCCCAGCTGAGTTACATTCTCGCCGAGTGCGAATCACCGGTGTCGCAAGCCCATCACTTAGGTCAGGCCTATCAACTCCGGACGTGAGTATGCTATCCCGCGCCGTTTGAGCGTACCAAATACCCGGCACGACGTGAGGAGTCCCCGTTGCCCGGGGGTGGCAGTCTACAGCTAGGAGCCCGCAAGACCAGATCTGACCGGATACTCTGAGTAGGGGGAGTCGATTCCTCCGCGTGACTAGTGGCTTCAGCCGCTTTAACGCATCAGATCGCTCTATGGCTTACCCCTCTCCTTCATTCATTCATCATCAGGTGGGCACCTGTTACCGCTCCATTCCGGGAACGCTCCGGCGGGCCCCATCGCGTAGCGTTGAAAACTGGGGCCGTTGCCAGTGAGGGATCGAGCCGCCGGCGACTTCACGGCCCCGCCCCGGGCACTAGTGAGTCCGGCGGCTGAGTGGGTGATTATGGCCGTGGGGTAGTCAAGAAGATGCTGATACAGGCGAATCTGGATGTCAGCAGGAGACCATCCGGCATTGGAGCGGCGCAATATGGAGACCGACGGCCTAAATAGAAAGACCAGGCGCAGGAACGGAAAGGCCTACCGACCTTTTTTGCCGTACGCGTACGTGTCTTCTCTAAGGCAGTTGAGCGCCGTTACGATATCTCCGATACGCAGGTCGCTATGCTATAATAGATGAAGCAGGCGCCCTCAGCGCCAATGGATCGGTGGGAGCTTTTTTGCTCCACCCATGTCCGGCGCAGAAGACAAGTTACTGGGGGAATAATCCAGGGTCCGCTGGCGCAGACATGCCGCAAGGGCGCCCCCCCGCCCCGCCGCCGCCGGGCGGGGCCTCCTCTGGACGGCCTGTGCGGTGACACTCGCGGCTTGCGGCGGCCCGCTCTCGCACGCTGGCCTGCAACCCCACCCGGCTTCGGCGTGCCTCGCCAGGGGTCCGGCACGGGGGGCTCGGAGACACGATGGCCGGGGGAGCCGCGCAAACCTCCCGGCGGCCGGGCCGAGCGGTTCCCGCCAGCGGGCCGCAAGCTTTCCTCGGTGTCGGAGGCACCCCACGGAGAGCCCCCTCCCGAGGCGCGTTTGCGGGGGGCCCGAGCTCCCGGCGCAGCACCCGGGCCGTGGGCGGCTGCTGTTGGCAGCCTGCCGAATGCCGCTGTGCACGCGCGCAACTCGGGCCCAACAAGCGCCGCACGCGCCGGCCGGGTTCTTCGGCCGCCGCAGGGTCGGACGCGGCGGTCAAGCCAGTCGGTTCCCGCTGGCCCCCCCGGCCGCCTGCGCCGCAGGGGCCGGCACGGCCCCATGGTAGACGCCCTGCGTGGGTGTAGGGCCGCCGCCCCGCCGGCTCGAGCACGCGATCGGGGGGGGACAGCAGTCGCGCCTCAACACGCCGTGTCCCTGCCTCCTAGACAGACGATGACCCCGGTCGCGGGGGGCACTACAGGGCCAGGCCCCGCCGAGCGGGGACGGGGCCGGGGGGCGTGGTTGGCCCCGCCCGGGTAACGGGCCGAGGCACGCTGCCCCCCGGGCCCCCCGCGCGTGGCTTCCCGTGTGACCCGTAGATGTCTGGCCGGAGCGCACTCCCGGCGTGGGGCGGCCGCCTCAACGGTCGGGGGCGATTTGCAGCCCAGCCCCCGCTCGCGGCGGTGCCCGGGCATCGCGGTCTCGCGCGTGCAGCAGAGCCTCCGCGAGCGGGTGGTCCGTGGTCGGGGCTCGCGCCGGCCCGGCGGTGGCGCACGGCGGACTACGCGGGGGCCCGGGGCTCCGCGGGCCGG     
B       ACATTACTAACTATTTAAAGAAGAATGTTTCTTTTATTTTTTAAGACTTGTCTGTCAGGAGAACAATTACTAATATTTAAATTATTTTTACTTAATTAAGAAAACTATTATATAAAAAATTCAAATGAATTTCGAGTGTATTACTTATAAAGTTAATTACGCTTTTATACCTATACAATTCAATTGTCATTATCTATGTTTAATTTATTATATATAGCCAATACTAATTTTTTCGTGATATAGAATATTTTACTACGTTAGATAAATACTTCTGTACAAAAGTACTTTTTCCGATAACAAAACAGCTTTCCCAATAATAAGAAATATATAACACCAGAGATCATATTAAGTTAATTTTATATTCTTTCATTATACTCATAAAAAAAAACAAAGAGATTTTTAATTTATGAATTATATTTTAATTTTTCATAGTAATAGTAATCTATTTAATTAGTTCTTTTAGTAAAAAAATAATTACTCCAAAATTTGTAGAAAAAAAAAACCTTATATTGAACAATAATTGTATAAGAATTTATATTAAAATCATTGTTATGTATTTAAATGTATTTCATAATTAAAAATTTAATATAAATTGTTCCTGTAATAAATTTTTTATATTAATATTATGTCATCATTCTGGATATATTTTTTTATTGGATTAGACAGAATTGATATACCTCTATTACTTAACTGGATTACTTAAAAATTACGTACAATCTGTGCATTACGTGGTAAGATTCCAAATATGGTTTATAAGGAACTAGCGTTTCATTTTCGGATGAAAATTATGATTAATATTGGTCAGATTACTTTTTCACTTGAACATTTATTCTTTATTGAAAAAGATTTAATTGTAATACTATTATGAATTCCATTTAGATAAAAATAAAACTCAAAAGATCTATGTAAAACATTATATCCTATTCGTATATAATAATTTCCAAAATGAATTAATATCTTTAATCATTTGCATATTGCATTCATATAAAAAAAAATATCTTCGAAATTAGGGAAGTGCAAGCTAACTCGGAACTACTGGTTGGACTGTCGTGGAGAAAAGGCGACCGAAGTTGGAAGTCTGATCCCACAGATTAGTATACAAAATGGCTATTTAATGGATCTGCTAACATCATCGTCTTGAATTCTTTTCACTATCCCGCTCGTTGTTCTGCCGCGGTTATTGAGGTATTTATGATACTTGCTACCAAATTATGAGTGCTTTGTGGAATTGCTTCGATTTTGGTGCGGTTGTAGAGTTTGGACAAACTAGTAATTCATCCTTGGGGAGGATAAATGCCTAACGAGTGTTATTTAGTGATAGATATTAAATTAGCTACAGGACAGATATTCAAAATAAATAATTGACTTCGATATGAAGTATTCGTCGTCTCAAGTTATACAACAGGACACATCGCTTCTAACAAGGCCTAGCCACTTCGACCCGGAGTGGATCAATTCATTTATTCCTTAAATCGACGGATAAACATCCTCAAGGTCGTGATGGACCACGAATAAAACAAAATACAACCGTCGTTCGCAAATAAGGGTCAGTGTACGGAACTACCGATAAAGAAGTATTGCTAAAGAGTAAAATCAACGTTTAGGCGTCGCAATTACATGGCGCAAACTTAATCATATCCCACCAAATGGGTGTACTTAGGACCTATTGGATCAATGCCCAGTATATAACGAAGGAGTGATGAGTTCCACACTATTGAAGAGTTGTCTTTTGTCCTAGTTCGATCATATGGTCTGGAGACATTTTCCCCTCTAATAATCACGTGGTAATGCGCGTAGTCTTCGAGAGCTACTACTAGTCATATACTAAAGCTTCCCTATCGGCTTTAACGGTACACTGTATACGGATAAACGTAGATTTCCGTCTTTCGTTAACGATTACTCATAAGACAACCATCGATCGATTGACGTTCCACTATGAGGACGAAATGGGCTATTAGGTAACCTGCCTATTTATGAATAATGTTTCGGCTCTGTATTGGGACAACTTCCGGCGATGGCACATCTGTCTGTCGCCATGAAGCGCTTCTGGGATACCCTTTGTTGTTCGGACTATTCAGTTGCACAGCGATGTATAGCACGGGCAGCCTAATGGCCTCCACCCCAGTTTTGTCGACCGCGTCGCAGCGGGTTGGTGCTCAAGGGCAGCGGGCGCCCCCCCATGATTGATATCGATCGACTGGACTGGAATTGCCCAGCTTGGTTACATTCTCACCGAGTGCAAATCACCGATGCCTCAAGCCCATCACTTAGGTCAGGCCTACCAGCCCCGGACGTGAGGCTGCTATCCCGCGCCGTTTCAGCGTACCAAATACCCGACACGACGTGCGGAGTTCCCGTTGCCCAGGGATGGCGGTCCCCAGCTAGGAGCCCGCAAGAACAGCTCTGACCGGATACTCAGAGTCGGGGGAGTCGATTCCTCCGCAAGACTAGTGGCTTCAGCCGCTTTAACGCAGCGGATTGCTCTATGGCTTCCCCTTCATCTTCATTCATACATCATCAGGTGGGCGCCTGTTACCGCTCCATTCCGGGAACGCTCCGGCGGGCCCCATCGCGTAGCGTTGTAAACTCGGGCCGTTGCCAGTGAGGGTTCGAGCCGCCGGCTACTTCATGGCCCCACCCCGGGCACTAAAGTGTCCGGCGGCTGGGTGGGTGATTATGGCCGTGGGGACGTCAAGAAGATGCTGATATAGGCCAATCTGGATGTGAACAGGAAACCATCCGGCGTAGGAGCAGCGCAATATGGAGACCGACGGACTAAATAGAAAGACCAGGCGCATGAGCCGAAAGGCCTGCCGACCTTTTTTGTCGTACGCGTACGTGTCTTCTCTAAGCCAGTTGGGGACCGCTACCATATCTCCAATACGCAGGTCGATGTGCTATAATAGATGAAGCAGAGGCCTTCAGCGTTAATGGAGCAATGTGAGTTTTTTTGCTCCACCCACGTCCGGCGCAGAAGACAAGCAGCTGGGGGAAAAATCCAGGGTCCGCTGCCGAAAACTTGCCTCAAGGGCGCCCGACCGCCCCGGGTCCGCCGGGCGGGGCCTCCGCGGGAGGGCCTGTGCGGTGACACTCGCGGCTTGCGGCAGCCGGCCGTCGCACGCTGGCCGGCAACCCCACGCGGCTTCGGCGTGCCTCGCGACGCGTCCGGGACGGGGGGCTCGGAGACACGATGTCCGGGGGAGCCGCGCACACCTACCGGCAGCCCGGCCACGCAGTTCCCGCCAGCGTGCCGCAGGGCTTTCTGGGCCCGGGAGGCGCCCCACGCAGAGCCCCCTCCCGGGGCGCATTTGAGTGGGGCCCTAGCTCCCGGCGCAGGCCCCCGGCCGTGGGCGGATGCTGTTGGCGGGCCGCCGAATGCCGCTGTGCACGCGCGCAACTCGGGCCCAGCAAGCGCCGCACGCGCCGGCCGGGGTCTTCGGCCGCCGCAGGGTTGCACGCGGCGGTCAAGCCAGTCGGTTCCCGCTTGCCCCCCCCGCCGCCTGCGCCGCAGGGGCCGGCACGGCCCCGTGCCAGACGCCCTGCGTGGGTGTAGGGGCGCCGCCCCGCCGGCCCGAGCACGCGATCGGGGGGGGACAGCAACCGCGCCTCAACACACCGTGTCCCTGCCTCCTAGACAGGCGATGACCCCGGTCGCGGGGTGCGCTACAGGGCCAGGCCCCGCCGGGCGGGGGCGGGGCCGGGGGGCCTGGTTGGCCCCTCCCGGGTCAACGGCCGAGGCTCGCTCCCCCCCGGGCCCCCCGCGCGTGGCTTCCCGTGTGACCCGTAGAGGTCTGGCCAGAGCGCACTCCCGACGTGGGGCGCCCGCCTCAACGGTCGGGGGGGCTTTGGGGCCCAGCCCCCGGTCGCGGCGGTGCCCGGGCACGGCGCTCTCGTGCGCGCAGCAGAGGCTCCCCGGGCGGCTGGTCCGGGGTCGGGGGTCGCGCCGGCCCGGCGGTGGCGTACGGCGGACTACGCGGGAGCCGGGGCATCCGCGGGCCGG     
A       ACATTACGAACTATTTAAAGAAGAATGTTTCTTTTATTTTTTAAGACTTGTCTGTCAAGAGAACAATTACTAATCTTTAAATTACTTTTACTTAATTAAGAAAACTATTATATAAAAAATTCAAATGAATTTCGAGTGTATTACTTATAAAGTTAATAACGCTTTTATACCTATACAATTCAATTGTCATTATCTATGTTTAATTTATTTTGTATAGCCAATACTAATTTTTTCATGATATAGAATATTTTACTACGTTAGATAAATACTTCTGTACAAAAGTACTTTTTCCGATAACAAAACAGCTTTCCCAATAATAAGAAATATAAAACACCAAAGATCATATTAAGCTAGTTTTATATTCTTTCATTATACTCATAAAAAAAAACAAAGAGATTTTTAATTTATGAATTATATTTTAATTTTTCATAATAATAGTAATCTATTTAATTAATTCTTTTAGTAAAAAAAGAATTACTCCAAAATTTGTAGAAAAAAAAAACCTTATATTGAACAATAATTGTCTAAGAATTTATATTAAAATCATTATTATATATTTAAATGTATTTCATAATTAAAAGTTTAATATAAATTGTTCCTGTAATAAATTTTTTATATTATTATTATGTCATCATTCTGGATATATTTTTTTATTGGGTTAGACAGAATTGATATACCTCTATTACTAAACTGGATTACTTTAAAATTACGTACAATCTATGCATTACGTAGTAAGGTTCCAAATATCATTAATAAGGAACTAGCGTTTCATTTTCGGATAAAAATTATAATTAATATTGGTCAAATTACTCTTTCACTTGAACATTTGTTCTTTATTGAAAAAGATTTAATTGTAATACTATTATGAATTCCATTTAAATAAAAATAAGACTCAAAAGATCTATGTAAAACATTATATCCTGTTCGTATATAATAATTTCCAAAATGAATTAATATCTTTAATCATTTGCATATTGCATTCATATAAAAAAAAATTTCTTCGAAATTAGGGAGGTCCAAACTAACTCGGAACTACTGGTTGGACTGTCGTGGAGGAGAGGCGACCGAAGTTGGAAGTCTGATCCTACAAATTGGTATATAAAATGGCGATTTAATGGATCTGCTAACATCATTGTCTTGAATTCTTTTCGCTATGCCGCTCGTTGTTCTGCCGCTGTTATTGAGGTGTTTATGATACTTGCTACCAAATTGTGAGTGCTTTGTGGGATCGCTTCGATTTTGGTGCGATTGTAGAGCTTGGAAAAACTAGTAATCCATCCCTAGGGAAGATAAATGTCTGACGAGTGTTATTTAGTGATAGATATTAAGTTAGCTGCAGGACAGATATCCCAAATAAACAATTGACTTGGTTATGAAGTATTCGTCGTCTCGAGTTATACAACAGGAAACACCGCTTCTAACAAGGCCTAGCCACTTCGGCTCAGAGTGGATCAATCCATCTACTCCTTAAATCGACGGATAAACATCCTCGAGGTCGTGATAGATCAAAAATAAATCAAAATACAATCGTTGTTCGCAGATAAGGATCAGTGTACGGAACTACCGGAAAAGAAGTAATGCTAAAAAGTAAAATCAATGTTTATGCGTCGCGACTACATAGCGCAGTCTTAATCATATCCCATCAAATGGGTGTACATAGAACATATTGGATCAATACCCAGTATATAACGAAGAGGTGATAAGTTCCACGCTATTGAAGAGTTCTTTTTTGTCCTAGTTCAATCATATGGTTTGAAGACATCTTCCACTCTGATAACCACGTGGTGATGTGCGTAGTTTTCGAGAGCTACTACTAGTCATATACTACGGCTTCCCTATCGGCTTTAACGGTACACAGCATACGAATAAACGTAGACCTCTTTCTTCCGTTAACGATTACTCATAAGACAGCCATCGATCGGTGGACGTTCCACTACGAGGGCGAAATGAGCTATTAGGTCACTGGCCTGTTTATGTATAATGTTTCGGCTCTGTATTGGGACAATTTCCGGTGATGGCACATATGTCCGTCGCCATGAAGCGCTTCTGGGGTACCCTATGTTGTTCGGACTATTCAGTTGCACAGCGATGCAAAGGACGCGCAGCCTAATGGCCTCAACCCCAGTTTTGTCGACCGCGTCGCAACAGGTTAGTGCTCAAGGGCAACGGGCGCCTCCCCGTGATTGATATCGATCGACCGGACTGGAATTGCCCAGCTCGGTTACATTCTCACCGAGTGCGAATCACCGATGACTCTAGCCCATCACTTAGGTCAGGCCCATCAGCCCCGGTCGTGAGTCTGCTATCCCGCGCCGTTTCAGCGTACCAAATACCCGGCACGACGTGCGGAGTCCCCTTTGCCCGGTGATGGGGGTCAGCATCTAGGAGCCCGCAAGACCAGGTATGACCGGATACTCTGAGTGGGGGGAGTCGATTCCTCCGCATGACTAGCGGCGTCAGCGGCTTTAACGCAGCAGATTGCTCTATGGCTTGCCCCTCCCCTCCATTCATACATCATCCAGTGGGCGCCTGTTACCGCGCCATTCCGGGAACGCTCCGGGGGGCCCCATCGCGTAGCGTAGTAAACTAGGGCCGTTGGCAGTGAGGGTTAGAGCCGCCGGCTACTTCAAGACCTCCCCCCGGGCACTACAGTGTCCGGCGTCTGTGTGGGTGATTATGGCCGTGGGGAGATCAAGAAGATGCTGATATAGGCGAATCTGGTTGTCAGCAGGAGACCATCCGGCTTTGGAGTGGCGCAATATGGAGACCGACGAACTAAGTAGAAAGACCAGGCGCAGGAACGGAAAGGCCTACCGACCTTTTTTAGCGTACGCCTATGTGTCTTCTCTAAACCAGGTGGGCACCGTTACGATATCTCCGATACGCAGGTTGATGTGCTATAATAGATGAAGCAGAGGCCTTCAGCGCTAACGGAGCAGTGTGAGTTTCTTAGCTCCACCCATGTCCAGCGCAGAAGACAAGCAACTGGGGGAACAACCCAGGGTCCGCTGGCGCACACTTGCCTCAAGGGCGCCCCCCCGCCCCGGTTCCGCCGGGCGGGGCCTCCCCCGGAAGGCCTGTGCGGTGACACTCGCGGCTTGCGGCGGCCGGCCCTCGCACGCTGGCCGGCAACGCCACACGGCTTCCGCGTGCCTCGCCACGCATCCGGAACGGGGGGCTCGGACACAGGATGTCCGGGGGAGCCGCCCAGACCTCCCTGCGGCCCGGCCGCGGCGTTCCCGCCAGCGCGCCGCACGCCCTCCTGAGCCCCGGAGGCGCCCCACGGAGAGCCCGCTCCCGGGGCGCGTTTGAGTGGGGCCCCAGCTCCCGGCGCAGGGCCCCGGCCGTGGGCGGTTGCTGTTAGCCGGCCGCCGAATGCCGCTGTGCACGCGCGCAACTCGGGCCCAACAAGCGCCGCACGCGCCGGCGGAGGTCTTCGGCCGCCACGGGGTGGCACGCGGCGGTCAAGCCAGTCGGTTCGCGCTGGCCCCCCCCGCCGCCTGCGCCGCGGGGGCCCGCACGGCTCCCTGCCAGACGCCCTGCGTGGGTGTAAGGCCGCCGCCCCGCCGGCGCGAGCACGCGATCGTCGGGGGCCAGCACACGCGCCTCACCACACCGTGTCCCTGCCTCCTAGACAGGCGATGACGCCGGTCGCGGGGGGCGCTACAGGGCCAGACCCCGCCGCGCGGGGCCGGGGCCGGGGGGCGTGGTTGGCCCCTCCCGGGTCACGCGCCGAGGCGCGCCGCCCCCCGGGCGCCCCGCGCGTGGCTTCCCGTGTGACCCGTAGAAGTCTGGCCGGAGCGTACTCCCGGCGTGGGGCGGCCGCCTCAACCGTCGGGGGGGCTTTGGGGCCCAGCCCCCGGTCGGGGCGGTGCCCGGGCACCGCGGTCTCGGGCACGCAGCAGAGACTCCCCGGGCGGGTGGCCCGCGGTCGAGGTTCGCGCCGGCCCGGCGGTGGCGCACGGCGAACCACTCGGGGGCCCGGGGGTCCGCGGGCCGG     
