# Supplementary material for: A simple method for data partitioning based on relative evolutionary rates
Source: PeerJ. 2018 Aug 28;6:e5498. doi: 10.7717/peerj.5498 (PMC6118207; doi:10.7717/peerj.5498)
Supplement: Data S1 — The datasets are provided in the PHYLIP format. [file peerj-06-5498-s002.zip › DataS2/AS12-5.phy]

17  4000
out     TTTTTTTTTTTAAAGATTATTTATCTATCATAAATCATAATCAATGTTACAACGAAATTTAGTAAAAATATTTTTTAATATAATCTATTAATATATGGGTGGATAGATTGATTAAAAACTTCTTTATAAGAATCATTTTGAGTTATTTGGAATAAATGAATGAAATATGAACTAATTATTTCTATAGTACTATGCTTATTTACATTGATACTAATAACTTTTTCATGATGATGAAAGATGTAAACTTTCGGTATTATAGGATTCCACTGAATAATCTAATAGCTTGATCTATAATAAAAACTTTAGATTGAATAGTTATATTATTTGCACATGATTAAAATTTATGGATGATGTTAGTTCGTCTTTGTTTTAAATTAATTTGAGTAAAAATTGTATACTTTTTTTCAAGAGATCTTGACTAATAGATAAATTATCTAGAATATATATAGAAAATATAAATATTGTAATTACAATAATCTGTAATATAATGTTTCGGATAAATTATAATAACTGTTAGATTGACATTATTTTGTTAACGCTTCGTTGTTTAATTCAACAAATTTGAAGATATTCATGTCATTTCCCTATAATAATGTTTACATCTTGTTATTTGTATTATTACTTAAACATTTTAGCCTAATATCCTTATTTGATACCATTAATTACAATATACAAAGATGCTGATCATTTTATATATAATAATAAATTATTAAGACTAACTTTTATACTTTTACACTATATGAAAAAGTTAGGATACATAAATACTATAAAAAAGGATGAGTACTATGAAATAGATTTGAAATGCACTTTATTATTCGGTACTTGATAATTGCATATTTAAGTATAACTTATTGGCCATATAAATATGTCAAACATGTATTCCAAATATCAAAGTGTAATAATTGGCTAGGATCTTAAAAAATAAACGCGAAGAATAATATTAGAAATTGTTAAAATGTAGCCCTCTGTGTACTAATATGTAACATATAACAACAAAACTTCCTTTCCACCGGAGACTACTTGACGAAATGAAAGCAATAAGTATTCATGCTCCCTCCTGTCTTCGTTTAATGTCGCCAAAGCTGACGGTGCCAGCCTTCCCAGTTTTAGTAGTATAACAATAGTAAACTAAGTATGTTACGGTGGGAAAGCTGATTGAGCTTTAGGTACGAATAACAGCCCTGGTATAATCCAACTATAGAATCGATGTTTTCTAGAAGTGCTGTAAAAGCAGTATTTGATCGCAGCAAACGATCGAATATAATCGAATGAAAATAATTACAGGAATTCAGACCAGCTTCGTTGTCACTGTTTATTATTCCATTAGGCCGCAAGTCTCTGGCATCGGGCAGTAAGGATATGCTTTTTGATCCATATGTGTACACTCGATGACCAATATTTCCTTAGCCTGCTTCCAGCGTCGTGCCTTATGTTTGTTAATACACTCGGTAGATGCAATACCACATGCGTTTGAGTGAGTAAAGATTATCTTAACAAATGTAGTTGAACATCACAATTTGTTCCACCATTTTCCATACAATTGTAAGTTCATTAGTCTTTCTTAAATATTCAAATACACCCTGTACGATAAACCCGCGAATAGTTTAAATATTCCGTGTGGATTTTAATCGAACTGTACGATGTTAAAGGCGTCAATTTAGTGTCGAAGTCGCCCTGCATTTAATGGACTCTCTAGATTCGATGAACCGGAGTCTCAGTAAGGATTTCAGCTTTTAGGACAAAGATGAATAGAACATGCAATAAAATTATCGGTTCCGTCTACCTCCATAGCAAAGCTGAGTGTTCACTGTGGGATGTCAGGAATCATTGCTTGAGAGCTGTTCTGAACTGAACCTTATCAACATCACTATTCACAACGGTCGGTACCCCTAATAAACATTCGATCATGAGAAGCTGATAGCTTTAATTCCCGTGAGCTTCTTCTTCCTGTAACAGTCATCATCAACTTGAACCCACTGGCGAGCCATCACGTCCTATATCTCACTATGATCTCCCCGGGGGCAGGAAGCGAGCATGACGGTGCCGATGCTGTTAGCCGAGCGCGCACCACATCGCCCTGGGTTGCCCCCGTCCTAAGCCCGTAACGGTGTAATCACGTTGCCACCGTGTTCCCGATCGGCTGAATGCAACCGCCTACGCCTTCATTTCCACCTGGCGACATCGGCAGAACCCTCAGCGGGCGGCCCATTACGGGTGAGTCACTCACACTTAAGGTTCCCCACGAGTCAACATCGTGGGGACTGCCCTCGTTAGGGTATGGGTATCGGAGGCAGGTGGTGGCTACTTCTGCCAGAGCTGTTGCCTGGAGGACCAGTGTCGAGCCTGCATTCGAGGAGACGGGTGGCATCTCTATCGTGTCTGCGCTGGGCCTGTTTTTGGCGAGCGAACAGACGCGTATGGTTTGCGAGGAGTGCTTCTAGCAGCGGGTTCCGACCTCTGAGGCCCACGTTGTAGAGGGCCCAGGCTGGTGTGAAGGGATTGGCGTTCTACTCCACATCTCCGTTCACGGGAAACGGCTTCACCGTTCTATAGAGGCCAGCATTGATTGCGCCGTTTGAAGAGTTCGCCCGTGTGTGGGAGATCGCTTGAGCCTACGTAAGCCGCAGTTCTATAAGTATACTATACACCTGGTCGATACTACTCTAAAGAACTAATCTAAGACACCGCGCGTTGTGAGGCGTCTACCTCAGGCAAATCGGGGCCCCTGGCTGTGCGAATTGAGTGGTCTGATCGGGACTTTGCCGAGTTTGCTGGCGGTCTACGGCTCGTTGACGAAGATGGGCTCAAACGTGAGCAGACTCCTCGTACGGCATCATCCCTACGCGGCCAAGGTTCGGCCCGCCAGGCCTTTCGGCGGACGTCCTATCCGATCTCCGGCAACGCTCTCGAGGCCCCGATGGTGTCCGGGGCCCTCAGTTTGGACCGCTTAACCATGGCCTCGCCTCTCGGCCAACGTTCCGTGGGGCTTCACGACGGTGCTACCGTGGCGCACGGGGGGCGACCCCGGGTACAGGCCCGCTTCTGCAGGCCATGCCCGGCCTCCGAGGCCGGCAGCTGGCTGGCCGCTGGGAGCGCGCGCGACCGCGCTGCCGCCCAGGACCGTAGAGGGCGGCACGCGCGCTATCGCGTGCCGTCGGTGTTGGTATATAGCGGCCGCGCGTCCAGCCGCGTGGGCGGCCTCGGGGTGCGGGCACGCCGCCCACTCGCACCGCGGGCAGGCCACGGGAGCAGGAGGGCCGCCGCACGTCGGCACTCAGCCATCGAGGCGTCCGTGGGGCGGGAGGGCCAGCACAAGTTCAGGGGCGCCGGATGGAGGGGTGGACCCAGCCGGGACGGAGGCCGGGGGCGCCCTCCAGGGCCACGGACCGCCCAGTCGCGGCCCCCGCCTTGTGGGGACTACGTGCGGCTGACGACCCGGCCCGCTACCGGGGCGGGCGTCGCGGATCCCCCGGCCGCGCGCCCCGCCGGCGCCCGCAGGTCAGCCTGGGCGCCGGCGGTTGGCGGCTGCTGGGGCCTCGCCGGCGCCCCCCCCGCCCACTGAGCTGCTCGCAGTACCCGGGTCCCCCCGCGGCCCGCCCCCGCCGTGGGGGGGGGTCGCGGGGGCCCCGGGGCCCCTGGGCGCGCGGGCGGGGGCCTGCCAGCCCTCCCGGGCCCCCGGCCGTTTGGAATGGGACCGCACGGGGGGGGCGCGCGGCCTGCTGGCGACGGAGGGGGAGCCTTTCGCGAGGAGGCCGCATCCTGCCCCCCCGCACCGGACTAGCCGCACCCGGGAGCCGCCCGGGGGTACGGCGGCGTCGCCCGCACTCAGAGTGCGCAGAGCCAGATGGCATGTCCCGGGAGTGCGAGGCCCGGGGACGCCTGCGGAGCCAGGCGGGCGCTCGGCCGGCCCCGGCCCGCGGGAGACCGAATGCGAGGGGGCCACGGCTTGCGCGCGAGCTGGCGGGGCCGGCCTGGGCGGCACCGGCGGCCTGTGCCTCGC     
P       TTTTTTTTTTTAAAGATTATTTATCTATCATAGATCATAATCAATGTTACAACGAAATTTAGTAAAAATATTTTTTAATATAATCTATTAATATATGGGTGGATAGATTGATTAAAAACTTCTTTATAAGAATCATTTTGAGTTATTTGGAATAAATGAATGAAATATGAACTAATTATTTCTATAATACTATGCTTATTTACATTGATACTAATAACTTTTTCATGATGATGAAAGATGTAAACTTTCGGTATTATAGAATTCCACTGAATAATCTAATAGCTTGATCTATAATAAAAACTTTAGATTGAATAGTTATATTATTTGCACATGATTTAAATTTATGGATGATATTAATTCGTCTTTGTTTTAAATTAATTTAAGTAAAAATTGTATACTTTTATTCAAGAGATCTTGACTAATAGATAAATTATCTGGAATATATATAGAAAATATAAATATTGTAATTACAATAATCTGTAATATAATGTTTCGGATAAATTATAATAACTGTTAGATTGACATTATTTAGTTAACGCTTTGTTGTTTAATTCAACAAATTTGAAAATATTCATGTCATTTCCCTATAATAATGTTTACAACTTGTTATTTGTATTATTACTTAAACATTTTAGCCTAATATCCTTATTTGGTACCATTAATTACAATATACAAAGATGCTAATCATTTTATATATAGTAATAAATTATTAAGACTAACTTTTATACTTTTATACTATATGAAAAAATTAGGATACATAAATACTATGAAAAAGGATAAGTACTATGAAATAGATTTGGAATGCACTTTATTATTCGGTACTTGATAATTGCATATTTAAATATAACTTAATGGCCATATAAATATGTCAAACGTGTATTCCAAATATCAAAGTGTAATAATTGGCTAGGATCTTAAAAAATAAACGCGAAGAATAATATTAGAAATTGTTAAAATATAGCCCTCTGTGTACTAATATGTAACATATAACAACAAGACTTCCTTTCCATCGGGAACCACTTGACAAGATGAAAACAATAAGTAATCATACTCCCTTCTGTCTTCGTTTAATATCGCCAAAGCTGACGGTGCCAGCCTTCCCAGTTTTAATAATATGACAATAGTAAACTTAGTTTGTAACGATGGGAAAGTTGATTGAGCTCTAAGTACGAATAAAAGCGCTAATATAATCCAACTATAGAAGCGATATTTCCTAGAAATGCTGTAGAAGCAGTATTTGATCACAGCAAACGATCGAGTATAACCAAACGAGAAGGATTAGGGAAATTCAGACCAGCTCAGTTGTCACTGTTCTTTATTCCATTGGGTCGCAAGTCTCTGGCATCGGGCTGTACGGATATGCTTTTTGATTCATATATGTGCACTCGATTACCAATACTTCCCTAGCCTGCTTCCAGCGCCATGTCCTATGTTTGTTAATACACTCGGTAGGCGCAATACTACATGTGTTTGAGTGAGTAAAGATTAACTCAATAATCGTAGTTGAACATCATAATTTGTTCCACCATTTTCCATACAACTGTGAATTCATTAGTCCTTCTTAAATATTCAAATACACCCTGTACGATAAACCCGCGAATAATTTAAATAGTCTGTATGGATTATCATCGAAGGGTACGATGTTAAAAGCGTCAATTTAGTGTCGCAATCGTCCTGCATTTAATGGACTCTCTAGATTCGATCAACATGAGTATTCGTAAGAATTTCAGTTTTTAGGACAAAGCTGAATAGGACATGCAATAAAATTGTCGATTCCGTATACCTCCATAGCTAAGCTGATTGTTCAATGTGGGATGTCAGAAATCATTGCTTGAGAGCTGTCCTGAACTGAACTTTAACAACATCACTATTCACAACAGTCGGTACCCCTAATAACCATTCGAACACGAGAAGTTGAGAGCTCTAATTCCCGTGAGCTTCTTCTTCCTCTAATAGTCACCATCAACTTGAACCCACTGGTGAGCCATCACGTCCTATATATCACTATGATCCCCCCGGGGGCAGGAAGCGATCATGACGGAGCCGTTGCCGTTATCCAAGTGCGCACCACATCGCCCCGGGTTGCCCCCGTCCCAAGCCCGAAACGGTGTAATCTCGTTGCCACTGTGTCCCCGATCGGCTGGATGCAACCGCATACGCCTTCATTTCCACCCGACGACATCGGCAGAACTTTCAGCGGGCGGCCCATAACGGGTGAGTCACTCATAATTAAGGTACCCGACGAGTCGACATCGTGGGGACTACCCTCGTCAGGGTATGGATATCGGAGGCAGGCGACGGCTACTCCTGCCAGAGCTGTTGCCTTGAGGACCAGTGTCGAGTCTGCTTGCGAGGAGACGGAAGGCGTCTCTATCGTGTCTGCGCTGAGCCTGATTCCGGCAAGCGAACAGACGCGTTTGGTTTGCGAGGGGTGCTTCTAGCAGTGTGATCCGACCTCTAATGCCCACGTTGCAGAGGGCCCGGGCCGGTGTGCAGGGATTGGCGTTCTATTCCACATCTCTGTACACGCGAACCGGTTCCACCGTTCTAAAAAGGCCAGCGTTGATTGTACCGTTTGAAGAATTCGCTCGTGCGTGGGAGATCGCTTGAGCCCACGTAAGGCGCCATTTTATAAGTATACTGTACACCTGGTCGAGACTACTTTAAAGAACCAATCTACGACACCGCGCCTTTTGTGGCGTCTACTTTAGGCAAATCGGGGCCCCTGGCTGTGCGAATTGAGCGGTCCGGTCGGAACTTGCCCGAGTTTGCTGGCGGTCTACGGCTCCTTGTCGGAGAAGGGGTCAAATGTCAGCAGACTCTTCGTACGGCATCATTCCAGCGCGGCTAAGGTTCGGCCCGCCAGGCCTTTTGGCGCACGTCCTATCCGACCTCCGGCATCACTCTCGGGGCCCCGATGGTGTCTCGGGCCCTCAGTGTAGACCGTTTAACCATGGCCTCGCCTATTGGCTAACGGTCCGTGGGTCTTCACGACGGTGTGGCCGTGCCGCGCGGGGGGCGACCCCGGGGACAGGCCCGCTGCAGCAGGCCATGCCCGGCCTCCGAGGCCGGCAGCTGGCTGGCCGCTGAGAGCCCGCGCGACCCCGCCGCCGCCCAGGCCCGCGGAGGTCGGCACCCGCGCTATCGCGTGCCGTCGATGTTGGTATGTAGCGGCCGCGTGTCCAGCCATGTGGGCGGCCTCAGGGCGGGGGCACGCCGCCCCTTCCCGCCGCGGGCAGGCGGCGGGAGCAGGCGGGCCCCCCCACGTCGGCACTCAGCCATTGAGGCGTCCGTGGCGCGGTGGGGCCGGCGCGAGTTCAGGGGCGTCTGATGGAGGCGTGGACCCTGCCCGGACGGAGGCCGGGGGCGCCCTCTAGTGCCACGGACCGCCCCGTCGCGGCCCCCGCCTTGTGCAGACTACGTGCGGCTGGCGACCCGGCCCGCTGCGCGAGCGGGCGTCGCGGATCTCCCGGTCGCGCGCCCCGCCGGCGCCCGCAGGTCAGCCCGGGCGCCGGCGAGTGGCGGGTTCTGGGGCCTCCCCGGCGCCCCCGCCGCGCACTGAGCTGCGCGCAGTACCCGCCTCCGCCCGCGGCCCGCGCCCGCCGTGGGGGGGGCTCGCGGCCGCCCCGGCGCCCCTGGCGGCGCGGGCGGGGGCCTGCCAGCCCTTCCGGGCTCCCGGCCGCTTGGAAGGGGACCGCACGGGGGGCGCACGAGGCCTGCTGGCGACGGGGGGGGGGCCTCTCGCGAGGAGGCCGCAGCCGGCCCCCCCGCACCGAACTAGCCGCACGCCGGAGCCGCCCGGGGGTACGGCGGCGCCGGCCGCACTCAGGGTGCGCGGAGCCAGATGGCGGGCCCCGGGAGTGGGAGGCCCGGGCACGCCGGCGGAGCCAGGCGGGCGCCCGGCCGGCCGGGGCCCGCGCGAGACCGAATGCGAGGGAGTCACGGCTTGCGCGCGCGCTGGCGGGGCCGCCCTGCGAGGCGCCTGCGACTTGTGCCTCGC     
O       TTTTTTTTTTTAAAGATTATTTATCTATCATAAATCATAATCAATGTTACGACGAAATTTAGTAAAAATATTTTTTAATATAATCTATTAATATATGGGTGGATAGATTGATTAAAAACTTCTTTATAGGAATCATTTTGAGTTATTTGGAATAAATAGATGAAATATGGACTAATTATTTCTATAGTACTATGCTTATTTACATTGATACTAATAACTTTTTCATAATGATGAAAGATGTAAACTTTCGGTATTATAGGATTCCACTGAATAATCTAATAGCTTGATCTATAATAAAAACTTTAGATTGAATAGTTATATTATTTGCACATGATTTAAATTTATGGATGATATTAATTCGTCTTTGTTTTAAATTAATTTAAGTAAAAATTGTATACTTTTTTTCAAGAGATCTTGACTAATAGATAAATTGTCTAGAATATATATAGAAAATATAAATATTGTAATTACAATAATCTGTAATATAATGTTTCGGATAAATTATAATAACTGTTAGATTGACATTATTTAGTTAACGCTTTGTTGTTTAATTCAACAAATTTGAAAATATTCATGTCATTTCCCTATAATAATGTTTACATCTTGTTATTTGTATTATTACTTAAACATTTCAGCCTAATATCCTTATTTGGTACCATTAATTACAATATAAAAAGATGCTAATCATTTTATATATAATAATAAATTATTAAGACTAACTTTTATACTTTTACACTATATGAAAAAGTTAGGATACATAAATACTATAAAAAAGGATAAGTACTATGAAGTAGATTTGGAATGCACTTTATTATTCGGTACTTAATAATTGCATATTTAAATATAACTTAGTGGCCATATGAATATGTCAAACATGTATTCCAAATATCAAAGTGTAATAATTGGCTAGGATCTTAAAAAATAAACGCGAAGAATAATGTTAGAAATTGTTAAAATGTAGCCCTCTGTGTACTAATATGTAACATATAACAACAAAACTTCCTTTCCACCGGAGACCACTTGACAAAATGAAAACAATAAGTATTCATGCTCTCTTCTGTATTCGTTTAATGTCGCCAAAGCTGACGGTGCCAGCCTTCCCAGTTTTAATAATCTGACAATAGTAAACACGGTGTGTTACGGTGGGAAAGTTGATTGAGCCCTAAGTACGAATAATAGCACTAGTATAATCCAACTATAGCATCGAAATTTCCTAGAAATGCTGTAAAAGAAGTATTTGATCACAGCAAACGATCGAATAGAACCAAACGAAAAGATTTATGGAAATTCAGACCGGCTCAGTTGTCACGGTTTATTATTCCATTAGGCTGCAAGTCTCTGGCACCAGGCGGTAAGGATATGCTTTTTGATTCACATCTGTGCAGCCGATTACCAACATTTCCTTAGCCTGCTTCCAGCGTCATGCCCTATGTCTATTAATACACTCGGTAGGAACAATACCACATGTGTTTGAGTGAGTAAAGGTTAACTCAAGAATAGTAGTTGAACATCATAATTTGTTCCACCATTTTCCATACAGTTGTGAATTCATTAGTCCTTCTTAACTATTCAAATACACCTTATACGATAAACCCGCGAGTAGTTTAAATAATCTGTATGGATTGTGATCGGATGGTACGATGTTAAAGGCATCAAGTTAGTGTCGAAATCGCCCTGCATTTAATGGACTCTCTAGATTCGATGAACAAGAGTATTCGTAAGAATTTCAGCTTTTAGGACAAAAATGAATAGGACATGCGATAATTTTATCGATTCCGTATACCTCCATAGCTAAGCTGAGTGTTCATTGTGGGATGTCAGAAATCATCGCTTGAGAGCTGTTCTGAACTGAACCTTAACAACATCACTATTTACAACAGCCGGTACCCTTAATAACCATTCGATCACGAGAAGTTGACAGCTCTAATTCCCGTGAGCTTCTTCTTCCTCTAAAGGTCACCATCAACTTAAACCCACTGGGGAGCCATCCCGCCCGATATCTCACTGTGATATCCCCGGGGGCAGGAAGCGACCATGACGGGGCCGATGCCGTTACCCAAGCGCGCACCACATCGCCCCGGATTGCCCCGGTCCTAAGCCCGGAACGGTGTAATCCCGTTGCCACCGTGTTCCCGATCTGCTGGATGCAACCGCATACGCCTTCATTTCTACCCGACGACATCGACAGAACTTTCAGCGGGTGGCCCATAACGGGTGAGTCACTCACATTTAAGGTTCCCCACGAGTCGACATCGTGGGGACTACCCTCGTTAGGGTTGGGGTATCGGTGGCAGGTGACAGCTACTCCCGCGAGAGCTGTTGCCTGGAGGACCAGTGTCGAGCCTGTTTTCGGGGAGACGGATGGCATTTCCATCGTGTCTACGCTGAGCCTGATCCCGATTACCGAACAGACGCGTTTGGTTCGCGAGGGGTGCTTCTAGCAGCGGGCTCCGACCTCTGAGGCCCACGTTGAAGAGGGCCCCGGCCGGTGTGGACGAATTGGCGTTCTACTCCACATCTCGGATCACGGGAACCGGTTCCACCGTTCTATAGAGACCAGCGTTGAGTGTGCCGTTTGAAGAGTTCGCTCGTGCGTGGGAGATCGCTTGAGCCCACGTAAAGCGCCGTTTTATAAGTATACTATACACATGGTCGAGACTACTCTAAAGGACTAATCTACAACATCGCGCCTTGTGTGGCGTCTACCTCAGGCGAATCGGGGCCCCTGGCTGTGCGAATTGAGCGGTCGGGTCGGGACTTCACCGAGTTTGCTGGCTGTCTACAGCTCGTTGCCGAAGAAGGGGTCAACTGAGAGTAGACTCATCGTACGGCATCATCCCAACGCGGCTAATGTTCGGCCCGCGAGGTCTTTAGGCGGACATCCTATCCGACCTCCGGCATCACTCTCGCGGCCCCGATGGTGACTGGGGCCCTCAGTATCGACCGATTAACCATGGCCTCGCCTTTCGGCCAACGTTCCGTGCGCCTTCACGACGATGAAGCCGTGCCGCGCGGGTGGCGACCCCGGGGACAGGCCCGCTGCAGCAGGCCATGCCCGGCCTCCGAGGCCGGGAGCTGGCTCGCCGCTGGGAGCGCGCGCGACCGAGCGGCCGCCTAGACCCGCGGAGGGCCGCACCCGCGCTATCGCGTGCCGCCGATGTTGGTATATAGCGGCCGCGCGTCCAGCCGCGTAGGCGGCCTCGGGGTGGGGGCACGCCGCCCGGTCCCACCGCGGGCAGGCCCCGGGAGCAGGCGGGCCGCTCCACGTCGGCACTCAGCCATCGAGGCGTCCGTGGCGCGGTGGGGCCGGCACTAGTTGAGGCACGCCCGATGGAGGGGTGGACCCTGCCTGGACGGACGCCACGGGCGCCCTCCAGTGCCACGGACCGCCCCGGCGCGGCCCCCGGCTTGTGGAGGCTACGTGCGGCTGCCGACCCAGCCCGCTGCCTGGGCTGGCGTCGCGGATCCCCCGGACGCGCGCCCCGCCGGCGCCCGCAGGTCAGCCCGGGCGCCGGCGAGTGGCGGCTGCTGGGGCCTCACCGGCGGCCCCGCCGCCCACTGAACTGCGCGCAGTACCCGCGTCGCCCCGGGGGCCGCCCCCGCCGTGGGAGGGGGTCGCTGGGGCCCCGCGGCCCCTGGCCGCGCGGGCGGGGGCCTGCCAGCCCTCCCGGGCCCCCGGCCGGTTGGAAATGGACCCCACGGGGGGGGCGCGGGGCCTTCTGGCGACGGGGGGGGGGCCTATCACGAGGAGGCCGCATCCTGCCCCCCCGCACCGGACTAGCCGCACGCGGGAGCCGCCCAGGGGTACGGCGGCGTCGCCCGTACCCAGAGTGCGCTGAGCCAGATGGCGGGCCCCGGGAGTGGGAGGCCCGGGCACGCCGGCGGAGCCAGACGGGCGCGCGGCCGGCCAAGGCCCGCGGGAGACCGAATGCGAGGGGGCCACGGCTTGCGCGCGCGCTGCCGGGGCCGGCCTTCGTGGCCCCTGGGACCTGTGCCTCGC     
N       TTTTTTTTTTTAAAGATTATTTATCTATCATAAATCATAATCAATGTTACAACGAAATTTAGTAAAAATATTTTTTAATATAATCTGTTAATATATGGGTGGATAGATTGATTAAAAACTTCTTTATAAGAATCATTTTGAGTTATTTGGAATAAATAAATGAAATATGAACTAGTTATTTCTATAATACTATGCTTATTTACATTGATACTAATAACTTTTTCATAATGATGAAAGATGTAAACTTTCGGTATTATAGGATTCCACTGAATAGACTAATAGCTTGATCTATAATAAAAACTTTAGATTAAATAGTTATATTATTTGCACATGATTTAAATTTATGGATGAAATTAGTTCGTCTTTGTTTTAAATTAATTTAAGTAAAAATTGTATACTTTTTTTCAAGAGATCTTGACTAATAGATGAATTATCTAGAATATATATAGAAAATATAAATATTGTAATTACAATAATCTGTAATATAATGTTTCGGATAAATTATAATAACTGTTAGATTAACATTATTTAGTTAACGCTTTGTTGTTTAATTCAACAAATTTGAAAATATTCATGTCATTTCCCTATAATAATGTTTACATCTTGTTATTTGTATTATTACTTAAACATTTTAGCCTAATTTCCTTATTTGATACCATTAATTACAATATACAAAAATGCTTATCATTTTATATATAATAATAAATTATTAGGACTAACTTTTATACTTTTACACTATATGAAAAAATTAGGATACATAAATACTATAAAAAAGGATAAGTACTATGAAATAGATTTGAAATGCACTTTATTATTCGGTACTTAATAGTTGCATATTTAAATATAACTTAATGGCCATATAAATATGTCAAACATGTGTTCCAAATATCAAAGTGTAGTAATTGGCTAGGATCTTAAAAAATAAACGCGAAGAATAATATTAGAAATTGTTAAAATATAGCCCTCTGTGTGCTAATATGTAACATATAACAACAAAACTTCCTTTCCAACGGAGGCCACTTGACAAAATGAAAACAATAAGTATTCATGTTCTCTTCTGTGTTCGTTTAACATCGCCAAAGCTGACGGTGCCAGCCTTCCCAGTTTTAGTAATATAACAATAGTAAACTTGGTATGTAACGGTGGGAAAGCTGATTGAGCTTTAAGTACGAATAATAGCGCTAGTATAATCCAACTATAGAAACGACGTTTCCTAGAAATGCTGTAAAAGCAGTATTTGATCGCAGCAAACGATCGAGCATAATCGAACGAGAAGGATTACGGAAATTCAGACCAGCTCAGTTGTCACTGCTCATTATTCCATTCGGTCGCAAGTCTCTGGCATCAGGCTGTAAGGATATGCTTTTTGATTCATATGTGTGCAACCGATTACCAACACTTCCCTAGCCTGCTCCCAGCGTCATGCCCTACGTTTGTTAATACACTCGGTAGATGCAATACGACATGTGTTTGAGTGAGTAAAGCTTAACTTAAAAGTCGTAGTTGAACATCATAATTTGTTCCACCATTTTCCATACAATTGTGAATTCATTAGTCCTTCTTAATTATTCAAATACACCCTGTACGATAAACCCGCAAATAATTTAAATAATCTGTATGGATTGTAATCGGACGGCACGATGTTAGAGGCGTCAAGTTAGTGTCGAAATCGTCCTACATTTAATGGACTCTCTAGATTCGATGAACAAGAGTGTTTGTAAGAATTTCAGCTTTTAGGACAAAGCTGAATAGGACATGCAATAAGATTATCGGTTCCGTATACCCCCATAGCTAAGCTGAATGTTCAGTATGGGATGTCAGAAATCAACGCTTGAGAGCTGTTCTGAACTGAACCTTACCAACATCACTATTTACAACAGTCGGTACCCTTAATAACCATTCGATCACGAGAAGTTGACAGCTTTAATTCCCGTGAGCTTCTTCTTCCTTTAACAGTCACCATCAACTTGAACCCACTGGTGAGCCATCACGTCCTATATTTCACTATGATCGCCCCGGGGGCAGGAAGCGACCATGACAGTGCCGATGCCGTTACCCAAGCGCGCACCACATCGCCCCGGGTTGCCCCGGTCCTAAGCCCGGAACGCTGTAATGACGTTGCCGCCGTGTACCCGATCGGCTGGATGCAACCGCACACGCCTTCATCTCAACCCGACGACATCGGCAGAGCATTCAGCAGGCGGCCCATAACGGGTGAGTCACTCACAATTAAGGTTCCCAGCGAGTCAACATCGTGGGGACTGCCCTCGTAAGGGTTTGGATATCGGAGGCAGGTGGCAGCTACTCCCGCGAGAGCTGTTGCCTCGACGACCAGTGTCCAGCCTGCGTTCGAGGAGACGGGTGGCATCTCTATCGTGTCTGCGCTGAGCCTGATCTCGGTAAGCGAACAGACGCGTCTGGTTTGCGAGGAGTGCTTCTAGCAGCGGGGTCCGACCTCTGAGGCCCACGTTGTAGAGGCCCCGGCCCGGTGTGAAGGGATTGGCGTTCTAGTCCACATCTCCGGACACGGGAACCGGTTCTACCGTTCTATAGAGGCCAGCGTTGACTGTGCCGTTTGAAGAGTTCGCCCGTGCGTGGGAGATCGCTGGAGCCCACGTAAAGCGCCGTTATATCAGTATACTGTACACCTGGTCGACACTACTCTAAAGAACTACTCCAGGACATCGCGCCTTATGTGGCGTCCACCTCAGGCGAATCGGGGCCCCTGGCTGTGCGAATTGAGCGTCCCGATCGGAACTTGGCCGAGTTTGCTGGCTGTCTACGGCCCTTTGACGAAGAAGGGTTCAAATGCAAGCAGACTCCTCGTACGGCATTATCCCAACGCGGCTAATGTTCGGCCCGCCAGGCCTTTCGGCGGACGTCCCATCCGACCTCCGGCATCACTCTCGCGGCCCCGATGGTGTCTGGGGCCCTCAGTCTTGACCGGTTAACCATGGCCTCGCTTGTCGGCCAACGTCCCGTGGGGCTTCACGACGGTGTGGCCGTGTCGCGCGGGGGGCGACCCCGGGTACAGGCCCGCTCCAGCAGGCCATGCCCGGCCTCCGAGGCCGGGAGCTGGCTGGCCGCTGGGAGCTCGCGCGACCGGGCCGCCGCCCAGCTCCGTGGAGGCCGGCACACGCGCTATCGCGTGCCGCCGATGTTGGTTTCTAGCGGCCGCGCGTGCAGCCCCGTGGGCGGCCCCCGGGCGCGGGCACGCCGCCCCCTGCCCCCGCGGGCAGGCACCGGGAGCAGGCGGGCCTCCGCACGTCGGCACTCAGCCATCGAGGCGTCCGTGGAGCGGAGGGGCCGGGGCCAGTTCAGGGGCGGCCGATGCAGGGGTGGACCCTGCCCGGACGGAGGCCAGGGGCGCCCTCTATTGCCACGGACCGCCCGGTCGCGGCCCCCGCCTTATGGGGACTACGTGCGGCTGCCGACCCGGCCCGCTACCGGCGCGGGCGTCGCGGATCCCCCGGTCGCGCGCCCCGCCGGCGCCCGCAGGTCAGCCTGGGCGCCGGCGATTGGCGGCTGCTGGTGCCTCACCGGCGCCCCCGCCGCCCACTGAACTGCCCGCAGTACCCGCGTCTACCCGCGGCCCGCGCCTGCCGTGGGTGGGGCTCGCCGTGGCCCCGCAGCCCCTGGTCGCGCGGGCGGGGGCCTGCCAGCCCTCCCGGGCTCCCGGTCGGTTGGAAGGGGACCGCACGGGGGGGACGCGCGGCCTGCTGGCGACGGGGGGGGAGCCTCTCGCGAGGAGGCCGCATCCGGCCCCCCCGCACCGAACTAGCCGCACGCGGGAGCCGCCCAGGGGTACGGCGGCGTCGCCCGCACTCAGGGTGCGCGGAGCCAGATGGCGGGCCCCAGGAGTGGGAGGCCCGGCCACGCCTGCGGAGCCGGCCGGGCGCCCGGCCGGCCGAGGCCCGCGCGAGACCGAATGCGAGGGGGTCACGGCTTGCACGCGGGCTGGCGGTGCCGCCCTCCGCGGCTCCCGCGGCTTGTGCCTCGC     
M       TTTTTTTTTTTGAAGATTATTTATCTATCATAAATCATAATCAATGTTACAACGAAATTTAGTAAAAATATTTTTTAATATAATCTATTAATATATGGGTGGATAGATTGATTAAAAACTTCTTTATAAGAATCATTTTGAGTAATTTGGAATAAATAAATGAAATATGTACTAATTATTTCTATAATACTATGCTTATTTACATTGATACTAATAACTTTTTCATAATGATGAAAGATGTAAACTTTCGGTATTATAGAATTCCACTGAATAATCTAATAGCTTGATCTATAATAAAAACTTTAGATTGAATAGTTATATTATTTGCACATGATTAAAATTTATGGATGATATTAATTCGTCTTTGTTTTAAATTAATTTAAGTAAAAATTGTATACTTTTTTTCAAGAGATCTTGACTGATAGATAAATTATCTTGAATATATATAGAAAATATAAATATTGTAATTACAATAATCTGTAATATAATGTTTCGGATAAATTATAATAACTGTTAGATTGACATTATTTAGTTAACGCTTTGTTGTTTAATTCAACAAATTTGAAAATATTCATGTCATTTCCCTATAATAATGTTTACATCTTGTTATTTGTATTATTACTTAGACATTTTAGCCTAATATCCTTATTTGATACCATTAATTACAATATACAAAGATGTTGATCATTTTATATATAATAATAAAATATTAAGACTAACTTTTATACTTTTACACTATATGAAAAAATTAGGATACATAAATACTATAAAAAAGGATAAGTACTATGAAATAGATTTGAAATGCACTTTATTATTCGGTACTTAATAATTGCATATTTAAATATAACTTAGTGGCCATATGAATATGTCAAACATGTATTCCAAATATCAAAGTGTAGTAATTGGCTAGGATCTTAAGAAATAAACGCGAAGAATAATATTAGAAATTGTTAAAATGTAGCCCTCTGTGTGCTAATGTGTAACATATAACAACAAAACTTTCTTTCCATCGGGGGCTACTTGACAAAATGAAACCAATAAGTATTCATGCTCTCTTCTGTATTCGTTTAATCTCGCCAAAGCTGACGGTGCCAGCCTTCCCAATTTTAATATTATAACAATAGTAAACTCGGTGTGTTACGGTGGGAAAGTTCATTGAACTTTAAGTACGAATAAAAGCGCTGGTATAATCCAACTATAGAAACGACCTTTCCTAGAAATGCTGTAAAAGCAGTATTTGACCACAGCAAACGATCGAGTTTAATCAAACGAAAAGAGTTAGGGAAATTCAGGCCAGCTTAGTTGTCACGGTTCATTATTCCATTAGGTCGCAAGTCTCTGGCATCCGGCAGTAAGGATATGCTTTTTGATTCATATATGTGCACTCGATCACCAATACCTCTTTAGCCTGCTTCCAGCGTCATGCCTTACGTTTGTTAATACACTCGGTAGGTTCAATACAACATGTGTTTGAGTGAGTAAAGATCAACTTAAAAATCGTAGTTGAGCATCACAATTTGTTCCACCATTTTCCATACAATTGTAAATTCATTAGTCATTCTTAAGTATTCAAATACACCCTGTACGATAAGCCCGCGACTAGTTTAAATAGTCCGTATGGATTATCATCGAATAGTACGATGTTAAAGGCATCAATTTAGTGTCGAAGTCGTCCTACATTTAATGGACTCTCTAGATTTGATGAACAGGAGTGTTCGTAAGAATTTCAGCTTCTAGGACAAAAATGAATAGAACATGCAATAAATTTGTCGATTCCATATACCTCTATAGCTAAGCTGAATGTTCAGTGTGGGATGTCAGAAATCATCGCTTGAGAGCTGTTCTGAATTGAACACTATCAACATCACTTTTCACAACAGTCGGCACCCATAATAACCATTCGACCACAGGCAGTTGACAGCTTTAATTCCCGTGAGCTTCTTCTTCCTTTAACAGTCACAATCAACTTGAATCCACTGGTGAGCCATCACGTCCTATACCTCACTATGATCTCCGCGAGGGCAGGAAGCGACTATGACAGTGCTGATGCCGTTATCCGAGCGCGCACCACATCGCCCCGGGTTGCCCCGGTACTAAGCCCGGAACGGTGTAATCGCGTTACCACCGTGTTCCCGATCGGCTGGATGCAACCGCATACGCCTTCATTTCTACCCGACGTCATCGGCAGAACTTTCAGCAGGCGGCCCATAACGAGTGAGTCACTCACAGTTAAGGTTCTCCATGAGTCGACATCGTGGGGACTCCCCTCGTGGGGGTCTGGGTTTCGGGGGCAGGTGGCGGCTACTTCTGCAAGAGCTGTTGCCTAGAGGACCAGTGTCAAGACTGCTTCCGAGGAAACGGGCGGCAACTCTATCGTGTCTACGCTGGGCTTGATCCCGATGAGCGAACAGACGCGTTTGGTTCGCGAGGAGTGCTTCTAGCAGCGCGATCCGACCTCTGAGGCCCACGTTGCAGAGGGCCCTGCCCGGTGTGGACGGATTGGCGTTCTACTCCACATCTCCGGCCACGGGAATCGGTTCCACCGTTCTACAGAGGCCAGCGTTGATTGTACCGTTTGAAGAGTTCGCTCGTGTGTGGGAGATCGCTCGAGCCCACGTAAGGCGCCGTTCTATAAGTATACTTTACACCTGGTCGATACTACTCTAAAGAACCATTCTATGACATCGCGCCTTCTGTGGCGTCTACCTCAGGCTAATCGGGGCCCCTGGCTGTGCGAATTGAGGGTCCTGCTCGGTACTTCACCGAGTATGCTGGCGGTCTACGGCTCGTTGCCGAAGATGGGTTCAAATGGAAGCAGACTCGTCGTACGGCATCATCCCAAAGCGGCTAATGTTCGGCCCGCCAGGCCTTTCGGCGGACGTCCTATCCGACCTCCGGCATCACTCTCGCGGCCCCGATGGTGTCTGGGGCCCTCAGTTTAGACCGATTAACCATGGCCCCGCCTGTTGGCCAACGTTCCGTGGGACTTCACGGCGGTGTGGCCGTGCCGCGCGGGGGGCGACCCCGGGAACAGGCCAGCTCCAGCAGGCCATACCCGGCCTCCGAGGCCGGGAGCTGGCTCGCCGCTGGGAGCGCGCGCTACCAAGCCGCCGCCTAGGCCCGCAGAGGCGGGCACCCGCGCTATCGCGTGCCGCCGGTGTTGGTGTGTAGCGGCCGCGAGTCCAACCGAGTTGGCGGCCGCGGGGCGTCGGCACGCCGCCCTCTCCCGCCGCGGGCAGGCCCCGGAAGCAGGCGGGCCGCGGCACGTCGGCACTCAGCCATCGAGGCGTCCGTGGCGCGGCCGGGCCGGCGCAAGTTCAGGGGCGGCGGATGGAGGGGTGGACCCTGCCCGGACGGAGGCCAGGGGCGCCCTCCAGCGCAACGGACCGCCCGGCCGCGGCCCCCGCCTTATGGGGACTACGTGCGGCTGCCGACCCCCCCCGCTACCAGAGCAGGCGTCGCGGATCCCCCGGTCGCGCGCCCCGCCGGCGCCCGCAGGTCAGCCTGGGCGCCGGCGATTGGCGGCTCCTGGGGCCTCACCGGCGCCCCCCCCGCCCACTGAGCTGCGCGCAGTACCCGCCTCCGCCCGCGGCTCGCCCCGGCCGTGGGGGGGGCTCGCGGGTGCCCCGCGGCCCCTGGCGGCGCGGGCGGGGGCCTGCCAGCCCTCCCGGGCCCCCGGCCGGTTGGAAAGGGACCTCACGGGGGGGGCGCTCGGCCTGCTGCCGACGGAGGGGGAGCCTCTCCCCAGGAGGCCGCACCCTGCCCCCCCGCACCGAACTAGCCGCACCCCGGAGCCGCCCTGGGGTACGGCGGCGTCGCCCGGACTCAGAGTGCGCGGAGCCAGATGGCGCGCCCCGGGAGTGGGAGGCCCGGCCACGCCCGCGGAGCCGGGCGGGCGCTCGGCCGGCCAGGGCCCGCGGGAGACCGAATGCGAGGGGGGCATGGCTTGCGCGCGTGCTGGCGGGGCCGCCCTTCGCGGCGCCCGCGCCCTGTGCCTCGC     
L       TTTTTTTTTTTAAAGATTATTTATCTATCATAGATCATAATCAATGTTACAACGAAATTTAGTAAAAATATTTTTTAATATAATCTATTAATATATGGGTGGGTAGATTGATTAAGAACTTCTTTATAAGAATCATTTTGAGTTATTTGGAATAAATAAATGAAATATGAACTAATTATTTCTATAATACTATGCTTATTTACACTGATACTAATAACTTTTTCATAATGATGAAAGATGTAAACTTTCGGTATTATAGAATTCCACTGAATAATCTAATAGCTTGATCTATAATAAAAACTTTAGATTGAATAGTTATATTATTTGCACATGATTTAAATTTATGGATGATATTAATTCGTCTTTGTTTTAAATTAATTTAAGTAAAAATTGTATACTTTTTTTCAAGAGATCTTGGCTAATAGATAAATTGTCTAGAATATATATAGAAAGTATAAATATTGTAATTACAATAATCTGTAATATAATGTTTCGGATAAATTATAATAACTGTTAGATTAACATTATTTAGTTAACGCTTTGTTGTTTAATTCAACAAATTTGAAAATATTCATGTCATTTCCCTATAATAATGTTTACATCTTGTTATTTGTATTATTACTTAAACATTTTAGCCTAATATCCTTATTTGATACCATTAGTTACAATATACAAAGATGCTAATCATTTTATATATAATAATAAAGTATTACGACTAACTTTTATACTTTTACACTATATGAAAAAGTTAGGATACATAAATACTATGAAAAAGGATAAGTACTATGAAATAGATTTGAAATGCACTTTATTATTCGGTACTTGATAATTGCATATTTAAATATAACTTAATGGCCATATAAATATGTCAAACGTGTATTCCAAATATCAAAGTGTAATAATTGGCTAGGATCTTAAAAAATAAACGCGAAGAATAATTTTAGAAATTGTTAAAATATAGCCCTCTGTGTACTAATATGTAACATATAACAACAAAACTTACTTTCCACCGGAGGCTACTTGACGAAATGAAAACGATAAGTACTCATTTTCTCTTCTGTGCTCGTTTAACGTCGCCAAAGCTGACGGTGCCAGCTCTCCCAGTTTTAATAGTATGACAATAGTAAACCTGGTATGTCTCGGTGGGAAAGCTGATTGAGCTCTATGTACGAATAACAGCGCTATTATAATCCAACTATAGAAACGACGATTCCTAGAAATGTTGTAAAAGCAGTATTTGATCACAGCAAACGATCGAGTATAATCAAACGAAAAGAGTTACGGAAATTCAGACCAGCTTAGTTATCACAGTTAATTATTCCATTAGGCCGCAAGTCTCTGGCATCAGGCCGTAAGGATATGCTTTTTGATTCATATGTGTGCACACGATCACCAATATTTCTTTAGCCTGCTTCCAACGTCATGCCCTATGTTTGTTAATACCCACGGTAGCACCAATACAACATGTGTTTGAGTGAGTAAAGATCAACTTAACAACTGTAGTTGAACACCAAAATCTGTTCCACCATTTTCCATACAATTGTGAATTCATTAATCTTTCTTAAATATCCAACTATACCCTGTACGATAAACCCGCGAGTAGTTTAAATAATCAGCGTGGATTGTAATCGAATAGGACAATGTTAAAGGCATCAATTTAGTGTCGAAATCGTCCTACATTTAGTGGACTCTCTAGATTCGATGAACAAGAGTATTCGTAAGGATTTCAGCTTGTAGGACAAAAGTGAATAGAACATGCAATAAAATTATCGATTCCGTATACCCCCATAGCTAAGCTGAATGTTCAATATGGGATGTCAGAAATCATTGCTTGAGAGCTGTTCTGAACTGAACATTACCAACATCGCTATTTACAACAGTCGGTACCCTTAATAAACATTCGATCACGAGTAGATGACAGCTTTAATTCCCGTGAGCTTCTTCTTCCTTTAACCGTCACCATCAACTTGAACCCACTGGTGAGCCATCACGTCCAATATTTCACTATGATCCCCGCGCGGGCAGGAAGCGATCATGACGGTGCTGATGCTGTTAACCGAGCGCGCACCACATCGCCCCGGGTTGCCCCGGTTCTAAGCCCGGAACGGTGTAATTACGTTTCCACCGTGTTCCCGATCGGCTGGATGCAACCGCATACGCCTTCATTTCCACCCGACGACATCGGCAGAGCTTTCATCGGGTGGCCTATAACGGGTGAGGCACTCACAATTAAGGTTCCCCACGAGTCAACATCGTGGGGACTACCCTCGTCGGGGTTCGGGTGTCGGGGGCAGGTGACGGCTACTCCTGCGAGAGCTGTTGCCTGGAGGACCAGTGTCGAGCCTGCTTACGAGGAGACGGTCGGCAATTCTATTGTGTCTCCGCTGAGCCTGATCCTGGTAAGCGAACAGACGCGTTTGGTTTGCGAAGAGTGCTTCTAGCAGCGGGGTCCGACCTCTGAGGCCCACGTTGGAGAGGTCCCGGCCCGGTGTGGATGGATTGGCGTTCTACTCCATATCTCTGATCACGGGAATCGGTTCCACCGTTCTAAAGAGGCCAGCGTTGATTGCGCCGTTCGAAGAGTTCGCCCGTGCGTGGGAGATCGCTAGAGCCCACTTAAAGCGCCGTTATATAAGTATACTATACACCTGGTCGAGACTACTCTAAAGAACCATTCTATGTCACCGCGCCTTGTGTGGCGTCTACCTCAGGCAAACCGGGGCCCCTGGCTCTGCGAATTGAGCGGCCAGGTCGGGACTTTTCCGAGTTTGCTGGCCGTCTACGGATCGTTGCCGAAGAAGGGTTCAAATGCGAGCAGACTCTTCGTACGGCATCATCCCAACGCGGCCAATGTTCGGCCCGCCAGGCCTTTCGGCGGACGTCCTATCCGACCTCCGGCATCACTCTCGCGGCCCCGATGGTGTCTGGGGCCCTCAGTCTAGACCGGTTAACCATGGCCTCGCATGTCGGCCAACGCTCGGTGTGGCTTCACGACGATACGGCCGTGGCGCGCGGGGGGCGACCCCGGGCACAGGCCTGCTGCAGCAGGCCATCCCCGGCCTCCGAGGCCGGTAGCTGGCTGGCCGCTGGGAGCGCGCGCCACCGGGCCGCCGCCCAGGCCCGCCGAGGGCGGCACCCGCGCTATCGCGTGCCGACGATGTTGGTATGTAGCGGCCGCGCGTCCAGACGCGTTGGCGGCCTCGGGCCGTGGGCACGCCGCCCGCTCCCGCCGCGGGCAGGCGGCGGGAGCATGCGGGCCGCCACACGTCGGCACTAAGCCATCGATGCGTCCGTGGCGCGGTGGGGCCGGCGCAAGTTTAGGGCCGACTGATGGAGGCGTGGACCCTGCCCGGACGGAGGCCAGGGGCGCCCTCCAGGGCCACGGACCGCCCATCCGCGGCCCCCGCCTTGTGGGGACTACGTGCGGCTGCCGACCCGTCCCGCTCCCGGGGCGGGCGTCGCGGATCGCCCGGACGCGCGCCCCGCCGGCGCCCGCAGGTCAGCCGGGGCGCCGGCGATTTGCGGCTGCTGGGGCCTCTCCGGCGGCCCCCCCGCCCACTGAACTGCTCGCAGTACCCGCATCGTCCCGCGGCCCGCCCCCGCCGTGGGCGGGGGTCGCGGAAGCCCCGCGGCCCCTGGACGCGCGGGCGGGGGCCTGCCAGCCCTCCCGGGCCCCCGGCCGGTTGGAATCGGACCGCACGGGGGGACCACGCGGCCTGCTGACGACGGAGGGGGAGCCTCTCGCGAGGAGGCCGCACCCCGCCCCCCCGCACCGGACTAGCGGCACACGGGAGCCGCCCAGGGGTACGGCGGCGTCGCCCGTACTCAGAGTGCGCGGAGCCAGATGGCGGGCCCCGGGAGTGAGAGGCCCGGGTACGCCCGCGGAGCCAGCCGGGCGCTCGGCCGGCCGGGGCCCGCGAGAGACCGAATGCGAGGGAGTCACGGCTTGCGCGCGGGCTGCCGGGGCCGCCCTCTGCGTCGCCGGCGGCCTGTGCCTCGC     
K       TTTTTTTTTTTAAAGATTATTTATCTATCATAAATCATAATCAATGTTACAACGAAAATTAGTAAAAATATTTTTTAATATAATCTATTAATATGTGGGTGGATAGATTGATTAAAAACTTCTTTATAGGAATCATTTTGAGTTATTTGGAATAAATAAATGAAATATGAACTAGTTATTTCTATAATACTATGCTTATTTACATTGATACTAATAACTTTTTCATAATGATGAAAGATGTAAACTTTCGGTATTGTAGAATTCCACTGAATAGTCTAATAGCTTGATCTATAATAAAAACTTTAGATTAAATAGTTATATTATTTGCACATGATTTAAATTTATGGATGATGTTAATTCGTAATTGTTTTAAATTAATTTAAGTAAAAATTGTATACTTTTTTTCAAGAGATCTTGACTAATAGATGAATTATCTAGAATATATATAGAAAATATAAATATTGTAATTACAATAATCTGTAATATAATGTTTCGGATAAATTATAATAACTGTTAGATTGACATTATTTAGTTAACGCTTTGTTGTTTAATTCAACAAATTTGAAAATATTCATGTCATTTCCCTATAATATTGTTTACATCTTGTTATTTGTATTATTACTTAAACATTTTAGCCTAATATCCTTATTTGATACCAATAATTACAATATACAAAGATGCTAAACATTTTATATATAATAATAAAATATTAGGACTAACTTTTATACTTTTACACTATATGAAAAAATTAGGATACATAAATACTATAAAAAAGGATGAGTACTATGATATAGATTTGAAATGCACTTTATTATTCGGTACTTAATAATTGCATATTTAAATATAACTTAATGGCCATATAAATATGTCAAACATGTATTCCAAATATCAAAGTGTAATAATTGGCTAGGATCTTAAAAAATAAACGCGAAGAATAATATTAGAAATTGTTAAAATATAGCCCTCTGTGTGCTAATGTGTAACATATAACAACAAAACTTCCTTTCCATCGGAGGCTACTTGACAAGATGAAAACAATAAGTGTTCATGCTCCCTTCTGTATTCGTTTAATATCGCCAAAGCCGACGGTGCCAGCCTTCCCAATTTTACTAATATAACAATAGTAAACTCAGTATGTTACGATGGGAGAGCTGATTGAGCTCTACGTACGAATAACAGCACTAATATAATCCAACTATAGAAGCGATTTTTCCTAGAAATGCTGTAAAAGCAGTATTTGATCACAGCAAACGATCGAGTATAATCCAAAGAAAAGAATTATGGGAATTCAGACCGGCTCAGTTATCACCGTTTATTATTCCATTGGGTCGCAAGTCTCTGGCACCAGGCAGTAAGGATATGCTTTTTGGTTCATATGTGTGCACTCGATTACCAATACATCTCTAGCCTGCTTCCAACGTCATGCCCTATGTTTGTTAATACACTCGGTAGACATAATACAACATGTGTATGAGTGAGTAAAGATTAACTTAACAGCTGTAGTTGAACATCATAATTTGTTCCACCATTTTCCATACAACTGTAAATTCATTAGTCCTTCTTAAATATACAAATACACTCTGTACGATAAACCCGCGAATAGTTTAAATATTCTGTATGGATTGTTATCGGATAGTACAATGTTATAGGCGTCAATTTAGTGTCGAAGTCGTCCTCCATTTAGTGGACTCTCTAGATTTGATGAACAGGAGTGTTCGTAAGGATTTCAGCTTATAGGACAAATGTGAATAGGACATGCAATAAAATTGTCGATTCCGTATACCTCCATAGCTGAGCTGAGTGTTCAGTGTGGGATGTCAGAAATCACCGCTTGAGAGCTGTTCTGCAATGAACCTTATCAACATCACTATTCACAACAGTCGGTATCCTTAATAACCATTCGATCACGAGAAGATGAAAGCTCTAATCCCCGTGAGCTTCTTCTTCCTCTAACGGTCACCATCAACTTTAACCCACTGATGAGCCATCACGTCCTATATCTCACTGTGATTTCCCCGGGGGCAGGAAGCGACCATGACGGTGCCGATGCCGTTAACCGAGTGCGCACCACATCGCCCCGGGTTGCCCCGGTCCTAAGCCCGGAACGGTGTAATTACGTTACCACTGTGTACCCGATCGGCTGGGTGCAACCGCATCCGCCTTCATTTCCACCGGACGACATTGTCAGAACCTTCAGCGGGCGGCCCATAACGGGTGAGTCACTCAAAATTAAGGGTCTCCACGAGTCTACATCGTGGGGACTACCCTCGTCAGGGTATGGGTCTCGGGGGCAGGAGGCGGCTGCTTCTGCAAGAGCTGTTGCCTGGAGGACCAGTGTCAAGCCTGCTTCCGAGGAGACGGGGGGCATCTCTATCGTGTCTCCGCTGGGCCTGATCCCGGTAAACGAACAGACGCGTATGGTTCGCGATGAGTGCTTCTAGCAGCGGGTTCCGATCTCTGAGGCCCACGTTGGAGAGGGCCCGGCCCGGTGTGGAAGGATTGGCGTTCTAGTCCACATCTCAGCTCACGGGAATCGGTTCCACCGTTCTATAGAGGCCAGCATTGATTGTACCGTTTGAAGAGTTCGCCCGTGAGTGGGAGATCGCTCGAGCCCACGTAAATCGCCATTGTATAAGTATACTAAACACCTGGTCGAAACTACCCTAAAGAACGACCCTATGACATCGCGCCTTGTGTGGCGTCTACCTTAAGCAAATCGGGGCCCCTGGCTGTGCGAATTGAGCGGCCCGGTCGGAACTTCACTGAGTTTGCTGGCAGTCTACGGCTCGTTGTCGAAGAAGGGCTCAAGTGCGAGCAGACTCCTCGTACGGCATCATTCCAGCGCGGCTAACGTTCGGCCCGCCAGGCCTTTCGGCGGACGTCCCATCCGACCTCCGGCATCACTCTCGCGGCCCCGATGGTGTCCGGGGCCCTCAGTTTAGACCGATTAACCATGGCCTCGCCTCTAGGCCAACGATCCATGGGCCTTCACGACGGTGTCGCCGTGCCGCGCGGGGGGCGACCCCGGCTACAGGCCCGCTGCAGCAGGCCATGCCCGGCCTCCGAGGCCGGGAGCTGGCTGGCCGCTGGGAGCGCGCGCGACCCGGCCGCCGCCCAGGCCCGTGGAGGCGGGCACCCGCGCTATCGCGTGCCGCCGGTGTTGGTCTGTAGCGGCCGCGGGTCCAACCGCGTGGGCGGCCTCAGGGCGCGGGCACGCCGCCCTATCCCGCCGCGGGCAGGCTACGGTAGCAGGCGGGCCGCCCCACGTCGGCACTTAGCCATCGAGGCGTGCGTGGCGCGGCGGGGCCGGCCCAAGTTCAGGGGCGGCGGATGGAGGGGTGGACCCTGCCCGGACGGAGGCCAGGGGCGTCCTCTAGTGCCACGGACCGCCCGTTCGCGGCCCCCGCCTTGTGGGGACTACGTGCGGCTGCCGACCCGACCCGCTCCCGGGGCGGGCGTCGCGGATCCCCCGGACGCGCGCCCCGCCGGCGCCCGCAGGTCAGCCAGGGCGCCGGCGACTAGCGGCTCCTGGAGGCTCGCCGGCGCCCCCCCCGCCCACTGAGCTGCGCGCAGTACCCGCCTCCGCCCGCGGCCCGCCCCCGCCGTGGGTGGGGCTCGCGGGGGCCCCGCGGCCCCTGGCGGCGCGGGCGGGGGCCTGCCAGCCCTCCCGGGCCCCCGGGCGTTTGGAAAAGGACCCCACGAGGGGCGCTCCGGGCCTGCTGGCGACGGCGGGGGAGCCTCTCGCCAGGAGGCCGCACCCTGCCCCCCCGCACCGGACTAGCCGCACGCGGGAGCCGCCCCGGGGTACGGCGGCGTCGGCCGCACTCAGTGTGCGCAGAGCCAGATGGCGAGGCCCGGGAGTGGGAGGCCCGGGCACGCCCGCGGAGCCGGACGGGCGCTCGGCCGGCCGAGGCCCGCGGGAGACCGAATGCGAGGGGGTCAGAGCTTGCGCCCGTGCTGCCGGGGCCGCCCTGCGCGACGCCGGGGCCCTGTGCCTCGC     
J       TTTTTTTTTTTAAAGATTATTTATCTATCATAAATCATAATCAATGTTACAACGAAATTTAGTAAAAATATTTTTTAATATAATCTATTAATATATGGGTGGATAGATTGATTAAAAACTTCTTTATAAGAATCATTTTGAGTTATTTGGAGTAAATAGATGAAATATGAACTAATTATTTCTATAGTACTATGCTTATTTACATTGATACTAATAACTTTTTCATGATGATGAAAGATGTAAACTTTCGGTATTATAGAATTCCACTGAATAATCTAATAGCTTGATCTATAATAAAAACTTTAGATTAAATAGTTATATTATTTGCACATGATTTAAATTTATGGATGATATTAATTCGTCTTTGTTTTAAATTAATTTAAGTAAAAATTGTATACTTTTTTTCAAGAGATCTTGACTAATAGATGAATTATCTAGAATATATATAGAAAATATAGATATTGTAATTACAATAATCTGTAATATAATGTTTCGGATAAATTATAATAACTGTTAGATTGACATTATTTGGTTAACGCTTTGTTGTTTAATTCAACAAATTTGAAAATATTCATGTCATTTCCCTATAATAATGTTTACATCTTGTTATTCGTATTATTACTTAAACATTTTAGCCTAATATCCTTATTTGATACCATTAATTACAATATATAAAGATGCTAATCATTTTATATATAATAATAAAATATTAGGACTAACTTTTATACTTTTACACTATATGAAAAAGTTAGGATACATAAATACTATGAAAAAGGATAAGTACTATGAAATAGATTTGGAATGCACTTTATTATTCGGTACTTAATAATTGCATATTTAAATATAACTTAGTGGCCATATAAATATGTCAAACATGTATTCCAAATATCAAAGTGTAATAATTGGCTAGGATCTTAAAAAATAAACGCGAAGAATAATATTAGAAATTGTTAAAATATAGCCCTCTGTATACTAATATGTAACATATAACAACAAAACTTCCTTTTCACCGGATGCTACTTGACAAAATGAAAACAATAAGTATTCATGTTCACTTCTGTATTCGTTTAAAATCGCCAAAGCTGACGGTGCCAGCCCTCCCAGTTTTAATAATATAACAATAGTAAACTTGGTGTATTACGGTGGGAAAGCTGGTTGAGCCCTATGTACGAATAACAGCGCTAGTATAATCCAACTATAGCAACGATATTTCCTAGAAATGCTGCAAAAGCAGTATTTGATCACAGCAAACGATCGAGTAAAATCGAACGAGAAGACTTATGGGAATTCAGACCAGCTTAGTTGTCACTGTTCATTATTCCATTAGGCCGCAAGTCTCTGGCATCGGGCAGTAAGGATATGCTTTCTGATTCATATGTGTGCACTCGATTACTAAGACTTCTCTAACCTGCTTCCACCGTCATGCCCTATGTTTGTTAATACACGCGGTAGGCACAATACAACATGTGTTTGAGTGAGTAAAGCTTAACTTAACAGTGGTAGTTGAGCATCATAATTTGTTCCACCATTTTCCATACATCTGTGAATTCATTAGTCATTCTTAAATATTCAAATACACTCTATACGATAAGCCCGCGAATAGTTTAAATAATCTGCGTGGATTATAATCGGACAGAACGATGTTAAAGGCGTCAACCTAGTGTCGGAATCGTCCTACATTTAATGGACTCTCTAGATTCGATGAACAAGAGTATTCGTAAGGATTTCAGTTTGTAGGACAAATATGAATAGGACATGCAATAAATATATCGATTCCGTATACCCCCATAGCAAAGCTGAGTGTTCAATGTGGGATGTCAGAAATCATCGCTTGAGAGCTGTTCTGAACTGAACCCTATCAACATCACTATTCACAACAGTCGGTACCCTTAATAACCATTCGATCACGAGAAGTTGACAGCTTTAATTCCCGTGAGCTTCTTCTTCCTTTAACTGTCAACATCAACTTGAACCCACTGGTGAGTCATTACGTCCTATATATCACTATGATCTCCGCGGGGGCAGAAAGCGACCATGACGGTGCTGAAGCGGTTATCCGAGTGCGCATCACATCGCCCCGGGTTGCCCCGGTCCTAAGCACGGAACGGTGTAATCCCGTTACCACCGTGTTCCCGATCGGCTGGATGCAACTGCATCCCCCTTCATTTCCACCCGACGACATCGGGAGACCTTTCAGCGGGCGGCCCATAACGAGTGAGTCACTCACAATTAAGGATCCCCACGAGTCGACATCGTGGGGACTACCCTCGTCAGGGTACGGGTATCGGGGGCAGGTGGCGGCTACTACCGCTAGAGCTGTTGCCTTGAGGACCAGTGTCGAGCCTGGTTCCGAGGAGACGGGTGGCATCTCCATCGTGTCTACGCTGAGCCTGATCCCGGTAAGCGAACAGACGCGTTTGGTTTGCGAGGGGTGCTTCTAGCAGCGAGATCCGACCTCTGAGGCCCACGTTGCAGAGGACCCAGTCCGGTGTGGAAGCATTGGCGTTCTACTCCAGATCTCGGGTCACGGGAAACGGTTCCACCGTTCTATAGAGGCCAGCATTGATTGTGCCGTTTGAAGATTTCGCCCGTGTGTGGGAGATCGCTTGAGCCTACATGAGACGCCATTTTATAAGTATACTATACACCTGGTTGAGACTACTCTAAAGAACTAGTCTAAGACACCGCGCCTTGTGTGGCGTCTACCTCAGGCGAACCGGGGCCACTGGCTGTGCGAATTGAGCGGCCCGGTCGGGACTTCACCGAGTTTGCTGGCGGTCTACAGCTCGTTGCGGAAGAAGGGTTCAAATGGGAGCAGACTCGTCGTACGGCATGATCCCAACGCGGCTAATGTTCGGCCCGCCAGGCCTTTCGGCGGACCTCCAATCCGACCTCCGGCATCACTCTCGTGGCCCCGATGGTGTCTGGGGCCCTCAGTCTAGACCGGTTAACCATGGCCTCGCTTTTCGGCCAACGTTCCATGGGGCTTCACAACGGTGCAGCCGTGGCGCGCGGGGGGCGACCCCGGAAACAGGCCGGCTGCAGCAGGCCATCCCCGGCCTCCGAGGCCGGCAGCTGGCTAGCCGCTGGGAGCGCGCGCAACCGCGCCGCCGCCGAGGCCCGCGGAGGTCGGCACCCGCGCTATCGCGTGCCGCCGGTGTTGGTATGTAGCGGCCGCGGGTCCAACCGCGTGGGCGGCCTCGGGGCGCGGGCACGCCGCCCGCTCCCACCGCGGGCAGGCTGCGGTAGCAGGCGGGCCCCCGCACGTGGGCACTCAGCCATCGAGGCGTCCGTGGGGCGGCGGGGCCAGCGCGAGTTGAGGCGCGCCTGATGGAGGCGTGGACCCTGCCCGGACGGAGGCCAGGGGCGCCCTCAAGCGCCACGGACCGCCCGTCCGCGGCCCCCGCCTTGTGGGGACTACGTGCGGCTGCCGACCCGGCCCGCTACCGGGGCGGGCGTCGCGGATCCCCCGGCCGCGCGCCCCGCCGGCGCCCGCAGGTCAGCCGGGGCGCCGGCGAGTGGCGGCTGCTGGCGACTCGCCGGCGCCCCCGCCGCCCACTGACCTGCGCGCAGTACCCGAGTCGGCCCGCGGGCCGCTCCTGCCGTGGGTGGGGGTCGCGGTGGCCCCGCGGCCCCTGGCCGCGCGGGCGGGGGCCTGCCAGCCCTCCCGGGCGCCCGGCCGGTTGGAAGAGGACCACACGAGGGGAGCACCCGGGCTGCTGACGACGGAGGGGGAGCCTCTCGCGAGGAGGCCGCAGCCCGCCCCCCCGCACCGCACTAGCGGCAGCCGGGAGGCGCCCGGGGGTACGGCGGCGTCGCCCGCACTGAGCGTGCGCGGAGCCAGATGGCGGGCCCCGGGAGTGCGAGGCCCGGCCACGCCCGCGGAGCCCGACGGGCGCGCGGCCGGCCCAGGCCCGCGGGAGACCGAATGCGAGGGGGGCACCGCTTGCGCGCGGGCTGGCGGGGCCGCCCTGCGCGCCGCCGGCGGCCTGTGCCTCGC     
I       TTTTTTTTTTTAAAGATTATTTATCTATCATAAATCATGATCAATGTTACAACGAAATTTAGTAAAAACATTTTTTAATATAATCTGTTAATATATGGGTAGATAGATTGATTAAGAACTTCTTTATAAGAATCATTTTGAGTTATTTGGAATAAATAAATGAAATATGAACTAATTATTTCTATAATACTATGCTTATTTACATTGATACTAATAACTTTTTCATAATGATGAAAGATGTAAACTTTCGGTATTATAGAATTCCACTGAATAATCTAATAGCTTGATCTATAATAAAAACTTTAGATTAAATAGTTATATTATTTGCACATGATTTAAATTTATGGATGATATTAATTCGTCTTTGTTTTAAATTAATTTAAGTAAAAATTGTATACTTTTTTTCAAGAGATCTTGACTAATAGATAAATTATCTAGAATATATATAGAAAATATAAATATTGTAATTACGATAATCTGTAATATAATGTTTCGGATAAATTATAATAACTGTTAGATTAACATTATTTAGTTAACGCTTTGTTGTTTAATTCAACAAATTTGAAGATATTCATGTCATTTCCCTATAATACTGTTTACATCTTGTTATTTGTATTATTACTTAAACATATTAGCCTAATATCCTTATTTGATACCATTAATTACAATATATAAAGATGCTAATCATTTTATATATAATAATAAAATATTAGGACTAACTTTTATACTTTTACACTATATGAAAAAGTTAGGATACATAAATACTATAAAAAAGGATAAGTACTATGAAATAGATTTGGAATGCACTTTATTATTCGGTACTTAATAATTGCATATTTAAATATAACTAAATGGCCATATAAATATGTCAAACGTGTATTCCAAATATCAAAGTGTAGTAATTGGCTAGGATCTTAAAAAATAAACGCGAAGAATAATGTTAGAAATTGTTAAAATATAGCCCTCTGTATACTAATGTGTAACATATAACAACAAAACTTTCTTTCCACCGGGGGCTACTTGACAAAATGAAGACAATAAGTATTCATGCTCCCTTCTGTGTTCGCTTAATATCGCCAAAGCTGACGGTGCCAGCCTTCCCAGTTTTAGTAATATAACAATAGTAAACGCGGTCTGTCACGATGGGAGAGTTAATTGAACTCTAAGTACGAATAATAGCGCTAGTATAACCCAACTATAGAAACGATATTTCCTAGAAATGCTGTAAAAGCAGTATTTGATCACAGCAAACGATCGAGTGCAATAAAACGAAAAGGATTATGGAAATTCAGACCAGCTCCGTTCTCACCGCTCATTATTCCATTAGGTCGCAAGTCTCTGGCAACAGGCAGTAAGGATATGCTTTTTGGTTCATATCTGTGCATCCGATTACCAATATTTCTCTAGCCTGCTTCCAACGTCATGCCCTATGTTTGTTAATACGCCCGGTAGGTGCAATACAACATGTGTTTGAGTGAGTAAAGGTCAACTTAAAATTAGTAGTTGAACATCATAATTTGTTCCACCATTTTCCATACAATTGTAAATTCATTAGTCCTTCTTAACTATCCAAGTACACTCTGTACGATAAACCCGCGAATAGTTTAAATAATCCGAATGGATTGTCATCGAACAGTACGATGTTAAAGGCGTCAATTTAGTGTCGAAATCGGCCTACATTTAATGGACTCTCTAGATTCGATGAACAAGAGTATTCGTAAGAATTTCAGCTTGTTGGACAAATATGAATAGAACATGCAATAAGATTTTCGACTCCGTATACCTCCATAGCCGAGCTGAATGTTCAGTGTGGGATGTCAGAAATCATCGCTTGAGAGCTGTTCTGAACTGAACTCTACCAACATCACTATTCACAACAGTCGGCACCCCTAATAACCATTCGATCACGAGAAGTTGAAAGCTTTAATTCCCGTGAGCTTCTTCTTCCTTTAACGGTCACCATCAACTTGAACCCACTGGTGAGCCATTACGTCCTATATATCACTTTGATCCCCCCGGGGGCAGGAAGCGACCATGACAGTGCCGATGCCGTTATCCGAGCGCGTACCACATCGCCCCGGGTTGCCCCGGTCCTAAGCCCGAAACGATGTAATCTCGTTGCCACCGTGTTCCCGATCCGCTGGATGCAAACGCTTACGCCTTCATTTCCACCCGGCGACATCGACAGAACTTTCAGCGGGCGGCCCACAACGAGTGAGTCACTCACACTTAAGGTTCCCCACGAGTCAACATCGTGGGGACTGCCCTCGTTAGGGTAAGGGTATCGGAGGCAGGTGGCGGCTACTCCAGCGAGAGCTGTTGCCTAGAGGACCAGTGTCAAGCCTGTTTCCGAGGAGACAGGTGGCATCTCGATCGTGTCTACGTTGAGCCTGATCCCGGTGAGCGAACAGACGCGTGTGGTTCGCGAGGAGTGCTTCTAGCAGCGGGCTCCGACCTCTGAGGCCCACGTTGCAGAGGACCCCGCCCGGTGTGGAAGGATTGGCGTTCTACTCCAGATCTCCGGTCACGGGAATCGGTTCTACCGTTCTACAGAGGCCAGCGTTGATTGTACCGTTTGAAGAGTTCACTCGTGTGTGGGAGATCGCTGGCGCCAACGTAAGACGCCATTTTATTAGTATACTATACACCTGGTCGATACTACTCTAAAGTACTAATCTATGGCATCGCGCCTTGTGTGGCGTCTACCTCAAGCAAATCGGGGCCCCTGGCTGTGCGAATTGAGCGATCCGGTCGGTACTTCGCCGAGTTTGCTGGCGGTCCACGGCTCGTTGCCGAAGAAGGGCTCAAATGCCAGCAGACTCTTCGTACGGCATCATCCCAACGCGGCTAATGTTCGGCCCGCCAGGACTTTCGGCGGACGTCCTATCCGATCTCCGGCATCACTCTCGCGGCCCCGATGGTGACAGGGGCCCTCAGTCTAGACCGATTAACCATGGCCTCGCGTTTCGGCCAACGCTCTGTGGGGCTTCACAACGATGCAGCCGTGCCGCGAGGGGGGCGACCCCGGAAACAGGCCCGCTCCAGCAGGCGATCCCCGGCCTCCGAGGCCGGCAGCTGGCTGGCCGCTGGGAGCGCGCGCGACCAGGCCGCCGCCTAGGCCCGCAGAGGCCGGCACTCGCGCTATCGCGTGCCGCCGGTGTTGGTGTGTAGCGGCCGCGGGTCCAGCCGCGTGGGCGGCCCCGGGGCGTGGGCACGCCGCCCAATGCCACCGCGGGCAGGCTACGGAAGCAAGAGGGCCTCCGCACGTCGGCACTCAGCCATCGAGGCGTTCGTGGTGCGGCGGGGCCGGCGCAAGTTTAGGCGCGCCTGATGGAGGGGTGGACCCTGCCTGGACGGAGGCCGGGGGCGGCCTCTAGCGCCACGGAACGCCCGTCCGCGGCCCCCGGCTTGTGGGGACCACGTGCGGCTGCTGACCCGGCCCGCTACCGGGGCGGGCGTCGCGGATTTCCCGGACGCGCGCCCCGCCGGCGCCCGCAGGTCAGCCTGGGCGCCGGCGAGTTGCGGCTGCTGGGGCCTCGGCGGCGGCCCCCCCGCCCACTGAACTGCGCGCAGTACCCGGGTCAGCCCGCGGGCCGCCCCCGCCGTGGGTGGGGGTCGCTGCAGCCCCGCCGCCCCTGGCCGCGCGGGCGGGGGCCTGCCAGCCCTCCCGGGCCCCCGGCCGTTTGGAAGGGGACCGCACGGGGGGGGAGCCCGGCCTACTGGCGACGGAGGGGGAGCCTCTCGCGAGGAGGCCGCATCCCGCCCCCCCGCACCGAACTAGCGGCAGGCGGGAGCCGCCCGGGGGTACGGCGGCGTCGCCCGCACCCAGGGTGCGCGGAGCCAGATGGCGGGCCCCGGGAGTGAGAGGCCCGGGCACGCCCGCGGAGCCCGGCGGGCGCCCGGCCGGCCCAGGCCCGCGAGAGACCGAATGCGAGGGAGCCAGGGCTTGCGCCCGGGCTGCCGGGGTCGCCCTACGCGGCGCCGGCGTCCTGTGCCTCGC     
H       TTTTTTTTTTTAAAGATTATTTATCTATCATAAATCATAATCAATGTTACAACGAAATTTAGTAAAAATATTTTTTAATATAATCTATTAATATATGGGTGGATAGATTGATTAAAAACTTCTTTATAAGAATCATTTTGAGTTATTTGGAATAAATAAATGAAATATGAACTAATTAATTCTATAATACTATGCTTATTTACATTGATACTAATAACTTTTTCATAATGATGAAAGGTGTAAACTTTCGGTATTATAGGATTCCACTGAATAATCTAATAGCTTGATCTATAATAAAAACTTTAGATTAAATAGTTATATTATTTGCACATGATTTAAATTTATGGATGATATTAATTCGTCTTTGTTTTAAATTAATTTAAGTAAAAATTGTATACTTTTTTTCAAGAGATCTTGGCTAATAGATAAATTGTCTGGAATATATATAGAAAATATAAATATTGTAATTACAATAATCTGTAATATAATGTTTCGGATAAATTATAATAACTGTTAGATTGACATTGTTTTGTTAACGCTTTGTTGTTTAATTCAACAAATTTGAAAATATTCATGTCATTTCCCTATAATAATGTTTACATCTTGTTATTTGTATTATTACTTAAACATTTTAGCCTAATATCCTTATTTGTTACCATTAATTACAATATACAAAGATGCTAATCATTTTATATATAATAATAAATTATTAAGACTAACTTTTATACTTTTACACTATAAGAAAAAGTTGGGATACATAAATACTATAAAAAAGGATGAGTACTATGAAATAGATTTGGAATGCACTTTATTATTCGGTACTTAATAATTGCATATTTAAATATAACTTAATGGCCATATACATATGTCAAACATGTATTCCAAATATCAAAGTGTAATAATTGGCTAGGATCTTAAAAAATAAACGCGAAGAATAATATTAGAAATTGTTAAAGTATAGCCCTCTGTATACTAATGTGTAACATATAACAACAAAACTTCCTTTCCACCGGAGGCGACTTGACGAGATGAAAACGATAAGTATTCATGTTCTCTTCTGTATTCGCTTAACGTCGCCAAAGCTGACGGTGCCAGCCTTCCCAGTTTTAATAATATAACAATAGTAAACTGGGTATGTCCCGGTGGGAAAGTTAATTGAACTCTAAGTACGAATAACAGCCCTAATATAATCCAACTATAGAAACGATGTTTCCTAGAAATGCTGTAGAAGCAGTATTTGATCACAGCAAACGATCGAGTGTAACTAAATGAAAAGAGTTACGGAAATTTAGACCAGCTTCGTTTTCACTGTTTATTATTCCATTAGGTCGCAAGTCTCTGGCAGCAGGCGGTAAGGATATGCTTTTTGATCCGTATATGTGCAATCGATTACCAATATTTCTCTAACCTGCTTCCAGCGTCATGCATTATGTTTGTTAATACACTCGGTAGTTACAATACAACATGTGTCTGAGTGAGTAAAGATTAACTTAATAATTGTAGTTGAACACCACAATTTGTTCCACCATTTTCCATACAATTGTGAATTCATTAGTCCTTCTTAAGTATTCAAATACACTCTGTACGATAAACCCGCGAGTAGTTTAACTAATCCGTATGGATTGTCATCGTATGATACTATGTTAGAAGCGTCAATTTAGTGTCGCAGTCGTCCTACATTTAATGGACTCTCTAGATTTGATGAACAAGAGTGTTCGTAAGAATTTCAGTTTGTAGGGCAAACGTGAATAGAACATGCAATAAAATTATCGGTTCCGTGTACCCCCATAGCAAAGCTGAGTGTTCATTGTGGGATGCCAGAAATCACCGCTTGAGAGCTGTTCTGAAATGAACTCTATCAACATCACTATTCACAACAGTCGGCATCCTTAATAATCATTCGATCACGAGGAGTTGAGAGCTCTAATTCCCGTGAGCTTCTTCTTCCTCTAACAGTCATAATCAACTTGAACCCACTGGTGAGCCATTACGTCCTATACATCACTATGATCCCCCCGGGGGCAGCAAGCGAGCATGACCGTGCCGATGCCGTTATCCAAGCGCGCACCACATCGCCCCGGGTTGCCCCAGTTCTAAGCCCGGAACGGTGTAATCACGTTCCCACCGTGTTCCCGATCGGCTGGCTGCAACCGCATACACCTTCATTTCCACCCGTCGACAGCGACAGACCTTTCAGCGGGCGGCCCATAACGAGTGAGTCACTCACTATTAAAGGCCCCTACGAGTCGACATCGTGGGGACTGCCCTCGTAAGGGTCCGGGTATCGGAGGCAGGCGGAGGCTACTCCTGCAAGAGCTGTTGCCTGGTGGACCAGTGTCTAGCCTGGTTCCGAGGAGACGGGTGGCATATCTATCGTGTCTGCGCTGAGCCTGATCCGGGTGAGCGAACAGACGCGTTTGGTTCGCGAGGAGTGCTTCTAGCAGCGGGGTCCGACCTCTGAGGCCCACGTTGAAGAGGACCCGGCCCGGTGTGGAGGAATTGGCGTTCTACTCCAGATCTCTGGTCACGGGAATCGGTTTCACCGTTCTAGAGAGGCCAGCGTTGATTGTGCCGTTTGAAGAGTTCGCCCGTGGGTGGGAGATCGCTCGGGCCCACATGATGCGCCGTTCTATAAGTATACTGCACACCTGGTCGAGACTACCCTAAAGGACTAATCTAAGACACCGCGCCTTGTGTGGCGTCTACCTCAGGCTAACCGGGGCCCCTGGCTGTGCGAATTGAGCGGTCGGATCGGGACTTCACCGAGTTTGCGGGCGGTCTACGGCCCGTTGCCGAAGAAGGGGTCAAATGCGAGTAGACTCTTCGTACGGCATCATCCCAACGCGGCTAATGTTCGGCCCGCGAGGCCTTTCGGCGGACGTCCCATCCGACCTCCGGCATCACTCTCGCGGCCCTGATAGTGTCAGGGGCCCTCAGTCTAGACCGATTAACCATGGCCTCGCCTATTGGCCAACGCTCCATGGGGCTTCACGACGGTATAGCCGTGCCGCGCGGGGGGCGACCCCGGGGACAGGCCCGCTGCAGCAGGCCATACCCGGCCTCCGAGGCCGGCAGCTGGCTGGCCGCTGGGAGCGCGCGCGACCGGGCGGCCGCCCAGCCCCGCGGAGGGTGGCACGCGCGCTATCGCGTGCCGGCGGTGTTGGTATGTAGCGGCCGCTCGTCCAGCCGCGTGGGCGGCCTCCGGCCGCAGGCACGCCGCCCGGTCCCGCCGCGGGCAGGCCGCGGGAGCACGCGGGCCGCCGCACGTAGGCACTCAGCCATCGAGGCGTCCGTGGCGCGGGGGGGCCGGCGCGAGTTCAGGCGCGACGGATGGAGGGGTGGACCCTGCCCGGACGGAGGCCGAGGGCGCCCTCGAGTGCCACGGACCGCCCATCCGCGGCCCCCGTCTTGTGGGGACTACGTGCGGCTGTCGACCCGGCCCGCTACCGGGGCGGGCGTCGCGGATCCCCCGGTCGCGCGCCCCGCCGGCGCCCGCAGGTCAGCCTGGGCGCCCGCGAGTCGCGGCTGCTGGGGCCTCCCCGGCGCCCCCGCCGCCCACTGAGCTGCGCGCAGTACCCGTGTCTCCCCGCGGGCCGCGCCCGCCGTGGGCGGGGGTCGCAGAGGCCCCGCGGCCCCTGGCTGCGCGGGCGGGGGCCTGCCAGACCTCCCGGGCCCCCCGCCGTTTGGAAGAGGACCGCACGAGGGGGCCACGCGGCCTGCTGACGACGGGGGGGGAGCCTCTCGCGAGGAGGCCGCAACCTGCCCCCCCGCACCGTACTAGCCGCACGCGGGAGCCGCCCGGGGGTACGGCGGAGTCGACCGGACTGAGAGTGCGCCGAGCCAGATGGCGGGGCCCGGGAGTGAGAGGCCCGGCCACGCCCGCGGAGCCCGACGGGCGCTCGGCCGGCCACGGTCCGCGGGAGACCGAATGCGAGGGAGCCACTGCTTGCGCGCGTGCTGCCGGGGCCGCCCTCCGCGGCGCCGGCGCCCTGTGCCTCGC     
G       TTTTTTTTTTTAAAGATTATTTATCTATCATAAATCGTAATCAATGTTACAACGAAATTTAGTAAAAATATTTTTTAATATAGTCTATTAATATATGGGTAGATAGATTGATTAAAAACTTCTTTATAAGAATCATTTTGAGTTATTTGGAATAAATAAATGAAATATGAACTAATTATTTCTATAGTACTATGCTTATTTACATTGATACTAATAACTTTTTCATGATGATGAAAGATGTGAACTTTCGGTATTGTAGAATTCCACTGAATAATCTAATAGCTTGATCTATAATAAAAACTTTAGATTAAATAGTTATATTATTTGCACATGATTTAAATTTATGGATGATATTAATTCGTCTTTGTTTTAAATTAATTTAAGTAAAAATTGTATACTTTTTTTCAAGAGATCTTGACTAATAGATAAATTATCTGGAATATATATAGAAAATATAAATATTGTAATTACGATAATCTGTAATATAATGTTTCGGATAAATTATAATAACTGTTAGATTGACATTATTTAGTTAACGCTTTGTTGTTTAATTCAACAAATTTGAAAATATTCATGTCATTTCCCTATAATAATGTTTACATCTTGTTATTTGTATTATTACTTAAACATTTTAGCCTAATATCCTTATTTGATACCATTAATTACAATATACAAAGATGCTAATCATTTTATATATAATAATAAAGTATTAAGACTAACTTTTATACTTTTACACTATATGAAAAAGTTAGGATACATAAATACTATAAAAAAGGATAAGTACTATGAAGTAGATTTGGAATGCACTTTATTATTCGGTACTTAATAATTGCATATTTAAATATAACTTAGTGGCCATATAAATATGTCAAACATGTATTCCAAATATCAAAGTGTAATAATTGGCTAGGATCTTAAGAAATAAACGCGAAGAATAATATTAGAAATTGTTAAAATGTAGCCCTCTGTATACTAATATGTAACATATAACAACAAAACTTCCTTTCCAGCGGAGGCCACTTGACAAGATGAAAACAATAAGTATTCATGTTCGCTTCTGTATTCGTTTAACATCGCCAAAGCTGACGGTGCCAGCCTTCCCAGTTTTACTATTATAACAATAGTAAACGTGGTCTATTACGATGGGAAAGCTGGTTGAGCTCTAAGTACGAATAACAGCGCTTGTATAATCCAACTATAGAAACGACGCTTCCTAGAGATGCTGTAAAAGCAGTATTTGATCACAGCATACGATCGAGTGTAACCATACGAAAAGAATTAAGGGAATTCAGACTAGCTTCGTTTTCACTGTTTATTATTCCATTAGGTCGCAAGTCTCTGGCATCTGGCGGTACGGATATGCTTTTTGATTCATATATGTGCACCCGATTACCAATATCTCTGTAGCCTGCTCCCAACGTCATGCCTTATGTTTGTTAATACGCCCGGTAGGCGCAATACAACATGTGTGTGAGTAAGTAAAGGTTAACTTAATACTCGTAGTTGAACATCATAATTTGTTCCACCATTTTCCATACAATTGTGAATTCATTAGTCCTTCTTGAATATTCAAATACACTCTGTACGATAAACCCGCGAATAGTTTAAATATTCCGTGTGGATTGTCATCGTATAGTACAATGTTAAAGGCGTCAACTTGGTGTCGCAGTCGTCCTCCATTTAATGGACTCTCTAGATTGGATGAACAAGAGTTTTCGTAAGTATCTCAGCTTGTAGGACAAACGTGAATAGGACATGCAATAAGATTATCGTTTCCGTGTACCCCAATAGCCAAGCTGAGTGTTCAGTGTGGGATGTCAGAAATCATCGCTTGAGAGCTGTTCTGAAATGAACCCTACCAACATCACTTTTCACAACAGCCGGCACCCTTAATAACCATTCGACCACGAGAAGTTGAAAGCTTTAATTCCCGTGAGCTTCTTCTTCCTCTAACGGTCATCATCAACTTGAACCCACTGGTGAGCCATTACGTCCTATATCTCACTATGATCGCCCCGGGGGCAGGAAGCGACCATGACGGTGCCGATGCTGTTATCCGAGCGCGCACTACATCGCCCCGGGTTGCCCCCGTCCTAAGCTCGGAACGGTGTAATTCCGTTACCACCGTGTTCCCGATCGGCTGGATGCAACCGCATACCCCTTCATTTCCACCCGACGACACCGGCAGATCATTCAGCGGGCGGCCCATAACGAGTGAGTCACTCAGATTTAAGGATCCCCACGAGTCGACATCGTGGGGACTCCCCTCGTTAGGGTAAGGTTATCGGGGGCAGGTGACGGCTACTCCTGCAAGAGCTGTTGCCTAGAGGACCAGTGTCGAGCCTGGTTCCGGGGAGACGGGCGGCATTTCTATCGTGTCTTCGCTGGGCTTGATCCCGGTAATCGAACAGACGCGTTTGGTTGGCGAGGGGTGCTTCTAGCAGTGGGGTCCGACCTCTGAGGCTCACGTTGTAGAGGTCCCGGTCCGGTGTGGAAGGGTTGGCGTTCTACTCCGGATCTCTGTTCACGGGAATCGGTTCCACCGTTCTAGAGAGGCCAGCATTGATTGTGCCGTTTGAAGATTTCGCCCGTGTGTAGGAGATCGCTTCAGCCCACATAACGCGCCATTTTATGAGTATACTATACACCTGGTCGAAACTACTCTAAAGAACTAATCTATGACATTGCGCCTTATACGGCGTCTACCTCATGCAAATCGGGGCCTCTGGCTGTGCGAATTGAGCGTCCCGGTCGGGACTTCGCCGAGTTTGCTGGCGGTCTACGGCCCGTTGCCGAAGAAGGGGTCAAATGCGAGAAGACTCCTCGTACGGCATCATGCCAACGCGGCTAACGTTCGGCCCGCCAGTCCTTTCGGCGGACGTCCCATCCGACCTCCGGCATCACTCTCGCGGCCCCGATGGTGCCCGGGGCCCTCAGTTTGGACCGGTTAACCATGGCCTCGCTTATCGGCCAACGTTCTGTGGGGCTTCACGACGATGTGCCCGTGCCGCGCGGGGGGCGACCCCGGGAACAGGCCCGCTGCAGCAGGCCATGCCCGGCCTCCGAGGCCGGCAGCTGGCTGGCCGCTGGGAGCGCGCGCAACCCGGCCGCCGCCAAGGGCCGTAGAGGCCGGCACCCGCGCTATCGCGTGCCGGCGTTGTTGGTCTGTAGCGGCCGCGGGTCCAGCCGCGTGGACGGCCGCAGGGCGCGGGCACGCCGCCCGGTAGCGCCGCGGGCAGGCTGCGGGAGCAGGCGGGCCGCGGCACGTCGGCACTCAGCCATCGAGGCGTGCGGGGCGCGGTCGGGCCGGCGCAAGTTCAGGCGCGGCAGATGGAGGGGTGGACCCTGCCCGGACGGAGGCCCGGGGCGCCCTCTACCGCCACGGAGCGCCCGTACGCGGCCCCCGCCTTGTGGGGACTACGTGAGGCTGTCGACCCGGCCCGCTACCGGGGCGGGCGTCGCGGATTTCCCGGGCGCGCGCCCCGCCGGTGCCCGCAGGTCAGCCTGGGCGCCGGCGACTCGCGGCTGCTGGGGCCTCGCCGGCGCCCCCCCCGCCCACTGAGCTGCTCGCAGTACCCGCGTCTGCCCGCGGTCCGCGCCCGCCGTGGGTGGGGGTCGCCGATGCCCCGTGGCCCCTGGCTGCGCGGGCGGGGGCCTGCCAGGCCTCCCGGGCCCCCGGCCGCTTGGAAACGGACCCCACGAGGGGGGCGCGCGGCCTGCTGGCGACGGAGGGGGAGCCTCTCCCGAGGAGGCCGCATCCTGCCCCCCCGCACCGGACTAGCGGCACGCGGGAGCCGCCCAGGGGTACGGCGGCGTCGCCCGCACTCAGAGTGCGCAGAGCCAGATGGCCGGCCCCTGGAGTGTGAGGCCCGGGCACGCCCGCGGAGCCCGGCGGGCGCTCGGCTGGCCCGGGCCCGCGGGAGACCGAATGCGAGGGGGCCACAGCTTGCGCGCGGGCTGCCGGGGCCGACCTGCGCGGCGCCGGCGGCCTGTGCCTCGC     
F       TTTTTTTTTTTAAAGATTATTTATCTATCATAGATCATAATCAATGTTACAACGAAATTTAGTGAAAATATTTTTTAATATAATCTATTAATATATGGGTGGATAGATTGATTAAAAACTTCTTTATAAGAATCATTTTGAGTTATTTGGAGTAAATAAATGAAATATGAACTAATTATTTCTATAGTACTATGCTTATTTACACTGATACTAATAACTTTTTCATAATGATGAAAGATGTAAACTTTCGGTATTATAGAATTCCACTGAATAATCTAATAGCTTGATCTATAATAAAAACTTTAGATTGAATAGTTATGTTATTTGCACATGATTTAAATTTATGGATGATATTAATTCGTCTTTGTTTTAAATTAATTTAAGTAAAAATTGTATACTTTTTTTCAAGAGATCTTGACTAATAGATAAATTATCTAGAATATATATAGAAAATATAGATATTGTAATTACAATAATCTGTAATATAATGTTTCGGATAAATTATAATAACTGTTAGATTGACATTATTTAGTTAACGCTTTGTTGTTTAATTCAACAAATTTGAAAATATTCATGTCATTTCCCTATAATAATGTTTACATCTTGTTATTTGTATTATTACTTAAACATTTAAGCCTGATATCCTTATTTGATACCATTAATTACAATATACAAAGATGCTAATCATTTTATATATAATAATAAAATATAAGGACTAACTTTTATACTTTTACACTATATGAAAAAGTTAGGATACATAAATACTATAAAAAAGGATGAGTACTATGAAATAGAATTGAAATGCACTTTATTATTCGGTACTTAATATTTGCATATTTAAGTATAACTTAATGGCCATATAAATATGTCAAACATGTATTCCAAATATCAAAGTGTAGTAATTGGCTGGGATCTTAAAAAATAAACGCGAAGAATAATGTTAGAAATTGTTAAAATATAGCCCTCTGTATGCTAATATGTAACATATAACAACAAGACTTCCTTTCCACCGGAGGCTACTTGACAAAATGAAAACAATAAGTGTTCATATTCCCTTCTGTATTCGTTTAATATCGCCAAAGCTGACGGTGCCAGCCTTCCCAATTTTAGTAATATCACAATAGTAAACGTAGTATATCACGATGGGAAAGTTGGTTGAGTTTTAGGTACGAATAACAGCGCTAGTATAATCCAACTATAGAAGCGATCTTTCCTAGAAATGCTGTAAAAGCAGTATTTGATCACAGCAAACGATCGAGTGTAATCAAACGAAAAGGGTTATGGAAATTCAGACCAGCTCTGTTCTCACTGTTTATTATCCCATTAGGACGCAAGTCTCTGGCAACTGGCAGTAAGGATATGCTTTCTGATTCATATGTGTCCACTCGATAACCAATATCTCATTAGCCTGCTTCCAACGTCGTGCCCTATGTTCGTTAATACACCCGGTAGTTGCAATACAACATGTGTCTGAGTGAGTAAAGATTAACTCAATAACCGTAGTTGAACATCACAATTTGTTCCACCATTTACCATACAATTGTGAATTCATTAGTCCTTCTTAAATATTCAAATACACTCTGTACGATAAACCCGCGAGTAGTTTAAATAATCCGTATGGATTATTATCGCATAGCACTATGTTAGAGGCGTCAACTTAGTGTCGGAATCGCCCTACATTTACTGGACTCTCTAGATTCGATGAACAAGAGTATTCGTAAGGATCTCAGCTTGTAGGACAAACATGAATAGGGCATGCAATAAAATTATCGGTTCCGTGTACCCCCATAGCTAAGCTGAATGTTCAGTGTGGGATGTCAGAAATCACTGCTTGAGAGCTGTACTGGACTGAACCTTATCAACATCACTATTTACAACAGACGGCACCCTTAATAACCATTCGATCACGAGGAGTTGACAGCTTTAACTCCCGTGAGCTTCTTCTTCCTTTAATGGTCATCATCAACTTGAACCCACTGGTGAGCCATTACGTCCTATATCTCACTGTGATCCCCCCGGGGGCAGCAAGCGACCATGACGGAGCCGATGCGGTTAACCAAGAGCGCACCACATCGTCCCGGGTTGCCCCAGTCCTAAGCCCGAAACGGTGTAATGACGTTACCACCGTGTTCCCGATCGGCTGGATGCAACCGCCTACGCCTTCATTTCCACCGGACGACATCGGCAGATCGTTCAGCCGGCGGCCCATAACGGGTGAGTCACTCAAAATTAAGGTTCCCCACGAGTCGACATCGTGGGTACTACCCTCGTTAGGGTGGGGGTATCGGAGGCAGGTGGCGGCTACTCCAGCCAGAGCTGTTGCCTGGAGGACCAGTGTCCAGGCTGGCTGCGAGGAGACGGGTGGCATCTCTATCGTGTCTGCGCTGCGCCTGATCCCGGTGAGCGAACAGACGCGTCTGGTTCGCGAGGAGTGCTACTAGCAGCGGGGTCCGACCTCTGAGGCCCACGTTGTAGAGGGCCTTGGCCGGTGTGGAGGGGTTGGCGTTCTACTCCAGATCTCCGGCCACGGGAATCGGTTCCACCGTTCTAAAGAGGCCAGCGTTGATTGTACGGTTTGAAGAGTTCGCCCGTGTGTAGGAGATCGCTTGAGCCCACATTAGGCGCCATCCTATAAATATACTGCACACCTGGTCGAAACTACTCTAAAGAACTAGTCTAAGACATCGCGCCTTGTGTGGCGTCTACCTCAGGCTAAGCGGGGCCCCTGGCTGTGCGAATTGACAGTCCCGCTCGGTACTTCACCGAGTTTGCTGGCGGTCTACGGCCCGTTGGCGAAGAAGGGCTCAAATGCGAGCAGACTCTTCGTACGGCATGATTCCAACGCGGCTAATGTTCGGCCCGCAAGGCCTTTCGGCGGACGTCCCATCCGACCTCCGGCATCACTCTCGCGGCACCGATGGTGCCGGGGGCCCTCAGTTTGGACCGGTTAACCATGGCCTCGCCTATCGGCCAACGCTCCATGGGGCTTCACGACGGTGTGGCCGTGGCGCGTGGGGGGCGACCCCGGGGACAGGCCCGCTGCAGCAGGCCATACCCGGCCTCCGAGGCCGGCAGCTGGCTTGCCGCTGGGAGCGCGCGCGACCGGGCCGCCGCCCAGACCCGCGGAGGCCGGCACACGCGCTATCGCGTGCCGCCGGTGTTGGTATCTAGCGGCCGCTGGTCCAGCCAGGTAGGCGGCCCCGGGGCGCGGGCACGCCGCCCGCTCCCGCCGCGGGCAGGCGACGGGAGCAGGCGGGCCGCCGCACGTCGGCACTCAGCCATCGAGGCGTTCGTGGTGCGGCGGGGCCGGCGCAAGTTCAGGTTCGGCTGATGGAGGGGTGGACCCTGCCCCGACGGAGGCCCGGGGCGCCCTCCAGTGCCACGGACCGCCCGTCCGCGGCCCCCGCCTTGTGGGGACTACGTGCGGCTGCCGACCCAGCCCGCTGCGGGGGCGGGCGTCGCGGATCCCCCGGACGCGCGCCCCGCCGGCGCCCGCAGGTCAGCCGGGGCGCCGGCGAGTGGCGGCTGCTGGGGCCTCCTCGGCGGCCCCCCCGCCCACTGAGCTGCGCGCAGTACCCGCGTCTGCCCGGGGCCCGCCCCCGCCGTGGGTGGGGATCGCGGGGGCCCCGCGGCCCCTGGCGGCGCGGGCGGGGGCCTGCCAGCCCTTCCGGGCCCCCCGGCGCTTGGAAGAGGACCGCACGGGGGGGGGGCGCGGGCTCCTGGCGACGGGGGGGGAGCCTGTCCCGAGGAGGCCGCATCCTGCCCCCCCGCACCGCACTAGCGGCACGCCGGGGCCGCCCAGGGGTACGGCGGCGTCGGCCGCACTCAGAGTGCGCTGAGCCAGATGGCGGGCCCCAGGAGCGGGAGGCCCGGGCGCGCCCGCGGAGCCCGGCGGGCGCTCGGCGGGCCCGGGCCCGCGAGAGACCGAATGCGAGGGAGCCACGGCTTGCGCATGGGCTGTCGGGGCAGCCCTTCGAGCCGCCGGGGGCATGTGCCTCGC     
E       TTTTTTTTTTTAAAGATTATTTATCTATCATAGATCATAATCAATGTTACAACGAAATTTAGTGAAAATATTTTTTAATATAATCTTTTAATATATGGGTGGATAGATTGATTAAAAACTTCTTTATAAGAATCATTTTGAGTTATTTGGAATAAATAAATGAAATATGTACTAATTATTTCTATAGTACTATGTTTATTTAGATTGATACTAAAAACTTTTTCATGATGATGAAAGATGTAAACTTTCGGTATTATAGAATTCCACTGAATAATCTAATAGCTTGATCTATAATAAAAACTTTAGATTGAATAGTTATATTATTTGCACATGATTTAAATTTATGGATGATATTAATTCGTCTTTGTTTTAAATTAATTTAAGTAAAAATTGAATACTTTTTTTCAAGAGATCTTGACTAATAGATAAATTTTCTAGAATATATATAGAAAATATAGATATTGTAATTACAATAATCTGTAATATAATGTTTCGGATAAATTATAATAACTGTTAGATTGACATTATTTAGTTAACGCTTTGTTGTTTAATTCAACAAATTTGAAGATATTCATGTCATTTCCCTATAATAATGTTTACAACTTGTTATTTGTATTATTACTTAAACATTTTAGCCTAATGTCCTTATTTGATACCAATAATTACAATATACAAAAATGCTAATCATTTTATATATAGTAATAAAATATTAGGACTAACTTTTATAATTTTACACTATAAGAAAAAATTAGGATACATAAATACTATAAAAAAGGATAAGTACTATGAAATAGATTAGAAATGCACTTTATTATTCGGTACTTGATAGTTGCATATTTAAATATAACTTAATGGCCATATAAATATGTCAAACATGTATTCCAAATATCAAAGTGTAATAATTGGCTAGGATCTTAAAAAATAAACGCGAAGAATAATATTAGAAATTGTTAAAATATAGCCCTCTGTATAATAATGTGTAACATATAACAACAAAACTTTCTTTCCACCGGGGGCAACTTGACAAAATGAAAACAATAAGTATTCATACTCTCTTCTGTGTTCGATTAAAGTCGCCAAAGCTGACGGTGCCAGCCTTCCCAGTTTTACTAATATAACAATAGTAACCATGGTATATTACGGTGGGAAAGCTGGTTGAGCTCTAAGTACGAATAAAAGCGCTAGTATAATCCAACTATAGCAACGAAACTTCCTAGAAATGCTGTAAAAGGAGTATTTGATCACAGCAAAAGATCGAGTACAATCTAATGAAAAAAATTATGGAAATTCAGACCAGCTACGTTCTCACTGTTGATTATACCATTAGGTCGCAAGTCTCTGGCATCTAGCAGTAAGGATATGCTTTTTGATTCATATATGTGCACACGATTACCAATACCTCTTTAGCCTGCTTCCAACGTCATGTCTCACGTTTGTTAATACCCGCGGTAGGTGCAATACAACATGTGTTTGAGTGAGTAAAGGTTAACTCAATAGTCGTAGTTGACCATCATAATTTGTTCCACCATTTTCCATACAATTGTGAATTCATTAGTCCTTCTTAAATATTCAAATACACTTCGTACGATAAACCCGCGAATAGTTTAAATAATCGGCGTGGATTATGATCGCAAAGCACTATGTTAAAGGCATCAACTTAGTGTCGAAATCGCCCTACATTTAATGGACTCTCTAGATTCGATGAACAAGAGTATTCGTAAGAATCTCAGCTTGTAGGACAAATGTGAATAGACCATGCAATAAAATTATCGGTTCCGTGTACCCCCATAGCAAAGCTGAGTGTTCAATGTGGGATGTCAGAAATCACAGCTTGAGAGCTGTCCTGAACTGAACTTTACCAACATCACTATTCACAACAGTCGGCACCCTTAATAACCATTCGATCACGAGAAGATGACAGCTTTAATTCCCGTGAGCTTCTTCTTCCTCTAACGGTCACCATCAACTTGAATCCACTGGTGAGCCATTACGTCCTATACTTCACTATGATGGCCCCGGGGGCAGTAAGCGAGCATGACGGGGCAGATGCGGTTACCCAAGCGCGCACTACATCGCCCCGGGTTGCCCCGGTCCTAAGCCCGCAACGGTGTAATCGCGTTACCACCGTGTTCCCGATCGGCTGGATGCAACCGCGTACGCCTTCATTTCCACCGGACAACAACGGCAGACCACTCAGCCGGCGGCCCATAACGGGTGACTCACTCACACTTAAGGTTCCCCACGAGTCGACATCGTGGGGACTGCCCTCGTCAGGGTACGGGTATCGGGGGCAGGAGGCGGCTACTCCTGCCAGTGCTGTTGCCTGGAGGACCAGTGTCGAGCCTGGTTCCGAAGATACGGATGGCATCTCTATCGTGTCTGCGCTGAGCCTGATCCTGGTAAGCGAACAGACGCGTTTGGTTGGCGATGAGTGCTTCTAGCAGCGGGGTCCGACCTCTGAGGCCCACGTTGCAGAGGTCCTGGCCTGGTGTGGAAGAATTGGCGTTCTATTCCAGATCTCTGGTCACGGGAGCCGGCTCCGCCGTTCTAGAGAGGCCAGCGTTGATTGTGCCGTTCGAAGAGTTCGCCCGTGTGTAGGAGATCGCTCGAGCCCACTTAAGGCGCCATTTTATAAGTATACTGTACACCTGGTTGAGACTACACTAAAGCACGAGTCTATGACAGCGCGCCTTTTGCGGCGTCTACCTCAGGCCAACCGGGGCCCCTGGCTGTGCGAATTGAGCGGCCCGATCGGTACTTTACCGAGTTTGCTGGCGGTCAACGGCCCGTTGCCGAAGAAGGGTTCAAATGCGAGTAGACTCTTCGTACGGCATCATCCCAACGCGGCTAATGTTCGGCCCGCCAGGACTTTCGGCGGACGTCCTATCCGAACTCCGGCATCACTCTCGCGGCCCCGATGGTGTCTGGGGCCCTCAGTCTCGACCGATTAACCATGGCCTCGCCTGTCGGCCAACGTGCCATGGGGCTTCACGACGGTGAGGCCGTGGCGCGCGGGCGGCGACCCCGGGGACAGGCCCGCTGCAGCAGGCCATGCCCGGCCTCCGAGGCCGGCAGCTGGCTAGCCGCTGCGAGCGCGCGCGACCGGGCCGCCGCCCAGGGCCGCCGAGGCCGGCACCCGCGCTATCGCGTGCCGTCGTTGTTGGTATCTAGCGGCCGCGAGTCCACCCCGGTCGGCGGCCCCCGGGCGCGGGCACGCCGCCCGCTCCCTCCGCGGGCAGGCTACGGCAGCACGCGGGCCCCCTCACGTCGGCACTGAGCCATCGACGCGTTCGTGGTGCGGCGGGGCCGGCTCGAGTTCAGGAGCGGCTGATGGAGGTGTGGACCCCGCCGCGACGGAGGCAAGGGGCGTCCTCTAACGCAACGGACCGCCCGTCCGCGGCCCCCGGCTTGTGGGGACTACGTGCGGCTGGCGACCCGTCCCGCTACAGGGGCCGGCGTCGCGGATTGCCCGGCCGCGCGCCCCGCCGGTGCCCGCAGGTCAGCCTGGGCGCCGGCGAGTGGCGGCTGCTGGCGCCTCACGGGCGCCCCCGCCGCCCACTGAGCTGCGCGCAGTACCCGGTTCTGCCCGCGGCCCGCCCCGGCCGTGGGTGGGGGTCGCGGTAGCCCCGCGGCCCCTGGTCGCGCGGGCGGGGGCCTGCCAGCCCTCCCGGGCCCCCGGCCGGTTGGAACGGGACCGCACGGGGGGGAGACGTGGCCTGCTGGCGACGGCGGGGGAGCCTCTCACGAGGAGGCCGCAGCCCGCCCCCCCGCGCCGGACTAGCCGCATCCAGGAGCCGCCCCGGGGTACGGCGGAGTCGCCCGCACTCAGAGTGCGCGGAGCCAGATGGCGGGCCCGAGGAGTGGGAGGCCCGGGGACGCCGGCGGAGCCCGGCGGGCGCCCGGCTGGCCCAGGCCCGCGGGAGACCGAATGCGAGGGAGACACAGCTTGCGCGGGGGCTGCCGGGGCCGGCCTTCGCGGCGCCTGCGTCTTGTGCCTCGC     
D       TTTTTTTTTTTAAAGATTATTTATCTATCATAAATCATGATCAATGTTACAACGAAATTTAGTAAAAATATTTTTTAATATAATCTATTAATATATGGGTGGATAGATTGATTAAGAACTTCTTTATAAGAATCATTTTGAGTTATTTGGAATAAATAAATGAAATATGAACTAATTATTTCTATAGTACTATGTTTATTTACATTGATACTAATAACTTTTTCATAATGATGAAAGATGTAAACTTTCGGTATTGTAGAATTCCACTGAATAATCTAATAGCTTGATCTATAATAAAAACTTTAGATTAAATAGTTATATTATTTGCACATGATTTAAATTTATGGATGATATTAATTCGTCTTTGTTTTAAATTAATTTAAGTAAAAATTGGATACTTTTATTCAAGAGATCTTGGCTAATAGATAAATTATCTAGAATATATATAGAGAATATAAATATTGTAATTACAATAATCTGTAATATAATGTTTCGGATAAATTATAATAACTGTTAGATTAACATTATTTTGTTAACGCTTTGTTGTTTAATTCAACAAATTTGAAAATATTCATGTCATTTCCCTATAATAATGTTTACATCTTGTTATTTGTATTATTACTTATACATATTAGCCTAATATCCTTATTTGTTACCAATATTTACAATATACAAAAATGCTAATCATTTTATATATAATAATAAATTATTAAGACTAACTTTTATATTTTTACACTATATGAAAAAATTAGGATACATAAATACTATAAAAAAGGATAAGTACTATGAAATAGATTCGAAATGCACTTTATTATTCGGTACTTGATAATTGCATATTTAAATATAACTTAATGGCCATATCGATATGACAAACGTGTATTCCAAATATCAAAGTGTAGTAATTGGCTAGGATCTTAGAAAATAAACGCGAAGAATAATATTAGAAATTGTTAAAATATAGCCCTCTGTATAGTAATATGTAACATATAACAACAAAACTTTCTTTCCACCGGTGGCTACTTGACAAAATGAAAACAATACGTAATCATACTCTCTCCTGTATTCGGTTAAAATCGCCAAAGCTGACGGTGCCAGCCCTCCCAGTTTTATTAATATAACAATAGTAAACACGGTATGTTACGGTGGGAAAGCTGGTTGAGCTTTAGGTACGAATAACAGCGCTAGTATAATCCAACTATAGAAACGACCTTTCCTAGAAATGCTGCAGAAGCAGTATTTGATCGCAGCAAACGATCGAGTGGAACCGAATGAAAAAACTTACGGAAATTCAGACCAGCTTCGTTATCACCGTTTATTATTCCATTAGGCCGCAAGTCTCTGGCACCTGGCAGTAAGGATATGCTTTTTGATCCATATGTGTGCGCTCGATTACCAATAACTCTATAACCTGCTTCCAGCGCCATGCCTTACGTTCGTTAATACACCCGGTAGGAGCAATACAACATGTGTTTGAGTAAGTAAAGATCAACTTAACAATTGTAGTTGAACACCATAATTTGTTCCACCATTTTCCATACAGTTGTGAATTCATTAGTCTTTCTTAAATATTCAAATACACTCTTTACGACAAACCCGCGAGTAATTTAAATAGTCCGTATGGATTATTATCGTACAACACCATGTTAGAGGCGTCAACTTGGTGTCGAAATCGCCCTACATTTAATGGACTCTCTAGATTAGATAAACAGGAGTTTTCGTAAGAATCTCAGCTTTTAGGACAAATGTGAATAGCGCATGCAATAAGATTGTCGATTCCGTATACCTCCATAGCAAAGCTGAATGTTCAATGTGGGATGTCAGGAATCACAGCTTGAGAGCTGTTCTGAACTGAACTTTCTCAACATCACTATTTACAACGGTCGGCACCCTTAATAACCATTCGATCACAAGAAGCTGACAGCTTTAATTCCCGTGAGCTTCTTCTTCCTATAACTGTCACCATCAACTTGAATCCACTGGTGAGCCATTACGTCCCATAACTCACTATGATATCCTCGTGGGCAGCAAGCGACCATGACGGCGCCGATGCCGTTACCCGAGCGCGCAATACATCGCCCCGGGTTGCCCCGGTCCTAAGCCCGAAACGGTGTAATTACGTTGCCACCGTGTCCCCGATCGGCTGGATGCAACCGCATACGCCTTCATTTCCACCCGACGACAACGATAGATCTTTCAGCGGGCGGCCCATAACGGGTGAGTCACTCACAGTTAAGGTTCCCCACGAGTCGACATCGTGGGGACTGCCCTCGTGAGGGTGCGGGTATCGGAGGCAGGCGGCGGCTACTTCTGCAAGAGCTGTTGCCTGGAGGACCAGTGTCGAGCCTGTTTTCGTGGAAACGGGCGGCATCTCTATCGTGTCTACGCTGGGCCTGATACCGGTGATCGAACAGACGCGTCTGGTTTGCGAGGTGTGCTTCTAGCAGCGGGATCCGACCTCTGATGCCCTCGTTGCAGAGGGCCCAGTCCGGTGTGGAGGCATTGGCGTTCTATTCCAGATCTCCGGTCACGAGAAACGGTTCCACCGTTCTAGAGAGGCCAGCATTGATTGTGCCGTTTGAAGAGTTCGCCCGTGCGTGGGAGATCGCTCGAGCCCACTTGAGGCGCCATTCTATAAGTATACTGTACACCTGGTCGACACTACTCTAAAGTACCAGTCTATGACATCGCGCCTTGTGTGGCGTCTACCTCAGGCTAAGCGGGGCCTCTGGCTGTGCGAATTGAGCGTCCCGATCGGGACTTAACCGAGTTTGCAGGCGATCCACGGCCCGTTGTCGAAGAAGGGCTCAAATGCGAGCAGACTCCTCGTACGGCATCATGCCAACGCGGCTAATGTTCGGCCCGCTAGGCCTTTCGGCGGGCGTCCTATCCGACCTCCAGCATCACTCTCGCGGCCCCGATAGTGCCAGGAGCCCTCAGTCTAGACCGATTAACCATGGCCCCGCTTGTCGGCCAACGATCCCTGGGGCTTCACGACGGTGGGGCCGTGCCGCGGGGGGGGCGACCCCGGGGACAGGCCCGCTGCTGCAGGCGATGCCCGGCCTCCGAGGCCGGCAGCTGGCTCGCCGCTGGGAGCGCGCGCCACCCGGCCGCCGCCCAGCCCCGCGGAGGCCGGCACTTGCGCTATCGCGTGCCGCCGGTGTTGGTGTCTAGCGGCCGCGTGTGCAGCCACGTTGGCGGCCTGGGGGCGTAGGCACGCCGCCCGCTTCCACCGCGGGCAGGCTACGGAAGCAAGCGGGCCCCCACACGTCGGCACTCAGCCATCGAGGCGTCCGTGGGGCGGCGGGGCCGGCGCGAGTTCAGGCCCGACGGATGGAGGGGTGGACCCTGCTCGGACGGAGGCCAGGGGCGTCCTCGAGTGCCACGGATCGCCCATCCGCGGCCCCCGCCTTGTGGGGACTACGTGCGGCTGCCGACCCGGCCCGCTGCCCGGGCGGGCGTCGCGGATCCCCCGGCCGCGCGCCCCGCCGGCGCCCGCAGGTCAGCCTGGGCGCCGGCGAGTGGCGGCTGCTGGGGCCTCGCCGGCGCCCCCCCCGCCCACTGAGCTGCTCGCAGTACCCGCGTCCGCCCGCGGGCCGCCCCCGCCGTGGGCGGGGTTCGCGGGCGCCCCGCGGCCCCTGGCTGCGCGGGCGGGGGCCTGCCAGCCCTCCCGGGCCCCCCGCCGGTTGGAAGGGGACCCCACGGGGGGGGGCCGCGGCCTGCTGGCGACGGAGGGGGAGCCTCTCGCGAGGAGGCCGCACCCTGCCCCCCCGCACCGAACTAGCCGCAGCCGGGAGCCGCCCGGGGGTACGGCGGGGTCGCCCGCACTCAGGGTGCGCGGAGCCAGATGGCCGGCCCGGGGAGTGAGGGGCCCGGGCACGCCCGCGGAGCCCGCCGGGCGCGCGGCCGGCCCTGGCCCGCGGGAGACCGAATGCGAGGGAGCCACAGCTTGCGCGCGCGCTGCCGGGGCCGTCCTTCGCGGCGCCCGGGGCGTGTGCCTCGC     
C       TTTTTTTTTTTAAAGATTATTTATCTATCATAGATCATAATCAATGTTACAACGAAATTTAGTAAAAATATTTTTTAATATAGTCTGTTAATATATGGGTGGATAGATTGATTAAAAACTTCTTTATAAGAATCATTTTGAGTTATTTGGAATAAATGAATGAAATATGAACTAGTTATTTCTATAGTACTATGTTTATTTACATTGATACTAATAACTTTTTCATCATGATGAAAGATGTAAACTTTCGGTATTGTAGAATTCCACTGAATAATCTAATAGCTTGATCTATAATAAAAACTTTAGATTAAATAGTTATATTATTTGCACATGATTTAAATTTATGGATGATATTAATTCGTCTTTGTTTTAAATTAATTTAAGTAAAAATTGTATACTTTTTTTCAAGAGATCTTGACTAATAGATGAATTATCTAGAATATATATAGAAAGTATAAATATTGTAATTACAATAATCTGTAATATAATGTTTCGGATAAATTATAATAACTGTTAGATTGACATTATTTGGTTAACGCTTTGTTGTTTAATTCAACAAATTTGAAGATATTCATGTCATTTCCCTATAATATTGTTTACATCTTGTTATTTGTATTATTACTTAAACATTTTAGCCTAATATCCTTATTTGATACCAGTATTTACAATATACAAAGATGCTAAGCATTTTATATATAGTAATAAAATATTAAGACTAACTTTTATACTTTTACACTATATGAAAAAATTAGGATACATAAATACTATAAAAAAGGATGAGTACTATGAGATAGATTTGAAATGCACTTTATTATTCGGTACTTAATAATTGCATATTTAAATATAACTTAGTGGCCATATAAATATGTCAAACGTGTATTCCAAATATCAAAGTGTAATAATTGGCTAGGATCTTAAGAAATAAACGCGAAGAATAATATTAGAAATTGTTAAAATGTAGCCCTCTGTATACTAATATGTAACATATAACAACAAAACTTTCTTTCCACCGGGGGCCACTTGACAAAATGAAAACAATAAGTATTCATACTCCCTTCTGTTTTCGATTAATATCGCCAAAGCTGACGGTGCCAGCCCTCCCAATTTTATTAATATGACAATAGTAAACATGGTATGTCACGGTGGGAAAGTTGGTTGAGCTGTAAGTACGAATAACAGCACTAGTATAATCCAACTATAGAAACGATCTTTCCTAGAAATGCTGCAAAAGCAGTATTTGATCGCAACATACGATCGAGTACAAACAGATGAAAAGAGTTACGGAAATTCAGACCAGCTTCGTTGTCACTGTTTATTATTCCATTAGGCCGCAAGTCTCTGGCACCCGGCAGTAAGGATATGCTTTTTGCTTCATATGTGTGCACTCGATTACCAATATCTCCGTAGCCTGCTACCAGCATCATGCCTTATGTTTGTTAATACACCCGGTAGATTCAATACAACATGTGTTTGAGTAAGTAAAGGTTAGCTCAATAATTGTAGTTGAACATCATAATTTGTTCCACCATTTTCCATACAGTTGTGAATTCATTAGTCCTTCTTAAATATTCAAATACACTCTGTACGATAAACCCGCGAATAGTCTAAATATTCCGTATGGATTGTCATCGCATAACACAATGTTAAAGGCGTCAACTTAGTGTCGAAGTCGTCCTACATTTAATGGACTCTCTAGACTCGATGAACAAGAGTATTCGTAAGAATTTCAGCTTGTAGGACAAATATGAATAGAGCATGCAATAAGGTTATCGTTTCCGTGTACCCCCATAGCCAAGCTGAATGCTCAGTGTGGGATGTCAGAAATCATCGCTTGAGAGCTGTTCTGAACTGAACTTTATCAACATCATTATTTACAACAGCCGGTACCCTTAATAACCATTCGATCACGAGAAGTTGATAGCTTTAATTCCCGTGAGCTTCTTCTTCCTCTAATAGTCACTATCAACTTGAACCCACTGGTGAGCCATCACGCCCTATACCTCACTTTGATCCCCCCGAGGGCAGCAAGCGACCATGACGGCGCCGATGCCGTTATCCGAGCGCGCACTACATCGCCCCGGGTTGCCCCGGTCCTAAGCCCGGAACGGTGTAATCACGTTACCACCGTGTTCCCGATCGGCTGGATGCAACCGCGTACCACTTCATTTCCACCCGACGACATCGGCAGATCTTTCAGCAGGCGGCCTATAACGGGTGAGTCACTCACGATTAAGGCTCCCCACGAGTCGACATCGTGGGGACTGCCCTCGTCTGGGTGCGGGTATCGGCGGCAGGCGGCGGCTACTCCTGCTAGAGCTGTTGCCTAGAGGACCAGTGTCGAGCCTGGTTCCGAGGAAACGGCTGGCATCTCTATCGTGTCTGCGTTGGGCCTGATCCCGGTAAGCGAACAGACGCGTGTGGTTGGCGAGGCGTGCTTCTAGCAGCGTGATCCGACCTCTGAAGCCCACGATGAAGAGGGCCCCGCCCGGTGTGGAGGGATTGGCGTTCTAGTCCAGATCTCTGCCCACGAGAAACGGTTCCACCGTTCTAGAGAGGCCAGCGTCGAATGTGCCGTTTGAAGAGTTCGCCCGTGTGTGGGAGATCGCTTGGGCCTACGTAAGCCGCCTTTCTATAAGTATACTGTACACCTGGTCGAAACTACTCCAAAGTACCACTCTATGACATCGCGCTTTGTGGGGCGTCTACCTCAGGCTAACCGGGGCCCATGGCTGTGCGAATTCAACGCACGGATCGGGACTTCGCCGAGTTTGCTGGCGGTCTACGGCCCGTTGCCAAAGAAGTGGTCAAATGAGAGTAGACTCCTCGTACGGCATCATCCCAACGCGGCTAAGGTTCGGCCCGCCAGGCCTTTCGGCGGACGTCCTATCCGACCTCCGGCATCACTCTCGCGGCCCCGATGGTGTCTGGGGCCCTCAGTCTAGACCGATTAACCATGGCCTCGCTTATTGGCCAACGTTCCATGGGCCTTCACCTCGATGGGGCCGTGCCGCGGGGGGGGCGACCCCGGGGACAGGCCCGCTCCAGCAGGCCATGCCCGGCCTCCGAGGCCGGTAGCTGGCTGGCCGCTGGGAGCCCGCGCTACCCGGCCGCCGCCTAGGCCCGTAGAGGGCGGCACCCGCGCTATCGCGTGCCGCCGGTGTTGGTCTCTAGCGGCCGCGGGTCCACGCGCGTGGGCGGCCCCGGGGCGCGGGCACGCCGCCCGGTTTCTCCGCGGGCAGGCCGCGGAAGCACGCGGGCCGCCGCACGTCGGCACTCAGCCATCGAGGCGTGCGTGGGGCGGCGGGGCCTGCGCTAGTTCAGGCGCGACCGATGGAGGCGTGGACCCTGCCCAGACGGACGCTGGGGGCGCCCTCCAGCGCGACGGACCGCCCCTGCGCGGCCCCCGCCTTGTGGGGACGACGTGGGGCTGTAGACCCCGCCCGCTCCCCGAGCGGGCGTCGCGGATTCCCCGGGCGCGCGCCCCGCCGGGGCCCGCAGGTCAGCCTGGGCGCCGGCGAATGGCGGTTACTGGGGTCTCCGCGGCGCCCCCCCCGCCCACTGAGCTGCGCGCAGTACCCGCATCAGCCCGTGGCCCGCCCCGGCCGTGGGTGGGGCTCGCGGGTGCCCCGCGGCCCCTGGCCGCGCGGGCGGGGGCCTGCCAGCCCTCCCGGGCCCCCAGTCGCTTGGAAGCGGACCCCACGGGGGGGAAACGCGGCCTCCTGGCGACGGGGGGGGAGCCTGTCTCAAGGAGGCCGCACCCGGCCCCCCCGCATCGAACTAGCCGCACGCGGGAGGCGCCCGGGGGTACGGCGGCGTCGCCCGTACTCAGGGTGCGCTGAGCCAGATGGCGGGCCCCCGGAGTGAGAGGCCCGGATACGCCCGCGGAGCCCGTCGGGCGCCCGGCCGGCCGAGGGCCGCGCGAGACCGAATGCGAGGGAGCCAGCGCTTGCGCGGGGGCTGGCGGGGCCGCCCTCGGCGGCGCCGGCGGCCTGTGCCTCGC     
B       TTTTTTTTTTTAAAGATTATTTATCTATCATAAATCGTAATCAATGTTACTACGAAAATTAGTAAAAATATTTTTTAATATAGTCTATTAATATATGGGTGGATAGATTGATTAAAAACTTCTTTATAAGAATCATTTTGAGTTATTTGGAATAAATAAATGAAATATGTACTAATTATTTCTATAGTACTATGTTTATTTACATTGATACTAATAACTTTTTCATAATGATGAAAGGTGTAAACTTTCGGTATTGTAGAATTCCACTGAATAATCTAATAGCTTGATCTATAATAAAAACTTTAGATTAAATAGTTATATTATTTGCACATGATTTAAATTTATGGATGATATTAATTCGTCTTTGTTTTAAATTAATTTAAGTAAAAATTGTATACTTTTTTTCAAGAGATCTTGACTTATAGATAAATTATCTAGAATATATATAGAAAATATAAATATTGTAATTACAATAATCTGTAATATAATGTTTCGGATAAATTATAATAACTGTTAGATTGACATTATTTAGTTAACGCTTTGTTGTTTAAATCAACAAATTTGAGAATATTCATGTCATTTCCCTATAATATTGTTTACATCTTGTTATTTGTATTATTACTTAAACATTTTAGCCTAATATCCTTATTTGATACCAATATTTACAATATACAAAGATGCTCATCATTTTATATATAGTAATAAATTATTAAGACTAACTTTTATACTTTTACACTATAGGAAAAAATTAGGATACATAAATACTATAAAAAAGGATAAGTACTATGAAATAGATTTGAAATGCACTTTATTATTCGGTACTTAATAGTTGCATATTTAAATATAACTTAATGGCCATATAAATATGTCAAACATGTATTCCAAATATCAAAGTGTAATAATTGGCTAGGATCTTAAAAAATAAACGCGAAGAATAATATTAGAAATTGTTAAAATATAGCCCTCTGTATACTAATGTGTAACATATAACAACAAAACTTCCTTTCCACCGGGGGCCACTTGACAAGATGAAAACAATAAGTATTCATATTCACTTCTGTATTCGATTAAAGTCGCCAAAGCTGACGGTGCCAGCCTTCCCAGTTTTATTAATATGACAATAGTAAACATGGTATATCACGGTGGGAAAGTTGGTTGAGCTCTAGGTACGAATAACAGCGCTAGTATAATCCAACTATAGTACCGAAATTTCCTAGAAATGCTGCAAAAGCAGTATTTGATCACAGCAAACGATAGAGTGTAATCAAATGAAAAGAGTTACGGAAATTCAGCCTAGCTTCGTTCTCACCGTTTATTATTCCATTAGGTCGCAAGTCTCTGGCACATGGCCGTAAGGATATGCTTTTTGATCCATATGTGTGCACCCGATTACCAACATCTCTGTAGCCTGCTTCCAGCGTCATGCCTTATGTTTGTTAATACTCTCGGTAGATACAATACAACATGTGTGTGAGTAAGTAAAGATGAACTCAATAATTGTGGTTGAACATCAAAATTTGTTCCACCATTTTCCATACAATTGTGAATTCATTAGTCCTTCTTAAGTATTCAAGTACACTCTGTACGATAAACCCGCGAGTAGTTTAAATATTCTGTGTGGATTATCATCACATAATACCATGTTAAAAGCTTCAATTTAGTGTCGAAGTCGTCCTACATTTAATGGACTCTCTAGACTCGATGAACAAGAGTATTCGTAAGGATATCAGCTCGTAGGACAAATCCGAATAGGACATGCGATAAAATTCTCGATTCCGTGTACCCCTATAGCTAAGCTGAATGCTCAGTGTGGGATGTCAGAAATCAATGCTTGAGAGCTGTTCTGAAATGAACCCTATCAACATCGATATTGACAACAGGCGGAACCCTTAATAACCATTCGATCATAAGGAGCTGACAGCTTTAATTCCCGTGAGCTTCTTCTTCCTATAATAGTCACCATCAACTTAAACCCACTGGTGAGCCATTACGCCCTATACTTCACTATGATTCCCCCGGGGGCAGTAAGCGAACATGACGGAGCCGATGCCGTTATCCAAGCGCGCACTACATCGCCCCGGGTTGCCCCGGTACTAAGCCCGAAACGGTGTAATTGCGTCGCCACCGTGTCCCCGATCGGCTGGATGCAACCGCGTACATCTTCATTTCCACCAGACGACATCGGCAGATCCTTCAGCAGGCGGCCCATTACGGGTGAACTACTCACAGTTAAGGTCCCCCACGAGTCTACATCGTGGGGACTTCCCTCGTCAGGGTAAGGGTATCGGGGGCAGGTGCTAGCTACTTCTGCCAGAGCTGTTGCCTAGAGGACCAGTGTCCAGTCTGGCTCCGAGGAGACAGGGGGCATGTCTATCGTGTCTACGCTGGGCTTGATTCCGGTGAGCGAACAGACGCGTTTAGTTTGCGAAGGGTGCTTCTAGTAGAGGGATCCGACCTCTGAAGCGCACGTTGTAGAGGGCCCAGGCCGGTGTGGAAGAATTGGCGTTCTATTCCAGATCTCCGCCCACGGGAGCCGGTTCTACCGTTCTAGAGAGGCCAGCGTTGATTGTGCCGTTTGAAGAGTTCGCCCGTGTGTGGGAGATCGCTAGAGCCGACGTAAGACGCCCTTACATTAGTATACTATACACCTGGTCGACACTACACTAAAGAACCACTCTATGACACCGCGCCTTATGTGGCGTCTACCTTAGGCGAACCGGGGCCCCTGGCTGTGCGAATTGAGCGGCCCGCTCGGGGCTTGTCCGAGTTTGCTAGCGGTCTACAGCCCGTTGCCGAAGAGGGGATCAAATGTGAGTAGACTCCTCGTACGGCATCATCCCAACGCGGCTAATGTTCGGCCCGCTAGACCTTTCGGCGGACGTCCCATCCGATCTCCGGCATCACTCTCACGGCCCCGATGGTGTCTGGGGCCCTCAGTCTAGACCGATTAACCATGGCCTCGCGTATCGGCCAACGATCCGTGGGTCTTCACCGCGGTGTGGCCGTGACGCCTGGGCGGCGACCCCGGGCACAGGCCCGCTGCCGCAGGCCATGCCCGGCCTCCGAGGCCGGTAGCTGGCTGGCCGCTGGGAGCGCGCGCCACCGGGCCGCCGCCTAGCCCCGCAGAGGCCGGCACCCGCGCTATCGCGTGCCGCCGATGTTGGTCTTTAGCGGCCGCGGGTCCACCCGCGTGGGCGGCCTCAGGGCGCGGGCACGCCGCCCACTTGCACCGCGGGCAGGCTGCGGAAGCAGGCGGGCCGCCGCACGTCGGCACTGAGCCATCGAAGCGTTCGTGGTGCGGCAGGGCCTCGGCCAGTTTAGGCCCGGCCGATGGAGGGGTGGACCCTGCCTGGACGGAGGCCCCGGGCGGCCTCTAAAGCCACGGACCGCCCCTTCGCGGCCCCCGCCTTGTGGGGACTACGTGCGGCTGCGGACCCCGCCCGCTACGGGAGCGGGCGTCGCGGATCTCCCGGGCGCGCGCCCCGCCGGAGCCCGCAGGTCAGCCGGGGCGCCGGCGAGTAGCGGCTCCTGGGGCCTCGACGGCGACCCCCCCGCCCACTGAGGTGCGCGCAGTACCCGCGTCTGCCCGCGGCCCGCCCCCGCCGTGGGCGGGGGTCGCCGAGGCCCCGCAGCCCCTGGCGGCGCGGGCGGGGGCCTGCCAGCCCTCCCGGGCCCCCGGCCGCTTGGAAGGGGACCCCACGAGGGGGCTCCGAGGCCTTCTGACGACGGGGGGGGAGCCTCTCCCAAGGAGGCCGCAACCTGCCCCCCCGCACCGCACTAGCCGCACGCGGGAGCCGCCCAGGGGTACGGCGGCGTCGCCCGCACTGAGAGTGCGCGGAGCCAGATGGCGCGCCCGGGGAGTGAGAGGCCCGGCCACGCCAGCGGAGCCCGCCGGGCGCCCGGCGGGCCGGGGCCCGCGAGAGACCGAATGCGAGGGCGCCATCGCTTGCGCCCGGGCTGTCGGGGCTGCCCTCCGCGGCGCCGGCGGCGTGTGCCTCGC     
A       TTTTTTTTTTTAAAGATTATTTATCTATCATAAATCGTAATCAATGTTACAACGAAATTTAGTAAAAATATTTTTTAATATAATCTATTAATATATGGGTGGATAGATTGATTAAAAACTTCTTTATAAGAATCATTTTGAGTTATTTGGAATAAATTAATGAAATATGAACTAATTATTTCTATAGTACTATGTTTATTTACATTGATACTAATAACTTTTTCATAATGATGAAAGGTGTAAACTTTCGGTATTGTAGGATTCCACTGAATAATCTAATAGCTTGATCTATAATAAAAACTTTAGATTAAATAGTTATATTATTTGCACATGATTTAAATTTATGGATGATATTAATTCGTCTTTGTTTTAAATTAATTTAAGTAAAAATAGTATACTTTTTTTCAAGAGATCTTGACTAATAGATGAATTGTCTAGAATATATATAGAAAATATAGATATTGTAATTACAATAATCTGTAATATAATGTTTCGGATAAATTATAATAACTGTTAGATTGACATTGTTTGGTTAACGCTTTGTTGTTTAATTCAACAAATTTGAAAATATTCATGTCATTTCCCTATAATAATGTTTACATCTTGTTATTTGTATTATTACTTAAACATTTTAGCCTAATGTCCTTATTTGATACCAATATTTACAATATACAAAGATGTTAATCATTTTATATATAATAATAAAATATTATGACTAACTTTTATACTTTTACACTATAAGAAAAAATTAGGATACATAAATACTATAAAAAAGGATGAGTACTATGAAATAGAATTGGAATGCACTTTATTATTCGGTACTTAATAATTGCATATTTAAATATAACTTAATGGCCATATAGATATGTCAAACATGTATTCCAAATATCAAAGTGTAGTAATTGGCTAGGATCTTAAAAAATAAACGCGAAGAATAATATTAGAAATTGTTAAAATATAGCCCTCTGTATGCTAATATGTAACATATAACAACAAAACTTCCTTTCCACCGTCGGCTACTTGACAAGATGAAAACGATAAGTATTCATATTCTCTCCTGTATTCGTTTAACATCGCCAAAGCTGACGGTGCCAGCCTTCCCAGTTTTATTAATATAACAATAGTAAACATGGTATATTACGATGGGAAAGCTGGTTGAGCTTTAGGTACGAATAATAGCTCTGATATAATCCAACTATAGAAGCGATATTTCCTAGAAATGCTGAAAAAGTAGTATTTGATCACAGCAAACGATCGAGTATAATCAAATGAAAAGAATTAAGGAAATTCAGACCAGCTCCGTTATCACCGTTTATTATTCCATTAGGACGCAAGTCTCTGGCATCCAGCGGTAAGGATATGCTTTTTGATTCATATGTGTGCACCCGATTACCAATATCTCTCTAGCCTGCTTCCAGCGTCGTGCCTTATGTTTGTTAATACACCCGGTAGGAGCAATACGACATGTGTTTGAGTGAGTAAAGATTATCTCAACAATTGTAGTCGAACATCATAATTTGTTCCACCATTTTCCATACAATTGTGAATTCATTAGTCCTTCTTAAATATTCAAATACACTCTGTACGATAAACCCGCGAGTAGTTTAAATAATCTGTCTGGATTGTCATCGTATCATACTATGTTAAAGGCGTCAATTTAGTGTCGAACTCGTCCTACATTTAATGGACTCTCTAGATTCGATGAACAAGAGTATTTGTAAGAATCTCAGGTTGTAGGACAAACATGAATAGGACATGCAATAAGGTTATCGGTTCCGTATACCCCCATAGCTAAGCTGAATGCTCAATGTGGGATGTCAGAAATCATCGCTTGAGAGCTGTTCTGAACTGAACCTTATCAACATCACTATTCACAGCGGTCGGAACCCTTAATAAGCATTCGATCATAAGTAGATGATAGCTTTAATTCCCGTGAGCTTCTTCTTCCTCTAACGGTCATCATCAACTTAAACCCACTGGCGAACCATTGCGCCCAATATCTCAGTGTGATCTCCCCGAGGGCAGCGAGCGACCATGACAGTGCTGCTGCAGTTATCCGAGCGCGTACCACATCGCCCCGGGTTGCCCCGGTCCTAAGCCCGGAACGGTGTAATCGCGTTCCCGCCGTGTTCCCGATCGGCTGGATGCAACCGCGTACCCCTTCATTTCGACCGGACGACATCGCCAGATCCTTCAGCGGGCGGCCCATGACGGGTGAGCCACTCACAATTAAGGGTCCCCACGAGTCTACATCGTGGGGACTACCCTCGTTAGGGTGCGGGTATCGGGGGCAGGAGGCGGCTACTTCAGCTAGAGCTGTTGCCTAGAGGACCAGTGTCCAGTCTGGTTCCGAGGAGACGGTCGGCATTTCTATCGTGTCTGCGCTGGGCCTGATTCCGGTGAGCGAACAGACGCGTCTGGTTCGCGAGGGGTGCTTCTAGCAGCGGGTTCCGACCTCTGAAGCCCACGTTGCAGAGGGCTCTGTCCGGTGTGGAAGGATTGGCGTTCTACTCCAGATCTCCGCTCACGGGAACCGGTTCCACCGTTCTATAGAGGCCAGCGTTAATTGAGCCGTTTGAAGAATTCGCCCGTGCGTGGGAGATCGCTTGAGCCCACATAAGGCGCCTTCTTATAATTATACTGTACACCTGGTCGAAACTACACTAAAGGACTACTCTAGGACATCGCGCTTTGTGGGGCGTCTACCTCAGGCTAACCGGGGCCCTTGGCTATGCGAATTGAGCGGCCCGATCGGGACTTAGCCGAGTTTGCTGGCGGTCTACGGCCCGTTGCCGAAGACGGGCTCAAGTGCGAGCAGACTCTTCGTACGGCATCATCCCAACGCAGCTAATGTTCGGCCCACTAGACCTTTCGGCGGACGTCCTATCCGACCTCCGGCATCACTCTCGCGGCCCCGATGGTGTCTGGGGCCCTCAGTCTGGACCGGTTAACCATGGCCGCGCGTGTCGGCCAACGTTCCGTGGGTCTTCACCACGGTGCGCCCGTGGCGCGAGGGAGGCGACCCCGGGGACAGGCCTGCTGCGGCAGGCCATCCCCGGCCTCCGAGGCCGGCAGCTGGCTCGCCGCTGGGAGCGCGCGCTACCGCGCTGCCGCCCAGGCCCGGTGAGGCGGGCACGCGCGCTATCGCGTGCCGCCGATGTTGGTATTTAGCGGCCGCGGGTCCACCCGGGTCGGCGGCCTCGGGGGGCGGGCACGCCGCCCAGTGTCGCCGCGGGCAGGCGACGGAAGCAAGCGGGCCCCGGCACGTGGGCACTGAGCCATCGAGGCGTCCGTGGTGCGGCGGGGCCAGCACAAGTTCAGGCCCGGCGGATGGAGGGGTGGACCCTGCCGGGACGGACGCCAGGGGCGTCCTCTAGTGCCACGGACCGCCCGTGCGCGGCCCCCGCCTTGTGGGGACTACGTGCGGCTGCCGACCCCACCCGCTGCTAGGGCTGGCGTCGCGGATATCCCGGCCGCGCGCCCCGCCGGCGCCCGCAGGTCAGCCTGGGCGCCGGCGACTGGCGGCTGCTGGGGCCTCGCCGGCGCCCCCCCCGCACACTGTCCTGCACGCAGTACCCGCGTCCGCCCGCGGCCCGCCCCCGCCGTGGGCGGGGGTCGCGGCCGCCCCGTAGCCCCTGGCCGCGCGGGCGGGGGCCTGCCAGCCCTCCCGGGCCCCCGGACGGTTGGAAAGGGACCCCACGGGGGGCGAACTCGGCCTGCTGGCGACGGAGGGGGAGCCTGTCACAAGGAGGCCGCACCCGGCCCCCCCGCACCGAACTAGCCGCAGGCGGGAGGCGCCCAGGGGTACGGCGGCGTCGGCCGCACTCAGAGTGCGCGGAGCCAGATGGCGGGCCCCGGGAGTGAGAGGCCCGGCCACGCCCGCGGAGCCCGGCGGGCGCGCGGCAGGCCGGGGCCCGCGAGAGACCGAATGCGAGGGGGGCATGGCTTGCGCGCGCGCTGTCGGGGTAGCCCTGGGCGGCTCCAGCGGCCTGTGCCTCGC     
