# Supplementary material for: A simple method for data partitioning based on relative evolutionary rates
Source: PeerJ. 2018 Aug 28;6:e5498. doi: 10.7717/peerj.5498 (PMC6118207; doi:10.7717/peerj.5498)
Supplement: Data S1 — The datasets are provided in the PHYLIP format. [file peerj-06-5498-s002.zip › DataS2/AS12-6.phy]

17  4000
out     AGATAGCTAGTTTAATGATATCTATTAAATAAATTAAACTCTTCTAGCTTGATTCTTAATAGAGTTATTGTCATAAATGAAGAAAATCGACCAATATTCATTTTGAGTGAATATTAAAGAGTGACGTATGAATATAAATACACTAGAAACTATAAAGAGCTAAAAATATACAGAAATAATTTAATTATGAAAATAATGTTGATATAACGATAATTCTCCATACCTGATGATTTTAGCAACATATCGAATAAGCATATATACATTAGTTTTAAATTAAATCTTTTCAGTATTTAAGAATAAAAAATAAAAATTTTATAAAACAAGAATCATAAATGGGATGAAGAATCATTATCACACATATTATATTAAATTAAATATTATAATCAATTTATTTTATTAACAATTGTTCAATATAATAATTAGTGATTTTCTAAGGAGTATTATTATAAAGTTAATCATTTAGTTTAAATAATATACATTTTATATAGTTTAAGACTTCATATTTTTGCATAAGACTCATCTGATAACATACTCTATGTTGTTACATATATTATTTGTTATTAAGAAAAATCACTAAAACACTTATTATATAATAAAATTTAGAGCAAAAGTATATGAATAGAGATTACAATAAAAGATTGTATAAATTTCTTTTTCGCATTTAATTTTATTAACTCACCCTATTTATTTATATATCAACTATCATAATAAAGTTTATCTGACTAATTACTCTCTTTAGTAAAAGAAACATTAAACTTTTGTAATGTCATACTTAAATTATTCAATACATATTAAAATTAAGACAAATTTTATTATATTAATAAATTATTTTTTCTAATTTGAATAAAAAATTTACAATTATGGTGATAAAATATTTACATATCTCCCTTACATGTATATGATTACGGGCGAATTAAATATACTTGAAATCTATACGGAATTTGTCAATATATATTTTGCAATACAATCAAGGTTGTGCTATTTGCCCTAACGCAATCTGAAATCATAGACCGGACGAATTCCCCGGCAAGTTTTCTGATTTTCAGCCGCGGTAAACTACGGACGATAATTGAGCAGAATAGGAAAGTAAAAATATATATAGAGTTGAACGTTTAGTGCTTTATATCTAGAATGCATTACCCGTCTAGATATTTAACGACCTATGTTCAGACAATTACCAGCTGTAAAAGTGACATGAGATCGTACTCTCTGCTATGTTATCAGAATTAGTAAACTACTTCCTAAGTGTACCGGGGTTTTAGAAATTTACCTACAAAAGAATTTGTGTCGTAACCGCTCACTAATATGTAATTATTAGCTCTAAAAACAAAGATATTGTCCTGGGTTTTGGTCGCTTCTTGAATGGATACACGGGTAAAATCGTGAACGGGCTGCGGAGCTAGACAAGTAGCAACTGATGGAAACGGACTTTAACTACGCGTGAATTGGGTCGGTGATGTCAAGCTCGGAGAAACATAGCCTGATTGTAGTTACTACCATCCTGTATGATGGAGTATTGGTACGGTGCGCATAGAAGATCAGTTCATGAATTCGCAGGTCTATTAGAATGAAAGATAACCGGGTTAAACGGAGTGTGTCCTAACCCCGCCCATAACGACTAACGGTTATATCGAGGAGCGATTGTTTACATTTTATTGGTTGACGCTAATAATCAAAGGGGTAATGACACTCAGTAATAAGATCCGCCTCATCTGCAGTGCGTATGCACTTATGTAGGCGTTCCACCTTGGTGGTCTTAGTCACATAAGTCCCAACATAGCTCTCCACTGCCTCGGGCGACTTTCATGTAGGCCAGCAACAACAATATTAGTGGTAGCTTAATTATCCGGAGATGTATAAGTCACATCGATAAATTTTACTCTTATGTATTACACCTATACACCACCGGTATAGGAGCTGGAAGCAAGGTAGATTACAGAGCACGGGGGTACTGCGAGCGTTTAATTTACATGTACAAGTTTCTAGAGGTTTCGATCCGTCCCCTAAGCTCGCACCCATCCACGACGTCGCATTCAACGATCGCCCCACCGGTCTCCCCACGGCCTTGAGCTGAATTGAACCCGGCACACGGTGCAAGAAGTCCCTCCTCTAAGTTTTTCTTCCGGGGCCCGTACTTTGGTAGGTCTCGTCCGGGTTGTCGCAGTGCACAATCACAACAGTCAGCAATACGTTTGTTGGGTCCCTTGGACTACGGTATGCACAGGTTTGGGCTTTGTAGGCTATAATCTGTCAGGTTCGGAATATCGCAGATAGGTTATCGTGCGACGCGGAAATCAACTATATAGGATTTGTGTGTCCAGGGAAGGATCGGGGTAGCACACGCCGGGCCTCGGCCAGTCAGACGGCGATGAGCCAACCATGCCCACAGCCCTGTCATCTTCGACAGGCGGCAACCTAGCTGGTGATGATAGGTCCATAGGGTTCAGTTATAGTACAGCGCGTAATCCATGGCTGGCCTAGCCGAGGAGTACCGCGGCCCGTCGGCCCGTACTAGTCCTCACCTTACAACACGTACTATGCCGTGAGCCTGGAACAGGAAGCCCGAAACCGTCGGTGAATAGGATGGTGGCACGTTGACATTAGGAGAGGTAGAGCCCAGACTTAGGCCGCTGCAGGGGCGGGAACAGTATCACCGACATTTCCGGGCGGATGCTCGACCCCGTTCAGGCGACGGGAGGTCAGCACACATTACGTCTTGGGGCCCCCTGTTACTGCTGGAGCCCTGGGAAGCGCGATCACAGGAACACGCTGGTGGAGCGCCGTTGACTTCGGCCGGGGAAAGCGGTCCACCTTTCATATATCATCCAATGTCCAGCGTTGCCCAATAGGCTTAAGCCAACCGCGGTGCTCCCGGGCGATGCTTTTTCGCACAGCGACTAAACTGCCGAAACTAAACCTCCGGACTCCGGTAGCCGTAGCATTCGTGCATGTAAGGGCTCGCCTCAAAGTGTATTAGGGGCGCCACTAGTGTCGGGATAATCCCGCGCGGTGGGCGGGGCGCCGGGCGCTGCCGCGCTGCGGGGGGTCGCGCGGAGCGTCGCCGGTGCGGGCCCCTGGCGATGACCCGGCGCGCCAGGGGAGCACACCCCGCCCGCAGTCAGGCCGGGAGGGGCCCTCGCACCCCCACGCCCGGTGCCCCGCTCTAGTGGACAACGCGGCGTGCCCAAAGTGCCCCCCGAGAATGCGGCATGGCGGCCTCCGCCCCCGGCCCCACACCGGGCGATCGGGGCGCTACGACTGAGGCTGTGGGGTGCGTGCCCCTCCCGGACCCGGGGGCCTTGCGCCACTCGCACGGGGACCCCGTGGACCGCAGCCCGGGCCCCGCGCCCGGCCCGCCCCGGGCGGTGCACGTGGAGGTGGCGGGCGGCCGCTGACCTGGCGCGGCGGGCGGCGCCCGGCGTCCCCCAGGCCCTCGCGCCGGTGGGCCGCCGGGAACCACAGCCCCCCCGCCCCGTCGAGGGTGCCGGCACCAGCGCGTAGACGCGCACAACCCCGCGCGCCAGCCGCGCACCCGGGTGCCCGGCGCAGGCTCCGCGGCCGTGGCCGGCCGCGGTCTGTCCACCTCGGTGGATTCCCCGGCGGCCCGCGGCGCGTCTCCGACCCGAACCTCCCGGCGGGCTGCGCCGCGGGCCGGGCGTCCACACCCGCCGTGCCGACCGCCCCGCGCGGACGTTCCGTCCTCTGCGGCAGCCGGGCCTGCCCGGAAGGCCTGCGTCAGACCTCGTCCTCGGGCCGAGTCGGGGGCGGTCGCTGGGCCGGGGGCACGCCCTTAAGAGCGCGAGGCGGGGACCCCCGCAGCCGCCCCGGCGGTGGCCGCCGCGGCGACCGCGCCTACCGCCCGCGATGGACCCGCGCCTCCCCGGCCCACCGAGGCGGTGATAGCCCGCCCATCCGCATATAGTCCAGCCGACGGGAGCCGCCGTAGGCCCCGGGACGGGGCCAGGGGGTGCCAACTCATTGCTCGTCCGCGGGCCGGGGA     
P       AGATAGCTAGTTTAGTGATATCTATTAAATAAATTAAACTCTTCTAACTTGATTCTTAATAAAGTTATTGTCATAAATGAAGAAAATCGACCAATATTCATTTTGAGTGATTATTGAAGAGTGGCATATAAATATAAATACACTAGAAACTAAAAAGAGCTAAAAATATACAGAAATGATTTAATTATGAAAATAATGTTGATATAACGATAATTCTCCATACCTGATGATTTTAGCAACATATCGAATAAGCATATATACATTAGTTTTAGATTAAATCTTTTCAGTATTTAAGAATAAAAAATAAAAATTTTATAAAACAAGAATCATAAATAGGATGAAGAATCATTATCACGCATAATATATTAAATTAAATATTATAATCAATTTATTTTATTAACAATTGTTCAATATAATAATTAGTAATTTTCTAAGGAGTATTATTATAAAGTTAATCATTTGGTTTAAATAATATACATTTTATATAGTTTAAGACTTCATGTTTTTGCATAAGACTCATCTGATAACATACTCTATGTTTTTACATATATTATTTGTTATTAAGAAGAATCACTAAAACACTTATTATATAATAAAATTTAGAGCAAAAATATATGAATAGAGATTACAATAAAAGATTGTATAGATTTCTTTTTCGCATTTGGTTTTATTAACTCACCCTATTTATTTATATATCAACTATCATAATAAAGTTTATCTGACTAGTTACTCTCTTTAGTAAAAAAAACATTAAACTTTTGTAATGTCATACTTAAATTATTCAATACATATTAAAATTAAGACAAATTTTATTATATTAATAAATTAGTTTTTCTAGTTTAAATAAAAAATTTACAATTATGATGATAAAATATTTACATATCTCCCTTACATGTATATGATTACGGGCGAATTAAATATACTTGAAATCTATACGAAATTTGTCAATATATATTTTGCAATACAATCAAGGTTGTGCTGTTTACCCTAACGCAATCTGAAATCACAGACCGGACGAATTCGCCGGCAGGTATTTTGATTTTCCGCCGCAATAAACTACGAACGATAATTGAGGAGGATAGGAAAGTAGCAAGATATATGGGGTTGAACGTTTAGTGCTTTATATCTAGAATACATTGCCCATTTAAGTATTTAACAACTTATGTTCAGACAATTACCAGCTGTAAAAGTGACATGAAATCGTACTCACTGCTACGTTGTTAGAATTAGTAAACTACTTCCTAAGTGTATCGGGGTTTTGAAAATTTACCTACAAAAGAATTTGTGTCGTAACTACTCACTATTATGTAATTGCTAGCTCTCAAAACAAATATATTGTCCAGAGCTTTAGTCGCTTCTTGTATGGATACACGGGTAAAATCGTGAACGAGCTGCGGAGCTAGGCAAGTAGCAACTGATGGAAATGGACTTTAACTACGCGTGAATTGGGTCGGTAATGTCAAACTCGGAAAATCATAGCCTGATTGTAGCTATTACCATCCTGTATGATGGAGTATTGGTACGGTGCACATAGAAGATCAGTTCATGGATTCGCAGGTCTATTAAAATGAAAGATAACCGGAGTAAACGGAGTGTGTCCTAACTCCGCCCATAACGACTAACGGTCATATCGAGTAACCATTGTTCACATTTTATTAGTTGACGCTAATAATCAAAGGGATAATGACAATCAGTAATAAAATCCGTCTCATCTGCAGTGCATATACATTTGTGTAGGCATTCTACCTTGGTGGTCTTAGTCACATAAGTCTCAACATAGCTCTCCAATGCCCCGGGCGACTTTCATGTAGGCTAGAAAAAATAATACTAGTGGTAGCCTAATTATCCGGAGGTGTATAAGTCACATCGATAAATTTTACTCTTATGTATTACATCTACACACCACCGGCACAGGAGCTGGATGCAAGGTAGATTACAAAGCACGAGGGTAATGCCAGCGTTTAATTTACATGTACAGGTTTCTAGAGGTTTCGATCCGCACCCTCAGCTCGCACCCATCCACGACGTCGCATTCAAGGATCGTCCCACCGGTATCCCCACGGCGTCGGGCTGAGTTTAACCCGGCACACGGTCTAAGAAGTCCCTCCTCTAAGTTTCACTGCCGGGGCCCGTACTTTGGTAGGTTTCCTCCGGGTTGTCGCAGTTCACAATCACAACAATCAGCGATACGTTTGTTGGGTCCCTTGGACTACGGTATGTTCAGGTCTAGACTTCGTAGGCTATAATCTGTCAGGTTCAAAATATCAGTGATCGGTTATCGAGCAACACGGAAATCAACTATATAGCATTCGTGCGTCCAGGGGAGGATCGGGGCAGCACACGCCGGACCTCGGCCAGTCAGGCGCCGATGAGCCAACCATGGCCCCAGCCCAGTCATCTTAGACAGGCGGCAACACAGCTGGTGATGATAGGTCCATAGGGTTCACTTGTAATACAGCGCGTGATCCATGGCTGGCCTAGCCGAGGAGTACCGCGCCCCGTCGGCTCGTACCAGTCCTCACCTTGCGACACATACTATGCTGTGAACCTGGAATAGGAAGCCCGAAACCGTCGGTTAATAGTATGTTGGCACGTTGACAGTAGGAGAGGAAGAGCCCGGACTTAGGACGCTGCCGGGGCGGGAATAGTATCACCGGCATTCATGAGCGGATGCTCGACCCCCTTCGAGCGACGGGAGGTCAGCAGACATTACGTCTTGGGGCCCCCTGTAGCTGCTGGAGCCCTGGGGAGCGCGACCACAGGACCACACTGGTGGAGCGCCGTTGACTTCGGCCGGAGAAAGCGGACCACCTTTCATATATCATCCATTGTCCAGCGTTGTCCAATAGGCTTAAGCCAACCGCGGCGTTCCCGGGCGATGCTTTTTCGCACAGCGAATAGACTGCGGCAACTAAACCTCCGGACTCCGGTAGCCATAGCATTCGTGCATGTACGGGCTCACATCAACGTGTATTAGGGGCGCCACTAGTGTCGGGATGGTCCCGGGCGGCGGCCGGGGCGCCGGGGGCGGCCGCGCTGCGGGGGCTCGCGCGGAGTGCTGCGGGTGCGGGCTCCTGGCGATGACCCGGCGCGCCAGGCGAGCACCCCCCGCCCGCATTGACGCCGGGGGGGGCCCTCGCACCTCCGCGCCCGGTGCCCGGCTCTAGTGGGCGACGCGGCCTGCCCAAAGTGCCCCCCGAGAACGGGGCATGGCGACCTCCGCCCCCTGCCCCACACCGGGCGATCGGGGCGCCACGACTGAGGACGTGGGGTGCGTGCCCCTCGGGGACCCGGGGGCCTTGCGCCACCCGCACGGGGACGCCGTGGACCGCAGCCCGGGCCCCGCGCTCGGACCGACCCGGGCGGTGCACGTGGAGCTGGGGGGCGGCCGCTGGCCTGGCGCGGCGGGCGGCGCCCGGCGGCCCCCAGGTCCTCGTGCCGGTGCGCCGCCGGGAACCACAACCCCCCCGCCCCCTCGAGGGTGTCGGCACGAGCGCGCAGACTCGCACAACCCCGCGCGCCAGCCGCGCACCCGGGGGCCCGGCGCATGCTCCGGGGCCGTGGCCGGCCGCGGGCTGTCCACCGCGATGTATGCCCCAGCGGCCCGCGGGGCGTCTCCGACCCGACCCTCCCGGCGGGCGGCGCCGCGAGCCGGGCGTCCACACCCGCCGTGCCGACCGCCCCACGTGGACGTTCCGTCCTCTGCGGCAGCCAGGCCCGCCCGGAAGCCGTGCGTCAGACCTCGTCCTCGAGCTGAGTCGGGGGCGGTAGCTGGCCCGGGGGCACGCCCTGAAGGGCGCGAGGCCCGGACCCGCGCGGCCGGCCCGGCCGTGGCCGCCGCGGCGGCCGCGCCCAACGCCCGCGATGGACCCGCCCCGCCCCGGCCCACCGTGGCGGCGATGGCCCGCCCATCCGCAGAGAGTCCCGCCGATGGGAGCGGCCGTAGGCCCCGGGACGGGGCCAGGGGGTGCCAACTCATTGCTCCTCCACGGCCCGGGGA     
O       AGATAGCTAGTTTAATGATATCTATTAAATAAATTAAACTCTTCTAACTTGATTCTTAATAGAGTTATTGTCATAAATGAAGAAAGTCAACCAATATTCATTTTGAGTGATTATTAAAGAGTGACATATGAATATAAATATACTAGAAACTAAAAAGAGCTAAAAATATACAGAAATAATTTAATTATGAAAATAATATTGATATAACGATAATTCTCCATACCTGATGATTTTAGCGACATATCGAATAAGCATATGTACATTAGTTTTAAATTAAATCTTTTCAGTATTTAGGAATAAAAAATAAAAATTTTATAAAACAAGAATCATAAATGGGATGAAGAATCATAATCACACATAATATATTAAATTAAATATTATAATCAATTTATTTTATTAACAATTGTTCAATATAATGATTAGTAATTTTCTAAGGAGTATTATTATAAAGTTAATCATTTAGTTTAAATAATATACATTTTATATAATTTAAGACTTCATATTTTTGCATAAGACTCATCTGATAACATGCTCTATGTTATTACATATATTATTTGTTATTAAGAAAAATCACTAAAACACTTATTATATAATAAAATTTAGAGCAAAAGTATATGAATAGAGATTACAATAAAAGATTGTATAAGTTTCTTTTTCGCATTTAGTTTTATTAACTCACCCTATTTAATTATATATCAACTATCATAATGAAGTTTATCTGACTAATTACTCTCTTTAGTAAAAAAAACATTAAACTTTTGTAATGTCATACTTAAATTATTCAGTACATATTAAAATTAAGACAAATTTTATTATATTAATAGATTATTTTTTCTAATTTAAATAAAAAATTTACAATTATGATAATAAAATATTTACATATCTCCCTTACATGTATATGATTACGGGCGAATTAAATATACTTAAAATCTATACGAAATTTGTCAATATATATTTTGCAATACAATTAAGGTTGTGCTATTTACCCTAACGCAATCTGAAATCATAGACCGGACGAATTCTCCGGCAGGTATTCTGATTTTCCGCCGCAGTAACCTACGGACGATAACTAAGCAGGATAGGAAAGTACAAAAATATATGGAGTTGAACGTTTAGTGCTTTATATCTAAAATCCACTGCCCGTCTAGTTATTTAACAGTTTATGTTCAGACAATTACCAGCTGTAAAAGTGACATGAGATCGTACTCCCTGCTATGTTTTTAGAATTAGTAAACTTCTTTCTAAGTATATCGGGGTCTTAAAAATTTACCTACAAAAGAATTTGTGTCGTAACCACTCACTATGATGTAATTATCAGCTCTTAAAACAAAGATATTGTCCAGAGTTTTGGTCGCTTCTTGGACAGATACACGGGTAAGATCGTGAACGGGCTGCGGAGCTAGTCAAGTAGCAACTGATGAAAATGGACCTTAACTACGCGTGAATTGGGTCGGTCGTGTCAAGCTCTGAAAGCCATAGCCTGATTGTGGCTATTACCATCCTGTATGATGAAGTATTGGTACGGTGCGCATAGAAGATCAGTTCATGAATTCGCAGGTCCATTAAAATGAAAGATAACCGGATTAAACGGAGTGTGTCCTAACCCCGCCCATAACGACTAACGGTTATATCGAGCAGCGATTGTTTCCATTTTATTAGTTGACGTTAATAATCAAAGGGCTAATGACAGTCAGTAATAAAACCCGCCTCATCAGCAGTGCATATGCACTTATGTAGGTATTCCACCTTGGTGGTCTTATTCACATAAGTCCCAACATAGTTCTCCACTGCCTCGGGCGACTTTCAAGTAGGTTAGAAACGATAATAGTAGTGGTAGCCTAATTATCCGGAAGTGTATAAGTCACATCGATAAATTTTACTCTTATGTACTACAGCTAAACACCATCGGCACAGGAGCTGGAGGCAAGTTAGATTACGAAATACGGGGGTACCGCGAGCGTTTAATTTACATGTACAGGTTACTAGAGGTTTCGATCCGCTCCCTCAGCTCGCACCTATCCACGACGTCGCGTTCCAGGAACGCTCCGCCGGTCTCCCCGCGGCTTTGGGCTGAATTCAACCCGGCACACGGTCAAAGAAGTCCCTCCTCTAAGTTTTTCTGCCGGGACCCGTCCTTTGGTAGTTGTCCTCCGGGTTGTCGCAGTGCACAATCACAACAATCAGCCATACGTTTGTTGGGTCCCTTGGACTACGGTATGCCCAGGTGTTGGCTTCGTAGGCTATAATCTGTCAGGTTCGAAATATCAGAGATGGGTTACCGCGCAACGCGGAAATCACCTATATAGTGTTTGTGTGTCCAGGGGAGGAACGGGGCAGCACACGCCGGACCTCGGCCAGTCAGGCGGCGGTGAGCCAACAATGGCCCCAGCCAGGTCATCTTCGACAGGCGGCAACGCAGCTGGTGATGATAGGTCCATAGGGTTCACTTATAATGCAGCGCGTAATCCATGGCTGGCCTAACCGAGGAGTACCGCGCCCCGTCGGCTCGTACTAGTCCTCACCTTGCGACACGTACCATGCCGTGACCCTAGAAGAGGAAGCCGGAAATCGTCGGTTAATAGTATGTTGGCACGTTGACAATAGGAGAGGCAGAGCCCGGACTTAGGCCGCTGCTGGGGCGGGAACTGTATCACCGGCATTACTGAGCGGATGCTCGACCTCCTTCGGGCGACGTGAGGTCAGCACACATTACGTCTTGGGGTCCCCGGTAGCTGCTGGAGCCTTGGGAAGTTCGACCACAGGAACACGCTGTTGGAGCGCCGTTGACTTCGACCGGCGAAAACGGTCCACCTTTCATATATCATCCAGTGTCCAGCGTTGTCCGATATGCTTAAGCCAACCGGGGTGTTCCCGGGCGGTGCTTTTTCGCACAGCGATTAAACTCCGGTAACTAAACCTCCGGACACCGGTAGCCGTAGCATTCGTGCATGTACGGGCTAGCCTCAAAGTGCATTAGGGGTGCCACTAGTGTCGGGATGATCCCGGGCGGCGGACGGGGCGCCGGGAGCGGCCGCGCTGCGGGGGCTCGCGCGGGGGGCGGCGGGTGCGGGCTTCTGACGGTGACCCGGCGCGCGGGGCGAGCACGCCCCGCCCGCACTCGCGCCGGGGGGGGCCCTCGCACCGCCGCGCCCGGTGCCCAGCTCTAGTGGGCGATGCGGCCTGCCCAAAGTGCCCCCCGAGACCGCGGCATGGCGTCCTCCGCCCCCTGCCCCACACCGGGCGGTCGGGGCGCGACGACTGAGGAGGTGGGGTGCGTGCCCCTCGGGGACCCGAGGGCCTTGCGCCACCCGCACGGGGACCTCGTGGACCGCAGCCCGTGCCCCGCGCTCGGTCCGGCCCGGGCGGTGCACGTGGAGCTGGCGGGCGGCCGCTGGCCAGGCGCTGCGGGGGGCGCCCGGCGCCCCCCAGGTCCTCGGGCCGGTGCGGCGCCGGGAACCACAGCCCTCCCGCCCCGTCGAGGGTGTCGGCACGAGCGCGCAGACGCGCACAACCCCCCGCGCCAGCCGCACACCCGAGGGCCCGGCGCACGCTCCGAGGCCGTGGCCGGCCGGGGGCTGTCCACCACGGTGGATGCCCCAGCGGCCCACGGGGCCTCTCGGACCCGACCCTCCCGGCGATCGGCGCCGCCGCCCGGGCGTCCACACCCGTTGTGCCGACCGCCCCGCGTGGACGTTCCGTCCTCTGCGGCAGCCGGGCCCGCCCGGAAGCCCTGCGTCAGACCTCGTCCTCGCGCGGAGTCGGAGGCGGTAGCTGGTCCGGGGGCACCCCCTGAAGGGCGCGAGGCGCCGACCCCCGCTGCCGGCCCGGCTGTGGCCGCCGCGGCGGCGGCGCCCACCGCCCGCGATGGACCCCCCCCCCGCCGGCCCACCGAGGCGGCGGTTGGCCGCCCATCGGCACATAGTCCGGCCGATGGGAGCCGCCGTAGGACCCAGGACGGGGCCGGGGGGGGCCAACCCATTGCTCATCCGGGGACCGGGGC     
N       AGATAGCTAGTTTAATGATATCTATTAAATAAACTAAACTCTTCTAACTTGATTCTTAATAAAGTTATTGTCATAAATGAAGAAAATCAACCAATATTCATTTTGAGTGATTATTAAAGAGTGTCATGTAAATATAAATACACTAGAAACTAAAAAGAGCTAGAAATATACAGAAATAATTTAATTATGAAAATAATATTGATATGACGATAATTCTCCATACCTGATGATTTTAGCGACATATCGAATAAGCATATGTACATTAGTTTTAGATTAAATCTTTTCAGTATTTAGGAATAAAAAATAAAAATTTTATAAAACAAGAATCAGAAATAGGATGAAGAATCATTATCACGCATAATATATTAAATTAAATATTATAATCAATTTATTTTATTAACAATTGTTCAATATAGTGATTAGTAATTTTCTAAGGAGTATTATTATAAAGTTAATCATTTAGTTTAAATAATATACATTTTATATAGTTTAAGACTTCATATTTTTGCATAAGACTCATCTAATAACATACTCTATGTTATTACATATATTACTTGTTATTAAGAAAGGTCACTAAAACACTTATTATATAATAAGATTTAGAGCAAAAATATATGAATAGAGATTGCAATAAAAGATTGTATAAATTTCTTTTTCGCATTTGATTTTATTAACTCACCCTATTTAATTATATATCAACTATCATAATAAAATATATCTGACTAATTACTCTCTTTAGTAAAAGAAACATTAGACTTTTGTAATGTCATACTTAAATTATTCAGTACATATTAAAATTAAGACAAATTTTATTATATTAATAAATTATTTTTTCTAGTTTAAATGAAAAATTTACAATTATGATGATAAAATATTTATATATCTCCCTTACATGTATATGATTACGGGCGAATTAAATATACTTTAAATCTATACGAAATTTGTCAATATATATTTTGCAATACAATCAAGGTTGTGCTATTTGCCCTAACGCAATCTGAAATCATAGACGGGACGAATTCACCGGCATGTACTTTGATTATCCACCGCAGTAATCTACGGATGATATTTAAGCAGGATAGGAAAGTAGAAAAATATATCGGGTTGAACGTTTAGTGCTTTATATCTAAAATTCATTCCCCGCATAATTATTTAACGATTTATGTTCAGACAATTACCAGCTGTAGAAATGACATAAGACCGTACTCTCTGCTATGTTCTTAGAATTAGTAAACTTCTTTCTAAGTATACCGGGGTGTTAAAAATTTACCTACAAAAGAATTTGTTTGGTAACTACTCACTATAGTGTAATTACTAGCTCTCAAAACAAAGATATTGTCCAGAGTTTTGGTCGCTTCTTGAATGGATACACGGGTGAAATCGTAAACGGGCTACGGAGCTAGGCAGGTAGCAACTGATGGAAACGGACTTTAACTACGCGTGAATTGGGTCGGTAGTGTCAAACTCTGAAAGTCATAGCCTGATTGTTGCTATTACCATCCTGTATGACGGAGTATTGGTACGGTGCCCATAGAAGATCAGTTCATGAATTCGCAGGTCTATTAAAATGAAAGATAACCGGATTAAATGGAGTGTGTCCTAACCCCGCCCATAACGACTAACGGTCATATCGAGCAGCAACTGTTTACATTTTATTAGTTGACGTTAATAATCAAAGGGCTAATGACAATCAGTAATAAAATCCGTCTCATCTGCAGTGCGTATGCACTTATGTAGACGTTCTACCTTGGTGGTTTTAGTCACATAAGTCTCAACATAGCTCTCCACTGCCCCGGGCGACTTTCACGGAGACGAAAAGCAACGATATCAGTAGTAGCCTATTTATCCGGAGGTGTATAAGTCACATCGATAAATTTTACTCTTATGTATTACAGCTATGCACCACCGGCACAGGAGCTGGAGGCAAGGTAGATTACGAAGTACGGGGGTACTGTGAGCGTATAATTTACATGTACAGGTTTCTAGAGGTTCCGATCCGTACCCTCAGCTCGCACCTATCCACGACGTCGCGTTCAAGGAACGCCCCACCGGTCTCCCCGCGACATAGAGCTGAGTTTAACCCGGCACACGGTCCAAGAAGTCCCTCCTCTAAGTTTTTCTGGCGGGGCCCGTACTTTGGTAGATCTCGTCCGGGTTGTCGCAGTCCACAATCACAACAATCAGCCATACGTTTGTGGGGTCCCTTGGACTACGGTATGTTCAGATTTGGGCTTAGTAGGCTATAATCTGTCAGGTTCAAAATATCGAGGATGGGCTATCGTGCGACTCGGAAATCAGCTATATAGTATCTGTATGTCCAGGGAAGGGTCGGGGCAGCACACACCGGACCTCGATCAGTCAGGCGGCGGTGAGCCAACAATGGCCGCAGCTCGGTCATCTTCGACAGGCGGCAACTCAGCTGGTGATGATAGGTCCATAGGGTTCACTTTTAATACAGCGCGTCATCCATGGCTGGCCTAACCGAGGAGTACCGCGACCCATCGGCCCGTACTAGTCCTCACCTTACGACACGTACCATGCCGTGAACCTGGAACAGTAAGCTAGAAAGCGTCGGTCAATAGTAGGTTGGCATGGTGATAATAGGAGAGGTAGAGCCCAGACTTAAGCCGCTGCAGGGGCGGGACCGGTATCACCGGTGTTCCCGAGCGGATGCTCGACCCCCTTCGAGCGACGAGAGGTCAGCATACATTACGTCTTGGGGCCCCCGGTGGCTGCTGGAGCCCTGGGAAGTCCGATTACAGGAGCACGCTGGTGGAGCGCCGTTGACTTCGGCCGGGGAAAGCGGTCCACCTTTCATATATCATCCAGTGTCCAGCGTTGCCCAATAGGCTTAAGCCAACCGGGGCGCTCCCGGGCGATGCTTTTTCGCACAGCGATTTAACTCCCGTAACAAAACCTCCGGACTCCGGTAGCCGTAGCATTCGTGCATGTACACGCTCGCATCAAAGTGTATTAGGGGCGCCACTAGTGTCGGGATGATCCCGCGCGGGGGCCGGGGCGCCGGGGGCGGCCGCGCTGCAGGGGCTCGCGCGGGGTGCTGCGGGTGCGGGCTCCTGTTGATGACCCGGCGCGCGGGGGGAGCACCCCCCCCCCGCACTGCCGCCGGGGGGGGCCCTCGCACCTCCGCGCCCGGTGCTCGGCTCTAGTGGGCGAAGCGGCGTCCCCAAAGTGCCCCCCGACAATGCGGCATGGCGGCCTTCGCCCCCCGCCCCACACCGGGCGGTCCGGGCGCCACGACTGAGGGCGTGGGGTGCGTGCCCCTCGTGGACCCGGGGGCCTTGCGCAACCCGGACGGGGACGTCGTGGACCGCAGCCCGGGCCCCGCGCTCGGACCGGCCCGGGCGGTGCACGTGGAGCTGGCGGGGCGTCGCTGGCCGGGAGCGGCGGGGGGCGCCCGGCGCCCCCCAGGTCCTCGAGCCGGTGGGACGCCGGGAACCACAGCCCCCGCGCCCCCTCGAGGGTGGCGGCACCAGCGCGCAGACACGCACAACCCCCCGCGCCAGCCGCGCACCCGGGCGCCCGGCGCAAGCTCCGGGGCCGTGGCCGGCCGCGGGCTGTCCACCCCGGTGCATGCCCCAGCGGCCCGCGGGGCGTCTCGGACCCGACCCTCCCGGCGGCCGGCGCCGCTCGCCGGGCGTCCACACCCGGCGTGCCGACCGCCCCGCGTGGACGTTCCGTCCTCTGCGGCAGCCGGGCCCGCGCGGAAGCCCTGCGTCAGACCTCGTCCTCGCGCAGAGTCGGGGGTGGTGGCTGGTCCGGGGGCACGCCCTAAAGCGCGCGAGGCGGGGACCCGCGCGGCCGCCCCGGCCGTGGCCGCCGCGGCGGCGGCGCCGATCGCCCGCGATGGACCCCCCCCGCGCCGGCCCACCGAGGCGGGGATCGCCCGCCCATCTGCAGATAGTCCGGCCGATGGGAGCCGCCGTAGGGCCCAGGGCGGGGCCAGGGGGGGCCAACTCATTGCTCGTTCGCGGGCCGGGGG     
M       AGATAGCTAGTTTAATGATATCTATTAAATAAATTAAACTCTTCTAGCTTGATTCTTAATAGAGTTATTGTCATAAATGAAGAAAATCAACCAATATTCATTTTGAGTGATTATTAAAGAGTGACATGTAAATATAAATATACTAGAAACTAAAAAGAGCTAAAAATATACAGAGATAATTTAATTATGAGAATAATATTGATATGACGATAATTCTCCATACCTGATGATTTTAGCGACATATCGAAAAAGCATATATACATTAGTTTTAAATTAAATCTTTTCAGTATTTAAGAATAAAAAATAAAAGTTTTATAAAACAAGAATCAAAAATAGGATGAAGAATCATTATCACACATAATATATTAAATTAAATATTATAATCAATTTATTTTATTAACAATTGTTCAATATAATAATTGGTAATTTTCTAAGGAGTATTATTATAAAGTTAATCGTTTAGTTTAAATAATATACATTTTATATAGTTTAAGACTTCATATTTTTGCATAAGACTCATCTGATAACATACTCTATGTTATTACATATATTATTTGTTATTAAGAAGAGTCACTAAAACACTTATTATATGATAAGATTTAGAGCAAAATTATATGAATAGAGATTGCAATAAAAGGTTGTATAGATTTCTTTTTCGCATTTGGTTTTATTAACTCACCCTATTTAATTATATATCAACTATCATAATAAAGTTTATCTGACTAATTACTCTCTTTGGTAAAAAAAACATTAAACTTTTGTAATGTCATACTTAAATTATTCAATTCATATTAAAATTAAGACAAATTTTATTATATTAATAGATTACTTTTTCTAGTTTGAATGAAAAATTTACAATTATGATGATAAAATATTTACATATCTCCCTTACATGTATATGATTACGGGCGAATTAAATATACTTGAAATCTATACGAAATTTGTCAATATATATTTTGCAATACAATCAAGGTTGTGCTATTTACCCTAACGCAATCTGAAATCATAGACGGGACGAATTCACCGGCAGGCACTCTGATTTTCCACCGCGATAAGCTACGAACGATAATTTAGCAGGATAGGAAAGTAGCAAAATATATGGGGTTGAACGTTTAGTGCTTTATATCTAGAATACATTACCCATGTAACTATTTAACAAGTTATGTTCAGACAATTACCAGCTGTAAAAGTGACATAAGGACGTACTCCCTGCTACGTTGTTAGAGTTAGTAAACTTCTTTCTAAGTGTACCGGGGTATTGAAAATTTACCTACAAAAGAATTTGTATCGTAACTACTCACTATGATGTAATTGTCAGCTCTTAAAACAAAAATATTGTCCAGAGTTTTGGTCGCTTCTTGAATGGATACACGGGTAAAATCGTAAACGGGCTGCGGAGCTAGACAAGTGGCAACTGATGGAAACGGACTTTAACTACGCGTGAATCGGGTCGGTCATGTCAAACTCAGAAAACCATAGCCTGATTGTGGCTAATACCATCCTGTATGGCGGAGTATTGGTACGGTGCTCATAGAAGATCAGTTCATGGATTCGCAGGTACATTAAAATGAAAGATAACCGGATTAAAAGGAGTGTGTCCTAACCCCGCCCATAACGATTAACGGTTATATCGAGCAGCGATTGTTTACATTTTATTAATTGACGTTAATAATCAAAGGGATAATGACAATCAGTAATAAAATCCGTCTCATCTGCGGTGCGTATGCATTTATGTAGGCATTCTACTTTGGTGGTCTTAATCACATAAGTCCCAACATAGCTCTCCACTGCACCGGGCGACTTTCACGTAGAACAAAAACAATAATATTAGTAGTAGCTTAATTATGCGGAAGTGTATAAGTCACATCGATAAGTTTTACTCTTATGTATTACAACTACACACCACCGGCACAGGAGCAGGACGCAAGGTAGATTACAAAGTACGAGGGTACTGTGAGCGTTTAAGTTACATGTACAAGTTTCTAGAGGTTCCGATCCGCTCCCTGAGCTCGCACCTATCCGCGACGTCACGTTCAAGGAACGACCCGCCGGTCTCCCCCCGGCTTTGCGCTGAATTTAACCCGGCACACGGTCCAAGAAGTCCCTCCTCTAAGTTTTTCTGCCGGGGCCCGTGCTTTGGTAGGTCTCTTCCGGGTTGTCGCAGTCCACAATCACAACAATCAGCGACACGTTTGTTGGGTCCCTTGAACTACGGTATGTTCAGGTTTGGGCTTTGTAGGCTATAATCTGTCAGGTTCAAAATATCACAGATAGGCTATCGTGCAACACGGAAATCAACTATATAGTATCTGTGCGTCCAGGGGAGGATCGGGGCAGCACACGCCGGACCTCGGCCAGTCAGGCGGCGGTGAGCCAACAATGGCCACAGCCCGGTCATCTTTGACAGGCGGCAACTCAGCTGGTGATGATAGGTCCATAGGGTTCACTTGGAATACAGCGCGTAATCCACGGCGGGCCTAGCCGAGGAGTACCGCGCCCCGTCGGCCCGTACTAGTCCTCACCTTTCGACACGTACTATGCAGTGAACCTGGAACAGGAAGCCAGAAACCGTCGGTGAATACTATGTTGGCACGTTGACAATAGGAGAGGGAGAGCCCAGACTTAGGGCGCTGCTGGGGCGGGAACAGTATCACCGACATTTCCGGGCGGATGCTCGACCACCTTCGAGCGACGGGAGGTCAGCATACATTACGTCTTGGGGCCCCCTGTAGCTGCTGGAGCCGTGGGGAGTGCGATTACAGGAACACCCTGTTGGAGCGCCGTCGACTTCGGCCGGGGAAAGCGGTCCACCTTTCATATATCATCCAATGTCCAGCGTTGTCCAATATGCTTAAGCCAACCGGGGTGCTCCCGGGCGAAGCTTTTTCGCACAGCGAGTTAACTCCCGGAACTAAACCTCCGGACTCCGGTAGCCGTAGCATTCGTGCATGTACGGGCTAGCGTCAAAGTGTATTAGGGGCGCTACTAGTGTCGGGATGATCCCGGGCGGGGGGCGGGGCGCCGGGAGCAGCCGCGCTGCGGGGGCTCGCGCGGGTTGCTACGGGTGCGGGCCGCTGGCGCTGACCCGGCGCGCGGGGGGAGCACGCCCCCCCCGCACTGGGGCCGGGGGGGGCCCTCGCACCTCCGCGCCCGGTGCGCGGCTCTAGTGGACCATGCGGCCTTCCCGAAGTGCCCCCCGAGAATGCGGCATGGCGGCCTGCGCCCCCCGGCCCACACCGGGCGCTCGGGGCGCCACGACTGAGGACGTGGGGTGCGTGCCCCTCGCGGACCCGGGGGCCTTGCGCCACCCGCACGGGGACGACGTGGACCGCAGCCCGGGCCCCGCGCTCGGACCGACCCGGGCGGTGCACGTGGAGGTGGCGGGCGGCCGCTGGCCGGGAGCAGCGGGCGGCGCCCGGCGCCCCCCAGGTCCTCCCGCCGGTGCGACGCCGGGAAGCACAACCCCCCCGCTCCCTCGAGGGTGACGGCACCAGCGCGGAGACTCGCATAACCCCCCGCGCCAGCCGCCCACCCGGGTGCCCGGCGCACGCTCCGGGGCCGTGGGCGGCCGCGGGCTGTCCACCCCGATGGATGCCCCGGCGGCCCACGGGGCGTCTCGGACCCGAGCCTCCCGGCGCGCGGCGCCGCAGGCCGGGCGTCCACACCCGCTGTGCCGACCGCCCCGCGTGGACGTGCCGTCCTCTGCGGCAGCCAGGCCCGCCCGGAAGCCCTGAGTCAGACCTCGTCCTCGGGCCGAGTCGGAGGCGGTCGCTGGCCCGGGGGCACGCCCTAAAGAGCGCGAGGCGTGGACCCCCGCGGCCGCCCCGGCCGTGGCCGCCGCGGCGGCCTCGCTGACCGCCCGCGATGGACCCCCCCCTCTCCGGCCCACCGGGGCGGGGATGGGCCGCCCATCCGCAAATAGTCCGGCCGATGGGAGCGGCCGTAGCGCCCAGGAGGGGGCCAGGGGCTGCCAACCCATTGCTGGTCCTCGGGCCGGGGA     
L       AGATAGCTAGTTTAATGATATCTATTAAATAAATTAAACTCTTCTAACTTGATTCTTAATAAAGTTATTGTCATAAATGAAGAAAATCAACCAATATTCATTTAGAGTGATTATTAAAGAGTGACATATAAATATAAATATACTAGAAACTAAAAAGAGCTAGAAATATACAAAAATAATTTAATTATGAAAATAATATTGATATAACGATAATTCTCCATACCTGATGATTTTAGCAACATATCGAATAAGCATGTGTACATTAGTTTTAAATTAAATCTTTTCAGTATTTAAGAATAAAAAATAAAAATTTTATAAAACAAGAATCAAAAATAGGATGAAGAATCATTATCACACATAGTATATTAAATTAAATATTATAATCGATTTATTTTATTAACAATTGTTCAATATAGTAATTAGTAATTTTCTAAGGAGTATTATTATAAAGTTAATCATTTAGTTTAAATAATATACATTTTATATAGTTTAAGACTTCATATTTTTGCATAAGACTCATCTGATAACATACTCTATGTTTTTACATATATTATTTGTTATTAAGAAAAGTCACTAAAACACTTATTATATAATAAGATTTAGAGCAAAAATATATGAATAGAGATTACAATAAAAGATTGTATAAGTTTCTTTTTCGCATTTAATTTTATCAACTCACCCTATTTAATTATATATCAACTATCATAATAAAGTTTATCTGACTAATTACTCTCTTCAGTAAAAAAAACATTAAACTTTTGTAATGTCATACTTAAATTATTCAGTACATATTAAAATTAAGACAGATTTTATTATATTAATAAATTATTTTTTCTAGTTTAAATAAAAAATTTACAATTATGATGATAAAATATTTACATATCTCCCTTACATGTATATGATTACGGGCGAATTAAATATGCTTGAAATCTATACGAAATTTGTCAATATATATTTTGCAATACAATCAAGGTTGTGCTATTTACCCTAACGCAATCTGAAACCATAAACCGGACGAATTCACCGGCACGTACTCCGATTTTCCACCGCAATAACCTACGGACAATAATTAAGTAGAATAGGAAAGTAACAAAATATACAGAGTTGAACGTTTAGTGCTTTATATCTAGAATACACTACCCGTCTAACTCTTAAACAATTTACGTTCAGACAATTATCAGCTGTATAAGCGACATAAGATCGTACTCTCTGCTATGTTGTTAGAATTAGTAAACTTCTTTCTAAGTGTACCGGGGTATTAAAAATTTACCTACAAAAGAATTTGTATCGTAACTACTCACTATAGTGTAATTACTAGCTCTCAAAACAAACATATTGTCCAGAGTTTTGGTCGCTTCTTGGATGGATACACGGGTGAAATCGTTGACGGGCTGCGGAGCTAGACACGTGGCAACTGATGGAAACGGACTTTAACTACGCGTAAATTGGGTCGGTAATGTCAAACTCGGAAAACCATAGCCTGATTGTAGCTATTACCATCCTGTATGGTGGTGTATTGGTACGGTGCGCATAGAAGATCAGTTCATGGATTCGCAGGTCTATTATAATGAAAGATAACCGGATTAAACGGAGTGTGTCCTAACTCCGCCCATAACGACTAACGGTTATATCGAGCAGCAATTGTTAACATTTTGTTAGTTGACGTTAATAATCAAAGGGGTAATGACAATCAGTAATAAAATCCGCCTCATCTGCAGTGCGTATGCACTTGTGTAGGCGTTCTACCTTGGCGGTCTTACTCACATAAGTCTCAACATAGCTCTCCATTGCCCCGGGCGACTTTCATGTAGGCCAAAAACGACAATATTAGTAGTAGCCTAATTATCCGGAGGTGTATAAGTCACATCGATAAGTTTTACTCTTATGTACTACACCTAAACACCACCAGCACAGGAGCTGGAAGCAAGGTAAATTACGAAGGACGAGGGTACTGTGAGCGTTTAATTTACATGTACAGGTTTCTAGAGGTTTCGATCCGTACCCTCAGCTCGCACCTATCCACGACGTCACATTCAAGGAACGTCCCGCCGGTCTCCCCACGGCCTTGTGCTGACTTTAACCCGGCACACGGTTCAACAAGTCCCTCCTCTAATTTTTTCTACCGGGCGCCGTGCTTTGGTAGGTCTCGTCTGGGTTGTCACAGTCCACAATCACAACAATCAGCAACATGTTTGTTGAGTCCCCTGGACTACGGTATGCTCAGCTCTAGGCTTCGGAGGCTATAATCTGTCAGGTTCAAAATAACAGGGATAGGCTATCGTGCGACGCGGAAATCAGCTATATAGCATCCGTGTGTCCAGGGGAGGATCGGGGCAGCACACGCCGGACCTCGACCAGTCAGCCGTCGGTGAGCCAACAATGGCCGCAGCCCGGTCATCTTCGACAGGCGGCAACCCAGCTGGTGATGATAGGTCCATAGGATTCACTTAAAATACAGCGCGTGATCCATGGCAGGCCTAGCCGAGGAGTACCGCGCCCCGTCGGCCCGTACTAGTCCTCACCTTGCGACACATACTATGCCGTGAACCTGAAATAGAAAGCCGGAAATCATCGGTAAATAGTATGCTGGCACGGTGACAATAGGAGAGGAAGAGCCCGGACTTAGGCCGCTGCTGGGGCGGGAACGGTATCACCGATATTTCTGAGCGGATGCTCGACCCCCTTCGCGCGACGCGAGGTCAGCATACATTACGTCTTGGGGCCCCCTGTAACTGCTGGAGCCCTGGGCAGTACGAGCACAGGAACTCGCTGTTGGAGCGCCGTTGACTTCGGCCGGAGAAAACGGGCCACCTTTCATATATCATCCAGTATCCAGCGTTGCCCTATAGGCTTAAGCCAACCGTGGTGCTCCCGGGCGATGCTTTTTCGCACAGCGAATAAACTCCCGAAACTAAACCTCCGGACTCCGGTAGCCGTTGCATTCGTGCATGTACCGGCTGGCGTCAAGGTGTATTAGGAAAGCCACTAGAGTCGGGATAATCCCGTGCGGGGGGCGGGGCGCCGGGAGCGGCCGCGCTGCAGGGGCTCGCGCGGCGCGCCGCAGGTGCGGGCCGCTGGCGATGACCCGGGGCGCGAGGGGAGCACTCCCCCCCCGCACTGACGCCGGGGGGGGCCCTCGCACCCCCGCGCCCGGTGCTCAGCTCTAGTGGGCCATGCGGCCTGCCCAAAGTGCCCCCCGAAAACGCGGCATGGCGGCCTGCGCCCCCCGCCCCACACCGGGCGGTCGGGGCGCCACGACTGAGGTCGTGGGGTGCGTGCCCCTCGCGGACCCGGGGGCCTTGCGCCACCCGCACGAGGACGCCGTGGACCGCAGCCCGGGCCCCGCGCTCGGGCCGACCCGGGCGGTGCACGTGGAGCTGGGGGGCGGCCGCTGGCCAGGCGCGGCGGGGGGCGCCCGGCGGCCCCCAGGCCCTCCCGCCGGTTCGGCGCCGGGAACCACAACCCCCCCGCCCCCTCGAGGGTGCCGGCACCAGCGCGGAGACGCGCACAACCCCTCGCGCCAGCCGCCCACCCGCGGGCCCGGCGCATGCTCCGAGGCCGTGGCCGGCCGCGGGCTGTCCACCGCGGTGGATTCCCCGGCGGCCCGCGGAGCATCTCGGACCCGACCCTCCCGGCGATCGGCGCCGCGAGCCGGGCGTCCACACCCGCCGTGCCGACCGCCCCGCGTGGACGTTCCGTCCTCTGCGGCAGCCGGGCCCGCCCGGAAGGCCTGCGTCAGACCTCGTCCTCGCGCCGAGTCGGCGGCGGTGGCTGGCCCGGGGGCACGCCCTAAAGCGCGCGAGGCGGCGACCCCCGCTGCCGTCCGGGCCGTGGCCGCCGCGGCGCCCGTGCCCAACGCCCGCGATGGACCCTCCCCTCGCCGGCCCACCGGGGCGGCGATGGGCCGCCCATCGGCATACAGTCCCGCCGATGGGAGCTGCCGTAGGGCCCAGGACGGGGCCAGGGGGGGCCAACCCATTGCTGATCCGCGGGCCGGGGC     
K       AGATAGCTAGTTTAATGATATCTATTAAATAAATTAAACTCTTCTAACTTGATTCTTAATAGAGTTATTGTCATAAATGAAGAAAATCAACCAATATTCATTTTGAGTGATTATTAAAGAGTGACATATGAATATAAATATACTAGAAACTAAAAAGAGCTAAAAATATACAGAAATAATTTAATTATGAAAATAATATTGATATGACGATAATTCTCCATACCTGATGATTTTAGCAACATATCGAATAAGCATGTATACATTAGTTTTAAATTAAATCTTTTCAGTATTTAGGAATAAAAAATAAAAGTTTTATAAAACAAGAATCATAAATAGGATGAAGAATCATTATCACACATAGTATATTAAATTAAATATTATAATCAATTTATTTTATTAACAATTGTTCAATATAATGATTAGTAATTTTCTAAGGAGTATTATTATAAAGTTAATCATTTAGTTTAAATAATATACATTTTATATAATTTAAGACTTCATATTTTTGCATAAGACTCATCTGATAACATACTCTATGTTATTACATATATTATTTGTTATTAAGAAAAATCACTAAAACACTTATTATATGATAAAATTTAGAGCAAAAATATATGAATAGAGATTACAATAGAAGATTGTATAAATTTCTTTTTCGCATTTAATTTTATTAACTCACCCTATTTAATTATATATCAACTATCATAATAAGGTGTATCTGACTAATTACTCTCTTTAGTAAAAAAAACATTAAACTTTTGTAATGTCATACTTAAATTATTCAATACATATTAAAATTAAGACAAATTTTATTATATTAATAAATTATTTTTTCTAGTTTAAATGAAAAATTTACAATTATGATGATAAAATATTTATATATCTCCCTTACATGTATATGATTACGGGCGAATTAAATATACTTAAAATCTATACGAAATTTGTCAATATATATTTTGCAATACAATCAAGGTTGTGCTATTTACCCTAACGCAATCTGAAATCATAGACCGGACGAGTTCACCGGCAAGTACTCTGATTTTCCGCCGCCGTAATCTACGGACGATAATTAAGCAGCATAGGAAAGTAGAAAGATATATAGTGTTGAACGTTTAGTGCTTTATATCTAGAATACACTGCCCCTTTAGCTATTTAACGAGTTATGTTCAGACAATTACCAGCTGTAAAAGGGACATAAGATCGTACTCTCTGCTATGTTATTAGAATTAGTAAACTCCTTTCTAAGTGTACCGGGGTGTCGAAAATTTACCTACAAAAGAAATTGTATCGTAACTACTCACTATAATGTAATTACTAGCTCTCAAAACAAATATATTGTCCAGAGTTTTGGTCGCTTCTTGGATGGATACACGGGTAAAATCGTAAACGGGCAGCGGAGCTAGACAAGTAGCAACTGATGAAAACGGACCTTAACTACGCGTGAATTGGGTCGGTAATGTCAAGCTCGGAAAGCCATAGCCTGATTGTCGTTATTACCATCCTGTATGATGAAGTATTGGTACGGTGCACATAGAAGATCAGTTCATGGATTCGCAGGTCCATTAAAATGAAAGATAACCGGACTAAATGGAGTGTATCCTGACTCCGCCCATAACGACTAACGGTTATATCGAGCAACGACTGTTTACATTTTATTAGTTGACGTTAATAATCAAAGGGATAATGACAATCAGTAATAAAATCCGACTCATCTGCAGTGCGTATGCACTTGTGTAGGCATTCTACCTTGGCGGTCTTAATCACATAAGTCTCAACATAGCTCTCTATTGCCCCGGGCGACTTTCATGTAGGTTAAGAACAAAAATAGCAGTAGTAGCTTACTTATTCGGAGGTGTATAAGTCACATCGATAAGTTTTACTCTTATGTATTACAACTATACACCACCGGCACAGGAGCAGGACGCAAGGTAAATTACGAAGAACGAGGGTATTGTGAGCGTTTAAGTTACATGTACAGGTTCCTAGAGGTTTCGATTCGCACCCTCAGCTCGCACCTATCCACGACGTCACATTCTAGGAACGGTCCCCCGGTCTCCCCACGGCGTTGAGGTGAGTTGAACCCGGCACACGGTCCAAGAAGTCCCTCCTCTAAGTTTTTCTACCGGGTCCCGTACTTTGGTAGATCTCCTCCGGCTTGTCGCAGTCCACAATCACAACAATCAGCAACACGTTTGTTGAGTCCCTTGGACTACGGTATGCTCAGGTTTAGGCTTCGTAGGCTATAATATGTCAGGTTCGAAATATCACAGATGGGATATCGAGCAACACGGAAATCAACTATATAGCATTCGTGTGTCCAGTGGAGGATCGGGGCAGCACATGCCGGACCTCGGCCAGTCAGGCGCCGGTGAGCCAACAATGGCCACAGCCCGGTCATCTTTGACAGGCGGCAACACAGCTGGTGATGATAGGTCCGTAGGGTTCACTTGGAGTACAGCGCGTGATCCATGGCTGGCCTATCCGAGGAGTACCGCGGCCCGTCGGCCCGTACTAGTCCTCACCTTGCGACACGTACTATGCCGTGAGCCTGGAACAGGAAGCCCGAAACCATCGGTTAATAATATGTTGGCATGTTGACAATAGGAGAGGTAGAGCCCGGACTTAGGCCGCTGCTGGGGCGGGAAAAGTATCACCGGTGTTCCCGAGCGGATGCTCGACCTCTTTCGAGCGACGAGAGGTCAGCATACAATACGTCTTGGGACCCCCTGTAGCTGCTGGAGCCCTGGGAAGTGCGAGCACAGGAGCGCGCTGCTGGAGCGCCTTTGACTTCGGCCGGGGAAAGCGGTCCACCTTTCATATATCATCCAATCTCCAGCGTTGCGCAATAGGCTTAAGCCAACCGGGGAGCTCCCGGGCGACGCTTTTTCGCACAGCGACTGAACTCCCGAAACTAAACCTCCGGACTCCGGTAGCCATAGCATTCGTGCATGTACAAGCTGACATCAATGTGTATTAGGAGAGCGACTAGTGTCGAGATGATCCCGTGCGGTGGGCGGGGCGCCGGGAGCGGCCGCGCTGCAGGGGCTCGCGCGGGGAGAGGCCGGTGCGGGCGCCTGGCGCTGACCCGGCGCGCGGGGAGAGCACTCCCCGCCCGCACTGACGCCGGGGGGGGCCCTCGCACCACCGCGCCCGGTGCTCGACTCTAGTGGGCTAGGCGGCCTGCCCAAAGTGCCCCCCGAGAAGGCGGCATGGCGGCCTCCGCCCCCCGGCCCACACCGGGCGTTCCGGGCGCTACGACTGAGGACGTGGGGTGCGTGCCGCTCGGGGACCCGGGGGCCTTGCGCCACCCGCGCGTGGACGCCGTGGACCGCAGCCCGGGCCCCGCGCTCGGCCCGGCCCGGGCGGTGCACGTGGAGCTGGGGGGCGGCCGGTGGCCGGGCGCGGCGGGCGGCGCCCGGCGACCCCCAGGTCGTCTCGCCGGTGCGGCGCCGGGAACCACAACCCCCGCGCCCCGTCGAGGGTGGCGGCACTAGCGCGCAGACTCCCACAAGCCCTCGCGCCAGCCGTACACCCGGGGGCCCGGCACACGCTCCGAGGCCGTGGCCGGCCGAGGGCTGTCCACCGCGGTGCATGCCCCAGCGGCCCGCGGGGCGTCTCGGACCCGACCCTCCCGGCGGCCGGCGCCGCGGGCCGGGCGTCCACACCCGCCGTGCCGACCGCCCCGCGTGGACGTTCCGTCCTCTGCGGCAGCCGGGCCCGAGCGGAAGCCATGCGTCAGACCTCGTCCTCGCGCCGAGTCGGGGGCGGTAGCTGGCCCGGGGGCACACTCTAAAGCGCGCGAGGCGTTGACCCTCGCGGCCGGCCGGGCCGTGGCCGCCGCGGCGGCAGCGCCGACCGCCCGCGATGGACCCTCCCCTCGCCGGCCCACCGGGGCGGTGATGGGCCGCCCATCCGCACATAGTCCAGCCGATGGGAGCCGCCGTAGTGCCCGGGACGGGGCCAGGGGGCGCCAACCCATTGCTGGTCCGCGGGCCGGGGC     
J       AGATAGCTAGTTTAATGATATCTATTAAATAAATTAAACTCTTCTAACTTGATTCTTAATAGAGTTATTGTCATAAATGAAGAAAATCAACCAATATTCATTTTGAGTGATTATTGAAGAGTGACATATGAATATAAATATACTAGAAACTAAAAAGAGCTAAAAATATACAAAAATAATTTAATTATGAAAATAATATTGATATAACGATAATTCTCCATACCTGATGATTTTTGCAACATATCGAATAAGCATATATACATTAGTTTTAGATTAAATCTTTTCAGTATTTAAGAATAAAAAATAAAAGTTTTATAAAACAAGAATCATAAATAGGATGAAGAATCACTATCACGCATAATATATTAAATTAAATATTATAATCAATTTATTTTATTAACAATTGTTCAATATATTAATTGGTAATTTTCTAAGGAGTATTATTATAAAGTTAATCATTTAGTTTAAATAATATACATTTTATATAGTTTAAGACTTCATATTTTTGCATAAGACTCATCTGATAACATACTCTATGTTATTACATATATTATTTGTTATTGAGAAAAATCACTAAAACACTTATTATATAATAAGATTTAGAGCAAAATTATATGAATAGAGATTACAATAAAAGATTGTATAAATTTCTTTTTCGCATTTAATTTTATTAACTCACCCAATTTAGTTATATATCAACTTTCATAATAAAGTTTATCTGGGTAGTTACTCTCTTTGGTAAAAGAAACATTAAACTTTTGTAATGTCATACTTAAATTATTCAATACATATTAAAATTAAGACAAATTTTATTATATTAATAAATTATTTTTTCTAATTTAAATAAAAAATTTACAATTATGATGATAAAATATTTACATATCTCCCTTACATGTATATGATTACGAGCGAATTAAATATACTTGAAATCTATACGAAATTTGTCAATATATATTTTGCAATACAATCAAGGTTGTGCTATTTACCCTAACGCAATCTGAAATCATCGATCGGACGAATTCGCCGGCAAGTACTCTGATTTTCCACCGCAATAACCTACGGACGATAATTAAGTAGGATAGGAAAGTAGAAAGATATATGGGGTTGAACGTTTAGTGCTTTATATCTAGAATGCACTGCCCGTATAACTATTTAACAACTTACGTTCAGACAATTATCAGCAGTAAAAGTGACATGAGATCATACTCTCTGCTATGTTGTCAGAATTAGTAAACTCCTTTCTAAGTGTATCGGGGTATTAAAAATTTACCTACAAAAGAGCTTGTATCGTAACGACTTACTATAATGTAATTACTAACTCTCAAAACAAATATATTGTCCAGAGTTTTGGTCGCTTCTTGGATGGATACACGGGTAAGATCGTGGACGGGCTGCGGAGCTAGACACGTAGCAACTGATGAAAACGTACTTTAACTACGCGTAAATTGGGTCGGTCATGTCAACCTCGGAAAAACATAGCCTGATTGTTGCTATTACCATCCTGTATGGTGGGGTATTGGTACGGTGAACATAGAAGATCAGTTCATGGATTCGCAGGTAGATTAAAATGAAAGATAATCAGATTAAACGGAGTGTTTCCTAACCCCGCCCATAACGACTAACGGTTATATCGAGCAGAAATGGTTCACATTTCATTAGTTGACGCTACTAATCAGAGGGATAATGACAATCAGTAATAAAATCCGGCTCATCGGCAGTGCGCATGCAATTCTGTAGGTATTCTACCTTGGCGGTCTTAGTCACATAAGTCTCAACATAGCTCTCCACTGCCACGGGCGACTTTCATGTAGTCCACAAACAACAATATCAGTAGCAGCCTAATTATTCGGAGGTGTATAAGTCACATCGATAAGTTTTACTCTTATGTATTACAACTATACACCACCGGCACAGGAGCTGGAGGCAAGGTAGATTACGAAGGACGGGGGTACTGAGAGCGTTTAAATTACATGTACAGGTTCCTAGAGGTTTCGATTCGCACCCTCAGCTCGCACCTATCCACGACGTCACATTCGAGGAACGCCCCGCCGGTCTCCCCCCGGCATTGCGATGAGTTTAACCTGGCACATGGTAAAAGAAGTCCCTCCTCTAAATTTTTCTCCCGGGGCCCGTTCTTTGGTAGCTCTCTTCCGGGTTGTCGCAGTCCACAATCACAACAATCAGCCACACGTTTGTTGGGTCCCTTGGACTACGGTATGATCAGGTTTAAGCTTCGTAGGCTATAATCTGTCAGGTTCGAAATATCTCAAATGGGATATCGTGCCAGGCGGAAATCAACTATATAGTATGTGTGTGTCCAGTGAAGGATCGGGGCAGCACACTCCGGACCTCGGCCAGTCAGGCGTCGGTGAGCCAACAATGGCCACAGCTCGGTCGTCTTCGACAGGCGGCAACTCAACTGGTGACGATAGGTCCATAGGGTTCACTTGTAATACAGCGCGTGATCCATGGCTGGCCTACCCGAGGAGTACCGCGTCCCGTCGGCCCGTAGTAGTCCTCACCTTGCGACACGTACTATGCTGTGAACCTGGAACAGGAAGCATGAAATCGTCGGTAAATAGTATGATGGCACGCTGATAATAGGAGAGGTAGAGCCCGGACTTAGGCCGCTGCCGGGGCGGGAACGGTATCACCGGAATTTCCGAGCGGATGCTCGACCCCCTTCGAGCGACGGGAGGTCAGCAAACATTACGTCTTGGGGTCCCCCGTGTCTGCTGGAGCCCTGGGGAGTACGACCATAGGACCACGCTGGTGGAGCGCCGTCGACTTCGGCCGGGGAAAGCGGTCCACCTTTCATATATCATCCAGTGTCCAGCGTTGCCCAATAGGCTTAAGCCAACCGGGGAGATCCCGGGCGATGCTTTTTCGCACAGCGACTGAACTCCTGAAACTAAACCTCCGGACTCCGGTAGCCGTAGCATTCGTGCATGTATGTGCTAACCTCAAGGTATATTAGGGGAGCCACTAGGGTCGGGATGATCCCGTGCGGCGGGCAGGGCGCCGGGAGCGGCCGCGCTGCGGGGGCTCGCGCGGGCGGTTGCGGGTGCGGGCTGCTAGCGGTGACCCGGCGCGCGGGGGGAGCACTCCCCCCCCGCACTGGGGCCGGGGGGGGCCTTCGCACCTCCGCGCTCGGTGCTCGGCTCTAGTGGGCGACGCGGCCTGCCCAAAGTGCCCCCCGAGAAGGCGGCATGGCGGCCTCCGCCCCCCGCCCCACACCGGGCGATCCGGGCCCCACGACTGAGGGCGTGGGGTGCGTGCCCCTCGCGGACCCGGGGGCCTTGCGCCGCTCGCACGGGGACGCCGTGGACCGCAGCCCGGGCCCCGCGCTCGGGCCGCCCCGGGCGGTGCACGTGGAGATGGAGGGGTGCCGGTGGCCAGGCGCGGCGGGGGGCGCCCGGCGTCCCCCAGGCCATCGCGCCGGTGTGGCGCCGGGAAGCACAGCCCCCCCGCCCCCTCGAGGGTGCCGGCACGAGCGCGCAGACGCGCACAACCCCGCGCGCCAGCCGCGCACCCGGGAGCCCGGCTCATGCTCCGTGGCCGTGGCCGGCCGGGGGCTGTCCACCGCGCTGGATACCCCGGGGGCCCGCGGGGCCTCTCCGACCCGACCCTCCCGGCGCTCGGCGCCGCGAGCCGGGCGTCCACACCCGCCGTGCCGACCGCCCCGCGTGGACGTTCCGTCCTCTGCGGCAGCCGGGCCTGTCCGCAAGCCCTGGGTCAGACCTCGTCCTCGCGCCGAGTCGGGGGCGTTGGCTGGGCCGGGGGCACGCGCTTAAGGGCGCGAGGCGAGGACCCGCGCAGCCGCCCCGGCCGTGGCCGCCGCGGCGGCGGGGCCAACAGCCCGCGATGGACCCCCCCCGCGCCGGCCCACCGAGGCGGCGATCGGCCGCCCATCCGCACATAGTCCTGCCCATGGGAGCTGCCGTAGGGCCCGGGATGGGGCCAGGGGGGGCCAACCCATTGCTCATCCGCGGCCCGGGGC     
I       AGATAGCTAGTTTAATGATATCTATTAAATAAATTAAACTCTTCTAACTTGATTCTTAATAAAGTTATTGTCATAAATGAAGAAAATCGACCAATATTCATTTTGAGTGATTATTAAAGAGTGACATATAAATATAAATATACTAGAAACTAAAAAGAGCTAAAAATATACAGAAATGATTTAATTATGAAAATAATATTGATATCACGATAATTCTCCATACCTGATGATTTTGGCGACATATCGAATAAGCATATGTACATTAGTTTTAGATTAAATCTTTTCAGTATTTAAGAATAAAAAATAAAAATTTTATAAAACAAGAATCATAAATAGGATGAAGAATCATTATCACGCATAATATATTAAATTAAATATTATAATCAATTTATTTTATTAACAATTGTTCGATATAATAATTAGTGATTTTCTAAGGAGTATTATTATGAAGTTAATCATTTAGTTTAAATAATATACATTTTATATAGTTTAAGACTTCATCTTTTTGCATAAGACTCATCTGATAACATGCTCTATGTTATTACATATATTATTTGTTATTTAGAAGAATCACTAAAACACTTATTATATAATAAGATTTAGAGCAAAAATATATGAATAGAGATTACAATAAAAGGTTGTATAGATTTCTTTTTCGCATTTAATTTTATTAACTCACCCTATTTAATTATATAACGACTGTCAAAATAAAGTTTATCTGATTAATTACTCTCTTTAGTAAAAAAAACATTAAACTTTTGTAATGTCATACTTAAATTATTCAATACATATTAAAATTAAGACAAATTTTATTATATTAATAGATTATTTTTTCTAATTTAAATAAAAAATTTACAATTATGATGATAAAATATTTACATATCTCCCTTACATGTATATGATTACGAGCGAATTAAATATACTTAAAATCTATACGAAATTTGTCAATATATATTTTGCAATACAATCAAGGTTGTGCTATTTACCCTAACGCAATCTGAAATCATAGATCGGACGACTTCACCGGCAAGTACTCTGATTTTCCGCCGCGATAATTTACGGACGATAATTGAGCAGAATAGGAAAGTAGGAAAATATATAGAGTTGGACGTTTAGTGCTTTATATCTAGAATGCAATGCCCGTTTAAATATTTAACGACTTATGTTCAGACAATTACCAGCAGTATAAGTGACATGAGATCGTACTCCCTGCTATGTTGTTAGAATTAGTAAAATTCTTTCTAAGTGTACCGGGGTATCAAAAATTTACCTACAAAAGAGTTTGTATCGTAACCACTCACTATAATGTAATTATTAACTCTCAAAACAAACATATTGTCCAGAGTTTTGGTCGCTTCTTGAATGGATACACGGGTAAGATCGTAAACGGGCTGCGGAGCTAGACACGTAGCAACTGATGGAAACGGACTTTAACTACGCGTGAATTGGATCGGTAATGTCAAACTCGGAAAATCATAGCCTGATTGTAGCTATTACCATCCTGTATGCTGGAGTATTGGTACGGTGCGCATAGAAGATCAGTTCATGGATTCGCAGGTCGATTAAAATGAAAGATAACCCGCTTAAATGGAGTGTGTCCTAACTCCGCCCATGACGACTAACGGTTATATCGAGCAAAGATTGTTGACATTTTATTAGTCGACGTTAATAACCAAAGGGGTAATGACAATCAGTAATAAAACCCGACTCATCTGCAGTGCGTATGCACTTGTGTAGGCATTCTACCTTGGCGGTCTTAATCACATAAGTCTCAACATAGTTCTCCACTGCCCCGGGCGACTTTCACGTAGGACACAACCAATAATATTAGTGGCAGCTTAATTATCCGGAGGTGTATAAGTCACATCGATAAATTTTACTCTTATGTACTACAGCTATACACCACCGGCACAGGAGCTGGAGGCAAGGTAGATTACGGAGCACGAGGGTATTGTTAGCGTCTAATTTACATGTACAGGTTCCTAGAGGTTTCGATCCGTACCCTCAGCCCGCACCTATCCACGACGTCACATTCAAGGAACGCCCCACCGGTCTCCCCGCGGCATTGAGCTGAGTTCAATCCGGCACATGGTACAAGAAGTCCCTCCTCTAAGTTTCTCTGCCGGGGCCCGTGCTTTGGTAGATATCATCCGGGTTGTCGCAGTCCACAATCACAACAATCAGCAACACGTTTGTTGGGTCCCTTGGACTACGGTATGGCCAGATCTAGTCTTCGTAGGCTATAATCTGTCAGGTTCGTAATATCAGAGATGGGCTATCGGGCAACGCGGAAATCACCTATATCGCATGTGTGTGTCCAGTGGAGGATCGGGGCAGCACACGCCGGACCTCGACCAGTCAGGCGACGGTGAGCCAACAATGACCGCAGGCTGGTCATCTTCGACAGGCGGCACCTTAGCTGGTGACGATAGGTCCATAGGGTTCACTTCTAGTACAGCGCGTGATCCATGGCAGGCCTAGCCGAGGAGCACCGCGCCCCATCGGCCCGTACTAGTCCTCACCTTGCGACACGTACTATGCCGTGAGCCTGGAACAGGTAGCAGGAAATCATCGGTAAATAGTATGTTGGCACGTTGACAATAGGAGAGGCAGAGCCCGGACTTAGGCCGCTGCAGGGGCGGGACTGGTATCACCGGGATTCCCGAGCGGATGCTCGACCTCCTTCGGGCGACGGGAGGTCAGCATACATTACGTCTTGGGGCCCCCTATACCTGCTGGAGCCCTGGGAAGCCCGACCACAGGAGCACGCTGAAGGAGCGCCTTGGACTTCGGCCGGGGAAAGCGGTCCACCTTTCATATATCATCCAGTATCCAGCGTAGCCCAATAAGCTTAAGCCAACCGAGGTGCTCCCGGGCGATGCTTTTTCGCACAGCGACTGTACTCCCGCAACTAAACCTCCGGACTCCGGTAGCCGTAGCATTCGTGCATGTGCGCGCTGACCTGAAAGTGTATTAGGGGGGCTACTAGCGTCGGGATGATCCCGCGCGGCGGTCGGGGCGCCGGGCGCAGCCGCGCTGCCGGGGCTCGCGCGGGGCGTGCCGGGTGCGGGCTCCTGGAGGTGACCCGGCGCGCGCGGGGAGCACCCCCCCCCCGCACTAACGCCGGGGGGGGCCCTCGCACCCCCACGCCCGGTGCCCCGCTCTAGTGGGCTACGCGGCGTGCCCAAAGTGCCCCCCGAGAACGCGGCATGGCGGCCTGCGCCCCCTGCCCCACACCGGGCGGTCGGGGCGCGACGACTGAGGACGTGGGGTGCGTGCCACTCGGGGACCCGGGGGCCTTGCGCCACCCGCACGGGGACGGCGTGGACCGCGGCCCGGGCCCCGCGCTCGGACCGGCCCGGGCGGTGCACGTGGAGCTGGCGGGGGGCCGCTGGCCGGGCGCGGCGGGCGGCGCCCGGCGCCCCCCAGGGCCTCGCGCCGGTGCGGCGCCGGGAACCACAGCCCACCCGCCCCCTCGAGGGTGGCGGCACCAGCGCGCAGACGCGCACAACCCCCCGCGCCAGCCGCGCACCCGCGTGCCCGGCGCACGCTCCGAGGCCGTGGCCGGCCGGGGGCTGTCCACCGCGGTGGATGCCCCGGAGGCCCGCGGGGCGTCTCAGACCCGACCCTCCCGGCGATCGGCGCCGCGAGCCGGGCGTCCACACCCGCCGTGCCGACCGGCCCGCGTGGACGTTCCGTGCTCTGCGGCAGCCGGGCCCGCCCGCAAGTCCTGCGTCAGACCTCGTCCTCGCGCGGAGTCGGGGGCGGTGGCTGGCCCGGGGGCACGCTCTAAAGAGCGTGAGGCGTGGACCCCCGCGGCCGTCCCGGCTGTGGCCGCCGCGGCGGCTGCACCGACCGCCCGCGATGGACGCGCCCCTCACCGGCCCACCGGGGCGGCGATGGGCCGCCCATCCGCACAAAGTCCCGCCGAGGGGAGCCGCCGTAGCGCCCGGGACGGGGCCAGGGGGTGCCAACCCATTGCTGGTGCGCGGCCCGGGGG     
H       AGATAGCTAGTTTAATGATATCTGTTAAATAAATTAAACTCTTCAAACTTGATTCTTAATAAAGTTATTGTCATAAATGAAGAAAATCGACCAATATTCATTTTGAGTGATTATTAAAGAGTGACATATAAATATAAATATACTAGAAACTAAAAAGAGCTAAAAATATACAGAAATAATTTAATTATGAAAATAATATTGATATGACGATAATTCTCCATACCTGATGATTTTAGCAACATATCGAATAAGCATATGTACATTAGTTTTAGATTAAATCTTTTCAGTATTTAAGAATAAAAAATAAAAATTTTATAAAACAAGAATCATAAATAGGATGAAGAATCAGTATCACACATAATATATTAAATTAAATATTATAATCTATTTATTTTATTAACAATTGTTCGATATATTAATTAGTAATTTTCTAAGGAGTATTATTATAAAGTTAATCATTTGGTTTAAATAATATACATTTTATATAATTTAAGACTTCATATTTTTGCATAAGACTCATCTGATAACATACTCTATGTTATTACATATATTAATTGTTATTGAGAAAGGTCACTAAAACACTTATTATATAATAAAATTTAGAGCAAAATTATATGAATAGAGATTGCAATAAAAGGTTGTATAAATTTCTTTTTCGTATTTAATTTTATTAACTCACCCTATTTAATTATATATCAACTATCATAATAAAGTTTATCTGATTAGTTACTCTCTTCAGTAAAAGAAACATTAAACTTTTGTAATGTCATACTTAAATTATTCAGTACATATTAAAATTAAGACAAATTTTATTATATTAATAAATTATTTTTTCTAGTTTAAATAAAAAATTTACAATTATGATGATAAAATATTTACATATCTCCCTTACATGTATATGATTACGGGCGAATTAAATATACTTAAAATCTATACGAAATTTGTCAATATATATTTTGCAATACAATCAGGGTTGTGCTATTTACCCTAACGCAATCTGAAATCATAGATCGGACGAATTCGCCGGCAAGCACTCTGATTTTCCACCGCAGTAATCTACGTACGATAATTAAGTAGAATAGAAAAGTAAACAAATATATAGCGTTGAACGTTTAGTGCTTTATATCTAGAATGCATTGCCCATCTGAGTATTTAACGAATTATGTTCAGACAATCACCAGCGGTATAAGTGACATGAGATCGTACTCTCTGCTATGTTGTTAGAATTAGTAAACTTCTTTCTAAGTGTATCGGGGTATTGAAAATTTACCTACAAAAGAATTTGTATTGTAACATTTCACTACAACGTAATTATTAACTCTAAAAACAAATATATTGTCCAGAGTTTTGGTCGCTTCTTGAATGGATACACGGGTAAAATCGTTAACGAGCTACGGAGCTAGGCAGGTGGCAACTGATGGAAACGAACTTTAACTACGCGTGAATTGGGTCGGTAATGTCAAACTCGGAAAACCATAGCCTGATTGTAGCTATTACCATCCTGTATGGTGGAGTATTGGTACGGTGCACATAGAAGATCAGTTCATGGATTCGCAGGTCAATTAAAATGAAAGATAACCGGATTAAACGGAGTGTGTCCTAACCCCGCCCATAACGACTAACGGTCATATCGAGCAAAAATTGTTTACATTTTATTAGTTGACGTTAATAATCTGAGGGATAATGACAATCAGGAATAAAATCCGTCTCATCTGCAGTGCGTATGCACTTGTGTAGGCATTCTACCTTGGTGGTCTTAATCACATAAGTCTCAACATAGTTCTCCACTGCCTCGGGCGACTTTCATGTAGGCAACAAACAACAATACTAGTTGTAGCCTACTTATCCGGAAGTGTATAAGTCACATCGATAAGTTTTACTCTTATGTATTACACCTATACACCACCGGCACAGGAGCTGGAAGCAAGATAGATTTCGGAGGACGAGGGTACTGCAAGCGTTTAATTCACATGTACAGGTTCCTAGAGGTTTCGGTCCGCACCCTCAGCTCGCACCTATCCACGACGTCACATTCCAGGAACGCCCCGCCGGTCTCCCCACGGCGTTGAGATGAGTTAAACCCGGCACATGGTTCAAAAAGTCCCTCCTCTAAGTTTTTCTGCCGGGGACCGTGCTTTGGTAGATCTCTTCCGGGATGTCGCAGTCCACAATTACAACAATCAGCAACACGTTTGTTGGGTCCCTTGGACTACGGCATGTCCAGGTGTAGGCTTCGTAGGCTATAATCTGTCAGGTTCCAAATATCATGGATGGGGTATCGAGCTACCCGGAAATCAACTATATAGCGTGTGTGTGTCCAGGGAAGGATCGGGGCAGCACACGCCGGACCTCGGCCAGTCAGACGTCGGTGAGCCAACAATGGCCACAGCCCGGTCATCTTCGACAGGCGGCAACTGAGCTGGTGACGATAGGTCCATAGGACTCACTTATAATACAGCGCGTGATCCATGGCTGGCCTAACCGAGGAGTACCGCGTCCCCTCGGCCCGTACAAGTCCTCACCTTATGACACGTACCATGCTGTGAGCCTGGAACAGGGAGCAAGAAAACATCGGTTAATAGTATGTCGGCAAGCTGACAGTAGGAGAGGCAGAGTCTGGACTTAGGCCGCTGCGGGGGCGGGAACGGTATCACCGGCATTCCCGAGCGGATGCTCGACCCCCTTCGGGCGACGGGAGGTCAGCACACATTACGTCTTGGGGCCCCCTGTAACTGCTGGAGCCCTGGGGAGTGCGAACACAGGAGCACTCTGGTGGAGCGCCCTTGACTTCGGCCGGAGAAAGCGGTCCACCTCTCATATATCATGCAATGTCCAGCGTTGCCCAATACTCTTAAGCCAACCGGGGAGCTTCCGGGCGAAGCTTTTTCGCACAGCGACTCCACTTCGGAAACTAAACCTCCGGACTCCGGTAGCCGTAGCATTCGTGCATGTAAGTGCTAACCTCAAAGTGTATTAGGGGCGTCACTAGAGTCGGGATGATCCCGTGCGGCGGGCGGGGCGCCGGGGGCGGCCGCGCTGCAGGGGGTCGCGCGGCGCGCTACAGGTGCGGGCGGCTGGAGGTGACCCGGCGCGCGGGGGGAGCACCCCCCTCCCGCACTGGTGCCGGGCGGGGCCCTCGCACCTCCGCGCCCGGTGCTCGGCTCTAGTGGGCCAGGCGGCCTCCCCAAAGTGCCCCCCGAGAACGTGGCATGGCGGCCTGCGCCCCCCGGCCCACACCGGGCGCTCGGGGCGCCACGACTGAGGAGGTGGGGTGCGTGCCCCTCGGGGACCCGGGGGCGTTGCGCCACCCGCACGGGGACACCGTGGACCGCAGCCCGCGCCCCGCGCTCGGACCGACCCGGGCGGTGCACGTGGAGCTGGAGGGTGGCCGCTGGCCAGGCGCGGCGGGAGGCGCCCGGCGGCCCCCAGGCCCTCCCGCCGGTGCGGCGCCGGGAAGCACAGCCCCCCCGCCACGTCGAGGGTGGCGGCACCAGCGCGGAGACGCACACAACCCCCCGCGCCAGCCGCGCACCCGCGCGCCCGGCACACGCTCCGGGGCCGTGGCCGGCCGGGGCCTGTCCACCGCGGTGCATGCCCCGGGGGCCCACGGTGCGTCTCGGACCCGACCCTCCCGGCGGCCGGCGCCGCGTGCCGGGCGTCCACACCCGCCGTGCCGACCGCCCCGCGTGGACGTTCCGTGCTCTGCGGCAGCCGGGCCCGCGCGCAAGCCCTGGATCAGACCTCGTCCTCGGGCCGAGTCGGGGGCGGTGGCTGGGCCGGGGGCACGCTCTGAAGCGCGCGAGGCGGGGACCCCCGCCGCCGCCCCGGCGGTGGCCGCCGCGGCGCCGACGCCAATGGCCCGCGATGGACCCTCCCCGCACCGGCCCACCGAGGCGGCGATGGACCGCCCATCCGCACAGAGTCCGGCCTATGGGAGCCGCCGTAGGGCCCGGGACGGGGCCGGGGGGCGCCAACCCATTGCTGATCCTCGGGCCGGGGG     
G       AGATAGCTAGTTTAGTGATATCTATTAAATAAATTAAACTCTTCTAGCTTGATTCTTAATAGAGTTATTGTCATAAATGAAGAAAATCAACCAATATTCATTTTGAGTGATTATTAAAGAGTGACATATAAATGTAAATATACTAGAAACTAAAAAGAGCTAGAAATATACAGAAATAATTTAATTATGAAAATAATATTGATATAACGATAATTCTCCATACCTGATGATTTTAGCAACATATCGAATAAGCATGTGTACATTAGTTTTAAATTAAATCTTTTCAGTATTTAAGAATAAAAAATAAAAATTTTATAAAACAAGAATCATAAATAGGATGAAGAATCATTATCACACATAATATATTAAATTAAATATTATAATCGATTTATTTTATTAACAATTGTTCGATATAATAATTAGTAATTTTCTAAGGAGTATTATTATAAAGTTAATCATTTAGTTTAAATAATATACATTTTATATAATTTAAGACTTCATATTTTTGCATAAGACTCATCTGATAACATACTCTATGTTGTTACATATATTATTTGTTATTAAGAAAGATCACTAAAACACTTATTATATAATAAAATTTAGAGCAAAACTATATGAATAGAGATTACAATAAAAGATTGTATAAATTTCTTTTTCGTATTTAATTTTATTAACTCACCCTATTTAATTATATATCAACTATCATAATAAGATTTATCTGATTAATTACTCTCTTTAGTAAAAAAAACATTAGACTTTTGTAATGTCATACTTAAATTATTCAATACATATTAAAATTAAGACAAATTTTATTATATTAATAAATTATTTTTTCTAATTTAAATAAAAAATTTACAATTATGGTAATAAAATATTTATATATCTCCCTTACATGTATATGATTACGGGCGAATTAAATATACTTAAAATCTATACGAAATTTGTCAATATATATTTTGCAATACAATCAGGGTTGTGCTATTTACCCTAACGCAATCTGAAATCATAGATCGGACGAATTCGCCGGCAAGTACTCTGATTTTCCACCGCCGTAATCTACGGACGATAATTAAGTAGGATAGGAAAGTAGAAAAATATATAGAGTTGAACGTTTAATGCTTTATATCTAAAATACATTGCCCGTCTAAATATTTAACGATTTATGTTCAGACAATTACCAGCAGTATAAATGGCATGAGATCGTACTCTCTGCTATGTTGTTAGAATTAGTAAACTTCTTTCTAAGTGTACCGGGGTATTAAAAATTTACCTACAAAAGAATTTGTATCGTAACCATTCACTATTACGTAATTATTGACTCTCAAAACAAATATATTGTCCAGAGCTTTGGTCGCTTCTTGCATGGATACACGGGTAAAATCGTGAACGGGCCGCGGAGCTAGTCAAGTGGCAACTGATGAAAACGGACCTTAACTACGCGTGTATTGGGTCGGTAATGTCAAACTCGGAAAATCATAGCCTGATTGTGGCTACTACCATCCTGTATGCTGGAGTATTGGTACGGTGCGCATAGAAGATCAGTTCATGGATTCGCAGGTCGATTAAAATGAAAGATAATCGGATTAAATGGAGTGTATCCTAACCCCGCCCATAACGACTAACGGTTATATCGAGCAAAAACTGTTCACATTTTATTAGTTGACGCTGATGATCAGAGGGATAATGACAATCAGTAATAAAACCCGCCTCATCTGCAGTGCGTATGCAGTTATGTAGGCGTTCTACCTTGGAGGACTTAGTCACATAAGTCTCAACATAGTTCTCCATTGCCTCGGGCGACTTTCATGTAGTTTATAAGCAACAATACCAGTAGCAGCTTACTTATCCGGAGGTGTATAAGTCACATCGATAAATTTTACTCTTATGTATTACAACTATACACCACCGGCACAGGAGCCGGAAGCAAGGTAAATTGCGGAAGACGAGGGCACTGGGAGCGTTTAATCTACATGTACAGGTTTCTAGAGGTTTCGATCCGCGCCCTCAGCTCGCACCCATCCACGACGTCACATTCAAGGAGCGTCCCTCCGGTCTCCCCGCGGCGTAGAGATGAGTTGAACCCGGCACACGGTGGAAAAAGTCCCTCCTCCAAGTTTGTCTACCGGGGCCCGTACTTTGGTAGCTCTCTTCCGGGATGTCGCAGTACACAATCACAACAATCAGCGACACGTTTGTTGGGTCCCTTGGACTACGATATGGCCAGGTCTGGGCTTTGTAGGCTATAATCTGTCAGGTTCGGAATATCGCGGATGGGCTATCGTGCAACCCGGAAATCAACTATATAGGATGTCTGTGTCCAGTGTAGGATCGGGGCAGCACAAGCCGGACCTCGGCCAGTCAGGCGCCGGTGAGCCAACAATGGCCACAGTTCGGTCATCTTCGACAGGCGGCAACACAGCTGGTGAGGATAGGTCCATAGGGTTCACTTACAGTACAGCGCGTTATCCATGGCCGGCCTAACCGAGGAGTACCGCGCCCCGTCGGCCCGTACAAGTCCTCACCTTCCTTCACTTACTATGCCGTGAGCCTGGAATAGGAAGCGGGAAATCATCGGTTAATAGTATGTTGGCACGCTGACAATAGGAGAGGTAGAGCCGGGACTTAGGTCGCTGCCGGGGCGGGAACGGTATCACCGATATTCCCGAGCGGATGCTCGACCCCTTTCGAGCGACAGGAGGTCAGCATACATTACGTCTTGGGGCCCCCCATAACTGCTGGAGCCCTGGGGAGTACGATTACAGGAGCACGCTGCTGGAGCGCCATAGACTTCGGCCGGGAAAAGCGGTCCACCTTTCATATATCATCCATTGTCCAGCGTTGCCCAATAGGCTTAAGCCAACCGGGGCGCTCCCGGGCGATGCTTTTTCGCACAGCGACTATACTCCCGAAACTAAACCTCCGGACTCCGGTAGCCGTGGCATTCGTGCATGTACGCGCTCACTTCAAAGTGTATTAGGGGGGCCACTAGAGTCGAGATGGTCCCGTGCGGCGGGCGGGGCGCCGGGGGCGGCCGCGCTGCGGGGGCTCGCGCGGTGCGCCGCGGGTGCGGGCCTCTTGGGTTGACCCGGCGCGCGGGGCGAGCACCCCCCCCCCGCACTACCGCCGGGCGGGGCCCTCGCACCTCCGCGCCCGGTGCGCGGCTCTAGTGGTCAATGCGGCCTGCCCAAAGTGCCCCCCGAGAACGGGGCATGGCGGCCTCCGCCCCCCGCCCCACACCGGGCGATCGGGGCGCTACGACTGAGGGGGTGGGGTGCGTGCCCCTCTGGGACCCGGGGGCTTTGCGGCACCCGCACGAGGACCCCGTGGACCGCAGCCCGGGCCCCGCGCTCGGGCCGACCCGGGCGGTGCACGTGGAGGTGGGGGGCAGTCGGTGGCCGGGCGCCGCGGGGGGCGCCCGGCGCCCCCCAGGCCGTCGCGCCGGTGCGCCGCCGGGAACCACAACCCCCCCGCCCCATCGAGGGTGCCGGCACTAGCGCGCAGACACACACAACCCCCCGGGCCAGCCGCGCACCCGCGGGCCCGGCACACGTTCCGAGGCCGTGGCCGGCCGTGGTCTGTCCACCGCGATGGATACCCCGGGGGCCCACGGGGCGTCTCCGACCCGACCCTCCCGACGCGCGGCGCCGCGGACCGGGCGTCCAGACCCGCGGTGCCGACCGCCCCGCGTGGACGTTCCGTGCTCTGCGGCAGCCTGGCCCGCGCGCAAGGCTTGCGTCAGACCTCGTCCTCGCGCTGAGTCGGGGGCGGTAGCTGGTCCGGGGGCACGCCCTGAAGGGCGCGAGGCGGGGACCCGCGCAGCCGCCCCGGCCGTGGCCGCCGCGGCGCCCAGGCCTACCGCCCGGGATGGACCCCCCCCTCTCCGGCCCACCGGGGCGGCGATGGGCCGCCCATCCGCAGACAGTCCGGCCGACGGGAGCCGCCGTAGGGCCCCGGACGGGGCCAGGGGGGGCCAACCCATTGCTGATCCTCGGGCCGGGGG     
F       AGATAGCTAGTTTAATGATATCTATTAAATAAATTAAACTCTTCTAACTTGATTCTTAATAAAGTTATTGTCATAAATGAAGAAAATCAACCAATATTCATTTTGAGTGAATATTAAAGAGTGACATATAAATATAAATATACTAGAAACTAGAAAGAGCTAAAAATATACAGAAATAATTTAATAATGAAAATAATATTGATATAACGATAATTCTCCATACCTGATGATTTTGGCAACATATCGAATAAGCATATGTACATTAGTTTTAGATTAAATCTTTTCAGTATTTAGGAATAAAAAATAAAACTTTTATAAAACAAGAATCATAAATAGGATGAAGAATCATTATCACACATAATATATTAAATTAAATATTATAATCGATTTATTTTATTAACAATTGTTCAATATAGTAATTAGTAATTTTCTAAGGAGTATTATTATAAAGTTAATCATTTGGTTTAAATAATATTCATTTTATATAATTTAAGACTTCATTTTTTTGCATAAGACTCATCTGATAACATACTCTATGTTATTACATATATTATTTGTTATTAAGAAATGTCACTAAAACACTTATTATATAATAAAATTTAGAGCAAAATTATATGAATAGAGATTGCAATAAAAGATTGTATAAGTTTCTTTTTCGTATTTCATTTTATTAACTCACCCTATTTATTTATATATCAACTGTCATAATAAAATTTATCTGATTAATTACTCTCTTTAGTAAAAAAAACATTAGACTTTTGTAATGTCATACTTAAATTATTCAATACATATTAAAATTAAGATAAATTTTATTATATTAATAGATTATTTTTTCTAATTTAAATAAAAAATTTACAATTATGATAATAAAATATTTACATATCTCCCTTACATGTATATGATTACGGGCGAATTAAATATACTTGAAATCTATACGAAATTTGTCAATATATATTTTGCAATACAATCAAGGTTGTGCTATTTGCCCTAACGCAATCTGAAATCATGGATTGGACGAATTCGCCGGCAGGTACTTGGATTCTCCGCCGCCCTAACTTACGAATGATAATTAAGTAGAATAGGAAAGTAGGAAAATATATAGAGTTGAACGTTTAGTGCTTTATATCTAGAATACACTGCCCATTTGCGTATTTAACAATCTATGTTCAGACAATTACCAGCGGTATAAGTGGCATAAGACCGTACTCTCTGCTATGTTATTAGAATTAGTAAACTCCTTCCTAAGTGTACCGGGGTATTAAAAATTTACCTACAAAAGAGCTTGTATCGTAACCATTCACTATCTTGTAATTGTCAGCTCTCAAAACAAATATATTGTCCAGAGTTTTGGTCGCTTCTTGGATGGATACACGGGTAAAATCGTGCACGGGCCCCGGAGCTAGACAAGTAGCAACTGATGGAAACGAACTTTAACTACGCGTGAATCGGGTCGGTAATGTCAAACTCTGAAAAACATAGCCTGATTGTGGCTATTACCATCCTGTATGATGGAGTATTGGTACGGTGCACATAGAAGATCAGTTCATGGATTCGCAGGTCAATTAAAATGATAGATAACCGGATTAAATGGAGTGTATCCTAACCCCGCCCATAACGATTAACGGTTATATCGAGCAAAGATTGTTCACATTTTATTAGTTGACGTTCATAATCAAAGGGCTAATGACAATCAGTAATAAAATCCGCCTCATTCGCAGTGCGTATGCACTTGTGTAGGTGTTCCACCTTGGTGGTCTTAATCACATAAGTCCCAACATAGTTCTCCATTGCCTCGGGCGACTTTCACAAAGGCTATAAACAATAATATTAGTAGAAGCTTACTTATCCGGAGGTGTATAAGTCACATCGATAAATTTTACTCTTATGTTCTACAACTAGACACCACCGGCACAGGAGCTGGAAGCAAGGTAGATTACGGAGGACGGGGGTACTGGAAGCGTTTGACTTACATGTACAGGTTCCTAGAGGTTTCGATCCGCACCCCCAGCTCGCGCCTATCCACGACGTCACATTCAAGGAACGCCCCGCCGGTCTCCCCCCGGCCTGGGGATGAGTTGAACCCGGCACATGGTGTAAAAAGTCCCTCCTCTAAGTTTCTCTTCCGGGGACCGTACTTTGGTAGCTCTCGTCCGGGATGTCGCAGTCCACAATTACAACAATCAACAACACGTTTGTTGGGTCCCTTGGACTACGGTATGGTCAGGTTTCGACTTCGTAGACTATAATCTGTCAGGTTCGGAATATCCGGGATAGGATATCGCGCGACGCGGAAATCAACTATATAGTGTGTATGTGTCCAGTGTAGGATCGGGGCAGCACACGCCGGACCTCGGCCAGTCAGCCGTCGGTGAGCCAACAATGGCCACAGAGGGGTCATCTTTGACAGGCGGCAACGCAGCTGGTGAGGATAGGTCCGTAGGGTTCACTTAGAATACAGCGCGCGATCCACGGCAGGCCTATCCGAGGAGTACCGCGTGCCGTCGGCCCGTACAAGTCCTCACCTTGCGACACGTACGATGCTGTGATCCTGGAATAGGAAACAAGAAAACATCGGTCAATAGTATGGTGGCACGTTGACAATAGGTGAGGTAGAGCCCGGACTTAGGGCGCTGCCGGGGCGGGATCGGTATCACCGGTATTCCCGAGCGGATGCTCGACCCCCTTCGAGCGACAGGAGGTCAGCACACATTACGTCTTGGGGCCCCCTGTATCTACTGGAGCCCTGGGGAGTGCGACCACAGGAACACACTGCTGGAGCGCCGTTGACTTCGGCCGGCGAAAGCGGTCCACCTTTCATATATCATCCAATATCCAGCGTTGCCCAATAGGCTTAAGCCAACCGGGGCGCTTCCGGGCGAAGATTTTTCGCACAGCGATTGGACTTCCGAAACTAAACCTCCGGACTCCGGTAGCCGTAGCATTCGTGCATGTATATGCTAACCTCAAAGTGTATCAGGGGCGCGACTAGGGTCAGGATGGTCCCGCGCGGCGGGCGGGGCGCCGGGGGCCGCCGCGCTGCGGGGGCTCGCGCGGGTCGCGTCCGGTGCGGGCTCCTGACGGTGACCCGGCGCGCGGGGCGAGCACCCCCCCCCCGCATTGGCGCCGGGGGGGGCCCTCGCACCACCACGCCCGGTGCGCGGCTCTAGTGGGCGATGCGGCCTGCCCAAAGTGCCCCCCGATAAGGGGGCATGGCGCCCTGCGCCCCCCGACCCACACCGGGCGATCAGGGCGCCACGACTGAGGACGTGGGGTGCGTGCCCCTCATGGACCCGGGGGCGTTGCGCCACCCGCACGTGGACCCCGTGGACCGCAGCCCGGGCGCCGCGCTCGGACCGGCCCGGGCGGTGCACGTGGAGATGGGGGGCGGCCGGTGGCCGGGCGCTGCGGGCGGCACCCGGCGGCCCCCAGGCCTTCTCGCCGGTGCGGCGCCGGGAACCACAACCCCCCCGCCCCCTCGAGGGTGGCGGCACCAGCGCGCAGACACGCACAAGCCCCCGCGCCAGCCGCGCACCCGCGTGCCCGGCACAGGATCCGAGGCCGTGGCCGGCCGGGGCCTGTCCACCGCGATGCATGCCCCGGCGGCCCGCGGGGCATCTCGGACCCGACCCTCCCGGCGGTCTGCGCCGCCAGCCGGGCGTCCACACCCGCCGTGCCGACCGCCTCTCGTGGACGTTCCGTGCTCTGCGGCAGCCAGGCCCGGCCGCAAGCCGTGCGTCAGACCTCGTCCTCGCGCCGAGTCGGTGGTGGTAGCTGGGCCGGGGGCACGCGCTGAAGTGGGCGAGGCGGGGACCCGCGCGGCCGCCCCGGCCGTGGCCGCCGCGGCGCCCGCGCCGACGGCCCGCGATGGACGCCCTCCTCGCCGGCCCACCGGGGCGGCGATGGTCCGCCCATCCGCACAGAGTCCGGCCAACGGGAGCCGCCGTAGGGCCCAGGACGGGGCCGGGGGGCGCCAACCCATTGCTGGTCCAAGTACCGGGGG     
E       AGGTAGCTAGTTTAATGATATCTATTAAATAAATTAAGCTCTTCTAGCTTGATTCTTAATAGAGTTATTGTCATAAATGAAGAAAATCGACCAATATTCATTTTGAGTGATTATTAAAGAGTGGCATATGAATATAAATATACTAGAAACTAGAAAGAGCTAAAAATATACAGATATGATTTAATTATGAAAATAATATTGATATTACGATAATTCTCCATACCTGATGATTTTAGCAACATATCGAATAAGCATATATACATTAGTTTTAAATTAAATCTTTTCAGTATTTAGGAATAAAAAATAAAAATTTTATAAAACAAGAATCATAAATAGGATGAAGAATCATTATCACACATAATATATTAAATTAAATATTATAATCAATTTATTTTATTAACAATTGTTCAATATAATGATTAGTAATTTTCTAAGGAGTATTATTATAAAGTTAATCATTTAGTTTAAATAATATACATTTTATATAATTTAAGACTTCATATTTTTGCATAAGACTCATCTGATAACATACTCTATGTTGTTACGTATATTATTTGTTATTGAGAAAAGTCACTAAAACACTTATTATATAATAAAATTTAGAGCAAAATTATATGAATAGAGATTGCAATAGAAGGTTGTATAAATTTCTTTTTCGTATTTCATTTTATTAACTCACCCTATTTATTTATATATCAACTGTCATAATAAAATTTATCTGATTAATTACTCTCTTTAGTAAAAAAAACATTAAACTTTTGTAATGTCATACTTAAATTATTCAATACATATTAAAATTAAGACAAATTTTATTATATTAATAGATTATTTTTTCTAATTTGAATAAAAAATTTACAATTATGATAATAAAATATTTACATATCTCCCTTACATGTATATGATTACGGGCGAATTAAATATACTTAAAATCTATACGAAATTTGTCAATATATATTTTGCAATACAATCATGGTTGTGCTATTTACCCTAACGCAATCTGAAAACATAGATCGGACGAATTCACCGGCAAGTACTGTGATTTTCCGCCGCGATAATTTACGGACGATAAGTGAGTAGAATAGGAAAGTAGAAAAATATACTGAGTTGAACGTTTAGTGCTTTATATCTAGAATGCATTGCCCATTTAACTATTTAACAGCTTATGTTCAGACAATTACCAGCAGTATAAGTGACATAAGATCGTAGTCTCTGCTATGTTATTAGAGTTAGTAAACTCCTTTCTAAGTATACCGGGGTATTAAAAATTTACCTATAAAAGAGTTTGTATCGTAACTATTCACTATAGTGTAATTGCTAACTCTCAAAACAAACATATTGTCCAGAGATTTGGTCGCTTCTTGAATGGATACACGGGTAAAATCGTGAACGAGCTTCGGAGCTAGACAAGTGGCAACTGATGAAAACGAACTTTAACTACGCGTAAATCGGGTCGGTAATGTCAAACTCAGAAAACCATAGCCTGATTGTAGCTATTACCATCCTGTATGATGGAGTATTGGTACGGTGCACATAAAAGATCAGTTCATGGATTCGCAGGTCGATTAAAATGAAAGATAACCGGATTAAATGGAGTGTGTCCTAACCCCGCCCATAACGACTAACGGTTATATCGAGCACAAAATGTTAACATTTTATTAGTTGACGATTATAATCAGAGGGGTAATGACAATCAGTAATAAAATCCGTCTCATCTGCAGTGCATATGCACTTGTGTAGGCGTTCCACCTTGGTGGTCTTAATCACATAAGTCTCAACATAGTTCTCTATTGCCTCGGGCGACTTTCATGAAGACCAGAAGCGACAATATTAGTGGAGGCCTACTTGTTCGGAGGTGTATAAGTCACATCGATAATTTCTACTCTTATGTATTACACCTAGACACCATCTGCACAGGAGCTGGAAGCAAGGTAAATTACGAAAGACGGGGGTACTGTGAGCGTTTAATTTACATGTACAGGTTTCTAGAGGTTTCGGTCCGCACCCTCAGCTCGCGCCTATCCACGACGTCGCATTCAAGGAACGCCCCGCCGGTCTCCCCGCGGCGTTGGGATGAGTTTAACCCGGCACATGGTGCAAAAATTCCCTCCTCTAGGTTTCTCTTCCGGGATCCGTACTTTGGTGGTTGTCATCCGGGATGTCGCAGTCCACAATTACAACAATCAGCAACACGTTTGTTGGGTCCCCTGGACTACGGTATGATCAGGTCTAGGCTTGGTAGACTATAATCTGTCAGGTTCGAAATATCTTAGATAGGTTATCGCGCGACTCGGAAATCAGCTATATAGAGTGCATGTGTCCAGTGAAGGATCGGGGCAGCACATACCGGACCTCGCCCAGTCAGACGGCGGTGAGCCAACAATGGCCGCAGCCCAGTCGTCTTCGACAGGCGGCAACTGAGCTGGTGAGGATAGGTCCATAGGGTTCACTTAGAGTACAGCGCGTGATCCATGGCCGGCCTACCCGAGGAGTACCGCGCGCCGTCGGCCCGTATAAGCCCTCACCTTACGACACGTACTATGCAGTGACCCTGGAATAGGAAGCAAGAAAGCGTCGGTTAATAGTATGCTGGCACGCTGATAATAGGAGAGGCAGAGCCCGGACTTAGGGCGCTGCTGGGGCGGGAACGGTATCACCGCTATTTCCGAGCGGATGCTCGACCCCCTTCGGGCGACTGGAGGTCAGCATACATTACGTCTTGGGGTCCCCTGTAACTGCTGGAGCCCTGGGTAGTGCGATCACAGGAGCACGCTGCTGGAGCGCCGTAGACTTCGGCCGGGGAAAGCGGTCCACCTTTCATATATCATCCAATGTCCAGCGTTGCCCAATAGGCTTAAGCCAACCGGGGTGTTCCCGGGCGAAGCTTTTTCGCACAGCGACTAGACTGCCGCAACTAAACCTCCGGACTCCGGTAGCCGTAGCATTCGTGCATGTACGTGCTAACTTCAATGTGTATTAGGGCGGCAACTAGGGTCGGGATGATCCCGTGCGGTGGGCGGGGCGCCGGGAGCGGCCGCGCTGCCGGGGCTCGCGCGGGGCGCGGCGGGTGCGGGCCCCTAAGGCTGACCCGGCGCGCGCGGGGAGCACTCCCCCCCCGCACTAAGGCCGGGGGGGGCCCTCGCACCGCCGCGCCCGGTGCTCTGCTCTAGTGGCCCATGCGGCGTACCCAAAGTGCCCCCCGATAAGGCGGCATGGCGGCCTCCGCCCCCGGTCCCACACCGGGCGGTCGGGGCGCTACGAGTGAGGACGTGGGGTGCGTGCCCCTCATGGACCCGGGGGCTTTGCGCCACGCGCACGCGGACGCCGTGGACCGCAGCCCGGGCGCCGCGCTCGGGCCGGCCCGGGCGGTGCACGTGGAGTTGGGGGGCTGCCGCTGGCCGGGCGCGGCGGGTGGCGCCCGGCGTCCCCCAGGCCCTCGCGCCGGTGCGTCTCCGGGAACCACAGCCCTCCCGCCTCCTCGAGGGTGGCGGCACCAGCGCGAAGACGCACACAACCCCCCGGGCCAGCCGCGCACCCGCGGGCCCGGCGCAGGGTCCGCGGCCGTGGCCGGCCGTGGGCTGTCCACCACGGTGGATTCCCCGGGGGCCCGCGGGGCTTCTCGGACCCGACCCTCCCGGCGACCGGCGCCGCCCGCCGGGCGTCCACACCCGCGGTGCCGACCGCCCCGCGTGGACGTTCCGTACTCTACGGCAGCCAGGCCCGCCCGCAAGCCCTGCATCAGACCTCGTCCTCGCGCTGAGTCGGGGGTGGTGGCTGGTCCGGGGGCACGCTTTCAAGGGCGGGAGGCACGGACCCACGCGGCCTACCAGGCGGTGGCCGCCGCGGCGCCCGCGCAGACCGCCCGCGATGGATCCCCCCCCCGCCGGCCCACCGTGGCGGCGATGGGCCGCCCATCCGCATATAGTCCGGCCGATGGGAGCCGCCGTAGGGCCCGGGACGGGGCCTGGGGGCGCCAACCCATTGCTGGTCCGCGGGCCGGGGG     
D       GGATAGCTAGTTTAATGATATCTATTAAATAAATTAAGCTCTTCTAACTTGATTCTTAATAGAGTTATTGTCATAAATGAAGAAAATCAACCAATATTCATTTTGAGTGATTATTGAAGAGTGACATATAAATATAAATATACTAGAAACTAAAAAGAGCTAAAAATATACAAAAATAATTTAATTATGAAAATAATATTGATATGACGATAATTCTCCATACCTGATGATTTTTGCAACATATCGAATAAGCATATGTACATTAGTTTTAGATTAAATCTTTTCAGTATTTAAGAATAAAAGATAAAAATTTTATAAAACAAGAATCATAAATAGGATGAAGAATCATTATCACACATAATATATTAAATTAAATATTATAATCAATTTATTTTATTAACAATTGTTCAATATAATAATTGGTAATTTTCTAAGGAGTATTATTATAAAGTTAATCATTTGGTTTAAATAATATACATTTTATATAATTTAAGACTTCATATTTTTGCATAAGACTCATCTGATTACATACTCTATGTTATTACATATATTATTTGTTATTAAGAAAAGTCACTAAAACACTTATTATATTATAAAATTTAGAGCAAAATTATATGAATAGAGATTACAATAAAAGATTGTATAAGTTTCTTTTTCGTATTTCATTTTATTAACTCACCCTATTTAATTATATATCAACTATCATAATAAAGTTTATCTGATTAGTTACTCTCTTTAGTAAAAAAAACATTAGACTTTTGTAATGTCATACTTAAATTATTCAATACATATTAAAATTAAGACAAATTTTATTATATTAATAGATTATTTTTTCTAATTTAAATAAAAAATTTACAATTACGATGATAAAATATTTACATATCTCCCTTACATGTATATGATTACGGGCGAATTAAATATACTTAAAATCTATACGAAATTTGTCAATATATATTTTGCAATACAATCAGGGTTGTGCTATTTACCCTAACGCAATCTGAAATCATAAATTGGACGAATTCGCCGGCAGGTACTTTGATTTTCCACCGCGGTAATCTACGGACGATAATTGAGTAGAATAGGAAAGTAGAAGAATATATGGAGTTGAACGTTTAGTGCTTTATATCTAAAATACATTGCCCTTTTAACTGTTCAACTAATTAAGTTCAGACAATTACCAGCAGTATAAGTGCCATGAGATCGTACTCTCTGCTACGTTGTTAGAATTAGTAAACTCCTTTCTAAGTGTACCGGGGTGTTAAAAATTTACCTACAAAAGATTTTGTATCGTAACTATTCACTATGATGTAATTATCATCTCTCAAGACAAAAATATTGTCCAGAGTTTTGGTCGCTTCTTGTATAGATACACGGGTAAAATCGTTAACGGGCCGCGGAGCTAGACAAGTAGCAACTGATGAAAATGGACCTTAACTACGCGTGAATTGGGTCGATGATGTCAAACTCTGAAAATCATAGCCTGATTGTAGCTATTACCATCCTGTATGGTGGAGTATTGGTACGGTGCACATAGAAGATCAGTTCATGGATTCGCAGGTTAATTAGAATGAGAGATAACCGGATTAAATGGAGTGTATCCTAACCCCGCCCATAACGACTAACGGTTATATCGAGCACAGATTGTTTACATTTTATTAGTTGACGTTAATAATCAAAGGGGTAATGACAATCAGCAATAAAATCCGTCTCATCTGCAGTGCATATGCATTTCTGTAGGCGTTCTACCTTGGCGGTCTTAATCACATAAGTCTCAACATAGTTCTCCACTGCCTCGGGCGACTTTCGTGAAGGCTATCAATAACAATATTAGTAGTAGCTTAATCATTCGGAGATGTATAAGTCACATCGATGAATTTTACTCTTATGTGATACAGCTACACACCACCGGCACAAGAGCAGGAAGCAAGATAGATTACGGAGCACGAGGGTATTGTGAGCGTCTAATTTACATGTACAGGTTTCTAGAGGTTTCGATCCGCACCCTCAGCTCGCGCCGATCCACGACGTCGCATTCGAGGAACGCCCCGCCGGTCTCCCCACGTCGTCGGGATGAGTTGAACCCGGCACATGGTGCAAGAAGTCCCTCCTCTAAGTTTCTCTCACGGGCGCCGTTCTTTGGTAGATTTCATCCGGGATGTCGCAGTCCACGATTACAACAATCACCAACACGTTTGTTGGGTCCCTTGGACTACGGTATGATCAGGTTTCGGCTTGGTAGGCTATAATCTGTCAGGTTCAGAATATCTGAGATGGGTTATCGTGCGACACGGAGATCAACTATATAGTGTGAGTGCGTCCAGTGCAGGATCGGGGCAGCACACGCCGGACCTCGGCCAGTCAGGCGTCGGTGAGCCAACAATGGCCGCAGGCGGGTCATCTTTGACAGGCGGCAACACAACTGGTGATGATAGGTCCATAGGGTTCACTTACAATACAGCGCGTCATCCATGGCGGGCCTAGCCGAGGAGTACCGCGCGCCGTCGGCCCGTATCAGTCCTCACCTTACGACACGTACTATGCCGTGAACCTGGAATAGGAAGCAGGAAAGCGTCGGTTAATAGCATGTTGGCACGTTGATAGTAGGAGAGGCAGAGCCCGGACTTAGGGCGCTGCTGGGGCGGGAACGGTATCACCGCCATCCGCGAGCGGATGCTCGACCCCCTTCGAGCGACGCGAGGTCAGCATACATTACGTCTCGGGAGCCCCTGTAACTGCTGGAGCCCTGGGAAGTTCGACCACAGGAGCACGCTGCCGGAGCGCCGTCGACTTCGGCCGGAGAAAGCGGTCCACCTTTCATATATCATCCAATGTCCAGCGTTGTCCAATAAGCTTAAGCCAACCGGGGTGTTCCCGGGCGAAGCTTTTTCGCACAGCGATTGTACTCCAGAAACTAAACCTCCGGACTCCGGTAGCCGTAGCATTCGTGCATGTACGGGCTGACCTCAATGTGTATTAGGGGTGCCACTAGGGTCGGGATCATCCCGCGCGGGGGGCGGGGCGCCGGGCGCGGCCGCGCTGCGGGGGCTCGCGCGGGGTGGCGCGGGTGCGGGCACCTGGCGATGACCCGGCGCGCGGGGTGAGCACGCCCCCCCCGCACTGTCGCCGGGGGGGGCCCTCGCACCTCCACGCCCGGTGCACGGCTCTAGTGGTCGAGGCGGCCTCCCCAAAGTGCCCCCCGACAACGCGGCATGGCGGCCTGCGCCCCCCGCCCCACACGGGGCGATCGGGGCGCCACGACTGAGGAGGTGGGGTGCGTGCCCCTCGGGGACCCGTGGGCGTTGCGCCACCCGCACGGGGACCTCGTGGACCGCAGCCCGGGCTCCGCGCTCGGACCGTCCCGGGCGGTGCACGTGGAGCTGGCGGGCCGTCGCTGGCCCGGCGCGGCGGGCGGCGCCCGGCGCCCCCCAGGCCCTCGCGCCGGTGCGCCGCCGGGAACCACAGCCCTCGCGCCCCGTCGAGGGTGTCGGCACCAGCACGCAGCCGCGCACAACCCCCCGCGCCAGCCGCGCACCCGCGTGCCCGGCACACGCTCCGAGGCCGTGGCCGGCCGGGGGCTGTCCACCGCGCTGGATGCCCCAGGGGCCCACGGGGCCTCTCGGACCCGATCCTCCCGGCGGCCAGCGCCGCGACCCGGGCGTCCACACCCGTGGTGCCGACCGCCCCGCGTGGACGTTCCGTGCTCTGCGGCAGCCGGGCCCGTCCGCAAGGCCTGGGTCAGACCTCGTCCTCGCGCCGAGTCGGCGGAGGTAGCTGGTCCGGGGGCACTCTCTCAAGAGCGTGAGGCCATGACCCGCGCAGCCGCCCAGGCGGTGGCCGCCGCGGCGCCCGCGCTGACGGCCCGGGATGGAGCCCCCCCGCGCCGGCCCACCGCGGCGGCGCTGGGCCGCCCATCCGCACATAGTCCTGCCCACGGGAGCCGCCGTAGTACCCGGGAGGGGGCCTGGGGGTGCCAACCCATTGCTGGTGCGCGGGCCGGGGG     
C       AGATAGCTAGTTTAATGATATCTATTAAATAAATTAAACTCTTCTAACTTGATTCTTAATAGAGTTATTGTCATAAATGAAGAAAATCAACCAATATTCATTTTGAGTGATTATTAAAGAGTGACATTTAAATATAAATAAACTAGAAACTATAAAGAGCTAAAAATATACAGACATAGTTTAATTATGAAAATAATATTGATATAACGATAATTCTCCATACCTGATGATTTTGGCAACATATCGAATAAGCATATATACAATAGTTTTAAATTAAATCTTTTCAATATTTAGGAATAAAAAATAAAAATTTTATAAAACAAGAATCATAAATAGGATGAAGAATCATTATCACACATAATATATTAAATTAAATATTATAATCAATTTATTTTATTAACAATTGTTCAATATAGTAATTAGTAATTTTCTAAGGAGTATTATTATAAAGTTAATCATTTCGTTTAAATAATATACATTTTATATAATTTAAGACTTCATATTTTTGCATAAGACTCATCTGATAACATACTCTATGTTATTACATATATTATTTGTTATTAAGAAAAATCACTAAAACACTTATTATATAATAAGATTTAGAGCAAAATTATATGAATAGAGATTACAATAAAAGGTTGTATAAATTTCTTTTTCGTATTTCATTTTATTAACTCACCCTATTTATTTATATATCAACTGTCATAATAAAGTTTATCTGATTAATTACTCTCTTAAGTAAAAAAAACATTAAACTTTTGTAATGTCATACTTAAATTATTCAGTACATATTAAAATTAAGACAAATTTTATTATATTAATAGATTAATTTTTCTAATTTAAATAAAAAATTTACAATTATGATGATAAAATATTTACATATCTCCCTTACATGTATATGATTACGGGCGAATTAAATATACTTAAAATCTATACGAAATTTGTCAATATATATTTTGCAATACAATCAAGGTTGTGCTATTTACCCTAACGCAATCTGAAATCATGGATCGGACGAATTCACCGGCAAGTACTCTGATTTTCCGCCGCTATAAACTACGGACGATAATTTAGTAGAATAGGAAAGTAGCAAGATATATAGAGTTGAACGTTTAGTGCTTTATATCTAGAATACATTTCCCATCTAACTGTTAAACTACGTATGTTCAGACAATTACCAGCGGTATAAGTGACATAAGATCATACTCTCTGCTATGTTGTTAGAGTTAGTAAACTTCTTTCTAAGTGTACCGGGGTATTAAAAATTTACCTACAAAAGAGTTTGTATCGTAACTATTCACTATACTGTAATTACCAACTCTCAAAACAAATATATTGTCCAGAGTTTTGGTCGCTTCTTGAATGGATACACGGGTAAGATCGTAAACGGGCTGCGGAGCTAGACAGATAGCAACTGATGAAAACGGACTTTAACTACGCGTGAATTGGGTCGGTCGTGTCAAACTCGGAAAGTCATAGTCTGATTGTCGTTAATACCATCCTGTATGGTGAAGTATTGGTACGGTGTACATAGAAGATCAGTTCATGGATTCGCAGGTCCATTAAAATGAGAGATAACCAGACTAAATGGAGTGTGTCCTAACCCCGCCCATAACGACTAACGGTTATATCGAGCAAAGAATGTTTGCATTTTATTGGTTGACGTTAATAATCAGAGGGATAATGACAATCAGTAATAAAATCCGTCTCATCGGCAGTGCGTATGCATTTGTGTAGGCTTTCTACTTTGGCGGTCTTAGTCACATAAGTCTCAACATAGTTCTCCATTGCCTCGGGCGACTTTCATGAAGAACATAAACGATAATATTAGTGGCGGCCTACTTATACGGAGGTGTATAAGTCACATCGATAAATTTTACTCTTATGTAATACAACTACACACCACCTGCACAGGAGCCGGAGGCAAGGTAGATTACGGAGAACGTGGGTACTGTAAGCGTCTAACCTACATGTACAGGTTCCTAGAGGTTTCGATCCGCCCCCTCAGCTCGCGCCTATCCACGACGTCGCATTCAAGGAACGACCCCCCGGTCTCCCCACGGCGTTGGGATGAATTCAAGCCGGCACATGGTGCAAAAAGTCCCTCCTCTAAATTTCTCTACCGGGGCCCGTGCTTTGGTAGCTCTCATCCGGGATGTCGCAGTCCACAATAACAACAATCAGCAACACGTTTGTTGGGTCCCTTGGACTACGGTATGGTCAGGTCTTGCCTTCGTAGGCTATAATCTGTCAGGTTCAGAATATCTGAGATGGGCTATCGTGCCACACGGAAATCAGCTATATAGTATACGTGTGTCCAGTGAAGGATCGGGGCAGCACACGCCGGACCTCGGCCAGTCAGGCGTCGGTGAGCCAACAATGGCCTCAGTTAGGTCATCTTTGACAGGCGGCAACCTAGCTGGTGACGATAGGTCCATAGGGTTCACTTATAATACAGCGCGTGATCCATGGCTGGCCTAGCCGAGGAGTACCGCGAGCCGTCGGCCCGTACAAGTCCTCACCTTGCGACACGTACGATGCCGTGAACCTGGAACAGGAAACAGGAAATCGTCGGTTAATAGTATGATGGCACGCTGAAAGTAGGAGAGGAAGAGCCCGGACTTAGGGCGCTGCTGGAGCGGGAACGGTATCACCGTAATTCGCGAGCGGATGCTCGACCCCCTTCGAGCGACATGAGGTCAGCACACATTACGTCTTGGGGCCCCCTGTAACTTTTGGAGCCCTGGGGAGTTCGAACACAGGAACACGCTGCCGGAGCGCCATCGACTTCGGCCGGAGAAAGCGGTCCACCTTTCATATATCATCCAATGTCCAGCGTTGTCCAATAGGCTTAAGCCAACCGGGGTGCTCCCGGGCGAGGCTTTTTCGCACAGCGACTGGACTTCCGGAACTAAAACTCCGGACTCCGGTAGCCGTGGCATTCGTGCATGTACGAGCTAACGTCAATGTGTATTAGGGAGGCGACTAGCGTCGGGATGATCCCGGGCGGGGGGCGGGGCGCCGGGCGCGGCCGCGCTGCGGGGGCTCGCGCGGGGCGTTCCGGGTGCGGGCCCCTGACGCTGACCCGGCGCGCGTGGGGAGCACCCCCCCCCCGCACTGGCGCCGGGGGGGGCCCTCGCACCTCCGCGCCCGGTGCCCGTCTCTAGTGGTCCATGCGGCCTGCCCAAAGTGCCCCCCGATAAGGCGGCATGGCGGCCTGCGCCCCCCGCCCCACACGGGGCGATCGGGGCGCAACGATTGAGGACGTGGGGTGCGTGCCCCTCATGGACCCGCGGGCCTTGCGCGACGCGCACGTGGACTGCGTGGACCGCAGCCCGGGCGCCGCGCTCGGGCCGGCCCGGGCGGTGCACGTGGAGGTGGCGGGCCGCCGCTGGCCGGGGGCGGCGGGCGGCGCCCGGCGCCCCCCAGGCCTTCGCGCCGGTGCGTCGCCGGGAACCACAGCCCCCGCGCTCCCTCGAGGGTGCCGGCACCAGCGCGTAGACGCACAGAACCCCCCGAGCCAGCCGCGCACCCGCGGGCCCGGCGCACGGTCCGGGGCCGTGGCCGGCCGTGGGCTGTCCACCGCGGTGGATGCCCCGGGGGCCCCCGGGGCGTGTCTGACCCGACCCTCCCGGCGGTCAGCGCCGCGGGCCGGGCGTCCACACCCGCGGTGCCGACCGCCCCACGTGGACGTTCCGTGCTCTGCGGCAGCCGGGCCGGCCCGCAAGCCGTGCGTCAGACCTCGTCCTCGCGCTGAGTCGGTGGCGGTCGCTGGGCCGGGGGCACGCTCTAAAGAGCGCGAGGCGGGGACCCGCGCGGCCGCCCAGGCCGTGGCCGCCGCGGCGCCCGCGCGGACCGCCCGCGATGGACTCACGCCCCGCCGGCCCACCGCGGCGGCGATCGCCCGCCCATCTGCACAAAGTCCGGCCAACGGGAGCAGCCGTAGGTCCCGGGACGGGGCCCGGGGGTGCCAACTCATTGCTGGTCCCCGGCCCGGGGA     
B       AGATAGCTAGTTTAATGATATCTATTAAATAAATTAAGCTCTTCTAACTTGATTCTTAATAAAGTTATTGTCATAAATGAAGAAAGTCGACCAATATTCATTTTGAGTGATTATTAAAGAGTGACATATGAATATAAATAAACTAGAAACAAAAAAGAGCTAAAAATATACAGAAATAATTTAATTATGAGAATAATGTTGATATTACGATAATTCTCCATACCTGATGATTTTAGCAACATATCGAATAAGCATATGTACATTAGTTTTAAATTAAATCTTTTCAGTATTTAAGAATAAAAAATAAAAATTTTATAAAACAAGAATCATAAATAGGATGAAGAATCATTATCACGCATAATATATTAAATTAAATATTATAATCAATTTATTTTATTAACAATTGTTCAATATAATAATTAGTAATTTTCTAAGGAGTATTATTATAAAGTTAATCGTTTAGTTTAAATAATATACATTTTATATAATTTAAGACTTCATCTTTTTGCATAAGACTCATCTGATAACATACTCTATGTTATTACATATATTAATTGTTATTAAGAAAATTCACTAAAACACTTATTATATAATAAGATTTAGAGCAAAATTATATGAATAGAGATTACAATAAAAGATTGTATAGATTTCTTTTTCGTATTTCGTTTTATTAACTCACCCTATTTATTTATATATCAACTATCATAATAAAGTTTATCTGATTAATTACTCTCTTAGGTAAAAAAAACATTAGACTTTTGTAATGTCATACTTAAATTATTCAGTACATATTAAAATTAAGACAAATTTTATTATATTAATAGATTATTTTTTCTAATTTAAATAAAAAATTTACAATTATGATGATAAAATATTTACATATCTCCCTTACATGTATATGATTACGGGCGAATTAAATATACTTAAAATCTATACGGAATTTGTCAATATATATTTTGCAATACAATCAAGGTTGTGCTATTTACCCTAACGCAATCTGAAAACATAGACCGGACGAATTCGCCGGCAAGTACTTAGATTTTCCGCCGCTGTAAACTACGAATGATAACTAAGTAGAATAGGAAAGTAGAAAAATATACAGAGTTGAACGTTTAGTGCTTTATATCTAGAATTCACTGCCCATTTAATTATTTAACCATTTACGTTCAGACAATTACCAGCGGTATAAGTGACATAAGATCGTACTCTCTGCTATGTTGTTAGAGTTAGTAAACTGCTCTCTAAGTGTACCGGGGTATTGAAAATTTACCTACAAAAGACCTTGTATCGTAACTACTCACTATCTTGTAATTAGCAACTCTCAAAACAAACATATTGTCCAGAGTTTTGGTCGCTTCTTGGATGGATACACGGGTGAAATCGTGAACGGGCCGCGGAGCTAGACAAGTGGCAACTGATGTAAATGGACTTTAACTACGCGTTAATTGGGTCGGTTATGTCAAGCTCGGAAAACCATAGCCTGATTGTGGCTAGTACCATCCTGTATGAAGAAGTATTAGTACGGTGCACATAGAAGATCGGTTCATGGATTCGCAGGTCGATTAAAATGAGAGATAACCAGACTAAACGGAGTGTGTCCTAACCCCGCCCATAACGACTAACGGTTATATCGAGCAGAAATTGTTAACATTTTATTGGTTGACGTTAATAATCAAAGGGATAATGACATTCAGCAATAAAATCCGTCTCATCTGCAGTGTGTATGCATTTCTGTAGGCGTTCTACCTTGGCGACTTTAATCACATAAGTCTCAACATAGTTCTCTACTGCCCCGGGCGACTTTCAGGAAGACTACAAACAATAATATTAGTGGTGGCCTATTTATTCGGAGGTGTATAAGTCACATCGATAAGTTCTACTCTTATGTGATACAACTAAACACCATCGGCACAGGAGCCGGAAGCAAGATAAATTACGAAGGACGAGGGTACTGCGAGCGTTTAATCTACATGTACAGGTTACTAGAGGGTTCGATCCGCGCCCTCAGCTCGCGCCCATCCACGACGTCACATTCGAGGAACGCCCCACCGGTTTCCCCCCGGCGTTGAGGTGAGTTGAACCCGGCACATGGTGCAAGAAGTCCCTCCTCAAACTTTCTCTACCGGGGCCCGTGCTTTGGTAGGTTTCGTCCGGGATGTCGCAGTCCACAATTACAACAATCAGCAACACGTTTGTTGGGTCCCTTGGACTACGGTATGGTCAGGTCTAGACTTTGTAGGCTTTAATCTGTCAGGTTCACAATATCCGCGATTGGCTATCGTGCCATTCGGAAATCAGCTATATAGGGTGTGTACGTCCAGTGGAGGATCGGGGCAGCACATGCCGGACCTCGGCCAGTCAGGCGCCGGTGAGCCAACAATGGCCGCAGTCTGGTTATCTTCGACAGGCGGCAACTTAGCTGGTGATGATAGGTCCATAGGGTTCACTTGAAATACAGCGCGTGATCCATGGCAGGCCTAGCCGAGGAGTACCGCGCGCCGTCGGCCCGTACAAGTCCTCACCTTGCGACACGTACTATGCCGTGAACCTGGAATAGGAAGCAAGAAATCATCGGTTAATAGTATGTTGGCACGTTGACAATAGGAGAGGCAGAGCCCGGACTTAGGGCGCTGCTGGGGCGGGAAGAGTATCACCGATATTCCCGAGCGGATGCTCGACCCCCTTCGAGCGACTTGAGGTCAGCATACATTGCGTCTTGGGGCCCCCCGTAGCTGCTAGAGCCCTGGGAAGTTCGATCACAGGAGCACACTGCTGGAGCGCCGTTGACTTCGGCCGGCGAAAGCGGTCCACCTTTCATATATCATCCACTGTCCAGCGTTGACCAATACGCTTAAGCCAACCGGGGTGCTCCCGGGCGAGGCTTTTTCGCACAGCGACTGAACTCCCGAAACTAAACCTCCGGACTCCGGTAGCCGTAGCATTCGTGCATGTACTGGCTAACCTCAATGTGTATTAGGGGAGCTACTAGAGTCGGGATGATCCCGGGCGGCGGGCGGGGCGCCGGGGGCGGCCGCGCTGCAGGGGCTCGCGCGGGGTGCGGCGGGTGCGGGCCCCTGGGGATGACCCGGCGCGCGGGGAGAGCACCCCCCCCCCGCACTGCCGCCGGGGGGGGCCCTCGCACCTCCTCGCCCGGTGCCCTGCTCTAGTGGTCTATGCGGCCTACCCAAAGTGCCCCCCGACAACGCGGCATGGCGGCCTACGCCCCCGGTCCCACACGGGGCGGTCTGGGCGCCACGACTGAGGGCGTGGGGTGCGTGCCCCTCGTGGACCCGGGGGCCTTGCGCCACCCGGACGGGGACCCCGTGGACCGCAGCCCGGGCCCCGCGCTCGGGCCGACCCGGGCGGTGCACGTGGAGCCGGGGGGGCGCCGGTGGCCTGGCGCGGCGGGGGGCGCCCGGCGGCCCCCAGGGCATCGCGCCGGTGCGGCGCCGGGAACCACAGCCCCCCCGCCTCATCGAGGGTGGCGGCACGAGCCCGGAGACCCACACAACCCCCCGAGCCAGCCGCTCACCCGGGCGCCCGGCACACGCTCCGGGGCCGTGGCCGGCCGGGGCCTGTCCACCGCGGTGGATACCCCGGGGGCCCGCGAGGCCTATCCGACCCGATCCTCCCGGCGGTCGGCGCCGCAGGCCGGGCGTCCACACCCGCGGTGCCGACCGCTCCTCGTGGACGTTCCGTTCTCTGCGGCAGCCAGGCCTGTCCGCAAGCCCTGCGTCAGACCTCGTCCTCGCGCGGAGTCGGGGGCGGTGGCTGGCCCGGGGGCACTCCCTGAAGCGCGCGAGGCGTGGACCCGCGCGGCCGCCCGGGCCGTGGCCGCCGCGGCGCCCTCGCCGAGCGCCCGCGATGGAGACGCCCCCCACCGGCCCACCGTGGCGGCGATCGGCCGCCCATCTGCACACAGTCCCGCCGATGGGCGCCGCCGTAGGGCCCGGGACGGGGCCAGGGGGCGCCAACCCATTGCTGATGCGCGGCCCGGGGG     
A       AGATAGCTAGTTTAGTGATATCTATTAAATAAATTAAACTCTTCTAACTTGATTCTTAATAGAGTTATTGTCATAAATGAAGAAAATCAACCAATATTCATTTTGAGTGATTATTAAAGAGTGACATATGAATATAAATATACTAGAAACTGAAAAGAGCTAAAAATATACAGAAATAATTTAATTATGAAAATAATATTGATATAACGATAATTCTCCATACCTGATGATTTTGGCCACATATCGAATAAGCATGTATACATTAGTTTTAAATTAAATCTTTTCAGTATTTAAGAATAAAAAATAAAAATTTTATAAAACAAGAATCATAAATAGGATGAAGAATCATTATCACACATAATATATTAAATTAAATATTATAATCAATTTATTTTATTAACAATTGTTCAATATAATAATTAGTAATTTTCTAAGGAGTATTATTATAAAGTTAATCATTTAGTTTAAATAATATACATTTTATATAATTTAAGACTTCATATTTTTGCATAAGACTCATCTAATGACATACTCTATGTTATTACATATATTATTTGTTATTAAGAAAGATCACTAAAACACTTATTATATTATAAAATTTAGAGCAAAATTATATGAATAGAGATTACAATAAAAGATTGTATAAGTTTCTTTTTCGTATTTCATTTTATTAACTCACCCTATTTATTTATATATCAACTGTCATAATAAAGTTTATCTGATTAATTACTCTCTTTGGAAAAAAAAACATTAGACTTTTGTAATGTCATACTTAAATTATTCAGTACATATTAAAATTAAGACAAATTTTATTATATTAATAGATTATTTTTTCTAGTTTAAATAAAAAATTTACAATTAAGATAATAAAATATTTACATATCTCCCTTACATGTATATGATTACGGGCGAATTAAATATACTTAAAATCTATACGAAATTTGTCAATATATATTTTGCAATACAATCAAGGTTGTGCTATTTACCCTAACGCAATCTGAAATCATAGAACGGACGAATTCACCGGCAAGTATTCTGATTTTCCTCCGCTATAATCTACGGACTATAATTGAGGAGGATAGGAAAGTAGAAATATATAAGGAGTTGAACGTTTAGTGCTTTATATCTAGAATACACTGCCCGTTTAATTATTAAACCACTTATGTTCAGACAATTACCAGCGGTAAAAATGACATAATAGCGTACTCTCTGCTATGTTATTAGAGTTAGTAAACTCCTTTCTAAGTATACCGGGGTGTTAAAAATTTACCTACAAAAGAATTTGTGTCGTAACCATTCACTATGTTGTAATTTTAAGCTCTCAAAACAAATATATTGTCCAGAGTTTTGGTCGCTTCTTGGATGGATACACGGGTAAAATCGTGAACGAGCCACGGAGCTAGGCAAGTAGCAACTGATGAAAACGGACTTTAACTACGCGTGAATTGGGTCGGTAATGTCAATCTCAGAAAGTCATAGCCTGATTGTGGCTATTACCATCCTGTATGATGGAGTATTGGTACGGTGCACATAGAAGATCTGTTCATGGATTCGCAGGTCGATTACAATGAAAGATAACCGGATTAAATGGAGTGTGTCCTAACCCCGCCCATAACGACTAACGGTTATATCGAGCAAAAATTGTTCACATTTTATTGGTTGACGTTAATAATCAAAGGGCTAATGACAATCAGTAATAAAATCCGTCTCATCTGCAGTGCCTATGCACTTGTGTAGGTATTCTACCTTGGCGGTCTTAATCACATAAGTCTCAACACAGTTCTCCACTGCCCCGGGCGACTTTCAGGAAGGTTATAATCAACAATATTAGTAGTGGCTTATTTATTCGGAAGTGTATAAGTCACATCGATAAATTTTACTCTTATGTATTACAACTACACACCACCAACACAGGAGCCGGAGGCAAGGTAAATTACGGAACACGAGGGTACGGCGAGCGTGTAATCTACATGTACAGGTTGCTAGAGGTTTCGATCCGACCCCTCAGCTCGCGCCCATCCACGACGTCACATTCAAGGAACGCCCCTCCGGTCTCCCCACGGCATTGAGGTGACTTGAACCCGGCACATGGTGGAAAAAATCCCTCCTCTAAGTTTCTCTAGCGGGTGCCGTACTTTGGTAGCTCTCTTCCGGGATGTCACAGTCCACAATTACAACAATCAGCGACACGTTTGTTGGGTCCCTTGCACTACGGTATGGTCAGGTTTAGGCTTTGTAGGCTATAATCTGTCAGGTTCGAAATATCTGCTATAGGTTATCGCGCAACACGGAAATCAACTATATAGTGTGAGTATGTCCAGTGTAGGATCGGGGCAGCACACGCCGGACCTCGGCCAGTCAGGCGTCGGTGAGCCAACAATGGCCGCAGCCAGGTCATCTTCGACAGGCGGCATCTTAGCTGGTGATGATAGGTCCATAGGGTTCACTTACAATACAGCGCGTAATCCATGGCCGGCCTAGCCGAGGAGTACCGCGCGCCGTCGGCCCGTACAAGTCCTCACCTTGCGACACGTACTATGCTGTGAACCTGGAATAGGAAGCAAGAAACCATCGGTTAATAGTATGTTGGCACGTTGAGAATAGGAGAGGTAGAGCCCGGACTTAGGCCGCTGCTGGGGCGGGAACGGTATCACCGAAATTTCCGAGCGGATGCTCGACCCCCTTCGGGCGACGAGAGGTCAGCATACATTACGTCTTGGAGCCCCCAGTACCTGATGGAGCCTTGGGGAGTCCGATTACAGGAGCACGCTGCCGGAGCGCCGTTGACTTCGGCCGGAGAATGCGGTCCACCTTTCATATATCATCCAGTGTCCAGCGCCGCCCAATAAGCTTAAGCCAACCGGGGTGCTCCCGGGCGAAGCTTTTTCGCACAGCGACTCGACTCCGGTAACTAAACCACCGGACTCCGGTAGCCGTAGCATTCGTGCATGTACGAGCTAACTTCAACGTGTATTAGGAGGGCTACTAGCGTCGGGATAATCCCGTGCGGCGGGCGGGGCGCCGGGGGCGGCCGCGCTGCGGGGGCTCGCGCGGCTTGCCGCTGGTGCGGGCTACTGACGGTGACCCGGCGCGCGGGGGGAGCACCCCCCCCCCGCACTCTCGCCGGGGGGGGCCCTCGCACCCCCTCGCCCGGTGCCCGACTCTAGTGGGCGATGCGGCTTGCCCAAAGTGCCCCCCGATAACGGGGCATGGCGGCCTGCGCCCCCCGCCCCACACGGGGCGGTCGGGGCGCCACGACTGAGGGCGTGGGGTGCGTGCCCCTCGAGGACCCGCGGGCCTTGCGCCACCCGCACGGGGACGCCGTGGACCGCAGCCCGAGCTCCGCGCTCGGCCCGACCCGGGCGGTGCACGTGGAGCTGGTGGGCCGCCGCTGGCCGGGCGCGGCGGGAGGCGCCCGGCGGCCCCCAGGCCCTCTCGGCGGTGCGGCGCCGGGAAGCACAGCCCCCCCGCCCCCTCGAGGGTGGCGGCACCAGCGCGCAGACGCCCACAACCCCCCGAGCCAGCCGCGCACCCGCGTGCCCGGCGCACGCTCCGGGGCCGTGGCCGGCCGGGGCCTGTCCACCCCGGTGGATGCCCCGGGGGCCCGCGGGGCATCTCGGACCCGAACCTCCCGGCGGCCCGCGCCGCGTGCCGGGCGTCCACACCCGCGGTGCCGACCGCCCCGCGTGGACGTTCCGTGCTCTGCGGCAGCCAGGCCCGTCCGCAAGCCCTGCGTCAGACCTCGTCCTCGCGCCGAGTCGGGGGCGGTCGCTGGCCCGGGGGCACGCCCTGAAGGGCGGGAGGCGCAGACCCGCGCGGCCGCCCAGGCGGTGGCCGCCGCGGCGGCCGCGCCAACCGCCCGCGATGGACCCTCACCCCTCCGGCCCACCGTGGCGGCGATGGGCCGCCCATCAGCACACAGTCCAGCCGAGGGGAGCGGCCGTAGGGCCCGGGACGGGGCCAGGGGGTGCCAACGCATTGCTGGTCCGCGGGCCAGGGC     
