# Supplementary material for: A simple method for data partitioning based on relative evolutionary rates
Source: PeerJ. 2018 Aug 28;6:e5498. doi: 10.7717/peerj.5498 (PMC6118207; doi:10.7717/peerj.5498)
Supplement: Data S1 — The datasets are provided in the PHYLIP format. [file peerj-06-5498-s002.zip › DataS2/AS12-7.phy]

17  4000
out     ATAAATCTAAACATCACAAGGAAAAAACATATATACTTAACTTAAAAAAAGTATCATTTTTCGGAAACATAGTTTTAATAGTATCGAGTAGAAATACAGTCAATAAAAATTAAATCCACTAATGAAATGTCGAAGCACTAGTTATTAATCTCTGTAAATTTTTGATCAACATAACGATCCTGTTACAAGCCTTCTTATATTAAAAAAGAAAACCTAATAGTATGAAGTAGTTATTAATACTAGAGAAGGGTTTTTCAGATAATATGATTTTGTTTATAAAATATTTGAATGCATATTTTGACTTCACAAAGATTCATTTATATTCAAAATATAATATAAAGTGTTCATAAGGAATATTCAAGCTTAATCGTTTATAGAGTTAGTTTATAATTAAAATTTCCTTTCAAGACAGTAATAAACTTGACGAAATGATTGAATATTTCTAAGACATATTTATTAATTGTAATTTAATATATTTATATTAACTTAATTATTAATATATGCAGTCATCAAACATCAATAATAAAACAATGTTGGATTCTTGTATATTATATTATAATAATAGGTAAATATAATTGTAATTTATATACTAATTGTAAATCTTCTTTTTGATTATATAATTTATTAAATTTTTCTTTCTTTCTTATCTTACCCGTTTTGTAATATTACTGAAAACTATAAAATCAATTATATTACCTTTTTAAATAATAAATATTTACAATACGCGTTCAAATAGCAAAATATATATTTATGATGTGGCTGTGATTAATCAATGTAAAATAATATAAGTAAGTACTATTTATAAACTCTGGAGTGTCTAAATAAATATACTTTACAGTAAAATATGAATTTAATTTATAATTTTCTATTTCCCAAATTCAAATAACTAAGCATTATTAGAAGACATATTTTATAATTGGCAATCTATTACTATTTAATTTTACAAGATTTAGATTATATGGACCAGTAAAACAGAGCAAAATTTAAAGTTTGAAAGCAACGCTCGACACTACTAAATATAGTAGAATTTTAACTATCTTAGTTATGATAAATTAAATAGTGAGTACTAAGTATTGATGCGCTTCCCCTTCAGGACGTATTTTTCGGAGTGAATTTCTATTTTACTGGAACTTCCTGTTATTATGAGACGGTACAAGTGAGCCTTATGGGGTGAATGCATATTAAACGAGACAATTATGGTGTTCATGACCCTCAAGTGTTCTTTGGAATCTACGTCGAAATCATTGATCGATTTCGTTGTGTTTTCATCAAGAAGGTACTCCGGAGCACTTATTATGTCCTACTCCTGATGTTCACTTGTAAGATAGGAACTGAAAATTTGCCTTCTTATAACCTGTGTCTGTGAACCCGGCCGAAAGAAGATATATCGTTTACATACCAGGTACGCTTCGCGGAATTATGGTATGGCCTCACAAATAAATTTTACCGAATCGAACCCGTGCACGCAATCGAATCTCTTGACACCGGGGTTTATTAGTCCGCCTGTATGCAGATAATTGTTTTCAGGGACGTCTATTAATCATTAAGACCCTCGTGAGTGATGACCGATTACATCTAGGTTCATCTTATGCGACTTTATGTTGTTAGCTCGTGATGTTTCCATACCTGGCAGTATAGACCCTAGTCGCATTTTTAACATTCTATGCGGACAACGCCCACGTCCCCGGACAACAATGGTAGACATGCGGTACCTTGGATCAAATGGCGAGGGAGGCTTTAGATCAGGGCGGTTAGTACAAACATACGTAATGAGTGATCAAGTTCCAATCATTGTTGGTGCCAACGTGATAGTGGCACTCGCTTAAGCTATTGATAATATTCAATGTAATCAGATACGGATCCCAGAAAAGTTGTAACGAAAAACGCAACAGAAACTTACGAATAAGTAATTATACTGCCCGAGCCAACATATTATTATATCCATCGCATTTATACGCATATCCACCATGGTTCGCTGAAGCAGATGAAATGGTTATAGTTGCGGGCGGTTGCTTGGGTCGACAGTCCTCTGAGGCAGGCAAGGACGGTCATGCATACCCGGCCCGCTGGCACAGTTATACCGATTCTGCCGTCTGTACACTCACTGGTGTACGTATATTCGAATCCCACACACGGCCACGCGTCGTGGCCCTATTCCGCCCGGCGAGTTGTTATCTAGCCACGAGGGGGACGTGGTATAGCCGGATCGAGCTGTTGGGGCGACGCGCACCTCGCCGAAGGGTGGTAAATGTACTACGTGGCACAGACACCCCCGATTGGAGCGTGTCCCTGTATCCCCGGCTCGCGGTACGCGAGCTTACGGTACTCTTTGGGCAACCCAAGTCTTCGCCGTATCGGTCGCGATCCGCTATGGATCGGAGAAAGCGGACGACACCGGCCTAATGGGATCCGATGAGCATGGAGGAGCACGTCGAGGATTTCGGGTGGGACGGCGGCGTCCAAGGCCAGCAGGGTACTTTGAGCCTCAAGGCCTCGCCTTGCTCATCTCCCAGTCCTACTCACAGGCGGGGCGTTTCCCACTCGCACAATTAAGCCGTGAAGGAGACTGACACACTTTGGCGAGGGCTGCACGTGCGTTTGAGCGGTGAGGACTGACCCATTCCTTCACCTACATCGGATGTGCGCGCAGGAAGGCTAGACTCCCGCACGCCGCTCTTGGCGGTAGGCACCGGCTGCCACAGCTGCAGCTGCTTCTGGGCGGCCGTCCTCACGAGTCGCGATAATAGATGAAGTGGAAGTCAGTCACGGCGAGCACGCTCCACTGGCTCGTTGGGTGGCCTGGTACGTAACATGTCACCCTCGGGCAAGGCCGGGTGGCCTCCTTGATATGGCTCCAGAAGACGGGCATGCGTGATGTTGCCAGGCTCGCGACGTGTAAAGAAAGGGCAGTTAGGGCGGCCGTCACGGTGCTGGAGCTCCAGGCAGTCAACGCCAACTAGCGTGCCAGCCGGCTCTACTGGTGATACCCACTATCAAATTCTGTTGGGGCACGGGCGCGCTGCGGGCGGACCGGCCCGCCCCGCCGCGCCCGCCTGGTACGCCCCGCGAGGTCTTGCTGGGCGCGCGCCGCGCACAGGCGGCCTAGGGCTCGGGTGCCCGCGGGGGACCCGCCCCCCGCGAAACGGCGGCCAGGCTGGCGACGCCTGCGGATGGGAGGTAGCGGTGGCGCGGGCAGCGGCTCGGACGACGGTGCCTCAAGTTCCCCGCGGCCAGCGGTCGCGCTGGGCCGAGCCTCTGCCGCGGGAACCGCGGGCAGCCGCCCCGCCTCGGCCGGGCAGAGATCCCCCTGGTCGGGCGTTCAGGGGGCCGCCGCCGCCCCCGGGGGGGCCAGCCGCGCCCTTGCTGTCCGCGCGCGGGTAGGCTGGCGCAGTGGGCGCCTGCGGCCCCGGGCCGGCGCGGGTGGCCTGGTACCCCGGGGGGCGGGCAGCGCCGGCGACGCGCAGGCCCACCGGGGCCCCCCGCCGGGGGCAGCGGGGCGTCCCACCCCGCTGGCCAAGCGCGGCCTGAGCAATGGTACCGGAGCCGCGTACGACACCCGCGCGCGAGGGCTATCGGGCGCCCCCGTGGAACCGCCCGGCGCCTCCCCCGGCCTTCAGGTTCGCCACCCCATCGAGCATACCCGGGCGCCTCGCCGCCGGCCGCGCGGTCCTGGCGGCCGGAGGCATTCCCTGGGCCTCGCCGGCGGGCGAGGGGGGCCGCCGCAGCGCCGAGGGGGAGACCCCGGGCCCGCCGACGGCTGGTCCCCCGGGGCGCCCAGCGGGGCCCCGGCCGCCCGCGTGGGGGCCCGTACGAGGGGCGCGGCTCGGCGGGCATACCGATGGGGCCTCCTCGCACCCGGAGGCCCCGCCTGCCGCGGGCGGGGCGGCCGCGGCGCGCGCGAGGGTCCGAGCCGGGCCCGGCCGGGCGGGCTGTGGCAGACACCCCCTCGCTTGGCCGGGGGCCGACGGCGCCCCGGTGCCACGCGGACCACGCGCACCTC     
P       ATAAATCTAAACATCACAAGGAAAAAACATGTATACTTAACTTAAAAAAAGTATAATTTTTCAGAAACATAGTTTTAATAGTATCGAGTAAAAATACAGTCAATAAAAATTAAATCCACTAATGAAATGTCGAAGCACTAGTTATTAATCTCTGTAAATTTTTGATCAACATAACAATCCTGTTACAAGCCTTCTTATATTGAAAAAGAAAACCTAATAGTATGAAATAGTTATTAATACTAGAAAAGGGTTTTTCACATAATATGATTTTGTTTATAAAATATTTGAATGCATATTTTGACTTCACAAAGATTCATTTATATTCAAAATATAGTATAAAGTGTTAATAAGGAATATTCAAGCTTAATCGTTTATAGAGTTAGTTTATAATTAAAATTTCCTTTCAAGACAGTAATAAACTTAACGAAATGATTGAATATTTCTAAGACATATTTATTAATTGTAATTTAATATATTTATGTTAACTTAATTATTAATATATGCAGTCATCAAACATCAATAATGAAATAATGTCGGATTCTTGTATATTATATTGTGATAATAGGTAAATATAATTGTAATTTATATACTAATTGTAGATCTTCTTTTTGATTATATAATTTATTAAATTTTTCTTTCTTTCTTATCTTACCCGTTTTGTAATATTACTGAAAACTATAAAATTAATTATATTACCTTTTTAAATAATAAATATTTACAATATGCGTTCAAATAGCAAAATATATATTTATGATGTGGCTGTGATTAATCTATGTAAAATAATATAAGTAAATACTATTTATAAACTCTGGAGTTTCTAAATAAATATACTTTACAGTAAAATATGAATTTAATTTAGAATTTTCTATTTCCCAAATTCAAATAACTAAGCATTATTAGAAGACATATTTTATAATTAACAATCTATTGCTATTTAATTTTACAAGATTTAAATTATATGGACCAGTAAAGCAAAGCAAAATTTAAAGTTTGAAAGCAACTCTCAACACTACTAAATATGGTGGAATCTTAACTATCTTAGTTATGATAATGTAAATAATGAGTACTAAGTATTGATACGCTTTCTCTTCAAGACTTATTGTTCGGAGTGAATTTATATCTTACCGGAACTTCCTGTTTTTATGAGACGGTACAAGTAAGCCTTATGAGGTGAACGCATATTAAACGAGACAATTATGGTGTTCATGATCATCAAGTGTTCTTTGGAATCCTCGTCGAAATCATTGATCGATTTCGTTGTCTTTTTATCACGAAGGTACTCTGGAGCACTTATTATAGTCTATTCCTGATGTTCACTCGTAAGATAGGAGCTGAAAATTTGCATTCTTATAACCTGTGTCAGTGAACTAGGCCGAAAGAAGATATATCGTTTACGTACCAGGTACGCTTCGCGGAGTTATGGTATGGCCTCACAAGTAAATTTTACCGAATCGAACCTGTGTACGTAATCGAATCTTTTGACACTGGGGTTTATTAGTCGGCCTGTACGAAGATAATTGTTTTCAGGGACATCTTTTAATCGTTAAGACCCGCGCGAATGATGACCAATTACATCTAGGTTCATCTTATGCGTCTTTATGTGGTCAGTTCGTGATGTTTCCATACCTGGCAGTATAGACTCTAGTCGCATTTTTAACATTCTATGCGGACAACGCCCACGTCACCGGACAACAGTGGTAGTCATGTGGTTCTTCGGATCGAATTGCAAGGGAGGCTTTAGATCAGGGCGATTAGTACAACCGTACGTAATGAGTGATCAAGTTCCAATCATTGTTGGTGACAATATGATAATGGCACTAGCTTTAGCTATTGATAATATTCAATGTAATCATATACGGATCCCAGAAAAGTTGTAACGAAAAACGCAACAGAAATTTAAGAATTAGTAATTGCACTGCCCGAGCCAACATGTTATTATATCCATCGCATTGATACGCATATCCACCATAGTTCGGTGAAGCAGATGAAATGGCTGTAGTTGCGGGCGGTTGCTTGAGTCGACAGTCCTCTGAGGCAGGCAAGCACGGTCGTGCGCACCTGGCCCGCTGGCCCTGTTATACCGATTCTGCCGTCTCTACACGCACAGGTATACGTATATTCGAAGCCCACAGACGGCCACGCGTCGTGGCTCTATTCCGACCGGCGAGTTGTTATCTAGCCACGTGGGGGACGCGGTATAGCCGGATCGAGCTGTTGGAGCGATGCGCACCTCGCCGAAGGGTGGTAAATGTACTACGTGGCACGCGCACCTCCGGTTGAAGCGTGTCCCCGTATCCCCGACTCGCGGTACGCGAGCTTACGGTACTCTTTGGGCAACCCCAGTCTTCGACGTATCGGTAGCACTCCGCTATGGATCGGAGAAAGCGGGCTATACTGGCCCAATGGGATCCGATGAGCAAGGGAAAGTACGCCGGGGATGTCGGATGGGCCGGCAACGTCCAAGGCCAGCAGGCTACCTTGAGCCACAACGCCACGCCTTTCTCATCTCCCAGTCCTACACGCAGGCGAGGCGTTTCCCCCTTACACAATTGAGTGGTGAAGAAAACTAACACACTTTGGCGAGTGCTGTACGCGTGTTTGAGCGGTGTGGACTGATCCATTCCTTTATCTACATCGGGTGTGCGCGCAGGAAAGCTAGACTCCCGCACGCCGCCCTTGGCGGTAGGCTCCGGCTGCCACAGCCGCTGCTGCTTCTGGGTAGCCGTCCTCACGAGTCGCGATAATAGAAGAAGTGGTTGTCAGTCACGTCGAGTACGCTCCGCTATCGCGTTGGGTGGTCTGGTAGGTAACATGACACCCCCAGGCAAGGCTGGATGTCCTCCTTGATATGGCTTCAGGCGACGGGCATGCGTGATGTTGTCAGGCTCGCGACGTGTAAAGAAAGGGCGGTAAGGGCGGCCGTCACGGTGCTGGAGCTCCAGGCAGTCAACACCAACTGGCGTTCCAACCGGCTCCGGTAGTGATACCCACTATCAAATTCTGTTGGCGCAGGGGCGCGCTGCGGGCGGACCGGCCCGCCCCGCCGCGGCCGCCTGGTATGCCACGCGTAGTCTTGCTGGGCGCGCGCGGCGCACAGGCGGCCCAGGGCTCGGGTGCCCGCGGGGGACCCGCCCCCGGGGAAACCGCGGCCAGGCTGGCCACGCCTGCGCATGGGAGGCGGCGGTGGCGGGGGCAGCGGCTCGGACGACTGGGCCTCAAGTTCCCCTGGGGCAGCGGTCGCGCTGGGCCGAACCTCTTCCGCGGGAACCGCGGGCCGCCGCCCCGCGTCGGCCGGGGGGAGATCCCCCTGGTGGCGCGTTCAGTCGGCCGCCGCCGCCCCTGGGGGGGGGATCCGCGCCCTCGGTCTTCGCGCGCGGGTAGGCTGGCACAGTGGGCGCTTACGGCCCCAGGCTGGGACGGCTGTTCTGGTACCCCGCGGGGCGGGCAGCGCCGGCGGCCCGCAGGCCCACCGGGGCCCCCCGCCGGGGGCGCGGGGGCGTCCCACGCCGCCGGCCAAGCGCGCCCTGAGCAATGGTCCCGGAGCCGCGTACGACACCCGCGCGCGGGGGCTGTCGGGCGGCCCCGGGGAACCGCCCGGCGCCTCCCTCGGCCTTCAGGTTCGCCGCGCCATCGCGCATACCCGGGCGCGTCGCCGCGGGCCGCGCGGTCCTGGCGGCCGAAGGCATCCCCTCGGCCTCACCGGCGGGTGAGGGGGGCCGCGGCGGAGCCGAGGGGGAGACCCCGGGCCCGCCGACGGCTGGTGCCCCTGGGCGCCCTGAGGGTCCGCGGCTGCCCGCGTAGGGGCCCCTACGAGGGGCGCGGCTACGCGAGCGCACCGACGGGGCCTCCTCGCACCCGGAGGCCCCCCCTGCCGCGGGTGGGGCGGCCGCGGCGCGCGCGAAGCTCCGAGACGGGCCCGGCCGGGAGGGCTGTGGCAGACACCCCCTCGCTTGACCCGGTGCCGCCGCCGCCCCGGTGCCACGCGAACCACGCGCACCTT     
O       ATAAATCTAAACATCACAAGGGAAAAACATATATACTTAACTTAAAAGAAGTATCAATTTTCAGAAACATAGTTTTAATAGTATCGAGTAAAAATACAGTCAATAAAAATTAAATCCACTAATGAAATGTCGGAGCACTAGTTATTAATCTCTGTAAATTTTTGATCAACATAACAATCCTGTTACAAGCCTTCTTATGTTAAAAAAGAAAACCTAATAGTATGAAATAGTTATTAATACTAAAAAAGGGTTTTTCACATAATATGATTTTGTTTATAAAATATTTGAATGCATATTTTGACTTCACAAAGATTCATTTATATTCAAAATATAATATAAGGTGTTCATAAGGAATATTCAAGCTTAATCGTTTATAGAGTTAATTTATAATTAAAATTTCCTTTCAAGACAGTAATAAACTTAACGAAATGATTGAATATTTCTAAGACATATTTATTAATTGTAATTTGATATATTTATATTAACTTAATTATTAATATATACAGTCATCAAACATCAATAATGAAATAATGTCGGATTCTTGTATATTATATTATAATAATAAGTAAGTATAATTGTAATTTATATACTAATTGTAAATCTTCTTTTTGATTATATAATTTATTAAATTTTTCTTTCTTTCTTATCTTACCCGTTTTGTAATATTGCTGAAGACTATAAAATTAATTATATTACCTTTTTAAATAATAAATATTTACAATACGCGTTCAAATAGCAAAATATATATTTGTGATGTGGCTGTGATTAATCAATATAAAATAATATAAGTAAGTACTATTTATAAAATCTGGAGTGTCTGAATAAATATACTTTACAATAGAATATGAATTTAATTTAAAATTTTCTATTTCCCAAATTCAAATAGCTAAGCATTATTAGAAGACATATTTTATAATTAGCAATCTATTACTATTTAATTTTACAAGGTTTAGATTATATGGACCAATAAAACAAAACAAAATTTAAAGTTTGAAAACAACCCTCTACACTACTAAATATAGTACAATTTTAACTATCTTAGTCATGACAATCTAAATAGTGAGTACTAAGTATTGATACGCTTCCCCTTCAGGACTTATTCTTCGGAGAGAATTTTTTTTTTACTGGAACTTCCTGTTTTTATGAGACGGTACAAGTAAGCCTTATGAGATGAATGCATATTAAACGAAACAATTATGGTGTTTATGACCCCCAAATGTTCTTTGAAATCACCGTCGGAATCATTAATCGATTTCGTTGTTTTTTCATCAAGAAGGTAACCTGGAGCACTTATTATACGCTACTCCTGACGTTCACTTGTAAGATAAGAGCTGAAAATTTGCCTTCTTATAACCTGTGTCAGTGAACCTGGCCTAAAGAAGATATATCGTTTACGTACCAGGTACGCTTCGCGGAGTTATGGTATGGCCTCACAAATAAATTCTACCTAATCGAACCTGTGGACGTAATCGAATCTCTTGACACTGGGGTTCGTTAGTCTGCCTGTAAGAAGATAATTGTTTTCCGGGACATCTATTAATCATTAAGACCCTCGTGAGTGATGACCGATTACATCTAGGTTCATCTTATGTGTCTTGATGTTGTTAGTTCATAATGTTTCCATACCTGGCAGCATAGACTCTAGTCGCATTTTTAACATTCTATACGGACAACGCCCACGTCCCCGACCAACAATGGTAGCTATGTGGTTCTTCGTATCAAATTGCGAGGGATGCTTTAGATCAGGGCGATTAGTACAAACATAGGTAATGAGTGATCAAGTTCCAATCATTGTTGGTGCTAACATGATATTGGCACTAGCCTCAGCTATTGGTAATATTCAATGTAATCAAGTACGGGTCCCAGAAAAGTTGTAACGAAAAACGCAACAGAAATTTACGAATTAGTAATTATACTGCCCGAGCCAACGTATTATTATATCCATCGCATTTATACGCATATCCACCATAGTTCGATGAAGTCGATGAAATGGATGTAGTTGCGGGCTGTTGCTTGGGTCGACAGTTCTCTGAGACAGGCAAGCACGGTCGTGCGCACCTGGCCCGCTGCCCCGGTTATACCGATTCTGCCGTCTGTACAATCTCAGGTGTGCGTATATCCGAACCCCACACACGGCCACGCGTCGCGGCCCTCTTCCGCCCGGCTAGTTGTTATCTAGCCACGAGCGGGACACGGTATAGCCGGATCGAGCTGTTGAGGCGATACGCACCTATCCGGAGGGTGGTAAATGTACTACGCGGCACGGGCACCCCCGGTTGAAGCGCGTCCCTGTATCCTCGTCTCGCGGTACGCGAGCTTACGCTACTCCTTGGGCAACCCAAGTTTCCCCCGTATCGGTTGCAGTCCGCCATGGATCGGAGAAAGCGGGCGAGACCGGCCGAATGGGATCCGATGAGTAAGGAAAAGCACGTCGGGGATTTCGGCTGGGGCGGCAACGTCCAGGGCCTGCAGGCTGCTTTGGACTACAACACCGCGCCTTACTCATCTCCCAGTCCTACCCACAGGCTGGCCGTTTCCCCCTGTCACAATTGGGTGGTGAAGAAAACTGACACACTTTAGCGAGAGCTGCATGTGCGTTTGAGCGGTGAGGACTGACCCATTCCTTTATCTACATCGGCTGTGCGTGCAGGAAAGCTAGACTCCCGCATGCCGCCCTTGGCGGTAGGTGCCGGCTGCCACAGTCGCCGCTGCTTCTGGGTAGCCGTCCTCACGAGTCGCGACAATAGAAGAAGTAGAGGTCAGTCACATCGAGTACGCTCCGCTGGCCCGTTGGGTGACCGGATAAGTAACATGTCACCCTCTGGCAAGGGCGGAAGGCCTCCTAGATATGGCTCCAGACGACGGGCATGCGTGATGTTGTCGGGCTCGCGACGTGTAAAGAAAGGGTGGTAAGGGCGGCCGTCACGGTGCTGGAACTCCAGGCAGTCAACGCGAACTGGCGTGCCAGCCGGCTCTAGTAGTGATATCCACTATCAAATTCGGTTGGGAGAAGGGCGCGCTGCGGGCGGACCGGCCCGCCCCGCGGCGCCCGCCTGGTGCGCCGCGCGGGGTCTTGCTGGGCGCGCGCCGCGCACCGGCGGCCCAGGGTTCGGGTGCCCGCGGTGGACCCGCCCCCGGGGAAACGGCGGCCCGGCTGGCTAGGCCTGCGGATGGGAGGCGGCGGTGGCGTGGGCAGCGGCTCGGACGACCGGGCCTCGAGTTCCGCTGGGCCAGCGGTCGCGCTGGGCCGAGCCTCTACCGCGGGAACCGCGGGCGGCCGCCCCGCGTCGGCCGGGGTGAGGTCCCCCTGGTCGCGCGTTCAGAGGGCCGCCGCCGCCCCTGGGGGCGTAAGCGGCGCCCTTGGTCTCCGCGCGCGGGTAGGCTGGCGCAGTGGGCGCCTACGGCCCCGGGCAGGCTCGGCTGGGCTGGGACCCCGCGGGGCGGGCAGCGCCGGCGTCCCGCAGGCCCACCGGGGCCCCTCACCGGGGGCGTCGGGGCGTCCCACTCGGGGGGCCAACCGCGGCCTGAGCGATGGTGCCGGAGCCGCGTACGACACCCGCGCGCGCGGGCTGTCGGGCGCCGCCGTGGAACCGCCCGGCGCCTCCCCCGGGCTTCGGGTTCGCCTCCCCATCGAGAATACCCGGGCACGTCGCCGCGGGCCGCGCGGTCCTGGCGGCCGAAGCAATGCCCTCGGCCTCACCGGCGGGCGAGGGGGGCCGCGGCGGTGCCGAGGGGGAGACCCCGGGCCCGCCGACGGCTGGTGCCCCGGCGCGCCCTACGGGCCCCCGGCAGCCCGCGCGGGGGCCCCTATGAGGGGCGCGGCTCAGGGGGCGTACCGACGGGGCCTCCTCGCACCCGGAGGCGCCGCCTGCCGCGGGGGGGGCGGCCGCGGCGCGCGCGATGGTCCGAGCCGGGCCCGGCCGGGGGGCCTCTGTCAGACGCCCCCTCGCTTGGCCGGGTGCCGCCGGCGCCCCGGTGCCACGCGGACCACGCGCACCTC     
N       ATAAATCTAAACATCACAAGGAAAAAACATATATACTTAACTTAAAAAAAGTATAATTTTTCAGAAACATGGTTTTAATAATATCGAGTAAAAATACAGTCAATAAAAATTAAATCCACTAGTGAAATGTCGAAGCACTAGTTATTAATCTCTGTAAATTTTTGATCAACATAACAATCCTGTTACAAGCCTTCTTATGTTGAAAAAGAAAACCTAATAGTATGAAATAGTTATTAATACTAAAGAAGGGTTTTTCACATAATATGATTTTGTTTATAAAATATTTGAATGCATATTTTGACTTCACAAAGATTCATTTATATTCAAAATATAATATAAAGTGTTCATAAGGAATATTCAAGCTTAATCGTTTATAGAGTTAGTTTATAATTAAAATTTCCTTTCGAGACAGTAATAAACTTAACGAAATGATTGAATATTTCTAAGACATATTTATTAATTGTAATTTAATATATTTATATTAACTTAATTGTTAATATATACAGTCATCAAACATCGATAATGAAATAATGTCGGATTCTTGTATATTATATTATGATAATAAGTAAATATAATTGTAATTTATATACTAATTGTAGATCTTCTTTTTGATTATATAATTTATTAAATTTTTCTTTCTTTCTTATCTTGCCCGTTTTGTAATATTCCTGAAAACTATAAAATTAATTATATTACCTTTTTAAATAATAAATATTTACAATACGCGTTCAAATAGCAAAGTATATATTTGTGATGTGGCTGTGATTAATCAATGTAAAATAATATAAGTAAATACTATTTATAAACTCTGGAGTGTCTAAATAAATATACTTTACAGTAGAATATGAAATTAATTTGAAATTTTCTATTTCCCAAATTCAAATAACTAAGCATTATTAGAAGACATATTTTATAATTGACAATCTATTACTATTTAATTTTACAAGATTTAAATTATATGGACCAATTAAACAAAACAAAATTTAAAGTTTGAAAGCAACTCTCAACACTACTAAATATAGTATAATATTAACTATCTTAGTCATGACAAATTAAGTAGCGAGTACTAAGTATTGATACGCTTTCCCTTCAGGACTTATTCTTCGGAGTGAATTTGTATTTTACCGGAACTTCCTGTTTTTATGAGACGGTACAAGTAAGCCTTATGGGGTGAATGCATATTAAGCGAGACAATTATGGTGTTAATGATCACCAACTGTTCTTTGAAATCCCCGTCGCAATCATTAATCGATTTCGCTATTTTTTGATCACGAAGGTACGCTGGAGCACTTATTATGGCCTATTCCAGGTGTTCTCTCGTAAGATAAGAACTGGAAATTTGCTTTCTTATAACCTGTGTCCGTGAACCCGGCCAAAAGAAGATATATCGTTTACATACCAGGTACGCTTCGCGGAGTTATGGTATGGCCTCACAATTAAATCCTACCAGATCGAACCTGTGTACGTAATCGAATCTCTTGACACCGGGGTTCATTAGTCTGCCTGTACGGAGATAATTGTTTTCCAGGACATCTGTTAATCATTAAGACCCTCGTGAATGGTGACCAATTACATCAAGGTTCATCTTATGCGTCTTTATGTAGTCAGGTCGTGATGTTTCCATACCTGGCAGTATAGACTCTAGTCGCATTTTTAACATTCTATACGGACAACGCCCACGTCTCCAGACAACTATGGTAGCCATGTGGTTCTTCGAATCTAATTGAGAGGGAGGCTTTAGATCAGGACGATTAGTACAAACATACGTAATGAGTGATCAAGTTCCAATCATTGTTGGTGTCAATATGATAATGGCACTGGCTTTAGCTATTGATAATATTCAATGTAATCAAATACGGATCCCAGAAAAGTTGTAACAAAAAACGCAACAGAAATTTACGAATTAGTAATTATACTGCCCGAGCCAACATGTTATTATAGCCATCGTATTTATACGCATATCCACCATGGTTCGTTGAAGTAGCTGAAATGGCTGTAGTTGCGGGCCGCTGCTTGGGTCGACAGTCCTCTGAAACAGGCAAGCACGGTCCTGCGCACCCGGCCCGCTGGCCCCGTTATACGGATTCTGCCGTCTGTACACTCACAGGTATACGTATGTCCGAGTCCCATACACGGCTACGCGTCGTGGCCCTATTCCGCCTGGCCAGCTGTTATCTAGCCACGGGGGGGACACGGTATAGCCGGATCGAGCTGTTGAGGCGACGCGCACCCAGCCGTAGGGTGGTAAATGTACTACGTGGCACGCGCACCCCCGATTGGAGCGAGTCCCTGTATCCTCGGCTCACGGTACGCGAGCTTACGATACTCCTTGGGCAACCCGGGTCTACGCCGTAGCGGTCCCGCTCCGCCATGGATCGGAGAGAGCGGCCGACACCGGCCGAATGGGATCCGATGGGCAGGGTTAGGCACGTCGGGGATTTCGGGTGGGCCGGCTACGTCCAAGGCCTGCAGGTTAGTTTGAACTACAACTCCTCGCCTTCCTCATCTCCCAGTCCTACACACAGCCGGGCCGGTTCCCCCTTTCACAATTGAGCTGTGAAGAAAACTAACACACTTTGGCGAGAGCTGCAAGAGCGTTTGAGCGGTGAGGACTGAGCTATTCCTTAATCTACATCGGGTGTGCGCGCAGGAAGGCTAGACTCCCGCAAGCCGCCCTTGGCGGTAGGGTCCAGATGCCACAGCTGCTGCTGCTTCTGGGTAGCCGTCCTCACGAGTCGCGAAAATAGAAGAAGTGGTAGTCAGTCACGGCGAGGACGCTCCGCTGGCCCGTTGGGTGGCCTGGTACGTAACATGTCACCCTCCGGCAAGGCCGGATGGCCTCCTCGATATGGCTCCAGACGACGGGCATGCGTGGTGTTGCCGGGCTCGCGACGTGTAAAGAAAGGGCGGTCAGGGCGGCCGTCACGGCGCTGGAACTCCAGGCAGTCAACGCCAACTGGCGTACAAGCCGGCTCCGGCTGTGATACCCACTATCAAATTCTGTTGGAAGAAGGGCGCGCTGCGGGCGGACGGGCCCGCCCCGCCGCGCCCGCCTGGTACGCCACGCGGGGTCTTGCTGGGCGCGCGCCGCGCACCGGCGGCCCAGGGCTCGGGTGCCCGCGGAGGACCCGCCCACCGCGAAACGGCGGCCCGGCTGGCGACGCCTGCGCATGGGAGGCGGCGGTGGCGGGGGCAGCGGCTCAGACGACCGCGCCTCGAGTTCCTCTGGGTCAGCGGTCCCGCTGGGCCGAGCCTCTACCGCGGGAACCGCGGGCGGCCGCCCCGCGTCGGCCGGGGTGAGCTCCCCCTGGTAGCGCGTTCAGGCGGCCGCCGCCGCCCCCGGGGGCGCGAGCTGCGCCCTGGCTCTCCGCGCGCGGGTAGGCTGGCGCAGTGAGCGCCTGCGCCCCCGGGCCGGCGCGGCTGGCCTGGGACCCCGGGGGGCGGGCAGCGGCGGCGGCCCGCAGGCCCACCGGGGCCCCCCGCCGGGGGCCTCGGGGCGTCCCACTCGGCAGGCCACGCGCGCCCTGAGCGATGGTACCTGAGCCGCGTACGACACCCGCGCGCGGGGGCTCTCGGGCGCCGCCGTGGAACCGCCCGGCGCCTCCCTCGGCCTTCGGGTTCGCCGCCCCATCGAGCATACCCGGGCGCGTCGCCGCGAGCCTCGGGGTCCTGGCGGCCGCAGGCATACCCTCGGCCTCACCGGGGGGCGAGGGGGGCCGCGGCGGGGCCGAGGTGCAGACCCCGGGCCCGCCGACGGCTGGTGCCCCCGAGCGCCCCACGGGCCCCCGGCAGCCCGCGAGGGGGCCCTTAGGAGGGGCGCGGCTAGGGGGGAGGACCGACGGGGCCTCCTCGCACCCGGAGGCACCCCCTGCCGCGGGAGGGGCGGCCGCGGCGCGCGCGAGGGTCCGAGCCGGGCCCGGCCGGGCGGACTCTGTCAGACGCCCCCTCGCTTGGCCGGGTGCCGTCGTCGCCCCGGTGCCACGCGCACCACGCGCACCTA     
M       ATAAATCTAAACATCACAAGGAAAAAACATGTATACTTAACTTAAAAAAAGTATCATTTTTCAGAAACATAGTTTTAATAGTATCGAGTAAAAATACAGTCAATAAAAATTAAATCCACTAATGAAATGTCGAAGCACTAGTTATTAATCTCTGTAAATTTTTGATCAACATAACAATCCTGTTACAAGCCTTCTTATATTAAAAAAGAAAACCTGATAGTATGAAATAGTTATTAATACTAAAAAAGGGTTTTTCACATAATATGATTTTGTTTATTAAATATTTGAATGCATATTTTGACTTCACAAAGATTCATTTATATTCAAAATATAATATAAAGTGTTGATAAGGAATATTCAAGCTTAATCGTTTATAGAGTTAGTTTATAATTAAAATTTCCTTTCAAGACAGTAATAAACTTAACGAAATGATTGAATATTTCTAAGACATATTTATTAATTGTAATTTAATATATTTATATTAACTTAATTATTAGTATATGCAGTCATCAAACATCGATAATGAAATAATGTCGGATTCTTGTATATTATATTATAATAATAAGTAAGTATAATTGTAATTTATATACTAATTGTAAATCTTCTTTTTGATTATATAATTTATTAAATTTTTCTTTCTTTCTTATCTTACCCGTTTTGTAATATTACTGAAAACTATAAAATTAATTATATTACCTTTTTAAATAATAAATATTTACAATACGCGTTCAAATAGCAAAATATATATTTGTGATGTGGCTGTGATTAATCAATATAAAATAATAAAAGTAAATACTATTTATAAACTCTGGAGTATCTAAATAAATATGCCTTACAATAGAATATGAATTTTATTTAAAATTTTCTATTTCCCAAATTCAAATAACTAAGCATTATTAGAAGACATATTTTATAATTGACAATCTATTTCTATTTAACTTTACAAGATTTAAATTATATGGACCAGTAAAGCAAAACAAAATTTGAAGTTTGAAAGCAACCCTCAACACTACTAGATATAGTAGAATTTTAACTATCTTAGTTATGAGAAATTAAATAGTGAGTACTAAGTATTGATGCGCCTCCTCTTCAGGACCTATTCTTCGGAGTGAATTTGTATTTTACCGGAACTTCCTGTTTTTATGAGACGGTACAAGTACGCCTTATGAGATGAATGCATATTAAACAAGACACTCATGGTGTTCATGATCCCCAATTGTTCTTTGGAATCTCCGTCGGAATCATTAATCGATTTCGTTTTTTTTTTATCACGAAGGTACCCTGGAGCACTTATTATATTCCAATCCCGATGTTCACTTGTAAGATAAGAGCTGAAAATTTGCCTTCTTATAACCTGTGTCAGTGAACCCGGCCAAAAGAGGATATATCGTTTACATACCAGGTACGCTTCGCGGATTTATGGTATGGCCTCACAAGTAAATTTTACCGAACCGAACCTGTGTACGTAATCGAATCTCTTGACACCGGGGTTCATTAGTCCACCCGCACGCAGATAATTGTTTTCCGGGACGTCTATTAATCATTAAGACCCTCGTGAGTGATGACCGACTTCATCTAGGTTCATCTTATGTGTCTTCATGTAGTTAGTTCGTAATGTTTCCATACCTGGCAGTATAGACCCTAGTGGCATTTTTAACATTCTATTCGGACAACGCCCACGTCTCCGTACAACAATGGTAGCAATGGGGTTCTTCGAATCAAATTGCTAGGGAGACTTTAGATCAGGGCGATTAATACAAACATACGTAATGAGTGATCAAGTTCCAATCATTGTTGGTGTCAAAGTGATAACGGCACTAGCTTCAGATATTGGTAATATTCAATGTAATCAAATACGGATCCCAGAAAAGTTGTAACGAAAAACGCAACAGAAATTTATGAATTAGTAATTGTACTGCCCGAGCCAACGTGTTATTATATCCATCGCATTTATACGCTTATCCACCATGGTTCGCTGAAGCAGGTGAAATGGCTGTAGTTGCGGGCCGAAGCATGGGTCGATAGTCCTCTGAGGCAGGCAAGCACGGTCGTGCACACCCGGCCCGCTGGCCCCGTTATACCGATTCTGCCGTCTGTACACTCACAGGTCTACGTATTTTCGAATCCCACACACGGCAACGCGTCGCGGCCCTTTTCCGCCCGGCCAGTTGTTATCTAGCCATGGGGGGGACGCGGTATAGTCGGATCGAGCTGTTGGGGTGGTGCGCGCCGTGCCGTAGGGTGGTAAATGTACTACGTGGCACACGCACCCCTGTTTGGAGCGTGTCCCTGTATCCCCGACTCGCGGTACGCGAGCTTACGGTACCCCTTGGGCAACCGGAGTCTCCACCGTATCAGTAGCTATCCGCCATGGATCGGTGAGAACGGCCGAGACCGGCCTAATGGGATCCGATGAGCAGGGAAAGGCACGTCGGGGATTTCGGTCGGGACGGCTACGTCCAGGGCCCGCAGGCTACTTTGGGCCACAACACCTCGCCTTCCTCATCTCCCAGTCCTACTCGCAGGCGGGCCGATACCTCCTCCCACAATTAAGCTGTGAAGGAAACTAACACACTTTGGCGAGAGCTGCAAGTGCGTTTGAGCGGTGAGGACTGATCCATTCCTTCATCTACATCGGGTGTGCGCGCAGGAAAGCTAGACTCCCGCACGCCGCCGTTGGCGGTAGGGTCCCGATGCCACAGCCACTGCTGCTTCTAGGTAGCCGTCCTCACGAGTCGCGAAAATAGAAGAAGTGGTAGTCAGTCACGGCGAGTTCGCTCCGCTAGCCCGTTGGGTGGACAGTTACGTAACATGTCACCCCCCGGCAAGGCCGGATGGCCTTCTCGATATGGCTCCAGGTCACGGGCATGCGTGGTGTTGCCGGGCTCGCGACGTGTAAAGAAAGGGCGGTAAGGGCGGTCGTCACGGTGCTGGAGCTCCAGGCAGTCAACTCCAACTGGCGTACCAGCCGGCTCTAGTAGTGATACCCACTATCAAATTCTGTTGGGGAAAGGGCGCGCTGCGGGCGGACGGGCCCGCCCCGCAGCGCCCGCCTGGTATGCCTCGCGAGGTCTTGCTGGGCGCGCGCCGTGCACGGGCGGCCCAGGGCTCGGGTGCCCGCGGGGGACCCGCCCCCCGGGAAACCGCGGCCTGGCTGGCTAGGCCAGCGCATGGGAGGCACCGGTGGCGCGGGCAGCGGCTCGGACGACGGTGTCTCGAGTTCCGCTGGGTCAGCGGTCGCGCTGGGCCGAACCTCTACCGCGGGAACCGCGGGCGGCCGCCCCGCGTCGGCCGGGGGGAGATCCCCCTGGTAGCGCGTTCAGGGGGCCGCCGCCGCCCCTGGGCGGGGGAGCCGCGCGCTCGCTATCCGCGCGCGGGTAGGCTGGCGCAGTGGGCGCATGCGGCCCCTGGCCGGCACGGCTGGCCTGGGACCCCGAGGGGCGGGCAGCGTCGGCGGCCCGCAGGCCCACCGGGGCCCCCCACCGGGGGCGTCGGGACGTCCCACGCGGCACGCCAAGCGCGCCCTGAGCGATGGTTCCGGAGCCGCGTACGACAGCCGCGCGCGGGGGCTGTCGGGCGCCCCCGGGGAACCGCCCGGCGCCTCCCCCGGGCTTCCGGTTCGCCTCCCCATCGAGCATACCCGGGCGCGTCGCCGCGAGCCGCGCGGTCCTGGCGGCCGGAGGCATGCCCTCGGCCTCGCCGGTGGGCGAGGGGGGCCGCGGCAGCGCCGAGGGGTAGACCCCGGGCTCGCCGACGGCTGGTCCCCCGGCGCGCCCCAAGGCCCCCCGGCGGCCCGCGTGGGGGCCCCTATGAGGGGCGCGGCTCGGGCAGCGGACCGACGGGGACTCCTCGCACCCGGAGGCCCCCCCTGCCGCGGGAGGGGCGGCCACGGCGCGCGCGAAGCTCCGAGACGGGCCCGGCCGGGCGGGCTGTGGCAGACTCCCCCTCGCTTGGTCGGGTGCCGCCGGCGCCCCGGTGCCACGCGAACCACTCGCATCTC     
L       ATAAATCTAAACATCGCAAGGAAAAAACATGTATACTTAACTTAAAAAAAGTATCATTTTTCAGAAACATAGTTTTAATAATATCGAGTAAAAATACAGTCAATAAAAATTAAATTTACTAATGTAATGTCGGAGCACTAGTTATTAATCTCTGTAAATTTTTGATCAACATAACAATCCTGTTACAAGCCTTCTTATGTTGAAAAAGAAAACCTAGTAGTATGAAATAGTTATTAATACTAAATAAGGGTTTTTCACATAATATGATTTTGTTTATAAAATATTTGAATGCATATTTTGACTTCACAAAGATTCATTTATATTCAAAATATAATATAAAGTGTTCATAAGGGATATTCAAGCTTAATCGTTTATAGAGTTAATTTATAATTAAAATTTCCTTTCAAGACAGTAATAAACTTGACGAAATGATTGAATATTTCTAAGACATATTTATTAATTGTAATTTGATATATTTATATTAACTTAATTATTAATATATGCAGTCATCAAACATCAATAATGAAATAATGTCGGATTATTGTATATTATATTATGAAAATAAGTAAATATAATTGTAATTTATATACTAATTGTAAATCTTCTTTTTGATTATATAATTTATTAAATTTTTCTTTCTTTCTTATCTTACCCGTTTTGTAATATTACTGAAAACTATAAAATTAATTATATTGCCTTTTTAAATAATGAATATTTACAATACGCGTTCAAATAGCAAAATATATATTTGTGATGTGGCTGTGATTAATCAATATAAAATAATATAAGTAAATACTATTTATAAACTCTGGAGTATCTAAATAAATATACTTTACAGTAAAATATGAATTTACTTTAAAATTTTCTATTTCCCAAATTCAAATAACTAAGCATTATTAGAAGACATATTTTATAATTGGCAATCTATTACTATTTAATTTTACAAGGTTTAAATTATATGGACCAGTAAAACAAAACAAAATTTAAAGTTTGAAAGCAACTCTCGACACTACTGAATATGGTGAAATTTTAACTATCTTAGTCATGATAAGCTAAGTAGTGAGTACTAAGTATTGATACGCTTTCCCTTCAGGACATATTCTTCGGAGTGAATTTGTGTTTTACTGGAACTTCCTGTTTTTATGAGACGGTACAAGTAAGCCTTATGGGGTGAAAGCATGTTGAACGAGACAATAATGGTGTTCATGAACCCCAAATGTTCTTTGGAATCTCCGTCGAAATCATTGATCGATTTCGTTATTTTTTTATCACGAAGGTATCCTGGAGCACTTATTATGAACCACTCCTGATGTTCACTAGTAAGATAGGAGCTGAAAATTTGCCTTCCTATAACCTGTGTCCGTGAACCTGGCCTAAAGAAGATATATCGTTCACATACCAGGTACGCTTCGCGGAATTATGCTATGGGCTCACAAATAAATTTTACCGAATCGAACCTGTGTACGTAATCGAATCTCTTGACACCAGGGTTCATTAGTCTGCCTGCATGCAGATAATTGTTTTCCAGGACGTCTTTTGATCCTTAAAACCCACGTGAGTGATGACCCATTCCATCTAGGTTCATCTTATGTGTCTTTATGTAGTCAGCTCGTAATGTTTCCATACCTGGCAGTATAGATCCCAGTTGCATTTTTAACATTCTATCCGGACAACGCCCACGTCTCCGAACAACGATGGTAGCAATGTGGTTCTTTGAATCAAATTGAGAGGGAAGCTTTAGATCAGGGCGATTAATACAAACATACGTAATGAGTGATCAAGTTCCAATCATTGTTGGTGTTAACATGATAATGGCACTTGCTTCAGCTATTGATAATATTCAATGTAATCAAATACGGATCCCAGAAAAGTTGTAACGAAAAACGCAACAGAAATTTACGAATTAGTAATTGTACTGCCCGAGCCGACATGTTATTATATCCATCGCATTTATACGCATATCCACCATTGTTCGTTGAAGTAGTTGAAATGGCTGTAGTTGCGGGCCGTTGCTTGGGTCGACAGTGCTCTGAGGCAGGCAAGCACGGTCCTGCGCACCTGGCTCGCTGGCCCCGTTATACCGATTCTGCCGTCTGTACACGCACTGGTGAACGTATATTCGAACCCCACATACGGCCACGCGTCGTGGCCCTATTCCGCCCGGCTAGTTGTTATCTATCCACGAGGGGGACACAGTATAGCCGGATCGAGCTATTGGGGCGCCGCGCACCCTGCCGTAGGGTGGTAAATGTACTACGTGGCACGCACACCTCCGATTGGAGCGTGTCCCCGTATCCTCGACTCGCGGTACGCGAGCTTACGATACTCCTTGGGCAACCCGGGTCTTCTCCGTATCGATTGCTGTCCGCCATGGATCGGAGAAAGCGGGCGATACCGGCCAAATGGGATCCGATGAGTGAGGAAGGACACGTCGGGGATTTCGGTTGGGACGGCTACGTCCAAGGCTAGCAGGCTTCGTTGAACCACAACGCCTCGCCTTCCTCATCTCCCAGTCCTACGCGCAGGCGGCCCGCTTCCCCCTCACACAATTAAGTCGTGAAGAAAACTAACACACTTTAGCGAGGGCTGCAAGTGGGTTTGAGCGGTGGGGACTGAGCCATTCCTTTATCTACATCGAGTGTGCGCGGAGGAAGGCTAAACTCCCGCACGCCGCCCTTGGCGGTAGGCTCCAGTTGCCACAGCCACTGCTGCTTCTGGGTGGCCGTCCTCACGACTCGCGACAATAGAGGAAGTGAAAGTCAGTCACGTCGAGCACGCTCCGCTGACGCGTTGGGTGGTCTGTTATGTAACATGTCACCCGGAGGCAAGGCCGGAGGGCCTCCTAGATATGGCTTCAGTAGACGGGCATGCGTGGTGTTGACAGGCTCGCCACGTGTAAAGAAAGGGCGGTGAGGGCGGCCGTCACGGCGCTGGATCTCCAGGCAGTCAACGCAAACTAGCGTGCAAGCCGGCTCAGGTAGTGATACCCACTATTAAATTCTGTTGGGGGAAGGGCGCGCTGCGCGCGGACCGGCCCGCCCCGCCGCGTCCGCCTGGTACGCCGCGCGGGGTCTTGCTGGGCGCGCGCGGAGCACGAGCGGCCGAGGGCTCGGGTGCCCGCGGGGGACCCGCCCTCCGGGAAACAGCGGCCCGGCTGGCGATGCCTGCGCATCGGAGGTATCGGTGGCGGGGGCAGCGGCTTGGACGACCGTGCCTCAAGTTCCGCTGGGCCAGCGGTCTCGCTGGGCCGAGCCTCTGCCGCGGGAACCGCGGGCGGCCGCCCCGCGTCGGCCGGGGAGAGGTCCCCCTGGTGGCGCGTTCAGGGGGCCGCCGCCGCCCCGGGGGGCGGGAGCTGCGCCCTCGCTCTCCGCACGCGGGTAGGCTGGCGCAGTGGGCGCCTGCGCCCCCGGGCAGGCGCGGCTGGCCTGGTACCCCGCGGGGCGGGCAGCGCCGGCGTCCCGCAGGCCCACCGGGGCCCCCCGCCGGGGGCCCTGCGGCGTCCCACTACGCGGGCCAAGCGCGCCCTGAGCGATGGTACCGGAGCCGCGTACGACACCCGCGCGCGCGGGCTGTCGGGCGCCCCCGGGGAACCGCCCGGCGCCTCCCACGGTCTTCGGGTTCGCCTCGCCATCGGGCATACCCGGGCGCCTTGCCGCGGGCCGCGCGGTCCTGACGGCCGGAGGAATCCCCTCGGCCTCTCCGGCGGGCGAGGGGGGCCGCGGCGGCGCCGAGGAGAAGACCCCGGGCCCGCCGACGGGTGGTGCCCCGGAGCGCCCCCCGGACCCCCGGCGGCCCGCGGGGGGGCGCCTACGAGGGGCGCGGCTCGGGGAGCGGACCGACGGGGGCTCCTCGCACCCGGAGGACCCCCCTGCCGCGGGAGGGGCGGCCGCGGCGCGCGCGAGGGTCCGAGGCGGGCCCGACCGGGTGGGCTCTGGCAGACGCTCCCTCGCTTGCGCGGGCGCCGCCGGCGCCCCGGTGCCACCCGCACCACGCGCAGCTC     
K       ATAAATCTAAACATCACAAGGAAAAAACATGTATACTTAACTTAAAAAAAGTATCAATTTTCAGAAACATAGTTTTAATAGTGTCGAGTAAAAATACAGTCAATAAAAATTAAATTTACTAATGAAATGTCGAAGCACTGGTTATTAATCTCTGTAAATTTTTGATCAACATAACAATCCTGTTATGAGCCTTCTTATGTTGAAAAAGAAAACCTAGTAGTATGAAATAGTTATTAATACTAAAAAAGGGTTTTTCACATAATATGATTTTGTTTATAAAATATTTGAATGCATATTTTGACTTCACAAAGATTCATTTATATTCAAAATATAATATAAAGTGTTCATAAGGAATATTCAAGCTTAGTCGTTTATAGAGTTAATTTATAATTAAAATTTCCTTTCAAGACAGTAATAAACTTAACGAAATGATTGAATATTTCTAAGACATATTTATTAATTGTAATTTAATATATTTATATTAACTTAATTATTAATATATACAGTCATCAAACATCAATAATGAAATAATGTCGGATTCTTGTATATTATATTATGACAATAGGTAAATATAATTGTAATTTATATACTAATTGTAAATCTTCTTTTTGATTATATAATTTATTAAATTTTTCTTTCTTTCTTATCTTACCCGTTTTGTAATATTACAGAAAACTATAAAATTAATTATATTACCTTTTTAAATAATAAATATTTACAATAAGCGTTCAAATAGCAAAATATATATTTATGATGTGGCTGTGATTAATCAATGTAAAATAATATAAGTAAATACTATTTATAAGCTCTGGAGTATCTAAATAAATATACTTTACAGTAAAATATGAATTTGATTTAAAATTTTCTATTTCCCAAATTCAAATAACTAAGCATTATTAGAAGACATATTTTATAATTGACAATCTATTGCTATTTAATTTTACAAGGTTTAAATTATATGGACCAGTAAAACAAAACAAAATTTAAAGTTTGAAAACAACCCTCTACACTACTAAATATGGTGGAATTTTAACTATCTTAGTAATGATAAGTTAAATAGTGAGTACTAAGTATTGATACGCTTGCCCTTCAAGACATATTCTTCGGAGTGAATTTATGTTTTACCGGAACTTCCTGTTTTTATGAGACGGTACAAGTAAGCCTTATGAGATGAATCCATATTAAACGAGACAATAATGGTGTTCATGAACCCCAAGTGTTCTTTGTAATCTCCGTCGGAATCATTGATCGATTTCGTTATTTTTTAATCAAGAAGGTATCCTGGAGCACTTATTCTGACCGATTCCCGATGTTCGCTCGTAAGATAGGAGCTGAAAATTTGCTTTCCTATAACCTGTGTCTGTGAACTTGGCCAAAAGAAGATATATCGTTCACTTACCAGGTACGCTTCGCGGAGTTATGGTATGGCCTCACAAATAAATTTTACCGAATCGAACCTGTGTACGTAATCGAATCTCTTGACACTGGGGTTGATTAGTCTGCCTGTACGCAGATAATTGTTTTCCAGGACATCTCTTAATCGTTAAAACCCTCGTGAATGATGACCGATTACATCTAGGTTCATCTTATGTGCCTTTATGTAGTTAGATCGTAATGTTTCCATACCTGGCAGTATAGACCCTAGTCGCATTTTTAACATTCTATTCGGACAACGCCCACGTCCCCGGACAACGCTGGTAGCTATGTGGTTCTTCGGATCAAATTGCGATGGAGGCTTTAGATCAGGGCGGTTACTACAAACATACGTAATGAGTGATCAAGTTCCAATCATTGTTGGTGTCAACATGATATTGGCACTTGCTTTAGCTATTGGTAATATTCAATGTAATCAAATACGGATCCCAGAAAAGTTGTAACGAAAAACGCAACAGAAATTTATGAATTAGTAATTGTACTGCCCGAGCCAACATGTTATTATATCCATCGCATTTATACGCATATCCACCATAGTTCGCTGAAGTGGATGAAATGGCTGTAGTTGCGGGCAGTTGCTTGGGTCAACAGTCCTCTGAGGCAGGCAAGCACGGTCGTTCGCACCTGGCGCGCTGGCGCTGTTATACCCATTCTGCCGTCTGTACACACACAGGTATACGTAGATACGAATCCCAGACACGGCCACGCGTCGTGGCTCTGTTCCGCCCGGCTAGCTGTTATCTAGCCACGCGGGGGACTCGGTAAAGCCGGATCGAGCTATTGGGGCGACGCGCACCCTGCCGTAAGGTGGTAAATGTACTACGTGGCACCCGCACCCCCGCTTGGAGCGTGTCCCCGTATCCTCGACTCACGGTATGCGAGCTTACGGTACTCTTCGGGCAACCTGAGTTGTCACCGTATCGGTGGCAGTCCGCTATGGATCGGAGAAATCGGCCGATACCGGCCAAATCGGATCCGATGAGCAGGGAGGGTCACGTCGAGGTTGTCGGTTGGGGCGGCTACGTCCAGGGCCGGCAGGCTAGGTTGGACCGCAAATCCTCGCCTTCCTCATCTCCCAGTCCTACACGCAGGCGGGTCGGTTCCAACTCTAACAATTGAGACGTGAAGAAAACTTACACACTTTAGCGAGGGCTGCATGCGCGTTTGAGCGGTGAGGACTGACCCATTCCTTTATCTACATCGAGTGTGCGCGCAGGAAAGCTAAACTCCCGCACGCCGCCCTTGGCGGTAGGTCCCGGCTGCCACAGCCGCAGCTGCTTCTGGGTAGCCGTCCTCACGAGTCGCGATAATAGATGAAGTGGAAGTCAGTCACGGCGAGTACGCTCCGCTGGCCCGTTGGGTGGTCCGTTAAGTAACATGCCACCCCCCGGCAAGGGCGGAGGGCCTCCTCGATATGGCTCCAGTAAACGGGCATGCGTGGTGTTGACGGGCTCGCGACGTGTAAAGAAAGGGCGGTAAGGGCGGCCGTCACGGTGCTGGAACTCCAGGCAGTCAACGCCAATTGGCGTACCAGCCGGCTCCGGTAGTGATACCCACTATCAAATTCTGTTGGGGGAGGGGCGCGCTGCGGGCGGACAGGCCAGCCCCGCCGCGCCCGCCTGGTAGGCCGCGCGCGGTCTTGCTGGGCCCGCGCCGAGCACGGGCGGCCCAGGGCTCGGGTGCCCGCGGGGGACCCGCCCTCCGCGAAACGGCGGCCAGGCTGGCCACACCTGGGGATGGGAGGCGACGGTGGCGGGGGCAGCGGCTCGGACGACCGGGCCTAGAGTTCCGCTGGGTCAGCGGTCGCGCTGGGCCGAGCCTCTCCCGCGGGAACCGCGGGCGGCCGCCCCGCATCGGCCGGGGGGAGGTCCCCCTGGTGGCGCGTTCAGGAGGCCGCCGCCGCCCCTGGGGGCGGGAGCCGCGCTCTGGCTCTCCGCGCGCGGGTAGGCTGGCGCAGTGGGCGCGTGCGCCCCCGGGCAGGGACGGCTGGCCTGGGACCCCGCGGGGCGCGCAGCGCCGGCGCCCCGCAGGCCCACCGGGGCCCCACACCGGGGGTGCTGGGGCGTCCCACCCCGGATGCCAAGCGCGCCCTGAGCGATGGTGCCTGAGCCGCGTACGACGCCCGCGCGCGGGGGCTGTCGGGCGCCCCCGCGGAACCGCCCGGCGCCTCCCCCGGCCTTCGGGTTCGCCCCGCGATCGCGCATACCCGGGCACGTCGCCGCCAGCCGCGCGGTCCTGGCGGCCGGAGCCATCCCCTTGGCCTCCCCGGCGGGCGAGGGGGGCCGCGGCGGCGCCGAGGTGGAGACCCCGGGCGCGCCGACGGGTGGTCCCCCGGCGCGCCCCACGGGCCCGCGGCGGCCCGCGGGGGGGCCCCTACGAGGGGCGCGGCTGGGGCAGCGGACCGACGGGGCCTCCTCGCACCCGGAGGACCGCCCTGCCGCGGGTGGGGCGGCCGCGGCGCGCGCGAGGGTCCGAGCCGGGCCCGGCCGGGCGGGCTGTGGCAGACGCCCCCTCGCTTGGTCGGGCGCCGCCGGCGCCCCGGTGCCACGCGCACCACGCGCACCTG     
J       ATAAATCTAAACATCACAAGGAAAAAACATATATACTTAACTTAAAAAAAGTATCATTTTTCAGAAACATAGTTTTAATAGTATCGAGTAGAAATACAGTCAATAAAAATTAAATTTACTAATGAAATGTCGGAGCACTGGTTATTAATCTCTGTAAATTTTTGATCAACATAACCATCCTGTTACAAGCCTTCTTATATTAAAAAAGAAAACCTAATAGTATGAAATAGTTATTAATACTAGAGAAGGGTTTTTCACATAATATGATTTTGTTTATAAAATATTTGAATGCATATTTTGACTTCACAAAGATTCATTTATATTCAAAATATAATATAAAGTGTTCATAAGGAATATTCAAGCTTGATCGTTTATAGAGTTAATTTATAATTAAAATTTCCTTTCAAGACAGTAATAAACTTAACGAAATGATTGAATATTTCTAAGACATATTTATTAATTGTAATTTAATATATTTATGTTAACTTAATTATTAATATATACAGTCATCAAACATCGATAATGAAATAATGTCGGATTTTTGTATATTATATTATAACAATAAGTAAATATAATTGTAATTTATATACTAATTGTAAATCTTCTTTTTGATTATATAATTTATTAAATTTTTCTTTCTTTCTTATCTTACCCGTTTTGTAATATTGCAGAAAACTATAAAATTAATTATATTACCTTTTTAAATAATAAATATTTACAATACGCGTTCAAATAGCAAAATATATATTTATGATGTGGCTGTGATTAGTCAATGTAAAATAATAAAAGTAAATACTATTTATAAGCTCTGGAGTATCTAAATAAATATGCTTTACAATAGAATATGAATTTAGTTTGGAATTTTCTATTTCCCAAATTCAAATAACTAAGCATTATTAGAAGACATATTTTATAATTAGCAATCTATTTCTATTTAATTTTACAAGATTTAAATTATATGGACCAATAAAACAAGACAAAATTTAAAGTTTGAAAGCAACTCTCGACACTACTAAATATGGTGAAATTTTAACTATCTTAGTCATGAGAAATTAAATAGGGAGTACTAAGTATTGATACGCTTTCCCTTCAGGACATATTCTTCGTAGTGAATTTGTATCTTACCGGAACTTCCTGTTCCTATGAGACGGTACAAGTCAGCCTTATGAGGTGAATGCATATTAAACGAAACAATGATGGTGTTTATGATCCCCAACTGTTCTTTGAAATCTCCGTCGAAATCATTGATCGATTTCGTTATTTTTTTATCACGAAGGTATTCTGGAGAACTTATTATAACCCATTCCCGGTGTTCACTCGTAAGATAAGAGCTGAAAATTTGCCTTCCTATAACCTGTGTCCGTGAACTCGGCCAAAAGAAGATATATCGTTTACCTACCAGGTACGCTTCGCGGAGTTATGATATGGTCTCATAAATAAATTTTACCTAACCGAACATGTGTACGTAATCGAATCCCTTGACACCTGGGTTCGTTAGTCTGCCTGTATGCAGACAATTGTTTTCGGGGACGTTTTCTAATCGTTAATACCCCCGTGAGTGATGACCGACTGCATCTAGGTTCATCTTATGTGTCTTTATGTAGTTAGCTCGTTATGTTTCCATACCTGGCAGTATAGACCCTAGTCGCATTTTGAACATTCTATTCGGACAACGCCCACGTCCCCGAACAACCCTAGTAGCCATGTGGTTCTTCGAATCAAATTGCAAGGGAAGCTTTAGATCAGGGCGGTTAGTACAAACATACGTAATGAGTGATCAAGTTCCAATCATTGTTGGTGTCAACGTGATAGTGGCACTAGCTTTAGCTATTGGGAATATTCAATGTAATCAAGTACGGATCCCAGAAAAGTTGTAACGAAAAACGCAACAGAAATTTACGAATTAGTAATTATACTGCCCGAGCCAACGTGTTATTATATCCATCGCATTTATACGCATATCCACCATAGTTCGTTGAAGTAGATGAAATGGTTGTAGTTTCGGGCCGCTACTTGGGTCGACAGTCCTCTGAGGCAGGCAAGTACGGTCGTGCGCTCCAGGCGCGCTGGCCCCGTTATACCCATTCTGCCGTCTGTACACTCACAGGTGTACGTATATTCGAATCCCACACACGGCCACGCGTCGTGGCCCTGTTCCGCCCGGCTAGGAGTTATCTAGCCACGGGGGGGACACAGTATAGCCGGATCGAGCTATTGGGGAGACACGCCCCTTGCCGTAGGGTGGTAAATGTACTACGTGGCACTTGCACCCCCGGTTGGAGCGCGTCTCTGTATCCGCGCCTCGCGGTATGCGAGCTTACGGTACTCTTTGGGCAACCCGAGTGTACGTCGTATCGGTTGCGGTCCGCTATGGATCGGAGAAAACGGCCGAGACCGGCCAAATGGGATCCGATGAGCAAGGAAGGGCAGGTCGGGGATATCGGTTGGGCCGGCTACGTGCAGGGCCTGCAGGCTATGTTGATCCGCAAGGTCTCGCCTTCCTCATCTCCCAGTCCTACGCGCAGCCGGGCCGCTTCCCCCTCTAACAATTTAGCAGTGAAGGAAACTGACACACTTTAGCGAGGGCTGCATGTGTGTTTGAGCGGTAAGGACTGATCCATTCCTTTATCTGCATCGGTTGTGCGCGCAGGAAGGCTAGACTCCCGCATGCCGCCCTTGGCGGTAGGCCCCGGCTGCCACAGCCGCCGCTGCTTCTGGGTGGCCGTCCTCACGAGTCGCAATAATAGAAGAAGTGGAAGTCAGTCACGGCGAGCACGCTCCACTGACCCGTTGGGTGGGCCGCTACGTAACATGTCACCCTCGGGCAAGGCCGGACGGCCTCCTCGATATGGCTCCAGCAAACGGGCATGCGTGGTGTTGTCAGGCTCGCGACGTGTAAAGAAAGGGCGGTAAGGGCGGCCGTCACGGTGCTGGAACTCCAGGCAGTCAACGCTAACTGGCGTTCCAGCCGGCTCCAGTGGAGATACCCACTATCAAATTCTCTTGGGTGATGGGCGCGCTACGGGCGGACCGGCCCGCCCCGCAGCGTCCGCCTCGTACGCCGCGCGGCGTCTTGCTGGGCGCGCGCCGCGCACGGGCGGCCTAGGGCTCGGGTGCCCGCGGGGGACCCGCCCCCCGAGAAACGGCGGCCAGGCTGGCTAAGCCTGCGAATGGGAGGCGGCGGTGGCGGGGGCAGCGGCTCGGACGACTGCGTCTCCAGTTCCGCTGGGCCAGCGGTCGCGCTGGGCCGAGCCTCTCCCGCGGGAACCGCGGGCGGCCGCCCCGCGTCGGCCGGGGGGAGGTCCCCCTGGTGGCGCGTTCAGGGGGCCGCCGCCCCCCCGGGGGGTGAGAGCCGCGCCCTCGCTCTCCGCTCGCGGGTAGGCTGGCTCAGTGGGCGCCTGCGCCCCCCGGCAGGCGCGGCTGGCCTGGGACCCCGCGGGGCGCGCAGCGCCGGCGGGTCGCAGGCCCACCGGGGCCCCCCACCGGGGGGGACGCGGCGTCCCACTCTGCCGGCCAAGCGCGCCCTGAGCGATGGTGCCGGAGCCGCGTACGACAACCGCGCGCGAGGGCTATCGGGCGCCCCCGGGGAACCGCCCGGCGCCTCCCACGGCCTTCAGGTTCGCCTCGCCATCGGGTATACCCGGGCGCGTCGCCGCCGGCCCCGAGGTCCTGGCGGCCGCAGCGATCCCCTGGGCCTCGCCGGAGGGCTAGGGGGGCCGCGGCCGCGCCGAGGCGGAGACCCCCGGCCCGCCGACGGGTGGTACCCCGGAGCGCCCCTCGGCCCCACGGCTGCCCGCGCGGGGGCCCCTACGAGGGGCGCGGCTGGGCCAGCGGACCGATGGGGGCTCCTCGCACCCGGAGGACCGCCCTGCCGCGGGGGGGGCGGCCGCGGCGCGCGCGAGGATCCGAGCCGGGCCCGCCCGGGTGGGCTGTGGCAGACGCCCCCTCGCTTGGGCGGGCGCCGGCGGCGCCCCGGTGCCACGCGCACCACGCGCACCTC     
I       ATAAATCTAAACATCACAAGGGAAAAACATATATACTTAACTTAAAAGAAATATCATTTTTCAGAAACATGGTTTTAATAATATCGAGTAGAAGTACAGTCAATAAAAATTAAATTTACTAATGAAATGTCGAAGCACTAGTTATTAATCTCTGTAAATTTGTGATCAACATAACAATCCTGTTACAAGCCTTCTTATATTAAAAAAGAAAACCTAGTAGTATGAAATAGTTATTAATACTAAAAAAGGGTTTTTCACATAATATGATTTTGTTTATGAAATATTTGAATGCATATTTTGACTTCACAAAGATTCATTTATATTCGAAATATAATATAAGGTGTTCATAAGGAATATTCAAGCTTGATCGTTTATAGAGTTAGTTTATAATTAAAATTTCCTTTCAAGACAGTAATAAACTTAACGAAATGATTGAATATTTCTAAGACATATTTATTAATTGTAATTTAATATATTTATATTAGCTTAATTATTAATATATACAGTCATCAAACATCAATAATAAAATAATGTCGGATTCTTGTATATTATATTATAACAATAAGTAAATATAATTGTAATTTATATACTAATTGTAAATCTTCTTTTTGATTATATAATTTATTAAATTTTTCTTTCTTTCTTATCTTACCCGTTTTGTAATATTGCTGAAAACTATAAAATTAATTATATTGCCTTTTTAAATAATAAATATTTACAATACGCGTTCAAATAGCAAAATATATATTTGTGATGTGGCTGTGATTAATCAATGTAAAATAATAAAAGTAAATACTATTTATAAACTCTGGAGTGTCTAAATAAATATACCTTACAGTAGAATATGAATTTATTTTAGAATTTTCTATTTCCCAAATTCAAATAACTAAGCATTATTAGAAGACATATTTTATAATTGACAATCTATTACTATTTAATTTTACAAGATTTAAATTGTATGGACCAGTAAAACAAAACAAAATTTGAAGTTTGAAAGCAACGCTCTACATTACTAGATATAGTAGAATTTTAACTATCTTAGTCATGATAAACTAAATAGAGAGTACTAGGTATTGATACGCCTTCCCTCCAGGACTTATTCTTCGGAGTGAATTTATTTTTTACCGGGACTTCTTGTTTTTATGAGACGGTACAAGTGAGCCTTATGAGGTGAATGCATATTAAACGAGACAATAATGGTGTTTATGATCCCCAAATGTTCTTTGAAATCCCCGTCGAAATCATTGATCGATTTCGGTATTTTTTTATCACGAAGGTACTCTGGAGCACTTATTATGACCGATTCCTGATGTTCACTTGTAAGATAGGAGCTGAAAATTTGCCTTCTTATAACCTGTGTCCGTGAACTTGACCGAAAGAAGATATATCGTTCACTTGCCAGGTACGCTTCGCGGAATTATGATATGGCCTCACAAATAAATTCTACCAAATTGAACCTGTGTACGGAATCGAACCCCTTGACACCAGGGTTCATTAGTCAACCTGCACGCAGATAATTGTTTTCAAGGACATCTCTTAATCGTTAAAACCCCCGCGAATAATGACCGACTGCATCTAGGTTTATCTTATGTGTCTTCATGTAGTAAGCTCGTCATATTTCCATACCTGGCAGTATAGATCCTAGTCGCATTTTTAACATTCTATTCGGACAACGCCCACGTCCCCGGACAACAATGGTAGTCATGAGGTTCTTCGAATCGAATCGCGAGGGAAGCTTTAGATCAGGGCGCTTACTACAAACATACGTAATGAGCGATCAAGTTCCAATCATTGTTGGTGTTAATATGATACTGGCACTAGCTTTAACTATTGGTAATATTTAATGTAATCAAGTACGGATCCCAGAAAAGTTGTAACGAAAAACGCAACAGAAACTTATGAATTAGTAATTATACTGCCCGAGCCAACGTGTTATTATATCCATCGCATTTATACGCATATCCACCATGGTTCGTTGAAGTAGGTGAAATGGTTATAGTTGCGGGCCGTTGCTTGGGTCGACAGTCCTCTGAGGCAGGCAAGCACCGTCGTGCGCACCCGGCGCGCTGGCCCCGTTATACCAATTCTGCCGTCTATACACTTGCAGGTATTCGTATATTCGAAGCCGACACACGGCCACGCGTCGTGGCCCTATTCCGCCCGGCCAGTTGTTATCTAGCCACGTGGGGGACTCGGTATAGCCGGATCGAGCTATTGGGGCGACACGCACCCTGCCGTAGGGTGGTAAATGTACTACGTGGCACGCGCACCCCCGTTTGGAGCGTGTCCCCGTATCCTCGACTCGCGGTACGCGAGCTTACGATACTCCTGGGGCAACCCGAGTCTTCACCGTATCGGTTGCCATCCGCTATGGATCGGAGATATCGGACGATACCGGCCAAATGGGATCCGATGAGCAAGGGTAGGCACGTCGAGGATGTCGGTTGGGGCGGCTACGTCCAGGGCTAGCAGGCTACTTTGGACCACAAGGCCTCGCCTTACTCATCTCCCAGTCCTACGCACAGGCGGGCCGGTTCCCTCTCAAATAATTCAGCCGTGAAGTAAACTAACACACTTTAGCGAGAGCTGCAAGTGGGTTTGAGCGGTGCGGACTGACCCATTCCTTTATCTACATCGGGTGTGCGCGCAGGAAGGCTAGACTCCCGCATGCCGCCTTTGGCGGTAGGAGCCGGCTGCCACAGCCGCTGCTGCTTCTGGGTGGCCGTCCTCACGAGTCGCGATAATAGAGGAAGTGGAAGTCAGTCACGGCGAGTACGCTCCGCTTGCCCGTTGGGTGGTCCGATACGTAACATGCCACCCCCTGGCAAGGCCGGATGGCCTCCTCGATATGGCTCCAGCAGACGGGCATGCGTGGTGTTGTCTGGCTCGCGACGTGTAAAGAAAGGACGGTGAGGGCGGCCGTCACGGGGCTGGACCTCCAGGCAGTCAACGCTAACTGGCGTACCAGCCGGCTCTGGTAGTGATACCCACTATCAAATTCTATTGGGGGAGGGGCGCGCTGCGGGCGGACCGGCCCGCCCCGCCGCGCCCGCCTGGTAGGCCGCGGGCGGTCTTGCTGGGCGCGCGCCGCGCACTGGCGGCCCAGGGCTCGGGTGCCCGCGGGGGACCCGCCCCCCGGGAAACGGCGGCCGGGCTGGCTACGCCTGGGCATGGGAGGGACTGGTGGCGGGGGCAGCGGCTCGGACGACCGGGCCTCGAGTTCCACTGGGCCAGCGGTCCCGCTGGGCCGAACCTCTACCGCGGGAACCGCGAGCGGCCGCCCCGCGTCGGCCGGGGGGAGGTCCCCCTGGTAGCGCGTTCAGGGGGCCGCCGCCGCCCCGGGGAGTGGGAGCCGCGCCCTCGCTCTCCGCCCGCAGGTAGGCTGGCACAGTGGGCGCTTACGGCCCCGGGCAGGCGCGGCTGTCCTGGCACCCCGGGGGGCGCGCGGCGCCGGCGCCGCGCAGGCCCACCGGGGCCCCCCGCCGGGGGCGCCGGGGCGTCCCACTCCGCGGGCCAAGCGCGCCCTGAGCGATGGTGCCGGAGCCGCGTACGACACCCGCGCGCGGGGGCTGTCGGGCGCCCCCGTGGAACCGCCCGGCGCCTCCCGCGGCCTTCGGGTTCGCCGCGCCATCGAGCATACCCGGGCTCGTCGCCGCGGGGCGCGCGGTCCTGCCGGCCGGAGACATCCCCTCGGCCTCCCCGGCGGGCGAGGGGGGCCGCGGCGGCGCCGAGGCGGAGACCCCGGGCCCGCCGACGGGTGGTGCCCCGGAGCGCCCCCCGGGCCCCCGGCGGCCCGCGTCGGGGCGCCTACGAGGGGCGCGGCTCGGCCGGCGGACCGACGGGGGCTCCTCGCACCCGGAGGACCCTCCTGCCGCGGGTGGGGCGGCCGCGGCGCGCGCGAGGGTCCGAGTCGGGCCCGGCCGGGGGGGCTGTGGCAGACGCCCCCTCGCTTGTCCAGGAGCCGTCGGCGCCCCGGTGCCACGCGGACCACGCGCATCTC     
H       ATAAATCTAAACATCACAAGGAAAAAACATATATACTTAACTTAAAAAAAATATCATTTTTCAGAAACATAGTTTTAATAGTATCGAGTAAAAATGCAGTCAATAAAAATTAAATTTACTAATGGAATGTCGAAGCACTAGTTATTAATCTCTGTAAATTTTTGATCAACATAACCATCCTGTTACAAGCCTTCTTATATTAAAAAAGAAAACCTAATAGTATGAAATAGTTATTAATACTAAACAAGGGTTTTTCACATAATATGATTTTGTTTATAAAATATTTGAATGCATATTTTGACTTCACAAAGATTCATTTATATTCGAAATATAATATAAAGTGTTCATAAGGAATATTCAAGCTTAGTCGTTTATAGAGTTAATTTATAATTAAGATTTCCTTTCAAGACAGTAATAAACTTAACGAAATGATTGAATATTTCTAAGACATATTTATTAATTGTAATTTAATATATTTATGTTAACTTAATTATTAATATATACAGTCATCAAACATCAATAATGAAATAATGTCGGATTCTTGTATATTATATTATAACAATAAGTAAGTATAATTGTAATTTATATACTAATTGTAGATCTTCTTTTTGATTATATAATTTATTAAATTTTTCTTTCTTTCTTATCTTGCCCGTTTTGTAATATTACTGAAAACTATAAAATTAATTATATTACCTTTTTAAATAGTAAATATTTACAATACGCGTTCAAATAGCAAAATATATATTTGTGATGTGGCTGTGATTAGTTAATGTAAAATAATAAAAGTAAATACTGTTTATAAGCTCTGGAGTGTCTAAATAAATATACATTACAGTAAAATATGAATTTAGTTTAAAATTTTCTATTTCCCAAATTCAAATAACTAAGCATTATTAGAAGACATATTTTATAATTAGCAATCTATTGCTAATTAATTTTACAAGGTTTAAATTATATGGACCAGTAAAACAAAGCAAAATTTAAAGTTTGAAAACAACCCTCTACATTACTAAATGTGGTGGAATTTTAACTATCTTAGTAATGATAAACTAAGTAGCGAGTACTAAGTATTGATACGCCTCCCCTTCAGGACGTATTCTTCGGAGTGAATTTATATTTTACCGGAACTTCCTGTTTTTATGACACGGTACAAGTGAGCCTTATGAGGTGAATGCATATTAAACGAGACAGTAATGGTGTTCATGATCCTCAATTGTTCTTTGGAATCTCCGTCGAAATCATTGATCGATTTCGGCATTTTTTTATCACGAAGGTATCCTAGAGCACTTTTTATAGTCCATTCCTGATGTTCACTCGTAAGATAGGAGCTGAAAATTTGCTTTCTTATAACCTGTGTCCGTGAACTTGACCTAAAGAAGATATATCGTTTACATACCAGGTACGCTTCACGGAGTTATGGTATGGGCTCACAAATAAATTTTACCGAATCGAACCTGTGAACGTAATCGAATCCTTTGACACTGGGGTTAATCAGTCTGCCCGTACGTAGATAATTGTTTTCTAGGACATCTTTTAATCATTAAAACCCCCGTGAATGGTGACCAACTGCATCTAGGTTCATCTTATGTGCCTTTATGTAGTTAGCTCATGATGTTTCCATACCTGGCAGTATAGACCCTAGTCGCATTTTTAACATTCTATCCGGATAACGCCCACGTCCCCGACCAACTTTGGTAGTCATGTGGTTCTTCGAATCAAATTGCGAGGGAGGCCTTAGGTCAGGGCGATTAGTACAAACATACGTAATGAGCGATCAAGTTCCAATCATTGTTGGTGTCAATGTGATAGTGGCACTAGCTTAAGCTATTGATAATATTTAATGTAATCAAGTACGGATCCCAGAAAAGTTATAACGAAAAACGCAACAGAAACTTATGAATTAGTAATTGTACTGCCCGAGCCGACGTGTTATTATATCCATCGCATTTATACGCCTATCCACCATAGTTCGTTGAAGCAGATGAAATGGTTGTAGTTGCGGGCAGACGCTTGGGTCGACAGTCCTCTGAAGCAGGCAAGTACGGTCGTGCGGACCCGGCGCGCTGGCCCCGTTATACCGATTCTGCCGTCTGTACACACACAGGTTTGCGTACATCCGAATCCCACACACGGCCACGCGTCGTGGCTCTGTTCCGCCCGGCGAGTTGTTATCTAGCCACGGGGGGGACGCGGTATAGCCGGATCGAGCTATTGTGGCGACGCGCACCCTGCCGTAAGGTGGTAAATGCACTACGTGGCACGCGCACCCCCGCTTGGAGCGAGTCCCCGTATCCCCGTCTTGCGGTACGCGAGCTTACGATACACGTTGGGCAACCCGGGTCTTCGCCGCATCGGTTGCGGTCCGCTACGGATCGGAGAAACCGGGCGATACCGGCCTAATGGGATCCGATGTGTAAGGAACGTCACGTCGGGGGTCTCGGATGGGACGGCTGCGTCCAAGGCCGGCAGGGTACTTTGTGCCACAAAGCCTCGCCTTTCTCATCTCCCAGTCCTACGCGCAAGCGGGGCGGTTCCTCCTCTAACAATTAAGCTGTGAAGAAAACTGACACACTTTAGCGAGAGTTGCACGGGGGTTTGAGCGGTGAGGACTGATCCATTCCTTCATCTACATCGGATGTGCGCGCAGGAAAGCTAAACTCCCGCACGCCGCCTTTGGTGGTAGGCCCCGGATGCCACAGCCGCTGCTGCTTCTGGGTGGCCGTCCTCACGAGTCGCAATAATAGAGGAAGTGGAAGTCAGTCACGGCGAGTACGCTCCTCTGTCCCGTTGGGTGGTCCGCTACGTAACATGCCACCCCCAGGCAAGGCCGGATGGCCTCCCCGATATGGCTCCAGCCGACGGGCATGCGTGGTGTTGTCGGGCTCGCGACGTGTAAAGAAACGGCGGTCAGGGCGGCCGACACGGTGCTGGAGCTCCAGGCAGTCAACACCAACTGGCGTAGCAGCCGGCTCTGGTAGTGATACCCACTATCAAATTCTGTTGGGTGAGGGGCGCGCTGCGGGCGGACTGGCCCGCCCCGCCGCGCCCGCCTGGTCCGCCGCGCGGAGTCTTGCTGGGCACGCGCGGCGCACTGGCGGCCGAGGGGTCGAGTGCCCGCGGGGGACCCGCCCCCCGCGAAACGGCGGCCAGGCTGGCCAGGCCTGCGTATGGGAGGCTGCGGTGGCGGGGGCAGCTGCTCGGACGACCGGGCCTTGAGTTCCGCTGGGGCAGCGGTCGGGCTGGGCCGAACCTCTGCCGCGGGAACGGCGGGCGGCCGCCCCGCGTCGGCCGGGGGGCGGTCCCCCTGGTGGCGCGTTCAGGGGGCCGCCGCCGCCCCTGGGAGCGGGAGCGGCGCCCTCGCTCTCCGCGCGCGGGTAGGCTGGCGCAGTGGGCGCCTACGACCCCTGGCAGGCGCGGCTGGGCTGGAACCCCGCGGGGCGCGCAGCGCCGGCGCCGCGCAGGCCCACCGGGGCCCCCCGCCGGGGGCCCCGGGGCGTCCCACTCCGCGAGCCAAGCGCGCCCTGAGCGATGGTCCCGGAGCCGCGTACGACACCCGCGCGCGGGGGCTTTCGGGCGTCACCGCGGAACCGCCCGGCGCCTCCCTCGGCCTTCGGGTTCGCCGCGCGATCGAGCATACCCGGGCTCGTCGCCGCGGGGCGCGGGGTCCTGCCGGCCGGAGGCATTCCCTGGGCCTCGCCGGCGGGCGAGGGGGGCCGCGGCGGCGCCGAGGCGAAGACCCCGGGCCCGCCGACGGATGGTTCCCCGGAGCGCCCTTCGGGCCCCCGGCGGCCCGCGGGGGGGCGCCTACGAGGGGCGCGGCTCGACCGGTCCACCGACGGGGGCTCCTCGCACCCGGAGGCCCCGCCTGCCGCGGGTGGGGCGGCCGCGGCGCGCGCGAGGTTCCGAGCCGGGCCCGGCCGGGCGGGCTATGGCAGACGCCCCCTCGCTTGGGCTGGGGCCGCCGGTGCCCCGGTGCCACGCGCACCACGCGCACCTC     
G       ATAAATCTAAACATCACAAGGAAAAAACATGTATACTTAACTTAAAAAAAGTATCATTTTTCAGAAACATAGTTTTAATAGTGTCGAGTAGAAATACAGTCAATAAGAATTAAATTTACTAATGAAATGTCGAAGCACTAGTTATTAATCTCTGTAAATTTTTGATCAACATAACAATCCTGTTACAAGCCTTCTTATATTAAAAAAGAAAACCTAGTAGAATGAAGTAGTTATTAATACTAGAGAAGGGTTTTTCACATAATATGATTTTGTTTATGAAATATTTGAATGCATATTTTGACTTCACAAAGATTCATTTATATTCAAAATATAATGTAAGGTGTTCATAAGGAATATTCAAGCTTAATCGTTTATAGAGTTAGTTTATAATTAAAATTTCCTTTCAAGACAGTAATAAACTTAACGAAATGATTGAATATTTCTAAGACATATTTATTAATTGTAATTTAATATATTTATGTTAACTTAATTGTTAATATATGCAGTCGTCAAACATCAATAATAAAATAATGTCGGATTCTTGTATATTATATTATAACAATAAGTAAATATAATTGTAATTTATATACTAATTGTAAATCTTCTTTTTGATTATATAATTTATTAAATTTTACTTTCTTTCTTATCTTACCTGTTTTGTAATATTACTGAAAACTAAAAAATTAATTATATTACCTTTTTAAATAATAGATATTTACAATACGCGTTCAAATAGCAAAGTATATATTTGTGATGTGGCTGTGATTAATCAATGTAAAATAATAGAAGTAAATACTATTTATAAGCTCTGGAGTGTCTAAATAAATATACTTTACAATAAAATATGAATTTGGTTTAAAATTTTCTATTTCCCAAATTCAAATAACTAAGCATTATTAGAAGACATATTTTATAATTGGCAATCTATTACTATTTAATTTTACAAGATTTAAATTATATGGACCAGTGAAGCAAGACAAAATTTAAAGTTTGAAAGCAACCCTCTACACTACTGAATATAGTGTAATTTTAACTATCTTAGTCATGATAAGGTAAATAGCGAGTACTAGGTATTGATACGCTTTCCCTTCAAGACATATTCTTCGGAGTGAATTTGTATTTTACCGGAACTTCCTGTTTTTATGAGACGGTACAAGTAAGCCTTATGAGGTGAATGCATATTAAACGAAACAATAATGGTGTTTATGAACTCCGACTGTTCTTTGAGATCTCCGTCGAAATCATTAATCGATTTCGATGTATTTTTATCTCGAAGGTATCCTGGAGCACTTATTATGGTCCATTCCTGGCGTTCACTTGTAAGATAGGAGCTGAAAATTTGCTTTCCTACAACTTGTGTCCGTGAACCAGGCCGAAAGAGGATATATCGTTTACGTACCAGGTACGCTTCGCGGAATTATGGTATGGCCTCACAACTAAACTTTACCAAATCGAACCTGTGTACGCAATCGAACCCCTTGACACCGGGGTTGATCAGTCTGCCCGTATGTAGATAATTGTTTTCCGGGACATTTCTTAATCTTTAAAACCCTCGTGAGTGATGACCGACTACATCTAGGTTCATCTTATGTGTCTTTATGTAGTTAGCTCGTGATGTTTCCATACCTGGCAGTATAGACCCTAGTCGCATTTTTGACATTCTATTCGGATAACGCCCACGTCACCGAACAACAATGGTAGCCATGTGGTTCTTCGGATCACATTGCAAGGGAGGCTTTAGATCAGGGCGATTAGTACAAACATACGTAATGAGCGATCAAGTTCCAATCATTGTTGGTGTCAACATGATAGTGGCACTAGCTTCAGCTATTGATAATATTCAATGTAATCAAATACAGCTCCCAGAAAAGTTGTAACGAAAAACGCAACAGAAATTTATGAATTAGTAATTATACTGCCCGAGCTAACATGTTATTATATCCATCGCATTTATACGCATATCCACCATGGTTCGATGAAGTGGATGAAATGGTTGTAGTTGCGGGCCGTCGCATGGGTCGACAGTTCTCTGAACCAGGCAAGCACGGTCGTGCGTACCCGGCGCGCTGGCCTCGTTATACCAATTCTGCCGTCTTTACACCCACAGGTGTGCGTACATTCGAATCCCACACACGGCCACGCGTCGTGGCCCTATTCCGCCCGGCGAGTTGTTATCTAGCCACGCGAGGGACACGGTATAGCCGGATCGAGCTATTGGGGTGACGCGCACCCCGCCGAAGGGTGGTAAATGTACTACGTAGCACGCGCACCCCCGATTGGAGCGAGTCCCAGTATCCTCGACTCGCGGTATGCGAGCTTACGATACCCGTTGGGCAACCCTAGTGTCCTTCGTATCGGTTGCGGTCCGCTATGGATCGGAGAGACCGGACGATACCGGCCAAATGGGATCCGATGAGTAAGGGAGGTCACGTCGCGGATATCGGTTGGGGCGGCTACGTCCAAGGCCTGCAGGCTAGTTTGGACCACAAGGCCCCGCCTTCCTCATCTCCCAGTCCTACACACAGACGGGCCGGTCCTCTCTCAAACAATTAAGCTGTGAAGAAAACTAACACACTTTGGCGAGGGCTGCACGTGCGTTTGAGCGGTGGGGACTGAACAATTCCTTTATCTACATCGGGTGTGCGCGCAGGAAAGCTAGACTCCCGCACGCCGCCCTTGGCGGTAGGCTCCGGCTGCCACGGCCGCTGCTGCTTCTGGGTGGCCGTCCTCACGAATCGTAATAATAGAGGAAGTGGGTGTCAGTCACGGCGAGTACGCTCCCCTTCCAGGTTGGGTGGTCTGTTATGTAACATGCCACCTCCAGGCAAGGCCGGATGGCCTCCTCGACATGGCTTCAGCGGACGGGCATGCGTGGTGTTGTCGGGCTCGCGACGTGTAAAGAAAGGGCGGTAAGGGCGGCCGTCACGGAGCTGGAGCTCCAGGCAGTCAACGCGAACTAGCGTACCACCCGGCTCCAGTAGTGATACCCACTATTAAATTCTGTTGGGGCAGGGGCGCGCTGCGGGCGGACCGGCCAGCCCCGCCGCGCCCGCCTGGTAAGCCCCGGGGGGTCTTGCTGGGCGCGCGCCGGGCACGCGCGGCCCAGGGCTCGGGTGCCCGCGGGGGACCCGCCCCCCGGGAAACGGCGGCCAGGCTGGCTACGCCTGCGGATGGGAGGCGACGGTGGCGGGGGCAGCGGCTTGGACGACCGCGCCTGGAGTTCCCCTGGGCCAGCGGTCGCGCTGGGCCGAGCCTCTACTGCGGGAACCGCGGGCTGCCGCCCCGCGTCGGCCGGGAAGAGGTCCCCCTGGTAGCGCGTTCAGTCGGCCGCCGCCACCCCCGGGGGCGGGAGCCGCGCCCTTGCTCTCCGCGCGCTGGTAGGCTGGCCCAGTGGGCGCGTGCGGCCCCGGGCCGGCGGGGCTGACCTGGTACCCCGCGGGGCGCGCAGCGTCGGCGGCCCGCAGGCCCACCGGGGCCCCCCGCCGGGGGTGCCGAGTCGTCCCACGCCGCAGGCCAAGCGCGCCCTGAGCGATGGTGCCGGAGCCGCGTACGACACCCGCGCGCGGGGGCTGTCGGGCGCCCCCGTGGAACCGCCCGGCGCCTCCCCCGGCCTTCCGGTTCGCCGCCCCATAGAGCATACCCGGGCGCGTCGCCGCAAGCCGCGCGGTCCTGACGGCCGCAGGGATCCGCTCGGCCTCGCCGGCGGGCGAGGGGGGCCGCGGCGGCGCCGAGGCGGAGACCCCTGGCTCGCCGACGGCTGGTACCCCAGAGCGCCCCAGGGGACCCCGGCGGCCCGCGTGGGGGCTCGTACGAGGGGCGCGGCTCGGCCAGCGCACCGACGGGGGCTCCTCGCACCCGGAGGACCTCCCTGCCGCGGGCGGGGCGGCCGCGGCGCGCGCGAGGTTCCGAGCCGGGCCCGTCCGGGCGGGCTGTGGCAGACGCCCCCTCGCTTGGCCGGGTGCCGGCGCCGCCCCGGTGCCACGCGGACCACGCGCACCTG     
F       ATAAATCTAAACATCACAAGGTAAAAACATATATACTTAACTTAAAAAAAATATCATTTGTCAGAAACATGGTTTTAATAGTGTCGAGTAAAAATACAGTCAATAAAAATTAGATTTACTAGTGAAATGTCGAAGCACTAGTTATTAATCTCTGTAAATTTTTGATCAACATAACGATCCTGTTACAAGCCTTCTTATGTTAAAGAAGAAAACCTAATAGTATGAAATAGTTATTAATACTAAAAAAGGGTTTTTCACATAATATGATTTTGTTTATGAAATATTTGAATGCATATTTTGACTTCACAAAGATTCATTTATATTCGAAATATAATATAAAGTGTTCATAAGGAATATTCAAGCTTAATCGTTTATAGAGTTAATTTATAATCAAGATTTCCTTTCAAGACAGTAATAAACTTGACGAAATGATTGAATATTTCTAAGACATATTTATTAATTGTAATTTAATATATTTATATTAACTTAATTATTAATATATACAGTCATCAAACATCAATAATAAAATAATGTCGGATTCTTGTACATTATATTATGACAATAAGTAAGTATAATTGTAATTTATATACTAATTGTAAATCTTCTTTTTGATTATATAATTTATTAAATTTTTCTTTCTTTCTTATCTTTCCCGTTTTGTAATATTGCTGAAAACTATAAAATTAATTATATTACCTTTTTAAATAATAAATATTTACAATACGCGTTCAAATAGCAAAATATATATTTGTGATGTGGCTGTGATTAATCAATGTAAAATAATAAAAGTAAATACTGTTTATAAACTCTGGAGTATCTAAATAAATATACATTACAATAAAATATGAATTTAATTTACAATTTTCTATTTCCCAAATTCAAATAACTAAGCATTATTAGAAGACATATTTTATAATTGGCAATCTATTACTACTTAATTTTACAAGATTTAAATTATATGGACCAATGAAACAAAACAAAATTTAAAGTTTGAAAGCAACTCTCAAAACTACTAAATCTAGTGAAATTTTAACTATCTTAGTCATGATAAGGTAAATAGTGAGTACTAAGTATTGATACGCTTCCCCTTCAGGACTTATTATTCGGAGTGAATTTATATTTTACCGGAACTTCCTGTTTTTATGAGACGGTACAAGTAAGCCTTATGGGATGAATGCATATTAAACGAAACAATAATGGTGTTCATGATCCTCAACTGTTCTTTGGAATCGCCGTCGAAATCATTGATCGATTTCGGTATTTTTTTATCAAGAAGGTATCCCGGAGCACTTATTATACGCCACTCCTGGTGTTCGCTCGTAAGATAGGAGCTGAAAATTTGCCTTCTTATAACCTGTGTCTGTGAACCCGACCAAAAGATGATATATCGTTCACATACCAGGTACGCTTCGCGGAATTATGGTATGGCCTCACAAGTAAACTTTACCAAATCGAACCTGTGCACGTAATCGAATCTCTTGACACCAGGGTTGGTTAGTCTGCCAGTATGCAGATAATTGTTTTCTGGGACATCTTTTAATCGTTAAGACCCCCGTGAATGATGACCCATTGCATCTAGGTTCATCTTATGTGCCTTTATGTAGTTAGCTCGTGATATTTCCATACCTGGCAGTATAGACCCTAGTCGCATTTTTAACATTCTATTCGGACAACGCCCACGTCCCCGGACAACAGTGGTAGCCATGTGGTTCTCCGGATCAAATTGCAAGGGAGGCTTTAGATCAGGACGGTTAGTACAAACATACGTAATGAGTGATCAAGTTCCAATCATTGTTGGTGTCAATATGATAATGGCACTAGCTTCAGCTATTGATAATATTCAATGTAATCAATTACGGGTCCCAGAAAAGTTGTAACAAAAAACGCAACAGAAATTTACGAATTAGTAATTGTACTGCCCGAGCCAACCTCTTATTATACCCATCGCATTTATACGCATATCCACCATAGTTCGATGAAGCAGATGAAATGGTTGTAGTTGCGGGCAGCTGCTTGGGTCGACAGTCCTCTGAAGCAGGCAAGTACAGTCGTGCGCACCCGGCCCGCTGGCCCGGTTATACCGATTCTGCCGTCTTTACACTCACGGGTGTGCGTACATCCGAACCCCACACACGGCCACGCGTCGTGGCCCTATTCCGCCCGGCCAGTTGTTATGTAGCCACGGGGGGGACACGGTATAGCCGGATCGAGCTATTGAGTCGACGCGCACCCCGCCGTAGGGTGGTAAATGTACTACGTGGCACGCGCACCCCCGATTGGAGCGCGTCCCCGTATCCTCGGCTGACGGTACCCGAGCTTACGATACCCTTTGGGCAACCCGAGTCTTCCTCGTATCAGTTACGGTCCGCAATGGATCGGAGAAACCAGACGATACCGGCCAAATGGGATCCGATGAGTAAGGAACGGCACGTCGAGGATATCGGTCGGGCCGGCCACGTCCAGGGCCAGCAGGCTACCTTGATCAGCAAAACCTCGCCTTTCTCATCTCCCAGTCCTACGCGTAGGCGGGTCGGTACCCTCTATAACAATTGAGTTGTGAAGAAAACTGACACACTTTGGCGAGAGCTGCACGTGCGTTTGAGCGGTGTGGACTGATCCATTCCTTGATCTACATCGTGTGTGCGCGCAGGAATGCTATACTCCCGCACGCCGCCCTTGGCGGTAGGCACCTGTTGCCACAGTCGCTGCTGCTTCTGGGTAGCCGTCCTCACGAGTCGCGAAAATAGAGGAAGTGGTAGTCAGTCACGCCGAGTACGCTCCGCTGTCCCGTTGGGTGGCCGGGTACGTAACATGCGACCCTCAGGCAAGGCCGGGCGGCCTTCTAGATATGGCTTCAGCCCACGGGCATGCGTGGTGTTGCCAGGCTCGCGACGTGTAAGGAAAGGGCGGTGAGGGCGGCCGTCACGGTGCTGGAGCTCCAGGCAGTCAACCCTAACTGGCGTTCCAGCCGGCTCCGGTAGTGATACCCACTATCAAATTCTCTTGGGCCAAGGGCGCGCTGCGGGCGGACCGGCCAGCCCCGCGGCGCCCGCCTGGTAGGCCGCGCGGTGTCTTGCTGGGCGCGCGCGGGGCACGCGCGGCCGAGGGTTCGGGTGCTCGCGGAGGACCCGCCCCCGGCGAAACGGCGGCCGGGCTGGCCACGCCTGCGCATGGGAGGCGACGGTGGCGGGGGCAGCGGCTCGGACGACGGTGTCTACAGTTCCCCTGGGCCAGCGGTCTCGCTGGGCCGAGCCTCTACCGCGGGAACCGCGCGCGGCCGCCCCGCGTCGGCCGGGCAGAGATCCCCCTGGTGGCGCGTTCAGGAGGCCGCCGCCTCCCCTGGGGGCGGGAGCCGCGCTCTCGCTATCCGCGCGCGGGTAGGCTGGCGCAGTGAGCGCGTGCGGCCCCGGGCGGGAGCGGCTGTCCTGGCACCCCGTGGGGCGCGCAGCGCCGGCGCCCCGCAGGCCCACCGGGGCCCCCCGCCGGGGGCGCCGGGGCGTCCCACTCTGCTGGCCAAGCGCGCCCTGAGCAATGGTACCGGAGCCGCGTACGACAGCCGCGCGCGTGGGCTGTCGGGCGCCCCCGGGGAACCGCCCGGCGCCTCCCCCGGCCTTCAGGTTCGCCACCCCATCGGGGATACCCGGGTCCGTTGCCGCGTGCCGCGAGGTCCTGGCGGCCGCAGACATCCTCTCGGCCTCGCCGGCGGGCGAGGGGGGCCGCGGCGGCGCCGAGGCGGAGACCCCCGGCCCGCCGACGGCTGGTCCCCCCGGGCGCCCTACGGCCCCACGGCGGCCCGCGTGGGGGCCCCTAGGAGGGGCGGGGCTTGGCCAGCAGACCGACGGGGGCTCCTCGCACCCGGAGGGCCCGCCTGCCGCGGGGGGGGCGGCCGCGGCGCGCGCGAGGTTCCGAGCCGGGCCCGCCCGGGAGGGCTGTGGCAGACGCCCCCTCGCTTGACCCGGTGCCGGCGCCGCCCCGGTGCCACGCGCACCACGCGCAGCTG     
E       ATAAATCTAAACATCACAAGGAAAAAACATATATACTTAACTTAAAAAAAGTATCATTTTTCAGAAACATAGTTTTAATAGTGTCGAGTAGAAATACTGTCAATAAAAATTAAATTTACTAGTGGAATGTCGGAGCACTAGTTATTAATCTCTGTAAATTTTTGATCAACATAACCATCCTGTTACAAGCCTTCTTATGTTTAAAAAGAAAACCTAATAGTATGAAGTAGTTATTAATACTAAAAAAGGGTTTTTCACATAATATGATTTTGTTTATGAAATATTTGAATGCATATTTTGACTTCACAAAGATTCATTTATATTCAAAATATAATATAAAGTGTTCATAAGGGATATTCAAGCTTTATCGTTTATAGAGTTAGTTTATAATAAAAATTTCCTTTCGAGACAGTAATAAACTTAACGAAATGATTGAATATTCCTAAGACATATTTATTAATTGTAATTTGATATATTTATATTAACTTAATTATTAATATATACAGTCATCAAACATCAATAATAAAATAATGTCGGATTCTTGTATATTATATTATGACAATAAGTAAATATAATTGTAATTTATATACTAATTGTAAATCTTCTTTTTGATTATATAATTTATTAAATTTTTCTTTCTTTCTTATCTTGCCCGTTTTGTAATATTGCTGAAAACTATAAAATTAATTATATTACCTTTTTAAATAATAAATATTTATAATACGCGTTCAAATAGCAAAATATATATTTGTGATGTGGCTGTGATTAATCAATATAAAATAATAAAAGTAAATACTGTTTATAAACTCTGGAGTATCTAAATAAATATACTTTACAATAAAAGATGAATTTTATTTAAAATTTTCTATTTCCCAAATTCAAATAACTAAGCATTATTAGAAGACATATTTTATAATTTACAATCTATTACTATTTAATTTTACAAGGTTTAAATTATATGGACCAGTAAAACAGAACAAAATTTTAAGTTTGAAAGCAACCCTCAACACTACTCAATATAGTGAAATTTTAACTATCTTAGTCATGATAAGATAAATAGAGAGTACTAGGTATTGATACGCTTTCTCTTCAGGACATATTCTTCGGAGCGAATTTGTATTCTACCGGAATTTCCTGTTTTTATGAGACGGTACAAGTTAGCCTTATGGGGTGAATGCATATTAAACGAGACAATCATGGTGTTCATGATCCTCAACTGTTCTTTGGAATCTCCGTCGAAATCATTGATCGGTTTCGATATTTTTTGATCATGAAGGTATTCTAGAGCACTTATTATGACCCATTCCGGATGTTCACTTGTAAGATAGGAACTGAAAATTTGCTTTCTTATAACCTGTGTCCGTGAACGAGGCCGAAAGAAGATATATCGTTTACATGTCAGGTACGCTTCGCGGAATTATGGTATGGCCTCATAAATAAATTTTACCCAATCGAACCTGTGAACGCAATCGAATCCCTTGACACTGGGGTTCATTAGTCTGCCTGTATGTAGATAATTGTTTTCTGGGACTTCTTTTAATCATTAAGACCCTCGTGAATGATGACCGACTGCATCTAGGTTCATCTTATGTGCCTTTATGTAGTTAGCTCGTGATGTTTCCATACCTGGCAGCGTAGACACTAGTTGCATTTTTAACATTCCATTCGGACAACGCCCACGTCACCGGGCAACAATGGTAGCTATGAGGTCCTTCGTATCGGATTGCGAGGGAGGCTTTAGATCAGGACGCTTAGTACAAACATACGTAATGAGTGATCAAGTTCCAATCATCGTTGGTGCCAATATGATAGTGGCACTGGCTTCAGCTATTGGTAATATTCAATGTAATCAAGTACGGATCCCAGAAAAGTTGTAACGAAAAACGCAACAGAAACTTACGAATTAGTAATTGTACTGCCCGAGCCAACGTTTTATTATATCCATCGCATTTATACGCGTATCCACCATAGTTCGCTGAAGTAGGTGAAATGGCTGTAGTTGCGGGCCGGTACCTGGGTCGACAGTCCTCTGAGGCAGGCAAGCACGGTCATGCGCACCCGGCGCGCTGGCCCTGTTATACCGATTCTGCCGTCTATACACTCACAGGTCTGCGTACATCCGAATCCCACACACGGCCACGCGTCGTGGCTCTATTCCGCCCGGCTAGTTGTTATCTAACCACGAGGGGGACGCGGTATAGCCGGATCGAGCTATTGAGGCGACACGCACCCTGCCGTAGGGTGGTAAATGTACTACGTAGCACGTGCACCTCGGGTTGGAGCGTGTCGCCGTATCTCCGGCTCTCGGTACACGAGCTTACGGTACCCGTTGGGCAACCCGAGACGTCCGCGTATCGGTCGCAATCCGCCATGGATCGGAGAAACCGGTCGACACCGGCCCAATGGGATCCGATGGGCATGGGAGGACACGTCGGGGATATCGGTTGGGACGGCTACGTCCACGGCCGGCAGGCAACCTTGGACCGCAAGGCCGCGCCTTCCTCATCTCCCAGTCCTACGCGCAGGCAGGACGGTTCCCCCTCTAACAATTAAGTTGTGAAGTAAACTGACACACTTTGGCGAGCGCTGCACGTGCGTTTGAGCGGTGGGGACTGAGCTATTCCTTTATCTACATCGGGTGTCCGCGCAGGAATGCTAGACTCCCGCACGCCGCCCTTGGCGGTAGGGCCCAGGTGCCACAGCTGCTGCTGCTTCTGGGTAGCCGTCCTCACGATTCGCGAAAATAGGCGAAGTGGGTGTCAGTCACGGCGAGTACGCTCCACTGCCCCGTTGGGTGGGCCGCTACGTAACATGCCACCCTCAGGCAAGGCCGGCTGGCCTCCTTGATATGGCTTCAGCAGACGGGCATGCGTGAGGTTGTCGGGCTCGCGATGTGTAAAGAAAGGGCGGTGAGGGCGGCCGTCACGGTGCTGGAGCTCCAGGCAGTCAACTCGAACTGGCGTACTAGCCGGCTCCGGTAGTGATACCCACTATCAAATTCTGTTGGAAAAGGGGCGCGCTGCGAGCGGACCGGCCCGCCCCGCCGCGCCCGCCTGGTAGGCCGCGTGGGGTCTTGCTGGGCGCGCGCGGAGCACCCGCGGCCCAGGGCTCGGGTGCCCGCGGGGGACCCGCCCCCGGGGAAACCGCGGCCAGGCTGGCCAGCCCTGCGCATCGGAGGCCACGGTGGCGAGGGCAGCGGCTCGGACGACCGGGTCTCGAGTTCCGCTGGGACAGCGGTCCCGCTGGGCCGAGCCTCTGCCGCGGGAACCGCGAGCCGCCGCCCCGCCTCGGCCGGGGGGAGATCCCCCTGGTAGCGCGTTCAGGGGGCCGCCGCCCCCCCGGGGAGCGGGAGCCGCGCCCTCGCTCTCCGCGCGCAGGTAGGCTGGCACAGTGTGCGCCTCCGGCCCCGGGCGGGCCCGGCTGGCCTGGCACCCCGCGGGGCGCGCAGCGCCGGCGCCACGCAGGCCCACCGGGGCCCCCCGCCGGGGGCGACGGGACGTCCCACCCCGCGGGCCAAGCGCGACCTCAGCGATGGTGCCGGAGCCGCGTACGACACCCGCGCGCGGGGGCTGTCGGGCGCCCCCGGGGAACCCCCCGGCGCCTCCCCCGGCCTTCGGGTTCGCCCCGCCATCGAGCATACCCGGGTCCATCGCCGCAGGGCGCGCGGTCCTGTCGGCCGCAGGCATCCTCTTGGCCTCGCCGGCGGGCGAGGGGGGCCGCGGCGGCGCCGAGGCGGAGACCCCGGGCGCGCCGACGGTTGGTGCCCCCGAGCGCCCCGCGGCGCCCCGGCGGCCCGCGGGGGGGCCCCTACGAGGGGCGCGGCTCGGCCAGCGGACCGATGGGGTCTCCTCGCACCCGGAGGGGCCGCCTGCCGCGGGTGGGGCGGCCGCGGCGCGCTCGAGGGTCCGAGCCGGGCCCGCCCGGGTGGGGTTTGTCAGACGCCCCCTCGCTTGAACGGGCGCCGCCGCCGCCCCGGTGCCACGCGCACCACCCGCACCTG     
D       ATAAATCTAAACATCACAAGGAAAAAACATGTATACTTAACTTAAAAAAAGTATTATTTATCAGAAACATAGTATTAATAGTGTCGAGTAAGAATACAGTCAATAAAAATTAAATATACTAGTGAAATGTCGAAGCACTGGTTATTAATCTCTGTAAATTTTTGATCAACATAACTATCCTGTTACGAGCCTTCTTATGTTAAAAAAGAAAACCTAATAGTATGAAATAGTTATTAATACTAGAAAAGGGTTTTTCACATAATATGATTTTGTATATAAAATATTTGAATGCATATTTTGACTTCACAAAGATTCATTTATATTCGAAATATAGTATAAAGTGTTTATAAGGAATATTCAAGCTTAATCGTTTATAGAGTTAATTTATAATTAAGATTTCCTTTCAAGACAGTAATAAACTTAACGAGATGATTGAATATTTCTAAGACATATTTATTAATTGTAATTTAATATATTTATATTAACTTAATTGTTAATATATACAGTCATCAAACATCAATAATGAAATAATGTTGGATTCTTGTATATTATATTATAACAATAAGTAAGTATAATTGTAATTTATATACTAATTGTAGATCTTCTTTTTGATTATATAATTTATTAAATTTTTCTTTCTTTCTTATCTTGCCCGTTTTGTAATATTTCAGAAAACTATAAAATTAATTATATTACCTTTTTAAATAATAAATATTTACAATACGCGTTCAAATAGCAAAATATATATTTATGATGTGGCTGTGATTAATCGATGTAAAATAATAAAAGTAAATACTATTTATAAACTCTGGAGTATCTAAATAAATATACATTACAGTAAAATATGAATTTAATTTAAAATTTTCTATTTCCCAAATTCAAATAACTAAGCATTATTAGAAGACATATTTTATAATTGACAATCTATTACTATTTAATTTTACAAGGTTTAAATTATATGGACCAGTAAAACAAAGCAAAATTTGAAGTTTGAAAACAACTCTCCACATTACTAAATATAGTGAAATTTTAACTATCTTAGTCATGATAACCTAAATAGTGAGTACTAAGTATTGATACGCTTTCCCTTCAGGACATATTTTTCGGAGTGAATTTGTATTTTACCGGAACTTCCTGTTTTTATGAAACGGTACAAGTAAGCCTTATGAGATGAATGCATGTTAAACGAGACATTGCTGGTGTTTATGATCCCCAACTGTTCTTTGAAATCACCGTCGAAATCATTAATCGATTTCGGTGTTTTTTTATCACGAAGGTACTCCGGAGCACTTATTATAAACCACTCCCGATGTTCACTGGTAAGATAGGAGCTGAAAATTTGCTTTCTTATAACCTGTGTCTGTGAACACGGCCGAAAGAAGATATATCGTTTACATGCCAGGTGCGCTTCGCGGAATTATGGTATGGTCTCACAAATAAATTTTACCCAATCGAACCCGTGGACGCAATCGAATCCTTTGACACCTGGGTTCATTAGTCTGCCTGCATGCAGATAATTGTTTTCCGGGACATCTCCTAATCATTAAAACCCTCGAGAGTGATGACCAACTCCATCTAGGTTCATCTTATGTGCCTTAATGTAGTTAGCTCGTGATGTTTCCATACCTGGCAGTATAGACTCTAGTAGCATTTTTAACATTCTATTCGGACAACGCCCACGTCCCCGAACAACGATGGTAGCCATGCGGTCCTTCGAATCGAATCGCGAAGGAGGCTTTAGATCAGGACGATTAGTACAAACATACGTAATGAGAGATCAAGTTCCAATCATTGTTGGTGGTAAAATGATAATGGCACTAGCTTTAGCTATTGATAATATTTAATGTAATCAAATACGGATCCCAGAAAAGTTGTAACCAAAAACGCAACAGAAAGTTAGGGATTAGTAATTATACTGCCCGAGCCAACGTATTATTATACCCATCGCATTTATACGCATATCCACCATAGTTCGCTGAAGCTGTTGAAATGGCTGTAGTTGCGGGCCGACGCTTGGGTCGACAGTTCTCTGAGGCAGGCAAGCACGGTCGTGCGCACCCGGCACGCTGGCCCCGTTATACCAATTCTGCCGTCTATACACTCACAGGTATGCGTAAATGCGAATCCCACACACGGCTACGCGTCGCGGCCCTATTCCGCCCGGCTAGCTGCTATCTAACCACGGGGGGGACACGGTATAGCCGGATCGAGCTATTGGGGTGGCGCGCACCCCGCCGTAGGGTGGTAAATGTACTACGTGGCACGCGCACCCCCGGTTGGAGCGCGTCCCCGTATCCACGGCTCACGGTACACGAGCTTACGATACCCATTGGGCAACCCAAGTCTGCACCGTATCAGTGGCGGTCCGCAATGGATCGGTGACACCAGGCGATACCGGCCGAATGGGATCCGATGAGTAAGGAGGGGCACGTCGAGGATTTCGGATGGGACGGCTACGTCCAGGGCGAGCAGGCTACGTTGCACCACAAGACCCCGCCTTCCTCATCTCCCAGTCCTACGCCCAGCCGGGCCGGTTCCCCCTCTGACAATTAAGCCGTGAAGAAAACTGACACACTTGGGCGAGGGCTGCACGGGCGCTTGAGCGGTGTGGACTGAGCCATTCCTTCATCTACATCGGGTGTCCGCGCAGGAACGCTAGACTCCCGCGCGCCGCCCTTGGGGGTAGAGCCCGGGTGCCACAGCCGCTGCTGCTTCTGGGTGGCCGTCCTCACGAGTCGCGATAATAGACGAAGTGGGGGTCAGTCACGGCGAGCACGCTCCCCTGTCCCGTTGGGTGGCCCGATACGTAACATGCGACCCTTCGGCAAGGCCGGGTGGCCTCCCAGATATGGCTCCAGCGGACGGGCATGCGTGCCGTTGTCAGGCTCGCGACGTGTAAAGAAAGGGAGGTGAGGGCGGCCGTCACGGTGCTGGAGCTCCAGGCAGTCAACGCCAACTGGCGTGCCAACCGGCTCCGGTAGTGATACCCACTATCAAATTCTCTTGGGGGACGGGCGCGCTGCGCGCGGACGGGCCGGCCCCGCTGCGCCCGCCTGGTAGGCCCCGGGGGGTATTGCTGGGCGCGCGCCGCGCACGGGCGGCCGAGGGCTCGCGTGCTCGCGGGGGACCCGCCCCCCGGGAAACGGCGGCCAGGCCGGCGACGCCTGCGGATGGGAGGCCGGGGTGGCGAGGGCAGCGGCTTGGACGACCGTGCCTCGAGTTCCTCTGGGCCAGCGGTCGCGCTGGGCCGAGCCTCTGCCGCGGGAACCGCGGGCGGCCGCCTCGCGTCGGCCGGGCGGAGGTCCCCCTGGTGGCGCGTTCAGACGGCCGCCGCCGCCCCTGGGAGCGAGAGCTGCGCCCTAGCTCTTCACGCGCAGGTAGGCTGGCGCAGTGGGCGCCTACGGCCCCGGGCGGGCTCGGCTGGTCTGGGACCCCGCGGGGCGCGCAGCGGCGGCGCCGCGCAGGCCCACCGGGGCCCCCCGCCGGGGGCGCGGCGTCGTCCCACGGCGACCGCCAAGCGCGCCCTGAGCTATGGTGCCCGAGCCGCGTACGACATCCGCGCGCGGGGGCTGTCGGGCGCCGCCGGGGAACCGCCCGGCGCCTCCCCCGGACTTCATGTTCGCCGCGCCATCGAGCATACCCGGGTGCATCGCCGCGGGCCGCGCGGTCCTGGCGGCCGGAGACATCCCCTCGGCCTCCCCGGCGGGGGAGGGGGGCCGCTGCCGCGCCGAGGCGGAGACCCCGGGCGCGCCGACGGCTGGTGCCCCAGAGCGCCCGAGGGCTCCCCGGCCGCCCGCGTAGGGGCTCCTACGAGGGGCGCGGCTCGGCCGGCAGACCGACGGGGGCTGCTCGCACCCGGAGGACCCGCCTGCCGCGGGGGGGGCGGCCAGGGCGCGCGCGACGGTCCGAGTCGGGCCCGACCGGGTGGACTGTGCCAGACACCCCCTCGCTTGCCCAGGCGCCGCCGCCGCCCCGGTGCCACGCGCACCACTGGCACCTG     
C       ATAAATCTAAACATCACAAGGAAAAAACAAATATACTTAACTTAAAAAAAGTATCATTTTTCAGAAACATAGTTTTAATAGTATCGAGTAAGAATGCAGTCAATAAAAATTAAATTTACTAGTGAAATGTCGGAGCACTAGTTATTAATCTCTGTAAATTTTTGATCAACATAACAATCCTGTTACAAGCCTTCTTATATTAAAGAAGAAAACCTAATAGTATGAAATAGTTATTAATACTAAAGAAGGGTTTTTCACATAATATGATTTTGTTTATAAAATATTTGAATGCATATTTTGACTTCACAAAGATTCATTTATATTCAAAATATAGTATAAAGTGTTTATAAGGAATATTCAAGCTTGATCGTTTATAGAGTTAATTTATAATTAAGATTTCCTTTCAAGACAGTAATAGACTTAACGAAATGATTGAATATTTCTAAGACATATTTATTAATTGTAATTTAATATATTTATATTAACTTAATTATTAATATATACAGTCATCAAACATCAATAATGAAATAATGTCGGATTCTTGTATAGTATATTATAACAATAAGTAAATATAATTGTAATTTATATACTAATTGTAAATCTTCTTTTTGATTATATAATTTATTAAATTTTTCTTTCTTTCTTATCTTACCCGTTTTGTAATATTACTGAAAACTATAAAATTAATTATATTACCTTTTTAAATAATAAATATTTACAATACGCGTTCAAATAGCAAAATATATATTTGTGATGTGGCTGTGGTTAGTTGATGTAAAATAATAAAAGTAAGTACTATTTATAAGCTCTGGAGTATCTAAATAAATATACATTACAATAAAATATGAATTTAATTTGGAATTTTCTATTTCCCAAATTCAAATAACTAAGCATTATTAGAAGACATATTTTATAATTGACAATCTATTGCTATTTAATTTTACAAGGTTTAAATTATATGGACCAGTAAAGCAGAACAAAATTTAAAGTTTGAAAACAACCCTCTACACTACTAAATATAGTGAAATTTTAACTATCTTAGTCATGATAATATAAATAGCGAGTACTACGTATTGATACGCCTTCACTTCAGGACGTATTCTTCGGAGTGAATTTGTTTTTTACCGGAACTTCCTGTTTTTATGAGACGGTACAAGTAAGCCTTATGAGGTGAATGCATATTAAACGAGACAGTCATGGTGTTTATGATCCTCAATTGTTCTTTGGAATCCCCGTCGAAATCATTGATCGATTTCGTTATTTTTTCATCACGAAGGTATTCTGGAGCACTTATTATGACCCATTCCTGATGTTCACTCGTAAGATAAGAGCTGGAAATTTGCGTTCGTATAACCTGTGTCTGTGAACGTGGCCGAAAGACGATATATCGTTTACATACCAGGTACGCTTCGCGGATTTATGATATGGCCTCACAAATAAATTTTACCTAATCGAACCTGTGCACGTAATCGAATCCCTTGACACTGGGGTTCATTAGTCTGCCTGTACGCAGATAATTGTTTTCTGGGACATCTTTTAATCTTTAAAACCCTCGTGATTGATGACCAACTCCATCCAGGTTCATCTTATGTGCCTTTATGTAGTTAGTTCGTGACGTTTCCATACCTGGCAGCATAGACTCAAGTCGCATTTTTAACATTCTATTCGGACAACGCCCACGTCACCCAACAACAGTGGTAGCCATGTGGTCCTACGAATCAAATTGCGAGGGAGGCATTAGATCAGGGCGTTTAGTACAAACATACGTAATGAGTGATCAAGTTCCAATCATTGTTGGTGTCAATATGATAGTGGCACTAGCTTCAGCTATTGGTAATATTCAATGTAATCAAATACGGATCCCAGAAAAGTTGTAACGAAAAACGCAACAGAAATTTATGAATTAGTAATTTTACTGCCCGAGCCAACCTATTATTATATCCATCGCATTTATACGCATATCCACCATGGTTCGCTGAAGAGGATGAAATGGCTGTAGTTGCGGGCCGCCGCTTGGGCCGACAGTCCTCTGAGGCAGGCAAGCACAGTCGTGCGCACCCGGCGCGCTGGCCCTGTTATACCGATTCTGCCGTCTGTACACCCACAGGTGTGCGTATATTCGAACCCCACACACGGCTACGCGTCGTGGCCCTATTCCGCCCGGCCAGTTGTTATCTAACCACGGGGGGGACATAGTATAGCCGGATCGAGCTATTGGGGCCGCACGCACCTAGCCGCAGGGTGGTAAATGTACTACGTGGCACACGCACCCCGGATTGGAGCGGGTCCCCGTATCCGCGACTCGCGGTATGCGAGCTTACGATACTCGTTGGGCAACCCAAGTCTGCACCGTATCGGTAGCACTCCGCTATGGATCGGAGAAACCGGGCGAAACCGGCCAAATGGGATCCGATGAGTAAGGAAGGGCACGGCGTGGATTTCGGTTGGGACGGCTACGTCCAAGGCCAGCAGGCTACTTTGGGCCGCAAGGCCTCGCCTTCCTCATCTCCCAGTCCTACCCGCAGGCGGGTCGATTCTCCCTCTAACAATTAAGCCGTGAAGAAAACTTACACACTTTAGCGAGCGCTGCACGAGCGTTTGAGCGGTGTGGACTGATCGATTCCTTTATCTACATCGCGTGTCCGCGCAGGAAAGCTACACTCCCGCACGCCGCCCTTGGCGGTAGGGCCCGGGTGCCACAGCCGCTGCTGCTTCTCGGTGGCCGTCCTCACGAGTCGCGACACTAGAAGAAGTGGGAGTCAGTCACGACGAGTACGCTCCCCTATCCCGTTGGGTGGTCTGATACGTAACATGCGACCCGCGGGCAAGGCCGGGTGGCCTCCCCGATATGGCTTCAGCATACGGGCAAGCGTGTTGTTGTCTGGCTCGCGACGTGTAAGGAAAAGGCGGTCAGGGCGGTCGTCACGGAGCTGGAGCTTCAGGCAGTCAACGCAAACTGGCGTCCCAGCCGGCTCAGGTTGTGATAGCCACTATGAAATTCTCTTGGAGAAGGGGCGCGCTGCGGGCGGACGGGCCCGCCCCGCGGCGCCCGCCTGGTACGCCGCGCGGGGCCTTGCTGGGCGCGCGCCGCGCACGGGCGGCCCAGGGCTCGGGTGCCCGCGGGGGACCCGCCCCCTGGGAAACGGCGGCCAGGCTGGCGACGCCTGGGCATGGGAGGGGAAGGTGGCGGGGGCAGCAGCTGGGACGACCGAGTCTGCAGTTCCGCTGGGCCAGCGGTCGCGCTGGGCCGAGCCTCTACCGCGGGAACCGCGAGCGGCCGCCCCGCGTCGGCCGGGAGGAGATCCCCCTGGTAGCGCGTTCAGGGGGCCGCCGCCGCCCCTGGGAGCGGGAGCCGCGCCCTTGCTCTCCGCGCGCGGGTAGGCTGGCGCAGTGGGCGCCTACGGCCCCGGGCGGGGTCGGCTGGTCTGGTACCCCGCGGGGCGCGCAGCGCCGGCGGCCCGCAGGCCCACCGGGGCCCCCCCCCGGGGGTGCAGGGGCGTCCCACTCCGAGCGCCAAGCGCGCCCTGAGCGATGGTGCCGGAGCCGCGTACGACGCCCGCGCGTGGGGGCTGTCGGGCGCCCCCGGGGAACCGCCCGGCGCCTCCCTCGGCTTTCGGGTTCGCCACGCCATCGGGAATACCCGGGTTCGTCGCCGCTGGCCTCGCGGTCCTGACGGCCGGAGGCATCCCCTTGGCCTCGCCGGCGGGCGAGGGGGGCCGCCGCGGCGCCGAGGCGTAGACCCCGGGACCGCCGACGGGTGGTCCCCCGGCGCGCCCCACGGGCCCCCGGCGGCCCGCGCGGGGGCCCCTAGGAGGGGCGCGGCTCGGTTTGCTGACCGACGGGGGCTCCTCGCACCCGGAGGATCCTCCTGCCGCGGGTGGGGCGGCCCCGGCGCGCGCGATGGTCCGAGCCGGGCCCGGCCGGGAGGACTGTGGCAGACGCCCCCTCGCTTGGCCCGGGGCCGCCGGCGCCCCGGTGCCACGCGCACCACGCGCATCTG     
B       ATAAATCTAAACATCGCAAGGAAAAAACATATATACTTAACTTAAAAAAAGTATCATTTTTCAGAAACATAGTTTTAATAGTATCGAGTAAAAATACAGTCAATAAAAATTAAATTTACTAATGGAATGTCGAAGCACTAGTTATTAATCTCTGTAAATTTTTGATCAACATAACAATCCTGTTACGAGCCTTCTTATGTTGAAAAAGAAAACCTAGTAGTATGAAATAGTTATTAATACTAAAAAAGGGTTTTTCACATAATATGATTTTGTTTATAAAATATTTGAATGCATATTTTGACTTCACAAAGATTCATTTATATTCAAAATATAATATAAAGTGTTTATAAGGAATATTCAAGCTTGATCGTTTATAGAGTTAATGTATAATTAAAATTTCCTTTCAAGACAGTAATAAACTTAACGAAATGATTGAATATTTCTAAGACATATTTATTAATTGTAATTTAATATATTTATATTAACTTAATTATTAATATATACAGTCATCAAACATCGATAATAAAATAATGTCGGATTCTTGTATATTATATTATGACAATAGGTAAATATAATTGTAATTTATATACTAATTGTAAATCTTCTTTTTGATTATATAATTTATTAAATTTTTCTTTCTTTCTTATCTTACCCGTTTTGTAATATTACTGAAAACTATAAAATTAATTATGTTACCTTTTTAAATAATAAATATTTACAATACGCGTTCAAATAGCAAAATATATATTTGTGATGTGGCTGTGATTAATCAATGTAAAATAATAGAAGTAAATACCGTTTATAAACTCTGGAGTATCTAAATAAATATACGTTACAGTAAAAGATGAATTTAGTTTAGAATTTTCTATTTCCCAAATTCAAATAACTAAGCATTATTAGAAGACATATTTTATAATTAACAATCTATTACTATTTAATTTTACAAGATTTAAATTATATGGACCAGTAAAACAAAGCAAAATTTAAAGTTTGAAAACAACCCTCCACATTACTAAATATTGTGGAATTTTAACTATCTTAGTTATGATAAAATAAATAAAGAGTACTACGTATTGATGCGCTTTCCCTTCAAGACATATTCTTCGGAGTGAATTTGTATTTTACCGGAACTTCCTGTTTTTATGAAACGGTACAAGTAAGCCTTATGGGGTGAACGCATATTAAACGAAACAGTGATGGTGTTCATGATCCACAATTGTTCTTTGGAATCCCCGTCGAAATCATTGATCGATTTCGATATTTTTTTATCAAGAAGGTATTCTAGAGCACTTGTTATAACCCACTCCCGATGTTCACTTGTAAGATAGGAGCTGAAAATTTGCTTTCATATAACTTGTGTCCGTGAACCTGCCCCAAAGAAGATATATCGTTTACATACCAGGTACGCTTCGCGGAATTATGATATGGCCTCACAAATAAATTTTACCTAATCGAACCTGTGTACGCAGTCGAATCCCTTGACACTGGGGTTCATCAGTCTGCCAGTAGGAAGAGAATTATTTTCTAGGACATCTTTTAATCATTAAAACCCGCGTGAATGATGACCGACTCCATCTAGGTTCATCTTATGTGTCTTTATGTAGTTAGTTCGTTATGTTTCCATACCTGGCAGCGTAGATTCCAGTTGCATTTTTAACATTCTATACGGAAAACGCCCACGTCCCCGAACAACACTCGTAGCTATGCGGTCCCTCGAATCGCATTGCGAGGGAAGCTTTAGATCAGGACGATTAATACAAACATACGTAATGAGCGATCAAGTTCCAATCATTGTTGGTGCCAATATGATAATGGCACTAGCCTTAGCTATTGATAACATTTAATGTAATCAAATACGGATCCCAGAAAAGTTGTAACGAAAAACGCAACAGAAAATTATGAATTAGTAATTGTACTGCCCGAGCCAACATGTTATTATATCCATCGCATTTATACGCATATCCACCATGGTTCGCTGAAGCAGGTGAAATGGCTGTAGTTGCGGGCTGTTGCTTGGGTCGACAGTCCTCTGAAGCAGGCAAGAACGGTCGTGCGTACCCGGCGCGCTGGCCCCGTTATACCAATTCTGCCGTCTGTACACTCGCGGGTATGCGTACATCCGAATCCCACACACGGCTACGCGTCGAGGCACTATTCCGCCCGGCCAGTTGTTATCTAACCACGAGGGGGACGCGGTATAGCCGGATCGAGCTATTGGGACGAAGCGCACCTCGCCGTAGGGTGGTAAATGTACTACGTGGCACGTGCACCCCCGATTGGAGCGCGTCCCCGTATCCACGGCTCGCGGTACACGAGCTTACGGTACCCGTTGGGCAACCCAGGTCTGCACCGTATCGCTTGCGGTCCGCCATGGTTCGGAGAAACCGGACGATACTGGCCAAATGGGATCCGATGAGCAGGGGAGGGCACGTCGGGGATTTCGGCTGGGGCGGCTTCGTCCAGGGCCAGCAGGCTACCTTGAGCCACAACTCCTCGCCTTCCTCATCTCCCAGTCCTACGCGCAGGCGGGCCGGTTCCCGCTGTGACAATTTAGCGGTGAAGAAAACTGACACACTTTGGCGAGGGCTGCACGAGCGTTTGAGCGGTGGGGACTGATCCATTCCTTTAGCTACATCGCATGTCCGCGCAGGAATGCTAGACTCCCGCACGCCGCCCTTGGCGTTAGGATCCGGATGCCACAGTAGCGGCTGCTTCTGGGTGGCCGTCCTCACGAATCGCAATAATAGAGGAAGTGGGTGTCAATCACGACGAGGACGCTCCTCTGTCCCGTTGGGTGGACGGGTACGTAACATGTGACCCTCAGGCAAGGTCGGGTGGCCTCCCCGATATGGCTTCAGCTGACGGGCATGCGTGCTGTTGTCTGGCTCGCGACGTGTAAAGAAAGGGTGGTGAGGGCGGCCGTCACGGAGCTGGAGCTCCAGGCAGTCAACGCCAACTGGCGTGCCAACCGGCTCCGGTAGTGATACCCACTATCAAATTCTCTTGGATGAGCGGCGCGCTGCGAGCGGACGGGCGGGCCCCGCTGCGCCCGCCTGGTACGCCGCGTGGAGTCTTGCTGGGCGCGCGCCGTGCACCTGCGGCCCAGGGGTCGGGTGCCCGCGGGGGACCCGCCCACCGAGAAACCGCGGCCGGGCTGGCCACGCCTGGGCATGGGAGGCGGGGGTGGCGGGGGCAGCGGCTCGGACGACCGTGTCTAAAGTTCCCCTGGGCCAGCGGTCGCGCTGGGCCGAGCCTCTGCCGCGGGAACGGCGGGCGGCCGCCCCGCGTCGGCCGGGGGGAGGTCCCCCTGGTGGCGCGTTCAGGCGGCCGCCGCCGCCCCTGGGTGCGGGAGCCGCGCCCTGGGTCTCCGCGCGCCGGTAGGCTGGCGCAGTGCGCGCGTACGGCCCCTGGCTGGGTCGGCTGAGCTGGTACCCCGCGGGGCGCGCAGCGCCGGCGTACCGCAGGCCCACCGGGGCCCCCCGCCGGGGGATGCGGGGCGTCCCACCCCGCCGGCCAAGCGCGTCCTTAGCGATGGTGCCAGAGCCGCGTACGACAGCCGCGCGCGAGGGCTATCGGGCGCCCCCGCGGAACCGCCCGGCGCCTCCCCCGGTCTTCGGGTTCGCCGCCCCATCGGGGATACCCGGGTGCCTCGCCGCGGGTCGCGCGGTCCTGTCGGCCGGAGGCATCCCCTCGGCCTCGCCGGTGGGCGAGGGGGGCCGCCGCGGCGCCGAGGGGAAGACCCCGGGCCCGCCGACGGCTGGTTCCCCGGGGCGCCCCACGGGCCCCCGGCGGCCCGCGGCGGGGCGCCTACGAGGGGCGCGGCTCGGTCCGGCGACCGATGGGGGCTCCTCGCACCCGGAGGAGCCCCCTGCCCCGGGCGGGGCGGCCCCGGCGCGCGCGAGGGTCCGAGCCGGGCCCGACCGGGAGGGCTGTGGCAGACACTCCCTCGCTTGTGCAGGTGCCGCCGACGTCCCGGTGTCACGCGCACCACGCGCATCTG     
A       ATAAATCTAAACATCACAAGGAAAAAACATGTATACTTAACTTAAAAAAAGTATAATTTTTCAGAAACATAGTTTTAATAGTGTCGAGTAGAAATGCAGTCAATAAAAATTAAATTTACTAGTGGAATGTCGGAGCACTAGTTATTAATCTCTGTAAATTTTTGATCAACATAACAATCCTGTTACAAGCCTTCTTATATTAAAAAAGAAAACCTGATAGTATGAAATAGTTATTAATACTAGAGAAGGGTTTTTCACATAATATGATTTTGTTTATGAAATATTTGAATGCATATTTTGACTTCACAAAGATTCATTTATATTCAAAATATAATATAAAGTGTTTATAAGGAATATTCAAGCTTAATCGTTTATAGAGTTAATATATAATTAAGATTTCCTTTCAAGACAGTAATAAACTTAACGAAATGATTGAATATTCCTAAGACATATTTATTAATTGTAATTTAATATATTTATATTAACTTAATTATTAATATATACAGTCATCAAACATCAATAATAAAATAATGTCGGATTCTTGTATATTATATTATAACAATAAGTAAGTATAATTGTAATTTATATACTAATTGTAAATCTTCTTTTTGATTATATAATTTATTAAATTTTTCTTTCTTTCTTATCTTACCCGTTTTGTAATATTACTGAAAACTATAAAATTAATTATGTTACCTTTTTAAATAATAAATATTTACAATACGCGTTCAAATAGCAAAGTATATATTTGTGATGTGGCTGTGATTAATCAATATAAAATAATATAAGTAAATACTATTTATAAGCTCTGGAGTATCTGAATAAATATACATTACAGTAAAATATGAATTTAGTTTAAAATTTTCTATTTCCCAAATTCAAATAACTAAGCATTATTAGAAGACATATTTTATAATTAACAATCTATTGCTATTTAATTTTACAAGATTTGAACTATATGGACCAATAAAACAAAACAAAATTTAAAGTTTGAAAACAACTCTCTACACTACTAGATATAGTGGAATTTTAACTATCTTAGTAATGATAAAATAAATAACGAGTACTATGTATTGATACGCTTCCTCTTCAGGACATATTCTTCGGAGTGAATTTATGTTTTACTGGAACTTCTTGTTTTTATGAAACGGTACAAGTAAGCCTTATGAGCTGAATGCATATTAAACGAGACAGTAATGGTGTTCATGATCCCCAATTGTTCTTTGGACTCCCCGTCGAAATCATCTATCGATTTCGATCTATTTTTATCATGAAGGTATTCCGGAGCACTTATTATGGCCAACTCCTGACGTTCGCTCGTAAGATAAGAGCTGAAAATTTGCGTTCCTATAACCTGTGTCCGTGAACTCGTCCGAAAGAGGATATATCGTTTACTTACCAGGTACGCTTCGCGGAATTATGATATGGCCTCACAAATAAATTTTACCCAATCGAACCTGTGTACGTAATCGAATCCCTTGACACCAGGGTTAGTTAGTCTGCCTGTATGTAGATAATTATTTTCCGGGCCATCTTCTAATCCTTAAGGCCCACGTGAATGATGACCGACTGCATCTAGGTTCATCTTATGTGCCTTCATGTAGTTAGCTCGTGATATTTCCATACCTGGCAGCGTAGACTCCAGTCGCATTTTTAACATTCTATCCGGACAACGCCCACGTCTCCGGTCAACAATGGTAGCCATGTGGTCCTTCGAATCAAATTGCGAGGGAGGCTTTAGATCAGGACGGTTAGTACAAGCATACGTAATGAGAGATCAAGTTCCAATCATTGTCGGTGTCAACATGATAATGGCACTAGCTTTAGCTATTGATAATATTTAATGTAATCAAATACGGATCCCAGAAAAGTTGTAACAAAAAACGCAACAGAAAGTTATGAATTAGTAATTATACTGCCCGAGCCAACGTATTATTATACCCATCGCATTTATACGCATATCCACCATGGTTCGCTGAAGTAGATGAAATGGCTGTAGTTGCGGGCCGTCGCTTGGGTCGACAGTCCTCTGAAGCAGGCAAGCACGGTCGTGCGCCCCCGGTGCGCTGGCCCCGTTATACCGATTCTGCCGTCTGTACACTCACAGGTTTCCGTACATTCGAATCCCACACACGGCGACGCGTCGTGGCGGTTTTCCGCCCGGCTAGCTGCTATCTAACCACGGGGGGGACGCAGTATAGCCGGATCGAGCTATTGGGACGATGCGCACCCCGCCGGAGGGTGGTAAATGTACTACGTGGCACCCGCGCCCCCGATTGGAGCGGGTCCCCGTATCCTCGGCTCGCGGTACACGAGCTTACGGTACCCGTTGGGCAACCCAGGTGTGCACCGTATCGGTTGCAGTCCGCAATGGATCGGAAAAACCGGACAAGACTGGCCGAATGGGATCCGATGAGTAAGGAATGACACGTCGAGGGTCTCGGTTGGGACGGCTACGTCCAAGGCCAGCAGGCTACCTTGGTCCACAAAACCTCGCCTTCCTCATCTCCCAGTCCTACGCACAGCCGGACCGGTTCCCCCTCTAACAATTAAGCAGTGAAGAAAACTGACACACTTTGGCGAGAGCTGCATGGGCGATTGAGCGGTGCGGACTGATCCATTCCTTCATCTACATCGCGTGTCCGTGCAGGAAGGCTAAACTCCCGCACGCCGCCATTGGCGGTAGGATCCAGATGCCATAGCTGCCGCTGCTTCTGGGTGGCAGTCCTCACGAGTCGGGTAAATAGAAGAAGTGGAGGTCAGTCACGACGAGTACGCTCCCCTGTCTCGTTGGGTGGGCTGATAAGTAACATGCCACCCTGAGGCAAGGCCGGGTGGCCTCCCCGATATGGCTTCAGCCGACGGGCATGCGTGGTGTTGCCAGGCTCGCAACGTGTAAAGAAAGGGCGGTGAGGGCGGCCGCCACGGTGCTGGAGCTCCAGGCAGTCAACGCCAACTAGCGTACCAGCCGGCTCTCGTAGTGATACCCACTATCAAATTCTCTTGGAGGAGGGGCGCGCTACGGGCGGACGGGCCAGCCCCGCGGCGTCCGCCTGGTACGCCGCGCGGAGTCTTGCTGGGCCCGCGCGGCGCACGAGCGGCCCAGGGCTCGGGTGCCCGCGGGGGACCCGCCCCCCGGGAAACGGCGGCCGGGCTGGCTACGCCTGCGCATGGGAGGCGGGGGTGGCGGGGGCAGCGGCTCGGACGACCGGGTCTCCAGTTCCCCTGGGCCAGCGGTCACGCTGGGCCGAGCCTCTGCCGCGGGAACAGCGGGCGGCCGCCCCGCGTCGGCCGGGAGGAGGTCCCCCTGGTAGCGCGTTCAGGCGGCCGCCGCCGCCCCTGGGAGAGGCAGCCGCGCCCTGGTTATCCGCGCGCGGGTAGGCTGGCGCAGTGGGCGCCTACGGCCCCGGGCGGGCTCGGCTGCCCTGGCACCCCGCGGGGCGCGCAGCGCCGGCGTGCCGCAGGCCCACCGGGGCCCCCCGCCGGGGGCGTGGGGCCGTCCCACCCCGCGGGCCAAGCGCGCCCTGAGCGATGGTGCCTGAGCCGCGTACGACAACCGCGCGCGAGGGCTCTCGGGCGCCTCCGAGGAACCGCCCGGCGCCTCCCCCGGCCTTCCGGTTCGCCTCGCCATCGAGGATACCCGGGTGCCTCGCCGCGAGCCGCGCGGTCCTGACGGCCGAAGGTATCCGCTGGGCCTCGCCGGTGGGCGAGGGGGGCCGCGGCGGCGCCGAGGCGAAGACCCCTGGCTCGCCGACGGTTGGTGCCCCGGCGCGCCCCACGGGCCCCCGGCGGCCCGCGAGGGGGCCCCTACGAGGGGCGCGGCTCAGGCGGGGCACCGAGGGGGGCTTCTCGCACCCGGAGGACCCGCCTGCCGCGGGCGGGGCGGCCCCGGCGCGCGCGAGGGTCCGAGCCGGGCCCGGCCGGGCGGACTGTGGCAGACGCCCCCTCGCTTGGCCAGGTGCCGCCGCCGCCCCGGTGCCACGCGCACCACGCGCACCTG     
