# Supplementary material for: A simple method for data partitioning based on relative evolutionary rates
Source: PeerJ. 2018 Aug 28;6:e5498. doi: 10.7717/peerj.5498 (PMC6118207; doi:10.7717/peerj.5498)
Supplement: Data S1 — The datasets are provided in the PHYLIP format. [file peerj-06-5498-s002.zip › DataS2/AS12-8.phy]

17  4000
out     ATTCTTAGCATCGTCTAATATAATCTAGGTTTAACCATTACTAATTCATTATTAATTTTACCGGCAATCAACAATATAACCAAATATTTCTTGTACTTTAAATAGTGATATCGATGAACTCTTAAGTCAATCATAAAATAATAATACGAAAACAAAATATAATAATATTATATATCTAACGTTCAATGTTAAGTTATATTTTTTTCATTTAAACTTGATCATTTAGAATAATAAAAGTAAATTTTTTATAGAAAATAAATCTACCTCATTAATGGAGATTTGATATAAAATTACCCTAAATTCAAATACCCCTTTACAGTATTAATCTAACATGATTACAGTATAATTACAGCCTTTGCTCAAAATATCTATTTTGTGTAACTCAATTAAATCTATATTTCAAATCATTGAATTGTTATACGTAAGTAATATATTGATTATATATATTAGTCTAGATTGTGATATATTTAAAGTATTGTGTAATAATGTCCCCTCTAGTGAATTAAAAAATAATTTATAACTTTTGCTTATTTAACAAATTCAATATACAGCTATTAAATATAATTATTTATATAAATCGATAGAGAATCTTTATTACGTTATTATTAGATATAGAAATCAAATATTACTGGTCCTAAGTGAAAGATTATAATAAATAATTATTAATATTTTAATTTTTATAAAGCAATATGTATTATAATGATATATTCTAATAAACTCAATAATCTAAAAAATGACAAATAGATATATAAATATAAAAAATCAATATAAGGATTAAGTGAATATTAATAGCTATTGAAAGTATATACGTACTCCTCTTTTTTTTATTGACATAAAATTAATTTTATTCTTCTTACATTATACATAATTAATTTGTAGTTATAAGCCTTTAGTCTAATATAAATAGTATATATGGAAAATAACCTTTAAATTTATTTACTTTAATACTTTTGTTATAAATTTAATAAAAATAATTTATTCTTTTAAATTTATATTAAAGACCAGTCGATTATAATCATGGAACGTCAATAGTAATCATGTGTAGTCATTTCGGGTTTTTGTCTTGTTATGGGAACTTCAAGGCGTGTGCACCTCACTTTATACTTCAGCCAGCCGAGCTTAAGCCTACTTCGATAATCACGGTAATCATCTGATACAGTGAAGTACGACTGGAGTACTAGAGTTGCTGGCGCAATCTGACTAAGCTTTGGTAATAAGAATAACAAAGTATGACGGGCCGAATTATGATCTTACGATGTAGGTGACTCCACGAACTACTTCGTTGCTAACACGTAAAAGATTTGACATAACGAAGCACTGTTACTAGTGTAAAACACACTGAAATAATATTTAGGACCTTAGTGATTTTTCACGAAGTAGACACAGGCTTCATGGAAATTCGGAAATCCGTAAGTCTGTACATAATTGATTAACACTATGCCTTCCTTTTAATAAGAGATTTAAACCCAAGCTAGCTCATGAGCTTGCTTCGTATTGAAATGATGAGGGATGGAGTTAGAATAAGATTATGTTGATACCAATCAAACGCATTTCGGCGTACCATTGTTAAATAAATGACTAACTTGACGTGTTCAGATTGATAATTAAACGAAACATGCAACGATTAATTGTCGTTTCGTTATCCATCTGAGATGGCGCTTGTCGAACTAGGCTTTAATGCTTGAATAATCTGACGCTGGAAAACGAGATGGAAGCGACTATAAACTCTGCGAGCTTGCCGTCTACTTAGAGGCATGAGTTTTTTCCAAGAGGTCGCTTAAGTACCTCTTTACAAAGGTTCAATAAATTTGGTAATAGGACCTCGCTCTAATCGATTGTGAGTATGTTTGAAATAATGGGAAGAGTCGGGGACAGTCCCGTAAGTATTGGCCGCAGCCGTGCAGTAGTGCTCCTCATCGCTGTTCCAGTTCCGTGATGCTCTAAACTTAATTGCTTTCAACATTTCAACCCCTTCATCGAAGACTCAGAATGTGATCTTACTCCCTAGCCGGAGACTAGGGTAAGCCGAAGAATCCCAGACGGACTGCAGGCTAAAAATTTTGGGTCAGCGTGTAGCCCGAGTGTCATTCCAGCACCTTTTCTCAGTGAGAACTAGTAACCCCTGACCGGGCCGTCGGGTCCCCGCCCGCCACGGGGGCACCCGGGGCCCGGCCCACCGTGGCAGCGGCGTCGAGGACGTTGGCGTGGTCCCCAAAAAGGAGCCATACGATTGGCGACACACAACTATTAATTCTGAGTGTGTCTGGGATTCGTAATTTCAACTGAGCGTCTTCCCTTTACCACGATACCAGCGTTCTTGCTCGCAGGAACGCCCTCGCCCCGAGATGAAGGCTCGGCGCACCACTGCTTAGTGGAAAATGGGCTAAGGCTTACAAGCCAACATCTAAATGACCTTCCTATTGTCCTTCCATTTCAGCAAGTACGGGGTCACGGAGGGGCTCTCCGCTCACTGTGCTCCGCGGCCATCCTTCGATCGAGATACCGGCAGGCTCACCTGCCGGGGGTTTGTGGCCCCCGTCGGGGCGGACTATCCGCTTGTAGGTGTGGACTGCGATTAGTAGATCTCGTGGCCACCGTCTGTGTCGGCCCAACGCGCGGTAGGGCGGTTTCGTACGATCTAATGGTCGTTAATGGGCCGCGGATGGCCCCGCTAGTGCGCGGCAATCGAAAAGGTCATAAGGCATCCAGAGCACCGTTTTGGACCGACGCCCCTCGCGGCCAAGTTCAGATGTAAGACGTGCGGAAGGTGGGTAGAGGCAGGCGTCCTCCACGGGCCCGCGCTGCCCAACTGTCGGGCACGCGACATCGCAAGCGAAAGAGGATGCCGATCAGCCCGCCGAAGTGCGCCCGCAGTGTACCGCTTTAGGGGCTGCACGTGGGGGGGCCAGTGGGCAGCGACGCTACTAAGGGCCAACAGTTCCACCTGCGAGATCGCCGCGCACGGGCGCCTGGTTTAGTCGCCTGCACAACGTCTCGGTATATGACTGCGATTCGCACCTCGGCCCCGCCCCTCGCGCGGCCTGGGGCGCCTGCCCGAGGGCTGGTGGGCCCGCGCGGGCACCGGGCCGAGGCCGGTCATCCCGCCCCGTGCCGCGTGCGGGGGTCCCCGGCCTCCCGCGGACGCGTACCGTGCTGTCCGCCCGAAGGCTAACCCCACCCACGCGGCGCGCGTAGCCCGAGGAGCGCACGGTGCAGGAGGGGCCCCCGCCCGGCGGGGGTACTGCTCGCCACCGGGCCGCCGCGGACGCGCCCGCTCGCGCTTGGCGGGGACAGCGCCCGGAACCCTCGGCGTCCCTCCTCGCCAGCCCGCGGAGGCCAGAAGGGCGGTGTGGCGCTGGGCCACCTGCCCGACCCCCAACCTCCGCGCCCCCCGCCGCTTTCTCGCGCCCCATGAGACGGCTCCCTGGCCGACGGGTGCACGCCCCCCTATGGGCCCCGCCCCGCGCCGACCCATGACCGGGCCCCGCCGTGTGGCCGCGGGCGCGCGGGCCGGGGCCGCGGGCGCGCGGGTGCACCCCCGGGCCGCCGCTCAATGAGGCGCGGGGGGACCAGGGGGGGACAAGCGCCGGAGACCGCGTTCCTCCCGCGCCAGAACCGCTGCGGCTGGAAGCATGCCGCGTTCCGCATGCCCCCCGGCCCGTCCTCGGAGTCGGTGGTGCGGTGGGCGCGGCGCCCACCGGCCCCAGCGCCGGGAGATGCCCCGGCGTGCCGCCGGGCGCCGCCCGACGGCGAGCGAGGCGCCGGGGGCAGGTGGCCCGGGCGGCGGTGGACCGCCGGCTGCGCCCCCGCGCTCCACACCCGGGCGAGCCACCGCGCAAGGCGCCACCGGGTGAGCGCGGCGTGGGGGACCGGCCCCGTCACCTCTGCCCCACCGGCCCTCACGCGCTGGCACCCGGCAAAGCCACGCCCCCGGGTGCCCCGAGAACGCCACGGCGCGGGCGGCCCAGGGAGAGTTCGTAGAGGAACGGGCCCCGTGCCG     
P       ATTCTTAGCATCGTCTAGTATAGTCTAGGTTTTACCATTACTAATTCATTATTAATTTTACCAGCAATCAACAATATAACCAAATGTTTCTTGTACTTTAAATAGTGATATCGATGAACTCTTAAGTCAATCATAAAATAATAATACGAAAACAAAATATAATAATATTATATATCTAACGTTCAATGTTAAGTTATATTTTTTTCATTTAAACTTGATCATTTAGAATAATAAAAGTAAATTTTTTATAGAAAATAAATCTACCACATTAATAGAGATATGATATAAAATTACCCTAAATTCAAATACCCCTTTACCGTATTAATCTAACATGATTACAGTATAATTACAGCCATTGCTCAAAATATCTGTTTTGTGTAACTCAATTAAATCTATATTTCAAATCATTGAATTGTTATACGTAAGTAATATATTGATTGTATATATTAGTCTAGATTGTGATATATTTAAAGTATTGTGTAATAATGACCCCTCTATTGAGTTAAAAAATAATTTATAACTTTTACTTATTTAACAAATTCAATATACAGCTATTAAATATAATTATTTATAAAAATCGATAAAGAATCTTTATTACGTTATTATTAGATATAAAAATCAAATATTACTGGTCCTAAGTGAAAGATTATAATAAATAATTATTAATATTTTAATTTTTATAAAGCAATATGTATTGTAATGATATATTCTAATAAACTCAATTGTCTAAAGAATGACAAATGGATATATAAATATAAAAAATAAATATAAAGATTAAGTAAATATTAATAGCTATTGAAAGTATATACGTACACCTCTTTTTTTGATTGACATAAAATTAATTTTATTCTTCTTACATTATACATAATTAATTTGTAGTTATAAGCCTTTAGTCTAATATAAATAGTATATATGGAAAATAACCTTTAAATTTATTTACTTTAATACTTTTGTTATAAATTTAGTAAAAATAATTTGTTCTTTTAAATTTATATTAAAGACCAGTCAACTATAATTATGGGACGTCAATAATAATCATGTGTAGTCATTTCGGGTTTTTATCTTGCCATTTGAACTTCAAAGCGTGTGCGCCTCACCTTAAACTTTAGCCAGCCTAGTTTAAGCCTACTTCGATATCCATGGTGATCATCTGATACAGTGAAGTACGATTGGAGTACTAAAGTTGCTGGCGCAAACTGGCTAAGCTTTGGTAATAAGCATAACAAAGTATGACGGGCCGAATTATGATTTTATGATGTAGGTGATTCCACGGACTTCTTCGTTGCTAACACGTAAAAGATTTGATATAACGAAGTACTGTCGCTAGTGTAGAACACATTGAAATAATATTTAGGAACTTAGCGACTTGTCACGAAGCGAACACAGGCTTCATGGAAATTCCGAAACCCGTAAGTCTGTACATATCTGATTAATACTGAGCCTTCCTTTCAATAGGAGATCTAAACCCAAGCTAGCTTATGAGCTTGCTTCGTCTTGAAATGATGATGGATGGAGTTAGAATATGATTATGTCGATACCGATCAAACACGCTTAGGCCTACCATTGTTCAATAAATGACCAACTTGACGCATTCAGATTGATAACAAAACGAAACATGCAACGGTTAATTGTCGTTTCGTTATCAACCTGAGATGGCGCTTGTCGAACTAAGTTTTAATGCTTGATATATTTGGCGCTGGAAAACGAGATGGAAGTGACTATAAACTATGCGAGCTTGCCATCTACTTAGAGGCGTGAGCTTTTTCCAAGAGGTCGTTTGAATACCTCTTCACAAAGATTCAATAGATTTGGCAATAGGACCTCGCTCTAATCGATTGTGAGTATGTTTGAAATAATGGAAAGAGTCGGGGACCGTCCCGTAAGTATTGACCGCAGCCGTACAGTAATGCTCCTCATCGCTGTTCCAGTTCAGTGATGCTCTAAACTTAATTGCTTTCAACATTTCAAACCACTTATCGAAGACTCAGAGTGTGGTCCTACTCCCTAGGCGGAGACTAGTGTATACCGAGGAAACGCAGACGGACTGCAGGCTAGAATTTACGGGTCAGCGTGTAGCCCGAGTATGATTCCAGGACCTTTTCTCAGTGAGACCTAGTAACCCCTCACCAGGCCGTCGGGGCCCCGCCCGCCACGGGGGCACCCGGGACCCGACCCATCGTGGCACCGGCGTCCAGAACGTTGGCGTGGTCCCCGAAAAGGAGCCATACGATTCGCGACACACAACTATTAATTCTGAGTGTGCATGGGGTCCGTAATTTCAATTGAGCGTCTTCCCTGTACCACGATACCAGCGATCTTGCTCGCGGGAACGTCCCCGCCCCGAGATGAGGGCTCGGCGCGCCACTGCTTAGTGGAGAATGGGCTAAGGCTTACAAGCCGACACCTGAATGACCTTCCTATTGTCCTTCCATATCAGCGTGTACGGGGTCGAGGAGGGGCTCTCCGCTCGCTAGGCTCCGCGGCCATCCGTCGAACGAGATACCGGCAGGCTCACCTGCCGGGGGTTTGTGGCCCCCGTCTGGGCGGCCTATCCGCTTGTAGGTGTGGACTGCGATTCAGAGGCCGCGAGCCCATCGTCTGTTTCGACCCAACGCGCGGTAGGGTGGTTTCGTACGATCTAATGGTCGGTAATGGGCCGCGGATGGCCCCGCTAGTGCGCAGCAATCGAAAGGGTCATAAGGGATCCAGAGCATTGTTTTGGACCGACGCCCCTCGCGCCCAAGTTCAGATGTAAGACGTGCGGAAGGTGGTTAGATGTAGGCGTCCTCCACGGGCCCGCGCTCCCCAACTGTCGGGCACGCGCCATCGCGACCGAAAGAGGATGCCTATCAGCCCGCCGAAGGGCGCCCGCAGTGCACCGCTTCAGGTGCCACATGTGAGCGGTCCAGTGGGCCGGGGCGCTACTAAGGGCAAACAGTTCCCCCTGCTAATTCGCCGCGCGCGGGCGCCTGGTTTAGTCGCCTGCACAACGTCTCAGTATATGCGTGCGATTCGCACCTCGGCCCCGCCGCTCGCGCGGGGTGGGCCGCCTGCACGGGGGCTGGTGGGCCCGAGCGGGCGCCGGGCCGAGGCCGGTCAGCCCGCCCCGTGCCGCGTGCGGTGGTCCCCGGCCTCCGGCGCACGAGTACCGTGCCGTCCGCCCGGAGGCTAACCCCACCCACGGCGCGCGCGTAGCCCGAGGAGCGCATGGTGCGCGAGGGGCCCCCGCGCGGCGGGGGGACTGATCGCCACCGGGCCGCCGCGGACACGCACGCTCGCGCCTGCCGGGGACAGCGCCCGGAGCCCTCGGCGTCCCACCTCGCCAGCCCGCGGGGGCCAGAAGGGCGGTTCAGCGCGCGGCCACCGGCCGGACCCCCAACCTGCGCCCCCCCCGCCGCTTCCTCGAGCCCCATGCTACGGCGCCCTGGCCGAGGGGTGCACGCCCCCCTATCGGCTCCGCCCCGCCCCGACCGATGAGCGGGCCCCGCCGTGTGCCCACGGGCGCGCGGGCCGGGGCCACGGGCGCGCGAGTGCGCGCCCGGGCGGCCGCTCAATGGGGCGCGGGGGGACCCGGGGGGGACACGCGCCGGAGGCCGCGTCCCTCCCGCGCCGGAACCGCCGCGGCTGGAAGCATACCGCGTCCCGGATGCCCCCCGGCCCGTCCTCGGAGACGGTGGTCCGGTGGGCGAGGAGCCCACCGGCCCCAGCGCCGGGAGATGCCCCGGCGTGCCGCCGGGCGCCGGCCGACGCCGAACGAGGGGCCGGGGGCGGGTGGCCCGGGCGGCGGTGTCCGGCCGGCCGCGCCCCCGCGGTCCACACCCGGGCGAGCCACCGCGCAAGGGCCCACCGGGTGAGCGCGGCGCGGAGGACCGGCCCCGTCACCTCTACGCCCCCGGCCCGCAGGCGCTGACACCCGGCAAGGCCACGCCCCCGGGTGGCCCGAGGACGGCACGGCGCGGGCGGGCCAGGCAGAGATCGTAGAGGAACGGGCCCCGTACCG     
O       ATTCTTAACATCGTCTAGTATAGTCTAGATTTTACCATTACTAATTCATTATTAATTTTACCAGCAATCAACAATGTAACCAAATATTTCTTGTACTTTAAATAGTGATATCGATGAGCTCTTAAGTCAATCATAAAATAATAATACGAAAACAAAATATAATAATATTATATATCTAACGTTCAATGTTAAGTTATATTTTTTTCATTTAAACTTGATCATTTAGAATGATAAAAGTAAATTTTTTATAGAAAATAAATCTACCACATTAGTAGAGAAGTGATATAAGATTACCCTAAATTCAAATTCCCCTTTACTGTATTAATCTAACATGATTACAGTATAATTGCAGCCGTTGCTCAAAATATCTATTTTGTGTAACTCAATAAAATCTATATATCAAATCATTGAATTGTTATACGTAAGTAATATATTGATTGTATATATTAGTCTAGATTGTGATATATTTAAAGTATTGTGCAATAATGACCCCTCTATTGAATTAAAAAATAATTTATAACTTTTACTTATTTAACAAATTCAATATACAGCTATTAAATATAATCATTTATAAAAATCGATAAAGAATCTTTATTACGTTATTATTAGATATAGAAATCAAATATTACTGGTCCTAAGTGAAAGATTATAATAAATAATTATTAATATTTTAATTTTTATAAAGCAATATGTATTATAATGATATATTCTAATAAACTCAATTATCTAAAGAATGACAAATGGATATATAAATATAAAAAATAAATATAATGATTAAGTGAATATTGATAGCTATTGAAAGTATATACGTACACCTCTTTTTTTTATTGACATAAAATTAATTTTATTCTTCTTACATTATACATAATTAATTTGTAGTTATGAGCCTTTAGTCTAATATAAATAGTATATATGGAAAGTAACCTTTAAATTTATTTACTTTAATACTTTTGTTATAGATTTAATAAAAATAATTTATTCTCTTAAATTTATATTAAAGACCAGTCAATTATAATTATGGGACGTCAATAATAATCATGTGTAGTCATTTCAGGTTTTTATCTTGCGATACGAACTTCAATTCGTGTGCACCTCACTTTATACTTAAGCCAGCCGAGTTCGAGCCTACTTTGATATTCACGGAAATCATCTGATACAATGAAGTACGATTGGAGTACTATAGTTGCTGGCGCAAACTGCCTAAGCTTTGGTAATAAGTATAACAAAGTATGACGGGCCGAATTGTGATTTTATGACGTAGGTGATTCCACGGACTACTTCGTTGCTAACACGTAAAAGGTTTGATATAACGAAGCACTGTTGCTAGTGTAAAACACACTGAAATAATGTTTGGGAGCTTAAAGATTTGTCACGAAGTTGACACAGGCTTCATGGAAATTCTGAACACCGTAAGTCTGTGTATAGTTGCTTAATACTAAGCCTTCCTTTAAATAAGAGATCTAAACCCAAGCTAGCTTATGAGCTTGCTTCGTTTTGAAATGATAGGGGATGGAGTTAGAATCTGATTATGTCGATACCAATCAAACACACTTAGGCCTACCATTGTTCAATAAATGACTAACTTGACCTGTTCAGATTGATAATAAAACGAAACATGCAACGATTAACTGTCGTTTCGTTATCAATCTGAGGTGGTGCTCGTCGAACTAAGTTTTAATGCTTGACAGATCTGGCGCTGGAAAACGAGATGGAAGCGACTATAAACTATGCGAGCTTGCCATCCACTTAGAGGCGTGAGCTTTTTCCAAGAGGTTGCTTGAGTAGCTCTTCACAAAGATTCAATAAATTTGGTAATGGGACCTTGCTCTAATCGATTGTGAGCACGTTTGAAATAATGGGAAGAGTCGGGGACTGTCCCGTAAGTATTGGCCGCAGTCGTGCTGTAATGCTCCTCATCGCTGTTCCAGTTCAGTGATGCTCTAAACCTAATGGCTTTCAACATTTCAATCCCCTTATGGAAGATTCAGCATGTGGTCTTACTCCCTAGGCCGAGACTAGGGTATACCGAGGAATCCCAGACGGACTGCAGGCTAGAATTTACGGGTCAGCCTGTAGCCCGAGTGTCATTCCAGCGCCTTTTCTCGGTGAGACCTAGTAACCCCGCACCGGGCCGTCGGGTCCCCGCCCGTCACGGGGGCACCCGGGCCCCGACCCGCCGTGGCGCCGTCGTCCAGAACGTTGGCGTGGTCCCCGAGAAGGAGCCATACGATTGACGACACACGACTCTAAATCCGGAGTGCGAATGGGGTACGTAATTTTAACTGAGCGTCTTCCCTTTACCACGATACCAACGCTCTTGCTCGCAGGAACGTCCCCGCACCGAGATGATGGCTCGGCGCCCCACTGCTTAGTGGAGAATGGGCTAAGCCTTACAAGCCTACATTTGAATGTCCTTTCTATTGTCTTTCCATCTCAACGAGTACGGGGTCATGGAGGGGCCCTCCGCTCGGTAGGCTCTGCGGCCGTTCATCGAGCGAGATACCGGCAAGCTCACCTGCCGGGGGTTTGTGGCACCCGTCGGGGTGGACTATCCGCTTGTAGGTGTGGACTGCGATTCATAGACCCCGTGGCCATCGTCTGTCTCGCCCCAACGCGCGGTCGGGTGGTTTCGTACGATCTAATGGTCGGTAATGGGCCGCGGATGGCCCCGGTAGTGCGTGGCAATCGAAAAAGTCATGAGGAATCGAGAGCATCGTTTTGGACCGACGCCCCTCGCGGCCAAGTTCAGACGTAAGACGTGCGGAAGGTTGATAGAGGCGGGCGTCCTCCACGGGTCCGCGCTTCCCAACTGTCGGGCACACGCCATCGCGAGCGAAAAACGATGCCTATCAGCCCGCCGGAGGGCGCCCACAGTGCACCGCTCCAGGAGCCGCATGTGGGCTGGCCAGTGGGCCGGGACGCTACTAAGGGCAAACAGTTCCTCCTGCCAAGTCGCCGCGCGCGGGCGCCTGGTTTTGTCGCCTACACAAAGTCTCGGTATATGGGTGCGATTCGCACCTTGGCCCCGCCGCTCGCGCGGCCTGGGCCGCCTCCCCGGGGGCCGGTGGGCCCGCGCGGGCGCCGCGCCTAGGCCGGTCAGCCCGCCCCGTGCCGCGTGCGGGGGTCCCCGGCCTCCGGCGCACGAGTACCGCGCCGTCCGCCCGGAGGCTAATCCCACCCACGGGGCGCGCGTAACCCGAGGAGCGCACGGTGCTGGAGGGGCCCCCGCCCGGCGGGGGTACCGGTCGCCGCCAGGCCGCCGCGGACCCGCGCGCTCGCGCTTCTCGGGGACAGCGCCCCGATCCCTCGACGTCCCCCCTCCCCAGCCCGCGGGGGCCAGAAGGGCGGTGGCGCGGTCGGCCACCGGCCGAACCCCCAACCTCCGCGCCCCCCGCCGCTTCCTCGACCCCCATGCTACGGCGCCCTGGCCGAGGGGTGCACGCCCCCCTATGGGCCCCTCCCCGCCCCGACCGATGAGCGCGCCCCGCCGTGTGCCCGCGGGCGCGCGGTCCGGGGCCGGGGGCGCGCGGGTGCGCGCCCGGGCCGCCGCTCAATGCGGCGCGGGGGGACCGGGGGGGGACAGGCGCCGGAGGCCGCGTGCCTCCCGCGCCAGAACCGCCGCGGCTGGAAGCATACCGCGTCCCGCATGCCCCCCGGCCCGTCCTCGGAGTCGTTGGTGCGATGGGCGTGGGCCCCACCGGCCCCAGCGCCGGGAGATGCCCCGGCGTGCCGCCGGGCGCCGGCCGACGGCGAGCGAGGTGCCGGGGGCGGGTGGCCCGCGCGGCGGTGACCGGCCGGCTGCGCCCCCGCGATCCACACCCGGGCGAGCCACCGCGCAAGGGGCCACCGGGTGAGCGCGGCGCGGGGGACCGGCCCCGTCACCTCTGCCCCCCCGGCCCTCACGCGCTGGCACCCGGCAACGCCACGCCCCCGGGTGCCCCGAGAACGCCACGGCGCGGGCGGGCCAGGGAGAGATCGTATAAGAACGGGCCCCGTGCCG     
N       ATTCTTAACATCGTCTAATATAGTCTAGATTTTACCATTACTAATTCATTATTAATTTTACCAGCAGTCAACAATATAACCAAATATTTCTTGTACTTTAAATAGTGATATCGATGAGCTCTTAAGTCAATCATAAAATAGTAATACGAAAACAAAATATAATAATATTATATATCTAACGTTCAATGTTAAGTTATATTTTTTTCATTTAAACTTGATCATTTAGAATAATAAAAGTAAATTTTTTATAGAAAGTAAATCTACCGCATTAATGGAGATATGATATAAGATTACCCTAAATTCAAATGCCCCTTTACTGTATTAATCTAACATGATTACAGTATAATTTCAGCCATTGCTCAAAATATCTATTTTGTGTAACTCAATTAAATCTATATTTCAAATCATTGAATTGTTATACGTAAGTAATATATTGATTATATATATTAGTCTAGATTGTGATATATTTAAAGTATTGTGTAATAATGACCCCTCTAATGAATTAAAAAATAATTTATAGCTTTTACTTATTTAACAAATTCAATATACAGCTATTAAATATAATTATTTATAAAAATCGATAAAGAATCTTTATTACGTTATTATTAGATATAGAAATCAAATATTACTGGTCCTAAGTGAAAGATTATAATAAATAATTATTAATATTTTAATTTTTATAAAGCAATATGTATTATAATGATATATTCTAATAAACTCAATTATCTAAAGAATGACGAATGGATATATAAATATAAAAAATAAATATAATGATTAAGTAAATATTAATAGCTATTGAAAGTATATACGTACACCTCATTTTTTTATTGACATAAAATTAATTTTATTCTTCTTACATTATACATAATTAATTTGTAGTTATAAGCCTTTAGTCTAATATAAATAGTATATATGGAAAATGACCTTTAAATTTATTTACTTTAATACTTTTGTTATGAATTTAATAAAAATAATTTCTTCTTTTAAATTTATGTTAAAGACTAGTCAATTATAATTATGGAACGTCAATAATAATCATGTGTAGTCATTTCGGGTTTTTGTCTTGCGATTCGAACTTCAAGGCGTGTGCGCCTCACTTTATACTTGAGCCAGTCGAGTTTGAGCCTACTTCGATACTCACGGTGATCATCTGATACAGTGAAGTACGACTGGAGTACTAAAGTTGCTGGCGCAAACTGACTAAGCTTTGGTAATAAGCATAACAAAGTATGACGGGCCGAATTGTGAACTTACGATGTAGGTGATTCCACGAACTACTACGTTGCTAACACATAAAAGATTTGATATAACGAAGTACTGTCGCTAGTGTATAACACACTGAAATAATATTTGGGACCTTAGTGACTTGTCACGGAGAGAACACAGGCTTCATGGAAATTCTGAACACCGTAAGTCTGTATATAGTTGATTAACACTAAGCCTTCCTTTCAATAAGAAATCTAAACCCAAGCTAGCTCATGAGCTTGCTTCGCATTGAGATGATGAGGGATGGAGTTAGAATCTGATTATGTCGATACCAATCAAACACGCTTTAGCCTACCATTGTTAAATAAATGACTAACTTGACCTATTCAGATCGATAATAAAACGAAACATGCAACGATTAATTGTCGATTCGTTATCAACCTGAGGTGGCGCTCGTCGAACTAAGTTTTAATGCTTGACCTATCTGGCGCTGAAAAACGAGATGGAAGCGACTATAAACTTTGCGAGCTTGCCATCCACTTAGAGGCATGAGTTTTTTCCAAGAGGTCGCTTGAGTACCTTTCTATAAAGATTCAATAGATTTGGTAATGGGACCTCGCTCTATTCGATTGTGAGCACGTTTGAAATAATGGGAAGAGTCGGGGACAGACACGTAAGTATTGGCCGCAATCGTGCGGTAATGCTCCTCATCGCTGTTCCAGTTCGATGATGCTCCAAACTTAATCGCTTTCAACATTTCAAACCCTTTATCGAAGACTCAGGATGTGGTCTTACTCCCTAGGCCGAGACTAGGGTGGGCCGAGGAAACGAAGACGGACTGCAGGCTAAAATTTGCGGGTCAGCGTGTAGCCCGAGTGTCATTCCAGCACATATTCTCGGTGAGAGCTAGTAACCCCTCACCCGGCCGTCGAGACCCCGCCCGCCACGGGGGCACCCGGGACTCGACCCACAGTGGCTCCATCGTCTAGAACGTTGGCGTAGTCCCCGAAAAGGAGCCATACGCTTCACGACACACGACTGTAAATCCCGAGTGGGGATGGGGTTCGTAGTTTCAACTGAGCGTCTTCCCTTTACCACGATACCAACGTTCTTACTCGCAGGAACGCCCCCGCTCCGAAATGAAGGCTCGGCGCTCCACTGCTTAGTGGAGAATGGGCTAAGCCTTACAAGCCAACATCTGAATGACCTTCCTATTGTCATTCCATCTCAACGAGTACGGGGTCATGGAGGGGCTCTCCGCCTGGTGAGCCCTGCGGCCATCCATCGAGCGAGATACCGGCAGGCTCACCTGCCGGGGGTTTGTGGCCCCCGTCAGGGCGGACTATCCGCTTGTAGGTGTGGACTGCTATTTAAAGACCTCACGACCACCGTATGTTTCGGCCCAACGCGCGGCTGGGTGGTTCCGTACGATCTAATGGTCAGTAATGGGCCGCGGATGGCCCCGTCAGTGCGTGGCAATCGAAAAGGTCATAAGGGATCCAGAGTATCGTTTTGGACCGACACCCCTCGCGCCCAAGTTCAGATGTAAGACGTGCGGAAGGTGGCTAGAGGTAGGCGTCCTCCACGGGCCCGCGCCACCCGACTGTCGGGCACGCGCCATCGCTAGCGAAAGAGGATGCCAATCAGCCCGCCGTAGAGTGCCCGCAGTGTACCGCTCCAGGGGCCGCAAGTGCGCGGTCCAGTGGGCCGGGACGCTACTAAGGGCCAACAGTTCCTCCTGCCAACTCGCCGCGCACGTGCGCCTGGTTTAGTCGCCTGCACAATGTCTCGGTATATGCGTGCGACTCGCAGCTCGGCCCCACCCCTCGCGCGGCGTGGGGCGCCTCCTCGCGGGCCGGTGGGCCCGGGCGGGCGCCGCGCCGAGGCCGTTCAGCCTGCCCCGTGCCGGGTGCGGCGGTCCCCGGCGTCCCGCGAACGAGTACCGGGCTGTCCGCCCGGATGCTAACCCCACCCTCGCAGCGCGCGTAGCCCGAGGAGCGCAAGGTGCAGGAGGGGCCCCCGCCCGGCGGGGGGACTGTTCGCCACCGGGCCGCCGCGGACCCGCGCGCTCGCGCCTGCCGGGGACAGCGCCCGGCCCCCTCGAGGTCCCTCCTCCCCAGCCCGCGGCGGCCAGAAGGGCGGTATAGCGGTGGGCCACCGGCCACACCCCCAACCTCCGCGCCCCCCGCTGCTTCCTCGGACCCCATGCCACGGCCGCCTGGCCGAGGGGTGCACGCCCCCCTATCGGCCCCGCCCCGCGCCGACCCATGAGCGGGCCCCGCCGTGTGCCCGCGGGCGCGCGAGCCGGGGCCGCGGGTGCGCGGGTGCGCCCCCGGGCGGCCGCTCAATGGGGCGCGGGGGGACCGGGCGGGGACAGGCGCCGGAGTCCGCGTCCCTCCCGCGCCGGAACCGCCGCGGCTGGAAGCATGCCGCGTCCCGAATGCCCCCCGGCCCGTCCTGGGAGCCGGTGGTCCGGTGGGCGCGGCGCCCACCGGCCTCACCGCCGGGAGATGCCCCGGCGTGCCGCCGGGCGCCGGCCGACGGCGAGCGAGGGGCCGGGGGCGTGTGGCCCGCGCGGCGGTGCCAGGCCGGCTGCCCCCCCGCGGTCCACACCCGGGCGAGCCACCGCGCAAGGAGCCACCCGGTCAGCGCGGCGCGGGGGACCGGCCCCGTCACCTCTGCTCCCCCGGCCCCCACGCGCTGGCACCCGGCAACGCCACGCCCCCGGGTGTCCCGAGAACGCCACTCTGCGGGCGGGCCAGGGAGAGATCGGAGAGGAACGAGCCCCGTGCCG     
M       ATTCTTAACATCGTCTAGTATAATCTAGATTTTACCATTACTAATTCATTATTAAATTTACCAGCAATCAACAATATAGCCAAATATTTCTTGTACTTTAAATAGTGATATCGATGAACTCTTAAGTCAATCATAAAATAATAATACGAAAACAAAATATAATAATGTTGTATATCTAACGTTCAATGTTAAGTAATATTTTTTTCATTTAAACTTGATCATTAAGAATTATAAAAGTAAATTTTTTATAGAAAATAAATCTACCACATTAATAGAGATATGATATAAAATTAACCTAAATTCAAATACCCCTTTACTGTATTAATCTAACATGATTACAGTATAATTACAGCCTTTGCTCAAAATATCTATTTTGTGTAACTCAATTAAATCTATATTTCAAATCATTGAATTGTTATACGTAAGTAATATATTGATTATATATATTAGTCTAGATTGTGATATATTTAAAGTATTGTGTAATAATGGCCCCTCTATTGAATTAAAAAATAATTTATAACTTTTACTTATTTGACAAATTTAATATACAGCTATTAAATATAATTATTTATAAAAATCGATAAAGAATCTTTATTACGTTATTATTAGATATAGAAATCAAATATTACTGGTCCTAAGTGAAAGATTATAATAAATAATTATTAATATTTTAATTTTTATAAAGCAATATGTATTATAATGATATATTCTAATAAACTCAATTATCTAAAGAATGACAAATAGATATATAAATATAAAAAATGAATATAAAGATTAAGTGAATAATAATAGCTATTGAAAGTATATACGTACACCTCTTTTTTTTATTGACATAAAATTAATTTTATTCTTCTTACATTATACATAATTAATTTGTAGTTATAAGCCTTTAGTCTAATATAAATAGTATATATGGAAAATAACCTTTAAATTTATTTACTTTAATACTTTTGTTATAAATTTAATAAAAATAATTTATTCTTTTAAATTTATATTAAAGACTAGTCAAATATAATTATGGAACGTCAATAATAATCATGTGTAGTCATTTCGGGTTTTTGTCTTGCCGTTCGAACTTCTAAGCGTGTGCGCCTCACTTTATACTTCAGCCAGCCGAGATTAAGCCTACTTCGATATTCAAGGTAATCATCTGATACAATGAAGTACGATTGGAGTTCTAGAGTTGCTGGCGCAAACTGTCTAAGCTTTGGTAATAAGGATAACAAAGTATGACGGGCCGAATTCTGATTTTAGGATGTAGGTGACTCCAAGGACTACTTCGTTGCTAACACGTAAAAGATTTGAGATAACGAAGTACTGTTACTAGCGTAAAACACACTGAAATAATTTTTCGGATCTTAGCAACTTATCACGGAGTGGACACAGGCTTCATGGAAATTCAGAATGCCGTAAGTCTGTATATAGTTGATTAACACTAGGCCTTCCTTTGAAGAAGAGATCTAAACCCAAGCTAGCTCATGAGCTTGCTTCGCCTTAAGATGATGAGGGGTGGAGTTAGAATACTAGTATGTCGATACCGATCAAACACGATTGGGCTTACCATTGTTCAATAAATGACCAACTTGACCTGTTCAGATTGATAACAAAACGAAACATGCAACGATTAATTGTCGTTTCGTTATCAACCTGAGGTGGCGCTTGTCGAACTAAGTTTTAATGCTTGACCAATTTGGCACTGGAAAACGAGATGGAAGCGACTATAAACTATGCGAGCTTGCCATCTACTTAGAGGCGTAAGCTTTTTCCAAGAGGTCGCTTAAGTACCTCTTTACAAAGGTTCAATAAATTTGGCAATCGGACCTCGCTCTAATCGATAGTGAGCATGTTTGAAATAATGGGAAGAGTCGGGGACTGTCCCGTAAGTATTGGCCGCAGTCGTGCGGTAATGCTCCTCATCGCTGTTCCAGTTCAATGATGCTCTAAACCGAATTGCTTTCAACATTTCAAACCCCTTATCGATGATTCAGGATGTGTCCTTACTCCCTAGTCTGAGACTAGGGTACGCCGAGGAATCGCAGGCGGACTGCAGGCTAGAATTTTCGGGTTAGCATGTAGCCCGAGTGTTATTCCAGCACCTTTTCTCGGTGAGAGTTAGTAACTCCTCCCCGGGCCGTCGGGGCCCCGCCCGACACGGGGGCACCCGGGGCCCGACCCACTGTGGCGCCATCGTCAGGAACGTTGGCGTGGTCCCCGAAAAGGGGCCATACGGTTAGCGACACACGACTATTAATCCTGAGTGTGAGTGCGGTTCGTATGTTCAACTGAGCGTCTTCCCTTTACCACGATACCAACGCCCTTAGGCGCAGGAACGCCCGCGCCCCGAGATGAAGGCTCGGCGCGCCACTGCTTAGTGGAAAATGGGCTAAGGCTTACAAGCCAACATGTGAATGGCCTTCCTATTGTCGTTCCATCTCAACGAGTACGGGGTCATGGAGGGGCTCTCCGCTCGGTAGGGTCGGCGGCCACCCATCGAGCGAGATACCGGCAGGCTCACGTGCCGGGGGTTTGTGGCGCCCGTCAGGGCGGACTATCCGCTTGCAGGTGTGGACTGCAATTCATAGACCTCGGGGCCACCGTCTGTGTCGACCCAACGCGCGGTTGGGCGGTTCCGTACGATCTAATGGTCGGTAATGGGCCGCGGATGGCCCCGATAGTGCGCGGCGATCGAAATAGTCATAAGGGATCCAGAGCATCGTTTTGGACCGACCCCCCTCGCGGCCAAGTTCAGATGTAAGACGTGCGGAAGGTAGATAGAAGGAGGCGTCCTCCACGGGCCCGCGCTGCCCAACTGTCAGGCACGCGCCATCGCGAACGAAAGAAGATGCCGATCAGCCCGCCGCAGAGCGCCCGCAGTGCACCGCTTCAGGGGCCGCAGCTGGGCCGGCCAGTGGGCCGGGACGCTACTAAGGGCTAACAGTTCCTCCTGCCAGGTCGCCGCGCCCGGGCGCCTGGTTTGGTCGCCTACACAAAGTCTCGGTATATGCCTGCGATTCGCACCTCGGCCCCGCCCCTCGCGCGGCCTGGGCCGCCTGCCGGGGGGCCGGTGGGCCCGCGCGGGCGCCGCGCCGAGGCCGGTCAGCCCTCCCCGTGCCGCGTGCGGGGGTCCCCGGCGTCCCGCGGACGGGTACCGAGCCGTCCGCCCGCAGGCTAACCGCACCCCCGCGGCGCGTGTAGCCCGAGGAGCGCAGGGTACAGGAGGGGCCCCCGGCCGGCGGGGGAACGGGTCGCCACCCGGCCGCCGCGGACGCGCGCGCTCGCGCCTCTCGGGGACAGCGCCCGGATCCCTCGACGTCCCTCCTCGCCAGCCGGCGGGGGCCAGAAGGGCGGTGCGGCGCGCGCCCACCGGCCGCACCCCCAACCTGCGCGCCCCCCGCCGCTTCCTCGAGCCCCATCCCACGGCGACCTGGCCCAGGGGTGCACGCCCCCCTATCGGCCCCTCCCCGCGCCGACCCATGAACGGGCCCCGCCGTGTGCCCGCGGGCGCGCGGGCCGGGGCCGCGGGCGCGCGGGTGCCCCCCCGGGCTGTCGCTCAATGGGGCGCGGGGGGACCAGAGGGGGACAGGCGCCGGAGGCCGCGTTCCTCCCGCGCCAGAACCGCCGCGGCTGGAAGCATGCCGCGTCCCGAATGCCCCCCGGCTCGTCCTCGGAGTCGGTGGTCCGATGGGCGCGGCGCCCACCGGCCCCAGCGCCGGGAGATGCCCCGGCGTGCCGCCGGGCGCCGCCCGACGGCGAGCGAGGGGCCGGGGGCGCGTGGCCCGCGCGGCGGTGCCAGGCCGGCCGCGCCGCCGCGATCCACACCCGGGCGAGCCACCGCGCAAGGGGCCACCCGGTGAGCGCGGCGCGGGGGACCGCCCCCGTCACCTCTGCTCCCCCGGCCCACAAGCGCTGGCACCCGGCAAGGCCACGCCCCCGGGTGCCCCGAGAACGCCACGGCGCGGGCGGGCCAGGCAGAGTTCGCAGAGGAACGGGCCCCTTGCCT     
L       ATTCTTAACATCGTCTAATATAATCTAGATTTTACCATTACTAATTCGTTATTAATTTTACCAGCAATCAACAATATAGCCAAATATTTCTTGTACTTTAAATAGTGATATCGATGAGCTCTTAAGTCAATCATAAAATAATAATACGAAAACAAAATATAATAATATTATATATCTAACGTTAAATGTTAAGTCATATGTTTTTCATTTAAACTTGGTCATTTAGAATAATAAAAGTAAATTTTTTATAGAAAATAAATCTACCACATTACTGGAGATATGATATAAAATTACCCTAAATTCAATTGCCCCTTTACTGTATTAATCTAACATGATTACAGTATAATTACAGCCATTGCTCAAAATATCTATTTTGTGTAACTCAATTAAGTCTATATTTCAAATCATTGAATTGTTATACGTAAGTAATATATTGATTATATATATTAGTCTAGATTGTGATATATTTAAAGTATTGTGTAATAATGACCCCTCTATTGAATTAGAAGATAATTTATAACTTTTGCTTGTTTAACAAATTCAATATACAGCTATTAAATATAATTATTTATAAAAATCGATAAAGAATCTTTATTACGTTATTATTAGATATAGAAATCAAATATTACTGGTCCTAAGTGAAAGATTATCATAAATAATTATTAATATTTTAATTTTTATAAAGCAATATGTATTATAATGATATATTCTAATAAACTCAATTATCTAAAGAATGACAAATGGATATATAAATATAAAAAATAAATATAAAGATTAAGTGAATAATAATAGCTATTGAAAGTATATACGTACACCTCTTTTTTTTATTGACATAAAATTAATTTTATTCTTCTTACATTATACATAATTAATTTGTAGTTATAAGCCTTTAGTCTAATATAAATAGTATATATGGAAAATAACCTTTAAATTTATTTACTTTAATACTTTTGTTATGAATTTAATAAAAATAATTTATTCTTTTAAATTTATATTAAAGACCAGTCAAGTATAATTATGGGGCGTCAATACCAATCAGGTGTAGTCATTTCGGGTGTTTATCTTGCTATACGAACTTCAAGGCGTGTGTGCCTCACTTTAAACTTTAGCCAGTCGAGCTTAAGCCTACTTTGATATTCACGGTGATCATCTGATACAGTGAAGTACGATTGGAGTTCTAAAATCGCTGGCGCAAACTGGCTAAGCTTTGGTAATAAGTATAACAAAGTATGACGGGCAGAATTGTGAGTTTAAGATGTAGGTGACTCCACGGACTACTTAGTTGCTAACACGTAAAAGATTTGACATAACGAAGTACTGTTGCTAGTGTAGAACACATTGAAATCATCTTTAGGAGCTTAGCGATTTGCCACGGAGTAAACACAAGCTTCATGGAAATTCTGAAAGCCGTAAGTCTGTATATAGTTGATTAATACTAGGCTTTCCTTTAAATAAGAGATATAAACTCGAGCTAGCTCCTGAGCTTGCTTCGTTTTGAGATGATGAGCGATGGAGTTAGAATATGATTATGTCGATACCAATCAAACACGCTTAGGCTTACCATTGTTCAATAAATGACTAACTTGACCTATTCAGATTGATAATGAAACGAAACATGCAACGATTAATTGTCGTTCCGTTATCAACCTGAGGTGGCGCTTGTCGAACTAAGTTTTAATGCTTGACCAATTTGGCACTGGAAAACGAGATGGAAGCGACTATAAACTATGCGAGCTTGCCATCCACTTAGAGGCATGAGCTTTTTCCAAGAGGTCGCTTGACTACCTCTGGATAAAGATTCAACAAATTTGGCAATTGGACCTCGCTCTAATCGATTGTGAGCATGTTTGAAATAATGGAAAGAGTCGGGGACCGACCCGTAAGTATTGGCCGCAGTCGTGCAGTACTGCTCCTCATCGCTGTTCCAGTTCAGTGATGCTCTAAACATAATTGCTTTCAACATTTCAACCCCATTATCGAAGATTCAGAGTGTGGCCTTACTCCCTAGGCCGAGACTTGGGTATGCCGAGGAATCGCAGGCGGACTGCAGGCTAGAAGTTACGGGTCAGCGTGTAGCCCGAGTGTCAATTCAGCACCTTTTCTCAGTGAAATCTAGTAACCCCTCGCCAGGCCGTCGGGGCCCCGCCCGCCACGGGGGCACCCGGGACCCGACCCATCGTGGCCCCGGCGTCTAGAACGTTGGCGTGGTCCCCGAAAAGGAGCCATACGATTGGCGACACACGACTCTTAATCCCGAGTGTGGGTGGGGTTCGTGGTCTCAATTGAGCGTCTTCCCTTTACCACGATACCAACGCTCTTGCCCGCGGGAACGTCACCGCCCCGAGATGAAGGCTCGGAGCTCCACTGCTTAGTGGATAATGGGCTAAGTCTTACAAACCAACATTTGAATGGCTTTTCTATTGTCGTTCCATCTCTACGAGTACGGGGTCGCGGAGGGGCCCTCCGCCCGGTGGGCGCTGCGGCCATCCATGGAGCGAGATACCAGCAGGCTCACCTACCGGGGGTTTGCGGCCCCCGTCAGGGTGGACTATCCGCTTGTAGGTGTGGACTGCTATTCGTAGACCTCGTGGCCACCGTTTGTCTCGTCCCAACGCGCGGTTGGGCGGTTCCGTACGATCTAATGGTCGGTAATGGGCCGCGGATGGCCCCGCGAGTGCGCGGCAATCGAAAAAGTCATAAGGAATCCAGAGCATCGTCTTGGACCGACGCCCCTCGCAGCCAAGTTCAGACGTAAGACGTGCGGAAGGTGGCTAGAAGCAGGCGTCCTCCACGGGCCCGCGCTGCGCGACTGTCGGGCACGCGCCATCGCGAGCGAAAGAGGATGCCTATCAGCCCGCCGAAGAGGGCCCGCAGTGCACCGCTGAAAGAGCCGCAAGTGAGCCGGCCAGTGGGCCGGGACGCTATTAAGGGCTAACAGTTCCTCCTGCCGAGTCGCCGCGCACGGGCGCCTGGTTTAGTTGCCTGCACAAGGTCTCGGTATATGTGTGCGATTCGCACCTCGGCCCCGCCTCTCGCGTGGCGTGGGCCGCCTCCCCGGGGGCCGGTGGGCCCGCGCGGGCGCCGCGCCGAGGCCGTTCAGGCCGCCCCGTGCCGCGTGCGGAGGTCCCCGGCCTCCCGCGCACGAGTACCGCGCTGTCCGCGCGGAGGCTAACCCCACCCGCGCGGCGCGGGTAACCCGAGCAGCGCAAGGTGCAGGAGGGGCCCCCGCCCGGCGGGGGGACCGGTCGCCACCGGGCCGCCGCGGACGCGCGCGCTCGCGCCTCGCGGGGACAGCGCCCAGGTCCCTCGCCGTCCCGCCTCGCCAGCCCGCGGGGGCCAGAAGGGCGGTGGGGCGCCTGACCACCGGCCCCACCCCCAACCTCCGCGCCCCCGGGCGCTTGCTCGGTCCCCATGCGACGCCGGCCTGGCCCAGGGGTGCACGCCCCCCTATCGGCCCCGCCCCGCGCCGACCCATGAACGGGCCCCGCCGTGTGCCCGCGGGCGCGCGGTCCGGGGCCGCGGGGGCGCGAGTGCACCCCCGGGCCGTCGCTCAATGGGGCGCGGGGGGACCGGTAGGGGACAGACGCCGGAGGCCGCGTCCCTCCCCCGTCGGAACCGCCGCGGCTGGAAGCATGCCGCGTCCCGTATGCCCCCCGGCCCGTCCTCGGAGTCGGTGGTACGGTGGGCGGGGGGCCCACCGGCCACAGCGCCGGGAGATGCCCCGGCGTGCCGCCGGGCGCCGCCCGACGACGACCGAGGGGCCGGGGGCGCGTGGCCCGGGCGGCGGTGCCGGGCCGGCCGCGCCCCCGCGGTCCACACCCGGGCGAGCCACCGCGCAAGGCCCCACCAGGTGAGCGCGGCGAGGCGGACCGGCCCGGTCACCTCTGCCCCCCCGGCCCCCAGGCGCTGACACCCGGCAAGGCCACGCCCCCGGGTGCCCCGAGGACGGCACGGGGCGGGCGGGCCAGGGAGAGGTCGCATAAGAACGGGCCCCAGGCCG     
K       ATTCTTAGCATCGTCTAGTATAGTCTAAATTTTACCATTACTAATTCATTATTAATTTTACCAGCAATCAACAATATAACCAAATATTTCTTGTACTTTAAATAGTGATATCGATGAACTCTTAAGTCAATCATAAAAGAATAATACGAAAACAAAATATAATAATGTTATATATCTAACGTTCAATGTTAAGTCATATTTTTTTCATTTAAACTTGATCATTTAGAATAATAAAAGTAAATTTTTTATAGAAAATAAATCTAACACATTAGTAGAGATATGATATAAAATTACCCTAAATTCAAATTCCCCTTTACTGTATTAATCTAACATGATTACAGTATAATTACAGCCATTGCTCAAAATATCTATTTTGTGTAACTCAATTAAATCTATATTTCAAATCATTGAATTGTTATACGTAAGTAATATATTGATTATATATATTAGTCTAGATTGTGATATATTTAAAGTATTGTGTAATAATGACCCCTCTATTGAATTAAAAAATGATTTATAGCTTTTACTTATTTAACAAATTCAATATACAGCTATTAAATATGATTATTTATAAAAATCGATAAAGAATCTTTATTACGTTATTAATAGATATAGAAATCAAATATTACTGGTCCTAAGTGAAAGATTATAATAAATAATTATTAATATTTTAATTTTTATAAAGCAATATGTATTATAATGATATATTCTAATAAACTCAATTGTCTAAAGAATGACAAATAGATATATAAATATAAAAAATTAATATAAAGATTAAGTAAATATTAATAGCTATTGAAAGTATATACGTACACCTCTTTTTTTTATTGACATAAAATTAATTTTATTCTTCTTACATTATACATAATTAATTTGTAGTTATAAGCCTTTAGTCTAATATAAATAGTATATATGGAAAATAACCTTTAAATTTATTTACTTTAATACTTTTGTTATAAATTTAGTAAAAATAATTTATTCTATTAAATTTATATTAGAGACCAGTCAAGTATAATTATGGGACGTCAATAATAATCATGTGTAGTCATTTCAGGTTTTTGTCTTGCTTTCCGAACTTCAAGGCGCGTGCGCCTCACTTTAAACTTCAGCCAGTCGAGTTTAAGCCTACTTTGATATTCACGGTAATCAGCTGATACACTGAAGTACGATTGGAGTACTACAGTTGCTGGCGCAAACTGACTAAGCTTTGGTAATAAGTATAACAAAGTATGACGGGCCGAACTGTGACCTTACGATGTAGGTGACTTCACGGACTGCTTCGTTGCTAACACGTAAAAGATTTGACATAACGAAGTACTGTCGCTAGTGTAGAACACACTGAAATCATATTTAGGAACTTAACGACTTTTCACGAAGTGGAAACAGGCTTCATGGAAATTCCGAAAACCGTAAGTCTGTTTATAGTTGATTAATACTTGGCCTTCCTTTCAATAGGAGATCTAAACCCAAGCTAGCTCATGATCTTGCTTCGTCTTGAAATGATGAGGGCTGGAGTTAGAATACGATTATGTCGATACCAATCAAACACGTTTGGGCTTACCATTGTTTAATAAATGACTAACTTGACCTGTTCAGATTGATAATAAAACGAAACATGCAACGATTAATTGTCGTTTCGTTATCAACCTGAGATGGCGCTTGTCGAACTAAGCTTTAATGCTTGACTGATTTAGCGCTGGAAGACGAGATGGAAGCGACTATCAACTGTGCGAGCTTGCCATCAACTTAGAGGCTTGAGCTTTTTCCAAGAGGTCGCTTGAGTACCTCTACACAAAGATTCAATAGATTTGGCAATGGGACCTAGCTCTAATCGATCGTGAGTATGTTTGAAATAATGGGAAGAGTCGGGGACCGGCCCGTAAGTATTGGCCGCAGTCGTGCAGTAATGCTCCTCATCGCTGTTACAGTTCAGTGATGCTCTAAACCTAATTGCTTTCAACATTTCAAACCCCTCATCGAAGATTCAGAATGTGGTCTTACTCCCTAGGCCGAGACTAGGGTATGCCGAGGAATCGCAGGTGGGCTGCAGGCTAGAATTTACGGGTCAGCATGTAGCTCGAGTGTCATTCCAGCACCTTTTCTCGGTGAGACCTAGTAACCCCGCACCGGGCCGTCGGGGCCCCGCCCGCCACGGGGGCACCCGGGCCCCGACCCACTGTGGCGCCGTCGTCCAGAAAGTTGGCGTGGTCCCCGAAAAGGAGCCATACGATTCTCGACACACGGCTGTGAATCCCGAGTGTGAGTGAGGTTCGTCACTTTAGGTGAGCATCTTCCTTCTACCACGATACCAACGCTCTTGTTCGCGAGAACGCCACCGCCTCGAGGTGAAGGCTCGGGGCCCCACTGCTTAGCGGAAAATGGGCTAAGTCTTACAAACCTACATCTGAATGGCCTTCCTATTGTCATTCCATCTCAACGAGTACGGGGTCATGGAGGGGCGCTCCGCCCGGTGCGCTCTGCGGCCAGCCATCGAGCGAGATACCGGCAGGCTCACCTGCCGGGAGTTTGTGGCCCCCGTCCGGGCGGACTATCCGCTTGTAGGTGTGGGCTGCCGTTCAAAGAACACGTGGTCACCGTTTGTTTCGGCCCAACGCGCGGGTGGGCGGTTCCGTACGATCTAATGGTCGGTAATGGGCCGCGGATGGCCCCGTAAGTGCGGGGCAATCGAAAAGCTCATAAGGAATCCAGAGCATCGTTTTGGACCGACGCCCCTCGCGGCCAAGTTCAGATATAAGACGTGCGGAAGGTAGCTAGAGGGCGGCGTCCTCCACGGGCCCGCGCTGCCCAACTGTCAGGCACGCGCCATCGCAAACGAAAGAGAATGCCGATCAGCCCGACGTAGGGTGCCCGCAGTGCACCGCTTCAGGGGCCGCATCTGGGCGGACCAGTGGGCCGGGACGCTACCAAGGGCTAACAGTTCCCCCTGCCATGTCGCCGCGCACGGGCGCCTGGTTTAGTCGCCAGCACAAGGTCTCGGTATATGAATGCGATTCGCACCTCGGCCCCGCCGCTCGCGCGGCCTGGGCCGCCTTCCCGGGGGCTGGTGGGCCCGCGCGGGCACCGCGCCGAGGCCGGTCAGCCCGCCCCGTGCCGCGTGCGGCGGTCCCCGGCGTCCCGCGGACGGGTAACGCGCCGTCCGCCCGGAAGCTAATCCCACCCACGCGGCGCGGGTAGCCCGAGGAGCGCAGGGTGCGGGAGGGGCCCCCGCCCGGCGGGGGAACCGGTCGCCACCAGGCCGCCGCGGACCGGCGCGCTCGCGCCTGGCGGGGACAGCGCCCGGACCCCTCGAGGTCCCCCCTCGCCAGCCCGCGGGGGCCAGAAGGGCGGTGCCGCGCTGGGCCACCCGCCGCACCCCCAACCTCCGCGCCCCCCGGCGCTTCCTCGGGCCCCATACCACGGCGGCCTGGCCGACGGGTTCACGCCCCCCTATCGGCCCCACCCCGCGCCGACCCATGAGCGAGCCCCGCCGTGTGCCCGCGGGCGCGCGTGCCGGGGCCGAGGGCGCGGGGGTGCGCCCCCGGGCCGCCGCTCAATGCGGCGCGGGGGGACCGGCGGGGGACAGGCGCCGGAGGCCGCGTCCCTCCCGCGCCAGAACCGCCGCGGCTGGAAGCATACCGCGTACCGTATGCCCCCCGGCGCGTCCTCGGAGGCGATGGTACGATGGGCGCGGCGCCCACCGGCCCCAGCGCCGGGAGATGCCCCGGCGTGCCGCCGGGCGCCGCCCGACGGCGAGCGAGGTGCCGGGGGCGGGTGGCCCGGGCGCCGGTGCCACGCCGGCTACGCCCCCGCGATCCACACCCGGGCGAGCCACCGCGCAAGGGGGCACCGGGTGAGCGCGGCGCGGAGGACCGGCCCGGTCACCTCTGCGCCCCCGGCCCACAAGCGCTGACACCCGGCAAAGCCACGCCCCCGGGTGCCCCGAGGACGCCACAGGGCGGGCGGGCCAGGGAGAGTTCGCAGAGGAACGGGCCCCATCCCG     
J       ATTCTTAGCATCGTCTAGTATAGTCTAGATTTTACCATTACTAATTCATTATTAATTTTACCAGCAATCAACAATATATCCAAATATTTCTTGTACTTTGAATAGTGATATCGATGAACTCTTAAGTCAATCATAAAATAATAATACGAAAACAAAATATAATAATATTATATATCTAACGTTCAATGTTAAGTCATATTTTTTTCATTTAAACTTGGTCATTTAGAATAATAAAAGTAAATTTTTTATAGAAAATAAATCTACCACATTAATGGAGATATGATATAAAATTACCCTAAATTCAAATACCCCTTTACTGTATTAATCTAACATGATTACAGTATAATTGAAGCCGTTGCTCAAAATATCTATTTTGTGTAACTCAATTAAATCTATATTTCAAATCATTGAATTGTTATACGTAAGTAATATATTGATTGTATATATTAGTCTAGATTGTGATATATTTAAAGTATTGTGTAATAATGACCCCTCTATTGAATTAAAAAATAATTTATAGCTTTTACTTATTTAACAAATTCAATATACAGCTATTAAATATAATTATTTATAAAAATCGATAAAGAATCTTTATTACGTTAATATTAGATATAGAAATCAAATATTACTGGTCCTAAGTGAAAGATTATAATAAATAATTATTAATATTTTAATTTTTATAAAGCAATATGTATTGTAATGATATATTCTAATAAACTCAATTATCTAAAGAATGACAAGTGGATATATAAATATAAAAAATAAATATAAAGATTAAGTAAATATTAATAGCTATTGAAAGTATATACGTACACCTCTTTTTTTTATTGACATAAAATTAATTTTATTCTTCTTACATTATACATAATTAATTTGTAGTTATTAGCCTTTAGTCTAATATAAATAGTATATATGGAAAATAACCTTTAAATTTATTTACTTTAATACTTTTGTTATAAATTTAATAAAAATAATTTATTCTTTTAAATTTATATTAAAGACCAGTCAATTATAATTATGGGACGTCAATAATAATCATGTGTAGTCATTTCAGGTTTTTATCTTGTTATTTGAACTTCCAGGCGTGTGCACCTCACTTTATACTTTAGCCAGCCGAGCTTGAGCCTACTTTGATATTCATGGTAATCATCTGATACATTGAAGTACGATTGGAGTTCTAGAGTCGCTGGCGCAAACTGACTAAGCTTTGGTAATAAGTATAACAAAATATGACGGGCTGAATTGTGATTTTATGACGTAGGTGACTCCACGGACTGCTTCGTTGCTAACACGTAAAAGCTTTGATATAACGAAGTACTGTAGCTAGTGTAGAACACACTGAAATGATATTTGGGAGCTTCACCATTTTTCACGAAGCGGACACAGGCTTCATGGAAATTCTGAAAGCCGTAAGTCTGTGGATAGTTGATTAATACTAAGCCTTCCTTTCAACAAGAGATCTAAACCCAAGCTAGCTTATGAGCTTGCTTCGTGTTGAAACGATGAGGGGTGGAGTTAGAATATGATTATGTCGATACCAATCAAACACTCTTAGGCTTACCATTGTTCAATAAATGACTAACTTGACCTGTTCAGATTGATAATAAAACGAAACATGCAACGATTAATTGTCGTTTCGTTATCAACCTGAGGTGGCGCTTGTCGAACTAAGTTTTAATGCTTGATCAATCTGACCCTGGAAAACGAGATGGAAGCGACTATAAACTATGCGAGCTTGCCGTCTACTTAGACGCGTGAGCTTTTTCCAAGAGGTCGCTTGAGTACCTCTTCACAAAGCTTCAATAAATTTGGTAATAGGACCTCGCTCTAATCGATTGTGAGTATGTTTGAAATAATGGAAAGAGTCGGGGACCGCCCCGTAAATATTGGCCGCAGCCGTGCCGTAATGCTCCTCATTGCTGTTCCAGTTCAGTGATGCTCCAAACCTAATAGCTTTCAACATTTCAAGCCGCTTATCGAAGATTCAGTGTGTAATCTTACTCCCTAGACGGAGACTAGGGTACGCCGAGGAAACAAAGGCGGACTGCAGGCTATAACTTGCGGGTCAGCGTGTAGCCCAAGTGTCATTCCAGCACCTTTTCTCGGTGAGAGCTAGTAACCCCACACCGGGCCGTCGGGGCCCCGCCCGGCACGGGGGCACCCGGGACCCGACCCAGCGTGGCGCCGTCGTCGAGAACGTTGGCGTGATCCCCGATAAGGAGCCATACGATTTGCGACACACAACTATAAATTCTGAGTGTGCCTGCGGTCCGTATTTTTAACTGAGCGTCTTCCCTTTACCACGATACCAACGTTCTTACTCGCTGGAACGGCACCGCGCCGAAACGAAGGCTCGGCGCACCACTGCTTAGTGGATAATGGGCTAAGGCTTACAAACCAACATCTGAATGGCCTCCCTATTGTCATTCCATCTCATCGAGTACGGGGTCATGGAGGGGCTCTCCGCCCGGTGGGCTCCGCGGCCATCCATCGAGCGAGATACCAGCAGGCTCACGTGCCGGGGGTTTGGGGCCCCCGTCGGGGCGGACTATCCGCTTGAAGGTGTGAACTGCAATTCCTAGACCTCGTGACCATCGTTTGTTTCGGCCCAACGCGCGGTTGGGCGGTTCCGTACGATGTAATGGTCGTTAATGGGCCGCGGATGGCCCCGATAGTGCGGGGCAATCGAAAAGGTCATAAGGGATCCAGAGCATCGTTTTGGACCGACGCCCCTCGCGGCCAAGTTCAGATATAAGACGTGCGGAAGGTGGCTAGAGGGGGGCGTCCTCCACGGGCCCGCGCTGCCCGACTGTCGGGCACGCGCCATCGCAATCGAAAGAGGATTCCCATCAGCCCGGCGTAGAGCGCCCGCAGTGCACCGCTGCAGGGGCCGCATCTGGGCAGACCAGTGGGCCGGGGCGCTACTAAGGGCCAACAGTTCCGCCTGCCAGGTCGCCGCGCTCGGGCGCCTGGTTTAGTCGCCTGCTCAAAGTCTCGGTATATGAGTGCGATTCGCACCTCGGCCCCGCCGCTCGCGCGGCCTGGGGCGCCTACCTGTGGGCCGGTGGGCCCGCGCGGGCGCCGGGCCGAGGCCGTTCAGCCCTCCCCGTGCCGCGTGCGGGGGTCCCCGGCGTCCCGCGGACGGGTACGGCGCCGTCCGCCCGGAGGCTAAACCCACCCACGGCGCGCGAGTAACCCGAGTAGCGCAGGGTCCCAGAGGGGCCGCCGCCCGGCGGGCGAACGGATCGCTACCAGGCCGCCGCGGACGGGCGCGCTCGCGCCTGTCGGGGACAGCGCCCGGATCCCTCGAGGTCCCTCCTCCCCAGCCCGCGGGGGCCAGAAGGGCGGTGGGGCGCCCGGCCACCCGCCGCACCCGCAACCTTCGCGCCCCCAGCCGCTTCCTCGTGCCCCATTCCACGGCGGCCTGGCCAATGGGTGCACGCCCCCCTATCGGCTCCGCCCCGCGCCGACCCATGAGCGGGCCCCGCCGTGTGGCCGCGGGCGCGCGGGCCGGGGCCGGGGGCGCGTGGGTGCTCCCCCGGGCGGCCGCTCAATGGGGCGCGGGGGGACCGACGGGGGACAGTCGCCGGAGCCCGCGTCCCTCCCGCGCCGGAACCGCCGCGGCTGGAAGCATGCCGCGTGCCGGATGCCCCCCGGCCCGTCCTCGGAGGCGACGGTACGATGGGCGCGGCGCCCACCGGCCTCAGCGCCGGGAGATGCCCCGGCGTGCCGCCGGGCGCCGCCCGACGGCGAGCGAGGCGCCGGGGGCCGGTGGCCCAGGCTGCGGTGCCGGGCCGGCAGTGCCCACGCGATCCACACCCGGGCGAGCCACCGCGCAAGGTGCCACCAGGTGAGCGCGGCGCGGGGGACCGGCCCCGTCACCTCTACCCCCCCGGCCCGCAGGCGCTGGCACCCGGCAACGCCACGCCCCCGGGTGCCCCGAGGACGCCACGGTGCGGGCGGGCCAGGGAGAGTTCGCAGAGGGACGGGCCCCGTCCCC     
I       ATTCTTAGCATCGTCTATTATAGTCTAGATTTTACCATTACTAATTCATTATTAATTTTACCAGCAATCAACAATATAACCAAATGTTTCTTGTAGTTTAAATAGTGATATCGATGAACTCTTAAGTCAATCATAAAATAATAATACGAAAACAAAATATAATAATATTATGTATCTAACGTTCAATGTTAAGTCATATTTTTTTTATTTAAACTTGGTCATTTAGAATAATAAAAGTAAATTTTTTATAGAAATTAAATCTACCTCATTAATAGAGATGTGATATAAGATTACCCTAAATTCAAATACCCCTTTACTGTATTAATCTAACATGATTACAGTATAATTACAGCCGTTGCTCAAAATATCTATTTTGTGTAACTCAATTAAATCTATATTTCAAATCATTGAATTGTTATACGTAAGTAATATATTGATTATATATATTAGTCTAGATTGTGATATATTTAAAGTATTGTGTAATAATGACCCCTCTATTGAATTAGGAAATAATTTATAACTTTTACTTGTTTGACAAATTAAATATACAGCTATTAAATATAATTATTTATATAAATCGATAGAGAATCTTTATTACGTTATTATTAGATATAGAAATCAAATATTACTGGTCCTAAGTGAAAGATTATAATAAATAATTATTAATATTTTAATTTTTATAAAGCAATATGTATTATAATGATATATTCTAATAAACTCAATTATCTAAAGAATGACAAATGGATATATAAATATAAAAAATAAATATAAAGATTAAGTAAATATTAATAGCTATTGAAAGTATATACGTACACCTCTTTTTTTTATTGACATAAAATTAATTTTATTCTTCTTACATTATACATAATTAATTTGTAGTTATGAGCCTTTAGTCTAATATAAATAATATATATGGAAAGTAACCTTTAAATTTATTTACTTTGATACTTTTGTTATAGATTTAATAAAAATAATTTATTCTATTAAATTTATATTAAAGACCAGTCGACTATAATTATGGGACGTCAATAATAATCATGTGTAGTCATTTCGGGTCTTTGTCTTGCAATCTGAACTTCGAGGCGTGTGCGCCTCACTTTAAACTTTAGCCAGGCGAGTTTGAGCCTACTTTGATATTCAAGGTAATCATCTGATACACTGAAGTACGATTGGAGTACTAAAGTTGCTGGCGCAAACTGACTAAACTTTGGTAATAAGTATAACAAATTATGACGGGCCGAATTGTGATTTTAGGACGTAGGTGATTCCACGGACTGCTTTGTTGCTAACACGTAAAAGGTTTGATATAACGAAGTACTGTTGCTAGTGTAAAACACACTGAAATCATGTTTAGGGGCTTAACGATTTTCCACGGAGTAGACACAGGCTTCATGGAAATTCTGAAAACCGTAAGTCCATGCATAGTTGATTAATACTATGCCTTCCCTTTAAGAAGAAATCTAAACACGAGCTAACTTATGAGGTTGCTTCGTTTTGAAATGATGAGGGATGGAGTTAGAATACGACTATGTCGATACCAATCAAACCCATTTTGGCTAACCATTGTTAAATAAATAACTAACTTGATTTATTCAGATTGATAATAAAACGAAACATGCAACGATTAATTGTCGCTTCGTTATCAACCTGAGTTGGCGCTTGTCGAACTATGTTTTAATGCTTGACTGATATGGCTCTGGAAAACGAGATGGAGGGGACTATAAACTATGCGAGCTTGCCATCTACTTAGAGGCGTGAGCTTTTTCCAAGAGGTCGGTTTAGTACCTTTTTATAAAGGTTCAATAGATTTGGCAATAGGACCTCGCTCTAATCGATTGTGAGCAGGTTTGAAATAATGGAAAGAGTCGGGGACCGTCCCGTAAGTATTGACCGCAGTCGTGCAGTAATGCTCCTCATCGCTGTTCCAGTTCAGTGATGCTCAAAACTTAATCGCTTTCAACATTTCAAACCCTTAATCGAAGACTCAGGATGTGGTCTTATTCCCTAGACCGAGACTAGTGCACGCCGAGGAAACGCAGGCGGACTGCAAGCTAGAATTTGCGGGTCAGCGTGTAGCCCGAGTGTCATTCCAGCACCTCTTCTCAGTGAAAACTAGTAACCCCGCACCGGGCCGTCGAGGCCCCGCCCGCCACGGGGGCACCCGGGGCCCGACCCATGGTGGCGCCGTCGTCAAGAAGGTTGGCGTGGTCCCCGAAAAGGAGCCATACGTTTTACGACACACGACTATCAATACTGAGTGTGGGTGAGGTTCGTACCTTCAACTGAGCGTCTTCCCTTTACCACGATACCAACGCTCTTACGCGCGGGAACGGCACCGCCCCGAGATGAAGGCTCGAAGCCCCACTGCTTAGTGGACAATGGGCTAAGTCTTACAAGCCTACATCTGAATGTCATTACTATTGTCGTTCCATCTCAACAAGTACGGGGTCACGGAGGGGCTCTCCGCCCGATTAGCTCGGCGGCCAACCATCGAGCGAGATACCAGCGGGCTCACCTGCCGGGGGTTTGTGGCCCCCGTCGGGGTGGACCATCCGCTTGTAGGTGTGGACTGCAATTCATAGTCCCCGCGGCCAACGTTTGTTTCGGCCCAACGCGCGGTTGGGTGGTTCCGTACGATCTAATTGTCGGTAATGGGCCGCGGATGGCCCCGAGAGTGCGAGGCTATCGAAAAAGTCATAAGGGATCCAGAGCATCGTTTTGGACCGACACCCCTCGCGACCAAGTTCAGATGTAAGACGTGCGGAAGGTGGCTAGAAGCAGGCGTCCTCCACGGGCCCGCGCTACCCGACTGTCGGGCACGCGGCATCGCGAACGAAAGAAGATACCCATCAGCCCCCCGTAGAGCGCCCGCAGTGCACCGCTGTAGGGGCCGCACCTGAGCGGACCAGTGGGCGGGGACGCTATTAAGGGCTAACAGTTCCCCCTGCCATGTCGCCGCGCACGGGCGCCTGGTTTAGTCGCCTGCACAAGGTCTCGGTATATGAGTGCGATTCGCACCTCGGCCCCAGCGCTCGCGCGGCCTGGGCCGCCTTCGCGAGGGCGGGTGGGCCCGCGCGGGCGCCGTGCCGAGGCCGGTCAGCCCGCCCCGTGCCGCGTGCGGGGGTCCCCGGCGTCCCGCGGACGGGTACCGCGCCGTCCGCTCGGAGGCTAAGCCCACCCGCGCGGCGCGGGTACCCCGAGGAGCGCAAGGTCCAGGAGGGGCCTCCGGGCGGCGGGGGGACCGGTCGCCACCAGGCCGCCGCGGACGCGCGCGCTCGCGCCTGGCGGGGACAGCGCCCGGGCCCCTCGGTGTCCCCCCTCACCGGCCCGCGGGGGCCAGAAGGGCGGTGCGGCGCCCGGCCACCAGCCGCACCCCCAACCTCCGCGCCCCCCGCCGCTTTCTCGCGCCCCATGCCACGGCGCCCTGGCCGAGGGGTGCACGCCCCCCTATCGGCCCCGCCCCGCCCCGACCCATGAGCGGGCCCCGCCGTGTGCCCGCGGGCGCGCGGGCCGGGGCCGCGGGCGCGGGGGTGCGCCCCCGGGCCGCCGCTCAATGCGGCGCGGGGGGACCTGTGGGGGACAGCCGCCGGAGGCCGCGTGCCTCCCACGCCGGAACCGCTGCGGCTGGAAGCATGCCGCGTCCCGGATGCCCCCCGGCCCGTCCTCGGAGGCGGTGGTACGATGGGCGCGGTGCGCACCGACCCCAGCGCCGGGAGATGCCCCGGCGTGCCGCCGGGCGCCGACCGACGGCGAGCGAGGAGCCGGGGGCCGGTGGCCCGGGCGGCGGTGCCAGGCCGGCGCGACCACCGCGTTCCACACCCGGGCGAGCCACCGCGCAAGGGGCCACCAGGTGAGCGCGGCGCGGGCGACCGGCCCTGTCACCTCTACTCCCCCGGCCCACAGGCGCTGTCACCCGGCAAGGCCACGCCCCCGGGTGCCCCGAGGACGCCACCGCGCGGGCGGTCCAGGAAGAGGTCGCATACGAACGGGCCCCATGCCG     
H       ATTCTTAACATCGTCTAGTATAGTCTAGATTTTACCATTACTAATTCATTATTAATTTTACCAGCAGTCAACAATATAACCAAATCTTTCTTGTACTTTAAATAGTGATATCGATGAACTCTTAAGTCAATCATAAAATAGTAATACGAAAACAAAATATAATAATATTGTATATCTAACGTTCAGTGTTAAGTCATATATTTTTTATTTAAACTTGATCATATAGAATAATAAAAGTAAATTTTTTATAGAAAATAAATCTACCACATTAATAGAGATATGATATAAGATTACCCTAAATTCAAATACCCCTTTACTGTATTAATCTAACATGATTACAGTATAATTACAGCCATTGCTCAAAATATCTGTTTTGTGTAACTCAATTAAGTCTATATTTCAAATCATTGAATTGTTATACGTAAGTAATATATTGATTATATATATTAGTCTAGATTGTGATATATTTAAAGTATTGTGTAATAATGACCCCTCTATTGAATTAAGAAATAATTTATAATTTTTGCTTATTTAACAAATTCAATATACAGCTGTTAAATATAATTATTTATAGAAATCGATAAAGAATCTTTATTACGTTATCATTAGATATAGAAATCAAATATTACTGGTCCTAAGTGAAAGATTATAATAAATAATTATTAATATTTTAATTTTTATAAAGCAATATGTATTATAATGATATATTCTAATAAACTCAATTATCTAAAGAAAGACAAATAGATATATAAATATAAAAAATAAATATAAAGATTAAGTAAATATTAATAGCTATTGAAAGTATATACGTACACCTCTTTTTTTTATTGACATAAAATTAATTTTATTCTTCTTACATTATACATAATTAATTTGTAGTTATAAGCCTTTAGTCTAATATAAATAGTATATATGGAAAATAACCTTTAAATTTATTTACTTTAATACTTTTGTTATAAATTTAGTAAAAATAATTTGTTCTTTTAAATTTATGTTATAGACCAGTCAATTATAATTATGGCACGTCAATGATAATCATGTGTAGTCATTTCGGGTTTTTCTCTTGCCATTTGAACTTCAAGACGCGTGCACCTCACTTTATACTTAAGCCAGTCGAGTTTGAGCCTACTTCGATATTCACGGTAATCATCTGATACACTGAAGCACGATTGGAGTACTAGAGTTGCTGGCGCAAGCTGACTAAGCTTTGGTAATAAGTATAACAAAATATGACGGGCCGAATTATGACCTTACGGCGTAGGTGATTCCACGGACTTCTTCGTTGCTAACACGTAAAAGATTTGATATAACGAAGTACTGTTGCTAGTTTAAAACACACTGAAATCATTTTTGGGCATTTATAAAATTTTCACGAAGCAGACGCAGGCTTCATGGAAATTCGGAAAACCGTAAGTCTGTACATAGCTAATTAACACTAAGCATTCCCTTTAATAAGAGATATAAACCCGAGCTAGCTCATGATCTTGCTTCGTGTTGAAATGATGGGGGATGGAGTTAGATTGCGACTATGTCGATACCAATCAAACACGTTTATGCCTACCATTGTTCAATAAATAACTAACTTGACTTCTTCAGATTGATAACGAAACGAAACATGCAACGGTTAATTGTCGTTTCGTTATCAATCTGAGATGGCGCTTGTCGAACTAAGTTTTAATGCTTGACTAATCTGGCACTGGAAAACGAGATGAAAGCGACTATAAACTGTGCGAGCTTGCCGTCCACTTAGAAGCGTGAGTTTTTTCCAAGAGGTCGTTTGACTACCTCTTTACAAAGATTCAATAAATTTGGTAATAGGACCTTGCTCTAATCGATTGTGAGCATGTTTGAAATAATGGGAAGAGTCGGGGACTGTCCCGTAAGTATTGGCCGCAGCCGTACTGTAATGCTCCTCATCGCTGTTCCAGTTCAGTGATGCTCTAAACCCAATGGCTTTCAACATTTCAAACCCCTCATCGAAGACTCAGTATGTGGTCTTACTCCCTAGCCGGAGACTAGGGTATGTCGAGGAACCGCAGGCGGACTGCAAGCTAGAATTTGCGGGTCGGCGTGTAGCCCGAGTGTCATTCCAGCACATCTTCTCGGTGAGAGCTAGTAACTCCTCACCGGGCCGTCGGGGCCCCGCCCGACACGGGGGCACCCGGGACTCGACCCAAGGTGGCGCCGTCGTCAAGAACGTTGGCGTGGTCCCCGAAAAGGAGCCATACGGTTTGCGACACACGACTCTTAATCCTGAGTGTGATTGAGGTTCGTGACTTGAACTGAGCGTCTTCCCTGTACCACGATACCGACGCTCTTGCCCGCGGGAACGCCACCGCCACGAGATGAAGGCTCGGAGCTCCACTGCTTAGTGGATAATGGGCTAAGGCTTACAAACCGACGTCTGAATGGCCTTCCTATTGTCCTTCCATCTCAGCGAGTACGGGGACACGGAGGGGCCCTTCGCCCGGTGGGCTCCGCGGCCATACTTCGAGCGAGATACCAGCAGGCTCACCTGCCGGGGGTTTGTGGCCCCCGTCTGGGCGGACTATCCGCTTGTAGGTGTGGACTGCAATTCGTAGACCTCGCGGCCGCCGTTTGTGTCGGCCCAACGCGCGGCTGGGTGGTTCCGTACGATCTAATGGTCGCTAATGGGCCGCGGATGACCCCGCTAGTGCGTGGCCATCGAAAATGTCATAAGGGATACAGAGCATCGTTTTGGACCGACGCCCCTCGCAGCCAAGTTCAGAGGTAAGACGTGCGGAAGGTTGCTAGACGCAGGCGTCCTCCACAGGCCCGCGCTTCCCAACTGTCGGGCACGCGCCATCGCAAGCGAAAGAAGATGCCCATCAGCCCGTCGTAGGGCGCCCGCAGTGCACCACTTGAGGGGCCTCATCTGAGCAGACCAGTGGGCCGGGACGCTAATAAGGGCTAACAGTTCCTCCTGCCAGGTCGCCGCGCACGGGCGCCTGGTTTAGTCGCCTGCACAACGTCTCGGTATATGGGTGCGATTCGCACCTCGGCCCCGGCCCTCGCGCGGCGTGGGCCGCCTACCGGGGGGCCGGTGGGCCCGCGCGGGCGCCGCGCCGAGGCCGCTCAGCCCGCCCCGTGCCGGATGCGGGGGTCCCCGGCGTCCCGCGCACGTGTACCGCGCCGTCCGCCCGAAGGCTAACCCCACCCACGCGGCGCGAGTAGCCCGAGCAGCGCAAGGTCCAGGAGGGGCCCCCGCCCGGCGGGGGGACCGGTCGCCACCGGGCCGCCGCGGACGCGCGCGCTCGCGCCTGTCGGGGACAGCGCCCAGACCCCTCGTAGTCCCTCCTCACCAGCCCGCGGAGGCCAGAAGGGCGGTCCCGCGCACGGCCACCGGCCAGACCCCCAACCTCCGCGCCCCCCGCCGCTTCCTCGAGCCCCATGGCACGGCGGCCTGGCCCAGGGGTGCACGCCCCCCTATGGGCCCCCCCCCGCCCCGACCCATGAGCGCGCCCCGCCGTGTGCCCGCGGGCGCGCGGGCCGGGGCCGCGGGCGCGCGGGTGCGCTCCCGGGCGGCTGCTCAATGGGTCGCGGGGGGACCAGCGGGGGACAATCGCCGGAGGCCGCGTCCCTCCCACGCCCGAACCGCCGCGGCTGGAAGCATGCCGCGTTCCGCATGCCCCGCGGCTCGTCCTCGGAGGCGGTGGTGCGATGGGCGTGGGGCCCACCGGCCTCAGCGCCGGGAGATGCCCCGGCGTGCCGCCGGGCGCCGCCCGACGGCGAACGAGGGGCCGGGGGCGAGTGGCCCCAGCGACGGTGCGAGGCCGGCCGGGCCCGCGCGATCCACACCCGGGCGAGCCACCGCGCAAGGGGCCACCTGGTGAGCGCGGCGCGGGTGACCGCCCCCGTCACCTCTCCCCCCCCGGCCCGCAAGCGCTGACACCCGGCAAAGCCACGCCCCCGGGTGGCCCGAGGACGCCAGGGCGCGGGCGGGCCAGGTAGAGGTCGCATAGGAACGGGCCCCGCTCCG     
G       ATTCTTAACATCGTCTATTATAGTCTAGATTTTATCATTACTAATTCATTATTAATTTTACCGGCAATCAACAATATAACCAAATATTTCTTGTACTTTAAATAGTGATATCGATGAACTCTTAAGTCAATCATAAAATAATAATACGAAAACAAAATATAATAATATTATATATCTAACGTTCAATGTTAAGTCATATTTTTTTCATTTAAACTTGATCATTTAGAATAATAAAAGTAAATTTTTTATAGAAAATAAATCTACCGCATTAATGGAGATATGATGTAAAATTACCCTAAATTCAAATACCCCTTTACTGTATTAATCTAACATGATTACAGTATAATTGCAGCCATTGCTCAAAATATCTATTTTGTGTAACTCAATTAAGTCTATATTTCAAATCATTGAATTGTTATACGTAAGTAATATATTGATTATATATATTAGTCTAGATTGTGATATATTTAAAGTATTGTGTAATAATGGCCCCTCTAGTGAATTAATAAATGATTTATAACTTTTGCTTGTTTTACAAATTCAATATACAGCTATTAAATATGATGATTTATAAAAATCGATAAAGAATCTTTATTACGTTATTATTAGATATAAAAATCAAATATTACTGGTCCTAAGTGAAAGATTATAATAAATAATTATTAATATTTTAATTTTTATAAAGCAATATGTATTATAATGATATATTCTAATAAACTCAATTATCTAAAGAAAGACAAATGGATATATAAATATAAAAAATAAATATAATGATTAAGTGAATATTAATAGCTATTGAAAGTATATACGTACACCTCTTTTTTTTATTGACATAAAATTAATTTTATTCTTCTTACATTATACATAATTAATTTGTAGTTATGAGCCTTTAGTCTAATATAAATAGTATATATGGAAAATAACCTTTAAATTTATTTACTTTAATACTTTTGTTATAAATTTAATAAAAATAATTTATTCTTTTAAATTTATATTAAAGACCAGTCAATTATGATTATGGAACGTCAATAATAATCACGTGTAGTCATTTCGGGTTTTTATCTTGCCATCTGAACTTCAAGTCGCGTGTACCTCACTTTACACTTCAGCCAGCCGAGTTTGAGCCTACTTCGATATCCACGGTAATCATCTGATACATCGAAGTACGATTGGAGTCCTAGAGTTGCTGGCGCAAACTGACTAAGCTTTGGTAATAAGCATAACAAAGTATGACGGGCCGAATTGTGATCTTACGACGTAGGTGATTCCACGAACTACTTCGTTGCTAACACGTAAAAGATTTGACATAACGAAGTACTGTCGCTAGTGTAAAACACACTGAAATTATGTTTGGGAACTTCGCGATTTTTCACTAAGTAGACACAAGCTTCATGGAAATTCTGAAGACCGTAAGTCTGTGTATAGTTGGTTAATACTCAGCCTTCCTTTTAAGAGGAGATTTAAACCCAAGCTAGCTTATGAACTTGCTTCGTCTTGAGATGATTAGGGGTGGAGTTAGAATGTGATTATGTCGATACCAATCAAACACATTTCGGCTTACCATTGTTCAATAAATAACCAACTTGATCTATTCAGATTGATAAGAAAACGAAACATGCAACGATTAATCGTCGCTACGTTATCAACCTGAGGTGGTGCTTGTCGAACTAGGCTTTAATGCTTGACCAATTTGGCACTGGAAAACGAGATGGAAGTGACTATAAACTGTGCGAGCTTGCCATCTACTTAGAGGCATAAGCTTTTTCCAAGAGGTCGTTTGAGTACCTCTTAACAAAGATTCAATAAATTTGGTAATGGGACCTCGCTCTAGTCGATTGTGAGCATGTTTGAAATAATGGGAAGAGTCGGGGACTGTCTCGTAAGTATTGACCGCGGCCGTGCAGTAATGCTCCTCATCGCTGTTCCAGTTCAGTGATGCTCTAAACCCAATCGCTTTCAACATTTCAAACCCCTTATCGAAGATTCAGGGTGTGGTCTTAGTCCCTAGGCCGAGACTAGTGTACGCCGAGGAAGCCCAGGCGGACTGCAAGCTAAAAATTACGGGTCAGCGTGTAGCTCGAGTGTTATTCCAGCACTTCTTCTCGGTGAGAGCTAGTAACCCCTCGCCAGGCCGTCGGGTCCCCGCCCGCCACGGGGGCACCCGGGTCCCGACCCAGCGTGGCCCTGTCGTTGAGAACGTTGGCGTGGTCCCCGAAAAGGAGCCATACGATTTCCGACACACGACTGTGAATCCTGAGTGTGGATGGGGTTCGTGACTTCAACTGAGGGTCTTCCCTTTACCACGATACCAACGCTCTTGCTCGCGGGAACGCCACCGCGCCGAGATGAAGGCTCGGTGCTCCACTGCTTAGTGGAGAATGGGCTAAGGCTTACAAGCCAACGTCTGAATGACCTTTTTATTGTCTTTCCATCTCAGCGAGTACGGGGTCATGGAGGGGCGCTTCGCCCGGTCAGCTCTGCGGCCGTTCATCGAGCGAGATACCAGCAGGCTCACCTGCCGGGGGTTTGTGGCCCCCGTCAGGCCGGACGATTCGCTTGTAGGTGTGGTCTGTCATTCGTAGGCCTCGCGACCACCGTTTGTGTCGGCCCAACGCGCGGTTGGGCGGTTCCGTACGATCTAAAGGTCGATAATGGGCCGCGGATGCCCCCGTTAGTTCGAGGCAATCGAAAAGGTCATAAGGAATCCAGAGCATCGTTTTGGACCGACCCCCCTCGCGTCCAAGTTCAGATGTAAGACGTGCGGAAGGTAGCTAGACGGGGGCGTCCTCCACGGGTCCGCGCTACCCGACTGTCGGGCACGCGGCATCGCGACCGAAACAAGATGCCGATCAGCCCGACGTAGGGTGCCCACAGTGCACCGCTTGAGGGGCCGCACCTGAGCGGGCCAGTGGGCGGGGGCGCTACTAAGGGCTAACAGTTCCTCCTGCCAGGTCGCCGCGCACGGGCGCCTGGTTTAGTCGCCTGCACAAGGTCTCCGTATATGAGTGCGATTCGCACCTCGGCCTCCCCCCTCGCGCGGCCTGGGCCGCCTTCACGGGGGCCGGTGGGCCCGCGCGGGCGCCGCGCCGAGGCCGTTCACACCGCCCCGTGCCGCGTGCGGGGGTCCCCGGCGTCCCGCGCACGCGTACCGCGCCGTCCGCCCGGAGGCTAGGCCCGCCCGCGCGGCGCGGGTAACCCGAGGAGCGCACGGTGCGGGAGGGGCCCCCGCGCGACGGGCGCACCGGTCGCCACCGGGCCGCCGCGGGCACGCGCGCTCGCGCCTGACGGGGACAGCGCCCGGCGCCCTCGAAGTCCCGCCTCACCAGCCCGCGGGGGCCAGAAGGGCGGTCTGGCGCGCGGCCACCCGCCGAACCCCCAAGCTCCGCGCCCCCTGCCGCTTCCTCGAGCCCCATGCCACGGCGGCCTGGCCTAGGGGTGCACGCCCCCCTATGGGCCCCGCCCCGCGCCGACCCATGAGCGCGCCCCGCCGTGTGCCCGCGGGCGCGCGGGCCGGGGCCGCGGGCGCGAGGGTGCGCCCCCGGGCCGCCGCTCAATGGGTCGCGGGGGGACCGTCGGGGGACAGGCGCCGGAGCCCGCGTACCTCCCACGCCAGAACCGCCGCGGCTGGAAGCATGCCGCGTCCCGGATGCCCCCCGGCCCGTCCTCGGAGCCGGTGGTACGATGGACGTGGCTCCCACCGACCGCAGCGCCGGGAGATGCCCCGGCGTGCCGCCGGGCGCCGCCCGACGGCGAGCGAGGGGCCGGGGGCCGGTGGCCCGGGCGGCGGTGCGAGGCCGGATGGGCCCCCGCGATCCACACCCGGGCGAGCCACCGCGCAAGGGGTCACCAGGTGAGCGCGGCGCGGGGGACCGGCCCTGTCACCTCTGCCCCCCCGGCCCACAGGCGCTGGCACCCGGCAAAGCCACGCCCCCGGGTGCCCCGAGAACGCCACGGGGCGGGCGGACCAGGGAGAGGTCGCAGACGAACGCGCCCCGTGCCT     
F       ATTCTTAACATCGTCTAATATAGTCTAGATTTTACCATTACTAATTCATTATTAATTTTACCGGCAATCAACAATTTAACCAAATATTTCTTGTACTTTAAATAGTGATATCGATGAACTCTTAAGTCAATCATAAAATAATAATACGAAAACAAAATATAATAATATTATGTATCTAACGTTCAATGTTAAGTCATATTTTTTTCATTTAAACTTGCTCATTTAGAATTATAAAAGTAAATTTTTTATAGAAATTAAATCTACCACATTAATAGAGATATGATGTAAAATTACCCTAAATTCAAATACCCCTTTACAGTATTAATCTAACATGATTACAGTATAATTACAGCCATTGCTCAAAATATCTATTTTGTGTAACTCAATTAAGTCTATATTTCAAATCATTGAATTGTTATACGTAAGTAATATATTGATTATATATATTAGTCTAGATTGTGATATATTTAAAGTATTGTGTAATAATGACCCCTCTATTGAATTAAAAAATAATTTATAACTTTTACTTATTTAACAAATTCAATATACAGCTATTAAATATAATTATTTATAAAAATCGATAAAGAATCTTTATTACGTTATTATTAGATATAAAAATCAAATATTACTGGTCCTAAGTGAAAGATTATGATAAATAATTATTAATATTTTAATTTTTATAAAGCAATATGTATTATAATGATATATTCTAATAAACTCAATTATCTAAAGAAAGACGAGTGGATATATAAATATAAAAAATAAATATAAAGATTAAGTGAATATTAATAGCTATTGAAAGTATATACGTACACCTCTTTTTTTTATTGACATAAAATTAATTATATTCTTCTTACATTATACATAATTAATTTGTAGTTATAAGCCTTTAGTCTAATATAAATAGTATATATGGAAAATAACCTTTAAATTTATTTACTTTAATACTTTTGTTATAAATTTAATAAAAATAATTTATTCTTTTAAATTTATATTAGAGACCAGTCAACTATAATTATGGGACGTCAATAATAATCATGTGTAGTCATTTCGGGTCTTTATCTTGTGATCTGAACTTCAAGCCGTGTGAGCCTCACTTTAAACTTGAGCCAGTCGAGCTTGAGCCTACTTCGATATCCATGGTAATCATCTGATACACTGAAGTACGATTGGAGTGCTAGAGTTGCTGTCGCAAGCTGGCTAAGCTTTGGTAATAAGTATAACAAAGTATGACGGGCCGAATTGTGACCTTACGACGTAGGTGACTCCACGGACTACTTCGTTGCTAACACGTAAAAGATTTGATATAACGAAGTACTGTTGCTAGTGTAAAACATACTGAAATCATATTTAGGAACTTAGCGATTTTTCACGAAGGTGATACAGGCTTCATGGAAATTCCGAAAGCCGTAAGTCTGTACATAGTTAATTAATACTAAGCTTTCCCTTTAACAAGAGATTTAAACCCAAGCTAGCTTATGAGCTTGCTTCGTCTTGAAATGATGAGGGATGGAGTTAGAATATGATTATGTTGATACCAATCAAACACGTTTAGGCTTACCATTGTTCAATAAATAACTAACTTGATTTGTTCAGATTGATAATAAAACGAAACATGCAACGATTAATTGTCGTTCCGTTATCAATCTGAGATGGCGTTCGTCGAACTATGTTTTAATGCTTGACCAATATGGCTCTGGAAAACGAGATGGAAGCGACTATAAACTATGCGAGCTTGCCATCAACTTAGCAGCATGAGTTTTTTCCAAGAGGTCGTTTAAGTACCTCTTCACAAAGATTCAATAAATTTGGTAATAGGACCTCGCTCTACTCGATTGTGAGTACGTTTGAAATAATGGAAAGAGTCGGGGACCGTCTCGTAAGTATTGGCCGCAGCCGTGCAGTAATGCTCCTCATCGCTGTTCCAGTTCTGTGATGCTCTAAACTTAATCGCTTTCAACATTTCAAACCTGTCACCGAAGATTCAGGGTGTGATCTTACTCCCTAGACTGAGACTAGGGTATGCCGAGGAAGCACAGGCGGACTGCAAGCTAGAATTTAGTGGTCAGCGTGTAGCCCGAGTCTTATTGCAGCACGTGTTCTCGGTGAGATCTAGTAACCCCTCACCGGGCCGTCGGGGCCCCGCCCGTCACGGGGGCACCTGGGACCCGACCCACTGTGGCGCTGTCGTCAAGAACGTTGGCGTGGTCCCCGAAAAGGAGCCATACGGTTAACGACACACAACTATGAATCCTGAGTGTGGGTGCGGTTCGTGCTTTTAACTGAGCGTCTTCCCTTTACCACGATACCAACGCTCTTACACGCGGGAACGCCACCCCTCCGAGATGAAGGCTCGGGGCCCCACTGCTTAGTGGACAATGGGCTAAGGCTTACAAGCCGACATCTGAACGGCTTTACTATTGTCGTTCCATCTCAGCGAGTACGGGGTCAGGGAGGGGCCCTCCGCCCGATATGCTCGGCGGCCATGCATCGACCGAGATACCAGCAGGCTCACCTGCCGGGGGTTTGTGGCACCCGTCAGGGCGGGCTATCCGCTTGTAGGTGTGCACTGCAATTCGTAGTCCTCGCGACCACCGTTTGTTTCGTCCCAACGCGCGGCAGGGTGGTTTCGTACGATCTAATGGTCGGTAATGGGCCGCGGATGGCCCCGCTAGTGCGAGGCCATCGAAAAGGTCATAAGGCATCCAGAGCATCGTTTTGGACCGACGCCCCTCGCGGCCAAGTTCAGATGTGAGTCGTGCGGAAGGTTGTTAGACGTGGGCGTCCTCCACGGGCCCGCGCTGCCCAACTGTCGGGCACGCGACATCGATAGCGAAAGAGGATGCCCATCAGCCCGGCGCAGAGCGCCCGCAGTGTACTGCTTCAAGCGCCGCACCTGAGCCGGCCAGTGGGCCGGGACGCTACTAAGGGCAAACAGTTCCACCTGCTAGTTCGCCGCGCACGGGCGCCTGGTTTAGTCGCCTCCACAAAGTCTCGGTATATGGGTGCGATTCGCAGCTCGGCCCCGACCCTCGCGCGGCCTGGGCCGCCTTCGCGGGGGCTGGTGGGCCCGCGCGGGCGCCGGGCCGAGGCCGGTCAGGCCACCCCGTGCCGCGTGCGGGGGTCCCCGGCATCCTGCGGACGAGTAACGCGCCGTCCGCCCGGAGGCTAACCTCACCCACGCGGCGCGGGTAACCCGAGGAGCGCAAGGTTCGAGAGGGGCCCCCGCTCGGCGGGAGAACCGATCGCCACCGGGCCGCCGCGGACGCGCGCGCTCGCGCCTGCCGGGGACAGCGCCCCGTCCCCTCGAGGTCCCGCCTCACCAGCCCGCAGCGGCCAGAAGGGCGGTGCCGCGTTCGGCCACCAGCCTGACCCCCAACCTCCGCGCCCCCCGTCGCTTCCTCGAGCCCCATCCGACGGCGGCCTGGCCAACGGGTGCACGCCCCCCTATCGGCCCCGCCCCGCGCCGACCCATGAGCGGGCCCCGCCGTGTGTCCGCGGGCGCGCGGGCCGGGGCCGGGGGCGCGTGGGTGCGCCCCCGGGCAGGTGCTCAATGCGGCGCGGGGGGACCAGCAGGGGACAGTCGCCGGAGGCCGCGTCCCTCCCGCGCCGGAACCGCCGCGGCTTGAAGCATTCCGCGTCCCGGATGCCCCCCGGCACGTCCTCGGAGTCGGTGGTGCGATGGGCGCGGCGCGCACCGACCGCAGCGCCGGGAGATGCCCCGGCGTGCCGCCGGGCGCCGCCCGACGGCGAGCGAGGGGCCGGGGGCGCGTGGCCCGAGCGGCGGTGCGGGGCCGGCCGCGCCCCCGCGGTCCACACCCGGGCGAGCCACCGCGCAAGGGGCCACCCGGTGAGCGCGGCGCGGGAGACCGGCCCTGTCACCTCTACCCCCCCGGCCCGCAAGCGCTGGCACCCGGCAAAGCCACGCCCCCGGGTGTCCCGAGGACGCCACGCCGCGGGCGGGCCAGGGAGAGATCGAAGAGGAACGGGCCCCGTGCCT     
E       ATTCTTAACGTCGTCTAGTATAATCTAGATTTTACCATTACTAATTCATTATTAATTTTACCAGCAGTCAACAATATAACCAAATATTTCTTGTACTTTAAATAGTGATATCGATGAACTCTTAAGTCAATCATAAAATAATAATACGAAAACAAAATATAATAATATTTTATATCTAACGTTCAATGTTAAGTCATATTTTTTTCATTTAAACTTGATCATTTAGAATAATAAAAGTAAATTTTTTATAGAAAATAAATCTACCACATTAATAGAGATATGATATAAAATTACCCTAAATTCAAATACCCCTTTACTGTATTAATCTAACATGATTACAGTATAATTTCAGCCTTTGCTCAAAATATCTATTTTGTGTAACTCAATTAAATCTATATTTCAAATCATTGAATTGTTATACGTAAGTAATATATTGATTATATATATTAGTCTAGATTGTGATATATTTAAAGTATTGTGTAATAATGACCCCTCTATTGAATTAGAAAATTATTTATAACTTTTACTTTTTTAACAAATTCAATATACAGCTATTAAATATGATTATTTATAAAAATCGATAAAGAATCTTTATTACGTTATTATTAGATATAAAAATCAAGTATTACTGGTCCTAAGTGAAAGATTATAATAAATAATTATTAATATTTTAATTTTTATAAAGCAATATGTATTATAATGATATATTCTAATAAACTCAATTATCTAAAAAAAGACAAATAGATATATAAATATAAAAAATAAATATAAGGATTAAGTAAATATTAATAGCTATTGAAAGTATATACGTACGCCTCTTTTTTTGATTGACATAAAATTAATTTTATTCTTCTTACATTATACATAATTAATTTGTAGTTATGAGCCTTTAGTCTAATATAAATAGTATATATGGAAAATAACCTTTAAATTTATTTACTTTAATACTTTTGTTATAAATTTAGTAAAAATAATTTATTCTTTTAAATTTATATTAAAGACCAGTCAATTATAATTATGGGACGTCAATAATAATCACGTGTAGTCATTTCGGGTTTTTGTCTTGCTATTGGAACTTCAAGGCGTGTGCGCCTCACTTTATACTTTAGCCAGCCGAGTTTAAGCCTACTTCGATATGCACGGTGATCATCTGATACACTGAAGTACGATTGGAGTTCTAGAGTTGCTGGCGCAAACTGGCTAAGCTTTGGTAATAAGTATAACAAAATATGACGGGCCGAATTATGATATTAAGATGTAGGTGATTCCACGGACTACTTCGTTGCTAACACATAAAAGTTTTGATATAACGAAGAACTGTTGCTAGTGTAGAACACACTGAAATCATACTTGGGGACTTAGTGATTTTTCACGAAGCAGACGCAGGCTTCATGGAAATTCCGAATACCGTAAGTCTGTGTATAACTGGTTAATACTACGCCTTCCCTTTAATAGGAAATATAAACCCGAGCTAGCTTGTGAGCTTGCTTCGCCTTGACATGATGAGGGGTGGAGTTAGAATAGGACTATGTCGATACCAATCAAACACATTTAGGCTTACCATTGTTCAATAAATAACTAACTTGATTTATTCAGATTGATAATAAAACGAAACATGCAACGCTTAATTGTCGTTTCGTTATCAACCTGAGATGGCGCTCGTCGAACTAAGTTTTAATGCTTGACCGATCTGGCGCTGGAAAACGAGATGGAAGCGACTATAAACTATGCGAGCCTGCCATCCACTTAGCAGCGTGAGCTTTTTCCAAGAGGTAGTCTGAATACCTCTTTACAAAGGTTCAAAAAATTTGGAAATAGGACCTCGCTCTAATCGATTGTGAGCATGTTTGAAATAATGGGAAGAGTCGGGGACAGTCACGTAAGTATTGTACGCAGCCGTGCCGTAATGCTCCCCATCGCTGTTCCAGTTCGGTGATGCTCTAAACTTAATTGCTTTCAACATTTCAAGCCCGTTATCGATGATTCAGAATGTGTTCATACTCCCTAGCCCGAGATTAGAGTATGCCGAGGAAGCCCAGGCGGACTGCAAGCTAAAACTTGCGGGTCAGCGCGTAGCCCGAGTGTCATTGCAGCACATCTTCTCGGTGAGATCTAGTAACCCCTCACCTGGCCGTCGAGACCCCGCCCGTCACGGGGGCACCCGGGGCCCGACCCACCGTGGCGCCGTCGTCAAGAAGGTTGGCGTAGTCCCCGAAAAGGAGCCATACGATTTACGACACACCACTATGAATCCTGAGTGTGGATGGGGTCCCTGACTTCAATTGAGCGTCTTCCCTTTACCACGATACCAACGCTCTTATTCGCTGGAACGCCACCGCCCCGAGATGACGGCTCGTGGCTCCACTGCTTAGTGGAAAATGGGCTAAGTCTTACAAGCCTACTTTTGAACGACCTTCCTATTGCCGTTCCATCTCAGCAAGTACGGGGTCACGGAGGGGCTCCCCGCCCGGTGAGCTCGGCGGCCAGACGTCGAGCGAGATACCAGCAGGCTCACCTGCCGGGGGTTTGTGGCCCCCGTCAGGGCGGACTATCCGCTTGTAGGTGTGGACTATGATTCGCAGACCTCGCGGCCACCGTTTGTCTCGACCCAACGCGCGGCTGGGCGGTTGCGTACGATCTAATGGTCGATAATGGGCCGCGGATGGCCCCGTTAGTGCGCAGCAATCGAAATTGTCATAAGGAATCCAGAGCATTGTTTTGGACCGACCCCCCTCGCGGCCAAGTTCAGAAGTAAGACGTGCGGAAGGTGGCTAGAGGCGGGCGTCCTCCACGGGCCCGCGCTACCCGACTGTCGGGCACGCGCCATCGCTAACGAAAGAGGATGCCCATCAGCCCGGCCTAGAGTGCCCGCAGTGCACCGCTTAAAGGGCTACATCTGAGCAGGCCAGTGGGCTGGGACGCTAGTAAGGGCCAACAGTTCCTCCTGCCAGGTCGCCGCGCACGGGCGCCTGGTTTAGTCGCCTACACAAAGTCTCGGTGTATGAGTGCGATTCGCAGCTCGGCCCCGCCGCTCGCGCGGTCTGGGCCGCCTCCCCGAGGGCCGGTGGGCCCGAGCGGGCCCCGTGCCAAGGCCGTTCACGCCGCCCCGTGCCGCGTGCGGTGGTCCCCGGCGTCCCGCGAACGGGTACCGGGCGGTCCGCCCGGAGGCTAACCCCACCCGCGCGGCGCGAGTAACCCGAGTAGCGCACGGTCCATGAGGGGCCCCCGCTCGGCGGGAGAACCGGTCGCCACCAGGCCGCCGCGGACACGCACGCTCGCGCCTATCGGGGACAGCGCCCGGCGCCCTCGGTGTCCCCCCTCCCCAGCCCGCGGGGGCCAGAAGGGCGGTGGGGCGGCGGGCCACCCGCCTAACCCCCAACCTCCGCGCCCCCCGCCGCTTGCTCGGGCCCCATCCCACGGCGCCCTGGCCCAGGGGTGCACGCCCCCCTATCGGCCCCGCCCCGCGCCGACCTATGACCGGGCCCCGCCGTGTGCCCGCGGGCGCGCGGGCCGGGGCCACGGGCGCGTGAGTGCTCCCCCGGGCCGCCGCTCAATGCGGCGCGGGGGGACCGCCCGGGGACAGGCGCCGGAGGCCGCGTCCCTCCCGCGCCGGAACCGCCGCGGCTGGAAGCATACCGCGTACCGCATGCCCCCCGGCCCGTCCTCGGAGTCGGTGGTCCGTTGGGCGCGGCGCCCACCGGCCTCAACGCCGGGAGATGCCCCGGCGTGCCGCCGGCCGCCGGCCGACGGCGAGCGAGGAGCCGGGGGCGGGTGGCCCAGGCGGCGGTGCCGGGCCGGCGGCACCCTCGCGATCCACACCCGGGCGAGCCATCGCGCAAGGGGCCACCGGGTGAGCGCGGCGGGGGTGACCGGCCCCGTCACCTCTGCCCCCCCGGCCCGCATGCGCTGGCACCCGGCAAGGCCACGCCCCCGGGTGCCCCGAGCACGCCACGGGGCGGGCGGGCCAGGCAGAGATCGCAGAGGAACGCGCCCCGTCCCC     
D       ATTCTTAGCATCGTCTAATATAATCTAGATTTTACCATTACTAATTCATTATTAATTTTACCAGCAATCAACAATATAGCCAAATATTTCTTGTACTTTGAATAGTGATATCGATGAACTCTTAAGTCAATCATAAAATAATAATACGAAAACAAAATATAATAATATTATATATCTAACGTTCAATGTTAAGTCATATTTTTTTCATTTAAACTTGATCATTTAGAATGATAAAAGTAAATTTTTTATAGAAAGTAAATCTACCGCATTAGTAGAGATATGATATAAAATTAACCTAAATTCAAATACCCCTTTACTGTATTAATCTAACATGATTACAGTATAATTACAGCCATTGCTCAAAATATCTATTTTGTGTAACTCAATAAAATCTATATTTCAAATCATTGAATTGTTATACGTAAGTAATATATTGATTATATATATTAGTCTAGATTGTGATATATTTAAAGTATTGTGTAATAATGTCCCCTCTATTGAATTAAAAAATAATTTATAACTTTTACTTTTTTAACAAATTCAATATACAGCTATTAAATATAATTATTTATAGAAATCGATAAAGAATCTTTATTACGTTAATATTAGATATAAAAATCAAATATTACTGGTCCTAAGTGAAAGATTATGAGAAATAATTATTAATATTTTAATTTTTATAAAGCAATATGTATTATAATGATATATTCTAATAAACTCAATTATCTAAAGAAAGACAAATAGATATATAAATAGAAAAAATGAATATAAAGATTAAGTAAATATTAATAGCTATTGAAAGTATATACGTACACCTCTTTTTTTTATTGACATAAAATTAATTTTATTCTTCTTACATTATACATAATTAATTTGTAGTTATGAGCCTTTAGTCTAATATAAATAGTATATATGGAAAATAACCTTTAAATTTATTTACTTTAATACTTTTGTTATGAATTTAGTAAAAATAATTTATTCTTTTAAATTTATATTAAAGACTAGTCAATTATAATTATGGGACGTCAATAATAATCATGTGTAGTCATTTCGGGTTTTTGTCTTGCTATTGGAACTTCAAGACGTGTGCGCCTCACTTTATACTTAAGCCAGACAAGGTTGAGCCTACTTCGATATTCACGGTGATCATCTGATACACTGAAGTACGACTGGAGTGCTAGAGTTGCTGGCGCAAACTGGCTAAGCTTTGGTAATAAGCATAACAAACTATGACGGGCCGAATTGTGATATTATGACGTAGGTGACTCCACGGACTGCTTTGTTGCTAACACATAAAAGGTTTGATATAACGAAGTACTGTGGCTAGTATAGAACACACTGAAATAATATTTGGGAGCTTAGCGATTTCTCACGGAGCAGACACAGGCTTCATGGGAATTCTGAAGACCGTAAGTCTGTATATAGTTGATTAATACTAGGCTTTCCTTTTAACAAGAAATTTAAACCCAAGCTAGCTTATGAGCTTGCTTCGTCTTGAGATGATGAAGGATGGAGTTAGAATGGGATTATGTTGATACCGATCAAACACGTTTGGGCATACCATTGTTCAATAAATAACTAACTTGACTTATTCAGATTGATAATTAAACGAAACATGCAACGATTAATTGTCGTTCCGTTATCAACCTGAGCTAGCGCTTGTCGAACTAAGCTTTAATGCTTGACTAATTTAGCGCTGGAAAACGAGATGGAAGCGACTATAAACTTTGCGAGCTTGCCATCCACTTAGGAGCGTGAGCTTTTTCCAAGAGGTTGCTTGAGTACCTCTTAACAAAGCTTCAAAAAATTTGGTAATGGGACCTCGCTCTAATCGATTGTGAGTATGTTTGAAATAATGGAAAGAGTCGGGGACCGTCCCGTAAGTATTGGCCGCAGCCGTGCAGTAATGCTCCTCATCGCTGTTCCAGTTCTGTGATGCTCTAAACTTAATCGCTTTCAACATTTCAACCCCCTCATCGAAGATTCAGTATGTGGTCTTACTCCCTAGGCCGAGACTAGAGTACGCCGAGGAAGCGCAGGCGGACTGCAAGCTAGAAGTTGCCGGTCAGCGCGTAGCCCGAGTGTCATTTCAGCACGTTTTCTCTGTGAGAACTAGTAACCCCGCACCGGGCCGTCGGGGCCCCGCCCGGCACGGGGGCACCCGGGACCCGACCCACTGTGGCCCTGTCGTCCAGAGCGTTGGCGTGGTCCCCGAAAAGGAGCCATACGGTTTTCGACACACGACTATTAATCCCGAGTGAGGGTGGGGTTCGTGACTTCAACTGAGCGTCTTCCCTTTACCACGATACCGACGTTCTTACTCGCAGGAACGCCATCGCGCCGAGATGAAGGCTCGTGGCTCCACTGCTTAGCGGAAAATGGGCTAAGACTTACAAGCCAACGTCTAAACGGCTTTCCTATTGTCGTTCCATCTCATCGAGTACGGGGTCATGGAGGGGCTCTCCGCCCGCTAAGCTCGGCGGTCGCCCATCGAGCGAGATACCAGCAGGCTCACCTGCCGGGGGTTTGTGGCCCCCGTCAGGGCGGGCTATCCGCTTGTAGGTGTGGGCTGTAATTTATAGACCTCGTGGCCACCGTTTGTTTCGGCCCAACGCGCGGCTGGGCGGTTTCGTACGATCTAATTGTCGGTAATGGGCCGCGGATGGCCCCGATAGTGCTGGGCAATCGAAAACGTCATAAGGAATCCAGAGCATCGTTTTGGACCGACCCCCCTCGCCGCCAAGTTCAGATGTAAGGCGTGCGGAAGGTGGCTAGAAGCGGGCGTCCTCCACGGGCCCGCGCTGCCCAACTGTCGGGCACGCGCCATCGCGAACGAAAGATGATGCCAATCAGCCCGACGTAGAGAGCCCGCAGTGCACCGCTTCAGGGGCCGCAGCTGGGCCGGCCAATGGGCCGGGGCGCTACTAAGGGCCAACAGTTCCTCCTGCGACATCGCCGCGCCCGGGCGCCTGCTTTAGTCGCCTGCACAAGATCTCGGTGTATGCATGCGATTCGCACCTCGGCCCCGCCCCTCGCGCGGTCTGGGCCGCCTTCCCGCGGGCCGGTGGGCCCGCGCGGGCCCCGCGCCGAGGCCGTTCACGCCGCCCCGTGCCGTGTCCGGGGGTCCCCGGCGTCCTGCGGACGCGTACCGCGCCGTCCGCGCGCAGGCTAACCCCACCCACGCGGCGCGGGTAGCCCGAGGAGCGCACGGTCCAGGAGGGGCCGCCGCCCGTCGGGTGCACCGGTCGCCACCAGGCCGCCGCGGACACGCACGCTCGCGCGTGCCGGGGACAGCGCCCGGGCCCCTCGTAGTCCCCCCTCACCAGCCCGCGGAGGCCAGAAGGGCGGTGTGGCGCTCGGCCACCGGGCCAACCCCCAACCTCCGCGCCCCCGGTCGCTTCCTCGAGCCCCATCCCACGGCGGCCTGGCCCACGGGTGCACGCCCCCCTATCGGCCCCGCCCCGCGCCGACCCATGAGCGGGCCCCGCCGTGTGCCCGCGGGCGCGCGGGCCGGGGCCGCGGGCGCGCGGGTGCGCCCCCGGGCCGCCGCTCAATGCGGCGCGGGGGGACCGGCGGGGGACAGCCGCCGGAGTCCGCGTCCCTCCCCCGCCGGAACCGCGGCGGCTGGAAGCATGCCGCGTCCCGGATGCCCCTCGGCCCGTCCTTGGAGGCGTTGGTGCGATGGGCGCGGCGCCCACCGGCCGCAGCGCCGGGAGATGCCCCGGCGTGCCGCCGGACGCCGGCCGACGGCGAGCGAGGGGCCGGGGGCGGGTGGCCCGAGCAGCGGTGCGAGGCCGGCGGGGCCGCCGCGATCCACACCCGGGCGAGCCACCGCGCAAGGGGCCACCGGGTGAGCGCGGCGCGGGGGACCGGCCCCGTCACCTCTCCCCCCCCGGCCCACAGGCGCTGTCACCCGGCAACGCCACGCCCCCGGGTGTCCCGAGGACGCCACTGCGCGGGCGGGCCAGGTAGAGGTCGCAGAGGAACGTGCCCCGTACCG     
C       ATTCTTAGCATCGTCTAATATAATCTAGATTTTACCATTACTAATTCATTATTAATTTTACCAGCAATCAACAATATAGCCAAATATTTCTGGTACTTTAAATAGTGATATCGATGAACTCTTAAGTCAAGCATAAAATAATAATACGAAAACAAAATATAATAATATTATATATCTAACGTTCAATGTTAAGTCATATTTTTTTCATTTAAACTTGGTCATTTAGAATAATAAAAGTAAATTTTTTATAGAAAATAAATCTACCGCATTAGTAGAGAAATGATATAAAATTACCCTAAATTCAAATACCCCTTTACTGTATTAATCTAACATGATTACAGTATAATTACAGCCATTGCTCAAAATATCTATTTTGTGTAACTCAATTAAGTCTATATTTCAAATCATTGAATTGTTATACGTAAGTAATATATTGATTATATATATTAGTCTAGATTGTGATATATTTAAAGTATTGTGTAATAATGGCCCCTCTATTGAATTAGAAAATAATTTATAACTTTTACTTTTTTAACAAATTCAATATACAGCTATTAAATATGATTATTTATAAAAATCGATAAAGAATCTTTATTACGTTATTATTAGATATAGAAATCAAATATTACTGGTCCTAAGTGAAAGATTATAATAAATAATTATTAATATTTTAATTTTTATAAAGCAATATGTATTGTAATGATATATTCTAGTAAACTCAATTATCTAAAAAAAGACGAATAGATATATAAATATAAAAAATAAATATAAAGATTAAGTGAATATTAATAGCTATTGAAAGTATATACGTACACCTCTTTTTTTAATTGACATAAAATTAATTTTATTCTTCTTACATTATACATAATTAATTTGTAGTTATCAGCCTTTAGTCTAATATAAATAGTATATATGGAAAATAACCTTTAAATTTATTTACTTTAATACTTTTGTTATGGATTTAATAAAAATAATTTATTCTTTTAAATTTATATTAGAGACGAGTCAAATATAATTATGGAACGTCAATAATAATCATGTGTAGTCATTTCGGGTATTTTTCTTGCCATCTGAACTTCGAGGTGTGTACGCCTCACTTTATGCTTTAGCCAGGCGAGTTTAAGCCTACTTCGATATTCATGGTGATCATCTGATACACTGAAGTACGACTGGAGTACTAGAGTTGCTGGCGCAAACTGACTAAGCTTTGGTAATAAGCATAACAAAGTATGACTGGCCGAATTATGAAATTAAGAGGTAGGTGATTCCACGAACTGCTTCGTTGCTAACACGTAAAAGGTTTGACATAACGAAGTACTGTTGCTAGTGTACAACACACTGAAATCATTTTTAGGATCTTAGTGATTTTTCACGGAGCAGACACAGGCTTCATGGAAATTCGGAAGACCGTAAGTCTGTGTATAAGTGATTAACACTAAGCCTTCCCTTCAAAAAGAGATCTAAACCCGAGCTAACTAATGAGCTTGCTTCGTCTTGATATGATGAGGGATGGAGTTAGAATCGGACTATGTCGATACCGATCAAACACGATTAAGCTTACCATTGTTCAATAAATAACCAACTTGATTTATTCAGATTGATAATAAAACGAAACATGCAACGATTAATTGTCGTTTCGTTATCAACCTGAGGTAGTGCTAGTCGAACTAGGTTTTAATGCTTGACGGATCTGGCGCTGGAAAACGAGATAGAAGCGACTATAAACTGTGCGAGCTTGCCATCCACTTAGGAGCATGAGCTTTTTCCAAGAGGTTGTTTGAGTACCTTTCTACAAAGTTTCAAAAAATTTGGTAATTGGACCTCGCTCTAATCGATTGTGAGAATGTTTGAAATAATGGGAAGAGTCGGGGACCGACTCGTAAGTATTGGCCGCAATCGTGCAGTAATGCTCCCCATCGCTGTTCCAGTTCAGTGATGCTCTAAACCTAATAGCTTTCAACATTTCAAACCACTTATCGAAGACTCAGAATGTGATCTTACTCCCTAGGCCGAGACTAGCGTATGCCGAGGAAGCACAGGCGGACTGCAAGCTAGAACTTACGGGTCAGCGTGTAGCCCGAGTGTCATTACAGAACGTCTTCTCGGTGAGAACTAGTAACCCCCGACCGGGCCGTCGGGACCCCGCCCGCCACGGGGGCACCCGGGGCCCGACCCAGCGTGGCGCCGCCGTCAAGAATGTTGGCGTGGTCCCCGAAAAGGAGCCATACGCTTGCCGACACACAACTATGAATCCGGAGTGTGGGTGGGGTTCGTCACTTCAACTGAGCGTCTTCCCTTTACCACGATACCAACGCTCTTACTCGCGGGAACGCCAGCGCCTCGAGATGAAGGCTCGTGGCCCCACTGCTTAGTGGAAAATGGGCTAAGCCTTACAAGCCAACTTGTGAACGTCCTTCCTATTGTCGTTCCATTTCACCGAGTACGGGGTCGCGGAGGGGCTCTCCGCTCGGTGAGCTCTGCGGCCGCCCATCGAGCGAGATACCAGCAGGCTCACCTGCCGGGGGTTTGCGGCCCCCGTCAGGGCGGACTATCCGCTTGTTGGTGTGGGCTGTAATTCAAAGACCACGTGGCCACCGTTTGTTTCGGCCCAACGCGCGGGTGGGCGGTTCCGTACGATCTAACGGTCGCTAATGGGCCGCGGATGGCCCCGCTAGTGCGGGGCAATCGAAAAAGTCATAAGGAATCCAGAGCATCGTTTTGGACCGACGCCCCTCGCGGCCAAGTTCAGATATAAGACGTGCGGAAGGTAGCTAGACGAAGGCGTCCTCGACGGGTCCGCGCTACCCGATTGTCTGGCACGCGCCATCGCGAGCGAAAGAGGATGCCCATCAGCCCGACGTAGGGAGCCCGCAGTGCACCGCTGCAGGGGCTGCACCTGCGCGGACCAGTGGGCCGGGGCGCTACTAAGGGCCAACAGTTCCTCCTGCAAGGTCGCCGCGCACGGGCGCCTGGTTTAGTCGCCAACACAAAGTCTCGGTGTATGAGTGCGATTCGCACCTTGGCCCCGCCGCTCGCGGGGCCTGGGCCGCCTTCCCGAGGGCCGGTGGGCCCGAGCGGGCTCCGCGCCGAGGCCGTTCAGGCCGCCCCGTGCCGCGTGCGGGGGTCCCCGGCGTCCCGCGTACGAGTACCGCGCCGTCCGCGCGGAGGCTAACCACACCCACGCGGCGCGGGTAGCCCGAGGAGCGCAAGGTGCCGGAGGGGCCGCCGTACGGCGGGGGTACCGGTCGCCACCGGGCCGCCGCGGACACGCGCGCTCGCGCTTGCCGGGGACAGCGCCCTGACCCCTCGGTGTCCCCCCTCACCAGCCCGCGGGGGCCAGAAGGGCGGTGCCGCGCCGGGCCACCGGCCGAACCCCCAAACTGCGCGCCCCCCGCCGCTTCCTCGCGCCCCATCCCACGGCGGCCTGGCCCAAGGGTGCACGCCCCCCTATCGGCCCCACCCCGCGCCGACCGATGATCGGGCCCCGCCGTGTGCCCGCGGGCGCGCGGCCCGGGGCCGCGGGCGCGCGTGTGCGCCCCCGGGCCGCCGCTCAATGCGGCGCGGGGGGACCAACGGGGGACAGACGCCGGAGGCCGCGTACCTCCCGCGCCGGAACCGCCGCGGCTGGAAGCATGCCGCGTCCCGGATGCCCCCCGGCCCGTCCTCGGAGGCGGTGGTACGGTGGGCGCGGCGCCCACCGACCCCAGCGCCGGGAGATGCCCCGGCGTGCCGCCGGGCGCCGGCCGACGGCGAACGAGGGGCCGGGGGCGGGTGGCCCGGGCCGCGGTGGCAGGCCGGCCGTGCCGCCGCGGTCCACACCCGGGCGAGCCAGCGCGCAAGGGTCCACCCGGTGAGCGCGGCGCGGGGGACCGGCCCGGTCACCTCTGCCCCCCCGGCCCGCAGGCGCTGGCACCCGGCAACGCCACGCCCCCGGGTGCCCCGAGCACGCCACGGCGCGGGCGGGCCAGGGAGAGCTCGTAGAGGAACGCGCCCCGTGCCG     
B       ATTCTTAGCATCGTCTAGTATAGTCTAGATTTTACCATTACTAATTCATTATTAATTTTACCAGCAATCAACAATATAACCAAATATTTCTTGTACTTTAAATAGTGATATCGATGAACTCTTAAGTCAATCATAAAAAAATAATACGAAAACAAAATATAATAATGTTGTATATCTAACGTTCAATGTTAAGTCATATTTTTTTCATTTAAACTTGATCATTTAGAATGATAAAAGTAAATTTTTTATAGAAAATAAATCTACCACATTAATGGAGAAATGATATAAAATTACCCTAAATTCAAGTACCCCTTTACTGTATTAATCTAACATGATTACAGTATAATTACAGCCATTGCTCAAAATATCTATTTTGTGTAACTCAATTAAGTCTATATTTCAAATCATTGAATTGTTATACGTAAGTAATATATTGATTATATATATTAGTCTAGATTGTGATATATTTAAAGTATTGTGTAATAATGACCCCTCTATTGAGTTAAAAAATAATTTATAACTTTTACTTTTTTAACAAATTCAATATACAGCTATTAAATATAATTATTTATAAAAATCGATAGAGAATCTTTATTACGTTATTATTAGATATAAAAATCAAGTATTACTGGTCCTAAGTGAAAGATTATAATAAATAATTATTAATATTTTAATTTTTATAAAGCAATATGTATTGTAATGATATATTCTAATAAACTCAATTATCTAAAGAAAGACAAATAGATATATGAATATAAAAAATGAATATAAAGATTAAGTAAATATTAATAGCTATTGAAAGTATATACGTACACCTCTTTTTTTTATTGACATAAAATTAATTTTATTCTTCTTACATTATACATAATTAATTTGTAGTTATAAGCCTTTAGTCTAATATAAATAGTATATATGGAAAATAACCTTTAAATTTATTTACTTTAATACTTTTGTTATAAATTTAATAAAAATAATTAATTCTTTTAAATTTATATTAAAGACCAGTCAAATATAATTATGGGACGTCAATAGCAATCATGTGTAGTCATTTCGGGTGTTTATCTTGCAGTTTGAACTTCGAGGCGTGTGCACCTCACCTTACGCTTTAGCCAGTCGAGTTCGAGCCTACTTTGATATCCACGGTGATCATCTGATACACTGAAGTACGATTGGAGTACTAGAGTGGCTGGCGCAAACTGACTAAGCTTTGGTAATAAGTATAACAAATTATGACGGGCCGAATTGTGAAATTATGATGTAGGTGCATCCACGAACTACTCCGTTGCTAACACATAAAAGTTTTGACATAACGAAGCACTGTCGCTAGTGTAAAACACACTGAAATTATGTTTAGGAGCTTAGTGATTTCTCACGAAGGAGACACAAGCTTCATGGAAATTCGGAACACCGTAAGTCTGTAGATAGTTGGTTAATACTAAGCCTTCCCTTAAACAAGAGATCTAAACCCAAGCTAGCTCATGAGCTTGCTTCGTCTTGAGATGATGAGGGGTGGAGTTAGAATGAGATTATGTCGATACCGATCAAACACAATTTGGCGCACCATTGTTCAATAAATAACTAACTTGATTCGTTCAGATTGATAAAGAAACGAAACATGCAACGGTTAATTGTCGTTTCGTTATCAACCTGAGTTTGCGCTTGTCGAACTAAGTTTTAATGCTTAACTAATTTGGCATTGGAAAACGAGATGGAAGCGACTATAAACTATGCGAGCTTGCCTTCGACTTAGACGCATTAGCTTTTTCCAAGAGGTCGTTTAAATACCTCTCTACAAAGGTTCAAAAAATTTGGTAATAGGACCTCGCTCTAATCGATTGTGAGTGTGTTTGAAATAATGGAAAGAGTCGGGGACTGTCCCGTAAGTATTGGCCGCAGTCGTGCAGTAATGCTCCTCATCGCTGTTCCAGTTCAGTGATGCTCTAAACTTAATGGCTTTCAACATTTCAAACCGCTCATCGAAGATTCAGCATGTGATCTTAATCCCTAGGCCGAGACTAGCGTCAGCCGAGGAAGCGTAGGCGGGCTGCAAGCTACAACTTACGGGTCAGCGTGTAGCCCGAGTGTCATTTCAGCACATGTTCTCAGTGAGAACTAGTAACCCCTCACCGGGCCGTCGTGGCCCCGCCCGCCACGGGGGCACCCGGGCCCCGACCCGTCGTGGCACCGTCGTCATGAACGTTGGCGTGGTCCCCGAAAAGGAGCCATACGATTTACGACACACGACTGTGAATCCTGAGTGTGACTGGGGTTCGTAACTTCAACTGAGCGTCTTCCTTTTACCACGATACCAACGCTCTTTCTCGCGGGAGCGGCAGCGCCCCGAAATGAAGGCTCGTAGCTCCACTGCTTAGTGGATAATGGGCTAAGGCTTACAAGCCAACATCTAAACGCCTTTTCTATTGTCATTCCATTTCAGCGAGTACGGGGTCATGGAGGGGCTCTCCGCCCGGTGAGCTCGGGGGTCATTCATCGAGCGAGATACCAGCAGGCTCACCTGCCGGGGGTTTGTGGCTCCCGTCAGGGCGGACTATCCGCTTGTCGGTGTGAACTGTAATTCATAGACCCCGTGTCCGCCGTTTGTATCGGCCCAACGCGCGGCTGGGGGGTTCCGTACGATCTAGTAGTCAGTAATGGGCCGCGGATGGCCCCGCTAGTGCGGGGCGATCGAAAACGTCATAAGGCATCCAGAGCATTGTCTTGGACCGACACCCCTCGCGGCCAAGTTCAGATGTAAGACGTGCGGAAGGTAGCTAGATGGGGGCGTCCTCCACGGGCCCGCGCTGCCCAACTGTCGGGCACGCGCCATGGCTAGCGAAAGATGATGCCCATCAGCCCGGCGTAGTGGGCCCGCAGTGTACTGCTTAAGGAGCCCCACCTGGGCGGACCAGTGGGCCGGGGCGCTATTAAGGGCTAACAGTTCCGCCTGCTAGATCGCCGCGCACGGGCGCCTGGTTTAGTCGCCTGCACAAAGTCTCGGTGTATGGGTGCGATTCGCACCTGGGCCCCGCCCCTCGCGCGGACTGGGCCGCCTGCCCGAGGGCCGGTGGGCCCGCGCGGGCGCCGTGCCGAGGCCGGTCACGCCGCCCCGTGCCGCGTACGGGGGTCCCCGGCGTCCCGCGGACGGGTATCGCGCTGTCCGCACGGAGGCTAACCCCACCCCCGTAGCGCGTGTACCCCGAGCAGCGCAAGGTCCTCGAGGGGCCGCCGCCCGACGGGGGCACCGGTCGCCACCCGGCCGCCGCGGACCCGCGCGCTCGCGCCTGCCGGGGACAGCGCCCGGAACCCTCGTGGTCCCCCCTCACCAGCCCGCGGGGGCCAGAAGGGCGGTGCGGCGCTCGGCCACCGGCCTAACCCCCAACCTTCGCGCCCCCCGACGCTTCCTCGCTCCCCATCCCACGGCGGCCTGGCCTAGGGGTGCACGCCCCCCTATCGGCCCCACCCCGCGCCGACCCATGAGCGGGCCCCGCCGTGTGGCCGCGGGCGCGCGGGCCGGGGCCGCGGGCGCGTGAGTGCCCTCCCGGGCAGCCGCTCAATGCGCCGCGGGGGGACCGGCCGGGGACAGGCGCCGGAGGCCGCGTCCCTCCCGCGCCAGAACCGCCGCGGCTGGAAGCATGCCGCGTCCCGGATGCCCCCCGGCCCGTCCTCGGAGGCGGTGGTGCGCTGGTCGTGGTGCCCACCGCCCCCAGCGCCGGGAGATGCCCCGGCGTGCCGCCGGGCGCCGACCGACGGCGAGCGAGGGGCCGGGGGCGGGTGGCCCGGGCCGCGGTGCGTGGCCGGGCGCGCCTCCGCGATCCACACCCGGGCGATCCACCGCGCAAGGGGCCACCCGGTGAGCGCGGCGCGGGGGACCGGCCCCGTCACCTCTGCCCCCCCGGCCCGCAGGCGCTGGCACCCGGCAAGGCCACGCCCCCGGGTGGCCCGAGCACGCCACTGGGCGGGCGGGCCAGGGAGAGGTCGCAGAGGAACGAGCCCCCTTCCA     
A       ATTCTTAACATCGTCTAATATAATCTAAATTTTACCATTACTAATTCATTATTAATTTTACCAGCAATCAACAATGTAACCAAATATTTCTTGTACTTTAAATAGTGATATCGATGAGCTCTTAAGTCAATCATAAAATAGTAATACGAAAACAAAATATAATAATATTATATATCTAACGTTCAATGTTAAGTCATATTTTTTTCATTTAAACTTGATCATTTAGAATAATAAAAGTAAATTTTTTATAGAAAATAAATCTACCACATTAATAGAGAAATGATATAAAATTACCCTAAATTCAAGTACCCCTTTACTGTATTAATCTAACATGATTACAGTATAATTGCAGCCGTTGCTCAAAATATCTATTTTGTGTAACTCAATTAAATCTATATTTCAAATCATTGAATTGTTATACGTAAGTAATATATTGATTATATATATTAGTCTAGATTGTGATATATTTAAAGTATTGTGTAATAATGACCCCTCTATTGAATTAGAAAATAATTTATAGCTTTTACTTTTTTAACAAATTCAATATACAACTATTAAATATAATTATTTATAGAAATCGATAAAGAATCTTTATTACGTTATTATTAGATATAGAAATCAAATATTACTGGTCCTAAGTGAAAGATTATGATAAATAATTATTAATATTTTAATTTTTAGAAAGCAATATGTATTATAATGATATATTCTAGTAAACTCAATTATCTAAAGAAAGACAAATAGATATATGAATATAAAAAATAAATATAAAGATTAAGTGAATATTAATAGCTATTGAAAGTATATACGTACACCTCTTTTTTTTATTGACATAAAATTAATTTTATTCTTCTTACATTATACATAATTAATTTGTAGTTATAAGCCTTTAGTCTAATATAAATAGTATATATGGAAAATAACCTTTAAATTTATTTACTTTAATACTTTTGTTATAAATTTAGTAAAAATAATTTGTTCTTTTAAATTTATATTAAAGACCAGTCAATTATAATTATGGGACGTCAATAATAATCATGTGTAGTCATTTCGGGTTTTTGTCTTGCTATTAGAACTTCAAAGCGTGTGCGCCTCACTTTACGCTTTAGCCAGTCGAGTTTGAGCCTACTTCGATATTCACGGTAATCATCTGATACACTGAAGCACGACTGGAGTGCTAGAGTTGCTGGCGCAAGCTGACTAAGCTTTGGTAATAAGTATAACAAACTATGACGGGCTGAATTGTGACATTATGATGTAGGTGATTCCACGGACTACTCCGTTGCTAACACATAAAAGGTTTGATATAACGAAGTACTGTCGCTAGTGTAAAACACACTGAAATCATATTTAGGACCTTAATAATTTGTCACGGAGCGGACGCAAGCTTCATGGAAATTCTGAAAGCCGTAAGTCTGTGTATAATTGATTAACACTGGGCCTTCCCTTAAATAGGAGATTTAAACCCGAGCTAGCTAATGACCTTGCTTCGTCTTGAGATGATGAGGGATGGAGTTAGAATACGATTATGTCGATACCGATCAAACACAATTAGGCCTACCATTGTTCAATGAATAACTAACTTGATTTGTTCAGATTGATAATAAAACGAAACATGCAACGATTAATTGTCGTTCCGTTATCAACCTGAGTTTGCGCTTGTCGAACTAAGTTTTAATGCTTGACCAATCTGACACTGGAAAACGAGATGGAAGCGACTATAAACTTTGCGAGCTTGCCATCTACTTAGGAGCATGAGCTTTTTCCAAGAGGTGGTTTGAGTACCTCTTGATAAAGGTTCAAAAAATTTGGTAATAGGACCTCGCTCTAATCGATTGTGAGCATGTTTGAAATAATGGGAAGAGTCGGGGACCGTCTCGTAAGTATTGACCGCAGCCGTGCAGTAATGCTCCTCATCGCTGTTCCAGTTCGGTGATGCTCTAAACGTAATCGCTTTCAACATTTCAAGCCGCTTATCGATGATTCAGCATGTTATCTTACTCCCTAGGCCGAGACTAGAGTATGTCGAGGAAGCGCGGGCGGTCTGCAAGCTAGAACTTACGGGTCAGCGTGTAGCCCGAGTGTCATTACAGCACATTTTCTCGGTGAGAACTAGTAACCCCTCACCAGGCCGTCGGGGCCCCGCCCGCCACGGGGGCACCCGGGGCCCGACCCATCGTGGCGCCGCCGTGAAGAACGTTGGCGTGGTCCCCGAGAAGGAGCCATACGGTTCACGACACACGGCTATGAATCCTGAGTGTGGGTGCGGTTCGTAGCTTCAATTGAGCGTCTTCCCTTTACCACGATACCAACGCTCTTGCCCGCGGGAACGACAGCGCCCCAAGACGAAGGCTCGTGGCCCCACTGCTTAGTAGAAAATGGGCTAAGGCTTACAAGCCAACATTTGAACGGCTTTCCTATTGCCTTTCCATTTCAGCGAGTAGGGGGTCAAGGAGGGGCCCTCCGCCCGATTGGCTCTGCGGCCATCCATCGAGCGAGATACCAGCAAGCTCACCTGCCGGGCGTTTGCGGCCCCCGTCCGGGCGGACTATCCGCTTGCAGGTGTGGTCTCTGATTCCTAGACCTCGTGGCCACCGTTTGTCTCGGCCCAACGCGCGGCTGGGCGGTTCCGTACGATCTAATGGTCGCTAATGGGCCGCGGATGGCCCCGCTAGTGCGAGGCAATCGAAAGGGTCATAAGGGATCCAGAGCATGGTTTTGGACCGACGCCCCTCGCGCCCAAGTTCAGATGTAAGACGTGCGGAAGGTTGCTAGACGGAGGCGTCCTCCACGGGCCCGCGCTACCCAACTGTCGGGCACGCGTCATCGCAAGCGAAAGAGGATGCCCATCAGCCCGGCGGAGTGCGCCCGCAGTGCACCGCTCCAGGGGCCGCACCTGGGCGGGCCAGTGGGCCGGGGCGCTACAAAGGGCTAACAGTTCCTCCTGCCATGTCGCCGCGCACGGGCGCCTGGTTTAGTCGCCTGCACAGAGTCTCGGTGTATGAGTGCGATTCGCAGCTCGGCCCCGCCCCTCGCGCGGCCTGGGCCGCCTCCCCGGGGGCCGGTGGGCCCGCGCGGGCCCCGGGCCGAGGCCGCTCAGTCCGCCCCGTGCCGCGTCCGGTGGTCCCCGGCGTCCTGCGTACGGGTAGGGCGCTGTCCGCACGAAGGCTAATCCCACCCGCGCGGCGCGGGTAACCCGAGGAGCGCAAGGTCCGGGAGGGGCCGCCGCCCGGCGGGGGGACCGGTCGCCACCCGGCCGCCGCGGACATGCGCGCTCGCGCCTGTCGGGGACAGCGCCCAGGCCCCTCGGAGTCCCCCCTCCCCAGCCCGCGGGGGCCAGAAGGGCGGTGCGGCGCCCGGCCACCCGCCCAACCCCCAATCTCCGCGCCCCCCGCCGCTTCCTCGCGCCCCATATCACGGCGGCCTGGCCGACGGGTGCACGCCCCCCTATCGGCGCCCCCCCGCGCCGACCCACGAGCGGGCCCCGCCGTGTGTCCTCGGGCGCGCGGGCCGGGGCCCCGGGCGCGCGAGTGCGCCCCCGGGCGGCCGCTCAATGGGGCGCGGGGGGACCTGCGGGGGACAGGCGCCGGAGGCCGCGTCCCTCCCTCGCCGGAACCGCCGCGGCTGGAAGCATGCCGCGTGCCGCATGCCCCGCGGCCCGTCCTCGGAGGCGGTGGTACGATGGGCGCGGTGCCCACCGGCCTCAGCGCCGGGAGATGCCCCGGCGTGCCGCCGGGCGCCGCCCGACGGCGAGCGAGGGGCCGGGGGCGGGTGGCCCCGGCCGCGGTGCGCGGCCGGCTGCGCCCACGCGGTCCACACCCGGGCGAGCCACCGCGCAAGGGACCACCCGGTGAGCGCGGCGGGGGGGACCGGCCCTGTCACCTCTCCCCCCCCGGCCCCCAGGCGCTGGCACCCGGCAAAGCCACGCCCCCGGGTGCCCCGAGTACGCCACGGCGCGGGCGGCCCAGGCAGAGGTCGCACAGGAACGCGCCCCGTCCCT     
