# Supplementary material for: A simple method for data partitioning based on relative evolutionary rates
Source: PeerJ. 2018 Aug 28;6:e5498. doi: 10.7717/peerj.5498 (PMC6118207; doi:10.7717/peerj.5498)
Supplement: Data S1 — The datasets are provided in the PHYLIP format. [file peerj-06-5498-s002.zip › DataS2/AS12-9.phy]

17  4000
out     TATCGGAATGACATTAAAGATTTACGTTATTTTGGTTGGATATGTTTTATAGCTATGTTTAAAACTTTTTTTATATCTACTAAACATTACTTATTATAAGATAAGACTATATGCGAGCGATAATTTAGTTTGTTTTAATATGAATTAATATATACGATTATTTCTATAGTATTGGATATAAGTTAATTATATATATTATGTTAAGTTAAAGAAAATGGAATTATACTCTAGAGATCCTTCTAGATGGTAATTAAACAACATTTATTAAACAAAGATCAAATTTATACAAGATTTAATAAATAAACGTTTAATTGACTTATCATTAATAATTAGTAATTTTAATCTAACTTATGTTCTTTAACAATATTTATAATATTGTTTCAATGCAAGTTTACACACATGCTTTTATCAATAATTTCTTTAAAATTAAATTTTCCAATACAAGTTTCTTGGTATTAAAATGCGATCACCAATTGATTCTCTTATAGTAATATAAAGAAATTCATTTATTTGGTTAATATACTATTAACCATTTTATAAGAACTTATTTATAGCTAAATTGAAATTTAGAAATTAGATCCGTTGTAAAGTTTAGTAAAAAAATGCATTAACACTAGATACCCAATATTAAACTTTATAATCAATAAAATGAGTGATATGCTAATAAAGAATATTATTAATAGTAGAATTATAATTCCCCTATTTTTAACTTTAACTATGTAATAAGATCATAATTAAGGGAGCATACATTTGAACACAATAATTGTATTAATTAATTATATCACTAAAATTAAATATAATATTAGGTAAAGAATTCTATTATCGATATTACTTGATTAATAATATTAAAATATTATTGATATATCGATCGATAGGCAACAAGTAAGAGTAATTGTTATATTAAGTATATAATATAGAGGAGGGAAGGAGATATAAAAGTAGCTAAAAGATTGATCTATTGATTTCTCTTATTTATATCTTTTATACTTTTTTTAGTTCTTTGTCTCAATCCCTTGGAATGGCAGGCGGTTTTCTCCTAAAAGCTGATCTCGCGACTACCTGCCGAGAAGATGAGTTCCCATTCTACCGGCTCTTAGCGCGATTACCCTTTTGAGGTTTATAAGCACAGGGTAGTTGGTAGAGTAGTGCGAACATGAATTATTATTGGGCGAGACACCAACCTACAAATGCCAGGATTATCCGTATTGTATGCCTAGATTCAGAAGGTGGGGGGTCTACCTCTCCGTCGCCACAGCTAAAAATCTAAAGTCCCTTCTACTATGCAGCGACTAGCCTATGAGTTAGACACTTCAAACTGTCCAATCAATGCACACATCGTATGTATGGCTATGCGTAGAACATCATACCAGTTCTCGTTACATGTGAGACATATAACATGTGTGCTATAAGGACGAGTGCTGCCGGTGTCGTCACGTTCTCATTTTCGCTCATGCGTCACCGTCTCTTTAGATCTATACTTCATTCTACTTGATGTTTAGCCCAGCATTTAGCCATCATCTGGTAGAAGAGTGCAGAAGACGTCAGGATTAAGGGTTAGCTCGCTTTATCTCGTCAAGAGTGTTTGTTTTTAGATATTCTAAACGTATAGATGTGATATTGCAAAGGTCGGATGAATATTGATCAGACGTCCGTCCTTAGAGGTTATCGCTTCCCGCGTTAAAGATATAGCTTACTATACTTGCAAATATATTTTCTCAGCTACATCCTCGTAGTACGCAAACAGGCACAGACTACCTGCTAGGGATACGTCTTCGAGCTGAGACATCAACTAAGTAAGTCGAGTCGCATTTAATTCGTCAGCTGTAAACGATCTACGGTGCCCAGTATGTCTAGAACTTTGAGAACACGTCTGCTGACCCGAGAGGAACCGTAAAATAGGGTAGCATCCTTCTTTAAAAAATTTCTACGGTTCCAGCCGATAGAAGAGGTTGACTTTAAATGAGGAGATGGGCGGGTGCGTCTCATAATGGTTAAATAAGCAGCTTATGCACTGTACTACGTCCCATCGGCGCGCAGTTGACTGGGTTGGGGTGATCTTGGTCTGTGCCTTGTGCTCTATAGTGACTGATCGTAGTACTTAGGTTGGGAGATGTCGCTATTCCACTCGGGCCTTGCAGGCAAATGGACGATTCGCGGTCGCTTGAGCTGAATCCAACAAGACAAGACGTACGACTGCCAGACTAGATAAACTCCGCGAAACGTACGTACCCAGGCGTCTTGCTCCACCCGCGCGTCCGTCCATCGCCGCATCACGGCTCGGAGATCCGCCCTGGCGCGATCACAGAGATTTCGGAAACGGCACAAGCGCCACCCCCACGCTTCGTGTCCGTAGCCGTGGGGTCAAGGCAACATGAGAGAGTACGCCAGTTCCCGTCCGCGGTGAGCGCCTGTGGATGGAGAGGTGAGGGAAGGTGGTCTTTCCGTTGACACTGGGCTGATAATCCGCAATCTTTACCTCTCACTGATTCCGAGCTTCAGCGGCGAGTCGCCTAACCTGCCTGCACCCCTCGCCTATGGGGGGGTCATCGAACTCTAGGAGCTGCGCTAGCCAGGGTATGAATGGGTTAGCGCCGAGTCATAATCGGAGTGGTGATAACCCCGTGCGCCGCGAACCCCAACACAGTCATCTGTCGCCGAGCTCGAGGAGGGTGCACATAAGCGGTCGGCCTGTCGTCAAGGTGACGGTAGGCGGACATGGTAATTGCTTGATCGAGCAGCTGCGATTGGAGCACAGTATCCAAAGATATTGGCGTGTCGACCTAGGAGCGTTAAAAGCTATGTCTCTGCACCTTGGTGTAGGCCGGGTCACTAGATCAGGCAGCCCCATCGCCTTTGACGTGCAGACTGTGCTTCTAGGGGACGCCGGATGCCCGACTCCTCGCCGAGTCTCCTAGGTCACAATGACTTCTCTGCGAAAACGAGATTGGACACTTTCCCTTACCCTGTCAAGAATTGGCAAAGCTACAATTTCTATACCATGGGGTCCCCGCGATGGGGCGCGTCCCCGGCCCTCACCGTTGGAGCCGCCCCAGACGGGCAGCAAAGGGTTGGGCGCAGGCTCGTACCCCGGGGGCCGGGGCGCGCACGCGGGGGGGGCGCCCACGAGCTCGGAGAAGGGAGGCTCGACCCCGGGGCCGCCAGGGCCAGGGGGCCCCCCCGGCCGCCCGCGCCCGCCGCCGCGCCCCGCGCGTACCCAGCGTCCGGGGTCGGCGTGGCGCCCGAGAGGTCCCCCCCCTGGGACCTCCCCGCGCCCCTTCGTGGGCGGGCAGCCGCACCCAGCTGAGATGGGGTGCGGGGGGGTATCGTGCGGCCCTGGGCCTGGGGCCCCCCCCTCCGCACCGCGGACCGAAGGGCGCTGGGTAAGGGCGGTCCGAAGGCCACCCGCCAGTCCCCGGGGCCCAGCGCCCCCTCCGCGCCCGCCGGCTCGCGGGCCCGCGCCCCCTCCGGGGCGCGCCGGTGTGCCGGGGGTGTCGCGGGGGGCCCGACCTTCCAGCACCCCCGTCCCTCGCCCCCTACCGTGCGCCCGGGCGCGGAGAAGACCCCCTGCCCGGTTCGGGGCCCCCCCCCGTCGGCCGCGCGAGGTGCCGGTCCGCCGAGCGGCCCCGGCAGTCAGCTAGCGCGGGCCGGCCAGCCCGGGCGGGCCGGGGCGTCTGCGTCGGCCCGCCACCGCCCGCCGTCCTGGCACCGGCGCAGGGGATGTCGGGGGCGACGAGTTTGCGGGATTGGGTGCATACCGCACACGCCCCCGCGGCTCGTGGCCCATGTGCACGGGCGCGCGCTCGCCCCTGCCGCCCTCCTCCACACACGGGGACGCTCGCCGGTATCCGCGCCGGCCCCGCCTTCGACCGGGGCTGTTGTAGACCGGCCCCCCCGCCGCTACGAGGCGAGGTTCCCCGCGCCCGCGCGCCCGGGGTGACGGAGCGCCGCCCGCCCCGCCACAGACCCCGGGGCTGGCCAGGGCGAGTTCCGCAGACGGGGG     
P       TATCGGAATGACGTTAAAGATTTACGTTATTTTGGTTGGATATGTTTTATAGCTATGTTTAAAACTTTTTTTAGATCTACTAAACATTACTTATTATAAGATTAGACTATATGCGAGCGATAATTTAGTTTGTTTTGATATGAATTAATATGTACGATTATTTCTATAGTATTGGATATAAGTTAATTATATGTATTATATTAAGTTTAAGAAAATAGAATTATACTCTAAAGATGCTTCTAGATGATAATTAAACAACATTTATTAAACAAAGATCAAATTTATACAAGATTTAATAAGTAAACTTTTAATTAATTTATCATTAATAATTAGTAATGTTAATCTAACTTATGTTCTTTATCAATATTTATAATATTGTTTCAATGCAAGTTTACACACATGCTTTTATCAATAATTTCTTTAGGATTAAATTTTCCTATACAAGTTTCTTAGTATTAAAATGCGATCACCAATTGATTCTCATGTAATAATATAAAGGAATTCATTTATTTGGTTAATATACTATTAACCATTTTATAAGAACTTATTTATAGCTAAATTGACATTTAAAAATTAGATCCGTTGTAAAGTTTAGTAAAAAAATGCATTAACACTAGATACCCAATATTAAACTTTATAATCAATAAAATGAGTGATATGCTCATAAAGAATATTATTAATAGTAGGATTATAATTCCCCTATTTTTAACTTAAACTATGTAATAAGATCATAATTAATGGAGCATACATTTGAACACAATAATTATATTAATTAATTATATCACTAAAAATAAATTTAATATTAAGTAAAGAATTCTATTATCGATATTACTTGATTAATAATATTGAAATATTATTGATATAACGATCGATAGGCAACAAGTAAGAGTAATTGTTATATTAAGTATATAATATGGAAGAGGGAAAGAGATATAAAAGTAACTAAAAGATTGATCTATTGGTTTCTCTTCTTTATATCTTTTATACTTTTTTTAATTCTTTGTCTCAATTTATTGGAATGGCAGGCTGTTTTATCCTGAAAGCTGATCTCACGACTACCTGCCAAGAGGATGAGTTCCCATTCTACCAGCTTTTAGCGCGATTACCCTTTTGAGGTTTGTAAGCACAGTGTAGTTGCTAGAGTAGTGCGAACATGAATTATTATTGGGCGAGATACCAACCTACAAATGCCAGGTTTATCCGGATTGTATGCCTATATTCAGAAAGGGGGGGGTCTATCTCTCCGCTGCCGCAGCTAAAAATCTAAAGTCCCTTCTACTGTGCGGCGACTAACCTATGAGTTAGACACTTCAAAGTGTCCAATCAATGCACACATTGTATGTATAGCTATGCGTAGAACATCTTACCAGTTTTCGTTACATGTGAGAGATATAACACGTGTACTATAAGGACGAGTGCTGCTGGTGTCGTCACGTTTTCATTTTCACTCGTGCACCACCGCCTCCTTAGATCTATACTTCATTCTAATTGACATTTAGCCCAGCATTTAGCCGTCATCTGGTGGAATAGTGCAGATGACGTCAGGATTAAGGGTTATCTCGCTTCATCTCGGCAAGAGTGTTTGTCTTTAGATATCCTAAACGTATAGATGTGATATTGCAAAGGTCGGATGAACATTGATCAGACGTCCGTCCTTAGAAGTTCTCGCTTCCCGTGTTAAGGATATAGCTTACTATACTTATAAATATATTTTCTCAGCTATATCTTCGTAGTACGCAAACAGGTCCAGACTAACTGATAGGGGTACGTCTTCTAGCTGAGACATCAACTAAGTAAGTTGAGTCGCATTTGATTAGTCAGCTGTAAACAATCTATGATGCCCAGTATATCTAGAAATTTGAGCCCAGGTCCGCTGACCCGAGAGGAACCGTAAAATAGGGTAACATCCTTCTTTAAAGAGTTTCTACGGTCCCAGTCAATTGAAGATGTTGACTTTAAATGAGGGGATGAGCGGGTCTGTCTCATACTGGTAAAACCAGCGGCTTATGCACTATACTACGTCCCATCAGCGCGCAGTTGATTGGGTCGGGGTGATCTTGGTCTGAGGCTTGTGCTCAATAGTGACTGCTCGTAGTACTCAGGATGGGAGATGTCGCTATTCCGCTCGGGCCTTGCAGACAGATGGGCGATCCGCGGTCGCTTGAGCTGAATTCGACAAGACAAGACGTACGACTGCCAGACTAGATAAACTCGGCGAAACGTACGTGCCCAGGCGTCTTGCTCCACCCACGCGTCCGTCCTTCGCCGCATCACGGCTCGGTGATCCGCCCTGGCGCGGTCGTATAGATTTCGGAAACGGCACAAGCGCCACCCCCACGCTTCGTGTCCGTAGCGGTCGGGTCAAAGTAACATGAGAGAGTACGCCACTTCTCGACTGCGGCGAGCGCCTGTGGATGGAGTGGTGAGGGAAGGTGGTCTTTCCGTTGGGACTAGACTAAAGATCCGCAATCTTTGCCTCCCACTGAATCCAAGCTTCAGCTGCGGGTCGCCCAACCAGCCTACACCCCTCCCCTATGGGGGGGTCATCGTACTCAAGGAGCTGCGCTAGCCAGGCTATGAATGGGTTAGCGCCGTGTCATAATCGAAGTCGTGATAACCCCGTGCGGCGCGAACCCCAACACGGTCATCTGTCGCCGAACACGAGGAAGGTGCACATAAGCGGTTGGCCTGTCGTCAGGGTGACGGTAGGCGGACGTGGTAATTGCTTGATCGAGCAGCCGCGGTTGTGGCACAGTATCCGAAATTATTGGCGTATCTACCTAGCAGCTCCAAAGAGCATGTCTCTGCACCTTGGTTTGGGCCGAGTCACTACATCAGGCAGCCCCATCGCCTTTGACGCGCAGATTGGACTTCCAGGGGACGCCGGAAGTTCGACCCCTCGCCGAGTCCCCCAGATCACAATGACTTCTCTACGCAGGCGAGATAGAACACACTCCCTTACCCTGTCAAAAACTGGCAAAGCTACAAAATCTATACCATGGGGGCCCCTGGACGGGGCGCGTCCCCGGCCCTCACCGTTGGAGCCGCCCCAGCCGGCCAGCAGAGGGTTTGGGGCAGACCCGTACCCCGGGGGCGGGGGCCCTCGCGCGGGGGGGGCGCCCCCGAGCTCGGCCAAGGGAGGCCCGACTCCGGGGCCGCCGGGGCCCTGGGGCCCCCCGGGCCGTGCGCACCCGCCGCCGCGCCCCGCGCGTACCCAGCGTCCGGGGTCGGGGTCGCGCCCGAGGGGTCCCCCCCCTGTGACCTCCCCGCGCCCCTTCGTGGGCGGGCAGCCGCGCCCGGCTGAGACGGGGTGCGGGGGGGTGTCGTGCGGCCCGGGGCCTGGAGCCCCCCCTTCCGCACCGCGGACCGAAGGGCGTTGGGTAGGGGCGGTCCGAAGGCCACCCGCCAGTCCCCGGGGCCCAGCGCCTCCTCCGCGCCCGCCGGGTGGCGGGCCCGCGCCCCCTCCGGGGCGCGCCGGTGTGCCGGGGGTGCCGCCGCGGGCCCTACCTTCCGGCACCCCCCTCACTCGCCCCCTTCCGTGCGCCCGGGCGCGCAAGAGAACCTCTGCCCGGTACGGGGCCCCCTCCCGTCGCCCGCGCGAGGCACCGGCCCGCGGAGCGGCCCCGGCAGTCAGCTGGCACTGGCCTGCCAGGCCGGGCGGGTCGGGGCGGCTGCGTCGCCCCGCCGCCGCCCGCCCCCCTGCCACCGGCGCAGGGGATGTCGGGGGCCACGGGTTTGCAGGATCGGGTGCAAGCCGCACACGCCCCGGCGGCTCGTGGCCCACGCGCACGGGCGCGGGCTCGCCCCTCCCGCCCTCCCCCACGCACGGGGACGCTCGCGGGTATGCGCGCCGGCCCCGCCTTCGACCGGGTCTGTTGTAGAGCGGCCACTCCGCCGCTACGAGGCGAGGTTCCCCGCAGCCGGCCGCCGGGAGTGACGGAGCGCCGCCCGGGTCGCCACCGACCCCGGCGCTGGCCAGGGCGCGTTCCGCAGACGGGGG     
O       TATCGGAATGACATTAAAGATTTACATTATTTTGGTTGGATATGTTTTATAGCTGTGTTTAAGACTTTTTTTAAATCTACTAAACATTACTTATTATAAGATAAGACTATATGCGAGCGATAATTTAGTTTGTTTTGATATGAATTAATATATACGATTATTTCTATAGTATTGGATATAAGTTAATTATATGTATTATATTAAGTTGAAGAAAATAGAATTATACTCTAAAGGTACTTCTAGGTGATAATTATACGACATTTATTAAACAAAGATCAAATTTATACAAGATTTAATAAGTAAACATTTAATTAATTTATCATTAATAATTAGTAATATTAATCTAACTTATGTTCTTTATCAATATTTATAATATTGTTTCAATGCAAGTTTACACACATGCTTTTATCAATAATTTCTTTAAAATTAAATTTTCCAATACAAGTTTCTTAGTATTAAAATGCGATCACCAATTAATTCTCTTATAATAGTATAAAGAAATTCATTTATTTGGTTAATATACTATTAACCATTTTATAAGAACTTATTTATAGCTAAATTGAAATTTAAGAATTAGATCCGTTGTAAAGTTTAGTAAAAAAATGCATTAACACTAGATACCCAATATTAAACTTTATAATCAATAAAATGAGTGATATGCTCATAAAGAATATTATTAATAGTAGGATTATAATTCCCCTATTTTTAACTTTAACTATGTAATAAGATCATAATTAATGGAGCATACATTTGAACACAATAATTGTATTAATTAATTATATCACTAAAATTAAATTTAATATTAGGTAAAGAATTCTATTATCGATATTACTTGATTAGTAATATTAAAATATTATTGATATAACGATCGATAGGCAACAAGTAAGAGTAATTGTTATGTTGAGTATATAATATTGAAGAGGGAAAGAGATATAAAAGTAGCTAAAAGATTGATCTATTGATTTCTCTTATTTATATCTTTTATACTTTTTTTAATTCTTTGTCTCAACTTATTGGAATGGCAGGCCGCTTTTTCCTGAAAGCTGAGCTCGCGACTACCTGCCGAGAAGAAGTGTTCTTATTCTACCAGTTTTTAGCGCGATTACCCTTTTGAGGTTTGTAAGCACAAATTAGTTGATAGAGTAGTGCAAACATGAACTATCATTGGGCGAGACATCAATCTACAAGTGCCAGGTCTATCCGAATTGTATGCCTAGATTCAGAAGGAGGGGGGTCTATCTCGCCGTCGCCACAGCTAAAAATCTAAAGTCCTTTCTACCATGCGGCGACTAACCTATGAGTTAGATACTTCAAACTGTCCAATCAATACACACATTGTATGTATGGCTATGCGTAGAACGTTAGGCCAGTTCTCATTACAGGTGAGAAATATAACACGTGTACTATAAGGACGAGTGCTTCTGGTGTCGTCACGTTTTCATATTCACTCATGCCTCATCGCCTCTTTAGATCTATGCTTCATTTTAATTCACTTTTAGCCCAGCATTTAGCCATCATCTGGTAGAAGAGTGCAGTGGACGTCAGGATTAAGGGTTATCTCGCTTTATCTCGTCAAGAGTGTTTGTTTTTAGATATTCTAAACGTATAGATGTGATATTGCAAATGTTGGATGAACATTGATCAGACGTCCATCCTTAGAAGTTGTCGCTTCCCGTGTTAATGATACAGCTTACTATACTTACAAATATATTTTCTCAGCTATATCTTCGTAGTACATAAACAGGCTCAGACTAACTGGTAGGGATACGTCTTCGAGCTGAGACATCAACTAAGTAAGTTGAGTCGCATTTAATTAGTCAGCTGTAAACGATCAATGACGCCCAGTACATCTAGAACTTTGAGAGCAAATCTGCTGGCCCGAGAGGAACCGTAAAATAGGGTAGCACCCTTCTTTAAAAAATTTCTACGGTCCCAGTCCATCGAAGATGTTGACTTTAAATGAGGAGATGTGCGGGTTTGTCTCATATTGGTAAAAGCAGCGGCTTATGCACTGTACTACGTCCCATCAGCGCGCAGTTGGCTGGGTCGGGGTGATCTTGGTCTGTGCCTTGTGCTCTATAGTGACTGATCGTAGTACTTAGGTTGGGAGATGTCGCTATTCCACTCGGGCCTCGCAGGCAAATGGGCGATTCGCGGTCGCTTGGGCTGAATTCAACAAGACAAGACGTACGACTGCCAGACTAGATAAAATCCGCGAAACGTACATGCCCGGGCGTCTCGCTCCACCCACGCGTCCGTCCTTCACCGCATCACGGCTCGGAGATCCGCCCTGGCGCGGTCGCAGAGATTTCGGAAACGGCACAAGCGCCACCCCCACGCTTCGTGTCCGTAGCCGTAGGGTCAAGGCAACATGAGAGAGTACGCCACTTCCGGTCCGCGGCGAGCGCCTGTGGATGAAGTGGTGAGGGAAGGTGGTCTTTCCGTTGAGACTAGGCTAACAATCCGCAATCTTTTCCTCGCACTGAGTCCGAGCTTCAGCGGCGGGTCGCCTAACCAGCCTACACCCCTCACCTATGGGGGGGTCCCCGGACTCTAGGAGCTGCGCTAGCCCGGGTATGAATGGGTTAGCGCCGCGTTATGATCGAAGTGGTGATAACCCCGTGCGTCGAGAACCCCAACACAGTCATCTGTCGCCGACTTCGAGGAGGGTGCACATAAGCCGTCGGGCTGTCGTCAGGGTGACGGTAGGCGGACATGCTAAGTGCTTGATCGAGCAGCCGCGGATGGTGCACAGTATTCGAAACTATTGGCGTATCCACCTAGCAGCGCTAAACCGAATGTCTGTGCACCTTGGTTTTGGCCGAGTCACTACGTCAGGCAGCCCCATCGCTTTTGACGTTCAGATTGCGCTTCCAGGCGACGCCGGAAGCTCGACTCCTCGCCGAGTCTCCAAGATCACAATGACTTCGCCTCGAAAACGAGATTGGACACTTTCCATTACCCTGTCAAGAAGTGGCAAGGCTACAATATCTATACCATGGGGGCTCCGGGGCAGGGCACGTCCCCTGCCCTCACCGTTGGAGCCGCCCCAGGCGGCCAGCAGAGGGTTGGGGGCAGCCTCGTACCCCGGGGGCAGGGCCCCCCACGCCGGGGGGGCGCCCGCAAGCTCGGTGGAGGGAGGCCCGACCCCGGGGCCGCCCGGGCCACGGGGCCCCCCTGGCCGTGCGCCCCCGCCGCCGCGCCCCCCACGTACCCAGCGTCCGGGGTCGGGGTCGGGCCCGAACGGTCCCCCCCCTGCGACCTCCCCGCGCCCCTTCGTGGGCGGGCAGCCGCACCCGGCTGAGACGGGGTGCGGGGGCGTGTCGTTCGGCCCCGGGCCTGGGGCCCCCCCCTCCGCACCGCGGACCGAAGGGCGTTGGGTAGGGGCGGTCCGAAGGCCACCCGCCAGTCCCCGGAGCCCCGCGCCTCCTCCGCGCCCGCCGGGTCGCGGGCCCGCGCCTCCTCCGGGGCGCGCCGGTGTGTCGGGGGTGCCGCGGGGGGCTCGACCTTCCAGCACCCCCGTCCCTCGCCCCCTTCCGTGCGCCCGGGGGCGCAGGAGAACCCCTGCCCGGTTCGGGGCCCCCCCCCGTCGGCCGCCCGAGGCACCGACCCGCGGAGCGGCCCCGGCAGTCAGCTAGCGCGGGCCCGCCAGGCCGGGCCGGCCGGGGCGACTGCGTCGCCCCGGCGCCGCCCGCCGGCCTGCCACCGGCGCAGGGGATGTCGGGGGCAACGAGTTTGCGGGATTGGGTACACCCCGCACACGCCCCAGCGGCTCGTGGCCCAGGCGCACGGGCGCGCGCTCGCCCCTGCCGCCCTCCTCCACGCACGGGGACGCTCGCGGGCATGCGCGCCGGCCCCGGCCTCGACCGGGTCTCTTGTAGACCGGCCTCCCCGCCGCTACGAGGCGAGGTTCCCCGCGGCCGGGGGCCCCGATTGACGGAGCGCCGCTCGCGCCGCCACGGACCCCGGTGCTGGCCAGGGCGGGTTCCGCAGGCGGGGG     
N       TATCGGAATGACATTAAAGATTTACATTATTTTGGTTGGATATGTTTTATAGCTATGTTTAAAACTTTTTTTAGATCTACTAGACATTGCTTATTATAAGATAAGACTATATGCGAGCGATAATTTAGTTTGTTTTAATATGAATTAATATATACGATTATTTCTATAGTATTGGATATAAGTTAATTATATGTATTATATTAAGTTAAAGAAAATAGAATTATACTCTAAAGATACTTCTAGATGATAATTAAACAACATTTATTAAACAAAGATCAAATTTATACAAGATTTAATAAGTAAACATTTAATTAATTTATCATTAATAATTAGTAATATTAATCTAACTTATGTTCTTTATCAATATTTATAATGTTGTTTCAATGCAAGTTTACACACATGCTTTTATCAATAGTTTCTTTAAAATTAAATTTTCCGATACAAGTTTCTTGGTATTAAAATGCGATCACCAATTGATTCTCTTGTAATAGTATAAAGGAATTCATTTAATTGGTTAATATACTATTAACCATTTTATAAGAACTTATTTATAGCTAAATTGAAATTTAAAAATTAGATCCGTTGTAAAATTTAGTAAAAAAATGCGTTAACACTAGATACCCGATATTAAACTTTATAATCAATAAAATGAGTGATATGCTCATAAAGAATATTATAAATAGTAGGATTATAATTCCCCTATTTTTAACTTTAACTATGTAATAAGATCATAATTAATGGAGCATACATTTGAACACAATAATTGTATTAATTAATTATATCACTAAACATAAATTTAATATTAGGTAAAGAATTCTATTATCGATATTACTTGATTAATAATATTAAAATATTATTGATATAACGATCGATAGGCAACAAGTAAGAGTAATTGTTATGTTGAGTATATAATATGGAAGAGGGAAAGAGATATAAAAGTAACTAAAAGATTGATCTATTGGTTTCTCTTGTTTATATCTTTTATACTTTTTTTAGTTCTTTGTCTCAATCCATTGGAATGGCAGGCTGTTTTTTCCTAAAAGCTGATCTCACGACTACCTGCCGAGAAGACGAGTTCTCATTCTACCAGCTTTTAGCGCGATTACCCTTTTGAGGTTTGTAAGCACAAAGTGGTTGGTAGAGTAGTGCGAACATGTATTATTATTGGGCGAGACATCAAACTAGAAATGCCAAGTTCATCCGAATTGTATGCCTAAATTCAGAAAGGGGGGGGTCTACCTCTCCGTCGCCACAGCTAAAAATCTAAAGTCCCTTCTACTATGCCGCGACTATCCTACGAGTTAGACACTTCAAAACGTCCAATCAATACACACATTGTATGTATGGCTATGCGTAGAACATCTTACCAGTCTTCATTACAAGTGAAAAATATAACACGTGTGCTATAAGGACGAGCGCTCCTGGTGTCGTCACGTTCTCATTTTCGCTCGTGCTTCAGCGCCTCTTTAGATCTATACTTCATTCTAATTGACGTTTAGCCCAGCATTTAGCCATCATCTGGTAGAAAAGGGCAGACGACGTCAGGATTAAGGGTTATCTCGTTTTATCTCGTCAAGAGTGTTTGTGTTTAGATATTCTAAACGTATAGATGTGGTATTGCAAAGGTTGGATGAACATTGATCAGACGTCCGTCCTTAGAGGTTGTCGCTCCCCGCGTTAAAGATATAGCTTACTATACTTACAAATATATTTTCTCAGCTACATCCTCGTAGTACGCAAACAGGCCCAGACTAACTGCTAGGGATACGTCTTCGAGCTGAGACATCAACTAAGTAAGTAGAGTCGCATCTAATTAGTCAGCTGTAAACGATCGATGCTGCCCAGTATATCTAGAGCTTTGAGTACAGGTCCGCTGACCCGAGAGGAACCGTAAAATAGGGTAACACCCTTCTTTAAAAACTTTCTACAGTCCCAGTCTATCGAAGATGTTGACTTTAAATGAGGAGATGTGCGGGTGCGTCTCATATTGGTAAAAACAGCGGCTTATGCAATGTACTACGTCCCATCAGCGCGCTGTTGACTAGGTCGGGGTGATCTTAGACTGTGCCTTGTGCTCTATAGTGACTGGTTGTAGTACTTAGGTTGGGAGATGTCGCTGTTCCACTCGAGACTTTCAGGCAAATGGACGATTCGCGGTCGCTTGGGCTGAATTCAACAAGACAAGACGTACGACTGCCAGACTAGATAAATTCCGCGAAAGGTGCTTGCCCAGACGTCTTGCTCCACCCGCGCGTCCGTCCTTCGCCGTATCACGGCTCGGAGATCCACCCTGGCGCGGTCGCAGAGATTTCGGAAACGGCACAAGCGCCACCCCCACGCTTCGTGTCCGTAGCGGTGGGGTAAAGGAAACATGAGAGAGTACGCCATTTCCCGCCCGCGGTGAGCGCCTGCGGATGTAGCGGTTAGGGAAGGTGGTCTTTCCGTTGAGACTCGGCTAATGATCCGCAATCTTTACCTCGCACTGAATCCAAGCTTCAGCTGCGCGTCGCCCAACCGGCCTATACCCCTCGCCTATGGGGGGGTCAGCGAACTCTACGAGCTGGGCTAGCCCGGGCATGAATGGGTTAGCGCCGTGTCATGATCGAAGTGGTGATAACCCCGTGCGTCGCGAACCCCAACACGGTCATCTGTCGCCGAACTTGAGAAGGGTGCACATAAGCCGTTGGCCTGTCGTCAGGGTGACGGTAGGCGGACATGGTAAGTGCTTGATCGAGCAGGCGTGGTTGGGGCACAGTATCCAAAATTATTGGCGTGTCCACCTAGCAGCGTCAAAAAGCATGTCTCTGCACCTTGGTCTGGGCCGGGTCACTAAATCAGGCAGCCCCATCGCTTTTGACGTGCGGACTGCGCTTCCAGGAGGCGCCGGAGGCTCGACCCCTCGCCGAGTCTCCTAGGTCACAATGGCTTCCCTCGGGAAACGAGATCGGACACTTTCCCTTACCCTGTCAAGAATTGGCAAAGCTACAATATCTATACCATGGGGGCCCCGGGGCGGGGCGCGTCCCCCGGCCTCACCGTTGGAACCGACCCAGGCGGCCAGCAAAGGGTTGGGGGCAGGCGCGTACCCCAGGGGCAGGGGCCCCCGCGCGGGGGGGGCGCCCGCGAGCTCGGCCAAGGGAGGCCCGACGCCGGGGCCGCCGGGGCCAGGGGGCCCCCCCGGCCGTACGCGCCCGCCGCCGCGCCCCGCACGTACCCAGCGTCCGGGGTCGGCGTCGCGCCCGAGTGGTCCCCCCCCTGGGACCTCACCGCGCCCCTTCGTGGGCGGGCAGCTGCACCCTGCTGGGACGGAGTTCGGGGGGGTATCGTGCGGCCCGGGGCCTGGAGCCCCCCCCTCCGCACCGCGGACCGAAGGGCGCTGGGTAGGGGCGGTCCGAAGGCCACCCGCGAGTCCCCGGCGCCCCGCGCCTCCTCCGCGCCTGCCGGGTGGCGGGCCCGCGCCCCCTCCGGGGCGCGCCGGTGTGCCGGGGGTGGCGCCGGGGGCCCGACCTTCCAGCACCCCCGTCGCTCGCCCCCTTGCGTGCGCCCGGGCGCGCACGAGACCCCCTGCCCGGTTCGGGGCCCTCGCGCGTGGGCCGCACGAGGTGCCGAGCCGCGGAGCGGCCCCGGCAGTCATCTCGCACGGGCGGGCGAGCCCGGGCGGGCCGGGGCGACTGCGGCGGCCCGTCGCCGCCCGCCCCGCTGCCACCGGCGCAGGGGATGTCGGGGGCAACTGGTTTGCGGGATCGGGTGCACCCCACACACGCCCCCGCGGCTCGTAGCCCATGTGCACTGGCGCGCGCTCGCCCCTGCCGCCCTCCTCCACACACGGGGACGCTCGCTGGCATCCGCGCCGGCCCCGGCCTTGACCGGGTCTGTTGTAGAGCGGCCACCCCGCCGCTACGAGGCGAGGTTCCCCGCGGCCGCGGGCCGGGGCTGACGGAGCGCCGCCCGGGCCGCCAGGGACCCCGGCGCTGGCCAGGGCGCGTTCCGCAGGCGGGCG     
M       TATCGGAATGACATTAAAGATTTACATTATTTTGGTTGGATATGTTTTATAGCTGTGTTTAAAACTTTTTTTAAATCTATTAGACATTGCTTATTATAAGATCAGACTATATGCGAGCGATAATTTAGTTTGTTTTAATATGAATTAATATATACGATTATTTCTATAGTATTGGATATAAGTTAATTATATGTATTATATTAAGTTTAAGAAAATAGAATTATACTCTAGAGATACTTCTAGATGATAATTAAACAACATTTATTAAACAAAGATCAGATTTATACAAGATTTAATAAATAAACATTTAATTAATTTATCATTAATAATTAGTAATATTAATCTAACTTATGTTCTTTATCAATATTTATAATATTGTTTCAATGCAAGTTTGCACACATGCTTTTATCAATAATTTCTTTAGACTTAAGTTTTCCAATACAAGTTTCTTAGTATTAAAATGCGATCACCAATTGATTCTCTTATAATAATATAAAGAAATTCATTTATTTGGTTAATATACTATTAACCATTTTATAAGAACTTATTTATAGCTAAATTGATATTTAAAAATTAGATCCGTTGTAAAATTTAGTAAAAAAATGCATTAACACTAGATACCCAATATTAAACTTTATAATCAATAAAATGAGTGATACGCTCATAAAGAATATTATTAATAGTAGGATTATAATTCCCCTATTTTTAACTTTAACTATGTAATAAGATCATAATTAATGGAGCGGGCATTTGTACACAATAATTGTATTAATTAATTATATCACTAAAATTAAATTTAATATTAGGTAAAGAATTCTATTATCGATATTACTTGATTAATAATATTGAAATATTATTGATATAACGATCGATAGGCAACAAGTAAGAGTAATTGTTATGTTGAGTATATAATATAGAAGAGGGAAAGAGATATAAAAGTAACTAAAAGATTGATCTATTGATTTCTCTTGTTTATATCTTTTATACTTTTTTTAATTCTTTGTCTCAATATATTGGAATGGCAGGCTGTTTTTTCCTGAAAGCTGACCTCGCGACTACCTGCCGAGAAGACGAGTTCACATTCTACCGGTTTTTAGCGCGATTACCCTTTTGAGGTTTATAAGCACAAAGTAGTTGATAGAGTAGTGCAAACATGAACTATTATTGGGCGAGACAGCAAACTACACATGCCATGTTCATCCGAATTGTATGCCTAGATTCAGAAAGGGGAGGGTCCACCTCTCCGCAGCCACAGCTAAAAATCTAAAGTCCCTTCTACTATGCGGCGACTAGCCTACGAGTTAGACACTTCAAACTGTCCAATCAATACACATATCGTATGTACAGCTATGCGTAGAACCTTTTACCAGTCCTCAGTACAAGTGAGAAATATAACACGTGTGCTATAAGGACGAGTGCTGTCGGGGTCGTCACGTTCTCATTTTCACTCATGCCCCATCGCCTCTTTAGATCTATACTTCATTCTAGTTGACATTTAGCCCAGCATTTCGCCGTTATCTGGTAGAAAAGAGCAGCCGACGTCAGGATTAAGGGTTACCTCGCTTCATCTCGTCAAGAGTGTTTGTTTTTAGATATTCTAAACGTATAGATGTGATATTGCAAAAGTTGGATGAACATTGATCAGACGTCCGTCCTTAGAGGTTGTCGCTCCCCGTGTTAAAGATATAGCTTATTATACTTGCAAATATATTTTCTCAGCTACATCTTCGTAGTACTTAAACAGGCCCAGACTAACTGATAGGGATACGTCTTCGAGCTGAGACATCAACTGAGTAAGTTGAGACGCATTTAATTTGTCAGCTGTGAACGATCGAGGATGCCTAGTATATCTAGAACTTTGAGCACAGGTCTGCTGACCCGAGAGGAACCGTAAAATAGGGTAACATCCTTCTTTAAAAAATTTCTACGGTTCCAGTCGATCGAAGATGTTGACTTTAAATGAGGAGATGTGCGGGTCAGTCTCATACTGGTAAAAGCAGCGGCTTATGCACTGTACTACGTCCCATCCGCGCGCAGTTGACTAGGTCGGGGTGATCTTGGTCTGTACCTTGTGCTCCATAGTGACTGATCGTACTACTTAGGTTGGGAGATGTCGCTATTCCTCTCGGGCCTTACAGGCAAATGGACGATTCGCGGTCCCATGGGCTGAATTCTACAAGACAAGACGTACGACTGCCAGACTAGATAAAGTCCGCGAAACGTACATGCCCTGGCGTCTTGCTCCACCCGCGCGTCCGTCCTTCGCCGCATCACGGCTCGGAGATCCGCCCTGGCGCGGTCTCAGAGATTTCGGAAACGGCACAAGCGCCACCCCCACGCTTCGTGTCCGTAGCAGTGGGGTCAAGAGAACATGAGAGAGTGCGCCACTTCTCGCCCGCGGTGAGCGCCTGTGGATGTAGTGGTGAGGGAAAGTGGTCTTTCCGTTGACACTAGGCTTATAATCCGCAATCTTTCCCTCGCACTGAGTCCGAGCTTCAGCAGCGGGTCGCCCAACCTGCCTAGACCCCTCACCTATGGGGGGGTCACCGGACGCAAGGAGCTGGGCTAGCCCGGGCATGAATGTGTTAGCGCCGTGTCATGATCGAAGTGGTGATAACCCCGTGCGGCGGGAACCCCAACACAGTCTTCTGTCGCCGAATTCGAGCAGGGTGCACATAAGCAGTCGGCCTGTCGTCAGGGTGACGGTAGGCGGACATGCTAAGTGCTTGATCGAGCAGTCGCGGTTGAAGCACAGTATCCAAAAATATTGGCGTATCCACCTAACAGCGCCAAAGAGTATGTCTCTGCACCTTGGTCTGGGCCGGGTCACTAAATCAGGCAGCCCCATCGCTTTTGAAGCGCAGATTGTGCTTCAAGATGGCGCCGGATGCTCGACCCCTCGCCGAGCCTCCCAGATCACAATGACTTCTCCTCGGAATCGAGATGGGACACTTTCCCTTACCCTGTCAAGAAGTGGCAAGGCTACAATATCTTTACCATGGGGCCCCCGGGGTTGGGCGCGTCCCCGGACCTCACCGTTGGAGCTGCCCCAGCCGGCCAGCAGAGGGTTGGGCGCAGGCGCGTACCCCGGGGGCAGGGGCGCTCGCGCGGGGGGGGCGCCCGCAAACTCGGCTGAGGGAGGCCCGACCCCGGGGGCGCCCGGGCCAGGGGTCCCCCCCGGCCGTTCGCCCCCGCCGCCGCGCCCCGCTCGTACCCAGCGTCCGGGGTCGGGGTGGCCCCCGAGGGGTCCCCCCCCTGAGACCTCCCCGCGCCTCTTCGTGGGCGGGCAGCCGCACCCGGCTGAGACGGAGTGCGGGGGGCTGTCGTGCGGCCCGGGGCCTGGGGCCCCCCCGTCCGCACCGCGGACCGTAGGGCGGTGGGTACGGGCGGTCCGAAGGCCACCTGCCAGTCCCCGGGGCCCGGCGCCCCCTCCGCGCCTGCCGGATCGCGGGCCCGCGCCCCCTCCGGGGCGCGCCGGTGTGCCGGGGGTGGCGCCGCGGGCCCAACCTTCCACCACCCCCCTCCGTCGCCCCCTTTCGTGCGCCCGGGCGCGCAAGAGATCCCCTGCCCGGTGCGGGGCCCCCGCCCGTCGGCCGCGCGAGGACCCGGGCCGCGGAGCGGCCCCGGCAGTCAGCTGGCGCGGGCTGGCGAGGCCGGGCGGGCCGGGGCGTCTGCGTCGCCCCGCCGCCGCCCGCCCCCCTGCCACCGGCGCAGGGGATGTCGGGGGCAACGGGTTTGCGGGATCGGCTGCACCCCGCGCACGCCCCTGCGGCTCGTGGCCCAGGTGCACCTGCGGGTGCTCGCCCCTGCCGCCCTCCTCCACACACGGGGACGCTCGCGGGTATGCGCGCCGGCCCCGGCCTGGACCGGGTCTGTTGCAGAGAGGCCACGCCGCCGCTACGAGGCGAGGTTCCCCGCGGCCGGGCGCCCAGGTTGACGGAGCGCCGCGCGTCCCGCCAGAGACCCCGGTGCTGGCCAGGGCGCGTTCCGCAGACGGGCG     
L       TATCGGAATGACATTAAAGATTTACCTTATTTTGGTTGGATATGATTTATAGCTGTGTTTAAAACTTTTTTTAAATCTACTAAACATTACTTATTATAAGATGAGACTATATGCGAGCGATAATTTAGTTTGTTTTGATATGAATTAATATATACGATTATTTCTATAGTATTGGATATAGGTTAATTATATATATTATGTTAAGTTAAAGAAAATAGAATTATACTCTAAAGATACTTCTAGATGATAATTAGACAACATTTATTAAACAAAGATCAGATTTATACAAGATTTGATAAATAAACATTTAATTAATTTATCATTAATAATTAGTAATGTTAATCTAACTTATGTTCTTTAGCAATATTTATAATATTATTTCAATGCAAGTTTGCACACATGCTTTTATCAATGATTTCTTTAGAATTAAATTTTCCAATACAAGTTTCTTAGTATTAAAATGCGATCACCCATTGATTCTCTTATACTAATATAAAGGAATTCATTTATTTGGTTAATATACTATTAACCATTTTATAAGAACTTATTTATAGCTAAATTGAAATTTAAGAATTAGATCCGTTGTAAAGTTTAATAAAAAAATGCGTTAACACTAGATACCCGATATTAAACTTTATAATCAATAAAATGAGTGGTATGCTCATAAAGAATATTATTAATAGTAGGATTATAATTCCCCTATTTTTAACTTTAACTATGTAATAAGATCATAATTAATGGAGCATACATTTAAACACAATAATTGTATTAATTAATTATATCACTAAAGTTAAATTTAATATTAGGTAAAGAATTCTATTATCGATATTACTTGATTAATAATATTAAAATATTATTAATATAACGATCGATAGGCAACAAGTAAGAGTAATTGTTATATTGAGTATATAATATAGAAGAGGGAAAGAGATATAAAAGTAACTAAAAGATTGATCTATTGATTTCTCTTATTTATATCTTTAATACTTTTTTTAATTCTTTGTCTCAATTCATTGGAATGGCAGGCCGTTTTTTCCTGAAAGCTGAACTCTCGACTACCTGCCAAGAAGATGAGTTCTCATTCTACCAGTTTTTAGCGCGATTACCCTTTTGAGGTTTGTAAGCACAGATTAGTTGCTAGAGTAGTGCAAACATGAACTATTATTGGGCGAGACATCAAACTATAGATGCCACGTTAATCCGGATTGTATGCCTATTTTCAGAAAGTGGGGGGTCCACCTCTCCGCTGCCACAGCTAAAAATCCAAAGTCCCTTCTACTGTGCGGCGACTAACCTACGAGTTAGACTCTTCAAATGGTCCAATCAATACGCACATTGTATGTATAGCTATGCGTAGAACATCCTACCAGTCTTCATTACAGGTGAGAAATATAACACGTGTACTATAAGGACGAGTGCTGCTGGTCTCGTCACGTTCTCATTTTCACTCATGTCTCACCGCCTCTTTAGATCTATACTTCATTCTAATTAATATTTAGCCCAGCATTTAGCCATTATCTGGTAGAAAAGCGCAGGTGACGTCAGGATTAAGGGTTATCTCGTTTTATCTCGTCAAGAGTGTTTGTTTTTAGATATTCTAAACGTATAGATGTGATATTGCAAAGGTCGGATGAACATTGATCGGACGTCCGTCCTTAGAGGTTATCGCTTCCCGCGTTAAGGATACAGCTTACTATACTTGTAAATATATTTTCTCAGCTACACCCTCGTAGTACGTAAACAGGCCCAGACTAACTGATAGGGATAAGTCGTCAAGCTGAGACATCAACTAAGTAAGTTGAGCCGCATTTTATTAGTCAGCTGTGAACGATCGATGACGCCCAGTATATCTAGAGCTTTGTGCACAGGTCTGCTGGCCCGAGAGGAACCGTAAAATAGGGTAGCATCCTTCTTTAAAAAATTTCTACGGTTCCAGTCAATGGAAGATGTTGACTTTAAATGAGGAGATGCGCGGGTTGGTCCCATACTGGTAAAAGCAGCGGCTTATGCACTGTACTACGTGCCATCGGCGCGCAGTTGGCTGGGTCGGGGTGATCTTGGTCTGTGCCCTGTGCTCGATAGTGACTCCTCGTACTACTTAGGCTGGGAGATGTCGCTGTTCCACTCGGGCCTTGCAGTCAAATGGACGATTCGCGGTCGCTTGGGCTGAATTCAACAAGACAAGATGTACGACTGCCAGACTAGATAAATTCTGCGAAACGTACATGCCCTGACGTCTTGCTCCACCCGCGCATCCGTCCTTCGCCGCATCACGGCTCGGAGATCCGCCCTGGCGCGGTCGCAGAGATTTCGGAAACGGCACAAGCGCCACCCCCACGCTTCGTGTCCGTAGCATTAGGGTCAAGGAAACATGAGAGAGTACGCCACTTCACGTCTGCGGCGAGCGCCTGTGGATGTAGCGGTAAGGGAAGGTGGTCTTTCCGTTGAAACTAGACTAATAACCCGCAATCTTTACGTCGCACTGTGTCCGAGCTTCAGCTGCGAGTCGCCCAATCAGCCTAGACCCCTCGCCTATGGGGGGGTCACCGAACTCTATGAGCTGCGCTAGCCAGGGCATGAATGAGTTAGCGTCGAGTCATGATCGAAGTGGTGATAACCCCGTGCGTCGTGAACCCCAACACCGTCATCTGTCGCCCAGTTTGAGCAGGGTGCACATAAGCCGTCGGCCTGTTGTCAGGGTGACGGTAGGCGGACATGGTAAATGCTTGATCGAGCAGCCGCGGCTGGGGCACAGTATCCGAAAATATTGGCGTATCCACCTAGCAGCGTTAAAGAGCATGTCTTTGCACCGTGGTTTGGGCCGGGGCACTACTTTAGGCAGCCCCACCGCGTTTCAAGCGCGGACTGCGCTTCCAGGAGGCGCCGGATGTTCGACCCCTCGCCGAGTCTCCCAGGTCACAATGACTTCTCGTCGGAAGCGAGATTGGACACTTTCCCTTACCCTGTCAAAAAGTGGCAAGGCTACCATATCTGTACCATGGGGACGCCGGGATAGGGCGCGTCCCCTGACCTCACCGTTGGAGCAGCCCCAGGCGGCCAGCATAGGGTTCGGGGCAGGCGCGTACGCCGGGGGCAGGGGCCCTTGCGCGGGGGGGGCGCCCCCAAGCTCGGTGTAGGGAGGCCCGACCCCGGGGCCGCCCGGGCCAGGGGCCCCCCCCTGCCGTGCGCTCCCGCCGCCGCGCCCCGCACGTACCCTGCGTCCGGGGTCGGGGTCGCTCCCGAGGGGTCCCCCCCCTGGGATCTCCCCGCGCCGCTTCGTGGGCGGGCAGCCGCACCCGGCTGCGACGGCGTGCGGGGGGGTCTCGTCCGGCCCGGGGCCTGGGGCTCCCCCTTCCGCACCGCGGACCGAAGGGAGCTCGGTGGGGGCGGTCCGAACGCCACCCGCCAGTCCCCGGGGCCCCGCGCCTCCTCCGCGCCCGCGGGGTGTCGGGCCGGCGCCCCCTCCGGGGCGCGCCGGTGTGCCGGGGGTGCCGACGCGGGCCCTACCTTCCACCACCCCCTTCGTTCGCCCCCTTTCGTGCGCCCGGGCACGCAGCAGACCCACTGCCCGGTGCGGGGCCCTCGCCCGTCGGCCGCGCGAGGGGCCGGGCCGCGGAGCGGCCCCGGCAGTCAGCTGGCGCGGGCGGGCCAGCCCGGGCGGGCCGGGGCGGCTGCGTGGCCGCGCCGCCGCCCGCCCCGCTGCCACTGGCGCAGGGGATGTCGGGGGCGACCGGTTTGCAGGATCGGGTGCACCCCTCACACGCCCCCGCGGCTCGTGGCCCACGCGCACGTGCACGCGCTCGCCCCTGCCGCCCTCCTCCACACACGGGGACGCTCGCGGGTATGCGCGCCGGCCCCGGCCTCGACCGGGGCTGTTGCAGAGGGGCCCCTCCGCCGCTACGAGGCGAGGTTCCCCGCGGCCGCTCGCCGGGGCTGACGGAGCGCCGCCGGCGCCGCCACAGACCCCGGCGCTGGCCAGGGCGCGTTCCGCAGCCGGGCG     
K       TATCGGAATGACATTAAAGATTTACATTATTTTGGTTGGATATGTTTTATAGCTATGTTTAAAACTTTTTTTAAATCTACTAAACGTTACTTATTATAAGATAAGACTATATGCGAGCGATAATTTAGTTTGTTTTAATATGAATTAATATATACGATTATTTCTATAGTATTGGATATAGGTTAATTATATGTATTATGTTAAGTTAAAGAAAATAGAATTATACTCTAAAGATACTTCTAGATGGTAATTAAACAACATTTATTAAACAAAGATCAAATTTATACAAGATTTAATAAATAAACATTTAATTAATTCATCATTAATAATTAGTAATATTAATCTAACTTATGTTCTTTATCAATATTTATAATATTGTTTCAATGCAAGTTTGCACACATGCTTTTATCAATAATTTCTTTAAAATTAAGTTTTCCAATACAAGTTTCTTAGTATTAAAATGCGATCACCAATTGATTCTCTTATAATAATATAAAGGAATTCATTTATTTGGTTAATATACTATTAACCATTTTATAAGAACTTATTTATAGCTAAATTGAAATTTAAGAATTAGATCCGTTGTAAAATTTAATAAAAAAGTGCGTTAACACTAGATACCCAAAATTAAACTTTATAATCAATAAAATGAGTGATATGCTCATAAAGAATATTATTAATAGTAGGATTATAATTCCCCTATTTTTAACTTTAACTATGTAATAAGATCATAATTAATGGAGCGTACATTTGAACACAATAATTATATTAATTAATTATATCACTAAAATTAAATTTAATATTAGGTAAAGAATTCTATTATCGATATTACTTGATTAATAATATTAAAATATTATTGATATAGCGATCGATAGGCAACAAGTAAGAGTAATTGTTATATTTAGTATATAATATAGAAGAGGGAAAGAGATATAAAAGTAGCTAAAAGATTGATCTATTGATTTCTCTAATTTATATCTTTTATACTTTTTTTAATTCTTTGTCTCAATCTGTTGGAATGGCAGGCTGTTTTCTCCTTAAAGCTGATCTCGCGACTACCTGCCGAGAAGATGAGTTCTTATTCTACCTGCTTTTAGCGCGATTACCCTTTTGAGGTTTGTAAGCACAAAGTAGTTGATAGAGTAGTGCAAACATGAATTATTATTGGGCGAGACATCAAACTATAAATGCCATGTTTATCCGAATTGTATGCCCAAATTCAGAAGGAGGGGGGTCGACCTCCCCGTCGCCACAGCTAAAAATCTAAAATCCCTTCTACTGTGCGGCGACTAACCTGTGAGTTAGACCCTTCAAATTGTCCAATCAATACGCATATAGTATGTACAGCTATGCGTAGAACATCGTACCAGTTCTCATTACAGATGAAACATATAACACGTGTGCTATAAGGACGAGTGCTGCTGGTGTCGTCACGTTCTCATTTTCACTCAAGCCCCACCGCCTCTTTAGATCTATACTTCATTATAGTTAAGATTTAGCCTAGCATTTAGCCGTCATCTGGTAGAAGAGTGCAGACGACGTAAGGATTAAGGGTTATCTCGCTTTATCTCGTCAAGAGTGTTTGTTTTTAGATATTCTAAACGTATAGATGTGATATTGCAAAGGTCGGATGAACATTGATCAGACGTCCGTCCTTAGAAGTTATCGCTTCCCGTGTTAAAGATATAGCTTACTATACTTCTAAATATATTTTCTCAGCTATATCTTCGTAGTACGCAAACAGGCCCAGACTATCTGATAGGGATACGTCTTCAAGCTGAGACATCAACTAAGTAAGTCGAGTCGCATTTAATTTGTCAGCTGTAAACGATCGATGATGCCCAGTATATCTAGACCTTTGAGCACAAGTCTGCTGTCCCGAGAGGAACCGTAAAATAGGGTAGCAACCTTCTTTGAAAACTTTCTACGGTTCCAGTCCATTGAAGATGTTGACTTTAAATGAGGGGATGCGCGGGTTTGTCTCATACTGGTAAAATCAGCGGCTTATGCACTATACTACGTCCCATCGGCGCGCAGTTGACTGGGTCGGGATGATCTTGGTCTGCGCCTTGTGCTCCATAGTGACTGATCGTACTACTTAGGTTGGGAGATGTCGCTATTCCACTCGCGCCTTTCAGGCAAATGGACGATTCGCGGTCGCTTGCGCTGAATTCAACAAGACAAGATGTACGACTGCCAGACTACATAAAGTCCGCGAAACGTACCTGCCCAGGCGTCTTGCTGCACCCACGCGTCCGTCCTTCGCCGCATCACGGCTCGGAGATCCGCCCTGGCGCCGTCGCACAGATTTCGGAAACGGCACAAGCGCCACCCCCACGCTTCGTGTCCGTAGCGGTAGGGTCAAGGAAGCATGAGAGAGTACGCCAGTTCATGCCCGCGGCGAGCGCCTGTGGATGTAGCGGTGAGGGAAGGTGGTCTTTCCGTTGAAACTGGGCTAATTATCCGCAATCTTTACCTCGCACTGAATCCCAGCTTCAGCAGCGAGTCGCCTAACCAGCCTATACCCCTCTCCTATGGGGGGGTCAGCGCACTCCAGGAGCTGCGCTAGCCCGGGCATGAATGGGTTAGCGCCGTGTCATAATCGAAGTGGTGATAACCCCGTGCGTCGCGAACCCCAACACGGTCATCTTTCGCCGAACTTGAGCAGGGGGCACATAAGCCGTCGGCCTGTCGTCAGGGTGACGGTAGGCGGACATGGTAAATGCTTGATCGAGCAGTCGCGGCTGGGGCACAGTATCCAAAAATATTGGCGTATCCACCCAGCAGCATCAAAGAGCATGTCTCTGCACCTCGTTCTGGGCCGAGTCACTAGTTCAAGCAGCCCCATCGCTCTTGACGTTCGGAATGTGCTTCCAGCAGACGCCGGAAGTTCGACCCCTCGCCGAGTCTCCCAGATCACAATGACTTCTCCACGAAAACGAGATTGGACACTTTCCTTTACCCTGTCAAGAAGTGGTAAGGCTACAATATCTATACCATGGGGACCCCGCGATGGGGCGCGTCCCCGGGGCTCACCGTTGGAGCCGCCCCAGGCGGCCAGCACAGGGTTAGGGCCAGGCGCGTACCCCGGGGGCCGGAGCCCCTACGCGGGGGGGGCGCCCCCCATCTCGGCGGAGGGAGGCCCGACCCCGGGGGCGCCCGGGCCACGGGGCCCCCCCAGCCGTGCGCCCCCGCCGCCGCGCCCCGCACGTACCCGGCGTCCGGGGTCGGGGTGGAGCCCGAGGGGTCCCCCCCCTGGGACCTCCCCGCGCCGCTTCGTGGGCGGGCAGCCGCACCCGCCTGCTACGGCGTGCGGGGGGGTGTCGCGCGGCCCAGGGCCTGGGGCGCCCCCTTCCGCACCGCGGACCGAAGGGAGTTGGGTTTGGGCGGTCCGAACGCCACCCGCCAGTCCCCGGCGCCCCGCGCCCCCTCCGCGCCTCCTGGGTGACGGGCCCGCGCCGCCTCCGGGGCGCGCCGGTGTGCCGGGGGTGTCGCCGGGGGCCCAACCTTCCAGCACCCCCCTCGCTCGCCCCCTTTCGTGCGCCCGGGCGCGAACGAGACCCCCTGCCCGGTCCGGGGCCCCCTCGCGTCGGCCGCACGAGGCGCCGGCCCGCGGAGCGGCCCCGGCAGTCAACTAGTGCGGGCATGCCAGCCCGGGCGGGCCGGGGCGACTGCGTCGCCGCGGCGCCGCCCGCCGAGCTGGCACCGGCGCAGGGGATGTCGGGGGCGACGGGTTTGCGGGATGGGATACACCCCGCACACGCCCCGGCGGCTCGTGGCCCACGGGCACAGGCGCGCGCTCGCCCCTGCCGCCCTCCTCCACGCACGGGGACGCTCGCAGGCATGCGCGCTGGCCCCGGCCTCGACCGGGTCTGTTGAAGACCGGCCGCCCCGCGGCTACGAGGCGAGGTTCCCCGCGGCCGACGGCCCGGGCTGAGGGAGCGCCGCATGCGCCGCCACAGACCCCGGCGCTGGCCAGGGCGCGTTCCGCAGGCGGGCG     
J       TATCGGAATGACATTAAAGATTTACATTATTTTGGTTGGATATGTTTTATAGCTATGTTTAAAACTTTTTTTAAATCTACTATACATTGCTTATAATAAGATGAGACTATATGCGAGCGATAATTTAGTTTGTTTTAATATGAATTAATATATACGATTATTTCTATAGTATTAGATATAAGTTAATTATATCTATTATGTTAAGTTAAAGAAAATAGAATTATACTCTAGAGATGCTTCTAGATGATAATTAAACAACATTTATTAAACAAAGATCAAATTTATACAAGATTTGATAAATAAACATTTAATTAATTTATCATTAATAATTAGTAATATTAATCTAACTTATGTTCTTTATCAATATTTATAATATTGTTTCAATGCAAGTTTACACACATGCTTTTATCAATAATTTCTTTAAGGTTAAATTTTCCTATACAAGTTTCTTAGTATTAAAATGCGATCACCAATTGATTCTCTTATAGTAATATAAAGGAATTCATTTATTTGGTTAATATACTATTAACCATTTTATAGGAACTTATTTATAGCTAAATTGAAATTTGAGAATTAGATCCGTTGTAAAATTAAGTAAAAAAATGCGTTAACACTAGATACCCAATATTAAACTTTATAATCAATAAAATGAGTGATATGCTCATAAAGAATATTATTAATAGTAGGATTATAATTCCCCTATTTTTAACTTTAACTATGTAATAAGATCATAATTAATGGAGCATACATTTGTACACAATAATTGTATTAATTAATTATATCACTAAAATTAAATTTAATATTAAGTAAAGAATTCTATTATCGATCTTACTTGATTAATAATATTAAAATATTATTGATATAACGATCGATAGGCAACAAGTAAGAGTAATTGTTATATTAAGTATATAATATAGAAGAGGGAAAGAGATATAAAAGTAACTAAAAGATTGATCTATTGATTTCACTTATTTATAACTTTTATACTTTTTTTAATTCTTTGTCTCAATCCATTGGAATGGCTGGCCGATTTCTCCTAAAAGCAGACCTCGCGACTACCTGCCGAGAAGATGAGTTCTCATTCTACCGGCTGTTAGCGCGATTACCCTTTTGAGGTTTGTAAGCACAAAGTGGTTGGTAGAGTAGTGCAAACATGAACTATTATTGGGCGAGGCATCAAACTATAAATGCCAAGCTTATCCGGATTGTATGCCTAAATTCAGAAAGAGGGGGGTCAACCTCTCCGTCGCCACAGCTAAAAATCTAAAATCCTTTCTACTGCGCTGCGACTAACCCATGAGTTAGACACTTCAAATTGTCCAATCAATATACACATCGTATGTACTGCTATGCGTAGAACATTACACCAGTCCTCATTACAAGTGAGAGATATAACACGTGTGCTATAAGGACGAGTGCTTTTGGTGTCGTCACGTTCTCATTTTCACTCATGCCCCATCGTCTCTTTAGATCTATACTTCATTATACTTGACATTTAGCCCAGCATTTGGCCGTTATCTGGTTGAAAAGCGCAGACGACGTCAGGATTAAGGGTTACCTCGCTTTATCTCGTCAGGAGTGTTTGTGTTTAGATATTCTAAACGTATAGATGTGATATTGCAAAGGTTGGATGAACATTGATCAGACGTCCGTCCTTAGAGGTTGTCGCTTCCCGTGTTAAAGATATAGCTTACTATACTTGTAAATATATTTTCTCAGCTACATCCTCGTAGTACAAAAACAGGCCCAGACTAACTGGTAGGGATATGTCTTCGAGCTGAGACATCAACTGAGTAAGTCGAGTCGCATTTGATTAGTCAGCTGTAAACGATCAATGACGCCCAGTATTTCTAGAACTTTGAGCACAAGTCCGCTGGCCCGAGAGGAACCGTAAAATAGGGTAACACCCTTCTTTGAAAAGTTTCTACGGTTCCAGCCAATTGAAGATGTTGACTTTAAATGAGGAGATGTGCGGGTCCTTCTCATATTTGTGAAACCGGCGGCTTATGCACTGTACTACGTTCCATCAGCACGCGGTTGGCTAGGTCGGGGTAATCTTGGTCCGTGCCTTGTGCTCCATAGTGACTACTCGTACTACTTAGGTTGGGAGAGGCCGCTATTCCACTCGGGCCTTCCAGGCAAATGGACGATTCGCGGTCGCTTGAGCTGAATTCGACAAGACAAGATGTACGACTGCCAGACTAGATAAAGTCCGCGAAACGTACATGCCCTGGCGTTTTGCTCCACCCACGCGTCCGTCCTTCGCCGCATCATGGCTCGGAGATCCACCCTGGTGCGGTCCTAAAGATTTCGGAAACGGCACAAGCGCCACCCCCACGCTTCGTGTCCGTAGCGCTAGGGTTAAGGAAACATGAGAGAGCGCGCCAGTTCTCGCCTGCGGTGAGCGCCTGAGGATGCAGCGGTAACGGAAGGTGGTCTTTCCGTTGATACTGGCCCGACTATCCGCAATCTTTGCCTCGCACTGAATCCGAGCTTCAGCTGCGGGTCGCCCAACCGGCCTAGACCCCTCACCTATGGGGGGGTCAGCGAACTCTAGGAGCTGCGCTAGCCCTGACATGAATGGGTTAGCGTCGTGTCATAATCGAAGTGGTGATAACCCCGTGCGTCGCGAACCCCAACACGGTCATCTGTCGCCGAACTCGAGCAGGGTGCACATAAGCCGTCGGCCTGCCGTCAGGGTGACGGTAGGCGGACATGGTAAGTGCTTGATCGAGCAGGCGCGGTTGGGGCACAGTATCCGAAAATATTGGCGTATCCACCTAGCAGCGCCACAGAGCATGTCTCTGCACCTTGTTCTCGGCCGAGTCACTAGTTCAGGAAGCCCCATCGCTTTTGAGGCACGGATTGGGCTTCCAGGAGGCGCCGGAAGATCGACCCCTCGCCGAGTCTCCCAGATCACAATGACTTCTCCTCGGACACGAGATCGGACACTTTCCTTTACCCTGTCAAGAAGTGGCAAGGCTCCGATATCTTTACCATGGGGACCCCTCGACAGGGCGCGTCCCCGGGCCTCACCGTTGGAGCCGCCCCAGTCGGCCAGCAAAGGGTTGGGGGCAGGCACGTACCCCGGGGGCGGGGGCCCGTGCGCGGGGGGGGCGCCCGCGAGCTCGGCGAAGGGAGGCCCGACCCCGGGGTCGCCGGGGCCGGGGGTCCCCCCTGGCCGTACGCCCCCGCCGCCGCGCCCCGCGCGTACCCGGCGTCCGGGGTCGGGGTCGGGCCCGAGCAGTCCCCCCCCTGGGACCTCCCCGCGCCCCTTCGTGGGCGGGCAACGGCACCCCGCTGAGACGGCGTGCGGGGGGGTTTCGCGCGGCCCGGGGCCTGGTGCACCCCCGTCCGCACCGCGGACCGAAGGGCGGTGGGTAGGGGCGGTCCGAAAGCCACCCGCCAGTCCCCGGGGCCCCGCGCCTCCTCCGCGCCTGCGGGCTTGCGGGCCCGCGCCGCCTCCGGGGCGCGCCGGTGTGGCGGGGGTGCCGCCGGGGGCGGGACCTTCCAGCACCCCCGTTAGTCGCCCCCTTGCGTGCGCCCGGGCACGCACCAGACCCCCTGCCCGGTACGGGGCCCCCGCCCGTTGGCCGCGCGAGGGCCCGACCCGCGGAGCGGCCCCGGCAGTCAGCTGGCGCGGGCTGGCCAGCCCGGGCGGGCCGGGGCGACTGCGTCGCCCCGCCACCGCCCTCCCCCCTGCCACCGGCGCAGGGGATGTCGGGGGCAACCAGTTTGCGGGATCGGGTGCACCCCGCACACGCCCCGGCGGCTCGTCGCCCAAGTGCACAGGCGCGCGCTCGCCCCTGCCGCCCTCCTCCACACACGGGGACGCTCGCGGGCATGCGCGCCGGCCCCGCCCTAGACCGGGTCTCTTGCAGAAGGGCCACTCCGCCGCTACGAGGCGAGGTTCCCCGCGGCCGTGCGCCCGGGTTGACGGAGCGCCGCCCGCGCCGCCACGGACCCCGGCGCTGGCCAGGGCGCGTTCCGCAGGGGGGCG     
I       TATCGGAATGACATTAAAGATTTACATTATTTTGGTTGGATATGATTTATAGCTATGTTTAAAACTTTTTTTAAATCTAATAAACATTACTTATTATAAGATAAGACTATATGCGAGCGATAATTTAGTTAGTTTTAATATGAATTAATATATACGATTATTTCTATAGTATTGGATATAGGTTAATTATATATATTATGTTAAGTTAAAGAAAATAGAATTATACTCTAAAGATACTTCTAGATGATAATTAAACAACATTTATTAAACAAAGATCAGATTTATACAAGATTTAATAAGTAAACATTTAATTAATTTATCATTAATAATTAGTAATGTTAATCTAACTTATGTTCTTTATCAATATTTATAATATTGTTTCAATGCAAGTTTGCACACATGCTTTTATCAATAATTTCTTTAAGATTAAGTTTTCCAATACAAGTTTCTTAGTATTAAAATGCGATCACCAATTGATTCTCTTATAATAATATAAAGGAATTCATTTATTTGGTTAATATACTATTAACCATTTTAAAGGAACTTATTTATAGCTAAATTGATATTTAAGAATTAGATCCGTTGTAAAATTTAGTAAAAAAATGCGTTAACACTAGATACCCAAAATTAAACTTTATAATCAATAAAATGAGTGATATGCTCATAAAGAATATTATTAATAGTAGAATTATAATTCCCCTATTTTTAACTTTAACTATGTAATAAGATCATAATTAATGGAGCATACATTTGGACACAATAATTGTATTAATTAATTATATCACTAAAATTAAATTTAATATTAGGTAAAGAATTCTATTATCGATGTTACTTGATTAATAATATTAAAATATTATTAATATAACGATCGATAGGCAACAAGTAAGAGTAATTGTTATATTAAGTATATAATATAGAAGAGGGAAGGAGATATAAAAGTAACTAAAAGATTGATCTATTGATTTCTCTTATTTATATCTTTTATACTTTTTTTAATTCTTTGTCTCAATCTGTTGGAATGGCTGGCTGTTTTTCACTGAAAGCTGACCTCGCGACTACCTGCCCAGAAGATGAGTTCTCATTCTACCAGCTTTTAGCGCGATTACCCTTTTGAGGTTTATAAGCGCAGAATAGTTGGTAGAGTAGTGCCAACATGGATTATAATTGGGCGAGATACCAAACTAAAAATGCCAGGCTGATCCGGATTGTATGCCCAAATTCAGAACGAGGGGGGTCAACCTCTCCGTCGCCACAGCTAAAAATCTAAAGTCCCTTCTACTGTGCTGCGACTAACCTATGAGTTAGACACTTCAAATTGTCCAATCAATACACACATCGTATGTAGAGCTATGCGTAGAACATCTTACCAGTCCTCATTACAAGTGAAAGATATAACACGTGTGCTATGAGGACGAGTGCTACAGGTGTCGTCACGTTCTCATTTTCACTCATGTGCCACCGCCTCTTTAGATCTCTACTTCATTCTAATTGACATTTAGCCCAGCATTTAGCCTTTATCTGGTGGAAGAGCGCAGAGGACGTCAGGATTAAGGGTTACCTCGTTTTATCTCGTCAAGAGTGTTTGTATTTAGATATTCTAAACGTATAGATGTGATATTGCAAAGGTCGGATGAACATTGATCGGACGTCCGTCCTTAGAGGTTATCGCTTTCCGTGTTAAGGATATAGCTTACTATACTTGTAAATATATTTTCTCAGCTATACCTTCGTAGTACGCAAACAGGCCCAGACTAACTGATAGGGATACGTCGTCAAGCTGAGACATCAACTAAGTAAGTCGAGTCGCATTTAATTGGTCAGCTGTTAACGATCGACGGTGCCCAGTATATCTAGAGCTTTGAGCACAAGTCTGCTGACCCGAGAGGAACCGTAAAATAGGGTAGCATCCTTCTTTAAAAAATTTCTACGGTTCCAGTCAATTGAAGATGTTGACTTTAAATGAGGAGATGTGCGGGTTTGTCTCATACTGGTAAAAACAGCGGCTTATGCATTGTACTACGTCCCATCGGCGCGCAGTTGGCTCGGTCGGGGTGATCTTGGTCTGTGCCTTGTGCTCAATAGTGACTAGTCGTACTACTTAGGTTGGGAGATGTCGCTATTCCACTCGGGCCTTTCAGGCAAATGGGCGATTCGCGGTCGTCTGGGCTGAATTCAACAAGACAAGACGTACGACTGCCAGACTAAATAAAGTCCGCGATACGTACGTGCCCAAACGTCTTGCTTCACCCACGCGTCCGTCCTTCGCCGCATCATGGCTCGGAGATCCGCCCTGGCGCGGTCCCAGAGATTTCAGAAACGGCACAATCGCCACCCCCACGCTTCGTGTCCGTAGCGGTAGGGTCAAGGAAACATGAGAGAGTGCGCCACTTCAGGTCTGCGGCGAGCGCCTGTGGATGTAGCGGTGAGGGAAGGTGGTCTTTCCGTTGTTACTTGGCTAATAATCCGCAATCTTTACCTCGCACTGAACCCAAGCTCCAGCGGCGAGTCGCCGAACCAGTCTAGACCCCTCGCCTATGGGGGGGTCATCGGACTCCATGAGCTGAGCTAGCCTGGAGATGAATGAGTTAGCGCCGAGTCATAATCGAAGTGGTGATAACCCCGTGGGGCGCGAACCGCAACACAGTCATCTGTCGCCGAGTCTGAGCAGGGTGCACATAAGCTGTCGGCCTGTCGTCAGGGTGACGGTAGGCGGACATGCTAAATGCTTGATCGAGCAGCTGCGGCTGGGGCATAGTATCCGAAAATACTGGCGTGTCCACCCAGCAGCACCAAAACGTATGTCTCTGCACCTTGGTTTGGGCCGAGTCACTAGTTCAGGCAGCCCCATCGCTTTTGACGCGCGGAATGCGCTTCAAGGGGACGCCGGAAGGTCGACTCCTCGCCGAGTCTCCCAGGTCACAATGACTTCTCCCCGAAAACGAGATTGGACACTTTCCCTTACCCTGTCAAGAAATGGCAAGGCTACGATATCTATACCATGGGGCCCCCGCGGCGTGGCCCGTCCCCGGGCCTCACCGTTGGACCGGCCCCAGGCGGCCAGCAGAGGGTTGGGCGCAGGCGCGTACCCCCGGGGCAGGGGCGCTTCCGCGGGGGGGGCGCCCGCGAGCTCGGCTGAGGGAGGCCCGACGCCGGGGTCGCCCGGGCCTGGGGTCCCCCCGGGCCGTACGCCCCCGCGGCCGCGCCCCTCGCGTACCCCGCGTCCGGGGTCGGTGTGGCGCCCGAGGAGTCCCCCCCCTGAGATCTCCCCGCGCCCCTTCGTGGGCGGGCAGCCGCACCCGGCTGAGACGGCGTGCGGGGGGTTATCGTGCGGCCCGGGGCCTGGCGCTCCCCCCTCCGCACCGCGGACCGGAGGGTGGTGGGTAGGGGCGGTCCGAAGGCCACCCGCCAGTCCCCGGGGCCCCGCGCCCCCTCCGCGCCTGCCGGGTGTCGGGCCCGCGCCGCCTCCGGGGCGCGCCGGTGTGGCGGGGGTGACGCGGCGGGCGCGACCTTCCACCACCCCCATCGGCCGCCCCCTTACGTGCGCCCGGGGGCGCACTAGACCCCCTGCCCGGTCCGCGGCCCGCGCCCGTGGGCCGCTCGAGGTGCCGGCCCGCGGAGCGGCCCCGGCAGTCAGCTGGGGCGGGCTGGCGAGGCCGGGCAGGCCGGGGCGGCTGCGTCGCCCCGCCGCCGCCCGCCCCTCTGACACCGGCGCAGGGGATGTCGGGGGCAACCGGTTTGCGGGATTGGGTCCACCCCGCACACGCCCCGGCGGCTCGTGGCCCAAGGGCACGGGCGCGCGCTCGCCCCTGCCGCCCTCCCCCACTCACGGGGACGCTCGCGGGCATGCGCGCCGGCCACGGCGTCGACCGGGTCTGTTGTAGAGGGGCCCCCCCGCCGCTACGAGGCGAGGTTCCCCGCGGCCGCCCGCCCAGAGTGAGGGAGCGCCGCCCGCGCCGCCACTGACCCCGGCGCTGGCCAGGGCGTGTTCCGCAGACGGGTG     
H       TATCGGAATGACATTAAAGATTTACGTTATTTTGGTTGGATATGTTTTATAGCTGTGTTTAAAACTTTTTTTGAATCTACTAGACATTGCTTATGATAAGATAAGACTATATGCGAGCGATAATTTAGTTTGTTTTAATATGAATTAATATATACGATTATTTCTATAGTATTGGATATAAGTTAATTATATTTATTATATTAAGTTTAAGAAAATAGAATTATACTCTAAAGATACTTCTAGATGATGATTAGACAACATTTATTAAACAAAGAACAGATTTATACAAGATTTAATAAATAAACATTTAATTAATTTATCATTAATAATTAGTAATGTTAATCTAACTTATGTTCTTTATCAATATTTATAATATTGTTTCAATGCAAGTTTACACACATGCTTTTATCAATAATTTCTTTAGAATTAAATTTTCCGATACAAGTTTCTTGGTATTAAAATGCGATCACCGATTGATTCTCTTATAATAATATAAAGAAATTCATTTATTTGGTTAATATACTATTAACCATTTTATAAGAACTTATTTATAGCTAAATTGAAATTTAAGAATTAGATCCGTTGTAAAGTTTAGTAAAAAAATGCATTAACACTAGATACCCGATATTAAACTTTATAATCAATAAAATGAGTGGTATGCTCATAAAGAATATTATTAATAGTAGGATTATAATTCCCCTATTTTTAACTTTAACTATGTAATAAGATCATAATTAATGGAGCGTACATTTGGACACAATAATTATATTAATTAATTATATCACTAAAAATAAATTTAATATTAAGTAAAGAATTCTATTATCGATATTACTTGATTAATAATATTAAAATATTATTGATATAGCGATCGATAGGCAACAAGTAAGAGTAATTGTTATATTGAGTATATAATATAGAAGAGGGAAAGAGATATAAAAGTAACTAAAAGATTGATCTATTGATTTCTCTTATTTATATCTTTTATACTTTTTTTAGTTCTTTGTCTCAATCTATTGGAATGGCTGGCTGTTTTCCCCTAAAAGCTGATCTCTCGACTACCTGCCGAGAAGATGAGTTCTCATTCTACCAGCTTTTAGCGCGACTACCCTTTTGAGGCTTGTAAGCACAGAGTAGTTGATAGAGTAGTGCAAACATGGATTATTATTGGGCGAGACAACAAACTACAAGTGCCAAGATCATCCGGATTGTATGCCTACATTCAGAAAGAGGCGGGTCAATCTCTCCGTTGCCACAGCTAAAAATCTAAAGTCCTTTCTACTCTGCGGCGACTAACCTATGAGTTAGACACTTCAAACTGTCCAATCAATACGCACATCGTATGTACAGCTATGCGTAGAACATCTCACCAGTTTTCATTACAGGTGAGAGATATAACACGTGTACTATAAGGACGAGCGCTACTGGTATCGTCACGTTCTCATTTTCCCTCATGCTACATCGCCTCTTTAGATCTATACTTCATTTTATTTGACATTTAGCCCAGCATTTAGCCGTTATCTGGTCGAATAGTGCAGTTGACGTCAGGATTAAGGGTTATCTCGTTTTATCTCGTCAAGAGTGTTTGTTTTTAGATATTCTAAACGTATAGATTTGATATTGCAAAGGTCGGATGAACATTGATCAGACGTCCGTCCTTAGATGTTGTCGCTCCCCGCGTTAAAGATAGAGCTTACTATACTTATAAATATATTTTCTCAGCTATACCTTCGTAGTACGCAAACATGCCCAGACTAACTGGTAGGGGTACGTCTTCGAGCTGAGACATCAACTAAGTAAGTTGAGTCGCATTTAATTAGTCAGCTGTAAACGATCGATGATGCCCAGTATGTCTAGAACTTCGAGCTCAAGTCTGCTGACCCGAGAGGAACCGTAAAATAGGGTAACATCCTTCTTTAAAAAATTTCTACGTTTCCAGTCAATGGAAGATGTTGACTCTAAATGAGGAGATGTGCGGGTTCGTCTCATACTGGTAAAAACAGCAGCTTATGCACCGTACTACGTCCCATCGGCGCGCGGTTGGCTTGGTCGGGGTAATCTTGGTCTGGGCCTTGTGCTTTATAGTGACTGATCGTATTACTTAGGTTGGGAGAGGTCGCTATTCCCCTCGGGCCTTGCAGCCAAATGGGCGATACGCGTTCGCTTGGGCTGAATTCCACAAGACAAGATGTACGACTGCCAGACTAGATAAAGTCCGCGAAACGTACGTACCCAGGCGTCTTGCTCCACCCACGCGTCCGTCCTTCGCCGTATCATGGCTCGGAGATCCGCCCTGGCGCGGTCATATAGATCTCGGAAACGGTACAAGCGCCACCCCCACGCTTCGTGTCCGTAGCGGTAGGGTCTAGGAAACATGAGAGAGTGCGCCATTTCGCGTCCGCGGCGAGCGCCTGAGGATGTAGCGGTGAGGGAAGGTGGCCTTTCCGTTGACACTCGGCTAATGATCCGCAATCTTTACCTCGCACAGGATCCGAGCTTCAGCTGCGTGTCGCCTAAACAGCCTATACCCCTCGCCTATGGGGGGGTCAGCGTACTCTAGGAGCTGCGCTAGCCCGGCTATGAATGGGTTTGCGTCGCGTCATCATCGAAGTGGTGATAACCCCGTGCGCCGCGAACCCCAACACGGTCATCTGTGGCCGAGCTCGAGGAGGGTGCACATAAGCCGTCGGTTTGTCGTCAGGGTGACGGTAGGCGGACATGTTAAGTGCTTGATCGAGCAGCCGCGGATGGGGCACAGTATCCGAAAGTATTGGCGTATCCACCCAGCAGCGCCAAAAGGCATGTCTGTGCACCTTGATCTGGGCCGAGTCACTGGTTCAGGTAGCCCCACCGCCTTTGACGCACGGAATGCGCTTCTAGAGGACGCCGGAAGCTCGACTCCTCGCCGGGTCCCTCAGTTCACAATGACTTCACCTTGAAAATGAGATCGGACACTTTCCCTTACCCTGTCAAGAAGTGGCAAGGCTTCAACATCTTTACCATGGGGACCCCGCGGGGGGGCGCGTCCCCGGCGCTCACCGTTGGAACGGCCCCAGGCGGCCAGCAAAGGGTTGGGGGCAGGCACGTACCCCGGGGGCAGGCGCCCCTGCGCGGGGGGGGCGCCCACAAGCTCGGCATAGGGAGGCCCGACTCCGGGGCCGCCGGGGCCAGGGGACCCCCCCGGCCGTGCGCCCCCGCCGCCGCGCCCCGCGCGTACCCCGCGTCCGGGGTCGGAGTCGCGCCCGAGGAGTCCCCCCCCTGGGACCTCCCCGCGCCGCTTCGTGGGCGGGCAGCCGCACCCGCCTGAGACGGCGTGCGGGGGGGTGTCGCGCGGCCCCGGGCCTGGGGCCCCCCCGTCCGCACCGCGGACCGGAGGGCGGTGGGTACGGGCGGTCCGAAGGCCACCCGCCAGTCCCAGGGGCCCCGCGCCACCTCCGCGCCTGCCGGGTAGCGGGCCCGCGCCCCCTCCGGGGCGCGCCGGTGTGGCGGGGGTGTCGGCGGGGGCCGCACCTTCCAGCACCCCCCTCGGTCGCCCCCTTTCGTGCGCCCGGGCACGCACGAGAGCCCCTGCCCGGTCCGCGGCCGCCGCCCGTCGGCCGCACGAGGTTCCGGCCCGCGGAGCGGCCCCGGCAGTCAGCTGGGGCGGGCCGGCCAGCCCGGGCGGGCCGGGGCGGCTGCGTCGCCCCGCCCCCGCCCGCCCGTCTGCCACGGGCGCAGGGGATGTCGGGGGCGACGAGTTTGCCGGATAGGGTCCAACCCGCACACGCCCCTGCGGCTCGTCGCCCATGAGCACAGGCGCGCGCTCGCCCCTGCCGCCCTCCGCCACACACGGGGACGCTCGTGGGGATCCGCGCCGGCCCCGACCTCGACCGGGCCTTTTGCAGAGGGGCCACGCCGCCGCTACGAGGCGAGGTTCCCCGCGTCCGCCCGCCCAGGGTGACGGAGCGCCGCGGGCATCGCCACAGACCCCGGCGCTGGCCAGGGCGGGTTCCGCAGAGGGGCG     
G       TATCGGAATGACGTTAAAGATTTACATTATTTTGGTTGGATATGTTTTATAGCTATGTTTAAAACTTTTTTTAAATCTACTAAACATTACTTATTATAAGATAAGACTATATGCGAGCGATAATTTAGTTTGTTTTAATATGAATTAATATATACGATTATTTCTATAGTATTGGATATAAGTTAATTATATATATTATGTTAAGTTAAAGAAAATAGGATTATACTCTAAAGATACTTCTAGATGGTAATTAAACAACATTTATTAAACAAAGATCAAATTTATACAAGATTTTATAAATAAACATTTAATTTACTTATCATTAATAATTAGTAATATTAATCTAACTTATGTTCTTTATCAATATTTATAATATTGTTTCAATGCAAGTTTGCACACATGCTTTTATCAATAGTTTCTTTAAGATTAAATTTTCCAATACAAGTTTCTTTGTATTAAAATGCGATCACCAATTGATTCTCTTATAATAATATAAAGGAATTCATTTATTTGGTTAATATACTATTAACCATTTTATAAGAACTTATTTATAGCTAAATTGAAATTTAAGAATTAGATCCGTTGTAAAGTTTAGTAAAAAAATGCATTAACACTAGATACCCAATATTAAACTTTATAATCAATAAAATGAGTGATATGCTCATAAAGAATATTATTAATAGTAGGATTATAATTCCCCTATTTTTAACTTTAACTATGTAATAAGATCATAATTAACGGAGCGTACATTTGAACACAATAATTATATTAATTAATTATATCACTAAAATTAAATTTAATATTAGGTAAAGAATTCTATTATCGATATTACTTGATTAATAATATTAAAATATTATTGATATAACGATCGATAGGCAACAAGTAAGAGTAATTGTTATGTTTAGTATATAATATGGAGAAGGGAAAGAGATATAAAAGTAGCTAAAAGATTGATCTATTGATTTCTCTAATTTATATCTTTTATACTTTTTTTAATTCTTTGTCTCAATCCATTGGAATGGCTGGCCGTTTTTCCCTTAAAGCCGATCTCTCGACTACCTGCCGAGAAGATGAGTTCCCATTCTACCAGCTTTTAGCGCGATTACCCTTTTGAGGTTTGTAAGCGCAGAGTAGTTGATAGAGTAGTGCGAACATGGACTATTATTGGGCGAGACATCAAACTATACATGCCAGGCTCATCCGCATTGTATGCCCGGGTTCAGAAAGAGGGGGGTCAATCTCTCCGTTGCCACAGCTAAAAATCTAAAGTCCTTTCTACTGTGCAGCGACTAGCCTATGAGTTAGACACTTCAAATTGTCCAATCAATAAACACATAGTATGTATAGCTATGCGTAGAACATCTTACCAGTCCTCATTACAGGTGAGAAATATAACACGTGTACTATAAGGACGAGCGCTACGGGTTTCGTCACGTTCTCATTTTCGCTCATGCCTCATCGCCTCTTTAGATCTATACTTCATTTTACTTGACGTTTAGCCCAGCATTTAGCCATTATCTGGTGGAAGAGTGCAGATGACGTCAGGATTAAGGGTTAACTCGCTTTATCTCGTCAAGAGTGTTTGTTGTTAGATATTCTAGACGTATAGATGTGATATTGCAAAGGATGGATGAACATTGATCAGACGTCCGTCCTTAGAAGTTATCGCTTCCCGTGTTAACGATATAGCTTATTATACTTGGAAATATATTTTCTCAGCTATACCTTCGTAGTACACAAACATGCCCAGACTAACTGTTAAGGCTACGTCCTCAAGCTGAGACATCAACTAAGTAAGTTGAGCCGCATTTGATTAGTCAGCTGTCAACGATCAAAGGTGCCCAGTATATCTAGAGCTTTGAGCACAAGTCTGCTGACCCGAGAGGAACCGTAAAATAGGGTAGCATCCTTCTTTAAAAAATTTCTACGGTCCCAGACAATTGAAGATGTTGACTTTAAGTGAGGAGATCTGCGGGTTAGTCTCATACTGGTGAAACCAGCGGCTTATGCATTATACTACGTCCCAACGGCGCGCTGTTGACTGGATCGGGGTGATCTTGGTCTGCGCCTTGTGCTCGATAGTGACTAGTCGTACTACTTAGGGTGGGAGATGTCGCTATTCCACTCGGGCCTTGCAGGCAAATGGACGATTCGCGGTCGGGTGGGCTGAATCCAACAAGACAAGATGTACGACTGCCAGACTAGATAAAGTCCGCGAAACGTACATGCCGGGTCGTCTTGCTTCACCCGCGCGTCCGTCCTTCGCCGCATCACGGCTCGGAGATCCGCCCTGGCGCTGTCGGAAAGATTTCAGAAACGGTACAAGCCCCACCCCCACGCTTCGTGTCCGTAGCGGTGGGGTCAAGGAAACATGAGAGAGTACGCCACTTCCCGCCCGCGGCGAGCGCCTGTGGATGTAGGGGTCAGGGAAGGTGGTCTTTCCGTTGATACTAGGCTAATAATCCGCAATCTTTGCTTCCCACTGGATCCAAGCTTCAGCTGCGAGTCGCCCAAACCGCCTATACCCCTCTCCTATGGGGGGGTCAACGGACTCGAGGAGCTGCGCTAGCCCGGGTATGAATGGGTTAGCGTCGCGACATCATCGAAGTGGTGATAACCCCGTGTGCCGCGAACCCCAACACGGTCATCTGTGGCCGAGACTGAGCAGGGTGCACATAAGCCGTGGGCCTGTCGTCAGGGTGACGGTAGGCGGACATGATAAGTGCTTGATCGAGCAGCCGCGGTTGCGGCACAGTATCCAAAAATATTGGCGTATCCACCAAGCAGCGTTAAATCGCATGTCTCTGCACCTTGATTTAGGCCGCGTCACTAGTTCAGGCAGCCCCATCGCTTTTAATGCACGGACTGCACTTCAAGGCGACGCCGGAAGTTCGACCCCTCGCCGAGTCTCTCAGGTCACAATGACTTCTCCGCAAAGACGAGATTGGACACTTTCCTTTACCCTGTCAAGAAGTGGCAACGCTACGATATCTTTACCATGGTGCCCCCGCGGCGGGGCGCGTCCCCCGACCTCACCGTTGGAACTGCCCCAGGCGGCCAGCAGAGGGTTGGGTGCAGGCCCGTACGCCGGGGGCGGGTGCCCACGCGCGGGGGGGGCGCCCGCCAACTCGGCGGAGGGAGGCCCGACTCCGGGGGCGCCCGGGCCGGGGGGCCCCCCCGGCCGTTCGCCCCCGCCGCCGCGCCCCGCACGTACCCGGCGTCCGGGGTCGGGGTGGCGCCCGAGCGGTCCCCCCCCTGAGAGCTCCCCGCGCCCCTTCGTGGGCGGGCAGCGGCACCCAGCTGAGACGGGGTGCGGGGGGGTCTCGCGCGGCCCGGGGCCTGGAGCCCCCCCCTCCGCACCGCGGACCGGAGGGCGCTCGGTGAGGGCGGTCCGAAGGCCACCCGCCAGTCCCCGGGGCCCCGCGCCTCCTCCGCGCCTGCCGGGTTCCGGGCCCGCGCCCCCTCCGGGGCGCGCCGGTGTGCCGGGGGTGCCGCCGAGGGCCCGACCTTCCAGCACCCCCCTTCTTCGCCTCCTTCCGTGCGCCCGGGCCCGGACGAGACCCGCTGCCCGGTGCGCGGCCCCCTCGCGTGGGCCGCGCGAGGCGCCGTCCCGCGGAGCGGCGCCGGCAGTCACCTAGCGCTGGCCGGCGAGCCCGGGCGGGCCGGGGCGCCTGCGTCGCCCCGCCGCCGCCCGCCTGGCTGGCACCGGCGCAGGGGATGTCGGGGGCGACGGGTTTGCGGGATCGGGTGCACCCCTCACACGCCCCGGCGGCTCGTCGCCCACGCGCACGCGCACGCGCTCGCCCCTCCCGCCCTCCGCCACGCACGGGGACGCTCGCAGGTATCCGCGCCGGCCCCGGCCTCGACCGGGCCTCTTGGAGACGGGCCACCCCGCCGCTACGAGGCGAGGTTCCCCGCCGCCGGCCGCCGGGATTGAAGGAGCGCCACCCGGGCCGCCAGAGACCCCGGCGCTGGCCAGGGCGCGTTCCGCAGAGGGGTG     
F       TATCGGAATGACATTAAAGATTTACATTATTTTGGTTGGATATGTTTTATAGCTATGTTTAAAACTTTTTTTAAATCTACTAGACATTACTTATCATAAGATAAGACTATATGCGAGCGATAATTTAGTTTGTATTGATATGAATTAATATATACGATTATTTCTATAGTATTGGATATAGGTTAATTATATATATTATATTAAGTTAAAGAAAATAGAATTATACTCTAAAGATACTTCTAGATGATGATTAGACTACATTTATTAAACAAAGAACAAATTTATACAAGATTTGATAAATAAACATTTAATTAATTTATCATTAATAATTAGTAATGTTAATCTAACTTATGTTCTTTAACAATATTTATAATATAGTTTCAATGCAAGTTTACACACATGCTTTTATCAATGATATCTATAAAATTAAATTTTCCAATACAAGTTTCTTAGTATTAAAATGCGATCACCAATTAATTCTCTTATAATAGTATAAAGAAATTCGTTTATTTGGTTAATATACTATTAACCATTTTATAAGAACTTATTTATAGCTAAATTGAAATTTAAAAATTAGATCCGTTGTAAAGTTTAGTAAAAAAGTGCATTAACACTAGATACCCAATATTAAACTTTATAATCAATAAAATGAGTGATATGCTCATAAAGAATATTATAAATAGTAGGATTATAATTCCCCTATTTTTAACTTTAACTGTGTAATAAGATCATAATTAATGGAGCATACATTTGGACACAATAATTGTATTAATTAATTATATCACTAAAATTAAATTTAATATTAGGTAAAGAATTCTATTATCGATGTTACTTGATTAATAATATTGAAATATTATTGATATAACGATCGATAGGCAACAAGTAAGAGAAATTGTTATATTAAGTATATAATATAGGAGAGGGAAGGAGATATAAAAGTAACTAAAAGATTGATCTATTGATTTCTCTTATTTATATCTTTTATACTTTTTTTAATTCTTTGTCTCAATTTATTGGAATGGCTGGCAGTTTTCCCCTGAAAGCTGATCTCTCGACTACCTGCCGAGAAGATGAGTTCCCATTCTACCAGCTTTTAGCGCGATTACCCTTTTGGGGTTTGTAAGCACAACGTAGTTGATAGAGTAGTGCGAACATGGATTATTATTGGGCGATACATCAAACTATACATGCCAAGTCTATCCGAATTGTATGCCTAGATTCAGAATGCGGGGGGTCAACCTCTCCGATGCCACAGCTAAAAATCTAAAGTCCTTTCTACTGTGCGGCGACTAGCCTATGAGTTAGACACTTCAAACTGTCCAATTAATCCGCACATTGTATGTATAGCTATGCGTAGAACATCTCACCAGTCATCATTACAAGTGAGAAATATAACACGTGTGCTATAAGGACGAGTGCGGCTGGTATCGTCACGTTCTCATTTTCACTCGTGCCTCATCGCCTCTTTAGATCTATACTTCATTCTACTTAACGTTTAGCCCAGCATTTAGCCATTATCTGGTAGAAAAGTGCAGATGACGTCAGGATTAAGGGTTACCTCGCTTTATCTCGTCAGGAGTGTTTGTCTTTAGATATTCTAAACGTATAGATGTGATATTGCAAAGGTTGGATGAACATTGATCAGTCGTCCGTCCTTAGAAGTTATCGCTTCCCGCGTTAAGGATATAGCTTACTATACTTAGAAATATATTTTCTCAGCTATATCTTCGTAGTACGTAAACATGCCCAGACTAACTGATAGGGATACGTCTTCGAGCTGAGACATCAACTAAGTAAGTTGAGTCGCATTTAATTCGTCTGCTGTGAACGATCAATGGTGCCTAGTATGTCTAGAACTTTGGGCACAAGTCCGCTGGCCCGAGAGGAACCGTAAAATAGGGTACCACCCTTCTTTAAAAAATTTCTACGGTCCCAGACAATCGAAGATGTTGACTTTAAATGAGGAGATGTGCGGGTTCGTCTCATATTGGTGAAAGCAGCGGCTTATGCACTGTACTACGTTCCATCCGCGCGCACTTGGCTAGGTCGGGGTGATCTTGGCCTGTGACTTGGGCTTTATAGTGACTGATCGTACTACTTAGGTTGGGAGATGTCGCTATTCCACTCGGGCCTTACAGGCAAACGGACGATTTGCGGTCGCCTGCGCTGAATTCAACAAGACAAGATGTACGACTGCCAGACTAGATAAAATCCGCGAAAGGTACGTGCCCAGCCGTCTAGCTCCACCCGCGCGTCCGTCCTTCGCCGCATCATGGCTCGGAGATCCGCCCTGGCGCGGTCGTAGAGATTTCGGAAACGGCACAAGCGCCACCCCCACGCTTCGTGTCCGTAGCGGTCGGGTCAAGGGAACATGAGAGAGTACGCCAGTTCACGCCCGCGGTGAGCGCCTGTGGATGGAGCAGTGAGGGAAGGTGGTCTTTCCGTTGACACTAGGCTGATAATCCGCAATCTTTGCCTCCCACTGTATCCTAGCTTCAGCTGCGAGTCGCCCAAACAGCCTATACCCCTCGCCTATGGGGGGGTCGACGAACTCTACGAGCTACGCTAGCCGGGGCATGAATGGGTTAGCGTCGTGTCATCATCGAAGTGGTGATAACCCCGTGTGTCGTGAACCCCAACACGGTCTTCTGTGGCCGAGCTCGAGCAGGGTGCACATAAGCCGTCGGCCTGTTGTCAGGGTGACGGTAGGCGGACATGTTAAGTGCTTGATCGAGCAGCCGCGGATGAAGCACAGTATCCAAAATTACTGGCGTATCCACCTAACAGCGCCAAAGAGTATGTCTTTGCACCTTGATCTGGGCCGGGTCACTATTTCAGGCAGCCCCATCGCGTTTGACGCGCTGATTGCGCTACTAGGGGACGCCGGAAGTTCGACTCCTCGCCGGGTCCCTCAGATCACAATGACTTCGCCTCGAAAGCGAGATTGGACACTTTCTCTTAGCCTGTCAAAAAGTGGCAATGCTCCAACATCTTCACCATGGGGGCCCCGCGGTTGGGCGCGTCCCCAGACCTCACCGTTGGACCGGCCCCAGGCGGCCAGCAGAGGGTTGGGGGCAGGCGCGTACTCCGGGGGCAGGCGCGCCCGCGCGGGGGGGGCGCCCGCGAGCTCGGGGGAGGGAGGCCCGACTCCGGGGCCGCCCGGGCCAGGGGGCCCCCCCTGCCGTGCGCCCCCGCCGCCGCGCCCCGCGCGTACCCGGCGTCCGGGGTCGGGGTGGCGCCCGAAGCGTCCCCCCCCTGAGATCTCCCCGCGCCCCTTCGTGGGCGGGCAGCCGCACCCGACTGGGACGGCGTGCGGGGGGTTGTCGTACGGCCCAGGGCCTGGGGCCCCCCCGTCCGCACCGCGGACCGGAGGGCGCTGGGTGGGGGCGGTCCGAAGGCCACCTGCCAGTCCCCGGGGCCCCGCGCCTCCTCCGCGCCGACCGGGTGGCGGGCCGGCGCCGCCTCCGGGGCGCGCCGGTGTGACGGGGGTGTCGGCGCGGGCCCAACCTTCCAGCACCCCCTTCCGTCGCCCCCTTTCGTGCGCCCGGGCGCGGACGAGACCCCCTGCCCGGTGCGGGGCCCACGCACGTCGGCCGCTCGAGGGGCCGCCCCGCGGAGCGGCACCGGCAGTCAGCTGGCGCGGGCTGGCCAGGCCGGGCAGGCCGGGGCGGCTGCGTAGCCCCGCCGCCGCCCGCCCCCCTGACACGGGCGCAGGGGATGTCGGGGGCTACGAGTTTGCGGGATTGGGTACACCCCGCACACGCCCCGGCGGCTCGTGGCCCATGAGCACAGGCCCGCGCTCGCCCCTGCCGCCCTCCTCCACACACGGGGACGCTCGCGGGGATGCGCGCCGGCCCCGTCCTCGACCGGGACTGTTGCAGACGGGCCGCTCCGCCGCTACGAGGCGAGGTTCCCCGCGGCCGGCCGCCAGGATTGAGGGAGCGCCGCCCGCGGCGCCACCGACCCCGGTGCTGGCCAGGGCGCGTTCCGCAGGCGGGCG     
E       TATCGGAATGACATTAAAGATTTACAATATTTTGGTTGGATATGTTTTATAGCTATGTTTAAAACTTTTTTTAAATCTGCTAGACATTGCTTATTATAAGATAAGACTATATGCGAGCGATAATTTAGTTTGTTTTAATATGAATTAATATATACGATTATTTCTATAGTATTGGATATAAGTTAATTATATATATTATATTAAGTTTAAGAAAATAGAATTATACTCTAAAGATACTTCTAGATGATGATTAAACAACATTTAATAAACAAAGATCAAATTTATACAAGATTTAATAAGTAAACATTTAATTGATTTATCATTAATAATTAGTAATATTAATCTAACTTATGTTCTTTATCAATATTTATAATATAGTTTCAATGCAAGTTTACACACATGCTTTTATCAATGATTTCTTTAAAATTAAATTTTCCAATACAAGTTTCTTGGTATTAAAATGCGATCACCAATTGATTCTCTTATAATAATATAAAGGAATTCATTTATTTGGTTAATATACTATTAACCATTCTATAAGAACTTATTTATAGCTAAATTGGAATTTAGGAATTAGATCCGTTGTAAAGTTTAGTAAAAAAATGCATTAACACTAGATACCCAAAATTAAACTTTATAATCAATAAAATGAGTGATATGCTCATAAAGAATATTATAAATAGTAGGATTATAATTCCCCTATTTTTAACTTTAACTATGTAATAAGATCATAATTAATGGAGCATCCATTTGAACACAATAATTATATTAATTAATTATATCACTAAAATTAAATTTAATATTAAGTAAAGAATTCTATTATCGATATTACTTGATTAATAATATTCAAATATTATTGATATAGCGATCGATAGGCAACAAGTAAGAGAAATTGTTATATTGAGTATATAATATGGAAGAGGGAAAGAGATATAAAAGTAACTAAAAGATTGATCTATTGATTTCTCTTATTTATATCTTTTATACTTTTTTTAGTTCTTTGTCTCAACTCATTGGAATGGCTGGCTGTTTTCCCCTGAAAGCTGATCTCTCGACTACCTGCCAAGAAGATGAGTTCTAATTCTACCAGTTTTTAGCGCGATTACCCTTTTGAGGTTTATAAGCACAACGTAGTTGATAGAGTAGTGCAAACATGGACTATTATTGGGCGAGACATCAAACTACACATGCCAAGTTCATCCGCATTGTATGCCTAAATTCAGAAAGAGGGGGGTCGATCTCTCCGTGGCCACAGCTAAAAATCTAAAGTCCTTTCTACTGTGCAGCGACTAACCTATGAGTTAGACACTTCAAATTGTCCAATCAATACGCACATCGTATGTACGGCTATGCGTAGAACATCTTACCAGTCCTCATTACAAGTGAGAAATATAACACGTGTGCTATAAGAACGAGCGCTACTGGTATCGTCACGTTCTCATTTTCACTCATGCACCAACGCCTCTTTAGATCTATTCTTCATTCTACTTGAGATTTAGCCCAGCATTTAGCCATTATCTGGTGGAAGAGTGCAGATGACGTCAGGATTAAGGGTTAACTCATTTTATCTCGTCAAGAGTGTTTGTTTTTAGATATTCTAAACGTATAGATATGATATTGCAAAAGTTGGATGAATATTGATCAGACGTCCGTCCTTAGACGTTCTCGCTTCCCGCGTTAAAGATAAAGCTTACTATACTTGAAAATATATTTTCTCAGCTATAGCTTCGTAGTACGAAAACATGCCCAGACTAGCTGTTAGGGATACGTCCTCAAGCTGAGACATCAACTAAGTAAGTAGAGTCGCATTTAATTAGTCAGCTGTGAACGATCAATGATGCCCAGTATATCTAGAGTTTTGAGCGCAGGTCAGCTGACCCGAGAGGAACCGTAAAATAGGGTACCACCCTTCTTTAAAGAATTTCTACGGTTCCAGCCGATTGAAGACGTTGACTTTAAGTGAGGAGATGTGCGGGTGCGTCTCATACTGGTAAAAGCCGCGGCTTATGCACTTTACCACGTCCCATCGGCGCGCCGTTGGTTGGGTCGGGGTGATCTTGGACCGAGTCTTGTGCTACATAGTGACTGTTCGTACTACTTAGGTTGGGAGATGTCGCTGTTCCACTCGGGCCTTACAGGCAAATGGCCGATCCGCGGTCGTTTGGGCTGAATGCAACAAGACAAGATGTACGACTGCCAGACTAGATAAAGTCCGCGAAAGGTACGTACCCAGACGTCTTGCTATACCCACGCGTCCGTCCTTCGCCGCATCATGGCTCGGAGATCCGCCCTGGCGCGGTCGTAAAGATTTCGGAGACGGCACAAGCGCCACCCCCACGCTTCGTGTCCGTAGCGGTAGGGGCAAGAGAACATGAGAGAGTGTGCCAGTTCGCGTCGGCGGGGAGCGCCTGCGGATGGAGCGGTGAGGGAAGGTGGTCTTTCCGTTGAGACTTGGCTGACGATCCGCAATCTTTCCCTCCCACTGATTCCAAGCTTCAGCTGCGAGTCGCCCAAACGGCCTAAACCCCTCGCCTATGGGGGGGTCAACGAACTCGAGGAGCTGAGCTAGCCCGGGAATGAATGAGTTAGCGTCGTGTCATCATCGAAGTGGTGATAACCCCGTGTGCCGAGAACCCCAACACAGTCATCTGTGGCCGAACTTGAGCAGGGTGCACATAAGCTATCGGCTTGTCGTCAGGGTGACGGTAGGCGGACATGTTAAATGCTTGATCGAGCAGCCGCGGTCGAGGCACAGTATCCAAAATTATTGGCGTATCCACCTAACAGCGCCAAAGGGCATGTCACTGCACCATGGTCTGGGCCGGGTCACTAATTCAGGTAGCCCCATCGCTTTTAACGTGCAGACTGCGCTTCCAGGGGGCGCCGGAAGTTCGACCCCTCGCCGAGTCCCTAAGATCACAATGACTTCTCCTCGAATACGAGATGGGACACTTTCCATTACCCTGTCAAGGAGTGGCAACGCTGCAATATCTTTACCATGGGGGCCCCGCGGATGGGCCCGTCCCCAGCCCTCACCGTTGGAACTGTCCCAGGCGGCCAGCAGAGGGTTGGGGGCAGACCCGTACCCCGGGGGCTGGCGCCCTTACGCGGGGGGGGCGCCCGCGAGCTCGGCTCAGGGAGGCCCGACCCCGGGGCCGCCCGGGCCGCGGGGCCCCCCGGGCCGTGCGCCCCCGCCGCCGCGCCCCACGCGTACCCCGCGTCCGGGGTCGGGGTGGCGCCCGAGGGGTCCCCCCCCTGGGACCTCCCCGCGCCCCTTCGTGGGCGGGCAGCGGCACCCGGCTGGGACGGGGTACGGGGGGGTGTCGGCCGGCCCGGGGCCTGGGGCCCCCCCCTCCGCACCGCGGACCGGAGGGCGCTGGGTTGGGGCGGTCCGAAGGCCACCGGCCAGTCCCCGGGGCCCCGCGCCCCCTCCGCGCCGACCGGGTCTCGGGCCAGCGCCCCCTCCGGGGCGCGCCGGTGTGCCGGGGGTGTCGGCGGGGGCCCGACCTTCCAGCACCCCCCTCGCTCGCCCCCTCACGTGCGCCCGGGCGCGTACTAGACCCGCTGCCCGGTGCGGGGCCCCCGCCCGTGGACCGCGCGAGGGGCCGGCCCGCGGAGCGGCCCCGGCAGTCAGCTCGGGCCGGCTGGCCAGCCCGGGCGGGCCGGGGCGCCTGCGTGGCCCCGCCGCCGCCCGCCCTCCTGCCACGGGCGCAGGGGATGTCGGGGGCGACGGGTTTGCGGGATGGGGTTCAGCCCCCACACGCCCCGGCGGCTCGTCGCCCACGTGCACGGGCACGCGCTCGCCCCTGCCGCCCTCCGCCACGCACGGGGACGCTCGCGGGCATGCGCGCCGGCCCCGGCATCGACCGGGTCTGTTGCAGAGGGGCCCCCCCGCGGCTACGAGGCGAGGTTCCCCGCGGCCGCCCGCCGAGATTGACGGAGCGCCGCCGGTGCCGCCACAGACCCCGGCGCTGGCCAGGGCGTGTTCCGCAGACGGGGG     
D       TATCGGAATGACATTAAAGATTTACACTATTTTGGTTGGATATGTTTTATAGCTATGTTTAAGACTTTTTTTAAATCTACTAGACATTACTTATAATAAGATAAGACTATATGCGAGCGATAATTTAGTTTGTTTTAATATGAATTAATATATACGATTATTTCTATAGTATTGGATATAAGTTAATTATATATATTATATTAAGTTAAAGAAAATAGGATTATACTCTAAAGATGCTTCTAGATGATAATTAGACAACATTTATTAAACAAAGATCAAATTTATACAAGATTTAATAAATAAACATTTAATTAATTTATCATTAATAATTAGTAATATTAATCTAACTTATGTTCTTTATCAATATTTATAATATTGTTTCAATGCAAGTTTACACACATGCTTTTATCAATAATTTCTTTAGAATTAAATTTTCCGATACAAGTTTCTTAGTATTAAAATGCGATCACCAATTGATTCTCTTATAATAGTATAAAGGAATTCATTTATTTGGTTAATATACTATTAACCATTGTATAAGAACTTATTTATAGCTAAATTGAGATTTAAGAATTAGATCCGTTGTAAAGTTTAGTAAAAAAATGCATTAACACTAGGTACCCAATATTAAACTTTATAATCAATAAAATGAGTGATATGCTCATAAAGAATATTATTAATAGTAGAATTATAATTCCCCTATTTTTAACTTTAACTATGTAATAAGATCATAATTAATGGAGCGTACATTTAAACACAATAATTATATTAATTAATTATATCACTAAAATTAAATTTAGTATTAAGTAAAGAATTCTATTATCGATATTGCTTGATTAATAATATTAAAATATTATTAATATAACGATCGATAGGCAACAAGTAAGAGGAATTGTTATGTTAAGTATATAATATAGAAGAGAGAAAGAGATAAAAAAGTAACTAAAAGATTGATCTATTGATTTCTCTTGTTTATATCTTTTATACTTTTTTTAATTCTTTGTCTCAATGCGTTGGAATGGCTGGCTGTTTTTTCCTGAAAGCTGATCTCTCGACTACCTGCCAAGAAGATGAGTTCTCATTCTACCAGCTTTTAGCGCGATTACCCTTTTGGGGTTTGTAAGCACAAGGTAGTTGATAGAGTAGTGCGAACATGAACTATTATTGGGCGAGACATCAAACTATACATGCCAGGTTCATCCGGATTGTATGCCTAAGTTCAGAAAGAGAGGGGTCAACCTCTCCGCCGCCACAGCTAAAAATCTAAATTCCTTTCTACTGTGCGGCGACTAGCCTATGAGTTAGACACTTCAAATCGTCCAATCAATACCCACATTGTATGTATAGCTATGCGTAGAACATCTAACCAGTCCTCATAACAAGTGAAAGATATAACACGTGTGCTATAAGAACGAGTGCTGCGGGTATCGTCACGTTTTCATTTTCACTCATGCTCCACCGCCTCTTTAGATCTATACTTCATTATACTTAATTTTTAGCCCAGCATTTCGCCATCATCTGGTAGAAAAGTGCAGGTGACGTCAGGATTAAGGGTTAGCTCATTTCATCTCGTCAAGAGTGTTTGTCTTTAGATATTCTAAACGTATAGATTTGATATTGCAAAAGTTGGATGAACATTGATCAGACGTCCGTCCTTAGAGGTTATCGCTTGCCGCGTTAAGGATATAGCTTACTATACTTTTAAATATATTTTCTCAGCTATAACTTCGTAGTACGCAAACATGCCCAGACTAACTGGTAGGGATATGTCTTCTAGCTGAGACATCAACTAAGTAAGTAGAGTCGCATTTAATTAGTCAGCTGTAAACGATCGATGACGCCCAGTATCTCTAGAATTTTGAGCGCAGGTCGGCTGGCCCGAGAGGAACCGTAAAATAGGGTAGCAACCTTCTTTAAAGAGTTTCTACGGTTCCAGTCGATTGAAGACGTTGACTTTAAATGAGGAGATGAGCGGGTTCGTCTCATACTGGTGAAACCAGCTGCTTATGCACTGTACTACGTCCCATCAGCGCGCAGTTGGCTCGGTCGGGGTGATCTTGGTCTGAATCTTGTGCTCCATAGTGACTAATTGTACTACTTAGGTTGGGAGAGGTCGCCATTCCACTCGGGCCTTGTAGCCAAATGGACGATTCGCGGTCGCTTGAGCTGAATTCAACAAGACAAGATGTACGACTGCCAGACTAGATAAATTCCGCGAAACGTACGTGCCCCGACGTCTTGCTACACCCACGCGTCCGTCCTTCTCCGCATCATGGCTCGGAGATCCGCCCTGGCGCGGTCGCAAAGATTTCGGAAACGGCACAAGCGCCACCCCCATGCTTCGTGTCCGTAGCAGTGGGGGTAAGGGAACATGAGAGAGTACGCCATTTCGCGGCCGCGGCGAGCGCCTGTGGATGCAGCAGTGAGGGAAAGTGGTCTTTCCGTTGATACTAGCCTAACAATCCGGAATCTTTCCCTCTCACTGACTCCGAGCTTCAGCTGCGGGTCGCCAAAACAGCCTAGACCCCTCACCTATGGGGGGGTCCACGAACTCTAGGAGCTGCGCTAGCCAGGGCATGAATAGGTTAGCGTCGCGTCATGATCGAAGTGGTGATAACCCCGTGCGTCGGGAACCCCAACACAGTCATCTGTGGCCTAGCCCGAGCAGGGTGCAAATAAGCAGTCGGCCTGTAGTCAGGGTGACGGTAGGCGGACATGGTAAGTGCTTGATCGAGCAGTCGAGGATGGCGCACAGTATCCGAAAGTATTGGCGTATCCACCTAACGGCGCCAAAGAGCATGTCTCTGCACCTTGCTATGGGCCGCGTCACTAATTCAGGCAGCCCCATCGCATTTGATGCGCAGACTGCGCTTCCAGGAGACGCCGGAAGTTCGACTCCTCGCCGAGTCTCTCAGATCACAATGACTTCCCCCCGCAGGCGAGATGGGACACTTTCCGTTACCCTGTCAAGAAATGGCAACGCTGCAATATCTTTACCATGGGGACCCCCCAGGGGGGCGCGTCCCCGGGCCTCACCGTTGGAACCGCCCCAGGCGGCCAGCAACGGGTTCGGGGCAGGCGCGTACCCCGGGGGCAGGCGCCCTCCCGCGGGGGGGGCGCCCCCGACCTCGGCGGAGGGAGGCCCGACCCCGGGGCCGCCCGGGCCATGGGGCCCCCCTCGCCGTTCGCGCCCGCCGCCGCGCCCCGCACGTACCCAGCGTCCGGGGGCGGGGTGGCGCCCGAAGTGTCCCCCCCCTGTGACCTCCCCGCGCCCCTTCGTGGGCGGGCAGCCGCACCCGGCTGAGACGGCGTACGGGGGCGTGTCGTGCGGCCCGGGGCCTGGTGCGCCCCCCTCCGCACCGCGGACCGGAGGATGCTAGGTAGGGGCGGTCCGAAGGCCACCTGCCAGTCCCCGGGGCCCCGCGCCTCCTCCGCGCCGGCCGGGTGGCGGGCCGGCGCCCCCTCCGGGGCGCGCCGGTGTGTCAGGGGTGGCGGCGAGGGCCGGACCTTCCAGCACCCCCCTCGCTCGCCCCCTTGCGTGCGCCCGGGCACGGACGAGACCCCCTGCCCGGTGCGGGGCCCCCTCCCGTCGCCCGCGCGAGGAGCCGGCCCGCGGAGCGGCCCCGGCAGTCAGCTCGCGCCGGCTGGCCGGCCCGGGCGGGCCGGGGCGTCTGCGTGGCCCCGCCGCCGCCCGCCTCCCTGCCACCGGCGCAGGGGATGTCGGGGGCGACGGGTTTGCGGGATTGGCTGCACCCCTCACACGCCCCAGCGGCTCGTCGCCCAGGCGCACAGGCTCGTGCTCGCGCCTGCCGCCCTCCTCCACTCACGGGGACGCTCGAGGGTATGCGCGCCGGCCGCGACCTTGACCGGGTCTATTGCAGACGGGCCCCCCCGCCGCTACGAGGCGAGGTTCCCCGCGGCCGGCCGCCGAGGGTGATGGAGCGCCGCCCGCTCCGCCAAGGACCCCGGCGCTGGCCAGGGCGGGTTCCGCAGGCGGGCG     
C       TATCGGAATGACGTTAAAGATTTACATTATTTTGGTTGGATATGTTTTATAGCTATGTTTAAGACTTTTTTTAAATCTACTAAACGTTACTTATTATAAGATAAGACTATATGCGAGCGATAATTTAGTTTGTTTTGATATGAATTAATATATACGATTATTTCTATAGTATTGGATAAAGGTTAATTATATATATTATATTAAGTTAAAGAAAATGGAATTATACTCTAAAGATACTTCTAGATGGTAATTAGACGACATTTATTAAACAAAGAACAAATTTATACAAGATTTAATAAGTAAACATTTAATTAATTTATCATTAATAATTAGTAATGTTAATCTAACTTATGTTCTTTATCAATATTTATAATATTGTTTCAATGCAAGTTTGCACACATGCTTTTATCAATAGTTTCTTTAAAATTAAATTTTCCAATACAAGTTTCTTAGTATTAAAATGCGATCACCAATTGATTCTCTTATAATAATATAAAGGAATTCGTTTATTTGGTTAATATACTATTAACCATTTTATAAGAACTTATTTATAGCTAAATTGAAATTTAAAAATTAGATCCGTTGTAAAGTTTAGTAAAAAAATGCATTAACACTAGATACCCGATATTAAACTTTATAATCAATAAAATGAGTGATATGCTCATAAAGAATATTATTAATAGTAGAATTATAATTCCCCTATTTTTAACTTTAACTGTGTAATAAGATCATAATTAATGGAGCATACATTTAAACACAATAATTATATTAATTAATTATATCACTAAAATTAAATTTAATATTAGGTAAAGAATTCTATTATCGATATTGCTTGATTAATAATATTAAAATATTATTGATATAACGATCGATAGGCAACAAGTAAGAGAAATTGTTATGTTAAGTATATAATATAGAAGAGAGAAAGAGATATAAAAGTAACTAAAAGATTGATCTATTGATTTCTCTTATTTATATCTTTTATACTTTTTTTAATTCTTTGTCTCAATACCTTGGAATGGCCGGCTGTTTTTCCCTTAAAGCTGAGCTCTCGACTACCTGCCGAGAAGATGAGTTCTCATTCTACCAGCTTTTAGCGCGATTACCCTTTTGAGGTTTGTAAGCGCAGAGTAGTTGATAGAGTAGTGCAAACATGGAATATTATTGGGCGAGATATCAAACTACACATGCCAAGTTCATCCGGATTGTATGCCTCAATTCAGAAAGGGGGGGGTCGACCTCTCCGTCGCCACAGCTAAAAATCTAAAGTCCTTTCTACTGTGCGGCGACTAACCTGTGAGTTAGACGCTTCAAATTGTCCAATCAATACTCACATTGTATGTAGTGCTATGCGTAGAACATCATACCAGTCTTCATTACAGGTGAGAAATATAACACGTGTGCTATGAGGACGAGTGCAGCAGGCATCGTCACGTTTTCATTTTCACTCATGCTCCACCGTCTCTTTAGATCTATACTTCATTTTACTTAATCTTTAGCCCAGCATTTAGCCATCATCTGGTAGAAAAGTGCAGATGACGTCAGGATTAAGGGTTACCTCATTTTATCTCGTCAAGAGTGTTTGTTTTTAGATATTCTAAACGTATAGATGTGATATTGCAAAAGTTGGATGAATATTGATCAGGCGTCCGTCCTTAGACGTTATCGCTTCCCGTGTTAAAGATATAGCTTACTATACTTGTAAATATATTTTCTCAGCTATACCTTCGTAGTACTTAAACATGCACAGACTAACTGATAGGGATAAGTCTTCTAGCTGAGACATCAACTAAGTAAGTTGAGTCGCATTTCATTGGTCAGCTGTGAACGATCAATGATGCCCAGTATATCTAGAGTTTTGAGGACAGGTCAGCTGTCCCGAGAGGAACCGTAAAATAGGGTAACACCCTTCTTTAAAGATTTTCTACGGTTCCAGTCAATTGAAGATGTTGACTTTAAATGAGGAGATGCGCGGGTTCGTCTCATATTGGTGAAAACAGCGGCTTATGCACTGTACCACGTCCCATCGGCGCGCAGTTGACTAGGTCGGGGTGATCTTGGTCTGTGACTTGTGCTCAATAGTGACTGGTCGTACTACTTAGGTTGGGAGATGTCGCTATTCCGCTCGGGCCTTGCAGGCAAACGGACGATTCGCGGTCGCGTGGGCTGAATTCGACAAGACAAGATGTACGACTGCCAGACTAAATAAACTCCGCGAAACGTACCTGCCCAGGCGTCTAGCTCCACCCACGCGTCCGTCCTTCGCCGGATCAAGGCTCGGAGATCCGCCCTGGCGCCGTCCCAGAGATTTCGGAAACGGCACAAGCGCCACCCCCACGTTTCGTGTCCGTAGCGGTAGGGGTAACGGAACATGAGAGAGTGCGCCATTTCGAGTCTGCGGCGAGCGCCTGTGGATGTAGGGGTAAGGGAAGGTGGTCTTTCCGTTGATACTAGGCTGATAATCCGCAATCTTTTCGTCCCACCGATTCCCAGCTTCAGCTGCGCGTCGCCCAAACAGGCTATACCCCTCGCCTATGGGGGGGTCGACGGACTCTAGGAGCTGTGCTAGCCCGGGTATGAATGGGTTAGCGTCGTGTCATAATCGAAGTGGTGATAACCCCGTGTGTCGCGAACCCCAACACGGTCATCTGTGGCCGAGCTCGAGCAGGGTGCACATAAGCGGTCGGCCTGTCGTCAGGGTGACGGTAGGCGGACGTGGTAAATGCTTGATCGAGCAGCCGCGAGTGCAGCACAGTATCCCAAAATATTGGCGTATCCACCTATCAGCGCCAAAGAGCATGTCTCTGCACCTTGGTGTGGGCCGGGTCACTAGTTCAGGCAGCCCCATCGCGCTTAACGTGCCGACTGAGCTTCTAGGAGCCGCCGGAAGATCGACTCCTCGCCGAGTCTCTAAGATCACAATGACTTCCCATCGGAGACGAGATAGGACACTTTCCTTTACCCTGTCAACAAGTGGAAATGCTTCAATATCTTTACCATGGGGGCCCCGCGGAGGGGCGCGTCCCCTGACCTCACCGTTGGACCCGCCCCAGGCGGCCAGCACAGGGTTCGGCGCAGGCCCGTACCCCGGGGGCAGGCGCGCTGCCGCGGGGGGGGCGCCCGCGAACTCGGCGGAGGGAGGCCCGACTCCGGGGCCGCCGGGGCCCGGGGGCCCCCCGGGCCGTGCGCCCCCGCCGCCGCGCCCCTCACGTACCCGGCGTCCGGGGTCGGGGTGGCTCCCGAGTAGTCCCCCCCCTGAGACCTCCCCGCGCCTCTTCGTGGGCGGGCAGCGGCACCCAACTGGGACGGGGTCCGGGGGAGTGTCGTGCGGCCCGGGGCCTGGCGCTCCCCCCTCCGCACCGCGGACCGGAGGGCGCTGGGTGGGGGCGGTCCGAAGGCCACCCGCCAGTCCCCGGGGCCCAGCGCCACCTCCGCGCCGCCCGGCTGCCGGGCCCGCGCCCCCTCCGGGGCGCGCCGGTGTGACGGGGGTGGCGCCGCGGGCACAACCTTCCAGCACCCCCGTCGTTCGCCCCCTTTCGTGCGCCCGGGCACGAAGAAGACCCACTGCCCGGTGCGCGGCCGCCGCCCGTCGGCCGCCCGAGGGGCCGACCCGCGGAGCGGCCCCGGCAGTCAACTGGCGCGGGCTGGCCAGCCCGGGCGGGCCGGGGCGGCTGCGTGGACCCGCCGCCGCCCGCCCCCCTGCCACTGGCGCAGGGGATGTCGGGGGCAACCGGTTTGCGGGATTGGGTGCACCCCGCACACGCCCCGGCGGCTCGTTGCCCACGCGCACTGGCGCGCGCTTGCACCTGCCGCCCTCCTCCACGCACGGGGACGCTCGGAGGTATGCGCGCCGGCCCCGGCTTCGACCGGGACTTTTGGAGAAGGGCCCCCCCGCCGCTACGAGGCGAGGTTCCCCGCGGCCGCCTGCCCGGGGTGACGGAGCGCCGCCCGCGCCGCCACGGACCCCGGCGCTGGCCAGGGCGCGTTCCGCAGGCGGGCG     
B       TATCGGAATGACATTAAAGATTTACATTATTTTGGTTGGATATGTTTTATAGCTGTGTTTAAAACTTTTATTAAATCTACTAAACATTTCTTATTATAAGATAAGACTATATGCGAGCGATAATTTAGTTTGTTTTAATATGAATTAATATATACGATTATTTCTATAGTATTGGATATAAGTTAATTATATGTATTATATTAAGTTAAAGAAAATGGAATTATACTCTAAAGATACTTCTAGATGATAATTAAACAACATTTATTAAACAAAGAACAAATTTATACAAGATTTAATAAATAAACGTTTAATTGATTTATCATTAATAATTAGTAATATTAATCTAACTTATGTTCTTTATCAATATTTATAATATTGTTTCAATGCAAGTTTACACACATGCTTTTATCAATAATTTCTTTAAAATTAAATTTTCCAATACAAGTTTCTTTGTATTAAAATGCGATCACCAATTGATTCTCTTATAATAATATAAAGAAATTCATTTATTTGGTTAATATACTATTAACCATTTTATAAGAACTTATTTATAGCTAAATTGAAATTTAAAAATTAGATCCGTTGTAAAGTTTAGTAAAAAAATGCGTTAACACTAGATACCCAATATTAAACTTTATAATCAATAAAATGAGTGATATGCTCATAAAGAATATTATTAATAGTAGGATTATAATTCCCCTATTTTTAACTTTAACTGTGTAATAAGATCATAATTAATGGAGCGTACATTTAAACACAATAATTATATTAATTAATTATATCACTAAAGATAAATTTAGTATTAGGTAAAGAATTCTATTATCGATATTACTTGATTAATAATATTGAAATATTATTGATATAACGATCGATAGGCAACAAGTAAGAGAAATTGTTATATTAAGTATATAATATAGGAAAGGGAAAGAGATATAAAAGTAACTAAAAGATTGATCTATTGATTTCTCTTGTTTGTATCTTTTATACTTTTTTTAATTCTTTGTCTCAATATGTTGGAATGGCTGGCCGTTTTTTCCTGAAAGCTGATCTCTCGACTACCTGCCCAGAAGATGAGTTCTCATTCTACCAGGTTTTAGCGCGATTACCCTTTTGAGGTTTGTAAGCACAAAGTAGTTGGTAGAGTAGTGCCAACATGGAGTATTATTGGGCGAGACATCAAACTATATATGCCAAGCTTATCCGGATTGTATGCCCAAATTCAGAAAGAGGAGGGTCAAACTCTCCGGCGCCACAGCTAAAAATCTAAAGTCCGTTCTACTGTGCAGCGACTAACCTATGAGTTAGACACTTCAAATCGTCCAATCAATACCCACATAGTATGTAAAGCTATGCGTAGAACATCTTACCAGTCCTCATTACAGGTGAAAAATATAACACGTGTGCTATCAGAACGAGTGCTACTGGTATCGTCACGTTCTCATTTTCACTCCTGCATCACCGCCTCTTTAGATCTATACTTCATTCTATTTGAACTTTAGCCCAGCATTTAGCCATTATCTGGTAGAATAGTGCAGATGACGTCAGGATTAAGGGTTATCTCATTTTATCTCGTCAGGAGTGTTTGTCTTTAGATATTCTAAACGTATAGATGTGATATTGCAAAAGTTGGATGAACATTGATCAGTCGTCCGTCCTTAGAGGTTATCGCTCCCCGCGTTAAGGATACAGCTTACTATACTTATAAATATATTTTCTCAGCTATATTTTCGTAGTACCAAAACATGCCCAGACTAGCTGATAGGGATAGGTCTTCCAGCTGAGACATCAACTAAGTAAGTCGAGTCGCATTTGATTGGTCAGCTGTAAACGATCGATGGCGCCCAGTATATCTAGAATTTTGAGCACATGTCAGCTGGCCCGAGAGGAACCGTAAAATAGGGTAACATCCTTCTTTAAAGATTTTCTACGGTTCCAGTCCATTGAAGATGTTGACTTTAAATGAGGGGATGCGCGGGTTTGTCTCATACTGGTGAAAACAGCGGCTTATGCATTTTACTACGTCCCATCGGCGCGCAGTTGCCTAGGTCGGGGTGATCTTGGTCTGTGGCTTGTGCTCTATAGTGACTCGTTGTACTACTTAGGTTGGGAGATGTCGCTATTCCACTCGGGTCTTGCAGGCAAATGGGCGATCCGCGGTCGCCTGAGCTGAATTCAACAAGACAAGATGTACGACTGCCAGACTAGATAAAATCCGCGAAAGGTACCTGCCCTGGCGTCTTGCTCCACCCACGCGTCCGTCCTTCGCCGCATCATGGCTCGGAGATCCGCCCTGGCGCGGTCACAGAGATATCGGAAACGGCACAAGCGCCACCCCCACGCTTCGTGTCCGTAGCATTAGGGGTAATGGAACATGAGAGAGTACGCCATTTCGCGTCGGCGGCGAGCGCCTGTGGATCTCGAGGTGAGGGAAGGTGGTCTTTCCGTTGATACTAGGCTCATAATCCGCAATCTTTCCCTCCCACTGAGTCCGAGCTTCAGCTGCGCGTCGCCCAAACGGACTATACCCCTCGCCTATGGTGGGGTCAGCGAACACTAGGAGCTGTGCTAGCCTGGGAATGAATGGGTTAGCGTCGAGTCATAATCGAAGTGGTGATAACCCCGTGAGTCGGGAACCCCAACACCGTCATCTGTAGCCGAAGTCGAGCAGGGTGCACATAAGCCGACGGCCTGTCGTCAGGGTGACGGTAGGCGGACATGGTAAGTGCTTGATCTGGCAGCCGCGGATGCGGCACAGTATCCGAAACTATTGGCGTATCCACCTAACAGCGTCAAAGGGAATGTCTTTGCACCTTGGTCTGGGCCGGGTCACTAGTTCAGGTAGCCCCATCGCGTTTGAGGTGCAGAGTGCGCTTCCAGCAGACGCCGGAAGGTCGACTCCTCGCCGAGTCTCTCAGATCACAATGACTTCCCAGCGAAAACGAGATCGGACACTTTCCCTTACCCTGTCAAAAAGTGGCAATGCTACAATATCTTTACCATGGGGGCCCCGCGGTGGGGCGCGTCCCCCGGCCTCACCGTTGGAGCCGCCCCAGGCGGCCAGCAAAGGGTTGGGGGCAGGCGCGTACCCCGGGGGCCGGGGCCCTTCCGCGGGGGGGGCGCCCCCGAGCTCGGCAGAGGGAGGCCCGACTCCGGAGCCGCCGGGGCCGGGGGGCCCCCCTGGCCGTGCGCACCCGCCGCCGCGCCCCGCACGTACCCCGCGTCCGGGGTCGGGGTGGCGCCCGAGGGGTCCCCCCCCTGGGACCTCCCCGCGCCCCTTCGTGGGCGGGCAGCCGCACCCGGCTGAGACGGCGTCCGGGGGTGTGTCGCCCGGCCCGGGGCCTGGTGCTCCCCCGTGCGCACCGCGGACCGCAGGCCGCTCGGTGGGGGCGGTCCGAAGGCCACCCGCAAGTCCCCGGGGCCCCGCGCCTCCTCCGCGCCGGCCGGGTGGCGGGCCCGCGCCCCCTCCGGGGCGCGCCGGTGTGCCGGGGGTGGCGACGAGGGCTCGACCTTCCACCACCCCCCTCGGTCGCCCCCTTTCGTGCGCCCGGGCACGCACGAGACCCCCTGCCCGGTCCGGGGCCGCCGCCCGTCGGCCGCGCGAGGTGCCGGCCCGCGGAGCGGCCCCGGCAGTCAGCTGGCTCGGGCGGGCCAGCCCGGGCGGGCCGGGGCGGCTGCGTCGTCCCGCCTCCGCCCGCCCCCCTGCCACCGGCGCAGGGGATGTCGGGGGCGACGGGTTTGCGGGATCGGATGCACCCCCCACACGCCCCGGCGGCTCGTCGCCCAAGCGCACGGGCACGCGCTCGCGCCTGCCGCCCTCCGCCACACACGGGGACGCTCGCGGGCATGCGCGCCGGCCGCGACCTCGACCGGGGCTCTTGTAGAGGGGCCCCCCCGCCGCTACGAGGCGAGGTTCCCCGCGGCCGTCCGCCGAGCCTGAGGGAGCGCCGCCCGCGCCGCCAGAGACCCCGGCGCTGGCCAGGGCGAGTTCCGCAGGTGGGCG     
A       TATCGGAATGACATTAAAGATTTACATTATTTTGGTTGGATATGTTTTATAGCTGTGTTTAAGACTTTTATTAAATCTGCTAAACATTACTTATTATAAGATGAGACTATATGCGAGCGATAATTTAGTTTGTTTTAATATGAATTAATATATACGATTATTTCTATAGTATTGGATATAAGTTAATTATATGTATTATATTAAGTTAAAGAAAATGGAATTATACTCTAAAGATACTTCTAGATGATAATTAAACAACATTTATTAAACAAAGAACAAATTTATACAAGATTTAATAAATAAACATTTAATTAATTTATCATTAATAATTAGTAATATTAATCTAACTTATGTTCTTTATCAATATTTATAATGTTGTTTCAATGCAAGTTTACACACATGCTTTTATCAATAATTTCTTTAAAATTAAATTTTCCAATACAAGTTTCTTGGTATTAAAATGCGATCACAAATTGATTCTCTTGTAGTAGTATAAAGGAATTCATTTATTTGGTTAATATACTATTAGCCATTTTATAAGAACTTATTTATAGCTAAATTGGAATTTATGAATTAGATCCGTTGTAAAGTTTAATAAAAAAATGCATTAACACTAGATACCCGATATTAAACTTTATAATCAATAAAATGAGTGATATGCTCATAAAGAATATTATTAATAGTAGGATTATAATTCCCCTATTTTTAACTTTAACTATGTAATAAGATCATAATTAATGGAGCATACATTTGAACACAATAATTGTATTAATTAATTATATCACTAAAATTAAATTTAGTATTAGGTAAAGAATTCTATTATCGATATTACTTGATTAATAATATTAAAATATTATTGATATAACGATCGATAGGCAACAAGTAAGAGGAATTGTTATATTAAGTATATAATATAGAAGAGGGAAAGAGATATAAAAGTAACTAAAAGATAGATCTATTGATTTCTCTTATTTATATCTTTTATACTTTTTTTAATTCTTTGTCTCAATACATTGGAATGGCCGGCAGTTTTTACCTGAAAGCAGAACTCTCGACTACCTGCCAAGAAGACGAGTTCCCATTCTACCCGCTTTTAGCGCGATTACCCTTTTGAGGTTTGTAAGCATAGAGTAGTTGGTAGAGTAGTGCAAACATGAATTATCATTGGGCGAGACACCAAACTACACGTGCCAGGTTAATCCGGATTGTATGCCTAAATTCAGAAAGAGGGGGGTCAATCTCTCCGACGCCACAGCTAAAAATCTAAAGTCCTTTCTACTTTGCCGCGACTAGCCTATGAGTTAGACACTTCAAACTGTCCAATCAATGCACATATCGTATGTATAGCTATGCGTAGAACATGATACCAGTCCTCATTACAGGTGAGAAATATAACACGTGTGCTATAAGGACGAGCGCTACCGGTATCGTCACGTTCTCATTTTCGCTCATGCCTCACCGCCTCTTTAGATCTATGCTTCATTTTACTTGACTTTTAGCCCAGCATTTAGCCATCATCTGGTAGAACAGTGCAGATGACGTCAGGATTAAGGGTTATCTCATTTCATCTCGCCAAGAGTGTTTGTCTTTAGATATTCTAAACGTATAGATGTGATATTGCAAAAGTTGGATGAACATTGATCAGACGTCCGTCCTTAGAGGTTTTCGCTTCCCGTGTTAAAGATATAGCTTACTATACTTGAAAATATATTTTCTCAGCTATATCTTCGTAGTACAGAAACATGCCCAGACTAGCTGATAGGGTTATGTCTTCTAGCTGAGACATCAACTAAGTCAGTCGAGTCGCATTTAATTAGTCAGCTGTAAACGATCGACGATGCCTAGTATATCCAGATTTTTGAGCGCAGGTCGGCTGCCCCGAGAGGAACCGTAAAATAGGGTAGCACCTTTCTTTCAAAAGTTTCTACGGTCCCAGGCTATTGAAGATGTTGACTTTAAATGAGGGGATGAGCGGGTCTGTCTCATACTGGTGAAAGCAGCAGCTTATGCACTGTACTACGTCCCATCTGCGCGCGGTTGGCTTGGTCGGGGTGATCTTGGACAGCGCCTTGTGCTCTATAGTGACTAATCGTACTACTTAGGTTGGGAGAAGGCGCTATTCCACTCGGGCCTTGCAGGCAAATGGACGATGCGCGGTCGCCTGGGCTGAATTCAACAAGACAAGATGTACGACTGCCAGACTAGATAAAGTCCGCGAAACGTACCTGCCCGGGCGTCTTGCTCCACCCCCGCGTCCGTCCTTCGCCGCATCATGGCTCGGAGATCCGCCCTGGCGCGGTCGGATAGATTTCGGAAACGGCACAAGCGCCACCCCCACGCTTCGTGTCCGTAGCGTTTGGGGCAAGGGAACATGAGAGAGTATGCCATTTCTCGTCCGCGGAGAGCGCCTGAGGATATTGCGGTGAGGGAAGGTGGTCTTTCCGTTGATACTCGGCTTATAATCCGCAATCTTTCCCTCCCACTGAGTCCGAGCTTCAGCCGCGGGTCGCCCAAACCGGCTATACCCCTCGCCTATGGGGGGGTTACCGGACACTAGGAGCTGCGCTAGCCTGGATATGAATGAGTTAGCGTCGCGTCATGATCGAAGTAGTGATAACCCCGTGGGGCGCGAACCCCAACACGGTCATCTGTCGCCGAGTTCGAGCAGGGTGCATATAAGCTGTCGGCCTGTCGTCAGGGTGACGGTAGGCGGACATGGTAAATGCTTGATCTAGCAGACGCGCGTGAAGCACAGTATCCGAAAATATTGACGTATCCACCTAACGGCAGCAAAGTGCATGTCTCTGCACCTTGATATGGGCCGGGTCACTAATCCAGGCAGCCCCACCGCGTTTCAGGAACCGATTGCGCTTCCAGAAGTCGCCGGATGTTCGACGCCTCGCCGAGTCTCTCAGGTCACAATGACTTCTCTACGAATGCGAGATGGGACACTTTCGTTTACCCTGTCAAGAAGTGGCAAGGCTACGATATCTTTACCATGGGGGCCCCGCGGGGGGGCGCGTCCCCAGACCTCACCGTTGGAACCGCCCCAGACGGGCAGCACAGGGTTGGGAGCAGCCGCGTACCCCGGGGGCCGGGGCCCCGGCGCGGGGGGGGCGCCCGCGAGCTCGGGGAAGGGAGGCCCGACTCCGGGGCCGCCTGGGCCGGGGGGCCCCCCTGGCCGTGCGCTCCCGCCGCCGCGCCCCGCGCGTACCCAGCGTCCGGGGTCGGGGTGGGCCCCGAGGCGTCCCCCCCCTGGGACCTCCCCGCGCCCCTTCGTGGGCGGGCAGCCGCACCCACCTGAGACGGCGTACGGGGGGGTGTCGCCCGGCCCGGGGCCTGGTGCGCCCCCCTCCGCACCGCGGACCGGAGGGTGTTGGGTGGGGGCGGTCCGAACGCCACCCGCGAGTCCCCGGGGCCCCGCGCCTCCTCCGCGCCGGCCGGGTGACGGGCCGGCGCCCCCTCCGGGGCGCGCCGGTGTGCCGGGGGTGCCGCCGGGGGCTCGACCTTCCACCACCCCCCTCGTTCGCCCCCTTCCGTGCGCCCGGGCACGCAGAAGACCCCCTGCCCGGTGCGGGGCCCCCTCGCGTAGGCCGCACGAGGGGCCGGCCCGCGGAGCGGCCCCGGCAGTCACCTGGCCCGGGCAGGCCAGCCCGGGCGGGCCGGGGCGACTGCGTCGCCCCGCCGCCGCCCGCCCGCCTGCCACCGGCGCAGGGGATGTCGGGGGCAACGGGTTTGCGGGATTGGGTGCACCCCGCACACGCCCCGGCGGCTCGTCGCCCATGCGCACGGGCGCGCGCTCGCGCCTGCCGCCCTCCCCCACGCACGGGGACGCTCGCTGGTATGCGCGCCGGCCCCGGCCTAGACCGGGGCTTTTGCAGAGGGGCCCCCCCGCGGCTACGAGGCGAGGTTCCCCGCGGCCGCTCGCCGGGAGTGAGGGAGCGCCGCCCGGGGCGCCACGGACCCCGGCGCTGGCCAGGGCGCGTTCCGCAGGCGGGCG     
