# Supplementary material for: A simple method for data partitioning based on relative evolutionary rates
Source: PeerJ. 2018 Aug 28;6:e5498. doi: 10.7717/peerj.5498 (PMC6118207; doi:10.7717/peerj.5498)
Supplement: Data S1 — The datasets are provided in the PHYLIP format. [file peerj-06-5498-s002.zip › DataS2/AS13-1.phy]

17  4000
out     TTTAGTGGATATTTTTATAGAGAAATAAAACAAATATTGCGGTTGATGTTATCTTTTAATTGTTTGAGTTATTATACTGATCTAATATTAATTAATATACATTTTTAACTCATTCTAAATATTTATTATAGAAAAATTTAGTAAAAAGAAACAATATCAGTAAGCTAGTTATCTTAAAGAATCCAAGAAGTATCGTATATTGAATTATCGCCCTAGTAATCTACATAATTTAAGTATAGTACAATAAAGATCCCCTTACATAAATTCAAGGGATTCCTATAATAATTGTAACAATAAATGACAATTTTACTATACTAGGTGTGAAATGTCCCATAGTTCATAATAATACAATAAGACTTCCCTTTCATCTCAATTTATATACCCACGAATGTAGATTCCATTAAATTTATCATTGAAAAAAAAACTCTTATTAGTAATATAATTTAAATTTAAAACAGAATATCAATAGTAACAACATCATTTATAATTAAACAAGATTTTGATTACCATTTTGTAAATGGGACCCGTAATGTTAAAGTTATAACTAAGTAATTTATTTAAATGTAATCTAATGTTGTTAGAAAGCATATTTCTACATATTTTGACTTAACAGTAAATGTCATTATTAGTCACTAAACACAATAATGCAGATATTTAGATAATTAATCCGAATAATTATGTAATCGTATAGAATGAAAGGTTTAGTTTACCTAGTAACAAATAATACTAATTTTCCCAAATATTAGTAGAAAAGATATCTAATAAAGTGCATCGATGTCGTCAATTACATTAGTATTAAAATATAATAATGAAATAAGTTAATACTTCCCATTTTAAACATTTAAATCGATTCTATATAGACATATATAAATACAAGAAATATTACATAACTAATTTATGGAGATTTATTTATCAAATTGCTTATATTATGAGGGAAAATTTCTAATAATACCAAAAGAAATCTATACACATTACTTTATAATTAGTTTTCATATTTGTATAGACATAACCCATATTGAATGATTTTTCGACCAAGCCAAGGTTCAATGTTCCTAATGCAGAAGGAGAAAATACCATAGCCAATCGATATATTTAGCGAATTCTCGTGATGTAGAGAGGATTTATTTCATCAAGTACCACCGGAAGACCACGACAAACTTAGGTGCTGGGTACTCAAATAGTCTTAACAGCAAATAATCTTAACTTCACCGTAAGAATTTAAACCTGAGACGATTGAAAAAGGAAATTTAGAGACGAATTCATTTCGAGAAATAACGCCAAGAGTGTTCGTGCATACTATGCACAAACCAATTTTAACCATGATCTTGACGCACTACGTTTGCGACTGGAGATGGGTTGGTTAACACGTAAGTGCGATGTGAGTATTCGGATTCTTGCGAGTTGTACACACAAAATATCTCCTTGACTTACATATTTAAATCAGGCAGACAATTTTAATGCTAACTGTTTGTCATCAGTCTTTGATGTCTGTCTGTAGCAACAAATGGTACTTGGCATAGTGGTATGAATTTCCCGGAAGTAACTTCCAGGCTCGTGGCAACACGGTGTCGTTCTGGATTTCGTGTTAATTTTTAGAGTGAATTGTCGGAGTCGCTTCCTATAAATGAAGTTGCGCTATCTGTATACCTTAATTAAGTTCTTTCGCTTTAGCTGGGATGCTCGAGTTAACCCTCTGTCTGTACATAGATAGTTCGTAATTAATTATAGATAATTAATAATTTCATTTTTTAAATGTTCAAGGTCGTTTTTTTGGTCTAACCTGAGACCACAACACATACTAATCAATGTTTCGCTACTAGCATCTCGTGTAATGAGCTATATGTTTGGTCTTACAAATTAGTGAATTTATTCCAGCGGTCGAACAATATAAGCCAATAAACACTACACGAAAATAGACCGGCTGAACTATCTATGCCGACACCGAACAATAAAAGTCTTTTAGGGACTCATTAGCGGTGTACAAGTTAGGAAGTCTACGCTAAGCTACACAGCTAGTGATCCGCAACATCCGCGGGGCATACCCAAGGGTTTATCAAAACCTGTGAAGGTTCACCGGGGTAAAGGCTCGTCGGCCTCAGCTGCTGCACCGGCTCGCTATATCCGCGTGAGGGCACGGCGGGACCACGCGGCGCTAAGGTTCTGGCGAACCGTAGGTTCGGTGCCGGCCTGTAGTCACTCGGCAGTTCACTCAATGCTATCCTCACGAGTTCCCATCTGCTGCTTAACTGTGGAAGGCGGAGCTTAATATTACCACGTGCGAAACCCCTTCTAAAGCATAGCGTGCCCGTCGGGGATTCGAATCGACGTAGACGAGTCCCGGGGAAATGGGTCGCAAGGGCATAATAATATGGACGCAGCGCGATTCTAGAATGTCCGCGGCCTGTATCGCCCCCAGAGTGGGATCCTCCCCCGTGCCACCGTCGACCGGGCAGCTTTTCACGCGCCGTTAAGGGGGAGGGGAACGTCCACGCGGAGACCGGCGCCTAGAACCGTCAAGCCATTAGTCGTACCGAAACGTTCCCTGGGTGCACGACGTCGCCTGGTGGGAGCGGCAACTTGAATAATAGTTGAATCACACGCCGCTGGGCCGCGAGCTTAAGACTCCTAAATCACGCACCTTGGCGCCGCTCGGCAGAGCGTCACGTACCTGAGGCACAGAGGCCCCCAGCCGGCATACCGGCTATCACGAAAAGATCGCAGGTCTAGAGGACAAGCAAGTTTACGCGCCGTCGGCCCCGGCGCGTCCGCGCGAGGGGGGGCCGGCAGAGGGGGCAGACCTCACAAAGGGGGGCCGATGGTGAGCAGTTGCCCGCGCGTCCAGCGCACCGGGAGGGCCGATTTGCTGTGCATCCGTCTAACTTAGGTGCGCGCCGCACATTTAAGAGGCCCAAGCGTTTACGTCTACTCAATCCCGGCACGAGCGACAGGAGAGCTGTACGGCCTTTTACCGCTATGGGTTGGGCTATGCCCATGGTGCCTCCCGGTGGGGCCGGAACTCCGCCGTGAGGCGGGGCGCCGAATGCCGGCCCTCGCGCAGGCCACCGGACCAGCCGCGTGCTACTCGGCCGGCGCCGGGCACGCGTGCCCCGCGCGGCGGTCGCCGACGTGGAGACATGCTCGCGGCGGGCCCGCACCCTGCGGGGCCCCCCTCGGCACCCTTATCTTCCGTGGCCGCGCCACGGGGGCCGGTGGGGCCCGAGCTCGCGGGGGCGGCTTCCCCGCGGCGATCCCGCGCACCCGATACTGCGTCGGGGGGGGCATCAGTGTGCAGAGTGCCGGGAGCCTGGTGCTCCTGTCTATGGGCTACGGCCCCTGCCGGCCCGGCGGGCGGGGCGCCGGGCCCCGGCGCTCACGGTGCCGCCCTGAGGAGGCCCGAGCCCATACCGGGGGGGCTGCGGCGCCCCGCGACGCCGGGCCCGGCGGGCGAGGGGACGCTCGACGGTGGCGCCAGTACCGAGGGCAAACCCGCGCTCAGGGCGTGGCCCGAGGCCAGGGGGCCGCCGCCCCCGGACGAGGCACCCCCTCACCGGGCCCGGTTGCCAGGTCGCCCCCCCAGCGGCCTCGCGGAGCGCGCCCCGGAGCCTCCCCGCGGGCGGCGGGCCGCTGTCGGGCCGTTGTTGTGCCCCTAGGGGTGTGCTCGGCCCATCGCGGCGGCAGTGGCGCCCATCCTGGGGCGGCGACGCCAGCGCCCGCCAGGACTGCCGGGGGCCCGGTCTCAGGCGGTACGCGGCGCGAGCATCCGCAGCCCGTGTTTGCCCACCCGAGGGACACCCGGGGGGGACGACACCGCGGCCATAGCGTCTCGGCCGGGCCACGAGCAGCGCTAGAGACCCTCTCGTGCCTGCCGCGGCCGTCTTCCGTCCGGGCGGGTTCTCCCCTTTCTGGGGGCCGGCCCTGGCCCCGCACGTCATGGAGGGAGCCCCGGAGGGGTCTACCGGTCAGTGGGCCGGAAGCCCCGGGGCGGACGGCCCGGCCACGC     
P       TTTAGTGGATATTTTTATAAAGAAATAAAACAAATATAGCAATTGATGTTATCTTTTGATTGTTTAAGTTGTTATACTGATCTGATATTAATTAATATACATTTTTAACTCATTCTAAATGTTTATTATAAAAAAATTTAGTAAAAGAAAACAATATCTGTAAACTAATTATCTTAAAGAATCCGAGAAGTATCATGTATTGAATTGTCGCTCTAATAATCTACATGATTTAAGTATAGTACAATAGAGATCCCCTTACATGAATTCAAGGGATTCCTATAATAATTGTAGCAATGGATGACAATTTTACTATACTAAGTATGAAATGTCCCATAGTTCTTAATAATACAATAAGACTTCCCTTTCATCTCAATTTTTATACCCACGAATGTATATTCCATTAAATTTATCGTTAAAAAAAAAACTCTTATTAGTAATATAATTTAAATTTAGAATAAAGTATCAATAGTAACAACATCATTTATAATTAAACAAGATTTTGATTACCATTTTATATATGGAACCCATAATGTTAGGGTTATAACTAAGTGATTTATTTAAGTGTAATCTAATGTTATTAAAAGGCATATTTCTACATATTTTGACTTAACAATAAATATCATTATTAATCACTAAACACAATGATGCAAATATTTAAATAATTAGTCCGAATAATTATGTAATCGTATAAAATGAAAAATTTAGTTTACCTAGTAACAAATAATACTAGTTTTCCCAAATATTAATAAAAAAAATGTCTGGTAAAGAACGTCAATGTCGTAAATTACATTAGTATGAAAATATAATAATGAAATAAATTAGTACTTCCCATTTTAAACATTTAAATCGATTCTATATAGACATATATAAATGCAAGAAGTATTACGTAACTAGTTTATAAAGATTTATTTATCAAGTTGCTTATATTATTAGGAAAAGTTTCTAATAATACCAAAAGAAGTCTATACACATTACTTTGTAATTAGTTTTCATATTTATATAGACATGACCCATATTGAATGATTTTTTGACCAAGCCAAGGTTCAATGTTCTCAATACAGAAGGAGAAAACACCATAACCAATCGATATATCTAGCGAATTCTCGTCATATGGAGAGGGTTTATTTCGTCAAGTACCACTGAAAAACCACAACAAACCTAGGTGCTGGGTACTCAGATAGTCTTGTCGGTAAATGACCTTAGCCTTGCCGTAAGAATTAAAACCTGGGACTATCGAAAAAGGAAATTTAGGGACGAATTCATTTAGAAAGATAACGCCAACAATGTTCGTGCATACCGTGTACAAACCAATTTTATCCGTGATCTTAACGCACTACTTTTGTGACTTGAGATAGGTTGGTTAACACGTAAGTGCAATCCGAGTATTCGGATCCTTGCGAGTTGTACACATAAAATATCTCCTCGGCCTACATACTTATATCAAGCAGACAATCTTAATGTTAACTGTTTATCATCAGTCTTTGATGTCCATCTATAGTAGCATGTGATACCTGGCATAGTGTTATGAATTTCTCGGAAGTAACTTTCAGGCTCGTGGCAACCTGGTGCCGTTCTGGATTTTACATTAATTTTCGGAGTGAATTGTTGGAGCCGCTTCCTCTAGATGGCAATGCGGTGTCTCTATAGTTAAGTTAAGTTCTTTCGCTTTAGCTTGGATGCTCGAGTTACCCCTCCGTCTATACATAGATAGTTCGTTATTAATTCTAAATAATTAATAATTTCATTTTCTAAATGTTCAAGGTCGTTTTTTTGGTCTAACCTGGAACCACCACACACATTAATCAATGATTCGCTGCTAGCATCTCGTGTAATAAGTTATATGTCTGGCCTTACAACTTAGTGAATTTACTCCAGCGGTCGAACGATACAAGCCAATAAACACTACACAACAATAAACGGGCTGAACTATCTATGTCGACACCGAACAATAAGGGTTTTTTAGGGACTTATTAGCGGTGTACAAGTTAGGACGTCTATGCCAAGCTACACAGCTAGATATCCGCAACATCCACGGGACATTCCCAGCGGTTGACGAGGACCTGTGAAGGTTCAACGGGGTAAGAGCCCGTTGAACTTAGCTGCTGCACCGACTTGCTATATCCGTGTGAGGGCATGGCGGGTGCTCGCGGCGATAAAATTCAGGCGGACCGCACGTTCGGCGCCGGTCTGTAGCCACTCGGCAGCTCACTCAGTGCTATCCTCATAGGTTCCCGTCTGCTGCTCAACTGTAGGAGACGGAGCTTAATGTTACCACGGGCGGATCCCCTTGTAAAACATAGCGCGCACGTCGGAGATTCGAATCGATGTAGAAGAGTCCCGGAGAAATCGGTCGTAGGGACATAATAACATGGACAGAGCACGATGCTAGAATGTCCGCGGCCTATATCGCCCCCGAAGTGGGATCCTCCCCCGTGCTAGAGTCGACCGGGCAGCTTATCGCGTGCCGTAGAGGGGGGGGGGAATGCCCACGCGGAGACTGGCGCCTAGAACCGTCAAGCCATTAGTCGCACCGAAGCGTTACCTGGGTGCACGACATCACCTAGAGGGAGCGGCAGCTCCGGTAGTGGTTGAATCACACGCCGGTGGGCCGCGAGCTTAAGACTCCTAAATCACGCGCCTTGGCGCCGCTCGGCAGAACGTCACTTACCTGAGCCACAGTAGCCCCGAGCCGGCATACCGACTAACACGAGAAGATCGCAGGTCTAGAGGACAAGCAGATCTACGCGACGTCGGCCCCGGCGCGTCCACGCGAGGGGGGGCCGGTAGAGGGGGCCGACCTCACAGAGGGGGTTCGATGGTGATGAGTTGCTCGCGCGCGCAGCGCATCAGGAACGCCGATTTGCTGTTCATCCGCCTGACTTGGGTGCGCATGGCGCCTTAAAGGGGCTCAAGCGTTCACGTCAACTTGAGTCCGACACGAGCAACAGGAGAGCCGGACGGCCGTTTACCGATATGCGTTGGGCTATACCGATGGTGCCTCCCGGTGGGGCGGGGACTCCGCCGCGGGGCGGAGCTCCGAATTCCGGCCCTCGCGCAGCCCACCGCGCCAGCCGCGTGCTACTCGGACGGCGCCGGGCCCGCGTGCCCCCCGCGGTAGTCGCCGAGGTGGGGACGTGCTCGCGCCGGGCCCCCACCCTGCGGGGCTCCCCTCGGCACCCTTACCTTCCGTGGCCGCGCCGCGGGTGCCGGTGGGCCCCCCGCCCGCGGCAGCGGCTCCACCGGGCCGATGCCGCGCACCCGTTGCGGCGCCGGGGGGCGGATCGGCGTGCAGATTGCCGCGAGCCTGGCGCTCCAGTCTATGGGCTACGACCCCGGCCGGCTTGGCGGCCGGGGCGCCAGGCACCGGCGCTCGCGATGCCGCCCTGAGGAGGCCCGAGCCCCTACCGGGGGGGCGGCGGCACCCCGCGACGCCGGGCCCGGCGGGCGAGCGGACGCGCGACGGTAGCGCCAGTGCCGAGGGCGAACCCACGCTCAGGGCGCGGCCCGAGTCCAGGGGGCCCCCGCCCCCGGACGAGGCCCCCCCTCACCGGGCCCGGTCGCCAGGCCGCTCCCCCAGCGGCCTCGCGTAGCGCGCCCCGGAGTCTCCTCGCGGGCGGCGGGCTGCGGTCGAGCCGTTGTTGTGCCCCCAGGGGTGTGGTCGGCCCAACGCGGCGGCCGTGTCGCCCATCCTGGGGCCGCGACCCCACCACCCGCCAGGATAGCCGGCGGGCCGGTCTCAGGTGGTACGCGGCGCGGGCCTCCCCAGCCCGTATTTGCTCGCCCGAGGGACACCCGGGGGGGACGACGGCGCGGCCATAGCGTCTCGCCCGGGCCACGAGCAGGGCTAGGCACCCTCTCGGGTCTGCCCCGGCCGTCTTCCGTCCGGGCGGGTTCAACCCTTTCTGAGGGCCGGCCCTGGCTCCGCACGGCATGGAGGGATCCCCGGAGGGGTTTACCAGTCAGTAGGCCGGAAGCCCCGGGGCGGGCGGCCCGGCCACGC     
O       TTTAGTGGATATTTTTATAAAGGAATAAAACAAGTATTACGATTGATGTTATCTTTTGATTGTTTAAATTATTATACTGATCTGATATTAATTAATATACATTTTTAACTCATTCTAAATATTTATTATAAAAAAATTTAATAAAAAAAAACAATATCAATAAGCTAGTTATCTTAAAGAATCCAAGATGTATCATGTGTTGAATTGTCGCTCTGGTAATCTACATGATTTAAGTATAGTGCAATAGAGATCCCCTTACATAAATTCAAGAGATTCCTATAATAATTGTAACAATGGATGACAATTTTACTGTACTAAGTATGAAATATCCCATAGTTCTTAATAGTACAATAAGGCTTCCCTTTCATCTCAATTTTTATGCGCACGAATGTATATTCCATTAAATTTATCATTAAGAAAAAAACTCTTATTAGTAATATAATTTAAATTTAAAACAGAATATCAATAGTAACAACACCGTTTATAATTGGACAAGATTTTGATTACCATTTTGTAAATAAAACCCGTAATATTAGAGTTATAACTAAGTAATTTATTTAAATGTAATCAAATGTCATTAGAAAACATATTTCTACATATTTTGGCTTAACAATAAATATCATTATTGGTCACTAGACACAATAATACAGGTATTTAAATGATTAGTCCGAATAGTTATGTGATCGTATAAGGTGAAAAATTTAGTTTACCTAATAACAGATAATACTGGTTTTCCCAAATATTAGTAAAAAAGATATCTGATAAAGAACATCGATGTCGTCAATTACATTAGTATAAAAATATAATAATGAAATAAGTTAATGCTTCCCATTTTAAACATTTAGATCGATTCTATATAAACATATATAAATACAAGAAGTATTACGTAACTAATTTATAAAGATTTATTTATCAAATTGCTTATATTATTAAGAAAGATTTCTAATAATACCAAAAGGAATCTGTACACATTACTTTATAATTAGTTTTCATATTTGTATAGACATGACTCGTATTGGATGATTTTTCGAACGAGCCAAGGTTCAATGCTCATAATGCAGAAGGAGAAAATACCGTAACCAATCGATATATCTAGAGACTTCTCGTCATGTAGAGAAGGTTCATTTAATCAGGCATCACTGGAAAACCACAACAAACTTAGGTGCTGGGTACTCAGATAGTCTTACTGGTAAATAACCTTAGATTCACCGTAAGAATTTGAACCTGAGACTATTGAAAAGGGAAATTTAGGAACGAATTCATTTCGGGAGATAACGCCAAAAGTGTTCGTGCATACGGTGTACAAACCAATTTTACCCATGATCTCATCGCACTACCTCTGTGACTGGAGATAGGTTGGTTAACACATAAGTACAATACGAGTATTTGGACCCTTGCGAATTGTACATATAAAATATCTCTTTGACCTACATACTTAGATCAAGCAGACAACCTTAATGTTAACTGTTTGTCATCAGTCTTTGATGTTCATCTATAGCAACATATGGTACTTGGCGTGGTGGTGCGAATTTCCCGGAAGTAACTTTCAGGCCCGTGGCAACATGGTGTTGTTCTGGATTTTGTGTTAATTTTTGGTGTGAATTGTTGGAACGGCTTTCTCTAAATGACAGTGCGTTGTCTGTATAGCTGAATTGAGTTCTTTCGCTTTAGCTTGGATGCTCGAGTTATCCCTCTGTCTATACATGGATAGTTCGTTATTGACTATAAATAATTACTAACTTCATTTTCTAAATGTTCAAGATTGTTTTTTTGGTCTAACCTGCAGCCACAACATATACTAATCAATAATTCGCTACTAGCATGTCGTGTACTAAGCTAGATGTTTGGTCTCACAAATTACTAGATTTACTCCGGCGGTCGAACAATATAGGCCTATAAACATTACACAATAATCTACCGGCTGAACTATCTCTGCCGACGCCGGACAATAAGAGTCTTTCAGGGAATTATTAGCGGTGTACAAAGTAGAAGGTCTATGCTAAGCCGCACAGCTAGTGGTCCACAACGTCCACGGGGCATTACCAACGCTTTACCAGGACGTGTGGAGGTTCACCGGGGTAAGAGCACGTAGGACTTAGCTGCTACACCGGCTCGCTATATCCGTGTGAGGGCACGGCGGGACCACGCGGCGCCAAGATTCTGGCGCACCGTATGTCCGGCCCCGGTCTGTAGTCACTCGGCAGGTCACTCAGTACTACCCTCATAGGTTCCCGTCTCCTGCTCGGCAGTGGGAGACGGAGCTTAATATTACTATGGGCGGAACCCCTTATAAAAAATAGCGAGCACGTCGGAGAATCGAATCGGCGTGGAAGATCCCCGAGGAAATGGGTCGAAGGGGCATAATAACATGGACGGAGCACGATGCTAGTATGTCCTTGGCCTATATCGCCCCCGTAGTGGGATCCTTCCCCGTACAGACGTCGACCGGGCAGCTTCTTGCGCGCCGTATAGGGGGGGTGGAAGGCCCACGTGGAGACCGGCACCTAGAACCGTCAAGTCATTAGTCGCACCGGGGCGTTCCCTGGGTGCACGACATCGCCTTGAGGGAGCGGTCACTTGGGTAATGGTCGAATCACATGCCGGTGGGCCGCGAGCTAAAGACTCCTGAATCACGTGCCATGGTGCCGCTCGGCAGAGCGTTACTTACCAGAGTCACTGTGGCCCCGAGCCGGCCTACCGGATAGCACGACGAGACTGGAGGTCTAGAGGACAAGCAGGTTCACGCGACGTCGGCCCCGGCGCGTCCGCGCGGGGGGGAGCCGGTAGAGGGGGCAGACCTCACAAAGGGGGATCGATGGTGATGAGTTGCTCGCGCGTCCAGCGCACCGGGAGGGCCAATTTGCTGTTCGTGCACCTGACTTGGGTGCGCACGGTACATTAAATAGGCTCAAGTGTTAGCGTCAGCTCGATCCCGGCACGAGCAACAGGAGAGCCGGACGGCCTTTCACCGCTATGGGTTGGGCTATGCCTATGGAGCCTCCCGGTGAAGCGGAAACTCCGCCGGGGCGCGGGGCGCCGAATGCCGGCCCTCACGTGGCCCGCCGCGCCAGCCGCGTGCTACGCGGGCGGCGCCGGGCCCGCGTGCCCCACGCGGTAGCCGCCGACCTGGCGACACGCTCGGGCCGGGCCCGCACCCTGCGGGGCTCCCCTCGGCACCCGTAGTTTCCGTGGCCGCGGCCCGGGCGCCGCTGGGGCCCCAGCTCGCCGAAGGGGCTGCTCCGCGCCGATGCCGCGCAGCCGGCGCGGCGCCGGGGGGCGGATCGGTGTGCGGACTGCCGCGAGCCCGGCACTCCAGTCTATGGGCTACGGCCCCGGCCGGCCCGGCGTCCGGGGCGCCCGGCCGTGGCGCTCCCCGTGCCGCCGTCAGGAGGCCCCAGCCCTTACCTGGGGGGCGGCGGCGCCCTGCGACGGCGGGCCCCGCGGCCGAGCGGACGCGCGACGGTCGCGCCAGTACCGAGCGCGAACCCTCGCTCAGGGCGGGGCCCGAGGGCAGGGGGCCCCGGCCCCCGGACGAGGCTCCCGCTCACCGGGCCCGGTTGCCGGGCCGCGCCCCCACCTGCCTCGCGTAGCGCGGCCCTGAGCCTCCCCGCAGGCGGCGGGCCGCGGTCGGGCCGGTGTTGTGCCCTCAGGGGTGTGCTCGGTCCATCTCGCCGGCGGTGGCGCGCATCCTGAGGCCGTGACCCCACCAACCGCCAGGAGCGCCGGGGGGCCGGTCTCACGCGGTAGGCGGCGCGAGCCTCCCCGGCCCGTATTTGCGTGCCCGGGTGAAACCCGGGGGGGACGACATCGCGGCCGTAGCGTCTCGACCGGGCCACGAGCAGAGCTAGGAACCCTCTCGGGCCTGCCCCGGCCGTCCTCCGTCCGGGCGGGTTCCACCCTATCTGGGGGCCGGCCCTGGCCCCGCACGGCATGGAGGGATCCCCGGAGGGGTGTACCAGTCAGTGGGCCGGAAGCCCCGGGGCGGGCGGCCCGGCGACGC     
N       TTTAGTGGATATTTTTATGAAGAAGTAAAACAAGTATTGCGATTAATGTTATCTTTAAATTGTTTGAATTATAATACTGATCTGATATTAATTAATATACATTTTTAACTCATTCTGAATATTTATTATAAAGAAATTTAGTAAGAGAAAACAATATCAATAAGCTAGTTATCTTAAAGAATCCGAGAAATATCATGTATTAAATTATCGCTCTAGTAGTCTACATGGTTTAAGTATGGTGCGATAGAGATCTCCTTACATAAATTCAAGGGATTCCTATAATAATTGTAACAATAGATGACAATTTTACTATACTAAGTGTGAAGTGTCCCATAGTTCTTAATAATACGATAAGACTTCCCTTTCATCTCAATTTTTATGCCCACAAATGTATATTCCAATAAATTTATCATTAAGAAAAAAACTCTTATTAGTAATATAATTTAAGTTTAAAACAGAATATCAATGGTAACAACATCGTTTATAATTAAACAAGATTTTAATTACCATTTTGTAAATAGTACCCATTATATTAGGGTTATAACTAAGTAATTTATTTAAATGTAATCTAATGTTATTAAAAGACATATTTCTACATATTTTGGCTTAACAATAAATATCATTATTAATCACTAAGCACAATAATACAGGTATTTAAATGATTAGTCCGAATAATTATGTAATCGTATGGAGTGAAAAATTTAGTTTACCTAATAACAGGTAATACTAATTTTCCCGAATATTAGTAAGAGAGATATCTGATAAAGGACGTCAATGTCGTCAGTTACGTTAGTATAAAAATATAATAAAGAAATAAATTAATACTTCCCATTTTAAACATTTAAATCGATTCCATATGGACGTATGTAAATACAAGAAGTATTACGTAACTAGTTTATGAAGATTTATTTATCGAATTGCTTATATTATTAAAGAAAATTTCTAATAATACCAAAAGAAATCTATACACATTGCTTTGTAATTAATTTTCATGTTTATGTAGACATAACGCATATTGAATGATTTTTCCACCAAGCCAAGGTTCAATGTTCACAATGCAGGAGGAGAATAGACCATAACCAATCGATACATCCAGCAAATTTTCGTCATGTAGAGAGGGTTCATTTCGTCAAGCACCACCGGAAAACCACAACAAACTCAGGTGCCGGGTACTCTGATAGTCTTAACGGTTAATAATCTTAACTTCACCGTAAGGATTCTAACCTGAGACTATTGAGAAAGGAAATTTAGTGACGAATTCATTCCGAGAGATAACGCCAAAGGTGTTCATGCATACAGTGTACGAACCAATCTTATCCATGATCTCAACGCACTACTTCTGTGACTGGAGATAGATTGGCTAACACGTAAGTTCAATACGAGTATTTGGATCCTTGCAAGTTGTACACATAAAATATCTCTTTGGCCTACATATTTACATCAAGCAGACAATATTAATGTTAATTGTTTGTCATCAGTCTTTGATATCCATATAAAGCAACATGTGGTACCTGGCATGGTGGTATGAATTTCTCGGGAGTAACCTTCAGGTTTGTGGCAACGTGGTGTCGTTCTGGATTTTGTGTAAGTTTTCAGAGTGAATTGTTGGAGCCGCTTCCTCTAGATGATAATGCGTTTTCTATATAATTAAGTTGAGTTCTTTCGCCTTAGCTTGGATGATCGAGTTATCCCTCCGTCTGCACGTAGATAGTTCGTTATTAACTATAAATAATTAATAATTTCATTTTCTAAATGTTCAAGATCGCTCTTTTGGTCTAACCTGGAAACACAACGCATACTAACCAATTATCCGCTACTAGTGTTTCGTGCAATAAGCTATATGTTTGGTCTTACGAATTAGTGGATTTACTCCGGCGGTCGAACGATATAAGCCAATAAGCACTACACAACAGTCTACCGGCTGAACTATCTATGTCGACACCGAACAATGAGGGTCTTTTAGAGACTCATTAGTGGTGTACAAATTAGGAAGTCTACGCTAAGCTGCACAGCCAGTGCTCCATAACATCGACGAGACATACCCCACGGTACACCAGGACCAGTGAAGGTTCACCGGGGTAATAGCTCGTTGGTCTTAGCTGCGGCACCGGCTCGCTATATCCGTGTGAGGGCCCGGCGGGTCCACGCGGCGCCAAGATTCTGGCGTACCGTAGGTCCATCGCCGGTCTGTAGTCACTCGGCAGGTCACTCAGTGCTATCCTCGTGGGCTCCCGTTTGCTGCTCAGCTTTAGGTGCCGGAGGTTAATATTACCACGAGCGGTACCACTTATAAAACATAGCGTGCCCGTCGGAGATTTGAATCGATGTGGAAGAGTCCCGGGGAAGTGGGGCGCAGGGACATAATAACATGTACAAAGCACGATGCTAGGATGTCCGCGACCCCTATCGCTCCCGTAGTGGGATCCTCCCCCGTACCGCTGCCCACCGGGCAGCTTTTCGCGAACCGTGAAGGGGGGGGGGAACGCCCACGCGGAGACCGGCGCCTAGGACCGTCAAGTCATTAGTCGCACCGAGGCGTTCCTTGGGTGCACGACACCGCCTAGAGGGACCGGTCACTTGGGTAATGGTCGAATCACACGCCGGTGAGCGGCGAGCTAAAGACTCCTGAATCACACACCCTGGCGCTGCTCGGCAGGACGTCACTTTCCTGAGTCACAGTAGCCCCGGGCCGACATATCGATTAGCACAAAAAGATCGAAGGTCCAGAGGACAAGCTGGTTTACGTGTCGTCGGCCCCAGCGCGTCCGCGCGAGGGGAGGCCGGTGGAGGGGGCCGACCTCACAAAGGGGGCGCAATGGTGAAAAGTTGCTCGCGCGTGCAACGCACCGGGGGGGCCGATTTGCTGAACGTCCGCCTAACTTGGGTGCGCACGGCGCGTTAAAAAGGCTCAAGCGTTGGCGTCAACTCGATCCCGAGACGAGCGACAGGAGATCCGGACGGCCTTTAACCGCTATGGGCTGGGCTATGCCCACGGGGCCTCCCGGTGGGGCAGGAACTCCGCCGGGGGGCTGCGCGCCGAATGCCGGCCCCCGCCAAGCCCGCCGCGCCCGCCGCGTGCTACTCGGGCGACGCCGCGCCCGCGTGCCCCGCGCGGTAACCGGCGACATGGGGACATGCTCGCGCCGGGCCCGTACCCTGCGGGGCTCCCCTCGGCACCCTTACCTTCCGTGGCCGCTCCGCGGGGGCCGGCGGGACCCCAGTTCGCCGGAGAGGCTGCACCGCGCCGATGCCGCGCAGCCGGCACGGCGACGGGGGCCGGATCGGTGTGCAGACTGCCGCGAGCCCGTCGCTCCAGTCTATGGGCTACGGCCCCGGCCGGCTCGGCGTCCGAGGCGCCGGGCCCCGGCGCTCGCGGTGCCGCCGTCAGGGGGCCCCAGCCCCTACCGGGGCGGCGGCGGCGCCCTGCGGTGCCTGGCCCGGCGGGCGAGCGGACGCGCGGCGGTGGCGCCAGTGCCGAGGGCCAACCCGCGCCCAGGGCGCGGTTCGAGTCCAGGGGGCCCCCGCCCCCGGACGAGACTCGGCCTCACCGGGCCCGGTTGCCAGGCCGCACCCCCAGCGGCCTCGCGTACCGCGGCCCGGAGCCTCCCCGCGCCCGGCGGGCGGCGGTCGGGCCGTTGTTGTGCCCCCAGGGGTGTGCCCGGTCCAACGCGGCGGCAGTCGCGCCCATCCTGAGGGCGTGACCCCACTACCCGACAGGACAGCCGGGGGGCCGGCCTCGCGCGGTACGCGGCGCGCGCCTCCCCGGCCCGTATTTGCCCGCCCGAGGGACACCCGCGGGGGACGACACCGCGGCCATAGCGTCTCGTCCGGGCCACGAGCAGCGCTTGGTCCCCTCTCGGGCCTGCCCCGGCCGACCCCTGTCGGGGCGGGTTCCGCCGTTTCTGGCGGCCGGCCCTGGCCCCGCACGGCATGGAGGCACCCCCGGAGGGCTTTAGCGGTCAGTGGGTCGGAAGCCCCGGGGCGGACGGCCCGGCCACGC     
M       TTTAGTGGATATTTTTATAAAGAAATAAAACAAATGTTACGATTAATGTTATCTTTTGATTGTTTAGGTTATTATACTGATCTGATATTAATTAATATACATTTTTAACTCATTCTAGATATTTATTATAAAAAAATTTAGTAAAAGAAAACAATATCAATAAGCTAGTTATCTTAAAAAAACCAAGAAGTATCATGTATTGAATTGTCGCTCTAGTAATCTACATAATTTGAGTGTAGTACAATAGAGATCACCTTACATGAATTCAGGGGATTCCTATAATAGTTGTAGCAATAGATGACAATTTTACTATACTAAGTATGAAATGTCCCATAATTCTTAATAATACAATAAGACTTCCCTTTCATCTCAATTTTTATGCCCACGAATGTATATTCCATTAAATTTGTCATTAAGAGAAAAACTCTTATTAGTAATATAATTTAAATTTAAAACAAAATTTCAATAGTAACAACATCGTTTATAATTAAGCAAGACTTTGATTACCATTTTGTAAATAAAACCCATAATGTTAGAGTTGTAACTAAGTAATTTTTTTAAGTGTAATCTAATGTTATTAAAAAACATATTTCTGCATATTTTGGCTTAACAATAAGTATCATTATTAGTCACTAAGCACAATAATGCAGATATTTAGGTTATTAATCCGAATAATTATGTAATCGTATAGAATGAAAAATTTAGTTTACCTAATAACAAATAATACTAATTTTCCCAAATATTAATAAAAAAAGTATCTGATAGAGAACATCAATGTCGTCAATTACATTAGTATGAAAATATGATAATGAAATAAATTAATACTTCCCATTTTAAACATTTAAATCGATTCTATATGGACATATATAAATACAAGAAGTATTACGTAACTAGTTTATGAAAATTTATTTATCAAATTGCTTATATTATTAAGAAAAATTTCTAATAATACCAAAAGAGATCTATACACATTACTTTATAATTAATTTTTATATTTATATAGGCATAACTCATATCGCATGATTTTTCAACCAAGCCAAGGTTCGATGTTCACAATGCAGAAGGAGAAAGAACCGTAACCAATCGATATATCTGGCGAATTCTCGTCAAGTAGAGAAGATTTATTTCGTCAAGTACCACCAGAAAACCACGACAAACTGAGGTGTTAGGTACCCTGATAGTCTTAACGGTGAACACCCTTAAGTTCGCCGCAAGAATTCGAACTTGAGACTATTGGAAAAGGAAAATTAGAGACAAATTCAATTCGAGAGATAACGCCAAAAGTGTTCATGCATACAGTGTACAAACCAATTTTATCCATGATCTCCGCGCATTACTTTTGTGACTCGAGACCGGTTGGCTAACACGTAAGTGCAATGCGAGTATTTGGATTCTTGCGAGCTGTACACACAAAATACCTCTTTGTTCTATATATTTAGATCAAGCAGACAACCTTAATGTTAACAGTTTGTGATTAGTCTTTGATGTCCATCTGCAGCAACACATGGTACCTGGCATGGTGGTACGAATTTCCCGGAAGCAACCCTCAGGCTCGTGGCAACGTGGTGTCGTTCTGGATTTTGTGTTAATTTTCTGAGTGAATTGTTGGAGCCGCCTCCCCTAGATGATGATGTGTTGTCTGTATAATTAAGTTGAGTTTTTTCGCTTTAGCTTGGATGCTCGAGTTATCCCTTCGTCTGTACACGGACAGTTCGTTATTAACTATAAATAATTAATAATTTCATTTTCTAAATGTTCAAGATCATTTTTCTGGTCTAACCTGGAATCACAACGCATACTAACCAATGATTCGCTACTAGCCTCTCGTGTAATAAGCTATATGTTTGGCCTTACAAATTAATGGATTTACTCCAGCGGTCGAACAATACAAGCTAATAAACACTACACCACAGTCTACCGGCTCAACTATATATGTCGACACCGAACAATCAGAGTCTTTTAGGAACACATTAGCGGTATACAAACTAGGAAGCCTATGCTGAGCTGCAGAGCTGGTTGTCGACAGCGTCCACGAGACATTCCCAATGGTTTACGAGGACTTGTGAGGGTTCACCGGGGTAACAGCTCGTTGGACTTAGCTGCTGCACCGCCTCGCTATATCCGTGTAAGGGCACGGCGGCTCCGCGCGGCGCCAAGATTTTGGCGCACCGTAGGTCCGTCGCCCGTCTGTGGCCGATCGGCAGGTCACTCAGTGCTATCTTCCTGGGTACCCGTGTGCTGGCCAACTTCAGGAGACGGAGCTTAACATTACCACGGGCAGAACCACTTATTAAACATAGCGTGCCCGGCGGAAATTTAAATCGATGTGGAAGATTCCCGGGGAAGTGGGTCGCAGGGATATAATAACAGGGACGCAGCACGAAGCTAGGATGTCCGCGACCCCTATCGCCCCCAGAGTGGGGTCCTCCCCCGTACCGACGCCAACCGGGCAGCTTTTCTCGCACCGCCAAGGGGGGGGGGAACGCCCACGCGGAGACCGGCGCCTAGAACCGTCAAGCCATTGGTCGCACCGAAGCGTTCCTTGAGTGCACGACATCGCCTAGAGGGGGCGCCCGCTTGAGTAATGGTTGGATCACACGCCGGTGAGCCGCGAGCTAAAGACTCCTGGATCAAGTGCCTTGGCCCTGCTCGGCAGTACGTCACCTACCTGAGTCACAGTGGCCCCGGGCCGGCATTCCGGCTAACACAAAAAGATCGAAGGTCTAGAGGACAAGCAGGTTTACGCGACGTCGGCCCCGGCGCGTCCGCGCGAGGGGGAGCCGGTAGAGGGGGCGGACCTCACAGAGGGAGATCGATGGTGGTGAGTTGCTCGCGCGGCCAGCGCACCGGGCTGGCCGATTTGCTGTGCGTCCGCCTGACTTAGGCGCGCACGGCACGTAAAAGAGGCTCAAGAGTTAGCGTCAACTGAATCTCGACACGAACCACAGAAGAGCCGGACGGCCCTTTACCGCTATGGGTTGGGCTATGCCTATGGAGCCTCCCGGTGGGGCGGGAACTCCGCCGGGGGGCCGGTCGCTGAATTCCGGCCGCCACGTAGCCCGCCGCGCCAGCCGCGCACTAGTCGGGCGGCGCCGGGCCCGCGTGCCCCGCGCGGTAGCCGCCGACGTGGGGCCGAGCTCGCGCCGGGCGCGCACCCTCCGGGGCTCCCCTCGGCACCCTTACCTTCCGTGGCCGCGCGGCGGGGGCCGGTGGGGGCCGAGCTCGCCGGAGGAGCTTCTCCGCGCCGATCCCGCGCTGCCGGTGCAGGGCCGGGGGGCGCATCGGTGTGCAGTCTGCCGCGTGCCCGGCGCCCCAGTCCATGGGCTACGGCCCCGGCCGGCCCGGCGGCCGAGGCGCGGGGGCCCGGCGCTCGCCGCGCTGCCGTCAGGAGGCCGCAGCCCCTACCGGGGGGGCCGCGGCGCGCTGCGACGCCTGGCCCGGCGGGCGAGCGGACGGGCGACGGTGGCGCCAGTGCCGAGGGCGAACCCGCGCTCAGGGCTTGGCCCGAGTCCAGGGGGCCCTCGCCCCCGGACGAGGCACCCCCTCACCGGGCCCGGTCGCCAGGACGCGCGCCTAGGGGCCTCGCGTAGCGCGGCCCGGAGCCTCCCCGCGGCCGGCAGGCCGCGGTCGGGCCGTTGTTGTGCCCGCAGGGGTGTGCTCGGCCCAGCGCGGCAGCAGTGGCGCCCGTCCTGAGGGCGTCACCCCACCACCCGGCAGGACAGCCGAGGGGCCGGTCTCACGCGGTAGGCGGCGCGAGCCTCCCCGGCCCGTATTTGCCCGCCCGAGGGACACCCGGGGCGGACGACACCGCGGCCATAGCGTCTTGGCCGGGCCACGAGCGGCGCTGGCGACCCTCTCGGGCATGCCCCGGCCGGCCCCCGTCCGGGCGGGTTCTACCCTTTCTGGGGGCCGGCCCTGGCCCCGGACTTCATGGAGCGGTCCCCGGAGGGCCTTAGCGGTCAGTGGGCCGGAAGCCCCGGGGCGGACGACCCGGCCACGC     
L       TTTAGTGGATATTTTTATAAAGAAATAAGACAAATATTGCGATTGATGTTATCTTTTAATTGTTTGAATTGTTATACTGATCTGATATTAATTAATATACATTTTTAACTCATTCTAAATATTTGTTATAAAAAAATTTAATAAAAAAAAACAATATCAATGAACTAGTTATCTTAAAGAATCCAAGAAGTATCATATATTAAATTGTCGCTCTAGTAATCTACATAATTAAAGTATAGTACGATAGAGATCCACTTACATAAATTCAAGGGATTCCTATAATAATTGTATCAATAGATGACAATTTTACTATACTAAGTATGAAATGTCCCATAGTTCTTAATATTACAATAAGACTTCCCTTTCATCTCAATTTTTGTGCCCACGAATGTATATTCCATTAAATTTATCTTTAAGAAAAAAACTCTTATTAGTGATATAATTTAAATTTAAAACAGAATATCAATAGTAACAGCGTCATTTATAATTAAACAAGATTTTGATTGCCATTTTATAAATGAAACCCATAATGTTAGAGTTATAACTAAGTAATTTATTTAAATGTAATCTAATATTATTAAAAAGCATATTTCTACATATTTTGACTTAACAATAAATATCATTATTAATCTCTAGGCACAATAATGCAGATATTTAAATAATTAGTCCGAATAATTATGTAATCGTATAAAATGAAAAATTTAGTTTAACTAATAACAAATAATACTAATTTTCCCAAATATTAGTGAAAAAGGTATCTGATAAAGGACATCAATGTCGTCAATTACATTAGTATAAAAATGTAATAATGAAATAAGTTAATACTTCCCATTTTAAACATTTAAATCGATTCTATATTGACATATATAAATACAAGATGTATTACGTAACTAATTTATAAAAATTTATTTATCAAATTGCTTATGTTATTAGGAAAAATTTCTAATAATACCAAAAGAAGTCTGTACACATTGCTTTGTAATTAGTTTTCATATTTGTATAGACATAACTCATATTGAGTGATTTTTCAACCGAGCCAAGGTTTGATGCTCATAATGCAACAGGAGAAAATACCATAACCAACCGATATACCTAGTGGGTTCTCGTCATATAGAGAGGGTTTATTTCCTCAAGTACTACCAGAAAACCACAACAAACTTAGTTGTCAGGTACTCAGATAGTCTTAATGGCAAATTATCTTAGTTTCACTGTAAGAATTCGAATTTGAGACTATTGAAAAAAGAAATTTAGGGACGAATTCAATTTGAGATATAACGCCAAAAGTGTTCATGCATGCGGTGTACAAACCAATTTTACCCATGATCTCAACGCATCACTTCTGTGACTGAAGATAGGTTGGCTGACACGTAAGTGCAATGCGAGTACTTGGATCCTTGCGGGTTGTACACATAAAATATCTCTCTGACATACATATTTAGACCAGGCAGACAAGCTTAATGTTAATTGTTCATCATCAGTCTTTGATATCCATCTATAGCAACATATGATATCTGGCATAGTGATATGAATTTCTCGAAAGTAACCTTCAGGCTGATGGCAACGTGGTGTCGTTCTGGATTTTAAGTTAGTTTTCAGAGTGAATTGTTGGAACCGCTTCCTCTAGATGATAATACGTTGTCTATATAACTAAATTGAGTTCTCTCGCTTTAGCTTGGGTACTCGAGCTATCCCTCCATCTGTACATAGACAGGTCGTTATTAACTATAAATAGTTAATAATCTCATTTTTTAAATGTTCAAGATCGTTTTTTTGGTCTAACCTAAAATCGCAACAAATACTAACCAATGATACGCTACTAGCATCTCGTGTAACGGGTTATATGTATGGCCCTACAAATTATTGAATTTACTCCTGCGGTCGAACAATATAAGCCAATAAACACTACACGACAGTCGGCCGGCTGAACTATCTATATCGACACCGAGCAATAAGAGTCTTTTAGGAACTCATTAGTGGTCTACAAATTAGGAAGCCTACACTGAGCTGCACAGCTACTTGGCCGTAACGTCCACGATACATATCCAACGGTTCACCAGGACCGGTGAGGATTCAGCGGGGTAAAATCTCGTTGGACTTAGTTGCTGCACTGGCTAGCTATATCCGTGTTAGGGTATGGCGTCTCCGCGCGGCGTCGCGATTCGGGCGCACCGTTGGACCACTGCCGGTCTGTAGTCATTCGGCAGGTCACTCAGTGCTATCTCCGTGGGTTCCCATATACTGCTCAGCTTTTGGGGACCTAGCTTAATATTACCATGGGCGGAACCCCTTATTAAACATAGCGCGCCCGTCGGAGATTTGAATCGGGGCGGAAGAGTCCCGGGGAAATGGGTCATCGGGACATAATAACATGGACCGAGCACGATACTAGGGTGTCCGCGCCCCCTATCGCCCCCGGAGTGGGATCCTCCCCCGTGCCGTATCCAACCGGGCAACTATTCGCGTACCGTATAGGGGGCGGGGAACGCCAACGCAGAGACCGGCGCCTAGAACCGTCAAGCCATTAGTCGCACCGAGGCGTTCCTTGAGTGCACGACACCGCCTAGACGGGGCGACCGCTTAGCTAATGGATGCGTCACACGCCGTCGGGCCACGAGCTAAAGACTCCTGAAGCACGCCCTTTGGCCCCGCTCGGTAGAACGTAACTTGCCTAAGTCACCGTAGCACCGGACCGACATACCGGCTACCACGAAAAGATCGAAGGTCCAGAGAACAAGCAGGTATACGCGGCGCCGGCCCCGGCGCGTCCGCGCGAGGGGGGGCCGGTAGAGGGGGCCGACCTCACGTAGGGGGGTCGATGGTGATGAGTTGCTCGCGCGGCCACCGCATCGGGAGGGACGACTTGCTGTGCGTCCGCTTAACTTGAGTGCGCACGGGACGTAAAAGAGGCTCAAGTGTTAGCGTCTACTTAATCCCGGCACGAGCAACAGATGAGCTGGTCGGCCCTTCACCGCTATGGGTGGGGCTATGCCTATGGAGCCTACCGGTGGGGCGGGCACTCCGCCGGGGGGCGGGACGCCGAATTCCACCCGTCACGCCTTCCGCCGCGCCTGCCGCGCGCTATTCGGACGGCGCCGGGCCCCCATGCCCCGAGGGGTGGCCGCCGACGTGGGTGCATGCTCGCGCCGCTCGCGCACCCTGCGGGGGCCCCCTCGGCACCCTTATCTTCCGCGGCCGCACCGCGGATGCCGGTGGGACCCCATCTCGCCGAATGGGCTCCCGCGTGCCGATGCCGCGCACCCGGCGCGTCGTCGGGGGGCGGATCGGGGTGCAGACTGTCGCGAGCCGGGCGCTCCAGTCTATGGGCTACGGCCCCCGCCGGCCCGGCGGCCGCGGCGCCAGGCCCCGGCGCTCGCCGCGCCGCCATCAGGGGGCCCCAGCCCCTACCGGGGGGGCGGCGGCGCCCTGCGGCGCCTGGGCCGGCGGGCGAGCGGACGCGCGACGGTGGCGCTAGTGCCGAGGGCGAACCCTCGCTCAGGGCGCTGCCCAAGCCCAGGGGGCCCTCGGCCCCGGACGAGGCCCCCGCTCACCGGGCCCTGTTGCCAGGCCGTACCCCTAATGGCCTCGGGTAGGGCGGCCCGGAGCCTCCCCGCAGCCGGCAGGCTGCGGTCGGGCCGTTGTTGTGCCCCCAGGGGTGTGCTCGCCCCAACGCGGCGGCGGTGGCGCCCAACCTGAGGGCGGAACCCCACCGCCCGGCAGGAGCGCCGGGGGGCCGGTCTCACGCGGTAGGCGGCGCGAGCCTCCCCGGCGCGTATTTGCCCGCCCCAGGGACACCCGGGGGGAACGACAGCGCGGCCATAGCGTCTCGGCCGGGCCACGAGAAGTGCTAGGGTTCCTCTCGGGCATGCCCCGGCGGTCGCCCGTCCAGGGGGGTTCTGGCCTTTCTGGGGGCCGGCCCTGGCCCCGCACTCTATGGAGCGATCCCCGGAGGGCCCCACCGGTCGGTAGGCCGGAGGCCCCGGGGCGGGCGCCCCGGCCACGC     
K       TTTGGTGGATATTTTTATAAAGAAATAAAACAAATATTACAATTAATGTTGTCTTTTAATTGTTTAAGTTATTATACTGATCTGATATTAATTAATATACATTTTTAACTCATTCGCAATATTTATTATAAAAAAATTTAGTAAAAAAAAGCAATATCAATAAGCTAGTTATCTTAAAAAATCCAAGAAGTATCATGTGTAGAATTATCGCTCTAGTGGTCTACATAATTTAGGTATAGTGCAATAAAGATCCCCTTACATAAATTCAAGGGATTCCTATAATAATTGTAACAATAAATGGCAATTTTACTATACTAAGTATGAAATGTCCCATAGTTCTTAATAATACAATAAGACTTCCCTTACATCTCAATTTTTATGCCCACGAATGTATATTCCGTTAAATTTATCATTAAAAAAAAAACTCTTATTAGTAATGTAATTTAGATTTAAAACAGAATATCAATAGTGACAACATCATTTATAATTAAACAAGATTTTGATTACCATTTTGTAAGTAGGACCCATAATGTTAGAGTTATAACTAAGTGATTTATTTAAATGTAATCTAATATTATTAAAAGACATATTTTTACATATTTTGGCTTAACAATAAATATCATTATTAGTCACTAAGCACAAAAATGCAGATATTTAAATAATTAATCCGAATAATTATGTAATCGTATGGAATGAAAAATTTAGTTTACCTAATAACAGATAATACTAATTTTTCCAAATATTAGTAAAAAAGGTATCTGATAAAGGACATCAATGTCGTCAATTACATTAGTGTAAAAATATAATAATGAAATAAGTTAATACTTCCCATTTTAAACATTTATATCGATTCTATATAGACATATATAAGTACAAGAAGTATTACGTAACTAATTTATGAAGATTTATTTATCAAATTGCTTGTGTTATTACAAAAAATTTCTAATAATACCAAAAGAAATCTATACAAATTACTTTATAATTGGTTTTCATATTTGTATAGACATGACTCATATAGAATAATTTTTCGACCGAGCCAAGGTTCAATATTCATAATACAGAGGGAGAAAACACCATAGCCAATCGATATATCTAGTGACTTCTCGCCACGTAGAGAGGGTTTATTTCATCAAGTACTACCGGAAAGCCGCAACAAACTTAGGTGTTAGGTACCCAGGTAGTCTTAAGGGCAAATAGTCTTAATTTCCCTGTAAGAATTCGAACCTGAGACGATTTAAAAAAGAAATTTAGGTACGAATTCAACTCGAGAGATAACGCCAAGAGTGTTTATGCATGCAATGTACAAATCAATTTGACCCATAATCTCGACGCATTACTTCTGTGACTAGGGATCGGTTGGCTAACACGTAGGTGCAATGCGAATAATTAGACCCTTGCAAGATGTACACACAAAATATCTCTTCGGCCTACATATTTAGATTAAGCAGACAATCTTAATGTTAAATGTTTATCATCAGTTTTTGATTTCCGTCTAGAGCAACACATGATACCTGGCATAGTGATGTGAATTGCCCGGAAGTAACCTTCAGGCTCGTGGCAACGTGGTGTCGTTCTGGACTTTGAATTAGTTTTCGGAGTGAATTGTTGCAGCCGCTTCCTCTATCTGATGGTGCGTTGTCTGTATAATTAAGTTGAGTTATTTCGCTTTAGCTTGGATGCTCGAGTTATCCCTCCGTCTGTACATGGATAGTTCGTTATTAATTATAAGTACTTAATAATTTCATTTTCTAAATGTTCAAGATCATTTTTTTAGTTTAACCTGGAATCGCAACACATGCTAACCAATAATCCGCTACTAACATCTCGTGTAACGAGCTACATGTTTGGTCTTTCAAGTCATTGGATTTATTCCAGCGATCGAACAATATAAGCCAATAAACACTACACAACAGTCGCCCGGCTGAACTATCTACATCGACGCCGAACAATAAGAGTTTTTTAGGGACTTATTAGCGGTGTACAAATTAGAAAGTCTACGCTGAGCTGCACAGCTGTTGGTCCACAACCTCTACTAGACATTCCCAACGGTTCACCAGGACCAGTGAGGGATCATCGGGGTAAGAGCTCGTTGGACTTAGTTGCCGCACAGGCTCGTTATATCCGCGTGAGGGTACGGCGGCTCCCCGCGGCGCCAAGTTTCTGGCGCACCGCAAGCCCGTCGCCGGTCTGTAGTCACTCGGCAGGTCACTCAGTACTATCTCCATATGTTCCCGTCTGCTGCTCAGCTTTAGCAGACGGAGATTAATCTTACCACGGGCGGAACCCCTTATTAAACAAAGCGTGCTCGTCGGTGATTTGGATCGAAGTGGAAGAGGCCCGGGAACCTGGGCCATAGGGACATAATAACATGGACAGAGCACGATCTTAGAATGTCCGCGCCCCCTATCGCCCCCGAAGTGGGATCCTCCCCCGTACCGTCACCGACCGAGCAGCTCTTCTCGCACCGTATAGGGGGGGGGGAACGCCTACGCAGAGATCGGCGCCTAGAACCGTCAAGTCATTAGTTGCAACGAGGCGTTCCTTGAGTGCACGATGTCGCCTAAAGGGAGCGGCCGCTTAAGTAATGGTTGAATCACACGCTGGTGGGCCGCGAGCTAAAGACGCCTGAACCACACGCCATGGCCCCGCTCGGTGGAACGCCACTTGCCTGAGTCACTGTAGCCCCGAGCCAACATACCGGATATCACAAAGAAATCGCAGGTCTAGAGGACAAGCAGGTTTACTCGACGGCGGCTCCGGCGCGTCCGCGCGAGGGGAGGCCGGTAGAGGGGGCCGACCTCACAAAGAGGGATCGATGGTAATGAATTTCTCGCGCACCCAACGCACCGGGAGGGCCGAATTGCTGTGCGTCCCCCTAACTTGAGTGCGCTCGGCCCGTGCAAGAGGCTCAAGCGTTAGCGTCGGCTTGATCCCGACACGAGCAAAAGAAGAGCCGGACTGCCCTTTATCGCTATGGGTTGGGCTATACCTATGGAGCCTCCCGGTGAGGCGGGGACTCCGCCAGGGGGTGGGACCCCGGATTCCGGCCCCTACGCCGTCCACCGCGCCAGCCGCGTGCTAGTCGGTCGGCGCCGAGCCCACGTGCCCCGCGCCGTGGCCGCCGACCTGGGGCCACGCTCGCGCCGGACGCGTACCCTGCGTGGCCCCCCTCGGCACCCTTACGTTCCGCGGCCGCGCCGCGGGTGCCGCTGGGCGCCCAGCTCGCCGGATGGGCTTCACCGTGCCGATGCCGCGCACCCGGTCCGGCGTCGGGGGGCGGATCGGGGTGCAGGCTGCCACGAGCCTGGCGCTCCAGTCTATGGGCTACCGCCCCGGCCGGCCCGGCGGCCGTGGGGCCGGGCCCCGGCGCTCGCCGTGCCGCCGTCAGGAGGCCCCAGCCCCTACCGGGGGGGCTGCGGCGCCCTGCGGCGCCTGGCCCTGCGGGCGAGCGGACGCGCGACGGTGGCGCTAGTGCCGAGGGCGAACCCTCGCTCAGGGCGCGGCCCAAGGCCAGGGGGCCCGCGCCCCCGGACGAGGCCCCCCCTCACCGGGCCCGGTTGCCAGGACGGACCCCTAGCTGCCTTACGTAGCGCGGCCCCGAGTCTCCCCGCGGCCGGCGGGCCGCGGTCGGGCCGCTGTTGTGCCCCCAGGGGTGTGCTCGCCCCAACGCGGCGGCAGTGGCGCCCGTGCTGAGGGCGTCACCCCACGACCCGGCACGATAGCCGAGGGGCAGGTCTAACGCGGTACGCGGCGCGAGACCCCCCGGCCCGTATTCGCCCGCCCCAGGGACACCCGGGGGGGACGACGGCGCGGCCATAGCGTCTCGCCCGGGCCACGAGGAGTGCTAGGGTCCCGCTCGGGCATGCCCCGGCGGTCCCCCGTCCGGGCGGATTCGAGCCTTTCTGGGGGCCGGCCCTGGCCCCGCACGCCATGGAGCGATCCCCGGAGGGCCTTAGCAGTCAGTGGGCCGGAAGCCCCGAGGCGGACGCCCCGGCCATGC     
J       TTTAGTGGATATTTTTGTAAAGAAATGAAACAAGTGTTACAATTAATGTTGTCTTTTGATTGTTTGAGTTATTATACTGATCTGGTATTAATTAATATACATTTTTAACTCATTCTCAATATTTATTATAAAAAAATTTAATAGGAAAAAACAATATCAATAAACTGGTTATCTTAAAAAATCCAAGGAGTATCATGTATTGAATTGTCGCTCTAGTAATCTACATAATTTAAGTATAGTGCAATAGAGATCCCCTTACATGAATTCAAGGGATTCCTATAATAGTTGTAACAGTAGATGACAATTTTACTATACTAAGTATGAAATGTCCCATAGTTCTTAATAATACAATAAAACTTCCCTTTCATCTCAATTTTTATACCCACGAATGTATATTCCATTACATTTATCATTAAAGAAAAAACTCTTATTAATAATATAATTTAAATTTAGAACAGAATATCAATAGTAACAACATCATTTATAATACAACAAGATTTTGATTACCATTTTGTAAGTAGGACCCATAATGTTAAAGTTGTAACTAAGTAATTTATTTAAATGTAATCTAATATTATTGAAAGACATATTTTTACATATTTTGGCTTAACAATAAATGTCATTATTGATCACTAAGCACAAAAATGCAGATATTTAAATGATTAATCCGAATAATTATGTAATCGTATAGAATGAAGAATTTAGTTTGCCTAATAACAAATAATACTAATTTTCCCAAATATTAGTAAAAGGGGTATCTAATAAAGGACATCGATGTCGTCAATTACGTTAGTATAAAAATATAATAATAAAATAAGTTAATACTTCCCATTTTAAACATTTAAATCGATTCTATATGGACATATATAAATACAAGAAGTATTACATAACTAGTTTATGAAAATTTGTTTATCAAGTTGCTTATATTATTAAGGAAAATTTCTAATAATACCAAAAGAAATCTATACACATTACTTTATAATTAGTTTTCATATTTGTATAGCCATAACTCATATTGAATGATTTTTCGACCAAGTCAAGGTTCAATGCTCATAACGCAGAAGGAGAAAGTACCTTAACCAAATGATAGATCTAGCGAATTCTCGTCATGTAGAGAGGGTTCACTTTATCAAGTACCACCAGAAAACCACAACAAGCTTAGGTGCTAGGTGCTCTGATAATCTTACCGGCAAATAATCTTAATTTCACCGTGAGAATTAAAACCTGAGACTATTGAAAAAGGAAATTTAGGGGCGAATTCAATTGGAGAAATAACGCCAAAAGTGTTCATGCATACGGTGCACAAATCAATTTTACCCACGATCCCAACGCATTACTTCTGTGACTAAAGATAGGTTGGTTAACACTTAAGTACAATACGAGTATTTGGATCCTTGCGAGGTGTACATATAAAGTATTTCTTTAGTCTACTTATTTAGACAAAGCAGACAATCTTAATGTTAACTGTTTATCATCATGCTTTGATATCCATCTATAGCAACATATGGTACCTGGCATAGTGGTACGAATTTCGCGGAAGTAACCTTCAGGCTCGTGGTAACGTGGTATTGTTCTGGATTTTAAGTCAATCTTCGGAGTGAATTGTTGGAGCCGCTCCCTCTATATGATAATGCGCTGTCTGTACATTTAAGTAGAGTTCTTTCGCCTTAGCTTGAATGTGCGAGTAATCCCTCGATCTGTACACAGACAGTTCGTTATTAATTATACGCATTTAATAATTTCACTTTCTAAATGTTCAAGATCGTTTTTATGGTCTAACCTGGAATCGCAACATATACTAACCAATAATTCGCTACTAGCATCTCGTGTAACGGGCTATATGTTTGGCCTTACGAATTACTGGATTTATTCCAGCGGTCGAACGATATAAGCCAATAAACACTACACAACAGTCAGCCGGCTGAACTATCCTTACCGACACCGGACAATAAGAGTTTTTTAGAAACCCATTAGGGGTGTACAAAGTAGGAAGTCTACGCCGAGCCACATAGCCGCTGCTTCACAACATCCACGAGACATTCCCAACGGTTCACCAGGACCAATGAGGGTTCCCCGGGGTAAAAGCGCGTTGGACTTAGTTGCTGCATAGGCTCGCTATATCCCAGTCAGGGTACGGCGGCCCCACGCGGCGCCTAGGTTCTGACGCATCGCAAGTCCGTCGCCTGTCTGTGGTCACTCGGCAGGTCACTCAGTGCTATCCTCGTGAGTTCTTATTTACTGCTCACCTTTAGGAGACGGAGCTTAATCTTACCACGGGTGGAACCCTTTATTAAACATAGCGCGCCCATTGGAGAATTGAATCGAGGTGGTGGGGCCCCGAAGAAATAGGCCACCAGGACATGATAACATGGACTGAGCACGATGTTAAAATGTCCGCGGCCCGTATCGCCCCCGGAGTGGGATCTTCCCCCGTGCTGTCGCCTACCGGGCAGCTTTTCTCGTACCGCGTAGGGGGGGGGGAACGCCAACGCAGAGACCGGCGTCTAGAACCGTCAAGCCGTTAGTCGCAGCGCGGCGTTCCTTGAGTGCACGATATCGCCTAAAGGGAGCGCCCGCTTGAGCAATGGTTGAATCACACGCCGGTGGGTCGCGAGCTGAAGGCTCCTAGACGATGCGCCACGGCCCCACTCGGTAGGGCGTCACCTGCCTGAGTCACTGTGGCCCCGAGCCGACGTGCCGGCTATCACCATAAGATCGAAGGTCCAGACGACAAGCAGGTTTACGCGGCGTCGGCCCCGGCGCGTCCACGCGGGGGGCGGCCGGTAGAGGGGGCCGACCTCACAAAGGGGGAGCCATGGGGATGAATTGCTCGCGCGACCATCGCACCGGGGGGGCCGACTTGCTGTGCGTTCGCCTAACTTAGGTGCGCACGGCGCATGAAAGAGGCTCAAGCGTTGGCGTCACATCGATACCGACACGAGCGACAGAAGAGCCGGACGGCCCTTCACCGTTATGGGCTGGGCTATGCCTATGGAGCCTCCCGGTGGGGCGGGAACTCCGCCGGGGGGATGAACGCCGAATGCCGGCCCGGGCGCCTGCCGCCGCGCCAGCCGCGTGCTAATCGGGCGGCGCCGGGCCCGCGTGCCCCGCGCGGTGGCCGCCGACCTGGGACCAGGCTCGCGCCGGGCGCTCACCCTGCGGGGCCCCCCTCGGCACCCCTAGCTTCTGCGCCCGCGCCGCGGGTGCTGCTGGGGCCCCACCTCGCCGAAGGGGCTTCATCGAGCCGGTGCCGCGCACCCGGTCCGGCGTCGGGTGGCGGGTCGGGGTGCAGACTGCCCCGAGCCGGGCGCTCCGGTCTATGGGCTACGGCCCCGGCCGGCCCCGCGGCCGGGGCGCCGGGCCCCGGCGCTCGCCGCGACGCCATCAGGAGGCCCCAGCCCCTACCGGGGGGGCTGCGGCGCTCTGCGGCGTCTGGCCCTGCGACCGAGCGGACGCGCGACGGTGGCGCTAGTGTCGAGGGCAAACCCACGCTAAGGGCGTGGCCCAAGTCCAGGCGGCCCCCGTCCCCGGACGAGCCTCCCCCTCACCGGGCCCGGTGGCCGGGCCGCGCCCCCAGCGGCCTGGCGTAGTGTGGCCCGGAGCCTCCCCGCGGCCGGCGGGCCGCGGTCGGGCCGTTGTTGTGCCCCTAAGGGTGTGCTCGCCCGAACGCGGCGGCAGTGGCGCTCGGGCTTAGGGGGTGACCCCACCACTCGGCAGGATGGCCGGGGGCTCGGTCTCACGCGGTACGCGGCGCGAGTGTCCCCGGCCCGTATTTGCCCGCACCAGGGGCACCCGGGCGGAACGGCAGCGCGGCCATGGCGTCTCGTCCGGGCCACGAGGGGTGCTAGGTAGCCTCTCGGGCATGCCACGGCGGTCCCCCGTCCGGGCGGGTTCTGGCCTTTCTGGGGGCCGGCCCTGGTCCCGCGCGTCATGGAGGGATCCCCGGAGGGCCTTACCGGTCAGTCGGCCGGAAGCCCCGGGGCGGACCCCCCGGCTACGC     
I       TTTAATGGATATTTTTGTAAAGAAATAAAGCAAGTATTACGATTAATGTTATCTTTTAATTGTTTAGGTTATTATGCTGATCTGATATTAATTAATATACATTTTTGACTCATTCTCAATATTTATTATAAAGAAATTTAATAAGAAAAAACAATATCAGTAAGCTAGTTATCTTAAAAAATCCAGGAGGTATCATGTATTGAATTATCACTCTAGTAATCTACATAATTTGGGTATAGTACGATAGAGATCCCCTTACATAAATTCAGGGGATTCCTATAATAATTGTAACAGTAGATGACAATTTTACTATACTAGGTATGGAATGTCCCATAGTTCTTAATAATTCAATAAGACTTCCCTTTCATCTCAATTTTTATGCCCACGAATGTATATTCCATTAGATTTATCATTAAAAAAAAAACTCTTATTAGTGATATAATTTAAATTCAGAGCAGAATATCAATAGTAACAACATCATTTATAATTAAACAAGATTTTGATTACCATTTTGTAAATAGGACCCGTGATATTAAAGTTGTAGCTAAGTGATTTATTTAAATGTAATCTAATATTATTAAAAGACATATTTTTACATATTTTGACTTAACAATAAATCTCATTATTAATCACTAAGCACAATAATACAGGTATTTAGATAATTAGTCCGAATAGTTATGTAATCGTATAAGATGAAAAATTTAGTTTACCTGATAACAGATAATACTGATTTTCCCAAATATTAGTAAAAAAGATATCTGATAAAGAACATCAATGTCGTCAATTACATTAGTGTGAAAATATAATAATGAGATAAGTTAATACTTCCCATTTTAAACATTTATATCGATTCTATATAGACATATATAGATACAAGAAATATTACGTAACTAATTTATGCAAATTTATTTATCATATTGCTTATATTATTAAGTAAAATTTCTAATAATACCAAAAGAAATCTATGCACATTACTTTGTAATTAGTTTTCATATTTATATAGACATAACTCATATTGAATGACTTTTCGACCAAGCCAAGGTTCAATGTTCATAACGCAGCAGGAGCAAATACCATAACCAATAGATATATCTAGCGAATTCTCGTCATGTAGAGAGGGTTTATTTCATCAGGTACCACCAGAATACCACAACAAACTTAGATGTTAGGTACTCAGATAGTCTTAATGGCAAACAGTCTTAACTTCACTGTAAGAATCCGAACCTGAGACTATTGAAAAAAGAAATTTAGGGACGAATTCAATTTGAGAGATAACGCCGAAAGTGTTCATGCATACGGTGTACAAATCAATTTCATCCACGACCTGCACGCATTACTTCTGTGACTCGAGATAGATTGGCTAACACTTAAGTGCAATACGAGTATTTGGAGCCTTGCAAGTTGTACACACAAAATATCTCTTCAACCTACATATTTAGACCAAGCAGACAATCTTAATGTTAATCGTTTATCATCAGTCTTTAATGTCCATCTATAGTAACATATGATACGTGGCATAGTGGTACGAATTTTTCGAAAGTAACCTTCAGGCTCGTGGCAGCGTGGCGTCGTTCTGGATATTGAGTCAATTTTCGGAGTGAATTGTTGGAGCCGCTTCCCTTATATGGTGATGTGTTGTCCATATATTTGAATTGAGTTGTTTCGCCTTAGCACGGATGCCCGAGTTATCCCTCCATCTATACAAAGACAGTTCGTTATTAACTATAAGTAGTTAGTAATTTCATTTTCTAAATGTTCAAGATCGTTCTTCTGGTCTAACCTGAAATCGCAACATATACTAACCACTGATTCGCTACTAGCATCTCGTGTAATGAGCTATATGTTTGGCCTTACGAATTGTTTGATTTATTCCGGCGGTCGAACGATATAAGCCAATAAACACTACACAACAGTCGACCGGCTAAACTATCCATAACGACGCCGAACAATAAGGGTTTTTTAGAAACTCATCAGCGGTGTACAAACTAGGAAGTCAACGCTGAGCTACATAGCTGCTGGTCCACAACGTCCACGAGGCATTCCCTGCGGTTCAGCAGGACCAATGTGGGTTCATTGGGGTTAGAGCTCGTTGGTCTTTGTTGATACGCAGGCACGCTATATCCCTGTGAGGGCACGGCGGCACCGCGCGGCGCCGAGATTCTGGTGCACCGAAAGCCCATCGCCGGTCTGTAGGCACTCGGCAGGTCACTCAGTGCTATCTGCATGGGTTCCTATTTGCTGATCAGCTTTTGGAGACGGAACTTAATGTTACCATGGGCCGAACCCCTTATTAAACATAGCGCGCCCGTCGGAAATTTGAATCGATGTGGAGGAGTCCCGGGGAAGTAGGCCACCGGGACATAATAACATGGACGGAGCACGATGCTAGTATGTCCGCGGCCACTATCGCCCCCAAAGTGGGATCCTCCCCCGTGCAGCCGCCGACCGGGCGGCTTCTCTCGCACCGTCCAGGGGGCGGGGAAGGACCACGACGAGACCGGCGCCTAGAACCGTCATGCCATTAGTCGCGACGCGGCGTTCCTTGAGTGCACGACATCGCCTGAAGGGAGCGACCGCGTGGGCATTGGCTGACTTACACGCCGGTGAGCCGCGAGCTCAAGCATCCCGAAGCACGCGCCTCGGCCCCGCTCGGTAGAGCGTCAATAGCCTGAGTCACGGTAGCCCCACGCCGTCGTACCGGCTATCACCAATAGATCGAAGGTCTAGAGAATATGCAGGTTTACGCGACGTCAGCCCCGGCGCGTCCGCGCGAGGGGTAGCCGGTAGAGGGGGTCGACCTCACAAAGGTGGATCCAAGGTGATGAGTTACTCGTGCGGCCATCCCACCGGGGGACCCGACTTGCTGTGCGTCCGCCTGACTTGAGTGCGCGCGGCACGTGGATGAGGCTCAAGCGTTTGCGTCAACTTAATCCCGCCACGAGCGACAGAAGAGTCGGACGGCCTTTTACCGCTATGGGTTAGGTTATGCCTATGGAGCCTTCCGGTGGGGCGGGGACTCCGCCGGGGGGTGGAACTCCGGATGCCGGCCCAGACCCCGCCCGCCGCGCCAGCCGCGTGCTAGTCGGGCGGCGCCGGGCCCACGTGCCCCGCGCGGGGGCCGCCCACCTGGGGCCAGGCTCGCGCCGGGCGCGCACCCTGCGGGGCCCCTCTCGGCACCCCTAGCTTCCGCGGCCGCGCCCCGGAGGCCCCTGGGGCCCCGGCTTGCCGGAGAGGCTTCCCGAGGCCGATACCGCGCACCCGGTTCGGCGCCGGGTGGCGGATCGGGGTGCAATCTGCGGCGAGCCCGGCGCTCCGGTCTATGGGCCACCGCCCCCGCCGGCGCGGCGATCGCGGCGCCGGGCCCCGGCGCTCGCTGCACCGCCATCAGGAGGCCCCACCCCCTACCGGGGGGGCGGCGGCGCTCGGCGTCACCTGGCGCTACTGGCGAGCGGACGCGCGACGGTGGCGCTAGTCCCGAGGGCGAACCCTCGCTAGGGGCGCGGCCCGAGGCCAGGCGGCCCTCGCCCCCGGACGAGACCCCCCCTCGCCGGGCCCGGTTGCCAGGCCGCGCCCCTAGCGGCCTCGCGTAGCGTGGCCCGGATCCTCCCCGCGACCGGCGGGCCGCGGTCGGGCCGTTGTTGTGCCCCCACGGGTGTGCTCGGTCAAGCGCGTCGGCGGTGACGCCCGGCCTGAGGGCGTGACCCGACCACTCGGCAGGGTAGCCGGGGGGCCGGTCTCACGCGGTACGCGGCGCGAGTCTCCTCAACCCGTATTTGCCCGCCCCAGGGACACCCGGGCGAGACGGCACCGCGGCCGTAGCGTCTCGACCGGGCCACGAGGAGTGCTAGATACCCTCTCGGGCGTGCCCCGGCGGGCCCCCGTCCAGGCGGCTTCTGGCCCTTGTGGGGGCCGGCCCGGGCCCCGGACGTAATGGAGAGATCCCCGGAGGGCCTGACCGGGCAGTCGGCCGGAAGCCCCGGGGCGGACGCCCCGGCCACGC     
H       TTTAATGGATATTTTTGTAAAGAAGTAAAACAAATGTTACAATTGATGTTGTCTTTTAATTGTTTAAGTTATTATACTGATCTGAAATTAATTAATATACATTTTTAACTCATTCTCAATATTTATTATAAAAAAATTTAATAAAAAAAAACAATATCAATAAGCTAGTTATCTTAAAAAATCCAAGAAGTGTCATGTATTGAATTGTCGCTCTAATAGTCTACATATTTTAGGTATAGTACAATAGAGATCCCCTTACGTAAATTCAAGGGATTCCTATAATGATTGTAGCAATAGATAACTATTTTACTATACTGAGTATGAAATGTCCCATAGTTCTTAATAATACAATAAGACTTCCCTTTCATCTCAATTTTTATGCCCACGAATGTATATTCCGTTAAATTTATCGTTAAGAAAAAAACTCTTATTAGTAATATAATTTAAATTTAAGACAAAATATCAATAGTAACAACATCATTTATAATTAAACAAGATTTTGATTACCATTTTATAAATAGAACCCATAATGTTAGGGTTATAACTAAGTAATTTATTTAAATGTAATCTAATATTATTAAAAAACATATTTTTACATATTTTGGCTTAACAATGAATATCATTATTAATCACTAGGCACAATAATGCAGGTATTTATATAATTAATCCGAATAATTATGTAATCATATAGAGTGAAGGATTTAGTTTACCTAATAACAAATAATACTAATTTTCCCAAATATTAGTAGAGGAGGTATCTGATAAAGAACATCAATGTCGTCAATTACATTAGTATGAAAATATAATAATGAAATAAGTTAATACTTCCCATTTTAAACATTTAAATCGATTCCATATAGACATATGTAAATACAAGAAGTATTACGTAACTAATTTATACAAATTTATTTATCAAATTGCTTGTCTTATTAAGAAAAATTTCTAATAATACCAAAAGAAGTCTATACACATTGCTTTATAATTAGTTTTCATATTTGTGTAGACACAACTCATATTGAATGATTTTTCGACCAAGCCAAGGTTCAATGCTCATAATGGAGAAGGAGAAAATACCATAACCAATCGATATATCTAGCGAATTCTCGTCATGTAGAGAGGGTTTATTTCATCAAGTACCACGGCAAAACCACAACAAACCCAAACGTTAGGAGCTCAGATAGTCTTAATGGTAAACAACCTCAACTTCACTGTAAGAATTCAAACCTGAGACTATCGAAAAAGGAAATTTAGGGACGAATTCATTTTGAGAGAAAATGCAAAGAATGTTCATGCATACGGCGTATAAATTAATCTTACCCACGATCCCACCGCACTAATTCTGTGACTAGAGATAGGTTGGCTAACACTTAAGTGCAATACGAGTATTTGGAATCTTGCAACTTGTACACATAAAATATCTCTTTAACCTATGTATTTCGACCAAGCAGACAATTTTAATGTTAACTGTTTGCCATCAGTCTTTGATGTCCATCTTTAGCAGCATATGATACTTGGCATGGTGGTATGAATTTCTCGAAAGTAACCTTCAGGCTTGTGGCAACATGGTGTCGTTCTGGATTTTAAGTTAATGTTCGAAGTGAATTGTTGGAGCCGTTTCCTCTATATGTTGATGCCTTGTCTATATAAATAAGTTGAGTTTTTCCGTTTTAGCTCGGATGCTCGAGTTATCCCTCCATCTATATATAGACAGTTCGTTATCAACTATAAGTAGTTAATAATTTCCTTTTCCAAATGTTCAAGCTCGTTTTTTTGGTCTAACCTCAAATCCCAACACATTTTAACCACTAATTAGCTACTAGTATCTCGTGTATCGAGCTATATGTCTGGCCTTACGAATTATTGGATCTAATCTAGCGGTCGAACAATTTAAGCCAATAAACACTACACAACAGTCGATCGGCTGAACTATCTATTACGACACCGAACAATAAGAGTTTTTTAGGAACTCATTAGTGGTGTACAAATTAGGAGGTCTACGCGGAGCTACACAGCCGCTGATCGAGAACATCCACGAAGTATCCCCACCGGTTCAGCAGGACCAGTGGGGATTCACCGGGGTAAGGGCTCGTTGGACTTAGTTGGTGTACAGTCTTGCTATATCCCTGTGAAGGTACGGCGGCACCGCGCGGCGCCAGGGTTCTGGCGAACCGCATGCCCATCGCCGGTCTGTAGTCACTCGGCAGGTCGCTGAGTGCTATCTTCCTGGTTTCCTATTTGCTGTTTAGGTTTAGAGGGCGTAGCTTAATGTTACCATGGGTCGAACCCTTTATCAAATATAGCGCGCCCGTCGGAGATTTGAATTGATGTGGAGGAGCCCCGGGGAAATGGGCCACCAGGTCATAATGATATGGACGCAGTACGATGCTAATATGTTCGCGGCCACTATCGCCCCCGAAGTGGGATCCTTCCCCGTTCAGTCGCCTAGCGGGCGGCTTTTCTCGAACCGTACAGGGGGGGGGGAACGACTACGCAGAGACCGGCGCCTAGAACCGTCAAGCCGTTAGTCGTAACGTGGCGTTCGTTGAGTGCACGACAGCGCCTGAAGGGAGCGAGTGCGTCGGCAATAGTTGAATGAAACGCCGGTGTGCCGCGAGCTAAAGACGCCTGGACCACGCGCCCCGGCCCCGCTCGGTAGGGCGTCATTCTCCTGAGCCACTGTCGCGCCACGCCGCCGTACCGGCTATCACCAAAAGATCGAAGGTCTAGAGAACATGCGGGTTTACGCGACGCCGGCCCCGGCGCGTCCGCGCGAGGGGTGGCCGGTAGAGGGGATCGACCTCACAAAGGTGGATCTTTGCTGATAAGTTGCTCGTGCAGCCATCGCATCGGTGGCGCCGACCTGCTGTGCGTTCGCCTGACCTAGGTGCGCGCGGCACGTGCAAGAAGCTCAAGCGTTAGCGTCAACTTGATCCCGACACGAGCAACAGAAGAGCCGGACGGCCTTTCACCGCTATAGGTTGGGCTACGCCTATGGAGCCTGCCGGTGCGGCCGGGACTCCGCCGAGGGGTGGAACGCCGAATGCCGGCCCAGACGCCGGCCGCCGCGCCACCCGCGTGCTACTCGGGCGGCGCCGGGCCCACGTGCCCCGCGCGGTGAGCGCCGACCTGGCGCCAGGCTCGCCCCGGGCGCTCACCCTGCGGGGCCCCCCTCGGCACCCCTAGCTTCCGCGGCCGCGCCGCGGGTGCCCCTGGGGCCCCAGCTCGCCGGAGAGGCTTCGCCAGGTCGGTGCCGCACCCCCGGTTCGGTGCCGGGTGGCGGATCGGGGTGCTAGCTGCCGCGAGCCTGGCGCTCCGGTCTATGGGCTACCGCCCCGGCCGGCGCGGCGGCCGCGGCGCCAGGCCCCGGCGCTCGCCGCGCCGCCCTCAGGAGGCTCCAGCCCCTACCGGGGGGGCCGCGGCGCTCTGCGGCGTCTGGCCCTACGGGCGGGCGGAGGCGCGACGGTGGCGCCAGTGCCGAGGGCGAACCCTCGCTCAGGGCGTGGCCCGAGGCCAGGCGGCCCGTGCCCCCTGACGAGACCCCCACTCACGGGGCCCGGTCGCCAGGCCGCGCCCCCAGCGGCCTCGCGTAGCGTGGCCCGGAGCCTCCCCGCGGAGGGCGGGCAGCGGTCGGGCCGTCGTTGTGCCCCCACGGGTGTGCTCGCCCAAACGCGGCGGCTGTGGTGCCCGGCCTGAGGGCGCGACCCCACTACTCACCAGGAGAACCAAGGGGCCGGTCTCACGCGGTACGTGGCGCGAGTCTCCCCGGCTCGTATTTGCCCGCCCCAGGGACACTCGGGCGCAACGGCAGCGCGGCCGTAGCGGCTCGCCCGGGCCACGAGGACTGCTAGGTACCCTCTCGAGCGGGCCCCGGCGGGCCCCGGTCCGGGCGACTTCTAGCCTTTATGGGGGCCGGCCCGGGCCCCGAACGTCATGCAGGGATCCCCGGAGGGTCTCACCCGTCAGTCGGCCGGAAGCCCCGGGGCGGACAGCCCGGCCACGC     
G       TTTGGTGGATATTTTTGTAAAGAAATGAAACAAATATTGCAATTGATGTTGTCTTTTGGTTGTTTAAGTTATTATACTGATCTGATATTAATTGATATACATTTTTAACTCATTCTCAATATTTGTTATAAAAAAATTTAATAAAAAAAATCAATGTCAATAAGCTAGTTATCTTAAAAAATCCAAGAAGTGTCATATATTGAATTGTCGCTCTAATATTCTACATAATTTAAGTATAGTACGATAAAGATCCCCTTACATAAATTCAAGGGATTCCTATAATAGTTGTAACAATAGATGACTATTTTACTATACTAAGTATGAAATGTCCCATAGTTCTTAATAGTATAATAAGGCTTCCCTTTCATCTCAATTTTTATGACCACGAGTGTATATTCCGTTAAATTTATCGTTAAAAAAAAAACTCTTATTAATAATATAATTTAAATTTAAGACAGAATATCAATGGTAACAACATCATTTATAATTAAGCAAGATTTTGATTACCATTTTATGAGTAGAACACGTGATGTTGGAGTTGTAACTAAGTAATTTATTTAAATGTAATCTAATATTATTAAAAAGCATATTTTTACATATTTTGGCTTAACAATAAATATCATTATTAATCACTAAGCACAATAATGCAGGTATTTAGGTAATTAATCCGGATAATTATGTAATCGTATAGAATGAAGAATTTAGTCTACCTAGTAACAAATAATACTGATTTTCCCAAATATTAGTAAAAAGGATATCTGATAAAGAACATCGATATCGTCAATTACATTGGTATAAAAATATAATAATGAGATAAGTTAATACTTCCCATTTTAAACATTTAAATCGATTCTGTATAGACATATGTAAATACAAGAAGTATTACGTAACTAATTTATACAAATTCATTTATCAAATTGCTTATATTATTAAGAAAAATTTCTAATAATACCAAAAGAAATCTATACACATTACTTTGTAATTAGTTTTCATATTTGTATAGACATAACTCATATCGAATGATTTTTCGACCAAGCCAAGGTTCAATGCTCACAATACAGAAGGAGAAAAAACCATAGCCAACCGATATATCTAGCGAATTCTCGTCATGTAGAGAGGATTCATTTCATCAAATACTACCAGAAAACCACAACGAACCTAGGTGCTAGGCACTCAGATAGTCTTAACGGTAAATATTCTTACCTTCACCGTAAGAATTCAAACCTGAGACTATCGAAAAAGGAAATTTAGAGACGAATTCTACCTGAAAGATAACGCAAAAAGTGTTCATGCATGCGGTGCACAAATTAATTTTACCCATGATCCCAATACATTACTTCTGTGACTAGAGATTGGTTGGCTAACACTTAAGTGCAATACGAGTATTTGGATCCTTGCAATTTGTCCACATAAAATATTTCCTTAAACTACATATTTAGACCAAGCAGACAATTTTAATGTTAACTGTTTATCATCAGTCTTCGATGTCCATCTGTAGCTACATATGACACTTGGCGTAGTGGTATGAATTTTTCGGAAGTAACCTTCGGGCTCGTGGCAACGTGGTGTCGTTCTGGATTTTGAGTTCATTTTTAAAGTGAATTGTTGGAGCCGCTCCCTCTAAATGATGACGCCATGTCTATATAAATAAGTTGAGTTTTTTCGTATTAGCTCGGGTGCTCGAGCCATCCCTTCGTCTATACACAGACAGTTCGTCATCAACTATAAGTAGTTAATAATTTCTCTTTCTAAACGTTCAAAATCGTTGTTTTGGTATAACTTGAGACAGCAACATATATTAACCAATAATACGCTACTGGTATCTCGTGTAACGAGCTATATGTTTGGTCTTACGAATAAGTAGATTTATTCCAGCGGTCGAACAGTATAAGCCAATAAACGCTACACAATAGTCAATCGGCTGAACTATCTATAACGACATCGTACAATAAGAGTTTTTTAGGAACTAATTAGTGGTGTACAAATTAGGAAGTCTACGCCGAGCTGCACAGCTGCTGATTCACGACGTCTACGAAATATTCCCAACGGTTCAGAAAAACCATTGGGGGTTCATTGGGGTAAGAGCTCGTCGAACTTAGTTGCTGAACAGGCACGCTATATCCCAGTGAGGGTACGGCGGCGCCACGCGGCGCCAAGGTTTCGGCGCACCGAACGTCAACCGCCGGTGTGTAGGCACTCGGCAGGTCGCTCAGTGCTATCTCCGTGGGTTCCTATTTGCTGCTCAACTTTAGGAGACGTAGCTTAATATTACAATGGGCCGAACCCTTAATCAAATATAGCGGGCCCGTCGGAGATTTGAATCGATGTGGAGGGGTTCCGGAGAAGTCGGCCACCGGGACGTAATAACATGGACGGAGCACGACGGTAGTATGTCCGCGACCTCCATCGCCCCCGAAACGGGGTCCTCCCCCGTGCAGTCGCCGAACGGGCGGCTTTTCTCGCACCGTGTAGGGGGGGGGGAAAGACTACGCAGAGACCGGCGCCTTGAACCGTCAAGTCGTTAGTCGCATCGTGGCGTTCCCTGAGTGCACGACATCGCCTAAAGGGAGCAACTGCGTAGACAATGGTTGAATCATACGCCGGTGGGCTGCGAGCTAAAGACTCGTGAACCACGCGCCCCGGCGCCACTCGGTAGAGCGTCACTTGCCTGAGCCACTGTTGCCCCGGGCCCGCGCACCGGCTATCTCCAAAAGATCGAAGGTCTAGAGAACAAGCAGGTATACGCGTCGTCGGCCCCGGCGCGTCCGCGCGAGGGGTAGCCGGTAGAGGGGGCCGACCTCACATAGGTGGCACCATGGTGATGACTTGCTCGTGCGGCCAGCGCACCGGGGGGGCCGATTTGCTGTACGTTCGCCTGACCTAAGTGCGCACGGCGCGTGGAAGACGCTCAAGCGTTAGCGTCTACTTAATACCGGCACGAGCAACAGTAGAGCCGGGGGGTCTTTCACCGCTATGGATGGGGCTATGCCCATGGAGCCTCCCGGTGGCGCGGCGACTCCGCAGAGGGGGGGCACTCCGAATGCCGGCCCCGACGCCGGCCGCCGCGCCGGCCGCGTGCTAGTCGGGCGGCGCCGGGCCCACCTGCCCCGCGCGGTGAGCGCCGACCCGGTGCCACGCTCGCTGCGGACGCGGACCCTGCGGGGCCCCGCTCGGCACCCCTACCTTCCGCGGCCGCTCAGCGGAGGCCACTGGAGCCCCAGCTCGCCGGAGCGGCTTCCCCAGGGCGATACGGCACACCCGGTTCGGCGGCGAGTGGCGGATCGGGGTGCGGGCTGCCGTGAGCCTGGCGCTCCGATCTATGGGCTACCGCCCCACCCGGCACGGCGATCGCGGTGCCAGGCCCCGGCGCTCGCTGCGCCGCCGTCAGGAGGCTCCAGCCCGTACCGGGGGGGCGGCTGCGCCCTGCGGCGCCTGGCCCTACGGACGGCCGGACGCTCGACGGTAGCGCTAGTGCCGAGGGCGAACCCTCGCTCAGGGCCCGGCCCGAGCCCAGGGGGCCCGCGGCCCCCGACGAGCCGCCCCCTCACGGGGCCCGGTTGCCACGCCGTGCGCCCAGCGGCCTCGCGTAGCGTGGCCCGGGGCCTCCCCGCGACCGGCGGGCAGCCGTCGCGCCGTGGTTGTGCTCCCAGGGGTGTGTTCGGCCAAGCTCGGCGGCGGTGGTGCCCGGCCTCAGGGCGTGACCCCACCACTCAGCAGGATAGCCGAGGGCCCGGTCGCACGCGGTACGCGGCGCGAGCCTCCCCGGCCCGTGTTTGCCCGCCCGAGGGACACGCGGGCGGGACCGCAGCGCGGCCATAACGTCTCGGCCGGGCCCCGAGGAGTGCTAGGCACCCTCTCGGGCGTGGCCCGGCGAGCGCCCGTCCCGGCGGCTTCTGGGCTTTATGGGGGCCGGCCCGGGCGCCGCACGTCATGGAGGGAGCCCCGGAGGGCCTTACCGGTCAGTTGGCCGGAAGCCGCGGGGCGGGCGCCGCGGCCAGGC     
F       TTTAGTGGATATTTTTATAAAGAAATGGAACAAGTATTGCGATTGATGTTGTCTTTTAATTGTTTGAATTATTATACTGATCTGATATTAATTAATATACATTTTTAACTCATTCTCAATATTTATTATAAAAAAATTTAATGAAAAAAAGCAATGTCGGTGAGCTAGCTATCTTAAAAAATCCAAGAAGTATCATGTATTGAATTGTCGCTCTAGTAATCTACGTGATTTAAGTATAGTACAATAGAGATCCCCTTACATAAATTCAAGGGATTCCTATAATAATTGTAACAATAGATGACTATTTTACTATACTGAGTATGGAATGTCCCATAGTTCTTAATAATGCAATGAAGCTTCCCTTTCATCTCAAATTTTATACCCACAAGTGTATATTCCATTAAATTTATCATTAAAGAAAAAACTCTTATTAGTAATATAATTTAAATATAAAACAGAATGTCAATAGTAACAACGTCATTTATAATTAAGCAAGATTTTGATTACCATTTTATGAATGGAACCCATAATGTTAAAGTTATAACTAAGTAATTTATTTAAATGTAATCTAATATTATTAAAAGACATATTTTTACATATTTTGGCTTAACAATAAATATCATTATTAATCACTAAGCACAATAATGCAGGTATTTAGATAATTAGTCCGAATAATTATGTAATCGTATAGAATGAAGGATTTAGTTTACCTAATAACAAATAATACTGATTTTCCCAAATATTAGTGGAAGGGGTATCTAATAAAGAACATCGATGTCGTCAATTACATTAGTATGAAAATATAATAATGAAATAAATTAGTACTTCCCATTTTAAACATTTAAATCGATTCTGTATAGACATATATAGATACAAGAAGTATTACGTAACTAGTTTATGCAAATTTATTTGTCAGATTGCTTATATTATTAAGAAAAATTTCTAATAATACCAAAAGAAATCTATACACATTAATTTATAATTAGTTTTCATATTTATATGGACATAACCCGCATTAAATGATTTTTCGACCTAGCCAAGGTTCGATATTCATAAGGCAGAAGGAGAAAATACCATAACCAATCGATATAATTAGCAAATTCTCGTTATGTAGAGAGGATTCACTTCATCAAATACTACCTGGAGACCACAACAAACTTAGGCGTTAGGTACTCAGATATTCTTACCGGTAAATGATCTCAATTTCACCGTAAGAATTCGAACCTGAGACTATCGAAAAAGGAAATTTAGGGACGAATTCAATTTGAAAGATAGCGCAAAAAATGTTTATGCATGCGGTGCACAAATTAATTTTACCCAAGATCCCATCGCACTACTTCTGTGACTAGAGATAGTTTGGCTAACACTTAAGTGCGATACCAATATTTGGATTCTTGCGAGATGTACGCATAAAATATCTCTTCAACTTACATATCTAGACCAAGCAGACAAACTTAATGTTGAATGTTTATCACCAGTCTTTGATATCTATCTATAGCAATAAATAACACTTGACATAGTGGTATGAATTTTTCGGTAGGAACGCTCGGGCTCGTGGAAACGTGGTGCTGTTTTGGATTTTGAGTTAGTTTTCGAAGTGACTTGTGGGAGTCGCTTCCTCTACGTGATGATGTCATGTCTATATAAATAAGTTGAGTTTTTTCGCTTTAGCTCGGATGCTCGAGTTATCCCTTCGTCTATATATAGACAGTACGTTATTAACTGTAAGTAGTTAATAATTTCCTTCTCTAAATGTTCAAGATCGTTCTTTTGGTCTAACTTGAAATCATAACACATATTAACCAATAGTTCGCTACTAGTATCCCGTGAAACGAGCTATATGTTTGGCCTTACGAGTTATTGGATTTGCTCCAGCGGTCGAACAATATAGGCCAATAAACACTACACAACAGTCAATCGGCTGAACTATCTATGACGACACCGAACGATTAGTGTTTTTTAGAAACTCATTAGCGGTGTACAAATTAGGAAGTCTACGCTGAGCTACACAGCTGCTGATCCATAACATCCACGGGGTATTCCCAACGGTTCAGCGGGACCCATGGGGGTACATCGGGGTGAGGGCTCATTGGTCTTAGTTGCCGTACAGGCTCGCTATAGCCCTGTGAGGGCACGGCGGCACCTCGCGGCGCCAAGGTTCTGGCGCAGCGTACGTCCATCGCCGGTCTGTAGTCACTCGGCAGCTCGCTCAGTGATATCTTCGTCGGTTCCTATCTGCTGCTCAGTTTTAGCAGGCGTAGCTTAATATTACCACGAGCCGAACCCGTTATCAAATATAGCGGGCCCGTCGGAAATTTGAATCGTCGTTGAGGAGTACCGGGGAAGTAGGACACTGGGACGTAATAACATGGACGGAGCACGACACTAGTATGTCCGCGGCCACTATCGCCCCCGAAATGGGATCCTGCCCCGTTCAGTCGCCGAACGGGCGGCTTTTCCCGCACCGCATAGAGGGAGGGGAACGACTACGCAGAGACCGGCGCCTAGAACCGTCAGGTCGTTAGTCGCAACGTTCTGTTCCCTGGGTGCGCGGCGTCGCCTGAAGGGAGCGGCTGCGTGGGCAATCGTTGAGACACACGCCGGTGGGCCTCGAGCAAAAGACTCCTGAACCACGCGCCCCGACCCCGCTCAGTAGAGCGCCAGTTGCCTGAGTCACTGTTGCCCCAGGGTGACATGCCGGCTATCACCACGAGATCGAAGGTCAAGAGGACAAGCAGGTTTACGCGGCGTCGGCACCGGCGCGTCCGCGCGTGGTGTTGCCGGTAGAGGGGGTCGACCTCACAAAGGTGGTTCCGAGGTGATTAGTTGCTCGTGCGGACAACGCGCCGGGGGGGCCGACTTGCTGTGCATTCACCTAACCTTGGTGCGCACGGCTCGTGAAAGAAGCTCAAGCGTTGGCGTCCACTTGATTCCGGCACGAGCAACAGAAGAGCCGGACGGTCTTTCACCGCTATGGGTTGGGCTATGCCTATGGAGCCTACCGGTGGCGCGGGGACTCCGCCGGGGGGTCGGGCGCCGAATGCCGGCCCGGACGCCGGCCGCCGCGCCAGCCGCGTGCTACTCGGACGGCGCCGGGCCCGCGTGCCCCCTGCGGGCACCGCCGACTTGGCGCCACGCTCGCAACGGGCGCGCACCCTGCGGGGTCCCTCTCGGCACCCTTAGCTTCCGCGGCCGCGCCGCGGATGCCACCGGGGTCCCTGCTCGCCGGGGGGGCTCCAGCTGGCCGATCCTTCACGCCCGCTCCGGCGCCGGGTGGGGGATCGGGGTGCTAGCGGCCGTGGGCCTGGCGCTCCGGGCTATGGGCTACCGCCCCAGCCGGCGCGGCGCTCGCGGCGCCGGGCCCCGGCGGTCGCGGCGCCGCCGTCAGGGGGCTCCAGCCCCTACCGGGGCGGCGGCGGCGCTCGGCGGTGCCTGGGCCTACGGGCGGGGGGACGCGCGACGGTGGCGCTAGTGCCGAGGGCGGACCCCCGCTCAGGGCGTGGCCCGAGACCAGGCGGCCCTCGGCCCCTGACGAGGCTCCCCCTCACTGGGCCCGGTTGCCGCGCCGGGCGCCCAGCGGCCTCGCGTAGCGTGCACCGGAACCTCCCCGCGGCCGGCGGGCGGCGGTCGGGCCGTTGTTGTGCCCCCACGGGTGTGCTCGCCCAAACGCGGCAGCCGTAGTGCGCGACCTAGGGGTGCCACCCCACGACTCGGCAGGAAAGCCGAGGGGTCGGTCTCACGCGGTACGCGGCGCGAGCCTCCCCAGCCCGTGTTTGCACGCCCGAGGGATACTCGGGCGGAACTGCAGCGCGGCCGTAACGTCTCGCCCGGGCCACGAGGAGTGCTAGGCACCCTCTCGGGCGTGCCCCGGCGGGCCGCCGTCCCGGCGGCTTCCAGCCTTTATGGGGGCCGGCCCGGGCGCCGCACGTCATGGAGGGATCCCCGGAGGGTCTTACCGGTCAGTCGGCCGGAAGCCCCGCGGCGGACGCCCCGGCGACGC     
E       TTTGGTGGATATTTTTATAAAGAAATAAAACAAATATTGCGATTAATGTTATCTTTTAATTGTTTAAGTTATTATACTGATCTGATATTAATTAATATACATTTTTAACTCATTCTCAATATTTATTATAAAGAAATTTAATAATAAAAAACAATATCAGTAAGCTAGTTAGCTTGAAAAATCCAGGAAGTATCATATATTGAATTATCGATCTAGTAATCTACATAATTTGAGTATAGTACAATAGAGATCCCCTTACATAAATTCAAGAGATTCCTATAATGATTGTAGCAATAGATGACTATTTTACTATACTAAGTATGGAATGTCCCATAATTCTTAATAATACAATAAGGCTTCCCTTTCATCTCAATTTTTATGCCCACAAGTGTATATTCCATTAAATTTGTCGTTAAAAAAAAAACTCTTATTAATAATATAATTTGAATTTAGAACAAAATATCAATAGTAACAACATCGTTTGTAATTGAACAAGATTTTGATTACTATTTTGTGAATAGAACCCATAAAATTAAAGTTGTAACTAAGTGATTTATTTAAATGTAATCTAGTATTATTAAAAAACATATTTTTGCATGTTTTGGCTTAACAATAAATATCATTATTAGTCACTAAACACAATAATGCAGATATTTAAATAATTAGTCCGAATAGTTATGTAATCATATAGAATGAAGAGTTTAGTTTACCTAGTAACAAATAATACTAATTTTCCCAAATAATAATAAAGAAAGTATCTAATAAAGAACATCAATGTCGTCAATTACGTTAGTATAAAATTATAATAATGAAATAAGTTAATACTTCCCATTTTAAGCATTTAAATCGATTCTATATGGACATATATAAATACAAGAGGTATTACATAACTAATTTATGCAGATTTATTTATCAAATTGCTTATGTTATTAAGAAAAATTTCTAATAATACCAAAAAAAATCTATACACATTACTTTATAATTGATTTTCATATTTGTGTAGACATGACTCATATTGAATGATTTTTCGACCGAGCCAAGGTTCAATACTCACAATACAGAAGGAGAAAACACCGTAACCAATTGATATATCAAGCGATTTCTCGTCATGTAGAGAGGATTCATTCCATCAAATACTACAAGAAAGCCACAACAAACTTAGGTGTCAGGTACTCAGGTAGTCTTATCGGTAAATAAACTTAACTTCACTGTAAGAATTAGAATCTGAGACTATCGAAAAAGGAAATTTAGGGATGAATTCAGTTTGAAAGATCACGCAAAAAGTGTTCGTGCATGCAGTGCACAAATCAATTTTACCCACGATCCTAACACACTACTTCTGTGACTGGAGATGGGTTGGTTAACACTTAAGTGCAATACGAGTATTTGGATCCATGCAAACTGTACACATAAAATATCTCTTCAACCTACATATTTAAACCAAGCAGATAATCTTAATGTTAACTGTTTATCATCAGTCTTTGATGTCCATCTATAGCAACAGATGATACTTGACATAGTGATATGAATCTTTCTGGAGCAACCGTCGGGCTCGTGGCAACGTGGTGCCGTTCTGGATTTTGAGTTAATTTTCAAGGTGAATTGTTGGAGCCGCTTCCTCTAAGTGATGATGACATGTCTACATAAATAAATTGAGCTCTTTCGCCTTAGCTCGGATGCTCGAGTCGTCCCTCCGTCTATACATAGACAGTTCGTTATTCACTGTAAGTAGTTAATAATTTCCTTTTCTAAATGTTCAAGATCGTTTTTTTGGTCTATTTTAAAATCACAACACATATCAACCAATGATTCGCTACTAGTATCTCGTGTAACGAGCTATATGTTTGGCCTTGCGAATTATTGGACTTACTCCAGCGGTCGAACGATACAAGCCAATGAACACTACACGACAGTCGACCGGCTGAACTACCTATAACGACACCGAACAATTAGAGTTTTTTAGGAAATAATTAGCGGTGTACAAACTAGGAGGCCTACGCTGAGCCACACAGTCGCTGGTCTATAACATCCACGAGATATACCTAGCGGTTCAGAAGGACCAGTGGGGGTTCAACGGGGTAAGGGCTCATCGAACTTAGTTGCCGAACGGGCCCGCTATATCCTTGTGAGGGCAAGGCGGCTCCACGCGGCGTCAAGGTTCTGGCGCACCGTGTGTCTACCGCCTGTTTGTGGTAATTCGGCAGCTCGCTCAGTGCTATCTTCGTGGGTTCCTATGTGCTGCTCAGCTTTAGCAGGCGATGCTTAATGCTACCATGGGCCGAACCCTTTATCAAATATAGCGGGCCCGTCGGACATTTGAACCGTTGTGTAAGAGTCCCGGAGAGTTAGGCCACCGGGACGTAATAACATGGACTCAGTACGACGCTAGTATGTCCGCGACCACTATCGCCCCCGGAATGGGATCTTCCCCCGTGCGGGCACCGAACGGGCGGCTATTCCCGCACCGTATAGAGGGGGGGGAACGAGTACGCAGAGACCGGCGCCTAGAGCCGTCAGGTCGTTAGCCGCAACGTGACGTTCCCTGAGTGGACGACATCGCCTAAAGGGAGCGGCTGCGTGGGCAATGGTTGAATCACACGCCGGTGGGCTCCGAGCTCAAGACTCCTGACCCACACGCCCCTGCCCCGCTCAGTAGAGCGTCACTTGCCTAAGTCACCGTTGCCCCGAGCTGGCATGCCGGCTACCACTAGAAGATCGAAGGTCAAGAGAACAAGCAGGTTAACGCGACGTCGGCCCCGGCGCGTCCGCGCGTGGAGTGGCCGGTAGAGGGGTTTGACCTCACAAAGGTGGCTCCGTGGTGATGAGTCGCTCGTGCGGGCATCGCACCGGGGGGGCCGACTTGCTGTACGTCCGCCTGACTTCAGTGCGCGCGGCGCGTGGAAGATGCTCAAGCGTTGGCATCAGCTTAATCCCGGCACGGGCAACAGAAGAGCCGGACGGACTTTCGCTGCTGTGGGCTGGGCTATACCTATGGAGCCTTCGGGTGGGGCAGGGACTCCGCAGGGGGGTAGGACGCCGAATGCCGGCCTGGACAGCAGCCGTCGCGCCAGCCGCGCGCTACGCGGGCGGCGCTGGGCCCGCGTGCCCCGCGGGGTGGGCGTCGACCTGGCGCCACGCTCGGTCCGGGCGCGGACCCTGCGGGGACCCCCTCAGCACCCTTAGTTTCCGCGGCCGCGCCGCGGGCGCCGCCCGGGCCCCAGCTCGCCGGGGAGGCTTCATCAGGCCGATTCCTCACACCCGCTGCGGCGGCGGGTGGCGGATCGGGGTGGTAGCTGACGTGGGCCGGGCGCTCCCGGCTATGGGCTACGGCCCCAGCCGGCGCGGCGCTCGCGGCGCCGGGCCCCGGCGCTCGCGGCGCCGCCGTCAGGAGGCGCCAGCCCCTACCTGGGGGGCCGCGGCGCTCTGCGGCAGATGGCGCTACGGCCGGGGGGACGCACGACGGTGGCGCGAGTGCCGAGGGCTGACCCCCGCTCAGGGCGCTGGCTGAGGCCAGGAGGCCCTAGGCCCCAGACGAGGCCCCCCCTCACTGGGCCCGGTAGCCGCGCCGCGCGCCCACGGGCCTCGCGCAGCGTGGCCCGGAGCCTCCCCGCGGCCGGCAGGCAGCGGTCGGGCCGTTGTTGTGCCCCCACCGGTGTGCTCGCGCGAACGCGGCGGCGGGGGTGCACGCCCTACGGGCGTAACCGCACCCCTCAGCAGGAAGGCCGAGGGGCCGGTCTCACCCGGTACGCGGCGCGAGCCTCCCCGGCCCGTGCGTGCGCGCCCGAGGGAGACTCGGGCGGGACGGCACCGCGGCCATAACGGCTCGCCCGGACCGCGAGGAGGGCTAGTCATCCTCTCGTGCGTGCCCCGGCGGTCCCCCGTCCCTGCGCCTTCTAGCCTTTATGGGGGCCGGCCCGGACCCCGCACGTCATGGAGGGATCCCCGGAGGGCCTTACCGGTCAGTGGGCCGAAAGCCCCGTGGCGGACGCCCCGGCCACGC     
D       TTTAATGGATATTTTTATATAGAAATAAGACAAGTATTACGATTGATGTTATCTTTTAATTGTTTGAATTATTATACTGATCTGATATTAATTAATATACATTTTTAACTCATTCTCAATATTTATTATAAGAAAATTTAATAAAAAAAAACAATATCAATAAGCTGGATATCTTAAAAAATCCAGGAAGTATCATGTATTGAATTGTCACACTAGTAGTCTACCTAGTTTAAGTGTAGTACGATGAAGATCCCCTTACATAGATTCGAGGGATTCCTATAATAATTGTAACAGTAGATGACTATTTTACTATACTAAGTATGGGATGTCCCATAGTTCTTAATAATACGGTAAGGCTTCCCTTTCATCTCAATTTTTATGCCCACAAATGTATATTCCATTAAATTTGTCATTAAAAAAAAAACTCTTATTAATGATATAATTTAAGTTTAAAACAAAATATCAATAGTAACAACATCATTTATAATTAAACAAGATTTTGATTACCATTTTGTAAATGAAACCCATAAGGTTAAAGTTATAACTAAGTAATTTATTTAAATGTAATCTAATATTATTAAAAAACATATTTTTACATATTTTGGCTTAACAATAAGTATCATTATTAATCACTAAGCACAATAATGCAGATATTTAAATAATTAGTCCGAATAATAATGTAATCGTATAGGATGAAAAATTTAGTTTACCTGATAACAAATAATGCTAATTTTCCCAAATATTAGTAAAAAAGATATCTGATAAGGAGCATCAATGTCGTCAATTACATTAGTATGAAATTGTGATAATGAAATAAGTTAATACTTCCCATTTTAAACATTTAAATCGATTCTGTATAGACATATATAGGTACAAGAGATATTACGTAACTAATTTATGCAAATTTATTTATCGTATTGCTTATATTATTAAGAAAAATTTCTAATAATACCAAAAGAAATCTGTACACATTGCTTTATAATTAGTTTTCATATTTGTATAGACATGACTCGTATTAAATGATTTTTCGACCGAGCCGAGGTTCAATATTCGGAAGGCAGAAGGAGAAAATACCATAATCAATCGATATATCAAGCGAATTCTTGTAATGTAGAGAAGATTCATTCCGTCAAATAATACTAGAAGACCACAACAAACCTATGTGCAAGGTACTCAGATAATCTTAAAGGTAAAAAACCTTAGCTTCACCGTAAGAATTCGAACCTGAGACTATCGAAAAAGGAAATTTAGGGATGAATTTAATTGGAAAAATAACGCGAAAAGTGTTCATGCATGCGGTGTACAAATTAATTTTACCCACGACCACAAAGCACTACTTCTGTGACTAGAGATAGGTTGGATAACACTTAAATGCAATACGAGTATTTGGATTCTTGCAAATTGTACGCATAAAATATCTCTTCAACCTACATATTTAGACCAGGCAGACAATCTTAATGTTAACTGTTTATCATCAGTCTTTGATGTCCATCTATAGCAACATATGCGACTTGACATAGTGGTATGAATTCTTCGTAAGTAACAGTCGGGCTCGTGGCAACATGGTGTCGTTCTGGATTTTAAGTTTGTTTTCGAAGTGAATTGTTGGAGCCGTTTCCTCTAAATGATGATGTCTTGTCTATATAAATAAGTTGAGTTTTTTCGCCTCAGCTCGGATGCACGAGTTATCCCTCCGTCTCTACACGGATAGTTCGTTATTAACCATAAGTAGTTAATAGTGTCCTTTTCTAAATGTTCAAGGTCATTTTTTTGGTCTAGCTAAAAATCACAACAAATATTAACCAATAATTCGCTACTAGTATCTCGTGGACTCAGCTATATGTTTGGTCTTATGAATTGTTGGATTTACTCCGGCAGTCGAACAATATAAGCCAGTAAACACTACACGAAAATCGTTCGGTTGAACTAACCACAGCGACGCCGAACAATCAAGGTTTTTTAGGAAATCATAAGCGGTGTACAAATTAGGAAGTCTACGCTGAGCTACACAGCCGCTGGTCCACAACGTCGACGAATTATCTCCAATAGTTCAGCAGAACCAATGGGGGTACAGCGGGGTAAGAGCTCGTTGGACTTAGTTGCTGTATAGGCCCGCTATATCCCTGTGAGGGCACGGCGGCGCCACGCGGCGCCGAAGTTTTGGCGCACCGTATATCCACCGGCGGTTTGTAGGAATTCGGCAGCTCGCTTAGTGCTAGCTTCGTGGTTTCCTGTCTGCAGCTCAACTTTAGCAGGCCTAGCTTAATACTACCATGGGCCTAAGCTTTTATCTAATTTAGCGTGCCCGTCGGGGATTTGAATCAAGGTGGAAGGGTCCCGGGGAAATAGGCCACCAGGACGTAATAACATGGACGGAGCACGACGCTAGCATGTCCGCGGCCCTTATCGCGCCCGGAATGGGATCCTCCCCCGTGCGGTCGCCGAGCGGGCGACTTTTCTCGCACCGTCTAGAGGGAGGGGAACGGCTACGCAGAGACCGGCGCCTAGAACCGCCAGGTCATTAGTCGCAACGTAACGTTCCTTGCGTGCGCGACACCGCCAGAAGGGAGCGGATGCGTGGGCAATCGTGGAATCATACGCCGGTGGGCCCCGAGCTCAAGACTCCTGGACCACGCACCCCGGTCCCGCTCGGCAAAGCGTCACTTGCCTCAGTCACCGCTGCCCCGAGCCGACATACCGGCCATCGCTAAAAGATCGAAGGTCAAGAGTACAAGCTTGTCCACGCGGCGTCGGCCCCGGCTCGTCCACGCGTTGGGTAGCCGGTAGAGGGGGTTGACCTCACAGAGGTGGATCCATAGTGATGAGTTGCTCGTGCGGCTATCGCACCGGAGGGGCCGACTTGTTGTACGTTCGCCTCACATCAGTGCGCGCGGTTCGTGAAAAGTGTACAAGCGTTGACGTCAACTTGATCCCGACACGAGCGACAGAAGAGCCGGACGGGCTTTTACCTCTATGGGTTGGGCTATGCCTACGGTGCCTTCGGGTGGGGCGGAGACTCCGCAGAGGGGTGGCGCGCCGAATGCCGGCCCGGACGTCGGCCGCCGCGCCAGCCGCTTGCTACCCGGACGACGCCGGGCCCGCGTGCCCCGCGCGGCAGGCGCCCACCTGGCGCCACGCTCGCTCCGGGTGCTCACCCTGCGGGGCTCCTCTCGGCACCCTCAGCTTCCGCGGCCGCGCCCCGGGGGCCGCCGGGGCCCCGGCGCGCCGTAGGGGCTACGCCAGGCCGATTCGTCACACCCGGCTCGGCGGCGGGTGGCGGATCGGGGTGCTGCGTGAGGCGGGCCTGCCGCTCCCGGCTATGGGCTACCGCTCCGGCCGGCGCGGCGCTCGCGGCGCTAGGCCCCGGCGCTCGCTGCGCCGCCGTCAGGAGGCTCCAGCCCCTACCGGGGGGGCCGCGGCGCGCAGCGGCGGATGACCCCACTGGCGGGGGGACGGGCGACGGTGGCGCTAGTGCCGAGGGCCGACCCTCGCCCAGGGAGCGGCCTGAGGGCAGGCGGCCCTCGACCCCTGACGAGGCTCGCCCTCACCGGGCCCGGTAGCCGCGTCGCGCGCCCAGGGGCCTCGCCCAGCGCGGCCCGGAGCCTCCCCCTGGCCGGCGGGCAGCGGTCGGGCCGTTGTTGTGCCCCCACCGGTGTGCTCGTTCGAACGCGGCTGCGGCGGTGCCCGGCCTGGGGGCATGACCCCATCACTCTGCAGGAGGGCCGAGGGGCCGGTCCCACTCGGTGCGTGGCGCGAGCCTCCCCTGCCCGTGTGTGCACGCCCGAGAGAGACTCGGGCGGGACGGCAGCGCGGCCATAACGTCTCGCCCGGACCACGAGGAGTGCTAGTCATCCTCTCGGGCGTGCCGCGGCGGCCCCCCGTCCCTGCGTCTTCTAGCCTGTGTGGGGGCCGGCCCGGGCCCCGAACGTCATGGAGCGATCCCCGGAGGGCCCTACCGGTCAGTTGGCCGGAAGCCCCGCAGCGGTCGGCACGGCCACGC     
C       TTTAGTGGATATTTTTGTAAAGAAGTAAAACAAATATTGCGATTGATGTTGTCTTTTGATTGTTAAAATTATTATACTGATCTGATATTAATTAATATACATTTTTGACACATTCTCAATATTTATTATAAAGAAATTTAATAGGAGAAAACAATATCAATAAGCTAGTTATCTTAAAAAATCCAAGAAGTGTCATGTATTGAATTATCGCTCTAGTAATCTACATAATTTAAGTATAGTACAATAAAGATCCCCTTACATAAATTCGAGGGATTCCTATAATAATTGTAACAGTAAATGACTATTTTACTATACTAAGTATGGAATATCCCATAGTTCTTAATAATTCGATGAGGCTTCCCTTTCATCTCAATTTTTATGCCCACAAGTGTATATTCCATTAAATTTAACATTAAAAAAAAAACTCTTATTAATAATATAATTTAAATTTAAAACAGAATATCGATAGTAACAACATCGTTTATAATTAAACAAGATTTTGATTACCATTTTGTAGTTTAAACCCGTAATATTAAAGTTGTAACTAAGTAATTTATTTAAATGTAATCTAATATTATTAAAAAACATATTTTTACATGTTTTGACTTAACAATAAATATCATTATTAATCACTAAGCACAATAATGCAGATATTAAAATGATTAGTCCGGATAATTATGTAATCGTATAGAATGAAAAATTTAGTTTACCTGATAACAAATAATACTGATTTTCCCAAATATTAGTAAAAAAGGTATCTGATAGGGGGCATCAATGTCGTCAATTACATTAATATAAAATTATAATAGTGAAATAAATTAGTACTTCCCATTTTAAGCATTTAAATCGATTCTATATAGACATATATAAATACAAGGAGTGTTACGTAGCTAATTTATGCAAATTTATTTATCAATTTGCTTATATTATTAAGGAAAATTTCTAATAATACCAAAAGAAATCTATAAACATTACTTTGTAATTAGTTTTCATATTTGTGTAGACATAACTCGCATTAAACGACTTTTCGACCAAGCCAAGGTTCAATACTCACAAAGCAGAAGGAGAAAATACCAGAACCCATTGATACATCCAGTTAATTCTCGGTATGTAGAGAGGATTCATTCCGTCAGATACTACCAGAACACCACAACAAACCTAGCTGTTAGGTGCTCAGATAGTCTTAACGGTAAATAAACTTGACTTCACCGTAAGAATTCCAACCTGAGACTCTCGAAAAAAGAAATTTAGGGACGAATTCAATATGAAAAATAACGCAAAAAGTGTTTATGCATGCGGTGTACAAATTAATCTTACCCACGATCTCAACGCATTACTTCTGTGACTAGAGATAGGTTGGCTAACACTTAAGTGCAATGCGAGTATTTGGATCCTTGCAAATTGTACACAAAAAGTATCTCATCAACTTACATATTTAGACCAGGCAGACAATCTTAATATTAACTGTTTATCATCAGTCTTTGATGTCCATCTATAGCGACACATGATACTTGGCATAGTGGTATGAATTCTCCGGAAGCAACAGTCGGGCTCGTGGCAACATGGTGTCGTTCTGGATTTTAAGTTAATTTTTGAAGTGAATTGTTGGAGCCGCTTCCTCTACATGAGAATGCCTTGTCTATATAAGTAAATTAAGTTTTTTCGCTTTAGCTCGGATGTTCGAGATATCCCTTCGTCTATACATAGACTGTTCGTTATTCACTATAAGTAGTTAATAGTTTCCTTTTCTAAACGTTCAAGATCGTTTTTTTGATTTATCTTGAAATCACAACACATATTAACCAATAATTCGCTTTTAGCGTCTCGTGTACAGAGCTACATGTTTGGTCTTACGAATTACTGGATTTACTCTGGCAGTCGAACGATATAAGCAGATAAACACTACACAATAGTCGACCGGCTGAACTATCCATAACGACACCGAACAATCAGAGTATTTCAGAGAATCATTAGCGGTGTACAAATTAGGACGTCTACGCTGAGCTACACAGCCGCTCGACCATAACGTCCACGAATTATTCCCAACAGTTCAGCAGGACCACTGAGGGTCCATAGGGGTAAGAACTCGTCGGGCTTAGTTGCTGTATAGTCTCGCTATATCCCTGTCAGGGTACGGCGGCACCACGCGGCGCCAAAGTCTTGACGTGCCGTATTTCCATCGCCTGTCTGTGGTAGTTCGGCAGCTCGCCCAATGCTATCTTCATTGGTTCCTATCTGCTGCTCAACCTTCGTAGGCGTTGCTTAATGCTACCATGGGCTTAACCCGTTATCTAATATAGCGTGCCCGTCGGAGATTTGAATCCTTGTGGAAGAGTCCCGGGGAGGTAGGGCGTAGGGATGTAATAACATGGACGAAGCACGACGCTACTATGTCCGCGGCCCCTTTCGCCCCCGAAATGGGATCCTCCCCCGTGCGGACGCCGATCGCGCGGCTTTTCTCACACCGTATAGAGGGGGGGGAATGACTACGCTGAGACCGGCGCCTAGAACCGTCAGGCCGTTGGTTGTAGCGTGACGTTCCCTGAGTGCACGACAGCGCCTCAAGGGAGCGGCTGCGTTGTCAATCGTGGAGTCACACGCCGGTGGGTCCCGAGCTGAAGCCTCCTGGACCACCCGCCCCGGCCCCGCTCGGTAGAGCGTCACTTGCCTCAGTCACTGTAGCCCCGAGCTGGCATACCAGCTACCACGAAAAGATCGCAGGTCAAGAGAACAAGCAGCTTTACGTGACGTCAGCACCGGCTCGTCCGCGCGTTGGGTTGCCGGTGGAGGGGGTTGACCCCACAAAGGTGGATCCATGGTGATAAGTTACTTGTGCGGCCGTCGCACCGGGGGGGCCGACTTGTTGTACGTGCACCTGACATCAGTGCGCGCGGCACATGTAAGAAGCTCAAGCGTTGGCGTGATTTTAATTCCGACACGAGCCACAGAAGAGCCGGACGGCCTTTCACCGCTATGGGTTGGGCTATGCGTAAGGAGCCTGCGGGTGGGGCGGGGACTCCGCAGCGGCGTGGCGCCCCGAATGCCGGCCCGGACGCCGGCCGGCGCGCCGGCCGCGCGCTACTCGGGCGGCGCCGGACCCGCGTGCCCCGCGCGGTGGGCGCCCACCTGGCGGGACGCTCGCCCGGGGCGCCGACCCTGCGGGGTCCCTCTCGGCACCCTTAGATTCCGGGGCCGCGTCTCGGTGGCCGCCGGGGCCCCAGCTCGCCGAAGAGGCTCCGCCAGGCCGATTCCTCACACCCGGTTCGGCGGCGGGTGGCGGATCGGGGTGCTAGGTGAGATGGGCCCCCCGCTCCGGGCTATGGGCTACGGCCCCAACCGGCGCGGCGCTCGCGGCGCCGGGCCCCGGCGCTCGCTGGGGCGCCGTCAGGAGGCTCCAGCCCTTACCGGGGGGGCCGCGGCGCGCGGCGGCGGGTGGCCCGACATCCGGGGGGACGCGCGACGGTGGCGCTAGTGCCGAGGGCGGACCCTCGCTGAGGGCGTGGCCCGAGGCCAGGCGGCCCCCGGCCCCTGACGGGGCGCCTGCTCACGGGGCCCGGTAGCCGCGCCGCGCCCCGAGGGGCCTCGCCCAGCGTGGCCCGGAGCCTCCCCGTGGCCGGCAGGCGGTGGTCGGGCCGCTGTTGTGCCCCTAGGGGTGTGCTCGCACCAACGCGGCGGCGGTGGTGCTCGGCCTGGGGGCGTGACGCCACAACTCGGCAGGAATGCCGGGGGGCCGGTCTCACGCGGTACGCGGCGCGAGGCCCCCCTGCCCGTGTGTGCACGCCCAAGGGAGACTCGGGCGTAACTGCAGCGCGGCCATAACGTCTCGCCCGGGCCGCGAGGAGGGCTAGTCACCCTCTCGGGCGTGCCGCGGCGGGCCCCCGTCCTGGCGAGTTACAGCCTTCGTGGGGGCCGGCCCGGGCCCCGGTCGTCATGGAGGGATCCCCGGAGGGCCTTACCGGTCAGTCGGCCGGAAGCCCCGGGGCGGAAGCCCCGGCCACGC     
B       TTTGGTGGATATTTTTATAAAGAAATAAAACAAGTATTGCAATTGATGTTGTCTTTTAATTGTTTAAATTATTATACTGATCTGATATTAATTAATATACATTTTTAACACATTCTCAATATTTATTATAAAGAAATTTAATAAGAAAAAACAATATCAATGAGCTAGTTATCTTAAAAAATCCAAGAAGTATCATATATTGAATTGTCACTCTAGTATTCTACGTAATTTGAGTATAGTACAATAGAGATCCCCTTACATAAATTCGAGGGATTCCTATAATAGTTGTAGCAATAGATGACTATTTTACTATACTGAGTATGAAATGTCCCATAGTTCTTAATAATACAATAAGACTTCCCTTTCATCTCAATTTTTATACCCACAAGTGTATATTCCATTAAATTTATCGTTAAAAAAAAAACTCTTATTAATAATATAATTCAAATTTAGAACAAAATATCGATGGTAACAACATCATTTATAATTAAACAAGATCTTAATTACCATTTTGTGAATAAGACCCATAATATTAAAGTTATAACTAAGTAATTTATTTAAATGTAATCTAATATTGTTAAAAAACATATTTTTACATAATTTGACTTAACAGTAAATGTCATTATTAATCACTAAACACAATAATGCAGATATTTAAATAATTAGTCCGAATAATTATGTAATCGTATAGAATGAAGGATTTAGTTTGCCTAGTAACAATTAATACTTATTTTCCCGAATATTAGTAAAAAAGATATCTGATAAAGGACATCAATGTCGTCAGTTACGTTAGTATAAGATTATGATAATGAAATAAGTTAATACTTCCCATTTTAGACATTTAAATCGATTCTGTATAGACATGTGTAAATACAAGAAATATTACATAACTAATTTATACAAATTTATTTATCAAATTGCTTATATTATTAAGAAAAATTTCTAATAATACCAAAAGAAATCTATACACATTGCTTTGTAATTAGTTTTCATATTAATATAGACAGAACCCGTATTGATTGACTTTTCGATCAAGCCAAGGTTCAATGCTCACAATGCAGGAGGAGAAAATACCATAACCAATTGATATAACTGGCGAATTCTCATTATGTAGAGACGATTCATCCCATCAGATACTACTAGAAAACCACAACAAACTCAGGTGTCAGGTGCTCAGATAGTTTTAACGGTAAAAACTCTTAACTTCACCGTGAAAATTCGAACCTGAGACCGTTGAAAAAGGAAATTTAGGGACGAATTCAATATGAAAGATAACACAAAGAGTGTTTGTACATACTGTGTACAAATTAATTTTACCCACGATCCTAGTGCATTACTTCTGTGACTAGAGATGGGTTGGCTAACAATTAAGTACAATGCGAGCATTTGGATACTTGCAAGTTGTACACGTAAAATATCTCTTCAGCTTACCTCTTTAGATCAAGCAGACAATCTTAATGTTAAATGTTTATCACCAGTCTTTGATGTCCATCTACAGCGACATATGATACTTGGCATAGTGGTCTGAATTTTTCGGAAGTAACTGTCGGGCGAGTGGGAACATGGTGTTGTTCTGAATTTTGAGTTAATTTTCGAAGTGAATTGTCGGAGCCGCTCCCTCTAAATGATGATGGCATGTCTGTATAGGTAAATTAAGTTTTTTCGCCTTAGCTCGGATGCTCGAGTTATCCCTTCATCTATACATAGACAGTTCATTATCAACCATAAGTACTTAATAATTTCCTTTTTTAAATGTTCAAAATTGTTTTTTTGGTTTAACTTGAAACTACAACACATATAAACCAGTGGTTCGCTTCTAGCATCTCGTGTAAATAGCTATATGTTTAGTCTTGCGAATCATTGAATTTACTCTGGCGGTCGAATAATATAGGCCAATAAACACTACAAGACAGTCGATCGGCTGAACTACCCATAACGACACCGAACGATCAGAGTTTTTCAGAGAATCATTAGTGGTGTACAAATTAGGAGGTCTACGCTGAGCTACACAGCCGCTAGTCCACAACATCCACGAATTATTCCCAACACTTCAGCAAAACCAATGGGGATTCACCGGGGTAGACACACGTCGGACTTCGTTGCTGTACCGTCTCGCTATATCCCTGTGAGGGTTCGGCGGCGCCGTGCGGCGCCAAGGTTTTGTCGCACCGCATATCCACTGCCCGTTTATGGTCATTCGGCAGTTCGCTTAATGGTACCCTCATGGGTTCCTGTTTGCCGCTCAACTTTCGCAGGCGTCGCATAATACTACGATGGGCCCAACCCTTTATCTAATATGGCGGGCCCGTCGGAGATTTGAATCGTTGTGGAAGAGTCCCGGGGAGGTGGGCCACCGGGACGTAATAACATGGACGGAGCACGACGCTAGTATGTCCGCGGCCCCTATCGCCCCCGGAATGGGATCCTCCCCCGTGCAGTCGCCGAACGGGCGGATTTTCCTGTACTGTGTAGAGGGAGGGGAACGACTACGCAGAGACCGGCGCCTAGAACCGTCAAGCCGTTAGTCGCAGCGTAACGTTTCTTGGGTGCGCGAAACCGCCTAAAGGGAGCGGCCGCGTGGGTAATGGTGGAGTCATACGCCGGTGGGCCGCGAGCTGAAGGCTCCTGGACCACGCACCCCGGCTCCGCACGGTAGCGTGTCACATGCCTTAGTCACCGTCGCCCCAAGCTGGCATACCGTCTAACACTACAAGATAGTAGGTCAAGAGGACTGGCAGCTTTACGCGACGTCGGCCCCGGCTCGTCCGCGCGTGGGGTCGCCGGTAGAGGGGGTGGACCTCACAGAGGTGGATCCAGGGCGATAAGTTGCTCGGGCGGCCATCGCACCGGAAGGGGCGACTTATTGTACGTTCGCCTGACCTCAGTGCGCGCGGCACGTGAAAGGAGCTCAAGTGTTGACGTCGACTTAATTCCGGCGCGAGCAACGAGAGAGCCGGTCGGTCTTTGAGCGCTGCGGGTTGGGCTATCCGTAGGGAGCCTCCGGGTGGGGAGGGGACTCCGCAGCGGGGTGGCGCGCCGAATGCCGGCCCGGAGGCCTGCCACCGCGCCAGCCGCGTGCTGCTCTGGCGGCGCCGGGCGCCCGTGCCCCGCGCGGTGGACGGCCACCTGCCGGGACGCTCGGTCCGGGCCCCGACCCTGCGGGGTCCCGCTCGGCACCCCTTGCTTCCGCGGCCGCGTCACGGGGGCTGCCGGGGTCCCAGCTCGCCGGAGGGGCTCCGCCAGGCCGAGCCCTCACACCCGCTGCGGCGGGGGGTGGCGGATCGGGGTGCTGAGTGGCGCGGGCCTGCCGCTCCGGGCGATGGGCTACCGCCCCAGCCGGCGGGGCGCTCGTGGTGCCGGGGCCCGGCGCTCGCTGGGGTGCCCTCAGGGGGCTCCAGCCCCTACCGGGGGGGCCGTGGCGCCCAGCGGCGGATGGGGCCACATGCGGGGGGACCCGCGACGGTGGCGGTAGTGCCGAGGGCCGACCCTCGCTCAGGGCGCGGCTCGAGGCCAGGTGGCCCACGGCCCCGGACGAGGCGCCGACTCACGGGGCCCGGTAGCCGCGCCGCGCGCCCAGTGGCCTCGCCCAGCGTGGCCCTGAGGCTCCCCGCGGCTGGCAGGCGGCGGTCGGGCCGCTGTTGTGCCCTTACGGGTGTGCTCGCACCAACGCGGCGGCCGCGGTGCCCGGACTGGGGGCGTGACCCCACGACTGCGCAGGAGGGCCGAGGGGTCGGTCTCACACGGTACGCGGCGCGGGCGAGCCCGGCCCGTGTGTGCACGCCCGAGGGAGACTCGGGCGGAATTGCAGCGTGGCCATAACGGCTCGCCCGGGCCACGAGGAGTGCTAGGCACCCTCTCGGGCGTGCCACGGCGGGCCCCCGTCCCGGCGGCTTCTTGCCTTTATGGGGGCCGGCCCGGGCCCCGGACGCCATGGAGTGGTCCCCGGAGGGCCCTACCGGTCAGTGGGCCGGACGCCCCGGCGCGGGCGCCCCAGCCACGC     
A       TTTAGTGGATATTTTTATAAAGAAATGAAACGAATATTACGATTAATGTTGTCTTTTAATTGTTTAATTTATTATACTGATCTAATATTAATTAATATACATTTTTAACTCAATCTCAATATTTGTTATAAAGAAATTTAGTAAAAAAAAACAATATCGATAAGCTAATTATCTTAAAAAATCCAGGAAGTATCATGTATTGAATTATCGCTCTAGTAATCTGCATTATTTAGGTATAGTACAATAAAGATCCCCTTACATAAATTCGAAGGATTCCTATAATAATTGTAACAATAGATGACTATTTTACTATACTGAGTGTGGAAAGTCCCATAGTTCTTAATAATACAATAAGGCTTCCCTTTCATCTCAATTTTTATACCCACAAGTGTATATTCCCTTAAATTTATCGTTAAAAAAAAAACTCTTATTAATAATATAATTTAAATTTAAAACAGAATATCAATAGTAACAACATCATTTATAATTAAGCAAGATTTTGATTACCATTTTATAAATAAGACCCATAATGTTAAAGTTATAACTAAGTAAATTATTTAAGTGTAGTCTAATATTATTAAAAGGCATATTTTTACATATTTTGGCTTAACAATAAATATCATTATTAGTCACTAAGCACAATGATACAGATATTTAAATAATTAGTCCGAATAATTATGTAATCGTATAGAATGAAGAATTTAATTTACCTAATAACAAATAATACTAATTTTCCCAAATATTAGTGAAGAAAGTATCTGATAAAGGACGTCAATGTCGTCAATTACGTTGGTATAAAATTATAATAATGAAATAAATTAATACTTCCCATTTTAAGCATTTAAATCGATTCTATATGAACATGTATAAGTACAAGAGGTATTACGTAACTAGTTTATACGAATTTATTTATCAAATTGCTTATATTATTAAGGAAAATTTCTAATAATACCAAAAGAAATCTATACACATTACTTTGTAATTAATTTTCATATTTGTATAGACATGACTCGTATTGGATGATTTTCCGACCAAGCCAACGTTCGATATCCATAAGGCAGGAGGAGAAAGCACCATAACCAATTGATATATCTGGCGAGTTCTCGTTATGTTGGGACGATTAATTCCATCAGATACTACCAGAAAACCACAACAAACTTAGATGTTGGGTACTCAGATAGTCCTAACGGTAAAAAACCTTAACTTCACTGTGAGGATTCGAACCTGAGACTGTTGAAAAAGGAAATTTAGGGACGAATTCCATGTGCAAGATAACGCAAAAAGTGTTTGTGCATGCAGTGTACAAATTAATTTTACCCACGACCCCCATGCATGACCTCTGTGACTAGAGATCGGTTGGCTAACAGTTAAGTGCCATACGAGCACTTGGATGCTTGCAAATTGTACACATAAAATATCTCTTCAGCCTACATGTTTAAACCAGGCAGACAATGTTAATGTTAATTGTTTATCATCAGTCTTTGATGTCCATCTATAGCGACACATGATACCTGGCATGGTGGTATGAATTTTTTGGAAGTAACCGTCGGGTCCGTGGCAACATGGTGCCGTTGTGGATTTTGAGTTAATTTTCAAAGTGAATTGTTGGAGTCGCTTCCTCTATATGTTGATGCCATGTCCATATAAATAAATTGAGTTTTTTCGCCTTAGCCCGGATGCTCGAGTTATCTCTTCGTCTATACATAGACAGTTCGTTATTGATCATAAGTAATTAATAATTTCCTTTTTTAAATGTTCAAGATCGCTTTTTTGGTCTAACTTGAGATCGCAACAAATACTAACCAATAATTCGCTCTTAGTCTCTCGTGTATATAGCTACATGTTTGGCCTTACGAATTATTGGATTTACTCTGGCGGTCGAACAATATAAGCCAATAAACACTATACGATAGTCGACCGGCTGAACTATCCATAATGACGCCGAACGATAAGAGTGTTTTAGGGATCCATTAGCGATGTACAAAATAGGAAGTCTACGCTGAGCTGCCCAGCCGCTAATCCACAACATCCACGAATTATTCCCAAGGGTTCAGCAGGACCAATGGGGATCCATTGGGGTGAGAACGCGGCGGACTTAGTTGCTGTACCGTCTCGCTATATCCCTGTGAGGGCACGGCGGAACCGGGCGGCGCCGAGGTTTGGGCGCACCGTATATCCAGCGCCTGTCTGTGGTAATTCGGCAGTTCGCTCAGTGCTATCTGCGTGAGTTCCTGTCTGCTGCTTAGATTTCGCAGGCGCATCTTAATACTACCATGGGCCCAGCCCATTATGTAGAATAGCGGGCCCGACGGAGATTTGAAGCGTTGTGGAAGAGTTCCGGAGAGATAGGCCACCGGGACGTGATAACATGGACGGAGCACGACGCTAGTATGTCCGCGGCCTCTATCGCCCCCGAAAAGGGATCCTCCCCCGTGCAGTCACCGAACGGGCGGCTTTTCCCACACCGTAAAGAGGGAGGGGAACGTCTACGCTGGGACCGGCGCCTAGAACCATCAAGCCGTTAGTCGCAGCGTCACGTTCCTTGAGTGCACGATACCGCCTGAAGGGAGCAGCTGCATGGGCAATGATGGAGCCATACGCCGGTGGGCACCGAGCTGAAGGCTCCTGGACTACGCGCCCCGGCGCCGCTCGGTAAAGCGTCACTTGTCTGAGCCACTGTTGCACCGTGCTGGCATACCGGCTATCACTAGGAGATCGTAGGTCAAGAGAAAAGGCATCTATACGCGACGTCGTCCCCGGCTTGTCCGTGCGATGGGTTGCCGGTAGAGGGGGATGACCTCACAAAGGTGGGTCCATGGCAATGAATTGCTCGTGCGTTCATCGCACCGGAGGGGCCGACTTGTTGTACGTTCGCCTGACATCAGTGCGCGCGGCACGTGAAAGTGGCTCAAGGGTTGACATCAGCTTCATCCCGGCACGAGCAACAGGAGAGCCGGTCGGTCCATTACCGCTATGGGTTGGGCTATGCGTAGGGAGCCTCCGGGTGGGGGGGGGACTCCGCGGCGGAGTAGCGTGCCGAATGCCGGCCCGGGCGCGGACCGCCGCGCCATCCGCGTGCTACTCGGGCGGCGCGGGGCCCGCGTGCCCCGCGCGGTGAGCGCCTACCGGGCGGGACGCTCGCTTGGGGCCCCGACCCTGCGGGGCCCCCCTCGGCACCCGTAGCTTCCGCGGCCGCGCCGCGGGGGCTGCCGGGGCCCCAGCTCGCCGAAGAGGCTTCGCCAGGCCGATTCTTCACACCCGGTTCGGCGGCGGGTGGCGGATCGGGGTGCTGGGTGGGGTTGGCCTGGCGCTCCGGGCTATGGGCTACTGCCCCAACCGGCGTGGCGCTCGCGGTGTTGGGTCCCGGCGCTCGCCGGGGTGCCCTCAGGAGGCTCCAGCCCCTACCGGGGGGGCCGCGGCGCCCAGCGGCGGATGGCCCCACGGGCGGGGGGACGCGCGACGGTGGCGGTAGTGCCGAGGGCTGACCCTCGCTCAGGGCGCTGCTCGAGGCGAGGCGGCCCGCGGCCCCTGACGAGGCGCCGGCTCACGGGGCCCGGTAGCCGCGCCGCACGCCCACGCGCCTCGCCCAGTGTGGGCCAGAGCCTCCCCGCGGCTGGCAGGCAGTAGTCGGGCCGCCGTTGTGCCCCGACGGGTGTGCTCGCCCCAATGCGGCGGCGGTCGTGCCCGGCCTGCGGGTGTGACCCCACGACTGGGCAGGAGAGCCGCAGGGCGGGTCTCACCCGGTACGCGGCGCGAGCCTCCGCGGCCCGTGTGTGCGCGCCCGAGGGAGACCCGGGCGGAACTGCAGCGGGGCCATAGCGGCTCGCCCGGGCCACGAGCAGTGCTAGTCGCCCTCTCGGGCGTGCCGCGGCGGGCCCCCGTCCCGGCGCCTTCTGGCCGTTATGGGGGCCGGCCCGGGTCCCGGACGTCATGGAGGAGTCCTCGGAGGGCCTGACCGGTCAGTGGGCCGGACACCCCGTGGCGGAGGCCCCGGCCACGC     
