# Supplementary material for: A simple method for data partitioning based on relative evolutionary rates
Source: PeerJ. 2018 Aug 28;6:e5498. doi: 10.7717/peerj.5498 (PMC6118207; doi:10.7717/peerj.5498)
Supplement: Data S1 — The datasets are provided in the PHYLIP format. [file peerj-06-5498-s002.zip › DataS2/AS13-10.phy]

17  4000
out     GCTAAAGACTTTAATGAAATCACCATCATAGTCTTTACTATGCCAATTCTATAATTCTATTTTGAATTGTGCATCTGTAGTATACCAGTTATTAATTTACTTTTAAAAATAGATTAAGAGTGTGCATGATTTCAACAATATTTAGAAGATATACAAATTTTAAAGGTAAAAAAGTCTTTAATTTATTTACAAAGAAGAATGTATCAATATAGCCAAACTTTAATAATAAAATAGGGCATTATTATACTTCAATATATAAGAACAAGTAATTGTCTTTTTTTGTTTGTATAATGTTAGTTTTAATTACTTTTTTTAATATAATTACTAAAATAATAAGAGAAAGTAGATCACATAGGTTGGGATATAACTCCAAATTTTTAATTTAAAGATAACATTAAATAGCTAAGCAGTCATTTATCAGTTACAATTTGGTTTATCAATAATTAATTAATAGTTAACGGAAATTCAAACTAATAAAATCCTAGCATGTTTTATTAGATTTTAATTTTATATCATATTATTAATTATATTATGATTTTAAATTGTATAATGACAATATTACAAGTGTTTAACTGTTGTAATATCATATAAACTGAAATAAATTGTTTAGATAATTAATTTTAATTTTCGCTTTTAATCTATTTTAATGCAATTAGAGAAGGTTGAGAATTAAAAAATTTCTAATTAATTCCTCGTTGTTCATTAATTATTAATACTCAATTTAAAATTAAAGAGTTTGGTATATAATATTATAATATAAATCTAGAAATTATATCATTGCAGTAAACTAGGAATTATATATTTATTAACTTAAAATACGTCATATGAAATATACTATTACTATTCGAAAATTATAGAAAAATGTCGAGAATAAAAGAAAATCTATATTAAATGAAGTATTTTTTTATAATACAAAATTTTGTTTAAGAAAATTCTGGAAATATATGAAAATATCTGACAATGTCTTAATATTTTTTTTATAAGACTGTAATTGAATGATCACTTGCTCTCAAAAACGATGGTAGTTATGAATTCACCAGTGCATTGCGATGACGTCCAGTCTACTACGTCTGGACTGAACACTGTCAGTAATGTCCGTTACGGGCCTAAACGTCAGCCTGCTACCTGGTACTTTTTCACTACCCTAGAGTATGGTTTATCGGAACATTAATAGATGGATCTCCTTTAGATATACCGAGAGCTAAAGACTCGATGGACTAGTAATGTTGATACTAACGGATACTTGCATGGTGAAACACAACGGTTCCGGAACGTATTAATTAAATTGTCACCAATGTTACGCGCGGTAAGTGGTCAAATGGAACAACAATTCATTCGGCTATATTGCCTAGGAAGTCGGTGTCTCTGTCAGTAGAAGTTTGCAATGGAAATGTATTAGGAAATATTATAAGCACACTGAAGTTGAACGCTGGGGGAGACTGTTGCTTCCTTATGCTCTTAGCTGGAGGAAACTTATTATTTTTCTAAACATACCTAGGATTGTTAATAATGAACTCGTTCAATATATTTGTGTTTAGTTACAAGAAGCTTTCAGAAAGTTATTATCCTGAAGTCCGCTCGCTTTTCCTCCGTACACGTAATACCTGTGCCTTTAGATGATGAGTAAAGGGCGAGCGATCGTTGGACTACGTGGTTGGAACTGCATTGTCATTGCAGGACCGTAGTATGTGTCACAATTTCGGAGTAAGATTCGACGAGACTTTAATTCTGGGGTGGAGTACATATTCCGGTTCATTGCGACCACCTGTTACAGTGGGAAGAGAAGTATGCCCCAAGTGGTTTAAACTGAGAATAGAAACAGCCTGGTACTAATCAGACTCTTGCAGATCTAGAAAGGGAATGTTTCTAAGGGCCTACGGGACTACTTTATCCAAGCTAAGGTGAAGTATTTTCAGGGGACAACAGCGGTGTCTCGGTCACAGTTTTTCGGGGTAGTAATATTCTGCCGCAGAACGCATGCTTTGCCACCTGGGTTTACACCGGCCAGGCTTTGCAGGGTCCAAAGAGGCTAACTACGGGGCCAGCGGCGTGATTGTGGACAGGGACCCGCGGTTCACGCACTGGCACTGGAACCAAGTCTGCCTGTCTCAGACCTAGTTTTTCGCCAACGAGGGGTTAGACACGCATAGCCCCTAAGCTGGTCCCGACGGAGGCAGGATTGGACCAGCCCTTTCACATACTGAGCGGCGTCCGTGACACTAGTTGCGGCCATAGCGGGTCTCATCCCACGAATATACGTTCGGGCCAGTTGCGCCTACACAGAATGAAGAGCCCGCGCGCAGATCGCCGGCAGTGCGGGGCAGTCTTGAGCACACGATTTCACAGACGTTATCTCGCAAGCTCCGTGTACGATTCGCAGATTCATGCCGATGCCAGGAGGAAGCACGCCCCGCCCGGTCTGTGGTGGTCCAGTCGCCGTTAGCTGATGTAGCTACAGAGGTGCATATCGTGTCCTGACCCCCCTCGACCCGACATATTACGATATGGGAGGGCACGACCTAAGGCGACTCACCCCCCGGGACGATCAGTCCGCAAGTAAGGGCACGTAGGTAACGGCTCCCCGTATCCGGCCAGGGGGTGGAAACCGGGCACAAGACGGCCGGATAGTCGGACCGCCGAGGGAAACTCCTTACACATTCCCGTTATGCCCCCGTAACCTCAGTAGCACGGATTCACCGGGCCACTCCGCGCCCATTTCCGAGGCGGGGGGAGCCGATCAACCGGAGACAAGATGTAGGCGGCTTGGACCCGCCGCGGCTCTGAGGATAGGAGGGTAGCGCGGGAGTGAGAAATGGTGACGGTGGCGGTCTGGGGTCGTGGCAAGCGGTGCAACGACTGGTCTTGGCAAGGATAGAGGGCTGTGGCACGCTAGTGGGAACCCCGCTGGGTTTCGCCGGGTGATCGTCCTTCTTCAGCTAGCGTGGTCATATGCTACCAAAAGAGGTAGACTGAGAAGCTAGCCTCGTTCAGACCCGAAGGGGTACGCTTACGGCGCGCCGGGTCCCCCCTGCGTGCGTCGCCCCGCCCCCGACTGATGACTGCGGGCAGCGGCCGGGGCGCTGCCTCCGGAGGGGGCGCCTCCCGCAGCCGGTCCCCCCCGCGGGGGCCCGCGCCCGGCGGCCGCGCGGCCCCGCTGCACGGCCGCGGGGCGACGCCCGGCCCCGCGCCCCCCGCCCGGTCGGGGCGCGGCGGCCGTCGTCTCCTCGGGGCGACCGGGCGCGCGCGGGCCTCCTCCTCAGGAGTTCCGAGTCCCCGCATGGCGGAGCACTCGGGGCCTGGCCCGGGAAGGAACGGTTCGACGTGGAGTCGGCGCCGCGCCGCGCTCGCCCTGCGAGAGGGACGGGTGCCAACCGGTCCCCCGTGGTGACTCGGTGCGCGGGCTCGAGCACCTAGCGCGGCCGGCGGCAGCCCCGGAGCCGAGGCGGCCAATCGAAGCATCGTGCGGCGGCCCGGGGGCCAGGCCCGCCGCGCAGTGCGTGACCCCGCCACCCCGTGCCGGCCCCGCCGCCCCCGCGGAGGCGCCCGGGCCGCCCGGCGGACGGACGGGGGACACCATCGCAGGTGGGGCCCGTTGGGAGAGTAGTCCCGCGCCCCCGGGGGGGCGGTGCTGCCGGCGGCGCGGCGGGCGAGCTGGGACCCCGCCTGTAAGCCGCCCGTGCGCATGCCGTTCCCGGCGCCGTAAACGGGACACGGGAGGGCAACGGCGGGTAGCCAGGTGAGCACGTCCCGGCTTGGCCCCGGATGGCCGAGTCGCGCCTACGGCGATGTCCGGGGTCGCCCCCCCGCGCGCGGCCCCGTAGCCGGCGCCCCCCGGGTGGCCCCCCGGCCGGTCACCCCGGGCGGGCCGCCCGATGCCCGGTCCACACCCCGGCTCAGGCGCCCGCACTGGGGCCGCCAACCCGGGGGCCTGGTAGGCGCCCTGCCCGGGGCGGCCGGCGGGGGGCGGCCTGCGAATGCGGTACGCGGCCGGCAGCTGTCG     
P       ACTAAAGAATTTAATAAGATCACCATCATTGTCTTAACTATGCCAATTCTATAATTCTATTTTGAATCATGCATCTATAGTGTACCAGTTATTAATTTACATTTAAAAATAGATTGAAAGTGTGCGTGATTTCAACGATATTTAAAAGATATACAAATATTAAAGATAAAAAAGTCTTTAATTTATTTACAAAGAAAAATATATCGATATAACCAAACTTTAATAATAAAATAAGACGTTATTATACTTCAGTATATAAAAACAAATGATTATCTTTTTTTATTTGTATAGTGTTAATTTCAGTTACTTTTTTTAATATAATCACTAAAATAGTAAGGAAAAATAGATCACATAGATTAAGGTATGACTCCAAATTTTTGATTTAAAGATAACATTAAATAGCTAGACAGTCATTTATCGGTTACAATTTAGTTTATCAATAATTAATTGATAATTGACGGAAATTCAAACTAATAGAATCCTAGCATATTTTATTAAATTTTAATTTTATATCATATTATTAATTATATTATGATTTTAAATTGTATAATAACAATATTGCAAGTGTTTAACTGTTGTGATATCATATAGACTGGAGTAAATTGTTTTGATAATTAATTTTAATTTTCGCTTTTAATCTATTTTAATGCAATTAGAAAAGGTTGAGAATTGAAAAATATCTAATTAATTCCTCGTTGTTCATTAATTATTAATACTCGATTTAAGGTTAAAAAGTTTGGTATATAATATTGTAATGTAAATCAAGACATTGTATCATTACAATAAACTAGGAATTATATATTTATTAACTTAAAATGCATCATATGAAATATACTATTACTATACGAAAATTATAGAAGAATATCAAAAATAAAAGAAGATCTATATTAAATAAGGTATTTTTTTATAATACAAAATTTTGTCTAAAAAAATTCTGGAAATATATGAAAATATCTAACGATGTCTTAATATTTTTTATATGAGACTATAATTGAATGGTCACTTGCTCGCAAAAACGATGTCAGTTATAAATTCACAAGTGCATTGCGATGACGTCCAATCTATTACGTCTGGACTGGACACCGTTAGTAATGTCCGATACAAACCTAAACGTCAGCCTGCTATCTGGTACTTTTTCACTACCGTAGGGTATGGTTTATCGAAAAGTTAATAGAAGGATCCCTTTTAGATATACCGAGAACTAAAGACTCGATGGACTAATAATGCTGATACTGACGGGGACTTGCATGGTGAAACACAATGGTTCCGGAGCGCATTAGTTAAATTATCACCAGTGTTGCGCGCGGTGAGGAGTCAATTGGGACATCGATTCATTCGGTTATACTGCCTAGGCAGTCGGTGTCTCTATCAGTAGAAGTCTGCGATGGAAATGTGTTAGGAAATATTATAAGCACACTTAAGTTGAGCTCTGGGGAAGGCCGTTGTTTCCTTATGCTCTTAGTTGGAGGAGACTTATTATTCTTCTAAACATACCTGGGATTGCTAATAATGAATCCGATCAATACATACGTGTTCTGTTACAGGAAACTTTCAGGAATTTATTATCCTGAAGTTCGCTCGATTTTCCTCCGTACACGTAACACCTGTGCCTCTAAACGATGCGTAAAGGATGAGTGATAGTGGGACCACGTGGTTGAAACTGCTTTATCACTGCAGGGCCGTAGTATATGTCACAATTTGGAGGTAAGTTTCGCTGAGACTTTAATCCTGGGGGGGTGTACACACTTTGGTACATTGCGACCACGTAGTACATTGAGAAGAGAAATACGCCTCAAGTGGTCTAAACTGAGAACAGAAACAGCCTGGTACTTATCAGGTTCTCGTAGATCTAGAAAGGGAACGTTTCTGGGGGCCTACGAGTCTACTTTATCCCAACTACGATTAAGTATTTTCAGGGGACAACAGTGGTGTCTCGGTAACAGTTTTTCGAAGTAGTAATGTCTCCCCGCAAAACACGTGCTTTGCAACTTGGGTTTACACCGGCCAGGGTTTGCTGGGGCCAAAGCGGCTAACTACGAAGCCAGCGGCGTGATAGTGTACAGGGACCCGCGGTACATGAACGGGTAGTGGAGCTGGGTCTCGCTGTCTCAGACCTCGTCTTTCGCCAACGAGGGGTTAGCCACGCATAACCCCTAAGCTGGTCCCAACGGGGACAGGATTGGTCCAGCCCTTTCACATACCGAGCGCCTTCCGTGACACTAGGTGCAACCATAGCGGGACTCTTCGCACAATTGTATGCTCGGGCCAGGAGCCCCTACACAGGATGAAGAGCGCGTGCGCAGACCGCCAGCAGTGCGGGGCAGTCTTGAGCACACGGTTTCGGAGACGTTATCTCGCAAGCTCCGTGTACGAGGCGTCCATTCATGGCGCTGTCACGAGGAGGCACGCCCCGCCCGGTCCGTGATGGTCCAAACACCGTTAGCTGGTGTGGATACAGAGGCGCATGTCGCGTGATGACCCCCCTGGTCCCAGCATATTACGATATGGGAGGGCACGACCAAAGGCGACCCAGACCCCGGGACGGCCAGTCCGCGGGTAGGGACACGTAATTAGCGAGTCCCCGGATCCGGCCAGCGGGTGGAAGCCGGGCACAGTACGGCCGCATTATCGGACCGTCGGGGGTAGCTCCTTACACATTCTCGTTATGACCACGGAATCTCAGTAGTACGGAGACACCGGGCCACTCTGCGCCCACTTCCGGGGCGGGGAGCGCCAGTCGACCGGACACAAGATGTAGGTGGCTTGCACCCGCCGCGGCTCTATGGGTAGGTGGGTAGCGCTAGAGTGAAAAGTGGTGACGGTGGCGGTCTGGGGTCATGGCAAGCGGTGCAACGACTGGTCTTGGCAGGTAGAGAGGGCTGTGGCGCATTGATGGAGACCCCGCGGGGTTTTGCCGGGTGAGCGTCCTTCTTCAGCTAGCGAGAACATACGCTACCAAAAGAGGTAGACTGAACGGCCAGCCTCGCTCAGTCCCGAAGGGATGCGCTGACGGCGCGCCGCGTCCCCCCTTAGTGCGTCGCCCCAACCCCGACTGATGACCGCGGGCAGCGGCCTGGGACCTGCCCCCGGAGGGGGCGCCTCCCGCGCCCGGTTCGCGCCGCGGGGGCCGGCGCCCGGTGGCCGCGCGGCCCCGCTGCACGCCCGCGGGGTGACGCCGAGCCCCGGGCCCCCCGCCCAGTCGGGGCGCGGCGGGTGTCGTCCCCTCGGGGCGACCGGGCGCGCGCGGGGCTCCTCCTCCGGACTTCCTAATCCCCGCATGGCGGGGCAGCCGGACACTGGCCCGGGAAGGAGCGGTGCAACGTGGAGTCGGCGCCGCGCCGCGCTCGCCCTACGACGGGGTCGGGTGCCAACGGGCCGCCCATGGTGACTCGGGGCCCGAGCTGTTGCCCGTAGCGAACCCGGCGGCCGCCCCGGAGTCTAGGCGGCCAATCGGAGCGCCGTGCGGCGGCCGGCGGGCGAGGCCCGCCGCACAGCGCGCGGCCCCGCCACGCCGCGCCGGCCCCGCCGCCCCCGCGGATGCGCCCGGCCCGTCCGGAGGACGGGCCGGGGACGCCTTCGCGAGCGGGGCCCGTTGAGAGAGCAGCCTCGTGCTCCCGGGGAGGCGGTCCCGTCGGGCGCGCGGCGGGTGAGCTGGGCCTCGGCCTGGAAGCCGCCCGGGCGCATGCCGTCCCCAACGCTGCCGACGGGACGCGGGGGGGCAACGGCGGGTAGCCAGGCGAGCACGTCCCGGCTGGGCCCCGGAGGGCCGAGTCGGGGCTGCGGCGATGTCCGGGGGCGCCCCACCGCGCGGGGCCCCGTAGCCGGGGCCCTTGGGGCGGCCCCCCGGCCCGGCACCCCGGGCGGGCCGCCCGATGCCCGGTCCACACCCGGACTCAGGCGCCCACACTGGGGCGGGCACCCCGGGGGCGTGGTAGGCGCCCTACCCGGCGCGGCCGGCGGGGGGCGGCCTGCGCATGCGGCACGCGGCCGGCAGCCGTCG     
O       ACTAAAGACTTTAATAAGATCACCATCATTATCTTTACTATGCCAATTCTGTGATTCTATTTTGAGTTATGCATCTGTAGTGTACCAGTTATTAATTTACATTTGAAAATAGGTTGAAAGTGTACGTGATTTCAACAATATATAAAAGGTATACAAATTTTAAAGATGAGAAAATCTTTAGTTTATTTACGAAGAAAAATATATCGATATAGCCAGGCTTTAATAATAAAGTAAGACATTATTATACTTCAGTATATAAGATCAAGTAGTTATCTTTTTTTATTTATATAATATTAATTTTAATTACTTTTTTTAGTGTAATTACTAAAATAATAAGAAAGAATAGATCACATAGATTAAGGTATGACTCCAAATTTCTAATTTAAAGATAACGTTAGATAGCTAAGCAGTCATTTATCAATTACAATTTAGTTTATCAGTAATTAATTAATAATTGACGGAAATTCAAGCTAATAAAATCCTAGCATATTTTATTGCATTTTAATTTTATATCATATTATTAATTATATTATGATTTTAAATTGTATAATAACAATATTGCAAATATTTAACTATTATGATATCATATAAACTAAAGTGAATTGTTTGGATAATTAATTTTAATTTTCGCTTTTAATCTATTTTAATGCAATTAAAAAAGGTTGAGAATTAAAAAATATCTAATTAATTCCTCGTTGTTCATTAATTATTAATACTCAATTTAGAATTAAAAAGTTTGATATGTAATATTATAATGTGAATCGAGAAATTATGTCATTACAGTAAACTAGAAATTATATATTTATTAACTTAAAATACATCATATGAAATATACTATTACTATACAAAAATTATAGAAAAATATCAAAAATAAAAGGAAATCTATATTAAATAAAGTGTTTTTTTATAATACAAAATTTTGTCTAAAAAAATTCTGGAAATATATGAAAATATCTAACAGTGTCTTAATATTTTTTATATAAAACTATAATTAAATGATCACTTGCTTTCGAAAACGATATTAGTTATAAATTCACAAGTACATTGTGATGACGTCCAATCTATTACGTCTGGACCGAATACCGTCAGCAATGTCCGATACAGGCCTAAACGTCAGCCTGCCATCTGGTACTTTATCACTACCCTAAAGTCTGGTTTATTGGAATATTAATAGATGGATCCCCTTTAGATATACCGAGAGCTAACAACTCGATGGGCTAGTAATGTTGATACTAACGGATACTTGCATAGTGAAACACAATGGTTCCGGAACGTATTAGTTAAATTATCACCAATGTTACGCGCCGTAAGAGGCCAACTGGAACACCACTTCATTCGGCTATATTGTCTAGGAAGTCGATGTCTTTATCAGTAGAAGTTTACAATGGTAATGTATTAGGAAATATTATAAGCACACTGAAGCTGAGCCCTGGGGAAGCCTATTGTCACTTTATGCTCTTAGTTGGAGGAGACTTAATACTGTTCCAAACATACCCGGGACAGGTAATAGTGAATCCGTTCAACATATTCGTGTTTTGTTACGGGAAGCTTTCAAAACTTTATTATCCTGAAGCCCGCTCGCTTTTCCTCTGTACACGTGACACCTGTGCCTCTAGACGATGCGTAAAGGGCGAGTGATTGTAAGACCACGCGGTTAAAATTGCATTACCACTGCAAGACTGTAGTGTGTGTCAAAATTTTGAAGTAAGATTCGATGAGACTTTGACCCTAGGGGGATGCACATACTTTGGTACATTGCGACCACCCGTTACAGAGAAGAGAGAAGTACGCTTCAAGTGGTATAAACTGAAAATACAAACAGCCTTCCACTCATCAGGCTCTCGTAGATCTAGAAAGGGAACGTTTTTGAGGGCCTACGAGCCTACTTTATCCCAGCTAAGGTTAAGTATTTTCAGGGGACAACAGTGGTGTCTCGCTAACAGTTTTTCGCGGTGGTGATATTTTCTCGCAAAACGCATGTTTTGCAACCTGGGTTTATATCGGCCAGGGTATGCTGGGGCCAAAGTAGCTAACTACGTGGCCAGAGGCGTGATTATGCGCAGGGACCCGCGGTACATGCACGGGCAGTGGGGCTCGGTCTGGCTGACTCAAACCTTGTCTTTCGCCAACGAGGGGTTAGCCACGCATAACCCCTAAACTGGTCCCAACGGAGGCAGGATTGGGCCAGCCCTTTCACATACTGAGCGGCGTCCGTGACACTAGTTGCGACCATAGCGGGATTCGTCTCACGAAGGTACGCTCGGGCCAGGAGCGCCTACAGAGGATGAAGAGCGCGTGCGCAGATCGCCAGCAGCGCGGAGCAGTCTTGAGCAGACGGTTTCACATACGTCATCTCGCGAGTTCCGTGTACAATGTGCACATTCATGGCGGTGCCACGAGGAAGCACGCCCCGCCCGGTCCGTGGTGGTCCAGACACCGTCAACTGATGAGGCTACAGAGGCGCATATCGCGCCCTGACCTCCCTGGACTCAGCATATGACGATATTGGAGGGTACGATCTAAGGCGACTCAGCCCCCGGGACTGTTAGTCCGCGAGTAAGGACACGTAATTAAGGGGTCCCCGTATCCGGCGGGGGGGTGGAATGCGGGCACAATACGGCCGAATCGTCGGACTGTCGGGGGTAACTCCTTACACATTCGCGTTATGGCCGCGAAATCTCGGCAGCACGGAGACACCGGGCCACTCAGCGCCCGGTTCCGGGGCGGAGAGAGCCAGTCGACCGGATACAAGATGTAGGCGGCTTGCACCCGCCGCGGCGGTGGAGGTAGGCGGGTAGCGCGGGAGTGAGAAGTCGTGACGGTGGCGGTCTGGGGTCATGGCAAGCGATGCAGCTACTAGTCTCGGCAGGAATACAGAACTGCGGCGCAGTAGTGGAAACCCCGCGGGGTTTCACCGGGTGATCAACCTTCTTCAGCTAGCGGGTTCATAAACTACCAAAAGAGACATACTGAGGGGCGCGCCTCGCTCAGGCACGAAGGGGTACGCTTACGGCGCGCCGCGTCCCCCCTGAGTGCGTCGCGCCACCACCGACTAATGACGGCGGGCAGCGGCCGGGGCGCTGGCGCCGGAGGGAGCGCCTCCCGCACCCGGTTCTCCCCGCGGGGGCCGGCGCGCGACGGCCGCGCGGCCCCGCTGCCCGGCCTCGGGGCGACGCCGAGCCCCGGGCCCCCCGTCCAGTCGGGGCCGGGCGGGCGTTGTCGCCTCGGGCCGACCGGGGGCGCGCGGGGCTCATCCTCCGGAGTTCCTAGTCCCCGCATGGCGGAGCAGCCGATGGCTGGCCCCGGAGGGAACCGTTCGACCTGGAGTCGGCGCCGCGCCGCGCTCGCCCTGCGGTGGGGCCGGGTGTCAGCGGGCCGCCCATGGTGACTCGGTGCCCGGGCTTGTGCCCCTAGCGCGCCGAACGGCTGCCCCGGAGTGTAGGCAGGCCATCGAAGCGCCGTGCGGCGGCCTTGGAGCCCGGCCCGCCGCCCAGCGCGCGGCTCCGCCGCGCCGCGCCGGCCCCGCGGCACCCGCGGATGCGCCCGGGCCGCCCGCCGGGGGGACGGGGGGCGCCATCGCGGGCGGGGCCCGTTGAGAGAGCAGCCTCGCGCCCCCGGGGAGGCGGACCCGTCGGTCGCGCGGCGGGTCAGCTGGGCCCCCGCCTGGCAGCCTTCCGAGCGCATACCGCCCCCGACGCGGCCGGCGGCACACGGGGGGGCAGCGGCGTGTAGCCAGGCGGGCACGTCCCGGCTTGGCCCCGGACGGCCGAGTCCGGCCTGCGGCGATGGCCGGGGGCGTCCCCCCTCGCGGGGCCCCGTAGCCGGCGCCTCTAGGGTGGCCCCCCGGCCCGCCACCCCGGGCGGGCCGCCCGATGCCCTGTCCACACCCCGGCTGAGACGCCCACACCGGGGCCGCCACCCCGGGGGCTTGATCGGCGCTCTGCCCGGGGCGGCCTGCGGGGGGCGGCCTGCGGATGCGGCACGCGCCCGGCAGCCATCG     
N       ACTAAAAACTTTAATAAGATCACCATCATTATCTTTACTATGCCAATTCTATAATTCTATTTTAAATTATGCATCTGTAGTGTACCAATTATTAATTTACATTTCAAAATAGATTAAAAGTGTGCGTGATTTCAACGATATTTAGAGGATGTACAAATTTTGAAGATAAAAAAATCTTTAATTTATTTACAAAGAAAAATATATCGAAATAACCAAGCTTTAATAATAAAATAAGACATTATTATACTTCAATATATGAGAGCAAGTAATTATCTTTTTTTATTTGTGTAATGTTAATTTTAGTTACTTTTTTTAATGTAATTACTAAAATAATAAGAAAAAATAGATCTCATAGATTAAGATATAACTCCAAATTTTTAATTTAAAGATGGCATTGAATAACTAAGCAGTCATTTATCAATTACAATTTAATTTATCAATAATTAATTAATAATTAACGGAAATTCAAACTAATAAAATCCTAGCATATTTTGTTAAATTTTGATTTTATATCATATTATTAGTTATATTATGATTTTGAATTGTATGATAACAATATTACAAATATTTAACTGTTGTGATATCATGTAAACTAAAATAAATTGTTTGGGTAATTAATTTTAATTTTCGCTTTTAATCTATTTTAATGCAATTAGAAAAGGTTAAGAGTTAAAAAATATCTAGTTAGTTCCTCGTTGTTCATTAATTATTAATACTCAATTTAGAATTAAAAAGTTTGGTATATAATATTATAATGTAAATCAAGAAATTATATCATTGCAGTAGACTAAGAATTATATATTTATTAACTTAAAGTACATCATATGAAATATACTATTACTATACGAAAATTATAGAAGAATATCGAGAATAAAAGAAGATCTATATTAAATAAAGTGTTTTTTTATAATACAAAATTTTGTCTAAAAGAATTCTATAAATGTATAAAAGTATCTAACAATGTCTTAATATTTTTTATATGAAACTATAATTGAATGATCACTTGCTCTTCAAAACGATGTTACTTATAAATTTACAAGTGCATTGCGATGACGTCCAATCTATTGCGTCTGGACCGAACACCGTCAGCAATGTCCGATACAAACCTAAACGTTAGCAAGCTATCTGGTACTTTTTCACTACCCTGGAGTATGGTTTATCGGAATGTTAATGGATGGATTCCTTTTAGGCATACCGAGAACTAAAGACTCGATGGGCTAGTAATGTTGGTACTAACGGATACTTGCATGGTGTAACACAACGGTTCCGGAACGTATTAATTAGATTATCACCAATGTTACGCGCAGTAAGGGGTCAATTGGGACAGCAATTCATTCCGCAATATTATCTAGGAAGTCGGTGTCTGTATCAGTAGAAGTTCGCAATGGAAATGTATTAGGAAATATTATAAGCATACTGAAACTGAACCCTGGGGTGGGCCATTGATTCCTTATGCTCCTAGTTGGAGGAAACTTATTATTATCCCAAACATACCTGGGGCTGCTAATAGTGAACCCGATCACTATGTTCGTGTTCTGTTACAGGGAGCTTTCAGAAATTTATTATCCTGAAGTTCGCTCGGTTTTCTTCCGTACACGTAACACCTGCGCCTTTAGATGGTGTGTAAAGGGCGAGTGATTGTGGGACCACGTGGTTAAAACTGCATTATCACTGCAGGATCGTAGTATATATCATATTTTCGAAGTAAGACTCGGTGAGACTTTAATACTGAGAGGGCGTACACACTTTGGTTCATTGCGACCACCTGCTACAGTGAAGAGAGAAGTGTGCCTCAAGTAGTCTAAATTGATAATAGAAACAGCCTTATATTCACCAGGCTCCTGTAGATCTAGAAAAGGAACGTTTTTGAGGGCCTGCGAGACTACCTTATACCAGCTGAGGTTAAGTATTCTCAGGGGACGACAGTGGCGTCTCGGTAACAGTTATTCGGGGTAGTAATGCTTCCTCGCAAAACACATGCTTTGCAACTTGGGTTTACACCGAGCAGCGTTTGCTGGGGCCAAAGTAGCTAACTACGCGGCCAGACGCGTGATTGTGTACAGGGACCCGCGGTACATGTACGGGCAGTGAGGCTAGGTCTGGCTGTCTCAGACCTCGTCTTTCGCCAACGAGGGGTTAGCCATGCATAACCCCTAAGCTGGTCCCAACGGAGCCAGGATTCGTCCAGCCGTTTCACAGACTGAGCGGAGTCTGTGACACTAGGTGCAACCATAGCGGGGCTCCTCCCACGATTGTACGCTCGGGCTAGAGGCGCCTACACAGGATGAAGAGCTCACGCGCAGACCGCCGGCAGTGGAGGACAGTCTTGAGCAGACGGTTACCCATACGTCATCTCGCGAGCTCCGTGTACAAGGCGCGCATTCATGGCGATGCCACGAGGAGGCACGCCCCGCCCGGTCCATGGTGGTCCAGACACCGTTAGCTGGTATGGCTACAGAGACGCAAGTGGCGTCCTGACCCCCCTGGACGCGGCATATTACTATATGGGAGAGAACGACCTAAGGCGACTCAGCCCCCGGGACGGTTAGTCCGCGAGTAAAGTCACGGAGCTATCGGGTCCCCGTATCTAGCCAGGGAGTGGAATCCGGGCACAATACGGCCGGATTGTCGGACCGTCGGGGGTAGCTCCTTACACAATCGCGTTATGGCAACGGAAGCTCAGCAGCACGGATACACCGGGCCACTCTGCGCCCGTTTCCGGGGCGGGGAGAGCCAGTCAGCCGGACACAAGATGTAGGCGGCTTGCACGCGCCACGGCTTCGAAGATAGGCGGGTAGCGCGGGAGTGAGAAGTGGTGACGGTAGCGGTCTGGGATCATGGCAAGCGGTGCACCAACTGGTCCTGGCAGGTATAAAGGACTGCGGCGCACTAGAGGGAACCCCGCTGGGTTTCGCCGTGTGATCGCCCTTCTTTAGCTAGCGCGTTCATACACTACCAAAAGAGATATACTGAGGGGCCCGCCTCGCTCAGGGACGAAGGGTTCCGCTTACGGCGCGCCCCGTCCCCCCTTAGCGCGTCGCGCCCCCCCCGACTTATGACCGCGGGCAGCGGCCGGGGCGCTGCCCCCGGAGGGGGCGCCTCCCGCACCCGGTTCCCCCCGCGGGGGCCGGCGCCCGCCGGCCGCGCGGCCCGGCTGCGAGGCCGCGGGGCGACGCCGAGCCCCGAGCCCCCCGCCCGGTCGGGGCGCAGCGGGCGTCGTCTCCTCGGGGCGACCGGGGGCGCGCGGGGCTCCTCCTCCGGAGTTCCGAGTCCCAGCATGGCCGAGCAGCCGGGGGCTGGCCCGAGAAGGAACGGTTCGACGTGGAGACGGCCCCGCGCCGCGCTCGCCCAGCGACGGGGCCGGGTGTCAACGGGCCGCCCGTGCTGACCCGATGCCCGGGCTGATGTCCGTAGCGGGCCGAACGGCGGCCCGGGAGTTTAGGCGGCCAATCGAAGCGCCGTGCGGCGGCCTGGGGTCCGGGCCCGCCGCCCAGCGCGTGGCCCCGCCTTCCCGCGCCGGCCCCGCCGCCCGCGCGGATGCGCCCGGCCGGTCGTACGGACGGACCAGGGGCGCCTTGGCGGGCGGGGCCCGGTGAGCGAGCAGCCCCGCGCCCCCGGGGAGGCGGACCCGTCGGGCGCGCGGCGGGGCAGCTAGGGCCCCGCCTGGCAGCCGCCCGGGCGCATGCCGTCCCTGGCGGCGCCGGCGGTACTCGGGGGGGCGGCGGCGGGTAGCGAGGCGAGCACCTCCCAGCTTGGCCCCGGATGGCCGAGTCGGGCCTGCGGCGATGTGCGGGGGCGCCCCCCCACGCGGGGCCACGTAGCCGGCGCCCCCGGGGTGGCCCCCCGGCCCGCCACCCCGGGCGGGCCGCCCAATGCCCGGTCCACACCCGGGCTCAGACGCGCACACAGCGGCCGGCACCCCGGGGGACTGGTAGGCGCCCCTCCCGGGGCGGCCGGCGGGGGGCGGCCTGCGACTGAGGCGCTCGGCCGGCACCCGTCG     
M       ACTGAAGACTTTAATAAGATCACCATCATTATCTTTACTATGCCAATTCTATGATTCTATTTTAGATTATGCATCTATAGTGTACCAATTATTAATTTACATTTAAAAATAGGTTAAGGGTGTACATGATTTCAACAATATTTGAAAGATATACAAATTTTGAAGATGAAAAAATCTTTAATTTATTTACAAAGAAAAATATATCGATATAACCAGACTTTAATAATAAAATAAGTCATTATTATACTTCAATATATAAGAACAAGTAGTTATCTTTTTTTATTTGTATAATGTTAATTTTAGTTGCTTTTTTTAATGTAATTGCTAGAATAATAAAGAAAGGTAGATCACATAGGTTGAAATATAACTCCAAATTTTTAATTTAAAGATAGCATTAAATAACTAAGCAATCATTTATCAATTACAGTTTAGTTTATCAATAATTAATTAATAATTGACGGAAATTCAAACTAATGAAGTCCTAGCATATTTTATTAAATTTTAATTTTATATCGTATTATTAATTATATTATGATTTTAAATTGTATGATAACAATATTGCAAGTATTTAACTATTGTGATATCATATAAACTAGGATAAATTGTTTGGATGATTAATTTTAATTTTCGCTTTTAATCTATTTTAGTGCAATTAAAAAAGGTTGAGAATTAAAGAATATCTAATTAATTCCTCGTTGTTCATTAATTATTAATACTCAATTTAAAATTAAAAAGTTTAGTATATAATATTATAATGTAAATCAAGAAATTATATCATTACAGTAAACTGAAAATTATATATTTATTAACTTGAGGTACATCGTATGAAATATACTATTACTATACGAAAATTATAGAAAAATATCAAAAATAAAAGAAGATCTATATTAAGTAAAGTATTTTTTTATAATACAAAATTTTGTCTAAAAAAATTCTGGAAATATATGAAAATATCTGACAATGTCTTAATATTTTTTATATGAGGCTATAATTGAATGGTCACTTGCTCTCAAAAACGATGTTAGTTATAGGTTTATGAGTACATTGCGATGACGTCCAATCTATTACGTCTGGACTGAACACCGTCAGCAATGTCCGATACAGGCCTGAGCGTCAACCCGCTATCTGGTACTTTTTCATTACCTTAAAGTATGGTTTATAGGAATATTAATAGATGGATCTCTTTTAGACGTACCGAGAACTAAAGACTCAATGAGCCAGTAATGTTGATACTAACGGAAACTTGCATGGTGAAACACAATGGCTCTGGAGCGGATTAATTACATTATCACCAGTGTTACTCGCCGTAAGAGGTCAACTGCGACAACAATTCATTCGGCTATATTGTTTAGGAAGTCAGTGTCTCTGTCAGTAGAAGTTCGCAATGGGGATGTATTAGGAAATATTATAAGCATGCTGAGGTTGAGCTCTGGGGTAGGCCGTTGTTTCCTCATGCTCCTAGTTGGAGGAGACTTATTATTGTCCTAAGCATACCTAGGATCGTTAATAATGAACCGGTTCAACATATCTGTGTTTTGTTACAGGAAGCCTTCAGAAATTTATGATCCTGAAGTTTGCTCGCTTTTCCTCCGTACACGTGACACCTGCGCCTCTAGATGATGCGTAAAGGGTGAGTAATTGCCAGACCTCGCGGTTGAAACTGCATTATCACTGCAGGACCGTAGCGCGTATCACAATTTCAAAGTAAGACTCGATGGCACTATAATCCTGGGAGGGAGTACACACTTTGGTATATTGCGACCACCTGTCACATTGAAGGGAGAAATATGCCTCAAGTGGTCTGAACTGATAATAGGAACAGCCTGGCACTCATCAGGCTCTTGTAGATTTAGAAAGGGAGTGTTTCTGAGGGTCTGCGGGACTACTTCATCCAAACTAAGGTTAAGTATTTTTAGGGGACAACAGTGGTATCTCGGTGACAGTTTTTCGGGGTCGTAATATTTACCCGTAGAACATATGATTCGCAACCTGGGTTTACACCGGCCAGGGCTTACTGGGGCCAAAGTAGCTAACTGCGAGGCCAGTCATGTGATCGTTTTCAGGGGCCCGAGGTACATGCACAGGCAGTGGGGCGAGATCTGGGTGGCTTAGACTTCGTTTTTCGCCAAGGAGGGGTTAGCCACGCATGACCCCTAAGCTGGTCCCAACGGAGGCAGGATTTGTCCGGCAGTTTCACGTTCTGAGCAGCGTCAGTGACACTAGGTGCGACCATAGCGGTACTCATCCCACGACTTTACGCTCGGGCCAGAAGCTCCTACACAGGATGAAGAGCTCACGCGCAGATCGCCAGCAGTGCATTCCAGTCTTAAGCAGACGGTATCCCGGACGTCATCTCGCAAGCTCCGTGTACTATGCGCACATTCGTGCCGATACCACGAGGAAGCACGCCCCGCCCGGACTGTGGTGGTCCAACCACCGTTATCTGGTATGGCTACAGAGGCGCATGTTGGGCCCTGACCCCCCTGGGCACCACATATTTCGATGTAGGAGGGTGCGACCTAAGGCGACTCGGCCCCCGGGACGATCAGTCCGCAAGTAAGGCCACGTACTTACCGGGTCCCCGTAACCAGCCGGGGGGTGGAATCCGGGCTCAATACGGCCGGATTGCCGGACCGGCATGGCTACCTCCTTACACATCCGCGTTATATCCACGAAATCTCAGCAGCACGGAGACACCGGGCCACGCTGCGCCCGTTTCCAGGGCGATATGAGCCAGTTAGCCGGACACAAGATGCAGGCGGCCTACACCCGCCACGGCTTTGGAGGTAGGCGGGTAGTGCGGGAGTGGAAACTCGTGACGGTGGCGGTCTGGGGTCATGGCAAGCGGTGCACCAACTGGTCTTGGCAGGAATAGAGGGCTGCGGCGCATTAATGAGGACCCCGCTGGGTTTCACTGACTGATCGGCCTTCTTCAGCTAGCGTGATCATACCCTACCAAAAGAGGTAAACTGAGGGGCCCTCCTCGCTGAGACACGAAGGAATACGCATGCGGAGGGCCGCGTCCCCCCTGGGTCCGCCGCGCCACCCCCGACTGATGACGGCGGGGAGCGGCCGGAGCGCGGCCTCCGGAGGGGGCGCCTCCCGCGCCCGGCTCCCCCCGCGGGGGCCTGCGCCCGCCGGCCGCGCGGCCCCGGTGCGCGGCCGCGGGGTGGCGCCGGGCCCCGGGCCCCCCGTCCAGTCGGGGCGGGGCGGGCGTCGTCTCCTCGGGCCGACCGGGGGCGGGCGGGGCTCTTCCTCCGGAGTTCCTAGTCGCCGCATGGCGGAGCAACCGGGGGCTGGCCCGGGAAGGACCGGTCCGACATGGAGACGGCGCCGCGCCGCGCGCGCTCCACGACGGGGCCGAGTGTCATCGGGCCACCCATGGCGACACGGTGCCCGGGCTGGTGCCCATAGCGAGCCGAACGGCGGCCCGTGAGTCTAGGCGGCCAATCGAAGCGCCGCGCGGCGGCCTGGGGGCCGGGCCCGCCGCGCAGCGCGTGGCCCCGCCACGCCGCGCCGGCCCCGCCGCGCCCGCGGATGTGCCCGCCCCGTCGGGGGGACGGACCGGGTGCGCCCTAGCGGGCCGGGCCCGTTGAGAGAGCAGCCTCGCGCACCCGGTGAGGCGGGCCCGTCGGGCGCGCGGCGTGGCAGCTGGGCCCCCGCCTGCCAGCCGCCAGGGCGCATGCCGTTCCTGGCGGGGCCGGCGGTACCCGGGGGGCCGGCGGCGGGTAGCGAGGCGACCAGGTCCCGGCTTGGCCCTGGATGGCCAAATCGGGCCTGCGGCGATCCACGGGGTCGCCCCTCTTCGCGAGGCCGCGTAGCCGGAGCCCATGGGGTGGCCCCCCGGCCCGCCACCCCGGGCGGGGCGCCCGATGCCCGGTCCACACCCCGGCTCAGGCGTCCACACGCGGGCCGGCTCCCCGGGGGCCTGGTAGGCGCCCCACCCGGGGCGGTCGGCGTGGGGCGGCCTACGTGTGAGGCACGCGCCCGGCAGCCGTCG     
L       ACTAAAGACTTTAATAAAATCACCATCATTATCTTTACTATGCCAATTCTTTGATTCTATTTTAAATTATGCATCTGTAGTGTACCAATTATTAATTTACATTTGAGAATAGATTAAGGGTGTGCATGATTTCAACAATATTTAAAAAATATACAAATTTTAAAGATAAGAAAGTCTTTAATTTATTTACAAAGAAAAATATATCGATATAGCCAGGCTTTAATAATAAAATAAGACATTATTGTACTTCAATATATAAGAACAAGTAATTATCTTTTTTTGTTTATGTAATGTTAATTTTAATTACTTTTTTTAATGTAATTACTAAAATAATAAGAAAAAATAGGTCACATAGATTAAGATATAACTCCAAATTTTTAATTTAAAGATAACATTGAATAACTAAGCAGTCATTTATCAATTACAATTTAGTTTATCAATAATTAATTGATAATTGACGGAAATTCAAACTAATAAAATCCTAGCATATTTTATTGAATTTTAATTTTATATCATATTATTAATTATATTATGATTTTAAATTGTATAGTAACAATATTGCAAGTGTTTAACTATTGTAATATCATATAAACTAAAATAAGTTGTTTAGATAATTAATTTTAATTTTCGCTTTTAATCTATTTTAATGCAATTAAAAAAGGTTGAGAATTAAAGAATATCTAATTAATTCCTCGTTGTTCATTAATTTTTAATACTCGATTAAAAATTGAAAAGTTTGATATATAATATTATAATGTAAATCAAGAGATTATATCATTACGGTAAACTAAAAATTATATATTTGTTAACTTGAAATACGTCATATGAAATATACTATTACTATACGAGAATAATAGAAAAATATCGAAAATAAAAGAAGATCTATGTTAAGTGAAGTGTTTTTTTATAATACAAAATTTTGTCTAGAAAAATTATGGAAATATATGGAAATTTCTAACAATGTCTTAATGTTTTTTATATGAAACTATAATTGAATGATCGCTTGCCCTGTAAAACGATGTTAATTATAGTTTTACAAGTGCATTGTGATGACTTCCACTCTATTACGTCTGGACTGAATATCGTCAGCAATGCCCGATACAGGCCTAAGCGTTAGCCCGCAATCTGGTACTTTTCCACTATCCTGAAGTATGGTTTATCGGAAAATTAATAGATGGATCTCTTTTAGATATATCGAGAACCATAAACTCGATGGACCTGCAATGTTGATACTAACGGATACTTGCGTGGTAAAACACAATGATTCCGGAGCGCATTACTTATATTGTCACCAGTGTTACTCGCGGTGAGGGGTCAACTGCGACAGCAATTCATTCGACTATATTGTTTAGGAAGTCGATGTCTCTGTCAGTAGACGTTCGCAATGAAAATGTATTAGGAGATATTATAAACACACTGAAATTGAACTCTAGGGTGGACCGTTGTTTCCTTATGCTCCTAGTTGGAGAAGACTTACTATTTTCCTAAACATACCTGGGATCGTTAATAATGAACCCGTTCAAAATATTTGTGTTTCGTTACAGGGAGTTTCCAGAAATTTATTATCCTGAAGCTTGCTCGCTTTTCCTCCGTACACGTAACACCCGCGCTTCTAGATGATGTGTAAAGGGCGAGTGATTGTAGGATCACGTGGTTAAAACTGCATTCGCACTGCAGGACCGTAGAGCGTATCACAATTTTGAAGTAAGTTTCAATAAGATTCTAATCGTGGGGGGGTGTACACACTTTGGTGTATTGCGACCACCTGCTACAGTAAAGAGAGAAGTGTGCCTCAAGTGGTCTAAACCGATAACAGAAACGGCCTTGTAATCATCAGGCTAATGTAGATCAAGAAATGGAATGTTCCTGAGGACCTACGAGGCTACCTTATCCCAGCTAAGGTTAAGTATTTTAAGGGGACAACAGTGGCGTCTCGGTGACAGTTTTTCGGGCTAGTGATATTTATCCATAAAACACATGCTTTGCAACCTGAGTTTACATCGGTCAGGGTTTGCTGGGGCCAAAGTAGCTAACTACGAGGCCAGCAACGTGATTATGTTCAGGGACCCGCGGAACGTACGCAGGGAGTGGACCTAGATCTAGCTGCCTCAGACCTCGTCATTCGCCAACGAGGGGTTAGCCACGCAAAGCCCCTAAGCTGGTCCCAACGGAGGCAGGATTTGTCCAGCCCTTTCACGTACTCAGCGGTGTCTGTGACACTGGGTGCGACCATAGCGGGAGTCATCCCACGACTGTACGCTCGGGCGAGAAGCGCCTACATAGCATGAAGAGCCCATGCGCAGATCGCCAGCAGTGCAGGACAGTCTCGAGCAAACGGTTCGGCAAACGTCATCTCGCAAGCTCCGTGTACTATCTGCGCATTCATGACGGTGCCAGGAGGAGGCACACCCCAGCCGGTCTGTGATGGTCCAAACACCGTTATCTGGCATGGCTACAGAGGCGCACCTCGCGCCCTGACCCCCCTGGACACTACATATTGCCATATAGGAGGGCACGACCTAAGGCGACTCAGCCCCCGGAACGGTCAGTCCGCGAGTAACGGAACGTAGCTACCGGGTCCCCGCAGCTAGCCAGGGGGTGGAAGCCGGGCGCAATACGGCCGGATTGACGGACCGTCGGGGGTAACTCTTTACACAACCGCGTTATGGCCACGGAATCTCAGCAGCACGGAGCCACCGGGCCACGCTGCGCCCGTTTCCGGGGCAGGGCGAGCCAATCGTCCGGATACGAGATGTAGGTGGCTTGCACCCGCCTCGGCTTTGAGGGTAGGAGGGTAGCGCGGGAGTGACAACTCATGACGATGGCGGTCCGGGGTCATTGCAAGCGATGCACCGACTGGTCCTGGCAGGGATACAGGACTGCAGCGCATTTGGGGGGACCCCGCTGGGTTTCTCTGCGTGATCAGCCTTCTTCAGCTTGCGCGATCATACGCTACCAAAAGAGGTAGACTGAGCGGCCCGCCTCGCTCAGGCACGAAGGGAGGCGCTTACGGCGCGCCGCGTCCACCCTGAGTGCGTCGCGCCACCCCCGACTGATGACGGCCGGCAGCGGCCAGGGGGGTGCCGCCGCAGGCGGCGCCTCCCGCGCCCGGTGCCCCCCGCGGGGGCCGGCGCCCGCCGGCCGCGCGGCCCCGCTGCACGGCCGCGGGGGGCCGCCGGGCCCCGGGCCCCCCGCCCAGTCGGGGCGGGGCGGGCGTCGTCTCCTCGGGGCGACCGGGGGGGCGCGGGGCTCCTCCTCTGGATTTCCTAGTCGCCCCATGGCGAAGCAACCGCCGCCTGGCCCGGGAAGGACCAGTCCGACGCGGAGTCGGCGCCGCGCCGCGCGTACCCCGCAACGGGGTCGGGTGTTAGCAGGCCACCCGTGGCGACGCGGTGCCCGGGCTGGGGCCCCTAGCGAGCCGAACGGCGTCCCGCGAGTCTAGGCGGCCAATCTAAGCCCCGTGCGGCGGCCTGGGGGCCGGGCCTGCCGCGGAGCGCGTGGCGCCGCCACGCCGCGCCGGCCCCGCTGCCCCCGCGGATGTGCCCGGCGCGTCGGGCGGACGGACCCGGGGCGCCTTGGCTGGCAGGGCCCGTTGAGAGAGCAGCCTCGCGCCCCCGGGGAGGCAGCCCCGCCGCGCGCGCGGCGGGCCAGTTGGGCCCCCGCCTGGCAGGCCTCCGGGCGCATACCGTCCCCGGCTGAGCCGGCGGTACCCGGGGGGGCGGCCGCGGCTAGCGAGGCGGGCACGTGCCGGCTCGGCCCCGGACGGCCAAGTCGGGCCTGCGGCCATCTGCGGGCGCGCCCACCCTCGCGTGGCCGCGTAGCCGGCGCCCCTGGCGCGGCCCCCCGGCCCGCCACCCCGGGCGGGACGCCCAATGCCCGGTCCACACGCCGGCTCAGGCGTCCACACAGGGGCTGTCACCCGGGAGCCGTGGTAGGCGCCCCGCCCGGGGCGGCCGGCGGGGGGCGGCCTGCGAATGGGGCACGCGGCCGGCAGCCGTCG     
K       ACTGAAGACTTTAATGAAATCACCATCATTATCTTTACTATGCCAATTCTGTGATTCTATTTTAAAATATGCATCTGTAATGTACCAGTTATTAATTTACATTTAAAAATAGATTAAGAGTGTGTATGATTTCGACAATATTTAAAAGATATACAAATTTTAAAGATAAAAAAGTCTTTAATTTATTTACAAAGAAAAATATATCGAAATAGCCAGACTTTAATAATAAAATAAGACATTATTATACTTCAATATATAAGAACAAGTAATTATCTTTTTTTATTTATATAGTGTTAATTTTAATTACTTTTTTTAATATAATTACTAAAATAATAAGAAAAAATAGATCACATAGATTGGGATATAACTCCAAATTTTTAATTTGAGGATAACATTAAATAGCTAAGCAGTCATTTATCAATTACAATTTAGTTTATCAATAATTAATTAATAATTAACGGAAATTCAAACTAATAAAATCCTAGCATATTTTATTAAATTTTAGTTTTATATCGTATTATTAATTATATTATGATTTTAAATTGTATGATAACAATATTGCAAGTATTTAACTATTATGATATCATATAAACTAAAATAAATTATTTAGATGATTAGTTTTAATTTTCGCTTTTAATCTATTTTAATGCAATTAGAAAGGGTTGAGAATTAAAAAATATCTAATTAGTTCCTCGTTGTTCATTAATTGTTAATACCCAATTTAAAATTAAAAAGTTTGGTATATAATATTATAATGTAAATCAAGAGGTTGTATCATTACGGTAAACTGAGAGTTATATATTTATTAACTTAAAATACATCATATGTAATATACTATTACTATACGAAAATTATAGAAAAATATCGAAAATAAAAGAAAATCTATATTGAGTAGAAAATTTTTTTATAATACAAAATATTGTCTAAGAAAATTCAGGAAATGTATGGAAATATGTAAAAATGTCTTAATATTTTTTATATGAGACTATAATTGAATGGTCACTTGCTCTCAAAAACGATGTTAGTTATCTATTTACAAGTACATCGCGATGACGTCCAATCTATTATGTCTGGACTGAGCACCGTCAGCAATGTCCGATACAGGCCTAAACGTCATCCCGCTATCTAGTACTTTTTCACTACCCTGAGGTATGTTTTACTGGAATATTAATAGATGGATCTCTTCTAGATATACCGAGAACTAAAGACTCGATGGGCCTGTAATGTTGATACTAACGGATACTTGCATGGTAAAACACAATGGTTCTGGAACGCATTAATTAGATTATCACAAGTGTTACGCGTAGTAGGCGGTCAGTTGCGACAACAATTCATTCGGCTATGTTGTTTAAGAAGTCGATGTCTCTGTCAGTAGAGGCTCGCAATGGAAATGTATTAGGAAATATTATAAGCACACTGAAAATGAACCCTAGGGTTGACCGTTGCCTCTTCATGCTCCTAGCTGGAGGAGACTTATTATTACGCTAAACATACTTGGGATCGTTAATAATGAACCCGTCCAAAATATTTGTGTTCTGTTACAGGAGGCTTTCAGAAATTTATGATCCTGAAGTTCGCTCGCTTTTCCTCTGTACACGTAACGCCTGCGCCACTAGATGATGCGTAAAGGGCGAGTGATTATAGGACTCTGAGGTTAGAACTGCATTCTCACTGCAGGACCGTAGTACGTGTCACAATTTTGAAGTTAGATTCAATGAGACTTTACTCCTGGGGAGGCGTACATACTCTGGTAAGTTACAACCATTTGTTACAGTGAAGAGAGAAGTACGCCTCAAGTGGTCTAAATTGATGATAGAAACAGCCTAGAACTCATCAGGTTCTTGTAGATATAGAAAGGGAATGTTTCTGAGGGCCTACGAGACTACCTTATCCCAGCTGAGGTTAAGTATTTTCAGGGGACGACAGTGGCGTCTCGGTGACAGTTTTTCGGGCTGGTGATTTTTCCCCGTAAAACATATGCTTTGCAACTTGTGTTAACACCGGTCAGGGTTGGCAGGGGCCAAAATAGCTAACTACGGGGCTAGCAACGTGATTCTGTCCAGGGACCCGCGGTACACGCGCGGGTAGTGGGGCTAGATCTGGCTGTCTCAGGCCTCGTCCTTCGCCAACCAGGGGTTAACCACGCAGAACCCCTAAGCTGGTCCCAACGGTGGCAGGGTTTACCCAACGCTTTCCCGGGCTAAGCGGCATCGGTAAGACTAGGTGCGACCATAGCGGGACTCGTCACAAAACTGTATGCTCGGGCGAGGAGCCCCTACACAGGATGAAGAGCTCAGGCGCAGATAGTCAGCAGTGCAGTCCAGTCTTGGGCAAACGGTTTCACACACGTCATCTCGCAAGCTCCGTGTACTATGCGCACATTCATGACGGTGCCACGAGGGAGCACACCTCGCCCGGTCTGTGGTGGTCCAAACACCGTTATCTGGTATGGGTACAGAGGCGCATGTGGCGCCCTGACCCCCCTGGACACTGCATACTCCAATATGGAAGGGTACAACCTAAGACGACTCAGCCCCCGGGACGCTCAGTCCGCGAGTAAGTTTACGTAGATAACGCGTCCCCGCACCCAGCCGGGGGGTGGAAGGCGGGCACAATATGGTCGAATTGTCGGACCGTCGGGGGTAGCTCCTTACACATCCGCGTTATGGCCACGAAATCTCAGCAGCACGGAGGCACCGGGCCATTCTGCGCCCGTTTCCGAGGCGGAGGGAGCCAGTCGACCGGGCACAAAATGCTGGTGGCATGCACCCGCCGCGGTTTTGAAGGTACACGGGTAGCGCGGGAGTGGGAACTCGTGACGGTGGCGGTCTGGGGTCATTGCAAGCGATGCACCGACTGGTCTTGGCAGGGATATAGGGCTGCGGCCTACTAGTGGAGACCCCGCTAGGTTTCGCCGGATGATCGTCCTTTTTCAGCTAGCGTGAGCGTGCACTACCAAAAGAGGTATACTGAGGGGCCCGCCTCGTTCAGGCACGAAGGGATGCGCTTACAGCGGGCCGCGTCCCCCCTGGGTGCGTCGCGCCGCCCCCGACTGATGACGGCCGGCAGCGGCCGGGGCGCTGCCCCCGAAGGGGGCGCCTCCCGCGCCCGGTGCCCCCCGCGGGGGCCGGCGCCCGCCGGCCGCGCAGCCCCGCTGCTAGGCCCCGGGGTGCCGCCCGGCCCCGGGCCCCCCGCCCTGTCGGGGCGGGGCTGGCGTCGTGTTCTCGGGGCGACCGGGGGGGCGCGGGGCTCCGCCTCCGGAGTTCCTACTCGCCGCATGGCGGCGCAGCCGGCAACTGGCCCGTGAAGGAGCGGTCCGGCCTGGAGTCGGCCCCGCGCCGCGCTTGCCCTGCGACGGGGCCGGGTGTCACCGCGCCGCCCATGGTGACGCGATGCCCGGGCTGCTCCTCCTAGCGAGCCGAACGGCTGCCCGGGAGTCTAGGCGACCAATCGAAGCGCCGAGCGGCGGCCTAGGGGCAGGGCCCGCCGCGCAGCGCGCGGCACCGCCATGCCGCGCCGGCCCCGCCGCCCCCGCGCATCCGCCCGGCGAGTCTGGCGGATGGACCGGGGGCGCCTTCGTACGCGGGGCCCGTTGGGAGAGCGGCCTCGCGCCCCCGGGGCGGCGGTCCCGTCGAGCGCGCGGCGGGCCAGCTGGGCTCCCGCCTGCCAGCCGCCCGGGCGCACGGCATACCCGGCGCCGCCGGCGGCACCCGGGGGGGCGACGGCGGGTAGCGATGCGAGCACGTCCCGGCTCGGCGCCGGATGGCCGAGTCGGGCCTGCGGCCATCTGCGGGGACGCCCGCCCGCGCTAGGCCCCGTAGGCGGTGCCCCCGGGGTGGCCCCCCGGCCCCCCACCCCGGGCGGGGCGCCCGATGCTCGGTCCACACCCCGGCTCAGCCGACCACACGGGGGCGGACACGCCGGAGGAGTGGTAGGCGCCCCACCCGGGGCGGCCCGCGGGGGGCGGCCTGCGGATGAGGCACGCGGCCGGCAACCATCG     
J       ACTAAAGACTTTAATAAAATCACCATCATTGTCTTTACTATGCCAATTCTATAATTCTATTTTAAATTATGCATCTGTAGTGTACCAATAATTAATTTACATTTAAAAATAAATTAAAAGTGTACATGATTTCAACAATATTTAAAAGGTATACAAATTTTAAAGATAAAAAAGTCATTAATTTAATTACAGAGAAAGATATATCGATATAACCAAACTTTAATAATAAAATAGGACATTATTATACTTCAGTATATAAGAACAAGTAATTATCTTTTTTTATTTGTGTAATGTTAATTTTAATTACTTTTTTTAGTGTAATTACTGGAATAATAAAAAAGTATAGGTCACATAGATTGAAATATAACTCCAAATTTTTAATTTAAGGATAACATTAAATAACTAAACAGTCATTTATCAGTTACAATTTAGTTTATCAATAATTAATTAATAATTGACGGAAATTCAAACTAGTAAAATCCTAGCATATTTTATTGAATTTTAATTTTATATCATATTATTGATTATATTATGATTTTAAATTGTATGATAACAATATTGCAAATATTTAACTATTATGAAATCATATAAACTGAAATAAATTGTTTGGATAATTAATTTTAATTTTCGCTTTTAATCTATTTTAATGAAATTAAAAAAGGTTGAAGATTAAAGAATATCTAATTAATTCCTCGTTGTTCATTAATTATTAATACTCAATTTAGAATTGAAAAGTTTAATATATAATATTATAATGTAAATCAAGAAATTATATCATTACAGTGAACTGAAAATTATATATTTATTAACTTAAAATACGTCATATGAAATATACTATTACTATACGAAAATTATAGAAAAATATCGAAAATAAAAGTAGATCTATGTTAAATAAAATATTTTTTTATAATACAAAATATTGTCTAGAGAAATTCTGGAAATATATGAAAATATCTAACACTGTCTTAATATTTTTTTTATAAAACTGTGATTGAATGATCATTTGCTCTGAAAAACGACATTAGTTATAGGTTTACAAGTTAATTGTGATGACATCTAATCTATTACATCTAGACTGAAAACCGTCAACAACGTCCGATACACGCCTAAGCGTCAACTTGCTATCTGGTACTTTCTCACTACCCTGAGGTATGGTTTATCGGAATGTTAATAGATGAATCTTCTCTAGACATACCGTGATCTAAGGACTCGATGGGCCAGTTATGCTGGTACTAACGGACACTTGCATGGTAAAACACAATGGTTCCGGAACGCATTGATTACATTATCGCCAGTGTTACACGCAGTAAGAGGCCGATTGCGACAACATTTCATTCAACTATATTGTTTAGGAAGTCGGTGTCTCTGTCAGGAGAAGTTCGCTATGAAAATGTATTAGGAAATATTATAAGCACACTGAAGTTGAGCCCTAGGGTAGCCTGTTGTCTCATTATGCTTATAGCTGGAGGAGACTTATTATTATCCTAAACATACCTGGGATCGTTAATAATGAATCCGTGCAATATGTTTGTGTTTAGTTACGGGAAGCTTTCAGAAATTTATTATCCTGAAGTTCGCTCAATTTTTCCCCATACACATAACACCGGCGCCACTAGATGATGTGTAAGGGGCGAGTGATCGTGAGACTACGCGATTAAGATCGCATTCTCACTGCAGGATCGTAGTACGTGTCACAGTTTTGAAGTCAGGCTCGATGAAATTTTAATCCTGGGGGGGTGTACACACTTTGGTATATTGCGACCACCTGTCACAGTGAGGAGAGAAGTATGCCTCAAGTGGTTTAAACTGATAATAGGAACAGCCTAGTACCCATCAGACTCTCTCAGATCTAGAAAGGGAATGTTTCTGGGGGCCTATGAGACTACCATATTCCAGCTAGGGTTAAGTGTTTTCAGGGGACAACAGTGGCGTCTCGGTGACAGTTTTTCGGGCTAGTGATTTTTTTCCGCAAAACACATACTTCGCAACTTGGGTTTGCACCGGTCAGGGTCCGCTGGGGCCAAAGCGGCTAACTACGGGGCCAGCAACGTGATCATGATCAGGGACCCGCGGCACGTGCGCAGGTACTTGGGCTGGATCTCGCTGTCTCAGGCCTCGTCCTTCGCCAACCAGGAGTTAGCTACAAAAACCCCCTAAACTGGTCCCAACGGAGTCAGGGTTTGTCCTACCCCTTCGCGTACTGAGCGGCGTCTGTGACACTTGGTACGACCATAGCGGGCCTCATCCCAGAACTATACGCTCGGGCAAGTGGCGCCTACACAGGATGAAGAGGTCACACGGAGACAGCCGGCAGTGTAGAACAGTCTTGTGCAAACGGTTTCACAAACGTGATCTCGCAAGCTCCGTGTACTATGCGCACATTCGTGGCTATCCCACGAGGTAGCACACCCTGCCCGGTCTATGGTGGTCCAAACATCGTTATCTGATATAGTTACAGAGGCGCAGGTGGCGCCATGATCGCCCTGGACACTGCATATCCCTATGTCGAAGAGTACGACCTAAGGCGACTCAACCCCCGGGACGGTCAGTCCGCGAGTAACGACACGTAGTTACCGGCTCCCCGCACCCAGCCAGGGAGTGGAAACCGGGCACAATACGGCCGGATCGTCGGACCGTCGAGGCTAGTTCTTTACACCACCGCGTTATGGCCATGTAAACTCAGCAGTACGGAGGCACCGGGCCACTCTGCGCCCGGTTCCGGGGCGGTGAGAGCCAGTCGACCGGCCACAAGATGTAGGTGAAGTGCACCCGCCACGGGTTTGAAGGTAAGCTGGTAGCGCGTGAGTGAGAACTCGTAACGGTGGCGGTCTGGGGTCATAGCAAGCGGTGCACCGACTGGTCTTGGCAGGAAGATAGGGCTGCGGCACATTAGTGGCGACTCCCCCAGGTTTCCCCGGCTGATCGTAACTCTTCAGCTGGCGTGATCGTGCACTACCAAAAGAGGAACACTGAGGGGCATGCCTCGCTCAGGCGCAAAGGGATACCCCTACGGCGCGCCGTGTCCACCCTGGGAGCGTAGCGCCGCCCCCAACTGATGACGGCCGGCAGCGGCCGGGGGGCTGCCCCCGGAGGGCCCGCCTCCCGCGCCCGGTTCACCCCGCGGGGGCCGGCGCCCGCCGGACGCGCAGCCGCGCTGCGAGGCCCCGAGGAGCCGCCGCTCCCCGGGCCCCCCGCCCAGTCGGGGCGGGGCGGACGTCGTCCCCTCGGGGCGACCGGGGGGGCGCGGGGCTCCTCCCCCCGAGTACCTATTCGGCGCATGGCGGGGCAGCCGCGAGCTGGCCCGGGAGGGACCAGCCCGACCTGGAGTCGGCGCCGCGCCGCGCCGGCGCCACGGGGGGGTCGGGTGTCAACGGGCCGCCCGTGGCGACGCGGTGCCCGGGCTGGTCGTCCTAGGGGCCCGAACGGTGTCCCGGGAGTCCAGGCGACCGGTCGAAGCGCCGGGCGGCGGCCCGGGGGCCGGGCCTGCCGCGCAGCGCAAGGCCCCGCCAGGCCGTGCGGGCCCCGCCGCCCCCGCCGATCGGCCCGGTGCGTCGGGCGGACGGACCTGGGGCGCCTTAGCCGGCGGGGCCCGTTGGGAGATCGGCCCCGCGCCCTCGGGGAGGCAGTCCCGTCGTGCGCGCGGCGGGCCAGCTAGGCCCCCGCCTGGCAGCCGCCCGGGCGCACGGCGGTCCGGGCGCCGCTGGCGGCACCCGCGCGGGCGTCGGCAGGTATCGAGACGCCCACGTCCCCGCTCGGCGCCGGATGGCCGAGTCGGGCCTGCGGCCATCTGCGGGGGCGCCCCTCCCCGCTGGGCCCCGTAGCCGGCGCCCCTCGGGTGGCACCCCGGCCCGCCACCCCGGGCGGGACGCTCGAGGCTCGGTCCACACCCGGGCTCAGGCGCCCACACAGGGGCTGCCACCCCGGAGGTCTGGTAGGCGCCCCGCCCTGGGCGGCCAGCCGGGGGCGGCCAGCGGGTGAGGCACGCGGCCGGCAGCCGTCG     
I       ACTAAAGACTTTAATAAGATCACCATCATTATCTTTACTATGCCAATTCTATGATTCTATTTTAAATTATGCATCTGTAGTGTACCAATTATTAATTTACATTTAAAAATAAATTAAAAGTGTGCATGATTTCAACAATATTTAAAAGATATACAAATTTTAAAGATAAGAAAGTCTTTAATTTATTTACAAAGAAAAATATATCGGTATAACCAGACTTTAATAATAAAATAAGGCATTATTATACTTCAATATATAAGAACAAGTAATTATCTTTTTTTATTTGTATGATGTTAATTTTAGTTACTTTTTTTATTATAATTACTAAAATAATAAGAAAAGGTAGGTCACATAGGTTAAAATATAACTCCGAATTTTTAATTTAAAGATAGCGTTAGATAACTAAGCAGTCATTTATCAATTACAATTTAGTTTATCAGTAATTAATTAATAATTGACGGAAATTCAAACTAATAAAATCCTAGCATATTTTATTAAATTTTAATTTTATATCATATTATTAATTATATTTTGATTTTAAATTGTATAATAACAATATTGCAAGTATTTAACTGTTGTGGTATCATATAGACTAAAGTAAGTTGTTCAGATAGTTAATTTTAATTTTCGCTTTTAATCTATTTTAATGCAATTAAAAAGGGTTGAGAATTATAAGATATCTAATTAATTCCTCGTTGTTCATTAATTATTAATACTCAATTTAAGATTAAAAAGTTTGATATATAATGTTATAATGTAGATCGAGGGATTATATCATTACAGTAAACTAAGAGTTATATATTTATTAACTTGAAATGCATCATATAAAATATACTATTACTACACGAGAGTTATAGAAAAATATCGAAAATAAAAGAAGATCTATGTTAAATAAAGTATTTTTTCATAATACAAAATGTTGTCTAAAAAAATTCTGGAAATATGTGAAAATATCTAACAATGTCTTAATATTTTTTAAATGAAACTGTAATTGAATGATCACTTGCTCTCAAAAACGATATTAGTTATAGATTTATAAGTGCATTGCGATGACGTCCAATCTATTACATCTGGACCGAAGACTGTCAACGATGCCCGGTACAGGCCTAAACGTCAACCCGCTATCTGGGACTTTTTCATTACCCTGAAGCGTGGTTTATTTGAATATTAATAGATGGATCTCTTTTAGATATACTGTGAACCAAGGACTCGATGGGCCAGTAATGTTGATACTAACGGATACTTGCATGGTAAAACACAATGGTTCCGGAGCGCATTAGTTAGATTATCGCTAGTGTTACGCGCCGTAAGAGGTCAACTGCGACAACAATTCATTCGGCTATATTGTCTAGGAAGTCGGTGTCTCTGTCAGTAGAGGTTCGCAATGAAAATGTATTAGGAAATATTATAAGCATACCGAAGTTGAGCTCTAAGGTAGACTGTTGTTTCCTTATGCTTCTAGCTGGAGGAGACTTATTACTATTCAAAACGTACCTGGGATCGCTAATAATGAATCCGTTCAAAATATTCGTGTTTTGTTACGGGGAGTTTTCAACAATTTATTATCCTGAAGTTTGCTCGCTTTTCCTCCGTACAAGTAACACCCGCGCCCGTAGATGATGTGTAAAGGGCGAGTGATTGTAAGACCACGTGGTTGGAACTGCATTCCCAATGCAGGATCGTAGTACGTATCACAATTTCGAAGTAAGATTCAATGAGAGTTTAAACTTGGGGGGGTGTACACACTTTGGTGTCTTGCGACCACCTGTCACCGTGAAGAGAGAAATATGCCTCAAGTGGTTTAAACTGATAATAGAAACAGCCTAACACCTATCAGGTTCTTGTAGATTTAGAAGTGGAATGTTTCTGAGGGCCTACGAGACTACCTTATCCCAGCTAAGGTTAAGTGTTTTTAGGGAACAACAGTGGCGTCTTGGTGACAGTTTTTCGGGCTAGTGATTTCCCTTCGCAGGACATGTGCTCTGCAACTCGGGTTCACACCGGACAGGGTTTACGGGTGCCAAAGTAGCTAACTACGGGGCCAGCTACGTGATCATGTTCAGGGACCCGCGGTACGGGCGTAGGCAATCGGGCTAGATCTGGCTGTCTTAGGCCTCGTTTTTCGCCAACCGGGGGTTAGCCACGCAAGGCCCCTAAGCTGGTCCCAACGGAGACAGGGTTTATCCTACCCTTTCACGTACCAAGCAGCGTCTGTGAGACTTGATGCGGCCATACCGGGTCTCGTCCCGTAACTCTACGCTCGAGCAAGGAGCTCCTACACAGGATGAAGAGCTCACACGAAGATCGCCAGCAGCGCGGGGCAGTCTTGAGCAGACGATTTCTCAGACGTCATCTCGCAAGTTCCGTGTACAATGCGCACATTCATGACGGTACCACGAGACGGCAGACCCCGTCCGGTCGATGATGCTCCAGACACCGTTATCTGGTATAGTTACAGAGGCGCATGTGGCGCTCTGACCCCCCTGGACCCTACATATTTCGATTTGGGAGGGTACGACCTAAGGCGACTCAGCCCCCAGGGCGGTCAGTCCGCGAGTAAGAGCACGTAATTACCGGGTCCCGGCACCCAGCCAGGGGGTGGAAGCCGGGCGCAATACGGCCGGATTGTCGGACTGTCGAGGGTAAGTCATTACACAACTGCGTTATGGCCACGAAACCTGAGCAGTACGGAGGCGCTGGGCCACTCTGCGCCCGGTTCCGGAGCGAGGGGAGCCACTTGCCCGGACACGAGATGTAGGTGTCGTGCACCCGCCACGGCTTTGCAGGTAGGCGGGTAGCGCGAGAGTGGGAACTCGTGACGGTGGCGGTCTGGGGTCATGGCAAGCGATGCACCGACTGGTCCCGGCAGGAAGATAGTGCTGCGGTGTATTGGTGGAGGCCCCTCCAGGTTTCACCGAGTGATCGTCCTTCTTTAGCTGGCGTGATCGTGCACTACTAAAAGAGGAAGACTGAGGGGCACGCCTCGCTCAGACACGGGGGGATGCGCCTACGGCGCGCCGCGCCCCCCCTGGGTGCGTCGCGCCGCCCCCGACTCATGACGGCAGGCAGCGGCCGGGGGGCTGCCCCCGGATGGGGCGCCTCCCGCGCCCGGTGCACCCCGCGGGGGCCGGCGCCCGCCGGCCGCGCGGCCCCGCTGCGAGGCCCCGGGGTGTCGCCCCCCCCCGCGCCCCCCGCCCAATCGGGGCGGGGCGGGCGTCGTCTCCTCGGGTCGACCGCGGGGGCGCGGGGCTCCTCCCCCGGAGTTCCTATTCGGCGCATGGCAGGGCAACCGGGAACTGGCCCGGGAAGGACCAGTCCGACCTGGAGGCGGCGCCGCGCCGCGCCCGCCCGGCGGCGGGGTCGGGTGTCAGGAGGCCGCCCACGGCGACGCGGTGCCGGGGCTGGCCCCCCTAGGGACGCCGACGGGGGCCCGAGAGTCCAGGCATCCAATCGTAGCGCCGGGCGGGGGCCCGGGGGCCGGGCCCGCCGCTCAGTGCCAGGTCCCGCCACGCCGCGCCGGCTCCGCCGCCCCCGCGCATGTGCCCGGCGCATCGGGCGGACGGACCGGGCGCGCCTTCGCAGGCAGGGCCCGTTGGGGGACCGGCCTCGCGCCCCCGGGGAGGCAGGTCCGTCGGCCGCGCGGCGGGCCAGCTGGGCCCCCGCCTGCCAGCCGCCCGGGCGCACGGCATCCCAGGCGCGGCCGGCGGCGCCCGGGGGGGCGGCGGCAGGTAGCAAGGCGACCAGGTACCGGCTCGGCGCCGGACGGCCGAGGTGGGCCTGCGGCCATCTGCGGGGTCCCCCCCCCTCGCCGGGCCCCGTAGCCGGCGCCCCGGGGGTGGCACCCCGGCCCGCCACCCCGGGCGGGAGGCCCGATGCTCGGCCCACACCCGGGCTCAGGCGCCCACACGGGGGCGGCCGCCCCGGGCGCCTGGTAGGCCCCCCGCCCGGCGCGGCCGGCCGGGGGCGGCCATTGGGTGGGGAACGCGGCCGGCAGCCATCG     
H       ACTAAAGACTTTAATAAAATCACCATCATTATCTTTACTATACCAATTCTATGATTCTATTTTAAGTTATGCATCTGTAGTGTACCAATTATTAATTTACGTTTAAAAATAGGTTAAGAGTGTGCATGATTTCAACAATATTTAAAAGATGTACAAATTTTAAAGATAAAAAAGTCTTTAATTTATTTACAAAGAAAAATATATCGATATAACCAGAATTTAATAATAAGATAAGACATTATTATACTTCAATATATAAGAAAAAGTAATTTTCTTTTTTTGTTTGTATGATGTTAATTTTAGTTACTTTTTTTGATGTAATTACTAAAATAATAAGAAAAAATAGGTCACATAGATTAAGATATAACTCCAAATTTTTAATTTAAAGATAACATTGAATAGCTACACAGTCATTTATCAATTACAATTTAATTTATCAATAATTAATTAATAATAAACGGAAGTTCAAACTAATAAAGTCCTAGCATATTTTATTAAATTTTAGTTTTATATCATATTATTAATTATATTATGATTTTAAATTGTATAATAACAATATTGCAAATATTTAACTATTATGATATCATATAAACTGAAATTAATTGTTTAGGTAGTTAATTTTGATTTTCGCTTTTAATCTATTTTAATGCAATTAAAAAAGGTTAAGAATTAAAAAATATCTAATTAGTTCCTCGTTGTTCATTAATTATTAATACTCAATTTAAGATTAAAAAGTTTAATATATAATATTATAATATAAGTCAAGAAATTATAACATTACAGTGAACTAAAAATTATATGTTTATTAACTTAAAATACATCATATGAAATATACTATTACTATACGAAAGTTATAGAAAAATATCGAAGATAAAAGAAGATCTATGTTAAGTGAAATGTTTTTTTGTAATACAAAATATTGTCTAAAAAAATTCTGGAGGTATATAAAAATATCTAACAGTGTCTTAATTTTTTTTATATAAAACTATAATTGAATGATCACTTGCTATCAAAAACGATATTAGTTATAAGTTTATGAGTGCATTGCGATGACGTCCAATCTACTCTGTTCGGACCGAAGACCGTCAACAATGTCCGATACAGGCCTAAACGTCAACCCGCTATCTGGTACTTTTTCACCACCCTGGAGTATGGTATATGGGAATCTTAATAGATGAATGTCTTTTAGACGTACCGTGAGTGATGGACTCTATGAGCCAGTAATGTTGATACTAACGGGTACTTGCATGGTAGAACACAATGGCTCCGGAACGCATTGGTTAAATTTTCACCAATGTTACGCACAGTAGGAGGTCTAGTGCGACAACGATTCATTCGGCTATATTGGTTAGGAAGTCGGTGTCTCTGTCAGTAGAAGTTCGCAATGAAAATGTATTAGGAAATATTATAAGCACACTGAAGCTGAACCCTAGGGTAGACAGTTGTTTCCTTATGCTCTTAGCTCGAGGAGACTTATTATTATTCTAAACATACCTGGGATCGTTAATAATGAACCCGCTCAAAGTGTTTGTGTTTTGTTACAGGAAGTTTTCAGGAATTTATTATCCTGAAGTTCGCTCGCCTTTCCTCTGTACACGTAACACCCGCGCCTCTAGATGATGCGTGAAGGGCGAGTGACTGTAAGACTCAGTGGTTGAAACTGCATCCTCACTGCACGATCGTAGTACGTGTCACAATTTCGAAGTAAGATTCAGTGAGGATCTAAACTCGGGGGGATGTACACACTTTGGGTAATTGCGACCGTCCATCACAGTGGAGAGAGACCTAAGCCTCAAGTGGTTTAAACCGATAAGAAGAACAGCCTAGTATCCATCAGGTTCTTGTGGATGTAGAACGGGAACGTTTCTGGGGGTCTACGTGACTACCTTATCCCAACTAAGATCAAGTATTTTCAGGGGACAACAGGGGCGTCGCGGTGATAGTTTTTCGGGCTAGTGATTTCGTCCCGCAAAACATATGCTCCGCAACCTGAGTTTACATCGGACAGGTTTTGCTGGGGCCAAAGCAGCTAACTACGGGGCCAGCAACGTGATTTTGTTTAGGGACCCGCGGTACATGCGCAGGTAATGGAGCTAGATCTGGCAGTCTCAGACCTCGTTTTCCGCCAACCAGGGGTTAGCCACGCAAAGCCCCTAAACTGGCCCCTACGGAGGCAGGGTTTGTCCTACCCTTTCACGATCTGAGCGACGTCCGTAACACTGGGTGCCACCATAGCGGGTCTCATCCCACGACTGTACGCTCGGGCAAGAAGCTCCTACACAGGATGAAGAGCTCATACGGAGATCGCCGGCAGTGCGGCACAGTCTTGAGCAAACGGTTTCACAGACGTCATCTCGCAAGCTCCGTGTACTATGCGCACATTCATGACGGTCCCACGAGGCTGCATACCCCGCCCGGTCGATGGTGTTCCAAACTCCGTTACCTAATATGGCTACAGAGGCGCATGTGGCGCCCTGACCCCCCTGGAGACTGCATATTTCGATGTGGGAGCGTACGACCTGAGGCGACCCAGCCCCCGGGACGGCCAGTCCGGGGGTAAGAAGACGCAGCTACCGTGTCCCCGCAGCCAGCCAGGGGGTGGAAGCCGGGCGCAATACGACCGTATTGTCGGATCGTCGAGGGTAAGACCTTACACATCCGCGTTATGACCGCGAAATCTCAGCAACACGGAGGCACTGGGCCACTCCGCGCCCGTTTCCGGGGCGGCGGGAGCCAGTCGACCGGACACAAGATGTAGGTGCCGTGCACCCGCCACGGCTTTGCAGGTAGGCGGGTAGCGCGAGAGTGGAAATTTGTAACGGTGGCAGTCTGGGGTCATGGCAAGCGGTGCACCGACTGGTCTTGGCATGAAGACAGGGCTGCGGTACATTGGTGGAAACCCCGCCAGGTTTCACTTGTTGATCGTTGTTCTTAAGCTGGCGTGGTTGTGCACTACCAAAAGAGGGATACTGAGAAGCACACCTCGCGCAGGCACGGAGGGATCCGCCTGCGGCGCGCCGCGTCCCCCCTGGGTCCGTCGCCCCACCGCCGGCTGATGACGGCCGGCAGCGGCCGGCGGGCTGCCCCCGGACGGCGCGCCTCCCGCGCCCGGTCCTCCCCGCGGGGGCCGGCTCCCGCCGGCCGCGCCGCCCCGCTGCGGGGCCCGGGGGTGCTGCGCCGTCCCGGCCCCCCCGCCCAGTCGCGGCAGGGCGGGCGTCATGGCCTCGGGGCGACCGGGGGGGCGCGGGGCTCCTCCCCCGGAGTTCCTACTCGGCACATGGCAGGGCAACCGGAACCAGGCCCTGGAAGGACCGGTCCGGCCCGGAGGCGCCGCCGCGCCGGGCCGGCCCTGCGACGGGGTCGGGGGTCAGGTAGCCGCCCCGGGTGACGCGGTGCCCGGGCCGTTCCTCTTAGGGGCCCTAGCGGCTGCCCGGGAATCCAGGCAACCAATCGAAGCGCCGGGCGACGGCCCCGGGGCCGGGCCCGACGCGCAGCGCAGGGTCCTGCCACGCCGCGCCGGCCCCGCCGCCCCCGCGAATGTGCCCGGCGCGTCGGGCGGGAGGACCTGGGACGCCCTGGCAAGCGAGGCCCGTTGGGTGATCGGCCTCGCGCCCCCGGGGAGGCGGTCCCGTCGCACGCTCGGCGGGCCAGCTGGGCCCCCGCCTGGCGGCCGTCCGAGCGCACGGCGTACCAGGCCGTGCGGGCGGTACCCGGGCGGGCGACGGCCGGTGGTCAAGAGAGCACCTTCCGGCTCGGCGCCGGATGGCCGAGTCGGGACTGCGGCCATCCGCGGGGCCACCCCCCGACGCTGGGCCGCGTGGCCGGCGCCCCCGGGGTGGCCCCCCGGCTGGCCACCCCGGGCGGGACGCCCGATGCTCCGTCCACACCCGGGCTCAGGCGCCCACACGGGGGCGGCCACCCCGGAGGGCTGCTGGGCCTCCCACCCGGGGCGGCCGGCCCGGGGCGGCCAGCGGGTGGGGCACGCGGTCGGCAGCCATCG     
G       ACTAAAGACTTTAATAAAATCACCATCATTGTCTTTACTATGCCAATTCTGTAATTCTATTTTAAATTATGCATCTGTAGTGTGCCAATTATTAATTTACATTTAGAAATAGATTAAAAGTGTGCATGATTTCAACAATATTTAAAAGATATACAATTTTTAAAGATAAAGAAATATTTAATTTATTTACGAAGGAAAATGTATCGATATAACCAGACTTTAATGATAGAATAAGACATTATTGTACTTCAATATATAAGAACAAATGGTTGTCTTTTTTTATTTGTATGATGTTAATTTTAGTTACTTTTTTTAATGTAATTACTAAAATAATAAGAAAAAATAGGTCACATAGATTAAGATATAACTCCAAATTTTTAATTTAAAGATAGCATTAAATAACTAAGCAGTCATTTATCAATTACAATTTAGTTTATCAATAATTAATTAATAGTTAACGGAAATTCAAGCTAATAAGATCCTAGCATATTTTATTAAATTTTGATTTTATATCATATTATTAATTATATTATGATTTTAAATTGTATAATAACAATATTACAAGTGTTTAACTATTGTGATATCATATAAACTGAAATAAGTTGTTTGGATAGTTAATTTTAATTTTCGCTTTTAATCTATTTTAATGCAATTAGAAAAGGTTGAGAATTAAAAAATATCTAATTATTTCCTCGTTGTTCATTAATTATTAATACTCAATTTAAAATTGAAACGTTTGATATATAATATTATAATGTAAATCAAGAAATTGTGTCATTATTGTAAACTAAAAATTATATATTTATTAACTTAAAATACATCATATGAAATATACTATTACTATACGAAAGTTATAAAAAAATGTCGAAGATAAAAGAAGATCTATATTAAATAAAATATTTTTTTATAATACAAAATATTGTCTAAAAAAATTCTGAAGATATATAAAAATATCTAAAAATGTCTTAGTATTTTTTATATGAGACTATAATTGAATGATCACTTGCTCTCGAAAACGATGCCAGTTATAAGTTTATAAGTGCATTGCGATGACATCCAATCTATTACGTCTGGACTGGAGACAGTCAACAATGTCCGATACAGACCTAAGCGTCAACCAGCTATCTGGTACTTTGCCACTACCCTGAAGTATGGTATATCGGAATATTGATAGATGAATTTGTTTTAGACGTACCGTGAACTAAGAACTCGATGGGCCGGTAACGTTGGTACTTACAGACACTTGCATGGTAAAACACAACGGTTCCGGAACGTATTAATTAAATTATCACCAGTGTCACACGCAGTATGAGGTCAAATGCGACAACAATTCATTCGGTTATATTGGTTAGGAAGTTGATGTCTGTATCAATAGAAGTTCGCAATGTAGATGTATTAGGAAATATTATAAGCACACTGAAGTTGAGCCCTGGGGTAGACCGTTGTCTCCTTATGCTCCTAGTTGGAGGAGACTTATTATTATTCTACACATACCTGGGATCGCTAATAATAAACTTGTTCAAAGTGTTTGTGTTTCGTTACAGGAAGTTTTCAAAAATTTATTATCCTGAAGTTTGCTCGTTTTTCCTCCGTACACCTAACGCCTGCGCTTCTAGATGATGCGTAGAGGGTGAGTGATTGTAAGACTCCGTGGTTAAAAACGCCTTCCCACTGCAAGACCGTAGTACCTGTCATAATTTCGATGTAAGATTCAGTGAGATTATAAACTTGGGGGGGTGTACACACTTTGGTACGTTACGACCATCTATCGCAGTGGAGTGAGAGATACGTCTCAAGCAGTTTAAATCGATAATAGGAACCGCCCAGCACCCACCAGCTTCTTGTAGATCTAGAAAGGGAATGTTTCTGAGGGCCTACGAGACTACCTTATTCCAGCTAAGGTCAAGTGTTTTGAGGGGACAACGGAGGCGTCTCGGTGACAGTTTTTCGGGCTAGGGATTTTTCTCCGCAGAACATATGCTCTGCAACTTGAGTTTACACCGGACAGGGCTCGCTGGGGCCAAAGCGGCTAACTACGAGGCCAGCGGCGTGATTTCGTTCAGGGACCCGCAGTACGCGCGCGGGTATTGGAGCCAGATCTGGTTGTCTCAGGCGTCGTTTTCCGCCAACCAGGAATTAGCCACGCAGAGCCCCTAAACTGGTCCCAACGGAGGCAGGGTTTGTCCTACTCTTTCGCCTACTGAGCGGCGTCTGTAACACTTGTTGCCACCATAGGGGGTCTCATCCCACAGCTATACGCTCGGGCGAGTAGCTCCTACATGGAATCAAGAGTTCAATCGCAGAACGCCAGCAGTGCAGAACAGTCTTGAGCAGACGGTTTCGCATACGTCACCACGCAAGCTCCGTGTACGATGCGCACATTCATGGCGTTGCCACGAGGCAGCACACCCCGCCCGGTCGATGGTGGTCCAAACACCGTTATCTGGTATGGTTACAGAGACGCATATGGCGCTCTGACCCCCCTGGACACTTCAAATTTCGATGTGGGAGAGTACGACCTAAGGCGACTCAGCCCCCGGGACATTCAGTCCGCAAGTAAGGGCACGTAGTAACCGAGTCCCCGCACCCCGCCAGGGGGTGGAGGCCGGGCGCAGTACGGCCGGATCGCCGGACCGTCGAGGGTAAATCTTTACACATCCGCGTTATGCCCACGAAATCTCAGCAAGGCGGAGGCACTGGGCCACTCTGCGCCCGTTTCCAAGGCGGGGACAGCCAGTAGGTCGGACACAGGATGTAGGTGTCGTGCGCCCGCCACGGCAGTGTAGGTAGGTGGGTAGTGCGAGAGTGAGAACTTGTGACGGTGGCGGTCTGGGGTCATGGCAAGCGATGCACCGACTGGTCTCGGCAGGAAGATAGCACTGCGGTGTATTGATGGAAGCCCCGCCAGGTTTTACCGGGTGATCGGCCCTCTTAAGCTGGCGTGGTCGTGCGCTACCAAAAGAGAAATACTGAGCGGCACGCCTCGCTCAGGCTCGGGGGGATGCGCCCACGGCGCGCGGCGTCCCCCTTGAGTGCGTCGCGCCGCCGCCGACTGATGACCGCCGGCAGCTGCCGGGGTGCCGCCCCCGGACGGGGCGCCTCCCGCACCCGGTGCCCCCCGCGGGGGCCGGCGTCCGCCGGCCGCGCGGCCCCGCTGCGAGGCCGCGGGGTGCTGCTCCGCCCCGGGCCCCCCGCCCAGCCGCGGCGGGGCGGGGGTCGTCTCGTCGGGGCGACCGGGGGGACGCGGGGCTCCTCCCCCGGAGTTCCCACTGGGCGCATGCCGGCGGACCCGCGTGTTGGCCCGGGAGGGAGCGGTCCGGCCTAGAGGCGGCACCACGCCGCGCCCGCACCGCGACGGGGTCGGGTGTCAGGGGGCCGCCCATGGTGACGCGGTGCCCGGGATCCCCCTCCTAGGGACCCAAGCGGGTGCCCGGAAGTCCAGGCCCCCAATCGAAGCACCAGGCGACGGCCCGGGGGCCGGGCCCGCGGCGCAGCGCAAGGTCCCGCCACGCTGCGCCGGCCCCGCCGCGCCCGCGGATGTGCCCGGCCCGTCGGGCGGACGGACCCGGGGCGCCTTTGCAAGCGGGGCCCTTTGGGGGATCGGCCGCGGGCGCCCGGGGAGGCGGTCCCGTCGGGCGCGCGGCGGGCCAGTTGGGCCCCCGGCTGCCAGCCACCCGGACGCACGGCGCCCCAGGGGCCGCGGGCGGCACCCGGGTGGCCTGCGGCGGGTAGTGAGGCGAGCACGGCCCAGCTCGGCGCCGGATGGCCGAGTCGGGACTGCGGCCATCTCCGGGTTCGCCCCCCCACGCCGGGCCCCGTAGCCGGCGCCCCCGGGGTGGCCCCCCGGCCCGCCCCCCCGGGCCGGGCGCCCAATGCTCGGTCCACACCTGGGCTCAGGCGCCCACACGGTGGCGGCCACCCCGGGGCCCTGGTAGGCCCCCCGCCCGGTGCGGCCCGCCGGGGGCGGCCACCGGGTGGGGCACGCGGCCGGCAGCCGTCG     
F       ACTAAAGACTTTAATAAAATCACCGTCATTATCTTTACTATGCCAATTCTATGATTCTATTTTGAATGATGCATCTGTAGTGTACCAATTATTAATTTACATTTAAAAATAGGTTAAAAGTGTGCATGATTTCAACAATATATAAAAAATATACAATTTTTGAAGATAAGAAAATCTTTAATTTATTTACAAAGAAAAATATATCGATATAACCAGACTTTAATAATAGAATAAGACATTATTATACTTCAATATATAAGAATAAGTGATTATCTTTTTTTGTTTGTATAATGTTAATTTTAATTACTTTTTCTAATATAATTGCTAAAATAATAAGAAAAAATAGGTCACATAGATTAAGATATGACTCCAAATTTTTGATTTAAGGATAGCGTTAAATAACTGAGCAGTCATTTATCAATTACAATTTAGTTTATCAATAATTAATTGATAATTGACGGAAGTTCAAACTAGTAAAATCCTAGCATATTTTATTAAATTTTGATTTTATATCATATTATTAATTATATTATGATTTTAAATTGTATAATAACAATATTACAAGTATTTAACTATTATGATATCATATGAACTAAAATAAGTTGTTTAGATAATTAATTTTAATTTTCGCTTTTAATCTATTTTAATGCAATTAAAAAAGGTTGAGAATTAAAGAATGTCTAATTAATTCCTCGTTGTTCATTAATTATTAATACTCAATTTAAAATTAAAACGTTTGGTATATAATATTATAATATAAATCAAGAAATTGTATCATTGCGGTAAACTAAAAATTATATATTTGTTAACTTAAAATACGTCATATGAAATATACTATTACTATACGAAAGTTATAGGGAAATATCGAGAATAAAAGGAAATCTATATTAAATAAAATGTTTTTTTATAATACAAAATATTATCTAAGGAAATTCTGAAAATGTATGGAAATATCTGACAATGTCTTAATGTTTTTTATATGAAGCTATAGTTGAATGATCATTTGCTCTTAACAACGATGTTAGTTACATGTTTATAAGTGCATTGCGATGACGTCTAATCTACTACGTCTGGACTGAAAACTGTCGACAATGCCCGATACAGACCTAAACGTTAACCCGCTATCTGGTACTTTTTCACTACCCTTAAGTATGGTTTACCAGAATATTAATAGATGAATGTCCTTTAGGCATACCGAGAACCAGGAACTCGATGGGCCAGTAATGTTGATACTAACGGCTACTTGCATGGAACAACGAAAAGGTTCCGGAACGCATTAATTAGACTATCACCAGTGTTATGCGCAGTTCGCGGTCAAATGTAACAACGATTCATTCGGCTATATTGGTTAGGGAGTCGGTGTCTCTATCAATAGAGGTTTGCAATGGAAATGTATTAGGAAATATTATAAGCACACTGAAGTTGAGCTCTAGGCTAGACCATTGTTTCCTTATGCCCTTGGGTGGAGGAGACTTATTATTTTCCTAAACATACCTGGGATCATTAATAGTGAACCCGTTCAAAGTGTTCATGTTTGGTTACGGGAGGCTTTCAGAAATTTATTATCCTGCAGTTCGCTCGCTTTTCCTCCGTACATGTGGTTCCTGCGCCTCTAGGTGATACGTAAAGGGTGAGTGATTGTAAGACTCCGTGATTACAACTGCATTCTCACTGCAGGATCGTAGCACCTATCATAATTCGGAAGTAAGATTCAGTGAAACTTTAAACTTAGGGGGGTGTACACACTTTGGCACATTACGACCATCCATCACAGTGAAGAGAGAAATACGCCTCAATTAGTTTAAACTGATAATAGAAACAGCCTAGCATTTACTGGGCTCTTGTAGATCTAGAGAGGGAATGTTTCTGAGGGCCTGCGAGACGACTTTATCCCAACTAAGGTTTAGTATTTTCAGGGAACAACAGTGGCGTTTTGGTGACAGTTTTTCGAGCTAGTGATCTCTCCCCGTAGAACACCTGCTCTGCAACTTGAGTTTGCACCGTGCAGGGCGCGCTGGGGCCAAAGCAGCTAACTACGGGGCCAGCAACGTGATTTCGTTCAGGGACCCGCGTTACATGCGCAGGTATTGGAGCTGGATCTGGCTGTCTCAGCCCTCGTCTTTCGCCAACCAGGGGTTAGCTACGCAGAGCCCCTAAACTGGTCCCAATGGAGGCAGGGTTTGTCCTATCCTTTCACCTACTGAGCGGCGTCCGTGATACTTGGTGCCACCATAGCGGGCCTCATCTCAAGGGTGTACGCTCGGGCAAGTAGCTCCTACACAGGACGAAGGGCTCACGCGCAGGTCGCCAGCAGTGCAGGGCAGTCTTGAGCAGACGGTTTTGCAGACGTCATCTCACAAGCTCCGTGTACCATGCGCACATTCATGACGGTGCCACGAGGCCGCACACCCCGCCCGGTCGATGGTGGTCCTAACACCGTTATCTGGTGTGGCTACAGAGACGCATATGGTGCTCTGACCCCCCTGGACGCCGCAAATTTCGATGTGGGAGGGTGCAACCTAAGGCGACTCAGCCGCCGGGACTGTCAGTCCGCAGGTAAGGGTACGTAATTACCGGGTCCCCGCACCCCGCCGGGGGGTGGAAGCCGGGCGCAATACGGCCGGATGGCCGGGCCGTCGAAGGTACGTCTTTACACATCCGCGTTATGACTACGGAATCTCAGCAGTACGGAGGCACCGGGCCACTCTGCGCCCGTTTCCGGGGCGGGGAGAGCCAGTTATTCGGACACAAGAAGTAGGCGGCGTGCACCCGCCACGGCTCTGTAGATAGGCGGGTAGCGCGGGAGTAGGAACTCGTGACGGTGGCGGTCTGGGGTCAAGGTAAGCGATGCACCAACTGGTCTTGGCAGGGAGATAGGGCTGCGGTGAATTGGTGGAGGCCCCGCTAGGTTTCGCCGAGTGAGCGTCCTTCTTAAGCTGGCGTCATCGTGCGCTACTAAAAGAGGAATACTGAGAGACGCGCCTCGCTCAGGCACGGGGGGATACACCCACGAGGCGCCGCGTCCCCCCTGCGGACGTCGCACCGCCCCCGACTGATGATGGCGGGTAGCCGCCGGGGGGCTGTCCCCGGAGGGGGCGCCTCCCGCGCCCGGTTCCCCCCGCGGGGGCCCGGGCCCGCCGGCCGTGCAGCCCCGCTGCCAGGCCCCGGGGTGCTGCCCCGCCGCGGGCCCCCCGCCCAGTCGCGGCGCGGCGGTGGTCGTCCCCTCGGGGCGGCCGGGGGGCCCCGGGGCTCCTCCCCCGGAGTTCCTACTCGGCGCATGCCGGCGGACCCGGGAGTTCGCCCGGGAGGGACCAGTCCGACCTGGAGACGTCGCCGCGCCGGGCCCGCCTTGCGACGGGGCCGGGTGTCAGGGGGTCGCCCGTGGGGACGCGCTGCCCGCGCTGTTCATCCTAGCGCCCCGACCGGGGGCCCGGGAGTCCAGGCCGCCAATCGAAGCGCCGGGCGGCGGCCCAGGGGCCGGGCTCGCCGCGGAGTGCAAGGCCCCGCCACGCCGCCCCGGCCCCGCCGCCCCCGCGGATGTGCCCGACACCTCGGGCGGCAGGACCTGGCGCGCCGTGGACGGCGGGGCCCGTTGGGAGACGGGCCCCGGGCACCCGGCGAGGCAGTCCCGGCGGGCGCGCGGCGGGCCAGCTAGGCCCCCGGCTGCCAGCCTCCCGGACGCACGGCGTGCCGGGCGCCGCCGCCGGGACCCGGGGGGGCGGCGGCTTGTAGTGAGGGGAGCACATCCCGGCTTGGCGCCGGACGGCCCAGTCGGCTCTGCGGCCATCTGCGGGGTCGCCCCACTGCGCTGGGCCCCGTAGCCGGCGCCCCGGGGGTGGCCCCCCGGCCCACACTCCCGGGCGCGACGCCCGATGCTCGGTCCACACCCGGACTCACCCGCCGTCACAGGGGCGGCCACCCCGGAGGGCTGGTGTGCCTCCCCCCGTGTGCGGCCGGCCGGGGGCGGCCAGCGGGTGGGGCACGCGCCCAGCAGCCATCG     
E       ACTGAAGACTTTAATAAGATCACCGTCTTTGTCTTTACTATACCAATTCTATGATTCTATTTTAAATTATGCATCTGTAGTGTACCAATTATTAATTTACATTTAAAAATAGATTAAAGGTGTGCATGATTTCAACAATGTTTAAAAGATATACAATTTTTAAAGATGAAAAGGTCTTTAGTTTATTTACAAAGAAAAATATATCGATATAGCCAGACTTTAATAATAAAATAAGACAATATTATACTTCAGTATATGAGAACAGGTGATTATCTTTTTTTGTTTATATGGTATTAATTTTAATTACTTTTTTTAATATAATTACTAAAATAATAAAGAAAGATAGGTCACATGGATTAAGATATAACTCCAGATTTTTAATTTAAAGATAACATTAAATAACTAAGCAGTCATTTATCAATTACAATTTAGTTTATCAATAATTAATTAATAATTGACGGGAATTCAAACTAATAAAATCCTAGCATATTTTATTAGATTTTGATTTTATATCATATTATTAATTATATTATGATTTTAAATTGTATAATAACAATGTTACAAGTATTTAACTGTTATGGTATCATGTGGACTAAAATAAATTGTTTGGAAAGTTAATTTTAATTTTCGCTTTTAATCTATTTTAATGCAATTAGAAAAGGTTGAGGGTTAAAAAATATCTAATTAGTTCCTCGTTGTTCATTAATTATTAATACTCAATTTAGAATTAAAGCGTTTGATATATAGTATTATAATATAAATCAAGAATTCGTATCATTGCAGTGAACTAAAAATTATATATTTATTAACTTAAAATACATCATATGAAGTATACTATTACTATACGAAAGTTATAGAAAAATATCGAAAATAAAGGAAGATCTATATTAAGTATAATATTTTTTTATAATACAAAATATTGTCTAGAGAAATTCTGGAAATGTATGAAAATATCTAACAGTGTCTTAATATTTTTTATATGAAACTATAATTGAATGGTCACTTGCTCCTGAAGACGACATTAGTTATTAGTTTATAAGTGCATTGCGATGACGTCCAATCTATTACGTCTGGACGGGAGACTGTCAGCAATGCCCGACACAGGCCTAAACGTCAGCGCGCTATTTGGTACTTTTTCACTACCCTGAGGTATGGTTTATCGGCATATTAATAGATGAATATCCTTTAGACGTACGGTGAACTAAGAACTCGATGGGCCAGCAATGTTGATACTTACGGATACTTGCATGGTCTAACGCAATGGTTCCGGAACGCATTCGTCAGACTATCACCAGTGTTATGCGCAGTAAGTGGTCAGATGTGACACCGATTCATTCAGCTATATTGGTTAGGAAGTCGATGTCTCTATCAATAGAAGTTTGCAATGAAAATGTATTAGGAGATATTATAAGCACACTGAAGTCGAGCTCTAGGCTAGACTGTTGTTTCCTCATGCTCCTAGCTGGAGAAGACTTATTATTATCCAAGACATACCTGGGATTATTAATAGTGAATTCGTTCAAAGTGTTTGTGTTTTGTTACAAGAAGTTTTCAGCAATTTATTATCCTGAAGTTCGCTCGATTTTCCTCCGTACACATAACACCGGCGCCCCTAGGCGATGTGTAAAGGGCGAGTGATTGTGAGACTCCGCGGTTGAAACCACATTTTCACTGCACGATCGCAGTGCGTGTCAGAATTTCGAAGTAAGATTCAGTGAGACTTTGAACTTAGGGGGCTGTACACACTTTGGTAAATTACGACCATCTACCACAATGAAAAAAGAAATGTGCCTCAAGTAGTCTAAATCGATAATAGAACCAGCCTACTATCTACTAGACTCTTGTAGATCTAGAAAAGGAATGTTTGTGAGGACCTACGAGACTACCTTATCCCAACTAAGGTTAAGTGTTTACAGGGGACAACAGCGGCGTCGTGGTGACAGTTTTTCGGGCTAGAGATCTCTCCTCACGCAACACGTGCTCTGCAACTTGCGTTTACACCCGACAGGGCTCGCCGGGGCCAAAGCAGCTAACTACGAGGCCAGCAACGTGATCTCGTTCAGGGACCCGTGTTACATGCGCAGGCATTAGGGCTAGATCTGGTAGTCTCAGGCCTCGTTGTTCGCCAACCAGGGGTTAGCCACGCAGAGCCCCTAAACTGGTCCCGATGGGGGCAGGGTTTGTCCTATCCTTTAACCCACTTAGCGGCGTCTGTGACACTTGGTGCCACCATAGCGGGCCTCGTCTCACCGCTTCACGATCGGGCAAGGAGCTCCTACACGGGATGAAGAGCTCACACGTAGAGCGCCAGCAGTGCGGAACAGTCTTGAGCAAACGGTTCAGCACACGTTATCTCGCAAGCTCCGTGTACTAAGCGCACATTCATGACTGTGCCACGAGGCAGCACACCTCGTCCGGTCGATGCTGGTCCAACCACCGTTTTCTTGTATAGGTACAGAGACGCATTTGGTGCTCTGACCTCCCTGGGCGCTACAAATCTCGATGTGGGAGGGTACGATCTAAGGCGACTCATCCCCCGGGACAGTCAGTCCGCTGGTAAGGGCACGTAGTTAGTGGATCCCCGCACCCCGCCAGGGTGTGGATGCCGGGCGCAATACGGCCGGATTACCGGACCGTTGAAGGTATGTCTTTACACACCCGCGTTATGGCCACGAAATCTCAGCAGCACGGAGGCACTGGGCCACTCTGCGCCCGTTTCCCGGGCGGTGAGAGCCAGTATGTCGGAGACAAGATGTAGGCGTCGTGCACCCGCCACGGCTGTGTAGGTAGGCGCGTAGCGCGGGAGGTGGAACTCGTGACGGTTGCGGTCTGGGGCCATGGCAACCGCTGCACCAACTGGTCCAGGCAGGAAGATAGGGCTGCGGTGGATTGGTGGACGCCCCGCCAGGTTTCCTCGAGTAATCGTCCTTCTTAAGATGGCGGGGCCATGCGCTACCAAAAGAGGTATACTGAGGAGCACGCCTCGCCCAGGCTCGGGGGGATGCACCTACGACGCGCCGCGTCCCCCCTGTGTGCGTCGCGCCGCCCCCGACTGATGACGGCCGGCAGCCGCCGGTGGGCTGCCCCCGGAGGGGGCGCCTCCCGCGCCCGGTTCCCCCCGCGGGGGCCGGCGCCCGCCGGCCGCCCGGCCCCGCTGCAAGGCCCCGGGGTGGCGCCCCTCCGCAGTCCCTCCGCCCGGTCGCGGCGGGGCGGAGGTCGTCCCCTCGGGCCGACGTGGTCGGGCCGGGGCTCCTCTCCCGGAGTTCCTACTGGGCGGATGCCGGGGGAGCCGGGAGTTGGCCCGGGAAGGGCCGGTCCGCCCTAGAGGCGGCGCCGCGCCGCGCGCGCCCTGCGACTGGGCCGGGTGTCAAGCGGCCGCCCATGGTGACGCGATGCCCGGGCTTTCCCTCCTAGGGGCCCGAACGGCGGCCCCAGAGTCCAGGCCCCCAATCGAAGCGCCGGGCGGAGGTCCGGGGGCCGAGCTCGCCGCGCAGCGCAAGGTCCCGCCGTGCCGCGCCGGCCCCGCCGCCCCCGCGGATGTGCCCGGCGCGTCGGGCGGGCGGACCCGGGGCGCCTCCGGGGGCGGGGCCCGTTGAGGGCTCGGCCCCGGGCACCCGGGGAGGCGGCTCCGTCGCGCGCGCGACGGGCCAGTTGGGCTCCCGGCTGCCAGCCCCCTGAACGCACGGCGATCCAGGCGGCGCCGGCGGCACCCGGGGGGGCGGCGACTCGTAGTCAGCCGAGCACGTCCCGGCTCGGCCCCGGAGTGCCCAGTCGGGCCTGCGGCCATCTACGGGGTCGCGCCACCGCGCGGGGCCCCGTAGCCGGCGCCCCCGGGGCGGCCCCCCGGCCCGCGCGCCCGGGCGGGGCGCCCGATGCTCGGTCCACACCCGGGCTCAGGCGCCCTCACGGCGGCGGCCGCCCCGGAGGGCTGGTAGGCCCCCCCCCCGGTGCGGCGGGCCGGGGGCGGCCAGCGCGTGTGGCACGCGGCCGGCAACCATCG     
D       ACTAAAGACTTTAATAAAATCACCGTCATTGTCTTTACTATGCCAATTCTATGATTCTATTTTAAGTTATGCATCTATAGTGTACCAATTATTAATTTACGTTTGAAAATAGGTTAAAAGTGTACATGATTTCAACAATATTTAAAGGATATGCAATTTTTAAAGATAAAAAAGTCTTTAATTTATTTACAAAGAAAAATATATCGATATAACCAAGCTTTAATAATAGGATAGGACATTATTATGCTTCAATATATAAGAACAAGAGATTATCTTTTTTTATTTGTATGATGTTAATTTTAGTTACTTTTTTTAATATAATTACTAAAATAATAAGAAGGAGTAAGTCGCATAGATTAGGATATAACTCCAAATTTTTAATTTAAAGATAACATTAAATAACTAGGCAGTCATTTATCAGTTACAATTTAATTTATCAATAATTAATTAATAGTTGACGGAATTACAAACTAATAAAGTCCTAGCATATTTTATTAAATTTTAATTTTATATCATATTATTAATTATATTATGATTTTAAATTGTATAATAACAATATTACAAGTATTTAACTGTTATGATATCATATAGACTAAAATAAATTGTTTAGATAATTAATTTTAATTTTCGCTTTTGATCTATTTTAATGCAATTAGAAAAGGTTGAGAATTAAAAAATATCTAGTTAAAACCTCGTTGTTCATTGATTATTAATACTCAATTTAAAATTAAAACGTTTGGTATATAGTGTTATAATATAAGTCAAGGAATCGTATCATTACAGTAAACTAAAAGTTATATATTTATTAACTTGAAATACATCATATAAAGTATACTATTACTATACGAAAGTTATAGAAAAATATCGAAAATAAAAGGAAATCTATATTGAATAAAATATTTTTTTATAATACAAAATATTGTCTAGAAAAATTCTGGAAATATGTGAAAATATCTAACAATGTCTTAATATTTTTTATATGAGACTATAATTAAATGGTCACTCGCTCTTGAAAACGATGTTAGTTATAAGTTTATAAGTGCATTGCGATGACGTCCAGTCTATTACGTCTTGACTGGAAACCGTTAACAATGCCCGACACAGGCCTAAACGCCAGCACGCTATTTGGTACTTTTCCACTACCCTTAGGTATGCTTTACCAGAAGATTAATAGATGTATGTCTTTTAGGCGTACGGTGAACTAGGAACTCGATGAGCCGGTAATGTTGATACTAACGGATACTTGCATGGTACAACACAATGGGTCCGGAACGCATTAATCAAACTATCACCAGTGTTGTGCGCAGTAAGAGGTCAAATGTGACACCAATTCATTAGGCTATATTGTTTAGGAAGTCGATGTCTCTATCAATAGAAGTTTACAATGAAGATGTATTAGGAAATATTATAAGCACACTGAAGTTGAACTCTAGGCTAGACTGTTGTTTCCTTATGCTCCTAGCTGGAGGAAACTTATTATTATACTAAACATACCTGGGATCGCTAATAGTGAACCCGCTCAATGTGTTGCTGTTATGTTACAGGACGTTTTCAGCAATTTATTATCCTGAAGTTCGCTCGATTTTCCTCTGTACACATAACACCTGCGCCTTTAGGTGATGCGTAAAGGGTGAATGATTGTAAGACCCCGTGGTTAGAACCGCATTCTCACTGCAAGACCGTGGTACCTCTCAGAATTTCGAAGTAAGATTCAGTGAGATTCTTAACTTGGGGGGGTGTACACACTCTGGTACTTTACAACCATCTATCACGGTGAAGAGAGAAATACGCCTCAAGTAGTTTAAACTAATAATAGGAACAGCCTGGCATCCATTAGGCTCTCGTAGATCCAGAAGGGGAATGTTTCTGGGGGCCTACGAGACTACCTTATCCCAGTTAAGGTCAAGTATTTACAGGAGACAACAGTGGTTTTTCGGTGACAGTTTTTCGGGCTGGTAATTTTTCCTCGCAAAACACGTGCTCGGCAACTTGAGTATACACCGAACACGGCTCACAGGAGCCAAAGCAGCTAACTACGGTGCCAGCAACGTGATTCCGTACACGGACGCGCGTTACATTCGCGGGCACTGGATCTAGATCTTGTAGTCTCAGACCTCGTTTTTCGCCAACCAGGGGTTAGACACGCAAAGTCCCTAAGCTGGTCCCAATGGAGGCAGGCTTTGCCCTGTGCTTTCACCTACTGAGCAGCGTCTGTGACACCTGGTGCCACCATAGCGGGCCTCGTCCCACGACTGTACGCTCGGGCAAGGAACTCCTACACGGGATGAAGAGCTCACACGTAGAGCGCCAGCAGTGCGGGACAGTCTTGAGCAAACGATTTCGCGGACGTCATCTCGCAAGCTCCGTGTACCATGCGCACATTCATGTCGGTGCCACGAGACTGCACACCCCGCCCGGTCAGTGCTGGTCCAAACGCCGTTATCTGGTATGGCTACAGAGACGCATATAGTGCTCTGACCCCCCTGGACACTGCAAACTTCGATGTAGGAGTCTACGACCTAAGGCGACTCAGCCCCCGGGACAGTCAGTCCGCGAGTAAGTGCACGTAGTTACCGGGTCCCCGCACCCCGCCAGGGGGTGGAAGCCGGGCACAGTACGGCCGGATTGCCGGACCGTCGAAGGTAAATCTTTACACATCCGCTTTATGGCCGCGAAATCTCAGCAGCACGGGGGCACTGAGCCACTCCGCGCCCGTTTCCAGGGCGGGGGGAGCCAGTTAGTCGGACACACTGTGTAGGCGTCATGCACGCGCCACGGGTTTGTAGGTAGGCACGTAGCGCGGGAGTTGAAACTCGTGACGGTGGCGGTCTGGGGTTATGGCAACCGATGCACCAACTGGTCGTGGCAGGCATAGAGGGCTGCGGTGGATTGGTGGAGGCCCCGCTAGGTTTCACCGAGTGATCGTCATTCTTGAGCTGGGGTGGCCGTGCCCGACCAAAAGAGGTACACTGAGTGGCTCGCCTCGCTTAGGCGCGGGGGTGTCCACCTACGACGGGCCCTGTCCCCCCTGGGTGCGTCGCGCCGCCCCCGACTGATGGCCGCTGGCAGCTGCCGGCGCGCCGCCGCCGCAGGAGGCGCCTCCCGCGCCCGGTCCCCCCCGCGGGGGCCGGCGCCCGCCGGCCGCGCGGCCCCGCTGCGGGGCCGCGGGGTGGTGCCCCGTCGCGGGCCCCCCGCCCGATCGCGGCGGGGCGGATGTCGTCCCCTCGGGACGACCGGGTGGGCCCGGGGCTCCTCTTCCGGAATTCCTACTCGGCGCATGCCGGGGGATCCGCAAGTTGGCCCGCGAGGGGCCAGTCCGGCCTGAAGACGGCGCCACGCCGCGCCCTCCCTGCAGCCGGGCAGAGTGTGAGGGAGCCGCCCATGGTGACCCGCTGCCCGGGCTGCTCCTCCTAGGGCTCCGGACGGCGCCCCGGGAGTCCAGGCCGCCAATCGAAGCGCCGAGCGGCGGCCCGGGGGCCGGGCTCGCCGCCCAGAGCAGGGTGCCGCCAGGCCGCGCCGGCCCCGCCGCCCCCGCGGATGTGCGCGGGGGGTCGGCCGGGCGGACCTGGGGCGCCCTGGGCGGCGGGGCCCGCTGGGAGGTCAGCCGCGGGCACCCGGGGAGGCGGTCCCCTCGGGCGCGCGGCGGGCCAGCTGGGCCCCCGGCTGCCAGCCGCCCGGACGCACGGCGTGCCAGGCGCCGCCGACGGCACCTGAGGGGGCGGCGGCTGGTGGTGAGGGGACCACTTGCCGGCTCGGCACCGGATGGCCGAGTCGGGCCTGTGGCCATCTGCGGGGTCGCCCCACCGCGCCAGGCCCCGTAGCCGGAGCCCCCGGACCGGCCCCCCGGCCCGCCCCCCCGGGCGGGCCGCCCAATGCTCGGTCCACACCCGGACTCAGCCGGCCTCTCTGCGGCGGCCGCCCCGGAGGGTTGGTGGGCCTCCCCCCCGGGGCGGCCGGCCGGGGGCGGCCAGAGTATGGGGCACGCGGCCGGCAGCCGTAG     
C       ACTGAAGACTTTAATAAAATCACCGTCTTTGTCTTTGCTGTGCCAATTCTGTAATTCTATTTTAAATTATGCATCTGTAGTGTACCAATTATTAATTTGCATTTAAAAATAGATTGAAAGTGTGCGGGATTTCAACAATATTTAAAGAATATACAATTTTTAAAAATAAAAAAATCTTTAGTTTATTTACAAAGAAAAATGTATCAATATAACCAGACTTTAATAATAGGATAAGACATTATTATACTTCAGTATATAAGAGCAAGTGATTATCTTTTTTTATTTGTATGATGTTAATTTTAATTACTTTTTTTAATATAATTACTAAAATAATAAGAGAAAATAGATCACATAGATTAGGATATAACTCCAAATTTTTGATTTAAAGATAACATAAAATAGCTAAACAATCATTTATCGATTACAATTTAGTTTATCAATAGTTAATTAATAGTTAACAGAAATTAAAACTAATAAAGTCCTAGCATATTTTGTTAAATTTTGATTTTATATCATATTATTAATTATATTGTGATTTTAAATTGTATAATAACAATATTGCAAGTATTTAACTATTGTGATATCATATGAGCTAGAATAAGTTGTTTAGATAATTAATTTTGATTTTCGCTTTTAATCTATTTTAATGCAATTAGAAAAGGTTGAGAGTTAAAGAATATCTAGTTAGTTCCTCGTTGTTCATTAATTATTAATACTCAATTTAAAATTAAAACGTTTGATATATAGTGTTATAATGTAAATCAAGAAGTCATATCATTGCAATAAACTAAAAATTATATATTTATTAACTTAAAATACATCATATGAAGTATACTGTTACTATACGAGAATTATAGAAAAATATCGAGAATAAAAGAAAATCTATATTAAATGGGATGTTTTTTTATAATACAAAATGTTGTCTAAAAAAATTCTAAAAATATATGAAAATATCTAACAATGTCTTATTATTTTTTATATGAAACTATAATTGAATGATCACTTGCTCTTGAAAACCATGTTAGTTATGACTTTATAAGTGCATTGCGATGACATCCAATCTATTACATCTGAACCGAAGAATGTCGACAATGTCCGAAACAGACCTAAGCGTCGGTCAGCTATTTGGTACTTTTCCACTACCCTGAAGCACGCTCTATTAGAATATTAATAGATGAATGTCTTTTAGACATACGGTGAGCTAAGAACTCGATGGGCCAGTAATGTTGATACTAACGGATACATGCATGGTGAAACACAATGGTTCCGGAACGCATTAATCAAACTGTCACCAGTGTTGTGCGCAGTATGAGGTCAAATGAGACATCGATTCATTAGGCTATATTGATTAGGAAGTCGGTGTCTCTATCAATAGAAGTTCGCCATGAAAATGTATTAGGAAATATTATAAGCACACTGAAGTTGAGCTCTAGGCTAGACATTCGTCCCTTTATGCTCTTAGCTGGAGGAAACTTATTATTATCCTAAACATACCTGGGACCGTTAATAGTGAATCCGTTCAAAGTATTGGTGTTTTGTTACAGGGAGTTTTCAGCAGTTTATTATCCTGAAGTTCGCTCGCTTTTCCTCAGTACACATAACACCTGCGCCTCTAGGTGATGCGTAAAGGGCGAGTGAGCGTAAGACTCCGTGGTTAAGACCACACCCTCACTGCAAGACCGTAGTACCTATCACAATTTCGAGGTAAGATTCAATGAAACTTTGAATTTTGGGGGGTGTACACACTTCGGTACGTTGCGACCATCTATCACAACGAAGAGAGAAATATGCCTCAAGTCGTCTAAACTGATAATAGAAACAGCCTAACATACACTAGATTTTTGTAGATTTAGAAAGGGAACATTTCTGCGGGTCTACGGGACTACCCTATCCCAGCTCAGGTTAAGAGTCTTCAGGGGACAACAGTGGAGTCTTGGTGACAGTTTTTCGGACTAGTGATCTTCCTTCGCAAAACATATGCTCTGCAACTTGAGTTTACACCGGTCAGGTCTCACTGGGACCAGAGCGGCCAACTACGGGACCAGCAACGTGATCTCGCCCAGGGACGCGCGTTACACCCGCCGGCATTGGGACTCGGTCTGGCAGTCTCAGACCTCGTTATTCGCCAACCAGGGGTTAGCCACGCAAGGTCCCTAAACTGGTCCCAACGGCGCCAGGGTTTATCCGATCCTTTCACCTTCTGAGCGGCGTCCGTGATACTCGGTGCCACCATAGCGGGCTTCTTCCCACGGCTGTACGCTCGGGCAAGGAGCCCCTACACAGGATGAAGAGCTCACGCGTAGAACGCAAGCAGTGCGGAACAGTCTTGGGCAGACGGTTTCGCGGACGTCATCTCGCAAGCTCCGTGTATCATGCGCACATTCATGGCGGTACCACGAGGCAGCACACCCCGCCCGGGCTGTGCTGGTCCAATCACCGTTGTCTGGTGTGGTTACAGAGTCGCATATGGAGCCTTGACCCCCCTGGACCCTACAAATTTCGATGTGGGAGCGAACGACCTAAGGCGACTCTGACCCCGGGACAGTCAGTCCACGAGTAACTGCACGTAGTTACCGGGTTCCCGCACCCTGCCAGGGGGTGAAAGCCGGGCGCAATACGGTCGGATTGCCGGACAGTCGGAGGTAGTTCCTTACACACCCACGTCATCGCCACGGAACCTCAGCAGCACGAAGGCACTGGGCCACTCTGCGCCCGTTTCCAGGGCGCGGAGAGCCAGTTAGTCAGACACAGTATGTAGGTGAAGTACACCCGCCCCGGTTCTGTAGGTAGGCGCGTAAGGCGGGAGTTGGAATTAGTGACGGTCGCGGTCTGGGGTCATGGCAACCGATGCACCAACTGGTCTTGGCAGGCAGAGAGAGCTGCGGTGGATTGGTGGAGGCCCCGCTAGGTTTCACCGGGTGATCACCTTTCTTAAGCTGGCGTGGCCGTGCACTACCAAAAGAGGAATACTGAGAGGCTTGCCTCGCGCACGCACGGGGGGATCCACCTACGACGTGCCGCGTCCCCCCTGGGTGCGGTGCGCCCCCCCCAACTGATGGCGGCCGGCATCTGCCATTGCGCTGACACCGAAGGAGGCGCCTCCCGCGCCCGGTCCGCCCCGCGGGGGTCGGCGCCCGCCGGGCGCGCGGCCTCGCTGCGTGGCCCCGGGGGGGTGCCCCGGCCCGGGCCCCCCGCCCGGTCGCGGCGGGGCGGGGGTTGTCGCCTCGGGGCGACCGGGTGGGCCCGGGGCTCGTCCCCCGGAGTTCCTACTCGGCGCATGCTGGGGGAGCCGGGAGTTGGCCCGGGATGGGCCCGTCCGGCCTGAAGGCGGCACCGCGCCGTGCCTGCCCTGCGATGGGGCGGGGTGTGAAGTAGGCGCCCATGGTGACACGGTGCCCGGGCTCTCCCTGCTAGGGCCCCAGGCGGCAGCCCCGGAGTCCAGGCCCCCAATCGAAGCGCCGCGCGGCGGTCCGGGGGCCGAGCTCGCCGCGCAGCGCTGGGTCCCGCCACGCCGCGCCGGCCCCGCTGCCCCCGCGAATTTGCGCGGCGCGTCGGGGGGGTGGACCCGGGGCGCCCTGGGAGGCGGGGCCCGCCGGGAGATCGGCCTCGGTCGCTCGGGGAGGCGGTCCCGTCGGGCGCGCGGCGGGCCAGCTGGGCCCCCAGCTGCCGGCCTCCCGAACGCACCGCGTACCAGGCGTAGCCGTCGGCACCCGGGGGGACGGCCGCCGGTACTGAGGGGAGCACCTCCCGGCTCGGCACCGGACGGCCGAGTCGGGCCTGCGGCCATCTGCGGAGTCTCCCCACCACGCCAGGCCCCGTAGCAGGCGCCCCCGGGGTGGCCCCCCGGCCCGCGCCCCCGGGCGAGGTGCCCGAGGCTCGGTCCATACCCGGACTCAACCGCCCGCACGGTGGCGGCCCCCCCGGGGAGCTGGTGGGCCCCCACCCCGGAGCGACCGGCCGGGGGCGGCCAGAGTGTGGGGTACGCGGCCGGCAACCATAG     
B       ACTGAAGACTTTAATAAGATCACCGTCTTTATCTTTACTATGCCAATTCTATAATTCTATTTTAAATTATGCATCTATAGTGTACCAATTATTAATTTACATTTGAAAATAGATTAAGAGTGTGCATGATTTCAATAATATTTAAGAAGTGTACAATTTTTAGAGATGAAAAAATCTTTAGTTTATTTACAAAGAAAAATATATCAATATAACCAGACTTTAATGATAAAATAAGACATTATTGTGCTTCAGTATATAAGAACAAGTAATTATCTTTTTTTGTTTATATGATGTTAATTTTAATTGCTTTTTTTAATATAATTACTAAAATAATAAGAAAAAATAGATCACGTAGATTAAGATATGACTCCAAATTTTAAATTTAACGATAACATTGAATAACTAAGCAATCATTTATCAATTACAATTTAGTTTATCAATAATTAATTAATAATTAACGGAAATTCAAACTAATAAAATCCTAGCGTATTTTATTAAATTTTAATTTTATATCGTATTATTAATTATATTATGATTTTAAATTGTATAATAACAATATTACAAGTATTTAACTATTGTGATATCATATAAACTAAAATAAGTTGTTTAGATAATTAATTTTAATTTTCGCTTTTAATCTATTTTAATGCAATTAGAAAGGGTTGAGAATTAAAAAATATCTGATTAATTCCTCGTTATTCATTAATTATTAATACTCAATTTAAAATTGAAACGTTTAAAACATAATATTATAATATAAGTCGAGAAATCGTATCATTACAGTAAACTAGAAATTATATATTTATTAACTTAAAGTTCATCATATGAAGTATACTATTACTGTACGAAAAATATAGAAAAATATCGAAAATAAAAGAAGATCTATGTTAAGTGAAATGTTTTTTTATAGTACAAAATATTGTCTAAAAAAATTCTAGAAATATATGAAAATATCTAACAATATCTTAATATTTTTTATATGAAACTATGATTGAATGATCACTTGCTCTTGAAAACAATGTTAGTTATAGATTTATAAGTACATTGCGATGACGTCCAATCTATTACATCTGGACTGAAGACTGTTGACAATGCCCGAAACAGGCCTAAACGTCGGCCTGCTAACTGGTACTTTTCCACCACCCTGAAGTATGCTTTATCGGAATATTAATAGATGAATGTCTTTTAGATATACGGTGAACTCAGAACTCGATGGGCCAGTAATGTTGATACTAACGGATACTTGCATAGTGAAACGCAATGGTTCTGGAACGTATTAATCAAACGATCACCAGTGTTGTACGCAGTAGGAGGTCAAATGTGACATCGATTCATTCGGTTATATTGGTTAGGAAGTCGGTGTCTCTATCAAGAGAGCTTCTCAATGAAAATGTATTAGGAAATATTATAAGCACGCTGAAGTTGAGCTCTAGGCTAGACTATTGTATCTTTATGCTCCTAGCTGGAGAAAACTTACTATTATCCTAAACATACCTAGGGTCGATAATAGTGAATCTGTTCAAAGTATCTATGTTTTGTTACAGGAAGTTATCAGCAGTTTATTATCCTGAAGTTCGCTCGCTTTTCCTCTGTACACATAGCACCTGCGCCTCTAGGTGATGCGTAAAGGGCGAGTGATTGTAAGACTCCGTGGTTAAAATTGCATCCTCACTGCAAGATCGTAGCATCTGCCACAGTTTCGAGATGAGACTCAGTGAAAATTTAACCTTAGGGGGGTGTACACACTTTGGTACATTACGACCACCTATCACAGTGAAAAGAGAAATATGCCTCAAATAGTTTAAACCGATTAGAGAAACAGCCTGGAATCCACTAGGGTCTTTTAGATTTAGAAAGGGAACGTTTCTACGGCCCTACGAGACTACTTTATCCCAGCTGGGGTTAAGTGTTTTCAGGGGACAGCAGTGAAGTCTTGGTGACAGTTTTTCGGGCTAGTGATTTTTCCTCGCGAAACACGTGCTCTGCAACTTGAGTTTACACCGCGCGGGACGCGCTGGGGCTAAAGCGGCTAACTACGCGGCCAGCAATGTGATTCCGTTCAGGGACGCGCGTAACATGCGCAGGCACTGGAGCTGGATCTGGCAGTCTCAGTCCTCGTTGTTCACCAACCAGGGGTTAGCCACGCAAAATCCCTAAACTGGTCCCAACGGAGGCATGGTTCGTCCTATCCTTTCGCTCTCTGAGTGGCGTCTGTGACACTTGGTGCTAGCATAGCGGGCTTCTTCCCACGACTGTACGCTCGGGTGAGGAGCTCCTACACGGGATGAAGAGCTCATGCGTAGATCGCCAGCAGTGCGGAACAGTCTTGAGCAAACGATCTCGCAGACGTCATCTCGCAAGCCCCGTGTACCATGAGCACATTCATGGCGGTGCCACGAGGGAGCACACCCTGCCCGGTCTTTGCTAGTCCAAACACCGTTATCTGATATGGCTACAGAGACGCACATGGCGCGCTGACCGCCCTGGACACAACAAATACCGATCTCGGAGTGTACGACCTAAGGCGACTCAGCCCCCAGGACAGTCAGTCCGTGGGTAAGTGCATGTAGCTACCGAATCCCCGCACCCCGTCAGAGGGTGGAAGCCGGGCTCAGTACGGCCGAATTGCCGGACCGTCGGAGGTACGTCTTTACACACCCGCGTAATGGCCACGAAACCTCAGCAACACGCAGGCACTGGGCCACTCTGCGCCCGTTTCCAGGGCGGGGGGAGCCAGTAGGTCGGGTACAATATGTAGGTGTCATGCACCCGCCTCGGCTTTGTGGGTATGCGCGTAGGGCGGGAGTGGGAATTCGTGACGGTGGCGGTCTGGGGTCATGGTAACCGATGCACTAACTGGTCTTGGCAGGCAAAGAGGGCTGCAGAGAATTGGTGGGGGCCCCGCTAGGTTTCACCGGGTGATCGCCTCTCTTGAGCTGGCGTGGTCGTGCGCTACCAAAAGAGAAATACTGAGTAGCTCGCCTCGCACAGGCACGGGGGGATCCACTTACGACGCGCCCTGTCCCCCCTGGGTAAGTTGCCCCGCCCCCGACTGATGGCGGCCGGCAGCTGCCGGCGCGCTGCGGCCGGACGACGCGCCTCCCGCGCCCGGTGCCCCCCGCGGGGGCCGGCGCCCGCCGGCCGCACGGCCTCGCTGCGAGGCCCCGGGGTGGTGCCCCGCCACGAGCCCCCCGCCCGGTCGCGGCGGGGCGGGGGTCGTCCCCTCGGGACGACCGGGGGGGCCCGGGGCTCGTCCCCCGGAGTTCCTACTCGGCGCATGCCCGCGGAGGCGCAGGTTTGCCCGGGAGCGGCCAGTCCGGCCTGGAGGCGTGACCGCGCCGCGCCTCCCCGGCGGGGGGGCCGGGTGTAAGGGAGCCGCCCATGGGGACACGGTGCCCGGGCTCTGCCTCCTAGGGGTCCCAACGGCAGCCCGGGAGTCCAGGCCGCCAATCGAAGCGCCGGGCGGCGGCCTGGGGGCCGAGCTCTCCGCGCAGCGCAGGGTGCCGCCAAGCCGCGCGGGCCCCGCCGCGCCCGCCGGTCTGCGCGGCGCGTCGGGCGGACGGACCTGGGGCACCCTGGGGTGCAGGGCCCGCTGGGAGGTCGGTCTTGGTCCCCCGGGGAGGCGGTTCCGTCGAGGGCGCGGCGAGCCAGCTGGGCCCCCGGCTGCCAGCCACCCGCACGCACCCCGTACCGGACGCGGCCGGCGGCACCCGGGGGGACGGCTGCTGGTAGTGAGTCGAGCACTTCCCGGCTCGGCACCAGATGGCCGAGTCGGGCCTGCGGCCATCCGGGGGGTCACCCTCCCACGCCAGGCCGCGTAGCCGGCGCCCCCGGGGTGGCCCCCCGGCCCAAGCCCCCGGGCGGGGCGCCCGATGCTCGGCCCACACCCGGCCTCAACCGCCCTCACGGCGGCGGCCACCCCGGCGGGTTGGTGGGCCTCCGCCCCGGCGCGGCTTGCCGGGGGCGGCCAAAGCGTGGGGCACGCGGCCGGCAGCCTTCG     
A       ACTGAAGACTTTAATAAAATCACCGTCTTTATCTTTACTATGCCAATTCTGTAATTCTATTTTAAATTATGCATCTGTAGTATACCAATTATTAATTTGCATTTAAAGATAGATTAAAAGTGTGCATGATTTCAACAATATTTGAAAGATATACAATTTTTAAAGATAAAAGAATCTTTAATTTATTTACAAAGAAAAATATATCGGTATAACCAGGCTTTAATGATAAAATATGACATTATTATACTTCAATATATAAAATTAAGTAATTGTCTTTTTTTATTTGTATGATGTTAATTTTAATTACTTTTTTTAATATAATTACTAAAATAAAAAGAAAAAATAGATCACGTAGGTTAAGATATAACTCCAAATTTTTAATTTAAAGATAACATTAGATAACTAAGCAATCATTTATCGATTACAATTTAGTTTATCAGTAATTAATTAATAGTTAACGGAAATTCAAGCTAATAAAGTCCTAGCATATTTTGTTAAATTTTAATTTTATATCCTATTATTAATTATATTATGATTTTAAATTGTATAATAACAATATTACAAGTATTTAACTATTATGATATCATATAGACTAAAATGAATTATTTAGATAGTTAATTTTAATTTTCGCTTTTAATCTATTTTAATGCAATTAAAAAAGGTTGAGAATTAGAAAATATCTAATTAGTTCCTAGTTGTTCATTAATTATTAATACTCAATTTAAAATTAAAACGTTTGATACGTAATGTTGTAATATAAATCAAGAAATCATATCATTACAATAAACTAAAAATTATATATTTATTAACTTAAGATACGTCATATGAAGTATACTACTACTATACGAAAATTATAGAAAAATATCAAGAATAAAAGGAAATCTATATTAAATGAAATGTTTTTTTATAATACAAAATATTGTCTAAAAAAATTCTGGAAATATATAAAAATATCTAACAATGTCTTAATATTTTTTATATGAAACTATAATTGAATGTTCGCTTGCTCTTGAAAACGATGTTAGTTATAAATTTATAAGTACATTGCGATGACGTCCAATCTACTACATCTGGACTGAAGACCGTCGACAATGCCCGAAACAAGCCTAAACGTCGGCATGCCATCTGGTACTTTGCCACTACCCTGAAGTATGCTTTATTGGAATATTAACAGATGAATGCCTTTTAGATGTACGGTGAGCTAAGAACTTGATGGGCAAGTAATGTTGATACTAACGGGTACTTGCATGGTGGAACACAATGGTTCCGGAACGCATTAATCAAACTCTCACCAGTGTTGTACGCAGTAAGAGGTCAGATGTGACATCGATTCATTTGGCTATATTGGTTAGGAAGTCGGTGTCTGTTTCAATTGAAGTTCGCAATGAAGATGTATTAGGAAATATTATAAGCACACTGAAGTTGAGCTCTAGGCTGGACTCTTGTTTCTTTATGCTCTTAGCTGGAGGAAACTCATTATTATACGAAACATACCTGGGATCGTTAATAATGAAACTGTTCAAGGTATCTGTGTTTTGTTGCAGGAAATTTTCAACAATTTATCATCATGAAGTTCGCTCGGTTTTCCTCCGTACACATAACACCTGCGCCCCTGGGTGATGGGTAAAGGGCGAGTGATTGTGAGACTCCGTGGTTAAAACAGTCTCCCCACTGCGAGGCCGTAGTCTCTGCCATAATTTCGAAGTAAGATTCAGCGAAATTTTGAATTTAGGGGGGTGTACACACTTTGGTGCTTTACGACCATCCATCACAGTGAAGAGAGAAATCTGCCTCAAGTAGTTTAAACTGATTATAGTAACAGCCTGGCATTCACTAGGTTCTCGTAGATTTAGAAAGGGAGCGTTGTTGTGGACCTACGGGACTACGTTATCCCAGCTAAGGTTAAGTGATTTCAGGGGACAACAGTGGCGTCTTGGTGACAGTTTTCCGGGCTAGCGATTCCTTTTCGCAGAACACATGCTCTGCAACTTGGGTTTACACCGAACAGGACTCGCTGGGGCCAAAGCGGCTAACTACGGGGCCAGTAACGTGATTCCGTTCAGGGACGCGCGTGACCGGCGCAGGCACTGGAGCTTGATCTAGCAGTCTTAGCCCTCGTTGTTCGCCAACCAGGGGTTAGCCACGCAAAGGCCCTAAACTGGTCCCAACGGAGGCAGGGTTTGTCCTATCCTTTCACACTCTGAGCGGCGTCTGTGACACTCGTTTCCACCATAGCGGCCTTCTTCCCACGATTTTAAGCTCGGGCGAGGTGTTCCTACACGGGATGAAGAGCTCACACGAAGACCGCCAGCAGTGCAGAACAGTCTTGAGCAAACGGTCACGCAGACGTTATCTCGCAAGCTCCGTGTACCATGCGCACATTCATGGCGATGCCACGAGGCAGCACACCCGGCCCGGTCGATGCTGATCCAAACACCGTTATCTGCTAGGGCTACAGAGTCGCATATGGCGCTTTGACCGCCCTCGATACTGCAGATCTTGATGTGGGAGTGTACGACCTGAGGCGACTCAGCACACGGGACAATCAGTCCGCGAGTAAGTGCACGTAGTTATAGAGTCCCCACACCCAGCCAGGGGGTGAAAGTCGGGCGCAATACGGCCGGATGGCCGGACCGTCGAAGGTATGTCCTTACACGCCCGCGTTATGCCGACGAAATCTCAGTAGCACGGATGCACTGGGCCACTCTGCGCCCGTTTCCAAGGCGGGGCGAGCCACTCAGTCGGACACAATATGTAGGCGTTGTTCGCCCGCCACGGTTCTGTAGGTAGGCGCGTAGGGCGGGAGCTGGAATTCGTGACGGTGGCGGACTGGGGTCATGGCAACCGGTGCACCAACTGGTCTTGGCAGGCAAAGAGGGCTGCGGTGAATTGATGGAGGCCCCGCTAGGTTTTACTGGGTAATCGCCTTTCTTAAGCTGGCGTGGTCGTGCACTACCAAAAGAGAAATACTGAGTGGCTCGCCTCGCTCAGGAGCGGGGGGGTTCACCTACGACGTGCCGCGTCCCCCTTGGGTGCGTTGCACCCCCCCCGACTGATGGCGGCCGGCAGCAGCACGCGCGCTGCCGCCGGAGGACGCGCCTCCCGCGCCCGGTCCCCCCCGCGGGGGCCCGCGCCTGCCGGCCGCGCGCCCTCGCTGCGAGTCCCCGGCGTGTTGCCCCCCCGCGGCCCCCCCGCCCAGTCGCGGCGGGGCGGGCGTAGTCCCCTCGAGGCGACCGGGGAGGCCCGGGGCTCGTCCCCCGGAGTTCCTAGTCGGCGCATGCCTGGGGAGTCGAGATTTGGCCCGGGAGGGGCCAGTCCGGCCTGGAGCCGGCGCCGCGCCGCGCCTGCCCTGCGGTGGGGCCGGGTGTGAGGGAGTCGCCCTCGGTGACGCGATGCCCGAGCTCTCCCTCCTAGGGCCCCGGACGGGGGACCGGGAGTCCAGGCGGCCACTCGAAGCGCCGGGCGGCGGCCCGGGGGCCGAGCTCTCCGCGCAGCGCAGGGTCCCGCCGCGCCGCGCGGGCCCCGCCGCGCCCGCGGATCAGCGCGGCCGATCGGGCGGGCGGACGCGGGGCGCCCTGGTGTGCGGGGGCCGGTGCGAGGTCGGTCTCGGTCCCCCGGGGAGGCGGTTCCGTCGGGCGCGCGGCGGGCCAGCTGGGCCCCCGGCTGGCAGCCTCCGGGACGCACTGCGTACCGGGCGCCGCCGACGGCACCCGGGGGGACGGCCGAGAGTAGTGAGCCGAGCACGTGCCGGCTCGGCACCAGATGGCCGAGTCGGGTCTGCGGCCATGTGGGGGGCCGCCCCCCCTCGCCAGGCCCCGTAGCCGGCGCCCCGGGGGTGGCCCCCCGGCCCCCGCCCCCGGGCGGGCCGCCCGATGCTCGGTCCACACCAGGGCTCAACCGTCCTCACGGTGGCGGCCACCTCGGGGGGTTGGTGGGCCGCCGCCCCGGGGCGGCCAGCCGGGGGCGGCCCGAGCGTGGGGCACGCGGCCGGCAACCATAG     
