# Supplementary material for: A simple method for data partitioning based on relative evolutionary rates
Source: PeerJ. 2018 Aug 28;6:e5498. doi: 10.7717/peerj.5498 (PMC6118207; doi:10.7717/peerj.5498)
Supplement: Data S1 — The datasets are provided in the PHYLIP format. [file peerj-06-5498-s002.zip › DataS2/AS13-2.phy]

17  4000
out     TGATAAATTAATTGGAAAAATTATTCTGATATTAGCAACAGAATAGACTTTATTATATTGTCTAGTCTAATTTAAAATTAATGGAATATTAGTAAAAATTATAAGGAAAATTAATATTAGAAGGATACTTAAATACATCAATTTAATATATTTTATATTCAAAATATAAAAACTATAGTATTACATTTCAAAATTACTTCTTTATTAATAAAATGATATGTTACTAATGTCTAATTCGTTGATTGATCCAAATATTTTTTAAAATATTAACTTAACGAACTTCTATGAAATATTTTGCATATAATCTATACGTATCTGCATATTATCGTCATTGTGACCAATTAACAATTTCTCTTTTAGTATTTATTTAATAACTGTATAGGATAAAATTTAAAATAAAATGTAAATAATAAGTTCTACATTTTTTTTTACTCTTTTCACATAAAAAGCTTTCTATGTACAAAATAATCGTAATTTTAAATAAACATATAATATCCATCAATTATGATACTCAACAACAATTACTATAAAGAATTCAAATAATAATAATCTCATTATTGCTGACTTCTTTTTCGCATCGTAATTTCAATTAATAATTTTTAGAAGTCCGTAAAAAGAAATTATTTTTTTATTAAATTAATATTATTTCAATCATGTATCTTATTACTGAAAAAATAATTTAACAAGTAAATTGAAATATAAAAAACTGACATTAAATTATAAACGATTATTTAATTTTTTTATTATAATGTTTTAGATTTCAAACGATATTAATTCTTAGTCCTTAAAAAAAAGTAATCACAAGTAACATTTTTCTTTTATTAATTGATCGTTTAGTCTTAGATTTTAATTTATATGTCTAGAACAAATTTAAGATTATGTATTCACATTTTAATGAAAGAAACATTATTAAAATTTAATAACTCAAGAAATTTTTTTGATTTTGGGATATATATTTACAATTAATTATTGTTAATAACAGATTAAGAATCAAGTATTTCTTATGACGAGGAATTGATAATATGTCAAGTCTATGTAAGACGCAATTAACAGATCTCGGATGAAGAGCGAGTATACAAGGTCTGGATCAGGAAAGGCCTAGAAATTCTCTCGCTTTATGAACGTAGGAGGGCCCAGACATACAATTATCTAGGTACGACGATTTTACTCTTCTCACATCATCTTAAAAAGGTGGACCGTATTGAGTCTCGAAGAATGCAAAACTGTATATTCACAGAGAGTCTCAGTTGTTATATGTTTGTTGTGGGCCACTAGAAATTCTATTAATTACAGTACACATAGATCCGTTCTTCAGGGAAATGCAACCGTAGAATTTGTTTGTCGTTACATCGAAATGATCCTTTTCATCAATTTCCTAGCAAGTAAACGTTAAACCTTCATATTCATCCGACATTTCGTTGTTTAACGAAGAAGATAGATCGACTTGATTGCGTAATAAAGATTCGTTAAATGGATTATCAGTTGTCATTGTAAGTGTGGCAACGGAGCCCCATTAACCTTGAAGTACATTATACCGACCAAACTAGTTGCCCATGCCAGTGTACTCACTTTGCTTGTTTGATTTGACACTATTCCTCGAATTAATATCATCACTGGTGATACTATAAAGTATAGTTTTCGGATCCACTCTTACGGTCGTTATTGTCTAAACCCTTGACACAAAAGAAGGCGTATTGTTTTTTACGACTTAAACGTCCAATAATTAGTAACCTATATTACGGTAAATTTATGCTTTGTCTGTCAACTTCCGACTTCAAAGGACGGGCACTGCATATTTCGTATAGCGTCAGCGGTATCTTTAAGCATGGAGACCGCAGAACTTGATAAGCCCGAAAGGTATACGGCATCTTTCAATGCCAGTCCTACGATTTAAGAGACCACATATAGGGTGCTTGACTTAATAACGTTGCACATTATGCTCTGCCGTTCAAATGTAAACCAGAAATGCATAGGGATAGCATGCGTTAGATTTGAAGGATACCTGGCCAGGCGTTGCGGTCGATGAGGTAGCAAAGGTGACCAGTCACCGTACCCCGGTGAGCGAGTATCCGGCCTTCCCTTGGATGCCGCGGCTCAACGTCTGCATCCTATCAGGTGCTTACACTCACAGCACTGCCCAGGTCGGTCGTAGGACGGCCCGACTCGCGGCCCACAGAAATTGCCTAGGACGGGGTTCGGGCAGACCTCGAATGGCCGCTCGTCGTGTCCTCGCTAGGCCGTCGGCCCCATAGTTACAAGCCCGCATAATAGCGGCCACCCCGGCCGCTATACCGCCGTAGGTCCTAACTGTAGATAGCCGCATTGATCTTCCATCTCGCATCACGCGTGAATTGTAGCCCCCGGATTAGACGGGTGTTACACGCGCGACAACGCCACGTTATGTCCGATAGTACGGTCCGGACCAGCCGACGCATAATTCTTCGAAGAGCCTCCCGGATCGACAGGCGTGCGCGAGTGTATGGCTCCGCCGACGCATGAGCTGTAACTTGCGCAGGAGTAGTCCCGCCTGTAGAGAGGTTCCGACAAAACGGTTGGTAGGGTCCGGGAGGACGCGACTCGGGCGTTTGGGACGAGTGTGTAGGTCCACCGTCAGTGCTTCTCATTCTGACCTTGCCTCTTCCGCGGAGTCGGGTCGACAGCGAGTGGCGGGATGGCTCGCCGATCCAACACGGCATACGTGTCACATTTCTCCGCCCAGCTGATCCGCTATGACATTCCCACCCAATCCGCAAGGGAGATTCCTCCAAACTGGTTCGCGTCTTGTTTGGTACTTCCGACGAAGGCCCTGTCCCCTCGATGAAGCGCGTGACCGCTTATACACACTGGCGCACCCCAACATGGACCCGACCCCCCGCCATGTTAGGCCCCATCCGGTCGCCACATGGCTTGAGCGCACCGGCATTGTCGGCGTAGGTTGAACTCTTTCTATGGCCACAGCAGGCACCATCGCTCCGTCGTATCGCGGTCCTGCAATGTGAAGCCCGGCCGGAAGCCGCGGGTACAGGGCGCGACGCCCGGCGAGCGGCGCCCCCGGGCCGGCGCAATCGCGACGCGCGGCGCGGCGCCTTCAGGCCGGCGCGCCCCGGGTGCTGGCCGCCGGAGGCGCGCCCCGTCGCGGGCAAGGAGTGCGCAGCTTGCCGCGGAGGCTGCTCCGGGGGGCCCGCCCCTCCCGCACGCGCTCGCCAACCCAGGCCCGCTTTGAGGGTGCGCCCGCCGCGCATACCATGGCGGGGGTCGTGCGGTTGTGTCCGGCTCGGCGCCCCGCGGCAGGGGGCGGCCCGAGAGCCAACGGGTGCCCGGGCCTCCCGGGCCGGCGACCCGGGGGCCGGGGGGGCGTTGCGGGAGGCCCCGGCCGCCCCCGCCGCTTGTCCCCCTCCCAGCAATTCAGCTCCAGCGGCTAGCGGTGAGGCCCCGGCCCCCAGTCTCGAGGCCACCGGCGCGTGGGCGCCGGCCGTGGGGAGGAATCCGACGTCGGGGGGAGAGGTGGCCGCCTCCCCCGGTCGAGGGCGGATCGCGCCTCCCAGCCCCCGGCCGGTTGGCCCTCGACGAGGGCGCTCGGCTGTGTCCGCTCATCCGCCGTGCGGCCCGTTGGCGACCCCCCCCGGTCTCGCCGGGGGCCGTCCCTGGGGCCCCGAGGCCCCGCCGCCCGACGTGGGATCTTCGGGGGGCGGACCGGGCCCTGTGCCAGACTGAACCGCCACCCGTCGTGGCGCGGCGCAGCGACACGCGGGCTTGCGCCCGCGCATACTGCGGCGGTGGCTCCGGGCCCGGCAAACTCCGGGGGCTCCACGAGTCGCTGGCGGGCACGCCCCCCCCGGAATGGATGGGTGCCAGCGGCGGGCCGTCCAGCCCCGCCGCGCCGCCCCCGGGCTGCTCAGCTCCCGGGGGGACCGGGGCGGGAGCTAGCGGGCAGAGTCGCCCGCCCGCCGGATACCGCTGCGCCCGCGCGGACCGGTAGGCAGGGCCAGAGTCAACGCAC     
P       TGATAGATTAATTGGAAATATCATTCTAATATTAGCGACAGAATAGACTTTATTATGTTGTCTAGTCTAATTTAAAATTAGTAAAATATTAGTAAAAATTATAAGGAGAGTTAATATTAAAAGGATGCTTAAATACATCAATTTAATATATTTTATATTCAAAATATAAAAACTATAATATTACATTTCAAAATTACTTCTTTATTAATAAAATGATATATAACTAATGTCTAATTCGTTGATTGATCCAAATATTTTTTAAGATATTAACTTATCGAACTTCTATGAAATATTTTACGTATAATCTTTACGTATCTGCGTACTATCGTCATTGTGACCAATTAAAAATTTCTCTTTTGGTATTTATTTAATAACTATCTAGGGTGAAGTTTAAGATAAAATGTCGATAGTGAATTCTGCATTTTTTTTTACTCTTTTCGCATAAGAAGCTTTCTATGTACAAAGTAATCGTGATTTTAAATAAACATATAATATCCATCGATTATAATACTCAACAACAATTACTGTAGAAGATTCAGATAATAATAATCTCATTATTACTGACTTCTTTTTCACATCGTTATTTCAATTAATGATTTTTAGGATTCCGTAAAGAGAAATTATTTTTTTATTAAATTAATATTATTTCAATCATGTATCTTATTACTGAAAAAATAATTTAACAAGTAAATTAGAATATAGGGAGCTGACATTAAATTATAAACAATAACTTAGTTTTTTTATTATAATGTTTTAGATTTCAGACAATATTAATTCTTAATCCATAAAAGAAAGTAATCACGAGTAGCGTTTTTCTTTTGTTAATTAATCGTTTAGTCTTAGATTTTAATATATGTGTCTAGAACAAATTTAAAATTATGTATTCACATTTTAATGAAAAAAACATTATTAGAATTTAATAACTCAAAAAATTTTTTTGATTTTGAAATATATATTTACAATTAGTTATTGTTAGTAACAAATTAGAGATCAAATATTTCTTATCACAAGGACTCGATAATATGACTAGTATATTGAAGACGCAATTAATAGATCTCGGATGAAGGGCGCGTATACAAGGTCTGGATCAGGAGAGGCTTAGAAATTCTGCCGATCTATAAACGTAGGAGGGCCCAGACATATAATTATCTAGTTACGACGATTCTACCTTTCTCACATCACTTTAAAAAGGTGGACCATTTTAAGTCTCGAAAACTGTATAACTGTATATCCACAGGGAGTATTAGTTGTTATATGTTTGTTGCAAGCCGCTAGAAATTCCACTAGTCGCAGTATACATAGATCCGTTCTTCAGGGAAATGCGATCGTAGAATTTGTTTGTGGTTTCATCGAAATGGTCCTTTTCACTAATTTTCTAGCAAGTGAACGTTATACCTTCATATTTATCGGACATTTCGTTGTTTAACGAAGAAGAAAGATCGACTTGATTGCGAAGTAAAGATTCACTAAATGGATAATCAGTTGTCATTGTAAGTATGGCATCGGGGCCCCTTTGACCTTACAGTACATTATACCGACCAAACTGGTCGCCCATACCAGTGTACTCACTTTACTTGTTTGATTTGAAATCATTCCTCGAATTCATATCATCACTGGTAATGCTATAGAATATGGTTTTTGGATCCAATCTTACGGTCGTTATGGTCTAAATTCTTGACGCAAAAGAAGACGTACCGTTTTTTGTGGCTTATATACCCACTAATTAGTAACCTATATTACGGTAAATTTATGTCTCGTCTGTCAACTTCCGACCTCAGAAGACGAGCATTGCATATTTTGTATAGCGAGAGCGGTACCTTTAAGCATAAAGCCCGCAGAACTTGATGAGCCAGAAAGGTATACGGCGTCTTTCAATACCAGTACTGCGTTTTAGGACACCGTATTTTTGGTGCTTGTTTTAACAAAGTGACATATCATGCTCTGTTGTCCAGATGTATACCAACTATGTATAAGAGGAGCATGCATTAAATTTGAGGGATACCTGACCAGGCGTTGCGTCGGATGAGGTCGCACAGGTGAGCGGTCACCGTACCCCGGAGAGCGAGTTTCCGGCCTCCCCTTGGATACCGCAGACCAACATCTGCATCCTGTCAGTTGTTTACACTCGCAGCACTGCCCAGGTCCGTCGTAGGGCGGCCCGACTCGCGGCCCACGGAAATAGCTTCGGACGGGGTTTGGGCGGATCTCGAATGGCCACCCGTCGTGTTCCCGCAATGCCGTCGACCCCATTGTTGCGAGCCAGCAGAAGAGCGGCCACCCCGGCCGCTATACCGCCGAAGGACCTAATTGTAAATAGCCGCACTGATGTTCCATCTCGCTTCACGCGTGAATTGTGGCCCTCGCCTCAGACGGGTGTTTCACGTGCGACAACGTCACGTTATGTGCGATAAAACGGTCGGAACTCGCCGACACATAATTCTTCGAACGGCCCCCCGGACCGACAGGCGTGCACGAGTGTATGGCCTCGGCGACGCGTGAGGTGTAACTTGCGCAGGAGTAGTCCCGCCTGTAGAGGGGTTCCGACAAAACGGTTAGTAGGGTTCGGGAGGACGCGACTCGGCCGTTTGGGACGAGTGAGTCGGTCCGCCATCGTTGCGCCTCATACTGGCCTTGCCTCTTCTGCGGAGTCAGCTCGACAGCGGGTGGTGGAACGGCTCGCCCATCCAGCAGGTCATGCATGTGACAATTCTCCACCCGGCTGATCTGCTATGACACTCCCACCCAACCCGCAACGGAGAGTCCTTCAAACTGGCTCGCGTCGTGTTTGGTGTTTCCCACGAAAGTCCTGTCCTCTCGATGGGGCGCGTGACAGCCTATACACACTGGCGTACCCCGACCTGGACCCGGCCCCCCGCTTTGTTTGGCCCCATCCGATCGCCACATGGCTTAAGCGCACCGTCATTGTCGGCATAGGTTAAAGGCTTCTTATCGCTACAACAGACACCGTCGCCCCCTTGTTTCGTGGCCCTGCAAAGTGAAGCCCGTCCGGAAGCAGTCGGTGCAGGGTGCAACGCCCGGCGAGCGGCGCCGCGTCGCCGGCGCAATCGCGGCGCGCCGCGCGGCGCCTCCAGGCCGGCGCGTCCCGGGTGCTGGCCGCCCGAGGCGCGCCCGGTCGCGGGCAAGGGGTGCACAGCGTGCCGCGGGGTCTTCCCCGGGGGGCCCGCCCCGCCCGGACTCCCTCGCCATCGCAGTCTCGCTCCGAGGGTGGCCCCGCCGCGCATACCATGGTGGGGGTGGGGCAGTTGCGTCCGGCTCGGCCCCCCACGGCAAGGTCCGGCCGGAAAGCCAACGGGTGCCCGGGGCCCCCGGGCCGGCGACCCGGGGGCCGGGCGTGCCTTGCGGGAGGCCCCGGCCGCCCCCGCTGCTCGTTTCCCTCCCGGCAATGCATCACCAGCGGCTAGCGGTGAGGCCCCGGCCCCGAGTCCCGAGGCCAGCTGCGTAGGGGCGCCGACCGGGGGGAGGAATTCGTCGTCGGGGGGAGCGGTGGCCGTCTCCCCCATTCGAGGGCGGATCGCGCCTCGCGGCCCCCGGCCGGTTGGCACTCGACGAGGCCGCTCGGCCGCGTCCGCTCACCGGCGTTGCGGCCCGTTGGAGACCCCCCCAGGTCTCGCCGGTGGCCGCCCCGGGGGCCCCGGGGCGCCACCCCCCGACGTGGGATCCTCGGGGCTCGGACTGGGCCTCGCACCGAAGCGAACCGCCACCCGTCGCCGCGCGGCGCCGCCACGCGCGGGCTCGCGCCCGCGCATACTGCGGCGGTGGTTCCGGGCCAGGCGAACTCCGGGGGCGCCACGAGTCGCTGGCGGGCACGCCCCCGCCTGAATGGATGGGTGCCGGAGGCGGGCCGTGCAGCACCGCCGCGCCGCCGCCGGGCTGCTCAACACCCGGGGGGATCGGGGCGATCGCCCGCGGGCAGAGTCGCCCCCCCGCCGGATACCCCTGCGCCCGCGCGGACCGGTAGGCGACGCCAGAGTCAACTCAC     
O       TGATAGATTAATTGGGAAGATCATTCTGAAATTAGCAACAGAATAGACTTTATTATATTGTCTAGTCTAATTTAAAATTAATAAAATATTAGTAAAAATTATAAGGAGAGTTAATATTAAAAGGATGCTTAAATACGTCAATTTAATATATTTTATGTTCAAAATATAGAAGCTATAATATTACATTTCAAAATTACTTCTTTATTGATAAAATGATATGTTACTAATGTCTAGTTCGTTGATTGATCCAAATATTTTTTAAAATATTAACTTAACGAACTTCTATGAAATATTTTACGTATAATCTTTACGTATCTGCATAGTATCATCATTGTGACCGATTGACAATTTCTCTTTTGGAATTTATTTAGTGACTATCTAGGATAAAATTTAAAATAGAATGTAAATAATGAATTCTGCATTTTTTTTTGCTCTTTTCACATAAGAAGCTTTCTATGTACAAAATAATCGTAATTTTAAATAAACATATAATATCCATCAATTATGATACTCAACAACGATTGCTGTAAAAGGTTCAAGTAATAATGGTCTCATTATTGCTGACTTCTTTTTCACATCGTAATTTCAATTAATGATTTTTAGGAATCCGTAAAAAGAAATTATTTTTTTATTAAATTAATATTATTTCAATCATGTATCTTATTACTGAAAAAATAATTTAACAAATAAATTGGAATATGGAAAACTGACATTAAATTATAAACAATTACTTAATTTTTTTATTATAATGTTTTAAATTTCAGACAATATTAATTCTTGATCCTTAAAAGGAAATAATCACAAATAGCATTTTTCTTTTATTAATTAATCGTTTAATCTTAGATTTTAATATATATGTCTAGAACAAATTTAAGATTATATATTCACATTTTAATGAAAGAAACATTATTGGAATTTAATGACTCAAGAAATTTTTTTGATTTTGGAATATATATTTACCATTAGTTATTGTTAGTAACAAATTAAAAATCAAATATTTCTTATCACAAGGAATCGATAATATGGCTAGTATATTTAAGCCGCGATTAACAGATCTCGGATGAAGGGCGAGTATACAAAGTCTGGATCAGGATAAGCCTGGAAGTTCTATCGATTTATAAACGCGGGAGGGCCCAGACATAGAATTATACAGATACGACGATATCACTTATCTCACATCATTTTAAAAGGGTGGGCCATATTAAGTCTCGAATACTGTATAACTGTATATTCACAGAGAGTATTAGTTGTTATACGTTTGTTGCTAACCGCTAGAAATTCTATTAGTCGCAGTATACATAGATCCGTTCTTCAGGGAAATGCGACCGTAGAATTTGTTTGTAGTTTCACCGGAATGATCCCTTTCATCAATTTTCTAGCGAGTGAACATTACACATTAATATTTATCAGACATTTCGTTGCTTAACGAAGAAGACAGATCAACTTGATTGCGCAATAAAGATTCACTAAAGCGACTATCAGTTGTCATTGTAAGTATGGCATAGGAGCCCTCTTAACCTTGTAGTACATTACACCGACCAAACTGGTTGCCTATATCAGTGTACTCACTTCCCTTGCTTGATTTGACATCATTCCTCGAATTCAAATCATCACTGGTGATGCCATAGAATATGGTTTTTGAATCCAATCTTACGGTTGCGATTGTCTGAATCCTAGACACAAAAGAAGCCATATTATCCTTTATGACTTACACGTCTACTAATTAGTCACCTTCATTACGGTAAATTCATGTTTTGTCTGTCGACTTCTGACTTAAGACCACGAGCATTGCGTCTTTTGTATAGCGTTAGCGGTACCTTTGAGCATAAAGACCGCAGAACTTAATAAACCAGAAAGGTATACGACATCTTTCAGTGCCAGTACTACGATTCAGGAGACCGTATATGTGGTGCTTGGTTTGACAAAGTGGTACATTATGCTCTGTAGTCCAAATGTGCACCAAATGTGTATAAGAAGAGCATGCGTTACATTTGAAAGATACCTGGCCGGGCGTTGCGTCGGTTGAGGTTGCATAGGTGTCCGGTCACCGTACTTCGGAGAGCGCGTATCCGGCCTTCCCTTAGATACCGCAGCCCAGCGTTTGCATCCTGTCAGCTGTTTACACTCACAGCACTGCCCAGATCCGTCGTAGGAGGACCCGACTAACGACCCACAGAAATAGCCTAGGACGGGGTTTGGGCTGATCTCGAATGGCCGCTCGTCGTGTTCCCGCTAGGCGGTCGGTCTCATGGTTGCGAGCCTGCATAATAGCAGCCACCCCGGCCCCCATACCGCCGAAGGTCCTAGTCGTAGTCAACCGCACTGATGTTCCATCTCGCTTCACGTGTGAATTGTGGCCCCCGGATTAGATGGGTGTTTCGCGCGCGACAACGCCACGTTATGTCCGATAAAACGGTCCGGATTCACCGACGCAAAATCCTTCGAGAGGCCCCCGGGACCGACAGGCGTACACTAGTTTATGGCTTCGACCACGCGTGAGGTGTAACTTGCGCGGGGGTAGTCCCGCCTGTACAGAGGTTCCTACAGAACGGTTAGTAGGGTTCGGGAGGACGCGACTCTGGCGTTTGGGGTGAGTGAGTAGATGTGCCATCGGTGCCCCTCATGCTGAATTTGCCTCTTCTGCGGAGTCGGCTCGATAGCGGGCGGCGGAGTGGCTCGCCGACTCAGCGGGGCATACATGTGACAATTCTTCACCCGGCTGATCCGCTATTACATTCCCACCCAATCCGCAAGGGAGACTCTCCCAAACTGGTTCGCATCGTGTTTGGTACTTCCGTCGAAAGCCCCGTCCGCACGATACCGAGCGTGACCGCTTATACACACCGGAGTACCCACACCTGAACCCGACCCTTCGCCTTGCTGGGCCCCATCCGGTCGTTACATGGCTTGAGCGCACCGCCGTTGTCAGCGTAAGTTGAACTCTTTTCATCGCTACAACAGGCACCGTCGCTCCTTTGTGTCGCGGCCCTGGAATGCGAAGCCGGTCCGGAAGCTGCCGGTGCACGGCGCGACGCCCGGCGAGCGGCGCCGCGGCGCCGGCGCAATCGCGACGCGCGGCGCGGCGCCTGCCGGCCGGCGCGCCCCGGGTGCTGGCCGCCGCGGGCGGGCCCGATCGCGGGCAAGGGTTGCTCAGCGTGCAGCGGGGGCTTCGCCGCGGGGCCCGCCCCTCCCGTACTGCCTCACCAACAGCGGCTCGCTATGAGGGTGGGCCCGCCTCTGATACCATGGTGGGGGTGGGGCGGTTCTGCCCGGCTCGGCCCCCCGCGGCGAGGGGCGGCCGGAAAGCCAACGGGTGCCCCGGGCGCCCGTGCCGGCGACCCCGGGGCCGGGCGGGCCTTACCGGAGGCGTCGGCCGCCCCCGCGCCTGTTCCCCCTCCCGGCAACGCGGCTCCAGCGCCCAACGGCGAGGCGCCGGCCCCGAGTCACGGGGCCAGCGGCTCAGGGGCGCCGACCGGGGGGAGGAATTCGACGTCGGGGGGACCGGTGGCCGCCTCCCCCGGTCGGGGGCGGATCGCGCCTCGGGGGCCGCGGCCGGTTGGCCCTCGATGAGGCCGCACGGCCGCGTCCGCTCACCCACTGTGCGGCCCGTTGGGGACCCCCCCCCGTCTCGCCGGTGGCGGTCCCTGGGGCCTCGGGGCGCCCCCGACCGACGTGGGACCGTCGGGGCCCGGACTGGGCCCGGTACCGCACCGGACCGCCACCCGTCGCTGCCCGGCGCGGCCATACGCGGGCTCGCGCCCCCGCATACTGCGGCGGTGGTTCCGGTCCAGGCAAACCCTAGGGGCGGCGCGAGTCGCTGGCGGCAACGCCCCGGCCTGAAAGGATGGGTGCCCGCGGCGGGCCCTGCAGCTCCGCCGCGCCGGCCCCGGGCTTCCCAACCCCCGGGGGGATCGGGGCGGGAGCTGGCGGGCAGAGTCGCCCGCCCGCCGGATACCGCTCCGCCCGCGCGGACCGGTAGGCGCCGGCACAGCCGACTCAC     
N       TAATAGATTAATTGGAAAAATCATTCTAATATTAGCAACAAAATAGACTTTATTATATTGTCTAGTCTAATTTAAAATTGATAGAATATTAGTAAAAATTATAAGGAAAATAAATATTAAAAGGATGCTTAAATACATCAATTTAGTATGTTTTATATTCGAAATTTAAAAACTATAGTATTACATTTCAAGATTACTTCTTTATTAATAGAATGATATATTACTAGTGTCTAATTCGTTAGTTGATCCAAATATTTTTTAAAATATTAACTTAACGAACTTCTATAAAATATTTTACGTATAATCTTTACGTATCTGCATAATATCGTCATTGTAACCGATTAACAATTTCTCTTTTAGTATTTATTTAATAACTATCTAGGATAAAATTTAAAGTAAAGTGTAAATAATGAGTTCTGCATTTTTTCTTACTCTTTTCACATAAAAAGCTTTCTATGTACAAAATAATCGTAATTTTAAATAAACATATAATATCCATCAATTATGATACTCAGCAATGATTACTGTAAAGGATTCAGATAATAATAGTCTCATTATTGCTGACTTCTTTTTCACATCGTAATTTCAATTAATGTTTTTTAGAAATCCGTAAAAAGAAATTATTTTTTTATTAAATTAATATTGTTTCACTCATGTATCTTATTACTGAAAAAATAATTTAACAAATAAATTAAAATATAGAAAGCTGACATTGTATTATAAACAATTACTTAGTTTTTTTATTATAATGTTTTAAATTTCAAACAATATTAATTCTTAATCCTTAGAAAAAAATAATCACAAGTAGCATTTTTCTTTTATTAATTAGTCGTTTAATCTTAGATTTTGATATATATGTCTAGGACAAATTTAAGATTGTATATTCACATTTTAATGAAAGAAACATTATTAAGATTTAATGACTCAAAAAATTTTTTTGATTTTGAAATATATATTTACTATTGGTTATTGTTAATAACAAATTAAAAATCAAGTATTTCTTATTACGAGGAGTCGATAATATGTCTAGTATATTTAAGACGCGATTAACAGATCTCGGATGAAGGGCGGGTATACAAAGTCTGGATCGAGAGAGGTTTAAAAATTCTGTCGGTTTATAAACGTAGGAGGGCCCAGATATATAGTTATCTAGATAAGACGTTATTACTTTTCTCACATCATTTCAAAAGGGTGGACCATATTGGGTCTCGAAAACTGTATAACTGTATATTCACAGAGAGTATTTGTTGTTGTATGTTTGTTGCGAACCGCTAGAAATCCCATTAATCTCAGTATACATAGATCCATTCTTCAGAGAAATGCGACCGTAGAATTCGTTTGTTATTTCATCGAAATGATCCTTTTCATCAATTTTCTAACGAGCGAACGTTATACCTCTATATTTATCAGACATTTCGTTGCTTAACGAAGAAGCGAGATCGACTTGATTGCGTAATAAAGGTTCACTGAATGGATTATCAGTTGTTATTGTAAGTATGGCATCGGAGTCCCTTTAACCTTGTAGTACATCATACCGACCATGCTGGTTGCCCATACCAGTGTACTCACTTTACTTGTTTGATTTGACAATATTCCTCGAATTCATATCATCACTGGTTAAGCTATAGAATATGGTTTTTGGATCCAATCTTACGGTCGTTATTGTCTAAATTCTTGACACAAAATAAGGCATATTATTTTTTATGACATAAACGCCTATTAGTTAGTTACTTACGTTACGGTAAATTCATGTCTCGTACGTCAACTCCCGACTCCAGAGCACGGGCAATTCATGTTTCGTATAGCGTCAGCGGTACCTTTGAGCATCAAGTCTACAGAACTTCATTAGCCGGAAAGGTATATGGCATCTTTCAGTGCCAGTAATGCGATTTAGGAGACCGTATACGTGGTGCTTGACTTAACAAAGTGACAAATTATGCTCTGACGTCCAAATGTGTACCAAATATGTATAAGAAAAGCATGCGTTAGATTTGAAGGATACCTGGCCAGGCGTTGCGTCGGATGAGGTCGCACAGGTGACCTGTCACCGTACGTCGGGGCGCGTGTATCCGGCCTTCCCTTGGAGACCGCGGCCCAGCTTCTGCATCCTGTCAGGTGTCTACACTCTCAGCACTGCCCAGTTCTGTCGTGAGTGGGTCCGACTCGCGGCCTACAGAAATGGCCTAGGACTGCGTTGGGACGGATCGTGAGTGGCCGCTCGTCGTGTGCCCGCTAGGCCGTCGATCTCATGGTTGCGAGCCTACATAATAGCGACTACCCCGGCCGCTATGCCGCCGAAGGTCCTAGTTGTAAACAGCCGCACTGATGTTCCATCTCGCTTCACGTGTGAATTGGGGCCCTCGGATTAGACGGGCGTTTCACGCGGGACAACGCTACGTTATGTAGGATAAAACGTTCCGCACTCACCGACTCACAATTCTTCGAGTGGCCCCCTGGACCGACAGGCGCGCGCGAGTTTATGGCTCCGACGACGCAGGAGGTGTAATTTGCGCAGGGGTCGTCCCGCCTGTAGAGAGGTTCCGACAGAACGGTTAGTAGGGTTCTGGAGGACGCGACTCGGGCGTTTGAGACGAGTGTGTAGGTCCGCCAACGTTGCCTCTCATACTGACCTTGCCTCTTCCGCGGAGTCGGCTCGATAGCGGGAAGCGCAATGGCTCGCCGATCCAGCAGTTCATGCATGTGACAATTCTCCACCCGGCTGATCCGTTATGACATTCCCACCCAATCCGCAGGGGAGACGCCCCCAGACTGGTTCGCATCGTGTTTGGTACTTCCGACGAAAGCCCTACCCGCTCGATAAAACGCGCGACCGCTTATATACACCGACATACCCCCACCCGAACCCGACCCCCCGCTTTGCTAGGCCCCATCCGGTCGGTACACGGCTTGAGCGCACCGCCATTGTCAGCGTATGTTGAACTCTTCTTACCGCAACAACAGACACCGTCGCTCCCTTGTATCGCGGCCCTGCAATGGGAAGCCTGTCCGGAAGCCACCGGTCCAGGGCGCGACGCCGGGCGAACGGCGCGGCCGCGCCGGCTCAATCGCGGCGCGCGGCGCGCCGCCTCCGGGCCGGCGCGCCCTGGGTGCTGGCCGCCGGAGGCGCACCTGGTCGCGGGCAAGGGGTGCGCCGCGTGCCGCGGGGGCTTCGCCGGGGGGCCCGCCCCTCCCATACTTCATTGCCAGCGCAGGTCCGCTGTGAGGGTGGTCCCGCCGCAGCTACCAGGGTGGGGGTGGGGCTGTTACGCCTGGCTCGGCCCCCCGCGGCGAAGGGCGGCCCGGAAGCCCACGGGTGGCCGGGGCCCCCGGGCCGGTGGCCCGGGGGCCGGGGGGGCGTTACGGGAGGCCTCGGGCTCCCCCGCGGCTTTTCCCCCTCCCGGCCACGCAGCCCGGGCGCCTATCGGCGAGGCCCCGGCCCCGAGTCCCGGGGCCAGCGGCGCAGGGCCGCCTACCGCGGGGAGGAATCCGTCGTCGCGGGGACCGGTGGCCGCCTCCCCCGTTCGAGGGCGGATCGCGCCTCGCGGCCCCCGACCGGTTGGCGCGCGACGAGGCGGCACGGTCGCGTCCGCTCGCCCGCTGGGCGGCCCGTTGGAGACCCCCCCCCGTCTCGCCGGTGGCCGCCCCTGGGGCCCCGGGGCGCCGGCGGCCGACGTGGGACCTTCGGGGGCCGGACCAGGCCCGGTAGCGAACCGAGCCGCCACCCGTCGGGGCGCGGCGCAGGCGTACGCGGGCTCGCGCCCGCGCATACTGCGTCGGGGGGTCCGGGCGGGGCAAACTCCGGGGGCGACACGAGTCGCTGGCGGTCACGCCCCCGCCCGAACGTGTGGGTGCCAGGGGCGGGCCCTGCAGCCCCGCCGTGCCGCCCCCGGGCTGCTCAACAGCCGGGGGCATCGGGGCGAGTGCCGGCGGGCAGAGTCGCCCGGCCGCCGGATACCGCGTCGCCCGCGCGGACCGGGAGGCCCCGCCGAAGTCGACCCAC     
M       TGATAGATTAATTGGAAAAATCATTCTAATATTAGCAACAGAATAGGCTTTATTATATTGTCTGGTCTAATTTAGAATTAATAAAATATTAATAAAAATTATAAGGAAAATTAATATTAAAAGGATACTTAAATACATCAATTTAATATGTTTTATATTCAAAGTTTAAAAACTATAATATTACATTTCGAAATTACTTCTTTATTAATAGAAAGATGTATTACTAATGTCTAGTTCGTTGATTGATCCAAATGTTTTTTAAGATATTAACTTAACGAACTTCTATAAAATATTTTACGTATAATCTTTACGTATCTGCATGATATCGTCATTGTGACCGATTGACGGTTTCTCTTTTGGTATTTATTTAATAACTATCTAGGATAAAATTTAAAATAAAATGTAAATAATAAATTCTACATTTATTTTTACTCTTTTCACATAAGAAGCTTTCTATGTACAAAATAATCGTAATTTTAAATAAACGTATAATATCCATCAATTATAATACTCAACAACAATTACTGTAAAAGATTCAATTAATAATAATCTCGTTATTGCTGACTTCTTTTTCACGTCGTAATTTCAATTAATGATTTTTAAAAGTCCGTAAAAAGAAATTATTTTTTTGTTAAATTAATATTATTTCAATCATGTATCTTATTACTGAAAAAATAATTTAACAAGTAAATTAGAATATAGAAAGCTGACATTAAATTGTAAACAATTACTTAATTTTTTTATTATAATGTTTTAAATTTCAAACAATATTAATTCTTAATCCTTAAGGAAAAATAATCATAAATAACGTTTTTCTTTTGTTAGTTAATCGTTTAATCTTAGATTTTAATATATATGTCTGGGACAAATTTAAGATTATATATTCACATTTTAATGAAAGAAACATTGTTAAAATTTAATAACTCAAAAAATTTTTTTGATTTTGGAATATATATTTACAATTAGTAGTTGTTAGTAGCAAATTAAAAATCAAATATTTCTTATCACAAGAAAACGATTATATGATTAGTATGTTTAAGATGCAATTGACAGATCTCGTATGAAAGGCGAGTATACAAAGTCTGGATCAGGAGAGGCCTTGAAATTCTTTCGGTTTATAAACGTAGGAGGGCCCAGACATATGATCATCTAGGTACGACGGTTCTACTTTTCTTACATGATTTCAAAAAGGTGGATCGTATTAAGTCTCGAAGATTGTATAACTGTATATTCACGGAGAGTATTAGTTGTTATACGTCTGTTGCGAGCCGCTAGAAATTCTATTATTTGCAGTATACATAGATCCGTTCTTCAGGGAAATGCGATCGTAGAATTTGTTTGTCGTTACATCGAGATGATCCTTTTCATCAATTCCCTAGCGAGTAAACGTTATACCCTTATCCTTATCAGACATTTCGTTGATTAACGAAGAAGAAAGATCGATTTAATCACGTAATAAAGATTTGCTCAATGGATAATCAGTTGTTATTGTAAGTATGACATCGGAGTCCCTTTAACCTTGCAATACATCATACCGACCAAACTGGTTGCCTATGCCAGTGTACTCACTTTGCTTGCTTGATTTGAGAATATTCCTCGAATTCATATCATCACTGGTGATGCGATAGAATATGGTTTTTGAATCCAATCTTTCGGCCGTTATTGTTTAAATCCTCGACCCAAAAGAAGACATATTGTTTTTTATGGCATAAATGCCTACTAATTAGTCACCTATGTTACGGCGAATTTATGTCCTGTCTGTCAACTTCTGACTTCAGAGCACGGGCATTGCGCATTTTGTATAGTGTCAGCGATACCTTTAAACATAAAGACCGCAGAACTTAATAAGCCAGAAAGGTATACGGCATCTCACAATGCCAGTAGTGCGATCTAGGGGACTGCGTACTTGGTGCTTGACTTAACAAAGTAACACATTATACTCTGTTGTACAAGTGTGTCCCGGGTATGTATAAGGAGAGCATGCGTTAGATTTGAAAGATACCTGGCCAGGCGTTGCGTCGGGTGACGTCGCACAGGTGACCTGTCACCGTACCTCGGAGGGCGGGTATCCGGCCTTCCCTTGGATGCCGCGGCCCAGCGTGTGCATCCTGTCAGGTGCTTACACTCACAGCACTGCCCAGTTCCGTAATGGAACGGTCCGGCTCTCGGCCCACTGAAATCGCCGGGGCCAGCGTTTGGGCAGACTTCGCGTGGCCGCTCGTCGCGCGCCCGCTAGGCCGTCGAGCTCATGGTTGCGAGCCCACATAACAGCAGCCACCCCGGACGGTATACCGCCGAAGGCCCTAGTTGTGAGCAGCCGGACTGATGTTCCATCTCGCTTCATGTGTGAATTGCGACCCTCGGGTTAGACAGGCGTTTCACGCGCGACAACGCTACGTTATGTCCGATAAAACGGTCCGGACTCCCCGACGCATAACTCTTCGAACAGCCCTCGGAACAGACAGGCGCGCACGAGTTTACGGCTTTGACGACCCATGAGGCGTAACTTGCGCGGGAGTGGCCCCGCCTGTAGAGGGCTTCCGACAGAACGGTTGGTAGGGTTCAGGAGGACGCGACTCTGGCGTTTGGGACGAGAGAGTAGGTCCACCGTCGTTCCCTCTCATACTGACCTTGCATCTTCTGCGGAGTCGGCTCGATAGCGGCTGGCGAAAGGGTTCGCCGATCCAACGGAACATGCATGTGACAATTCTCCACCCGGCTGATCCGCTATGACAGTCCCACCCAATCCGCAGGGGAGATTCCCCCAAGCTGGTTCGCGTCATGTCTGGTACTTCCGACGGAAGTCCTATCCGCCCGATAAGGCGCGTGACCGATTATACACACCGGCGTACCCCCACCCGAACCCGACCCCGCGCTTTGCTAGGCCCCATCCGGTCGCCACACGGCTTGAGCGCACCGGCATTGTCGGCGTATGTTAAATTCTTCTAACTGCCACAACAGGCACCGTCGCTCCATCGTATCGCGGTCCTGCAACGTAAACCCGGTCCGGAAGCCGCCGGTGCAGGGCGCGACGCCCGGCGAGCAGCGCCGCTGCGCCGGCGCAATCGCGACTCGCGACGCGGCGCCTCTAGGCCGGCGCGCCCTGGGTGCTCGCCGCCTCATGCGCGCCCGGTCGCGGGCAAGGCGTGCGCAGCGTGCCGCTGGGGCGTCGCCGGGGGGCGCGCCCCGCCCGTACTTCCTCCCCAACGCAGGCTCGCTGTGAGCGTGGGCCCGCCGCGGATACCAGGGTGGGGGTGGCGCGGTTACGCCCGGCTTGGCCCCCCACGGCAAGGGGCGGCCAGGCAGCCAACGGGTGCCCGTGGCTCACGGGCCGGCGACCCGGGGGCCGGGGGGGCCTTGCCGGAGGCCTCGGTCGCCCCCGCGGCTTGTCCCCCTCCCGGCCACGCATCTCCTGCGCCTAGCGGCGAGGCCCCGGCCCCGAGTCCCGGGGCCAGCGGCGCCGGGCCGCCGACCGCGGGGAGGGATCCGGCCTCGGGGGGGCCGGTGGCCGCCTCCCCCGCTCGAGGGCGGATCGCGCTTCGCGGGCCCCGGCCGGTTGGCCCGCGACGAGGCCGCACGGCCGCGTCCGCTCGCCCGCTGGGCGGCCCGTTGGAGACCCTCGCGCGTCTCGCCGCTGGCGGGCCCGGGGGGCCCGGGGCACCCCGGGCCGACGTGGGACCTTCGGGGCCCGGACCGGGCCCGGCAGCGGAACAGTCCGCCAACCGTCGCTGCGCGGCACAGCCATAAGCGGGGTGGCGCGCGCGCAAACTGCGGCGGCGGCTCCGGGCGAGGGAAACTCGGGGGGCTGCGCGAGTCGCTGGCGGGCACGCCCCCTCCCGGACGGCGGGGCGCCAGCCGCGGGCCGTGCAGCCGCGCCGCGCCGCCCCCGGGCTGCTCAACGGCCGGGGGCACCGGGGCGAGAGCCAGCCGGCAGAGTCGCCCGCTCGCCGGATGCCGCTTCGCCCCCGCGGACCGGCAGGCGCCGCCAGAGTCGACGCAC     
L       TGATAATTTAATTGGAAAAATCATTCTAATATTAACAACAAAATAGACTTTATTATATTGTCTAGTCTAATTTAAAATTAGTAAAATGTTAGTAAAAATTATAAGGAGAGTTAATGTTGAAAGGATGCTTAAATACGTCAATTTAGTATATTTTATATTCAAAATTTAAAAGCTATAGTTTTACATTTCAAAATTACTTCTTTATTAGTAGAATGATATATTACTAATGTCTAATTCGTTGATTGATCCAAATTTTTTTTAAAATATTAACTTAACGAACTTCTATGGAATATTTTACATATAATCTTTACATATCTGCGTAATATCGTCATTGTAACCGATTAACAATTTCTCTTTTGGTATTTATTTAATGACTATCTAGGATAAAATTTGAGATAAAATGTAGATAATGAATTCTGCATTTTTTTTTGCTCTTTTCGCATAAAAAACTTTCTATGTAAAAAGTAATCGTGATTTTAGATAAACATATAATATCCATCAATTATGATACACAACAGCGATTACTGTAAAAGATTCAAATAATAATAATCTCATTATTGCTGACTTCTTTTTCACATCGTAATTTCAATTAATAATTTTTAAAAGTCCGTAAAAAGAAATTATTTTTTTGTTAAATTAATATTATTTCAATCATGTATCTTATTACTGAAAAAGTAATTTAACAAATAAATTATAATATAAGAAACTGTCATTAAATTATAGACAATTGCTTAATTTTTTTATTATAATGTTTTGAATTTCAAACAATGTTAATTCTTGATCCTTAAGAAAAAAAAATCACAAGTGGCGTTTTTCTTTTATTAGTTAATCGTTTAATCTTAGATTTTAATATATATGTCTAGAACAAATTTAAAATTATATATTCACATTTTAATGAAAGAAACATTATTAGCATTTAATGACTCAAAAAATTTTTTTGATTTTGAAATATATATTTACAATTAGTTATTGTTAATAACAAATTAAAAATCAGATATTTCTTATCACAAGAAATTGATAATATGGATAGTGTGTTTAACAAGCGATTAACAAATCTCGGATGAAGGGCGAGTACACAAAGTCTGGATCAGGAGAGGCCTGTAAATTCCACCGGTTCATGAACATGGGAGGGCCCAGATATATAATTGTCAAGGCACGACGGTTCTACATTTCTCACATCATTTTAAAAGGGTGGACCCTATTAAGTCTCGAAAAGTGTATAATTGTATATCCATGGAGAGTATTAGTTATTAAATGTTTGTTGTGAGCCGCCAGAAATTCTACTAATCTAAGTATACATTGATCCGTTCTTCAGGGAAATGCGATCGTAGAATTCGTTTGTCATTTCATCGAAATGATCCTTTTCACCAATTTCCTAACGAGTCAATGTTATACCTCTATATTTATTAGACATATTGTTGCTCAACGAAGCAGAGAGATCGACTTGATTGCGGAATAAAGGCTCGCTAAATGGACTATCAGTTGTTATTGTAAGTATGGCATCGGAGTCCCTTTAACCTTGTAGTACATCACACCGACCAAACCGGTTGCCCATACCAGTGTACTTACTTTACTGACTTGATTTGACACTATTCCTCAGATTCATACTATCACTGGTGATGTAATAGAATATGGTTTTTGAATCCAACTTTACGGTCATTATCGTCTAAATCCTTGACACGAAAGAAGACTTGTTGTTTTTTGTGGCTTCAATGCCTACCAATTAGTTACCTATATTACGGTAAATTTGTCTATTGCTTGTCAACTTCTGACTTCAGATTACGAGCATTGCGTATTTCGTATAGCGTTAGCGGTACCTTTAAGCATAAAGAACACAGAACTTAATAAGCCAGAAAGGTATACGGCATCTCTCAATCCCAGTAATGCGATCAAGGAGACCATATAAGTGGTGTTTGAGTTAACAAGGTAACACATTATGCCCTGCTGCATAATTGTGCCCCAAGCATGTATAAGAAGAGCATGCGTTAGATTTGAAGGATACCTAGCTAGGCGTTGCGCCGGATGAGGTCGCACAGGTGACCAATCACTATACCTCGGAGAGCGAATGCCCGGCCTACCCTTGGATACCGCGGCCCAGCGTACGTATCCTGTCAGGTGCTTACACTCACTGCACTGTCCACATCCGTCGTAGGACGATCCGTCTCGCGTCCCACAGAAATGCCCTGGGACAGAGTTAGAGCGGAACTCGAATGGCCGCTCGTCGTGTGACCGCTTGGCTATCGATCTTATGGTTGCAAGCCCACATGAGAGCGGCCACCCCGGCAGGGATACCGCCGAAGGTCCTGATCGTAAACAGCCGCACTGATGTTCCATCTCGCCTCACGTGCGAATTGTGACCCACGGGTTAGACGGGCGTTTCACGCGCGACAGCGCTACGTCATGTCTAATAAAACGCTGCGGACCCACCAACGCACAATTCTTCGAACTGCCTCCCGGACCGACAGGCGTGCACGAGTATATGGCTTCAGCGAGCCGTGAGGTGTACCTTGAGCAGGAGTAGACCCGCCTGTAGAGAGGTTCCGACAGAACGGTTAGTAGGGTTCGGGAGGACGCGACTCGGGCGTTTGGGACGAGTGAGTGGGTCCACCATCTGTGCCTCTCATACTGACCCTGCCTTTTCTGCGGAGTCGGCACGATAGCGAGCGGCCGAATGATCCGCTGATCCAGCAGGGCATGCATGTTACACTTCTCCACCCAGCTGATCCGCTACGACAGTCCCACCCAATTCGCAGGGGAGATTCCCCCAAACTGGTTCGCGTCGTGTGTGGCACTTGCGACGGAAGTCCTATCCGCCCGATATTGCGCGTGACCGCTTGTATACACCGCCGTACCCCCACCCGTACCCGACCCCCCGCTTTACTAGGCCCCATCCGGTCGCCACACGGCTTGAGCGCACCGTCATTGTCGGCGTATGCTGAATTCTTCGTATAGCGACAACAGTCCCCGTCGCTCCCTTGTGTCGCGGACCTGCAACGCGAAGCCGGGCCGGAAGCGTCCGGTGCAGGGCAAGACGCCCGGCGAGCGGCGCCGTCGCGCCGGCGCAATCGCGGCGCGCGACGCGGCGCCTGCAGGCCAGCGCTCCCTGGGTGCTAACCGCCCCACGCCCACCTGGTCGCGGTCAAGGGGTGCGCGGCGTGCCGCTGGGCCTACGCCGGGGAGCCCGCCCCACCTGTACCTCATCACCGACACAGGCTCGCTGCGAGCCTGTGCCCGCCGCGGATACCACGGCGGGGGTGGAGCGGTTACGCTCGGCTCGGCCCCCCAAGGCAAGTCGCGGCCCGGATGCCAACGGGTGCCCGGGGCTCTCGGGCCGGCGACGCGGGGGCCGGGGGGGCCTCGCCGGAGGCCGCGGTCGCCCCCGCGGCTTGTCCCCCTCCCGGCCGCGCAGCGCCGGCGGCTAACGGCGAGGCCCCGGCCCCAAGTCCCGCGGCCAGCGGCGCAGGGGCGCCGACCGCGGGGAGGAATCCGACGTCGGGGGCACGGGTGGCCGCCTCCCCCGGTCGAGGGCGGATCGCGTCTCGCGGTCCCCGACCGGTTAGCGCGCGACGAGGCGGCGCGTCCGCGTCCGCTCACCCGCGAGGCGGCCCGTAGTGGACCCCCGCGCGTCTCGCCGGTGGCCGGCCCGGGGGCCCCGGCGCTCCGCCGACAGGCGTGGGACCTTCGGCGCCCGGACCGGGCCCGGCAACGAACCAAGGCGCCACCCGTCGCGGCGCGGCGCGGCCCTACGAAGGATCGCGCGCTCGCACACTGCGGCGGGGGCTCCGTGCGAGGCAAGCTCCGGGGGCGTCGCGAGTCGCTGGCGGGCACGCGCCCGCACGAATGGGTGGGGGCCAGCCGCGGGCCGTGCACCCCCGCCGTGCCGCCCCCGGGCTGCTCAACGGCCGGGGGCAGCGGGGCGGGGGCCGGCGGGCAGAGTCGCCCCCCCGCCGGATACCTCTTCGGCCCCGCGGACCGGTAGGCCCCCCCAGAGTCGATTCAC     
K       TGGTAAGTTAATTGGAAAAATCATTCTAATATTAGCAACAGAATAGACTTTATTATATTGTCTAGTTTAATTTAAAATTAATAAAATGTTAGTAAAGATTATAAGGAAAGTTAATATTAAAAGGATACTTAAATACGTCAATTTGATATATTTTATGTTCAAAATTTAAAAACTATAATATTACATTTCAAAATTACTTCTTTATTAATAGAATGATGTATTACTAATGTCTAATTCGTTGATTGATCCAAATATTTTTTAAAATATTAACTTAACGAACTTCTATGGAATATTTTGCATATAGTCTTTACGTATCTGCATAATATCGTCATTGTGACCAATTAACAATTTCTCTTTTAGTATTTATTTAATGACAATCTAGGATAAAATTTAAAATAAAGTGTAAATAATGGATTCTGCATTTTTTTTTACTCTTTTCACATAAGAAACTTTCTATGTACAAAGTAATCGTAATTTTAAATAAATGTATAATATCCATCAATTATAATACTCAACAACAGTTACTGTAAAAAATTCAAATAATGATGGTCTAATTATTGCTGACTTCTTTTTCACATCGTAATTTCAATTAATGATTTTTAGAATTCCGTAAAAAAAAATTATTTTTTTATTAAATTAATATTGTTTCAATCATGTATCTTATTACTGAAAAAATAATTTAACAAATAAATTGAAATATAAAAAGCTGACATTAAATTATAAACAATTACTTAATTTTTTTATTATAATGTTTTAAATTTCAAACAATATTAATTCTTGATCCTTAAGAGGAAATAATCACGAATAACGTTTTTCTTTTATTAGTTAGTCGTTTAATCTTAGATTTTGATGTATATGTCTAGAACAAATTTAAAAATATATATTCGCATTTTAATGAAAGAAACATTATTAAAATTTAATGACTCAAAAAATTTTTTTGATTTTGAGATATATATTTACAATTAGTTATTGTTAATAACAGATTAAAAATCAAATATTTCCTATCACAAGGAATCGATAATATGACTAGTATATTTAAGCCGCGATTAACAGATCTCGGATGAAGGGCGAGTATACAACGTCTGGATCAGGAGAGGCTTATAAATTTTATCAATTTATCAACGTAGGAGGGCCTAGAAATATGATTGTCTAGATACGACGATTTTACTTCACTCACATCATTTTAAAAGGGTAAGCCCTATTAAGTCTCGAAAACTGTATAACTGTATACTCACGGAGAGTATTAGTTATTATATGTTTGTTGAGGGCCGCCAGACATTCTATTAATTGCAGTATACATAGATCCGTTCTTCAGAGAAATGCGATCGTAGAATTTGTCTGTCGTTTCATCGAAATGATCCTTTTCATCAATTTTCTAGCAAGTAAATGTTAAACTCTTATCTTTATCAGACATTCTGTTGCTTAACGAATCAAAAAGATCGACTTAATCGCGCAATAAAGATTCAGTAAATGGATTATCAGTTGTTATTGTAAGTATGACATCGGAGCCCCTTTAACCTTGTACTACATCATACCGACCAGACTGGTTGCCCATCTCCGTGTACTCACTTTACTTGTTTGATTTGACATTATTCCTCGAACTCATATAATCACTGGTGACGTAATAAAACATGGTTTTTGGATCCAATCTTACGGTCGTTATTGTCTAAATTCTTGACACGAAAGAAGACATATTGTTTTTTATGGCTTAAACGCCCACTAATTAGTCACCTATATTACGGTAAATCTGTGTCTTGTTCGTCAACTTCCAACATCAGAGAACGGGCATTGCTGATTTTGTATAGCGTCAGCGGGACCTTTAAGCATGAAGATCGCAGAACTTAATAAGTCAGAAAGGTATACGGCATCTCTCAATAGCAGTAGTGCGATTTAAGAGACCGTATATGTGGTGCTTGACTTAACGAAGTACCAGATCATGCTCTGTCGTCTAAATGTGAACCAGATATGTATAAGAAGAGCATGCTTTAGATTTGAAGGATACCTGGCATGTCGTTGCGTCGTTTGAAGTCGCACAGGTGAACGATCACCGTACCTCAAAGAGCGAGTTTCCGGCCTTCCCTAGGATACCGCGGCCCATCGCATGCATCCTGTCAGGTGCTTACACTCACAGCACCGCCCAGGTCCGTCATGCGACGACCCGACTCGCGGCCCACAGAAATGGCCTAGGACAGGGTTTGGGCGGATTTCGATTGGCCGCCCGTCGTGAGCTCGCTGGACCGTCGACCTCATCGTGGCTAGCCTGCATGAGAGCGGCCACCCCGGCCGGTATACCGCCGAAGGTCCTGGTTGTAGACAGCCGCACTGATGTTCCATCTCGCTACACGTGTGAATTGCGACCCTCGGATTAGACGGGCGTTTCTCGCGCTCCAGCGCGATGTCATGGCCGATAAAGCGGTCCGGACGCACCGACGCACAATTCTTCGAACTGCCTCCAGGACCGACAGGCGTGCACGAGTATATGGCTCCGGCGACCCATGAGGTGTAGCTTGCGCAGGAGTGCTCCCGCTTGAAGAGTGGTTCCGACAGAACGGTTAGTAGGGTTCGGGAGGACGCGACTCGGGCCTTTGGGGCGAGTGAGTGGGTCCGCCTCCGCGGCCTCTCATACGGATATTGCCTTTTCTGCGGAGTCGGCTCGATAGCGAGCGGCGGAATGATCCGCCGATCCAGCAGGGCATACATGTTACACTTATCCACCCGGCTGATCCGCTATGACAGTCTCACCCAATCCGCAGGGGAGACTCCCCCTAACTGGTTCGCGTCATGCTTGGGACTTCCGACGAAAGTACTATCCGCCCGATACCGCGCGTGACCGCTTGTATACACCGCCGTACCCGCACCCGTACCCGGCCCCCCGCCTTACTAGGCCCCATCCGGTCGCCACACGGCTTGAGCGCACCGCGATTGTCAGCGTATGCTGAACTCTGCTTAGCGCCACAACGGACACCGTCGCTCCCTAGTTTTGCGACCCTGCAACGAGAAGCCGGACCGGAAGCCGCCGGTGCAGGGCCCAACGCCCGGCGAGCGGCGCCGGCGCGCCGGCGCAATCGCGACGCGCGGCGCGGCGCCTCCAGGTCGGCGCGCCCTGGATGCTGGCCGCCGCAGGCCCACCAGGTCGCCGGCAAGGCGTGCGCGGCTAGTCGCGGGGGCTACGCCGGGGGGCGCGCCCCACCCGTACTTTCTCGCCGTCGCAGGCTCGCTGTGAGGGTGGGCCCGCCGCGGATACCAGGGTGGGGGTCGCGCGGTTACGCCTGGCTCTGCCCCCCGCGGCAAGGCGCGGCCAGGGTGCCAACGGGTGCCCGGGTCACTCGGGCCGGCGACCCGGGGGCCGGGGGGGCCTCGCCGGAGACCTCGGGCCCCCCCGGAGCTTGTCCCCCTCCCGGCGGCACATCGCCGGCGGCCACCAGCGAGGCCCTGCCCCCGAGTCCCGGCGCCAGCGGCGCATGGCCGCCGACCGTGGGGAGGAATCTGGCGTGGGGGGGAGCGGTGGCCGCCTCCCCCGTTCGAGGGCGGATCGCGCCTCGCGGCCCCCGATCGGTTGGCCCGCGACGAGGCCGCACGGGCGTGTCCGCTCGCCCACGGGGTGGCCCGTAGGAGACCCCCGCGCGTATCGCCGGTGTCCGGCCCTGGGGCCCCGGGGCGCCACCGGCCGGCGTGGGACCTTCGGGGCGCGGACCGGGCCCGGCAGCGAACCGAGCCGCCACCCTTCGCCACGCGGCGCAGCCATATGCGGGGTCGCGCCCTCGCAGACTGCGGCGGGGGCTCCCCGCGGGGCAGACTCCGGGGGCGACGCGAGTCCCTGGCGGGCACGCCCCCGCCGGAACGGGTGGGCACCAGGCGCAGGCCCTGCAGCCCCGCCGCGCCGCCCCCGGGCTGCTCAGCGGCCGGGGGCACCGGGGCGGGAACCGGCGGGCAGAGTCGCCCGCCCGCCGGATACCGCTTCGGCCCCGCCGACCGGCAGGCCCCGCCAGGGTCGACTCAC     
J       TGATAAATTAATTGGAAAAATCATTCTAATATTAGCAATAGAATAGACTTTATTATATTGTCTAGTCTAATTTAAAATTAATAAAATATTAGTAAAAATTATAAGGAAAATTAATATTAAAGGGATACTTAAATGCGTCAATTTAATATATTTTATATTCAAAATTTAAAAACTATAATATTACGTTTCAAAATTACTTCTTTATTAATAAAATGATATGTTACTAATGTCTAGTTCGTTGGTTGATCCAAATATTTTTTAAGATATTAACTTAACGAGCTTCTATGAAATATTTTACGTATAATTTTTACGTATCTGCATAATATCGTCATTGAGACCGATTAACAGTTTCTCTTTTAGTATTTATTTAATGACTATCTAGGATAAAATTTAAAATAAAATGTAGGTAATGTATTTTACATTTTTTTTTACTCTTTTCACATAAGAAACTTTCTATGTACAAAATAATCGTGATTTTAAATAAGCATATAATATCCATCAATTATGATACTCAACAACAATTACTGTAAAAGATTCAAATAATGATGATCTCATTATTGCTGACTTCTTTTTCAAATCGTAATTTCAATTAATGATTTTTAAAATTCCGTAGATAGAAATTATTTTTTTATTAAATTAATATTATTTCAATCATGTATCTTATTACTGAGAAAATAATTTAACAAATAAATTAGAATATGAGAAGCTGACATTAAATTATAAACGATTACTTAATTTTTTTATTATAATGTTTTAAATTTCAAACAATATTAATTCTTAATCCTTAAAAAGAAATAATCACAAATAGCGTTTTTCTTTTGTTAGTTAATCGTTTAATCTTAGATTTTGATATATATGTCTAGGACAGATTTAAAAATATATATTCACATTTTAATGAAAGAAACGTTATTAAAATTTAATGACTCAAAAAATTTTTTTGTTTTTGAAATGTATATTTACAATTGGTTATTATTAGTAACAAATTGAAAATCAGGTATTTCTTATCACAAAGAATTGATAATATGACGAGTATACTTAAGACGCAATTACCAGATCTCGGATGAAGGGCGAGTACGCAGAGTCTGAATCAGGAGAGGTTTATAAATTTTATCAGTTCATGAACGTAGGAGGGCCCAGACGTATAATTGTCTAGACACGACGATTTTACTTCTCTCACATCATTTTAAAAGGGTGAACCCTATTAAGTCTCGATAACTGTATAACTGTATATTCACGGAGAGTATTAGTTATTATATGTTTGTTGAAAGCCGCCAGAAATTCTATTAGTGTCAGTACACATAGATCCGTTCTTCAGGGAAATGCGATCCTAGAATTTGTTTGTCGTTCCATCGAAATGATCCTTTTCATTAATTTTCTAGCGAGTAAGTATTATACTATTATATTTATCGGACATTTTGTTGCTTACTGAAACAGAAAGATCGACTTGATTGCGTAATAAAGATTCACTTAGTGGATCATCATTTGTTATTGCAAGCATGGCATCGGAGTCCCTTTAACCTTGCACTACATTATATCGACCAAACTAGTTGCCTATACCAGTGTACTCACTTCACTAGTTTGATTTGATACTATCCTTTGAGTTTATATAATCACTGGTGATATAATAAAGTATGGTTTTTGAATCCAGTCTTACGGTCATCATTGTCTAAATTCTTGACACAAGAGAAGCCATATTGTTTTTTATGACTTAAATGCCCATTAACTAGTCACCTATATTGCGGTAAATTTGTGTCTTGTACGTCACCTTCCGACTTCAAAGCGCGGGTATTGCGTATTTTGTATAGCGTTAGTGGAACCTTTGAGCATAAAGACCGCAGAACTTAATAAGCCGGAAAGGTATACGGCATCTTTCACAACCAGTAATGCGATTTAAGAAACCGTATATGTGGTGCTTGGCTTAACAAAGTGGCACATCATGCTCTGTTGTCCAAGTGTGCACCAAATATGTATAAGAAGAGCATGCATTAGATTTGAAGGATACCTAGCGAGGCGTTGCGTCGGATGAGGTTGCACAGGTGCCCCATCACCGTACCTTGGGGTGCGAGTGTCCGGCCTTCCCTTGGAGCCCGCGGTCCAGCCTGTGCATCCTGTCGGGTCCTTACACTCGCAGCACTGCCCAGGTCCGTCGTAGGACGGTCCGACTCGCGTCCCACAGTAATTGCCTGGGTCAAGGTTTGGGCGAATTTCGTCCGGCCCCTCGTCGAGTGCCCGCCGGACGGTCGACCTCATGGTTGCAAGCCCACATAAGAGCGGCCACCCCGGCCGGTATACCGCCGATGGTCCTGTTTGTGATCAACCGCACTGATGTTCCATTTCGCTTCACGGGCGAATTGTAGCCCTCGGGTTAGACGGGCGTTCCACGTGGGACAGCGCTATGTCATGGCCGATAGAACGGTCCGGACACACCGACGTACAATTCGCCGGACTGCCTCCCGGACCGACAGGCGTGCACGGGTCTATGGCTTCGACGAGCCGTGAGGTGTAACTTGCGCGGGAGTAGTCCCGCCTGTAGAGAGGCTCCGACAGAACGGTTCATAGATTTCGAGAGGACGCGACTCGGGCGTTTGGGGCGAGTGGGTGGGTCCACCACCACGGCCCCTCATACTGAGCTTACCTTTTCGGCGGAGTCGGTTCGATAGCGGGCGGTTGAAAGATCCGCCGATCCAGCGGGGCATGCATGTTACACTTCTCCACTCAGCTGATCCGCTATGACAGTCTCACCTAATCCGCAGGGGAGACTCCCCCAACCTGGTTCGCGTCGTGCTTGGTGCTTCCGACGAAGGTCCCGTCCGCCTGATAAAGCGCGTGACCGCTTGTACACACCGCCGTACCCCCACCCGTACCCGGCCCCCCGCCTTGTTAGGCCCCATCCGGTCGGTACACGGCTTGAGCGCACCGCCATTGTCAGCGTATGCTGAACCCTTCACATCGCTACAACCGACACCGTCGCTCCCTTGTCTTGCGGCCTTGCAACGTGAACCCGGTCCGGAAGCCGCGGGTGCAGGGCACGACGCCCGGGGAAGGGGGCCGCCGCGCCGGCGTAATCGCGCCGCGCGTCGCGTCGCCTCCAGGCCGGCGCGCCCTGGATGTTGACCGCCCCACGCGCACCTGGCCGCGGGCAAGGCGTGCGCGGCGAGCCGCGGGGGCTACGCCGGGGGGCCCGCCCCGCCCGTACTAGCTCACCATCACAGGGCCGCTTTGAGGGTGGTCCCGCTGCGGATACCAGGGTGGGCGTCGCGCGGTTGTGCCCGGCTCGACCCCCCGTGGAGAGGTGCGGTCGGGGCGCCAAAGGGTGCCCGGGTCGCCCGGGCCGGCGACCCGGAGGCCGGGGGGGCCTCGCCGGAGGCATCGGACCCCCCCGCGGCTTGTCCCCCTCCCGGCGGCGCACCGCCGGCGGCTAGCGGCTAGGCCCCGGCCTCTAGTCCCGGCGCCAACGGCGCCCGGCCGCCGACCGCGGGGAGGGATCCGGCGTCGAGGGGGCGGGTGGCCGCCTCCCCTATTCGAGGGCGGATCGCGCCTCAGGGCCCCCGACTGGTTAGCCCGCGGCGAGGGCGGGCGGCCGCGTCCGCTCACCCGCGGCGCGGCCCGTAGGAGACCCCCGCGCGTCGCGCCGCTGTCCGGGCCTGGGGCCCCGGGGCGCCCCCGGCCGGCGTGGGACCTTCGGGGCCCGGACCGGGCCAGGCAGCGAACCGGCCCGCCACCCGTCGCCCCGCGGCGCAGCCACACGGGGGGTCGCGCCCTCGCGTACTGCGGCGGCGGCTCCGGCCGAGGCAAACTCCGGGGGATGCGCGAGTCGCTGGCGGGCACGCCCCCGCACGAATGGGTGGGCGCCAGGCGCAGGCCGTGCGGCCCCGCCGCGCCGCCCCCGGGCTGCTCAACACCCGGGGGCAGCGGCGCGGGAGCCGGCGGGCAGACTCGTCCGCCCGCCGGATACCGCTCCGGCCCCGCGGACCGGTAGGCGCGGCCAAGGTCCACTCAC     
I       TGATAAATTAATTGGAAAAATCATTCTAGTATTAGCAACAGAATAGACTTTATTATATTGTCTAGTCTAATTTAAAATTAATAAAATATTAGTAAAAATTATAAGGAAAATTAATATTAAAAGGGTACTTGAATACATCAATTTAATATATTTTATATTCAAAATTTAAAAACTATAATATTACATTTCGAAATTACTTCTTTATTAATAGAATGATATGTTACTAGTGTCTAGTTCGTTGATTGATCCAAATGTTTTTTAAAATATTAACTTAACGAACTTCTATAAAATATTTTGCGTATAATCTTTGCGTATCTGCATAGTATCGTCATTGTGGCCGATTAACAATTTCTCTTTTAGTATTTATTTAATAACTATCTAGGATAAAATTTAGAATAAAATGAAAATAGTGGATTCTGCATTTTTTTTTACTCTTTTCACATAAGAAACTTTCTATGTACAAAATAATCGTGATTTTGAATAAGCATATAGTATCCATCAATTATGATACTCAACAACAATTACTGTAGAAGATTCAAATAATGATAGTCTCATTATTGCTGACTTCTTTTTCACATCGTAATTTCAATTGATGATTTTTAGAATTCCGTAAAAAGAAATTATTTTTTTATTAAATTAATATTGTTTCAATCATGTATCTTATTATTGAAAAAGTGATTTAACAAATAAATTAAAATATAAGAAGCTGACATTAAATTATAAACAATTACTTAATTTTTTTATTATAATGTTTTAAATTTCAAACAATATTAATTCTTAATCCTTAAAAAAAAATAATCACAAGTAGCATTTTTCTTTTGTTGGTTAGTCGTTTAATCTTAGATTTTGATATATATGTCTAGGACAAATTTAAAAATATATATTCACGTTTTAATGAAAGAAGCATTTTTAAAATTTAATGACTCAAAAAATTTTTTTGATTTTAAAATATATATTTACAAATAGTTATTGTTAATAACAAATTAAAAATCAAGTATTTCTTATCACCAGAAATTGATAATATGACGAGTATATTTAAGATGCAATTAGCAGATCTCGGATGAAGGACGAGTATACAGAGTCTGAGTTAGGAGAGGCTAATAACTTTTATCAGTTTGTAAACGTGGAAGAGCCCAGACATTTAATTCTATAGATAAGACGATTCTACTTTTCTCACAGCATTTTAAAAGGGTGGATCCTTTTAAGTCTCGAACATTGTATAGCTGTATATTCACAGGGAGTATTAGTTGTTATATATTTGTTGAGGGCCGCCAGAAATTCTATTAGTCGCAGTATACATAGATCCGTTCTTCAGCGAAATGCAAACGTAGAATTTGTTTGTGGTTTCACCGATATGGTCCTTTTCATCAATTTTCTAGCGAGTTAATATTATACCATTATATTTATCAGATATTTTGTTGTTTAAAGAAGCAGGGAGATCGACTTGATTGCGTAATATAGATTCACTTAGAGGATTATCAATTGTTATTGTAAGTTTAGCACCGGAGCCCCTTTAACCTTGTACTACATAATACCGACCAAACTGGTTGCCTATTCCAGTGTTCTCACTCTGCTTGTTTGATTTGACGTTATTCCTCGAATTCATATAATTACTGGTAATGTCATAAAATATGGTTTTTGTATCCAATCTTACGGACATCATTGTTTGAATTCTTGACACCAAAGAAGGCATATCATTTTTTTTGGCTTAAATGCCCACCGATTAGTCACCTATATTGCGGTAAATTTGTGTCTTGTACGTCAACTTTCAACCTCAGAGCACGGGCATTGCGTCTTTTGTATAGCGCGAGCGGTACCTTTAAGCATTCAGATAGCAGAACTTAATAAGCCGAAAAGGTATATGGCCTCTCTCAATACCAGTAATGCGATTTAAGAGACCGTATACGTAGTGCTTGATTTAACAAAGTAACACATCAAGCTCTGTTGTCCAATTGTGTCCCAAGCATGTATAAGAGGAGCATGTATTAGATTTGAAAGATACCTGGCAAGGCGTTGCGTCGGGTGAGGTCGCATAGGTACCCAATCACCGTACCTCGGAGAGCGAGTGTTCGGCCTCCCCTTGGATACCGCGGTCCAGCTGGTGCATCCTGTCGGATGATTACACTCACAGCACTCCCCAGGTCCGTCGTGGAACGGTCCGACTCGCGGCCGAAAGAAATCGCCTAGGCCAGGGTTTGGGCAGATTTCGCCTGGCCGCTCGTCATGTTCCCGCTGGGCCGTCGATCTCATGGTTGCGAGCCCGCATAAGAGCGGCCACCCCGGCCGGTATACCGCCGAAGGCCCTGCTTGTACACAGCCGCACTGATGTTCCATCTCGCTTCACGAGTGAAGTGTGGCCCGCGAATTAGCCGGACGTTTCACGCGCAACAGCGCTATGTCATGGCCGATAAAACGGTTCGGAACCACCGACACTCAATTCTTCGAACTGCCCCCCGGACCGACAGGCGTGCGCAGGTGTATGACTCCGACGACCCGTGAGGTGTAACTAGCGCAGGAGTAAGCGCGCCTGTAGAGGGGTTCCGTCAGAACGGTTTGTAGGGTTCGGGAGGACGCGACTCAGGCGTTTGGGGCGAGTGGGTAGATCCGCCACCACGGCCCCTCATATTGACCTTGCCTTTTCTGCGGAGTCGGTTCGATAGCGGGCGGCGCAATGACCCGCCGATCCAGCAGGGCATTCGTGTTACACTTCTCCACCCGGCTGATCCGCTAAGACAGGCTCACCCAATCCGCAGGGGAGACTCCCCCAAACTGGTTCGAGTCGCGTTTGGGACTTCCGGCGAAAGCCCAGTCCGCCCGATAAGGCGCGTGACCGCTAGTATACACCGCCGTACCCTTACCCGTACCCGGCCCCCCGCCTTGTTAGGCCCCATCCGGTCGCCACAGGGCTTGAGCGCACCGCCTTTGTCAGCGCACGTTGAACTCTTCCTATCGCGACAACAGACGCCGTCGCTCCCTAGTGTCGCGGCCCTGCAACGTGAAGCCGGTCCGGAAGCGGTCGGTACAGGGCGCAACGCCCGGCGAGCGGCGCGGCCGCGCCGGCGCAATCGCGGCGCGGGGCGCGTCGCGTACAGGCCGTCGCGCCCTGGATGTTGACCGCCGCGCGCCCCCCCGCTCGCAGGTAAGGCGTGCGAAGCGAGTCGCGGGGGCTACGCCGGGGGGCACGCCCCCCCCGTACTGCCTCGCCATCGCAGGCCCGCTCTGAGGGTGGCCCCGCAGCGGATACCAGGGTGGGGGTAGCGCCGTTGCGCCGGGCTCGGCCCCCAGCGGTAAGGCGCGGCCAGGGTGCCAACGCGTGCCCACGCCTCGCGGGCCGGCCACCCGGTGGCCGGGGGGGACTCGCCGGAGGCCCCGGGCCCCCCCTCGCCTTGGCCCCCTCCCGGCGGCGCAGCTCCGGCGGCTATCGGCGAGGCCCCGGCCCGGAGTCCCGGCGCCAGCGGCGCAGGGCCGCCGACCGCGGGGAGGAAGCCGGCGTCGAGGGGCCGGGTGGCCGCCTCCCCCGTTCGAGGGCGGATCGCGCCTCGCGGCCCCCGGCCGGTTGACCCGCGAAGAGGCCGCACGGGCGTGTCCGCTCACCCGCGGGGGGGCCCGTAGGCGACCCCCGCGCGTCCCGCCGGTGGCGGGCCCTGGGGTCCCGGGGCGCCGCCCGCCGGCGTGGGACCTTCGGGGCCCGGACCGGGCCGGGCAGCGAACCGGCGCCCCACCCGTCGTTGCGCGGCGCAGCCATACGGGGGGTCGCGCTCTCGCGTACTGCGTCGGCGGCTCCCGCCGGGGCAAACTCCGGGGGGTGCGCGAGTCTCTGGCGGGCACGCCCCCGCCGGGATGGGTGGGTGCCAGCCGCAGGCCGTGCAGCCCCGCTGCGCCGCCCCCGGGCTGCGCGTCTGCCGGGGGCATCGTGGCGGGCGCCGGCCGGCAGAGTCGCCCGGCCCCCGGATACCACTCCGGCCCCGCGGACCCGTAGGCGCCGCCAGGGTCGACCCAC     
H       TGATAGATTAATTGGAAAAATCATTCTAATATTAGCAACAGAATAGACTTTATTATATTGTCTAGTCTAATTTAAAATTAATAAAATGTTAGTAAAAATTATAAGGAAAGTTAATATTAAAAGGATACTTAAATGCGTCAATTTAATATATTTTATATTCAAAATTTAGAAACTATAATATTACGTTTCGAAATTACTTCTTTATTAATAAAATGATATGTTACTAATGTCTAGTTCGTTAATTGATCCAAATATTTTTTAAAATATTGACTTAACGAACTTCTATAAAATAATTTACGTATAATCTTTACGTGTCTGCATAGTATCGTCATTGTGACCGATTAACAATTTCTCTTTTAGTATTTATTAAATGACTATCTAGAATAGAATTTAAAATAAGATGTAAATACTAAATTCTACATTTTTTATTACTCTTTTCACATAGGAAGCTTTCTATGTACAAAATAATCGTAATTTTAAATAAACATATAATATCCATCAATTATGATACTCAACAGCAATTACTGTAGAAGATTCAAATAATGATGATCTCATTATTACTGACTTCTTTTTCACATCGTAATTTCAATTAATGATTTTTAGAATTCCGTAGAAAGAAATTGTTTTTTTATTAAATTAATATTATTTCAATCATGTATCTTATTACTGAAAAAATGATTTAACAAATAAATTAAAATATAAAAAGCTGGCATTAAATTATAAACGATTACTTAATTTTTTTATTATGATGTTTTAAATTTCAAACAATATTAATTCTTAATCCTTAGAAAAAAATAATCACAAGTAGCGTTTTTCTTTTGTTAGTTAATAGTTTAATCTTAGATTTTAATATATGTGTCTGGAACAAATTTAAAAATATATATTCACATTTTAATGAAAGAAACATTATTGAGATTTAATGACTCAAAAAATTTTTTTGATTTTGAGATATATATTTACGATTAGTTATTGTTAATAACAAATTAAAAATCAAGTATTTCTTATCACAAGGAATCGATAATATGATGGGTATATTTAAGACGCGATTAACAGATCTCGGATGAAGGACGGGTATGCAGAGTTTGGGTCAGGAGAGAGATATAAATTTTATCAGTTTATAAACGTCGGAGGGCCCAGACGTATAATTATCTAGATACGACGATTCTACTTTTCTCACAGCATTTCAAAATGGTGGGCCCTATTAAGTCTCGGAAACTGTATAACTGTACATTCATAGAGAGTATCAGTTATTATATGTTTGTTGAGAGCCGCTAAAAATTATACTAGTCACAGTATACATAGATCCGTTCTCCAGGGAAATGCGATCGTAGAATTTATTTGTCGTTTTATCGAAATGGTTCTTTTCATTAATTTTTTAACAAGATAATGTTTTACCGTAATATTTATCAGACATTTTGTTGTTTAGCGAAGCAGAGAGATCAACTTGATCGCGTAATAGAGATTCAGTAAATAGATCATCACTTGTCATTGTAAGTATGGCATCGGAGCCCCTTTTACCTTGTATTACATCATACCGACCAAGATGGTTGCCTATACCAGTGTACTCACTTTACTTGTTTGATTTGACATTATGCCTCGAACTCATATAATTACTGGTGATGTGGTAAAATATGGTTTTTGTATCCAATCTTATGGCCAATATTGTTTGAACTCTTGACGCGAAAGAAGACATATTGTTTTTTTCGGCTTAAAGGCCCACCAGTTAGTCACCCATATTACGGTGAATTTATGTCTTATTCGTCGACTTCCGACTTCAGAGCACGGGCACTGCGTATCTTGTATAGTGCCAGTGGTACCTTTAAGCATGAAGACTGCAGAACTTAATAAGACAGAAAGGTATACGGCATATCACAATACCAGTAATGCGATTTAAGAGACCATATACGTAGTGCTTGATTTAACAAAGTAACACATCATGCCCCGTCGTCTAGACGTGCACCAAGTATGTATAAGAGAAGCATACGTTAGATTTGAAGGATACCTGGCTAGGCGTTGCGTCGGATGAAGTCGCAAAGATGACCGATCACCGTACCTCGGCATGCGAGTATTCGGCCTTCCCTTAGATCCCGCGGCTCAGCGTGTGCATTCTGTCGAGTGGATACACTCACAGCACTGCCCAGGTCTGTCTTAGAACGGTCCGACTCGCGGCCCGCAGAAATAGCCTGGAACAGGGTTTGGGCGGACCTCGACTGGCCACTCGTCTCGTACACGCTAGGCTGTCGATCTTATGGTTGCAAGCCCGCAAGAGAGCGGCCACCCCGGCTGGTATACCGCCGAAGGACCTAATTGTAGACAGCCGCACTGATCTTCCATCTCACATCACGAGTGAACTGTGGCCCCCGAATTAGACGGGCGTTTCACGCGCAACATCGCGATGTCATGACCGATAAAACGGTCCGGATCCTCCGACGCACAATTCTTTGAGCGGCCGCCCGGATCGACGGGCGGGCAAGAGTATATGGCACCGACGACTCGTGAGGTGTAACTTGCGCAGGGGTAATCGCGCCTGTACAGAGGTTCCGACAGGACGGTTTATAGGTGTCGAGAGGACGCGACTCGAGCGTTTGGGGCGAGTGAGTGGGTCCGCCCCCACGGCCTCTCATGCCGTTCTTACCTTTTGTGCGGAGTCGGTTCGATAGCGAGCGGCACAAAGACCCGCCGATCCGGCCATGCATACATGTTACACTTCTCCACCCCGCTGATCCGCTATGACAGTCTCACCAAATCCGCAGGGGAGACTCCCCCAAGCTGGTTCGCGTCACGCATGGTGCTTCCGGCGAAAGTCCTATCCGCCAGATAAAGCGCGTGACCGCTAGTATACACCACCGTACCCTCACCCGTACCCGACCCCCCCCTTTGCTAGGCCCCATCCGTTCGCCGCAAGGCTTAAGAGCACCGCCATTGTCAACGTATGTTGAACTCTTTCCATCGCGACAACGGTCACCGTCGCTCCCTCGTATCGCGGCCCTGTAACGCGAAGCCGGTCCGGAAGCTGCCGGTGCAGGGCCGAACGCCCGGCGAGCGGCGCCGCCGCGCCGGCACAATCGCGCCACGGGGCGCGTCGCGTGCAGGCCAGCGCGCCCTGGATGTTGACTGCCGCACGCCCACCTGGTCGCCGGCGAGGGGTGCGCAGCGAGCCGCGAGGGCTACGCCGAGGGGCCCGCCGCGCCGGTACTGCCTCACCATCACAGGCCCGCTCTGAGGGTGGGCCCGCCTCGGATAGCAGGGCGGGGGTGGCGCGGTTGCGCCGGGCTCCGCACCCCACGCCGAGGCGCGGCCAGGGTGCCAACGGGTGCCCGGGTCCCCTGGGCCGGCGGCCCGGGGGCCGGCGGGGGGTCGCGGGAGGCCCCGGCCCCCCCCGCTGCTTCTCCCCCTCCCGGCGGCGCAGATCCACCGGCTAGCGGCGAGGCACCGGCCCCGAGTCCCGCCGCCAGCGGCGCAGGGCCGTCGACCGCGGGGAGGAATCTGACGTCGAGGGGCGGGGTGCCCGTCTCCCCCGTTCGAGGGCGGATCGCGCCTCGCGGCCCCCGACCGGTTGGCCCTCGATGAGGCGGCACGGCGGGGTCCGCTCGCCTGCGGGGTGGCCCGTAGGGGACCCCCGCGCGTCTCGCCGGTGGCCGGCGCTGGGGCCCCGGGGGGCCAACGGCCGGCGTGGGACCTTCGGGACCCGGACCGGGCCAGGCAGCGAACCGGCCCGCCACCCGTCGCCGCGCGGCGCAGCCATACGGGGGGTCGAGCTCTCGCGTACTGCGGCGGCGGTTCCGGCCGTGGCAAACTCCGGGGGGTGCGCGAGCGGCTGGCGGACACGCCCCGGCCAGAATGGGTGGGCGCCAGATGCAGGCCGTGCAGCTCCGCCGCGCCGCCCCCGGGCTGCTCATCTACCGGGGGCATCGGGGCGGGACCCCGCCGGCAGAGTCGGCCCCCCACCGGATACCGCGTCGGCCCCGCGGACCCGTAGGCGCCGCCAGGGTCCACTCAC     
G       TGATAGATTAATTGGAAGAATCATTCTAATATTAACAACAGGATGGACGTTATTATATTGTCTAGTCTAATTTAAAATTGGTAAAATATTAGTAAAAATTATAAGGAAAATTAATATTAAAGGGATACTTAAATGCGTCAATTTAGTATATTTTATATTCAAAACTTAGAAACTATAATATTACATTTCAAGATTACTTCTTTATTAATAGAATAATTTGTTACTAATGTCTAGTTCGTTGATTGATCCAAATATTTTTTAGAATATTAACTTAACGAACTTCTATAAAATATTTTACATATAATCTTTACGTATCTGCATAATATCGTCATTGTGACCGATTAACAGTTTCTCTTTTAGTATATATTTAATGACTATCTAGGATAAAATTTAAAATGAAATGTAAATGATGGATTCTACATTTTTTTTTACTCTTTTCGCATAAGAAGCTTTCTATGTACAAAATAATCATGATTTTAAATAAACATATAATATCCATCAATTATGAAACTCAACAACGATTACTGTAAAAGATTCAAATAATGATAATCTCATTATTACTGACTTCTTTTTCACATCGTGATTTCAGTTAATGGTTTTTAGAATTCCGTAGAAAGAAATTATTTTTTTGTTAAATTAATATTGTTTCAGTCATGTATCTTATTACTAAAAAAATAATTTGACAAATAAATTGAAATATAAGGAGCTGACATTAGATTATAAACGATTACTTAATTTTTTTATTATAATGTTTTAAATTTCAAACAATATTAATTCTTTATCCTTAAGAAAAAGTAATCACAAGTAGCGTTTTTCTTTTGTTGGTAAGTCGTTTAATCTTAGATTTTAATGTATATGTCTAGAACAAATTTAAAAATATATATTCACATTTTAATGAAAAAAACATTATTAAAATTTAATGACTCAGAAAATTTTTTTAATTATGAAATATATATTTACAATTAGTTATTGTTAGTAACAAATTAAAAATCAAGTATTTCTTATCACAAAAAATCGATAATATGATAAGTATATTTAAGACGCGATTATCAGATCGCGAATGAAGAACGGGTATACAGAGTCTGGATTAAGAAAGGCTTGTGAATTTTATCAGTTTGTGAACGTAGGAGAGCCCAGACATATCGTTCTCCAGATACGACGGTTTTACGTATCTCACAGCATTTTAAAAGGGTGGACTTTATTAAGTCTCGAAAATTGTATAACTGTACACTCACTGGGAGTATTAGCTGTTAAATGTTTGTTGAGAGCCGCAAGAAATTCTATTAGTCGCAGTGTACATAGGTCCGTTCTTCAGGAAAATGCGACCGTAGAATGTGTTTGTCGTTTCATCGATATGCTTCTTTTCGTCAATTTTCTAGCGAGTTAATGTTATACTAATATACTTATCAGACATTCTGTTGCTTAACGAAGCAGAGAGATCGACTTGATTGCATAATAAAGATTCACTGAATAGATTATCAGTTGTTATTGTAAGTATGGCATCGGAGTCCCTTTAACCTTGCACTACATCATACCGACCAAGCTGGTGGCCTATACCAATGTACTCACTTTACTTGTTTGATTTGATATCATCCCTCAAATTCATACAATTACTGGTGATGTCATAAAATATGGTTTTTGGATCCAATCTTATGGTCATTATTGTCTAAACTCTTGACACAAAAGAAGACATATTGTTTTTTATGGCTTATAAGTCCACCAATTAGTCACCTATATTGCGGTAAATTTATGTCTTGTTCGTCAACTTCCAACCTCAGACCACGGGCACTGCGTGTTTCGTATAGCGCCAGCGATACCTTTGAGCATAAAGACTGCAGAACCTAATAAGCCAGAAAGGTATACGGCATCTCTCAGTATCAGTAATACGATTCAGGGGACCGTATACGTGGTGCTTGACTTAACAAAGTAACACATCATGCTCTGTCGTTTAAGTGTGCTCCAAGTATGTATAAGGAGAGCATGCATTAAATTTGAAGGATACCTGGCAAGACGTTGCGTCGGGAGAGGTCGCACAGGTGACCGATCACCGTACCCCGGAGTGCGAGTGTTCGGCCTCCCCTTTGATACCGCGGCCCAGCATATGCATCCTGTGAGGTGGTTACGCTCGCGGCACTGCCCAGGTCTGTCGTTGGAGGGACCGACTCGCGAGCCACTGAAATGGCCTTGAGCGGGGTTTGGGCGGACTTCGACTGGCCGCTCGTCGAGCTCCCGCTGGGCCGTCGTTCTCATTGTTGCAAGCCCGCGCAACAGCGGCCACCCCGGCCGGCATACCGCCGAAGGACCTGGTTGTAAACAACCGTACTGATGTTCCATCTCACTTCATGGGTGGATTGTGACCCTCGAGGTAGACGGGCGTTTCACGCGTAACATCGCTATGTCATGGCCGATAAAACGGTCCGGACCCGCCGACGCACATTTCTTTGAACCGCCCCCCGGAACGACAGGCGGGCACCAGTGTATGGCCTCGACGACCCGTGAAGTGTAACTTGCGCGGGAGTCGCCGCGCCTGTAGAGAGCTTCCGACAGAACGATTGATAGGGATCGGGAGGACGCAACTCGGACGTTCAAAGCGAGTCAGTGGCTCTGCCACCGCGACCTCTCATGCCGACCTTACCTTTTCTGCGGAGTCGATTCGATAGCGAGCGACACAAAGATCCGCCGATCCGGCAGCGCATACATGTTACACTTCTCCACCCGGCTGATCCGCTATGACAGGGTCACCCAATCCGCAGGGGAGACTCCCCCAGACTGGTTCGGTTCACGCTTGGAACTTCCAACGGAAGTCCTGTCCACCCGATAAAGCGCGTGACAGCTGGTATAGACCTCCGTACCCCCACCCGTACCCGGCCCGCCGCCTTGCTAGGCCCCATCCGGTCGCCACAGGGCTTGAGCGCACCGCCGTTGTGAGCGTATGTTGAACTCTTTCCAATGCGACAACGGCCACCGTCGCTTCCTTGTATCGTGGCCCTGTAACGCGGAGCCGGCCCGGAGGCCGCCGGTGCAGAGCCCAACGCCCGGCGAGCGGCGCCGGCGCGCCGGCGCAATTGCGCCGCGGGGCGCGTCGCATTTAGGCCGGCGCGGCCTGGATGTTGACCGCCGCACGCTCACCCGGTCGCCGGCAAGGGGTGCGCAGCGAGGCGCGAGGCCTGCGCCGGGGGGCCCGCCGCACTTGTACTGCGTCGCCAGCGCACGCGCGCTCTGAGGGTGAACCCGCCGCGGATACCAGGGGGGGGGTGGCGCCGTTGCGCCCGGCTCGGCCCCCCGCGACAAGGTCCGGCTCGAGTGCCAACGAGTGCCCGGGTCTCCGGGGCCGGCGACCCGGGGGCCGGGGGGAGCTCGCGGGAGGCCCCGGGCCCCCCCGCCACTTGTCCCCCTCCCGGCGGCGCAGCTGCGGCGGCTAGCGACGAGGCCCCGGCCCCGAGGCCCGTCGGCAGCGGCGCAGGGCCGCCGACCGCGGGGAGGAATCCGACGTCGAGGGGACGGGTGGCCGACTCCCCGGTTCTAGGGCGGATCGCGCCTCGCAGCCCCCGACCGGTTGGCCCGCGACGAGGCCGCACGGCCGCGTCCGCTCACCGGCGAGGTGGCCCGTAGGAAACCCCCGCGCGTCGCGCCGCTCGCCGGCCCGGGGGCCCCGGGGCGCCAACGGCCGGCGTGGGACCTTCGGGGCCGGGACTGCGCCTGGCAGCGAACCAGCCCGCCATCCGTCGCCTCGCGGCGCAGCCATACGGGGGGTCGCGCCCTCGCGTACTGCGGCGGCGGGTCCGGCCGGGGCGAACTCGGGGGGGTGCCCGACCCGCTGGCGGGCACGCCCCCGCCCGAATGGGTGGGGGCCAGGCGCAGGCCGTGCAGCGCCGCCGCGCCGCGCCCGGGCTGCCCAGCTGCCGGGGGCATCGAGGCGTGGGCCAGCCGGCAGAGTCGCCCGTCCACCGGATACTGCTTCGGCCCCGCGGACCCGTTGGCGGCGCCAGGGTCTACTCAC     
F       TGATAGATTAATTGGGAAAATCATTCTGATATTAGCAACAGAATAGACTTTATTATGTTGTCTAGTCTAATTTAAAATTAATAAAATATTAGTAAAAATTATAAGGAGAATTAATATTAAAAGGATACTTAAATGCGTCAATTTAATATATTTTATGTTCAAAATTTAAAAACTATAATATTACATTTCAAAATTACTTCTTTATTAATAGAATAATATGTTACTAATGTCTAATTCGTTAATTGATCCAAATGTTTTTTGAAATATTAACTTAACGAACTTCTATGAAATATTTTGCATATAATCTTTGCATATCTGCATAATATCATCATTGTGACCGATTAACAATTTCTCTTTTAGTATTTATTTAATGACTATCTAGAATAAAATTTGGAATAAAATGTAAATAATGAATTCTACATTTTTTTTTACTCTTTTCACATAAGAAGCTTTTTATGTACAAAATAATCGTAATTTTAAATAAGCATATAATATCCATCAATTATGATACTCAACAACAATTACTGTAGAAGATTCAAATAGTGATAATCTCATTATTGCTGACTTCTTTTTCACATCGTAATTTCAATTAATAATTTTTAGAATTCCGTAAAAAGAAATTATTTTTTTATTAAATTAATATTGTTTCAATCATGTATCTTATTACTGAGAAAATAATTTAACAAATAAATAAAAATATAAAAAACTGACATTAAATTATAAACGATTACTTAATTTTTTTATTATAATGTTTTAGATTTCAAACAATATTAATTCTTGATCCTTAAAAAAAAATAATCACAAATAACATTTTTCTTTTGTTAGTTAATCGTTTAATCTTAGATTTTAATATATATGTCTAGGACGAATTTAAGAGTATATATTCACATTTTAATGAAAGAAACGTTATTAAAATTTAATGACTCAAAAAATTTTTTTGATTTTGAAATATATATTTACAATTAGTTATTGTTAGTAACAAATTAGAAATCAAGTATTTCTTATCACAAGGAATTGATGATATGATAAGTATATTTAAGACGCGATTATCAGATCTCGTATGAAGAACGAGTATACAGAGTCCGGATCAAGAGAGGCTTATAAATTTTATCAATTCATAAACGTGGGAGGGCCCAGACGTATAATTATCTAGATACGACAATTCTACTTATCTCACAGCATTTTAAAAGGGTGGATCCTGTTAAGTCTCGAAAACTGTATAACTGTACACTCACAGGGAGTATTAGTTACTACATGTGCGTTGAGTGCCGCTAAAAATTCTATTAATTACAGTGTACATAGATTCGTTCTTCAGGGGAATGCGATCGTAGAACTTGTTTGTTCTTTCATCGAAATAATTCTTTTCGTCAATTCTCTAGCGGGTTAATGTTATACCATTATATTTATCGGACATTTCGTCGCTTAGCGAAGCAGAGAGATCTACTTGATTGCGTAGTAAAGATCCATTAAATGGATCATCATTTGTTATCGTAAGTATAGCACCGGAGCCCCCTTGACCTTGTAATACATCATACCGACCACAATGGTTGCCCATTCCAGTGTACACACTTTCCTTATTTGATTTGACATTATTCTTCGAATTCATATAATCACTGGTGATGTCGTAAAATATGGTTTTTGGATCCAGTCTTACGGTCATTATTGTCTAGATCCTTGACACAAAAGAAGACATACTATTTTTTATGGCTTATAGGCCCACCAATTAGTTACCCATATTACGGTAAATTTATGTCTTGTTCGTCAGCTTCCAACTTCAGACTACGGGCACTGCATGTTTCGTATAACGTCAGCGGCACCTTTAAGCATAGAGACCGCTGAACTTAATAAGCCAGAAAGGTATACGGCATCTCTCAATGCCAATAACGCGATTTAAGGGACAGTATACGTGGTGCTTGACTTAACAAAGTAACACATCATGCTTTGTCGTTTAAATGTGCTCCAAGTATGTATAAGAGGAGCATGCGTTAGATTTGAAGGATGCCTGGCGGGGCGTTGCGTCGGATGAGATCGCACAGGTGACCAATCACCGTACCTCGGGTAGCGAGTGTTCGGCCTGCCCTTCGGTACCGCTGGCCAGCATATGGATCCTGTCAGGTGGTTACATTCACGGCACTACCCAGATCTGTCCTGGGAGGGCCCGACTCGCGACCGACGGAAATGGCCTGGAACAGGGTCTGGACGGATGTCGAGTGGCCGCTCGTCATGTGCCCGCTGGGCCATCGATCTCATAGTTGCGAGCCCACATAACAGCGGCCACCCCGGCCTGTATACCGCCGAAGGCCCTGGTAGTAAACAGCCGCACTGACGTTCCATCTCACGTCACGAGTGAACTGTGGCCCTCGAATTAGACGGGCGTTTCACGCGCGGCATCGCTATGACATGGCCAATAAAGCGGTCCGGACCCGCCTACGCACAGTGCTTTGAACTGGCCCCCGGACTGACAGGCGCGCAAGAGTGTATGGCCCCGACGACCCGTGAGGTGTAACTTGCGCTGGAGTAGTCGGGCCTGTAAAGAGGTTCCGACAGAACGGTTTATAGGGATCGGGAGGACGCGACTCGGGCGTTTGGAGCGAGTGAGTAGGTCCGCCACCACGGCTCCTCATGCTGACCTTTCCTATTCCGCGGAGTCGGTTCAATAGCGGGCGGCACAAAGATCCGCCGATCCGGCAGTGTATACATGTTACATTTCTCCACCCGGTTGATCCGCTAAAACGCTCTCACCTAATCCGCAGGGGAAACTCCCACAAACTGTTTCGCGTCTCGCTTGGTACTTCCAGCGAAAGTCCTATCCTCCCGATAATGCGCGTGACAGCTGGTTTACACTTCCGTACCCTCACCCGTACCCGCCCCCCCGCCTTGCTAGGCCCCATCCGTTCGCTACAGGGCTTGAGCTCACCGCCATTGCGAGCGTATGTTCAACTCTTCCCATCGCGACAACAGCCACCGTCGCTCCCTCGTTTCGCGGCCCTGCAACGTGAAGCCGGGCCGGAGGCCGGCGGTGCAGGGCGTAACGCCCTGCGAGCGGCGCCGCCGCGCCGGCGCAATCGCGCCGCGGGGTGCGTCGCATTCAGGCCGGTGCGGCCGGGATGTTGGCCGCAGCACGCTCACCCGGTCGCCGGCAAGGCGTGCGCAGCGGGCCGCGAGGGCTACGCCGGGGGGCCCGCCGCGCCCGTACTGCGTCCCCATCGCAGGCGCGCTCTGAGGGTGGACCCGCCGCGGATACCAGGGGGGGAATGGTGCAGTTGCGCCTGGCTCGGCGCCCCGAGGCAGGGCGCGGCCTGGGTGCCAACGGGTGCCCGGGTCACCTGGGCCGGCGACCCGGGGGCCGCTAGGGGCTCGCGGGAGGCCCCGGACCCCCCCGCCGCTTGTCCCCCTCCGGGCGGCGCAGCCCCCGCGGCTAGCGGCGAGGCCCCGGCCTCGAGTCCCGGCGCCAGCGGCGGCGGCCCGACGACCGCGGGGAGGGATCCGTCGTCGAGGGGACGGGTGGCCGTCTCCCCCGTTCGAGCGCGGATCGCGCCTCGCGGGCCCCGACTGGTTGGCCCGCGATGAGGCCGCACGGCCGGGTCCGCTCACCCGCCGGGGGGCCCGTAGGGGAGCCCCGCGCGTCTCGCCGGTAGCGGGCCCCGGGGCCCCGGGGCGCCGACGGCCGGCGTGGGACCTTCGGGGGCCGGACCGGGCCGGGCAGCGAACGGCCCCGCCACCCGTCGCGGCGCGGCGGAGCCATACGGGGGCTCGCGCTCTCGTATACGGCGGCGGCGGTTCCGGCCGAGGCGAACCCGGGGGGCTGCGCGACCCGCTGGCGGGAGCGCCCCCGCGGGAAAGGGTGGGCGCCAGGCGCCGGCCGTACAACGCCGCCGCGCCGCCCCCGGGCTGCCCATCTGCCGGGGGCATCGGGGCGCAAGCGCGCCGGCAGAGTCGCCCTTCCCCGGGATACCACTTCGGCCCCGCAGACCCGTAGGCGCCGCCAGGGTCGACTCAC     
E       TGATAAATTAATTGGAAAAATCATTCTAATATTAGCAATAGAATAGACTTTATTATATTGTCTAATCTAATTTAAAATTAATAGAATGTTAGTAAAAATTATAAGGAAAGTTAATATTAGAAAGATACTTAAATACGTCAATTTAATATATTTTATATTCAAAATTTAAAAACTATAATATTACATTTCAAAGTTACTTCTTTATTAATAAAATAATATGTTACTAATGTCTAGTTCGTTGATTGATCCAAATATTTTTTAAGATATTAACTTAACGAACTTCTATGAAATATTTTACGTATAATCTTTGCGTATCTGCATAATATCATCGTTGTGACCAATTAACAATTTCTCTTTTAGTATTTATTTAATAACTAACTAGGATAAAATTTAAAATAAAATGTAAATAATGGGTTCTGCATTTTTTTTTACTCTTTTCACATAAGAAGCTTTCTATGTACAAAATAATCATAATTTTAAATAAGCGTATAATATCCATCAATTATGATACTCAACAACAATTACTGTAAAAGATTCAGATAATGATATTCTCGTTATTACTGACTTTTTTTTCACATCGTAATTTCGGTTGATGATTTTTAGAATTCCGTAAAGAGAAATTATTTTTTTATTAAATTAATGTTGTTTCAATCATGTATCTTATTACTAAAAGAATAATTTAACAAATAAATTAAAATATGAGAAGCTGACATTAGATTATAAACAATTACTTAATTTTTTTATTATAATGTTTTAAATTTCAGACAATATTAATTCTTAGTCCTTAAGATGAAATAATCACGAATGGCATTTTTCTTTTATTAGTTAATCGTTTAATCTTAGATTTTTATATATATGTCTAGAACAAATTTAAAAATATATATTCACATTTTAATGGAAGAAACATTATTAAAATTTAATGACTCAAAAAATTTTTTTGATTTTGAGATATATATTTACAATTAGTTATTGTTAGTAACAAATTAAAAATCAAATATTTCTTATCACAAGGAATCGATTATATGATAAGTATATTTAAGAAGCTATTATTAAATCTCGGATGAAGGACGAGTATACAGAGTCTGAGTCAGGAGAGGCTTACAAATTCTATCAATTTATAAACGTGGGAGGGCCCAGAAATATAATTATTTAGATACGACGATCCTACTTATCTCACAGCATTTTAAAAGGGTGAACCTTATTAGGTCTCGAAAACTGTACAACTGTACATTCACAGGGAGTATCAGTTATTACATGTTTGTTGAGCGCCGCGAGAAATTCTATTAATTGCAGTGTACATAGATTCGTTCTTCAGGGAAATGTGATCGTAGAATTTGTTTGTCGTTTCATCGAAATGATTCTTTTCACCAATTTCCTAACAAGTCAATGTTCTACCAGTACGTTTATCGGACATTTTATTGCTTAGCGAAGCAGAGAGATCGACTTGATTGCGTAATAAAGATTTATAAAATGGATCATCAGTTGTTATTGTAAGTATGGCATCGGAGTCCCCTTGACCTTGTACTACATTATACCGACCAAAATGGTCGCCTACACCAGTGTACTCACTTTACTCATTTGATTTGACATTATTCTTCAACTTCATATAAACACTGGTGATGTCATATAATATGGTTTTTGGTTCCAGTCTTACGGTCAATATCGTCTAAACGCTTGACACAAAAGAAGACATATTGTTTTTTACGGCTTATAGGCCCACCAATTAGTCACCGACATTGCGGTAAATTTGTATCTTGTTCGTCGACTTCTAACTTCAGACCACGGGCGCTACGTGTTTTGCATAGCGTCAGCGATACCCTTAAGCATAGAGATGGTAGAGCTTAATAAGCCAGAAAGGTATACGGCATCTCCCAATGACAGTAAGGCGATTTAAGAGACCATATAGGTAGTGCTTGGCTTAACAAAGTAATACATAATGCATTGTCGTTAAAGTATGTTCCAGATATGTATAAGGGGAGCATGCGTTAGATTTGAAAGATGCCTGGCGGGGGGTTGCGTCGGGTGAGGACGCACAGGTGACCGATCACCGTACCGCGGAGTGCGAGTGTTCGGCTTCCCCTTGGATACCGCGGCCCAGCATCTGCATCCTGTCAGATGGCTACACTCACGGCACTATCCAAGTCAGTCGTGGGAGGGTCCGACTCGCGGCCCACGGAACTGGCCTGGGGCAGGGTTTGGACGGATTTCGATTGGCCGCTCGTCACGTGCCCGCTGGGCGTTCGATCTCATAGTTGCGAGCCCGCATAACAGCGGCCACCCCGGTCGGTATACCGCCGAAGGACCTGGTAGTAAACAGCCGCACTGAGGTGCCATCTCACTTCACGAGAGAATTGCGGCCCTCGGATTAGACAGGCGTTGCACGCGTAACATTGCTATGTCATGGTCGATAAAGCGTTCCGGACTCGCCGACGCTCAGTTCTTTGAGCCGCCCCCCGGACCGACAGGCGCGCAAAAGTGTACGACCTGGACGACCCGTGAGGTGGAACTTGAGCGGGAGTAGCCGCGCCTGTAGAGAGGCTCCGACAGAGCGGTTCAGAGAGGTCGGGAGGACGCGACTCGGTCGTTTGGGGCGAGTGGGTGGGTCCGCCACCACGGCTACTCATGCTGACTTTGCCTATTTAGTGGAGTCGGTTCGATAGCATGCGGTGCAAAGACCCGCCGGTCCGGCAGCGCATTCATGTAACACTTCCCCACCCAGCTGATCCGTTATGACGGTCTCACCGAATCCGCAGAGGAGACTCCTCCAAACTGGTTCGCGTCGCGCTTGGCACTTCCGACGAAGGTCCCATCCACCCGATAAGGCGCGCGACAACTGGGTAACACCTCCGTACCCGCACCCGTACCCACCCCCCCGCCTTATTAGGCCCCATCCGATCGTCACAGGGCTTGAGCGCATCGCCATCGTGAGCGTAGGTTGAACCCTTTTAATAGCGACAACAGCCGCCGTCGCCCCATCGTATCGAGGGCCTGCAACGTGAAGCCGGACCGGAGGCCGTCGGGGCAGAGGGCAACGCCCGGCGAGCCGCGCCGCCGGGCCGGCGCAATCGCGCCGCGGGGTGCGCCGCTTTTGGGCCGGCGCGACCGGGATGTTGGCCGCCGCACCCCCACCCGGTCGCCGGCAAGGCGTGCGCCGTGAGGCGCGACGCCGACGCCGGGGGGCCCGCCGCACCCGCACTACGTCGCCATCGCAGGCCCGCTCGGAGGGTGCACCCGCCGCGGATACCAGGGGGGGGGTCGCGCAGTTGCGCGTGGCTTGGCCCCCCGAGGCAGGGCGCGGCCCGGGTGCCAGCGGGTGCCCGGGCCCCCCGGGCCGGCGACCCGGAGGCCGCGGGGGGCTCGCTGGAGGCCCCGGACTCCCCCGCCCCTGGTCCCCCTCCCGGCGGCGCAGCCGCAGCGGCTAGCAGCGAGGCTCCGGGCCCGAGTCCCGGCGCCAACGGCGTAGCGCCGCCGACCGCGGGGAGGGATCCGCCGTCGAGGGGGCGGGTGGCCGTCTCCCCCGTTCGAGGGCGGATCGCGCCTCGCGGCCCGCGACCGGTTGGCGCGCGATGAGGCCGCACGGCCGGGTCCGCTCGGCCGCGGGGCGGCCCGTAGCAGACCCCCGCGCGTCTCGCCGGTGACGGGCCCGGGGGCCCCGGGGCGCCAACGGCGGGCGTGGGACCTTCGGGGCCCGGACCGAGCCGGGCAGCGAACCGTCCCGCCACCCGTCGACGCGCGGCGCAGCCATACGGCGGCTCGCGCCCTCGTGCACTGCGGCGGCGGTTCCCGTGGCGGCAGACTCAGGGGGGCCCGCGACCCGCTGGCGGGAACCCCCCCGCCGAAATGGGTGGGCGCCAGGCACAGGCCTTGCAGCGCCGGCGGGCCGCCCGCGGGCTGCTCATCAGCCGGAGGGATCGGGGCGGGAGCGCGCCGGCGGAGTCGCCCTTCCACCGGATACGGCTCCGGCCCCGCGGAACCGTCGGCTCCGCCAGGGTTGACGTAC     
D       TGATAGGTTAATTGGAAAGATCATTCTAATATTAGCAACAGTATAGACTTTATTATATTGTCTAGTCTAATTTAAAATTAATAAAATATTAGTAAAAATTATAAGGAAAATTAGTAATGAAAGGATACTTAAATGCGTCAATTTAATATATTTTATATTCAAAATTTGAAAACTATAGAATTACATTTCAAAATTACTTCTTTATTAATAGAATAATATGTTACTAGTGTCTAGTTCGTTGATTGATCCAAATATTTTTTAAAATATTAACTTAACGAACTTCTATAAAATATTTTACGTATAATCTTTGCGTATCTGCATAATATCATCATTGTAACCGATTAACAGTTTCTCTTTTAGTGTTTATTTAATGACTAACTAGGATAAAATTTAAGATAAAATGTAAATGATGAGTTCTGCATTTTTTTTTGCTCTTTTCACATAAGAAGCTTTCTATGTACAAAATAATCGTAATTTTAAATAAACATATAATATCCATCAATTATGATACTCAACAACAGTTACTGTAAAGGATTCAGATAATGATAATCTCCTTATTACTGACTTCTTTTTCGCATCGTAATTTCGATTAATGATTTTTAGAATTCCGTAGAGAGAAATTATTTTTTTGTTAAATTAATATTGTTTCAGTCATGTATCTTATTACTGAAAAAATAATTTAACAAATAAATTAGAATATGAGAAACTGGCATTAAATTATAAACAATTACTTAATTTTTTTATTATAATGTTTTAAATTTCAAACAATATTAATTCTTAATCCTTAAAAAAAAATAATCACAAGTAGCATTTTTCTTTTATTAGTTGATCGTTTAATCTTAGATTTTTATATATATGTCTAGAACGAATTTAAGAATATATATTCACATTTTAATGGAAGAAACATTATTAAAATTTAATGACTCAAAAAATTTTTTTGATTTTGAAATATATATTTACAATTAGTTATTGTTAGTAACAAATTAAAAATCAAGTATTTCTTATCACAAGGAATTGATAATATAACAAGTATATTTAAAATACTATTATCAGATCTCGGATGAAGGACGAGTATACAGAGTTTGGTTTAGGTGAGAACTATAAATTCTATCAATTTGTAAACGTGGGAGAGCCCAGACATATAATTATCTAGATATGACGATTCTACTTATCTCATAGGATTTTAAAAAGGTGGACCCTGTTAAGTCTCGAAGACTGTATAACTGTACATCCACGGAGAGTATTAGTCATTATATGTTTGTTGAGTGCCACTAGAAATTCTACTATTTGCAGTGCACATAGATTCGTTCCTCAGGGAAATGCGATCGTAGAATTTGTTTGTCGTTTCATCGAAATGGTTCTTTTCATCAATTTACTAACTAGTTAACGTTATACCGTTATATTCATCGGACATTTTGTTGCTTAACGAAGCAGCGAGATCGACTTGATCGCGTAGTAAAGATTTATTAAATGGATTATCAGTTGTTATTGTAAGTATAGCATCGGAGCCCCTTTGACCTTGTACTACATCATATCGACCATAATAGTTGCCCACACCAGTGTACTCACTTTACTTGTTTGATCCGACATTATTCTTCGAACTCATATAATCACTGGTGATGTTGTAAAATATGGTTTTTGGTTCCGATCTTACAATCATTATTGTTTAAATTCTTGACACAAAGGAAGACATATTGTTTTTTATGGCTTATAAGCCCACCAATTAGTCACTCATATTGCGGTAAATTTATGCCTTGTTCGACAACTTCCAACTTCATATCACGGGCACTGCGTGTTTCGTATAGCGCTAGTGGAATCTTTAAGCATACAGATCGTAGAACTTAATAAGCCAGAAAGGTATACGGCATCTCTCAGTACCAGTAATGCGATTTAAGCGACCGTATATGTGGTGCTTGGTTTAACAATGTAATACACCATGCTTTGTCGTTAAAGTGTGGTCCAAGTATGTATAAGGGAAGCATGCGTTAGATTTGAGGGGTGCCTGGCGGGGCGTTGCGTCGGATGAGGTCGCACAGGTGACCGATCACCGTACCTCGGAAAGCGAGTGTTCGGCCTTCCTTTCGATACCGCGGCTCAGCATCTGCATCCTGTCAGATGGCTACACTCACGGCACTACCCAGGTCTGTCATGGCAGGGTCCGACTCGCGACCCACGGAAATGGCCTGGGACAGGGTCTGGACAGATTTAGCCTGGCCGCTCGCCCCGTACCCGCTGGACCGTCGATCTCGTAGTTGCGAGCCCGCAGAACAGCGGCCACCCCGGTCAGTATACCGCCGAAGGGCCTTGTAGTATACAACCGCACTGATGTTCCATCTCACATCACGGGCGAACTGCGACCCCCGAATTAGACAGGCGTTACACGCGCGACACGGCTATGTCGTGGTCGGTAGAACGGTCCGGACCCTCCGGCGCTCAGTTCTTTGATCTGCCCCCCGGACCGACAGGCGCGCCAAAGTCTATGGCCCCGACGAGCTGTGAGGTGGAACTTGCGCGGGAGTGGTCGCGCCTATAGAGAGATTCCGACAGTACGGTTAACAGGAATCGTGAGGACGCGACTCGGGCGTTTGGGACGAGTGAGTGGGTCCGCCAACTCGGCTTCTCATGCTGAACTTGCTTATTTTGCGGGGTCGGTTCGATAGCGAGCACCGCATGGACCCGCCGATCCGGCGGTGCATACATGCGACACTTCCCCACCCCGCTGATCCGCTATGACGGTCTCACCCAATCCGCAGGGGAAACTCCCTCAAACTGGTTCGCATCGCGCAAGGTACTTCCAACGAAGGTCCTGTCCACTTGATATGGCGCGTGACAACTGGTTTACACCTCCGTACCCTCACCCGTACCCGTCCCCCCGCGTTGTTAGGCCCCATCCGGTCGGTACAGGGCTTGAGCGCATCGCCATTGTGGGCGTATGCTGAACCCTTCACAGCGGGACAACAGCCACCGTCGCTCCCTCGTCTCGCGGCCCTGTAACGTGAAGCCGGCCCGGAGGCCGCCGGGGCAGGGCGCAACGCCGGGCGAGCGGCGCCGGCGCCCCGGCCCAATCGCGCCGCGGGGCGCGTCGCGTTCAGGCCGATGCGACCGGGATGTTGGCCGCCGGACGCCCACACGTTCGCCGGCAAGGCGTGCGCAGCGAGCCGCGAGGGCCACACCGGGGGGCCCGCCCCACCCGTACTACGTCCCCAACGCAGGCCCGCTCTGAGGGTGGACCCGCCGCAGATACCAGGGGGGGGGTTGGGCGGTTGCGCGTGGCTCGGCCCCCCGGGGCAGGGCGCGGCCTGAGTGCCAACGCGTGCCCGGGCCTCGAGGGCAGGCGACCCGGTGGCCGCGTGGGGCTCGCGGGAGGCCCGGGACCCCCCCGCCGCTTGTCCCCCTCCCGGCGGCGCAGCACCAGCGGCTAGCGGCGAGGCCCCGGCCCCGAGTCCCGGTGCCAACGGCGTAGGGCGGCCGACCGCGGGGAGGAATCCGTCCTCGAGGGGACGGGTGGCCGGCTCCCCCGTTCGAGGGCGGATCGCGCCTCGCGGCCCCCGACCGGTTCGCTCGCGATGAGGCCGCACGGCCGGGTCGGCTCCCCTGCGGGGCGGCCCGCAGGTGGCCCCCGCCCGTCTCGCCGGTGGCCGGCTCTGGGGCCCCGGGGCGCCAACAGCCAGCGTGGGACCTTCGGAGCCCGGACCGGGCCGCGCACGGGACCCCCCCGCCACCCGTCGCCACGCGGCGCAGCCGTACGGAGGCTCGCGCCCTCGTGTACTGCGACGGCGGCTCGGGTCGCGGCAAACTCGGGGGGGTACGCGACCCGCCGGCGGGGACCCCCCCGCCGGTACGGGTGGGCGCCAGGCGCGGGCCGTCCAGCGCCGCCGCGCCGCCCCCGGGCTCCTCATCTGCCGGGGGGACCGGGGCGAGAGCCCGCCGGCAGAGTCGCCCCTCCACCGGATACGTCTCCGGCCCCGCGGACCGGTAGGCGCCGGCAGGGTGGACTCAC     
C       TGATAAATTAATTGGAAGAATCGTTCTAATATTAGCAACAGAATAGACTTTATTATATTGTCTGGTCTAATTTAAAATTAATAAAATATTAGTAAAAATTATAAGGAAAATTAATATTGAAGGGATACTTAAATACGTCAATTTAATATATTTTATATTCAAAATTTAAAAACTATAATATTACGTTTCAAAATTACTTCTTTATTAATAGAATAATATATTACTAATGTCTAATTCGTTGATTGATCCAAATATTTTTTAAAATATTAGCTTAGCGAACTTCTATGAAATATTTTACATATAGTCTTTACGTATCTGCGTAATATCGTCATTGTGACCAATTAACGATTTCTCTTTTGGTATTTATTTAATGACTATCTAGGATAAAATTTAAAATAAGATGTGGATAATGAATTCTGCATTTTTTTTTACTCTTTTCACATATGAAACTTTTTATATACAAAATAATCGTAATTTTAAATAAACGTATAATGTCCATCAATTATGATACTCAACAACAATTACTGTAAAAGATTCAAATAGTGATAATCTCATTATTGCTGACTTCTTTTTCACATCGCGAGTTCGGTTAATAATTTTTAAGAATCCGTAAAAAGAAGTTATTTTTTTGTTAAATTAGTATTATTTCAGTCATGTATCTTATTACTGAAAAAATAATTTAACAAATAAATTAAAATATAAGAAACTGACATTAGATTATAAACAATTACTTAATTTTTTTATTATAATGTTTTAAATTTCAAACAATATTAATTCTTAGTCCTTAAGGGAAAATAATCACAGATAGCATTTTTCTTTTGTTAATTAGTCGTTTAATCTTAGATTTTTATATATATGTCTAGAACAAGTTTAAGAATATATATTCACATGTTAATGAAAGAAACATTATAAAAATTTAATAACTCAAAAAATTTTTTTGATTTTGAAATATATATTTACAATTAGTTATTGTTAATAACAAATTAAAAATCAAGTATTTCCTATCACAAGGGACCGATGATATGGTCAGTATACTTAAAACACAATTATGAGATCTCGGATGAAGGACGAGTATACATAGTCCGGATCGGGAGAGGCTTATAAATTCTGTCAATCTATAAACATAGGAGGGCCAAGATATGCATTTATCCAGGTATGACGATTTTACTTTTCTCACAGCATTTTAGAAGAGTGGGCCCTATTAAGTCTCGAAGACTGTATAACTGTACACCCACAGTGAGTATTAGTTGTTACATGTTTGCTGAACGCCACCAAAAATTCTATTAATTGCAGTGCACATAGGTCCGTTCTTCAGGGAAATGCGATCGTAGAATTTGTTTGTCGTTTTATCGGAATGATTCTTTTCATCAATTTTCTATCAAGTTAATGTTTTACCAATATATTTATCAGACATTTTGTTGCTTAACGAAGCAACAAGATCGACTTGATCGCGTAGTATAGCTTTATTAAATGGATTATCATTTGTTATTGTAAATATAGCATCGGAGCCCCTTTGACATTGTACTACATTATACCGACCAAAATGGTTGCCTACACCGGTGTCCCCACTTTACTCGTTTGATTTGATATCATTCTTCGAATTCGTATAATCACTGTTGACGTCTTAGAATATAGTTTTTGGTTCCGATCTTATGGTCATTATTGTTTAAACTCTTGACACGAAGGAAGGCATATTATTTTTTACGGCTCACAAACCCACCAATTAGTCACCCATATTGCGATAAATTTGTGCTTTGTTCGTCAACTCCCAACTTCAGGCCACGGGCATTGCGCGTTTTGTATAGCGTTAGCGGTACCTTTAAGCATAAAGATTCCAGAACCTAATAAGCCAAAAAGGTATACGGCATCTCTCAATACCAGTAACGCGATTTACGAGACCATATATGTGGTGCCTGATTTAATAAAGTAAGACATTATGCTTTGGCGTCAAAGCGTGCTCCAAGTATGTATAAGGGAAGCATGTGTTAGATTTGAGGGGTGCCTCGCGGGGCGTTGCGTCGGGTGAGGTCGCACAGGTGACCGATCACCGTACCCCGGAGAGCGAGTGTTCGGCCTTCCCTTCGATGCCGCGGCTCAGCATCTGTATCTTGTTGGATGGCTACACTCTCGGCACCACCCAGCTCTGTCGTAGCGGGGTCCGGCTCGCGACCCAAGGAAATGGCCTGGCCCAGGGTCTGGGCGGAACTCGGCTGGCCTCTCTTCCTGTGTCCGCTGGACCATCGATCTCATAGTTGCAAGCCTGCATGACAGCGGCAACCCCGGCAGGTATACCGCCGAAGGACCTGGTAGTTAACATCCGCACTGATGTTCCATCTCGCTTCACGAGTGAATTGTGACCCATGAATTAGACAGGCGTTGCACGCGTAACATCGTGATGTCATGACCGATAAAACGGTCCGGAGCCACCGGCGCACAGTTCTTTGAACTGCCCCCCGGACCGACAGGCGCGTAAAAGTGTATGGCCTCGCCGACCTGTGAGGTGGAACTTGCGCGGGAGTGGTCGCGCCTGTAGAGAGATTCCGACAAAACGGTTTATAGGGGTCGAGAGGACGCGACTCGGGCGTTTGGGGCGAGTGGGTGGATGCGCCACCACGGCTTCTCATGCTGACCTTACCTATTACGCGGAGTCGGTTCGATAGCGAGCGGCGCAAAGGGCCGCCGATCCGGCGGTGCATCCATGTTACACTGCTCCACCCTGCTGATCCGCTATGACAGTCTCACCCAATCCGCAGAGGAGATTCCTCCAAACTGTTTCGCGTCACGCTTGGTGTTTCCGACGGAGGACCCTTCCACCCGTTATGGCGCGTGACGACTGGTTTACACCTCCATACCCACACCCGTACCCGACCCCCCGCCTTGCTAGGCCCCATCCGCTCGCCACATGGCTTAAGCGCAGCGCCATTGTGGGCGTATGCTAAACCCTTCGCATCGGGACAACGGCCACCGTCGCTCCCTCGTGTCGTTGCCCTGCAACGTGAAGCCGGGCCGGAGGCCGCCGGGGCAGGGCGCAACGCCCGGCGAGCGGCGCCGTCGCGCCGGCGCAATCGCGACGCGGGGCGCGTCGCGTATAGGCCGGCGCGATCTGGATGTTGGCCGCCGCACGCCCACCCGGTCGCCGGCAAGGCGCGCGCAGCGAGTCGCTAGGGCCACGCCGGGGGGCCCGCCACACCCGTACTTCGTCGCCATCGCAGGCCCGCTGTGAGAGTGGGCCCGCCGCAGGTACCAGGGGGGGGGTCGTGCTGTTGTGCGTGGCTAGGCCCCGCGGGGCAAGGCGCGGCCTGGGTGCCAACGCGTGCCCGGGTCTCGTGGGCAGGCGACCCGGGGGCCGCTTGTGGCTCCCGGGAGGCCCCGGCCCCCCCCGCCGCCTGTCCCCCTCCTGGCGGCGCAGCGTCAGCGGCTAGCGGCGAGGCCCCGGCCCCGAGCCCCGGCGCCAACGGCACGGGGCCGCCGACCGCGGGGAGGAAGGCGCCCTCGAGGGGACGGGTGGCCGTCTCCCCCGTGCGAGGGCAGATCGCGCCTCGCTGCCCTCGACCTGTTGGCTCGCGAGGAGGCCGCACGGCCGGGTCCGGTCTCCGGCCCGACGGCCCGTGGGCGACCCCCGCGCGTCTCGCCGAGGGCCGCCCCCGGGGCCCCGGGGGGCCAACGCCCGGCGTAGGGCCCTCGGGGCCCGGACCGGGCCGGGCGGCGGGCGGCCCCGCCACCCGTCGTCGCGCGACGCAGCCGTGCGGGGGCTCGGGCCCTCGTGGACTGCGACGGCGGTTCCCGCCGCGGCAAACTCGGGGGGGGGCCCGACCCTCCGGCGGGAACCCCCCGGCCGGAATGGTTGGGCGCCAGTAGCTGGCCGTGCATCTCCACCGCGCCGCCCCCGGGCTGCTCATCCGCCGGGGGGACCGGGGCGCAAGCGCGTCGGCAGAGTCGCCCTTCCGCCGGATACAGCTCCGGCCCCGCCGACCGGCAGGCTCCGCCAGGGTTAACGCCC     
B       TAATAGATTAATTGGAAAAATCATTCTTATATTAGCCACAGGATAGACTTTATTATATTGTCTAGTCTAATTTGAAATTAATAAAATATTAGTAAAAATTATAAGGAAAATTAATATTGAAAAGATACTTAAATGCGTCAATTTAGTATATTTTATGTTCAAAGTTTAAAAACTAAGATATTACATTTCAGAATTACTTCTTTATTAATAAAATAATATATTACTAATGTCTAGTTCGTTGATTGATCCAAATATTTTTTAAGATATTAACTTAGCGAACTTCTATGAAATGTTTTGCATATAATCTTTACGTATCTGCGTAATATCATCATTGTGACCGATTAACGATTTCACTTTTAGTATTTATTTATTAACTATCTAGGGTAAAATTTAAAATAAAATGTAAATAATGGATTCTACATTTTTTTTTACTCTTTTCACATAAGAAGCTTTCTATGTACAAAATAATCGTAATTTTAAATAAGCATATAATGTCCATCAATTATAATACTCAGCAACAATTACTGTAAAGAATTCGATTAATGATGATCTCGTTATTGCTGACTTCTTTTTCACATCGTAATTTCAATTGATGGTTTTTAGAATTCCGTAGAAAGAAGTTATTTTTTTGTTAAATTAATATTATTTCAATCATATATCTTATTACTGAAAAAATGATTTAACAAATAAGTTAAAATATAAGAAACTGACATTAAATTATAAACGATTACTTAATTTTTTTATTATAATGTTTTAAATTTCAAACAATATTAATTCTTAATCCTTAAAAGAAAATAATCACAAGTAGCGTTTTTCTTTTGTTAATTAATCGTTTAATCTTAGATTTTTATATATATGTCTAGGACAAATTTAAGAATATATATTCACATTTTAATGAAAGAAACATTATTAAAATATAGTAACTCAAAAAATTTTTTTGATTTTGAAATATATATTTACAATTAGTTATTGTTAATAACAAATTAAAAATCGAGTATTTCTTATCACAAGAAATTGATCATATGATAAGTATGTCTAAGCCACGATTGTCAGATCTCGAATGAAGAACGAGTATACAGAGTCTGGATCACGAAAGGTTTATAAATTCTATCATTTTGTGAACGTGGGAGGGCCCAGACATGTAATTATCTAGATATGACGATTTTACTTATCTCACAGCATCTTAAAAGGGTGGGCTCTATTAAGTCTCGAAGATTGTACAACTGTACATCCACAGAGAGTTTCAGTTATTACATGTTTGTTGAGTGCCACCAGAAATTCTATTATTCGCAGTGCACATAGATTCGTTCTTCAGGGAAACGCGATCGTAGAATTTGCTTGTTGTTTCATCGAAATGATTCTTTTCATCAATTTTCTAACAAGTTAATGTTATACCGTTATATTTTTTAGACATACTGTTATTTAACGAAGCAGAGAGATCAACTTGATTGCGTGTTAAAGATTAATTAAATGGATCATCAATTGTTATTGTAAGCATAGCATCGGAGCCCCCTTAACCTTGTACTACATCATACCGACCAGAGTGGTTGCCCACAACGGTGTACTCACTTCACTTGTTTGATATGACGATATTCTTCCAAGTCATGTAATCACTGGTAATGTCATAAAATATGGTTTTTGACTCCGGCCTCACGGTCATTATTGTTTAGATTCTTGACGCCAGATAAGACATATTGTTTTTTATGACTTATAAGCATACCAATTAGTCACCCATATTACGGTAAATTCATGCTTAGTTTGTCGACTTCCAACTTCAGACCGCGGGCACTGCGTGTTTCGTATAGTGTCAGCAGTACCTTTAAGCATAAAGCTCTCGGAACCTGATAAGTCAGAAAGGTATACGGCATCTCTCAATGCCAGTAATGCGATTTAAGCAACCGTATATATGGTGCTTGATTTAACAAAGTAGTACATTATGCTTAGTCGTCAAAGTGTGCTCCAAGTATGTATAAGCAAAGAATGGGTTAGATTTGAGGGATGCCTAGCGGGATGTTGCGTCGGGTGAGGTCGCACAGGTAACCGATCACCGTACCTCGGAGGGCGGGTGTTCGGTCTTCCCTTTGATGCCGCGGCCCAGCATCTGTATCCTGTCAGGTGGCTACACTCACGGCACTACCCAGGTCTGTCGTGGCAGGGTTCGACTCGCGCCCCAGGGAAATGGCCTGGGACAGGGTTTGGACGGAATTCGGCTGGCCACTCTTCCAGTGCGCGCTGGGTCGTCGATCTCATAGTTGCAAGCCCGCATAACAGCAGCCACCCCGGTCGGCATACCGCCGAAGGACCTGTTAGTAGACAGCCGCACTGAAGTTCCATCTCACTTCACGAGTGAGCTGTGGCCCATGAGTTGGACGGACGTTGCACGCGCAACATCGCGATGTCATGAACGATAAAGCGGTCCGGACTCGCCGGCGCACAGCTCTTTGAACAGCCCCCCGGACCGACAGGCGCGTAAAAGTGTATGGCCTCGGCGACCTGTGAGGTGGAACTTGCGCGGGGGTAATCGCGCCTGTAGAGAGATTCCGACAGAACGGTTCATAGGGGTCGTGAGGGCGCGACTCGAACGTTTGAGGCGAGTGTGTAGATCCGCCAACACGGCTTCTCATACTGGCCTTGCCTATTCCGCGGAGTCGGTTCGATACCGCGCGGCACAAAGATCCGCCGATCCGTCAGTGCATGCACGTTACACTTCCCCACCCCGCTGATCCGCTATGACGGTTTCACCCAATCCGCAGAGGAGACTCCCGCAAGCTGGTTCGGGTCACGCTTGGTGCTTCCGCCGGAGGGCCTTTCCGCCCGATATGGCGCGTGACAACTGGTTTACACCTACGTACCCACACCCGTACCCGACCCCCCGCCTTGCTAGGCCCCATCCGGTCTCCACAGGGCTTGAGCGCATCGCTATTGTGGGCGTATGTTAAACCCTTTGCAACACGACAACTGCCACCATCGCTCCCTCGTATCGCTACCCTGCAACGTGAAGCCGGACCGGAGGCCGCCGGGGCAGGGCAGAACGCCCGGCGAGCGGCGCTGCCGCGCCGGCGCAATCGCGCCGCGGGGCGCGTCGCGTGTAGGCCGGCGCGACGGGGATGTTGGCCGCCGCACGCCCACCCGGTCGCCGGCAAGGCGTGCGCAGCGAGCCGCCAGGGCCACCCCGCGGGGCCCGCCCCACCCGTACTTCGTCTCCACCCCACGCCCCCTCTGAGGGTGCCCCCGCCGCAGGTACCAGGGGGGGAGTCGTGCAGTTGGGCGCGGCTAGGCCCCGCGAGGCAGGGTGCGGCCTCGGCGCCAACGCGTGCCCTGGGCTCGTGGGCAGGCGACCCGGAGGCCGCGTGGCGCTCACGGGAGGCCCCGGGCCCCCCCGCCGCCCGGCTCCGTCCGGGCGGCGCAGCTCCGGCGGCCAGCGCCGAGGCCCCGGGCTCGAGTCCCGGCGCCAGCGGCGCGCGGCCGCCGACCGGGGGGAGGAATACGGCCTCGAGGGGATGGGTGGCCGTCTCCCCCGTTCGTGGGCGGATCGCGCCTCGTGGTCCACGACCGGCTGCCCCGCAATGAGGCTGCGCTGCCGAGTCCGCTCGCCCGCGGGGCGGCCCGCGGGTGGGGCCCGCACGTCTCGCCGGTGGCCGGCGCAGGGGCCCCGGGGGACCGACGGCCGGCGTTGGACCTTCGGGGGCCGGACCGGGCCGGGCAGCGAGCCGTCCCGCCACCCGCCGGCGCGCGGCGCAGCCGTACGGGGGCTCGGGCCCTCGTCTACTGCGACGGCGGCTCGGGCCGCGGGAAACTCGGGGGGGGGCCCGACCCACCGGCGGGGACCCCCCCGCCAGAATGGGTGGGCGCCAGGTGCAGGCCGTGCGTCGCCACCCCGGCGCTCGCGGGCTGCTCGCCTTCCGGAGGTACCGGGCCGCAAACGCTCCGGCAGAGTCGCCCTTCCGCCGGATACCGCTTCGGCCCCTCGGACCGGTACGCGCCGCCAGGGTCGACCCAC     
A       TAATAGATTAATTGGAAAAATCATTCTAATATTAGCAACAGAATAGGCTTTATTATATTGTCTAGTCTAATTTAAAATTTATAAAATATTAGTAAAAATTATAAGGAAAATTAATATTAAAAGGATACTTGAATACGTCAATTTAATATGTTTTATATTCAAAATTTAGAAACTATAGTATTACATTTCAAAATTACTTCTTTATTAATAGAATAATGTGTTACTAATGTCTAGTTCGTTGATTGATCCAAATATTTTTTAAAATATTAACTTAACGAACTTCTATAAAATATTTTACGTATAATCTTTACGTATCTGCATAATATCATCATTGTAACCAATTAACAATTTCTCTTTTGGTATTTATTTAATAACTATCTAGGATAAAATTTGAAATAAAATGTGAATAATGGATTCTGCATTTTTTTTTACTCTTTTCACATAAGAAACTTTCTATGTACAAAATAATCATAATTTTGAATAAACATATAATGTCCATCAATTATAATACTCAGCAACAATTACTGTAAAAGATTCAAATAATGATAGTCTCATTATTGCTGACTTCTTTTTCACATCGTAATTTCGATTAATGATTTTTAAGATTCCGTAAAAAAAAATTATTTTTTTATTAAATTAATATTATTTCAATTATGTATCTTATTACTGAAAAAATAATTTAACAAATAAATTGAAATATAGAAAACTGACATTAGATTATAAACGATTACTTAATTTTTTTATTATAATGTTTTAAATTTCAAACAATATTAATTCTTAATCCTTAAAAAAAAGTAATCACAAATAGCATTTTTCTTTTGTTAGTTAATCGTTTAATCTTAGATTTTTCTGTATATGTCTAGAACGAATTTAAGAAAATATATTCACATTTTAGTGGAAAAAACATTGTTAAAATTTAATGACTCAAAAAATTTTTTTAATTTTGAAATATATATTTACGATTGGTTATTGTTAATAACAAATTAAAAATCAAGTATTTCTTATCACAAGATATCGATAATATGACAAATATATCTAAGGCACGATTATCAGATCCCGGATGAAGGATGAGTATACGGGGTCTGGATGATGAGAGGCTTATAAATTCTATCGGTTTCTTAACGTGGGAGGGCCCAGACATGTGATTATTCAGATATGACAATTTTACTTATCTCATAGCATTTCAAAAGGGTGGACCTTATTAGGTCTCGAAAACTGTATAACTGTACATCCACGGAGAGTATTAGTTATTACATGTCTGTTGAGCACCGCCAGAAATTCTATTAATTGCAGTGCACGTAGATTCGTTCTTCAGGGAAATGCGATCGTAGAATTTGTTTGTTGTTACATCGAAATAATTCTTTTCATCAATTTTCTAACAAGTTAACGTTGTACCATTATATTTATTAGACATTTTGTTGCTTAACGAAGTAGAGAGATCGACTTGATTGCGTATTAAAGGTTTATTAAGTGGACTATCAGTTGTTATTGTAAGTATAACATCGGAGCCCCTTTCACCTTGTACTACATTATGCCGACCAAAATGGTTGCCTACAACAGTGTACTCACTTTACTTGTTTGATTTGACGTTATCCTTCGAATTCATATAATCACTGGTAACGTTATAAAATATGGTTCTTGGTTCCGTTCTTACGGTCATTATTGTTTAGACGCTTGACACAAAAGAAGACATATCGTTTTTTGTGACTTATAAGTATACCAATTACTCACCCACATTACGGTAAATTTGTACATTGTTTGTCGACTCCCAACCTCAGATCACGGGCACTGCAAGTTTCGTATAGCGTAGGCGACACCTTTAAGCATAAAGTTCTCAGAATCTAACAAGCCAGAAAGGTATACGGCATCTCTCAATATCAGTAACGCGATTTAAGAGATCGTATATGTGGTGCTTGATTTGACAAAGTGACACATTATGCTTTGTCGTGAAAGCGTGTTCCAAGCATGTATAAGGAAAGAATGTGTTAGATTTGAGGGATGCCTGGCCGCGCGTTGCGCCGGATGAGGTCGCACAGGTGACCGATCACCGTACCTCGGAGAGCGGGTGTTCGGCCTTTCCTTCGATCCCGCGGCTCAGCATCTGCATTCTGTCAGGTGGCTACACTCACGGCACTGCCCAGGTCTGTCGTGGCAAGGACCGACTCGCGACCCCCCGGAATGGCCTGGGACAGAGTCTGGACGGAGCTCGGCTGGCCGCTCTTCCTGTGCGCGCTGGGCCGTCGAACTCATAGTAACAAGCCCGCATAATAGCGGCCACCCCGGTCGGTATACCGCCGAAGGACCTGGTAGTATTCAGCCGCACTGATGTTCCATTTCACGTCACGTGTGAGATGTGGCCCGTGAGTTAGACGGGCGTTGTAGGCGGAACATCGCGATGTCATGACGCATAAAGCGGTCCGGACTCGCCGGCGCACAATCCGTTGAACTGCCTCCCGGAACGACAGGCGCGTGAGAGTATATGACCCCGGCGACGTGTGAGGTGGAACTTGCGCGGGAGTAGCCACGCCTATAGAGTGATTCCGACAGAACGATTTATAGGGTTCGGGAGGACGCGACTCTTGCGTTTGAGGCGAGTGAGTAGGTACGCCAACACGGCTCCTCATGCTGACCTTGCCTATACCGCGGAGTCGGTTTGATACCGAGAGGCGCAGAGATCCGCCGACCCGGCAGTGCATTCATGTTACACTTCCCCACCCCGCTGATCCGCTACGACGGTCTCACCCGATCCGCAGGGGAGACTCCCGCGAACTGGTTCGGGTCGCGCTTGGCACTTCCAGCGGAAGGCCTATCCACCCGATATGGCGCGAGACAACTGGTTTGCACCTCCGCACCCACACCCGTACCCGGCCCCCCGCTTTGTTTGGCCCCAACCGCTCGCCACAGGGCTTGAGCCCATCGCTGTTGTGAGCGTATGCTGAATCCTTCGCAACACAACAACTGCCACCGTCGCTCCCTCGTGTCGCTGACGTGCAACGTGAACCCCGACCGGAGGCCGCCGGGGCAGGGAATAACGCCCGGCGAGCGGCGCCACCGCGCCGGCGCAATCGCGCCGCGGGACGCGTCGCGTGTAGGCCGGCGCGACCTGGATGTTGGCCACCACACGCCCACCCGGTCGCTGGCAAGGTGTGCGCAGCGAGTCGCGAGGGCCACCCCGGGGGGCCCGCCGCGCCCGTACTTCGTGGCCCGCTCACGGCCGCTCTGAGGGTGGACCCGCGGCCCATACCAGGGGGGGGGTCGTGCAGTTCCGCGTGGCTAAGCGCCGCGAGGTATGGCGCGGCCCGGGTGCCAACGTGTGACCGGTACGCGTGGGCAGGCGACCCGGGGGCCGCGAGGGGGTCGCAGGAGGCCCCGGCCCCCCCCGCCTCCTGTCTCCCTCCCGGCGGCGCAGCTCCAGCGGCTAGCGGCGAGGCCTCGGTCTCGAGTCCCGGCGCCAGCGGCGTGGGGCCGCCGACCGCGGGGAGGAATGGGACCTCGAGGGGACGGGTGGCCGTCTCCCCCGCTCGTGGGCAGATCGCGCCTCGCGGCCCGCGACCGGTTCGCACGCGATGAGGCCGCACGGCCGGGTCCGCTCTCCCGCGCCGCGGCCCGTGGGTGACGCCCGCTCGTCTCGCCGTTGGCCGGCGCGGGGGCCCCGGGGCGCCAACGGCCGGCGGGGGGCCTTCGGGGCCCGGACCGGGCCTGGCAGCGAGCCCTCACGCTACCCGTCGGCGCGCGGCTCAGCGGTACGGGCGCTAGCGCCCTCGTGTACTGCGTCCGCGGTTCAGGTCGCGGCACGCGCGGGGGGGCGCTCGACCCGCCGGCGGGCACCGCCCCGCCGGAACGGTTGGGCTCCAGGCGCGGGCCGTGCATCGCCACCGCGCCGCCCCCGGGCTGCTCATCTCCCGGGGGCATCGGGGCGGACGCGCGCCGGCAGAGTCGCCGTTCCACCGGATACGGCTCCGGCCCCGTGGACCGGTAGGCGCCGGCTCTGTCGACTCAC     
