# Supplementary material for: A simple method for data partitioning based on relative evolutionary rates
Source: PeerJ. 2018 Aug 28;6:e5498. doi: 10.7717/peerj.5498 (PMC6118207; doi:10.7717/peerj.5498)
Supplement: Data S1 — The datasets are provided in the PHYLIP format. [file peerj-06-5498-s002.zip › DataS2/AS13-3.phy]

17  4000
out     AGAGATCATGAATACATAATGACTTTTTTGTACTTAAATTAGTTGTCTAATATTCTAGATGTAGTTGAGTGAAATATTTATATTAGTATTCCAGTATATTATCAAATCAAATATTTAAAATATACAGAAGACTTAGGAGAGATCCTATGTATTAGAGAGCATATAATTATCAACACTAAAAATATTTTTTTTATGTAGGTAAAATAGTTAATTTAATTAGTACCAATTATTAAAAAAATAATAAGAGTTGCAGCATCTACAGGAAAGTTAAGAAGTTTATTGAGTTTTTACAAAGTAATGTATATCATAGAGATCAAAGAAATATTTATTTTTATTTTATTACATTATTTAATTTTAAATTAAATGAATTATTTGTAATTAATTCGATTAAATCTTAGCAAATTTAAGTATAAACTATAAATATAAACACCATTCCTTTTATATATTCAATATAGTATACGACATTATTTATATTTGCTGGTTGAGTTCATATTTTTTACAATTAAATTTCTTTGATTATGTTTTTTTGTTTTTATAATATTAGCGATCCTCTATCTTGCAAGTAAGTTTCCTTGAATCATTATTATATTGCGAGCTGCTGACACATGAAATCTGTGAAGTAGAATGGTCAAAAACTGGATTCTAATATATAATATAAATATTTTAATTTCAAAAGTTTTTTCATTGTACAAGGCTGATAAGGTTAAATCCGGTGTTACTTTGTACAAAAAAAAAACACTTTTTATCAAACATAGTTTGTTAACCACATATTTGTTTAAAGAAATAATCTCATCTGATATTATTTAATAATAATGAGGCAAAGAATACGATTCTATCACAATAATAATGGTTATAACATATAATAATAGTTAAAGAATTTTGTTCGAAAGGAGTTATGGGTTCATGATATTTATGTTAATCTTATCTTTCGTTAGTACAACGTTTTTAAATCATATTAAAATGAATAAAATATTTTTATGCGTATAAACAAGTTCTACAGTTGATATAACTGTCAACTGTGGTCTAGTCAACGATCTAGTAAAATTACATCACTATAGCAATCGCATCCCGCCTTAAAGAATCCAAGAGGTCAAAACAGAGGCAGTTAAGATATTTTAACACAGGAGACTGCTCGTCTATTGACCACAAAGTGATTGAACGAAAATGACATGCTATTTCTGTTATTCAATATGCATTGATTACATTAGAAAATGAGATTACGATCGTCAATTGCCACTACCAGTGAGAACATAATAGGAACATGTGATAATTCAGGACTAACCTAGCCACAAGGCAGCTATACCCCACCAGCTTGCAGGAATAAATCGTATAAGCACGACGCCTGAAACGCTAGAGTTAATGACGTCCAGCTCACAAAGAGATGTTTCACTTAATTAGAAATGATACTAGCGATTACGGAAAGTAATATAGGTTCGGTTCGAGGAGAATGTATTGAACGTATAAAGTGTGACAGCACAGAAGGGGAATGGTTCAAATCTCGAAATTGAGGTTCATCGGCCATGATCGAGTTAAATTAAGCTGCGACTACAAAAGTGGGTAAAATATCAATTGTTTATTGAGACCGGAAGATAGGCTATCAGACTTGTATCAGATGACCCACGCGGATGCATTATTCGCAAGTCTGACGATTACATTTGAATCAATCATATGGAAACATTTATAACTTAGCTCAATATGCATGGCATGGGCCTGACATTACTTGCTTATTTCTTATCCGAGATACCAGTGACTATCCGGAAGTAGGAATACTCGAAGCGATAGTTAGGACTCTAAATATTAACAAATTCAAAAATAGCGAATATCCAATACGTTCGAGATACATAGCAAGAGATGACGCTGAGACTTTTATATTCTCAAGAGAAGTACTGACATTTAAAGCGCCGAGCCTGAACGAGCGTTTTCACTTCCTAAACTATCGGAGTGGTGGCTAATATGTCTCAATAACTGTTATTTGTAATTGATATGAGCTGTCGCTAAACTGAGTATATCGACGCTTACACGCCGCCTTTGCCATTCCAGGCTGATTACGGAGGCCTGCGGCGAGGAGTTCCCCGGGCATGTATAGCCGCCCCATCTGGCGTGACGCTGTCCCAGTGGAGGTTGGCAGGTCCATGGCTGACATGCGAAGTCATGTATGGCCTGGAATGTAGCTCGGACTCGCCATACACTAGGTACGGACCTTGGTAAGCCATCTCGAGGAGGTGGCCTGGCGACCTTTTGGATCCGCTAATGTTTAGAGTTAACTGCTAATCACGCGGTGCTAGTCCGGGCGGTTCGCTCCCGGTGAACGCATCCTGGTCAGCGATGCGTCTATGGGAGGCATATTCTAAATAGCTACGGACTGGAGCCCAGCTAAGAGAGGTAAACTAATACGAGCTGGCCGGCGCTATCAGCACGTTAGCGGCGGCCACCATTTCCACGAACCAGGTGCAATAACAGATCGTGGGAGATGACGTAGCGGGGGACACGACCATCAGGCGGCCCTCGTACCCGTGAAAGCTCCGGCATACGAGCCCCCACCGCGCGCAACATTCGTTCCATCTCGAATCAGGTCGCCGGGTCGGCAAGTCCATGGGGAGTGCTTATCGCCCGGTTTGCAACTCCAGATCCTACTCCCCTGTAGGCAAAGGGCGATAAGCGCAACTGCTCCGGGCCGCCCGGGTCCAAGGCTCATCGGACGCCACAGCGACCGAGGGTGTTGACCGAGCCATCGGGACGGCGGGCCGTCTGCGAAGGTGTCGCCGCCTACCACCTCATAGTGTGGTGCTGTAAGGGGCCCTCCCTGCGCTTTCCAAAGCGTACTCCCTTAAGGGTATGCGGCGAGCTACTCTCGGGCACGCCCATTGGAACCCCCGAGTGTTACCGGCGCTTCAAAGGCACTCCTAGAGACGCCTTGCTGCTCATCGTGGACCTACGACTGCGCACGCCAACGTCTCCATTTTGTCGCAGGCCGGAGCCCCATCTCCACCCACTATGGGAAGGGCCCGCTTTGTTCTGAGGCCGTCGAGGGTGCGCGGATCGGTCTGACCGCGCCCGGCGCCGGGGCCCCCGCGGTCGCCCGCGGGGGCCCCGTGAATTCGGGCCCTGGCCGCCGACCCCTTGGCAGCTACTAGCCGGTCCTGGGGCACTGGCGTAGTTGAGCGTACCCGCGGCCCCGCTGCAGCGGCGGCTGCAGCCCCGAGGACCCGCGTACCCCTGCCGCACCCCGGCCGCGCGCTTGCGAGCCGCAGAGGTCGCGTGCGCTGGCCGTCTCGTGGTTCGCCGCCGAGGTCCGCCGGTGCTCCCAGCTGGCCATGCCACAGGGGGTGGCGGTGCCTTCCGGTCACGCGCCGGGGGCGATCGGGCGGCACGAGGCCACCCCCGCGGGGCCGGCCCCACCAGGCCCGGAGGGCCAGCCGGGCGACGGGGGCCAGCACGGCCTGCCGCGGTGGCGGGCCACCGGCTTGGGGGGGCAGGCGGCCCGGCGCCGGGCCCGGTGCGCGAGGGCTGGGCCGTGCTAGACGCGGTTCGCGCTCTATGTGCCTGGGACCCGGCCGTGTCGGGGGGCGCGCGCCCCGGGCTCCGGGAGCTGCCCCCGCGGGCGAGGGCCCGGCGGCAAGCCAGTTCCGCCCGGCGCGCCGCCGCGAGGCCCGTCCCGAACCCGCGTGGCCGCGCATCCAGGGGTGCCCAAGCGCGGGCCCCGCGGGCCGCCCGTTGCGGAGCGCCGAATCTCGGGGACGCCCCCGCCGAGGGCACCGTAGGGTGGTGCGGGCTCACCCTCCGACCGCGTCCCCAAGCATCGGGCGCCACGGGCGGCCCCCGCGTGCGACGCCCGTCGCACGGACCGTCCACGCACGGCCGAGTGCTGGCGGGTGGGCGGCCGCACATGTGATCGTCCATCGAGGTTCGCCGCGCTGCTGTCACCGAGACCTCGTCCGCCCTCACGAGCCCACGCACTGCTGGGCCACGGCCTCCGGCCACGGAGGACGTCGCCGCCTTG     
P       AGAGATCATAAATACATAGTAGCTTTTTTATACTTAAGTTAGTTGTCTATTATTCTAGATGTAGTTGAGTGAGGTATTTATATTAGTATTCCAATATATTATCAAATCAAATATTTAAAATATACAAAAGACTTAAGAGAGATCCTATGTATTAGAGAACATATAATTATCAACACTAAAAGTATTTTTTTTATGTAGATAAAATAGTTAATTTAATCAGTACCAATTGTTGAAAAAATAATAGGAGTTACAACATCTAAAGGAAAGTTAAAAAGTTTATTAAATTTTTACGAAGTGATGTATATCATAGAAATCAAAGAAATGTTTATTTTTATTTTATTACATTGTTTAATTTTAAATTAAATAAATTATTTGTAATTGATTCAATTAAATCTCAGCAAGTTTAAGTATAAACTATAAATATGAACACCATTCCTTTTATGTATTCAATATAGTATACGACATTATTTATATTTGCTAATTGAGTTTATATTTTTTACAATTAAATTTCTTTAATTATGTTTTTTTATTTTTATAGTATTAACGATCCTCTATCTTGCGAGTAGGTTTCCTTAAATCATTATTATATTAAGGACTGCTAACACATAGAGTCTGTAAAATAGGATAATCAAAAATTGGATTCTAATATATAATATAAATATTTTAATTTCGAAACTTTTTTCATTATACAAGGCTGATAAGGTTAAATCCAGTATTACTTTGTACAAAAAAGAAATACTTTTTATCAAACGTTATTTATTAACCACAAATTTATTTAAAGAAATAATCTCATCTGATGTTATTTAATAATAATAAGGCAAAGAATACAATTCTATCACAATGATAATGGTTGTAACATATAATAATAATTAGAGAATTTTGTTCGAAAAAAATTAAGAATTCATGAAATTTATGTTAGTCTTGTCTTTCGTTAATACAACATATTTAAATCATATTGAAATGAATGGTATATTTATATGCGTATAAACAAGTTCTACAGATGATACAACTGTCAACTGTGTTCTAATTAGCAATCAGGTAAAATTAAATTACTATAGCCATTGCATCCCCCTTTAAAGAATCCCAAGGGTCAAAACATAGGCAGTTAAGATATTTTGACACAGGAGACCGCTCATCTATTGACCACAATGCGATTGAACAAAGATAACATGCGATCTCTGTTATTCAATATGCATTGATTACATTAGAAAATGAGATTACGATTGTCGATCGCCACTACTAGTGATAATAAAACAGAAATATGTAATAATTCAGGACTAACCTCATCATAAGGCAGCTACACCCAACCACCTTGCAGGAATAGATCGTATAAGCACGGCGCGTAAGACGTCAGAGTTAATAACGTCCATCTCACAAAGAGATGTTTTACGTAATTAGAAGTGATCCTAGTGATTACGGAGAGTAATATCGGTTTGGTTGGGTAGGAATGTATTGACCGTATAAAGAGTGACAACAGAAAAGGGGAATGGTTCAAATCTCGAAACTGAGGTTCATCGGCCATGATCGCGTCAAATTAAGTTGCGATTAAGAAGATGGGTAAGGTAACAAACATCTATTAAGATCGAAAGACAGGCTATCAGACTTGTATCAGTTGAACCAGGCGGATGCATTATTCGCAAGCCTGACGATTACATTTGAATCGATCATATGGAAACATCTATAACTTAGCTCAATATGTATAACATGGGCCTTACATTACTTGCTAATCTCTTATCCGAGATACCAAAGACTGTCCAGGAACAGAAATACTTGAAGTCATACTTATGACTCTAAACGTTAACAAGTCCAAAGACAGCGAATATCCAGTACATCCGATACACATAGTAAGAGACGACGCTGAGAGTTTTAGATGCTCAAAAAAGGTTCCGGCGCTTGAAGCGCCGAGCCTAAACGAGCGTTTTCACCTCCTAACCTATCGGAGTGGTGGCTAATATGTCTCAATAACTTTTATTCATAATTGATATGAGCTGCTGCCAAGCCGGGTATGTCAACGCTTACACGCCGCCTTTGCCGTCCCAGACTGATAGCGGAAGCCTGCGCCGAGGAGTTCCCCAGGCATGTATAACCGCCCCGTCTGGCGTCACGCTGTCCGAGTAGAACTTGGCAGGTACAGGACTGATCTGCGAGGTCATGTGTGGCCTAGAATGTTGCACGGACTCGCCACGCGGTAGGTACGGACCTTGGTAAGCCATCACGTAGAGTCGGCCTTGCGACCTTTCGGGGCCGCTAATGTCTACAGTAAAGTACTGACCACGCGGCGCTAGTCCGGGCGGTGCGCTCGCGACAAACGCATCCTGGTCAGCGATGCGTCTGTGGGAGGTATTTTCTAACTGACTACCGACTAGAGCCCAGCTAAGAGAGGTAATCTGATGCGTGCATGCCGACGCTGTCAGCACATTAGCGGCGGCCACCGTTTCCACGTACAGGGTGCCATAACAGACCGTGGGAGATGACGAAGCCGGGGACGCGATCATCAGCCGGCCCTTGTGCCCGTGAAAGATCCGGGATACGAGCCCCCACCGCGCGCAACATGCGTTCCATCTCGTATCAGGTCGCTGCGTCGGCGAGATCATAGAGGGTGCTGATCGCACGGCTTGCAACTTCGAATCCTTCCCCCTTGAAGGCACAGAGCGATGAGCGCAAGTGCTCCGGGCCGCCCGGGTCCAACGCTCATGTGACGCCACTACGGCCGAGGGTGTGGACCGAGCCATCGGCACAGGGAACTGACTGCGGATGTGTCGCCGCCTTCCACCAACTAGCGTGGTGTTGTAAGGGGCCCTCCCTGCGCCTTCCAAGGCGTACTTCCTTAAGAGTACGCGGCGAGCTACTCTCGGGCACGCCCATTGGCACCCCCGTGTATTACCGGCGCTTCAAAGGCACTCCTAGAAACGCCTTGCTGCACATCGGGGACCTACGACTCCGCATGCCAACCCTTCCATTTTGTCGCGGGCCGGAGCCCCGTCTCCACCCTCTATTGTAAGCGCCCGCCTTGTTCGAACGCCGCCGAGGTTGCGCGGATCGGCCTGACCGCGCCAGGAGCCGGGGCCCTCGCGGTCGCCCCCGGGGGCCCCGTGAGGACGGGCCCCGGCCGCAGGCCCCCGGGTAGCTACTAGCCGGTCCCGGGGCGCTGTCGTGGGAGAGCTTACCCTCGGCCCCGCTGCGGCGGCGGCTGCAGCCCCGGGGAACCGCGGACCCCTGCCGCAACCCCGCCGCGCGCTCGCGAATCGCGGAGGTCTAGTGCGCTGGTCGTCTCGTGGTTCGCCGCCGAAGTCCGCGGGTGGTCCCAGCGGGCCATGCCTCAGTGGGCTGCGGTCCCATCCGGTCGCGCGCCGGGGGCGAGCGGGCGGCGCGGGCCCACGCCCGCGGGGCCGGCCCCACCAGGCCCGGAGGGCCGGCAGGGCGGCGGGGGCCATCGCGGCCTGCAGTGGTTGCGGGGCACTGGCCTCGGGTGGCAGGGGGCCCGGCGGCGGGCACGGTGCGCGAGGGCTGGGGCGCGCTAGGCGCGGTTCGCGTTCTATGTGCCTGGGACCCGGCCGTGTCGGGGGGCGCGCGCCCCGGGCTCCGGGAGCTGCCTCCGCGGGCGAGGGCCCGGCGGCAAGCCACTTCGGCCCGGCGCGCCGCCGGGAGGCTCGGCCCGAACCCGTGTGGCTGGGCATCCAGTGGTGGCCAAGCGCGGGCCCCGGGGGCCGCCCGTTGCGGGGCGCCAAATCCCGCGGACGCCCCCGCCGAGAGTACCGAAGGCTGGCGCGGGCCCACCCTCCGACCGCGTCCCCGGCCGCCGGGCGCCACGCGCAGCCCCCACGTGCAACGCCCCTCGCGCGGGCCGTCCGCGCGCGGCCGAGCGCTGGCGCGTGGCCGGTCGCATATGTAACCGTGCATCGGGGTTCGCCGCGCCGCTATCACCGAGACCTCGCCCGCCGTCACGAGCCCAGGCCCTGCTGCGCCACCGCCTCCGGCCGCGGAACATTTGGCCGCCTTG     
O       AGAAATCATGGATACGTAATAACTTTTTTATACTTAAATTAGTTGTCTGATATTCTAAATGTAGTTGAGTGAAATATTTATATTGGTATTCCAATGTATTATCAAATCAGATATTTAAAATATACAAAAGACTTAAGAAGGATCCTATGTATTAGAGAGCATATGATTGTCAACACTAAAAATATTTTTATTATGTAGATAAAATAGTTAATTTAATCGGTACCAATTATTAAAAAAATAATAAGAATTGCGACATCTACAGGAAGGTTAAAAAGTTTATTGAGTTTTTGCAAAGTAATGTATATCATAGAGATCAAAGAAATATTTATTTTTATTTTATTACATTATTTGATTTTAAATTAAATGGATTATTTGTAATTAATTCAATTAAATCTTAGCAAGTTTAAGTATAAACTATAAATATAAACACCATTCCTTTTGTGTATTCAATATAATATACGTCATTATTTATATTTGCTGATTGAGTTTATATTTTTTACAGTTAAATTTCTTTGATTATATTTTTTTATTTTTATAATATTAACGATCCTCTATCTTGCGGGTAAGTTTCCTTGAATCATTATTGTATTGCGAACTGCTAACACATAAAATCTATAAAATAGAATAATCAAAAATTGAATTCTAGTATATAATGTAAATATTTTAATTTCGGATATTTTTTCATTATACAAGACTAATAAGGTTAAATCCGGTATTACTTTGTACAAAAAATAAGTACTTTTTATCAAACATTGTTTATTAACCACATATTTGTTTAAAGAAATAATCTCATCTGATATTATTTAATAATAATGGGACAAAGAATACAGTTTTATCGCAATGATAATGGTTATAACATATAATAATAATTAAAGAATTTTGTTCGAAAAAGAATAGGGGTTCATGATATTTATGTTAGTCTTATCTTTCATTAGTACGACATATTTAAATCATATTAAAATGAATAAAATATTTATATGCATATAAACGAGTTCTGCAGCTGATACAACTGTCAATTGTGTTCTAATTAGCGATCTGGTAAAATTATACTACTATAGCAATTGCATCCCTCCTTACAGAATCCAAAAGGTCAAAATATAGTCTGTTAAGATATTTTGACACAGGAGACTGCTCATCTATTGACCACCACGCGATTGAACGAAGATAACATGCTATCCCCGTTATTCGATATGCATTCATTACATTAGGAAATGAGATTGCGATTGTCAATTGCCACTACTAGTGATAGTACATCAGAGATATATAACAATTTAGGACTAAACTAATCATAAGGCACCTATACCCAACCATCTTGCAGGAATAGATCGCATAAGCACGGCGCTTAAAACGTCAGAGCTAATAACGTCCATTTCACAAAGAGATGTTCTACTTAATTAGAAATGCTTCTATCGATTACCGAAAGTAATATGGGTCCGGTTCGGCGGGAATGTATTGACCGTATAAAGAGTGACAACATAAAAGGAGAATGGTCCGAATCTCGAAATAGTGGTTCATTGGCCATGACGGTATCAAATTAAGTTGTAACTACAAAAATGGGTAAGGTATTAATTATTTATTCAGATCGAAGGACAGGCTATCAGACTTGTATCAGGTGAACCAGGTGGATGCATTATTCGCAAACCTGACGATTACATTTGAATCAATCGTATGGAAATATCTATAACTTACCTCAATATGTATAGCATGAGCCTAATATTACTTGCTAATCTCTTATCCGAGATACCAATGACTATCCAGGAGTGGAAATACTTGAAGCAATAGCCAGGACTCTAAATATTAACGAATTCAAAGACAGCGAATATCCAATACGCCCGAAGTACATAGCAAGAGACGACACTGAGAATTTTATATTCTCAAGAAAGGTACTGACACTTAAAGCGCCGAGCCTAGATGAGCGTTTTCACTTCCTAAACTATCGGAGTGGTGGTTAATATGTCTCAATAACTTTTATTTGTAATTAATATGAGCTGCCGCTAAACCGAGTATATCGACTCTTACACGCCACCTTTGCCATCCCAGGCTCATGGCAGAAACCTGCGGCGAGGAGTTCCCCGGGCATGTACATCCGCCCCATCTGATGTCACGCTGTCCGAAAGAAACTTGGCAGGTACAAGGCTGACATGCGAGGTCATGCGTGGCCTGGAATGTAACCCGACTTCGCGGTCCCCGAGGCACGGTCCTTGGAAAGCCATCTCGTGTACCTGGCCTTGCGACCTTTCGGGGCCGCAGATGCTAACAGTAAAATCCTGACCACTTGGCTCTAGTCCGGGCGGTGCGCTCTCGGTGCACGCATCCTGGTCAGCGATACGTCTATGGAAAGCATATTCTAAATGACTACCGACTAGAGCCCAGCTAAGAGAGGTAAACTGATGCGAGCAAGCCGGCGCTGCCAGCACATTAGCGGCGGCCACCGCTTCCACGGACTAGGTGCTTTAACAGATCGTGGGAGGTGAGGATGCGGGGAACACGATAATCAGACGGGCCTCGTGCCCGTGAAAGATCCGGGATACGAGCCTCCACTGCGCGCAAAATGCGTTCCATCTCGTATCAGGTCGCCGTGTCGGCAAGGTCATGGAGAGTGCTTTTCGACCGGCTGGCAGCTCCGAACCCTTCTCCCTCGAAAGCACAAGGCGATAAGCGCAAGTGCTCCGGCCCGCCCGGGTCCAAGGCTCATGAGACGCCACTACGACCAAGGCCGTGGACCGAGCCATCCGAACAGCGGACTGTCCGCGAAGGTGTCACCACCTTACACCAAATATTGTGGTGTTGTAAGGGGCCCTCCCTACGCCTTCCCAAGCGTTCCCCCTCAAGGGTACGCGGCTAGCTACTCTCGGGCACGCCCATTGGCACCCCCGGGTGTTACCGGCGCTTCAAAGGCACTCCTTGAAACGCCTTACTGCACGTCGTGGACCGACGGCTGCGCTCGCCAACCCTTGCATTTTGTCGCGGGTCGGAGCCCCGTCTCCACCCGCTACTATAAGCGCCCGCTTTGTTCGGACGCCGCCCAGGTTGCGCGGATCGGGCTGGCCGCGCCCGGGGCCGGGGCCCCCGCAGTCGACCGCGGGGGCCCCGTGCATGCGGGTCCCGGCCGCTTGTCCCTTGCAAGCTACTAGCCGGTCCTGGGGCACTGGCGTAAGGGAGCGTACGCGCGGCCCCGCCGCGGCGGCGGCTGCAGCCCCGAGGACCCGCGGACCCCTGCCGCGCCCCCGCCTCGCGCTTGCGAACCGCAGAGGTCGCGTGCGCGGGCCGTCTAGGGGTTCGCCAGTGAAGTCCGCGGGTCGTCCCAGCTGGCCATACCTCAGGGGGGGGCGCTCCCCTCCGGTCGAGCGCCGAGGGGGGCCGGGCGGCGCTGGCCCACTCCCGCGGGGCCGGCCCCACCAGGCCTGGAGGGCCAGCGGGGCGGCGGGGGCCATCGCGGCCTGCGGCGGTCGCGGCGCACCGGCTTGCGGGGGGAGGGGGCCCGGCGACGGGCAGGGTGCGCGCGGGCTGCGGGGCGCTAGACGCGGTTCGCGCTCTATGCGCCTGGCGCCCGGCCGTGTCGGGGCGCGCGCGCCCCGGGCTCCGGGAGCTGCCTCCGAGGGCGAGGGCCCGGCGGCAAGCCAGGTCCGCCCGGCGCGCCGCCGGGAGGCCCGGCCCTGACCCGCGTGGCTGTGCATACAGCGGTGGCCAGGCGCGGGCCCCGCGGGTCGCCCGCTGCGGGGCGCCAAATCCCGCGGACGCCCCCGCCGAGGGTACCGGAAGCTGGCGCGGGCTCACCCTCCGATCACGGCCCCAAGCACCGGGCGCCACGGGCACCCCCCGCGTGCGACGCCCCTCGCGCGTGCCGTGCGCGCCCGGCCGGGAGCTGGCGGGTGTCCGGCCGCACATGTGACCTTGCGCCGAAGGTCGCCGGGCTGTTGTCACCGAGACCTCGCCCGCCATCACGAGCCTACGGCCTGGTGGACCACGGCCTCTGGCCACGGAGGAACTCGCCCCCTTG     
N       GGAGGTCATGAATACAAAATGACTTTTTTATACTTAAATTAGTTGTCTAATATTCTAAATGTAGTTGAGTGAAATATTTATAATGGTATTCCAATGTATTATCAAATCAAATATTTAAAATATACAAAAGACTTAGGAGAGATCCTATGTATTAGAGAGCATATAATTATCAACACTGAAAATATTTTTTTTATATGGATAAAAAAGTTAATTTAATAAGTACCAATTGTTGAAAGGATAATAAGAGTTGCAACATCTACAGGAAAGTTAAAGAGTTTATTGAGTTTTTGCAAAGTAAAGTATATCATAGAGGTCAAAGAAATATTTATTTTTATTTTATTACATTGTTTGATTTTAAGTTAAATAAATTATTTGTAATTAGTTCGATTAAATCTTAGCAAGTTTAAATATGAACTATAGATATGAACACCATTCCTTTTGTATATTCAATATGGTGTACGACATTATTTATATTTGCTGATTGAGTTTATATTTTTTACAATTAAATTTCTTTAATTATATTTTTTTTTTTTTATAATATTAACGATCCTCTATCTTGCAAGTAGGTTTCCTTAAATCGTTATTATATTGCGGACTGCTAACACATGAAATCTGTAAAATAGAGTAATCAAAAATTAAATTCTAATATATGATATGAATATTTTAATTTCGAAAATTTTTTCATTTTACAAGGCTGATAAGGTTGAATCCAATATTACTTTGTACAAAAAAAAAATACTTTTTATCAGACATTGTTTGTTGACCACATATTTGTTTAAAGAAATAATCTCATCTGATATTATTTAATAATAATGAGACAAAAAGTACAGTTCTATCACAATAATAATGGTTATAACATATAATAATAATTAGAGAATTTTGTTCGAAAAAGGTTAAGAGTTCATGATATTTATGTTAGTCTTATCTTTCGTTAGTACAACATATTTGAATCATATTAAAATGAATAGGATATTTATATACGTATAAACAAGTTCTTCAGATGATACAACTGTCAATTGTGTTCTAATTAACGATCTGGTAAAATTATATCACTGTGGCAATTGCATCCCTCCTTAGAGAATCCAAGAGGTCAAAACATAGGCAGTTAAGAGATTTTGACACAGGAGACTGCTCGTCTATTGACCACGATGCGATTGAACGAAAATGACATGCTGTCTCAGTTATTCAATATGCATTCATTACATTAGAAAATGAGATTGCGATTATCAATTGCCACTACTAGTGACGACAAACCAGAAACATGTAATAATTCAGGGCTAACCTGGTCGTGAGGCAACTATACCCAACCGCTTTGCAGGAGTAGATCATATAAGCATAGCGCCTAAAACGTCAGAGCTAATAGTGTCCGTTTCACAAAGAGATGTTTTACTTAATTAGAAATTATCCTAATGACTACGGAAAGTAATATGCGTTCGGTTTAGTGGGAATGTATTGACCGTACAAAGAGTGACAACATAAAAGGAGAATGGTTAAAATCTCGAAACTAAGGTTCATTGGCCTTGATGGTGTCAAATTAAGTTGCGAATACAAAGATGGGTAAGATACCAGTTATTTATTGAGATCGAAAGACAGGCAATCAGACTTGTATCAGATGAACTAGGCGGATGTATTATTCGCAAGCCTGACGGCTACATTTGAATCAATCATATGAAAAAATCTATAACTTAACTCAATATGTATAGCATGGGCCTGACACTACTTGCTCATCTCTTCTCTGAGATACCAATGACTACCAAGGAGTAGAAATACTTGAAGCAACGGCTAAGACTCTAAATGTTAACAAATTCAAAGATAACGAGTATCCAATGCGTTCGAAACACATAGGAAGAGACGTCGCTGAGAGTTTCATATGCTCAAAAAAGGTACCGACACTTAAAACGCCGAGCCTAAACGAGCGTTTTCACCTCCTAAACGATCGGAGTGGTGGCTAATATGTCTCAATAACTTTTATTTGTAATTAACATGAGCTGACGCTAAACCGGGTATATCGGCGCTTACACGCCTCCTTTGCCATTGCTGGCTAATGACGGAAGCCTGCGACGAGGAGTGCCCCAGGCATGTATACCCGCCCCATTTGGCGTCTCGCTGTCCGAGGGAAACTTGGCAGGTACAGGTCTGACATGCGAGGACATGCGTGACCTGGAATGTAGCCCGGACTCGCTATTCGCTGGGTACGGTCCTTGGGAAGCCATCTCGGAGAGCTGGCCGGGCGACCTGTCGGGGCCCCTAATGCTTATAGTAAAATACTGACCACGCGGCACTTGTCGGGGCAGTTCGCTCTCGGTGAACGCATCCTAGTCAGCGATACGTCTATGGGAGGGATATTCTAGATAGCTACCGACCAGAGTCCAGCTAAGAGAGGTAAACTGTTTCGAGCATGCCGACGCTGTCGGCACATTAGCGGCGGCCACCATCTCCACGAACCAGGTGTTTTAACAGATCGTGGGATAGGACGGAGCGGGGGACACGATCATCACGCGGCCCTTGTGCCCGTGAAAGATCCTCGATACGAGCCCCCACCGCGCTCAACATCCGTTCCACTTCGTATCAGGTCGCCGGGTCGACAGGATTATGGAGAGTGCTTGTCGCCCTGCTTGCAACTCCGAATCCTTCTCACTCGAAGGCAAAGGGCGATAAGCGCTAGTGCTCCGGTCCGCCCGAGCCCAAGGCTCGTGAGACGCCACTACGACCAAGGGTGTGGACCGAGCTATCGGCACGGCGGACTGTCTGCGAAAATGTCGCCGCCTTCCACCTAATAGTGTGGTGCTGTAAGCGGCCCTCACTGCGCCTTCCGAGGCGCAGCTCCCCAAGGGTATGCGGCAAGCTACTCTCGGGCACGCCCATTGGTACCCCCGGGCGTTACCGGCGCTTCAAAAGCACTACCCGGAACGCCTTGCTGCACGTCGTGGACCTGCGACTTCGCACGTCAACCTTTGCGTTTTATCACGGGCCGGAGCTCCGTCTCCACCCACTATTGTAAGCGCCCGCTCTGTTCCAACGCTGCCCAGGTCGCGCGGATCGGCCGGACCGGGCCTGGGGCCGGGGCCCGCGCGGCCGCCCGCGGGAGCCCCGTGCATGCGGGCCCGGGCCGCCTGCCCGTTGGTGGCTACTAGCCGGTCCTGGGGCAACGGCGTAAGTAAGCCTACGCGCGGCCCCGCAGCGGCGGCGGCTGCAGCCCCGGGGATCCGCGGACCCCTGCCGCGCGCCAGCCGCGCGCTTGCGAACCGCAAAGGTCGAGTTCGCGGGCCGTCTCGTGGTTCGTCACCGAGGTCCGGGGGTAGTCCCGGCTCGCCATGCCTCAGGGGGCGGCGATCCCTTCCGGTCGCGCGCCGGGGGGGACCGGGGAGCGCCGGCCCACCCCCGCGGGGCCGGCCCCACCTGGCCCGGAGGGCCAGTGAGGCCGCGGGGGCGAGCGCGGTCTGCGGGGGTCGTGGCGCACCGGCCTGGGGGGGCAGGGGGCCCGGCGACGGGCATGGGACGCGATGGCTGAGGCGCCCTAGACGGGGTACGCGCTCTATGCGCCTGGGACCCGGTCGTGTCGGGGAGCGCGCGGCCCGGGCTCCGGGCGCTGCCTCCGAGGGCGAGGGCCCGGCGGAAAGCCAGTTCCGCCCGGCGCGCCACCGGAAGCCGCGGTCCGAACCCGCGTGGGTGCGCATCCAGCGTTGACCAGGCGCGGGCCCCGCGGCCCGTCCGTTGCGGAGCGCCAAATCCCGCCGACTCCCACGCCGAGGGTACCGCAGGCTGGGGCGGGCTCACCCTCCGACCAGGGCCCCCAGCACCGGGCGCCACGGGCAAACCCCGCGTGCGACGCCCGTCGCTCGGGCCGTCCGCGCGCGGCGGAGCGCTGGCGGGTGGCCGGACGCACATGTGAGCGTGGACCGGGGATCGCCGCGCTACTGTCACCGAGACCTCGCGCGCCCTCACGAGGCCACGCCCTGCTGCGCTACGGCCTCTGGCCGCAGAGGAGTTCGCCCCCTTG     
M       AGAGATCATAAATACGTAATAACTTTTTTATACTTAAATTAGTTGTCTAATATTCTAGATGTAGTTGAGTGAGATATTTATGTTAGTATTCCAGTGTATTATCAAATCGAGTATTTAGAATATACAAAAGACTTAAGAGGGATCCTATGTATTAGAGAGCATGTGATTATCGGCACTGAAAATATTTTTTATATATAGATAAAATAGTTAGTTTAATCAGTACCAATTATTAAAAAAATAATGGGAGTTGCAACATCTACAGGAAGGTTGAAGAGTTTATTGAATTTTTGCAAAGTAATGTATATCATAGAGATCAAAGAAATGTTTATTTTTATTTTATTACATTATTTAATTTTAAATTAAATAAATTATTTATAATTAATTCAATTAAATCTTAGCAAGTTTAAGTATAAACTATGGGTATAAACGCCATTCCTTTTATGTATTCAATGTAATATACGACATTATTTATATTTACTGATTGAGTTTATATTTTTTACAATTAAATTTCTTTGATTATATTTTTTTATTTTTATAATATTAACGATCCTCTATCTTACAAGTAAGTTTCCTTGAATCGTTGTTATATTACGAACTGCTAACGCATAGGATCTGTAAAGTAGAATAATCAAAAATTGGATTCTAGTATATGATATAAATATTTTAATTTCGAAAATTTTTTCATTATACAAGACTGATAAAGTTGAATCCAATATTACTTTGTACAAGAAAAAAATACTTTTTATCGAACATTGTTTATTGACCACATATTTGTTTAAAGAAATGATCTCATCTGATGTTATTTAATAATAATGGGACAAAGAATACTGTTCTATCACAATGATAATGGTTATAACATATAATAATAGTTAGAAAGTTTTGTCCGAAGAAAATTAAGTGTTCATAATATTTATGTTAATCTTATCTTTCGTTAATACAACATATTTAAATCATATTAAAATGAATAGAATATTTATATGCGTATGAACAGGTTCTACAGATATTACAACTGTCAATTGTGTTCTAACTAGCGATCCGGTAAAATTGCAGTATTATAGCAATTGCATCCCTCCTTGAAGAATCCAAGGGGTCAAAACGTAGGCAGTTAAGATATTTTAATACAGGAGACTGCTCGTCTATTGACCACAATGCGATTGAACAAAGATAACATGCTATCTCCGTTATTCAATGTGCATTCATTACATTAGAAAATGAGATTGCGGTTATCAATTGCCGCTTCTAATGATAGCAAACCAGGAATGTGTAACAATTGAGGTCTAACCTGATCATAAGGCAGCTACACCCAACCGCTTTACAGGAATAGATCGCATAAGCACAGCGCCTAGAACGTCAGAGCTAATAGTGCCCACTTCACAAAGAGATGTTCTACTTAATATGAAATTATCCTAACGATTACAGAAAGTAATATAGGTTCGATTCGGCGGGAATGTATTGACCGTATAACGAATGACAACATAAAAGGGGAAAGGTACAAATCTCGAAATTGAGATTCATTAGCCATGATGGTGTCAAATTAAGTTGCGAATACAAAGATGGGTAAGATATTAATCATTTATTTAGATCGAAAGACAGGCTACCAGACGTGTATCAGATGAACCAAGCAGATGCATTATTCGCAAGACTGACGGCTACACTTAAATCAATCATATGGAAATATTCATAACTTAACTCAATATGTATGGCATGGGCCTAACATTACTTGCTCATCTCTTATCTAAGATCCCAACGACTATCCAGGAGTAGAAATACTTAAAGCGATAGCCAAGACTCTAAATATTAACAAATTCAAAGATAGCGAATACCCAACGCACCCGGAATACATAGAAAGGGATGTCGCTGAGGGTTCCATATTCTCAAAAAATGTACTAAAACTTAAAGCGCCGAGTCTAGACGAGCGTTTTCACTTACTAAGCTATCGGAGTGGTGGCTAATATGTCTCAATAACTATTATTCGTAATCGATATGAGCTGTAGCCAAGCCGAGTAAAACGGCGCTTACACGCCGCCGTTACCATCCCAGGCTATTGACGGAAGCCTGCGGCGAGGGATTCCCCGGATATGTATAGCCGCCCCATCTGGCGTCACGCTGCCCGTGTGAAACTTGGCAGGTACAGGGCTGACATGCGAGGCCACACGTGGCCTAGAATCTAGCGCGAACTCTCCAGGCACGAGGTACGGTCCTTGCAAAGCAATCTCGTAAAGCTGGCCTTGCGACCTTTCGGCACCCCCAATGCTTACAGTAAAATACTGACCACGATGCACTAGTTCGGGTGGTCGGCTCCCGATGAACGCATCCTGGTCAGCGATACGTCTATGGGAGGCATATTCTAAATAGCTACCGGCTAGAGTCCAGCTAAGAGAGGTAAACTGGTTCGAGCAAGCCGTCGCTATCAGCACATTAGCGGCGGCCACCATTTCCACGAACCAGGTGCTATAACAGATCGTGGGATAGGACGGAGCGGGGGACACGATCATCAGGCGGCCCCCGTGCCCGTGAAAGGTCCGGGATACGAGCCCCCACCGCGCGCAGCATGCGTTCCATCTCGTATCAGTTCCCCACGTCGGCAAGATCATGGAGCGTGATTGTCGTCCTGCTGGCAACTCCGAATCCTTCTCCCTCGGGGGCAGAGAGCGAAAAGCGCAAGTGCTCCGGACCGCCCTGGCGCAGAGCTCTTGAGACGCCACTTCGACCAAGGGTGTAGACCGAGCCATCGGTACGGCGGCCTGTCTGCGAAGATGTCGCCGCCTTCCACCTAATAGTGTGGTGTTGCAAGCGGCCCTCCCTGCGCCTTCCGAGGCGCACCCCCTCAAGGATATGCGGCGAGCTACTCTCGGGCACGCCCATTGACACCCCCGGGTGTTACAGGCGCTTCAAATGCACTCCTTGGAACGCCTTACTGCACATCGTGGACTTGAGACTTCGCGCGTCAACCTTTCCATTTTATCACGGGCCGTAGCCCCGTCTCCACCTACTATTGTAACCGCCCGCTTTGTTCCAACGCTGCCGAGGTCGCGCGAGTCTACCCGGCCGCGCCCGGGGGCGGGGCCCCGGCCGGCGCCCGCGGGGCCCCCGTGCATCCGGGCCCCGGCCGCTCTCCCCTTGGATGCTACTAGGCGGTCCTGGGGCAGTGCCGGAAGTGAGCTTACTCGCGGCCCCGCTGCGGCGGTGGCTGCAGCCCCGAGGAACCGCGGGCCCCTGCCGCACCCCAGCCGCGCGCTTGGGAACCGCGGGGGTCGAGTGCGCTGGTCGTCTCGTGGTTCGCCACCGAAGTCCGTCGGTCGTCCTAGCGGGCCATGCCTCAGGGGGCGGCGATCCCACCCGGCCCCACGCTGGGGGCGATCGGGCGGCGCGGGGCCACCCCCGCGGGGCCGGCCCCATCAGGCCTGGAGGGCCGGCGGGGCGACGTGGGCCAGCGCGGACGGCAGAGGTCGCGGGGCACCGGCCTCGGGGGGCAGGGGGCCCGCCGACGGGCATGATGCGCGATGGCCGGGTCGCGCTAGACGCGGTTCGCGCTCTGTGTGCCTCGGACCCGGCCGTGTCCGCGCACGCGCGCCCCGGGCTCCGGGAGCTGCCTGCGGGGGTGAGGGCCGGGCGGAAAGCAAGGTCGGTCCGGCGCGCCAGCGAAAGCCGCGGCCCGAATCCGCGTGGCTGCGCATCCGGCGGTGCCCAGGCGTGGGCCCCGCGGTCCGTCGGTGGCGGGGCGCCAAATCCCGCGGACGCCCCCGCAGATGGCACCGAAGGCTGGGACGGGCTCACCCTCCGACCGCGGCCCCAAGCACCGGGCGTCACGGGCAGCCCCCATGTGCGACGCCCGTCGCGCGGGCCGTCCGCGCGCGGCCGAGCGCTGGCGGGTGCCCGGTCGCACATGCGACCGTGCACCGGGGATCGCCGTACCACTTTCACCGAGACCTCGCGCGCCATCACGAGCCCACGGCCTGCTGCGCCACGGCCTCTGGGCGCGGAGGATTTCGCCCCCTTG     
L       AGAGATCATAAATACATAATAACTTTTTTATACTTGAATTAGTTGTCTAATATTCTAAATGTAGTTGAGTGAAATATTTATATTAGTATTCCAGTATATTATCAAATCAAATATTTAAAATATACGAAAGACTAGAGAGAGGTCCTATGTAATAGAGAGCATGTTATTATCGACACTAAAAATATTTTTTTTATATAGATAAAATGGTTAATTTAATCAGTACCAGTTATTTAAAAAATAGTAGGAGTTGCAGCATCTGCAAGAAGGTTAAAGAGTTTATTGAATTTTTGCGAAGTAATGTATATCATAGAGATCAAAGAAATATTTATTTTTATTTTATTACATTATTTAATTTTGAATTAAATGAATTATTTGTAAGTAATTCGATTAAATCTTAGCAAGTTTAAGTATAAACTATAAATATAAACACCATTCCTTTTATGTATTCAATGTAATATACGACATTATTTATATTTGCTAGTTGAGTTTATATTTTTTACAATTAAGTTTCTTTAATTATGTTTTTATGTTTTTATAGTATTAACGGTCCTCTATCTTGCAAGTAAGTTTCCTTGAATCATTATTGAATTGTGAACTACTAACACATGAGATCTATGAAATAGAATAATCAAAAATTGAATTCTAGTATATGATATGAATATTTTAATTTCGAAAATTTTTTCATTGTACAAGACTGATAAGGTTAAATCCAATATTACTTTGTACAAAAAAAAAATACTTTTTATCTAACATTGTTTATTAACCACATGTTTGTTTAAAGGAATGATCTCATCTGATATTATTTAATAATAATGAAACAAAGAATACTGTTCTATCACAATAATAATGGTTATAACATATAATAATAATTAGAAAATTTTGTTCGAAAAAAATTAAGAGTTCATAATATTTATGTTAATCTTATCTTTCGTTGGTACAACATATTTAAATCATATTAAAATGAATAAGATATTTATATGCATATGAGCAAATTCTACAGATGATACAACTGTCAACTGTGTTCTATTTAGCGATCTGGTAAAATTATAGTACTATAGCAATTGCATCCCACCTTACAGAATCCACAAGGTCAAAACATAGGCAGTTAAGACATTCTGACACAGGAGACTGCTCGTCTATTAATCACAATGAGTTAGAACAAAGATGGCATGCTATTTCTGTTATTCAATGTGCACTTATTACATTAGAAAATGAGAATACGATTGTCAATTGCCACTACGAGTAGTAAAAAACCAGAGATATGTAATAATTTAGGACTAACCTAGTCACCAGGTATCTATACCCAACCAATTTGCAGGAGTAGATCATACAAACACAGTGCCTAAAACGTCAGAGCTAATGGTGTCCATTTCACAAAGAGATGTTCTACTTAATTAGAAATTATCCTGACGACTACATAAAGTAATAAGGATTCGGTTAGATGGGAATGTATTGACCGTATAAAGAGTGATAACATAAAAGGAGAATGATTCAAATCTCAAAATTAAGATTCATTGGCCATGATAGTGTCAAATTAAGTTGCGAATACAAAGATGGGTCAAGTGTTAGTTATTCATTGAGATCGAAGAACAGGCTATCAGACTTGTATCAGATGAACCAGGCGGATGCACTATTTGCAAGCCTGACGACCACATTTAAGTTAATCATATGGAAACATCCATAACTTAACTCAATATGTATAGCATGAGCCTAATACTACTTGCTAATCTCTTATTCGAGATACTAGCGACTATCCAGAAGTAGAAATACTTGAAGCGATAGCTAGGACTCTAAACATTAACAAATTCAAAGATAGCGAATATCCAATACATCCGAAATACAAAGAAAGAAACGTTGTTGAGAGCTTCATATTCTCAAAAAACGTGCTGACGCTTAAGGCGCCGAGCCTAAACGAGCGTTTTCACTTCCTAACCTATCGGAGCGGTGGCTAATATGTCTCAATAACTCTTATTTGTAATCGATATGGGCTGCCGTTAAACAGATTATATCGGCGCTTACGCGCCGCCTTTGCCATCCCAGACTTTTGACCGAAGCCTGCGACGAGGTGTTCCCCCGATATGTACACCCGCCCCACCTGGTGTCACACTGCCCGAGTGAAGCTTGGCAGGTAAAGGGCTGACACGCGAGGGCAGACGTGGCCTAGAATCTATCCCAGATTCTCCATACGCTAGGCACGGTCCTTGAGAAGCCATCTCGGGGAGCTGGCCTTGCGACTTTTCGGAACCCCTAGTGCTTACAGTAAAAAGCTAACCACGTGGCACTAGTCCGGGCGGTCGGCTCGCGGTCAACGCATCCTGGACAGCAATACGGCTATGGGAGGCATATACTAAATAGCTACCGACTGGAGACCAGCAAAGAGCGGTAAACTAGTTCGAGCAGGCCGGCGCTGTCAGCACATTAGCGGCGGCGACCATTTCCACGAACCAGGTGCTTTAACAGATCGTGGGATAGGACGGGGCAGGGGACACGATCATCAGGCGGCGCTCGTGCCCGTAAAAGATTCGGGATACGAGCCCCCACCGCGTGCAACATGCGTTCCATCTCGTATCAGGTCGCCGCGTCGGCAAGATCATGGAGGGTGCTTGTCGCGCCGCTGACAGCTCCGGATCCTTCTCCCTCGAAAGCAAAGGGCGATAAGCGCAAATGCTCCGGGCCGCCCGGGCGCAAGGCTCATGAGACGCCACTCCGTCCTAGGGTGCGGACCGAGCCATCGGTGCAGCGGGATGTCTGCGAAAGTGTCGCCGCCTTCCACCTAATAGTGTGGTGCTGTAAGCGGCCCTCCCTGCGCCTTCCGAGGCGCACGTCCTCAAGGGTATGCGGCTAGCTACTCTCGGGCACGTCCATTGGCACCCCCGGGCGTTACCGGCGCTTCAAAGGCACTCCTCAGATCGCCTTGCTGCGTATCGCGGATCCGCGACTTCGCACGACAACCTTTCCACTTTATCACGGGGCGAAGGCCCATCTCCCACCACTATTATAAGCACCGGCCATCCTCCGACGCTACCGCGGTCGCGCGCATCGGCCGGCCCGCGCCCGGGGCCGGGGCCCCCTCGGGCGCCCGCGGGGGCCCCGCGTATTCGGGCCCCGGCCGCCGGCCCGTTGGCGCCTACTAGCCGGTCCTGGGGCAATGCCGCGCGTGAGCGTACGCGCGGCCCCGCTGCGGCGGCGGCTGCAGCCCCAAGCAACCGCGGGCCCCTGCCGCACCCCAGCCGCGCGCTTGCGAAGCTCGCAGGTCGAGTGCGCTGGCGGTCTCGTGGTTCGCCAGGGAAGTCCGTCGGCCGTCCCAGCTGGCCATGCCTGAGAGGGGGGCGGTCCCTGCCGGTCGCTCGCCGGGGGGGAACGGGGCGCGCGCGCCCACCCCCGCGGGGCCGGGCCCAACAGGCCCGGAGGGCCAGTGGGGCGGTGGGGGCCAGCGCAGGCTGCGGGGGTCGCGGGGCGCCTGCCTCGGGGGGGAGGGGGCCCGGCGGCGGGCACGGCGCGCGATGGCTGGGGCGCGCTAGACAGGGTTCGCGGTCTATGCGCCTCGTGCCCGTCCGTGTCGGGGAGCGCGCGCCCCGGGCTCCGGCAGCTGCCCCCGGGGGGGAGGGCCCAGCGGAAAGCCGGTTCCGCCCGGCGCGCCATCGGAAGCCGCAGCCCGAAACCGCGTGCCTGCGCAGCCAGCCGTGACCAGGCGCGGGCTCCGCGGTCCGTCTGTGGCGGCGCGCCAAAGCCCGCGGACGCCCCCGCCGAGGGTACCGTAGGCTGGGGCGGGCTCACCCTCCGACCACGGCCCGAAGCACCGGGCGCCACGGGCAGACCCCGCGTGCGACGCCCATCGCGCGGGCCATGCGCGCGCGGCCGAGCGCTGGCTGGCGGCCGGTCGCATATCTGACCGTGCACCGGGGATCGCCGTGCTCCTATTACCGAGACCTCGCGCGCCGTCACGAGTCCACGGCCTGCTGGGTCACGGCCTGTGGCCGCGGAGGATTTCGCCCCCTTT     
K       AGAGATCATGAATACATAATTACTTTTTTATGCTTAAATTAGTTGTCTAATATTCTAAATGTAGTTGGGTGAAATATTTATATTAATATTCCAGTATATTATCAAATCAAATATTTAAAATATACAAAAGACTTAGGAAAGATCCTATGTATTAGAGAGCGTGTAGTTATCAACACTAAAAATATTTTTTTTATGTAGATAAAATAGTTAGTTTAATCAGTACCAATTATTAAAAGAATAATGGGAGTTGCAACATCTACAGGAAGGTTAAAGAGTTTATTAAGTTTTTACGAAGTAATGTATATCATAGAAATCAAAGAAATATTTATTTTTATTTTATTACATTATTTAATTTTGAATTAAATAAATTATTTGTAATTAATTCAATTAGATCTTAGCAAGTTTAAATTTAAACTATAAATATAAACACCATTCCTTTTATGTATTCAATATAATATACGACATTATTTGTATTTGCTAGTTGAGTTTATGTTTTTTACGATTAAATTTCTTTAATTATGTTTTTTTATTTTTATAATGTTAACGATCCTCTATCTTGCAGGTAAGTTTCCTTAAATCATAATTGTATTGCGAACTACTAACACATAAGATCTGTAAAATAGGATGATCGAAAATTAAATTCTAGTATATAATATGAATATTTTAATTTCGAAAATTTTTTCATTATACAAGGCTGATAAGGTTGAATCCAGTATTACTTTGTACAAAAAAAAAATACTTTTTATTAAACATTGTTTATTAACCACATATTTATTTAAAGAGATGATCTCATCTGATGTTATTTAATAATAATAAGACGAAGAATACTATTCTATCACAATGATAATGGTTATAACATATAATAATAGTTAAAGAGTTTTATTCGAAGAAAATTAAGAGTTCATAATATTTATGTTAATCTTATCTTTCGTTAGTACAACATATTTAAATCATGTTAAGATGAATAGGATATTTATATGCATATGAACAAGTTCTACAGCTGATACAACTGTCAATTGTGTTCTAATTAGCAATCTAGTAAAATTATACCACTATAGCAATTGCATCCCTCCTTGAAGAATCCAAAAGGCCAAAACATAGGCAGTTAAGACATTTCGATACAGGAGACTGTTCGTCTATTGACCACCATACGATTGAACGAAAATAACATGCTATTTCTGTTATTCAAAGTGCATTTATTACATTAGTAAATGAGATTGCGATCGTCAATTGCCACTACCAATGATAACAAACCAGACACATGTGATAATTCAGGACTAAGCTGGTCATAAGGCAGTTACACCCGACCACTTCGCAGGAATAGATTGTATAAGCACAGCGCCTAAAGCGTTAGAGCTAATAACGTCTATTTCACAAAGAGGTGTTCTACTTAATTAGAAGTTATTCTAGCGACTACGGAAAGTGATAAGGGTTCGGTTTGGGGGGAATGTATTGACCGTACAAAGAGTGACAACATAAAAGGGGAATGGTTCAAATCTCAAAATTGAGATTTACTGGCCATAAAGGTATCAAATTAAGTTGCGAATGCAAAGATGAGTAATATATTAATTATTTATTAAGATCGAAGGACAGGCTATCAGACTTGTATTAGGTGAACCAGGCGGATGCATTATTTGCGAGTCTGACGTTTACATTCAAATCAATCATATGGAAATATTCATAACTTAACTCAATATGCATTGCATGAGCCTAACACTACTTACTCATCTCTTATTTGAGATACAAAAGACTATCTAGGAGTAGGAATACTTGAAGCAATGGCCAAGACTCTAGATACTAACAAGTCCAAAGACAACGAATATCCAATGCATCCGTAATACATAGGAAGAGATGCCGCTGAGAGTTTTATATTCTCAAAAAAAGTACTAACGGTTAAAGCCCCGAGCCTAAACGAACGTTTTCACCTCCTAAACTATCGGAGTGGTAGTTAATATGTCTCAATAACTCTTATTTGTAATCGACATTAGATGCCGTGATCCCGAATATATCGGGGCTCACGCGCCACCTTTGCCATCCCAGGCTATTGACGGAGGCCTGCGGCGAGGAGTGCCCCGGATATGTATATCCGCCCCATCTGACGTCACGCTGTCCGTGTGAAACTTGGCAGGTACAGGGCAAACATGCGAAGGCACACGTAACCTAGAGTCTAACCCGGAATCTCCATACGCTAGGTACGGTCCTTGATAAACCATTTCGAGGAGGTGGCCTCGCGACCTTTCGGAACCGCCGATGCTTACAGTAAAATACTGACCACGCGGCGCTTGTCCGGGCGGCCGGCTCGCGATGAACGCATCCTTGTCAGCGATACGTCTACGGAAGGCATATTCTATATATCTACCGACAGGAGCCCAGCTAAGAGAGGTGAACTGGTTCGAGCAGGCCGGCGCTATCGGCACATTAGCGGCGGCCACCGTATCCACGTACCCGGTGCCTTAACAGATCGTGGGACATGACGGGGCGGGGCACATGATTATCAGGCGGCCCTTGTGCCCGTGACAGATCCGGGATACGAGCCCCCACCGCGCGCAACATGCGTTCCATTCCGTATCAGGTCGCCGCGTCGGCAAGGTCATGGAGAGTGCTTGTTGTCCTGCCTGCAGCTCCGAATCCTTCTCGCTCGAGAGCAAAGGGTGACAAGCGCAAGTGCTCCGGGCCGCCTGGGCCCAAGGCTCATGAGACGCCACTGCGACCTAGGGTGCAGACCGAGCCATCAGTACGGCGGACTGTCTGCGAAGATGTCACCGCCTGCCACCTAATAGTGTGGGGCTGTAAGCGGCCCTCCCTGCGCCTTCCGAGGCGCACCTCCCCAAGGGTACGCGGCCAGCTACTCTCGGGCACGCCCATTGGCACCCCCGGGTGTTACAGGCGCTTCAAAGACACTCCTTGGAACGCCTTACGGCACATCGCGGACCTGCGACTTCTCTCGTCAACCTTTCCATTTTATCCCGGACCGTAACCCCGTCTCCACCCTTTATTAAAAGCGCCTGCGTTCCTCTGACGCGGCCTCGGCCGCGCGGATCGGCCTGCCCGCGCCGGGGGCCGGGGCCCGCTCGGGCGCCCGCGGGGGCGCCGCGCGGGCGGGCCCCGGCCGCCGACCCCTTGGAAGCTACTAGCCGGTCCTGGGGCAGTGCTGCAAGTGAGCGTACGCGCGGCCCCGCGGCGGCGGCGGCTGCAGCCCCGAGGAGCCGCGCGCCCCTGCCGCACGCCGGCCGCGCGCTTGCGAACCGCGGGGGTCGAGTGCGCTGGCCGTCTCGTGGTTCGGCACGGATGTCCGCCGGCCGCCCTGGCAGGCCATGCCTCAGGGGGCGGCGATCCCGCCCGGTCGCGCGCGGGGGGGGATCGGGCCGCGCGGTACCACCCCCGCGGGGCCGGCCCCACCGGGCCCGGAGGGCCAGCGGGGCGGCGGGGACCAGCGCGGACTGCGGGGGTCGCGGCCCACCTGCCTCGGGGGGCAGGCGGCCCGTCGGCGGGCAGGGTGCGCGATGGCTGGGGCGCGCTAGACGCGGCTCGCGCTCTATGCGCCTCGCCCCCGGCCGTGTCGGGGAGCGCGCGCCCCGGGCTCCGGGATCTACCCCCGCGGGGGAGGGCCCGGCGGAAAGTCGGTTCCGCCCGGCGCGCCTCCGGAAGCCGCGGCCCGAAGCCGCGTGTCTGCGCATACAGTCGTGGCCAAGCGCGGGCCCCGCGGGCCGTCTGTAGCGGAGCGCCAAATCCCGCGGACGGCCCCGCCGAGAGTACCCGAAGCTGCGGCGGGCTCACCCTCCGACCACGGCCCGGAGCACCGGGCGCCACGGGCAGCCCCCAGGTGCGCCGCCCGTCGCGCGGGCCGTCCCCGCGCGGCGGAGCTCTGGCAGGTGGCCGGTCGCACATGTGTCCGTGCACCGGGGCTCGCCGCGCGACGATCACCGAGACCGCGCGCGCCGTCACGAGGCCACGGCCTGCTGGGCCACGGCCTCTGGCCACGAAGGATTTCGCCCCCTTG     
J       AGAGATCATAAATACATAATAACTTTTTTATACTTAAATTAGTTGTCTAATGTTCTAGATGTAGTTGAGTGGAATATTTGTATTAATATTCCAATATATTATCAAATCAATTATTTAGAATATACGAAAGACTTAGGAGAGATCCTATGTATTAGAGAGCATATAATTGTCAACACTAAAAATATTTTTTTTATATAGATAAAATAGTCAATTTAATCAGTACCAATTATTAAAAAAATAATGAGAGTTACGACATCTACAAGAGAGTTGAAGAGTTTATTGAGTTTTTCCGAAGTAATGTATATCATGGAAGTCAAGGAAATATTTATTTTTATTTTATTACATTATTTAATTTTGAATTAAATGAATTATTTGTAATTAATTCAATTAAATCTTAGCAAGTTTAAGTATAAACTATAAATATGGACACCATTCCTTTTATATATTCAATATGGTATACGACATTATTTATATTTGCTAATTGAGTTTATATTTTTTACAGTTAAATTTCTTTGATTATATTTTTTTATTTTTATAATATTAACGATCCTCTATCTTACGAGTAGGTTTCCTTGAATCATTATTATATTGCGAACTACTAACACATAAGATCTGTGAAATAGTATAATCAAAGATTAAATTCTAATATATGATATAAATATTTTAATTTCGAAAGTTTTTTCGTTATACAAGGCTGATAAGGTTAAATCCAATATTATTTTGTACAAAAAAAAAATACTTTTTATCAAACATTATTTGTTAACCACATATTTGTTTAAAGAGATAATCTCATCTGGTATTATTTAGTAATAATGAGACAAAGAATACTGTTCTATCACAATGATAATGGTTATAACATATAATAATAGTTAAAGAGTTTTGTTCGGAAAGAATTAAGGATTCATAATATTTATGTTAATCTTATCTTTCGTTAGTACAACATATTTAAATCATATTAAAATGAATAGGATATTTATATGCATATAAACAAGTTCTACAGGTGATATAACTGTCAGTTGTGTTCTATTTAGCGATCTAGTAAAATTACACCACTATAGCAATTGCATCCCTCCTTAGAGAATCCAAGAGGTCAAAACATAGGCAGTTAAGACATTTTTACACAGGCGACTGCTCGTCTATTTACCACAATGTGATTGAACAAAAATGGCATGCTATATCTGTGATTCTATGTGCATTCATTACATTAGAAAATGAGATTGCGATTGTCAATTGCCACAACTAATGTTAATAAATCAGGAACATGTAATAATTCAGGACTAAGCTGGTCATAAGGCAGCTATACCCGACCACTTTGCAGGAATAGATCGTATTAGCATGGCGCCTAAAACGTCAGAGCTAATGATGTCTATCTCACAAAGAGGTGTTCTACTTAATTAGAAATCATTCTAGCGACTACGGAAAGTAATAAAGGTTCGGTTCGGTAGGAATGTATTGACCGTACAAAGAGTGACAGCATAAAAGGCGAATGGTTCGAATCTCAGAACTGAGTTTTACTGGCCATGATGGTGTCAAATTAAGTTGCGAATACAAAGGTGGGTAAGGTATCAATTATACATTCAGACCGAAAGAGAGGCTATCAAGCTTGTATGAGTTGAACCAGGCAGATACACTATTTGCGTGCCTCACGGCTACATTTAAATCAATCATATGGAAATATCCATAACTTAACTCAATATGCATGGCATGGGCATAACACTACTTGCTCATATCTTATTTAAGATACCAATGACTGTCCAGGAGTAAAAATACTTAAAACGATGGCCAGGACTCTAAATGTCAACAAATTCAAAGACAACGAATACCCAATGCATCCGAGATACATAGTAAGAGACGTCGCTGAGGATTTCACATTCTCAAAAAAAGTACTGGCATTTAAAGCACCGAGCCTAATCGAGCATTTTCACATCCTAAACTATCGGAATGGTGGCTAATACGCCTCAATAGCTATTATTTGTAATCGATATTAGCTGCCGCCAAACTGAATATAACGGGGCTTACGAGCCACCGTTGCCTCCCCGGGCTGTTGACAGATGCCTTCGACGAGGAGTGCCCCGGTTATGTATACCCTCCCCATCTGGTGCCACGCTGTCCGAGCGAAACTTGGCAGGTACAGGGCTGACACGCGAGGTCATACGTTGCCTGGAGTCTAACCTGGGCTCTCCATGCGCCAGGTACGGGCCTTGGGAAGCCATCTCGAAGAGCTGGCCTTGCGACGTTTAGGAACCCCTAATGCTTATAGTAAAATGCTAGCCACGAGGCGCTAGTCCGGGTGGGTGGCTCGCGTTGAACACATCCTGGTCAGCGATACGTGTATGGGAGACATATTCTAAATAGCTACCGATTCGAGACCAGCTAAGAGAGGTAAACTCGTTCGAGCAGGCCGACGCTGTCGGCACCTTAGCGGCGGCCACCGTATCCACGAACCAGATGCGTTAACAGATCGTGGGGTACGGCGGGGCGGGGGACATGATTATCAGGCGTCTCTCGTGCCCGTGAAAGATCCGGGATACGAGCCCCCACCGCGCGCAACATGCGTCCCATTTCGTATCAGGTCGCCGCGTCGGCAGGATTATGGAGAGTGCTTGTCGTTCTGATTGCAGCTCCCGATCCTCCTCCCTCGAGAGCAAAGTGTGATAAGCGCAAGGGCTCAGGATCGCCCGGGCTCAATGCTCAGGAGACGCCACTGCGGCCAAGGGCGCGGACCGAGCCATCGGTACAGCGGACTGTCTGCGAGAATGTCGCCGCCTTCCACCTAACAATGTGGTGCTGAAAGCGGCCCTCCCTGCGCCTTCCAAGGCGCAGCTCCTGAAGGGTACGCGGCTAGCTACTCTCGGGCACGCCCATTGGCACCCCCGGATGTTACCGGCGCCTCAAAGGCACTCCTTGGATTGCCTTGCTGCACATCGTGGACCCACGACTTCGCGGGTCAACCTTTCCAATTTGTCACGGGTCGGAGCCCCGTCTCGACCCGCCACTATAAGCGCCTGTTTTCCTCTCACGCTGCCGTGGCCGAGCGGATCGGCCTGACCGCGCCTGGGGCTGGGGCCCCGTCGGGTGCCCGCGGGGGCCCCGCGCACGCGGGCCCCGGCCGCTAGCCCCTTGGCAGGTACTAGCCGGTCCTGGGGCAGTGCCGTGAGTTAGCGTACGCGCGGCCCCGCTGCGGCGGCGGCGGCAGCCCCGGGGACCCGCGGGCCCCTGCCGCACCCCGGCCGCGCGCTCGCGAACCGCTGGGGTCCAGTGCGCTGGCCGTCTCGTGGTTCGCCACCGAAGTCCGCCGGCCGTCCGAGCTGGCCATGCCTTAGGGGGGGGCGATCCCCCCCGGTCGCGCGCGGGGGGGGATCGGGCCGCGCGGGCCCACCCCCGCGGGACCGGCTCGAGCAGGCCCGGAGGGCCGGCGGGGCGGCGGGGACCAGCGCGGACTGCGGGGGTCGCGAGGCGCCTGCCTCGGGGGGCAGGGGGCCCGCCGGCGGGCACCGTGCGGGATGGCTGGGGTGCGCTAGACGAAGCTCGCGTTTACTGCGGCTGGGTCCCGGCCGTGTCGGGGATCGCGCGCCCCGGGCTCCGGGAGCTGCCCCGGAAGGCGAGGGCCCTGCGGAAAGCCGCTTCCGCCCGGCGAGTCACCGTAAGACGCGGCCCGAACTCGCGTGCCTGCGCATCCAGCGGTGGCCAAGCGCGGGCTCCGCGGGCCGTCCGTGGCGGAGCGCCAAATCCCGCGGACGCCTTCGCGGAGGGTACCGTAGGCTGGGACGGGCTCACCCTCCGATCACGACCCCCAGCACCGGGCGCCACGGGCAGCCCCCGTGTGCGACGCCTGTCGCGCGGGCCGACCGCGCGCGGCCGAGCGCTGGCCGGTGGCCGGTCGGACATGTGACCGTGCAGGGGGGGTCGCCGCGCGACTATTACCGAGACCTCGCCCGCCATCACGAGAGTAGGGCCTGCTGGGCCACGGCCCGTGGCCGGGGAGGATTTGGCCCCCTTG     
I       AGAAATCATGGATACATAATAACTTTTTTATACTTAAGTTAGTTGTCTAATATTCTAAATGTAGTAGAGTGGAATATTTATATTAGTATTCCAGTATGTTTTCAAGTCAAATATTTAGAATATACAAAAGACTTAAGAGAGATCCTATGTATTAGAGAGCATATGATTATCGACACTAAAAATATTTTTTTTATGTGGATAAAGTAGTTAGTTTAATCAGTACCAATTATTAAAAAAATAATAAGAGTTGCAGCATCTAAAGGAAAGTTAAAGAGTTTGTTGAATTTTTGCGAAGTAATGTATATAATAGAGATCAAAGAAATATTTATTTTTATTTTATTGCATTATTTGATTTTGAATTAAATAAATTATTTGTAATTAGTTCAATTTAATCTTAGCAAGTTTAGGTATAAGCTATAAATATAAACACCATTCCTTTTATATATTCAATGTAATATACGACATTATTTATATTTGCTGGTTGAGTTTATATTTTTTACAGTTAAATTTCGTTAATTATGTTTTTTTATTTTTATATTATTAACGATCCTCTATCTTGCAAGTAGGTTTCCTTAAATCATTATTATATTGCGAACTACTAACACATAAAATCTGTAAAATAGAATAATCAAAAATTAAATTCTAGTATATAATATGAATATTTTAATTTCGAAAATTTTTTCATTTTACAAGACTAATAAGGTTAGATCCGATATTACTTTATACAAAAAAGAAGTACTTTTTATCAAACATTGTTTATTAACCACATATTTATTTAAAGAAATAATCTAATCTGATATTATTCAATAATAATAAGACTAAGAATACTATTATATCACAATAATAATGGTTATAACATATTATAATAGTTAAAAAATTTTGTTCGAAAAAAATTAAGAGTTCATAATGTTTATGTTAATCTTATCTTTCGTTAGTACAACATATTTGAATCATATTAAAATGAATAAGATATTTATATGCATATAAACAAGTTCTACAGATGATATAACTGTCAATTGTGCTCTAATCAACGACCAAGTAAAATTACATAACTATAGCGATTGCATCAACCCTTACCGAATCCAAGAGGTCAAAACATAGGCGGTTAAGATATTTTAACACAGGAGACTGCTCGTTTATTGATCACAAAGTGATTGAACGAAGAAGACATGCTATTTCTGTGCTTCAATGTGCATTCATTACATTAGAAAATGAGATTGCGATTGTCAATTGCCGCAACTAATGATAATAAATCAGAGATATATAATAATTCAGGACTAATCTGGTCATAAGGCAGGTACACCCAACCACTTTACAGGAATAGATCGTATAAGCATAGCGCCTAAGACGCCAGAGCTAATAGTGTCCACTTCCCATAGAGATGTTCTACTTGATTAGAAATCATCTTAATGATTACGACAAGTAATAAAGGTTCGATTTGGTGGGAATGTATAGACCGCACAAAGAGTGACAAGATAAAAGGGGAATGGTTCAAATCTCAAAATTGAGATTCATTGGCCATAATGGTGTCAAATTAAGCTGCGAATACAAAGATGGGTAAGGTATCAATTATTTATTAAGATCGAAAGATAGGGTACCAGACTTGTATCAGCCAAACCAGGCGGATGCATTATTTGCGAGTCTGACGACTATATTTAAATCAATCATATGGAAATATCCATAACTTAACTCAATATGTATGGCATGGGCCTCATATTACTTGCTCATTTCTTATTTAAGATACCAGTGACTGTCCAGGAATAGAGATACTTGAAGCGATAGTCAGGACTCTAAATGTTAACAAATTCAAAGATAGCGAATATCCAGCACATCCGGGATGCATAGTAAGAGACGCCGCTGAGAGTTTTATATTCTCAAAAACGGTACTGACACTTAAAGCCCCAAGCCTAAACGAGCGTTTTCACTTCCTAAGCCATCGAAGTGGTGGCTAATTTATCTCAATAACTTTTATTTGTAATTGATGTTAGTTGCCGCCAAACCGGATATACCGGGGCTTACGAGCCGCCCTTCCCATCCCCGGCTGTTAACGGAGGCCCGCGGCGAGGAGTGCCCCAGATATGGATACCCACCCCATCTGGCGTCACGCTGTCCGAGCAGAGCTTGGCAGGTACAGGGCTGACATGCGAGGTCATACGTAGCCTGGAGTCTATCCCGGACTCCCCACACGGTGGGTACGGCCCTTGGAAAGCCATCTCAGGGAGCTGGCCTGGCGGCGTCTCGGGGCCTCTTCTGCTTACAGTAAAATGCTGACCACGCAACTCTGGTAGGTGCGGTCGGCTCGCGAAGAACGCATCCTGGTCAGCGATACGTGTATGGGAGACATATTCTAAGTAGCTACGGATTGGAGCCCAGCTATCAGAGGTAAACTGGTTCGAGCAGGACGACGCTGTGAGCACCTTAGCGGCGGCGACCATATCCACATACTAGATGTTATAACAGATCGTGGGACGTGGCGCGGCGGGGCACATGATTATCAGACGTCCCTCGTGCCCGTGAAAGGTTCGGAACACGAGCCCCCACCGCACGCAACATGCGTCCCATTTCGTATCAGGTCGCCGTCTCGGCATGGTCATGGAGGGTGCTTGTCGTCCTGCTTGCGGTTTCGAATCCTGCTCACTCGGGGGCAGAAGGTGATAAGCGCAAGTGCTCCGGGTCGCCCGGGCCCAAGGCTCGTGGGGCACCACTGCGGCCTAGGGTTGAGACCGAGCCATCGGTGTGGCGGATTGTCTGCGAAAATGTCGCCGCCTTCCACCTAATAGTGTGGTGTTGCAAGCGGCCCTCCCTGCGCCCTCTGAGGCGCACCTCCTAAAGGGTAAGCGGCGAGCCACGCTCGGGCACGCCCATTGGCACCCCCGGGCATCACTGGCGCTTCAAAGGCACTCCCGGGAACGCCCTGCTGCACATCGTGGAACTGCGTCTCCACACGTCAACCTTTCCAATTTATCGCGGGGCGCAGCCCCATCTCCACCCACTACTTCAAGCGCCGGTTTTCCTCTGAGGCTGCCGAGGTCGCGCGGACCGGCCTGACCGCGCCCGGTACTAGGGCTCCCTCGGCCGCCCGCGGGGACCCCGTGCATGCGGGCCCCGGCCGCTGCCCCCTTGGGGGCTACTAGCCGGTCCTGGGGCAGTGCCGTGGCTCAGCGTACGCGCGGCCCCGCGGTGGCGGCGGCTGCAGCCCCGGGGACCCGCGAGCCCCTGCCGCATCCCGGCCGCGCGCTCGCGGACCGCTGAGGTCGAGTTCGCTGGCCGTCTCGCGGTTCGTCACCGAAGTCCGCCGGCCGTCTTGGCCGGCCATGCCTTAGGGGGTGGCGATGCCCCCCGGTCGCACGCGGGGGGGGAGCGGGCCGCGTGGGCCCACCCCCGCCGGCCCGGCCCGAGCAGGCCTGGAAGGCCGGCGGGGCGCCGGGGACCAGCGCGGCCTGCGGGGATCGCGAGGGGGGCGCCTCGGGAGGCAGGCGGCCCGGCGGCGCGCACGGCGCGCGATGGCTGGGGTGCGCTGGACGAAGCTCGCGCTGTCTGCGCCTCGTACCCGCCCGTGTCGGGGTTCGCGCGCCCCGGGCTTCGGGAGCTGCCCCCGGGGGCGAGGGCCCGGCGGGAAGGCGGTTCCGTCCGGCGCGCCACGGGAGGGCACGGCCCGAACCCGTGTGCCTGCGCATCCAGGGGTGCCCACGCGCGGGCACCGCGGGCCGTCTGGGGCGGAGCGCCAAATCCCGCGGACGTCCCCGCCGAGGGGACCGCAGGCTGGGGCGGCCTCACCCTCCGATCACGCCCCCAAGCACCGGGTGCCACGGGCAGCCCCCGCGTACGACTCCCGTCGCGCGGGCCGTCCACGCGCGGCCGAGGGCTGACCGGTGGCCGGGCGGTGATGAGACCGTCCACGGGGGACCGCCGCGCTACTGTCACCGAGACCTCGGGCGCCACCACGAGGTCACCGCCTGCTGAGGCACGGCGTGTGGCCTGGGAGGATTTCGCCCCCTTG     
H       AGGGATCATAGATACATAATAGCTTTTTTATATTTAAGTTGGTTGTCTAATATTCTAAATGTAGTTGGATGGAATATTTATATTAGTATTCCAATGTATTATCAAATCAAATATTTAAAATATACAAAAGACTTAAGAGAGATCCTATATATTAGAGAGCATATAATTATCAACACTGAAAATATTTTTTTTATATGGATAAAATAATTAATTTAATCAGTACCAATTTTTAAAAAAATAATAAGAGTTGCAGCATCTACAGGAAAGTTAAAGAGTTTATTGAGTTTTTACAGAGTAATGTATTTCATAGAAATCAAAGAAGTATTTATTTTTATTTTATTACATTATTTAATTTTAAATTAAATAAATTATTTGTAATTAATTCGATTAAATCTTAGCAAGTTTAAATATAAGCTATAAATATAAACACCATTCCATTTATGAATTCAGTTTGGTATACGACATTATTTATATTTGCTGATTAAGTATATATTTTTTACAATTAAATTTCTTTAGTTATGTTTTTTTATTTTTGTAATGTTAGCGTTCCTCTATCTTGCGAATAAGTTTCCTTGAATCGTTATTATATTACGAACTACTAACACATAAAATCTGTAAAATAGAATAATCAAAAATTAGATTCTAGTATGTAATATGAATATTTTAATTTCGAAGATTTTTTCATTATACAAGACTGATAAGGTTAAATCCGATATTACTTTGTACAGAAAAAAAATACTTTTTATCAAACGTTATTTATTAACCACATATTTGTTTATAGAAGTAATCTCATCTGATATTATTTAATAATAATGAGACTAAGAATACTGTTCTATCGCAATAATAATGGTTATAACATATAATAGTAGTTAAAAAATTATGTTCGAAGAAAATTAGGAGTTCATAATATTTATGTTAATCTTATCTTTCATTAGTACGACTTGTTTGGATCATATAAAAATGAATAGAATATTTAAATGCATATAAACAAGTTCTACAGATGATACAACTGTCAATTGTGTTCTAATCAGCGATCGAGTAAAATTAGACAACTATAGCAATTGCATCCCCCCTTAACGAATCCAAGAGGTCGAAACATAGGCAGTTAAGACATTTTGACACAGATGACCGCTCGTCTATTTACCACAATGCGATTGAACGAAGACGGCACGCTATTTCTGTGATTCAATGTACATTCATTACATTAGAAAATGAGACTGCGGTTGTCAATTGCCATAACTACTCATAATAAACTAAAGATATGTAATAATTCAGGTCTAATCTGATCATAAGGCAGCTAGACCCGACCACTTTGCAAGAATAGATCGTATAAGCATAGCGCCTAATACGGTAGAGCTAATAATGTCCATTTCACAGAGAGGTGTCCTACTTAATTAGAAATCGTTCTAGCGCCTACGGAAAGTAATAAGGGTTCGGTTCGGTAGGGATGTATCGATCGCACAAAGAGTGACAACACAAAAGGGGGATGGTTCAAATCTCAAAACTGGGGTTCATTGGCCGTGATGGTATCAAATTAAGTTGCGAATACAAAGATGGGTAAGGTATTAATAATTTATTAAGATCGAAAGACAGGCTACCAGACTTGTATCAGACGGACCAGGCGGATGCAGTATTCGCGAGCCTGACGATTATATTTAAATCAATCACATGTAAACATCCATAACTTAACTCAATATGCATCGCATGAGCTCAATATTACTTGCTCATTTCTTATTCAAGATACTAATGACTATCCGGAAGTAGAAATACTTGAAGCAATGGCTAAGACTCTGAATAATAACAAATTCAAAGATAGCGAATATCCAATGCGTGCGGGATACATAGCAAGAGATGCCGTTGAGCTTTTGATATTCTCAAGAAAAGTACTGCCACTTAAAGCGCCGAGCCTAAACGAGCGTTTTCACCTCCTAAACTATCGGAGTGGTGGCTAATATGTCTCAGTAACTCTTATTTGTAATCGATATTAGCTGCCGCCAACCCGAGTATATCGTGGCTTACTAGCCACCTGTGCCAACTCAGGCTATTGATGGAGGCCTGCTGCGAGGAGTGCCCCGGATATGTATACCCACCCCATCAGGCGTCACGCTGTCCGAGCGAAGCTTGGCAGGTACAGGGCTGACATGCGAAGTCATACGTAGCCCGGAGTCTAACCCAGGCTCCCCATGCACTAGGCACGGCCCTTGGGAAGCCATCCCATGGAGCTGGCCTGGCGCCCTTGCGGAGCCGTTACTGCTTACAGTAAAATACTAACCACGAGGCACTAGTCCGGGCGTGCGGCTCGCGCTGAACGCATCCTGGTCAGCGATACGTGTACGGGAGACATATTCTAGGTATCTACCGGTAAGAGCCCAGCTAAGAGAGGTAAGCTGGTTCGGGCAGGGCGACGCTGGCAGCACCTTAGCGGCGGCCACCGTATCCACGTACCAGGTGCTTTAACAGATCGTGGGATGTGGCGGGGCGGGGAGCATGATTGTCAGGCGTCCCTCGTGCCCGTGAAAGATCCGGGACACGAGCCCCCACCGTGCGCAACATACGTTCCATCTCGTATCAGGTCGCCGTTTCGGCAAGATCATGGAGTGTGTTTTTCGATCTGCTGGCAGCTCCGAATCCTCCTCCCTCGAGAGCAGAAGGTGATAAGCGCAAGTGCTCCGGGCCGCCCGAGCCCAAGGCTCGCGAGACGCCACTGCGACCTAAGGTGGGGACCGAGCCATCTGTACAGCGGACTGTCTGCGGAAATGTCCCCCCCTTCCACCTAATAGTGTGGTGCTGCAAGCGGCTCTCCCTGTGCCTTCCGAGGTGCATCTCCTCAAGGGTAGGCGGCTAGCTACGCTCGGGCACGCCTATTGGCACCCCCGGGTGTTACCGGCGCTTCAAAGGCACTCCTTCGAATGCCTTGCTGCACGTCGCGGAGCCGCGACTTCGCGTGTCAACTTCTCCAATTTATCCCTGGCTGGAGTCCCGTCTCCACCCTCTATTCCAGGCTCCGGTGTTCCTCTGACGCTGCCTAGGCCGCGCCGATCAGCCTGGCCGCGCCCGGGGCTGGGGCCCCCTCGGGCGCCCGCGGGGGCCCCGCGCATCCGGGCCCCGGCCGCCGGCCCCTTGACGACTACTAGCCGGTCCTGGGGCGGTGCCGTAATTTAGCGTACGCGCGGCCCCGCTGCTGCGGTGGCGGCAGCCCCGCGGATCCGCGAGCCCCTGCCGCACGCCGGCCGCGCGCTCGCGAACCGATCGGGTCGAGTGCGCTGGCGGTCTTATGGTTCGCCCCCGAAGTCCGCGGGCCGTCCCCGCTGGCCATGTCTCAGGGGGCTGCGATCCCCGCCGGTCGCGCGCGGGGGGGGACCGGGCCGCCCGGGCCCACCCCCGCGGGGCCAGCCCGAGCAGGCCCGGAGGGCCCGCGGGGCCGCGGGGACCAGCACTGCCTGCGGGGGTCGCGACGCGCCTGCCTGGGGGGGCAGGGGGCCCGGCGGCGGGCACGGTGCGCGATGGCTGGGGGGCGCTGGACGCAGCTCGCGCTGCCCGCGCCTCGGACCCGGCCGTGTCGCGGATCGCGCGCCCTGGGCTCCGGGAGCTGCCCCCGAGGGCGAGGGCCCTGCCGAAAGTCGGCTCCGCCCGGCGCGCCACCGGAAGGCGCGGCCTGAACCCGCGTGCCTGCGCATCCAGCGGTACCCATGCGCGGGCCCCGCGGGCCGTCTGTGGCGGAGCGCCAAATCCCGCGGACGCCCCCGCCGAAGGCACCGCAGGGTGGCGCGGGCTCACCCTCCGACCAGGCCCCCCGGCACCGGGCGCCACGGGCAGCCCCCATGTGCGACGCCCGTCGCACGGGCCGTCCGCGCGCGGCCGAGCGCTGGCCGGTGGCCGGAGGGAGATGTGATCGCGCACCGGGGACCGCCGCGCAGCTATCACCGAGACCTCGGGCGCCGTCACGAGGTCACAGCCCGGTGAGGCACGGCCTGTGGCCGAGGACGATTCCGCCCCCTTG     
G       AGGAATCATAAATACAAAATAACTTTTTTGTGCTTAAGTTAGTTGTCTAATATTCTAAATGTAGTTGAGTGAAGTATTTATATTAATATTCCAGTATATTATCTAATCAAATATTTAGAATATACGAAAGACTTAAGAGGGATCCTATGTATTAGAGAGCATGTAGTTGTCAACACTAAAAATATTTTTTTTATATAGATAAGATAGTTAATTTAATCAGTACCAATTATTAAAAAAATAATGGGAGTTACAACATCTACAGGAAGGTTGAAGAGTTTATTGAGTTTTTACAAAGTAATGTATATCATAGAGATCAAAGAAATATTTATTTTTATTTTATTACATTATTTGATTTTAAATTAAATAAATTATTTGTAATTAATTCGATTAAATCTTAGCAAGTTTAAATATAGGCTATAAATATAAACACCATTCCTTTTATATATTCAATATGATATACAACATTATTTATATTTGCAGGTTGAGTTTATATTTTTTACAATTAAATTTCTTTGATTATATTTTTTTATTTTTATAATATTAACAATCCTCTATCTTGCAAATAAGTTTCCTTGAATCATTATTATATTGCGAACTACTAACACATAAAATCTGTAAAATAAAATAATCAGAAATTAAATTCTAGTATATGATATAAATATTTTAATTTCGAAAATTTTTTCATTATGCAGGACTGATAAGGTTGAATCCGATATTAATTTGTACAAAAAAAAAATACTTTTTATCAAACGTTATTTGTTAACCACGTATTTGTTTAAAGAAGTAATCTCATCTGATATTATTTAATAATAATAGGACTGAGAATACTGTTCTATCACAATGATAATGGTTGTAGCATATAATAATAATTAAAAGATTTTGTTCGAAAAGAATTAAGAGTTCATAATATTTATGTTGATCTTATCTTTCGTTGGTACAGCATGTTTAAATCATATTAAAGTGAATAAAATATTTATATGCATATAAACAAGTTCTGCAGATGATATGACTGTCAATTGTGTTCTAATCAACAATCGAGTAAAATTAAACAACTATAGCAATTGCATCCCTCCCTAGCGAATCCAAGAGGCCAAAACATAGGCAGTTAAGATATTTTTACACAGGAGACCTCTCGTTTATTGACCACAATGTGATAGAATAAAGATGGCATGCTATTTCTGTAATTCGATGTGCATTCATTACATTAGAAAATGAGATTGCGATTGTCAATTGCCACAACTATTAATAGCAAATTAAAAATATGTAATAATTCGAATCTAACATGACCATAAGGCAGCTACACCCGACCACTTTGCAAGAATAGACCGTATAAGCACAGTGCATAATACGTTAGAGCTGATAATGTCCATTTCACAATGAGATGTTCTACTTAATTAGAAATTATCCTAGCGATTACGGAAAGTAATAAGGGTTCGTTTCAATGGGAATGTATCGACCGTACAAAAAGTGACAGCAGAAAAGGGGAATGGTTCAAATCTCAGAACATAGATTCATTGGCCGTAATGGTATCAAATTAAGTTGCGAATACAAAAATGGGTGAGGTACCAATTATTTATTAAGATCGAACGACAGGCTAGCAGACTTGTCAAAGACGAACCAGACGGATGCATTATTCGCAGGCCTGACGATTATATTCGAATCAATCGTATGAAAACATACATAACTTAACTCAATATGCATGGCATGGGCCTAATATTACTTGCTCATTTCTTATTTAAGCTACAAGTGACTATCCAGGAATAGAAATACTTGAAGCAATAACCAGGACTCTGAATATCAACAAATCCAAAGATAGCGAATATCCAGTACATCCGGGATATATAGTAAGCGACGCCGCTGAGAGTTTAACATTCTCAAAAAAGGTACTGACACTTAAAGCGCCGAGCCTAAATGAGCGTTTTCACCTCCTAAACTATCGGAGTGCTGGCTGATATGTCTCAATAACTCTTATTTGTAATCGACATTAGATGCCGCCAAACCGAATATATCGGGTCTTCCAAGCCACCTTTGCCAGCCCAGGCTATTGACGTAGGCCAGCGGCGAGGAGTACCCCGGATATGTATAACCACCCCATCTGTTGTCACGCTGTCCGAGCGAAGCTTAGCACGTACAGGGCTGACATGCGAGGTCATACGTAGCCTAGAGTCTAGCCCGGGCTCCCCAAACGCTAGGGACGGGCGTTGTCAAGCCATCCCAGTGAGCTGGCCTCGCGGCCTTTCGGTACCCCTAGAGCTTAAAGTAAAATAATATCCACGAGGCACTTGTCCGGGCGGCCAGCTCACGTTAAACGCATCCTGGTCAGCAATACGTGTATGGGAGGTATATTCTAAGTAGCTACTGATTTGGGCCCAGCTAAGAGAGATAAACTGGTTCGGGCAGGCCGACGCGGCCAGCACCTTAGCGGCGGCCATCATATTCACGGACCAGATGCTTTAACAGATCGTGGGATTTGGCGGGGCGGGGAACATGATTATCAGGCGTCCCTCGTGCCCGTGAAAGATCGGGAACACGAGCCCCCACCGCGCTCAACATGCGTTCCATCTCGCCTCAGGTCGCCGTTTCGGCAAGGTCATGGAGTGTGTTTGTCGATCTGCTTGCAGCTCCGAATCCTTCGCCCTCGGCGGCAAAAGGTGATCAGCGCAATTGCCCCGGGCCGCCCAGGGCCAAGGCTCTTGAGACGCCACTACGGCCTAGGGTGAGGACCGAGCCATCTGTACAGCGAGCCGTCTGCGAAGATGTCGCCTCCTTCCACCTAATAGTGTGGTGGTGCAAGAGGCCCTCCCTCCGCCTTCCGAGCCGCAACTCCGCAAGGGTAGGCGGCCAGCCACACTCGGGCACACCCATTGCCACCCCCGGGTATTACCGGCGCTTCATAGACACTCCCTGGAATGCCTTGCTGCGCATCGTGGACCTGCGACTTCGCACGTCAACGCTTCCAGTTTATCACGGGTCGGAGCCCCGTCTCCGCCCACTACTCCAAGCGCCGGTCTTCCTCCGACGGTGCCTGGCCCGCGCCGACCAGCCTGGCCGCGCCCGGGGCTGGGGCCCCGCCGGGCCGGCGCGTGGGCCCCCGGCAGGCGGGCCCCGGCCGGTGGCCCGTTGGCAACTACTACCCGGTCCTGGGGCGGTGTCGTGAGTTAGTGTACCCGCGGCCCCGCTGCAGCGGGGGCGGCGGCCCCGGGGCACCGCGAGCCCCTGCCGCATTCCTGCCGCGCGCTCGCGAACCACTGGGGTCGAGTGCGCTGGCCGTCTCGTGGCTCGCCACCGAAGTCCGCGGGCCGTCCTAGCCGGCCATGGCTCAGGGGGGGGCGTTCCCCGCCGGTTGCGCGCGGGGGGGGATCGGGCCGCGCGGGCCCACCCCCGCGGGCCCAGCCCGAGCAGGCCCGGAAGGCCCGCGGGGCGGCGGGGACCGGCGCGGCCTGCAGGTGTCGCGAGGCACCTGCCTGGGGAGGCACGGAGCCCGACGCCGGGGCCGGTCCGTGATGGCTGGGGTGCGCTGGGCGGCGCTCGCGCTGTCCGCGCCTCGGGCCCGGCCGTGGCGGGGGCCGCGCGCCCCGGGCTCCGGGGGCTGCCCCCGAGGGCGAGGGCCCCGCCGAAAGCCGGTTCCGTCCGGCGCGCCACCGGAATGCGCGGCCCGAACCCGCGTGCCTGCGCATCCAGCGGTGCCCAAGCGCGGGCCCCGCGGGCCGTCCGTGGCGGGGCGCCAAGTCCCCCGGACGCCCCCGCTGATGGGACCGGAGGCTGGGGCGGGCTCACCCTCCCACCGCGCCCCCGAGCACCGGCCGCCACGGGCAGCCCCCCCTTGCGACGCCCGTCGCGCGGGCCGTCCGCGCTCGGCTGAGCGCAGGCCGGTGGGGGGTCGAAGATGTGATCGTGCGCGGGGGACCTCCGCGCAGCTGTGACCGGGACCTCGCGCGCCGTCACGAGGTCACGGCCCGCTGAGGCACGGCCTGTGGCCTGGGAGGATTTCGCCCCCTTG     
F       AGAAATCATAAATACATAATAGCTTTTTTATGCTTAAATTAGTTGTCTAATATTCTATATGTAGTTGAATAAAATATTTATATTAGTATTCCAATATATTATCAAGTCAAATATTTAAAATATACAAAAGACTTAAGAGAGATCCTATGTATTAGAGAGCGTGTGATTGTCAACACTAAAAATATTTTTTTTATGTAGATAAAATAGTTAATTTAATCAGTACCAATTATTGAAAGAATAATGAGAGTTGCAACATCTACAGGGAAGTTAAAAAGTTTATTGAGTTTTTACGAAGTAATGTTTATCATAGAGATCAAAGAAATATTTATTTTTATTTTATTACATTATTTAATTTTAAGTTAAATAAATTATTTGTAATTAATTCAATTAAATCTTAGCAAATTTAGATATAAGCTATAGATATAAACACCATTCCTTTTGTGTGTTCAATGTGATATACGAAATTATTTATATTTGCTGATTAAGTTTATATTTTTTACAGTTGAATTTCTTTTATTATATTTTTTTATTTTTATAATATTAACGATCCTCTATCTTGCAAGTAGGTTTCCTTAAATCATTATTATATTGCGGACTACTAACACATAAGATCTGTGAAGTAGATTAATCAGAAATTAGATTCTAGTATGTGATATAAATATTTTAATTTCGAAAGTTTTTTCATTATACAGGACTAATAAGGTTAAATCCAGTATTACTTTGTACAAGAAAAAAATACTTTTTATCAAACATTATTTAATTACCACATATTTGTTTAAAGAAGTAATCTCATCTGGTGTTATTTAATAATAATAAGTCTGAGAATACTGTTCTATCACAATAATAATGGTTATAACATATAATAATAGTTAAAAGATTATGTTCGAAAAGAATTAAGAGTTCATAATATTTATGTTAATCTTATCTTTCGTTGGTACAACATATTTAAATCATATTAAAATGAATAGAATATTTATATGCATATAAACAAGTTCTACAAATATTATAACTGTTAATTGTGTTCTAATGAACTATCGACTAAAATTCGACAATTGTAGCAATTGCATCCCTCTTTAACGAATCCAAGAGGTCAAAACATAGGCAGTTAAGACATTTCGACACAGGAGACTGCTCGTCTGTTGACCACAACGCGATCGAACGAAAATGGCATGCTATTTCTGGAATTGCATGTGCATTCATCACATTAGAAAATGAGATTGCGATTGTCAATTGCCACCACTACTGACAATAAATCCAAGACATGTAACAATTCAGGTCTAACATGATCATAAGGCAGCTACGCCCAACCACTTTACAAAAATAGATCATATAAGCACAGCGCATAACGCATTAGAGCTGATTGTGTCCGTTTCACAGAGAGATGTTTCACCTAATTAGAAATTTTCCTAGTGACTACAGAAAGTTATACAGGTTCGGTTCTGTGGGAATGTATTGATCGTACAAAGAGTGACAACAAAAAAGGTGAATGGTTCAAATCTCAAAACTAAGATTCACTGGCCGTGATTGTATCAAATTAAGTTGCGAATACAAAGATGGGTAAAGTATCAATTATTTATTAAGATCGAAAGACCGGCCAACAGACTTGTCTTAGACGAACCAGACGGATGCATTATTCGCGCGTCTGACGCGTATATTTAAATCAATCATATGGAAATATCCATAACTTAACTCAATATGTACGGCACGGGCTTAACATTACTTGCTCGTTTCTCATCCGAGATACTAATAACTTTCCAGGATTAGAAATACTTGAAGCGATAACCAGGATTCTGAATATCAACAAATTCAAAGATAGCGTATATCCAGTACATCCGGGATACATAGTAAGGGACGCCGCTGAGAGTTTTATATTCTCAAAAAAAGTACTGGCGTTTAAAGCGCCGAGCCTAAATGACCGTTTTCACCTCCTAAACTGTCGGAGTGGTGGCTAATATATCTCAATAACTCTTCTTCGTAATTGACATTAGCTGCTGCCAAGCCGAGTAAATCGGGACTATCGGGCCACTTTTGCCATCACAGACTATAGACGGATGCCTGCGGCGAGGAGTTCCCCGGATATGCAGACCCACCCCATCTGGCGTCACGCTGTCCGGGTGGTGCTTGGTAGGTACAGGGCTGACATGCGAGGTCATACGTAGCCTGGAGTCAATCTAGGACTCCCCACCCGCCGGGTACGGTCCTTGGGAAGCCATCCCAAGGAGCTGGCCTGGCGACCTTACGGAGCCCCTAGCGCTTATAGTAAAATACTAACCTCGGGGCACTGATCCGAGCGGCCGGCTCGCGTTGAACGCACCCTAGTGAGCGATACGGGTATGGGAGATATATTCTAAGTAGCTACAGATATGAGCCCAGCTAAGAGAGGTCACCTGGTTCCAGCAAGTCGTCTCTGACGGCACCTTAGCGGCGGCGACCATGTCCACGGACCAGATGTTTTAACAGATCGTGGGACGTGGCGGAGCCGGGAACATGATTATCAGGCGTCACTCGCGCCCGTGGAAGATCCGGGACACGAGCCCCCACCGCGAGCAACATACGTTCCATTTCGTATCAGGTCGCCGCGTCGGCAAGATCATGGAGACTGTTTCTCGTCCTGCTGGCAGCTCCGAATCCTTCTCCCTGGAGGGCAGAAGGTGATAAGCGCAAGTGCTCCGGTTAGCCCGGGTCCAAGGCTCATGAGACGCCGCTGCGGCCTAGGATGAAGACCGCGCTATCTGTACTGCGGGGCGTCTGCGAAGATTTCGCCGCCTTCCACCTATTAGCGTGGTGCTGCAAGCGGCCTTCCCTGCGCCTTTCAAACCGCACCCCCCTAAGGGTAAGCGGCCAGCTACGCTCGGGCACGCCCATTGGCACCCCCGAGTGTTACCGGCGCTTCAAAGGCACCCCTTAGAATGTCTTGCTGCATATAGTGGACCTGCGACTCCCCCGGTCAACCCTTCCAATTTGTCGCGGGCCGGAACCCTGTCTCCTCCTACTATTGTAAGCACCGGTCATCCTCAGATGCTGCCGAGCCCGCGCCGATGAGCCTGGCCGCGCCCGGGGCTGGGGCCCGCGCGGGCGCGCGCGGGGGCCCCGCGCAACCGGGCCCCGGCCGCTGGCCCCTTGGGAACTGCTAGCCGGTACTGGGGCGATGCCGGAAGCTAGCGTACGCGCGGCCCCGTTGCAGCTGTGTCTGCAGCCCCGGGTACCCGCCGGCCCCTGCCGCACCCCGGTCGCGTGCTCGCGAATCGCCGGGGTCGAGTGCGCCGGCCGTCTGGTGGTTCGCCACCGATGTCCGCTGGCGGTCCTGGCCGGCCATATCTCAGGGGGCGGCGTTCCCGGCCGGTCGCACGCGGGGGGGGATCGGGCCGCGCGCGCCCACCCCCGCGGGCCCTGCCCGAGCAGGCCTGGAAGGCCGGCATGGCGGCGCGGTCCAGCGCCGGCTGCGAGGGTCGCGAGGCACCTGCCTAGGGGGGTACGGCGCCCGCCGGCGGGCACGGTCCGGGATGGCTGGGTTACGCTGGACGCAGCTCGCGCTGTCCGCGCCTCGCACCCGGCCGTGTCGGCGTTCGCGCGCCCCGGGCTGCGGGGCCTGCCCCCGGGGGGGAGGGCACAGCTGAAAGCGGGTTCCGTCCGGCGCGCCACCGCAAGGCGCAGCCCGAACCCGCGTGCCTGCGCATACAGCGGTGCCCAAGCGCGGGCCCCGCGGGCCGGCTGTGGCGGAGCGCCAAGTCCCGGGGACGCCCCCGCTGATGGTACCGTAGGTTGGGGCGGGCTCACCCTCCGATCAGGCCCCCAAGCACCGGCCGGCACGCGCAACCCCCAGGTGCGACCCCCATCGCGCGGGCCGTCCTCGCTCGGCCGAGCGCTGGCGGGTGGACGGCCGAAGATGTGACCGTGCACGGGGGACTGCCGCGCGGCTGTCACCGGGGCTTCGCCCGCCGTCACGAGGTCACGGCCCGCTGAGGCACGGCCTGTGGCCTGGGAGGATTCTGCCCCCTTG     
E       AGAGATCATAGATACATAATAACTTTTTTATGCTTAAACTAGTTGTCTAATATTCTAAATGTAGCTGAATAAAATATTTATATTAGTATTCCAGTATATTATCAAATCAAATATTTAAAATATACAAAAGACTTAAGAGAGATCCTATGTATTAGAGAGCATGTAATTATCAACACTGAAAATATTTTTTTTATGTGGATAAAATAATTAATTTAATCAATACCAATTATTAAAGAAATAATAAGAGTTGCAACATCTACAGGGAAGTTAAAAAGTTTATTAAGTTTTTACAGAGTAATGTATTTCATAGAGATCAAAGAAATATTTATTTTTATTTTATTACATTATTTAATTTTGAGTTAAATAAATTATTTGTAATTAATTCAATTAAATCTTAGCAAGTTTAAATATAAGCTGTAAATATAAACACCATTCCTTTTATGTGTTCAATGTAATATACGACATTATTTATATTTGCTAATTGAGTTTATATTTTTTACAATTAAATTTCTTTAATTATGTTTTTTTATTTTTATAATATTAACGGTCCTCTATCTTGCGAGTAAGTTTCCTTGAATCATTATTGTATTGCGGACTACTAACACATAAAATCTGTAAAATAAAATAATCAAAAATTTAATTCTAGTATATAATATAAATATTTTAATTTCGAAAATTTTTTCATGGTACAAGACTGATAAGGTTAAATCCAATATTACTTTGTACAAAAAAAAAATACTTTTTATCATACATTATTTATTAACCACATATTTATTTAGAGAGGTAATCTCATCTGATATTGTTTAATAATAATGAGACTAAGAATACTATTCTATCACAATAATAATGGTTATAACATATAATAATAATTAAAGAATTTTATTCGAAAAAGATTAAGAGTTCATAATATTTATGTTAATCTTATCTTTCGTTAGTACGACATATTTAGATCATATTAAAATGGATAGAATATTTATATGCGAATAAACAAGTTCTGCAGATGATATAACTGTCAATTGTGTTCTAATAAACGATCGAGTAAAATTTGACAACTATAGCAATTGCATCCCTCTTTAGCGAATCCAAGAGGTCAAAACACAGGCAGTTAAGACATCATGACACAGGAGACTGCTCGTCTATTGACCACAATGCGATCGAATAAATATGACATGCTATTTCTGGAATTTAATGTACATTCATTACATTAGGAAATGAGATTGCGATTGTCAATTGCCACACCTAATGAAACTAAATCAAAAATATGTAATAATTCAGGTCAAACATGATCATGAGGCAGCTACACCCGACCACTTTTCAGGAATACATCGTATAAGCAAAGTGCCTAACACGCTAGAGTTGATGATGTCCGTTTCACAAAGAGATGTTTTATTTAATTAGAACTTATCCTAGCGACTACGGAAAGTCATAAGGGTTCGGTTCGGTAGGAATGTATAGATCGTACAAAGAGTGACAACATAAAAGGGGAATGGTTCGAATCTCAAAATTGGGATTCATCGGCCGTAATGGTATCAAATTAAGTTACGAGTACAAACAGGGGAAAGGTACTAATTATTTACTAAGATCGAAAGACAGGCCAACAGACTTGTCTTAGACAAACCAAGCGGATACATTATTCGTGAGTCTGACGACCACATTCAAATTAATCATATGGAAACATCCATAACTGGACTCAATATGCATGGCATGGGCCTAACATCACTTGCTCATCTCTCATTTAAGATACCAAAGACTATCCAGGAATAGGGATACTTGAAGCAATAACGAAGGCTCTGAATTTCAACAAATTCAAAGATAGCGAATATCCAATAGTTCCGGAATACATAGTAAGAGACGCCACTGAGAGTTTTATATTCTCAAGAAAGGTGCTGACACTTAAAGCGCCGAGCCTAAGCGAACGTTTTCACCTTCTAAACTATCGAAGTGGTGACTAATATGTCTCAATGACTGTTATTTGTAATTGATATTAGCCGCCGTCAAACCGGTTATATCGGGACTACGAAGCCACCTTTGCCATCGCCGGCTGTTGGCGGAGGTATGCGGCGAGGAGTACCCCGGGTATGTAAACCCACCTCATCTGGCGTCACGCTGTCCGAGCGAATCTTGGTAGGTACAGGACTGACATGCGAGGTCATGCGTATCCTGGAGTCTAACCCGGACTCCCCACGCGCTGGGAACGGACCTTGAAAAGCCATCTCAGGGAGCTGGCCTAGCGGCCTTACGGAGCCGCTATTGCTAACAGTAAAATACTTACCTCGGGGCGCTAGTCCGGGTGGTCGGCTCCCGGTAAACGCATCCTAGTCAGCAATACGTGTACGGGAAATATATCCTAAGTAGCTACCGATTGGAGTCCCGCTAAGAGAGGTCAGCTGATTCGGGCAGGCCGACGCTGTCAGCACCTTAGCAGCGGCCACTATTTCCACGTACCAGATGCTTTGACAGATCGTGGGATGTGACGGGGCGGGGAACTTGATTATCAGTCGTCCCACGCGCCCGTGAAAAGTCCGGGACACGAGCCCCCGCCGCGCACAACATGCGTCAGATCTTGTATCAAGTCACCGTTTCGGCAAGATCATGGAGAGCGTTTGTCGTCCTGCTTGCAGCTCCGAATCCTTCTCCCCCGAGCGCAAAAGGTGAAAAGCGCAAGTGCTCCGGGCCGCCCGGGCCCGAGGCTCATGAGACGCCACTGCGGCCTAGGGTGGGGACCGAGTCATCTGTACAGCGGCCCGTCGGCGAAAATGTCGCCGCCTTCCACCTGATAGTGTGGTGCTGCAAGCGGCCCTCCCTGCACCTTCCTAGCCGAATCTGCCCAAGGGTAAGCGGCTAGCTACGCTCGGGCGCACCCATTGGCACCCCCGGGTATTACCGGCGCTTCAAAGGCACTCCCTGAAATGCCTTGCCGCACATCGTGGACCCGCGACTTCGCGTGTCAACCCTTCCAATTTATCATGGGGCGTAGCCCCATCTCCTCCCACTATTGTAAGCGCCGGTCCTCCTCTCACGCTCCCGAGCCCGCGCCGATGGGCCCGACCGCGCCTGGGGCTGGGGCCCCGCCGGGCGCGCACGGGGGCCCCGAGCACACGGGCCCGGGCCGCTAGGCCCCCGCCTGGTACTAGCCGGTCCTGGGGCGGTGCTGGGAGTTAGCGTACGCGCGGCCCCGCTGCGGCCGTGGCTGCAGCCCCAGGGAGCCGCGGGCCCCTGCCGCAGCCCGGACCCGCGCTCGCGAACCGTTCAGGTCGAGTTCGCTGGCCGTCTCGTGGTTCACCACCGAGGTCCGCTTGTCGTCCTAGCGGGCCATGCCTCAGGGGGCGGCGGTCCCGTCCGGTCGCGCGCGGGGGGGGAGCGGGCCGCGCCGGCCCACCCCCGCGGGGCCCGCTCGAGCAGGCCCGGAAGGCCGGCGAGGCGGCGGGGGCCAGCGCCGCCTGCGAGGGTCGCGAGGCACCTGCCCCGAGGGGCACGGCGCCCGGCGGCGCGCACGGTGCGGAATGGCTGGGGTGCGCTGGACGGAGCTCGCGCTGCCCGGGCCTCGGACCCGCGCGTGTCGGGGATCGCGCGCCCCGGGGTTCGGGGACTGCCGCCGAGGGCGGGGGCCCGGCCGAAAGCCAGTTCCGTCCAGCGGGCCGCCGGAAGGCCCGGCCCGAACCCGCGTGCCTGAACACCGAGCGGTGCCCAAGCGCGGGCCCCGCTGGCCGGCGGTGGCGGAGCGCCAAATCCCGCGGACGCCCCCGCCGATGGAACCGCAGGCTGGGGCGGGCTCACCCCCCGATCAGGCCCCTAAGCCCTGGGCGGCACGGGCAGCCCCCGGGTTCGGCGCCCTTCGCGCGGGCCGTCCCCGCCCGGCCGAGAGCTGGCGGGTGGTCGGCCGGAGATGTGACCGTGCACGGGCGACTCCCGCGCAGCTGTCACCGGGACCCCGGGCGCCGTCACGAGGCCACGGCCCGCTGGGCCACGGCCTGTGGCCTTTAAGGATTATGCCCCCTTG     
D       AGAAATCATAGATACATAATAACTTTTTTATGCTTAAATTAGTTGTCTAATATTCTAAATGTAGTTGAGTAAAATATATATATTAATATTCCAGTATATTATCAAATCAAGTATTTAAAATATACAAAAGACTTAAGAAAGATCCTATGTATTAGAGAGCATGTAATTATCAACACTAAAAATATTTTTTTTATGTAGATAAAATAGTTAGTTTAATCGATACCAATTATTGAAAAAATAATAAGAGTTGCAACATCTACAGGGAGGTTAAAAAGTTTATTGAATTTTTGCAAAGTAATGTATATCATAGAAATCAAAGAAATATTTATTTTTATTTTATTACGTTATTTGATTTTAAATTAAATAAATTATTTATAATTAATTCAATTAAATCTTAGCAAATTTAGGTATAAGCTATAGATATAAACACCATTCCTTTTATATGTTCAATATAATATACGGCATTATTTATATTTGCTAATTGAGTTTATATTTTTTACAATTAAATTTCTTTAATTATATTTTTTTATTTTTATAATATTAACGATCCTCTATCTTGCAAGTAGGTTTCCTTAAATCATTATTGTATTAAGAACTACTAACACATGAAATCTGTGAAATAAAATAGTCAAAGATTAAATTCTAATATAAAATATAAGTATTTTAATTTCGAAAATTTTTTCATTATACAAGATTGATACGGTTAAATCCAATATTACTTTGTACGGAAAAGAAGTACTTTTTATCGAACATTATTTATTAACCACATATTTGTTTGAAGAAGTAATCTCATCTGATATTATTTAATAATAATGAGGCTAAGAATACTGTTCTATCCCAATGATAGTGGTTATAACATATAATAATAATTAGAAAATTTTGTTCGAAAAAAGTTAAGAGTTCATGATATTTATGTTAATCTTATCTTTCGTTGATACAACATATTAAGATCATATTGAAATGAATAAAATAATTGTATGCATATGAACAAGTTCTACAGATGATCTAACTGTCAATTGTGTTCTAGTAAGCTATCGAGTAAAATTTAACAACCATAGCCATTGCATCCCCCCTTAGCGAATTCAAGAGGTCAAAATATAGGCAGTTAAGACATTCTAACACAGGAGACTGCTCGTCCATTAACCACAATGCGATTGAACGAAGATGGCATGCTATTTCTGGAATTTAATGTGCATTTATTACGTTAGGAAATGAGATTACGATTGTCAATTGTCACAACTACTGATAATGAATCAAAAATATGTGATAATTCAAGTCAAACATGACCATAAGGCAGCTACACCCGACCGCTTCTCAGGAATAGATCGTATAAGCACAGCGTCTAAGACGCTAGAGTTGATGGTGTCTGCCTCCCAAAGAGATGTTCCATTTAATCAGAAGTCATTCTAGCGACTACAGAAAGTCATAAGGGTTCGGTTCGCTGGGAATGTATCGAACGCACAAAGTATGACAACATAAAAGGGGAATGGTCCAAATCTCAAAACCGAGGTTTATTGGCCGTCACGGTACCAAATTAAGTTGCGAATACGAGGAGGGGTGAAATTCCAATTCTTTATTGAGATCGAAAGACAGGCCAGCAGACTTGACTCAGTCGAACCAGGCGGATGCATTATTTGCGAGCCTGACGACTAAATTTAAATCAATCATACGGAAACGTCCATAACTGAGCTCAATATGCATGGCATGTGCCTAACACTACTTGCTTATCTCTTATTTAAGATGCCAATGACTATCCAGGAATAGAGATACTTGAAGCGATAGCAATGACTCTGAATATCAACAAATTCAAAGAGAACGAATATCCAACATTTCCGGGATACATAGTAAGGGACGCCGCTGAGAGTTTTATATTCTCAAGAAAGGTACTGACACTTAAAGCGCCGAGCCTAAACGAGCGTTCTCACTTCCTAAACCATCGGAGTGGTGGCTAGTATGTCTCAATAACTGTTATTTGTAATCGATATTAGCTGCCGCCAAGCCGAGTATATCGGGGCTTCCAAGCCGCCGCTGCCATCTCGGACTATTGACGGGGGCCTGCGGCGAGGAGTCCCCCGTACATGTATACCCACCCCATATGGCATCACGCTGTCCGCGCGCAGCTTGGTAAGTACAGGGCTGACATGCGAGATCACACGTATCCTGGAGTTTAGCCCGGACTCCCCGTGCGCTAGGTACGGTCCTTGTGAAGCCATCTCAAGGAGCTGGCCTGGCGGCCTATCGGAGCCCCTAGTACTTATAGTGAAATCCTGACCGCGAGGCACTAGTCCGGGTGGTCCACTCGCGATGAACGCATCCTGGTCAGCAATACGTGTACCGGACATATATACTAAGTAACTACCGATCGGAGTCCAGCTAAGAGAGGCTAGCTCGTTCGAGCAAGCCGGCGCCGTCGGCACCTTAGCGGCGGCCATCATATCCACGGACCTGATGCTTTAACAGATCGTGGGATGTGGCGAAGCAGGGCACATGATGATCAGTCGTCACTCGCGCCCGTGAAAGCTCCGGGACACGGGCCCCCGCCGCGCGCAACATGCGTTCCATTACGTATCAGGTCGCCGTTACGGCAAGATCATGGAGAGTGTTTATCGTCCTGCTTGCAGCTCCGGATCCTTCTCGCTCGAGAGCACAAGGTGACGAGCGCAAGTGCACCGGGCCGCCCGGGCCCAAGGCTCATAAGACGCCACTGCGGCCGAGGATGAGGACCGAGCTATCGGTACAGCGGGCCGTCTGCGAAGATGTCGCCGCCTTCCACCTAATAATGTGGTGCTGCAAGTGGCCCTCCCTGCGCCCTCCGAGCCACATCTCCCCAAGGGTAGGCGGCGAGCTACGCTCGGGAGCGCCCATTGGGACCCCCGGGTGTTACTGGCGCTTCAAAGGCACTCCTCGGAATGCCTTCCTGCACATTGGGGACCTGCGACTCTGCATGTCAACATTGCCAGTTTATCTTGGGCCGGAGCTCCTTCTCCTCCCACTATTGTAAGCCCCGGTCTTCCTCTGGCGACCCCGGGACCGCGGCGATGCGACCGGCCGCGCCCGGAGCTGGGGTCCCGCCGGGCCCGCGCGCGGGCTCCGCGCAGTCGGGCCCCGGCCGCTCGCCCCTCGTTGGCTACTAGCCGGTCCTGGGGCGATGCCGTGGGTCAGCGTACACGCGGCCCCGCTGCGGCTGCGGCTGCAGCCCCGGGGAGCCGCAGGCCCCTCCCGCACCCCGGCCGCGCGCTCGCGAGCCGCTTTGGTCGAGTCCGCTGGCCGTCTGGTGGTTCGCCACCGAAGACCGCTGGTCGTCCTAGCCGGCCATGTCCCAGGGGGCGGCGTTCCCGTCCGGTGGCGCGCGGCGGGGGAGGGGGCCGCGCGGGCCCACCCCCGCGGGGCCCGCCCGAGCTGGCCCGGAAGGCCCGCGAGGCGGCGGGGACCAGCGCCGACTGCGAGGGTCGCGAGGCACGTGCTTGGGGGGGCACGGCGCCCGGCGGCGGGCACGGGCCGGGACGGCCGTGTTGCGCTGGACGGAGCTCGCGCTGCCCGCGCCTCGGGCCCGCCCGTGTCGGGGGTCGCGCGCCCCGGGGTCCGGGGACTGCCCCCGAGGGCGAGGGCCCGGCCGAAAGCCGGGTCCGCCCGGCGCGCCACCGGAAGGCGCGGCCCGAACTCGCGTGCCTGCGCATCCAGCGGTCCCCAAGCGCGGGCCCCGCGGGCCGTCGGTGGCGGGGCGCCAAATCCCGTGGACGCCCCCGCCGATGGTACCGGAGGTTGGAGCGGGCTCACCCTCCTATCAGATCCCCGAGCACCGGCCGGCACGAGCACCCCCCGGGTACGACGCCACTCGCGCGGGCCGTTCGCGCGTGGCGGAGCGCTGGCCGGTGCTCGGCCGGAGATGTGACCGTGCACGGCCGACTCCCGCGCAGCTGTCACCGGGACCTCGCGCGCCGTCACGAGGTCACAGCCCGCTGAGGCACGGCCTGTGGCCCGGGAGGATTTTGCCCCCTTG     
C       AGAGATCATAAGTACATAATGACTTTTTTATGCTTAAATTAGTTGTCTAGTATTCTAAATGTGGTTGAGTAGAATATATGTATTAATATTCCAGTATATTGTCAATACAAATATTTAAAATATACGGAAGACTTAAGAAAGATCCTATGTATTAGAGAGCATATAATTATCCACACTAAAAATATTTTTTTTATATAGATAAAATAGTTAGTTTAATCAATACCGATTATTAAAAAGATAATGGGGGTTGCAACATCTACAAGGAAGTTAAGAAGTTTATTGAGTTTTTACAAAGTAATGTATATCATTGAGATCAAAGAAATATTTATTTTTATTTTATTACATTATTTAATTTTAAGTTAAATGAATTATTTGTAATTAATTCAATTAAATCTTAGCAAGTTTAAGTATAAGCTATAAATATAAACACCTTTCCTTTTATATGTTCAATGTAATATACAACATTATTTATATTTGCTAATTGAGTTTATATTTTTTACAATTAAATTTCTTTAATTATATTTTTTTATTTTTATAATATTAACGATCCTCTATCTTGCAAGTAAGTTTCCTTAAATCGTTATTATATTATGAACTACTAGCACATGAAATCTGTAAAATAGAATAATCAAAAATTAGATTCTAATATATAATATAAATATTTTAATTTCGAAAATTTTTTCATTATACAAGGCTAATAAGGTTAAATCCAATATTACTTTGTACGAAAAAAAAGTACTTTTTATCAAACATTATTTATTAACCACATGTTTGTTTAAAGAGGTAATCTCATATGATATTATTTAATAATAATAAGACTAAGAATACTGTTCTATCGCAATAGTAATGGTTATAACATATAATAATAATTATAGAATTTTGTTCGAAAAGAGTTAGAGGTTCATAATGTTTATGTTAGTCTTATCTTTCGTTAATACAACATGTTTAAATCATATTAAAGTGAATAGAATATTTATATACGTATAAACAAGTTCTACAGACGATATAACTGTAAATTGTGCTCTAATAAACTATCGAGTAAAATTTGACAACTATAGCGATTGCATCCCTCATTAGCGAATCCAAGGGGTCAAAACATAGGCAGTTAAGACATTATGATACAAGAGAATGCTCGTCTATTGACCACGACACGATTGAATGAAAACGACACGCTATTTCTGGAATTTAATGTGCATTTATTGCATTAGAAAATGAAACTGCGATTGTCAATCGCCACAACTACTGATAATAAATCAACAATATGTGATAATTTAGGCCAAACATGATCATAAGGCAGCTACACCCGACCGCCTCACAAGAATAGATCATATAAGCATAACGCATAAAACGCTAGAGCTGATAGTGTCTGTCTCACAAAGAGATGTTTCATTTAATTAGAAATCGTTCTAGTGACTACGGAAAGTTATAAGGGTTCGGTTCGGTGGGAATGTATCGATCGTAAAAAGAGTGACAACATGAAAGGGGAGTGGTCCCAATCTCAAAATTGGGGTCCATTGGTCGTGACGGTATCAAATTAAGTTGTGAATACGAAAATGGGTAAGATTCCAATTGTTTATTGAGATCGAAAGACCGGGCAACAGACTTATCTCAGTCAAATCAGGCAGATGCATCATTCGCAGGCCTAACGACTACATTCAATTCAATCATACGGAAACATTCACAACTGAACTCAATATGCATGGCATGTGCCTGACATTACTTGCTTATTTCTCGTTTTAGATACCAATGACTATCCAGGATTAGAGATACTTGAAGCCATAATGAAGACTCTAAATATCAACGAATTCAAAGATAGCAAATATCCAACATTTCCGGGATACATAGCAAGGGACGCCGCTGAGGATTTCAGATTCTCAAAAAATGTACTGACAATTAAAGCGCCGAGCCTAAATGAGCGTTTTCACCTCCTAAACTATCGGAGTGGTGGCTAATATGTCTCAATACCTGTTGTTCGTAATCAATATTAGCTGCCGCCAAACCGGTTATACCGGGACTTCCAAGCCACCACTGCCATCACAGGCTATTTACTGACGCCTGCGGCGAGGAGTGCGCCAGATATGTATATCCACCCAATGTGACATCACGGGGTCCGAGCGGAGCTTGGTAGGTACAGGGCTGACCTGCGAGATCACACGTAACCTAGGGTCTTGCTCAGACTCTCCATGCAGTAGGCACGGTCCTTGGGAAGCCATCCCAGGGAGCTGGCCTCGCAGCCTTACGGGGCCCCTACTACTTACAGTAAAATACTAACCTCGTGGCCCTGGTCCGGGCGGTCGGCCCCCGATGAACGCATCCTGGTCAGCCATGCGTGCACGGGAGATATATTCTAAGTAACTACCGATTGGAGCCCAGCTAAGAGAGGTCAGCTAGTTCGTGCACGCCGCCGCTGTCAGCACCTTGGCGGCGGCCACCATATCCACTTACCAGATGCTGTAACAGATCGTGGGACGTGGCGAAGCGGGGGACATGATTATCAGTCGTCCCTCGCGCCCGTGAAAGCTCCGGGACACGAGCCCCCACCGCGCACAACATGCGTTCCATCTCGGATCAGGTCGCCGATTCGGCAAGATCATGGAGTGTGCTTGTCGGGCTGCTTGCTGCTCCGGATCCTTCTCCCTCGGGGGCAGAAGGTGACGAGCGCAAGTACTCTGGGCGGCCCGGGGCCAAGGCTCGTGAGGCGCCACTACGGCCGGGGTTGGGGACCGAGCTATCCGTACAGCGGCCCGTCTGCGAAGTTGTCACCGCCTTCCACCTGGTAGTGTGGTGGTGCAAGCGGCTCTCCCTGCACCCTCCGAGCCGCATCCCCCTAAGGGTAAGCGGCGAGCTACGCTCGGGACCGCCCATTGGCACCCCCGGGTGCTACCGGCGCTTCAAAGGCACTCCGAGGGATGCCTTGCTGCACATCGCGGAGCTTCGGCTTCGCACGTCAACCCTTCCAATTTATCATGGGATGGAGTCCCATCTCCCGCCAGTACTGTTAGCGCCCGTCTTCCTCTGACGCTCCCGAGCCCGGGCCGATGCGCCCGGCCGCGCCGGGGGTTGGGGTGCCGCCGGGCGCGCGCCCGGACCCCGGGGAGTCGGGCCCCGGCCCCTGTCCCCTCGCAACCTGCTAGCCGGTCCTGGGGCGGGGCCGTGAATTACCGTACGGGCGGCCCCGCTGCAGCTAGGGCTTCAGCCCCGGGGAGGCGCAGGCCCCTGCCGCACCCCGGCCGCCCGCTCGCGAGCCTCTCAGGTCGAGTCCGCTGGCCGTCTGGTGGTTCGCCGCCGAGGTCCGCTGGTCGTCCCGGCCGGCCATGTCTCAGGGGGGCGCGTTCCCGTCCGGTCCCGCGCGGGGGGGGAGCGGGCCCCGCGAGCCCACCCCCGCGGGGCCCGCCCGAGCGGGCCGGCAAGGCCGGCGGGGCGCCGGGGACCAGCGCCGGCTGCGAGGGTCGCGAGGCACCTGCGTAGGGTGGCACGGCGCCCGGCGGCGGGCACGGTACCAGACGGCTGAGTTGCGCTGGACGGAGCTCGCGCTGTCCGCGCCTGGGTCCCGGCCGTGTCGGGGGTCGCGCGCCCCGGGGTGCGGGAACTGCCCCCGAGGGTGAGGGCCCGGCCGAAAGCCGGTTTCGCCCGGCGCCCCACCCGAAGGCCCAGCCCGAACCCGAGTGCCTGCGCATGCAGCGGTCGCCAAGCGCGGGCGCCGCGGGCCGTCAGTGGCGGAGCGCCAAATCCCGCGGACGCCCCCGCGGATGGCACCGTAAGGTGGGGCCGGCTCACCCTCCGAGCAGACCCCGCGGCACCGGCCGGCACGAGCACCCCCCGAGTGCGACGCCCCTCTCGCGGGCCGTTCGCGCGCGGCGGAGCGCTTGCCGGTGGTCGGCTGGAGACCTGACCTTGCACGGCCGACTCCCGCGCGGCCGTCACCGGGGCCCCGCGCGCCGTCACGAGGACACCGCCCGCTGATGCACGGCCTGTGGCCCGAGAGGATTTTGCCCCCTTC     
B       AGAGATCATACATACATAATAACTTTTTTATACTTAAATTAGTTGTCTAATATTCTAGATGTAGTTGAGTAAAATATGTATTTTGGTATTCCAGTGTATTGTCAAATCGAATATTTAAAATATACAAAAGACTTAAGAGAGATCCTATGTGTTAGAGAGCATATAATTATCAACACTAAAAATATTTTTTTTATGTAGATAAAATGGTTAATTTGATCGATACCAATTATTAAAAAAATAATAAGAGTTACAACATCTACAAGGAGGTTAAAGAGTTTATTGAATTTTTACGAAGTAATGTATATCATAGAGATCAAAGAAATATTTATTTTTATTTTATTACATTATTTAATTTTAAATTAAATAAATTATTTGTAGTTGATTCAATTAAATCTTAGCAAGTTTAAATATAAACTGTAAATATAAACACCATTCCTTTTATATGTTCAATGTAATATACAACATTATTTATATTTGCTAGTTGAATTTATATTTTTTACAGTTAAATTTCTTTAATTATATTTTTTTATTTTTATAGTATTAACGATCCTCTATCTTGCAAGTAAGTTTCCTTGAATCATTATTATATTACGAACTACTAACACATAAAATCTGTAAAATAAGATAATCAAAAATTAAATTCTAATATATAATATAAATATTTTAATTTCGAAAGTTTTTTCATTATACAAGACTGATAAGGTTAAATCCAATATTACTTTGTACGAAAAAAAAATACTTTTTATCAAACATTGTTTATTAACCACATATTTGTTTAAAGAAGTGATCTCATCTGATATTATTTAATAATAATAGGACTAAGAATACTGTTCTATCACAATAATAATGGTTATAACATATAATAATAATTAAAGAATTTTATTCGAAAAAAATTAAGAGTTCATAATATTTATATTAATTTTATCTTTCGTTAATACGACATATTTAAATCATATTAAAATGAATAGAATATTTATATGCATATAAACAAGTTCTACAGATGATATAACTGTCAATTGTGCTCTAATAAACTATCTAGCAAAATTTGACCACTGTAGCGATTGCATCCCTCCTTAGCGAATCCAAGAGGGCAAAACGTAGGCAGTTAAGACATTATGACACAGGAGGCTGCTCTTCTATTGACCACGACGCGATTGAACGAACATGGCATGCTATTTCTGGCATTTGATGTGCATTCATTACATTAGAAAATGAGATTACGATCGTCAATCGCCACAACTACTGATAATAAAGCAAAAATATGTGATAATTTAGGCCAATCATAATCATAAGGTAGCTACACCCAACCACTTTACAGGAATAAATCGTATAAGCATAACGCCTAATACGCTAGAGCTGATGATGTTTGTTTCACAAAGAGGTGTTCGACTTAATCAGAAATCATCCTAGCGACTACGGAAAGTCATAAAGGTTCGGTTCGGTAGGAATGTATCGACCGAACAAAGAGTGACAATATAAAAGGGGAATGGCTCAAATCTCAAAATTGAGGTTCATAGGCCGTGATGGTATCAAATTAAGTTGCGAATACGAAGAGGAGTAATGTTCCAATCGTGTATTAAGATCGAAAGACAGGCCAACAGACTTGTCTTAGACGTACCAGGCGGATGCATTATTCGCGAGTCTAACGATTATATTTAAATCGATCATACGTAAATATTCATAGCTGAGCTCAATATGCATGGCATGGGCTTCGTACTACTTGCTCATTTCTCGTTTAAGATACCAATGACTATCCAGGAATAGAAATACTTAAAGCGGTAACGAGGACCCTAAATACCAACAAATTCAAAGATAACGACTATCCAATCTTTACGGGATATATAGTAAGAGATGCCGTTGAGAGTTTTATATCCTCAAAAAAGATCCTAACATTTTAAGCGCCGAGCCTAGACGAACGTTTTCACCTCTTAAACTATCGGAGTGGTGGTTAATATGTCTCAATAACTATTATTCGTAATTGATATTAGCTGCCGCCAATCTGTTTATATCGGAACTTCCGAGCCGCCATCGCCATCCCAGACTATTGACGAACGCCTGCGGCGAGGAGTGCCCCGGATATGTATACCCTCCCAATGTGGCGTCACGCAGTCCGAGCGAACCTAGGGAGGTACAGGGCCGACCCGCGAGGTCACACGTAGCCTGGAGTCTAACGCGGACTCCCAATCCGCCGGGTACGGTCCTTGAGAAGCCATCCCAATGAGCTGGCCTGGCGACCTTTCGGGGCCCCTACTACTTACAGTAAAATCCTAATCTCGAGGCACTAGTCCGGGTGGTGGGCTCCCGATGAACGCACCCTTGTCAGCGATACGTGTACGGGAGATATATTCTAAGTAGCTACCGATTGGAGCCCAGCTAAGAGAGGGCAGCTGATTCGGGCAGGCCGACGCTATCAGCACCTTAGCGACGGCCACCATGTCCACCTACAAGATGCCCGAACAGATCGTGGGACGTGGGGAAGCGGGGAACATGATTATCAGTCGTCCCTCGCGCCCGTGAAAGCTCCGGGACACGAGCCCCCACCGCGCGCAACATGCGTTCCATCTCGTATCAGGTCACCGGTTCGGCAAGGTCATGGGGTGTGCTTATCGTCCTGCTTGCAGCTCTGTATCCTTCTCCCTCGAGGGCAGAGGGTGACAAGCGCAAGTGCTCCGGGCGGCCCGGGTTCAAGGCTCCTGAGACCCCACCACGACCCGGGGTGAGGACCGAGCCATCCGTACTGCGGACCGTCTGCGAAAATGTCGCCGCCTCCCACCTCATAGTGTGCTGCTGCAAGCGGCTCCCCCTGCGCTTTCCGAGCCGCACCTCCCCAAGGGTAGGCGGCGAGCTACACTCGGGACCACCCATTGGCACCCCCGGGTGTTACCGGCGCCTCAAATACACTCCGTGGGATGCCTTTCTGCACGTCGCGGAACCGCGACTGCGCAGGTCAACCCTTTCAGTTTATCGTCGGTCGGAGGCCGCTCTCCACCCAGTATTATTACCGCCGGTCTTCCTCTGACGGCCCCGAGCCCGCGCCGATGCGTCCGGCCGCGCCCGGGGCTCGGGTACCGCCTGGCGTGCGCGGGGGCTCCGCGCAGTCGGGCCCCGGCCGCGGGCCCTTCGCCAGCTACTAGCCGGTCCTGGGGCGGTGCCGTAAATTAGCGTACGCGCGGCCCCGCGGCTGCTGGGGCTGCAGCCCCCGGGGGCCGCAGGCCCCTGCCGCACCCCGGCCGCGCGCTCGCGAGCCATCTAGGTCGAGTCCGCTGGCTGTCTGGTGGTTCGCCCCGGAAGTCCGCTGTCGGGCCTGGCTGGCCATGTCTCAGGGCGCGGCGCTCCCGGCCGGTCGCGCGCGGGGGGGGATCGGGGCGCGCGAGGCCACCCCCGCGGGGCCCGCCCGAGCGGGCCTGGAAGGCCGGCGGGGCGCCGGGGCCCAGCGCCGTCTGCGAGGGTCGCGAGGCACCTACGTGGGGCGGCACGGCGCCCGGCGGCGGGCACGGTGCCCGGTGGCTGGGTTGCGCCGGACGAAGCTCGCGCTGACCGCGCCTCGGACCCGCTCCTGTCGGGGATCTCGCGCCCCGGGGTCCGGAAGGTGCCCCCGGGGGTGTGGGCCCGGCCGGAAGCCGGTTCCGCCCGGCGGGCCACCGGAGGTCTCTGCCCGAACCCGCGTGCCTGCGCATCCGCCGGTCCCCAAGCGAGGGCGCCGCGGGCCGTCTGTTGCGGGGCGCCAAACCCCGCGGACGCCCCCGCCGACGGCACCGCAGGGTGAGGCGGGCTCACCCTCCGAGCAGACCCCCGGGCACCGGCCGGCATGAGCAGCCCCCGGGTGCGACGCCCCTCGCGCGGGCCGGCCGCGCGCGGCAGAGCGCTGGCCGGTGGCCGGTGGGAGATGTGACCATGCGCGGCCGACTCCCGCGCAGCTGCCACCGGGACCTCGCGCGCGGTCACGAGGGCATCGCCCGTTGGGGCACGGCACGGGGCCCGTCAGGATTTTGCCTCCTTC     
A       AGAGATCATAAATACGTAATAAATTTTTTATACTTAAATTAGTTGTCTAATATTCTAAATGTAGTTGAGTAAAATATATATATTTGTATTCCAGTATATTGTCAAATCAAATATTTAAAATGTACGAAAGACTTAAAAGAGATCCTATGTATTAGAGGGCATATAATTATCGACACTGAAAATATTTTATTTATGTAGATAAAATAGTTAATTTAATCAATACCAATTGTTAAAAAAATAATAGGAGTTACGGCATCTACAAAGAAGTTAAAAAGTTTATTGAGTTTTTACAAAGTAATGTGTATCATAGAGATCAAAGAAATGTTTATTTTTATTTTATTACATTATTTAATTTTAAATTAAATAAATTATTTGTAATTAATTCGATTAAATCTTAGCAAATTTAAGTATAAGCTATAAGTATGAACACCATTCCTTTTATGTGTTCAATATAATATACGACATTATTTATATTTGCTAATTGAGTTTATATTTTTTACAATTAAATTTCTTTGATTATATTTTTTTGTTTTTATAATGTTAACGGTCCTCTATCTTGCAAATAAGTTTCCTTGAATCATTATTGTATTGCGAACTACTAACACATAAGATCTGTGAAATAAAATAATCAAAAATTAAATTCTAATATATAATATAAATATTTTAATTTCGAAAATTTTTTCATTATACAAGGCTGATAAGGTTAAATCCGATATTACTTTGTACGAAAAAAAAGTACTTTTTATCAAACATTATTTATTAACCACATGTTTATTTAAAGAAGTAATCTCATCTGATATTGTTTAATAATAATGAGACTAAGAATACTGTTCTATCACAATAATAATGGTTATAACATATAATAATAATTAGAGAATTTTGTTCAAAAGAAATTAAGAGTTCATAATATTTATGTTAATCTTATCTTTCGTTGGTACAACATATTTAAATCATATTAAAATGAATAAAATGTTTGTATGCATATAAGCAAGTTCTACAGATGATACAACTGTGAACTGTGCTCTAGTAAACTATCGAGTAAAATTCGATAACTGTAGCTATTGCATTCCTCCTTAGCGAATCCAGGTGGCCCAAACATAGGCAGTTAAGACATCATAACACAGGAGGCTGCTCGTCTATTGACCACAACGCGATTGAACGAAGATGACATGCTATTTCTGGAATTTAATGTGCATTCATTTCATTAGGAAATGAAATTACGATTGTCACTCGTCACAACTACTGGCAACAAACCGAAAATATGTGACAATTAAGGTCAAACATAATCATAAGGCAGCTACACCCTACCACTTTGCAGGAATAAATCATATAAGCATAATGCATAATACGCTAGAGCTGACAATGTTTGTTTCACAAAGAGATGTTCCATTTAATTAGAAATCTTCCTAGCGACTACAGAAAGTAATAAGGGTTCGATTGGGTGGGAATGTATGGATCGCACAAAGAGTGACAACATAAAAGGGGAATGGTTCCAATCTTAGAATTGTGATTCATTGGCCGTGATGGTATCAAATTAAGTTGTGAGTACGAAGAGGGGTAAAGTTTTAATTATTTATTGAGATCGAAAGATAGGCCAACAGACTTATCTAAGACGAACCAGACGGATGCATTATTCGCGCGTCTGACGAATACACTTAAATCGATCATACGGAAATACTCATAACTGGACTCAATATGAATGGCATGGGCCTAGCACTACTTGCTTATTTCTCGTTTAAGATACCAATGACTATTCAGGAATAGAGATACTTGAAGCGATGATAAGGACCCTAAATTTCAACACATTCAAAGACAGCGGATATCCAATACCTCCGGAGTACATAGTAAGAGACGCCACTGAGAATTCTATATTCTCAAGGAGGGTTCTGACACTTAAAGCGCTAAGCCTAAACGAGCGTTTTCACCTCTTAAACTATCGGAGTGGTGGCTAATATATCTCAATAACTGTTATTTGTAATTGATATTAGTTGCTGCCAAACCGATTATATCCGAACTTCCAAGCCTCTACTGCCATCCCGGACTATTGATGGAGGCCTGCGTCGAGGGGTGCCCCGAATATGTATACCCCCCCCATGTGGCGATACGCCGTCCGAGCTGACCTGGGGAGGTACAGGGCTGACCTGCGAAGTCACACGTAACCTGGAGTCTGGCCCGGACTCCCCATCCGGAAGGTACGGTCCTTGGGAAGTCATCTCAGAGAGCTGGCCTGGCGGCCTTTCGGAGCCCCTACTACTTACAGTGAAATTCTGACCCCGGGGCCCTAGTCCGGGTGGCGGGGTCCCGGTAAACGCATCCTGGTGAGCGATGCGTGTACGGGAGATAAATTCTATGTCGCTGCCGATTGGAGCCCAGCTAAGAGAGGTCAGCTGGTTCGAGCTAGCCGTCGCAGTCGGCACCTTAGCGGCGGCCACCATATCCACGCACCAGATGCATGAACAGATCGTGGGTTGCGGCGAAGCGGGGGGCATGATCATCAGACGTCTCTCGCGCCCGTGAAAGCTCCGGGACACGAGCCCTCACCACGCCCAACATGCATTCCATTTCGTATCAGGTCACCGGTTCGGCAAGATCATGGAGTGTGCTTCTCATCCCGCTTGCAGCTCCGTATCCTTCTCCCTCGAGGGCAGAAGGTGACAAGCGCAAGTGCTCCGGGAGGCCCGGGCCCAGGGCTCCTGAGACACCACTTCGGCCTGGGATGGGGACCGAGCTATCCGTACCGCGAACCGTCTGCGAAAGTGTCGCCGCCTGCCACCTAATAGTGTGGTGCTGCAGGCGGCTCTCCCTGCGCATTCCGAGCCGCACCCCCCTAAGGATAGGCGGCGAGCTACACTCGGGACCGCCCATTGGCACCCCCGGGTGTTACAGGCGCTTCAAAGTCACTCCGAAGGGAGCCTTGCTGCACATCGCGGAGCCGCGACTTCTCAGGTCAACCCTTGCAGTTTATCATGGGTCGGGGGCCCCTCTCCTCCCAGTATTGGTAGCGCCGCTCTTCCTCCGACGCTCCCGAGCCTGCGCCGATGCGTCCGTCCGCGCCCGGGGCTGGGGCTCTGCCGGGCGCGCGCGGGGGCCCCGCGCAGTCGGGCCCCGGCCGCGGCCCCCTCGCCGGGTACTAGCCGGTTCTGGGGCGGTGCCGTAGATTAGCGTACGCGCGGCCCCGCTGCAGCTGGGGCTGCAGCCCCGGGCAGCCGCTGGCCCCTGCCGCACCCCGGCCGCGCGCTCGCGGGCCGGTTAGGTCGAGTCCGCTGGCCGTCTGGTGGTTCGCCGCGGAAGTCCGTTGGTCGTCCCGGCCGGCCATGCCTTAGGGGGCGGCGCTCCCGCCCGGTCACGCGCGGGGGGGGATTGGGCCGCGCGGGCCCACCCCCGCGGGGCCCGCCCGACCGGGCCCGAAAGGCCGGCGAGGCACCGGGGACCAGCGCCGGCTGCGAGGGTCGCGAGGCAGCTGCGTGGGGTGGCACGACGCCCGGCGGCGGGCACGGTGCCGGATGGCTGAGTTGCGCCGGACGGAGCTCGTGCTGTCCGCGCCTCGGACCCGCCCGTGTCGGGGATCGCGCGCCCCGGGGTTCGGGAACTGCCCTCGAGGGCGAGGGCCCGGCCGGAAGCCGATTCCGTCCAGCGCGCCACCGGAGGGCGCGGCCCGAACCCGCGTGCCTGCGCACCCGGCGGTCCCCAAGCGCGGGCTCCGCGGGCCGCCTGAGGCGGGGCGCCAAATCCCGCGGACGCCCCCGCGGATGGCGCCGCAGGCTGGAGCGGGTTCGCCCTCCGAGCGGAGCCCCGGGCACCGGCCGGCATGAGCAGCCCCCCGGTGCGACGCCCCTCGCGCGGGCCATTCGCGCGCGGCAGAGCGCTGGCCGGTGGGCGGGCGGAGATGTGACCGTGCACGGGCGACTCCCGCGCAGCTCTTACCGGGACCACGCGCGCGGTCACGAGGCCACGGCCCCCTGTCGGACGGCCTGTGGCCCGTGAGGATTTGGCCCCCTTC     
