# Supplementary material for: A simple method for data partitioning based on relative evolutionary rates
Source: PeerJ. 2018 Aug 28;6:e5498. doi: 10.7717/peerj.5498 (PMC6118207; doi:10.7717/peerj.5498)
Supplement: Data S1 — The datasets are provided in the PHYLIP format. [file peerj-06-5498-s002.zip › DataS2/AS13-4.phy]

17  4000
out     TATAATTTATAATATTATTTTAGATAGTAAAATATAAAAAAACACACAAAAATACATAATAATTCATACGATGTTTTTACTAATAAGGTGGAAAGATGGATAGTAATAGTATTAATTAATATTTAAAATTTATAAGTATGCTTAAAAATTAGTCTAAATTTGTTAAATTAATAAAAGCGGTTTAATGGAATGATTCATTAAAACTAATGTAAATAACCTATAAAATAAAATATTTTCTCATATCGAAACACTTTAAAATTATATAAAGAGCTGAAAATAAATTAATTCGAAGATGTATCCTGTAATACGAAATAATCAAAAATTTTTAAATTAAGGAGAGTTTATGCGATAAATAGTATAAAGAATAACAGATAATATCATTAATTTAATATTCAGAATTCTATAATATCTTACCCAATTTTGATACTTGAAGGTAGAGAGAGATTATTTTAGTTATTAATAAAACTTATTGATTAGAAACTTATTACCTAGTACATAATTATAATTTATGTTAGTTCTCAATTAATAATATAAATTTGTACTAAAATATTGAATTTTGTTTATAGTTAATTCATATAACATCTGCGTTATTTTTTGTTGTTTTTTTCATATACTATGAATATCAATCGGTTATGAAGTGATAAATAAGGTATTTTCTATATTCAATTTATTTATAGGTATATAACTTTATTTATAGACTAATATAATAACTTAATAATAATTTGCTCAATTTCTTCAGCAATTTTGTAAAAATTGTTAATATAATAGATTATTATTAATTATATAATGTTCGAATATTACCTAAATTATAATATTTATAAGAATTACTGTTATTTTACTTAACTTTTAGTAGGCAATTTTAAAATTCTTACTTAACTAAAAATTAAGTTTATATTTCAAATATAATTGAATTTCATTAAAACCTTATATTGAATATAATAAATTTTTGGTTTAAGAGCACAGTATAGCTTTGAGATTTATGTAAGCATACAGGACTATGTTGTTTTTAAATATGCTTAGTTTTCATCAATCCTTTGGTTGCTTGTATTTAAGATAACCTACTCAAAACTAAGTCTAACAGTCACACATGGCGCCTCTTCTTTCTAAATCATCAACCCTTTTATCTCATCGCGGATGTCTTCCTGTTGAGTCGTACGTTAGTGAATTTGCATGGGAACACCCCAAGGACTTTTCGGGCACTTTCGAGAATCTTCATCGTTGCGTAAAAACAGTGATGGACGGAGTAATTAGCTTCGCATTAGCATATTACCATACCAAATATCAAATGGTTTCCTTACTTGACGTCATTGCCGATCGTAAGGTTTCCGCAACTGCAGTGGTGGCCCCCACCGGAAAGATCAATCTATTATGCTTGGAGGGGGTCAGGCATAGACTGAATACCTGGAAAGCGTACTGATCTAAATGGTGGACGAGAGGAGTCACGGGTTTTTAGGTACGAGTCTAAATGTCACTATCTGCCAACCTTGATCCGGTGATAATACGATCCCAATGTACTTTCTGCTCTTAATATGTCGTGCCAAACATTATTCGGATAGATATACAGAGGCCAAAAGGCGTTTCTACAGTTGTTATTATAATATATAAAGAAAACAGTAGAAGGAATGCTCTAATGTTGATTTCTTATGCCCGGGTAGCTCCGTTGAACACCTTTTCTTTAATGTCAACTTGTAGCGTGAGAGTACGACACTATAATATTTGGGGCTTGATGTTGAGTCCTCGCAACAATCTTAATTCTCTTCATAAGTTGTGCCGGAGCATCGCAGCGATAAGTGTCCCGAGACCATGCAGTGGGTGTACTCTTGAATAAGTCTAATCGCAGATCAGATGCGGAAAGAATCGTCCGTAGTATTCAGAGTCTATACTAGTCTAAGTCTCCACTGCATTACTGAAGCCTATGTAAGTCCTCATATTTGCATATGTCAGATCTTACAGGGCTATGTAATGGAACGTAGAAATGCAGATGGGATTGGATTCCTTAGGACGCACGCGGTGGGTCAGCTCCTCCCGGAGGCTGCGAGCCAGCAAGTTCCCGGTTGTCCCCTATACTTTTGTTCGGCCGTTGGGGACGTATGCTCCGTACGTCTATGGTACCGGCAGGCGCAGCTGGGGTTGGCGCGCTCAGAGTCCGCCCGGCAGTCGTGAGGGGGTATGCAGCGCGGGGGAGCGACCATCTGGCGCGAAATTGGGGGGGACACCCGGCGTCTCGCGTTGGTGATACGAGGCCAATGCCCCAGCTGACACAGCCTGCGTCCTTCCGTAAACGAAATCGCATGAGAGGCACCAGCCGCTTGACAGTGGTCCACCGCATGTCGGAGAAGATGCCGGATAACCGGCTCACTGGGCCACCGCGACCTTTCGTGGTGGACATTCTGCTTGGACTTACGTTATTAGGGGCTGGTCTCCCGTCTGGGAGCGCTGTGCGGGCATTTCCGGTCCGATGTTCGCCTCAGCGTGACTAGGGCCGCGCACAGTGTGCCCATGGCGGGTGAGTATCGCGGTTCGAAGTCAAAGGCATGGAGTGCCTTCGCGTAAGTGGAGCCGTCCGCGTCCCGACTGAGGGCCCCTTGCCGAGAACACGCGCCGTGCAGACGGCGACGGCTCCTGCCAGCGAGGAAGGGTTGCGGGTTATCCTTCTTCGTGCGGTCCGGTCTATCCCCCCGGCGTAGGTGACTCTAATAGATTAGCGATCGACTACATTCGCCTACCCACCGGACGCGCACTTCACCGGGGCTCCTCTATGATGGTTAAGGGAGCCACACCGCTAACCTCTGTGCTCACTGAGTTTCTAACCCACGGGTCAGCGTGCCCCTCCCCGAAGCACGGGCTGTCTTCGACGCCAACAACTCACGATGGCCTGCCTGCCTCCGGAAGTTCTGACTCATAGCTGGGAGGCCGCGCCATCCGGCTCCTGGTGTGCACCGGCCGGAGCCAGCTGCCCGCTAATAATGAATATCTCCCGGTCTCGTGTGAGGAGCGCGACGGCGCCGCAGTCCGCGCAAAGCAGCCGCGAGGTCCTCGCGCAAACACTCGGCGGCCGCCCCGGTAGCTGCCAGGGCCGGGGCCCCACGTCGCGGGGCCGCCCGGGGTGGCTTACACTGGTGACCGCGGGTCGGTCCTCCCCGCCGTCCCGGCCAAGCCGGGCCCAGCGAGCCACGGGGGGGCGGCCCGCGCCATGGGGGCTGTGGTTGCAATCCGACGGCGCGGTGGCGCCCGGGTGCGACACGCCCTGGGACGCCACAGCGTGCGGCCGATGCACGGCGGCGCGGAGCTTCCGGGAACCGGAGGGGCTGCGCCGGTGCCACTATGGCCCCCTGCCGGGGCATGGCCCCCAGGCGACTGGCAGTGTCGTGCCAGGCCGGAGGGTCGGGCGCTCTGGGGTCCCCAGCAGACCAGTGCGGGAGCTCGCGGCCGCGACCCCGGTACCAACGGGCACGCGGCCGCCCGGCCGGAGGGCGCCGGGAGCTCGCGCCCACGTCAGCGCGGAGTACTTCAAGGGAGCCCGATGGCGAGGCCCCCGTCGGCCGCGCCCACCGACGCACTCCTGCTCCCGGAGAATCCTGGGGCGTCGTCGGGACCTCAACGGCCGCAGCCGAACCGAATTGGCAAGGGCCGGGGGGTGCTAGGATGCGCGGGACGGCGGGACGGCCCCGCCCAGCTGCCGCGATCACGTCCGCCCGCGCCGCCCGGCTGCCCGGACTGGGCCGGAGGCGGCAGACTCCGGCGGGGTAGTCCGGCCGGGGGCGCTGACCCGTGGGCAGCCGGAGGCTCGACCGTAGGCCTGGGCGATCGCGGCCCCGTGGGGAGCTGCTGGCACCCGGCCCGCCGCGCGAGGCCGCGGCTGAAGTATACTCCCCCCGCCCGCCCACCGCCCCCCCCCCCGCGACCGGGCAGGCGACAAGCCCGAGGGCGCAAGGCGCGCGGCGTGGGGGTGAGCCACCGCGGTGCGCCCAGGGGCGGCGGCCGGCCGCGCCCGCCGCGC     
P       TATAATTTATGATATTATTTTAAATAGTAAGATATAAAAAAACACACAAAAATACATAATAATTCATACGATGTTTTTACTAATGAAGTGAAAAAATAAATGATAATAGTTTTAATTAATGTTTAAAATTTATAAATATACTTAAAAATTAATCTAAATTTGTTAAGTTAATAAAAGCGGTTTGATAGAATGGTTCATTGTAACTAGTGTAAATAACCTATAAAGTAAAATATTTTCTCATATCGAAGGACTTTAAAATTATATAAAAAGCTAAAAATAAATTAATTCGGAGATGTATCCTGTAATACGAAATAATCAAAAATTTTTAGATTAAGGAAAATTTATGCAATGAATAGTATAGAAAATAACAGATAATGTCATTAATTTAGTTTTCAGAGTTCTATAATATCTTACCCTATTTTGATACTTGAATGTAGAAAGAGATTATTTTGATTATTAATAAAACTTATTAATTAGAAACTTATTACCTAGTACATAATTATAATTTATATTGATTCTCAATTAATAGTATGAATTTGTACTAAAATATTAAATTTTATTTATAGTTAATTCATATAACATCTACATTATTTTTTGTTGTTTTTTTCATATACTATAAATATCAATCGATTATGAAGTGATAAATAAGGTATTTTCTATATTCAATTTATTTATAGGTATATAAACTTATTTATAAACTAATATAGTAGCTTAATAATAATTTACTCAATTTCTTCGACAATTTTGTAGGAATTATTAATATAATAGATTATTATTAATTATATAGTATTCGAATATTACCTGAGTTATAATATTTATAGGAATTACTGTTATTTTACTTAGCTTTTAATAAGCGATTTTAAAATTCTTACTTGACTAGAAATTAAGTTTATATTTCAAATATAATTAAATTTCATTAAGACCTTCTATTGGATATAGTAGATTTTTGGTTTAAGAGCACAATATAACTTTGAGATTTATGTAAGCATGCAAGACTATATTGTCTCGAAATATGGTTAGTCTTAATTAATCCTTTGGTTGATCGTATTTAAGATAACCTACCCAATACCGAGTCTAACAGTCACACATGGCGACTCCTTTTTCTAAACTATTAACCCCTTTATCTCATCGCGGATGTGCTCTTGTTGAGTCGTACATTATTGAATTTGCCTGGAGACCCCTCAAGAGCTTTTCGAGCACTCTCAAAAATCCCCATCGTTGCGTGAAAACAGTGATGGACGAAACAATTAGCTTCGAGTTAACGCACTGCCATACCTGATATCAAAGGACTTCCTTGCTTGATGCCATTGCTGGTCGCAAGGTTTTCAAAACTACAGTGGTGGCCCCCAACGAAAAGATCAAACCATTATGCTTGGTAGGGATCAGGCATAGACTTAATACCCGTAAAGCGTACTGGTCTAAATGGTGGACGAGACAAGTCACGAGCTTTTGGAAGCTAGTCCAAATGTCACTGTCTGCTAACCTCGATCCGGCGACAATACGAACCCAATGTACTTTCTGCCATTAATATATCGTGCCAAACATTATTTGGATGGCTATACAGAGGCCAGATGGCCTTTCTGCAGTTGTTGTTATAATATATAAAGAAAACAGTGGAAAGAATGTTCTAATGTTGATCTCTTATGACCGGGTAGTTTCGTTTAACACCTTTTCTTAAATGTCAACTTGCAGCGTGAGAGTATAACACTATAACATTTGGAGCCTAATGTTGAGTTATCGCAACAATCCTAGTTCTTTTCGTAAGTTGCACCGGGGCATCGTTGCTATAAATGTCCCGAGACCATGCAGCGGATGTACTCTCGAATAAATCTAATCTGAGATCAGATGCGGAAAGAATCGTCCGTAATATTCAGAGTCTGTACCAGTCTAAATTTCTACTGCATTACTGAAGCCTATGTAAATTCTCATGTTTACATATGTCAGACCTTACGGGGTCGTGTAATGGACCGTAGAAATGCAGATAAGATTGTATTCCTTAGGACGCACACGGTGGGTCAGCTGCCCCCGGAGGGTTCGAGTCAGCAAGTTCCCGGTTGACCCCGAAACTTTTGTTCGACCGGTGGGGATGTACGTTCCGTACGTCGACGGTGCCGGCAGGCGCGGCATAGGTTAGCGCACTCAGAGTCCGCCCGGCAGTCGTAAGGGGGTGTGCAGCGTGTAGGAGCGGTCAAACCGCGCGAAATCGGGGGCGACACCCGGTGCCTCGCGTTGGTGATACGAGGCCGATGCCCCAGCTGACACAGCCTGCCTTCTTCCGTAAACGAAGATGCATGAGAGGCACCAGCCGCTTGACAGCGGTTCACCGCATGTCGGGGAGGGTGCCGGATAACCGACTCTCTGGGCGACCGCGACCTGTCGTGATAGACATTCTGCTTGGACTTACGTTATTAGGGGCCGGACTCCCGTGTGAGGGCGCGCTGCGAGCCTTTCCGGCCCCATGTTCGCCTCGGCGTGACTAGGGACGCGCACAGTGTGCCCATGGCGGGTGAGTATCACGCCTCGAAGTCAAAGGCACGGAAGACCTCCGGGTAAGTGGAGCCACCCACGTTCCGGCTGAACGCCCCTTGCTGAGGACACGCGCCGTGCGGAGAGCAGCGGCTCCCGCAAGCGAGGTGGGGTTGCGGGTTAGCCTTCTTCCTACGGTCTGTTCTATCCCCCCAGCGCAGGCGACTCTAAGAGATTAGTGATCGACAACATTCGCCTAGATACCGGACTCGCACTGCAGCGAGGCTCCCCTATGAGGGTTAAGGGTGCCAAACCGCTAACCTCTGCGCCCACTGAGTTTCTAACTCATGGGGCCGTGCGCCCCTCCCCCAAACACGGACTGTCCTCGACGCCAACAACTCGCGACGACCTGCCTGCCTCCGGAAGTTTTGACTCCGAGCCGGGAGGCCTCGCCATCCGGTTCCTGGCGTTCATCGGCCGAAGCCAGGTGCCCACTAATAATGAATATCTCCCGGTCTCGCCTGAGGAGCGTGGCGGCGCCGCAACCCGCGGAAAGCGGCCCCGAGGTCCTTGCGCAAACACTCGGCGGCCCCCCCGGTGGCCGCCAGAGCCGGGACCCCACGTCGCGGGGGCGCCCGGGGCGGCTTACACTCGTGACCGCGGGTCGGCCCTCCCCGCCGTCCCGGCCATGCCGGGCCTAGCGAGCCATCGGGGAACTGCCTCCGCCATGGGGGCTGTGGTTGCAATCCGACCCCGCGGCGGCGCCCGAGTGCGATACGCGCTGGGACTCCACAGCGTGCGGCCGATGCACAGCTGCGCGACGTTGCCGGGAACCGGAGGGGCTGCGGCGGCGCGATTATGGCCCGCCGCCGGGGCAGGGCCCCCAGGCGACTCGCATGGTCATCCCGGGCCGGGGGGTGGTGCGCTCTGGGGTGCACAGTCGACCAGTGCGGGAGCTTGCGTCCGCGACCCCGGTACCAACGGACACGCGGCTGCCCGCACGGAGGGCGCCGAGAGCTCGTGCCTGGGCCAGCGCGGAGTACGTCAAGGGGCCCCGATGGCGAGGCCCCCGTCCGCCGCGCCCACCCACGCCCTCTTGCTCTCCGGGAATGCCCGGGCGTCGTCTGGACCTCAACGACCGCAGCCGGGCCGTATTGGCAAGGGCCGGGGGGTGCTGAGACGCGCGGGACGGCGGGACGCCCCCGTCCAGCTGCCGCGAGCGCGTCCGGCCGCGCCGCCCGGGTGCTGGGACTGGCCCGGAGGCGGCAGAGTCAGGCGGCGTAGTCCGGCCGGGGGCGCGGACCCATGGGCAGCCGGAAGTTCTGCCCTAGGCGTGGGCGATCGCTGCCCCGAGGGGAGCTGCTGGCACCTGGCCCTCCGCGCCAGACCGCGACTGAAGGATACTCTCCCCGCCCGCCCGCCGCCCCCCCCCCCGGGGCCGGGCCGGCGACAGGCGCGAGGGCGCAAGGCGCGCGGCGTGGGGGTGAGCCACCGCGGTGCGCCCAGGGGCTGCGGCCGGCCCGGCCCGCCGGGC     
O       TATAGTTTATAATATTATTTTAAATAGTAAAGTATAAAAAAACACACAAAAATACATAATAATTCATACGATGTTTTTACTGATAAAGTGGAAAAATGAATAGTAATAGTTTTAATTAATATTTGGAATTTATAAGTATACTTAGGAATTAGTCTATATTTGTTAAGTTAATAAAAACAATTTAATAGAATGATTCATTGTAACTAATGTAAATAACCTATAAAATAAAGTATTTTCTCATATCGAAAAACTTTAAAATTATATAAAGAACTAGAAATGAATTAATTCGAAGATGTATCCTGTAATACGAAATAATCAAAAATTTTTAGATTAAGGAGAATTTATGCAAAAAATAGTATAAAAAATAACAGGTAATATCATTAATTTAATTTTCAAGGTTCTATAATATCTTACCCAATTTTGATACTTGAAAGTAGAAAGAGATTATTTTAATTATTAATAAAACTTATTGATTAGAAGCTTATTACCTAGTACATGATTATAATTTATGTTAATTCTCAATTAGTAGTGTAAATTTATACTAAGATATTAAATTTTATTTATAGTTAATTCGTATGACATCTGCATTATTTTTTGTTGTTTTTTTCATATGCTATGAATATCAATCGGTTATGAAGTGATAAATAAGGTATTTTCTATATTCAATTTATTTATAGGTATATAAACTTATTTATAAACTGATATAATAGCTTAATAATGATTTACTCAATTTCTTCAACAATTTTGTAGAAATTGTTAATATAATAGATTATTATTAATTATGTAATATTCGAGTATTACCTGAATTATAATATTTATAAGAATTACTGTTATTTTACTTAACTTTTAATAAGCAATTTTAAAATTATTACTTAACTAAAGATTAAGTTTATATTTCAAATATAATTGAATTTCATTAAAACCTTCTATTGAATATAATAAGTTTTTAATTTAAGAGCACAATATAACTTTGAGATTTATGTAAGCATGCAAGACTATATTGTTTTTAAATATGGTTAGTCGTTATCAATCCTCTGGTTGTTGCTATTTAAGATAACCTACTCAAGACTGAGTCTAACAGTCACACATGGTGACTCCTTTTCCCAAATCATTAACCCCTTTATCTCATCGCTGATGTTTTCCTGCTGAGCCGTCCTTTAGTGAATTCGCCTGGAGCCACCCCAAGGATTTTTTGGGCACTTTCGAGAATCTCCATCGTTGCGTAAAAACAGTGATGAAAGGAGTAATTAACTTCGCGTTAGCGCATTGCTATACCAGGTATCAGAGGATTTCCTTACTTGACGCCATCGCTGATCGTGAGGTTTCCAAAATTGCGGTGGTGGCCCCCAACGGAAAGATCAACCTATTATGCTTGATAGGGGTCAAGCGTAGACTGAACACCTGGAAAGCGTGCTGGTCTAAATGGTGGACGAGATTAGTCACGAGTTTTTGGAACTTAGTCGAAATGTCACTATCTGCCAACCTTGATCTGGTGAAAATACGAATCCATTGTATATTCTGCCGTTAATGTCTCGTGCCAAACATTACTCGGATCGCTATACAGAGGTCAAAAGGCCTTCTTACAGTTGTTCTTATAATATATTAAGAAAACAGTAGAAGGAATGTTCTAATGCTGTTTTCTTATGCCCGGGTAGCCTCGTTTAACACCCTTTCTTGATTATCAGCTTGTAGCGTTAGAGTACAACACTATAATATTTGGAGCTTGATGTTGAGTCTTCGCAGCGATCTTAGCTCCTTTCGTAAGTTGTGCTGGGGCATCGTTGCGATAAGTGTCCCGAGACCATGCAGTGGATGTTCTCTTGAATAAGTCTAATCTGAGATCGGATGCGGAAAGAATCGTCCGCAGTACCAAGAGTTCATACCAGTCTAAGTTTCCACTGCATTATAGAAGCCTATGTAAATTCTCATATTTACATATGTCAAATCTTACAGGGCTGTGTAATAGACCGTAGGAATGCAGATAAGATTGTATTCCTTAGGACGGACTGGGTGGGTGAGTTGCACCCGGACAATGCGAGTTAGCAAGTTCCCGGTTGTCCCCGAAGCTTGAGTTCGGTCGGTGGGGTCGTACGCTCCGTACGTCGACGGTGCCGGCAGGCGCGGCATAGGTTAGCGCACTGAGAGTCCACCCGGCAGTCGTGAGGGGGTGTACAGCATGTTGGAACGGCCGTCCCGTGCGAAATTGGGGGGGGCCCCCTGCGCCTCGCGTTGGTGATACGAGGCCGATGCCCCAACTGACACAGCCTGCCTTCTTCCGGAGACAAGTTTGCATGAGAGGCACCAGCTGCTTAACAATGGTCCACCGCATGCCGGGGACGGTGCCGGATAACCGACTCACCGGGCGACCGCGACCTACCGTGTTAGCCATTCTGCTTGGACTTACGTTATTAGGGGCTAGACTCCCGTGTGGGAGCGCTCTGCAAGCATTTCCGACCCGATGCTCGCCTTGGCGTGACTAAGGACGCGCACAGTGTGCCCATGGCGGGTGAGCATCGCGGTTCTAAGTCCAAGGCACGGGCGACCTTCGGGTAGGTGGAGCCCCCCACGTTCCGGCTCAGCGCCCCTTGCGGGGGACACGTGCCGTGCAGATGGCAACGGCTCCCGCCAGCGAGGTGGAATTGCGGGTTAGCCTTCTCCACGCAGTCTGCTCTGTCCCCCCGGGGCAGGCGACTCTGATAGATCAGCGATCGATAACATTCGTCTACAGACCGGACTCGCACTGCAGCGCGGCTCCCCTACGAGGGTTAAGGGTGCTACACCGCTAACCTCTACGCCCACTGAGTTTCCAACTCAAGGGTTAGTGTGCCCCTCGCCCAAGCACCGGCTGTCTCCCACGCCAACAACTCACGATGTCCTGGTTGCGTCCGGAAGTTTTGACTTAGAGCCGGGAGGCCCCGCCGTCCGCCTCCTAGCGTACTTCGGCCGGAGCCAGCTGCCCACAAATAATGATCATTTCCCAGTCTCGCGTGAGGAGCGTGGCGGCGCCGCCAGCCGCGTAGAGCGGCCGCGAGGTCCTTGGGCAGACACTCGGCAGCGCCCCCGGTAGTTGCCAGGGCCGGGGCCCCACGCCGCGAGGTCGGCTGGCGCCGCCCACACTCGTGACCGCGGGTCGGCCTTCCCCGCCGTCCCGGCGAAGCCGGGCCCAGCGACCCACCGGGCGGCCGCCTGCGCCATGGGGGCTGTGGTTGCAATCCGACCGCGCGACGGCGCCCGAGTGCGACACGCCCTGGGACGCCACGGCGTGCGGCGGATGCGCGGCTGCGCGACGCTGCCGGGAACCGGGGGGGCTGCGCGCGCGCGATTATGGCCCCCCGCCGGGGCAGGGCCCCCAGGCGACTGACAGGGTCGTCCCCGGGCGGTGGGTGGCGCGCTCTGGGGTCCGCTGTCGACCAGTGCGGGAGCTCGCGGTCGCGACCCCGGTACCAGCGGGCACGCGTCTGTCCGCCCGGAGGGCGCCGGGAGCTCGCGCCTGCGTCGGCGCTGAGTACGCCAAGGGGTCCCGATGGCGAGGCCCCCGTCGCCCGCGCCCACCTACGCGCTCCTGCGCCCGGAGAATCCTGTGGCGTCGTCCGGACCTCAACGGCCGCAACCGGACCGGATTGGCGAGGGCCGGGGGGTGCCGGGACGCGCGGGACGGTGGGACGCCCCCGCCCAGCCGCCGCGAACACGCCCGGCGGTGCCGCCCGGCTGCGCGGACTGGCCCGGAGGCGGCAGAGTCAGGCGGGGTAGTCTCGCCGGGGGCGCGGACCCGGGGGCAGCCGGAGGCTCCGCCGTAGGCGTGCGCGATCGCGGCCCCGCGGGGAGCTGCCGGGGGCCGGCCCCCCGTGCCAGGCCGCCACTGAAGGACACTTCCCCCGCCCGCCCGCCCCCCCCCCCCCCTCGCCCGGGCCGCCGACAGGCGCGAGGGCGCGAGGCGCGCGGCGTGGGGGGGAGCCACCGCGGTTGGCCCAGGGGCTGCGGCCGGCCCCGCGCGCCGCGC     
N       TGTAATTTATGATATTATTTTAGATAGTAGGATATAAAAAAGCACGCAAAAATACATAATAATTCATACGATGTTTTTACTAATAAAGTGAAAAAATAAATAGTGATAGTTTTAATTAATATTTGAAATTTATGAGTATGCTTAAAAATTAGTCTAGATTTGTTAAGTTAATAAAAGCGATTTAATGGAATGGTTCATTGTAACTAATGTAAATAACCTATAAAATGAAATATTTTCTCATATCGGAAAACTTTAAAATTATATAAAAAGCTAAAAATAAGTTGATTCGAAGATGTATCCTGTAATACGAAATAATCAAAAATTTTTAAATTAAAAAGAATTTATGCAATGAATAGTATAAAGAATAACAAATAATATCGTTAATTTAATTTTCAAAATTCTATATTGTCTTACCCATTTTTGATACTTAAAAGTAGAAAAAAATTATTTTGATTATTAATAAAACTTATTAATTAGAAGCTTATTACCTAGTACATAATTATATTTTATGTTAATTCTCGGTTAGTAATATGAATTTATACTAAAGTATTATATTTTATTTATAGTTAATTCATATAACATCTACGTTATTTTTTGTTGTTTTTTTCATATACTATGAATATCAATCGATTATGGAGTGATGAATAAGGTATTTTCTATATTCAATTTATTTATAAGTATATAAACTTATTTATAAACTAATATAATAGCTTAATAATAATTTACTCAGTTTCTTCAACAATTTTGTAGAAATTGTTAATGTAGTAAGTTGTTATAAATTATATAATATTCGAATATTACCTGAGTTATAGTATTTATAAGAATTACTGTTATTTTACTTAACTTTTAATAAGCAATTTTAAAATTCTTACTTAACTAAAGATTAAGTTTATATTTCAAATATAATTTAATTTCATTAAAACCTTCTATTGAATATAATAAATTTTTAATTTAAGAACACAGTATAACTTTGAGATTTATGTAAGCATACAAGACTATATTGTTTTTAAATATGGTTAGTTTTCATCAATCCTTTGGCTGCTCGTGTTTAGGATAACTTACTCAAAGCTGAGTCCAACAGTCACACATGGCGACTTCTTTTGCCAAATCATTAACCCTTTTATCTCATCGCGGATATATCCCTGTTGAGTCGTACCTTACTGAATTTGCCTGGGAACACCCCAAGAGCTTTTTGGTCACTTTCGGGAATCCCCATCGTTGCGCAAAAACAGTGATGGAAGGATTAATTAGCTTCGCGTTAGTGCATCGTCATATCATGTATCAACGGGCTTCCTTACTTGACGCCATTGCTGATCGTGAGATTGCCAGAGTTACAGTGTTGGCCCCCAACGGCACGATCAATCTACTATGCTTAGTAGGGATCAGGCGTAGACTGAATACCCGGAAAGCGTACTAGTCTAAATGGTGGACGAGAGAAGTCACGAGTTGTTAGAAGCCAGTCTGAATGTCACTATCTGCTAACCTTGATCCGGCGATAATACGAATCCAGTGTACCTTCTACGATTAATATGTCGTGCCAAACATTATTCGAATGGTTGTACAGAAGCTAAAAGGCTTTTCTACAGTTGTTGTTATAATATATACAGAAAACAGTAGAAAGAGTGCTCTAATGTTGATTTCTTATGCCCGGGTAGCTTTGTTTAACACCTTTTCTTTAATGGCAACTTGTAGCGTTAGAGTGTAACACTATAATATTTGGAGCCTGATGTTGAGTTGTCGCAACAATCTTAGCTCTCTTCGTAAGTTGTGCTGGAGCATCGCTGCGATAGGTGTCCTGAGACCATGCAGTGGTTGTACTCTTGAATAAGTCTAATCTGAGATCAGATGCGGAAAGAATCGTCCGCAATATTCAGGGTCCATACCAGTCTAAATTTCCACCGCATTACTGAAGCCTATGTAAGTTCTCATGTTTGCATATGTCAGATCTTACAGGGCTGTGTAATTGACCGTAGAAATGCTGATTGGATTGCATTCCTTAGGACGCACGTGGTGGGTCAGCTGCTCCCGGAGGATACGAGTCAGCAAGTTCCCGGTTGTTCCCGAAACTTCTGTTCGGCCGGTGGGGACGCACGCTCCGTACGTCGACGGTGCCGGCAGGCGCGGCAGAGGTTAGCGCACCCAGAGTCTGCCCAGCAGTCGTGAGGGGGTTTACGGCGTGTGGGAGCGAACGATCCCCGTGAAATTCGGGGGGACACCCAGCGCCTCGCGTTGGTGATACCAGGCCGATGCCCCAGCTGACACAGCCCGCATTCTTCCGTAAACAAATCTGCATGAGAGGCACCAGCCGCTTGATAGTGATCCACCGCATGTCGGAGAGGGTGCCGGATGACCGCCTCACTGGGCGACCGCGACCTGTCGTGGTTGCCATTCTGTTTGGACTTACGTTATTAGGGGCCAGGCTCCCGTCTGGGAGCGCTCTGTGAGCGTTCCCGATCCAATGTTCGCCTCGGCGTGATTACGGACGCGCACAGTGTGCCCATGGCAGGTAAGGATCACAGTTCGAAGTCGAAGGCACGGAAGACCTTCCGGTGGGTGGAGCAGTCCTCGTTCCGGCTGAGCGCCCCTTGCTGAGGACACGGGCCGTGCAGACAGCAACGGCTCCGGCCAGCGAGGTGGGATTGCGGGTTAGCCTTCTTCATGCAGTCTGCTCTATCCCCCCGGCGTAGGAGACTCTAATAGATTAGCGATCGACAACATTCTCCTACGTACCGGACCCGCACTGCGGCAGGGCTCCCCCACGAGGGCTAAGGGTGCCAAACCGCTAACCTCTGCGCCCACTGAGTTTCTAACTCACGGGTTACTGTGCTCCTCCGCCAAGCACGGGCTATCTCCGACGTCAACAACTCCCGACGACCTGCTTGTCTCCGGAAGTTCTGACTCAGAGCCGGGAGGACTCGCCATCCGGTTCCTAGCGTGCATCGGCCGGAGCCAGCTGCCCGCAAATAAGGAGTAATTCCCGGTCTCGTGTGAGGAGCATGGTGGCGCCGCTGTCCGCGTAGAGCGGCCTCGAGGCCCTCGGGCAGACATGCGGCAGCCCCCCCGGTGGCGGCCAGGGCCGGGGCCCCACTTCGCGGGGCCGCCCGGCGCGGCCTGCGCTCGTGACAGCGGGTCGACCCTCCCCGCCGTCTCGGCCAAGCCGGGCCCAGCGAGCCATCGGGGGCTTGCCTGCGCCATAGAGGCTGTGGTTGCAATCCGGCGGCGCGATGGGGCCCGGGTGCGATACGCCCTGGCACGCCACGGCGTGCGGCCCGTGCGCGGCTGCGCGACGGTGCCCGGAACCAGGGGGGCTCCGCGCGCGCGACTCTGGCCCCCGGCAGGGGCAGGGCCCCCAGGCGACTGACAGGGTCGTCCCAGGCTGGAGGGTGGTGCGCTCTGGAGTCCGCTGGCGATCAGTGCGGGAGCTCGCGTCCGCGCCCTCGGTACCACCGGGTATCCGGCTGCCCGGCCGGAGGGCGCCGGGAGCTCGCGCCTGCGCCAGGGCAGAGCACATCAAGGGGCCCCGATGGCGAGGCCCCCGTCCGCCGCGCCAACCGACGCACTCACGCGCCCGGAGAATCCTTGGGCGTCGTCTGGACCCCAACGGCCACAGCCGGATCGGATTGGCAGGGGCCGGGGGGTGCTGGGACGCGCGGGACGGCGGGACGGCCCCGACCAGCTGCCGCGATCACGTCGGCCCGCGCCACCCGGCTGCCCGGACTGGCCCGGAGGCGGCAGAGTCGGGCGGGGTAGTCCGGCCGGGGGCGCGGACCCGTGGGTAGCCGGAGGCTCCGCCGTAGGCGTGGGCGATCGCGGCCCCGCGCGGAGCTGCGGGCGCCCGGCCCACCGCGCCACGCCGCCACTGAAGGATACCCCACCCGCCCGCCGGCCGCGCCCCCCCCCGCGGCCGGGCGGGCGACAGGCGCGAGGGCGCAGGGCGCGCGGCGTGGGGGAGAGGCACCGCGGTAAGCGCAAGGGCTGCGGCCGGCCTCGCGCGCCGCGC     
M       TATAATTTATGATATTATTTTAGATAGTAAGATATAAAAAAACACACAAAAATACATAATAATTCATACGATGTTTTTACTAATAAAGTGGAAGAGTAAATAATAATAGTTTTGATTAATATTTGAAGTTTATAAGTATACTTAGAAATTAGTCTAGATTTGTTAAATTAATAAAAACAATTTAATGGAATGATTCATTGTAACTAATGTAAATAACCTATAGGATAAAATATTTTCTCATATCGAAAAACTTTAGAATTATATAAAGAACTAAAAATAAGTTAATTCGGAGATGTATCCTGTAATACGAGATAGTCAGAAATTTTTAAATTAGGGAAAATTTATGCAATAAATAATATAAAAAGTAGCAGATAATATCATTAATTTAGTTTTCAAAATTCTATAATATCTTACCCAATTTTGATACTTAAAAGTAGAGAGAGATTATTTTGATTATTAATAAAACTTTTTAATTAGAAACTTATTACCTAGTGCATAATTATAGTTTATGTTAATTCTCAATTAATAATATGAATTTATACTAAAATATTAAATTTTATTTATAGTTAATTCATATAACATCTGCGTTATTTTTTGTTGTTTTTTTCATATACTATAAATATCAATCGATTATGAAGTGATAAATAAGGTATTTTCTATATTCAATTTATTTATAGGTATATAAACTTGTTTATAGGCTAATATAATAGCTTAATAATAATTTACTCAGTTTCTTCAACAATTTTGTAGAAATTATTAATATAATAAATTATTATTAATTGTATAATATTCGAATATTACCTGAGTTATAATATTTATAAGAATTACTGTTATTTTACTTAACTTTTAATAGGCAATTTTAAGGTTCTTACTTAACTAAAAATTAAGTTTATATTTCAAATATAGTTAAATTTCATTAAAACCTTCTATTAAATATAGTAAATTTTTAATTTAAGAGCACAATATAACTTTGGGATTTATGTGAGCATACAAGACTATATTGTTTCTAAATATGGTTAGCTATCATCAATCCTTTGGCTGTTCGTGCTTAAGATAACCTACTCAGAACCAAGCTTAACAGTCACACATGGTGACTTCTTTTTCCAAATCATAAACCCTTTTATCTAATCGCGGATGTGTTCTTCTTGAGCCGTATATTAGTAAATTTGCCTGGAAACCCCCCAAGAACTTTTCGGAAACTTTCGGGAATCCTCATCGTTGCGCAAAAACAGTGATGGAAGGAATAATTAGCTTCGCATTAGTGCATTGCCATACCACGTATCAAAAGGCTTCCATACTTGACGCCATTGCTAATCATGAGGTTTCCAGAAATACAGTGGCGGCCCCCAACGGGAAGATTAACCTATTATGCTTGATAGGGATCAGGCGTAGACTGAGTACCCGAAAAGCGCGCTGGTCTAAATGGTGGACGAGAAGGATCATGAGTTGTTAGAAGCTAGCCTAAACGTCACTATCTGCTAACCTTGATCTGGCGATAATACGAATCAAATGTACCTTCTGCCATTAATCTACCGTGCCAAACATTATTCGAATAGTTATATAGAGGCCAAAAGGCTTTTCCACAGTTGCTGTTATAATATACTCAGAAAACAGTAGAAAGAATGTTCTAATGATGATTTCTTATGCCCGGGTAGCTTCCTTTAATACCTTTTCTTTAATGTCAACTTGTAGCGTTAGAGTACGACACTATAATATCTGGAGCCTGATGTTAAGTTATCGCAACAATCCTAACTTTTTTCGTAAGTTGAGTCGGAGCATCGCAGCAATAAATGTCCTGAAACCATGCAGTGGGTGTACTCTCGAATAAGTCTAATCTTAGATCAGATGCGGAAAGAATCGTCCACAATATTCAGAGTCTATACAAGTCTAAGTTTCCACTGCATTACTGATGCCTATGTAAGTTCTCACGTTTACATATATCAAATCTTATCGGGCTGTGTAGTGGACCGTAGAAATGCTGATAAGAATGTATTCCTTAGGCCGCACGCGGTGGGTTAGCTGCTCCCGGAGGATGCTAGGCAGCAAGTTCCCGGTTGTCCCCGATACTTCTGTTCGGCCGGTGGGGACGCCGGCTCCGTACGTCAACGGTGCCGGCAGGCGCCGCTTAGGTTCGCGCTCTCAGAGTCCGCCCGGCAGTCGTGAGGGGGTTTACAGTGTTTGCGAGCGGGCGTCCCGCGCGAAATTGGGGCGGACACCCGGCGGCTCGCGCTGCTGATACGAAGCCAGTGCCCCAGCTGACACAGCCTGCTTTCTTCCGTAAACGAGCTTGCATGAGAGGCCCCAGCCGCTTAATAGTGATCCACCGCATGTCGGAGACGATGCCGGATGACCGACTCACTGGGCGGCCGCGACCTGTCGTGGTGGCCATTCTGCTTGGACATAGGTTATTAGGGGCCAGACTCCCGTATGGGGGCGCTCTGCGAGCATGTCCGATCCTATGTTCGCCGCGCCGTGACTACGGACGCGCACCCTGTGCCCATGGCCGGTGAGTATCGCGGCTCGGAGTCGAAGACGCGAAAAACCTACGAGTAGGTGGAGTTGTCCACATTCCGGCTAAGCGCCCCTCGCTGGGGACACGGGCCGTGCAGAGGACGACGGCTCCGGCCAGCGAGGGCGGATTGCAGGTGAGCCTTCTTCGAGCAGTCTGCTCTGTCCCCCCGGCGTAGGCGACTCTAAAAGATTAGCGATCGACAGCATTCGCCCCCTTACCGGACCCGCACTGCAGCGGGGCTCCTCAATGAGGGTTAAGGGTGCCATACCGCTAATCTGTGCGCCCACTGAGTGTCTAACCCATGAGTGATTGTGCTCCTCCCCCAAGCACGGACTATCTTCGAGGCCAACAACGCCCGAAGACCTGTATGCCTCCGGAAGTTTTGACTCAGAGGCGGGAGCCCTCGCCATCCGGGTCCTGGCGTGCATCGGCCGGAGCCAGCTGCCCTCTAATGATGAGTGTCTCCCGGTCTCGTATGGGGAGCGTGGGGGCGCCGCAAACCGCGCAGGGCGGCCGCGAGTTCCTCGGGCAGACACTCGGCAGCCCCCCCGGTGGCCGCCAGGGCGGGGACCCCACGCCGGGCGGGCGCCCGGCGCGGCCTACGCTCGTGACAGCTGGTCGGCCCTCCCCGCCGTACCGGCCAGGCGGGGCCCAGCGAGCCAACGGGGGGCTGCCTGCGCCATGGGGGCTGTGGTTGCAATCCGACGGCGCGATGGCGCCCGCGTGCGAGACGGCCTGGGACGCCACGGCGTGCGGCCGATGCGCGGCTGCGCGCCGCTGCCGGCAACCAGTGGGGCTGCGCGGATGCCACTATTGCCCCCGGCCGGGGCAGGGCCCCCAGGCGACTGGCAGGGTTGTCCCAAGATGGAGGCTGGCACTTTCTGGAGTCCGCTGCCGACCACTGTGGGAGCTCGCGTCCGCGTCCTCGGTAACAACGGGCACGCGGCTGCCCGGCCGGAGCGCACCGGGAGCTCGCGCCTGCGTCAGGGCAGCGTACGCCAAAGGGTCCCGATGGCGAGGCCTCCGTCTCCCTCGCCCACCGACGCCCTCACGCGCCCCCAGAATCCTAGGGCGTCGTCTGGACCTCAACGGCCGCAGCCGGGCCGGATTGGCAAGGGCCGGGAGGTGCTGGGACGCGCGGGACCGTGGGACGGCCCCTCCCAGCTGCCGCGATCACGTCTGCCGGCGCCGCCCGGGTGCCCGGACTGGCCCGGAAGCGGCAGAGTCGGGCGGAGTCGTCCGGCCGGGGGCGCGGACCCGTGGGCAGCCGGAGGCTCCGCCGTAGGCGTGGGCGTTCGCGGCCGCGCGGGGAGCTGCTGGCGGCCGTCCCCTCGCGCCAGTCCGCCACCGGAGGGTACTCCACCCGCTCGCCCGGCACCCCCCCCCCCGCGACCGGGCCGCCGACAGGCGCGAGGGCGTGGGGCGCGCGGCGTGGGGGAGAGCCACCGCGGTCGGCCCAGGGGCTGCCGCCGGCCCCGCCCGCCGCGC     
L       TATAATTTATAATATTATTTTAGATAGTGAGATATAAAAAGACACACAAAAATACATAATGATTCATACGATGTTTTTACTGATGAAATGGAAAAGTAGATAGTAATAGTTTTAATTAATATTTGAAATTTATAAATATACTTAAAAATTAGTCTAAATTTGTTAAGTTGATGAAAGCAATTTAATGGAATGGTTCATTATAACTAATGTAAGTAGCCTATAAAATAAAATATTTTCTCATATCGAAAAACTTTAAAATTATATAAAAAACTAAAAATAAGTTAATTCGGAGATGTATCCTGTAATACGAGATAATCAGAAATTTTTAAATTGGGGAGAATTTATGCAATGAATAGTATAAAGAATAACAGATAATATCATTAATTTAGTTTTCAAAATTCTATAATATCTTACCCGATTTTGATACTTAAAAGTAGAAAGAGATTATTTTAATTATTAATAAAACTTGTTAATTAGAAACTTATTACCTAGTGCATAATTATAATTTATGTTAATTCTCAATTAGTAATATGAATTTATACTAAAATATTAAATTTTATTTATAGTTAATTCATATAACATCTGCGTTATTTTTTGTTGTTTTTTTCGTATACTATAGATATCAATCGATTATGAAGTAATAAATAAGGTATTTTCTATGTTCAATTTATTTATAGGTATGTAAACTTATTTATAAGCTAATATGATAACTTAATAATAATTTACTCAATTTCTTCGACAATTTTGTAGGAATTATTAATATAATAGATTATTATTAATTATATGGTATTCGAGTATTACCTAAGTTATAATATTTATAAAAATTACTGTTATTTTACTTAGCTTTTAATAGGCAATTTTAAAGTTCTTACTTAACTAGATATTAAGTTTGTATTTCAAATATAGTTAAATTTCATTAAAACCTTCTATTGAATATAATAAATTTTTGATTTAAGAGCACAATATAACTTTGGGATTTATGTAAACATGCAAGACTATATTGTTTCTAAATATGGATAGTCTTCATTAATCCTCTGGTTGCTCGTATTTAAGATAACCTACTCAAAACTAAGCCTAACAGTCACACATAGCGACTTCTCTTTCCAAATCAGTAACCCGTTTATCTCAGCGCGGATGTCTTCCTGTTAAGCCGTATATTAGCAAATTTGCCTGGGTACACCCCAAGAATTTTTTGGGCGCTTTCGAGAATCTCCATCGTTGCGTAAAAACAGTGATGGAAGGAGTAATTAGCTTCGCGTTAGCGCATTGCCATACTGAGTATCAAAGGATTTCCATACTTAACGCCATTGCTGATCGTGAGGTTCCCAGAACTGCGGTGGTGGTCCCCAACGCAAGGATCAACCTACTATGCTTGATAGAAATCAGGCACAGACTGAATACCCGGACAGCGCACTGGTCTAAATGGTGGACGAGAAGAGTCACGAGTCATTGGCAGATAGTCTAAATATCACTATCTACTAACGTTGATCCGGCGATAATACGAATCACATGTACTTTCTGCCATTAATGTATCGTGCCAAACATTGTTCGAATAGTTGTACAGAAGCCAAAAGGCTTTTATACAGTTGCTGTCAAAATATATATAAAAAACGGTAGAAAGAATGTTCTAATGGTGATTTTTTATGATCGGGTAGCTTCGTTTAACACCCTTTCTTTAATGTCAACTTGTAGCGTTAGAGTATAACACTATAATAGTTGGAGCCTGACGTTGAGTCACCGCAACAATCCTAGCTCTTTTCGTAAGTTGCGTCGGGGTATCGCTGCGATAAATGTCCCGAGATCATGCAGTGGTTTTACTCTCGAATAAATCTAATCTAAGATCAGATGCGGAAAGAATCGTCCGCAATATTCAGAGTTTATACTAGTCTACGTTTCCACTGCATTACTGAAGCCTATGTCAGTTCTCATATTTGCATATATCAAATATTACGGGGCTGTGTAGTGGTCCATAGAAATTCTGATAAGATTGTATTCCTTAGAACGCACGCGGAGGGTCAGCTGCCTCCGGAGAATGCGAGTCATCAAGTTCCCGGTTGCCCTCGAGGCTTCTGTTCGGTCGGGGGGGACGCACGCTCCGTACGTCGACGGTGCCGGCAGGTGCGGCATAGGTTTGCGCGCTCAGAGTCCGCCCAGCAGTCATGAGGGGGTTTACAGTGCATGCGAGCGGACGGCCCGCGCAAAATTGGGGGGAGCACCCGGCGCCTCGCGTTACTGATACGAGGCCAATGCCCCAGCTGATACAGCCTGCTTTCTTCCGGAAACAAATTCGCATGAGAGGCACCAGCTGCTTGATCGTGGTCCACCGCATGTCGGAGACGTAGCCGGATGACCGACTCACTGGGCGACCGCGACCTGTCGTGGTGGCCATTCTGCTTGGACTTACGTTATTAGGGGCCGGGCTCCCGTTTGGGGGCGCTCTGTGTGCATTACCGGATCGATGTTCGTCTTGTCGTGACTGCGGACGCGCACAGTGTGCCCATGGTGGGTGAGTATCACGGTTCGAAGTCGAAGGCAGAGAAGACCCACGGGTAGGTGGAGCCGTCCTCGGGCCGGCTACGCGCCCCTTGCCGAGGGCACGAGCCGTCCAGACGGCGACGGCTCCGGCCAGCGAGGTCGGTTTGCGGGTTAGACTTCTTCGTACGGTCTGCTCTGTCCCCCCGGCGTAGGTGACTCTAATAGATTAGCGATCGACAACATTCGCCTCCTTACCGGACCCGCACTACAGCGGGGCTCCCCTATGGGGGTTAAGGGCGCCACACCGCTAACCTGTACGCCCACTGAGTTTGTAACTCACGGGTTATTGTGCCCCTCCCCTAAGCACGGAGTGTCTTCGACGCAAACAACTCCCGATGACCTGTGTGTCTCCGAAAGTTTTGACTCGGAGACAGGAGGCCTCGCCATCCGGTTCCTCCCATACATCGGCCGGAGCCAGCTGCCCCCTAATAATGATTATATCCCGGTCTCGTGTGTGGAGCGTGGAGGCGCCACAGGCCGCGTAGAGCGGCCGCGAGGTCCCGGGGCAGACACCCGGCAGCTCCCCCTGTGGCTGCCAGGGCCGGGTCCCCACGCCGCGCGGTCGGCTGGCGCGGCCTACCCTCGTGACCGCGGGTCGGCGCTCCCCGCCGTGCCGGCCAAGCGCCGCCGAGCGAGCCCTCGGGGAGCTGACTGCGCTATGGGGGCTGTGGTTACAATCCGACGGCGCGCCGGCGGCCGGGTGCGATACGCCCGGGGACTCCACGGCGTGCGGGAGATGCGCGGCTGCGCGACGTTGCCCGGAGCCAGGGGGGCTGCGCGGGGGCGACTGTCGCCCCCGGCCCGGGCAGGGCCCCCGGGCGACTGACTGGGTCGTCCCCGGCTCGGGGGTGGCACTCTCCGGGGTCCGCCGGGGACCAATGCGGAAGGTCCCACCCGCGACCCCCGTACCACCGGGCACGCGGCTGCCCGGCCGGAGCCCGCCGGGAGCTCGTGCCTGCGCCAGCGCGGGGTACGTCAAGGGGGCCCGATGGCGGGGCCCCCGTCGGCCGCGCCCACCGACGCCCTCACGCGCCCGGAGAATTCTAGGGCGTCGTCTGGACCGCAACGGCCGCAGCCGGACCGGATTAGCAGGGGCCGGGGGGTGCTGGGACGCGCGGGACCGCGGGACGACTCATCCCAGCTGCCGCGACCACGCCCACCGGCGCCGCCCGGCTGCCCGGACTGGCTCGGGGGCGGCAGAGTCAGGCCCGGTCGTCCGGCCGGGGGGGCGGACCCGTTGGCAGCCGGAGGCCCCACCGTAGGCGTGAGCGGTCGCGGCCCCGCGGGGAGCTGCTGGTGGCTCGCCCGCCGCGCGATCCCGCCGCCGAAGGATACTGCACCCGCTCGCCCGCTCCCCCCCCCCCCCCGGCCGGGCCGCCGACAAGCGCGAGGGCGCGAGGCGCGCGGCGTGGGGGCGAGCCACCGCGGTTGGCGCAGGGGCTGCGGCCGGCCCCGCCCGCCGCGC     
K       TATAATTTATAATGATATTTTAGATAGTAGGATATAAAAAACAACACAAGAATACATAATAATTCATACGATGTTTTTACTGATGAAGTGGAGAAATAAATAGTAATAATTTTAATTAATATTTGAAATTTATGAGTATACTTAAGAGTTAGTCTAAATTTGTTAAGTTAATAAAAACAATTTAATGGAATGATTCATTGTAACTAGTGTAAATAACCTATAAAATAAAATATTTTCTCATATCGAAAAACTTTAAAATTATATAAAGAGCTGAAAATAAATTAATTCGGAGATGTATCCTATATTACGAAATAATCAAAAATTTTTAAATTAAGGAAAATTTATGCAATGAATAATATAAAAAATTACAAGTAATATCATTAATTTAGTTTTCAAAATTCTATAGTATCTTACCCAATTTTGATGCTTGAAAGTAGAAAGAGATTATTTTGATTATTAATAAAACTTATTAATTAGAGACTTATTACCTAGTGCATAATTGTAATTTATATTAGTTCTCAATTAATAATATAAATTTATACTAAAATATTAAATTTTTTTTATAGTTAATTCGTATAACATCTGCGTTATTTTTTATTGTTTTTTTCATATACTATAAATATCAATCGATTATGGAGTGATGAATAAGGTATTTTCTATATTCAATTTATTTATAGGTATATAAACTTATTTATAAACTAATATAATAGCTTAATAATAATTTACTCAATTTCTTCAACAATTTTGTAGAAATTGTTAATATAATAGATTATTATTAATTGTATAGTATTCGAATATTACCTGAATTATAATATTTATAAAAATTACTGTTATTTTACTTAACTTTTAGTAAGCAATTTTAGTATTCTTACTTAACTAAAAATTAAGTTTATATTTCGAATATAATTAAATTTCATTAAAACCTTCTATTGAATATAATGAATTTTTGATTTAAGAGCACAATATAACTTTGAGGTTTATGTAAGCATACAGGACTATATTGTTTCTAGATATGGCTAGCTATCATTAATCCTTTGGTTGCTCCTATTTAAGATAACCTACTCGAAACTGAGTCTAACGGACGCACACGACGACTTCTTTTTCCAAATCATTAACCTCTCTATTTCATTGCGAGTGTACTCTTATTGAGCCATACTTTAGTGAATTTGCCTGGGAACACCCCAAGGACTTTTGGGCTACTTTCGAAAACCTCCATCGTTGTGTAAAAATAGTGATGAAGGGGGTAATTAGCTTCGCGTTAATGCATTGCCATACCAGATGTCAAAGGGTTTCCGTGCTTGACGCTATTACTGATCGTGAGGTTTTCAGAACTGCGGTGATGGTCCCCAACGGAAAGATTAACCTATTATGCTTGATAGAGATCAAGCGTAGACTGAATAACCGGAAAGCGCACTGCTTTAAATGGAGGACGAGAAAAGTCACGAGTTATTGGACGCCGGTCTAAATGTCACTATCTGCTAACGTTTATCCGGCGATAATACGAACCAAGTGTACTTTCTGCCATTAATATATCGTACCAAACATTGGTCGAGTGGTTATACAGAAGTTAAAAGGCTTTTCTACAGTTGTTGTTATAATATATCCAGAAAACGGTAGGAAGAATGTTCTGATGGTGATTTCTTATGCCCGGGTAGCTTTGTTCAACACCTTTTCTTTAATATCAACTTACAGCGTTAGAGTACCACACTATAATATTTAGAGCCTGATTTTGAGTCATCGCAACGATCTTAACTTTTTTCGTAAGTTATGCCGGAGCCTCGCTGCGATAAATGTCTCGAGACCATGCAGTGGCTCTACTCTTGAATAAGTCTAATCTAAGATCAGGTGCGGAAAGAATCGTCCGCAATATTCAAAGTCAATACCAGTCTAAGTTCCCACTGCATTACTGAAGCCTATATAAGTCCTCATATTTACATATGTCAATTCTTACAGGGCTGTGTAATGGACCGTAGAAATGCCGATATGATTGTATTCCTTAGATCGCACGCGGTGGGTTAGCTGCTCCCGGAGGGTGCGAGACAGCAAGTTCCCGGTTGTCCTCGAAGCTCCTGTTCGGCCGGGGGGGACGCGCGCTCCGTACGTCGACGATGCCGGCGGGCGCGGCACAGGTTAGCGCGCTCAGACTCCGCCCAGCAGTCGTGAGGGGGTCTACAACGTTTGCGAGCGGGCGGCTCGCGCGAAATTGGGGGGGGCACCCGGCGTCTCGCGTTGCTGATACGACGCCACTGCCCCAGCTGACACAGCCTGCTTTCTTCCAAAAACGAATTTGCATGAGAGGCACCAGCCGCTTAATAATGGTCTACTGCATGTCGGAGATGATGCCGGATGACCAACTCGCTGGGCGACCGCGACCTGTCGTTGTAGCCATTCTGCTTGGACCTACGTTATTAGGGGCGGGTCCCCCGTATGGGGGCGCTCTGCGAGCATTTCCGATCCAATGCTCGTCTTGGCGTGACTAGGGGCGCGCACAGTGTGCCCATGGTGGGTGAGTAGCGCGGTTCGTAGCCGAAGGCACGAAAGACCTTCAGCTAGGTGGAAGCGGCCACGCTTCGGCTTCGCGCCCCTTGCAGTGGACACGGGCCGTGCAGACGGCGGCGGCTCGAGCCAGCGAGGCCGGATTGCGGGTTAACCTTCTATGTGCAGTCTGCCCTGTCCCCCCGGTGTAAGCGAGGCTAATAGTTTAGCGATCGGCAACATTCCCTTACTTACCGGACCCGCACTGCAGCGAGGCTCCCCTAGGAGGGTTAAGGGTGCCACACCGCTAACCAGTGCGTCCACTGTGTTTCTAACTCACGGGTTATTGTGCCCGTCTCCTAAGCACGGGTTATCCTCGACGCTAGCAACTCCCGACGACCTGCGTGTCTCCGGAAGTTTTGACTCAGAGCCGGGAGGCCCCGCCATCCGGCTCTTAGCGTTCATCGGCCAGAGGCAGCTGCTCGCTAATAATGAGCATCTCCCGGTCTCGTGTGAGGAGCGTGAGGGTGCCGCAGTCCGCGTAGAGCGGCCGCGAGGTCCTCGGGCATACACGCGGCCGCCCCCCCGATGGCGGCCAGGGCCGGGCCCCCACGTCGCGCGGTCGGCCGGCGCGGCCTACGCTCGTGACCGCGGGTCGGACTTTCCCGCCGTACCGCCCAGGCGGGGCCTCGCGAGCCAGCGGGGGGCTGCCGGCGCCATTGCGGCTGTGGTTGCAATCCGACGGCGCGGTGGCGCCCGGGTGCGATACGCCCAGGGACTCCACGGCGTGCGGGCGATCCGCGGCTGCGCGACGTTGCCCGGAGCCAGAGGGGCTGCGCGGGGGCGACTGTTGCCCCCGGCCGAGGCAGGGCCCCCAGGCGTCTGACAGAGTCGTCCCGGGCTGGAGGGTCGGACGCTCTGGGGTCCACTGCGGACCAGTGCGGGAGTTCCCGTCCGCGGGCTCGGTACCAGCAGGCACGCGGCTGGCCGACCGGAGCGCTCCGGGGGCTCGCGCCTGCGTCAGCGCGGGGCACGTTAAAGGGTCCCGATGGCGAGGCCCCCGTCCGCCGCGTCCACCGACGCCCTCTGGCGCCCCGAGAATCCTCGGGCGTCGTCCGGACCGCAACGGCCGCAGCCGGGCCAGATTGGCAAGGGCCGGGGGGTGTTGGGAGGCGCGGGACCGCGGGACGGCCCGGCCCATCTGCCGCGATCACGTCCCCCGGCGCCCCCCGGCTGCCCAGAATGGCCCGGAAGCGGCAGAATCAGGCGGGGTCGTCCTGCCGGTGGCGCGGACCCGTGGGCAGACGGGCGCTCGGCCGTCGGCGTGGGCGGTCGCGGCCCCGCGGGGAGCTGCGGGCGGCCGGCCCCCCGCGCGAGCCCGCCGCCGAAGGATACTCCACCCGCTCGCCCGCCACCCCCCCCCCCGGAGCCGGGCAGCCGACAGACGCGAGGCCGCAAGGCGCGCGGCGTGGGGGGGAGCCACCGCGTTTGGCGCAGGGGCTGCGGCCGGCCCCGCTCGCCCCGC     
J       TATAATTTATAATATTATTTTAGATGGTAAAATGTAAAGAAACACACAAAAATACATAATGATTCATACGATGTTATTACTAATAAAGTGAAGGGGTAAATAGTAATAGTTTTAATTAATATTTGAAATTTATAAGTATACTTAAGAATTAGTCTAAATTTATTAAGTAGATAAAAGCAATTTAATGGAATGGTTCATTGTAACTAATGTAAATAACCTATAAGATAAAGTATTTTCTCATATCGAAAAACTTTAAAATTATATAAAGGACTAAAGATAAATTAATTCAGAGATGTATCCTGTAATACGAAATAATCAAGAATTTTTAAATTGAGGAGAATTTATGCAATGAATAATATAAAAAATGACAGATAATATCGTTAATTTAGTTTTCAGAATTCTATAATATCTTGCCCAGTTTTGATAATTAAAAGTAGGAAGAGATTATTTTGATTATTAATAAAACTTATTGATTAGAGACTTATTACCTAGTGCATAATTGTGATTTATGTTAATACTCAATTAATAATATGAATTTATACTAAAATATTAAATATTATTTATAGTTGATTCATATAACATCTGCGTTATTTTTTGTTGTTTTTTTCATATACTATAAATATCAATCGATTATGAAGTGGTGAATAAAGTATTTTCTATATTCAATTTATTTATAGGTATGTAAACTTATTTATAAACTAATATGATAGCTTAATAATAATTTACTCAATTTCTTCAACAATTTTGTAGGAATTATTAATATAATAGATTATTGTTAATTATATAGTATTCGAATATTACCTGAATTATAGTATTTATAAAAATTACTGTTATTTTACTTAACTTTTAATAAGCGATTTTAGGGTTCTTACTTAACTAAAAATTAAGTTTATATTTCAAATATAATTAAATTTCATTAAAACCTTCTGTTGGGTATAATAAATTTTTAATTTAAGAGCACAATATAGCTTTGAGATTTATGTAAGCATACAAGACTATATTGTCTTTAAATATGGTTAGCCTTCATCAATCTTTTGGTTGCTCGTATTTAAGATAACCTACTCAAAACTAAGCCTAACAGCCACACATGGCGACTTATTTTTCCAAATCATTAGTCCTTTTATTTCATCGCGAGCGTATTCGTGTTGAGCCGTACTTTACTGAATTTGCCTGGGAGCACCCCAAGTACTTTTTGGACACTTTCGAGAATCTCCATCGTTGTGTAAAAACAGTGATGGAAGTAGTAATTAGCTTCGCCTTAGTGCATTGCCATACCAACTATCAGAAGGTTTCCAAACTTGATGCCATTATTCATCGTGAGATTTCCAGAACTGCAGTGGTGGCCCCCAACGGAAGGATTAACCTATTGTGCTTGGTAGGGATCATGCGTAGACTGAATAACCGAAGAGCGTACTGATCTAAATGGTGGACGAGAAGAGTCACGAGCTATTAGAAACTGGTCTAAATATCACTATCTGCCAACGTAGATCCGGCGATAATACGAATCAAATGTACCTTCTGCCATTAATATACCGTTTCAAACATTATTCGAATATTTATACAGAAGCCAAAAGACTTTATTACAGTTGCTGTTATAATATATACAGAAACCGGTAGAAAGAATGTTCTAATGCCGATTTCTTATGCCCGGGTAGCTTCGTTTAGCACCTTTTCTTTAATGTCAACTTGTAACGTGAGAGTACGACACTATAATATTTGGGGCCTGATGTTGAGTTGTCGCAACGATCTTAATTTTTTTCGTAAGTTGTTCCGGGAAATCAATGCGATAGGTGTCCCGAGAGCATGCAGTGGTTTTACTCTTGAATAAGTCTAATCTAAGATCGGATGCGGAAAGAATCGTCCACATTAATCCAGGTTTATACCAGTCTAAGTTTCCACTGCATTACCGAAGCCTATGTAAGTGCTCATATTCACATATGTCGGATCTTACAGGGTTGTGTAATGGACCGTAAAAATGCCGATAGGATTGTATTCCTTAGAACGCACGCGGTGGGTCAGCTACCCCCGGAGGATGCGAGTCAGCAAGTTCCCGGTTGTACTCGAGCCTTCTGTTCGGTCAGTGGGGGCGCTCGCTCCGTACGTCGACGTTGCCGGCAGGCGCTGCGTAGGTTAGCGCACTCAGACTCCGCCCTGCAGTTGTGAGGGGGTATCCGGCGTTTGCGAGCGGACGGCCCGCGCGAAATTGGGAGAGACACCCGGCGCCTCGCGTTGCTGATACCAGGCCTATGCGCCAGCTGACACAGCCTGCCGTCTTCCGAAAACGATCCAGCATGAGAGCCACCAGCCGCTTGACAGTGGTCCACCGCATGTCAGAGACGATGCCGGATCACCGACCCACTGGGTTACCGCGACCTGTCGTTCTAGCCATTCTGCTTGGACTTACGTTATTAGGGGCCCGGCTCCCGTTTGGGGGCGCTCTGCGGGCGTTTCCGGTCCGATGTTCGCTGCGGCGTGACTACGGTCGCACACAGTGTGCCCATGGTCAGTGAGCATCACGGTTCGAAGTCGAAAGCGAGGAAAACCTCCGGGTAGGTGGAGGCAGCCACGTTACGTCTTCGTGCCCCTTGCTGAGGACACGGGCGGTGCAGACGACGACGGCCCAGGCCAGCAAGGGGGGGTTGCGCGTTAGCCTTCTTCCTGCAGTCTGCTCTGTCCCCCCGGCGTAGGCGAGTCTACTAGATCAGCGATCGACTACATTCACCTTCTAGCCGAATCCGCACTACAGCGGGGCTCCCCGATGAGGGTTATGGGTGCCATACCGCTAACCTGTGTGCCCACTGAGTTTCCAACTCACGGGTTGCGGTGCCCCTCGCCTAAGCACGGGCTACCTCCAAGGCCAACAACTCTCGATGACCTTTGTTCCTCCGGAAGCTTTGACTTAGAGCCGGGAGACCTCGCCACCCGGTTCCTGGCGTACATCGGCCGGAGCCAGCTGCCCCCTAATAATGAGTATTTCCCGGTCTCGTGTGAGGAGCGTGGGGGCGCCGCGGGCCGCGTAAAGCGGCCGCCAGGTGCTCGCGCAGACACTCGGCAGCCCCCCCGATGGACGCCAGGGCCGGGGCTCCACGACGCGCGGTCGGCCGGTGCGGCGTACGCTCGTGACGGCGGGTCGGGCCTCCCCGCCGTGCCGTCCAGGCGAGGCCCAGCGAGCCATCCGGGGGCCGGCGGCGCCATCGCGGCTGTGGTTGCAATCCGACCGCGCGGCGGCGCCCGCGTGCGGTACGCCCGCGGACTGCACAGCGTGCGGGCGACGCGCTGCGGAGCGACGTTCCCGGGAGCCGGGGGGGCTGCGCGGGTGCCACTGTTGCCCCCGGCCGGGGCAGGGCCCCCAGGCGTCTGACAGCGTCGTCCCGGGCTGGAGGGGGGCACGCTCTGGGGTCCACTGGGGACCAGTGTGGGAGCTTCCGTCCGCGGCCTCGGTACCATCGGGCACGCGGCTGCCCGGACGGAGCGCGCCGGGAGCTCGCGTCTGCGTCGGCGCGGAGTACGTCAAGGGACCCTGATGGCGGGTCCCCCGTCTGCCGCGCCCACCGACCCCCTCACGCGCTCGGAGAATTCTATGGCGTCGTCTGGACTGCAACGGCCGCAGCCGGACCGAGTTGGCAGGGGCCGGGGGGTGCTGGGACGCGCGGGAACGCGGGACGGCCCCCCTCAGCTGCCGCGATCACGTCGACCGGCGCGGCCCGGGTGCCCGGACTGGCCCGGAACCGGTAGATTCAGGCGGAGTCGTCCTGCCGGGGGCGCGGACCCGTGGGCAGCGGGAGGGTCCGCCGTAGGCGTGAGCGGTCGCGGCCCTGTGGGGGGCTGCTAGGGTCCGACCCCCCGCGCGAGCCCGCCCCCGAAGGATACTCCACCCGCTCGCGCGCCGCCCCCCCCCCCGCGGCCGGGCCGCCGACAGACGCGAGCGCGCGAGGCGCGCGGCATGGGGGGGAGCCACCGCGGTTCGCGCAGGGGCTGCGGCCGGCCCCGCTCGCCTCGC     
I       TATAATTTATAATATTATTTTAGATAGTAGGATGTAAAAAAACACACAAAAATACATAATAGTTCATACGATGTTTTTACTAATAAAGTGAAAGAGTAAATGGTAATAGTTTTAATTAATATTTGAAATTTATAAATATACTTAAAGATTAGTCTAAATTTGTTAAGTTAATAAAAGCAATTTAATGGAATGATTCATTGTAACAAGTGTAAATAACCTATAAGATAGGATATTTTCTCATATCGGAAGACTTTAGAATTATATAAAGAACTAAAAATGAATTAATTCGGAGATGTAACCTGTAATACGAAATAATCAAAGATTTTTAAATTAAGGAAAATTTATGCAATAAATAATATAAAGAATGACAGATAATATCATTAATTTAGTTTTCAGGATTCTATAATATCTTACCCAGTTTTGATACTTGAAAGTAGAAAGAGATTATTTTAATTATTAATAAAACTTATTAATTAGAGACTTATTACCTAGTACATAATTGTAATTTATGTTGATTCTCAATTAATAATATAAATTTATACTAAAATATTGAATTTTATTTATAGTTAATTCATATAACATCTGCGTTATTTTTTGTTGTTTTTTTCATATACTATTAATATCAATAGATTATGAAGTGATGAATAAGGTATTTTCTGTGTTCAATTTATTTATAGGTGTATAAACTTATTTATAAACTTATATAATAGCTTAATAATGATTAACTCAGTTTCTTCAACAATTTTGTAGAAATTGTTAATATAGTAGATTATTATTAATTATATAGTATTCGGATATTACCTGAGTTATAATATTTATAAAAATTACTGTTATTTTACTTAACTTTTAGTAAGCAATTTTAAAGTTCTTACTTGACTAGAAATTAAGTTTATATTTCAAGTATAATTAAATTTCATTAAAACCTTCTATTGAATTTAATGAGTTTTTGGTTTAAGAGCACAATATAACTTTGAGATTTATGTGAGCATACAGGACTATATTGTTTCTAAATATGGTTAGCTTTCATCGATCCTTTGGTTGTTCGTATTTAGGATAACCTACCCAAAACTGAGTCTAATAGTCACACATGGCGACTTATTTTTCCAAATCATTAACCTCTTTATCTCATCGCAAATGTACTCTTGTTGAGTCGTACCTTAGTGAATTTGCCTAGGAACACCCCAAGAACTTTTAGGGCACTTTCGAGAATCTCCATCGTTGCGTAAAAATAGTGATGGAAGGAGTAGTTAGCTTCACATAAGTGCATTGCCATACCGGCCATCAAAGGATTTCCGAACTTGATGCCATAGCTTAACGCGAGATTTCCAGAAATGCAATGGTGGCCCCCAACGGAAGGATTAACTTATTGTGCTTGGTAGGGAGCAAGCGTAGACTGAAAAACCGGAAAGCGCACTGGTCTAAATGGTGGATGAGAAGAGTCACAGGTCATTAGTAGCTGGTCTAAATATCACTATTTGCTAACGTCGATCCGGCGACAATACGAATCAAATGTACCTCCTGCCATTAATGTATCGTGCTAAACATTATTCGAATAGTTATAGAGAAGCTAAAGAGCTTTTTTACAGTTGCTGTTACAACATATACAGAAAACGGTAAAAGGAATGTTCTAATGGCGATTTCTTATGCCCGGGTAGTTTCGTTTAACACCTTTTCTTCACTGTCAACTTGTAACGTTAGGGTACGACACTATAATATTTGGAGCCTCATGTTGAGTTATCGCAACAGTCTTAACTCCTTTCGTAAGTTGCACCGGGGCATCAACGCGATACATGTCCCGAGACCATGCAGTGGGCTTACTCTTGAATAAGTCAAATCTAAGATCAGATGCGGAAAGAATCGTCCGTAGTATTCAAAGTTTGTACCAGTCTAAATTTTCACTGCATTACTGAAGCCTATGCAGGTGCTCACGTTTACATATGTCAGATCTTATAGGGATGTGTAATAGACCGTAGAAATGCCGATAAGATTGTATTCCTTAGAGCGCACGCGGTGGGTCAGCTGCCCCCGGACGATGCGAGCCAGCAAGTTCCCGGTTGTCCTCGAGACTTCAGTTCGGCCGGGGGGGGCGCGTGCTCCGTACGTCGACGTTGCCGGCAGGCGCTGCGCAAGTTAGCGCACTCAGATTTCGCCCAGCAGTCGTGAGGGGGTATCCATGGTTTGCGAGCGGACATCGTGCGCCAAATCGGGGGGGACACCCGGCGCCTCGCGTTACTGATACCAGGCCTCTGCGCCAGCTGACACAACTTCCTTTCTTCCAAAAACGATTTTGCATGAGAGGCTCCAGCCGCTTGTTAGTGGTCCACCGCATGGCGGAGACGATGCCGGATGGCCGACTCACTGGGCGACCGCGACCTCTCGTGATGGCCATTCTGCTTGGACTTACGTCATTAGGGGCCGGGCTCCCGTTTGGGAGCGCTCTGCGGGCATTTCCGGTCCGATATTCGCTGAGGCGTGACTACGGACGCGCACAGTGTGCCCATGGTGAGTGAGCATCGCGATTCGAAGTCGAAAGCGCGGAAGACCTCCGGGTAGGTGGAGGTGGCCCCGTTCCGGCTTTGCGCCCCTAGCCGGGAACACGGGCCGTGCAGACAGCGACGGCTCCCGCCAGCGAGGGCGGGTTGCCGGTTAGGCGTCTTCGTGCAGTCTGTTCTGTCCCCCCTGCGTAAGCGAGTCTAATAGATTAGCGACCGACAACATTCTCCTGCTTACCGGACCCGCACTGCAACGTGGCTCCCCGATGTGGGTTAAGGGTGCCACACCGCTAACCTGTGTGCCCACTGAGTTTTCAACTCAGGGGTTGGTGTGCTCCTCTCCCAAACACGGACTGTCTCCGACGCCAACAACTCCCGATGACCTGTGTGTCTCCGGAAGTTTTGACTCAGAGCCGGGAGGCCTCGCCATCCGGTTCCTGGCGTTCATCGGCCGGAGTCAGCTGCCCTTAAATAATGAGTATCTCCCGGTCTCGTGTGAGGAGCGTGACGGCGCCGCAACCCGCGTAGAGCGGCCGCCAGGGCCTCGCGCAAGCACTCGGCAGCCCCGCCGATGGCCGCCAGGGCCGGGGCCTCATGTCGCGCGGCCGGCCGGTGCGGCCTACTCTCGTGACCGCGGGTCGGGCCTCCCCGCCGTACCGCCCAGGCGGGGCCCAGCGAGCAAGCCGGGGGCCGCCGGCGCCATTACGGCTGTGGTTGCAATCCGGCCCCGCGGTGGCGCCCGGGTGCGATACGCCCGGGGGCTCCACAGCGTGCGGGCCGTGCGCGGCAGTGCGCCGTTGCCGGGAACCGGGGGGGCTGCGCGGGTGCCACTATTGTCCCCTGCCGGGGCAGGGCCCCTAGGCGGCTGACAGCGTCGTCCCGGGCCGGTGGGTGGGACTCTCCGGGGTCCTCCGTCCAGCAATGCGGGAGCTGCCGTCCGCGCCCCCGATACCGACGGGCACGCGGCTGCCCGTCCGGAGCGCGCCGGGAGCTCGCGCCTGCGGCGGCGCGGGGTACGTCAAGGGGTCCCGATTGCGAGGCCCCCGTCCGCCGCGCCCACCGACGTCCTCGCGCCCCCGGAGAATCCTGGGGCGTCGTCTGGATCGCAACGGGCGCAGCCGGACCCGGTTGGCAAGGGCCGGGGGGTGCTGGGACGCGCGGGACCGCGGGACGACCCCCCCCAGCTGCCGCGATCACGCCCGCCGGCGCCGCCCGGCTGCCCGAACTGGCGCGGAGGCGGCAGGCTCAGGCGCGGTCGTCCTGCCGGGGGCCCGGACCCGTGGGCAGCGGGACCCTCGGCCGTAGGCCTGGGCGGTCGCGGCCCCGTGGGGAGCTGCGGGGGGCCGACCCCCCGCGCGAGCCCGCCCCCAAAGGGGACGCCACCGGCCCGCGCGCTGCGCCCCCCCCCAGGGTCGGGCCGCCTACAGACGCGAGGACGCAGGGCGCGCGGCGTGGGGGAGAGCCACCGCGGTTGGCGCAGGGGCGGCGGCGGGTCCCGCTCGCCGCGC     
H       TATAATTTATAATATTATTTTAGATAATGAAATATAAAAAAACACACAAAAATACATAATGATTCATACGATGTTTTTACTAGTGAAGTGGAAAAATAAATAGTAATAATTTTAATTAATATTTGAAATTTATAAATATACTTAAAAATTGGTCTAAATTTGTTAAATTAATAAAAACAATTTGATGGAATGGTTCATTGTAACTAATGTAGATAACCTATAAGATAAAATATTTTCTCATATCGAAAAACTTTAAAATTATATAAAGAGCTAAAAATGAATTAATTCAGAGATGTATCCTATAATACAAAATAATCAAAAATTTTTAAATTGAGGAGAATTTATGCAATAAATAGTATAAAAAGTAACAGATAATATCATTAATTTAGTTTTCAAAATTCTATAATATCTTACCCGATTTTGATACTTGAAAGTAGAAGGAGATTATTTTGATTATTAATAAAACTTATTAATTAGAAACTTATTACCTAGTGCATGATTATAATTTATGTTAATACTCGATTAATAGTATGAGTTTATGCTGAAATATTGAATTTTTTTTATAGTTAATTCATATAACATCTGCATTATTTTTTAATGTTTTTTTCATATACTATGAATATCAATCGATTATGAAGTGATGAATAAGGTATTTTCTATATTCAATTTATTTATAGGTATATAAACTTATTTGTAGGCTGGTATAATAGCTTAATAATAATTTACTCAGTTTCTTCAACAATTTTGTAGAAATTGTTAATATAATAGATTATTATTAGTTGTATAATATTCGAATATTACCTAAGTTATAATATTTATAAAAATTGCTGTTATTTTACTTAACTTTTAGTATGCAGTTTTAAAGTTCTTACTTAACTAAAAATTAAGTTTATATTTCAAATGTAGTTAAGTTTCATTAAGACCTTCTGTTGAATATAGTAAATTTTTGATTTAAGAGCACAATGTAACTTTGAGATTTATGTAAGCATACAAGACTATATTGTTTTTAAATATGGTTAGCCCTCATTAATCCTTTGGTTGCTCGTATTTATGATAACCTACCCGGAACTGAGGCTAACGGTCACACATGGTGACCTATTTTTCCAAATCATTAACCCGTTTATCTCATCGCTAATGTATTCCTATTGAGCCATACTTTAGTCAATTTGCCTAGGAACACTCCAAGAATTTTTTGGGCACTTTCGAGAACTTTCATCGTTATGTAAAAATAGTGATGGAAGAAATAATTAGCTTCGTATAAGTGCATTGCTATACCAGCTATCAAAGGATTTCCAAGCTTGATGCCATTGCTAGTCGTGAGATTTCCAGAACTACAGTGGCGGCCCCCAGCGGAAGGATCAACCTATTTTGCTTTGTAGAGATCAGGCGTAGACTAAACAACCGGAGAGCTTACTGGTTTAAATGGTGGACGAGAGGAGTTACGAGTCGTTGGAGGCTGGTCTAAATGTCACTATCTGCTAACATAGATCCGACGATGATACGAATCAAATGTACCTTCTATCGTTAATATCTCGTGCCAAACATTATTCGAATGGTTATACAGAAGCTAAAAGACTTTTCTACAGTCGCTGTTATAACATATACAGAAAACAGTAAAAGGAATGCTCTAATGACGATTTCTTATGCCCGGGTAACTTTGTTTAACACCTTTTCTTAAATGTCAACTTATAACGTTAGAGTAGGACACTATAATATTTGAAGCCCGATGTTGAGTTCTCGCAACAATCTTAAATCTTTTCGTAAGCTGTGCCGGAGCATCAATGCGATAAATGTCCCGAGACCATGTAGTGGCTTTGCTCTTGAATCCGTCTAATCTAAGATCAGATGCGGAAAGAATCGTCCGCAGGATTCGAGGTATATACCAGTCTAAGTCTCCACTGCATTACTGACGCCTATGTAAGTACACATGTTTACATATGTCAGATCTTACAGGGCTGTGTAATGGACCATAAAAATGCCGATGAGATTGTATTCCCTAGAACGCACGCGGTGGGTTAGCTGCCCCCGGAAAATGCTAGCCAGCAAGTTCCCGGTTGTCCTCGAGCCTTCTGTTCGGCCGGTGGGGGCGCCCGCTCCGTACGTCAACGATGCCGGCAGGCGCAGCTCAGTTTGGCGCACTCATATTCCGCCCAGCAGTCGTGAGGGGGTATCCGGCGTTTACGAGCGGGCGCCCCGCGCGAAATTGGGGGGGACGCCCAGCGCCTCGCGTTGTTGATATCAGGCCAATGCCCCAGCTGACACAGCCTGCTTTCTTCCAAAAACGAATTGGCATAAGACGCGCCAGCCGCTTGATAGCAGTCTACCGCATGACTGAGACGATGCCGGATGACCCACTCACTGAGCGAGCGCGACCTGCCGTGGTAGCCATTCTGCTTGGACTTACGTTATTGGGGGCCAGGCTCCCGTTTGGGAGTGCTCTGCGAGCCTTCCCGGTCCGATGTTCGCCGAGGCGTGACTGCGGGCGCGCACAGTGTGCCCAGGGCGGGTGAGTACCGCAATTCGAAGTCGAAAGCGCAGAAGACCTTCGGGTAGGTGGAGGCAGCCACGTTTCGGATGTGCGCCCCTAGCTGAGGACACGGGCCGTGCAGACAGCTACGGCTCCAGCCAGCGAGCTCGGGTTGCGGGTTACGCTTCTCCGTGCAGTCTGCTCTGTCCCCCCGACGTAGGCGATTCTAAAAGATTAGCGATTGACAACATTCGCCTACTTACCGGACCCGCACTGCAACGTGGCTCCCCCACGAGGGTTAAGGGTGCTACACCGTTAACCTGTGCGCCCACTGAGTTTCTAACCCACGGGTTTTTGCGCCCCTTTCCTAAGCCCGGACTATCTTCGACGTCAACAACTCCCGATGTCCTGTGTGTCTCCGGAAGTTTTGACTCAGAGCCGGGAGGCCTCGCCATCCGGTTCCTGGCGTACACCGGCCGGAGCCAGCTGCCCCCTAATAATGAGTATCTCCCGGTCTCGTGTGAGGAGCGTGAAGGCGCCGCAACCCGCGTAAAGCGGCCGCTAGGTCCTCGGGCAGACACTCGGCAGCCCCCCCGATGGCCGCCAGGGCCGGGGCCCCACGCCGCGCGGCCGGCTGGTGCGGCCCGCGCTCGTGAGGGCGTGTCGGGCCTCCCCGCCGTACCGGCCAAGCGGGGCCCAGCGAGCCACCCGGTGGCTGTCAGCGCCATGGCGGCTGTGGTTGCAATCCGGCGCCGCGGTGGCGCCCGGGTGCAACACGCCCGGGGACGCCACAGCGTGCGGGGGATTCGCGGCAGTGCGACGTTGCCGGGAGCCGGAGGGGCTGCGCGGGTGCAATTGTTGCCCCCGGCCGGGGCAGGGCCCCCGGGCGTCTGACAGGGTCGTCCCAGGCCGGTGCATCGTACGCCCCGGTGTCCTGCGGCGACCAGTGCGGGAGTTGCCGTCCGCGCTCTCGGTGCCAGCGGGCACGCGGCTGCCCAGCCGGAGCGCGCCGGGAGCTCGCGCCTGCGCCGGCGCGGGGTAGGTCGAGGGGCCCTGATTGCCAGGCCCCCGTCCGCCGCGCGCACCGACGCCCTCACGCACCCTGAGAATCCTGGGGGGTCGTCTGGACCGCAACGGCCACAGCCGGGCCGGGTTGGCAAGGGGCGGGGGGTGCTGGGAGGCGCGGGACCGGGGGACGGCCCCCCCCAGCTGCCGCGACCACGTCCGCCGGCGCCGCCCGACTGCCCGGACTGGCCCGGTCGCGGCAGAGTCAGGCGGAGTCGTCCGGCCGGGGGCGCGGACCCGTGGGCAGCGGTGGGCACCGCCGTAGGCGTGGGCGGTAGCGGCCCCGTGTGGGGCTGCGGGGGGCCGACCCCACGCGCGAGCCCGCCGCCGAAGGCGACTGGCCCCGCCCGCAAGCTGCCCCCCCCCCCGGGGCCGTGCGGCCCACACACCCGAGGGCGCAGGGCGCGCGGCATGGGGGATAGGCACCGCGGTCGGCACAGGGGCCGCGGCCAGTCCCGCCCGCCCCGC     
G       TATAATTTATAGTATTATTTTAAATAATAAAATATAAAAAAACATACAAAAATACATAATAATTCATACGATGTTTTTACTAATAAAATAAAAAAGTAAATAGTAATAGTTTTAATTAATATTTGAAATTTATAAATATACTTAAGAATTAGTCTAAATTTGTTAAGTTAATGAAAGCATTTTAATGGAATGATTCATTGTAACTAATGTAAATAACCTATAAGATAGAATATTTTCTCATATCGAAAAACTTTAGAATTATATAAAGAACTAAAAATAAATTAATTCGGAGATGTATCCTGTAATACGAGATAATCAAAAATTTTTAAATTAAGGAAAATTTATGCAATAAATAGTATAAAGAATGGCAGATAATATCATTGATTTAGTTTTCAAAATTCTATAATATCTTACCCGATTTTGATACTTGAAAGTAGAAAGAGATTATTTTAATTATTAATAAAACTTATTAATTAGAGACTTATTACCTAGTACATAATTGTAATTTATGTTTGTTCTCAATTAATAATATGAGTTTATACTAAAATATTAAGTTTTGTTTATAATTGATTCATATAACATCTGCATTATTTTTTATTGTTTTTTTCATATACTATGAATATCAATCGGTTATGAAGTGATGAATAAGGTATTTTCTATATTCAATTTATTTATAGGTATATAAGCTTATTTATAGACTAATATAATAGCTTAATAATAATTTACTCAATTTCTTCAACAATTTTGTAGAAATTGTTAATATAATAAATTATTGTTAATTATATAGTATTCGAATATTACCTGAGTTATAATATTTATAAAGATTACTGTTATTTTACTTGACTTTTAATAAGCAATTTTAAAGTTCTTACTTAACTAAAGATTGAGTTTATATTTCAAATATAATTAAATTTCATTAAGACATTCTATTGGATATAATGGATTTTTGATTTAAGAGCACAATATATCTTTGTGATTTATGTAAGCATACAAGACTATATTGTTTGTAAATGTGATTAGCCTTCATCAATCCTTTGGTTGTTGGTGTTTAAGATAACCTACGCGATACTGAGTCTAACAGTCACACATGGTGGCTTATTTTTCCAAATCATTAACCCCTTTATATCATTGCGAACGTATTCCTGTTAAGCCCTACATTAATGAATTCGCTTGGAATCACCCCAAGCACTTTTCGGGCACTTTCGAAAATCTCCATCGTTGTGTAAAAACAGTGATGGATGAAGTAATTAGCTTCGCACAAGTGCATTGCCATACCGACTATTAAGAGGTTTCCTAACTTGATGCCGTTGCTAATCGTGAGGTTTCCAAAATTGCAATGGCGGCCCCCAACGGAAAGATAAACCTATTATGCTCTATAGGGATCAAGCGTAGACTGAATAACTGGAAAGCGTACTGGTTTAAATGGTGGACGGGAAGAGTCATGAGCCGTTGGACACTGGTCTAAATATCACTATCTGCTAACGTAGATCTGGCGATAATACGAATCAAATGTACCTTCTGCCATTAATATATCGTACCAAAAATTATTCGAATAGTTTTACAGAAGTCAAAAGGCTTTTCTACAGTTGTTGTTACAACATATACAGAAATCGGTAGAAAGAATGTTCTAATGGCGATTTCTTATGTCCGGGTAGCTCCGTTAAACACCTTTTCTTTAGTATCAACTTATGGCGTGAGAGTAAAACACTATGATATTTGGAGCCTAATGTTGAGTTATCGTAGCAACCCTAGATATCTTCATAAGTTGTGCTGGAGCATCAGTGCGATAAATGTCCCGAGACCATGCAATGGTTTTACTCTTGAGTAAGTATAATCAAAGACCAGCTGCGGAAAGAATCGTCCTCAGGACTCAAGGTCTATACCAGTCTAAGTTTCCACTGCATCACTAGTGCCTATGTGAATGCTCATGTTTACATATATCAGATCTTACAGGGTTGTGTATTAGACCGTAAAAATGCCGATGAGATTGTGTTCCTTAGTACGTACGCGGTGGGTCAGCTGTACCTGGACGATGCGGGTCAGCAAGTTCCCGGTTGTTCTCGAGACTTCTGTTCGGCCGCTGAGGGCGCCTGCTCCGTACGTCGACGTTGCCGGCAGGTGCTGCACAGGTTAGCGCGCTCAGAATCCGCCCAGCAGTCGTGAGGGGGTATCCAGCGTTTGCGAGCGGGCGTCCCGCGCGAAATTAGGGGGGACGCCCAGCGCCTCGCGTTGGTGATATCAGGCGAGAGCGCCAACTGACACAGCCTGCTTTCTTCCAGAAACAATCCGGCATCAGGGGCGCCAGCCGCTTCATAGGGGTCCACCGCATAGCGGAGACGGTGCCGGATGACCGACTCACTGGGCGACCGCGACCTGTCGTAGTAGCCATTCTGCTTGAACTTACGTTATTAGGGGCCGGGCTCCCGTTTGGGGTCGCTCTGCGGGCCTTCCCGATCCGGTGATCGCCGAGGCGTGACTACGGACGTGCACAGTGTGCCCATGGTGGGTGAGTATCGCGATTCGAGGCCGAAAGCGCAGAAGACCTTCGGGTAGGTGGAGGCGGCCACGTTACGGCTTTGTGCCCCTAGCTGAGGACACGGGCCGTGCGGACAGCGACGGCCCCTGCCAGCGAGTTCGGATTGCGGGTTAGGCTTCCTTGTGCAGTCTGCTTTGTCCCCCCAACGTAGGCGATGCTAACAGATTAGCGGTTGACAACATTCGCCAGCAGACGGAACCCGCACTCCGACGTGGCTCCCCCAAGAGGGCTAAGGGTGCGACACCGCTAACCTGTGCGCCCACTGAGTTCCTAACACATGGGTTATCATGCCCCTCTCTTAAGCACGGACTATCTTCGACGCGAACAACACGCGATGCACTGTTTGACTCCGGAAGTTTTGACTCGGAGCCTGGTGGCCTCGCCATCCGGTCCCTGGCGTACATCGGCCGGAGCCAGCTGCCCCCTAATAGTGAGTATTTCCCGGTCCCGTGTGAGGAGCGTGGGGGCGCCGCAGCCCGCGTAGAGCGGCCGCCAGGTCCTCGGGCAGACACACGGCAGCCTCCCCGATGGCCGCCAGGGCCTAGGCCCCACGTCGCGCGGTCGGCTGGTGCGGCGTACGCTCGTGACCGCGGGTCGGGCCTCCCCGCCGTTCCGCCCAGGCGGGACCCGGCGAGCGACCCGGGGTCTGGCTGCGCCATTGTGGCTATGGTTGCAATCCGACGCCGCGGGGGCGTCCGGGTGCGACACGCTCAGGGACGCCACAGCGTGCGGTCGATGCGCGGCTGCGCGACGTTGCCGGGAGCCAGGGGGGCTGCGCGGGTGCGACTCTTGCCCCCCGCCGGGGCAGCGCCCCGTCGCGTCTGACAGGGTCATCCCGGGCCGGAGGGTCGGACCCTCTGGGGTCCGCCGCCAACCAGTGCGGGAGCAGCTGTCCGCGCCCTCCGTACCAACGGGCACGCGGCTGCCCGGCCGGACCGCGCCGGGAGCTCGCGCCTGCGCCGGCGCGGGGTAGGGCCAGGGGCCCTGAATGCCAGGTCCCCGTCCGCCGCGCCCACCAACGCCCTCGGGCCCCCGTAGAATCCTGGGGAGTCGTCTGGACCGCAACGTGCACAGCCGGGCCGCGTTGGCACGGGGCGGGGGGTGCTGCGAGGCGCGGGACCGTGGGACTTCCCCCCCTAGCTGCCGCGACCACGTCAGCCGGCGCCCCCCGCCTGCCCGGGCTGGCCCGGAGGCGGCAGACTCGGGCGGCGTCGTCCTGCCGGGGGCGCGGACCCGTGGGCAGCGCGGAGCTCCGCCTTAGGCCGGGACGGTCGCGGCCCCCTGGGGAGCTGCTGGGGGCACACCCCGCGCGCGATCCCGCCGCGGAAGGAGACGCGTCCCGCTCGCCGGCTGCCCCCCCCCCCGTTACCGTGCCGCCTACAGACCCGAGGGCGCGCGGCGCGCGGCGTGCGGGGGAGCCACCGCGGTGGACACAGGGGCGGCGGCCGGTCCCGCCCGCCCCGC     
F       TATAATTTATGATATTATTTTAGATAATAAGATGTAAAAAAACACACAAAAATACATAATAATTCATACGATGATTTTACTAATAAAGTGGAAAAGTAAATGGTAATAATTTTAATTAATATTTGAAATTTATAAATATACTTAAAAATTAGTCTAAATTTGTTAAGTTAATAAAAGCAATTTAATGGAATGATTCATTGTAACTAATGTAAATAGCCTATAAGATAAAATATTTTCTCATATCGAAAAACTTTAAAATTATATAAAAAACTGAAAATAAATTAATTTGAAGATGTATCCTGTAATACGAAATAATAAAAGATTTTTAGATTAAGGAAAATTTATGCAATGAATAGTATAAAAAATAACAGATAATATCATTGATTAAGTTTTCAGAATTCTATAGTATCTTACCCAATTTTGATACTTGAGGGTAGAAAGAGATTATTTTACTTATTAATAAAACTTATTAATTAGAGGCTTATTACCTAGTGCATAATTGTAGTTTATATTAATTCTCAGTTAAAAATATAAGTTTATACTAAAGTATTAAGTTTTATTTATAGTTGATTCATATAGCATCTACGTTGTTTTTTGTTGTTTTATTCATATACTAAGTATATCAATCGGTTATGAAGTAATAAATAAGGTATTTTCTATATTCAATTTATTTATAGATATGTAAACTTGTTTATAAGCTAATATGGTAGCTTAATAATAATTTACTCAATTTCTTCAACAATTTTATAAAAATTATTAATATATTAAATTATTATTAATTATATAATATTCGAATATTACCTAAGTTATAATATTTATAAAAATTACTGTTATTTTACTTCGCTTTGAATAAGCAATTTTAAAGTTCTTACTTAACTAAATATTAAGTTTATATTTCAAATATAATTAAATTTCATTAAGACCTTCTATTGAATATAATAATTTTTTAATTTAAGAGCACAATATAACTTTGAAATTTATGTAAGCATACAAGACTAAATCGTTCTTAAATAAGGTTAGTCTTCATCAATCCTTTGGGTGTTCGTGTTTAAGATAACCTACCCAAGACTAATGCTAACAGCCACACATGGCAACTTATTTTCCTAAATCATTAGCCCCTTTATCTCATCGCACATGTATTCCTATTGAGCCGTACTTTAATGAATTCGCCTTGAAGCACCCCAAGTGCTTTTTGGGCCCTTTCGGGAATCTACATCTTTGCGGAAAAATAGTGATGAAAGGAGTAATTAGCTTCGTATAAGTGCATTGCCATATCAGTTATCAAAAGACTTCCAAACTTGATGTAATAGACAATCGTGAGATTTCCAGAACTACAGTGGTGGACCCCAGCGGAAGGATCAACCTATTATGCTCGGTAGAGATCAGGCATAGACTGAATAGCTGGAAAGCGCACTGGTCTAAATGGTGGACGAGAAGAGTCAAGGGCTTCTGATAGCTGATCTGAAGATCACTATCTGCCAACGTAGATCCGGCGATAACACGAATCAAATGTACCTTCTGCCATTAATGTTTAGTGCCTAACATTAATCGTATGGTTATGCAGAAGACAAAGGGCTTTCCTACAGTTGATGTTATAACATATACAGAAAACTGTAGAAAAAATGTTCTAATGGCGGTTTCTTATGCCGGGGTAGCTTTGTTTAAAACCTTTTCTTTAATGTCAACTTATAACGTTAAAGTACGACACTATAATATTTGGAGCCTCATGTTGAGTTATCGCAACGACCTTACCTCTTTTCGTAAGTTGTGTCGGAGCATCAATGCGATAAATGTCCCGAGACCATGCAGTGGATTTACTCTTGAATAGGTCTAATCAAAGATCAGGTGTAGAAAGAATCGTCCGCAGGACTCAAGGTCTATACCAGTCTAAGTTTTCACCGCATTACCGGCGCCTATGTTAAAGCTCATGTTTACATATGTCAGATCTTACAGGGCTGTGTAATGGACCGTGAGAATGCCGATAAGAGTGCATTCCTTAGAGCGCACGCGGTGGGTCCGCTCCCCCTGGACGATGTGAGTCAACAAGTTCCCGGTTGTTCCCGAGGCTTGTGTTCGGGCGGTGGGGGCGCTTGCTCCGTACGTCCACGTTGCCGACAGGTGCTGCACAGGTTAACGCCCTCAGACTCCGCCCAGTAGTCGTGAGGGGGTATCCAGCGTCTGCGAGCGGGCGTCTCGTGCGAAATTGGGGGGGACGCCCAGCACCTCGCGTTGCTGATATCAGGCCGATGCTCCAACTGACACAGCCTGCTTTCTTCCAAAGACGGACTCGCATGAGGGGCGCCAGCCGCTTGACAGTGATCTACCGCATGGCGGAGACGACGCCGGATGCCCGACTCACTGGGCGACCGCGACCTGCCGTAGTGGCCATTCTGCTTGGACTTACGTTATTAGGGGCCAGGCTCCCGTCTGGGGGCGCTCTGTGAGCCTTCGCGGTACAATGATCGCCAGGGCGTGCCTACGGACGTGCACAGTGTGCCCATGGCGGGTGAGTATCGCCGTGCGGGGTCGATAGCACAAAAGACCGTCGGGTAGGTGGAGGCGGCCACGTTGCGGCTTTGTGCCCCTAGCTGAGGACACGGGCCGGGCAGACAGCGACGGCCCTGGCCAGCGAGGTCGGATTGCGGGTTAGGCTTCTTCGTACAGTCTGTTCTATCCCCCCAGCGAAGGCGATTTTGATAGATCAGCGATTGACAACATTCCCCTACTTACCGGACCCGAACTCCAGCGTGGCTCCCCCAAGAGGGTTAAGGGTGCCACACCGCTAACCTGTGTGCCCACTGAGTTTCTAACTCGCGAGCTGTTGTGCCCCTCCCCTAACTACGGACTATCTTCAATGCGAACAACTCTCGAGGCCCTGTTTGCCTCCGGAAGTTTTGACTCGGAGCCAGGAGGCCTCGCCATCCGGCTCCTTGCGTACATCGGCCGGAGCCAGGTGCCCCCCTATAATGAGTATCTCCCGGTCCCGTGTGAGGAGCGTGAGGGCGCCGCGACCTGCGTAGAGCGGCGGCGAGGTCCTGGGGCAGACACTCGGCAGCCCCACGGATGGCGGCCATGGCCGGGGCACCACGCCGCGCGGGCGGCCGGCGCGGCCTGCCCTCGTGACCGCAGGTCGGCCCTCGCCGCCGTTCTGTCCAGGCGGGACCCAGCGAGCTCCCCGGGGGCTGCCCGCGCCATTGCGGCTGTGGTTGCAATCCGACGCCACGAGGGCGACCAGGTGCCACACGGTCCGGGGCTCCACAGCGTGCGGGCGAGGCGCGGCTGTGCGCCGGTGCCGGGAGCCAGGGGGGCTGCGCGGGGGCAACTCTGGTCCCCGGCCGCGGCAGGGCCCCCTCGCGACTGACAGGGTCATGCCGGGCCTGAGGGTCGGACACTCCGGCGTCCGGCGGCGACCAGTGTGGGAGCTGCCGCCCGCGCCCTCGGTGTCAATGGGCACGCGGCTGGCCGAGCGGAACGTGCCGGGAGATCGGGCCTGCGCCGGCGCCTGGTAGGGCAAGGGGCCCTGACTGCCAGCCCCCCGTCCGCCGCGCCCACCGACGCCCTCACCCCCGCGGAGAATCCTGGGGCGTCGTCTAGACCGCAACGGCCGCAGCCGGGCCACGTTGGCAAGGGCCGGGCGGCGCTGGGACGCGCGGGACCGTGGGACCGCCCCCCCCAGCTGCCGCGACCACGTCCGCCGGCGCTGCCCGGCTGCAGGGGCTGGCCCGGGGGCGGCAGAGCCGGGCGGGGTCGTCCTGCCGGTGACGCGGACCCGTGGGCAGTGGGGGGCTTCGCCGTAGGCCGGGACGGTCGTGGCCCCCCGGGGAGCTGCTGGGGCCCGACCCCGCGCGCAAGCCCGCCCCCGAAGGAGACTCGGCCCGCCCGCCCGCTGCCCCCCCCCCCTTTATCGTGCCGCCTACAGACGCGAGCGCGCGGGGCGCGCGGCTTGGGGGGGAGTCACCGCGGTTAGCACAGGGGCAGCAGCCGGTCCCGCCTGCCCCGC     
E       TATAGTTTATGATATTATTTTAGATAATGAGATATGAAAAAACACACAAAGATACATAATAATTCATACGATGTTTTTACTGATAGAGTGAAAAAGTAAATGGTAATAGTTTTAATTGATATTTGAAATTTATGAGTATACTTAAAAATTAATCTAAATTTGTTAAGTTAATAAAAACAGTTTAATGGAATGATTCATTGTGACTAATATAAATAACCTATAAGATAGAATATTTTCTCATATCGAAGAACTTTAAAATTATATAAAGAGCTAAAAATAAATTAATTCAGAGATGTATCCTGTAATACGAAATAATCAGAAATTTTTAAATTAAGGAAAATTAATGCAATGAATAATATAAAGAATAACAGATAATATCATTGATTTAATTTTCAAAGTTCTATAATGTCTTACCCAATTTTGATACTTGAGAGTAGAAAGAGATTATTTTGATTATTACTAAAACTTATTAATTAGGGACTTATTACCTAGTGCGTAATTGTAATTTATATTAATTCTCAATTAATATTATAAATTTATACTAAAATGTTAAATTTTATTTATAGTTAATTCATATAACATCTGCATTATTTTTTGTTGTTTTTTTCATATACTATAAATATCGATCGATTATGAAGTAAAAAATAAGGTATTTTCTATGTTCAATTTATTTATAGATATATAAGCTTACTTGTAAACTAATATAGTAGCTTAATAATAATTTACTCAGTTTCTTCAACAATTTTGTAGAAATTGTTAATATAATAGATTATTATTAATTATATAATGTTCGAATATTACCTAAATTATAATATTTATAAAAATTGCTGTTATTTTACTTAACTTTTAATAAGCAATTTTAAAGTTCTTACTTAACTAAAAATTAAGTTTATATTTCAAGTGTAATTGAATTTCATTAAAACCTTCTATTGGATATAATGAATTTTTGATTTAAGAGCACAATATAACTTTAAAATTTATGTAAGCATACAGGACTATATTGTTTTGAAATATGGTTAGTCTTCATGAATCCTTTGGTTGCTCGTGCCTAAGATAACCTACTCCAAACTGAGACTAACAGACACACATGGCGGCTCATTTTCCCAAATCATTAACCCCTTTATTTCATCGCAAATGTATTCTTATTGAGACGTACCTTATTGAATTTGCCTGGAAGCACCCCAAGCACTTTTTGGACACTTTCGAGAATCTCCATCGTTGTGCAAAAACAGTGATGGAAGGAGTAATTGGCTTCGCATAAGTGCATTGCCATACCATCTATCAATAGGTTTCCAAACTTGATGACATTGCTAATCGTGAGGTTCCCAGAACTGCAGTGGTGGCCCCCAACGGAAGGATAAATCTACTATGCTCGGTAGGGATCGAGCGTAGACCGAATAGCTGGAAAGCGAACTGGTCTAAATGGTGGACGAGAGGAGTCATGAGCCGATAGGGGCTGCTCTAAATGTCACTATCTGCTAACGTAGATCCGGCGATAATTCGAAGCAAGTGTACTTTCTGCCGTTAATGTATCGTACCAAACATTACCCGAATAGTTATATAGAAGCCAAAGGGCCTTTCTATAGTTGGTATTATAATATATACAGAAAATGGTAGAAAGAATGTTCTAATGGCGGTTTCTTATGTCCGGGGGGCTCAGTTTAACACCCTTTTCTTAATGTCAACTTATAGCGTTAGAGTGCAACACTATAATAATTGGAGCCTGATGTTGGGTTATCGCAACAATCTTAGATCCTTTCGTAAGATGTGCCGGGGCATCAATGCGATAACTGTCCCGAAACCATGCAGTGGTTTTTCTCTGGAATAAGTCTAATCTTAGACCAGATGCGGAAAGAATCGTCCGCAAGATTCAGGGTCTATACTAGTCCAAGTTCCCACTGCATTACCGGTGCCTATGTAAATGCTCATGTTTACATATGTCAAATTTTACAGGGATGTGTATTGGACCGTAAAAATGCCGACAAGACTGAATTTCTTAAAGCGCGCATGGTGGGTTAGCTTCCCCTAGAGGATGTGAGACAACAAATCCCCAGTTGTCCCCGAAACTCCTGTTCAGCCGTCGGGGGCGCCTGCTCCGTACGTCGACGTTACCGGCAGGCGCTGCGCAGGTTAGCTCACTCAGACTCCGCCCAGAAGTCGTGAGGGGGTATCTAGCGTTTGCGGGCGGGCGTCCTGCGCGAAATCGGGGGGGACGCCCAGCGCCTCGCGTTGCTGATATCAGGCCGATGCGCCAACTGACACAGCCTGCTTTCTTCCAAAAACGAACTGGCATGAGGGGCACCAGCCGCTTGACAGGGGTCTACCGCATGACGGAGACGGCGCCGGATAACCGACTCACTGGGCGCCCGCGACCTGTCGTAGCAGCCATTCTGCTTGGACTTAAATTATTAGGGGCCGGGCTCCCGTCTGGGGGTGCTCTGCGCGCCTTCCCGGGCCGATGTTCGCCAAGGCGTGACTACGGGCGCTCAAAGTGTGCCCATGGTGGGTGAGCATCGCGACTCGAGGTCGAAAGCGTAGAAGACAGTCGGGTAGGTGGAGGCCGCCGCGTTGCGGCTTTGTGCCCCTAGCTGAGGACACGGGCCGTCCAGACAGCGACGGCCCCGGTCAGCGAGGTCGGATTGCGGGATATGCTTCTCTGTGCGGTCAGCTCTCTCCCCCCGGTGAAGCCGATTCTAATAGATCAGCGGTTGACAACATTCGCCTACCTGCCGGACCCGCACTCCAGCGCGGCTCCCTCGAGAGGGTTAAGGGTGCAACACCGCTAACCTGTGCGCCCACTGAGTTTCAAACTTACGGGGTGTTGTGCCCCTCCCCGAAGCACGGACTATCTTCAACGAGAACAACTCACGATATCCTGTATGTCTCCGGAAGTTTTGACTCAGAGTCGGGAAGCCTCGCCGTCCGGTCCCTGACCTCCATCGGCCGGAGCCAGCTGCCCCCTAATCATGAGTATCTCCCGGTCTCGTGTGAGGAGCGTGAGGGCGCCGCAGCCCGCGTAGACCGGCCGCGAGGTCCTCGGGCAGACACTCGGCAGCCCCACGGTTAGCGGCCAGGGCCGTGGCACCACGTCGCGGGGGCGTCCGGGGCGGCGTACCCTTGTGACCGCTGGTCGGGCCTCCCCGCCCTCCGGCCCAGGCGGCACCCAGCGAGCGACCCGGGGGCTGCCAGCGCCATTGGGGCTGTGGTTACAATCCGACGCGGCGGCGGCGCCCGAGTGCCACCGGGGCGGGGGCGCCACAGCGTGCGGGCGAGGCGCAGCTGTGCGACGGTCCCGGGAGCCGGGGGGACTGCGCGGGTGCGACTCTTGCCCCCGGCCGGGGCAGGGCCCCCTCGCGTCTGACAGGGTCATGCCCGGCCGGGGGGTCGGACGCTCCGGGGTCCGCCGGCGACCAGTGCGGGAGCTGCCGGCCGCGCCCTCGGTACCAGCGGGCACGCGGCTGCCCGGCCGGAGCGCGCCGGCAGCTCGGGCCTGCGCCGGCGCCGGGTGGGGCAAGGGGCCCTGATTGCCAGGCCCCCGTCCGCCGCCCCCACCGACGCCCTCACGCCCCCGGAGAATCCTGGGGCGCCGTCTGGAGCGCGACGTCCGCAGCCGGGCCGCGTTGGCAAGGGGCGGGAGGCGCTGTGAGGCGCGGGACCGCGGCACCGCCCCTCCCAGCTGCCGCGACCACGTCCGCCGGCGCCGCCCGACTGCCCGGGCTGGCCCGGAGGCGGCAGGGCCCGGCGGCGTCGTCCTGCCGGGCGCACGGACCCATGGGCAGCGGGGGGCTCCGCCTTAGGCGGGGGCGGCCGCGGCCCCCGGGGGGGCTGCGGGGTGCAAACCCCGCGCGCGAGCCCGCCCCCGAAGGAGACGCGTCCCGCTCGCCTCCTGCGCCCCCCCACGGTGCCGTGCCGCCTACACACGCGAGGGCGCGGGGCGCGCGGCCTGGTGGGGAGACACCGCGGTTGGCCCAGGGGCCGCGGCCCGTCCCGCGCGCCCCGC     
D       TATAATTTATGATATTATTTTAGATAATAAAATATAAAAAAACACACAAAAATACATAATAATTCATACGGTGTTTTTACTAATAAAGTGAAAAAGTAGATAGTAATAGTTTTAATTAATATTTGAAATTTATGAATATACTTAAAAGTTAGTCTAAATTTGTTAAGTTAATAAAAACAATTTAATGGAATGATTCATTGTAACTAATATAAATAACCTATAAAATGAAATATTTTTTCATATCGAAAAACTTTAGAATTATATAAAAAACTAAAAATGAGTTAATTCGGAGATGTATCCTGTAATACGAAATAATCAAGAATTTTTGAATTAAGGAAAATTTATGCAATGAATAATATAAAGAATAACAGATAATATCGTTAATTTAGTTTTCAAAATTCTATAATATCTTACCCAATTTTGATACTTGAAAGTAGGAAGAGATTATTTTGATTATTAGTAAAACTTATTAATTAGAAGCTTATTACCTAGCACATAATTATATTTTATGTTGATTCTCAATTAATAATATGAATTTATACTAAAGTATTAGATTTTATTTATAGTTGATTCGTATAGCATCTGCATTATTTTTTGTTGTTTTTTTCGTATACTATAAATATCAATCGATTATGAAGTAATAAATAAGGTATTTTCTATATTCAATTTGTTTATAGATATATAAACTTATTTATAAACTAATATAATAGCTTAATAATGATTTACTCAATTTCTTCAGCAATTTTGTAGAAATTGTTAATATAATAGATTATTATTAATTGTATAGTTTTCGAATATTACCTGAGTTATAATATTTATAAAAATTGCTGTTATTTTACTTAGCTTTTAATAAGCAATTTTAAAGTTCTTACTTGACTAAGGATTAAGTTTATGTTTCAAATATAATTAAAATTCATTAAGACCTTCTATTGGGTATAATGAATTTTTAATTTAAGAGCACAATATAACTTTGAAATTTATGTGAGCATACAGGACTATATTGTATTTAAATATGGCTAGCCCTCATTAATCCTTTGGTTGTTTATGTTTAAGATAACTTACTCAAATCTGAAGCTAACAGCCACACATGGCGACTTATCTTCCGAAATCATTAACCCTTTTATATCATCGCGAATGTCCTCCTGTTGAGCCGTACTTTAATGAATTTGCCTGGAAACACCCCAAGCACTTTTTGGACGCTTTCGATAATCTTCATCGTTATGTAAAAACAGTGATGAAAGAAGTAATTAGCTTCGCTTAAATGCATTGCCATATGAGATATCAAAAGGTTTCCGAACTTAATGCTATTGCTAACCGGAAGGTTCCCAGAACAGCAGTGGTGGCCCCCGACGGAAAGATCAACCTATTATGCTCGGTGGGGATCAGGCGTAGACCGAAGAGCCGGAAAGCGTACTGGTCTAAATGGTGGACGAGAACAGTCAAGTGCCAAGGAGAGCTGGTCTCAAGATCACTATCTGCTAACATGGATCCGTCGAAAATACGAATCAAATGTACCTTCTGCCGTTAATATATCGTGCAGAACATTACTCGAATGGTTATACAGAAGCCAAAGGGCCTTTCTACAGTTGCTATTATAACATATACAGAAAACAGTACAAAGAATGTTCTAATGACGGTTTCTTATGTCAGGGTGGCTCTGCTTAACACCTTTTATTTAGTGTCAACTTTTAGCGTTAGAGTGCGACACTATCATATCTGGAGCATGACGTTGAGTTATCGCAACAGTCTTAGGTCTTTTCGTAAGTTGTGCCGGGGCATCAGTGCGATAAGTGTCCCGATACCATGCAGTGGGTTTTCTCTGGAATAAGTTTAATCTAAGACCAGATGCGGGAAGAGTCGTCCGCAGGATTCAAGATCCATACTAGTCCAAATCTCTACCGCATTACTGGTGCCTATGTAAGTGCTCATGTTTACATATGTCAGATCTTACAGGGCTGTGTGATAGACCGTAAGGATGCCGATAAGATTGCATTCCTTAAAGCGCGCACGGTGGGTCAGCTTCACCTGGAGGATGTGAGTGAGCAAGTTCCCGGTTGTCCCCGAACCTTTTGTTCGGACGGTGGGGGCGACTGCTCCGCACGTCGACGTTGCCGACGGGCGCTGCACAGGTTAGCGCTACTAGATTCCGTCCAGTAGTTGTAAGGGGGTATCCTTCGCTTACGAGCGAGCGTCCTGTGCGAAATGATGGGTGACGCCCAGCGCCTCACGTTGTTGAGATCAGGCCCATGCACCAACAGACACAGCCCGCATTCTTCCGTAAACGATCCGGCATAAGGGGCGCCAGCCGCTTGACAGTGATCTACCGCATGACGGAGACAAGGCCGGATGACCGGCTCACTGGGCGACCGCGACCTTTCGTAGTAGCCATTCTGCTTGGACTTACGTCATTAGGGGCCAGGCTCCCGTTTGGGGGCGCTCTGTGTGCCTTTCCGGTCTGATGTTCGCCGAGGCGTGACTGCGGGCGTGCACAGTGTGCCCATGGTGGGTGAGTATCGCGGCTCGAGGTTAAAAGCGCAGAAGACTGTCGGGTAGGTGGAAGCGTCCACGTTGCGGCTCTGAGCCACTAGCGGAGGACACGGCCCGAGCTGACAGCGACGGCCCCGGCCAGCGAGGACGGATTGCTAGTTAGTCTTCTTCATGCAGTCTGTTCTGTCCCCCCGGCGGAGGCGATTCTAATAGATCAGGGATCGACAACATTCGCCTACTTGCTGGACCCGCACTCCAACGTGGCTCCCCCATGAAGGTTAAGGGTACGACACCGCTAACCTGTGCGCCCACTGAGTTTCTAACTCGTGGGTCGGCGTGCCCCTCCCCTAAGCACAGATTACCTTCAACGTAAACAACTCTCGATGGCCTGTTTGTCTCCGGAAGTTTTGACTCAAAGCCGGGAGGCCTCGCCACCCGGATCCTGGCGTACATCGGCCGGAGCCAGTTGCCCCCGAATAATGAGCATGTCCCGGTCCCGTGTGAGGAGCGCGAGGGCGCCACACCCCGCGTAGAGCGGCCGCCAGGTCCTCGGGCAAACACCCGGCAGCCCCGCCGATTGCCGCCAGGGCCGGGCCACCACGTCGCGCGGGCGGCGGGGGCGGCGTGCCCTTGTGACCGCAGGTCGCGCCTTCCCGCCGTGGGGCCCAAGCGCGGCCAAGCAAGCGATCCGGCGGCTGCCGGCGCCATTGCGGCTGTGGTTACTATCCGGCGACGCGGCGGCGCCCGGGTGCCAGACGCTCGGGGGCCCCACAGCGTGCGGTCGAGGCGCGGCGGTGCGAGGTTGCCGGGAGCCAGGGGGGCTGCGCGGGCGCTACTCTTGCCCCCGGCCGGGGCAGTGCCCCTTCGCGTCTGACAGGGTCATGCCGGGCCGGAGGGTCGGACGCTCCGGGGTCCCCCGGAGACCGGTGCGGGAGCTCCCGTCCGCGCCCTCCGTATCAACGGGCACGCGGCTGCCCGGCCGGAGCGCTCCGGGTGCTCGGGCCTGCGTCGGCGCCGGGTAGGGCAAGGGGGCCTGATTGCCAGGCCCCCGTCCGCCGCGCCCACCGACGCCCTCACGCCCCCAGAGAATCCTAGGGCGTCGTCTGGAGCGCAACGACCGGAGCCGGCCCGCGTTGGCAAGGGGCGAGGGGCGCTGCGAGGCGCGGGACCGCGGGACCCCCACCCCCAGCTGCCGCGACCACGTCCCCCGGCGCCGCCCGTCTGCCCGGGCTGGCCCGGAGGCGGCAGAGCCTGGCAGCGTCGTCCCGCCGGGGGCGCGGACCCGCGGGCAGCGGGGGGCTCCGCCGTAGGCGGGCGCGGCCGGGGCCCCCTGGGGAGCTGCTAGAGGCCAACCCCCCGCGCGAGCCCGCCCCCGTAGGAGACTCGACCCGCTCGCCCCCTGCACCCCCCCCCGGTACCGTGCGGCCCACAGACGCGAGGGCGCATGGCGCGCGGCTTGGGGGAAAGTCACCGCGGTTTGCGCAGGAGCCGCTGCCCGTCTCGCCCGCCCCGC     
C       TATAATTTATAATATTATTTTGGATAATAAAATGTAAAAAAGCACACAAAAATACATAATAATTCATACGATGTTTTTACTAATAAAGTGAAAAAGTAAATAGTAATAGTTTTAATTAATATTTGAAATTTATAAATATACTTAAAAATTAGTCTAAATTTGTTAAATTAATAAAAGCAATTTAATGGAATGATTCATTGTAACTAATGTAAGTAACCTATAAAATAAAATATTTTCTCATATCGAAAAACTTTAAAATTATATAAGAAACTAAAAATAAATTAATTCAGAGATGTATCCTGTAATACGAAATAATCAAAGATTTTTGAATTAAGGAAGGTTTGTGCAATGAATAGTATAAAAAATAACAAATAATATCGTTGATTTAGTTTTCAAAATTCTATAATATCTTACCCAATTTTGATACTTGAAAGTAGAAGGAGATTATTTTAATTATTGATAAAGCTTATTAATTAGAGGCTTATTACCTAGTGCATAATTATAATTTATATTAATTCTCGATTAATAATATGAGTTTATACTAAAATATTAGATTTTATTTATAGTTGATTCATATAACATCTGCATTATTTTTTGTTGTTTATTTCATATACTATAGATATCAATCGGTTATGAAGTAAGAAATAAGGTATTTTCTATATTCAATTTATTTATAGATATATAAGCTTGTTTATAAACTAATATAGTAGCTTAATAATAATTTACTCAATTTCTTCGACAATTTTATAGAAATTGTTAATAAAATAGATTATTATTAATTATATAGTATTCGAATATTACCTGAGTTATAATATTTATAAAAATTGCTGTTATTTTACTTAGCTTTTAGTAGGCGATTTTAAAGTTCTTACTTAACTAAAAATTAAGTTTATGTTTCAAATATAATTAAATTTCATTAAGGCCTTCTATTGAATGTAATAAATTTTTGATTTAAGAGCTCAATATAACTTTGGAATTTGTGTAAGCATACAAGACTATATTGTTTTTAAATAAGGTTAGCCTTCATAAATCCTTTGGTTGTTCCTGTATAAGATAACCTACCCGAAGCTGAGGCTAACAGCCGCACATGGTGGCTTATTTTACTAAATCATTAACCCCTTTATCTCATCGCAAATGTATTCTTGATGAGCCGTACTTTAATGAATTTGCCTGGAAGCACCCCAAGTACTTTTCGGGCACTTTCGGGAATCTCCACCGTTATGTAAAAACAGTGATGGAAGGAATAATTAGCTTCGCTTAAGTGCATTGCCATACCAAATATCAAAGGATTTCCGAGCTTGATACCGTCGCTACTCGTAAGATTTCCAAAACTGCAGTGATGGCCCCCGACGAGAGGATAAATCTATTATGCTCGTTAGGGATCAGGCGTAGACCGAATAACCGGAAAGCGCACTGGTCTAAATGGTGGACGGGAAGAGTCGTAAGTCGATGGGAACTGGCCCAAATGTCACTACCTGCTAACGTAAATCCGGCGATAATACGAATCAGGTGTATCTTCTGTCATTAATATATCGTGCCAAACATTATTCGAATAGCTATACAGAAGCCAAAGGGCTTTCCTATAGTTGCTGTTACAACATATATAGAAAACGGTAGAAAGAATGCTCTAATGACGTTTTCTTATGTCCGGGTGGTTCTGTTTAACACTTTTTCTTCAGTATTAACTTATAGCGTTAGGGTGTGACACTATCATATATGGAGCATAATGTTGAGTTGTCGCAACAGTCTTAGGTTTTTTCGTAAGTTGTGCCGGGGCATCAGTGCGATAAATGTCCCGATACCATGCAGTGGTTTTACTCTGGAATAACTCTAATCTAAGACCAGATGCGGAAAGAATCGTCCGCAGGATTCAAGATCTATATTAGTCCAAATTCCCACCGCATTACTGGAGCCTATGTAAGTACTCATGTTTACATATGTCAGATCTTACAGGGTTGTGTAATGGACCGTTAAAATGCTGATAGGGCTGCATTCCTTAAAGCGTGCGCGGTGGGTCATTTCCGCCTGGACGATGTGAGTCAGCAAGTTCCCGGTTGTATCCGAGACTTCTGTTCGGTCGGCGGGGGCGCCTGCTCCGTACGTCAACGTTGCCGCCAGGCGCTGCATAGGTTAGCGCACCCAGATTCCGTCCAGTAGTAGTCAGGGGGTGTCCTACGGTTACGAGCGGACGTCCTGCGCGAAATCAGGGGGGACGCCCTGTGCCTCACGTTGCTGATATTAGGCCTGTGCACCAACTGACACAGCCTACTTTCTTCCGTAAACAAACCGGGATGAGGGGCACCAGCCGCTTGACAGTGGTCTACCGCATGGCGGGGACGGTGCCGGATGGCCGACTCACTGGGCCTGCGCGACCTGTCGCAGCAGCCATTCAGCTTGGACTTACGTTATTAGGGGCCGGACTCCCGTTTGGGGGCGCTTTGCGGGCCTTTCCGGTCTGATGTTCGCCGAGGCGTGACTATGGGCGTACACAGTGGGCCCATGGAGGGTGAGTATCGCGTCTCGGGGTCGCAAGCGCAAAACACTAACGGGTAGGTGGAGGCGGCCGCGTTTCGACTCTGTGCCCCTAGCTGAGGACACGGGCCGTGCAAAAAGCGACGGCCCCGGCCAGCGAGGTTGGATTGCAGGTTAGGCTTCTTTGTGCGGTCTGTTCTGCCCCCCCGGTGTAGGCGATTCTAACAGCTCAGCGGTTGACAACATTCGCTTACTTGCCGGACTCGCACTTCAGCGAAGCTCCCCCTTGAGGGTTAAGGGTAGGATACCGCTAACCCGTGCGCCCACTGAGTTCCTAACTTACGGGTTGTTGTGCCCCTCCCTTAAGAACGGGGTACCTCCTACGTGAGCAACTCACGACGTCCTGTGTGACTCCGGAAGTTTTGACTCAGAGCCGGGAGGCCTTGTCAACCGGCACCTGTCGTACATCGGCCGGAGCCAGCTGCCCTCTAATAATGAGCATCTCCCGGTCCCGTGTGAGGAGCGTGAGGGCGCCGCAGGCCGCGTAGAGCGGCCGCCAGGTCCTCGGGCAGTCACCCGGCAGCCGCACCGATGGAGGCCAGGGCCGGGGCACGACTTCGCGCGGGCGGCGGGCGCGGCGTACCCTCGTGACCGCAGGTCGCCCCTCCCCGCCGTCACGCCGTGGGGGGGCCCAGCCAGCGACCCGGGCGCGGCGGGCGCCATTGCGGCTGTGGTTACTATCCGACACGGCGGCGGCGCCCGGGTGCGACACGATCGGGGGCGCCACAGCGTGCGGTCGAGACGCTGCAGTGCGACGGTGCCGGGAGCCAGGGGGGCTGCGCGCGTGCGACTCTAGCCCCTGGGCGGGGCAGGGCCTCGTCGCGTCTCACAGGGTCATACCAGGGCAGAGGGTCGGACACTCCGGCGTCCCCCGGCGGTCAATGCGGGAGCTCCCGTCCGCGCCCTCCGTAACAACGGGCACGCGGCGGTCCGGCCGGAGTGCCCCGGGTGCTCGGGCCTGTGTCGGTGCCGGGTAGGGCAACGGAGCCTGACTGCCAGGCCCCCGTCCGCCGCGCCCACCAACGCCCTCACGCCCCCGGGGAATCCTAGGGCGTCGTCTGGAGCGCAACGCCCGCAGCCGAGCCGCGTTGGCAGGGGGCGGGGGGCGCTGGGAGGCGCGGGACCGCGGGACCCCTCCGCCCAGCTGACGCGTCCACGTCCACCGGGGCCGCCCGGCTGCCTGGGCTGGCCCGGGGGCGGCGGAGCCCGGCAGTGTTGTCCTGCCGGCGGCGCGGACCCGTGCGCAGCGGGGGGCTCCGCCGTAGGCGGGCGCGGCCGCGGCCCCCCGGGGAGCTCCTGGGGGCCGACCCCGCGCGCGAGCCCGCTCCCGAAGGGGACTCGGCCGGCCCGCCCGCTCCCCCCCCCCCCAGCGCCGTGCCGCCCACAGACGCGAGGGCGCGGGGCGCGCGGCTTGGCGGATAGCCACCGCGGTTGGCGCACGGGCTGCGGCTCGTCCCCCCCGCCGCGC     
B       TATAATTTATAATATTATTTTAGATAATAAAATATAAAAAAACACACAAAGATACATAATAGTTCATACGATGTTTTTACTAATGAAGTGAAAAAGTAAATAGTAATAATTTTAATTAATATTTGAAGTTTATAAATATACTTAAAAATTAGTCTAAATTTGTTAAGTTAATAAAAACAATTTAATGGAATGATTCATTGTAACTAATGTAAATAACCTATAAGATGAAATATTTTCTCATATCGAAAAACTTTAAAATTATGTAAGAAACTAAAGATAAATTAATTCGGAGATGTATCCTGTAATACAAAATAATCAAGAATTTTTAAATTAAGGAAAATTTATGCGATGAATAGTATAGAGAATAACAGGTAATATCGTTGATTTAATTTTCAAAATTCTATAATATCTTACCCAATTTTGATACTTGAAAGTAGAAAGGGATTATCTTAATTATTAATAAAACTTATTAATTAGAGACTTACTACCTGGTGCGTAATTGTAATTTATGTTAATTCTCAGTTAATAGTATGAATTTATACTAGAATATTGGATTTAATTTATAATTAATTCATATAGCATCTGCATTATTTTTTATTGTTTTTTTCATATACTATGAATATCGATCGATTATGAAGTAATGAATGAAGTATTTTCTCTATTCGATTTATTTATAAATGTATAAGCTTATTTATAAGCTGATATAATAACTTAATAATAATTTACTCAATTTCTTCAACAATTTTGTAGAAATTATTAATATAATAGATTATTATTAATTATATAATGTTCGAATATTACCTGAATTATAATATTTATAAAGATTGCTGTTATTTTACTTGACTTTTAATAAGCAATTTTAAAGTTCTTACTTGACTAAAGATTAAGTTTATATTTCGAATATAATTAAATTTCATTAAGTCCTTCTATTGGATATAATGAATTTTTGATTTAAGAACGCAATGTAACTTTAGAGTTTATGTAAGCATACAGGACTATATTGTCTTTACATATGGTTAGTCCTTGTGAATCCTCTGGTTGTTCGTATTTAAGATAACCTACCCAAAGCCAAAGCTAACAGTCACACATGGCAACTTGTTCTTCTAAATCATTAACCCTCTTATCTCATCGCAAATGTATTCCTATTGAGCCGTACTTTACTGAATGTGCCTGGATGCATCCCAAGCACTTTTCGGGCACTTTCGAAAATCTCCCTCGTTATGAAAAAATAGTGATAGAAGGAGTAATTAGCTTCGATTAAATGCATTGCCATACCAGATATCAAAAGATCTCCGAACTTGACGCCATAGCTAATCGTAAGATTCCCAAAACTGCAGTGATGGTCCCCAGCGAAAGGATCAACCTATCGTGCCCGGTAGGGGTCAGGCGTGGACCAAATAGCCAAAAAGCGTACAGGTCTAAATGGTGGACGAGAAGAGTCGTAAGCTGATGGGAGCTGGTCTAAATGTCACTATCTGCTAACGCGGATCCGGCGACAATACGAACCAAATGTACTTTCTGCCATTAATATATCATGCCAAACATTGCTCGAATTGTTCTACAGAAGTCAAAGGACTTTTCTATAGTTGTTGTTATAACATATACAGAAAACGGTAGAAGGAATGATCTAATGACGGTTTCTTATGTCCGGGTGACTCTGTTTAGCACCTTTTCTGTAATGTCAACTTGTAGCGTTAGAGTGTGACACTATCATATTTGGAGCGTGACGTTGAGTCGTCGCAGCGGTCTTAGATATTTTTGTAAGTTGTGCCGGCGCATCAGTGCAATAAGTGTCCAGAAACCATGCAGTAGTTTTACTCTGGAATAAGTCTAATCTGAGACCAGATGCAGAAAGAGTCGTCCGGAAGGTTTAAAATTTATACTAGTCCAAATTTCCACCGCATTACTAGCGCCTATGTAAATGCTCATGTTTACATATGTCAAATCTTACAGGGTTGTGTAATGGACCGTAAAAATACCGATAAGATTGAGTCCCTTACAACGCGCGCGGTGGGTCAGTTTCCCCTAGATGATGTGAGTCAGCAAGTTCCCGGTTGTACCCGAGGCCTCCGTTCGGCCGGTGGGGGCGCCTGCTCCGTACGTCGACGTTGTCGGCAGGCGCTGCACAGGTTATCGCGTACAGATTCCCTTCAGTAGTGGTCAGGGGGTGTCCAGCGTCTACGAGCGGACGTCCTGTGCGAAATCGAGGGGGACACCCAGCGCCTCCCGTTGCTGATATTAGGCCTTTGCACCAGCTGACACAGCCTACTTCCTTCCACGAACGAGCTGGCATGAGGGGCGCCAGCCGCTTGACAGTGGTCTACCACATGGCGGGGATGGAGCCGGATGCCCGACTCACTGGGCAACCGCGACCTGTCGTAATAGCCATTCTGCTTGTACTTACGTTATTAGGGGCCGGACTCCCGTGTGAGAGCGCTTTGCGAGCCTTTCCGGTCTGATGTCCGCGGGGGCGTGATTGCGGGCGTGCACAGTGTGCCCACGGTGGGTGAGTATCACGACTCGAGGTCGAAAGCGCAGAACACTGACGGGTAGGTGGAAACGACCACGTTGCGGCTTTGTGCCCCTGGCTGGGGACACAGGTCGCGCAGAGAGCGACGGCCCCGGCCAGCGAGTTCGGGTTGCAGGTTACGCTTCTATGTGCGGTCTGCTCTGTCCCCCCGGGGTAGGCGATTCTAACAGATCAGCGATTGACAACATTCGCCTGCTTGCCGGACCCGCATATTAGCCAGGCTCCCCCAAGAAGGTTAAGGGTACGCCACCGCTAACCTGTGCGCCCACTGAGTTCGTAACTCACGGACTGTTGTGCCCCTCTCCTAAACATGGGCTGTCCTCGACGCAAGCAACCCACGATGTCCTGCTTGCCTCCAGAAGTTTTGACTCAGAGCCGGGAGGCCTCGCCACCCGGTTCCTGGCGTACATCGGCCGGAGCCAGCTGCCCCCCAATGATGAGTATCTCCCGGTCCCGGGTGAGGAGCGCGAGGGCACCGCAATCCGCGTAGAGCGGCCGCCAGGTCCTCGGGCAGACACCCGGCAGCGCCGCCGATGGCCGCCAGGGCCGGGGCACCACGCCGCGCGGGCGGCGGGTGCGGGGTACCATTGTGACCGCCGGTTGCCCCTCCCCGCCGTCTCGCCCTGGTGGGGCCCAGCGAGCGACCCGGGGGCTGCCGGCGCCATTGCGGCTGTGGTTACTATCCGAGACGGCGGGGGGGCCCGTGGGCGACACGCTCGGGGGCCCCACAGCGTGCGGTGGAGGCGCGGCGGCGCGACGATGCCGTCACCCGGGGGGTCTGCGCGGGGGCGACTCTTGCCCCTGGCCGGGGCAGGGCCCCGTCGCGTCTGACGGGGTCGTGCCGGGGCGGGGGGTCGTACGCTCGGGGGTCCATCAGGAACCAGTGTGGGAGCTCCCGCCCGCGCCCTCCGTAGCAGCGGGCACGCGGCTGGCCGGCCGCAGCGCCCCGGGCGCTCGGGCCTGCGTCGACGCCGGGTAGGGCAAGGGAGCCAGATTGCCAGGCCCCCGTGCGCCGCGCCCACCGACGCCCTCATGCCCCCGGAGAATCCTAGGGGGTCGTCTGGAGCGCAACGACCGCAGCCGGCCCGCGTTGGCAGGGGGCGGGGGGCGCTGGGAGGCGCGGTACCGCGGCACCGCCCCGCCCAGCTGACGCGACCGCGTCTCCCGGCGCCGGCCGGCTGCCCGGGCTGGCCCGGGGGCGGTAGACCCCGGGAGCGTCGTCCTGCCGGGGGCGCGGACCCGTGGGCAGTAGGGAACTCCGCCGTGGGCGGGGGCGGCTGCGGCCCCCTGGGGGGCTCCTAGGGTCCAACCCCTCGCCCGACCCCGCCCCCGAAGGAGACTCGGCCCGCTTGCATGCTCCCCCCCCCCCCGGTACCGTGCCGACTACAGACTCGAGCACGCGCGGCGCGCGGCTTGGAGGACAGCCACCGCGGTCGGCGCAGGGGCCGCGGCGGGCCTCGCCCGCCCCGC     
A       TATAATTTATAACATTGTTTTAAATAATAAGATATAAAAAAGCACACAAAAATACATAATAATTCATACGATGTTTTTACTAATGAAGTAAAAGAGTAGATAGTAATAGTTTTAATTAATATTTAAAATTTATAAATATGCTTAAGAATTAGTCTAAATTTGTTAAGTTAATAAAAACAGTTTAATGGAATGATTCATTGTAACTGGTATAAATAGCCTATAACATAAAATATTTTCTCATATCGGAAAACTTTAAAATTATATAAAAAACTAAAAATAAATTAATTCAGAGATGTATCCTGTAGTACGAAGTAATCAAAAATTTTTAAATTGAGGAAAGTTTATGCAATGAATAATATAAAGAGTAACAGGTAATATCATTGATTTAATTTTCAAAATTCTATAGTGTCTTACCCAATTTTGATACTTGAGAGTAGAAAGAGATTATTTTAATTATTAGTAAGACTTATTAATTAGAGACTTATTACCTAGTGCATAATTATAATTTATGTTGATTCTCAATTAATAATATAAATTTATACTAAAATATTAAATTTTGTTTATAGTTAATTCGTATAACATCTGCGTTATTTTTTGTTGTTTTTTTCATATACTATAAATATCAATCGATTATGAAGTAATAAATGAGGTATTTTCTGTATTCAATTTATTTATAGATATGTAAACTTGTTTATAAACTAATATAGTGGCTTAATAATAATTAACTCAATTTCTTCAACAATTTTGTAGAAATTATTAATATAATAGATTATTATTAATTATATAGTGTTCGAATATTACCTAGGTTATAATATTTATAGAAATTGCTGTTATTTTACTTAACTTTTAATAAGCGATTTTAAAGTTCTTACTTGACTAAAAATTAAGTTTATATTTCAAATATAGTTAAATTTCATTAAGGCCTTCTATTGGATGTAATAAATTTTTAATTTAAGAACACAATGTAACTTTGGAATTTATGTAAGCATACAAGACTATATTGTTTTTAAATACGGTTAGTCTTCATAAATCCTTTGGTTATTCGTGTTTAAGATAACCTACCCCAAACCGAGACTAACAGTCACCCATGACGACTTATCTTACTAAATCATTAACCCTTTTATTTTATCGCAAATGTATCCCTGTTGAGTCGTACCTTAGTGAATTTGCCTAGAAGCACCCCAAGCATTTTTCGGGCACTTTCGGAGATCTTCATCGTTATGCAAAAATAGTGATGAAAGTAATAATTAGCTTCGCTTAAGTGCATTGCCATACCAGATATCAAAAGATTTCCAAACTTGATGCCATCGTTAGTCGTAAGATTGCCAGAGCTGCTGTGATGGCCCCCAACGAAAAGATTAACCTATTATGCTCAGTAGGGATCGGGCGTAGACGGAACAACCGGAAAGCGAACTGGTTTAAATGGTGGACGAGAAGGGTCACAAGCCGATAGGGGCTGGTCTAAATGTCACTGTCTGCTAACGTAGATCAGGCGACAATACGAATCAAATGTACTTTCTGCCATTAATATATCGTGCTAAACATTCATCGAATAGTTATACAGAAGCCAAAGGACTCTTCTATGGTTGTTGTTATAATATATGCAGGAATCGGTAGAAAGAATGTTCCAATGACGCTTTCTTATGTCCGGGTGGCTCTGTTTAACACCTTTTCTTTAGTGTTATCTTACAGCGTTAGAGTGTGACACTGTCATATTTGGAGCATGATGTTGAGATATCGCAACGGCCTTAGATCTCTTCGTTAGCTGTGCCGGAGCATCAGTGCCATAACTGTCCCGAAACCATGCAGTGGATTTGCTCTGGAATAAGTCTAATCCAAGACCAGATGCGGAAAGAGTCATCCGCAGGATTCAAAGTCTATACTAGTCCAAATTTCCACTGCATTACTGACGCCTATGTAAATGCCCATGTTTACATATGTCAGATCTTACAGGGCTGTGTAATGGATCATAAAAATGCTGATAAGAGTGCATTCCTTAAAACGCGCGCGGTGGGTCGGTTTCACCTGGATGATATGAGTCAGCAAGTTCCCGGTTGTCCCCGAGTCCTCTGTTCGGCCGGTGGGGTCGCACGCTCCGTACGTCGACGTTGCCGTCAGGCGCCGCGCAGGTTTGCGCACCCAGAATCCGTCCAATAGTCGTCAGGGGGTATCCAGAGTTTATGAGCGGACATCCGGTGCGAAAGCAGGGGGGACGCCCAGCGCCTCACGTTGCTGATATTAGGCCTATGCTCCAACTGACACAGCCTACTTTCTTCCGTGAACAAGCTGGCATGAGGAGCGCCAGCAGCTCGACAGAGGTCTACCGCATGGCGGGGAAGGTGCCGGGTGGCCGACTCACTGGGCGATCGCGACCTGGCGTGGTTGCCATTCTGCTTGAACTTACGTTATTAGGGGCCGGGCTCCCGTTTGGGGGCGCTTTACGAGCTTTTCCGCTCTGATGTTCGTCGGGGCGTGACTACGGGCGTGCACAGTGTGCCCATAGTGGGTGAGTATCACGGCTCGAGGTCGAAAGCGCAGAAAACTATCGGGTAGGTGGAGGTGGCCACGTTGCGGCTGTGCGCCCCTTGCCGAGGACACGGGCCGTACAGACAGCGACGGCCCTGGCGAGCGAGGGCGGTTTGCAGGTTAGGCTTCTTTGTGCGGTCTGCTCTTTCCCTCCGGCGTAGGCGATTCTAATAGATCAGCGCTTGACAACATTCGCTTGTTCGCCGGACCCGCACTTCGGCGAGGCTCCCCCCTGAGGGTTAAGGGTACAACACCGCTAACCTCTACGCCCACTGAGTTTCTAACTCACGGGTTACTGTGCCCCTCCCCTAAGCATGGACTATCCTCAACGTGGGCAACCCACGATGTCCTATTTGTCTCCAGAAGTTTTGACTTAGAGCCGGGAGGCCTCGCCAACCGGCTCCTGCCGTTCATCGGCCGGAGCCAGCTGCCCCCTAATAATGAGTATCTTCCGGTCCCGTGTGAGGAGCGCGACGGCACCGCGATCCGCGTAGAGCGGCCGCCAGGTCCTCGGGCAGACACCCGGCAGCCCCACCGATGGCCGCCAGGGCCGGGGCACCACGTCGGGCGGGCGGCCGGGGCGGCGTACCTTTGTGACCGCAGGTCGCCCCTCCCCGCCGTCCGGCCCTGGTGGGGCCGAGCGAGCAAAGCGGCAGCTGCCAGCGCCATTGGGGCTGTGGTTGCTGTCCGGCGCGGCGGCGGCGCCCGGGTGCGGCACGGTCGAGGGCGCCACAGCGTGCGGTTGAGGCGCGGCGGTGCGACGGTGCCGGCACCCAGGGGGGCTGCGCGTGTGCGACTCTGGCCCCTGGCCGGGGCAGGGCCCCTTCGCGTCTGACGGGGTCATGCCGGGGCGGGGGGTCGTACACTCCGGGGTCCCTCGGGCACCAGTGCGGGAGCTGCCGTCCGCGCCCTCCGTATCAGCGGGCGCGCGGCTGCCCGCGCGGAGCGCGCCGGGTGCTCGAGCCTGCGACGATGCCGAGTAGTGCAAGGGAACCAGATTGCCAGTCCCCCGTCCGCCGCGCCCACCGACGCCCTCACGCCCCCGGAGAATCCTGGGGCGTCGTCTGAAATGCAACGGCCGCAGCCGGGCCGAGTTGGCAGGGGGCGGGGGGCGCTGGGAGGCGCGGCACCGCGGGACCCCCCCGCCCAGCTGACGCGACCACGTCCCCCCGCGCCGCCCGGCTGCGCGGGCTGGCTCGGAGGCGGTAGAGCCCGGCAGTGTCGTCCTGCCGGGGGCGCGGACCCCTGGGCAGCAGGGGGCTCCGTCGTGGGCGGGGGTGCCCGCGGCCCCCCGGGGGGCTGCTGGGGCCCAACCCCGCGCCCGACCCCGCCCCCGAAGGTGACTCGCCCCGTTTGCGTGCTGCCCCCCCCCCCGGTGCCGTGCCGTCCGCAGACGCGAGGGCGCGGGGCGAGCGGCCTGGAGGATAGTTACCGCGGTTGGCGCAGGGGCCGCGGCTGGTCTCGCCCGCCCCGC     
