# Supplementary material for: A simple method for data partitioning based on relative evolutionary rates
Source: PeerJ. 2018 Aug 28;6:e5498. doi: 10.7717/peerj.5498 (PMC6118207; doi:10.7717/peerj.5498)
Supplement: Data S1 — The datasets are provided in the PHYLIP format. [file peerj-06-5498-s002.zip › DataS2/AS13-5.phy]

17  4000
out     GTCTTTCGCTAAAATTTATTCGATTGTCATCAACAATGCATAAATTTAAAATCGAAATATGCTTTACTTTTTTTTTTGGTTAATTAGAGTCATGTAAGTTAATTATATCTGTTTAAATAATTATAAAAGGTTTAGCATTATTATATGGAGTGAAATTAATGGTTACTAATGTTATAAATATCGCCACTTCGAAGAATTATAAATTGACTTCATTTAATTCAAAATGCAAGGTGTAATTAATGAATTAAACACTTAGTCTATTAGAAAAGTAATGGTTGTTCTTAAATTAAAAAGAAAAAATGATATAAATATTACTACTAAAATTTGTATACAATGTTAAGAGATTTTAAATACACAATTACTTCCGAGCATCAATATTATGTAAAAAATGATTCACATAATTGATTTAAGGAACAATTACGGTCGATGTTACGAAAATATTTAATTTAAGAATACAATATTATTTTGATCCCGTAATTGTCCCTTAAAACTTATAATAGAGCTATGTTTTTTCCTTCAACATTAAGTAATTCAAAAGTATGTGATATTTTTTAAATATACTTATTCATTGTATATTTATTTGTAAATTTATGTACACATATTTATGTGTCATGGATATTAATGGAGTAATAACCATTCAAATATGCTAATTATAAATAGGTAAAATAAAAATAACCATTGATAATATATCCAACTGACTTTCATGTTAAAGGTATAAAATACTTTTTTTCGGAATTTTTTATCTTTCGTAGTGAAATATATAAATGTAATTTAAATTTTAATGATTATACCTAAATAAAACTATGTGATATAGAACATATTAAGTTATATAATTCATTAAGTATAATTTTTAAATTTATAGTTACCCTAATTATAATTCTCCGAAAAAAAAACTAATATTTGTTTATTAATTTCTAAATTATCAACTTATATGTCGATATTTAACATGTTATAGAAAATATAACAATAGACGGCATGAATAAGTTTTTATTCAATTATAGTCTTACTGTTTCTTTGTAATCCGATCTCATAGCTTATAAAGTAGATGTAATATACAAATGCGAATGCTAAATACGAAAAAGTCGCTTAGTTTGAAATGCGACAACTAATTAAGCGTCATCTTATATATTTAGATCTAGCTTTTCAATATCGAAGACCAGACGGCCCTGATGTATGGGAGTGGTATACTGTCTGTATGATTCATTCCTGGGACTATTCATTATTATTCTATTGGAAACCGCTATCTTGTGAAGTCGCTGTTTAGAGCTATGATGACAATGAGCCTCAGCTCTAATATTACTTTGGAGCCCGCTAGCAGTTAATGAACTCGAGTAAATGTGGGGCACATAGCAACCCCGTCGTTCAAAACAATAGTTTCGCGCACGGGTGCCTTATTTCATTAAATTACACATAGTCTTACAGAGGTCGCGGTTTCCAATCGGATGCTCGACTTCTCGCAGTATCCGGGTGAAACATAATAAGCGCCGTATTTCTTGTCTTAAGTGGTTCCAAGGGAAGGGTTCATTACCCGATGAACTCTATGCTGCCCAGAAAGATCAAACCATGAAATAATCTACTCTAACTGACTTCCGATTTACCTTCAACCAAAGTTAAGCTCGTAGGTAGAGGAGTAGCTATCAACGAAATTATTTGCCGTTTATCCGGTAGTAATCAGCGTAAGCCTGATACAATTTCCTGTCGCAAGTCCATTTTTAAATATCTAATAATATAACTTCGACATATATACCCCTCCAATGTATAAGAAAATATGATCGTACGATACTCTCTACGGACGTATAAGCATTTGTAAGAAGCAAATGTGATCCCTGATATAAACAATATATCGCTGTTGTTATGATAAGGCCAATTCATGAAAGACTTTAAAACCATTAGCCCTCGTTATGGATTTGTCTGACCGATGATCCTGAACAGAACCTTGTGAAACCTGTCACTTTATGTAAAACACTACTTTCCTTGCCGGACTACGTGTTCGATATGGGCCGTGCCAGATCGGCGCGCACCAAAGAGTTAGATCCGGAGCGCCGCCTAAGGTGGCGTTATTAGTGGTCCCGTGCGGGCCGCGAACCTCGTAGAGTGTCTCGCCAGATGCAGAAGGGGACGCCGCGCTCGGGCCAGGTGGTCCCCCGCGCTACGTTATGCCAACGGTGGCCGCTTTGAGTCGACACCATCCCGACGCGGGACTGCCCCTAAACCGACTGGGAAGAAGGCCCCGGCTCGGCTGACCCCCCCACCGGCGACGAAAGTTCGCGGGATGGTCCCGATGGGGATGGTATAAAGACAAGGAGAGCACCGGGTGGGCTGTTCTCTCTGTTTGTCAGGTCTTGCCCCCACATGCCGGCTACCAGGCGACTAGCGCGTCGGGACGCGCCGTCTCGGCGACCTGCGGGGCTCGTCGGTCCTCCGTTCGGTTGTTCGGCCGAGCAGACATGCTCTCCAGCCAGGTTATTGCTCCCGCGTGCGTTTAATCGGGGCGCCTTGGGAGATGTGGCTCGTGGGCGTCCTGCCGACATAGCAGGCGCCGACCGTATGTACTTGGCGTCGCTACAGATCGGGTCCCCTCCGGGGTTTGTCCTTCGGGGCTCCGTTTGCCTGGGACCGCCACCCACGGTATCCCAGCCCTGGAAGATTGGAGAACGTCGGGCGAGCGCGTCCTGACCGGCCCGCCCAACGCCTGAACCTCCTATTGTAGACTGGCGCGCAGGCTAGGATACTTAGGGAAGAGGGATTCGAGTCGCCTAGCCCCGCGAGGGCACTCCTCTTCGGCATATGCTACGTCTGAGAAAAGAGTGGGAGACCGAACCGGCAGGCGCCTCCGGGCGGGATGTGGGGCGCTTTCTAGCGCTTCTGCGTTGCTTGATAGGGGAGCTTACCAACGCCCCCGGGCCTGGCCAGCCCAAGTGCTAGTACACTCAGGCACGGAGTGGTGGCCGGCCTGGAGGAATCGTTTGCATGATGTCGAACAACCCAACCCAGTGTTCGAGCGCCGCCCACGGACCCGCCCGACCCCGCCCGGCGGGGACGCCCGCGAGCCCACTCGCGGGCCGCAGCCCCCCCCCCAGAGACCGGCTGCGGCGAGGGGGCGCGACCAGCCCCGCGCGTGGCTCCCGCCCCCCTAGGCCGTAGCGTCACGGCACCGGGCGACGCGGGCCGGCGGTGCCGTCGCGCGGTCGCCAGGAGGCTGCCAGACGCTCGCCCTATGGGAGCCCGGAGGGCTCCCCCGTGACGACGTCGGGAGGGCGGCGATCCCAGCCGCTCCTCCACCGGGCGCGGTCGGTCTCAGCGTAGGGAACTCCGGCCGGCGCCCCGGGGCGCCCGCGACGCCAAGGAGGAGCGCCTGTTCGCGTGAATGTGCGCCGCCCCGGCCCGCTCGGCCTCCGCCCCCGGGGGGCCCGGCGGGCGGTCCAGGCCTCGGCCTTCGGGCCCCGTGGGCCCGCCCGTCTACGCACCGCGCCCGGCGCGGCCCCGCGGGCCCGCGCGGTGCTGTGCCCCGAGTCGCCGAGCCGCCGGCACCCGGGTCACGGCCAGCCTCGTGCCGACCCCGCCCTACCGCCCCGCACGCCCCGCCGAGCGCCAGGGCGGGGCCCCTCAGCGGGCACGGGGTAATCGGCCGCTTCCAAGCCCCCCGGGCGCCCTCCCCCCGTACCCGGCCAGGCCATTGCCACCGGGAGCGCCGCGTCGTTCGGTTCCTCCGGGTCGGGCCGAAACAGCTGGGCCTGAGACGCGCGACCCCGGGCCCATCACCCGCCGGGGCCGCCGAGGGGGGGACCCCCCACGACGGCCCCGCCCCATCGTGGCGGTAGGAGGGGACGCCGCGGCAGGCGCCATAGACCTGGCGCTCTGGGCAGGCTTCGAGGCCCCGGGGGCCCCACTGCCGGCCGCGAGCGGGGGCCCGGGTCGCTAGCGCACCCCAGCGGCCCCTGCGCGAGCGAGGGGCCAGCCGGGGACATGAGGCACGTATCGCCAGCGAACTGCCCGTACC     
P       GTCTTTCGCTAAAATTTGTTCGATTATCATCAACAATGCATAAATTTAAAATCGAAATATGCTTTACTTTTTTTTTTGGTTAATTAGGATCATGTAAATTAATTATATCTGTTTAAATAATTATAGAGGGTTTAGCATTATTATATGGAGTGAAATTAATAATTACTAATGTTGTGAATGTCGCCACTTCAAAGACTTATAAATTAACTTCATTTAATTCAAAATACAAGATGTAATTAATAAATTGAACACTTAATCTATTAGAAAAGTAATAGTTGTTCTTGGATTAAAAAGAAAAAATAATATAAATATTACTACTAAAATTTATATACAGTGTTAAGAAATTTTAGATACACAATTACTTACGAACATCAATGTTATGTAAGAAATGATTCACATGATTAATTTAAGAAGCAATTTCGGTCAATGTTACAAAAATATTTAATTTAAGAATACAATATTGTTTTGATCCCGTAATTGTCCCTTAAGTCTTATAATAGAGCTATGTATTTTCCTTCAACATCAAGTAATTCAAAAATATGTAATATTTTTTAAATATACTTATTCGTTGTATATTTGTTTGTAAATTTATGTACACGTGTTTATATGTCGTGAATATTAATGGAGTAATAACCATTCAAGTGTGCTAATTATAAATAGATAAAATAAAAATAACCATTGATAATATATCCAATTAACTTTCATGTTAAAGGTATAAAGTACTTTTTTTCAGAATTTTTTATCTTTCATAGTGAGATATATAAATGTAATTTAAATTTTAATAATTATACCTAAATAAAACTATGTGATATAAAACATATTGAATTATATGATTCATTAAGTATAATTTTTAGATTTATAGTAACCCTAATTATAATTCTCCAAAAAAAAAACTAGTATTTGATTATTAATTTCTAAATTGTCAACTTATATATCGATATTAAGCATATTATAGAAAATATAACAATAAACGGCATAAATAAGTTTTTATTTAATTATAGTTTTACTGTTTCTATGCAATCCGGTATTATGGCTTATAAAATAGTTGTGATATACAAATGTGAATGCTGAATACGAAAAAGCCGCTTATTTTGAAATGCGACAACTAATTATGCGTCATTTTATATATCTAGTTCTACATTTTCAATATCGAAGACCAGACTGCCCTAATGTATGGGAGTGGTATACTGTATGTATGATTCATTCTTAGAACTATCCATTATTATTCTCTTGGAACCAGCTAGGTTGCGAAGTCGCTGTTTAGAGCTATGATAACAATGAGCCTCAGCTGTAACATTACTCTGGAGCCCGCTAGCAGTTAATGAAATTGAGTAAGTGTGGGGCACATAGCAACCCCGTTGTTCAAAACAACGGTTTCGCGCACGAGTGCCTTGTTTCATGAAATTAGACATAGTCTTACAGAGGTCGCGTATTCCAATCGAATGCTCGACTTCTCGCTGTATCTGTACGGTACATAATAAGCGGTGCGTCTTTTGTCTTAAGTGGTTCCAAGGGAAGGATCCATTACCCGGCGAACTCTATGCTGCCCGAAAAGATCAAACCGCGAAATAGCCTACAATAACTGACATCCGATATACCCTCAACCAAAGTTAAGCTAATAAGTAGAGGAGTGGCTATCAACGAGATTATTTACCGTTTATCCCGTAGTAATCAGCGTAAACCTAATATAATCTTCTGTTGCCAATCCATTTTCGAGTATCTAGTAATATGGCTTCGACATATATACCCCTCCAATGTATAAGGAAATATGATCGTACGATACACCCTACGGATGTATAAGCATTTATAAGAAGCAAATGTGATCCCTGATATAAACACTTTATCGGTGTTGTCATAATAAGGCCCATTCATGAAAGACTTTAAAACCATTAGCCCTCGTTATAGATTTGTCTGATCAATGACCCCGAACAGAACCTTTTGAAACTTACCAATTTACTTGAAGCATTACCTTCCTTGCCGGACTACATGCTCGATATGGGCTGTGCCAGATCGGGACGCACCAAGGAGATAGATCCGGGGCGCCACCTAAGGTGGCGTTATTAGTGGTCCCGCGCGGGTCGCGAACCTCTTAGAGTGTCTCGCCAGATGCAGAAGGGGATGCCGCGCTCGGGCCAGGTGGTCCCTCGCGCTGCCTTATGCCAACGGTTGCCACTTTGAGACGGCATCATTTCGACACGGGACTGCCCTAAAACCAACTGGGAAGACGGCTTCGGCGCGACTGATGCTCCCACCAGCGACGAAAGTTCACGGGGTAGTACCGATGGGCATGGTATGAAAACAGGGAGAGCACCGGGCGGGCCGTACTCGCAGTTTGTCCGGCCTCGCTCCCCCGTGCCGGTTACCATGCAACTAACGCGTCGGGACACGCCGTCTCAGCGACTTGCAGGGCTCGTTGGTCCTCCTTTCGGTTGTTCGGCCGCGCAGAGATGCTCTCCACCCAGGTTATTGCTCCCACGTGCGTCTAATCGGGGGGCCTTGAGGCGTGTGGCCCGTGGGCGTCCTGCCGTCATAGCAGGCGCCGAGCGTATGTAGTTGGCGTCACTACAGATCGGGTTCCCTCCACTGTCTGTCCCTCGGGGCTCCGTTTGTCTAGGACAGCCACTCACGGTATCCCCGCCCCGGAACAGTGCAGAACGTCGGGCAAGCGCGTCCTGACCGCCCCGCTCAACGCCTGAGCACCCTGCTATGTACTGCCACGCGGGCTAGGATACTAAGGGAGGAGGGATTGAAGTCGCCTAGCCCCCCGAGGGCACCCCTCTTCGGCATATGCTACGTTTGAGAAAAGAGTGGGAGACCGAATCGGCAGGCACCTCCGGGCGGGTCGTGGGGCGCTTGCTCGCGATCCTGCGCTGCTTGATAGAGGAGCTTGCCAACGTCCTCAGGCCTGGCCAGCCCAATTGTTAGTGCACTCAGGCAGGGAGTGATGTCCGGCCTGGAGGAATCGATTGCATGATGCCCATTAACCCAACCTAGTGTGCGAGCGCCGCCCACGGCCCCGGCCGACCCCCCCAGGCGGGCACGCCCGCGCACCCACTCGCGGGCCGCAGCCCCGCCCCCAGAGACCGGCTGCGGCGAGGGAGCGCGAGCAGCCCCGCGCAGGGCTCTCGCCCCCCTAGGCCGTGGCGTCACGGCACCGGGCGACGCGGGGCGGCGGCGCCGTCGCGCGGTCGGTAGGACTCTGGCGGACATTCGCCCCATGCGAGCCGGGGGGGCTCCCCCGTGACGACGGCGGGAGGGCGACGATCCCGGCCGCTCCTGCAGCGGGGGTGGTCGGTCCCAGCGTAGGAAACCTCCGCCGGCGCGCCGGAGCGCGCGCGACGCCAAGGACTAGCGGCTGTTCGTGCGAGTGGGCGCCGCTCCGTTCCGCTCGGGCTCCGCCCCAGGGGGGCCCGGGGGGCGGTCCAGGCCTCGGCCTTCGAGCCCCGTGGGCCCGCCGGTCAACGCACCGCGCCCGGCGGGCCCCCGCGGGCCCAGGCGGTGCGGTGGCCCGAGTCGCCCAGCCGCCGGCCCCCGGGTCACGGCCGGCCCCGTGCCGACCCCGCCCTAGCGCCCAGCACGCCTCGCCGAGCGCCAGCGCCGGGCCCCTCAGCGGGCACGGCGTAAGCGGCCGGTTCCAAGCCCCCCGGGCGCCCTCCCCCCGTACCCGACTGGGCCATTACCACCGGGAGCGGCGCATCGTTCGGTTCCTCCGGGTCGGGCCGAAACAGCTGGGCCTGAGGCGAGCAACCCCGGGCCCGTCAGCCGCCGGGGCGGCCGAGGGGGGGACCCCCCGCGACGGCCCCGCCCCATGGTGGCGGTAGGTGGGGACGCCGCGGCATGCGCCAGAGACCTGGCGCACTGGGCAGGCTTCGAGGCCCCGGGGGCCCCGGTGCTGGCCGGGACCGGGAGCCCCGGACCCTAGCGCGCCCCAGCTGCCCCTTCGCGGGCGAGGGGCCAGCCGTGGACATGAGGCACGTATCAAGGGCGAGCTGCCCGTACC     
O       GTCTTTCGCTAAAGTTTATTCGATTATCATCAACGATACGTAATTTTAAAATCGAAATATGCTTTACTTTTTTTTTTGGTTAATTGGAATCATGTAAGTTAATTATATCTATTTAAATAATTATAAAAGGTTTAGCATTATAATATGGAGTAAAATTAATGTTTACTAATGTTATAAATATCGCCGCTTCAAAGAATTATAAATTAACTTCATTTAATTCAAAATACAAAATGTAATTAATAAATTAAAAGCTTATTCTATTAGAAAAATAATAGTTGTTCTTAAATTAAAAAGAAAAAATAATGTGAATATTGCTGCTAGAATTTATATACGATGTTAAGAGGTTTTAAATACACAATTACTTCCAAACATCAATATTATGTAAGAAATGATTCACATAATTGATTTAAGGAACAATTACGGTCAATATTACGAAAATAATTAATTTAAAAATACAATATTATTTTGATCCCGTAATTGTCCCTTAAGTCTTATAATAGAGCTATGTTTTTTCCTTCAGCATTAAGTGATTCAAAAGTATATGATATTTTTTAAATATACTTATTCATTGTATATTTATTTGTAGATTTATGTACACGTATTTATGTATCATGAATATTAATGGAGTAATAACCGTTCAAGTATGCTAATTATAAATAAATAAGATAAAGATAACCATTGATAATATATCCAATTAACTTTCATGTTAAAGATATAAAGTACTTTTTTTCAGAATTTTTTATCTTTCATAGTGAGATATATAAATGTAATTTAAATTTTAATAATTATACCTGAATAAAACTATGTAATATAAAACATATGAAATTATATAATTCATTAAGTATAATTTTTAGATTTATAGTTACCTTAATTATAATTCTCCAAAAAAAAAACTAATATTTGGTTATTAATTTCTAAATTGTCAACTTATATATCGATATTTAGCATGTTATAGAAAATATAACGATAGACGGCATGAATAAGTTTTTATTTAATTATAGTCCTACTGTTCCTTTGTAATACGGTTTCGTGGCTTATAAGCTAATTGTAATATACAAATGCGTATGCTGAATGCGAAAAAGTTGCTTAGTTTGAAATGCGACAGCTGATTAAGCGTCATTTTATATATTTAGATCTATCTTTTCAATATCGAAGACCAGACGGCCCTAATGTCTGGGAGTGGTATGTTATATGTATAATTCATTTCTGGGACTATCCATTATCATTCTATTGGAAACGGCTATGTTGCGAAGTCGCTGTTTAGAGCTATGATAACAATGAGTTTCAGGTATAATATTACCTTGGAACCCGTTAGCAATTAACGAAATTGAGTAAATGTAGGGCATATAGCAACCCCGTCATTCAAAACAACTGTTTCGCGCACGGGTGCGTTTTTGCGTGAAATTAAACATAGTCTTACGGAGGTCGCGATTTCCAATCGGAGGCTTGACTTCTCGCGGTATCCGGGTGGAACGTAATAAGCGCTGCATCTCCTGTCTTAAGTGGTTCCAAGGGAAGGGTTCATTACCCGATGAACTCTATGCTGCCCAGAAAGAACAAACCATGGAATAGCCTGCTATAACCAACTTCCGATTTACTCTCAAACAAAGTTAAGCTAATAAGTGGAGGAATAGCTATCAACGAGATTATTTACCATTTATCCAGTAGTAATCAGCCTAAGCCTAATACAATCGCCCGTCGCCAATCCTTATTCGGATTTCTAATGATATGACTTCGACATATATACCTCTTCAATGTATAGGGAAATATGATCGTACGATACTCTCTACGGATGTACGAACATTTGTAAGAAGCAAATGTAATCCCTGACATAAACATTTTATCGGTGTTGTTATGATAAGGCCCATTCGTGAAAGACTTTAAAACCCTTAGCCCTCGTTATGGCATTGTCCGATCAATGGCCCTGAACAAAACTTTTCGAAACTTGCCAATTTAGGTGAAACACCACTTTCTTTTACGGACTACTTGTTCGATATAGGCCGTGCCAAATCGGGTCGCACCAATGGGATGGATCCGGTGCGCCCCCTATGGTGGGGTTATTGGTGGTCCCGAGCGGGCCGTGAACCTCATAGAGTGTCTCGCCAAGTGCAGAAGGGGACGCCGCGCTCAGGCCAGGTGGCCCCTCGCGCTGCCTTGTGCCAACGGTTACCGCTTTGAGTCGACATCATACCGACGCGGGAGTGCCCTGAAACCGACTGGGAAGAGGGCCGCGGCGCCACTGACCCCTCCGCCAGCGAAGAAAGTTCACGGGGTAGTCCCGATGGGCATGGTATGGAGACAGGGAGAGCACCGGGCGAGCTGTACTTGTGGTTTGTCCGGTCTCGCCCCCACCTGCCGGCTACCATGCGACTAACGCGTCGAGACGCGACCTCTCGGCTACTTGCGGGGCTCGTCGGTCCTCCTCTTGGTTGATCGGCCGTGCAGACATGCTCTCCAGTCAAGTTATTGCTCCCACGTGCGTTTAATGGGGGCGCCTTGTGGAGTGTGGCTCGTGGACGTCCTGCCGACATAGCGGGCACCGACCGTAAGTAATTGGCGTCGCTACAGATCGGGTCCCCTCCAGTGTTTGTCCTTCGGGACTCCGTTCGTCTTGGTCAGCCTCCCACGGTATCCCGGCCCTGGAAAACTGGTGGACTTCGGGCGAGCGCGTCCTGACAGCCCCGCCCATCGCCTGAGCCCCCTACTGTGTACTAGCCGGCGGGCTGGGATACTAAGGGAAGAGGGATTCGAGACGCTTAGCCTCCCGAGGGAACCCCTCTCTGGCAAATGCTACGTCTGAGAAAAGAGTGGGAGACCGAACCGGCCGGCGCCTCCGGGCGGGACGCGGGGCGCTATCTTGCGGTCCTGCGCTGCTTGATAGGGGAGCTTGCCAACGCACTTAGGCCTGGCCAGCCCAAGTGCTAGTGCACTCAGGCACGAATTGATGCCCGGACTGGAAGAATCGATCACTTGATGACCAATAACCCAACCTAGTGTTCGAGCGCCGCCCGCGGTCCCGCCCGACCCCCCCCGGCGGGGACGCCCGCGCACCCACTCGCGGGCCGCGGCCCCGCCCCCAGGGACCGGCTGCGGCGAGGGGGCGCGCCCAGCCCCGCGCACGGCTCACGCCCCCCTAGGCCGTCGCGTCACTGCGCCGGGCGACGCGGGGCGGCGGCGCCGTCGCGCGTTCGCCGGGACGCTGGCGGGCGCTCACCCTATGCGAGCTGAAGGGGCTCCCCCGTGGCGACGGTGGGAGGGCGGCGATCCCGGCCGCTCCTCTAGCGGGCGCGGTCGGTCCCAGCGTTGGGAACTCCGGCCGGCGCCCCGGAGCGTCCGCGACGCCAAGGAGCAGCGCCTCCTCGCGTGAGTCTTCCGCGCTCCGACCCGCTCGGCCTCCGCCCCCGGGGGGCCCGGGGGGCAGTACAGGCCTGGGCCTTGGGGCCCCGTGGGCCCGCCCGTCTCCGCACCGCGCCCGGCGCGGCCCCGCGGGCCCGCACGGTGCGGTGCCTCGAGTCGCCCAGCCCCGGGCCTACGGGGCACGCCCGGCCAGGTGTCGACCCCGCCCCAACGCCCCGCGCGCGCCGCCGAGCGCCAGCGCCGGGCCCCTCGGCGGGCACCGCGTAACCGGGCGGTTCCAAGCCCCCCGGGCGCCCTCCCCCCGTACCCGTCTGGGCCGTTAGCGCCGGGAGCGGCGCATCGTTCGGTTCCTCCGGGGCGGGCCGAAACAGCTGGGCCTGAGACGCGCGACCCCGGGCCCCTCAGCCGCCGGGGCTGCCGAGGGTGGGACCGCCCTCGAGGGCCCCGACCCATTGTCGAGATAGGGGGGGACGCCGCGGTACGCGCCATAGACCTGGCGCACTGGACAGGCTTCGAGGCCCCGGGGGCCCCGCCGCCGGCCGACACCGGGAGCCCGGGGCGCTAGCGTCCCCCAGCCGCCCCTTCCCCGGCGAGGGGGCGGCCGCGGACATGAGGCACGTATCCATCGCGAACTGCCCCTACC     
N       GTCTTTCGCTAAAATTTATTCGATTATCATCAACAATGCTTAAATTTAAAATCGAAATATGCTTTACTTTTTTTTTTGGTTAATTAGAATCATATGAGTTAATTATATCTGTTTAAATAATTATAGAAGGTTTAGCGTTATTGTGTGGAGTAAAATTAATGATTACTAATATTTTAAATATCACCACTTCAAAGAATTATAATTTAACTTCGTTTAGTTCAAAATACAAAATGTAATTAATAAATTAAACACTTAATCTATTAGAGAAGTAATAGTTGTTCTTAGATTAGAAAGAAAAAATAATATAAATATTACTACTAGAATTTATTTACGATGTTAAGAAATTTTAGATACACAATTACTTCCGAGCATCAATATTATGTAAGAAATAATTCGCATAATTAATTTAAGGAACAATTGCGGTCAATGTTACGAAGGTATTTATTTTAAGAATACAATATTGTTTTGATCCCGTAATTGTCCCTTAAGTCTTATAATAGAACTATGTTTTTTCCTTCAACATTAAGTGATTCAAAAATATGTGATATTTTTTAAATATACTTATTCATTGTATATTTGTTTGTAAATTTATGTACACGTATTTATGTGTCGTAAATATTAATGAAATAATAACCGTTCAAGTGTGCTAATTATAAATAGATAGAATTAAAATAGCCATTGATAATATATCCAATTAACTTTCATGTTAAAGGTATAAAGTACTTTTTTTCAGAATTTTTTATCTTTCATGGTGAGATATATAAATGTAATTTAAATTTTAGTAATTATACCTAAATAAAACTATGTGATATAAAACATATTAAATTATGTAATTCATTAAGTATAGTTTTTAGATTTATAGTTACCCTAATTATAATTCTCCAGAGAAGAAACTGATATTTGATTATTAATTTCTAAATTATCAGCTTATATATCAATATTTAATATGTTATGGAAAATATAACAGTAGACGGCTTAAATAAGTTTTTATTTAATTATAGTTTTACTGTTTCTTTGCAATACAGTCTCATGGCTTACCAAATAGTTGTAATATACAAATGCGAATATTGAATACGAAAAAGTCGCTTAGTTTGAAATACGACAACTGATTAAGCGTCATTCTATATATTTAGATCTATCCTCTCAATATCGAAGACCAGATGGCTCTAATGTGTGGGAGTGGTATACTGTCTGTACGATTCGTTCCTGGAAATATTTATTATTATTCTATTGGAAGTAGCTAAATTGCAGAGTTGCTGTTTAGAGTTATGATAACAATGAGCGTCAGCTATAATATTACCTGGGAGCCCGTTAGCAATCAGTGAACTTGAGTAAATGTGGGGTATACAGCAACCCCGTTGTTCAAAGCAACAGTTTCGCACACGAGTGCTATATTGCGTGAAATTAAACATAGTCTTACAGAGGCCGCGGTTTCCAATCGGACGCTCGACTTCTCGCAATATTCGGGCAGTACCTAATAAGCGCTGCATCTCTTGTCTTAAGTAGTTCAAAGGGAAGGGTTCATTACCCAATGAACCCTATGATGCCCAGAAAGATCACACCGTGGAATAGCCTGCTATAATTGACTCCCGGTTTACCTTCAACTAAAGTTAAGTTGATAAGTAGAGGAATAGTTATCAACGGGATTATTTACCTTTTATCCAGGATTAATCAGCATAAGCCTAATACAACCTCCCGTCGCCAATCCGTTCTTAAGTTTCTAGTAATATGACTTCGACATATAAACCCCTTCAATGTGTAGGGAAATATAATTGCACGATACTCTCTACGGATGTATAAACATTTGTAAGAAGCAAATGTGGTCCCTGATATAAACACTTTATCGGTGTTGTTATGATGAGGCCCATTCATGAAAGTCTTTAAAACCATTAGCCCTCGTTATGGCCTTGTTTGATCAATGGTCCTGAACAGAACCTTCTAAATCCTCCCAATTTACGTCAGACACCACCTTCCTTACTGAACTACGTGATCGATATGGGCTGTGCCAAATCGGAACGCACCAAGGAGATTGATCCGGAGCACCGCCTGAGGTGGTGTTATTAGTGGTCCCGAGCAGGCCGCGGACCTCGTTGAGTGTCTCGCCAGGTGATGAAGGGGACACCGCGCTCGGGCCAGGTGGTCCCTCGCGCTGCCTTATGCCAATGGTTGCCGCTTTGAGTCGACACCATGTCGACGCGAGACTGCTCTTAAACCGATTGGGAAGAAGGCTCCGGCACCGTTAATCCCCCCACCAGCGATGAAAATTCGCGGGGTAAACCCGATGGGTATGGTAAGAAGACAGGGAGAGCAACGGGCGCGCTGTACTCGCGGTTTGTCTGGTCTCGCTCCCCCCTGACGGTTACCAAGCGACTATCGCATCGGGACACGCCGTCCCGGCGACTTACGGGGCTCGTCAGTCCTCCCCTCGGTCGTTCGGCCACGCAGACATACTCCCCAGCCAGCTTATTGCTCCCACGTGCGTTTAATCGGGGCGCCTTGGGGGATGTGGCTCGAGGGCGACCTACCGACATAGCGGGCACCGGCCGTATGTAATTGGCGTCACTACAGATCGGGTTCTCTCCAGTGTCTGTCCTCCGGGGCTCCGTTTGTCTAGGACAGCCACCCACGGTATCCCAGCCCTGGAAGACTGCTGAACGTCGGGCTAGTGCGTCCTGACCCCCCCGCTCATCGCCTGAGCCCTCTACTGTGCACTGGCACGCGGGCTGGGGTACTAAGGGAAGAGGGATTCGAGACGCTCGGCCCCCCGAGGGCACCTCTCTTTGGCACATCCTGCGTCTGAGAAAAGAGAGGGAGACCGAACCGACAGGCACCTCCGGGCGGGACGCGGGGCACCTTCTAGCAGTCCTGCGCTGCTTGATAGGGGAGCTTACCAACGACCTCAGGCCTGGCCAGCCCAAGTGCTTGTGCACTTAGGCATCGAGTGATGTCCGGCCTGGATGAATCGGTGGCATGATGTCCAATAACCCAACCTAGTGTTCGAGCGCCGCCCACGGCCCCCCCCGACCCCCCCCTGCTGGGACGGCCGCGCACCCACTCGCGGGCCGCGGCCCCGCCCCCAGGGACCGGGTGCGGCGAGGGGGCGCGAACAGCCCTGCGCAGGGCTCTCGCCCCGATAGGCCGTCGCGCGACTGCACCGGGCGACGCGGTGCGGCGGCGTCGTGGCGCGGTCGCCAGGACGCTGTCCGGCGCTCGCCCTATGCTAGCCGGTGTAGCTCCCCCGTGGCGACGGCGGGAGGGCGACGATGCCGGCCGCTCCTCCAGCGAGCGCGGCCGGTGTCAGCGTTGGGAACTCCGGCCGGCGCCCCGGGGCGCCCGCGACGCCAAGGAGCAGCGCCTGCTCGCGTGAATGTGCCCCGCCCCGACCCGCTCGGCCGCCGCCCCCGGGGGGCCCGGGGGGCGGTTCAGGCCTCGGCCTTGGGGCCCCGTGGGCCCGCCCGTCCGCGCACCGCGCCCGGCGTGGCCCCGCGGGCCCGGGTGGTGCCGAGCCATGAGTCGCCGGGCCGCGGGCCTCCGGGTCACCGCCGGCGGCGTGGCGGCCCCGCCCTAACGCCCCGCGCGCCCCGCCGAGCGCCAGTGCCGGGCCCCTCAGCGGGCACAGGGTAATCGGCCGGTTCCAGGCCCCCCGAGCGCCCTACACCCGTACCCGGCTGGGCCATTACCGGCGGGAGCAGCGCATCGTTCGGGTCCTCCGGGCCGGGCCGGGGCAACTGGGCCTGATACGCGCGACCCCGGGCCCGTCAGTCGCCGGGACCGCCGAGGGGGGGACTCCCCGCCACGGCCCCGGCCCATTATGGCGGTAGGAGGGGACGGCGCGACACGCGCCAGAGACCTCGCGCGCTGGGCAGGGTCCGAGGCCCGGGGGGCCCCGCTGCGCGCCGCGAGCGGGAGCCCGGGGCGCTAGCGCCCCCCAGCTGCCCCCGCGCGAGCGGGGGGCCGGCCGCGGACATGAGGCACGTATCCGCAGCGAGCTGCCCTTACC     
M       GTCTTTCGCTAAAATTTATTCGATTGTCATCAACAATACATAAATTTAAAATCGAAATATGCTTTACTTTTTTTTTTGGTTAATTGGAATCATATAAGTTAATTATATCTATTTAAATAATTATAAAAGATTTAGCATTATTATATGGAGTAAAATTAATGGTTACTAATATTATAAGTGTCACCACTTCAAAAAATTATAGATTAACTTCATTTAATTCAAAATACAAAATGTAATTAATAAATTAAACGCTTAATCTATTAGGAGAGTAGTAGTTGTTCTTAGATTAAAAAAAAAAAATGATATAAATATTACTACTAAAATTTATATACGATGTTAAGAGATTTTAGATACACAATTACTTCCGAACATCAATATTATATAAAAAATGATTCACATAATTGATTTAAGAAACAATTACGGTCAATGTTACGAAAATATTTGATTTAAGAATACAATATTGTTTTGATCACGTAATTGTCCCTTAAGTCTTATAATGGAGCTATGTTTTTTCCTTCAACATTAAGTGATTCAAAAATATATAATATTTTTTAAATATACTTATTCGTTGTATGTTTATTTGTAGGTTTATGTACACGTATATATATATCATGAATGTTAATGGAGTAATAACCGTTCAAGTATGCTAATTATAAATAAATGAAATAAAAATAACCATTGAAGATATATCCAATTAACTTTCATGTTAAAGGTATAAAGTTCTTTTTTTCAGAATTTTTTATCTTTCATAGTGAGATATATAAATGTAATTTGAATTTTAATAATTATACCTAAATAAAACTATGTGATATAGAACATATTAAATTATATAATACATTAAGTATAATTTTTAGATTTATAGTTACCCTAATTATAATTCTCCAAAGAAAAAACTAATATTTGATTATTAATTTCTTAATTATCAACTTATATATCGATATTTAGCATATTATAAAAAATATAACAATAAACGGCATGAATAAATTTTTATTTAATTATAGTCTTACTGTTTCTCTGTAGTACGGTCTCATGGCTTATGAAATGTTTGCAGTATACAAGTGCGAATGCTAAATACGAAAAAGTTGCTTAGTTTGAAATGCGACAACTGATTGAGCGCCATTTTATGTGTTTAGATCTATTTTTTCAATATCGAAGACCAGACGGCCCCAATGTGTGGGACTCATATACTGTCTGTCTGATTCATTTCTGGGACTGGCCATTATTATTCTATTGGAAACGGCTACGTTGCGAAGTCGCTGTTTAGAGCTATGATAACAATGAGCCTCAGCTTTAATATTACCTGGGAGCCCGTTAGCAACGAATGAACTAGAGTAAATGTGGGGCATATAGTAACCCCGTCGTTCAAAACAACAGTTTCGCGCACGGGTGCCATATTGCATGAAATTAAACATGGTTTTACGGAGGTCGCGATCTCCAATTGGATGCTCGAATTCCCGCGATACCCGGGCGGTACATAATAAGCGCTGCATCCCCTGTCTTAAGTAATTCCAGGGGGAGGATTCATTACCCGATGAACTCTATGCTGCCCAGAAAGAACAGACCATGAAATAGCCTGCTGTAACTGACTTCCGATTTACTCTCGATCAAAGTTAAGCTAGTAAGTAGAGGAGTAGCTATCAACGAAATTATTTACCATTTATCCAAGAGTAATCGGCGTAAGCCTAATACAATCTCCTGTCGCCAATCCGTTTTTAAGCTTCTAATAATATGACTTCGACATATATACCACTCCAATGTGTAAGTAAATCTGAGCGTACGATACCCTCTACGGATATACGCGCATTTGGAAGAAGCAAATGTGATCCCTGATATAAACATTTTATCGGTGTTGTAATGATAAGGCCCATTCATGAGAGGCTTTAAAACGGTTAGCCCTCGTTATGGCTTTGTCTGATCAATGGTCCTGAACAGAACTTTTTGAAGCCTGGCAATTTACGTAAGCCACTACCTTCCTTGCTGGACTACGTGTTCGATATAGGCCGTGCCAGAACGGGACGCACCAAGGAGATGCATCCGGAGCGCCGCCAAAGGTGGCGTTATTAGTGGTCCCGTGCGGGCCGCGCACCTCGTAGCGCGTCTCGCCAGATGCGGAAGGGGGCGCCGCGCTCGGGCTAGATGGTCTCTCGCCCTGTCTTATGCCAATGGTTGTCGCTTTGAGTCGACAACATACCGACGCGGGACTGCCCTTTTACCGACTGGGAAGAAGGCTCCGGCGCCATTGACCCGCCCACCGGCGATGAAGTTACGCGGGGTAAGCCCGATGAGCATGGTAAGAAAACAGGGAGAGCACCGGGCGGGTTGTACTCGCTGTCTGTCCGGTTTTGCTCCCCCCTGCCGGCTACCAGGCGACTAGCACGTCGGGACACGTCGTCCCGGCAACTTGCAGGGCTCGTTAGTCCTCCCATCGGTCCTTCGGCCGCGCAGACATACTCTCCAGGCAGGTTATTGCTCCCACGAGCGTTTAATCGGGGCGCCTTGGGGGGTGTGGATCGTGGGGGTCCTACCGACATAGCAGGCGCCGGTCGTATCTAAGTGGCGCCGCAACAGATCGGGTTCCCTCCAGGGTTTGTCCTTCGGGACTCCGTTTGTCTGGGACAGCCACCCACGGTATCCCCGCCCTGGAAAACTGCTGGACGTCGGGCAAGCGCGCCCTGACTATCCCGCCCATCGCCTGAGCCCCCTACTGTGTACTGGCATGCGGGCCGGGATACTAAGGGATGAGGGATTCGAGTCGCCTGGCCCCCCGAGGGCACCCGTCTTCGGCATATCCTACGTCTGAGAAAAGAGTGGGAGACCGAAACGGCAGGCACCGCCGGGCGTGATGTGGGGCACTTTCTAGCGGTCCTGCGCTGCTTGATAGGGGAGCTTACCAACGCCCTCAGGCCTGGCCAGCCCAAATGCTTGTACACTTAAGCAGCTAGTGGTGTCCGGGCTGGAAGAATCATTTGCGTGATGTCCAACAACCCAACCTAGTTTTCGAGCGCGGCCCACGGCCCCGCCCGACCCCCCCCTGCTGGGACGCCCGCTCACCCAATCGCGGGCCGCAGCCCCGCCCCCAGGGACCGGCTGCGGCGAGGGGACGCGATCGGCCCGCCGCCGGGCTCGCGCCCGGAAAGGCCGTCGCGCCACTCCGCCGGGCGACGCGGCGCGGCGGCGCCGTCGCACGGTCGACAGGACGCGGTCGGGCGGTCTCCCTATGCGAGCCGGTTGCGCTCCCCCGAGGCGACGTCGGGAGGGCAACCATCCCAGCCGCTCCTCCAGCGGGCGCGGTCGGTCTCAGCGTGGGGAACTGCGGCCGGCCCCCCGGAGCGCCCGAGACGCCAAGGAATAGCGCCTGCTCGCGTGAGTGTGCGCGGCTCCGACCTGCGCGGCCTCCGCCCCCGGGGGGCCCGGAGGGCGGTCCAGGCCTCGGCCCTCGGGCCCCGTCGGCCCGCCCGTCCGCGCACCGCGCCCGGCGTGGCCCCGCGGGCCCCGGTGGAGCGGAGACGCGACTCGCCGAGCCGCCGGCCTCCGGGTCACGGCCGGCGGCGTGCCGACCCGGCCATAACGCCCCGCGCGCCGCGCCGAGCGCCAGGGCGGGGCCCCTCGGCGGGCACGGGGTAAGCGGGGGCTTCCAGGCCCCCCGAGCGCCCTCCCCCCGTACCCGACTGGGCCGTTACCGTCGGGAGCGGCGTGTCTTTCGGGTCCTCCGGGGCGGGCCAAAATAGCTGGGCCTGAAACGCGCGACCCCGGGCCCATCAGGCGCCGGGGCCGCCGAGGGGGGGGCCCCCCGCGACGGCCCCGCCCCGTTGTTGCGGTAGGAGGGGTCGCCGCGACACGCGCGAGAGACCTGGTGCGCTGGGCAAGGTGCGAGGCCCCGGGGGCCCCGCTGCCGGCCACGATCGGGAGCCCGGGGCGCGAGCCCCCCCCAGCCGGCCCTCCGCAGGCGAGCGGTCAGCCGTGGACATGAGGCACGTATCTATGGCGAACCGCCCGTACC     
L       GTCTTTCGCTAAAGTTTATTCGATTATCATCAACGATGCATAAATTTAAAATCGAAATATGCTTTACTTTTTTTTTTGGTTAATTAGAATCATGTAAGTTAATTATATATATTTAAATAATTATAAAAGATTTAGCATTATTATATGGGGTAAAATTAATAATTACTAATATTATGAATATCACCGTTTCTAAAAATTATAAATTAACTTCATTTAGTTCAAAGTACAAAATGTAGTTAATAAATTAAACGCTTAATCTATTAGAAAAGTAGTAGTTGTTTTTGAATTAAAAAGAAAAAATGATATAAATATTACTACTAGAATTTACATACAATGTTAAGAAATTTTAAATACACAATTACTTCCAAACATCAATGTTATGTAAAGAATGATTCACATAATTGATTTAAGGAACAATTACGGTCGATGTTACGAAAGTATTTAGTTTAAGAATACAATATTGTTTTGATCCCGTAATTATCCCTTAAGTCTTATAATAGAGCTATGTTTTTTCCTTCAGCATTAAGTGATTCAAAAATGTGTAATATTTTTTAAATATACTTATTCGTTGTATATTTATTTGAAAATTTGTGTACGCGTATTTATGTGTCATGAATGTTAATGGAGTAATAACCATTCAAGTATGCTAATTATAAATAGATAAAATAAAAATAACCATTGATAATGTATCCAATTAACTTTCATGTTAAAGGTATAAAGTTCTTTTTTTCAGAATTTTTTATCTTTCGTAGTGAAATATATAAGTGTAATTTGAATTTTAATAATTATACCTAAATAAAACTATGTGGTATAAGACATATTAGATTATATAATTCATTAAGTATAATTTTTAGATTTTAAATTACCCAAATTATAATTCTCCAAAGAAAAAACTAATATTTGATTATTAATTTCTAAGTTATCAACTTATATATCGATATTTAACATATTATAGAAAATATAACGATAGACGGCATGAATAAGTTTTTATTTGATTGTAGTATTACTGTTTCTTTGTAATACGGTCTTATAGCTTATGAAATCGTTGCAGTATACAAATGCGAATGCTGAATACGAAAAAGTCGCCTAGTTTGGAATCCGACAACTGATTAAGCGCCATTTTATATATTTAAATCTATCCTTTCAATATCGAAGACCAAATGACCCTGATATATGGGAGTGATATATTGTCTGCTTAATTCGTTCCTGGAACTATTCATTATCATTCTATTGGAAACAGTTATGTTGTAAAGTTGCTGTTTAGAACTATGATAACAATGAGCTTCAGCTGTAATATTACCTTGGAGCTCGTTAGCAATTAATGAAATTGAGTAATTGTGGGGAACACAGCAATCCCGTCCTTCAAAACAATAGTTTCGCGCACGGGTGCTGTATTGCGTGAAATTAAAGATGGTCCTACAGAGGTCGCAATTTCCAATCGGATACTTGACTTCTCGCGATATCCGGGCGGTACTTAATAAGCGCTGCATCTCCTGTCTTGAGTAGTTCCAAGGGAAGGAGTCATTACCCGATGAACTCTATGCTGCCCAGAAAGGCTAGACCGTACAACAGCCTGCTCGAACTGATTTCCGATTTACTCTCAACTAAAGTTAAGCTGATAAGTAGAGAAGTAGCTATCAACGAGATTATTTTCCGCCTATCCAGAAATAATCAGCATAAGCCTAATACGATTTCCTGTAGTCAGTCCATTTTCGAATTTCTAATAATATAACTTAGACATATATACCTCTCTAATGTGTACGAAAATATGATAGTACGATACCCTCCACGGATGTATAAACACTTATAAGAAGCAATTGTGATCCCTGGTATAAACACTCCATCGGTGTTGTCACGATAACGCCCATTCATGAAAGATTTTAAAACGACTACCCCTCGTTATGGCCTTGCATGATCGATGGTCCTGAACAGGACTTTTTAAAACCTACCAACTTACGTGAGACACTACCTTCCTTGCCGGACCACGTGTTCGATCCGGGACGTGCCAGATCGGAGCGCATCAAGGTAGTACATCCGGAGCGCCGCCTAAGGTGGCGTTATTAGTGGTCCCGTGCAGGCCGCGAACCTCGTAGAGCATCTCGCCAAATATAGAAGAGGACGCCGCGCGGGGGCCAGTTGGTCCCTCGCGCTGTCTTCTGCCAACGATTGCCGCTTTGAGACAACTCCATGCCGACGCGGGACTGCCCTTAAACCGACTGGGAAGAGGGCTTCGGCGCTACTAACCCACCCACCAGGCACGAAAATTCGCGGGGTAAACCCGATGGGCGTGGTTAGAAGGCAGGGAGAGCACCGGGCGTGCTGTACTCACTGTTAGTCCAGTTTTGCTCCCCCCTGCCGGCTACCAGGCGACTATCGCGTAGGGACACGCCGTCTCGGCAACTTGCAGGGCTCGTCAGTCCTCCCTTCGGTCGTTCGGCCGCGCAGACATGCTCTCCAGCCAGGTTATCGCTCCCACGCACGTCTAATCGGGGCGCATTGGGGGGTGGGGCTCGTGGGCGTCCTGCCGACATAGCGGGCGCCGGCCGTATGTAATTGGCGACGCAGCAGATCTGGTTCCCTCCCGCGTATGTCCTTCGGGGCTCCGTTTGTTTAGAACAGCCACCCACAGTATCCCGGTCCTGGAAGACTGCAGAACGTCGGGCAAGCCCGTCCTGACCCCCCCGCCCATCGCCTAAGGGCCCTGGTGTGTACTGACACGGGGGCTTGGATACTAAGGGAAGAGGGATTCGAGTCACCCGCCCCCCCGAGGGCACCCCTTTTTGGCACATCCTACGTCTGAGAAAAGAGTGGGATACCGAATCGTCAGGCGGCTCCGGGCGGGGCGCGGGGCACTTTCTGGCAGTCCCGCGCTGCTTGATAGAAGAGCCTACCAACGCGCTCTGGCCTGGCCAGCTCAAGTGCTTATGCACTTAAGCACCAAGTGATGTCCGGACAGGAGCAATCGATCGCGTGATGTCCAATAACCCAGCCTAGTGTTCGAGCGCCGCCCACGGTCCCGCCCGAGCCCCCCGTACGCGAACGCCCGCGCACCCATTCGCGGCCCGCAGGCCCGCCCGCAGGGACCGGCTTCCGCGAGGGGTCGCGGTCAGCCCCGCGCAGGGGTCGCGCCCTGATAGGCCGTCGCGCCACCCCACCCGGCGACGCGGCCCGACGGCGCCGTCGCGCGGCCGCCGGGACGCTGCCGGGCGTTCCCCCTATGCGAGCCGGTTGGGCTCCCCCGTGGCGACGGCGGGAGGGCGACGGTCCCGGCCGCTTCTCCAGCGGGCGGGCTCGGTGCCAGCGTGGGGAACTCCGGCCGGCACCCCGGACCGCCCGGGACGCCAGGGAGTAGGGCCTGCCCGCGTGAATGTGCCCCCCGCCGGTCAGCTCGTGCGCCTTTCCCGGGGGGCCCGGGGGGCAGTGCAGGCCTCGGCCTTCGGGCGCTGTGGGCCCGCCCGTCCGCGCACCGCGCCCGGCGTGACCCGGCGGGCCCCGGCGGCGCGGACTCTTGAGTCGCCGGGCCGCCGGCTCCCCGGTCACGGCCGGCGACGTGCCGGCTCCGCCCTAACGCCCCGCACGCCCCGCCGAGCGCCAGGGCCGGGCCCCTCAGCGGGCACGGGGTAAAGGGCCGCTTCCAGGCCCCCCGAGTGCCCTCCCCCCGTAGCCGGCTGGGCCATTACCGCCGGGAGCGGGGCATCGTTCGGTTCCTCCGGGGAGGGCCAAAGCAGCTGGCCCTGATTCACGCGACCCTGGACCCATCAGGCGCCGGGGCCGCCGAGGGGGGGACCGCTCACGATGGCCCCGCCCCCTTGTGGCGGTAGGAGCGGTCGCCTCGACACGCTCCAGAGACCTGGCGCGCTGGGCGCGCTGCGAGGCCCCGGGGGCCCCGCTGCCGGCCCCCACGGGGAGCCCGGGGCACTGGCGCCCCCCAGCTGCCCCTGCGCGAGCGAGGGGCCAGCCGCGGACGTGAGGCACGTATCCTCGGCGACCTGCCCATACC     
K       GTCTTTCGCTAAAATTTATTCGATTATCATCAACAATGCATAAATTTAAAATCGAAATATGCTTTACTTTTTTTTTTGGTTAGTTGGAATCATGTAAATTAATTATATCTATTTACATAATTATGGAGGATTTGGCATTATTATATAGGGTAAAATTAATAGTTACTAATATTATAAATATCACCACTTCAAAGAATTATAAATTAACTTCATTTAGTTCGAAATGCGAAATGTGATTAATAAATTAAACACTTAATCTATTAGGGAAGTAGTAGTTGTTCTTAAATTAAAAAGAAAAAATGGTATAAATATTGCTACTAGATTTTATATACGATGTTAGGAGATTTTAGATACACAATTACTTCCGAGCATCAATATTATGTTAGAGATGGTTCACGTAATTGATTTAAGAAGAAATTACGGTCAATGTTACGAAAGTATTTAATTTAAGAATACAATATTATTTTGATCCCGTAATTGTCCCTTAAGTCTTATGATAGAGCTATGTTTTTTCCTTCAACATTAAATAATTCAAAAGTATATAATATTTTTTAAATATACTTATTCATTGTATATTTATTTGAAAATTTATGTACACGTATATATGTATCATGGATATTGATGGAGTAATAACCGTTCAAGTATGCTAATTATAAATAGGTGAAATAAAAATAACCATTGATAATATGTCCAATTAACTTTCATATTAGAGGTATAAAGTTCTTTTTTTCAGAATTTTTTATCTTTCATAGTGAGATATATAAATGTAGTTTAAATTTTAATAATTGTGTCTAAATAAAACTATGTGGTATAGAACATATTAAGTTATATAATTCATTGAGTATAATTTTTAAATTTATAGTTACCCTAATTATAAATCTCCAAAGAAGTAACTAGTAATTGGTTATTAATTTCTAAGTTGTCGACTTATATGTCGATATTTAGCATATTATAGAAGATATAACAATAAACGGCATGAATAAGTTTTTATTTAATTATAGTATTCCTGTTTCCCTTCAATACGGTTTTATAGCTGATAAGCTAATTGCAGTATAAAAATGCGAATGCTGAATACGAAAAAGTCGCTTAGTTTGAAATGCGACAACTGATTAAGCGGCATTTTATATATTTAGATCTATCTTTTCAATATCGAAGACCAGATGGCTCTAATGTGTGGGAGTGGTATACTGTCTGCCTGATTCATTCCTAGAACTATGTATTATTATTCTATTGGAAACAGCTATATTGCGAAGTTGCTGTTTAGAGCTATGATAACAATGAGCTTCAGCTGTAATATTACTCCGAAGCCCGTTAGCAATTAATGAACTTAAGTCAGTGTGGGGTATATAGCAGCCCCGTCGTTCAAAACAACAGTTTCGCGCGCGAGTGCCATATTGCGTGAAATTAAACATAGTCCTAAAGAGGTCGCGGTTCCCAATCGGAAACTCGACTTCTCGCGATATCCGGGTGACACATAATAAGCGCTGCATCTCCTGTCCTAAGTAATTCCAAGAGAAGGAGCCATTACCCGATGAACTCTATGCTGCCCAGAAAGATCAAACCGTAAAATAGCATGCTATAACTGACTTCCGATTTACTCTCAACCAAAGTTAGGCTAATACGTAGAAGAGTAGCTACCAACGAAGTTATTTGCCGTTTATCCAAGAATAATCAACGTAAGTCTAATACAACCTCCTGTAGTCAATCTATCTTCGAGTTTCTAATAGTATAACTTCGACATATACACCCCTCTACTGTATAAGGAAATATGATCGCACGCTACCCTCTACGGATGTATAAACATTTGTAAGAAGCAAATGTCGTCCCTGATATAAACACTTCATCGGTGTTGTCACGATAAAGCCCATTCATGACAGTTTTTAATGCGTCTAACCCTCGTTATGGTCTTGTGTGATCAATGGTCCTGAACAGAACCTTTTAAAACTTGCCAATTTACATAAGGCACTACCTTCTTTACTGGATTACGTGTTCGATATAGGCCGTGCCAGATCGGAACGTACCAAGGAGGTACATCCGGAGCGCCGACAAAGGTGGCGTTATTGGCGGTCCCGTGCCGGCCGCGAACCGCGTAGAGCATCTCGCCACTTGCTGAAGAGGACGCCGCGCTCGGGCCAGGTGGTCCCGCGCGCTGTCTTATGCCGACGGTTGCCGCTTTGAGTCGACACCATGCCGACGCGGGACTGCCCTTGAACCGACTGGGGAAAGGGCTCCGGCACCGGTAACCCCCCCACCAGCGACGAATATTCGCGGGGTAAACCCGGTGCGCATGGTAAGAAGACAGGGAGGGCACCGGGCGGGCTGTACTCGCTGCATGTCCGGTATCGCTCCCCCCTGCCGGATACCAGGCGACTAACGCGTCGGGACAGGCCGTCCCGGCGACTTACGGTGCTCGTCAGTCCTCCCCTCGGTCATTCGGCCGCGCAGACATGCTCCCCAGCCTGGTTATTGCTCCCACGTGCGTCTGGTCGGGGCGCCTTGTGATATGAGGGTCGTGGGTGTCCTGCCGACATAGCAGGCACCGCCCGTATGTAATTGGCGACGCCACAGATCGTGTTCTCTCGTGCGTCTGTCCTTCGGGACTCCGTTTGCCTGGAACAGCCACCCACGGTGTGCCGGCCCAGGAAGAATGCTGAGCTTCGGGCAAACTCGTCCTAACCTACCCGCCCATCGCCTGAGTCCCCTGGTGTGTACTGGCACGCGGGCTAGGATACTAAGGGAAGAGAGATTCGAGTCGCCTAGCCCCCCGAGGGCACTCCTCTTTGGCATATCCTACGTTTGAGAAAAGAGTGGGAGACCGAACCGGCAGGCACCTCCGGGCGGGGCGCGTGGCGCTTTCTAGCGATCGTGCGCTGCATGATAGGGGAGCTTACCAACGCCCTCTTGCCTGGCCAGCCCAAGTGCTTTTACACTTAAGCACCTAATGGCGTCCGGACTGGAGCAATCGATCGCGTTATAACCAAAAACCCAACTTACTGTCCGAGCGCCGCCCGCGGTCCCGCCCGACCCCCCCGGACGGGGACGCCCGCGCCCCCAATTGCGGGCCGCCGTCCCGCCCCCAGGGACCGGCCTCGGCGAGGGGACGCGATCAGCACCGCGCAGGGATCTCGCCCCGATAGGCCGTGGCGTCACTGCGCCCGGCGACGCGGCGCGGCGGCTCCGTCGCACGGTCGGCGGGATGCTGTCGGACACTCCCCCTATACGAGCCGGCAGGGCTCCCCCGTGGCGACGGCGGGAGGGCGACGAGCCCGGCCGCTCCTCCAGCGGGAGCGCGCGCTCTCAGCGTGGGGAACTGCGGCGGGCACCCCGGGGCGCCCGCGACGCGAAGGAGTAGGACCTACTCGCGTGAATGTGCGCCGCCCCGATCTGCCCGTCTGCCCCCCCCGGGGGGCCCGGGGGGCGGTCCAGGGCTCGGCCCTGGGGCCCAGTGGACCCGCCCGTCCGCGCACCGCGCCCGGCGTGACCCCGCGGGCCCTTGCGGTGCGGAGCCGCGAGTCGCCGGGCCGCCGGCCCCCCGGGCATGGCCGGCGCCGTGCCGGCCCCGACCTAACGTCCCGCGCGCCCCGCCGAGCGCCAGGGCCGGGCCCCTCAGCGGGCACGGGGTAAGTGGGCGCTTCCAGGCCCCCCGGGGGCCCTCCCCCCGTACCCGTCTGGGCCATTACCGCCGGGAGCGGCGAATCGTTCAGGTCCTCCGGGGCGCGCAAAAACAGCTGGGCCTGATACACGCGACCCCGGACCCATCAGCCGCCAGGGCGGCCGAGGGGGGGACCGCCCCCGACGACCCCGGCCCATCGTCCCGCTAGGAGGGGTCGCCGCGACACGCGCCACAGACCTGGCGCGCTGGGCTGGCTGCGAGGCCCTGGGGCCCCCGCTGCCGGCCACGACCGGGAGCCCAGGGCGCGAGCGCCCCCCAGCTGCCCCTGCGCGGGCGAGCGGCCCGCCGTGGACATGAGGCACGTATCCAGGGCGAACTACCCGCACC     
J       GTCTTTCGCTAAAGTTTATTCGATTATCATCAACAGTGCGTAAATTTAAAATCGAAATATGCTTTACTTTTTTTTTTGGTTAATTAGAATCATGTAAGTTAATTATATCTATTTAAATAATTATAAAAGATTTAGCATTATTATATGGGGTGAAATTAATAATTACTAATATTATAAATATCACCACTTCAAAGAATTATAGATTAACTTCATTTAGTTCGAAATACGAGATGTAATTAATAAATTAAACGCTTAATCTATTAGAAAAGTAATAGTTGTTCTTAAGTTAAAAAGAAAAAATAATATAAATATTACTACTAAAATTTATATACGGTGTTAAGATATTTTAGATACACAATTACTTCCAAACATCAATATTATGTGAGGAATGATTCACATAATTGATTTAAGGAACAATTACGGTCAATGTTACGAAAGTATTTAATTTAAGAATACAATAATGTTTTGATCCCGTAATTGTCCCTTAAGTCTTATGATAGAGCTGTGTTTTTTCCTTCAACATTAGGTGATTCAAAAATATGTAATATTTTTTAAATATACTTATTCATTGTATATTTGTTTGGAAGTTTATGTACACGTATTTATGTGTCGTGAGTATTAATGGAATAATAACCATTCAGGTATGCTAATTATAAATAGGTAAAGTAAAAATAACCATTGATAATATATCTAATTAACTTTCATATTAAAAGTATAAAGTACTTTTTTTCAGAGTTTTTTGTCTTTCATAGTGAGATATATAAGTGTAGTTCAAATTTTAATAATTGTACCTAAATAAAACTATGTGGTATAGAACATATTAAATTATATAATTCATTAAGTCTAATTTTTAAATTTATAGTTACCCTAATTATAATTCTCCGAATAAAAAACTAATATTTGATTATTAATTTCTAAATTGTCAACTTATATATCAATATTTAACATATTATAGAAAATATAACAATAGACGGCATGAATAAGTTTTTATTTAATTATAGTATTACTGTTTCTCTGCAATACAGTCTTGTGGCTTATAAAATTATTGTAGTATACAAATGCGAACGTTGAATACGAAAAAGTCGCTTAGTTTGAAATACGACAACTGATTAAGCGTCATTTTATGTATTCAGATCTATCTATTCAATATCGAAGACCAGAGGGCCCTATTGTATGGGAATGGTATACTCTTTGCCTGATTCGCTTCTAGAATTATACATTATTATTCTAATGGAAGCAGCTATGTTTCGAAGTCGCTGTTTAGAGCTATGATAACAATGAGCTTCAGCTGTAATATTACTTGGGAGCCCGTTAGCAATTAATGAACTGTAGTAAGTGTGGGGCACATAGCAATCCCGTTGTTCAAAACAACAGTTTCGTGCACGGGTGCTCTGTTGCGTGAAATTAAACATAGTATTACAGAGGTCGCGTTTTCCAATTGGATGCTTGACTTCTCGCGATATCCGGGCGGTACATAATAAGCGCTGCGTCTCTTGTCTTAAGTAGATCCAAGGGTAGGAGTCATTACCCGATGAACTCTATGCTGCCCGGAAAGATCAAACCGTGAAATAGCTTGCTATTACTGACTTCCGATTTACTCTCAATCAAAGTTAAGCTAATAAGTAGAAGAGTAGCTATCAACGAAATTATTTACCGTATATCCAGGAGTAATCAGCATAAGCCTAATACAATTCCCTGTAGTTAATCCGTCTTCGAGTTTCTAATAATATAACTTCGACATATACACCTCTCTAATGTGTAAGGAAACGTGAATGCACGCTACCCTCTACAGATGTATAAACATTTGTAAGAAGCAAATGTGATCCCTGATATAAACACTTTATCGATGTTGTCATAATAAGGCCTATTCATGAAAGACTTTAATGCAACCATCCCTCGTTATGGCCTTGTGTGATCAATGGTCCTAAACAGAACCTTTTAAGACCTATCGATTTACGTGAAACATTACTTTCCTTGCTATACTACGTGGTCGATAAGGGTTGTGCCAGATCGGGTCGAACGTAGGTGGTACATTCGATGCGCCGCCAAAGGTGGCGTTATTAGTGGCCCCGTGCGGGCCGCGAACCTCGTGGAGTGTCTCGCCGGATACAGAAGGGGACGCCGCGCTCGGGCCGGGTGGCCCCTCGCACTTTCTTATGTCGACGGTTGCCGCTTTGAGCCGGCTCCATGTCAACGCGGGACTGCCCTTAAACCGACTGGGGAGAAGGCTCCGCCGCCGCTAATTCCCCCCCCAGAGACGTACATTCACGGGGTAAACCCGGTGGGCATGGTAAGAAAACAGGGAGAGCACCGGGCGGGCGGTACTCGCTGCTTGTCCGGCTTTGCTCCCCCCTGCCGGCTACCAGGCAACTAACGCGTCGGGACACGCCGTCCCCGCGACTTGCGGAGCTCCTCAGCCTTCCCTTCGGTTGTTCGGCCGCGCAGAAATGCTCTCCAGGCGGGTTATTGCTCCCACGAGCGTCTAATCGGGGCGCCTTGTGGGATGAGGGTCGTGGGCGTCCTACCGACATAGCGGGCACCGGTCGTATATATTTGGCGACGCTTCAGATCGGGTTCTCTCCCGCGTCTGTCCTTCGGGGGTCCGTTTGTCTGTAACTGCCTCCCACAGTATCCCAGTCCGGGAAAACTGCTGAACGTCGGGCAAGTGCGCCCTAACCAGCCCGCCCATCGCCTGAACCCCCTGGTATGTACTGACACGTGGGCTAGGATACTAAGGGACGAGGGATTCGAGCCGCTTAGCCCCCCGAGGGCACTCCTCTTCGGCACATCCTACGTCTGAGAAAAGAGTGGATGACCGAACCAGCAGGCACCTCCGGGCGGGACGCGGGGCGCTCTCTGGCGGTCCTGCGCTACTTGATAGAGGAGCTTACCAACGCCCTCAGGCCTGGTCAGCCCAAGTGCTTTTGCACTTAAGCACACAATGATGTCCGGACTGGAGCAGTCGCTTACGTTATGTCCAACAACCCATCTTAGTGTTCGGGCGCCGCCCCCGGTCCCGCCCGATCCCCCCGTACGGGGACGCCCGCGCACCCAGTCGCAGTCCGGGGCCCCGCCCCCGGGGACCGGCTTCGGCGAGCGCGCGCGATCAGCCCCGCACAGGGTCCCCGCCCTGACAGGCCGTCGAGCCACTCCACCCGGCGACCCGGCGCGGCGGCGCCGTCGCGCGGTCGGCGGGAGGCTGCCGGGCGCTCGCCCTATGCGAGCCGGTCGGGCTCCCCTGGGGCGACGGCGGGAGGGCGGCGATCCCGGCCGCTCCTCCAGCGGGCGCGCGCGGTCTCAGCGCGGAGAACGGCGGCCGGCGCCCCGGAGCGCCCGCGACGCCAAGGAGTAGGGCCTGCTCGCGTGAATGTACGCCGCTCCGGCCGGCTCGTCCGCCGCCCCCGGGGGGCCTGGGGGGCGGTCCAGGCCTGGGCCGTGCGGCCCACTGGACCCGCCCGTCCTCGCACCCCGCCCGGCGGTGCCCCGCGGGCCCAGGGGGTGCGGAGCCGCGAGTCGCCGAGCCGCCGGCCCCCGGGTCACGGCCAGCCCCGTGCCGCCCCCTCCCTAGCGACCCACGCGCACCGCCGAGCGCCAGGGCCGGGCCCCTCAGCGGGCACCGGGTAGGTGGCCGTTTCCAGGCCCCCCGGACGCCCTCCCCCCGTAGCCGGCTGGGCCGTTACCGCCGGGAGCGTCGCATCGTTCGGGTCCTCCGGGGTCGGCCAAAATACCTGGGCCTGATCCACTCGACCCCGGACCCATCAGCCGCCCCGGCCGCCGAGGGGGGGACTGCCCGCGACGACCCCGCCCCATTGTGCCGCTAGGAGGGGTCACCGCGACACTCGCCAGAGACCTAACGCGTTGGGCGGGCTGCGAGGCCCCGGGGGCCCCGCTGCCGGCTGCAACCGGGAGCCCCGGGCACGAGCGACCCCCAGGTTCCCCTGCGCGTGCGAGCGGCCAGCCGTGGACGTGAGGCACGTATCCACCGCGACCTACCCGTACC     
I       GTCTTTCGCTAAAGTTTATTCGATTATCATCAACAATACATAAATTTAAAATCGAAATATGCTTTACTTTTTTTTTTGGTTAATTAGAATCATATAAATTAATTATATCTATTTAAATAATTATAAAGGGTTTAGCATTATTATATGGAGTGAAATTAATAATTACTAATATTATAAATATCACCGCTTCAGAGAATTGTAAATTAACTTCATTTAGTTCAAAATACAAAATATAATTGATAAATTAAACGCTTAATCTATTAGAGAAGTAGTAGTTGTTCTTGGATTAAAAAGAAAAAATAATATGAATATTACTGCTAAAATTTATATACGATGTTAAGAGATTTTAAATACACAATTACTTCCGAACATCAATTTTATGTGGGAAATGGTTCACATAATTGATTTAAAGAACAATTACGGTCAATGTTACAAAAATATTTAGTTTAAGAATACAATAATATTTTAATCCCGTAATTGTCCCTTAAGTCTTATAATAGAGCTGTGTTTTTTCCTTCAACATTAAGTGATTCAAAAATATGTAATATTTTTTAAATATACTTATTCATTGTATATTTATTTGAAAGTTTATGTACACGTATTTATGTATCGTGAATATTAATGAAATAATAACCATTCATGTGTACTAATTATAAATAGATAAAATGAAAATAACCATTAATAATGAATCCAATTAACTTTCATGTTAAAAGTATAAAATTCTTTTTTTCAGAGTTTTTTATCTTTCATAGTGAGATATATAGATATAATTTAAATTTTAGTAATTATACCTAAATAAAGCTAAGTGGTATAGAACGTATTAAATTATATAATTCATTAAGTATAATTTTTAGATTTATAGTTACCCTAATTATAGTTCTCAAAAAAAAAAACTAATATTTAATTATTAATTTCTAAATTGTCAGCTTATATGTCAATATTTGACATGTTATAGAAAATATAACAATGAACGGCATGAATAAATTTTTATTTAATTATAGTATTACTGTTTCTTTGCATTACAGCCTTATGGCTTATAAAATAATTGTAGTATACAAATGCGCATGCTGAATACGAAAAAGTCACTTAGTTTGAAGTACGAAAGCTAACTAAGCGTTATTTTATATATTTAGATCTATTTTTTCAATATCGAAGACCAAACGGCCCTAACGTATGGAAATGGTATTCTGTCTGCTTAATTCGCTCCTAGGATTACGCATTATTGTTCTAATGGGAACAGCTATGTTGTAAAGTTGCTGTTTAGATCTATGATAACAATGAGCTTCAGCTGTAATATTACTTGGGAGCCCGTTAGCAATTAACGAACTTAAGTAAGTGTGGGGAATATAGCAACCCCGTCGTTCAAAACAACAGTTTCGTGCACGATTGCTATATTGCGTGAAATTAGACATAGTCTTACAGAGGTCGCGATTTCCAATCGGATGTTCGACTTCTCGCCATATCCGGGCGGTATGTAATAAGCGCTGCATCTCCTGTCCTAACTAGTTCCAGGGGGAGGAGTTATTACCCGATGAACTCTATGCTGCCCAGAAAGATCAGACCGTGAACTAGCCTGCTATAACTGACCTCCGATTTACTCTCAACAAAAGTTAAGTTCATAGGTAGAGGAGTGGCTATCAACGATATTATTTACCGTGTATCCTACAGTAATCAGCGTAAGCCTAATACGATCTCCTGTAGCCAACCTGTCTTCGAGTTTCTAATAATATGACTTCGACATATATACTACTCTAATGTGTAAGGAAACATGAACGTACGATACCCTCTACGGATGTACAAAGATTTGTAAGAAGCAAATGTGATCCCTGATATAAACACTTTATTGATATTGTCACGATAAGGCCCATTCATGAAAGTCTTTAACGCGACTAGCCCTCGGTATGCCATTGCGCGATCCATGGTCCCGAACAAAACTTTATAAAACCTATCAATTTACGTAAAACACCACCTTTCTTGCTGAATTACGTGTTCGATATGGGTTGTGCCAGAACGGGACGCACCTAGGCGCTACATTGGATACGCCGCCAAAGGTGGCGTTATTAGTGGGCCCGTGCAGGCCGGGGACCTCGTAGAGTGCCTCGCCATGTACAGAAGGGGACGCCGCGCCCGGGCCAGGTGGCCCCCCGCGCTTTCTTATGCCGACGGTTGCCGCTTTGAGCCGACTCCATGCCTGCGCGGGACTGCCCTCAAACCGACTGGGGGGACGGCTGCGGCGCCATTCACCCCCCCCCCAGAGATGAATGTTCACGGGGCAAACCCGGTGTGCATGGTAAGAAAACAGGGAGCGCACCGGGGGGGCTGTACTCCCTGCTTGTCCGGTTTCGCTCCCCCTTGCCGGCTACCAGGCGATTAACGCGTCGGGACACGCCGTCGCGGCGACTTGCGGGGCGCGTCAGTCCTTCACTCGGTTGTTCGGCCGCGCAGAGATGCTCCCCAGCCAGGTTGTCGCTCCCACGTGCGTCTGATCGGGGCGCCTTGTGGTTTGAGGATCGTGGGCGTCCTGCCGACATAGCAGGCGCCGACCGTATGTACTTGGCGACGCTTCAGATCGGGTTCCCTCCCGCGTTTGTCCTTCGGGGCTCCGTTTGTATAGAACAGCCACCCACAGTGTCCCGGTCCTGGAAGACTGCGGAACGTCGGGCAAGTGCGCCCTAACCCACCCGCCCATCGCCTGAGCCCCCTGGTGTGTACTGACACGCGGGCTGGGATACTGAGGGAAGAGGGATTCGAGTCGCTAGGCCCCCCGAGGGCACTCCTCTTTGGCACATCCTACGTCTGAGAGAAAAGTGGGAGACCGAGTCGACAGGCACGTCCGGGCGGGATGCGCGGCGCTTTCTAGCGGTCCTGCGCTGCTTGATAGGGGAACTCACCAACGCCCCCAGGCCTGGCCAGCCCAAGTGCTTTTGCACTTAAGCACCAAGTGGTGTCCGGACTGGAGCAATTGTTTGCGTTGTCTCCAAGATCCCAGCCTAGTGTCCGCGCGCCGCCCACGGGCCCGCCCGACCCCCCCGTACGGGGACGCCCGCGCACCCAATCGCGGGCCGGGGTCCCGCCCCCAGCGACCGGCTTTGGCGAGGGGACGCGATCAGCCCCGCGCGGGACTCGCGCCCCGATAGGCCGTCGCGCCACTCCACCCGGCGACGCGGCGCGCCGGCGCCGTCGCGCGGTCAGCGGGAGGCTGCCGGGCGCTCGCCCTATGCGAGCCGGCGGGGCTCCCCCGGGGCGCCGGAGGGAGGCCGGCCATGCCTGCCGCTCCTCCAGCGGGCGCTCTCGCTGTCAGCGTGGGGAACTCCCGCCGGCGCCCCGGAGCGCCCGCGACGGCAAGGAGTAGGTCCTGCTCGCGTGAATGTGCACCGCCCCGGCCCGCTCGCTCGCCGCGCCCGCGGGGCCCGGGGGGCGGTCCAGACCTCGGCCATGGGGCCCAGTGGACCCGCCCGTCCGTACACCGCGCCCGGCGGGGCCCCGCGGGCCCTGGGGGTGCGGAGCCCCCAGTCGCCGAGCCGCCGGCCGCCCGGTCATGGCCGGCGTCGTGCCGCCCCCGCCCGAGCGCCCCGCTCGGCGCGCCGAGCGCGAGCGCCGCGCCCCTCAGCGGGCACGGGCTAAGTGGCCGCTTCCAGGCCACCCGGCCGCCCTGCCCCCGTACTCGGCTGGGCCGTTCCCGCCGGGAGCGGCGCGTCGTTCGGGTCCTCCGGGGGGGGCCGAAACAGCTGGGCCTGATGCACGCGACCCGGGAGGCGTCATTCGCCCGGGCCGCCGAGTGGGGGACCGCCCGCGACGACACCGCCCCGACGTGCCGCTAGGAGGGGTCGCAGCGACACCCGCCAGAGACCTCGCGCGGTGGGCGGGCTGCGAGGCCCCCGGGGCCCCGCTGCCGGCCCCGATGAGGAGCCCAGGGCCCGAGCGCCCCACAGCCGCCCCTGCCCGGGCGAGGGGCCAGCCGTGGACATGAGGCACGTATCGGGTGCGAACTACCCGGACC     
H       GTCTTTCGCTAAAGTTTATTCGATTATCATCAACAATGCGTAAATTTAAAATCGAAATATGCTTTACTTTTTTTTTTGGTTAATTAGAATCATGTAAGTTAATTATATCTGTTTAAATAATTATAAAAGATTTAGCATTATTATATGGAGTAGAATTAATGATTACTAATGTTATAAATATCGCCGCTTCAGAGAATTATAAATTGACTTCGTTTAATTCAAAATGCGAAATATAATTAATAAATTAAACACTTAATCTATTAGAGAAGTAGTAGTTGTTCTTAAGTTAAAAAGAAAAAATGGTATAAGTATTGCTACTGAAATTTATATACGATGTTAAGAGATTTTAAATACACAATTACTTCCAAACATCAATATTATATAAGAAATAATTCACATAGTTGATTTAAGAAACAATTACGGTCAATGTTACGAAAATATTTAATTTAAGAATACAATAATGTTTTAATCCCGTAACTGTCCCTTGAGTCTTATGATAGAGCTAAATTTTTTCCTTCAACATTAAATAATTCAAAAATATATAATATTTTTTAAATATACTTATTCATTGTATATTTATTTGGAGATTTATGTACACGTATTTATGTATCATGAATATTAATGGAATAATAACCATTCAAGTGTGCTAATTATAAGTAGATAGAATAAAAATAACCATTGATAATATATCCAATTAACTTTCATGTTAAAGGTATAAAGTTCTTTTTTTCAGAATTTTTTATCTTTCATAGTGAAATATAAAAATGTAATTTAAATTTTAATAATTATACCTAAATAAAACTATGTGGTATAGAACATATTAGATTATATAATTCATTAAGTATAATTTTTAGATTTATAGTAACCCTAATTATAATTCTCCAAAAAAGAAACTAATATTTGATTATTAATTTCTAAATTATAAACTAATATATCGATATTTAACATGTTATAGAAAATATAACAATAAACGGCATAAATAAGTTTTTATTTAATTATAGTGTAACTGTTTCTTTGAACTACGGTCTTATAGCTTATAAGGTAGTTGTAGTATACAAATGCGAATGTTGAATAGGGAAAAGTCGCTTACTTTGAAGTACGACAGATGATTAAGCGTTATTCTATATATTCAGGTCTATCTTTTCAATATCGAAGACCAGACGGCTCTAATGTATGGGATTGATATATTGTCTGCCTGATTCGCCTCTAGGAATATACACTATTATTCTAATGGAAGCAGTTATGTTGCAAAGTCGATGTTTAGAGCTATGATAATAATGAGCTTCAGTCCTAATATTACTCGGAAGCCCGTTAGCAATTAATGAACTTAAGTAAGTGTGGGGAACACAGAAACCCCGTTGTTCAAAACAACAGTTTCACGCACGAGTGCTATATTACGTCAAATTAGATATAGTCTTACAGAGGTCGCGATTTCCAATCGAAAGTTTGACTTCTCGCGATATCCGGGCGGTACATAATAAGCGCTGCATCTCCTGTCTTAAGTAGTTCCGAGGGGAGGAGACATTACACGATGAACTCTATGCTGCCCAGAGAGATCAAACCGTGAAATCGCCTACTATAACTGACTTCCGATCTACTCTCCACCAAAGTTAAGCTCATAGGTAAAAGAATAGCTGTCAATGAGATTATATAACGTCTATCCAGGAGTAATCGGCGTAAGCCTAATACGATCCCCTGTAGTTAATCTGTCTTTGAGTTTTTACTAATACAGCTTCGACATATAGACCTGTTTAATGTATAAGGAAACATGATCGTACGATACCCTCTACGGACGTATGGACATCTGTAAGAAGCAAATGTAATCCCTGATATGAACACTTTACTGGTGTTGTTATGATAAGTCCCATTCATGAAAGATTTTAATGCAACTAACCCTTGTTATGGCGTTGTATGATCAAAGGTCCTGAACAGAACCTTCTAAAGCCTGTCGATTTACGTGAGGCATAACTTTCCTTGCTGGACTACGTGTTCGATATGGGCCGTGCCAAACCGGAACACATCTAGGGGGCAGATTCGTGGCGCCGCCGAAGGTGGCGTTAGTGGTGGTCCCGTGCTAGCCGCGGACTTCGTAGGGCGTCTCGCCAGGTACTGAAGGGGATGCCGCGCTCGGGCCAGATGGCCCCTCTCGCTTTCTTATGCCGAAGGTTACCGCTTTGAGTCGGCTCCGTTCCGACGCGGGACTGCCCTCAAACCGACTGGGGATATGGCCCCGCCACCACTAACCCCCCCCCCAGAGACGAAGATTCACGGGGTATACCCGGTGGGCATGGTAAGAAAACAGGGAGAGCACCGGGCGGGCTGTACTCGCTGCTTGTCCGGTTTTGCTCCCCCCTGGCGGCTACCAGGCGGCTAACGCGTCGGGAAACGTCGTCGCGGCGAAATCCAGGGCTCGTCAGTCCTTCCCTCGGTTGTTCGGCCGCGCAGACATGCTCCCCAGCCGGGTTTTTGCTCCCACGAGCGTCTAATCGGGGCGCCTTGCGGGATGAGGATCGTGGCCGTCCTGTCGACATAGCAGGCACCGGCCGTATGTAATTGGCGACGCTTCAGATCGTGTTCCCTCTCGGGTCTGTCCCTCGGGGCTCCGTGTGTTTGGAACAGCCACCCTCAGTATCCCGGTCCTAGAAGACTGCTGAACGTCGGGCTAGTGCGTCCTGACCTACCCGCCCGACGCCTGAACCCCCTGGTTTGCACTGCCGCGCGGGCTGGGATACTGGGGGAAGAGGGATTCGAGTCGCTTAACCCCCCGAGGGCACTCCTCTTAGGCACATCCTACGTCTGAGAAAAGAGTGGGTGACCAAACCGACAGGGGACTCCGGGCGGGACGTGAGGCACTGTCTGGCGGTCTTGCGCTGCTTGATAGGGGAGCTTACCTACGCTCCCAGGCCTGGCCAGCCCAAGTGCTTTTGCACTTAAGCACCAAGTGATGTCCGGACTGGAGTAATCAATCGCGTTATATCGAACATCCCAACCGAGTGTTCGGGCGCCGCCCCCGGTCTCGCCCGACCCCCCCGTACCGGGAAGCCCGCGCACCCAATCGCGGGCCGGGGACCCTCCCCCAGAGACCGGCTTCGGCGAGGGGACGCGATCAGCCCAGCGCAGGGCTCGCGTCCCGATAGCCCGTCGCGCCACTCCACCCGGCGACACGGCGCGACGGCGCCGTCGCGCGGTCGGCAGGATGCTGCCGGGCGCTCGCCTTATGCGCGCCGGCAGGGCTCCCCTGGGGCGCCGGCGGGAGGGCGGCGATCCCGGCCGCTCCTCCAGCGGGCGAGCCCGGTCTCAGCAGGGGGAACTTCCGCCGGCACCCCGGGGTGCCCGCGACGCCAAGGAGTAGCGCCTTCTCGCGTGAGTGTGCGTCGCACCGGCCCGCTCGTCTGCCGCCCCCGGGGCGCCCGGGGGGCCGTCAAGGCCTCGGCCGTGGGGCCCAGTAGACCCGCCCGTCCGCGCACCGCGCCCGGTGGGGCCCCGCGGGCTCTGGGGGTGGGGAGGCGCGAGTCGCCGAGCCGCAGGCGGGCCGGTCGCGGCCTGGGCCGTGCCGCCCCCGCCCTAGCGCCCCGCGCGCCCCGCAGAGCGCCACGGCTGTGGCCCTCAGCGGGCACAGGGTGAGGGGCCGCCTCCAGGCCACCCGGGCGCCCTGCCCCCGTAGTCGGCCGGGCCGTTCCCGCCGGGAGCGGCGCATCGTTCAGATCCTCCGGGGGGGGCTAAAGCAGCTGGGCCTGATGCACGCCACCCCGGACTCGTCAGGCGCCCGGGCCGCCGAGCGGGGGACGGCCCGAGACGACGCCGCCCCGATGTACCGCTAGGAGCGGTCGCCGCGACACCTGCCAGAGACCTGGCGCCCTGGGCGAGCTTCGAGGCCCCGGGGACCCCGCTGCCGGCCGCGACGGGGAGCCCGGGGCGCGAGCTACCCACAGTCGCCCCTCCCCGAGCGAGCGGCCTGCCGTGGACATGAGGGACGTATCCTGCGCGAACTACCCGGACC     
G       GTCTTTCGCTAAAGTTTAATCAATTATCATCAACAATGCATGAATTTAAAATCGAAATATGCTTTACTTTTTTTTTTGGTTAATTAGAATCATATAAATTAATTATATCTATTTAAATAGTTATGGAAGATTTAGCATTATTATATGGGGTAAAATTAATGATTACTAATGTTATAAATATCACCGCTTCAAAGAATTATAGATTGACTTCATTTAGTTCGAAATACGAAATATAATTAATAAATTAAACACTTAGTCTATTAGGGAAATAATAGTTGTTATTAAATTAAAAAGAAAAAATGATATAAATATTGCTGCTAAAATTTATATGCAATGTTAAAAGATTTTAGATACAAAATTACTTCCGAACATCAATATTATATAAGAAATGATTCACGTAATTGATTTAAGGAGCAATTACGGTCAATGTTACAAAAATATTTAATTTAAGAATACAATAGTGTTTTAGTCCCGTAATTATCCCTTAAGTCTTATAATAGAGCTATATTTTTTCCTTCAACATTAAGTAATTCAAAAATATGTAATATTTTTTAAATATACTTATTCATTGTATATTAGTTTGAGAATTTGTGTACACGTATTTATGTATCATGAATATTAATGAGATAATAACCGTTCAAGTATGCTAATTATAAATAGATAAAATAAAAATAACCATTGATAATCTATCCAATTAACTTTCATGTTAAAGGTATAAAGTTCTTTTTTTCAGAATTTTTTATCTTTCATTGTGAGATATATAAATGTAATTTAAATTTTAATAATTATACCTAAATAAAACTATGTGATATAAAACATATTAGATTATGTAATTCATTAAGTATAATTTTTAGATTTATAGTTACCCTGATTATAATTCTCCAGAAAAGAAACTAATATTTGATTATTAATTTCTAAGTTATCAACTTATATGTCGATATTTAACATATTATAGAAAATATAACAATAGACGGCATGAATGAGTTTTTATTTAATTATAGTATTACTGTTTCTCTGCATTACGGTCTTATGGCTTATGAAGTAATTGCAGTATACAAATGCGAATATTGAATACGAAAAAGTTGCTTAATTTGAAGTGCGATAATTGATTAAGCGTGATTTTATATACTTAGGTCTATCTTTTCAATATCGAAGACCAGACGGCCCTAATGTATGGGAATGGTATGCTATCTGCCTGATTCGCTTCTAGAATTATATATTATTATTCTAATGGGAACGGCTATGTTGAAGAGTCGCTGTTTAGAGCTATGATAATAATGAGCTTCAGCTATAATATTACTTGGGAGCTCGTTAGCAATTAATGAATTTAAGTAATTGTGGGGAATATAGCAACCCCGTCGTTCAAAACAAAAGTTTCGCGCACGAGTGCTATCTTACGTGAAATTAAACATGGTCTTACAGAGGTCGCGATTTCCAATTGGAAGTTTGACTTCTCGCGATATCCGGGCGGTACATAATAGGCGCTGCATCTCCTGTCCTAAGTAGTTCCAAGGGAAGGAGCCATTACCCGATGAATTCTATGCTGCCCAGAAAGAACAAACCATGAAATAGCCTGCTACAACTGACTTTCGGTTTACTCTCAACTCAAGTTAAACTCATAAGTAGAGGAATAGCTATCAACGAAATTATTTACCGTTTATCCGGGAGTAATCAACGTAAGCCCAATACAACCCTCTGTGGTTAATCTGTGTTCGAGTTTCTAATAATATAACTTCGACATATATACCTGTCTAATGTGTAAGGAAAAATGACGGTATGATACCCTCTACGGATGTATAGACATCTGTAAGAAGCAAATGTGATCCCTGATATAAACAATTTTCTGCTGTTGTTATGATAAGGCCAATTCATGAAAGACTTTAATACGACTAACCCTCGTTATGGTCTCGTGTGCTCAATGGTCCTGAACAGAACTTTTCAAAACCTGTCAATTTACGTGAGGCACTACCTTCTTTACTGGACTACCTGCTCGATATGGGCTGTGCCAGATCGGGGCGCATCTAGGCGTTTCATTCGATGCGCCGCCAAAGGTGGCGTTATTAGTGGTCCCGTGCAGGCCGCGGACTTCGTAGTGTGTCTCGCAAGATACAGAAGGGGACGCCGCGCTTGGGCTAGGTGGCCCTCCTCGCTTTCTTATGCCGACGGTTGCCGCTTTGAGTGGACTCCATGCCGACGCTGGACTGCCCTCAGACCGACTGGGGAGATGGCTCCGGCGCCACTAACCCCCCCCCCAGGGACGAATCTTCGCGGGGTAAACCCGGTGGGCATGGTAAGAAAGCAGGGAGAGCACCGGGCGGGCTGTACTCGCTGCTTGTCCGGGCTTGCTCCCCCCTGCCGGCTACCAGGCGACTAACACGTCGGGACACGCCATCCCGGCGACGTGCGGGGCGCCTAAGTCCTTCCCTCGGTTGTTCGGCCACGCAGAGATGCTCTCCAGCCTGATTATTGCTCCCACGCGCGTCTATTTGGGGTACGTTGTGGGATGAGGACCGTGGGCGTCCTGTCGACATAGCAGGCACCGGCCGGATGTATTTGGCGACGCTTCAGATCGGGTCCTCTTCCGCGTCTGTCCTTCGGGGCTCCGTTTGCCTGGAACGGCCACCCTCAGTATCCCGGGCCCGGAAAACTGCTGAACGTCGGGCAAGTACGTCCTGACTCACCCGCCCATCGCCTGAGCTCCCTGGTGTGTACTGACATGCGGGCTGGGATACTGAGGGAAGAGGGATTCGAACCGCCTAACCCCCCAAGGGCACTCCTCTTTGGCACATCCTACGTCTGAGAAAAGAGCGGGAGACCGAACCAACAGGCACCTCCGAGCGGGAAGCGGGGCGCTTACTGGCGGTCCTGCGTTGCCTGATAGGGGAGCCTACCAACGCCCTCAGGCCTGGCCAGCCCAAGTGCTTTTGCACTTAAGCATCGAGTAGTGTCTGGTCTGGAATAATCGGTTGCATTATAACCAATGGCCCAACACAGTGTCCGGGCGCCGCCCACGGAGCCGCCCCACTCCCCTGTACGGGGACGCCCGCTCACCCAATCGCGGGCCGGGGGCCCTCCCGCACAAACCGGTTTCGGCGAGGGAACGCGGCCAGCCCCGCGCAGGGCTCGAGCCCCGATAGGCCGTTGCGCCACGCCACCTGGCGACACGGCGCGACGGCGCCGTCGCGCGGTCAGGGGGAGGCTGCCGGACACTCGCCCTATACGAGCTGGCGGGGCTCCCCCGGCGCGCCGGCGGGAGGGCGACGATCCCAGCCGCTCCTCCAGCGGGCGCCTGCGGTCCCAGCGTGGGGAACCCCCGCCGGCGCCCCGGGGCGTCCGTGACGCCAAGGAGTAGGACCTGCTCGCGTGACTGTGCGCCGCTCCGGCCCGCTCGTGTACCGCCCCCGAGGCGCCCGGGGTGCGGTCCAGGCCTTGGCCGTCGGGCCCAGTCGACCCGCCCGTCCGGGCACCGCGCCCGGCGGGGCCCGGCGGGCCCTGGGGGGGCCGAGGCTCGAGTCGCCGAGCCGCTGGCCTCCCGGTCACGGCCGGGGTCGTGCCGCCGCTGCCCTAGCGCCCCGCTCGCCCCGCAGAGCGCCAGGGCCGTGCCCCTCGGCGGGCACGGGGTAAGTGGCCGTTTCCAGGCCACCCGGGCGCCCTCCCCCCGTATGCGGCTGGGCCGTTCCCGCCGGGAGCGGCGCGTCGTTCGGGTCCTCCGGGCGGGGCCAAGGCAGCTGGGCCTGAGGCACGCGCCCCCGGACCCTTCAGCCGCCAGGACCGCCGAGGGGGGGACGGCACGCGACGACGCCGTCCCGATTTGCCGGTAGGAGGGGTCGTCGCGACACTCGCCAGAGACCTGGCGCATTGGCCTGGCTGGGAGGCCCCGCGGGCCCCGCTGCCGGCCACGACGGGGAGCCCGGGGCCCGAGCGACCCCCAGCTGCCCCTGCCCGGGCGGGCGGCCGGCCGCGGACATGAGGCGCGTATGCCCCGCGATCTAGCCTCACC     
F       GTCTTTCGCTAAAGTTTAATCGATTATCATCAACAATGCGTAGATTTAAAATCGAAGTATGCTTTACTTTTTTTTTTGGTTAATTAGAGTCATATAAATTAATTATATCTATTTAGATAATTATAAAAGATTTAGCATTATTATATGGAGTAAAATTAATGATTACTAATGTTATAAATATCACCACTTCAAAGAATTGTAAATTAACTTCATTTAGTTCAAAATACAAAATATGATTAATAAATTAAACACTTAATCTATTAGAGAAATAATGGTTGTTCTTAAATTAAAAAGAAAAAATGGTATAAATATTACTGCTAAAGTTTATATACGATGTTAAGAGATTTTAAGTACACAATTACTTCCAAACATCAATATTATGTAAGAAATAATTCACATAATTGATTTAAAAAACGATTACGGTCAATGTTACAAAAATATTTAATTTAAAAATACTATAATGTTTTGGTCACGTAGTTGTCCCTTAAGTCTTATAATAGAGCTATGTTTTTTCCTTCAGCGTTAAGTGATTCAAAAATATATAATATTTTTTAAATATACTTATTCATTGTATATTTATTTGAAGATTTATGTGCACGTATTTATGTATCATGAGTATTAATGGAGTAGTAACCGTTAAAGTATGCTAATTATAAATAGATAAAATAAAAATAACCATTAATGATATATCCAATTAACTTTCATATTAAAGGTATAAAGTTCTTTTTTTCAGAATTTTTTATCTTTCATAGTGAAATATATAGATGTAATTTAAATTTTAATAATTATACCTAGATAAAACTATGTAGTATAGAACATATTAGATTATATAATTCATTAAGTATAATTTTTAGATTTATAGTTACCCTAATTATAATTCTCCAAAAAAAAAACTAATATTTGATTATTAATTTCTAAATTATCAACTTATATATCGATATTTAACATATTATGGAAAATATAACAATAGACGGCATGAATAAGTTTTTATTTAATTATAGCATTACTGTTTCTCTGTATTACGGTCTTATAGCTTATCAAATAATTGGAGTATACAAATGCGAACGCTGAATACGAAAAAGTCGCTTAGTTTGAAATGCGACAGTTAATTAAGCGTTATTTTATATATTTAAATCTAACTGTTCAATATCGAAGACCAAACGGCCCTAATGTATGGGAATGGTATGCTATATGTCTGATTCGCTTCTAGAATTATACATTATTATTTTAATGGGAACGGTTACGTTGCGAAGTCGCTGTTTAGAGCTATGATAATCATGAGCTTCAGCTGTAATATTACTTTGAAGCCCGTTAGAAATTAATGAACTTAAGTAAGTGTGGAGAACATAGCTACCCCGTCATTCAAAACAAGGGTTTCGCGCACGAGTGCTATATTGCATGAAATTAGACATAGTATTACAGAGGCCGCGATTTCCAATCGGATAATCGACTTCTCGCGATATTTGAGTGGCACGTAATATGCGCTGCATCTCTTGTCTTAAGTGGTTCCGAGGGAAGGAATCATTACCTGATGAACCCTATGCTGCCCAAAAAGACTAGACCTTGGAATAGCCTGCTATAACTGAATTTCGATTTACTTTCAACTAAAGTTAAGCTCATCTGTAGAGGAGTAGCTGCCAACGAAGTTCTTTACCGTCTATCCGGGAGTAATCAGCGTAAGCCTAATGCGTTTCTCTGTAGTTAATCTGCATTCGAGTTTCTAATAATATAACTTCAACATATATGCCATTCTAATGTGTAAGGAAACACGACTGTACAGTACCCTCTACAGATGTATAAACATTCGTAAGAAGCAAATGTGACCCCTGATATCAACACTTTACTGATGTTGTTATAATAAGGCCCATTCATGACAAACTTTAATGCAACTATCTCTCGTTATGGCCTTGTGTGATCAATGTTCCTGAACAGAACCCTTTCAAACATATCAATTTACGTAAGGCATTACCTTCTTTGCTAGATTACGTGTTTGATATGGGCTGTGCCAGATCGGGACGCACCTAGGTGGTATATTCGAAGCGGCACCAATGGTGGCGTTATTGGTGGTCCCGTGCGGGCCGCGGACTTCGTAGGGCGTCTCGCCAGATACAGAAGGGGACGCCGCGCTCGGGCCAGGTGGTCCTTCTCGCTTTCTTAGGCCAACGGTTGCCGCTTTGAGTCGACTCCATTCCGACGCCGGACTGCCCTTAAACCGACTGGGGAGATGGCCTCTGCACGGCTAACCCCCCCCTCTGAGACGAATATTCGCGGGGCAAACCCGGTGGGCATGGTAAGATAACAGGGACAGCACCGGGGGGGCTGTACTCGCTGCTTGTCCGGTTTCGCTCCCACCTGCCGGCTACCAGGCGAATAACGCTTCGGGACACGCCGTCCCGGCGACTTGCAGAGCTCATCAGTCATCCCCTCGGTCGTTCGGCCGCACAGACATGCTCTCCAGCCAGACTATAGCTACCACGTGCGTCTCACAGGGGCGCTTTGTGGGTTGAGGATCGTGGGCGTCCTGTCGGCATAGCGGGCACCGGCTGTATGTACTTGGCGACGCTTCAGATCGAGTTCCCTCCTGCGTCTGTCCTTCGGGGCTCCGGTTGTCTAGAACAGCCACGCACGGTTTACCAGTCCTGGAAAACTGCTGAACGTCGGGCGAGTCCGCCCTGACCCTCCCGCCTATCGCCTGAGCCCCCTGATGTGTACTGACACGCGGGCTAGGATACTGAGGGAAGAGAGATTCGAATCGCTTAGCCCCCCAAGGGCACTCCTCTTTGGCACATTCTACGTCTGAGAAAAGAGAGGGTGACCGAACCGACTGGCACTTCCGGGCGGGACGCGGGGCGCTTTCTGGCAGTCCCGCGCTGCTTGATAGGGGAGCTTACCAACGCCCTCGGGCCTGGCCAGCCCAAGTGCTTTTGCACTTAAGCCCCAAGTAATGTCCGGACTGGAATAATCGATCCCATTATGTCCAGCAGCCCAACCTAGTGTTCGGGCGCCGCCCACGGCCCCGCCCGACCCCCCCGGACGGGGACGCCCGCGCACCCAATCGCGCGCCGGGGTCCCTCCCCCAGGAACCGGCTTTGGCGAGGGGGAGCGACCAGCCCGGCGCAGGGGTCGCGCCCCTATAAGCCGTGGCGCCACCTCACCTGGCGGCACGACGCGGCGGCGTCGTAGCGCGGTCAGGGGGAGGCTGCCGGGCCGTCGCCCTATGCGGGCCGGTAGGGCTCCCCGGGGGCGCCGGCGGGAGGGCGACGATTCCCGCCGCTCCCCCAGCGGGCGCGCTCGCTCTCAGCGTGGGGAACTCCCGCCGGCCCCCCGGGAGGCCCGCGACGCCAAGGAGTAGGGCCTGCTCGCGTGAATCCCCGCCGCTCCGCCCTGCACTTCTGCCACCCCCGGGCGGCCCGGGGTGCGGTCCAGGCCTCGGCCGTCGGGCCCAGTCGACCCGCCCGTCCCTGCACCGAACCCGGCGGGCCCCCGCGGGCCCTGGCGGAGCGGAGCCACGAGTCGCCGAGCCGCCGGCCTGCCGGTCACGGCCGGGTCCGTGCTATCCCAGCCCTAGCGCCCCGCTCGGCCCGCAGAGCGCCAGGGCCGTGCCCCTCAGCGGGCACCGGGTGAGTGGCCGTTCCCAGGCCTCCCGGGAGCCCTCCCCCCGTAGTCGCCGGCGCCGTTCCCGACGGGAGCGTCGCGTCGTTCAGGTCCTCCGGGGCGAGCCAAAGGAGCTGGGCCTGATCCACACGACCCCGGGCCCGTCAGGGGCCCGGGCCGCCGAGGGGGGGACGGCGCGCGACGACGCCGCCCCGATGTTCCAGTAGGAGGGGTCGCCGCGACACTCGCCAGAGACCTAGGGCGCTGGCCGGGCTGGGAGGCCCCGTGGGCCCCGCTGCCGGCCACGACGGGGAGCCCGGGTCGCGAGCGATCCACAGCTGTCCCTGCCCGGGCGAGCGGCCGGCCGTGGACATGAGGCACGTATGCTCCGCGAGCTGTCCGCGCC     
E       GTCTTTCGCTAAAATTTATTCGATTATCATCAACTATGCATAAATTTAAAATCGAAATATGCTTTACTTTTTTTTTTGGTTAATTAGAATCATATAAATTAATTATATCTATTTAAATAATTCTAAAAGATTTAGCATTATTATATGGAGTAAAATTAATAATTACTAATGTTATAAATATCACCACTTCAAAGATTTATGAATTAACTTCATTTAGTTCAAAATACGAAATATAATTAATAAATTAAACACTTAATCTATTAGGAAAGTAATAGTTGTTCTTAAATTAAAAAGAAGAAATGATATAAATATTACAACTAAAATTTATATACGATGTTAGGAAGTTTTAAATACACAATTACTTCCGAACATCAATATTGTGTAAAAAATGAGTCACGAAATTGATTTAAGGAACAATTGTGGTCGATGTTACGAAAGTATTTGGTTTAAGAATACAATAGTGTTTTAGTCCCGTAATTGTCCCTTAAGTCTTATAATAGAGCTATATTTTTTCCTTCAACATTAAGTGATTCAAAAATATATAATATTTTTTAAATATACTTATTCATTGTATATTTATTTATAAATTTATGTACACGTATTTATATATCATGAATATTAATGGAATAATAACCATTCAAGTATGCTAATTATAAATAAATAAAATAGAAATAACCATTGATAATGTATCCAATTAACTTTCATGTTAAAGATATAAAGTTCTTTTTTTCAGAATTTTTTATCTTTCATAGTGAAATATATAAATATAATTTAAATTTTAATAGTTATACCTAAATAAAACTATGTGGTATAGAACATATTAAATTATATAATTCATTAAGTATGATTTTTAGATTTATAGTTACCCTAATTATAATTCTCCAAAAAAAAAACTAATATTTGATTATTAATTTCTAAATTGTCAACTTATATATCAATATTTAACATATTATAGAAAATATAACAATAGACGGCATGAATAAGTTTTTATTTAATTATAGTATTACTGTTCCATTGAATTACGGTCTTATGGCTTATGAATTAATTGTCGTATACAAATGCGAACGCTGAATACGAAAAAGTTGCTTAGTTTGCAATGCGACAGTTGATTAAGCGTCATTTTATATATCCAGATCTATCTCTTCGATGTCGAAGACCAGACGGCTCTAATGTATGGGAATGGTATGCTATCTGTTTGATTCGTTTTTAGGATTAAATATTATTATTCTAATGGGAACGGTTATGTTGTGAAGTCACTGTTTAGAGCTATGATAATAATGAGCTTCAGCTGTAATATCACTCGGGAGCCCGCTAGCAATTAGTGAACTAAAGTAAGTGTGGGGAACATAGCACCCCCGTCATTCAAAACAAAGGTTTCGCGCACGGGTGCTATTTTGTGTAAAATTAGACATAGTCTTACAGAGGTCGCGTTTTCCAATCGGATATTTGACTTCTCGCGATATCCGAATGACACATAATAAGCGCTGCATCTCGTGTCCTAAGTAGTTCTGCGGGGAGGAGCCATTACTTGATGAACACTATGCTGCCCAGAAAGATCAAACTGTGAAATAACCTACTATAACTGACTTCCGGTGTACCCTCAATTAAAGTTAGGCTCATAAGTAGAGGAGTAACTATCAACGAAATTATTTACCGTCTATCCAGGAGTAATCAACGTAAGCCTAATACGATCCCCTGTAGTTAATCTACATTCGAGTTTCTAGTAATATAACTTTGACATATATACCCCTCTAATGTGTGAGGAAAAATGACTGTACGATACCCTCTACGGGTGTACAGGCGTTCGTAAGAAGCAAATGTGATCCCTGATATAAACACTTTACTGATGTTGTCATGATAAGACCTATTCATGAAAGATTTTAATACGACTAACCCTCGTTATGGCTTTGTGTGATCAATGATCCTGAACAAAACCTTTCAAAACCTACCAATTTACGTGAGGCATTACCTCTGTTACGGGAGTACGTGATCGATGTGGGTTGTGCCAGAACGGGACACACCTAGGTAGTATATTCGGAGCGCCGCCGAAGGTGGCGTTATTAGTGGTCCCGCGCAAGCCGCGAACTTCATAGCGGGCCTCGCCAGTTACGGAAGGAGACGCCGCGCTCGGGCCAGGTGGTCCTTCTCGTTTTCTTATGCCGACGGTTGCCACTTTGAGCTGACTCCATGCCGACGCGGGACTGCCCTCGAACCGACTGGGGAGCTAGCCCCGGAACCGCTTACCCCCCCGCCGGAGACGAAAAATCACGGGGTCAACCCGGTGGGCATGGTAAGAAAACAAGGAGAGCACCGGGCGGGCTGTACTCGCCGCTTGTCCGGTTTCGCTTCCTCCTGCCGGATACCAGGCGACTAGCGCGTCGGGACACGACGTCCCGGCGACTTGCGGGGCTCGTCAGTCCTTCCCTCGGTTGTTCGGCCGCACAGAAATGCTCTCCAGCCAGATTGTTGCTCCCACGAGCGTGTGATCGGGGCTCCTTGTGCGGTGAGGACCGAGGGAGTCCTGTCGACATAGCGGGCACCGGCCGTATGTATTTGGCGACGCTTCAGATCGGGTTCCCTCCCGCGTCTGTCCTTCGGAGATCCGTTTGCCCGCAACAGCCACCCACAGTCTCCCAGTCCCGGAAAACTGCTGAGCGTCGGGCAAGTGCGCCCCGACCCACCCGCCCGTCGCCTGAGCCCCCTGGTGTGTACTGGCGTACGGGCTAAGTTACTGAGGGAAGAGCGATTCGAATCGCTTAACCCCCCAAGGGCACTCCTCTTTGGCACATCCTACGTTTGAGAAAAGAGCGGGAGACCGAACCGACAGGCCCCTCCGGGCGGGACGCGGGGCACTCTCTGGCAGTCTTGCGTTGCTTGATAGGGGAGCTTACCAACGCCCGCGGGCCTGGCCAACCCAAGTGTTTTTACACTTAAGTCCCAAGTAATGTCCGGGTTGGAGTATTCGATTACATTGTGTCGAACAGCCCAACCTAGTGTTCGGGCGCCGCCCACGGTCCCGCCCGACCCCCCCGGACGGGGACGCCCGCGCGCGCAGTCGCGGGCCGGGGACCCCCTCCCAGGAACCGGGTTTGGGAAGGGGGTGCGAGCAGCCCCGCTCAGGGCTCGCGCCCCGATAGGCCGTCGCGCCACGCCACCCGGCGACGCGGCGCGCCGGGGCCGTTGCGCGGTCCGCGTGATGCTGCCGGTCGCTCGCCGTATGCGGGCCACTTGGGCTCCCCCGGGGCGCCGCCGGGAGGGCGGCGATTCCGGCCGCTCCTCCAGCTGGCGCGCTCGGTCTCAGCGTGGGTAACTCCCGCTGGCCCCCAGCCGGGCCCGCGACGCCAAGGATCAGGCCCTGCTCGCGTGAGTGTGCGCCGCTCCGGCCCGCACGCCCGCCGCCCGCGGGGGGCCCGGGGTGCTGTCCAGGCCTCGGTCATCGGGCTCGGTGGACCCGCCCGTCCTTGCACCGCCCCCGGCGGGGCCCCGCGGGCCCTAGGGGTGAGGAGCCCCGAGTCGCCCAGCCGCCGGCCCGCCGGTCACCGCCCGGGTCGTGCCGCCCCCGCCCTACCGCCCCGCTCGGCCCACGGAGCGCCAGGGCGGTGCCCATCAGCGGACACGGAGTAAGTGGTCGCTTCCAGGCCACCCGGGGGCCCTCCCCCCGTAGCCGCCGGCGCCGTTCCCGCCGGGAGCGGCGCGTCGTGCGGATCCTCCGGGGCCAGCCGAAGTAGCTGGGCCTGACTCACCCGACCCCGGGCCCGTCAGATGCCCGGGCCGCCGAGGGGGGGAGGGCGCGCGACGACGCCGCCCCGATGTGCCGGTAGGACGGGTCGTCGCGACACTCGCCAGAGACCGGGCGCCCTGGCCGGGCTCCGGGGCCCCGGGGGCCCCGCTGCCGGCTGCGACAGGGAGCCCGGGTCGCGAACGGGCCACAGTTGTCCCTGCCCGGGCGAGCGGCCGGCCGTGGACATGAGGCACGTATCCTTCGCGAACTGCCCCCACC     
D       GTCTTTCGCTAAAGTTTATTCGATTATCATCAACAATGCGTAAATTTAAAATCGAAGTATGCTTTACTTTTTTTTTTGGTTAATTAGAATCGTATAAATTAATTATATCTATTTAAATAATTATAAAGGATTTAGCGTTATTATATGGAGTAAAATTAATGATTACTAATGTTATAGATATCGCCAGTTCAAAGAATTATAGATTAACTTCGTTTAGTTCAAAATACAAAATATAATTAATAAATTAAACGCTTGTTCTATTAGAGAAGTAATAGTTGTTCTTGAATTAGAAAAAAAAAATGGTATAAATATTACTGCTAGAATTTATATACGATATTAAAAAATTTTAGATACACAATTACTTCCGAACATCAATATTATGTAAAAAATGACTCGCATAATTGATTTAAGGAACAATTACGGTCAATGTTACGAAAATATTTAATTTAAAAATACAATAATGTTTTAGTCCCGTAATTGTCCCTTAAGTCTTATAATAGAGCTATATTTTTTCCTTCAACATTAAATGGTTCAAAAATATATAATATTTTTTAAATATACTTATTCATTGTATGTTTATTTGTAGATTTATGTACACGTATTTATATATCATGGATATTAATGGAATAATAACCGTTCAAGTATGCTAATTATAAGTAGATAAAATGAAAATAACCATTGATGATATATCCAATTAACTTTCATGTTAAAGGTATAAAGTTCTTTTTTTCAGAATTTTTTATCTTTCATAGTGAGATGTGTAAATGTAATTTAAATTTTAGTAATTGTACCTGAATAAAACTATGTGGTATAGAACATATTAAATTATGTAATTCATTAAGTATGATTTTTAAATTTATAGTTACCCTAATTATAATTCTCCAAAAAAAAAACTAGTATTTGATTATTAATTTCTGACTTATCAACTTATATATCGATATTTAACATATTATGGAAAGTATAACAATAGACGGCATAAGTAAGTTTTTATTTAATTATAGTATTGCTGTTTCTTTGCACCACGGTCTTATGGATTAGGAAATGGTTGTAATATACAAATGCGAACACTGAATACGAAAAAGTAACCTAACTTGAACTGCGACAACTGGTTAAGCGCTATTTTATATATTTAGATCGATCTTTTCAATATCGAAGACCGGACGACCCTAATGTATGGGAGTGGTATGATATCTGCATAATTCGCTTCTAGAATTAAACATTATTATTCTAATGGGAGCAGATATGTTGCGAAGTGGCTGTTTAGAGCTATGATAATACTGAGTTTCAGCTGTAGTATTATTTGGGAACCCGTTAGCAACTGATGAACTTGAGTAAGTGTGGGGAACATAGCAACCCCGTTTTTCGAAACAAAAGTTTCGCGCACGAGTGCTATATTGCGTGAAATTAGACATAGTCTAACAGAGGTCGCGATTTCCAATCGGATGTTTGACTTCTCGCAATATACGGACGGTACGTAATAAGCGTTGCATCTCGTGTCTTAACTAGTTCCGAGGGAAGGAGTCAATACCTGATGAACCCTATGCTGCCCAGAAAGATCAAACCGTGAAATAGCCTGCTGTAACTGTCTCTCGATCTACTCTCAACTAAAATTAAGTTCACAGGTAGAGGAGTAACTATCAACGAAATTATTTACCGTTTATCCGTAAGTAACCGGCGTAAGCCTAATACGATCCCCTATAGCTATTCCGCATTTGAGTTTCTAATAATATAACTTTGACATATATACCTATCTAATGTGTAAGCAGACATGATTGTACGGCACTCTCTACGGATGTATAGGCATTCGTAAGAAGCAAATGTAATCCCTGATATAAACACTTTACTAATGTTGTTATGATAAGGCCTATTTATGAAAGCCTTTAATACGACTAACACTCGTTATGGCCTTGTGTGATCAATGACACTGAACAGAACCTTTCAAAACCTATCAGTTTACGTGAACCACTACCTTCCTTGCTGGACGACGTGTTCGCTATGGGCTGTGCCAGCTCGGGACGCACCTAGGTGATATATTCGAACCGCCGCCATCGGTGGCGTTACTAGTGGCCCCGGGTACGCCGCGGACTTCCTAGAGGGTCTCGCAAAATACAGAAGGAGACGCCGCGCTCGGGCCAGGTGGACCTTCTCGTTTTCTTATGGCGACGGTTGCCGCTTTGAGTGAACTCCATGCCGACGCGGGACTTCCCTCAAGCCGACTGGGGAGATAGCCCCGGCACCGGTTAACCCCCCGCCGGGGACGAAGGTTCGCGGGGTACGCCCGGTGAGTGTGGTAAGAAAACATGGAGAGCACCGGGCGTGCTGTACTCGCCGCTTGTCCGGTGTCGCTCCCGCCTGCCGGCTACCAAGCGACTATCGCATCGGGACACGCCGTCACGGCGACGTGCAGAGCTCGTCTGTCCTTCCCTCGGTTGTTCCGCCGAACAGATATGCTCTCCAGCCAAGATATCGCTCCCACGTGCGTCTACTCGGGGCGTATTGTGGGATGAGGCTCGTGGGCGTCCCGCCGTTATAGCGGGCGCCGGCCGTGTGTAATTGGCGACACTACAGATCGGGTTCACTTCCGCGTCTGTCCTTCGGGGCTCCGTTTGTCTGGAACAGCCACCCACAGTCCCCCGGTCCTGGAAAACTGCTGGACGTCAGGCAAGTGCGTCCTGACCCACCCGCCTATCGCCCGAGATCCCTGGTGTGTACTGACACGCGGGCTGGGATACTGAGGGAAGAGAGATTCGAACCGCTTAACCCCCCAAGGGCACTCCTCTTTGGCACATCCTACGTCTGAGAAAAAAGTGGGACACCGAGCCAACAGGCACGTCCGCGCGGGTCGCGGGGCACACTCTGGCGGTCCTGCGTTGCTTGATTGGTGAGCTTACCAACGATCTCGGGCCTGGCCAGCCCAGGTGCTTTTGCACTTAGGCCCCAACTGGTGTCCGGACTGGAATAATCGGTCGCATTATGTCCAACAGCCTAACCTAGTGTTCGGGCGCCGCCCGCGGTCCCGCCCGACCCCCCCGGACGGGTACGCCCGCGCACCCAATCGCGGGCCGGGGCCCCGCTCCCAGGAACCGGCTTTGGCGAGGGGTCGCGCTCAGCCCCGCGCAGGGCCCGCGCCCCGATAGCCCGTCGCGCCACGCCACCCGGCGGCGCGGCGCGACGGCGCCGTAGCGCGGTCGGCGGAATGTTGCCGGGCGCTCGCCGTATGCGGGCCACTAGGGCTCCGCCGGGGCGCCGCGGGGAGGGCGGCGATCCCGGCCGCTCCTCCAGGGGGCGCGCTCGGTCCCAACGCGGGGAACGCCCGCCGGCCCCCCGGGGGGGGCGTGACGTCAAGGAGTAGGCCCTGCTCGCGTGAGTGTTCCCCGCCCCGGCCCGAACGCCTGCCGCCCGCGAGGGGCCAGGCGTGCGGTCCAGGCCTCGATCGCTAGGCCCAGTTGACCCGCCCGTCCGTGCACCGCGCCCGGGGGGGCCCCGCGGGCCCTGGGGGTGCGGAGTCCTGAGTCGCCGAGCCCCCGGCCTGCCGGTCATCGCCCGGGCCGTGCCGCCCCCGCCTGATCGCCCCGCTCGGGCCGCGGAGCGCCAGGGCCGTGCCCGTCAGCGGGCACGGGGTAAGTGGCCGTTGCCAGGCGATCCGGGGGCCCTCCCCCCGTAGCCGGCGGCGCCATTCCCGCCGGGAGCGGCGCGTCGGTGGGGTCCTCCAGGGAGAGCCAAAGGAGCTGGGCCTGATGCGCACGGCCCCGGGCCCATCAGCTGCCGGGTCGGCCGAGGGGGGGGCGGCGCGCGACGACGCCGCCCCGAGGTGCCGGTAGGACGGGTCGCCGCGACACTCTCCAGAGACCTGGCGTGCTGGCCGGGCTCCGAGGCCCGGGGGGCCCCGCCGCCAGCTACGAGGTGGAGCCCGGGTCCCGAGCGACCCACAGCTGCCCCTGCCCAGGCGAGCGGCCGGCCGTGGACAGGAGGCACGTATTGTGTGCTACCTACCCGCACC     
C       GTCTTTCGCTAAAGTTTATTCGATTATCATCAACAATGCGTGAATTTAAAATCAAAATATGCTTTACTTTTTTTTTTGGTTCATTAGAATCATGTAAATTAATTATATCTGTTTAAATAATTATGTAAGGTTTAGCGTTATTATATGGAGTAAAATTAATGATTACTGATATTATAAATATCACCACTTCAAAGAATTATGAATTAACTTCATTTAGTTCGAAATACAAAATATAATTAATAAATTAAACACTTGATCTATTAGGGAAGTAATGGTTGTTCTTAAATTAAAAAGAAAAAATAGTATAAATATTGCTGCTAAAATTTATATACAATGTTAAGAGCTTTTAGATACACAATTACTTCCGAACATCGATATTATGTAAAGAATGATTCACGTAATTGATTTAAGAAACAATTACGGTCAATGTTACAAAAATATTTAATTTAAAGATACAATAATGTTTTAGTCCCATAATTGTCCCTTAAGTCTTATAATAGAGCTATGTTTTTTCCTTCAACATTAAGTGATTCAAAAATATATAATATTTTTTGAATATACTTATTCATTGTATATTTATTTGTAGATTTATGTACACACATTTATATATCGTGGATATTAATGGAGTAATAACCGTTCAAGTATGCTAATTATAAATAGATAAAATAAAAATAACCATTAATAATATATCCAATTAACTTTCATATTAAAGGTATAAAGTTCTTTTTTTCGGAATTTTTTATCTTTCATAGTGGGATATATAAATATAATTTAAATTTTAGTAATTGTACCTAAATAAAACTATGTGGTATAGGACATATTAAGTTATATAATTCATTAAGTATGATTTTTAGATTTATAGTTACCATAATTGTAATTCTCCAAAGAAGAAACTACTATTTAATTATTAATTTCTGAATTATCAACTTATATATCGATATTTAACATATTATAGAAAATATAACAATAGACGGCATGAATAAGTTTTTATTTAATTATAGCATTGCTGTTTCTTTGCATTTCGGTCTTATAGCTTACAAAATAGTTGTAGTATACAAATGCGAACGCTGAATTCGAAAAAGCCACTTAGTTTGAAGTGCGACAGCTGATTGAGCGTGATTTTATATATTTAGATCTACTTTTTCAATATCGAAGACCAGACGACCCTAATGTATGGGAGTAGTTTGCTATTTGCTTGGTTCGCTTCTAGGATTAAATATTATCATTCTAATGGAAACAGTTATGTTGTAAAGTCGCTGTTTAAAGCTATGATAATAGTGAGTTCCAGATGTAGTATCACTTGGGAACTCGTTAGTAATTAACGAACTTAAGTAAGTGTAGGGAACACAGCAACCCCGTCGTTCAAAACAAAAGTTTCGCGCCCGAGTGCTATATTGCGTGAAATTAAACATAGTCCAATGGAGGTCGCTGTTTCCAGTCGAATGTTTGACTTCTCGCAATATCCGTAAGGTATGTAAGGAGCGCAGCATCCCGTGTCTTAAGTAGTTCCAAGGGAAGGAGTCATTACTCGATGAACCCTATGTCGCCCAGAGAGATCAAACCGTGAAATAGCCTGCTATAACTGACTTTCGATCTACTATCAATTAAAGTTAAGTTTATAAGTGGAGGAGTAACTTTCAACGAAATTATTTACCGTTTATCCCAAAGTAACCAGCGTAAGCCTAATACGATCCCCTGTTGTTAATCTGCATTCTAGTTTCTAATAATATAACTTTGACATATATACCTCTCTAATGTGTAAGGAAAAATGATTGTACGGTACCCTCTACGGGTGTATAAGCATCCATAAGAAGCAAATGTGATCCCTGATATAAACACTTTACTGATGTTATTATGATAAGACCCATTCATGAAAGACTTTAATACAATTAGCCCCCGTTATGGTTTCGCGTGATCGATGGTCCTGAACAGAACCTTTCAAAACCTGTCGCTTTACGTGAAACACTACTTTCCTTACTGGACTACATGTTTGATATGGGTTGTGCCAGATCGGAACGCGCCCAGGCGGTTTATTCGAGGCGCTGTCGGAGGTGGTGTTATTAGTGGTCCCGTGCGGGCCGCGGACTTCCTAGGGGGTCTCGCTAGATACGGAAGGAGAGGCCGCGCTCGGGCCAGGTGGCCCTTCTCGCTTGCTCATGCCGACGCTTCCCGCTTTGAGCCAACTCCATGTCGACGCGGGCGTGCCCTCAAACCGACTGGGGAGATAGCCCCGGCGCCACTGACCCCCCCCCCAGAGACGAATGTTCACGGGGTACACCCGGTGGGCGTGGTAAGAAAACAGGGAGTGCACCGGGCGGACAGTGCTCGCCGCTGGTCGGGCGTGGCTCCCACTTGCCGGCTGCCAGGCGACTACCGCATCGGGAGACGGCGTCCCGGCGACATGCAGGGCTCGTCAGCCCTGCCCTCGGTTATTCCGCCCAACTGATATGCTCCCCAGCCAAATTATTGCTCCCACGCGCGTCTAGTTGGGGCGCCTTGTGGGATGAGGGTCGTCGGTGTCCTGACGACATAGCGGGCACCGGTCGTATATAATTGGCGACGCTGCAGATCGGGTTCCCTCCCGCGTGTGTCCTTCGGGGCTTCGTTTGCTTTGAACAGCCACCCACAGTTTCCCGGTCCTGGAATACTGCTGGGCGTCGAGCAAGTGCACCCTGACCCCCCCCCCCATCGCCTGATCCCCCTAGTGTCTACTGGCGCGCGGGCTGCGATACTGAGGGAGGAGAGATTTGAAACGCACAGCCCCCCAAGGGCACTCCTCTTTGGCATATCCTACGTCTGTGAAAAGAGAGGGAGACCGAACCGGCAGGCTTATCCGGGCGGGACGCGGGGCGCTTTCTGGCGATCCTGCGTTGCTTGATAGAGGAGCTTACCAACGTCCTCGGGCCTCGCCAGCCCAAGTGCTTTTGCGCTTAGGCCCCAAGTGGTGTCCGGACTGGAAAAATCGATTGCGTTATGTCCAGCAGCCCAACCTAGTGTTCGCGCGCCGCCCACGTTCCCGCCCGACTCCCCCGGGCAGGGATGCCCGCGCACCCAATCGCGGGCCGGGGACCCTCTCCCAGCAACCGGCTTTGGCCAGGGCGCGCGCGCAGCCCCGCGCAGGGCGCGCGCCCTGACAGACTGTCGCGCCACCCCGACTGGCGACGCGGCGCGCCGGCGCCGCAGCACGGTCGGCGGGACGCTGCCGGCCGCTCTCCGTATGCGGGCCATCAGGGCTCCCCCGGGGCGCCGCCGGGACGGCGCCGATTCCGGCCGCTCCTCCAGAGGGCGCGCCCGGTCCCAGCGCGGGGAACTCCCGCCGGCCCCCTGAGGGGCCCGCGACGCCAAGGAGTAGGCCCTGCTCGCGGGGGTGTTCCCCGCCCCGCCCCGCACGCCTGCCTCCCGCGGGGGGCCAGGCGTGCGGTCGAGGCCTCGGCCGTTGGGCCCAGTCGACCCGCCCGTCCGTGCACCGGGCCCGGCGGGACCCCGCGGGCCCTGGTGGTGCGGAGTCTCGAGTCGCCGAGCCGCCGGCCTGCCGGTCAACGTCCGGCCCGTGTGGCCTCCGCCCAAGCGCCCCGCGCGGCCCGCGGAGCGCCAGGGCCGTGGCCTTCAGCGGGCACGGGATAAGTGGTCGTCTGCAGGCCACCCGGCCGCCCTCCCCCCGTAGTCGGCGGCGCCGTTCCCACCTGGAGCGGCGCGTCGTCCGGATCCTCCGGGGCGAGCGAAAGCAGCTGGGCCTGAGGCACCCGGCCCCGGGCCCCTCAGTCCCCCAGGCTGCCGAGGGGGGGACGTCGCCCGACGATGCCGCCCCGAAGTGCTGGCAGGACGGGGCGCCGCGACACTCGCCAGAGACCTGGGGCGCTGGCCGGGCTGCGAGGCCCTGAGGGCCCGGCTGCCGGCTACAACGGGGAGCCCAGGTCGCAAGCGGCCCCCAGCTGGCCGTACCCTGGCGAGCGGCCGGCCGTGGACATGAGGCTCGTATTGTTAGCGAGCTGCCCACACC     
B       ATCTTTCGCTAAGATTTATTCAATTATCATCAACAGTGCATAGATTTAAAATCGAAATATGCTTTACTTTTTTTTTTGGTTCATTAGAATCATATAAATTAATTATATCTATTTAAATAATTATAAAAGGTTTGGCATTATTGTATGGAGTGAAATTAATGGTTACTAATGTTATAAATATCACCGCTTCAAAGAATTATAGGTTAACTTCGTTTAGTTCAAAGTGCAAAATATAATTAATAAATTAAACACTTAATCTATTAGAGAAGTAATAGTTGTTCTTAAGTTAAAAAGAAAAAATGATATGAATATTACTACTAAAATTTATATGCAATGTTAAGAGATTTTAGATACACAATTACTTCCGAACATCAATATTATATAAAAGATGATTCACATGATTGATTTAAGGAACAATTACGGTCAATGTTACAAAAATATTTAATTTAAAAATACGATAATGTTTTAATCCCGTAGTTGTCCCTTAAGTCTTATAATAGAGCTATGTTTTTTCCTTCAACATTAGGTAATTCAGAAGTATATAATATTTTTTAAATATACTTATTCATTGTATATTTATTTGTAGATTTATGTACACGTATTTATGTATCATGAATATTAATGAAATAATAACCGTTCAAGTATGCTAATTATAAGTAGATAAGATAAAGATAACCGTTGATAATGTATCCAATTAACTTTCATGTTAAAGGTGTAAAATTCTTTTTTTCAAAATTTTTTATCTTTCATAGTGGAATATATAAGTGTAATTTAAATTTTAATAAATATACCTAAATAAAACTATGTGGTATAGGACATATTAAGTTATATAATTCATTAAGTATGATTTTTAGATTTATAGTTACCCTAATTATAATTCTCCAAAGAAAAAACTAATATTTGGTTATTAGTTTCTAAATTGTCAACTTATATATCAGTATTTAACATGTTATAGAAAATATAACAATAGACGGCATAAATAAGTTTTTATTTAATTATAGTATTACTGTTTCTCTGCGTTGCGGTGTTATGGCTTAAGAAATAGTTGTAGTATACAAATGCGAACGCTGAATACGAAAAAGTCGCTTAGTTTGAAATGCGACAGCTGATTAAGCGTTATCTTATATATTTAGATCTACCTTTTCAAAATCGAAGACCAGAAGACTCTAATGTTTGGGAATGGTATACTATTTGCTTGATTCGTTTCTAGGACTAAATATTATTATTCTAATGGAAGCGGTTACGTTGCAGAGTCGCTGTTTAGAGCTATGGTAATAATGAGCCTCAGCTGTAGTATTACCCGGTAGCCCGTTAGTAAGCAATGAACTTAAGTAAGTATGGGAAACATAGCAACCCCGTTGTTCAAAACGAAAGTTTCGCGCACGAGTGCTATATTACGTGAAATTAAGTATAGTCCAACAGAGGTCGCGATTTCCAGTCGGATGTTTAACTTCTCGTAATATTCGAACGGTACATAAAAAGCGCTGCATCTCGTGTCTTAAGTTGTTCTGAGGGAAGGAGTCATTACCTGATGAATCCTATGCTGCCCGGACAGATCACACCGTGAAATAGCTTGCTATAACTGACTCTCGATTTACTTTCAACTAAAGTTAAGTTCATAAGTAGAGGAGTAACTTTCAACGAAATTGTTTACCGTTTATCCGGAAGTAACCAGCGTAAGCCTAATACGATCCCCTGTGGTTAATCAACATTTGAATTTCTGATAATAGAACTTTGACATACATACCCCTTTAATGTGTACGGAAAAATAATCGCACGATACCCTCTACGGGTGTATAAGCATTCGTAAGAAGCAAATGTGATCCCTGATATAAACACTTTACTGATGTTATTATGATAAGGCCCTTTCATGAAAGACTTTAATGCGACTAACCTTCGTTATGGCTTTGTGTGATCAACGATCCTGAACAAAACCTTGCAAAACCTGTCAATTTATGTAAGGCACTACTTTCCTTACCGGACTACGTGTTAGATACGGGCTGTGCCATATCGGGATGCACCTAGGTAGTATATTCGAAGCGCCTCCCAAGGTGACGTTATTAGTGGTCCCGAGCAGGCCGCGCACTTCCTAGGGGATCTCGCCAGATACAGAAGGAGACGCCGCGCTCCGGCCGGCAGGTCCTTCTCGATTTCTCATGCCGACGCTTGCTGCTTTGAGTTAACTCCATGCCGACGCGGGACTGCCCTCTCACCGATTGGGGAGATAGCCCCGGAACCGCAAACCCCTCCCCCGGAGACGAATGTTCACGAGCTACACCCGGTGAGCGTGGTAAGAAAACAGGGAGGGCACCGGGCGGACGGTACTCACTGCTTGTCCGGTGTCGCTCCCGCCTGCCGGCTACCAGGCGACTAACTCATCGGGATACGCCGTCTCGGCGACTTGCAGGGCTCATCAGTCCTTCCCTCGGTTCTTCCGCCGAACAGATATGCTCTCCAGTCAACTTATTGCTCCCACGTGCGTCTGGTCGGGGCGCCTTGTGAGATGAGGGTCGTCGGTGTCCTGTCGCCATAGCGAGCCCCGGCCGTATGTACTTGGCGACGGTACAGATCGGGTTCCCTCCCGCGTGTGTCCGTCGGGGATCCGTTTGCCTTGAACAGCCACACACTGTCTCCCGGTCCCGGAAGAATGCTAAACGTCGGGCAAGTGCGCCCTGACCCCTCCGCTTGTCGCCTGAGCACCCTGATGTGTACTGACACGCGGGCTGGGATACTAAGGGAAGAGCGATTCGAATCGCGCAACCCCCCAAGGGTACTCCTCTTAGGCATATCCTACGTGTGAGAAAAGAGAGGGAGACCGAACCGGCAGGCGTGTCCGGGCGGGACGCGGGGCGGTTTCTGGCAGTCCTGCGGTGCTTGATAGAGGAGCTTACCGACACCCTCTGGCCTGGCCAGCCCAAGTGCTTATGCACTCAAGCCTGAAGTAGTGTCCGGACTGGAATAATCAGTTGCGTTATACCGAATAGCCCAACCTAGTGTCCGAGCGCCGCCCACGGGCTCACCCGACCCCCCCGAACTGGGATGCCCGCGCACCCAATCGCGGGCCGGTGACCCTCTCCCGTGAAACGGCTTTCGCGAGGGAACGCGCGCAGCCCCGCGCGGGGCTCGCGCCCAGATAGGGTGTCGGGCCACGCCGCCTGGCGACGCGGCGCGGCGGCGCCGTAGCGCAGTCGCCGGGAGGCTGCCGGACACTCGCCGTATGCGGGCCATTAGCGCTCCCCCGGGGCGCCGCCGGGGGGGCGCCGCTTCCGGCCGTTCCTCCAGCGGGCGCGCGCGATCCCAGCGCCGGGAACTACCGCCGGCTCCCTGCGGGGGCCGCGACGCCACGGAGCAGGCCCTCCTCGCGGGAGTGCCCTCCGCCCCTCCCCGCACGCCTGCCTCCCGCGGGGGGCCGGGTGTGCGGTCGAGGCCTCGGCCGTTGCGCCCACTCGACCCGCCCGTCTGCGCACCGCGCCCGGTGAGGCCCCGCGGGCCCTGGTGGTGCTGAGGCTCGAGTCTCCAAGCCGCCGGCGTGCCGGTCGACGCCCGGGTCGTGCCGCCGCGACCCAAGCGCCGCGCCCGGCCCGCGGAGCGCGAGGGCCGTGCCCGTCAGCGGGCGCGGAGTAAGTGAGCGCTTGCAGGCCGCCCCGCCGCCCTTCCCCCGTACTCGGCGGCGCCGTTCCCGCCGGGAGCGACGCGTCGTTCTGATCCTCCAGGGCGAGCCATAGCAGCTGGGCCTGAGGCACGCGACCCCGGTCCGATCAGTTTCCCCGGCTGCCGAGAGGGGGACGTCGCGCGACGAGGCCGCCCCGAGGTGCCGCTAGGACGGGGCGCCGCGGCCCGCGCCAGAGACCTGGCGCGCTGGCCGGGATCTGAGGCACCGGGGGCCCTACTTCGGGCGCCTACGGGGAGCCCAGGGCGCGAGCGCCCCACGGCTGTCCGTCCGCGCGCGAGCGGCCGGCCGTGGACATGAGGCCCGTATCCTCCGCGAGCTGCCCAAACC     
A       ATCTTTCGCTAAAGTTTATTCGATTATCATCAACAATGCGTAGATTTAAAATCGAAATATGCTTTACTTTTTTTTTTGGTTCATTAGAATCGTGTAAATTGATTATATCTGTTTAAATAATTATGAAAGATTTGGCATTATTATATAGAGTAAAATTAATGATTACTAATATTATAAATATCACCACTTCAAAGAGTTATAAATTAACTTCATTTAGTTCAAAGTACAAAATATAATTGATAAATTTAACGCTTAATCTATTAGAAAAGTAATAGTTGTTGTTAGATTAAAAAGAAAAAATGATATGAATATTGCTGCTAAAATTTATATACGATATTGAGAGATTTTAAATACACAATTACTTCCAAACATCAATGTTATGTAAAAAATGGTTCGCATAATTGATTTAAGAAACAATTGCGGTCGATGTTACAAAAATATTTAGTTTAAAAATACAATAATATTTTGGTCCCGTAATTGTCCCTTGAGTCTTATAATAGAGCTATATTTTTTCCTTCAACATTAAGTGATTCAAAAGTATATAATATTTTTTAAATATACTTATTCATTGTATGTTTATTTGCAAATTTATGTACACATATTTATGTATCATGAATATTAATGGAATAATAACCGTTCAAATGTGCTAATTATAAATAGATAGAATAAAAATAACCATTGATAATATATCCAATTAACTTTCATGTTAAAGGTATAAAGTTCTTTTTTTCGGAATTTATTATCTTTCATAGTGGAATATATAAATGTAATTTAAATTTTAGTAATTATACCTAAATAAAGCTATGTAGTATAGAACATATTAAATTATATAATTCATTAAGTATGATTTTTAGATTTATAGTTACCCTAATTATAATTCTCCATACAAAAAACTAATATTTGATTATTAGTTTCTAAATTGTCAAATTATATATCAATATTTAACATATTATGGAAGATATAACGATAGACGGCATAAATAAGTTTTTATTTAATTATAGTATTACTGTTCCTTTGTGTTACGGTCTTATTGCTTATGAAATAGTTGTAGTATCCAAATGCGAACGATGAGTACGAAAAAGTTACCTAATTTGAAATGCGACAATTAATTGAGCGCTATTTTATGTATTTAGATCTATTTTTTCAATATCGAAGACCAGACGACTCTAATGTATGGAAATGGTATATTGTATGTTTGATTCGCTTTTGGAACTAAATATTATTATTCTAATGGAAACAGCTATGTTGCAAAGTTGCTGCTTAAAGTTATGATAATAATGAGCTTCAGTTGTAGTATTATCTAGAAGCCCGTTAGCAATTAATAAACTAAAGTAAGTGCGGGGCACATAGTAATCCTGTCGTTCAAAACAAAAGTTTCGCGAACGAGTGCCATATTGCGTGAAATTAGATATAGTTCAACAGAGGTCGCGGTTTCCAGTCGGATGTTTGACTTCTCGTGATATCCGGACGGTACGTAATAAGCGCTGCGTCTCGTGTCCTAAGTTTCTCCGAGGGAAGGAGTGATTACCCGATGAACCCTATGCTGCCCAGAGAGACCAAACCGTCAAATAGCTTGCTATAACCGACTCTCGATTTACTCTCGACTAAAGTTAAGTTCATAAGCAGAGGAGTAACTTTCAACGAAATTGTTTACCGTTTATCCGGGAGTAACCAGCGTAAGCCTAATACGGTCCCCTGTGGTTAATCTGCATTCGAGTTTCTAATAATATAACTTTGACATAGATACTTCTATAATGTGTAAGGAAATGTGATTGTACGATACCCTCTACGGGTGTATATGCATTCATAAGAAGCAAATGTGATCCCTGATATAAACACTTTACTGATGTTATTAAGATAAGGCATATTCATGAAAGATTTCAATGCGACTAACCCTCGTTATGGCTTTGGGTGATCAATGGTCCTGAACAGAACCTTTCAAAACCTGTCAATTTATGTAAGGCACTACTTTCCTTGCTGAATTACGTGTTAGATACAGGTTGGGCCAGACCGGGACGCACCCAGGCGGTGCATTCGAAGCGCCCCCTAAGGTGGCGTTATTAGTGGTCCCGTGCAGGCCGTGGACTTCGTAGGGGGTCTCGCTAGATACGGAAGGAGTCGCCGCGCTCGGGCCGGGTGGTCCTCCTCGATTTCTCATGCCGACGTTCGGCGCTTTGAGTCAACTTCATGCCGACGCGGGACTGCCCTCTAACCTACTGGGGAGAAAGCCCCGGAGCCGCAGACCCTCCCCCCGGAGACGAATGTTCACAGGGTACACCCGGTGGGCGTGGTAAGAAAACAGGGAGAGCACCGGGCGGGCAGTACTCACGGTTTGTCCGGTGTCGCCCCCGCCTGCCGGCTACCAGGCGACTAGCGCATCGGGACACGCCGTCCCGGCGACGTGCAGGGCTCGTCAGTCCTTCCCTCGGTCATTTCGCCGAACAGACATGCTCTCCAGCCAGATTGTTGCTCCCACGCGGGTCTGATCGGGGCGCCCTGTGAGTTGAGGGTCGTCGGTGTCCTGTCGTCACAGCGGGCGCCGGCCGTATGTACTTGGCGACGCTGTAGATCGAGTTCACTCCCGCGTATGTCCTTCGGGGCTCCGTCTGCCTTGAACAGTCACCCACTGTCTCCCGGTCCCGGAAAACTGCTGAACGTCGGGCAAGTGCGCCCTGACCCCCCCACCCATCGCCTGAGCTCCCTGGTGTGTACTGACGCACGGGCTGGGATACTGAGAGAAGAGGGATTCGAATCGCGTGACCCCCCAAGGGCACTCCTCTTTGGCATATCCTACGTCTGAGAAAAGAGAGGGAGACCGAACCGGCAGGCATATTCGGGCGGGTCGCGAGGCGCTTTCTGGCGGTCCTGCGTTGCTTGATGGAGGAGCTTCCCAACGCCCCCGGGCCTGGCCAGCCCAAGTGCTTTTGCGCTAAGGCCCTAAGTAGTGTCCGGACTGGAATAATCGATCGCTTTATATCCAATCGCCCAACCTAGTGTTCGAGCGCCGCCCACGGTGCCGCCCGACCCCCCCGGACGGGGATGCCCACGCACCCAATAGCGGGCCGGGGGCCCCCTCCCGTCAACCGGCTTTGGCAAGGGGGCGCGCGCAGCCCCGCGCGGGGCTCCCGCCCCGATAGTGTGTCGCGCCACGCCGCCTGGCGGCGCGGCCCAGCGGCGCCGTAGCGCGGTCGGCGGGAAGCTGTCGGACGCTCACCATATGCGGGCCACCGAGGCTCCCCCGGGGCGCCGCCGGGATGGCGCCGATTCCGGCCGCTCCTCCAGCGGGCGCGCACGGTCTCACCGCGGGGAAGTCCCGCCGGCCCCCTGGGGGGCCCGCGACGTCAAGGAGCAGGCCCTGCTCGCGGGAGTGTCCCCCGCTCCGACCCGCCCGCCTGCCACCCGCGTGGGGCCAGGGGTGCGGTCGAAGCCTCGGCCCTTGCGCCCGCTCGACCCGCCCGTCTGTGCACCGTGCCCGGCGAGGCCCCGCGGGCCCTGGTGGTGCGGAGGCTCAAGTCGCCGAGCCCCCGGCCTGCCGGTCAACGCCCGGAGCGTGCCGCCCCCGCCCAAGCGCCCCGCGCGTACCGCGGAGCGCCAGGGCCGTGCCCCTCGGCGGGCACGGTGTAAGTGGGCGCTTCCAGGCCGCCCGGCCGCCCTCCCCCCGTGCCCGGCGGCGCCGTTCCCGCCGGGAGCGACGCGTCGTCCGGGTCCTCCAGGTCGAGCCAAAGCAACTGGACCTGAGGCACGCGTCCCGGGTCCCGTCAGTTGCCCGGGCTGCCGAGGGGGGGACGTCGCGCGACTAGGCCGCCCCGAGGTATCGGTAGGACGGGGCGCCGCGGCAAGCGCCAGAGACTTGGCGCGCTGGCCAGGCTCAGAGGCCCCGGGGTCCCCGCGGCCGGCCCCTACGGGGAGCCCTAGTCGCGAGCGCCCCACAGCTGGCCATACCCGGGCGAGCGGCCCGCCGTGGACATGAGGCTCGTATTCTTCACGAACTGCCCGCACC     
