# Supplementary material for: A simple method for data partitioning based on relative evolutionary rates
Source: PeerJ. 2018 Aug 28;6:e5498. doi: 10.7717/peerj.5498 (PMC6118207; doi:10.7717/peerj.5498)
Supplement: Data S1 — The datasets are provided in the PHYLIP format. [file peerj-06-5498-s002.zip › DataS2/AS13-6.phy]

17  4000
out     AAAGCATAACGTATACTATTATTTTTTATTAGACTATTGTGTAAGATAAACCTTTCATGTCCCTGATATAATCAAGATACATTTTAGTGTAATACTATATATTTTATCATATATAATTCTAAAATATACTAATACATGACGTTTGTATTTTATTTATTGATAAGAGTATAGATATAATCTTCCTATTTAATTGTTTTAAATCAGTTCCAAATTGTTGGAGAAAGTCTTTAAATTTGTTTTACAAAAGAATAACGTATGTTATAAAGAGTTGTTACTGTGGTTAACACTTAAGTTTATAAATAGTTGATAAAATTAATTTTATCACTCTTTTATTAGTAATATAGTCTTATGTGTGCGATTATTATTAGTAAAGAGGAAATCTCAATATCTTCATTATACAGATGTAAATTGATATTAATTTTAAACTTAAATATAAATAGGTCTATTTTTAACATGTTTAGTTTTTATTTAATCTTTATCATCTTTTAGTTTGTATTATTGTACATTTTATATTAGAACGTTATTATAAGATATTGTTGACCATGTTATATATTATTGATTCCTTTTCTTTTTGTAGATCCGATATTCATAGTCATTAGTTTTCAATTTGATTTAAAATAGTAAACTTACGTGTCGCGTAAAATTTAGATGTTCACTTATTTTGGAGTAATTATTTTAAATAAATTAAAATTAGTGTACAATATTAATGTAAGTGAAGAGACATATATTCATAACAATTAATAATTAATCAACTACACATATTTTTTTTTTATAAACGGTTAGTTAACTACTCTCTATTTGAATAAATTTGATAATAATGAAACAAAACTACATACTTTTATTTATCAATTATTAATCCATTATGATTAATATAAAGAATAATTTTTTTTAAAATCTTCTATTAGAAGAAATGAGAGAATGAAAAATATTAAGATCATGCAAGATTAAAGTTGAATAATTCATGATTTTTAAATCTAAAAGTTCATTCAAAATAATAAATACGCTTCCAAACATAATCCGCTGATCCGGCGGCGACTTTGTCAATCGCTTCATTATTGTAGATCAGGACAATTTTGTGGTTCCGATCCGGTGTTATGTGCAATCTTAACCGCTTGGGGGAAACTCAACTAACGCGGGAGTATGTGTCTTTGTGTCAAACATAAAAAAAAAAATGAAATGATCTAAGGATTGCCCCTTAAGAGTATGAAAGTTGCAAAGGCACGTTTAAGTCCGGAGCTAGGTGAGACAATTTCATATCGATTTTTCCATTCTGAAGCGAACGTGCCTCAGTGTTAGCATCCCAATTCATTCTCGTCCTCGTCTCTGACAAGGGTTCATTAGATACGTTGCAACATATAAGGCTGATGTATACGGATGTCTTTCTCGCCAGCCAGCTGGCAATGTATCAGTGTGTATTTCGCAGTCATATTGCGATCTAACCCCATCGAAAACCTGCGCGCTTCATCGTAAGGGGCGATTCGCAAATTGGCCTCCAAATACAACCACATAATAAGTACCTATATTTATTCTGAATGCTCTAATATCATAAGGCTGCACGTAAGAATTTCGATATAGTACATGGACAACTATTACAGAGTTATCATTCATGCTAAACAACGCCACGGTTAGACTTAACATGAGTCGCATTACAGCTTTAGCCTATACTCGTCTACTTTTGATACAAGCTTATCTTCTTTGATTACAAAAGCTATGCCCATTGTGTACCAATAGAGAAGAGAATAATTAAACACATCAACAAGCTGAGTCAGGGCAGCGGGGCCTCACGTGCTGCATCCGTTTGATGTTCTTCGTGGTACAAGTAGTCTCTAAAATTCACATAGCCAGGCCTGAATGCGAATCTGAGGAGATAGCTGTCATTATTCTTGTCGTCGATGCTCCTTTTTAAATCCGGAATACGTCACCCTATCTAAGCTATGTTCTGCTTACTTCGAACAATAGGACAACATTTTGAAAGTATAAATACAGATTGACAATGAAAGTTCCGGGTGCCCGGGGTTAGCGTGCGCGGCCGGGCCAGTTGGGGCTTACTCAGGCCGATGAGTGCTTGGACTGCGACCGTGGAAGTGGTCGCGTGGGGACGGAGGTACCCAGGAGTAGCACCGCACGAGCACAACTTTGCGGTGTGGGTCCCTAGCGCGCAGCCGGGTCCGGCTCCCCACTCTGCCAGGGGCTATCTATATGCCGACCGAGCCGCTCTTGTGTTCGGCGGGTGTGCGTGTGCCACCAGCGCGGCCTGGCTCTTGCTGAAACCACTCTATTTACGATGTGGGGAGTACGAAAGTTCCTGGACTGCTACAGGTGCTTTGCGGGTTACACTCTCCAGAAATGCAGACTGCGACACTATGTCCACGTGTCTTCTGGGGCTCCGTCTGCATGTCGTTCCCCATGCGACAGGGGGAGATCGTGTGCACTCCCTACTGCCCAAAACGGGCCAGGGGGACCGTCCTCGGCGAGCAAAGCTATCTTATGTCCCCAAACCAAGGACTTATCCTTCTAACCGCAGACAGAACCCCCATTGCTATTAACCGATCTGTTTGAGCAGCTAAGCGATGGATGGTGACGAAATCCCGTCAAAAGGCGCGCGTCTCCCAAGTCCAGTCTGGCACCACCGCTTCATCCCCGCGCAGGCTGGCCGGGCAGTCGCCCTATCGATGAGCGGACCGGGCTAGGCGGCGTGCGAGGGTGATAGAGTGCTCTATCCCCCGCTGTATGACGGCACCATCCCTCATAGGGGCCAGCCAAGGTCCCTCGACTCCCCTTCGTAAGTCATATAAAACACGTGAACTCTCCTTTTCGCAATGGCGCTGCAACCCCCACCGATCCCGGCATTGACAGACGCACGGGTTGGGGGGCCCGTATCCTTCGAACCGGCAGAACAGAGGAGAGGTACCTCCATGACTCGCCTGAGGAGGCGAGCAACGCCATGCCCTTTCCGGGGGGCTACCCTGTCGGCCGTCCAGCAAACATCTCTTGGGTGTGGCGCCAACCCGCCCCCCGGCCTTCCGCGCTGGCGGCAGCCCCCCCGCGGCGGGCGCGGGAGCAGGTTGGGATCCGGCCTCCGGGGCATTCCCACCAAGGCGCGCCGGGCCCCACGCCCAGGCCCGGGGGGCTGAGGCGTCGGCAGCCCGTCGCCCCGCACAGGCGCGTGCCCGGGGCCCGGTCCACCGCCACCCGGCTGCGGGAGGACCTGGCCGGCAGTCGGGCCGTGCCCCGGTCCGCATGCGCCAGGCGACGAGTCCCGCGGAGGAGGCCCGGGCAGGCGTCACTTAGCGGAGGGGCGAGCCAGCGTGAGGTGGATGGGTGTTCCCCGGGGGGGGGAGTCGCCACGGGGGCTGCAGCGGGCTAGGGCAGGCCGCCGACGACACCTCACTGGGCGACCTGGGCCCCCGAGCAGCCCCCGCCGAAGGAGGCCGGCTGGTTGGACGCCCTGGAGTGGGTCTTCGCCGCGGGGCCGCGGGGCGCGCGGGGCGACCGGGAAGGCGGCGCCGCGGGCGGCGGGTGGGGCACCACGTCCGGGTCCCGTTAGCGAAGGCCGCCGGGCGAGAGCAGGCGGGCTGAGGCTGCGGTGGACGTGCGGCCCCTACCCGCGCAGGGCTGGGCACCCCCCCTCGCCGGGGCTCGGGTGGCAGGTCCTTCCGTTCGCCAGGCGCGCGCAGACGCGCGCGCGGCCGCAGGCGCCCGTGGCACCTGGCTGGCCGCTGCCACTCAGCACTGCGACCCCTGGCCAGCCGGTGTGGTCGTGGGTGGCGGCCCCCCGCTGTTGCGGCGCGGGCACCCGCAGGCGCCGGCGTCCATCCCGACCAATACACCGCGCATCGCCGCTACCCCCGAGACGCGGGGGCACGGGCCCTCGTGGGTGGTGCCGCCCTCGGCGGCGAGCGCGTGGCTGGAGTTGGGCGCGTCGCGCCCCCGAGTGGGTCGGCCGTAGGTGCCAGCACCCGCCCGCGGAGGCGCACCCTGCGAGATCAGAGCGGGGCCA     
P       AGGGCATGACGTATACTATTATTTTTTATTAGACTGTTGTGTAAGATAAACCTTTCATTTCCCTAATATAATCAAGATGCATTTTAGTGTAATACTATATATTTTATCATATATAATTCTAAGATATACTAATACATGACGTTTGTATTTTCTTTATTGTTAAGAATATAGATATAATCTTCCTGTTTAATTATTTTATATCAGTTCCAAATTGTTGAAGGAAGTCTTTAAATTTGTTTTACAAAGGAATAGCATATATTATAAAGAGTTGTTACTATGATTAACACTTAAGTTTATAAATAGTTAATGAAATTAATTTTATCACTCTTTTGTTAATAATAAAATCTTATGTGTGCAATTATTATTGGTAAAGAGGAAATCTCAATATCTTCGTTATACAAATATAAATTAATATTAGTTTTGAACTTAAATGTAGATAGGTCTATTTTTAACGTATTTAGTTTTTATTTAATCTTTATCATCTTTTAATTTGTATTATTGTACATATTATATTAAAACGTTATTATAAGATATTGTTGACCATATTATATATTATTGATTCCTTTTCTTTTTATAGATCCAATATTCATATTCATTAGTTTTCAATTTAATTTAAAATAGTAAACTTACGTGTCGCATAAAATTTAGGTATTCACTTATTTTAAAATGATTATTTTAAATAAATTAAAGTTAATATACAGTATTAATGTAAATGAGAAGAAATATATTCATAACAATTAATAATTAATCGACTAAACATATTTTTTTTTTATAAACGGTTAGTTAACTACTCTCTATTTGGATAAGTTTGATGATAATGAAACAAGACAACATGCTTTTATTTATCAATTATTAATCCATTATGATTGATATGAAGAGTAACTTTTTTTGAGATCTTCTATTGAAAGAAAAGAAAAGATAAAAAATATTAAGGTCGTACAAGATTAAAGTTAAGTAATTCATGATTTTTAGATCTAAAAGTTCATTCAAGATAATAAATACTCTTCCAAATACAATCCGCTTATCCGGCGGAAACTTTGTCGATCGCTTCATTATTGTTGATAAGGACAATTTTTTGATTCCAATCAGATGTTATGTGCAATCTTGACCGCTTGGGGGAAACTTAACTATCGTGGTAATATATGTCCTTGTGTCAGACAAGAAGGAAAATACGAAATGATTTAAGGATTGCACCCTAAGGGTATGAAAATTGCAAAGGCACGTTTAAGTTCGGGGCTAAGTGAGACAATTTCATATCGATATCTCCATTTTGAAGCGGACGTGCCTCAGTGTTAGCATCCAAATTCATTCCCGCTCTCACCTTAGACAAGGGTTCATTTAATACGTTGCAACATATAAGGCTGATGTATACGGGTGTCTTTCTCGTTAGCCGGCTGGCAATGTATCAGTGTGTATTTCGCAACCATAGTGCGGTTTAGCCCTATCGAAAATCTGCGCGCTTCATCGTAAAAGGCGACTCGCAAATTAGTCTTCAAATACAACCACATAATGAGTACCTACATTTATTCTGAATGATCCAATATCATTAGGCTGCACGTAAAAAATCCGGTATAATTCATGGACAACTATTACAAAGCTATCATTCATCCTGAACAACGGCACGGTTAAACTTAACATGAATAGCATTATCGCTTTAGACTGTACTCGTCTACTTTTGGTGTAAGCTTATCTTTTTTAATTACAGAAACTACGTCCATTATTTATCAATAGAGAAGAGGATAATCAGACACACCAACAAGCTGATTCAGGGCAGCGAAGCCTCACGGGCTGCGTCCGGTTGATGTTTTTCTCGGTACGAGTAGTCTCTAAGATTCACATAGCTAGGTTTGAATGCGAATCTGAGGAGACAACTGTCATTATTTTTGTCGTTGATGTTCTTTTTTAAATACGGAATACGTCGCCCTATCTAGACTACGTTCTACTTACTTCGAACAGTAGGACAACATTTTGAAAGTATATTTACGGATTGCCAATGAAAGTTCCGGATGCCCGGGGTTAGCGTGCGCAGCCGGGCCAGTTGGGGCTTACTCAGGCCGACGAGTGCTTGGACTGTGACCGTGGAGATGGTCGCGTAGGGACTGAGGTGCCCAGCATTAGCACCGCACGAGCGCAGCTTTGTGGCGAGGGTCCCTAGCGCGCAGCCGAGTCCGGCCCCCCACTCTGCCGTGCGCTATCTGTATACCAACTGCGCCGCTCTTAAATTCGGTTGGTGGACGTGTGTCAGCAGCGCGTCCTGGCTCTCGCTGAAGCCACACTATTTCCGATGTCAGGAGTACGAAGGTACCTGGACTGCTATTGGTGTTCTATGGGTTGCGTTCTCCAGAGATGCGGACTGCGACACCAGGTCCACGAATCTCATGGGGCTCCGTCTGTATGCCGTCCCCCATGCGACAGGGGAAGATCACGCGCACTCCCTACTGCCAACGACGGGCCAGGGCGGCCGCTCTCGGCGAGCACAGCTATCTAATGCCCCCAAATTAAGGACTTAACCTTCTGACCGCTGACAGAACCCCCACTGCTATTAACGCATCTGTTTAAGCAGCTAAGCGATTCATGGTGACGAATTCCCATCAGAGGGCGCGAGTCTCCCAAGTCCAGTCTGGCACCACTGTTTTATCCCCGCTCAGGCTGGTCGGGCAGTCGCCCCATCGATGAGCGGAGCGGGCTGGGCGGCGTGCAAAGATGATAGAGTGCTCTATCCCCCTCTGTAAGACGGCAGCTTCCCCCTTAGGGGCCAGCCAATGCCCCTCGACTGCCCTTCGTAAGTCATAAAAGACACGTGAACTCCCATTTTCGCGATGGCGCTGCAGCCCCCACCGATCCCGGCATCGACGGACGCACGGGTGCGGGGGCCCGCATCCTTCGGACCGGTAAAACCGATGAGAGGTGCCTCCAGGACTCGCATAAGGAGGCGAGCAATGCCGTGCCGTTTCCCGGGGGCTATCCTATCAGCCGTCCAGCAAACATCGCTTGGGTCTGGCGCCAACCCGCCGCCCCGCCTCCCGCGCTGGCGCCACCCCCCCGCCGGCGGACGCGGGAACGGGTGGGGGACCGGCCCGCGGGGCTTTCCCATCAGGCCGGGCCGGTCCCCAGGCCCAGGCCCGGGGGGCTGAGGCGTCGGCAGCCCATCGCCCCGCCCAGGCGCGTGCCCCGGGCCCGGTCCACCGCCACCGGGCTGCGGGAGGACCTGGCCGGCAGGCGGGCCGTGCCCCGGTCCGCATGCGCCAGGCGACGAGTCCCGCGGAGGAGCCCTGGGTAGGCGCGTCTGGGCGGAGGGGCGCGCGAGCGTGAGATGCGTGAGTGTTCCCCGAGGTGGGGTCTCTCCGCCGAGGCTGCAGCGGGCTAGAGCATGCCGCTGACACCACCCCACTGGGCGACCTGACCCCCCGAGCGGCCGCCGCCGAAGGAGGCCGGCTGATTGGGCGCCCGGGGGTGGGTCTTCGCCGCGGGGCCCTGGGGCGCGCGTGGCGACCGGGAAGGCGGCCCCGCGGGCCGGGGGTGGGGCACCACGTCCAGGTCCCGTTCGCGAGGGCCGCCGGGATAGAGCAGGCGCGCTGAGGGTACGGTGGACGTGTGGCCCCTACTCGCGCATGGCTGGGCACCCCCCCTGGCCGGGGCTCGGGTGGCAGGTTCTTCCGTCGGCCAGACGCGCGCAGGCGCGCGCGCGGCCGCAGGCTGCCGTGGCACCTGGCTGGCCGCTGCCGCGCAGCACTGCGTCCCCTGACCACCCAGTGCGGTCGTGGGTCGCCGCCCCCCGCTGTTGCGGCCCGGGCCCGCGCGGGCGCCGGATTCCATCCCGACCAATACACCTCACATCCCCCCCACCCCCGAGGCACGGGGGCGCGGGCCAGCGTGGGCGGGGTCGCCCTCGGCGGCTAGCGAGTGGCGGGGGCTGGGCCCCTCCAGCCCCTGTGTGGGTTGCCTCCAGGCGCCAGCGGCCGCCCGCGGAGGCGCACCCTGCGAGAGCAGAGCGGGGCCG     
O       AGAGCTTAACGTATACTATTATTTTTTATTAGACTATTGTGTAAGATAAGCCTTTCATTTCCCTAATATAATCAAAATGCATTTTAGTGTAATACTATATATTTTATCATATATAATTCTAAAATATACTAATACATGACATTTGTATTTTATTTATTAATAAGAATATAGATATGATCTTCCTGTTTAATTATTTTAAATCAATTCCAAATTGTTGGAGGAAATCTTTAAATTTATTTTACAAAAAAATAACGTATATTATAAAGTGTTGTTACTATGGTTAACACTTAAGTTTATAAATAGTTAATAAAATTAATTTTATCACTCTTTTATTGGTAATAAAGTCTTATATGTGCGATTATTGTTAATAAAAAAAAAATCTCAATATCTTCATTGTACAAATATAAATTGATATTAATTTTAGACTTAAATATAGATAGATCTATTTTTAGCATATTTAGTTTTTATTTGATCTTTATCGTCTTTTAATTTGTATTATTGTACATATTATATTAAAACGTTATTATAAGATATTGTTGACCATGTTATATATTATTAATTCCTTTTCTTTTTATAAATCCGATATTCATAGTCATTAGTTTTCAATTTAATTTAAAATGGTAAACTTACGTGTCGCGTAAAATTTGGATATTCACTTATTTTGGAATAATTATTTTAAATAAATTAAAGTTAATGTACAATATTAATGTGAATAAAAAGATATATGTTCGTAACAGTTAATAATTAATCAACTACACATATTTTTTTTTTATAAACGGTTAGTTAACTACTCTCTATTTGAATAAATTTAGTAATAATGAAACAAAACGACATACTTTTATTTATCAATTATTAATCCATTATGATTGATATAAAGAATAATTTTTTTTAAAATCTTCCATTAAAGGAGATGAAAAAATAAAAAATATTAAGATCATACAAGAATGAAGTTAAATAATTCATGATTTTTAGATCTAAAAGTTCATACAAAATAATAAATACCCTTTCAAACACAATCCGCTCTTTCGGCGGAGACTTTATCAATCACTTGATTATTGTTGATAAGGACAATATCTTGGTTCTGATCCGATGTTATGTGCAATCTTGACCGCCCGGGGGCAACTTAATTAACACGGGAGTGTATGTCTTTGTGTTAAACATGAGAAAAAAAATGAAATGATCTAAGGATTGCCCACTAAGATCATGGAAATTGCAAAGGCACGTTTGAGTTCGGAGCTAAATGAAATAATTCCATATCGACCTTTCCATTATGAAGCAAACGTACCTCAGTGTTAGCATCCCAATTCATTCTCGTCCCCGCCTTGGACTAGGGCTCATTAGATATGTAGCAACATATAAGACTGATGTATACGGGTGTCTTTCTCGCCAGCTGGCTGGCAATGTATCAATGTGTATTTCGTAATCTTGGTACGGCCTAACCCCATCGAAATTCTGCGCGCTTCATCGTGAAGGGCGACTCGCAAATTGGTCTCCGAATACCACCACATAATAAGTATCTATATTTATTCTGAATGGTCCAATATCGTAAGGCTGCACGTAAAAAGTTCGATATAGTGCATGGACAACTATTATAGAGTTATCATTCATCCCAAACAACGGCCTGGTTAGATTTAACATGAATAGCATTGCAACTTTAGACTATACTCATCTACTTTTGGTACAAACTTATCTCCTTTAATCACAAAAGATACGTCCATTATGTATCAGTAGGGAAGAGAATAATTAAACACACCAACAAACTAAATCGGGGCAGCGGAGCCTCACGCGCTGCATCCGGTTGATGTTCTTCTTGGTACAAGTAGTCTCTAAAGTTCATATAGCAAGGCTTGAATGCGAGTCTGAGGAGATAACCGTCATTATTTTTGTCGTCGATGTTCTTCTTTAAATACGGAACGCGTTGCCCTATCTAAATTATATTCTGCTTACTTCGAACAACAGGACAACATTTTGAAAGTATATAAACGGATTATCAACGAGGGTCCCGGGTGCCCGGAGTAAGCGTGCGCAGCCAGGCCAGTTGGGGCTAACTCAGGCCGAGGAGTGCTCGGACTGCGACCGTGGAAGCGCTCAGGTAGGGGCGGAGGTGCCCAGTAGTAGCACCGCACGGGCGCAACTTTGCGGTGTGGGTCCATAGCGCGCAGCCGAGTGCGGCACCCCACTCTGCCGTAGGCCATCTATATCCCAACTGGGCCACTCCTAGGTTCGGCTGGTAAACGTGTGTCAACATCGCGGCCTGGCTCTTGATGAAGCCACGCTATTTCCGATGTGGGGAGTACGAGGGTTCCTGGACTGCTGCGGGTGCTTTGTGGGTTGCGCTGGCCAGAAATGCGGACCGCGACATTAGGTCCACGAACCTCCTGGAGCTCCGTCCCCATGTCGTGTCCCATTCAACAGGGGGAGGTCGCGTGGATTCGCTACTGCTAAAAACGGGCCCGGGCGACCGTTCTCGACGAGCTGAGCTATCTAGGGTCCCCAAATTAAGGACTTGACCTTCTCACCGCCGACAGAACCCCCATGGCTATTAACGCACCTGTTTGCGCAGCTAAGCGGTGGATGGTCACGAAATCCCGTCAGAGGGCGCGTGTCTCCCAAGTCCAGACTGGCACCACCGATTTATCCCCGCGCAGGCTCGCTGGGCAGTCGCCCCATCGATGAGCGGAGCGGGCCGGGCGGCGTGCGAAGGTGATAGAGTGCTCTATCCCCGTCTTTATGACAGCACCTTCCAGCCTAGGGGCCAGCCGAGGCCTCTTGATTCCCCTTCGTAAGTCATAGAAAACACGCGAACTCTCAGTTCCGCGAGGGCGCTGCAACCCCCACCGATTCCAGCAGCGACGGACGCACGGGTGGGGGGGCCCGCATCCTTCGAACTGGCAGAACAGCGGAGAGGTACCTCCACGACTCGCATGGGGAGGCGATAAACGCCGTGCCCTTTCCCGGGGGCTACCCTATAAGCTGTCCAGCAAACATTCCTTGGGTATGGCGCCGACCCGCCGCCCCGCCTTCCGCACCCGCGGCAGCCCCCCGGCGGCGGACGCCGCAGCGGGTCGGGATCCGGCCCCTGGGGCTGTCCCATCAAGGCGCGCCGGGCCCCACGCCCACGCCCCGGGGGCTGAGGCGTCGGCAACCCCTCGCCCCGCTCAGGCGCGTGCCCCGGGCCCGGTCCACCGCCGCCCGGCCGCGGGAGGACCTGGCCGGCGGCCGGGCCGTGCCCCCGGCCGCATGCGCCAGGCTACGTGTCCCGCGGAGGAGTCCCGGGCAGGCGCGACTCTCCGGTGGAGCCCGCCGGCGTTAGGTTGGTGCGTGTTCCCCGAGGCGGCGACTCGCCACGGGGGCTGCAGCGGGCTAGGGCGCGCCGCCGACACCACCCCACTGGGCGACCTGACCCCCCAAGCGGCCTCCGCCGAAGGAGGCCGGCTGTTTGTGCGCCCGGGAGTGGGCCTTCGCCGCGGGGCCGCGGGGCGCGCGGGGCGACCTGGCAGGCGGCCCCGCTGGCGGAGGGGGGGGCACCAGGTCCGGGTCCCGTTCGCCAGGGCCGCCGGGTGAGTGCTGGCGCGCTGAGGGTGCGGTGGAGGTGCGGCCCCTACCCGCGCAGGGGTGGGCACCCCCCCTTGCCGGGGCTCGCGTGGCAGGTCCTTCCGTCCGCCAGCCGCGCGCAGGCGCGCGCGCGGCCGCGGGCGGCCGTGGCACCTGGCTGGCCGCTGCCGCGCAGCACTGCGACCCCTGGCCAGCCAGAGCAGGCGTGGTTCGCGGCCCCCCGCTGTTGCGGCCCGGGCACGCGCGGGCGCCGGCGTCCACCCCGACCAATACACCGCACATCACCCCTACCCGCGGGGCACGGGGGCACGGGGCTTCGTGGGCGGGGCCGCCCTCGGCGGCGAGCGCGTGGTTGGGCGGGGGCGCCTCTAGCCTCGGAGTGGGCCGGCCGCAGGCGCCAGAGGCCGGCCGCGGGGCCGCACCCGGCGAGCTCAGAGCGGGGCCG     
N       AGAGCATAGCGTATACTATTATTTTTTATTAGACTATTGTGTAAGATAAACCTTTCATTTCCCTAATATGATCGAAGTACATTTTAGTATAATACTATATATTTTATCATATGTAATTCTAAGATATACTAATACATAACATTTGTATTTTATTTATTAATTAAAATATAAATATAATCTTCCTTTTTAATTATTTTAAATCGATTCCGAATTGTTGGAGGAAGTCTTTAAATTTATTTTACAAAAAAATAACATATATTATAAAGAGTTATTACTATGATTAACACTTAAGTTTATAAATAATTAATAAAATTAATTTTATCACTCTTTTATTAGTAATAAAATCTTATATGTGCAATTATTATTAGTAAAGAGGAAATCTCAATATCTTCATTATACAAGTATAAATTAATATTAATTTTAAACTTAGATATAGATGGGTCTATTTTTAACATATTTAGTTTTTATTTAATCTTTAACATCTTTTAATTTGTATTATTGTACGTAATATATTAAAACGTTATTATAAAATATTATTGACCATGTTATATATTATTGATTCCTTTTCTTTTTATGGATCCAATATTCATAATCATTAGTTTTCAATTTTATTTAAAATAGTAAACTTACGTGTCGCATAAAATTTAGATATTCACTTATTTTGGAATGATTATTTTAAATAGATTAAAGTTAGTGTACAATATTAATGTAAATGAAAAGAAATATATTTATAACAATTAATAATTAATCGACTACGCATGTTTTTTTTTTATAAACGGTTAGTTAACTACTCTCTATTTAAATAAGTTTAATAATAATAAAACAAGACAACATGCTTTTATTTATCAATTATTAATCCGTTATGATTGATATAAAGAGTGATTTTTTTTGAAATCTTCTATTAAAAAAAATGAAAAAATAAAAAATATTGAGATCGTACAAAATTGAAGTTAAATAATTCATGATTTTTAAATCTAAAAGTTCATTCGAGATAATAAGTACCCTTCCAAATACAATCTGCTTATCCGGCGGAGAATTCATCAATCGCTTCATTATTGTTGATAAGGACAATTTTTTGGTTCTGCTCCGATGTTATGTGAAATCTTGACCGCTTGGGGAGCACTTAATTAACGCGGAAGTGTGTGTCTTTGTGGCAAGCACACAAAAAAAGACGAAATGGTCTAAGAATTGCCCCCTAAAAGCATGAAAGCTGCACAGGTACGTTGAAGCTCGGGGCTAGATGAGATAATTTCATATTGATCTTTCAATTCTGAAGCGAACGTACCTCAGTTTTAGCATCCCAATTCATTCTCGTCCTCGCCTTAGACAAGGGTCCATTGGATACGTAGCAACATATAAGACTGATGTATACGGATGCCTTTCTCTTCAGCCGGTTGGCAATGTATCAGTGAGTACTTCGCAATCTTAGTGCGGTCTAACCCCATCGAATGCCTGCGCGCTTCATCGTAAAGGGCGACTCGCAAATTAGTCTCCGAATACAACCATATAATAAGTACCTATATTTATTCTAAATGCTCCAATATCATGAGGCTGCACGCAAAAATTTCGGTATAGTACATGGACAACTATTACAGAATTATCATTCATCGCAAACAACGACACGGTTAGACTTAACATGAATAGCATTGCAACTTTAGACTACACTCGTCTACCTTTAATACAGTCTTATCTCTTTTAATTACAAAAAATACGCCCATTATTTATCAGTAGAGAAGAGAATAATTAAACACACCAACAAGCTGAATCAGGGCAGCGGGACCTCACGTGCTGCATCTGGTTGGTGTTATTCTTGGCACAAGTAGTCTCTAAAGATCACATAGCGAGGCTTGAATGCGTGTCTGAGGAAATAACTGTCATTATTTTTGTCGTTGCTGTCCTTTTTAAAATGTGGAATACGTCGCCCTATCTGAGCTAAATTCTGCTTACTTCGAACAACAGGACAACATTTTGAAAGTATATAAACGGATTGCCAACGAAAGTTCCGGTTGCCGGGCGTAAGCGTGCGCGGCCAGGCTAGTTGAGGCTTACTCAGGCCGATGGGTGCTCGGACTTCGACCGTGAAATTGGACCCGTGGGGGCGGACGTGCCCAGCAGTAGTACCGCACGGGCGCAACTTTGCGGTGTGGGTTCCTAGCGCGCAGCCGAGTCCGGCCCCCCACTCTGCCGTGGGCTATCTATTTACCAACCGGGCCACTCCTATGTTCGGCTGGATCACGTGTGTCACCAGCGCGGCCTGGCTCCCGTTAGAACCACCCTATTTCAGATGTGAGGAGTACGAGGGTACCTGGACTGCTTCCGGTTTTTTGAGGGTTACGATTTCCAGAGATGCAGACTCCGACACTAGGTCCACGAACCTTCTGGGGCTCCGTCTGCATGTTGTTTCCCATGCCACAGGTGTAGATCACGTGCAGTCCCTACAGCCAAGTACGGGCCGGGGCGACCGTTCTCGGCGACCTAGGCTATCTGGTGTCCCCAGATCAGGGACTTAACCTTCTGGTCGCAAACAGAACCCCCGTGGCTATTAACTCTTCTGTTTGAGCAGCTAAGCGATGGATGGTGACGAAGTCCCGTCAAAGGGCGGGCGTCTCCCAAGTCCAGACTGGCACCACCGTTTTATCCCCGCTCAGGCTCGCCGGCCAGTCGCCCCATCGATGAGCGGAGCGGGTTGCACGGCGTGCGAGGGTGATAGAGTGCTCTATCCCCCTCTTTATGACGGCATCTTCGCCCCTAGGAGCCAGCCAAGGTCGCTCGATTTCTCTTCGTAAGTTATAGAAAACACGCGAGCTCTCGTTTTCGCGATGGCGTTGCGCCCCCCACCGATCCCGGCAACGACGGACGCACGGGTGGGGGGGTCTGTATCCTTCGATCTGACAGAACAGAAGAGAGGTACCTCCAGGACTCGCATGGGGAGGCGAGCAACGCCGTGCCGTTTCCCGGGGGCTACCCTGTCGGCCGTGCAGCAAACATCCCTTGGGTATGGCGCCGACCCGCCTGCCCGCCTTCCGCACCGGCGGCACCCCCCCGGCGTCGAACGCGGGAGCAGGTGGGGATCCCGCCCCTGGGACTTTCCCAGCAAGGCGCGCCGGGCCCCGCGCCCAGGCCCGGGGGGCTGAGGTGTCGGCAGCCCCTCGCCCCGCTCAGGGGTGTGCCCCGGGGCCGGTCCACCGCCACCGGGCGGCGGGACGATTTGGCCGGCGGCCGGGCCGTGCCCCGGTCGGACTGCGCCAGGCGACGCGCCCCGCGGAGGCGGCCCGGGCAGGCGCGGCTGGCCGGAGGGGCGCGCTAGCGTGAGGTGGATGAGTGTTCCCCGGGGCGGCGACTCGCCACGGGGGCTGCAGCGGGCTAGGGCACGCCGCGGACGCCACCCCGCTGGGCGGCCTGACCCCCCGAGCGGTCCCTGCCGAAGGACGCCGGCTGGTTGAGCGCCCGGGAGTGGGCCTCCGCCGCGGGGCCGTGAGGGGCGCGGGCCGACCGGGAAGGCGGCCCCGCGGGCGGGGGGCCGGGCACCAGGTCCGGGTCCCGTTAGCGAGGGCCTCCGGGTGAGTGCAGGCGCGCTGAGGGTGCGGTGGTCGTGCGGTCGCTACGCGCGCAGGCCTCGGCACCCCCCCTCGGCGGGGCTCGGGTGGCAAGCCCTTCCGTCCACCAGACGCGCCCAGCCGCGCGCGCGGCTGCAGGCGCCCTTGGCACCTGTCTGGCCGCTACCGCGTAGCACTGCGACCCCTGGCCGGCCTGCGTGGGCGTGGGTCGCGGCCCCCCGCTGTTGCGGTACAGGCCCGCGCGGGCGCCGACGTCCATCCCGACCAATACACCGCCCATCACCCCCACCCCCGAGACACGGGGGCACGGGCCCTCGTGGGCGGGGCCGCCCTCGGCGGCGAGCGCGTGGCTGGGGGTGGGCCCCTCAAGCCGCGGAGTGGGCGGGCGGCAGGCGCCAGCTGCCGCCCGCGGAGGCCCACCCTGCGAGCCCAGAACGGGGCCG     
M       AGAGTATGACGTATACTATTATTTTTTATTAGACTATTGTGTAAGATAAACCTTTCGTTTCCCTAATATAATCAAAATGCATTTTAGTGTAATACTATATATTTTATCATATATAATTCTAAAATATACTAGTACATGACATTTGTATTTTATTTATTAATAAGAATATAGATGTAATCTTCCTATTTAATTATTTTGAATCAGTTCCAAATTATTGGAGAGAGTCTTTAAATTTATTTTACAAAGAAATAACATATATTATAAAAAGTTGTTACTATAGTTAACACTTAAATTTATAAATAGTTAATAAAATTAATTTTATCACTCTTTTATTAGTAATAAAGTCTTATATGTACAATTATTATTAATGAAGAGGAAATCTCAATATCTTCATTATACAGATATAAATTAATAATAATTTTAAACTTAAATATAGATAGGTCTATTTTTAACACATTTAGTTTTTATTTAATCTTTATCGTCTTTTAATTTGTATTATTGTACATATTATATTAAAACGTTATTATAGGATATTGTTGACCATATTATATATTGTTGATTCCTTTTCTTTTTATAGATCCCATATTCATAGTCATTAGTTTTCGATTTGTTTTAAAATGGTAAACTTACGTGTCGCATAAAATTTAGATATTCACTTATTTTGGAATAATTATTTTAAATAAATTAAGGTTAGTATACAATATTAGTGTGAATGAAAAGAAATATGTTCGTAGCAATTAGTAATTAATCAACTACACATATTTTTTTTTTATAAACGGTTAGTTTACTACTCTCTATTTAAATAAGTTTAATAATAATAAAACAAAACAACATGCTTTTATTTATCAATTATTAATCCATTATGATTGATATAAAGAGTAATTTTTTTTAAAATCTTCTATTAGAAGAAGTGGAAGAATAAAAAATATTAAGGTCGTACAAGATTAAAGTTAAGTAATTCATGGTTTTTAGATCTAAAAATTCGTTCAAAATAATAAATACCCTTCCAAATACAATCCGCTTATCCGGCGGAGACTTTGTCAATCGCATCATTATTGTTGATAGGGAAAATTTTTTGATTCTGATCTGATGTTATGTGCAATCTTGACCGCTTGGGGAAAACTTCATTAAGGCGGGAATGTATGTCCTTGACCTAGACATAAAAAAAAAAACAAAATGATCTGGGAATTGCCCCTTAAGAGTATGAAAATTGCAAAGGCACGTTTAAGTTCGGAGCTATATGAAACAATTCCATATCGATCTTTCCATTTTGAAACGGACGTTCCTCAGTGCTAGCTTCCCAATTCATTCTCGCCCTCGCCTTAGACAAGGGTCCATTAGATACGTAGCAACATACAAGATTAATGTATACGGATGTCTTTCTCGCCAGTCGGCTGGCAATGTATCAGTGTGTATTCAGCAATCCTCGTGCGGTTTAACAACATCGAAAGACTGCGCGCTTCATCGTAAAGGGCGACTCGCAAATTGGTCTCCGAATACAGGCAGATAATAAGTACCTACATCTATTCCGAATGATCCAATATCATAAGGCTGCACGTAAAAAGTTCGATATGATACATGGACAACTATTACAAAATTATCATTCATCCTAAACAACGGTGCGGTTAGACTTAATATGAATAGCATTGCCGCTTTGGACTCTACTCGTCTACTTTTGGTATAGACTTATCTCTTCTAATTAAAAAAGCTACGTCCATTGTGTATCAGTAGAGAAGAGAATAATTAAGCACACCAACAAGCTGAATTAGGGCAGTGGAACCTCACGTGCTGCATCCGGTTGATGTTCTTCTTGGTACGAGTAGTCTCTAAAGTTCACATGGCAAGGCCTGATTGCTAATCTGAGGAGATAACTATCATTATTCTCGTCGCCAATGTTCCTTTTTAAATACGGAATACGTCGCCCTATCTGAGCTATATTCTGCTTACTTCAAACAAGAGGACAACGTTTTGAAAGTATATAAACGGATTGCTAAGGAAAGTTCCGGGCGCCCGGGGTAAGCGTGCGCAGCCAGGCCAGTTGGGGCTTACTCAGGACAATGGGTGCTCGGACTGCGACCGTGGAAGTGCTCTCGTAGGGACGGAGTTGCCTAGTATTAGCACCGCACGGGCGCAACTTTGCAGCGTGGGTCCCTAGCGCGCAGCCCAGTCCGGCCCCCCACTCTGCCGTAGGCTATCTATATGCCAACTGGGCGGCTCCTATGTTCGGTTGGTATACGTGTGTCAGAAGCGCAGCCTGGCTCCTGTTGAAACCTCACTATTTACGATGTGGGGAGTATGAGGGTACCTGGACTGCTACGGGTCTTTTGTCGGTTGTGCTCTCCAGGGATGCCGACTGCGACACTAGCTCCACGAATCTTCTCGGGCTCCGTCTACGTGCCGTTTCCCATGCAACAGGGGGAGATCACGTGCACTCCCTACTGCCAACAACGGGCCAGGGCGACCGTTCTCGGCGAGCAGAGCTATCTAGTGTCCCCAGATCAAGGACTTAACCTTCTGGCAGCGAACAAAACCCCCGTGGCTATCAACACATCTGTTTGAGCAGCTAAATGATGGATGGCCACCAAATCCCATCCGAGGGCGCGCGCCTCCCAAGTCCAGACTGGCACCACCGTTTTATCCCCGTGCAGGCTCGACGGGCAGCCGCCCCATCGATGAGCGGAGTGAGCTTGCCGGAGTGCGAGGGTGATAGAGTATTCTATCCCCCTCTATGTAACGGCACCTTCCCCCTTAGGAGCCAGCCAAGGTCGCTCGATTCCCCTTCGTAAGTCATAGAAAACACGCGATCTCTCATTTGCGCGAGGGCGCTGCAACCCCCACCGATCCCAGTATCAACGGACGCACAGGTGGGGGGGCCCGCATCGTTCGGTCTGACAGAACAGAGGAGAGGTACCTCCAGGACTCGCATGGGAAGGCGTGCAACGCCGGACCGTTTCCCGGGGGCTACCCTATCGGCCGTCCAGCAAACATCCCTTGGGTGTGGCCTCACCCCGCCTCCCCGCCTGCCGCACCGGCGGCTTCCCCCCGGCACAGGGCGCGGCAGCAGGTCGGGATCCGGCCCCTGGGGCTTTCCCATCAGGGCGGGCCGGGCCCCACGCCCAGGCCCAGAGGGCTGGGGCATCGGCAGCCCCTCGCCCCGCTCAGGTGTGTGCCCCGGGGCCGGTCCGCCGCCCCCCGGCTGCGGGACGACCTGGCCGGCGGCCGGGCCGTGCCCCGGTCCGCATGCGCCAGGCGACGGGTCCCGTGGAGGCGCCACGGGCAGGCGCATCTAGCCGGAGGGGCGCGCCAGCGCGAGGTGAATGAGTGTTCCCCGGGGTGGCGACTCGCCACGGGGGCTTCATCGGGCTAGGGCACGCCGCCGACACCACCCCGCTGGGCGGCATGACCCCCCGAGCGGCCCCCGCTGAAGGAGGCCGGCTGGTTGGCAGCCCGGGAGTGCGACTCCGCCGCGGGGCCGTGGGGGACGCGTGGCGACCGGGAAGGCGGCCCCGCGGGCGGAGGGCGAGTCGCCAGGTCCGGGTCCCGTTAGCGATGACCGCCGGTTTAGTGCCGGCGCGCTGAGGGTGCGGTGGTCGTGCGGCCCCTACCCGCGGAGGGCTCGGTACCCCCCCGCGGCGGAGCTCGGGTGGCAGGTCGTCCCGTCCGCCAGACGCGCGCAGGCGCGCGCGTGGCCGCAGGTGCCCGTTGCACCTGACTGGCCACTGCCACGTACCACTGCGACCCCAGGCTAGCCAGAGTCGGCGTGGGTCGCCGCCCCCCGCTGTTGCGGTCCGGGCCCGCCCTGGCGCCGACGTCCATCCCGACCAATACACCGCTCATCACCCCCACTCCCGAGGCACGGGGGTACGTGCCCTCGGGGGCGGGGCCCCCCTCGGCGGCGAGCGCGTGGCCGGGGGTGGGCGCCTCTAGCCTCGGAGTGGGCCGGCGGCAGGCGCCAGCTGCCGCCCGCGGAGGCCCACCCTGCGAGGCCAGAGCGGGGCCG     
L       AGAGTATAACGTGTACTATTATTTTTTATTGGACTATTGTGTAAGATAAGCCTTTCATTTCCCTAATATGATCAAGATACATTTTAGTGTAGTACTATGTATTTTATCATATGTAATTCTAAAATATACTAATACATAACGTTTGTATTTTATTTATTAATAGGAATATAAGTATGATCTTCCTATTTAATTATTTTGTATCAGTTCCGAATTATTGGAGGAAATCTTTAAATTTGTTTTACAAAGGAATAACGTATATTATAAAAAGTTGTTACTATGGTTAACACTTAAATTTATAAGTAGTTAATAAAATTAATTTTATCACTCTTTTATTAGTAATGAAGTCTTATGTGTACAATTATTATTAATGAAGAAGAAATCTCAATATCTTCATTATACAGATATAAATTAATATTAATTTTAAACTTAAATATAGATAGGTCTATTTTTAACATATTTAGTTTTTATTTAATCTTTATCATCTTTTAGTTTGTATTATTGTACATATTATATTAAAACGTTATTATAAGATATTGTTGACCATCTTATATATTATTGTTTCCTTTTCTTTTTATAGATCCAATGTTCATAATCATTAGTTTTCAATTTGATTTAAAATAGAAAACTTACGTGACACGTAAAATTTAGGTATTCACTTATTTTGGAATAATTATTTTAAATGAATTAAAGTTAGTGTACAGTATTAGTGTAAATGAGAAGAAATATATTCGTAACAATTAATAATTAATCAACTACGCATATTTTTTTTTTATAGACGGTTAGTTAACTACTCTCTATTTGAATAAGTTTAATAATAATGAAACAGGACAACATACTTTTATTTATCAATTATTAATCCATTATGATTAATATAAAAAATAATTTTTTTTGAAATCTTCTATTGAAAAAAATGAAAAAATAAAAAATATTAAGATCATACAAAATTGAAGTTGAATGATTCATGGTTTTTAAATCTAAAAGCTCAATCAAAATAATAAATACCCTTCCAAGCAAAATCCGCTCATCCGGAGGAGACTTTATCGATCACTTCATTATTGTCGAAAAGGACAATCTTTTGGTTCTGATCCGAGGTTAGGTGCAATCTTGACCGCTTGGGGAAAACCTAATTAAGGCGGGGGTGTATGCCTTTGCGTTAGGCATGAAAAAAAAGATAGAATGATCTAGGAATTGCCCCATAAGAGTATGAAAATTGCAAAGGCACGTTTAAGTTCGAGGCTAAATGAGACAGTTCCATATCGATTTTTCGATTCTGAAGCGGACGTACCTCAGTGTTAGCATCCCAATTCGTTCCCGCCCTCACCTTAGACTAGGGTGCATTAGACACGTAGCAACATACAAGACTAATGTATACGGATGTCCTTCTCGTCAGACGGTTGGCAATGTGTCAGTGTGTATTTCGCAACCCTAGTGCGGTCTAACCCCATCGAAAGTCTGCGCGCTTCATCGTAAAGGGCGAATCGCAAATTAGTCTTCGAATACAGCCAAATAATAAGTAACTTTATTTATTCTGAATGATCCAGTATCGTAAGGCTGCGCGTAAAAATTTCGATATAGTCTATGGACAACTAATATAGAATTATCATTCATCTCGAACAACGGTACGGTTAGACTTAACATGAATAGCATTGCGGCTTTAAACTATACTCGTCCACTTTTGGTGCAAACTTATCTCCTTTAATTACAAAAGTTACGTCCATTGTGTATCATTAGAGAAGAGCATGATCAAGCACACCAACAAGCTGGATCAGAACAGAGGCACCTCACGCACTGCATCCGGTTGATGTTCTTCTCGGTACGAGTAGTCTCTAAAGTTCACATAGCGAGGCTTGAATGCGGATCTGGGGAGATAACTGCCATTATTTTTGTTATCAATGTTCTTTTTTAAATACGGAATACGTCGCCCTATCTAAACTATATTCTGCTTACTTCAAACGAAAGGACAACACTTTGAAAGTATATGAACGGATTGCCAACGAAGATTCCGGGCGCCCGGGGTAGGCGTGCGCGGCCGGGCCAGTTGGGGCTTACTCAGGCCGACGAGTGCTCGGATTGGGAGCGTGGAACCGATCTCGTACGGCCGGCGGTACCTGGTAGTAGCACCGCACGAGCGCAACTTTGCGGTGTGGGTCCCTAGGGCGCAGCCAAGTCCGGCCCCCCACTCTGCCGTTGGCCATCTATATGGCAACCGAGCCGCTCTTATGTTCGGCAGGTACACGTGTGTCACCTGCGCGGCCTGGCTCGTGTTGAAACCACACTATCTTCGATGTGAGGGGTACGAGTGTACCTGGACTGCTACAGGTATCCCGTGGGTTGTGCTCTCCAGAGATGCAGACTGCGCCACCAGGTCCACGAGCCTTCTGGGGCTCCGTCCGCGTGCCGTCTCCCATGCAACAGGGGGAGATCAAGCGCACTCCCTACTGCCAACAACGGGCCAGGGCGGCCGTTCTCGGCGAACAAAGCTATCTAGTCTCCCCAAATCAAGGACTTGACCTTCTGGCGGCGCGCAGAACCCACTGGGCTATCAACACATTGGTTTGAGCGGCTAAGCGATGAATGGTGACGAAATCCCGTCCGAGGGCGCCCGTCTCCCGAGTCCAGACTGGCACCACTGATCTATCCCCGCTCAGGCTCGCCGGGCATTCGCCCCATCGATGAGTGGAGCGAGCCGGGCGGCGTGCTAAGGTGGTAGAATACTCTTTTCCCCTCTGTAAGACGGCATCTTCCCCCTTAGGAGCCAGCCAAGGTCGCTCGAGTCCCCTTCTTAAGTCATATAAAACTCGCGAACTCTCATTTTCGCGATGGCGCTGCAACCCCCACCGATCCCAGCACCGACGAACGCAAGGGTGGGGAGGCCCGCATCGTTCGGCCTGGCAGAACAGAGGAGAGGTACCTCCAGGACTCGCATGGGAAGGCGAGCAATGCCGAGCCGTCTCCCGGGGGCTACCCTATCGGCCGTCCAGCAAACATCCCTTGGGTGTGGCGCCGGCCCACCTCCCCCCCATCCGCGCTGGCGGCACCCCCCCGGCGCCGCTCGCGGGAGCAGGTGGGGATCCGGCCCCTGGGTCTTTCCCATCAGGGCGAGCCGGGACCCACGCCCACGCCCTGGGGGCTGAGGCATCGGCACCCCGTCGCCCCGCTCAGGTGTGTGCCCCGGGGCCGGTCCACCGGCACCCGGCCGCGGGACGACCTGGCCGGCGGCCGGGCCGTGCCTCGGTCCGCGTGCGCCAGGCCACGTGTCCCGCGGAGGCGCCACGGGGAGGCGCAGCTAGCCGGAGGGGCGCGCCTGCGTGAGATGGGTTAGTGTTCCCCGAGGCGGCCACTCGCCACGGGGGCTGCAGCGGGCTAGGGCGTGCCGCCGACACCACCCCACTGGGCGACCCGACCCCCCGAGCGGCGTCCGCCGAAGGAGGCCGGTTGGTTGGGAGCACGGGAGTGGGGCTCCGCCGCGGGGCCGTGTGGGACGCGCGGCGACCCGTAAGGCGGCCCCGCCGGCGGGGGGTGGGGCACCAGGTTCGGGTCCCGTTAGCGAGGGCCACCGGCTGAGTGCAGGCGCGCGCAGGGTGCGCTCCCCGTGCGGCCTATACCCGCGCAGGGCTCGGCACCCCCCCGCGGCGGGTCTCGGGCGGCAGGTCCTTTCGTCCGCCAGACGCGCGCAGGCGTGCGCTCGGCCGAGGGCCCCCGCGGCACCTGCCTGGCCGCTGCCACGGAGCACTGCGGCCCCTGGCGAGCCAGTGCACGCGTGGGCCGCACCCCCCCACTTTTGCGGACCGGGCTCCCGCGGGCGCCGACGTCCATCCCGACCAATACACCGCACATCCCCCCCACCCCCGACACACGGGGGCACGGGCCCTCGCGGGTGGGCCCCCCCTCGGCGGCGAGCGCGTGGCTGGGGGTGGGCTCCTATAGCCACGGAGTGGGCCAACGGCAGGCGCCAGCTGCCGCCCGCGGCGGCCCACCCTGCGAGTCCAGAACGGGGCCG     
K       AGAGTATAACGTATACTATTGTTTTTTATTAGACTGTTGTGTAAGATAAACCTTTCGTTTCCCTAATATGATCAAAATACATTTTAGTGTAATACTATATATTTTATCATATATAGTTCTAACATATACTAATAAATGACGTTTATATTTTGTTTATTAATGAGAATATAGATATAATCTTCCTATTTAATTATTTTAAATCAGTTACAAATTATTGGAGGAAGTCTTTAAATTTATTTTACAAAGAAATAACATATATTATAAAGAATTGTTACTATAATTAACACTTAAGTTTATAAATAGTTAATGAAATTAATTTTATCACTCTTTTATTAGTAATGAAGTCTTATATGTACGGTTATTATTGATGAAGAGGAAATCTCAATATCTTCGTTATACAAGTATAAATTAATATTAATTTTATACTTAAATATAGATAGGTCTATTTTTAACATATTTAGTTTTTATTTAATCTTTATCGTCTTTTAATTTATATTATTATACATATTATATTAAAACGTTATTATAAGATATTGTTGACCATGTTATATATTATTGATTCCTTTTCTTTTTATAGATCCAATATTCATAATCATTAGTTTTCAATTTAATTTAAAATAGTAAACTTACGTGCCACATAAAATTTGGTTATTCACTTATTTTGGAATAATTGTTTTAAATAATTTAAAGTTAGTATACAATATTAATGTGAGTGAAAAGAAATATATTCATGGCAGTTAATAATTAATCAACTACGCATGTTTTTTTTTTATAAACGGTTAGTTAACTACTCTCTATTTGAATAAATTTAATAATAATAAAACAGAACAACATGCTTTTATTTATCAATTATTTATCCGTTATGATTGATATGAAAAATGATTTTTTTTAAAAACTTCTATTAAAAAAAGTGGAAAAATAAAAAATATTAAGATCGTACAAAATTGAAGTTAAATGATTCATGGTTTTTAGATCTAAAAGTTCATTCAAGATAATAAATACCCTTCCAAATACAATCCGCTTATCCGGCAGGAACTTTATCTATCGCTTCATTATTGTTGAGAAGGACAATTTTTTGGTTCTAATTCGATGTTATATGCAATCTTGACCGCGCGGGGAAAACTTAAATAAGGCGGGAATGTATATCCTTGTGTTAGGCATGAAAAAAAAAACGAAATGATTTCGGAATTGCTCCCTAAAAGGATGGAAATTGCAGAGGCACGTTTAAGTCCGGGGCTAAATGAAACAATTTCATATCCATCTTTCCATTCTGAAGCGGACGTGTTTCAGTGTTAGCATCCCAATTCATTCTCACCCTCACCTTAGACAAGGGTGCATTAAATACGCAGCAACATATAAGACTAATGTATACGCACGTCTTTCTCGTCAGCTGGCTGGCAATGTATCAATGTGTATTCCGCAATCCTCGTACGGTTTGACCCCATCGAAAGTCTGCGCGCCTCATCGTAAAGGGCGACTCACAAATTAGTCTCCGAATACACCCACATAATTGGTATCTACATTTATTCTGAATGATCCAATATCATAAGGCTGCACGTAAAAACTTCGATATAATACATGGGCAACTAATGCAGAACTAGCATTCATCACAAACAACAGCACGGTTAGACTTAACACGAATAGCATTGCCGCTTTAAACTATACTCGTCTACTTTTGGTATAAGCTTATCTATTTTAATCACAGAACCTATACCCATTGTGTATCAGTAGAGAAGAGAATGATTAAGCACACCAAAAAGCTGAATCAGGGCAGCGGAACCTCACGCGCTACATCCAGTTGATGTTCCTCTTGGTATGAGTAGTCTCCAAAATTCACGGAGCAAGGTTTGAGTACGGATCTGGGGAGACAACTGTCATTATTTTTGTCATCAATGTTCCCTTTTAAATACGGAGCCCGTCGCCCTATCTAAGCTAAATTCTGCTTACTTCGAACAAAAGGACAACATTTTGAAAGTATATGAACGGATTGTCAACGGAAGTTCCGGGTGCCCGAGTTAAACGTGCGCGGCCAGGCCAGTTGGGGCTTACTCAGGCCGATGAGTGCTCGGACTGCGACCGTGGAAACGGTCTCGTCGGGGCGGAGGTGCCTAATAGTAGCACCGCACGCGCGCAACTTTGCGGAGTGGGTCCCTAGCGCGCAGCCAAGTCCGGCGCCCCAATCTGCCGTCGGCTATCTACATGCCATCTAGGCCGCTCCTACGTTCGGCTGGCACACGTGTGTCAGTAGCGCGGCCTGGCTCTTGGTAAAACCACACTATTTCCGATGTGGGGACTACGAGGGTACCCGGACTGCTGCGGGTGTTTCGTGGGTTGTGCTGTCCAGAGATGCAGACAGCGACACAAGGTCCACGAACCTTCTGGACCTCCGTCTACGTGGCGTATCCCATGCAACAGGGGCAGATCATGTGCACTCCCTACTGCCAGCAACGGGCCAGGTCGGCCGTTCTCGGCGAGCAAAGCTATCTGGCGTCCCCAAATCAAGGACTTAACCTTCTGACAGCCAGCAAAACCCCGGTGGCTATTAACACTCCTGTTTGAGCAGTTAAGCGGTGGATGGGGACGAAATCCCATCCGAGGGCGCGCGTCTCCCAAGTCCAGACTGGCACCACCGTTTTATCCCCGCTCAGGCTCGCCGGACAGTCGCCTCATCGATGAACGGAGCGAGCCGGACGGCGTGCGACGCTGATAGAGTGCTCTTTCCCCTTCTGTAAGACGGCACCTTCCCTCTTAGGGGCTAGCCAAGGTCGCTCGAATCCCCTTCTTAAGTCGTAGAAAACACGCGAACTCTCATTTTCGCGATGGCGCTGGAACCCCCGCTGATCCCGGCACCGACGGACGCACGGGTGGGGGGGCCCGCATCGTTAGCTCAGTCAGAACAGAGGAGAGGTACCTCCAGGACTCGCATGGGAAGGCGAGCAACGCCGAGCCAGCTCCCGGGCGTTACCCGGTCGACCGTCCAGCAAACATCCCTTGGGTGTGGCGCCGACCCCCCCCCCCGCCTGGCGCCCCGGCGGCAGCCCCCCGCCGCCGCGCGCGGGAGCAGATGGGGATCCTGCCCCTGGCCCTCTCCCATCAGGGCGCGTCGGGCCCCACGCCCAGGCCCAGGGGGCTGGGGCATCGGCATCCCCTCGCCCCGCTCAGATGTGTGCCCCGGCGCCGGTCCACCGGCTCCCGGCCGCGGGAGGACCTGGCCGGCGGCCGGGCCGTGCCCCGGTCGGCATGCGCCAGGCGACGCGTCCCGCGGAGGCGTCACGGGGAGGCGCGGCTGGGCGGAGGGGCGCGCTAGCGTAAGGTGGCTGAGTGTTCCCCGAGGCGGCAGCTCGCCGCTGGGGCTTCACCGGGCTAGGGCATGCCGCCGACACCACCCCGCTGGGCGGCCTGACCCCCCCACCGGCCTCCGCCGAAGGAGGCCGGGTGGCTGGGAGCGCGGGAGTGGGGCTCCGCCGCGGGGCCGTGGGGGACGCGCGGCGACCGGGAAGGCTGCCCGGCCGGCCGGGGGGGGGGCACCAGGTCCGGGTCCCGTTGGCGACGGCCGCCGGTCGAGTGCGGGGGCGCTGAGGGTGCGGTGGCCGTGCGGCCCCTACCCGCGCAAGGCTCGGCACCCCCCCGAGACGGAGCTCGGGTGGGACGTCCTTTCGTGCGCCAGGCGCGCGCAGTCGCGCGCGCGGCCGAGGGCACCCGTGGCACCTGTCGGGCCGCTGCCACGTAGCACTGCGGCCCCTGCCCAGTCAGAGCAGCCGTGGGTCGCGCCCCCCCTCTGTCGCGGTCCGGGCCCACGCAGGCGCCGCCGTCCATCCCGACCAATACACCGCTCATCGCCCCGACCCCCGAGGCACGGGGCCACGGGTCCCCACGGGCGGGGCCCCCCTCGGCAGCGAGCGCGTGGCTGGGGGTGGGCCCCTGCAGCCCCTGAGTGGGCCGGGGACAGGCGCCAGGTGCCGCCCGCGGGGGTTCACCCTGCGAGCACAGAGCGGGGCCG     
J       AGAGTATAACGAATACTATTATTTTTTATTAGACTATTGTATAAGATAAACCTTTCGTTTCCCTAATATAATCAAAGTACATTTTTGTGTAATACTATATATTTTATAATATATAATTCTAGAATATACTAATACATAACGTTTATATTTTATTTATTAATAAAAGTATAGGTATGATCTTCCTATTTAATTATTTTAAATCAGTTCCAAGTTATTGGAGGAAGTCTTTAAATTTGTTTTACAAAGAAATAACATATTTTATAAAGAGTTATTACTATGGTTAACACTTAAGTTTATAAATAGTTAATAAAATTAATTTTATCACTCTTTTATTGGTAATAAAGTCTTGTATGTTCGATTGTTATTAATGAAGAAGAAATCTCAATATCTTCATTATACAGAAGTAGATTAATATTAATTTTAGACTTAAATATAGATAGGTCTATTTTTAACATATTTAGTTTTTATTTAATCTTTATCGTCTTTTAATTTGTATTATTATACATATTATATTAAAACGTTATTATAAGATATTGTTGACCATATAATATATTATTGATTCCTTTTCTTTTTGTAGATCCAATATTCATAATCATTAGTTTTCAATTTAATTTAAGATAGTAAACTTACGTGTCGCATAAAATTTAGATATTCACTTATTTTGAAATAATTATTTTAAATAAATTAAAGTTAATATACAATATTAATGTAAGTGAAAAGAAATGTATTCATAACAATTAATAATTGATCAACTACGCAGATTTTTTTTTTATAAACGGTTAGTTGACTACTCTCTATTTGAATAGATTTGATAATAGTAAAACAAGACAACATACTTTTATTTATCAATTATTAATCCATTATGATTAATATAAAAAGTAATTTTTTTTAAGATCTTCTATTAAAAGAAGTGAGAAAATAAAAAATATTAAGGTCGTACAAGATTGAAATTAAATAATTCATGATTTTTAAATCTAAAAGTTCATTCAAAATAATAAATACCCTTCCAAATGCAATCCGCTTATCCGGCAGAGACTTGATCAGTCATTTAATTATTGTTGCAAAGGATAATTTTCTGGTTCCAATCCGATGTTATGTGTAATCTTGGTCGCCCGGGGACAACTTAAGTAACGCGGGAGTGTATGTCTTTGCGTCAGGCATGAAAAAAAAAAAAAAATGATTTTGGAATTGCTCTCTAAGAGTATGGAAATTGCATAGGCACGTTTAAGTTCGGGGCTAAAGGAGATAATTTCATATTCATCTTTCCATTCTGGAGCGGACGCGCCCGAGTGTTAGCATCCCAATTCATTCTTGCCCTCGCCTTAGACAAGAGTCTATTGGCTACGTAGCAACATATAAGATTAGTGTATATGGATGTCTTTCTCGTTAGCAGGCTGGCAATGTATCAGTGTGTATCTTGCAGTCTTAGTGCGATTTGACCCTATCGATAGTCTGCGCGCTTCATCGTAAAAGGCGACTCGCAAATTAGACTCCGAATACAGCCATATAATGGGTAGCTATATTTATTCTGAATGATCCAGTATCATGAGGCTGCACGTGAAAAGTCCGATATAGTACTTGGGCAACTCGTACAGAATTATCATTCATCACAAGCAACGGTACGGTTAGACTTAACATGAATAGCATTACAGCTTTACACTACACTCATCTACTTTTGGTGCAAACTTATCTCGTTTAATCACAAAGGTTGCGTCCATTGTATATCAGTAGAGAAGAGTATAATAAAGCACATCAACCAGCTGAATCGGGAAAACGGAGCCTCACGCGCTGCATCCGGTTGATGTTCATCTTGATACGAGTAGTCTCTAAAATTCACGTAGCAAGGCTTGAGTGCGGATCAGGGGAGATAACTGTCATTATTTTTGTCGTTGATGTCCCTTTTTGAATACGGAGTACGTCGCCCCATCTAAGCTACATTCTGCTTACTTCGAACAAGAGGACAACATTTTGAAAGTATATAAACGGATTGCCGACGAAGGTTCCGGGTGCCCGGGGTAAGCGTACGCAGCCAGGTCAGTTGGGGCTTACTCAGGCCAATGAGTGCTCGGATCGCGACCGTGGGAGTGGTCACGTTGGGGCGGAGGTGCCTAGTAGTAGCTCCGCACGGGCGCAACTTTGCGGTGCGGGTCCCTAGCGCGCAGCCAAGTCCGGCCCCCCACCCTGCCGTTGGTGATCTATATGCCAACTGCACCACTCCTACGGCCGGCTGAAGGTCGTGTGCCACTAGCGCGGCCTGGCTCGCGTTGAAACCACACTATTTCCGATGTGAGGAGTACGAGAGTACCTGGACTGCTGCAGGTGTTTCTTGGGCTATACTCTCCAGGGATGCAGACTGCGACACTAGGTCCACGACACGTCTGGGCCTCCGTCTGGGTGCTGTTTCCCATACAACAGGGGGAGATCAGGTGCACGCCCTACTGCCAACAGCGGGCCCGGTCGACCGTTCTCGACGAGCAAAGCTATCTAGTGTCCCCATATCATGGACTTAACCTTCTGGCGGCAGGCAGAACTCCCATGGCTATAAACACATCTGTTTGAGCAGCTAAGCGTTGTATGGAGACGGAATCCCGTCCGACGGCGCGTGTCTCCCAAGTCCAGACTGGCACCACCGTTTTATCCCCGCCCAGGCTTGCTGGGCAGTCGCGCCATCGATAAGCGGAGCGAGCTAGGCGGCGTGCGAGGGTAATAGAGTACTCTGTTCCCCTCTGTATGACGGCATCTTCCCCCCTAGGCGCCAGCCGAGGTCACTCGACTCCCCTTCTTAAGTCATAAAAAACACGCGAACTCTCATTTTGGCGATGGCGCTGCACCCCCCGCTGATCCCGGAACCAACGGACGCACGGGTGGGGGGGCATACATCGTTCGATCTGGCAGAACAGAGGAGAGGTACCTCCAGGACTCGCGTGGGAAGGCGAGCAACGCCGAGCCCTCTCCCGGGGGCTACCAAGCCGGCCGTCCAGCAAACATCACTTGGGTGTGGCGCGGTCCCGCCGCCCCGCCTGCTGCCCGGGCGGCACCCCCCCGGCGCCGTGCGCGGGAGCACGTGGGGGTCGGGCCTCTGGGCCTTTCCCATCAGGGCGAGTCGGGCCCCACGCCCCGGCCCGGGGGGCTGGGGCATCGGCAGCCCCTCGCCCGGCGCAGGCGTGTGCACAGGGGCCGGGCCACCGCCGCCTGGCTGCGGGGCGACCTAACCGGCGGCCGGGCCGTGCCCCGGTCCGGATGCGCCAGGCGACGGGTCCCGCGGAGGCGGCACGGGGAGGCGCAGCTAAGCGCAGGGGCGGGCCACCGTGAGGTGGGTGAGTGTTCCCCGAGGCGGCGACTCGCCACGGGGGCTGCAGCGGGCTAGGGCATGCCGCGGACGCCACCCCGCTGGGCGACCTGACCCCCCAATCGGCCTCCGCCGAAGGAGGCCGGGTTGCTGCGAGCGCGGGAGTGGGGCTCTGCCGCGTGGCCGTGGGGCACGCGCGGCGACCGGGAAGGCGGCCCGGCCGGCTGGGGGCGGGGCTCCAGGTCCGGGTCCCGTTAGCGCGGGCCGCCGGCAGAGCACGGGGGCGTTGAGGTTGCGGTGGTCGTGCGACCCGTACCCGCGCAGGCCTCGGCACCCCCCCCCGGCGGGGCTCGGGTGGGAGGTCCTGTCGTCCGCCACACGCGCGCAGGCGCGCGCCCGGCCGAAGGCCCCCGTGGTACCTGCCGGGCCGCTGCCACGTAGCACTGCGGCCCCTGCCCTGACAGGGGAGGCGTGGCTCGCGCCCCCGCGCTGTCGAGGCCCGGGCCCGCGCTAGCGCCGTCGTCCATCCCGACCAATGCACCGCGCATCGCCCCCACCCCCGAGGCCCAGGGGCACGGGCCCTCGGGGGCAGGGCCCCCCGCGGCGGCGAGCGCGTGGCTGGGGGCGGGCCCTCTCAGCCCCGGAGTGGGCCGGCGGCAGGCGCAAGCTGCCGCCCACGGAGGCCCACCCCGCGAGCACAGAGCGGGGCCG     
I       AGAGTATAACGTATACTATTATTTTTTATTAGACTGTTGTATAGGATAGACCTTTCATTTTCCTAATATAGTCAAAATACATTTTAATGTAATACTATATATTTTATCATATATAATTCTAAAATATACTAATACATGACGTTTGTATTTTATTTATTAATAAGGATATAGATATGATCTTCCTATTTAATTATTTTAAATCAGTTCCAAATTATTGGAGGAAATCTTTAAATTTATTTTACAAAGAAATAACATATATTATAAAGTGTTGTTACTAAGGTTAACACTTAAGTTTATAAATAGTTGACAAAATTAATTTTATCACTCTTTTATTGGTAATAAAGTCTTATATGTGCACTTATTATTAATGAAGAGGAAATCTCGATATCTTCATTGTACAGATATAAATTAATATTGATTTTGAGCTTAAATATAAATAGGTCTATTTTTAACATGTTTAGTTTTTATTTAATCTTTATCATCTTTTAATTTATATTATTATACATATTATATTAAAACGTTATTATAAGATATTGTTGACCATATTATATATTATTGATTCCTTTTCTTTTTGTGGATCCATTATTCATAGTCATTAGTTTTCAATTTAGTTTAAAATAGTAAACTTACGTGTCGCATAAAATTTAGATATTCACTTATTTTGGAATAATTATTTTAAATAAATTAAGATTAGTATACAGTATTAATGTAAATGAAAAGAAATATATTCATAGCAATTAATAATTAATCAACTACGCATATTTTTTTTTTATAAACGGTTAGTTCACTACTCTCTGTTTGAATGAATTTAATGATAATAAAACAAGACTACATACTTTTATTTATCAATTATTAATCCATTATGATTAATATAAAAAATAGTTTTTTTTAAAATCTTCTATTAGAAGAAGTGAGAAAATAAAAAATATTAAGGTCGTACAAGATTGAAATTAAATAATTCATGATTTTTAGATCTAAAAGTTCATTCAAAATAATAAATACTCTTTCAAATACAATCTGCTCATCCGGCAGGTACTTTATCGATCACTTCATTATTGTTGGGAGGGACAATTTTTTGGTTCTGATCTGATGTTATGTGCAATCTTCGCAGCTCGGGGAAAACTCCAATAGGGCGGGAGTGTATGTCGTTGTGTTAAGCATGTCAAAAAGAATAAAATGATCTCAGGATTGCCCTTTAAGAGCATGGAAATTGCACAAGCACATTTAAGTTCGGGGCTAGATGAGATAATTACATATTCATTTCTTAATTCTGAAGCGAACGTGCCTCAGTGTTGGCATCCTAATTCATTCTTAACCACACCTTGGACAAGGGTGCATTAGAAACGTAGCAATATATAAGATTAATGTATACGGATGTCTTTCTCGTCAGCCCGCTGACAATGCATCAGTGTGTATTTCGCAATCTTAGTGCGATCTAACCCCGTCGAAAGTCGACACGCTTCATCGTAAAAGGCGACTCGGAAATTAGCCTCCGCATACGGCCACATGATAAGTACCTATATTTATTCCGAATGATCCAATATCATAAGGCTGCACGTGAAAACTTCGATATAGTACATGGACAACTAATACAGAATCATCATTCATCATAACCAACGGCATGGTTAGACTTAACATGAATGACATTGCAGCTTTAAACTATACTCGTCCACTTTTGGTACAACCTTATCTTTTTTAATCACAAAAGATACTTCCATTGTGTATCAGCTGAGAAGAGAATGATTAAGCACATCAACAAGCTGACTCGGGGCAGCGGAACCTCACGCGCTGCATCCGGTTGATGTTTTTCTTGGTACCAGTAGTCTCTAAAGTTCACGCAGCAAAGTGTGAACGCAAATCTGGGGAGATAACCATCATTGTTTTTGTCGTCAATGTTCCTTTTTAAATACGGAGAACGTTGCCCTATCTAAACTATATTCTACTTACTTCGAACAAAAGGACAATATTTTGAAAGTATATACACGGATTGTCAACAAGAGTTCCGGGCGCCCGGGGTAAGCGCGCGCTGCCAGGCCAGTTGGGGCTTACTCAGGCCTGCGAGTGCTCGGACTGCGACCGTGGGGATGGTCACGTAGGGAAGGAGGTGCCGAATAGTAAGACCGCACGCGCGTAACTTTGCGGAGCGGGTCCCTGGCGCGCAGCCAAGTCCGGCCCCCCACTCTGCCGTTGGCTATTTTTATGCCAACTGCGCCTCTCCTATGGTCGGCCGGCACACGTGTGTCATTAGCGCGACCTAGCTCTTGGCGAAACCACACTATCTCCGATGTGCGGAGTACGAGGGTACCTGGACTGCTGCGGGTGTTTCGTGGGTTGTGTTCTCCAGAAATGCCGACTGCGACACCAAGTCCACGAACCATCGGGGCCTCCGTCCGCGTGCAGTATCCCATGCAACAGGGGGAGATCAGGTACACTCCCTACTGCCAACAGCGGGCTAGGTCGACCGCTCTCAACGAACAGAGCTATCTAGTGTCCCCAAATCATGGACTTCTATTTCTGGCGGCTAGCAGAACTCCCGAGGCTATTAACGCGTCTGTCTGAACAGCTAAGTGATGGATGGGCACGAAATTCCCTCCGACGGCGCACGTCTCCCAAGTCCAGACTGGCACCACCGTTTTATCCCCGCTCAGGCTCGCCGGGCAGGCGCGCTATCGATGAGCGGAGCGAGTTGGGCGGCGTGCCAAGGTAATAGAGTGTTCTATCCCCCTCTATACGACGGCATCTTCCCCTCTAGGGGCCAGCCAAGGTCCCTCGATTCCTCTTCTTAAGTCATAAAAGACACGCGATCTCTCCTTTTCGCGATGGCGCTGCAACCCCCGCTGATCCCAGCACCGACGGACTCCCGGGTGGGGGGGTTCGCATCGTTCGATATGGCAGAACAGAGGAGAGATGCCTCCAGGACTCGCGTGGAAAGGCGAGCAACGCCCAGCCATCTCCCGGGAGCTACCCGGACGGCCGTCCAGCAAACATCCCTTGGGTATGGCTCCGACCCGCTGCCCCGCCCCCCGCCCGGGCGGCACCCCCCCGGCGTCGGGCGCGGGAGCAGGTGGGGGTCGCGCCGCCGGGCCTGTCCCATCAAGGCGAGTCGGGCCCCACGCCCAGGCCCAGGGGGCTGGGGTATCGGCACCCCCTCGCCCGGCGCAGGCGTGTGCCCCGGGGCCGGTCCACCGCCACCCGGCTGCGGGACGACCTGGCCGGCGGCCGGGCCGTGCCCCGGTCCGGATGCGCCAGGTGACGCGTCCCGCGGAGGCGCCACGGGGTGGCGCAGCTGACCGGGGGGGCGCGCCCGCGTGAGGTGCATGCGTGTTCTCCGAGGCGGCGACTCCCCGCGGTGGCTGCACCGGGCTAGGGCAGGCCGCGGACCCCACCCCGCTGGGCGGCCGGACCCCCCGATCGGGCTCGGCCGAAGGAGGCCGGGTAGCTGAGGACGTTGGAGTGGGACTCCGCCGCGGGGCCGTGGGGTACGCGCGGCGCCCGCGAAGGCGGCGCGGCCGGCTGGGGGGGGGGCACCAGGTCCGGGTCCCGTCCGCGCGGACGGCCGGTCGAGCGCGGAGGCGCTAAGGGTCCGGTCGTCGTGCGGCCCCTACCCGCGCGGGCCTCGGCACCCCCCCGCGGCGGGGCCCGGGTGGCAGGTCGTTTCGTCCGCCATACGCGCGCAGCCGCGCGCACGGCCGAAGGCCCCCGGGGTACCTGCCGGGCCGCTGCCACGGAGCACTGCGCCCCCTGCCCAGCCAGGGCAGACGTGGGTCGCGCCCCCCCGCGGTCGGGGCCCAGGCCCACCCTGGCGCCGACATCCATCCCGACCAATACACCGCCCATCGCCTCCACCCCCGTGGCACGGGGGCACGGGCCCTCGCGGGCGGGGCCCCCCTCGGCGGCGAGCGGGTGGCTGGGAGTGTGCCCTTCCAGCCTCGGAGTGGACCGGCAGCAGGCGCTAGCTGCCTCCCCCGGAGGCCCACGCTGCGAGGACAGGGCGGGGCCG     
H       AGAGTATAACGTATGCTATTATTTTTTATTAGACTGTTGTATAAGTTAAACCTTTCATTTCCCTAATATAATCAAACTACATTTTAGTGTAATACTATATATTTTATCATATATAATTCTACGATGTACTAATACATAACATTTGTATTTTATTTATTAAAAGAAGTATAGGTATAATCTTCCTATATAATTATTTTAAATCAGTTCCAAATTATTGGAGGAAGTCTTTAAATTTATTTTACAAAGAGATAACGTATATTATAAAGAGTTATTACTATGGTTAACACTTAAATTTATAAATAGTTGATAAAATTAATTTTGTCGCTCATTTATTAATAATAAAGTCTTATATGTACAATTATTATTAATGAAAAAGAAATCTCGATATCTTCATTAAACAGGTATGAATTAATATTAATTTTAAACTTAAATATAGATAGGTATATTTTTAACATGTTTAGTTTTTGTTTAATCTTTATCATCTTTTAATTTGTATTATTGTGCATATTATATTAGAACGTTATTATAAGATATTGTTGACCATGTTATATATTGTTGATTCCTTTTCTTTTTATGGATCCAATATTCGTAATCATTAGTTTTCAATTTAGTTTAAAATAGTAAACTTGCGTGTCGCATAAAATTTAGATGTTCACTTATTTTGGAATAATTATTTTAAATAAATTAAAATTAGTGTACAATATTAATGTAAATGAAGAGAAATATATTCATAACAATTGATAATTAATCAGCTACACATGTTTTTTTTTTATAAACGGTTAGTTGACTACTCTCTGTTTGAGTAAATTTAATAATAATAAAACAAAACAACATGCTTTTATTTATCAATTGTTAGTCCATTATGATTGATATAAAAAATAATTTTTTTTAAAATCTTCTATTAAAAGAAGTGGAAGAATGAAAAATATTAAGATCGTGCAAAATTAGAATTAAATAATTCATGGTTTTTAGATCTAAAAATTCATTCAAAATAATAAATACCCTTCCAAGTGCAACCTGCTCACCCGGCAGAGACTTTATCAATCACTTCATTGTTGTGGAGAAGGACAATTGTTTGATTCTTATCCGATGTTATGTGCAATCTTGGCCGCTCGGGGAAAACTTCAATAAGGCGGGAGTGTATGTCCTCGTGTTAGGCATGAAAAAAAATACATAATGGTCTCAGGATTGTCCCCTAAGGGCATCGAAATTACAAAGGCACGTTTAAGTGCGGGGCTAAATGAAACAATCTCACATCCATCTTTCCATTCTGAAGCGAACGTTCCTCAATTTTAGCATCCCAATTCGTTCTCTCCCTCATCTTAGACAAGGGTGCATTAGACACGTAGCAACATATAAGACTAATGTATACGGATGTCTTTCTCGATAGCCGGCTGGCAATGCATCAGTGTGTATTTTGCAATCTTAGTGCGCTCTGACCCCGTCGGAAGTCAGCACGCTTCATCGTGAAAGGCGACTCGCAAATTAGTCTCCGAATACAGCCACATAATAAGTACCTGCATCTATTCTGAATGATCCAATATCGTAAGGCTGCACGTGAAAAGTCCGATATAGTATATGGGCAACTAATACAGAATCATCATTCATAACGAACAACAACACGGTTAGACTTAACATAAATAGCATTGCAACTTTAAACTATACTCGTCTACCTTTGGTGTAGACTTATCTCTTTTGATTACAAAAGTTACGCCCATTATGTATCAGTAGAGAAGAGAATAACTAAGCACATCAACAAACTGAATCGGGGGAGCGGAACCTCACGCGCTGCCTCCGGTTGATGTTCTTCTTGGTACGAGTAGTCTCTAGATCACACGTAGCAAGGTTCGACTGCGAATCTGGGGAGATAACTGTCATTATTTTTGTCGTCAATGTTCCTTTTTAGATACGGAGTAATTTGCCCTATCTAAATTATATTCTGCTTACTTCGAACAAAAGGACAACATTTTGGAAGTATATATACGGATTGTCGACGAAAGATCCGGGCGCCCGGCGTAAGCGTGCGCCGCCGGGCCAGTTGAGGCTTACACAGGCCGATGGGTGATCGGACTGCGACCGTGGGATTGGTCGCGTGGGGACGGAGGTGACTAGTAGTAGGGCCGCACGGGCGAAACTTTGCGGAGTGGGTCCCTAGCGCGCAGCCAAGTCCGGCCCCCCACTCTGCCGTTGGCCATTTTTATGCCAACTGGGCCGCGCCTAAGGTCGGCCGGTACATCTGTGTCTATAGCGCGGCCTGGCCCTCGGTGAAACCGCGCTGTTTCCGATGTGGGGTGTACGAGGGTACCTGGACTGCTGCGGGTATTTCGTGGGTTGTGCTCTCCAGAGATACAGACTCCGCTACTAGGTCTACGACCCGTCTGGGCCTCCGTCTGTGGGCCGTAACCCATGCTAGAGGGGGAGATCAGACACACTCCCTACTGCCAACAGCGGGCCAGGTCGACCGTCCTCGCCGAACAAAGCTATCTGGCGTCCCCAAATCACGGACTTTAACTTCTGGCCGCAGGCAGAACCCCCGTGGCTATTAACGAATCTGTGCGAGCAGCTAAATGATGGATGGGAACGAAATGCTGTCCGACGGCGCGCGTCTCCCAAGCCCAGACCGGCACCACCGATTTATCCCCGTGCAGCCTCGCCGGGCAGGCGCCCCATCGATGAGCGGGGCGAGCTAAGCGGCGTGCGAGGGTAGTAGAGTGCCCTGTGTCCCTCTGTCCGACGGCATCGTCCCCCTTAGGAGCCAGCCAAAGTCACTCGATTCCCCTTCCTAAATTATAGAAAACGCGCGACCTCTCATTTCAGCGAAAGCGCTGCAGCCCCCGCCGATGCCGGCACCGACGGACGCACGGGTGGGGGGGTCCGGATCGTTCGGTCTGGCAGAACAGAGGAGAGGTCCCTCCAGGACTCGCATGGGAAGGCGGGCAACGCCGAGCCTTCTCTCGGGGACTAACTAGACGGCCGTCCAGCAAACATCCCTTGGGTGTGGCTCCGACCTGCGTCCCCACCTCCCCCTCGGGCGACATCCCCCCGCCGCGGGTCGCGGGGGCGGGTGGGGCTCGCACCGCTGGGCCTTTCCCATCAGGGCGAGTCGGGCCCCGCGCCCAGGCCCAGGGGGCTGGGTTATCGGCAGTCCTTCGCCAGGCCCAGGGGCGTGCCCCGGGGCCGGCCCACCGCCACCCGGCCGCCAGAATACCTGGCCGGCGGCCGGGCCGTGCCCCGGTCGGGGTGCGCCAGGCGACGTGCCCCGCGGAGGCACCACGGGGAGGCGCTGCTGACCGGAGGGGCGCGCCAGCGTGAGGCGCATGAGTGTTCCCCGAGGCGGCGACTCGCCACGGGGGCTGCACCGGGCTAGGGCAGGCCGCCGACCCCACCCCGCTGGGCGGCCTGAGCCCCCGATCGGCCCCCGCCGAAGGAGTCCGGGTGGCTGGGAGCGCTGGGGTGGGGCTCCGCCGCGGGGCCCTGGGGGACGCGCGGCGATCGGGAAGGCGGCGCGGCTGGCTGGGGGGGCGGCACCAGGCCCAGGTCCCGTTGGCGCGGGCCGCCGGGCGAGCACGGGGGCGCTAAGGCTGCGGTGGTCGTGCGGGCCCTACCCGCGTAGGCCTCGGCACCCCCCCGGGGCGAAGCTCGGGCGGCAGGTCCTTTCGTCCGCCAGGCGCGCGCAGGCGGGCGCGCGGCCGGAGGCCCCCGTGCTACCTGCCGGGCCGCTGCCGCGCAGCACTGCGCCCCCTGCCCAGCCGGGGCTGGCGTGGATCGCGCCCCCCCGTTGTCGTGGTCCAGGGCCGCGCTGGCGCCGGGATTCATCCCGACCAATGCACCGCGCATCGCCCCCACCCTCGGGGCACGGGGGGTCGGGCCCTCGAGGGCTTGGCCCCCCTCGGCGGCGAGCGCGTGGCTGGGCGTGGGCGCCTACGGCCCCGGAGTGGGCGGGCACCAGGCCCTAGCTGCCGCCCGCCGAGGCCCACCCTGCGAGTGCAAAGCGGGGCCG     
G       AGAGCGTAACGTATACTATTATTATTTATTAGACTATTGTATAGGATAAACCTTTCATTTCCCTAATATAATCAAAATACATTTTAGTATAATACTATATATTTTGTCATACATAATTCTGAAATATACTAGTACATGACGTTTATATTTTATTTATTAATAGGAATGTAGATATGATCTTCCTATTTAATTATTTTAAATCAATTCCAAGTTATTGGAGGAAGTCTTTAAATTTATTTTACAAAGAAATAACATATGTTGTAGAGAGTTGTTACTATGATTAACAATTAAGTTTATAAGTAGTTAATAAAATTAATTTTGTCACTCTTTTATTAGTGATGAAGTCTTATGTGTGCATTTATTATTAATAGAGAAGAAATCTCAATAACTTCATTATACAGATATAAATTAATATTAATTTTAAGCTTAGATATAGATAGGTCTATTTTTAACATATTTAGTTTTTATTTAATTTTTATCATCTTTTGATGTATATTATTATACATAATATATTAAAACGTTATTATAAGATATTGTTAACCATATTATATATTATTGATTCCTTTTCTTTTTATAGATCCAATGTTCATAGTCATTAGTTTTCAATTTAATTTAAAATAATAAACTTACGTGTCGCATAAAATTTGGATGTTCACTTATTTTGAAATAATTATTTTAAATAAATTAAAGTTAGTGTACAATGTTAATGTAAATGAAAAGAAATATATTCATAACAATTAATAATTAATCAGCTACACATATTTTTTTTTTATAAACGGTTAGTTAACTTCTCTCTATTTGGATAAATTTAATGATAATAAAACAAAACAACATGCTTTTATTTATCAATTATTAATCCATTATGATTGATATAAAAAATAGTTTTTTTTAAAATCTTCTATTGAAAAAAGTGAAAAGATTAAAAATATTAAGGTCGTACAAAATTGAAGTTAAATAATTCGTGGTTTTTAAATCTAAAAGTTCATTCAAAATAATAAATGCTCTTTTAAATACAATCTGCTTATCCGGCAGGGTCTTCATCAATTGCTTCATTATTGTCGAGAAGGAAAATTTTTTGGTTCTCATCTGATGTTATATGTAATCTTAGCCGCTCGGGGAAAACTTGAGTATGGAGGAAATGTATGTCTTTGTGTTAGCCATGAAAAAAAAAACAAAATGATCTCAGAATTGCCCCTTGAGAGTATGGAAATTGCAAAGGCACGTTTAAGTTCGGTGCTGAATGAGACAACTTCGTCTCTATTTTTTTATTCTGAAGCGGACGTGCCTCAGTATTAGCATCCCAATTCATTCTTGCCCTCGCCTTAGACAAGGGTTCATTAGACACGTAGCAACATATAAGGCTAATGTATACGGACGTCTCTCTCGCTAGCCTGCTGGCAATGCATCAGTGTATATATCGCAATCTTAGTGCGGTATAACCCCATCGAAAGTCTGCGCGCTTCATCGTAAAAGATGACTCACAAATTAGTCTCCGAATACAACCACATAATGAGTAACTATATTTATTCCGAATGATCCAATATCATAAGGCTGCACGTGAAAAGTTCGTTATAGTACATGGGTAACTAATATAAAATCATCATTCATCAAGAACAACAGTACGGTTAGACTCAACATGAATAGCATTGCAACTTTAAACTGTACTCGTCTACCTTTGGTACAAACTTATCTCTTTTAATTACAAAAGCTATGTCCATTGTGCACCAGTAGAGAAGAGAATGATTAAACACATCAACGAGCTGAGTCGGAATAGAGGCACCCCACGTGCCGCATCCGGTTGACGTTCTTCTCGGTATGAGTAGTCTCTAGAGTTCCCATAGCAAGGCTCGAATGCGAATCTGGGGAGACAACTGTCATTATCTTTGTCGTTAATGTTCCTTTTAAAACACGGAGTACGTTGCCCTATCCAAACTATATTCTGCTTACTTCGAACATAAGGACAACATTTTGAAAGTATATGCACGGATTGTCGATGAAAGTTCCGGGCGCCCGGAGTAAGCGTGCGCGACCAGGTCAGTTGGGGCTTACTCAGGCCTAAGGGTGCTGGGACTGCGATCGAGAAATCGGTCACGTAGGGACGGAGGTGACTAACAGTAGCACCGCATGAGCGCAACTTTGCTGAGTGGGTCCCTAGCGCGCAGCCAAGTCCAGCCCCTCACTCTGCCGTTGGCCATTTTTACGCCGACAGAGCCTCTCGTATGGTCGGGCAATGCATGTGTGCCAATTGCGCGGCCTGGCTCTTGGGGAAGCTACACTATTTCCGATGGGAGGGGTACGGGGGTACCTGGATTGCTACGGGTATTTCGCGGGTTATGCTCTCCGCAGATGCAGACTGCGGCACTACGTCCACGAGCCGTTTCGACCTCCGTCTACGGGCCGTGTCCCATGCAACAGGGGGAGGTCAGATACATCCCGTACTGCCAACAGCGGGCCAGTTCGACCGTTCTCGACGAGCAAGGCTATCTAGCGTCCCCAAATCATGGACTTTCCCTTCTGGCAGCACGCAGAACTCCCATGGCTATTAACACGTCTGTCTGAGCAGTTAAGTGAGGAATGCTAACGAAATCCCGTCCGACGTCGCGCGTCTCCCAAGTCCAGACTGGCACTACCGTTTCATCCCCGACCAGACTCGCCGGGCAGGCGCCGCATCGATGAGCAGAGCGAGCCAGGCGGCGTGCGAGCGTAATAGAGTGCTCTATGCCCCTCTGTGCGACGGCATCTTCCCTCATAGGAGCCAGGCGAAGTCACTCAATTCCGCTTCGTAAGTCATAGAAAACACGCGAGCTCTCCTTTTCGCGAAGGCGCTGCAGCTCCCGGCGATTCCGGCACCGACGGACGCGCGGGTAGGGGGGTACGCATCGTTCGATCTGGCAGAACAGAGGAGAGGTACCTCCACGACTCGCCTGGGGAGGCGGGCAACGCCGAGCCGTCTCCCGGGGACTTCCTAGGCGGCCGTCCAGCAAACATTCCTTGGGTGTGGCTTCGGCCCGCCGCCCGGCCTACCGCGCGAGCGGCACCCCCCCGGCGCCGGGCGCGGGAGCAGGTGGGGCTCGCGCCGCCGGGCCTTTCCCATCAGGGCGAGGCGGGCCCTACGGCCATGCCCCTGGGCCTGGGTTATCGGCAGCCCCTCGCCCGGCTCAGGTGTGTGCCCCGGCGCCGGCCCACCGCCACCCGGCTGCGGGAAGACTTCGCCGGCTGCGGGACCGTGCCCCGGTCTGCATGCGCCAGGCAACGCGTCCCGCGGAGGCGCCGCGGGTGGGCGCCGCTGACTGGAGGGGCGCGCCGGCGTGAGGTGGGTGAGTGTTCCCCGGGGCGGCGACTCGCCACGGGGGCTACACTGGGCTAGGGCAGGCCGCCGACACCACCCCGGTTGGCGGCCTGACCCCCCGAACTGCCTCCGCCGAAGGAGGCCGGGTGCCTGCGAGCGCTGCAGTGGGGCTCCGCCGCGGGGCCGTGGGGCACGCGCGGCAACCGGTAAGGCGGCGCGGCCGGCCGGGGGAGCGGCACCAGGTCCGGGTCCCGCTAGGGCGGGCCGCCGGGCGAGCCCGGGGGCGCTCAGGGCGCGGTGGTCGTGCGGCCCCTACCCGCGGAGGCCTCGGCACCCCCCCGCGGCGGAGCTCGGGTGGCAGGTCCTACCGTCCGCCAGGCGCGCGCAGACGCGCGCATGGCCGAAGGGCCCCGGGGTACCTGCCGGGCCGCTGCCCCGTAGCACTGCGTCCCCTGCCGAGCCAGGGCGGGCGTGGGCCGCGACCCCGCGCTATTGCTGTCCCGGCACGCCCCGGCGCCGGTATTCATCCCGACCAATTCACCGCGCATTACCTCCACCCCCGGGGCGCGGGGGGACGGGCCCTCGAGGGCGGGGCCCCGCGCGGCGGCGAGCGCGTGGCTGGGGGTGGGCCCCTCCGGCCCCCGAGTGGAGCCCCACCAGGCGCGAGCTGCCGCCCGCCGGGGCCCCCCCTGCGAGTACACAACGGGGCCG     
F       AGAGTATAACGTATACTATTATTTTTTATTAGACTATTATATAAGATAAACCTTTCATTTCCCTAATATAATCAAAATACATTTTAGTGTAATACTATATATTTTATCATATATAATTCTAAAATATACTAATACATGACGTTTGTATTTTATTTATTTGTAAGAATATAGGTATAATCTTCCTATTTAATTATTTTGAATCAGTTCCAAATTATTGGAGGAAGTCTTTAAATTTATTTTACAAAAAAATAACGTATATTATAGAGAGTTGTTACTATGATTAACACTTAAGTTTATAAATAGTTAATAAAATTAATTTTGACACTCTTTTATTAATAATAGAGTCTTATATGTACAATTATTATTAATAAGGAGAAAGTCTCAATATCTTCATTGTACAGATATAAATTGATATTAATTTTGAACTTAAATATAGATGGGTCTATTTTTAACATATTTAGTTTTTATTTAATCTTTATCATCTTTTAATTTGTATTGTTATACATGTTATATTAAAACGTTATTATGAGATATTGTTGACCATATTATATATTATTGATTCCTTTTCTTTTTATAGATCCAATATTCATAGTCATTAGTTTTCAATTTGATTTAAAATAATAAACTTACGTGTCGCATAAAATTTAGATGTTCACTTATTTTGGAATAATTATTTTAAATAAATTAAAGTTAGTATACAATATTAATGTAAATGAGGAGAAATATATTCATAACAATTAATAATTAATCAACTACGCATGTTTTTTTTTTATAAACGGTTAGTTAACTGCTCTCTATTTGAATAAGTTTAATGATAATAAAACAAAACAACATACTTTTATTTATCAATTATTGATCCATTATGATTAATATAAAAAGTGTTTTTTTTTAAAATCTTCTATTAAAAGAAGTGAGAAAATAAAAAATATTAAGATCATACAAGATTGAAATTAAATAATTCATGATTATTAAATCTAAAGGTTCATTCAAAATAATAAATACCCTTCCAAACACAATCCGCCCATTCTGCAGGGACTTTATCGATCATTTCATTATTGTTGAGAAGGATGATTTTATGGTTCATATCTGACGTTATGTGCAATCTTGGCCGCACGGGGAAAACTCTAATAAGGTGGGAGTGTGTGTCCTTGCCTCAGGCATGAGAGAAAAAACAAAATGGTCTTCGAATTGCTTCCTAAGAGTATGGAAATTGCAAGGGCACGTTTAAGTTCGGAGCTAAATGATACAATTCCATATCCACCTGACTATTTTGAAGCGGAAGTGCCGCAGTATTAGCATCCCAATTCATTCTCATCCTCGTCCTAGACGAGGGTGCATTGAAAATGTAGCAACATATAAGGCTAATGTAAACGGACGCCTTTCTGGCCAGTAGGTTGGCAATGCATCAGTGTGTATATCGCAACCTTAGTGCGGTTTGGCCCCATCGAAAGTCTGCGCGCTCCATCGTAAATGGCGACTCGCAAATTAGTCTCCGAATACAACCACATAATGAGTAACTATATTTATTCTAAATGATCCAACATCATAAGGCTGCACTCGAAAAGTGCGATATAGTACATGGGCAACTAATGCAGAGTCATCATTCATCAAGAACAACGGTACGGTTAGACTGAACATGAGTGGCATTGCAACTTTCAACTATACTCGTCTACTTTTGGTACAAACTTATCTCTCCTAATTACAAAAGCTACATCCATTGTGTACCAGTAGGGAAGAGAATAATAAGACACATCAACAAGCTGGATCGGGATAGTGGCACCCCACGCGCTGCATCCGGTTGACGTTCTTCTCGGTACGAGTAGTCTCTAAAATTCACGTAGCAAGGCCCGAATGTGGATCTGGGGAGATAACTATCATTATTTTTGTCGTCAATGTTCTTTTTTAAATACGGAGTACGTTGCCCTATCTAAACTACATTCTGTTTACTTCGAACAAAAGGACAACATTTTGAAAGTATATGTACGGATTGCCGACGAGGATTCCGGGAGCCCGGGGTAAGCGTGCGCGGCCGGGCCGGTTGGGGCTTACTCAGGCCAATGGGTGCTCAGACTGCGACCGTGGGAATGGTCACGTAGGGACGGAGGTGACTAGTAATAGCACCGCACGGGCGCAACTTTGTCGAGTGGGTCCCTAGCGCGCAGCCAAGTCCAGCCCCCCACTCTGCCGTTGGCCATTTTTATGCCAACAGAGCCACTCCTACGGTCGGGTGGTGCATGTGTGCCTACAGCGCGGCCTGGCTCCTGGTGAAACCACAATATTTCCGATGTGGGGAGTACGATGGTACCTGGACTGCTACGGGTGCTTCGTGGGTTGTGCTCTCCAGAGATGCAGACAGCGACACTAGGTCCACGAATCGTATGGACCTCCGCCTGCGGGCCGTATCCCATTCAACAGGGGAAGATCAAATACACTCCCTACTGCCAATAGCGGGCCAGGTCGGCCGTCCTCGACGAGCAGAGCTATCTAGTGTCCCCAAATCATGGACTTCGACGTCTGGCGGCAGGCAGAACTCCCGTGGCTATGAACACGTCGGTTTGAGCAGCTAAGTGATGGATGTAAACGAGACCCCGTCCAACGGCGCACGTCTCTCAAGACCAAATTGGCACCACCGTTTTATCCCCGGTCAGGTTCGCCGGGCAGACGTCCCATCGATGAGCGGAGCGAGCAAGACGGCGTGCGAGCGTAATAAAGTGCTCTGTCCCCCTCTGTTCGACGGCATCTTCCGCCTTAGGAGCCAGCCAAAGTCACTTGATTCCCCTTCTTAACTCATAAAGAACACGCGAACTCTCGTTTCCGCGCAGGCGCTGCAGCCCCCACCGATCCCAGCACCCACCGACGCACGGGTGGGGGGGTTCGCATCGTTTGGTCTGGCAGAACAGAGGAGAGGTACCTCCAGGACTCGCGTGGGCAGGCGAGCACCGCCGAGCCGTCTCCCGGGGGCTTCCCAGACGGCCGTCCAGCAAACATCCCTTGGGCGTGGCTCCGGCCCGCTGTCCCGCCTGCCGCTCGGGCGGCATCCCCCCGGCGCCGGGCGCGGGAGCTGTTAGGGCTCGCGGCCCTGGGTCAGTCGCATCAGGGCGAGGCGGGCCCTACGGCCAGGCCCAGTGGCCTGGGTTATCGGCAGCCCTTCGCCCGGCCAAGGCGTGTGCCCCGGGGCCTGCCCACCGTCTCCCGGCTGCGAGACGACCTAGCCGGCGGCCGGGCCGTGCCCCGGTCGGCATGCGCCAGGTAACGCGTCCCGGGGAGGCGGCACGGGAGGGCGCGGCTAGGCGGAGGGGCGCGCCTGCGGGAGGTGCGTGGGTGTTCCCCGATGAGGCGACTCACCACGGGGGCTGCATCGGGCTAGGGCGGGCCGCCGACCCCACCCCGGTGGGCGACCTGACCCCCCGATCGGCCTCTGCCGAAGGAGGCGGGGTGGCGGCGCGCGCTGGGGTCGGGCTCCGCCGCGGGGCCGTGGGGGACGCGCGGCGTCCGGCAAGGCGGCACGACCGGCCGGGGGCGTGGCACCAGGTCCGGGTCCCGCTCGCGCGGGCCGCCGGGAGAGCCCGGGGGCGCTGAGGGTGCGGTTGTCGTACGGCCCCTACCCGCGTAGGACTCGGGACAGCCCCGCGGCGGAGCTCGGGTGGCAGGTCCTTCCCTCCGCCAGGCGCGCGCAGGCGCGCGCCTGGCCGAAGGGCCCCCTGGTACCTGCCGGGCCGCTACCACCTAGCACTGCGTCCCCTGGCTAGCCTGGGCAGGCGTGGGTCGCGCCCCCCCGCTGTCGCGGTGCAGGCCCACCCTGGCGACGGCGTGCATCCCGGCCAATGCACCCCGCATCACCTCAACCCGCGGGGCACAGGGCGAGGGGCCTTGGCGGGCGGGGCCTCCCTCGGCGGCGAGCGCGTGGCTGGGTGTGGGCCCCTCCGGCCCCGGAGTGGATACGCACCAGGCCCTAGTGACCGGCCGCCGGGGGGCACCCTGCGAGTACAGATCGGGCCGG     
E       AGGATATAACGTATGCTATTATTTTTTATTAGACTGTTGTATAAGGTAAACCTTTCATTTCCCTAATATAATCAAAGTGCATTTTAGTGTAATACTATATATTTTATCATATATAATTCTAAGATATACTAATACATGACGTTTGTATTTTATTTATTAATGAGAGTATAGGTATAATCTTCCTATTTAATTATTTTAAATCAGTTCCAAATTATTGGAGGAAATCTTTAAATTTATTTTACAAAGAAATAACATATATTATAAAGAGTTGTTACTATGGTTAACACTTAAGTTTATAAATAGTTAATAAAATTAATTTTATCACTCTTTTATTAGTAATAAAGTCTTATATGTGCAATTATTATTAGTGAGGAGGAAATCTCAATATCTTCATTATACAGATATAAATTAGTATTAATTTTAAACTTAAATATAGGTGGGTCTATTTTTAACATATTTAGTTTTTATTTAATCTTTATCATCTTTTAATTTATGTTATTATACATGTTATATTAAGACGTTATTATAAGATATTGTTGACCATGTTATATATTATTGATTCCTTTTCTTTTTATAGATCCGATATTCATAATCATTAGTTTTCAATTTAATTTAAAATAGTAAACTTACGTGTCGCATAAAATTTAAATGTTCACTTATATTAGAATAATTATTTTAAATGAATTAAAGTTAGTATACAATATTAATGTAAATGAAAAGAAGTATATTCATAACAATTAATAATTAATCAACTACACATATTTTTTTTTTATAAACGATTAGTTAACTACTCTCTATTTAAATAAATTTAATAACAATAAAACAAAACAACATGCTTTTATTTATCAATTATTAATCCATTATGATTGATATAAAGAGTAATTTTTTTTAAAATCTTCTATTAAAAGAAGTGAGAGAATAAAAAATATTAGAGTCATACAAGATTGAAGTTGAATGATTCATGATTTTTAAATCTAAAAATTCATTCAAAATAATAAATACCCTTCCAAACACAATCCGCTAATCCGGCAGAGACTGAATCAATCGCTTAATTGTTGTCGATACGGACAATGTCCTGGTTCATATCCGATGTTATGTGCAATCTTGGCCGCTCGGGGATAACTGGAATAAGGCGGGAGTGCATGTCCTTGCGTTAGGCACAAAAAAAAAAACAAAATGATCTGGGAATTGCTCTCTAAGAGTATGGGAACTGCAAGGGCATATTTAAGTTCGGGGCTAAATGAGACAATTTCGTATCCATCTGTCCATTCTGGAGCGAAAGTGCCTCAGTGCTAGCATCCCAATTCATTCATGTCCTCGCCTTAGACAAGGGTGTATTAGATACGTAGCAACATATAAAGCTAATGTAGACGAGTGGCCTTCTCGCTAGCCGGTTGGCAATGCATCAGTGTGTATATCGTAATCTTAGTACGGTCTGACCCCGTCGAAAGCCTGCGCGCTTCATCGTAAAAGGCAATTCGCAAATTGGTCTCCGAATACAGCCACATAATAAGTAACTACATTTATTCTGAATGGCCCAATATCATAAGGCTGCACGTGAAGAGTGCGATATAGAGCATGGGCAACTGATACAGAATCATCATTCATTGAGAACAACGGTACGGTTAGACTTAACATGAATGGCATTGCGACTTTAAACTATACTCGTCTACCTTTGGTATAAACTTAACTCTTTTTATTACAAAAGCTACGTCCATTTTGTACCAGTTGGGAAGAGAATGATGAAGCACATCACCAAGCTGAATCGGGACGGTGGAACCCCACGCGCTGCATCCGGCTGATATTCTTCCTGGCACGAGTAGTCTCTAAAGTTCACGTAGCAAGGCTCGAATGCGAATCTGGGGAGATAACTGTCATCATTTTTGTCGTCAGTGTTCCTTTTTGAATACGGAGTACGTTGCCCTATCTAAACTATATTCTGCTTACTTCGAACGAGAGGACAATATTTTGAAAGCATAGGTACGGATTGCCGACGAAGATTCCGGGCGCCTGGTGTAAGCGCCCGCGGCCGGGCCAGTTGCGGCTTACTGAGGTCGAGCAGTGCTTGGATTGCGAGCGTGGAGATGGTCGCGTAGGAACGGAGGTAACGATTAGTAGTACCGCACGGGCGCAACTTTGTGGAGTGGGCCCCTAGCGCGCAGCCAAGTCCAGCTCCCCACTCTGCCGCTGGTCATTTTTATGCCAACTGAACCACTCATATGGTCGAGCGATACATATGTGCCAATAGCGCGGCCTAGCTCCTGGTGAAACCACAATATTTCCGTTGTGAAGAGTACGAGGGTACCTGGATTGCTTCGGGTGTTTCCTGGGTTATGCTCTCCGGAGATACTGACTACGGAACTAGGTCCACGATCCGTCTGGACCTCCGTCTGCGGGTCGTATCCCATGCAGCAGGGGGAGATCAAGTACACCCCCTATTGCCGAGAGCGGGCCAGGTCGGCCGCTCTCGACGACCAAAGCTATCTAGTGTCCTCAAATCATGGACTTTAATGTCTGGCGGCAGACAGAACTCCCGTGGCTATTAATACATCCGTCCGGGCAGCTAAGTGATGGATGGAAACGGAATCCCGTCCGACGGCGCGCGTCTCCCAAGCCCAGACTGGCACCACCGGTTTATCCCCGTTCAGGCACGTCGGGCAGGCGCCCCATCGATGAGCGGAGAGAGCAAGACGGCGTGCTAACGTAATAGAGTGCTCTATCCCCCTCTCTTCGACGGCACCTTCCTCCTTAGGAGCCAGCCAAAGTCACTCGATTCCCCTTCTTAAGTTATATAAAACACGCGAACTCTCTTTTTCGCGAAGGCGTTGCAACCCCCCCTGATTCAAGCACCGACCGACGCACGGGTATAGGGGTTCGCATCGTTCGGTCTGGTAGAACAGAAGAGAGGTTCCTCCAGGACTCGCATGGAAAGGCGAGCAACGCCTAGCCGCCTCTCGGGGGCTTCCCAGACGGCCGTCCAGCAAATATACCTTGGGTTTGGCTCCGGCCCGCCGCCCCACCTGCCGCCCGGGCGGCACCCCCCCGGCGCTGGCCGCGCGACCAGGTAGGGCTCGCGCCCCTGGGCCGGTCCCGTCAGGGCGGGGCGGCCCCCACGGCCAGGCCCAGGGGCCTGGGTTGTCGGCAGCCCCTCGCCCGGCCGAGGCGTGTGCCCCGGGGCGGGCCCACCGCCACCCGGCGGCGGGAGGACCTGGCCGGCTGCCGGGCCGTGCCCCGGTCAGGATGCGCCAGGCAACGCGTCCGGCGGAGGCGTCAGGGGAGGGCGCGGCTGAGCGAAGGGGCGTGCGAGAGTGAAGTGCGTGCGTGTTCCCCGAGGCGGCGACTCGCCCCGGGGCCTGCACCGGGCTATGGCAGGCCGCCGACCCCAGCCCGCTGGCCGACCTGACCCCCCTACCCGCGCCTGCCGAAGGAGGCCGGTTGACTGCGAGCTCTGGAGTGGGGCTCCGCCGCGGGGCCGCGCGGGACGCGCGGCGATCGGTAAGGCGGCGCGGCCGGCTCGGGGCGTGGCACCAGGTTCGGGTCCCGCTAGCGCGGGCCGCCGGGGGAGCCCGGGGGCGCTGAGGGTGCGGTGGTCGTACGGCCCATACCCGCGCAAGGCTCGGCACCCCCCCGTGCCGGTGCTCGGGTGGCATGTCATTCCGTCCGCCAGGCGCGCGCAGGCGGGCGCGTGGCCGAAGGGCCTCGTCGTACCTGCCGGGCCGCTGCCGCTGAGCACTGCAGCCCCTGTCGAGTCAGGGCGGGCGTGGGGCGTGCCCCCGCGCTGTCGCGGTCCAGGCCCGCCCTGGCGACTACATCCAGCCCGACCAATGCACCGCGCATCGCCCCCACCCCCGGGACACGGGGGGACTGGCCCTCGTGGGCCGGGCCCCCCCCGGCGGCGAGCGCGTTCCTGCGGGTGGGCCCCTCCGGCCCCGGAGTGGACCTGCGCCAGGCGCGAGCTGCCGCCCGCCGGGGGGCCCCCCGCGAGCCCAGAGCGGGCCCG     
D       GGAGTATGACGTATGCTATTGTTTTTTATTAGACTGTTATGTAAAATAGACCTTTCATTTCCCTAATATAACCAAAATACATTTTAGTGTAATACTATATATTTTATCATATATAATTCTAGAATATACTGATACATGACGTTTGTATTTTATTTATTGATAAAAATATAAGTATAATCTTCCTATTTAATTATTTTAAATCAATTCCAAATTATTGGAAGGAGTCTTTAAATTTATTTTACAAAGAAATAACGTATATTATAAAAAGTTGTTACTATGGTTAACACTTAAGTTTATAAATAGTTAGTAAAATTAATTTTATCACTCTTTTATTGGTAATAAAGTCTTATATGTGCAATTATTGTTAGTAAGGAGGAAGTCTCAATATCTTCATTATACAGATATAAATTAATATTAATTTTAGACTTAAATGTAAATGGGTCTATTTTTAACATATTTAGTTTTTATTTAATCTTTATCATCTTTAAATTTATATTATTATACATATTATATTAAAACGTTATTATAAGATATTGTTGACCATATTATATATTATTGATTCCTTTTCTTTTTATAGATCCAATATTCATAATCATTAGTTTTCAATTTAATTTAAAATAGTAAACTTACGTGTCGCATAAAGTTTAGGTATTCACTTATTTTGAAATAATTATTTTAAATAAATTAAAGTTAGTATACAGTATTAATGTAAATGAAAAGAAATATATTCGTAACAATTAATAATTAATCAGCTACGCATGTTTTTTTTTTATAAACGGTTAGTTAACTACTCTCTGTTTGAATAAATTTAATAATAATAAAACAAAACAACATGCTTTTATTTATCAATTATTAATCCATTATGATTGATATAAAAAATAATTTTATTTAAAATCTTCTATTGAAAGAAGTGAAAAAATAAAAAATATTAAAGTCGTACAAGATTAAAGATAAATGATTCATGGTTTTTAAATCTAAAAGTTCATTCAAAATAATAAATACGCTTCCAAACACAATCCGCTTATACGGCAGAGACTCCATCATTCACTTCATTATTGTAGGGAAGGACAATGTTGTGGCTCATATCTGATGTTATGTGCAATCTTTGCCGCTTGGGGACAACTTGAATAAGGCGGGAGTGTATGTTGTTGCGTTAAGCATAAAGAAAAAAACAAAATGATCTCGGAATTGCTCCCTAAGAGTATGGAAATTGCAAAGGCACGTTTAAGTTCGGAGTTAAATGAGATAATCTCATACCCATCTATCTATTCTGAAGCGTAAATGCCTCAGCGTTAGCGTCCCAATTCTTTCTTGCCCTCGCCTGTGACAAGGGTGCATTAGACATGTAGCAACATATAAGATTAGTGTAGAAGGATGCCCTTCTCGACAGTCGGTTGGCAATGCATCAGTGTGTATATCGCACTCTTAGTGTGGTCTGACCCCGCCGAAAGTCTGCACGCTTCATCGTAAAAGGTGATTCACAAATTGGTCTCGGAATACAACCACATAATCAGTAACTGTATTTATTCTGAATGATCCAATATCATAAGGCTGCACGCGAAAGTTCCGGTATAATACATGGGCAACTAATACAGAATCATTATTCATTGGGAACAACGATTCGGTTAGACTTAACATGATTGGCATTACAACTTTAAACTATACTCGCCTACTTTTGGTACAAACTTACCTCTTTTGATTACAAAAGCTACGTCCATTGTATACCAATAGGGAAGAGAATAATGAAGCACATCAACTAGCTGAATCGGGACAACGGAAACCCACGCGCTGCATCGGGTTGACGTTATTCTTGTTATGAATAGTCTCTAAAATTCACGTAGCAAGGCTCGAATGCAAATCTGGGGAGATAACCGTCATCATTCTTGTCGTCAATGTTCCTTTTTAAATACGGAGTAAGTTGCCCTATCTAAACTACATTCTACTTACTTCGAACGAAAGGACAACATTTTGAAAGTATATGTACGGATTGCCGACGAAAATTCCGGGGGCCTGGGGTAAGCGTGCACGGCCGGGCCAGTTGGGGCTTACTCAGGCCGATGTGTCCTCGGATTGCGACCGCGGGATTGGTCACGAGGGGACGGAGGTTACTAGAAGTAGCACCGCACGGGCGCAACTTTGGGGGGTGGGTCCCTAGCGCGCAGCCGAGTCCAGCCCCCCACTCTACCGTCGGCTATTTTTATGCCAACTGAGCCCCTCCTATGGTCGAGTGGTACGTGTGTGCCAATAGCGCGGTCTGACTCCTGGTGAAACCACAATATTTCCGTTTCGGAGTGTAAGAGGGTACCTGGACTGCTGCGGGTGTTTCATGGGTTATGCTTTCCAGAGATGCAGACTGCAGAACAAAATCCACGAACCGTTTAGACCTCCGTCTGCGGGCCGTATCCCATACGACAGGGGGAGATCAAGTACACTCCCTACTGCCATCGGCGGGCCAGGTCGACCGTTCTCGACGAACACAGCTATCTAGCGTCCCCAAATCATGGACTTCAAGGTTTGGTGGCAGGCAAAACTCTCATGGCTATTAACTTATCTGTTCGAGCAGCTAATTAATGGATGGGAACGAAATGCCGTCCAACGGCGCGCGTCTCCCAAGCCTAGACTGGCACTACCGTTTTATCCCCGTTCAGGCTCGTCGGGCATGCGCCCCATCGATGAGCGGAGCGAGCAAGGCGGCGTGCAAACGTAATAGAGAGCTCTGTCCCCCTCTATTCGACGGCAACCTCGCCCTTAGGAGCCAGCCAAAGTCACTCCATTCCCCCTCTTAAGTTATACAAAACACGCGAGCTCTCGTTTTCGCGAAGGCGCTGCAACCCCCAGTGATTCCGGCACCTACTGACGCACGGGTAGGGGTGTCCGCATCGTTCGGTGGGGCAGAACAGAGGAGAGGTCCCTCCAGGACTCGCTTGGGAAGGCCAGAAACGCCTAGCCGCCTCCCGGGTGCTTTCCAGACAGCCGTCCAGCAAACATACCTTGGGTCTGGCTCCGGCCCGCCGCCCCCCCTGCCGCGCGGGCGGCACCCCCCCGGCGCTGGCCGCGCGAGCAGATAGGGCTCGCGCCCCCGGGCCGATCCCATCAGGGCGGTGCGTGTCCTACGACCATGCCCAGGGGCCTGGGTTATCGGCAGCCCCTCGCCCGGCAAAGGAGTGTGCCCCGGCGCCGGCCCACCGCCCCCCGGCGGCAGGACGACCTGGCCGGCCGCCGGGCCGTGCCCCGGTCTGGATGCGCCAGGCGACGCGTCCGGCGGAGGGGCCCCGGGAGGGCGCGCCTGAGCGGAGGGGCGCGCCGGCGTGAAGTCCCTCGGGGTTCCGCGAGGGGGCGAATCGCCCCGGGGGCTGCACCGGGCTAAGGCGGGCCGCCGACCCCAGCCCCCTGGGCGACCTGACCCCCCGAACCGCGCCGGCCGAAGGAGGCCGGGTGGCTGCGAGCGCCGGGGTGGGGCTTAGCCGCGGGGCCCTGAGGGACGCGCGACGGTCGGTAAGGCGGTGCCGCCGGCTCGGGGCGTGGCACCAGGTACGGGTCCCGCTGGGGCGGGCCGCCGGGGGAGCCCAGGGGCGCAGAGGGTGCGGTGGTCGTACGGCCCGTACCCGCGTAGGCCTCGGTACCCCCCCGCGGCGGGGCTCGGGTGGCATGTCCTTCCGTCCGCCAAGCGCGCGCAGGCGCGCGCAGGGCCGAAGGGCCCCGTAGTACCTGCCGGGCCGCTGCCACGTATCCCTGCGTCCCCTGACAAGGCCGGGAGGGCGTGGGGCGCGCCCCCCCGTGTTCGCCGGTCGGGCCCGCCCCTGCGACCGCATGCATCCCGACCAATCCACCGCGCGTCGCCGCCACCCCCGGGGCACAGGGGGTCGGGCCCTCGCGGGTGGGGCCACCCTCGGCCGCGAGCGCGTGGCTGCGGGTGGGCCCCTCCGGCCCCGGAGTGTACCCGCACCAGGCGCGAGGTGCCGCCTGCGGGGGCCCACCCTGCGAGCGCAGAGCGGGCCCG     
C       AGAGTTTAACGTATGCTATTATTTTTTATTAGACTATTGTATAGGATACACCTTTCATTTCCCTAATATAATCATGATACATTTTAGTGTAATACTATATATTTTATCATATATAGTTCTAAAATATACTAATAAATGAAGTTTGTGTTTTATTTATTAATAGAAATATAGATATAATCTTCCTATTTAATTATTTTGAATCAGTTCCAAATTATTGGAGGAAGTCTTTAAATTTATTTTACAAAGAAATAACATATATTATAGAGAGTTGTTACTATGATTAACACTTAAGTTTATAAATAGTTAATAGAATTAATTTTATCACTCTTTTATTAGTAATGAAGTCTTATATGTGCAATTATAATTAATGAAGAAGAAGTCTCAATATCTTCATTGTACTGATATAAATTAATGTTAATTTTAATCTTAAATATAAATAGGTCTATTTTTCACATATTTAGTTTTTATTTAATCTTTATCATCTTTTAGTTTATATTATTATACATATTATATTAAGACGTTATTATGAGATATTGTTGACCATATTATATATTATTGATTCCTTTTCTTTTTATAGATCCAATATTCATAATCATTAGTTTTCGATTTAATTTAAAGTAGTAAACTTACGTGTCGCATAAGATTTAGGTGTTCACTTATTTTGGAATAATTATTTTAAATAAATTGAAGTTAGTATACAGTATTAATGTAAATGAAAAGAAGTATATTCGTAACAATTAATAATTAATCAACTACGCATGTCTTTTTTTTATAAACGATTAGTTAACTACTCTCTATTTAAATAAATTTAATAATAATAAAACAAAACGACATACTTTTATTTATCAATTATTAATCCATTATGATTAATATGAAAAATAATTTTTTTTAAAATCTTCTATTAGAAGAAGTGAAAAAATAAAAAATATTGAAGTCATACAAGATTGAAGTTAAGTAATTCATGATTTTTAAATCTAAAGGTTCATTCAAAATAATAAATACTCTTCCAAACACAATCCGCTTATCCGGCAGAGATTCTATCAATCCCTTCATTATTGTCGATAAGGATAATGTTATGCCTCAGATCCGATGTTATGCGTAATTTTTGCCGCTCGGGGACAACTTAGATAAGGAGGGAGTGTATGTCCTTGCGTTAAGCATAAAAAAAAAAACTAAATGCTCTCGGAATTGCTCCTTAAGAGTATGGAAACTGCAAAGGCACGTTTACGTTCGTGGCTAGATGAGACACTTCCAAATACATCTGTCCATTCTGAAGCGAAAGTACCTCAGTGTTAGCATCCTAATTCATTCTTGCCCTCGTCTTAGACAAGGATGCATTAAACACGTAGCAATATATAAGACTAATGTAGACGGATGTCATTCTCGCCAGCCGGCTGGCAATGCATCAGTGTGTGTATCGCAGTCTTAGTACGGTCTTACCCAGTCGAGGGTCCGCGCGCTTCATCGTAAAAGGCAACTCGTAAATTAGTCTCAGAATACAACCACATAATAAGTAACTAAATTTATTCTGAATGATTCAATATCATAAGGCTACACGTGAAAAGTGCGCTATAGCACATGGGCAACTAATACAGAATCACCATTCGTTAGGAGCAACGGTGCGGTTAAATTTAACATGACTGGCATTACAACTTTAAGCTGCATTCGTCTACTTTTGATACAAACTTATCTCTTTTAACTACAGAAGGTACGTCCATTGTGTACCAATAGGGAAGAGGATGATGAAGCACATTAACAATCTTAGTCGGGGCAGAGGGACCTCACGTGCTGCATCCGGTTGATGTCCTTCTGGGTACGAGTAGTCCCTAAAGTTCACGTAGCAAGGCTCGAATGCGAATCTGGGGAGATAACTGCCATCATTTTTGTTGTAAATGTTCTTTTTCAAATACGGAGTACGTTACCCTATCTGAACTATATTCTACTTACTCCGAACGAAAGGACGACATTTTGAAAGTATATATACGGATTGCCAACAAAAATTCCCGGGGCCCGGGGTAAGCGCGCGCGGCCGGGCCGGTTGAGGCTTACTCAGGCCAAGGCGTGCTCGGAGTGCGATCGTGGGAGCGGTCCCGTAAGGACGGAGATGGCGAGTAGCAGCACCGCACGGGCGTAACTTTGGGGAGAGGGCCCCTAGCGCGCAGCCCAGTCCGGCCCCCCAGTCTGCCATCGGACATTTTTATTCCGACTGAGCCAGTCCTATGGTCGAGGGGTACGTGTGAGTCAATAACGCGGCCTGGCTCCTGGCGAAACCACAACATTTCCGTTGTGGAGGGTACGATTGTACCTGGACTGCTACGGGTCTTTCGTGGGTTGCGCTCTCCTAAAATGTAGACTGCGGAACAAGGTCCACGAACCGTGTGGACCTCCGTCTGCGGGCCGTACCCCATGCAACAGGGGCAGATCGAATACAATCCCTACTGCTAACAGCGGGCCTGGGCGACCGTCCTCGGCGAACAAAGCTATCTAGTGTCCCCAAATCACGGACTTCAATGTCTGGGGGCTGGCAAGACTCCCATGGCTATCAACTGATCTGTTCGAGCAGCTAAGTAATGGATGCGAACGAAATCCCATCCAACGGCGCTCGTCTCCCGAGCCCAGACTGGCACCACCGTTTTATCCGCGTTCAGGCTCGTCGGGCATGCGCCCCATCGGTGAGCGGAGCGAGCGCGGCGGCGTGCGACCGTAATAGAGTGCTCTTTCCCCCTCTGTTCGACGGCATCCTGCCCCTTAGGAGCCAGCCGAGGTCACTCGATTTCTCCTCTTGAGTCATACAAAACACGCGAACTCTCATCTTTGCGAAGGCGCTGCAACCCCCGCCGATTCCGGCACCGGCTGACGCCTGGGTACGGGGGTTCGCATCGTTTGGTGGGGCAGAACAGGGGAGAGGTACCTCCAGGACTCGTTTGGGAAGGCCAGCAACGCCTAGCCACCTCCCGGGCGCTTCCTAGACGGCCGTCCAGCAAACATGCCTTGGGTGTGGCTCCGGCCCGCCGTCCCGCCTGCCGCGCGGGCGGCACCCCCCCGGCGCCGGACGCGCGGGCAGATCGGGCTCGCGCCCTTGGGCCGTTCCCATCAGGACGAGGCAGGCCCCACGGCCACGCCCGGGGCCCTGGGTGATCGGCGGCCCCTCGCCCGGCCGAGTTGTGTGCCCGGGGGCCGGCCCACCGCCCCCCGGCTGCAGGATGACCTGGCCGTCAGCCGGGCCGTGCCCCGGTCTGGGTGCGCCAGGCGACGCGTCCGGCGGAGGGGCCGCCGGAGGGCGTGCCTGGGGGGAGGGGCGCGCCCGCGTAAGATCCGTGGGGGTTCCCCGAGGCGGCGACTCGCCCCGGGGGCTGCATCGGGCCAGGGCGGGCCGCCGACCCCAGCCCGGTGGGCGTCCTGACCCCCTGAGCCGCGTCTGCCGAAGGATGCTGGGTGGCTGCGACCACTGGGGTGGGGCTCGGCCGCGGGGCCGTGAGGAACGCGCGGCGTCCCGTAAGGCGGCGCGGCCGGCTCGGGGCGTGTCACCAGGTACGGGTCCCGCTAGCGCGCACCGACGGCGGAGCCCTGGGGCGCCGAGGGTGCAGTTGTCGTACGGACTATACCCGCGAAGGCCTCGGTACCCCCCCGCAGCGGGGCTCGGGTGGCATGTCCTTCCGTCCGCCAGGCGCGCGCAGACGCGCGCGCGGCCGAAGGGCCCCGTGACACCTGCCGGGCCGTTGCCGCGGACCACTGCGCCCCCTGACAATCGGGCGCGGGCGTGGGGCGCGCCCCCGCGTTGTCGCGGTGCAGGCCCACCCTGGCGACGACATGCACGCCGACCAATACACCACGCATCACCGCCACCCCCGGGGCACGGGGGGACGGGCCGTCGCGGGTGTGGCCCCTCTCGGCGGTGAGCGCGTGTCTGGGGGCGGGCCCCTCCGGCCCCGGAGTGGCCCCGCACCAGGCGCGAGGTGCCGCCCGCCGGGGCCCTCCCTGCGAACACAGAGCGGGCCCG     
B       AGAGTATAGCATATGCTATTATTTTTTATTAGACTATTGTATAAGATAGACCTTTCGTTTCCCTAATATAATCATAGTACATTTTAGTGTGATACTATATATTTTATCATATATAATTCTAAAATATACTAATACATAACGTTTGAATTTTATTTATTAATAAAAGTATAGATATGATCTTCCTATTTAATTATTTTAAATCAGTTCCAAATTATTGGAGGAAGTCTTTAAATTTATTTTACAAAGGAATAACGTATATTATAGAAAGTTGTTACTATGATTAACACTTAAATTTATAAATAGTTAATAGAATTAATTTTATCACTCTTTTATTAGTAATAGAGTCTTATATGTACAATTATTGTTAATGGAGAAGAAATCTCAATATCTTCATTGTACGAATATAAATTAATATTAATTTTAGACTTAAATATAGATAGGTCTATTTTTAACATATTTAGTTTTTATTTAATCTTTATCATCTTTTAATTTGTATTATTATACATATTATATTAAAACGTTATTATGAGATATTGTTGACCATATTATATGTTATTGATTCCTTTTCTTTTTATAGATCCGGTATTCATAGTCATTAGTTTTCAATTTAATTTAGCATGATAAACTTACGTGTCGCATAAAATTTAGATGTTCACTTATTTTGGAATAATTATTTTAAATGAATTAAGGTTAGTATACAATATTAATGTAAATGAAAAGAAATATATTCGTAACAATTAATAATTAATCAACTACGCATGTTTTTTTTTTATGAACGATTAGTTGACTACTCTCTATTTGAATGAATTTAATAATAATAAAACAAAACAACATACTTTTATTTATCAATTGTTAATCCATTATGATTGATATAAAAAGTAATTTTTTTTAAAATCTTCTATTAAAAGAAGTGAAAAAATAAAAAATGTTAAAATCGTACAAGATTAAAATTGAGTAATTCATGGTTTTTAAATCTAAAAGTACATTCAAAATAATAAATGCCCTTACAAACAAAATCCGCTTATTCGGCAGAAACTCTACCAATCACTTCATTATTGTTGAAAAGGACAATGTTATGGTCCACATCAGATGTTATGTGCAATCTTAGCCGCTCGGGGATAACTTGAATAAGGTGGGGGTGTATGTCTTTGCATTAAGCATCAAAAAAAAAACCAAATGCTTTTGGAATTGCTCCCTAAGAGTATGCAAATTGCACAGGCACGTTTAAGTTCGGAGCTAAATGAAACAACTCCATATCCACCTGTCTATTTTGAAGCGGAAGTGCCTCAGTGTTAGCATCCTAATTCGTTCTTTCTCTCGCCTTAGACAAGGATGCATTAAACACGCAGCAACATATAAGGATAGTGTAGATGAACGTCTTTCTCGCCAGTCAGTTGGCAATGCATCAGTGTGTATCTCGCAGACTTAGTGCAGTCTAACCCAGTCGAAAGGCTGCGCGCTTCATCGTTAAGGGCGACTCGCAAATTAGTCTCCGAATACAACCACATAATAAGTAACTGTGTTTATTCTGAATGATTCAATATCATAAGGCTGCACGTGAAGAGTGCGATATAGCACATGGGCAACTAATATAGAATCATCATTCATCAGGACCAACGGTCCGGTTAAACTTAACATGATTGGCATTTCAACTTTAAACTTTACTCGTCTACTTTTGGTGCAAACTTATCTCTCTTAATTACAAAAGTTACGTCCATTGTGTACCAATAGGGAAGAGAATAATGAAGCACATCGACAATCTGAATCGGGGCAGGGGAACCCCACGCGCTGCATCCGGTTGATGTTTCTCTTGGTACGAGTAGTCTCTAAAGTTCACGCAGCAAGGCTCGAATGCAAATCTGGGGAAATAACAGTCATTATTTGTGTCGTCAATGTTCCTTTTCAAATACGGAGTACGTCACCCCATCGAAAGTATATTCTAGTTACTTCGAACAAAAAGACAACATTTTGAAAGTATACGTACGGATTGCTGACGAAAATTCCCGGGGCCCGGAGAAAGCGCGCGCGGCCCGGTCGGTTGAGGCTTACTCAGGCCAACGTGTGCTCGGAGTGCGACCGTGAGAATGGTCGCGTAGGGGCGGGAGTGACTAGAAGTAGCACCGCACGGGCGCAACTTTGCGGGGCGGGTCCCTAGCGCGCAGCCTAGTCCTGCCCCCCACTCTGCCGTTGGCCATTTTTATGCCGACTGAGCCACTCCTATGGTCGAGTGGTACATGTGTGTCTGTAGCGCGGCCTGGCTCCTGCTGAAACCACAATATCTGCGTTGTGAAGAGTATGAGTGTACCTGGACTGCTACGGGTACTGCGTGGGTTGTGCTATCCTGAGATACAGACTTCGGAACTACGTCCACGAACCGCCCAGACCTCCGTCTGAGGGCAGTGTGCCATGCGACAGGGGGAGATCATTGGTACGCTCTACTGCCAACAGCGGGCCAGGGCGACCGTCCTCGACGAGCGAAGCTATCTAGTGTCCCCAAATTAAGGACTTCAATGTCTGACGGCAGACAGAACTCCAATGGCTATTAACTCATCTGTGCGAGCAGCTAAGTAACGAATGCGAACGAAATCCGGTCCAATGGCGCGCGTCTCCCAAGCCCAGACTGGCGCCACCGTTTTATCCGCGTTCAGGCTCGCCGGGCATGCGCTCCATCAATGAGCGGAGCGAGCGAGACGGCGTGCGAGCGTAATAGAGTGCTCTGTTCCCCTCTGTTCGACGGCATCCTTCCCCTTGGGAGCCAGCCAAAGTCACTCAATTCCTCTTCTTGAGTCTTACAAAACACGCGAACTCTCGTTTATGCGAAGGCGCTGGAGCCCCCACCGATTCCGGCACCCACTGACGCGCGGGTAGGGGGGTTCGCATCGTTCGGGGGGGCAGAACAGGGGAGAGGTACCTCTAGGACTCACTTGGGAAGGCCAGCAACGCCTAGCCCCCTCCCGGGTGCTTCCTAGATAGCCGTCCAGCAAACATACCTTAGGTGTGTTCCCAGCCCCCCACCCCGTCTGCCGGGCGGGCGGCACCCCCCCGACGCCGGGCGCGCGGCCAGCTGGGGCTCGCGCCGCAAGGCCGATCCCATCACGGCGTTGCGGGCCCGATGGCCACGCCCCGGGGCCTTGGTTATCGGCGGCCCCTCGCCCGGCCGAGGTGTGTACGCCGGGACCGGCCCACCGCCACCCGGCGGCAGGAAGACTTAGCCTGCTGCCGGGCCGTGCCCCGGTCCGGATGCGCCAGGCGATGTGTCCGGCGGAGGCGCCAGTGGAGGGCGCGCCTGGGCGGAGGGGCGCGCCGGGGTCAGGTTCCTGGGTGTTCGCCGAGGAGGCCGCTCGCCCCGGCGGCTGCATCGGGCTACGGCGTGCCGCCGACCCCAGCCCGGTGGGCTGCCTGATCCCCCGATCCGCCTCGGCCGAAGGAGGCCGGGTGCGTGCGGGTCCTGGAGTGGGGCTGCGCCGCGGGTCCGGGAGGACCGCGCGGCAGCCCGTAAAGCGGTGCGGCCGGCCCGGGGCGTGGCACCAGGTCCGGGTCCCGCTCGCACAGGCCGCCGGGAGAGCCCGGGGGCGCCGAGGGTGCGGTGGGCGTACGGGCGGTACCCGCGAGGGCGTGGGGACCCCCCCGCGGCGGAGCTCGGGTGGCAGGGCGTTGCGTCGGCCAGGCGCGCGCAGGCGCGCGCACGGCCGAAGGGCCGCGTGATACCTGCCGGGCCGCTGCCGCCCACCACTGCCTCTCCTGACGAGCCTGGGCGGTCGTGGGGCGCGCCCCCGCATAGTCGCGGGACCGGCCCACCCTGGCGACGACCTGCATCCCGACCAATACACTGCGCATCGCCTCCACCCCCGGGGCACGGGGCGACGGGCCCTCGCGGGGGGGGCCCCCCCCGGCGGCGAGCGCGCGGCGGGGGCTGGGCCTTACGTGCCCCTGAGTGTACACGCGCCAGGCGCGAGGTGCCGCCCCCCGGGGCCCACCCTGCGAGCGCAGAGCGGGCCCG     
A       AGAGTGTAGCGTATACTATTATTTTTTATTAGACTGTTGTATAAGAAAAACCTTTCATTTCCCTAATATAATCATAGTACATTTTAGTGTAATACTATATATTTTATCATATATATTTCTAAAATATACTAATACATGACATTTGTATTTTATTTATTAATAAAAATATAGGTATAATCTTCCTATTTAATTATTTTAAATCAGTTCCAGGTTATTGGAGGAAATCTTTAAATTTATTTTACAAAAAAATAACATATATTATAGAGAGTTATTACTATGGTTAACACTTAAGTTTATAAATAGTTAATAAAATTAATTTTGTCACTCTTTTATTAGTAATAGAATCTTATATGTGCGGTTATTGTTAATGGAGAGGAAGACTCAATATCTTCATTATACAGATATGAATTGATATTAATTTTAAGCTTAAATATGGAAAGGTCTATTTTTAACATATTTGGTTTTTATTTGATCTTTATCATCTTTTAATTTGTATTATTATACATATTATATTAAAACGTTATTATGAGATATTGTTGACCATATTATATATTATTGATTCCTTTTCTTTTTATAAATCAAATATTCATAATCATTAGTTTTCAATTTAATTTAAGATAGTAAACTTACGTATCGCATAAAATTTAGATATTCACTTATTTTGAAATAATTATTTTAAATAAATTAAGGTTAGTATACAATATTAATGTAAATGAAGAGAAATATGTTCGTAACAATTAATAATTAATCAACTACACATATTTTTTTTTTATAAACGGTTAGTTAACTACTCTCTATTTAAGTAAATTTAATAATAATAAAACAAGACAACATGCTTTAATTTATCAATTATTAATCCATTATGATTAATATAAAAAATGATTTTTTATAAGATCTTCTATTAAAAGAAGTGAAAGAATAAAAAATATTAAAGTCGTACAAGAATGAAATTAAATAATTCATGGTTTTTAGATCTAAAAGTTCATTCAAGATAATAAATACCCTTTCAAACACAATCCGCTTATTCGGCAGAGACTCTATCAATCGCTTCATTATTGTCGAAAAGGATAATGTTATGATTGAAATTCGACGTTATGTGCAATCTTGGCCGCTCGGGGACAACTTAAATAAGGTGGGATTGTATGTCTTTGCGTTATGCATGAAAAAAAAAACAAAATGCTCTTGGAATTGTTTCCTAAATGTATGGAAATTGCAAAGGCACGTTTAAGTTCGGGGCTAAATGAGAGAATTTCATATCCATTCGTCCATTCTGAAGCGAAAGTACCTCAGTGTTAGCATCCTTATTCATTCTTGCCCTCGTCTTAGACAAGGGTGCATTAAACACGCAGCAACATATAAGGCTAGTGTAGACGGATATCCCTCTCGCTAGCCCGTTGGCAATGCATCAGTGTGTATATCGTAGTCTTAGTGCGATTTGACCCCGTCGAAAGGCTGCGCGCTTCATCGTAAAAGGCGACTCACAAATTAGTCTCCGAATACGACCACATAATGAGTAACTATGTTTATTCTGAATGATTCAACATCATAAGGCTGCACGCGAAAAGTGCGATATAGTACATGGGCAAATAATACAGAAACATCATTCATTAAGAACAACGGTGCGGTTAAACTTAACACAATTGGCATTGCGACTTTGAACTTTACTCGTCTACTTTTGGTATAGACTTATCTCTTTTAATTACAAATGTTACGTCCATTGTGTACCAATAGGGAAGAGTATTATTAAGCACATCGACAATCTGAGTAGGGGCAGAGGAACCCCACGCGCTGCATCCGGTTGATGTTCCTCTTGGTACGAGTAGTCTCTAAAGTTCACGTAGCGAGGCTCGAATGCAGATCTGGGGAGACAACTGTCATCATTTTTGTCGTCAATGCTCCTCTTGAAATACGGAGTACGTTGCCCTATCGAAACTACATTCTACTTACTTCGAACAAAAGGACAATATTTTGAAAGTATATGTACGGACTGCCGGCGAAAATTCCCGGTGCCCGGGGAAAGCGCGCGCGGCCAGGCCGGTTGAGGCTTACTCAGGCCAACGTGTGCTCGAAGTGCGAACGCGGGAGTGGTCGAGTGGGGACGGAGGTGACCAGGAGTAGCACCGCACGTGCGCACCTTCGGAGTGTGGGTCCCTAGCGCGCAGCCAAGTCCGGCCCCCCACTCTGCCCTCGGCCATTTTTATGCCGACCGTACCACTCTTAGGGTCGAGTGGTAGATGTGTGTCAATAGCGCGGCCTAGCTCCAGGTGAAACCACAATATTTCCGTTGTGGGGAGTAGGAGGGTACCTGGACTGCTACGGGTGCTTCGTGGGTTCTGCTCTCCTGAGATACAGACTTCGGAACCAGGTCCACGAACCGCTCAGACCTCCGTCTGCGGGCCGTATGCCATGCAACAGGGGGAGATCGGTGACACCCTCTACTGCCAACAGCGGGCGCGGGCGACCGTCCTCGGCGAACAAAGCTATCTAGTGTCCCCAAATTATGGACTTCAATATCTGCCAGCAGGCAGAACTCCTACGGCAATTAACTCATCTGTTCGAGCAGCTAAATAATGGATGCGGATGAAATCCTGTCTAACGGCGCGCGTCTCCCAAGGCCAGACCGGCACCACCGTTTTATCCGCGTCCAGGCTCGTCGGGCATGCGCCCCATCGATGAGCGGAGCGAGCGAGGCGGCGTGCGAGCGTAATAGAGTGTTCTATGCCCCTCTGTTCGACGGCAACTTCTCCCCTGGGGGCCAGCCGAAGCCACTCGATTTCCCTTCTTGAGTCATACAAAACACGGGAACTCTTGTCTTCGCGAAGGCGCTGCAGCCCCCGACGATCCCGGCATCGACTAACGCGCGGGTAGGGGGGTACGCATCGTTCGGTGGGGTAGAACAGACGAGAGGTACCTCCAGGACTCGCTGGGAGAGGCCAGCAACGCCAAGCCGGCTCTCGGGGGCTTCCCAAACGGCCGTCCAGCAAAGATACCTTAGGTGTGGTACCTGCCCGCCGCCCCCCCAGCCGCTCGGGCGGCAGCCCCCCGGCGCCGGGCGCCCGACCAGATAGGGCTCGCGCCGTTGGGCCGATCCCGTCAGGGCGAGGTGGGCCCCCAGGCCACGCCCGGGGGCCTGGGTTATCGGCGGCCCCTCGCCCGGCCGAGGGGGGTGCCCCGGCGCCGGGCCACCGCCGCCCGGCTGCAGGATGACCTGGCCGGCTGCCGGACCGTGCCCCGGTCGGGATGCGCCAGGCAATGCGTTCGGCGGAGGCGTCGCGGGAGCGCGCGCCTGGCAGGAGGGGCGCACCCGTGTGAGGTGCGTCGGTGTTCCCCGAGGAGGCGACTCGCCCCGGGGGCTGCATCGGGCTAAGGCGGGCCGCCGACGCCAGCCCTCTCGGCGGCTTGACCCCCCGACCCGTGCCCGCCGAAGCACGCCGGGTGCCTGCGAGCGCTGGGGTGGGGCTCTGCCGCGGGGCCTTGGGGGACGCGCGGCGGTCCGTAAGGCGGTGCGGCCGGCTCGGGGCGTGGCACCAGGTGCAGGTCCCGCTAGCGGGGTCCTCTGGGGGAGCCCCGGGGCGCCGAGGGTGCGGTGGTCGTACGGATTATACCCGCGTAGGACTCGGGACCCCCCCGTCCCCGAGCTCGGGTGGTATGGCGTTCCGTCCGCCAGGCGCGCGCAGGCGGGCGCGCGGCCGAAGGGTCCCGATATACCTGCCGGGCCGCTCCCGAGGACCACTGCGGCTCCTGACGAGCCCGGGGGGCCGTGTGGCGCGCCCCCGCGCTGTCGCGGGGCCGGCCCGCCCGGGCGACGACGTCCATCCCGACCAATACACCACGCATCGCCCCCACCCCCGGGGCACAGGGGTACGGGCCCTCGCGGGGGGGGCCGCCCGCGGCGGCGAGCGCGCGGCCGGGGGTGGGCCCCTCCGGCCCCTGAGTGGAACCGCATCAGGCGCGAGGTGCCGCCCACTGGGGCCCACCCAGCGAGCGCAGAGCGGCCCCG     
