# Supplementary material for: A simple method for data partitioning based on relative evolutionary rates
Source: PeerJ. 2018 Aug 28;6:e5498. doi: 10.7717/peerj.5498 (PMC6118207; doi:10.7717/peerj.5498)
Supplement: Data S1 — The datasets are provided in the PHYLIP format. [file peerj-06-5498-s002.zip › DataS2/AS13-7.phy]

17  4000
out     TTTTCATAATCGAATATATTATAACAGTAGATGATAAAATTGAATAATCTCATAACAAAACATAGATTCCTATGTGGAATTAGCATTATATATCTTTAAAAATTTGGGTACAAGAGGGTTAGATGGTTTAAATAACAATATTCGAAGTTGTAACTTAATTCATACATTATATCAAATTAAGTTTTTAAAGAATAATTGAACCAATCTATAATTAGGTTTATCTCTTGGTCGAATCTTTAAAATTTGTTTATAAACTCCCCTTATTTGAAGCTAATCGAATGATCATTAATCTCTATTATTACAAATTATTAATTAATTATTTTTATTCAAAGTAATAGTTAAAATTTAATTATTAAATATGGCATTAGGAGATAATGTAATGATACTTTTTATCATGTTATACTGATACTTTAAAGATCCTTTGATAATGTAATCTCAAGTATAATTAATTAATAAGTAACCATCATTGTATCTATTTATTAGTATCTTATTTAACAAAATTATTTTCATAATTCAAGTATTAAAATAAATGCATTTTCTTTATTTATTATGGTTTTTAATGATATCCTATTTAAGAAGGTTAATCCTTTTCCGTATATTTTAATTCATTTTTTTAATATTTAATATACTATTGATGATACAATGTGTTAGTTATCTTAGGAGTAATGTTAATTGTGGATATTACCAATTTACAACCAAATGCTATATATGTACATTATAAAATAATTTCATACAAGAGGAATCTATCAAAATATATTAATAAATGTTATAATTAAAATCTCTTTTATTCGAATTAATTTAATGATAAAATTGTTTTCTCTTTATTAATTTAATAACTAGGTGTATACTTTCCTTAATTAAAAAAATAACATATATACATGTTTTATCTATTACCACCATTATTTATTTGCATCAAATATTAAGGACATTAAATTTAATAAAAGTTGTGGAGGTTTAACAAAAGTTTTTACATTTTTTACTATGTTAAACGTAATTTTGGCATTAACTACAATTCAACCCAACTGAAGAAACTTGGAGATTACTCTTCATGTATGTTTAGCTAAACTTAGCTTGATGATAATACCCAAATACTCCTGATCATGTGTAATCTACAACTTTGAGGTACTGCACAGCGGATAGTATATGAGGACCACTAGTACTATGCCTATCTACATAGATACATAATCTAGGGCTCATTAATCGTAGAACTTGCACACATGCTACCGTACGCTAGTCGGAGGGGGCACCCATTCACGTTATGGTTTCAGGTTGGACCATCAAAGCACGATGTCAGGTACGAATCTTATTAGAGAATTGCTCTTAAGCTACTACCGAAGTAAGACTAGATACCTTGTGTATAGGGGGAATTCCTGTGGTTTCGCCTCCATATTATGGTCCCTCGATTTCCATAAAATCAATGTAGGTTGTAATAATTTAGAGGCATTTTTGCTAGGAACGTTATCGTTTGAAGAGGTTCCAGGAATACACAAGGTATCGGCGGTGTTCTTAAGGTAAACAAGATCGATCACACCCCTCTTAACCTGGAATTGATGAATTTTGCCGTAAATCTCTTAAAAAGATGTTATACCGAGATCCACGTTCAATAATTTACTAGGCTAGGGTAATTCTTCACTAGGTGAATATAACGTCGAGCGGTCTGGGTAACCTTCCCGGGAAGCCAAATCTACTACATTCTCTGAGGTGTCTTTAAGCTGACCGATACAATTATTTATATGCATACTGAAAAAAGACTAATGTTCCAAGTCAGTACCAAACGGTCCCTAATATTGCTACCCTTTATCTTGCCCCCTATTGACATTCGTCTTCCATATGTTTTAATAAAAGTCGGTGGGTGGAAAAGGAAGCTCCTTATTCACGCTCATTTTAGACCACACAATGGCATAGTGAAGGAATAGTATAGATTTTGATTTAAAACCGTAAGAGCGTTCTTGATCTAACGCGGAATCAATTCCTTTTACCAATAGTTTATTATAGCTCGAGGTCAAACGGTAAGGCCCACTGCCGAGCAAAAAGACCTAGGCGAACGGTGACACTCGCCACGCGCGCGGGCGCAATCACAACACACTTGGCAGATAATACCCGCTCGCACGGGACGCCAGGTCGAGTTACGCAAAAGCTGCACGAAGAGCCTCATTTCCTACTCACGCGGTGCGCCCGCTCTGGAAGCTCCAGGAAGTCGTAAGAGCCACCAACTTGGTCACAAGCCCGGCTGCCACGCCACGGTAGCCAAGCGGCGCCGCCCGGCTACAGTCCGTGACGTATGTCCTGACTACCACCGCGCATCGTATGGGGGAAGCTAAGCCCGGCGAATGGCTTCTTTTTACCAGCCTTGCTCACGACGCATTGTGCACAGGCTGCACTTAAACCGTTAGATGCACGGCGGTGTTTCCCCCACTGGCACACCCCTGGCGGCGGGGCCCCGCTGAAGTATGCACGCCCGGCTAAGAGCGAGGGGGTCGCGTACAGTTTATTAGACTTAGAAGGACGTAGCACAGGGAACACTACTCTCCCTCTCCGAAAACACTAGTCCCCGCCCCTATGTTGTTTCACACTGGCCCTCTCTCGGCGTTCACGGTATTAGTGAGCGCTCAACCGCTATGGGTTAAAGCTAACGCGCGGGAGGGAAGCACGTCTTCCCAGGCAATGTCTCGTTCGCGGGGTCTTACTCCGGCGCGGAGGCGGCAGGGCCTATCAGGAGGCAACGCGGACTGGCGTTAAGTCGCGGGTGGACTAATGGCCTCCGACGGTAGCGGCGGGTACCTCAACCCCCGCAAATTACCCCCACGCCATTGCCTGTCCGTGGACACCTCGTTTCGGAGCTTCGCGACGCGTGTGGAGACGGGCGCACAGACGAGTGTCCAATTTCGACTTATATAGTTGCCATCCACGGGGTGTATACGCACGGCGAGCCAATCTTTTGTGCTCTGCGAGGCGAACGAGCTGAAAGCAGGTGCTCTTGGACTGCGTACGAGACTGTTGGCAAGCCTTCGCCGCGCGCCCAGGCCCTAGGTACGCAGTTGCGGCAGCGCCACCCCCGGGCCAAGGCGCCGCCGGGCGGGGGGGCGTCGGGAGTCAGCGGGTCCACCGCGTCGGTCCGCCAGTGGCGCGGCCGCAGACCCAGTAGGTCGGGGCGCCAGGCACGGCGCCCTGGCGGCCCTGCAGCGTAGTGGAGTGGTGCGGCGCTAGCCACGCCCGCGCGGCTACGGCGTTGGGCGGTGCGTGGCGTCCCCCGACTGCCGGGCGCGGCGCTGGCTGGGCGAGTGGAGGCGCGGGCCGTTGGCGCCGGGTGCTCCGGTGGCGGGCCCCGACGCTGGGGCCCACTGGCCCGGCTCCGACGCGTGGCCGGTAACCTTGGGCGGCACTCGGGGCTGCCGTTCCCCCCGGGGGCGCTGGGGTCGCCCGGTGCGCCGCCCGGTCCGCTGACCGCAGCTGAGGCGGCCACCATGCGTGTGGGCTGTCGACCGCGGGGGAGGATGGGGGGGCCCGCCGGCTGCCACGGGCGGGGGACCTGGGCCGCCGGGACTCCCCGGACTGGAGGTCCACAACCGGCCGGGGGCGGCAGGCCGGCCCCGCGACCCCCCGAGAGGCACCGGCGCCTTGGCACCCGGGGGCGTTGACCGCCCGGCGTTGGCCAGGAGGCACGCCCTCCCTCAGGCGCCGCTGACGGCCCCGAGGCAGCCGCAATGGCCCGGTAGGGGGCCTGCCCGGTAGGGTTTCCCGCACCCCGTTGTCGCGCGACGGGCCGTTGGATACCGGGCGCGCGCCTGCCGGAGGGTCGCCGGCGGACGCCGGGCGACGGGAGCCTCAGCCGCCCCGTGAAGGGGGGGCCCGCGGCCCGTCCCGACTGGGAGCCCGGCGTCGACTCCCTGGCTGTCCCTTTGGCCGCGCGGCAGGCCAGCAGGAACGGCCCCTGCGGCGGAGGCGCCGTCGGGTAGGCATGGGCTTGCGTCACCTCGCGCCACGGCGTATGCGATAGTAC     
P       TTTTCGTGATCGAATATATTATAACAATAGATGATAAAATTGAATAATCTCATAACAAAACATAGATTCCTATGTAGAATTAGCATTATATATCTTTAAGAATTTGAATACAAAAGAGTTAGATAATTTAGATAACAATATTCGAAATTAAAACTTAATTCATACGTTATGTCAAATTAGATTTTTGGAGAATAATTAAACCGATCTATAATTAGGTTTATCTCTTGATCAAATCTTTAAAATTTGTTTATAAACTCCCCTTATTTGAAGCTAATCGAATGATCATTAATCTCTATTATTACAAATTATTAATTAATTATTTTTATTCAAAGTAATGGTTAAGATTTAATTATTAAATATAACATTGGGAAATAATGTAGTGATACTTTTTATCATGTTATGCTAATACTTTAAAGATCCTTTGATAATGTAATCACAAATGTGATTAATTAATAAGTAACCATCATTATATCTATTTATTAGTATCTTATTTAGCAAAATTATTTTCATAATTCAAGTATTAAAGTAAATGCTTTTTCTTTGTTTATTATAAATTTTAGTGATATCCTATTGTGGAAAATTAATCCTTATCCATATATATAAATTCATTTTTTTAATATTTAGTATACAGTTGATGATACAATGTATTAGTTATCTTAAAAGTACTATTAGTTGTGGATATTACCAATTTACAGCCAAATACTGTATATGTACATTATAGAATAATTTCATGCAAAAGCGATCTATCAAAATATATTAATAAATGTTATAATTTAAATCTCTTTTATTCGAATTAATTTGATGATAGAATTGTTTTCTCTTTATTAATTTAATGACTAAGTATATACTTTCCTTAATTAAGAAAATAACATATATACATGTTTTATCTATTACCACCATTATTTATTTACATCAAATATTGAAGACATTGGATTTAATAAAAGTTATAGAAATTTAACAAAAGTTTTTACATTTTTTACTATATTAAACGTAATTTTGGCATTAACTACAATTCCACCCAACCGAAGAAACTAAGAAATTACTTTTTATATATGTTTAGCTAAACTTAGCTTAATGATAATACCCAAATACTCCCTACCATGTGTAATCCGCAACTTTAAGGTCCTGCACAGCAGATAGCTTATGATGACCACTAGTATTATGTCCATCTATATAGATACATAATCCAGGGCTTACTAATCGTAGAACTTGCCCACATGTTACTGTACGCTAATCGGAGGGGGCTCCCAGTCGAGCTACGGATTAGGGTTAGACCATCAAAGCGTGATGTCAGGTACGAATCTTGTCAAAGAACTGCTCTTAAACCACTATCGAAGTAAAACTAGATACCTTGTGTATAGGGGGAATTTCTGTGATTTCGCCTCCATATTAGGGTCCCTAAATTTCTACAATATCAATGCAGGTGGTAATGATTTAGAGGTACTTTTGCTAGGGACGTTATCGCTTGAAGAGGTCCCAAGAATACACAAGGTACCGGCGATGTCTTTAAGGTAAACAAATTCAATCACGCCCCGCTTAACCTGGAATTGGTGAATTTTGTCGTAAATCTCTTAACAAGGTATTATGTCGAGATCCACGTTCAACAGTTTACTAGGATAGGGTAATTCCTCGATAGGTGAATGTAATGTCGAGCGGTCTGGGTAACCTTTCAGGAAAACCAAATCTACTGCATTCTCTGAGGTGTCTATAAGCTCGCAGATACAATTATTTATATGTATTCTGGAAAAAGACTAATGTTCTAAGTCAGTACCAAACGGTCCCTAGTGTTGCTACACTTTATCTTGCCCCCTATTGACATTTGTCTTCCATATGTTTCAAGATAAATCGGCAGATAGAAAAGGAAGCTCCTTTTTCACGCTCATTTTACACCACGCAACGACATAGTGAAGGAAAAGTATAGATTTTGACTTAGGACCGTAAAAACGTTCTTGATCCAACTCGTAATCAATTTCTTTTACCGACAGTTTATTCTAGTTCAAGGTCAAACGGATAGGCCCGCTGCTGAGCAAAAAGACCTAGGTGAACGGGAACGCTCGCCACGCGTGCGGACGGAATTACAACACACTTTACAGACAATATTCGCGAGCACGCGACGCCAGGTCGAGTTACGCAAAAGCTGCACGAAGAACCGCATTTCCTTCTCACGCGGTGCGCCCGCCCTGGAAACTCCAGGAAGCCGTAAGAGCCACCAACTTGATCACAAGCCCGGCGCCCACTTCACGGTAGCCGAGGAGCGCTGTCCGGTAGCAGTCCGTGACGTATGACCTGACTACCACTGCGCATCGTAAGGGGGAAGCTAAGCCCGACGAATGGCTTCTTTTTACCAGCCTTGCTGACGTCGCATTATGCATAGGCTGCACTTAAACCGTTAGATGTACAGCGGTGTTTCGCCCGCTGATACACCCCTGGCGGCGGGGCCCCGCTAAGGTAAGCACGCCCGGCTAACGGCGAGGGGCTCGCGTACAATTTGTTAGACTCAAAAGAACATAGCACGGGGAACACTACTCTCCCTCTCCGGAAACACTAGTCCCCACCCCTATGTTGTTTCACACTGGCCCTCTCCCGGCGTTCACCGTATTATAGAACACTCAACCGCTACGGGTTATCAATAACTCGCAGGAAGGACGCACGTCCGCCGAGGCATTGTCTCATTCGCGGGATCTTAATCCGGCGTGTAGGCGGTGGGGCCTATCAGGAGGCAACGCGGACCGGTGTTAAGCCGCGGGTGGACTAATGGCCCCCGACGGTAGCGGCGGGTCCCTGAACCCCGACCGACTACACCCACCCAAATGCCTGTCCCTGGACATCGCTTTTTGAAGCTTCGCGAAGCGTGTGAAGACAGGCGCACAGTCGAGTGTCCAATTTCGACTTATTTAGTTGCCATGCACGGGGTGTATACCCACGGCGAGCCAGTCTTTTGTGCTCTGCGAGGAGAACGAGCCGTAAGCAGGGGCTTGTAGACTTCGAACGAGAACGTAGGCAAGCCTTCGCTGGGCGCCCAGGCCCTAGGTACGCAGGTGTGGCAGCGCTGCCCCCGGGCCAGGGCGCCGTGGGGTGGGGCGGCGTCAGGAGTCGGCGGGTCCACCGCGTCGGTCCGCCCGCGCCGCTGCCGCAGGCCCAGTAGGTCGGGGCGCAGGGCGCGACGCCATGGCGGCCCTGCAGCCGCGCGGATTGGTGCGGCCCTGGCCACGCCCGCGCGGCTGCGGCGCCGGGCGGTGCTTGGCGTTCCCCGACTGCCGGGCGGGGCGCTGGCTGGCCGAGTGGAGGCGCTGGCGGAGGGCGTCGCGCGCGGCGGTGGCGGGCCCCGACGCCGGGGCCCACTGGCCCGCCTCCGACGCGGGGCCGGTACCCTCGGGCGCCACGCAGGTCTACCGCTCCCCCCGGAGGCGGTGGGGCCGCCGGGTGGGCCGCCCGGACGACTGACCGGAGCTGAGGCGGCCACCATGCGTGGGGGCCGTCGACCGCGGGCGAGGATGGAGGGGCCCGCCGGCGGCAACGGGCGGGGGACCTCGGGCGGCGGGACTCCCCGGGCTGGATGGCCACAACCGGCCAGGGTCGCCAGGCCGGCCCCGAGGCCCGCCGAGAGGCACCGGCGCCCTGGCACCCGGGAGTGCTGACCGCCCGGCGTCGGTCAGGGGGCGCGCCCTCCCTCAGGCGCCGCTGACGGCCCCGGGGCAACCGCGATGGCCCGGTAGGGGGCCGCTCCGGTAGTGTTTCCCGCACCCCGCTGTCGCCCGACGGGCCGTTGGGAACCGGACGCGCGCCCGCCGGAGGGTCGCCGGCGAACGTCGGGCGACGGCAGCCTCAGCCGCCCCGCGAGTGGGCGGCCCGCGGCCCGGCACGCCTAGGGGCTCGCCATCGAGTCGCTGGCTGTCCCTTTGGCCGCGCGGTAGGCCGGCAGGCAGGTCCGCTGCGGCGGAGGCGCCGTCGAGTAGGCGTCGGCTTGCGGCACGTCGCGCCACCGCGTATGCAATAGTAC     
O       TTTTCATAATCGAGTATATTATAACAGTAGATGATAAAATTAAATAGTCTCATAACAAAACATAGATTCCTATATGAAATTAGCATTATATATCTTTAAAAATTTGAATACAAAAGGGTTAGATGGTTTGAATAACAATATTAAAAATTATAACTTAATTCATACATTATATCAAATTAAATTTTTGAAGGATAATTAAACCAATCTATAATTAGATTTTTCTCTTGGTCAAATCTTTAGAGTTTATTTATAAACTCCCCTTATTTGAAGCTAATCGAATGATCATTAATCTCTATTATTACAAATTATTAATTAATTATTTTAATTCAAAGTAATGGTTAAAATTTAATTATTAAATATAGCATTAGGAAATAATGTAGTGATACTTTTTATCATGTTATGCTGATACTTTAAAAGTCCTTTGATAATATAATCACAAATATAATTAATTAATAAGTAGCCATCATTATATCTATTTGTTAGTATCTTATTTAGCAAAATTATTTTCATAATTCAAATATTAAAATGAATGCTTTTTCTTTGTTTATTATAGTTTTTAATGATATCCTATTTAAGAAAATTAGTCCTTTTCCATGTATTTAAATTCATTTTTTTAATATTTAATATACGGTTGATAATACAATGTATTGGTTATCTTAAGAATATTGTTAGTTGTAGATATTACCAATTTACAACCAAATACTATATATGTACATTATAAAATAATTTCATACAAAAGGGATCTATCAAAGTATATTAATAAGTGTTATAGTTGAAATCTCTTTTATTCAAATTAATTTGATGATAGAATTGTTTTCTATTTATTAATTTAATAACTAAATATATACTCTCCTTAATTAAAAAAATAACATATATACATGTTTTATCTATTACCACCATTATTTATTTACATCGAATATTAAAGACATTGGATTTAATAAAAGTTATAAGAATTTAACAAAAGTTTTTACATTTTTTACTATGTTGAACGTAATTTTGGCATTAACTACAATCCCACCCAACCGAAGAAACTCAGAGCTTAGTTTTCACATATGTTTAGCTAAACTTAGCTTAATGATAATACCCAAATACTCCTTGTCATATGTAATCTTCAACTTTAAGGTTCTGCACAGCGGATAGTTTATGAGGACCACTAGTACTATGCCCATTTACATAGATACATAATCTAGGGCTTACTAATCGTAGAACTTGGACGTATGTTACTGTACGCTAGTCGGAGGGGGCTCCCAATCAGGCTATGGCTTAAGGTCAGACCATCAAAGCGTGACGTCAAGTACGAATCTTGTTAGAGAATTGCTCTTAAGCCACTACCGAAGTAAGACTAGATGCCTTGTGTATAGGGGGAATTACTGTGACCTCGCCCTCATATTATGGTCCCTAGATTACTACAACATCAATGCAGGTTATAATAATTTAGAGACACCTTTGTTAGGGACGTTGTTGCTTGAAGAGGTTCCAGGAATACACAAGGTATCGGTGATGTCTTTAAGGTAAACAAACTCAGTAACATTCCTCTTAACCTGGCATTGATGAATTTTGCTGTAAATCTCTTAGCAAGGTATTATACCGAGATCCACGTTCAATAGTGTACTAGGCTAGGGTAATTCCTCACCAGGTGAATATAATATCGAACGGTCTGGGTGACCTTCCAGGAAAACCAAATCTACTACATTCTCTGAGGTGTTTATAAGCTGTTCGCTACAAACATTTATATGTATACTGAAAAAAGACTAATGTCCTAAGTCAGTGCTAAACGGTCATTAGTATTGCTACACTCTATCTTGCTCCCTATTGACATATGTCTTCCATATGCATCACTAAAAATCGGCGGGTGTAAAAGGAAGCTCCTTATTCACACTCATTTTAAACCACACAATGCCATAATAAAGGAAAAGTATAGATTTTGACTTAGAACCGTAAAAACCTCCTCGATCTAACTCGTAATCAAATTCTTTTACCAATAGTTTATTTTAGCTCGAGTTCGAACGGTGAAGCCCGCTGCCGAGCAAAAAGACCTAGGTGAACGGTAACGCTCGCCACGCGCGCGGACGGAGTCACAACACACTTGACAGACAATATGCGCCCGAACGGGACGCCAGGTCGTGATACGCAAAAGCTGCACGAATAGCCGCATTTCTTTCTCACGCGGTGCACCCGCACTGGCAACTCCAGGACGCTGTATGGGCGACCAACTTGGTCACAAGCCGGGCGGCCACCGCACGGTAGGCAAACGGCGCCGCCGGGAGACAGTCCGTGACGCATGTCCTAACCACCACTGCGCATCGTATGGGGGAAGCTAAGCCCGGCGAACGGCTTCTTTTTACCAGCCTTTCTGACGACGCATTGTGGACGGGCTGCACTTTAACCGTTAGATGCACTGCGGTGTTTCGCCCGCTGACACACCCCTGGCGGCGGGGCCCCGCTGAAGTAGGCGCGCCCGGCTAAAATCGAGGGGATCGCGTACAGTCTGTTAGGCTCAAGAGAGCATAGCGCAGGGAACACTAATCTCCCTCTCCGAAAACACTAGTCCACACCCCTATGTTGTTTTACACTGGCCCTCTCCCAGCGTTCACCGTATTAGTGAGCGCTTAACCGCAACGGGTTTACGCTAACTCGCAGGAGGGACGCACGTTGACCTAGTCAATGTCTCGTTCGCGGGGCCTTAATCCGGCGCGAAAGTGGCGAGGCCGATCAGGAGGCAACGCGAACCGGTGTTAAGCCGCGGGTGGACTAACGGCCCCCGACGGTAGCGGCGGGTGCCTCAACCCCCGCCGACTACTCCCACCCAAATGCCTGTCCGTGGACATCGCTCTTCGGAGCTTCGCGACGCGTGTGGAGGCAGGCGCACAGCCGAGTGTCCAATTTCGAGTTATTTAGTTGCCATGCACGGGGTGTATACCCACGGTGATCCAGTCCTTTGTGCTCTGCGAGGTGAAGGAGCAGTAAGAAGGTGCCTTTAAACTGCACACGAGACGATCGGCAAGCCTTTGCTGCGCGCCCAGGCGCTAGGTACGCAGGTGCGGCGGCGCCGCCCGCGGGCCTAGGCGCCGCTGGGCGGGGTGGCGTCGGGACTCGGCGGGTCCACCGCGTCGCTCCGCCAGCGCCGCTGCCGCAGACCCAGTAGGTCGGGGCGTCGGGCGCGTCGCCATGGCGGCCCTGCAGCTGAGGGAAGTGGTGCGGCACGGGCCACGCCCGCGCGGCTGCGGCGCGGGGCGGGGCGTGGCGTCCCCCCACCGCCGGGCGAGGCGCTGGCTGGGCGAGTGGCGGCGCTGGCCGAGGGCGTCGGGCGCTGCGGCGGCGGGTCCCTACGCTAGGGCCCACTGGCGCGCCTCCGAGGCGGTGCCGGTATCCTGAGGCGCCACCCGGGGCTGCCGTTCCCCCCGGGAACGGTGCGGTCGCTTGGTGCGCCGCGCGGGCCGCTGACCGCAGCTGAGGCGGCCGCCATGCGCAGGGGCCGGCGACCCCGGCCGAGGATGGCGGGGCCCGCCGGCCGCGACGGGCGGGGGACCAGGGACGTCGGAACTCCCCGGGCTGGATGTCCACAACCGGGCGGGGGCGTCAGGCCGGCCCCGCGGCGCGCCGAGAGGCACCGGCGCCCTGGCGCCCGGGGGTGTTGACCGCACGCCGTTGGCCAGAGGGCGCGCCCTCCGTCAGGCGTCGCTGACGGCCCCGGGGCAGCCGCCACGGGCCGGTGGGGGGCCGCCCCGGCAGGGTGTCCCACACCCCGTTGTCGCCCGACGGGCCCGTAGAAACCGAACGCGCGCCTGCCGGAGGGCCGCCGGCGTACGCCGGGCGACGGCGGCCTCAGCCGCCCCGTGAATGGGCGGCTGGCGGCCCGACCCGCCTAGGGGCCCGTCACCGAGTCTCTGGCTGTCCCTTTGGCCGCGCGGCAGGCCAGCAGGGACGGCCGCCGCAGGGGAGGCGCAGTCGAGAAGCCGTCGGCGTGCGGCACGCCGTGCCGCCGCGCACGCGATAGTAC     
N       TTTTCATAATCGAATATATTATAACAATGGATGATAAAATTAAATAATCTCATAACAAGACATAGATTCCTATGTAGAATTAGCATTATATATCTTTGAGAATTTGAATACAAAAGGGTTAGATAATTTGGATAACAATATTCAAAATTATGACTTAATTCATACATTATATCATGTTAGATTTTTAGAAAATAATTAAACCAATCTATAATTAGGTTTTTCTCTTGGTCAAATCTTTAAAATTTATTTATAAACTCCCCTTATTTGAAGCTAATCGAGTAGTCATTGATCTCTATTATTACGGATTATTAATTAATTATTTTAATTCAAAGTAATAGTTAAAGTTTAATTATTAAATATAACATTAGGAAGTAATGTAGTGATACTTTTTATCATGTTATACTAATACTTTAAAAATCCTTTAATAATGTAATCACAAGTATAATTAATTAATAAGTAACCATCATTGTGTCTATTTATTAGTATCTTATTTAACAAAATTATTTTCATAATTCGAGTATTAAAATAAATGGTTTTTCTTTGTTTATTATAATTTTTAATGATATCCTATTTAAGAAGATTAATCCTTTTCCATGTATTTAAATTCATTTTTTTAATATTTAATATACGGTTGATAATACGATGTGTCAGTTATCTTAAAAATATTATTAATTGTAGATATTACCAATTTACAACCAAATACTATATATGTACATTATAAAATAATTTCATTCAAGAGAAATCTATCAAAATATATTAATAAGTGTTGTAATTAAAATCTCTTTTGTTCGAATTAATTTAATGGTAGAATTGTTTTCTCTTTATTAATTTAATGACTGAGTATATACTTTCCTTAATTAAAAGAATAACATATGTACATGTTTTATCTATTACCACCATTATTTATTTACATCGAATATTAAAGACATTAAATTTAATAAGAATTATAAGAGTTTAACAAAAGTTTTTACATTTATTTCTATGTTGGACGTAATTTTGGCATTAACTACAACCCCGCCCAACCAAAAAAACTTAGAGATCAATCTTCATATATGTTTAGCTAAACTTAGCTTAATGATAATAACCAAATACTCCTTCCCACGTGTAACCTACAACTTCAAGGTTCTACACAGCGGATAGCCTATGAGGACCACTAGTACTATGCCTGACTACATAGATACATAGTCCAGGGCTTATTAATCATAGAACTTGCACACATGTTACTGTACGCTAGTCGGAGGGGTCTCCCAATCAAGTTACGGCTTAAGGTTAGACCATCAAAACGCGATGTCAGGTACAGATCTTCTCAGAGAATTGCTCTTAAGCCACTGCCGAAGTAAAACTAGATGCCTTGTGTATAGGGGGAATTTCTGTGGTTTCGCCTCCATATTATGGTCCTTAGATTCCTATAAAGTCAATGCGAGTTATAATAATTTGGAAAGATCTTTGTTAGGGACGTTATTGCTTAAAGAGGTTCTAGGAATACACAAGGTATCGGCGATGTCTTTAAGGTAAACAAATTCGGTTGCATCCCTCTTAACCTGGAATCGATGAATTTTGCCGTAAATCTCCTAACAAGTCATTATAGCGAGATCCACGTTCAAAACTTTACTAGGCTAGGGTAATTCCTCACTAGGTGAATATAATGTCGAACGGTCTGGGTGACCTTCAAGAAAAACCAAATCTACCACATCCTCCAAGGTGTCTATAAGCTAGCCGGTACAACTATTTATATGCATACTGGAAAAAGACTAATGTCATTAGTCAGTGCCAAACGGTCCCTAGTATTGCTACCCTTTATCTTGCCCCTTATCGACATTTGTCTTACATATGCTCCAATAAAAGTCGGCGGGTAAAAAAGGAAGCTCCTTGTTCACACTCTTTTTAAACCACACAATACTATAGTCAAGGAAAAGTATAGATTTTGACTTAAAAACGTAAAAACATTCTTGATCCAACCCGTAATCAATTCCTTTTACTAATAGTTTATTTTAGCTCAAGGTCAAACGGTAAAGCCCGCTGCCGAGCAAAAAGACCTGGGTGAACGGCAACACTCGCCACGCGTGCGGACGGAATCACAAAACACTTTACAGACAATAAGCGCCCGCACGGGACGCCAGGTTGTGTTACGCAAAAGCTGTACGAAGAACCGTATTTCGTTCTCACGCGGTGCACCCGCTCTGGTAACTCCAGGAAGCTGTATGTGCCACCAACTTGGTCACAAGCCTGGCGGCCACAGCACGGTGGCCAAACGGAACCGCCCGGCACCAGTCCGTGACGTATGTCCTGACTACCACAGTGCATCGTATGGGGGAAGCTAAGCCCGGCGAACGGCTTCTCTTTACCAGCCTTGCTAACGACGCATTGCGGATAGGCTACACCTAAGCCGTTAGATACACTGCGGGGTTTCCCCCGCTGTCACACCCCTGGCGGGGGGGCCCCGCTGGAGTAAGCGTGCCCGGCTAACAGCGAGGGGGTCGCGTACAGTTTGTTAGGCTCAGGAGAACATAGCGCAGGGAACACTACTCTCCCTCTCCGAAAACATTAGTCCTCACCCCTGTGTTGTTTCGCACTGGCCCTCTCTCGGCGTTCACCGTATTACTGAGCACGCAACCGCTACGGATTAACGCTAACTCACAGGAGGGACGCACGTCCTCCTAGGCAATGTCTCGTTCGCGGGGCCTTAATCCGGCGCAAAGGCGGCAGTGCCTTTCAGGAGGCAACGCGAACCGGCGTTAAGCCGCGGGTCGGCTAATGGCCCCCGACGGTAGCGGCGGGTACCTCAACCCCCTCCGATTACCTCCACCCGAATGCCTGTCCGTGGACATCTCTTTTCGGAGCTTCGCGGAGGGTGTTGAGACGGTCGCTCAGCCGAGTATCCAATTTCGACTTATTTAGTTGCCATGCATGGCGGGTATACCCGCGGTGAGCCGGTGCTTTATGCTCTGCGAGGCGAACGAGCGGTAAGCAGGTGCTTAGAAACTTGGCACGAGACTGTTGGCAGTTCTTCGCGGCGCGCCCAGGCGCTAGGTACGCGGGTGCAGCAGCGCTACCCCCGGGCCAGGGCCCCGCTGGGCGGGGGGCCGTCGGGAGCCGGTGGGTCCACCACGTCGTTCCGCCAGGGCAGCTGCCGCAGGCCCAGTAGGTCGGTGCGTCGGCCGCGTCGACATGGCGGCCCTGCGGCCGAGCGCAGTGGTGCGGCTCCGGCCACGCCCGCGCGGCTACGGCGCGGGGCGGAGCGTGGCGTTCACAGACTGCAGGGCGGGGCGGTGGCTGAGCGAGTGGCGGTGCTGGCCGAGGGGGTCGGACGCGGCGGTGGCGGGCACCGACGCTGGGGGCCACTGGCCCGTCTCCGGGGCGGAGCCGGTTTCCTCGGGCGCCACCCGGGGCTGCCGTCCGCCCCGGCAGCCGTGGGGGCGCTCGCTGCGCCGCCCGGGCCGCTGGCTGCAGCTGAGGCGGCCGCCATGCGGGGGGGCCGGCGACTCGAGTCGAGGATGGAGGGGCTCGCCGGCTGCGACGGGCGGGGGACCCGGGGCGCCGGGACTCCCCGGGCTGGATGACCAGAGCCGGCTGGGGGCGGCAGACCGGCCCCGTGACCCGCCGAGAGGCAGCGACGCCCTGGCGCCCGGGGCTGTTCACCGCCGGACGTTGGCCAGGAGGCGCGCCCTCCCTGAGGCGCCGCTGAGGCCCGCGGGGCGCCCGCGACGGCCTGGTGGGGGGCCGCTCCGGTAGGGTTTCCCGCACCCGGTTGTCGCCCGACGGGCCGTTGGAAACCGACCGCGCGCCTCCCGGAGGGTCGCCGGCGGACGGCGGGCGACGGCAGCCTCAGTCGCCCCGCGAATGGGTGGCCCGCTGCCCGGCCCGCCTGGGGGCCCGCCACCGTGTCCCTGACTGTCCCATTGGCTGCGGGGCAGGCCAGCATGAACGGCCGCCGCCGGGGAGGCGTAGTCGAAGAAGCCTCGGCGTGCGCCACGTCGCGCCCCCGCGTGGGCGGTAGTAT     
M       TTTTCATAATCAAGTATATTATAACAATAGATGATAAAATTGAATAATCTCATAACAAAACATAGATTCCTATATAGAATTAGCATTATATATCTTTAAAAATTTGAATACACAAGAGTTAGATGATTTAAATAACAATATTCAAAATTATAACTTAATTCATACATTATATCAAATTAAATTTTTAGAAAATAATTAAACCAATCTATAATTAGATTTTTCTCTTGGTCAAATCTTTAAAGTTTATTTATAAACTCCCCTTATTTGAAGCTAGTCGAATGATCATTAATCTCTGTTATTACAAATTATTAATTAATTATTTTGATTCAAAGTAATGGTTAAAGTTTATTTATTAAATATAACATTAGAAAATAGTGTAGTGATACTTTTTGTCGTGTTATACTAATACTTTAAAAGTCCTTTAATAATGAAATCACAAATATGATTAATTAATAGATAACCATCATTGTGTCTATTTATTAGTATCTTATTTAACAAAATTATTTTCATAATTCAAATATTAAAGTAAATGCTTTTTCTTTGTTTATTATGATTTTTAATGATATCCTGTTTAAGAAGATTAATCCTTTTCCATGTGTTTAAATTCGTTTTTTTAATATTTAATATACAATTGATAATACAGTGTATTAGTTATCTTAGAAATATTATTAATTGTGGATATTACCAATTTACAACCAAATGCTATATATGTACATTATAGAATAATTTCATACAAAAGAAATCTATCAAAGTATATTAATAAGTGTTATAGTTAAAATCTCTTTTGTTTGAATTAGTTTAATGATAGAATTGTTTTCTCTTTATTGATTTAGTAACTGAGTATATACTTTCCTTAATTAAAAAAATAACGTATATACGTGTTTTATCTATTACCACCATTATTTATTTACATCGAATATTGAGGACATTGGATTTAATAAAAATTATAGAAATTTAACAAAAGTTTTTACATTTTTTACTATGTTAAACATAATTTTAGCATTAACTACAATTCTACCCAAACGAAGAAACTTGGAGATTAATCTTAATATATGTTTAGCTAAACTTAATTTAGTGATAATACCCAAATACTCCCTACCACGTGTAATCTACAACTTTAAGGTTCCACACAGCAGATAGCGTACGAGGACCACTAGTACTATGCCGATCTACATAGATACATAGTTTAGGGCTCACTAATCGTAGGACTTGCGCGCACGATACTGTACGCTGCTCGGAGGGGGCCCCAAACCAAGCTACGGCTTGAGGTTAGACCATCTAAACGTGATGTCACGAACGAATCTTATCAGAGAATTGCTCTTAAACTGCTACAGAAGTAAAACTAGATGCCTCGTGTATAGGGAGAACTTCTGTGGTTTCGCCTCCATATTATGGTCCCTAGATTCCAATAAAATCAACGCAGGTTGTAATAATTTGGAGAAACCTTTGTTAGGGACGTTATTGCTTGAAGAGGTTCCAAGAATACAAAAGGCATCGGCGATCTCTTTAAGGAAAACAAATTCGCTCACATCCCTCTTAACCTGAAATCGATGAATTTTGCCGTAAATCTCTTACCAAGGTATTATACCGAGATCCACGTTCAATAGTTTACTACGCCAGGGTAATTCCTCACTAGGTGAATATAATGTCGAGCGGTCTGGGTGACCTTTCAGAAAAACCAAATCTACCACATTCTCTGAGGTGTCTATAAGCTGACCGATAAACTTATTTATATGTATACTAGAAAAAAACTAACGTCCTAAATCAGTGCCAAACGGTCTTTAGTATTGCCACACTTTATCTTGCCCCCTATTGACATTTGTCTTCCATATGTTCCACTAAAAGTCGGCGGGTAGAAAAGAAAGTTCCTTATTCACGCTCATTTTAGACCACATAATACCATAGTGAAGGAAAAATATAGATTTTGACTTAGTACCGTAAAAACGGTCTTGATCTAGCTCGTAATCAATTTCTTTTACTAATAGTTTATTTTAGCTCAAGGTCAAGCGGTTAAGCCCAATGCCGAGCAAAAAGACCCGGGGGAATGGGGACACTCGCCACGCGCGCGGGCGGAATCACAAAACACTTTACAGACAATACACGCCCGCACGGGACGCCAGGTCGTGTTACGCAAAAGCTGCACGGATAGCCGCATTTCATTCTCACGCGGTGCGCCCGCTCTGGGAACTCCAGGAAGCCGTATGAGCCACCAACTTGGTCAAAAGCCCGGCGGCCACTGTACGATAGCCAAACAGCGCCGCCCGGCGACAGTACGTGACGGATGTCCTGACTACCACGGCGCATCGTATGGGGGAAGCTAAGCCAGACGAAGAGCTTCTTTTTACCAGCCTTGTTAACGACGCATAGTGCACAGGCTTCACTTGAACCGTTAGATGCGCAGCGGTGTTTCGCCCGCTGGCACACCCCTGGCGGTGGGGCCCCGCTGAGGTAAGCACGCCCGGCTAACAGCGAGGGGATCGCGTACAGCTTGTTAGTCTCAGAAGATCATAGCGCAGGGAACACTACTCTCCCTCTCCGGAAACATTGGTCCTCACCCCTATGTTGTTTCACACTGGCCCTCTCCCAGCGTCCACCGTATTATTGAGCACCTAACCGCTACGGGTTAACTCTAACTTGCAGGAGGGACGCACGTCCACCTAACCAATGTCTCGTTCGCGGGGCCTTAATCCGGCGCGCAGGCGGCAAGGCCTATCAGGAGGCAACACCGACCGGTGTTAAGCCGCGGGTGGACTAATGGCCCCCGACGGTAGCGACGGGTCCCACAACCCCCGCCGACTACCCCCGCCCAAATGCCTGTCCGTGGACAACGCTTTTCGGAGCTTCGCGAAGCGTGTGGAGTCGGGCGCTCAGCCGATTGTCCAATTTCGACTTATTTAGTTGCCATGCATGACGTGTATACCCACGGCGGCCCGGTGTTTTATGCTTTGCGACGTGAACGAGCCGCAAGCAGGTGCGTTTAAGCCCGGCACGAGACCCTTGGCACCCCTTTGCGGGGCGCCCAGGCCCTAAGTACGCGGGTACAGCACCGTAACCCCCGGGCCAAGGCACCGCCGGGCGGGGGGGCGTCGGGAGTCGGCGGGTCCACCGCGTGGGTCCGCGAGCGCCGCTGCCGCAGACCCAGTAGGTCGGGGCGGCGGCCGCGTCGGCATGGCGGCCTTGCAGCCGGGGGGGGTGGTGCGGCGCCGGCCACGCCTGCGCGGCTGCGGCGCTGGGCGGTGCGTGGCGTTCGCCGACGGCGGGCCGGGGCGGTGGCTGAGCGAGTGGCGGCGCTGGCCGAGGGCGTCGGGCGCGGCGGTGGCGGGCCCCGACGCTGGGGGCAACTGGTCGGCCTCCGCTGCGGGGCCGGTGCCCTCGGGCGTCACCCCGGGCGGCCGTTCGCCCCGGCACCGATGGGGGCGCTGGGTGCGCCGCCCGGGCCGCTGACCGGAGCTGAGGCGGCCGCCATGCCTGGGGGCTGGCGACTCAGGTCGAGGATGGGGGGGCGCGCCGGCGGCGCCGGGCGGGGGACCCGGGGCGCCGGGACTCCCCGGTCTGGGTGGCCAGAGCCGGCCGGGGGCGGCAGACCGATCCCGCGACCCGCCGAGAGGCACCGACGCGCTGGCGCCCGGGGGTGTTTACCGCTCGCCGTTGGTCAGGGGGCGCGCCCTCGTTCAGGCGCCGCTGACGACCCCGGGGCACCCGCGATGGCCCGGTCGGGGGCCGCACCGGTAGAGTTTCCCGCAGCCCGCGGTCGCCCGACGGGTCGTTGGAAAGCGAGCACGCGCCTGCCGGAGGGTCGCGGGCGGACGCCCGGCTGCGGCTGCCTCAGCCGCCCCGCGCATGAGCGGCGCGCGGCCCGGCCCGCCTGGTGGCCCGTCAGGGGGTCCCTGACTGTCCCTTTGGCCGCGCCGTAGGCCAGCAGGAACGGCCACCGCGGCGGATGCGCAGTCGAGTAGGCTTGGGCGTGCGGCACGTCGCGCCACCTCGTACACGCAAGTAC     
L       TTTTCATAGTCAAATATATTATAACAATGGATGATAAAATTGAATAATCTCTTAACAAAACGTAGATTCCTATATAGAATTAGCATTATATATCTTTAGGAATTTGAATACAAAAGAGTTAGATGATTTGAATAACAATATTCGAAATTATGACTTAATTCATACATTATATCAAATTAGATTTTTAAAAAATAATTAAACCGATCTATAATTAGATTTTTCTCTTGATCAAATCTTTAGAATTTATTTATAAACTCCCCTTATTTGAGGCTAATCGAATGATCATTAGTCTCTATTATTACAAATTATTAATTAGTTATTTTAATTCAAAGTGATAGTTAAAATTTAGTTATTAAATATAGCGTTAGGGAATGATGTAGTGATACTTTTTATCATGTTATACTAATACTTTAAAGATCCTTTGATAATGTAATCACTGATGTGATTAATTAATAAGTAGCCATCATTATATCTATTTATTAGTATCTTGTTTAGCAAAATTATTTTCATAATTCAAATATTAAAATAAATGCTTTTTCTTTGTTTATTATGATTTTTAGTGATATCCTATTTGAGAAAATTAATCCTTTTCCGTATATTTAAATTCGTCTTTTTGATATTTAATATACGGTTGATAATGCAATGTATTAATTATCTTAAGAGTATTGTTAATTGTAGATATTACCAATTTACAACCAAATACTATATATGTACATTATAAAATAATTTCATGCAAAAGGAATCTGTCAAAATATATTAATAAGTATTGTAATTAAAATCTCTTTTATTCGAATTAATTTAATAATAAAATTGTTTTCTCTTTATTAATCTAGTAACTAGATATATACTTTCCTTAATTAAAAAGATAGCATATATACATGTTTTATCTATTACAACCATTATTTATTTACATCAAATATTCAAGACATTGGATTTAATAAAAATTATAAAGATTTAACAAAAGTTTTTACGTTTTTTACTATGTTAAACATAATTTTGGCATTAACTACAATTCTGCTCAAATGAAGAAACTTAGGGATTATTCTTTATATATGTTTAGCTAAACTTAGCTTAATGATAACAACCAGATACTCCTTACCATGTGTAATTTGCAATTTTAAGGTTCTGTACAGCGGATAGCTTATGAGGACCGCTAGTACTATTCCAATCTACATAGATACATAATCTAGGGCTCACTAATCGTAGAACTTGCACGCATGATACTGTATACTAGTCGGAGGGGGCTCCCAATCAGGGTACGGTTTAAGGTTAGACCATCTAAACGTGATGTCAGGTACAAATCTTGTCCAAGAATTGCCTTTAAACCACTACTGAAGTAAAATTAGATGCCTTGTGTATAGGGAGAATTTCTGTGATTTTGCCTCCATACTATGGTCCCTAGATTTCTACAAAATCAATGCAGGTTGTAATAATTTAGATAAACCTTTGTTAGGGACGTTACTGCTTGAAGAGGTTCCAAGAATACATAAGGTATCGGCGATGTCTTTAAGGTAAACAGATTCGATCACATCCCTCTTAACCTGTCATCGATGAATTTTGCCGTAGATCTCTCAACAAGATGTCATGCCGAGATCCACGTTCAATAATTTACTAGGCTAGGGTAATTCCTCATTAGGTGAATATAAGGTCGAGCGGTCTTGGTGACCTTCCAGAGAAGCTAAATCTACCGCATTCTCAGAGGTGTTTGTAAGCTAACTGATACAATTATTTATATGTATACTGAAAAAATACTAATGTCCTAAGTCAATACTAAACGGTCTCCAGTATTGCTACATTTTATCTTGCCCCCTATTGACATTCGGCTTCCGTATGTTCTAACAAAAGTCGGCGGATCCAAAAGGAAGCTCCTTGTTCACACTCATTTTAGACCAAACAATGCCATAGTGAAGGAAGAGTATAGATTTTGACTTAGAACTGTAAAAACATTCTTGATCCAACTCGTAATCAATTCCTTGTACCGATAGTTTGTTTTAGCTCAAGGTCAAACGGAAACGCCCACTGCGGAGCAAAAAGACCTAGATGAACGGCAACGCTCGCCACGCGCGCGGGCGGAATCACAAGACACTTCACAGACAATACTCGCCCGCACGGGACGTCAGATCGTGCTACGCAAAAGCTGCACGGAGAGCCGCATTTCTTCCTCACGCGGTGTGCCCGCCCCGGAAACTCCGGGAAGCCGTATGTGCCACCAACTTTGTTACGAGCCGGGCGGCCACTGTACGGTAGCCAACCTGCGCCGCCCGGCAACAGTACGTGACGTATGTCCTAACTACCACGGCGCATCGTATGGGGGAAGCTAAGCCCGAAGAAGGGCTTCTATTTACCAGCCTTGATAACGACGCACGGTACATGGGCTGCCCTTAAAACGTTAGATGCACCGCGGCGTTTCCCCTGCTGACACAACCCTAGCGGAGGGGCCCCGCTGAAGTAAACACGCCCGGCTAAAAGCGAGGGGTCCGCGTACAGTTTGTTAGTCTTAGAAGGCCATAGCCCGGGGAACACTACTCTCCCTCTCCGGAAACACTAGTCCCCACCCCTATGTTGTTTCACACTGGCCCTCTCTCAGCGTTCACCGTATTATTGAGCACCAAAGCCCCACGGGTTAACTCTAACTCGCAGGAGGTACGCAGGTGCGCCTAGGCAATGTCTCCTTCGCGGGTCCTTAATCCGGCGGGTAGGCGGCGGTGCTTGTCAGGAGGTAACGCGGACCGGCGTTAAGCCACGGGTGGACTAATGGCCCCCGACGGTAGCGGCGGGTACCTCAACCCTCGCCAATTACCTCCACCCAAACGCCTATCCGGGAACAACTCTTTTCGGAGCTTCGCGAAGCGTGTGGAGACGGGCGCTCAACCGACTGTCCAATTTCGACTTCTTTAGTCGCCATGAACGGCGAGTGTACGCACGGTCAGCCGGTGATTTATGCTCTGCGAGGCGAATGAGCTGTAAGGAGGTGCTTTTAGACTTCGCACGTGACTATTGGCAGTCCCTCGCAGCGCGCCCCGGCCCTAGTTACGCGGGTGCAGCAGCGCCACCCCCGGGCCACCGCTCCGCGGGGCGGGCGGGCGTCGGGAGCCGGCGGGTCCACCACGGGGCTCCGCCAGTGCCGCTGCCGCAGACCCAGTAGGTCGGGGCGCCGGCCGCGTCGCCATGGCGGCCCTGCAGGCGGGTGGAGTGGTGCGGCGCGGGCCACGCCTCCGCGGCTGCGGCGCCCGGCGGCTCGTGGCGTTCGCCAATCGCGGGACGGGGCGGTGGCTGAGCGAGTGGCGGCGCTAGCCCAGGGCGGCGCGCCCTGCAGTGGCGGGCCCCGACGCCGGGGCCCGCTCGCCCGGCTCCGAGGCGGGGCCGGTGCCCTGGGGCGTCGCCCGTGGCTGCCGTTCGCCCCGGCAGCGATGGGGGCGCTCGGTGTGCCGCCCGGGCCGCTGACCGCAGCTGAGGCGGCCACCATGCGTGCGGGCGGGCGACACCGGCCGAGGATGGAGGGGCACGCCGGCGGCGGCGGGCGGGGGATCCGGGGCGCCGGGACTCCCCGGGCTGGATGGCCACAGCCGGTCGGGGGCGGCAGACCGGCCCCGTGACCCACCGAGAGGCACCGACGCCCTGGCGCCCGGGGGTGTTAACCGCTCGGCGTTGGCCAGGCGGCGCGCCCTCGCTCACGCGTCGCTGACGGCCCCGGGGCACCCGCGACGGCCCGGTGGGGGGCCCTCCCGGTGGGGTGTCCCGCACGCCGCTGTCGCCCGACGGGCCGTTGCAAATCGGGCGCGCGCCTGCCGGAGGGGCGCCGGCGGACGTCGGGCGACGGCAGCCTCAGGCGCCCCGTGATTGGGCGGCCCGCGGCCCGGCCCGGCCGCGGGCCCGTCACCGAGTCGCTGACTGTCCCCTTGGCCGCGCGGGAGGCCAGCAGGGATGGCCACCTCGTCGGAGGCGCGGTCGAGCAGCTCTCCGCATGTGGCACGTCGCGCCACCGCGTAGGCGGAAGCAC     
K       TTTTGATAATCAAGTATATTATAACAATAAATGGTAAAATTGAATGATCTCTTAACAAAACATAGATTACTATATGGAATTAGCATTATATATCTTTAAGAATTTGAATACAAAAGAGTTAGATGGTTTAAATAACAATATTCGAAATTATGACTTAATTCGTACATTATATCAGATTAAATTTTTAGAAAATAATTAAGCCAATCTATAATTGGATTTTTCTATTGGTCAAATCTTTAGAGTTTGTTTATAAACTCCCCTTATTTGAGGCTAATCAGATAATCATTAATCTCTATTATTACAGATTATTAATTAATTATTTTAATTCAAAGTAATGGTTAAAATTTAATTTTTAAATATAACATTAGAAAATAATGTAGTGATACTTTTTATCGTGTTATACTGATACTTTAAAAATCCTTTAATAATGTAATCACAGATATAATTAATTAATAAGTAACCATCATTATATGTATTTATTAGTATCTTATTTAACGAAATTATTTTCATAATTCAAATATTAAAATGAATGCTTTTTCTTTGTTTATTATGATTTTTAATGATATCCTATTTGAGAAAGTTAATCCTTTTCCATGTATTTGAATTCATTTTTTTAATATTTAATATACAGTTGATAATACAATGTATTAGTTATCTTAGAAGTATTGTTGATTGTAGATATTACCAATTTACAACCAAATACTATGTATGTACATTATAAAATAATTTCATACAAAAGAAATCTATCAAAATATATTAATAAGTGTTATAGTTAAAATCTCTTTTATTCGAATTAATTTAATAATAGAATTGTTTTCTCTTTATTAATTTAGTGACTAAGTATATCCTTTCCTTAATTAAAGAAATAACATATATACATGTTTTATCTATTACCACCATTATTTATTTACATCGAGTGTTAAAGACATTAGATTTAATAAAAATTATAAGAATTTAACAAAGGTTTTTACGTTTTTTGCTATGTTGAACGTAATTTTAGCATAAACTACAATCCTACCCAAACGGAGAAACTCAGGGATTATTCTTTATGTATGTTTAGCTAAACTTAGCTTTATGATAATACCCAAATACTCCTTGCCATGTGTAATTCGCAACTTTAAGGTTCTGCACAACGGATAGTATACGATGACCACCAGTACTATGTCAACCTATATAGATACATAATCTAGGGCTAACTAATCGTAGAACTTGCACACATGATACTGTACGCTAGTCGGAGGGGGCTCCCAATCAGGCTACGACTTAAGGTAAGACCATCTAATCGTGATGTCAGGTACGGATCTTGTCAGAGAATTGCTCTTAAGCTACTACCGAAGTAAAAACAGATGCCTCGTGTATAGGGGGAATCTTTGTGGTTTCGCCCCTATATTATGGTCCTCAGATTCCTATAAGATCAATGCAGGTTGTAATAATTTAGAGAAACCTTTGTTAGGGACGTTATTGCTTGAAGAGGTTCCAAGAATACACAAGGTATCAGCGATGTCTTTAAGGTAAACAGATTCGATAGCACCCCTCCTAACCTGAAATTGATGAATTTTGACGTAAATCTTTTAACAAGATATTATGACGAGATCCACGTTCAGTAGTCTACTAGACTAGGGTAATTTATCACTAGGTGAATATAATGTCGAGCGGTCTGGGTAACCTTCTAGAAAAACCAAATCTACTACATACTCTGAGGTGTCTATAAGCAGACTGATACAAGTATTTATATGTATACTAAGAGAAAACTAATGCCCTAAGTCAGTGCCAAACGGTCACTAGTATCGCTACACTCTATCTTGCCCCCTATCGACGTTTGTCTTCCATATGTTCAAGTAAAGTTCGGCGGATAAAAAAGGAAGCTCCTTATTCACGCTCGTTTTAGACCACCCAATGCTATAGTAAAGGAAAAGTATAGATTTTGACTTAGAACTGTAAGAACGTTCTTGATCCAACTCGTAATCAGTTATTTTTGCTGATAGTCTATCTTAGCTCAAGGTCGAACGGTAAGGCCCACTGCGGGGCAAAAAGCGCTGGACGAACGGCGACTCTCGCCACGAGCGCGGGCGGAAGCACAACACACTTTACAGACAATACACGCCTGTATGGGACGCCAGGTCGCGTTACACAAAAGCTGCACGGAGTGCCGCATTTCGTCCTCACGCGGTGTGCCCGCCCTGGAAGCTCCAGGAAGCCGTGAGAGCCACCAACTTGGTCACAAGCCCGGCGACCACAGTACGGTAGCCGAACAGCGCCACCCGGCGACGGCGCGTGACGTATGTCCAAACGACCACAGCGCATCGTATGGGGGAAACTAAGCCTAAGGAAGAGCTTCTTTTTACCAGCCTTGCTAACGATGCATAGTACATGGGCGGCGCTTAAACCGTTAGATGGGCAGCGGAGTTTCCCCCGTTGACACACCCCTGGCGGCGGGGCCGCGCTGATGTAGATACGTCCGGCTAACGACGAGGGGATCGCGTACAGTTGGTTAGTCTCAGAAGACCGTAGCTCGGGGAACACTACTCCCCCTCTTCGAAAACATTAGTCCCCACCCCTATGCTGGTTCACACTGGCCCTCTCCCAGCGTTCACCGTATTATCGAGCACCTAACTGCTACGGGTTAACTCTAACTCGCAGGAGGGACGCACGTCCACCTAGGCATTGTCTCGTTCGCGGGACGTTAGTCCGGCGCGTAGGCGGCAGGGCCTTTCAGGAGGTAAGGCGGACCGGCGTTAAGCCGACGGTGGACTAAAGGTCCCCGAGGGTAGCGGCGGGTATCTCAACCTCCGACGACTACCTCCACCCGAATGCCTATCCGTGAACAACTCTTTTCGGAGCTTCGCGAAGCGTGTGGAGTCGGGCGCTCAACCGAGTATCCAATTTCGACTTACTTAGTTGCCATGCACGGCGTGTATACGCACGGTGAGCCAGCGTTTCATGCTCTGCGCGGTGAACGAGCTGTAAGCAGGTGCTTTTAGACTTCGTACTAAACCATCGGCAGACCCTCGCAGCGCGCCCAGGCTCTAGGTACGCAGGTGCGGCAGGACGCCTCCCGGGCCAGGGCGCCGCCGGGCGGGGGGGTGTCGGGAGTCGGCGGGTCCACCGCGGGGCTCCGCGGGCGCCGGTGCCGCAGACCCAGTGGGTCGGGGCGCCGGCCGCGTCGCCATGGCGGCCCTGCGGCCGAGTGGAGCGGTGCGGCGCCGGCCACGCGCGCGCGGCTCCGGCGCTCGGCGGGTCGTGGCGTTCGCCAACTACGGGGCGGGGCGGTGGCTGAGTGACTGGCGGCGCTGGCCTAGGGCGCCGCGCGCTGGGGTGGCGGGCCCCGGCGCTGGGGCCCACTGGCCTAAGTCCGAGGCGGTGCCGGTGGCCTCGGCCGCCGCCCGGGGCTGCCGTTGGCCCCAGCACCGGTGGGGCCGCACGGTGCGCCGCCCGGACCGCTGACCGCAGCTGAGGCGGCCGCCATGCGGGGGGGCAGGCGACTCCGGCCGAGGATGGGGGGGCCCGCCGGCTGTGACGGGCGGTGGACCCGGGGCGCCGGAACTCCCCGGGCTGGATGGCCAGAGCCGGCCGGGGGCGGCAGACTGGCCCCGTGACCCGCCGAGAGGCACCGACGCCGTGGCGCCCGGGGGTGTTAACCGCCCGACGTTGGCCAGGGGGCGCGCCCTCGTTCAGGCTCCGCTGACCGCCCAGGGGCAGCCGCGATGGCCCGGTGGGGGGCCGCGCCGGTTGGGCTCCCCGCAGCCCGTTGTCGCCCGACGGGCCGTTGGGAACCGGGCGCGCGCCTGCCGGAGGGTCGCGGGCGGACGGCGGACCACGGGAGCGTCAGCCGCCTCGTGGATGGGCCGCCCGCGTCCCGCCCCGTCTGCGGGCCCGCCACCGAGTCCCTGACTGTCCCTTTGGGCGCGTGGGAGGCCAGCAGGCACGGCCACCGCGGCGGAGGGGCGGTCGAGTAGGCCTCGGCGTGTGCCACGTCGCGCCACCGCGTAGGCGAAAGCAC     
J       TTTTCATAATCGAGTATATTATAACAATAGATGATGAAATTAAATAATCTCTTGACAAAACATAGATTCCTATGTAAGATTAGCATTATGTATCTTTAAAGATTTGGATACAAAAGGGTTGGATGGTTTGGATAGCAATATTCGAAATTATAACTTAATTCATACATTATATCAAATTAAATTTTTGAAAAATAATTAAACCAATCTATAATTAGATTTTTCTCTTGATCGAATCTTTAGAATTTATTTATAAACTCCCCTTATTTGAGGCTAATCGAGTGATCATTAGTCTCTGTTATTACAAATTATTAATTGATTGTTTTAATTCAAAGTAATAGTTAAAATTTAATTATTAAATATAACATTAGGAAATAATGTAATGATGCTTTTTATCATGTTATACTAATACTTTAAAGATCCTTTGATAATGTAATCACAGATATGATTAATTAATAGGTAACCATCATTATATCTATTTATTAGTATCTTGTTTAACAGAATTATTTTCATGATTCAAATATTAAAGTAAATGCTTTTTCTTTGTTTGTTATGATTTTTAATGATATCCTATTTGAGAGAATTAATCCTTTTCCATGTATTTAAATTCATTTTTTTAATATTTAATATACAGTTGATAAGACAATGTATTGGTTATCTTAGAAGTATTGTTAGTTGTAGATATTACCAATTTACAGCCAGATACTATATATGTACATTATAAAATAATTTCATACAAAAGAAATCTATCAAAATATATTAATAAATGTTATGATTAAAATCTCTTTTATTCGAATTAATTTAATAGTAAAATTGTTTTCTCTTTATTAATTTAGTAACTAAGTATATGCTTTCCTTAATTAAAAAAATAACATATATACATGTTTTATCTATTACCACCATTATTTATTTACATCAAATGTTAAAGACATTGGATTTAATAAAAATTATAAGAATTTAACAAAAGTTTTTACATTTTTTACTATGTTAAACGTGATTTTGGCATAAACTACAACCCTTCCCAAATGAAGAAGCTTAGGGATTACTCATCATATATGTTTAGCTAAACTTGGCTTAATGATAATACCCAAATATTCTTTACCATGTGTAATCTGCAACTTTAAGGTTTTGCACAGCGGACAGCTTATGAAGACCACCAGTACTATGCCAGTCTACATAGATACGTAGTTCAGGGCTTATTAACCGTAGGACTTGCATGCGTGATACTGTACGCTAGTCCAAGGGGGCTCCCAATTAAGCTACGGCTTTAGGTTAGACCATCTAGATGTGATGTCAAGTACAAATCATGTTATAGAATTGCTCTTAAGCCACTATCGAAGTAAAGTTAGATGCCTGGTGTATAGGGGGAATTCCTGTGGTTTCGCCTCCATATTATGGTTCTTGGATTTCTATAAAGTCAATGCAGATTATAATGACTTGGAGAAATTTTAGTTAGGGACGTTACTGTTTGAAGAGGTTCCAGGAATACTTAAGGTACCGGCGGTGTTTTTAAGGTAAACAAATTCGATCACGTACCTCTTAACCTGAAATTGATGAATTTTGCTGTAAATCTCCTAGCCAGATATTATATCGAGATCCACGTTCAACAGTTTACTAGACTAGGGTAATTCATCACTAGGTGAATATAATGTCGAGCGGTCTGGGTGACCTTCCAGAGAAGCCAAATCTACCACATTCTCTGAGGTGTTTATAAGCTGACCGATACAAGTATTTATATGTATTCTGAAAGAAAACTAATGTGGTAATTCAGTGTCAAACGGTCACTAGTATTGCCACACTATATCTTGCCCCGTATTGACATTTGTCTTCCATATGTTCCAATAAAAGTCGGCGGGTACAAAAGGAAGTTCCTTATTCACGCTCATTTTAAATCAATCAATTCCATAGTGAAGGAAAAGCATAGACTTTGATTTAGAACCGTAAAAACATTCTTGATCTAACTCGTAATCAATTACTTTTACTAATAATTTATCATAGTTCAAGGTCAAACGGTAAAGCCCGCAGAGGAACAAAAAGAGCAAGATGAACGGCGACGCTGGCCAAGCGTGCGGGCGAAAGCACATCGCACTTTACAGACAATAGACGCTCGCACGGGACGCCAGGTCGTGTTACGCAAAAGCTGCACGGAATGCCGCATCTCCTCCTCACGCGGTGTACCCGCCCGGGAAACCCCAGGAAGTAGTGCGAGCTACCAGCTTGATCACAAGCCTGGCGGCCACTGCACGGTAGCTAAACCGCACCATCCGGCGACGGTGCGTGACGAATGTCTATACAACCACAGCGCATCGTATGAGGGAAGCTCAGCCCGACGCACAGCTTCTTTTTACCAGCCTTGCTGATGACGCATTGAGCATGGGCCACACTTAAACCGTTAAACGAACAGCGGTGTTTCCCCCGCTGATACACCCCTGGCGGCGGGGCCCCGCTGAGGGAGGCACGCCCGGCTAACTGCGAAGGGGTCACGTACAGTTTGTTAGCCTCAGAAGAACGTAGCTCAGGGAACACTGCCCTCCCTATCCGAAAACAGTGGTCCTTACCCCTATGCCGTTTCACACTGGCCCTCTCACAGCGTATACGGTATAATTGAGCACCTAAATCCGACGGGTTAACTCTAGCTCACAGGAGGGACGTACATTTACCTAGCCAAGGTCTCGTTCGCGGAACCTTAGTCCGGCGCATAGGCGGCATGGCCTATCAGGAGGTAACGCGGACCGGCGTTAAGCCGTGGGTAGACTAATGGCCCCCGACGGTAACGGCGGGTTCCTCAACCGCCATCGAGTACCTCCACCGAAAGGCCTGTCCGTGAACATCTCTTTTCGGAGCTTCGCGAAGCGTGTGGAGACCGGCGCTCAACCGACTGTCCAATATCGAATAATTTAGTTGCCATGCACGACGTGTGTACCCACGGTGGGCCGGGGCTTTATGCTGTGCGAGGCAAACGAGCCGTAAGCAGGCGCTTAAAAGCTTCGCACTAAACCATTGGCACCCCCTCGCAGCGCGCCCAGGGCCCAGCTACGCAGGTGCAGCATCACCACCCCCGGGCTAGGGCGCTGTCGGGCGGGTGGGCGTCGGGAGGCGGCGGGTCCACCACGGGGCTCCTCCAGCGCAGGTGCCGCAGGCCCAGCAGGTCGGCGCGTCGGCGGCGTCGCCATGGCGGCCCTGCAGCCCAGTGGAGTGGTGCGGCGCCGGCCACGCCCCCGCGGCTCCGGCGCTAGGCGGTGCGTGGCGTTCGCCAACTGCTGGGCGGGGCGATGGCTGAGCGACTGGCGGCGCTGGCCGAGGGCGTCGCGCGCTGCGGTGGCGGGCCCCGACGTTGGGGCCCGCTGGGCCGACTCCGAGGCTGGGCCGGTGCCCTGGGGCGTCTCCTGGGGCTACCGTTCGCCCCACCCACGGTGCGACCGCGCGGTGCGCCGCCCGATCCGGTAACCGCAGCTGAGGCGGCCGCAATGCGCGGGGGCTGGCGACTCCGGCCCAGGATGGAGGGGCCCGCCGGCCGGGCCGGGGGGGGGACCAGGGGCGCCGGAACTCCCCGGGCTGGATGGCCACAGCCGGCCGGGGGCGTCAGACCGGCCCCGTGACACGCCGAGAGGCACCGACGCCTTGGCGCCCGGGGGCATTAACCGCTCGGCGTTGGTCAGGCGGCGCGCCCTCGTTTAGGCGTCGTTGACGCCCTCGGGGCACCCGCGACGGCCCGGCGGGGGGCCCCACCGGTTGCGTTTCCCGCAGCCCGCTGTCGCCCGACGGGGCGTTGCAAACCGGGCGCGCGCCGGCCGGAGGATCGCCGGCGGACGGGGGGCGACACCCGCCTCAGGCACCGCGTGAAAGGGCGACCAGCGGTCCGGCCCGGCTGCGGGCCCGCCACCGAGTCCCTGACTGTCCCCCTGGCCGCGCGGGAGGCCAGCGGGAGGGGCCACCGCGGCGGAGCGGTTGTCGAGTAGGCTTTGGCGTGTGGCACGTCGCGCCACCTCGTATGCGAAAGCAC     
I       TTTTCATAATCGAATATATTATAACAGTAAATGATAAAATTAAATAATCTCTTAACAAAACATAGATTCCTATGTAAAATTAGCATTATATATCTTTAAAAGTTTGAATACAAGAGAGTTAGATGCTTTGAATAACAATGTTCGAAATTATAACTTAATTCATACGTTATATCAAATTAAATTTTTGAAAAATAATTAAACCAATCTATAATTAGATTTTTCTCTTGGTCGAATCTTTAAAATTTGTTTATAAACTCCCCTTATTTGAGGCTAATCAAATAATAATTAATCTCTATTATTACAAATTATTAATTAATTATTTTAATTCAAAGTAATAGTTAAAATTTGATTATTAAATATAGCATTAGGAAATAATGTAGTGATGCTTTTTATCATGTTATACTAATACTTTAAAAATCCTTTGATAATGTAATCACAAATATGATTAATTAATAAATAACCATCATTATATATATTTATTAGTATCTTATTTAACAAAATTATTTTCATAATTCAAGTATTAAAATAAATGCTTTTTCTTTGTTTATTATAATTTTTAATGATATCCTATTTAAAAAAATTAATCCTTTTCCATATATTTAAATTCGTTTTTTTAATATTTAATATACGGTTGATAATACAATGTATTAGTTATCTTAGGGGTATTGTTAGTTGTAGATATTACCAATTTACGACCAGATACTATATATGTGCATTATAAGATAATTTCATACAAAAGAAATCTATCAAAGTATATTAATAAGTGTTATAGTTAAAATCTCTTTTATTCGAATTGATTTAATAATAGAGTTGTTTTCTCTTTATTGATTTAATGACTAAGTATATACTCTCCTTAGTTGAAAAAATAACATATATACATGTTTTATCTATTACCGCCATTATTTATTTGCATCGAATATTAAAGACATTAAATTTAATAAGAATTATAAATATTTAACAAAAGTTTTTACGTTTTTTACTATGTTGAACGTAATTTTGGCATTAACTGCAACCCTGCCCAAACGAAGAAACTTAGGGATCGTTCTTTATATATGTTTAGCCAAACTTGGCTTAATGATAAAAACCAAATATTCCTTACCATGTGTAACATGCAACTTTACGGCTCTACACAGCGGATAGCTTATGAGGACCACAAGTACTATGCCAACCTATATAGATACATAATCTGGAGCTCACTAATCGTAGAACTTGCACGCATAATACTGTACGCTAGTTGAGGGGGGCTCCCAATTAAACTACGACTTAAGGTTAGACCATTTTGACGTGATGTCAAGTACAGATCATGTCAGAGAATTGCCCTTAAGCCGCCATCGAAGTAAAACTAGATGCCTTGTGTATAGGGAGAAACCTTGTGATTTCACCTCCATACTATGGTCCTTAGATTTCTATAAAATCAATGCGAGTTATAATAATTTAGAGAAACCTTTGTCAGGGACGTTCTTGATTGAAGAGGTCCCGGGAATACATAAGGTATCGGCGGTATCTTTAAGGTAAACGAATTCAATAACGTTCCTCTTAACCTGGAATTGATGAATTTTGTCGTAAATCTCCTATCTAGATATTATGTTGAGATCCACGTTCAATATTATAATAAACCAGGGTAATTCATCACTAGGTGAATATAATGTCGAACGGTTTGGGTAACCTTCCAGAAAAAGCAAATCTACCATATTCTCCAAGGTGTTTATAAGCTGCCTGATACAAGTATTTATATGCATACTGAAAAAAAACTAATGTCAAAAGTCAACGCTAAACGGTCCTTAGTATTGCTACACTTCATCTTGCCCCGTATTGACATTTGTCTTCCATATGTTCAAACAAAAGTCGGCGGGTGAAAAAGAAAGCTCCTCATTCACGCTCATTTTAGACCGCCTAATTGTATAGCGAAGGAAAAGAATAGATTTTGACTTAAAACTGTAAAAACATTCTTGATCCAGCTCGTAATCAATTACTTTTACTGATAGTTTATTATAGATCAAGGTCATACGGTAAAGCCCACGGCAGAGCAAAAAGAGCTAGAGGAACGGCAACACTCGCTACGCGCGCGGACGAAATCACAACACACTTTGCAGACAATAGACGCCCGCACGGGACGCCAAGTTGCGTCACGCAAAAGCTGCACGGAGATCCGCATTTCCTCCTCACGCGGTGTGCCCGCCCTGGAAGCTCCAGGAAGCGGTGCGGGCCACCTACTTGGTCGCAAGCCAGGCGGCCACTATACGATAACCTAACGGCGCCACCCGGCGACGGTGCGTGACGCATGTCCGAACAGCCACGGCGCATCGTATGGGGGAATCTAAGACCGGCGAACAACTTCTCTTTACCAGCCTTGGTCACGACGCAGTGTGCATGGGCTGCACTTCAACCGTTAGATGAGCAGCGGGGTTTCCCCCGCTGATACACCCCTGGCGGCGGGGCCCCGCTGACGTAAGCACGCCCGGCTAACGGCGAGGGGGTCGCGTACAGTCTGTTAGGCTCAAAAGAGCGTAGCTCAGGGAACACTGCGCTCCCTCTCCGAAAACATTAGTCCTCACCCCTATGATGTTTCACACTGGCCCTCTCTCAGCGTTTACGGTATTATTGAGCACCCAACTGCGACGGGTTAATTCTAACTTGCAGGAGGGACGCACGTCCACCTAGGCGCGGTCTCGTTCGCAGGATCTTACTCCGGCGCAAAGGCGGCGTGACCTATCAGGAGGCAACGCGGACCGGCGCTAAGCCCCGGGAGGACTAATGGCCCCCGACGGTAGCGGCGCGTTCCCCAACCGTGAGCGACTACCCCCACCTCAATGCCTGTCCGTGAATAACACTTTTCGAAGCTTCGCGAGGCGTGTGGAGACAGGCGCGCAACCGAGTGTCCAATTTTGACTTATTTAATTGCCATGCAGGACGTGTTTGCGCACGGCGAGCCTGTGTTTTATGCTCTGCGGGGCGAGCGAGCTCTAAGCAGGTGCTTATAAACTTCGCACGAAACCATTGGCAGCCCCTCGGAGCGCGCCCAGGCGCTAGGTACGCGGGTGCGGCAGCGCCACCCCCGGGCCAGGGCGCCCCCGGGCGGGCGGGCGTCAGGAGTCCGCGGGTCCACCCCGGGGCTCCGCCGGCGCCGCTGGCGCAGACCCAGTGGGTCGGCGGGCCGGCCGCGTCGCCGTGCCGGCCCTGCAGCCGCGAGGAGTGGTGCGGCGCGGGCCACACCGGCGCGGCTCCGGCGCTCGGCGGCGCGTGGCGTGCACGGAGCGCCGGCCGGGGCGGTGGCCGAGCGACTGGCGGCGCTAGCCTACGGCGTCGCGCGCCGCGGTGGCGGGCCCCGGCGCTGGGGGCCACTAGCCCGACTCCGAGGCTGGGCCGGTGCCCTCGGCCGTCCCTCGGGGCTGCCGCTCGCCCCGGCAGCGGTGGGGGCGCTCGGTGCGCCGCCCGAACCGCTGACCGCAGCTGATGCGGCCCCCCTGCGTGGGGGCGGGCGACTCCGGTCGAGGATGGAGGGGCCCGCCGGCCGGGACGGGCGGGGGACCCGGGGCGGGGGCACTCCCCGGGCTGGGTGGCCACAGCCGGCCGGGGGCAGCAGACCGGCCCCGCGACGCGCCGTGAGGCACCGACGCCCTGGCGCCCGGGGGTGTAAACCGCTCGGCGTCGGCCAGTGGGCGCGCCCTCGTTCAGGCGTCGTTGACGACTCCGGGGCATCCGCGATGGCCCGGTGGGGGGCCTCGCCGATTGGGTTTCCCGCACCCCCTTGTCGCCCGACGGGCCGGTGTGAACCGGGCGCGCGCCTGCCAGAGGGCCGCCGGCGGACGGGGGGCGACGGCGGCCTCAGGCACCCCGTGATGGGGCGGCCCGCGGCCCGACACGTCTGCGGGCCCGCCAGCGAGTCACTGACCGTCGCGTTGGCCGCGCGGGAGGTCAGCGGGAACGTCCACCCCGGCGGAGGCGCGGTCGAGTAGACCTTGGCATGTGGCACGTCGGGCCACCTCGTATGCTATAGCAC     
H       TTTTCATAATCGAATATATTATAACAATAGATGGTAAAATTAAGTAATCTCTTGACAAAACATAGATTCCTATGTAAAATTAACATTATATATCTTTAAAAATTTGAATACAAAAAAGTTAGATGATTTAAATAACAATATTCGAAATTATAACTTAATTCATACATTATATCAAATTAAATTTTTAAAAAATAATTAAACCAATCTATAGTTAGATTTATCTCTTGGTCAGATCTTTAAAATTTATTTATAAACTCCCCTTATTTGAGGCTAATCAAGTAGTCATTAATCTCTATTATTACAAATTATTAATTAATTATTTTAATTCAAAGTAATAGTTAAAATTTAATTATTAAATATGACGTTAGGAAGTAATGTAGTAATACTTTTTATCATGTTTTACTAATACTTTAAAAATCCTTTGATAGTGTGATCACAAATATAATTAATTAATAGATAACCATCATTATATCTATTTATTAGTATCTTATTTAGGAAATTTATTTTCATAATTCAGGTATTAAAATAAATGCTTTTTCTTTGTTTATTATAGTTTTTAATGATATCCTATTTAAGAAAATTAATCCTTTTCCATATATTTAAATTCATTTTTTTAATATTTAATATACAATTGGTAATACAATGTATTAGTTATCTTAAAAATATTGTTAATTGTAGATATTACCAATTTACAACCGAATACTATATATGTACATTATAGAATAATTTCGTACAAGAGAAATCTATCAAAATATATTAATAAGTGTTATAGTTGAAATCTCTTTTATTCGAATTAATTTAATAATAAAATTGTTTTCTCTTTATTAATTTAGTAACTAAGTATATACTCTCCTTAATTAAAAAAATAACATATATACATGTTTTATCTATTACCACCATTATTTATTTACATCAAATATTAAAGACGTTAAATTTAATAAGAATTATAAGAATTTAACAAAGGTTTTTACATTTTTTGCTATGTTGAACATAATTTTGGCATTAACTACAACCCTACCCAAGCGAAGAAGCTTAGAGATTAGTCCTTATGTATGCTTAGCCAAACTTAGCTTAATGATAATACCCAAATGTTCCTTACCATGTGTAATGTGCAATTTTAAGGTTCTGCACAGCGAATAGCTTATGAGGACCACTAGTACTATGCCGATTTACATAGATACATAATCCGGGGCTCACTAATCATAGAACTTGCACGCATGATACTGCACGCTAGTAGAAGGGGGCTCCCAACTAAACTACGACTTAAGGTTAGATCATCTAAACGTGATGTCAGGTACAGATCATGTCAGAGAATTGCCCTTAAGCCACTACCGAAGTAAAGTTAGATGCCTTGTGTATAGGGAGAACCTCTGCGGTTTCACCTCCATACTATAGTCCTTGGGTTCCTATAAACTCAATGCAGATTGTAATAATTTAGAGAGACTTTTGTTAGGGACGTTATTGATTGAAGAGGTTTCAAGAATACACAAGGTATCGGCGGTGTCCTTAAGGTAAACAAATTCGATCACATCCCCCTTAACCTGGAATTGATGAATTTGGCCGCAAATCTCTTAACAAGGTATTATACCGGGATCCACGTTCAATAGTCCAATAAACTAGGGTAATTCATCACTAGGTGAATATAATGTCGAGCGGTCTGGGTGACCTTCCAGAAAAACTAAATCTACCGCAATCTCTGAGGTGTTTATAAGCTAACTGATACAAATATTTGTATGCATACTGACAAAAAACTAATGTTATAAATCAGCGGTAAACTGTCCTTAGTCTTGCTACACTTTATCTTGCCCCGTATTGACATTTGTCTTTCATATGTCCTAATAAAAACCGGCGGGTAGAAAAGGAAGTTCCTTATTCACGCTCGTTTTAAACCACTCAACGCCATGGTGAAGAAAAAGCATAGATTTTGACTTAGAACTGTAAAAACATTCTTGATCCAACCCGTAATCAATTGCTTTTACTTATAATTTGTTATAGATCAAGGTCAAACGGATAGGCCCTCAGCGGAGCAAAAAGAGCTGGATGAACGGCAACGCTTGCCACGTGTGCGGGCGGAATCACAACACACTTCACAGACAATAGACGCCTACACGGGACGCCAGGTTGCGGTACGCGAAAGCGGCACAGAAATCCGCATTTCCTGCTCACGCGGTGTGCCCGCCCTGGAAACTCCAGGAAGTCGTGCGAGCCACCAACTTGGTTACAAGCCCGGCGGCCACTACACGGTAGCCCAACAGCGCCACCCGGCGACGATGCGTGACGTATGTCCGAACAACCACGGCGCATCGTATGGGGGAAGCTAAGCCCGGCGAATAGCTTCTTTTTACCAGCCTTGCTAACGACGCATTGTACATGGGCGGCACTTAAACCATTAGATGGACAGCGGTGTTTCCCCCGCTGGCACCCCCCTGGCGGTGGGGCCCCTTTCAAGTAAGCGCGCCCGGCTAACAGCGAGGGGATCGCGTACAGTTCGTCAGCCTCAGAAGAGCGTAGCGCAGGGAACACTGCTCTCCCTCTCCGGATACATTAGTCCCCACCCCTATGCTGGTTCACACTGGCCCTCTCTCAGCGTTCACGGTATCATTGAGCATCTAACTGCGACGGGTTGATGCTAACTTGCAGGAGGAACGCACGTCAGCCCAGCCAAGGTCTCGTTCGCGGCGCCTTAATCCGGCGCGCAGGCGGCGGGGCCTGTCGGGAGGCAACGCGGACCGGGGTTAAGCCACGGGTGGACTAATGGTCTCCGACGGTAGCGGCGGGTTCCCCAACCGCGAACGACTATCTCCACCTAACTGCCTGTCCGCGAACAATTCTTTTCGGAGCTTCGCGAAGCGTGTGGAGGCCGGCGCTCAACCGACTATCCAATTTCGACTTGTCTAGTTGCCATGCATGATGTGTATACGCACGGTGAGCCGGTGTTTTATGCTGTGCGGTTCGAACGAGCGCTAAGTAGGTGCTTATAAACTTCGCACGAATCTATTGGCAGCCCCTCGCGGCGCGCCCGGGCTCTAGATACGCGGGTGCAGCAGCGCCACCCCCGGGCCAGCGCGCCTCCGGGCGGGCGGCTGTCGGGGGCCGGCGGGTCCACCACGGGGCTCCGCCGGCGGCGCTGCCGCAGACCCAGTAGGTCGGTGCGCCGGCTGCGTCGGCATGCCGGCCCTGCAGCCCGGCGGAGTGGGGCGGCCCGGGCCACGCCCGCGCGGCTGCGGCGCTCGGCGGCCCGTGGCGTCCGCCGACTGCGGGGCGGGGCGGTGGCCGAGCGACTGGCGGCGCTGTGCTAGGGCGCCGCGCGCGGCGGTGGCGGGCCCCGACGCTGGGGCTCACTTGTGCGGCTCCGAGGCTAGGCCGGTGCCCTCGGGCGTCCCCCGGGGCTACCGTTCGCCCCGGCAGCGGTGGGGGCGCTCGGTGCGCCGCCCGCGCCGCTGACCGCAGCTGAGGCGGCCCCCATGCGTGGGGGCCGGCGACTCCGGCCGAGGATGAAGGGGCCCGCCGGCTGGGTCGGGGGGGGGACCCGGGGCGGCAGCACTCCCCGGGCTAGATGGCCACACCCGGCCGGGGCCGGGAGACCGGCCCCGTGACCCGCCGAGAGGCACCGACGCCTTGGCGCCCGGGGGTGTTAACCGCGCGGCGTCGGCCAGGGGGCCCGCCCTCGATCCTGCGTCGTTGACGCCCCCGGGGCGGCCGCGATGGCCCGGTGGTGGGTTCCGCCGTTTGCGTTGCCCGCACCCGGGTGCCGCCCGACGGGTCGGTGAAAACCTGGCGCGCGCCTGCCGGAGGAGCGCTGGCGTACGCGGGGCGACGGCAGCCTCAGGCGCCCCGTGAGTCGGCTGCCCGCGCCCCGACCCGCCTTCGGGCCCGCCACCGAGTCACTGACTGTCGCTTCGGCCGCGGTGGAGGTCAGCGAGAAAGGCCACCACGGGGGAGGCGCGGTCCAGAAGTCCTCGGCGTGTGGCACCTCGCGCCATCGCGTATCCGTTAGCAC     
G       TTTTCATAATCGAATATATTATAACAATAGCTGATAAAATTGAATAATCTCTTAACAAAACATAGATTCCTATGTAAAATTAGCATTATACATCTTTAGAAATTTGGATACAAAAGAGTTAGATGATTTGAATAACAATATTCGAAATTATGACTTAATTCATACATTATATCAAATTAAATTTTCAGAAGATAATTAAACCGATCTATAATTAGATTTATCTCTTGGTCAAATCTTTAAAATTTATTTATAAACTCCCCTTATTTGAGGCTAATCGAATGATCATTAATCTCTATTATTACAAATTATTAATTAATTATTTTGATTCAAAGTAATAGTTAAAATTTAATTATTAAATATGACATTAGAAAATGATGTAGTGATACTTTTTATCATGTTGTACTAATACTTTAAAGATCCTTTGATAGTGTAATCACAAATATAATTAATTAATAAATAGCCATCATTATATCTATTTATTAGTATCTTATTTAACAAAATTATTTTCATAATTCAGGTATTAAAATAAATGCTTTTTCTTTATTTATTATGATTTTTAATGATATCCTATTTAAGAAGATTAATCCTTTTCCATTTATTTAAATTCATTTTTATAATATTTAATATACAGTTGATAATGCAATGTGTTGGTTATCTTAGAAATATTGTTGGTTGTAGATATTACCAATTTACAACCAGATACTATATATGTACATTATAAAATATTTTCATACAAAAGAAATCTGTCAAAGTATATTAAAAAATGTTATGATTAAAATCTCTTTTATTCGAATTAATTTAATAATAGAATTGTTTTCTCTTTATTAATTTAATGACTAAGTATATACTCTCCTTAGTTAAAAAAATAACATATATACATGTTTTATCTATTACCACCATTATTTGTTTACATCAAATATTACAGACATTAAATTTAATAAAAATTATAGAAATTTGACAGATGTTTTTACATTTTTTACTATATTAAACATAATTTTAGCATTAACTACAACTCTACCCAAGCAAAGAAACTTGGGGATTACTTTTTATCTATGTTTAGCCGAACTTAGCTAGATGATAATACCCAAATACTCCTTACCATGAGTAATGTGCAACTTTAGGGTTCCGTACAGCGGATTGCTTATGAGGACCACTAGTATTATGCCAATCTAAACAGATACATAATCTAGGGCTCACTGATCGTAGTACTTGCACGCATGGTACTGTACGCTAGTCGAAGGGGGCTCGCAGCTGAGCCACGACTTGAGGTTAGACCATCCAGGCGTGATGTCAGGTACAGATCATGTCAAGGAATTGCTCTTAAGCCACTATCGAAGTAAAATTAGATGCCTTGTGTATAGGGGGGATCCCTGTGGTTTCGCCGCCATATTATGGTCCTCGGATTCCCATGAAATCAACGCAGATTGTAATAATTTGGATAAGCCTTTGTTAGGGACGTTATTGATTGAAGAGGTCTCAGGAATACATAAGCTATCGGCGGTCTCCTTAGGGTAAACAAATTCGGTTACATCCCTCTTAACCTGGGATTGATGAATTTTGACATAAATCTCTCAGCAAAGTATTATACAGAGATCCACGTTCAATAGGCTAATAGACTAGGGTAATTCATCAACAGGTGAATATAATGTCGAGCTGTCTGGGTAACCTTCCAGAAAAAGCAAATCTACCACATTCTCAGAGATGTCTATAAGTTTACTGCTGCAAATATTTATATGCATACTGAAATAAAACTAATGTCACAAGTCAGTACCAAACGGTCCATAGTCTTGCTACACTATATCTTGCCCCGCATTGACATTTGTCTTCCATATGTTCCAATAAAAGTCGGCGGCTAGAAAAGGAAGCTCCTTACTCACACTCATTTTAAATCAGTTAATGCCATAATGAAGGAAAAACACGAAGTTTGACTAAGAACCATGAAAACGATCTTGATCCACCTCGTAGTCAATTACTTTTACCGATAGTTTATACTAGCTCGAGGTCAAACGGTAAGGCCCATAGCAGAGCGGAAAGAGCTAAATGAACGGCAACGCTCGCCACGCGGGCGGGCGGACTCACAAAACACTCTACAGACAATAGACGCCCGTACGGGACGCCAAGTTGCGGTACGCGAAAGCTGCACAGAGACCCGCATTTCCTCCTCACGCGGTGTACCCGCCCTGGAAACTCCAGGAAGCCGTGCGAGCTACGAACTTGGTGACAAGCCCCGCGCCCACTTCACGGTAGCCAAACAGCGCCATCCGGCGACGGTGCGTGACGTATGTCCGAACAACCACGGCGCATAGTAAGGGGGAAGCTAAGCCAGGCGAAGAGCTTCTCTTTACCAGCCTTGCTGACGACGCACTGTACATGGGCTTCACTTAAACCGTTAGATAGCCAGCGGAGTTTCCCCCGCTGGTACACCCCTAACGGCGGGGCCCCCCTGAAGTACGCGCGCCCGGCTAACAACGAGGGGATCGCTTACAGTTTGTCAGCCTCAAAAGAACGTAGCGCGGGGAACACTGCTCTCCCTCTGCGAAAACATTAGTCCCCACCCCTTTGCTGTTTCACAGTGGCCGTCTCGCGGCGTTCACGGTCTTATTGAGCGCCGAACTGCGACGGGTTAATTCTAACTCGCAGGAGGGACGCACTTCCTCCTAGGCAGGGTCTCTTTCGCGGGACCTTAATCCGGCGCGTAGGCGGCGGGGCCTATCGGGAGGCAACGCGGACCGGGGTTAAGGCACGGGTGGACTAATGGTCCCCGACGGTAGCGGCGGGTTTCGCAACGGCGTACGGCTACCGCCACCTGAGGGCCTGTCCGTGAACAACTCTTTTCGGAGCTTCGCGAGGGGTGTGGAGGCCGGCGCGCAACCGACTGTCCAATTTCGACTTATTTAGTTGCCATGCATGGCGTGTATACGCACGGCGAGCCAGTGTTTTATGCTCTGCGGAGCGAACGAGTCGTTAGCAGGAGCTTTGAGACTTCGCACGAAGATATTGGCAGCCCCTCGCCGCGCGCCCAGGTGCTAGGTACGCGGGTGCAGCAACGCCGCCCCCGGGCCATCCCCCGCCCGGGCGGGTGGGCGTCGGGAGGCGGCGGGTCCACCACGGGGCTCAGCCAGCGGCTCTGCCGCAGACCCAGTAGGGCGGCGCGCCGGCCGCGTCGCCATGCCGGCCCTGCAGCCGGGTGGAGTGGCGCGGCGCGGGCCACGCCCGCGCGGCTCCGGCGTTCGGCGGGACGTGGCGTTCTCAAACTGCGGCGCGGGGCGGTGGCCGAGCCACTCGCGGCGCTGTGCTAGGGCGTCGCGCGCTGTGGTGGCGGGCCCCGACGCGGGGGCCCACTGGCCCGGCTCCGAGGCTGGGCCGGCGCCCTCGGGCGTCCCTCGGAGCTGCCGCTCGCCCCGGCAGCGGTGTGGCCGCGTGGTGCGCCGGCCGAACCGCTGACCGCAGCTGACGCGGCCGCCATGCGGGGGGGCTGGCGACTCTGGTTGAGGATGAAGGGGCGCGCCGGCTGGGGCGGGCGGGGGACCCGGGGCGTCAGCACTCCCCGGGCTGGATGGCCACAACCGGCTTGGAGCGGCAGACCGGCCCCGTGACCACCCGAGGGGCACCGACGCCATGGCGCCCGGGGTTGTTGACCGCCCGGCGTCGGCCAGGGGGCGCGCCCTCGCTTATGCGGCGTTGACGCCCCCGGGGCGACCGCAAGGGCCCGGTGGTGGGCCCAGCCGATTGTGTTGCCCGCACCCCGCTGTCGCCCGACGGGGCGATGGGAACCTGGCGCGCGCATGCCGGAGGATCGCCGGCGAACGCGAGTCTACGGCAGCGTCAGACACCCCGTGACTGTGCGGCGGGCGGCCCGACCCGCCTTCCGGCCCGCCACCGAATCGCTGACTGTCGCTTTGGCGGCTCTTGAGGTCGGCGAGCACGGCCGCCGCGACGGAGGCGCGGTCGAGAACGCCTCGGCGTGTGGCACATCGCGCCACCGCGTATTCGGTAGCAC     
F       TTTTCATAATCAAATATATTATAACAATGAATGGTAAAATTAAATGATCTCTTAACAAAACATAGATTCCTATATAAAATTAGCATTATATATCTTTAAAAATTTGAATACAAAAGGGTTAGATGATTTAAATAACAATATTCGAAATTATAACTTAATTCATATATTATATCAAATTAAATTTTTAAAAAATGATTAAACCAATCTATAATTAGATTTGTCTCTTGGTCGAATCTTTAGAATTTGTTTATAAACTCCCCTTATTTGGAGCTAATCGAATGATCATTAATCTCTATTATTACAAATTATTAATTAGTTATTTTGATTCAAAGTAATAGTTAAAATTTAATTATTAAATATGACGTTAGAAAGTAATGTAGTGATACTTTTTATCGTGTTATACTAATACTTTGAGAGTCTTTTAATAGTATAATCGCAAATATAATTAATTAATAAGTAGCCATCATTATATCTATTTATTGGTATCTTATTTAACAGAATTATTTTCATAATTCAAGTATTAAAATAAATGCTTTTTCTTTGTTTATTATGGTTTTTAATGATAACCTATTTAAGAAAATTAATCCTTTTCCATGTATTTGAATTCGTTTTTTAAGTATTTAATATACGGTTGATAATACAATGTATTAGTTATCTTAAAGGTATTGTTAATTGTAGATATTACCAATTTACAACCAGATACTATATATGTACATTATAAAATAATTTCATACAAGAGAAATCTATCAAAATATATTAAAAAGTGTTATAGTTAAAATCTCTTTTGTTCGAATTAATTTAATGATAAAATTGTTTTCTCTTTATTAATTTAGTAACTAAGTATGTACTCTCCTTAATTAAAGAAATGACATATATACATGTTTTATCTATTACCGCCATTATTTATTTACATCAAATATTAAAGACATTAGATTTATTAAGAATTATAGGTATTTGACAAATGTTTTTACATTTCTTGCTATATTAAACATGATTTTGGCATTAACTGCAACCCTACCCAAAAAAAGAAACTTGGGGGTGAATTTTTATATATGTTTAGCCTAACTTAGCTTAATGATAATACCCAAATACTCCTTACCATGAGTAATTTGCAATTTGAAAGTTCTGCACAGCGGATAGCCTATGAGTACCACTAGTACTATGCCAACCTACATAGATACATAATCTAGGGCTCATTAATCGTAGAACTTGCACGCATGATACTGTGCGATAATCGAGGAGGGCTCACAGTTGAGCCACGTATTAAGGTTAGACCATGTAAACGTGACGTCAGGTACAAATCGTGTCAGAGAATTGCTCTTAAACGTCTACCGAAGTAAAACTAGATGCCTTGTGTATAGGGGGAATCCTTGTGGTGTCGCCTCCATAGTATAGTCCTTGGATTTCTACAAAATCAACGCAGATTGTAATAATTTAGAGAAACCTTTGTGAGGGACGTTATTGATTGAAGAGGTTTCAGGAATACATAAGGGATCGGCGATATCCTTGAGGTAAACTGCTTCGATCGCATCCCTCTTAACCTGGAATTGATGAATTTTGCCGTAAATCTCTTAACGAGGTATTATATCGCGATCCACGTTCAATAAACAAATAGAATAGGGTTATCTATCACTAGGTGAATATAATGTCGAACGGTCTGGGTAACCTTCCAGAGAAACCAAATCCTCCACATTCTCTGAGGTGTTTATAAGTTGACCGATACAAATATTTATATGTATACTGTAAAAAAACTGATGTCTTAAGTCAGTACCAAACGGTCCCTAGTTTTGCTACACTGTATCTTGCTCCGTATTGACATTTGTCTTCCATATGTCCCAAGAAAAATCGGCGGTTAGAAAAGGAAGCTCCTTATTCACGCTCATTTTATACCACCCAACTCTATAGTAAAGGAAGAGTCCAGATTTTGACCTAGAACTATAAAAACGTTCTCGATCCAACTCGTAATCAACTGCTTTTACTAATAGTTTATAATAGATCAAGGTCGAGCGGTAAGGCCCGCAGCGGAGCAAAAAGAGCCAGATGAACGGCAACGCTCGCCACGCGCGCGGGCGGATTCACAACATACTTTGCAGATAATAGACGCCCGAACGGGACGCCAGGTTGCGTTCCGCAAAAGCTGCACAGATATCCGCATTTCCTCCTCACGCGGTGTACCCGCCCTGGAAATTCCAGGAAGTCGTGCGAGCCGCCAACTTGATCACAAGCCCGGCGGCCACTATACGGTAGCCAAACAGCGCCACCCGGTGACGATGCGTGACGTATGTCCAAACAACCACAGCGCATCGTATGAGGGAAGCTAAGCCCGGCGAACGGCTTCTTTTTACCAGCCTTGCTTACGACGCATTGTGCTTAGGCAATAATTGAACCGTTAGATGGTCAGCGGTGTTTCCCCCTCTGGTACGCCCCCAACGGCGGGGCCCCCCTAAGGTAGACACGCCCGGCTAATGACGAGGGGATCGCGTACAGTCTATCAGCCTCGGAAGAACGCAGCACAGGGGACACTACTCTCCCTCTCCGAAAACATTAGTCCCCACCCCTATGCTGTTTCACACTGGTCCTCTCTCAGCGTTAGCGGTATTATGGAGCACCGAACTGCGACGGGTTAATCTTAACTCGCAGGAGGGACGCACGTCAACCTAGGCACGGTCTCCTACGCGGGGCCTTAATCCGGCGCGCAGGCGGCGGGGCCTATCGGGATGTGACGCGGACCGGTGTTAAGCCACGGGTTGACTAATGGTCTCCGACGGTAGCGACAAGTTTCCCAACCCCGGACGGATACCTCCACCTGAAGGCCTGTCAGTGAACAACTCTTTTCGGAGCTTCGCGAGGCATGTGGAGACCGGCGCACAACCGACTGTCCAATTTCGACTTATTTAGTTGCCATGCAAGGCGTATATACGTACGGCGAGCCGGTGCTTTATGGTCTGCGGGGCGAACGAGCATTAAGGAGGTGCCTACAGACATCGCACGAAGCTATTGGCTGTCCCTCGCTGCGCGCCGAGGTGCTAGGTACGGGGGTGCAGCAGCGCCGCCCTCGGGCCACCGCGCGGGCGGGCGGGCAGGCGTCCGGAGCCGGCGGGTCCACCAAGGGTTTACGCCAGCGCCCCTGCCGCAGACCGAGTAGGTCGGCGCGCCGGCCGCGTCGCCATGCTGGCCCTGCAGCCGAGCGGGGTGGGGCGGCCCGGGCCACGCCCACGCGGCTGCGGCGCCCGGCGGCACGTGGCGTCCGCCTACCGCGGCGCGGGGCGGTGGCCGGGCAACTAGCGGCGCTGTCCTGTGGCGTCGAGCGCTGAGGTGGCGGGCTCCTACGCTGGGGCCCACTTGCCCGCCTCAGAGGCTGGGCCGGCGCCCTCGGTCGGCCCTCGGGGCTGCCGGTCGCCCCGGCAGCGGTGGGCGTGCTGGGTGCGCCGGCCGACCCGCTGACCGCAGCTGATGCGGCCGCCATCCGGTCGGGCCGGCGACTCCGGTCAAGGATGAAGGGGCCCGCCGGCCGGAACGGGCGGGGGACCCGGGGCGGTAGCACTCTCCGGGCTGGATGGCCAGAGCCGGCCGGGGGCGGCAGACCGGCCCCGCGACCAGCCGAGAGGCATCGACGCCGTGGCGCCCGGGGGTGTTAACCGCTCGGCGTCGGCCAGGGGGCGCGCCCTCGCTCATGCGTCGTAGACACCCGTGGGGCAGCCGCGATGGCCCGGTGATGGGCCCCGCCGATTGGGTGGCCCGCACCCCGTCGTCGCCCGACGGGACGGTGGAAACCTGGCGCGCGGATGCCCGAGGCTCGCCGGCGGACGCGAGGCCACGGCAGCCTCAGGCGCCCCGCGAGTGAGCGGCGAGCGTGCCGACCCGCCTCCTGGCCCGCCATCGAATCGCTGACTGTCGCCTTGGCTGCGCTGTAGGTCGGCGGGGACGGCCACCGCGACGGACGGGCGGTCGATAAGGCCTTGGCGTGTAGCAGATCGCGCCGCCGCGTATGCGGTAGCAC     
E       TTTTCAAAATCGAATATATTATAACAATAGGTGGTAAAATTAAATAATCTCTTAACAAAACATGGATTCCTATGTAAGATTAGCATTATATATCTTTAAGAATTTGAATACATAAGAGTTAGATGATTTGAATAACAATATTCGAAATTACGACTTAATTCATACATTATGTTAAATTAGATTTTTGAAAAGTAATTAAACCAATCTATAGTTAAATTTATCTCTTGATCAAATCTTTAAAATTTGTTTATAAACTCCCCTTATTTGAGGCTAATCGAATGATCATTAATCTCTATTATTACAGATTATTAATTAATTATTTTAATTCAAAGTAATAGTTAAAATTTAGTTATTAAATATAACATTAGAAAATAATGTAGTGATACTTTTTATCATGTTGTACTAATACTTTAAAAATCCTTTAATAATATGATCACAAGTTTAATTAATTAATAAGTAACCATCATTATATCTATTTATTAGTATCTTATTTAACAAGTTTATTTTCATAATTCGAATATTAAAATAAATGCTTTTTCTTTGTTTGTTATGATTTTTAATGATATCCTATTTGAGAAAATTGATCCTTTTCCATATATTTAAATTCATTTTTTTGATATTTAATATACGGTTGATAATACAATGTATTAGTTATCTTAGAAGTATTATTAATTGTAGATATTACCAATTTACAACCAAATACTGTATATGTACATTATAGAATAATTTCGTACAAAAGAAATCTATCAAAATATATTAAAAAGTGTTATAATTAAAATCTCTTTTGTTCGGATTAGTTTAATGATAAAATTGTTTTCTCTTTATTAATTTAGTGACTAAGTATATAATCTCCTTAATTAAGGAGATAACATATATACATGTTTTATCTATTACCACCATTATTTATTTACATCAAATATTAAAGACATTAGATTTAATAAAAATTATAAAAATTTAACAAATGTTTTTACGTTTTTTGCTATGTTAAACGTAATTTTGGCATTAACTGCAATCCTATCCAAGCAAAGAAACTTAGGGATTAATCTTTATATATGTTTAGCTAAACTTAGCTTCATGATAACACCCAAATACTCCTTACCACGTGCAATTTGCAAGTTTGAGGTTTTGCACAGCGGATAGCTTATGAAGACCACTAGTAGTATGCCGATCTATATAGATACATAATCTGGGGCTTACTAATCGTAGAACTTGCCCGCATGATACTGTACGATAGTCGAAGGGGGTCCACAATTAAGCTACGGCTTAAGATCAGACCATCTAAACGTGATGTTAGGTACAAATCACGTCATAGGATTGCTTTCAAACCGCTACCGAAACAAAATTAGATTCCTTGTGTACAGGGAGAAACTCTGTGATTTCACCTCCATATTACGGTCCCCGGATTTCCATAAAATCAACGCGGGTTGTAACAATTTGGAAAGACCTTTGTTAGGGACGTTATTGATTGCAGAGGTTTTAGGAATACATAAGGTACCGGCGGTATCCTTAAGGTAAACCAATTCGATCACATCCCTCTTAACCTGCAATCGATGAATTTTGCCGTAAACCTCTTAACAAGGTATTATATCAAGATCCACGTTCAATAACCTAATAGACTAGGGCAATTCATCGATAGGTGAATCTAATGTCGAGCCGTCTGGGTAACCTTCCAGAAAAACTAAATCTACTGCATTCTCGGAGGGGTTTATAAGTTGACCGATCCAAATATTTATATGCATACTAAAAAAAGGCTAATGTCGTAAGTCAGTACCAAACGGTCTCAAATTTTGCTACACTTTATCTTGCACCATATCGACATTTGTCTTCCATATGATACAATAAAAATCGGCGGGTAGAAAAGGAAGCCCCTTATTCACACTCATTTTAAACCACCCAATACTATAGTAAAGGAAAAGTATAGATTTTGACTTAGAACTGTAAAAACATTCTTGATCCAACTCGTAATGAATTACTTTTATTGATAGTTTATAATAGCTCAAGGTCAGACGGTAATGCCCTCAGCGGAGCAAAAAGAGCTGGATGAACGGCGACACTCGCCACGCGCGCGGCCGGATTCAGAAGACACTTTACAGACAATAAACGCTCGGACGGGACGCCAGGTTGCGTTACGCAAAAGCCGCACAGAGATCCACATTTCCTCCTCACGCGGGGTGCCCGCCCTGGAAACTCCAGGAAGTTGCGCGAGCCACCAACTTGGCCACAAGCCCGGCGGCCACTACACGGTAGCCAAGCAGCGCCACCCGGCGCCGATGCGTGACGTATGTTCAAACAACCGCAGCGCATCGTATGGGGGAAGCTAAGCCTGACGAACATCTTCTTTTTGCCAGCCTTGTTCACGACGCGTTGTGCGTGGGCCGCACTTAAACCGTTAGACGGTCAGCGATGTTTCCCCCGCTGATACTCCCCCAACGGCGGGGCCCCCCTGAGGAAAGCACGCCCGGCTAACGGCGAGGGGGACGCGTACAGTTTGTCAGTCTCAGAAGAACACAGCTCATGGAACACTGCTTCCCCTCTCCGAAAACATTAGTCCACACCCCTATGCTGTTTCACACTGGTCCTCTCTCAGCGGTCACAGTATTATTGAGCCCCGAACTGCGACGGTTTAACTCTAACACGCAGGAGGAACGCACGTCCACCTAGGCAGGGTCTCTTGCGCGGGGCCTTAATCCGGCGGGCAGACGGCGGAGCCTATCGGGAGGTGACGCGGACCGGAGTTAAGGCACGGGTGGACTTATGGTCTCTGACGGTAGCGGCGGGTTCCCCAACCGCGGACTGCTACCTCCACCTAAAGGCCTGTCCGTGAACAAGTCTTTTCGGAGCTTCGCGAGGCGTGTGGAGGCCGTCGCTCAATCGACTGTCCAATTTCGACTTATTTAGTTGCCATGCATGACGTGTATACACACGGCGATCCGGTGTTTTATGTTCTGCGTAGCGAACGAGCTGTAAACAGGAGCCCATAAGCTACGGACGAAACTATTGGCAGCCCGTTGCGGCGCGCCCAGGTACTAGGTACGGCGGTGCAGCAGCGCGCCCCCCGGGCTGCGGCGCCGACGGGGGGGACGGCGTCGGGAGCCGGCGGGTCCACCCCGGGGCTCCGCCAGCACCGCTGCCGCAGACCCAGTGGGTCGGTGCGCCGGCCGCGTCGCCACGCCGGCCCTGCGGCCCGGGGAAGTGGGGCGGGGCGGGCCACGCCCACGCGGCTGCGGCGTGCGGCGGCGCGTGGCGTTCGCCCACTGCGGCGCGGGGCGCTGGCAGAGTGACTGGCGGCGCCGTCTTATGGCGGGGCGGGCTGCGGTGGCGGGCCCCGACGCCGGGGCTCGCTTGCCCGCGTCCGAGGGTGGGCCGGCGCCCTCCGGCGTCCCTCGGGGCTGCCGTTCGCCCCGGCGGCGGTGGGCGCGCGCGGTGCGCCGGCCGATCCGCTGACCGAAGCGGAGGCGGCCCCCATGCGGTTGGGCTGGCGACTCCGGTCGAGGATGAGGGGGCCCGCCGGCTGGGGCGGGGGGGGGACCCTGGGCGGCAGCACTCTCCGGGCTGGACGGCCACAGCCCGCCGGGGGCGGCAGACCGGCCCCGCGACGAGCCGAGAGCCACCGCCGCCATGGCGCCCGGGGGTGTTAACCGCCCAGGGTCGGCCGGAGGGCGCGCCCTCGCTTACGCGGCGATGAGGCCCTCGGGGCAGCCGCGAGGGACCGGTGGTCGGCCGCGCGGATTGGGTAGCCCGCAGCCCTTCGTCGCCCGACCGGGCGGTGAAGACCCGGCCCGCGCATTCCTGAGGCCCTCCGGCGGACGGGAGGCGACGGCAGCTTCAGGCACCCCGTGAGTGAGCGGCTGGCGGCCCGACCCGGCTGCCGGCCCGCCACCGAATCCCTGACTGTCGCTTTGGCTGCGCCGAAGGTGGGCGAGGAGGGCCACCGCAACAGACGCGCGGTCGAGGAGCCCTCCGCACGTAGCAGATCGCGCCTCCGCGTACGCGCGAGGAC     
D       TTTTCATAATCGACTATATTATAACAATAAATGATAGAATTGAATAATCTCTTAACAAGACATAGATTCCTGTGTAAAATTAGCATTATATATCTATAGGAATTTGAATACAAAAGAGTTAGATGGTTTGAATAACAATATTCGAAATTATGACTTAATTCATACATTATATCAAATTGAATTTTTAGAAGATGGTTAAACCAATCTATAATTAGATTTATCTCTTAATCAAATCTTTAGAATTTATTTATAAACTCCCCTTATTTGAGGCTAATCGAATGGTCTTTAATCTCTATTATTACAGATTATTAATTAGTTATTTTAATTCAAAGTAATGGTTAAAGTTTAATTATTAAATATAACGTTAGAAAGTGATGTAGTGATACTTTTTATCATGTTATACTAATACTTTAAAAATCCTTTGATAATATAATCACAAATATGATTAATTAGTAGGTAGCCATCATTATATCTATTTATTAGTGTCTTATTTAGCAAAATTATTTTCATAATTCAAGTATTAAAATAAATGCTTTTTCTTTGTTTATTATGATTTTTAGTGATGCCCTATTTGAAAAAATTAATCCTTTTCCATATATTTAAATTCATTTTTTTAATATTTAATATACGGTTGATAATACAATGTATTAGTTATCTTGGAAATATTGTTAATTGTAGATATTACCAATTTACAGCCAGATGCTGTGTATGTACATTATAAGATATTTTCATGCAAAAGAAATCTATCAAAGTGTATTAGAAAGTATTATAGTTAAAATCTCTTTTATTCGAATTAATTTGATAATAAAATTGTTTTCTCTTTATTAATTTAGTGACTAGGTATATACTCTCCTTAATTAAAAAAATAACATATATACATGTTTTATCTATTACCACCATTATTTATTTACATCAAAAATTGAAGACATTAGATTTAATAAAAATTATAAGAATTTAACAGATGTTTTTACGTTTTTAACTATATTAGACGTAATTTTGGCATTAACTACAACCCCATCCAAATAAAGAAACTTAGGGATTGGTTTTTACATATGTTTAGCCGAACTTAGCTTAATTACAATAGCCAAATACTCCTTGCCATGTGTAATTTGCAATTTTAAGGTTTTGTACACCAGATAGCTTATGAGGGCCACTAGTACTATGCCAACCTATACAGATACATAGTCTGGGGCTCACTAATCGTGGAACTTGCACACATGGTACTGTACGATAGTCGAAGGGGGTTCACAATTGCACTAAAACTTAAGGCCAGGCCATTTAAACGTGATGTCAGGTACCAATCATGTTACAGAATTGCCTTTAAACCACTAACGAAGTAAAGTTAGATGCCGTGTGTATAGGGGGAATTCCTGTAACTTCGCCTCCATATTACAGTCTTTGGATTTCCACTCAATCAATGCAGATTGTAAAAATTTAGAGGAACCTTTGTTAGGGACGGTACTGATTGAAGAGGTTTTAGGAATACACAAGTTATCGGCGATATTCTTAAGGTAAACCAGTTCGGTCACTTTCCTCTTACCCTGAAATTGACGAATTTTGCCGTAAATCTCTTAACAAGATATTATACCGAGATCCACGTTCAGAAGTCTAATAGACTAGGGTAATCCATAACTAGGTAAATATAATGCCGAGCGGTCTGGGTACCCTTTCAGAAAAATTAAATCTACTACATCCTCTGAGGTGTTTTTAAGTTGACCGGTTCAAGTATTTATATGTATACTGGAAAAAAACTAGTGTCGTAAGTCAGTACTAAACGGTCTCTAGCCTTGCTACACTTCATCTTACACCGTATAGACATTTGTCTTCCATATGATCTAACAAAAGTCAGCGGGTAGAAAAGGAAGCTCCTTATTCACGCTTATTTTAAACCACTCAAAACCATAGTGTAGGAAAAGCATAGATTTTGACCTAGAACTGTAAAAACATTCTTGATCCAACCCATAATCAATTACTTTTACTAATTATTTATAGCAGCTCAAGGTCGAACGGTTAGGCCCGCAGCAGAGCAAAAAGGGCTGGGTGAACGGCGACGCTCGCCACGAGCGCGGGCGTATTCATAATACACTTTTCAGACAATAGACGCCCGGATGGGACGCCAGGTGGCGATGCGCAGAAGCTGCACAGAGACCCGCATTTCCTCCTCACGCGGTGTACCCGCCCTGGAAACTCCGGCAAGCTGTGCGAGCCACCAACTTGATCACAAGCCTGGCGACCACTACACGGTAGCCAAACAGCGCCAACCGGCGCCGAAGCGTGACGTATGTCCGAACGACCACGGCGCATCGTATGGGGGAAGCTAAGCCTGGCGAACCGCGTCTCTTTACCAGCCTTGTTCATGATGCGTAGTGCATCGGCTGCACTTTAACCGTTAGATGACCAGCGGTGTTTCTCCCGCTGATACTCCTCCAACGGCGGGGCCCCCCAGAAGTAGGCACGCCCGGCTAACGGCGAGGGGATCGCGTACAATTCGTCAGCCTCAGAAGAACGCAGCATCGGGAACACTGCTCTCCCTCTCCGGAAACATTAGTCCGCACCCCTATGGCGGTTCACACTGGTCCTCTCTCAGCGTTCACAGTGTCATCGAGCACCGAACTGCGACGGGTTAATTCTAACTCGCAGGAGGGACGTACGTCAGCCTAGGCAGGGTCTCTTACGCGGGGCCGTAATCCGGCGCGCAGACGGCGGAGTCTATCGGGAGGTAACGCGGACCGGCGTTAAGGCACGGGTGGACTAACGGTCTCTGACGGTAGCGTCGGGTTTCCCAACCGCTGACGATAACCTCCACCTAAAGGCCTGTCCGCGAACAGTTCTTTTGGGAGCTTCGCGAGGGGTGTAGAGGCTGTCGCACAACTGGCTGTCCAATTTCGACTTATCTAGTTGCCATGCATGGCGTGTGTACGCACGGCGAGCCAGTGTTTTATGCTCTGCGGGGTAAACGAGCTGTAAACAGGTGCCCATAGGCTTCGCACGAGACTATTGGCAACCCGTTGCGACGCGCCCAGGTTCTAGGTACGCGGGTGCAGGACCGCCGCCCCCGGGCCATCGCGCCAGCGGGCGGGCCGACGTCGGGGGCCGGCGGGTCCAACGCGGGGTTCGGCCTGCGCCGCTGCCGCAGACCCAGTAGGTCGGCGCGCCGGCCGCGTTGCCACGGCGACCCAGCGGCCGGGCGGAGTGGGGCGGGCCGAGCCACGCGCACGCGGCTGCGGCGGAGGGCGGCGCGTGGCGTCCGCCCACGGCGGCGCGGGGCGGTGGCCGAGCCACTGGCGACGCTGCCTAGCGGCGCCGCGGGCTGCTGTGGCGGGCCCCGACTCCGGGGTCCTCTTGCGGGCCTCCGAGGCTGGGCCGGCGCCCTCAGGCGTCCCTCGGGGCTGCCGCTCGCCCCAACAGCGGTGGGTGCGCTCGGTGCGCCGGCCGCTCCACTCACCGCAGCTGAGGCGGCCGCCATGCGTTGGGGCTGGCGACTCCGGTGGAGGATGAGGGGGCCCGCCGGCTGAGTCGGGCGGGGGACCCGGGGCGGCAGCACTCTCCGGGCTGGAGGGCCACAGCCAACCGGGGGCGGCAGGCCGGTCCCGATACCAGCCGAGAGGCATCGCCGTCGTGGCGACCGGGGATGATAACCGCTCGGCGTCCGCCAGATGGCACGCCCTCGTTCACGCGCCGCTGACGGCCTCGGAGCAGCCGCCAGGGCCCGGTGGTGGGCCCCGCGGATTCTGGTGCCCGCACCCCGCCGTCGCCCGGCGGGGCGGTACAGACCAGGCGCGCGCAGGCCTGAGGCTCGCTGGCGGACGCGAGGCCACGGCCGCGTTGGGCGCCCCGCGAGTGGGCAGCCGGCGGCCTGGCCCGCCTGCCGGCCCGCCACCGAGTCGCTGACTGTCTGACTGCCCGCGTTGTAGGCCGGCGGGGACGGCCACCGCGACAGAAGCGCGGTCGAGAAGGCGTGGGCGTGTAGCAGGTCGCGCCACCGCGTATGCGCGAGCGC     
C       TTTTCATAATCGAGTATATTATAACAGTAGATGGTAAAATTGAATAATCTCTTAACAAAACGTAGATTCCTATGTGAAATTAGCATTATATATCTTTAGAAATTTGAATACAAAAGGGTTGGATGATTTAAATAACAATGTTCGAAATTATAACTTAATTCATACGTTATATCAAATTAGATTTTTAAAAGATAATTGAACCAATCTATAATTAGATTTATATCTTGGTCAGATCTTTAAAATTTGTTTATAAACTCCCCTTATTTGAGGCTAATCAAATGATCATTAATCTCTATTATTACAAATTATTAATTAATTATTTTAATTCAAAGTAATAGTTAAAATTTAATTGTTAAATATGGCATTAGAAAATAATGTAGTGATGCTTTTTATCATGTTGTACTTATACTTTGAAAATCCTTTAATAATATGATCACAAATATGATTAATTAGTAGGTAGCCATCATTATAACTATTTATTAGTATCTTATTTAACAAAATTATTTTCATGATTCAAGTATTAAAATAAATGCTTTTTCTTTGTTTATTATAATTTTTAATAATATCCTATTTAAGAAGATTAATCATTTTCCATGTATTTAAATTCGTTTTTTTAATATTTAATATACAGTTGATAATACAATGTATTAGTTATCTTAGAAATATTATTGATTGTAGATATTACCAATTTACAACCAGATACTGTATATGTACATTATAAGATAATTTCATACAAAGGAAATCTATCGAAATATATTAAAAAGTATTATAGTTGAAATCTCTTTTGTTCAAATTAATTTAATGATAAAATTGTTTTCTCTTTATTAATTTAGTGACTAGATATATTCTCTCCTTAATTAAAGAAATAACATATATACATGTTTTATCTATTACCACCATTATTTATTTACATCAAATATTAAAGACATTAGATTTAATAAAAATTGTAAAAATTTAACAAATGTTTTTACATTTTTTACTATGTTGAACATAATTTTGGCATTAACTGCAACTCAGTCCAAACGAAGAAACTAAGGGATCAGTCTTTATATATGTTTAGCTGAACTTAACTTAATGACAACACCCAAATACCCCTTGCCACGTGCAATTTGCAATTTTAAGGTTTGTCACAGCGGATAGCCTATGAGGACCACTAGTACTATGGCAGCTTATATAGATACATAGTCAGGGGCTCACTAATCATAGGATTTGCACGCATGATACTGTACGATAATAGAAGAGGGTTCACAATTAAGCTATGAATTAAGATCAGACCATCCAAACGTGATGTCAAGTACAAATCGTGTTAGAGAATTGCTCATAAGTCACTACCGAAGTAAAACTAGATGCCGTGTGTATAGGGAGAATCCCTGTGATCTCGCCTCCATATTAAGGTCCTTGGATTCCGATGAAGTCAACGCGGATTGTAATAATTTGGAAACACCTTTTTCAGGGACGTTACCGATTGAAGAGGTGTTAGGAATACATAAGGTATCGGCGGTGTCCTTAATGTAATCCAGTTCAATCGCAGCCCTCTTGACCTGGAATTGATGAATTTTGTCGTAGATCTCTTATCGAGGTATTATACCGAGATCCACGTTCAATACTCTAATAGACTAAGGTAATTCATCACTAGGTGAATATAATGTCGAGCGGTCTGGGTAACCTTCCAGAAAATCCAAATCTACTGCATTCTCTGAGGTGTTTATAAGTTAACCGGTACAAGTATTTATATGCATACTAAAAAAACACAAATGTCTCAAGTCAGTGCTAAACGGTCTCTAATTTTGCTACACTTTATCTTGCGCCATATAGACATTTGTCTTCCATATGATCCAACAAAACTCGGCGGATTGAAAAGGAAGTTCCTTATTCACGCTCATTTTAAACCACCCAATACCATAGTGAAGGAAAAGCTTGGATTTTGACCTATAACCTTAAAAACATTTTTGATCTAACCCGTAATCAGTTACTTTTACCAATAGTTTGTAATAGCTTAAGTTCAAACGGTTAGGCCCACGGCGGAGCGAAAAGAGCTGAGTGAACGGAAACCCTCCCCACGCGCGCGGGCGAATTCATAACACACTTCTCAGACAATAGACGCCCGGATGGGACGCCAGGTTGCGTTACGCAAAAGCCGCACAGAAACCCGCATTTCCTCCTCACGCGGTGTACCCACCCTGGAAACTCCAGAAAGTGGTGCGAGCCACCAACTTGATCACAAGCCCGGCGACCACTACACGGTAGCCAAAGAGCGCCACCTGGCGGTGAAGCGTGACGCATGTTCGAACAACCGTGGCGCATCGTATGGGGGAAGCTAAGCCCGACGGACAACTTCTTTTTACCAGCCTTGCTTACGACGCGTTGTGCGTGGGCTGCACTTAAACCGTTAGATGGTCAGCGGTGTTTCCCCCGCTGATACGCCTCCAACGGCGGGGCCTCCCTGAAGTAAGCACGCCCGGCTAACGACGAGGAGATCGCGTACAGTTCGTCAGCCTCGAGAGAACCCAGCCCAGGGAACACTGCTCTCCCACTCCGCAAACATTTGTCCACCTCCCTATGTTGTTTCACACTGGTCCTCTCTCAGCGCTCACGGTAAGATTGAGCACCGAACTGCGACAGGTTAATTCTAACTCGCAGGAGGAACGAACGTCGACCTAGGCATGGTCTCCTCCGCGGGGCCTCAATCCGGCGCCCAAACGGCGAGGCCTCTCGGGAGGTAACGCGAATCGGAGCTAAGGCTCGGGTGGACTAATGGGCCCTGACGGTAACGGCGGGTCTTTCAACCGCCTGCGACTACCTCCACCTAAAGGCCTGTCCGCGAGCAGCACATTTCGGGGCTTCGCGAGGCGTGTGGAGCCAGTCGCGCAGCCGACTGTCCAATTTCGACTTGATTAGTTGCCATGCATGACGTGTATACGTACGGTGTGCCGGTGTTTTATGCTTTGCGGGGCGAACGAACTGTAAGCAGGTGCTCAAAGGCTGCGCACGAGGCTATCGGCAGCCCGTCGCAGCGCGCCCAGGTACTAGGTACGCGGGTGCAGCAGCGCCGCCCCCGGGCTGTCGCGCCAGCGGGCGGGCGGGCGTCGGGAGCCGGCGGGTCCACCACGGGGCTCCGCCAGCGTCACTGCCGCAGGTCCAGTAGGTCGGCGCGCCGGCCGCGTCGCCACGCTGGCCCAGCGGCCGGGCGGAGTGGGCCGGGACGGGCCACGCCCGCGCGGCTACGGCGCCGGGCGGCGCGTGGCGTCCGCCTACATCGGTCCGGGGCGGTGGCCGAGGAACTGGCGGCGCTGTCCCGTGGCGTCGCGGGCTGCGGTGGCGGGACCCGACGCCGGGGTCCGCTGGCCGGCCTCCGATGATGGGCCGGCGTCCGCGGGCGTCCCTCGGGGCTCCCGTTCGCCCCAGAAGCGGTGGGCGCGCTGGGTGCGCCGGCCGGTCCCCTGACCGGAGCTGAGGCGGCCGCGATGCGTTGGGGCGGGCGACTCCGGCGGAGGATGAGGGGGCCCGCCGGCGGGGACGGGTGGGGGACCCAGGGGGGCAGCACTCTCCGGGCTGGATGACCACACCCGGCGGGGGGCGGCAGGCCGGCCCCGTGACCAGCCGAGAGGCAGCGTCGACATGGCGCCCGGGGGTGTTGACCGCTCAGCGTCGGCCGGACGGCTCGCCCTCGCTCATGCGGCGTTGACGCCCTCGGGGCAGCCGCAATGGCCCAGTGGTAGGCTCAGCCGATTGCGTTGCCCGCACCACGTCGTCGCCCGACGGGGCGGTACGAACCAGGCGCGCGCATGCCGGAGGCGCGCGGGCGGACGCGAGGCGACGGGCGCCTCAGGCACCCCGTGAATGGGCGGCCAGCGGCCGGACCCGTCTGCCGGCCCGCCACCGAGTGTCTGACTGTCCCGTTGGGTGCGCTGGAGGTAGGCGGGGACGACCACCGCTACAGAGGGGCGGTCTAGAGGGCTTCGGCGTGTAGCAGGTCGCGCCATCGCGTATGCGCGAGCAC     
B       TTTTCATAATCGAATATATTATAACAATGGATGATAAAATTAAATAATCTCTTAACAAAACATAGATTCCTATATGAAATTAGCATTATATATCTTTAGAAATTTGAATACAAAAGGGTTAGATGATTTAGATAACAATATTCAAAGTTATAACTTAATTCATACATTATATAAAGTTAAATTTTTAAAAAATAATTAAACCAATCTATAATTAGATTTATCTCTTGATCAAATCTTTAGAATTTATTTATAAACTCCCCTTATTTGAGGCTAATCAAATAATCATTAATCTCTATTATTACAAATTATTAATTAATTATTTTAATTCAAAGTAATAGTTAAAGTTTAATTATTAAATATAACGTTGGAAAATAATGTAGTAATACTTTTTATCATGTTATACTAATACTTTAAAAGTCCTTTGATAGTATAATCACAAATATGATTAATTAGTAAGTAACCATCATTATATCTATTTATTAGTATCTTATTTAGCAAAATTATTTTCATGATTCAAGTATTAAAATAAATACTTTTTCTTTGTTTATTATAATTTTTAATGATATCCTGTTTGAGAAAATTAGTCCTTTTCCATGTATTTGAATTCGTTTTTTTAATATTTGATATACAATTGATAATTCAATGTATTAGTTATCTTAGGAATATTGTTAATTGTGGATATTACCAATTTACAGCCAAATACTGTATATGTACATTATAAAATAGTTTCATACAAAAGAAACCTATCGAAATATATTAAAAAGTATTATAGTTGAAATCTCTTTTATTCGAATTAGTTTAATGATAAAATTGTTTTCTCTTTATTAATTTAGTGACTAAATATATACTCTCCTTAATTGAAGAAATAACATATATACATGTTTTATCTATTACCACCATTATTTATTTACATCAAATATTAAAGACATTAGATTTATTAAAAATTATAAAAATTTAACAAATGTTTTTACATTTTTTACTATGTTAAACATGATTTTGGCATTAACTGCAACACTATCCAAATAAAGAAACTTAGGGATTAGTTTTTATATATGTTTAGCCGAACTTAACTTAATGACAGCACCCAAATATTCCTTACCATGTGTAATCTGCAATTTTAAGGTTCTGCACAACGGATAGCTTATGAGGACCACAAGTACTATGCCGGCCTATACAGATACATAGTCCGGGGCTCACTAATCGTAGAACTTGCACGCATGGTACTGTACGATAGTCGGAGAGGGTTCACAAATAAGCTACGACCTAAGGTTAGGCCATCTAAGCGTGATGTCAGATACAGATCGTGTCAAAGAATTGCTCTTAAGCCACTATCGAAGTAAAGTTAGATGTCGTATGTATAGGGGGAATTCCTGTGGTTTCGCCTCCATATTAAGGTCCTTGGGTTTCCATGAAATCAATGCAGTTTGTAATAACTTGGAGAAACCTTTTTCAGGGACGTTCTAGATTTAAGAGGTTTTAGGAATACATAAGGTATCGGCGATATCCTTAAGGTAAACTGGCTCGATTGCACCCCTCTTGACCTGGGATTGATGGATTTTGCCGTAAATCTCTTATCGAGGTATCATACCAAGATCCACGTTCAACAATCTAATAGACCAGGATAATTCACCACTAGGTGAATATAATGTCGAGCGGTCTGGGTAACCTTCCAGAAAAACCAAATCTACTACATTCTCTTAGATGTTTATAAGTTAACCGGTTCAAATATTTATATGCATACTAAAAAAAAACTAATGTCAAAAATCAGTACTAAACGGTCTTTAGTTTTGCTACAATTTATCTTGCACCGTATCGACACTTGTCTTGCTTATGGTCTAACAGAAGTCGGAGGGTAGAAAAGGAAGATCCTTATTCACGCTCATTTTAGACCATCCAATATCATAGTGAAGGAAAAGTATGGATTTTGACTTAGAACTATAAAAACCTTCTTGATTCAACTCGTAATCGATTAATTTTACTGATAGTTTATAATAGGTCAAGATCAAACGGCTAGGCCCAAAGCGGAGCAAAAAGAGCTTAGTGAACGGCAACCCTCGCCACGCGCGCCGGCGAAGTCACAACACACTTCTCAGACAATAGTCGCCCAGATGGGACGCCAGGTTGGGATACGCAAAAGCCGCACAGAGACCCGCATTTCCTCCTCACGCCGAGTACCCGCCCTGGAAACTCCAGGAAGCCGTGCGAGCTACCAACTTGGTCACAAGCCTGGCGGCCACCAGACGGTAGCCGAGCAGCACCACCTGGCGACGAAGCGTGACGGATGTCCCTACAACCGCGGGGCATCGTATGGGGGAAGCTAAGCCCGTAGAATGGCTTCTTTTTACCAGCCTTCTTTACGATGCGTCGTGCGCGGGCTGCACTTAAACCGTTAGATAGTCAGGGGTGTGTCCCCGGCTGATACACCCCCAACGGCGGGGCCTCCCCGTAGTAAGCTCGCCCGGCTAACAGCGAGGGGATTGCGTACAGTTTGTCAGCCTCAGAAGGACCCAGCGCAGGGAACACTGCTTTCCCTCTCCGGAGACATTAGTCCGCACCCCTATGGTGTTTCACACTGGTCCTCTCTCAGCGTTCACGGTACTATTGAGCACCGAACTGCGACGGGTTAATCCTAACCCGCAGGAGGAACGCACGTCGGCCTAGGCAGGGTCTCGTACGCGGGGCCTTAATCCGGCGCACAGACGGCAGAGCCTATCGGGAGGGAACGCGGACTGGGGTTAAGGCGCGTGTGGCCTAATGGTCTCTGACGGTAACGACGGGTTCTTCAACCGCACATGATTACCCCCACCTTAAGGCCTATCCGTGAACATCTCTTTTCGGAGCTTCGCGAGGCGTGTCGAGGCCGCCGCGCAGCCGACTGTCCAATTTCGACTTATTTAGTTGCCATGCACGACGTATATACGCACGGCGAGCCGGTGTTTCATGCTCTGCGCGGCGAATGAGCAATAAGCAGGTGCCCACAAGCTTCCCACGATGCCGTTGGCAACCCGTCGCAGCGCGCCCAGGTGCTAGGTACGAGGGTGCGGCAGCGCCACCCCCGGGCGATCGCGCCAGCGGGCGGGCCGGCGTCTGGAGCCCGCGGGTCCACCCCGGGGCTCGGCCAGGGCCGCTCCCGCAGGCCCAGTGGGTCGGCGCGCCGGCCGCGTCGCCACGCCGGCCCAGCGGCCGGGCGGGGTGGGCCGGGGCGGGCCACGCCCGCGCGGCTGCGGCGCCTGGCGGCGCATGGCGTGCGCCCACTGCGGCCCGGGGCGGTGGCCGAGCAACTGGCGGCTCTGTCCCTCGGCGTCGCGAACTGCGGTGGCGGGCCCCTACGCTGGGGCCCGCTTGGCGGCCTCCGACGCTGGGCCGGCGCCCTCGGGCGCCCCCCGGGGCTGCCGTTCGCCCCAGCAGCGGTGGGCCCGCTCGCTGCGCCGGGCGAGCCCCTGACCGCAGCTGAGGCGGCCGCTATGCGATGGGGCGGGCGACTCCGGCCGAGGATAAGGGGGCTCGCCGGCTGGGACGGGCGGGGGATCCGGGGCGGGAGCACTCTCCGGGCTGGGTGACCACAGCCGGTGCGGGGCGGCAGGCCGGCCCCGTGACTGGCCGAGAGGCACCGTCGCCATGGCGCCCGGGGGTGTTAACCGCCCTGCGTCGGCCAAGGGGCGCGCCCTCGCTCGCGCGTCGCTGAGGGCCTCGGGGCATCTGCAAAGGCCCGGTGGTGGGCTCCGCCGAGTGGGTTGCCCTCACCACGTCGTCGCCCGACGGGGCGGTGCAAACCAGCCGCGCGCATGCCCGAGGCGCGCAGGCGAACGCGAGGCGACGGCCGCTTCAGGCACCCCACTAGTGGGCGGCCGGCGGCCCGCCCCGCCTGCCGGCCCGCCACGGAATCACCGGCTGTCTCGTTTGGCGCGCGGGAGGTCGGCCGGGACGACCACCGTGGCGGAGGCGCGGTCGAGAAAGCGTCGGCGTGTAGCAGCTCGCGCCGCCGCGTATGCGCGAGCAC     
A       TTTTCATAATCGAATATATTATAACAATAGATGATAAAATTAAATAATCTCTTAACAAAACATAGATTCCTATGTGAGATTAGCATTGTATATCTTTAAAAATTTGAATACAAAAGGGTTAGATGATTTGAATAACAATATTCAAAATTATGACTTAATTCATACATTGTATCAGATTAAATTTTTAAAAGGTGGTTAAACCAATCTATAATTAGGTTTATCTCTTAGTCAAATCTTTAGAATTTGTTTATAAACTCCCCATATTTGAGGCTAATTGAATGATCGTTAATCTCTGTTATTACAAATTATTAATTAATTATTTTAATTCAAAGTAATGGTTAAAGTTTAGTTATTAAATATAACATTAGAAAATAATGTAGTAATACTTTTTATCATGTTATACTAATACTTTGAGAATCCTTTGATAGTATGATCACAAATATGATTAATTAGTAGGTAGCCATCATTGTATCTATTTATTAGTATCTTATTTAACAAAATTATTTTCGTAATTCAAGTATTAAAATAAATGCTTTTTCTTTGTTTATTATGATTTTTAGTGATATCCTATTTTAGAAAATTAATCCTTTTCCATGTATTTAAATTCATTTTTTTAATATTTAATATACAGTTGATAATACAATGTATTAATTATCTTAGAGGTATTATTAATTGTAGATATTACCAATTTACAACCAAATACTGTATATGTACATTATAAAATAATTTCATACAAAAGGAATCTATCAAAATATATTAAAAAGTATTATAGTTAAAATCTCTTTTATTCGAATTAGTTTAATAATAAAATTGTTTTCTCTTTGTTGATTTAGTGACTAAATATATACTCTCCTTAATTAAAAAAATAACATTTATACATGTTTTATCTATTACCACCATTATTTATTTACATCAAATATTAAGGACATTAGATTTAATAAAAATTATAAAAATTTAACAAATGTTTTTACATTTTTTACTATGTTAGACATAATTTTGGCATTAACTGCAACCCCACCCAAACAAAGAAGCTTCGGGATTAGTCTTTATATATGTTTAGCCGAACTTAGCTTCGTAACAATATCCAAATACTCCTTGCCACGTGTAATCTGCAATTTTAAGGCTTTGCACAACGGATAGTCTATGAGGACCACCAGTACTATGCCAACCTATACAGATACATAGTCTGGGGCTCACTAATCGTAGAAATTGCGCGTATGGTACTGTACGATAGTCGAAGAGGATCCACAATTAAGCTACGACTTAAGGTCAAATCATCTAAACGTGATGTCAGGCACAGATCATGTCAGAGAATTGCACTTAAGCTACTAGCGAAGTAAAATTAGATACCGCATGTATAGGGAGAATACCTGTGATTTCGCCGCCATATTAAGGTCCTTGGATTTCCACGAAATCAATGCGGATTGTAATGATTTGGAGGTACCTTTCTTAGGGACGTTATAGATTGGAGAGGTTTTGCGAATACATAAGGTATCGGCAGTATCCTTAATGTAAACCAACTCAATCGCACACCTCTTCACCTGTAATTAATGAATTTCGCCGTAAATCTCTTATCGAGGTATCATACTAAGATCCACTTTCAATAGTCTAATAGATTAGGGTAATTCATCACTAGGTGAATATAATGTCGAGCGGTCTGGGTAACCTTCCAGAAAAGACAAATCTACTACATTCTCTAAGGTGTTTGTAAGTTGACCGGTGCAAATATTTATATGTATACTAGAAGAAAACTAATGTCGCGAATCAGTACTAAACGGTCTCCAGTCTTGCTACACTTTATCTCTCACCACATCGACATTTGCCTTCCATATGATCCAGTAAAAGTCGGCGGGTAGACAAGGAAGCTCCTTATTCACGCTCATTTTAGACCACCCAATACCATAGTGAAGGAAAAGTATGGATTTTGACTTAGAACTGTAAAAACATTTTTGATCCAACTCGTAATCAGTTGCTTTTACTAATAGTTCGCAATAGATCAAGGTCAAACGGTCAGGCCCAGAGCGGAGCAAAAAGAGCTTAGGGGACGGCAACCCTCGCCAAGCGCGCCGGCGGAATCATAACACACTTCTCAGACAATAGACGCCTGGACGGGACGCCAGGTTGCGTTACGCAAAAGCAGCACAGAGACCCGCATTTCTTTCTCACGCTGTGTACCCGCCCTGGAAACTCCAGAAAACTCCGCGAGCTACCAACTTGGTCACAAGCCGGGCGGCCACAATACGGTAGCCAAGCAGCGCCACCCGGCGACGAAGCGTGACGCATATCCCTACAACCGCGGCGCATCGTATGGGGGAAGCTAAGCCCGGCGAACAGCTTCTATTTACCAGCCTTGTTTACGACGCGATGTGCGAGGGCTGCACTTAAACCGTTAGATGGTCAGCGGTGTGTCCCTAGCTGTTACTCCCCCAACGGCGGGGCCTCCCTGAGGTAGGCACGCCCGGCTAACGGCGAGGGGGTCGCGTACAGTTTGTCAGCCTCAGGAGAACCCAGCGCAGGGAACATTGCTTTCCCTGTCCGAAGACATTAGTCCACACCCCTATGCTGCTTCACACTGGTCCTCTCTCAGCGTTCACGGTATTATTGAGCGCCGAACTGCGACGGATTAATTCTAACTCGCAGGGGGAACGCACGTCCGCCTAGTCAGGGTCTCTTCCGCGGCGCCTTAATCCGGCGCACAGAGGGCGGAGCCTCTCGGGAGGTAACACGCACCGGGGCTAAGGCACGGGTAGACTAATGGTCCCTGACGGGAACGACGGGTTTTCCAACCGCCCGTGATTACCTCCACCCTAAGGCCTGTCCGTGAACAGCTCTTTTCGGAGCTCCGCGAGGCGTGTGGAGGCCCCCGCGCAACCGACTGTCCAATTTCGACTTATCTAGTTGCCATGCACGACGTGTATACTCACGGCGGGCCGGAGTTTTGTGCACTGCGCGGCGAACGAGCTGTAAGCAGGTGCTCGCAGGCTCCGCACGAGGCCATTGGCAGCCCGTCGCAGGGCGCCCAGGGACTAGGTACGCGAGTGCGGCAGCACCTCCCCCGGGCCATCGCGCCGGCGGGCGGGGGGGCGTCGGGAGCCCGCGGGTCCAGCCCGTGGCTCCGCCAGCGCCGCTGCCGCAGACCCAGTGGGTCGGAGCGCCGGCTGCGTCGCCACGGCGGCCCAGCGGGCCGGCGGAGTGGGCCGGGGCCGGCCACGCATTCGCGGCTACGGCGCATGGCGGCACGTGGCGTTCGCCCAGTGCGGCCCGGGGCGGTGGCCGAGCAACTCGCGGCGCTGTCCTATGGCGTCGCGGGCTGCGGTGGCGGGCCCCGACGCTGGGGCCCGCTCGGCAGGCTCCGAGGCTGGGCCGGCTCCCTGGGGCGTCCCGCGGGGCCACCGTTCGCCCCAGCCGCGGTGGGCGCGCGCGGTGCGCCGCCCGTGCCCCTGACCGCAGCTGAGGCGGCCTCCATGCGCTGGGGCGGGCGACTCCGGTCGAGGATGAAGGGGCCCGCCGGCGGGGCCGGGCGGGGGAACCGGGACGGCAGGACTCGCCGGGCTGGAGGGCCACAGCCGGCCGGGGGCGGCAGGCCAGCCCCGTGACCAGCCGAGAGGCACCGTCTCCGTGGCGCCCGGGGGTGTTAACCGCTCTGCGTCGGCCAAAGGGCGCGCCCTCGCTTGCGCGCCGCTGATGCCCTCGGGGCAACCGCAAGGGCCCGGTGGTGGGCCCCGCCGATTGCCTGGCCCGCACCACGGCGTCGCCCGACGGGTCGGTGCGAACCGGGCGCGCGCATGCCCGAGGCCCGCCGGCGCACGCGAGACGACGGTAGCTTCAGGCACCTCACTAGCGGGCGGCCAGCCCCCCGACCCGCCTTCCGGCCCGCCACCGAATCACTGGCTGTCTCATTTGAGGCGCTGGAGGTCGGCCAGGACGACCACCGCGAGAGAGGCGTAGTCGAAGAGTCATCGGCGTGTAGCAGCTCGCGCCACCGCGTATCCGCGAGCAC     
