# Supplementary material for: A simple method for data partitioning based on relative evolutionary rates
Source: PeerJ. 2018 Aug 28;6:e5498. doi: 10.7717/peerj.5498 (PMC6118207; doi:10.7717/peerj.5498)
Supplement: Data S1 — The datasets are provided in the PHYLIP format. [file peerj-06-5498-s002.zip › DataS2/AS13-8.phy]

17  4000
out     ATTGTGAACCTAAATGTTAATTATAATGAAATAAATAAGCTGACTAAAAGACAATTATTGTGCTATACTTAAAACAATGTATAATGAAAATGTTAGTTTCATAAGACTACTAGCATTACTGGTGATGAGCATCTTTTTGTGTTTACCTGACACGATTAACCAGAGGTAAGGATTTCATACCGTGTAGGCTATTATTAAAGTTAATTAATAGTTGATTAGTATAGTTTGTTATTTTTACGTTTATTTAAAATATAGATTTAGTTTATGTTTTTGGGATCTTTTATTTGTTAATAAAATACTTAAACATTTTTAAGCTGAAAAATGTATTAATGTCTAATTATTAATTAAGATCTTATATTGAAATAAAGAGTCTTTAACAAGAATTTAAAATTAGTATCATTCGAATTTTCTTAAATTCTATTATCAAAACTTTTAGGAATAACTGAGATAAATCAATATATTATGAAAATTTCTAAATATTTACATACGACTATAAATTAAATAGTCCTTTTGTTAGTAAACTATTGAAAAGTATCTAACTCAAATAAAGTACTCAGTTTTTACTACATGTAGGTCAAACAAAAAAGGTACTATTAATCTGAGTTAAAATATACGAGATCAACATTTAAAGACTTTAATAATAAAATTAATAAATTTTTGACGTAAACTTACTTATAAAAGTTCATTAATAATCATAGTACATAATCTAAATGATACGTTAGTTATTCGTATTAACGAAAATTAATTTCTTAAATTAAATAGATAAATTTTTAGTCATAAAATAATAGGATTCTATAATAATTATTTTGAAATACTAACAAGATATTAACCTTTAAATTTAAACCAATTAATTAATTTAATTGTTTTGAGAAAACTCTTGTTTCATTCTCTAAAATTGTAATTTATTACTAATAGATAACAATTTGAATTTAATTCTATAATATTATTAATCTATTTTCATTGATTAATATTATGATTCGAGAATCGGATTTAAGTTATAAGGCGCCGGACTGCTGCCGCTATGATGTAAAATACGACTATAAGACGATCAAAGTTAACTCTTAAAAAACACTGTATAGGGACGCATATTAGATTCTCTACTAGCTTCTTACGTTACCACGTTACCAGATAGTATGGGGACATTTATAGAGAAAGTTGACCCTTTTGAACATCGGCGAGTAAAAAGGCCGATGTCAGAATCGCGGATGGCCTTACTTATAGTTGCTTATCCTTAGCTGTCGGACCATACATAAAACTTAGCTATTACTCCCTCACAATGCTATTTCTCGAGGAGTGAGTTGGACCACTCTGGAACTTGTGATCAGATGTTTCCGTCATTTAGGCACTGTGAGACATATCGCATTGAATCCATCCAAGACACGACAAGGTGTATTCTACGCCCGGCTTTTGTTACATATATTACTTTCCCGATGTTCCCCTGATTACGCGGCATGGCAGTAACTTGATTCCTGGCCCGCGAAAGTTGAGTGGGATTTCATTATTGTTCTTTCCGTCTAGCCTTCTTTTGTATTACCCTTGGATGTAAGCTATAGAGATCGATAAGGCAACAAAGTTCACTCTGTATTGTTAAGTGTAGAGACAAAATTTAAGTTCAAAACTTTTAATACTCAGTATGATGAAGGTATGTGAGACAGACGAGTTGGAATACCAGTGAACATCTTCTACCAAGAAATCAACAGTCATCGAAAAAGCTGGTTGTTGTGGTATCCACCTTGCTCTTTCGTTGTGGCATGGGACTTTATATACGTTTAATCTAATTTATCATAGTGACCGGTGTCTCCAACCGGTCTAACTGATGTAGGTATAGCGAGAATTACGGGGCATGAGAAGCACGATCTGACAGAGTGCTCTCATCCTGGTTGAGATATCTTTAGTATGGTAAAAAGCTTAGTTCACCCTTCACGGCGTCAAATAACTTCGTAAGCTTGATAAGATAACGGTAAATCATATATGCAAGTATATTAATGGTCTTTGTTTGGCCTATATGCTGGATCAGCTGGCCGAAGAAGGGTCCGCAACCAGGTGTGCCGCTTCGTGGGCCCGGGCTCGATGAAGCTGCGGTGCTTCAATTGGGGTCATGGTTTCGTAATCATTATTAATACCCGCATAGAAACGCTCGGCGCGCCCGCTAGAGATGCGAAGTTCCCGGCGGGTCCCGCCCGTACCATGCGGCTTGGTTTCTCAACATACGAAGCAGAGACCTGGATAATCTCGCGCTCTTTAGGCAATGCCTTTATGCAGCCGTACCAGCGAGAATCGGCCTCCCAATCGCATGACCGGGACTCGGGTCCGAGGAACGTGAGAAGAGGCCCCCTCAGACCCCCGCAAGGCCCCAGAGTTTGACCACGCGCCCTGGATGCCCTCCGCCCGGGGAAGTCTCCCCGGTTGGTGTCCTCACCCTTGCCTCTTAATCGGTTCGTCAAGGGCCAGTCGCCTGGCCACCCGAGGGCGTCCGGAGCGCTGCCTATCCTCCGCGGCGCTTGACCCTGAACAGATTCAAGGTGCCAGTGCTCCGCGAGGAGGAACCTGCTCCCGGGGTCAGTCAGAGCCTGGCGCGATCCACCGACGGCCCCCCCCGACAAGATAACTCGCCTGCATCACTTGAGCTTAAAGGTCCGTGCAGAGGTGAGGTCGACTTACCTACGTCGCCCTCGGGTGGAACCCACGTATGGCTTCAGGGAAGGGATCCAATGGACCGCGGTCCGCGACCGGTTGTATGTGGTTTTACTGGGGACGCGTGTGCCAATGTTATGAACAGGGCTTGTGCCTCGCCGGATTCGGTGGGTTGCGGCACGTGTGAAATGCAGAAGGCAATGGCGCACGGCGTCGCCGGTGACGGGTCAGATCCCAGCTAACCCTCCTTCGAGATATTCGGCTGGCAAGGGCCCCGAATTGTTTTTGTTCCTCGAGGTGCCCTATGCAGGCCTGCACCGGGATCCTGTTCCCCGAAGTGCCCCTGACGCGCACTGCGGCTCGTCAGTCCGTACGCAAGGAGGCGCGGAGACGAGTGCGGGCAGCAGTGGACCCCTAGGGGTGGCCGTGGCGCCCGCCCGCTGGCTGCACGGCCCCTTCTGCGAGCACGCCGGCCGGACCGGCTTCGCTCGCGCTGCCACCGGCGGACGGCGCTGACCCCGCCCGCAGCCGAGAGGCAGTCAGCGCGGCCGAGGTCGGTGCGACAACCGGCCGGGCCACGCGCGACGCTGCGCTTGTGTCCAGCCGAAGTGCGGCGTGCGTGCATCGACATGTCGCGGGCCGCGGGACCTCCCTCCCGACCGGTGGGCTGCAGGCACGGCCGGGGGGGGGCGCTCCGACCACGGTCCGGGCCTACAGCGCGAGGCGTGGGCGACCGAGGGTTCGGCCGGTCAGCCTCTCTCAGCCAAAGGACCGAGCGCTTGTCCCGCGCCGGCGGTGCTCGGGAGGGCCGTGGCGCGGCGCGCGCGGACGAGGGCCCGTCAGGCCATCGGCGGGACGGGAGGTGCATAGTGATACTCCGGGAGCCCGGACCGCGGGGTTAAGAGGCCACTCAGTCAGACGCCCCCTGCCCGCGCGTTGAGGCCCGGAGCCCCGCCGGGGACCTCAGCCTGGACCCCTCGGCGCGGAGGCGCGCGCACGCGCGGAGGGCGTGTACGACCGTCCAACTCTCGGACCCCCGCGGGGGCCTAGCGCGGGAGGAGAGGCGTCCGGCCCAAGCGCCAGCGATGGCGTGTGAGCTCCCCTGGACCGGGGCGCAGGGGGCTCTCCCCGGCCTCAGGCACGCTGCGGGGCACCGGTGCCGGTGGCCGACCGAACCCGGGGGGGGGGCTACAGCCGGCGCGAACCCCGGCCCGCGGGCGCCCGCGCGAGGGGTGCAGGCCCTGCGGGGAGCCTCGGGCCCGCGGCCCACGGCCTAGTGCGGCCCGCCGGCTGATAGCGGGGCCCGCGCACCCGGTGCGACCCAAACGGGAGCCCGCCGCGGCGCGGCCGGGGCCCCGCGCGGCGG     
P       ATTGTGAACCTAGATGTTAATTATAATGAAGTAAATAAGCTTACTAAAAGACAGTTATTGTGCTATACTTAAAGCAATATATAATAAAAATAATAGTTTCATAAGACTACTAACATTACTGGTAATGAGCATCTTTTTGTATTTGCCTAACACGGTTGACCAAAAATGAAGATTTAATACCGTGTAGACTATTATTGAGATTAATTAATAATTGATTAGTATAATTTGTTATTTTTGCATTTATTTAAAATATAGATTTAGTTTATATTTTTAAAATCTTTTATTTGTTAATAAAATACTTAAACATTTTTAAGCTAAAGCATGTATTAATATCTAATTATTAATTAAGATCTTATATTAAAGTAAAAAGTCTTTAACAAAAATTTAGAATTGGTATCATTCGATTTTTCTTGAATTCTATTATCAAAACTTTTAAGAATAACTGAGATAAATCAATATATTATGAAAATTTCTAGATATTTACATACAACTATAGATTAAGTAGTCTTTATGTTGGTAAACTGTTGAAAAGTATATGACTCAAATAAAGTGCTCAGTTTTTACTACATGTGGATCAAACAAAAAGAATACTATTAATCTAAATTAAAATATACAAGATCGACATTTAAAGACTTTAATAATAAAATTAATAAATTTTTGACATAAACTTACTTTTAAAAGTTCATTACTAATCATAATACATAGTCTAAATAATGCGTTAGTTATTCGTATTAACAAAAATTAATTTCTTAAATTAAATAGATAGATTTTTAGTCGTAAAATAATAGAGTTCTATAATAATTATTTTAAAATACTAACAAAATATTAACCTTTAAATTTAAGCCAATTAATTAATTTAATTATTTTAGGAAAACTCTTGTTTCATTCTCTAGAATTATAATTTATTACTAATAGATAACAATTTAAGTTTGATTCTATAATATTGTTAATCTATTTTCATTGATTAATATTATAATTCAAAGATCGGGTTTAAGTTATAGAGCGCCCGATTGCTGCCGCTATGATGTAAAATACGATTATAAGACGATTAAAGTTAGCTCTCAATAAACACTGTATAGAGACGCATATTAAATTCTCTAGTAGCTTCTTACGTTACCACGTTACCAAATAGTATGAGGACATTTATAGAGAAAGATGACCCTTCTAAACATTTGCGAGGAAGAAGGCCGATGTCCGAACCGAGGATGTCCTTATTTATAGTTGCTTATCCTTGCCTGTTGGACCATACACAAAACTTAACTGTTATTCCTTCACAATGCTATTTCTCGAGGAGTAAGTTGGCTCACTCTGCAACTTGTGCAGAGATATTAACGTCATTTAGATATGGTGAGATATCTCGCCTTGAATCCATCCAAGACACGACAAGGTATGTTCTACGTCCGGCTTTCGTTACATATATTACTTTGCCGATACTCCCCTGATAACGCGGCATGGCAGTAACTTAATTCTTGGCCCGCGAAAGTTGAGTGAGATTTCATTATTCTTCTTTGCGCCTTGCCTTCTTTTGTATTACCCTTGGATGTCAGCTGTGGCGATCTATAAAGCAACAATGTTTACTTTGTATTGTTAAGTGTAGAGACAGAGTTTAAGTTCAAAACTTTTAAAACTCGGTATGATGGAGGTAAGTGAGACAGACTAGTTAGAATACCAGTGAACATTTTCTACCGAGAAATCAATAGTTATCGAAGAAGATGGTTGTTGTGGTATCTATCCTATTCTTGCATTGTGGCATGAGACTCTATACGCGTTTAATCTAATCTATCATAGTGACTGGTGTCTTTAACCGGTTTAACTAATGTAGGCATAGCGAGAATTACGAGGCATAAGAAACACGATCTGGCTCAGTGCCCTTATATTGGTTGAGATATCTCTAGTATGGTAAGAAGCCTAGTTCATCCTTCACGGCGTCAGATAACTTTGTCGACCTGATAAAATAACAGCAAATCATATATATAAGTATACTAATGCTCTTTGTTCGGCCTATATTCCTGATCAGGTGGCCGAAAAGCGCTCCGCATCCAGGTGTACCGCTTCGTGGGCCCAGGATTGGTGAAGCTGTGGTGCTCCGATTAAGGTCATCGCTTCGTAATCATTCTTAATACCCGCATAGTAACGCACGGCGCACCCGTTAGAGATGCGGAGTTCCCGGCGGATTCCGCTGGGACCATGCAGCTTGGTTTCTCAACATACGTAGCAGACACCTGGACAATCTCGCGCTCTTTAGGCAATGCCTTTATGCAGCCGCACCAGCGAGATCTGGCTCGTCAAACGCATGGCCGGGACTCGGGGCCTAGGAATGTGAAGAGAGGCCCCCTCTGACCGTCGCGAGGCCCCAGAGTTAGACCACGCGCCCTGGATGCCCTTCGACCGGGGAAGTCCCCCCGCTTGGTGTCCTCATCTTTGCCGCCTAATCGATTCGTCAGGGGCCAGTCGCCTGGCCACGCGAGGGCCTGTGGAGCGCTGCCTATCCTGCGCGGCGCTTGACCCTAAAGAGTTACAAAGTGCCAGTGCGCCGCAAGGAAGCACCTGCTCCCGGGGTCGGTCAGAGCCCGGTGCGGTACGCCGACGGCCTCCATCGACGAGATAACACGCCTGCACTACCTGGGCTTAAAAGTCCGTACAAAGGTAAGGTCAACGTACCTACGTCACCCTCGCGAAGCACCCACGTATGACTTCAGGGAAAGAATTCAATGGACCGCGGTCCGCGACCGGTTTTATGCTGTTTTACTGGGGGCGCGTGTACCAGTGTTATGAATAGGGCTTGTGCCCCGCCGAATAAGGCGGGTTCCGGCCCGTGCGATACGCAGCACGCAATGGCGCACGGCATCGCCGGTGACGGGTCCGATCCCAGCTAACCCTCCTTCATGACACTCGGCTGAGAAGGGCCCCAAATGGTTATTGTTCCACGTGGTGTCCTATGCAGGACTGCATTGGGATGCTGCCCCCCAAAGAGCCCCCGGTGCACACTGCGGCTTGTCAGCTAGATCGCGGGGCGGCGCGGGAACGAGTGCGGGCAGCAGTGGACCGCTAGGGGTGGCCGAGGCACCCGGCCGCGGGCTGCACGGCCCCCTCTGCGAGCACGCCGGCCGGACCGGGTCCGCTCGCGGTGGCACCGACGGCCGGCGACGGCCCCGCCCGCAGCCGGGAGGCACTTAGCACGGCCGAGGTCGGTGGGACGGCCGGCGGAGCCGCGCGCGACGGTGCGCTTGGGTCCGGCCGAAGTGCGACGTGCGCGCGTTGACGTGTCGCGGGCCGGGGAACCTCGCTACTCACCGGGGGGCTGCAGCGACGGCCGGGGGGGGGCGGTCCGGCCACGGGCCGGGGCTACGGCCCGGGGCGTGCACGACCGAGGCTCCGGCGGGGCAGCCTCTCTCGTCCAAAGGAGCGATCGCTTGTCCCGCACCGGCGGCACTCGGGATGGCCGTTGTGCGGCGCGCGCGGGCGAGTTCCCGTCGGGCCCTCGGCGGGACGGGCGGTGCTTAGAGATACTCCGGGACCCTGGACCGCGGGGTTAGGAGGCCCTTCAGTCGGACGCGCCGTGCCCGCGCGTTGACGCGCGGTGCCCTGCCGGGGGCCTCGGCCTGGCCCCCGCGGCGCGGAGGCGCGCGCACGTGCGGGGGGGGAGTACGGCCGACGACCTCTCGGACCCCCGCGGGAGCCTAGCGCGGGAGGAGAGGTGTCCGGCCCAGGCGCCGGCGATGGCGTGTGAGCTCCCCAGGACCGGGGCGCAGGGGGCTGTCCCCGGCCTGAGGCGCGCCGCGGGGCGCCGACCCCGGCGGCCGACCGAACGCGGGGGGGGGGCTACAGCCGGCGCGAGCCCCGGCCCGCGCGGGCCCGCGCGAGGGCTACAGGCCCTGCGGGGCGCTACGGGCCCGGGGCCCACGGCCTCGTGCGCCCCGCCGCCTGATAGCGGTGCGCGTGCAGCCGGTGCGGCCCAAACGGGAGCCCGCCGCGGCGCGGGTGGGGCCCCGCGCGACGG     
O       ATTGTGAACCTAGATGTTAATTATAGTGAAATAAATAAGCTAACTAAAAGACAATTATTGTGCTATACTTAAAACAATATATAATGAAAATGATAGTTTCATAAGACTACTAGCATTACTGGTAATGAGCATCTTTTTGTATTTACCTAACACGATTAACCAAAAATAAAGATTTCATACCGTGTAGACTATTATTGAGATTAATTGGTAATTAATTAGTATAATTTGTTATTTCTACATTTATTTAAAATATAGATTTAGTTTATATTTTTGAAATCTTTTATTTGTTAATAAAATACTTGAACATTTTTGAGCTAAAGCATATATTAATATCTAATTATTTATTAAAGTCTTATATTAAAGTAAAGAGTCTTTAACAAAGATTTAGAATTAGTATCATTCGAATTTTCTTAAATTCTATTGTCAAAACTTTTAAGGATAGCTGAGAAAAATCAATATATTATGAAAATTTCTAAATTTTTACATACAACTATAGATTAAGTAGTCCTTTTGTTAGTAAACTATTGAAAAGTATCTAACTCAAATAAAATACTCAGTTTTTACTACATATAAATCAAACAAAAAAAATACTATTAGTCTAGATTAAGATATACAAGATCAACATTTAAAGACTTTAATGATAAAATTAATAGATTTTTGGCGTAGACTTACTTTTAGAAGTTCATTAATAATCATAATGCATAGTCTAAATAAAACATTAGTTATTCGTATTAACAAAAATTAATTTCTTAAATTAAATGAATAAGTTTTTAGTCATAAGATAATAGGGTTCTATAATAATTATTTTAAAATACTAACGAAATATTAACCTTTAAATTTAAACCAATTAATTAATTTAATTGTTTTAAAAAAACTCTTGTTTCATTCTCTAGAATTATAATTTATTACTAGTAAATAACAATTTAAGTTTAATTCTATAATATTATTGATCTATTTTCATTGATTAATATTATAATTCAAAAATCGGATTTAAGTTATAAAGCGCCAGACTGCTGCCGCTATGATGTAAAATACGACTATAAAACGACTAAAGTTAACTCTCAATCAACACTGTATAGGGATGCATGTTACATTTTCTAGTAGCTTCTTACATTACCACGTTACCAAATAAAATGAGGACATTTACAGAAAGAGTTAACCCTTTTGAATATTAGCGAGTAGAAAGGCCAATGTCCGAACCGCGGATGACCTTAATTATAGTTGCTTATCTTTGACTGTCGAACCATGTACAAAACTTGGCTGTTAGTCCCTTACAATGCTATTTTTCGAGGAGTGAGTTGGGCCACTCTATAACTTATGAACAAATATTTACTTCATTTAGACATAGTGAGATATTTCGCATTGAATCCATCCAAGACACGACAAGGTATGTTCTACGCCCGGCTTTCGTTACACATATTACTTTCCCAATACTCCCCTGCTAACGCGGCGTGGCAGTAACTTAATTCTTGGCCCGCGAGAGTTGAGTGGGATTTAATTGTTATTCTTTGCCTCTAGCCTTCCATTATATTACCCTTGGATGTCAGCTGTAGAGATCTATAAGGCAACAACGCTCACTTTGTATCGTTAAGTGTAGAGACAGAGTTTAAGTCCGAAACTTTTATGACTCGGTATGGTGAAGGTAAGTAAGACAGACCAGTTAGAATACCAGTGAACATTTTCTACCGAGAAATCAAAAGTTATCGAAGAAAATGGTTGTTGTGGTATCTATCCTGTTCTTCCATTGTGGCATTAGACTTTATATACGTTTAATCTAATCTATCATAGTGACTGGTGTCTCCAACCGGTCTAACTAGTGTAGATATAGCGAGAATTACGAGGCATAAGAAGCACGATCTGATAGAGTGCTCTAGTCCTGGCTGGGATATCTTAAGTATGGTAAGAAGCTTAGTCCACCCTTCACGGCGATAAATAACTTTGTAGGCTTTATACGATAACGTCAAATCATATATGTAAGTATGTTAATGGCCTTTGTTTGGCCTAAATCCTGGATCAGCTGGCCGAGGAGCGGTCCGCAACCAGGTGCACCGCTTCGTGGGCCTGGGTTCGGTGAAGCTGCGGTGCTTCGATTGGTGTCATGGCTTCGTAATCATTGCTAATACCCGCATAATAACGCGCGGCGCGTCCGTTAGAGTTGCGCAGTTCCCGGCGGATTGCTCTGGGACCATGCAGCTTAGTTTCTCAACATACGGGGCAGAAACCTGGACAATCTCGCGCTCTTTAGGCAATGCCTTTATGCAGCCGAACCAGCGAGCATTGGCCCCCCAATCGCATGACCGGGACTCGGGGCCAAGGAACGTGAGAAGAGGCCCCCTCTGACCCCCGCCAGGCGCCAGCGTTAGACCACGCGCCCGGGATGCCCTTCGGCCGGGGAAGTCTCCCCGGTTGGTGTCCTCAGATTTGCCTCTTAATCGATTCGTCAGGGCCCAGCCGCCTGGCCACGCGAGCGCTTCTGGAGCGCTGCTTATCATGCGCGTCGCTTGGCCCTCAAGAGTTACAAGGTGCCGGTGCACCGCTAGGAGGCACCTGCGCCCGGCTTCGGTCGGAGCCCGGTGCGATACACCAACGGCCCCCACTGACGAGATAACTCGCTTGCACTACTGGGGCTTAAAGTTCCGTACCAAGGTGGGGTCAACTTACCTACGTCGCCCTCGTGAGAAACCCACGTATGGTTTCAGGGTAGAAATCCAATGGACCGCAGTCCGCGACCGGTTGTAAGCAGTTTTACTGGGGACGCGTGTATCAATGTCATGAACAGGGCTTGTGCCCCGCCGGTTAAGGCGGGTTGCGGCACGTGTGATACGTAGCTTGCAGTGGTGCACAGTGCCGACGGGGGCGGATCGGCTCCCAGCTAACCCTCCTTCGTGACATTCGGCTGGCAAGGGCCCCGAATGGTTTTTGTACCGCGTAGTGCCCTATGCAAGACTGCACCGGGATCCTGTTCCCCGAAGTGCCCCGGGCGCGCACTGCGGCTCGTCAGCTTGAACGCGGGGCGGCGCGGGGACGAGTCCGGGCACCGGTGGACCCCTAGGGGTGGCCGAAGCACCCGCCCGCTGACCGCGCGGCCCCTTCTGCGAGCACCCCGACCGGACGGGTTGCGCTCGCGGGGCCACCGGCGGGCGCCGAGGGCTCCGCCTGCAGCCGGGAGGCAGTTAGCGGGGCCGAGGACGGTGGGACGACCGGCTGGGCCGCGCGCGACGGTGCGCTTGCATCCGGCCGAGGTGCGCCGTGCGTGCGTGGTCGCGTCCCGCGACGCGGGACCTCCCTCCCCACCGGCGGGCTACAGCGACGGCCGGGGGGGGGCGGTTCGGCCACGGGCCGGGCCTACAGCCCGAGGCGTGCACGACCGAGGCTCCGGCCGGGCAGCCTCTCTCCGCCAAAGGACCGAGCGCTTGTTCCGCACCGGCGGTTCTCGGGAGGGCCGTGGTGCGGCGCGCGCGGACGAGGGCCCGTCGGGCCGCCGGCGGGACAGGAGGTACGTACACATACTCGAGGGCCCTGGACCGCGGGGCTTGGAGGCCCCTCAGTCGGACGTGGCGTGCCCGCGCGTTGAGCCCCGGAGCCCTGCCGGGGGCCTCCGCCTGGACCCCCCGGCGCGGAGGCGCGCGCACGCGCGGAGGGGGCGTACGGCCGACGACCCCTCGGACCCCCGCGGGGGCCTAGCGCGGGAGGAGAGACGTCCGGCCCAAGCGCCAGCGACGGCGAGTGAGCTCCCCGGGACCGGGGAGCGGGCGGCTCTCCCCGGGCTGAGGGCCGCGGCGGGGCACCGGGTCCGGCGGCCGACCGAACGCGGGGGGGGGGCGACAGCGGGCGCGAGCCCCGCCCCGCGGGGGCCCGCGCGAGGGCTGCAGGCCCTGGGGGGCACGACGGGCCCGCGGCCCACGGCCTTGTGCGTCCCGCCGACTCATAGCGGAGCGCCCGTAGCCGGTGCGACCGAAACCGGAGCCCGCCGCGGAGCGGCAGAGACCCCGCGCGACGG     
N       ATTATAAACCTAAATGTTAATTATAGTGAAATAAATAAGCTAACTAAAAGACAATTGTTGTACTATACTTAAAACAATATATAATAAAAATAATAGTTTCATAAGACTACTGACATTGCTGGTAATGAGCATCTTTTTGTGTTTGCCTAACACGATTAACCAAAAATAAAGATTTCATACCGTGTAGACTATTATTAAGATTAATTGATAATTGATTAGTATAATTTGTTATTTTTACATTTATTTAAAATATAGATTTAGTTTATATTTTTAGAATCTTTTGTTTATTAATAGAATACTTAAACATTTTTAAGCTAAAGCATGTATTAATATCTAATTATTAATTAAGGTCTTATATTAAGGTAAAGAGTCTTTAACAAAGATTTAGAATTAGTATCATTCGGATTTTCTTAAATTCTATTATCAAAACTTTTAAAAATAACTGAGATGAGTCAATATATTATGAAAATTTCTAGATTTTTACATACAACTATAAATTAAGTAGTCCTTTTGTTAGTAAACTATTGAAAAGTATCTAACTCAAATAAAATACTCAGTTTTTACTACATGTAGATCAAACAGAAAAAATACTATTAATCTGAATTAAAATATACAAAATCGACATTTGAAGGCTTTAATAATAGAATTAATAAATTTTTGACATAAACTTACTTTTAAAAGTTCATTAATGATCTTAATACATAGTCTAAATAATACGTTAGTTATTCGTGTTAACAAAAATTAATTTCTTAAATTAAATAGATAAATTTTTAGTCATAAGATAATAGAGTTCTATAATAATTATTTTAAAATACTAACGAAATATTAACCTTTAGATTTAAGCCAGTTAATTAATTTAATTATTTTAAAAAAACTCTTGTATCATTCTCTAGAATTATAATTTATTACTAATAGATAACAATTTAAGTTTAATTCTATGATATTATTAATCTATTTTCATTAATTGATATTATGATTCAAAAATCAGATTTAAGTTATAAAGCACCCGATTGCTGCCGCTATGATGTAAAATACGAGTATAAAACGATTAAAGTTGACTCTCAATGAACACCGTATAGGGACGCATGCTAAGTTCTCTGGTAGCTTCTTCCATTAGCACGTTCCTAAATAGTATGAGGACCCTTATAGAGAAAGTTGTCCCTTTTAAACATCGGCGAGTAAAAAGGCCAATGTCCGAATCGCGGATGGCCTTACTTACAGTTGCTCATCTTTGACTGTTAAAACATACATAAAACTTGACTATTAATTCCTTAAAATGTTATTCTTCGAGGAGTGAGTTGGGCCACTCTGTAACCTCTGAAAAGATATTTACGTCATTTAGATATAGTGAGGTATCTCGCATTGAATCCATCCAAGACACGACAAGGTATATTCTACGCCCGGCTTCCGTCACATATATTACTTTCCCGATATTCCCCTGATAACGCGGCATGGCAGTAACTTAATTCTTGGCCCGCGAAAATTGAGTGGGATTTCATTGTTATTCTTTACGTCTAGCCTTCGTTTGTATTACCCTTAGATGTTAGCCGTCGAGGTCTAGAAGGCAACAACGTTCACTTTGTATTGTTAAGTGTAGAGATAGAGTTTAAGTCCAAGACTTTTAACACTCGGTATGATGAGGGTAAGTGAGACAGACTAGTCAGAATACCAGTGAACATCTTCTACCGAGAAATCAACAGTTATCGAAGAAGATGATTGCCGTGGTATCTATACTGTTCCTCCATTGTGGCATGAGACCTCATATACGTTTAATCTAATTTATCATAATGACCGGTGTCTCTAACCGGTCTAACTCATGTAGGGATAGCGAGAATTACGAAGCATGAGAAGCACGATCTGACAGAGTGCTCTCATCCTGGTTGAGATATCTTTAATATGGTAAAAAGCTTATTTCATCCTTCACGGCGCCAAATAACTTTGTAGATTTGATAAGATAATGGCAAATTATATATGTAAGTATATTAATGGTCTTTGTTTGACCTACATGCTAGATCAGCTTGCCGAAAAGCGGTCCGCAACCAGGTGCACCGCTTCGTGGGCCTAGGTTCGGTGAAGCTGTGGTGCTTCGATTAGGGTCATGGCCTCGTAATCATTATTAACACCCGCATATCAACGCGTGGCGCGTCCGTTAGAGATGCAGGGTTCCCAGCGAATTCCGCTGGGACCGTGCAGCTTGGTTTCTCAACGTACGAGGCAGCGGCCTTGACAGTCTCACGCTCTCTAGGCAATGCCTTTATGCAGCCGCACCAGCAAGGTTCGACCCCCCAACCGCATGACCGGGACTCGGGGCCAAGGAACATGACAAGTGGCTCCCTCTGACCCCCGCGAGGCCCCAGAGTTAGACCACGCGCCCCGGATGCCCTTCCACCGGGGATGTCTTCCCGGTTGGTGTCCTCAGCTTTGCCTCTTAATCGTTTCGTCAGGGGCCAGTCGCCTGGCCCCGCGAGAGCTTCTGGAGCGCTGCTTATCCTGCGCGGCGCTTGGCCCTCAAGAGATGCAAGGTGCCAGTGCGCCGCAGGGAGGCACCTGCTCCCCGGGTCGGTCAGAGCCCGGTACGATACACCAACGGCCCCCGCTGACGAGATAACCCGCCTACATAACTGGGGGTTAAAGCTCCGTACAAGGATAAGGTCAACTTACCTACGTCGCCCTCGCGAGGGACCCACGTATGACTCCAGGGAAGGAGTCCAATGGACCGCGGTCCGCGACCGGTTATATGCTGTTTTACTGGGGACGCGTGCGCAAATGTTATGAACAGGGCTTGTGCCCCGCTGGTTAGGCCGGGTTGCGGCACGTGGGAAACGCAGCACGCAATGGCGCACGGTGCCGCCCGTGACGAGTCGGATCCCAGCTGACCCTCCTTCGTGGCATTCGGCTGGCAAGCGCCTCGCATGGTTTTTGGTCCGCGTGGTGCCCTATGCACGACTGCACCGGGATCCTGTTCCCCAAAGTGCCCCGGGTGCGCACTGCGGCTCGTCGGCTTGAACGCGAGGCGGCGCGGGGACGAGTCCGGGCACCGGCGGACCACTAGGGGTGGCCGAGGCACCCGCCCCCGGGCTGCGCGGCCCCGTCTGCGAGCACGGCGGCCAGACGGGCGGCGCTCGCGGTGCCACCGTCGGGCGGCGAGGACTCGGCCCGCAACCGGGGGGCACCTAGCGCGGCCGAGGACGGGGCGACGACCGGTTAGGCCCCCCGCGACGGTGCGCTTGCGTCCGGCGGAAGTGCGACGTCAGTGCGTCGACGTGTCGCGGGGCACGGGACCTCCCTCCCCACCGGCGGGCTACAGGGCCGGCCGGGGGGGGGCGGTTCGGGCACCGACCGGGCCCACAGCCCGAGGCGTGCAGGAGCCAAGCTCCGGCCGGGCAGCCTCTCTCCGCGAAAGGACCGATCTCTTGTCCCGCACCGGCGCTGCTCGGGAGGGCCATGGTGCGGCGCGCGCGGACGAGGGCCGGTCGGGCCCCCGGCAGGACACGAGGTGCGTACACATACTCCGGGACCCTGGACCGCGGAGTTGGGAGGCCCCTCAGTCGGACGCGCTATGCCCGCGCGTTGAGGTGCGGAGCCCTGCCGGGGGGCTCAGCCTGGACGCCGCGGCGCGGAGGCGCGCGCGCCCGCGGACGGGGTGTACGGCCGGCCACCTGGCGGACCCCGGCGGGCGCCTAGGGCGGGACGAGGGACGTCCGGCCCAGGCGCCAGCGATGGCGAGCGAGCTCCCCTTGACCGGGGCGCAGGGGGCTCTCCTCGGCCTGAGGCGCGCCGCGCGGCGCCGGCCCCGGCGGCCCACCGACCCCGGGGAGTGGGCTACAGCGGGCGCGAGCCCCGCCCGGGAGGGGCCCGCGCGAGGGCTACAGGCCCTGCGGGGCGCCACGGGCCCGCGCCCCACGGTCTGGTGCGTCCCACCGGCTGATAGCGGCGCCCCCGTAGCCGGTGCGGCCCAAACGGGAGCCCGCCGCGGCGCGGCCGGGGCCCCGCGCGACGG     
M       ATTGTAAGCCTAAATGTTAATTATAATGAAATAAATAAGCTGACTAGAAGACAATTATTGTGCTATACTTAAAGCAGTATATAATAAAAATAATAGTTTCATAAGACTACTGGCATTACTGGTAATAAGCATCTTTTTGTGTTTACCTAACACGATTAACCAAAGATAAAGATTTCATACCGTGTAGACTATTATTAAAATTGATTGATAATTGATTAATATAATTTGTTATTTTTACATTTATTTAAAATGTAGATTTAGTTTATATTTTTAAAATCTTTTATTTATTAATAAAATACTTAAGCATTTTTGAACTAAAACATGTATTAATATCTAATTATTGATTAACATCTTATGTTCTAGTAAAGAGTCTTTAACAGAGATTTAAAATTAGTATCATTCGAATTTTCTTAAATTCTATTATCAAAACTTTTAGGAATAACTGAGATAAATCAATATATTATGAAAATTTCTAAATTTTTGCATACAACTATAAGTTAAGTAGTCCTTTTGTTAGTAAACTGTTGAAAAGTATCTGACTCAAATAAGATACTCAGTTTTTACTACATGTGAATCAAGCAAATAAAATACTATTAATCTGAATTAAAATATACAAAGTCAACATTTGAAGACTTTAATAACAGAATTAATAAATTTTTGACATAGGCTTACTTTTGGAAGTTCATTAATGATCTTAATACATAGTCTAAATAATGCGTTAGTTCTTCGTGTTAACGAAAATTAATTTCTTAAATTAGATAAATAAATTTTTAGTCATAAAATAATAGAATTCTATAATAATTATTTTAAAATACTAACGAAATATTAACCTTTAAATTTAAACCAATTAATTAATTTGATTATTTTAAGAAAGCTCTTGTTTCATTCTCTAGAATTATAATTTATTACTAATAGATAACAGTTTAAGTTTAATTCTATAATATTATTAATCTATTTTCATTAATTAATATTATAATTCGAGAATCGGGTTTGAGTTGTTAAGCGCCTGGTTGGTGCCGCTATGATACAAAATACGAGTATTCAACGATTAAAGTTGCTTCTCATTACATACTGTATAGGGATGCACGTTACATTCTTTAGTAGCTTCTTACATTACCACGTTACCAGATAGTATGAGGACATTTACAGAACAAGTTGACCCTTTTAAAAATCGGCGAGTAAGAAGGCCAATGTCCGAATCACGGATGACCTTACTTATAGTTGCTTATCCTTGACTGTTGAACCATGCGTAGAACTTGACTATTATTCCCTTACAATGCTATTCTTCGAGGACTGAGTTGGACCACTCTGTAACTTGTGAACAGATTTTTGCGTCATTTAGATACGGTGAGATATCTCGCATTGAATCCATCTAAGACAAGACAAGGTATATTCTACGCCCGGCTTTTGTTACATATATTACTTTCCCGATACTCCCCTGATAACGCGGCGTGACAGTAACTTAATTCTTGGCCCGCGAAAATCGAGTGGGATTTCATTATTATTCTTTGCGTCTAGCCGTCTCTTGTATTACTCCTGGATGTTAGCTATAGAGATCCATAAGGCAACAAAGCTCACTTTGTATTGTCAAGTGTAGAGACAGAGTTTAAGTCCAAAACTCTTAGCACTCGATATGGTGGGGGTAGGTGAGACAGACTTGTTAGAATATCACTGAACACCTCCTACCGAGAAATCAACAGTTATCGAAGAAGATGGTTGTTGTGGTATTTATCTTGTTCTTCCATTGTGGCACGAGACCTCATATACGTTTAATCTAATTTATCATAGTGATCGGAGTCTCTAACCGGTCTAACTAATGCGGGTATGGCGAGAATTACGAGGCATGGGAAACACGATCTGATAGAGTGCTCTAATCCTGGCTAAGATGTCTTTAGTATTATGAGAAGCTTAGTTCATCCTTCACGGCGTCAAATAACTTTGTGGGCTTGATAAGATAATGACAAATCATATATGCAAACACGTTAATGGCCTTTGGTCGATCTATATGCTGGATCAGCTGGCCCAAGAGCGATCCGCACCAAGGTGTACCGCTTCGTGGGCCCAGGTTCGTTGAAGCTGCGGTGGTCCGATTGGAGTCATAGCTTCGTAATCATTATTAATACCCGCACAGTAACGGATGGCGCGACCGTTGGAGATGCGGAGTTCCCGGCGGATTCCGCCGGGACCGTGCAGCTTGGTTTCTCAACATACGGAGCAGAGGCCTGGACAATCTCGCGCTCTTTAGGCGATGCCTTTATGCAGCCGGACGAGGGAGTTTTGCCGGCCCGACCGCATGACCGAGACTCGGGGCCGAGGAACATGAAGAGAGGCTCCCTCTGACCCTCGCGAGACCCCAGAGTTAGGCCACGCGCCTCAGATGCCCTTCCACCGGGGAAGTATCCCCGGTCGGTGTCCTCAGCTTTGCCTCGTAATCGATTCGTCACGGGCCAGTCGCCTGGTCACGCGAGCGCCTCTGGAGCGCTGCTTATCTTGCGCGTCGCTTGACCCTCAAAAGTTACAAGATGCCCGTGCTTGGCGAGGAGGTACCTGCTCCCGGGGTCGGTCAGAGCCCGATACAATACACCAACGGCCCCCGCCGACGAGATAACTCACCTGCATCGCTGGCGCCTAAAGGTCCGTACAAAGGTGAGCTCAAGTTACCTGAGTCGCCCTCGTGATGAACCCACGTGTGGCTTCAGGGAAAGAGTCCAATGGACCGCGGTCCGCGACCAGTTGTAGGCTGTTTTATTGGGGACGCGTTTACCAATGTTATGAACAGGGCTTGTGCCGCGCCGGTTAGGGCGGGTTGCGGCACGTGTGAGACGCAGCACGCAACGGCGCACGGTATCGCCGGTGGCGAATCGGATCCCAGCTAACTCTCCTTCGTGAAGTGCGGCTGGCAAGGACCCCATGTAGTTTTTGGGCCCCGTGGTGCCCTATGCAGGGATGCGCCGGGATCCTGTTCTCCAAAGAGCCCGCGGTACACACTGCGGCTCGTCGGCTGGGGCGCGGGGCGGCGCGGGGACGAGTGCGGACAGCGGGGGACCGCTAGGGGTGGTCTAGGTACCCGCCCGCTGGCTGCCCGGCCCCCTCTGCGAGCACGCCGGCCGGACCGGCTTTGCGCGTGGTGCCACCGGCGGGCGGCGGTTGCTCCGTCCGCAGCCGGGAGGAAGCTAGCGCGGCCGAGGCCGGTGTCACGGCCGGTAAGGCCACGCGCGTCGGGGCGCTCGCGTCCGGCGGAAGTGCGACGTGCGTGCGTCGACGTGTCGTGGGCCGTGGGACCTCCCTCCCCACCGCCGGGCTACAGGCACGGCCGGGGGGGGGCGGTCCGGGCACGGGCCGGGCCTACGGCCCGAGGCGCGCGCGAGCGAAGCTCCGGCCGGTCAGCCTCTGTCCGCCAAAGCACCGAACGCTTGTGGCGCACCGGCGGTTCTCGGGAGGGCCGTGGTGCGGCGCACGCGGACGAAAGCCCGTCGGGCCCGCGGCGGGACAGGAGGTCCATACAGATACTCCGGGACCCTGGACCGCGGGGTTAGGAGGCCCCTCAGTCGGACGCGCCGTGCCCGCGCGTTGGGGCGCGGGGCCCTGCCGGGGGCCTGTGCTTGGGCCCCCTGGCACGGAGGCGCCCGCACGCGCGGGGGGTGTGTACGGCCGACGACCTATCGGACCCCCGCGGGGGCCGGGAGCGGGAGGAGAAAGTCCCGGGCCAGGCGCCGGCGATGGCGCGTGAGCTCCGCTGGACCGGGGCGCAGGGGGCTCTCCCAGGGCTGAGGCGCGCAGGGGGGCGCCGGCCCCGGCGGCGGACCGAACGGGGGGGGGGGGCTACAGCGGTCGCCACCCCCGCCCCGCGGGGGCCCGCGCGAGGGCTACACCCCCGGCCGGGCGCCACGGGCCCGCGGCCCACGGCCTCGTGCGTCCTGCGGGCTTATAGCGGTGCCCCCGTAGCCGGTGCGCCCCAAACGGGAGCCCGCCGCGGCGCGGCGAGGGCCCCGCGCGGGGG     
L       ATTGTAAACCTAAATGTTAATTATAATGAGATGAATAAGCTGACTAAAAGACAATTATTGTACTATACTTAAAACAATATATAATGAAAATAATAGTTTCATAAGACTACTAGCATTACTGGTAATGAGCATCTTTTTGTATTTACCTAACACGGTTAACCAAAAATAAAGATTTCATACCGTGTAGACTATTATTAAAATTAGTTGATAATTGATTAGTATAATTTGTTATTTTTACGTTTATTTAAAATGTAGATTTAGTTTATATTTTTAAAATCTTTTATTTGTTAATAGAATACTTAAACATTTTTAGGCTGAAAAATGTGTTAATATCTAATTATTAATTAACATCTTATATTAAAGTAAAGAGTCTTTAACAAAAATTTAAAATTAGTATCATTCGGATATTCTTAAATTCTATTGTCAGGACTTTTAAGAATAACTGAGATAAATCAATATATTATGAAAATTTCTAAATTTTTAAATACGACTATAAATTAAGTAGTCCTTTTGTTAGTAAACTGTTAAAAAGTATCTAACTCAAATAAAATGATCAGTTTTTACTACATGTAAATCAAGCAAAAAAAATACTATTGATCTGAATTAAAATATACGAGATCAGCATTTAAAGGCTTTAATAATAAACTTAATGAGTTTTTGACATAAACTTACTTTTAGAAGTTCATTAATGATCTTAATACATAGTCTAAATAATGCATTAGTTATTCGTATTAACGAAAATTAATTTCTTAAATTAAATAGATAAGTTTTTAGTCATGAAATAATAAAATTCTATAATAATTATTTTAAAATACTAACGAGATATTAACCTTTAAATTTAAACCAATTAATTAATTTAATTATTTTAGAAAAACTCTTATTTCATACTCTAGGATTGTAGTTTATTACTGATAGATAACAATTTAAGTTTGATTCTATAATATTATTAATCTATTTTCATTAATTAGTATTATAATTCAAAAATCGGATTTAAGTTATAAAGCACCCGCTTGCTGCCGCTATGATGCAAAATATGAGTATGAAACGATTAAAGTTAACTCTCAATAAACACTGTATAGGGATGCATGTTAAATTCTCTAGTAGCTTCTTACATTACCACGTTGCCAAATAGTATGTGGACATTTACAGAGAAAGTTAACCCTTCTAAACATCGCCGAGTAAGAAGGCCAATGTCTGAATCGCGGATGACCTTATTTATAGTTGCCTATCTTTGGCTGTTGAACCATACATAAAACTTGACTGTTTTTCCCTTACAATGCTATTTTTCGAGGAGTGAGTTGGGCCACTCTGTAACTTGTGAACAGATATTTACGTCATTTAGATATGGTGAGGCATCTCGCATTGAATCCATCCAAGGCACGACAAAGTATATTCTACGTCCGGCTTCCGTTACATATATTAATTTTCCGATACATCCCTGATAACGCGGCATGGCTGTAACCTAATTCTTGGCTCGCGAGAATCGAGTGGGATTTCATTATCATTCTTTACGCCTAGCCTTCTTTTGTATTACCCTTGGATATCAGCTATAGAGATCCATAAAGCAACAAAGTTCACTTTGTATTGTTAAGTGTAGAGACAGAGTCTAAGCCCAAAGCTTTTAATACTCGATATGATGAAGATAGGTGAGACTGACTAGTTGGAATACTAGCGAACATTTTCTACCGAGAAATCAACAATTATCGAAGAAGATGGTTGTTCTGGTATCTACCCTGCTCTCACATTGTGGCATGAGATTTCATATACGTTTAATCTAATTTATCGTAATGATCGGTGTCTTTAACCGGTCCAACTGATGTAGGTATAGAGAGAATTACGAGGCATAAGAAGCATGATCTGACAGAGTGCTCTCATCCTTAGTGAGATATCTTTAATATGATAAGAAGCTTAGTTCGCCCTTCACGGCGCTAAATGACTTGGTAGGCTTGATAAGATAACGGAAAATCATATATGAAAGTATGTTAATGGTCTTTGTTTGACCTACATGTTGGATCAGCTGGCCGAATAGCGGTCCGCAACCAGGTGTACCGGTTCGTGGGCCCGGCTTCGGTGAAGCTGCGGTGCTTCGGTAACGGTCATGGCTTCGTAATCATTATTAATACCCTCATAGGAACGCACGGGGCGCCCGATGGAGATGCGGAGTTCCCGGCGGATTCCGCTAGGACCATGCAGACTGGTTTCTCAACGTACGAAGCAGAGGCCTGGACAGTCTCGCGCTCTCTAGGCAAGGCCTTTATGCAGCCGCACCAGCGAGATTTAGCCCCCCAATCGTATGACCGGGACTCGGGGCCAAGGAATGTGAATAGGGGCCCCCTCTGACCCTCGCGAGGCCCCAAAGTTAGACCACGCGCCCCGGATGCCCTTCCACCGGGGAAGTCCCCCCGTCCGGTGTCCTCAGCTTTGCCTCCTAATCGCTTCGTCTGGGGCCAGTCGCCTGGCCACGCGAGGGCTTCTGGAGCGCTGCTTATCCTGCGCGGCGCTTGTCCCTCAAAAGCTCCAAGATGCCCGTGCGCTACAGGGGGGCACCTGCTCCCGGGGTCGGTCAAAGCCCGGTTCGATTCACCAACGGCCCCCGCGGGCGAGATAACTCGCCTACACTACTGGAGATTAAAGGTCCGTACAAGGGGGAGATCGACTTACCTACGTCGCCCTCGTGGGGAACCCACGTAGGGATTCAGGGGACAAGTCCAATGGACCGCGGTCCGCGACCGGTTATAAGCTCTTTGACTGGGGACGCGTAAACCAATGTTATGAGCAGCGCTTGTGCCCCGCCGGTTAGGGCGGGTTGCGGCACGAGTGATACGTAGCACGCAATGGCTCACGGTGTCGCCTGTGGCGAATCAGACCCCAGCTGACTCTCCTTCATGATATTCGGCTGGGAAGAACCCCGAATGGTCTATGTTCCGCGTAGCGCGCTATGCAGAGCTGCACCGGGATCCTGTTCCCCAAAGAGCTCCCGGTGCGCACTGCGGCTAGTCGTCTCGGACGCGGGGCGGCGCGGGAACGAGCGCGGGCAGCGGGGGACCGCTAGGGGTGGCCGGGGCACCCGCCCGCTGGCTGTACGGCCCCCTCTGCGAGCACGCCGGCCGGACCGGCTGCGCTCGCGGTGGCACGGTCGGGCGGCGAGGTAGCCGTCCGCGGCCGGGAGGCACCTAGCGCGGCCGAGGTCGGTGGGACGCCCGGCGGCGCCTCGCGCGACGGTGCGCTTGCGGCCCGCGGAAGTGCGGCGTGCGTGCGTCCACGTATCGTTGACCGCGGGACCTCACTCCCCACCGCCGTGCTACAGCCACGGCCGAAGGGGGGCGGTCCGGGCACGGGCCGGGCCTACGGCCCGAGGTGCGCATGAGCGAAGCTTCGGCCGGTCAGCCTCTCTCGGGCAAATCACCGAGCGCTTGTGCCGCACCGGGGGTCCTCGGGGGGGCCGTGGGGCGGCGCACTCGGACGAAGGCCCGTCGGGCCCGCGGCGGGACAGAAGGTGCGTACAGATACTGCGGGACCCTGGACCGCGGGGTTAGGAGGCCCCTCAGTCGGACGCGCCATGCCCGCGCGTTGAGGCCCGGAGCCCCGCCGGGGGCCTGTGCTTGGACCCCCCGGCCCGGAGGCGCGCGCACACGCGGAGGGTGCGTACGGCCGGGAACCTATCGGACCCCCGCGGGGGCCTAGAGCGGGAGGAGAGACGTCCGGCCCACGCGGCGGCGATGGCGGGTAAGCTCGCCTGGGCCGGGGGGCAGGGGGCTCCCCCCGGCCTCAGGCGCTCGGGGGGGCGCCGGCTCCGTCGGCCGACCGAACGCGGGGGGGGAGCCACAGCCGACGCGAGCCTCGCCCCGCAGGGGCCAGCGCGAGGGCTGCACGCCCGGCAGGGCGCCGCGGGCCCGCGGCACACGGCCTCGTGCGTCCCGCGGACTGATAGCGGTGCCCCCGTAGCCGGTGCGTGCCAAACGGGAGGCGGCCGCGGCGCGGCGAGGGCCCCGCGCCGCGG     
K       GTTGTGAACCTAAATGTTAATTATAATGAAATAAATAAGCTGACTAAAAGACAGTTATTGTACTATACTTAAAGCAATGTATAATAAAAATGATAGTTTCATAAGACTACTAACATTACTGGTAATGAGCATCTTTTTGAATTTACCTAACACGGTTAACCAAAAATAAAGATTTCATACCGTGTAGACTATTATTAAGATTAATTGATAATTGATTAGTATAATTTGTTATTTTTACATTTATTTAAAATGTAGATTTAGTTTATATTTTTAAAATCTTTTATTTATTAATAAAATACTTAAGCATTTTTAAGCTAAAGCATGTATTAATATCTAATTATTGATTAACGTCTTATATTAAAGTAAAGAGTCTTTGACAAAAATTTGGAATTAGTATCATTCGAGTTTTCTTAGATTCTGTTATCAAAACTTTTAAGAATAACTGAGATAAATCAATATATTGTGAAAATTTCTAAATTTTTACATACAACTATAAATTAAGTAGTCATTTTGTTAGTAGACTATTGATAAGTATCAGACTCAAATAAAATACTCAGTTTTTACTACATGTAAATCAAACAAAAAAAGTACTATTAATCTGAATTAAAGTATACAAAATCAACATTTAAAGGCTTTAATGGTAAAATTAATAAATTTTTGACGTGGACTTACTTTTAGAAGTACATTGATAATCTTAATGCATAGTCTAGATAATGCGTTAGTTATTCGTATTAACAAAAATTAATTTCTTAAATTAGATGAATAAGTTTTTAGTCATAGAATAATAGAGTTCTATAATAATTATTTTTAAATACTAACAAAATATTAACCTTTGGGTTTAAACCAATTAATTAGTTTAATTATTTTGAAAAAGCTCTTGTTTCATTCTCTAGGATTATAATTTATTACTAATAGATAACAATTTAAGTTTAATTCTATAATATTGTTGATCTATTTTCATTAATTAATATTATAATTCAAAAATCGGATTTAAGTTATAAAGTGCCCGCTTGTTGCCGCTATGATGTAAAATACGAGTATAATACGATTAGAGTTAACTCTCAATAAACACTGTATAGGGACGCATATTAGATTCTCTGGTAGCTTCTTACATTACCACGTTGCCAAATAGTATAGGGACATTTATAGAGAAAGTTGAACCTTTTAAACATTGGCGAGTAAAAAGACCAATGTCCGAAACATGGATGACCTTATTTGTAGTTGCTTATCCTTGACTGTTGAACCATTCGTAAAACTTGACTGTTTCTCCCTTACAATGTTATTTTTCGAGGAGTGGGTTGGGCCACTCTGTGACTTGTGAGCAGATATTTACGCCATTTAGATATAGTGAGTCATCTCGCATTGAATCCATCCAAGACACGGCAAGGTATATTCTACGGCCGGCGTTCGTTACATGTATTCCTTTTCCGATAACCCCCTAATAACGCGGCGTGGCAGTAACTTAATTTTTGACCTGCGAAAATCGAGTGGGATTTCATTATTATTCTTTACAAATAGCCTTGTTTTGTATTACCCTTGGATATCAGCTGTAGAGATCTATAAGGCAACAAGGTTCACTTTGTATTGTTAAGTGTAGAGAGAGGGTTTAAGTTCAAAACTTTCAACACGCAATATGGTGGAGGTAAGTAAGATAGACTAGTTAGAATACAAGCGAACATTTTCTACCGAGAAATCAACAGTTATCGAGGAAGATGGTTGTTGTGGTATCTATCCTGTTCCTACATTGTGGCATTAGACTTCGTATACGTTTAATCTAATTTATCATAGTGATGGGTGTCTTCAACCGGTCTAACTAATGCAGGTATAGCGAGAATTACGAGGTATAAGAAGCACGATCTGACAGAGTGCTTTCATCCTGATTGAGATGTCTTTAGTATGATAACAAGCTTATTTCGCCCCTCACGGCGCTAAATAACTTTGTAGGCTCGATAAGATAACAGCAAGTCATAAACGCAAGGATGTTAATGGTCTTTGTTTGACCTACATGCTGGATCACCTTGCCGAAAAGCGGTCCGCAACCAGGTGTACCGCTTCGTGGGCCCAGGTTCGTTGAAGCTGCGGTGCTTCAGTTGGGGTCATGGAGTCGTAGTCATTATTAATACCCGTATAATAACGCGCGGCGTGCCCGTGGGAGATGCGAGGTTCCCAGCGGATTCCGCTGGGACCATGCTGATAAGTTTCTCAAAATACGGAGCAGAGACCTGGAGAATCTCGCGCTCTCTAGGCAAAGCCTTTATGCAGCCGCACCAGCGAGATTTGGCCTCCCAATCGCATGACTGGGACTCGGGACCAAGGAACGTGATGGGAGGCTCACTCTGACCCTCGCCGGGCCCCAGGGTTAGACCACGCGCCCCAGCTGCCCTTCCACCGGGGAAGCCCCCCCGCTCAGCGTCCTCAGCTTTGCCTCTTAATCGTTTCGTCAGGGGGCAGTCGCCGGGCCACGTGAGAGCTTCAGGAACGCTGCATATCCTGCGCGGCGCCTGTCCCCCAAAAGTTGCAACATGCTGGTGCGTTGCATGGAGGCACCTGCTCCCGGCGTCGGTCAGAGCCCGTTGCGATTCACCAACGGCCCCCACCGGGGAGATAACTCGCCTTCACTACTGGGGCTTAAATGTCCGTACAAGGGTGTGGTCGACGTACCTACGTCGTCCTCGTGAGAAACCCACGAATGGTTTCAGGGAAAAAATCCAATGGACCGCAGTCGGCGACCGGTTGTAAGCGGTTTTACTGAGGACGTGTAAATCAATGTTATAAGCTGGGCTGGTGCCCCGCCGGTTAGGGCGGGTTGCGGCACGTGCGAGACGCAGCACGCAATGGCGCACGGTGTCGCCGGTGGCGGTTCGGAGCCCAGCTGACTCTCCTTCTTGACATTCGGCTGCCAAGGGCCTCGAATGGTCTTTGCTACGCGTAGTGCCCTATGCAGGACTGCACCGGGATCCTCACCCCCAAAGAGCCCCTGGCGCGCACTGCGGGTCGTCGGCTCGGACGCGGGGCGGCGCGGGGACGAGTGCGGTCAGCGGTGGACCACTAAGGGTGGCCGATGCACCCGCCCGCTGCCTGCCCGGCCCCCTCTGCGAGCACGCCGGCCGGACCGGCTTCGCCCACGGTGCCACCGGGAGGCGGCGGTGGCTCCGCCCGCGGCCGGCAGGCAGCTAGCGCGGCCGAGGCCGGTGTGACGACCGGAGGGGCCACGCGCGACGGTGCGCTTGCGTCCGCCGGAAGTGCGACGTGCGCGCGTCCACGCGTCGCTGGGCCCGGGACCTCCCTTCCCACCGCCGGGCTACAGACAGGGCCGAGGGGGGGCGCTCTGGACACGGGCCGGGCCTACGGCCCGAGGCGCGCGGGAGCGAAGCTTCGGCCGGTCAGCCTCTCTCCGCCAGAGCACCGAGCGCTTGTACCGCACCGGCGGTTCTCGGGAGGGCCGTGGTGCGGCGCGCTCGGTCGAAGGCCCCTCGGGCCCGCGGCGGGACGGGAGCTGCCGACAGATACTCCGGGCCGCCGGACCCCGGCGTTAGAAGGCCCCTCAGTCGGACGCACCATGCCCGCGGGTTGAGGCCCGGAGCCCCGCCGGGGGCCTGTGCTTGGACCCCCCGGCACGGAGGCGCGCGCACGCGCGGGGGGTGCTTACGCCCGGCGACCTTCCGGACCCCCGCGGGGGCCTAGAGCGGGAGGAGGGACGTCCGGCCCAAGCGCCGGCAATGGCGGGCGAGCTCGGCTGGACCGGGGCGCAGGTGGCTCCCCCCGGCCTGAGGCGCACAGGGGGGGGTCGGCCCCGGCGGCTGACCGAACCCGAGGGGGGGGCTACAGAGGACCCGAGCCCCGTCCCGCGGGGGCCTGCGCGAGGGCTACAGGCGCTGTGGGGCGCCGCGGGCCCGCGGCCCACGGCCTGGTGCGTCCCGCGGACTGATGGCGGTGCCCCCGGGGCCAGTGCGCCCTAAAGGGTAGCCCGCCGTGGCGCGGCCAGGCCCCCGCGCGGCGG     
J       TTTATGAACCTAAATGTTAATTATAATGAAATAAATAAGCTGGCTAAAAGACAATTATTGTGCTATACTTAAAACAATATATAATAAAAATAGTAGTTTCATAAGACTACTAACATTACTGGTAATGGACATCTTTTTGTGTTTACCTAACACGATTAACCAAAGATAAAGATTTCATACCGTGTAGACTATTATTAAAATTAGTTGGTAATTGATTAGTGTAATTTGTTATTTTTACATTTATTTAAAATATAGATTTAGTTTATATTTTTAAGATCTTTTATTTGTTAATAAAATACTTAAACATTTTTAAGCTGAAACATGTGTTAATATCTAATTATTAATTAACATCTTATATTAAAGTAAAAAGTCTTTGACAAAAATTTGAAATTAGTATCATTCGAATTTTCTTAAATTCTATTATCAAAACTTTTAAAAATGACTGAGATAAATCAATATATTATGAAAATTTCTAAATTTTTACATACAACTATAAATTAAGTAGTCTTTTTGTTAGTAAACTGTTGAAAAGTATCTGACTCAAATAAAATACTCAGTTTTTACTGCATGTAGATCAAACAAAAAAAATACTATTAATCTGAATTAAGATATACAAAGTCAACATTTAAAAACTTTAATAATAGAATTAATAGGTTTTTGGCATAAACTTACTTTTCAAAGTTCATTAATAATCTTAATACATAGTCTAAATAATGCGTTAGTTATTCGTATTAACGAAAATTAATTTCTTAAATTAAATAGATAAATTTTTAGTCGTAGAATAATAAAGTTCTATAATAATTATTTTAAAATACTAACAAAATATTAACCTTTGAATCTAGACCAATTAATTAATTTAATTATTTTGGGAAAACTCTTGTTTCATTCTCTGGAATTATAATTTATTACTAATAGATAACAATTTAAGTTTAATTCTATAATATTATTAGTCTATTTTCATTAATTGATATTATAATTCAAAAATCGGATTTAAGTTATAGAGCACCCGATTGCTGCCGCTATGATGAAAAATACGAGTATAAAACGATTAGAGTTAACTCTCAATAACCACTGTATAGGAACGCATGTTAAATTCTCTAGTAGCCTCTTACATTACCACGTTGCCAAATAGAATGGGGACATTTACAGATAAAGTTGACCCTTTTAAACATCGGCGAATAAAAAGGCCAGTGTCCGAATCGCGGACGGCCTTACGTGTAGTTGTTCATCCTTGACTGTTGGACCATGCATAAAACTTGTCTGTTTCTCCCTTACAATGCTATTTTTCGAGGAGTGGGTTGGGTCACTCTGTAACTTGTGAACAAATGCTTACGCCATTTAAATATAGTGAGGCATCTCGCATTGAATCCATCCAAGACCCGACAAGGTATGTTCCACGTCCGGCTTCCGTTACATATATTACTTTCTCGATACTCCCCTGATCACGCGACATGGCAGTAACTTAATTCTTGGCCCGCGAAAATCGAGTGAGATTTCATTATTATTCTTTGCGCCTAGCCTTCTTTTGTATTACTCTTGGATTTCAGCCATAGAGATCTATAAGGCAACAAAGTTCACTTTGTATTGTCAAGTGTAAAGAAAGAATTTAAGTCCAAAACTTTAAACACACAATATGGTGAAGGTAAGTGAGACAGACTAGTTGGAGAACCAGCGACCACCTTCTACCGAGAAATCAACCATTATCGAAGAGGATGGTTGTTGTGGTATCTATCCTGTTCTCACACTGTGGCACGAGACTTCACATACGTTTAATCTAATTTATTATAGTGATTGGCGTCTCCAACCGGTCTAACTGATGCAGGTATAGCGAGAATTACGAGGCATGAGAAGCACGACCTGCCAGAGTGCTCTCATTCTGGTTGAGATGTCTTCAGTATGAAAAGAAGCTTAGTTCATCCTTCACGGCGTTAAACGACTTCGTATATTTGATAAGGTAATGGCAAGTCATATATACAGTGATGTCAATGGTCTTTGTTTGACCTATATGCTGGGTCACCTTGCCAAAGAGCGGTCCGCAACAAGGTGCGCCGCTTCGTGGCCCCAGGATCGTTGAGGCTGCGGTGCTTCGGTTGCGGTCATAGCATCGTAACCATTGTTAATGGCCGCATAATATCGCGCGGCGCGGCCGTTGGAGATGCGGGGTTCCCGGCGGATGCCGCCGGAACCCTTCTGATTGGTTTCTCAACATACGAAGCAGAGGCCTGGACAATCTCGCGCTCTCTAGGCAAGGCCTTTATGCAGCCGTACTAGCGCGGTCGCTCCCCCCAATCGCATGACCGGGACTAGGGCCCAAGGAACGTGATGAGGGGCTCCCCCTGACCCCAGCCAGACCCCAGAGTTAGGCTACGCGCCGCAGATGCCCTTCCACCGGGGAAGCCCCCGCGGTCGGTGTCCTCAGTTTTGCCTCTTAATCGATTCGTCAGAGGCCAGTCGCCTGGCCACGCGAGAGCTTCAGGAGCGCTGCATATCCTGCGCGGCGCTTGTCCCTTAAAAGCTGCAACATGTCCGTGCACCGCAAGGAGACACCTGCTCCCGGGGTCGGTCATAGCCCGATGCGATACACTAACGGCCCCCACCGGCTAGATAACTCGCCTAAACTACTGGGACTTAAAAGTCCGTACAGGAGTGAGGTCGACTTACCTGCGTCTTCCTCGTGGAGAACCCACGTATGGTTCCAGGGGAAGGCTCCAATGGGCCGCGGTCCGCGACCGGTTGTAGGCCGTTTTACTAGGGGCGCGTACACCAGTGTTATAAACTGGGCTTGTGCCCCGCCGGTTAGGACGGGTTGCGGCACGTGTGAGACGCAGCACGCAAGGGCGCACGGGGTCGCCTGTGGCGATTCGGATCCCAGCTCACCCTCCTTCATGATGTTCGGCCGCCAAGGGCCCCGAATGGTTTTTGGACCGCGTGGTGCCCTAGGCAGCACTGCACCGGGATCCTGATCCCCGAAGAGCCCCTGGTGCTCACTGCAGCTCGTCGGCTGGCACGGGGGGCGGCGCGGGGGCGAGCGCGGCCAGCAGCGGACCACTAGGGGTGGCCGAGGGGCCCCCCCGCTGGCTGCGCGGCCCCCTCTGCGAGCACGCCGGCCGGACCGGCTTCGCCCGCGGTGCCACCGCAGGGCGGCGACGGCGTCGTCTGCGGCCGGGGGGCACCTAGCGCGGCCCAGGCCGGTGGGACAACCGCTGTAGCCCCGCGCGACGGTGCCCTTGGACCCAACAGAAGCGCGGCGTGCGTGCGTCCACGCGCCCCTGGGCCCGGGACCGCCCTCCCCACCGCGGGGCTACAGCCCGGGCCGAGGAGGGGCGGTCCGGGCACGGGGCGGGCCTACGGCCCGTGGGGCGCAGGAGCCAAGCTTCGGCCGGGCAGCCTCTCTCCGCCAAAACACCGATCGCTTGTGCCGCACCGGCGGTTCTCGGGAGGGCCCTGGTGCGGCGCACTCGGACGGAGGCCCGTCCGGCCTGCGGCGGGACGGAAGGTGCACACAGATACTCCCGGCCCCTGGACCGCGGGGCTACGAAGCCCCTCAGTCGGACGTACCTTGCCCGCGGGTTGCGGCACGGAGCCCCGCCGGGAGCCTGTGCTTGGACCCTCCGGCGCGGAGGCGCGCGCACGCGCGGAAGCTGCGTACGGCCGGCGACTTTCCGGACCCCCGCGGGGGCCTAGAGCGGGAGGAGAGCCGTCCGGCCCAGGCGGCCGCAATGGCGGGCGAGCCCGCCGGGACCGGGGCGCAGGGGGCTCTCCCCCGCCTGAGGCGCGCGGGGGGGCGCCGGCCCCGGGGGCCGGCCGAACGCGGGGGGGGGGCTACAGGGGACGCGAGCCCCGGCCCGCCGGTGCCCGCGCGAGGGCTACAAGCCCGGTGGGGCCCGGCGGGCCCGCGGCCCACGGCCTCGTGCGTCCCGCGGACCGATAGCGGTGCCCCCGGAGCCGGTGTGGCCCAAAGGGGAGCCCCCCGCAGCGCGGCCCGGGCCCCGCGCGGCGG     
I       GTTGTGAGCCTAAATGTTAATTATAGTGAAATAAATAGGCTAACTAAAGGACAATTATTGTACTATACTTAAAACAATATATAATAAAAATGATAGTTTCATAAGACTACTAACATTACTGGTAATGAACATCTTTTTATGTTTAACTAACACGATTAACCAAAAGTAAGGATTTCATACCGTGTAAACTATTATTGAAATTAATTGATAGTTGATTAGTACAATTTGTTATTTTTACATTTATTTAAAATATAGACTTAGTTTATGTTTTTAAAATCTTTTATTTATTAATAAAATACTTGAACATTTTTAAGCTAAAACATGTATTAATATCTAATTATTAATTAACATCTTATATTAAAGTAAAAAGTCTTTAACAAAAATTTAAAATTAGTATCATTCGAATTTTCTTAAATTCTATTATCAGGACTTTTAAGAATGACTGAGATAAATCAATATATTATGAAAATTTCTAAATTTTTACGTACAACTATAGATTAAGTAGTCCTTTTGTTAGTAAACTATTAATAAGTATCTGACTCAAACAAGATGCTCAGTTTTTACTACATGTAAATCAAACAAAAAAAATACTATTAATCTGAGTAAAAATATACAAGATCAACATTTAAAGGCTTTAATAATAGGATTAATAGATTTTTGACATAAACTTACTTTTAGAAGTTCATTAATAATCTTAATACATGGCCTAAATGATACGTTAGTTATTCGTATTAACAAAAGTTAATTTCTTAAATTAAATAAATAAATTATTAGTCATAAAATAATAGAGTTCTATAATAATTATTTTAAGATACTAACAAGATATTAACCTTTAAATTTAAACCAATTAATTAATTTAATTATTTTAAAGAAACTCTTATTTCATTCTCTAGGATTCTAATTTATTACTAATAGATAGCAATTTAAGTTTAATTTTATAATATTATTAATCTATTTTCATTAATTAATATTATAATTCAAGAATCGGATTTTAGTTATAAAGCGCCCGATTGTTGCCGTTATGATGTAAAATACGGGTATTACACGATTAAAGTTAACTCTCAATAAACACCGTATAGGGACGCATATTAAATTCTCTAGTAGCTTCTCACATTACCACGTTACCAAATAGAATGCGGATATTTATAGAGGAAGTTAACCTTTTTCAATATTGGCGAGTAAAAAGGCCAATGTCCGAGTCGTGGATGGCCTTATCTGTAGTTGCTTATCCTTGACTGTTAAATCATCCATAGAACTAGATTGTTCCTCCCTTACGATGCTATTTTTCGAGGAACGCGTTGGGCCACTCCGTAACTTATGAACAAATGTTTACGTCATTTGGATATGGTGAGACATCTCGCATTGAATCCATCCAAGGCACGACAAGGTATCTTCCACGGCCGGCTTTCGTTACATATATTACTTTCCCGGTACTCCCCTGATGACGCGGCATGACAGTAACTTAATTCTTGGCCCGCGAGAATCGAGTGGGATTTCATTATTGTTCTTTGCACCCAGCCTTTCTTTGTATTACTCTTAGATCTCAGCTGTAGAGATCTATAAGGAAACAAAGTTCACTTTGTATCGTGAAGTGTAGAGACAGAGTTTAAGTCCAAAGCTTTTATCACTCAATACGATGGAGGTAAGTGAGATAGACTAGTTGGAGTACCAGTGAACATTTTCTACCGAGAAATCAACAGTTATCAAAGAAGATGGTTGTTATGGCATCTATCCTGTTCTTACATTGTGGCATGAGACTTCATATACGTTTAATCTAATTTATCATAATGATTGGTGTCTCCAACCGGTCTAACTAATATAGGTATAGCGAGAATTACGAGGCATAAGAAGCACGATCTGACAGAGTGCTCACATCCTGGTTGAGATGTTTTAAGTATGGTAAGAGGCCTAGTTCACCCTTCACGGCGCCAAATAACTTCGTAGAGTTGATATAATAATGGCAAGTCATATATGCAAGGATTTTAATGGTCTTTGTTTGACCTAAGTGCTTGATCACCTTGCCGAAAAGCAATCCACAACCAGGTGTACCGTTTCGTGGTCCCAGGTTTGTTGAGGCTGCGGTGCTTCGGTTAGGGTCATTGCGTCGTAATCATTGTTAATATCCGCATATAAACGCGCGGTGCGCTCGCTAGAGATGCGGCATTCCCGGTCGGTTTCGCTGGGACCTTGCTGATTGGTTTCTCAACATACGAAGCAAAGACCTGGACAATCCCGCGCTCCCTAGGCAAAGCCTTTATGCAGCCGTATCAAAGTGATAGGTCCCCCCAATCGCATGACCGGGACTCGGACCCAACGAACGTGATAAGAGGCTCCCTCTGACCCCTGCCAGGCCCGACAATTAGACCACGCGTCCCCGACACCCTTCCGCCAGGGAAGCCCTCTCAGTCGGTGTCCTCAGCTTTGTCTCTTAATCGATTCGTTGGGGGTCAGTCGCCGGGCCACGCGAGAGCTTTCGGAACGCAGCGCATCCTGCGCGGCGCTTGTCCCTCAAAAGCTCCAACATGCACGTGCGCTGCAAGGAGGTACCTGCTCCCGGGGTCGCTCATAGCCCGATGCGATACACCAACGGCCCCCACTGGCTAGATAACTCGCCTGCACTACTGGGGCTTAAATGTCCGTACGAGGATGAGGTCAACTTACCTACGTCGCCCTCGTGAGGAACCCACGGACGGTTTCAGGGGAGAAGCCCAATGGACCGCGGTCCGCGACCGGTTGTAGGCCGTTTTACTAGGGACGCGTACACCAATGTTATGAACTGGGCATGTGCCCCGCCGGTTAGGGCGGGTTGCGGCACGTGCGAGACGCAGCACGCAAGGGCGTACGGTGTCGCCGGTGGCGAGTCGGGTCCCGGCTCACTCTCCTTCATGATATACGGCCGCTAAGGGCCCCGAATGGTTTTCGATCCGCGTAGTGCCCTATGCAGAACTGCACCGGGATCCAGATCCCCAAAGGGCCTCCGGTACACGCTGCGGCTCGTCGGCTGGGATGCTGGGCGGCGCGGGAACGGGTGCGGCCAGCGGTGGACCGCTGGGGGTGGCCGAGGCACCCCGCCGCTGGCTGCGCGGCCCCCTCTGTGAGCACGCCGTCCGGACCGGCTGGTCCCGCGGTGCCACCGTCGGGCGGTGGTGCCTCCCCCCGCAGCCGGGCGGCACCTAGCGCGGCCCAGGTCGGTGCGACGACCGGTACGGCCGCGCGCGATGGTGCGCTGGCACCCGGCGGAGGTGCGCCGTGCGTGCGCGCATGCGTCGCGGTGCCGGGGACCTCCCTCCCCATCGCGGGACTACAGTCCGGGCCAAGCGGGGGCGATTCGGTCACGGGCCGGGCCTACGGCGCGAGGGGCGCAGGAGCCAAGCGTCGGCCGGTCAGCCTCTCTCCACCAGAGCACCGAACGCTTGTACCGCACCGGCGGCTCTCGGGGGGGCCGTGGTGCGGCGCGCCCGGACGGAGGCCCATCGGGCCCGCGGCGGGACGGGAGGTGCGTACAGATACTCGGGGCCCGCGGACCACGGGGTTAGCAGGCCTTTCAGTCGGACGCACCATGCCGGCGGGTTGAGGCACGGAGCCCGGCCGGGGGCCTGTGCTTGGACCCCGCGGCGCGGAGACGCGCGCGCGCGCGGAAGGGGCGTACGGCCGGCGACCTTTCGGACCCCCGCGAGGACCTAGAGCGGGAGAAGAGAGGTCCGTCCCAGGCACCCGCAATGGCGGGGGAGCTCGCCTGGACCGGGGCGCAGGAGGCTCTCCCGGGCCTTAGGCCCACAGGGGGGCACCGCGCCCGGCGGCAGACCGAACGCGGGGGGGGGGCCACAGCGGGCGCGAGCCCCGCCCTGTTGGGGCCTGCGCGAGGGCTGCAGGCCCCGCGGGGCGCCACGGGCCCGCGGCGCACGGCCTAGTGCGGCCCGCGGACTGGTAGCGGGGCCTCGGGAGCCGGTGTGGCCTAAAGGGGAGCCCGCCGAGGGGCGGCCAGGGCCCCGCGCGGCGG     
H       GTTGTAAACCTAAATATTAATTATAATGAAATAAATAAGCTAGCTAAAAGACAATTATTATACTATACTTAAAACAATATGTAATAAAAATAGTAGTTTCATGAGACTACTGGCATTACTGGTGATGGACATCTTTTTGTGTTTACCTAACACGATTAACCAAAAATAAAGGTTTCATACCGTGTAGACTATTATTAAAGTTAATTGATAATTGATTAGTATAATTTGTTATTTTTACATTTATTTAAAATATAGATTTAGTTTATATTTTTGAAATCTTTTATTTATTGATAAAATACTTGAACATTTTTAAGCTGAAACATGTGTTAATATCTAATTATTGATTAACATCTTATATTAAGGTAAAAAGTCTTTAACAGAAATTTAAAATTAGTATTATTCGAATTTACTTAAATTCTATTATCAAAACTTTTAAGAATAACTGAGATAAATCAATATATTATGAAAATTTCTAAATTTTTACATACAACTATAGATTAAGTAGTCCTTTTGTTAGTAAACTATTGAAAAGTATCTGGCTCAAATAAAATACTCAGTTTTTACTACATGTAAATCAAGCAGAAAAAATACTATTAGTCTGAATTAAAATATACAAGATCAACATTTAAAAACTTTAATAATACAATTAATAAATTTTTGACTTAAGCTTACTTTTAGAAGTTCATTAATAATCTTAATACATAGTCTAAATAATGCGTTAGTTGTTCGTATTAGCGAAAATTAATTTCTTAAATTAGATAGATAAGTTTTTAGTCATAAAATAATAGGGTTCTATAATAATTATTTTAAAATACTAACGAGATATTAACCTTTAAGTTTAAACCAATTAATTAATTTAATTGTTTTAGAAAAACTCTTGTTTCATTCTCTAGAATTATAATTTATTACTAATAGATAACGATTTAAGTTTAATTTTATGATATTATTAATCTATTTTCATTAAATAATATTGTAATTCAAAAATCGGATTTAAATTATAAAGCGCCTGATTGCTGCCGCTATGATATACAATCCGGCTATAAGACGATTAAAGTTAACTCTCAATATGCACTGTATAGGGACGCATGTTAAATTCTCGAGTAGCTTCTCACATCACCACGTTTCCAAATAGGATGAGGACATTTATAGAGAAAGTCGACCCTTTTGAACATCAGCGAGTAAAAAGGCCAATGTCCGAATCGCGGATGGCCTTATTTGTAGTTGCTGATCCTTGGCTGTTAAACCATGTATAAAACTTGACTGTTTCTCCCTTACGATGCTATCTTTCGAGGAGTAGGTTGGGCCACTCTATAACTTGTGAGCGGATATTTACGTCATTTAAACATGGTGAGACATCTCGCATTCAATCCATCCAAGACACGACAAAGTATATTCAACGTCCGGCTTCCGTTATATATATTACTTTCCCGATATTTCCCTGACAACGCGGCGTGGCAGTAACTTAATTCTTGGCCCGCGAGAATCGGGTGAGATTTCATTATTATTCTTTACGCCAAGCCTTCTTTTGTATTCCACTTGGATCTCAGCTGTAGAGGTCTATAAAGCAACAAAGTTCACTCTGTATAGTGAAGTGTAGAGACAGAATTTAAGTTCTAAATTTTTAGCACTCGATATGGTGGAGGGAGGTGAGACAGACTAGTTAGAATACCAGCGAACATCTTCTACAGAGAAATCAACAGTTATCGAAGAAGATGGTTGTTGTGGTATCTATCCTGTTCTCCCATTGTGGCACGAGACTTCATATACGTTTAGTCTAATTTATCATAATGATCGGTGTCTCCAACCGGTCTAACTAATACAGGCATGGCGAGAATTACGAGGCAGAAGAAACGCGATCTGATAGAGTGCTCTTATCCTGATTGAGATATCTTCAGTATGATTAAAAGCTTAGTTCACCCTTCACGGCGCCAAATAACTTTGTAGACCTAATAAAATAACAGCAAGTCATATATGCAAGGATGTTAATGGTCTTTGTTTGGCCTAAATGCTGGATCACCTTGCCGAAAAGCAGTCCGCAACCAGGTGTACCGCTTCGTGGTCCCAGGCTCGCTGAGGCTGCGGTGCTTCGATTAGGGTCATCGCATCGTAATCATTATGAATACCCGCATAATAACGCACGGCGCGCCCGTTGGAGATGCGGGGTTCCCGGCGGGTACCGCTAGAACCTTGCTGATTCGTTTCTCAACGTACGAAGCAGAGAGCTGGAGAATCTCGCGCTCCCTAGGCAAAGCCTTCATGCAGCCGTACCAGCGGGATAGGGCCCCCCAATCGCATGACTGGGACTCGGACCCAAGGAACGTGACGCGGGGCTCCCTCTGACCCCTGCAAAGCCCCAGAGTTAGTCCACGCGCACCAGATGCCCGCCCACCAGGGAAGCCCCCACAATAGGTGTCCTCAGCTTTGCCTCGTAATCATTTCGTAAGGGGCCAGTCGCCAGGCCACGCGAGGGCTTCTGGAGCGCTGCGTATCACCCGCGGCGCTTGTCCCTCAAAAGTTGCAACATGCCCGTGCGCTGCAAGGAGATACCTGCTCCCGGGGTCGGTAATAGCCCGATGCGATGCACCAACGGCCCCCACCGGCTAGATAACTCAGCTGCACTACTGGTGCTTGAAGGTCCGTACAGGGGTAGGATCGACTTACCTACGTCGCCCTCGTGGGGAACCCACGTGTGGTTTCAGGGGACAGGTTCAGTGGACCGCGGTCTGCGACCGGTTATAAGCTGTTTTACTAGGGACGCGTACATTGATGATATAAACTGTGCATGAGCCCCGCCGATTGGGGGGGGTCGCGGTACGTGTGAGACGCAGCACGCAAGGGCGCACTGTGTCGCGGGTGGCGATTCGGCTCTCGGCTGACTCTCCTTCATGGTATTCGGCCGCCAAGGGCCCCGTATGGTTTTTGATTCGCGTAGTGCCCTATGCAGGACTGCACTGGGATCCTGATCCCAAAAGAGCTCCTGGAGCGCACTGCGGCTTGTCGGCTGGTACGCGGGGTGGCGCGGGGACGAGTGCGGCCCGCGGTGGACCGCTAGGGGTGGCCGAGGCACCCCCCCGCTGGCTGGTCGGCCCCCTCTGCGAGCACGCCGGCCGGACCGGCTCCGCTCGCGGCGCCACCGTCGGGCGGCGGTGGCTCCGTACGCGGCCGGGGGGCACCTAGCGCGGCCCAGGCCGGTGCCACTACCGGGAGGGCCGCGCGCGATGGCGCGCTTGCAGCCGGCAGACGTGCGACGTGCGTGCGCCTACGCGTCGGCGGACCGGGGACCTCCCTCCCCACCGCCGGGCTGCAGCCCGGGCCGAGGGGGGGCGATCCGGCCACGGGCCGGGCCGACGGCACGAGGGGCGGAGGAGCGAAGCTGCGGCCGGGCAGCCTCTCTCCGCCAGAGCACCGAGCTCCTGTGCCGCACCGGCGAGGCTCGTGAGGGCCGTGCTGGGGCGCGCGCGAGCGAAGGCCCGTCGGGCCCGCGGCGGGACGGGAGGTCCGGACAAATACTCCGGGCCCCTGGACCGCGGGGCTAGGAGTCCCCTCAGTCGGACGCACCGTGCCAGCGGGTTGGGACGCGGAGCCCCGGCGGCAGCCTGTGCTTGGAGCCCGGGGCCCGGAGGCGCCCGCACGCGCGGACGGTGCGTACGGCCGACGACCTTACGGACCCCCGCGGGGGCCTAGAGCGGGAGTAGAGCCGTCCGGCCCAGGCGCCTGCGATCGCGGGCCAGCTCGCTTGGACCGGGGCGCGGGATGCTCTCCCCAGGGTAAGGCGCACAGGGGGGCGTCTGCCCCGGCGGCCGACCGAACCCGGGGTGGGGGCCACAGCAGACGCGAGCCCCTGCCGGTGGGGGCCCGCGCGAGGGCTACACGCCCCGCGGGGCGCCGCGGGCGCGCGGCTTACGGCCTGCTGCGTCCCGCAGACTGATAGCGGGGCCTCGGGAGCCGGTGTGGCCTAAAGGGGAGCCCGCCGCGGCGCGTCGAGGGCCCCGCGCGACGG     
G       ATTGTAAGCCTAAATGTTAATTATAATGGAATAAATAAGCTAACTAAAAGACAGTTATTGTACTATACTTAAGACAGTATATAATGGAAATGATGATTTCATAAGACTACTAACATTACTGGTAATGAACATCTTTTTGTATTTGCCTAACACGGTTAACCAAAAATAAAGGTTTCGTACCGTGTAGACTATTATTAGGATTAGTTAATAATTGATTAGTATAATTTGTTATTGTTACATTTATTTAAAATGTAGATTTAGTTTATATTTTTGAAATCTTTTATTTGTTGATAAAATACTTAAACATTTTTGAGCTGAAACATGTATTAATATCTAATTATTAATTAACATCTTATATTAAAGTAAAAAGTCTTTAACAAAGATTTGAAATTAGTATCATTCGAATTTTCTTAGATTCTATTATCAGAACTTTTAAGGATGACTGAGATAAATCAATGTATTGTGAAAATTTCTAAATTTTTACATACAACTATAGATTAAGTAGTCCTTTTGTTGGTAAACTATTGAAAAGTATCTGACTCAAATAAAATACTCAGTTTTTACTACATGTAAATCAAACAAAAAAAATGCTATTAGTCTAGATTAAAATATACAAAATCAACATTTAAAGACTTTAATAATAAAATTAATAAATTTTTGACATAAACTTACTTTTTGAAGTTCATTAATAATCTTAATACATAATCTAAATAATGCGTTAGTTATTCATATTAACGAAAATTAATTTCTTAAATTAGGTAAATAAGTTTTTAGTCATAAAATAACAAAGTTCTATAGTAATTATTTTAAAATACTGACGAAATATTAACCTTTAAATTTAAACCAATTGATTAATTTAGTTATTTTAAAAAAACTCTTGTTTCATTCTCTAAAGTTATGATTTATTACTAATAGATGACGATTTGAATTTAATTTTATGATATTATTAATCTATTTTCATTAATTGATGTTATGATTCAAAAATCGGATTTAAGTTATAGAGCGCCTGATTGCTGCCGTTATGATTTAAAATACGGGTATAAGACGATTAAGGTTAACTCTCAATAAACACCGTATAGGGATGCATGTTAAATTCTCTAGTAGCTTCTTACATTACCACGTTGCCAGATAGTATGAGGACATTTACAGAGAAAGCTGACCCTTTTCAACATCGGCAACTAAAAAGGCCAATGTCCGAATCGCGGATGGTCTTACCTGCAGTTGCTTATTCTTGACTGTTAAACCATATATAAAACTTGACTGTTTCTTCCTTACAATAGTATTTTTCGAGGAATGAGTTGGACCACTCTGTAACTTGTGGGTGAATGTCTACGCCATTTAAATATGGTGAGACATCTCTCATTGAATCCATCCAAGACACGACGAGGTATATTCAACGCCCGGCTTCTGTTACATATATTACTTTCCCGATATTCCCATGATAACGCGGCGTGGCAGTAGCTTAATTCCTGGCCCGCGAGAATCGAGTGGGATTTCATTATCGTTCTTTGCACTTAGCCTTCTTTTGTATTCCTCTTGGATATCAGCTATAGAGATCCATAAGGCAACAAAGTTCACTTTGTATTGTTAAGTGTAGAGACAGAGTTTAAGTTCAAAACTTTTAATACCTAATATGGTGGAGGTAAGTGGGACAGACTGGTTAGAATACCAGTGAACAACTCCTACTGAGAAATCAACAGTTATTGAAGAAGGTGGTTGTTGTGGTATCTATCCTGTTCTTTCATTGTGGCACGAGACTTCATATACGTTTAGTCTAAACTATCATAGTGATCGGAGTCTCTAACCGGTCTAACTGATGCAGGTATAGCGAGAATTACGAGGCATGAGCAGCACGATCTGACAAAATGCTCTTATCCTGGCTGAGATATCTTCAGTATGATAAGAAGCTTAGTTCACCCTTCACGGCGCTAAATAACTTTGTAGGCTTGATAAAGTAATTGCAAGTCATAAATGCAGAGATTTTAATGGTCCTCGTTTGGCCTATATACTGGTTCACCTTGCCGAAAAGCGGTCCGCAACTAGGTGCACCGCTTCGTGGTCCGGGGTTCGTTGAGGCTGGGGTGCTTCGGTTACGGTCATCGCTTTGTAATGATCATTAATATCCGCATGGTAACGCGCGGAGCGCCCGTTGGAGATGCGGGGTTCCCGGCCGATACCGCCAGCACCGTGCTGATTGGTTTCTCAGCGTACGAAGCAGAAAGCTGGAGAATCTCGCGCTCGCTAGGCAAAGCCTTTATGCAGCCGTACTAGCGAGACGGGGCCCCCCAATCGCATGACCGGGACTCGGACCCGAGGAACGTGATGAGGGGCTCCCTCTGGCCCATGCCACGCCCTAGAGTTAGGCCACGCGCTCCGGATGCCCTGCCGCCGGGGAAGCCCCCGCAGTCGGTGTCCGCAACTTTGCCTCTTAATCGCTTCGTAAGGGGCCAGTCGCCGGGCCACGCGAGAGCTTCCGGAGCGCTGCGTATCCTGCGCGGCGCTTGTCCCTCAAAAGCTGCAACATGCCCGTGCTCTACACGGAGATACCTGCACCCGGGATCGGTCATAGCCCGATGCGATGCACCAGCGGCCCCCACCGGCTAGAAAACTCGCCTGCACCACTGGGGCTTAAAGGTCCGTACAGAGGTAAGATCAACTTACCTACGTCGCCCTCGTGGGGGACCCACACATGGTTTCAGGGAAGGTGTTCAATGGACCGCGGTTCGCGTCGGGTTGTAGGCTGTTTTACTAGGCACGCGTATACTTATGTTATAGACTGGGCATGTGCCCCGCTGGTTACGGCGGGTTGCGGTTCGCGTGAGACGCAGCACGCAAGGGCGCACAGTGTCGCTAGTGGTGACTCGGACCCCGGCTGACTCTCCCTCATGAAATTCGGCCGCCAAGGGCCCCGAATGGTTTGTGTTCCGCGTAGTGTCCTATGCAGGACTGCACCGGGATCCTGGCCTCCGAAGAGCCCATGGTGCGCGCTGCGGCTCGTCGGACGGCACGCGTGGCGGCGTGGAGACGAGTCCGGCCAGCGGCGGACCACTAGGGGTGGCCGAGGCACCCCCCCGCTGGGTGCCCGGCCCCCTCTGCCAGGACGCCGGCCGGACCGGCTCAGCCCGCGGTGCCACCGGCGGACGGCGGTGGCTCCGCCCGCGGCCGGTGGGCATCTAGCGCAGCCCAGGTCGCTGTGACGACCGGTAGGGCCGCGCGCGACGGCGCGCTTGCACCCGACCGAGGTGCCACGTGCGTGCGCCCAGGCGTCGCTGGACCGGGGACCTCTCTCCCCATCGCCGGGCTACAGCCCGGGCCGAGTGGGGGCGGTCCCGACACGGGCCGGGCCGGCGGCGCGAGGGGCGCCCGAGCGAAGCTGCGGCCGGTCAGCCTCTCTCCGCCAAAACACTGACCGCCTGTACCGCACCGGCGGCTCTCGGGAGGGCCGTGGTGCGGCGCGCTCGGGCGCAGACCCGTCGGGCCCGCGTCGGGACGAGAGGTACGTACAGATACTCCGGGCCCCCGGACCGCGGGATCAAGAGGCCCCTCAGTCGGACGCACCATGCCCGCGGGTCGAGACCCGGAGCCCCGCCGGGGGCCTGCGCTTGGACTCCCCGGCGCGGCGGCGCCCGCGCGCGCGGACGGGGCTTACGACAGACGACCGCGCGGACCCCCGCTGGGGCCTAGGGCGGGAGGAGAGACGTCCGGCCGAGGCGGCCGCGACGGCGGGCGAGCCCGCCTTGACCGGGGTGCAGGCGGCTCTCCCCGGCGTGAGGTGCACAGGGCGGTGCCCGCCCCGGCGGCCGACCGAACCCGGGGGGGAGGCCACAGCGGACGCGAACCCGGACCTGTGGGGGCCCGCGCGAGGGATACAGGCCCTGGGGGGCGCCGAGGGCCCGCGGCCAACGGCCTGATGCGTCCCGCCGACGGGTAGCGGTGCCCCGGGAGCCGGTGTGTCCTAAAGGGGAGCCCGCCGCGGCGCGGCCAGGGCCCCGCGCGGTGG     
F       GTTATGAACCTAAATGTTAATTATAATGAAATGAATAAGCTGACTGAAAGACAGTTATTGTACTATACTTAAAACAATATATAATAAAAATAATAGTTTCATAAGACTACTACCATTACTGGTAATGAACATCTTTTTATGTTTAAATAACACAATTAACCAAAAATAAGGATTTCATACCGTGTAGATTATTATTAGGGTTAGTTGATAATTAATTTGTATAATTTGTTATTTTTACATTTATTTAAAATGTAGATTTAGTTTATATTTTTAAAATCTTTTATTTGTTAATAAAATACTTAAACATTTTTAAGCTGAAATATGTATTAATATCTAATTATTAATTAACATCTTATATTAAAGTAAGAAGTCTTTAACAAAAATTTGAAATTAGTATCAATCGAGTTTTCTTAAATTCTATTATCAAAACTTTTAAAAATAACTGAGATAAATCAATATATTATGAAAATTTCTAAGTTTTTACATACAACTATAGATTAAATAGTCCTTTTGTTAGTAAACTATTAAAAAGTAACTAACTCAAATAAAATGCTCAATTTTTACTACATGTAGATCAAACAAAGAAGATACTATTAATCTGAGTGAAAATATACAAGATCGACATTTTAGGACTTTAGTGGTAAAATTAATAGATTTTTGACATAAACTTACTTTTAGAAGTTCATTAATAATCTTAATACATAGTCTAAATAATGCGTTAGTTATTCGTGTTAACAAAAATTAATTTCTTAAATTAGGTAGATAAGTTTTTAGTCATAAAATAATAAAGTTCTATAATAATTATTTTAAAATATTAACAGAATATTAACCTTTAAGTTTAAACCAATTAATTAATTTAATTATTTTAAAAAAACTCTTGTTTCATTCTCTAAAATTGTAATTTATTACTAATAGATAACAGTTTGAGTTTAGTTTTGTAATATTATTAATCTATTTTCATTAATTAATATTATGATTCAAGAATCGGATTTAAGTTATAAACCACCCGCTTGATGCCGCTATGATATAAAATATGGGTACGCAATGATTAAAGTTAACTCCCAATAAACACCGTATAGGGACGCATGTTAAGTTCTCCAGTAGCTTCTTACATCACCACGTTGTTAAATAGTATGTGGACACTTAAAGAGAAAGCTGACCTTTATAAACATCGGCGAGTAAAAAGGCCAATGTCCGAACCACGGACGGCCTTATCTGTAGTTGCATGTTCTTAACTGTTAAACCATGCATAAAACTCGACTATTTCTCCCTTACAGTGCTATTTTTCGAGGAATAAGTTGGGCCACTCTGTAACCTGTGAACGAATGTTTACGACACTTAAAAATAGTGAGACATATCGCATTGAATCCATCCAAGACACGACAAGGTATATTCAACGTCAGGCTTTCGTTACATGTATCACTTTCCCGATACTCCCCTGATAACGCGGCATGGCAGTGACTTAATTCTTGGACCGCGAGAATCGAGTGGGATTTTATTATTATTCTTTGCGCGCAGCCTTTCCTTGTATTCTTCTTGGATTTCAGCTGTTGAGATCTATAAGGCAACAAGGTTCACTTTGTATTGTGAAGCATAGAGACGGAGTTTAAGTCCAAAACTTTTAGCACTCAATATGGTGGAGGTAAGTGAAACAGACTAGTTAGAATACCAGCGAACATCTACTACCGAGAAATCAACAGTTATCGAAGAAGATGGTTTATGTGGTATCTATCCTGTTCTTTCATTGTGGCATGAGACCTCATATACGTTTAGTCTAATATGTCATAGTGATCGGCGTCTCCAACCGGTCTAACTGATGCAGGTATGGTGAAAATTACGAGGCATAAGCAACACGATCTGATGGAGTGCTCTCGTCCTGGCTGAGATATCTTCAGTATGATAAGAAGCTTAGTTCACCCTTCACGGCGCCAAATTACTTCGTAGACCTGATAACACAACTGCAAGTCATAAAAGCAGAAATGTTAATGGTCTTTGTTTGGCCTATATGCTGGATCACCTTGCCGAAAAGCGGTCCGCAACTAGGTGTACCGCTTCGTGGTCCCTGGTTCGTTGAGGCGGCGGTGTTCCGGTTAGGGTCATCGCTTCGTAATCACTATTAATAGCCACATAACAACGCACGGCGCGCCCGTTGGAGATGCGGAATTCCCGGCCGATACCGCCAGGACCACGCTGATCGGTCTCTCAACATACGGAGCAGAATGCTGGAGAATCGCGCGCTTTCTTGGCAAAGCCGTTATGCAGGCGTACCAGCGAGAGAGGGCTCCCCAACCGCATGACGGGGACTCGGACCCGAGGGACGTGATGCGGGGCTCCCTCTGACCCCTGCCAGGCCCCAGCGTTAGACCACGCGCTCCCGAGGCCCTGCCACCAAGGAGGCCCTCGCAAACGGTGTCCTCAGCTTTGCCTCTTAATCGTTTCGTAATGGGCCAGTCGCCGGGCCACGCGAGGGCATCCAGAGCGCTGCGCATCATGCGCGGCGCTTGTCCCGCAAAAGTTGCAACATGCCCGTGCACGGCAAGGAGATACCTGCTCCCGGAATCGGTCTTAGCCCGACGCAATACACCTACGGCCCCCACCGACTAGATAACTCGCCTGCACTACTGGGGCTTCAAGATCCGTACAGTGGTAAGATCAACTTACCTACGTCGCCCTCGTGCGCAACCTAGGTACGGTTACGGGGAAGGTGTCCAATGGACCGCAGTCCGCGACCGGTTATAGGCGGTTTTACTAGGGACGCGTAGAGTGATGTTATCAACTGTGCATCTGCCCCGCCGGCTAGAGCGGGTAGCGGTACGTGTGAGACGTAGCACGCAAGGGCGCACGGTGTCGCCGGGGAAGATTCGGGTCCCGGCTGACTCTCCTTCACGATATTCGGCCGCCAAGGGCCCCGGATGGTTTACGGTGCACGTAGTGCCCTATGCAGAACTGCACCGGGATCCTGGTCCCCAAACGGCCCCTGGAGCGCACTGCAGCTCGTCGGCTGGTGCGCGGGGCGGCTCGGGCACGAGTTCGGCCAGCGGCGGACCCCTAGGGGTGGCCGAGGCACCCCCCCGCTGGGTGCCCGGCCCCCGCTGCGGGCACGCCGGCCGGACCGACTCCGCCCGCGGTGCCACCGGCGGGCGGGTCCGTCTCCATCCGCGGCCGGGGGGCACCTAGCGCAGCCCAGGCCGCTGCAACGGCCGGGTAGGACACGCGCGACGGCGCGCTTGCATCCGGCGGAGGGGCGGCGTGCGCGCGCCCAGGCGTCGCGGGCCCAGGTACCTCCCTCCCCACCGCCGGGCTACAGGCCGGGCCGAGGGGGGGCGGTCCGGGCACGGACCGGGCCGACGGTGCGAGGGGCGCTCGAGCGAAGCTTCGGCCGGCCAGCCTCTCTCGGCCAAAGCACCGAGCGCTTGTGCCGCACCGGCGGTTCTCGGGAGGGACGCGGTGCGGCGCCCGCGGGCGAGGGCCCCTCGGGCCGCCGGCGGGGCGGGTGGTCCGCACAGATGCTCCGGGCCCCTGGACCTCGGGGGTAGGAGGCCCGTCAGTCGGAAGCACCATGCCCGCGGGTTGAGACGCGGAGCCCCGCCGGGGGCCTGTGCTTGAACGCCGCGGCGCGGCGGCGGCGGCACGCGCGGACGAGGCGTACGGCCGACGACGTCGCGGACCCCCGCGGGGGCCTAGAGCGGGAGGAGAGACGTCCGGCCCAAGCGTCCGCAATGGCGCGCGAGCCCGCCGGGGCCGGGGCGCAGGAGGCTCTCGCCGGGGTGAGGCGCGCAGGGCGGCTTCTCCCCCGGCGGCCGAACGAACCCGGGGGGGGGGCCACATCGGAGGCAAGCCCCCGCCTGGCGGCGCTCGCGCGAGGGTTGCAGGCCCTGGGGGGCTCCGCGGGCCCGCGGCCAACGGCCTGGTGCGTCCCGCCGGCTGGTAGCGGTGCGCCGGGAGCCGGTGGGTTCTAAAGGGGAGCCCGCCGTGGCGCGACCAGGGCCCCGCGCGCCGG     
E       ATTATGAACCTAAATGTTAATTATAATGAAATAGATAAGCTGGCTAAAAGACAATTATTGTACTATACTTAAAACAATGTATAATAGAGATAATAGTTTCGTAAAACTACTGACATTGCTGGTAATGGACATCTTTTTGTGTTTACCTAACACGATTAACCAGAAGTAAAGATTTCATACCGTGTAGACTATTATTAGGATTAGTTAATAATTGATTAGTATAATTTGTTATTTTTACGTTTATTTAAAATATAGATTTAGTTTATATTTTTAAAATCTTTTATTTATTGATAGAATACTTAAACATTTTTAAGCTAAAACATATATTAATATCTAATTATTAATTAACATCTTATATTAAAGTAAAAAGTCTTTAACAAGGATTTGAAATTAGTATCATTCGTATTTTCTTAAATTCTATTATCAAAACTTTTAAGAATAACTGAGATAAATCAATATGTTATGAAAATTTCTAAATTTTTACTTACAGCTATAGATTAAGTAGTCCTTTTGTTAGTAAACTTTTGAAAAGTATATGACTCAAAAAAAATACTTAGTTTTTACTACATGTAAATCAAACAAAAAAAATGCTATTAATCTGGATTAAAATATACAAGATCAGCATTTGAGGACTTTAATAGTAAAATTAATGAATTTTTGACATGAACTAACTTTTAAAAGTTCATTAATAATCTTAATACATAGTCTAAATAATGCGTTAGTTATTCGTATTGACGAAAATTAATTTCTTAAATTAAATAGATAAATTTTTAGTCCTAAAATAATAGAGTTCTATAATAATTATTTTAAAATACTAACGAAATATTAACCTTAAAATTTAAACCAATTAATTAATTTAATTATTTTAAAAAAACTCTTGTTTCATTCTCTAGAATTATAATTTATTACTAATAGATAGCGGTTTAAGTTTGATTTAATAATATTGTTGATCTATTTTCATTCATTAATATTATAATTCAAAAATCGGATTTAAGTTATAAAACGCCCGATTGTTGCCGCTGTGATATAAAATACGGGTATAAAACGATTAAAGTTAACTCTCAGTGGACCCTGTATAGGGACGCATGTTAAGTTCTCCAGTAGCTTCTCACATTACCACGTTGCCAAATAGCATGGGGACATTTACAGAGAAAGTTGACCCTTATGAACATCGACGATTATAAAGGCCTATGTCCGAGCCGCGGATGACCTTATCTGAGGTTGCTTATTCTAAACTGTTATACCATGTGTAAAACTTGACTGTTTCTCCCTTACAATGCTATTTCTCGAGGAGTAAGTTGGGTCACTCTGTAACTTATGATTGAATGTCTACGTCATTTAGATATGGTGAGATATCTTGCATTGAATCCATCCAAGACACGACAAGGTATATTCTACGCCAGGCTTCCGTTACATGTATTACTTTACCGATAGCCCCCTGATAACGCGGCATGGCAGTAACTTAAGTCTTGGCCCGCGAAAATCGAGTGGGATTTCATTATTGTTCTTTACACTTAGCCTTCCTTTGTATTCCTCTTGGATCTTAGCTCTAGAGACCTATAAAGCAACAAGGTTCACTCTGTATCGTTGAGTGTAGAGACATAATTTAAGTTCAAAACTTTTAACACTCGACATGGTGGAGGTAAGTAAGATAGACTAGTTAGAATACTAGTGAACATTTCCTACGGAGAAATCAACAGTCATCGAAGAAGATGGTTATCGTGGTATCTATCCTGTTCTTACATTGTGGCATGAGACTTCATACACGTTTAGCCTAATTTATCGTAATGATCGGTGTCTCTAACCGGTCTAACTAATGCAGGTATGGCGGGAATTACGAGGCATCAGCAGCACGATCTGATAGAGTGCTCCTATCCTGGTTGAGATTTCTTCAGTATGATAAGAAGCTTAGTTCACCTTTCGCGGCGCTAAATAACTTCGTAAACCTGATAAAATAACTGTAAATTATAAAAGCAAAAATGTTAATGGTCTTTGTTTGGCCTATATGCTAGATCACCTCGCCGAAAAGCCGCCCACAACTAGGTGTCCCGCTTCGTGGTCCAGGGTTGGGTGAGGCTGCGGTACTTCGGTTAAGGTCATCGCATCGTAAGCATTATCAATACCCCTATGGCAACGCACGGCGCGCCCGTTGGAGATGCGGAGTTCCCGGCGGATGCCGCTAGGACCATGCTGATTGGTCTCTCAACGTACGAGGCAGAACGCTAGAAAATCTCGCGCTCTCTAGGCAAGGCCATCATGCAGCCGTACCAGCGGGGTAGGGCCCCCCAACCGCATGACAGGGACTCGGACCCAAGGAACGTGAGGAGGGGCTCCCTCTGACCCCTGCTAGCCCCCAGCGTTAGGCCACGCACTCCGGATGCCCTCCCACCGGGGAAGCCCTCGCAATCGGTGTCCTCAGCTTTGCCTCTTAATCGCTTCGTAGAGGGCCAGTCGCCAGGACACGCGAGGGCTTTGGGAGCGCCGCGTATCGTGCGCGACTCTTGTCCCTCAAAAGTTGCAACATGCCTGTGCGCTGCGAGGAGGTACCTGCTCCCGGAGTCGGTCATAGCCCGATGCAATACACCGACGGCCCCCACCGGCTAGATAATGCGCCTGCATTACAGGGGCTTAAAGGTCCGTACAGGGGTATGATCAACTTACCTGCGTCGCCCTCGCGCGGGACCCGCGGACGGCTTCAGGGGAGAAGTTCAATGGACCGCGGCCCGCGATGGGTTATAGGCAGTTTTACTAGGGACGCGTATACCGATGTTATCTACTGGGCGTGTGCCCCGCCGGTTAAGGCGGGTCGCGGACCGTGTGAGACGCAGCACGCAAGGGCGCACGGTGTCGCCGGTGGCGATTCGGATCCCGGCTGACTCTCCTTCTTGATATTCGGCCGCCAAGTGCCCCGTATTGTTTATGGTTCACGTAGTGCCCTATGCAGAACTGCGTCGGGATCCTGATCCCCGAAGAGCCCCTGGTGCGCACTCCGGCTCGTCGGCTGGTCCGCGGGGCGGCGCGGGGACGAGTGCGGCCAGCGGAGGACCACTAGGGCTGGCCGGGGCACCCCCCCGCTGGGTGCCCGGCCCCCGCTCCGAGCACGTCGGCCGGACCGGCTTCGCCCGCGGTGCCACCGCCGGGCGACTGCGGCTCCGTCCGCGGCCGGGGGGCACCGAGGGCAGCCCAGGCCGCTGCAACGGCCGGCGTCGTCACGCGCGACGGCGCGCCTGCACCCTGCCGAGGTGCGTCGTGCGTGCGCCCAGGCGTCGCCGGGCCAGGCACCTCTCTCCCAACCGCCGGGCTAGAGTGCGGGCCGAGGGGGGGCGGTTCGGGCACGGGCCGGGCCGACCGTGCGAGTGGCGCTCAAGCAAAGCTGCGCCCGGCCAGCCTCTCTCCGCCAGAGCACTGCTCGCGTGTGCCGCACCGGCGGTCCTCGGGAGGGCCACCGGGCGGCGCCCACGGGCGAGGGCCCGTCGGGCCCGCGGCGGGGCGGGAGGTACGTACAGATACTCCGGGCCCCGGGACCGCGGGGCTAGGGGGCCTTTCAGTCGGACGGACCATGCCCGCGGGTTGAGACCCGGAGCCCCGCCGGGAGCCTTAGCTTGCACCCCCCGGCGCGGCGGCGCCCGCACGCGCGGACGGTGCGTACGGCCGTGGACCTCGCGGACCCCCGCGAGGGCCTAGCGCGGGAGGAGAGGCGTTCGCCCCAGGCGGCCGCAATGGCGGGCGAGCCCGCCTGGCCCGGCGCGCAGGAGGCTCTCCCCGGGGTGAGGCGCCCGGGGCGGCTCCTGCCCCGGCGGCCGGCCGAGCCCGGGGGGGGGGCGACTGCGGACGTGAGCCCCGGCCCGCCGGGGCCCGCGCGAGGGTTACAGGCCCCGGGGGGCACGGCGGGCCGGCGGCCCACAGCCTGATGCGCCCCGCGGACTGGTAGCGGTGCCCCGGGCTCCGGTGTGGCCCAAAGCGGAGCCGGCCGCGGCGCGGCGAGGGCCCCGCGCGGCGG     
D       GTTGTGATCCTAAATGTTAATTATAATGAAGTAAATAAGCTAACTAAAAAACGGTTATTGTACTATACTTAAGACAATGTATAATGCAAATGATGGTTTCATAAGACTACTAACATTACTGGTAATGAACATCTTTTTATGTTTACTTAACAAGATTAACCAAAAATAAAGATTTCATACCGTGTAGACTATTATTAAGATTAATTGGTAATTGATTAGTATAGTTTGTTATTTTTACATTTATTTAAAATATAGATTTAGTTTATATTTTTAAGATCTTTTGTTTATTAATAGAATACTTAAACATTTTTAAGCTAAAACATGTATTAATATCTAATTATTAATTAACATCTTATATTAAGGTAAAAAGTCTTTAACAAAAATTTGAAATTAGTGTCATTCGAATTTTCTTAGATTCTATTGTCAGAACTTTTAGAAGTAACTGAGATAAATCAATATATTATGAAAATTTCTAAATTTTTACATACAACTATAAGTTAAGTAGTCCTTTTGTTAGTAAACTGTTAAAAAATATCTAGCTCAAATGAGATACTCAGTTTTTACTACATATAAATCAAACAAAAAAGATACTATTAATCTGAATTAAAATATACAAAATCAACATTTGAAGACTTTAGTAGTAAAATTAATAAATTTTTGACATAAACTTACTTTTAAAAGTTCATTAATAATCTTAATACATAGGCTAAATAATGCGTTAGTTATTCGTGTTAACAAAAATTAATTTCTTAAATTGGATAAATAGATTTTTAGTCGTAGAATAATAAAGTTCTATAATAATTATTTTAAAATACTAACAAAATATTAACCTTTAAATTTAAACCGGTTAATTAATTTAATTATTTTGAAAAAACTCTTGTTTCATTCTCTAGAATTATAGGTTATTACTAATAGATAGCAATTTAAATTTAATTTTATAATATTATTAATCTATTTTCATTAATTGATATTATAATTCGAAAATCGGATTTAAGTTATAAAGCGCCTGATTGTCTCCGCTATGATATAAAATACGGGTACTAAACGACTAAAGTTAGCTCTCAATAGACTCTGTATATGGACGCAAGTTAAATTTTCGAGTGGCTTCTCACATTACCACGTTGCCAAATAGTATGAGGACATTTACAGAGAAAATCGACCTTGTTAAATGTCGGCGAATAAGAAGGTCTATGTCCGAACCGGGGATGGCCTTATCGGTAGTTGCTTATTTTTAACTGTTATACCATATACAAAACTCGACTGTTTTTCCCATACAATACTATTTTTTGAGGAGTTAGTTGGGCCACTATGTAACTTATGAACGAATGTTTACGTCATTTAAATATGATGAGACATTTCGCATTGAATCCATCCAAGACACGACAAGGTATATTCAACGCTAGGCTTTCGTTACATGTATTACTTTTCCGATACCCCCCTGATAACGCGGCATGGCAGTAACCTAATTCTTGGCCCGCGAAAATCGAGTGGGATTTCATTATTGTTCTTTTCGCTTAGCCTTCTTTTGTATTTCCCTTGGATCTCAGCTGTAGAGACCTATAAAGCAACAAGGTTCACTTTGTATCGTCGAGTGTAGAAACAGAGTTTAAGTTCAAAGCTTTTAACACTCAATATGATGGAGGTAGGTGTGACGGACCGGTTAGAATACCAGCGAACATCTTCTACTGAGAAATCAACAGTTATCGCAGAGGATGGTTGTTATAGTATCTATCCTGTTCTTCTATTGTGGCACGAGATTTCAAATACGTTTAGGCTAACTTATCATAATAATCGGTGTCTCCAACCGGTCTAACTGATGCAGGTATGGCGAAAATTACGAGGCATAAGCAGCACGATTTGATAGAGTGCTCTCATCCTGGCTGAGATATCTTTAGTATGATAAGAAGATTAGTCCAACCTTCGCGGCGCCAAATAACTTTGTAGGATTAATAGAACAAATGTAAGTCATAAAAGTAAAGATATCAATGGTCTTTGTTTGACCTATATACTGGATCATCTTGCCGAAAAGCGGTCCACAACTAGGTGTACCGCTTCGTGGTCCCAGGATGGTTGAGGCTGTGGTGCTTCGGTTAAGGTCATCGCGTCGTAATCATTATCAATACCCGCATAACAACGCGCGGTGCGCCCGTTGGAGATGCGGAGTTCCCAGCGGGTACCGCTCGGTCCATGCTGATTGGTCTCTCAGCGTACGAAGCAGAGGGCTGGAAAATCTCGCGCTCTTTAGGCAAGGCCATTATGCAGCTGTACAATTGAGGTAGGTCCCCCCAATCGTATGACTGGGACTAGGACCCGAGGAACGTGACGAGGGGCTCCCCCTGACCCCTGCTAGACCCCAACGTTAGGCGACGCGCTCCGGACGCCCTGCCGCCAGGGAGGCCCTCGCATTCAGTGTCCTCACTTTTGCCTCTTAATCGTTTCGCAAGGGGCCAATCGCCCGGACACGCGAGAGCTTTTGGATCGCGGCGGATCATGCGCGGCGCCTGTCCCTCAAAAGTTGCAACATGCTCATGCGCTGCAAGGAGGGACCTGCTCCCGGAGTCGGTCATAGCCCGATGCGATTCACCCACGGCCCCCACCGGCTAGATTACTCGCCTGCACTACTGGAGCTTAAAGGTCCGTACAGGGTTGCGATCAACTTACCTACGTCGCCCCCGTGCGGAACCCGCGTACGCTTTCAGGGGAGAGATTCAATGGACCGCGGTGCGCGATGGATTATAAGCCGTTTTACTAGGGACGCGTATGATTATGTTATCAACTGGGCATGTGCCCCGCCGGTTAAGGCAGGTTTCGGAGCGTGTGAGACGCAGCGCGCAAGGGCGCACGGCGTCGCCGGGGTCGATTCGGATCCCGGCTGACTCTCCTTCATGATATTCGGCCGCCAAGGGTCCCATATGGTGTATGACTCGCGTCGTGCCCTATGCAGGACTGCACCGGGATCCCGATCCCCGAAGGGCGCCTGTCGCGCGCTGCGGCTCGTCGGCTAGTCCGCGAGGCGGCGCGGGGACGAGTGCGGCCAGCGGCGGACCCCTAGGGGTGGCCGGGGCACCCCCCCTTTGGGTGCTCGGCCCCCGCTGCGAGCACGCCGGCCGGACCGGCTTCGCCCGCGGTGGCATGGCCGGGCGGCTGCGGCTACGCCCGTGGCCGGGAAGCACCGAGGGCAGCCCAAGTCGCTGCGACGGCCGGTAAGGCCACGCGCGACGGCGCGCTTGCAGCCGGCCGAGGCGCGGCGTGCGTGCGCCCAGGCGTCGCCGAGCCAGGCACCTCACTCCCCACCGCCGGGCTACAGCTCGGGCCGCGGGGGGGCGGTTCGGGCACGGGCCGGGCCGACCGCGCGAGGGGCGCTCAAGCGAGGGTGCGGCCGGGCAGCCTCTGTCCGCCAAAGCACGGCGCGCTGGTACCGCACCGGCGGTTCTCGGGACGGCCACGGTGCGGCGCCCCCGGGCGAGGGCCCATCGGGCCCGCGACGGAGCGGGAGGTGCGTACAGATACTCCGGGCCCCTGGACCCCGGGGTTAGGAGGCCCGTCAGTCGGACGTGCCGTGCCCGCGGGTTGAAACCCGGAGCCCCGCCGGGCGCCTCTGCTTGGACGCCCCGGCGCGGCGGCGCCCGCACGCGCGGACGGGGCATACGGCCGACGACCGCGCGGACCCCCGCGGGGGCCTGGGGCGGAAGGAGAAACGTCCGGCCCACGCGTCCGCAATAGCGGGAGAGCCCGCCTGTACCGGGGCGCAGGGGGCTCTCCCCGGGGTGAGGCTCTCGGGGCGGCTTCTGCCCCGGCGGCCGGCCGAGCCCGGGGGGGGGGCCACAGCGGACGCGAGCCCGGGCCCGCTGGGGCCGGCGCGAGGGTTACAGGCCCTGGGGGGCGCCACGGGCCCGCGGCCCACCGCCTGGTGCGTCCCGCAGACTGGTAGCGGTGCCGCGGGATCCGGTGTGATCTAAAGGGGAGCCCGCGGTGGCGCGGCCAGGGCGCCGCGCGGCGG     
C       ATTGTAAACCAAAATGTTAATGATAATGAAATAAATAAGCTGACTAAAAGACAATTATTGTACTATACTTAAAACAATGTATAATAGAAATGATAGTTTCATAAGACTACTAGCATTACTGGTAATGGACATCTTTTTGTGTTTTCCTAACACGGTTAACCAAAGATAAAGATTTCATACCGTGTGAGCTATTATTAGAATTAGTTGATAGTTGATTAGTATAATTTGTTATTTTTACATTTATTTAAAATATAGATTTAGTTTATATTTTTAAAATCTTTTATTTATTAATAAAATACTTAAACATTTTTAAGCTAAAACATATATTAATGTCTAATTATTAATTAGCATCTTATATTAAAGTAAAGAGTCTTTGACGAAAATTTAAAATTAGTATCATTCGGATTTTCTTAAATTCTATTATCAAAACTTTTAAAAATAACTGAGATAAATCAATATATTATGAAAATTTCTAAATTTTTACATACAACTATGGATTAAGTAGTCCTTTTGTTAGTAAACTATTGAAAAATATCTGACTCAAATAAAATACTCAGTTTTTACTACATGTAAGTCAAGCAAAAAAAATACTATTAATCTGAGTTAAAATATACGAGATCGACATTTAAAGACTTTAGTAATAGAATTAATAAATTTTTGGCGTAAACTTACTTTTAGAAGTTCATTAGTAATCTTAATACATAATCTGAATAATGCGTTAGTTATTCGTGTTAACAAAAATTAGTTTCTTAAATTGAGTAGATAAATTTTTAGTCATAAAATAATAAAGTTCTATAAAAATTATTTTGAAATACTAACAAAATATTAACCTTTAGATTTAAACCAATTAATTAGTTTAATTATTTTTAAAAAACTCTTGTTTCATTCTCTAGGATTATAATTTATTACTAGTAGATAACAATTTAAGTTTAATTTTATAATATAATTAATCTATTTTCATTAATTAATATTATAATTCAAAAATCAGGTTTAAGTTATAAAGCGCCAGAATGTTGCCGCTATGATATAGAATAAGGGTATGAGACGATTAAGGTTAACTCTCAGTGAAATCTGTATAGGGATGCATGTTAAATTCTCGAATAGCTTCTTACATTACCACGTTTCTAAATAGTATAAGGACACTTACAGAGAAAGTCGACCCTTTTAAACGTTAGCGAATAAAAAGGCCTATGTCCGAATCGCGGATGGCCTTATCTGTAGTTGCCTATTTTTGTCTGTTATACCGTGTACAGAAGTTGACTATTTTTCCCTCACGATGCTATTCTTCGAGGAGTGAATTGGACCACTATGTAACTTATGAGCGAATATTTACGTCATTTAAACACAGTGAGACATATCGCATTGAATCCATCCAAGACACGACAAGGTATATTCAACGTCAGGCTTCCGTTACATGTATTACTTTCCCGATGCCCCCCTGATAACGTGGCCTGGCAACAACTTGATGCTTGGCCCGCGAAAATCGAGTGAGATTTTATTATTATTCTTTTCGCTTAGCCTTCCTCTGTATTCCTTTTGGATCTTAACTGTAGAGACCTACAAGGCAACAAAGTTCACTTTGTATTGTCAAGTGTAGAAATAGAGTTTAAGTTCAAAGCTTTTAACACTCAATATGGTGCAGGTAAGTGAGACTGACTAGTTAGAATAACAGAGAACATCTTCTACTGAGAAATCAAAAGTTATCGAAGAAGACGGTTGTTGTAGTATCTATCCTGTTCTCACATTGTGGCATGAGACCTCATATACGTTTAGTCTAATCTGTCATAATGATAGGTGTCTTAAACCGGTCTAACTAATGCAGGTATGGCGAGAATTACGAGGCATTAGCAGCACGACATGATAAGGTGCTCTCATCATGGTTGAGATGTCTTTAATATGGTAAGAAGCTTAGTTCATCCTTCGCGGTGTCAAATAACTTCGTAGGCCTAATAAAATAACCGCAAGTCATACAAGTAACGATCTTAATGGTCTTTGTTTGGCCTATATGCTGGATCACCTGGCCGAAGAGCTGTCCGCAACTAGGTGTGCCGCTTCGTGGTCCCAGGGTGGTTGAGGCTGCGGTACTGCGGTTAAGGTCATCGCATCGTAATCATTATTAATACCCGCATAACAACGCACAGTGCGTCCGTTGGAGATGCGTAGTTCCCGGCGGATATCGCCGGGGCTATGCTAATTGGTCTCTCACCGTACGAAGCAGACTGCTGGAAAATCTCGCCCTCGCTAGGCAAGGCCATTATGCAGCCATACAATTGAGGTGGGACCCCCCAATCGCATGACTGGGACTCGGACCCGAGGAACGTGACGAGGGGCACCCTCTGACCCCTGCCAGGCTCTAGCGTTAGACCACGCGCGACGGATGCCCTGCCGCCAGGGAAGCCATCACACTCGGTGTCCTCAGTCTTGCCTCCTAATCGTTTCGTAAGGGGCCAATCGCCGGGGCACGCGAGAGGTTTCGGAGCGCTGCGTATCATGCGCGGCGCTTGTCCCTCAAAAGTTGCAACATGCCGGTGCGTTGCAGGGGGATACCTGCTCTCGGGGTCGGACACAGCCCGATACGATGCACCAACGGTCCCCACCGGCTAGAGAATACGCCTGCATCACTGGGGTTTAAAAGTCCGTACAGGGATAGGATCAATTTACCTACGTCGCCCTCGTGCGGAACCCGGGTATGGTTTCAGGGGAAAAGTCCAATGGACCACGGTCCGCGATGGGTTATAGGCGGTTTTACTAGGGGCGCATATAATTATGTTATTAGCTGGGCATGTGCCGCGCTGGTTAAGGCGGGTTGCGGGACGTGTGACACGCAGCACGCAAGGGCGCACGGTTTCGCCAGTGGCGATTCGGTTCCCGGCTGACTCTCCTTCATGATATTCGGCCGCCAAGGGCCCCGTATGGTTTATGGTCCGCGTAGTGCCCAATGCAGGGCTGCACCGGGATCTAGATCCCCGAAGGGCCCCCGGTGCGCACTGCGGCTCGTCGGCTGGGCCGCGGGGCGGCGCGGGGACGAGCGCGGCCAGCGGCGAACCGCTAGGGGTGGCCGGGGCACCCTCCCGCTGGGTGCGCGGCCCCGGCTGCGAGCACGCCGGCCGGACTGGCTCCGCCCGCGGTGCCACTGTCGGGCGGGTGCGGCGGCGGCCGCGGCCGGTGCGCACCTAGGGCAGCCCAAGACGCTGCAACGGCCGTTATCACCGCGCGCGATGGCGCGCTTGCACCCGGCCGAGGTGCGACGTGCGTGCGCCCAAGCGTCGCCGGGCCGGGCACCTCGTTCCCAACCGCCGGGCTACAGTGTAGGCCGCGGGGGGGCGGTCCCGACACGGGCCGGGCCGACTGTGCGAGGGTCGCTCAAGCGAAGCAGCGGCCGGGCAGCCTCTCTCTGCCAAAGCACCGCACCCTTGTACCGCACCTGCGGTCCTCGGGACGGCCACGGTGCGGCGCCCTCGGGCGGGGGCCCATGGGGCCCGCGGCGGGGCGGGAGGTGCGTACAGATACTCCGGGCCCCCGGACCACGGGGGTAGGAGGCCCGTCAGTCGGACGGATCGTGCCCGCGGGTTGGGACCCGGAGCCCCGCCGGGAGCCTCTGCTTGGACGCCCCGGCGCGGCTGCGCGCGCACGCGCGGACGGAGCGTACGGCCGACCACCTGACGGACCCCCGCGGGGGCCTGGAGCGGTAGGAGAGACGTCCGGCCCACGCGTCCGCAATGGCGGGTAAGCCCGCCTGGACCGGGGTGCAGGAGGCCCTCCCCGGCGTGAGGCGCCCGGGGGGGCCGCTGTCCCGGCGGCTGACCGAGCCCGGGGCGGGGGCCACAGCGGACGCGAGCCCCGACCCACGGGGGCCGGCGCGAGGGTTACAGGCCCTGGGGGGCGCCGCGGGCCCGCGGCGTACCGCCTGGTGCGTCCCACAGGCTGGTAGCGGCGCCCCGGGATCCGGTGTGGTCCAAAGGGGAGCCCGCCGCGGGGCGGCCAGGGCGCCGCCCGGCGG     
B       ATTATGAACCTAAATATTAATTATAGTGAAATGAATAAGCTAGCTAAAAGACAATTGTTGTACTATACTTAAAACAGTGTATAATGGAGAAGATAGTTTCATGAGACTACTAACATTACTGGTAATGAACATCTTTTTGTGTTTACCTGACACGATTAACCAAAAGTAAAGATTTCATACCGTGTGAACTATTATTAAGATTAGTTGATAATTGATTAGTATAGTTTGTTATTTTTACATTTATTTAGAATATAGATTTAGTTTATGTTTTTAAAATCTTTTATTTATTAATAGAATACTTGAACATTTTTAAACTAAAACATGTATTAATATCTAATTATTAATTAACATCTTATGTTAAAGTAAAGAGTCTTTAACAAAGATTTAAAATTAGTATCATTCGAATTTTCTTAAATTCTATTATCAAAACTTTTAAAAATGAATGAGATAGATCAATATATTATGGAAATTTCTAACTTTTTACATACAACTATAAATTAAGTAGTCCTTTTGTTAGTGAACTATTGAGAAATATCTGGCTCAAATAAAATACTCGGTTTTTACTGCATGTAAATCAATCAAAAAAAATACTATTAATCTGGATTAAGATATACAAGGTCAACATTTGAAGGCTTTAGTAATAAAATTAATAAATTTTTGTCATAAACTTACTATTGGAAGTTCATTAATAATCTTAGTCCATAGTCTAAATAATACGTTAGTTGTTCGTATTAACGAAAATTAATTTCTTAAATTAGATAGATAAATTTTTAATCGTAAAATAATAAAGTTCTATAATAATTATTTTAAAATACTAACAAAATATTAACCTTTGGATTTAAACCAATTAATTAATTTAATTATTTTAAAAAAACTCTTGTTTCATTCTCTAGGATTATAATTTATTACTAATAGATAACAGTTTAAGTTTAATTTTATAATATTGTTAATCTATTTTCATTGATTGATATTATAATTCAAAAATCGGATTTGAGTTATGAAGCGCCCGTCTGTTGCTGCTATGATAGAAAATACGGGTATAAAACGATCAAAGTTAACTCTCGATAAACCCCGTATAGGGAGGCATCTTATATTTTCCAGTTGCTTCTTACATTACCACGTTGCAAAATAATATGAGGACATTTGTAGAGGAAGTCGACCCTTTTAAACATCGGCGAGTAAGAAGGCCTATGTCCGAACCGTGGATGACCTTATTAGTAGTTGCTCACTTTTGACTGTTATACCACGTACAGAACTTGACTGTTTTTACCTTACTATGTCATTTCTCGAGGAGCCAGTTGGGCCACTGTATAACTTGTGAACGCATGCTTACGTCATTTAAACATGGTGAGACATTTCGCATTGAATCCATCCAAGACACGACAAGGTATATTCAACGTCAGGCTTCCGTTACATATATTACTTTACCGATACCCCCCTGATAACGCGGCATGACAGTAACTTAATTCTTGGCCCACGAAAATCGAGTGGGATTTCATTATCCTTCTTTCCGATCAGCCTTCCGCTGTATTTCTTGTAGATATCAGCTATACAGATCTATAAGGTAACAAAGTTTACTTTGTATTGTTGAGTGTAGAAATTGAGTTTAAGTTCGAAGCTTTTAACACTCAATATGATGTAGCTAAGTGAGATAGACTGGTTAGAATACCAGTGAACATTTCCTACTGAGAAATCAACAGTTATCGAAGAAGATGGTTGTCGTGGTATCTACCCTGTTCTTTCATTCTGGCATGAGACTTCATAAACGTTTAGCCTATTCTATCATAGTGATTGGTGTCTCCAACCGGTCTAACTGATGTAGATATGGCGAGAATCACGAGGCATCAGCAGCACGATTTGAGAAGGTGCTCTCATCCTGGTTGAGATTTCTTTAATATGATAAGAAGCTTAATTCATCCTTCGCGGCGCTAAATGATTTCGTAGGCCTAATAAAATAAGTGTAAATCAAAGAAGTAAAGATGTCAATAGTCTTTGTTTGGCCTATATGCTGGTTCACCTTGCTGAATAGCAATCCACAGCTAGGTGTGCCGCTGCGAGAGCCTAGGCTGGGTGAGGCTGCGGTGTTCCGGTTATGGTAATCGCATGGTAATCATTGTTAATACCCGCATAACAACGCGGGGTGCGTCCGTTTGAGATGCGGGGTTCCCGGCGGATACCGCCAACACCTTGCCGATTGGTCTCTCAACATACGAAGCAGAGGGCTGGAGAATCTCGGGCTCTCTAGGCAGGGCGATTATGCAGTCGTACCAACGAGGTAGGATCCCCCGATCGCATGACTGGGACTCGGACCCGAGGAACGTGACGAGGGGCACCCTCTGACCCTTGCCAGGCCCCAATGTTAGACCACGCGCCTCGGCCGCCCTGCCGCCAGGGACGCCCTCGCAATGGGTGTCCTCAACTTTGCGTCTTAATCGTTTCGTAAGAGGCCAGTCACCGGGCCACACGAGAGCTTTCGGAGCGCTGCGTATCGTGCGCGGCGCTTGTCCCTCAAAAGTTACAAAATGTCTGTGCGCTGCAGGGAGGTACCTGCTCCCGGGGTCGGTTATAGCCCGATTCGATACACCAACGGCCCCCGCCGGCTAGATAACTCGCATACATCACTGGAGTTTAAAGGTCCGTACAGGGATAGGTTCTATTTACCTGCGTCGCCCTCGTGGGTAACCCGCGTTCGGATTCAGGGGAGGTGCTCAATGGACCACAGTCCGCGACGGGTTATAAGCGGTTTAATTAGGGACGCGTATAACGATGTTATTAACTGGGCATGTGCCCCGCAGGTTAGGGCGGGTTGCGGAGCGTGGGAGGCGCAGCACGCAAGGGCGCACAGTCTCGCCGGTGGCGAGTCGGCTCCCCGCTAATACTCCTTCGTGACATTCGGCCGCCAAGGGCCCCGGATGGTTTACGCTCCTCGTAGTGCCCTATGCAGGACTGCACCGGGATCTTGAGCCCCAAAGGGCCCCCGCCGCGCACTGCGGCTCGTCGGCTGGTCCGTGGGGCGGCGCGGGGACGGGGGCGGCCAACGGTGGACCGCTAGGGGTGGGCGGGGCACCCTACCGCTGGGCGCGCGGCCCCCGCTACGAGCACGTCGGGCAGATGGGCCTCGCACGCGGTGCCGCCGTCGGGCGGCGGCGCCTGCGTCCGCGGCCGGGGGGCAACCAGGGCAGCCCAGGTCGCTGCAACAGCCGGTCCGACCACGCGCGATGGCGCGCTTGCGCCCCGCCGAGGGGCGACGTGCGTGCTCCCAATCGGCGCTGGGCCGGGCACCGCGCTCCCAAACGCCGGGCTACAGTTCGGGCCGCGGCGGGGCGGTTCCGGCACGGGCCGGGCCGACCGGGCGAGGGCCGCGCAAGCGAAGCTACGTCTGGGCAGCCTCTCTCCGCGAGAGCACTGCCCGCTTGTGGCGCACCTGCGGTCCTTGGGACGGCCACTGTGCGGCGCCCCGGGGCGAGGGCCCGTGGGGCCTGCGGCGCGGCGGGAGGTCCCTACAGATACTCCCGGCCCCTGGCCCACAGGGTTAGGGGGCCCGTCAGTCGGAGGGACCGTGCCCGCGGGTTGAGACGCGCAGCCCCGCCGGGCGCCTGTGCTTGGACGCGCCGGCTCGGCGGCGCCCGCACGCGCGGACGGAGCATACGGCCGGCGACCTCCCGGACCCCGGCGGGGGCCTGGGGCGGGACGAGAGGCGTCCGACCCACGCGTCCGCAATGGCGGGTGAGCCCGCCTGAACCGGGGCGCAGGAGGCTCTGCCCGGGGTGAGGCACGCAGGGGGGCCACTGCTCCGGCGGCCGACCGAGCCCGGGGGGGGGGCCACAGCGGACGCGGACCCCGGCCTGGGCGGGCCTGCGCGAGGGCTGCAGGCCCCGAGGGGCGCGGCGGACCCGCGGCCTACTGCCTTGTGCGTCCCGCAGACTGGTAACGGCGCCGCGGGATCCGGTGTGGTCCAAAGGGGAGCCCGCCGCGGCGGGCCGAGGGCGCCGCCCGCTGG     
A       ATTGTGAACCTAAATGTTAATTATAATGGAATAAATAGGCTAACTAAAAGACAGTTATTGTACTATACTTAAAACAGTATATAATAAAAATGGTAGTTTCATAAGACTACTGGCATTACTGGTAATGAACATCTTTTTGTATTTGCCTAACACGATTAACCAAAAGTGAAGATTTCATACCGTGTAGGCTATTATTAGGATTAGTTGATTATTGATTAGTATAATTTGTTATTTTTACATTTATTTAAAATGTGGATTTAATTTATATTTTTGAAGTCTTTTATTTATTAATAAAATACTTGAACATTTTTAAGCTAAAACATGTATTAATGTCTAATTATTAATTAACATCTTATGTTAAGGTAAAGAGTCTTTAACAAAAATTTGAAATTGGTATCATTCGAATTTTCTTAAATTCTATTATCAGGACTTTTAAGAGTTACTGAGATAAATCAATATATTATGAAAATTTCTAAGTTTTTACATACGACTATAAATTAAGTAGTCCTTTTGTTAGTAAACTATTGAAAAATATCTGACTCAAATAAAATACTCAGTTTTTACTACATATAAATCAAACAAAAAAAGTACTATTAGTCTGGATTAAAATATACAAAATCAACATTTAAAGACTTTAGTAATAAAATTAATAAATTTTTAACGTGAACTTACTTTTAAAAGTTCATTAATAATCATAATGCATAGTCTGAATGATACGTTAGTTATTCGTATTAACAAAAATTAATTTCTTAAATTAGGTAGATAAATTTTTAGTCATAAAATAATACAGTTCAATAATAATTATTTTAAAATACTAACAAAATATTAACCATTAAATTTAAACCAATTAATTAATTTAGTTATTTTAGGAAAACTCTTGTTTCATTCTCTAGAATTATAATTTAATACTAATAAATAACAATTTAAATTTAATTTTATAATATTATTAATCTATTTTCATTAATTAATATTATAATTCAAAAATCGGATTTAAGTTATAACGCGCCCGTCTGTTGCCGCTATGATACAAAATACGGGTATAAAACGATTAGAGTTAACTCTCAATAGACCCCGTATAGTGACGCATATTAGATTCTCTAGTAGCTTTTTACATTACCACGTTGCCAAATAGTATGGGGACATTTATAGAGGAAGTCAACCCTTTTAAACATCGGCGATTAAGAAGGCCTATGTCCAAGCCGCGGACGGCCTTATCTGCAGTTGCTTATTCTTGGCTGTCACAACATAGACAAAACTTGACTGTTTTTCCCTTACAATGTTATTTCTCGGGGAGCGAGTTGGGCCACTATGTAACTTGTGAGCAAATGCCTGCGTCATTGAAGTATAGTGAGACATTTCGCATTGAATCCATCCAAGACACGACCAGGTATTTTCAACGTCAGGCTTTCGTTACATGTATTCCTTTCCCGATATCTCCCTGATAACGCGGCGTGGCAGTAACTTGATTCTGGGCTCGCGAAAATCGAGTCGGATTTCATTATTGTTCTTTTCGGTCAGCCTTCTTTTGTATTTCTCTTGGATCTTAACTGTGGAGACCTATAATGCAACAAAGTTCACTCTGTATTGTCAAGTGTGGAAACAGAATCTAAGTTCAAAGCTTTTAACATTCAATACGGTGTAGGCAAGTCAGATAGACCAGTTAGAATACCAGCGAACATCTTCTACTGAGGAATCAACCGTTATCGAAGAAGATGGTTGTTGTGGTATCTCTCCTGTTCTTCCATTGTGGCAAGAGACTTCATATACGTTTAACCTAATCTCTCATAGTGATCGGTGTCTCTAACCGGTCTAACTAATGCAGGTATGGCGGGAATTACGAGGCATCAGCAGCGCGACCTGATAGGGTGCTCTCATCCTAGTTGAGATATCTTTAGTATGATAAGAAGCTTAATTCATCCTTCGCGGCGTTAAATGACTTTGTAGGTATCATAATATAATTGCAAGTCATACAGGTAAGGATGTTAATGGTCTTTGTTTGGCCTATATGCTGGATCGCATTGCCGAAAAGCACTCCACAACAAGGTGTACCGCTTCGTGATCCCAGATTGGATGAGGCTGCGGTGCTACGGTTAGGGTCACGGCATCGTAATCATTATTAGTACCCGCATAACAACGCGCGGCGCGCCCGTTGGAGATGCGGAGTTACCGGCGGATGCCGCTGACACCGTGCTGATTGGTCTCTCATCATACGGGGCAGAAGGCTGGAGAATCTCGGGCTCTCTAGGCAGGGCCGTTATGCAGCCGTACTAACGAAGTAGCCCCCCCCAAACGCATGACTGGGACTCGGATCCGAGGAACGTGACGAGGGGCTCTCTCCGACCCCTGCCGGACCCCAGCGTTCGACCACGCGCTGCGGGTGCCCTGCCGCCAGGGATGCCCTCGCGATCGGTGTCCTCAACTTTGCCTCATAATCGCTTCGTGAGGGGTCAATCGCCGGATCGCGCGAGAGACTTCGGAGCGCTGCGTATCATGCGCGGCGCTTGTCCCTCAAGAGTTGCAAAGTGCCCGTGCGCCGCTAGGCGATACCTGCTCTCGGGGTCGGTCAGAGCCTGCTGCGATACACCAACGGCCCCCACCGGCTAGACAACTCACCTGCATTACTGGGGCTTAAAGGTCCGTACAGGGCTAGGATCAATTTACTTACGTCGCCCTCGCGCGAAACCCGCGCACGGATTCTGGGGAGAGATTTAATGGACCACGGTCCGCGCTAGGTTATAGGGGGTTTTACTAGGGACGCGTGTAATTATGTTATGTACTGGGCATGTGCCCCGCGGGTTGAGGTGGGTTGCGGGGCGTGCGAGACGCAGCGCGCAAGGGCGCACGGCGTCGCCGGTGGCGACTCGGCTCCCGGCTGACTCTCCTTCGTGATATTCGGCCGCCAAGGGCCCCGGATAGTTTATGGTCCTCGTCGTGCCCTATGCAGGCCTGCACCGGGATCCTGATCCCCAAAGGGCACCTGGTGCGCACTGCGGCTCGTCGGCTGGTCCCCGGGGCTGCGCGCGCACGAGGACGGCCAACGGCGGACCGCTAGGGGTGGGCGGGGCACCCGCCCGCTGGGTGCACGGCCCCCGCTGAGAGCACGCCGGCCAGACCGTCTGCGCCCGTGGTGCCACCGTCGGGCGGTTGCGCCTCCGCCCGCTGCCGGGCGGCACCCGGGGCAGCCCAGGCCGCTGCGACGGCCGGGATGACCGCGCGCGACGGCACGCTTGCACCCGCCCGAGTTGCGGCGTGCGTGCGCCCAGGCATCGCAGGCCCCGGCACCTCGCTCCCGACCGCCGGGCTAAAGTGGGGGCCGCGGGGGGGCGGTCCCGGCACGGCCCGGGCCGACCGGTCGAGGAGCGCTCAGGCGAAGCGGCGGCTGGGCAGCCTCTCTCTGCCAGAACACTGCGCACTTGTCCCGCACCCGCGCTTCTTGGTACGGCCACCGTGCGGCGCCCTTGGGCGAGGGCCCATGGGGCCCGCGGCGCGGCGGGAGGTGCCTAGAGATACTCCGGGCCCCTGGACCACAGGGCTAAGAGGCCCGTCAGTCGGAAGGTCGATGCCCGCGGGTTGAGACCCGGAACCCCGCCGGGGGCCTCTGCTTGGACGCCCCGGTGCGGCGGCGCCCGCGCGCGCGGACGGAGCATACGGCCGACGACCTCCCGGACCCGCGCGGGGGCCTGGAGCGGGAGGAGAGGCGTGCGACCCATGCGTCCGCAATGGCGGGCAAGCCCGCCTGAACCGGGGCGCAGGAGGCTGTGCCCGGGGTTAGGCACTCGGGGGGGCCGCTGGCCCGGCGGCCGACCGAGCCCGGGGGGGGGGCCACAGCGGACGCGAGCCCCGGCCGGCGGGGGCCGGCGCGAGGGTTACAGGCCCTGAGGGGCGCCGCGGGCCCGCGGCCCGCCGCCTTGTGCGTCCCGCAGTCTGGTAGCGGCGCCCCGGGATCCGGTGTGTTCTAAAGGGGAGCCCGCCGCGGTGCGGCGAGGGCGCCGCCCGGCGG     
