# Supplementary material for: A simple method for data partitioning based on relative evolutionary rates
Source: PeerJ. 2018 Aug 28;6:e5498. doi: 10.7717/peerj.5498 (PMC6118207; doi:10.7717/peerj.5498)
Supplement: Data S1 — The datasets are provided in the PHYLIP format. [file peerj-06-5498-s002.zip › DataS2/AS13-9.phy]

17  4000
out     CTTTTAAAATTTACTATAATAAATCACATTTAGTTATTATAATGTATATTTTCTGCATTTAAGAGCTATTAAAATTATGTATCTATGAATAAAAAAAGAGGTTTTAGAATGATAGAAGACTGAGTAATTTTTCGAAAACTTTAAACTAAATGCTCCTCTTATCCGCGATCAACATTATATCTAAAATTTAATTTTGAATGATTGTATAATATTCTACCTTAGATTAATACTCAATAATCTACTATTATTTAATGAATTATTTTATTAGTATGAGTCTCTGAACCTCTGATTTATATAATTAGCTATTAATAACAATTCAAATCTATATTTATTACATAGGTTGTAAATACACATAATCTACAGTATTAGGTCATATGGCTAAGCCTTAATTGATTTACTCTTAATTCAAGATATGATGTCATGTGTCATCTTACCGATATTTATCTAGATTATATTATATAAAAGTATTCATATTCTATATAATTTTAGTGGAATTCACATTGTCTAAACTTAATTGTATTTTATATATAGATTGAATAATTAAAGCTCGTATGAACCTAATATACAAAACTTTATACGGCTTAAATGTATAAAAATAATGATGAGACAATTTGCATTTAATTTATTTATATAATAACATTAACAATTTAATATAATATAATACCTATATTTGTTCCTTACCTAGTAATAAGCTTATTCGATCTTCACATATTGACTTACTTAAGTAGGGATATATTCGTTAAGCGAGATACAAATTATAGTTGTGACAACATACATTTGGACCTTTCACTTGTTGACTAATATTTTTTAATCTAAATAAATATTGCTAAATTGTACACGATTCTCAATATAATTTTTTATTATATGATTCATATAGAAACATCAAGTTTAAGATAGTTTGACAGATATTAACCTATTTTGCTATTTTGTATCTATCAAAAAAGACAATAACAAGTTAGTAAGCCAGTATGTTATAATCATATCGTAAAAAGCCAAGATAAGAACATTGGGCATTTGAAACTCTAATAATTTTAAGCGAGACCCGGGCGGTTTTCATAACCTACTCCAGATAGCAAGTTTAAGAAGACGCCGCATCCAGTAGTTTAGACAGAAACCGTGTGCGACGGCATAACCGATGAAAGTTATGTAAGCATGAGCTCTTCAGCATAAGGGATTCTTCGTACCAGTACCGCAGATTACGTATTATTGTGTTGTCGCCGGACATGTGTCCTTCCGTGGGTTATGAAGTTCCTTTCTTCTAGAGAGCTACCTAGACCTTTTTCTGGTGCGTAACATCGCTTAGCTCGATCATCTTATAAATATGAGTGATACTACCGTCAAGCTTAAACTTACTTATTCATAGTTATACCCAACGTTAGACTTATTTGGAATGTTATACCGGTTTAGAATAAACACACTGTGCTAATGTCTTGTTCTAGAAAAGAATAGTGTTGTCATAAGTACCTTCCCGAGGATCTTTTACCTAACTGACACTATTTATAAGCTTTTGCCAGAACCTTAGCTGCTGAAGTCTGAGTCTCTTTAAATATCATATTAACATAAATTGATCCGCTTTCTTAGACTGCTTTTCTGTATGCAGAGACAAAGAGACCATTACCCCAAAAACGAAATTAAGCTCATATAAGACTCTCTTTCACCAACGCATCTGTTTTCTTAGTGATGACTCATTTACCTGAGATACATACCGTCTGTTATGCTAATATCAATCCTACCTATTAGAATGATGCTGGACTAAGTGAAAATGTTTAGATGACAACTATTATGCTTACTACGTGTTGTAGGAACATACTAAAATACCCTCAACACTAAATTGGCTGGCTAATGTGTTGATTTCCAAACCCCCAGACGCGCATGAACTAAAGTCAAGTTAAAATAACGGTATGATTGGAGCTGAATGAGTTATGAAATCCATGATGTTTAATTTGCAAGACCTTCCATTACAGGACTGCTCTCTTTAATTTTTGCGGTATGCAGTTGTGATCTAATTGGGGGGGCACCGGGTACAGAGTTAGGTACTGGGCGGTTGCAAGTACACTACTCTCTGTAAATTCTCAGCTGCGAACCATACCATTGGTATAGAATCGTACGCTTCCGTTTTAGAGGGAAGATGAGCTCCCGCAGCGAGGAATCAGCGCTATCTTGCGAGCGGGGGCCACACCGAGCCTGCGACCGAGGACCCAGGAATGGCATGGGCGCGAAAGAGCGTGTCCGGTTAGCATGCTGAATTGGGAGTACGTTGCGGCCTCTGGCCACTTTGACCAGGGAGCCCTCTCGTAGTTCCTTTATGGTCCCGAAGTGCAAAATCGAGGTGCAAACGGAATTACGCTCCTACCTGGGCAAAATTCGAAGCCAACGAGGTGCTGCAGTCGACTTCGTTCTCTGGATGTACCCCACAAACACAAAACAGTAGAGGGCTCTCGTCCAAGCGATTCCCCACCTGATGCCCGTCGGCGGCCAACCCCTGCCTGGAGACGCCAAGGCGCTGCTGCCCGAGCTACACTATAGAACCACATGGGTTTCCTGCCTCAACCTAAACGGTCGCGGACGGGGGGAAGTTAGATCGAAGGAACGCATCTAAAACGGCCAGGCTGCCGTTCACTTCACGGATATGTGGCGAATGGTAGACGACGATAGGGCTCGGGCGGCCAAGGCGCTGGATCGGTGCAAATGGATTCGGGCGATAGCCCACAAGGATGCTGCAACCGGAATGTGTCGATCCGCCAGCCCGACGCTCCACGAACACCGCCCGGTACGGACATTCGATTCGGGTTAGTTAGTGAAGTCTTGTTCCCAGAAGCCTATCCTCCCGGAGCCTAAAGCCGCGAAAGCTGGCGCCTGCGACGAGCATGAGCGGCCACAGCTCAGAGGACTCAACTGTAGCGCCCATAATACACAGCCCGTCGCCGTCCACTACACATCGGGTCATCCGGTACGGCACGAACCTAATGACGTGTGCTATACCCCGTTCATGTCTGCGGTAACCCCCGCCGGCAGCGCCGCCGGACGCCACTCGATGGGCCTTGGGCGGGACATGCGCGGAGGGGCCGGGCTGCGGCAGCCCGTTTCGGGCGCAGTGCCACGGGATGGTAGGGGTCCCCCACGCGGGGGTGAGCCGTGTAGCCGGCCGGGGGGGGTGCGCGACAGAGATGTACGGCGGGTGGGCTCCAGACACCCCTGCGCAGCGTCTGTTGGGGCCTCCCGGGGGCTCGGCCGCCGGCCGCCTATACGGCGGGGCACCCCGGCTGTCGCAGCCCGGGTGCGGGGACCCCCGCGAGCCCGCCCCGGCCCAGCGGGCCGCCCTGGCGGGGCCTCCCCAGGGCGGCGGAGTCCCGTCGCGCCTCAGCGGGGGCGGCGAGGAGCCAGCCCCCCGGGAAGGCCCTTGTAGGCCCCCTGTGCGGCAGGTGGGGAGCTCGCTGCCGGGGCCAGCGAGGCGCGCTCGATGGGCGCCCGGGGGGTGCGCGGCCCCGCCCCGCGTCGCGCCGACGGGGCGTCCCGGGAGCACATGCGGTGGGGCCCGTCGGCCCGCTCCGCGGCCGTGCGCTTCATCGGAGCCCGGAACGCCGCAGCCGCCACGCGACGTCGCGACCCGACCCGCCGCCTCCCGTCCTGGTTCCCCCTCGTCGACGGCGACCCCACGGGGGCGGGCCAGGGGCAGGGACCGTGGCCATTGAGCCGGCACCGCGTTTCGGGCTTGGCGTCCCGGGGTCGCCGGGGCACCGCCGCCCGGGATGCACTGGCGGACACGGTTGCCTCGGCAACATCACGGCCTCGTCGCCCCTTGCCCAGCGGCCGAGCACCGGCGCCGACCGGCGGCGGTGTAACCGGAGGCCCGGGGCCGCAGGACGTCGCCGGCGGCGATAGGGGGGCGCATCCTCCAGCGCGGGGAGGCGCGGCCCGCTCCGCGGGGCACCGCGGCCGCGGGGCGCGCCGCCCGGCCGACCGGGCCGGGGCGGGTGGAGGCCGCGGCTCGTCGGGCACG     
P       TTTTTAAAATTTACTATAATAAATCACATTTAGTTATTATGATGTATATTTTCTGCATTTAAGAGCTATTAAAGTTGTGTATCTATGAATGAAAAAAGAGATTTTAGAATGATAAAAAACTAAATAATTTTTCGAAAACTTTAAGCTAAATACTCCTCTTATCCGCGGTCAGCGTTATATCTAAAATTTAATTTTGAATGATTGTATGATATTCTACCTTGAATTAATACTCAATAATCTACTATTATTTAATGAATTGTTTTATTAATATGAGTCTTTGAACCTCTGATTTATATAATTAGCTATTAATAACGATTCAAATCTATATTTATTGCATAGATTGTAAATACACATAATCTACAGTATTGAGTCGTATAGCTAAACCTTAATTAGTTTACTCTTAATTCAAGATATAATGTCATGTGTCATCTTACCAATATTTATCTAGATTATATTATATAAGGATATTCATATTCTATATAATTTTAATGGAATTCACATTATCTAAGCTTGATTGTTTTTTATATATAAATTAAATAATTAAGGCTCGTATAAACCTAATGTACAAAACTTTGTACGACTTAAATATATAGAAATAATGGTAAAACAATTTGCATTTAATTTACTTATATAATAACGTTAACACTTTAATATAATATAATGCCTAAATTTATTCCTTACCTAATAATAAGCTTATTCGATCTTCACATATTAACTTACTTAAGTAGGGATATATTCGTTAAACAAGATACAAATTATAGTTGTGACAACATACATTTGGACCTTTCACTTATTGACTAATATTTTTTAATCTAAATAAATATTGCTAAGTTATACACAATTCTCAATATAATTTTTTATTATATGATTCATATAGGAACATCAAGTTTAAGGTAGTTTGACAGATATTAACCTCTTTTACTATTTTATATCTATCAAAAAAGACAATAACAAATTAGTAAACCAGTATGTTATAATCATATCATAAAAAGCCAAGATAAGAGCATTGGGCATTCAAAACTCTAATAATTCTAGGCAAGACCCGGGCGGTTGTCATAACCTACTCCAGATAGCAAGTTTAAGAAGACGCCGCATCCTGTAGTTTAGACAGAAACCGCGTGCAACGGCGTAATCGATGAAAGTTATGTAAGCAAGAACTCTTCAGCATAGAAGATTCTGCATATCACCATCACAGGCTACGTATTGTCGTATTGTCGCCGGACATGTGTCTCTCCGTGGGTCATGAAGTTCCTTCCTTCTAGAGAGCTACCTAGATCTTTTTCTGGTTCGCCATATTGCTTAGCTCGATCATCTTATAAGTGTGAGCGATACTACTATCAAGCTTAAACTTACTTGTCCATAGTTATACCCAACGTTGAGCTTATTTAGAACGTTGTGCCGGCTTGTAATAAACACACTGTGCTAACGTCTTGTTCTCGAAATGAATAGTCTTGTCATAAGTATCTTTTCGAGGATTTTATACTTAACTGACATTCTTTATTAATTTTTGCCAGAACCTTAGCTGCTGATGTCTGATTTCCTTTAGATATCAGATTAACATAAATTCATTGGCTTTCTTAGACTGCTTTTCCGTACGCAGAGACAGAAAGACCATTACCTCAAAGGTGGGATTAAGTTCATATAAGACTCTCTCTCACCAACGCATCTGTTCTCTTACTGATGACTCATTTCCCTAAGATACACACCGTATGTTATGCCAATATCAACCCTACCTATTAGAATGATGCTGGACTAAGTGAAAATGTTTAAATGGCAACTCTTATGCTTACTATGTGTTGTAGGAACATACTAAAATATCTTCAAAGCTAAATTGGCTGGCTAACACGTTGTTTTCCAAACCTCCAGAGGCGCATGAACTAGAGTCAAGTTAAAATAACGGTATGAGTGGCACCGAATGAGTTATGATATCCATTATGTTTAATTTGCAAGACCTTCCATTAGAGCACTTCTTTCTTAGATTTTTGTAGTATGCGGTTTTGGTCTAATTGGGGGGGCACAGGGTACAGAGTTAGGTGCTGGGCGATTCCAACCACACTACTGTCTGTAGATTCTCAGCTGCAAGCCATACCATTGATGTGGACTTGTGCGCTGTCATTTTAAAGGGAAGATGCGCTCCCGCGGCGAGAAATCAGCTCTATCTTGCGGCAGTGGGCCACCCCGAGCCTGCTGCCAAAGACCCAGGGATGCCACGGGCACGCAAGGGCGTGTCCGGATAGCATGCTGAACTGCGAATACGTTACGGCCTCTCGCCACTTTTACCAGGGATTCCTGTCGTAGCTGCTTTGGGGTCCCAAAGTGCAAAATCGAGGTGTGAACTGAGATGTGCTCTTACCTGAGCGAGATTCGAGGCCAACGGGGTGCTGCAGTCGATTTCGTTCACTCGATGTACACCACAGGCACTAAGCGGTAAAGGGCTCACGCCCAAGCGATTTCCCACCTGATGCCCGTCGGCGGCCAACCCCTGCCTGGAGACGCTAAGGCGTTGGTGCCCGAGCCAGACTATGGAATCACATGGGTTTCCCACCTCTACCTAAACGCTCGTGGACGAGGGGAAGTTAGATCAAAGGAACACATCTAAAACGGCCAGGCTGCCTTCCACTTCACGAATATGTGGGGATTGGTAGACAACGATGGGGCCCGGGCGACCGAGGCGCTGGATCGGTGCAAATGGATCCGAGCGATAGCCCACAAAGATGTTGCTACCGGAATGTGTAGAACCGCCGGCCCGACGCTCCACGAACACCGCCCGGTCCGAACATTCGATTCGGGTTAGTTAATGATATCTTGTCCCCAGAAGCCTATCCTCCCGGAGCCTAAGGCCGTGAACGCAGGCTCCTGCGGCAAGCATGAGCTGCCACTGCTCAGTGGACTCAACTATGACGTCCGTAGTTCGCGGCCCGTCGCCGTCTGCTACATATCAGGTCATCGGCTGTACCACGAACCTAATGACGCGCGCTATACCCCGCTCGCGTCTGCGGCAACCCCCGCAGGTAGCGCTGCCGGACGCCACTCGATGGGCCTTGGGCGAGGCCTGCGCGGGGGGGCCGGGCTGTGGGAGCCCGTTTCGGGCGCAGCGCCAGGGGATGGCTGCGGCCCCCCATGCGGGGGTGAGCCCGGTGGCCGTCCGGGGGGTGCGCGCGACAGAGATGTACGGCGGGTGGGCTCCAGAGATCCCTGCGCAGCGCCCCCTGGCTCCCCCCGGCCGTTCGGCCGCCCGCCGCCTAGAGCGCGGGTCACCCCGGCTGTCGCAACCCGGGTTCCGGGACCGCCGCGAGCCCACCCCGGGCCAGCGAGCCGCCCTGGCCGGGCTCCGCTGCGGCGCGGGAGTCCCGTCGCGCGCCGGTGGGGGCGGCGAGGAGCCAGCCCCCCGGGAAGGCCTTTGTAGGCCCCCTGTGTGGCAGCTGGGGAGCCCGGGGCCGCGGCCGGCGAGGCGCGCTCGGTGGGCGCCTGGGGGGTGCGCGGCCCCTCCCCGCGTCTCGCCGACAGGGCGCCCCGGAAGCGCACGCGATGGGGCCGGTCGGCCGGCGCCGCGACCGTACGCTTCATCGGAGGCCAGGGGGCCGCACCCGCCGCGCGACGTCGGGACCCTGCCCGCCGCCTCCCATCCTGGGTCCCCCTCGTCGACGGCGACCCCACGGGGGCGGGCGAGGGGCGGGGAGCGTGGCCAGTGAGCCGCCACCGCGCTTCGGACTCGGCGCCCCCGGGTCGCCGGGGCATCCCTGCCCGGGATGCACTGGTGGACACGGCTGCCTCGGCAGCACGGCGGCCTCGTCGCCCCTTTCCCGGCCGCCGAGCATCGGCGCCCACCGGCGACCTTGTAACTGCAAGCCGGCGGCCGTGGGACGCCGGCGGCTGCGAGAGGGGGGCGCATCCTCCGGCGCGGGGGGGCGTGCCCCGCTCCGCGGCGCGCCGCGGCCGCGGGGCGCGCCGCCCGGCCGACCCCGACGGGGCGGTGGGCGGGCTCGGCTCGCCGGGCACG     
O       TTTTTAAAATTTACTATAATAAATCACATTTAGTTATTATGGTGTATATTTTCTGCATTTGAAAACTGTTGAGATTATGTATCTATGGATGAGAAAAGAGATTTTAGAATGATAAGAAACTAAATAATTTTTCGAAAACTTTAAGCTAAATACTCCTCTTATCCGCGATCAACATTATATCTAAAATTTAATTTTGAATGATTGTGTAATATTCTGCCTTGAATTAATACTCAATAATCTACTATTGTTTAATGAATTATTTTATTAATATGAGTCTTTGAACCTCTGATTTATATAATTAACTATTAATAACAATTCGAATATATATTTATTACATAGATTGTAAATACACATAATCTACAGTATTAAGTCATGTAGCTAAACCTTAATTGATTTACTCTTAATTCAAGATATGATGTCATGTGTCATCTTACCGATATTTATCTAGATTATATTATATAAAATTATTCATATTCTATATAATTTTAGTAGAATTCACATTATCTAAACTTGATTGTTTTTTATATATAAATTAAATAGTTAAAGCTCGTATGAACCTAATGTACAAAACCTTATACGGCTTAGATGTATAGAAATAGTGATAGGACAGTTTACATTTAATTTACTTATATAGTAACATTAACACTTTAATATGTTATAATACCTATATTTATTCCTTACCTAGTAATAAACTTATTAGATCTTCACATATTGACTTACTTGAGTAGGGATATTTTCGTTAAACAAGATACAAATTATGATTGTGACAACATACATTTGGACCTTTCACTTATTGGCTAATATTTTTTAATCTGAATAAATATTGCTAAATTATACACAATTCTCAATATAATTTTTTATTATATAATTCATATAGAAACATCAAATTTAAAATAGTTTGACAAATATTAACCTCTTTTACTATTTTATATCTATCAAAAAAGACAATAACAAATTAGTAAGCCAGTATGTTATAGTCGTAACATAAAAAGCCAAAGTAAGAGCATTGGGCATTCAAAACTCTAATAATTTTAGGTAAGACCCGGGCGGTTTTCACAATCTACTCTAGATAGCAAGTTCAAGAAGACGCCGTATCCGGTAGTTTAGACAGAAACCACGTGCGACGGCGTAACAGATGAAAGTTGTGTAAGCAGGAGCTCTTCAGCATAGACGATTCTTCGTATCAGTATCACAGACTACGTATTGTCGCATTGTCACCGGACATGTGTCCCTACGTGGGTCATAAAGCTCCTTTCTCCTAGAGAGCTACCTAGAACTTTTCCTGGTTCGCGATATTGCTTGACTAGATCATCTTATAAATTTAAGCGATACTACTATCAAGATTATACTTACTTATCCATAGCTATACCCAGCGTTGGACTTATTTAGAATGTTGTATCGGTTTGTAATAAACACACAGTACTAGTGTCTTATTCTCGAGGAGAATGGTATTCTCGTAAGTATCTTTCCGAGGATTTTTTGCCTAACTGACATTCTTTATTAACTTTTGCCAGAACCCTAGCCGCTGAAGTCTGACTCTCTTTAGATATCATATTAACATAAATTCATCCGCTTTCTTAGACTGCTTTTCAGTATGCAGAGACAGAAAGACCATTACCTCAAAAATGAGGTTAGGCTCATTTAATACTCTCATTCACCAACGCATCTGTTCTCTTACTGATGACTCATTTATCTGGGATACACACCGTATGTTGTGCTAACATTAACCCTTCCTATTAGAATGATGCTGGACCGAGTGAAAATGTTTAGATGGCAACTATCATACTTACTATGTGTTATAGGAATATACTAAAACACCCTCAAAACTAAATTGGCTGGCTAATATGTTGTTTTTCAAACCCTTAGAGGCGCATGAACTAAAGTCAAGTTAAGATAACGGTATGAATGGCACCGAATGAGTTATGATATCCATGATGTTAAATTTGCAAGACCTTTCATTAAAGGACTGCTCTCTTCAATTTTTACAGTATGCGATTCTGGTCTAATTGGGGGGGCACAGGGTACAGAGTAAGGTGCTAGGCGGTGTCAAATACACTACTCTCTGTAAATTTTCAGCTGCAAGCCATACCGTAAATGTGGACTTGTGCGCTTCCGTTTTAAAGGGAAGATGCGCTCCCGCAGCGAGAAATCAGCGCTACCTTGCGGACGGAGGCCACCCCGAGCCCGCTACCGAGCACCCAGGGATGCTACCGGCGCGTAAGGGAGGGTCCGGTTAGCATGCTGAATTGAGAATACTTTGCAGCCCCTGGCCACTATGACCAGGAAATCCTCTCATAGTTCCTTTATAGTCCCGAAGTGCGAAATCGAGGTGCAAACTGGAATGTGCTCCCACCTGGGCGAAATTTGAGGCCAACGGGGTGCTGTAGCCGACTTCGTTCCCTTGATGTACCCCACAGGCACGAAGCAGTAGAGGGCTCATGTCCAAGCGATTCCCCACCTGATGCCCGTCGGCGGCTAACCCCTGCCTAGAGACACCGAGGCCTTGGTGCCCGAGCCATATTATAGGACCACATGGGTTTCCCGCCTCAACTTAAACGGTCGTGGACGAGGGGAAGTTAGATCGAAGGAAGGCATCTAGATCGGCCAGGCTGCCCTCCTCTTCGCGTATATGTGGGGAATGTTAGACGACGATGGGGCTCGGGCGACCCAGGCGCTGGATCGGTGCAAATGGATCCGGGCAATAGCCCACAAGGATGCTAGTACCGGAATGTGTCGATCCGCCGGCCCGACGCTCCACGAACATCGACCAGTCCGGACATTCGATTCAGGTAAATTAATGGAGTCTTGTCCCCAGAAGCATATCCTCCCGGCGCCTAAACCCGTGAATGCTGGCACCTGCGTCGGGCATAAGCCGCCTCGGCTCACGGGACTCAACTGTGGCGGCCGTAATACCCAGCCCGTCGCCGTCTGCTACATATCAGATCATCAGTTGAGACACGAATCTAATGACGCGCGCTTTACCCCGTTTATGTCTCCGGCAAGGCCCGCGGGTAGCGCCACCGGACGCCACTCGGTCGGCTTGGGGCGGGACCTGCGAGGAGGGGCCGAGCCGCGGTAGCCCGTTTCGGGCGCAGCGCCACGGGGTGGCTGGGGACCCCCCTGCGGGGCTGAGCCGGGTCCCCAGCCAGGGGGGGGGCGCGACAGAGATGTACGGCGGATAGGCTCCAGATATCTCTGCGTAGGGGCCCCTGGCGCCCCCCGGGGGTTCGGCCGCCGGCCGCCTAGACGGCGGGGCACCCCGGCTGTCGCAAGCCGGGTGCCGGGACCCCCGCGAGCCCGCCCCGGCCCGGGGGGCTGCCTTGGCAGGGCCCCACCCTGGCGCAGGGGTTCCGTAGCGTGCCAGGGGGGGCGGCGAGGAGCCAGCCCCCCGGGAAGGCCCTTGTGGGCCCCCCGTGCGGCAGCTGGGGAGCGCGGGGCCGGGGCCAGCGAGGCGCGCTCGATAGGTGCCCGGGGGGGGCGCGGCCGCTCCCCGCGTCCCGCCGACGGGGCGCCCCGGGAGGGCCCGCGGTGGGGCCGGTCGGCCCGCCCCGCGGCCGTACGCTTCATCGGAGGCCAGAGGGCCGTGCCGGCCACTCGGTGGCGCGACCCGGCCCGCCGCCTCCCATCCCGGTTCCCCCCCGTCGACGGCGGCCCCACGGACGCGGGCGACGGGCGGGGAGCGTGGCCAGTGAGCCAGCTCCGCGCTCCGGGCTAGGCGCCCCCGGACCGCCGGGGCATCGCGGCCCGGGATGCACTGGCGGACACGGCTGCCCCGGCAGCACCGCAGCGTCGTCGCCCCTTGCCCGGCCGCCGAGCACCGGCGCCGAGCGGCGGCGTTGTAACTGCACGCCGGGGGCCGCCGGACGCCGCCGGCGGCGAGAGGAGGGCGCATCCGCCGGCGCGGGGGGGCGTGCCCCGCTCCCCGGCGGGCCGCGGCCGCGCGGCGCGCCGCCCGGCCGACCGCGGCGTGGCGGTGGGCGGCCGCGGCTCGTCGGGCACG     
N       TTTTTAAAATTTACTGTAATAAATCACATTTAGTTATTATAATGTATATTTTCTGCATTTGAAAACTTTTAAAGTTATGTATCTATGAATGAAAAAGGAGGTTTTAGAATGATAGAAAACTGAATAATTTTTCAAAAACTTTAAGCTAAATACTCCTCTTATCCGCGGTCAACATTATATTTAGAATTTAATTTTGAATGATTGTATAATATTCTACCTTTAATTAATACTCAATAATCTACTATTATTTAATGAATTATTTTATTAATATGAGTCTTTGAACCTCTGATTTATATAATTAGCTATTAATAACAATTCAAATCTATATTTATTGCATAGATTGTAAATACACGTAATCTGCAGTATTAAGTCGTATAGCTAAACCTTAATTAATTTACTCTTAATTCAAGATATAATGTCATGTGTCATCTTACCAATATTTATCTAGATAGTATTATATAAAAATATTCATATTCTATATAATTTTAATAGAATTCACATTATCTAAACTTGGTTGTTTTTTATATATAAATTAAATAGTTAAAACTCGTATAAACCTAATGTGCAAAACTTTATACGACTTAAATGTATAAAAATAATGATAAGACAATTTACATTTAATTTACTTATATGATAACATTAACACTTTAATATAATATAATACCTATATATGTTACTTACCTAGTAATAAACTTATTCGATCTTCACATATTAACTTACTTAAGTAGGGATATATTCATTAAGCAAGATACAGATTATAATTGTGACAACATACATTTGGACCTTTCACTTATTGACTAATATTTTTTAATCTAAAGAAGTATTGCTAAATTATACACAATTCTCAATATAATTTTTTATTATATGATTCATATAGAAACATCAAATTTAAAATAGTTTGACAGATATTAACCTCTTTTGCTATTTTATATCTATCGATAAAGACAATAACAAGTTAGTAATCCAGTATATTATGATCATGTCATAAAAAGCCAAAATATGAGCATTGGGCATTCAGAGCTCTCATAATTATAGGCAAGATCCGGGCGGTTCTCATAACCTACTCTAGACAGCAAATTCGAGAGGACGCCGCATCCAGTTGGTTAGATAGAAACCGAGTGCGACGGTGTAGTCGATGAAAGTTGTGTAAGCAGGAGCTCTTCAGCATAGGGAATTCTTCGTATCAACATCGCAGGTTACGTCTTATTGTATTGTCGCCGGACATGTGTTTCTCTGTGGGTCATGAAGCTCCTTTCTCCTAGAGAGCTACCTAGACCTTTTTCCGGTTCGCAATATTGCTTAACTCGATCATCTTATAAATATGAGCGATACTACTAACAAGGTTAAACTTACTTATTCATAGTTATGCCCAGCGTTGAATTTATTTAGAATGTTGTACCGGTTTATAATAAACACACTGTGCTAATGTCTTGTTCTTGAAAGGAATGGTATTGTCATAAGTATCTTTCCAAGGATTTTTTACTTAACTGACAATCTTTATTAATTTTTGCCAGAACCTTAGCTGCTGGAGTCTGACTTCTTTTACATATCTGATTGACATAAATTCATTCGCTTTCTTAGACTGCTTTTCTGTACGCAGAGACAGAAAGACCATTACCTCAAAAATGTAATTAAGCTCATATAAGACTCTCTTTCACCAACGCATTTGTTCTCTTAATGATGACCCATTTACCTGAGATATACACCGTATGTTATGCTAAAATCAACCCTACATATTAGAATGATGCTGGACTAAGTGAGAATGTTTAGATGGCAACTATTATGCTTACTATGTGTTGCAGGAATATACTAAAATATCCTTGAAGCGAGATTGGCTGGCTAATACGTTGTTTTCCAATCCCCCGGAGGCGCATGAACCAGAGTCAAGTTAAAATAACGGTATGAATGGCACGGAATGAGTTATGAAATCTATGATTTTTAATTTGCCAGACCTTTCATCAAAGAACTACTACCTTCAAATTTTGCAGTATGCGATTATGCTCTAATTGAGGGGGCAAGGGGTACAGATTAAGGTGCTGGGCGGTCCCAAATACACTACTCTCTGTAGATCCTCAGCTGCAAGCCATACCAGCACTGTAAACTTGTGCGCTTCCTTTTTAGAGGGAAGATGCGCTCCCGTAGCGAAGAATCAGCGCTATCTTGCGGGAGGAGGCCACCCCGAGCCTGCTACCAAGGACCCAGGGATGCTATGGACACGCAAGGGCGTGTCCGGTTAGCATGCTGAATTGTGAACACGTTACGGCCCCTGGCCACTTGGACCAGGAAGTCCATTCGCAATTCCTTTTCGGTCCCGAAGAACAAAATCGAGGTGCAAACTGAAATGCGCCCCTACCTGGGCGAAATTTCAGGCCAACGGGGTGCTGTAGCCGACTTCGTTCCTTTGATGTACCCCGCAGTCACGAAGCAGTAGAGGGCCCACGTCCAAGCGATTCCCCACCTAATGCCCGTCGGCGGCTAACCCCTGCCTGGAGACGCTGAGACCTTGGTGCCCGAGCTATACTATAGGAACACATGGGTTTCCCGCTTCAACGTAAACGGTCGCGGACGTGCGGAAATTAGATCCAAGGAACGCATCTACAACGGCCAGACTACCCTTAACTTCACGAACATGTGGCGGATGACAGACGACGATCGGGCCCGGGTGACCGAGGCGCTGGACCGGTGCAAATGAATCCGGGCGATAGCCCACAAAGATGCTGGGACCGGAATGTGTCGATCCGCCGGCCCGACGCTCCACGATCATCGCCCAGTCCGGACATTCGATTCAGGTTAGTTAGTGAAGTCTTCTCCCCAGAAGCATATCCTCCCGGAGCCTAAAACCGTAAACGCTGACACCTGCGACGAGCATGAGCCACCACAGCTCAGCGGACCCAACTGTGGCGTCCGTAACACACAGCCCGTCACCGTCTGCGCCAAATCGGGTCATCAGGTACGACACGAACCTAATGACACCCGCTATTCCCCGTTCATGTCTGCGGCAACCCCCGCATGCAGCGCGGCCGGACGCCACTCCCCGGGCTTTGGGCGGGACCTGCGTGGACGGGTCGAGCTGCGGCAGCCCGTTTCGGGCGCAGCGCCACGGGTTCGCGGGGGGGCCCCATGCTGGGGTGAGCCGGGTGCCCCGCCGGGAGGGGAGCGCGATAGAGATGCACGCCGGGTGGGCTCCAGAGATCCCTGCGCAGCGTCTCTTGGCGCCGCTCTGGCGCTGGGCCGCGGGCCGACTGGACGGCGGGGCGCCGTGGCTGTCGCACCCCGGGTGCCGGGACCCCCGCGAGCCCGCCCCGGCCCGGCGGGCCGCCATGACGGGGCGCGTCCGGGGCGCGGGGGTTCCGCCGCGTACGGGAGGGGGCGGTGAGGAGTCAGCCCCCCGGGAAGGCCGTTGAAGGCCCCCGGCGCGTCAGCTGGGGAACTCGGTGCCGGGCCTAGCGAGGCGCGCTCGACGGGCGCCTGGGGGGTGCACGGCCCCTCCCCGCGTCCCGCCGCCGGGGCGCCCCCGCAGCGCCCACGGTGGGGCCGGTCGGCGCGCCCCGCGGCCGTACGCTTCATCGGAGGCCAGAGGGCCGGCCCCGCCGGGCGACGTCGCGACCCAGCCCGCCGCTTCCGATCCTGGGGCCCCCCCGTCGACGGCGACCCCACGGAGACGGGCGACGGGCGGGGAGCGTGGCCAGTGGGCCGGCACCGCGCTACTGCCTTGGCGCCGCCGGCTCGCCAGGCCATCCCAGCCCGGGATACACTGATGGACACGGCTGCCGCGTCAGCACCGCGGCCTCGTCGCCCCTTGCCCCGCTGCCGAGCGTCGGCGCCGACCGGCGGCGTTGTAACTGCAGGCCGGGGGCGGCGGGACGCCGTCGGCGTCGAGAGGGGGACGCATCCGCCAGCGCGGGAGGGCGAGCTCCGCTCCGCCGCGCGCCGCGACCGCGGGGCGCGCCGCCCGGCCCACCGCGTCGGGGCGGTGGGCTGCCGCGGCTCGGCGGGCACT     
M       TTTTTAGAATTTACTTTAATAAGTCACATTTAGTTATTATAATATATATTTTCTGCATTTGAAAGCTGTTAAGGTTATGTATCTATGAATGAGAAAAGAAGTTTTAGGATGATAGAGAACTAAATAATTTTTCGAAAACTTTAAGCTAAATACTCCTCTTATCCGCAGTCAACATTATATCTAAAATTTAATTTTAAATGATTGTATAATATTCTACCTTTAATTAATGCTCAATAATCTACTGTTATTTAATGAATTATTTTATTAATATGAGTCTTTGAACCTCTAATTTATATAATTAGCTATTAATAACAATTCAAATCTATATTTATTACATAGATTGTAAATACACATAATCTACAGTATTAAGTCATATAGCTGAACCTTAATTAATTTACTCTTAATTCAAGATATAATGTCATGTGTCACCTTACCAATATTTATCTGGATTATATTATATAAAAATATTCATATTCTATATAGTTTTAATAAAATTCACATTATCTAAGCTTGATTGTTTTTTATATATAAATTAAATAGTTAAAACTCGTATAAACCTAATGTGCAAAACTTTGTACGACTTAAATGTATAAAAATAATGGTAAGACAATTTACATTTAATTTACTTATGTAATAACATTAACACTTTAATATAATGTAGTGCCTATATTTGTTCCTTACCTAGTGATAAACTTATTCGATCTTCACATATTAACTTACTTAAGTAGGAATATATTCGTTAAGCAAGATACAAATTGTAATTATGACAACATACATTTGGACCTTTCACTTATTGTCTAATGTTTTTTAATCTGAATAAATGTTGCTAAATTATACACAATTCTCAATATAATTTTTTATTATATGATTCATATAAAAACATCAGATTTAGAATAGTTTGACAGATATTAACCTCTTTTACTATTTTGTATCTATCAATAAAGACAATAACAAATTAGTAAACCAGTATGTTATAATCATATCATAAAAAGCCAAAGTATGAACATTTGGCACTCTGAACCCAAATAATTTTAGGCAAGACCCGGGCGGTTCTCATAACCTACTCTAGATAGCAAGTTCAGAAGGACGCCAAATTCAGTAGTTTAGATAGAAACCGCGTGCAACGGTGTAGTCGATGACAGTTATGTAAGCAGGAGCTCTTCAGCATAGAAGATTCCTCGTATCAGCATAGCAGACTACGTATTATTGTATTGTCGCGGGATATGTGTCCTTCCGTGGGTCATGAAGTTCCTTTCTCCTAGAGAGCTACCTAGACCTTTTTCTGGTTCGCGATATTGCTTTACTCGATCATCTTATAAATATGAGTGACACTACTATCAAGGCCAAACTTACTTATCCATAGTTATACTCAGAGTTGGACTTATTTGAAATGTTGTACCGATTTATAATAAACACACTGTGCTAATGTCTTGTTCTTGAAAAGAATGGTGTTGTCATAAGTATCTTTCCGAGGATTTATTACTTAACTGACAATCTTTATTAATTCTCGCCAGAACCTTAGCTGCTGAGGTCTGATTATTTTTAGATATCAGATTGACATAAATCTATTTGCTTTCTTAGACTGTCTTTCCGTATGCAGAGACAAAAAGACCATTACCTCAAGAATGAGATTAAGCTTATATAGGACTCTCTTTCACCAACGCATTTGTTCTCTTACTGATGACCCATTTATTTGGGATACACACCGTATGTTATGCTAATATCAACCCTACTTATTAGAATGATGCTGGACTGAGTAAAAATGTTTAGATGCTAACTATTATGCTTGCTATGTGTTGTGGGAATATACTAAAATACCTTCGAAGCTAAATTGGCTGGCTAATGAGTTGCTTACCAATCCCGTAGAGGCGCATGAACTATAGTCAAGTTAAAATAACGGTATGAATGGAGCGGAATGAGTTATGAGATCCATAATGTCCAATTTGCAAGACCGTTCATTAAAGTACTGCTTCCTTCAATTTTTATAGTATGCGGCTATGGTCTAATTGGGGGGGCACCGGGTACAGTGTAAGGTGCTGGGCGGTCCCAAATACACTACTCTCTGTAGACTCTCAGCTGCAAGCCGTACCATCACTGTGGATTTGTGCGCTTCCGTTTTAGAGCGAAGATGCGCCCCCGTAGCGAGGTATCAGCGCTGTCTTGCGGGAAGAGGCCACCCCGAGACTGCTACCAAGGACCCAGGGATGCTATGAACGCGCAAGGGGGTGTGCGGTTAGCATGCTGAATTGGGAATACGTTGCGGCCCCTGGCCACTTTGACCAGGAAGTCCTCTCACAACTCCGTTCTAGTCCCAAAGCTCAAAATCGAGGTGCAAACAGAGATACGCCCCTACCTGGGCGACGCTGCAGGCCAACGGGGTGCTGTAGTCGCCTCCGTTCCCTTGATGTCCCCCACTGACACAAAGTAGTAGAGGTCTCACGGCCAAGCGATTCCCCACCTGATGCCCGTCGGCGGCTAACCCTTGCCTTGAGACGCTGAGGCCTTGGTGCCCGAGCTACACTATAGGATCACATGGGTTTCCCGCCTCAACCTAAACGCTCGAGGACGAAGGGCAGTGAGTTCGAAGGAACGCATGTAGAAGGGCCAGGCTGCCCTTCACCTCACGAGGATGTGGCGAATGATAGACGACGATAGGGCCCGAGCGACCGAGGCGCTGGATCGGGGCGAATGGATCCGGGCAATAGCCCACAAGGATGTTGGTACCGGAATGTGTCGATCCGCCGGCCCGGCGCTCCACGATCATCGCCCAGTCCGGACATTCGATTCAGGTTAGTTAGTGAAGTCCTGGCCCCGGAAGCGTATCCTCCCAGGGCCTAAGGCAGAGAATGTCGGCACCTGCGCCGCCCATGAAGCACTGCGGCTCAGGGGACCCAACTGCGGCGTCCGTAACACGCAGCCCGTCTCCGTCTGCGACAAATCGGGTCATCGGGTTTGGCACGAACCTAATGACGCACGCTATTCTCCGTTCATGTCTGCGGCAACCCCCGCGGGCGGCGCGGCCGGACGCCACTCGACGGGCTTTGGGCGCGGCCTGCGCGGTGGGGTCGAGCTGCGGCAGCCCGCTTCGGGCGAAGCGCCACGGGTTGGCGGGGGACCCCCATGCGGGGGTGAGCCGGGTCCCCAGCCGGGCGGCGTGCGCGAAAGAGATGTACGGCGGGTGAGTTCCAGAGATCCCTGTGGAGCGGCTCCTGATGTCCCTCGGGGGTTCGGCAGCAGGCCGGCCAGACGGCGGGGCTCCCCGACTGACGCAACCCGGGGGCCGGGACCCCCGCGAGCCCGCCCCGGCCCGGCGGGCCGCCTTGACGGGGCCCAGCCGTGGCGCGGGTGTCCCGTCGCGAGCCGAGGGGGGCGGCGAGGAGCCAGCCCCCCGGGACGGCCTTTGTAGGCCCCCGGCGCGGCAGCTGGGGAGCTCGGGGCCGAGCGTAGCGAGGCGCGCTCGATGGGCGCCTGGGGCGGGTGCGGCCCCTCCCCGCGTCTCGCCGACGGGGCGCCCCTGTAGCGCGCGCGATGGGGCCGGTCGGCCCGCCCCGCGACCGTGCGCTTCGGCGGAGGCTAGAGGGCCGGACCCGCCTCGCGACGTCGCGACCCGGCCCGCCGCCTCCCCTCCCGGGGCCCCCCCGTCCACGGGGACCCTACAGAAACGGGCGACGGGCGGGGTACGCGGCCAGTGGGCCGGCATCGCGCTGCAGGCTCGGCACCCCCGGGTCGCCAGGGCACCGCGGCCCGGGATGCACTGGTGGACACGGCCGCCTCGCCAGCACCGCGGCCTCGTCGCCCCTTACCGGGCCTCCGAGCATCGGCGCCGACAGGCGGCGTTGTAACCGCAGGCTGGGGGCCGCCGGACGCCGGCGGCGCCGAGAGGGGGGCGCGTCCGCCAGCGCGGGGGGGCGTGCCCCGCTCCACTGCGGGCCGCGGCCGCGGGGCGCACCGCCCGCCCGACCGCGCCGGGGCGGGGGGCGGCCGCGGCTCTTCGGGCACG     
L       TTTTTAAAATTTACTATAATAAATCACGTTTAGTTATTATAATGTATATTTTCTGCATTTAAAAGCTGTTAAGGTTGTGTGTCTATGAATGAAAAAAGGAATTTTAGAATGGTAGAGAACTGAATAATTTTTCAGAAACTTTAAACTAAATACTCCTCTTATCCGCGGTCAGCGTTATATCTAAAATTTAATTTTGAATGAATGTATAATATTCTGCCTTTAATTAATACTCAATAATCTACTGTTATTTATTAAATTATTTTATTAATATGAGTCTTTGAACCTCTAATTTATATAATTAGCTATTAATAACAATTCGAATCTGTATTTATTACATAGATTGTAAATACACATAATCTACAGTATTAAGTCATATAGCTAAACCTTAATTAATTTGCTCTTAATTCAAGATATAATGTCATGTGTCATCTTACAGATATTTATCTAGATTATATTATATAAAAATATTCATATTCTATATAATTTTAATGAAATTCACATTATCTAAGCTTGATTGTTTTTTATATATAGATTAAATAGTTAAAACTCGTGTAAACCTAATGTACAAAACTTTATACGACTTAAGTGTATAAAAATAATGGTAAGGCGATTTACATTTAATTTACTTATGTAGTGACATTAACACTTTAATATAATATAATACCTATATTTGTTCCTTGCCTGGTAATAAACTTATTCGATCTTCACATATTAACTTACTTGAGTAGGGATATATTCGTTAAGCAAGATACAAATTATAATTGTGACAACATACATTTGGACCTTTCACTTATTGGCTAATATTTTTTAATCTGAATAAATATTGCTAAATTATACACAATTCTCAGAATAATTTTTTATTATATGATTCATATAGAAACATCAAATTTAAAATAGTTTAACAGATATTAACCTCTTTTACTATTTTATGTCTATCAAAAAAGACAATAACAAATTAGTAAACCAGTATATTATAGTCATATCATAAAAAGCCAAAATATGAGCATTGGGCATTCTAAGCTCTAATAATTCTAGGCAAGACCCGGGCGGTTCTCACAACCTACCCTAGATAGCAAGTTTAAAATGACGCCGCATCCAGTAGTTTAGATAGAAACCGCGTGCGACGGCCTAGTCGATGAAAGTTGTGTAGGCAGGAGCTCTTCAGCATAGGAGATTCTTCGTATCAACATCGCAGGCTACGTATTATTGTATTGCCGCGGAATATGTGTCCTTCCGTGGATCATGAAATTACTTTCTCCTGGAGAGCTACCTAGGTCTTTTCCTGGTTCGCATTATAGCCTTACTCAATCATCTTATAAATACGAGCGATACTACTACCAAGGTTAAACTTACTTATTCATAGTTATACCCAGCGTTGGGCTTATTTAAAATATTGTACCGATTTATAATAAACACACTGTGCTAATGTCTTGTTCTCGAAAAGAATGGTATTGTCATAAGTATCTTTCAGAGGATTTTTTACTTAACTGATAATCTCTATTATCTTTCGCCAGAATCTTAGCTGCTGAGGTCAGATCCTCTATCGATATCAGATTGACATAAATTCATCTGTTTTCTTGGACTGATTTTCCGTATGCAGAGACAGAAAGACCATTACCTCAAAAATGAAGTTAAGTTCATATAAAACTCTCTCTCACCAACGCATTTGTTTTCTTACTGATGACACATTTACTTGAGATCCACACCGTATATTATGCTAATATCAACCCTACTTATTAGAATGATGCTGGACTAAGTGAAAATGTTTAGATGGTAACCATTATACTTACTATGTGTTCTAGGAGTATACTAAAATACATTTGAAACTAAGTTGGCTGGCAAATGCGTTGTTTTCCAACCCCCTAGAGGCGCATGAACTAAAGTCAAGTTAACATAACGGTATGAATGGTACAGAACGAGTTATGAAGTCCATGATGTTCAATTTACGGGGCCTTTCATTAAAGTACTACTTCCTTCAACTTTTGCAGTATGGAACTATGATCTAATTGGGAGGACACAGGGTCCAGGGTAAGGTGCTGGGCGATTCCAATCACACCACTCTCTGTACATCCTCAGCTGCAAACCATACCACCACTTTGGACTTGTGTGCTTCCGTTTTAAAGAGAAGATGCGCTCCTGCGGAGAGGGATCAGCACTATCTTGCGGCGTGAGACCACTCCGAGCCTGTAACCAAGCACCTAGGGATGGTATGGCCGCGCAAAGGGAAGTCCGGGTAACTTGCTGAATTGGGAGTACGTTGCAGCCCCTAGCCACTTTGACTAGGAAGTCCTCTCACAATTCCTTTCTGGTCCCGAAGCGCAAAATCGAGGTGCAAACTGAGATGTGCCCATACCTGGGCGGAATTGGACGACAACGGGGTGCTGCAGTCGCCTTCGTTCCCTTGATGTACCCCACGGACACTAAGCAGTAAAGGGCTCACGTCCAAGCGATTCCCCATCTGGTGCTCATCGGCGGCTGACCCCTGCCTGGAGACGCTGAGGCCTTGGTGCCCGAGCTAAACTATAGGATCACATGGGTTTCCCGCCCCAACCTAAACGGTCGCGGACGAGAGGAAGTTAGATCGAAGAAATGCATCTAAAGCGACCAGGCTGCCCTTCACCTCTCAAATATGTGGCGAATGGTAGAGGACTACGTGGCTCGGGCGGCCTAGACGCTGGATCGGTGCAAATGGATCCGGGCGGTACCCCACAAGGATGCTGGGACCGGAATGTGTCGACCCGCCAGCCAGACGCGCCACGACCATCGCCCAGTCCGGGCATTCGATTCAGGTTAGTTAGTGATGTCCCTTATCCGGAAGCATATCCCCCCGGGGCCTAAGACCGTGAATGCTGGCACCTGCGACGAGCATGAGCCACCCCAGCTCAGGGGACACAACTGTGACGTCCGTAATACGCAGCCTGTCTCCGTCTGCGGCAGATCGGGTCATCAGGATTGGCACGAACCTAATGACGCGCGCTATGCCCCGTTCTTGTCTGTGGTAACGCCCGCCGGCAGCGCGGCCGGACGCCACTCGATGGGTTTTGGGCGGGACCTGCGCGGTGGGGTCGAGCTGCGGCAGCTCGTTTCGGGCAGAGCGGCATGGGGTGGTTGGGGATCCCCATGCGGGGGTGAGCCAGGTTCCCACCCGGGGGGCGTGCGCAATAGAGATGTACGGCGGGTGAGTTGCAGGAATCCCTGCGTAGCGCCCCGTGACGCCCCTCGGGGGGTTGGCCGCGGTCCGGCTAGACGGCGGGCCACCCCGACTGACGCAACCCGGGTGCCGGGACCCCCGCGAGCCCGCCCGGGCCCCGCGGGCCTCCATTGCGGGGCCCCGCCGTGGCGTGGGAGTCCCGTCGCGCGCCGAGGGGGGCGGCGAGGAGCCAGCCCCCCGGGAAGGCCCGTGTAGGCCCCCAGCGCGGCAGGTGGCGACCTCGGGGCCGGGCCTAGCGAGGCGCGCTCGATGGGCGCCTGGGGGGGGTGCGTCCCCTCCCCGCGTCCCGCCGACGGGGCGCCCCGGGAGCGCCCGCGGCGGGGCCGGTCGGCCCGCGCCGCGGCCGTGCGCTTCATCGGAGGCGGGGGAGCCGCGCCCGCCGTTCGACGTCGCGACCCGGCCCGCCGCTTCCCGTGCCGGGGCCCCCCCCTCGACGGTCGCCCTACGGAGACAGGCGACGGGCGGGGGGCGTGGCCACTGAGCCGGCATCGCGCTGCGCGCTTGGCACCCCCCGGTCGCCTGGGCACTGCGGCCCGGGATCCACTGCTGGACACGGCTGCCTCGCCAGCAGCGCATCATCGTCGCGCCTTGCCCGGCCGCCGAGCATCGGCGCCGAACGGCAGCGTTGTAACCGCAATCCGGGGGCCGCGGGACGCCGACCTCGCCGAGAGGGGGCCGCATCCGCCGGCGCGGGGGGGCGCGCCCCGCTCCGCAGCGCGCCGCGGGCCCGAGGCGCACCGCCCGCCCGACCGCGACGGGGCGGGGGGCGGCCGCGGCTCGTCGGCCACG     
K       TTTTTAAAGTTTGCTGTAATAGTTCACATTTAGTTATTATAGTATATATTTTCTGCATTTAAAGGCTATTAAAGTTATATGTCTATGAAAGAGAAAAGAAGTTTTAGAATGATAGAGAACTGAATAATTTTTCGAAAACTTTAAGCTAAATACTCCTCTTATCCGCGATCAACGTTATATCTAAAATTTAATTTTAGATGAATGTATAATATTCTGCCTTTAATTAATACTCAATAATCTACTATTGTTTAATAAATTATTTTATTAATATGAGTCTTTGAACCTCTGATTTGTATAGTTAGCTATTAATAACAATTCGAATCTATATTTATTGCATAGATTGTAAGTACACGTAATCTACAGTATTAAGTCATATGGCTAAACCTTAATTAATTTACTCTTAATTCAAGATATAATGTCGTGTGTCATCTTACCGATATTTATCTAGATTATATTATATAAAAATATTCATATTCTATATAATTTTAATAGAACTCACATTATCTAAACTTGGTTGTTTTTTATATATAAATTAAATAATTAAAACTCATATAAACCTAATGTACAAAACTTTATACGACTTAAATGTATAGGAATAATGGTAAAACAGTTTACATTTAATTTACTTATGTAATAACATTAACACTTTAATGTAATATAATGCCTATATTTGTTCCTTGCCTAGTAATAAACTTATTCGATCTTCACATATTAAATTACTTAAGTAGGGATATATTCGTTAAGCAAGATACAAATTATGGTTGTAACAACATACATTTGGACCTTTCACTTGTTGACTAATATTTTTTAATCTAAATAAATATTGCTAAATTATACACAATTCTCAATATAATTTTTTATTATATGATTCATATAGAAACATCAAATTTAAAATAGTTTGACAGATATTAACCTCTTTTGCTATTTTGTATCTATCGAAAAAGACAATAACAAATTAGTAAGCCAGTATGTTATAATCATATCATAAAAAACCGAGATATGAGCATTGGGCATTCCAAGCTCTGATCATTTTAGGTAAGACCCGGGCCGTTCTCATAACCTACGCTAGATAGCAAGTTTAAAAAGACGCCGAATCCAGTAGTTTAGATAGAGACCGCGTGTGACGGCTTAGTCCATGAAAGTTATGTAAGCAAGAGCTCTTCAGCATAGAGGATTCTCCGTATCAGTACCACAGACTACGTATTATTGTATTGTCGCGGGACATGTGTTCTTCCGTGGGTCATGAAATTCCTTTCTCCTAGAGAGCTACTTAGACCTTTTCCTGGTGCGCGAGATCGCCTAACTTGATCATATTATAAATACGAGCGATACTACTTACAAGGTTAAACTTACTTATGCATAGTTATACCCAGCGTTGGACTTATCTAAAATGTTGTACCAATTTATAATAAACACACTGTGCTAACGTCTTGTTCTTGAAAGGAATGGTATTGTCATAAGTATCTTTTCGAGGATTTTTCACTTAACTGACAACCTTTATTAACCGTCGCCAGAACCTTAGCCGCTGAAGACTGATTTACTGTAGATATCGGACTGACATAAATCCATCCGCTTTCCTGAACTGCTTTTGCGTAGGCAGAGACAAATAGGCCATTACCTCAAAAATGGAGTTAAGCTTATATGAGACTCTCTATCACCAACACATCTGTTTTCTTATTGATGACTCGTTTACATGAGATCTATACCGTATGTTATGCTAACATCAACCCTACCTACTAGAATGATGCTAAATTAAGTAAAAATGTTTAGATGACAACTATTATGCTTACTATGTGATGTAGGAAAATACTGAAATATCATCGAAACTAAATTGGCTGGCTAATATGTTGTTTTCCAGCCCCCTAGAGGCGCATGAGCTAAAGTCAAGTTAGGATAACGGTATGAATGGCGCGGAATGAGTTATGAGATCCATGATGTCTAATTTGCAAGACCTTTCATTAAAGTACTGCTTCCTTTAATTTATGCAGTATGCGGTTATGGTCTAATTGGGGGGACATAGGGTACAGAGTAAGGTGCTGGGGGGTTTCAGATACACTACTCTCCGTACATTCTCAGCTGCTAGCCATACCACCAGTATGGACTCGTGCGCTTCCGTTTTAGAGGGAAGATGCGCTGCCGCAGCGAGGGATCAGCACTATTTTCCGGGAAGAGGCCACCCCGAGCCTGCTACCGAGGACCCAGGGATGCCATGGACGCGAAAGGGCGTGTCCGGTTAACATGTTGAATTGGGAATACATTGCGGCCCCTCACCACTTTGGCCAGGAAGCCCTCTCACAATTCCTTTCTGGTCCCGAAGCGCAAAATCAAGGTGCAAACTGAAGTGCGCCCCCACCTGGACGAAATTGGAAGGCAACGGGGTGCTGAAGTCGACTTCGTTCCCTCGATGTACCCCACGGACATGAAGCAGTAGAAGGCGCGCGTCCAAGCGATTCCCCACCTGGTGCCCATCGGCGGCTAACCCCTGCCTAGAGACGCGGAGGTCTTGGTGCCCGAGCTACGCTATAGGACCACATGGGTTTCCGGCCTCAACCTAAACGGTCGTGGGCGAGGGAAGGTGAGATCGAAGGAAGGCATCTAGAACGACCAGGCTACCCTTCACTTCGCGAACATGTGGTGAGTGGTAGACGACGATATGGCCCGGGCGGCCTAACCGCTGGACCGGTGCAAATGGATCCGGGCGGTAACCCACTAAGATGCTAGTACCGGAATGTGTCGACCCGCCGGCCCGACGCTCCACGATCATCGCTCAGTTCGGACAGTCGATTCGGGTTAGTTAATGATGTCCTGTCCCCGGAAGCACATTCTCCCGGGGCCTCAAGCCGTGAATGCTGCCACCTGCGGCGAGCATGAACCTCCACAGCTCAGGGGACTCAACTGTGGCGTCCGTAATGCTCGGCCCGTCCCCGTCTGCGACAAATCGGGTCATCAGGTCTGACACGAACCTAATGACACTCGCCGTACCCCGTTCACCTCTGCGGCAACCCCCACGGGCCGCGAGGCCGGACGCCACTCGATGGGCTTTGGGCGAGACCTGCGCGGTGGGGCCCAGCTGCGGGAGCGCGTTTCGGGCGAAGCGGCAGGGGGTGGTGTGGGACCCGGATGCCGGGGTGAGCCGGGTCCCCAGCCGGGGGGCGGGCGCGACAGAGATGTACGGCGAGTGGCTTCGGGAGATCCCTGCGGAGCGCCTGTTGGCTCCCCGCGGGAGCTTGGCCGCGTTCCGACTAGACTGCGGGGCACCCCGACTCACGCAACCCGGGTGCCGGGACCCCCGCGAGCCCCCCCCGCCCCGGCGGGCCTCCCTGACCGGGCCTCGCCGTGGCGCGGGAGTTCCGTCGCGGGCCGAACGGGGCGGTGAGGAGCCAGCCCCCCGGGAAGGCCCCTGTCGGCCCCCGGCGCGGCAGCTGGGGAGCGCGGGGCCGGGCCCTGCGAAGCGCGCTCGATGGGCGCCTGGGGGGGGCACGGCCCCCCCCCGCGTCGCGCCGACGGGCCGCCCCTGCAGCGCACGCGGTGGGGCCCGTGAGCCCGCCCCGCGGCCGTGCGCTTCGTCCGAGGCCGGAGGGCCTCACCCGCCGGGCGTCGCCGCGACCCGGCCCGCCGCGTCCCCTCCCGGGGCCCCCCCGTCGACGGCAGCCCTAGGGAGACGGGCGACGGGCGGGGAGCGTGGACAGTGAGCCGGCCCCGCGATGCGGGCTTGGCGTCCCGGGGCCGGCCGGCCAGCGCGGCCCGGGATGCACTGGTGGACACGGCCACCCCGGCAGCACCGTGGCGTCGTCGCCCCTTACCGGGCCGCCGAGCATCGGCGCCGACCGGCGGCGTTGTAACCGCAGGCCGGGGGCCGCCGGACGCCGTTGCCGCCGAGAGGGGGCCGCATCCGCCGGCGCGGGGGGGCGTGCCCCACTCCGCCGCGCGCTGCAGGCGCGAGGCGCGCCGCCAGCCCCACCGCACCGGGGCGGGGGGCAGCCGCGGCTCGTGGGCCACG     
J       TTTTTAAAATTTACTATAATAAGTCACATTTAGTTATTATAATATATATTTTCTGCATTTGAAAGCTATTAAAGTTATGTGTCTATGAATGAAAAAAGAGGTTTTAGAATGGTAGAAAACTAAATAATTTTTCGAAAACTTTAAACTAAATGCTCCTCTTATCCGCGGTCAACATTATAACTAAAATTTAATTTTGAATGAGTGTATAATATTCTGCCTTTAATTAATACTCAATAATCTGCTATTGTTTGGTGAATTGTTTTATTAATATGAGTCTTTGAACCTCTAATTAATATAATTGACTATTAATAACAATTCGAATCTATATTTATTACATAGGTTGTAATTACACATAATCTAAAGTATTAAGTCATATAGCTAAACCTTAATTAATTTGCTCTTAATTCAAAATATAATGTCATGTGTCATCTTACCGATATTTATCTAAATTGTATTAAATAAAAATATTCATATTCTATATAATTTTAATAGAATTCACATTATCTAAACTTATTTGTTTTTTATATATAAATTAAGTAATTGAAACTCGTATAAACCTAATGTACAAAACTTTGTACGACTTAAATGTATAGAAATATTGGTAAAACAATTTACATTTAATTTACTTATATAATAACATTAACACTTTAATATAATATAATACCTGTATTTGTTCCTTACCTAGTAATAAACTTATTCGATCTTCACGTATTAGCTTGCTTAAGTAGGGATATATTCGTTAAACAAGATACAGATTATAGTTGTGACAACATACATTTGGACCTTTCACTTATTGACTAATATTTTTTAATCTAAATGAATATTGCTAAATTGTACACAGATCTCAATATAATTTTTTATTATATGATTCATATAGAAACATCAGGTTTAAAATAGTTTGACAGATATTAACCTCTTTTACTATTTTGTATCTATCGAAAAGGACAATAACAAATTAGTAAACCAATATGTTATAATCATATCATAAAAAGCCAAGATATGAACATTGGGCATTCCGAACTCTAGTGATTTTAGGCAAGACCCGAGCGGTTCTCATAATCTACCCCAGATAGCAAGTTCAAGAGGACGCCCAATCCAGTAGTTTAGATAGAAACCGCGTGCAACGGTTTAATCGATGAAAGTTGTGTAAGCAGGAGCTTTTCAGCGTAAAAGATTCTCCGTATCAATATCACAGACTACGTATTATCGTATTGTCGCCGGACATGTGTCCTTCTGTGGGTCATGAAATTCCTTTCTCCTAGAGAGCTACTTAGACCCCTTTCTAGTTCGCTATACAGCCTGACTCGAACATCTTATAAGTATGAGCGATACTACTACCAAGATCAAACTTACTTATCCATAGTTATACCCAACGTTGGACTTATTTAAAATGTTGTCCCGGTTTATAATAAACAAACTGTGCTAATGTCTTGTTCTCGAAAAGAATGGTATTGTCATAAGTACCTTTCCAAGGATTTTTTACTTGACTGACAATCTCTATCAACTTTTGCCAGAACTCCAGCTGCTGAAGTCTGAATCCCTATAGATATCAGATTGACATAAATTTATCCGTTTTCTTGAACTGCTTTTCCGTATGCAGAGACAAAAAGACCATTACCTCAAAGATGAAGTTGGGATCATGTAAGACTCTCCTTCACCAACGCATCTGTTTTCTTACTGATGACTCATTTGTTTGAGATGCACACCGTATGTTATGCCAATATCAACCCTACCTGTTAGAATAATGCTGGACTAAGTGAAAATGTTTAGATGACAACTATTATGCTTACTATGTGTTGTAGGAACATACTAAAATATCCTCGAAGCTAAATTGGCTGGCTAGTACGTTGTTTTTCAACCCCTTGGAAGCGCATGAACTAGAGTCAAGTTAAAATAACGATATGAATGGCGCGGAATGAGTTATAAGATCCATAATGTTCAATTTGTAAGACCTTTCATTAAAGTACTGCTTTCTTAAATTTCTGCAGTATGCGATTATGATCTAATTGGGGGGACACGGGGTACAGGGTAAGGTGGTGGGCGGTTCCGAACACACCACTCTCCGTACAGTCTCAGCTGTAAGCCATACTACCAATGTGGACTCGTGCGCTCCCGTTTTAGAGGGAAGATGCGCTCCCGTGGCGAGCGATCTGCGCTACCTTACGGGAAGAGGCCACACCGAGCCTGCCACCAAGGACCCAGGGATGCCATGGACGCGAAAGCGGGTGTCCGGTTAGCATCCTGAGTTGGGAGTACGTTGCGGCCCCTGGCCACTTTGACCAGGGGGTCCCGTCACAATTCTTTTCTAGTCCTGAAGCGCCAAATCGAGGTGCGAACCGAAGTGCGCCCCTAACTGAGCGAAATTGCAGGGCAACGGGGTGCTGTAGTGGACTACGTTCACTCGATGTACTCCACGGACACGAAGTAGTAGAGGGCTCACGTCCGAGCGATTCCCCAGCTTGTGCCTATCAGCGGCTAACCCCTGCCCAGAGACGCTGAGGTCTCGATGCCCGAGCTACGCTACTGGACCACATGAGTTTCCGGCCTCAACCTAAACGGTCGTGGACGAGGGAAAGTTAGATCGAAGAAACGCATCTAGACGGGCCAGGCTACCCTTCACCTCGCGAGCATGTGGCGAGTGGTAGACGACGATGTGGCACGGGCGACGCAGGCGCTGGAGCCGTGCAAATGGATCCGAGCGGTAGCCCACAAGGATGCTAGCACCGGGATGTGTCGATCCGCCGGCCTGACGCTCCGCGACCATCGCCCAGTGCGGACATTCGATTCAGGTTACTTAGTGCTGTCCTGTTCCCGGAAGCGTATCCTCCCGGGGCCTAACGCCGCGAAGGCTGGCACCTGCGGCGGGCATGAGCCTCCAGAGCTCAGGGGACGCAACTGTGCCGTCCGTAATATACAGCCCGTCCCCGTCTGCGACAAATCGAGTCATCAGATCCGACACGAACCTAATGACGCACGCCATACCCCGTTCATCTCTGCGGGAACCCCCACGGGGAGCGGGGCCGGACGCCGCTCGATCGGCTTTGGGCGGGGCCTGCGCGGGGGGCCCGAGCTGCGCCAGCGCGCTTCGGGCGTAGAGCCACGGGTTGGTTTGGGACCCCCATGCGGGGGTGAGCCGCGTTCCCGGGCGGGGGGCGTGCGCGATAGAGATGTACGGCCGGTAAGTTCCGGAAATCCCTGCGCAGTGTCACGTGACGCCCCTCGGCGGCTCGGCGGCGGTCCGACTAGACGGCGGGGCGCCCGGGCTGACGTATCCCGGGTGCGGGGACCCCCGCGAGCCCGCCCCGGCCCGGCGGGCGGCCCTGACGGGGCCCCACCGCGGCGTGGGCGTACCGTCGCGGACCGAGTGGGGCGGCGAGGAGCCAGCCCCCCGGGAAGGCCCCCGTAGGCCCCCGGCGCGGCAGTTGGGGAGCTCGGGGCCGGTCCCTGCGAGGCGCGCTCGAGGGCTGCCTGGGGGGCATACGGCCCCTCCCCGCGTCCCGCCGACGGGACTCCCCGGCAGCGCCCTCGGTGGGGCCGGTCGGCCCGCGCCTCGGCCGTGCGTTTCTTCCGAGGCGAGTAGGCCTGGCCCGCCCCGCGGCGTCGCGCCCCGGCCCGCCGCATCCCGTCCCAGGGCCCCCCCGTGGACGGCGGCCCTGCGGGGACGGGCGACGGGCGGGGAGCGTGGTCGGTGCGCCGGCATCGCGCTGCGGGCTGGGCGCCCCCGGGTCGGCCGGGCACCGCTGCCCGGGATGCACTGGAGGACACGGCTGCCTCGGCAGCACCGCGACTCCGTCGCCCCTTGCCTGGCTGCCGAGCATTGGCGCCGACGAGCGGCGTTGTAACTCCAGGCCGTGGGCCGCCGGACGCCGTCGGCGTCGAGAGGGGGCCACGTCCGCTAGCGCGGGGGAGCGTGGCCCGCTCCGCAGCGCGCTGCAGGCGCGCGGCGCACCGCCAGGCCGACCGCTCCGGGGCGGGGGGCAGCCGCGGCTCGCGGGCGATG     
I       TTTTTAAAACTTACTATAATAAGTCACATTTAGTTATTATGATATATATTTTCTGCATTTGAGGGCTATTGAGGTTATGTATCTATGAATGAAAAAAGAGATTTTAGAATGATAAAAGACTAAATAATTTTTCGAAAACTTTAAACTAAATACTCCTCTTATCCGCGATCAATATTATATCTAAAATTTAATTTTAAATGAATGTATAATATTCTACCTTTAATTAATACTCAATAATCTACTGTTATTTAATGAATTATTTTATTAATATGAGTCTTTGAACCTCTGATTTGTATAATTAACTATTAATAACAATTCAAATCTATATTTATTGCATAGATTGTAAATACACGTGATCTACAGTATTAAGTCATATAGCTAAACCTTAGTTGATTTACTCTTAATTCAAGATATAATGTCATATGTCATCTTACCGATATTTATCTAGATTGTATTATATAAAAATATTCATATTCTATATAGTTTTAATAGAATTCACATTATCTAAACTTGATTGTTTTTTATATATAAATTAAATAATTAAAACTCATATAAGCCTAATGTACAAAACTTTATACGACTTAAATGTATAGAAATAATGATAAAGCGGTTTACATTTAATTTACTTATGTAATAACATTAACACTTTAATATAGTATAATACCTATATTTATTCCTTACCTAGTAATAAACTTATTCGATCTTCACATATTAACTTGCTTAAGTGGGGATATATTCGTTAAGCAGGATACAGATTATAATTGTAACAACATACATTTGGACCTTTCACTTATTGACTAATATTTTTTAATCTAAATAAATGTTGCTAAATTATACACAATTCTCAATACAATTTTTTATTATATGATTCATATAAAAACGTCAAATTTAAAATAGTTTGGCAGATATTAGCCTCTTTTGCTATTTTGTGTCTATCTAAAAAGACAATAACAAATTAGTAAACCAGTATATTATAATCGTATCATAAAAAGCCAAAATATGAGCACTGGGCATTCTAAACTCTAATAATTTTAGGAAAGACCCGGGCGGATCTCATAACCTACCCCAGATAGCAAGTTCAAGAAGACGCCGCATCCAGTAGTTTAGACAGAAACCGCGTGCAACGGTTTAATCGATTAAAGTTATGCAAGCAGGAGCTTTTCAGCATAGAGGATTCTCCGTACCACCATGACAGACTACGTATTACCGTATTGTCGCCGGACGTGTGTCCTTCCGTGGGCCATAAAGTTCCTTCCTCCTAGAGAGCTACTTAGACCTTTTTCTAGTTCGCGATATTGCCTAACTCGATCATCTTATAAGTACGAGCGATACTACTAGCAAGATTAAACTTACTTGTCCATAGTTACACCCAACGTTAGACTTATCTAAAATGTTGTAGCGGCTTGTAATAAACACACCGTACTAATGTCTTTTTCTTGAGAAGAATGGTTTTATCATAAGTATCTTTCCGAGGATTTTTTACTTGACCGACAATCTCTATTAACTTTCGCCAGAAACCTAGCTGTTGGAGTCTGACTTTCTATAGATATCAGATTGACATGAATACATCCGCTTTCTTGAACTGCTTTTCCGTAAGCAGAGACAAAAAGACCATTACCTCAAAAATGGAGTTAAGCTCATATAAGACTCTCTTTCACCAACGCATCTGTTTTCTTACTGATGACGCATTTACCTGAGATACATACTATATATTATGCTAATATCAACCCTACCTACTAGAATGACGCTGAACCGAGTGAAAATGTTTAGATGGTAACTATAATGCTTACCACGTGTTATAGGAATATACTAAAATATCTTCGATGCTAAATTGGCTGGCTAGTACGTTGTTCTCCAGTCCGCTAGAGGCGCATGAACCATAGTCAAGTTAAGATAACGGTATGAGTGGCTCAGAATGAGTTATGAAATCCATGATGTTCAATTTGCAGGACCCTTCGTTAAAGTACTGCTTCCTTCAAATTTTGTAGTATGCGATTATGGTCTAATTGGGCGGGCACAGGGTCCAGAGTAAGGTGCTGGGCGGTTCCAAATACACTACTCTCCGTACATTCTCAGCTGCAAGCCGTACCACAACTATGTACTCGTACGTTTCCGTTTTAGAGAGAAGGTGCGCTCCCGCAGCGAGGGATCAGCGCTACCTTACGGGCTGAGGCCACCCCAACCCTGCCACCGAGGACCCAGGGATGCCATGGACGCGAAAGGGGGCGTCCGGTTAACATGCTGAATTGGGAGTACATTGCAGCCCCTGGCCACTTGGACCAGGAAAGCCCCTCGCAACTCCTTTCTGGTCCCGAAGTGCAAAATCGAGGTGTGAACCGGGATGTGCCCCTACCTGGGTGGGATCGGAGGTCAACGGGGTGCTGTAGTGGACTATGTTCCCTCGATGTTCTCTACGGACACGAAGCAGTAGAGGGCGCACGTCCAAGCGATTCCCCACCTAGTGCTCATCGGCGGCCAACCCCTGTCTGGAGACGCTAAGGCCTTGATGCGCGAGCTACGCTATGGAACCACATGAGTCTCCAGCCTCAACCTAAACGGTCGCGGACGAGGGGAAGTTAGATCGAAGGAACGCATCTAGAAGGGCCAGGCTGCCGTTCCCCTCACGAAAATGTGGCGAGTGTTAGACGGCGATGTGGCCCGGGCAACCTAGGCGCTGGACCCGTGCTAATGTTTCCGAGCGGTAGCCCAGAAAGATGCCAGTTCCGGAATGTGTGGATCCGCTGGCTTGACGCTCTGCGATCATCGCTCAGTGCGGGCATTCGATTCAGGTTAGTTAGTGCCGTCCTGTTCCCGGAGGCGTATCCTCCCGGGGCCTAAAACCGAGAATACAGACACTTGCGACGGGCATGAGCCACCACGGCTCAGGGGACTCAACTGTGGCGTCCGTAACACGCAGCCCGTCCCCGTCTGCGCCAAATCGAGTCATCAGCTCTGGCACGAACCTAATGACACGCGCAATACCCCGTTCATGTCTGCGGCAACCCCCACGGGCAGCGCGACGGGACGCCACTCGGTGGGCTTGGGGCGGGACCTGCGCGGGGGGCGCGAGCTGCGGCAGCGCGTTTCGGGCGGAGCGCCACGGGGTGGGCTGGGACCCCAACGGGGGGGTGAGCCGAGTTCCCATCCGGGGGGTGTGCGCGACAGAGATGTACGGCAGGTAGGTTTCGGAGATCCCTGTGTAGCGACCCGTGGCGCCCCCCGGCGGCTCGGCCGCGGTCCGGCTAGACTGCGGAGCGCCCGGACCGACGCAACCCGGGTGCCGGGACCCCCGCGAGCCCGCCCCGCCCCGGGGGGCCTCCGTGAGGGGGCCCCGCCGCCGCGCGGGGGTTCCGTCGCGGATCGAGGGGGGCGGCGAGGAGCCAGCCCCCCGGGAAGGCCTCCGTACGCCCCCGGCGCGGCAGCTGGGGAACCCGCGGCCGCTCCGTGCGAGGCGCGCTCGGTGGGCGCCGGTGGGGTTTACGGCCCCTCCCCGCGTCCCGCCGGCGGGACTGCCCAGCAGCGCTCGCGCTGGGGCCGGTCGGCCCGCACCACGGCCATGCACTTCCTCCGAGCCTAGAGCGCCGCGCCCGCCGAGCGTAGGCGCGACCCCGCCCGGCGCCTCCTGTCCCGGCGCCTCCCCGTCTACGGCGGCCCTACGGGGGCGGGCGACGGGTGGGGAGCGTGGGCAGTGCGCCGGCATCGCGCTCCGGTCTTGGCGGCCCCCGCTCGCCCGGTCACCGCGACCCGGGATTCACTGCCGTACTCGGCTGCCGTGGCAGCACGGCGACATCGTCGCCCCTTGCCGGGCCGCCGCGCATCGGCGCCGACCGGCGACGTTTTAACTGCAAGCTGGGGGCCGGGGGACGCCGCACGCAGCGAGAGGAGGCCGCATGCGCTGGCGCGGGGGGGCGGGCCCCGCTCCGCCGCGCACCGCGGGCGCGGGGCGGACCGCCGGGCCGACCGCACCGGGGTGGGGGGCAGCCGCGGCTCGTGAGGCACG     
H       TTTTTAAAATTTACTATAATAAGTCACATTTAGTTATTATAATATATGTTTTCTGCGTTTAAGAGCTGTTAAAATTATATATCTATGAATGAAAAAAAAGATTTTGGGATAGTAGGAAACTGAATAATTTTTCAAAAACTTTAGGCTAGATACTCCTCTTATCCGCGGTCAACATTATATCTAAAATTTAATTTTAAATGAATGTATAATATTCTGCCTTTAATTAATACTCAATAATCTACTGTTATTTGATGAATTGTTTTATTAATATGAGTCTTTGAACCTCTAATTTATATAATTAGCTATTAGTAACAATTCAAATCTATATTTATTACATAGCTTGTAAATACACATGATCTACAGTATTAAGTCATATAGCTAAACCTTAATTAATTTACTCTTAATTCAAGATATGATGTCATGTGTCATCTTACCGATATTTATCTAGATTGTATTATATAAAAATATTCATATTCTATATATTTTTAATGGAATTCACATTATCTAAGCTTGGTTGTTTTTTATATATAAATTAAGTAGTTAAAACTCGTATAAACCTAATGTACAAAACTTTATACGACTTAAGTATATAAAAATAGTGGTAAAACAATTTACATTTAATTTGCTTGTATAGTAACATTAACACTTTAATATGATATAATGCCTGTATTTGTTCCTTACCTAGTAATAAACTTATTCGATCTTCACGTATTAGCTTACTTAAGTAGGGATATATTCGTTAAACAAGATACAAATTATAATTGTGACAGCATACATTTGGACCTTTCACTTATTGACTAATATTTTTTAATCTAAATGAATGTTGCTAGATTATACACAATTCTCAATATAATTTTTTATTATATGATTCATATAGAAACATCAAATTTAAAATAGTTTGACGGATATTAACCTCTTTTACTATTTTATATCTATCAAGAAAGACAATAACAAATTGGTGAGCCAGTATGTTATAATCATGTTATAAAAAGCCAAAATATGAGCATTGGGCCCTCCGATCTCTAATGATTTTAGGCAGGACCCAGGCGGTTCTTGTAACCTACTCCGGATGGCAAGTTCGAGAGGACGCCGTATCCAGTAGTTTAGAGAGAAACCACGTGCAACGGATTAGCCGATGAAAGTTGTGTAACCAGGAGCTCTTCAGCATAAGCGATTCTTCGTATCAGAATCACAGACTACGTATTATTGTGTTGTCTCCGGACATGTGTCCTTCCGTGGGTCACGAAATTCCTTCCTCCTAGAGAGCTACTTAGACCTTTTTCTAGTGCGCGATATTGCTTTACTCGATCATCTTATAAATACGAGCGATACTACCGCCAAGATTAAACTTACTTATTCATAGTTATACCCAACGTTGGACTTATTTAAAATGTTGTAGCGATTTATAATAAACACACTGTGCTAATGTCTTATTCTTGAAATTAGTGGTATTATCATAAGTATTCTTCCGAGGATTTTTTACTTGACTGACAATCTCTATTAACTTTCGCCAGGACCCTAGCTGCTGAAGTATAACTCTTTATAAATATCAGATTGAAATAAATAGATCCGTTTTCTTGAACTGCTTTTCTATACGCAGAGACAAAAAGACTATTACCTCAAAAATACAATTAGATTCATATAAAACTCTCTTTTATCGACACATTTGTTTTCTTACTGATAACTCGTTTACCTGAGATAAATACCGTACTCCATGCTAAAATCAACCCTACCTATTAGAATGATGCTGGACTAAGTTAAAATGTTTAGATGGCAACTATCATGCTTACTATGTGTTATAGGAGTATACTAACATATCTTCGAGGCTAACTTGGCTGGCTAGTACGTTGTTTACCAATCCCCCAGAGGCGCATGATCTAAAGTCAAGTTAAAATAACGGTACGAATGTCACGGAATGAATTATGAAATCCATGATGTCGGATTTGCGAGACCTTTCATCAAAGCACTGCTTCCTTCAACTCTTGTAGTACACGATTATGGTCTAATTGGACGGACACAGGGTTCAGGGTAAGGTGCTGGGCGGTTTCAAATACCCTACTCGCAGTACAATCTCAGCTGCAACCCGTACCACCACTGTGGACTCGTACGCTTCCGTCTTAGAGGAAAGATGCGGTCCCGTAGCGAGGGATCAGCGCTTGCTTACGGAAGGAGGCCACCCCGAGCCTGCTACCGAAGACTCAGGGATGTCACAGACGCGAAAGAGGGTGTCCGGCTAACATGATGGATTGGGAGCACGTTGCGGCCCCTGGCCACTTTAACCAGGAAGACCTCTCGCAAACCCGTTCTGGTCCCGAAGCGCAAAATCGTGGTGCAAACTGATTTGGGCCCCTACCTGGGTGAGATTGGAGGGCGACGGGGTGCTGTAGTGGGCCGTATTCCCTCGATGTACCCCACGGACACCAAGCAGTAGAGGGCGCCCGTCCAAGCGATTCCCCACCTACTGCTCATCGGCGGCCAACCCCTGCCTAGAGACGCTAAGGCCTTGATGCCCGGGCTATATTATGGAGCTACATGAGTATCCAGCCACAACCTAAACGTTCGTGGACGGGGGAAAGTTAGATCGAAGGAACTCATCTAAAGCGGCCAGGTTACCCTTCACCTCACGAATATGTGGCGAGTGGTAAACGACGATGGGGCCCGGGCAACCCAGGCGCTGGAGCCGTGCAAATGAATCCGAGCAATGCCCCACAAGGATGTCGGTACCGGAATGTGTCGACCCGCCAGCCCGACGCTCCCCGACCATCGCTCAGTACGGACATTCGATTCGGGTTAGTTAGTGCAGTCTTGTTTCCGGAAGTGTATCCTCCCAGGGCCTAAAACCGTGAACGTTGACACCTGCGGCGTGCATGAGCCACCCCAGCTCAGGGGACGCAACTGTGGCGTCCGTATTACACAGCCTGTCCCCGTCTGTGACGCATCGAATCATCTGCACTGACACGAACCTAATGGCGCACGCTATACCCCGTTCACCTCTGCGGCAAACCCCGCGGGCAGCGCCACGGGACGCCACCCGCTGGGCTTCGGGCGGGACCTGCGCGGGGGGCCCGAGCTGCGGCAGCGCGCTTCGGGCGGAGCGGCAGGGGGTGGCTTGGGGCCCTGATGGGGGGGTGAGCCGGGTCCCCCGCCGGGGGGCGCGCGCGACAGAGATGTACGGCGGGTGAGCTTCGGAGATCCCTGTGTAGCGCCACGTGGCGCCCCGCGGCCGCTTGGCCGCGCTCCGGCTAGAGGGCGGGGTACCCCGACTGACGCAACCCGGGTGCCGCGACCCCCGCGAGCCCGCCCCGGCCCGGCGGGCCTCCCTGAGGGGGCCACGCCGCGGCGTGGGGGTCCCGTCACGGAGCGACGGTGGCGGCGAGGAGTCAACCCCCCGGGAAGGCCGCCGTGGGCCCCCAGCGCGGCAGCTGGGGAGCGCGTGGCCGGTCCCTGCGAGGCGCGCTCGATGGGCGCCTGGGGTGGGCACGGCCCCCCCCCGCGTCCCGCCGACGGGACTCCCCCGCAGCGCGGGCGGTGGGGCCCGTCGGCCCGCACCACGCCCGTGCACTTCTTCCGAGGCCGGATGGCCGCACCGGCCGTTCGCCGTCGCGACCCCGCCCGCCGCATCCCATTCCAGGGCCTTCCCGCCGACGGCGGCCCCACGGAGACGGGCGACGGGCGGGGAGCGTAGCCAGTGCGCCGGCACCGCGCTCCGGACTTGGCGCCCCCGGTTGGCCCGGGCACCGCCGCCCGGGATGCACTGGTGGACGCGGCTCCCTTGGCAGCAACGCGGCGTCGGCGCCCTTGGCCGGACCGCCGCGCATCGGCGCCCACCAGCGACGTTGTAACCCTAAGCCGGGGGCCGTCGGACGTCGTCGGCGTCGAGAGGGGGCCGCATCCGCTAGCGCGGGGGGGCGGGCCCCGCTCCCCAGCGCACGGCGGTCGCGGGGCACCCCGCCCGGCCGACCGCACCGGGGCGGGGGACGGCCGCGGCTCGGGAGCCATG     
G       TTTTTAAAATTTACTATAATAAATCACATTTAGTTATTGTAATCTATATTTTCTGCGTTTGAAAGCTATTGAAGTTATGTATCTATGAATGAAAAAAGGAATTTTAGAATGATAAAAAACTGAATAATTTTTCGAAAACTTTAAGCTAAGTACTCCTCTTATCCGCGGTCAACATTATATCTAAAATTTAATTTTAAATGAATGTATAATATTCTACCTTTAATTAGTGCTCAATAATCTACTATTATTTAGTGAATTGTTTTATTAATATGAGTCTTTGAACCTCTAATTTATATAGTTAGCTATTAATAACAATTCGAATCTATATTTATTACATAAATTATAAATACACATAATCTACAGTATTAGGTCATATAACTAAACCTTAGTTAATTTACTCTTGATTCAAGATATAATGTCATGTGTCATCTTACCGATATTTATCTAGATTATATTATATAAAGATATTCATATTCTGTATAGTTTTAATGGAATTCACATTATCTAAACTTGATTGTTTTTTATATATAAATTGAATAATTAAAACTCATATAGACCTAATGTGCAAAACTTTATACAACTTAAATGTGTAAAAATAATGGTAAAACGATTTACATTTAATTTACTTATGTAGTAACATTAACACTTTAATATAATATAGTACCTATATTTATTCCTTACCTAATAATAAACTTATTCGATCTTCACATATTAACTTGCTTAAGTAGGGATATATTCGTTAAACAAGAAACAAATTGTAGTTATGACAACATACATTTGGACCTTTCACTTATTAACTGATATTTTTTAATCTAAATAAATATTGCTAAATTATACACAATTCTCAGTATAATTTTTTATTATATGATTCGTATAGGAACATCAAATTTAAAATAGTTTGACAGATATTAGCCTCTTTTGCTATTTTATGTCTATCAAGAAAGACAATAACAAATTAGTAAACCAGTATGTTATAATCGTATCGTAAGAAGCCAAAGTATGAGCATTGGGCATTCTAAACTCGAATAATTTTAGGCAAGACCCGAGCAGTTCTCATAATCTACTCTAAATAGCAAGTTAGAAAAGACGCTACATCCAGTAGTTTAGACAGAAACCGCGTGCGACGGTTTAGCCGATGAAAGTTGTGTAAGCAGGAGCTATTCAGCGTAGACAATTCTTCGTATCAACATCTCAGATTACGTATTATTGTGTTGTCGCCGGACTTGTGTCCTTCCGTGGGTCATGAAATTACTCCCTGCTAGAGAGCTACTTAGAACTTTTTCTAGTTCGCGATATTGCTTTACTTAATCATTTTATAAATACAAACGATACTACCAGCAAGATCAAACTTACTTATCCATGGCTACGCCCAGCGTTAGACTTATTTAAAATGTTGTAGCAATTTATAGTAAACACACTGTGCTAATGTCTTATTCTTGAAAAGAATGGTATTATCATAAGTACCTTTCCGAGGATTTTCTACTTGACTGACAATCTCTATTAACTTTCGCCAGAACCTTAGCTGCTGAAGTCCAATTCTCTATGGATATCAGATTGACATAAATGCATCCGTCTTCTTGAACTGCTTTTCTGTACGCAGAGACAAAAAGACCATTACCTCAAAAGTGGAGTTAAGCTTATATAAAACTCTCTTTCACCGACACATGTGTTTTCTTACTGATAACCCATTAACTTGAGATACATACTGTATATTATGCTAATATCAACCCTACCTGTTAGAATGATGCTGGACTGAGTTAGAATGTTTAAATGGTAACTACTGTGCTTACGATGTGTTGTAGGAATATACTAAAATATCTTCGAAGCTAAATTGGCTGGCTAATGAGTTGTTTTTCAATTCCGTAGAGGCGCATGAACTAAAGTCAAGTTGAGATAACGGTATGAATGGCACGGAATGAGTTATGAAATCCATGATGTACAATTTACAAGACCTTCCATTAAAATACTGCTCTCTTCAATTTTTGTAGTACGTGATTATGGTCTAATTGGGAGGACACGGGGTACAAGGTGAGGTGCTGGGCGATTCCAAATACACTACTCTCAGTACATTCTCAGCTGCAACCCGTACCACCGCTGTGGACTCGTACGCTTCCGTTTTAGAGGGAAGATGTGGTCCCGAACCGACGAATCAGCGCTACCTTGCGGAAAGAGGCCACTCCGAGCCTACAACCGAGCACCCAGGGATGCCAGGGACGCGCAAGGGGGTGCCCGGTTAACATGTTGAATTGAGAGTACGTTCCGGCCACTAGCCACATTGACCAGGAAGTCCTCGCGCAGTGCCTTTCTGGTCCCTAAGCACAAAATCGTGGTGCAAACTGAAGTGTGCCCATTCCTGGGTGATATTAGAGGGCAACGGGGTGCTGTAGTGGACTACGTTCCCTCGATGTACTCCACGGACCCGAAGTAGCAGAGGGCTCTCGACCAAGCGATTCCCCACCTTGTGCCCATCGGCGGCTAACCCCTGCCTAGGGACGCCGAGGCCTGGATGCCCGAGCTATGCTATGGCACTACATGAGTTTCCAGCCACGACCTAAACGATCGTGGACGGGGGAAAGTGGGATCGAAGGAACACATCTAAAACGGCCAGGCTACCCTGCACCTCACGAGCATGTGGCGAGTGGTAGACGGCGATGGGGTCCGGGCAGCTTAGGCGCTGGATCCGTGCAAATGTATCCGAGCGATAGCCCACAAGGATGCCAGTACCGGTATGTGTCGCTCCGCCAGCCCACCGCTCCGCGATCATCGCTCAGTGCGGACATTCGATTCAAGTTAGGTCGTGTTGTCCTGCCCCCGGAAGTGTATCCCCCCCGGGCCTAAGGCCGTGAACGCTGGCACCTGCGGCGGGCATGAGCCACCGCGGCTCAGGGGACTCAACTATGGCGTCCGTAATACACAGCCCGTCCCCATCTACGACGGATCGATTCATCGGGTCTGACACGAACTTAATGACGCGCGCTATGCCCCGTGCCGCACTGCGGGAAGCCCCCCGGGCAGCGCGGCGGGACGCCACCCGCTGGGCTTTGGGCGGCGCCTGCGCGGGGGGCCCAAGCTGCGGCAGCGCGCATCAGGCGGACCGCCAGGTGGTGGCCTGGGACCCCCACGGGGGGGTGAGCCGGGTCTCCAGCCGGGCGGCGTGCGCGACAGAGATGTACGACGGGTGAGTTTCGGAGAGCCCTGCCTAGCGCCTCGGGTCGCTCCCCGGCGGCTTGGCCGCGCTCCGGCTAGAGGGCGGGGCACCCTGGCTGACGCATCCCGGGTGCCGCGACCCCCGCGAGCCCGCCCCGCCCCGGCGGGCCACTCTGAGGAGGCCACCCCGCGGCGCGGGGGTTCCGTCGCGCACCGGGGGGGGCGGCGAGGAGCCAGCCCCCCGGGAAGGCCCCCGTAGGCCCCCAGCGCGGCAGCTGGGGAGCGCGTGGCCGGTTCGTGGGAGGCGCGCTCGATGGGCGCCTGGGGAGCGCTCGGCCCCTCCCCGCGTCCCGCCGACGGGCCTCCCCGGCAGCGCCCGCGGCGGGGCCGGTGGGCCCGCGCCACGGCCGTGCGCTTCTTCCAAGGCCGGGGGGCCGTGCCTGCCGCGCGGCGTCGCGACCCCGCCCGCCGCTTCCCGTCCCAGGGTCTCCTCGGCGACGGCGGCCCCACGGAGGCGGGCGACGGGCCGGGAGCGTGGTCAGTCCGCCGGCGGCGCGGTCCGGGCTTGGCGCCCCCGGGTGGCCCGGGCATCGCGGCCGGGGATGCACTGGTGGACTCGGCTACCCTGGCAGCACCGCGGCATCAGCGCCCCTTGCCGGACCGCCGAGCATCGGCGCCGACCGGCGACGTTGTAACCCGAAGCCGGGGGCCGCTGGACGCCGTCCGCGTCCAGAGGGGGCCGCATCCACCAGCGCGGGGGGGCGTGGCCCGCTCCGCAGCGCATCGAGGGCGCGCGGCGCGCCGCCCGGCCGACCGCGCCGGGGCGGGGGTCAGCCGCGGCTCGTAGGGCATG     
F       TTTTTAAAATTTACTATAATGAGTCACATTTAGTTATTATAATATGTATTTTCTGCGTTCGAAAGCTATTAAAGTTATGTGTCTATGAATGAGAAAAGAGGTTTTAGGATGATAAAAAACTGAATAATTTTTCAAAAACTTTAAACTAAATAATCCTCTTATCCACGGTCAACATTATATCTAGAATTTGATTTTAAATAAGTGTATAATATTCTACCTTTAATTAATACTCAATAATCTACTGTTATTTAATGAATTATTTTATTAATATGAGTCTTTGGACCTCTAATTTATATAATTAGCTATTAATAACAATTCGAATCTATATTTATTGCATAGATTGTAAATACACATTATCTACAGTATTAAGTCATATAGCTAAACCTTAATTGACTTACTCTTAATTCAAGATATAATGTCATGTGTCATCTTTCCGATATTTATCTAGATTGTATTATATAAAGATATTCGTATTCTATATAATTTTAATGGAATTCACATTATCTAAGCTTAATTGTTTTTTATATATAAATTAAATAGTTAAAACTCATGTAAACCTAATATACAAAACTTTATACGACTTAAATATATAAAAATAATGATAAAACAATTTACATTTAATTTACTTATATAATAACATTAACACTTTAATATAATATAGTACCTATATTTGTTCCTTACCTAATAATAAACTTATTCGATCTTCACATATTAAATTGCTTAAGTAGGGATATATTCGTTAAGCAAGATACATATTATAGTTGTGACAACATACATTTGGACCTTTCACTTATTGGCTAATATTTTTTAATCTAAATAAATATTGCTAAATTATACACGGTTCTCGATATAATTTTTTATTATATGATTCATATAGAAACATCAAGTTTAGAATAGTTTGACGGATATTAGCCTCTTTTGCTATTTTATATCTATCAAGAAAGACAGTAACAAATTAGTGAACCAGTATATTATAATCATATCATAAAAAGCCGAAATATGAACATTGGGCATTCTGAGCTCTGATAATTTTAGGCAGGACCCGGGCGGTTATCACAACCCACCCTAGATTGCAAGTTCGAGAAGACGCCACATCCAATAGTTTGGATAGAAATCGAGTGCAACGATTTAGCCGATGAAAGTCGTGTAAGCAGGAGCTCTTCAGCATAGACGATTCTCTATATCAACATCACAGACTCCGTATTACTGTATTGTCACGGGACATGTGTCCTTCCGTGGGTCATGAAGTTCCTTCCTTCTAGAGAACTACTTAGATTCTTTTCTGGTTCACGATATTGCCTAAATTGAGCATTTTATAAGTATGAGCGATACTACCACCAAGATTAAACTTAATTATTCATAGTTCTACCCAGCGTTACGCTTATCTAAAATGTTGTAACGGCTTATAATAAACACACCGTGCTAACGTTTTGTTCTTGAAAAGAATGGTATTATCACAAGTATCGTTCCGAGGATTTTTTACCTAACTGACAATCTTTATTAGCTTTCGCCAGGATCCTAGTTGCTGGAGTCTGACTTTATATCGATATCAGGTTAATATAAATACAAACGCTTTCTTGAACTGCTCTTTTATACGCGGAGACAAAAAGACCATTACCTCAAAAATGGAGTTAGGCTCATATAAAACTCCCTTTCACCAACACATCTGTTTTCTTATTGATGACCCATTTACCTGAGATACATACCATATGCTATGCTAATATCAACCCCACCTATCAGAATGATGCTGGACCAAGTTAAAATGTTTAGATGGTAACTATCACGCTTACTATTTGTTCTAGGAATATACTAAAATACCTTCGACGCTAAATTGGCTGGCTAGTACGTTGTTTTCCAGTCCCCTAGAGGCGCATGATCTAAAGTCAAGTTGAAATAACGGTACGAATGGCGCGGAATGAGTTATGAAATCCATAATGTCTAACTTACAAGACTTTTCATAGAAATACTGCTCTCTTCAATTTCTGTAGTATACGATTATGCTCTAATTGGGGGGACACAGGGTACAGGATAAGATGCTGGGCGCTTCCAGATACACTACTCTTCGTACATTCTCAGCTGCAAGCCGTACCACCACTGTCGACTCGTACGCTTCCGTTTTAGAGGGAAGCTGCGCTCCCGGGGCGAAGGATCGGCTCTACCTTACGGAGGGAGTCCACACCGAGCCTGCGACCAAGTACCCAGGGACGCCATGGACGCGAAAGAGGGTGTCCGGTTAGCATGTTGAGTTGAGAGCACATTGCTGCCTCTAACCACTTTGACCAGGAAATTCTCTCGCAATTTCGTTCTGGTCCCGAAGCGCAAAATCGTGGTGCAAACAGAAGTGTGCCCCTGCCTGGGTGAGATTAAGGGGCAACGAGGTGCTGTAGTGGACTGCGTTTCCTCGATGTACTCCACGGGCACGAAGCGGTAGAGGGCTCGCGGCCAAGCGATTCCCCACCTGGTGCACATCGGCGGCTAACCCCTGCCTAGAGACGCGGAGGTCTTGATGCTCGAGCCATGCCATAGGGTTACATGGGTTTCCAGCCACGACCTAAACGTTCGAGGACGAGAGAAAGTTAGGTCGAAGGAACGCATCTAGAACCGCCAGGCTCCCCTTCGCCTCACATGTATGTGGCGAATGGTGGACGGCGATGGGGCCCGGGCAACCCAGGCGCTGGACCCGTGCAAATGTATCCGAGCGGTAACCCACAAAGATGCCAGTACCGGAATGTGTCGATCCGCCAGCCCAACGCTCCACGACCATCGCCCAGTCCGGACATTCGATTCAGGTTAGTTCGTGCGGTCCTGCTCCCGGAAGTATATCCTCCCGGGGCCTAAGACCGTGAAAGCTGGCACCCGCGGCGGGCATGAGCCGCCTCTGCTCAGAGGACCCAACTGTGACGTCCGTAATACGCAGCCCGTCCCCGCCTGCGACGAATCGAGTCAACAGGTCTGACACGAACCTAATGACCCGCGCTATACCCCGTTCACCTCTGCGGCAAGTCCCACGGGCAGCGCGGCGGGACGCCACCCGATGGGCTTCGGGCGGGGCCTGCGCGGGGGGCCCGCGCTGCGGTAGCCCGCTTCGGGCGGACTGCCAGGGGGTCGGCTGGGGCCCCGACGGAGGGGTGAGCCGGGTCCCCAGCCGGGGGGCGTGCGCGACAGATATGTACGGCGGGTTGGTTTCAGACATCCCTGCCTAGCGGCCCGTGACGGACCGCGGCGGCTTGGCCGCGCTCCGGCTAGATGGCGGGGCACCCTGGCTGACACAGCCGGGGTGCGGCGACCCCCGCGAGCCCCCCCCGTCCCGGCGGGCCACCGTGTGGGGGCTGCGCCGCGGCGTAGGAGTTCCCTCGCAGGGCGGGGGAGGCGGCGAGGAGCCAGCCCCCCGGGAAGGCCGCCGTGGGCCCCGATCGCGGCAGCTGAGGAGCGCGCTGCCGGTGCGTGCGAGGCGCGCTCGATGGGCGCCTGGGGCGGGCCCGGCCCGTCCCCGCGTCCCGCCGCCGGGCCTGCCCCGCAGCGCCCGCGGTGGGGCCGGTCGGCTCCCGCCACGGCCGTTCGCGTCTTCCGAGTCCTGAGGGCCGCGCCGCCCGCGCGGCGTCGCGACCCCGCCCGCCCCATCCCGTGCCAGAGCCTCCCCGTCAACGGCGGCCCCACGGAGACGGGCCACGGGCGGGGAGCGAGGTCGGTCTGCCGGCGTCGCGCTTCCGGCTCGGCGCCCCCCGGTGGCTGGGGCATCACAACCGGGGATGCACTGGTGGACGCGGGTGCCTTGGCAGCACCGCGACATCGGCGCCCCTTGCCGGGCCGCCGGGCATCGGCGCCGACCCGCAACGGTGTAACCGGAAGCCGGGGGCCGTCGGACGCCGGCGGCGTCGAGAGGTGGCCGCATCCGCTCGCGCGGGGGGGCGTGCCCCGCTCCGCAGCGCGCGGCGGGCGCGGGGCGTGCCGCCCGGCCGACCGAGGCGGGGCGGGGGACGGCCGCGGCTCGTAGGACTTG     
E       TTTTTAAAATTTACTATAATAAGTCACATTTAGTTATTATGGTATATATTTTCTGCATTTGGAGGCTATTAAAGTTATGTATCTATAAATGAGAAAAGAGATTTTAGAATGATAGAAAACTGAATAATTTTTCGAAAACTTTAAACTAAATATTCCTCTTATCCGCGATCATCATTATATCTAAAATTTAATTTTGGATGAATGTATGATATTCTGCCTTTAATTAATACTCAATAATCTACTATTGTTTAATGAATTGTTTTATTAATATGAGTCTTTGAACCTCTGATTTATATAATTAGCTATTAATAACAATTCAAATCTGTATTTATTGCATAGATTGTAAGTACACATAATCTACAGTATTAAGTCATATAGCTAAACCTTAATTAATTTACTCTTAATTCAGGATATAATGTCATGTGTCATCTTACCGATATTTATCTAGATTATGTTATATAAGAATATTCATATTCTATATAATTTTAATAGAATTCACATTATCTAAACTTGGTTGTTTTTTATATATAGATTAAATAATTAAAACTCGTATAAACCTAATGTACAAAGCTTTATACGACTTAAATATATAAAGATAATGGTAATGCAATTTACATTTAATTTACTTATGTAATAACATTAACACTTTAATATAATATAATACCTATATTTGTTCCATACCTGGTAATAAACTTATTCGATCTTCACATATTAACTTGCTAAAGTAGGAATATGTTCGTTAAACAAGATACAGATTGTAGTTGTGACAACATACATTTGGACCTTTCACTTATTGACTAATATTTTTTAATCTAAATAAATGTTGCTAAGTTATACACAATTCTCGATATAATTTTTTATTATATGATTCATATAAAAACGTCAAATTTAGGATAGTTTGACAGATATTAGCCTCTTTTACTATTTTATGTCTATCAAAAAAGACAATAACAAATTAGTAAGCCAGTATGTTATAATCATATCATAAAAAACCGAAATATGAACATTGGGCATTCAGAACTCCAATAATTCTAGGCGAGACCCGGGCGGTTGTCATAACCTACCCTAAATAGCAATTTCGAAAAGACGCCACATCCGGTAGTTTAGACAGAGACCGCGTGCGACGGTCTAGCCGATGAAAGTTGTGTAAACACGAGCTCTTCAGCATAGCTGATTCTCCGTATCAGCATTCCAGGCTGCGTATTATTGTATTGTCGCTGGATATGTGTCCTTACGTGGGCCATGAAATTCCTTCCTCCTTGAGAGTTACTTAGACCTTTTTCTGGTCCGCAATATCTCTTCACTCGACCACTTTATAAATACTAGCGATACTACTAACAAGATGAAACTTACTTGTCCATAGTTATACCCAACGTTAAGCTTGTTTAAAATGTTGTAGCGGTTTATAATAAACACACTGTGCTAATGTCTTATTCTTGAAAGAAATGGTATTATCATAAGTAACTTTCCAAGGATTTTATACTTGACTGACCCTCTCTATTAACTTTCGCCAGAACCTCAGCCGTTGTGGTCTGATTTCTTATAGATATCAGATTGAAATAAATACAAATGTTTTCTTGAACTGCTCTTCTATATGCAGAGACAAAAAGTCCATTACCTCAAGAATGATGTTAAGCTCATATAAAACTCTCTCTCACCGACGCATCTGTTTTCTTACTGATAACTCATTTACTTGAGATATATACAGTCTGCTATGCTCATATTAACCCTACCTATTAGAATGATGCTGGACTAAGTTAGAATGTTTAGATGGCAACTATTATGCTTACTATGTGTTGTAGGAATATACTAAAATACCTTCGAAGCTAAATCGGCTGGCTAGTGTGTTGTTTTGCAACCCCCTGGAGGCGCATGAACTAAAGTCAAGTTGGAATAACGGTATGAGTGGCGCGGAATGAGTTATGAGATCCATGATGTTTAACTTGCAAGATCTTTCATTAAAATACTGCTCTCTTTAACTCTTGTAGTGTGCGATTATGGTCTAATTGGGAGGACACAGGGTACACGGAAAGATGCTAGGCGGTTCCGGGTACGCCACAGTCCGTACATTCTCAGCTGCAAGCCGTACCACAGCTGTACACTCGTACGCTTCAATCTTAGAGAGAAGATGGGTCCCCGAAGCGAGGGATCGGCTCTATCTTGCGGAAAGAGTCCACTCCGAGCCTGCTACCGAGGACCCAGGGAGGCTATGGACGCGTAAGGGGGTGTCCGGTTGACATGCTGAGTTGAGAGCACGTTCCCGCCCCTGGCCACTTCGACCAGGAAACCCTGTCGCAATCCCTTTTGAGACCCAAAGGGCCAAATCGTGGTTCTAACTGAAGTAGGCCCCCGCCTGGGTGAGATTGGAGGGCAACGAGGTGCTGTAGTGGGCTACGTTTTCTCGATGTACTCCACGGGCACGAAGGAATAGAGAGCCCACGTCCAAGCGATTCCCCACCTGGTGCCTATCGGCGGCTAACCCCTGCCTCGAGACGCTGAGGCCTTGATGCCCGGGCGATGCTATAGGATTACATGGATATCCGGCCGCGACCTAAACGCTCGTGGACGAGAGAACGTTAGATCGAAGGAGCACATCTAGAACGGCCGGGCTACCCTTCACCTCGCGAGTATGTGGCGAGTAGTAGACAGCGATGGGGCCCGGGCAGCCCAGGCGCTGGAGCCGTGCAAATGTATCCGAGCGGTAGCCCACAACGATGCGGGAACCAGAATGGGTCGATCCGCTAGCCCGACGCTCCGCGAGCATCGCCCAGTACGGACATTCGATTCAGGTTAGTTAGCGCCGTCTTGTGCCCGGAAGTGTATCCTCCCTGGGCCTAAAACCGTGACAGCCGTCACCTGCGGCGGCCATCAGCCCCCTCGGCTCAGGGGACACAACTGTGACGTTGATAATTCGCAGCCCGTCCCCGTCTGCGACGAATCGAATCAACAGGTCTGACACGAACATAATGACGCGCGCCATACCCCGTTCACCTCTGCGGCAGCCCCCACGGGCAGCGCGGCGGGACGCCATCCGGTGGGCTTTGGGCGGAGCCTGCGCGGAGGGCCCGCGGTGCGGCAGCGCGGTTCGGGCGGACCGCCAGGGGATGGCCTGGGGCCCCCGCGAAGGGGTGAGCCAGGTTCCCAGCCGGGAGGCGGGCGCGACAGAGATGTACGGCAGGTGTGTTTCCGACACCCCTGCCTAGCGCCCCGTGACGCCCCCCGGCGGCTGGGCCGCGCTCCGGCTAGACGGAGGGGCGTCCTGGCTGACGCGTCCCGGGTGCCGCGACCCCCACGAGTCCGCCCCGTCCCGGCGGGCCGCCCTGAGAGGGCCACGCCGTGGCGCCGGAGTCCCGTCGCAGGGCGGGGGGGGCGGCGAGTAGCCAGCCCCCCGGGAAGGCCGCCGTATGCCCGCGGCGCGGCAGCTGGGGAGCGCGCTGCCGGTTCGTGCGCGGCGCGCTCGATGGGCGCTTGGGGGGGCGTCGGCCCCTGCCCGCGTCCCGCCGCCGGGTCTCCCAAGCAGCGCCCGCGGTGGGGCCGGTCCGCTCGCGCCCCGGCCGTGCGCTTCTTCCGAGGCTGGAGGGCCGAGCCGCCCGCGCGGCGTCGCGACCCCGCCCGCCGCATCCCTTCCCAGGGCCTCCCCGTCCACGGCGGCCCCACGGAGACGGGCAACGGGCGGGGAACGTGGTCAATCCGCCGGCCTCGCGCTCCCAGCTAGGCGCCCCCGGATGGCCCGGCGAGCGGGGCCGGGGATGCACTGGTAGGCGCGGCTGCCCTGCCAGCACCGCGGCATCGGCGCCCCTTGCCGGACCGCCGTGCATCGGCGCCCATCGGCGACTTTGTAACCCGAGGCCGAGGGCCGTCGGACGGCGGCGGCGTCGAGAGGGGGCCGCATCCGCTTGCGCGGGGGGGCGCGCCCCGCTCCCCAGAGCACCGCATGCGCGCGGCGCGCCCCCCGGCCGACCCGGCCGGCGCGGAGGACAGCCGGGGCTTGGGGGCCACG     
D       TTTTTAGAATTTGCTGTAATAAGTAACATTTAGTTATTATAATATATATTTTCTGCATTTAAGAACTATTAAAATTATGTGTCTGTGAATGAGAAAAGAGGTTTTAGAATGATAGAAGACAGAATAATTTATCGAAAACCTTAAACTAAATACTCCTCTTATCCGCAATTAGCATTATATCTAAAATTTAATTTTAAATGAATGTATAATATTCTGCCTTTAATTAATACTCAATAATCTACTGTTATTTAATAAATTATTTTATTAATATGAGTCTTTGAACCTCTGATTTATATAATTAGCTATTAGTAACAATTCAAATCTGTATTTATTGCATAGATTGTAAGTACACGTAATCTACAGTATTAAGTCGTATGGCTAAACCTTAATTAATTTACTCTTAATTCAAGATATGATATCATGTGTCATCTTACCAGTATTTATCTGGCTTATATTATATAAGAATATTCATATTCTATATAATTTTAGTAGAATTCGCATTATCTAAGCTTGGTTGTTTTTTATATATAAATTAAATAATTAAAACTCGTATAAACCTAATGTACAAAACTTTATACGACTTAAATGTATAGGAATAATGGTAGACCAGTTTACATTTAATTTTCTTATGTAATAACATTAGCACTTTAATATAATATAGTGCCTATATTTGTTCCTTACCTAGTAATAAACTTATTCGATCTTCACATATTAACTTACTTAAGTAGGGGTATATACGTTAAACAAGATACAGATTATAATTGTGACAACATACATTTGGACCTTTCACTTATTGACTAATATTTTTTAATCTAAATGAATATTGCTAAATTATACACAATTCTCAATATAATTTTTTATTATATGATTCATATAGAAACATCAAATTTAAAATAATTTGACAGATGTTAACCTCTTTTACTATTTTATGTCTATCAAAAAAGACAATAACAAGTTAGTAAACCAGTATATTATAATCATATCATAAAAAGCCGAAATATGAGCATTGGGCACTCTAAGCTCTGATAATTTTAGGTAAGACCCGAGCTGCTATCATAACCTGCCCTAAATGGCAAGTTTGGAAAGACGCCGCATCCGGTGGTTTAGATAGAAACCACGTGCAACGGCTTAGACGATGAAAGTTGTGTAGGCATGAGCTCTTCAGCATAGGCAATTCTTCGTATAAACATTACAGACTACGTGTTACTGCATTGTCGCTGGACATGTGTTCTTCCGTGGGTCATGAAATTCCTTCCTTCTAGAGAGCTACTTAGACCCTTTTCTGGTTCGCAACATGGCTTTGCTTGACCATTTTATAATTATGAGCGATACTACTGCCAAGATCAAACTTACTTATTCATAGTTATACCCAGCGTTAAATTTATTTAAAATGTTGTTGCAGTTTATAATAAACACACTGTACTAATGTCTTGCTCTTGAAAGGAATGGTTCTCTCATAAGTATCTTTCCAAGGATATTCCCCGTGACTGACAATCTCTATTAACTTTCGCCAGAATCTTAGCTGTTGGAGTCCGATTTTTTATAGATGTCAAGTTGATATAAATAAAACTGCTTTCTTGAACTGCCTTTCTGTATGCAGAGACAGACAGACCATTATCTCAAACATGAAGTTTAGTTCATTTAAAACTCTCTTTCACCAACGCATCTGTTTTCTTAATGATGACTCATTTACCTGAGATACATACTATATGCTAAGCTGATATCAACCCTATCTCTTAGAATGATGTTGGACTCAGTTAAAGTGTTTAGATGGTAACTATTATGCTTACTATATGTTCTAGGAATATACTAAAATACCTTTGAAGCTAAGTTGACTGACTAGTGCGTTGTTTTGCAACCCCTAAGAGGCGCATGAACTAAAGTCAAGTTGATATAACGGTATGAATGACGCAGAATGAGTTATGAGATCCATGATGTCCAACTTACCAGACCCTTCATTAGAACACTACTTCCTTCAACTTTTGTAGTATGCGTTTATGATCTAATTGGGAGGACACGGGGTACAGGGTAGGATGCTGGGCGGTTCCAAGTACGCTACTCTCCGTAGATTCTCAGCTGCAAGCCGTATCACAAGTGTAGACTCGTGCGCTTCCGTTTTAGAGAGAAGGTGCGCACCGGACGCGAGCGATCGACGCTACCTTTCGGGAAAAGTCCACCCCGAGCCTGCTACCAAGCACCCAGGGAAGGCACGGACGCGTAAGAGGGTGACCGGTTGGCATGTTGAGTTGAGAGCACGTTTCCGCCCCTGGCCACTTTGGCCAGGAAGGTTTCTCGCAATTCCTTTCGGGTCCCAAAGAGCAAAATCGTGGTTCAGACTGAAGTGTGCCCACGCCTGGGTGAGATTAGTGGGCAACGCGGTGCTGTAGTGGACTACGTTTTCTCGATGTACTCTACGGGCACTAAGCAGTAGAGGACCCACGTCCAAGCGATTCCCCACCTCGTGCCGATCGGCGGCTAACCCCTGCCTAGAGACGCTGAGGCCTTGATGCCCTAGCTATGCTATAGGGCTACATGAGTCTCCAGCCGCGACCTAAACGTTCGTGGACGAGTGAAAGTTAGATCGAAGGAACGCATCTACAGCGGCCGGGCTGCCCTTCACCTCACCAGCATGTGGCGAGTGGTAGACGGCGATGGGGCCCGGGCAGCCTAGGCGCTGGATCCGTGCAAATGTATCCGAGCGGTAGCCCACAAGGATGCTAGGACCGGTATGGGTTGGTCTGCCTGCCCGACGCTCCGCGAACAGCGCCCAGTCCGGAGATTCGATTCAGGTTAGTTAGTGTTCTCTTATCCCCGGAAGTGTATCCTCCCGGGGCCTAAAACCGCGAACGCTGGCACCTGCGACGAGCATGAGCTACCTCAGCTCAGGGGACTCAACTGGGACGGTTGTAATACGCAGCCCGTCCCCGTCTGTGACGAACTGATTCAACAGGTCCGGCACGAACCTAATGACGCACGCTATGCCCCGCTCACCTCTGCGGCAAGCCCCCCGGGCTGCGTGGCGGGACGCCATCCGCTGGGCTTTGGGCGGAGCTTGCGCGGGGGGCCCGCGGTGCGGCAACTCGCTTCAGGCGGACCGCCACGGGCTGGCCTTGGACCCCCACGGGGGGGTGAGCCGGGTCCCCAGCCGGGGGGCGTGCGCGACAGAGATGTACGGCGGGTGAGTTTCGGAGATCCCTGCCCAGCGCCGCGTGGCGCCCCGCGGCGGCTGGGCCGCATTCCGACTAGACGGCGGGGCCCCCCGGCTGACGCAACCCGGGTGCCGCGACCCCCGCGAGCCCCCCTCGCCCCGGCGGGCCGCCCTGAGGGGGCGGCGCCGTGGCGCCGGTGTGCCGTCGCAGAGCGGGGGGGGCGGCGAGTAGCCAGCCCCCCGGGAAGGCCGCCGTAGGCCCCCCGCGCGGCAGCCGGGGAGCGCGCGGCCGGTTCGTGCGAGGCGCGCTCGACGGGCGCCTGAGGGGGACTCGGCCCCTATCCGCGTCCCGCCGCCGGGACTCCCCGGCAGCGCCCACGGCGGGGCCGGTCGGCGCGCGCCACGGCAGTACGCTTCCTCCGAGGCCGGGAGGCCGACCCAGCCGCGCGGCGTCGCGACCCCGCCCGCCGCATCCCCTCCCAGGGCCTGCCCGTCAACAGCGGCCCTACGGAGACGGGCGACGAGCGGGGAGCGTGGTCAGTCGGCCGGCATCGCGCTACGACCTTGGCGCCCCCGGGTGGCCCTGCAATCACGGCCGGGGATGCACTGGTGGACGCGGCTGCCGGGGCAGCCCCGCGACATCGCCGCCCCTTGCCGGACCGCCGCGCGTCGGCGCCTACCGGCGGCCCTGTAACCCGAGGCTGGGGGCCGCCGGACGCCGACAGCGCCGAGAGGGGGACGCATCTGCTCGCGCGGGGGGGCGCGCCCCGCCCCCCAGGGCACCGCGTGCGCGTGGCGCGCCGCCCGGCCGACCGCGCCGGGGCGGAGGACAGCCGCGGCTCGGAGGCCAGG     
C       TTTTTAAAATTTACTATAATAAGTCACATTTAGTTATTATAATATATATTTTCTGCGTTTGAAAGCTGTTAAGGTTATGTGTCTGTGAATGAAAAAAAAGATTTTAGGATGTTAGAGGACTGAATAATTTTTCAAAGACTTTAAACTAAATGCTCCTCTTATCCGCGATCAACGTTATATCTAGAATTTAATTTTAAATGAATGTATGATATTCTACCTTTAATTAATGCTCAATAATCTACTATTATTTAATGAATTATTTTATTAATATGAGTCTTTGAACCTCTGATTTATATAGTTAGCTATTAATAACAATTCGAATCTATATTTATTGCATAGATTGTAAATACACATAATCTACAGTATTGAGTCGTATAGCTAAACCTTAGTTAATTTACTCTTAATTCAAGATATAATGTCATATGTCGTCTTACCGATATTTATCTGGAATGTATTATATAAAGATATTCATATTCTATATAATTTTAATAGAATTCACATTATCTAAACTTGATTGTTTTTTATATATAAATTAAATAGTTAAAACTCGTATAGACCTAATGTACAAAACTTTATACGGCTTAAATGTATAAAAATAATGGTAAAACAATTTGCATTTAATTTACTTATATAATAACATTAACACTTTAATATAATATAATACCTATATTTGTTCCTTACCTAGTAATAAACTTATTCGATCTTCAAATATTAACTTACTTAAGTAGGGATATATTCATTAAACAAGATACAAATTATAGTTGTAACAGCATACATTTGGACCTTTCACTTATTGACTAATATTTTTTAATCTAAATAAATGTTGCTAAATTATACACAATTCTCAATATAATTTTTTATTATATGATTCATATAGAGACATCAAATTTAGAATAATTTGACAGATGTTAACCTCTTTTGCTATTTTATATCTATCGAAAAAGACAATAACAAATTAGTAAACCAGTATGTTATAATCGTGTCATAAAAAGCCAAAATATGAACATCGGGCATTCCGAGCTCCGATAACTCTAGGCAAAACCCGAGCGGTTGTCACAAGCTACCCTAGATAGCAAGTTTGATAAGACGCCACATCCCGTAGTTTAGACAGCAACCGTGTGCTACGGTTTAGCCGATGAAAGTTGTGTACGCAGGAGCTCTTCAGCATAGACGATTCTCCGTATCAGTATCACAGACTACGTATCATCGTATTGACGTTGGACATGTGTCTTTCCGTGGGTGATGAAATTCCTTCCTTCTAGAGGGCTACTTGGATCTTTTTCTGGTTCGCCATATTGCTTCACTCGATCATTTTATAAGTACGAGCGATACTACTGCCAAGATCAAACTTACTTATCCATAGCTATACCCAGCGTTAGCCTTATTTAAAATATTGTAGCGGTTTATAATAAACACACTGTGCTAATGTCTTATTCTCGAAAAGAATGGTATTATCACAAGTACCTTTCCAAGGATTTTTTACCTGACTGACAATCTCTATTAATTTTCGCCAGAATCGCAGATGCTGAAACCTGATTCCCTATCGATATCGGATTGATATAAATATAATTGTTTTCTTGAACTGCTTTTTCGTACGCAGAAACACAAAGACCATTACTTCAAAGATGAAGTTGAGCCCATTTAAGACTCTCTTTCACCAACGCATTTGTTTTCACACTGATCGCTCATTTATTTGAGATACATACTATATGCTATGCTGATATCAACCCCACCTGTTAGAATGATGTTGGACTAAGTTAAAATGTTTAGATGATAATTATCATGCTTACTATATGTTTTAGGAATATACTAAAATAACTTCGAGGCTAAATTGACTGGCTAGTGGGTTGTTTCACAACCCTCTAAAGGCGCATGAACTAGAGTCAAGTTGAAATAATGGTATGAGTGGCGCGGAATGAGTTATGAGACCCATGATGTCTAACCCGCAAGATCTTTCATTAAAATACTGCTTCCTTTAATTTCTGTAGTATGCGATTATGGTCTAATTGGGAGGGCACAGGGTACAGGGTAGGATGCTGGGCGGTCCCAAGTACACTACTCTCTGTATGTTCTCAGCTGCAAGCCGTACCACCACTGTGGACTCGTGCGCTTCCGTGTTAGAGGAAAGGTGCGCTCCGGAAGGGAGCGATCGGCTCTACCTTACGGCAAGGGTCCACCCCGGGCCAGCTACCGAGGACCCAGGGATGCCATAGACTCGTAAGGGTGTGCCCGGTTGTCATGTTGAGTTGAGAGCACGTTCCTGCCACTGGCCACTTTGACCAGGAATTTCTCCCACAATTCCCTTCGGGTCCCAAAGAGCAAAATCTTGGTTTGAACCGAAGTGTGCCCCCGCCTGGGTGGGATTTAAGGCCAACGGGGTGCTGTAGTGGGCTACGTTTCCTCGATGTACTCCACGGCCGCGAAGCAGTAGAGGGCCCACGCCTAAGCGATTCCCCACCTAGCGCCTGTCGGCGGCTAACCTCTGCCTAGAGGCGCCGAGGCCTTGCTGCTCTAGCCATGCTATAGGACTACATGAGTCTCCAGCCACGACCTAAACGCTCGTGGACGTGAGAAAGTTAGGTCGAAGGAACGCATCTAAAACGGCCGGGCTACCCTTCTCCTCACTAGTATGTGGTGAGTGGTAGACGGCGACGAGGCCCGAGCAGCCTACGCGCTGGATCCGTGCAAATGTGTCCGAGCAGTAACCCACAAGGTTGCTGGAACAGGAATGGGTCGCCCCGCCTACCCGCCGCTCCGCGATCATCGCTCGGTCCGGACATTCGATTCGGGCCAATTAATGCCATCCTATCCCCGGAAGTGTATCCTCCCGGGGCCTAAAACCGTGAATGCTGGCACCTGCGGCGAGCATGACCCACCTCAGCTCAGGGGACGCAACTGTGTCGGTTGTAATACGCAGCCCGTCCCCATCTGCGACGTATCGAGTCACCAGGTTTGGCACGAACCTAATGACGCACGCTATACCCCGTTCACCCCTGCGGCAAGCCCCGCCGGCTGCGGATCGGGACGCCATCCGATGGGCTTTGGGCGGGTCCTGCGCGGGGGGCCCGCGGTGCGGCAGTTCGCTTCGGGCGCATCGGCAGGGGCTGGCCTTGGGCCCCTACGGGGGGGTGAGCCGGGTCCCCTGCCGGGGGGCGTGCGCGACAGAGATGTACGGCGGGTAGGTTTCGGAGATCCCTGCCTAGCGCCCCGTGGCGCCCCGCGGCGGGTGGGCCGCATTCCGCCTAGACGGCGGGGCGCCCGGGCTGACCCAGCCCGGGTGCCGCGACCGCCGCGAGCCCCCCTCGGCCCGGCGGGCAGCCCTGAGCGGGCCACGTCGTGGCGCCGGAGTTCCGTCACAGCGCGAGGGGGGCGGCGAGTGGCCAGGCCCCCGGGAAGGCCGCCGTGGGCCCCCGGCGCGGCAGTGGGGGAGCGCGCAGCCGGTGCGTGCGAGGCGCGCTCTAGGGGCGCGTGGGGGGTCCTCGGCCCCCGGCCGCGTCCCGCCGCCGGGACTGCCCGGCAGCGCTCGCGTTGGGGCCGGGCGGCCCGCGCCACGGCCGTACGCGTCTTCCGAGCCCGGAGGGCCGACCCAGCCAGGCGGCGTCGGGACCCCGCCCGCCGCATCCCTTCCCAGAGCCTGCCCGTCGACCGCGGCCCCACGGAGACGGGCGACAGGCGGGGAGCGTGGGCAGTCCGCCGGCGTCGCGCTCCGCGCTTGGCTCCCCCGGGTGGCCCGGGGAGGGCTTCCGGGGATACACTGGTGCACGCGGCTGCCGCGGCAGCACCGCGTCATCGGCGCCCCTTGCCGGACCCCCGAGCATCGGGGGCTACCGGCGACGCTGTAACCCGAAGCTGAGAGCCGTCGGACGCCGGCACCGCCGAGAGGGGGCCGCATCCGGTCGCGCGGGGGGGCGCGCCCCGCGCCGCTGAGCACTGCGTGCGCGTGGCGCGCCGCCCGACCGGCCGCGCCGGGGCGGAGGACAGCCGGGGCCCCCTGGTCACG     
B       TTTTTAAAATTTACTATAATAAATCACATTTGGTTATTATAATATATATTTTCTGCATTTGAAAGCTATTAGAGTTATATATCTGTGAATGAGAAAGGAAATTTTAGAATGATAGAAGACTGGGTAATTTTTCAAAAACTTTAAACTAAATACTCCTCTTATCCGCGGTCAGCATTATATCTAGAGTTTAATTTTAAATGAATGTATAATATTCTACCTTTAATTAATACTCAATAATCTACTATTATTTAATAAATTATTTTATTAATATGAGTCTTTGAACCTCTGATTTATATAGTTAGCTATTAATAACGGTTCAAATCTATATTTATTACATAGGTTGTAAATACACATAATCTACAGTATTAAGTCATATAGCTAAACCTTAATTGGTTTACTCTTGATTCAAGATGTAATGTCGTGTGTCATCTTACCGATATTTATCTAGATTGTATTATATAAGAATATTCATATTCTATATAATTTAAGTGGAATTCACATTATCTAAACTTGGTTGTTTTTTATATATAAATTAAATAGTTAAAACTCGTTTAAACCTAATATACATAACTTTGTACAACTTAAATATATAAAAATAATGATGAGACAATTTACATTTAATTTACTTATATAATAACATTAACACTTTAATATGATATAATGCCTATATTTATTCCTTGCCTGGTAATAAACTTATTCGATCTTCACATATTAACTTACTTAAGTAGGAATATATTCGTTAGGCAAGATACAGATTATAGTTGTGACAGAATACATTTGGACCTTTCACTTATTGGCTAATATTTTTTAATCTAAATAAATATTGCTAAATTGTACACAATTCTCAATATAATTTTTTATTAAATGATTCATATAAGAACATCAAGTTTAAAATAATTTGACAGATATTAACCTCTTTTGCTATTTTATATCTATCAAAAAAGACAATAACGAATTAGTAAACCAGTATATTATAATCATGTCATAAGAAGCCGAGATATGAACATTGGGAATCACGAACTCTCATAATTCCAGGCAAGACCCGGGCGGTTATCATAACCTACCCTAGATAGCAAGTTTGAAAGGACGCCGCATCCAGTAGTTTAGATAGAAACCGCGTGCGACGGCTTAGTCTATGAAAGTTGTGTAAGCAGGAGCTCTTCAGCATAGATGATTCTTCGTATCAACATTACAGACTACGTATTATTGTCTTGTCGCTGGATATGTGTTCTTCCGTGGGTCAAGAAGTTCCTTCCTTCTAAAGAGTTACTTAGATCCTTTTCTGGTTCGCGATATCGCTTTACTTGACCATTTTATAAGTAGGAGCGATACTACTGTCAAGATCAAACCTACCTATACATAGCTATACCCAGTGTTAGGCTTATTTGAAACGTTGTAGCGGTTTATAATAAATACACCGTGCTAATGTCTTATCCTTGAAAGAAATGGTATTATCATAAGTATCGTTCCAAGTATTTTCTACTTGACTGGCAATCTCTATTAGCTTTCGCCCGTACCTTAGCTACTGAAGTCTGATTTTTTATAGATGTCAGATTGATATAAATATAGCTGTTTTCTTGAACTGCTTTTTTGTAGGCAGAGACACAGAGGCCATTACCCCAAAAATGAAGTTGAGCTTATCTAAAACTCTCTTTCACCGACGCATATGTTTTCTTATTGATGACCCATTCATCTGAGACATATAATATATACTATGCTGTCATTAACCCTACCTGTTAGAATGATGCTGGACTGAGTTAAAATGTTTAGATGATAACTATTATGCTTACTATATGTTTTGGGAACATACTAAAATACCTTCGAAGCTAAGTGGACTGGCTAATATGCTGTTTCACAACCTACAAGAGGCGCATGAACTAAAGTCAAGTTGAAATAACGGTATGAATGGCGCAGAATGAGTTATGAGAACCATGATGTTTAACTTGCGAGACCCTTCATTAGAATACTGCTTCCTTTAATTTTTGTAGTATGCGATTATGATCTAATTGGAAGAACATAGGGTACAGGATAAGATGCTGGGCGGTTCCGATTACGCTACTCTCCGTACAGTCTCAGCCGCAAGCCCTACCACCATTGTGGACTCGTGCGCTTTCGTTTTAGAGGGAAGGTGCGCCCCAGGAGCGACCGGTCGGCTCTACTTTGTGGTGAGAGTCCACCCCGAGCCTGCTACCAAGAACCCAGGGATGTTATGTACGCGGAAGCGTGTGTCCGGTTGACATGTTGACTCGAGAGCACGTTTCCGCCCCTAGCCACTTTGACCAGGAAGTTCTCTCGCAATTCCCTTCGGGTCCCTAAGAGCAAAATCGTGGTTCAAACTAAGGTGTGCACCCGCCTGGGTGAGGTTAGAAGGCAACGGGGTGTTGTAGTGGACTACGTTTCCTCGATGTACTCCACGGGCACGAAGCAGTAGAGGGCCCGCGTCTAAGCGATTCCCTACCTGGCGCACATCTGCGGCTAATCCGTGCTTAGAGACGCTGGGGCCTTGATGCCCTAGCTATGCTATAGGACTACATGGATCTCCAGCCACGACCTAAACGCTCGTGGACGAGATAAAGTTAGATCGAAGGATCTCATCTAAAACGGCCGGGCTACCCTTCTCCTCACGTGTATGTGGAGAATGGTAGACGGCGATGAGGCCCGGGCAGCCCAGGCGCTGGATCCGTGCGAATGCATCCGAGCCGTAGCCCACAAGGATGCTAGGACCGGAATGAGTCGCTCCGCCGGCCCGACGCTCTGCGAGCATCGCGCAGTTCGGACATTCGATTCGGGTTAGCTAGTGCCATCCTATTCCCGGAAGTGTATCCTCCTGGGGCCTAAAACCGTGGATGCCGACACCTGCGCCGAGCATGAGCCGCCTCGGCTCGGGGGACACAACTGAGACGGCTGTAATACCCAGCCCGTCCCCGTCTGCGGCGAATCGAGTCATCAGGTTTGACACGAACCTAATGACGCGCGCTATGCCCCGTTCACCTCCACGGCAAGCCCCACCGGCTGCGCGGCGGGACGCCATCCGATGGGCCTTGGGGGGAGCCTGCGCGGGGGGCCGGCGGTGCGGCAGCCCGCTTCAGGCGGACCGTCAGGGGGTGGCATGGGAACCCCACGGGGGTGTGAGCCACGTCCCCAGCCGCGGGGCGCGCGCGACCGAGGTGTACGGCGGGAAGGTTTCGGAAATCCCTGCATAGCGGCCCGGGGCACCCCGCGGCGGCTGGGCCGCGCGCCGGCTAGACGGCGCGGCGGCCCGGCTGACGCAACCCGGGTGCGGCGGCCCCCGCGAGCCCGCCTCACCCCGGCGGGCCTCCCTGAGGGGGCGACGCCGTGGCGCGGGGGTCCCCTCGCACGGCGGGGGGGGCGGCGAGTAGCCAGGCCCCCGGGAAGGCCGCCGTGGGCCCTCAGCGCGGCAGCTGGGGAGCTCGGGGCCGGTTCGTGCGAAGCGCGCTCGAGGGGCGCCTGGGGGGGACTCGGCCCCTGCCCGCGTCTCGCCGCCGGGACTTCCCGGCAGCGCCCCCGGTGGGGCCGGGCTGCGCGCGCCACGGCCATACGCGTCTTCCGAGGCAGGAGTGCCGACCCAGCCCCGCGGCGTCGCGACCCCGCCCGCCGCATCCGCTCCCCGGGCCTGCTCGTCAACGGCGGCCGCAGGGAGACGGGCGACGCGCCGGGAGCGTTGTCAGCCCGCCGGCACCGCGCTACGTGCTTGGCCCCCCGGGTTGGCCCGGGGATCGCGAGCGGGGATCCACTGGGGGACGCGGCTGCCGCGGCGGCAGCGCGGCATCGGCGCCCCCTGCCAGACCCCCGGGCATCGGCGCCCACTGGCAACGTTGTAACCCCAAGCCGGGGGCCGGGGGACGCCGGCGGCGCCCAGAGGGGCCCGCATCCGCTCGCGCGGGGGGGCGGGCCCCGCCCTTCGGAGCACCGCGTGCGCGCGGCGCGCCGCCCGTCCGACGGCGCCAGGGGGGGGGAGGGCCGCGGCTCGCGGGTCATG     
A       TTTTTAAAATTTACTATAATGAATCACATTTAGTTATTATAATATATATTTTCTACATTTGAAAGCTATTAAGGTTATGTATCTGTGAATGAAAAAAGAAATTTTAGAATGATAAAAAACTGAATAATTTTTCAAAAACTTTGAACTAAATACTCCTCTTATCCACAGTCAGCATTATATCTAAAATTTAATTTTAAATGAATGTATAATATTCTGCCTTTAATTAATACTCAATAATCTACTATTATTTAGTGAATTATTGTATAAATATGAGTCTTTGAACCTCTGATTTATATAGTTAGCTATTAATAACAATTCGAATCTATATTTATTGCATAGATTGTAAATACACATGATCTACAGTATTAAGTCATATAGCTAAACCTTAATTAATTTACTCTTAATTCAAGATATAGTGTCATGTGTCATCTTACCGATATTTATCTGGATTATATTATATAAAAATATTCATATTCTATATAATTTTAATAGAATTCACATTATCTAAACTTGATTGTTTTTTATATATAAATTAAATAATTAAAACTCATTTAAGCCTAATGTACAAAACTTTATACGACTTAAATGTATAAAAATAATGATAAAGCAATTTACATTTAATTTGATTATATAATGACGTTAACACTTTAATATAATATAATACCTATATTTGTTCCTTACCTGGTAATAAACTTATTCGATCTTCACATATTAACTTGCTTAAGTAGGGATATATTCGTTAAGCAAGATACAAATTATGATTGTGACAGCATACATTTGGACCTTTCACTTATTGGCTAATATTTTTTAATCTAAATAAATATTGCTAAATTATACACAATTCTCAATATAACTTTTTATTATATGATTCATATAAGAACATCGGATTTAAAATAATTTGACGGATGTTGACCTCTTTTGCTATTTTATATCTATCAAGAAAGACAATAACGAATTAGTAAACCAGTATGTTATAATCATGTCATAGAAAGCCGAAGTATGAACATCGGGTATTCCGAACTCAGATAATTTTAGGCGAGACCCGGGTGGTTGTCATGACCTACCCTAGACAGCAAGTTTGAAAAGACGCCAAATCCGGTAGTTTGGACAGAAACCGCGTGTGACGATTTAGACGATGAAAGTTGTGTAAACAGGAGCTCTTCAGCATAGCCAATCCTTCGTATCAACATCACAGATTACGTATTATCGTACTGCTGCCGGACATGTGTCCTTCCGTGGGTCATGAAATTCCTACCTTCTAGAGAGCTACTTAGACCTTTTACTAGTTCGCAATATTGCTTCGCTTGATCATTTCATAAGTACGAGCGATACTACTGCCAAGATCAAACTTACTTATCCATAGTTATACTCGACGTTGAGTTTATTTAAAACGTTGTAGCGGTTTATAATAAACACGCAGTGCTAATGTCTTATTCTTGAAAAAAATGGTATTATCATAAGTATCTTTCCAAGTATTTTCTACCTGACTGGCAGTCTTTATTAGCTTTCGCCGGAATCATAGCTGCTGAAGTCTGATTTTTTATAAATGTCAGATTGATATCAATGCAAACGTTTTCCTGAACTGCTTTTTTGTACGCAGAGACAGAGAGACAATTACGTCGAAAATGAAGTTAGGATCATTTAAAACTCTCTTTCATCAACACATCTGTTTTCTTACTGATGACTCGTTTACTTGAAATACATACTATATACTATGCCAATATCAATCCTACCTATTAGAATGATGCTGGACCAAGTTAAAATGTTTAGATGATAAATATTATGCTTCCTATATGCTTTAGGAATATACTAAAATACCTCCGAGACCAAATTGACTGGCGAGTGCGTTGTTTCACAACCCACTTGAGGCGCATGACCCAAAGTCAAGTTGAAATAACGGTATGAATGGCGCAGAATGAGTTATGAAATCCATGATGTCTAACTTACAAGACCTTTCATTAAAATACTGCTTCCTTCAATTCTTATAGTACGCGATTCTGATCTAATTGGGTGTACACGGGGTACAGGGTAAAATGCTGGGCGGTTCCAATGATGCTACTCTCTGTAGATTCTCAGCTGCAAGCCTTACCACCACTGTATAGTCGTGCGCTTCCATTTTAGAGGGAAGGTGCGGCCCTGGTACGAGCTTTCGGCCCTACTTCACGGCGAGTGACCACCCCGAGCCTGCTACCAAGGACCCAGGGATGCCATGGGCGCGCAAGAGGGTGTCCGGTTGACGTGTTGACTTGGGAGCACGTTTCTGCCCCTAGCCACTTTGACCAGGAGCATTACTTGCAACTCCCTTGGGGTCCCAAAGGGCAAAATCGTGGTTCAAACTGAGGTGTGCCCCCGCCTCGGTGAGATTACAGGGCAACGGGGTGCTGTAGTGGACTACGTTTCTTCGATGTACTCCGCGGTCACCAAGCAGTAGAGGGCCCACGTCCAAGCGATTCCCCACCTAGCGCCCATCGGCGGCTAATCCCTGCCTAGAGACGCTGAGGCCTTGATGCCCTAGCTACGCTATCGGATTACAAGAATCTCCTGCAGCGACCTAAACGATCGTGGACGAGATAAAGTTAGGTCGAAGGAGCGCATCTAGAACGGCGGGGCTACCCTTCTCCTCGCCAGCATGTGACGAGTGTTAGACTGCGATGAGGCCCGGGCAGCCTAGGCGGTGGACCCGTGCGAATGTATCCGAGCGGTAGCCCACAAGGATACAAGGACCGGAATGGGTCGATCCGCCTGCCAGACGCTCCGTGATCATCGCTCAGTTCGGACATTCGACTCAGGTTAGTTAGTGCCGTCCTATGCCCGGAAGTTTATCCTCCTGGGGCCTAAAACTGTGAACGCTGGCACCTGCGGCGAGCATGAGCCGCTCAGGCTCAGAGGACACAACTGTGACGACTGTAAAACCCAGCCCGTCCCCGTCTGCGACGAAGCGAGTCAAGTGGGTTGACACGAACATAACGACGCACGCTATGCCCCGTTCCCATCTGCGGCAAGCCCCACCGGCCGCGCGGCGGGACGCCATCCGGTGGGTCTTGGGTGGACCTTGCGCGGGGGGCCCGCGGTGCGGCAGCTCGCTTCGGGCGGAACGGCAGGGGCTGGCTTTGGGGCCCCACGGGGGGGTGAGCCGGGTCCCCAGCCGGGGGGTGGGCGCGACAGAGAGGTACGGCGGGAGAGTTTCGGAGACCCCTGCCCAGCGCCCCGGGCCGCCCCCCGGCGGGTGGGCCGCGTTTCGGCTAGACGGCGGGGCACCCCGGCTGACGCAGCCCGGGTGCCGCGACCTCCGCGAGCCCGCCTCAGCCCAGCGGGCCCCCCTGAGGGGGCCACGCCGCGGCGCCGGAGTCCCGTCGCAGCGCGGCGGGGACGGCGAGTAGCCAGCGCCCCGGGAAGGCCGTCGTAGGCCCTCGGCGCGGCAGCTGGGGAGCGCGCGGCCGGTTCGTGCGAAGCGCGCTCGATGGGCGCCTGAGGGGGGCTCGGCCCCTGCCCGCGTCTCGCCGGCCGGACTGCCCGGCAGCGCCCGCGGTGGGGCCCGGCCGCACGCCCCAGGGCCATACGCGTCTTCCAAGGCGAGAGGGCCGACCCTCCCCTGCGGCGTCGCGACCCCGCCCGCCGCATCCCGTCCTAGGGCCTGCCCGTCGACGGGGGCGCCAGGGAGACGGGCGACGGGCCGGTACCGTTGCCAGTCCGCCGGCGTCGCGCTCCGCACTTGGCGCCCCGGGGTGGCCCGGGGATCGCTACCCGGGATGCACTGGGGGACGCGGCTGCCGCGGCAGCACCAGGGCGTCGGCGCCCCCTGCCGGACCCCGGAGCATCGGCGCCTATCAGCCACGTTGTAACTCAAGGCCGGGGGCCGCCGGACGCCGACGGCGCCGAGAGGGGGCCGCATCCACTCGCGCGGGGGTGCGGGCCCCGCTCCGCGGGGCACCGGGCGCGCGCGGCGCGCCGCCCGGCCGACCGCGCCGCGGCGGGGGACAGCCGCGGCTCGCAGGTCACG     
