# Supplementary material for: A simple method for data partitioning based on relative evolutionary rates
Source: PeerJ. 2018 Aug 28;6:e5498. doi: 10.7717/peerj.5498 (PMC6118207; doi:10.7717/peerj.5498)
Supplement: Data S1 — The datasets are provided in the PHYLIP format. [file peerj-06-5498-s002.zip › DataS2/AS14-1.phy]

17  4000
out     TTCATGTATTACTTGTCAATCTTTTATTTGCCGAAAAATATATGGGCCATTTCATTTTAAAAAATTGATACTTAATCCGCATAGTTCTTTGTCAATTTTCTTTTTCTAAATATTGATAAATGTTTACTAACTAATTTTTATCCTAATATAAATCATTTGATCTTTGAAAAAAATTTTGGGATACTCTGAGAATAAAAAAAATAGTAAAGTTATATATGTCTTTATCAATATAATATTAGCATTTTTTGTATTCTTAATTTTTAAAGAATTTTCATTTGATTTAATACTTAATTTCATAATTTTACTAATTATCAATGTTGTATATAAAAAAAATATTGATATCTTATAAAATTGAATGTCAACTTGTTTTAAAATAATTAATTACTAAATTTATCTTTATTAAATATGATTATGTAGTATCCATCATATAGCTCAAAAAAATTATCTTTGTATTTGGTCATTACTCTTGTAGTCAGGTATTCTTCGATACCTTGTGAGTTATCCTACAGATCATTAGTAGATTAGCCCAATTCAATAATTAAGCAATATTGATGAGTTAGAATAATATTAATACGTATAACATTAACAATTATTTATCATCCTAACGAGCATACTATTAAAATTTTTTACCAATTTAGTAAAATTGATTTCAAAAATAGATAGACCTTACGATTTTAACCGCTAATCTCGATTTAATGATAAGAGTTAGGGATTACATATAGAGCTTCTACATTTTATTAAAATCGACTTAGCATATACTAAGGTCATTATTTAGAATATAAGTTGTCTAATAATAACTTACAAAACCTCGAGTTCTATTTAATGTACTATTATAGTTGACTATACAGGAAACTTTTTAATAAATTAGTTTACTGTAGTCACGTTAATGTACAAACAAATTATTACTATCATTACAATTAACATTTAATTTAGATAAATATAGCTGGCGTTAATCAAGCATATTTGTAATCATTTTAGTAAATACTTATTCCACGAAATAAAAAATATTATCATCTCGTCTTGTTCCACTGAAGATATGGAGCTATTGCAACAAGGTAATAACCATTGTACTTGTATAGTTTATAAAAATTCAGTCTAAAGTAACTTAGGCAATCGTTGTACTAACGAATATATCAATTGAACTTGTAATCGTAATCCTTATCTGCCGAAAACAGCCTCCTCTTAATGATTTCAGACGTCTATATGCAGGTGCATCTCCTTTGTTTCTAAACATGTAACGTGTCGATCCTCTCGTCCATACGTGCAATATATATCTGTCTGCTATGTTGAATTACGTAATATTGTCCTTCTCTCAAGTAACTCAATCTACTTATGGACTCCAGGGGTCTAAGGGCCTCTCACGTGGTTGTAATACGATGTATAAGTACTGTACCCGCGGAATGGTGTTTGAGTTGCTAACTTATAATAACACCTATGCAATTACGAGATGACTCTAACAGACCTAAGTTCACATTCGGCATAATTCAAAGTTGGGATCTTGTGGAATAATGTTCATCACGGTTTCAATAATGGAAAGTTTAATTGAACAATGAATTTTCGTATAGTTATATAGAACACGGAATATACTCAAGTGTGGTGTGAACTCCGAGTCACGCTGAATGTAATTGTCTCTCTTGCACGTCTTAACAAGAGACTTTCGATAGGGGTCAACTGCAGAGCATAATGAGACTCATTGCACAATTCCCGGTTTGCTAGATCAACTCATTCCATTATACGTGAAATTCTGTCGAAGATAATCGAAATATATTGTTTCTTCTACTGAATTGTTGTGTATCCCAATAACCACATTATTGCATGTACTCGGGGTAATAATGTAAGACCCCACACATCAGCAGGAACACTATACCGTATTGTCGACACAACCCGCAGCGGGATTTACCTATTATAGATCTACCAATGGTCCAGGAGATGGAAATAGAGACATTAACAATATCGCTACCGGTGTGCATCTGTTAGACCCTTTCGATTGTGGGTCACTATGGTCCGCGCTCGCAGGGTTGCAACGCACCACAATATCTCGACCTTCGCAAACGGGCGGGCGAGCCATCCAGGCTCGCGTCCCTAACCACCTCGTTTGAGTTTGAATTGTCCGCGGGGACGGGTTACGCGACGCGAGGCAACTGGCAGCCGCGGCCCAGCGGCGAGTTCCGGGTGCCCAGCTTCAAGCCGCGTATCTCTATAGCGGTCTGAGGCCATTGGTAGCCTCTTCTGTAAAGGCCAAATGCGGCAGATGCCGCTCTGGGACTCGAAGCGGTGCTTGCCACCAGACAGGATGGGGGGCTCCGTGGGTCCGGGATGGCGCACTCCGGCCCGAAACGACGGCCTCGCTGCGGCACCGCATAAGGGGCGAGAATATACCGGCATGGGCGTCTCGTGACCTTACCCTCCTTCCGAACGCAGATCATGGACACGCAGGGGTCCACCATAACGGAGATATCGACTATTGCCTGCAGCTCCCCCATTGGACGTGGCACGCGACCAACGCGCCCACACTCTCCGCGCCGAATCTGTGTGATATCCGCTAGAGTGTTAGGGTGCGACAACCTTCCTGGGATGCGGGTGACCTGGGCTCGACCATCAGCAATTTCGCGTACCAGCTCGTTACACGCTGTAAAAACGAAGTCAAGAGGAGAGGCCTAGCGGTACCGTGCTTGGCACGATGCTGTCTTTAGGGCTGCCTGCCCACTGTCCCAACACCCTACGCTTTCCTCTGCTGTGCGATTATCGAAGCCGAGCATCTGGTCACATAATGGAAGCTCGGCCGACGGATCACGCATCCTGTTGGGCCAACTCACGACAATTCCCCGCGCCGACCCCCAAAGGTCCATGGCTCGGACGAGCTGCATGATTGAAGTCGGGGGCCCAGGGAGGGCACATTTGGGTCAATGACATACCACCTACCTCCGGCGGCTTGCTCAGTCGACGGCCTAGAGCGCCAGTAAGTTGCCATTCCAGTAATTATAACCTAGGTGCCCGGCGCCGCGCCGTGCCGCCGGACCCCCCCACTCGCGGGGGGCGGCACGGGGACTGCGGGAGGACCTGACGAGGTGCCGCCACAATGTGCCGGCCCCCCGCGCGCGTCTATCCGGTGTCCTGGTTCAGATGGGCCGGTCTGCGGACCCAGGACCTCCTGAGGGAGCCCGGCCGTGGGCGGCCGGTCGGGAACGCATCTGGGGCGGAGCCCGCCACCACCGACCGGGCTCCATGCCCCCGGGTCCTCCGATACTGGACCCCAGCGCAGCTCCGCGGCCGCGCCGGTGCCACGCGCCGACGCCCGCGGGGTGGACGGTCCAGCGCCCCCCCCTCGGGACGCGGGCCGGGTGGTCGGCGCTCCGGGCGCTGCCACCGCGACCGGCTACAGCGCGGCGCACGGGGCGGTGCCTGCTACCCGGGGGGAGCCAGGCCGTGACAGGTCGCCGCGGGGCCACCAGGTGGCGGCCGCCCCGGCGAGCCTATGCGAGCCGCGGCCCCTTGAACGCTCGCCCGCCAGGTCCCAATCCTCAGCCCTGGCAGGCGGGCCGGGGGGGGGTTGTCGCACGCGTACGCGCGGTCCGTGCTCCGCCCCGCTGGGCGGCGGGCAGTCACCATCGCGCCCACGTGATGGCAGCACCGCATCGCTCGGAGCCAGAGCCCGGGACGCCGGGGCAAGGGAGCACGGAGGCGAGGGGCGAGGCCCCGCCTGCCCTCAACCGCGGGGGCGCGGCCGCCGTTGTCACCCGCCTCCGCGCAGTACCCGCCCTCGACGGTCGGGGCCCGAGCTGACAAGGCGCCTTCTCCTGCCCCCCAGCGCGCCAGCCGGTTAGACGCGTGCTACCGGTGTACGGCGGTCTTCAGTTTAAGGCGCGCGCGGTGCCGGACGCGGAAGGTTCGCCCCCTGGCCCTGCCTCGCTCCCCCCTCGAGCGCCGCGCGGGGACCGCGGTGAAAGGCCGGCCCCGCATCTGGCCCCCCGTGCTTCGCTCACGCCTCCCGGAGGGGCCC     
P       TTCATATATTACTTGTCAGTCTTTTATTTACCGAAAAATATATGGACCATTTCGTTTTAAAAAATTGATACTTGATCCGCATAGTTCTTAGTCAATTTTCTTTTTCTAAATATTGATAAATGTTTACTAACTAGTTTTTATCCTAATATAAATCATTTGATCTTTGAAAAAAATTTTGGGATACTCTGAGAATAAAAAAAATAGTAAAGTTATATATGTCTTTATCAATATAATATTAGCATTTTTTGTATTCTTAATTTTTAAAGAATTTTCATTTAATTTAATACTTAATTTCATAATTTTACTAATTATCAATGTTGTATATAAAAAAAATATTGATATCTTATAAAATTGAATGTCAACTTGTTTTAAAATAATTAATTACTAAATTTATCTTTATTAAATATGATTATGTAGTATCCATCATATAGCTCAAAAAAATTATCTTTGTATTTGGTCAGTACTCTTGTAGTCAAGTATTCTTCGATACCTTGTGAATTGTCCTACAGTTCATTAGTAAATTAGCCCAATTCAATAATTAAGCAATATTGATGAGTTAGAATAATATTAATACGTATAACATTAACAATTATTTATTATCCTAACGAGCATACTATTAAAATTTTTTACCAATTTAGTAAAATTGATTTCAAAAATAAATAGACCTTACGATTTTAACCGCTAATCTCGATTTAATGATAAGAATTAGGAATTACATATTGAGCTTCTACATTTTATTAAAATCGACTTAGCATATACTAAGATCATTATTTAGGATATAAGTTGTCTAATAATAACTTACAAAACCTCGAGTTCTATTTTATATACTATTATAGATGACTATACAGGAAACTTTTTAATAAAATAGTTTACTATAGTCACGTTAATGTACAAACAAATTATTACTATCATTACAATTAACATTTAATTTGGATAAATATAGCTGGCGTTAATCAAGTATATTTGTAATCATTTTAGTAAATACTTATTCCACGAAGTAAAAAACATCATTATCTCGTCTTGTTCCACTGAAGATATGAAGCTATTGCAACAAGATAATGACCAATGCACTTGTATAGTTTATAAAAATTTAGCGTAAAGTGAGTTAGGCAATCGTTGTACTAACAAATATATTAATTGAGCTTGTAATCGTAATCCTTTTCTGCCGAAAACAGCCTCCTTTTACTGATTCCAGACGTCTGTATGCAGGTGCATTTCCTTTGTTTTTAAACATGTAACATATCGATCTTCTCGTCCATATGTGTAATATCTATTTGTCTGCTATCTTGAACTGCGTAATGTTATCCTTCTCTCAAGTAACTCAATCTGCTTATGGACTCCAGAGGTCTAAGGGCCTCTCACTTGGTTGTAATACGATGCATAAGTACTGTACCCGCAGAATGGCATTTGAGTTGCTAACTTATAATAACGCCTATGCAATTACGAGATAACTTTGACAGACCTAAGCTCACGCTAGGCATTATTCAGACTTGGGATCTTGTGAACTAATGTTCATTACGGTTTCAATAATGGAAAGTTTAATAGAGGGATGAATTTTCGTATAGTTAACTAGAACGCGGAATATACTCAAGTGTGGAGTGAACTCTGAGCCACGTTGAATGTAATTGTCTCTCTTGCACGACTTAGCAAGAGACTTTCGATAGGGGTCAACTGCGGAGCATAATGAGACTCATTGCACAATCCCCGGTTTGCTGGATCAACCCATTTCATTATACGTGAAATTCTGTCGAAGATAATCGAAATATGTTGTTTCTTCTACTGGATTGTTATGTACCCTAGTAACCACATTACTGCATGTTTTCGGGGTAATAATGTAAAACCCCACAGATCAGCAGGAATACTATACCGTAATGTCGACACAACCCGTAACGGGATTTATCTATTATAGATCTACCAAAGGGCCAGGAGATGGAAATAGTGACAATAACAACACCGCTACAGATGCGCATCTGTTAGATCCTTTCGAATGCGGGTCACTATGGTCGGCGCTCGCAGGGTTGCAACGCGCCGTTCTACCTCGACCCTCGCAGACGGGCGGGCGAGCCATCCAGGCTCACGTCCCGAAACTCCTCGTTTGAGCTTGGATTGGCCGCGGGGACGGGTTACGCAACGCGAGGCTACTGGCAGCCGCAGCCCAGCGGCAAGTTCCAGGTGCTCAGCCGCAAGCCGCGTATCCCCATAGCTGTCTGAGACCATCGGTAGCCTCCTCTGTTAAGGCCAAATGCGGCAAATACCGCCCTGGGACTCGATGCTGTGCTTGTCACCAGACAGGATGGGGGGCTCCGTGGGCCCGGGATGGCACATTCCGGCCCAACGCGACGGCCCCGCTGCGGCACCGCATATGAGGCGAGAATACACCGACATGGTCGTCTCGTGCCCTTACCCTCCTTCCGAGCGCAGATCATGGTCATGCAGGGGTCCACCACAACGGAGATATCGACTCTTGCCTGCAGCTCCCGCATTGGACGTGGCACGCGACCAGCGCGCCCACACTCTCCGCGCCGCATCTGCGTGATGTCTGCTAGAGTGTTAGGGTGTGACGACCTTCCGGGCCTCCGGGTGACTTGGGCTCGACCGTCAACAATTTCGCGTACTAGCTCATTACAGTCTGTAAGAGCGAAGTCAAGAGGTGGGGCCTGGCGGTACCGTGCCTGCCACGATGCTGTCTTTAGAGCCGCCTACCCACTGGCCCAACACCCTTCGCATTCCTCTGCCGTGCGATTACCGAAGCTGCACATCTGTTCAGGTAATGGAAGCCCGGCCGATGAATCGCGCATTCTGTTGGGCCATCTCACGACAATCCCCCGCGGCGACCCTCAGGGGTCCATGGCTCGGCCGAGCTGCACGAAAGGAGTCTGGGGCCCAGGGAAGGCACATTGGCGTCAATGACATACCACCTACCTCTGGCGGTTCGCTCAGTCAACGACCTAGAGAGCCAGTAAGTTGCCATTCCAGTAATTATAAGCCACGTGCCCGGCGCCGTGCCGTGCCGCCGGACCCCCCCACTCGTGGGGGGCGGCACGGGGGCTGCGGGAGGGCCGGACGAGGTACCCTCACGATGTGCCGGCCCCCTGCGCGCGTCTATCCGGTGTCCTGGTTTAGACGTGCCGGTCTGCGGACCCGGGACCGCCTGAGTCTGCCCGGCCGTCGGTGGCCGGTCGGGTACGCACTTGGGGCAGAGCCCGCCACCACCGGCCGGGCCCCATTCCCCCGGGTCCCCCGCTACCGGACCCCCGCGGAGCTCCGCGGCCGCTCCGTGGCCACCCCCCGACACCCGCGGGGTGGGCTGTCCACCACCCGCCCCTCGGGACGCCGGCCGGGTGGCCGGCGCTCCAGGTGCTGCCACCGCGACCGACTACAGCGCGGCCCGTGTGGGGGCGCCTCCTACCCGGGGAAAGCCAGGCCGGGGCGTGTCGCCGCGGAGCCGCCCGGGAGCGGCCGCCCCCGCGACCGGATGCGAGCCGCGGCCCCCCGAACGCTGGCCCGCCAGGTCCCGACCCTCAGCCATGACAGGCGGGCGTGAGGGGGGTGGCCGCACGCACTAGCGCGGTCCGTGCTCCGCTCCGCGGAGCGGCGGGCAGGCACCGTCGCGCCCCCGTCATGGCCGCACCGCATCGCTCGGACCCAGAGCCCCGGACGCCGGGGCAAGCGAGCACGGAGGCGAGGGACGAGGCCCCGTCTGCCCTCGGCCGCGGGGGCGCGGCCGCCGGTGTCACCCGCCTCCGCGCAGTACCCGCCCTCGACGGTCGGGGCCCGGGCTGACAAGGCGGCTTCCCCTGCCCCCCAGCGCGGCTGCCGGTTAGACCCGTGTTACGGGTGTACGCCGGTCTTCAGTTTAAGGCGCGCGCGTCGCCGGACGCGGAAGGTTCGCCCCCTGGCCCTGCCTCGCTCCCCTCTCGAGCGCCGCGCGGGGGCCGCGGTGAAAGGCCGGCCCCGCATCTAGCCCCCCAGGCTTCGCTCACGTTTCCGGGAGGGGCGC     
O       TTCATATATTACTTGTCAATCTTGTATTTGCCGAAAAATATATGGGCCATTTCGTTTTAAAAAATTGATACTTAATCCACATAGTTCTTCGTCAATTTTCTTTTTCTAAATATTGATAAATGTTTACTAACTAATTTTTATCCTAATATAAATCATTTGATCTTTGAAAAAAATTTTGGGATACTCTGAGAATAAGAAGAATAGTAAAGTTATGTATGTCTTTATCAATATAATATTAGCATTTTTTGTATTCTTAATTTTTAAAGAATTTTCGTTTGATTTAATACTTAATTTCATAATTTTACTAATTATCAATGTTGTATATAAAAAAAATATTGATATCTTATAAAATTGAATGTCAACTTGTTTTAAAATAATTAATTACTAAAATTATCTTTATAAAATATGATTATGTAGTATCCATCATATAGCTCAAAAAAATTATCTTTGTATTTGGTCAATACTCTTGTAGTCAAGTATTCTTCGATACCTTGTGAATTATCCTACAGATCATTAGTAAATTAGCCCATTTCAATAATTAAGCAATATTGATGAGTTAGAATAATATTAATACGTATAACATTAACAATTATTTATCATCCTAACGAGCATACTATTAAAATTTTTTACCAATTGAGTAAAATTGATTTCAGAAATAAATAGACCTTACGATTGTAACCGCTAATCTCGATTTAATGATAAGAATTAGGGATTACATATTGAGCTTCTACATTTTATTAAAATCGACTTAGCATATACTAAGATCATTATTTAGAATATAAGTTGTCTAATAATAACTTACAAAACCTCGAGTTCTATTTAATATACTATTATAGTTGACTATGCAGGAAACTTTTTAATAAATTAGTTTACTGTAGTCACGTTAATGTACAAACAAATTATTACTATCATTACAATTAACGTTTAATTTAGATAAATATAGCTGGCGTTAATCGAGTATATTTGTAATCATTTTAGTAAATACTTATTCCACGAAATAAAAAATATTATCATCTCGTCCTGTTCCACTGAAGATGTGGAGCTATTGCAACAAGGTAATGACCATTGGACTTGTATAGTTTATAAAGATTTAGTGTAAAGTAAATTAGGCAATCGTTGTACTAACGACTATATTAATTGAGCTTGTAATCGTAATCCTCTTCTGCCGAAAACAGCCTCCTATTAAGGGTCCTAGACGTCTGTATGCAGGTGCATCTCCTTTGTTCCTAAACATGTAACTTGTCGATTCTCTCGTCCATATGTGTAACATTTATTTGTCTGCTCTTTTGAGCTGCGTAATATTATCCTTCCCTCAAGTAACTCAATCTACTTATGGACTCCAGAGGGCTATGGGCCTCTCACTTGGTTGTAATACGATGCATAAGTACTGTACCCGCAGAATGGTATTTGAGTTGCTAACTTATAATAACACCTATGCAATTACGAGATGACTTTAACAGACATAGGATCACTTTAGGCATCATTCAAAAGTGGGATCTTGTGGACTAATGTTCATCACGGCTTCAATAATGGAAAGTTTACTTGACGAGTGAATTCTCATATAGTTACATAGAACACGGAATATACTCAAGTATGGCGTAAACTCTGAGCCACGCTTAATGTAATTGTCTTTCTTGCACGACTTAACAAGAGACTTTCGATAGGGGTCAACTGCAGAGCATAATGAGATTCATTGCACAATACCCGGTTTGCTCGATCAACTCATTTCATTATACGTGAAATTCTGTCGAAAATAATCGAAATATTTTGTTTCTTCTACTGAATTGTTATGTACCCTAATAACCACATTATTGCAAGTATTCGGGGTAATAATGTAAAACCCCACAAATCAGCAGGAGTACTATACCGTATTGTTGACACAACCCGCAACGGGATTTACCTATTATAGATCTATCAAGGGTCCAGGAGATGGAAATAGAGACAATAACAATACCGCTACTGGTGTTCATCTGTTAGACCCTTTCGACTGTGGGTCACTATGATCCGCGCTCGCAGAGTTGCAACGCAACACTCTACCTCGACCCTCGCAAACGGGCGGGCGAGCCATCCAGGCTCGCGTCCCCAATCTCCCCGTTTGAGCTTGAATCGCCGGCGGGGACGGGTTACGCGACGCGAGGCAACTGGCAACTGCGGCCCAGCGGCGAGTTCCGGGTGCTCAGCTTCAAGCCGCGTATCTCAATAGCTGTCTAAGGCCATTGGTAGTCCCCTCCGCCAAGGCCGGATACGGCAAATACCGCTCTCGGACTCGATGCCGTACCTGTCACCAGACAGTATAGGGGGCTCCGTGGGCCCGGGATGGCACACTCCGGCCCGACACGACGGCCGCGCTGCGGCACCGCATAATCGGCGGGAATAAACGGGCGTGGACGCCTCGTGGCCTTACCCTCCTTCCGAGCGCAGGCCATGATCATGCAGGGGTCGGCCACAACGGAGATTTCGACTATTGCCTGCAGCTCCCACATTGGACGTGGCACGCGACCGACGCGCCCACACTCTCTGCGCCGCATCTGCTTGCTATCTGCTGGAGTGTTAGGGTGTGACGACCTTCCCGGTATGCGGGTGACTTGGGCTCGCCCGTCAGCAATGTCGCGTACCAGTTCGTTACATACTGTAAAACCGAAGTCAAGAGATGAGGCCTAGCGGTACCGTGCCAGGCGCGATGCTGTCTTTAGGGCTGCCTACCCACTGGCCTAACACCCTCCGCATTCCTCTACCGTGCGACTATCGAGGCTGCGCATCTGGTCAGATAATGGAAGCTCGGCCAAGGGATCGCGCTTCCTGTGGGGCCATCTCACGACAATCCCCCGCGCCGACCCCCAGGGGCTCATGGCTCGGCCGAGCTGCATGGTTGAAGTCTGGGGCCCAGGGAGGACACGTTTGCGTCAATGCTATACCACCTACCTCTAGCAGCTTGCTCAGTCTACGCCCTCGAGCGCCGGTAACTTGCCATTCCAGTAACTATAACCTAAGTGCCCCGCGCCGTGCCGTGCCGCCAGACCGCCCCACACGCGGGGCGCGGCACGGGGACTGCGGGAGGACCGGACGAGGTGCCGCCCTGATGTGCCGACCCCGCGCGCGCGTCTATCCAGTGTCCCGGTTCAGACGAGCCGGTCTGCGGACCCGGGATCGCCTGAGACCGCGCGGGCGTCGGTGACCGGTCGGGAACGCACTTGGGGCGGAGCCCGCCGCCACCAACCGGGCCCCATGCCCCCGGGGACTCCGCTACCGGACCCCCGCGTAGCTCCGCGGCCGCGCCGGTGCCCCCCGCCGACGCCAGCGGTGTGGACTGTCCGGCGCCCGCCCGTCGGGACGCCGGCCGGGTGGGCGGCGCACCAGGCGCTGCCACCGCGACCGGCTACAGCGCGGCCCATAGGGCGGTGCCTTCTACCCGGGGGAAACCAGGCCGGGACGCGCCGCCGCGGCGCCTCCTGGGGTCGGCCGCCGCCGCGACCGGATGCGAGCCGCGGCCCCTTGAACGCCCGCCCGTAAGGGCCCGACCCTCAGCCGTGACAGGCGGGCGCTGGGGGGGTTCTCGCACGCACTCGCGCGGTCCGTGCTCCGCCCCGCTGTGCGGCGGGCAGCCGGCGGCGCGCCGTCGTCATCGCCGCACCGCATCGCTCGGAGCCACAGCCCGGGACCCCGGGGCAGGCGAGCACGGAAGCGAGGGACGAACCCCCGCCTGGCCTCAACCGCGGGGGCGCGGGCGCCGGTTTCACCCGCCGCCGCGCAGTACCCGCCCTCGACGGTCGGGGCCCGGGCTGAGAAGTCGCCATCTCCTGCCCCCCAGCGCGCCGGCCGGTTAGACGCGTGCTACGGGTGTACGCCGGTCTTCGCTTTAAGGCGCGCGCGTCGCCGGACGCGAAAAGCGCGCCCTCTGGCCCTGCCTCGCTCCCCCCTCGAGCGCCGCGCGGGGACCGCGGTGAAGAGCCGGCTGCGCATCTGGCCCCCCGGGCTTCGCGCACGCGGCGCGGAGGGGCGT     
N       TTCATTTATTACTTGTCAATCTTTTATTTACCGAAAAATATATGGGCCATTTCATTTTAAAGAATTGATACTTAATCCACATAGTTCTTAGTCAATTTTCTTTTTCTAAATATTGAAAAATGTTTACTAATTAATTTTTGTCCTAATATAAATCATTTGATCTTTGAAAAAAGTTTTGGGATACTCTGAGAATAAAAAGAATAGTAAAGTTATGTATGTCTTTATCAATATAATATTAGCATTTTTTGTATTCTTAATTTTTAAAGAATTTTCATTTAATTTGATACTTAATTTCATAATTTTACTAATTATCAATGTTGTATATAAAAAAAATATTGATATCTTATAAGATTGAATGTCAACTTGTTTTAAAATAATTAATTACTAAATTTATCTTTATTAAATATGATTATGTAGTATCCATCATATAGCTCAAAAAAATTATCTTTGTATTTGGTCAATACTCTTGTAGTCAGGTATTCTTCGTTACCTTGTGAATTATCCTACAGATCATTAGTAAATTAGCCCAATTCAATAATTAAGCAATATTGATGAGTTGGAATAATGTTAATACGTATAACATTAACAATTATTTGTTATCCTAACGAGCATACTATTAAAATTTTTTACCAATTTAGTAAAATTGATTTCAAAAATAAATAGACCTTACGATTTTAACCGCTAATCTCGATTTAATGATAAGAATTAGGGATTACATATTGAGCTTCTACATTTTATTAAAATCGACTTAGCATATACTAAGATCATTATTTAGGATATAAGTTGTCTAATAATAACTTACAAAACCTCGAGTTCTGTTTAATATACTATTATAAGTGACTATACAGGAAACTTTTTAATAAATTAGTTAACTATAGTCACGTTAGTGTACAAACAAATTATTACTTTCATTCCAATTGACGTTTAATTTAGATAAATATAGCTGGCGTTAATCAAGTATATTTGTAATCATTTTAGTAAATACTTATTCCACGAAATAAAAAACATTATCATCTCGTCTTGTTCCACTGAAGACGTGAAGCTATTGTAACAAGCTAATGACCAATGCACTTGTATAGTTTATAAAAATTCAATTTAAAGTGAATTAGGCAATCGTTGTACTAACGGATATATCAATTGAACTTGTAATCGTAATCCTATTCGGCCGAAAACAGCCTCCTATTACTGATTCCAGACGTCTATATGCAGGTGCATCTCCTTTGTTCTTAAAAATGTGACATATCGATCTTCTCGTCCATACGTGTAGTATCTATTTGTCTGTTTTTTTGAGTTACGTAACATTATCCTTCACTCAAGTAACTCAATCTACTTATGGACTCCAGAGGTCTATGGGCCTCTCACTTGGTTGTAATACGATGCATAAGTACTGTACCCGCGGAATGGTATTTGAGTTGCTAACTTATAATAACACCTATGCAATTACGAGATCACTTTAACAGACCTAAGTTCACGCTGGGCATCATTCAAAATCGGGATCTTGTGGATTAATGTTTATTACGATTTCAATAGTTGAGAGTTTAATTGAAGAATGAACTTTCGTATAATTATATAGAACACGGAATATACTCAAGTATGGCGTAAACTCTCAGCCACGTTGAATGTAACTGTCTTTCTTGCACGACTTAGCAAGAGACTTTCGATAGGGGTCAGTTGCTAAGCATAATGAGACTCATTGCACAATTCCCGATTTGCTAGGTCAACTCATTTCATTATACGTGAAATTCTGTCGAAGATAATCGAAATATGTTGTTTCTCCTACTGAATTGTTATGTACCCTAGTAACCACATTACTGCATGTATTCGGGGTAATAATGTAAAACCCCACAAACCAGCAGGAATACTATACCATATTGTCGACACAACCCGCACCGGGATTTACCTATTATAGATCTACCAAGGGTCCAGGAGATGGAAACAGAGACATTAACAACACCGCTACCGGTGTGCATCTGTTAGATCCTTTCGACTGTGGGTCACTATGGTCCGCACTCGCAAAGTTGCAACGCAGCATTTTATCTCGACCATCGCAAACGGGCGGGCGGGCCATCCAGGCTCGCGTCCCAAATCCCCTCGTTTGAGCTTGGATTGCCCACGGGGACGGGTTGCACGACGCGAGGCGACTGGCAGCTGCGGCCCAGCGACCTGTTCCGGGTGCTCAGCCTCAAGCCGCGTATTTTTATCTCTGTCTAAGGCCAGCGCTAGCCCCCTCTGTCAAGGCCAAATACGGCATAGACCACCCTAGGACTCGATGCCGTGCATGCCACCAGACAGAATGGGGGGCTCCGTGGGTCCGGGATAGCACAATCCGGCCCGACACGACGGCCCCGCTGCGGCTCCGCATACGAGGCGGGAATACACCGGCGTGGCCGTCTCGTAACCTTACCCTCCTTCCGAGCGCAGATCATGGCCATGCAGGGGTCCGCCACAACGGAGATTCCGGCTGTTGCCTGCGGCTCCCGCATTGGACGTGGCACGCGACCAACGCGCCCAGGCTCTCCGCGCCGCATCTGCGTGATGTTTGCTAGAGTGTTAGGGTGTGACGATCTTCCCGACGTGCGGGTGACGTGGGCTCGACCGTCAACAGTTTCGCGTACCAGCTCGTTACACGCTGTAAGATCGAAGTCAAGGGATGAGGCCTAGCGGTACCGTGCCAGGCACGATGCTGTCTTTAGAGCCGCCTACCCACTGGCCCAACACCCTGCGCATTCCTCTGCCGTGCGACTATTGAAGCCGCGCATCTGGTCACATAATGGAAGCGCGGCCTACGAATCGCGCATTCTATAGGGCCATCTCACGACAATCCCCCGCGCCGACCACCAGGGGTCCGTGGCTCGGCCGAGCTGCACGGTTGAAGTCCGGGGCCCAGGGAGGGCACATTTGAGTCAATGGCATACCACCTACCTCTAGCGGCTCGCTCAGTCAACGCCCTAGAGCGCCGGTAAATTGCCATTCCAGTAATTATAACCTCCGTGCCCAGCGCCGTGCCGTGCCGCCTGACCCTCCCACGCGCGGGGGGCGGCACGGGGGCCGCGGGAGGACCGGGCGGGGTGCCGCCGCAATGTGCCGGCCCCCCGCGCGCGTCTATCCTGTGTCCTGGTTCAGACGGGCCCATCTGCGGACCCGAGACCGCCTGAGGCCGCTCGGCCGTCAGTGACCGGTCGGGCACGCACCTGAGGCGGAGCGCGCCACCACCGACCGGGCCCCATGCGCCCGGGGCCTCCGCTACCCAGCCCCGGTGGAGCTCCGCGGCCGCGCCGTTCCCGCCCGCCGTCGCCCGCGGGGTGGACTGTCCAGCACCCGCCCGTCGGGATGCCGGCCGGGTGGGCGGCCCTCCCGGCGCTGCCAGCGCGACCGGCTACAGCGCGGCCCACGGGGGGGAGCCTTCTACCCGGGGGAATCCAGGCCGGGACGTGTCGCCCCGGTGCCCCCCGGGGGCAGTCGCCCCCGCGACCGCATGCGAGCCGCGGCCCCTAGAACGCTGGCCCGTCAGGCCCCAACCCTCGGCCGTGACAGGCGGGCTCGGGGGGCGCTATCGCACGCGCCCGCGCGGTCCGAGCTCTGCTCCGCGGAGCGGCGGGCAGTCGCCGGCGCGCCCCCGTAATAGCCGCACCGCATCGCTCGGATCCAGAGCCCGGAACGCCGGGGCAAGGGAGCACGGAGGCGAGGGAGGGAGCCCCGCCTGCCCTGAGCCGTGGGGGCGCGGCCGCCGATGTCACCCTCCTCCGCGCAGTCCCCGCCGTCGACGGTCGGGGGCCGGGCTGACAAGGCGCCTTCGCCTGCCCCCCAGCGCGCGCGCCGGTTAGACGCGTGCTACCGGTGTACGCCGGTCTTCAGGTTAAGGCGCGCGCGTCGCCGGAGGCGGAAGGCCCGCCCCCTGGCCCTGCCTCGCTCCCCCCTCGAGCGCCGCGCGGGGCCCGCCGTGAAGGGCCGGCCGCGCATCCGGCCCCCCGGGCTTCCCTCACGCCTCCGGGAGGGGCGT     
M       TTCATGTATTACTTGTCGATCTTTTATTTGCCGAAAAATATATGGGCCATTTCGTTTTAAAAAATTGATACTTAATTCACATAGTTCTTAATCAATTTTCTTTTTCTAAATATTGATAAATGTATACTAACTAGTTCTTATCCTAATATAAATCGTTTGATCTTTGAAAAAAATTTTGGGATACTCTGAGAATAAAAAAAATAGTAAAGTTATATATGTCTTTATCAATATAATATTAGCATTTTTTGTATTCTTAATTTTTAAAGAATTTTCATTTGATTTAATACTTAATTTCATAATTTTACTAATTATCAATGTTGTATATAAAAAAAATATTGATATCTTATAAAATTGAATGTCAACTTGTTTTAAAATAATTAATTACTAAATTTATCTTTATTAAATATGATTATGTAGTATCCATCATATAGCTCAAAAAAATTATCTTTGTATTTGGTCAATACTCTTGTAGGCAAGTATTCTTCGATACCTTGTGAGTTATCCTACAGATCATTAGTAAATTAGCCCAATTCAATAATTAAGCAATATTGATGAGTTAGAATAATCTTAATACGTATAACATTAACAATTATTTATAATCCTAACGAGCATACTATTAAAATTTTTTACCAATTTAATAAAATTGATTTCAAAAATATATAGACCTTACGATTTTAAACGCTAATCTCAATTTAATGATAAGAGTTAGGGATTACATATTGAGCTTCTACATTTTATTAAAATCGACTTAGCATATACTAAGGTCATTATTTAGGATATAAGTTGTCTAATAATAACTTACAAAACCTCGAGTTCTATTTAATATACTATTATAGATGACTATACAGGAAACTTTTTAATAAATTAGTTTACTATAGTCACGTTAATGTACAAACAAATTATTACTATCATTACAATTAACGTTTAATTTAGATAAATATAGCTGGCGTTAATCAAATATATTTGTAATCATTTTAGTAAATACTTATTCCACGAATTAAAAAATATTATTATCTCGTCCTGTTCCACTGAGGATGTGGAGCTATTTCAATAAGGTAATGACCATTGTACTTGTATAGTTTATAAAAATTCAGCGTAAAGTGAGTTAGGCAATCGTTGTACTAACGACTATATCAATTGAGCTTGTAATCGTAATCCCTTTCTGCCGAAAACAGCCTCCTTTTATTGATCCTAGACGTCTATATGCAGGTGCATTTCCTTTGTTCTTAAACATGTAACGTATCGATTCTCTCGTCCATAGGTGTAAAATTTATTTATCTGCTTTTTTGACCTGCGTAATATTATCCTTCTCTCGGGTAGCTCGATCTACTTATGGACTCCAGAGGTCTACGGGCCTCTCACCTGGTTGTAGGACGATGCATAAGTACTATACCCGCAGAATGGTATTTGAGTTGCTAACTTATAATAACGCCTATGCAATTACGAGATAACTTTAACGGACCTAAGCTTACGCTGGGCATCATTCAAAGTTGGGATCTTGTGTGCTAATGTTTATTACGGCTTCAATAGTTAAAAGTTTAATTGAGAAATGAAATTTCATATAGTTACATAGAACCCGGAATATACTCAAGTGTAGCGTAAACTCTGAGCCACGCTAAATGTAACTATCTTTCTTGCACGACTTAACAACAGACTTTCGATGGGGGTTAACTGCGGAGCACAATGAGACTCATTGCACAATCCCCGGTTTGCTCGATCAACTCATTTCATTGTACGTGAAATTCTGTCGAAGATAATCGAAATATATTATTTCTCTAACTGGATTGTTGTGTACCCTAGTAACCACATTACTGCATGTATTCGGGGTAATAATGTAAAACCCCACAAATCAGCAGGAATACTATACCGTATTGTCGACACAACCCGCAGCGGGATTTACCTAGTATAGATCTACCAAGGGCCCAGGAGATGGAAATAGGGACAATAACAACACCGCTACGGGTGTGGATCTGTTAGAACCTTTCGGTTGTGGGTCACTATGGTCCGCACTCGCACAGTTGCAACGCGTCATTATATCTCGGCCATCGCAAACGGGCGGGCGGGCCATCCAGGGTCGCGTCCCTAAACTCCTCGTTTGAGCTTGAATTGCCCACGGGGACGGGTTACACGACGCGGGGAAACTGGCAGCTGCGGCCCAGCGGCAGGTTCCGGGTGCTCAGCCACAAGCCGCGTATCTCAATTGCTGTCTAAGGCCATCGGTAGCCTCCTCTGTCAAGGCCAAATACGGCAAACACCCCTCTAGGACTCGAGGCTGTACCTGACACCCGACAGGATAGGGGGCTCCGTGGGACCGGGATGGCCCACTCCGGCCCGACACGACAGCCCCGTTGCGGCTCCGCATAAGGGGCGAGAATATACAGGCGTGGACGTCTCGTTTCCTTGCCCTCCTTCCGAGCGCAGATCATGGTCATGCAGGGGTCCGCCACAACGGAGATATCGACTATTGCCTGCAGCTCCCGCATTGAACGTGGCACGCGTCCAACGAGCCCACACTCTCCGCTCCGCATCTGCATGCTTTTCGCTAGAGTGTTATGGTGCGACGACCTCCCCGACCTGCGGGTGACTTGGGCTCGGCCGTCAGCAATGTCGCGTGCCAGGTCGTTACGCGCAGTAAGAACGAGGTCAAGGGAGAAGCTCTAGCAGTACCGTGCCAGGCACGATGCTGTCTTCAGAGCCGCCTACCCACTGGCCCAACACCCTCCGCCTTCCTCTGCCGTGCGACTAACGAAGCCGCGCATCTGGTCACGTAATGGAAGCCCGGCCTACGAATCGCGCTTCCTGTCGGGCCACTTCACGACAATCCCCCGCGCCGACCTCCAGGGGCCCATGACTCGGCCGAGCTGCACGGTTGAAGTCCGTAGTCCAGAGAGTTCACATTTGCTTCAATGGCATACCACCTACCTCTAGCAGCTGGCTCAGTCAACGCCCTGGGGCGCCAGTAAGTTGCCTTTCCAGTAATTATAAGCTATGTGCCCAGCGCCGTGCCGTGCCGTCGGACCTCCCCACTCGCGGGGGAGGGCACGGGGACCGCGGGAGGGCCGGGGGTGGTGCCTGCACGATGTGCCGGCCCCGCGCGCGCGTCTGTCCAGTGTGCCGGTTCAGACGGGCCCGTCTGCAGACCCGCGACCGTGTGAGGCGGCGCGGCCGACGGTGGCCAGTCGGGAACGCACCTGGGGCTGAGCTCGCTTCCACCGACCGGGCTCGATGCACCCGGGCCCTCCGCTACCAGGCCCCTCCGTAGCTCCGCGGCCGCGCCGGTGCCCCCCGCCGGCTCCCGCAGGGTGGACTGTCCGGCGCCTGCCCCTCGGCACGCCGTCCGGGTGGGCGGCGCCCCGGGCGCTGCCACCGCGACCGGCTACAGCGTGGCCCATGGGGCGGTGCTTTCTACCCGGGGGAAACCAGCCCGAGACGTGTCGCCGCGATGCCGCCTGGGGGCAGCCGCCCGGGCGACCGGATGCGAGCCGCGGCCCCTAGAACGCTGGCCCGTCAGGCCCCTATCCTGAGCCATGACAGGCTGGCACGGGGGGGGTTCTCGCACGCGCCCGCGCGGTCCGTGCTCGGCCTCGCTCGGCGGCGGGCAGGCCCCGTCGCGCCCCCGTGATGGCCGCACCGCATCGCTCGGACCCAGAGCCCCGAACTCCGGGGCAAGGGAGCGCAGAGGCGAGGGGCGCGGCCCCGTCTGGCCTCAGCCGCGGGGGCGCTGGCGCCAATGTCACCCCCCGCCGCGCAGTGCCCCCCCTCGACGGTCGGGGGCCGGGCTGAGAAGGCGCCTTCCTCTGCCCCCCAACGCGCCCGCCGGTTAGACGCGTGCTGCGGGTGTACGTCGGTCTTCAGGTTAAGGCGCGCGCGTCGCCGGGCGCGGAAGGCTCGCCCCCTGGCCCTGCCTCGCTCCCCCCCCGAGCGCCGCGCGGGGGCTGCCGTGAACAGCCGGCCCCGCATCTCGCCCCCCCGGCTTCGCTCACGCCACCGGCAGGGGCGT     
L       TTCATATATTACTTGTCAATCTTTTATTTGCCGAAAAATATATGGACCATTTCATTTTAAAAAATTGATACTTGATCCACATAGTTCTTAGTCAATTTTCTTTTTCTAAATATTGATAAATGTTTACTAACTAATTCTTGTCCTAATATAAATCATTTGATCTTTGAAAAAAGTTTTGGGATACTCTGAGAATAAGAAGAATAGTAAAGTTATGTATGTCTTTATCAATATAATATTAGCATTTTTTGTATTCTTAATTTTTAAAGAATTTTCTTTTGATTTAATACTTAATTTCATAATTTTACTAATTATCAATGTTGTATATAAAAAAAATATTGATATCTTATAAAATTGAATGTCAACTTGTTTTAAAATAATTAATTACTAAATTTATCTTTATTAAATATGATTATGTAGTATCCATCATATAGCTCAAAAAAATTATCTTTGTATTAGGTCATTACTCTTGTAGTCAGGTATTCTTCGATACCTTGTGAATTATCCTACAGATCATTAGTAAATTAGCCCAATTCAATAATTAAGCAATATTGATGAGTTAGAATAATATTAATACGTATAACATTAACAATTATTTATTATCCTAACGAACATACTATTAAAATTTTTTACCAATTTAGTAAAATTGATTTCAAAAATAAATAGACCTTACGATTTTAACCGCTAATCTCGATTCAATGATAAGAATTAGGGATTACATATTGAGCTTCTACATTTTATTAAAATCGACTTAGCATATACTAAGATCATTATTTAGGATATAAGTTGTCTGATAATAACTTACAAAACCTCGAGTTCTATTTAATATACTATTAAAGCTGACTATGCAGGAAACTTTTTAATAAATTAGTTTACTGTAGTCACGTTAATGTACAAACAAATTATTACTATCATTACAATTAACATTTAATTTGGATAAATATAGCTGGCGTTAATCAAATATATTTGTAATCATTTTAGTAAATACTTATTCCACGAAATGAAAAATATTGTCATCTCGTCTTGTTCCACTGATGATATGAAGCTATTTCAACAAGGTAATGACCATTGTACTTATATAGTTTATAAAGATTAAGTATAAAGTAAATTAGGCAATCGTTGTACTAACGATTATATTAATTGAGCTTGTAATCGTAATCCTTTTCTGCCGAAAACAGCCTCCTTTTATCGATTCTAGACGTCTATATGCAGGTGCATATCCTTTGTTTTTAAAGATGTAACATGTCGATCCTCTCGTCCATATGTCTAACATCTATTTGTCTGTTCTGTTGAGTTACGTAATATTATCCTTCTCTCAGGTAACTCAATCGACCTATGGGCTCAAGAGGTCTATGGGCCTCTCACCTGGTTGCAATACAATGTATAAGTACTGTACCCGCAGAATGGTGTTTGAGTTGCTAACTTATAATAACACCTATGCAATTACGAGATAACTTTGGCGGACCTAGGTTCACGCTGGGCATTATTCAAAATTGGGATCTTGTGTACTAATGTTTATTCCGATTTCAATATTTGATAGTTTAATTGAAAAATGAATTTTCATATAGTTAACTAGAACACAGAATATACTCAAGTGTGGCGTGAACTCTTAGCCACGTTGAATGTAACTGTCTTTCTTACACGATTTATCAGGAGACTTTCGATAGGGGTCAACTGCAAAGCATAATGAGACTCATTGCACAATTCCCGGTTTGCTGGTTCAACTCATTTCATTATACGTGAAATTCTGTCGAAGATAATCGAAATATGTTGTTTCTTCGACTGGATTGTTGTGTACCCTAGTAACCACATTAATGCACGTATTCGGGGTAATAATGTAAAATCCCACAAATCAGCAGGAGAACTATACCGTATTGTCGACACAACCCGTAACGGGATTTATCTATTATAGATCTACCAAGGGTCCAGGAGATGGAAATAGAGACAGCAACAAAACGGCTACTGGTGTACATCTGTTAGAACCTTTCGAATGTGGGTCACTATGGTCCGCGCTCGCAGAGATGTAACGCATCAGTGTAACTCGACCTTCGCAAACGGGTGGGCGAGCCATCCAGGCTCACGTCCCTAATCTCCTCGTTTGAGCTTGAATAGCCCGCGGGGACGGGTTACACGACGCGAGGCAACTGGCAGCGGCGGCCCAGCGGCAAGTTCCGGGTGCTCAGCTGCAATCCGCGTATCTTCATAGCTGTCTAAGGCCACCGGTAGCCTCCTCCGCAAAGGCCGAATGCGGCAAACTCCGCTCTAGGACTCGATGCCGTGCCTGTCACCCGACAGGATAGGGGGTTCCGCGGGTCCGGGACCGCACAGTCCGGCCCGACACGACAGCCCCGGTGCGGCTCGGCATAAGAGGCGGGAATATACCGACTTGCCCGTCTCGTACCCTTGCCCTCCTTCCGAGCGCAGATCGTGGTCATGCAGGGGTCCGCCACGATGGAGATAACGGCTGTTACCTACGGCTCCCGCATTGGACGTGGCACGCGACCGACGCACCCACACTCTCGGGGCCGCATCTGGGTGATGTCTGCTAGAGTGTTGGGGTGTGACCATCTCCCCGTCATGCGGGTGACTTGGGCTCGGCCGTCAGCAATCTCGCGTACCAGCTCTTTACACTCTGTAAGAATGAAGTCAAGAGAGTAGGCCTAGCGGTACCGTGCCAGGCACGATGCTGTCTTTAGGGCCGCCTACCCACTGGCCAAACACACTGTGCATTCCTCTGCCGTGCGACTACTGAGGCCGGGCATCTGGTCACATAATGGAAGCTCGGCCGACGAATCGCGCCTACTGTCGGGCCATCTCACGACAATCCCCCGCCCCGACCTTCAGGGGTCCATGGCTCGGCCGCGCTGCACGAGTAAAGTCCGTGGACCAGGGAGAGCACATTTGCGTCAATGTCATACCACCTACCTCTAGCGGCTCGCTCAGTCTACGTCCTAGGGCGCCGGTAAGTTGCCTTTCCAGTAATTATAACCCACGTGCCCAGCGCCGCGCCGTGGCGCCAGACCCCCCCACCCGCCGGGGGCGGCACGGGGGCCGCGGGAGGGCCGGGCGTGGTCCCGCCGCGATGTGCCAACTCCCCGCGCGCGTCTATCCAGTGTTCTGGTGCAGACGGGGCCGTCTACGGACCCGCGAGCGTCTGAGCCTGCGCGGCCGACGGTGACCGGTCGGGGACGCATCTGGGGCGGAGCCCGCCACCACCGACCGGGCTCCATGCTGCCGGGTCCTCCGCTACCAGACCCCGGAACAGCTCCGCGGCCGCGCCGGTGCCGCCCTCCGACGCCGGCGGGGTGGACTGTCCAGCCCCCGCCCGTCGGGACGCGGGCCCGGTGGGCGGCGCTCCGGGCGCTGCCAACGCGACCGGCTACAGCGGCGCGCACGGGGTGGCGCATTCTACCCGGGGGAAGCCAGGCCGGGACGTGTCGCCGCGGTGCCGCCTGGCGGCAGCCGCCCGGGCGACCGGATGCGAGCCGCGGCCCCTTGAACGTTGGCCCGCCAGGCCCCGACCCTCAGCCATGACAGGCGGGCGCGGGGGGCGTTGTCGCACGCGCCCGTGCGGTCCGTGCTCCGCCTCGCTGGGCGGCGGGCAGTCGCCGTCGCGCCCTCGTGATGGCCTCGCCGCATCGCTCGGACCCAGTGCCCAGGACCCCGGGGCAAGTCAGCGCGGAGGCGAGGGGCGGGTCCCCGCCTGGCCGCAGCCGCGGGGGCGCGCGCGCCGGTGTCACCCGCCTCCGCGCAGTACCCGCCCTCGACGGTCGGGGACGGGGCTGACAAGGGGCCTTCGTCTGCCTCTCGGCGCGCCCGCCGGTTAGACGCGTGCTGCCGGTGTACGCAGGTCTTCCGTTTAAGGCCCGCGCGTCGGCGGACGCGGAAGGCGCGCCCGCTGGCCCTGCCTCGCTCCCCTCCCGAGCGCCGCGCGGGGGCCACCGTGAAGAGCCGGCCCCGCATCTGGCCCCTCGGGCTTCGCACACGCCCCCGGCAGGGGCGT     
K       TTCATGTATTACTTGTCAGTCTTTTATTTACCGAAAAATATATGGGCCATTTCATTTTAAAAAATTGATACTTAATCCACATAGTTCTTGGTCAATTTTCTTTTTCTAAATATTGATAAATGTTTACTAACTAATTCTTATCCTAATATAAATCATTTGATCTTTGAGAAAAATTTTGGGATACTCTGAGAATAAAAAAAATAGTAAAGTTATATATGTCTTTATCAATATAAGATTAGCATTTTTTGTATTCTTAATTTTTAAAGAATCTTCATTTAATTTAATACTTAATTTCATAATTTTACTAATTAACGATGTTGTATATAAAAAAAATATTGATATCTTATAAGATTGAATGTCAACTTGTTTTAAAATAATTAATTACTAAATTTATCTTTATTAGATATGATTATGTAGTATCCATCATATAGCTCAAAAAAATTATCTTTGTATTGGGTCAATACTCTTGTAGTCAAGTATTCTTCGATACCTTGTGAATTGTCCTACAGGTCATTAGTAAATTAGCCCAATTCAATAATTAAGCAATATTGATGAGTTAGAATAATATTAATACGTATAACATTAACAATTATTTATTATCCTAACGAGCATACTATTAAAATTTTTTACCAATTTAGTAAAATTGATTTCAAAAATAAATAGACCTTACGATTTTAACCGCTAATCTCGATTTAATGATAAGAATTAGGGATTACATATTGAGCTTCTACATTTTATTAAAATCGACTTAGCATATACTAAGATCATTATTTAGAATATAAGTTGTCTTATAATAACTTATAAAACCTCGAGTTCTATTTAATATACTATTATAGATGACTATACAGGAAACTTTTTAATAAGTTAGTTTACTATAGTCACGTTAATGTACAAACAAATTATTACTATCATTACAATTAACATTTAATTTAGATAAATATAGCTGGCGTTAATCCAATATATTTGTAATCATTTTAGTAAATACTTATTCCACGAAATAAAAAATATTATCATCTCGTCTTGTTCCACTGAAGATGTGAAGCTATTACAACAAGGTAATAACCATTGCACTTGTATAGTTTATAAAAATTTAGTATAAAGTAAATTAGGCAATCGTCGTACTAACGACTATATCAATTGAGCTTGTAATCGTAATCCTTTTCTGCCGAAAACAACCTTCTTTTACTGATTCGAGACGTCTATATGCAGGTGCATCTCCTTTGTTCTTAAAAATGTAACATATCGATCCTCTCGTCCATATGTGTACCATCTATTTGTCTGGTTTCTTGAACTGCGTAATATTATCCTTCTCTCAAGTAAGTCAAGCTGCTTATGGACTCGAGAGATCTATGGGCCTCTCACGTGGTTGTAATACAATGCATAAGTACTGTACCCGCAGAATGGTATTTGAGTTGCTAACTTATAATAACACCTATGCAATTACGAGACAACTTTGGCGGACCTAGGTTCACGCTGGGCATGATTCAAAACCGGGATCTTGTGTATTAATGTTTATTACGGTTTCAATAATTGAGAGTTTACTTGACAAATGAATTTTCATATAGTTATATAGAACACGGAATATACACAAGTGTGGCGTGAACTCCGAGCCACGCTGAATGTAACTATCTTTCTTGCACGGCATACCAAGAGACTTTCGATAGGGGTCAACTGCAGAGAATAATGAGACTCATTGCACAATGCCCGGTTTGCTAGGTCAACTCATTTCATTATACGTGAAATTCTGTCGAAGATAATCGAAATATGTTGTTCCTTCCACTGTATTGTTGTGTACCCTAGTAACCACATTACTGCATGTGTTCGGGGTAATAAAGCAAAACCCCACATATCAGCAGGAATACTATACCGTACTGTAGACACAACCCGCAGCGGGATTTAACTATTATAGATCTACCAAAGGTCCAGGAGATGGAAATAGAGACCGTAACAAGACCGCTACGGGTGTGCATCTGTTAGAACCTTTCGGTTGCGGGTCACTATGTTCCGCGCTCGCACGGATGCAACGCAGCACTTTATCTCGACCCTCGCAAACGGGTGGGCGGGCCATCCAGGCTCACGTCCCTAACCTCTCCGTTTGAGCTTGACGTGCCCGCGGGGACGGGTTACACGACGCGAGGGAACTGGCAGCGGCGGCCCAGCGGCAAGTTCCAGGTGCACAGCTCCAAGCCGGGTATCTCCATTGCTGTCTAAGGCCACGGGTAGCCACTTCCGCTAAGGCGAAATGCGGCAGATACCGCACTAGGACTCGACGCCGTCCATGCCACCCGACAGGATGGGGGGCTCCGTGGGCCCGGGACGGCGCAATCCGGCCCGACGCGACGGCCCCGCTGCGGCTCCGCATAAGAAGCGAGAATACACCGGCGTGGTCGTCTCATAGCCTTGCCCTCCTTCCGAGCGCAGATCATGGTCATGCAGGGGTCTGCCACGATAGAGATATCGGCTGTTACCTGCAGCTCCCGAATTGGACGTGGCACGCGACCGGCGCGCCCACACTCTCCGCGCCGCACCTGCTTGATATTTGCTGGAGTGTTGGGGTGCAACGACCTCCCCGACATGCGGGTGACTTGGGCTCGGCCGTCAACAATGTCGCGTACCAGTTCTTTACATACTGTAAAAACGAAGTCAAGAGAGGAGGCCTAGCGGTACCGTGCAAGTCACGATGCTGTCTTTAGGGCCGCCTACCCACTGGCCAAACACCCTGCGCATCCCTCTCCTGTGCGACTACTGAGGCCGTGCATCTGGTCGCATAATGGAAGCCCGGCCAATGGATCGCACCTCCTGTCGGGCCATCTCACGACAATCCCCCGCGCCGACCACCACGGGTTCATGGCTCGGCCGAGCTATACTGCTCAAGTCCGTGGCCCGGAGAATGCACATTTGTGTCAATGGCATACCACCTATCTCTAGCGGTTCGCTCAGTCTACGCCCTCGAGCGCCGGTAAGTTGCCTATCCAGTAACTATAATCTGCGTGCCCGGCGCCGCGCCGTGGCGCCGGACCCCTCCACTCGGGGGGGGTGGCACGGGGACGGCGGGAGGACCGGGCGTGGTGCCGCCTCGATGTGCCAACCCCCTGCGCGCGTATGTCCAGTGCCCTGGTTCAGACGGGTCCATCTGCGGGCCCGGGAGCGTCTGAGCTGGCTCGGCCGACGGTGCCCTGTCGGGGACGCACCTGGGGTGGAGCGCGCCACCACCGAGCGGGCCCTATGCGCCCAGGCTCTCCGCTACCAGACCCCGGCCCAGCTCCGCGGCCGCGCCGGGGCCCCCCGCCGGCTCCGGCGGTGTGGACGGTCCGGCCCCCCCCCGTCGGGACGCAGGCCCGGTGGACGGCGTTCCCGGCGCTGCCAACGCGACTGGCTACAGCGCGGCCCGCGGGGTGGTGCCTGCTACCCGGGGCCAGCCAGGCCGGGACGTGTCGCCGCGGTGCCGCCAGGGGGCAGCCGGCCGGGCGACCGGATGCGAGCCGCGGCCCCTAGAACGCTCGCCCGGCACGCCCCGACCCTCAGCCGTGTCAGGCGGGCGCGGGGGGCGTTTTCGCACGCACCCGCGCGGTCCGCGCTCCGCCTCGCAGCGCGGCGGGCAGCCGCCGTCGCGCCCTCGTGAAGGCCGCGCCGCATCGCTCGGAACCAGAGCCCGGGACTCCGGGACAAGCTGGCGCCGAGGCGAGGGGCGAAGCCCCGCCTGACCTCAGCCGTGGGGGCGCGGGCGCCGGTGTCACCCCCCTGCGCGCAGTGCCGGCCTTCGACGGTCGGGGGCTGGGCTGAGAAGGCGCCTTCTTCTGCCCCTCAGCGCGCCCGTCGGTTAGACTCGTGCTACCGATGTGCGCCGGTCTTCGATTTAAGACTCGCGCGTCGGCGGACGCGCAAGGTCCGCCCCCTGGCCCTGCCTCGCTCCCCCCCCGAGCGCCGCGCGGGGCCCGCCGTCAAAAGCCGGCCCCGCATCTCGCCCCCCGGGCTTCGCCCGCGCCTCCGGAAGGGGCAT     
J       TTCATATATTACTTGTCGATCTTTTATTTACCGAAAAATATATGGACCATTTCATTTTAAAAAATTGATACTTAATTCACATAGTTCTTAGTCAATTTTCTTTTTCTAAATATTGATAAATGTATACTAACTAATTCTTATCCTAATATAAATCATTTGATCTTTGAAAAAAATTTTGGGATACTCTGAGAATAAGAAGAATAGTAAAGTTATATATGTCTTTATCAATATAATATTAGCATTTTTTGTATTCTTAATTTTTAAAGAATTTTTTTTTGATTTGATACTTAATTTCATAATTTTACTAATTATCAATGTTGTATATAAAAAAAATATTGATATCTTATAAGATTGAATGTCAACTTGTTTTAAAATAATTAATTACTAAATTTATCTTTATTAAATATGATTATGTAGTATCCATCATATAACTCAAAAAAATTATCTTTGTATTTGGTCAATACTCTTGTAGACATGTATTCTTCGATACCTTGTGAATTATCCTACAGATCATTAGTAAATTAGCCCAATTCAATAATTAAGCAATATTGATGAGTTGGAATAATTTTAATACGTATAACATTAACAATTATTTATTATCCTTACGAGCATACTATTAAAATTTTTTACCAATTTAGTAAAATTGATTTCAGAAATAAATAGACCTTACGATTTTAACCGCTAATCTCGATTTAATGATAAGAATTAGGGATTACATATTGAGCTTCTACATTTTATTAAAATCGACTTAGCATATACTAAGATCATTATTTAGAATATAAGTTGTCTTATAATAACTTACAAAACCTCGAGTTCTGTTTGATATACTATTATGGATGACTATGCAGGAAACTTTTTAATAAATTAGTTTACTATAGTCACGTTATTGTACAAACAAATTATTACTAACATTACAATTAACATTTAATTTAGATAAATATGGCTGGCGTTAATCAAGAATATTTGTAATCATTTTAGTAAATACTTATTCCACGAAGTAAAAAATATCATTGTCTCGTCTTGTTCCACTGAAGATGTGAAGCTATTGCAACAAGGTAATGACCATTGCACTTGTATAGTTTATAAAAATTCAGTATAAAGTGACATAGGCAATCGTCGTACTAACAATTATATCAATTGAGCTTGTAATCATAATCCTCCTCTGCCGAAAACAGCCTCCTCTTATTGATTCTAGACGTCTCTATGCAGGTGCATTTCCTTTGTTTCTAAAAATGTAACATATCGATCCTCTCACCCATATGTGTAATATGTATTTGTCTGCTTTTTTGAGCTACGTAATATTATCCTTCTCTCAGGTAACTCAATCTGCCTATGGACTCCAGAGGTCTATGGGCCTCTCACTTGGTTGTAATACGATGCATAAGTACTGTACCCGCAGAATGGTATTTGAGTTGCTAACTTATAATAACACCTATGCAATTACGAGATAACTTTAACAGACTTAGGTTCACGTTCGGCATCATTCAAAGCTGGGATCTTGTGTACTAATGCTTATCACGATTTCAATAGTTGAGAGTTTGATCGAAAAGTGAACTTTCGTATAGTTATATAGAACACGGAATATACCCAAGTATAGCGTAAACTCCGAGCCACGCTGAATGTAATTGTCTCTCTTGCACAACATAACAAAAGACCTTCGATAGGGGTCAGCTGCTGAGCACAATGAGACTCATTGCACAATCCCCGGTTTGCTAGGTCAACTCATTTCATTATACGTGAAATTCTGTCGAAAATAATCGAAATATAGTGTTTCTTCGACTGGATTGTTATGTACCCTAATAACCACATTACTGCATGTGTTCGGGGTAATAATGTAAAAACCCACGGATCAGCAGGAATACTATACCGTATTATCGACACAACCCGCAACGGGATTTACCTATTATAGATCTACCAAAGGACCAGGAGATGGGAACAGAGACAATAACAACACTGATACCGGTGTGCATCTGTTAGATCCTTTCGACTGTGGGTCACTATGGTCGGCGCTCGCAGGGCTGCAACGCATCACTTTATCTTGACCTTCGCAAACGGGTGTGCGGGCCATCCAGGCTCCCGTCCCTAACCTCCTCGTTTAAGCTTGAATAGCCCTCGGGGACGGGTTTCACGACGCGAGGAAACTGGCGGCTGCGGCCCAGCGGCGAGTTCCGGGTGCTCAGCTCCAAGCCGTGTATCTCCATACCTGTCTAAGGCCACTGGTAGCCCCCTCGGTCAAGGCCAAGTGCGGCAAATACCACCCTAGGACTCGATGCGGTCCCTGCCACCCGACAGGATCGGGGGCTCTGTGGGTCCGGGACGGCACACTCCGGCCCTACACGACCGCCCCGCTGCGGCTCCGCATAAGGGGCGGGAATATACCGGCATGGTCGTCTCGTTGCCTTGCCCTCCTTCCGAGCGCAGATCATGGTCACGCAGGGGTCCGCCACAAGGGAGATATCGGCTATTACCTGCAGCTTCCGCATTGGACGTGGCACGCGCCCGACGCGCCCACACTCTCAGGGCCGCATCTGCTTGATGTCTGCTAGAGTGTTGAGGTGTGACGATCTACCCGTCATGCGGGTGACTTGGGCTCGACCGTCAGCAATGTCGCGTACCAGCTCCTCACACGCTGTAACAACGAAGTCAAGTGAGAAGACCTAGCGGTACCGTGCCAGGCACGATGCTGTCTTTAGAGCCGCTTACCCACTGGCCTAACACCCTGCGCGTTCCTCTCCCGTGCGACTACCGATGCCGGGCATCTGATCACATTACGGAAGCCCGGCCAATGGATGGCGCGTCCTATCGGGCCATCTCACGACAATCCCCCGCACCGACCTCCAGGGGTCCGTGGCTCGGCCGAGCTGAACGACTGAAGTCGGTGGCCCAGGGAAGGCACATTTGTGTGAATGACATACCACCTACCTCTGGCGAGTCGCTCAGTCAACACCCTGGGGCGCCGGTAAATTGCCTTTCCAGTAAGTATAAGCCGCGTGCCCGGCGCCGGGCCGTGGCGCTGGACCGCCCCACACGCGGGGGGCGGCACGGGGGCCGCGGGAGGACCGGGCGTGGTCCCGCCACGATGTGCCAACCCCCCGCGCGCGTCTGTCCATTGTCCCGGTTCAGACGGGCCCGTCTGCGGACCCGCGAGCGTCTGAGCCGGCCCGGCCGACGGCGGCCGGTTGGGAACGCACGTGGGGTGGAGCCCGCAGCCACCGACCGGGCTCCATACACCCAGGCCCCCCGCTACCAGACCCTGCCGCAGCTCCGCGGCCGCGCCGTGGCCCCCCGCCGCCGCCTGCGGCGTGGGCGGTCCGACTCCCCCCCATCGGGACGCGGCCCCGGTGGGCGGCCTTCCAGGCGCTGCCATCGCGACTGGCTACAGCGAGGCCCAGGGGGCGGTGCGTTCTACCCGGGGGAAGCCAGGCCGGGACGTGTCGCCCCGGGGGCGCCTGGCCGCAGCCGCCCAGGCGACCGCATGCGAGCCGCGGCCCCTGGAACGCTGGCCCGTCAGGCCCCGACCCTCAGCCGTGGCAGGCGAGCGCGCGGGGCGTTGGCGCACGCGCCTGCGCGGTCCGTGCTCCGCTTCGCTGAGCGGCGGGCAGCCGCCGTCGCGCCCCCGTTATGGCCACCCCGCATCGCTCGGACCCAGAGCCCGGGACTCCGGGGCAAGTGAGTGCGGAGGCGAGGGGCCAGACCCCGCCTGGCCTCAGCCGCGGGGGCACGGGCGCCGGTGTCACCCGCCCGCGGGCAGTGCCGGCCCTCGACGGTCGGGGGCGGGGCTGACAAGGCGCCCTCGTCTGCCCCCCAGCGCGTCGGCCGGTTAGACTCGTGCTTCCGGTGTACGGCGGTCTTCGGTTTAAGGCGCGCGCGTCGGCGGGCGCCGAAGGCTCGCCCCCTGGCCCTGCCTCGCTCCCCCCCCGAGCGCCGCGCGGGGGCTACGGTGAACAGCCGGCCCCTCATCTCGCCCGCCGAGCTTCGCTCGCGTCGCCCGCAGAGGCGT     
I       TTCATATATTACTTGTCAATCTTTTATTTGCCGAAAAATATATGGACCATTTCTTTTTAAAAAATTGATACTTAATCCGCATAGTTCATTGACAATTTTCTTTTTCTAAATATTGATAAATGTATACTAACTAATTATTATCCTAATATAAATCATTTGATCTTTGAAAAAAATTTTGGGATACTCTGAGAATAAAAAAAATAGTAAAGTTATATATGTCTTTATCAATATAATATTAGCATTTTTTGTATTCTTAATTTTTAAAGAATTTTCATTTAATTTAATACTTAATTTCATAATTTTACTAATTAACAATGTTGTATATAAAAAAAATATTGATATCTTATAAAATTGAATGTCAACTTGTTTTAAAATAATTAATTACTAAATTTATCTTTATTAAATATGATTATGTAGTATCCATCATATAGCTCAGAAAAATTATCTTTGTATTTGGTCAGTACTCTTGTAGTCAGGTATTCTTCGATACCTTGTGAATTATCCTACAGGTCATTAGTAAATTAGCCCAATTCAATAATTAAGCAATATTGATGAGTTAGAATAATGTTAATACGTATAACATTAACAATTATTTATTATCCTAACGAGCATACTATTAAAATTTTTTACCAATTTAGTAAAATTGATTTCAGAAATAGATAGACCTTACGATTTTAAACGCTAATCTCGATTTAATGATAAGAATTAGGGATTACATATTGAGCTTCTACATTTTATTAAAATCGACTTAGCATATACTAAGATCATTATTTAGTATATAAGTTGTCTTATAATAACTTATAAAACCTCGAGTTCTGTTTAATATACTATTATAGATGACTATGCAGGAAACTTTTTAATAAATTAGTTTACTATAGTCACGTTAGAGTACAAACAAATTATTACTATCATTACAATTAACGTTTAATTTAGATAAATATAGCTGGCGTTAATCGAGTATATTTGTAATCATTTTAGTAAATACTTATTCCACGAAATAAAAAATATTGTTATCTCGTCTTGTTCCACTGAGGATATGAAGCTATTCCAACAAGGTAATGACCACTGAACTTGTATAGTTTATAAAAATTAAGCGTAAAGTAAATTAGGCAATCGTCGTACTAACGATTATATAAATTGAGCTTGTAATCGTAATCCTTCTCTGCCGAAAACAGCCTCCTCTTATTGATGCTAGACGTCTATATGCAGGTGCATTTCCTTTGTTATTAAAAATGTGACATCTCGATTCTCTCGCCCATATGTGTAATATTTATTTGTCTGATTTTTTGAGCTACGCAATATTATCCTTCTCTCATGTATCTCAATCTACTTATGGTCTCTAGGGGTCTACGGTCCTCTCACCTGGTTGTAGCACAATGCATAAGTACTATACCCGCAGAATGGTATTTGAGTTGCTAACTTATAATAACGCCTATGCAATTACGAGACAACTTTACCAGACCTAGGTTCACATTGGGCATTATTCAAAGTTGGGATCTTGTGTACTAATGGTTATCACGATTTCAATAGTTGAGAGTTTAGTTGAAAAATGAATTCTCGTATAGTTATATAGAACACGGAATATACCCAAGTGCGGCGTGAACTCTAAGCCACGTTGAATGTAACTGTCTTTCTTGCACAATTTAGCAAAAGACTTTCGATAGGGGTCAGCTGCAGAGCATAATGAGACTCATTGCACAATCCCCGGTTTGCTAGATCAACTCATTTCATTATACGTGAAATTCTGTCGAAGATAATCGAAATATACTGTTTCTTCGACTGGATTGTTATGTACCCCAGTAACCACATTACTGCATGTATTCGGGGTAATAATGTAAGACCCCACAAATCAGCAGGAACACTATACCGTATTGTAGGCACAACCCGCAACGGGATTTACCTATTATAGATCTACCAAAGGTCCAGGAGATGGGAATAGAGACAGTAACAACACCGCTACCGGTGTGCATCTGTTAGATCCTTTCGAGTGTGGGTCACTATGGTCCGCGCTCGCAGAGCTGCAACGCACCAGAATACCTCGACCTTCGCAAACGGGTGGGCGGGCCATCCAGGGTCGTGTCCCCAACCTCCGCGTTTGGGCTTGGATTGTCCCCAGGGACGGGTTACCCGACGCGAGGATACTGGCAGCCGCGGCCCAGCGGCAAGTTCCAGGTGCTCAGCACCAAGCTGTGTATGTCTATTGCTGTCTAAGGCCATAGGTAGCCTCCTCCGACAAGGCCAATTACGGCAGATACCGCTCTCGGACTCGACGCGATCCCTGCCACCCGACAGGATGGGTGGCTCCGTGGGTCCGGGACGGCTCAGTCCGGCCCGACACGACGGCCCCGCTGCGGCTCCGCATACGTGGCGGGAATAGACCGACATGGTTGTCTCGTGGCCTTGCCCTCCTTCCCAGCGCAGATCATGGTCATGCAGGGGTCCACCACGATGGAGATATCGGCTATTACCTGCAGCTTCCGTATTGGACGTGGCACGCGACTGACGCGCCCATTCTCTCGGCGCCGCATCTGCGTGCTGTTTGCTAGAGTGTTAGGGTGCGACGACCTGCCTGTCATGCGGGTGACATGAGCTCGTCCGTCAGCAATTTCGCGTACCAGTTCCTTACACACTGTAAGAGTGAAGTCAAGTGAGGAGGGCTAGCGGTACCGTGCCAGGCGCGATGCTGTCTTTAGCGCCGCCTACCCACTGGCCCAACACCCTGCGCGTTGCTCTCCTGTGCGACTACGGAGGCCGGGCATCTGGTCACGTAACGGAAGCCCGGCCAACGGATTGCGCGTTCTGTTGGGCCATCTCACGACAATGCCCCGCGCCGACCCGCAAGGGTCCAGGGCTCGGCCGAGCTGCACGGGTCAAGTCTGTGGCCCAGGGATAGCACATTTGGCTCAATGGCATACCACCTACCTCTAGCATGTCGCTCAGTCTACACCCTGGGGCGCCCGTAAGTTGCCTCTCCAGTAAATATAGCCCGTGTGCCCCGCGCCGAGCCGTGGCGCCGGACGCTCCCACTCGCGGGGGGCGCCACGGCGGCCGCGGGAGGGCCGGGCGTGGTCCCGCCTCGATGTGCCGACCCCCCGCGCGCGGGTGTCCAGTGTCCTGGTTCACACGGGGCCATCTGCGGCCCCGCGAACGTCTGAGGAGGCGCGGGCGACGGCGACCGGTCGGGCACGCACCTGGGGTGGAGCCCGCTGCCACCGAGCGGCCTCCATGCACCCAGGACATCCGCTACCAGACCCTGCCCCAGCTCCGCGGCCGCGCCGCTGCCTCCCCCCGGCGCCCGCGGCGTGGACGGTACGGCACCCACCCGTCGGCATGCAGCCCCGGTGGGCGGCGCTCCCGGCGCCGCCAGCGCGACCGACTACAGCGCAGCGCATGCGGCGGTGCGTGCTACCCGGGGGAACCCAGGCGGGGACACGTCGCCGCGGCGGCGCCCGGGCGCAGCCGCCCGCGCGACCGAATGCCAGCCGCGAGCCTTGGAACGCGGGGCCGCCAGGCCCCGACCGTACGCCGTGGCTGGCGTGCGCGGGGGGCGTTGGCGCACGCGCCTGCTCGGTCGGTGCTCCGCCTCGCTGGGGGGCGGGCAGCCGCCGTCGCGCCCTCGTGATGCCCGCGCCGCATCGCTCGGAACCAGTGCCCGGGACTCCGGGAGAAGGGAGCGCGGAGGCGAGGGGCGCAACCCCGCCTGGCCTCAGCCGCGGGGGCGAGTACGCCGGTGTCACCCGCCTGCGGGCAGTGCCCGCCCTCGACGGTCGGGGTCGGGGCTGACAAGGCGCCTTCCTGTGCCCCCCAGCGCGCTGGCCGGTTAGATTCGTGCTACCGGTGTACGGCGGTCTTCGGTTTAAGGCGCGCGCGTCGGCGGGCGCGGAAGGTTCGCCCCCTGGCCCTGCCTCGCTCCCCACCCGAGCGCCGCGCCGGGACCCCCGTGAATAGCCGGCCCCTCATCTCGCCCCGCGGTCTTCGCGCGCGGCCCTTGTAGAGGCGC     
H       TTCATATATTACTTGTCAATCTTTTATTTGCCGAAAAATATATGGTCCATTTCATTTTAAAAAATTGATACTTAATCCACATAGTTCTTGGTCAATTTTCTTTTTCTAAATATTGATAAATGTTTACTAACTAATTCTTGTCCTAATATAAATCGTTTGATCTTTGAAAAAAATTTTGGGATACTCTGAGAATAAAAAAAATAGTAAAGTTATATATGTCTTTATCAATATAATATTAGCATTTTTTGTATTCTTAATTTTTAAAGAATTTTCATTTGATTTGATACTTAATTTCATAAATTTACTAATTAACAATATTGTATATAAAAAAAATATTGATATCTTATAAAATTGAATGTCAACTTGTTTTAAAATAATTAATTACTAAATTTATCTTTATTAAATATGATTATGTAGTATCCATCATATAACTCAGAAAAATTATCTTTGTATTTGGTCAATACTCTTGTAGTCAAGTATTCTTCGATACCTTGTGAATTATCCTACAGATCATTAGTAAATTAGCCCAATTCAATAATTAAGCAATATTGATGAGTTAGAATAATGTTAATACGTATAACATTAACAATTATTTATTATCCTGACGAGCATACTATTAAAATTTTTTACCAATTTAGTAAAATTGATTTCAAAAATAAATAGACCTTACGATTTTAAACGCTAATCTCGATTTAATGATAAGAATTAGGGATTACATATTGAGCTTCTACATTTTATTAAAATCGACTTAGCATATACTAAGATCATTATTTAGGATATAAGTTGTCTTATAATAACTTACAAAACCTCGAGTTCTATTTTATATACTATTATAGATGACTATGCAGGAAACTTTTTAATAAATTAGTTTACTATAGTCACGTTAATGTACAAACAAATTATTACTGTCATTGCAATTAACTTTTAATTTAGATAAATATCGCTGGCGTTAATCAAAAATATTTGTAATCATTTTAGTAAATACTTATTCCACGAAGTAAAAAATATAGTCGTCTCGTCTTGTTCCACTGAAGATGTGAAGCTATTACAACAAGGTAATGACCACTGTACTTATATAGTTTATAAAGATTAAGTATAAAGTAAGTTAGGCAATCGTCGTACTAACGACTATATCAATTGAGCTTGTAATCATAATCCTTCTCTGCCGAAAACAGCCTCCTCTTATGGATCTCAGACGTCTATATGCAGATGCATTTCCTTTGTTTTTAAAAATGTGACATATCGATCCTCTCGTCCATATGTGTAATATCTATTTGTCTGTTTTGTTGAGATGCGTAATGTTATCCTTCTCTCAAGTAACTCAACCTACTTATGGTCTCTAGGGGCCTACGGGCCTCTCACCTGGTTGTAGTACGATGCATAAGTACTATACCTGCAGAATGGTTTTTGAGTTGCTAACTTATAATAACGCCTATGCAATTACGAGATAACTTTAACAGACCTAGGTTCACACTGGGCATCATTCAAATACGGGATCTTGTGTATTAATGCTTATCACGATTTCAATAATTGAGAGTTTAATTGAAAAATGAATTTTCGTATAGTTATTCAGAACACGGAATATACCCAAGTATGGTGTGAACTCTGAGCCACGTTGAATGTGACTGTCTTTCTTGCACAATTTAAAAAAAGACTTTCGATAGGGATCAGATGCAGAGCATAATGAGACTCATTGCACAATCCCCGGTTTGCTCGTTCAACTCATTTCATTATACGTGAAATTCTGTCGAAGATAATCGAAATATTTTATTTCTTCTATTGTATTGTTATGTACCCTAATAACCACATTACTGCACGTATTCGGAGTAATAATGTAACACCCCACACATCAGCAGGAAAGCTATACTGTATCGTTGACACAACCCGTAGCGGGATTTAGCTATTATAGATCTACCAAAGGTCCAGGAGATGGAAATAGAGACAATAACAAAACCGCTACGGGTGTGCATCTGTTAGACCCTTTCGATTGTGGGTCACTATGGTCCGCGCTCGCAGAATTGCAACGCAACACTATAGCTCGACCTTCGCAAACGGGTGGGCGGGCCATCCAGGGTCCCGTCCCTAACCATATCGTTTGGGCTTGAATTGCCCACGGGGACGGGTTACGCGACGCGAGGGAACTGGCAGCCGCGGCCCAGCGGCAAGTTCCGGGTGCTCAGCTCCAAGCTGAGTATCACGATTGCTGTCTAAGGCCATAGGTAGCCTCCTCTGCCAAGGCCAAATGCGGCAAATACCGCTCTCGGACTCGATGCGCTCCCTGTCACCCGACAGGATAGGGGGCTCCGTGGGGCCGGGACGGCACATTCCGGCCCAACACGACGGCCGCGCTGCGGCTCCGCATAAAGGGCGAGAATATACCGGCGTGGTCGTGTCGTAACCTTGCCTTCCTTCCCAGCGGAGATCATGGTCATGCAGGGGTCCGCCGCGATGGAGATATCGGCTGTTACCTGCAGCTTCCGTATTGGACGTGGCACGCGACCGACGCGCCCATACTCTCTGAGCCGCATCTGCGTGGTGTTTGCTAGAGTGTTCGGGTGGGACGATCTCCCCGGCATGCGGGTGACGTGGGCTCGACCGTCAGCAATGTCGCGTACCAGATCCTTACACGCTGTAAGAACGAAGTCAAGAGGATAGGCCTAGCGGTACCGTGCCAGACACGATGCTGTCTTTAGCGCCGCCTCCCCACTGACCTAACACCCTACGCGTTCCTCTCCCGTGCGACTATCGATGCCGTGCATCTGGTCACTTAACGGAAGCCCGGCCCATGGATCGCGCGTACTGTCGGGTCGTCTCACGACAATACCCCGCGCCGACCTCCAGGGGTCCCTGACTCGGCCGGGCTGCACGGTTCAAGTCCGTGGCCCAGGGAGGGCACATTTGCGTCAATGACATACCACCTACCTCTAGCGTGTCGCTCAGTCAACATCCTGGGGCGCTGGTAAGTTGCCTCTCCAGTAAGTATAATCCGCGTGCCCCGCGCCGTGCCGTGGCGCCCGACGCTCCCACGTGCGGGGGGCGGCACGGGGCCCGCGGGAGGGCCGGGCGTGGTCCCAACACGATGGGCCGGCCCCCCGCGCGCAGCTGTCCAATGTCCCGGTGCAGACGGGGCCCTCTTCGGCCCCACGAACGTCTGAGGTGGCCCGGCCGGCGGCGGCCGCTCGAGAACGCACATGGGGTTGAGCCCGCCTCCGCCGCGCGGGCCCCATGCCCCCAGGCCCGCCGCTACCAGACCGCTGCGCAGCTCCGCGGCCGGGCCGATGCCTCCCACCGGCGCCCGCCGCGTGGAGGGTGCCGCCCCCCCCCGTCGGGATGCCGGCCCGGTGGACGGCGTTCCACGCGCTGCCAGCGCGACCGGCTCCAGCGCAGCCCACGGGGCGGTGCGTCCTACCCGGGGGGAGCCAGGCCGCGGCGTGTCGCCGCGCCGGCCCCTGGGCGCCGCCGCCCGGGCGACGGAATGCGAGCCGCGACCCGTGGAACGCTGGGCCGTGAGGCCCCAACCCTCAGCCGTGGCAGGCGGGCGGAGGGGGCGTTGTCGCACGCGCCGGCGCGGTCCGTGCTCCGCTGCGCAGGGTGGCGGGTAGGCGCCGGCGGGCCCTCGTGACGTCCACCCCGCACCGCTCGGACCCAGAGCCCGGGACTCCGGGGCAAGGGTGCGCGGAGGCGAGGGGCAACACCCCGCCTGCCCTCAGCCGCGGGGGCGCGGGCGCCGCTGGCACCCGCCCGCGGGCGGTGCCCGCCCTCGACGGTCGGGGCCGGGGCTGACAAGTCGCCTTCTTCTGCCCCGCGGCGCGCATGCCGGTTAGACCCGTGCTACCGGTGTACGGCGGTCTTCGAATTAAGGCGCGCGCGCCGGCGGAGGCAGAAGGCCCGCGCACTGGCCCTGCCTCGCTCGCCCCCCGAGCGCCGCGCGGGGGCCGCCGTGAAAGGCCGGCCCTTCATCACGCCCCCCGGGCTTCGCCGGCGCGGCCTGTAGAGGCGT     
G       TTCATATATTACTTGTCAATCTTTTATTTACCGAAAAATATATGGACCATTTCGTTTTAAAAAATTGATACTTAATCCACATAGTTCTTAGTCAATTTTCTTTTTCTAAATATTGATAAATGTTTACTAACTAATTCTTATCCAAATATAAATCATTTGATCTTTGAAAAAAGTTTTGGGATACTCTGAGAATAAAAAAAATAGTAAAGTTATATATGTCTTTATCAATATAATATTAGCGTTTTTTGTATTCTTAATTTTTAAAGAATTTTCATTTAATTTAATACTTAATTTCATAATTTTACTAATTATCAATGTTGTATATAAAAAAAATATTGATATCTTATAAAATTGAGTGTCAACTTGTTTTAAAATAATTAATTACTAAATTTATCTTTATTAAATATGATTATGTAGTATCCATCATATAGCTCAAAAAAATTATCTTTGTATTTGGTCAATACTCTTGTAGTCAAGTATTCTTCGATACCTTGTGATTTATCCTACAGATCATTAGTAAATTAGCCCAATTCAATAATTAAGCAATATTGATGAGTTGGAATAATATTAATACGTATAAAATTAACAATTATTTATTATCCTCACGAACATACTATTAAAATTTTTTACCAATTTAGTAAAATTGATTTCAAAAATAAATAGACCTTACGATTTTAACCGCTAATCTCGATTTAATGATAAGATTTAGGGATTACATATTGAGCTTCTACATTTTATTAAAATCGACTTAGCATATACTAAGATCATTATTTAGAATATAAGTTGTCTTATAATAACTTACAAAACCTCGAGTTCTATTTCATATACTATTATAGTTGACTATACAGGAAACTTTTTAATAAATTAGTTTACTATAGTCACGTTAATGTACAAACAAATTATTACTATCATTACAATTAACATTTAATTTAGATAAATATGGCTGGCGTTAATCAAAGATATTTGTAATCATTTTAGTAAATACTTATTCCACGAAATGAAAAATATCCTTATCTCGTCTTGTTCCACTGAGGATGTGAAGCTATTACAACAAGGTAATGACCACTGTACTTATATAGTTTATAAACATTTAGTGTAAAGTGAATTAGGCAATCGTCGTACTAACGAGTATATCAATTGAGCTTGTAATCGTAATCCTTTTCTGCCGAAAACAGCCTCCTTTTATTGATCCTAGACGTCTATATGCAGGTGCATTTCCTTTGTTTCTAAAAATGTAACATATCGATTCTCTCGTCCATAAGTGTAATATGTATTTGTCTGTTTTCTTGAGCTACGTAATATTATCCTTCTCACACGTAACTCAACCTACCTATGGTCTCTAGGGATCTACGGGCCTCTCACCTGGTTGTAGTACGATGCATAAGTACTATACCTGCCGAATGGAATTTGAGTTGCTAACTTATAATAACGCCTATGCAATTACGAGATAACTCTAACGGACTTAGGTTCACGCTAGGCATGATTCAAAATCGGGATCTTGTGTAATAATGCTAATTACGATTTCAATAATTAAGAGTTTAATCGAAAAGTGAATTTTCATATAGTTATATAGAACGCGGAATATACACAAGTGTGGCGTAAACTCTGAGTCACGTTGAATGTAACTGTCTTTCTTGCACAATTTAAAAAAAGACTTTCGATAGGGATCAGCTGCGGAGCATAATGAGACTCATTGCACAATCCCCGGTTTGCTAGATCAACTCATTTCATTATACGAGAAATTCTGTCGAAGATAATCGAAATATGTTGTTTCTTCGACTGGATTGTTGTGTACCCCAGTAACCACATTACTGCACGTATTCGGGGTAATAACGTAAAACCCCACAGATCAGCAGGAACGCTATACCGTAGTGTCGACACAACCCGCACCGGGATTTATCTATTATAGATCTACCAAGGGTCCAGGAGATGGGAATAGAGACAATAACAGCAACGCTACTGGTGTGCATCTGTTAGATCCTTTCGAATGTGGGTCACTATGGTCCGCGCTCGCATGGTTGCAACGCGGCAGTATAACTCGACCTTCGCAAGCGGGTGGGCGGGCCATCCGGGCTCGCGTCCCTAACCTCACCGTTTGGGCTTGAACCGCCCACGGGGACGGGTTACACGACGCGAGGAGACTGGCAGCCGCGACCCCGCGGCAAGTTCCGGGCGCTCAGCCGCAAGCTGTGTCTCTCGATTGCTGTCTAAGGCCATGGGTAGCCCCCTCTGCCAAGGCCAAATGCGGCAAATACCGCTCTAGGATTCGAGGCTATCCCTGACACCCGACAGAATAGGGGGCCCGGTGGGTCCGGGACGGCACACTCCGGCCCGACACGACGGCCGCGCTGCGGCTCCGCATAAGGGGCGAGAATACACTGGCATGGTCGTCTCGTTCCCTTTTCCTCCTTCCCAACGCAGATCATGGCCATGCAGGGGTCTGCCGCTATGGAGATACCGGCTTTTACCTTCAGCTTCCATATTGGACGTGGCACGCGCCCGACGCGCCCACACTCTCTGCGCCGCATCTGCGTGATGTATGCTAGAGTGTTAAGGTGCGACGAACTCCCCGGCATGCGGGTGACATGGGCTCGGCCGTCAACAATTTCGCGTACCAGTTCCTTACACACTGTAAGAACGAAGTCAAGTGGAAAGGCCTAGCGGTGCCGTGCCAGGCACGATGCTGTCCCTAGTGCCGCCTACCCACTGGCCCAACACCCTGCGCGTTCCTCTCCCGTGCGACTACGGATGCTGCGCATCTGGTCACCTGACGGAAGCCCGGCCAACGGATCGCGCGTCCTGTGGGGCCGGCTCACGACAATCCCCCGCCCCGACCTCCGGGGGGTCAAGGCTCGGCCGAGCCTCACGGTTGAAGTCCGTGGCCCAGGGAACGCACATTTGGATCAATGGCATACCACCTACCTCTAGCAAGTCGCTCAGTCGACTCCCTAGGGCGCCCGTAAGTTGCCTTTCCAGTAAGTATAATCCGCGTGCCCTGCGCTGCGCCGTAGCGCCAGACGGTCCCACTCGCGGGGGGCGGCACGGGGGCCGCGGGAGGGCCCGTCGTGGTACCTCCGCGATGGGCCGACCCCCCGCGCGCGGCTGTCCAATGTCCCGGTCCAGACGGGGCCGTCTGCGGCCCCGCGAGCCTCTGAGGGGGCCCGGCCGAGGGAGGCCAGTCGGGGACGCATCTGGGGTGGAGCCCGCCGCCACCGAGCGGGCGCCATCCACCTAGGCCCGCCGCTACCACTCCGCGGTGCAGCTCCGCGGCCGGGCCGATACCCCCCGCCGGCGCCCGCCGCGTGGACGGTCCGACTCCCCCCCGGCGGCACGCGGCCCCGGTTGGTGGCCGTCCGGGCGCCGCCAGCGCGACCGGTTATAGCGTAGCCCACGAGGAGGCGCGTGCTACCCGGGGGAACCCAGGCCGCGGCTTGTCGCCGCGCCGGCACCCGGGCGCAGCCGCCCGTGCGACGGAATGCGACCCGCGGCCCCTGGAACGCTGGGCCGTCAGGCCCCGAGCCTCGGCCGTGGCAGGCGTGCGCGGGGGGCGTTACCGCACGCGCCGGGGCGGCCCGTGCTCCGCCTCGCTGAGCGGTGGGCAGGCGCCGCCGCGCCTGCGTGAGGGCCGCCCCGCATCGCTCGGAGCCAGAGCCCGGCGCTCCGGGACAAGCAACCGCGGAGGCGAGGGCCGGCACCCCGCCTGACCACGGCCGTGGGGACATGGCCGCCGGTGTCACCCGCCTGCGGGCGGTCCCGGCCCTCGACGGTCGGGGCCGGCGCTGATAAGTCGCCTTCGTGTGCCCCCCAGCGCGCTCGCCCGTTAGACTCGTGCTACCAGTGTACGGCGGTCCTCGGATTAAGGCGCGCGCGCCGGCGGCTGCGGAAGGGTCGCCCCCTGGCCCTGCCTCGCTCTCCCCCCGAGCGCCGCGCGGGGGCCGCCGTGAACAGCCGGCGCGTCCTCTCGCCCCCCCGCCTTCGCTCGCGCGTCCACCAGAGGCGC     
F       TTCATATATTACTTGTCAGTCTTATATTTGCCGAAAAATATATGGGCCATTTCATTTTAAAAAATTGATACTTAATACACATAGTTCTTAGTCAATTTTCTTTTTCTAAATATTGATAAATGTTTACTAACTAATTCTTATCCTAATATAAATCATTTGATCTTTGAAAAAAATTTTGGGATACTCTGAGAATAAAAAAAATAGTAAAGTTATATATGTCTTTATCAATATAATATTAGCATTTTTTGTATTCTTAATTTTTAAAGAATTTTCATTTAAATTAATACTTAATTTCATAATTTTACTAATTATCAATGTTGTATATAAAAAAAATATTGATATCTTATAAAATTGAATGTCAACTTGTTTTAAAATAATTAATTACTAAATTTATCTTTATTAAATATGATTATGTAGTATCCATCATATAGCTCAAAAAAATTATCTTTGTATTTGGTCAATACTCTTGTAGTCAAGTATTCTTCGATACCTTGTGAATTATCCTACAGATCATTAGTAAATTAGCCCAATTCAATAATTAAGCAATATTGATGAGTTAGGATAATATTAATACGTATAACATTAACAATTATTTATTATCCTAACGAGCATACTATTAAAATTTTTTACCAATTTAGTAAAATTGATTTCAGAAATAAATAGACCTTACGATTTTAACCGCTAATCTCGATTTAATGATAAGAGTTAGGGATTACATATTGAGCTTCTACATTTTATTAAAATCGACTTAGCATATACTAGGATCATTATTTAGAATATAAGTTGTCTTATAATAACTTACAAAACCTCGAGTTCTGTTTAATATACTATTATAGATGACTATACAGGAAACTTTTTAATAAATTAGTTTACTATAGTCACGTTAATGTACAAACAAATTATTACTATCATTTCAATTTACTTTTAATTTAGATAAATATAGCTGGCGTTAATCAAATATATTTGTAATCATTTTAGTAAATACTTATTCCACGAAATAAAAAATATCATCATCTCATCCTGTTCCACTGAAGATGTGAAGCTATTGCGACAAGATAATTACCACTGCACTTATATAGTTTATAAAGATTTAGTATAAAGTAAATTAGGCAATCGTCGTACTAACGGCTATATTAATTGACCTTGTAATCGTAATCCTTCTCTGCCGAAAACAGCCTCCTTTTACCGATCTTAGACGTCTATATGCAGATGCATCTCCTTTGTTTCTAGAAATGTGACATATCGATCCTCTCGACCATATGTATAATATCTATTTGTCTGTTTTCTTGAGCTCCGCAATATTGTCCTTCTCTCATGTACTTCAACCTACTTATGGTCTCAAGGGGTCTATGGGCCTCTCACTTGGTTGTAGTACAATGCATAAGTACTATACCTGCAGAATGGTATTTGAGTTGCTAACTTATAATAACTCCTATGCAATTACGAGATAACTTTGACGGACATAGGTTCACGTTAGGCATCATTCAAAATTGGGATCCTGTGTAGTAATGCTTATTACGCTTTCAATATTTGAGAGTTTAGTGGGGAAGTGAATTTTCATATAGTTAGATAGAACACGGAATATACCCAAGTATGGCGTGAACTCTTAGTCACGTTGAATGTAACTGTCTATCTTGCACAATTTAAGAAAAGACTTTCGATAGGGGTCAGCTGCTGAGTATAATGAGACTCATTGCACAATCCCCGGTTTGCTAGGTCAATTCATTTCATTATACGTGAAATTCTGTCGAACATAATCGAAATATGTTGTTTCTTCAACTGGATTGTTATGTACCCGAATAACCACATTACTGCACGTATTCGGAGTAATAATGTAAGACCCCACAAATCAGCAGGAATACTATACCGTATTGTCGACACAACCCGCAACGGGATTTACCTATTATAGATCTACCAACGGTCCAGGAGATGGGAATAGAGACAGTAACAACATCGCTACCGATGTGCATCTGTTAGATCCTTTCGATTGAGGGTCACTATGGTCCGCGCTCGCACAGTTGCAACGCACCACTATAGCCCGACCTTCGCAAACGCGTGGGCGCGCCATCCAGGTTCACGTCCCTAACCTCTTCGTTTGGGCTTGCATTGCCCGCGGGGACGGGTTACACGACGCGGGGGGACTGGCAGGCGCGGCCCAGCGGCAAGTTCCGGGTGCTCAGCCCCAAGCTGTGTCTCTCAATCGCTGTCTAAGGCCATAGGTAGCCTCTTCCGCCAAGGCCAATTGCGGCAAATACCGCTCTAGGACTCGATGCCATCCCTGTCACCCGACAGGATGGGGGGCTGCGTGGGTCCGGGACGGCACACTCCGGCCCAACACGACAGCCACGCTGCGGCTCCGCCTAGGGGGCGGGAATATACCGGCATGGACGTCTCGTGGCCTTGCCCTCCTTCCCAGCGTAGATCATGGTCATGCAGGGGTCCGCCACGATGGAGATGTCGGCTCTTACCTGCCGCTACCATATTGGACGTGGTACGCGACCGACGCGCCCACACTCTCTGCGCCGCATCTGGGTGATGTTTGCTAGAGTGTTACGGTGAGACGACCTCCCCGACATGCGGGTGACGTGGGCTCGGCCGTCACCAATTTCGCGTACTAGTTCCTTACACGCTGTAAGAGCGAAGTCAAGTGGGGAGGCCTAGCAGTGCCGTGCCTGGCACGATGCTGTCTTGAGGGCCGCCTACCCACTGGCCCAACACCCTGCGCGTTCCTCTCCCGTGCGACTACTGAAGCCGCGCATCTGGTCACTTGACGAAAGCCCGGCCCACGAATCGCGCATTCTGTCGGGCCGTTTCACGACAATTCCCCGCGCCGAGCTTCACGGGTCCTTGGCTCGGCCGAGCTGCACGATTGAAGTCCGTGGCCCAGGGAGGGCACATTTGCATCAATGGCATACCACCTACCTCTAGCGAGTCGCTCAGTCGACGCCCTTGAGCGCCAGTAAGTTGCCTCTCCAGTAAGTATATCCAGTGTGCCCAGCGCCGTGCCGTGGCGCAAGACGCCCCCACGCGCGGCGGGCGGCACGGGGCCCGCGGGAGGGTCGGGCGTGGTGCCGCCGCGATGGGCCGACCCCCTGCGCGCGGCTGTCCAGTGTCCCGGTTCAGACGGGCCCGTCTGCGGCCCCGGGAGCCTCTGAGGTGGCCCGGCCGAGGGCGGCCAGTCGGGGACGCACATGGGGCGGGGCCCGCTGCCACCGAGCGGGCGCCATGCTCCCAGGCTGGCCGCTACCACGCGGCCCCGCAGCTCCGCGGCCGGGCCGCTGCCCCCCGCCGTCACCCGCCGCGTGGACAGTGCCGCTCCCCCCCGTCGGCACGCGGCCCCGGTGGGCGGCATTCCAACGGCCGCCAGCGCGACCGGCTGCAGCGCTGCGCACGGGGCGGCGCGTTCTACCCGGGGGAACCCAGGCCGGGGCTCGCCGCCGCGCCGGCGCCTGGGCGCGGCCGCCCGGGCGACAGTATGCGAGCCGCCACCCCTGGAACGCTGGGCCGTCACGCCCGTAGCCTCGGCCCTGTCAGGCGGGCGCGGGGGGCGTTTTCGCACGCGCCGGCGCGGGCGGTGCTCCGCCTCGCTGCGCGGTGGGCAGGCGCCGTCGCGCCCCCGTTATGGCCTCGCCGCATCGCTCGGAGCCAGAGCCCGGCACTCCGGGGCAAGAGGGCGCGGAGCCGAGGGGCGGCACCCCGCCTGGCCTCAACCGCGGGGGCACGGGCGCCGGTGTCACGCGCCTGCGTGCGGTGCCGCCCCTCGACGGTCGGGGCCGGGGCTGACAAGTAGCCCTCCTCTGCCCCGCAGCGCGCTCGCCGGTTAGACCCGTGCTACCGGTGTACGGCGGTCTTCGGATTAAGGCGCGCACGCCGGCGGCCGCGCAAGGCTCGCCCCCCGGCCCTGCCTCGCTCCCCCCCCGAGCGCCGCGCGGGGGCCGCCGTAAAGGGCTGGCGCCTCACCTCGCCCCCCTGGCTTCGCTTGCGGCTCCACCAGAGGCGG     
E       TTCATTTATTACTTGTCGATCTTATATTTACCGAAAAATATATGGACCATTTCATTTTAAAAAATTGATACTTAATACACATAGTTCTTGGTCAATTTTCTTTTTCTAAATATTGATAAATGTTTACTAACTATTTCTTGTCCTAATATAAATCGTTTGATCTTTGAAAAAAATTTTGGGATACTCTGAGAATAAAAAGAATAGTAAAGTTATATATGTCTTTATCAATATAATATTAGCATTTTTTGTATTCTTAATTTTTAAAGAATTTTCGTTTAATTTGATACTTAATTTCATAATTTTACTAATTATCAATGTTGTATATAAAAAAAATATTGATATCTTATAAAATTGAATGTCAACTTATTTTAAAATAATTAATTACTAAATTTATCTTTATTAGATATGATTATGTAGTATCCATCATATAGCTCAAAAAAATTATCTTTGTATTTGGTCAATACTCTTGTAGTCAAGTATTCTTCGATACCTTGTGAATTATCCTACAGATCATTAGTAAATTAGCCCAATTCAATAATTAAGCAATATTGATGAGTTAGAATAATCTTAATACGTATAACATTAACAATTATTTATTAACCTAACGAGCATACTATTAAAATTTTTTACCAATTTAGTAAAATTGATTTCAAAAATAAATAGACCTTACGATTTTAACCGCTAATCTCGATTTAATGATAAGAATTAGGGATTACATATTGAGCTTCTACATTTTATTAAAATCGACTTAGCATATACTAGGATCATTATTTAGAATATAAGTTGTCTTATAATAACTTACAAAACCTCGAGTTCTATTTAATGTACTATTATGGGTGACTATACAGGAAACTTTTTAATAAATTAGTTTACTTTAGTCACGTTAAAGTACAAACAAATTATTACTATCATTACAATTAACATTTAATTTAGATAAATATAGCTGGCGTTAATCGAATATATTTGTAATCATTTTAGTAAATACTTATTCCACGAAATGAAAAATATTATTGTCTCGTCTTGTTCCACTGATGATGTGTAGCTATTCCATCAAGGTAATAACCAATGTACTTGTATAGTTTATAAAAATTTAGTATAAAGTTAATTAGGCAATCGTCGTACTAACGATTATATAAATTGTGCTTGTAATCGTAATCCTTCTCTGCCGAAAACAGCCTCCTTTTATGGATTCCAGACGTCTATATGCAGGTGCATTTCCTTTGTTTCTAAAAATGTAACTTATCGATCCTCTCGTCCATATGTATAATATCTATTTGTCTTTTTTCTTGAGCTGCGCAATATTATCCTTCACTCAAGTAACTCAACCTACTTATGGTCTCTAGGGGTCTATGGGCCTCTCACTTGGTTGTAGCACAATGCATAAGTACTTTACCTGCGGAATGGTGTTTGAGTTGCTAATTTATAATAACACCTATGCAATTACGAGATAACTCTGACGGACCTAGGTTCACACTAGGCATTATTCAAAGTCGGGATCTTGTGTAGTAATGTTTATCACGATTTCAATAATTGAAAGTTTAATGGATAACTGAATTTTCCTATAGTTATATAGAACACGGAATATACCCAAGTGTGGCGTGAACACTGAGTCACGTTGAATGTGACTGTCCCTCTTGCACGATTTAAAAAAAGACTTTCGATAGGGATCAGTTGCAGAGTATAATGAGACTCATTGCACAATCCCCGATTTGCTAGGTCAACTCATTTCATTATACGTGAAATTCTGTCGAAAATAATCGAAATATACTGTTTCTTCTACTGGATTGTTATGTACCCTAATAACCACATTACTGCATGTATTCGGAGTAATAAGGTAAGACCCCACAAATCAGCAGGAGTACTATACCATATTGTAGTCACAACCCGCAGCGGGATTTACCTATTATAGATCTACCAAAGGTCCAGGAGATGGAAATAGAGACAGTAACAATATTGCTACTGGTGTGCATCTGTTAGACCCTTTCGATTGTGGGTCACTATGTTCCGCGCTCGCAGAGTTACAACGCGTCAGTATAGCTCGACCTTCGCAAACGAGTGGGCGAGCCATCCGGGTTCACGTCCCTAACCTCAACGTTTGGGCTTGAACTGCCCGCGGGGACGGGTTACACGACGCGAGGGGACTGGCAACCGCGGCCCAGCGTCCGGTTCCGGGTGCTCAGCTCCAAGCTATGTATCTTGATTGCTGTCTAAGGCCACGGGTAGCCTCCTCAGTAAAGGCCAAGTGCGGAACATGCCCCTCTAGGAATCGACGCTATCCCTGTCACCCGACAGGATTGGGGGCTCCGTGGGTCCGGGAGGGCACATTCCGGCCCGACACGACGGCCCCGCTGCGGCTCCGCATACGGAGCGAGAATATACCGGCATGGTCGTTTCGTAACCATGCCCTCCTTCCCAGCGCAGATCGTGGTCATGCAGGGGTCCGCCGCGATAGAGATATCGGCTCTTACCTGCAGCTCCCATATTGGACGTGGCACGCGACCGGCGGGCTCACACTCTCTGTGCCGCATCTGCGTGATCTTTGCTGGAGTGTTCAGGTGCGACGACCTACCGGGCATGCGGGTGACGTGGGCTCGACCGTCACCAATGTCGCGTACCAGTTCCTTACACGCTGTAAAAACGAAGTCAAGTGTGAGGGCCTAGCGGTGCCGTGCCAGGCACGATGCTGTCTTCAGGGCCGCCTACCCACTGGCCCAACACCCTGTGCGTTGCTCTCCCGTGCGAGTACTGAGGCCGCGCATCTGATCACTTAACGAAAGCCCGGCCAACGGCTCGCGCGTCCTGTTGGGCCGTTCCACGACAATGCCCCGCACTGACCTCCAGGGGTTCACGGCTCGGCCGAGCTGCATGATAGAAGTCCGTGGCCCAGGGACCGCACGTTTGGATCAATGACATACCACCTACCTCTAGCGAGTCGCTCAGTCCACAGCCTGGGGCGCCAGTAAATTGCCTCTCCAGTAAGTATAAACAGCGTGCCCTGCGCCTGGCGGTGGCGCTCGACGCTCCCACCCGGGGGGGGTGGCACGGGGGCCGCGGGAGGGCCGGGCGGGGTCCCGACGCGATGGGCCGACCCCCCGCGTGCTGCTGCCCAGTGTCCCGGTCGAGACGGGGCCGTCTGCGGCCCCGCGACCCTCTCAGGGGGCCCGGCCGAGGGCGCCCAGTGGGGGACGCACGTGGGGTGGAGCCCGCCGCCACCGAGCGGGCGCCATCCGCCGTGGCCAGCCGCTACCATTCCGCGGCGCAGCTCCGCGGCCGCGCCGGGGCCTCCCGCCGCCACCCGCCGCGTGGACGGTGCCGCACCCCCCCGTCGGTATGCGGCCCCGGTGGGCGGCTTTCCACGCGCCGCCAGCGCGACCGACTACAGCGCAGCCCACGGGGCGGTGCGTCCTACCCGGGGGAAGCCAGGCCGCGGCCTGCCGCCGCGCCGGCCCCCGGTCGCCGCCGCCCGCGCGAGGGGATGGGAGCCGCGGCCATTGGAACGCTGGGCCCGCAGGCCCCCACCCTCGGCCGTGACAGGCGAGCTCGGGGGGCGTCGGCGCACGCGCCAGCGCGGGCCGCGCTCGGCCTCGCTGGGTGGTGGTCAGGCGCCGTCGCGCCCCCGTGATGGCCTCGCCGCATCGCTCGGACCCAGGGCCCCGCACCCCGGGGCAAGCGAGCGCGCAGCCGAGGGCCGGCACCCCGCCTGGCCGGAGCCGCGGGGGCACGGGCGCCGCTGTCACCCGCCGGCGGGCGGTGCCCGCCCTCGACGGTCGGGGCCTGGGCTGACAAGCCGCCATCCTCTGCCCCCCAGCGCGCTCGCCGGTTAGACCCGTGCTACCGGTGTACGGCTGTCTTAGGATTAAGGCGCGCGCGCCGGCGGAAGCGAAAGGCTCGCCCCCTGGCCCTGCCTCGCTCCCCCCCCGAGCGCCGCGCGGGGGCCGCCGTGAAGAGCCGGCTGGTCATCTCGCCCCCCGGGCTTCGCACGCGCCGCCGCGAGAGGCGT     
D       TTCATATATTACTTGTCAATCTTATATTTACCGAAAAATATATGGGCCATTTCATTTTAAAAAATTGATACTTAATACACATAGTTCGTAGTCAATTTTCTTTGTCTAAATATTGATAAATGTTTACTAACTAATTCTTATCCTAATATAAATCATTTGATCTTTGAAAAAAATTTTGGGATACTCTGAGAATAAAAAGAATAGTAAAATTAAATATGTCTTTATCAATATAATATTAGCATTTTTTGTATTCTTAATTTTTAAAGAATTTTCATTTAATTTGATACTTAATTTCATAATTTTACTAATTATCAATGTTGTATATAAAAAAAATATTGATATCTTATAAAATTGAATGTCAACTTGTTTTAAAATAATTAATTACTAAATTTATCTTTATTAGATATGATTATGTAGTATCCATCATATAGCTCAAAAAAATTATCTTTGTATTTGGTCAATACTCTTGTAGTCAAGTATTCTTCGATACCTTGTGAATTATCCTACAGATCATTAGTAAATTAGCCCAATTCAATAATTAAGCAATATTGATGAGTTGGAATAATATTAATACGTATAACATTAACAATTATTTATTATCCTAACGAGCATACTATTAAAATTTTTTACCAATTTAGTAAAGTTGATTTCAAAAATAGATAGACCTTACGATTTTAACCGCTAATCTCGATTTAATGATAAGAATTAGGGATTACATATTGAGCTTCTACATTTTATTAAAATCGACTTAGCATATACTAGGATCATTATTTAGGATATAAGTTGTCTTATAATAACTTACAAAACCTCGAGTTCTATTTAATATACTATTATAGATGACTATACAGGAAACTTTTTAATAAATTAGTTTACTCTAGTCACGTTAATGTACAAACAAATTATTACTATCATTGCAATTAACATTTAATTTAGATAAATATAGCTGGCGTTAATCGAATATATTTGTAATCATTTTAGTAAATACTTATTCCATGAAATAAAAAATATTATTATCTCATCTTGTTCCACTGAAGATGTGGAGCTATTGCAACAAGGTAATAACCATTGTACTTATATAGTTTATAAAAATTTAGTATAAAGTAAGTTAGGCAATCGTCGTACTAACGATTATATTAATTGAGCTTGTAATCGTAATCCTTCTCCGCCGAAAACAGCCTCCTTTTATTGATACCAGACGTCTATATGCAGGTGCATTTCCTTTGTTCTTAAAAATGTAACATGTCGATCCTCTCGTCCATACGTATAATATTTATTTGTCTGCTTTTTTGAATTACGTAATATTATCCTTCGCTCAAGTAACTCAAACTACTTATGGTCTCCAGAGGTCTATGGGCCTCTCACCTGGTTGTAGTACGATGCATAAGTACTATACCTGCAGAATGGTATTTGAGTTGCTAACTTATAATAACACCTATGCAATCACGAGATAACTATAATAGACTTAGGTTCACGCTAGGCATTATTCAAAGTCGGGATCTTGTGTATTAATGCTTATCGCGGTTTCAATAATTGAGAGTTTAATTGATGAATGAATTTTCGTATAGTTAAATAGAACACGGAATATACCCAAGTGTGGCGTGAACTCGGAGTCACGTTGAATGTGATTGTCTTTCTTGCACACTTTAGAAAAAGACTTTCGATAGAGATCAGTTGCGGAGTATAATGAGACTCATTGCACAATACCCGATTTGCTGGCTCAACTCATTTCATTATACGTGAAATTCTGTCGAAGATAATCGAAATATATTGTTTCTTCAACTGGATTGTTGTGTACTCTAGTAACCACATTACTGCATGTAGTCGGAGTAATAATGTAAAACCCCACACACCAGCAGGAATACTATACCGTACTGTCGACACAACCCGCACCGGGATTTACCTATTATAGATCTAACAAAGGCCCAGGAGATGGGAATAGCGACAATAACAGCATCGCTACTGGTGTGCATCTGTTAGACCCTTTCGATTGTGGGTCACTATGATCCGCGCTCGCATTGTTGCAACGCTTCACGTTAACTGGACCCTCGCAAACGGGTGGGCGGGCCATCCAGGTTCACGTCCCGACTCCCGTCGTTTGAGCTTGAAAGGCCCGCGGGGACCGGTTCCGCGACGCGAGGGGACTGGCGGCCGCGGCCCAACGGCAGGTTCCGGGTGCTCAGCACCAAGCTGTGTATCTCAATTCCTGTCTAAGGCCATGGGTAGCCTCCTCTGCCAAGGCCAAATGCGGCAAATACCACTCTCGGACTCGATGCGATCCCTGCCACCCGACAGTATGGGGGGCGCCGTGGGTCCGGGAGGGCGCACTCCGGCTCGACACGACCGTCACGCTGCGGCTCCGCATAAGGGGCGAGAATATACCGGCGTGGTCGTTTCATAGCCTTATCCTCCTTCCCAGCGTAGTTCATGGTCATGCAGGGGTCCGCCGCGATGGAGATATCGACTTTTACCTGCAACTCCCACATTGAACGTGGCACGCGACCGACGTGCCCACCCTCTCTGCGCCGCATCTGCGTGGTGTCGGCTAGAGTGTTCAGGTGCGACGACCTTCCCGACATGCGGGTGACCTAGGCTCGACCGTCACCAATCTCGCGTACCAGTTCCTTACACACTGTAAGAGCGAAGTCAAGGGGAAAGGCCTAGCGGTGCCGTGCCAGGCACGATGCTGTCTTCAGGGCCGCCTACCCACTGGCCTAACACCCTGTGCTTTCCTCTCCTGTGCGAGTACCGAGGCCGGGCATCTGGTCACTTGGCGAAAGCACGGCCAACGGATCGCGCGTTCTGTGGGGCCGCTTCACGACAATCCACCGCCCCGACCTCCAGGGGTCCATGGCTCGGCCGAGCAGTATGGCTGAAGTCCGCGGCCCTGGGAGAGCACATTTGGGTCAATGACATACCACCTACCTCCGGCGAGTCGCTCAGTCGACACCCTAGGGTGCCGGTAAGTTGCCTTTCCAGTAAATATATCCGGCGTGCCCCGCGCCGGGCCGTGGCGCCGGACGGTCCGACGCGCGACGGGCGGCACGGGGGCCGCGGGAGGGTCTGGCGTGGTTCCCCCGCGATGGGCCGACCCCCCGCGTGCGGCCCTCCAATGTCCCGGTCCATACGGAGCCATCTGTGGCCCCGCGAGCCCCTCAGGGGGCCCGGCCGGCGGCGACCGGTGGGGGACGCAGATGGGGTTGAGCCCGCCGCCCCCGAGCGGGCACCATGCACCCAGGCAGGCCGCGACCATACTGCGCCGCAGCTGCGCGGCCGGGCCGGGGCCGCGCGCCGCCACCCGCCGCGTGGACGGTGCGGCGCCCCCCCGTCGGCAGGCCGCCCCGGTGGGCGGCTTTCCTATCGCTGCCACCGCGACTGGCTACAGCGCGGCGCACGGGGAGGCGCGTGCTACCCGGGGGAAGCTAGGCCGCGGCCTGCCGCCGCGCCGGCCCCTGGGCGCAGCCGCCCCAGCGACGGGATGCGCGCCGCGACCCCTGGAACGCTGGGCCGTCAGGCCCCCACCCTGGGCCGTGGCAGGCGGGCGCGGGGGGCGTTGTCGCACGCACCGGCGCGGTCCGCGCTCGGCCTCGCCGGGTGGTGGTCAGGCGCCGTCGCGCCCCCGTCAGGTCCCCGCCGCATCGCTCGGAGCCAGAGCCCGGCACTCCCGGGCAAGTGAGCGCGCAGGCGAGGGGCTGAACCCCGCCTGGCCGCAGCCGCGGGGGCGCGGGCGCCGCTGTCACCTGCCTGCGGGCGGTGCCCGCGCTCGACGGTCGGGGCCAGAGCGGACAAGTCGCCTTCCTCTGCCCGACAGCGCGTTCGCCGGTTAGACCCGTGGTACCGGTGTACGACGGTCTTAGGATTAAGGCGCGCGCGCCGGCGGACGCGAAAGGTCCGCCCCCCGGCCCTGCCTGGCTCCCGGCCCGAGCGCCGCGCGGGGGCCGCCGTAAACAGCCGGCGGTTCATCGCGCCCCCCGGGCTTCTCCCGCGGAGCCTCGAGAGGCGT     
C       TTCATATATTACTTGTCAATCTTATATTTACCGAAAAATATATGGACCATTTCATTTTAAAAAATTGATACTTAATACACATAGTTCTTAGTCAATTTTCTTTTTCTAAATATTGATAAATGTTTACTAACTAATTCTTATCCAAATATAAATCATTTGATCTTTGAAAAAAATTTTGGGATACTCTGAGAATAAAAAAAATAGTAAAGTTATATATGTCTTTATCAATATAATATTAGCATTTTTTGTATTCTTAATTTTTAGAGAATTTTCATTTGATTTAATACTTAATTTCATAATTTTACTAATTATCAATGTTGTATATAAAAAAAATATTGATATCTTATAAGATTGAATGTCAACTTGTTTTAAAATAATTAATTACTAAATTAATCTTTATTAAATATGATTATGTAGTATCCATCATATAGCTCAAAAAAATTATCTTTGTATTTGGTCAATACTCTTGTAGTCAAGTATTCTTCGGTACCTTGTGAATTATCCTACAGATCATTAGTAAATTAGCCCAATTCAATAATTAAGCAATATTGATGAGTTAGAATAATATTAATACGTATAACATTAACAATTATTTATTATCCTAACGAGCATACTATTAAAATTTTTTACCAATTTAGTAAAATTGATTTCAAAAATAAATAGACCTTACGATTTTAACCGCTAATCTCGATTTAATGATAAGAATTAGGGATTACATATTGAGCTTCTACATTTTATTAAAATCGACTTAGCATATACTATGATCATTATTTAGAATATAAGTTGTCTTATAATAACTTAGAAAACCTCGAGTTCTATTTAATATACTATTATTGATGACTATACAGGAAACTTTTTAATAAATTAGTTTACTATAGTCACGTTAATGTACAAACAAATTATTACTGTCATTGCAATTAACATTTAATTTGGATAAATATAGCTGGCGTTAATCGAATATATTTGTAATCATTTTAGTAAATACTTATTCCACGAAATTAAAAATATCCTCCTCTCGTCTTGTTCCACTGAAGATATGAAGCTATTACAACAAGGTAATTACCATTGTACTTATATAGTTTATAAAAATTCAGTATAAAGTGAGTTAGGCAATCGTCGTACTAACGATTATATTAATTGGGCTTGTAATCGTAATCCCTCTCTGCCGAAAACAGCCTCCTTTTATCGATTTTAGACGTCTGTATGCAGTTGCATTTCCTTTGTTCCTAAAAATGTAACGTATCGATCCTCTCGTCCATATGTATAGTATTTATTTGTCTGCTCTTTTGAGCTGCGTAATATTGTCCTTCACTCAAGTAATTCAACCTACTTATGGTCTCTAGGGGTCTATGGGCCTCTCACTTGGTTGTAGTACGATGCATAAGTACTATACCTGCAGAATGGTATTTGAGTTGCTAACTTATAATAACACCTATGCAATTACGAGATAACTCTAACAGACCTAGGTTCACACTAGGCATTATTCAAAAGTGGGATCATGTGTAATAATGTTTATCACGGTTTCAATAGTTTAAAGTTTAATCGACAAATGAATTTTCATATAGTTATATAGAACACGGAATATACCCAAGTATGGCGTGAACTCTAAGTCACGCTGAATGTAACTGTCTCTCTTGCACCATCTAATAAAAGACTCTCGATAGGGATGAGTTGCAGAGTATAATGAGAATCATTGCACAATCCCCGGTTTGCTAGATCAACTCATTACATTATACGTGAAATTCTGTCGAAGATAATCGAAATATGTTGTTTCTTCAACTGAATTGTTGTGTACCTAATTAACCACATTACTGCATGTGTTCGGGGTAATAATGTAAAACCCCACGGAACAGCAGGAGTACTATACCGTACTGTCGACACAACCCGCACCGGGATTTACCTATTATAGATCTACCAAAGGGCCAGGAGATGGGAATAGAGACTATAACAACATTGCTACTGGTGTGCATCTGTTAGATCCTTTCGACTGTGGGTCACTATGATCAGCGCTCGCACAGGTGCAACGCATCACTATAACTCGACCTTCGCAAACGGGTGAGCGAGCCATCCAGGTTCGCGTCCCAAATCTCGCCGTTTGGACTTGAATTGGCCGCGGGGACGGGTTACACGACGCGAGGGTACTGGCGATTGCGGCCCAGCGGCAAGTTCCGGGTGCTCAGCACCAAGCTGTGTATCTAAATAGCTGTCTAAGGCCATCGGTAGCCCCCTCCGTGAAGGCCGAATTCGGCAAATACGCCTCCCGGACTCGACGCTTTCCCTGACACCCGACAGGATAGGGGGCTCTGTGGGTCCGGGAGGGCACACTCCGGCCCGACACGACAGCCGCGTTGCGGCACCGCATAAGGGGCGAGAATATACCGGCATGGTCGTTTCATAACCTTGCCCTCCTTCCCAGCGTAGATCATGGTCATGCAGGGGTCTGCCGCGATGGAGATATCGGCTCTTACCTGCAACTCCCATACTGGACGTGGCACGCGACCAACGTGCCCACACTCTCTGTGCCGCATCTGCGTGGTGTGTGCTTGAGTGTTAGGGTGGGACGACCTTCCCGGCTTGCGGGTGACGTGAGCTCGTCCGTCATCAATTTCGCGTACCAGTTCGTTACACACCGTAAAAACGAAGTCAAGCGAAAAGGCCTAGCAGTGCCGTGCCGGTCACGATGCTGTCTTTAGAGCCGCCTACCCACTGACCCAACACCCTGGGCGTTCCTCTCCCGTGCGAGTACCGAAGCTGCGCATCTGGTCACCTGGCGAAAGCCCGGCCAACGGATCGCGCGTTCTATCGGGGCGCTTCACGACAATCCCCCGCACCGACCACCAGGGGTCCGTGGCTCGGCCGAGCTATATAGTTGAAGTCTGTGGCCCTGGGACGGCACATTTGGATCAATGGCATACCACCTACCTCGAGCGGGGCGCTCAGTCGACTCCCTGGGGTGCCGGTAACTTGCCTTTCCAGTAAGTATAGCCAAAGTGCCCTGCGCGGTGCGGTGGCGCCGGATGCTCCCACGCGCGGTGGGCGGCACGGGGGCCCCGGGAGGACTCGGCGTGGTTCCGCCGCAATGGGCCGACCCCGCGCGGGCGGCTGTCCAATGTCCCGGTCCACACGGGGCCGTCTCCGGCCCCGGGAGCCTCTCAGAGGCCCCGGCCGACGGCGGCCGGTGGGGGACGCACGTGGGGTGGAGCGCGCCGCCACCGAGCGGGCTCCATCCTCCCAGGCCGACCGCTGCTATACCGCACCGCAGCTCCGCGGCCGGGCCGGGGCCCCCCGCCGGCACCCGCCGCGTGGGAGGTGCGGCCCCCGCCCATCGGCAGGCAGTCCCGGTGGGCGGCACCCCGGGCGCTGCCAGCGCAACGGCCTACAGCGCGGCCCACGGGGCGGCGCGTCCTACCCGGGGGAAACCAGGCCGTGGCCTGCCGCCACGGCGGCGCCTGGCCGCAGCCGCCCGGGCTATGGGATGCGACCCACGACCCCTCGAACGCCCGGCCGTCAGGCCCCCACCCTCGGCCTTGGCAGGCGGGCGCGGGGGGGGTTATCGCACGCGCGGGCGCGGTCCGCGCTCGGCTTCGCTGAGTGGTGGTCAGGCGCCGTCGCGCCCCCGTGACAGCCCCGCCGCATCGCTCAGAGCCAGAGACCCGGACTTCTGGGCAAGGGAGCGCGCAGGCGAGGGACGGCACCCCGCCTGCCCGCAGCCGCGGGGGCGCGGCCGCCGGTGTCACCTCCCCGCCGGCGGTGCACGCGCTCGACGGTCGGGGCCGGGGCTGACAAGTCGCCTTCCTCTGCCCCGCGGCGCGCTCGCCGGTTAGACGCGTGGTCCCGGTGTACGGCGGTCTTAGAATTAAGGCACGCGCGCCGGCGGACGCGAAAGGCCCGCCCCCGGGCCCTGCCTCGCTCCCCCCCCGAGCGCCGCGCGGGGGCCACCGTGAACAGCGGGCTGATCATCTCGCCCCCCGGCCTTCGCTCGCGCTCCCTCGAGAGGCGT     
B       TTCATATATTACTTGTCGATCTTATATTTACCGAAAAATATATGGACCATTTCATTTTAAAAAATTGATACTTAATACACATAGTTCTTGGTCAATTTTCTTTTTCTAAATATTGATAAATGTTTACTAACTAATTCTTATCCGAATATAAATCATTTGATCTTTGAAAAAAATTTTGGGATACTCTGAGAATAAAAAGAATAGTAAAGTTATATATGTCTTTATCAATATAATATTAGCGTTTTTTGTATTCTTAATTTTTAAAGAATTTTCATTTAATTTAATACTTAATTTCATAATTTTACTAATTATCAATGTTGTATATAAAAAAAATATTGATATCTTATAAAATTGAATGTCAACTTGTTTTAAAATAATTAATTACTAAATTTATCTTTATTAAATATGATTATGTAGTATCCATCATATAGCTCAAAAAAATTATCTTTGTATTTGGTCAGTACTCTTGTAGTCAAGTATTCTTCGATACCTTGTGAATTATCCTACAGATCATTAGTAAATTAGCCCGATTCAATAATTAAGCAATATTGATGAGTTAGAATAATGTTAATACGTATAACATTAACAATTATTTATTATCCTAACGAGCATACTATTAAAATTTTTTACCAATTTAGTAAAATTGATTTCAAAAATAAATAGACCTTACGATTTTAATCGCTAATCTCGATTTAATGATAAGAATTAGGGATTACATATTGAGCTTCTACATTTTATTAAAATCGACTTAGCATATACTATGATCATTATTTAGAATATAAGTTGTCTTATAATAACTTACAAAATCTCGAGTTCTATTTAATGTACTATTATAGATGACTATGCAGGAAACTTTTTAATAAACTAGTTTACTTTAGTCACGTTAATGTACAAACAAATTATTACTGTCATTACAATTAACATTTAATTTTGATAAATATAGCTGGCGTTAATCGAACATATTTGTAATCATTTTAGTAAATACTTATTCCACGAAATAAAAAATATCATCGTCTCGTCTTGTTCCACTGAAGATGTGAAGCTATTACAACAAGGTAATAACCACTGGACTTGTATAGTTTATAAAAATTTATTATGAAGTGATTTAGGCAATCGTTGTACTAACGACTATATTAATTGAGCTTGTAATCGTAATCCCTCTCTGCCGAAAACAGCCTCCTATTACTGATCCTAGACGTCTATATGCAGGTGCATATCCTTTGTTTCTAAAAATGTAACATATCGATTTTCTCGTCCATACGTATAATATATATTTGTCTGCTTTCTTGAATTACGCAATATTCTCCTTCACTCAAGTAGCTCAACCTACTTATGGTCTCCAGGGGTCTATGGGCCTCTCACTTGGTTGTAGTACGATGCATAAGTACTATACCTGCAGAATGGTGTTTAAGTTGCTAACTTATAATAACGCCTATGCAATTACGAGACAACTTTAATAGACTTAAGTTGACGCTGGGCATTATTCAAAATTGGGATCTTGTGCGATAATGTTTATCACGGTTTCAATAGTTGAGAGTTTAGTCGACAATTGAATTTTCATATAGTTATGTAGAACACGGAATATACCCAAGTATGGCGTCAACTCTGAGTCACGTTGAATGTAACTGTCTCTCTTGCACTAGTTAAAAGAAGGCTTTCGATAGGGATCAGTTGCAGAGTATAATGAGACTCATTGCACAATTCCCGGTTTGCTCGTTCAACCCATTACATTATACGTGAAATTCTGTCGAAAATAATCGAAATATCTTGTTTCTTCAACTGCATTGTTGTGTACCCCAACAACCACATTACTGCATGTGTTCGGAGTAATAATGTAATACCCCACATATCAGCAGGAAAACTATACCGTGTTATCGACACAACCCGCAGCGGGATTTATCTATTATAGATCTACCAAGGGTCCAGGAGATGGAAATAGAGACAATAACAGAATTGCTACCGGTGTCCATCTGTTAGATCCTTTCGATTGTGGGTCACTATGATCTGCGCTCGCAGGGGTGCAACGCGTAATCATAACTCGACCGTCGCAAACGGGTGGGCGGGCCATCCGGGCTCACGTCCCTAATCTCTCCGTTTGGGCTTGAATTGTCCGCGGGGACGGGTTGCGCGACGCGAGGGGACTGGCATCCGCCGCCCAGCGGCATGTTCCGGGTGCACAGCTCCAAGCAGTGTACCTCGATTGCTGTCTAAGGCCATCGGTAGCCTCTTCGGCCAAGGCCAAATTCGGCAGATACCACTCTCGGACTCGACGCGGTTCCTGCCACCCGACAGGATAGGGGGCTCCGTGAGCCCGGGACTGCACACTCCGGCCCGAGACGACAGTCACGCTGCGGCTCCGCATAAGGGGCGAGAATAGACCGACGTGGTCGTTTCGTACCCTTGCCTTCCTTCCCAGCGCAGTTCATGGTCATGTAGGGGTCTGCCGCGAGGGAGATGTCGGCTCTTACCTGCGGCTCCCATATTGGACGTGGCACGCGACCAACGCGCCCAAGCTCTCTGGGCCGCAACTGCGTGATGTGTGCTAGAGTGTTGCGGTGCGACGATCTCCCTGACTTGCGGGTGACGTGGGCTCGGCCGTCGCCAATTTCGCGTACCAGTTCGTCACATTCTGTAAGACCGAAGTCAAGCGGGAAGGCCTAGCGGTGCCGTGCCAGGCACGATGCTGTCCTCAGGGCCGCCTACCCACTGGCCCAACACCCTGCGCATTCCTCTCCCGTGCGAGTACTGAAGCCGCGCATCTGGTCACTTGGCGAAAGCCCGGCCAACGTATCTCGCGTCCTGTCGGGCCACTTCACGACAATCCCCCGCACCGACCTCCAGGGGTCCATGGCTCGGCCGAGCTTCACGGTTGGAGTCCGTGGCCCTGAGAGAGCACATTTGACTCAATGGCATACCACCTACCTCGAGCGATCCGCTCAGTCGACACCCTAGGGTGCCCGTAAATTGCCTTTCCAGTAAGTATAACCAAGGTGCCCTGCGCCGCGCGGTGGCGCCGGACGCTCCCACGCGGGGTGAGAGGCACCGGGGCTCCGGGAGGGCCCGGCGCGGTCCCGACGCAATGGGCCGACCCCGCGCGGGCGGCTATCCAATGCCCCGGTCCACACGGAGCCTTCTGCGGCCCCGCGAGCCTGTCAGAGGCCCCGGCCGACGGCGGCCGGTGGGGGACGCAGATGGGGTGGGGCCCGCCGCCACCGAGCGGGCCCCATCCACCCGGGCCGGCGGCTACCATACCGCCGCTCAGCTCCGCGGCCGGGCCGGGGCCTCCCGCCGACACCCGCCGCTCGGACGGTGCAGCGCCCGCCCGTCGGCACGCAGCCCCGGTGGGCGGCCCTCCTTGCGCTGCCACCGCGACGGTCTATAGCGCAGCCCACGGGGCGGGCCTTGCTACCCGGGGGAACCTAGGCCCCGGCTCGCCGCCGCGCTGGCGCCAGGGCGCTGCCGCCCGGGCGACGGGATGCGAACCGCGACCCCTCGAACGCTGGGCCGCCACGGCCCCACCCTCGGCCTTGGCAGGCGAGCGCGGGGGGGGTGGTCGCACCCCCCGGCGCGGTCCGCGCTCGGCCTCGCCGGGCGGTGGCCAGGCGCCGTCGCGCCCCCGTGATAGCCGCTCCGCATCGCTCCGATCCAGGGCCCCGGACCCCTGGGGAAGGGAGCGCCCAGGCGAGGGCCGGCACCCCGTCTGGCCACAGCCGCGGGGGCGCGGACGCCGCTGTCACCCGCCCGCGGGCGGTACCCGCGCTCGACGGTCGGGGCCGGGGCTGAAAAGTAGCCTTCCTCTGCCGCCCAGCGCGTACGCCGGTTAGACCCGTGGTGCCGGTGTACGGGGGTCTTAGGATTAAGGCGCGCGCGTCGGCGGGCGCGCAAGGCCGGCCCCCTGGCCCTGCCTCGCTCCCCCCCCGAGCGCCGCGCGGGGGCCGCCGTGAACAGCCGGCCGATCACCTCGCCCCCCGGGCTTCCCACGCGCGTCCCCGAGAGGCGT     
A       TTCATATATTACTTGTCGATCTTATATTTACCGAAAAATATATGGACCATTTCATTTTAAAAAATTGATACTTAATACACATAGTTCTTAGTCAATTTACTTTTTCTAAATATTGATAAATGTTTACTAACTAATTCTTGTCCTAATATAAATCATTTGATCTTTGAAAAAAACTTTGGGATACTCTGAGAATAAAAAGAATAGTAAAGTTATATATGTCTTTATCAATATAATATTAGCATTTTTTGTATTCTTAATTTTTAAAGAATTTTCATTTAATTTAATACTTAATTTCATAATTTTACTAATTATCAATGTTGTATATAAAAAAAATATTGATATCTTATAAAATTGATTGTCAACTTGTTTTAAAATAATTAATTACTAAATTTATCTTTATTAAATATGATTATGTAGTATCCATCATATAGCTCAAAAAAATTATCTTTGTATTTGGTCAATACTCTTGTAGTCAAGTATTCTTCGATACCTTGTGAATTATCCTACAGATCATTAGCAAATTAGCCCAATTCAATAATTAAGCAATATTGATGAGTTTGAATAATATTAATACGTATAACATTAACAATTATTTATTATCCTAACGAGCATACTATTAAAATTTTTTACCAATTTAGTAAAATTGATTTCAAAAATATATAGACCTTACGATTTTAACCGCTAATCTCGATTTAATGATAAGAATTAGGGATTACATATTGAGCTTCTACATTTTATTAAAATCGACTTAGCATATACTAAGATCATTATTTAGGATATAAGTTGTCTTATAATAACTTACAAAACCTCGAGTTTTATTTGATATACTATTATAGATGACTATACAGGAAACTTTTTAATAAATTAGTTTACTGTAGTCACGTTAATGTACAAACAAATTATTACTATCATTACAATTGACATTTAGTTTAGATAAATATAGCTGGCGTTAATCAAATATATTTGTAATCATTTTAGTAAATACTTATTCCACGAAATAAAAAATATCATTGTCTCGTCTTGTTCCACTGAAGATGTGAAGCTATTGCAACAAGGTAATTACCACTGTACTTATATAGTTTATAAAAATCTATTGTAAAGTGAGTTAGACAATCGTCGTACTAACGATTATATCGATTGGGCTTGTAATCGCAATCCTTCTCTGCCGAAAACAGCCTCCTTTTACCGATGCCAGACGTCTATATGCAGGTGCATATCCTTTGTTTTTAAAAATGTAACGTATCGATCTTCTCATCCATATGTGTAATATCTATTTGTCTGATTTCTTGAACTTCGTAATATTCTCCTTCACTCACGTAACTCAACCTACTTATGGTCTCTAGGGGACTACGGGCCTCTCACCTGGTTGTAGCACGATGTGTAAGTACTATACCTGCAGAATGGCGTTTGAGTTGCTAACTTATAATAACGCCTATGCAATTACGAGACAACTTTGATGGACCTAGGTTCACGCTGGGCATTATTCAAAACCGGGATCTTGTGTAATAATGCCTATCACGATTTCAATATTTGAGAGTTTAGTTGATAAGTGAATTTTCCTATAGTTATATAGCACACGGAATATACCCAAGTATGGTGTGAACTCCGAGTCACGTTGAATGTGATTGTCCCTCTTGCACTGTTTAGTAGAAGACTTTCGATAGGGGTCAGTTGCCGAGTACAATGAGACTCATTGCACAATCCCCGGTTTGCTAGGTCAACTCATTACATTTTACGTGAAATTCTGTCGAAGATAATCGAAATATATTGTTTCTTCAACTGTATTGTTGTGTACCCTAATAACCACATTACTGCATGTATTCGGAGTAATAATGTAAAACCCCACAGATCAGCAGGAGTACTATACTATACTGTCGACACAACCCGTATCGGGATTTATCTATTATAGATCTACCAAGGGTCCAGGAGATGGAAATAGAGACACTAACAACATTGTTACTGGTGTATATCTGTTAGAACCTTTCGATTGTGGGTCACTATGATCTGCGCTCGCAGAGTTGCAACGCATCACTATACCTCGACCTTCGCAAACGGGTGGGCGGGCCATCCAGGCTCACGTCCCTAAGCGCGCCGTCTGGGCTTGAATTGTCCGCGGGGACGGGTTACACGACGCGGGGGCACTGGCGTTCGCCACCCGGCGGCCCGTTCCGGGTGCGCAGCTCCAAGCTGTGTATCTCGATTGCTGCCTGGGGCCATCGGTAGCCTCCTCCGTCAAGGCTGATTACGGCAGATACCACTCTCGGAATCGACGCTATTCTTGACACCCGACAGGATAGGGGGCTCCGCGGGCCCGGGACAGCGCACTCCGGCACAACACGACGGCCCCGCTGCGGCTCCGCATAAGGGGCGAGAATAAACCGGCGTGGTCGTCTCGTGCCCTTGCCCTCCTTCCCAGCGCAGATCATGACCATGCAGGGGTCTGCCGTGATGGAGATATCGACTCTTACCTACAGCTGCCATACTGGACGTGGCACGCGACCAACGCGGCCACACTCTCAGCACCGCATCTGCGTGACGTATGCTAGAGTGTTCAGGTGCGACGATCTGCCCGACGTGCGGGTGACGTGAGCTCGACCGTCACCAATTTCGCGTACCAGCTCCTTACACGCTGTAAAAGGGAAGTCAAGCGGAAAGGCCTAGCGGTGCCGTGCCAGTCGCGATGCTGTCTTCAGGGCCGTCTACCCACTGACCCAACACCCTTCGCGTTCCTCTCCCGTGCGAGTACCGAAGCGGGGCATCTGGTCACTTGGTGAAAGCTCGGCCAACGGATCTCGCGTTCTATTGGGTCAATTCACGACAATCCCCCGCGCCGACCTCCAGGGGGCCAAGGCTCGGCCGAGCTCTATGGTTAAAGTCCGTGGCCCTGGGAGAGCACATTTGGGTCAATGGCATACCACCTACCTCGAGCGAGTCGCTCAGTCGACGTCCTCGGGTGCCAGTAAATTGCCTTTCCAGTAAGTATAACCGAAGTGCCCTGCGCCGCACGGTGGCGCCGGACGCTGCCACGCGGGGCGGGCGGCACGGGGGCCCCGGGAGGGCCCGGCGCGGTTCCGTCACCATGGGCCGACCCCCCGCGTGCGGCTATCCAGTGTCCAGGTCGACACGGGGCCTTCTGCGGCACCGCGAGCTTCTCAGCCGGCCCGGCCGACGGCGGCCGGTGGGGGACGCATGTGGGGTGGGGCACGCCGCCACCGAGCGGGCACCATCCACCCAGGCGCGCCGCTACCAGACCGCGGCGGAGCTCCGCGGCCGCGCCGTGGCCCCCCGCCGGCGCCCGCCGTGTGGACGGTGCCGCGCCCCCCCGTCGGCACGCGGCCCCGGTGGGGGGCAGTCCTTGCCCTGCCAGCGCAACGGGCTACAGCGCGGCCCGCGGGGCGGGGCGTACTACCCGGGGCAAACCAGGCCGCGGCTGGCCGCCGCGCCGGCGCCGGGCGGCCGCCGCCCGGGCGACGGAATGCGAGCCGCGCCACGTCGAACGCGCGGCCGTTAGGGCCCTAGCCTCGTCCTTGGCAGGCGTGCGCGGGGGGGGTTGGCGCACGCACCAGGGCGGTCCGCGCTCCGCGTCGCTGGGTGGTGGGCAGGCCCCGTCGCACCCCCGTCATAGCCACGCCGCATCGCTCAGAGCCAGAGCCCGGAACTCCTGGGGAAGCTAGCGCCCAGGCGAGGGGTGGCACCCCGCCTGGCCGCAGCCGCGGGGTCGCGGCCGCCGCTCTCACCCGCCTACGGGCGGTGCCCACGCTCGACGGTCGGGGCCTGGGCTGAAAAGTCGCCTTCCTGTGCCCCCCAGCGCGCCCGCCGGTTAGACTCGTGGTGCCGGTGTACGGCCGTCTTAGGATTAAGGCGCGCGCGCCGGCGGACGCGCAAGGCTCGCCCCCTGGCCCTGCCTCGCTCCCCCCCCGAGCGCCGCGCGGGGCCCGCCGTGAACAGCCGGCCGATCATCTCGCCCCCCGGGCTTCGCGCGCATTCCCGCGAGAGGCGT     
