# Supplementary material for: A simple method for data partitioning based on relative evolutionary rates
Source: PeerJ. 2018 Aug 28;6:e5498. doi: 10.7717/peerj.5498 (PMC6118207; doi:10.7717/peerj.5498)
Supplement: Data S1 — The datasets are provided in the PHYLIP format. [file peerj-06-5498-s002.zip › DataS2/AS14-10.phy]

17  4000
out     CCAATTTTTACGAATTTAAAAGAATGTACTAAGCACTAAATTAATCTGGATGTATATATATATATAATATATTTTAATTTAGATACATTAATTAGTAATGATTATTCATATTAACAAACATTCTATTTCTTATAAAAAAATGACATATTGTATTATAATAATTTATACACATTAATATTTTGAGCAAAAAACTAATAGGTAAATAAATTCGTAGATCATATATAACCATATAACCGATTGAATGAATGTACTAATTTAAACTAATGTATAATGTTTTAAATACTTGAATAACATTATTTACTGATATCAAAGTATATATCTTGAATAATTAAAGATAAATATAACATTTGTATTTCTTTTTTAGAATTTATTTGTGTAGGTTTTTATTTCATAAAATCTTCAAATTTTATATTTGTAGAATATGCATATTATATTAATCCAAATTTTTTTTAATTAAATCCAATTTTGATTAATTTTCAATATCTAAGAAAAAAATTTTATAGGTTTCTAAGTTTTCATGTTAATAAATTTTATAAGCCCATTGCGCTACATATATTAATGTATGATCTTAATTTTTTAACACATCATACATGAATATTCCGCTATGACGTAAAATATATAAAGAATTTATTAGATTATTTCCACTTATAAATCTGTTTAAAACAAAAATATAAACAATAATAGTGATTTAACCGTTGCAAGAGAAAAATAATGATTTTTCTCTATTTCCCATAACTCTAATAGATTTAAGAACAAGTCAGTAATTATACTATGAATTTAACCTATTTTACTCTCGCAAATTAAAGTGTTGATTATTATATTAACTGTGATAAAGTGAGGTCACACACAACTTTAGATAAATTTAGCACTCACATATAAAGTAATTTTAATACAGGTAGATCAATGTCCAAAATTATAATTTCAGTAAGTAACATTCATATTGTCTGAGTTCACTTATTTCTATACAAGACATTGTTCAATGGTCCATCGTAAAGATAAATTTTATTTAATGACTCCAGTCTTTAAGAGTGCAAGGCTTGACAAGTATTGGCATTATTAGGTAGTTCTTCTGCTCTATTATTATTTCTATTCAGAATACCTGATCTAAACTGCATCAGCCACTTAGGGACGTAGCGGAATCGTCTATCGCTTTTTTCTGCGTTTATTCTAACTATTTAATATGTTTGGACTGTACTAGACTAGCAGCGGGTAGATAGTCGTCCAGAGACCCGCCTCAAAAAGCATTGAAACGTTATGCATCTCTGATTCTTAATATCGATGCACCAATGCAAGAGAACAATGTGCCTTTCTTAAATGACCCTGAAATGGCCCTTTATTCGGGAATTAAAATAGTAAAAACGTAGGTCCCTATAAACTAGACACGTGCTTGGCGGGAGCATCCTTAGTGGTTGATTGTACGTTCTTTATCAAGTGCCCATAATTTAGGCGGGATTCTATTTTTCCTTTGGGGAAAGGTACACCCCCCCGACTAATTTCACCTTTTGCCTAGATTATATTAAAAACTTCTACGCACTTAGGCCCGTCATCATCTTGTTATAATTCTTTGTCGATAGGCATCATATGGAAGGTGAAAACTGCGCGAAAGGGTGGGGAGAGTATTACAGACCGATGTCACCTTAATATTCGTTAAATTATAAGCAAACCATATGCAGTACCGCCGTGACTATCTCTAGACTATTAGCCAGCTCCAACTAATCTGTAAAGACGATTGGAACTCGGATGCACATGATTACAAAAATAAGCGTAGAGTTCTTTCATTTACATAGTATATTGACGGGCGGCCTAAAGTACGATAAATACCGCAATTATTATCTACGAGTTAACAAATGAGGGCCGAGCATGTAAAGGACTTTATCGGATTACGTAAGTTGTGTGCCCTCTAATCTCAGAAGGCGGCGATGCACATCGCTTCCACAATCTGTGCCTCTTTATGATAGGAATCATTTAACTACCAGCGTACCACATATCGCTTGTCTGTGACCGTCACAGCTCTTAGTGGGCCTACCTGGGCATAGCTGGTGCGAGGCCAGTTCGAGTTCGAAGTCAGCCCATGGCCCGCACAGCTGAGTCTCGGGCTGAATATCATCTTGATGAGGGCAGCCAGGTGTACAAACAGGGCTGAAACTGATCCCTTAAGCCAGCCCCAAGAGGTGTGACGTCAGCGCGGGCCAACCTCGATCAAAGCATTGTCGCAACATTAGGATGCTGTACGCCGACCGTCGTAGAACCGCTTTGGCCGACTCCCCAAATCAACTCGTACAAGAGACGTCTGATGCCCTGCCAGAGGGCGGGGGTCTGGACGCGTGGTCCAACGCAAGTCGCGTGCTACCGGTTTCGTTCCGAAATGACATTCATAAACCATCCAGTGTGCGTATAAGTCGACTCCGTCTGTAAAAGCGGCTCTGGAGTGGAGGCCCTACTCGGGACCAGTACTCATTCCCGCTAAGCTCTAACGCGTCCTACAGGCACGTAATCACAGTCGGACCCGCTCCGTGCCCGTTGTGTTTCTTTCTGGGTGACTGATTATCTCAGTCCGGTCATGTTTGAAGAGTTAACGCGTCTTGCCCGAGACGACCGGCAAGAGTAAACTTGCAATCGCGTGGTACGACCCTGCGACGCTAGAAGCGGTATACTTTGCACGCCCCACGGCTCAGCCCTCGGTGTCTGGCATAACATCCCCTCGGCGCGAGACGGCCCATACCCCTAGAGGCAAAAAATGCTCCCTATTGCTTCGACCTGAAACCCAGGTGCGTATGTCGCCAGCGTCTAAGACGGTGGTGAGTCGCCGAACATCAGGACACGCCACCGAGCGCATGCCGAGCGGCAGGTTCCCGACCTGCTACGCTTAGTGAGGGCGCCTCGAACCATATCGTAGCCGGCATAATATTATCAACTAATTCTCCTTGGCATGCGGTGATAACGAGGTACGCGGGCGCGGTGCGCAGTCAAAAGTATATTCCCGGAGGAGGTCCGTTTGTCCCCGGCGTGGCTCCCCGTCCCCTGCGGCTGGGCGGCTCGCGGGGCTCCACGGTCCCTGGAGAGCGCATCGAGCCCCGCGTGCGCTGCTTCCCCCCAGCAAAAGGCGCCGGGGGGTGCGTTCGCCGCGCCCCGGGCTCTTTGCGGGCCGTAGCGGCGCGCCGCGCCGCCGGACCGGGCACCCTCCCGGGCCCCCCGTCGGCGGGCCAACGCTACCACCGCGGGGGCGCATCCGCCGCCGCCCCCCGGCTCACCACGTGCAAGGAGCCCCTGGGCAGCCGCCGGCGGGAGCCTCCCCCGTGGGTACCGAGGAGATGGCTGCCGGGGCGTTGTGGCTTGGGCGCGCCGATCTCCCCAGGGACACCCGGCCGAGTCCGCGAGGGCGGGGGCGCGCGCACGCTCTCCGGTCAGGACGCGCCGCCCTGCGGCCGCGATACCGATCTCACGCGCGATGTACCGGCCTGGGGGGCGCCGCCGGCGCCCGCACCCCTCGGCGCACCGTGCCCGTGGCGGGAAGTGCGGCACGCCCTGGAGCCGGTCAGGGCCGCGGGGTGAGGACCTCGGCGCGCGGCGCGAAGGTCGGACACTAACGTGGCGCAGTCTGCGGGGTCATGGCAGCCCCTCCGCGGCTCCTCCGCGTGGCTCCCGCCCAGGTTGTCGCGTTGCGGCGGTCCGGGTACCGCGCAGGCTGGGCCGGTGACAGCTGGGGGTGATGCCCCCGCCGGGGCCGGCCCGAGGGGTTTCTGGCCGGCGTTGCGGGGGCGCACGCCTCCTGCCGTCGCCCTGGACGCACGGACCCGCATGGCTCAGGTCCGCCGGCCGGAGGCTCGCGCGCCGCCGCCTTGCCTTGCGGCTGCCGAGAGGGCGCCCGGCGCGGGACGGGGGCCGAGGCGGGCGGGACACCCGCAGGGGTGGCAGGCAGCACTAGCGGCCTCCCCTGCTCGTACGATGACCCCGCCTCAGGCCGCCGGCGACCTACCGCAGCGCAGCACGATCACGGGTG     
P       CCAATTTTTACGAATTTAAAAGAATATACTAAGCACTAAATTAATCTGGTTGTATATATATATATAATATATTTTAATTTAAATACATTAATTAGTAATGATTATTCATATTAACAAACATTCTATTTCTTATAAAAAAATGAAATATTGTATTATAATAATTTATACACATTAATATTTTGAGCAAAAAACTAATAGGTAAATAAATTCGTAGATCATATATAACCATATAACCGATTGTATGAATGTACTAATTTAAACTAATGTATAGTGTTTTAAATACTTGAATAACATTATTTACTGATATCAAAATATATATCTTGAATAATTAAAAATAAATATAACATTTGTATTTCTTTTTTAGAATTTACTTGTGTAGGTTTTTATTTCATAAAATCTTCAAATTATATATTTATAGAATATGCGTATTATATTAATCCAAATTTTTTTTAGTTAAATCCAATTTTGATTAATTTTCAATATCTAAGAAAAAAATTTTATAGGTTTCTAAATTTTCATGTTAATAAATTTTATAAGCCCATTGCGCTACATATATTAATGTATGATCTTAATTTTTTAACACATCATACATGAATATTCCGCTATGACGTAAAATACATAAAGAATTTATTAGATTATTTCCACTTATAAATCTGTTTAAAACAAAAATATAAACAATAATAGTGATTTAACCGTTGCAAGAGAAAGATAATGATTTTTCTCTATTTCCCATAACTCTAATTGATTTAAGAACGAGTCAGGAATTATACTATGAATTTAACCTATTTTACTCTCACAGATTAAAATGTTGATTATTATATTAACTGTGATAAAATGAGGTCACACACAACTTTAGATAAATTTAGCACTCACATATGAAGTAATTTTAATACAGGTAGATCAATATCCAAAATTATAATTTCAGTAAGTAACATTCATATTGTCTGAGTTCACTTGTTTCTATACAAGACATTGTTCAATGGTCCATCGAGAAGATAAATTTTATTTAATGACTCTAGTCTTTACAAGTGCAAGGCCTAATAAGTATTGGCATCATTAGGTAGTTCTCCTGCTCAATTATTAACTCTATCCAGAATATATGATCTAAACTGCATCAGCCACTTAGGGACGTAGCGGAATCGTCTATCGCTTTTTTCTGCATTTATCCTAACTATTTAATATGTTTGGACTGTACTAGACTAGCAGCGGGTAGATTGTCGTCCAGAGACCCGCCTCAAAAAGCATTGCAACGTCATGCGTCTCTGATTCTAAATATTTCTGCATCAATGCAAGAGAATAATGTGCCTTTCTTAAATGACCCTGAAATGGCCCTTTACTCGGGAATTAAAATAGTAAAGACGTAGGTCCCTATAAACTAGACACGTGCTTAGCGTGAGCATCCTTAGTGGTTGAATGTACGTTCTCTATCAAGTGCCCATAATTTAGGCGGGATTCTATTTTCCTTTTGGGGAAAGATACACCCCCCCGACTAATTTCATCTTTTGCCTAGATCATATTCAATACTTCGACGCACCCAGGCCCGTAACCATCTTGTTATAATTCTTTGTTCACAGGCATCATACGGAAGGTGAAAACTACGCGAAAGGGTGGGGAGAGTATTACAGACCGATGTCTCCTTAGTATTCATTAAATTATAAGCAAATCATATGCAGAACCGCCATGACTATCTCTGAACTATTAGCCAGCCCCCACTAATCTGTAAAAACAATTGGAACTCGGACCCACATAGTTATAAAAATAAGCGTAGAGTTCTTTCATTTACATAACCTATTGACGGGCGGCCTAAAGTACGATAGATACCGGAATCATTATCTACGAGTTAACAAGTGAGGACCGAACATGTAAAGGACTTAATCGGATTACGTAAGTTGTGTGCCCTCTAATCTCAGAAGGCTGCGATGCACATCGCTTCCGCAATCTGTGCCTCTTCATGATAGGAATCATTTAACTCCCAGCGTACCACATATTGCTTGTCTATGACCGTCACTACTCTTAGTGGGCCTACGTGGGCATAGCTGATGCGAGGCCAGTTCGAGGTCGATGTCAGCCCATGGCCCGCACGCCTGAGTCTCGGGCTTAATATCATCTTGACAAGGGCAGCCCTGTGTACAAACAGGGCTGAAACTGATTCCTTACTCCAGCCCCAGGAGGTGTGACGGCAGCACGATCCAGACTCGATCGAAGTATTATCGCGCCATCAGAACGCTGTACGTGGACCGTCGTAAAACCGCTTTGGCCGACTCCCCAAATCAAATCCTGCATGCGCCGTCTGATGCCCTGCCAGAGGGCGGGGGTCGGGACGCGTGGTCGAACGCAAGTCGCGCGCGACCGGTTTCGTTCCGAAATGACATTCATAGGCAACCCAGTTTGCGTAGAAGTCGACTACATCTGTAAAAGCGGCTCTGGAGTGGAGGCCCTACTCGGGACCAGTACTCATTCCCGCTGAGCTCTAACGCGTGCTGTAAGTACGTAATCACAGTCGGACCCGCTACGTGCCCAGTGGGTTTCTTTCTGAGTGGCTGATTATCTCAGTCCGGTCGTGTTTGCAGAGATAGCGCGTCTTGCGCGAGACGACCCGCGAGAGCAAACTTGCAACCGCGCGGCACGACCCTGCGACGCCAGAAGCGGCATACTTTGCACGCCCCACGTCTCAGGCCTCGGTGTCTGACAAAACATCCCCACGGCACGAGGCGGCCCATGCCCCTAGAGGCAGAAAGTGCTCTCCATCGCATTCACCTGACACCCAGGTGCGTATGTCGCCAGCGTTTAAAACGCTGGTGGGTCGCCGAACATCAGGACACGCCACCTAGCGCATGCCGAGCGGCAGGTTCCCGATCCGCTACGCCTAGTGAGGGCGCCACGAACCATATCGTATCCGGCATAATACTATCAACCAATTCTCCTTGGCACGCCGTGATAACGATTTAGTCGGGCGCGGTGCACAGTCAAAAGTATACTCCCGGAGCAGGTCCGTTCATCCCCGGCGTGGCTCCCCGTCCCCTGGGGCTAGGGGGCTCGCGGGGCTCTGCGGTGCCTGGAGAGCGCATCGAGCCCCGCGTACGCTGCTTCCCCCCAGCGAACGGCACCGGGGGGTGCACTCGCCGCCCCCCGGGCCCTTTGCGGGTCGTAGCGGCGCGCCGCGCCGCCGGCCCGGACACCCTCCCGGACCACCCGGCGTCGCGCCAGCGCTACCGCCGCGGGGGCGCATCGGCCGCCGCCCCCCGGCCCACCACGTGCAAGTAGTCCCCGCGCAGCCGGCGGCGGGTGCCACCCCCGCGGTTGCCGAGGTCATGGCGGCCAGGGCGTTATCGCGTGGACGCGCCGATCTTACCAGCAATAGCCGGCCGGCTCCGCGAGGGCGGGGGCGCGCGCCCGCTGTCCGGGCAGGACGCGCCGCCCCGCGGCCGCGGTACGGATCCCGCGCGCGATGTACCGGCCGGGGGGGCGCCCGCGACGCCCGTGCCCCGTGACGCACCGTGCCCGTGGCGGGAAGTGCGGCAGGCCCTGGAGCCGGGCAGGGCCACGTGGTGAGGACGTCGGCGCGCGCCGCGTAGGTCGGACGCCAACGTGGCGCAGCCTGCGGGGTGATGGGGGCCCATCCGCGGGCCCTCCGCGTGGCTCCCGCCCGAGTCGTCGCGTTGCGGCGGTCCGGGTGCCGCACAGCCTGGGCGGGTGACAGCTGGGGGGGATGCCCGCGACGGGGCCGGCCCGGAGAGTTTCTAGCCGGCGTTGTCGGGGCGCACTCCCCCTGCCGCCGTCCTGGACGCAGGGACGCGCATGGCCCGGGCCCGCCCGCCCGAGGCTCGCGCGCCGCCTCCTTGGGTGGCGGCTGCCGAGAGGGGGCCAGGGGCGGGACGGGGGCCGAGGACGGCGGCTCACCCGCAGGGGTGGCAGGCAGCACCAGCGGCCTCCCCTGCTCGCACGATAACCCCCCCCCAGGGCGCCGGCGACCTACGGCAGCGCAGCACCATCACAGGTG     
O       CCAATTTTTACGAATTTATAAGGATATACTAAGCACTAAATTAATCTGGTTGTATATATATATATAATATATTTTAATTTAAATACATTAATTAGTAATGATTATTCATATTAACAAACATTCTATTTCTTATAAAAAAATGAAATATTGTATTATACTAATTTATACACATTAATATTTTGAGCAAAAAACTAATAGGTAAATAAATTCGTAGATCATATATAACCATATAACCGATTGAATGAATGTACTAATTTAAACTGATGTATAATGTTTTAAATACTTGAATAACATTATTTACTGATATCAAAATATATATCTTGAATAATTAAAGATAAATATAACATTTGTATTTCTTTTTTAGAATTTATTTGTGTAGGTTTTTATTTCATAAAATCTTCAAATTTTATATTTATAGAATATGCGTGTTATATTAATCCAAATTTTTTTTAATTAAATCCAATTTTGATTAATTTTCAATATCTAAGAAAAAAATTTTATAGGTTTCTAAATTTTCATGTTAATAAATTTTATAAGCCCATTGCGCTACATATATTAATGTATGATCTTAATTTTTTAACACATCATACATGAATATTCCGCTATGACGTAAAATAGATAAAGAATTTATTAGATTACTTCCACTTATAAATCTGTTTAGAACAAAAATATGAACAATAATAGTGATTTAACCGTTGCAAGAGAAAAATAATGATTTTTCTCTATTTCCCATAACTCTAATTGATTTAAGAACAAGTCAGTAATTATACTATGAATTTAACCTATTTTACTCTCGCAGATTAAAATGTTGATTATTATATTAACTGTGATAAAGTAAGGTCACACACAACTTTAGATAAATTTAGCACTCACATATGAAGTAATTTTAATACAGGTAGATCAATATACAAAATTATAATTTCAGTAAGTAACATTCATATTGTCTGAGTTCACTTATTTCTATACAAGACATTGTTCAATGGTCCATCGCGAAGATAAATTTTATTTAATGACTCCAATCTTTATCAGTGCAAGGCCTAACAAGTATTGGCATTATTAGGTAGTTCTTCTGCTCCATTATTATTTCTATTCAGAATATTTGATCTAAGCTGCATCAGCCACTTAGGGACGTAGCGGAATCGTCTACCGCTTTTTTCTGCATTTATCCTAACTATTTAATGTGTTTGGACTGTACTAGACTAGCAGCGGGTAGATAGTCGTCCAGAGACCCGCCTCAAAAAGCATTGAAACGTCATGCAGCTCTGATTCTAAACATTACCGCACCAATGCAAGAGGACAATGTGCCTTTCTTAAATGACACTGAAATGGCCCTTTATTCGGGAATTAAAATAGTAAAGGCGTAGGTCCCTATATCCTAGACACGTGCTTGGCGGGAGCATCCTTAGTGGTTGAGTGTCCGTCCTTCATCAAGTGCCCATAATTTAGGCGGGATTCTCTTTTTCCTTTGGAGAAAGGTACACCCATCCGACTAATTTCATCTTTTGCCTAGATCATCTTAAATACTTCTACGCACTCAGGCCCGTTACCATCTTGTTATAATTCTTTGCCAATAGACATCATATGGAAGGTGAAAACTGCGCGAAAGGGTGGGGAGAGTATCACAGACCGATGTCGCCTTAGTATTCGTTAAATTATAAGCAAATCATATGCAGAACCGCCATGACTATCTCTACACTATTAGCCAGCCCCTACTAATCTGTAAAAACAATTGGAACTCGGCCCCACATGGTTATAAAAATAAGCGTAGAATTCTTTCATTTACATAGTATATTGACGGGCGGCCTAAAGTACAATACATACCGGAATCATGATCTACGAGTTAACAAATGAGGGTCGGACATGTAAAGGACTTGATCGGATTACGTAAGTTGTGTGCCCTCTAATCTCAGAAGGCTGCGATGCACATCGCTTCCGCAACCTGTGCCTCTTCATGATTGGAATCATTTAACTCCCAGCGCACCACATATCGCTTGTCTGCGACCGTCACTGCTCTCGGTGGGCCTACCTGGGCATAGCCGGTACGAGGCTAGTTCGAGGTCGAAATCAGCCGATGGCCCGCACTGCTGAGTCTCGGGCTGAATATCATGTTGACGGGGGCAGCCGGGTGTACAAACAGGGCTGAAACTGATGCCTTATTCCAGCTCCCGGAGGTGTGACGACAGCGCGATCCAGACTCGATCAAAGTACTGATGCGATATCAGAATGCTGGACGTCGACCGTCGCAGAACCGCTTTGGCCGACTCCCCAAATCAAGTCCTCCATGCGAGGTCTGATGCTCTGCCAGAGGGCGGGGGTCTGGACGCGTGGTCCAGCGCAAGTCGCGCGCTACCGGTTTCGTTCCGAAATGACATTCATAAAGAATCCAGTGTGCGTAGAAGTCGACTGAGTCGGTACAAGCGGCTCTGAAGTGGAGGCCCGACTCGGGACCAGTACTCATTCCCGCTAAGCTCTAACGCGTCCTATAAGTACGTAATCACAGTCGGACTCGCTTCGTGCCCGTTGAGTCACTTTCTGAGTGGCAGATTATCTCAGTCCGATCATGTTTGGAGAGATAGCGCGTCTTGCCCGAGATGATCGGCAAGAGCAAACTTGCAACCGCGAGGCACGACCCTGCAACGCTAGAAGCGGTATACCTTGCACGCCCCACAGCTCAGCCATCGGTATCTGGCACATCCTCCCCGCGGCGAGAGGCGGCCCATGCCCCTAGAGGTAGAAAATGCTCTCCATCGCGCACACTTGACACCAAGATGCGTATGTCGCCAGCGTGTAAAAGGCTGGTGTGTCGCCGAACATCAGGACACGCCACCAAGCGCATGCCGAGCGGCAGGTTCCCGACCCGCTACGCTTAGTGAGGGCGCCACGAACCATATCGTAGCCGCCATAATACTGTCAACCGAATCTCCTTGGCAAGCGGAGATAACGAGCTAGTCGGGCGCGGTGCACAGTCAAAAGTATACTCCCGGAGAGGGTCCGTTTGTCCCCGGCGTGGCTCCCCGTCCCCAGCGGCTAGGCGGCTCGCGGGACTCCGGGGTCCCCTGAGAGCGTATCTAGCCCCGCGTGCGCTGCTTCCCCCCAGCGAAAGGCGCCGGTGCGTGCGGTCGGCGCGCCCCGGGCTCTCTGCGGGTCGTAGCGGCGCGTCGCGCCGCCGGCCCGGGCACCCTCCCGGGCCCCCCGCCGGCGTGCCAGCGCTACCACCGCGGGGGCACGTCGGCCGCCGCCGCCCGGCTCACCACGTGCAAGGAGGCCCTAGGCAGCCGCGCGCGGGAGCCACCCCCGCGTGTGCCGAGCTCATGGGCGGCGGGACGTTATCGCGGGGGCCCGCCGATCTCACCAGGAACCGTCGGCCGGGTCCGCGAGGGCGGAGGCGCGCGCGCGCTGTCCGAGCAGGACACGCCGCCCCGCGGCCGCGGTACCCACCCCGCGCGCGATGTACCAGCCGGGGGGGCGCCGCCGGCGCCCGCGCCCCGGGACGCACCGTGCCCGTGGCGGGATGTGCGGCACGCCCTGGGGCCGCACAGAGCCGCACGGTGAGCACTTCGGCGCGCGGCGCGGAGGTCGGACGCCAACGTGGCGCAGCCTGCGGGGTCATGGGGGCCCGTCCGCGGTCCCTACGCGTGGCTCCCGCCGGAGTGGTTGCGTTGGGGCGGTCCGGGGCCCGCGGAGCCTGGGCCGGTGACAGCTGGGGGAGTCGCCCGCGACTGGGCCGGCGCGGAGGGTTTCTGGCCGGCGTGGGCTGGGCGCACGGCCCCTGCCGACGCCCTAGCCGCAAGGCCCCGCATGGCTCGGGGCCGCACGCCCGAGGCTCGCGCGCCGCCCCCTTGGGTGGTGGCGGCCGAGAGGGGGCCAGGCGCGGGACGGGGGCCGAGGCTGGCGGGGCACCCGCGGGCGTGGCAGGCAGCACTAGCGGCCGCCCCTGCCCGCACGATCACCCCCCCTCAGCCCGCGGGCTACCTACCGGAGCGCAGCACCATCACGGGTG     
N       CCAATTTTTACGAATTTAAAAGAATATACTAGGCACTAAATTAATCTGGTTGTATATATATATATAATATATTTTAATTTAAATACATTAATTAGTAATGATTATTCATATTAACAAACATTCTATTTCTTATAAAAAAATGAGATATTGTATTATAATAATTTATACACATTAATATTTTGAGCAAAAAACTAATAGGTAAATAAATTCGTAGATCATATATAACCATATAACCGATTGAATGAATGTACTAATTTAAACTAATGTATAATGTTTTAAATACTTGAATAACATTATTTACTGATATCAAAATATATATCTTGAATAATTAAAAATAAATATAACATTTGTATTTCTTTTTTAGAATTTATTTGTGTAGGTTTTTATTTCATAAAATCTTCAAATTTTATATTTATAGAATATGCATATTATATTAATCCAAATTTTTTTTAATTAAATCCAATTTTGATTAATTTTCAATATCTAAGAAAAAAAATTTATAGGTTTCTAAATTTTCATGTTAATAAATTTTATAAGCCCATTGCGCTACAAATATTAGTGTATGATCTTAATTTTTTAACGCATCATGCATGAATATTCCGCTATGACGTAAAATAAATAAAGAATTTATTAGATTATTTCCACTTATAAATCTGTTTAAAACAAAAATATAAACATTAATAGTGATTTAACCGTTGCAAGAGAAATATAATGATTTTTCTCTATTTCCCATAACTCTAATTGATTGAAGAACCAGTCAGTAATTATACTATGAGTTTAACCTATTTTACTCTCACAGATTAAAATGTTGATTATTATATTAACTGTGATAAAATAAGGTCACACACAACTTTAGATAAATTTAGCACTCACTTATGAAGTAATTTTAATACAGGTAGATCAATATCCAAAATTATAATTTCAGTAAGTAACATTCATATTGTCTGAGTTCACTTGTTTCTATACAAGACATTGTTCAATGGTCCATCGTAAAGATAAATTTCATTTAATGACTCCAGTCTTTATGAGTGCAAGGCCTAACAAGTATTGACATTATTAGGTAGTTCTTCTTCTCCATTATTACTTCTATTCAGAATATTTGATCTAAACTGTATCAGTCACTTAGGGACGTAGCGGAATCGTCTATCGCTTTTTTCTGCGTTTATCCTAACTATTTAATTTGTTTGGACTATACTAGACTAGCAGCGGGTAGATAGTCGTCCAGAGACCCGCCTCAAAAAGCATTGAAACGTCATGCATCTCTGATTCTAAATATCATCGCACCAATGCAAGAGCACAATGTACCTTTCTTAAATGACCCTGAAATGGCCCTTTAGTCGGGAATTAAAATAGTAAAGGCGTAGGTCCCTATAAGCTAGACACGTGCTTGGCGTGAGCATCCTTAGTGGTTGACTGTGCGTTCTTTACCAAGTGCCCATAGTTTAGGCGGGATTCTATTTTTCATTTGGAGAAAGGTACACCCCTCCGACTAATTTCATCTTTTGCCTAGATCATGTTCAATACTTCCATGCACTTAGGCCCGTCACCATCTTGTTATAATTCTTTGCCCATAGGCATCATATGGAAGGTGAAAACTACGCGAAAGGGTGGGGAGAGAATTACAGACCGATGTCGCCTTAGTATTCGTTAAATTATAAGCAAATCATATGTAGAACCGCCATGACTATCTCTGAACTATTAGTCAGTCCCCACTAATCTGTAAGAACAATTGGAACTCGGGCACATATGGTTATAAAAATAAGCGTAGACTTCTTTCATTTACATAGTATATTGACGGGCGCCCTAAAATATAATAGATACCGAAATCATGATTTACGAGTTAACAAATGAGGGTCGAACATGTAAGGGACTTAATCGGATTACGTAAGTTGTGTGCCCTCTAATCTCAGAAGGCTGCGATGCACATCGCTTCCGCAACCTGTGCCTCTTTATGATGGAAATCATTTAACTGCCAGCGTACCACATATTGCTTGTCTATAACCGTCTCTACTCTCAGTGGGCCTAGCTGGGCATAGCTGACGCGAGGCCAGTCCGAGATCGATGCCAGCCTATGACCCACACAGCTGAGTCTCGGGCTAAATATCACTTTGACGGGGGCGGCCAGGTCTACAAACAGGGATGAAACTGATCCCTTAATCCAGCGCCAAGAGGTGTGACGGCAGCGCGGACCAGTCTCGATCGAAGTAGCGTTGCGACTTCAGAATGCTGAACGTTGACCGCTGCAGAACCGCTTTGGCCGACTCCCCGACTCAAGTCCTTCATGCGCCGTCTGATGCCCTGCCAGAGGGCAGGGGTCTGGACGCGTGGTCTAACGCAAGTCGCACGCCACCGGTTTCGTTCCGAAATGACATTCATAAGCAACCCAGTGCGCGTAAAAGTCGACCCGGTCTGTAAAAGCGGATCTGGAGTGGAGACCCTACTCGGGACCAGTACTCATTGCCGCTTAGCTCGAACGCGTCCTATAAGGACGTAATCACATTCGGACTCGCTCCGTGCCCAATGCGTTTCTTTCTGAGTGGCAGATCATCTCAGTCCGGTCATGTTTGAGGAGTTAGCGCGTCTTGCACGAGACGACCACCGAGAGGAAACTTGCAACCGCGTGGCACGACCCTGCGACGCCAGGAGCGGTATACTTTGCACGCCCGACGACTCAGCCCTCGGTCTCTCGCATAACCTCCCCACGACGCGAGGCGGCCCATCCCCCTAGAGGCAAAAAATGCTCCCCATCGCATCGACTTAACACCGAGGTGCGTCTGTCGCCAGCGTGTATAACGGTGGTGAGTCGCCGAACGTCAGGACACGCCACCTAGCGCATGCCGAGCGGCAGGATGCCGATCCGCTATGCTTAGTGAGGGCGCCCCGAACTATATCGTAACCGGCATAATACTATCAACCTATTCTCATTGGTAAGCCGGGATAACGACTTATCCAGGCGCGGTACGCAGTCAAAAGTGTAGTCCCGAAGTTGGTCCGTTTGTCCCCGGCGTGGCTCCCCGTCCCCTGCGGATGGGCGGCTCGCGGGGCTCCGTGTTCCCTGGAGAACGTATCTAGCCCCGTGTACACTGTTTCCCCCCTGCGAGAGGCACCGGGGGGTGCAGTCGCCACCCCTCGGGCTCCTTGCGGGTCGTAGCGGCGCGTCGCGCCGCCGGCCCGGGCACCCTCCCGGCCCACCCGGCGGCGTGCTAGCGCTACCACCGCGGGGGCGCGTCGGCCGCCGCCCCCCGGCGCACCACGTGCAAGGGGTTCCTCGGCAGCCGCGGGCGGGAGCCGCCCCGGTGGGTGCCGAGGTCATGTCCGCCGGGGCGTTATGGCGGGGGCCCGCCGATCTCGCCAGGGAGAGCCGGCCGGGTCCGCGGGGGCGGGGGCGCGCGCGCTCTGTCCGGTCAAGAGGCGCCGCCCGGCGGCCGCGGTACCGACCGCGCGGGCGATGTACCACCCGGGGGGGCGCCACCGGCGCCCGGGCCCCGCGGCGCACCGTGTCCGTGGCGGGATGTGCGGCACGCCCCGGAGCCGAGCAGGGCCGCGCGGTGAGCACTTCGGCGCGCGACGCGGAGGTCGCACGCCAACGTGGCGCAGCCTGCGGGGTCATGGGCGCCCCACCGCGGCCCCTACGCGTGGCTCCCGCCCGGGTCGTTGCGCTGGGGCGGTCCGGGGTCCGCGCAGCCTGGGCCGGTCGAAGCTGGGGGGGATGCCTGCGACGGGGCCGGCCCGGAGGGTTTGTGGCCGGCGTGGTCGGGGCGCACGCCTCCTGCCGCCGCCCTGGACGCAGGGCCCCGCATGGCTCGGGGCCGCCGGCCCGAGGCTCGCGAGCCGCCCCCTTGGGTGGGGGCTGCCGAGAGGGGGCCCGGCGCGGGACGGAGGCCGAGGCCGGCGGAGCACCCGCAGGGGTGGCAGGCAGCACTAGCGGCCTCCCCTGCTCGTACGATCACCCCCCCTCAGACCGCCGGCGACCTACCGCGGCGCAGCCCCATCACGTGTG     
M       CCAATTCTTACGAATTTAGAAAAATATACTAAGCACTAAATTAATCTGGTTATATATATATATATAATATATTTTAATTTAAATACATTAATTAGTAATGATTATTCATATTAACAAACATTCTATTTCTTATAAAAAAATGAAATATTGTATTATAGTAATTTATACACATTAATATTTTGAGCAAAAAACTAATAGGTAAATAAATTCGTAGATCATATATAACCATATAACCGATTGAATGAATGTATTAATTTAAACTAATGTATAATGTTTTAAATACTTGAATAACATTATTTACTGATATCAAAATATATATCTTGAATAATTAAAAATAAATATAACATTTGTATTTCTTTTTTAGAATTTATTTGTGTAGGTTTTTATTTCATAAAATCTTCAAATTTTATATTTATAGAATATGCGTATTATATTAATCCAAATTTTTTTTAATTAAATCCAATTTTGATTAATTTTCAATATCTAAGAAAAAAATTTTATAGGTTTCTAAGTTTTCATGTTAATAAATTTTATAAACCCATTGCGCTACATATGTTAGTGTATGATCTTAATATTTTAACACATCATGCATGAATATTCCGCTATGACGTAAAATAAATAAAGAATTTATTAGATTATTTCCACTTATAAATCTGTTTAAAACAAAAATATAAACAGTAATAGTGATTTAACCGTTGCAAGAGAAACATAATGATTTTTCTCTATTTCCCATAACTCTAATTGATTTAAGAACAAGTCGGTAATTATACTATGAATTTAACCTATTTTACTCTCACAGATTAAAATGTTGATTATTATATTAACTGTGATAAAATAAGGTCACACACAGCTTTAGATAAATTTAGCACTCACATATAAAGTAATTTTAATACAGGTAGATCAATATCCAAAATTATAATTTCAGTAAGTAACATTCATATTGTCTGAGTTCACTTATTTCTATACAAGACATTGTTCAATGGTCCATCGTGAAGATAAATTTTATTTAGTGACTCTAGTCTTTATGGGTGCAAGGCCTGATAAGTATTGGCATTATTAGGTAGTTCTTCTGCTCCATTATTACTTCTATTCAGAATATCTGATCTAAGCTGTATCAGTCACTTAGGGACGTAGCGGAATCGTCTACCGTTTTTTTCTGCGTTTATACTAACTATTTAATATGTTTGGACTATACTAGACTAGCAGCGGGTAGATGGTCGTCCAGAGACCAGCCTCAAAAAGCATTGAAACGTCATGCATCTTTAATTCTTAATATTATTGCATCAATGCAAGAGTAAAATGTACCTTTCTTAAATGACTCTGAAATGGCCCTTTAGTCGGGAATTACAATAGTAAAGGCGTAGGTCCCTATAAACTAGACACGTGCTTGGCGGGAGCATCCTTAGTGGTTGATTGTGCATTCTTCATCAAGTGCCCATACTTTAGGCGGGATTCTATTTTCCTTTTGGGGAAAGGTACACCCCCCCGACTAATTTCACCTTTTGCCTAGATCATATTAAATACTTCTACGCACTCAGGCCCGTTACCATCTTGTTATAATTCTTTGCTGATAGGCATCATATGGAAGGTGAAAACTACGCGAAAGGGTGGGGAGAGTATGACAGACCGATGTCGCCTTAGTATTCGTTAAATTATAAGCAAACCATATGCAGAACCGCCATGACTATGTCTGGACTATTAGTCAGCCCCCACGAATCTGTAAAGACAATTGGAACTCGGGCTCATATGGTTACAAAAATAAGCGTAGAGTTCTTTCATTTACATAGTATATTGACGGGCGGCCTAAAGTACTATAGATACCGAAATCATCAGCTACGAGTTAACGACTGAGGGTCGAACATGTAAAGGACTTAATCGGATTACGTAAGTTGTGTGCCCTCTAATCTCAGAAGGCCGCGATGCACATCGCTTCCACAATCTGTGCCTCTTCATGATGGAAATCATTTAACTTCCAGCGTGCCACATATTACTTGTCTGTAATCGTCACTGCTCTTAGTGGGCCTAGCTGGGCATAGCTGGTGCGAGGCCAGTTCGAGATCGATGTGAGCCCATGGCCCGCACAGCTGAATCTCGGGCTAAATGTCATCTCGACGGGGGCAGCCGAGTGTACAAACAGGGCTGAAACTGATCCCTTGGGCCAGCCCCGGGATGTGTGACGGCAGCACGGTCCAGCCTCGATCGAAGTATTTTCGCCACATCAGAAGGTTGCACGGGGACCGTCGCAAAACCGCTTTGGCCCACTCCCCTACTCAAGTCATTCACGCGCCGTCTGATGCCCTGCCAGTGGGCGGGGGTCTGGACGCGTGGTCCAACGCAAGTCGCACGCTACCGGTTTCGTTCCGAAATGACATTCATATGTAACCCAGTGTGCGTAAAAGTCGACGACGTCTATAAAAGCGGCGCTGGAGTGGAGTCCCTACTCGGGACCAGTACTCATTCCCGCTGGGCTTTAACGCGTCCTATAAGGACGAAATCACAGTCGGACCCGCTGCGTGCCCGATGTGTCCCTTTCTGAGTGGCAGATTATCTCAGTCCGGTCGTGTTTGAAGAGCTAGCGCGTCTTGCACGAGAGGACCATCGAGAGCAAACTTGCAACCGCGTGGCACGACCCGGCTACGCTAGAAGCGGTATACTTTGCACGACCAACGCCTCAGCCCTCGGTGTCTGGCATAACCTCCCCCCGACGCGAGGCGGCCCATCCCCCTAGAGGCAAAAAATGCTCCCCATGGCACCCACTTGACACCTAGGTGCGTATGTCGCCAGCGTTTATAACGATGGTGAGTCGTCGAACGTCAGCACACGCCACCGGGCGCATGCCGAGCGGCAGGTTCCCGATCCGCTACGCTTAGTGAGGGCGCAACGAACTATATCGTAGCCGGCATAATACTGTCAACCCAATCTCCTTGGCACGCTGGGATAACGGATTATCCGGGCGTGGTGCACAGTCAAAAGTGTATTCCCGGAGGAGGTCGGTCAGTCCCCGGTGTGGCTCCCCGTCCCCCGCAGTTGGGCGGCTCGCGGGTCTCCGCGGTCCCTGGAGAGCGCGTGAAGCCCCGCGTACGCTGCTTTCCCCCAGCTAAGGGCGCCCGGGGGTGCAGTCGCCGCTCCCCGGGCTCTTTGCGGGTCGTAGCGGCGCGCCGCGCCGCCGGCCCGGCCACCCTCCCGGGCCACCCGGCGGCGTGCCAGCGCTACCACCGCGGGGGCACGTCGGCCGCCGCCCCCCTGCTCACCACGTGCAGGGAGGGCTTCGGCAGCCGCGGGCGGGAGCCCCCCCCGTGGGTGCCGAGGTCATGGGGGACAGGGCGTTGTGGCGAGGGCGCGCCGATCTCGCCAGGAACGGCCGGCCGGGTCCGCGAGGGCGGGGGCGCGCGCACGCTGTCCGGTCAGGACTCGCCGCCCCGCGGCCGCGCTACGGACCCCGCGGGCGATGTACCGCCCGGGGGGGCGCCGCCGACGCCCGGGCCCCGCGGCGCACCGTGCCCGTGACGGGAAGTGCGGCACGCCCTGGCGCCGGGCAGGGCCGCGCGGTGAGGACCTCGGCGCGCGGCGCGAAGGTCGGACGCTAACGTGGCGCAGCCTGCGGGGTCATGGCGGCCCAACCGCGGCCCCTACGCGTGCCTCCCGCCGGGGTCGTTGCGGTGGGGCGGTCCGGGTCCCGCGCAGGCTAGGCCGGTCACAGCTGGGGGAGAGGCCCGCGACTGGGCCGGCGCGGAGCGTTTCTGGCCGCCGTTGTGGGCGGGCACGCCCCCTGCCGCCGCCCTGGACGCAGGGACCCGTATGGCTCGGGTCCGCGGGCCCGAGGCTCGCGGGCCGCCCCCTTGGGTGGTGGCTGCCGAGAGGGGGCCGGGCGCGGGACGGGGGCCGAGAGGGGCGGCACACCCCCAGGGGTGGCAGGCAGCACCAGCGGCCTCCCCTGCCCGAGCGATCACCCCCCCTCAGGCCGCGGGCGACCTACCGCAGCGCAGCCCCATCACAGGTG     
L       CCAATTTTTACGAATTTAAAAGAATATACTAAGCACTAAATTAATCTGGTTGTATGTATATATATAATATATTTTAATTTAAATACATTAATTAGTAATGATTATTCATATTAACAAACATTCTATTTCTTATAAAAAAATGAAATATTGTATTATAATAATTTATACACATTAATATTTTGAGCAAAAAACTAATAGGTAAATAAATTCGTAGATCATATATAACCATATAACCGATTGAATGAATGTAATAATTTAAACTAATGTATAGTGTTTTAAATACTTGAATAACATTATTTACTGATATCAAAACATATATCTTGAATAATTAAAAATAAGTATAACATTTGTATTTCTTTTTTAGAATTTATTTGTGTAGGTTTTTATTTCATAAAGTCTTCAAATTTTATATTTATAGAATATGCATGTTATATTAATCCAAATTTTTTTTAATTAAATCCAATTTTGATTAATTTTCAATATCTAAGAAAAAAATTTTATAGGTTTCTAAATTTTCATGTTAATAAATTTTATAAACCCATTGCGCTACATATATTAATGTATGATCTTAATTTTTTAACACATCATACATGAATATTCCGCTATGACGTAAAATAAATAAAGAATTTATTAGATTATTTCCACTTATAAATCTGTTTAAAACAAAAATATAAACAATAATAGTGATTTAACCGTTGCAAGAGAGAAATAATGATTTTTCTCAATTTCCCATAACTCTAATTGATTTAAGAACAAGTCTGTAATTATACTATGAATTTAACCTATTTTACTCTCGCAGATTAAAATGTTGATTATTATATTAACTGTGATAAAATAAGGTCACACACAACTTTAGATAAATTTAGCACTCACGTATAAAGTAATTTTAATACAGGTAGATCAATATCCAAAATTATAATTTCAGTAAGTAACATTCATATTGTCTGAGTTCACTTATTTCTATACAAGACATTGTTCAATGGTCCATCGTAAAGATAAATTTTATTTAATGACTCCAGTCTTTATGAGTGCAGGGCCTAATAAGTATTGACATTATCAGGTAGTTCTTCTGCTCCATTATTATGTCTATCCAGAATATCTGATCTAAGCTGAATCAGACACTTAGGGACGTAGCGGAATCGTCTAACGCTTTTTTCTGCATTTATCCTAACTATTTAATATGTTTGGACTATACTGGACTAGCAGCGGGTAGATAGTCGTCCAGAGACCCGCCTCAAAACGCATTGAAACGTCATGCACCTCTTATTCCAAATATTATTGCACCAATTCAAGAGTACAATGTGCATTTCTTAAATGACCCTGAAATGGCCCTTTACTCGGGAATTAGAATAGCAAAGGTGTAGGTCCCTATAAACTAGACACGTGCTTAGCGTGAGCATCCTTAGTGGTTGATTGTCCGTTCTTGATCAAGTGCCCATAATTTAGGCGGGATTCTGTTTTTCCTTTGGGGAAAGCTACACCCCCCCGACTAATTTCAACTTTTGCCTAGATCATATTTAACACTTCCAAGCACACAGGCCCGTGACCATCTTGTTATAATTCTTTGTTAATAGGCATCATACGGAAGGTGAAAACTACGCGAAAGGGTGGGGAGAGGATTACAGACCGATGTCACCTTAGTATTCGTTAAAATATAAGCAAACCATATGCAGAACCGCCATAACTATCTCTAGACTATTAGCCAGTTCCCACTAATCTGTAAAGACAATTGGAACTCGGACTCATGTGATTATAAAAATAAGCGTAGATTTCTTTCATTTACATAGCATATTGACGGGCGGACTAAAGTACGATAGAAACCGAAATCATAACCTACGAGTTAACGAATGAGGGCCGAATATATAAAGGACTTAACCGGATTACGTAAGTTGTGTGCCCTCTAATCTCAGAAGGCTGCGACGCACATCGCTTCCTCAATCTGTGCCTCTTTATGATGGGAATCATTTAACTTCCAGCGTACCACATATCACTTGTCTATTACCGTCACTACTCTTTGTGGGCCTAGCTGGGCATAGCTGGAGCGAGGCTAGTTCGAGGTCGATGCGAGCCCATGGCCCGCACAGCTGATTCTCGGGCTTAATATCATTTTGACGGGGGCGGCCATGTGTACAAACAGGGCTGAAACTGATCCCTTAGTCCAGCCCCGAGAGGTGTGACGACAGCGCGGGCCAGGCTCGATCGAAGTATTCTCGCCGCATCAGAATGCTGCACCTGGACCGCCGCAAAACCGCTTTGGCCGACTCCCCGACTCAAGTCCTGCGCGCGCCGTCTGATGCCCTGCCAGGGGGCAGGGGTCTGGACGCGTGGTCTAACGCAAGGCGCGCTCTACCAGTTTCGTTCCGAAATGACATTCGTAAAGTACCCAGTGTGCGTACAAGTCGACGCTGTCTATAAAAGCGGCTCTGGAGTAGAGACCCTACTCGGGACCAGTACTCATTCCCGCTTGGCACTAACGCGTCCTATAGGAACAAAATCACAGTCGAACCCGCTGCGTGCCCATTAGGTTTCTTTCTGAGTAGCAGATTATCTCAGTCCGCTCTTGTCTGGAGAGCTAGCGCGTCTTGCACAAGATGACCCACGAGAGCAAACTTGCAACCCCGTGGCACGACTCTGCAACGCTAGAAGCGGTATACTTTGCACGCCCTACGACTCAGCCTTCGGTGTCCAGCAAATCCTCCCCGCGACGCGAGGCGGCCCATCCCCCTAGAGGCAGAAGATGCTCCCCATCACAACCACTTGACACCAAGGTGCGCGTGTCGCCAGCGTCTATAACGATGGTGAGTCGCCGAACGTCAGGACACGCCACCTGGCCCATGCCGAGCGGCAGGTTACCGATCCGCTACGCTTAGTGAGGGCGCCACGAACCATATCGTACCCGGCATAATACTGTCAACCAACTCTCCTTGGCACGCCGGGATAACGAACGACCCAGGCGCGGTACGCAGTCAAAAGCATATTCCCGGAGAGGGTCCGTCCGTCCCCGGCGTGGCTCCCCGTGCCCTGCTGCTCAGCGGCTCGCGGGGCTCCGCGGTCCCTGGAGAGCGCGTCTAGCCCCGCGTGGGCTGGTTCGCCCCAGCGGAAGTGGCCCGGGGGTGCAGTCGCCGCCCCCCGGGCTCTTTGCGGGCCGTAGCGGCGCGCCGCGCCGCCGGCCCGGGCACCCTCCCGGCCCCCCCGGCGGCGTGCCAGCGCTACAACCGCAGGGGCGCGTCGGCCGGCGCCCCCCCGCTCACCACGTGCAAGGAGTCCTTCCGCAGCCGCGTGCGGGAGCCACCCCGGCGGGTGCCGAGGTGATGGCGGTCAGGGCGTTGTGACCGGGGCGCGCCGATCTGGCCAGGAACGGCCGGCCGGATCCGCGAGGGCGGAGTCGCGCGCGCCCTGTCCGGCCAGGACTCGCGGCCCCGCGGCGGCGGTACCGACCTCACGGGCGATGTACCGGCCGGGGGGACGCCACCGACGCCCGGGCCCCGTGGCGCACCGTGCCCGTGGCAGGAAGTGCGGCACGCCCTGGGGCCGGGCAGGGCCGCGCGGTGAGCACGCCGGCGCGCGGCGCGGAGGTCGGACGCTAACGTGGCGCACCCTGCGGGGTCATGGGGGCCCAACCGCGGGCCCTGCGCGTGGCTCCCACCGGGGTCGTTGCGGTGCGGCGGTGCGGGTCCCGCGCAGCCTGGGCCGGTCACAGCTGGGGGAGATGCCCTCGACTGGGCCGGCCCGGAGAGTTGCTGGCCAGCGACGCCGGGGCGCAGGCCCCCTGCCGCCGCCCTAGACGCACCGACCCGCATGGCTCGGGGCCGCGAGCCCGAGGCTCGCGCGCCGCCCGCTTGGCCGGCGGCTGCCGAGAGGGAGCCAGGCGCGGGATGCGGGCCGAGGCGGGCCGGGCACCGCCGCGGGTGGCAGGCAGGACTAGCGGCATCCCCTGCCCGCACGATCACACCCCCGCAGATCGCCGGCGACCTACCGCGGCGCAGACCCATCACGGGTG     
K       CCAATTTTTACGGATTTAAAAGAATGTACTAAGCACTAAATTAATCTGGTTGTATGTATATATATAATATATTCTAATTTAGATACATTAATTAGTAATGATTATTCATATTAACAAACATTCTATTTCTTATAAAAAAATGAAATATTGTATTATAATAATTTATACACATTAATATTTTGAGCAAAAAACTAATAGGTGAATAAATTCGTAGATCATATATAACCATATAACCGATTGAATGAATGTACCAATTTAAACTAATGTATAATGTTTTAAATACTTGAATAACATTATTTACTGATATCAAAATATATATCTTGAATAATTAAAAATAAATATAACATTTGTATTTCTTTTTTAGCATTTATTTGTGTAGGTTTTTATTTTATAAAATCTACAAATTTTATATTTATAGAATATGCGTATTATATTAATCCAAATTTTTTTTAATTAAATCCAATTTTGATTAATTTTCAATATCTAAGAAAAAAATTTTATAGGTTTCTAAATTTTCATGTTAATAAATTTTATAAACCCATTGCGCTACATATATTGGTGTATGATCTTAATTTTTTAACTCATCATTCGTGAATATTCCGCTATGACGTAAAATAAATAAAGAATTTATTAGATTATTTCCACTTATAAATCTGTTTAAAACAAAAATATAAACAATAATAGTGATTTAACCGTTGCAAGAGAAAAATAATGATTTTTCTCTATTTCCCATAACTCTAATTGATTTAAGAACGAGACAGTAATTATACTATGAATTTAACCTATTTTACTCTCGCAAATTAAAATGTTGATTATTATATTAACTGTGATAAAATAAGGTCACACACAGCTTTAGATAAATTTAGCACTCACATATAAAGTAATTTTAATACAGGTAGATCAATATCCAAAATTATAATTTCAGTAAGTGACATTCATATTGTCTGAGTTCACTTGTTTCTATACAAGACATTGTTCAATGGTCCATCGTAAAGATAAATTTTATTTAATGACTCTAGTCTTTATAAGTGCAAGGCCTAATAAGTATTGTCATTATTAGGTAGTTCTTCTGCTCCATTATTACTTCTATTCAGAATATCTTATCTAAGCTGTATCAGTCACTTAGGGACGTAGCGGAATCGTCTATCGCTTTTTTCTGCATTTATCCTAACTATTTAATGTGTTTGGACTATACTAGACTAGCAGCGGGTAGATAGTCGTCCAGAGACCTGCCTCAAAAGGCATTGAAACGTCATGCACCTTTGATTCTAAATATCATTGCACCAATGCAAGAGGACAATGTACCTTTCTTAAATGACTCTGAAATGGCCCTTTATTCGGGAATTAAAATAGTAAAAGCGTAGGTCCCTATAAACTAGACACGTGCTTGGCGCGAGCATTCTTAGTGGTTGATTGTGCGTTCTTCATCAAGTGCCCATAATTTAGGCGGGATTCTATTTTTCTTTTGGGGAAAGGTACACCCCCCCGACTAATTTCACCTTTTGCCTAGATTATATTTAAGACTTCTACGCACTCAGGCCCCTTACGATCTTGTTATAATTCTTTGATGAAAGGCATCATATGGAAGGTGAAGACTGCGCGAAAGGGTGGGGAGAGTATCACAGACCGATGTCCCCTTAGTATTCGTTAGATTATAAGCAAATCATATGCAGAACCGCCCTGACTATTTCTAGACTATTAGTCAGCCCCTACTAATCTGTAATAACAATTGGAACTCGGACTCATATAGTTATAAAAATAAGCGTAGAGTTCTTTCATTTACATAGTATATTGACGGGCGGCCTAAAGTACGATATATACCGAAATCATAATTTACGAGTTAACAATTGAGGGTCGGGCATGTAAAGGACTTAACCGGATTACGTAAGTTGTGTGCCCTCTAATCTCAGAAGGCTGCGATGCACATCGCTTCCGCAATCTGTGCCTCTTTATGATGGGAATCATTTAACTTCCAGCGTACCACATATCGCTTGTCTATGACCGTCGCTACTCTTAGTGGGCCTAGCTAGGCATAGCTGGAGCGAGGCTAGTTCGAGGTCGAAGCGAGCCCATGGCCCGCACAGCTGATTCTCGGGCTAAATATCATCTTGAGGGGGGCGGCCACGTATACAAACAGGGCTGAAACTGATCCCTTAATCTAGCTCCGGGAGGTGTGACGGCAGCGCGTTCCAGTCTCGATCGAAGGATTTTTGCTGCATCAGAAAGCTGTACGTTGACCGTAGCAGAACCGCTTTGGCCGACTCCCCGACTCAAGTCCTACAAGCGCCGTCTGATGCCCTGCCAGAGGGCAGGGGTCTGAACGCGTGGTCTAACGCAAGTCGCCCGCTACCGGTTTCGTTCCGAAATGAGATTCATAAGGAAACCAGTATGCGTACAAGTCGACTTGGTCTATAAAAACGGTGCTGGAGTAGAGACCCTACTCGGGACCAGTACTCACTCCCGCTGAGCCCTAACGCGTACTGCAGGAACGGAATCACAGTCGAACCCGCTGCGTGCCCATTGTGTTTCTTTCTCAGTGGCAGATTATCTCAGTCCGATCCTGTTTGAAGATTTAGCCCGTCTTGCACGAGACGACCGTCGAGAGCATACTTGCAACCGCGTGGCACGACCCTGCGACGCAAGAAGCGGCATACTTTGCACGTCCTACGGCTCAGCCCTCGGTGTCTGGCAGATCCTCCCCACGACGTGAGGCGGCCCATGCCCCTAGAGGCAAAAGATGCTCTCCATTGCACCCACATGACACCCAGGTGCGTGTGTCGCCAGCGTCTATAATGTTGGTGGGTCGCCGAACGTCAGGACACGCCACCAAGCGCATGCCGAGCGGCAGGTTTCCGATCCGCTACGCCTAGTGAGGGCGCCACGGACCATATCGTAACCAGCATAATACTCTCAACTAATTCTCCTTGGCACGCCGGGAAAACGAATTACCCGGGCGCGGTACGAAGTCAAAAGTCTATTCCCGGAGAAGGTCCGTTTCTCCGCGCCGTAGCTCCCCGTTCCCTGCGGCTGGGCGGCTCGCGAGGCTCCGTGGTCCCTCGAGAGCGTGCCTAGCCCCGCGTGCGCTGGTTCCCCCCAGCCAAGGGCTCCGGGGGGTGCAGTCGCCGCCCCCCGGGCTCGTTGCGGGTCGTAGCGGCGCGTCGCGTCGCCGGCCCGGGCGCCGTCCCGGCCCACCCGGCGGCGTGCCGGCGCTACCGCCGCGGGCGCGCGGCGGCCGCCGCCCCCCCGCCCACCACGTGCAAGGAGGCCTTCGGCAGCCGCGGGCAGGAGCCGCCCCGGTGGGCTCCGGGTTGATGGCGGGCAGGGCGTTGTGGCCGGGGCGCGCCGATCTCGCCAGGGATGGCCTGCCGGGTCCGCGAGGGGGGAGGCGCGCGCTCGCTGTCCGGTCAGGACCCCCGGCCCCGCGGCCGGGGTACCGACCCCGCGTGCGATGTACCGCCCGGGGGGGCGCCACCGACGCCCGCGCTCGGCGGCGCACCGCGTCCGTGGCGGGAAGTGCGGCACGTCCTGGGGCCGGGCAGGGCCGCGCGGTGGGCACGTCGGCGCGCGTCGCGTAGGTCGGACGCTGACGTGGCGCAGCCTGCGGGTTTATGGGGGCCCGACCGCGGCCCCTGCGCGTGGCTCCCGCCCGGGTTGTTGCGGTGGAGCGGTCCGGGTCTCGCGTAGCCGGGGCCGGTCACAGCTGGGTGGGGTGCCCGCGACCGGGCCGGTCCGGAGGGTTTCTGGCCGGCGCGGTCGGGGCGCACGCCCCCTGGCGCCGCCCTGGACGCAGGGACCCGCATGGCGCGGGGCCGCGAGCCCGAGGCTGGCGGGTCGCCCCCTTGGGTGGTGGCTGCCGAGAGGGAGCCGGGCGCGGGACGCGGGCCTAGGCGGGCGGGTCAGCGGCGGGCGTGGCAGGCAGCACGAGCGGCGTCCCGTGCCCGGGCGATCACGGCCCCCCAGACCGCGGGCGACCTACCGCAGCGCAGCCCCAGCACGGGTG     
J       CCAATTTTTACGAATTTAAAAGAATATACTAAGCACTAAATTAATCTGGTTATATGTATATATATAATATATTTTAATTTAAATACATTAATTAGTAATGATTATTCATATTAACAAACATTCTATTTCTTATAAAAAAATGAGATATTGTATTATAATAATTTATACACATTAATATTTTGAGCAAAAAACTAATAGGTAAATAAATTCGTAGATCATATATAACCATATAACCGATTGAATGAATGTACTAATTTAAACTAATGTATAATGTTTTAAATACTTGAATAACATTATTTACTGATATCAAAGTATATATCTTGAATAATTAAAAATAAATATAACATTTGTATTTCTTTTTTAGCATTTAATTGTGTAGGTTTTTATTTCATAAAATCTTCAAATTTTATATTTATAGAATATGCGTGTTATATTAATCCAAATTTTTTTTAATTAAATCCAATTTTGATTAATTTTCAAAATCTAAGAAAAAAATTTTATAGGTTTCTAAATTTTCATGTTAATAAATTTTATAAACCCATTGCGCTACATATATTAATGTATGATCTTAATTTTTTAACACATCATACATGGATATTCCGCTATGACGTAAAATAAGTAAAGAATTTATTAGATTATTTCCACTTATAAATCTGTTTAAAACAAAAATATGAACAATAATAGTGATTTAACCGTTGCAAGAGAAAAATAATGATTTTTCTCTATTTCCCATAACTCTAATTGATTTAAGAACGAGTCAGTAATTATACTATGAATTTAACCTATTTTACTCTCGCAGATTAAAGTGTTGATTATTATATTAACTGTGATAAAATAAGGTCACACACAGCTTTAGATAAATTTAGCACTCACATATAAAGTAATTTTAATACAGGTAGATCAATATCCAAAATTATAATTTCAGTAAGTAACATTCATATTGTCTGAGTTCACTTATTTCTATACAAGACATTGTTCAATGGTCCATCGTAAAGATAAATTTTATTTAATGACTCCAGTCTTTATAAGTGCAAGGCCTAATAAGTATTGGCATCATTAGGTAGTTCTTCTGCTCCATTATTATTTCTATTCAGAATATTTAATCTAACCTGGATCAGTCACTTAGGGACGTAGCGGAATCGTCTACCGCTTTTTTCTGCATTTATCCTAACTATTTAATATGTTTGGACTATACTAGACTAGCAGCGGGTAGATTGTCGTCCAGAGACCTGCCTCAAAAAGCATTGAAACGTTATGCATCTCTGATTCTAAATATTGCTGCACCAATGCAAATGGATAATGTGCCTTTCTTAAATGGCTCTGAAATGGCCCTTTATTCGGGAATTAAAATAATAAAGGTGTAGGTCCCTATAAACTAGGCACGTGTTTAGCGTGAGCATCCTTAGTGGTTGATTATTCGTTCTTCATCAAGTGCCCATAATTTAGGCGGGATTCTATTTTTCCTGTGGGGAAAGGTACAATCCTCCGACTAATTTCATCTTTTGCCTAGATCATATTCAATAGTTCCACGCACTCAGGCCCGTTACCATTTTGTTATAATTCTTTGCCTATAGGCATCATATGGAAGGTGAATACTGCGCGAAAGGGTGGGGAGAGTATCACAGACCGATGTCTCCTTAGTATTCGTTAAATTATAAGCAAACCATATGCAGTACCGCCATGACTATCTCTAGACTATTAGTCAGCCCCCACTAATCTGTAATGACAATTGGAACTCGGGCTCATGTAGCTATAAAAATAAGCGTAGAATTCTTTCATTTACATAGTATATTGACGGGCGACCTAAAGTATAATAAATACCGCAATCATAACCTACGAGTTAACAATTGAGGGCCGAACATGTAAAGGACTTAACCGGATTACGTAAGTTGTGTGCCCTCTAATCTCAGAAGGCTGCGATGCACATCGCTTCCGCAACCTGTGCCTCTTAATGATTGGAATCATTTAACTTCCAGCGAACCACATATTGCTTGTCTATGACTGTCACTTCTCTAAGTGGGCCTAGCTGGGCATAGCTGAGGCGGGGCGAGTTCGAGGTTGAGGTGAGCCCATGGCCCGCACAGCTGAGTCTCGGGCTAAATATCATTTTGACGGGGGCGGCTGTGTGTACAAACAGGGCTGAAACTGATCCCTTAGCCTAGCCCCGGGAGGTGTGACGGCAGCGCGGTCCAGCCTCGATCGAAGTACTCTTGCCACATCAGAATGCTGCACACTGACCGTAGCAGAACCGCTTTGGCCGACTCCCCTACTCAAGTCCTGCAGGCGGCGTCTGATGCCCTGCCAGAGGGCCGGGGTCTGGACGCGTGGTCTAGCGCGGGTCGCTGGCTACCGGTTTCGTTCCGAAATGACATTCATAAGAGACCCAGTGTGCGTAGAAGTCGACCCCGTCTGTAAAAGCGGCCCTGGAGTGGAGCCCCTACTCGGGACCAGTACTCATTCCCGCTACGCTCTAACACGTCCTATAGGGACGAAGTCACAGTCGGACCCGCTGCGTGCCCATTGTGTTTCTTTCTGAGTGACAGATTACCTCAGTCCGGTCCTGTTTGGAGAGGTAGCGCGTCTTGCACGAGACGACCATCGAGAGGTAACTTGCAACCACGTGGCACGACCCTGCGACGCTAGAAGCGGGATACTTTGCACGCCCTACGGCTTAGCCCTCGGTCTCTGGCAAATCCTCCCCACGACGCGAGGCGGCCCATCCCCCTAGAGGCAAAAGATGCTCACCATCGCACTCACCTGACACCAAGTTGCGTGTGTCGCTAGCGTCAATAATGTTGGTGGGTCGTCGAACGTCAGGACACGCCACCAGGCGTATGCCGAGCGGCAGGTTTCCGATCCGCTATGCTTAGTGAGGGCGCTGCGAACCATATCGTACCCAGCATAATACTTTCAACCAATTCTCGTTGGCACGCGGGGATAACGGGGTATCCGGGCGTGGTGCGCAGCCAAAAGTATATTCCCGGAGAAGGTCCGTAAGTCCCCGACGTGGCTCCCCGTCCCCCGCGGCTAGGCAGCTCGCGCGGCTCCGCGGTCCCTGGAGAGCGGACCTAGCCCCGCCTGCGCTGGTTCCCCCCAGCGAAAGGGACCGGGGGGTGCGGTCGCCGCCCCTCGGGCTCTTTGCGGGTCGCAGCGGCGCGTCGCGCCGCCGGCCCGGGCGCCCTCCCGGCCCACCCGGCGGCGTGCCAGCGCTACCACCGAGGGGGCGCGGCCGCCGCCGCCCCCCTGCTCACCACGTGCGAGGAGTCCTTCGGCAGCCTCAGGCAGGAGCCCCCCCAGCGGGTCCCGAGGTCATGGCGGGCAGGGCGTTGTGGCCGGGGCTCGCCGATCTCGCCAGCGAGAGCCGGCCGGGTCCGCGAGGGCGGGGGCGCGCGCACGCTGTCCGGACAAGACTCACGGCCCCGCGGCCGCGGTACCAATCCCGCCTGCGATGTACCTCCCGGGGGGACGCCGGCGACGCCTGGGCCCCGCGGCGCACCGTGCCCGTGCCGGGAAGTGTGGCACGCCCTGGGGCCGGGCAGGGTCGCGCTGTGAGCACGGCGGTGCGCGCCGCGGAGGTCGGACGCTAACGTGGCGCATCCTGCGGGGTCATGGGGGCCCGACCGCGGCCCCTGCGCGTGGCTCCCACCCGAGGGGTTGCGGTGGAGCGGTCCGGGTCTCGCGCAGCCTGGGCCGGTAACAGCTGGGGGGGGAGCCCACGACTGGGCCGGTCCGGAGGGTCTCTGGCTGGCGTCGGCCGGGCTCACGCCCCCTGCCGACGCCCTCGAGGCAGGGACCCGCATGGCGCGGGCCCGCGAGCCCGAGGCTGGCGGGACGCCCCCTTGCGTGGGGGCGGCCGAGAGGGGACCAGGCGCGGGACGGGGGCCGAGGCGGGCGGGTCATCCGCGGGTGTCGCAGGCAGCACTAGCGCCCTCCCCTGCCCGCGCGATCACTGCCCCACAGACCGCAGGCGACCTACGGCCGCGCAGCCCAAGCACGGGTG     
I       CCAATTTTTACGAATTTAAAAGAATATACTAAGCACTAAATTAATCTGGATGTATATATATATATAATATATTTTAATTTAAATACATTAATTAGTAATGATTATTCATATTAACAAACATTCTATTTCTTATAAAAAAATGAAATATTGTATTATAATAATTTATACACATTAATATTTTGAGCAAAAAACTAATAGGTAAATAAATTCGTAGATCATATATAACCATATAACCGATTGTATGAATGTACTAATTTAAACTGATGTATAGTGTTTTAAATACTTGAATAACATTATTTACTGATATCAAAATATATATCTTGAATAATTAAAAATAAATATAACATTTGTATTTCTTTTTTAGCATTTATTTGTGTAGGTTTTTATTTCATAAAATCTTCAAATTTTATATTTATAGAATATGCGTTTTATATTAATCCAAATTTTTTTTAATTAAATCCAATTTTGATTAATTTTCAATATCTAAGAAAAAAAATTTATAGGTTTCTAAGTTTTCATGTTAATAAATTTTATAAACCCATTGCGCTACATATATTAGTGTATGATCTTAATTTTTTAACACATCATACATGGATATTCCGCTATGACGTAAAATAAATAAAGAATTTATTAGATTATTTCCACTTATAAATCTGTTTAAAACAAAAATATAAACAATAATAGTGATTTAACCGTTGCAAGAGAGAAATAATGATTTTTCTCTATTTCCCATAACTCTAATTGATTTAAGAACAAGTCAGTAATTATACTATGAATTTAACCTATTTTACTCTCACAGATTAAAATGTTGATTATTATATTAACTGTGATAAAATAAGGTCACACACATCTTTAGATAAATTTAGCGCTCACGTATGAAGTAATTTTAATACAGGTAGATCAATATCCAAAATTATAATTTCAGTAAGTAACATTCATATTGTCTGAGTTCACTTGTTTCTATACAAGACATTGTTCAATGGTCCATCGTAAAGATAAATTTTATTTAATGACTCCAGTCTTTAAGTGTGCAAGGCCTGACAAGTATTGCCGTCATTAGGTAGTTCTTCTGCTCCATTATTATGTCTATCCAGGATGTCTAATCTAATCTGCATCAGCCACTTAGGGACGTAGCGGAATCGTCTATCGCTTTTGTCTGCTTTTATCCTAACTATTTAATATGTTTGGACTGTACTAGACTAGCAGCGGGTAGATAGTCGTCCAGAGACCTTCCTCAAAAAGCATTGAAACGTCATGCACCTCTGATTCTTAATATTGCTGCACCAAAGCAAGAGAATAATGTGCCTTTCTTAAATGGCACTGAAATGGCCCTTTATTCGGGAATTAAAATAATAAAGGTGTAGGTCCCTATACACTAGACACGTGCTCAGCGCGAGCATTCTTAGTGGTTGATTATCCGTACTCCACCAAGTGCCCATAGTTTAGGCGGGATTCTATTTTTCTTCTGGGGAAAGGTACACCCCTCCGACTAATTTCATCTTTTGCCTAGGTGATACTTAACACTTCCACGCACCCAGGCCCGTCACCATCTTGTTATAATTCTTTGCCGATAGGCATCATATGGAAGGTGAAGACTGCGCGAAAGGGTGGGGAGAGTTTAACAGACCGATGTCACCTTAGTATTCATTAAACTATAAGCAAATCATATGCAGGACCGCCATGACTATCTCTAAACTATTAGCCAGCCCCCACTAATCTGTAATGACAATTGGAACTCGGGCCCACGTGATTACAAAAATAAGCGTAGAATTCTTTCATTTACATAGTATATTGACGGGCGCCCTAAAGTACAATAAATACCGAAATCATAATCTACGAGTTAACAAATGAGGGTCGAGTATGTAAAGGACTTGACCGGATTACGTAAGTTGTGTACCCTCTAATCTCAGAAGGCCGCGATGCACATCGCTTCCACAATCTGCGCCTCTTTATGATAGGAATCATTTAACTGCCAGCGGACCACATATCACTTGTCTATGACCGTCGCTCCTCTTGGTGGGCCTACCTGGGCATAGCAGGGATGAGGCAAGTTCGAGATCGAGGTGAGCCCATGGCCCACACAGCTGGCTCTCGGGCTAAATGTCATCATGATGGGGGCGGCCGGGTGTACAAACAGGGCTGAAACCGATTCCTTAGGCTAGCCCCGAGAGGTGTGACGGCAGCGCGGTCCAGCCTCGATCAAAGTAGGGTCACCACGTCAGAACGCTGCACGCCGACCGTAGCAGAACCGCTTTGGCCGGCTCCCCCACTCAAGTCATACAAGCGCCGTCTGATGCCCTGCCAGAGGGCGGGGGTCTGGACGCGTGGTCTAACGCAAGTCGCACGCGACCGGTTTCGTTCCGAAATGACATTCATAAGAAACCCAGTGCGCGTAGAAGTCGACCGTGTCTTTAAAAGCGGCGCTGGAGTGGAGGCCCTACTCGGGACCAGTACTCATTGCCGCTGGACTCTAACGCGTCCTATAGGCACGAAGTCACAGTCGGACCCGCTTCGTGCCCGTTGCGTTTCTTTCTTAGTGGCAGATCATCTCAGTCCGGTCTTGTTTGAAGAGCTAGCACGTCTTGCACGAGAGGACCAACAAGAGAACACTTGCGACCGCGCGGAACGACCCTGCGACGCAAGGAGCGGGATACTTTGCACGCCCTACGTCTCAATCCTCGGTATCTGGCAAAGCCTCCCCACGGCGCGAGGCGGCCCATTCCCCTAGAGGCAAAAGATGCCCGCGATGGCACCCACTTGACACCCAGGTGCGTGTGTCGCCAGCGTCTATAACGATGGTGAGTCGCCGAACGTCAGGATACGCCACCGAGCGTATGCGGAGCGGCAGGTTTCCGATCCGCTACGCTTAGTGAGGGCGCCACGAACCATGTCGTAGCCATCATAATACTCTCAACCAACTCTGCTTGGCACGCGGCGATAACGTGCAACACGGGCGCGGTGCGTAGTCAAAAGTGTAGCCCAGGAGAGGGTCTGTTTGTCCCCGGCGTGGCTCCCCGTCCCCCGCGGCTGGGCGGCTCGCGCGGCTCCGCGGTCCCTGGAGAGCGTACCCAGCCCCGCGTGCGCTGGTTCCCCCCAGCGAAACGCGCCGGGGGGTGCAGTAGCGGCGCACCGGGCTCGTTGCGGGTCGTAGCGGCGCGTCGCGCCGCCGGCCCGGTCGCCCTCCCGGCCCGCCCGGCGGCGTGCGAGCGCTACCACCGTGGGGGCGCGGCGGCCGCCGCCCCCCTGCTCACCACGTGCAAGGGGCGCTTCAGCAGCCGCGGGCCGGAGCCCCCCCCGCGGGTACCGAGGTGATGGCCGGCAGGGCGTTGTGGCCGGGGCGCACCGATCTCGCCAGGGATAGCCGGCCGGGTCCGCGAGGACGAAGGCGCGCTCACACTGTCCGGTCACGACTCGCGGCCCCGCGGCCGCGGTACCAAGCCCGCGTGCGATGTACCCCCCGCGGGGACGCCGCCGGCGCCCGTGTCCCCGGGCGCACCGTGCCCGTGGCGGGAAGTGCGGCACGCCCTGGGGCCGCGCAGGGTCCCGCTGTTAACACCTCGGCGCGCGGCGCGTAGGTCGAACGCTAACGTGGCGCAGCCTGCGGGGTCATGGATGCCCGCCCGCAGCCCCTGCGCGTGGCTCCCACCGGAGTCGTTGCGGTGTGGCGGTCCGGGTCTGGCGCAGCCTGGGCCGGTCACAGCTGGGAGGGATGCCGTCGATTGGGCCGGCCCGGAGAGTCCCTGGCTAACGTCGTGCGGGCGCACGCCCCCTGGCGCCGCCCTGGACGCAGGGGCGCGCATGGGACGGGTCCGCCAGCCCGAGGCTCGCGGGCCGCCCCCTTGGCTGGGGGCTGCCCAGAGGGTGCCGGGCGCGGGACGGGGGCCGAGGCCGGCGGTTCAGCCGCGGGTGTGGCAGGCAGCACTAGCGGGCTCCCCTGCCCGCCCGATCACGGCCCCTCAGCCCGCGGGCGACCTACCGCCGCGCAGCCCCAGCACTCGTG     
H       CCAATTTTTACGAATTTAAAAGAATATACTAAGCACTAAATTAATCTGGTTATATATATATATATAATATATTTTAATTTAAATACATTAATTAGTAATGATTATTCATATTAACAAACATTCTATTTCTTATAAAAAAATGAAATATTGTATTATAATAATTTATACACATTAATATTTTGAGCAAAAAACTAATAGGTGAATAAATTCGTAGATCATATATAACCATATAACCGATTGAATGAATGTACAAATTTAAACTAATGTATAATGTTTTAAATACTTGAATAACATTATTTACTGATATCAAAATATATATCTTGAATAATTAAAGATAAATATAACATTTGTATTTCTTTTTTAGCATTTATTTGTGTAGGTTTTTATTTCATAAAATCTTCAAATTTTATATTTATAGAATATGCATTTTATATTAATCCAAATTTTTTTTAATTAAATCCAATTTTGATTAATTTTCAATATCTAAGAAAAAAATTTTATAGGTTTCTAAATTTTCATGTTAATAAATTTTATAAGCCCATTGCGCTACATATATTAGTGTATGATCTTAATTTTTTAACACATCATACATGAATATTCCGCTATGACGTAAAATAGATAAAGAATTTATTAGATTATTTCCACTTATAAATCTGTTTAGAACAAAAATATAAACAATAATAGTGATTTAACCGTTGCAAGAGAAAGATAATGATTTTTCTCTATTTCCCATAACTCTAATTGATTCAAGAACGAGTCAGTAATTATACTATGAATTTAACCTATTTTACTCTCACAAATTAAAATGTTGATTATTATATTAACTGTGATAAAATAAGGTCACACACGGCTTTAGATAAATTTAGCGCTCACATATGAAGTAATTTTAATACAGGTAGATCAATGTCCAAAATTATAATTTCAGTAAGTAACATTCATATTGTCTGAGTTCACTTGTTTCTATACAAGACATTGTTCAATGGTCCATCGTAAAGATAAATTTTATTTAATGACTCTAGTCTTTAAGAGTGCAAGGCCTAATAAGTATTGACATGATTAGGTAGTTCTTCTGCTCCATTATTATTTCTATACAGGATGTTTCATCTAAACTGAATCAGACACTTAGGGACGTAGCGCAATCGTCTATCGATTTTTTCTGCGTTTATCCTAACTATTTAATATGTTTGGACTATACTAGACTAGCAGCGGGTAGATAGTCGTCCAGAGACCAGCCTCAAAAAGCATTGAAACGTTATGCACCTCTGATTCTCAATATTACTGCACCAACGCAAGAGGACAATGTGCCTTTCTTAAATGGCCCTGAAATGGCCCTTTATTCGGGAATTAAAATAGTAAAGATGTAGGTCCCTATAAACTAGACACGTGCTTAGCGCGAGCATTCTTAGTGGTTGATTATTCGTTCTCTACCAAGTGCCCATATTTTAGGCGGGATTCTATTTTTCTTTTGGGGAAAGTTACACCCCCCCGACAAATTTCACCTTTTGCCTAGATCATATTTAAGACTCCCACGCACCAAGGCTCGTTACCATCTTGTTATAATTCTTTGTTAATAGGCATCATATGGAAGGTGAAAACTGCGCGAAAGGGTGGGGAGAGTATTACAGACCGATGTCACCTTAGTATTCGTTAAATTATAAGCAAACCATATGCAGAACCGCCATGACTATCTCTAAACTATTAGCCAGCCCCTACTAATCTGTAATGACAATTGGAACTCGGACGCACATGGTTATAAAAATAAGCGTAGATTTCTTTCATTTACATAGTATATTGACGGGCGCCCTAAAATACGATAAAGACCGTAATCATAATCCACGAGTTAACAAATGAGGGTCGAGCATGTAAGGGACTTTATCGGATTACGTAAGTTGTGTGCCCTCTAATCTCAGAAGGCAGCGACGCACATCGCTTCCGCAACCTGTGCCTCTTAATGATTGGAATCATTTAACTCCCAGCGCACCACATATTACTTGTCTTTGACCGTCTCTGCTCTTAGTGGGCCTAATTGGGCATAGCTGGAACGAGGCGAGTTCGAGATCGAGGTGAGCCGATGGCCCGCACAGCTGGCTCTCGGGCTGAATATCATCTTGACGGGGGCGGCCTTGTGTACAAACAGGGCTGAAACCGATCCCTTAATCTAGCCCCGAGAGGTGTGACGGCAGCGCGATCCAGGCTCGATCCAAGTAATGTCGATGCGTCAGATTGCTGTACGTCGACCGTAGCAGAACCGCTTTGGCCAGCTCCCCAACTCAAATCCTGCACGCGACGTCTGATGCCCTGCCAGAGGGCGGGGGTCTGGACGCGTGGTCTAACGCAGGTCGCGTGCCACCGGTTTCGTTCCGAAATGACATTCATAGGTGACCCAGTACGCGTAAAAGTCGACCTAGTCTCTAAAAGCGGTTCTGGAGTGGAGCCCCTACTCGGGACCAGTACTCATTTCCCCTGGACTCTAACGCGTCCTATAAGAACGCAGTCACAGTCGGGCCCGCTTCGTGCCCACAATGTTCCTTTCTGAGTGGCAGATAATCTCAGTCCGGTCGTGTTTGGAGAGCTAGCGCGTGTTGCGCGAGAGGACCAACGAGAGGAAACTTGCAACCACGCGGAACGACCCTGCGACGCGAGCAGCGGCCTACTTTGCACGCCCTACGGCTCAGTCTTAGGTGTCTGGCAAAGCGTCCCCACGACGCGAGGCGGCCCATTCCCCTAGAGGCAAAAGATGCTCCCCATTGCACCCACTTGACACCCAGATGCGTGTTTCGCCAGCGTCTATAAGGTTGGTGGGTCGCCGAACGTCAGGACACGCCACCGGGCGTATGCCGAGCGGCAGGTTTCCGACCCGCTATGCTTAGTGAGGGCGCGGCGAACCATATCGTAGCCAGCATAATACTGTCAACCAATTCTCCTTGGTATGCGGAGATGACGGGCTACTCGGGCGCGGTGCGAAGTCAAAAGTGTATTCCTGGAGAGGGTCCGTTTGTCCCCGGCGTTGCTCCCCGTCCCCTGCGGGTGGGCGGCTCGCGCGGCTCCGCGGTCCCTGGAGAGCGCACCAAGCCCCGCGTACGCTGGTTCCCCCCAGCTAAGGGCACCAGGGGGTACAGTCGCGGCCCTCCGGGCTCGTTGCGGGTCGTAGCGGCGCGTTGCGCCGCCGGCCCGGCCGCCCTCCCGGGCCGCCCGGCGGCGTGCCAGCGCTACTACCGGCGGGGCGCGGCGGCCGCCGCCCCCCGGCTCACCACGTGCAAGGAGTACTGCGCCAGCCCCGGGCCGGAGTCCCCCCCGCGGGTACCGAGGTCATGGCGGGCAGGGCGTTGTGGCCGGGACTGGCCGATCTGGCCAGGCAGCGCCGGCCGGGTCCGCGAGGACGGGGGCGCGCGCGCGCTGTCCGGTCAGGACTCGCGGCCGCGCGGCCGCGGTACCGAGCCCGCGGGCGATGTACCGCCCGGGGGGACGCCTCCGACGCCCGCGGCCCTCGCCGCACCGTGTCCATGGCGGGACGTGCGGCACGCCCTGGGGCCGGTCAGTGTCGCGCGGTGAGTACGGCGGCGCGCGGCTCGGAGGTCGGACGCTGACGTGGCGCATCCTGCGGGGTCATGGGGGCCCAACCGCGGCTCCTGCGCGTGGCTCCCACCCGAGTCGTTGCGGTGGGGCGGTGCGGGTCTCGCGCAGCCTGGGCCGGTCACAGCTGGGAGCGATGCCTGCGACTGGGCCGGCCCGAAGAGTCTCTGGCTGGCGTCGTGGGGGCGCACGCCCCCTGCCGCCGCCCTGGACGCAGGGACCCGCATGGCGCGGGCCCGGCAGCCCGAGGCTCGCGGGGCGCCCGCTTGAGTGGAGGTTGCCGAGAGCGCGCCGGGCGCGGGACGTGGGCCGAGGCGGGCGGGTCACCCGCGGGTGGGGCAGGCAGCACTAGGGATTTCCCCTGCCCGCACGATCACGGCCCCTCAGGCCGCGGGCTACCTACCGCCGCGCAGCCCCAGCACGGGTG     
G       CCAATTTTTACGAATTTAAAAGAATATACTATGCACTAAATTAATCTGGTTATATGTATATATATAATATATTTTAATTTAGATACATTAATTAGTAATGATTATTCATATTAACAAACATTCTATTTCTTATAAAAAAATGAAATATTGTATTATAATAATTTATACACATTAATATTTTGAGCAAAAAACTAATAGGTAAATAAATTCGTAGATCATATATAACCATATAACCGATTGAATGAATGTACTAATTTAAACTAATGTATAGTGTTTTAAATACTTGAATAACATTATTTACTGATATCAAAATATATATCTTGAATAATTAAAAATAAATATAACATTTGTATTTCTTTTTTAGCATTTATTTGTGTAGGTTTTTATTTCATAAAATCTTCAAATTTTATATTTGTAGAATAAGCGTTTTATATTAATCCAAATTTTTTTTAATTAAATCCAATTTTGATTAATTTTCAATATCTAAGAAAAAAATTTTATAGGTTTCTAAATTTTCATGTTAATAAATTTTATAAGCCCATTGCGCTACATATTTTAGTGTATGATCTTAATTTTTTAACGCATCATACATGGATATTCCGCTATGACGTAAAATGAATAAAGAATTTATTAGATTATTTCCACTTATAAATCTGTTTAAAACAAAAATATAAACAATAATAGTGATTTAAACGTTGCAAGAGAAAAATAATGATTTTTCTCTATTTCCCATAACTCTAATTGATTTAAGAACAAGTCAGTAATTATACTATGAATTTAGCCTATTTTACTCTCACAAATTAAAATGTTGATTATTATATTAACTGTGATAAAATAAGGTCACACACAGCTTTAGATAAATTTAGCACTCACGTATAAAGTAATTTTAATACAGGTAGATCAATATCCAAAATTATAATTTCAGTAAGTGACATTCATATTGTCTGAGTTCACTTATTTCTATACAAGACATTGTTCAATGGTCCATCGTAAAGATAAATTTCATTTAATGACTCCAGTCTTTAGAGGTGCAGGGCCTTAAAAGTATTGTCATTATTAGGTAGTTCTTCTGCTCCATTATTATTTCTATCCAGGATATCTAATCTAATCTGCATCAGCCACTTAGGGACGTAGCGGAATCGTCTAGCGCTTTTCTCTGCGTTTATCCTAACTATTTAATATGTTTGGACTCTACTAGACTAGCAGCGGGTAGATAGTCGTCCAGAGACCCGCCTCAAAAAGCATTGAAACGTTATGCATCTCTGATTCTCAATATTACGGCACCAATGAAAGAGGAAAATGTGCCTTTCTTAAATGGCCCTGAAATGGCCCTTTAGTCGGGAATTACAATAGTAAAGGTGTAGGTCCCTATAAACTAGACACGTGCTTAGCGTGAGCATTCTTAGTGGTTGATTATTCATTCTCGACCAAGTGCCCATAGTTTAGGCGGGATTCTATTTTCCATTTGGAGAAAGGTACACCCCTCCGACCAATTTCATCTTTTGCCTAGATTATACTCAAAACTCCCACGCACCGAGGCTCGTTACTATCTTGTTATAATTCTTTGCCGACAGGCATCATACGGAAGGTGAAAACTGCGCGAAAGGGTGGGGAGAGTATCACAGACCGATGTCACCTTAGTATTCATTAAATTATAAGCAAAACACATGCAGTACCGCCATAACTATCTCTAGACTATTAGCCAGCCCCTACTAATCTGTAACGACAATCGGAACTCGGACCCATATGGTTATAAAAATAAGCGTAGACTTCTTTCATTTACATAGTATATTGACGGGCGCCCTAAAGTACTATAAATACCGGAATCATAACCTACGAGTTAACGAATGAGGGCCGAATATGTAACGGGCTTAATCGGATTACGTAAGTTGTATGCCCTCTAATCTCAGAAGGCTGCGATGCACATCGCTTCCGCAATCTGTGCCTCTTCATGATAGGAATCATTTAACTCCCAGCGCACCACATATCACTTGTCTACGACCGTCACTGCTCTTGGTGGGCCTAACTGGGCATAGCTGAAGCGAGGCAAGTGCGAGGTCGAGGGGAGCCCATGGCCCGCACAACTGGGTCTCGGGCTAAATATCATCTTGACGGGGGCGGCCCTGTGTACTAACAGGGCTGAAACCGATCCCTTATTCTAGCTCCGAGAGGTGTGACGCCAGCGCGATCCAGACTCGATCGAAGTGTTTTCCCTACGTCAGATTGCTGCACGCTGACCGCAGCAGAACCGCTTTGGCCGACTCCCCCACTCAAAGCTTACATGCGCCGTCTGGTGCCCTGCCAGAGGGCAGGGGTCTGGACGCGTGGTCTAACGCAAGTCGCGCGCCACCGGTTTCGTTCCGAAATGACATTCATAAGAGACCCAGTGCGCGTAGAAGTCGACCAGGTCTTTAAAAGCGGCACTGAAGTGGAGGCCCTACTCGGGACCAGTACTCACTACCGCTGGACTCCAACGCGTCCTTTAGGGACGAAGTCACAGTCGGACCCGCTCCGTGCCCTTTGCGTTTCTTTCTAAGTGGCAGATTATCTCAGTCCGATCTTGTTTGTAGAGATAGCGCGTCTTGCGCGAGACGACCAGCGAGAGAACACTTACAACCGCGTGGGACGACCCAGCGACGCGAGAAGCGGTATACTTTGCACGCCCTACGGCTCAGTCCTCGGTATCTGGCAGAACCTCCCCACGACGCGAGGCGGCCCATTCCCCTCTAGGCAGAAAATGCTCACTATCGCGGCCATTTAACACCCAGGTGCGTGTCTCGCCAGCGTATAAAACGATGGTGTGTCGCCGAACATCAGGACACGCCACCGGGCGTATGCCGAGCGGCAGGTTTCCGACCCGCTACGCTTAGTGAGGGCGCAACGAACCATATCGTAGCCAGCATAATACTCTCAACCGATTCTCCTTGGCAAGCGGGGATAACGATATACCCGGGCGCGGTGCGCAGTCAAAAGTTTATTCCTGGAGGAGGTCCGTTAGTCCCCGGCGTGGCTCCCCGTCCCCTGCGGCTGGACGGCTCGCGCGTCTCCGCGGTCCCTGGAGGGCGGGCTTAGCGCGGCGTACGCTGGTTCCCCCCAGCGGAAGGCTCCCGGGGGTACAGTCGCGGCGCCCCGGACTCGCTGCGGGTCGTAGCGGCGCGTCGCGCCGCCGGCCCGGCCGCCCTCCCGGCCCACCCGGCTGCGGGCTAGCGCTACTACCGGGGGGGCGCGGCGGCCGCCGCCCCCCTGCTCATCACGTGCAACGAGGCCTTAGCCAGCCGCAGGCGGGAGCCCCCCCCTCGGGTGCCGAGGTTATGGGGGGCAGGGCGTTATAGCTGGGACGCGCCGATCTGCCCAGGCACGGCCGGCCGGGTCCGCGGGGACGGCGGCGCGCGCATACTGTCCGGTCATGACTCGCGGCCCGGCGGCCGCGGTACCGAGCCCGCGCGCGATGTACCGCCCCGGGGGACGCCAGTGGCGCCCGGGCCCCGCGGCGTACCGTGCCCCTGACGGGAAGTGCGGCACGCCCTGGGGCCGGGCAGGGTCGCGCGGTGAACACCTCGGCGCGCGGCGCGAAGATCGTACGCCAACGTGGCGCAGCCTGCGGGGTCATGGGGGCCCAACCGCGGCCCCTGCGCGTGGCTCCCACCCGAGTCGTTGCGGTGGAGAGGTGCGGGTCTCGCGCAGCCTGGGCCGGTCACAGCTGGGGGGGATGCCAGCGACTGGGCCAGCTCGGAGAGTCTTTCGCTCACGCCGGGGGGGCGCACACCGCCTGGCGCCGCTCTGGCCGCAGAGACCTGAATGGCGCGGGTCCGAGGGCCCGAGGCTCGCGGGCCGCCCCCTTGGTTCGGGGCTGCCAGGAGGGGCCCAGGCGCGGGACGGGGGCCGAGGCGGGCGGGTCATCCGGGGTAGGGGCAGGCAGCACGAGCAGCCCCCCCTGCCCGCACGATCACAGCCCTCCAGTCCGCGGGCGACCTACCGCCGCGCAGCCCCAGCACTGGTG     
F       CCAATTTTTACGAATTTAAAAGGATATACTAAGCACTAAATTAATCTGGTTATATATATATATATAATATATTTTAATTTATATACATTAATTAGTAATGATTATTCATATTAACAAACATTCTATTTCTTATAAAAAAATGAAATATTGTATTATAATAATTTATACACATTAATATTTTGAGCAAAAAACTAATAGGTAAATAAATTCGTGGATCATATATAACCATATAACCGATTGAATGAATGTACTAATTTAAACTAATGTATAGTGTTTTAAATACTTGAATAACATTATTTACTGATATCAAAATATATATCTTGAATAATTAAAAATAAATATAACATTTGTATTTCTTTTTTAGCATTTATTTGTGTAGGTTTTTATTTCATAAAATCTACAAATTTTATATTTATAGAATATGCATTTTATATTAATCCAAATTTTTTTTAATTAAATCCAATTTTGATTAATTTTCAATATCTAAGAAAAAAATTTCATAGGTTTCTAAGTTTTCATGTTAATAAATTTTATAGACCCATTGCGCTACATATATTAGTGTATGATCTTAATTTTATAACACATCATACATGGATATTCCGCTATGACGTAAAATAACTAAAGAATTTATTAGATTATTTCCACTTATAAATCTGTTTAAAACAAAAATATAAACAGTAATAGTGATTTAACCGTTGCAAGAGAAAAATAATGATTTTTCTCTATTTCCCATAACTCTAATTGATTTAAGAACAAGTCAGTAATTATACTATGATTTTAACCTATTTTACTCTCACAGATTAAAATGTTGATTATTATATTAACTGTGATAAAATAAGGTCACACACAACTTTAGATAAATTTAGCACTCACATATAAAGTAATTTTAATACAGGTAGATCAATATCCAAAATTATAATTTCAGTAAGTGACATTCATATTGTCTGAGTTCACTTGTTTCTATACAAGACATTGTTCAATGGTCCATTGTAAAGATAAATTTTATTTAATGACTCTAGTCTTTATGAGTGCAGGGCCTAATAAGTATTGCCATCATTAGGTAGTTCTTCTGCTCGATTATTACCTCTATCCAGGATATTTGATCTAAACTGTATCAGCCACTTAGGGACGTAGCGGAATCGTCTATCGCTTTTTTCTGCATTTATCCTAACTATTTAATATGTTTGGACTGTACTAGACTAGCAGCGGGTAGATGGTCGTCCAGAGACCTGCCTCAAAAAGCATTGAAACGTTATGCATCTTTGATTCTCAATATTGCAGCACCAATGCAAGAGGATAATGTGCCTTTCTTAAATGGCTCTGAAATGGCCCTTTATTCGGGAATTAGAATACTAAAGACGTAGGTCCCTATAAGCTAGACACGTGCTTAGCGTGAGCATTCTTAGTGGTTGACTATACGTTCTCCATCAAGTGCCCATAATTTAGGCGGGATTCTATTTTTCTTTTGGGGAAAGGTACACCCCTCCGACCAATTTCATCTTTTGCCTAGATAATACTCAAAACTCCCACGCACTAAGGCTCGTTACCATCTTGTTATAATTCTTTGCGGACAGGCATCATGTGGAAGGTGAAAACTGCGCGAAAGGGTGGGGAGAGTATGACAGACCGATGTCGCCTTACTATTCGTTAAATTATAAGCAAATCATATGCAGCACCGCCATAACTATCTCTAAACTATTAGCCAGCCCCCACTAATCTGTAATAACAATTGGAACTCGGCCTCATATAGTTATAAAAATAAGCGTAGAGTTCTTTCATTTACATAGTATATTGACGGGCGCCCTAAAGTATCATAAATACCGAAATCATAAACTACGAGTTAACAAATGAGGAACGGGTATATAAGGGACTTTATCGGATTACGTAAGTTGTGTACCCTCTAATCTCAAAAGGCTGCGATGCACATCGCTTCCACAATCTGTGCCTCTTCATGATAGGAATCATTTGACTCCCAGCGCCCCACATATTACTTGTCTATGACCGTCGCTGCTCTCTGTGGGCCTAACTGGGCATAGCTGAAGCGAGGCGTGTTCGAGGTCGAAGCGAGCCCATGGCCCGCACATCTGATTCTCGGGCTAAATATCATGTTGACGGGGGCGGCCCTGTATACTAACAGGGCTGAAACTGATCCCTTAACCTAGCCCCAAGAGGTGTGACGGCAGCGCGGCCGAGGCTCGATCAAAGTGTTGTTGCTACGTCAGATTGCTGCACGTCGACCGTGGCAGAACCGCTTTGGCCCGCTCCCCCACTCAAGTCATACATGCGCCGTCTGATGCCCTGCCAGGGGGCGGGGGTCTGGACGCGTGGTCTAACGCAAGTCGCGCGCTACCGGTTTCGTTCCGAGATGACATTCATAAACGACCCAGCTCGCGTAGAAGTCGACCTAGTCTTTAAAAGCGGGACTGAAGTGGAGCCCCTACTCGGGACCAGTACTCACTCCCGCTGGACTCTAACGCGTCCTATAAGAACGAAGTCACAATCGGACCCGCTCCGTGCCCACTGTGTTTCTTTCTAAGTGGCAGATCAACTCAGTCCGCTCTTGTTTGTAGAGCTAGCGCGTCTTGCACGAGGCGACCAACAAGAGTAAACTTGCAACCGCGAGGCACGACCCTGCGACGCAAGAAGCGGGATACTTTGCACGCCCCACGGCTCAGGCCTCGGTCTCTAGCAGAGCCTCCCCACGACGCGACGCGGCCCATCCCCCTAAAGGCATAAGATGCCCGCCATTGCACCCACTTAACACCCAGGTGCGAGTTTCGCCAGCGTTTATAACGCTGGTGGGTCGCCGAACGTCAGAACACGCCACCGCGCATATGCCGAGCGGCAGGTTCCCGACCCGCTATGCTTAGTGAGGGCGCCGCGAACCATATCGTAGCCAACATTATACTTTCAACCAAATCGCTTTGGCATGCGGGGATAACGATCTACCCAAGCGCGGTGCACAGTCAAAAGTTTATTCCTGGAGAAGGTCCGTTAGTCCCCGACGTGACTCCCCGTCCCCTGCGGCTGGTCGGCTCGCGGGTCTCCACGGTCCCTGGAGGCCGGGCTCAGCCCCGCCTACGCTGGTTCCCCGCGGCCGAGGGCGCCGGGGGGTACAATCGCGGCCCTCCGGGCCCGTTGCGGGCCGGAGCGGCGCGTCGCGCCGCCGGCCCGGCCGCCCTCCCGGCCCGCCCGGCGGCGTGCCAGCGCTACGACCGGGGGGGCACGGCGGCCGCCGCCCCCCCGCTCACCACGTGCAAGGAGTCCTTCGCCAGCCGCGGGCCGGAGCCCCCCCCGGCCGTGCCGAGATTATGGGGGCCAGGGCGTGCTGGCCGGCACGCGCCGATCTTGCCAGGGACGGCCGGCTGGGTCCGCGGGGCCGGGGGCGCGCGCATGCTGTCCGGTCATGACCCGCGGCCCCGCGGCCGCGGTACCGAGCTCGCGTGCGATGTACCGCCCGGGGGGGCGCCTCCGGCGCCCGTGCTCCGGGGCGCACCGTGCACCTGACGGGAAGTGCGGCACGCCCTGGAGCCGGGCAGGGCCGCGCAGTGAGCACATCGGCGCGCGGCGCGGAGTTCGGACGCCAACATGGCGCAGCCTGCGGGATCATGGGAGCCCAACCGCGGCCCCTGCGCGTGCCTCCCGCCCGGGTCGTTGCGGTGGGGCGGTTCGGGTTTCGCGCAGCCTGGGCGGGTCGCAACCGGGGGGGATGCCCACGACGGGGCCGGCGCGGAGAGTCTGTGGCTGGCGCCGCGGGAGCGCACGCCGCCTGTCGCCGCCCTGGAGGCAATGACCCGCATGGCGCGGGCCCGGGGGCCCGAGGCTCTCGTACCGCCCCCCTCGCTGGAGGCTGCCGAGAGGGGGCCAGCTGCGGGACGCGGGCCGAGGCGGGCGGGTCAACCGGTGGTGGGACAGGCAGCACTAGCGGCCTCCCCTGCCCGCACGATCACGGCCCGCCAGGCCGCGGACGACCTACCGCCGCGGAGCCCCAGCACGGGTG     
E       CCAATTTTTACGAATTTAAAAGAATTTACTAGGCACTAAATTAATCTGGTTATATGTATATATATAATATATTTTAATTTAAATACATTAATTAGTAATGATTATTCATATTAACAAACATTCTATTTCTTATAAAAAAATGAAATATTGTATTATAATAATTTATACACATTAATATTTTGAGCAAAAAACTAATAGGTAAATAAGTTCGTAGATCATCTATAACCATATAACCGGTTGAATGAATGTACTAATTTAAACTAATGTATGGTGTTTTAAATACTTGAATAACATTATTTACTAATATCAAAATATATATCTTGAATAATTAAAAATAAATATAACATTTGTATTTCTTTTTTAGCATTTATTTGTGTAGGTTTTTATTTCATAAAGTCTTCAAATTTTATATTTCTGGAATATGCATTTTATATTAATCCAAATTTTTTTTAATTAAATCCAATTTTGATTAATTTTCAATATCTAAGAAAAAAATTTTATAGGTTTCTAAATTTTCATGTTAATAAATTTTATAAACCCATTGCGCTACATATATTGATGTATGATCTTAATTTTATGACACATCATACATGAATATTCCGCTATGACGTAAAATAAGTAAAGAATTTATTAGATTATTTCCACTTATAAATCTGTTTAAAACAAAAATATTAACAGTAATAGTGATTTAACCGTTGCAAGAGATAAATAATGATTTTTCTCTATTTCCCATAACTCTAATTGATTTAAGAACAAGACAGTAATTATACTATGAATTTAGCCTATTTTACTCTCACAGATTAAAATGTTGATTATTATATTAACTGTGATAAAATAAGGTCACACACAACTTTAGATAAATTTAGCACTCACATATAAAGTAATTTTAATACAGGTAGATCAATATCCAAAATTATAATTTCAGTAAGTAACATTCATATTGTCTGAGTTCACTTATTTCTATACAAGACATTGTTCAATGGTCCATCGTAAAGATAAATTTTATTTAATGACTCTAGTCTTTATTGGCGCAGGGCCTGACAAGTATTGCCATCATTAGGTAGTTCTTCTGCTCCATTATTATTTCTATCCAGGATATTTAATCTAACCTGTATCAGTCACTTAGGGACGTAGCGGAATCGTCTATCGTTTTTCTCTGCATTTATCCTAACTATTTAATATGTTTGGACTATACTAGACTAGCAGCGGGTAGATAGTCGTCCGGAGACCTGCCTCAAAAGGCATTGAAACGTTATGCACCTATGATTCTCAATATTGCGGCATCAATGCAAGAGAAAAATGTGCCTTTCTTAAATGGCCCTGAAATGGCCCTTTAATCGGGAATTAGAATAACAAAGGTGTAGGTCCCTATAAGCTAGACACGTGCTTTGCGCGAGCATCCTTAGTGGTTGATTATACATCCTCAACCAAGTGCCCATAATTTAGGCGGGATTCTATTTTTCCTTTGGGGAAAGGTACACCCCCCCGACCAATTTCACCTTTTGCCTAGATCATCCTTAAAAATCCCACGCACTAAGGCTCGTCACCATCTCGTTATAATTCTTTGCCAACAGGCATCATAGGGAAGGTGAAAACTCCGCGAAAGGGTGGGGAGAGCATTACAGACCGATGTCGCCTTAGTATTCGTTAAATTATAAGCAAATCATATGCAGTACCGCCATAACTATCTCTGGACTATTAGTCAGCCCCCACTAATCTGTAAAGACAATTGGAACTCGGACTCACGTTATTATAAAAATAAGCGTAGAGTTCTTTCATTTACATAGTATATTGACGGGCGTCCTAAAGTACTATATATACCGAAATCATAATCTACGAGTTAACAAATGAGGGTCGAAAATGTAAAGGACTTAATCGGATTACGTAAGTTGTGTGCCCTCTAATCTCAAAAGGCAGCGATGCACATCGCTTCCACAACCTGTGCCTCTTCATGATAGAAATCATTTAACTTCCAGCGCACCACATATTACTTGTCTATGACCGTCACTGCTCTTAGTGGGCCTATCTGGGCATAGCAGTAGAGAGGCGAGTTCGAGGTCGAAGAGAGCCCATGGCCCGCACAGCTGAGTCTCGGGCTGAATATCATTTCGAATGGGGCGGTCCTGTATACTAACAGGGTTGAAACTGATCCCTTAGTCTAGCTCCGGGAGGTGTGACGGCAGCGCGGGCCAGGCTCGATCTAAGTATTATCGCCACGTCAGATTGCTGCACGACGATCGAGGCAGAACCGCTTTGGCCGGCTCCCCGACTCAAGTCTTACATGCGCCGTCTGGTGCCCTGCCAGAGGGCGGGGGTCTGGACGCGTGGTCTAACGCAAGTCGCGCGCTACCGGTCTCGTTCCGAAATGATATTCATAAACAACCCAGTGCGCGTAGAAGTCGACCCCGGCTTTAGAAGCGGCACTGGAGTGGAGGCCCTACTCGGGACCAGTACTCACTCCCGCTGATCTCTAACGCGTCCTATACGGACGAAGTCACAGTCGGACCCGCTCCGTGCCCACAGTGTTTCTTTTTATGTGGCTGATGAACTCAGTCCGATCTTGTTTGTTGAGCTAGCGCGTCTTGCGCGAGACGACCGGCAAGAGGGAACTTGCAACCGCGCGGGACGACCCCGCGACGCGAGAAGCGGTATACTTTGCACGTCCCACGACTTAGTCTTCGGTGTCTGGCAAAGCCTCCCCGCGACGCGAAGCGGCCCATCCCCCTAAAGGCAGAAGATGCCCGCCATCGCACCCACCTAACACCCAGGTGCGTGTTTCGCCAGCGTCTATAACGCTGGTGAGTCGCCGAACGTCAGGACACGCCACCGCGCGTATGCCGAGCGGCAGGTTGCCGACCCGCTACGCTTAGTAAGGGCGCCACGAACCATTTCGAAGCCAGCATAATACTCTCAACCAATTCGCATTGGTAAGCGGTGATAACGACTTATCCCGGCGCGGTGCGTAGTCAAAAGTATATTCCCGAAGAAGGTCCGTTGTTCCCCGCCGTGGCTCCCCGTCCCCTGCGGTTGGCCGGCTCGCGCGTCTCCGGGATCCCTGGAGGGCGCACTTAGCCCCGCGTACGCTGGTTCGCCGCGGCCGACGGCACCCGGGGGTACAGTCGCGGCCCCCCGGCCCCGGTGCGGGTCGTAGCGGCGCGTCGCGCCGCCGGCCCGGTCACCCTCCCGGTCCGCCCGGCGCCGTGCCAGCGCTACAACCGGGGGGGCGCGGCACCCGCCGCCCCCCCGCTCATCACGTGCAAGGAGTCCTCCGCCAGCCTCGGGCGGGATCCGCCCCCGCGGGTACCGAGATTATGGCCGGCGTGGCGTTATGGCCGGGACGCGCCGATCTCGCCAGGGATGGCCGGCCGGGTCCGCGTGGCTGGTGGCGCGCACGTACTGTCCGGTCATGATCCGCGGCCCCGCGGCCGCGCTACCGACCCCGCGTGCGATGTACCGCCCGGGGGGCCGCCGCCGGCGCCCGTGTCCCACGGCGCATCGTGCCCCTGACGGGACGTGGGGCACGCCCTGGGGCCGGGCAGGGTCCCGCGGTCAACACAGCGGTGCGCGGCGCGGAGATCGCACGCCAACGTGGCGCAGCCTGCGAGGTCATGGCAGCCCGACCGCGGCCCCTGGGCGCGGCTCCCGCCCGGGTCGTCGCGGTGGAGCGGTCCGGGTCCAGCGCAGCCGGGGCGGGTCACAGCTGGGGGGGAGGCCCACGACCGGGCCGGGGCGGAGGGTCTGTGGCTGGCGCCGCTGGGGCGCACGCCGCCTGCCGCCGCCCTCGACGCAGCGACCCGCATGGCGCGGGGCCGGTGGCCCGAGGCTACCGAGCCGCCCGCTTCGGTGGGGACTGCCGAGAGGGGGCCAGGTGCGGGACGCGGGCCGAGCCGGGCGGGTCACCCGGGGGTGAGACAGGCAGTACTAGCATCCTCCCGTGCCCGCACGATCACCGCCCCCCAGGCCGCGGGCGACCTACCGCCGCGCAGCCCCAGCACGGGTG     
D       CCAATTTTTACGAATTTAAAAAAATATACTAGGCACTAAATTAATCTGGTTATATGTATATATATAATATATTTTAATTTAAATACATTAATTAGTAATGATTATTCATATTAACAAACATTCTATTTCTTATAAAAAAATGAAATATTGTATTATAATAATTTATACACATTAATATTTTGAGCAAAAAACTAATAGGTAAATAAATTCGTAGATCATATATAACCATATAACCGATTGAATGAATGTACTAATTTAAACTAATGTATGATGTTTTAAATACTTGAATAACATTATTTACTGATATCAAAATATATATCTTGAATAATTAAAAATAAATATAACATTTGTATTTCTTTTTTAGCATTTAATTGAGTAGGTTTTTATTTCATAAAATCTTCAAATTTTATATTTATAGAATATGCGTTTTATATTAATCCAAATTTTTTTTAATTAAATCCAATTTTGATTAATTTTCAATATCTAAGAAAAAAATTTTATAGGTTTCTAAATTTTCATGTTAATAAATTTTATAAGCCCATTGCGCTACATATATTAATGTATGATCTTAATTTTTTAACACATCATACATGGATATTCCGCTATGACGTAAAATAAATAAAGAATTTATTAGATTATTTCCACTTATAAATCTGTTTAAAACAAAAATATAAACAATAATAGTGATTTAACCGTTGCAAGAGAAAAATAATGATTTTTCTCTATTTCCCATAACTCTAATTGATTTAAGAACAAGTCAGTAATTATACTATGAATTTAACCTATTTTACTCTCACAAATTAAAATGTTGATTATTATATTAACTGTGATAAAATAAGGTCACACACATCTTTAGATAAATTTAGCGCTCACATATGAAGTAATTTTAATACAGGTAGATCAATATCCAAAATTATAATTTCAGTAAGTAACATTCATATTGTCTGAGTTCACTTATTTCTATACAAGACATTGTTCAATGGTCCATCGTAAAGATAAATTTTATTTAATTACTCTAGTCTTTATGCGTGCAGGGCCTAAAAAGTATTGCCATCATTAGGTAGTTCTTCTGCTCCATTATTATTTCTATACAGGATATCTGATCTAACCTGTATCAGCCACTTAGGGACGTAGCGGAATCGTCTATCGCTTTTTTCTGCCTTTATCCTAACTATTTAATATGTTTGGACTGTACTAGACTAGCAGCGGGTAGATGGTCGTCCGGAGACCTGCCTCAAAAAGCATTGGAACGTTATGCATCTCTGATTCTCAATATCACCGCACCAATGCAAGAGAAAAATGTACCTTTCTTAAATGGCCCTGAAATGGCCCTTTATTCGGGTATTACAATACCAAAGGGGTAGGTCCCTATAAACTAGACACGTGCTTCGCGTGAGCATTCTTAGTGGTTGACTATTCATTCTCAACCAAGTGCCCATAGTTTAGGCGGGATTCTATTTTTCCTCTGGAGAAAGGTACACCCCTCCGACCAATTTCATCTTTTGCCTAGATCATACTCAGAACTCCCACGCACCTAGGCTCGTTACCATCTTGTTATAATTCTTTGACAATAGGCATCATGTGGAAGGTGAAGACTGCGCGAAAGGGTGGGGAGAGCATTACAGACCGATGTCACCTTAGTATTCGTTAAATTATAAGCAAACCATATGCAGTACCGCCATCACTATCTCTGAACTATTAGACAGCCCCCACTAATCTGTAAAGACAATTGGAACTCGGACACAAATGGTTACAAAAATAAGCGTAGAATTCTTTCATTTACATAGCTTATTGACGGGCGCCCTAAAGTACTATAGATACCGTAATCATAATCTACGAGTTAACAAGTGAGGCTCGAACATGTAAGGGACTTGATCGGATTACGTAAGTTGTGTGCCCTCTAATCTCAAAAGGCTGCGATGCACATCGCTTCCGCAATCTGTGCCTCTTCATGATAGGAATCATTTAACTTCCAGCGTACCACATATTACTTGTCTATGAGCGTCGCCATTCTTCGTGGGCCTAGCTGGGCATAGCTGTGACGGGGCAAGTTCGAGGTCGAAGTGAGCCCATGGCCCACACACCTGAGTCTCGGGCTAAATATCATTTTGACGGGAGCGGCCCTGTGTACTAACAGGGTTCAAACAGATCCCTTAATCTAGCCCCGGGAGGTGTGACGGCAGCGCGTTCCAGACTCGATCGAAGTATTCTAGCTCCGTCAGATTGCTGCACGCCGACCGCAGCATAACCGCTTTGGCCGGCTCCCCGACTCAAGTCCTGCACGCTCCGTCTGGTGCCCTGCCAGAGGGCGGGGGTCTGGACGCGTGGTCTAACGCACGTCGCGCGCTACCGGTTTCGTTCCGAAATGACATTCATAAGGGAACCAGTGTGCGTAAATGTCGACCAAGTCTTTAAAAGCGGCGCTGAAGTGGAGGCCCTACTCGGGACCAGTACTCACTCCCGCTGGGCTATAACGCGTCCTGTACGTACGAAATCACAGTCGGACCCGCTCCGTGCCCGTTGTGTTTCTTTCTAAGTGGCTGATGAACTCAGTCCGGTCTTGTTTGCAGAGCTAGCGCGTCTTGCGCGAGCCGACCACCGAGAGTACACCTGCAACCACGGGGAACGACCCCGCGACGCGAGAAGCGGAATACTTTGCACGTCCGACGGCTCAGTCCTCGGTGTCTGGCAAAACCTCCCCGCGACGCGAGGCGGCCCATTCCCCTAGAGGCAAAAAATGCTCGCCATCGCACCCACCTCACACCCTGTTGCGTGTTTCGCCAGCGTCTATAACGTTGGTGAGTCGCCGAACGTCAGGACACGCCACCCCGCGTATGCCGGGCGGCAGGTTCCCGACCCGCAACGCTTAGTGAGGGCGCATCGAACCATTTCGTAGCCAGCATAATACTCTCAACCAATTCGCGTTGGCAGGCGGGGAAAACGGCCTACCCGGGCGCGGGGCACAGTCAAAAGTATATGCCCGGAGGGGGTCCGTTTGTCCCCGGCGTGGCTCCCCGTCCCCCGCGGCTTGTCGGCTCCCGCGTCTCTCGGGTCCCTGGAAGGCGGGCAGAGCCCCGCGTACGCTGGTTCCCTGCGGCGGAAGGCACCCGGGGGTACGGTCGCGGCCCCGCGGGCCCGTTGCGGGTCGTAGCGGCGCGTCGCGCCGCCGGCCCGGCCGCCCTCCCGGGCCTCCCGGCAACGTGCCAGCGCTACTACCGGGGGGGCGCGGCGGCCGCCGCCCCCCCGCTCATCACGTGCAAGGAGTCCTCCGCCAGCCGGGGGCGGGAGCCGCCCCCGCGGGTGCCGAGGTGATGGGCGGCGGGGCGTTGTGGCCGGGACGCGCCGATCTTGCCAGGTATGGCCGGCCGGGTCCGCGGGGTCGGCGGCGCGCGCATGCTGTCCGGTCATGACCCGCGGCCCCGCGGCCGCGGTACCGAGCCCACGCGCGATGTACCTCCCGGGGGGCCGCCACCGGCTCCCGCGCCCCCCGGCGCACCGTGCCCTTGACGGGAAGTGCGGCACGTCCTGGGGCCGGACAGGGTCCCGCGGTGAACACCTCGGTGCGCGGCGCGCAGGTCGGACGCAAACGTGGTGCAGCCTGCGGGCTCATGTGAGCCCGACCGCGGCCCCTGCGCGCGGCTCCCGCCCGTGTCGTTGCGGTGGAGCGGTGCGGGTCCCGCGCAGGATAGGCGGGTCACAGCTGGGCGGGCCGCCCTCGACCGGGCCGGTTCGGAGGGTCTCTGGCTAGCGCCGGAGGGGCGCACCCCGCCCGCCGCCGCCCTGGATGCAGCTCCCCGCATGGCGCGGGTCCGGTGGCCCGAGGCTCTCGGGCCGCCCCCCTCGGTGGGGACTGCCTAGAGGGGCCCAGGGGCGGGACGCGGGCCGAGACGGGCGGGTCAGCCACGGGTGGGACAGGCAGTACTAGCGGCTTCCCGTGCCCGGGCGATCACGGCCCCTCAGATCGCGGGCGACCTACGGCGGCGCAGCCCCAGCACATGTG     
C       CCAATTTTTACGAATTTAAAAAAATATACTAAGCACTAAATTAATCTGGTTATATATATATATATAATATATTTTAATTTAAATACATTAATTAGTAATGATTATTCATATTAACAAACATTCTATTTCTTATAAAAAAATGAAATATTGTATTATAATAATTTATACACATTAATATTTTGAGCAAAAAACTAATAGGTAAATAAGTTCGTAGATCATATATAACCATATAACCGGTTGAATGAATGTACTAATTTAAACTAATGTATGATGTTTTAAATACTTGAATAACATTATTTACTGATATCAAAGTATATATCTTGAATAATTAAAAATAAGTATAACATTTGTATTTCTTTTTTAGCATTTATTTGAGTAGGTTTTTATTTCATGAAGTCTTCAAATTGTATATTTGTAGAATATGCGTTTTATATTAATCCAAATTTTTTTTAATTAAATCCAATTTTGATTAATTTTCAATATCTAAGAAAAAAATTTTATAGGTTTCTAAATTTTCATGTTAATAAATTTTATAAGCCCATTGCGCTACATATATTTGTGTATGATCTTAATTTTATAACACATCATACATGAATATTCCGCTATGACGTAAAATAAATAAAGAATTTATTAGATTATTTCCACTTATAAATCTGTTTAAAACAAAAATATAAACAGTAATAGTGATTTAATCGTTGCAAGAGAAAGGTAATGATTTTTCTCTATTTCCCATAACTCTAATTGATTTAAGAACAAGTCGGTAATTATACTATGAATTTAACCTATTTTACTCTCCCGAATTAAAATGTTGATTATTATATTAACTGTGATAAAATAAGGTCACACACAGCTTTAGATAAATTTAGCACTCACGTATGAAGTAATTTTAATACAGGTAGATCAATGTCCAAAATTATAATTTCAGTAAGTAACATTCATATTGTCTGAGTTCACTTATTTCTATACAAGACATTGTTCAATGGTCCATCGTAAAGATAAATTTTATTTAATGACTCTAGTCTTTACAAGTGCAGGGCCTAATAAGTATTGTCATTATTAGGTAGTTCTTCTGCTCCATTATTATTTCTATTCAGAATATTTGATCTAAACTGCATCAGTCACTTAGGGACGTAGCGGAATCGTCTAACGCTTTTCTCTGCTTTTATCCTAACTATTTAATTTGTTTGGACTGTACTGGACTAGCAGCGGGTAGATAGTCGTCCAGAGACCTGCCTCAAAAAGCATTGAAACGTTATGCACCTCTGATTCTTAATGTTGCGGCACCAATGCAAGAGGATAATGTGCCTTTCTTAAATGGCCCTGAAATGGCCCTTTACTCGGGAATTAGAATATTAAAAGTGTAGGTCCCTATAACCTAGACACGTGCTTGGCGTGAGCATCCTTAGTGGTTGACTATCCTTTCTCAATCAAGTGCCCATAATTTAGGCGGGATTCTATTTTTCATCTGGAGAAAGGTACACCCCTCCGACCAATTTCACCTTTTGCCTAGATTATATTGAAAACTCCCACGCACCAAGGCTCATCACCATCTTGTTATAATTCTTTGTTGATAGGCATCATATGGAAGGTGAAGACTGCGCGAAAGGGTGGGGAGAGCATTACAGACCGATGTCGCCTTAGTATTCGTTAAATTATAAGCAAAGCATATGCAGTACCGCCATAACTATCTCTGAACTATTAGCCAGCCCCCACTAATCTGTAAAAACAATTGGAACTCGGGCCCAGATGGTTATAAAAATAAGCGTAGAATTCTTTCATTTACATAGCGTATTGACGGGCGTCCTAAAGTACAATAAATACCGAAATCATGACCTACGAGTTAACAAGTGAGGGTCGAGAATGTAAAGGACTTAATCGGATTACGTAAGTTGTGTGCCCTCTAATCTCAGAAAGCAGCGATGCACATCGCTTCCGCAACCTGTGCCTCTTAATGATGGGAATCATTTAACTCCCAGCGCGCCACATATTGCTTGTCCATGACCGTCGCTCATCTTGGTGGGCCTAGTTAGGCATAGCTGTAGCGGGGCGAGTTCGAGGTCGAAGTGAGCCCATGGCCCACACACCTGGGTCTCGGGCTGAATATCATCTTGACGGGGGCGGCCCTGTGTACAAACAGGGTTGAAACTGATGCCTTACTCTAGCCCCTAGAGGTGTGACGGCAGCGCGTTCCAGGCTCGATCTAAATATTTTCGCGGTGTGAGATTGCTGGACGCCGACCGGAGCAGAACCGCTTTAGCCGGCTCCCCGACTCAAGTCCTGCACGCGCCGTCTGATGCCCTGCCAGCGGGCGGGGGTCTGGACGCGTGGTCCAACGCAAATCGCGCGCTACCGGTTTCGTTGCGAATTGACATTCATAGAGGACCCAGTGCGCGTAGAAGTCGACCTAGTCTCTAAACGCGGTGCTGAAGTGGAGACCCTACTCGGGACCAGTACTCACTCCCGCTGGGCTGTAACGCGTTCTGTACGAACAGAGTCACAGCCGGACCCGCTCCGTGCCCGCTGCGTTTCTTTCTAAGTGGCAGATCGACTCAGTCCGATCGTGTTTGAAGAACTAGCGCGTCTTGCTCGAGACGATCTGCGAGAGAAAACTTGCAACCGCGTGGCACGACCCTGCGACGCGAGAAGCGGCATGCTTTGCACGCCCTACGGCTCAGGCTTCGGTATCTGGCAGAGCCTCCCCACGACGCGAGGCGGCCCATCCCCCTAAAGACAAAAGATGCTCGCTATCGCATTCACTTTACACCAAGATGCGTGCTTCGCGAGCGTCTATAACGTTGGTGAGACGTCGAACGTCAGGACACGCCACCACGCGTATGCCGAGCGGCAGGTTGCCGACCCGCTACGCCTAGCGAGGGCGCAGCGAACCATTTCGTACCCAGCATAATACTCTCAACCGATTCGCATTGGCAGGCGGCGATAACGCCCTACCCGGGCGTGGTGCGCAGGCAAAAGTATATTCCTGGAGAAGGTCCGTTGGTCCCCGGCGTGGCTCCCCGTCCCCTGCGGATGGTCGGCTCGCGCGTCTCCGCGGTCCCTGGAGGGCGCGCGTAGCCCCGCTTACGCTGGTTCCCCGCTGCGGAAGGCCCCCGGGGGTGCAGTCGCGGCGCCCCGGGCCCGTTGCGGGTCGTAGCGGCGCGCCGCGCCGCCGGCCCGGCCCCCCTCCCGCCCCACCCGGCGGCGTGCCAGCGCTACCACGGGGGGGGCGCGGCCGCCGCCGCCCCCCCGCGCACCACGTGCGAGGCGTCATGCACTAGCCTCGGGCGGGAGCCGCCCCCGGGGGTACCGAGCTAATGGAGGGCGGGGGGTTGTAGCCGGGACGCGCCGATCTCGCCAGACACCGCCGGCCGGGTCCGCGGGGGTGGCGGCGCGCGCGTACTGTCCGGTCATGACCCGCGGCCCCGCGGCCGGGGTACCGAGCCCGCGTGCGATGTACCACCCGGGGGGCCGCCTTCGGCGCCCGCGCCCCTGGCCGCACCGTGCCCTCGACGGGAAGTGCGGCACGCCCTGGCGCCGGGCAGGGTCACGCGGTGAACACAGCGGCGCGCGGCGCGGAGTTCGCACGCTGACGTGGAGCAGACTGCGGGATCATGGCGGCCCGACCGCAGCCCCTCCGCGCGGCTCCCGCCCGTGTCGTTGCGGTGGAGCGGTGCGGGTCCCGCGCAGCCTAGGCGGGTCACAGCCGGGGGTGCCGCCCGCGACCGGGCCGGTACGGAGAGTCTCTGGCTAACGCTGCGGGGGCGCACGCCGCCTGACGCCGCCCTGGATGCAGCGACGCGTATGGCGCGGGGCCGGCGGCCCGAGGCTGTCGTGCCGCCCACTTCCCTGGTGACGGCCGAGAGGGGGCCGGGCGCGGGACGCGGGCCAAGGCGGGCGGGGCAGCCGGGGGGGGACCAGGCAGTACTAGCGAGCTCCCGTGCCCGCACGATCACGGCCCCGCAGGCCGCTGGCAACCTACCGGCGCGCAGGCCCAGCACGTGTG     
B       CCAATTTTTACGAATTTAGAAAAATATACTAAGCACTAAATTAATCTGGTTATATGTATATATATAATATATTTTAATTTAGATACATTAATTAGTAATGATTATTCATATTAACAAACATTCTATTTCTTATAAAAAAATGAGATATCGTATTATAATAATTTATACACATTAATATTTTGAGCAAAAAACTAATAGGTAAATAAATTCGTAGATCATATATAACCATATAACCGGTTGAATGAATGTACTAATTTAAACTAATGTATGATGTTTTAAATACTTGAATAACATTATTTACTAATATCAAAATATATATCTTGAATAATTAAAAATAAATATAACATTTGTATTTCTTTTTTAGCATTTATTTGTGTAGGTTTTTATTTCATAAAATCTTCAAATTTTATATTTATAGAATATGCGTTTTATATTAATCCAAATTTTTTTTAATTAAATCCAATTTTGATTAATTTTCAATATCTAAGAAAAAAATTTTATAGGTTTCTAAATTTTCATGTTAATAAATTCTATAGGCCCAATGCGCTACATATATTAATGTATGATCTTAATTTTTTAACGCATCATACATGAATATTCCGCTATGACGTAAAATAGATAAAGAATTTATTAGATTATTTCCACTTATAAATCTGTTTAGAACAAAAATATAAACAGTAATAGTGATTTAACCGTTGCAAGAGAAAAATAATGATTTTTCTCTATTTCCCATAACTCTAATTGATTTAAGAACAAGTCAGTAATTATACTATGAATTTAACCTATTTTACTCTCACAGATTAAAGTGTTGATTATTATATTAACTGTGATAAAATAAGGTCACACACAACTTTAGATAAATTTAGCACTCACATATGAAGTAATTTTAATACAGGTAGATCAATATCCAAAATTATAATTTCAGTAAGTAACATTCATATTGTCTGAGTTCACTTGTTTCTATACAAGACATTGTTCAATGGTCCATCGTGAAGATAAATTTCATTTAATGACTCTAGTCTTTACGAGTGCAGGGCCTAATAAGTATTGTCATCATTAGGTAGTTCTTCTGCTCTATTATTATTTCTATTCAGGATATTTAATCTAATCTGTATCAGGCACTTAGGGACGTAGCGGAATCGTCTACTGTTTTTTTCTGCCTTTATCCTAACTATTTAATGTGTTTGGACTTTACTAGACTAGCAGCGGGTAGATAGTCGTCCAGAGACCTGCCTCAAAAAGCATTGAAACGTTATGCACCTCTAATTCTGAATATTATAGCACCAATGCAAGAGGATAATGTGCCTTTCTTAAATGGCCCTGAAATGGCCCTTTAGTCGGGAATTAAAATAGTAAAAGTGTAGATCCCTATAAACTAGACACGTGCTTTGCGTGAGCATTCTTAGTGGTTGACTATCCGTTCTCAACCAAGTGCCCATACTTTAGGCGGGATTCTATTTTACTTCTGGAGAAAGGTACATTCCCCCGACCAATTTCATCTTTTGCCTAGATCATACTTAGGACTCCCACGCACTAAGGCTCGTTACTATCTTGTTATAATTCTTTGACTATAGGCATCATATGGAAGGTGAAGACTACGCGAAAGGGTGGGGAGAGCACGACAGACCGATGTCGCCTTAGTATTCGTTAAATTATCAGCAAAACATATGCAGTACCGCCATAACTATCTCTAGACTATTAGCCAGCTCCCACTAATCTGTAAAGACAATTGGAACTCGGACACATGTGGTTACAAAAATAAGCGTAGAATTCTTTCATTTACATAGCATATTGACGGGCGTCCTAAAGTACTATAAATACCGCAATCATAACCTACGAGTTAACAATTGAGGGTCGAATATGTAAAGGACTTGATCGGATTACGTAAGTTGTGTGCCCTCTAATCTCAAAAAGCAGCGATGCACATCGCTTCCGCAATCTGTGCCTCTTTATGATAGGAATCATTTAACTTCCAGCGCACCACATATTTCTTGCCTATGACCGTCACTGTTCTTAGTGGGCCTAGCTAGGCATAGCTGGAGCGGGGCAAGTTCGAGGTCGAAGTGAGCCCATGGCCCGCACAGCTGTATCTCGGGCTAAATATCATCTTGACGGGGGCAGCCCCGTGTACTAACAGGGTTGAAACTGATACCTTAATCTAGCCCCCAGAGGTGTGACGACAGCGCGGTCCAGACTCGATCGAAGTATTATCACCGCGTCAGATTGCTGCACGCGGACCGGAGCAGAACCGCTTTAGCCGGCTCCCCGACTCAAATCCTACATGCGGCGTCTGATGCCCTGCCAGCGGGCGGGGGTCCGGACGCGTGGTCTAACGCAAGTCGCGTGCTACCGGTTTCGTTTCGAAATGACATTCATACGAGACCCAGTGCGCGTAGAAGTCGGCCTAGTCTCTAAAGGCGGCACTGAAGTCGAGGCCCTACTCGGGACCAGTACTCACTCCCGCTCGACTATAACGCGTCCTTTACGGACGAAGTCACAGCCGGACCCGCTTCGTGCCCAATGCGTCTCTTTCTATGTGGCAGATGAGCTCAGTCCGATCACGTTTGTAGAACTAGCGCGTCTTGCGCGAGACGACCGTCAAGAGTAAACTTGCAACCGCGCGGAACGACCCTGCGACGCGAGAAGCGGTATACTTTGCACGTCCAACGGCTCAGCCGTCGGTGTCTGGCAGATCCTCCCCACGACGCGAGGCGGCCCATCCCCCTAAAGGCAAAAGATGCTCACCATTGCACCCACTTAACACCCAGATGCGTGTTTCGCCAGCGTATATGACCTTGGTGGGTCGCCGAACGTCAGGACACGCCACCGCGCATATGCCGAGCGGCAGGTTCCCGACCCGCTACGCTTAGTCAGGGCGCAGCGAACCATTTCGTATCCAACATAATACTCTCAACTTATTCGCGTTGGCAGGCGGTGATAACGACCTACCCGGGCGCGGTGCGCAGTCAAAAGTGTATTCCTGGAGAAGGTCCGTTGGTCCCCGGCGTGGCTCCCCGTCCCGTGCGTCTGGCCGGCTCGCGTGCCTCCGCAGTCCCTGGAGGGCGTCCGTAGCCCCGCATACGCTGGTTCGCCGCGGCCGAAGGCCCCCGGGGGTACAGTCGGGGCCCCCCGGGCGCGCTGCGGGTCGTAGCGGCGCGCCGCGCCGCTGGCCCGGTCTCCCTCCCGGCCCACCCGCCGGCGTGCCAGCGCTACTACCGGGGGGGCACGGCCGCCGCCGCCGCCCCGCTCAGCACCTGCAAGGAGTCCTGGCACAGCCTCGGGCAGGAGCCCCCCCTGCGGGTCCCGAGGTGATGGAGGGCAGGGCGTTATGGCCGGGCTTCGCCGATCTGTCCAGATAAGTCCGGCCGGGTCCGCGGGGCCGGCGGCACGCCCCCACTGTCCGGTCATGACCCGCGGCCCCGCGGCCGCGGTACCTAGCCCGCGTGCGATGTACCACCCGGGGGGCCGCCTCCGGCGCCCCCGCCCCCCGACGCACCGTGCCCCCGACGGGAAGCGCGGCAGGCCCTGGGGCCGGTCATGGTCCCGCGGTCAACACAGCAGTGCGCGACGCGTAGATCGCACGCCAACCTGGTACAGCCTGCGGGGTCATGGGGGCCCGACCGCGCCCCCTGCGCGCGGCTCCCGCCCGTGTCGTTGCGGTGGAGCGGTGCGGGGTCCGCGAAGTCTGGGCGGATCACAGCGGGGGGGGGCGCCCGCGACCGGGCCGGGACGGAGCGTCTATTGCTGGCGCCGCAGGGGCTCACCCCCCCTGTCGCCGCCCTGGGTGCAGCGACCCGCATGGCGCGGGACCGAGAGCCCGAGGCTGCCGGGACACCGCCTTCGGTCGTGACTGCCGCGAGGGGCCCTGGCGCGGGACGGGGGCCTAGGCGGGCGGGGCAGCTGGGGGTGGCGCAGGCAGTACTAGCTATCTCCCGTGCCCGCACGATCACGGCGCTACAGGCCGCCGGGGACCTACGGCCGCGCAGCCCCAGCACGTGTG     
A       CCAATTTTTACGAATTTAAAAAGATATACTAAGCACTAAATTAATCTGGTTGTATATATATATATAATATATTATAATTTAAATACATTAATTAGTAATGATTATTCATATTAACAAACATTCTATTTCTTATAAAAAAATGAAATATTGTATTATAATAATTTATACACATTAATATTTTGAGCAAAAAACTAATAGGTAAATAAATTCGTAGATCATATATAACCATATAACCGATTGAATGAATGTACTAATTTAAACTAATGTATGATGTTTTAGATACTTGAATAACATTATTTACTAATATCAAATTATATATCTTGAATAATTAAAAATAAATATAACATTTGTATTTCTTTTTTAGAATTTATTTGGGTAGGTTTTTATTTCATAAAATCTTCAAATTTTATATTTATAGAATATGCATTTTATATTAATCCAAATTTTTTTTAATTAAATCCAATTTTGATTAATTTTCAATATCTAAGAAAAAAATTTTATAGGTTTCTAAATTTTCATGTTAATAAATTTTATAAACCCATTGCGCTACATATATTAGTGTATGATCTTAATTTTTTAACACATCATACATGGATATTCCGCTATGACGTAAAATATATAAAGAATTTATTAGATTATTTCCACTTATAAATCTGTTTAAAACAAAAATATAAACAATAATAGTGATTTAACCGTTGCAAGAGAAAAATAATGATTTTTCTCAATTTCCAATAACTCTAATTGATTTAAGAACAAGTCAGTAATTATACTATGAATTTAACCTATTTTACTCTCACAGATTAAAGTGTTGATTATTATATTAACTGTGATAAAATAAGGTCACACACAACTTTAGATAAATTTAGCATTCACATATAAAGTAATTTTAATACAGGTAGATCAATATCCAAAATTATAATTTCAGTAAGTAACATTCATATTGTCTGAGTTCACTTATTTCTATACAAGACATTGTTCAATGGTCCATCGTCAAGATAAATTTTATTTAGTGACTCTAGTCTTTAGGAGTGCAGGGCCTAATAAGTATTGTCATCATTAGGTAGTTCTTCTGCTCCATTATTACTTCTATCCAGGATATCTAATCTAACCCGTATCAGTCACTTAGGGACGTAGCGAAATCGCCTATCGTTTTTTTCTGCTTTTATCCTAACTATTTAATATGTTTGGACTGTACTAGACTAGCAACGGGTAGATGGTCGTCCAGAGACCCACCTCAAAAAGCATTGAAACGTTATGCACCTCTGATTCTAAACATTCCGGCACCAATGCAAGAGAACAATGTGCCTTTCTTAAATGGCCCTGAAATGGCCCTTTACTCGGGAATTAAAATAATAAAAGCGTAGGTCCCTATAAACTAGTCACGTGCTTAGCGTGAGCATTCTTAGTGGTTGATTATGCGTTCTAAAACAAGTGCCCATAATTTAGGCGGGATTCTATCTTTCTTCTGGAGAAAGGTACACCCCTCCGACCAATTTCATCTTTTGCCTAGATTATACTTAATATTCCCACGCACCAAGGCTCATCACCATCTTGTTATAATTCTTTGATGATAGGCATCATACGGAAGGTGAAAACTGCGCGAAAGGGTGGGGAGAGCGGCACAGACCGATGTCGCCTTAGTATTCATTAAATTATAAGCAAACCATATGCAGTACCGCCATAACTATCTCTCAACTATTAGCCAGCTCCCACTAATCTGTAAACACAATTGGAACTCGGACACATATGATTACAAAAATAAGCGTAGAGTTCTTTCATTTACATAACATATTGACGGGCGTTCTAAAGTACTATAGATACCGGAATCATAACCTACGAGTTAACAAGTGAGGGCCGAACATGTAAAGGACTTGATCGGATTACGTAAGTTGTGTGCCCTCTAATCTCAGAAGGCTGCGATGCACATCGCTTCCACAATCTGTGCCTCTTTATGATAGGAATCATTTAACTACCAGCGTACCACATATTCCTTGTCTATGACCGTCACTGTTCTTGGTGAGCCTAGCTGGGCATAGCTGTAGCGGGGCGAGTTCGAGGTCGAAGGGAGCCCATGGCCCGCACAACTGGGTCTCGGGCTAAATATCATCTTGATGCGGGCAGCCCAGTGTACTAACAGGGCTGAAACCGATACCTTAACCTAGCTCCTAGAGGTGTGACGGCAGCGCGTACCAGGCTCGATCGAAGTATCGTCGTCATGTCAGATGGCTGGACGCCGACCGTAGCAGAACCGCTTTAGCCGGCTCCCCCACTCAAGTCCTGCATGCGACGTCTGATGCCCTGCCAGCGGGCAGGGGTCTGGACGCGTGGTCTAACGCAAGTCGCACGCTACCGGTTTCGTTTCGAAATGACATTCATACGGGACCCAGTGCGCGTAGAAGTCGACATAGTCTTTAAAAGCGGCGCTGTAGTTGAGACCCTACTCGGGACCAGTACTCACTTCCGCTGGACTATAACGCGTCCTGTATGGACGAAGTCACAGCCGGACTCGCTCCGTGCCCATTGTGTTTCTTTCTACGTGGCAGATTAGCTCAGTCCGATCCTGTTTGTAGAATTAGCGCGTCTTGCGCGAGACGACCAACGAGAGTAAACTTGCAACCGCGTGGGACGACCCCGCGACGCGAGAAGCGGAATACTTTGCACGCCCTACGCCTCAGGCTTCGGTGTCTGGCAGACCCTCCCCGCGACACGAGGCCGCCAATTCCCCTAAAGGCAAAAAATGCTCGTCATCGCAGCCACATAACAGCCAGATGCGTGCTTCGCCAGCGTCTATAACGTTGGTGGGTCGCCGAACGTCAGGACACGCCACCGAGCGTATGCCGAGCGGCAGGTTTCCGACCCGCTACGCTCAGTGAGGGCGCTGCGAACCATTTCGTATCCAGCATAATACTCTCAACCAATTCGCATTGGCAGGCGGGGATGACGACGTACCCGGGCGCGGTGCACAGTCAAAAGTATATTCCTGGAGAAGGTCCGTTAGTCCGCGGCGTGGCTCCCCGTCCCGTGCTGCTGGCCAGCTCCCGCGCCTCTGCCGTCCCTGGAGGGCGGGCGTAGCCCCGCGTGCGCTGGTTCCCCGCGGCCGAGGGCCCCCGGGGGTACAGTCGCGGCCCCTCGGGCCCGTTGCGGGTCGGAGCGGCGCGTCGCGCCGCCGGCCCGGTCCCCCTCCCGGTCCACCCGCCGGCGTGCCAGCGCTACTACCGGGGGGGCGCGGCGGCCGCCGCCCCCCCGCTCAGCACCTGCAAGGAGCCCTGTGCCAGCCTGGGGCGGGAGCCCCCCCCGCGTGTCCCGAGCTTATGGGCGGCAGGGCGTTATGGCCGGCATGCGCCGATCTTGCCAGGGAGCGCCGGCCGGGTCCGCGGGGCCGGCGGCGCGCTCCTGCTGTCCGGTCATGACCCGCGGCCCCGCGGCCGCGGTACCGAGCCTGCGTGCGATGTACCACCCGGGGGGCCGCCCCCGGCGCTCGGGCCCCGCGACGCACCGTGCCCTCGACGGGAAGTGCGGCACGCCCTGGGGCCGGACAGGGTCGCGCGGTCGACACAGCAGTGCGCGACGGGGAGCTCGGACGCCAACGTGGTGCAGCCTGCGGGGTCATGGGTTCCCGACCGCGGCCCCTGCGCGCGGCTCCCGCCGGCGTCGTTGCGGTGGAGCGGTCCGGGTCCCGCGAAGCCGCGGCGGGTCACAGCTGGGGGGGACGCCCGCGACATGGCCGGGCCGGAGAGTCTCTGGCAGGCACTGTCGGGGCGCACTGCCCCTGGCGCCGCCCTGGATGCAGCGACCCGCATGGCGCGGGTCCGGGGGCCCGAGGCTGTCGCGGCGCCCTCTTCGGTGGCGACTGCCGAGAGGGGCCCAGGCGCTGGACTCGGGCCGAGCCAGGCGGTTCAGCCGGGGGTGGAACAGGCAGGACTAGCCATCTCCCGTGCCCGCTCGACCACGGCCCCGCAGACCGCGGGCGACCTACCGCCGCGCAGCCCCAGCACGTGCG     
