# Supplementary material for: A simple method for data partitioning based on relative evolutionary rates
Source: PeerJ. 2018 Aug 28;6:e5498. doi: 10.7717/peerj.5498 (PMC6118207; doi:10.7717/peerj.5498)
Supplement: Data S1 — The datasets are provided in the PHYLIP format. [file peerj-06-5498-s002.zip › DataS2/AS14-2.phy]

17  4000
out     ATTTTAAACAACGGAAGGTATCTTTTCGATGTGTGTTAGAACTATTGTAGTTGAAATTTGTATCATTTAATTTACTTTAATAATGAACTTAATTGTATTTTTATTTAATTGATTGCAACTTTCTTTAATTACCTAATTTATAAAAAAATTTATGAAATCTAATAATCCAAAGAACTTCGGAAATATCTTAAAAATCATCGTTAAACGTTTCGAGTTTTAAGGAATTAGGTGAAATATATCCAACTACTATAATATATGATAAAACACGATATGTAAAATTAATTGAAATAATAATTCTCATATGAAATTAATATTAAAGTTTACTTGAAGATTACTTACTAAGTATTGCACTATTATAATGATCAGAAAAAAATGTCATAAATTATGGAGTTGATTAATAAATTCATTATGTATGTATTTATTATTTTTAATTATACTAAATTCTAGTTTTGTATACTTAGGACATTAACATTCATGTAATTATTTTACCCTAGATTATTTATTCAGCTATCTAATTACATAAGAAGGAAATTAACATACTTATTATTAAAAGACAGTACTAACATTCGATATAAATGATTATCGTTATAATCATCGTAAAATGTTTATGAGGTAACTGGTAAATAAGGTCTATGTTATATTCTTAAGATCTATTTAATTTATAATAAAATAATTAGATACAAGAATAGAAATACTATATTAATTTTTTTTTAGTACATATATTATTTAATAATTTTTTGTTCTTAGGTGTTGAGTTATTTATGCTCACAACTAAGTTTGATACTATTAAGAAGTATATTTTTTAAAAACATAAAACAATAATTAGTTAAATGATTATAACTAGTTTCTTAATAAGCAGATAATTAATAAATAATAATTTTATTTAATGTATCATATATAAATCGTATCAGTATACTAGTAAATAATTAATATTTAACAAATGATTATATATTATACAGTTGAGTTTTTAATCACAATTTATTTAATAAAATTAATGTATCGCAGTCGCTAGCTATTGTTAGTGTGCATTAAGCGTTAATATTATAATAGGAACCCCGTGTACGAGTTACGTCTCCATTGACCACCCGAGCTGGTTAGTACCTGGGAGGGTCTCAATCTAATGAATGACTTGTATCCGCATAAGGTTACGTATTGTGCCTATGTGAGTATCGTCTCTGGAGCGACGATTTTGCTCGTATTTAGTTCTTGTAATCAAAGACTCTACTACAGTGCATTAAAGAGTTATCTATAACCCTCAGGTCTTAGCGAAGCGCATACATAGGTGGAGTAGCGACAGGTACTTTTAACAGCGAGTAACGATGACATAGCGTTCTTTATTACGTCCTAAACTACGCCAATAGGCTGCCGTCTCGATTCTTTAGATCACTTGATTTCCTTGTCGTCATGTATCGGTCGACTACGGAGATACTGTCAGTAGGCCAAAGTTATAATAATGCTATTATAAAGTCGGATATTGGCATGAATAACATCATACCTATTATATTCTCCACTATCCATAACCGGTAATGGCAGGTTAAATGATAGTAGACCGCCATAATAGATTCATGAGTAATTTTGGTTTGTCAGGGCAGTGGATGTTGTCCTCAATTTGGTTAGCATAAGGTGAAATCGATCTTATGCTAAGAGCTGAATTTAGTATCTGTTTGGCGGATACAAACCACACAAATGAATCTCAATCGTAGGAGTGATATAATGGCTTGGCACAACCAGAGGCTAAGAATTTTCTAATTGAGACTGGCAGATTCGGCGCTGTACTGCATTGGCCCGGAAGTAATGTTTATGAGCCGCCATTATATTCTAGCTATGTTTTGAACACTACTGAATCGTTATGAACTTAGTAATGACTCATCGTGCCAGGTCTTTAAATTCTACCACAGGCTGACCGATTTGGGAGCCATGTAAAGGCATCACGCTCCCCGAAATTGTTCTACAACGGTCCACATTCGTCAGGCTGGTTCCTTCACATACGTCTAAGGATTGGATGGCCATCTGCACCACCGATCTACACCGTAGCTCGTCTACTGGGCGGCACCCTATAACTCCGGCCCAGATGAGGGTCACCGGGCCCCTACACGGACCTAGCCCCGGGCTTCCCCCAAAGGCCCGATCGGACGCTCCGAAAACGCCCGGTGGCGGAGGTGTAGGGGTGATCCCCAGGAGGGGGAAGTCGCCACCGACATTTGTTGGCGAACTGCCATACGAATCGCGCGGAGCGTCTGCGCCCGCCCAGTCCGGCGACTGCTGGCGGCTTCGAGGAAAATCGCCTGGCGGCCCCAATCTCGCATCCGTAGGGCCACTCGGATCCCAAAAGGGTCTGGGGCGATGACAGTTGAGGGCTTCCGATAGGTGTAATCTTGTCCCCCTTCACCAGGACTGTAGACTCGGGGCGAATGAACTACAAGCACCGTAGGGACCGCCTTATACCGCGCACCGATCCAAGGCTAGAAGGATGAAAACTGGCGCGCCAGCAGACCTAGCACGGACCAAGCGCAGAACGGCGATGGCCTTCCGCAGAGCCAGGCGAGGGAAACTGCTCCGCTGCTCATACTGCGCGAGCAGAGACAGGGGGTTCAGGCACCTCCGAATACCTACCCGCCCCTTGGCTGCCCCTTTCCCGCTCAAGTGGCGAAACAACCGGCGCGTCTGCCAGCGCGTTTCCTGCCAGAAATCCGGCCAGGGAGTTATCCCCTCCTAGAGCGCTGGCCAGGCGCGGGGTGCCAGCGAAGGCGGGTCGCTAGTGGAGATGAGTTCGATTGAGGCCTACGAACTACGAGCCCTGTATCCGAGATGAATTCTGTTGGGGAGCGCGTATGGCGTCGAAGGCTGTTGTCGAACTCGCGGGAGCACGCCAGTGGCGTAGTCACCCTCCTCGCCGGTCCCCTTGCCCCCGAAAGCTAATACAGGTGAGCCCAAAGGTCGTTAAAGATCCGCCTGGGGCGGCAATAGCTCCTCCTGTGAACTGCTGCACAACGGACTTTCCGGGGCCCACGCGATGCCACCTGGAGGACCCATGTCCGGCCGGGGTGCCGCCCGGCCAGCGGGGCACCGCGAGGGGCCCGGTTCCCGCTCCTGCCGCACCGCTGGGACCCGCGCTACCGGAGGAAGCCGCCGGCGCCGCTCGCCCGAGAGAACCCACGCCCCTTGCAGCCCCCTCGCACCCTGGTCGCGGGGGGCGCGGGAGGGGGTGGCAGCCCGCGGGGCGCCGGGGCACGGGGTGATAGCCCCCCCCCAGGCCGCCACGGTTTGCCCTCCCGGAACTGGCCGTGTCCGGCCGGCTCGGAAACCCGGGGGGGGGCGCCCGCGTAACTGGCTCCGGTACTCGGCCACCTCCCTCGGTCACGGTGCGCCGGGCCGGGAGGGCTTCCCCCGCGGGGGCAGCGGGTCCACCCGCGCCGGGTTGAGGGCGTACGACGCCCCGGCTGGCGGGAGCACCCTGGCGCCTAGTTCCGCCCGGGAGCGGGGGCGGGCTCGCGAGCGATTGGCACCGGGGGTCACCCGGGCGGGTGCGCCCCTGTGCAACCCCGGGGCGCTGAGCGCTGGGACCCTGCTACGCGGGCGGGCCCGGCGCGCGGCGAGGACGCCGGCCCGCCGTTACCGCCCCACCAGGACGCCGGGCACCGCCCGACAGCCCCGCCCCCCGTCGGCTGGGCTGTCGGGCCCGCCCCGTCCCGCCCGCCCCCCAGGTCCTCGGCGCGCCGGAGCGGGGGCCCGGACAGCGGCGCGCGCGGCGTCGCCTCCCCGCCCCCGGGGCCCCGCGTATGGCGTCCTCGGCGGCGCGTGGTTACGTCTGCCCAGGGGCCGATGTGCGGCGGCGCCTTCCCGGTCCGCCCACCCGCGCGCAGCGGGGCCGCCCCTGCACGGCTCGCCGCCCGGCCCGTGAGGCCGCGCGTAAGACGGCGGGGACCGGGCCCGTCCCGGCCGTCGGGCAGGCCCCCCGAGCGAAGGCGCGCGGCAGGCCCTGGCACCCCGAGGGTCGGCC     
P       ATTTTAAACAACGGAAGGTATCTTTTCGATTTGTGTTAGAACTATTGTAGTTGAAATTTATATCATTTAATTTACTTTAATAATGAACTTAATTATATTTTTATGTAATTGATTACAACTTTCTTTAATTACCTAATTTATAAAAATATTAATGAAATCTAATAATCCAAAGAACTTCGAAAATATCTTAAAAATCATCGTTAAACGTTTCGAGTTTTAGAGAATTAGATAAAATAAATCCAACTACTATAATATATGATAAAACACGATATGTGAAATTAATTGAAATAATAATTCTCATATGAAATTAATATTAGAATTTACTTGAAGATTACTTACTAAGTATTACACTATTATAATGATCAGAAAAAAATGTCATAAATTATGGAGTTGATTAATAAATTCGTTATGTATGTATTTATTATTTTTAATTATACTAAATTCTAGTTTTGTATACTTAGGACATTAACATTCGTGTAATTATTTTACCCTAGATTATTTATTCAGCTATCTAATTACATAAGAAGGAAATTAACATACCTATTATTAAAAGACAGTACTAACATTAAATATAAATGATTATCGTTATAATCATCATAAAATATTTATAAGGTAACTGGTAAATAAGGTCTATGTTATATTCTTGAGATCTGTTTAATTTATAATAAAATAATTAAATGCAAGAATAGAAATACTATATTAATTTTTTTTTAGTACATATATTGTTTAATAATTTTTTGTTCTTAGGTGTTGGGTTATTTATGCTCACAACTAAATTTGATACTATTAAGAAGTATATTTTTTAAAAACTTAAAACAATAATTAGTAAAGTGATTATAACTGGTTTCTTAATAAGCAAATAATTAATAAATAATAATTTTATTTAATGTATCATATATAAATCGTATCAGTATACTAGTAAATAATTAATATTTAACAAATGATTATATATTATACAGTTGAGTTTTTAATCACTATTTATTTAATAAAATTAATGTATCGCAGTCGCTAGCTAAAGTTAGTGTGCATTAAGCGTTAATATTATAATAGGAACGCCGTGTACGAGCTACGTCACCATTGACCACCCGAGCTGGTTAGGACCTGGGAGGGTCTCAATCTAATGAATGCCTTGTACCCGTATAACGTTACGTATTGTGCCTATGTGAGTATCGGCTCTGGTGAGACGATTTTGCTCGTATTTGGTTCTTATAATCTAAGATTCTATTACAGTGCATAAAAGGACTATTTATAACCCTTCGGTCTTAGCGAAGCGCATAAATAGGTGGAGTAGCGACATGTTCTTTTGACAGCCGGTTACAATGACATTACATCCTTTATTATGTCTCAAGCTACGCCAATAGTCTGCCGTCTCGATTCTTTAGATCACTTGATTTCCTTGTCGTCCTGTATCAGTCGACTACGGAGATACTGTTACTAGGCTGAAGTTATAATAATGCTATTATAAAGTCGGATATTGGCATGAACAACGTCATACCTAGTACATTCTCCACTGTCCATAACCGGTAATAGCAGGTTAAATGATAGTAGGCCGCCATAATAAATTCATGAGTAATTCTGGTTTGTCAGGGCAGTGGATGTTGTCCTAAATTTGGTTAGCATAAGGCGAAGTCCGTCTTAGGCTAAGAGCTGGATTTGGTATCTGTTTGGCGGATACAAACCACACAAATGAATCTCAATCGAAGGGGTGATATAATGTCTAGGTACAAACAGAGGCTAAGAGCTTTCTGATTGAGAATGGCAGATTCGGCACTGTACTGCATTGGCCCGTAAGTGATGTGTATGAGCCGTCGTTATATCCTAGGTATGTTTTGATCACTAATGTATCGTTATGAACTTAGTAATGATTCATCGTGCCAGGTCTTCAAATTCTACCACAGGCTGATCCATATGGGAGCCATGTAAAGGCATCACGCTCCCCGAAATTGTTCTACGACGGCCCGCATTGGTCAGGCTGGTTCCTTCAAAGACGTCTAAAGATTGGATGGCCCTCTGCACCACCGATCTACACCGCAGCGTGTCTAGTGGGCCGCACCCTATAACTCCCAGCCAGGTGAGGTACACCGGGCCCCCACACGGACCTCGCCCCGGACTTCCCCCAGAGGCCCGATTGGTTGCTCCGAGAACGCCCGGTGGCGGAGGTGTAGAGGTTGTCCCCAGAAGGTGGAAGTCGCCACTGACGTGTGCTCGCGAACGGCCGAACGAATCCCGAGGCGCGTCTGCAGCCGCCCAGTCGGGCGACTGCTACCGACTTCGAGGAAAACCGCCTGGCGGCCCCAATCTCGCATCCGTAGGGCCACTCCGAGCCCATAAGGGTCTGGGGCGAAGATAGTCGAGGCCTTCCGACAGGAGTAGTCTTGACCCCCCTCACCCGGGCTGCAAACTGGGGGCGAATGAGCTACAAGCACCGTAGGGACCGCCTTATACCCCGCACTGATCCCAGGATAGAAAGATGAAAGCTGGCGCGCCAACACACCTAGCACGGACCAAGCGCGGAACGGCGATGGTCGTCGGCGGAGCCAGGTGGGGGAAAAAGCTCCGCCGCTCAAACCGCGCGAGCAGTAAGAGGGGGTTTAAGCACTTCCGAATACCTACCCGCCCCTTGGCGGCCCTTTGCCGGGTCAAGCGGCGAAACAATCGGCGCGTCTGCCAGTGCGGTTCCTTCCAGAAATCCGTCCAGGGAGTTATCCCCTCTTAGGGCGCTGGGCGGCCGCGGGGTGGCAGCGAGAGCGGGTCGCTAGTGGGGATTAGTTCGATTGAGGCCTACGAACTCCGAGCCCTGTGTCCGAAAAGAATTCTGTTGGGTAGCACGTAGGGCCTCGAAGGCTGCTGTCGATCTCGCGGCAGCACGCCAGTGGCGTAGTCGCCCTCCTGGCCGGTCCGCTTGCTCCCGGAAGCTAATACGGGTGAGCCCAAAGGTCGTTAAAAATCCGCCTGAGGCGGCAATAGCTCCTCCTGTGGACTGCTGCACAACGAACTTTCCGCAGCCCACGCTGTGCCAGCTCGAGAACCCATGTCCGGCCGGGGTGCCGCCTGGCCAGCGGGGCACCGCGTGGTACCGGGTTCCAGCCCCGGCCGCACCGGTCGGACCGGCGCTACCGGGGGCAGCCGCCGGCGCGGCTCGTCCGAGAGACTTCACGCCCTTTGCGCGCCCCCCGCACCCGGGTCGCGGGGGGCGCGGGACGGGGTGGCCGCCCCTGGGGCGCCGGGCCCCGGGGGGATAGCCCCCCCCAAGGCTGCCACGGTGTCCCCCTGCGGAACTGCCCGTGCCAGGGCGGGTCGGAAACCCCGGGGGTTGCGCCCGCGCAACCGGCGCCGGGACCCGGCCACCTCCCTCGGGCACGGTACGCCGGGCCCGGAGGGCTCCCCCCGCGGGGGTAGCGGTTCCGCCCGCGCCGGGGTTAGGGCGAACGGCGCCGCGACTGGCGGGAGCACCCTGGCGCCTAGCTCCGCCCGGGAGCGGGGGCGGGCTTGCGAGCGACTGGCACCGGGGGTCGCCCGGGCGGGTGCGCCCCTGTGCAACCCCGAAGCGCCGAGGGCGGGGACCCTGCTTCGCGGGCGGGCCCGGCGCGGGACGGGGACGCCGGCCCGCCGTTACCCCCCCACGAGGACGCCGGGCACCGCCCGGCAGGCCCACCCCCCCTCGGCCGGGCTGTCGGGCCGGCCCCGTCCCGCCCGCCCCCCAAATCCTCGACGCGCCGGAGTGGGAGGCCTGACAGCGTCGCGCGCGGTGTTGCCTCCCCGCCCCCGGGGCCCCGCGTATGGCGTCCCCAGAGGCGCGTGATTACGTCTGCCCAGCGGCCGGTGTGCGGCGGAGCCGTACCGGTCTGCCCACCGGCTCGCAGCGGGGCCGCCCCTGCACGGCTCGCCGCTCGGCCCGTGCGGCCGCGCGTAGGACGGCGGGGACCGGGCCCGTCCCGGCCGTCGGGCCGGCGCCCCGAGCTAAGGCGCGCGGCAGGCGCTCGCGGCCCGAGGGCCAACC     
O       ATTTTAAACAACGGAAGGTATCTTTTCGATGTGTGTTAGAACTATTGTAGTTGAAATTTGTATCATTTAATTTACTTTCATAATGAACTTAATTGTATTTTTATATAATTGATTACAGCTTTCTTTAATTACCTAATTTATAAAAAAATTTATGAAATCTAATAATCCAAAGAACTTCGAAAATATCTTAAAAAACATCGTTAAACGTTTCGAGTTTTAAAGAATTAGATAAAATATATCCAACTACTATAATATATGATAAAACACGATATGTGAAATTAATTGAAATAATAATTCTCATATGAAGTTGATATTAAAGTTTACTTGAAGATTACTTACTAAGTATTACACTATAATAATGATCAGAAAAAAATGTCATAAATTATGGAGTTGATTAATAAATTCATTATGTATGTATTTATTATTTTTAATTATACTAAATTCTAGTTTTGTATACTTAAGGCATTAACATTCATGTAATTATTTTACCCTAGATTATTTATTCAGCTATCTAATTACATAAGAAGGAAATTAACATACTTATTATTAAAAGACAGTACTAACATAGAATATAAATGATTATCGTTATAATCATCATAAAATATTTATAAGGTAACTGGTAAATAAGGTCTATGTTATATTCTTAGGATCTATTTAATTTATAATAAAATAATTAAATACAAGAATAGAAATACTATATTAATTTTTTTTTAGTACATATATTATTTAATAATTTTTTGTTCTTAGGTGTTGAGTTATTTATGCTCACAACTAAATTTGATACTATTAAGAAGTATATTTTTTAAAAACATAAAACAATAATTAGTAAAATGATTATAACTAGTTTCTTAATAAGCAAATAATTAATAAATAATAATTTTATTTAATGTATCATATATAAATCGTATCAGTATACTAGTAAATAATTAATATTTAACAAATGATTATATATTATACAGTTGAGTTTTTAATCACAATTTATTTAATAAAATTAATGTATCGCGGTCGCTAGCTATAGTTAGTGTGCATTAAGCGTTAATATTATAGTAGGAGCGCTCTGTACGAGCTACGTCTCCATTGACCACCCGAGCCGGTTAGAGCCTGGGAGGGTCTCAATCTAATGAATGACTTGTACCCGCATAACGTTACATATTGTGCCTATGTCAGTATCGTCTCTGGCGCGACGATTTTGCTCGCATTTAGTTCTATTAATTGAAGACTCTATTACAGTGCATGAAAGGATTATTTATAATCCTTTGGTCTTAGCGAAGCGCATATATAGGTGGAGTAGCGACGGGTTCTTTTCACAGCCAGTTACGATGACATAGTGTTCTTTATTCTGTCTGAAGCTACGCTAATAGTCTGCCATCCTGATTCTTTAGATCACTTGATTTTCCTGTCGTCATGTATCGGTAGACTACGGAGATACTGTTAGTAGGCTGAAGTTATAATAATGCTATTATAAAGTCGGATATTGGCATAAACAACATCATACCTAATGTATTCTCCACTATCCATAACCGGTAATGGCAGGTTAAATGATAGTAGACCGCCATAATAGATTCATGAGTAATTCTCGCTTATCAGAGCAGTGGATGTTGTCCTGAATTTGGTTAGCATAAGGTGATATCGATCTTATGCTAAGAGCTGAATTTGGTATCTGTTTGGCGGATACAAACCACACAAATGAATCTCAATCGAAGGAGTGATATAATGTCTAGGTACAACCAGAGGCTAAGAGCTTTCTGATTGAGAATGGCAGATTCGGCATTGTGCTGCATTGGCCCGCAAGTCATATGTATGAGCCGTCGTTATATACTAGTTATGTTTTGAACACCAATGAATCGTTATGAACTTAGTAACGATTCATCGCGCCAGGTCTTCAAATTCTACCACAGGCTGACCCATATGGGAGCCATGTAAAGGCATCACGCGCCCCAAAATTGTTCCACGACGGTCCACATTGGTCAGGCTGGTTCCTTCGGAGACGTCTAAGGATTGGATAGCCGTCTGCACCACCGATCTGCCCCGCAGATTGTCTAATGGGCCGCACGCTATAACTCCCGGCCAGGTGAGGTTCTCCGGGCCCCTGCACGGACCTGGCCCCGGGCTTCCCCCGTAGGCTTGATAAGTCGTCCCGAGAACGTCCAGTGGCGGAGGTGTAGGGGTGGTCCCCAGAAGGTGGAAGTCGCCACCGACGTGTGCTGGCGAACCACTAAACGAATCGCACGGGGCGACTGCTTCCGCCCAGTCTAGCGACTGCTGTCGGCTTCGAGGAAAACCGCCTGGCGGCCCCAATCTCGCATCCGTAGGGCCACGCTGATCCCAAAAGGGTCTGGGGCGAGGAGAGTTGAGGCCTCCCGACAGGTGTAGTCTTGTCCCCCTTCACCAGGGCTGTACACTGGGGGCGAATGAACTATAAGTACTGTAGGGACTGCCTTATACCGCGCACCGATCCCTGGCTAAGATGATGGAACCTGGCGCGCCAACACACCTAACACGGACTAAGCGCGGAACGGCGATGGCCCTCGGCGGGGCCAGGCGCGGGAAAAGGCTCCGCATCTAATATTGCGCGAGCAGGGACAGGGGGTTTAGGCACCTCCGAATACCTACCCGCCCCGTGGCCGCCCCTTCCCAGGTCAAGCGGCGAAACAACCGACGCGTCTGCCAGCGCGTTTTCTGCCAGAAATCCATCCAGGAAGTTATCCCCTCTTAGAGCGCTGGCCAGGCGCGGGGTGCCAGCGAGGGCGGGTCGCTAGTGGGGATGAGTTCGATTGAGGCCTACGAACTTCGAGCCCTGTATCCGAGACGAATTCTGTTGGGAAGCTCGTAGGGCCTCGAAGGCTGCCGTCGATCTCGCGGTAGCACGCCAGTGGCGTAGTCGCCCTCCTGGCCGGTTCGCTTGCCCCCGCACGCTAATACGGATGAGCCCAAAGGTCGTTAAAAATCCGCCTGAGGCGGCAATAGCTCCTCCTGTGCACTGCTGCACAACGGACTTTCCGCGGCCCACGCGGTGCTACGTTGAGGGCCCATGCCCGGCGGGGGTGCCGCCGGGCCAGCGGGGCACCGCTGGGGGCCCGGCTCCCGCGCCGACCGCCCCGGTCGGCCCGGCGCTACCTGGGGCAGCCGCCGGCGCTGCTCGGCCGAGAGAACACACGTCCCTGGCAGCCCACCCGCACCCCGATCGCGGGGGGCGGGGGAGGGGGCGGCATCCCACGGGGCGCCGGGTCGCGGGGGGATACCCGCCCCCCAGGCCGCCACGGTCTGCCCTCCCGGAACTGGCCGTGTCGGGCCGGCTCTGATACCCCGGGGGGTGCGCCCGCGCAACCGGCCCCGGCGCTCGGCCACCTCCCTCGGGCACGGTGCGCCGGGCCCGGAGGGCTGCGACCGCGGGGGCAGCGGGTCCACCCGTGCCGGCTTGAGGGCGTACGCCGCCCCGGCTGGCCGGACCACCCTGGCGCCTAGTGCCGCCCGGGAGCGGCGGCGGGCTGGCGAGCGACTGGCACCGGGGGTCGCCCGGGGGGGTGCGCCCCTGTGCGACTCCGGCGCGCCGAGGGCGTGGGCCCTGCTCCGAGGGCGGGCCCGGCGCGCGACGGGGGCGCCGGCCCGCCGTTACTTCCCCGCGATGACGCCCGGCACCGCCCGGGGGGCCCCCCCCCCTTCGGCCGGGCTTGCGGGCCCGCCCCGTCCCGCCCGCCCCCCACGTCCTCGGCGCGCCGCCGCGGGGGGCCTGACAGCGTCGCTGGCGGAGTTGCCCCCCGGCCCCCGGGGCCCCGCGTAGGGCGTCCCCTGTGGCGCGTGATTACGTCTGGCCAGGGGCCGATGCGCGGCGGCGCCGTACCGCTCCGCCCACCGGCTCGCTGCGGGGCCGCCCCTGCACGGCTCGCCGCTCGGCCCGTGGGGCCGCGCGTAAGACGGCGGGGGCCGGGCCCGTCCCGGCCGTCGGGCGGGCCCCCCGAGCAACGGCGGGCGGCAGGCGCTCGCGCCCCGAGGGCCGGCC     
N       ATTTTAAACAACGGAAGGTATCTTTTCGATATGTGTTAGAACTATTGTAGTTGAAATTTGTATCATTTAATTTACTTTAATAATGAACTTAATTATATTTTTATATAATTGATTGCATCTTTCTTTAATTACCTAATTTATAAAAAGATTTATAAAATCTAATAATCCAAAGAACTTCGGAAATATCTTAAAAATCATCGTTAAACGTTTCGAGTTTTATAGAATTAGATAAAATATATCCAACTACTATAATATATGATAAAACACGATATGTAAAATTAATTGAAATAATAATTCCCATATGAAATTAATATTAGAATTTACTTGAAGATTACTTACTAAGTATTACACTATTATAATGATCAGAAAAAAATGTCATAAATTATGGAGTTGATTAATAAATTCATTATGTATGTATTTATTATTTTTAATTATACTAAATTCTAGTTTTGTATACTTAAGACATTAACATTCGTGTAATTATTTTACCCTGGATTATTTATTCAGCTATCTGATTACATAAGAAGGAAATTACCATACTTATTATTAAAAGACAGTACTAACATTAGATATAAATGATTATCGTTATAATCATCATAAAATGTTTATAAGGTGACTGGTAAATAAGGTCTATGTTATATTCTTAAGATCTATTTAATTTATAATAAAATAATTAAATACAAGAATAGAAATACTATATTAATTTTTTTTTAGTACATATATTATTTAATAATTTTTTGTTCTTAGGTGTTGAGTTATTTATGCTCACAACTAAGTTTGATACTATTAAGAAGTATATTTTTTAAAAACATAAAACAATAATTAGTGAAATGATTATAACTAGTTTCTTAATAAGCAAATAATTAATAAATGATAATTTTATTTAATGTATCATATATAAATCGTATCAGTATACTAGTAAATAATTAATATTTAACAAATGATTATATATTATACAGTTGAGTTTTTAATCACAATTTATTTAATAAAATTAATGTATCGCGGTCGCTAGCTATGGTTAGCGTGCATTAAGCGTTAATACTATAATAGGAACGCCATGTACGAGCTACGTCCCCATTGACCACCCGAGCCGGTTAGGGCCTGGGAGGGTCTCAATCCAATGAATGCCTTGTATCCGCATAACGTTACGTATTGTGCTTATGTGAGTATCGTCTCTGGTGTGACGATTTTGCTCGTATTTGGTTCTAGTAATAGAAGATTCTATTACGGTGCATAAAAGGACTATTTATAAACTTCTGGTCTTAGCGAAGCGCATACATAGGTGGAGTAGCGACGGGTACTTTTGACAGCTAGTTACGATGACATAATATACTTTATTACGTCTGAAGCTACGCTAATAGTCTGCCGTCTCGATTCTTTAGATCACTTGATTTCCTTGTCGTCATGTATCGGTCGACTACGGAGATACTGTCAGTAGGCCGAAGTTATAATAATGTCATTATAGAGTCGAATATTGACATGAACAACCTCATACCTGATGTATTCTCCACTATCCATAACCGGTAATGGCAGGTTAAATGATAGTAGACCGCCATAATAAATTCATGAGTAATTCTAGTTTATCAGGGCAGTGGATGTTGTCCTAAATTTGGTTAGCATCAGGTGAGCTCGATCTTACGCTAAGAGCTGAATTTTGTATCTGTTTGGCGGATACAAACCACACAAATGAATCTCAATCGAAGGAGTGACATAATGTCTAGGTACAATCAGAGGCTAAGAATTTTCTGATTGAGAATGGCAGATTCGGCATTGTACTGCATTGACCCGGAAGTGATGTATATGAGCCGTCATTATATACTAGATATGTTTTGAACACTAGTGGATCGTTATGAACTTAGTAACGACTCATCGTGCCAGGCCTTCAGATTCTACCACAGGCTGACCCATCTGGGAGCCATGTAAAGGCATCACGCCCCCCGAAATTGTTCTACGACGGTTCGCATTGGTCAGGCTGGTCCTTTCAGAAACGTCTCACGATTGGATGGCCATCTGCACCACCGATCTACACCGCAGAATGTCTAATGGGCCGCACCCTATAACTCCCGACTAGGTGAGGTTCGCCGGGCCCCTACACGGACCTGGCCTCGGGCCTCCCCCACTGGCATGATAGGTCGCTCCGAGAACGCCCGGTGGCGGAGGTGTAGGGGTATTCCCCAGAAGGTGGAAGTCGCCACCGACGTGTGTTGGCGAACGCCTATACGAGTCACCTGGTGCGCGTGCCCCCGCCCAGTCCGGCGACTGCTGGCGGCTTCGAGGAAAACCGCCTGGCGGCCCCAATCTCGCATCCGTCGGGCCACTCCGATCCCACAAGGGTCTGGGGCGAGGATAGTTGAGGCCTCCCGATAGGGGTAATCTTGTCCCCCCTCACCAGGACTGTAAACTGGGGGCGAATGACCTATAAGTACCGTAGGGACCCCCATATACCGCGCACGGGTTCCCGGATAGAACGATGGAAGCTGGCGCGCCAACAGACCTACCACGGACCAAGCGCGGAACGGCGATGGCCCTCGGCTGAGCCAGGCGCGGGAAAGTGCTCCGCTGCTCACACAGCGCGAGCAGGTACAGGGGTTTTAGGCACTTCCGAATACCTACCCGCCCCTTGGCTGCCCGTTTCCAGGTCAAGTAGTGAAACAACCGACGCGTCTGCCAGCGCGTCTCCTGCCAGAAATCCATTCAGGGAGTTATCCCCTCTTGGAGCGTTGGGCAGGCGCGGGGTGCCAGCGAGGGCGGGTCGCTAGGGGGGATGAGTTCGATTGAGACCTACGAAATCCGAGCCCTGTGTCCGTGATGAATACTGTTGGCAAGCACGTAGGGCTTCGAAGGCTGCGGTCGACCTTGCGGCATCACGCCAGTGGCGTAGTCGCCCTCTTGGCCGGTCCACTTGCACCCGGAAGCTAATACGGGTGAGCCCAAAGGTCGTTAAAAATCCGCCTGTGGCGGCAATGGCTCCTCCTTTGGACTGCTGCACAACGGACTTTCCGCGGCCCACGCGGTGCGACCTGGGGGACCCATATCCGGCCGGGGTGCCGCCCGGCCAGCGGGGCACCGCGAGGGGCCGGGCTCCCGCCCCGACCGCGCCGGTCGGGCCGACGCTACCGGGGGTAGCCGCCGGCACCGCTCGGCCGAGAGAACCCATGCCCCTTGCGGCCCCCCCGCACCCGGATCGCGGGGGGCGCGGGAGCGGGCGGCAGCCCCGGGAGCGCCGGGCCACGGGATGATAGCCGCCCCCCAGGCCGCCACGGTTTGCCCCCGCGGCACCGGCCCTGTCGGGCCGGGTCGGAAACCCGGGGGGGTGCGCCCGCGCAACCGGCCCCGGGGCTCGGCCACCTCCCTCGGGTACGGTGCGCCGGGCCCGGAGGGCTTCCCCCGCGGGGGCAGCGGGTCCGCCCGCGCCGGGTTTAGGGCGTACGGCGCCCCGGCTCGCGGGAACACCCTGACGCCTAGGTCCGCCCGGGAGTGGGGGCGGGCTTGCGAACGACCGGCACCGGAGGTCGGCCAGGCGGGTGCGCCCCTGTGCAACCCCGCCGCCCCGAGGGCGGGGGCCCTGCTTCGCGGGCGGGCCCGCCGCGTGACGAGGACGCCGGCCCGCCGTTACTTCCCCACGATGTCGCCGGGCACCGCCTGGGAGCCCCATCCCCCTACGGCCGGGCTGTCGGGCCGGCCCAGTCCCGCCCGCCTCCCAAGTCCTCGGGGCGCCGGCGCGGGGGGCCTGACAGCGTCGCTCGCGGCGTTGCGGCCCCGCCCCCGGGGCCCCGCGTAGGGCGTCCTCGGTGGCGCGTGATTACGTCTGCGCAGGGGCCGATGTGCGGCGGCGCCATACCGGTCCGCCCACCGGCCCGCGGCGACGCCGCCCGTGCCCTGCTCGCCGCTCGGCCCGTGTGGCCGCGCGTAGGACGGCGGGGGCCGGGCCCGTTCCGGCCGTCGGGCTCGCCCCCCGAGCAACGGCGCGCGGCACGCGCTCGCGCCCCGAGGGCCCCCC     
M       ATTTTAAACAACGGAAAGTATCTTTTCGATATGTGTTAGAACTATTGTAGTTGAAATTTGTATCATTTAATTTACTTTGATAATGAACTTAATTATATTTTTATATAATTGATTGCAACTTTCTTTAATTACCTAATTTATAAAAAAATTTATGAAATCTAATAATCCAAAGAACTTCGTAAATATCTTAAAAATCATCGTTAAACGTTTCGAGTTTTAAAGAATTAGATAAAATATATCCAACTACTATAATATATGATAAAACACGATATGTAAAATTAATTGAAATAATAATTCTCATATGAAATTAATATTAAAGTTTACTTGAAGATTACTTACTAAGTATTACACTATTATAATGATCAGAAAAAAATGTCATAAATTGTGGAGTTGATTAATAAATTCATTATGTATGTATTTATTATTTTTAATTATACTAAATTCTAGTTTTGTATACTTAAGGCATTAACATTCATGTAATTATTTTACCCTAGATTATTTATTCAGCTATCTAATTACATAAGAAGGATATTAACATACTTATTATTAAAAGACAGTACTAACATTGAATATAAATGATTATCGTTATAATCATCATAAAATATTTATGAGGTAACTGGTAAATGAGGTCTATGTTATATTCTTAAGATCTATTTAATTTATAATAAAATAATTAAATACAAGAATAGAAATACTATATTAATTTTTTTTTAGTACATATATTATTTAATAATTTTTTGTTCTTAGGTGTTGAGTTATTTATGCTCACAACTAAATTTGATGCTATTAAGAAGTGTATTTTTTAAAAACATAAAACAATAATTAGTGAAATGATTATAACTAGTTTCTTGATAAGCAAATAATTAATAAATAATAATTTTATTTAATGTATCATATATAAATCGTATCAGTATACTAGTAAATAATTAATATTTAACAAATGATTATATATTATACAGTTAAGTTTTTAATCACAATTTATTTAATAAAATTAATGTATCGAGGTCGCTAGCTACAGTTAGCGTGCATTAAGCGTTAATATTGTAATAGGAACGCCATGTACGAGCTACGTCTCCATTGACCACCCGAGCTGGTTAGGGCCTGGGAGGGTCCCAATCTAATGAATGACTTGTATCTGCATCACGTTACGTATTGTGCCTATGTGAGTATCGTCTCTGGCGCGACGATTTTGCTCGTATTTGGTTGTGGTAATCCAAGACTCTATTACAGTGCACGAAAGGAATATCTACAAGCCTTCGGTCTTAGCGAAGCGCATACATAGGTGGAGTAGCGACACGTGCTTTTAACAGCCAGTTACGATGACATGGCGTACTTTATTATGTCTAAAGCTACGCTAATAGTCTGCCATCTCGATTCCTTAGATCACTTGATTTCCTTGTCGTCATGTGTCGGTCGACTACGGAGATACTGTTAATAGGCCGAAGTTATAATAATGCTATCATAAAGTCGGATCTTGACATAAATAACTTCATACCTGATATATTCTCCACTATCCATAACCGGTACTGGCAGGTTAAATGATAGTAGGCCGCCATAATATATTCATGAGTAAATGTTGTTTATCAGGGCAGTGGATGTTGTCCTCAATTTGGTTAGCATAAGGTGACATCCGTCTTATGCTAAGAGCTGAATTTGATATCTGTTTGGCGGATACAAACCACACAAATGAATCTCAATCGGAGGAGTGATATAATACCTAGGTACAATCAGAGGCTATGAGTTTTCTAATCGAGAATGGCAGATTCGGCACTGTACTGCATTGGCCCGGAAGTGATATTTATGAGCCATCATTATATCCTAGGTATGTTTTGAATACTAATGAATCGTTATGAACTTAGTAATGACTCATCGTGCCAGGACTTCGGATTCTACCACAGGCTGACCTATATGGGAGCCATGTAAAGACATCACGCTCCCCGAAATTGTTCCACCACGGTCCCCGCTGGTCAGGCTGGTTCTTTCAAATACGTCTGAAGGTTGGATCGCCATCTGCACCACCGATCTACACCGTAGACTGTCTAATGGGCCGCACACTATAACTCCCGACTAGGTAAGGTTCGCCGGGCCCCCTCACGGATCTCGCCCCGGGCCTCCCCCGCGAGCAAGATTGGTCGATCTGAGAACGCCCAGTGGCGGAGGTGTAGGGGTGATCCCCAGAAGGTGGAAGTCGCCACCGACATATGTTAGCGAACGGCCGTACGAGTCGCGAGGCGCGACTGCCTCCGCCCAGTCCGGCGACTGCTGTCGACTTCAAGGAAAATCGCCTGGCGGCCCCAATCACGCATCCGTAGGGCCATGCCGATCCCAAAAGGGTCTGGGGCGAGGATAGTGGAGGCCTTCCGATAGGAGTAGTCTTGTCCCCCTTCACCAGGACTGTAAACTAGGGGCGAATGATCCATAAGTACCGTAGGGACCGCCTTATACCGCGCACGGCTCCGAGGGTTGAATGATGGAAACTGGCGCGCCAACAGACCTACCGCGGACCAAGCGCGGAACAGCGATGGCCCTCGGCGGAGCCAGGCGCGGGAAGGTGCTCCGCAGCTCACACAGCGCGAGCAGGGACAGGGGGTTTCGGCACTTCCGAATACCTAACCGCCCCTTGGCTGCCCTTTTCCACGTCGAGTCGTGAAAAAACCGTCGCGTCTGCCAACGCGGCTTCTGCCAGAGATCCGCCCAGGGATTTAACCCCTCTTGGGGCGCTGGCCAGACGCAGGGTGCCAGCGAGGGCGGGTCGCTAGTGGGGATTAGTTCGATTGTGGCCTACGAAGTCCGAGCCCTGTGTCCGAGATGAATTCTGTTGGACAGCCCGTAGGGCCCCGAAGGCTGCTGTCGATCTCGCGGCAGCACGCCAGTGGCATTGTCGCCCTGCTGGCCGGTTCACTTGCTCCCGGAAGCTAATACGGGTGAGCCCAAAGGTCGTTAAAAATCCGCCTGGGGCGGCTATAGCTCCTCCTGTGGACTGCTGCACAACGAACTTTCCGCGTCCCACGCGGTGCTAGCTCGAGGACCCATCCCCGACCGGGGTGCCGCCCGGCCAGCGGGGCGCCGCGAGGGCCCCGGTTCGCGCCCCTACCGCACCGGTCGGCCCCGCGCTACCTGGGGACGCCGCCGACGCCGCTCGCCCGAAAGAAGCCACGCTCCTTGCGGCCCGCCCGCACCCGGGTCGCGGGGGGCGCGGGAGCGGGCGGCCGCCCCCGGGGCGCCGGGCCACGGGGAGATAGCCCCCCCCCAGGCCGCCACGGTCTGCCCCGGCGTACCCGCCCGTGTCGGGACGGATCGGGAACCCCGGCGGGCGCGCCCGCGCAACCGGCCCCGGAGCTCTGCCACCTCCCTCGGGCACGGTATGCCGGGCCCGGAGGGCTTCCCCCGCGGGAGCGTCGGGCCCACCCGCGCCGGGTTGAGGGCGTACGGCGCCCCGGCTGGCTGGACCACCCTGGCGCCCAGTTGCGCCCGGGAGCGGGGGCGGGCTGGCGAGCGACGGGCGCCGTGGGTCGCCCAGGCGGGTGCGCCCCTGTGCAACCCCGGGGCGCCGAGGGCGGGGACCCCGCTTCTCGGGCGGGCCCGGCGCGAGACGAGGACGCCGGCCCGCCGTTACGCCCCCACGACGGCGCCGGGCACCTCCCGGACGGCCCACCCCCCGTCGGCCGAGCTTTCGGGCCAGCCCCGTCCCCCCTGCCCCCCACATCCTCGGCGCGCCGGCGGGGGGGGCCTGACAGCGTCGCGCGCGCTGTCGCCCGCCCGCCCCCGGGGCCCCGGGTAGCCCGTCCGCGGAGGCGCGTAGTTACGTCTGGCCACGGGCCGGTGGGCGGCAGGGCCGTACCGGGCCGCCCACGGGCTGGCTGCAAGGCCGCCCCTGCCCGGCTCGCCGCTCGGCCCGTGGGGCCGCGCGTAGGACCGCGGGGGCCGGGCGCGTCTGGGCCGTCGGGCTGGCTGCCCGAGCAACGGCGTGCGGCAGGCGCTCGCTCCCCGAGGACCGCCC     
L       ATTTTAAACAACGGAAGGTATCTTTTCGATGTGTGTTAGAGCTATTGTAGTTGAAATTTATATCATTTAATTTACTTTAATAATGAACTTAATTCTATTTTTATATAATTGATTACAGCTTTCTTTAATTACCTAATTTATAAAAAAATTTATGAAATCTAATAATCCAAAGAACTTCGAAAATATCTTAAAAATCATCGTTAAACGTTTCGAGTTTTAAAGAATTAGATAAAATATATCCAACTACTATAATATATGATAAAACACGATATGTAAAATTAATTGAAATAATAATTCTCATATGAAATTAATATTAGAATTTACTTGAAGATTACTTACTAAGTATTACACTATTATAATGATCAGAAAAAAATGTCATAAATTTTGGAGTTGATTAATAAATTCGTTATGTATGTATTTATTATTTTTAATTATACTAAATTCTAGTTTTGTATACTTAAGGCACTAACATTCATGTAATTATTTTACCCTAGATTATTTATTCAGCTATCTAATTACATAAGAAGGAAATTAACATACTTAATATTAAAAGACAGTACTAACATTAAATATAAATGATTATCGTTATAATCATCATAAAATATTTATAAGGTAACTGGTAAATAAGGTCTATGTTATATTCTTAGGATCTATTTAATTTATAATAAAATGATTATATGCAAGAATAGAAATACTATATTAATTTTTTTTTAGTACATATATTATTTAATAATTTTTTGTTCTTAGGTGTTGAGTTATTTATGCTCACAACTAAATTTGATACTATTAAGAAGTGTATTTTTTAAAAACATAAAACAATAATTAGTGAAATGATTATAACTAGTTTCTTGATAAGCAAATAATTAATAAATAATAATTTTATTTAATGTATCATATATAAATCGTATCGGTATACTAGTAAATAATTAATATTTAACAAATGATTATATATTATACAGTTGAGTTTTTAATCACAATTTATTTAATAAAATTAATGTATCGTGGTCGCTAGCTACAGTTAGCGTGCATTAAGCGTTAATATTCTACTAGGAACGCCTTGTACGAGCTACGTCCCCATTGACCACCTGAGCTGGTTAGACCCTGGGAGGGTCTCAATCCAATGAATGCCTTGTACCTGCATAACGTTACGTATTGTGCATATGTGAGTATCGTCTCTGGCGTGACGATTTTGCTCGTATTTGGTTTTGGTAATGCAAGACTCTATTACAGTGCATAAAAGAATTATATATAAGCGTTTGGTCTTAGCGAAGCGCATACATAGGTGGAGTAGCAACGTGTTCTTTTGACAGCTAGTTACGATGACATAATGTGCTTTATTGTGTCTGAAGCTACGCTAATAGTCTGCCTTCTTGATTCTTTAGATCACTTGATTTCCTTGTCGTCATGTATCGGTTGACTACGGAGATACTGTCAATAGGCTAAAGTTATAATAATGTTATTATAAGGTCGGATATTGACATAAACAACCTCATACCTGATATATTCTCCACTATCCATAACCGGTAATGGCAGGTTAAATGATAGTAGGCCGCCATAATAAATTCATGAGTAATTTTTGCTTATCAGGGCAGTGGATGTTGTCCTTAATTTGGTTAGCATAAGGTGAAATCGATCTTATGCTAAGAGCTGAATTTAGTATCTGTTCGGCGGATACAAACCACACAAATGAACCTCAATCGGAGGAGTGATATAATGCCTAGGTACAACCAGAGGCTAGGAGCTTTCTAATTGTGAATGGCAGATTCGGCACTGTACCGCATTGGCCCGGAAGTGATATATATGAGCCATCGTTATATCCTAGATATGTTTTGAACACTACTGAATCGTTATGAACTTAGTAATGACTCATCGTGCCAGGTCTTCAGATTCTACCACGGGCCGATCCATATGGGAGCCATGTAAAGGCATCACGCCCTCCGAAATTGTTCGACGACGGTCCACGTTGGTCAGGCTGGTTCATTCAAAAACGTCTAAAGATTGGATAGCCGTCTGCACCTCCGATCTACACCGCAGACTGTCTACTGGGCCGCACCCTATAACTCCCGACCAGGTGAGGTTCACCGGGCCCCCACACGGACCTGGCCCCGGGCATCCCCCTTATGCGTGATCGGTCGCTCTGAGAACGCCCCGTGGCGGAAGTGTAGGGGTGGTCCCCAGAAGGCGGAAGTCGCCACGGACGTGTGTTGGCGAACCGCCAAACGAGTCACGTGGCGCGTCTGCCTCTGCCCAGTCAAGCGACTGCTGCCGACTTCAAGGAAAACCGCCTGGCGGCCCCAATATCACATCCGTAGGGCCAGGCTGATCCCAATAGGGTCTGGGGCGAGGATAGTTGAGGCCTTCCGATAGGCGTAGTCTTGTCCCCGTTCACCGGGTCTGTAAACTGGGGGCGCATGAGCTATAAGTATCGTAGGGACCCCCTTATACCGCGCACCGATTCATGGGTTGAAAGATGGAAGCTGGCGCGCCAACAGACCTAGCACGGACCAAGCGCGGAACAGCGATGGCCTTCGGCGGAGCCAGGCGCGAGAAGGTGCTCCGCTGCTCATACGGCGCGAGCAGGGACAGGGGGTTTAGGCATCTCCGAATACCTATCCGCCCCTTGGCTGCCCTTTTCCGCGTCAAGTGGTGAAACAATCGACGCGGCTGCCAGCGCGGTTTCTGCCCGAAATCCGCCCAGGGAGTTATCCCCTCTTGGAGAGCTGGGCGGTCGCGGGGTGCCAGCGAGGGCGGGTCGCTAGTGGAGATAAGTTCGATTGAGGCCTACGAACTCCGAGCCCTGTGTCCGAGATGAATTCTGGTGGGAAGCTGGTAGGGCTCCGAAGGCTGCTGTCGATCTCGCGGCAGCACGCCAGTGGCGTAGTCGACCTCCTAGCCAGTCCAATTGCTCCCGGAAGCTAACACCGATGAGCCCAAAGGTCGTTAAGTATCCGCCTGGGGCGGCAATTGCTCCACCTGTGTACTGCTGCACAACGCACTTTCCGCGCTCCACGCGGTGTTACCTCGAGCACCCATGTCCGGCCGGGGTGCCGCCCGGCCACCGGGGCGCCGCGGGGGGCCCGGTTCCCGCGCCCACCGCACCGGTCGGTACCACGCTACCTGGGGAAGCCGCGGGCACCGCTAGGCCGGAAGAACCCACGCCCCTTGCCACCCCCCCGCACCCTGATCGCGGGGGGCGCGGGAGCGGGGGACGGCCCCTGGGGCGCCGGGCCACGGGGGGATAGCCCCCCCCCAGGCCGCCACGGTCTGCCCGGGCGTAACCGGCCGTTTCAGGGCGGTTCGGAAACCCCCGGGGGCGCGCCCGCGCAAGCGGCCCCCGCGCTCGGTCACCTCCCTCGAGGGCGGTTCGCCGGGCCTGGACGGCTTCCCCCGCGGGGGCATCGGGCCCGCCCGCGCCGTGCTGAGGGCGTACGGCGCCCCGGCGGGCGGGATCACCCTGGCGCCCAGTCTCGCCTGGGAGCGGGGGCGGGCGTGCGAGCCACTGGCGCCGTTGGCCGCCCAGGCGGGTGCGCCCCTGTGCAACCCCCCTGCGCCGGGGGCGCGGGCCCCGCTCCGCGGGCGGACCCGGCGCGGGACGAGGACGCCGGCCCGCCGTTACATCCCCACGATGGCGCCGGGCACCTCCCGCAGGGCCCACCCCCCGTCGGCCGGGCTCTCGGGCCGGCCCCGTCCCCCCCGCCCCCCAGATCCTCGGCGCGCCGGCGCGGGGGGCCTGACAGCGTCGCTCGCGCCGTCGCCACCCCGCCCCCGGGGCCCCGCGTAGTCCGTCCACGGCGACGCGTTATTACGTCTGGCCAGGGGCCGATGTGCGGCAGGGCCGTACCGGTCCGCCCACAGGCTCGCTGCTGGGCCGCCCCTCCCCGGCTCGCCGGTCGGCCCGTGTGGCCGCGCGTAGGGCGGCGGGGGCCGAGCGTGTCCCGGCCGTCGGGTCCGCCCCCCGAGCAACGGGGTGCGGCAGGCGCTCGCTCCCCGGGGGCCGCCC     
K       ATTTTAAACAACGGAAGGTATCTTTTCGATATGTGTTAGAACTATTGTAGTTGAAATTTATATCATTTAATTTACTTTAATAATGAACTTAATTATATTTTTATATAATTGATTGCAACTTTCTTTAATTACCTAATTTATAAAAAAATTTATGAAATCTAATAATCCAAAGAACTTCGAAAATATCTTAAAAATCATCGTTAAACGTTTCGAATTTTGGGGAATTAGATAAAGTATATCCAACTACTATAATATATGATAAAACACGATATGTAAAATTAATTGAAATAATAATTCTCATATGAAATTAATATTAAAATTTACTTGAAGATTACTTACTAAGTATTACACTATTATAATGATCAGAAAAAAATGTCATAAATTATGGAGTTGATTAATAAACTCGTTATGTATGTATTTATTATTTTTAATTATACTAAAGTCTAGTTTTGTATACTTAAGACATTAACATTCATGTAATTATTTTACCCTAGATTATTTATTCAGCTATCTAATTACATAAGAAGGAAATTAACATACTTATTATTAAAAGACAGTACTAACGTGGAATATAAATGATTATCGTTATAATCATCATAAAATGTTTATAAGGTAACTGGTAAATGAGGTCTATGTTATATTCTTAAGATCTATTTAATTTATAATAAAATGATTAAATACAAGAATAGAAATACTATATTAATTTTTTTTTAGTACATATATTATTTAATAATTTTTTGTTCTTAGGTGTTGAGTTATTTATGCTCACAACTAAATTTGATACTGTTAAGAAGTGTATTTTTTAAAAACATAAAACAATAATTAGTAAAATGATTATAACTAGTTTCTTAATAAGCAAATAATTAATAAATGATAATTTTATTTAATGTATCATATATAAATCGTATCAGTATACTAGTAAATAATTAATATTTAACAAATGATTATGTATTATACAGTTGAGTTTTTAATCACTATTTATTTAATAAAATTAATGTATCGAAGTCGCTAGCTACGGTTAGCGTGCATTAAGCGTTAATATTATAGTAGGAACGCCATGTACGAGCTACGTCGCCATTGACCACCCGAGCCGGTTAGGACCTGGGAGGGTCTCAATCTAATGAATGGCTTGTACCCGAATTATGTTACATACTGTGCTTATGTAAGTATCGTCCCTGGCGTGACGATTTTGCTCGTATTTAGTTCTAATAATAAAAGATTCTATTACAGTGCATAAAAGGACTATTTATAAACATTTGGTCTTAGCGAAGCGCATATATAGGTGGAGTAGCGACGCGTTCTTTTAACAGCCAGTTACAATGACATAACGTACTTTATTTCGTCTAAACCTACGCTAATAGTCTGCCCTCTCGATTCTTTAGATCACTTGATTTCCTCGTCGTCATGTATCGGTTGACTACGGAGATACTGTGATTAGGCCGAAGTCATAATAATGCTATTATAATGTCGGATACTGACATAAACAACCTCATACCTAATATATTCTCCACTATCCATAACCGGTAATGACAGGTTAAATGATAGTAGACCGCCATAATAAATTCATGAGTAATTCTGGCTTATCAGGGCAATGGATGTTGTCCTGAATTTGGTTAGCATAAGGTGGAGTCAGTCTTATGCTAAGAGCTGAATTTGGTATCTGTTTGGCGGATACAAACCACACAAATGAATCTCAATCGGAGGAGTAACATTATGCCTAGGTACAACCAGAGGCTATGAATTTTCTAATTGAGAATGGCAGATTCGGCACTGTGCAGCATTGGCCCAGAAGTGATGTATATGAGCCCTCGTTATATCCTAGATATGTTTTGAGTACTAATGAATCGTTATGAACTTAGTAAAGACTCATCGTGCCAGGCCTTCAGATTCTACCACAGGCTGACCCATATTGGAGCCATGTAAAGGCATCACGCTCCCCGAAATTGTTCTACGACGGTCCACGTTGGTCAGGCTGGTCCCTTCAAAGACGTCTAAAGATTGGATCGCCGTCTGCACCACCGATCTACACCGTAGACTATCTACTGGGCGGCACTCTATAACTCCCGGCCAGGTGAGGCTCACCGGGCCCCGGCACGGACCTATCCCCGGGCTTCCCCCGCCAGCGGAAGCGGTCGCGCAGGGAACGCCCCGTGGCGGAGGTGTAGGGGTGGTCGCCAGAAAGTGGAAGTTGCCACCGACGTGTGCTAACGAACGGCCATACGAGTCACGTGGCGCGTCTGCCTCCGCCCAGTCCGGCGACTGCTATCGACTTCAAGGAAAACCGCCTGGCGGCCCCAATCTCGCATCCGTAGGGCCATACTGATTCCAGTAGGGTCTGGGGCGAGGACAGTAGAGGCCTTCCGATAGGCGTAGTCTTGTCCCCCTTCACCGGGGTTGTAAACTCGGGGCGAATGAACTCTAAGTATCGTAGGGACCGCCTTATACCGCGCACCGATCCGGGGATTGGAGGATGAAAGCTGGCGCGCCAACGGACCTACCGCGGACCAAGCGCGGAACAGCGATGGTCCTCGGTGGGGCCAGGGGCGTGAAGATGCTCCGCTGCTCATACTGCGCGAGCAGGGACAGGGGGTTTAGGCGCCTCCGATTACCTATCCGCCCCTTGGCTGCCCTTTTCCGCGTCAAGCGGAGAAACAACCGGCGCCACTGCGAGAGCGGATCTTGCCTGAGATCCGTCCAGGGAGTTATCCCCTCTTGGTGCGCTGGACAGACGCGGGGTGGCAGCGAGAGCGGGTCGCTAGTGGGGATGAGTTCGATTGAGGCCTACGAACTACGAGCCCTGTGCCCGAGATGAATTCTGATGGGTAGCTCGTAGGGCCGCGAAGGCTGCCGTCGACCTTGCGGCAGCACGCCAGTGGTGTAGTAATCCTCCTGGCCGGTTCACTTGCCCCCGGAAGCTAATACCAATGAGCCCAAAGGTCGTTAAAGATCCGCCTGGGGCGGCAATTGCTCCTCCTGTGAACTACTGCTCAACGGACCTTCCGCTCCCCACGCGGCGCCAGCTTGAGTGCCCATATCGGGCCGGGGTGCCGCCCGGCCAACGGGGCGCCGCGAGGGGCCCGGTTCCCGCGCCGACCGCACCGGTCGGCCCGGCGCTACCTGGGGAGGCCGCCGGCACCGCTCGTCCGAGAGAACCCACGCCCCTTGCAGCCCCCGCGCACCCGGATCGCGGGGGGCGCGGGAGGGGGAGTCAGCCCCAGGCGTCCCGGGCCACGGGGGGATATCCCCCCCCCAGACCGCCACGGGGTGCCCCGGCGGGACCGACCGTGTCGGGGCGGTTCGGAAACCCCGGAGGGAGCGCCCGCGCAATCGGCCCCCGTGCTCGGCCACCTCCCTCGGGCACGGTGGGCCGCGCCCGGACGGCTTCGCCCGCGGGGGCATCGGGCCCACCCGCGCCGGCTTGAGAGCGTACGACGCCCCGGCTGGCAGGATCACCCTGGCGCCCAGTCCCGCCCGGGAGCGGGTGCGGGCGTGCGATCGACCGGCGCCGGCGGTCGCCCAGGCGGGTGCGCCCCTGTGCGACCTCGTGGCGCTGAGCGCGGGGACCCCGCTCCGCGCGCGGGCCCGGCGCGAGGCGAGGACGCCGGCCCGCCGTTATGTCCCCACGGCGGCGCCGGGCACCGCCGAGGAGGCCCACCCCCCGTCGGCCGGGCTGTCGGGCCAGCCCCGTCCCTCCGGCCTCCCAGATCCTCGGGGCGCCGGCGGGGGGGGCCTGACAGCGTCGCTCGCGCCGTGGCCCCCCCTCCCCCGGGGCCCCGCGTAGTCCGTCCGCGGTGGCGCGTGATTACGTCTGGCCAGAGGCCGCTATGCGGCAGGGCCGTACCGGTCCGCCCACCGGCGCGCCGCAGGGCCGCCCCTGCCCGGCTCGCCGCCCGGCCCGTGCGGCGGCGCGTAGGACGGCGGGGGCCGCGCCCGTCCCGGCCGTCGGGAGCGCCCCTCGAGCAAGGGCGCGCGGCAGGCGCTCGCCCCCCGGGGCCCGGCC     
J       ATTTTAAACAACGGAAGGTATCTTTTCGATATGTGTTAGAACTATTGTAGTTGAAATTTGTATCATTTAATTTACTTTAATAATGAACTTAATTTTATTTTTATATAATTGATTACAACTTTCTTTAATTACCTAATTTATAAAAAAATTTATGAAATCTAATAATCCAAAGAACTTCGGAAATATCTTAAAAATCATCGTTAAACGTTTCGAGTTTTAAAGAATTAGATAAAATATGTCCAACTACTATAATATATGATAAAACACGATATGTAAAATTAATTGAAATAATAATTCTCATATGAAATTGATATTAAACTTTACTTGAAGATTACTTACTAAGTATTACACTATTATAATGATCAGAAAAAAATGTCATAAATTATGGAGTTGATTAATAAATTCGTTATGTATGTATTTATTATTTTTAATTATACTAAATTCTAGTTTTGTATACTTAAGACATTAACATTCATGTAATTATTTTACCCTAGATTATTTATTCAGCTATCTAATTACATAAGAAGGAAATTAGCATACTTATTATTAAAAGACAGTACTAACATTAAATATAAATGATTATCGTTATAATCATCATAAAATATTTATAAGGTAACTGGTAAATAAGGTCTATGTTATATTCTTAGGATCTGTTTAATTTATAATAAAATAATTAAATACAAGAATAGAAATACTATATTAATTTTTTTTTAGTACATATATTATTTAATAATTTTTTGTTCTTAGGTGTTGAGTTATTTATGCTCACAACTAAGTTTGATGCTATTAAGAAGTGTATTTTTTAAAAACATAAAACAAAAATTAGTAAAATGATTATAACTAGTTTCTTAATAAGCAAATAATTAATAAATAATAATTTTATTTAATGTATCATATATAAATCGTATCAGTATACTAGTAAATAATTAATATTTAACAAATGATTATATATTATACAGTTGAGTTTTTAATCACAATTTATTTAATAAAATTAATGTATCGCAGTCGCTAGCTATAGTTAGCGTGAATTAAGCGTTAATATTATAGTAGGAACGCCATGTACGAGCTACGTCGCCATTGGCCACCCGAGCCGATTAGAACCTGGGAGGGTCTCAATCTAATGAATGACTTGTACCCGCATAACGTTACGTACTGTGCCTATGTGAGTATCGTCTCTGGTGCGACGATTTTGCTCGTATTTAGTTCTAGTAATACGAGACTCTACTACAGTGCATAAAAGAATTATTTATAAGCTTCCGGTCTTAGCGAAGCGCATACATAGGTGGAGTAGCGACGAGTTCTTTTGACAGCCAGTTACAATGACATGGTGTACCTTATTCAGTCTGAAACTACGCTAATAGTCTGCCGTCTTGATTCTTTAGATCACTTGATTTCTTTGTCGTCATGTATCAGTTGACTACGGAGATACTGTTAATAGGCTGAAGTTATAATAATGCTATTATAAGGTCGGATACTGACATAAATAACTTCATACCTTATGTATTCTCCACTATCCATAACCGGTAATTGCAGGTTAAATGATAGTAGACCGCCATAATAGATTCATGAGTAATTTTCGCTTGTCAGGGCAGTGGATGTTGTCCTGAATTTGGTTAGCATAAGGTGAAATCCATCTTATGCTAAGAGCTGGATTTAGTATCTGTTTGGCGGATACAAACCACACAAATGAATCTCAATCGGAGGAGTGATATAATGTCTAGGCACAACCAGAGGCTAGGAGATTTCTGATTGTGAATGGCAGATTCGGCACTGTGCCGCATCGACCCGGAAGTAATTTATATGAGCCATCGTTATATGCTAGATATGTTTTGAGCACTAATGAATCGTTATGAACTTAGTAACGATCCATCGCGCCAGGTCTTCAGATTCTACCACTGGCTGACCCATATGGGAACCATGTAAAGGCATCACACCCCCCAAAATTGTTCCACGACGGTTCACGTTGGTCAGGCTGGTACTTTCAAGGACGTCTAAGGGTTGGATTGCCGTCTGCACCACCGATCTGCACCGCAGACTGTCTAGTGTGCCGCACCCTATGACTCCCCGCCAGGTGAGGTTCCCCGGGCTTCGGCACGGACCTGGCTCCGGGCTTCCCCCTGGGGCGTAATAGGGCGCTCTGAGAACGCCCCGTGGCGGAGGTGTAGGGGTGGTCCCCAGAAAGTGGAAGTCGCCACCGACGTGTGCTGGCGAACGGCCATACGAGTCTCGCGGGGCGTCTGCCTCCGCCTAGCCAGGCGACTGCTGTCGACTTCAAGGAAAAACGCCTGGCGGCCCCAATCTCGCGTCCGTAGGGCCATGCTGATTCCAATAGGGTCTGGGGCGAGGACAGTAGAGGCCTTCCGATAGGCGTAGTCTTGGCTCCCATCACCGGGTCTGTAAACTGGGGGCGGATGAACTGTAAGTATCGTAGGGACCGCCTTATACCACGCACCGATCCAGGGGTCGAAAGATGAAAGGTGGCGCGCCAGCAGACCTAACACGGACCAAGCGCGGAACAGCGATGGCCCTCGGCGGAGGCAGGTGCGGGAAGGGGCTCCGCTCCTCAGACTGCGCGAGCAGGGACAGGGGGTTTAGGCGCTTCCGAGTACCTACCCGCCCCTTGGCTGCCCTTTGCCACGTCAAGGGGCGAAACAACCGACGCGGCTGCTAGTGCGGGTCCTGCCCGAAATCCGCCCAGGGAGTTATCCCCTCTTTGCGTGCTGGGCAGACGCGGGGTGACAGCGAGAGCGGGTCGCTAGTGGGGACGAGTTCGATTGAGACCTACGAACTCCGAGCCCTGTGTCCGAGATGAATTCTGGTGGGTAGCACGTAGGGCCTCGAAGGCTGCTGTCGAACTGGCGGCAGCACGCCACTGGCGTAGTCGCCCTTCTGGCCGGTCCACTTGCCCCCGGAAGCTAATACCGCTGAGCCCAGAGGTCGTTAAAAATCCGCCTGGGGCGGCAATCGCTCCTCCTATGGACTGCTGCACAACGGACTTTCCGCAGCCCACGCTGTGGGACCTCGAGGACCCATAACCGGCCGGGGTGCCGCCCGGCCAGCGGGGCGCCGCAAGGCGCCCGGCTCCCGCCCCCACCGCCCCGGTCGGCCGGAGGCTACCTGGGGGAGCCGCCGGCACCGCTCGGCCGATAGAACCCACGCCCCTTGCGGCCCCCCGGCACCCGGGTCGCGGGGGGCGCGGGAGCGGGCGGCAGCCCCTGGTGCGCCGGGCCCCGGGGGGATAGCCCCCCCCCAGGCCGCCACGGTCTGCCCCGGCGGCACCGACCGTGCCGGGACGGTGCGGAAACCCCGGGGGACGCGCCCGCGCAAGCGGCCCCCGGGCTCTGCCACCTCCCTCGGGCACGGTTCGCCGGGCCTGGAGGGCTTCGCCCGCGGGGGGACCAGGCCCGCCCGCGCCGGTTTGAGGGCGTACGGCGCCCCGGCTAGCGGGACCAGCCTGTCGCCCAGTCCCGCCCGGGAGCGGGGGCGGGCGTGCGAGCGACCGGCGCCGGCGGTCGCCCGGGGGGGTGCGCCCCTGTGCGACCCCGGGGCGCCGAGGGCGGGGGCCCGTCTCCGCGGGCGGGCCCGCCGCGAGACGGGGGCGCTGACCCGCCGTTATGCCGCCACGATGCCGCCGGGCACCGCCCGGGAGGCCCACCCCCCATCGGCCGGGCTTTCGGGCCGGCCCCGTCCCCCCCGCCTCCCAGATCCTCGGGGCGCCGGCGCGGGCGGCCTGACAGCGTCGCCCGCGCCGTGGCCCCCCCGCCCCCGGGGCCCCGCGTAGTCCGTCCCCGGCGTCGCGTGGCTACGTCTGGCCACGGGCCGGTGTGCGGCAGAGCCGCACCGGTCCGTCCACAGGCTCGCTGCAGGGCCGCCCTTGCCCGGCTCACCGCTCGGCCCGTGTGGCCGCGCGTAGGGCCGCGGGGGCCGCGCCCGTCCCGGCCGTCGGTGCCGCGCCCCGAGCCATGGCGTGCGGCAGGCGCTCGCCCCCCGGGGTCCGCCC     
I       ATTTTAAACAACGGAAGGTATCTTTTCGATATGTGTTAGAACTATTGTAGTTGAAATTTATATCATTTAATTTACTTTAATTATGAACTTAATTATATTTTTATATAATTGATTACAGCTTTCTTTAATTACCTAATTTATAAAAAAATTTATGAAATCTAATAATCCAAAGAACTTCGAAAATATCTTAAAAATCATCGTTAAACGTTTCGAGTTTTAAAGAATTAGATAAAATATGTCCAACTACTATAATATATGATAAAACACGTTATGTAAAATTAATTGAAATAATAATTCTCATATGAAATTTATATTAGAATTTACTTGAAGATTACTTACTAAGTATTACACTATTATAATGATCAGAAAAAAATGTCATAAATTATGGAGTTGATTAATAAATTCATTATGTATGTATTTATTATTTTTAATTATACTAAATTCTAGTTTTGTATACTTAAGACATTAACATTCATGTAATTATTTTACCCTAGATTATTTATTCAGCTATCTAATTACATAAGAAGGAAATTAGCATACTTATTATTAAAAGACAGTACTAACATTTAATATAAATGATTATCGTTATAATCATCGTAAAATGTTTATGAGGTGACTGGTAAATGAGGTCTATGTTATATTCTTAAGATCTATTTAATTTGTAATAAAATAATTAGATGCAAGAATAGAAATACTATATTAATTTTTTTTTAGTACATATATTATTTAATAATTTTTTGTTCTTAGGTGTTGAGTTATTTATGCTCACAACTAAATTTGATACTATTAAGAAGTGTATTTTTTAAAAACATAAAACAATAATTAGTAAAGTGATTATAACTAGTTTCTTAATAAGCAAATAATTAGTAAATGATAATTTTATTTAATGTATCATATATAAATCGTATCAGTATACTAGTAAATAATTAATATTTAACAAATGATTATATATTTTACAGTTGAGTTTTTAATCACAATTTATTTAGTAAAATTAATGTATCGCAGTCGCTAGCTATGGTTAGCGTGCATGAAGCGTTAATAATATAGTAGGAACGCCATGTACGAGCTACGTCTCCATTGACCACCCGAACTGGTTAGGACCTGGGAGGGTCTCAATCTAATGAATGACTTGTACCCGCATGACGTTACGTATTGTGCTTATGTGAGTATCCTCTCTGGTGCGACGATTTTGCTCGTATTTAGTTTTTGTAATAAAAGATTCTATTACAGTGCATAAAAGAATTATCTATAAACGTTTGGTCTTAGCGAAGCGCATACATAGGTGGAGTAGCAACGCGTTCTTTTAACAGCCAGTTACGATGACATTGTGTTCTTTATCGTGTCTGAAACTACGCCAATAGTCTGCCATCTTGATTCTTTAGATCACTTGATTTCTTTGTCGTCATGTATCGGTTGACTACGGAGATACTGTCATTAGGCTGAAGTTATAACAATGCTATTATATAGTCGGATATTGACATAAACAACTTCATACCTAGTACATTCTCCACTATCCATAACCGGTAATCTCAGGTTATATGATAGTAGGCCGCCATAATAAATTCATGAGTAGTTATCGTTTATCAGGGCAATGGATGTTGTCCTGAATTTGGTTAGCATAAGGTGGAATCAGTCTTAAGCTAAGAGCTGGATTTGGTATCTGTTTGGCGGATACAAACCACACAAATGAACCTCAATCGGAGGAGTGATATGATGCCTAGGTACAACCAGAGGCTAAGAGTTTTCTGATTGAGAATGGCGGATTCGGCACTGTACTGCATTGACCCGGAAGTAATGTGTATGAGCCCTCGTTATATTCTAGATATGTTTTGACCACTAATGCATCGTTATGAACTTAGTAAAGACTCATCGTGCCAGGACTTCAGATTCTACCACAGGCTGACCTATATGGGATCCATGTAAAGGCATCACGCCCCCCGAAATTGTTCTACGACGGTCCACGCTGGTCAGGCTGGTTCATTCAGAGACGTCTAAAGATTGGATCGCCGTCTGCACCACCGATCTGCACCGTAGGTTTTCTAATGGGCCGTACACTATTACTCCCGGCGAGGTGAGGTTCGCCGGGCCTCGCCACGGACCTGGCCCCGGGCGTCCCCCTCGGGCGAAATCGGTCACTCCGAGAACGCCCCGTGGCGGAAGTGTAGGGGTGATCTCCAGAAAGTGGAAGTCGCCACCGACGTGTGTTGGCGAACAGCGATACGAGTCCCGTGGAGTGCCTGCTTCCGCCCAGTCAGGAGACTGCTGTCGGCTTCAAGGAAAACCGCCTGGCGGCCCCAATCTCGCGTCCGTAGGGCCATCCTGATTCCAATAGGGTCTGGGGCGAGGACAGTGGAGGCCTTCCGATAGGCGTATTCTTGCCCCCCTTCACCAGGACTGTACACTGGGGGCGAATGAACTGTAAGTACCGTAGGGACCGCCCTATACCACGCACGGGTCCGAGGGTTGAATGATGGAAACTGGCGCGCCAACAGACCTAACGCGGACCAAGCGCGGAACAGCGATTGCCATCGGCGGAGCCAGGCGCGGGAAAGGGCTCCGCCGCTCACACGGCGCGAGCAGCGACAGGGGGTTTAAGCGTTCCCGAATACCTACCCGCCCCCTGGCTGCCCCTTTCCACGTCAAGCGGAGAAACAACCGGCGCGGCTGCAAGCGCGGTTCGTGCCCGAAATCCACGCAGGAAGTTATCCCCTCATAGCGAGCTGGACAGACGCAGGGCGGCAGCGAGGGCGGGTCGCTAGTGGGGATGAGTTCGATTGAGGCCTACGAACTCCGAGCCCTGTGTCCGAGATGAATTCTGGTGGGAAGCGCGTAGGCCTTCGAAGGCTGCCGTCGAGCTCGCGGTAGCACGCCAGTGGCGTAGTCGTCCTCCTGGCCGGTCCGCTTGCCCCCGGAAGCTAATACCGGTGAGCCCAAAGGTCGTTAAGGATCCGCCTGAGGCGGCAATTGCTCCTCCCGTGAACTGCTGCACAACGGACTTCCCGCGCCCCACGCGATGGTACCTCGAGGGCCCATGCCTGGCTGGGGTGCCGCCCGGCCAGCGGGGCGCCGCGAGGGGCCTGGTTCCCGCCCCCACCGCACCGGTCGGCCGGGCGCTACCCGGGGTAGCCGCGGGCGCCGCTCGGCCGAGAGAACTCACGCCCCTTGCACCCCCCCCGCACCCGGCTCGCGGGGGGCTTGGCAGGGGGCGGCAGGCCCCGAGGCGCCGGGCCGCGGGAGGATAGCCGCCCCCCAGGCGGCCACGGTCCGCCCCCGCGAAACCGACCGTGCCTGGACGGGGGGGAAACCCCGGGGGGGGCGCCCGCGCAAGCGGCGCCGGGGCTCGTTCATCTCCCTCGGGCACGGTGCGCCGGGCCTGGACGGCTTCGCCCGCGGGGGCATCGGTCCCGCCCGGGCCGGGCTGAGAGCGTACCACGCCCCGGCTCCCAGGATCACCCTGCCGCCCAGTTCGGCCCGGGAGCGGCGGCGGGCGCGCGAACGATTGGCGCCGGGGGTCGCCCAGGCGGGTGCGCCCCTGTGCCACCCCGGTGCGCCGAGGGCGGGGGCCCCCCTCCGCGGGCGGGCCCGCCGCGGTACGGGGCCGCTGGCCCGCCGTTATGTCGCCACGATGCCGCCGGGCACCGCCCCGGAGGCTCACCCCCCTTCGGCCGGGCTCTCGGGCCCGCCCCGTCCCGCCCGCCCCCCAGATCCTCGGAGCCCCGCCGCGGGGGGCCCGACAGCGCCGCTGGCGCCGTGGCCCCCCCGCCCCCGGGGCCCCGCGTAGGCCGTCCGCGGGAGCCCGTGGCTACGTCTGGCCACGGGCCGATGAGCGGCGGGGCCGTGCCGATCCGTCCACAGGCGCGCGGCGAGGCCGCCCCTGCCCGGCTCTCCGCTCGGCCCGTGCGGCCGCGCGTAAGACCGCGGGTGACGCGCCCGTCCCGGCCGTCGGTCCCGCCTCCCGAGTCATGGTGCGCCGCAGGCGCTCGCCCCCCGGGGTCCGCCC     
H       ATTTTAAACAACGGAAGGTATCTTTTCGATATGTGTTAGAACTATTGTAGTTGAAATTTGTATCATTTAATTTACTTTAATAATGAACTTAATTGTATTTTTATGTAATTGATTACAGCTTTCTTTAATTACCTAATTTATAAAAAGATTTATGAAATCTAATAATCCAAAGAACTTCGAAAATATCTTAAAAATCATCGTTAAACGTTTCGAGTTTTAAAGAATTAGATAAAATATGTCCAACTACTATAATATATGAGAAAACACGGTATGTGAAATTAATTGAAATAATAATTCGCATATGAAATTAATATTAAAGTTTACTTGAAGATTACTTACTAAGTATTACACTATTATAATGATCAGAAAAAAATGTCATAAATTATGGAATTGATTAATAAATTCGTTATGTATGTATTTATTATTTTTAATTATACTAAATTCTAGTTTTGTATAGTTAAGACAATAACATTCATGTAATTATTTTACCCTAGATTCTTTATTCAGCTATCTAATTACATAAGAAGGAAATTAACATACTTATTATTAAAAGACAGTACTAACATTAAATATAAATGATTATCGTTGTAATCATCTTAAAATATTTATAAGGTAACTGGTAAATAAGGTCTATGTTATATTCTTAAGATCTATTTAATTTATAATAAAATGATTAAATGCAAGAATAGAAATACTATATTAATTTTTTTTTAGTACATATATTATTTAATAATTTTTTGTTCTTAGGTGTTGAGTTATTTATGCTCACAACTAAGTTTGATACTATTAAGAAGTGTATTTTTTAAAAACATAAAACAATAATTAGTAAAATGATTATAACTAGTTTCTTAATAAGCAAATAATTAATAAATGATAATTTTATTTAATGTATCATATATAAATCGTATCGGTATACTAGTAAATAATTAATATTTAACAAATGATTATGTGTTGTACAGTTGAGGTTTTAATCACAATTTATTTAATAAAATTAATGTATCGCGGTCGCTAGCTATAGTTAGCGTGCATTAAGCGTAAATAATATAGTAGGAACGCTATGTACGAGTTACGTCGCCATTGACCACCCGACCTGTTTAGGACCTGGGAGGGTCTCAATCTAATGAATGGCTTGTATCTGCATAACGTTACGTATTGTGCTTATGTGAGTATCGTCTCTGGTGCGACGATTTTGCTCGTATTTGGTTCTGATAATAAGAGACTCTATTACAGTGCATGAAAGAACTATCTACAAGCCTTCGGTCTTAGCGAAGCGCATATATAGGTGGGGTAGCGACAGGTGCTTTTAACAGCTAGTTACGATGACATAGTGTACTTTATCGAGTCTCAAACTACGCTAATAGTCTGCCATCCTGATTCTTTAGATCACTTGACTTCTTTGTCGTCATGTATCGGTTGACTACGGAGATACTGTTACTAGGCTGAAGTTATAATAATGCTATTATATAGTCGGATATTGACATAAACAACTTCATACCTAATATATTCTCCACTATCCATAACCGGTAATAACAGGTTATATGATAGTAGGCCGCCATAATAAATTCATGAGTAATTTTAGCTTATCAGGGCAATGGATGTTGTCCTGAATTTGGTTAGCATAAGGTGGGGTCGTTCTTATGCTAAGAGCTGGATTTGGTATCTGTTTGGCGGATACAAGCCACACAAATGAATCTCAATCGGAGGAGTAATATAATGTCTAGGTACAACCAGAGGCTAAGAGTTTTCTAATTGAGAATGGCAGATTCGGCACTGTACTGCATTGGCCCGGAAGTAATGTATATGAGCCTTCGTTATATCCTAGATATGTTTTGACTACTAGTGAATCGTTATGAACTTAGTAATGAATCATCGTGCCAGCCCTTCAGATTCTACCACTGGCTGATCTATGTAGGAACCATGTAAAGGCATCACGCTCTCCAAAATTGTTCCACGACGGTCCACGCTAGTCAGGCTGGTACCTTCAAGGACGTCTAAAGATTGGATAGCCTTCTGCACCACCGATCTGCACCGTAGACTGTCTAGTGGGCCGCACCCTATAACTCCCAACCAGGTGAGGTTCACCGGGCCTCGGCACGGACCTAGCTCCGGGCTTCCCCCGCGAGCACAATCGCTCGCTCTGAGAACGCCCCGTGGCGGAGGTGTAGGGGTGCTCCCCAGAAGGTGGAAGTCGCCACCGACGTGTGTTGGCGAACGGGAATACGAGTCTCATGGCGTGTCTGCCTCCGCCTAGTCCGGGGACTGCTGTCGTCTTCAAGGAAAATCGCCTGGCGGCCCCAATCTCGCGTTCGTAGGGCCATGCGGATTCCAGTAGGGTCTGGGGCGAGGAGAGTAGAGGCCTTCCGACAGGCGTAGTCTTGCCCCTCTTCACCTGGCCTGTAGACTAGGGGCGAATGATCTCTAAGTACCGTAGGGACCGCCTTATACCACGCACAGATCCGGGGGTTGAGAGATGCAAGCTGGCGCGCCATCGGACCTAACACGGACCAAGCGCAGAACAGCGATGGCCGTCGGCGGAGCCAGGCGTGGGAAAGGGCTCCGCCGCTCACACAGCGCGAGCAGAGGCAGGGGGTTTAGGCGCTTCCGAATACCTAACCGCCCCTTGGCTGCCCCTTTCCCCGTCAAGCGGTGAAACAATCGTCGCGGCTGCTAGTGCGATTTCTGCCCGAAATCCGTCGAGGGAGTTATCCCCTCCTCGCGCGCTGGTCAGGCGCGGGGTGACAGCGATGGCGGGTCGCTAGTGGGGATAAGTTCGATTGGGGCCTACGAACTCCGAGCCCTGTGTCCGAGATGAATTCTGGTGGGTAGGCCGTAGGGCCTCGAAGGCTGCTGTCGAGCTCGCGGGAGCACGCCAGTGGCACGGTCGTCCTCCTGGCCGGTCCACTTGCCCCCGGAGGCTAATACCGATGAGCCCAAAGGTCGTTAAAGATCCGCCTGGGGCGGCCATAGCTCCTCCCATGAACTGCTGCACAACGGACTTTCCGCGGCCCACGCGGTGGTACCTCGAGGACCCATGTCCGGCGGGAGTGCCGCCCGGCCAGCGGGGCGCCGCTAGGGGCCCGGTTCCCGCCCCCACCGCACCGGTCGGCCGGACGCTACCTGGGGGGGCCGCCGGCACCGCTCGCCCGGGAGAACTCACCCCCCTTGCAACCCCCCCGCACCCGGGTCCCGGGGGGCGTGGGAGTGGGCGGCATCCCCCGGGGCGCCGGGCCCCGAGGGGATAGCCCCCCCCTAGGCGGCCACGGTCTGCCCCAGCGGGACCGACCTTGCCGGGTCGGTGGGGAAACCCCGGGGGGCGCGCCCGCGTAACCGGCGCCCGGGCTCGGCCACCTCCCTCGGGTACGGTTCGCCGGGCCTGGACGGCTTCGCCCGCGGGGTCGCCCGCCCCGCCCGCGCCGAGCTGAGGGCGTACGCCGCCCCGGCTGGCGGGACCACCCTGTCGCCCAGTTCCGCCCGGGAGCGGAGGCCGGCGGGCGAACGACAGGCGCCGGCGGTCCCCCAGGCGGGTGCGCCCCTGTGCCACCCCGGGGCGCCGAGGGCGGGGGCCCCCCTCCGCGGGCGGGCCCGGCGCGGTGCGGGGACGGTGGCCCGCCGTTATGCCGCCACGATGGCGCGGGGCACCGCCCGGGAGCCCCAGCCCCCCTCGGCCGGGCTCTCGGGCCCGTCCCGTCCCCCCGGCCCCCCAGATCCTCGGGGCGCCGGCGGGGGAGGCCTGACAGCGTCGCTCGTGCCGTCGCCGCCCCGCCCCCGGGGCCCCGCGTAGGCCGTCCGCGGGGGCGCGTGGCTACGTAGGGTCACGCGCCGATGTGCGGCCGGGCCGTACCGCTCCGTCCACGGGCTCGCTGCGGGGCCGCCCCTCCCGGGCTCACCGCTCGGCCCGTGGGGCCGCGCGTGGGGCCGCGGGGGGCGCGCTCGTCCGGGCCGTCGGTCCCGCCTCCCGAGCCACGGAGGGCCGCAGGCGCTCGCCCCCCGGGGTCCGCCC     
G       ATTTTAAACAACGGAAGGTATCTTTTCGATGTGTGTTAGAACTATTGTAGTTGAAATTTGTATCATTTAATTTACTTTAATTATGAACTTAATTATATTTTTATATAATTGATTGCAACTTTCTTTAATTACCTAATTTATAAAAAAATTTATAAAATCTAATAATCCAAAGAACTTCGAAAATATCTTAAAAATCATCGTTAAACGTTTCGAGTTTTAGAGAATTAGATAAAATATATCCAACTACTATAATATATGATAAAACACGATATGTAAAATTAATTGAAATAAAAATTCTCATATGAAATTAATATTAAAATTTACTTGAAGATTACTTACTAAGTATTACACTATTATAATGATCAGAAAAAAATGTCATAAATTATGGAATTGATTAATAAATTCGTTATGTATGTATTTATTATTTTTAATTATACTAAATTCTAGTTTTGTATACTTAAGACATTAACATTCATGTAATTATTTTACCCTAGATTATTTATTCAGCTATCTAATTACATAAGAAGGAGATTAACATACTTATTATTAAAAGACAGTACTAACGTTAAATATAAATGATTATCGTTATAATCATCTTAAAATGTTTATAAGGTAACTGGTAAATGAGGTCTATGTTATATTCTTAAGATCTGTTTAATTTATAATAAAATAATTAGATACAAGAATAGAAATACTATATTAATTTTTTTTTAGTACATATATTATTTAATAATTTTTTGTTCTTAGGTGTTGAGTTATTTATGCTCACAACTAAATTTGATACTATTAAGAAGTGTATTTTTTAAAAACATAAAACAAAAATTAGTAAAATGATTATAACTAGTTTCTTGATAAGCAAATAATTAATAAATGATAATTTTATTTAATGTATCATATATAAATCGTATCCGTATACTAGTAAATAATTAATATTTAACAAATGATTAAATATTGTACAGTTGAGTTTTTAATCACAATTTATTTAATAAAATTAATGTATCGTAGTCGCTAGCTATGGTTAGCGTGTATTAAGCGTTAATAATATAATAGGAACGCCATGTACGAGTTACGTCACCATTGACCACCCGAGCTGGTTAGGGCCTGGGAGGGTCTCAATCTAATGAATGACTTGTACCCGCATGACGTTACGTATTGTGCTTATGTGAGTATCGTCTCTGGTGCGACGATTTTGCTCGTATTTAGTTATAGTAATCCAAGACTCTACTACAGTGCACGAAAGAAATATCTATAAGCTTTCGGTCTTAGCGAAGCGCATATATAGGTGGAGTAGCGACCTGTACTTTTAACAGCCAGTTACGATGACATAATGTTCTTTATCAGGTCTAAAGCTACGCTAATAGTCTGCCATCCCGATTCCTTAGATCACTTGATTTCTTTGTCGTCATGTATCGGTTGACTACGGAGATACTGTTACTAGGCGGAAGTTATAATAATGCTATTATATGGTCGGATGTTGACATAAACAACCTCATACCTGATGGATTCTCCACTATCCATAACCGGTAATATCAGGTTAGATGATAGTAGCCCGCCATAATAACTTCATGAGTAATTTTCGCTTATCAGAGCAGTGGATGTTGTCCTAAATATGGTTAGCATAAGGCGGGGTCAATCTTCCGCTAAGAGCTGGATTTAGTATCTGTTTGGCGGATACAAACCACACAAATGAATCTCAATCGGAGGGGTAATATCATGTCTAGGTACAACCAGAGGCTAGGAGTTTTCTGATTGAGAATGGCAGATTCGGCACTGTGCTGCATTGACCCGGAAGTGATGTCTATGAGCCTTCGTTATATTCTAGCTATGTTTTGAGTACTAATGGATCGTTATAAACTTAGTAATGAGTCATCGCGCCAGGACTTCAGATTCCACCACCGGCTGACCAATATGGGAACCATGTAAAGACATCACGCCCCCCAAAATTGTTCTACAACGGTCCACATTGATCAGGCTGGTCCCTTCAAAGACGTCTCAAGATTGGATTGCCTTCTGCACCCCCGTTCTACACCGAAGACTGTCTAGTGGGCCGCACCCTATTATTCCCGTCCAGGTGAGGTTCGCCGGGCCTCAGCACGGACCTGGCCCCGGGCCTCCCCCACGGGCGAAAACGATCGCTCAGAGAACGCCCCGTAGCGGAGGTGTAGCAGTGATCCCCAGAAGGTGGAAGTCGCCACCGACGTGTGTTGGCGAACGGCAATACGAGTCTCGTGGTGCGCCTGCGTCCGCCCAGTCCGGGGACTGTTACCGGCTTCAAGGAAAACCGCCTGGCGGCCCCAATCCCGCGTTCGTAGGGCCAGCCGGATTCCAATAGGGTCTGGGGCGAGGATAGTGGAGGCCTTCCGACAGGCGTAACCTTGCCCCCCTTCACCAGGCCTGTAGACTGGGGGCGGATGATCTCAAAGTACCGTAGGGACCGCCTTATACCACGCACCGATCCGGGGGTTGGGCAATGAAAGCAGGCGCGCCAACGGACCTAACGCGGACCAAGCGCGGAACAGCGATGGCCTTCAGCGGGGCCAGGCGTGGGAAGGCGCTCCGCGGCTCACACCGCGCGAGCAGTGACAGGGGGTTTGAGCGCTTCCGAATACCTACCCGCTCCATGGCTGCCCCTTTCCACGTCAAGCGGTGAAACAACCGGCGCTGCTGCTAGCGCGAGTTCTGCCCGAAATCCGCCCAGGGAGTTATTCCCTGTTGGCGCGCTGGGCAGACGCGGGGTGACAGCGAGTGCGGGTCGCTAGTGGGGATGAGTTCGATTGGGCCCTACGAACTCCGAGCCCTGTGTCCGAGATGAATTCTGGTGGATAGGGCGTGAGGCCTCGAAGGCCGCCGTCGAGCTGGCGGCAGCACGCCAGTGGAGTAGTCGTCCTGCTGGCCGGTCCACTTGCCCCCGGAAGCTAATACCGGTGAGCCCAAAGGTCGTTAACGATCCGCCTGCGGCGGCAATTGCTACTCCTGTGAACTGCTGCACAACGGACTTACCGCCCCCCAGGTCGTGGGACCTCGAGGACCCATGCCGGGCCGGAGTGCCGCCTGGCCAGCGGGGCGCCGCGGGGGGCCCGGTTCCCGCGCCTGCCGCACCGGTCGGTCGGGCGCTACCCGGGGGAGCCGCCGGCGCCGCTCGCCCGGGAGAAGCCACCGGCCTTGCAGCCCCCCCGCCCCCCGCGCCCGGGGGGCTGGGGAGGGGGCGGCTGCCCCCGGGGCGCCGGGCCTCGGGGGGATAGCCGGCCCCCAGGCGGCCACGGTCTGCCCGGGCGGGGCCGACCGTGCCGGGACGGGGCGGAAACCCCGGAGGGCGCGGCCGCGCAAGCGGCGCCCGAGCTCGGCCACCTCCCTCGGGCACGGTGCGCCGGGCCGGGAGGGCTTCCCCCGCGGGGGCTTCAGGCCCCCCCGCGCCGGGCTGAGGGCGTACGACGCCCCGGCCCGCGGGATCACCCTGTCGCCCAGTACTGCCCGGGAGCAGAGGCCGGCGTGCGAGCGACGGGCGCCGGGGGTCTCCCAGGCGGGTGCGCCCCTATGCGACCCCGGAGCGCCGAGGGCGGGGCCCCCCCTGCGCAGGCGGGCCCGGCGCGAGGCGGGGATGCTGGCCCGCCGTTACAGCGCCACGGCGCCGCCGGGCACCGCCCATGAGGCCCAGCCCCCCTCGGCCGGGCTTTCGGGCCTGTCCCGGCCCCCCTGCCCCCCAAATCCTCGGGGCGCCGCCGGGGGCGTCCTGACAGCGTCGCCTGTGGGGTGGCCTCCCCGCCCCGGGGGCCCCGCGTAGCCCGTCCGCGGGGGTGCGAGGCTACGTCTGCCCACGGGCCGATGTGCGGCGGGGCCGTACCGACCCGTCCACAGGCTCGCTGCAAGGCCGCCCCTGCCTGGCTCACCGCTCGTCCCGTGCGGCCGCGCGTGGGACCGCGGGGGGCGTGCGCGCCCCGCCCGTCGGCCCAGCGCCTCGAGCCACGGCGCGCCGCAGGCGCTCGCCCCCCGGGGTCCGCCC     
F       ATTTTAAACAACGGAAGGTATCTTTTCGATATGTGTTAGAGCTGTTGTAGTTGAAATTTATATCATTTAATTTACTTTGATAATGAACTTAATTGTATTTTTATATAATTGATTGCAACTTTCTTTAATTACCTAATTTATAAAAAAATTTATGAAATCTAATAATCCAAAGAACTTCGAAAATATCTTAAAAATCATCGTTAGACGTTTCGAGTTTTAAAGAATTAGATAAAATATATCCAACTACTATAATATATGATAAAACACGTTATGTAAAATTAATTGAAATAATAATTCTCATATGAAATTAATATTAGAATTAACTTGAAGATTACTTACTAAGTATTACACTATTATAATGATCAGAAAAAAATGTCATAAATTATGGAGTTGATTAATAAATTCATTATGTATGTATTTATTATTTTTAATTATACTAAATTCTAGTTTTGTATAGTTATGACATTAACATTCATGTAATTATTTTACCCTAGATTATTTATTCAGCTATCTAATTACATAAGAAGGAGATTAACATACTTATTATTAAAAGACAGTACTAACATTAAATATAAATGATTATCGTTGTAATCATCTTAAAATATTTATAAGGTAACTGGTAAATAAGGTCTATGTTATATTCTTAAGATCTATTTAATTTATAATAAAATGATTAAATGCAAGAATAGAAATACTATATTAATTTTTTTTTAGTACATATATTATTTAATAATTTTTTGTTCTTAGGTGTTGAGTTATTTATGCTCACAACTAAATTTGATACTATTAAGAAGTGTATTTTTTAAAAACATAAAACAATAATTAGTAAAATGATTATAACTAGTTTCTTGATAAGCAAATAATTAATAAATAATAATTTTATTTAATGTATCATATATAAATCGTATCAGTATACTAGTAAATAATTAATATTTAACAAATGATTATATATTATACAGTTGAGTTTTTAATCACAATTTATTTATTAAAATTAATGTATCGCTGTCGCTAGCTATAGTTAGCGTGTATTAAGCGTTAATAGTGTAATAGGAACGCCATGTACGAGCTACGTCCCCATTGACCACCCGAACTGATTAGAACCTGGGAGGGTCTCAATCCAATGATTGTCTTGTACCCGCATAACGTTACGTATTGTGCTTATGTGAGTATCGTCTCTGGCGTGACGATTTTGCTCGTATTTAGTTATAGTAATAAGAGACTCTACTACGGTGCATGAAAGAATTATATATAAACTTTCGGTCTTAGCGAAGCGCATACATAGGTGGAGTAGCGACACGTGCTTTTAACAGCTAGTTACGATGACATAATATGCTTTATCATGTCTAAAACTACGCTAATAGCCTGCCATCCTGATTCTTTAGATCACTTGACTTCTTTGTCGTCATGTATCGGTTGACTACGGAGATACTGTCAATAGGCTGAAGTTATAGTAATGCTATTATATAGTCGGATATTGACATAAAAAACTTCATACCTAATGTATTCTCCACTATCCATAACCGGTAATAACAGGTTATATGATAGTAGCCCGCCATAATAAGTTCATGAGTAATTATTGTTTATCAGGGCAGTGGATGTTGTTCTGAATATGGTTAGCATAAGGCGGTCCCGATCTTAAGCTAAGAGCTGGATTTGGTATCTGTTTGGCGGATACAAACCACACAAATGAATCTCAATCGAAGGAGTAATATAATATCTAGGTACAACCAGAGGCTAAGAGTTTTCTGATTGAGAGTGGCAGATTCGGCACTGTACTGCATTGGCCCGGAAGTAACCTATATGAGCCTTCGTTATATTCTAGATATGTTTTGAACACTAATGAATCGTTATAAACTTAGTAATGAATCATCGTGCCAGGGCTTCAGATTCTACCACCGGCTGATCTATATGGGAACCATGTAAAGGCATCACGCACCCCAAAATTGTTCTACGACGGTCCGCGTTGGTCAGGCTGGTTCCTTCGAAGACGTCTAAAGATTGGATTGCCATCTGCACCACCGATCTACGCCGTAGACTGTCTAGTGGGCCGCACACTATAACTCCCAACGAGGTTAGGTTCGCCGGGCCTCCGCACGGACCTGGCACCGAGCTTCCCCCGCGGGCGTAATTGATCGCACTGAGAACGCCCCGTAGCGGAGGTGTAGGGGTGATCGCCAGAAGGTGGAAGTCGCCACCGACTTGTGCTGGCGGACCGCGATACGAGTTCCGTGGCGCGTATGCCTCAGCCCAGTCCGGGGACTGCTGCCGACTTCAAGGAAAAGCGCCTGGCGGCCCCAATCTCGCGTTCGTAGGGCCATCCTGATTCCAATAGGGTCTGGGGCGAGGATAGTGGAGGCCTACCGACAGGCGTAATCTTGCCCCCCTTCATCAGGTCTGTAGACTCGGGGCGAATGATCTCTAAGTACCGTAGGGACAGCCTTATACCACGCACCGATCCGGGGATGAAAAGATGAAAACTGGCGCGCCAACGGACCTAACACGGACCAAGCGCGGAACCGCGATAGCCGTCGGAGGAGCCAGGCGGGGGAAGGCGCTACGCTGCTCACACAGCGCGAGCAGCGACAAGGGGTTTAAGCGCTTCCGAATACCTATCTGCCCCATGGCTGCCCCTTCCCACGTCAAGCGGTGAAAGAACCGGCGCGGTTGCTAGCGCGGTTTCTGCCCGAAATCCATCCAGGGAGTTATCCCCTCCTAGCGCGCTGGGCAGGCGCGGGGTGACAGCGAGAGCGGGTTGCTAGTGGGGATGAGTTCGATTGGGGCCTACGAACTCCGAGCCCTGTGTCCGAGATGAATTCTGGTGGGCAGGGCGTGGGGCCTCGAAGGCTGCCGTCGAACTCGCGGTACCACGCCAGTGGCGTAGTCGCCCTCCTGGCCGGTCCACTTGCCCCCGGAAGCTAATACCGCTGAGCCCAAAGGTCGTTAAAGATCCGCCTGAGGCGGCAATTGCTCCTCCTGTGGACTGCTGCACAACGGACTTTCCGCGCCCCACGCGCTGGCACCTCGAGGACCCATATCCGGCCGGAGTGCCGCCGGGCCAGCGGGGCGCCGCGGTGGGCCCGGCTCCCGCTCCCACCGCACCGTTCGGTCGGCCGCTACCGGGGGGAGCCGCCGGCGCCGCTCGCCCGGGAGAGCCCACCCTCGTTGCAGCCCCCCCGCCCCCCGGTCCCGGGGGGCTAGGGAGGGGGCGGCGGCCCCTGGGGTGCCGGGCCGCGGGGCGATAGCCGCCCCCAAGGCCGCCACGGTCAGCCCCGGCGGAACCGACCGTGCCGGGACGGCGTGGAAACCCCGGGGGGCGCGCCCGGGCAAGCGGCGCGCGCGCCCAGCCACCTCCCTCGGGCACGGTGGGCCGTGCCAGGCCGGCTTCGCCCGCGGGGGCATCCGTACCGCCCGCGCCGCACTTAGGGCGTACGCCGCCCCGGCGTGCGGGATCACCCTGCCGCCCAGTTCTGCTCGGGAGCGGGGACCGGCGGGCGAACGACTGGCGCCGGCGGTCTCCCGGGGGGGTGCGCCCCTATTCGATCCCGTGGCGCCGAGGGCGGGGCCCCCCCCCCGCGGGCGGGCCCGCCGCGGCGCGGGGATGCTGGCCCGCCGTTAGATCGCCACGGCGGCGCCGGGCACGGCCCGGGAGGCCCGGCCCCCCTCGGCAGGGCTCGCGGGCCAGTCCCGCCCCCCCTGCCCCCCAAATCCTCGGGTCGCCAGCGGGGGGGTCCCGACAGCGTCGCGCGTGACGGGGCCCCCCCGCCCCTGGGGCCCCGGGTAGCCCGTTCGCGGGAGCTCGTCGCTACGTCTGCGCACTGGCCGGTGCGCGGCGGGGCCGTACCGGTCCGTCCACCGGCCCGCTGCTTGCCCGCCCGTCCCGGGCTCACCGCTCGGCCCGTGCGGCCGCGCGTGGGGCCGCGGGGCCCGCGTGCGTCCCGGCCGTCGGTGCCGCCTCCCGAGCCACGGCGCGCCGCAAGCGCTCGCGCCCCGGGGTCCGCCC     
E       ATTTTAAACAACGGAAAGTATCTTTTCGATGTGTGTTAGATCTATTGTAGTTGAAATTTGTATCATTTAATTTACTTTAATGATGAACTTAATTATATTTTTATATAATTGATTGCAACTTTCTTTAATTACCTAATTTATAAAAAAATTTATGAAATCTAATAATCCAAAGAACTTCGAAAATATCTTAAAAATCATCGTTAAACGTTTCGAGTTTTAGGGAATTAGATAAGATATATCCAACTACTATAATATATGATAAAACACGGTATGTAAAATTAATTGAAATAATAATTCTCATATGAAATTGATATTAGAGTTAACTTGAAGATTACTTACTAAGTATTACACTATTATAATGATCAGAAAAAAATGTCATAAATTATGGAGTTGATTAATAAATTCATTATGTATGTATTTATTATTTTTAATTATACTAAAGTCTAGTTTTGTATACTTATGACATTAACATTCATGTAATTATTTTACCCTAGATTATTTATTCAGCTATCTGATTACATAAGAAGGAAATTAACATACTTATTATTAAAAGACAGTACTAACATTTAATATAAATGATTATCGTTATAATCATCTTAAAATGTTTATAAGGTGACTGGTAAATGAGGTCTATGTTATATTCTTAAGATCTATTTAATTTATAATAAAATGATTAAATACAAGAATAGAAATACTATATTAATTTTTTTTTAGTACATATATTATTTAATAATTTTTTGTTCTTAGGTGTTGAGTTATTTATGCTCACAACTAAATTTGATACTATTAAGAAGTGTATTTTTTAAAAACATAAAACAATAATTAGTAAAATGATTATAACTAGTTTCTTAATAAGCAAATAATTAATAAATAATAATTTTATTTAATGTATCATATATAAATCGTATCGGTATACTAGTAAATAATTAATATTTAACAAATGATTATATGTTGTACAGTTGAGTTTTTAATCACAATTTATTTAATAAAATTAATGTATCGCGGTCGCTAGCTAAAGTTAGCGTGCATTAAGCGTTAATAGTATAATAGGAACGCCATGTACGAGTTACGTCGCCATTGACCACCCGAGCAGTTTAGGACCTGGGAGGGTCTCAATCAAATGAATGACTTGTACCTGCATGACGTTACATATTGTGCTTATGTGAGTATCGTCTCTGGAGTGACGATTTTGCTCGTATTTAGTTATAATAATAGAAGACTCTATTACAGTGCATGAAAGAATTATTTATAAGCGTTTGGTCTTAGCGAAGCGTATACATAGGTGGAGTAGCGACGTGTACTTTTAACAGCCAGTTACGATGACATACCGTACTTTATCATGTCCAAACCTACGCTAATAGTCTGCCATCCCGATTCCTTAGATCACTTGACTTCTTTGTCGTCATGTATCGGTTGACTACGGAGATACTGTTAGTAGGCTGAAGTTATAATAATGCTATTATATAGTCGGATATTGACATAAATAACTTCATACCTATTATATTCTCCACTGTCCATAACCGGTAATCACAGGTTACATGATAGTAGTCCGCCATAATAAATTCATGAGTAATTCTTGTTTCTCAGGGCAGTGGATGTTGTCCTGAATATGGTTAGCATAAGGTGACATCGATCTTATGCAAAGAGCTGGATTTAGTATCTGTTTGGCGGATACAAACCACACAAATGAATCTCAATCGAAGGAGTAATATGATGTCTAGGTACAATCAGAGGCTATGAGTTTTCTGATTGAGAATGGCAGATTCGGCACTGTGCTGCATTGGCCCGGAAGTGATGTATATGAGCCTTCGTTATATCCTAGCTATGTTTTGAGCACTAATGGATCGTTATAAACTTAGTAATGAATCATCGCGCCAGGACTTCAGATTCTACCACCGGCTGACCCATATAGGAACCATGTAAAGGCATCACGCACCCCCAAATTGTTCAACGACGGTCCACGATGGTCAGGCTGGTTCTTTCGAAGACGACTAAGGATTGGATTGCCTTCTGCACCCCCGATCTACGCCGTAGAATTTCTAATGGGTCGCACTCTATAACTCCCTTCCAGGTGAGGGTCACCGGGCCTCTGCACGGACCTTGCCCCGGGCTTCCCCCACAGGCGCAATTGACCGCACTGAGAACGCCCCGTTGCGGAGGTGTAGACGTGGTCCCCAGAAGGAGGAAGTCGCCACCGACGTGTGTTGGCGAACGGCGATACGAGTCTCGCGGAGCGTCTGCGTCCGCCCAGTCCAGGGACTGCTGACGGCTTCAAGGAAAACCGCCTGGCGGCCCCAATCTCGCGTTCGTAGGGCCATCCTGATCCCAATAGGGTCTGGGGCGATGACAGTGGAGGCCTTCCGACAGGCGTAGTCTTGACCCCCTTCACCAGGTCTGTAGACTGGGGGCGAATGAGCTCTAAGTACCGTAGGGACCGCCTTATACCACGCACCGATCCCGGGATTAAAGGATGTAAACTGGCGCGCCATCAGACGTAACACGGACCAAGCGCGGAACAGCGATAGCCCTCGGCGGAGCCAGGCGGGGGAAGGCGCTCCGCCGCTCACACAGCGCGAGCAGTGACAGGGGATTTAAGCGCATCCGAATACTTATCCGCCCCTTGGCTGCCCCTTACCACGTCAAGCTGCGAAAGAACCGGCGCGGCTGCCAGCGCGAGTATTGCCCGAAATCCGCCCAGGGAGTTATCCCCTCCTGGCGTGCTGGGCAGGCGCGGGGTAGCAGCGAGCGCGGGTCGCTAGTGGGGATAAGTTCGATTGGGGCCTACGAACTCCGAGCCCTGTGTCCGAGATGAATTCTGGTGGGAAGAACGTGGAGCTTCGAAGGCTGACGTCGAGTTCGCGGCATCACGCCAGTGGTGTAGTCGCCCTCCTGGCCGGTCCACTTGCCCCCGAAAGCTAATACGGGTGAGCCCAAAGGTCGTTAAACATCCGCCTGGGGCGGCAATCGCTCCTCCTATGGACTGCTGCACAACGGACTTTCCGCGCCCCACGCAGTGGCACCTCGAGGACCCATGCCCGGGCGGAGTGCCGCCCGGCCAGCGGGGCGCCGCGAGGGGCCCGGCTCCCGCTCCGACCGCACCGGTCGGTCGGGCGCTACCAGGGGTAGCCGCCGGCCCCGCTGGCCCAGGAGAACCCACCCCCCTTGCGCCCCCCCCGCCCCCGGGTCCCGGGGGGCTGGGGAGGGGGCGGCAGCCCCCGGGGCGCCGGGCCCCGGGGGGATAGCCGCCCCCCAGGCGGCCACGGTCTGCCCCGCCGGAACCGACCGTGGCGGGACGGTGAGGAAACCCCGGGGGGCGCGACCGCGCAAACGGCGCCCGCGCTCGGCCACCTCCCTCGGACACGGTGGGCCGGGCCGGGCTGGCTTCGCCCGCGGGAGCACCAGGCCCGGCCGCGCCGGCCTCAGCGCGTACGTCGCCCCGGCCGGCGGGATCACCCTGACGGCCAGTGCTGCCCGGGAGCTGACGCCGGCGGGCGAGCGACGAGCGCCGGGGGTCGCCCAGGCGGGTGCGCCCCTATGCGACCCCGGCGCGCCGAGCGCGGGGCCCCGCCTCCGCGGGCGGGCCCGCCGCGATGCGGGGATGCTGGCCTGCCGTTACGTCGCCACGACTCCGCCGGGCACCGCCCGGGAGGCCCGGCCCCCCTCGGCAGGGCTTCCGGGCCGGTCCCGTCCCGCCCGCCCCCCAAATCCTCGGGGCGCCCGCGTGGGGGTCCCGACAGCGTCGCCCGTGAGGTGGCCCCCCCGCCCCTGGGGCCCCGCGTAGCCCGTCCGCGGGCGCGCGTCGCTACGTGTGCCCACGGGCCGATGTGCGGCGGGGCCTTACCGGTCCGTCCACCGGCTCGCTGCCGCACCGCCCCTGCCTGGCTCGCCGTTCGGCCCGTGCGGCCGCGCGTGGGGCCGCGGGGCCCGCGCGCGTCCGGGCCGTCGGTCCCGCCTCCCGAGCCATGGCGCGCCGCAGGCGCTCGCCCCCCGAGGTCCATCC     
D       ATTTTAAACAACGGAAGGTATCTTTTCGATATGTGTTAGAACTATTGTAGTTGAAATTTATAACATTTAATTTACTTTAATAATGAACTTAATTATATTTTTATTTAATTGATTGCAACTTTCTTTAATTACCTAATTTATAAAAAAATTTATGAAATCTAATAATCCAAAGAACTTCGAAAATATCTTAAAAATCATCGTTAGACGTTTCGAATTTTAAAGAATTAGATAATATATATCCAACTACTATAATATATGATAAAACACGATATGTAAAATTAATTGAAATAATAATTCTCATATGAAATTAATATTAAAGTTTACTTGAAGATTACTTACTAAGTATTACACTATTATAATGATCAGAAAAAAATGTCATAAATTATGGAGTTGATTAATAAATTCTTTATGTATGTATTTATTATTTTTAATTATACTAAAATCTAGTTTTGTATACTTAAGACATTAACATTCATGTAATTATTTTACCCTAGATTGTTTATTCAGCTATCTAATTACATAAGAAGGAGATTAACATACTTATTATTAAAAGACAGTACTAACATTAAATATAAATGATTATCGTTATAATCATCTTAAAATATTTATAAGGTAACTGGTAAATGAGGTCTATGTTATATTCTTAGGATCTATTTAATTTATAATAAAATAATAAGATGCAAGAATAGAAATACTATATTAATTTTTTTTTAGTACATATATTATTTAATAATTTTTTGTTCTTAGGTGTTGGGTTATTTATGCTCACAACTAAATTTGATACTATTAAGAAGTGTATTTTTTAAAAACATAAAACAATAATTAGTAAAATGATTATAACTAGTTTCTTAATAAGCAAATAATTAATAAATAATAATTTTATTTAATGTATCATATATAAATCGTATCAGTATACTAGTAAATAATTAATATTTAACAAATGATTATGTATTATACAGTTAAGTTTTTAATCACAATTTATTTACTAAAATTAATGTATCGCGGTCGCTAGCTACAGTTAGCGTGCATTAAGCGTCAATAGTGTAATAGGAACGCTATGTACGAGTTACGTCACCATTGACCACCCGAGCAGGTTAGAGCCTGGGAGGGTCTCAATCTAATGAATGGCTTGTACCCGCATAACGTTACGTATTGTGCCTATGTGAGTATCGTTTCTGGAGAGACGATTTTGCTCGTATTTGGTTATAGTAATAGAAGACTCTACTACAGTGCACGAAAGAATTATTTATAAGCATTTGGTCTTAGCGAAGCGTATACATAGGTGGAGTAGCGACGCGTTCTCTTGACAGCCAGTTACAATGACATAATATACTTTATCGTGTCTAAAGCTACGCTAATAGTCTGCCTTCTCGATTCTTTAGATCACTTGAGTTCTTTGTCGTCATGTATCGGTTGACTACGGAGTTACTGTTGCTAGGCTGAAGTTATAATACTGTTATTATATAGTCGGATATTGACATAAACAACGTCATACCTAATATATTCTCCACTATCCATAACCGGTAATTACAGGTTATATGATAGTAGTCCGCCATAATAAATTCATGAGTAATTTTCGTTTTTCAGGGCAGTGGATGTTGTCCTGAATATGGTTAGCATAAGGTGGTGTCGATCTTACGCTAAGAGCTGGATTTGGTATCTGTTTGGCGGATACAAACCACACAAATGAATCTCAATCGGAGGAGTGATATAATTTCTAGGTACAACCAGAGGCTAAGAGTTTTCTCATTGAGAATGGCAGATTCGGCACTGTTCTGCATTGGCCCGGAAGTGATATATATGAGCCTCCGTTATATTCTGGATATGTTTTGAACACAATTGGATCGTTATAAACTTAGTAATGAATCATCGCGCCGGGGCTTTAGATTCTACCACTGGCTGACCCATATGGGAACCATGTAAAGGCATCACGCTCCCCAAAATTGTTCCACGACGGTTCACGCTGCTCAGGCTGGTTCCTTCGAGGGCGTCTAAAGATTGGATCGCCATCTGCACCCCCGATCTTCGCCGTAGACTGTCTAGTGAGCCGCACGCTATAACTCCCGGCCAGGTGAGGGCCGCCGGGCCTCCGCACGGACCTCGCCCCGGGCTTCCCCCGCGGGCCTAATTGGCCGCACTGAGAACGCCCCGAAGCGGAGGTGTAGGCGTGATCCCCAGAAGGCGGAAGTCGCCACCGACGTGTGTTGGCGAACGGCAATACGAGTCACGTGGCGCGTCTGCTCCCGCCCAGTCTGGGGACTGCTGCCGTCTTCAAAGAAAACCGCCTGGCGGCCCCAATCCCGCGTTCGTAGGGCCATCCCGATTCCAATAGGGTCTGGGGCGACGACAGTGGAGGTCTCCCGACAGGCGTAATCTTGTCTCCCTTCACCAGGTCTGTAAACTGGGGGCGAATGAGCTCCAAGTAGCGTAGGGACCGCCTTATACCACGCACCGATCCAAGGGTTAAAGGATGTGAGCTGGCGCGCCAACGGACCTAACGCGGACCAAGCGCGGAACAGCGATAGCCCTCAGCGGAGCCAGGAGGGGGAATGAGCTCCGCCGCTCAGACAGCGCGAGCAGTGACATGGGGTTTAAGCGCTCCCAAATACTTATCCGCCCCTTGGCTGCCCCTTGCCACGTCAAGCTGTGAAAGAAACGGCGCAGTTGCCAACGCGAGTTTTGCCCGAAATCCGCCCAGGGAGTTATCCCCTCTTGGTGCGCTGGACAGGCGCGGGGTGGCAGCGAGAGCGGGTCGCTAGTGGGGAGAAGTTAGATTGGGACCTACGAACTCCGAGCCCTGTATCCGAGATGACTTCTGATGGGGAGAGCGTGGGACTACGAAGGCTGATGTCGAAGTAGCGGTATCACGCCAGTGACGTAGTTATCCTCCTAGCCGGTCCACTTGCCCCCGGAAGCTAATACTGATGAGCCCAAAGGTCGTTAAAGATCCGCCTGCGGCGGCAATCTCTCCTCCCTTGGACTGCTGCACAACGCACTTTCCGCGGCCCACGGGGTGGCACCTCGAGGACCCATCTCCGCCCGGAGTGCCGCCCGGCCATCGGGGCGCAGCGGGGGGCCTGGCTCCCGCTCCCGCCGCACCGTTTGGTCGGGCGCTACCCGGGGGAGCCGCCGACACCGCTCGCCCGGGAGAACCCACCCCCCTTGCAGCCCCCCCGCGCCCCGGTCCCGGGGGGCTAGGGAGCGAGCGGCAGCCCCCGGGGCGCCGTGACGCGGGGGGATACCCTCCCCCCAGGCGGCCACGGTCTGCCCAGCCGGAACGGACCGTGGCCGGGCGGTGAGGAAACCCCGGGGGTCGCGTCCGCGCAAACGGCGCCCGAGCTCGGCCACCTCCCTCGGGCGCGGTAGGCCGGGCCGGGCCGGCTTCGCCCGCGGGGGCATCAGGCCCGGACGCGCCGGCGTCAGGGCGTACGACGCCCCGGCCGGCGGGATCACCCTGTCGGCCAGTCCTGCCCGGGAGCCGAGGCCGGCGCGCGAACGACGGGCGCCGAGGGCCGCCCGGGCGGGTGCGCCCCTATGCTACCCCGGGGCGCTGAGCGCGGGGGCCCCCCTCTGCGGGCGGGCCCGGCGCGGGGCGGGGATGCTGGCCCGCCGTTACGCCGCCACCACGTCGCCGGGCACCGCCCGGGAGACCCGCCCCCCCTCGGCGGGGTTCTCGGGCCTGTCCCGTCCCCCCCGCCCCCCAGATCCTCGGGTCGCCGGCGTGGGCGTCCTGACAGCGTCGCCCGTGGCGTAGCCCGCCCGCCCCTGGGGCCCCGGGTAGCCCGTCCACGGGAACTCGTCGCTACGTCTGCCCACGGGCCGATGTGCGGCGGGGCCCTACCGGTCCGTCCACCGGCTCGCTGCCTGGCCGCCCCTGCCGGGCTCGCCGGTCGGCCCGTGCGGGCGCGCGTGTGACGGCGGGGCCCGGGCGCGTCCGGGCCGTCGGAACCGCCTCCCGAGCCGCGGCGCGCCGCAGGCGCTCACCCCCCGGGGACCGTCC     
C       ATTTTAAACAACGGAAGGTATCTTTTCGATATGTGTTAGAACTATTGTAGTTGAAATTTATATCATTTAATTTACTTTAATGATGAACTTAATTGTATTTTTATTTAATTGATTACAACTTTCTTTAATTACCTAATTTATAAAAAGATTTATAAAATCTAATAATCCAAAGAACTTCGAAAATATCTTAAAAATCATCGTTAAACGTTTCGAGTTTTAAAGAATTAGATAAAGTACATCCAACTACTATAATATATGATAAAACACGATATGTAAAATTAATTGAAATAATAATTCTCATATGAAGTTAATATTAGAATTTACTTGAAGATTACTTACTAAGTATTGCACTATTATAATGATCAGAAAAAAATGTCATAAATTATGGAGTTGATTAATAAATTCATTATGTATGTATTTATTATTTTTAATTATACTAAATTCTAGTTTTGTATACTTAAGACATTAACATTCATGTAATTATTTTACCCTAGATTATTTATTCAGCTATCTGATTACATAAGAAGGAAATTAACATACTTATTATTAAAAGACAGTACTAACATTGAATATAAATGATTATCGTAGTAATCATCTTAAAATATTTATTAGGTAACTGGTAAATAAGGTCTATGTTATATTCTTGAGATCTGTTTAATTTATAATAAAATAATTAAATACAAGAATAGAAATACTATATTAATTTTTTTTTAGTACATATATTGTTTAATAATTTTTTGTTCTTAGGTGTTGAGTTATTTATGCTCACAACTAAATTTGATACTATTAAGAAGTGTATTTTTTAAAAACATAAAACAAAAATTAGTGAAATGATTATAACTAGTTTCTTAATAAGCAAATAATTAATAAATAATAATTTTATTTAATGTATCATATATAAATCGTATCAGTATACTAGTAAATAATTAATATTTAACAAATGATTATATATTATACAGTTGAGTTTTTAATCACGATTTATTTAGTAAAATTAATGTATCGTAGTCGCTAGCTATGGTTAGCGTGTATTAAGCGTTAATAGTATAATAGGAACGCTATGTACGAGTTACGTCACCATTGGCCACCCGAGCGGGTTAGAGCCTGGGAGGGTCTCAATCTAATGAATGACTTGTATCCGCATAACGTTACGTACTGTGCTTATGTGAGTATCGTCTCTGGAGAGACGATTTTGCCCGTATTTAGTTATGACAATAAAAGACTCTATTACAGTGCATAAAAGAACTATTTATAAACTTCTGGTCTTAGCGAAGCGTATACATAGGTGGAGTAGCGACGCGTGCTTTTGACAGCCGGTTACAACGACATAATATGCTTTATCATGTCTAAAACTACGCTAATAGTCTGCCATCTTGATTCTTTAGATCACTTGATTTCTTTGTCGTCATGTATCGGTTGACTACGGAGATACTGTTATTAGGCAGAAGTTATAATAATGACATTATATGGTCGGATAATGACATAAATAACCTCATACCTAATGTATTCTCCACTATCCATAACCGGTAATCGCAGGTTATTTGATAGTAGTCCGCCATAATAAATTCATGAGTAATTCTTGCTTTTCAGGGCAGTGGATGTTATCCTAAATATGGTTAGCATAAGGTGATGCCGGTCTTATGCTAAGAGCTGGATTTAGTATCTGTTTGGCGGATACAAACCACACAAATGAATCTCAATCGGAGGAGTGACATAATTCCTGGGCACAACCAGAGGCTATGAGTTTTCTGATTGAGAATGGCGGATTCGGCGCTGTGCCGCATTGGCCCGGAAGTAAAATATATGAGCCGCCATTATATTCTAGCTATGTTTTGAACACTATTGGATCGTTATAAACTTAGTAATGAGTCATCGCGCCAGGACTTCAGATTCTACCACCGGCTGACCCATATGGGAACCATGTAAAGGCATCACGCTCCCCCAAATTGTTCTACTACGGTTCCCGCTGATCAGGCTGGTTCCTTCGAAGGCGTCTAAGGATTGGATCGCCTTCTGCACCCCCGGTCTACGCCGTAGATTGTCTAGTGAGCTGCACCCTATAACTCCCGACCAGATGAGGATCCCCGGGCCTCCACACGGATCTCGCTCCGGGCCTCCCCCGCAGGCGGAAATGTTCGCACTGAGAACGCCCGGAAGCGGAGGTGTAGGCGTGGTCGCCAGAAGGTGGAAGTCGCCACCGACGTGTGATGGCGAACGGCCATACGAGTCCCACGGCGCGTCTGCCCCCGCTCAGTCGGGGGACTGCTGTCGGCTTCAAAGAAAAACGCCTGGCGGCCCCAATCTCGCGTTCGTAGGGCCACACAGATTCCAATAGGGTCTGGGGCGACGACAGTGGAGGCCTTCCGACAGGCGTAGTCTTGCCCCCCTTCACCGGGTCTGTAGACTCGGGGCGAATGACCTCGAAGTACCGTAGGGACCGCCTTATACCACGCACCGATCCTGGGATTATACGATGCGAGGTGGCGCGCCAACGCACCTAGCACGGACCAAGCGCGGAACAGCGATGGCCCTCGGCGGAGCCAGGCGAGGGAAGGCGCTCCGCCACTCACACGGCGCGAGCAGAGACAAGGGGTTTTAGCACTTCCGAATACTTATCCGCCCCTTGGCTGCCCTTTCCCTCGTCAAGTTGCGAAACAACCGACGCGAATGCCAGTGCGAGTCTTGCCCGAAATCCGTCCAGGGAGTTATCCCCTCCTAGCGCGCTGGGCAGGCGCGGGGTGTCAGCGAGAGCGGGTCGCTAGTGGGGATAAGTTCGATTGGGTCCTACGAACTCCGAGCCCTGTGTCCGAAATGAATTCTGGTGGGAAGAGCGTGGGACCACGAAGGCTGACGTCGAGCTGGCGGTACCACGCCAGTGAAGTAGTCGTCCTCCTGGCCGGTCCACTTGCTCCCGGAAGCTAATACCGGTGAGCCCAAAGGTCGTTAAACATCCGCCTGGGGCGGCAATCTCTCCTCCTATGGACTGCTGCACAACGGACTTCCCGCGGACCACGCGGTGGCACCTCGAGCGCCCATGCCCGGCCGGCGTGCCGCCCGGCCAGCGGGGCGCCGCAGAGGCCCCGGCTCCCGCTCCGACCGCACCGTTGGGTCGCGCGCTACCTGGGGGAGCCGCCGGCGCCGCTCGCCCGGGAGAACTCACCCCCCTTGCGGCCCCCCCGCTCCCCGGTCCCGGGGGGCTGGGGAGGGCGCGGCAGCCCCCGGGGCGCCGGGCCGCGGGAGGATACCCCCCCCCCAGGCGGCCACGGTCTGCCCCGCCGGGACCGACCGTGGCCGGACGGCGAGGAAACCCCGGGGGACGCTCCCGCGCAAATGGCACTCGAGCTCCGCCACCTCCCTCGGGGACGGTGGGCGGGGCCGGGCCGGCTTCCCCCGCGGGGGCGCCTGGCCCGCCCGGGCCGGGTTCGGGGCGCACGACGCCTCGGCCGGCTGGATCACCCTGTCGGCCAGTGCTGCCCGGGAGCCGAGGCCGGCCCGCGAACGACGGGCGCCGGCGGCCGCCCGGGCGGGTGCGCCCCTATGCAACCCAGGCGCGCCGAGCGCCGGGCCCCCCCTCCGCGGGCGGGCCCGCCGCGCGGCGTGGGTGCTGGCCTGCCGTTAGGCCGCCACGACGGCGCCTGGCACCGCCCGGGAGGCCCGCCCCCCCTCGGCGGGGCTCTCGGGCCTATCCCGTCCCCCCTGCCGCCCAAATCCTCTGGGCGCCGACGTGGGGGTCCTGACAGCGTCGCCGGTGTCGTGGCCCCCCCGCCCCTGGGGCCCCGGGTATCCCGTTCTCGGGAGCCCGCCGCTACGTCTGTCCACGCGCCGGTGTGCGGCGGGGCCGTACCGGTCCGTCCACCGGCTCGCTGCCTGGCCGCCCTTCCCCGGCTCGCCGCTCGGCCCGTGCGGCTGCGCGTGGGACCGCGGGGCCCGCGCCCGTCTGGGGCGTCGGGCCCGCCGCCCGAGCCACGGCGCGCCGCAGGCGCTCGCGCCCCGGGGTCCGCCC     
B       ATTTTAAACAACGGAAGGTATCTTTTCGATATGTGTTAGAGCTATTGTAGTTGAAATTTGTATCATTTAATTTACTTTAATGATGAACTTAGTTATATTTTTATTTAATTGATTGCATCTTTCTTTAATTACCTAATTTATAAAAAAATTTATAAAATCTAATAATCCAAAGAACTTCGTAAATATCTTAAAAACCATCGTTAAACGTTTCGAGTTTTAAAGAATTAGATAAAGTATATCCAACTACTATAATATATGATAAAACACGATATGTAAAATTAATTGAAATAATAATTCTCATATGAAATCAATATTAAAATTTACTTGAAGATTACTTACTAAGTATTACACTATTATAATGATCAGAAAAAAATGTCATAAATTATGGAGTTGATTAATAAATTCATTATGTATGTATTTATTATTTTTAATTATACTAAATTCTAGTTTTGTATACTTAAGGCATTAACATTCATGTAATTATTTTACCCTAGATTATTTATTCAGCTATCTAATTACATAAGAAGGAAATTAACATACTTATTATTAAAAGACAGTACTAACATTAAATATAAATGATTATCGTTGTAATCATCTTAAAATATTTATAAGGTAACTGGTAAATGAGGTCTATGTTATATTCTTAAGATCTATTTAATTTATAATAAAATAATTAAATACAAGAATAGAAATACTATATTAATTTTTTTTTAGTACATATATTATTTAATAATTTTTTGTTCTAAGGTGTTGAGTTATTTATGCTCACAACTAAATTTGATACTATTAAGAAGTGTATTTTTTAAAAACGTAAAACAATAATTAGTAAAATGATTATAACTAGTTTCTTAATAAGCAAATAATTAATAAATAATAATTTTATTTAATGTATCATATATAAATCGTATCAGTATACTAGTAAATAATTAATATTTAACAAATGATTATATGTTATACAGTTGAGTTTTTAATCACAATTTATTTAGTAAAATTAATGTATCGCAGTCGCTAGCTATGGTTAGCGTGTATTAAGCGTTAATAATATAATAGGAACTCCGTGTACGAGTTACGTCACCATTGACCACCCGAACGGGTTGGACCCTGGGAGGGTCTCAATCTAATGAATGGCTTGTATCCGCATAACGTTACGTATTGTGCTTATGTGAGTATCATCTCTGGGGAGACGATCTTGCCCGTATTTGGTTATAGTAATGAGAGACTCTACTACAGTGCATCAAAGAATTATTTATAAGCATTTGGTCTTAGCGAAGCGTATATATAGGTGGAGTAGCAACTCGTACTTTTAACAGCTGGTTACGATGACATAGTATACTTTATCATGTCTAAAGCTACGCTAATAGTCTGCCCTCCTGATTCTTTAGATCACTTGAATTCTTTGTCGTCATGTATCGGTTGACTACGGAGATACTGTTATTAGGCTAAAGTTATAATAATGCTATTATATAGTCGGATACTGACATAAATAACTTCATACCTTATGTATTCTCCACTGTCCTTAACCGGTAATCGCAGGTTATATGATAGTAGTCCGCCATAATAAATTCATGAGTAATTTTGGTTTATCAGGGCAGTGGATGTTATCCTAAATATGGTTAGCATAAGGCGGCGCCGATCTTATGCTAAGAGCTGGATTTCGTATCTGTTTGGCGGATACAAACCACACAAATGAACCTCAATCGGAGGAGTAAAATAATTCCTAGGCACAACCAGAGGCTAAGAGTTTTCTGATTGAGATTGGCAGATTCGGCACTGTACCGCATTGGCCCGGAAGTGATATGTATGAGCCTTCGTTATATACTAGGTATGTTTTGAGTACCACTGGATCGTTATAAACTTAGTAACGAATCATTGCGCCAGGACTTCAGATTCTACCACCGGCTGACCTATATGGGAGCCATGTAAAGGCATCACGCTCTCCAAAATTGTTCTACGACGGTCCGCACTGGTCAGGCTGGTCCCTTCGAAGGCGTCTAAAGATTGGATTGCCTTCTGCACCCCCGATCTACACCGTAGACTGTCTAATGAGCCGCACTCTGTAACTCCCGGCCAGGTGAGGTTCGCCAGGCCTCCGCACGGATCTAGCCCCGGGCCTCCCCCACTAGCGCAATTGGTCGCACCGAGAACGCCCTGAAGCGGAGGTGTAGGCGTGGTCCCCAGAAGGTGGAAGTCGCCACCGACGTGTGCTGGCGAACCGCAATACGAGTCTCTCGGTGCGTCTGCCACAGCCCAGTCCGGGGACTGTTGTCGGCTTCAAAGAAAACCGTCTGGCGGCCCCAATCTCGCGTACGTAGGGCCAGCCCGATACCAGTAGGGTCTGGGGCGACGACAGTAGAGGTCTCCCGATAGGCGTAGCGTTGCCTCCCTTCATCGGGTCTGTAGACTTGGGGCGAATGAGCTCTAAGTACCGTAGGGACCGCCTTATACCACGCACCGATCCGAGGATTAATAGATGCCAAGTGGCGCGCCAACGGACCTACCTTGGACCAAGCGCGGAACAGCGATCGCCCTCGGCGGAGCCAGGCGGGGGAAGGCGCTCCGCCGCTCACACAGCGCGAGCAGAGACAGGGGGTTTAAGCGCCTCCGAATACTTACCTGCCCCTTGGCTGCCCCTTTCCGCGTCAAGCTGTGAAACAACCGGCGCGGATGCCAGAGCGAATTCTGCCCGAGATCCGACCAGGGAGTTATCCCCTATTAGCGCGTTGGGCAGGCGCGGGGTGGAAGCGAGAGCGGGTCGCTAGTGGGGATAAGTTCGATTGTGTCCTACGAACTGCGAGCCCTGTGTCCGAGAGGAATTCTGGTGGAAAGAGAGTGGGACACCGAAGGCTGACGTCGAACTAGCAGTATCACGCCAGTGACGTGGTCGCCCTCCTGGCCGGTCCACTTGCCCCCGAAAGCTAATACTGCTGAGCCCAAAGGTCGTTAAAAGTCCGCCTGGGGCGGCAATCTCTCCTCCTATGGACTGCTGCACAACGGACTTCCCGCACCCCAAGCGATGACACCTCGAGGACCCATGTCCGGCGGGAGTGCCGCTCGGCCAGCGGGGCGCCGCGGGGGGCCCGGCTCCCGCTCCGACCGCACTGTTTGGTCTCGCGCTACCCGGGGGAGCCGCCGACGCCGCTCGCCCGGGAGAAGGCACCCTCCTGGCGACCCCCTCGCCCCCCGATCTCGGGGGGCTGGGAAGGCGGCGGCAGCCCCCGGGGCGCCGGGGCCCGGGGGCATACCCATCCCCCCGGCGGCCACGGTCTGCCCCGGCGGGACTGACCGTGGCCGGGCGGCGGGGAAACCCCGGTGGCCGCGTCCGCGCAACCGGCGCCCGCGCTCGGCCACCTCCCTCGGGCACGGTGGGCCGGGCCGGGCCGGCTTCCCCCCCGGGGGCAGCAGGCCCGTCCGCGCCGGATTCAGGGCGTACGACGCCGCGGCCTGCGGGATCACCCTGACGGCCAGTGCCGCCCGGGAGCTGCGGCCGGCCCGCGAACTACGGGCGCCGGGGGCCGCCCGGGGGGGTGCGCCCCTATGCAACCCCGGGGCGCCGAGCGCGGGGCCCCCGCTCCGCGGGCGGGCCCGGCGCGGCACGGGGGTGCTGGCCCGCCGTTACGTCGCCACGATGCCGCCAGGCACCGCCCGGGAGGCCCACCCCCCATCGGCAGGGCTCTCGGGCCTGCCCCGTCCCCCCTGCCCCCCAAGTCCTCTGGGCGCCCGGGCGGGGGACCTGACAGCGTCGCCCGTGGCGTTGCCCCCCCGCCCCTGGAGCCCCGTTTAACCCGTCCGCGGAAGCGCGTCGCTACATCTGCCCACGGGCCGCTGTGCGGCGGCGCCGTACCGGTCCGTCCACCGGCTCGCTGCTTGGCCGCCCGTGCCGGGCTCATCGGTCCGCCCGTGAGGCGGCGCGTGGGTCCGCGGGGCCCGCGCGCGTCTGGGCCGTCGGACCTGCCGCCCGAGCGACGGGGTGCCGCAGGCGCTCACCCCCCGGGGTCCGCCC     
A       ATTTTAAACAACGGAAGGTATCTTTTCGATATGTGTTAGATCTATTGTAGTTGAAATTTATATCATATAATTTACTTTAATAATGAACTTAATTGTATTTTTATTTAATTGATTGCAACTTTCTTTAATTACCTAATTTATAAAAAAATTTATAAAATCTAATAATCCAAAGAACTTCGAAAATATCTTAAAAATCATCGTTAAACGTTTCGAGTTTTAAAGAATTAGATAAAATATTTCCAACTACTATAATATATGATAAAACACGATATGTGAAATTAATTGAAATAAAAATTCTCATATGAAATTAATATTAAAATTTACTTGAAGATTACTTACTAAGTATTACACTATTATAATGATCAGAAAAAAATGTCATAAATTATGGAGTTGATTAATAAATTCATTATGTATGTATTTATTATTTTTAATTATACTAAATTCTAGTTTTGTATACTTAAGGCATTAACATTCATGTAATTATTTTACCCTAGATTATTTATTCAGCTATCTGATTACATAAGAAGGAAATTAGCATACTTATTATTAAAAGACAGTACTAACATTAAATATAAATGATTATCGTTATAATCATCTTAAAATATTTATGAGGTAACTGGTAAATAAGGTCTATGTTATATTCTTATGATCTGTTTAATTTATAATAAAAAAATTAAATACAAGAATAGAAATACTATATTAATTTTTTTTTAGTACATATATTATTTAATAATTTTTTGTTCTTAGGTGTTGAGTTATTTATGCTCACAACTAAGTTTGATACTATTAAGAAGTGTATTTTTTAAAAACATAAAACAATAATTAGTAAAGTGATTATAACTAGTTTCTTGATAAGCAAATAATTAATAAATAATAATTTTATTTAATGTATCATATATAAATCGTATCAGTATACTAGTAAATAATTAATATTTAACAAATGATTATATATTATACAGTTGAGTTTTTAATCACAATTTATTTAATAAAATTAATGTATCGCAGTCGCTAGCTACAGTTAGAGTGTATTAAGCGTTAATAATGTAATAGGAACGCCGTGTACGAGTTACGTCACCATTGACCACCCGAGCAGGTTAGAGCCTGGGAGGGTCTCAATCTAATGAATGCCTTGTATCCGAATGACGTTACATATTGTGCTTATGTGAGTATCGTCTCTGGGGAGACGATTTTGCCCGTATTTGGTTTTCATAATAAGAGAATCTACTACAGTGCATAAAAGAATTATTTATAAACTTTTGGTCTTAGCGAAGCGCATACATAGGTGGAGTAGCGACGTGTACTTTTAACAGCCAGTTACAATGACATAACATCCTTTATCATGTCTAAAACTACGCAAATAGTCTGCCATCTTGATTCTTTAGATCACTTGAGTTCTTTGTCGTCATGTATCGGTTGACTACGGAGATACTGTTACTAGGCTGAAGTTATAATAATGCTATGATATAGTCGGATATTGACATAAACAACATCATACCTAATGTATTCTCCACTATCCATAACCGGTAATCACAGGTTATATGATAGTAGTCCGCCATAATAGGTTCATGAGTAATTTTTGTTTATCAGAGCACTGGATGTTATCCTAAATATGGTTAGCATAAGGTGATATTAATCTTATGCTAAGAGCTGGATTTAGTATCTGTTTGGCGGATACAAACCACACAAATGAAACTCAATCGGAGGAGTGATATGATTGCTAGGTACAACCAGAGGCTAAGAGATTTCTAATTGAGAGTGGCAGATTCGGCCCTGTGCTGCATTGGCCCGAAAGTGACATGTATGAGCCTTCGTTATATGCTAGATATGTTTTGACTACTACTGGATCGTTACAAACTTAGTAATGAGTCATCGTGCCAGGCCTTCAGATTCTACCACCGGCTGACCCATATGGGAACCATATAAAGGCATCACGCTCCCCTAAATTGTTCTACGACGGTTCACCCTGGTCAGGCTGGTTCCTTCGAAGGCGTCTAAAGTTTGGATTGCCTTCTGCACCCCCGATCTCCGCCGTAGACTGTCTAGTGGGCCGCACCCTATAACTCCCAGCCAGATGAGGTTCGCCGGGCCTCCGCACGGATCTAGCACTGGGCCTCCCCCGCTAGTGCAATTGGACGCACTGAGAACGCCCCGAAGCGGAGGTGTAGCCGTGGTCCCCAGGAAGTGGAAGTCGCCACCGACGCGTGTTAGCGAACGGCGATACGAGTCCCGCGGCGCGTTTGCTTCCGCCCAGTCTGGGGACTGCTGGCGGCTTCAAAGAAAACCGCCTGGCGGCCCCAATCTCGCGTTCGTAGGGCCATCCTGATACCAATAGGGTCCGGGGCGATGACAGTAGAGGCCTTCCGATAGGCGTAATCTTGCCCCCCTTCATCGGGGCTGTATACTCGGGGCGAATGAACCCTAAGGACCGTAGGGACCGCCTTATACCTCGCACCGATCCGCGGATTAAAGGATGCGATCTGGCGCGCCAACGGACTTAGCCCGGACCAAGCGCAGAACAGCGATCGCCCTCGGCCGAGCCAGGCGAGGGAATGAGCTCCGCTGCTCACACAGCGCGAGCAGTGATAGGGGATTTAAGCGCTTCCGAATACTTAGCTGCCCCGTGGCTGGCCTTTTCCACGTCAAGCTGCAAAACAAACGGCGCAGGTGCCAAAGCGAGTTTTGCCCGAAATCCACCCAGGGAGTTAGCCCCTCGTCGAGCGTCGGGCAGGCGCTGGGTGACAGCGAGAGCGGGTCGCTAGTGGGGATCAGTTCGATTGAGTCCTACGAACTCCGAGCCCTGTGACCGAGATGAATTCTGGTGGAAAGAGCGTGGGACCTCGAAGGCGGACGTCGAACTCGCGGCATCACGCCAGTGACGTAGTCGTCCTCCTGGCCGGTCCACTTGCCCCCGAAAGCTAATACCGATGAGCCCAAAGGTCGTTAAAGATCCGCCTGAGGCGGCAATTTCTCCTCCTGTGGACTGCTGCACAACGGACTTCCCGCACCCCACGCGCTGGCACCTCGAGGACCCATGTCCGGCCGGAGTGCCGCCCGGCCAGCGGGGCGCCGCGGGGGGCCCGGCTCCCGCTCCGACCGCACCGTTGGGGCGCGCGCTACCCGGGGGAGCCGCCGACCCCGCTCGCCCGGGAGAACCCACCCCCCTTGCAGCCCCCTCGCCCCCCGATCTCGGGGGGCTGGGGAGGGGGCGGCAGCGCCCGGGGCGCCGGGGCCCGGGGGCATATCCGCCCCCCTGGCTGCCACGGTCTGCCCCGCCGGGACCGACCGTGGCGGGGCGGCGGGGAAACCCCGGGGGAGGCGTACGCGCAAACGGCGCCCGGGCTCGGCCACCTCCCTCGGGCACGGTGGGCCGGGCCGGGCTGGCTTCGCCGGCGGGGGCATCAGGCTCGCCCGCGCCGGATTCAGGGCGTCCGGCGCCGCGGCCGGCGGGAGCACCGTGACGGCCAGTCCTGCCCGGGAACTGAGGCCGGCGCGCGAACGACGGGCGCCGGCGGCCGCCCGGGCGGGTGCGCCCCTATGCAACCGCGGGGCGCCGAGCGCGGGGCCCGGCCTCCACGCGCGGGCCCGTCGCGGGCCGGGGATGGTGGCCCGCCGTTACTACGCCACGGCGGCGCCGGGCAACGCCCGGAAGGCCCGCCCCCCCTCGGCGGGGCTCTCGGGCCTGCCCCGTCCCCCCCGCCCCCCAAGTCCTCTGCGCGCCCGCGCGGGGGTCCTGACAGCGTCGCGCGTGACGTGGCCCCCCCGCCCCTGGCGCCCCGCGTACCCCGTCCGCGGAGGCGCGTCGCTACGTCTGCCCACGCGCCGGTGTGTGGCGGGGCCTTGCCGGTCCGTCCACCGGCGCGCTGCTTGGCCGCCCCTGCCCGGCTCACCGCTCCGCCCGTGCGGCCGCGCGTGGGACTGCGGGGCCCGCGCGCGTCTGGGCCGTCGGACCGGCCGCCCGAGCCACGGGGTGCCGCAGGCGCTCACCCCCCGGGGCGCGCCC     
