# Supplementary material for: A simple method for data partitioning based on relative evolutionary rates
Source: PeerJ. 2018 Aug 28;6:e5498. doi: 10.7717/peerj.5498 (PMC6118207; doi:10.7717/peerj.5498)
Supplement: Data S1 — The datasets are provided in the PHYLIP format. [file peerj-06-5498-s002.zip › DataS2/AS14-3.phy]

17  4000
out     AATACGGATATAGTTTTGTGTTAATATATAAAATTCGCATAATTATACAAGTTATTATTATCACGATCTAGATTGAAGATTTTAAATGTACACGAGGATAAAAAAAAGAATTTAATCTTATGAGTATAAATAGTGGTAACGTCTAAGAAATTTAATACAATTATCGATCAAACTTAATTTTTTAATTTAAATATTGATATAAGTCAAAGAAGTATTTAGTTATTGAAAATAGATATAATACTTTTGCACATAGCCAAATGAAGATAATAGAATTTAGAATAAGAAATAATTTATTATAAATTTAAATAATAAACCCATCTCTAGATAAGATTACTTTATATTATACATTCCGCAATATAGTCCATTTATGAAACTTTAGTGAGCTACTATGATAATATTTTACAGAGTTATATGTTCGTGTAATCACTATTACAAGAAAATTTCCGGAATATCTTTATTTACTTCATATATAATTTTAATTGAAATTATAAAGTATCTTAAATTCTTAATAATTTCATGAGTTTTTATAGTCGTCGTTCTACAAACTACATAAGAAACAAACAAAATTTATTTCCTAAATTTAGATCAATTTTTTTACTATTTTATATATTGACTTAGTCAAATCCTAATCTAATATTGAAACTATGTTTTTTGATCAATTTGAAAATAAAGAGGAATATATTATTATAAAGTTTTAGTAAATTCTATCGTTATTTATCGTTTTAAAAAATATTTTATAAACAAACATTAGAATATAAATATAAATTTTATTGGTGAATTGTTCCTTGATTTCGAATGATTAAATGTGTCTTCTGGTATAATTTAATTGTTCATAATAAATTTTTACACTATCCATTGTGAGTTACTCAAGAGTTAATAATAATTATTTTACTACAACTAGTATTTTATAATGTTAAACCATGTTATAGTAAATTAAATATACAAGCACCAATGAAAAAATATATTTTTGGCAATAAACAATATACTGTCCTTGTATTATTGAGAATATAACTGGTAGGATTGGTAGTTCGTGACTGACCGATGTTTCAACCAAGTAAACCTATCTCGATGAGAAAGTATGGCAGGTATTTGCACCTCTCTACTGCTTCTGAATGAATATTCCGGGTACCGATCAGCTGGTGCCGTGATTGTAGAGATTGTATAAATCATATGCGAGTAATCCTCAACGCTCAACGATCTCTTCTACGGATTGGAGGTTCTAGAGGGGACGAGCGTGTTATTAACCATGTGAGAACCATATCTTGTACAAGACTGTGAATTGAGTCTACATAGAAAAGACGTGTGGTCATTAGAACATGTACGAAGTTATGGAAAAATAAAGTGTAACATAAATCGCTTCTGGGCTATGAATGAATATTAGAATCCACAGATGTTGCAGATTCTGGAGTGGGTGATGTGACAGATTCTGAACAACACCGACTCGCATACTATGTACGTGTCCTTCCACTTCTCATATTTTGATGGCCTTAGAAAAAATAGATACTAGGAGTTATTCCCGACCTTGCCTGAAACGTAACAGTATGCGTGTCTTCAGGTAGGTTTGCAACCGCGCGTGCTTTGCGAAGGATGTCATATGCAGATGTTTAATCCTTCAGAACATGTCAAATCAAAGCATATCTCTAAATGGTAGTTTATAGATAACTGGGTGAACGACGGTTTAAATCTATTGACAACTAAGTATACAGATCTGGGGATGATCCGCCCGTATAAAGGTTTTATGTTTTTTTTGGCCTCTTGCCCTTATTAACTTCGCTAAGATAATCTACCCATTGTTACGCTCTCAACTTAACGGCTAATAATGTAAACGAAGAGCCTTGAATTACTATTCCATGTTCAGGGTGATCTTTCAAGGTAATCAATCAGCAGTATGTTTTGTATTTTGAGAGCTCTAGAAGAAGCATCTAGTGTACTCACTAGAGTATATTATTAATTTCTCTCCACTGAGTTTTTGTAACGCTTTTGAAAGGAATAACTATGCATTTCGGACGCGAGGACGTAAACTGAGGCCCCATGCGCCGGGCGGTAGGCGGCCCAAGTTACTCCTGTTGGGGGGATTACCTGCGGCTTACCGGGACCGGCGCTACCGGGCTCCTTAGAAGGCTGATGACGCGCTTTTCGCACCGCCGCGAACGTACCTACAGCGTTTTGTTATTGTGCTCATCGGGGTGGTCTTCAGCTCCCGTTCATGGCCAGGTCTCGAGCCCCCCGACTGGCAGCTTAGAAGGCGCAATTGAAGAAAGCCGGAGTGCGCCAATCTTGACCTCGGCCACCCAGGGGGCGGTTGACTATGGGGAGGAAGGAGGCAGCCTAATGACCCGGGGCGGGCGTGCGCGCCACTGAGAAGAAAGCAATGCTAGGCCGGACGTGGTCCGCTCTTGGCGTTTCGACGTCGCCCCGGTCCCGGCCAAGCACCAAACGTCTAGCTGGAAACTCACCCAGCGGCGCTAGGCCTGCCGGCGTTCCCCAGGCACGCAACGATGTCGGAGAATAAGCGGCGCGGATGAGGCACGTACGGATGGCCCGCACGGATCTCTGACGCCGCCGGAGGTCCTGTGCGCTTAATGCCCGCACAGCTAAGGGGGCCTTTAGAGGCTGGCTAGACGCTGAGGACTAATGAGCGCGATACCCGAACGTATCCTGAGGCGGGCACCGATGGCCAGGGCCCGATCGAGAGTGCACCGCAGCGACTACTACACAACCACGCTTTGGGCTGTTGCCGCTCGCTGAGACGCGATCGTCATCGCGGGGCAATCTGCCACAGAATCGTCTGGAGGGCCTGTCGGGGTAGCAGCGGCATCCGGCCCCACCCTCGGGGGTAGTGGGTCGCACCCTAACCCCGGCAAAATCCGGCCATCCCAACCTCGCTCCACTCTAGACAATGTCGCCGGCCAAGCGAGGTACGGAAGGCTTCACGCTTCACCGGCGTCCTCCGATTGGGGCGAGTGGCGTGCCATGCGGCGGACAAACGCTCCTGTCACCGCAGAGGGCCAGGCGGGACACCCGCAGCGCCACCTTCCGCCCATGGTGGGCCGACTCCCCGGTCGGGTGCCTGTCCGTGGTCCTCGTCCACCGCCCGGGCGGGCCGCGCCCTCGCACACGCCCCCCGCCGGGGCGACCGCGGCCGCCCCCACTCGGGCCCGCGGGAGCGTCCCGTGCGAGAGACCCTGTTGGGCCCGTACTTAGAGACGCACCCGCAGAGTAAGCTGTCTGTGGCTAAACCCGGGCGTGCCTTCGGAGCCGTCCCTCAAGGCGCCCCCGCCCCCGGGGGCGGGCAGCTCGGGCAGCACCTCGCCCGCGCGGCGGCCGCCCCCTGCAACCCGAGCCCCTTCCCGGCGCCGGCTCGCTTACCGGGGCCTGCCGGTCGCGCCGACAGAGTCCCCCCGCTTGGCAGTGGGGCGGGGAGAGCTCCCTCAAGATGAGTCTGCGGCGCCTGACCGGCGAAGCGGCACGCAATCGAAACCAGGGGGGGGCGGACCGAGAGTTCGGGGGCCGGGACCGCACCAGCGACCCCCGCCTGCACGAGCCGCTGCCCCGGCGGCGCCCGCCAACCCGCGCACGGGGGCTCGGCGAGCCGGCCGGCGGCCCGCGGGCGGATGTGGCCCGGAGGGCGGGGCAGGCTGCCCGGCCCAGCCTGGTTGGCGTCGCCCGGACGAGGCGGGACGGCCGCCAGGCCTTACCATCTGGGGGCCTGGGGGAGGCGGCTCGCTCTCCGGCGCGCGGAGGCGCCGTCGCGGTGCCAGATGGGGCGGGCCGCTCGGCCGGGCCCGGGGCGTGCCCTCGTCCGCCCTCCTGCGCGGGCCCTGCATGGGGCGGTGCCGGGGCGCGGTGCTGCGGTCCTTGGCCGGGGCGGGCTCGGTGCCGAACAACCCGCCCGTCGGGGGTGCGGCGTCCCCGGCGGGCGTTATAGCCCCATTTCGCGTCGGGACGGCGGGGTACCTCCCCAGGAGGGGCGCCACGAGGGCTGGGCCGGCCTGCGCCG     
P       AATACGGATATAGTTTTGTGTTAATATATAAAATTCGCATAATTATACAAGTTATTATTATCACGATCTAGGTTGAAGGTTATAAATATACACGAAGATAAAAAAAAGAATTTAATCTTATGAGTATAAATAGTGGTAACGTCTAAGAAATTTAATACAATTATCGATCAAACTTAACTTTTTAATTTAAATATTGATATAAGTCAAAAAAGTATTTAGTTATTAAAGATAGATATAATGCTTTTGCACATAGCCAAGTGAAGATAATAGATTTTAAAATAAGAAATAATTTATTATAAATTTAAATAATAAACCCATCTCTAAATAGGATTACTTTATATAATACATTCCGCAATATAGTCCATTTATGAAACTTTAATGAGCTACTATGATAATATTTAACAGAGTTACATTTTCGTGTAATCACTTTTACAAGAAAATATCCGGAATATCTTTAATTACTTCATATATAATTTTAATTGAAATTATAAAGTATCTTAAATTCTTAATATTTTCATGAGTTTTTATAATCATCGTTCTACAAACTACATAAGAAACAAACAAAATTTATTTCCTAAATTTAGATCAATTTTTTTACTATTTTATATATTGACTTAGTCAGATCCAATTCTAATATTGAAACTATGTTTTTTGATCAATTTGAAAATAAAGAAGAATATATTGTTATAAAATTTTAGTAAATTCTATCGTTATTTATCGTTTAAAAAAATATTTTATAAACAAACATTAGAATATAAATATAAATTTTATTGGTGAATTGTTCCTTGATTTCGAATGATTAAATGTGTCTTCTGGTATAATTTAAATGTTCATAATAAATTTTTACACTATCCATTGTGAGATACTCAAGAGTTAATAAGAATTATTTTACTACGACTAGTATTTTATAATGTTAAACCAAGTTATAGTAAATTAAATATACAAGCACCAAGGAAAGAATATATTTTTGGCAATAAACAATATACTGTCCTTGTATTATTGAGAATATAACTGGTGAAATTAGTAGTTCATGACTGACTGATGTTTCAACAAAGTAAATCTTTCCCGATGAAGAAGTATGGTCGGTGTTTGCACACCTCTACTGTGTCTGAATGAATTTCCCGGGTACCGATCAGCTGGTGCCGTAATGGTAGAGATTATATTAGTCATATGCGAGTAATCCTCAACGCTCAACGATCTCTTCTACAGGTCGTAGGTTCCAGAGGGGACGAGCGGGTTATTCACCATGTGAGAACTAGACCTTGTACAAGAATGTTAAATGAGTCTACATGGAAAAGACGTGTCGTTATTAGAACATGTACGAAATTATGGAATAACAAAGTGTAACAGAAATCGCTTCTGGGCTATAAATGAATATTAGAATCCACAGATGTTGCAGGTTATGGAGTGGGTGATGTGACAGGTTTTGAAATACATCGACGCGCATACGATGTACGTGTCCTTCCACTTCTCCTATTTTGATGGCCTTAGAAAAAATAGATACTAGGAGTTATTCCCGTCCTTGCCTGAAACGTAACAGTATGCGTGTCTTCAGGTATGTTTGCAATCGCGCGGGCTTTGCGGAGGGTGTCATATGCAGATGTTTAATCCTTCAGTACTTGGCAAATCAAAACATATCTCTAAATGGTAGTTTATAGATAACTGGATGAACGACAGTTTAAATTTATTGACAACTAAGCATACAGCTCTGGGGATGATCTGCCTGTATAGAAGTTTTATGTATTTTTTGGCCTCTTGCTCTTATTAACTTCACTAAGATAATCTACCTATTATTACGCTCTCAACTTAGCGACTAATAATGTAAACGAAGAGCCTTAAATTACTATTCCATGTTCAGGGTAATCTTTCAGGGTAATCAATCAGCAGTATGTTTTGTATATTGAAAACTCTAGATGGAGCATCTAATGTATTCACTAGAGTATATTATTGATTTCTTTCCATTGAATGGTTGTGACGCTTTTGAGAGGAATAACTGCGCATTTCGGACAGGAGGACGTAAGCTGAGGCCCCATGCGCCGGGCGGTAGGCGGTCCAATTTACCCCTGTTGGGGGGATTATCTGCGGCTTACCGGGACTGGCGCAACCGGGTTGCTTAAAATGCTGATGAAGCGCTTTTCGCACCCCCGCGAGCGTATCTACAGCATTTGGTTATCGTGCCCGTCGGGGTGGTCTTGAGCTCCCGTTCATGGCTCGATCGCGAGCCCCCCGACTGGCAGCTTAGAAGGCGCAAATGAAGAAAGCCGGGGTGCCCCATTCTCGATCTCGGTCACCCAGGAGGTGGTTGACTATGGGGAGGAGGGAGGCAGCTTAATGTCCCGGGGCAGGCGTGTGCGGCACTGGGAAGAAGGCAGTGCTAGCCCGGACGTGGTGCGCTCTCAGCGATTCGGCGTCGCCCCGGTCCCATCCAAGCTCCACACGCCCAGCTGGAAACTCACCCAGCGGCACTAGGCCTGGCGGCGTTCCCCTGGCACACAACGATGTCGAAGAGTGATTGGCGCAGATGAGGCACGAGCGGATCGCTCGCACGAATCTCTGACGGCGCCGAAGGTCCTATGCGCTTAATGCCCGCACAGCTAAGGGAGCCTTTAGAGGTTGGCTAGACGCTGAGGGTTAATCAGCGCGGAACCCGAACGCATCCTGAGGCGGGCTCCGATGGCCAGGGACCGATCAAGCGTGCGCCGCAGCGACTACTTCACAACCACGTTGTGGACTGTTGCCGCCCGCTGAGACGTGATCGTCATCGCGGGGCAGTCTGCCACAGACTCGTCTGGAAGGCCTGTCGCGGTGGCGACGGCATCCGGACTCGCTCTCGGGGATAGTGGGTTGCGCCCTAACCCCGGCAAGGCCCGGCCTCCCCGATCTCGGTCCACTCTAGACCGTGTCGCCGGCCATGCGAGGTTCGGAAGGCTTCACGTTTCACCGGCGACCCCGGAATGGGGCGATTGGCGTGTCAGGCGGCGAACAAACGCTCCTGTTACCGCGGGGGGCCAGGCGGGACACCCGCGGCCCTACCTGCCGCCCATGGTGCGCCGGCTGCCCGGTCGGGTGCCTGTCCGTGGTCCTCGTCCACCGCCCGGGCGAGCCGGGCCCGCGCGCACGCCCCTCGCCGGGGCAGCCGCGGCGGCCCCCACCCGGGCCCGCAGGAGCGTCCCGTGCGAGACACCCCAATGGGCCCGTACTTAGAGACGCTCCTCCCGAGTAAGCTGTCTGTGGCTAAAACCGGGCGTGCCGTCGGAGCCGTGCCTGAAGGCGCCCCCGTCCCCGGGGGCGGGCAGCTCGGGCAGCGCCTCACCCGCGCGGCGGCCGCCCGCTGCAACCCGAGCCCCTCCCCGGCGCCTTCTCGCTTACCGGGGCCTGCCCCTCGGTCCGACAGGGTCCCCCCGCTTGGCAAGGGGGCGTGGGGAGCTCGCTCAAGAAGGGTCGGCGACGCCTGACCGGCAAAGCGGCACGCAATCGAAAGCAGGGGGGAGCGGACCGAGGGTTCGCGGGCCGGGACTGCACCGGCGACCCCCGCCTGTGCGAGACGCTGTCCCGGCGGCGCCCTCCAGCCCGCGCACGGGGGCTCGGCGAGCTCGCCGGCGGCCGGCGCGCGGCCCTGGCGGGGAATGCGGGGCAGGCTGCCCGGCCCAGCCTGGTTGGCGTCGCACGGACGAGGCGGCACGGCCGCCAGGCCTTACCATCGGGGGGCCTGGGGGAGGCGGCTCTCTCGCCGCCGCGCGGAGGCGCCATCGCGGTGCCAGGTGGGGCGGGCCGCTCGGCCGGGCCCGGGAAGTGCCCTCGGCCGCTCTCCTGCAAGGGCCCTCCATGGGGCGGTGCCGGCGGGCTGCGCTGCAGTCCTTGGCCGGGACGGGCCCAGTGCCGAACTACCCGCCCGTCGGGGGTGCCGCGTCCGGTGCGGGCGCTATGGCCCCATTTCGCGTAGGGGCGGTGGGGTACTTCCCCGGGAGTGGCGCGACGAGTGCCGGGCCGGCCTGCGCCG     
O       AATACGGATATAGTTTTGTGTTAATATATAAAATTCGCATAATTATACAAGTTATTATTATCACGATCTAGATTGAAGATTGTAAATATACACGTAGATAAAAAAAAGAATTTAATCTTATGAGTATAAATAGTGGTAACGTCTATGAAATTTAATACAATTATCGATCAAACTTAACATTTTAATTTAAATATTGATATAAGTCAAAAAAGTATTTAGTTATTAAAAATAGATATAATACTTTTGCACATAGCCAAATGAAGATAATAGAATTTAGAATAAGAAATAATTTATTATAAATTTAAATAATAAACCCATCTCTAAATAAGATTACTTTATTTAATACATTCCGCAATATAGTCCATTTATGAAACTTTAATGAGCTACTATGATAATGTTTAACAGAGTTACATGTTCGTGTAATCACTATTACAAGAAAATGTCCGGAATATCTTTAATTACTTCATATATAATTTTAATTGAAATTATAAAGTATCTTAAATTCTTAATAATTTCATGAGTTTTTATAATCATCATTCTACAAACTACATAAGAAACAAACAAAATTTATTTCCTAAATTTAGATCAATTTTTTTACTATTTTATATATTGACTTAGTCAAATCCTATTCTAATATTGAAACTATGTTTTTTGATCAATTTGAAAATAAAGAAGAATATATTATTATAAAATTTTAGTAAATTCTATCGTTATTTATCGTTTTAAAAAATATTTTATAAACAAACATTAGAATATAAATATAAATTTTATTGGTGAATTGTTCCTTGATTTCGAATGATTAAATGTGTCTTCTGGTATAATTTAATTGTTCATAATAAATTTTTTCACTATCCATTGTGAGATACTCAAGAGTTAATAGAAATTATTTAACTACAACTAGTATTTTATAATGTTAAACCATGTTATAGTAAATTAAATATACAAGCACCAAAGAAAAAGTATATTTTTGGCAGTAAACAATATACTGTCCTTGTATTATTGAGAATATAACTGGTGAGATTAGTAGTTCGTGACTGACTGGTGTTTCAACCAAGTAAACCTATCTAGATGAAAAAGTATGGTAGGTATTTGCACGTCTCTACTGTGTCTGAATGAAGATCCCGGTTACCGATCAGCTGGTGCCGTAATTGTAGAGATTATATTAGTCATATGCGAGTAATCCTCAACGCTCAACGATCTCTTCTACTGGTTGTAGGTTCCAGAGGAGACGGGCGGGTTATTAACCATGTGAGAACCATACCTTGTCCAAGATTGTGAAATGGGTCTACATGGAAAAGACGTGTTGTCATTAGAACTTGTACGAAGTTATGGAACATTAAAGTGTAACAGAAATCGTTTCTGGGCTATGAATGAATATTAGAACCCACAAATGTTGTAGGTTATGGAGTGGGTGAAGTGACAGGTTCTGAATTACATCGACGCGCATACAATGTACGTGTCCTTCCACTTCTCGTATTTTGATGGCCTTAGCAAAAATAGATATTAGAACTTATTGCTGGCCTTGCCTGAAACGTAACAGTATGCGTGTCTTCAGGTAAGTTTGCAACCGCGCGTGCTTTGCGAAGGGTGTCATATGCAGGTGTTTAATCCTTCAGGACTTGGCAAATCAAAACATATCTCTAAATGGTAGTTTATAGATAACTGGATGAACGACAGTTTAAATTTATTGACGACCCAGCATACAGTTCTGGGGATGATCTTCCTGTATAAAAGTTTTATGTTTTTTTTGGCCTCTTGCCCTTATTAACTTCACTAAGATAATCTATCCATTGTTACGCTCTCAACTTGGCGACTGATAATGTAAACGAAGAGCCTTAAATTACTATTCCATGTTCAGGGTGGCCTTTCAGGGTAATCAATCAGCAGTATGTTTTGTGTATTGAGAGCTCTGGATGAAGCATCTACTGTATTCACTAGAGTATATTATTGATTTCTTTCCATAGGATGTTTGTGACGCATTTGAAAGGAACCACTGCGCATTTCGGACGCGAGGACGTAAGCTGAGAGTTCATGCGCCGGGGGGTAGGCAGCCCAACTTACTCCTGTTGGGTGGATTACCTGTGGCTTACCGGGACTGGCGCAACCGGGGTCCTTAGAACGCTCATGACGCGCTGTTCGCGCCCCCGCGAGCGTATCTACAGCGTTTGGCTATGGTGCCCATCGCGGTGGTCTTGAGCTCCCGTTCATGGCTAGGTCGCGAGCCCCCAGAGCGGCGGCTTAGAAGGCGCAAGTGAAGAAAGCCGGGGTGCGCCGCCAACGATCTCGGACACCCAGGGGGTGGTCGACTATGGGGAGGAGGGAGGCAGCCTTATGACCCGGGGCAGACGTGCGCGGCACTGGGAAGAACGCAGCGGTAGACTGGACGTGGCGCGATCTCGGCGTTGCGGCGTCGCTCCGGTCCCGCCCAAGCTCCAACCGTCTAGCTGGAAACTCACCCAGCGGCGCTAGGCCCGCCGGCGTTCCGCTGGCACACAACAATGTCGAAGAGTGAGTGGCGCAGATGAGGCACGTGCGCATAGCCCGCAAGAATCTCTGACGGCGCCGGAGGTCCTGTGCGCTTAATGCTCGCACAGCTAAGGGGGCCATTAGTGGCTGGCTAGATGCTGAGGGCTAATTAGCGCGATACCCGAACGTATCTTTAGGCGGGCTCCGATGGCCAGGGACCGATCGAGCGTGCACCGCATCAACTACTTCACAACCACGTTATGGGCTGTTGTCGCCCGCTGAGACGCGATCGTCATCGTGGCGTAGTCTGCCACAGAATCGTCTGGAAGGCCTGTCGCGGCAGCGACGGCATCCGGGCCCGCCCTCGGGGGTAGTGGGTCGCTCCCTAACCCCGGCAAAGCCCGGCCTCCCCAACCCCGGTCCACTCTAGACCATGCCTCCGGCCAAGCGAGCTGCGGAAGGCTAAATATTTCATCGGCGCCCCCAGAGGGGGGCGAGTAGCGTGTCAGGCGGCGGACAAACGCTACTGTTGCCGCGGGGGGCCAAGCGGGACACTCGCGCCCCCACCTTCCGCCCATGGCGTGCCGGCTTCCCGGTCGGGTGCCTGTCCGTGGTCCTCGTCCACCGCCCGGGCGGGCCGTGCCCGCGCACACGCCCCCCGCTGGGGCGGCCGCGGCGGCCCCCACGCGGGCCCGCGGGAGCGTCCCGTGCGAGAGACCCGAGTGGGCCCGTGGTTAGAGGCGCGCCTTCGGAGTAAGCTATCTGTGCCTGAAGTCGGAGGTGCCTTCGGAGCCGTGCCTCAAGGCGCCCCCGCCCCCGGGGGCGGGCAGCTCGAGCAGCGCCTCGCCCGCGCGGCGACCGCCCGCTGCAACCTGGGCCCCTCCCCGGCGCCATCTCGCTGACCGGGACCTACCGCTCGCCCCGACAGCGTCCCCCCGCTTGGCACGGGGGCGGGGGGACCACGCTCAAGGTGGGTCTGCGCCGCCTGGCCGGCGGAGCGACACGCAATCGAAAGCAGGGGGGGGCGGACCGAGCGTTCGGGGGCCGGGAGTGCACCCGCGGACCCCGCCTGCACGAGCCGCTGTCCCGGCCGCGCCCGCCAACCCGCGCACGGGGGCTCGGCGAGCGGGCCGGCGGCCGGCGGACGGATTTGGCCCGGAGGGCGGGGCAGGCTGCCCGGCCCACCCTAGTTGGCGTCGCCCGGACGAGGCGCGACGGCCGCCAGGCCTTACCATCCGGGGGCCTGGGGGAGGCGGCTCGCTCTCCGCCGGGCGGAGGCTCCGCCGCGGGGCCAGGCGGGGCGGGCCGCCCGGCTAGGCCCGGGACGCGCCCTCGGCCGCCCTCCTGCGGGGGCCCTGCATGGGGCGGTGCCGGGGGGCTGCACTGCCGTCGTTGGCCGGGGCGGGCTCGGTGCTGAACGACCGGCCGATCGGGGGTGCCGCGTCCCAAGCGGGCGCTATAGTCCCATATCGCGTGGGGGCGGCGGGGTACATCCCCGGGAGTGGCGCCACGCGGGCCGGGCCGGCCTCCGCCG     
N       AATACGGATATAGTTTTGTGTTAATATATAAAAATCGCATAATTATACAAGTTATTATTATCACGATCTAGATTGAAGATTATAAATATACACGTTGATAAAAAAAAGAATTTAATCTTATGAGTATAAATAGTGGTAACGTCTAAGAAATTTAATACAATTATCGATCAAACTTAACTTTTTAATTTAAATATTGATATAAGTCAATAAAGTATTTAGTTATTAAAAATAGATATAATTCTTTTGCACATAGCCAAATGAAGATAATGGAATTTAAAATAAGAAATAATTTATTATAAATTTAAATAATAAACCCATCTCTAGATAAGATTACTTTATATAATACATTCCGCAATATAGTCCATTTATGAAACTTTAATGAGCTACTATGATAATATTTAACAGAGTTACATATTCGTGAAATCACTATTACAAGAAAATATCCGGAATATCTTTAATTACTTCATATATAATTTTAATTGAAATTATAAAGTATCTTAAATTCTTAATAGTTTCATGAGTTTTTATAATCGTCATTCTACAAGCTACATAAGAAACAAACAAAATTTATTTCCTAAATTTAGATCAATTTTTTTACTATTTTATATATTGACTTAGTCAAATCCTATTCTAATATTGAAACTATGTTTTTTGATCAATTTGAAAATAAAGAAGGATATATTATTATAAAGTTTTAGTAAATTCTATCGTTATTTATCGTTTTAAAAAATATTTTATAAACAAACATTAGGATATAAATATAAATTTTATTGGTGAATTGTTCCTTGATTTCGAATGATTAAATGTGTCTTCTGGTATGATTTAATTGTTCATAATAAATTTTTGCACTATCCATTGTGAGATACTCAAGAGTTAATAAAAATTATTTTACTACAACTAGTATTTTATAATGTTAAACCATGTTATAGTAAATTAAATATACAAGCACCAAGGAAAAAATATATTTTTGGCAATAAACAATATACTGTCCTTGTATTGTTGAGTATATAACTGGTGAAATGAGTAGTTCGTGACTGACCGATGTTTCAACCAAATAAACCTATCCTGATGAGAAAGTATGGTGGGTATTTGCACCTCTCTACTGTGTCTGAATGAATATCCCGGGTACCGATCAGCTGGTGCCGTGACTGTAAAGATTTTATTTATCATATGCGAGTAATCTTCAACGCTCAACGATTTTTTCTACACGTTGAAGGTTCCAGAGGGGACGAGCGGGTTATTAACCACGTGAGAACTACACCTCGTACAAGACTGTAAAATGGGTCTACATAGAAAAGCCGTGTAGTCATTAGGACCTGTACGAAGTTATGGAATAATAAAGTGTAACAAAAATCGCTTCTGGGCTATGAATGAATATTAGAATCCACAAATGTTGCAGATTCTGGAATGGGTGATGTGACAGGTTTTGAATTACACCGACACGCATACGATGTACGTGTCCTTCCACTTCTCTTATTTTGATGGCCTTAGGAAAAATAAATACTAGAAGTTATTCCTGTCCTTGCCTGAAACGTAACAGTATGCGCGTCTTCAGGTAAGCCTGCAAGCGCGCGCGCTTTGCGAAAGATGTCATATGCAGATGTTTAATCCTTCAGGACTTGGCAAATCGAAACATATCTCTAAATGGTAGTTTATAGATAACTGAGCGAACGACAGTTTAAATTTATTGACCACCAAGCATACAGTTCTGGGGATGATCTGCCTGTATAGAAGTTTTATGATTTTTTTGGCCTCTTGCCCTTATTAACTTCGCTAAGATAATCTAACCATTGATACGCTCTCAACTTAACGACTAATAATGTAAACGAAGAGCCTTAAATTACTATTCCATGTTCAGGGTAATCTTTCAAGGTAATCAATCAGCAGTATGTTTTGTATATTGAAAGCTCTGGACGAAGCATCTAATGTATTCACTAGAGTATATTATTAACTTCTCTCCATGGAATGATTGTGACGCTTTTGAAAGGAATAACTGTGCATTTCAGACGGGAAGAGGTAACCTGAAGCCCCATGCGCCGGGCGGTAGGCGGGTCAAATGACTCCTGTTGGGTGGATTAACTGTGGCTTACCGGGACTGGCGCAGCCGGGGTCCTTAGAAGGCTCATGACGCGCTTTTCGCCCCCCCGCGATCGTATCTTCAGCGTTTGGTTAGTGTGCCCATCGGGGTGGTCTTAAGCTCCCGTTCATGGCTTGGTCGCGAGCCCCCCGACTGGGGGCTTAACAGGCGCAAATGAAGAAAGCCCGGGTGCGCCGCTGTTAATCTCGGCTACCCAGGGGGTGGTTGACTATGGGGAGAAGGGGGGCAGCTTGATGGCCCGGGGCAGCCGTGCGCGACACTGAGAAAAAAGTTAAGCTAGACCGGACGTGGATCGCTTTCAGCGTTTCGGCGTCGCGCCGGTCCCCACCAAGCTCCAATCGTCTAGCTGAAAACTCACCCAGCGGCGCTAAGCCTGCCGGCGTTCCCCTGGCACGGGACAATGTCGAAGAGTAAACGGCGCAGATGAGGCACGTACGGATAGCCCGCACGAATCTCTGACGCCGCCGAAGGTCCTATGTGCTTAATGCCCGCACAGCTAAGGGTGCCTTTAGAGGCTGGCTAGACGCTGAGGGCTAATCAGCGTGAAACCCGAACGTATCTTGAGGCGGGCCCCGATGGCCAGGGGCCGATCGAGCGTGCACCGCATCAACTACTTCACAACCACGTTATGGGCTGTTGCCGCTCGCTGAGACGCGATCGTCATCGCGGAGTAATCTGCCACAGAATCGTCCGGAGGGCCTGTCGCGACCGCGGCGGCATCCGGTCCCACCCTCGGGGGTAGTGGGTCGCGCCCTTACCCCGGCAAGACCCGTCCCCCCCAACCTCAATCCACTCTAGACCGTGTCGCCGGCCAAGCGAGGTTCGGAAGACTCCACGTTTCATCGGCACCCCCGGATTGAGGCGAGTGGCGTGTCATGCGGCGAACAAACGCTCCTGTAGCCGGGGCGGGCCAGGCCGAACACCCGCGGCGCCACCTCCCACCCATGGTGGGCCGGCTCCCCGGTTGGGTTCCTGTCCGTGGTCCTCATCCACCGCCCGAGCGGGCCGTCCCCGCGCACGCGCCCCCTGCCGCGGCGCCCGCGGCGGCCCCCACGCGGGCCCGCGGGTGCGTCCCGTGCGACAAACCCCAGTGGGCCCGTGGTTAGAGACGCTCCCGCGCAGTAGGCTATCTTTGGCTGAAGCCGGACGTGACTCTGGCGCCGTGCCTCAAGGCGCCCCCGCCCCCGGGGGCCAGCAGCTCGGGCAGCGCCTGCCCCGCGCGGCGGCCACCCGCTGCAACCAGAGCCCCTCCCCTACGCCGCCTCGCTGACCGGGGCCTGCCGCTCGCCCCAACAGAGTCCCCCGGCTTAGCAGAGGGGCGTGGGGATCTCCCTCAAGGTTGGTGTCCGGCGCCTGACCGGCGGAGCGGCACGCAATCCAGGGCAGGGGGGAGCGGACCGAGAGTTCGAGGGCCGGGATTGCACCAGTGACCCCCGCCTGCACGAGCCGCTGTCCCGGTGGCGCCCGCCAGCCGGCGCACGGGGGCTCGGCGAGCCGGCCGGCGGCCGGCGGACGGGTTTGGCCCGGAAGGCGAGGCAGGCTGCCCGGCCCACCCTGGTTGGGGTCGCCCGGACGAGGCGGGAGGGCCGCCAGGCCTTACCATCCGGGGGTCTGGGGGCGGCGGCTCGCTCTCCGCGGCGCGGAGGCGCCCTCGTGGTGCCAGGCGGGGCGGGGCGCTCGGGCGGGCCCGTGCGGTGCCCTCGGCCGCCCTCCTGCGGGGGCCCGGCTTGGGGCGGTGCCGGGGCGCCGCGCTGCCGTCCTTGGCCGGGGCGGGCAGGGTGCTGAACGACCCGCCGGTCGGAGGTGCCGCGTCCCCAGCGGGCGCGATGGCCCCATTTCGCGTGGTGGCGGCGGCGTACTACACCCGAAGTGGCGCCACGAGCGCCGGGCCGGCCTTCGCCG     
M       AATACGGATATAGTTTTGTGTTAATATATAAAATTCGCATAATTATACAAGTTATTATTATCACGATCTAGATTGAAGATTATAAATATACACGAGGATAAAAAAAAGAGTTTAATCTTATGAGTATAAATAGTGGTAACGTCTAAGAAATTTAATACAATTATCGATCAAACTTAACTTTTTAATTTAAATATTGATATAAGTCAAAAAAGTATTTAGTTATTAAAAATAGATATAGTGCTTTTGCACATAGCCAATTGAAGATAATAGAATTTAAAATAAGAAATAATTTATTATAAATTTAAATAATAAACCCATCTCTAAATAGGATTACTTTATATGATACATTCCGCAATATAGTCCATTTATGAAACTTTAATGAGCTACTATGATAATGTTTGACAGAGTTACATATTCGTGTAATCACTATTACAAGAGAATATCCGGAATATCTTTATTTACTTCATATATAATTTTAATTGAAATTATAAAGTATCTTAAATTCTTAATAATTTCATGAGTTTTTATAATCGTCATTCTACAAACTACATAAGAAACAAACAAAATTTATTTCCTAAATTTAGATCAATTTTTTTACTATTTTATATATTGACTTAGTCAAATCCTATTCTAATATTGAAACTATGTTTTTTGATCAATTTGAAAATAAAGAGGAATATGTTATTATAAAATTTTAGTAAATTCTATCGTTATTAGTCGTTTTAAAAAATATTTTATAAACAAACATTAGGATATAAATATAAATTTTATTGGTGAATTGTTCCTTGATTTCGAATGATTAAATGTGTCTTCTGGTATGATTTAATTGTTCATAATAAATTTTTACACTATCCATTGTGAGGTACTCAAGAGTTAATAAAAATTATTTTACTATAACTAGTGTTTTATAATGTTAAACCATGTTATAGTAAATTAAATATACAAGCACCAAAGAAAATATATATTTTTGGCAATAAACAATATACTGTCCTTGTATTATTGAGGATATAACGGGTCAAATTGGTAGTTCATGACTGACCGATGTCTCAACCAAATAAATCTATCATGATGAGAAAGTATGGTAGGTATTTGCACATCTCTACTGAGTCTGAATGAACGTCCCGGCTACCGATCAGCTGGTGCCGTAATTGTAGAGATTATATTAATCATATGCGAGTAATACTCAACGCTCAACGATCTCTTCTACAGATTGTAGGTTCTAGAGGCGACGAGCGAGTTATTAAACACGTGAGAACAACACCTTGTACAAGACTGTAAAGTGAGTCTACATGGAAAAGCCGTGTGGTCATTAGCACTTGTACGAAATTGTGGAATAAAAAAGTGTAACAGAAATCGATTCTGGGCTATGAATGGATATTAGAATCCACATATGTTGAAGGTTATGAAATGGGCGATGTGACAGGTTATGAACTACACCGACGCGCATACGATGTACGTGTCCTTCCACTTCTCATATTTTGATGGCCTTAGGAAAAATAGATACTAGTAGTTATTCCTGCCCTTGCCTGAAACGTAACAGTATGCGTGTCTTCAGGTAGGCCTGCAACCGCGCGCGCTTTGCGGAGGATGTTATATGCAGATGTTTAGTCCTTCAGGACTTGGCAAACCAAAACATGTCTCTAAATGGTAGTTTATAGATAACTGTGTGAACGACAGTTTAGATCTATTGACTACTAAGCATACAGTTCTGGGGATGATCTGCCTGCATAGAAGTTTTATGATTTTTTTGGCCTCTTGCTCTTGTTAACTTCGCTAAGATAATCTATCCATTATTACGCTCTCAACTTTGCGGCTAATAATGTAAACGGAGAGCTTTAAATTACTATTCCATGTTGAGGGTGAACTTTCAGGGTAATCAATCAGCAGTACGTTTTGTATATTGAAACCTCTAGACGAAGCATCTCATATATTCACTAGAGTATATTATTGAGTTCTTTCCACGGATTGTTTGTGACGCTTTTGAAAGGAACCACTAAGCATTTCGGACGAGAGGACGTAAACTGAAGCCTCATGGGCCTGGCGGTAGGCGGTCCGATTTACTCCTGTTGGGTGGATTATCTTTGGCTTACCGGGACCGGCGCGTCCGGAGTTCTTAGAAGGCTCATGACGCGCTTCTCGCGCCGCCACGAACGTACCTACGGCATTAAGCTATTGTGCCCATCGGGGTGGTCTCAAGCTCCCGTTCATGGCTAGATCGCGAGCCCCCCGACTGGTGGCTAAGTAGGCGTAAGTGAAGAGAGCCCGGGTGCGCCACTGTTGATCTCGGCTACCCAGGGGGTGGATGGCTATGGGGAGGAGGGAGGCAGCCTAATGACCCGGGGCAGGCGTGGGCGTCACTAGGAAAAAAGCAGTGCTAGCCTGGACGTGGTTCGTCCTCAGTGTTTCGTCGTCGCCCCGGTCCCCACCAAGCGCCAACCGTCCAGCAGGAAACTCACCCAGCGGCGCTAGGCCTGCCGGCGTTCCCCCGGCACGCAACTATGTCGAAGAGCGAGTGGCGCGGATGAGGCACGTGTGGATGGCCCGCACGAATCTCTGACGGCGTCATAGGTCCTGTGCGCTTAATGCCCGCACAGCTAAGGGGGCCTTTAGAGGCTGGCTAGAAGCTGAGGTTTAATAAGCGCGCCCCCCGAACGTAACTTGAGGCAGGCCCCGATGGCCAGGGACCGATCGAGCGTGCACCGCATCGACTACTTCACGACCACGCTTTGGGCTGTTGCCGCTCGCTGAGACGGGATCGTCATCGTGGCGCAATCTGCCACAGACTCGTTCGGAAGGCCTGTCGTGACTGCGACGGCATCCGGCCCCACTCTCGGGGGTAGTGGGTCGCCCCCTAACCCCGGCAAGACCCGGGCCCCCCAACCTCGATCCACTCTCGACCGTGTCGCCTGCCAAGCGAGGTTCGGAAGGCCGCACGTTTCACCGGCACCCCCCGATAGGGGCGAGTGGCGTGTCACGCGGCGGACAAACGCTGCTGTTGCCGCGGGGGGCCGGGCGGGAGACCCGCGGCGCCACCTCCCGCCCACGGTGGGCCGGCTTCCCGGTCCGGTGCCTGTCCGTGGTCCTCGTCCCCCGCCCGGGCGGGCCGTGCCCGCGCGCACGCCCCGTGCCGGGGCGGCGGCGGCGGCCCCCACCCGGGCCCGCGGGAGCGTCCCGTGCGAGCGACCCCCGTGGGCCCGTGGTTAGAGGCGCGCCTGCTTAGTAAGCTCCCTGTGCCTAAACCCGGACGTGCCTTTGGAGCCTTCCCTCAAGGCGCCCCCGTCCCCGGGGACCGGCAGCTCGGGCAGCGCCTCGCCCGCGCGGCGGCCGCCCGTTGCAACCCGGGTCCCTCCCTCACGCCACCTCGCTGACCGGGGCCTGCGGCGCGCCCCGACAGGGTCCCCCTGCTTGGCAGGGGGGCGCGGGGACCTCCCTCAAGCTGGGTTTGCAGCGCCTGACCGGCGGAGTGACACGCAATCGAAGGCAGGGCAGGGCGGACCGAGGGTTGGAGGGCCGGGAAGACAGGGGCGACCACCGCCTGCGCGAGGCGCTGGCGCGGCGGCGCCCGCCAGCCCGCGCACGGGGGCTCGGCGAGCCGGCCGGCGGGCTGCGGACGGGTCTGGCCCGGAATGCGGGGCAGGCTGCCCGGCCCACCCTGGTTGGGATCGCCCGGACGAGGCGGCACGGCCGCCAGGCCTTACCATCTGTGGGGCTGGGAGTGGCGGCTCACTCTCCGCCGCGCGGAGGCGCCGTCGCGGTGGCAGACGGGTCGAGCCGCTCCGCCGGGCCCAGGAGGCGCGCTCGGCCGCCCTCCTGCGGGGGCCCTGCGTGGGGCGGTGCCGGGGTGCAGCGCTGCGGTCCTTGGCCGGGGCGGGCCGGGTGCTGAACGACCTGCCGGTCGGGGGTGCCGCGTCCCACGCGGGCGGGATGGCCCCATTTCGCGTCGGGGCGGCGGGGTACTTCCCCCGGAGTGGCGCCACGAGGGCCGGGCGGGCCTCCACCG     
L       AATACGGATATAGTTTTGTGTTAATATATAAAATTCGCATAATTATACAAGTTATTATTATCACGATCTAGATTGAAGATTATAAATATACACGAAGATAAAAAAAAGAATTTGATCTTATGAGTATAAATAGTGGTAACGTCTATGAAATTTAATACAATTATCGATCAAACTTAACTTTTTAATTTAAATATTGATATAAGTCGAAAAAGTATTTAGTTATTAAAAGTAGATATAGTACTTTTGCACATAGCCAAGTGAAGATAATAGAATTTAGAATAAGAAATAATTTATTATAAATTTAAATAATAAACCCATCTCTAAATAAGATTACTTTATATAATACATTCCGCAATATAGTCCATTTATGAAACTTTAATGAGCTACTATGATAATATTTAACAGAGTTACATATTCGTGTAATCACTATTACAAGAAAATATCCGGAATATCTTTAATTACTTCATATATAATTTTAATTGAAATTATAAAGTATCTTAAATTCTTAATAGTTTCATGAGTTTTTATAATCGTCATTCTACAAGCTACATAAGAAACAAACAAAATTTATTTCCTAAATTTAGATCAATTTTTTTACTATTTTATATATTGACTTAGTCAGATCCTATTCTAATATTGAAACTATGTTTTTTGATCAATTTGAAAATAAAGAAGAATATATTGTAATAAAATTTTAGTAAATTCTATCGTTATTTATCGTTTTAAAAAATATTTTATAAACAAACATTAGAATATAAATATAAATTTTATTGGTGAATTGTTCCTTGATTTCGAATGATTAAATGTGTCTTCTGGTATAATTTAAATGTTCATAATAAATTTTTGCACTATCCATTGTGAGGTACTCAAGAGTTAATAAAAATTATTTTACTACAACTAGTATTTTATAATGTTAAACCATGTTATAGTAAATTAAGTATACAAGCACCAAAGAGAAAGTATATTTTTGGCAGTAAACAATATACTGTCCTTGTATTATTGAGGATATAACCGGTGGGATTAGTAGTTCATGACTGACCGGTGTTTCAACAAAATAAACCTGTCTCGATGAAGAAGTATGGTAGGTTTTTGCACGTCTCTACTGGGTCTGAATGAATATGCCGGGTACCGATCAGCTGGTGCCGTTATCGTATAGATTCTATTGGTCATATGCGAGTAATACTCAACGCTCAACGATCTCTTCTACCGGTTGCAGGTTCAAGAGGGGACGAGCGAGTTATTAATCATGTGAGAACGAAACCTTGTACAAGACTGTAAAATGCGTCTACATGGAAAAGGCGTGTAGTTATTAGCACCTGTACGAATTTATGGAATAACAAAGTGTAACAGAAATCGATTCTGGGCCATGAATGAATAGTAGAATCCACAAATGTTGGAGATTATGAAATGGGCGACGTGACAGGTTTTGAATCACACCGACACGCATACGATGTACGTGTCCTTCCACTTCTCATATTTTGATGGCCTTAGAAAAAATAAATATTAGGAGTTATTCCTGTCCTTGCCTGAAACGTAACAGTATGCGTGTCTTGAGGTAGGTCTGCAATCGCGCGCGCTTTGCGAAGGATGTCATATGCAGATGTTTAATCCTTCAGGACTTGGCAAATCGAAACATATCTCTAAATGGTAGTTTATAGATAACTGGGTGAACGACAGTTCAGATGTATTGACCACTAAGCATACAGTTCTGGGAATGATCTGCCTGTATAAAAGCTTTATGACTTTTTTGGCCTCTTGCCCTTGTTAACTTCGCTAAGATAATCTACCCATTGTTACGCTCCCAACTTGGCGGCTTATAATGTAAACGAAGAGCCTTAAATTATTATTCCATGTTCAGGGTAACCTTTCAAGGTAATCAATCAGCAGTATGTTTTGTGTATTGAAAGCTCTAGACGAAGCATCTATTGTATTCACTAGAGTATATTATTGAATTCTCTCCACAGATTGTTTGTGACGCTTTTGAAAGGAATAACTATGCATTTCGGACGGGATGACGTAAACTGAAGCCCCATGCGCCGGGAGGTGGGCGGTCCGACTTACTCCTGTTGGGTGGATTACCTGGGGCTTGCCGGGACTGGCGCAGCCGGGATTCTTATAATGCTCATGACGCGCTTTTCGCGCCTCCCCGAACGTATCTGCAGCGTTTGGTTATTGTGCGCATCGGGATGGTCTTAAGCTCCCGTTCATGGCTAGGTCGCGAGCCCCCCGACTGGTGGCTTACGAGGCGCATATGAAGAGAGCCCTGGTGCGCCACCGTCGATCTCGGGTACCCAGGTGGTGGTCGGCTACGGGGAGGAGGGAGCCAGCCTAATGACCCGGGGCAGGCGTGTGCGGCACTGGGAAGAAAGCAGCGCTAGACCGGACGTGGTCCGCCCTCTGCGCTCCGGCGTCGCGCCGGTCCCTGCCAAGCGCCTGCCGTCGAGATGTAAACTCACCCAGCGGCGCTAGGCCTGCCGGCGTCCCCCTGGCCCGGAACGATGTCGAAGAGTAAGTGGCGCAGATGAGGCACGCACGGATAGCACGCACGAATCTCTGACGGCGCCAAAGGTCCTGTGCGCTTAATGCCCGCACAGCTAAGGGGGCCTTCAGAGGATGGCTAGATGCTGAGGTCTAATCAGCGCGGCACCCGAACGTATCCTCAGGCGGGCACCGATGGCCAGGGCCCGATCCAGCGTGCACCGCATCGACTACTTCACCACCACGGTGTGGGCTGTTGCCGCTCGCTGAGACGCGATCGTCATCGTGGCGTAATCTGCCACAGCGTCGTCCGGAAGGCCTGTCGCGACAGCGGCGGCATTCGGTCCCACCCTCGGGGGTAGTGGGTAGCCCCCTGACCCCGGCAAGGACCGGCCCCCCCAACCTCGATCCACTCTGGACCGTGTCGCCGGCCAGGCGGGGTTCGGAAGACTTCACGCTTCATCGGCACCCCCGGACTGCGGCGAGTGGCGTGTCACGCGGCGGACAAACGCTCCTGTCTCCGCGGGAGGCCAAGCGGGACACCCGCGGCGCCACCTCCCGCCGACGGTGGGCCGGCTTCCCGGTCGGGTGCCTGGCCGTGGTTCTCGTCCACCGCCCGGGCGCGCCGTGCCCGCGCACACGCCCTCTGCCGGGGCGGCGGCGGCGGCCCCCACCCGGGCCCGCGGGAGCGTCCCGTGCGAGACACCCCGGTGGGCCCGTCGTTAGAGCCGCGCCAGCCTAGTAAGCTGGCTGTGGCTGAAACCGGGCGTGCCTTCGGAGCCGTTCCTCAAGGCGCCCCCGTCCCCGGGGGCGGGCAGCTCGGGCAGGGCCTCGCCCGCGCTGCGTCCGCCCTCTGCAACCCGCGTCCCTCCCGTACGCCCGCTCGCTGACCGGGGCCTGCCGCTCGCGTCGACCGGGTCCCCCTGCTTCGCAAGGGGGCGGGGGGACCTCCCTCAAGGTGGGTCTGCTGCGCCTCACCGGCGGAGTGTCACGCAATCGAAGGCAGGGCGGGGCAGACCGAGAGTTCGAGGGCCGGGATGGTAGCAGCGGCCCCCGCCTGCACGAGCCGCTGTCGCGGCGGCGCCCGCCATCCGGCGCACGGGGGCTGGGCGAGCCGGCGGGCGGCTCGCGGGGGGGTCTGGCCCGGAAGGCGGGGCAGGTTGCCCGGCCCATCCTGGTTGGCGTCGCCCGGAAGAGGCGGGACGGTCGCCAGGCCTTAGCATCCGCGGCCCTGGGGAGGGTGGCTCGCTCTCCGCCGCGCGGAGGCGCCGTCGCGGTGGCAGATGGGGCGGGCCGCTCGGCCGGGCCCGGGGGGCGCCCTTGGGCCCCCTCCTGCGGGGTCTCTGCCTGGGGCGGTGCCGGAGCGCCGCGCTGCTGTCCTTGGCCGGGGCGGGCCCAAGGCTGAACGACCAGCCGGTCCGCGGTGCCGCGTCCAAGGCGGGCGCGATGGTCCCATGTCGCGTGGGGGCGGCTGGGTACTCCCTCCGGAGTGGCTCCACGAGGGCCGGGCGGGCCTCCTCCG     
K       AATACGGATATAGTTTTGTGTTAATATATAAAATTCGCATAATTATACAAGTTATTATTATCACGATCTAGATTGAAGATTGTAAATATACACGAAGGTAAAAAAAAGAATTTAATCTTATGAGTATGAATAGTGGTAACGTCTAGGAAATTTAATACAATTATCGATCAAACTTAAGTTTTTAATTTAAATATTGATATAAGTCGAGAAAGTATTTAGTTATTAAAAATAGATATAATACTTTTGCACATAGCCAAATGAAGATAATAGAGTTTAAAATAAGAAATAATTTATTATAAATTTAAATAATAAACCCATCTCTAAATAAGATTACTTTATGTAATACATTCCGCAATATAGTCCATTTATGAAACTTTAATGAGCTACTATGATAATATTTAACAGAGTTACATGTTCGTGTAATCACTGTTACAAGAAAATATCCGGAATATCTTTAATTACTTCATATATAATTTTAATTGAAATTATAAAGTATCTTAAATTCTTAGTAATTTCATGAGTTTTTATAATCGTCATTCTACAAACTACATAAGAAACAAACAAAATTTATTTTCTAAATTTAGATCAATTTTTTTACTAATTTATATATTGACTTAGTCAAATCCTATTCTAATATTGAAACTATGATTTTTGATCAATTTGAAAATAAAGAAGGATATGTTATTATAAAATTTTAGTAAATTCTATCGTTATTTATCGTTTTAAAAAATATTTTATAAACAAACATTAGAATATAAATAAAAATTTTATTGGTGAATTGTTCCTTGATATCGAATGATTAAATGTGTCTTCTGGTATAATTTAATTGTTCATAATAAATTTTTACACTATCCATTGTGAGGTACTCAAGAGTTAATAAGAATTATTTTATTACAACTAGTATTTTATAATGTTAAACCATGTTATAGTAAATTAAATATACAAGCACCAAAGAAAAGATATATTTTTGGCAATAAACAATATACTGTCCTTGTATTATTGAGGATATAACAGGTGAGATTAGTAGTTCATGACTGACCGATGTTTCAACCCAATAAATCTTTCCAGATGAGGAAGTATGGTAGGTGTTTGCACGTCTCTACTGCATCTGAATGAACTTTCCGGCTACCGATCAGCTGGTGCCGTGATTGTAGAGATTTTATTCTTCATATGCGAGTAATACTCAACGCTCAACGATCTCTTCTACTGGTTGTAGGCTCTAGAGGGGACGAGCGTGTTATCAACCATGTGAGAACTAAACCTTGTACAAGACTGTGAAGTGGGTCTACATAGAAAAGACGTGTGGTCATTAGCGCCTGTACGAAGTTATGGAATAACAAAGTGTAACAGAAATCGTTTCTGGGCTATGAATGAATATTAGAATCCACAAATGTTGTAGATTGTGGAGTGGGTGATGTGACAGGTTCTGAATTACACCGACACGCATACGATGTACGTGTCCTTCCACTTCTTATATTTTGATGGCCTTAGAAAAAATAAATACTAGGAGTTATTCCTGACCTAGCCTGAAACGTAACAGTATACGTGTCTTGAGGTAAGTCTGCAATCGCGCGTGCTTTGCGAACGATGTCATATGCAGATGTTTAATCCTTCAGGACTTGGCAAAACGAAACATATCTCTAAATGGTAGTTTATAAATAACTGGGAGAACGACAGTTCACATGTATTGACTACCAAGCATACAGTTCTGGGAATGATCCGCCTGTATAGAAGTTTCATGATTTTTTTGGCCTCTTGCTTTTGTTAACTTCACTAAGATAATCTATCAATTGTTACGCTCTCAACTTCGCGACTAATAATGTAAACGAAGAGCCTTAAATTATTATTCCATGTTCAGGGTTATCTTTCAGGGTAATCAATCAGCAGTATGTTTTGTATATTGAAAGCTCTGGACGAAGCACCTAATATATTCACTAGAGTATATTATTAAGTTCTCTCCATGGGATGTTTGTGACGTTTTTGAAAGGAATTACTATGCATTTCGGACGGGACGACGTAATCTGAAGTTTCATGCGCCGGGCGGTAGGCTGACCGACTCACTCCTGTTGGGTGGATTACCTGGGGCTTACCGGGACTGGCGTTGGCGGGGTCCTTAAAAAGCTCATGAGGCGCTCTTCGCACCGCCGCGAACGTAACTGCCGCGTTTGGTTAGGGTGCCCATCGGGATGGTCTTAAGCTCCCGTTCATGGCTGGGTCGCGAGCCCCCCGACTGGCAGCTTAGTAGGCGCAAATGAAGAGAGCCCGGGTGCGCCACTGTTCACCTCGGCTACCCAGGAGGTGGTTGACTATGGGGGGGAGGGAGTCAGCTTGATGACCCGGGGCAGGCGTGTGCGCCACTGCGAAGAAGGCAGGGTTAGTCTGGACGTGGTCCGTCGTCGGCGTTGCGGCGTCACGCCGGTCCCCACCAAGCGCCAACCGTCTAGATGGAATCTCACGCAGCTGCGCTAAGCCTGCCGGTGTTCCCCTGGCGCACAACGATGTCGAAGAGTAAGTGGCGCAGATGAGGCACGTGCGGATGGCTCGCACGAATCTCTGACGGCGCCATAGGTCCTGTGCGGTTAATGCCCGCACAGCTAAGGGTGCCTTCACAGGCTGGCTAGACGCTGAGGTCTAATCAGCGCGTCTCCCGAACGTATCGTAAGGCGGGCCCCGATGGCCAGGGCCCGATCAAGCGTGCACCGCATCTACTACTTCACGACCACGCTGTGGACAGTTGCCGCTCGCTCACACAGGATAGTCATCGCGGCGCAATCTGCCACAGAATCGTCTGGATGGCCTGTCGCGAGTGCGGCGGCATCCGGCCCCACTCTTGGCGGTAGTGGGTAGCCCCCTGACTCCGGCAAGGCCCGGTCCCCCCAACCTCGCTCCACTCTAGACCGTGTCCCCGGCCAGGCGAGGTTCGGAAGGCTGCACGCTTCATCGGCACCCCCGGAGTGGGGCGAATGGCGTGCCATGCGGCGGACAAACGCTCCTGTCACCGCGCGGGGCCAGGCGGGATACCCGCGGGGCCGCCTCCCGCCCACGGTGGGCCGGCTTCCCGTGCCGGTGCCTGTCCGTGGTTCTCATCCACCGCCCGGGCGGGCCGTGCCCGCGCACACGCGTCCTGCCGCGGCGCCGGCGGCGGCCCCCACCCGGGCCCGCGGGAGCGTCCCGTGCGACACACCCCAGTGGGCCCGTAGTTAGAGGCGCGCCTGCGTAATAAGCTGGCTGAGGCTCAAGCCGGACGTGCCTTCGGAGCCGTCCCTCAAGGCGCCCCCGTCCCCGGGGGCGGGCACCTCGGGCAGCGCCTCCTCCGCGCTGCGCCCTCCCACTGCAACCGGCGTCCCTCCCCGACGCCGTCTCGCTGACCGGGGCCTGCCGCTCGCGCCGACAGGGTCCCCCCGCTTTGCACGGGGGCGTGGAGCCCTCCCTCAAGGTGGGTTTGCGGCGCCGCACCGGCCGAGTGGCATGCAATCGAAGGCAGGGCGGGGCGGACCCACTGTTCGGGGGCCGGGATCGCCGCAGGGGCCCCCGCCTGCACGAGGCGCTGCCGCGGCGGCGCCCGCCAGCCGGCGCACGGGGGCTGGGCGAGCCGGCCGGCGGTTCGCGGAGGGGCGTGGCCCGGAAGGCCGGGCAGGCTGCCCGGCCCACCCTGGTTGGGGTCGCCCGGACGAGGCGGGACGGCCGCCAGGCCTTACCAGCCGAGGCCCTGGGGGTGGCGGCTCGCCCTCCGCCGAGCGGAGGCGCCGTCGTGGTGGCAGACGGGGCGCGCCGTTCGGCCGGGCCCGGGCGGCGCCCTCGTCCTCCCTCCCGCCAGGGCCCCGCATGGGGCGGTGCCGGGGCGCCGGGCTGCGGTCCTTGGCCGGGGCGGGCCCGCTGCGGAACGAACCGCCGGTCGGGGGTGCGGCGTCCCGAGCGGGCTTGGTGGGCCCATGTCGCGTTGGGGCGGCGGGGTACTTCCGCCGCAGTGGCTCCACGAGGGCCGGGCGGGCCTGCACCG     
J       AATACGGATATAGTTTTGTGTTAATATATAAAATTCGCATAATTATACAAGTTATTATTATCACGATCTAGATTGAAGATTATAAATATACACGGAGGTAAAAAAAAGAATTTAATCTTATGAGTATAAATAGTGGTAACGTCTAAGAAATTTAATACAATTATCGATCAAACTTAACTTTTTAATTTAAATATTGATATAAGTCAAAAAAGTATTTAGTTATTAAAAATAGATATAGTACTTTTGCACATAGCCAAATGAAGATAATAGAGTTTAAAATAAGAAATAAATTATTAAAAATTTAAATAATAAACCCATCTCTAGATAAGATTACTTTATATGATACATTCCGCAATATAGTCCATTTGTGAAACTGTAATGAGCTACTATGATAATATTTAACAGAGTTACATGTTCGTGTAATCACTATTACAAGAAAATATCCGGAATATCTTTAATTACTTCATTTATAATTTTAATTGAAATTATAAAGTATCTTAAATTCTTAATAATTTCATGAGTTTTTATAATCGTCATTCTACAAACTACATAAGAAACAGACAAAATTTATTTCCTAAATTTAGATCAATTTTTTTACTATTTTATATATTGACTTAGTCAAATCCTATTCTAATATTGAAACTATGTTTTTTGATCAATTTGAAAATAAAGAAGGATATGTTATTATAAAGTTTTAGTAAATTCTATCGTTATTTATCGTTTTAAAAAATATTTTATAAACAAACATTAGAATATAAATATAAATTTTATTGGTGAATTGTTCCTTGATTTCGAATGATTAAATGTGTCTTCTGGTATAATTTAATTGTTCATAATAAATTTTTACACTATCCATTGTGAGATACTCAAGAGTTAATAAAAATTATTTTACTACAACTAGTATTTTATAATGTTAAACCATGTTATAGTAAATTAAATATACAAGCACCAAAGAAAAAATATATTTTTGGCAATAAACAATATACTGTCCTTGTATTATTGAGAATATAACTGGTAGGATTAGTAGTTCGTGACTGACCGATGTTTCAACCAAATAAATCTCTCCTGATGAAGAAGTATGGTAGGTGTTTGCACGTCTCTACTGGGTCTGAATGAATGTTCCGGCTACCGATCAGCTGGTGCCGTAATTGTAAAGATTGTATTGTTCATATGCGAGTAATACTCAACGCTCAACGATCTCTTCTACCGGTTGTAGGCTCAAGAGGGGACGAGCGGGTTATTAACCATGTGAGAACTATACCTTGTACAAGACTGTAAGATGAGTCTACATGGAAAAGTCGTGTGGTCATTAGGACTTGTACGAAATTATGGAATAATAAAGTGTAACAGAAATCGGTTCTGGGCTATGAATGAATATTAAAATCCACAAATGTTGTAGATTATGAAGTGGGTGATGTAACAGGTTTTGAACAACACCGACACGCATACGATGTACGTGTCCTTCCACTTCTCATACTTTGATGGCCTTAGGAAAAATAGATATTAGAAGTTATTCCTGCCCTTGCCTGAAACGTAACAGTATGCGCGTCTTTAGGTAGGTCTGCAATAGCGCGCGCTTTGCGAACGGTGTCATATGCAGATGTTTAATCCTTCAGAACTTGACAAATCGAAACATATCTCTAAATGGTAGTTTATGGATAACTGAGTGAGCGACAGTTTAAATCTATTGACGACTAAGCATACAGTTCTGGGAATGATCTGCCCGTATAAAAGTTTCATGATTTTTTTGGCCTCTTGCTCTTATTAACTTCGCTAAGATAATCTACCCATTGCTACGCTCCCAACTTATCGACTAATAATGTAAACGAAGAGCCTTAAATTATTATTCCATGTTCAGGGTAACCTTTCAGGGTCATTAATCAGCAGTATGTTTTGTGTTTTGAGAACTCTGGACGAAGCATCTAATGTATTCACTAGAGTATATTATTAAATTCCCTCCATGGTTTGTTTGTGACGCTTTTGAAAGGAACTACTAAGCATTTCGGACGGGAAGACGTAAACTGAAGTCTCATGCGCCGGGCGTTAGGCCGTCCAATTTGCTCTTGTTGGGTTGATTACCTGAGGCTTACCGGGACTGGCGCAACCGGGATCCTTAAAAGGGTCATGACGCGCTTTTCGCACCTCCGCGAGCGTACCTGTGGCGTTTGGTTAGCGTGCCCGTCGGGGTGGTCTTAAGCTCCCGTTCAAGGCTAGGTCGCGAGCCCCCCGACTGGCGGCTTAGCAGGCGCAAATGAAGAGAGCCCGGGTGCCCCACTGTTGATCTCGGGTACCCAGGGGGTGGTGGACTATGGGGTGAAGGGAGGCAGCCTGATGACCCGGGGCAGGCGTGCGCGACACTGGGAATAAGGCATTGCTAGACTGGACGTGGGTCGTCCTCTGCGATCCGGCGTCGCGCCGGTCCCTACCAAGCGCCATCCGCCAAGATGAAAACTCACGCAGCGGCGCTACGCCTGCCGGCGTTCCCCTGGCCCGCGACAATGTCGAAGACTGAGTGGCACAGATGAGGCACGTGCGGATGGCCCGCACGTATCTCTGACGACGCCAGAGGTCGTGTGTGCTTAATGCCCGCACAGCTAAGGGCGCCCTCAAAGGATGGCTAGACGCTGAGGTCTAATTAGCGCGCCGCCCGAACGTATCATGAGGCGGGCTCCGATGGCCAGGGCCCGATCAAGCGCGCACCGCATCGACTACTTCACAACCACGATTTGGGCTGTTGGCGCGCGCTGAGACGTGATCGTCATCGCGGCGCAGTCTGCCACAGAGTCGTCTGGAAGGCCTGTCGCGGGGGACGCGGCATCCGGGTCCACCCTCGGCGGTAGTGGGTAGCCCCCTAACCCCGGCAACACCCGGCCCCCCCAATCTCAATCCACTCTAGACCGTGTCTCCGGCCAGGCGAGGTTCGGAAGGCAGCACGCTTCATCGGCAACCCCGGATTGGGGCGAGTGGCGTGTCATGCGGCGGACAAACGCTCCTGTCGCCGCGAGCGGCCAAGCAGGAAACCCGCGGCCCCACCTGCCGCCCACGGTGGGCCGGCTCCCCGGTGGGGTGCCTGTCAGTGGTTCTCCTCCACCGCCCGGGCGGGCCGTGCCCTCGCTCACGCCCCCTGCCGGGGCGCCGGCGACGGCCCCCACCCGGGCCCGCGGGAGCGTCCCGTGCGAACCACCCCAGTGGGCCCGTTTTTAGAGACGCGCCCGCGTAGTAAGCTGGCTGAGGCTGAAGGCGGACGTGCCTGCGGAGCCGTCCCTCAAGGCGCCCCCGTCCCCGGGGGCAAGCAGCTCGAGCAGCGCCTCGCCCGCGCCACGGCCGCCCGCTGCAACTCGCGTCCCTCCCCTACGCCATCTCGCTGACCAGGGCCTGCCGCTCGCGCCGACAGGGTCCTCCGGCTTTGCAAGGGGGCGCGGGGGACTCCCTCAAGATGGGTGTGCGGCGCCCGACCGGCCAAGTGGCACGCAATCAACGGCAGGGCGGGGCGGACCGACGGTTCGGGGGCCGGGATTGTGGCAGCGGCGCCCGCCTGCACGAGCCGCGGCCGCGGGGGCGCCCGCCAGCCAGCGCACGGGGGCTCGGCGAGCCGGCGGGCGGTTCGCGGAAGGGCCTGGCCCGGAAGGCGGGGTAGGCTACCCGGCCCACCCTGGTTGGACTCGCCCGGAAGAGGCGGGGCGGCCGCCAGGCCTTACCACCCGGGGCCCTGGGGATGGCGGCTCGCTCTCCGCCGCGCGGAGGCGCCGCCGCGGGAGCACCCGGGGCGGGCGGCCCGGGCGGGCCTTGGGGGTGCCCTTGGCCTCCCTCCCGCGGGGGGCCTGCGTGTGGCGGTGCCGGGGGGCCGGGCTGCCGTCCTTGGCCGGGGCGGGCACACTGCTGAACGAGCCGCCTGTCGGGGGTGCTGGGTCCCACGCGGGCGGGATAGTCCCATGTCGCGTGGGGTCGGGGGGGTACTCCCGCGGGAGTGGCTCCACGCGGGTCGGGCGGGCCGGCGCCG     
I       AATACGGATATAGTTTTGTGTTAATATATAAAATTCGCATAATTATACAAGTTATTATTATCACGATCTAGATTGAAGATTGTAAATATACACGGAGATAAAAAAAAGAGTTTGATCTTATGAGTATAAATAGTGGTAACGTCTAAGAAATTTAATACAATTATCGATCAAACTTAACTTTTTAATTTAAATATTGATATAAGTCAAAGAAGTATTTAGTTATTAAAAATAGATGTAGTACTTTTGCACATAGCCAAATGAAGATAATAGAATTTAAAATAAGAAATAATTTATTATAAATTTAAATAATAAACCCATCTCTAAATAAGATTACTTTATATTATACATTCCGCAATATAGTCCATTTATGAAACTTTAATGAGCTACTATGATAATATTTAACAGAGTTACATATTCGTGTAATCACTATTACAAGAGAATGTCCGGAATATCTTTAATTACTTCATATATAATTTTAATTGAAATTATAAAGTATCTTAAATTCTTAATAATTTCATGAGTTTTTATAATCGTCATTCTACAAACTACATAAGAAACAGACAAAATTTATTTCCTAAATTTAGATCAATTTTTTTACTATTTTATATATTGACTTAGTCAGATCCTATTCTAATATTGAAACTATGTTTTTTGATCAATTTGAAAATAAAGAAGAATATGTTATTATAAAGTTTTAGTAAATTCTATCGTTATTTGTCGTTTTAAAAAATATTTTATAAACAAACATTAGAATATAGATATAAATTTTATTGGTGAATTGTTCCTTGATTTCGAATGATTAAATGTGTCTTCTGGTATGATTTAATTGTTCATAATAAATTTTTACACTATCCATTGTGAGATACTCAAGAGTTAATAAAAATTATTTTACTACAACTAGTATTTTATATTGTTAAACCATGTTATAGTAAATTAAGTATACAAGCACCAAAGAAAATATATATTTTTGGCAATAAACAATATACTGTCCTTGTATTGTTGAGGATATAACTGGTAAGATTGGTAGTTCATGACTGACCGGTGTCTCAACCAAATAAAACTATCAAGATGAGGAAGTATGGTGGGTGTTTGCACATCTCTACTGAGTCTGAATGAATATGCCGGTTACCGATCAGCTGGTGCCGTGATGGTAGAGATTATATTGGTCATATGCGAGTAATACTCAACGCTCAAGGATCTCTTCTACCGGTTGTAGGTTCAAGAGGGGACGAGCGGGTTATTAATCATGTGAGAACTATACCTTGTACAAGACTGTAAACTGTGTCTACATGGAAAAGGCGTGTAGTCATTAGTACTTGTACGAAGTTATGGAATAACAAAGTGTAACATAAATCGCTTCTGGGCTATGAATGAATATTAGAATCCACAAATGTTGTAGATTATGGAGTGGGCGATGTGACAGGTTATGAATTACACCGACACGCATACAATGTACGTGTCCTTCCACTTCTCCTAGTTTGATGGCCTTAGAAAAAATAGATATTGGAAGTTATTCCTGCCCTCGCCTGAAACGTAACAGCATGCGCGTCTTAAGGTAAGTCTGCAATCGCGCGTGCTTTGCGCACGGTGTCATATGCAGATGTTTAGTCCTTCAGAACTTGGCAGATCAAAACATGTCTCTAAATGGTAGTTTATGGATAACTGAATGAACGACAGTTTAAATCTATTGACAACGAAGCATACAGTTCTGGGAATGATCTGCCCGTATAAAAGTTTTATGATTTTTTTGGTCTCTTACCCTTGTTAACTCCGCTAAGATAATCTAACCATTGTTACGCTCTCAACTTCGCGACTAATAATGTAAACGAAGAGCCTTAAATTATTATTCCATGTTCAGAGTGGACTTTGAAGGTGATTAATCAGCAGTATGTTTTGTGTATTGAAAGCTCCAGACGAAGCATCTAATGTACTCACTAGAGTATATTATTAAGTTCTCTCCATGGAGTGTTTGTAACGCTTTTGAAAGGAATTACTACGCATTTCGGACGTGAGGACGTAAACTGAAGGCTCATGCGCCGGGTGATAGGCAGTCCGATTTTCTCCTGTTGGGTGGATTTGCTGTGGCTTACCGGGATGGGCGCTGCCGGGATCCTTAGAAGGGTCATGACGCGCTGTTCGCACCCCCGCGAACGTATCTGTAGCGTTTGGTTAGCGTGCCCATCGGGATGGTCTGGAGCTCCCGTTCACGGCTAGTTCGCGAGCCCCCTGACTGGGGTCTTAGCAGGCGCAAATGAAGAGAGCCCGGGTGCGCCGGCATGTATCTCGGTTACCCAGGAGGTGGTTGACTTTGGGGAGTAGGGAGGCAGCCTAATGACCCGGGGCAGGCGTGCGCGGCACTGGGAGGAAGGGGGCGCTAGACCGGACATGGGCCGTCATGGGCGTTGCGGCGTCGCACCGGTCCCCCCCAAGCTCCATCCGTCCAGATGGAAACTCACGCAGCGGCTCTACGCCTGCTGGTGTTCCCCTGGCCCGCGACAATGTCGAAGAGAGAGCGGCGCAGATGAGGCACGCGCGGATAGCCCGCACGTATCTCTGACGCCGCCAGAGGTCCTGTGCGCTTAATGCCCGCACAGCTAAGGGCGCCCTCAGAGGCTGGCTAGACGCTGAGGTTTAATTAGCGAGTCTCCCGGACGTATCCTGAAGCGGGCCCCGATGGCCAGGGCCCGATCAAGTGTGCACCGCATCGACTACTTCACAACCACGATTTGGGCTGTAGGCGCCCGCTGAGACGCGATAGTCATCGCGGTGCAATCTGCCACAGAGTCGTCTGGAGGGCCTGTCGGGACGGTAGCGGCATCCGGGTCCGCCCTCGGCGGTAGTGGGTCGCCCCCTGACCCCGGCAAGCCCCGGCCTCCCCGAACTCCGTCCGCTCTGGACCGTGCCCCCGGCCAGGCGAGGTTCGGAAGGCTGCACGCTTCAACGGCACCCCCGGATGGAGGCGAGTAGCGTGACATGCGGCGGACAAACGCTCCTGTCACCGCGGGGGGCCAGGCGGGAGACCCGCGGATCCACTTCCCGCCCACGGTGGGCCGGCTCCCCGGTGGGGTGCCTGTCCGTGGTTCTCGTCCACCGCCCGGGCGGGCCGTGCCCGCGCACACGCCTCCTGCCGAGGCGACGGCGACGGCCCCCACCCGGGCCCGCAGGAGCGTCCCGTCCGAGTCACCCGAGTGGGCTCGTCCTTAGAGGCGCCCCCGCGTAGTAAGCTTGCTGAGGCTAAATCCGGGCGTGCCTTCGGGGCCGTTCCTTAAGGCGCCCCCGTCCCCGGGGGCGGGCAGCTCGGGCAGCGCCTCGCCCGCGCCGCGGCCGCCCGTTGCAACTCGCGTCCCTCCCTTCCGCCCTCTCGCCCACCGGGGCCTGCCGCCCGTGCCGACATGGTCCCCCGGCTTGGCAAGGGGGCGTAGGGTTCTCCCTCAAGGTCCGTCCGCCGCGCCCGACCGGCCGAGAGGCACGCAATCGAACGCAGGGCGGGGCGGACCGAGGGTTCGGGCGCCGGGATTGCGGCAGTGGCCCCCGCCTGCACGAGCCGCCGCCGCTGCGGCGCCCACCACCCGGCGCACGGGGGCTCGGCGAGCCGGCGGGCGGTGCGCGGCTGGGCTTGGCTCGGAACGCGGGGGAGGTTACCCGGCCCACCCTAGTTGGATTCGCCTGGACGAGGCGGGACGGTTGCCAGGCCTTACCGCCCGGGGCCCTGGGGGTGGCGGCGCGCTCGCCGCTGCGCGGAGGCGCCGTCGCGGTGGCAGACGGGGCGGTCCGCGCAGCCGGGCCCGGGGGGAGCCCTCGACCGCCCTCCCGCGGGGGCCCTGCATGGGGCGGTGCCGGGGCGCCGGGCTGCCGTCCTTGGCCGGGGCGGGCCCTCGGCTGAACGACCCGCCGGTCGGGGGTGCCGGGTCCCAGGCGGGCGCGATGGCCCCATGTCGCGTTGGGCCGGCGGGGTACCCCCACCCGAGTGGCTCCACGAGCGCCGGGCGGGCCTGCAACG     
H       AATACGGATATAGTTTTGTGTTAATATATAAAATTCGCATAATTATACAAGTTATTATTATCACGATCTAGATTGAAGATTATAAATATACACGGAGATAAAAAAAAGAATTTGATCTTATGAGTATAAATAGTGGTAACGTCTAAGAAATTTAATACAATTATCGATCAAACTTAACTTTTTAATTTAAATATTGATATAAGTCAAAAAAGTATTTAGTTATTAAAGATAGATATAGTACTTTTGCACATAGCCAAATGAAGATAATAGAATTTACAATAAGAAATAATTTATTATAAATTTAAATAATAAACCCATCTCTAAATAAGATTACTTTTTATAATACATTCCGCAATATAGTCCATTTATGAAACTTTAATGAGCAACTATGATAATGTTTAACAGAGTTACATATTCGTGTAATCGCTATTACAAGAAAATATCCGGAATATCTTTAATTACTTCATTTATAATTTTAATTGAAATTATAAAGTATCTTAAATTCTTAATAATTTCATGAGTTTTTATAATCGTCATTCTACAAACTACATAAGAAACAAACAAGATTTATTTCCTAAATTTAGATCAATTTTTTTACTATTTTATATATTGACTTAGTCAGATCCTATTCTAATATTGAAACTATGTTTTTTGATCAATTTGAAAATAAAGAAGAATATATTGTTATAAAATTTTAGTAAATTCTATCGTTATTTATCGTTTTAAAAAATATTTTATAAACAAACATTAGAATATAAATATAAATTTTATTGGTGAATTGTTCCTTGATTTCGAATGATTAAATGTGTCTTCTGGTATAATTTAATTGTTCATAATAAATTTTTACACTATCCATTGTGAGATACTCAAGAGTTAATAAAAATTATTTTACTACAACTAGTATTTTATAATGTTAAACCATGTTATAGTAAATTAAATATACAAGCACCAAAGAAAAAATATATTTTTGGCAGTAAACAATATACTGTCCTTGTATTGTTGAGAATATAACTGGTAAGATTCGTAGTTCATGACTGACCGATGTCTCAACCAAATAAATCTGTCCAGATGAAAAAGTATGGTGGGTGTTTGCACATCTCTACTGGGTCTGAATGAATATCCCGGTTACCGATCAGCTGGTGCCGTAATTGTAGAGATTGTATTGGTCATATGCGAGTAATACTCAACGCTCAACGATGTCTTCTACCAGTTGGATGTTTTAGAGGAGACGGGCGAGTTATCAACCATGTGAGAACTACACCTTGTACAAGACTGTAAATTGGGTCTACATCGAAAAGACGTGTAGTTATTAGCACTTGTACGAAGTTTTGGAATAACAAAGTGTAACAAGAATCGGTTCTGGGCTATGAATGGATAGTAGAATCCACAAATGTTGGAGATTATGGAGTGGGTGATGTGACAGGTTTTGAATTACACCGACTCGCATAGGATGTACGTGTCCTTCCACTTCTCGTATTTTGATGGCCTTAGAAAAAATAGATATTAGGAGTTATTCCTGCCCTTGCCTGAAACGTAACAGTATGCGCGTCTTTAGGTAAGTCTGCAATTGCGCGCGCTTTGCGAACGTTGTCATATGCAGATGTTTAATCCTTCAGCACTTGGCAAAACGAAACATATCTCTAAATGGTAGTTTATGGATAACTGACTGAGCAACGGTTTACATCTATTGACGACCAAGCATACAGTTCTGGGAATGATCTGCCTGTATAGAAGTTTTATGATTTTTTTGGTCTCTTACTCTTGTTAACTTTGCTAAGATAATCTACCCATTGTTACGCTCCCAACTTTGCGACTAATAATGTAAACGGAGAGCCTTAAATTATTATTCCATGTTCAGGGTAGCCTTTCAAGGTGATCAATCAGCAGTATGTTTTGTATGTTGAAAGCTCTGGACGAAGCATCTATTGTATTCACTAGAGTATATTATTGAGTTCTCTCCATGGAGTATTTGTGACGTTTTTGAAAGGAATTACTGTGCATTTCGGACGAGAAGACGTAAACTGAAGTCCCATGCGCCGGGAGGTAGGCAGTCCCACTTACTCCTGTTGGGTGGATTAGCTGCGGCTTACCGGGACGGGCGCGGCCGGGATGCTTAGAAGGGTCATGATGCGCTTTTCGCACCTCCGCGAACGTACCTGTGGCGTTTGGCTAGGGTGCCCATCGGGGTGGTCTCAAGCTCCCGTTCATGGCTGGTTCACGAGCCCCCCGACTGGCGGCTCAGTAGGCGCAAATGAAGAGAGCCCGAGTGCGCCACTGTTAATCTCGGTTACCCAGGGGGTGGTTGACTATGGGGGGGAGGGAGACAGCTTAATGACCCGGGGCAGGCGTGCGCGCCACTAGGAAGAAAGGAATGTTAGGCCGGACGTGGGCCGTCCTCGGCGTTACGGCGTCGCTCCGGTCCCAACCAAGCGCCATACGTCTAGATGGAAACTCACGCAGCGGCGCTAGGCCTGCCGGTGTGCCCCTCGCCCTCGACAATGTCGAAGAGCAAGGGGCGCAGATGAGGCACGTGCGGATAGCCCGCAAGTATCTCTGACGCCGCCAGAGGTCCTATGCGCTTAATGCCCGCACAGCTAAGGGTGCCCTCAGAGGCTGGCTAGATGCTGAGGTTTAATGAGCGCGCCACCCGAACGAATCTTGAGGCGGGCCCCGATGGCCAGGGGCCGATCTAGCGAGCACCGCATCAACTACTTCACAACCACGTTATGGCCTGTTGGCGCGCGCTGAGACGCGATAGTCATCGCGGCGGAATCTGCCACAGAGTCGTCCGGAAGGCCTGTCGCGACGGTGGCGGCATCCGGCTCCACTCTCGGCGGTAGTGGGTAGCCCCCTAACCCCGGCAACGCCCGGCCTCCCCAATCTCTATCCACTCTAGACCGTGTCGTCGGCCAGGCGAGATTCGGAAGGCCACATACTTCACCGGCACCCTCCGATTGGGGCGGGTGGCGTGTCATGCGGCGGACAAACGCTCCTGTCACCGCGGGGGGCCAGGCGGGAAACCCGCGGCGCCACCTTCCGCCCACGGTGAGCCGGCTCCCCGGTGAGATGCCTGTCGGTCGTTCTCGTCCACCGCCCGGGCGGGCCGCGCCCGCGCACACGCCGCGTGCCGGTGCCGCGGCGACGGCCCCTACGCGGGCCCGCGGGAGCGTCCCGTTCGAAGCACCCGAGTGGGCCCGTGCTTAGAGGCGCGCCCGCGCAGTACGCTAGCTGAGGGTAAAGCCGGACGTGCCTGCGGAGCCGTCCCTCAAGGCGCCCCCGTCCCCGGGGACGGGCAGCTCGGGCAGCGCCTCGCCCGCGCCGCGACCGCCCGCTGCAACTCGCGTCCCTCCCTTACGCCATCTCGCTGACCGGGGCCTGCCGCTCGCGCCAACAGGGTCCCCCGGCTTTGCAAGGGGGCGCGGCGCTCTCCCTCAAGGTGAGTTTGCCACGCCAGACCGGCCGACTGTCATGCAATCGAACCCAGGGTGGGGCGGACCGAGTGTTCGAGCGCCGGGACAGCAGCAGCGGCTCCCGCCTGCACGAGCCGCCGCCGCGGCGGCGCCCGCCATCCCGCGCACGGGGGCTCGGCGAGCCGGCTGGCGGTGCGCGGAGGGACCTGGCCCGGAGGGCGGGGCAGGCTACCCGGCCCAGCCTGGTTGGTGTCGCCCGGACGAGGCGGTACGGTTGCCAGGCCTTACCACCCGTGGCCCTGGGGACGGCGGCTCACTCGCCGCTGCGCGGAGGCGCCGGCGCGGTGGCAGCCCGGGCGGGCAGCTCGGCCGGGCCCGGGGAGGGCCCTTGTCCGCCCTCCCGCCGGGGCCCTGCATGGGGCGGTGCCGGGGGGCCGGACCGCCGTCCTCGGCCGGGGCGGGCCTGCTGCTGAACGATCCGCCAGTCGGGGGTGCCGGGTCCGAGGCGGGCGGGATGGCCCCATGTCGCGTGGGGTCGGCGGGGTACTTCCGCCGGAGTGGCGCCACGGGGCTCGGGCAGGCCTGCACCG     
G       AATACGGATATAGTTTTGTGTTAATATATAAAATTCGCATAATTATGCAAGTTATTATTATCACGATCTAGATTGAAGATTATAAATATACACGAGGATAAAAAAAAGAATTTAATCTTATGAGTATAAATAGTGGTAACGTCTAAGAAATTTAATACAATTATCGATCAAACTTAACTTTTTAATTTAAATATTGATATAAGTCAAGAAAGTATTTAGTTATTAAAAATAGATATAATACTTTTGCACATAGCCAAATGAAGATAATAGAGTTTAGAATAAGAAATAATTTATTATAAATTAAAATAATAAACCCATCTCTAAATAAGATTACTTTTTATAATACATTCCGCAATATAGTCCATTTGTGAAACTTTAATGAGCTACTATGATAATATTTGACAGAGTTACATATTCGTGTAATCACTATTACAAGAAAATGTCCGGAATATCTTTAGTTACTTCATATATAATTTTAATTGAAATTATAAAGTATCTTAAATTCTTAATAATTTCATGAGTTTTTATAGTCGTCATTCTACAAACTACATAAGAAACAAACAAGATTTATTTCCTAAATTTAGATCAATTTTTTTACTATTTTATATATTGACTTAGTCAAATCCTATTCTAATATTGAAACTATGTTTTTTGATCAATTTGAAAATAAAGAAGAATATATTGTTATAAAATTTTAGTAAATTCTATCGTTATTTATCGTTTTAAAAAATATTTTATAAACAAACATTAGAATATAAATATAAATTTTATTGGTGAATTGTTCCTTGATTTCGAATGATTAAATGTGTCTTCTGGTATAATTTAATTGTTCATAATAAATTTTTGCACTATCCATTGTGAGGTACTCAAGAGTTAATAAAAATTATTTTACTACAACTAGTATTTTATAATGTTAAACCATGTTATAGTAAATTAAGTATACAAGCACCAAAGAAAAAGTATATTTTTGGCAATAAACAATATACTGTCCTTGTATTATTGAGGATATAACTGGTAATATAAGTAGTTCATGACTGACTGATGTTTCAACTGAATAAACCTGTCTGGATGAGGAAGTATGGTGGGTGTTTGCACATCTCTACTGGGCCTGAATGAATGTACCGGTTACCGATCAGCTGGTGCCGTGATCGTACAGATTATATTAATCATATGCGAGTAATACTCAACGCTCAACGATCTCATCTACCGGTTGCAGGCTCAAGAGGGGATGAGCGGGTTATAAACCGTGTGCGAACTACACCTTGTACAAGATTGTAAATTGGGTCTACATGGAAAAGGCGTGTGGTCATTAGCACTTGTACGAAGTTATGGAATAGCAAAGTGTAACAAAAATCGATTCTGGGCTATGAATGAATATTAGAATCCACAGATGTTGGAGATTTTGGAGTGGGTGATGTAACAGGTTTTGAATTACACCGACTCGCACATTATGTACGTGTCCTTCCACTTCTCGTATTTTGATGGCCTTAGAAAAAATAGATACTAGGAATTATTCCCGTCCTTGCCTGAAACGTAACAGTATGCGTGTCTTTAGGTAGGTCTGCAATTGCGCGTGCTTTGCGAGCGATGTCATATGCAGATGTTTAATCCTTCAGGACTTGACAAACCGAAACATATCTCTAAATGGTAGTTTATAGATAACTGATCGAACGACAGTTTAGATCTATTGACAACTGAGTATACAGTTCTGGGAATGATCTGCCTGCATAGAAGTTTCATGATTTTTTTGGTCTCTTGCTCTTGTTAACTTCGCTAAGATAATCTACCCATTGATACGCTCTCAACTTTGCGACTAATAATGTAAACGAAGAGCCTTAAATTAGTATTCCATGTTCAGGGTAGCCTTTCAAGGTTATTAGTCAGCAGTATGTTCTGTGTATTGAAAGCTCTGGATGAAGCACCTATTGTATTCACTAGAGTATATTATTAAGTTCTCTCCAAAGGATGTTTGTCACGCTTTTGAAAGGAACTACTATGCATTTCGGACGGGACGACGTAAGCTGAAGTTCCATGCGCGGGGCGGTAGGCAGTTCGACTTACTCCTGTTGGGTGGATTACCTGAGGCTTACCGGGAAAGGCGCAACCGGAGTACTTAAAAGGGTCATGACGCGCTTTTCGCACCCCCGCGAACGTAGCTCTAGCGTTTGGTTAGTGTGCCCATCGGGATGGTCTAGAGCTCCCGTTCATGGCTAGGTCGCGAGCCCCCCGACTGGCAGCTTAGCAGGCGCAAATGAAGAGAGCCCGGGTGCGCCACCGTCGATCTCGGTTACCCAGGGGGTGGTTGACTATGGAGATTAGGGAGACAGCCTAATGACCCGGGGCAGACGTGGGCGGCACTGGGAAAAAGGGTGTGTTAGGCAGGACGTGGACCGTCCTCAGCGGTACGGCGTCACGCCGGTCCCCCCCAAGCGCCATACGTCCAGATGAAAACTCACGCAGCGGCACTAGGCCTGTCGGTGTCCCCCTGGATCTCGACCATGTCGAAGAGCAAGCGGCGCTGATGAGGCACGTGAGAATGGCCCGCACGTATCTCTGACGGCGCCTCAGGTCCTGTGCGCTTCATGCCCGCACAGCTAAGGGCGCCCTTAGAGGCTGGATAGACGCTGAGGTCTAATCAGCGCGGCTCCCGAGCGTAGCTTAAGGCGGGCTCCGATGGCCAGGGTCCGATGAAGCGTGCACCGCATCAACTACTTCACAACCACGGTATGGGCTGTTGGCGCGCGCTGAGACGGGATAGTCATCGCGGCGTAGTCTGCCACAGAGTCGTCCGGAAGGCCTGTCGCGATGGTGGCGGCATTCGGACCCCCCCTCGGCGGTAGTGGGTAGCCCCCTAACCCCGGCAACACCCGGTCGCCCCAACCTCAATCCACTCTAGACCGTGTCGCCGGCCAGGCGAAATCCGGAAGGCTGCACACTTCATCGGCACCCCCAGATTGGGGCGGGTGGCGTGCCATGCGGCGCACAAACGCTCCTGTCCCCGCGGCGGGCCAAGCAGGAAACCCGCAGCGCCACCCCCCGCCCACGGTGGGCCGGGTCCCCGGCGGGATGCCGGTCGGTGGTTCTCGTCCACCGCCCGGGCGAGCCGCACCCGCGCACGCGCCGCGTGCCGGGGCGCCGGCGACGGCCCCTACTCGGGCCCGCGGGAGCGTCGCGTACGAACCACCCCACTGGGCCCGTCCTTAGAGGCGCGCCGGCGTAGTAAGCTCGGTGGGGCTGAAGTCGGGCGTGCCATCGGAGCCGTTCCTCAAGGCGCCCCCGTCCCCGGGGGCAGGCAGCTCGCGCAGCGCCTCGCCCGCGCCGCGGCCTCGCGCTGCAACTGGCGGCCCTGCCCGACGCGATCTCGCTAACCGCGGCCTGCCGCTCGCGCCGACAGGGTCCCCCGGCTTTGCAGGGGGGCGCGGGGGTCTCCCTCAAGGTGGGTCGGCCACGCCCGACCGGCGCAGGGTCAGGCAGTCGAACGCAGGGCGGGGCGGACCGAGGGTTCGAGCGCCGGGACTGTAGCGGCGTCGGCCGCCTGCACGAGCCGCTGCCGCGGCGGCGCCCGCCAGCCTGCGCACGGGGGCTCGGCGAGCCGGCCGGCGGGGGGCGGGAGGACCCGGCCCGGAAGGCTGAGTAGGTTAGCCGGCCCAGCCTCGTTGGCGTCGCCCGGACGAGGCGGGACGGCCGCCAGGCCTTACCGCCTGGGACCCTGGGGGCGGCGGCTCGCTCGCCGCGGCGCGGAGGCGCCAGCGCGAGGACAGGCCGGGCGGGCGGCTCGGCCGGGCCCGGGGGGGGCCCTGATCCGCCCTCCCGCCGGGGCCCTGCGTGGGGCGGTGCCGGGGGGCAGGGCTGCCGTCCTAGGCCGGGACGGGCGGGCGGCTGAACGATCCGCCGGTCAGCGGTGCCGGGTCCCGGGCGAGCGCCATGGTCCCATGTCGCGTGGGGTCGGTGGGGTACGTCCTCCGCAGTGGCTCCACGGGGGTCGGGCGGGCCTACACCG     
F       AATACGGATATAGTTTTGTGTTAATATATAAAATTCGCATAATTATACAAGTTATTATTATCACGATCTAGATTGAAGATTATGAATATACACGGAGATAAAAAAAAGAATTTAATCTTATGAGTATAAATAGTGGTAACGTCTAAGAAATTTAATACAATTATCGATCAAACTTAACTTTTTAATTTAAATATTGATATAAGTCAAGAAAGTATTTAGTTATTAAAAATAGATATAATACTTTTGCACATAGCCAAGTGAAGATAATGGAATTTAAAATAAGAAATAATTTATTATAAATTTAAATAATAAACCCATCTCTAAATAAGATTACTTTATATAATACATTCCGCAATATAGTCCATTTATGAAACTTTAATGAGCTACTATGATAATGTTTGACAGAGTTAAATATTCGTGTAATCACTATTACAAGAAAATTTCCGGAATATCTTTAGTTACTTCATATATAATTTTAATTGAAATTATAAAGTATCTTAAATTCTTAGTAATTTCATGAGTTTTTATAATCGTCATTCTACAAACTACATAAGAAACAAACAAAATTTATTTTCTAAATTTAGATCAATTTTTTTACTATTTTATATATTGACTTAGTCAGATCCTATTCTAATATTGAAACTATGTTTTTTGATCAATTTAAAAATAAAGAAGGATATATTGTTATAAAATTTTAGTAAATTCTATCGTTATTTATCGTTTTAAAAAATATTTTATAAACAAACATTAGAATATAAATATAAATTTTATTGGTGAATTGTTCCTTGATTTCGAATGATTAAATGTGTCTTCTGGTATAATTTAATTGTTCATAATAAATTTTTACACTATCCATTGTGAGATACTCAAGAGTTAATAAAAATTATTTTACTACAACTAGTATTTTATAATGTTAAACCATGTTATAGTAAATTAAATATACAAGCACCAAAGAAAAAATATATTTTTGGCAATAAACAATATACTGTCCTTGTATTTTTGAGAATATAACTGGTGGGATACGTAGTTCGTGACTGACCGATGTATCAACCAAATAAAGCTATCGCGATGAGCAAGTATGGTAGGTGTTTGCACATCTCTACTGGGTCTGAATGAACGTACCGGCTACCGATCAGCTGGTGCCGTAAATGTAAAGATTATATTCGTCATATGCGAGTAATACTCAACGCTCAACGATCTCTTCTACAGGTTGAAGGTTCAAGAGGGGACGAGCGAGTTATAAACCACGTGAGGACTAAACCTGGTACAAGACTGTAAATTGAGTCTACATGGAAAAGGCGTGTAGTCATTAGCACCTGTACGAAATTATGGAATAATAAAGTGTAATAAAAATCGATCCTGGGCCATCAATGAATATTAGAATCCACAAATGTTGAAGATTGTGAAGTGGGCGATGTCACAGGTTATGAAATACACCGACACGCATATCATGTACGTGTCCTTCCACTTCTCATATTTTGATGGCCTTAGAAAAAATAGATACTGGAAGTTAGTCCTGCCCTCGCCTGAAACGTAACAGTATGCGCGTCTTTAGGTACGTCTGTAATCGCGCGCGCTTTGCGAACGATGTCATATGCAGATGTTTAATCCTTCAGAACTTGTCAAATCTAAACATATCTCTAAATGGTAGTTTATAGATAACTGAGTGAACGACGGTTAAAATATATTGACAACTAAGCATACAGTTCTGGGAATGATCTGCCTGTATAGAAATTTTATGATTTTTTTGGTCTCTTACACTTGTTAACTCCACTAAGATAATCTACCTATTGTTACGCTCTCAACTTCGCGACTAATAATGTAAACGAAGAGCCTTAAATTACTATTCCATGTTCAGGGTGATCTTTCAGGGTAATTAATCACCAGTACGTTGTGTCTATTGAAAGATCTAGATGAAGCAACTAATGTATTCACTAGAGTATATTATTTAATTCTTTCCATAGAGTATTTGTGACGGCTTTGAAAGGAACTACTGTGCATTTCGGACGGGATGACGTAAACTGAAGTTACATGCGCGGGGTGCTCGGCAGTCCAACTTACTCGTGTTGGGGGGATTAGCTGGGGCTTACCGGGACAGGCGCTGCCGGAATCCTTAAAAGGGTTATGAGGCGCTTTTCGCACCTCCGCGAGCGTATCTATTGCGTTTGGTGATCGTGCCCATCGGGATGGTCTAAAGCTCCCGTTCACGGCTAGGTCGCGAGCCCCCCGAATGGCGTCTTAACAGGCGCAAGTGAAGAGAGCCCGGGTGCGCCACCGTCTATCTCGGTTACCCAGGGGGTGGTTGACTATGGGGGAGAGCGAGACAGCCTGATGACCCGGGGCTGGCGTGTGCGTCACTAGGAATAAGGGTAGGTTAGGCTGGACGTGGGACGCCCTCCGCGTTGCGGCGTCACGCCGGTCCCCACCAAGCACCATGCGTCTAGATGAAAACTCACGCAGCGGCACTAAGCCTGCCGGTGTCCCCCTGGCTCGCCACTATGTCGAAGAGCAAGAGGCGCGGATGAGGCACGTGCGGATGGCCCGCACGTATCTCTGACGGCGCCAGAGGTCATGTGCGCTTAATGCCCGCACAGCTAAGGGCGCCTTCAGAGGCTGGGTAGAGGCTGAGGTCTAATAAGCGCGCCACCCGAACGTATCCTGAGGCGGGCACCGATGGCCAGGGACCGATCGAGCGTGCACCGCATCGACTACTTCACAACCACGGTATGGACTGTTGGCGCGCGCTGAGACGCGATAGTCATCGCGGCGAAATCTGCCACAGACTCGTCGGGAAGGCCTGTCGCGACGGTTGCGGCATCCGGCTGCACCCTCGGCGGTAGTGGGTAGCCCCCTAACCCCGGCAACACCCGGACTCCACAAACTCCGTCCACTCTAGACAGTGGCACCGGCCAGGCGAGATCCGGAAGGCGGCACACTTTATCGGCTCCCCCCGATTGGGGCGGGTGGCGTGACAGGCGGCGCACAAACGCTTCTGTCCCTGCGAGGGGCCACGCGGGACACCCGCGGGACCACGTCCCGCCCACGGTGGGCCGGGTCCCCGGCGGGATGCCGGTCGGTGGTTCTCGTCCACCGCCCGGGCGGGCCGCGCCCGCGCACATGCCCCCCGCCGCGGCGGCGGCGGCGGCCCCTACTCGGGCCCGCGGGAGCCTCCCGTGCGAGGCACCCAAGTGGGCCCGTTTTTAGAGGTGCGCCTGCGTAGTAAGCTCGGTGAGGCTGAAGTCGGGCGTGCCTTCGGAGCCGTCCCTCAAGGCGCCCCCGTCCCCGGGGGCGGGCAGCTCGCGCAGCGCCGCGCCCGCGCCCCGGCCACCCGGTGCAACTCGCGGCCGTGCCCTCCGCAGCCTCGCTGACCGGGGCCTGCCGCTCGCGCCGACAGCGTCCCCCGGCTTCGCAAGGGGGCGCGGGGGTCTCCCTCAAGCTGGGTGTGCCACGCCCGCCCGGCCGAGTGCCAGGCAATCTACGGCAGGGCGGTGCGGACCGACCGTTCGGGCGCCGGGACTGGAGCGGCGCGGCCCGCCTGCACGAGCCGTGGTCGCGGCCGCGCCCACCATCCAGTGCACGGGGTCTGGGCGAGCTGGCCGGCGGCGGGCGGCGGGCCCTGGCCCGGACGGCGGGTCAGGCTACCCGGCCCAGCCCAGTTGGGGTCGCCCGGACGAGGGGGGACGGCGGCCAGGCCTTACCACGCGCGGCCCTGGGGGCGGCGGCTCCCTCGCCGCTGCGCGTAGGCGCCAGCGCGGAGGCAGGCGGGGCGGGCAGCCCGGCCGGGCCCGTGGGGCGCCCTTGGCCGCCCTCCCGATGGGGCCCTGCATGGGGCGGTGCCGGGGGGCCGACCTGCCGTCCTTGGCCGTGGCGGGCCCCCGGCGGAACGAGCCGCCGGTCGGGGGTGCGGGGTCCCGGGCGCCCGGGATGGCCCCATGTCGCGTAGGGTCGGGAGGATACGTCCGCCGGAGTGGCTCCACGGGCGCCGGGCCGGCCTGCGCCG     
E       AATACGGATATAGTTTTGTGTTAATATATAAAATTCGCATAATTATACAAGTTATTATTATCACGATCTAGGTTGAAGATTGTAAATATACACGACGGTAAAAAAAAGAATTTAATCTTATGAGTATAAATAGTGGTAACGTCTATGAAATTTAATACAATTATCGATCAAACTTAACTTTTTAATTTAAATATTGATATAAGTCAAAGAAGTATTTAGTTATTAAAAATAGATATAATGCTTTTGCACATAGCCAAGTGAAGATAATAGAATTTAAAATAAGAAATAATTTATTATAAATTTAAATAATAAACCCATCTCTAAATAAGATTACTTTTTTTAATACATTCCGCAATATAGTCCATTTATGAAACTTTAATGAGCTACTATGATAATCTTTGACAGAGTTACATATTCGTATAATCACTATTACAAGAAAATATCCGGAATATCTTTATTTACTTCATATATAATTTTAATTGAAATTATAAAGTATCTTAAATTCTTAGTAATTTCATGAGTTTTTATAGTCATCATTCTACAAACTACATAAGAAACAAACAAGATTTATTTCCTAAATTTAGATCAATTTTTTTACTAATTTATATATTGACTTAGTCAAATCCAATTCTAATATTGAAACTATGTTTTTTGATCAATTTGAAAATAAAGAAGGATATATTATTATAAAATTTTAGTAAATTCTATCGTTATTTATCGTTTTAAAAAATATTTTATAAACAAACATTAGAATATAAATATAAATTTTATTGGTGAATTGTTCCTTGATTTCGAATGATTAAATGTGTCTTCTGGTATAATTTAATTGTTCATAATAAATTTTTACACTGTCCATTGTGAGATACTCAAGAGTTAATAAAAATTATTTTACTACAACTAGTATTTTATAATGTTAAACCATGTTATAGTAAATTAAATATACAAGCACCAAGGAAAAAATATATTTTTGGCAATAAACAATATACTGTCCTTGTATTATTGAGCATATAACTGATAAAATAGGTAGTTCCTGACTGACCGATGTGTCAACTAAATAAATCTATCCCGATGAACAAGTATGGTAGGTGTTTGCACATCTCTACTGACTCTGAATGAATGTACCGGTTACCGATCAGCTGGTGCCGTAATTATATAGATTGTATTAATCATATGCGAGTAATACTCAACGCTCAACGATTTCTTCTACAAGTTGTAGGTTCAAGAGGAGACGAGCGGGTTATCAACCACGTGAGCACTAAACCTTGTACAAGACTGTAAAATGGGTCTACATGGAAAAGGCGTGTGGTCATTAGCACTTGTACGAAATTATGGAATAACAAAGTGTAACAAAAATCGATTCTGGGCTATGAATGAATATTAGAATCCACAAATGTTGTAGATTATAAAGTGGGTGATGTGACAGGTTTTGAACTACACCGACACGCACATCATGTACGTGTCCTTCCGCTTCTCGTACTTTGATGGTCTTAGGAAAAATAGATATTAGGAGTTATTCCTGCCCTTGCCTGAAACGTAACAGTATGCGCGTCTTTGGATAGGTCTGCAATGGCGCGCGCTTTGCGAAAGGTGTCATATGCAGATGTTTAATCCTTCAGAACTTGTCAAACCGAAACATATCTCTAAATGGTAGTTTACAGATAACTGAGTGAACAACAGTTTAAATTTATTGACAACAAAGAATACAGTTCTGGGAATGATCTGCCTGTATAGAAGTTTTATGATTTTTTTGGTCTCTTACTCTTGTTGACTTAGCTAAGATAATCTACCCATTGTTACGCTCTCAACTTCACGTCTCATAATGTAAACGAAGAGCTTTAAATTATTATTCCATGTTCAGGGTAGCCTTTCAGGGTGATCAATCACCAGTATGTTTTGTATATTGAGAGCTCTAGACGAAGCATCTAATGTATCCACTAGAGTATATTATTAAGTTCTATCCATAGAATATTTGTGACGCTTTCGAAAGGAATTACTACGCATTTCGGACGGGAGGACGTAAGCTGAAGTGACATGCGCGGGGTGGTAGGCAGTACGACTTACTCCTGTTGGGTGGATTAACTGGGGCTTACCGGGAGGGGCGCTGCCGGGATTCTTAAAAGGTTCATGAGGCGCTTTTCGCACCCCCGCGAACGTATCTGTGGCGTTTGGTCAGGGTGCCCATCGCGATGGTCTAAAGCTCCCGTTCAAGGCTAGTTCGCGAGCCCCCCGACTGGCGGCTTAGCAGGCGCAACTGAAGAGAGCCCGGGTGCGCCACCATTTATCTCGGTTACCCAGGAGGTGGTTGTCTAGGGGGGGAAGCGAGACAGCATCATGCCCCGGGGCAGGCGTGTGAGCCACTAGAAATAAGGGTAGGTTAGCCGGGACCTGGTACGTCCTCGGCGTTGCGGCGTCGCGCCGGTCCCCGCCAAGCGCCATGCGTCTAGATGTAAACTCACACAGCGGCGCTAGGCCCCGCGGTGTCCCCCTGGCCCGTGACGATGTCGAAGAGTAAAGGGCACGGATGAGGCACGTACGGATGGCCCGCGCGTATCTCTGACGTCGCCACAGGTCCTGTGCGCTTGATGCCCGCACAGCTAAGGGCGCCCTCAGAGGCTGGCTAGACGCTGAGGTTTAATTAGCGCGACACCCGAACGTATCCTGAGGCGGGCTCCGATGGCCAGGAACCGATCAAGCATGCACCGCATCCACTACTCCACAACCACGGTATGGGCCGTTGGCGCACGCCGAGACGTGATAGTCATCGCGGCGGAATCTGCCACAGAATCGTAGGGAAGGCCTGTCGCGACGGTGGCGGCATCCGGATTCACCCTTGGCGGTAGTGGGTCGCCCCCTAACCCCGGCAACCCCCGGCCCTCCCAACCTCTATCCACTCTAGACGGTGACGCCGGCCAGGCATGGTCCGGAAGGCTACACACTTCAACGGCGACCCCAGACTGGGGCGGGTGGCGTGTCACGCGGCGCACAAACGCTCCTGTACCTGCGATGGGCCAGGCGGGAAACCCGCGGTCCCACCTCCCGCCCACGGTGGGCCGGGTCCCCGGCGGGATGCCGGTCGGTGGTTCTCATCCACCGCCCGGGCGGGCCGCCCCCGCGCACACGCCCCAGCCCGGGGCGTCGGCGGCGGCCCCTACCCGGGCCCGCGGGAGCCTCCCGTCCGAGGCACCCCAGTGGGCGCGTCCTTAGAGGCGCGCCTTCAGAGTAAGCTGGGTGAGGCTAAAATCGGGCGTGCCTTCGGCGCCGTGCCTCAGGGCGCCCCCGTCCCCGGGGGCGGGCAGCTCGCGCACCGCCTCGCCCGCGCCGCGGCCGCCCGTTGCAACTTGCGACCCTGCCGGACGCGACCTCGCTGACCCGGGCCTGCCACTCGCGCCGACAGCGTCCCCCGGCTTCGCAAGGGGGCGGGGGGGCCTCCCTCAAGGCGGATGTGCCTCCCCCGACCGGCCAAGTGCCACGCAGTCGACGGCAGGGCGGGGCGGACCGAGGGTTCGGGCGCCGGGACTGCAGCGGCGCGGGCCGCCTGCACGAGCCGCTGTCGCGGCGGCGCCCGCCATCCCGCGCACGGGGACTGGGCGAGCCGGCGGGCGGCGAGCGGCAGGACCTGGCCCGGACGGCGGGTCAGGGTTCCCGGCCCAGCCAAGTTGGTGTCGCCCGGACGAGGCGCGACGGCTGCCAGGCCTTCCCGCCGGCGTCCCGGGGGGCGGTGGCCCGCTCCCCGCTGCGCCTAGGCGCCAGCGCGGCGGCAGGGGGGGCGGGTCGCTCGGCCGGGCCCGGGGAGCGCCCTCGCCCGCCCTCCCGACCGGGCCCTGCGTGGGGCGGTGCCGGGGCGCCGGCCTGCCGTCCTTGGCCGGGGCGGGCCCGCTGCTGAACAAGCCGCCGGTCGGGGGTGCCGGGTCCCATGCGGGCGCAATGGTCCCATGTAGCGTGGGGTCGGCGGGGTACGTCCGCCGGAGGGGCTCTACGGGGGGCGGGCGGGCCTGCGCCG     
D       AATACGGATATAGTTTTGTGTTAATATATAAAAATCGCATAATTATGCAAGTTATTATTATCACGATCTAGATTGAAGATTATAAATATACACGAAGGTAAAAAAAAGAGTTTAATCTTATGAGTATGAATAGTGGTAACGTCTAAGAAATTTAATACAATTATCGATCAAACTTAACTTTTTAATTTAAATATTGATATAAGTCGAAAAAGTATATAGTTATTAAAGATAGATGTAATACTTTTGCACATAGCCAAATGAAGATAATAGAATTTAAAATAAGAAATAAATTATTATAAATTTAAATAATAAACCCATCTCTAGATAAGATTACTTTTTTTAATACATTCCGCAATATAGTCCATTTATGAAACTTTAATGAGCTACTATGATAATATTTAACAGAGTTACATATTCGTGAAATCACTGTTACAAGAAAATATCCGGAATATCTTTAATTACTTCATATATAATTTTAATTGAAATTATAAAGTATCTTAAATTCTTAATAATTTCATGAGTTTTTATAATCGTCGTTCTACAAACTACATAAGAAACAAACAAAATTTATTTTCTAAATTTAGATCAATTTTTTTACTATTTTATATATTGACTTAGTCAAATCCTATTCTAATATTGAAACTATGTTTTTTGATCAATTTGAAAATAAAGAAGGATATATTATTATAAAATTTTAGTAAATTCTATCGTTATTTGTCGTTTTAAAAAATATTTTATAAACAAACATTAGAATATAAATATAAATTTTATTGGTGAATTGTTCCTTGATTTCGAATGATTAAATGAGTCTTCTGGTATAATTTAATTGTTCATAATAAATTTTTACACTATCCATTGTGAGATACTCAAGAGTTAATAAGAATTATTTTACTACAACTAGTATTTTATAATGTTAAACCATGTTATAGTAAATTAAGTATACAAGCATCAAGGAAAAAATATATTTTTGGCAGTAAACAATATACTGTCCTTGTATTATTGAGGATATAACTGGTAAGATAGGTAGTTCATGACTGACCGATGTATCAACCAAATAAACCTTTCTGGATGAAAAAGTATGGTAGGTATTTGCACATCTCTACTGTCTCTGAATGAACGTGCCGGTTACCGATCAGCTGGTGCCGTAACGGTAGAGATTGTATTGATCATATGCGAGTAATATTCAACGCTCAACGATTTCTTCTACTAGTTGTAGGTTCAAGAGGGGACGAGCGGGTTATTAATCATGTGAGAACTATACCTTGTACAAGACTGTAAATTGGGTCTACATGGAAAAGACGTGTCGTCATTAGCACCTGTACGAAGTTATGGAATAACAAAGTGTAACAGAAATCGCTTCTGGGCTATGAATGGATACTAGAATCCACAAATGTTGAAGATTATAGAATGGGTGACGCGACAGGTTTTGAATCACACCGACGCGCATATCATGTACGTGTCCTCCCACTTCTCATATTTTGATGGTCTTAGTAAAAATAAATATTAGTAATTATTTCTGACCTCGCCTGAAACGTAACAGTATGCGCGTCTTTAGGTAGGTCTGCAATCGCGCGCGCTTTGCGAACGATGTCATATGCAGATGCTTAATCCTTCAGAACATGCCTAACCGAAACATATCTCTAAATGGTAGTTTATGGATAACTGAGAGAGCGACAGTTCAGATCTATTGACCACTGAGAATACAGTTCTGGGAATGATCTGCCTGTATAAAGGTTTTATGATTTTTTTGGCCTCTTACCCTTGTTAACTTTGCTAAGATGATCTAGCCATTGTTACGCTCTCAACTTCGCGCCTTATAATGTAAACGAAGAGCTTTAAATTATTATTCCATGTTCAGGATAATCTTTCACGGTGATCAATCACCAGTATGTTTTGTATATTGAAAGCTCTGAACGAAGCATCTATTGTATCCACTAGAGTGTATTATTGAGTTCTCTCCATGGATTATTGGTAACGTTTTCGAGAGGAACTACTCGGCATTTCGGACGGGAGGACGTAAACTGAGGTTACATGCGCGGGGTGGTAGGCAGTCCGACTTACTCCTGTTGGGTGGATTACCTGTGGCTTACCGGGACGGGCGCTACCGGAGTTCTTAAAAAGGTCATGAGGCGCTTTTCGCACCACCACGACCGTAGCTACGGCATTAGGATAACGTGCGCATCGTGATGGTCTAAAGCTCCCGTTAATGGCTGGTTCGCGAGCCCCCCGACAGGCGACTTATGGAGCGTAAATGAAGAGAGCCCGGGTGCGCCACCGTTCATCTCGGGTACCCAGGGGGTGGTTGACTATGGGGTAAAGCGAGACAGCCTTATGCCCCGGGGCAGACGCGCGCGGCACTTGGAATAAGGGTGGGCTAGGCGGGACGTGGGTCGACCTAGGCGTTACGGCGTTGCGCCGGTCCCGCCCAAGCGCCATGCGTCTAGATGAAAACTCACGCAGCGGCGCTAGGCCTGCCGGTGTCCCCCGGGCCCGCGACAATGTCGAAGAACAAGTGGCGCGGATGAGGCACGCGCGGATGGCCCGCACGTATCTCTGACGTCGCCACAGGTCCTGTGTGCTTAATGCCCGCACAGCTAAGGGCGCCCTCAGAGGATGGCTAGAAGCTGAGGTTTAATCAGCGCGCCGCCCGAACGGATCCTGAGGCAGGCTCCGATGGCCAGGAGCCGATCAAGCATGCACCGCATCTACTACTTCACGACCACGATATGGGCTGTTGGCGCGCGCTGAGACGCGATAGTCATCGCGGCGAAATCTGCCACGGAGTCGTAAGGAAGGCCTGTCGCGGCTGTGACGGCATCCGGGCCCGCTCTCGGCGGTAGTGGGTGGCCCCCTAACCCCGGCAATGCCCGGTCGCCCCAAGCTCTATCCACTCTAGACGGTGGCGCCGGCCATGCGAGTTCCGGAAGGCTGCATATTTCAACGGCACCCCCAGACTGCGGCGGGTGGCGTGTCAAGCGGCGTACAAACGCTGCTGTCCCTGCGAGGGGCCAGGCGGGAAACCCGCGGCCCCACCTCCCGCCCACGGTGGGCCGGGTCCCCGGCGCGATGCCGGTCGGTCGTTCTCGTCCACCGCCCGGGCGGGCCGCACCCGCGCACACGCCCCGTACCGGGGCGGCGGCGGCGGCCCCTACCCGGGCCCGCGGGAGCGTCGCGTTCGAAGCACCCCAGTGGGCCCGTCCTTAGAGGCGCGCCTGCGTAGTAAGCTGGGTGCGGCTCAAGTCGGGCGTGCCTTCGGTGCCGTCCCTGAGGGCGCCCCCGTCCCCGGGGGCGGGCAGCTCGCGCAGCGCCTCGCCCGCGCCGCGGCCGCCCGCTGCAACGTGCGGCCCTGCCCTAGGCGGCTTCGCTGACCGGGGCCTGCAGTCCGCGCCGACAAGGTCCCCCGGCTTCGCACGGGGGCGCAGGGGCCTCCCTCAAGGTGGATGTGCGGCGCCCGACCGGCCAAGTGCCAGACAATCGACGTCAGGGAGGGGCGGACCGAGTGTTCGGGCGCCGGGAACGCAGCGGCGCGGCCCGCCTGCACGGGCCGCTGGCCGGGCGGCGCCCGCCATCCCGCGCACGGGGGCTGGGCGAGCCGGCCGGCGGCGCGCGGCAGGGCCTGGCCCGGATGGCGGGTCAGGTTACCCGGCCCAGCCAAGTTGGGGTCGCCCGGACGAGGCGCGACGGCGGCCAGGCCTTACCTGCCGGGTCCCGGGGGACGGCGGCTCGCTCGCCGCCGCGCGTAGGCGCCGGCGCGGTGGCAGGTAGGGCGCGTCGCCCGGCCGGGCCCGGGAGGCGCCCTCGTCCACCCTCCCGACGGGGCCCTGCATGGGGCGGTGCCGGGGGGCCGGCCTGCCGTCCTTGGCCGGGGCGGGCGCGCTGCTGAACCACCCGCCGGTCGGGGGTGCCGGGTCCCGTGCGGGCGCGGTGGCCCCATATCGCGTAGGGGCGGCGGGGTACGTCCTCCGGAGTGGCTCCACGGGGGTCGGGCAGGCCTGCGCCG     
C       AATACGGATATAGTTTTGTGTTAATATATAGAATTCGCATAATTATACAAGTTATTATTATCACGATCTAGATTGAAGATTATAAATATACACGAAGGTAAAAAAAAGAATTTAATCTTATGAGTATAAATAGTGGTAACGTCTAAGAAATTTAATACAATTATCGATCAAACTTAACTTTTTAATTTAAATATTGATATAAGTCAAAAAAGTATTTAGTTATTAAATATAGATGTAATACTTTTGCACATAGCCAAATGAAGATAATAGAATTTATAATAAGAAATAATTTATTATAAATTTAAATAATAAACCCATCTCTAAATAAGATTACTTTTTATAATTCATTCCGCAATATAGTCCATTTATGAAACTTTAATGAGCGACTATGATAATATTTAACAGAGTTACATATTCGTGTAATCACTATTACAAGAGAATATCCGGAATAACTTTAATTACTTCATATATAATTTTAATTGAAATTATAAAGTATCTTAAATTCTTATTAGTTTCATGAGTTTTTATAATCGTCATTCTACAAACTACATAAGAAACAAACAAAATTTATTTCCTAAATTTAGATCAATTTTTTTACTATTTTATATATTGACTTAGTCAAATCCTATTCTAATATTGAAACTATGATTTTTGATCAATTTGAAAATAAAGAAGGATATATTGTTATAAAATTTTAGTAAATTCTATCGTTATTTATCGTTTTAAAAAATATTTTATAAACAAACATTAGAATATAAATAGAAATTTTATTGGTGAATTGTTCCTTGATTTCGAATGATTAAATGTGTCTTCTGGTATAATTTAATTGTTCATAATAAATTTTTACACTATCCATTGTGAGATACTCAAGAGTTAATAGAAATTATTTTACTATAACTAGTATTTTATAATGTTAAACCATGTTATAGTAAATTAAATATACAAGCACCAAAGAAAAAATATATTTTTGGCAGTAAACAATATACTGTCCTTGTATTATTGAGAATATAACAGGTACCATGCGTAGTTCGTGACTGACCGATGTGTCAACCAAGTAAAACTATCGGGATGAAGAAGTATGGTAGGTTTTTGCACATCTCTACTGACTCTGAATGAACGTACCGGTTACCGATCAGCTGGTGCCGTAACTGTAAAGATTATATTGGTCATATGCGAGTAATATTCAACGCTCAACGATCTCTTCTTCCAGTTGCAGGTTCGAGAGGAGACGGGCGGGTTATTAATCACGTGAGAACTATACCTTGTACAAGACTGTAAACTGAGTCTACATGGAAAAGGCGTGTTGTCATTAGCACTTGTACGAAGTTATGGAACAACAAAGTGTAGCAGAAATCGATCCTGGGCTATGAATGGATATTAGGATCCACAAATGTTGTGGATTGTAGAGAGGGCGATGTGACAGGTTCTGAATCACACCGACGCGTATATTATGTACGTGTCTTTCCACTTCTCATATTTTGATGGTCTTAGTAAAAATAGATATTAGAAGTTATTCCCGTCCTTGCCTGAAACGTAACAGTATGCGCGTCTTTAGGTAAGTCTGCAACCGCGCGCGCTTTGCGAACGATGTCATATGCAGATGTTTAATCCTTCAGCACTTGTCAGACCGAAACATTTCTCTAAATGGTAGTTTATCGATAACTGAGTGAGCGACAGTTCAAATCTATTGACAACCAAGCATACAGTTCTGGGAATGATCTGCCCGCATAAAAGTTTTATGACTTTTTTGGCCTCTTACGTTTGTTAACTTTGCTAAGATGATCTACCCATTGCTACGCTCACAACTTCGCGACTAATAATGTAAACGGAGAGCCTTAAATTATTATTCTATGTTCAGGGTAACCTTTCAAGGTGATCAATCAGCAGTATGTTTTGTATATTGAAAGCTCAAGACGAAGCACCTAATGTATCCACTAGAGCATATTATTAAGTTCTCTCCCCGGCATGTTTGTGACGCTTTTGACAGGAATTACTGTGCATTTCGGACGGGAGGACGTAAGCTGAAGTTACATGCGCGGGGCGGTAGGCGGTCCGATTCACTCCTGTTGGGTGGATTACCTGAGGCTTACCGGGACAGGCGCAGCCGGGGTTCTTAAAAGGGTCATGAGGCGCTTTTCGCACCCCCGCGAACGTATCTGTGGCTTTAGGTTAACGTGCGCATCGGGGTGGTCTCGAGCTCCCGTTCATGGCTGGATCGCGAGCCCCCCGACTGGCGGCTTATCGAGCGCAAGTGAAGAGAGCCCGGGTGCGCCACCATTCATCTCGGTTACCCAGGGGGTGGTTGACTATGGGGAGAAGCGAGGCAGCCTAATGCCCCGGGGCGGGCGTGCGCGGCACTAGGAACAAGGGTACGGTAGTAGGGACGTGGGACGTCCTCGGCGTTGCGGCGTCACGCCGGTCCCCCCCAAGCACCTTGCGTCTAGATGGAAACTCACGCAGCGGCACTAGGCCTGCAGGGGTCCCTCAGGCCCGTGACGATGTCGAAGAGCAAGTGGCGCGGATGAGGCACGCTTGGATGGTCCGCACGTATCTCTGACGTCGTCACAGGTCCTATGCGTTTAATGCCCGCATAGCTAAGGGCGCCCTCAAAGGCTGGATAGACGCTGAGGTCTAATCAGCGCGCCGCCCGAACGTATCCTAAGGCGGGCCCCGATGGCCAGGAACCGATCAAGCATGCACCGCATCAACTACTTCACAACCACGGTGTGGACTGTTGGCGCGCGCTGAGACGTGATAGTCATCGCGGGGGAATCTGCCACAGAGTCGTAAGGAAGGCCTGTCACGGCGGGGGCGGCATGCGGACCCTCACTCGGCGGTAGTGGGTTGCCCCCTAACTCCGGCAACACCCGGGCGCCCCAACCTCCTTCCACTCTAGACGATGGCGCCGGCCAGGCGAGATCCGGAAGGCCACATACTTCAGCGGCAGCCCCGGACTGAGGCGGGTGGCGTGTCATGCGGCGGACAAACGCTCCTGTCCCTGCGAGGGGCCGGGCGGGAGACGCGCGGGCCCACCTCCCACCCACGGTGGGCCGGGTCCCCGGGGGGATGCCGGTCCGTCGTTCTCGTCCACCGCTCGGGCGGGCCGCGTCCTCGCACACGCCCCGCGCCGGGGCGGCGGCGGCCGCCCCTACGCGGGCCCGCGGGAGCCTCCCGTGCGAACCACCCCAGTGGGCCCGTCCTTAGAGGCGCCCCAGCCTACTAAGCTGGGTGAGTCTAAAGTCGGTCGTGCCTGCGGCGCCGTTCCTCAGGGCGGCCCCGTCCCCGGGGCCGGGCAGCTCGCGCAGCGCCTCGCCCGCGCCGCGGCCGCCCGCTGCAACTGGCGGCCCTGCCGCACGCGCACTCGCTGACCGTGGCCTGCAGCGCGTTACGACCACGTCCGCCGGCTTCGCAGGGGGGCGGCTGGGCCTCTCTCAAGGTGCATGTGCCCCGCCCGACCCGCCAAGGGCCAGGCAATCGACGGCAGGGCGGGGCGGACCGAGTGTTCGGGCGCCGGGACTGCAGCGGCGCGACCCGCCTGCACGAGCCGCTGGCGCGGCGGCGCCCGCCATCCAGCGCACGGGGGCTCGGCGAGCCGGCCGGCGGGGCGCGGCGGGGCCTGGCCGGGACCGCGGGTTAGGTTAGCCGGCCCAGCCAAGTTGGTGTCGCCCGGACGAGGCGCGACGGCTGCCAGGCCTTACCGCCCGTGGCCCGGGGGGCGGCGGCTCGCTCGCCGGTGCGCGAAGGCGCCGACGCGGAGGCAGGGGGGGCGCGTTGCCCGGTTGGGCCCGGGGGGCGCCCTCGGCCGCCCTCCCGCGCGGGCTCTGCGTTGGGCGGTGCCGGGGAGCTGGTCTGCCGTCCTTGGCCGGGGCGGGCCCGCGGCCGAACCAGCGGCCGGTCAGGGGTGCCGGGTCCCGTGCGGGCGCCGTTGCCCCATTTCGCGTAGGGTCGGCGGGGTACGTCTGCCGAAGTGGCCCCACGGGAGCGGGGCGGGCCTGCGCCG     
B       AATACGGATATAGTTTTGTGTTAATATATAGAATTCGCATAATTATACAAGTTATTATTATCACGATCTAGATTGAAGATTGTAAATATACACGAAGGTAAAAAAAAGAGTTTAATCTTATGAGTATAAATAGTGGTAACGTCTAGGAAATTTAATACAATTATCGATCAAACTTAACTTTTTAATTTAAATATTGATATAAGTCAAAGAAGTATTTAGTTATTAAAAATAGATGTAATGCTTTTGCACATAGCCAAATGAAGATAATAGAATTTAGAATAAGAAATAATTTATTATAAATTTAAATAATAAACCCATCTCTAGATAAGATTACTTTATGTAATACATTCCGCAATATAGTCCATTTGTGAAACTTTAATGAGCTACTATGATAATGTTTAACAGAGTTACATATTCGTGTAATCGCTATTACAAGAAAATATCCGGAATATCTTTAATTACTTCATATATAATTTTAATTGAAATTATAAAGTATCTTAAATTCTTAATAATTTCATGAGTTTTTATAGTCATCATTCTACAAACTACATAAGAAACAAACAAAATTTATTTCCTAAATTTAGATCAATTTTTTTACTATTTTATATATTGACTTAGTCAAATCCTATTCTAATATTGAAACTATGTTTTTTGATCAATTTGAAAATAAAGAAGAATATATTATTATAAAATTTTAGTAAATTCTATCGTTAGTTATCGTTTTAAAAAATATTTTATAAACAAACATTAGAATATAAATATAAATTTTATTGGTGAATTGTTCCTTGATTTCGAATGATTAAATGTGTCTTCTGGTATAATTTAATTGTTCATAATAAATTTTTTCACTATCCATTGTGAGGTACTCAAGAGTTAATAAGAATTATTTTACTACAACTAGTATTTTATAATGTTGAACCATGTTATAGTAAATTAAGTATACAAGCACCAAAGAAAAAGTATATTTTTGGCAATAAACAATATACTGTCCTTGTATTGTTGAGAATATAACCGGTAAGATGAGCAGTTCTTGACTGACCGGTGTATCAACCAAATAAATCTATCCGGATGAGGAAGTATGGTAGGTGTTTGCACCTCTCTACTGACTCTGAATGAATATCCCGGCTACCGATCAGCTGGTGCCGTAACTGTAAAGATTATATCGATCATATGCGAGTAATATTCAACGCTCAACGATCTCTTCTACCGGTTGCAGGCTCAAGAGGGGACGAGCGAGTTATTAACCACGTGAGAACTATACCTTGTACAAGACTGTAAATTGGGTCTACATGGAAAAGACGTGTAGTCATTAGCACTTGTACGAAGTTATGGAATAATAAAGTGTAGCATAAATCGATGCTGGGCTATGAATGGATAATGGAACCCACAAATGTTGCAGATTATAGAGTGGGTGATGTGACAGATTCTGAACTACACCGACGCGCATACTATGTACGTGTCTTTCCACTTCTTTTATTTTGATGGTCTTAGATAAAATAGATATTAGAAGTTATTCCTGTCCTTGCCTGAAACGTAACAGTATGCGCGTCTTTAGGTAGGTCTGCAATCGCGCGCGCTTTGCGAACGCTGTCATATGCAGATGCTTAATCCTTCAGGACTTGTCAAACCGAAACATATCTCTAAATGATAGTTTATGGATAACTGACAGAACGACAGTTCAAATTTATTGATAACTAAGCATACAGCTCTGGGAATGATCTGCCTGCATAGAAGTTTCATGATTTTTTTGGCCTCTTACGTTTGTTAACTTCGCTAAGATAATCTATCTATTGTTACGCTCACAACTTTGCGACTGATAATGTAAACGAAGAGCCTTAAATTATTATTCCATGTTAAGGGTGATCTTTCACGGTGATGAATCACCAGTATGTTTTGTATATTGAAAGCTCTAGACGAAGCATCTAGTGTATCCACTAGAGTATATTATTTAGTTCTTTCCATAGAATGTTTGTGACGCGTTCGAAAGGAATCACTACGCATTTCGGACGGGAGGAAGTAAACTGAAGTTGCATGCGCGGGGCGGTAGGCAGTCCAATTTACTCCTGTTGGGTGGATTACCTGAGGCTTACCGGGACCGGCGCAGCCGGGGTTCTTAAAACGGTCATGAGGCGCTCTTCGCACCTCCGCGACCGTATCTCTGGCGTTAGGTTAAGGTGCCCATCGAGATGGTCTACAGCTCCCGTTCACGGCTAGATCGCGAGCCCCCGGACCGGCGGCTTAGCGGGCGCAAATGAAGAGAGCACGGGTGCGCCGCCATTCATCTCGGTTACCCAGGAGGTGGTTGACTATGGGGAGGAGCGAGACAGCCTGATGCCCCGGGGCGGCCGAGCGCGACACTAGGAACAAAGGCTAGCTAGTACGGCCGTGGTACGCCCTCGGCGTTGCGGCGTCGCGCCGGTCCCCCCCAAGCGCCATGCGTCCAGAAGAAAACTCACGCAGCGGTGCTAGGCCTGACGGTGTCCCCCTGGCCCATGACAATGTCGAAGAGCCAGTGGCTCGGATGAGGCACGCTTGGATGGCCCGCACGTATCTCTGACGGCGTCATAGGTCCTGTGTGCTTAATGCCCGCACAGCTAAGGGCGCCCTCAGAGGCTGGCTAGACGCTGAGGTCTAATCAGCGCGGCACCCGAACGTATCCTGAGGCGGGTACCGATGGCAAGGAACCGATCAAGCATGCACCACATCCACTACTTCACAACCACGGTATGGGCTGTTGACGCGCGCTGAGACGCGATAGTCATCGCGGCGGAATCTGCCACCGACTCGTATGGAAGGCCTGTCGTGGCGGCGACGGCATCCGGGCCCTCCCTCGGCGGTAGTGGGTGGCCCCCTGACCCCGGCAACACCCGGTCTCCCCAACCTCTTTCCACTCTAGACGGTGGCCCCGGCCAGGCGAGATGCGGAAGGCCGCATACTTCAACGGCATCCCCGGAGAGGGGCGGGCGGCGTGGCACGCGGCGGACAAACGCTACTGTTGCTGCGGGGGGCCGAGCGGGAGACACGCGGGCCCACCTCCCGCCCACGGTGGGCGGGGTCCCCGAGGGGATCCCGGTCGGTCGTTCTCGTCCCCCGCCCGAGCGCGCCGCGGCCACGCACACGCCGCATGCCGTGGCGGCGGCGGCGGCCCCTACCCGGGCCCGCAGGAGCCTCCCGTACGATACACTCCAGTGGGCTCGTCCTTAGAGTCGCTCCCGCGTACTAAGCTAGGTGAGGCTAAAGTCGGGCGTGCCTTCGGTGTCGTTCCTCAGGGCGGCCCCGTCCCCGGTGGCCGGCAGCTGGCGCAGCGCCTCGCCCGCGCCGCGTCCGCCCGGTGCAACTTGCGGCCCTGCCCTACGCGACCTCGCTGACCGGGGCCTGCGGGGCGCGCCGACAAGGTCCCCCGGCTTCGCAAGGGGGCGTAGCGATCTCCCTCAAGATGGATATGCGGCACCCGACCGGCTGAGTGCCAGGCAATCGACGGCAGGGCGGGGCGGACCGAAGGTTCGGGCGCCGGGACTGGAGCGGCGCGTCCCGCCTGCACGAGCCGCTGGCGCGGCGGCGCCCGCCATCGCGCGCACGGGGGCTCGGCGAGCCGGCGGGCGGCGGGCGGCGGGCCGTGGCCCGGACAGCGGGTAAGATTACCCTGCCCAGCCAAGTTGGAGTCGCCCGGGCGAGGCGCGACGGTCGCCAGGCCTTACCCCCCGCGGCCCGGGGGCCGGCGGCTCGCTCGCCGATGGGCGAGGGCGCCTGCGTGGCGGCAAGGGGGGCGCGTCGCCCGGGCGGGCCCGGGGCGCGCCCTCGTCCGCCCTCCCGGCGGGGCCCGGCATTGGGCGGTGCCGGGGGGCCGGCCTGCTGTCCTTGGCAGGGGCGGGCACGCCGCCGAACGAACCGCCAGTCGGTGGTGCCGGGTCCCAGGCGGGCGGTATGGCCCCATCTCGCGTAGGGTCGGCGGGGTACGTCCACCGCAGCGGCTCGACGAGCGTCGGGCGGGCCTGGGACG     
A       AATACGGATATAGTTTTGTGTTAATATATAGAATTCGCATAATTATGCAAGTTATTATTATCACGATCTAGGTTGAAGATTATAAATAAACACGAAGATAAAAAAAAGATTTTAATCTTATGAGTATAAATAGTGGTAACGTCTAAGAAATTTAATACAATTATCGATCAAACTTAACTTTTTAATTTAAATATTGATATAAGTCGAGCAAGTATTTAGTTATTAAAAATAGATATAATACTTTTGCACAAAGCCAAATGAAGATAATAGAATTTAAAATAAGAAATAATTTGTTATAAATTTAAATAATAAACCCATCTCTAAATAGGATTACTTTTTGTAATACATTCCGCAATATAGTCCATTTATGAAACTTTAATGAGCAACTATGATAATATTTAACAGAGTTACATATTCGTGTAATCACTATTACAAGAAAATGTCCGGAATATCTTTAATTACTTCATATATAATTTTAATTGAAATTATAAAGTATCTTAAATTCTTATTAATTTCATGAGTTTTTATAATCATCATTCTACAAACTACATAAGAAACAAACAAGATTTATTTCCTAAATTTAGATCAATTTTTTTACTACTTTATATATTGACTTAGTCAAATCCTATTCTAATATTGAAACTATGTTTTTTGATCAATTTGAAAATAAAGAAGAATATATTATTATAAAATTTTAGTAAATTCTATCGTTATTTATCGTTTTAAAAAATATTTTATAAACAAACATTAGAATATAAATATAAATTTTATTGGTGAATTGTTCCTTGATTTCGAATGATTAAATGTGTCTTCTGGTATAATTTAAGTGTTCATAATAAATTTTTACACTATCCATTGTGAGGTACTCAAGAGTTAATAGAAATTATTTTACTACAACTAGTATTTTATAATGTTAAACCATGTTATAGTAAATTAAATATACAAGCAACAAAGAGAGAATATATTTTTGGCAATAAACAATATACTGTCCTTGTATTATTGAGAATATAACCGGTAACATAAGTAGTTCATGACTGACCGATGTATCAACTAAATAAAACTGTCAGGATGAAGAAGTATGGCGGGTGTTTGCACGTCTCTACTGACTCTGAATGAATGTGCCGGTTACCGATCAGCTGGTGCCGTGATCGTAAAGATTTTATCGATCATATGCGAGTAATATTCAACGCTCAACGATCTCTTCTACAGGTTGTAGGTTCAAGAGGGGACGAGCGGGTTATTAACCACGTGAGAACTATACCTTGTACAAGATTGTAAATTGAGTCTACATGGAAAAGGCGTGTAGTCATTAGCACTTGTACGAAGTTGTGGAATAATAAAGTGTAGCAGAAATCGATTCTGGGCTATGAATGGATATTAGAATCCACAAATGTTGCAGATTATAGAGTGGGTGATGTGACAGGTTCTGAATTACACCGACGCGCATATCATGTACGTGTCCTTCCACTTCTCGTATTTTGACGGTCTTAGGTAAAATAGATATTAGGAGTTATTCCTGTCCTTGCCTGAAACGTAACAGTATGCGCGTCTTTAGGTAAGTCTGCAATCGCGCGCGCTTTGCGAACGATGTCATATGCAGATGTTTAATCCTTCAGGACTTGCCAAACCGAAACATGTCTCTAAATGGTAGTTTATAGATAACTGAGCGAGCGACTGTTCATATATATTGACGACTAAGCATACAGTTCTGGGAATGATCTACCCGTATAGAAGTTTCATGACTTTTTTGGCCTCTTACACTTGTTAACTTCGCTAAGATAATCTACCCATTGTTACGCTCGCAACTTCGCGTCTCATAATGTAAACGAAGAGCCTTAAATTACTATTCCATGTTAAGGGTATTCTTTCATGGTGATCAATCACCAGTATGTTTTGTATATTGAAAGCTCTGGATGAAGCATCTAATGTATCCACTAGAGTATATTATTAAATTCTTTCCGTGGCACATTTGTGACGATTTTGAGAGGAATCACTGAGCATTTCGGACGAGAGGACGTAAACTGAAGCAACATGCGCGGGGCGGTAGGCAGTCCGAATTGCTCCTGTTGGGTAGATTAACTAAGGCTTACCGGGACGGGCGCAGCCGGGGCTCTTAAAAGGGTCATGAAGCGCTATTCGCACCGCCGCGAACGTATCTGAGGCATTAGGTTAACGTGCCCATCGGGATGGTCTCGAGCTCCCGTTCAGGGCTGGATCGCGAGCCCCCCGACTGGCAGCTCAGTGGGCGCAAGTGAAGAGAGCCCGGGTGCGCCACCGTCTATCTCGGTTACCCAGGGGGTGGTTGACTTTGGGGGAAAGTGGGACAGCCTAATGCCCCGGGGCGGACGCGAGCGACACTAGGAACAAAGGTCAGATAGCAGGGACGTGGGACGTCCTGGGCGTTGCGGCGTCGCGCCGGTCCCATCCAAGCGCCATACGTCTAGAAGCAAACTCACGCAGCGGCGCTAAGCCCGCCGGAGTCCCTCTGGCCCATGACAATGTCGAAGAGCAATTGGCGCGGATGAGGCACGCTCGGATGGCCCGCACGTATCTCTGACGTCGTCAGAGGTCGTGTGCGCTTAATGCCCGCACAGCTAAGGGCGCCCTCAGAGGCTGGCTAGATGCTGAGGTCTAATCAGCGCGACACCCGAACGTATCCTGAGGCGGGCTCCGATGGCCAGGAACCGATCAAGCATGCACCGCATCGACTACTTCACAACCACGGTATGGGCTGTTGGCGCCCGCTGAGACGCGATAGTCATCGTGGCGGAATCTGCCACCGAGTTGTATGGAGGGCCTGTCGCGGCAGTGGCGGCATTCGGATCCTCGCTCGGCGATAGTGGGTGGCCCCCTAACCCCGGCAACACCCGGCCTCCCCAACCTCATTCCACTCTAGACGGTGGCTCCGGCCAAGCGAGGTACGGAAGGCTGCAAGCTTCATCGGCACCCCCAGATTGAGGCGGGTGGCGTGACACGCGGCGGACAAACGCTCCTGTCCCTGCGCGGGGCCGGGCGGGAAACACGCGGGCCCACCTCCCGCCCACGGTGGGCTGAGTCCCCGGCGGGATGCCGGTCCGTCGTTCTCGTCCACCGCCCGGGCGGGCCGCGCCCACGCGCACGCCCCGTGCCGTGGCGGCGGCGGCAGCCCCTACCCGGGCCCGCGGGAGCCTCCCGTTCGAAGCACCCCCGTGCGGCCGTCCTTAGAGACGCCCCTGCGTACTAAGCTGGGTGGGCCTGAAGTCGGGCGTGCCTTCGGTGCCGTCCCTCAGGGCGGCCCCGTCCCCGGGGGCGGGCAGCTCGCGCAGCGCCTCGCCCGCGCCACGGCCGCCCGCTACAACTTGCGGCCCTGCCGAACGCGACCTCGCTCACCGGGGCCTGCAGCTCGCCCCGACCGGGTCCCCCGGCTTCGCAGGGGGGCGCAGGGGCCTCCCTCAAGGTGGATGTGCCCCACCCTACCGGCTGAGTGCCAAGCAATCGACGGCAGGGCGGGGCGGACCGAGGGTTCGGGCGCCGGGACTGGAGCGGCGCGGCCCGCCTGCACGAGCCGCTGGCGCGGCGGCGCCCCCCACCCAGCGCACGGGGGCTCGGCGAGCAAGCTGGCGGTGCGCGGCAGGGCCTGGCCCGGACGGCCGGTAAGGTTGCCCGGCCCACCCAAGTTGGCGTCGCCCGGACGAGGCGGGACGGCCGCCAGGCCTTACCGCCCGTGGCTCGGGGGACGGCGGCTCGCTCGCCGTTGCGCGTGAGCGCCGTCGGGGCCGCAGGGGGGGCGCGTCGCCCCGTCGGGCCCGGGTCGCGCCCTTGTCCGCCCTCCCGTCGGGGCCCTGCTTTGGGCGGTGCCGGGGAGCTGGCCTGCTGTCCTTGGCTGGGGCGGGCCCGCCGCCGAACGAGCCGCCAGTCGGGGGTGCCGAGTCCCGGGCGGGCTCCATGGCCCCATGTCGCGTAGGGTCGGCGGGGTACGTCGTCTGTAGTGGCTCCACGGGGGTCGGGCGGGCCTGGGCCG     
