# Supplementary material for: A simple method for data partitioning based on relative evolutionary rates
Source: PeerJ. 2018 Aug 28;6:e5498. doi: 10.7717/peerj.5498 (PMC6118207; doi:10.7717/peerj.5498)
Supplement: Data S1 — The datasets are provided in the PHYLIP format. [file peerj-06-5498-s002.zip › DataS2/AS14-4.phy]

17  4000
out     CAATTTATAGATAATAGTAATATTATCCTAATAAATTTAGAGACCGAAAAATTTACTAAAGAAATCAGATGATTGTATATTTATTGTTATGTATATTTAACTAGGTGTATAAACATGGGTCGTTTTAAAATATTATTGATAAAATTAACAAGAGATTAAAGACACAAATAATATGAAAAAATATTATTTGTTATTATATTAATATCTATTTAAAACTATGTATCTTATTTAATTTTTAAAATTATTTTTAGTATAAATACATACAATACTATTATATTAAAGAATGACTGCTAAAATTATTTTAATAAAATTATCTGTTTATTCTTAAATAATAGTATGGTACTTATTTATTTGCCACAAATACAAAAATAATTTATTATAATGTATTTATATTGCCGCCGTATTCAGAATTTCTGGTGCATATAGTACCAAATTTATTTTGAAATAATTATAAATACGCATGCAGGTCTGTAATTAATATTATATAATAATCTAAATATTTGATAAATTGCTGACGAAACCACTAATGTATTCAAGAGACTTTCATATTCTTATTAATGTATCCATTTAAAATAGAAAGGAAACATGTTCTGTTTCGATATGGTAATACTTAAAAAAATCGCAGCAAAGTAATAATATAGACTGTTTGAAATATTAACATTATCCATCTCATATCACCAGTTATCTAAATTTAATTGAAATTTATGTGAACATGGATTCAAAAATAAGACACACTAAGGTTGAATTAATGTAGATCAGTTAACATTGAGTTAAGATTATCAAAGTTCTGAAAGTAAATTAGCGAAGATTTTATTATTTGAGTAAAACATAATCTCGATATAGGATTTGTTTTACTAATTAAATTAAATAAGAAGGTTTATTTCTTCGTCTAATAGAGAGTGATAATGTGAAATTATTCAAAAGAAAAGATATATTAGTACATACTGTAAATTCTCAGGAGAAATCTATATAATAGCAGTCAAATCTAAGATTCAATCTTCAGTGAATATTGGTGCGTCATGAGACTGTCCAGGGCATAATCGCTTGATAAAAATGATAATCAGCAAAATCCTCATTTATTGGTCATCAAAGACAAAGGTCGGTATCGTCACGGACGGAGTGCACTTAAACGTGTAAATCGTCAGTTGTTAGATGTTACTATTCATTATAGTGAGTCATCAGCTTCGTACACCTACTACCATTTCCTTGCATTATCTGAATCAGATTACGCCTTACAATTCGTTTCCTGGTTCTGAAAATGCCAATAAGGGAGCTGAGGAAGTAATGCTAATTCTGTTTCATGATCGGGAATTACTTATGTTTTGGGTCCATAATACAGTTCAACGTAATTTTTAGCATCTTGCATTCTTTTAATCCAAACAACAATAAGAGGTAAAAGATCAAGGATCGGCTCAAGTTGTCCTTATTGTATCCCCCTTAGTCAGTTAATGTGTCAACCAGGCATATTTCGTAGCCGGAGCCAGTGCGAAAGTATATATTTCATGATCAAATTAACAGACTTATTACAGAAATCTTAATCGATAAAATGACGATATCGCCTTTATCTATCTGGTAGTATCTACTTTTTGTTAGCTTTAGTAGACCGCTTTTAAATACACGAGTGGTTTAAGTCATCGTCAATTGCCAAGAAAGAAACTATATGATATTAGGTATTTCCCGTAGTTTAAATACTCCTCCGATAACCCATGATCATACAAAGATCTCGTATTCGCATCGCCGCCTTATCCTTGAGCTGCTTCGGTCTTTGCTGGCCTCTAGTCCATAAATAGAGATTGAAACCACTCCCCCTCATAACGACGAGGATGCGAGTATGCTGATCGATCAACATGGTTGTTAAAATCAGAGCCAAAACAAACATAATACGCTCGAAACATATACAGCGATTGGAGCTTCATAATTTTGCATCTAGGTAGCAGTTACAAGTCCAACTGTTTCTTAAGACGCAGATTAAAACTGTGTGAGACCTATCGAAGTCCATCGAGCCCGCGATCCACAGCTCGACGGTATAGCCCTGTCAATATTTAGCGGGTAAGCTGCGTTAAATGTTCCAAGTCCTGTTAAGTCTAGGTATCACGACCTACTCCAGGACAGGCGGGCCTCCACTCATACGGGAGCTTCGCCACTTCCAAGCAAGAATGCCGGACGTGCGTGAACATTACGGTGTGTGGCTCACGAGCAACGAAGCCTGCTGAAGAGAGGCCCGCCTTTGGCTCGCACGAAGCTTGCAGCTGTTCAAAGTTTGCCCGAATTGGCCCGCACATAGGTACGCGTCCCGACCATCCGAAGTAGAGGTGTAGACGCGGCCTGCTGAAGTGCCAGGAAGCAGCCAACCAGAATCCCTCATCATTCCGCAAGACGACTGATCGCGCTACATCCCATAAATGTCATTTGGGACGAACGGGATGTGGAGTTTCATCAGCCCACAACCGTTCTTCGGCTTCACGAGAACACAGCTCTGGGAACGGTCGGCTGCAACTGCAGGTGGCAATTCTTACGAGTGGCCGTTTTCACAGCGCGCCAGTAGTACCTACACACCAACGATATTTTCGACGGCTGCGCCAACGTGGGAGTTCCGGAACGTCGCTCAGGAAGGCACCTCGCCGCGCGACAGCGTTCGTATTTATGGCAACAGTGCCTGAATAAACCGGGCCCACAAGCGACATCTTGGGTTTTACGATCGTCAGACATTACAGGCCCCGGTCCGTACCCGCGAGACTCTGCGGTTGGGACACTCAGTGGTTCCCTCGGCCGCAAGTCCCCGCGAAAGCACATGCGCAACACCCGGCCTGTGGTGGCCTCCGCCACCGCGGTGGCTTACTTCTACTATGGACGCCTCCATCGGGGAACCTTGCGGATTGGCGCCACTTGGCCTCCCGGGGAACCTGGATTCTCTGGAATAGCAACGCCCCCGCCCTTCTAACGGCGGTGGAAAGACATTACGGTCTGCAGTAAGACACGACTGCGCGTTCCCTAGCTTTAGGGGTCCGTCCACGAGGCGCAAGGTCCCCGCTAGTGGACACACGAGGGGGGGCGATTAGCCCCCTCAGCCGCGGGGGCTCTGCACCACCGAGCGTCGCCCCGCGCCACCTGAACGTGCGAAGAGGGCGCTGCGGTCCCGCACGCCGCGCAGGCGCTTGGGCCGCGTCCGGCGCAGCGGCTCGCAGCTCGCGTTGCTGTGGGCGCCCCGCCGCTCACGCTCGGCCCTGCACAGGGCCCCCCTGGGGGCCCCTGGACGGGGCGCGCTCCCCGGGCCGCGCCATTCGTCCCTACGGAGGCCCCCCTGGCGGTCGTTTTGCGGCCCCCACACTGGGGCCTTGCTGGGGCGGGGCACGCGGGCAGGGGCGCGCGCCTGGCCGCCGCCGGGGATTGGCCTCCGCGGTGGGGGAGACGGTTAGCGTACCGGTGGCCTGCCCCTGGGCTCCGGTGCCTGCGTGCCGCGCTTCGGTCCCCGGCAGGGAACACCCGCCGGGGGCCTACGGGCGGCCGCCCGGCGGCTCCTGCGCGCGCGCCGGCCCCGCGGCCGCCCGGGCCAGTAGGATATCCCCCGACGCCGGGGCTCGCGGGCGCCGAGATCCGTGACCGGGCGTCGGTTATCTTGTGGGCGCCACGACCGGCGCTCCTTCCCGTGCGGCGGGCCCGGACGGCCCCTGCTTGGGCCACTCGGGGTTGGGTGCGACCCGCCCGGGGCACTCCGCCGGCGGCGGCCGTCGGGGGCCGCGACCCCGGTCACGGGGGGCGTAGGCGCGGAGGTAGCCGTGCCCCGCGGCGCCACGGGATCGGCCTGGCCGGCCGGCTGGCGTGTGGCGGGGGACTGCCCGGCGGGGGAGGTGCCACGCGTGTCGTTTCGAGCCGCGAGGCCGCCGCCCCCCGTACCCGACCCGCCCTCAAGCAGCGCCCTATACCGCGGCGCCGAGCGAGCCGGGAGTCGACGGGTCCGCGCGGGGCGGAGGGCGCGCGCTGTAGCGGGCCACGCGGTTCC     
P       CGATTTATAGATGATAGTAATATTATCCTAGTAAATTTAGAGACCGAAAAATTTACTGAAGAGATCAGATGATTGTATATTTATTGTTATGTATATTTAACTAAGTATATAAACATGGGTCGTTTTAAAATATTATTGATAAAATTAACAAGAGATTAAAGACACAAATAATATAAAAAAATATTATTTGTTATTGTATTAATATCTATTTAAAACTATGTATCTTATTTAATTTTTAAAATTATTTTTAGTATAAATACTTACAATACTATTATATTAAAGAATGACTGCTAAAATTATTTTAATAAAATTATCTGTTTATTCTTAAATAGTAGTATAGTACTTATTTATTTGCCACAAATACAAAAATAATTTATAATAATATATTTATATTGCCGCCGTATTGAGAATTTCTGGTGCATATAGTACCAAATTTATTTTGAAATAGTTATAAATACGCATGCAGGTCTGTAATTAATATTGTATAATAATCTAAATATTTGATAAATTGCTGACGAAACCACTAATGTATTCAAGAGACTTTCATATTCTTATTAATGTATCTATTTAAAATAGAAAGGAAACATGTTCTGTTTCGATATAGTAATACTTAAAAAAATCGCAGCAAAGTAATAATATAGTCTGTTTGAAATATTAACATTATCCATCTCATATCGCCAGTTATCTAAATTTAATTAAAATTTATCTGAACATAGATTCAAAAATACGACTCACTAAGGCTAAATTAATGTAAATCAGTTAACATTGAGTTAAGGTTATCAGAGTTCTGAAAGTGAATTAGCAAAGATTTTATTATTTGAGTAAAACATAATCTCGTTATAGGATTTGTTTTACTAATTAAATTAAATAAGAAGGTTTGTTTCTTCGTTTAATAGATAGTGATAATGTGAAGTTATTCAAAAGAAAAGATATATTAGTACATGCTGTAAATTCTCAGGAGAAATCTAAGTAATAGCAGTCAAATCTAAGATTCAATCTTCAGCGAATATTGGTGCGTCATAAGACTATCCAGGACATGATCGCTTGATAAAAATAATAATCAGCAAAATCCTCTTTTATTGGTAATCAAAGACAAAGGTCGGTATTGTTACGGAGGGAGTGAACTTAAACGTGTAAATCGTTAGTAGTTAGATATTACTATCCATTATAGTGAGTCATCAGCTTCGTACATCTACTACCATTTCCTTGTATTATCTAAATCAGATTACGCCTTACAACTCGTTTTCTGGTTCTGAAAAAGCCAATAAGGGAACTGAGGAAGTACCGCTAATTCTGTTTCGCGATCGGGAATTACTTATGTTCTGGGTCCATAATACAGTTTAACGTAATTTTTAGCATCTTGCATACTTCTAATCCAAACAACGATAAGAAGTAAAAGATGAATGATCGGCCTAACTTGTCCTTATCGTATACCCCTAAGTCAATTAACGTGTCAATCAGGCATATTTAGAAGTCGGCGCCAGTGCGAAAGTATATATTTCATGACCAAATTAACAGACTTATTACAGAAATCTTAATCGATAAGATGACGTTATCTCCTTTATTTATTTGGTCGTATCTACTTTTTGTTAGCTTTAATAGACCGCTTTTAAATACACGAGTAGTTTAAGTCATCGTCAATTGCCAAGAAAGAAACCATATATTATTCGGTGTTTTCTGTAGTTCAAATATTCCTCCGATAACCCATGATCTTACAAAGATCTCATATGCACATCGCCGCCTTATTCTTGAGCTGCTTCGGTCTTTGCTGGCCTCTAGTCCATAAATAAAGGTTGAAACCACTCCCGCTCACAGATACGAGAATGCGAGGATCCTGATCTATTAACATGGTTGTTAAAATTAGAGCCAAAACAAACATAATACGCTCGAAACATATACACCGATTGGAGCTTCATAATTTTGCATCTAGGTAGCAGTTACAAATCAAACAGTTTGTTACGACGCAGATTAAAACTGTGCGAAACCTATCGAAATCCATCGAGCCCGCGATCCGCAGCTCGACGATATAGCACTGTCAATATTTAGGGGGTAAGCTGCGTTGCGTGTTCCCAGTGCTGTTAGGCCTAGGTATCACGACCTACTCCAGGACAGGCGGGCCTTCACTCATACGGGGGCTTCACCACTTCCTAGCGAAAATGCTGGACGCGCGTGGACGTTAGGGTGTGTGGCTCACGAGAAATGTTGCCTGCTGAGGAGAGGCCCGCCTTTGGCTCGCACGAAGGTTGCAGCTGTTCAAAGTTTACCCGAATTGGCCTGCACATAGGTACGCGTCCCGACCATCGGAAGTAGGGGTGTAGACGCGGCCTGCTGTAGTGCCATGAAGCAGCCAACCAGGATCCCTCATCACTCCGCAAGACGACCGATCGTGCTGCACCCCATAAATGTGATTCGGGACGAACGGGATGCGGAGGCTTAACACCCCACTAACATTCATCGGCTTCAGGAGAAAATAGCTCTGGGAACGGTCGGTTGCCACTACAGGTGGCAATTCTTACGATTGGCCGTTTGCACAGCGCGCCAGCAGTACCAACACACCAACGGTATTTTCAACGGTTGCGCCGACGCGGGAGTTCCGAAGCGCCGCTCAGGAAGGCAATTCGCCGCGCGACAACGTTCGTATTTATGGAGTCAGTGCCTGAATAAGCCGGGCGCGCAAGCGACATCTGGGGTTTTACGATCATTAGGCAATGCAGGCCTGGCTCTGTACCCGCGGGGCTCTGCGGTTCGAAGACGCAGTGGTGCCCACGGTCGCAAGTCCCCGCGGAAGCACATGTACAACACCCGACCCGTGGTGGCCTCCGCCACCGCGGCGGCTTACTTGTACTACAGACGCCTCCACCGGGGAACGTTGCGGTTTGGCGCCGCTGGGTCTCTCGGGGGACCTGGATCCTCTGGAATGGCAACGCCCCCGCCCTTCTGACGGCGGTGGGAAGACATTACGGTCTGCGGTGAGACACGACTGCGAGTTCCCTAGATATTGGGGTCCGTCCACGAGGCGGTAGGTCCCCGCTAGCGGGCACACGAGGGGGGGCAGTCGGCCCCCCCAGCGGCGGGGGCTATGCACCACCAAGCGTCCCCCCGCGCCACGCGAACGTGCGAAGTGGGCGCTGCGGTCCCGCACGCCCCGCAGGCTCTTCGGCCGCGTGCGGCGCAGCGGCTCGCAGGTCGCCTGGCTGTGGGCGCCCGGCTGCGCACGGTGGGCCCTGTACAGGCCCCGCCTGGGCGCCCGCGCACGGGGCGAGCTCCCCGTGCCGCGCCGTTCGCTCCGGCGGAGGCCCCCCCGGCGGTCGTTTGGCGGCCCCCACTCTGGGGCCTTGCCAGGGCGTGGCAGGCGGACACGGGCGCGCGCCTGGCCGCCTCCGGTGATTGGCCTCCGCGCTGGGGGGGACGGTTACCTTACAGGTGGCCTGCCCCTGGGCCCCGGTGCCTGCGCGCCCCACTTCGGTCCCCGGCAGGGACCACCCACCGGGGGCCTACGGGCGGCCGCCCGGCGGCTCCTGCGCGCGCGCCGGCCCAGCGGCCGCCCGGGCCAGTAGGGTATCCCCCGACGCCAAGGCTCGCGGGAGCCGAAACCCGAAACCGGGCGGCTTTTATCTTGTCGGCGCCCCGATCGGCGCTCCTTCCCGTGCGGCGGGCCCAGGCCGCCCCCGCTTGGGCCACCCGGGGTTGAGAGCGACGCACCCGCGTCACTCCACCGGAGGCTGCCGTCGCGTGCAGCGACCCCGACCACCGGGGGCGCAGGCCCGCAGGTGGCCTCGCCCCGCGGCGGCGCTGAATCGGCCGGGACGTCTAGCTGGCGTGTGGCGCGGGACTGCACGGCGGGGGGGGTGACACGCGTGGCTCTCCGGGCCGCGAGGCCGCCGCCCCCCGTACCCGCCCCGCCCTCAGGCGGGACCCTGTACCGCGACGCCGAGCGCGCCGGGAGTCGGCGACTCCGCGCGGGGCGGAGGGTGCGCGCTGTAGCGGGCCAGGGGGTTCC     
O       CAATTTATAGATAATAGTAATATTATCCTAATAAATTTAGAGGCCGAAAAATTTACTAAAGAGATCAGATGATTGTATATATATTGTTATGTATATTGAACTAGGTGTATGAACATAGGTCGTTTTAAAATATTATTGATAAAATTAACAAGAGATTAAAGACACAAATAATATAAAAAAATATTGTTTGTTATTGTATTAATATCTATTTAAAACTATGTATCTTATTTAATTTTTAAAATTATTTTTAGTATAAATACTTACAATACTATTATATTAAAGAATAACTGCTAAAATTATTTTAATAAAATTATCTGTTTATTCTTAAATAATAGTATAGTACTTATTTATTTGCCACAAATACAAAAATAATTTATTATAATATATTTATATTGCCGCCGCATTAAGAATTTCTGGTGCATGTAATACCAAATTTATTTTGAAATAATTATAAATACACATGCAGGTCTGTAATTAATGTTATATAATAATCTAAATATTTGATAAATTGCTGACGAAACCACTAATGTATTCAAGAGGCTTTCATATTCTTATTAATGTATCCATTTAAAATAGAAAGGAAACATGTTCTATTTCGATATGGTAATACTTAAAAAAATCGCAGCAAAGTAATAATATAGACTGTTTGAAATATTAACATTATCCATCTCATATCACCAGTTATCTAAATTTAATTAAAATTTATCTGAGCATAGATTCAAAAATAAAACTCACTAAGGTTAAATTAATATAAATCAATTAGCATTGAGTTAAGGTTATCAGAGTTCTGAAAGTAAATTAGCGAAGATTTTATTATTTGAGTAAAACATAATCTCGTTATAGGATTTATTTTACTAATTAAATTAAATAAGAAGGTTTGTTTCTTCGTTTAATAGAAAGTGATAATGTGAAATTATTCAAAAGAAAAGATATATTAGTACATACTGTAAATTCTCAGGAGAAATCTAAATAATAGCAGTCAAATCTAAGATTCAATCTTCAGAGCATATTGGTGCGTTATAAAATTCTCCAGGACATAATCGCTTGATAAAAATAATAATCAACAAAATCCTCCTTTATTGCTGATCAAAGATAAAGGTCGGCATCGTCACGGAGGGAGTGAACTTAAACGTGTAAATCGTCAGTTGTTAGATGTTATTATTGATTATAGTGAGTCATCAGCTTCGTACACCTACTACCATTTCCTTGCATTATCTAAATCAGATTACGCCTTACCACTCGTTTCCTAGTTCTGAAAAAGCCAATAACGGAACTGAGGAAGTAACGCTAATTCTGTTTCAAGATCGAGAATCACCTATGTTCTGGGTCCATAATACAGTTTAACGTAATTTTTAGCGTCGTGCATTCTTCTAATCCAAACAACAACACGAAGTAAAAGATTGATAATTGGCCTAATTTATCCTTATCGTACCCCCCTAAGTCACTTAATGTGTCAATCAGGCATATTTAGTAGACGGTGCTAGTGCGAAAGTATATATTTCATGATCAAGTTAACAGACGTATTACAGAAATCTTAATCGATAAAATGACGCTATCGCCTTTAGTTATCTGGTTGTATCTACCTTCTGTTAGCTTTAATAGACCGCTTTTAAATACACGAGTGGTTGAAGTCATCGTCAATTGCCAAGAAAGAAACTATATGATATTAGGCGTTTTCAGTAGTTCAAATATTCCTCCGACAACCCATGATCCTACAAAGGTCTCATATGCACATCGCCGCCTTATTCTTGAGCTGCTTCGGTCTTTACTTGCCTCTAGTCCATAAATAAAGATCGAAACCACTCCCGCTCACAGCAACGGGAATGCGAGTATCCTGATCGATTAACATGGTTGTTAGAATTAGAGCCAAAACAAACATAATACGCTCGAAACATATACAACGATTGGAGCTTCATAATTTTGCATTTAGGTAGCAGTTATAAGTCTAACAGTTCGTTAAGACGCAGATTAAAATTGTGTGAGACCTATCGAAGTCCATCGAGCCCGCGATCCTGAACTCGACGATATAGGCCCGTCAATATTCAGGGGGTAAGCTGCGTTTAGTGTTCCCAGTACTGTTAAGTCTATGTATCACGACCTACTCCAGGACAGATGGGCCTCCAGTCATACGGGAGCTTCGCCACTTCCTAGCGAAAATGCTGGACGTGCCTGGACGTTACGGCGTATGGCCCACGAGAAATGGTGCCTGCTGAGGAGAGGTCTGCCTTTGGCTCGCACGGAGCTCGCAGCGGTTCAGAGTTTACCCGAATTGGCCTGCACAGAGGTACGCGTCCCGACCATCGGAAGTAGGGGTGTAGACGCGGCCTGCTGGAGTGCTAGGAAGCAGGCGACCAGCATCCCTTATCATTCCGCAAGACGACCGACCGTGCTGCACCCCATAAATGCCATTTGGGACGAACGGGATGTGGAGGTTTGACAGCCCACAAGCATTCGTCGGCTTCAGGAGAAGACGGTTCTGAGAACGGTCGGCTGCCACTACAGGTGGCAATTCCTGCGAGTGGCCGCTTTCACAGCGCGCCAGCAGTACCTACACACCAACGGTATTTTCGACGACTGCGCCAACGAGGAAGTTTCGCAGCGCCGCTCAGGAAGGCACCTCGCCGCGCGACAACGCTCGTATCTATGGGGACAGGGCCTGAATAAGCCGTGCCCGCAAGCGACATCTGGGGTTTTACGATCATTAGGCAGCACAGGCCCGGTTCTGTACCCGCGCGGCGCTGCGGTTTGAAGACTCAGTGGTGCCCTCGACCGCAAGTCCCCGCGGAAGCACATGTTCAACACCCGGCCTGTGGTGGCCTCCGCCACCGCGGTGGCTTACTTATACTACTGACGCCTCCAACGGAAGACGTTGCGGTCTGGCGCCGCCCGGTCTCTCGGGGGACCTGGATTCTCTGGAATAGCAACGCCCCCGCCCTTCTATCGGCGGCGGGAAGACATTACGGTCTGCAGTGAAACATGACTGCGCGTTCCCTAGCTATCGGAGTCGGTCCACGGGGCGGGAGGTCCCCGCTAGGGGGCACACGAGGGGGGGGGGTCAGCCCTCCAAGCTGCCGGGGTTCTGCCCCACCAAGGGTCGCCCCGCGCCACGCAAACGGGCGAAGTGGGCGCTTCGGTCCCGCACGCCGCGCAGGCGCTGCCGCCGCGTCCGGCGCAGCGGCTCGCAGGTCGCGTGGCTGTGGGCGCCCAACGGCTCACGGTGGGCCCTGCACAGGCCCCCCCTGGGTGCCGCCGGACGGGGCGCGCTCCCGGGGGCGCGCTGTTCGCACCTACAGAGGCCCCCCCGCCGGTCGTTTTGCGGGCCCCATGCTGGGGCCTTGCCTGGGCGGCGCAAGCGGGCACGGGTGCGCGCCTGGCCGCCGCCGGCGGTTGGCCTCCGCGATGCGAGGGACGGTTACCGTACCTGTGGCCTGCGCCTGGGCGCCGGTCCCTGCGCGCCCCACTTGGGTCCCCGGGAGGGACCACCCACCGGGGGCCTACGGGCGGCCGCCCGGCGGCTCTTGCGCGCGCGCCGGCCCCGCGGCCGCCCGGGCCAGTAGGGTATCCCCCGACGCCGGGGCTCGCGGGAGCCGAAACCCGAGACCGGGCGTCGTTTATCTTGTCGGCGCCTCGACCGGCGCTCCTTCCCGGGCGGCGGACCCCGGCCGCCCCAGCTTGGGCCACACGGGGTTGGGTGCGACGCACCCGCGACACTCCGCCGGGGGCAGCCGTCGGGCGCAGCGGCCCTCACCACTGGGGGCGGAATGTCGGACGTAGCGCTGCCCCGCGGCGGCACGGAGTCGGCCTGGCCGGCCGGCTGGCGTGTGGCGGGGGACCGCTCGGTGGGGGCGCCGCCACGCGTGTCGCTCCGTACCGCGGCGCCGCCGCCCCCCGTACCCGCCCCGCCCTCAAGCGGGGCCCTATCCCGCGGCGCCGAGTGGGCCGGGAGTCGGCGGCTCCGCGCGGGGCGGAGGGCGCGCGCTGCACCGGGCCACGGGGTTTG     
N       CAATTTATAGATTATAGTGATATTATCCTAATAAATTTAGAGACCGAAGAATTTACTAAAGAGATCAGATGATTGTATATTTATTGTTATGTATATTTAACTAAGTATATGAACATGGGTCGTTTTAAAATATTATTGATAAAATTAACAAGAGATTAAAGACACAAATAGTATGAAAAAATATTATTTGGTATTATATTAATATCTATTTAAAACTATGTATCTTATTTAATTTTTAAAATTATTTTTAATATAAATACATACAATACTATTATATTAAGGAATGACTGCTAAAATTATTTTAATAAAATTATCTGTTTGTTCTTAGATAATAGTATAGTACTTGTTTATTTGCCACAAATACAAAAATAATTTATTATAATATATTTGTATTGCCGCCGTATTAAGAATTTCTGGTGCATGTAGTACCAAATTTATTTTGAAATAATTGTAAATACGCATGCAGGTCTGTAATTAATATTATTTAATAATCTAAATATTTGATAAATTGCTGACGAAGCCACTAATGTATTCAAGAGACTTTCATATTCTTATTAATGTATCCATTTAAAATAGAAAGGAAACATGTTCTGTTTCAATATGGTAATACTTAAAAAAATCGCAGCAAAGTAATAATATAGACTGTTTGAAATATTAACATTATCCATCTCATATCGCCAGTTATCTAAATTTAATTAAAATTTATCTGAACATAGATTCAAAAATATAACTCACTAAGGTTGAATTAATGTAAATCAGTTAACATTGAATTAAGATTATCATAGTTCTGAAAGTAAATTAGCAAAGATTTTATTATTTGAGTAAAACATAATCTCGTTATAGGATTTGTATTACTAATTAAATTAAATAAGAAGGTTTATTTCTTCGTTTAATAGAAAGTGATAATGTGAAATTATTCAAAAGAAAAGATGTATTAGTACATACTGTAAATTCTCAGGAGAAGTCTAAATAATAGCAGTCAAATCTAAGATTCAATCTTCAGTGAATATTGGTGCGTTATAAGACTGTCCAGGACATGATCGCTTGATAAAAAACATAATCAGCAAAATCCTTCTTTACTGATACTCAAAGACAAAGGTCGGAATCGTTACGGAGGGAGTGAACTTAAACGTGTAAATTGTCAGTTGTTAGATATTACTACTGATTATAGTGAGTCATCAGCTTCGTACACCTACTACCATTTCCTTGAATTATCTAAATCAGATTACGCCTTACAACTCGTTCCCTGGTTCTGAAAAAGCCAATAAGGGAACTGAGGAAGTGGCGCTAATTCTGTTTCAAGATCGGGAATTACTTATGTTCTGGGTCCATAATACAGTTTAACGAAATTTTTAGCGTCCTGTATCCTTCTAATCCAAACAACAATACGAAGTAAAAGATAAATGGTGGGCCTAAGTTGTCCTTATGATATCCCCCTGAGTCATTTAATGTGTCAGTCAGGCATATTTAGGAGTCGGTGCCAGTGCGAAAGTATATATTTCATGATCAAGTTAACAGACCTGTCACAGAAATCTTAATCGGCAATATGACGCTATCGCCTTTATGTATCTGGTCGTATCTACTTTTTGTTAGCTTTAATAGACCGCTTTTAAATACACGAGTGGTTCAAGTCCTCGTCAATCGCCAAGAAAGAAACCATATGTTATTGAGTATTTACAGTAGTTCAAATAATCCTCCGATAACCCATGATCATACAAAGCTCTCATATACACATCGCCGCTTTATCCTTGAGCTGCTTCGGTCTTTGCTTGCCTCTAGTCCATAAATAGAGGTTGCAACCACTCCCACTCACAGCAACGGGAATGCGAGTATCCTGATCGATCAACATGGTTGTTACAATTAGAGCCAAAACAAACATAATACGCTCGAAACATATACAGCGATTGGAGCTTCATAAGTTTGCATCTAGGTAGCAGTTACAAGTCCAACCGTTCGTTATGACGCAGATTAAAATTGTGTGAGACCTATCGAAGTCCATCGAGCCCGCGATTCGCAGCTCGACGATATAGGACTGTCAATATTCAGGGGGTAAGCTGCGTCTAGTGTTCCCAGTTCTGTTAAGTCTATGTATCACGACCTACTCCAGGACAGGCGGGTCTGCACTCATACGGGAGGTTCGTCACTTCCTAGCAACAATGCTGGACGAGCCTGGACATTAGGGGGTGTGGCTCACGAGAAATGTCGCCTGCTGAGGAGAGGTCCGCCTTTGGTTCGCACGAAGCTCGCAGCGGTTCAAAGTTTTCCCGAATTGGCCTGCACATGGGTACGCGTCCCGACCATCGGAAGTAGGGGTGTAGACGCGGCCTGCTGGAGTGCTAGGAAGCTGTCAACCAGAGTCCCTTATCAATCCGCAAGAGGAGCGATCGCGCTACAGCCCATAAATGTCATTCGGGACGAACGGGATGTGGAGGGTTATCAGCCCACAATCGTCCATCAGCTTCAGGAGAACACGGTTCTGGGAACGGTCGGTTGCCACTATAGGTGGCAATTCCTACGAGTGGTCGTTTTCACAGCGCGCCAGCAGTACCTACACACCAACGATATTTTCGATGAATGCGCCGACGCGGGAGTTTCGAAGCGCCGCTCAGGAAGGCACCTCGCCGCGCGACAACGTTCTTACTTATGGGGGCAGCGTCTGAATAAGCCGGGCCCTCAGGCGACATCTGGGATTTTACGATCGTAATGCAGTACACGCCCGGTTCGGTACCCGCGAGGCGCTGCGGTTGGTAAACTCACTGGTGCCCCCGACTGCAAGGCCCCGCGTAAGCACATGTGCAACACCCGGCCTGTGGTGGCCTCCGCCACCGCGGTGGCTTACTTATACTACGGACGCCTCCATTGGTGAACATTGCGGTTTGGCGCCACTCGGAGTCCCGGGGGACCTGGATTCTCTGAAATCGCAACGCCCCCCCCCTTCTTACGGCGGCGGAAAGACATTACGGCCTGCAGTGAGACACGACTGCGCGTTCCCTAGCTGTAGGGGTCGGTCCACGCGGCGGAAGGTCCCCGCTAGCAGGCACACGAGGGGGGGCCGTCAGCCTCCCCAGCCGCCGGGGCTCTGCACCACCAACGGTCGCCCCGCGCCACGCGAGCGAGCGAAGTGGGCGCTGCGGTCCCGCACGCCACGCAGGCCCTTGCGCCGCGTCCGGCGGAGCGGCTCGCAGGTCGCGTGGCTGTGGGCGCCCGGCCGCTCACGGTGGGCCCTGGACAGGCCCCCCCTGGGTGCTCTGGGACGAGGCGGGCTCCCGGGGCCGCGCCATTCGCCCCTACGGAGGCCCCCCCGGCGGTCGTTTTGCGGCCCTCACACTGGGGCCTTGCCTGGGCGGCGCAGGCGGGCAGGGATGCGCGCCTGGCCGCCCCCGGCGGCTGGCCTCCGCGGTGGGAGGGACGATTACCGTACCGGGGGCCTGCCCCTGGGCGCCGGTGCCTGCACGCCCCACTTAGGTCCCCGGCAGCGACCACCCACCGGGGGCCTACGGGCGGCCGCCCGGCAGCTCTTGCGCGCGCGCCGGCCGCGCGCCCGCCCGGGCCAGTAGGGTATCCTCCGACGCCGGGGCTCGCGGGAGCCGACACCCGAGACCGGGCGTCGCTTATCTTGTAGGCGCCCCGACCTGCGTTCCTTCCCGTGCGGCGGACCCCGGGCGCCCCAGCTTGGACCACTCGGGATTGGGTGTGACGCGCCCGCGAAACTCCGCTGGGGGCGGGCGTCGGGAGCGGCGACCACCGCCACGGGGGGCGCAGGCTCGGAGGTAGCCGTGCCCCGCGGCGGCGCGGAATCGGCCTGGCGGGCCGGCTGGCGTGTGGCGGGGGGCCGCACGGCGGGGGGGGCGCCACGCGTGTCGATCCGTACCGCGGGGCGCCCGCCCCCCGTACCCGCCCCGCCCTCGGGCGGGGCCCTATACCGCGGGGCCGAGCGCGCCGGGAGTCGACGACTCCGCGCGGGGCGGAGGGCGCGCGCTGTAGCGGGCCAGCGGGTTCG     
M       CGATTTATAGATAATAGTAATATTATCCTAATAAATTTAGAGACCGAAAAATTTACTAAAGAGATCAGATGATTGTATATTTATTGTTATGTTTATTTAACTAAGTATATAAACATAGGTCGTTTTAAAATACTATTGATAAAATTAACAAGAGATTAAAGACACAAATAGTATGAAAAAATATTGTTTGTTATTGTATTAATATCTATTTAAAACTATGTATCTTATTTAATTTTTAAAATTATTTTTAGTATAAATACATACAATACTATTATATTAAAGAATGACAGCTAAAATTATTTTAATAAAATTATCTGTTTATTCTTAAATAATAGTATAGTACTTATTTATTTGCCACAAATACAAAAATAATTTATTATAATATATTTATATTGCCGCCGTATTAAGAATTTCTGGTGCATTTAATACCAAATTTATTTTGAAATAGTTATAAATACGCATGCAGGTCTGTAATTAATATTATGTAATAATCTAAATATTTGATAAATTGCTGACGAAACCACTAATGTGTTCAAGAGACTTTCATATTCTTATTAATGTATCCATTTAAAATAGAAAGGAAACATGTTCTGTTTCAATATGGTAATACTTAAAAGAATCGCAGCAAAGTAATAATATAGACTGTTTGAAATATTAACATTATCCATCTCATATCACCAGTTATCTAAATTTAATTAAAATTTATCTGAACATAGATTCAAAAATAAAACTCACTAAGGTTAAATTAATATAAATCAGTTAACATTGAGTTGAGATTATCAGAGTTCTGAAAGTAAATTAGCAAAGATTTTATTATTTGAGTAAAACATAATCTCGTTATAGGATTTGTTTTACTAATTAAATTAAATAAGAAGGTTTATTTCTTTGTTTAATAGAAAGTGATAATGTGAAATTATTCAAAAGAAAAGATATATTAGTACATACTGTAAATTCTCAGGAGAAATCTAGATAATAGCAGTCAAATCTAAGATTCAATCTTCAGCGGATATTGGTGCGTCATAAGAATGTCCAGGACATAGCCGCTTGATAAAAATTATAATCAACGAAATCCTTTTTTATTGGTGATCAAAGACAAAGGTCGGAATAGTCACGGAGGGAGTGAACTTAAACGTGTAAATCGTCAGTTGTTAAATGTTACTATTAATAATAGTGAGTCATCAGCTTCGTACACCTACTACCATTTCCTTGTATTATCTGAATCAGATTACGCCTTACAACTCGTTTGCTAGTTCTGAAAATGCCAATAAGGGAACTGAGGAAGTAACGCTAATTCTGCTTCAAGATCGGGAATCACTTATGTTCTGGGCCCATAATACAGTTCAACGTAATTTTTAGTGTCTTGTATTCTTCAAATCCAAACAACAATACGAGGTAAAAGATCGATGATCGGCCCAAATTGTCCTTATCATATCCCCCTAAGTCACTTAATGTGTCAGTCAGGCATATTTAGTAGTCGGTGCCAGTGCGACAGTATATATTTCATGATCAACTTAACAGACGTATTACAGAAATCTTAATCGATAAGATGACGAAATCGCCTTTATTTATTTGGTTGTATCTACTTTTTGTTAGCTTTAATAGACCGCTTTTAAATACACGAGTGGTTTAAGTCATCGTCAATTGCCAAGAAAGAAACTATATGCTATTAGGTATTTTCAGTAGTTCAAACGGTTCTACGAAAACCCATGATCCTACAAAGTTCTCATATGCACATCGCCGCTTTATCCTTGAGCTGCTTCGGTCTTTGATCGCCTCTAGTCCATAAATAAAGGTTGAAACCACTCCTACTCACGGCAACGGGAATGCGGGTATTCTGATCGATGAACATGGTTGTTAGGATTAGAGCCAAAACAAACATAATACGCTCGAAACATATACATCGATTGGAGCTTCATAAGTTTGCATCTAGGTAGCAGTTACAAGTCAAACGGTTTCTTAGGACGCAGATTAAAACTGTGTGAGACCTATCGAAGTCCATCGAGCCCGCGATCCGCATCTCGACGATATAGGCCGGTCAATATTCAGGGGGTAAGCTGGGTTAAGTGTTCCCAGTCCTGTTAAGTCTAGGTATCACTACCTACTCCAGGACAGATGGGCCTGCACTCATACGGGAGCTTCGCTACTTCCTAGCAAGAATGCTGGACGTGCTTGAACATTATGGGGTATGGCTCACGAGCAATGGTGCCTGCTGAAGAGAGGTCCGCCTTTGGCTCGCACGGAGCTTGCAGCGGTTCGGAGTTTACCCGAATTGGCCTGCACAAAGGTATGCGTCCCGACCATCGGAAGTAGGGGAGTAAACGCGGCCTGCTGAAGTGCCAGGAAGCAGTCAACCGGTGTCCCTCATCACTCCGTAAGACGACAGATCGCGCTGCAGCCCATAAATGTCATTCGGGACGAACGGGATGTGGAAGATTAGCAGCCGACGATCCTCCTTCAGCTTCAGGAGAACAGGGTTCTGCGACCGGTCAGCTGCCACTACGGGTGGCAATTGCTACGAGTGGCCGCTTTCACAGCGCGCCGGCAGTACTTACGCACCAACGATATTTTCGACCAGTGCGCCTACGGGGGGGTTCCGGAGCGCCGCTCAGGAAGGCATCTCGCCGTGCGACAACGTTCGTATTTAAGGCGACAGTGCCTGAATAAACCGTGCCCACAAGCGACATCTAAGGTTTTACGATCATCAGTCAGTACAGGCCCGGGTCGGTACCCGCGAGGCGCTGCGGTTGGAAGACTCAGTGGTGCCCCCGGCCGCAAGCCCCCGCGGAAGCACATGAGAAACACCCGGCCTGTGGTGGCCTCCGCCACTGCGGTGGCTTACTTATACTACGAACGCCTCCATTGGGGAGCGTTGAGACTTGGAGCCACTTGGTAACTCGGGGGACCTGGATTCTCTGGAATAGCAACGCCCCCGCCCTTCTCGCGGCGGAGGGAAGACATTACGGGTTGCAGTGAGACACGACTGCGCGTTCCCTAGCTTTCGGGGTCGGTCCACGAGGCGGGAGGTCCCCGCTCGTGGGGACATGAGGGGGACGCGCCAGCCCCCCCAGCGGCCGGGCCTCTGCACCACCACAGGTCGCCCCGCGCCACTCGGGCGAGCGAACTGCGCACTGCGGTCCCGCACGCCACACAGGGGCTTCGGCCGCGTCCCGCGTAGCGGCTTGCAGCTCGCGTGTCTGTGGGCGCCCGGCGGCTCACGGTAGGCCCTGCACAGGCCCCCCCTGGGTACCGCGGGACCGGGCGAGCTGCCCGGGGCGCGCCATTCGCGCCCACGGAGGCCCCCCCGGCGGGCGTTTGGCGGCCCTCACGCCGGGGCCTTGCCGGGGGGGCGCAGCGGGGCAGGGGTGCGCCCATGGCCGCCGCCGGCGATTGGCCTCCGCGGTGGGAGCGACGGTTACCGTACCTGCGGCCTGCCCCTGGGCGCCGGTACCTGCGCGCGCCACTCCGGTCCCCGGCAGTGACCACCCACCGGGGCCCTACGGGCGGCCGCCCGGCGGCTCCTGCGCGCGCGGCGGCCCTGCGGCCGCCCGGGCCAGTACGGTATCCTCCGACGCCGGCGCTCGCGGGAGCCGACACCCGAGGCCGGGCGTGGTTTATCTTGTCGGCGCCCCGACCCGTGGTCCTTCCCGTGCGGCGGCTGCCAGCCGCCCCCGCTTGGGCCACCCGGTGTTGGGTGTGACGCGCCCGCGAGACTCCGCCGCAGGCGGGCGTCGGGCGCAGCGACCCCCGCCACGGGGGGCGCAGCCGCGGAGGTGGGCGTGCCCCGCGGCGGCACGGAGTCGGCCCGGCGGGCCAGCTGGCGTGTGGCGGGGGCCCGCGCAGCGGGGGGGGCGCCACGCGTGTCGATCCGTACCGCGGCGCCGCCGCCCCCCGTACCCGCCCCGCCCTCGGGCGGAGCCCTGTACCGCGGGGCCGAGCGTGCGGGGAGTCGACGACTCCGCGCGGGGCGGAGGGCGCGCGCTGCAGCGGCCCAGGGGGTTGG     
L       CAATTTATAGATGATAGTAATATTATCCTAATAAATTTAGAGACCGAAAAATTTACTAAAGAGATCAGATGATTGTATATATATTGTTATGTATATTTAACTAAGTATATAAACATAGGTCGTTTTAAAATATTATTGATAAAATTAACAAGAGATTAAAGACACAAATAATATAAAAAAATATTATTTGTTATTATATTAATATCTATTTAAAACTATGTATCTTATTTAATTTTTAAAATTATTTTTAATATAAATACATACAATACTATTATATTAAGGAATGACTGCTAAAATTATTTTAATAAAATTATCTGTTTATTCTTAAATAATAGTATGGTACTTATTTATTTGCCACAAATACAAAAATAATTTATTATAATATATTTATATTGCCGCCGTATTAAGAATTTCTGGTGCATGTAGTACCAAATTTATTTTGAAATAATTATAAATACACATGCAGGTCTGTAATTAATATTATATAATAATCTAAATATTTGATAAATTGCTGACGAAACCACTAATGTCTTCAAGAGACTTTCATATTCTTATTAATGTGTCCATTTAAAATAGAAAGGAAACATGTTCTATTTCAATATGGTAATACTTAAAAAAATCGCAGCAAAGTAATAATATAGACTGTTTGAAATATTAACATTATCCGTCTCATATCACCAGTTATCTAAATTTAATTAAAATTTATCTGAACATAGATTCAAAAATAAAACTCACTAAGGTTAAATTAATATATATCAGTTAGCATTGAATTAAGATTATCAGAGTTCTGAAAGTGAATTAGCAATGATCTTATTATTTGAGTAAAACATAATCTCGTTATAGGATTTGTATTACTAATTAAATTAAATAAGAAGGTTTATTTCTTTGTTTAATAGAAAGTGATAATGTGAAATTATTCAAAAGAAAAGATATACTAGTACATACTGTAAATTCTCAGGAGAAATATAGATAATAGCAGTCAAATCTAAGATTCAATCTTCAGTTTATATTGGTGCGTAATAAAAATATCCAGGACATGACCGCTCGATAAAAACCATAATCAGCAAAATCCTTCTTTATTGATAATCAAAGACAAAGGTCGGGATCGTTACGGATGGAGTGAACTTAAACGTGTAAATCGTCAGTTGTTAAATGTTACTATTAATTATAGTGAGTCATCAGCTTCGTACACCTACTTCCGTTTCCTTGTATTATCTTAATCAGATAACGCCTTACGACTCGTTTTCTGGTTCTGAAAAAGCCAGTAAGGGAACTGAAGAAGTATTGCCAATTCTGTTTCGAGATCGGGAATTACTTATGTTCTGGGCCCATAATACAGTTTAACGCAATTTTTAGTGTCGTGCATGCTTCTAATCCAAACAACAATACGATGTAAAAGATAAATGATAGGCCCAAGTTGTCCTTATTATATCCCCCTTAGTCACTTAATGTGTCACTCAGGCATATTTGGTAGTCGGTGCCAGTGCGAGAGTATATATTTCATAAGCAATTTAACAGACATATTACAGAAATCTTAATCGGTAAGATGACGCTATCGCCTTTATCTATTTGGTTTTATCTACTTTTTGTTAGCTTTAATAGACCGCTTTTAAATACACGAGTGGTTAAAGTCATCGTCAATTGCCAAGAAAGAAACTATATATTATTAAGTGTTTCCTGTATTTCAAATATTCCTCCGATAACCCATGATCTTACAAAGCTCTCATATGCGCATCGCCGCTTTATACTTGAGCTGCTTCGGTCTTTACTCGCCTCTAGTCCATAAATAAAGGTTGAAACCACTCCTGCTCAGAGCAACGGGTATGCGAGTATTCTGCTCGATTAACATGGTTGTTAGGATTAGAGCCAAAACAAACATAATACGCCCGAAACATATACAACGATTGGAGCTTCATAACTTTGCATCCAGGTAGCAGTTACAACTCCAACAGTTCATTAAGACGCAGATTAAAACTGTGTAAGACCTATCGAAATCCATCGAGCCCGCGATCCGCAGCCCGACGATATAGCCCGGTCAATATTCAGGGTGTAAGCTGCGTTACGTGTTCCAAGTACTGTTAACTCTAAGTATCACGACCTACTCTAGGACAGGTGGGCCTGCACTCACACGGGAGCTTCACTACTTCCTAGCTAGAATGCCGGGCGGGCCTGGACATTACGGGGTGTGGCTCACGAGCAATGCTGCCTGCTGAAGAGAGGCCCGCCTTTGGCTCGCACGAAGCTTGCAGTAGTTCAGAGTTTCCCCGATTTGGCCCGCACTCAGGTACACGTCCCGACCATCGGAAGTAGGGGTGTAGACGCGGCCTGCTGGAATGCCAGGAAGCAGCCAACCGGAGTCCCTCATCATTCCGCAAGACGACAGATCGCGCTGCAACCCATAAATGTCATTCGGGACGAACGGGATGTGGAGGATTACCAGCCCACAACCTTTCAACAGCTTCAAGAGAAGACGATTCTGAGAACGGTCGGCTGCCACTACAGGTGGCAATTCCTACGAGTGGCCGATTTCACAGCGCGCCAGTAGTACCGACACACCAACGGTATTTTCGACTGTTGCGCCAACGCGGGAGTTCCGAAGCGTCGCTCAGGAAGGCACCTCGCTGTGCGATAACGTTCGTATTTAAGGGGACAGTGCCTGAATAAACCGGGCCCTCAAGTGACATCTGGGATTTTACGATCGTTAGGCAGCTCATGCCCGGCTCCGTACCCGCGAGTCACTGCGGTTGGGATACTCAATGGTACCCCCGGCCGCAAGCCCCCGCGGAAGCACATGTGAAACAGCCGGCCTGTGGTGGCCTCCGCCACCGCGGTGGCTTACTTATACTACGCACGCCTCCATAGGGGAACGTTGCGGCTTGGCGCCTCTCGGCCGCTCGGGGGACCTGGATTCTCTGAAATAGCAACGCCCCCGCCCTTCTGGCGGCGGCGGGAAGACATTACGGTTTGCAGTAAGACACCACTGCGCGTTCCCTAGCTATGGGGGTCGGTACACGAGGCGGGAGGTCCCCGCTCGCGGGCACACGAGAGGGGGCCGTCCGCCCCCCCAGCCGCCGGCCCTCTGCACCACCAAGGGTCGCCCCGCCCCACGCGGGCGGGCGAAGTGCGCGCTGCGGTCCCGCACGCCACACAGGTGCTTCGGCCGCGACCGGCGCAGCGGCTCGTAGGTCGCGTGCCTGTGGGCGCCCGGCGGCTCACGGTCGGCCCGGGGCCGGCCTCGCCTGGGGGCCCTCGACCGGGGCGGGCTGCCCGGGCCGCGCCGTTCGCGCCCACGGAGGCCCCCCCGACGGTCGTTTGGCGGCCCTCACGCGGAGGGCTTGCCTGGGTGGCGCAAGCGGGCACGGGGGCGCACCTGGCCGCCGCCGGCGATTGCCCTCCGCGGTGAGGGGGACGATTACCGTACCCGGGGCCTGCCCCTGGGCGCCGGTGCCTGCGCGGCACACTCCTGTCCCCGGCAGTGACCACCCGCCGGGCGCCTACGGGCCGCCGCGCGGCGGCTCCTGCGCGCGCGCCGGCCCCCCGGCCGCCCGGGCCAGTACGCTATCCTCCGACGCCGGCGCTCGCGGGAGCCGACACCCGAGACCGGGCGTCGGTTCTCTTGTCGGCGCCGCGACCGGCGCTCCTTCCCGCGCGGCGGGTGCCGGCTGCCCCGGCTTGGGCCACCCGGGGTTGGGTGTGACGGGCCCGTGACATTCCGCCGGGGGCCGACGTCACGCGCAGCAACCCTCCTCACAGGGGGCGTAGGGGCCAAGGTGGCCGTCCCCCGCGGCGGCCCGGAATCGGCCTGGCTGGCCTGCTGGCGTGTGGCGGGGGACCGCGCGGCGGGGGGGGCGCCGCGCGTGTCGGTCCGGCCCGCCCTGCTGCCGCCCCCCGTACCCGCCCCGCCCTCAGGCGGCGCCCTATGCCGCGCCGCCGAGCGTGCCGGGAGTTGACGACTCCGCGCGGGGCGGAGGGCGCGCGCTGCAGCGCGCCAGGGGGTTGG     
K       CGATTTATAGATAATAGTAATATTATCCTAATAAATTTAGAGGCCGAAAAATTTACTAAAGAGATCGGATGATTGTATATTTGTTGTTATGTATATTTAACTAAGTATATAAACATAGGTCGTTTTAAAATATTATTGATAAGATTAACAAGAGATTAAAGACACAAATAATATGAAAAAATATTATTTGTTATTATATTAATATCTATTTAAAACTATGTATCTTATTTAATTTTTAAAATTATTTTTAATATAAATACATACAATACTATTATATTAAGGAATGACTGCTAAAATTATTTTAATAAAATTATCTGTTTTTTCTTAAATAATAGTATGGTACTTATTTATTTGCCGCAAATACAAAAATAATTTATTATAATATATTTATATTGCCGCCGTATTAAGAATTTCTGGTGCATATAGTACCAAATTTATTTTGAAATAATTATAAATACACATGCAGGTCTGTAATTAATATTATATAATAATCTAAATATTTGATAAATTGCTGACGAAACCACTAGTGTGTTCAAGAGGCTTTCATATTCTTATTAATGTATCCATTTAAAATAGAAAGGAAACATGTTCTATTTCAATATGGTAATACTTAAAAAAATCGCAGCAAAGTAATAATATAGACTGTTTGAAATATTAACATTATCCAACTCATATCGCCAGTTATCTAAATTTAATTGAAATTTATTTGAGCATAGATTCAAAAATAGAACTCACTAAGGTTGAATTAATGTAAATCAATTGGCATTGAGTTAAGATTATCAAAGTTCTGAAAGTGAATTAGCGAAGATTTTATTATTTGAGTAAAACATAATCTCGTTATAGGATTTGTTTTACTAATTAAATTAAATAAGAAGGTTTGTTTCTTCGTTTAATAGAAAGTGATAATGTGAAATTATTCAAAAGAAGAGATATATTAGTACATACTGTAAATTCTCAGGAGAAATATAAATAATAGCAGTCAAATCTAAGATTCAATCTTCAGTGAATATTGGTGCGTAATAAGAATATCCAGGACATAACCGCTTGATAAAAATCATAATCAACGAAATCCTCCTTTATTGATGATCAAAGACAAAGGTCGGTATCGTAACGGAGGGAGTGAACTTAAGCGTGTAAATCGTCAGTCGTTAGATGTTACTACTAATTATAGTGCGTCATCAGCTTCGTACACCTACTGCCATTTCCTTGCATTTTTTAAATCAGATCACGCCTTACGACTCGTTTCCTAGTTCTGAAAAGGCCAATAAAGGAACTGAGGAAGTACAGCGAATTCTGTTTCAAGATCGGGAATTACTTATGTTCTGGGTCCATAATACAGTTTAACGCAATTTTTAGTGTCCTGCATTCTTCTAATCCAAACAACAATATGAAGTAAAAGATAGATGATGGGCCCAAGTTGTCCTTTTCGTATACCCCTGAGTCACTTAAGGTGTCATTCAGGCATATTTAGTAGTCGGTGCCAGTGCGAAAGTATATATTTCATGAGCAAGTTAACAGACATATTACAGAAATCTTAATCGATAAGATGACGTTATCGCCTTTAATTATTTGGTAATATCTACTTTTTGTTAACTTTGATAGACCGCTTTTAAATACACGAGTGGTTTAAGTCATCGTCAATTGCCAAGAAAGAAACAATATCTTATTAGGTATTTTCCGTAATTTAAACACTCCTCCGATAACCCATGATCCTACAAAGCTCTCATATACACATCGCCGCCTTATGCTTGAGCTGCTTCGGTCTTTGCTTGCCTCTAGTCCATAAATATAGGTTGAAACCACTCCTACTCATAGAAACGGGAATGCGGGCATTCTGATCGATTAACATGGTTGTTAGAATTAGAGCCAAAACAAACATAATACGCTCGAAACATATACAGCGATTGGAGCTTCATAATTTTGCATCTAGTTAGCAGTTACTACTCTAACAGTTTATTAGGACGCAGATTAAAACTGTGCGAGACCTATCGAAGTCCATCGAGCCCGCGATTCGCAGCTCGACGTTATAGTACTATCAATATTCAGGGGGTAAGCTGCGTTAAGTGTTCCTAGTCCTGTTAAGACTAGGTGTCACGACCTACTCCAGGGCAGGCGGGCCTGCACTCATACGGAAGCTTCGTTACTTCCTAGCGAGAATGCTGGGCGTGCTTGAACATTATGGGATGTGGCTCACGAGCAATGCTGCCTGCTGAAGAGAGGTCCGCCTTTGGCTCGCACGGAGCTCGCAGCGGTTCAGAGTTTCCCCGAATTGGCCTGCACGTTGGTACGCGTCCCGACCATCGGAAGTAGGGGTGTAAACGCGGCTTGCTGGAGTGCTATGAATCAGCCAACCTGGGTCCCTCATCATCCCGCAAGACGACAGATCGCGCTGCAGCCCATAAATGCCATTCGGGACGAACGAGATGAGGAGGTTTACCAGCCCACAACCGTCCGTCGGCTTCAGGAGAACACGATTCTGAGAACGGTCGGCTGCCACTACAGGTGGCAATTCCTACGAGTGGCCGCTTTCACAGCGCGCCTGCAGTACCGACACACCAACGGTATTTTCGACCATTGCGCCGACGCGGGAGTTCCGGAGCGCCGCTCAGGAAGGCACCTCGCCGTGCGACAACGTTCGTATTTAGGGAGACAGTGCCTGAGTAAGCCGGGCCCTCAGGCGACATCTATGGTTTTACGATCTTTAGGCAGTACAGGCCTGATTTAGTACGCGCGAGCCGCTGCGGTTGGAAAACTCAGTGGTACCCCCGCCCGCAAGCCCCCGCGAAAGCACATGTTAAATACCCGGCCTGTGGTGGCCTCCGCCACCGCGATGGCTTACTTATACTACGGACACCTCCATTGGGGAGCGTTGCGGCTTGGCGCCATTAGGTGACACGGGGGACCTGGATCCTCTGGAATAGCAACGCCCCCACCCTTCTAGCGGCGGAGGGAAGACATTACGGTTTGCGGTGAGACACTACTGCGCGTTCCCCAGCTATAGGGGTCGGTCTACGGGGCGAGGGGTCCCCGCTCGCGGACACACGAGGGGGGGCCGTCAGCCCCCCCAGCCGCCGGGCCTCAGCACCACCGAGGGTCGCCCCGCGCCACGCGGGCTGGCGAAGTGCGCGCTGCGGTCCCGCACGCCGCACAGGGGCTTCGGCCGCGTCCAGCGCAGCGGCTCGCAGGTCGCGTGGCTGTGGGCGCCCGCCGGCTCACGGTGGGCCCTGTGCAGGCCCCCCCTGGGTGCCCTAGGGCGCGGCGCGCTCCCGGGGTCGCGCCATTCGCGCCGACGGAGGCCCCCCCGACGGTCGTTTGGCGGCCCTCACGCCGGGGGCTTGCGCGGGCGGCGCAGGCGGGCAGGGGCACGCCCGTGGCCGCCGCCGGTGAATGGCCTCCGCCGTGGGGGCGACGGTTACCGGACCCGGGGCCTGCCCGTGGGCGCCGGTGCCTGCGCGCGGCACTGCTGTCCCCGGCAGTGACCACCCACCGGGGACCTACGAGCCGCCGCCTGGCCGCTCCTGCGCGCGCGCCGGCTCCGCGGCCGCCCGGGCCAGTATGGTATCCTCCGACGCCGGGGCTCGCGGGAGCCGACACCCGAGACCGGGCGTCGGTTTTCTTGTCGGCGCCCCGACCTGCGCTCCGTCCCGCGCCGGGGGTGCCGGCCGCCCCGGCTTGGACGACCCGGGATTGGGTGCGACGCGCCCGCGGCACTCCGCCGGGGGCGGTCGTCATGCGCGGCGACCCCCGTCACGGGGGGCGGTAGAGCGCAGGTGGCCGTGCCCCGCGGCGGCGCGGAGTCGGCCTGCCTGGCCGGCTGGCGTGTGGCGGGGGCCCACGCGGCGGGGGGGGCGCCGCGCTTGTCGATCCGGCCCGCGGCGCCACCGCCCCGCGTACCCGCCCCGCCCTCAGGCGGAGCTCTATACCGCGCCGCTGAGCGGGCCGGGAGTCGACGACTCCGCTCGGGGCGGAGGGCGCGCGCTGCAGCGGGCCAGGGGGTTCG     
J       CGATTTATAGATAATAGTAATATTATCCTAATAAATATAGAGACCGAAAAATTTACTAAAGAGATCGGATGATTGTATATTTGTTGTTATGTATATTTAACTAAGTATATAAACATAGGTCGTTTTAAAATATTATTGATAAAATTAACAAGAGATTAAAGACACAAATAATATGAAAAAATATTATTTGTTATTATATTAATATCTATTTAAAACTATGTATCTTATTTAATTTTTAAAATTATTTTTAATATAAGTACATACAATACTATTATATTAAAGAATGACTGCTAAAATTATTTTAATAAAATTATCTGTTTATTCTTAAATAATAGTATAGTACTTATTTATTTGCCACAAATACAAAAATAATTTATTATAATATATTTATATTGCCGCCGTATTTAGAATTTCTGGTGCATATAGTACCAAATTTATTTTGAAATAATTATAAATACACATGCAGGTCTGTAATTAATATTATATAATAATCTAAATATTTGATAAATTGCGGACGAAACCACTAATGTATTCAAGAGACTTTAATATTCTTATTAATGTATCCATTTAAAATAGAAAGGAAACATGTTCTGTTTCAATATGGTAATACTTAAAAGAATCGCAGCAAAGTAATAATATAGACTGTTTGAAATATTAACATTATCCATCTCATATCACCAGTTATCTAAATTTAATTTAAATTTATCTGAACATAGATTCAAAAATAAAACTCACTAAGGTTAAATTAATATAAATCAATTAGCATTGAGTTAAGGTTATCAAAGTTCTGAAAGTAAATTAGCAAGGATTTTATTATTTGAGTAAAACATAATCTCGTTATAGGATTTGTTTTACTAATTAAATTAAATAAGAAGGTTTATTTCTTCGTTTAATAGAAAGTGATAATGTGAAATTATTCAAAAGAAAAGATATATTAGTACATACTGTAAATTCTCAGGAGAAATATAAATAATAGCAGTCAAATCTAAGATTCAATCTTCAGTGAATATTGGCGCGTAATAAGAATATCCAGGACATTAACGCTTGTTAGAAATCATAATCAACGAAATCCTAATTTATTGATAGTCAAAGACAAAGGTCGGCGTCGTTACGGATGGAGTGCACTTAAGCGTGTAAATAGTCAGTCGTTAGATGTTACTATTAATTATAGTGCGTCACCAGCTTCGTACATCTACTACCATTTCCTTGTATTATCTGAATCAGATTACGCCTTACAACTCGTTTCCTGGTTCCGAAAAAGCCAATAAAGGAACTGAGGAAGTACCGCTGATTCTGTTTCAAGATCGGGAATCACCTATGTTCTGGGTCCATAATACAGTTCAACGTAATTTTTAGTGTCTTGAATCCTTCTAATCCAAACAGCGATACGAAGTAAAATATGAATGATGGGCCTAAATTATCCTTGTCGTATTCCCCTAAGTCAATTAATGTGTCATTCAGGCATATTTTGTAGCCGGTGCTAGTGCGAAAGTATATATTTCATAAGCAAATTAACAGACTTATTACAGAGATCTTAATCGATGAAATGACGCTATCACCTTTATTTATTTGGTAGTATCTACTTTTTGTTAGCTTTAATAGACCGCTTTTAAATACACGAGTGGTTAAAGTCATCGTCAATTGCCAAGAAAGAAACCATATCTTATTAGGTATTTCCTGTAATTTAAATATTCCTCCGATAACCCATGATCCTACAAAGCTCTCGTATTCACATCGTCGCTTTATCCTTGAGCTGCTTCGGTCTTTGCTTGCCTCTAGTCCATGAATAAAGGTTGAAACCACTCCCGCTCACAGAGACGGCAATGCGAGTATTCTGATCGATGAATATGGTTGTTAGGATTAGAGCCAAAACAAACATAATACGCTCGAAACATATACAACGATTGGAGCTCCATAACTTTGCATCCAGTTAGCAGTTACTAATCCAACAGTCAATTAAGACGCAGATTAAAATTGTGCGAGACCTATCGAAGTCCATCGAGCCCGCGATTCTCATCTCGACGCTATAGCCCTGTCAATATTCAGGGGGTAAGCTGCGTTACATGTTCCCAGTCCTGTTAAGCCAAGGTATCACGACCTACTCCAGGACAGTCGGGCCTGCACTCATACGGGTGCTTCGCTACTTCCTGGCAAGAATGCTGGACGCGCCTGGACGTTATGGCGTCTGGCTCACGAGGAACGGAGCCTGCTGAGGAGAGGTCCGCCTTCGGCTCGCACGGAGTTGGCAGCAGTGCAAAGTTTCCCCGAATTGGCCCGCACATCGGTACGCGTCCCGACCATCGGAAGTAGGGGCGTAAACGCGGCATGCTGCAGTGCAAGGAAGCAGTCAACCGGAGTCCCTCATCACTCCGCAAGACGACCGATCGCTCTGCATCCCATAAATGGAGTTCGGGACGAACGTGATGTGGAGGGTTACCAGCCGACGACCATTCGTGAGCTTCAGGAGAAAACGTCTCTGGGAACGGCCGGCTGCCACTACAGGCGGCAATTCTCACGAGTGGCCGTTTTCACAGTGCGCCTGCAGTACTGACACACCAACGATATTTTCAACTACTGCGCCTACGCGGGAGTTCCGGAGTGTCGCTCAGGAAGGCACCTCGCCGTGCGACAACGTTCGCACTTACGGGGACAGTGCCTGAATAAGCCGGGCCCTCAGGCCACATCTTGGTTTTTATGATCATTAAACAGTATAGGCCCGGCTCAGTACCCGCGGGCCGCTGCGGTTAGTAGACTCAGTGGTGCCCCCGCCCGCAAGTACCCGCGAAAGCACATGTGGAAAAGCCGGCCCGTGGTGGCCTCCGCCACCGCGGTGGCTTACTTCTACTACCAACGCCTCCATCGGTGAACGTTGCGGCTTGGCGCCACTCGGAGACTCGGGGGACCTGGATTCTCTGGAATAGCAACGCCCCCCCCCTTCTAACGGCGGTGGGAAGACATTACGGGCTGCAGTGAGACACTACTGCGCGTTCCCTAGCTGTGGGGGTCGGTTAACGGGGCGCAGGGTCCCCGCTCGGGGTCACACGAGGGGGGGTCGCCAGCCCCCCCAGCCGCGGGGCCTGTGCACCACCAAGGGTCGCCCCGTGCGACCCGGGCTAGCGAACTGCGCGCTGCGGTCCCGCACGCCCCGCACGTGCTCCCGCCGCGTCCAGCGCAGCGGCTCGCAGCTCGCGTCGCTGTGGGCGCCCGGCGGCTCACGGTGGGCCCTGCGCAGGCCCCCCCTGGGGGCCCTAGGACGGGGCGCGCTCCCGGGGTCGCGCCGTTCGCACCTACGGAGGCCCGCCCGTCGGTCGTTCGGCGGCCCTCACGCCAGGGGCTTGCCCGAGCGGTGCAGGCGGGCAGGGGCGCGCGCCTGGCCGCCACCGGCGACTGGGCTCCGCCGTGGGGGGGACCGTTATCGTACTCGCGGCTTGCCCCTGGGCATCGGTGCCTGCGCGCCGCACTCCTGTCCCCGGTAGTGACCACCCACCGGGGGCCTACGGGCCGCCGCTCGGCGGCTCGTGCGCGCGCGCCGGCCCCCCGGCCGCCCGGGCCAGTATAGTATCCTCCGACGCCGGGGCTCGCGGGGGCCGACACCCGAGACCGGGCGCCGATTCTCTTGTCGGCGCCCCCACCTGCGGTCGTTCCCGCGCGGCGGGGACGGGCCGCCCCGGCTTGGGCCACCCGGGGTTGGGCGTGACGCGCCCGGGGCAGTGCACCGCAGGCAGCGGTCACGCGCAGCGACCCCCTTCACGGGGGGCGTAGGGGCGGAGGTGGCCGTGCCCCGCGGCGGCACGGGATCGGCCTGCCCGGCCGGCTGGCGTGTGGCGGGGGCCCACTCGGCGGGGGGGCCGCCACGCATGTCGGTTCGCCCCGCGGGGCGTCCGCCCCCCGTACCCGCTCCGCCCTCAGGCGGGGCCCTCTACCGCGCCGCGGAGCCTGTCGGGAGTTGGCGACTCCGCGCGGGGCGGGGGGCGCGCGCTGCAACGGGCCAGGGGGTTTC     
I       CGATTTATAGATAATAGTAATATTATCCTAATAAATTTAGAGACCGAAAAATTTACTAAAGAGATCGGATGATTGTATATCTATTGTTATGTGTATTAAACTAGGTATATAAACATAGGTCGTTTTAAAATAATATTGATAAAATTAACAAGAGATTAAAGACACAAATAATATGAAAAAATATTATTTGTTATTGTATTAATATCTATTTAAAACTATGTATCTTATTTAATTTTTAAAATTATTTTTAATATAAATACATACAATACTATTATATTAAAGAATGACTGCTAAAATTAGTTTAATAAAATTATCTGTTTATTCTTAAATAATAGTATAGTACTTATTTATTTGCCACAAATACAAAAATAATTTATTATAATATGTTTATATTGCCGCCGTATTAAGAATTTCTGGTGCATATAATACCAAATTTATTTTGAAATAGTTATAAATACGCATGCAGGTCTGTAATTAATATTGTGTAATAATCTAAATATTTGATAAATTGCTGACGAAACCACTAATGTATTCAAGAGACTTTCATATTCTTATTAATGTATCCATTTAAAATAGAAAGGAAACATGTTCTGTTTCGATATGGTAATACTTAAAAAAATCGCAGCAAAGTAATAATATAGACTGTTTGAAATATTGACATTATCCATCTCATATCACCAGTTATCTAAATTTAATTTAAATTTATCTGAACATAGATTCAAAAATAAAACTCACTAAGGTTAAATTAATGTAAATCAATTGGCATTGGGTTAAGGTTATCAAAGTTCTGAAAGTAAATTAGCAAGGATTTTATTATTTGAGTAAAACATAATCTCGTTATAGGATTTGTATTACTAATTAAATTAAATAAGAAGGTTTGTTTCTTTGTTTAATAGAGAGTGATAATGTGAAATTATTCAAAAGAAAAGATATATTAGTACATACTGTAAATTCTCAGGAGAAATATAAATAATAGCAGTCAAATCTAAGATTCAATCTTCAGTGAATATTGGTGCGTAATAAAAATGTCCAGGACATAATCGCTTGATAAAAATCATAATCAACGAAATCCTCCTTTATTGATGATCAAAGACAAAGGTCGGAATCGTCGCGGATGGAGTGCACTTAAGCGTGTAAATTGTCAGTCGTTAGATGTTACTACCCATTATAGTGAGTCACCAGCTTCGTACACCTACTACCATTTCCTTGTATTATCTAAATCAGATTACGCCTTACTACTCGTTTTCTAGTTCTGAAAAAGCCAGTAAGGGAACTGACGAAGTACCGCTAATTCTGTTTTAAGATCGGGAACCACCTATGTTCTGGATCCATAATACAGTTTAACGTAATTTTTAGTGTCCTGCATCCTTCCAATCCAAACAACAATACGAAGTAAAAGATTAATGATAGGCCCAATTTATCCTTATCGTATCCCCCTAAGTCACTTAATGTGTCATTCAGGCATATTTAGTAGTCGGTGCTAGTGCGAAAGTATATATTTCATGAACAAATTAACAGACATATTACAGAAATCTTAATCGATAATATGACGACATCGCCTTTATCTATTTGGTTGTATCTACTTTTCGTTAGCTTTAATAGACCGCTTTTAAATACACGAGTGGTTTAAGTCATCGTCAATTGCCAAGAAAGAAACTATATTTTATTAGGTATTTCCTGTATTTTAAATATTTCTCCGATAACCCATGATCTTACAAAGCTCTCATATGCGCATCGCCGCTTTATCCTTGAGCTGCTTCGGTCTTCGCTTGCCTCTAGTCCATAAATAAAGGTCGAAACCACTCCCGCTCACAGAAAGGGGAATGCAAGTATCCTGATCGATTAACATGGTTGTTAGGATTAGAGCCAAAACAAACATAATACGCCCGAAACATATACAACGATTGGAGCTTCATAAGTTTGCATCCAGATAGCAGTTACTAATCCAACGGTCTATTACGACGCAGATTACAACTGTGTGAGACCTATTGAAGTCCATCGAGCCCACGATGCTCAGCTCGACGGTATAGCCCTTTCAGTATTCAGGGGGTAAGCTGCGTTGAGTGTTTCCAGTCCTGTAAAGTCTGGGTATCACGACCTACTCCAGGACAGTCGGGCCTGCACTCATACGGGAGTTTCGCTACTTCCAAGCGAGAATGCTGGACGTGCCTGGACATTAGGGCGTATGGCACACGAGAAATGCTGCCTGCTGAGGAGAGGTCCGCCTTTGGCTCGCACGGAGCTCGCCGCTGTGCTGAGTTTCCGCGATTTGGCCAGCACAGTGGTAAGCGTCCCGATCATCGGAAGTAGGGGGGTAGACGCGGCATGCTGGAGTGCTAGGAAGCAGTTAACCGGAGTCCCTCATCACTCCGCAAGACGACGGACCGATCTGCAACCCATAAATGTCATTCGGGACGAACGTGATGTGGAGGATTATCAGCCAACGACCATACATCGGCTTCAGGGGAACACGTTTCTGTGAACGGTCCGCCGCCACTACCGGGGGCAATTCTTACGAGTGGCCGTTTTCACAGCGCGCCGGCAGTACCGACACACCAACGGTATTTTCGACTATTGCGCCGACGCGGTAGTTGCGGAGTGTCGCTCAGGAAGGCATCTCGCCGTGCGACAACGTTCGTACCTACGGAGACAGCGCCTGAATAAACCGGGCCCCCAAGCGACATCTACGGTTTTATGATCATGAAGCACTATAGGCCCGGTTCAGTACCCGCGGGTCGCTGCGGTTAGCAAACTCAGTGGTGCCCCCAGCGGCAAGTCCCCGCGAAAGCACATGTGAAACACCCGGCCTGTGGTGGCCTCCGCCACCGCGGTGGCTTATTTATACTACAGACGCCTCCATTGGAGAACGTTGCGGCTTGGCGCCTCGGGGTGACCCGGGGGACCTGGATTCTCTGAAATAGCAACGCCCCCCCCCTTCTAGCGGCGGCGGGAAGACATTACGGGCTGCTGTGAGACACTACTCCGCGTTCCCTAGCTGTGGGGGTCCGTCGAGGGGGCGGGGGGTCCCCGCTCGCGGGCACACGAGGCGGAGCTGTAGGCCACCCCAGCCGCGGGGCCTGGGCACCACCAAGGGTCGCCCCGCGCCACGCGGGCTAGCGAAATGCGCGCTGCGATCCCGCACGGCATACAGGGCCTTCGGCCGCGTCCCGCGCAGCGGCTCGCAGGTCACGTGGCTGTGGGCGCCCGCCAGCTCACGGTTGGCCCTGCGCAGGCCCGCCCTGGGGGCCCTAGGGCGGCGCGCGCTCCCGGGGGCGCGCCGTTCGCACCTACGGAGGCCCCCCCGACGGTCGTTTGGCGGCCCTCACCCCCGGGCCTTGCCCGGGCGCGTCACGCGGGCATGGGCGCGCGCCTGGCCGCCGCCGGCGACTGGCGTCCCCCGTGTGGGCGGCCTTTGCCGTACCCGTGGCCTGCTCCTGGGCGCCGGTGCCTGCGCGCCGCACTGCTGTCCCCGGCTGCGACCACCCACCGGGGACCTACGGGCCGCCGCCACGCGGCTCATGCGCGCGCGCCGGCCCCGCGACCGCCCGGGCCAGTATGGTATCCTCCGACCCCGGGGCCCGCGGAGGTCGACACCCGAGACCGGGCGTCGATTATCTTGTCGGCGCCCCCACCTGCGCTACTTCCCGCGCGGCGGGCGCCGGCCGCCCCGGCTTGGGCGACCCGGGGTTGGGTGTGACGCCGCCGCGAGAGTGCGCTGTGGGCGGCCGTCAGGCGCAGCGACCCCCCTCACGGGGGGCGGACGCGCTCGGGTGGCCGTGCCCCGCGGCGGCCCGGGGTCGGCCTGCGCGGCCAGCTGGCGTGTGGCGGGGGCCCACGCGGCGGGGGGGGCGCCCCGCGTGGCTATCCGGCCCGCGGGGCCACCGCCCCGCGCAGCCGCCCCGCCCTCAGGCGGCGCCCTATACCGCGTCGGTGAGCGCGCCGGGAGTTGACGATTCCGCCCGGGGCGGAGGGCGCGCGCTGTAGCGGACCAGGGGGTTGG     
H       CGATTTATAGATACTAGTTATATTATCCTAATAAATTTAGAGAACGAAAAATTTACTAAAGAGATCTGATGATTGTATATTTATTGTTATGTATATTTAACTAAGTATATAAACATAGGTCGTTTTGAAATATTATTGATAATATTAACAAGAGATTAAAGACACAAATAATATGAAAAAATATTGTTTGTTATTATATTAATATCTATTTAAAACTATGTATCTTATTTAATTTTTAAAATTATTTTTAATATAAATACGTACAATACTATTATATTAAAGAATGACTGCTAAAATTATTTTAATAAAATTATCTGTTTATTCTTAAATAGTAGTATAGTACTTATTTATTTGCCGCAAATACAAAAATAATTTATTATAATATATTTATATTGCCGCCGTATTAAGAATTTCTGGTGCATATAGTACCAAATTTATTTTGAAATAATTATAAATACGCATGCAGGTCTGTAATTAATATTATGTAATAATCTAAATATTTGATAAATTGCTGACGAAACCACTAATGTATTCAAGAGACTTTCATATTCTTATTAATGTATCCATTTAAAATAGAAAGGAAACATGTTCTGTTTCGATATGGTAATACTTAAAAAAATCGCAGCAAAGTAATAATATAGGCTGTTTGAAATATTAACATTATCCATCTCATATCACCAGTTATCTAAATTTAATTAAAATTTATCTGAACATGGATTCAAAAATAGGACTCACTAAGGTTAAATTAATATAAATCAATTAACATTGAATTAAGATTATCAAAGTTCTGAAAGTAAATTAGCGAAGATTTTACTATTTGAGTAAAACATAATCTCGTTATAGGATTTGTTTTACTAATTAAATTAAATAAGAAGGTTTATTTCTTCGTGTAATAGAAAGTGATAATGTGAAATTATTCAAAAGAAAAGATATATTAGTACATACTGTAAATTCTCAGGAGAAATATAAATAATAGCAGTCAAATCTAAGATTCAATCTTCAGCGAATATTGGTGCGTGATAAGAATGTCCAGGACATAATCGCTTGTTAGAAATCATAATCAGCGAAATCCTTTTTTATTGATGATCAAAGACAAAGGTCGGAATCGTTGCGGAGGGAGTGAACTTAAACGTGTAAATTGTTAGTCGTTAAATGTTAATATTCATTATAGTGAGTCATCAGCTTCGTACACCTACTACCATTTCCTTGCATTTTCTAAATCAGATTACGCCTTACAACTCGTTTTCTAGTTCTGAAAAAGCCAATAAAGGGGCTGAGGAAGTATTGCTAATTCTGTTTCGAGATCGGGAATGACTTATGTTCTGGGCCCATAATACAGTTTAACGTAATTTTTAGTATCTTGCATCCTTCTAATCCAAACAACAATGCGAGGTAAAAGATAAATGATGGGCCCAAATTGTCCGTATCGTATCCCCCTAAGTCAGTTAATGTGTCATTCAGGCATATTTAGTAGACGGTGCTAGTGCGAAAGTATATATTTCATGAACAAATTAATAGACATATTACAGAAATCTTAATCGGTAAGATGACGCCAGCGCCTTTACCTATTTGGTCCTATCTACTTTTTGTTAGCTTTAATAGACCGCTTTTAAATACGCGAGTGGTTTAAGTCATCGTCAATCGCCAAGAAAGAAACCATATTTTATTAGGTGTTTCCCATAATTCAAATACTACTCCGATAACCCATGATCCTACAAAGCTCTCATATCCTCATCGCCGCCTTATTCTTGAGCTGTTTCGGTCTTTGCTTGCCTCTAGTCCACAAATAAAGGTTGAAACCACTCCTGCTCAAAGAAACGGCAATGCGAGTATACTGATCGATTAACATGGTTGTTAAGATTAGAGCCAAAACAAACATAATACGCGCGAAACATATACAGCGATTGGAGCTTCATAAGTTTGCATCCAGCTAGCAGTTACTAATCCAACAGTTCATTAAGACACAGATTAAAACTGTGTGAGACCTATCGAAGTCCATCGAGCCCGCGATTCGCAGCTCGACGGTGTAGGCCTGTTAGTATTCAGGGGGTGAGCCGCGTTGACTGTTCCCAGTCCTGTTAAGTCTAGGTATCACGACCTACTCCAGGACAGGCGGGCCTACACTCATACGGGAGTTTCCATACTTCCTAGCGAGAATGCCGGACGCGCCTGAACATTACGGCGTTTGGCTCACGAGAAATGATGCCTGCTGAGGAGAGGTCCGCCTTTGGCTCGCACGTAGTTGGCTGCGGTGCAGAATTTGCCCGATTTGGCCTGCACAGTGGTACGCGTCCCGACCATCAGAAGTAGCGGCGTAAACGCGGCATGCCGGAGTGCCAGGACACAGTCAACCGGGGTCCCTCATCACTCCGCAAGACGACAGACCGCTCTCCATCCCATAAATGTCATTCGGGTCGAACGAGATGTGGAGGCTAAACCGCCCACGACCGTTCTTCGGCTTCAGGAGAACACGCTTCTGAGAACGGTCGGCTGCCACTACCGGTGGCAATTCTTACGAGTGGCCGCTTTCACAGCGCGCCAGCAGTACCGACCCACCAACGATATTTTCAACAATTGCGCCAACGCGGGAGTTCCGGAGTGCCGCTCAGGAAGGCACCTCGCCGTGCGACAACGTTCGTACTTACGGAGTCAGTGCCTGAGTAACCCGGGCCCCCAAGTGACATCTTAGGTTTTATGATCTTCAGGCAGTACAGGCCCGGGTCAGTACCCGCGAGACGCTGCGGTTCGTACGCTCAGTGGTGCCCACGGCCGCAAGTCCCCGCGAAAGCACATGTAAAACACCCGGCCTGTGGTGGCCTCCGCCACCGCGGTGGCTTACTTATACTACGTACGCCTCCATTGGGGGACATTGCGGCTTGGGGCCACTGGGTAGCCCGGGGGACCTGGATTCTCTGCAATGGCAACGCCCCCCCCCTTCTAGCGGCGGTGGAAAGACATTACGGGCTGCCGTGAGACACCACTGCGCGTTCCCTAGCTGTGGGGGTCGGTCGACGGGGCGGAGGGTCCCCGCTCGGGGGCACACGAGGGGGGCGCGTTGGCCGCCCCAGCCGCGGGGCTTGGGCACCCCCTACGGTCGCCCCGCGCTACGTAGGCTAGCGAAGTGCGCGCTGCAATCCCCCACGGCCCACAGGGCCTTCGGCCGCGTCCCGCGCAGCGGCTCGCAGGTCGCGTGGCTGTGGGCGCCCGGCGGCTCACGGTGGGCCCTGCGCAGGCCCCCCCTGGGCGCCCTAGGGCCACGCGCGCTCCCTGCGGCGCGCCGTTCGCGCCGACGGAGGCCCCCCCGACGGTCGTTTGGCGGGCCTCACGCCGGGGGCTTGCGCGGGCGCATCAGGCGGGCAGGGGCGCGCGCCTGGCCGCCGCCGGGGACCGGCCTCCGCCGTGTGAGGGACCTTTGCCGTACTCGTGGCATGCCCCTGGGCGCCGGTGCCTGCGCGCCGCACTCCTGTCCCCGGCGGCGACCACGCCCCGCGGGCCTACGGGCCGCCGCCCGGCCGCTCCTGCGCGCGCGCCGGCCCCGCGCCCGCCCGGGCCAGTATGGTATCCACCGACACCGGGGCCCGCGGGAGGCGACACCCGGGACCGGGCGTCGGTTCTCTTGTCGGCGCCACCACCTGCGCTCCTTCCGGCGCGGCGGGCACCGGCCGCCCCGTCTTGGGCCACCCGGGATTGGGTCTGACGCCCCCGCGGCACTGGCCCGCAGGCGGCCGTCAGGCGCGGCGACCCCCGTTACGGGGGGCGGGGGGGCCAACGTGACCGTGCCCCGCGGCGGCACGGGGTCGGCCTGCCTGGCCTGCTGGCGTGTGGCGGGGGCCGACGCGGCGGGGGGGGCGCCCCGCGTGTCGGTCCGGCCCGCGGTGCCGCCGCCCCGCGCACCCGAGCCGCCCTCAGGCGGTGCCCTGTGCCACGTTGCCGAGCTTGTCGGGAGTTGACGACTCCGCCCGGGGCGGAGGGCGCGCGCTGGAGTGGGCCAGGGGGTTTA     
G       CGATTTATAGATAGTAGTAATATTATCCTAATAAATTTAGAGACCGAAGAATTTACTAAAGAGATCGGATGATTGTATATTTATTGTTATGTATATTTAACTAAGTATATAAACATAGGTCGTTTTAAAATATTATTGATAAAATTAACAAGAGATTAAAGACACAAATAATATGAAAAAATATTATTTGTTATTATATTAATATCTATTTAAAACTATGTATCTTATTTAATTTTTAAAATTATTTTTAGTATAAATACATACAATACTATTATATTAAAGAATGACTGCTAAAATTATTTTAATAAAATTATCTGTTTATTCTTAAATAATAGTATAGTACTTATTTATTTGCCACAAATACAAAAATAATTTATTATAATATATTTATATTGCCGCCGTATTAAGAATTTCTGGTGCATGTAATACCAAATTTATTTTGAAATAATTATAAATACGCATGCAGGTCTGTAATTAATGTTTTGTAATAATCTAAATATTTGATAAATTGCTGACGAAACCACTAGTGTATTCAAGAGTCTTTCATATTCTTATTAATGTATCCATTTAAAATAGAAAGGAAACATGTTCTGTTTCAATATGGTAATACTTAAAAAAATCGCAGCAAAGTAATAATATAGGCTGTTTGAAATATTAACATTATCCATCTCATATCACCAGTTATCTAAATTTAATTGAAATTTATCTGAACATAGATTCAAAAATAGAACTCACTAAGGTTAAATTAATATAAATCAATTAGCATTGAATTAAGATTATCAAAGTTCTGAAAGTAAATTAGCAAAGATTTTATTATTTGAGTAAAACATAATCTCGTTATAGGATTTGTTTTACTAATTAAATTAAATAAGAAGGTTTGTTTCTTCGTTTAATAGAGAGTGATAATGTGAAATTATTCAAAAGAAAAGATATATTAGTACATACTGTAAATTCTCAGAAGAAATATAAATAATAGCAGTCAAATCTAAGATTCAATCTTCAGTGAATATTGGTGCGTGATAAGAATATCCAGGACATAATCGCTTGATAAAAACCATAATCAACGAAATCCTACTTTATTGATCATCAAAGACAAAGGTCGGGGTCGTGGCGGATGGAGTGGGCTTAAACGTGTAAATTGTCAGTCGTTAGATGTTACTAATCATTATAGTGAGTCATCAGCTTCGTACACCTACTAACATTTCCTTGGATTATCTGAATCAGATTACGCCTTAAAACTCGTTTCCTAGTTCTGAAAAAGCCAGTAAGGGTGCTGAGGAAGTACCGCCAATTCTGCTTCGCGATCGGGAATTACTTATGTTTTGGGTCCATAATACAGTTTAACGTAATTTTTAGTGTCCTGCATTCTTCTAATCCAAACAACAATACGATGTAAAAGATAAATAATGGGCCCAAGTTATCCATATCGTATCCCCCTAAGTCAGTTAATGTGTCATTCAGGCATATTTGGTAGTCGGCGCTAGCGCGAAAGTATATATTTCATGATCAAGTTAATAGACATATTACAGAAATCTTAATCGATAAAATGACGTTATCGCCTTTACTTATCTGGTCGTATCTACTTTTTGTTAACTTTCATAGACCGCTTTTAAATACGCGAGTGGTTCAAGTCATCGTCAATTGCCAAGAAAGAAACTATATATTATTAGGTATTTCCTGTAATTCAAATAGTCCTTCGATAACCCACGATCTTACAAAGCTCTCGTATACACATCGCCGCCTTATTCTTGAGCTGCTTCGGTCTTAGCCTGCCTCTAGTCCATAAATAAAGGTTGAAACCACTCCCTCTCACAGAAACGGCAATGCCAGTCTCCTGATCGATAAATATGGTTGTTACGATCAGAGCCAAAACAAACATAATACGCGCGAAACATATACAGCGATTGGAGCTTCATAAATTTGCATCTAGTTAGCAGTTACTAATCCAACGGTTCTTTAGGACGCAGATTAAAACTGTGCAAGACCTATCGAAGTCCATCGAGCCCGCGATTCGCAGCCCGACGGTATAGCCCTATCAGTATTCAGGGGGTAAGCTGCGTTGGATGTTCCGAGTACTGTTAGGTCTAGGTATCACGACCTACTCTAGGACAGGCGGGCCTACACTCAGACGGGAGTTTCCTTACTTCCTAGCTAGAATGCTGGACGTGCCTGGACGTTACGGTGTCTGGCTCACGAGGAACGCCGCCTGCTGAGGAGAGGTCCGCCTTTGGCTCGCACGGAGTTCGCAGCCGTGCGAAATTTCCCCGATTTGGCCGGCACGGTGGTACGCGTCCCGACCATCGGAAGTAGGGGTGTAAACTCGACCTGCTGGAGTGCAAGGAAGCAGTCAACCGGGATCCCTCATCACTCCGCAAGACGACTGATCGATCTACACCCCATAAATGTCATTCGGGGCGAACGGGATGTGGAGGGTCATCTGCCCACGACCGTTCTTCGGCTTCTGGAGAACACGGTTCTGAGAACGGTCGGCTGCTACTACAGGTGGCAATTCGTACGAGTGGCCGATTCCACAGCGCGCCGGGAGTACCGACACACCAACGATATTTTCGACGACTGCGCCCACGCGGGAGTTCCGGAGCGCCGCTCAGGAAGGCATTTCGCCGTGCGACAACGTTCGTATTTACGGCGACAGTGCCTGAATAACCCGGGCCCTCAAGTGATATCTAGGATTTTATGATCTTTAAGCACTACAGGCCCGGTTCCGTACCCGCGGGTCGATGCGGTTGGGAGACTCAGTGGTGCCCACGGCCGCAAGTCCCCGCGAAAGCACATGTGGAACACCCGGCCTGTGGTGGCCTCCGCCACCGCGGTGGCTTACTTATACTACGGACGCCTCCATTGGGGGACGTTGCGGCTTGGCGCCACTCGGTAACTCGGGGGACCTGGATTCTCTAGAATTGCAACGCCCCCCCCCTTCTCGCGGCGGCGGGAAGACATTACGGACTGCTGTGAGACAATACTGCGCGTTCCCTAGCTATGGGGGTTAGTCGACGGGGCGTGGGGTCCCCGCTCGGCGGCACACGAGGGGGGATCGTCGGCCGACCCAGCGGCGAGGCCTGGGCACCACCAACAGTCGCCCCGCGCCATGCAGGCTGGCGAACTGCGCGCTGCAATCCCGCACGCCTTACAGGGCCTTCGGCCGCGTCCCGCGCAGCGGCTCGCAGGTCGCGTTACTGTGGGCGCCCCGCGGCTCACGGTGGGCCCTGCGCAGGCCCCCCCTGGGCGCCCCAGGGCTGCGCGCGCTCCTGGAGGCGCGCCGTTCGCGCCGACGGAGGCCCCCCCGGCGGTCGTTGGGCGGCCCTCATGCCGCGGGCTTGCCCGTGCGCTTCACGCGGGCAGGGCCCCGCGCCTGGCCGCCGCCGGCGACTGCCCTCCGCCTTGGGCGGGACCATTACCGTACCCGTGGCCTGCGCCTGGGCGCCGGTGCCTGCGCGCCGCACTCCTATCCCCGGCAGCGAGCACGCACCGCGGGCCTACGCGCCGCCGCCCGGCGGCTCTTGCGCGCGCGACGGCCCCACGTCCGCCCGGGCCAGTAGGGTATCCTCCGACCCCGGGGCCCGCGGGAGCCGACACCCGGGACCGGGCGTCGGTTCTCTTGTCGGCGCCCCCAGCGGCGCTTCTTCCCGCGCGGGGGGCTCCTGCCGCCCCGGCTTGGGCCACCCGGGGTTGGGTGTCACGAGCCCGCGTCACTGCGCCGTGGGCGGGCGTCATGCACGGCGACCCCCGTCACGGGGGGCGGAGGGCCCGAGGTCGCCGTGCCCCGCGGCGGCCCGGGATGGGCCGGCCTGGCCTGCCGGCGTGTGGCGGGGGCCGACACGGCGGGGGGGGCGCCCCGCGTGTCGATCCGGTCCGCGGCGCCGCCGCCCCGCGCAGCCGCCCCGCCCTCAGGTGGGGCCCTGTGCCTCGCCACCGAGCTGGCCGGGAGTAGACGACTCCGCCCGGGGCGGAGGGGGCGCGCCGTAGTGGGCCAAGGGGTTCC     
F       CGATTTATAGATGATAGTGATATTATCCTAGTAAATGTAGAGACCGAAAAATTTACTAAAGAGATCAGATGATTGTATATTTGTTGTTATGTTTATTTAACTAGGTTTATAAACATAGGTCGTTTTAAAATATTATTGATAAAATTAACAAGAGATTAAAGACACAAATAATATAAAAAAATATTATTTGTTATTATATTAATATCTATTTAAAACTATGTATCTTATTTAATTTTTAAAATTATTTTTAGTATAAATACATACAATACTATTATATTAAGGAATGACTGCTAAAATTATTTTAATAAAATTATCTGTTTGTTCTTAAATAATAGTATAGTACTTGTTTATTTGCCACAAATACAAAAATAATTTATTATAATATATTTATATTGCCGCCGTATTGAGAATTTCTGGTGCATATAATACCAAATTTATTTTGAAATAATTATAAATACACATGCAGGTCTGTAATTAATGTTATATAATAATCTAAATATTTGATAAATTGCTGACGAAACCACTAATGTATTCAAGAGGCTTTCATATTCTTATTAATGTATCCATTTAAAATAGAAAGGAAACATGTTCTATTTCGATATGGTAATACTTAAAAAAATCGCAGCAAAGTAATAATATAGACTGTTTGAAATATTAACATTATCCATCTCATATCGCCAGTTATCTAAATTTAATTTAAATTTATCTGAACATGGATTCAGAAATAAAACTCACTAAGGTTAAATTAATGTAAATCAATTAACATTGAGTTGAGATTATCAAAGTTCTGAAAGTGAATTAGCAAAGATTTTATTATTTGAGTGAAACATAATCTCGTTATAGGATTTGTTTTACTAATTAAATTAAATAAGAAGGTTTATTTCTTCGTTTAATAGAAAGTGATAATGTGAAATTATTCAAAAGAAAGGATATATTAGTACATACTGTAAATTCTCAGGAGAATTATAGGTAATAGCAGTCAAATCTAAGATTCAATCTTCAGCGGATATTGGTGCGTAATAAGAGTATCCAGGACATAATCGCTTGATAAAAACCATAATCAACGAAATCCTTCTTTATTGATGATCAAAGACAAAGGTCGGGATCGTAGCGGATGGAGTGGACTTAAGCGTGTAAATTGTGAGTAGTTGGATGTTACTACTCATTATAGTGAGTCATCAGCTTCGTACACCTACTACCATTTCCTTGGATTATCTGAATCAGATTACGCCTTACGACTCGTTTTCTGGTTCTGAAAAAGCCAATAAGGGAGCTGAGGAAGTAATGCTAATTCTGTTTCAAGATCGGGAATTACTTATGTTCTGGGTCCATAATACAGTTTAACGCAATTTTTAGTGTCTTGTATTCTTCCAATCCAAACAACAATACGAAGTAAAAGATGAATGATAGGCCTAATTTCCCCTTATCGTATCCCCCTAAGTCAATTAACGTGTCACTCAGGCGTATTTGGTAGTCGGCGCCAGTGCGAAAGTATATACTTCTTGAACAAATTAACAGACGTATTACAGAAATCTTAATCGATAAAATGACGCAATCGCCTTTAGATATCTGGTGGTATCTACTTTCTGTTAGCTTTAATAGACCGCTCTTAAATACACGAGTCGTTAAAGTCATCGTCAATCGCCAAGAAAGAAACCATATTTTACTAAGTATTTTCCGTAATTCAAACATTCCTCCGATAACCCATGATCTTACAAAGTTCTCATATACACATCGCCGCCTTATCCTTGAGCTGCTTCGGTCTTTGCTAGCCTCTAGTCCATAAATACAGGTTGAAACCACTCCCGCTCATAGGGACGGCGATGCAAGTCTCCTGATCGATGAACATGGTTGCTGGGATTAGAGCCAAAACAAACATAATACGCACGAAACATATACAGCGATTGGAGCTTCATAAATTTGCATCTAGCTAGCAGTTACTAATCTAACAGTTGGTTAAGACGCAGATTAAAGCTGTGCAAGACCTATCGAAGTCCATCGAGCCCGCGATTCGTATCTCTACGGTGTAGCCCCGTCAGTATTCAGGGGGTAAGCTGAGTTACGTGTTCCCAGTCCTGTTAAGTCGAAGTATCACGACCTACTCCAGGACAGGCGGGCCTGGACTCATACGGGAGTTTCCCTACTTCCTAGCGAGAATGCTGGACGCGCCTGGACCTTACGGTGTCTGGCGCACGAGAAATGCTGCCTGCTGAGGAGAGGTCCGCCTTTGGCTCGCACGGAGTTCGCAGCCGTGCGGAATTTCCCCGAATTGGCCCGCACACTGGTATGCGTCCCGACCATCGGAAGTAGGGGTGTATACGCGGCGTGCTGGAGTGCAAAGAAGCAGACAACCGGTGTCCCTCATCACTCCGCAGGACGACCGATCGCTCTCCATCCCATAAATGACATTCGGGACGAACGGGACGTGGAGGCTTGCCAGCCAACTGCCGTTCTTCAGCTTCAGGAGAACACGTTTCTGGGAACGGTCGGCAGCTACTACGGGTGGCAATTCTTACGAGTGGCCACTTTCACAGCGCGCCGGCACTACCGACACACCAACGATATTTTCGACTTCTGCGCCCACGCGGGAGTTCCGGAGCGCCGCTCAGGAAGGCACCTCGCCGCGCGACAACGTTCGTACTTACGGCGCCGGTGCCTGAATAAACCGGGCCCCCAAGCGATATCTTAGGTTTTACGATCGTTAGGAAAAACAGGCCCGGGTCAGTACCCGCGGGCCGCTGCGGTTGGGAGACTCACTGGTGCCCTCGACGGCAAGTTCCCGCGGAAGCACGTGTTCAACACTCGGCCTGTGGTGGCCTCCGACACCGCAGTGGCTTACTTATACTACGGACGCCTCCATGGGAGGACGTTGCGGTTTGGCGCCACCCGGCAACCCGGGGGACCTGGATTCTCTAGAATCGCAACGCCCCCTCCCTTCTGGCGGCGGCGGGAAGACACTACGGTCTGCTGTGGCACATTACTGCGCGTTCCCTAGCTGTGGGGGTCGGTTGCCGGGGCGGAGGGTCCCCGCTCGTGGGTACACGAGGGGGGGTCGTCGGCCGCGCCAGCTGCGGGGCCTCGGCGCCACCAACGGTCACCCCGAGCCACGCGGGCTGGCGAACGACGCACTGCCATCCCTCACGCCTGACAGGGCCTTCGGCCGCGTCCCGCGCAGCGGTTCGCAGGTCGCGTGGCTGTGGGCGCCCCGCCGCCCACGGTGGGCCCTGCGCAGGCCCCCCCTGGGGGCCTCAGGGCTGCGCGTGCTCCAGGGGCCGCGCCGTTCGCGCCGTCGGAGGCCCCCCGGACGGTCGTTTGGCGGCCCTCAGTCTAGGGTCTTGCCCGGGTGCTGCAGGCGGGCAGGGCCGCGCGCCGGGCCGCCGCCGGCGACTGGCCTCCGTCGTGTGGGGGACTTTTACCGTACCCGTGGCCTGCCCCTGGGCGCCGGTGCCTGCGCGCCGCACTCCTCTCCCCGGCGGTGACCACGCACCGCGGGCCTACGGGCCGCCGCTGGGCCGCTCTTGCGCGCGCGACGGCCCCGCGCCCGCCCGGGCCAGTAGGGTATCCTCCGATCCCGGCGCCCGCGGGGGCCGACACCCGAGACCGGGCGTCGGTTTTCTTGTTGGCGCCCCCACCCGCCCTCTTTCCCGCGCGGGGGGGGCTGGCCGCCCCTGCTTGGGCGACGCGGGGTTGGGCCTGACGGGCCCGCGGGACTGCGCCGGAGGCTGCCGTCACGCGCAGCGACCCCCGTCACAGGGGGCGCACGGGCGCAGGAGCCCGTGCCCCGCGGCGGCGCAGACTCGGCCCGCCTGGCCCGCTGGCGTGTGGCGGGGGCCCACACGGCGGGGGCGGAGCCGCGCGTATCGACCCGGCCCGCGGGGCCCCCGCCCCGCGCAGCCGCCCCGCCCTCAGGCGGGGCCCTATGCCGCGGCGCCGAGCACGCTGGCAGTTGGCGAGTCCGCCCGGGGCAGAGGGCGCGCGCCGAAGGAGGCCAGGGGGTTCC     
E       CGATTTATAGATGGTAGTAATATTATCCTAGTAAATTTAGAGACCGAAAAATTTACTAAAGAGATCGGATGATTGTATATTTATTGTTATGTATATTTAACTAAGTGTATGAACATAGGTCGTTTTGAAATATTATTGATAAAATTAACAAGAGATTAAAGACACAAATAATATAAAAAAATATTATTTGTTATTATATTAATATCTATTTAAAACTATGTATCTTATTTAATTTTTAAAATTATTTTTAGTATAAATACATACAATACTATTATATTAAAGAATGACTGCTAAAATTATTTTAATAAAATTATCTGTTTATTCTTAGATAGTAGTATAGTACTTATTTATTTGCCACAAATACAAAAATAATTTATTATAATGTATTTATATTGCCGCCGTATTAAGAATTTCTGGTGCATATAATACCAAATTTATTTTGAAATAATTATAAATACACATGCAGGTCTGTAATTAATGTTATGTAATAATCTAAATATTTGATAAATTGCTGACGAAACCACTAATGTGTTCAAGAGCCTTTCATATTCTTATTAATGTATCCATTTAAAATAGGAAGGAAACATGTTCTGTTTCGATATGGTAATACTTAAAAAAATCGCAGCAAAGTAATAATATAGACTGTTTGAAATATTAACATTATCCATCTCATATCACCAGTTATCTAAATTTAATTAAAATTTATCTGAACATGGATTCAAAAATAAAACTCACTAAGGTTAAATTAATATAAATCAGTTGACATTGAATTAAGATTATCATAGTTCTGAAAGTAAATTAGCAAAGATTTTATTATTTGAGTAAAACATAATCTCGTTATAGGATTTGTTTTACTAATTAAATTAAATAAGAAGGTTTATTTCTTAGTTTAATAGAGAGTGATAATGTGAAATTATTCAAAAGAAGGGATATATTAGTACATACTGTAAATTCTCAGGAGAAATATAAATAATAGCAGTCAAATCTAAGATTCAATCTTCAGAGAATATTGGTGCGTAATAAGAATGTCCAGGACATAATCGCTTGATAAAAATTATAATCAGCGAAATCCTTTTTTATTGATGATCAAAGACAAAGGTCGGGATCGTAGCGGATGGAGTGAACTTAGACGTGTAAATGGTCAGTCGTTGAATGTTACTATTGATTATAGTGAGTCACCAGCTTCGTACACCTACTACCAATTCCTTGAATTATCTGAATCAGATTACGCCTTACGACTCGTTTTCTGGTTCTGAAAAGGCCAGTAACGGAGCTGAGCAAGTATCGCTAATTCTGTTTCGAGATCGGGAATTACTTATGTTCTGGATCCATAATACAGTTTAACGCAATTTTTAGTTTCATGCATACTTCCAATCCAAACAACAATATGAAGTAAAAGATTAATAATAGGCTTAACTTATCCTTATCGTATCCCCCTGAGTCAGTTAATGTGTCACTCAGGCGTATTTAGTAGTCGGTGCTAGTGCAAAAGCATATATTTCTTGAGCAAATTAACAGACCTATTACAGAAATCTTAGTCGATAAAATGACGACATCGCCTTTACTTATTTGGTTGTATCTACCTTTTGTTAACTTTAATAGACCGCTTTTAAATACACGAGTGGTTTAAGTCATCGTCAATCGCCAAGAAAGAAACTATATTTTATTTAGTTTTTTCTGTAATTCAAATAGTCCTCCGATAACCCAAGATCGTACAAAGCTCTCGTATACACATCGCCGCGTTATTCTTGAGCTGCTTCGGTCTTTGCTAGCCTCTAGTCCATAAATAGAGGTTGGAACCACTCCAGCTCACAGAAACGACAATGCGAGTCTCCTGGTCGATGAACATGGTTGTTAAGATTAGAGCCAAAACAAACATAATACGCTCGAAACATATACAACGATTGGAGCTTCATAAGTTTGCATCCAGCTAGCAGTTACTAGTCCAACAGTTAGTTAAGACGCAGATTAAAGTTGTGCAAAACCTATCGAAGTCCATCGAGCCCGCGATTCGCAGCTCGACGATGTAGCCCGGTCAGTATTCAGGGGGTAAGCTGCGTTAAGTGTTCCCAGTCCTGTTAACCCTACGTATCACGACCTACTCCAGGACAGTTGGGCCTTGACTCATACGGCAGTTTCTTTATTTCCTGGCGATAATGCTGGACGTGCCTGGACATTACGGCGTTTGGCTCACGAGGAATGTGGCCTGCTGAGGAGAGGTCCGCCTTTGGCTCGCACGGAGTTTGCAGCCGTGCTTGATTTTCCCGATTTCGCCCGCACACTGGTACGCGTCCCGACCATCGGAAGTAGCGGTGTACACGCGGCATGCTGCAGTGCTATGAAGCAGTCAACCGGAGTCCCTAATCATTCCGCAAGACGACTGATCGCTCTGCACCCCATAAATGGCATTCGGGACGAGCGGGACGTGGAGGTTTACCAGCCCACTAACGTTCTTCTGCTTCAGGAGAACACGCTTCTGAGACCGGTCGGGTGCCACTACGGGTGGCAATTCTTACGAGTGGCCGTTTACACAGCGCGCCGGTAGTACCGACACACCAACGATATTTTCAACTACTGCGCCGACGGGGGAGTTCCGGAATGCCGCTCAGGAAGGCACCTCGCCGTGCGACAACGTTCGCACTTACGGCGCCAGCGCCTGAATAAGCCGGGCCCGCAGGTGATATCTAGGGTTTTATAATCTTTATGAAACACAGGCCCGGTTCAGTACCCGCGAGTCGCTGCGGTTGGGAGACGCACTGGTACCCCCGGCCGCAAGCTCCCGCGTAAGCACATGTGTAACACACGGCCTGTGGTGGCCTCCGCCACCGCGGTGGCTTACTTATACTACCAACGCCTCCATGGGGGGACATTGCGGTTTGGCGCCACTCGGCCACTCGGGGGACCTGGATTCTCTAGAATTGCAACGCCCCCTCCCTTCTGGCGGCGGCGGGAAGACATTACGGGGTGCGGTGAGACACTACTGCGCGTTCCCTAGCTCTAGGGGTCGGTGGCCGGGGCAGGGGGTCCCCGCTCGCGGAGACACGAGGGGGGGGCGTGGGCCACCCCAGCCTCGGGGCCTTGGCACCATCAACGGTCGCCCCGCGCCACGCGCGCCGGCGAACTACGCGCTGCAGTCCCGCACGCCCGACAGGGCCTTCGGCCGCGTCCCGCGCAGCGGCTCGCAGGTCGCGTTGCTGTGGGCGCCCCGCGGCTCACGGTGGGCCCTGTGCAGGCCCCCCCTGGGTGCTCTAGGGCCGCGCGCGCTCCCGGGTGCGCGCCATTCGCGCCGACGGAGGCCGCCCCGACGGTCGTTTGGCGGCGCTCACGCCGGGGTCTTACCCGGGCGCTTCACGCGGGCAGGGGCGCGCACCTGGCCGCCGCCGGCGATTGGCCTCCCTCGTGCGGGGGACACTTACCGCACCTGTGGCCTGCCCCTGGGCGCCGGTGCCTGCGCGCCGCACTCCTGTCCCCGTCAGCGACCACGCCCCGCGGGCCTACGGGCCGACGCCCGGCGGCTCATGCGCGCGCGGCGGCCCCGCGCCCGCCCGGGCCAGTAGGGTATCCCCCGATGCCGGGGCCCGCGGGGGCCGACACCCGAGACCGGGCGTCGATTGTCCTGTCGGCGCGCCTACCCGCGCTCGTTCCCGCGCAGCGGGCACCGGTCGCCCCGGCTTGGGCCACTCGGGTTTGGGTGTGACGAGCCCGCGGCAGTAGGCGGGAGGCGGCCGTCGTGCCCTGCGACCCCGCTCACGGGCGGCGCACGGTCTCATGAGCGCGCGCCCCGCGGCGGCGCGGGGTCGGCCGGCTTGGCCCGCTGGCGTGTGGCGGGGGCCCACGCGGCGGGGGAGATGCCCCGCGTATCGACTCGGCCCGCGCCGCCGCCGCCCCCCGCAGCCGCCCCGCCCTCAAGCGGGTCCCTATGCCCCGACGCCGAGCGGGCCGGCAGTTGACGACTCCGCCCGGGGCGGGGGGTGCGCGCTGGAGTGGGCCAAGGGGTTTC     
D       CAATTTATAGATAATAGTAATATTATCCTAATAAATATAGAGATCGAAAAATTTAATAAAGAGATCGGATGATTGTATATTTATTGTTATGTATATTTAACTAAGTATATAAACATAGGTCGTTTTAAAATATTATTGATAAAATTAACAAGAGATTAAAGACACAAATAATATAAAAAAATATTATTTGTTATTGTATTAATATCTATTTAAAACTATGTATCTTATTTAATTTTTAAAATTATTTTTAATATAAATACATACAATACTATTATATTAAGGAATGACTGCTAAAATTATTTTAATAAAATTATCTGTTTATTCTTAAATAATAGTATAGTACTTATTTATTTGCCACAAATACAAAAGTAATTTATTATAATATATTTATATTGCCGCCGTATTAAGAATTTCTGGTGCATGTAATACCAAATTTATTTTGAAATAATTATAAATACACATGCAGGTCTGTAATTAATGTTATATAATAATCTAGATATTTGATAAATTGCTGACGAAACCACTAATGTATTCAAGAGACTTTCATATTCTTATTAATGTTTCCATTTAAAATAGAAAGGAAACATGTTCTATTTCGATATGGTAATACTTAAAAAAATCGCAGCAAAGTAATAATATAGACTGTTTGAAATATTAACATTATCCATCTCATATCACCAGTTATCTAAATTTAATTAAAATTTATCTGAACATAGATTCAAAAATAAAACTCACTAAGGTTTAATTAATATAAATCAATTAACATTGAGTTAAGATTATCAAAGTTCTGAAAGTAAATTAGCAAAGATTTTATTATTTGAGTAAAACATAATCTCGTTATAGGATTTGTTTTACTAATTAAATTAAATAAGAAGGTTTTTTTCTTCGTTTAATAGAAAGTGATAATGTGAAATTATTCAAAAGAAAGGATATAATAGTACATACTGTAAATTCTCAGGAGAAATATAAATAATAGCAGTCAAATCTAAGATTCAATCTTCAGTGAATATTGGTGCGTAATAAGAATGTCCAGGACACAATCGCTTGATAAAAATGATAATCATCGAAATCCTTATTTATTGATAATCAAAGACAAAGGTCGGAATCGTGGCGGATGGAGTGAACTTAAACGTGTAAATTGTCAGTCGTTGAATGTTACTATTAATTATAGTGAGTCATCAGCTTCGTACACCTACTGCCATTTCCTTGAATTGTCTAAATCAGATTACGCCTTACGACTCGTTCCCTGGTTCTGAAAAGGCCAATAAAGGAGCTGAGGAAGTAATGCCAATTGTGTTTCAAGATCGGGAATTACCTATGTTCTGGGTCCATAATACAGTTTAACGCAATTTTTAGTGTCGTGCATTCTTCCAATCCAAACAACAATACGAGGTAAAAGATAAATGATTGGCCTAAATTATCCTTGTCGTACCCCCCTAAGTCAGTTAATGTGTCATTCAGGCATATTTAGCAGCCGGTGCTAGTGCGAAAGTATATATTTCCTGAACAAATTAACAGACATATTACAGAAATCTTAATCGAGAAAATGACGCCATCACCTTTATTTATTTGGTCGTATCTATCTTTAGTTAACTTTAATAGACCGCTTTCAAATACACGAGTAGTTCAAGTCATCGTCAATTGCCAAGAAAGAAACTATATTATATTTAGTATTTTCAGTAATTCAAACATTTCTCCGATAACCCATGATCGTACAAAGTTCTCATATACGCATCGCCGCTCTATTCTTGAGCCGCTTCGGTCTTTGCTTGCCTCTAGTCCATAAATAAAGGTTGAAACCACTCCCGCTCACAGAAACGGCAATGCGAGTCTTCTGATCAATAAACATGGTTGTTATGATTAGAGCCAAAACAAACATAATACGCACGAAACATATACAACGATTGGAGCTTCATAAATTTGCATCCAGTTAGCAGTTACCAATCCAACAGTCAATTAAGACGCAGATTAAGTCTGTGTGAAACCTATCGAAGTCCATCGAGCCCGCGATCCCCAGCTCGACGATGTAGCCCTGCCAGTATTCAGGGGGTAAGCTGCGTTGGGTGTTCCTAGTCCTGTTAACTCTATGTCTCATGACCTACTCCAGGACAGGCGGGCCTAGACTCATACGGAAGTTTCCTTACTTCCTAGCGATAATGCCGGACGTGCGTGGACATTACGGTGTCTGGCGCACTAGGAAGGCCGCCCGCTGAAGAGAAGACCGCCTTTGGATCGCACGCAGTTCGCAGCCGTGCTCAATTTCCCCGATTTGGCCCGCACACTGGTACACGTCCCGACCATCCGAAGTAGTGGTGTATACGCGTCCTGCTGGAGTGCAAAGAAGCAGTCAACCGGGGTCCCTTATCACTCCGCAAGACGACAGACCGCTCTACATCCCATAAATGACATTCGGGACGAACGGGACGTGGAAATTAACCAGCCCACCAACGGTCTTCTGCTTCAGGAGAACACGCTTCTGAGAACGGGCAGCTGCCACTACAGGTGGCAATTGGTACGAGTGGCCGTTTTCACAGCGCGCCGGCAGTACCAACGCGCCAACGGTATTTTCGACCACTGCGCCCACGCGGGAGTTCCGTAGTGCCGCTCAGGAAGGCACCTCGCCGTGCGACAACGTTCGTATTTACGGAGACAGTACCTGAATAATCCGGGCCCTCAAGTGATATCTAGGGTTTTACGATCTTTAGACAACAAAGGCCCAGCTCAGTACCCGCGAGTCGCTGCGGTTCGGAGACTCACTGGTACCCCCGACCGCAAGCGCCCGCGCAAGCACATGTGGAACACACGGCCTGTGGTGGCCTCCGCCACAGCGGTTGCTTACTTATACTACCGACACCTCCATGGGGGGACGTTGCGGTTTGGCGCCGGTGGGCGACTCGGGGGACCTGGATTCTCTAGAATCGCAACGCCCCCTCCCTTCTAGCGGCGGCGGGAAGACATTACGGAGTGCTGTGAGACACCACTGCGCGTTCCCTAGCTTTAGGGGTCGGTCGTCGGGGCGAAGGGTCCTCGCTCGCAGGCACACGAGGGGGAGCCGTCGGCCGCCCCAGCTTCGGGGCCGCGGCACCACCCGCAGTCGCCCCGTGCGACGCGAGCTGGCGAACTACGCGCTGCGATCCCGCACGCCCGGCAGGGCCTTTGGCCGCGTGCGGCGCAGCGGCTCGCAGGTCGCCTGGCTGTGGGCGCCCCGCAGTTCACGCTGGGCCCTGCGCAGGCCCACCCTGGGAGCTCTAGGGCTGCGCGTGCTCCGGGCGGCGCGCCCTTCGCGCCCACGGAGGGCCCCCCGCCGGTCGTTTGGCCACCCTCACGCCGGGGGCTTGCTCGGGCGCCTCACGCGGGCAGGGGCGCGCGCCTGGCCGCCGCCGGCGACTGGCCTCCCTCGTGTGGGGGGCGCTTAGCGCACGCGTCGCCTGCCCCTGGGCGCCGGTCCCTGCGTGCGGCACTCCTGTCCCCGGCGGCGACCAGGCGCCGCGGGCCCACTGGCCGCCGCCCGGCGGCTCCTGCGGGCGCGGCGGCCCGGCGTCCGCCCGGGCCAGTAGGATATCCGCCGAGGCCAGGGCCCGCGGGAGCCGAGACCCGGGACCGGGCGTAGGTTCTCTTGTCGGCGCCTCCACCCGGGCTCCTTCCCGCGCGGCGGACGCTAGGCGCCCCAGCTTGGGCCACCCGGGGTTGGGTGTGACGGGCCCGGGGTAATGCGCCGAAGGCGGCCGTCGCGCGCGGCTGCCCCCCTCACGGGGGGCGAATGAGCCGAGAAGGCCGTGCCCCGCGGCGGCACAGGATCGGCCGGCCTGGCCCGCTGGCGTGTGGCCGGGGCGGACACTGCGGGGGGGGCGGCCCGCGTAGCGACCCGACCCGCGCCGCCGTCGCCCCGCGCAGGCTCCCCGCCCTCAGGCGGCGCCCTATGCCCCGACGCCGAGCGTGCTGGCAGCTGACGACTCCGCCCGGGGCGGGGGGCGCGCGCTGGAGTGGCCCATGGGGTTCG     
C       CAATTTATAGATGGTAGTAATATTATCCTAATAAATTTAGAGATCGGAAAATTTACTAAAGAGATCAGATGATTGTATATTTATTGTTATGTATATTTAACTAAGTGTATAAACATAGGTCGTTTTAAAATATTATTGATAAAATTAACAAGAGATTAAAGACACAAATAATATGAAAAAATATTATTTGTTATTATATTAATATCTATTTAAAACTATGTATCTTATTTCATTTTTAAAATTATTTTTAATATAAATACATACAATACTATTATATTAAAGAATGACTGCTAAAATTATTTTAATAAAATTATCTGTTTATTCTTAGATAATAGTATTGTACTTATTTATTTGCCACAAATACAAAAATAATTTATTATAATATATTTATATTGCCGCCGTATTGAGAATTTCTGGTGCATATAGTACCAAATTTATTTTGAAATAATTATAAATACGCATGCAGGTCTGTAATTAATATTATGTAATAATCTAAATATTTGATAAATTGCTGACGAAACCACTAATGTGTTCAAGAGGCTTTCATATTCTTATTAATGTTTCCATTTAAAATAGAAAGGAAACATGTTCTGTTTCGATATAGAAATACTTAAAAAAATCGCAGCAAAGTAATAATATAGGCTGTTTGAAATATTGACATTATCCATCTCATATCACCAGTTATCTAAATTTAATTGAAATTTATCTGAACATGGATTCAAAAATAAAACTCACTAAGGTTGAATTAATGTAAATCAGTTCACATTGAATTAAGGTTATCAAAGTTCTGAAAGTAAATTAGCGAAGATTTTAGTATTTGAGTAAAACATAATCTCGATAAAGGATTTGTCTTACTAATTAAATTAAATAAGAAGGTTTATTTCTTCGTTTAATAGAAAGTGATAATGTGAAATTATTCAAAAGAAAGGATATATTAGTACATACTGTAAATTCTCAGGAGAAATGTAAATAATAGCAGTCAAATCTAAGATTCAATCTTCAGCGTATATTGGTGCGTAATAAGAATATCCAGGACATAATCGCTTGATAAAAACCATAATCAGCGAAATCCTTTTTTATTGATTATCAAAGACAAAGATCGGCGTCGTTGCGGATGGAGTGAACTTAAACGTGTAAATCGTAAGTCGTTGCATGTTACTAGTAATTATAGTGAGTCACCAGCTTCGTACACCTACTACCATTTCCTTGAGTTATCTCAATCAGATTACGCCTTACAAGTCGTTTTCTAGTTCTGAAAAGGCCATTAAAGGAGCTGAAGAAGTATCGCGAATTCTGTATCTAGATCGGGAATTACTTATGTTTTGGATCCATAATACAGTTCAACGTAATTTTTAGTGTCCTGCATCCTTCCAATCCAAACAACGATATGAAGTAAAAGATTGATGATAGGCCTAAGTTATCCTTGTCATATCCCCCTGAGTCATTTAATGTGTCATACAGGCATATTTAGCAGTCGGTGCGAGTGCGAAAGTATATATTTCTTGAGCAAATTAACAGACATATTACAGAAATCTTAATCGACAGAATGACGTTATCGCCTTTATCTATTTGGTCGTATCTACTTTATGTTAACTTTAATAGACCGCTTTTAAATACACGAGTAGTTCAAGTCATCGTCAATTGCCAAGAAAGAAACTATATTTTATTAGGTGTTTTCTGTAATTCAAATGGTTCTCCGATAACCCATGATCTTACAAAGCTCTCATATGCACATCGCCGCTTTATTCTTGAGCCGCTTCGGTCTTTACTGGCCTCTAGTCCATAAATAAAGGTTGAAACCACTCCCGCTCACAGAAACGGTAATGCGAGTCTCCTGATCAATGAAAATGGTTGCTAGGATTAGAGCCAAAACAAACATAATACGCACGAAACATATACAACGATTGGAGCTCCATAAATTTGCATCCAGTTAGCAGCTACTAATCCAACAGTGCGTTAGGACGCAGATTAAAGCTGTGCGAGACCTATCGAAGTCCATCGAGCCCGCGATCCCCAGCTCGACGGTGTAGCCCGGTTAGTATTCAGGGGGTAAGCTGCGTTGCGTGTTCCCAGTCCTGTTAATTCTACGTGTCACGTCCTACTCCAGGACAGGCGGGCCTGTACTCATACGGTAGTTTCCTTACTTCCTAGCGAAAATGCCGGACGCGCTTGGACATTACGGGGTCTGGCTCACGAGTAATGTGGCCTGCTGAGGAGAGGACCGCCTTTGGCTCGCACGGAGGTGGCGGCAGTGCTCATTCTCCCCGAATTGGCCCGCACCCGGGTACGCGTCCCGACCATCGGAAGTAGAGGTGTAGACGCGTCCTGCAGGAGTGCAAGGAAACAGTCAACCGGCGTCCCTGATCACTCCGCAAGACGACAGATCGCTCTGCATCCCATAAATGACATTCGGGACGAACGGGACGTGGAAGTTTACCAGCCCACCAACGTGCCGCGGCTTCAGGAGAACACGTTTCTGGGAGCGGTCGGCTGCCACTGCGGGTGGCAATTCTTACGAGTGGCCGTTTTCACAGCGCGCCGGCAGTACCGACGCACCAACGCTATTTTCAACTACTGCGCCAACGCGGGAGTTTCGAAGCGCCGCTCAGGAAGGCACCTCGCCGTGCGACAACGTTCGTACTTATGGGGTCAGGACCTGAATAACCCGGGCCCTCACGTGATATCTAGGGTTTTATCATCATTAGGCATCAGAGGCCCGGGTCGGTACCCGCGAGCCGCTGCGGTTCGGAAACCCACTGGTACCCCCGGCAGCAAGCACCCGCGGAAGCACATGTGGAACACACGGCCAGTGGTGGCCTCCGCCACCGCGGTGGCTTACTTCTACTACCGACACCTCCATGGGAGGACGTTGTGGTTTGGCGCCACTGGGAAACTCGGGGGACCTGGATTCTCTACAATCGCAACGCCCCCTCCCTTCTAGCGGCGGCGGGAAGACATTACGGAATGCTGTGAGACACGACTGCGTGTTCCCTAGCCATAGGGGTCGGTCGCCGGGGCGGAGGGTCCCCGCTCGCAGGGACACGAGGGGGGACCGTCGGCCTCCGCAGCCGCCGGGCCTCGGCACCACCGGGGGTCGCCCCGTGCCACGACCGCTAGCGAACTATGCGCTCTAAGCCCGCACGCCCGGCAGGGCCTCCGGCCGCGTCCCGCGCAGCGGCTCGCAGGTCGCCTGGCTGTGGGCGCCCCGCGGTCCACGGTGGGCCTTGGGCAGGCCCACCATGGGCGCCCTCGGGCCACGCGCGCTTCCTGGGGCGCGCCGCTCGCGCCGACGGAGGCCCCCCGGGCGGTCGTTTGGCGGGCCTCACGCTGGGGTCTTGCCGGGGTGGCTCACGCGGGCAGGGGCGCGCGCCTGGCCGCCGCCGGCGACTGGCCTCCCTCGTGCGGGGGACGCTTACCGCACCCGTCGCCTGCTCCTGGGCGCCGGTGCCTGCGCGCGACACTCCTGTCCCCGGCGGCGACCACGCGCCGGGGTCCTACTTGACGCCGCCGGGCGGCTCCTGCGCGCGCGGCGGCCCGGCGCCCACTCGGGCCAGTAGCGTATCCTCCGATGCTCGGGCCCGCGGGAGCCGACACCCGAGACCGGGCGTCGATTCTCTTGTTGGCGCCCCGACCTGTGCTCCTTCCCGCGCGGCGGACACCGGGCGCCCGGGCTTGGGCGACCCGGGGTTGGGTGCGACGAGCCCGTGTAAGTGCGCCGGCGGCGGTCGTCATGCGCGCCGACCCCGGTCACAGGGGGCGCAGCCGCCGAGAGGGCCGTGCCCCGCGGCGGCGCAGGATCGGCCAGCCTGGCTTGCTGGCGTGTGGCGGGGGCCCACACGGCGGGGGGGCCGCCCCGCGTATCGCTCCGTCCCGCGGCGCGGCCGCCCCGCGCAGCCGCCCCGCCCTCAGGCGGACCCCTATGCCCCGACGCCGAGCATGCCGGCAGTTGACGCCTCCGCCCGGGGCGGAGGGCGCGCGCTGCAGTGGACCAAGGGGTTCC     
B       CGATTTATAGATAATAGTGATATTATCCTAATAAATTTAGAGATCGAAAAATTTACTAAAGAGATCAGATGATTGTATATTTATTGTTATGTATATTTAACTAAGTATATGAACATAGGTCGTTTTAAAATAATATTGATAAAATTAACAAGAGATTAAAGACACAAATAATATGAAAAAATATTATTTGTTATTATATTAATATCTATTTAAAACTATGTATCTTATTTAATTTTTAAAATTATTTTTAATATAAATACGTACAATACTATTATATTAAAGAATGACTGCTAAAATTATTTTAATAAAATTATCTGTTTATTCTTAAATACTAGTATGGTACTTATTTATTTGCCGCAAATACAAAAATAATTTATTATAATATATTTATATTGCCGCCGAATTAAGGATTTCTGGTGCATATAGTACCAAATTTATTTTGAAATAGTTATAAATACGCATGCAGGTCTGTAATTAATGTTATATAATAATCTAAATATTTGATAAATTGCTGACGAAGCCACTAATGTCTTCAAGAGACTTTCATATTCTTATTAATGTATCCATTTAAAATAGGAAGGAAACATGTTCTGTTTCAATATGGTAATGCTTAAAAAAATCGCAGCAAAGTAATAATATAGACTGTTTGAAATATTAACATTATCCATCTCATATCACCAGTTATCTAAATTTAATTAAAATTTATCTGAGCATGGATTCAAAAATAAGACTCACTAAGGTTAAATTAATGTAAATCACTTAACATTGAGTTAAGATTATCAAAGTTCTGAAAGAAAATTAGCAAAGATTTTATTATTTGAGTGAAACATAATCTCGTTAAAGGATTTGTTTTACTAATTAAATTAAATAAGAAGGTTTATTTCTTAGTCTAATAGAGAGTGATAATGTGAAATTATTCAAAAGAAAAGATGTATTAGTACATACTGTAAATTCTCAGGAGAAATATAGATAATAGCAGTCAAATCTAAGATTCAATCTTCAGTGCATATTGGTGCGTCATGAGAATGTCCAGGACATGATCGCTCGATAGAAATTATAATCAGCAAAATCCTTATTTATTGATAATCAAAGACAAAGGTCGGGATCGTAGCGGATGGAGTGAACTTAAGCGTGTAAATAGTAAGTCGTTGAATGTTACTATTAATCATAGTGAGTCATCAGCTTCGTACAACTACTACCATTTCCTTGAATTATCTAAATCAGATCACGCCTTACAACTCGTTTTCTGGTTCTGAAAAGGCCATTAAAGGAGCTGGGGAAGTACTGCTAATTCTGTTTCGAGATCGGGAATTACTTATGTTATGGGTCCATAATACAGTTTAACGGAATTTTTAGTGTCGCGTATCCTTCCAATCCAAACAACAATACGAAGTAAAAAATAGATGATAGGCTTAAGTTATCCTTCTCGTATCCCCCTCAGTCAGTTAACGTGTCATTCAGGCATGTTTAGCAGCCGGTGCTAGTGCGAAAGTATATATTTCTTAAACAAGTTAACAGACGTATTACAGAAATCTTAGCCGACAAAATGACGATATCGCCTTTATCTATTTGGTCGTATCTACTTTTTGTTAACTTTAATAGACCGCTTTTAAATACACGAGTAGTTTAAGTCATCGTCAATTGCCAAGAAAGAAACCATATTCTATTACGTGTTTTCTGTAATTCAAATACTCCTCCGATAACCCATGATCATACAAAGCTCTCTTATACGCATCGCCGCCTTATTCTTGAGCTGCTTCGGTCTTTGCTCGCCTCTAGTCCATAAATAGAGGTGGAAACCACTCCGGCTCACACGGACGGCAATGCGAGTCTCCTGGTCAATAAAAGTGGTTGTTAGGATTAGAGCCAAAACAAACATAATACGCGCGAAACATATACAGCGATTGGAGCTTCATAGGTTTGCATCGAGGTAGCAGTTATTAATCTAACAGTTAGTTATGACGCAGATTAAAGTTGTGCGAGACCTATCGAAGTCCATCGAGCCCGCGATTCCTAGCTCGACGGTGTAGTGCTGTCAGTATTCTGAGGGTAAGTTGCGTTATGTGTTCCCAGTCCTGTTAAGTCTACGTATCACATCCTACTCCAGGACAGCCGGGCCTAGACTCATACGGTTGTTTCCTTACTTCCTGGCGACAATGCCGGACGCGCCTGGACATTACGGTGTGTGGCTCACGAGGAATGCCGCCTGCTGAGGAGAGGTCCGCCTTCGGCTCGCACGAAGCTCGCAGCCGTGCTCAGTTTCCCCGACTTGGCCCGCACACCGGTACGCGTCCCGACCATCGGAAGTAGAGGTGTACACGCGTCCTGCTGGAGTGCGAAGAAGCAGTCAACCGGAGTCCCTTATCACTCCGCAAGACGACGGATCGCTCTGCAGCCCATAAATGACATTCGGGACGAACGGGACGTGGAAGTTTACCAGCCCACCAGCATTCTTCAGCTTATGGAGAACACGTTTCTGGGAACGGTCGGCTGCCACTACAGGTGGCAATTCTTACGAGTGGCCGATTCCACAGTGCGCCAGCAGTACCGACGCACCAACGGTGTTTTCGACCACTGCGCCGACGCGGGAGTTCCGAAGCGCCGCTCAGGAAGGCACCTCGCCGTGCGAAAACGTTCGCACTTACGGGGACAGAACCTGAATAAGCCGGGCCCCCAAGAGATATCTAGGGTTTTATGATCCTTTCGCAACAAAGGCCCAGATCAGTACTAGCGGGACGCTGCGGTTCGGAGACTCACTGGTGCCCCCGCCTGCAAGCTCCCGCGGAAGCACGTGTGGAACAGACGGCCTGTGGTGGCCTCCGCCACCGCGGTGGCTTACTTATACTACGGACGCCTCCATGGGGGGACATTGCGGTTTGGTGCCACTCGGCAACGCGGGGGACCTGGATTCTCCAGAATTGCAACGCCCCCTCCCTTCTGGCGGCGGCGGGAAGACATTACGGATTGCGGTGAGACACCACTCCGCGTTCCCTAGCCATGGGGGTCCGTCCCCGGGGCGAGGGGTCCCCGCCCCCGGGAACACGAGGGGGGTGCGTCAGCCACCCCAGCAACCGGGCCTCGGCACCACCCGCAGTGGCCCCGCACGACGCGCGCTAGCGAACTACGCGCTACGATCCCGCACGCCCGGCAGGGCCTTCGGCCGCGTCCCGCGCAGCGGCTCGCAGATCGCGTTGCTGTGGGCGCCCCGCGGTTCACGGTGGGCCCTGCGCAGGCCCACCCTGGGCGCTCGAGAGCTGCGCGCGCTGCTAGGGGCGCGCCGTTCGTGCCCACGGAGGCCCGCCGGCCGGTCGTTGGGCGGGCCTCAGGCCGTGAACTTGCCGGGGGGCGTCACGCGGGCAGGGGCGCGCGCCTGGCCGCCGCCGGCGACTGACCTCCCGCGTGCGGGGGACACTTAGCGCACGCGTCGCCTGCCCCTGGGCGCCGGTGCCTGCGCGCGTCACTCTTGTCCCCAGCAGCGGCCACGCGCCAGGGGCCTACTCGCCGCCGCCGGGCGGCTCCTGCGCGCGCGACGGCCCGGCGACCACCCGGGCCAGTAGCGTATCCTCCGATGCCGCGGCCCGCGGGGGCCGACACCCGGGACCGGGCGTCAATTCTCTTGTCGGCGCCCCAACCCACGCTCCTTCCCGCGCAGCGGGCGCGGGGGGCCCCGGCTTGGGCCACCCGGGGTTGGGGGTGACTAGCCCGCGCTAGGGCGCCGGAGGCAGTCGTCACGCGCGCCAGCCCCGTTGACAGGCGGCGCAGGTCCCGCGGGGACCGTGCCCCGCGGCGGCGCCGCATCGGCCGGCCCGGCTTGCGGGCGTGTGGCGGGGGCCCACACTGCGGGGGCGGCGCCCGGCGTAACGATACGTGCCGCGGCGCCGCCGCCCCGCGCAGCCTCTCCGCCCTCAGGCGGGCCCCTATCCCGCGACGCCGAGCATGCCGGCAGTTGCCGAGTCCGCCCGGGGCGGAGGGTGCGCGCTGTAGCGGGCCAGGGGGTTCC     
A       CGATTTATAGATAATAGTAATATTATCCTAGTAAATTTAGAGAACGAAAAATTTACTGAAGAGATCAGATGATTGTATATATGTTGTTATGTGTATTTAACTAAGTATATAAACATGGGTCGTTTTAAAATATTATTGATAAAATTAACAAGAGATTAAAGACACAAATAATATAAAAAAATATTATTTGTTATTATATTAATATCTATTTAAAACTATGTATCTTATTTAATTTTTAAAATTATTTTTAATATAAATACATACAATACTATTATATTAAAGAATGACTGCTAAAATTATTTTAATAAAATTATCTGTTTGTTCTTAAATAATAGTATTGTACTTATTTATTTGCCGCAAATACAAAAATAATTTATTATAATATATTTATATTGCCGCCGTATTAAGAATTTCTGGTGCATGTAATACCAAATTTATTTTGAAATAATTATAAATACGCATGCAGGTCTGTAATTAATATTATATAATAATCTAGATATTTGATAAATTGCTGACGAAACCACTAATGTATTCAAGAGACTTTCATATTCTTATTAATGTATCCATTTAAAATAGGAAGGAAACATGTTCTGTTTCGATATGGTAATACTTAAAAAAATCGCAGCAAAGTAATAATATAGACTGTTTGAAATATTAACATTATCCGTCTCATATCACCAGTTATCTAAATTTAATTAAAATTTATCTGAGCAAAGATTCAAAAATAAAACTCACTAAGGTTGAATTAATATAAATCAATTAGCATTGAGTTAAGATTATCAAAGTTCTGAAAGTAAATTAGCAAAGATTTTATTATTTGAGTAAAACATAATCTCGTTAAAGGATTTGTTTTACTAATTAAATTAAATAAGAAGGTTTATTTCTTCGTTTAATAGAAAGTGATAATGTGAAGTTATTCAAAAGAAAAGATATATTAGTACATACTGTAAATTCTCAGGAGAAATATAGATAATAGCAGTCAAATCTAAGATTCAATCTTCAGTGGATATTGGCGCGTAATAAGAATATCCAGGACATAATCGCTTGATAAAAATCATAATCAGCGAAATCCATGTCTATTGATAATCAAAGACAAAGGTCGGGATTGTAGCGGATGGAGTGAACTTAAACGTGTAAATCGTAAGTTGTTAAATTTTACTATCGATGATAGTGAGTCATCAGCTTCGTACACCTACTACCATTTCCTTGAATTATCTCAATCAGATGACGCCTTACTACTCGTTTCCTAGTTCAGAAAAGGCCAATAAGGGAGCTGGGGAAGTACCGCCAATTCTGTTTCGAGATCGGGAATTACTTATGTTCTGGGTCCATAATACAGTTTAACGAAATTTTTAGTGTCTTGCATTCTTCCAATCCAAACAACAATACGAAGTAAAAGATAGATAATTGGCCTAAATTATCCTTGTCGTATCCCCCTAAGTCAGTTAACGTGTCATTCAGGCATATTCAGCAGTCGGTGCTAGTGCGAAAGTATATATTTCTTAAGCAAATTAATAGACGTATTACAGAGATCTTAATCGACAATATGACGTCATCGCCTTTACCTATATGGTGATATCTACCTTTTGTTAACTTTAATAGACCGCTTTTAAATACACGAGTAGTTTAAGTCATCGTCAATTGCCAAGAAAGAAACCATATCTTATTGAGTGTTTCCTGTAGTTCAAATATTCCTCCGATAACCCATGATCATACAAAGTTCTCATATGCGCATCGCCGCCTTATTCTTGAGCTGCTTCGGTCTTTGCTCGCCTCTAGTCCATAAATAAAGGTTGAAACCACTCCCGCTCACGGAAACGGCAATGCGGGTCTCCTGATCAATGAAAATGGTTGTTAAGATTAGAGCCAAAACAAACATAATACGCACGAAACATATACAACGATTGGAGCTTCATAAATTTGCATCTAGTTAGCAGCTACTAACCCAACGGTTAGTTAGGACGCAGATTAAAGCTGTTCGAGACCTATCGAAGTCCATCGAGCCCGCGATCCGTAACCCGACGGTGTAGCCCAGTCAGTATTCAGGGGGTAAGCTGCGTTGAGTGTTCCCAGTTCTGTTATGTCTCGGTATCACGTCCTACTCCTGGACAGCTGGGCCTGGACTCATACGGCAGTTTCCTTACTTCCTAGCCACAATGCCGGACGCGCCTGGGCATTACGGTGTTTGGCTCACGAGGAATGCAGCCTGCTGAGGAGAGGTCCGCCTTCGGTTCGCACGGAGGTCGCAGCCGTGCTCAATTTCCCCGATTTGGCCCGCACACCGGTATGCGTCCCGACCATCGGAAGTAGAGGTGTATACGCGCCCTGCTGAAGTGCAAAGAAGCAGTCAACCGGAGTCCCTTATCACTCCGCAAGACGACAGATCGGTCTAGATCCCATAAATGACATTCGGGACGAACGAGACGTGGACGTTTAGCAGCCCACCGACGTTCTTCAGCTTCTGGAGAACACGTTTCTGCGAACGGTCGGCTGCCACTACAGGTGGCAATTCCTACGAGTGGCCGCTTTCACAGCGCGCCCGTAGTACCGACGCACTAACGGTATTTTCGACCACTGCGCCCACGCGGGAGTTCCGAAGCGCTGCTCAGGAAGGCACCTCGCCGTGCGACAACGTTCGTATTTACCGGGTCAGAACCTGAATAAGCCGGGCCCCCAAGAGATATCTATGGTTTTATGATCCTTAAGCAGCTCAGGCCCGGATGAGTACCCGCGCGTCGCTGCGGTTCGGAAACTCACTGGTACCCCCGTCTGCAAGCTCCCGCGGAAGCACATGCCGAAAACACGGCCTGTGGTGGCCTCCGCCACCGCGATGGCTTACCTTTACTGCGGACGCCTCCATAGGAGGACATTGCGGTTTGGCGCCACTCGGAGACTCGGGGGACCTGGATTCTCTAGAATCGCAACGCCCCCCCCCTTCTGGCGGCGGCGGGAAGACATTACGGGATGCGGTGAGACACTACTGCGCGTTCCCTAGCCCTAGGGGTAGGTCTCCGGGGCGGGGGGTCCCCGCTCCCTGGCACACGAGGGGGGGGCCTCCGCCGCCTCAGCGCCGGGGCCTGGGCACCACCAGCAGTCGCCCCGCGCTACGCGGACTGGCGAACTGCGCGCTGCGATCCCGCACGCCCGGCAGGGCCTTGTGCCGCGTCCCGCGCAGCGGCTCGGAGTTCGCGTGGCTGTGGGCGCCCCCCGGTTCACGGTGGGCCCTGCGCAGGGCCACCCTGGGCGCCCTAGAGCCGGGCGTGCTGCCTGGGGCGCGCCGCTCGGGCCCACGGAGGCCCGCCGGTCGGTCGTTTGGCGGGCCTCAGCCCGTGGTCTTGCACGGGCGCGTCATGCGGGCAGGGGCGCGCGCCTGGCCGTCGCCGGCGACTGGCCTCCCTCGTGCGGGGGACACTTACCGCACCCGGCGCCTGCCCCTGGGCGCCGGTCCCTGCGCGCAGCACTCCTGTCCCCAGAAGGGGCCACGCGCCGGGGGCCTACTCGCCGCCGCCGGGCGGCTCCTGCGCGCGCGGCGGCCCAGCGCCCACCCGGGCCAGTAGGGTATCCTCCGATCCCGCGGCGCGCGGGAGCCGACACCCGAGACCGGGCGTCGATTCTCTTGTAGGCGCCCCAACCCGCGCTCCTTCCCGCGCTGTGGGCGCCAGGCGCCCCGGCTTGGGCCACCCGGGGTTGGGTGTGACGAGCCCGCGCGAGGGCGCCGGGGGCAGTCGTCACGCGCGGCGGCCCCGTTCACAGGGGGCGGAGGCGCCCAGGGGATCGTGCCCCGCGGCGGCGCAGGATCGGCCAGCCTGGCTCGCTGGCGTGTGGCGGGGGCCCACACAGCGGGGGTGGCGCCCCGCGTATCGACGCGGCCCGCGGCGCCGCCGCCCCGCGCAGCGGCGCCGCCCTCGGGCGGGCCGCTCTGCCGCGGCGCCGAGCATGCCGGCAGTTGACGACTCCGCCCGGGGCGGGGGGCGCGCGCTGGAATGGTCCAAGGGGTTCC     
