# Supplementary material for: A simple method for data partitioning based on relative evolutionary rates
Source: PeerJ. 2018 Aug 28;6:e5498. doi: 10.7717/peerj.5498 (PMC6118207; doi:10.7717/peerj.5498)
Supplement: Data S1 — The datasets are provided in the PHYLIP format. [file peerj-06-5498-s002.zip › DataS2/AS14-5.phy]

17  4000
out     TAATAAACTGTAATGATGGGAGCGATGATAATGTATTCAATTATTGAGTAAAATGATAAATTTAATTTGTAGTTTTAAAAAGTCTTCTAACAATACCATATTTTATAACTATTTGTTATTCTTTTAATTTCTCTATTTTTAATGCTAGTCGATAATAATGAATATAAAGTATCATATAATTCCTTTATTTAAAACAAATTAATTACATTAAATTGCTGATATTAAAAGATAATAAATAAAAGTATTACATAGCAAATAAATTTATAATGCATAAACATTATGCTTATGTTCTGATAGTAGCATATAAATTTTGATTGATTTAGATCTTAACACTTCTTAAGACACAATGGTGTACATCTAATTGATACCTTAGTATAGTATGTTATTTAGTAAAATGTTTATATCTTTCGTGTTTTAATATTACTTAAGTTTTAAAAGTTTCGTCGATAATTAGTAATATTTTAAGAAATAGAAGAATTAGAAAACTGATGTAATATTTAAAGACTAAATATTACTTATACTATAAATAAACAATAATGTAAACTATTGGAACGATTCTATTAGACAAATAGATAAAGATAGCCTTTATAAATCAAAAATTTTCATAAAATTATAACGAAAACTTAATTAACCTTAGTATAAATCTAACGACTACTTTACATAATACCTTTGCACACTTTATATGAATAAAGATCAAAAAAATAATTACTCGATAATACAAAGAGATTTAATCTTATGAGATTATTACATAATTTTAATTACGTTAAATTTGTAGATCGCATTAAGTTTAATTTACTAAACTAACATAATTATAATTTTTATTGCACTTATGAAATATTTTCTACAATCTAACAAATACCCTATCATTTATTTTTAAAATTATCCAAAATTTGGTTTGGAATTTTAATCACTTATCGCAACCATAATAGTATAAAACATCTTAATATAATTATTAATAATAAAATTTTATTAAGTTATTTAAATTATCATGGGTTATATAACTAACGTCTTAATGTAAATGCCTTGTTCAAAAGTCTAGTTTCTGCAAGCTTTAGCGATTTCCAATACTAAATAGACCTCTCTAGTTCGATGAGGAAGGTCTCGGCTTATAGCTGGTATATATCGAAAAGTCTATAATGGCCTTCGTTCTTTCAGCGGAGCTTGAATTGGCAGACAAACAGGTAACCTACAGCGAGCATAGATAAGTATTGTTTCGGCCGATTTAAAAACCCTACTAGGCGCGGAACGGGGCAAAAATCTCAGGTTATCTCACAACAAATCCATTATTTTCGCTATTATAGCATTTTCGAAGACTTCTATCGTTACTATACGTAGGTTCGACTATTACTGCGCGAATTCAATGATACCTGAAAAACGAAGGATTAAGAGTGGTAGAGCTCTTGGTTTTTATCACCAAGATAGTTAGTATAACCAGTATCGTATCATGTGGAAAGCCCAAAATCGAACATTTCACGCTTAACGAGCTCGATTAATGTTTTTTACGTGCATAGAATTTATTATTATCCACGGTTGTTACAAGGGCACTTGTTATTGAATAGGTGTGAGATAGACTGAACTTCATGGTCTAGTCCCATAGAAACTTACTCATAGATAACTTATGTATTGCGACAGTCAGGGAAACTGTGAATTAATGACAAAACGACTCTTATGTTACCGATAGTTTAATATTCATAGTGGGATGCAGATAACAGTCCGATGTTAACTTGAATCCTGTCGATCGTCTGGCATCAGCTATCGTGGGAGAATTCACTTTCGTTCTGCTACTGGTGAAAGTGTTGTTAATCGAAGTTGTTCCGTTGTTTTCTCGCATGACATTAACTAAAGTTTTTTGAGGAACTGGACGGCGTCTTGCAGGGGAAGAGGAGCCCACGCTACATACTAACGAATAATATGAAAAAAGAGGTCGATCTCAGGCAAATTGCACAGCGCTTTAAGGAGTTAGGTCGGCGTGAGTTAACTACTTTGTCTTAGGCGTTCTTCGATCGAGGCTAGAGTGAGGCGACCGCCCCGGAGCCCACCGTACGCCCCTGGTAGCTCGAGGCCAGCCTATTGACGGAGGCTACAGTAGGCATACTAAATCCTCGCCATACGATAGGGTACTCACCTTAGGACGACATACTCGGTCCGCGTCACCACGCCCGATCAACCCGGGGGCCACCCCCACGAGGTCCCGGACCACACGCTAACGAGTCCGCAAGCTTAGGAAGTTTCGCCCAGCCCGTACCGGCGAGCGCGGAACCCAGAATGGACACGTAGCATTGCGCTGTTAACCGGGAGCGCCCGTGGCGGCGTCGTACTTTTGAGGGACCCCTGTCCTGCTCACCGACCAAGGGAAGGAGTCACCATCTCCGCCCACTGATTCTACGGTCTTTGCCCTTATGTGAGAATACAGTGAAAACGTCTAGACCTGTTCCCGGGGCCGATGTTCGCGTTTTCGTCGGGCATTGTCGGTATAAAGGTCGGTCCGTCGCGAGGGGGAAGCGGGTCGTAAGAGGTACGGCGGGTCAGATAAACTGATTGGCTGCGCGCTGCTACAACTGGAAGGGGGCCTGGGGTGGATCCAGACAGCGGTCCTGGCTAGCTGGCCCGCACGCAGTGAGCGGCCCACACGGGCAGTCGGACATCGCGGCGCCAGCCTGCTATCCCAACACGTACTGACTAACACATGGGCCACGGCCAATACTCGGGGGTCACGCTGCTGCATTAACTCAGCCCGTGGGATACTTGGCAGTCCCTAGAGAGGACTTAAGTTGCGACCCAGTACCGTAACCGTTCGATTCCGAGAAGGATTGGGTCCCTGCGGGGTGCCCTCATGTGAACATCTTCCAACGCGGAGCCGGTCCGCATCGAGTTTCTGTCGCGAATGGTGCGAGGGGTGGTATGGCACAGTCCCCAGCCTTCTCGCAACCCGCGTTCTGTTCTGGGGGGGTGAGATGGCGCAGAAGCTACCCGCACACGGTGAATACCCCATAGGAGTCAGGCCGCTCGCGAGGGTTGACCGGGGCGTCCCTCATGCAAGTGACCCGGGGCCCCGGCGCCCCCGGGCAGCACCAGGCCCGGGGACGTGGCGCGGCCGGCGGCGCTCCCCTTCCCGGCCGTTTCCCCGCGGTGTCCGAGGGGCTCGCGCACACCACGGACCACGCGGCTGCGCGCCGACTCTCGCAGGGCCCGCCCCGACCGTGCGCGGTGCGCCTACGCGGGTCACACCCCTGGGCGCGCGTTCACGCCCCGACGGCGCGGTCTGTACGCGCCGACCGCGGCCAGCGGCCGCCGGCCCGGATTGGTTCAGGGCCCCCGGCGGGCGGGGTTTCTGGAGCCTGAGCCGGCGTAACACAGGGCGGTCGGACGTTCGTGCTGCAGCGTATCTGTTCGATCCCCGAGAGGCGCCCACACCGGCCCCGCGATCGCCTGCGGGAGCTCGAGGCGCAGGACCCGCCCCGGCGGCCACAGGCGCTCGGCGGCGGCGCCCGCCCCCCAGGCCCCGGGCGATCGGCGCAGTCCACCGAGCCCCGGCGCCCGACGGCAGCCCCCCGTGCGGAGCGCGCACCGGACCCCGCGATGCGCGTCGCGTCCTTCCGCGCCTTTCGTTCGGGCTGGCAGGGCAGGTCGGGGCAGAGCACGCTTGGGGCCCGCCGCGGGTGCCCCGCCGCTGCGTCCCCGGTGTCGGCCGCGGCGCCAGGCTGGCCCGGACCCCCCCTCGGACTCGCTCCCCAGGCGCGGGCCGCCCCGCGGCGTACCCGGGCCGCGCCAACGCGGCCGCAGGCCGGGTCGGCCGCCCCCCAAGCTCGCTCCCCGCCAGGTAAGGTCGGGAGGGGCCGTGGGCGCGGCCCGGGGTTCTGCTCCGGGCGTATAGAACGTCCCGCCGCCCAGGGCGTCGCGCGGGCGTGGCCCAGCCGGCCGTGGGGCGCAGGCCCGGCGCCGAGCGGCGGGGCCAGTGGCGTCGGGGCCGGCCGGCGGGCGCCCGCGCCTGGGCGGGCAA     
P       TAATAAACTATAATAATGGGAGCGATGATAATGTATTAAATTATTGAGTAAAATGATAAATTTAATTTGTAGTTTTAACAAGTCTTCTGACAATACCATATTTTATAACTATTTGTTATTCTTTTAATTTCTCTATTTTTAATGCTAGTCGATAATAATGAATATAAAGTATCATATAATTCCTTTATTTAAAACAACTTACTTACATTAAATTGCTGATATTAAAAGATAATAAATAAAAGTATTACATAGCAAATAAATTTATAATGCATAAACATTATGCTTATGTTCTGATAGTAGCATATGAATTTTGATTGATTTAAATCTTAACACTTCTTAAGACACAATGTTGTACATCTAATTGATACCTTAATATAGTATGTTATTTAGTAAAATGTTTATATCTTTCATGTTTTAATATTAATTAAGTTTTAAAAGTTTCCTCGATAATTAGTAATATTTTAAAAAATAGAAGAATTAGAAAACTGATGTAATATTTAAAGACTAGATATTACTTATACTATAAATAAACAATAATGTAAACTATTGGAACGATTCTATTAGACAAATAGATAAAGATAGCCTTTGTAAATCAAAAATTTTCATAAAATTATAACGAAAACTTAATTAACCTTAGTATAAATCTAACGACTACTTTACATGATACCTTTGCACACTTTATATGAATAAAGATCAAAAAAATAATTACTCGATAATACAATGAAATTTAATCTTATGAGATTATTACATAATTTTAATTACGTTAAATTTGTAGATCACATTAAGTTTGATTTACTAAACTAACGTAATTATAATTTTTATTGCACTTATGAACTATTTTCTACAATCTCACAAATACCCTATTATTTATTTTTAAAATTATCCAAAGTTTGGTTTGGAATTTTGATCACTTATCGCAATCATAATAGTATAATACATCTTAATATAATTATTAATAGTAAAATTTTATAAAGTTATTTAAATTATCATGGGTTATATAATTAACGTCTTAATGTAAATGCCTCGTTCTAAAGTCTAGTTTCTGCAAGCTCTAGCGATTTCCGATACGAAATAGACCTCTCTAGTTCGATGAGGACGGTCTCGGCTTATGGCTGGTATATATCGAAAAGTCTAAAATGGCCTTCGTTCTTTCAGCGGAGCTTGAATTAGCAGAAAAACAGGCAACCTACAGCGAGCATAGATAAGTATTGATTCGGCCGATTTAAAAGCCCTACTAGGCGCGGAACTGGGCAAAAATCTCAGGTTATTTCCCAACAAATCCGTGATTTTCGCTATTATAGTATTTTCGAATACTTCTACCGTCATTATAAGTAGGTTCGACTATTACTTCCCGAATTTAATGATTTCTGAACAACGAAGGATTAAGAGTGGTGGGGCTCTTGGTTTTTAACATCAAGATAGTCAGTATAACTAGTATCGTATCATGTGAAAAGCCCAAAAACGAACATTTCACGCTTAATGAGCTCGATTAATGTATTTTACGTGCGTAGAATTTATTATTATCCACGGATGTTACAAGGGCACTTGCTAATGACTAGGTGTGAGATAGACTGAACTTCATGGACTAGTCCCATAGAAACTTGCTCATAGATAACTTATGTATTGCGACAGTCAGAGAAACTGTGAATTGATGGCAAAGCGACTCTTTTGTTACCGGTAATTTAATATTTATAGTGGAATGCAGATAGCAGTCCCATGTTATCTTGAACCCTGTCGACCGTCTGGCATCGGCTATCGAGGGAGAATTCACTTTCGTTCTACTACTGGTGGAAATGTTGTTAATCGAATTTGTTCCGTTGTTCTCTCGCATGATATTAACTAAAGTCTCTTGAGGAACTGGACGGCATATTGCAGGGGAAGAGGGGCCCGCGCTACATACTAACGAATAATATGAAAAAAGAGGTCGATCTCAGGAAAATTGCACAGCGCTTTAATGAATTAGGTCGGCGTGAGTTAACTACTTTGTCTTAGGTATTCTCCGGTCGAGGCTAGTGCGAGGCGACCACCTCGGGGCCCATTGTACGCCCCTGGAAGCTCGAGGTCGGCCTGTTGACGGATGCTATAGTAGGCATACTAAATCCTCCCCATACGATAGGGTACTCGCCTTGGCGCGTCATACTCGGCTCGCCTCACCCCTCCCGATCAAGCCGCGAGCCACCCCCACAAGGTCCCGGACCGCTCGCTAACGGGTCCGCGAGCTTAGTAAGTCTAACCCAGCTCGCGCAGGCGACCACGGAATCCAGAATGAACGCGAAGCATTGCGCTGCACACCGGGAACGCCCACAGCGGTGTCGTATTTGTGAGGGACCTCTGTCCTGCTCACCGACCAAAGGAGGGAGTCGCCGTCTACGTCCACTGATTCTATGGTCTTTGCTCTTATGTGACATTATAGTGAAAACGTCCAGACCTGTTCCCAAAGCCGATGTTCGTGCTTTCGTCGGGCATTGTCGGTATAAAGATCGATCCGTCGACCGGGGGAAGCGGGTCGAAAGAGGCACGGCGGGTCAGATAAGCTGATCGGCTCCGCTCTGCTACAACTGGAAGGGGGCCTGGGGTGGGTCCAGACTGCGGTTCTGGCTAGCTGGCGCACACGCACTGACCGGCCCACACGGGCAGTCGGGCTTTACCGCGCCAGCCTGCTATACCAACACGTTCTGACTAACGCATGGGCCACGGCCAACACTCATGGGTCCCGCTACTGCATTTACTCAGTCCGTGGGATACTTGGCAGTCCCTAGAGAGGACTTAAGTTGCGACCCAGTACCGTAACCGCTCGATTTTGCGAAGGATCGGGTCCCTCGGGGGTGCCACCATGGGAACATCTTCGAGCGCGGAGCCGGTCCGGAGCGTGTTTCTGTCGAGAATGGTGCAAGGGGTGGTGTGGCACAGTCCCCAGTCTTCCCGCAACCCGCGTTCTCTTCTGGGGGGGTGAGATGGCGCGGAAGCTACCCGCACGCGGTGAATACTCGATAGGCGTCAGGGCGCACGCGAGGGTTGGCCGTGGCGTCCCTCATGCAATTGGCCCTGGGCCCCGGCGCCCCCCGGCAGCACCAGGCCCGGGGACGTGGCGTGGCCGGCGGCGCTCCCCTTCCCGGCCATTTCGCCGCGGCGTCCGAGGGGCTCGCGCACACCATGGACCACACGGCTGCGTGCCGACCCTCCCAGTGCCCGCCCTGGCCGTGCGCGGTGATCCTACGCGGGTCACAGCCCTGGCCGCGCGTTCACGCCCCGACGGCGCGGGCTGCACGCTCTCGCCGCGGCCTGCGGCCGCCGACCCGGACGGGTTCAGGGCCCCCGGCGAGCGGGGTTTCTGGAGCCTGAGCCGGCGTTACACAGGGGGGTCGGCCCTTCGTGCCGCGGCCTATCTGTTGGATCCCCGAGAGGCGCCCACACCGCCCCCGCGATGGCCGGTAGGAGCCCGAGGCGCAGGACGCGCCCCGGCGCCCACAGGCGCTCGGCGACGGCGAACACCCCCCGAGCCCCGAGCGATCGGCGCAGTCCCCCGAGCCCCAGCGCCCGACGGCAGCCCCCCGTCCGGAGCGCGCACCAGACCGCGCGATGCCCCTCGTGTCCTTCCGCGCCTTTCGTCCGGGCGGACGTGGGAGGCCGGGGCAGCGCACGCTTGCGGCCCGCCGCGGGCGCCGCGCCGCTCCGTCCTCGATCTCGTCCGCGGCGCCAGGCTTGCCCGGACGCCCCCTCGGACTCGCTCCGCACGCGTGGTCATCCCCGCAGCGTAGCCGGGCAGTGCCAACGCGTCCGGAGGCCGGGTCGGCCGCCCCCCAAGCTCGCGCCCGGCCAGGGAAGTTCGGGAGGAACCGTGGGCGCGGCCCAGGGTTCTGCTCCGGGCGTGTAGAGCGTCCCGCCGCCCAGGGCGGCGCGCGGGCGTGGCCCAGCCGGCCCTGGGGCGCAGTCCCGGCGCGGAGTGCCGGCGCCAGAAGCGTTGGCACCAGCCGGCGGGCGCCCTCGCCCGGGCGGGTAA     
O       TAATAAACTGTAATAATGGGAGCGATGATAATGTATTAAATTATTGAGTAAAATGATAAATTTAATTTGTAGTTTTAAAAAGTCTTCTAACAATACCATATTTTATAACTATTTGTTATTCTTTTAATTTCTCTATTTTTAATGCTAGTCGATAATAATGAATATAAAGTGTCATATAATTCCTTTATTTAAAACAACTTACTTACATTAAATTGCTGATATTAAAAGATAATAAATAAAAGTATTACATAGCAAATAAATTTATAATGCATAAACATTATGCTTATATTCTGATAGTAGCATATAAATTTTGATTGATTTAAATCTTAACATTTCTTAAGACACAATGTTGTACATCTAATTGATACCTTAATATAGTATGTTATTTAGTAAAATGTTTATATCTTTCGTGTTTTAATATTACTTAAGTTTTAAAAGTTTCATCGATAATTAGTAATATTTTAAAAAATAGAAGAATTAGAAAACTGATGTAATATTTAAAGACTAAATATTACTTATACTATAAATAAACAATAATGTAAACTATTGGAGCGATTCTATTAGACAAATAAATAAAGATAGCCTTTATAAATCAAAAATTTTCATAAAATTATAACGAAAACTTAATTAACCTTAGTATAAATCTAACGACTACTTTACATGATACCTTTGCACACTTTATATGAATAAAGATCAAAAAAATAATTACTCGATAATACAAAGAAATTTAATCTTATGAGATTATTACATGATTTTAATTACATTAAATTTGTAGATCACATTAAGTTTGGTTTACTAAACTAACATAATTATAATTTTTATTGCACTTATGAAGTATTTTCTACAATCTAACAAATACCCTATAATTTATTTTTAAAATTATCCAAAATTTGGTTTGGAATTTTAATCACTTATCCCAATCATAATAGTATAAAACATCTTAATATAATTATTAATAATAAAATTTTATTAAGTTATTTAAATTATCATGGGTTATATAACTAACGTCTTAATGTAAATGCCTTGTTCTAAAGTCTGGTTTCTGCAAGCTTTATCGATTTCCGATACTAAATAGACCTCTCTAGTTCGATGAAAACGGTCATGACTTATGGCTGGTATATATCGAAAAGTCTAAAATGGCTTTCGTTCTTTTAGCGGAGCTTGAATTGGCAGAGAAACAGGCAACCTACAGCGAGCATGGATAAGTATCGATTCGGCCGATTTAAAAACCCTACTAGACGCGGAACTGGGCAAAAATCTCAAGTTATTTCCCAACAAATCCATCATCCTCGCTATTATAGTATTCTCGAACACCTCTACCGTCAGTATAAGTCGGTTTGACTATTACTCCACGAATTTAATGATACCTGAACAACGAAGGATTAAGAGTGGTGGAGCCCTTGGTTTTTATCACCAGGATAGTTAGTATAACTAGTATCGTATCATGTGAAAGGCCCAAAATCGAACATTTCACGTTTAATGAGCTCGATTAATGTCTTTTACGTGCGTAGAATTTATTATTATCCACGGGTGTTACAAGGGCACTTGTTAGTGGATAGATGTGAGATAGACTGAACTTCATGGAATAGTCCCATAGAAACTTGCTCATAGATAACTTGTGTATTGCGACAGTCAGCGAAACTGTAAATTGATGACAAAGCGACTCTTCTGTTACCGGTAGTTTGATTTTCATAGTGGGATGTAGACAACAGTCCCATGTTAACTTGAACCCTGTCGATCGTCTGGCATCAGCTATCGTGGGAGGATTCACTTTCGTTCCCTTATTGGTGAAAGTGTTGTTAATCGAATCTGTACCGTTGTTCACTCGCATGAGATTAACTAAACTCTTTTGAGGAACTGGACGGCATATTGCAGGGGAAGAGGGGCCCACGCTACATACTAACGTATAATATGAAAAAAGAGGTCGATTTCAGGTAAATTGCACAGCGCTTTAACGAGTTAGGTCGGCGTGCGTTAACTACTTTGTCTTAGGCGTTCTTCGGTCGAGGCTAGACCGAGACGACCGCCCCGGCGCCCATTGTACGCCTCTAGAAGCTCGAGCTCTGCCTATTGGCGGAGGCTACAGTAGGCATACTAAATCCTCACCATACGATAGGGTACTCACCTCTGCACGACATACTCGGTCCGCGTCACCTCTCCTGATCAATCCGGGGGCCACCCCCACGAGGTCCCGTACCACCCGCTAACGGGTCCGCAAGCTTACAGAGTATCACCCAGCTTGTACCGGCGACCACGGAACCCAGAATGGACTCGTAGCATTGCACTGTTTACCGGGATCGTCTGTAGCGGTGTCGTACTTATGAGGGACCTCTGTCCTGCTCACCGACCAAGGTCGGGAGCAACCATCTCCGCCCACCAATTCTACGGTCTTTGCCCTTACGTGACAATACAGTGAAAACGCCTAGACCTGTTCCCGAAGCCGGTGTTCGTGCTTTCGTCGGGCATTGTCGGTATAAAGGTCGATCCGTTGTCCGGGGGAAGCGGGTCGTAAGAGGCACGGCGGGTCAGATAAGCTGATTGGCTGCGTGCTGCTACAACAGGAAGGGGGCCTGAGGTGGATCCAGACGGGGGACCTGGCTAGCTGGCGCACGCGCACTGAACGGCCCCCACGGGCAGTCAGGCGTAGGCGCGCCAGCCTGCTATTCCAACACGTGCTGACTAACCTATGCGCCACGACCAAGGCTCGCGGGTCACGCTGCTGCATTAACTCAGCCCGTGGGATACTTGGCAGTCACTAGAGAGAAGTTAAGTTGCGACCCAGTACCGTAACCGTTCGATTCCGCGAAGGAATGGGTCCCTCCGGGGGGACCTCATGTGAACGTCTTCCTCCGCGGAGCTGGTCCGAAGCGAGGTCCTGTCGCAAATGGTGCAAGGGGTGGTGTGGCACAGTCCCCAACCTTCACGCAACACGCGTTCTGTTCTGGGGGGGTGAGGTGGCGCAGAAGCTGCCCGCACATGGTGAATACCCCATAGGAATTAGGGCGCGCGGGAGGGTCGGCCGAGGCGTACCTCACGCAAGTGGCCCGGGGCCCCGGCGCCCCCAGGCAGCACCAGGCTCGGGGACGAGGCGAGGCCGGCGGCTCTCCCCTTCCCGGTCGGTTCAATGCGGTGTCCGGTGGGCTCGCGCAAACCATGGACCACACGGCTGCGCGCCGACCCTCCCAGTGCCTGCCCCGGCCGCCCGCGGTGCGCCTACGCGGGTCACATGCCTGGCGGTGCGTTCACGCCCCGACGGCGCGGACTGCACGCACACTCCGCGGCCAGCGGCCGCCGGCCCGGACGGGTTCAGGGCCCCCGACGGGCGGGGTGTCTGGAGCCCGAGCCGGCGTGACACAGGGGGGTCGGCCCTTCGTGCGGCGCCTTATCTGTTGGATCCCCGAGAGGCGCCCACACCGGCCCCGCGATACTCGGGCGGAGCCCGAGGCGTGGGACGCGCCCCGGCGCCGACAGGCGCTCGGCGACAGGGCCGACCCCCGGCGCCCCGGGCGATCGGCGCAGTCCACCGAGCCCCGGCGCCCGACCGCAGCCCCCCGTGCGGAGCGCGCACCAGACCCCGCGATGCGCCTCGTGCCCTTCCGCGCCTTTCGTCCGGGCGGACCGGGAAGGGCGGGACGGGGCAGGCTTGGGGCCCACCACGGGCGCCCCGCCGCCCCGTCCCCGGTATCGGCCGCGACGCCAGGCTGGCCGGGACCCCCCCCCGGACTCGCTCCGCGCGCGCGGCCCGCCCCGCGGCGTATCCGCGGAGCGCCAACGCGGCCGCACGCCGGGTCGGCCGCCCCCGAAGCTCGCGCCCGGCCACGGAAGGTCGGGAGGGGCCGTGGGCGCGGCCCGGGGTCCTGGTCCGGTCGTATGGAGCGTCCCGCCGCCCAGGGCGGCGCGCGGGCTTGGCCCAGCCGGCCCCGGGGCGCAGGCCCGGCGCGGAGTGGCGGGGCCACGGGCGTCGGCGCCAGCCGGCGGGCGCCCGCGCCTGGCCGGGGAA     
N       TAATAAACTGTAATAATGGGAGCGATGATAATGTATTAAATTATTGAGTAAAATGATAAATTTGATTTGTAGTTTTAAAAAGTCTTCTGACAATACCATATTTTATAACTATTTGTTATTCTTTTAATTTCTCTATTTTTATTGCTAGTCGATAATAATGAATATAAAGTATCATATAATTCCTTTATTTAGAACAACTTACTTACATTAAATTGCTGATATTAAAAGATAATAAATAAAGGTATTACATAGCAAATAAATTTATAATGCATAAACATTATGCTTATATTCTGATAGTAGCATATAAATTTTGATTGATTTAAATCTTAACACTTCTTAAGACACAATGTTGTACATCTAATTGATGCCTTAATATAGTATGTTATTTAGTAAAATGTTTATATCTTTCATGTTTTAATATTACTTAAGTTTTAAAAGTTTCATCGATAATTGGTAATATTTTAGGAAATAGAAGAATTAGAAAACTGATGTAATATTTAAAGACTAAATATTACTTATACTATAAATAAACAATAATGTAAACTATTGGAACGATTCTATTAGACAGATAGATAAAGATAGCCTTTATAAATCAAAAATTTTCATAAAATTATAACGAAAACTTAATTAACCTTAGTATAAATCTAACGACTACTTTGCATAATACCTTTGCACACTTTATATGAATAAAGATCAAAAAAATGATTACTCGATAATACAAAGAAATTTAATCTTATGAGATTATTACATAATTTTAATTACGTTAAATTTGTAGATCACATTAAGTTTAATTTACTAAACTAACATAATTATAATTTTTATTGCACTTATGAAATATTTTCTACAATCTAACAAATACCCTATTATTTATTTTTAAAATTATCCAAAATTTGGTTTGGAATTTTAATCACTTATCACAATCATAATAGTATAAGACATCTTAATATAATTATTAATAGTAAAATTTTATTAAGTTATTTAAATTATCATGGGTTATATAACTAACGTCTTAATGTAAATGCCTTGTTCTAAAGTCTAGTTTCTGCAAGCTTTAGCGATTTCCGATACGAAATAGACCTCTCTAGATCGATGAAGAAGGTCTCGGCTTATGGCTGGTATATATCGAAAAGTCTAAAATGGCCTTCGTTCTTTCAGCGGAGCTTGAATTTGCAGAAAAACAGGTAACCTACAGCGAGCATAGATAAGCATCGATTCGGCCGATTTAAAAACCCTACTAAGCGCGGAACTAGGCAAACGTCTCAAGTTATATCCCAGCAAAGCCATCATTTTCGCTACTATCGTATTCTCGAACACTTCTATCGTCATTATAAGTAAGTTCGACTATTACTCCACGAATTCAATGATCCCTGAACAACGAAGGATTAACAGTGGTGGAGCCCTTGGTTTTTATCATCAAGATAGTCAGTATAACTAGTATCGTATCATGTGAAAAGCCCAAAATCGAACATTTCACGATTAATGAGCTCGATTAATGTCTTTTACGTGCATAGAATTTATTATTATCCACGGCTATTACAAGGGCACTTGTTAATGAGTGGGTGTGAGATAGACTGAACTTCATGGTATAGTCCCATAGAAACTTACTCATAGATAACTTATGTATTGCGACAGTCAGAGAAACTGTGAATTAATGACAAAACGACTCTTATGTTACCGGTAGTTTCATATTCATAGTGGGATGCAGATAGCAGTCCCATGTTAACTTGAACCCTGTCGACCGTCTGGCATCAGCTATCGCGGGAGTATTCACTTTCGTTCCACTACTGGCGAAAGTGTTGTTAATCGAATTTGTTCTGTTGTTTCCTCGCATGAAATTAACTAAATTCTTTTGAGGAACTGGACGGCATTTTACAGGGGAAGAGGAGCCCGCGCTACATACTAACGCATAATGTGAAAAAAGAGGTCGATTTCAGGTAAATTGCACAGCGCTTTAAGGAGTTAGGTCGGCGTGAGTTAACTACTTTGTCTTAGGCGTTCTCCGATCGAGGCTAGAACGAGGCGGCCACGCCGGCGCCCATTGTACGCCCCTGGAAGCTCGAGGTCCGCCCATTGACTGAGGCTATAGTAGGCATACTAAGTCCTCTCCATACGATAGGGTACTCACCTTCGCACGACATGCTCGGTCCGCGTCACCTCTCCCGATTAACCCGGGGGCCACCCCCACGAGGTCCCAAACCACGCGCCAGCGGGTCCGCGAGCTTAAGGAGTATCACCCAGCTCGTACCGGCGAGCACGGAACCCAGAATGGACACGTAGCATTGCGCTGTTGACCGGGACCGCCTGTAGCGGTGTCTTACTTCTGAGGGACCCCTGTCCTGCTCACCGACCAAAGGAGGGAATGACCTTCTCCGCCCACCGATTCTACGGTCTGCGCTCCTACGTGACAATACAGTCAAAACGACTAGACCTGTTCCCGGAGCCGCAGTTCGAGCTTTCGTCGGGCATTGTCAGTCTAAAGATCGATCCGTCGCTCAGGGGAAGCAGGTCGTAAGAGGCACGGCGGGTCAGATAAGCTGATGGGCTGCGTGCTGCTACAACCGGAAGGGGGCCTGGGGTGGATCCAGACGGTGGTTCAGACTAGCTGGCGCACACGCAATGAGCGGCCCACACGGGCAGTCCGGCATTGCCGCGCCAGCCTGCTATTCCAACACGTACTGACTAACGCATGGGCCCCGGCCAATGCTCGTGGGTCACGCTGCTGCATTGACTCAGCCCGTGGGATACTTGGCAGTCTCTAGAGAGGACTTAAGGTGCGACCCAGTACCGTAACCGTTCGATTCCGCGAAGGATTGGGCCCCTCCGGGGCGCCCTCATGTGAACCTCTTCAAGCACGGAGCCGGTCCGAAGCGAGTTACTGTCGCTAATGGTGCAACGAGTGGTGTGGCACAGTCCCCGGCCTTCGCGCAACTCGCGTTCTGTTCTGGGGGGGTGAGGTGGCGCAGAAGCTTCCCGCACATGGTGAATACCCCATAGGAATCAGGCCGCGGGTGAGGGTTGCCCGGCGCGTCCCTCGTGCAATTGGGCCAGGGCCCCGGCGCCCCCAGGCAGCACCAGGCGCGGGGACGGGGCGGGGCCGGCGGCTCTCCTCTTCCCGGCCGTTTCGGCGCGGGGTCCAGCGGGCTCGCGCAGACCCTGGACCAGGCGGCCGCGCGCCGACGGTCCTAGTGCCCGCCCGGGCCGTTCGCGGTGAGCCTACGCGGGTCACATGCCTGGTCGCGCGTTCACGCCCCGACGTCGCGGTCTGCACACACTCACCGCGGCCTGCGGCCGCCGCCGCTGAGTGGTGCAGGGCCCCCGACGGGCGGGGTATCTGGAGCCTGAGCCGGCGTCACACACGGGGGTCGGCCCTTCGTGCCGCGGCGTATCTGTTTGATCCCCGAGAGGCCCCCACACCGGCCCCGCGATGCCCCGGCGGAGCCCGAGGCGTAGGTCGCGCCCCGGCACCGACAGGCGGTCGGCGCCGGTGGCTGCCCCCGGTGCCCCGGGCGATCGGCGCGGTCCACCGAACCCCGGCGCCCGAACGCAGCCCCCCGTCCGGAGCGCGCACCAGACCGCGTGATGCCCCTCGTGCCCCTCCGCGCCTTTCGTCCGGGCGGGTGAGGAAGCCCGGGGCAGGGCGCGCTGGGGGCCCACCGCTGGCGCCCCGGCGCTCCGTCCCCAGTTTCGGCCGCGGCACCAGCCCGGCCCCGACGTCCCCTCGCACTCGCTCCCCACGCGCGGTCCGCCCCGCAGCGTACCCGGGGGGCGCCAACGCGGGGGGACGGCGGGTGGGCCGACCCCGAAGCTCGCTCCCGGCCACGGAAGGTGGGGACGGGTCGGGGGCGCGGCCCGGGGTCCTGCTCCGGGCGTATATCGCGTTCGGCCGCCTAGGGCGGCGCGCGGGCGTGGCCCAGCCGGCCCGGGGGCGCAGCCCCGGCGCGGGGTGGCGGGGCCAGGGGCGTCGGCGCCGGCCCGCGGGCGCCCGCGCCTGGCCGCGCAA     
M       TAATAAACTATAATAATGGGAGCGATGATAATGTATTGTATTATTGAGTAAAATGATGAATTTAATTTGTGGTTTTAAGAAGTCTTCTGACAATACCATATTTTATAACTATTTGTTATTCTTTTAATTTCTCTATTTTTAATGCTAGTCGATAATAATGAATGTAAAGTATCATATAATTCCTTTATTTAAAACAAATTACTTACATTAAATTGCTGATATTAAAAGATAATAAATAAAGGTATTACATAGCAAATAAATTTATAATGCATAAACATTATGCTTATATTCTGATAGTAGCATATAAATTTTGATTGATTTAAATCTTAACACTTCTTAAGACACAATGTTGTACATCTAATTGATACCTTAATATAGTATGTTATTTAGTAAAATGTTTATATCTTTCATGTTTTAATATTACTTAAGTTTTAAAAGTTTCATCGATAATTGGTAATATTTTAAAAAATAGGAGAATTAGAAAACTGATGTAATATTTAAAGACTAAATATTACTTATACTATAAATAAACAATAATGTAAACTATTGGAGCGATTCTATTAGGCAAATAAATAAAGATAGCCTTTATAAATCAAGAATTTTCATAAAATTATAACGAAAACTTAATTAACCTTAGTATAAATCTAACGACTACTTTACATAATACCTTTGCACACTTTATATGAATAAGGATCAAAAAAGTAATTACTCGATAATACAAGGAAATTTAATCTTATGAGATTATTACATAATTTTAATTACGTTAAATTTGTAGATCACATTAAGTTTAATTTGCTAAACTAACATAATTATAATTTTTATTGCACTTATGAAGTATTTTCTACAATCTAACAAATACCCTATTATTTATTTTTAAAATTAACCAAAATTTGGTTTGGAATTTTAATCACTTATCACAATCATAAGAGTATAAAACATCTTAATATAATTATTAATAATAAAATTTTATTAAGTTATTTAAATTATCATGGGTTATATAATTAACGTCTTAATGTAAATGCCTCGTTCAAAAGTCAAGTTTCTGCAAGCTTTAGCGATTTCTGATACTAAATAGACCTCTCTAGTTCGATGAGGAGGGTCTTGGCTTATGGCTGGTATAAATCGAAAAGTCTATAATGGCTTTCGTTCTTTTAATGGGGCTTGAGTTGGCAGAAAAACAGGCAACCTACAGCGAGCATGGATAAGTATTGGTTCGGCCAATTTAAAAGCCCTACTTGACGCGGCACTAGGCAAAAATCTCTAGTTATATCCCAACGAATCCATTATTCACGCTAATATAGTATTTTCGAATACTTCTATCGTCACTATAGGTTAGTTCGACTATTACTCCACGAATTCAATGATACCTGAACAACGAAGGATTAAGAGTGATGGAGCCCTTGGTTTTTATCATCAAGATAGCAAGTATAACTAGTATCGTATCATGTGAAAGGCCCAAAATCGAACATTTCACGCTTAATGAGCTCGATTAATGTCTTTTACGTGCGTAGAATTTATTATTATCCACGGGTATTACAAGGGCACTTGCTAATGAGTTGCTGTGAGATAGACTGAACTTCATGGTATAGTCCCATAGAAATTTACTCATAGATAACTTATGTATTGCGACAGTCAGAGAAACTGTGAATTAATGGCAAATCGACTCTTCTGTTACCGGTAGTTTTATATTTATAGTGGGATGCAGACACCAGTCCAATGTTAACTTGAATCCTGTCGACGGTCTGACATCGGCTATCGTAGGAGGATTCACTTTCGTTCATCTACTGGTGAAAATGTTGTTAATCGAAGTTGTTCTGTTGTTTCCTCGCATGACATTAACCAAACTCCTTTGAGGAACTGGACGGCATGTTGCAGGGGAAGAGGTGCCCACGCTACATACTAACGTATAATATGAAAAAAGAGGTCGATTTCAGGCAAATTGCACAGCGCTTTAAAAAGTTAGGTCGGCGTGAGTTAACTACTTTGTCTTAGGCGTTCTCCGATCGAGGTTAGGGCGAGGTGGCCACCACGGGGCTCAATGTACGCGCCTGTGAGCTCGAGCTCGTCCTATTGGCGGAAGCTAGAGTAGGCATACTAAATTCTCACCATACGATAGGGTACTCACCTCGGCACGAGATACTCGTCCCGCGTCACCTCTCCCGATCAACCCGAGGGCCACCCCCACGAGGTCCCGAATCGCACGCTAGCGGGTCCGCAAGCTTAAGAAGTATCACCCAGCTCGTGCCGGCGACCGTGGAACCCAGAATGGACACGTAGCATTGCACTGTTAATCGGGAACGTCCTTAGCGATGTCGTACTTTTGAGGGACCTCTGTCCTGCTCACCGACCAAAGGAGGAAGTGACCATCTTCGCCCACGAATGCTACGGTCTTCGCTCTTACGTGACAGTACAGTGAAAACGTCTAGACCTGTTCCCGGAGCCGCTGTTCGTGCTTTCGTCGGGCATTGTCAGTATAAAGATCGATCTGTCGCCGGGGGGAAGGGGGTCGTAAGAGGCATGGCGCGTCAGATAAGCTGATTTGCTACGAGCTGCTACAACTGGAAGGGGGCCTGGGGTGGATCCAGGCAGCGGTTCTGCCTAGCTGGCGCACACGCACTGAGCGGCCCACACGGGCAGTCAGACGTTGCCGCGCCAGCCTGCTATCCCAACACGTGCTGACTAACGCATGGGCCACGGCCAATACTCACGGGTCGCGCTACTGCATTGACTCAGCCCGCGGGATACTTGGCAGTCGCTAGAGAGGATTTAAGTTGCGGCCCAGTACCGTAACGGCTCGATTCCGCGAAGGATTGGTCCCCCCCGGGGTGCCCTCACGAGAGCACCCTCGATCGCGGAGCCGGTCCGAAGCGAGTTGCTGTCGCAAATGGTGCAAGGGGTGGTGTGGCACAGTCCCCAGTCTTCACGCAACCCGCGTTCTGTTCTGGGGGGGTGAGATGGCGCAGATGCTCCTTGCAGGCGGTGAATACCCCATAGGGGTCACGTCACGCGCGAGGGTGGGCCGATGCGTTCCTCATGCAAGTGGCCAAGGGCCCCGGCGCCCCCAGGCAGCACCAGGCCGGGGGACGTGGCGCGGCCGGCGGCTCTCCCCTTCCCGGCCACCTCGGCGCGGGGTCCGGGCGGCTCGTGCACACCATGGACCACACGGCTGCGCGCCGACTCTCCCAGTGCGCGCCCCGACCGTACGCGGTGCACCGACGGGGGTCACACGCCTGGGCGCGCGTTCACGCCCCGACGACGTGGTCTGCACGCACACTCCGCGGCTACCGACCGCCGGCGCGGGCCGGTTCAGGGCTCCCGACGTGCAGCGTATCTGGGGCCTGAGCCGGCCTCACAGAGGGGGGTCGGCCCTTCGTGCTGCGGCGTATCTGCTGGATCCCCGAGAGGCGCCCACACCGGCGTCGCGATGGCCGGGCGGAGCCCGAGGCGCAGGACACGCCCCGGCGACGACAGGCGCTCGGCCGCGGTGGCGGCCCCCGGGGCCCCGGGCGATCGGCGCGGTCCACCGAGCGCCGGCGCCCGACGGCACCCCCCCGTTTGGAACACGCACCAGACCGCGCGATGGGCCTCTTGTCCCCCCGCGCCTTTCGTCCGGGCGGGTGAGGAAGCCCGGGGCCGGGCGAGCTGGGGGCCCACCGCCGCCGCCCCGCCGCGCCGTCCCCGATATTGGCCGCGGCGCCAGGCGGGCCCGGATCCCCCCGCGCACTCGGTCCCCACGCGCGGGCCGCCCCGCTGCGTACCCGGGGGGTGCCAACGCGGCCGCGCGCCGGGTGGGCCGCGCCCGAGGCTCGCTCCCGGCCAGCCAGGGTTGGGACGCGCCGTGGGCGCGGCCCTGGGTCCTGCTCCGGGCGTATAGACCGTTCCGCCGCCCAGGGCGGCGCCCGGGCGTGGCCCAGCCGGCCCCAGGGGGCAGGCTCGGCGCGGAGGGTCAGGGCCAGGAGCGTCGGGGCCGGCTCGCTGACGCCCGCGCCTGGCCGGGCAA     
L       TAATAAACTGTAATGATGGGAGCGATGATAATGTATTAAATTATTGAGTAAAATGATGAATTTAATTTGTTGTTTTAAAAAGTCTTCTGACAATACCATATTTTATAACTATTTGTTATTCTTTTAATTTCTCTATTTTTAATGCTAGTCGATAATAATGAATATAAAGTATCATATAATTCCTTTATTTAAAACAACTTACTTACATTAAATTGCTGATATTAAAAGATAATAAATAAAAGTATTACATAGCAAATAAATTTATAATGCGTAAACATTATGCTTATATTCTGATAGTAGCATATAAATTTTGATTGATTTAGATCTTAACACTTCTTAGGACACAATGTTGTACATCTAATTGATACCTTAATATAGTATGTTATTTAGTAAAATGTTTATATCTTTCGTGTTTTAATATTACTTAAGTTTTAAAAGTTTCTTCGATAATTGGTAATATTTTAAAAAATAGGAGAATTAGAAAACTGATGAAATATTTAAAGACTATATATTACTTATACTATAAATAAACAATAATGTAAACTATTGGACCGATTCTATTAGACAAATAGATAAAGATAGCCTTTATAAATCAAAAATTTTCATAAAATTATAGCGAAAACTTAATTAACCTTAGTATAAATCTAACGACTACTTTACATAATACCTTTGCACACTTTATATGAATAAAGATCAAAAAAATAATTACTCGATAATACAAAGAGATTTAATCTTATGAGATTATTACATAATTTTAATTACGTTAAATTTGTAGATCACATTAAGTTTGATTTACTAAACTAACGTAATTATAATTTTTATTGCACTTATGAAATATTTTCTACAATCTAACAAATACCCTATTATTTATTTTTAAAATTATCCAAAATTTGGTATGGAATATTAATCACTTATCACAATCATAATAATATAAAACATCTTAATATAATTATTAATAATAAAATTTTATTAAGTTATTTAAATTATCATGGGTTATATAACTAACGTCTTAATGTATATGCCTTGTTCCAAAGTCTAGTTTCTGCAAGCTTTAGCGATTTCCGATACTAAATAGACCTCTCTAATTCGATGAGAAAGGTCTTGGCTTATGGCTGGTATATATCGAAAAGTCTAAAATGGCTTTCGTTCTTTCAACGGAGCTTGAACTTGCAGAAAAACAGGCAACCTACAGCGAGCATTGATAAGTATTGGTTCGGCCGATTTAAAAACCCTACTAGGCGCGGAACTAGGCAAAGATCTCAAGTTATATCCAAGCAAATCTATCATTTTCGCTACTATAGTATTCTCGAACATTTCTATCGCCATTATAAGTAGGTTGGACTATTACTTCACGAATTTAATGATACCTGAACAACGAAGGATTAAAAGTGGTGGAGCCCTTGGTTTTTATCACCAAGATAGTCAGTATAACTAGTATCGTATCATGTGAAAAGCCCAAAATCGAACATTTCACGCTTAATGAGCTCGATTAATGTGTTTTACGTGCGTAGAATTTATTGTTATCCACGGATATTACAAGGGCACTTGTTAATGGATGGGTGTGAGATAGACTGAACTTCATGGATTAGTCCCATAGAAACTTGCTCATAGTTAACTTCTGTATTGCGACAGTCAGGGAAACTGTGAATTAATGACAAACCGACGCTTTTGTTACCGGTAGTTTTATATTTAAAGTGGGATGCAGAGAGCAGTCCCATGTTATCTTGAACCCTGTCGACCGTCTGGCATCAGCTATCGTGGAAGGATTAACTTTCGTTCTGCTATTGGCGAAAGTGTTGTTAATCGAATTTGTTCCGTTGTTTTCTCGCATGACATTAACTAAATTCTTCTGAGGAACTGGACGGCATATTGCAGGGGAAGAGGTGCCCACGCTACATACTAGCGTATAATATGAAAAAAGAGGTCGATTTCAGGGAAATTGCACAGCGCTTTAACGAGTTAGGTCGGCGTGAGTTAACTACTTTGTCTTAGGTGTTCTTCGACCGAGACTAGGGCGAGGCGACCGCTTCGGCGCACATTGTACGCCCCTGTAAGCTCGAGCCCTGCCTATTGACGGTGGCTAGAGTAGACATACTAAATCCTCGCAATACGATAGGGTACTCGCCTCGGGAGGACATGCTCGGCCCGCGTCACCTCTCCCGATCAAACCGGGGGCCACGCCCACAAGGTCCCGAACCACACGCCAGCGGGTCCGCTAGCTTATGAAGTATCACCCAGCTCGCGCTGGCGACCTCGGAACCCAGAATGGACACGCAGCATTGCGCTGTTGACCGGGAGCGCCGGTAGCGGTGTCGTACTTCTGAGGGACCGCTGTCCTGCTCACCGACCAAGGGAGGAGATAACCATCTTCGCCCACCGATGCTAAGGTCTTCGCACTTACGCGATAGTATAGTGAAAACGTCTAGACATGTTCCCAGAGCCGCAGGTCGTGCTTTCGTCGGGCATTGTCGGTATAAAGATCGATCCGTCGGCTGGGGGAGGCGGGTCGTAAGAGGCACGGCGGGTCAGATAAGCTGATCGGCAACGCGCTGCTACAACCGGAAGGGGGCCTGGGGTGGATCCAGACGGCGGCTCCGACTAGCTGGCGCACACGCACTGAGCGGCCTACACGGGCAGTCTGGCGTTGCCGCGCCAGCCTGCTATCCCAACACGTCCTGACTAACGCATGGGCCTCGGCCAAACCTCGCGGGTCACGCTTGTGCATTGACTCAGTCCGTGGGATACTTGGCAGTCGCTAGAGAGAATTTAAGATGCGGCCCAATACCGTAACCGCTCGATTCCGCGAAGGATTGGAGCCCACGGGGGCGCCCACATGCGATCTTCCTCAAGGGCGGAGTCGGTCCGAAGGGAGTTGCTGTCGCGAATGGTGCAAGGGGTAGTGTGGCACAATCCCCAGCCTTCACGCAACCCGCGTTCTGTTCTGGGGGGGTGAGATGGCGCAGAGGCTACTTGCACACGCTAAATACCCCATAGGGTTCAGGACGCCTTGGAGGGTTGGCCGGTGCGTCTCCCATCCAAGTGACCCAGGGCCCCGGCGCCCCCAGCCAGCACCAGGCGCGGGGACGTGGCGGGACCGGCGGCGCTCCCCTTCCCGGCCAGGTCGGCGCGGGGTCCGGGTGGGTCGCGCAGACCATGGAGCACACGGCTGCGCGCCGACTCTCTCAGTGCCCGCCCCGGCCGTACGCGGTGCGCCTACGCGGGCCACACGCTCGGTCGGGCGTTCACGCCCCGGCGGCGCGGGCTGCAGTCACACCCTGCGGCTTGCGCCCGCCGGCGCCGGCCGGCGCAGGGCCTCCGACGGGCGGGGTATCTGGGGCCTGAGCCGGCGTCACACAGGGGGGTCGGTCTTTCGTGCCGCGGCTTATCTGTTGGATCCCCGAGAGGCCCTCACACCGGCCCCGCGATGTCCAGGCGGAGCTCAAGGCGCATGACACGCCCCGGCACCGACAGGCGTTCGGCCGCGCCGCCCGCCCCCGGAGCCCCGAGCGATCGGCGCGGTCCACCGAGCCCCGGCCCCCGACGGCGGCCCCCCGTGTGGAGCGCGCACCAGACCGCGCGAGGAACCTCGTGTCCCTCCGCGCCTGTCGTCCGGGCTGGCGTGGAAATCCGGGGCGAGGCAAGCTCGGGGCCCACCGCCGGCGCCCCGGCGCTCCGTCCCCGATCTTGGCCGCGACCCGAGCCGAGCCCGGACCCCCCCCTACACTCGCTCCCCGCGCGCCGGCCGCCCCGCGGCGTACCCGAGGGGCGCCAACGCGTCGGCACGCCGGGTTGGCCGCGCCCGAAGCTCGCTCCCGGCCAAGCAAGGTTGGGACGTGCCGTGGGCGCGGCCCTGGGTCCTGCTCCGGGCCTATAGAGCGTCCCAGCGCCCAGGGCAGCGCGCGGGCCTGGCCCAGCCGGCCACGGGGTGCGGGCTGGGCGCGGAGGGTCAGGGCCAATGGGGTCGGGGCCGGCCTGCGGGCGCCCGGGCCCGGCCGGGCAA     
K       TAATAAACTGTAATAATGGGAGCGATGATAATGTATTGAATTATTGAGTAAAATGATAAATTTAATTTGTAGTTTTAAAAAGTCTTCTGACAATACCATATTTTATAACTATTTGTTATTCTTTTAATTTCTCTATTTTTAATGCTAGTCGATAATAATGAATGTAAAGTGTCATATAATTCCTTTATTTAAAACAACTTACTTACATTAAATTGCTGATATTAAAAGATAATAAATAAAAGTAATACATAGCAAATAAATTTATAATGCGTAAACATTATGCTTATATTCTGATAGTAGCATATAAATTTTGATTGATTTAAATCTTAACACTTCTTAAGACACAATGTTGTACATCTAATTGATACCTTAATATAGTATGTTATTTAGTAAAATGTTTATATCTTTCGTGTTTTAATATTACATAAGTTTTAGAAGTTTCTTCGATAATTGGTAATATTTTAGAAAATAGGAGAATTAGAAAACTGATGTAATATTTAAAGACTAGATATTACTTATACTATAAATAAACAATAATGTAAACTATTGGAACGATTCTATTAGACATATAAATAAAGATAGCCTTTGTAAATCAAAAATTTTCATAAAATTATAACGAAAACTTAATTAACCTTAGTATAAATCTAACGACTACTTTACATAATACCTTTGCACACTTTATATGAATAAGGATCAAAAAAGTAATTACTCGATAATACAAAGAAATTTAATCTTATGAGATTATTACATAATTTTAATTACGTTAAATTTGTAGATCACATTAAGTTTGATTTACTAAACTAACATAATTATAATTTTTATTGCACTTATGAAATGTTTTCTACAATCTAACAAATACCCTATTATTTATTTTTAAAATTATCCAAAATTTGGTTTGGAATTTTTATCACTTATCGCAATCATAATAGTATAAAACATCTTAATATAATTATTAATAATGAAATATTATTAAGTTATTTAAATTATCATGGGTTATATAACTAACGTCTTAATGTAAATGCCTCGTTCCAAAGTCTAGTTTCTGCAAGCTATAACGATTTCCGATACTAAATAGACCTCTCTAGTTCGATGAGGAAGGTCACGGCTTATGGCTGGTATATATCGAAAAGTCTAAAATGGCTTTCGTTCTTTCAGCGGAGCTTGAAATGGCAGAAAAACAGGCAACCTACAGCGAGCATAGATAAGTATAGGTTCGGCCGATTTAAAAACCCTACTATGCGCGGAACTAGGCAAAATTCTCGGGTTATATCTAAACGAATCCATTATTCTCGCTATTATAGTATTCTCGAAGATTTCTACCGCCATTATAGGTTGGTTCGACTATTACTTCTCGAATTCAATGATGCCTGAAAAACGAAGGATTAAGAGTGGTCGAGCCCTTGGTTCTTATCATCACGATAGCTAGTATAACTAGTATCGTATCATGTGAAGGGCCCAAAATCGAACATTTCACGCTTAGTTAGCTTGATTAATGTTTTTCACGTGCGTTGAATTTATTGTTATCCACGGCAGTTACAAGGGCACTTGTTAATGGATGGGTGTGAGATAGACTGAACTTCATGGAATAGTCCCATAGAAACTTACTCATAGATAACTTATGTATTGCGACAGTCAGAGAAACTGTGAATTAATGGCAAAGCGACTCTTTTGTTACCGGTAATTTTATGTTCAAAGTGGGATGCAGATAGCAGTCCCATGTTAACTTGAATCCTGTCGACCGTCTGGCATCCGCTATCGTGGGAGAATTCACTTTCGTTCTGTTACTGGTGAAAGTGTTGTTAATCGAATTTGTTCTGTTGTTTTCTTGCATGACATTAACTAAACTCTTTTGAGGAACTGGACGGCATTTTGCAGGGGAAGAGGGGCCCACGCTACATACTAACGTATAATATGAAAAAAGAGGTCGATTTCAGGCAAATTGCACAGCGATTTAATAAGTTAAGTCGGCGTGAGTTAACTACTTTGTCTTAGGGGTTCTCCGGTCGGAGCTAGAACGAGGCGGCCACCTCGGCGCACATTGTACGTCCCTAGCAGCTCGAGTTCGGCCTAGTGGCGGAGGCTAGAGTAGCCATACTAAATCCTCCCGATACGATAGGGTACTCACCTTGGGACGGCATGCTCGGCACGCCTCACCCCTCCCGGTCAAACCGGGGGCCACCCCCACAAGGTCCCGAACCACGCGCCAACGGGTCCGCGAGCTAAGGAAGTATCGCCCAGCTCGTGCCGGCGATCGCGGAACCCAGAATGGACGCGTAGCATTGCGCTGCTGGCCGGAAACGCCCATAGCGGCGTCGTACTTTTGAGGGACCTCTGTCCTGCTCACCGACCAAGGCAGGAAATAACCATTTACGCCCACAGATTCTAGGGTCTTCGCACTTACGCGAGAATATAGTGAAAAGGACTAGACCTGTTCCCAGAGCCGGTGGTCGTGCTTTCGTCGGGCATTGTCGGTATAAAGATCGATCCGTCGCCCGGGGGAAGCGGGTCGTAAGAGGCACGGCGGGTCAGATAAGCTGATTGGCTGCGCGCTGCTACAACCGGAAGGGGGCCTGGGGTGGATCCAGACAGTGGTTCTGACTAGCTGGCACACACGCACTGCGCGGCCCACACGGGCAGTCGGGCGTAGCCGCGCCAGCCTGCTATCCCAACACGTCCTGACTAACGCATGGGCCACGGCCAACGCTCACGGGTCGCGCTTGTGCATTGACTCAGCCCGTGGGATACTTGGCAGTCCCTAGAGAGGATTTAAGTTGCGGCCCAGTACCGTTACTGCTCGACTCCGCGAAGGATTGGGTCCCTCCGGGGCGCCCTCATGGGAACTTCTTCGAGCGCGGAGCCGGTCCGGAACGAGTAACTGGCGCGAATGGTGCAAAGGGCGGTGTGGCACAGTCCCCAGCCTTCACGCAACACGCGTTCTGTTCTGGGGGGGTGAGATGGCGCGGAGGCTGCCTGCATACGGTAAATACCCCATAGGGGTCAGGACCCCCGGGAGGGTTGGCCGAGGCGTTCCTCATGCAAGTGGCCTAGGGCCCCGACGCCCCCGGGCAGCACCAGGCCCGGGGACGTGGCGGGCCCAGCCGCGCTCCCCTTCCCGGCCGGGTCGACGCGGCGTCCGGCAGGGTCGCGCAGACCACGGACCAGACGGCGGCGGGCCGACCCTCTCAATGGCCGCCCCGGCCGAGCGCGGTGCCCCCACGCGGGCCGCACGCTTGGGCGGGTGTTGACGCCCCGACGACGCGGGCTGCAGGCGCCCGCCGCGGCCCGCGCCCGCCGGCGCGGGAGGGTGCAGGGCCCCCGACGGGCAGGGTATGTGGGGCCAGAGCCGGCGTCACACAGGGGGGTCGGCCTTTCGTGCCGCGACGTATCTGTTGGATCCCCGAGAGGCCCTCACACCGGCCCCGCGGTGTCCCGGGGGAGCGCAAGGCGGGGGACGCGCCCCGGCCCCGACAGGCGTTCGGCCACGGGGAGCGCCCCCCGATCCCCGGGCGATCGGCGCAGTCCACCGAGCCCCGGCCCCCGACGGCAGCCCCCCATCTGCAACGCGCACCAGACCGCGCGATGCACCTCGTGTCCCTCCGCGCCTTTCGTCCGGGCGGGTTGGGAAGTCCGGGCCAAGGCACGCTCGGGGCCCACGGCCGGCTCCCCGCCGCCCCGTGCCCGTTGTTGGCCGCGGCGCAGGGCCCGCCCGGACCCCCCCCCGCACTCGCTCCCCACGCGCGGGCCGCCCCGCAGCGTACACGAGAGCCGCCAACGCGCCGGCACGCCGGGTGGACCGCGCCCGAAGCTCTCCCCCGGCCAGGTAAGGTCGGGACGTGCCACGGGCGCGGCCCGGGGTCCTATTCCGGGCCTGTAGAGCGTCCCGCCGCCCAGGGCGGCGCGCGGGCGTTGCCCAGCCGGCCCCAGGGCGCAGGCTGGGCGCGGAGGGCCAGGGCCAGGCGGGTCCGCGCCGGCGCGCGGGCGCCCGTGCCCGGCCTGGCAA     
J       TAATAAACTATAATAATGGGAGCGATGATAATGTATTGAATTATTGAGTAAAATGATGAATTTAATTTGTAGTTTTAAAAAGTCTTCTGACAATACCATATTTTATAACTATTTGTTATTCTTTTAATTTCTCTATTTTTAATGCTAGTCGATAATAATGAATATAAAGTATCATATAATTCCTTTATTTAAAACAACTTACTTACATTAAATTGCTGATATTAAAAGATAATAAATAAAAGTAATACATAGCAAATAAATTTATAATGCGTAAACATTATGCTTAAATTCTGATAGTAGCATATTAATTTTGATTGATTTAAATCTTAACACTTCTTAAGACACAATGTTGTACATCTAATTGATACCTTAATATAGTATGTTATTTAGTAAAATGTTTATATCTTTCGTGTTTTAATATTAATTAAGTTTTAAAAGTTTCTTCGATAATTGGTAATATTTTAAAAAATAGAAGAATTAGAAAACTGATGTAATGTTTAAAAACTAAATATTACTTATACTATAAATAAACAATAATGTAAACTATTGGAACGATTCTATTAGCCAAATAAATAAAGATAGCCTTTGTAAATCAAAAATTTTCATAGAATTATAACGAAAACTTAATTAACCTTAGTATAAATCTAACGACTACTTTATATAATACCTTTGCACATTTTATATGAATAAAGATCAAAAAAATAATTACTCGATAATACAAAGAAATTTAATCTTATGAGATTGTTACATAATTTAAATTACGTTAAATTTGTAGATCTCATTAAGTTTAATTTACTAAACTAATATAATTATAATTTTTATTGCACTTATGAAATGTTTTCTACAATCTTACAAATACCCTATTATTTATTTTTAAAATTAACCAAAGTTTGGTTTGGAATATTTATCACTTATCACAATCATAATAGTATAAAACATCTTAATATAATTATTAATAATAAAATTTTATTAAGTTATTTAAATTATCATGGGTTATATAACTAACGTCTTAATGTAGATGCCTTGTTCTAAAGTCCAGTTTCTGCAAGCTTTAGCGATTTCGGATACCAAATAGACCTCTCTAGTTCGATGAGGAAGGTCTCGGCTTATGGCTGGTATATATCGAAAAGTCTAAAATGGCTTTCGTTCTTTTAACGGAGCTTGAATTAGCAGATAAACAGGGAACCTATAGCGAGCATAGATAAGTATAGGTTCGGCCGATTTAAAAACCCTACTTAGCGCGGAACTTGGCAAAATTCTCAAGTTATATCTTATCAAATCCATGATTTTCGCTACTATAGTATTCTCGAACACTTCTATCGCCATTATAAGTAGGTTCGACTATTACTTCCCGAATTCAATGATACCTGAACAACGAAGGATTAAGAGTGGTAGAGCTCTCGGTTATTATCACCAGGATAGTTAGTATAACTAGTATCGTATCGTGTGAATAGCCCAAAACCGAACATTTCACGATTAAGTAGCTCGATTAATGTTTTTCACGTGCGTAGAATTTATTGTTATCCACGGATGTTACAAGGGCACTTGTTAGTGGGTAGGTGTGAGATAGACTGAACTTCATGGAACAGTCCCATAGAAACTTACTCATAGATAACTTATGTATTGCGACAGTCAGCGAAACTGTGAATTGATGGCAAACCGACTCTTTTGTTACCGGTAGTTTAATATTTAGAGTGGGATGCAGACAACAGTCCCATGTTAACTTGAACCCTGTCGATTGTCTGGCATCCGCTATCGTGGGAAAATTCACTTTCGCTCTAGTACTGGTGAAAGTGTTGTTAATCGAATTTGTTCCGTTGTTTTCTCGCATGACATTAACTAAACTCTCTTGAGGAACTGGACGGCATATTGCAGGGGAAGAGGGGCCCGCGCTACATACTAGCGAATAATATGAAAAAAGAGGTCGATTTCAGGCAAACTGCACAGCGCTTTAAGGAGTTAGGTCGGCGTGAGTTAACTACTTTGTCTTAGGTGTTCACCGGTCGAGGCTAGAACAAGGCGGCCACCCCGGCGCACACTGTATGTCGCTGGCAGCTCGAGCCCGGCCTGTTGACGGAGGCTAGAGTAGGCATACTAAATCCTCACTATACGATAGGGTACTCACCTCAGCACGACATGCTCGGACCGCGTCACCCCTCCCGATCAAGCCGGGGGCCACCCCCACGAGGTCCCGGACCGCGCGCGAGCGGGTCCGCGAGATAAGGGCGTATCGCCCAGCTTGTGCCGGCGAACACGGAACCCAGAATGGACGCGTAGCATTGCGCTGTTGACCGGCAACGACTATAGCGGTGTCGTACTTCTGAGGGACCTCTGTCCTGCTCACCGACCAAGGTAGGAAGTCACCATCTTCGCCCACGTATACTAAGGTCTTCGCGCTTACGTGACAGTACAGTAAAGACGTCTAGACCTGTTCCCAGAGCCGCTGGTCGTGCTTTCGTCGGGCATTGTCGGTATAAAGATTGATCCGTCGCCCGGGGGAAGCAGGTCGTAAGAGGCACGGCGGGCCAGAAAAGCTGATCGGCTCCGCGCTGCTACAACCGGAAGGGGGCCTGGAGTGGGTCCAGACAGCGGTCCTGGCTAGCTGGCGCACACGCACTGATCGGCCCACACGGGCAGTCAGGCGTTGCGGCGCCAGCCTGCTATCCCAACAGGTCCTGACTAGTTCATGGGCCTCAGCCGATTCTCCTGGGTCACGCTGGTGCATCGACTCAGCCCGTGGGATACTTGGCAGTCGCTAGAGAGGATTTAAGTTGCGGCCCAGTACCGTAACCGCTCGGTTCCGCGAAGGATTGGGTCCCCCTGGGGTGCCCTCATGTGAACATCTTCCAACGCGGAGGCGGTCCGGAACGAGTTCCTGTCGCGAATGATGCAAAGGGTGGTGTGGCACAGTCCCCAGTCTTCTCGCAACCCGCGTTCTGTTCTGAGGGGGTGAGATGGCGCAGAAGCTTCCTGCACTCGATGATTACCCCATAGGAGTCAGGACGCCCGGGAGCGTTGGCTATGGCGTACCTCGTGCCAGTGGTCCAGGGCCCCGGCGCCCCCGGTCAGCACCAGGCCCGGGGACGCGGCGGGGCCTGCGGCGCTCCCCTTCCCGGGCGCTTCGACGCGGGGTCCGGGGGGGTCGCGCACACCACGGACCAAACGGCGGCGCGCCGACCCTCCCAATGCCCGCCCTGCCCGTTCGCGGTGCACCCACGCGGGCCACATGCCTGGCCTGGCGTTCACGCCCCGACGCCGCGGACTGCAGGCACACGCCGCGGCCAGCGCCCGCCGGCGCGGGCGGGTCCAGGGCCTCTGACGCGCAGGGTGTCTGGGGCCAGAGCCGGCGTCACACAGGGGGGTCGGCCCTTCGTGCCGCGACCTATCTGTTTGATCCCCGAGAGGCCCTCACATCGGCCCCGCGATGCGCCGGCGGAGCGCAAGGCGCAAGACGCGCCCCGGCGCCGACAGGCGATCGGCCTCAGTGACCGCCCCCGGCGCCCCGGGCGATCGGCGCGGTCCACCGAGCCTCGGCCCCCGACGGCAGCCCCCCATGCGAGGCCCGCACCAGACCACACGATGGGCGTCGTGCCCGTCCGCGCCTTTCGTCCGGGCGGGCCGGGAAGTCCGGGGCGAGGCAGGCTCGGGGCCCACCGCCGGCTCCCCGCCGCTCCGTCCCCGGTATTGGCCGCGACGCCGGGCCGGGCCGGACCGCCCCCTGCGGTCGCTCCCCACGCGCGGGCTGCCCCGCGGCGCACCCGAGGCGCGACAACGCGGCGGCACGCCGGGTGGGCCGCGTCCCAAGCTCCCTCCCGGCCAGGGACGGTGGGGACGCGCCGCGGGCGCGGCCCGGGGTCCTAGTCCGGGCCTATGGAGCGTGCCGCTGCCCAGAGCGGCGCGCGGGCGTGCCCCAGCCGGCCCGGGGGCGCAAGCTGGGCGCGGAGAGGCAGGGCCAGAGGGGTCAGCGCCGGCGCGCGGCCGCCCGCGCCCGGCCTGGCAA     
I       TAATAAACTATAATAATGGGAGCGATGATAATGTATTGAATTATTGAGTAAAATGATAAATTTAATTTGTTGTTTTAAAAAGTCTTCTGACAATACCATATTTTATAACTATTTGTTATTCTTTTAAATTCTCTATTTTTAATGCTAGTCGATAATAATGAATATAAAGTATCATATAATTCCTTTATTTAAAACAACTTACTTACATTAAATTGCTGATATTAAAAGATAATAAATAAAAGTAATACATAGCAAATAAATTTATAATGCATAAACATTATGCTTAAATTCTGATAGTAGCATATAAATTTTGATTGATTTAAATCTTAACAGTTCTTAAGACACAATGTTGTACATCTAATTGATGCCTTAATATAGTATGTTATATAGTAAAATGTTTATATCTTTCGTGTTTTAATATTACTTAAGTTTTAAAAGTTTCTTCGATAATTGGTAATATTTTAGAAAATAGAAGAATTAGAAAACTGATGTAATATTTAAAGACTAAATATTACTTATGCTATAAATAAACAATAATGTAAACTATTGGAACGATTCTCTTAGACAAATAAATAAAGATAGCCTTTGTAAATCAAAAATTTTCATAAAATTATAACGAAAACTTAATTAGCCTTAGTATAAATCTAACGACTACTTTACATAATACCTTTGCACACTTTATATGAATAAGGATCAAAAAAATGATTGCTCGATAATACAAAGAAATTTAATCTTATGAGATTATTACATAATTTTAATTACATTAAATTTGTAGATCTCATTAAGTTTGATTTACTAAACTAACATAATTATAATTTTTATTGCACTTATGAAATATTTTCTACAATCTTACAAATACCCTATTATTTATTTTTAAAATTATCCAAAATTTGGTTTGGAATTTTTATCACTTATCACAATCATAATAGTATAAAACATCTTAATATAGTTATTAATAATAAAATTTTATTAAGTTATTTAAATTATCATGGGTTATATAACTAACGTCTTAATGTAAATGCCTTGTTCGAAAGTCCTGTTTCTGCAAGCTTTACCGATTTCCGATACTAAATAGACCTCTCTAGTTCGATGAGAAAGGTCCCGGCTTATGGCTGGTATACATCGAAAAGTCTAAAATGGCTTTCGTTCTTTCAGCGGAGCTTGAACTAGCAGAAAAACAGGTAACCTACAGCGAGCATAGATAAGTATAGGTTCGGCCGACTTAAAAACCCTACTAAACGCGGCACTCGGCAAAGTTCTCAAGTTATATCCCAACAAATCCATAATCCTCGCTACTATGGTATTCTCGAACATTTCTATCGCCAATATAGGTGGGTTCGACTATTACTCCCCGAATTCAATGATTCCTGAACAACGAAGGATTAAAAGTGGTGGAGCCCTTGGTTTTTATCATCAAGATAGTTAGTATAACTAGTATCGTATCGTGTGAACGGCCCAAAATCGAACATTTCACGCTTAATAAGCTCGATTAATGTTTTTTACGTGCATAGAATTTATTATTATCCACGGGTGTTACAAGGGCACTTGTTAATGAATGGGTGTGAGATAGACTGAACTTCATGGCGTAGTCCCATAGAAACTTGCTCATAGATAACTTATGTATTGCGACAGTCAGAGAAACTGTGAATTAATGGCAAAGCGACTCTTTTGTTACCGGTAGTTTGATGTTCAAAGTGGGATGCAGATATCAGTCCCATGTTAACTTGAACCCTGTCGACCGTCTGGCATCTGCTATCGTGGAAGAATTCACTTTCGTTCTTTTACTGGCGAAAGTGTTGTTAATCGAGATTGTTCTGTTGTTTTCTCGCATGACATTAACCAAATTCTCTTGAGGAACTGGACGGCATATTGCAGGGGAAGAGGTGCCCACGCTATATGCTAACGGATAATATGAAAAAAGAGGTCGATTACAGGCAAACTGCACAGCGTTTTAAAAAATTAAGTCGGCGTGAGTTAACTACTTTGTCTTAGGAGTTCTTCGATCGAGTCTAGAACGAGGCGGCCACCTCGGCGCACAATGTACGCCGCTAATAGCTCGAGCTCGGCCTTTTGGCGGAGGCTAGAGTAGGCATACTAAATCCTCTCCATACGATAGGGTACTCACCTCGGCACGACATAGTCGGCTCGCTTCACCACTCCTGATCAATCCGGGTGCCACCCCCAAGAGGTCCCGAACCGCACGCCACCGGGTCCGCGAGATAAAGAAGTGTCACCCAGCTCGCGCCGGCGATCGCGGAACCCAGAATGGACACGTAGCATTGCACTGTCGACCGGTAACGCCAGTAGCGGTGTCGTACTTTTGAGGGACCTCTGTCCTGCTCACCGACCAAGGAAAGAAGTAACCGTCTCCGCCCGCTTATACTACGGTCTCCGCACTTACGTGACAATACAGTAAAGACGCCTCGACCTGTTCCCGGGGCCTCTGGTCGTGCTTTCGTTGGGCATTGTCTGTATAAAGGTCGATGCGTCGCCCGGGGGAAGCGGGTCGTAAGAGGTACGGCGCGTCAGAAAAGTTGATGTGCTATGCGCTGCTACAACTGGAAGGGAGCCTGGGGTGGATCCAGACAGCGTTCCTGGCTAGCTGGCGCACACGCACTGGGCGACCCCCACGGGCAGTCAGGCGTTGCCGCGCCAGCCTGCTATCCCAACAGGTCCTGACTAACACATGGGCCACAGCCGACACTCCTGGGTCGCGCTGGTGCATTGACTCAGCCCGTGGGATACTTGGCAGTCACTAGAGAGGATTTAAGTTGCGGCCCAGTATCGTAACTGCTCGATTCCGCGAAGGAATGGATCCCGCCGGGGTGCCATGATGTGAACATCTTCAAACACGGAGCCGGTCCGTAACGAGTTTCTGGCGCTAATGCTGCAAGGGGGGGTGTGGCACAGTCACCAGCCTTCGCGCAACCCGCGTTCTCTTCTGAGGGGGTGAGATGGCGCAGAGGCTGCCTGCACAGGGTAAGTACCCCATAGGGGTCAGGACGCGTGGGAGCGTGGGCTGCGGCGTGCCTCATGCGAGTGGCCCAGGGCCCCGGCGCCCCCGGGCCGCACCAGGCCCGGGGACGTGGCGGGGCCGGCGGCGCTCCCCTTCCCGGCCGCCTCGGCGCGGGGTCCGGCAGGTTCGCGCGCGCCAGGAACCGCGCGGCGGCACGCCGACCATCCCAATGCCCGCCCGGTCCGTCCGCGGTGCACCTACGCGGGCCGCACGCCTGGTTGAGCGTTCACGCCCCGACGGCGCGGGCTGCAGGCACTCGCCGCGGCCTGCGCCCGCCGGCGCGGGCGGGGGCAGGACCTCAGCCGGGCAGGGTATCTGGGGCCAGAGCCGGCGTCGCACAGGGGGGTCGGGCCTTCGTGCTGCGGCGTATCTGTTTGATCCCCGAGAGGCCCTCACATCGGCCCCGCGATGCCCGTGCGGAGCGCAAGGCGCAGGACACGCCCCGGCCCCCACAGGCGTTCGGCGACGGGGGCGGCCCCCAGGGCCCCGCGCGATCGGCGCGGTCCACCCAGCCGCGGCGCCCGACGGCACCCCCCCATCTGGCGCGCGCACCAAACCGCGCGATGCGCGTCCGGCCCGTCCGCGCCTTTCGTCCGGGCAGACGGCGAAGCCCGGGACGAAGCAGGCTCGTGGCCCAGCGCCGGTTCCCCGCCGCTCCGTGCCCGGTATTGGCCGCGACGCCAGGCCAGCCCGGACCTCCTCCGGCACTCGGTCCCCGCGCGCGGGCCGCCCCGCGGCGCACTCGAGGGGCGCCAACGCGGCCGCACGCCGGGTCGGCCGCGCCCCAGGCTCCCGCCCGGCCAGCCAGGATCGGGAAGGGCCCTGGGCGCGGCCCAGGGTCCTACTCCGGTCCTATAGAGCGTGCCGCCGCCCAGGGCGGCGCGTGGGCGTGGCCAAGCCGGCCCGAGGGCGCAGGCGGGGCGCGGAGGGCCAGGGCCAGGGGGGTCGGCGCCGGCGCGCGGGCGCCCGTGCCCGGCCGGGCAA     
H       TAATAAACTATAATAATGGGAGCGATGATAATGTATTGAATTATTGAGTAAAATGATAAATTTAATTTGTAGTTTTAAAAAGTCTTCTAACAATACCATATTTTATAACTATTTGTTATTCTTTTAATTTCTCTATTTTTAATGCTAGTCGATAATAATGAATGTAAAGTATCATATAATTCCTTTATTTAAAACAACTTACTTACATTAAATTGCTGATATTAAAAGATAATAAATAAAAGTAGTACATAGCAAATAAATTTATAATGCATAAACATTATGCTTATATTCTGATAATAGCATATTAATTTTGATTGATTTATATCTTAACACTTCTTAAGACACAATGTTGTACATCTAATTGATCCCTTAATATAGTATGTTATTTAGTAAAATGTTTATATCTTTCCTGTTTTAATATTACTTAAGTTTTAAAAGTTTCTTCGATAATTAGTAATATTTTAAGAAATAGGAGAATTAGAAAACTGATGTAATGTTTAAAGACTAAATATTACTTATACTATAAATAAACAATAATGTAAACTATTGGAACGATTCTATTAGGCAAATAAATAAAGATAGCCTTTAAAAATCAAAAATTTTCATAAAATTATAACGAAAACTTAATTAACCTTAGTATAAATCTAACGACTACTTTACATTATACCTTTGCACACTTTATATGAATAACGATCAAAAAAATAATTGCTCGATAATACAAGGAAATTTAATCTTATGAGATTATTACATGATTTTAATTACGTTAAATTTGTAGATCTCATTAAGTTTAATTTACTAAACTTACATAATTATAATTTTTATTGCACTTATGAAATGTTTTCTACAATCTGACAAATACCCTATTATTTATTTTTAAAATTATCCAAAATTTGGTTTGGAATATTTATCACTTATCACAATCATAATAGTATAAAACATCTTAATATAATTATTAATAGTAAAATGTTATTAAGTTATTTAAATTATCATGGGTTATATAACTAACGTCTTAATGTAAATACCTCGTTCCAAAGTCCAGTTTCTGCAAGCTTTACCGATTTCCGATACTAAATAGACCTCTCTAGCTCGATGAGAATGGTCGTGGCTTATGGCTGGTATATATCGAAAAGTCTAGAATGGCCTTCGTTCTTTCAATGGCGCTTGAATTAGCAGAGAAACAGGAAACCTACAGCGAGCATTGATAAGTATTGATTCGGCCGATTTAAAAGCCCTATTTGACGCGGAACTGGGCAAAAATCTCAGGTTATCTCCCAGCAAATCCATAATTATCGCTACTATAGTATTATCGAAGATTTCTATCGCCAATATAAGTGAGTTCGACTATTACTTCCCGAATTCAATGATACCTGAAAAACGAAGGATTAAAAGTGGTAGGGCCCTTGGTTTTTATCATCAAGATAGTCGGTATAACTAGTATCGTATCGTGTGGACAGCCCAAAATCGAACATTTCGTGGTTAATTAGCTTGATTAATGTCTTTAACGTGCCTAGAATTTATTGTTATCCGCGGATGTTACAAGGGCACTTATTAATGGATGGGTGTGAGATAGACTGAACTTCATGGAATAGTCCCATGGAAACTTGCTCATAGATAACTTATGTATTGCGGCAGTCAGAGAAACTGTGAATTGATGGCAAATCGACTCTTTTGTTACCGGTAGTTTTATATTCAAAGTGGGATGTAGACAACAGTCCCATGTTAACTTGAATCCTGTCGACCGTCTGGCATCAGCTATCGTGGGAGAATTCACTATCGTTCTACTACTGGTGAAAATGTTGTTAATCGAATTTGTCCTGTTGTTTGCTAGCATGACATTAACTAAACTTTTCTGAGGAACTGGACGGCATGTTGCAGGGGAAGAGGGGCCCACGCTACATACTAACGTATAATATGAAAAAAGAGGTCGATTACAGGTAAACTGCACAGCGCTTTAAGGAGTTAGGTCGGCGTGTGTTAACTACTTCGTCTTAGGAGTTCTTCGATCGAGTTTAGATCGAGGCGGCCACCTCGGCGCACATTGTACGCCGCTGACAGCTCGAGCTCGGCCTGTTGGCGGAGGCTAAAGTAGTCATACTAAATCCTCACTATACGATAGGGCACTCACCTCGGAACGACATGCTCGGGCCGCATCACCACTCCCGATCAAACCGAGTGCCACCCCCACGAGGTCCCAGACCACGCGCCAGCGGGTCCGCCAGGTAAGGCAGTGTCACCCAGCTCGTACGGGCGAGCTCGGAACCCAGAATGGACACGTAGCATTGCGCTGTCGACCGGTAACGCCCGTAGCGGTGTCGTACTTATGAGGGACCTCTGTCCTGCTCACCGACCAAGGGACGTAGTAACCATCTTCGCCCACTGATACTACGGTCTTCGCGCTTACGTGACAATACAGTGAAGACGTCTAGACCTGTTCCCGGAGCCGCTGGTCGTGCTTTCGTTGGGCATTGTCAGTATAAAGGTCGATCCGTCGCCCGGGGGAAGCGGGTCGTAAGAGGTACGGCGCGTCAGAAAAGCTGATAGGCTACGTCCTGCTACAACTGGAAGGGAGCCTGGGGTGGATCCAGACAGCGGTTCTGACTAGCTGGCGCACACGCACTGAGTGGCCCACACGGGCAGTCAGGAGTTGCCGCGCCAGCCTGCTATGCCAACACGTCCTGACTAGCACATGGGCCTGAACCGACCCTCTTGGGTCTCGCTGGTGCATTGACTCAGGCCGTGGGATACTTGGCAGTCCCTAGAGAGCATTTAAGTTGCGGCCCAGTACCGTAACTGCTCGATTCCGCGAAGGAGTGGGTCCCACCGGGGTGCCCCCACGAGAACAACTTCAAGTGCGGAGTCGGTCCGAATCGAGTTCCTGACGCAAATGGTGCAAAGGGTGGTGTGGCACAGTCACCACCTTTCGTGCAACACGCGTTCTGGTCTGAGGGGGTGAGATGGGGCAGAGGCTACCCGCATAAGGTAAGTACCCCATAGGGGTCACGGCGCCCGTGAGGGTTGGCCGGGGCGTCCCTCTTGCAAGTGGCCCAGGGCCCCGGCGCCCCCGGGCTGCACGAGGCCTGGGGACATGGGGGGGCCGGCGGCGCTCCCCTTGCCGGCCGCTTCGACGCGGGGTCCGGCAGGGTCGTGCACACCATGAATCGTACGGCGGCGCGCCGACGATCCCAGTGCCCGCCCTGTCCGTACGCGGTGCACCTACGCGGGCCGCAGGCCTGGTGGAGCGTTCACGCCCCGACGGTGCGGGCTGCAGGCACTCGCCGCGGCCCGCGCCCGCCGGCGCGGGGGGGTGCAGGGCCTCCAACGGGCAGGGTGTCTGGGGCCAGAGCCGGCTTCACACAGGGAGGTCGGCCCTTCGTGCTGCGGCATATCTGCTCGATCCCCGAGAGGCCCGCACATCGGCCCCGCGATGTTCGGGTGGAGCGCAAGGCGCAGGACACGACCCGGCGCCGACAGGCGTTCGGCCCCGACGCTCGCCCCCTGTGCCCCGGGCGATCGGAGCGGTCCACCGAGCCCCGGCGCCCGACGGCATCCCCCCATCTGGCCCGCGCACCAGACCCGGCGATGGGCCTCGGGGCCCTCCGCGCCTTTCGTCCGGGCAAGGGCGGGAGACCGGGTCGAAGCAGGCTAGGGGCCCACCGCCGCCTCCCCGGCGCTCCGTGCCCGGTGTTGGCCGGGACGCGAGCCAGTCCCGGACCCCCCCCGCCGCTCGATCCCCGCGCGCGGCCTGCCCCGCGGCGTACCCAGGGGGCGCCAACGCGTACAAACGCCGGGTCGCCCGCCCCCAACGGTCTCACCCGGCCAGGTACGGTAGGGACGGTCCGTGGGCGCGGCCCAGGGTCCTACTACGGCCCTATAGAGCGTCCGGCCGCCCAGGGCGTCGCGCGGGCGTGGCCCACCCGGCCCCAGGGCGCGGGCTGGGCGCGGAGGGCCAGGGCCAGAGGGGTCTGGGCCGGCGGGCTGGCGCCCGCGCCCCGCCTGGCAA     
G       TAATAAACTATAATAATGGGAGCGATGATAATGTATTAAATTATTGAGTAAAATGATAAATTTAATTTGTAGTTTTAAAAAGTCTTCTAACAATACCATATTTTATAACTATTTGTTATTCTTTTAATTTCTCTATTTTTAATGCTAGTCGATAATAATGAATGTAAAGTATCATATAATTCCTTTATTTAAAACAACTTACTTACATTAAATTGCTGATATTAAAAGATAATAAATAAAAGTAATACATAGCAAATAAATTTATAATGCATAAACATTATGCTTATGTTCTGATAGTAGCATATAAATTTTGATTGATTTAAATCTTAACACTTCTTAGGACACAATGTTGTACATCTAATTGATGCCTTAATATAGTATGTTATTTAGTAAAATGTTTATATCTTTCGTGTTTTGATATTACTTAAGTTTTATAAGTTTCGTCGATAATTAGTAATATTTTAATAAATAGAAGAATTAGAAAACTGATGTAATCTTTAAAGACTAAATATTACTTATACTATAAATAAACAATAATGTAAACTATTGGAACGATTCTATTAGACAAATAGATAAAGATAGCCTTTGTAAATCAAGAATTTTCATAAAATTATAACGAAAACTTAATTAACCTTAGTATAAATCTAACGACTACTTTACATGATACCTTTGCACACTTTATATGAATAAAGATCAAAAAAATGATTACTCGATAATACAAAGAGATTTAATCTTATGAGATTATTACATAATTTTAATTACGTTAAATTTGTAGATCTCATTAAGTTTGATTTACTAAACTAACGTAATTATAATTTTTATTGCACTTATGAAATATTTTCTACAATCTAACAAATACCCTATTATTTATTTTTAAAATTATCCAAAATTTGGTTTGGAATTTTTATCACTTATCACAATCATAATAATATAAAACATCTTAATATAATTATTAATAGTAAAATATTATTAAGTTATTTAAATTATCATGGGTTATATAACTAACGTCTTAATGTAGATGCCTCGTTCCAAAGTCTTGTTTCTGCAAGCTTTACCGATTTCCGATACTAAGTAGGCCTCTCTAGATCGATAAGAACGGTCCCGACTTATGGCTGGTATATATCGAAAAGTCTAAAATGGCTTTCGTTCTTTCAATGGCGCTTGAATTGGCAGATAAACAGGAAACCTATAGCGAGCATAGATAAGTATCGGTTCGGCCGATTTAAAAACCCTATTATGCGCGGGACAAGGCAAAATTCTCAGGTTATATCCCAACGAATCCATAATCATCGCTACTATAGTATTCTCGAATATTTCTATCGCCACTATAAGTCAGTTCGACTATTACTTCCCGAATTCAATGATGCCTGAAAAACGAAGGATTAAGAGTGGTGGAGCCCTTGGTTTTTATCATCAAGATAGTTAGTATAACTAGTATCGTATCTTGTGGACGGCCCAAAACCGAACATTTCCCGGTTAATGAGCTCGATTAATGTCTTTTACGTACATAGAATTTATTGTTATCCACGGATGTTACAAGGGCACTTGTTAATGAGTTGGTGTGAGATAGACTGAACTTCATGGAATAGTCCCATAGAAACTCTCTCATAAGTAACTTATGTATTGCGGCAGTCAGCGAAACTGTGAATTAATGGCAAAGCGACTCTTCTGTTACCGGTAGTTTTATATTCAGAGTGGGATGCAGAGAGTAGTCCTATGTTAACTTGAATCCTGTCGACTGTCTGGCGTCTGCTATCGTGGTAGGATTCACTTTCGTTCTACTACTGGTGAAAGTGTTGTTAATCGAACATGTTCCGTTGTTTCCTCGCATGACATTAACTAAATTCTCTTGAGGAACTGGACGGCATGTTGCAGGGGAAGAGGGGCCCACGCTACATACTATCGAATAATATGAAAAAAGAGGTCGATTGCAGGGAAACTGCACAGCGCTTTAAGGAGTTAGGTCGGCGTGAGTCAACTACTTTGTCTTAGGGGTTCTTCGGTCGAGTGTAGAACGAGGCGGCCACCTCGGCGCACATTGTACGTCCCTGGCAGCTCGAGCTCGGCCTATTGGCGGAGGCTAGAGTAGACATACTAAATCCTCACTATACGATAGGGTACTCTCCTCGGCACGATATTCTCGACGCGCATCACCACCCCCGGTCAAACCGGGCGCCACCCCCACGAGGTCCCGGACCTCACGCAACCGGGTCCGCTAGATAAGGAAGTATTGCCCAGCTCGTTCCGGCGATCGTGGAACCCAGAATGGACATGTAGCATTGCCCTGGCTACCGGCAGCGCCGGTAGCGATGTCATACTTTTGAGGGACCTCTGTCCTGCTAACCGACCAAGGGACGAAGTGACCATCTTCGTCCACCAATTCTACGGTCTTCGCCCTTACGTGACATTACAGTGAAAACGTCTAGACCTGTTCCCGGAGCCACTGGTCGTGCTTTCGTTGGGCATTGTCAGTATAAAGATCGATCCGTCGCCCGGGGGAAGCGGGTCGTAAGAGGTACGGCGCGCCAGAAAAGCTGATAGGCTGCGCGCTGCTACGACCGGAAGGGGGCCTGGAATGGATCCAGGCAGCGGTCCCGACTAGCTGGCGCACACGCATTGAGCGGCCCACACGGGCAGTCCGGCGTTGCCGCACCACCCTGCTATCCCAACACGTCCTGACTAACACATGGGCCAGAGCCGACGCTCATGGGTCACGCTAGTGCATTTACCCAGGCCGTGGGATACTTGGCAGTCGCTAGTGAGGATATAAGTTGCGGCCCAGTGCCGTAACTGCTCGATTCCGCAAAGAATTGGATCCCACCGGGGTGCCCTCATGCGAACAACTTCGAGCGCGGAGCCGGTCCGAAGCGAGTTCCTGGCGCTAATGGTGCAAGGAGTGGTGTGGCACAGTCGCCAGCTTTCACGCAACCCGCGTTCTCTTCCGAGGGGATGAGATGGTGCAGAGGCTGCCTGCACAGGGTAAGTACTCTATAGGGGTCAGGACGCCCGGGAGTGTGGGCTGCCGCGTGCCTCGTACAACTGGCCCAGGGCCCCGGCGCCCCCGGTCGGCACGAGGCCCGGGGACGTGGCGCGGCCGGCGGCCCTCCCCTTCCCGGCTGCTTCGACACGGGGTGCGACCGCGTCGCGCACACCATGGACCACACGGCGGCCCGCCGACTATTCCAATGCCCGCCCAGTCCGCGCGCGGTGCGCCTACGCGGGCCGCAGGCCTGGTGGTGCGTTCACGCCCCGACGGCGGGGGCTGTAGGCACGCACCGCGGCCTGCGCCCGCCGGCGCGGGCCGGTGCAAGGCCTCCGGGGGGCAGGGTATCTGGGGCCAGAGCCGGCGTCACACAGGTGGGTCGGCCCTTCGTACGGCGGCATATCCGATGGATCCCCGAGAGGCCCTCACATCGGCCCCGCGATGCGCTGGCGGAGCGCAAGGCGCAGGACACGCCCCGGCGCCGACAGGCGCTCGGCCGCGATGGTCGCCCCCGGCGCCCCGCGCGATCGGAGTGGTCCACCGAGCCCCGGCGCCCGACTGCGTCCCCCCATCTGGCCCGCGCACCGGACCCCGCGATGCTCCTCGGGCCCCTCCGCGCCTTTCGTCCGGGCGGGTTGGGGAGCCCGGGCCGGGGCGGGCTCGGGGCCCACCGTCGGCTCCCCGGCGCTCCGTCCCTGGTATTGGCCGCGGCGCTAGGCCAGCCCGGACCCCCGCCCGCCCTCGCTCCCCGCGCGCAGACTGCCCCGCGGCGCACCCGAGGGGCGCCAACGCGTCCGAACGCCGGGTCAGCCGCGCCCGAAGCTCCCCTCCGGCCAGGCAGGGTGGGGACGAGCCCTGGGCGCGGCCCGGGGTCCTACTCCGGGCCTATAGAGCGTCCCGTCGCCGACAGCGGCGCGCGGGCGTGGCACAGCCGGCCCCGGGGGGCAGGCTGGGCGCGGAGGGGCAGGGCCAGGGAGGTCAGCGCCGGCGTGCGGCCCCCCGCGCCCGGCCTGGCAA     
F       TAATAAACTATAATAATGGGAGCGATGATAATGTATTTAATTATTGAGTAAAATGATAAATTTAATTTGTAGTTTTAAAAAGTCTTCTGACAGTGCCATATTTTATAACTATTTGTTATTCTTTTAATTTCTCTATTTTTAATGCTAGTCGATAATAATGAATGTAAAGTATCATATAATTCCTTTATTTAAAACAACTTACTTACATTAAATTGCTGATATTAAAAGATAATAAATAAAAGTAATACATAGCAAATAAATTTATAATGCATAAACATTATGCTTATATTCTGATAGTAGCATATAAATTTTGATTGATTTAAATCTTAACACTTCTTAAGACACAATGTTGTACATCTAATTGATCCCTTAGTATAGTATGTTATTTAGTAAAATGTTTATATCTTTCATGTTTTAATATTACTTAAGTTTTAAAAGTTTCTTCGATAATTGGTAATATTTTAAAAAATAGAAGAATTAGAAAACTGATGTAATATTTAAAAACTAAATATTACTTATACTATAAATAAACAATAATGTAAACTATTGGAACGATTCTATTAGACAAATAGATAAAGATAGCCTTTGTAAATCAAAAATTTTCATAAAATTATAACGAAAACTTAATTAACCTTAGTATAAATCTAACGACTACTTTACATAATACCTTTGCACACTTTATATGAATAAAGATCAAAAAAATAATTACTCGATAATACAAGGAAATTTAATCTTATGAGATTATTACATAATTTTAATTACATTAAATTTGTAGATCTCATTAAGTTTGATTTACTAAACTTACGTAATTATAATTTTTATTGCATTTATGAAGTATTTTCTACAATCTGACAAATACCCTATTATTTATTTTTAAAATTATCCAAAATTTGGTTTGGAATTTTTATCACTTATCACAATCATAATAGTATAAAACATCTTAATATAATTATTAATAATGAAATGTTATTAAGTTATTTAAATTATCATGGGTTATATAACTAACGTCTTAATGTAAATGCCTTGTTCCAAAGTCCTGTTTCTGCAAGCTTTACCGATTTCCGATACAAAATAGGCCTCTCTAGCTCGATAAGAACGGTCACGACTTATGGCTGGTATATATCGAAATGTCTAAAATGGCTTTCGTTCTTTCAGTGGTGCTTGAATTGGCAGAAAAACAGGCAACCTACAGCGAGCATTGATAAGTATCGATTCGGCCGATTTAAAAGCCCTACTAAACGCGGAACTGGGCAAAATTCTCAGGTTATATCCCAACGAATCTATAATTTTCGCTACTATGGTATTCTCGAATATTTCTATCGCCAATATAGGTAAGTTCGACTATTACTTCACGAATTCAATGATGCCTGAAAAACGAAGGATTAAGAGTGGTGGAGCCCTTGGTTTTTACCATCAAGATAGTCAGTATAACTAGTATCGTATCATGTGAACGGCCCAAAATCGAACATTTCACGATTATTCAGCTCGATTAATGTTTTTAACGTGCATAGAATTTATTGTTATCCACGGGTGTTACAAGGGCACTTGTTATTGGGTAGGTGTGAGATAGACTGAACTTCATGGAATAGTCCCATAGAAACTTCCTCATAGATAACTTATGTATTGCGGCAGTCAGAGAAACTGTAAATTGATGACAAAGCGACTCTTTTGTTACCGGTAGTTTAATTTCCAAAGTGGGATGCAGATACCAGTCCCATGTTAACTTGAATCCTGTCGACCGTCTGGCATCTGCTATCGTAGGAGGATTTACTTTCTTTCCACTACTGGTGAAAGTGTTGTTAATCGAATATGTTCCGTTGTTTTCTTGCATGACATTAACTAAATTTTTTTGAGGAACTGGACGGCATATTGCAGGGGAAGAGGAGCCCACGCTACATACTAACGCATAATATGAAAAAAGAGGTCGATCACAGGTAAACTGCACAGCGCTTTAAAGAGTTAGGTCGGCGTGAGTTAACTACGTTGTCTTAGGAGTTCTCCGGTCGAGACTAGCACGAGGCGGCCACCCCGGTGCACATTGCACGTCTCTAACAGCTCGAGCTCGGCCTATTGGCCGAGGCTAGAGTAGACATACTAAATCCTCGCCATACGATAGGGTACTCGCCGCAGTACGACATGCTCGACCCGCGTCACCACTCTCGATCAACCCGGGTGCCACCCCCACAAGGTCCCGGAGCTCCCGCCAGCGGGTCCGCGAGTTAAGAGAGTATCGCCCAGCCTGGGCGGGCGATCATGGAACCCACAATGGACGCGCAGCATTGCCCTGTCCATCGGCAGCGCCGGCAGCGCTGTCGTACTTTTGAGGGACCCCTGTCCTCCTCACCGACCAAAGGAGGAAGTCCCCATCTCCGGCCACCGATACTACGGTCTGCGCCCTTACGTGAGATTAGAGTGAAAACGCCTAGACCTGTTCCCGGAGCCGCCGGTCGGGCTTTCGTTGGGCATTGTCGGTATAAGGGTCGATGCGTCGCCCGGGGGAAGCGGGTCGTAAGAGGTACGGCGCGTCAGAAAAGCTGATAGGCTACGCGCTGCTACTACCGGAAGGGGGCCTGGGTTGGGTCCAGGCAGCGGTCCCGGCTAGCTGGCCCACACGCACTGAGCGGCCCACACGGGCAGTCCGACGTTATCGCGCCAGCCTGCTATCCCAACACGTCCTGACTAACTCATGGGCCGGACCCGATGCTCCTGGGTCACGCTGGTGCATTAACTCAGTCCGTGGGATACTTGGCAGTCACTAGAGAAGATGTAAGTTGCGGCTCAGTACCGTCACTGCTCGATCCCGCGAAGGATTGGGTCCCACTGGGGCGCCCCCATGTGAACAACCTCTAGTACGGAGCGGGTCCGGAGCGAGTTCCTGTCGCTAATGGTGCAAGGGGTGGTGTGGCACAGTCGCCCGCCTTCGCGCAACGCACGTTCTGTTCTGAGGGGGTGAGGTGGGGCAGAGGCTGCATGCACACGATAAATACCCCATAGGGCTCAGGGCGCCGGGGAGGGTAGGCCGGAGCGTTCCTCGTTCAATTGGCCCAGGGCCCCGGCGCCCCCGGGCGGCACGAGGCGCGGGGACGTGGCGCGGCCCGCCCCCCTCCCCTTCCCGGGCGCTACGACGCGGGGTCGCCGCGGCTCGCGCACACCATGAACCACACGGCGGCGAGCCGACCATCCCAATGCCACCGCCGCCCGTGCGCGGTGCACCTACGCGGGCCGCATGCCTGGTGGGGCGTTCACGCCGCGACGGCGCGGGCTGCAGGCGCGCGCCGCGGCCTGCGCCCGCCGGCGCGGGCGGGTGCAAGGCCTCCGACGGGCCGGGTGTCTGGGCCCAGAGCCGGCGTCGCACAGGGGGGTCGGCCCTTCGTGCCGCGACCTATCTGCTGGATCCCCGAGAGGCCCTCACATCGGCCTCGCGATGCGCCGGCGGAGCGCAAGGCGCAGGGCACCCCCCGGCCCCGACAGGCGCTCGGCCACGATGCCCACCCCCCGGGCCCCGGGCGATGGGGGCGGTCCACCGAGCCGCGGCGCCCGACGGTGTCCCCCCATGTGCCCCACGCACCAGACCCCACGATGCGCGTCGGGCCCCTCCGCGCCTTCCGTCCGGGCAGGTTAGCCAGCCCGGGGCGAGGCGCGCTCGGGGCCCACCGCCGGCTCCCCGTCGCCCGGTCTCCGCTTTTGGCCGCCTCGCGAGCCCAGCCCGGACGCCCCCCCGAACTCGCTCCCCGCGCGCAGGCTGCCCCGCCGCGCACCCGGGGGGCGCCAACGCGGGCGCACGCCGGGTCGGCCGCGCCCGAAGTTCTCCCCCGGCCACAGAGGGTCGGGACCAGCCGTGGGCGCGGCCCAGTGTCCTTGTCCGGGCCTATAGAACGTGCCGCCGCCCACGGCGGCGCGCGGGCGTGGCACAGCCGGCCCTGGGGCGCAGACCGGGCGCGGAGGGCCAGGGCCAGGGGGGTCAGCGCCGGCCCGCGGGCGCCCGCGCGCGGCCTGGCAA     
E       TAATAAACTATAATAATGGGAGCGATGATAATGTATTAAATTATTGAGTAAAATGATAAATTTAATTTGTAGTTTTAAAAAGTCTTCTGACAATACCATATTTTGTAACTATTTGTTATTCTTTTAATTTCTCTATTTTTAATGCTAGTCGATAATAATGAATATAAAGTATCATATAATTCCTTTATTTAAAACAACTTAATTACATTAAATTGCTGATATTAAAAGATAATAAATAAAAGTAATACATAGCAAATAAATTTATAATGCATAAACATTATGCTTAAATTCTGATAGTAGCATATGAATTTTGATTGATTTAAATCTTAACACTTCTTAAGACACAATGTTGTACATCTAATTGATTCCTTAATATAGTATGTTATTTAGTAAAATGTTTATATCTTTCATGTTTTAATATTACCTAAGTTTTAAAAGTTTCTTCGATAATTGGTAATATTTTAAAAAATAGAAGAATTAGAAAACTGATGAAATATTTAAAGACTAGATATTACTTATACTATAAATAAACAATAATGTAAACTATTGGAACGATTCTATTAGACAAATAGATAAAGATAGCCTTTGTAAATCAAAAATTTTCATAAAATTATAGCGAAAACTTAATTAGCCTTAGTATAAATCTAACGACTACTTTACATAATACCTTTGCACACTTTATATGAATAAAGATCAAAAAAATAATTACTCGATAATACAAGGAAATTTAATCTTATGAGATTATTACATAATTTTAATTACGTTAAATTTGTAGATCACATTAAGTTTAATTTGCTAAACTAACGTAATTATAATTTTTATTGCACTTATGAAATGTTTTCTACAATCTAACAAATACCCTATTATTTATTTTTAAAATTATCCAAAATTTGGTTTGGAATTTTTATCACTTATCACAATCATAATAGTATAAAACATCTTAATATAGTTATTAATAATAAAATATTATTAAGTTATTTAAATTATCATGGGTTATATAACTTACGTCTTGATGTAAATGCCTAGTTCCAAAGTCCTGTTTCTGCAAGCTTCACCGATTTCCGAGACTAAATAGGCCTCTCTATATCGATGAGTATGGTCCCGACTTATGGCTGGTATATATCGAAAAGTCTAAAATGGCTTTCGTTCTTTCAACGGAGCTTGAATTAGCAGAAAAACAGGTAACCTACAGCGAGCATAGATAAGTATTGATTCGGCCGATTTAAAAGCCCTACTAGGCGCGGAACGTGGCAAAACTCTCAGGTTATATCCCAGCCAATCCATAATTTTCGCTACTATAGTATTTTCGAATATTTCTATCGTCAGTATAAGTCAGTTCGACTATTACTTCTCGAATTCAATGATGCCTGAAGAACGAAGGATTAAGAGTGGCGGAGCCCTTGGTTTTTATCAACAAGATAGTCAGTATAACTAGTATCGTATCGTGTGAATGGCCCAAAATCGAACATTTCACGGTTAGCGAGCTCAATTAATGTCTTTCACGTGCATAGAATTTATTGTTATCCACGGATATTACAAGGGCACTTGTTAATGGGTGGTTGTGATATAGACTGAACTTCATGGAATAGTCCCATAGAAACTTCCTCATAGATAACTTATGTATTGCGGCAGTCAGAGAAACTGTGAATTAATGACAAAGCGACTCTTATGTTACCGGTAGTTTTATTTTAAAAGTGGGATGCAGATAACAGTCCCATGTTAACTTGAATCCTGTCGACCGTCTGGCATCCGCTATCGTGGAAAAATTCACTTTCGTTCTATTACTGGTGAAAGTGTTGTTAATCGAACCTGTTCAGTTGTTTTCTTGCATGATATTAACTAAATTTTTTTGAGGAACTGGACGGCATGTTGCAGGGGAAGAGGGGCCCGCGCTACATACTAACGCATAATATGAAAAAAGAGGTCGAATACAGGTAAACTGCACAGCGCTTTAAGGAGTTAGGTCGGCGTGAGTTAACTACTTTGTCTTAGGAGTTCTTCGTTCGGGACTGGAGCGAGGCGGCCACCCCGGCGCACATTGTACGTCGCTCACAGCTCGAGCTCAGCCTATTGGCGGAGGCTAAAATAGGCATACTAAATCCTCCCCATACGATAGGGTACTTACCTTGGTACGAAATGCTCGACCCGCGTCACCACTCGCGATCAAACCGGGTGCCACCCCCACCAGGTCCCGGAGCACCCGCCAGCGGGTCCGCGAGATAAGCAAGTATCGCCCAGCTCGTGCGGGCGACCACGGAACCCAGAATGGACACGTAGCATTGCTCAGCCGATCGGCAGCGCCGGCAGCGATGTCGTACTTCTGAGGGACCACTGTCCCGATCACCGACCAAGGGAGGAAGCAACCATCTGCGCCCACAGATTCTACGGTCTGCGCCCTTACGCGACAATATAGTGAAGAAGACTAGACCTGTTCCCGGAGCCGCGGGTCGCGCTTTCGTTGGGCATTGTCCGTATAAAGATCGATCCGTCGGTCGGGGGAAGCGGGTCGTAAGAGGTACGGCGCGTCAGAAAAGCTGATAGGCTCCGCTCTGCTACAACGGGAAGGGGGCCTGGAGTGGGTCCAGACGGCGGCTCTGACTAGCTGGCGCCCACGCACTGGGCGGCCCACACGGGCAGTCCGGCGTCGCCGCGCCAGCCTGCTATACCAACACGTTCCGACTAACTCATGGGCCAGAGCCGACACTCCTGGGTCGCGCTAGTGCATTAACTCAGCCCGTGGGATACTTGGCAGTCACTAGAGAGGATTTAAGTTGCGGCCCAGTACCGTAACTGCTCGATTCCGCGAAGAATTGGTTCCCGCTGGGGTGCCCTCATGCGAACTACTTCAATCGCGGAGGGGGTCCGAAACGAGTTCCTGTCGCTAATGGTGCAAAGGGAGGTGTGGCACAGTCGCCAGCTTTCGCGCAACCCGCGTTCTGTTCTGAGGGGGTGAGGTGGCGCTGAGGCTACCTGCACAGGGTAAATACCCTATAGGGATCAGGACGCCCGGGAGGGTAGGGTAGAGCGTACCGCGTGCAAGTGGCCCAGGGCCCCGGCGCCCCTGGGCGGCACGAGGCACGGGGACGTGGCGGGGCCAGCGACCCTCCCCTTCCCGGCCACTTCGACGCGGGGTCCGCCCGCCTCGCGCAGTCCATGAATCACACGGCGGCGAGCCCACCATCCCACTGCCCGCCCCGCCCACACGCGGTGGGCCTACGCGGGCCGCATGCCTGGTGGGGCGTTCACGCCCCGACGGCGCGGACTGCAGGCGCCCTCCGCGGCCGGCGCCCGCCGGCGCGGGCGGGTGCAAGGCCTCTGACGGGCCGGGTGTCTGGGGCCAGAGCCGGCGTCGCACAGGGAGGTCGGCCCTTCGTGCCGCGGCGTATCTGGTGGATCCCCGGGAGGCCCTCACATCGGCCCCGCGATGGGCTAGCGAAGCGCCAGGCGCAGGACGCGCCCCGGGACCCACAGGGGCTCGGCCGCAAGGACCGCCCCCGGGCCGCCGCGCGATCGGGGCGGTCCACCGAGCCCCGCCGCCCGACGGCGACCCACCATGTGGCCCGCGCATCAGACCCCCCGATGTACTTCGGGCCCGTCCGCGCCTTTCGTCCGGGCGGGTCGGGGAGGCCGGGGCGGGGCGGGCTCGGGGGCCAGCGCCGGCTCCCCGCCGCTCCGTCCGCGCTTTCGGCCCTGGCGCCAGGCCGGCCGGGACCCCCCCCCGCGCTCGATTCCCGCGCGCTGGCTGCCTCGCGGCGCACCCGGGGAGCGCCAACGCGCCCGCACGCCGGGTGGGCCGGGCCCTAAGCTCGCCCCCGGCCAAGCAGAGTGGGGACGGGCCGTGGGCGCGGCCCCGAGTCCTACTCCGGGCCTATAGAGGCTCCCGCCGCCCCCGGCGGCGCGCGGGCGTGGCACAGCCGGCCCCAGGGCGCAGGCTGGGCGCGGAGGACCAGGGCCAGCGGGGTCATCGCCGGCGCGCGGGCGCCCACGCGCGGCCTGGGAA     
D       TAATAAACTATAATAATGGGAGCGATGATAATGTATTAAATTATTGAGTAAAATGATAAATTTAATTTGTGGTTTTAAAAAGTCTTCTAACAGTACCATATTTTATAACTATTTGTTATTCTTTTAATTTCTCTATTTTTAATGCTAGTCGATAATAATGAATATAAAGTGTCATATAATTCCTTTATTTAGAACAAATTACTTACATTAAATTGCTGATATTAAAAGATAATAAATAAAAGTAATACATAGCAAATAAATTTATAATGCATAAACATTATGCTTATATTCTGATAGTGGCATATGAATTTTGATTGATTTAAATCTTAACAATTCTTAAGACACAATGTTGTACATTTAATTGATACCTTAATATAGTATGTTATTTAGTAAAATGTTTATATCTTTCATGTTTTAATATTACTTAAGTTTTAAAAGTTTCTTCGATAATTAGTAATATTTTAAAAAATAGAAGAATTAGAAAACTGATGTAATATTTAAAGACTAAATATTACTTATACTATAAATAAACAATAATGTAAGCTATTGGAACGATTCTGTTAGACAGATAAATAAAGATAGCCTTTATAAATCAAAAATTTTCATAAAATTATAACGAAAACTTAATTATCCTTAGTATAAATCTAACGACTACTTTACATAATACCTTTGCACACTTTATATGAATAAAGATCAAAAAAATAATTACTCGATAATACAAAGAAATTTAATCTTATGAGATTATTACATGATTTTAATTACGTTAAATTTGTAGATCTCATTAAGTTTAATTTGCTAAACTGACATAATTATAATTTTTATTGCACTTATGAAGGGTTTTCTACAATCTAACAAATACCCTATTATTTATTTTTAAAATTATCCAAAATTTGGTATGGAATTTTTATCACTTATCACAATCATAATAGTATAAAACATCTTAATATACTTATTAATAATAAAATATTATTAAGTTATTTAAATTATCATGGGTTATATAAGTAACGTCTTAATGTAGATGCCTCGTTCAAAAGTCCTGTTTCTGCAAGCTTTATCGATTTCCGAGACTAAATAGGCCTCTCTAGCTCGATGAGAATGGTCCTGTCTTATGGCTGGTATATATCGAAAAGTCTAAAATGGCTTTCGTTCTTTCAAAGGCGCTTGAATTCGCAGAGAAACAGGCAACTTACAGCGAGCATAGATAAGTATCGGTTCGGCCGATTTAAAAGCCCTACTAGGCGCGGAACTAGGCAAAGTTCTCAGGTTATATCCTAACGAATCCATGATTTTCGCTACTATAGTATTCTCGAACACTTCTATCGCCAATATAGGTGAGTTCGACTATTACTCCCCGAATTCAATGATTCCTGAAGAACGAAGGATTGAGAGTGGTGGAGCACTTGGTTTTTATCATCATGATAGTTAGTATAACTAGTATCGTATCGTGTGAACAGCCCAAAATCGAACATTTCAAGATTAGTCAGCTCGATTAATGTATTTCACGTGCGTTGAATTTATTGTTATCCCCGGGTGTTACAAGGGCACTTATTAATGGGTAGGTGTGAGATAGACTGAACTTCATGGGATAGTCCCATAGAAATTTTCTCATAGATAACTTATGTATTGCGGCAGTCAGGGAAACTATGAATTAATGGCAAAGCGACCCTTTTGTTACCGGTAATTTAATTTTCAAAGTGGGATGCAGATAACAGTCCCATGTTAACTTGAACCCTGTCGACCGTCTGGCATCTGCTATCGTGGGAGAATTCACTTTCGTTCTGCTACTGGCGAAAGTGTTGTTAATCGAAACTGTTCTGTTGTTTCCTCGCATGACGTTAACTAAATTTTCTTGAGGAACTGGACGGCATATTGCAGGGGAAGAGGCGCCCACGCTAAATACTAGCGTATAATGTGAAAAAAGAGGTCGATTACAGGTAAACTGCACAGCGCTTTAAGGAGTTAAGTCGGCGTGAGTTAACTACTTTGTCTTAGGAGTTCTTCGGTCGAAATTAGGACGAGGCGGCCACCCCGGCGCACACTGTACGACACTGGCAGCTCGAGATCCGCCTATTGGCGGAGGCAACAGTAAGCATACTAAATTCTCGCCATACGATAGGGTACTCACCTCGGGACGACATGCTCGGCCCGCGTCACCACTCCCGATCAAACCGGGTGCCACCCCCACGAGGTCCCGGACCACCCGCCAGCGGGTCCGCGAGATAAAATAGTGTCTCCCAGCTCGTGCGGGCGACCGCGGAACCCAGAATGGACGTGTAGCATTGCTCTGCTCAACGGGAGCGCCGGCAGCGATGTCGTATTTATGAGGGACCCCTGTCCTGCTCACCGACCAAGGGAAGAAGCAACCATCTACGCCCACCTATCCTACGGTCTCCGCTCTTACGTGACACTACAGTGAAAACGCCTAGACCTGTTCCCAGAGCCGCTGGTCGCGCTTTCGTTGGGCATTGTCAGTATAAAGATCGATCCGTCGCCCGGGGGAAGCGGGTGGTAAGAGGTACGGCGCGTCAGAAAAGCTGATAGGCTTCGAACTGCTACAACCGGAAGGGGGCCTGGGGTGGGTCCAGACAGCGGTGCCGGCTAGTTGGCACGCACGCACTGAGAGACCCACACGGGCAGTCCGGCGTCGCGGCGCCAGCCTGCTATTCCAACCTGTCCTGACTAACGCATGGGCCGTAGCCGACACTCTTGGGTCGCGCTCGTGCATTGACTCAGCCCGTGGGATACTTGGCAGTCACTAGAGAGGATTTAAGTTGCGGCTCAGTACCGTAACTGCTCGATTCCGCAAAGGATCGGCTCCCACCGGGATGCCCTCATGTGACCAACTTCAAACGCGGAGCAGGTCCGAAACGAGCTCCTGCCGCGAATGGTGCAAAGGGTTGTGTGGCACATTCGCCAGCGTTCGCGCAACGCGCGTTCTGTTCTGAGGGGATGAGATGGCACGGAGGCTGCTTGCACACGGTGACTGCCCCATAGGGGTCAAGGCGCCCGGGAGTGTGGGGTGGAGCGTTCCGCGTGCAAGTGGCCCTGGGCCCCGGCGCCCCCGGACGGCACGAGGCGCGGGGACGTGGCGTGCCCTGCGGCCCTCCCCTTCCCGGCCGTTTCAACGCGGGGTCCGACGGGCTCGCGCAACCCATGGAGCACACGGCCGCGGGCCGACCATCACAGTGCCCGCCCAGCCCATACGCGGTGCGCCTACGCGGGCCGGACGCCTGGTGGGGCGTTCACGCCCCGATGCCGCGGACTGCAGGCGCGCGCCGCGGCCCGCGCCCGCCGGCGCAGGCGGGTACAAGGCCTCCGGCGGGCCGGGTGTCTGGGGCCAGAGCCGGCGTTACACAGGGGGGTCGGTCCTTCGTCCCGGGCCGTATCTGTTAGATCCCCGAGAGGCCCTCACATCTGGCCCGCGATGCGCTAGCGAAGCGCCAGACGCAGGACACGCCCCGGCCGCGACAGGGCTTCGGCTGCGAGGCCCGCCCCCGGCGCCCCGGGCGATCGGCGCCGTCCACCGAGCCCCGGCTCTCGACTGCCGCCCGCCATGTGACCCGCGCACCAGACCCCGCGATGTTCCTCGGGCCCCTCCGCGCCTTTCGGCCGCGCAGGTCGCGGAGCCCGGGGCGAGGCGGGCTCGGGGCCCATCGCCGGCTCCTCGCCGCTCCGTCCCCGCTATTGACCCCGGCGCGAGCCAGGCCGGGACCCCCGCCGGCCCTCGATCCCCGGGCGCGGGCTGCCCCGCGGCGCACCCGGGGGGCGCCAACGCGCCCGCACGCCGGGTCGGCCGCGCCCCAAGCTCCCGCCCGGCCACGTAGGGTGGGGACGGGCCGTGGGCGCGGCCCAGAATCCTGATCCGGGCCTATAGAGCTTCCCGGCGCCCCCGGCGGCGCGCGGGCGTGGCACACCCGGCCCTGGGGTGCAGGCGGGGCGCGGAGGGCCAGGGCCATCGGGGTCGGCGCCGGCGAGCGGACGCCCACGCGCGGTCTGGCAA     
C       TAATAAACTATAATAATGGGAGCGATGATAATGTATTAAATTATTGAGTAAAATGATAAATTTAATTTGTAGTTTTAAAAAGTCTTCTGACAGTACCATATTTTATAACTATTTGTTATTCTTTTAATCTCTCTATTTTTATTGCTAGTCGATAATAATGAATGTAAAGTATCATATAATTCCTTTATTTAAAACAACTTAATTACATTAAATTGCTGATATTAAAAGATAATAAATAAAAGTAATACATAGCAAATAAATTTATAATGCATAAACATTATGCTTATTTTCTGATAGTAGCATATGAATTTTGATTGATTTAAATCTTAACACTTCTTAAGACACAATGTTGTACATATAATTGATACCTTAATATAGTATGTTATTTAGTAAAATGTTTATATCTTTCATGTTTTAATATTACTTAAGTTTTAAAAGTTTCTTCGATAATTAGTAATATTTTAAGAAATAGAAGAATTAGAAAACTGATGTAATATTTAAAGACTAAATATTACTTATACTATAAATAAACAATAATGTAAACTATTGGAACGATTCTATTAGACAAATAAATAAAGATAGCCTTTGTAAATCAAAAATTTTCATAGAATTATAACGAAAACTTAATTAACCTTAGTATAAATCTAACGACTACTTTACATAATACCTTTGCACACTTTATATGAATAAGGATCAAAAAAATAATTACTCGATAATACAAAGAAATTTAATCTTATGAGATTATTACATAATTTTAATTACGTTAAATTTGTAGATCTCATTAAGTTTAATTTTCTAAACTAACATAATTATAATTTTTATTGCACTTATGAAATATTTTCTACAATCTAACAAATACCCTATTATTTATTTTTAAAATTATCCAAAATTTGGTTTGGAATTTTAATCACTTATCACAATCATAATAGTATAAAACATCTTAATATAGTTATTAATAGTAAAATATTATTAAGTTATTTAAATTATCATGGGTTATATAAGTAACGTCTTAATGTAAATACCTCGTTCTAAAGTCCTGTTTCTGCAAGCTTTACCGATTTCCGAGACTAAATAGGCCTCTCTAGGTCGATGAGAATGGTCCCGACTTATGGCTGGTATACATCGAAAAGTCTAAAATGGCTTTCGTTCTTTCAGCGGCGCTTGAATTAGCAGAGAAACAGGCAACCTACAGCGAGCATAGATAAGTATTGGTTCGGCCAATTTAAAAGCCCTACTACGCGCGGAACCGGGCAAAGCTCTCAGGTTATATCCCAACAAATCCATGATTTTCGCTACTATAGTATTATCGAATACTTCTAGCGCCAGTATAAGTAAGTACGACTATTACTACCCGAATTCAATGATGCCTGAAAAACGAAGGATTCAGAGTGGTGGAGCGCCTGGTTTTTATCATCAAGATAGTTAGTATAACTAGTATCGTATCGTGTGAACGGCCCAAAACCGAACATTTCACGATTAGTGAGTTCGATTAATGTTTTTTACGTGCATAGAATTTATTGTTATCCACGGCTGTTACAAGGGCACTTGCTAATGAGTAGGTGTGAGATAGACTGAACTTCATGGGACAGTCCCATAGAAATTCTCTCATAGATAACTTATGTATTGCGGCAGTCAGAGAAACTGTGAATTGATGACAAAGCGACTCTTTTGTTACCGGTATTTTTATTTTTAAAGTGGGATGCAGACATCAGTCCCATGTTACCTTGAACCCTGTCGACCGTCTAGCATCTGCTATCGTGGGAGAATTCACTTTCGTTCCATTACTGGCGGAAGTGTTGTTAATCGAATTTGTTCTGTTGTTTCCTAGCATGACATTGACTAAATTTTTTTGAGGAACTGGACGGCATATTGCAGGGGAAGAGGAGCCCACGCTAAATGCTAGCGTATAATATGAAAAAAGAGGTCGATCACAGGTAAACCGCACAGCGCTTTAACGAGTTAGGTCGGCGTGGGTTAACTACTTCGTCTTAGGAGTTCTCCGTTCGAGGTTAGAACGAGGTGGCCACCCCGGAGCACACTGTACGGCGCTGGCAGCTCGAGCTCAGCCTATTGGCGGAGGCTAGAGTAATCATACTAAATACTCGCTATACGATAGGGTGCTCACCTCGGTACGACATGCTCGGTCCGCGTCACCACTCCCGATCAAACCGAGCGCCACCCCCACGAGGTCCCGCAACACTCGCCAGCGGGTCCGCGAGATAAGGGGGTGTCACCCAGCTTGTGCGGGCGATCGCGAAACCCAGAATGGACGTGTAGCATTGCCCTGCCGATCGGCAACGGCGGAAGCGATGTCGTACTTCTAAGGGACCCCTGTCCTGCTCACCGACCAACGGAGGAAGTAGCCATCTTCGTCCACCCATGCTATGGTCTACGGTCTCAAGTGACACTACAGTAAAGAAGCCTAGACCTGTTCCCGGAGCCGCTGCTCGCGCTTTCGTTGGGCATTGTCAGTTTAAAGATCGAACCGTCGCCCGGGGGAAGCCGGTCGTAGGAGGTACGGCGCGTCAGAAAACCTGATCTGCTACGCGCTGCTACCACAGGAAGGGAGCCTGACATGGGTCCAGACAGCGGTACCGGCTAGCTGGCACACACGCACTGAGCGGCCCACACGGGCAGTCCGGCGTCGGCGCGCCAGCCTGCTATTCCAACACGTCCTGACTAACATATGGGCCGAGGCCGACGCTCTTGGGTCGCGCTCATGCATCGACTCAGCCCGTGGGATACTTGGAAGTCCCTAGAGAGGATTTAAGTTGCGGCTCAGTATCGTAATTGCTCGATTCCGCGAAGGAATGGCTCCCGCCGGGGCGCCCGCATGCGAACAACTTCAAGCGCGGAGTGGGTCCGAACCGAGTTCCTGACGCGAATGGTGCAAAGGGTGGTGTGGCACAGTCGCCAGTTTTCGCGCAACCCGCGTTCTATTCTGAGGGGCTGAGCTGGCACTGAGGCTGCTGGCACAGGGTGAATACCCGATAGGGGTCAACACGCCCGGGAGAGTGGGGGAGGGCGTCCCGCGTGCGAGTGGCCCAGTGCCCCGGCGCCCCCGGGCGGCACGAGGCACGGGGACGTGGCGTGGCCGGCGGCCCTCCCCTTCCCGGCCGCTTCGTCGCGGGGTCCGCCGGGCCCGGGCATCCCATGAAACACACGGCAGCGGGCCGACCGTCCCAATGCCCGCCCAGCCCATACGCGGTGCGCCCACGCGGGCCGCTTGCCTGGTGGGACGTTCACGCCCCGCCGGCGCGGGCTGCAGGCGCGCGCCGCGGCCTGCGCCCGCCGACGCAGATCGGTGCAAGGCCGCCGGCGGGCCGGGCGTCTGGGGCCAGAGCCGGCGTCACACAGGGGGGTCGGCCCTTCGTCCCGTGACATATCTGTTAGATCCCCGAGAGGCCCTCACATCGGGCCCGCGATACGCGAGCGAAGCGCCAGGCGCAGGACCCGCCCCGGCGCCAACAGGGGCTCGGCCGCGGGGGCCCCCCCCGGGGCCCGGGGCGATCGGCGCGGTCCACCGAGCCCCGGCCCCCGACGGCATCCCGCCAGTTGACTCGCGCACCGCACCCCACGATGTCCCTCGGGCCCCTCCGCGCCTTGCGTCCGCGCCGGTCGGGCAGTCCGGGGCGGGGCTGGCTCGGGGCCCAGCGCCGACTCCCCGCCGCGCCGTCTCCGCTGTTGGCCCCGGCGCGAGGCAAGCCGGGACCCCCCCCCTTGCTCGTTCCCCGGGCGCAGGCGGCCCCGCTGCGCACCCGTGGGGCGCCAACGCGGCTGCGCGCCGGGTCGGCCGCGCCCTAAGCTCTCCCCCGGCCAAGTAAGGTCGGGACGGGCCGTGGGCGCGGCCCCGGCTCCTACTGCGGGCCTATGGAGCGTCCTGCCGCCCCCGGCGGCGCCCGGGCGTGGCACATCCGGCCCCGGGGCGCGGGCTGGACGCGGAGGGCCAGGGCCACTGGGGCCAGCGCCCCTGCGCGGCCGCCCACGCGCCGCCTGGCAA     
B       TAATAAACTATAATAATGGGAGCGATGATAATGTATTAAATTATTGAGTAAAATGATAAATTTAATTTGTAGTTTTAAAAAGTCTTCTAACAATGCCATATTTTATAACTATTTGTTATTCTTTTAATTTCTCTATTTTTAATGCTAGTCGATAATAATGAATATAAAGTATCATATAATTCCTTTATTTAGAACAACTTACTTACATTAAATTGCTGATATTAAAAGATAATAAATAAAAGTAATACATAGCAAATAAATTTATAATGCATAAACATTATGCTTATTTTCTGATAGTAGCATATAAATTTTGATTGATTTAGATCTTAACACTTCTTAAGACACAATGTTGTACATTTAATTGATTCCTTAATAAAGTATGTTATTTAGTAAAATGTTTATATCTTTCGTGTTTTAATATTACTTAAGTTTTAAAAGTTTCTTCGATAATTAGTAATATTTTAAAAAATAGAAGAATTAGAAAACTGATGTAATATTTAAAGACTAAATATTACTTATACTATAAATAAACAATAATGTAATCTATTGGAACGATTCTATTAGACAAATAAATAAAGATAGCCTTTGTAAATCAAGAATTTTCATAAAATTATAGCGAAAACTTAATTAACCTTAGTATAAATCTAACGACTACTTTGCATAATACCTTTGCACACTTTATATGAATAAAGATCAAAAAAATAATTACTCGATAATACAAAGAAATTTAATCTTATGAGATTATTACATAATTTTAATTACGTTAAATTTGTAGATCTCATTAAGTTTAATTTACTAAACTGACATAATTATAATTTTTATTGCACTTATGAAATATTTTCTACAATCTAACAAATACCCTATTATTTATTTTTAAAATTATCCAAAATTTGGTTTGGAATTTTTATCACTTATCGCAATCATAATAGTATAAAACATCTTAATATAGTTATTAATAATAAAATATTATTAAGTTATTTAAATTATCATGGGTTATATAAGTAACGTCTTAATGTAGATGCCTTGTTCTAAAGTCCTGTTTCTGCAAGCTATATCGATTTCCGAGACCAAATAGACCTCTCTAGATCGATGAGAACGGTCGCGGCTTATGGCTGGTATACATCGAAAAGTCTAGAATGGCTTTCGTTTTTTCAGCGGCGCTTGAATTAGCAGAGAAACAGGGAACCTACAGCGAGCATAGATAAGTATTGATTCGGCCGATTTAAAAGCCCTACTGGGCGCGGGACACGGCAAAATTCTCGGGTTATATCCCAACGAATCCATAATCTTCGCAATTATAGTATTCTCGAACACCTCTACCGCCAATATAGGTAAGTTCGACTATTACTACACGAATTCAATGATGCCTGAAAAACGAAGGATTAAGAGTGGTGGAGCCCTTGGTTTTTATCATCAAGATAGTTAGTATAACTAGTATCGTATCGTGTGGACCGCCCAAAATCGAACATTTCACGGTTAATCAGCTCGATTAATGTTTTTCACGTGCATAGAATTTATTGTTATCCACGGCTGTTACAAGGGCACTTATTAATGGATCGGTGTGAGATAGACTGAACTTCATGGGTTAGTCCCATAGAAATTTTCTCATAGATAACTTATGTATTGCGGCAGTCAGCGAAACTGTGAATTAATGACAAAACGACCCTTCTGTTACCGATAATTCTATCTTCAGAGTGGGATGCAGATAGCAGTCCTATGTTAACTTGAATCCTGTCGATCGTCTGGCATCTGCTATCGCGGGAGAATTCACTTTCGTTCTAGTACTGGTGAAAATGTTGTTAATCGAAATTGTTCTGTTGTTCGCTCGCATGACATTAACTAAATTTTCATGAGGAACTGGACGGCATGTTGCAGGGGAAGAGGGGCCCACGCTACATACTATCGTATAATATGAAAAAAGAGATCGATTACAGGCAAATCGCACAGCGCTTTAAGAAGTTAGGTCGGCGTGGGTTAACTACTTTGTCTTAGGTGTTCTCCGATCGAGTCTGGAACGAGGCGGCCACCCCGGAGCACAGTGTACGGCGCTGGCAGCTCGAGCTCAGTCTACTGACAGAGGCTACAGTAAGCATACTATATCCTCGCCATACGATAGGGTACTCACCTCGGTACGACATCCTCGTCGCGCATCACCACTCCCGATCAAACCGGGTGCCACCCCCACGAGGTCCCGCACCACCCGCCAGCGGGTCCGCAAGATAAGAGGGTGTCGCCCAGCTCGTGCGGGCGACCACGAAACCCAGAATGGACATGTAGCATTGCTCTGCCTACCGGCAACGCCGACAGCGATGTCGTACTTTTGAGGGACCCCTGTCCTGCTCACCGACCAAGGAACGAAGTAACCATCTCCGCCCACCAATACTACGGTCTGCGCAATTAAGTGACACTATAGTAAAGAGGTCTAGACGTGTTTCCGGAGCCGCTGGTCGCGCTTTCGTCGGGCATTGTCGGAATAAAGGTTGATCCGTCGACCAGGGGAAGCGGGTTGTAAGAGGTACGGCGCGTCAGAAAAGCTGATGGGCTGGGCGCTGCTACTACCGGAAGGGGGCCTGGGATGGGTCCAGACAGCGATCCTGGCTAGGTGGCACACGCGCATTGAACGGCCCGCACGGGCAGTCCGGCGTCGCTGCGCCAGCCTGCTATTCCAACATGTCCTGACTAACGTATGGGCCGGAGCCGACTCTCGTGGGTCACGCTCGTGCATTAACTCAGCCCGTGGGATACTTGGCAGTCTCTAGAGAGGATCTAAGTTGCGGCTCAGTACCGTAACTGCTCGATTCCGCGAAGGATTGGCTCCCACCGGGGGGCCCTCATGTGAACGGCGTCAAGCGCGGAACGGGTCCGGAACGAGTTGCTGTCGTGAATGGTGCAAAGGGTGGTGTGGCACAGTCGCCAGCCTTCACGCAACCCGCGTTCTGTTCTGAGGGGATGAGCTGGCTCCGATGCTAGCAGCACTGGGTGAATACCCCATAGGAGTCAAGACACCCGGGAGTGTGGGGGGCCGCGTCCCCCCTGCGATTGGCCCAGGGCCCCGGCACCCCCGGCCGGCACGGGGCAGGGGGACGTGGCGCGGCCCGCGGCTCTCCCCTTCCCGGCCGTTTCTGCGCGGAGTCCGGGGGGCTCGCGCAGTCCCTGAAGCACAGGGCAGCGGGCCGACCGTACCAGTGCCTGCCCTGTCCATACGCGGTGCACCCACGCGGGCCGCACGCCCGGTGGGACGTTCACGCCCCGACGCCGCGGGCTGGAGGCGCACGCCGCGGCCCGCGCCCGCGGGCGCAGGACGGTGCAAGACCGCCGGCGGGCCGGGTGTCTGGGGCCAGAGCCGGTGTCACACAGGGGGGTCGGCCTTTCGTCCTGCCTCGGATCTGTTAGATCCCCGAGGGGCCCTCACAGCCGGCCCGCGATGCACGGGCGTAGCGCCAGTCGCAGGACGCGCCCCGGTTCCGACAGGGGCTCGGCAGCTACGACGGCCCCCGGGGCCCCGCGCGATCGGCGCGGTCCACCGAGCCCCGCCTCCAGACGGCATCCCGCCAGCTGACCCACGCACCAGACCCCACGATGCTCCTCGGGCCCCTCCGCGCCTCTCGTCCGCATGTCCCGGGGAGTCCGGGACGGGGCGGGCTCGGGGCCCAGCGCCGCCTCCCCGCCGCTCCGTCCCCGCTCTTGGCCCCGGCGCCGGGCGGGCCGGGACCGCCCCCCGTACTCGATCCCCGGGCGCAGGGGGCCCCGCCGAGCACCCGTGGGGCGCCAACGCGGGTGCACGCCGGGTCGCCCGCGCCCCAAGCTCCCCCCCGGCCACGCAGGCTGGGGACGCGTCGTGGGCGCGGCCCGGGCTCCTAGTCCGGGCCTGTTGAACGTCCCGCCGCTCCGCGCGGCGCGCGGGCGTGGCGCAGCCGGCCGCTGGGTGCAGGCTGGGCGCGGAGGGCCAGGGCCACCGGGGCCAACGCCGGCGCGCGAGCGCCCAAGCGCCGCCTGGCAA     
A       TAATAAACTATAATGATGGGAGCGATGATAATGTATTAAGTTATTGAGTAAAATGATAAATTTAATTTGTAGTTTTAAGAAGTCTTCTAACAGTACCATATTTTATAACTATTTGTTATTCTTTTAATTTCTCTATTTTTATTGCTAGTCGATAATAATGAATATAAAGTGTCATATAATTCCTTTATTTAAAACAACTTACTTACATTAAATTGCTGATATTAAAAGATAATAAATAAAAGTAATACATAGCAAATAAATTTATAATGCATAAACATTATGCTTATTTTCTGATAGTAGCATATAAATTTTGATTGATTTAAATCTTAACACTTCTTAAGACACAATGTTGTACATCTAATTGATGCCTTAATATAGTATGTTATATAGTAAAATGTTTATATCTTTCGTGTTTTAATATTACTTAAGTTTTAAAAGTTTCTTCGATAATTAGTAATATTTTAAAAAATAGAAGAATTAGAAAACTGATGTAATATTTAAAGACTAAATATTACCTATACTATAAATAAACAATAATGTAATCTATTGGAACGATTCTGTTAGACAAATAAATAAAGATAGCCTTTGTAAATCAAAAATTTTCATAAAATTATATCGAAAACTTAATTAACCTTAGTATAAATCTAACGACTACTTTAAATAATACCTTTGCACACTTTATGTGAATAAGGATCAAAAAAATAATTACTCGATAATACAATGAAATTTAATCTTATGAGATTATTACATAATTTTAATTACGTTAAATTTGTAGATCTCATTAAGTTTGATTTACTAAACTGACATAATTATAATTTTTATTGCACTTATGAAATATTTTCTACAATCTGACAAATACCCTATTATTTATTTTTAAAATTATCCAAAATTTGGTTTGGAATTTTTATCACTTATCACAATCATAATAATATAAAACATCTTAATATAGTTATTAATAATAAAATATTATTAAGTTATTTAAATTATCATGGGTTATATAAGTAACGTCTTAATGTAGACGCCTCGTTCAAAAGTCCTGTTTCTGCAAGCTTTACCGATTTCCGAGACTAAATAGGCCTCTCTAGGTCGATGAGCATGGTCCCGACTTATGGCTGGTATATATCGAAAAGTCTATAATGGCCTTCGTTCTTTCAACGGTGCTTGAATTAGCAGAAAAACAGGCAACCTACAGCGAGCATGGATAAGTATCGATTCGGCCGATTTAAAAGCCCTACTCGGCGCGGAACCAGGCAAAAGTCTCGGGTTATATCCTAGCAAATCCATGATTTTCGCTACTATGGTATTCTCGAAAACCTCTACCGCCAGTATAGGTAAGTTCGACTATTACTCCTCGAATTTAATGATGCCTGAAAAACGAAGGATTAAAAGTGGTGGGGCCCTTGGTTTTTATCATCATGATAGCTAGTATAACCAGTATCGTATCGTGTGAATAGCCCAAAATCGAACATTTCGCAATTAATGAGCTTGATTAATGTCTTTCACGTGCATGGAATTTATTGTTATCCACGGTTGTTACAAGGGCACTTGTTAATGGGTAGTTGTGAGATAGACTGAACTTCATGGAATAGTCCCATAGAAATTCTCTCATAGATAACTTATGTATTGCGGCAGTCAGCGAAACTGTAAATTAATGACAAAACGACACTTTTGTTACCGGTAATTTAATTTTCAAAGTGGGATGCAGACAACAGTCCTATGTTAACTTGAATCCTGTCGATCGTCTGGCATATGCTATCGCGGGAGCATTAACTTTCATTCTGTTATTGGGGAAAGTGTTGTTAATCGAAGCTGTTCCGTTGTTTCCTCGCATGATATTAACTAAACTTTTTTGAGGAACTGGACGGCATGTTACAGGGGAAGAGGGGCCCGCGCTACATCCTAACGCATAATATGAAAAAAGAGGTCGATTACAGGTAAACTGCACAGCGCTTTAAAGAGTTAGGTCGGCGTGCGCTAACTACTTTGTCTTAGGAGTTCTACGATCGAGAATAGAACGAGGCGGCCACCCCGGAGCACATTGTACGGCTCTGGTAGCTCGAGCTCAGCCTACTAGCAGAGGCTAAAGTAAGCATACTAAATCCTCACTATACGATAGGGTACTCACCTCGGAACGACATGCTCGACCCGCCTCACCACTCCCGATCAAGCCGGGTGCCACCCCCACAAGGTCCCGTACCGCTCGCCAGCGGGTCCGCGGGATAAGAAAGTGTCGCCCAGCTCGTACGGGCGACCGAGAAACCCAGAATGGACATGTAGTATTGCCCTGGCCATCGGGAATGTCAGCAGCGATGTCATAATTGTAAGGGACCCCTGTCCGGTTCACCGACCAAGGGAGGAAATAACCATCTTCGGCTCCCGATGCTATGGTCTTCGCTCTTAAGGGACACTATAGTAAAGACGCCTAGACCTGTTCCCGGTGCCGCTGGTCGCGCTTTCGTTGGGCATTGTCAGTATAAAGATCGGTCCGTCGGTTGGGGGAAGCGGGTCGTGAGAGGTACGGCGCGTCAGAAAACCTGATGGGCTGTGGCCTGCTACTACCGGAAGGGGGCCTGGCATGGGTCCAGACAGCGGTGCCGCCTAGGTGGCCCACACGCACTGAGCGGCCCGCACGGGCAGTCCGACGTCGCCGCGCCAGCCTGCTATCCCAACACGTCCTGACTAATGTATGGGCCCAAGCCGACACTCCGGGGTCGCGCTTGTGCATTAACTCAGCCCGTGGGATACTTGGCAGTCACTAGAGAGGATTTAAGTTGCGGCTCAGTACCGTAACTGCTCGATTCCGCGAAGAATTGGAGCCCACCGGGGTGCCCGCATGCGAACGACTTCAAGCGCGGAGCGGGTCCGAAGCGAGTTCCTGTCGCGAATGGTGCAAGGGGTGGTATGGCACAGTCACCAGCTTTCCCGCAACTCGTGTTCTGTTCTGAGGGGATGAGGTGGCACAGAGGCTGCCAGCACAGGGTGAATACCCCATAGGGGTCAAGACGCCCGGGAGCGCAGGGGAGCGCGTCCCGCGTTCGAATGGCCCGGAGCCCCGGCGCCCCCGGGCGACACGAGGCGCGGGGACGTGGCGTGGCCCGCGGCCCTCCCCTTCCCGGCCTTTTCTAGGCGGCGGCCGCAAGGCTCGCGCAGCCCATGAAGCGCACGGCAGCGGGCCGACGGTCCCATTGCCCGCCCGGCCCATACGCGGTGCACCTACGCGGGCCGCACGCCTGGTGGTAGGTTCACGCCCCGACGTCGCGGGCTGCAGGCGCTCGCCGCGGCCCGCGCCCGCCGCCGCAGGCCGGTGCAAGGCCGCAGACGGGCCGGGTGTCTGGGGCCAGAGCCGGCGTCACACAGGGGGGTCGGCGCTTCGTCCGGCGACATATCTGTTCGATCCCCGAGAGGCCCTCACATCGGGCCCGCGATGCGCTAGCGAAGCCCCAGTCGCAGGCCGCGCCCCGGCGCCGACAGGGGATCGGCCACTATGGCTGCCCCCGGGGCCCCGCACGATCGGCGCTGTCCACCGAGCCGCGGCTCCCGACGGTGCCCCTCCAGCTGGCCCACGCTCCAGACCCCACGATGCCCTTCGGGCCCCTCCGCGCCTTTCGTCCGCGCCTATCTGGCAGTCCGGGTCGGGGCGGGCTCGAGGCCCAACGCCGGCTCCCCGTCGCTCCGTGCCCGCTCTTGGCCCCAGCGCGAGGCCGGCCGGGACCCCCCCCCGCCCTCGATCCCCGGGCGCGGCCTGACCCGCCGCGCACCCAAGGGGCGTCAACGCGGCCGTACGCCGGGTCGGTCGCGCCCGAATCTCTCGCCCGGCCAGGGAGGGTGGGGACGGGACGTGGGCGCGGCCCAGACTCCTAGTCCGGGCCTATAGAGCGTCCCGCGGCCCCTGGCGGCGCGCGGGCGTGGCACACCCGGCCCTGGGGCGCAGGCTGGGCGCGGAGGGCCAGGGCCACAGGGGCCGGCGCCGGCGCGCGGGCGCCCACGCGCCGCCTGGCAA     
