# Supplementary material for: A simple method for data partitioning based on relative evolutionary rates
Source: PeerJ. 2018 Aug 28;6:e5498. doi: 10.7717/peerj.5498 (PMC6118207; doi:10.7717/peerj.5498)
Supplement: Data S1 — The datasets are provided in the PHYLIP format. [file peerj-06-5498-s002.zip › DataS2/AS14-6.phy]

17  4000
out     AAAATAGTATTGATTCAGTAATTTAACAATTTTTTATTTGCAAGAGTAGCTAATAATCCGATAATCCTATAATATTGACAAATTTTTATTTCTTTTAAAATTATTTTCTATACAACTATTTAGAATAAAAAACTTTATTACAAAATTTGTTATATTATCAATTTATCTCAATAAAATGTCAATCTATTTTATTCGTATTTGTAATTTTTTTGAGTCTAAAAATAGATTGTTTCATATATTAATAAGATAAATCGTTCAAAATTTAAACTGTTTTTGATTAAAAATACTCTAACCATATAACGAAAAACAACGTCTGAAATATTTAAAACTATTTAAAAATTTAATTAAGTCTCACAAACCGAGCTAATGCCAAAGAGCAAATATTTGATAAAGAATAAAAAAATTTATAATCATATAACATGAATATATATATTCAATTTTACTTCCAATGTTCCATTTTATCCTTATTAGATATAAGTTTCTTAATGTTTCTGTTTTATATAAATTGTGAGATTAATTTTTGTATTATTTATAATTTATAAGATCAAATCATTTTAGAAAAAGTTACATTATTATACTTAAAAATATAATATAAAGTTTTAGCTAAACTCTCAGTACAGTAGCGAAAATATAAAAATTAAATTGATATTAAACCTTATATTATTGTTGCAATTTTAACTGTGCAATTCGAAAAACCCTATAATTCGATACAATATCAAATACGTAAATTTTTATGATTATTATAACATTTGTAATTCATTCATGAATTATTTTAGTGGTTTAATATATAAATTATATAAATAGGTAAAAAAAGTAATTTTCCATCCCTTTTATAATGCATATATCTTGAACCCATTGTACGTATAGTGATGATTCATAAATCTATGAGTAGCTTAAAAAAGTTTAGAGATATAATATAGATACTGTATGTAATATAATTAAGCATCGTTAATAGTGTCCACTCATGAAATAATTTAGTTCAACTTATTATAGTGGTAAAAGTCACCGAGGTGTAAAATCTTGGAAGGTAGAAGTCTTATTTGACCCCCTATCGTAAAACGTCACTCGAAGACATTCTTTTCATAGAGGTCCACTAATAGCTTAAAGACAAGAGGCCAAGGTTGAAGAGGACATTTGTTCTCGGACCCAGCGGCTTTATTCGCATCCGATGGGTGTAGTCTTCCTCAATTTACTCAGAATAAAACGTCTCTATGTGATACTATCCTAATGCGATGCAAAGAAAAAAATTTATGCGGGTATCGGCCAAAAATATAATAACACGGAAATCAACCAAATCCGAAACGTTGGACATAGGTAAGCATACTTAAAGAATGCCTTTTTCGAAATGTGACACCACTCTTTTTGTGGCTCCGAATAGACTGCCTTGCTTATCATCTTGCAAAATAACATTGTTATGGAAAAAGGGCCGCGTCCCGAGTTCAAGTCCGCTTATTTTTACTTTCCAGAGACATATACCGATGAAGAAAAAAATTCCGCCTTCAAATGGCTTCTGGTCCTCGAATCCTTATTATACAACCTATCCACAAGAACTTTGTAGGCCATAGCGATATGCACCCGTAACAAGTGTTGAACAAATAAACGTGAGTTATGAGTTATTTGTCTCGCTCGAAACATCAATATTCGGTGAACGAACTGGCCGCAGTTCTCTAGATTTTACTTAGTAACGTGTCTCTGAAGTACCTGGTAAACATGTCTGCATCCCCTTAGCACCTCGGCCGCAAGCACGCCCATGAGGATTTCTCGCATTACCAGAAGTGCGGATTCACAGAAAACTTGAGACTTTATATCGGGGAACTTGACTTCAGTAATTCTCTATGCCTTAGGCTTAGAGCTTTCTCTTGATGAATGGAATAATAGTCCGGTTAGGTAATTGCGATCATTTTTCTTTTCTGTTTAGGCCTAACATGATGGCGTCTATTCCATTCCATCAATCCTATTGTGTAGAACCATCGGTAGGCCCCTAAAGAAGGCCGCAATGATCTATTGCCTTAGGTGACTAGTACGTCGTCCTGGCGGGGCGTCCCGGCTGCTTACGCATCCCGCGTGTGGTGAATACCAGAGCGTGCAAAATCGACTACCACGAGACGTGCCCGGGCAGGTCTCGGCCGCACGACCGCATCCTATGCGTCTAGTCGGGATCCGGAAGCGGTCACTCGGCAGAAGGGACCCACACGCATTAGGGTCGCGCCGCCCAGGAGGCTTTGGGCGACCAGCCCACGCCTTGGACGCCGACTTGAGTCTGGTGTCGGAACGTGACATATTAGCGGCCTGACCCAGTCGTCGCTTGACTCGAGGGGCGCCAGCATCGGGGTGCGACCAACAGGCTGACGCGATTCGCCGGGGCCTCTTGAGAGGTAATGAGAAAACACAACTATCAGCAGCACTCGTCTATCCCGTGCGCTCTATAGCGCCTCTCCGGTGACACTCGCCTCCGCCCGGCTCGTGTGGCTGACAGGTACCCCCGGACATTTCCGGGGGTACGTGAGAACTCCGAATGATTGCTATTAGACGGTGCCGGAAAGAAAGCACTCTTTGTGACTATGCTGTGGGCAGTACACCCACTGCCCGGCCCTAGCGCCCCGGTGAAGTCTCACTCAAGGGGCTAGTGGTTGTAGGACGCCCGCCTTAAGCGCTTCGCAGCCAATGGAGTAAGTGACGTTGCATGCCACGGTGCCCATACAGGAAGAGCGGGCTGATCGCCATGTGCCCCGCTGATCCTGAGCGTGGCCCATCGGGCACGGTGCCCATCCACCACTACGCCAACTAAGGCTGGACGCACATTGCTTACCTCGTATGTCAGCGAATCAGGCAATAAACGCTCACATCGGATGGTTTCTGTCTGCCCGAATTTAGAGCGGTCCGACAAGCATGGGAATACGGTGCTCAGCGTGCGAGACGGACTGGACGGGGCCTTTCGCCGCCTCGAGCCCTACAAGATGCCAGGGGTGTCACCGGAATGGGTGAATTGACCGGAAGGGTGCGCCGGCGAGCCGTGGCGCCCGGGGCGCGTGGGCACTTGGCCGCGCGGCCGCCTGCCCAGGGGGCTGCCCATTGACCCGGGCTCACGCTGCCCTCCCCGCCCCGCCCCCCGGGGTGGCCCGGGGGCCGCCCCGCGTGCGCCTGCAGATGCGCACGGGCGGCACGCGCCCCCCACGGCCAGGCCCCGTGGCCCCGTCCCGCGGCCGAGCCCCATGATGCCTCAAGGCCCATGGCCGACACGAGTATCCTCCGTCTGCGGCCCGCCCCATCTCCGCCGGCCGCGGGCAGGCCGCGCCGCGGAAGGATTGCCAGCTCGCGGGAGCAGAGATTGCTCGGCCTCCCGGCCGGCCGGGAGGTGGTCACGCCGCGGGGCGGCGCTGCTCGGCAGCGTGGGCCTCGCCCACGGCGGAAGCGACACGGGCCCGCAAGCCCCGGTGAGGGCGACGCCCGCACTGCACGGTGCAGGCGACGGAGGTGGCCCAACGATAGGGAGACTCCGCGCCACGTGCCGGCGCCGGGAGCCTAATTGGCGACAAGCGGGCAGTGCTGGCTAGCCCAGCCCGTCGGCAGCGCCTGCGCTCGCACCTGATCTTGGGTGGCTGTCCGCGGCGCCCGCAGTGGTCAGCCGCACGTGTGACGCCGGGAATGGGCCCTCCCGGCGGGCACGACGCCGGCGCACCGCGCGGGCAGGGCGGTCGCTCCCCGGACCGTCCTGGCGCGTCCGGGTGGGGCGTTGTCACCGGGGGGCGCCGCCGCGGGGCTCGGGGGTTGACGCGGACGCCGGCCTCGCCAGTGTCGCACCAGGCGCAGGCGAGCCCCCGCCCGCGGCCTTACAACCCCCCCTGACCGGCCGGGCTCAGCACCCCCGGTATGCCGCGACTGCACCGCGGCCCGGCGCCGTGTCGGCGCGCGAAAGGCCGCGCGGGGGAGTCGCCCCTCCCCCCGCACCGGGCCGTCGGAGCCGTGGCGCGGACGGTGGGAACCCCCGGAGGGCGGAGTG     
P       AAAATAGTATTGATTCAGTAATTTAGCAATTTTTTATTTGCAAAAGTAGCTAATAATCCGATAATCCTATAATATTGACGAATTTTTATTTCTTTTAAAATTATTTTCTATACAACTATTTAGAATAAAAAACTTTATTACAAAATTTGTTGTAATATCAATTTATCTCAATAAAATGTCAATCTATTTTATTCATATTTGTAATTTTATTGAGTCTAAAAATAGATTGTTTCATATATTAATAAGATAAATCGTTCAAAATTTAAACTGTTTTTGATTAAAAATACTCTAACCATATAACGAAAAACAACGTCTGTAATATTTAAAACTATTTAAAAATTTAATTAAGTCTCACAAACCGAGCTAGTGCCAGAGAGCAAATATTTGATAAAAAATAAAAAAATTTATAATCATATGACATGAATATATATATTCAATTTTACTTACAATGTTCCATTTTATCCATATTAGATATAAGTTTCTTAATGTTTCTGTTTTATATAAATTGTAAGATTATTTTTTGTATTATTTATAATTTATAAGATCAAATCATTTTAGAAAAAGTTACCTTATTATACTTAAAAATATAATATATAGTTTTGACTAAACTCTCAATACAGTAGCAAAAATATGAAAATTAAATTGATGTTAAACCTTATATCATTATTGCAATTTTAACTGTGCAATTCGAAAAACCCTATAATTCGATACAATATCAAATACGTAAATTGTTATGATTATTATAACATTCGTAATTCATTCATGAATTAATTTAGTGGTTTAATATATAAGTTATATAAATAGATAAAAAAAGTAATTTTCCATCCCTTTTATAATGCATATATCTTGAACCCATTGTATGTATAGTGATGATTCATAAATCTATAAATAGCTTAAAAAAATTTAGAGATATAATATAGATACTGTAGGTAATATAATTAAGCATCGTTAATAATGTCCACTCGTGAAATAATTTAGTTCAACTTATTATAGTGGTAAAAGTCACCGAGCTGTAAAATCTTGGAAGGTAGAAGTCTTATTTGACTCCCTATCGTAAAACGTGACCCGAAAGCGTTTTTCTCATAGAGGTACACTAACAGCTTAAAGACAAAAGGCCAAGATTGAAGAGGACATTTGTTCTCGGACCCAGTGGCTTTATTCGCATCCGATGGGTGTAGTCTTCCTCAATTTACTCAGACTAAAACCTCTCTATGTGATACTGTCCTAATACGATGCAAAGAATAAAATTTATGCGGGTATCGGACAAAAATCTAATAACATGGGAATCAGCCAAATCCGAAACGTTGGACCTAAGAAAGCATACTTAAAGCATGCCTTTTTTGAAATGTGATACCACTCTTTTTGTGACTCCGAATAGACTGCCTTGCTTATCATGTTACAGAACAATATTGTTGTGTAAAAAGGGCCGCGTCCCGAGTTCAAGTCCGCTTATTCTTACTTTCCAGAAACATATACCGATGAAGAAAATAATACCGACTTCAAATGGCTCCTAGTCCTCGAATCTTTATTATACAACCTGTCCACAAGAACTTTGTAGGCCATAGCGATACGCACCCGTAACAAGCGGTGGACAAATAGACGTGAGTTATGAGTTATTTGTCTCGCACGAAACGTCAATATACGGCGAACGAACTGCCCGCAGTTCCCTAGCTTTTAATTAGTAACGTGTCTCTGAAGTACCTGGTAAACATATCTGCATCCCCTTAGTATCTTGGCCGCAATCAGGCCCACGAGGATTTCTCGCATTACCAGAAGTGCGGGTTCACAGAAAACTTGAGACTTTATATCGGCGAACTCGACTTAAGCAATTCTCTATGCCTTAGGCTTAGAACTTTCTCTCGATGAATGGAATAATTATCCAATTAGGTAATTACGATCACTTTTCTCTTCTATTTAGTTATGGCATAATGGCGTCTACTCCATTTCATCAATCCTGTTGTGTAGAACCATCAGTGGGCCTTTAAGGAAACCCGCAATGCTCTGTTGCCCCAGGTGACTAGTACGTCGTCCTAGCGGGGCACCCCGTCTGCTTACGGGCCCAGCGTGCGGTGAATACCAGAGCGTTCAAAATCGACTACCACGAGGCGTGCCCGGGCAGGTCTCGGCCGCACAACCGCAGCCTATGCGACGAGCCGGTATCCGGAAGCGGCCGCCCGACAGGAGGGACCTGTACGCATTAGGGTCGCGCCGTCCGGGAGGCTTTCGGCGACCAGCCTGCGCCATGGACTCCGACTTGAGTCTGGTGTCCGAACGCTACATATTGGCAGTCTGCCCCGGTCATCGCTTGAATCGAGGGGCGGCAGCATCGGGGGACGACCAGCGAGGTGATGCAATTCGCCGGGGCTTCTTGGGAGGTAATGAGATAACACGACCATCAGCAGCGCTAGTCTACCCCGTGCGCTCAATAACAGCTCTCCGGTGGCTCTCGCCTCCGCCCGACTCGAGTGGCCGACGAGTACCCCCGGGCACTTCCGGCGGTACGTGATAACGCCGAATGATTGCTATCAGGCCGTGCTGGTAAGAAAACACTCCCTGGGACTATGCTGTGGGCAGTACACCCACTGCCTAGCCCTAGCGCCCCCGTGAAGTCTCACTCAGTGGGCTAGTGGTTGTTTGACGCCATCTTTAAGCGCTTCGCAGTCAATGTCGTAAGTGACGTTGCAGGACGCGGTGCCCATGCAGAGAGAACGGACCGACCGCCATATGCTCGGCTACTCATGAGCGTGGCCCATCGGGCAGGGTGCCGATCCACCACTACGCGAACTCAGGCTGTACGCACACTGCTTACCTCGCTTGTTAGCGAATCAGGCAATAAACGCTCGCGTCGGGTGGTTTCTGTCTGCGCGGATTTAGAGCAGTCCGGCAAGCATGGGAATACGGTGTTCAGCCTGCGAGACGGACTGGACAAGGCTTTTCGCCCCCTCCAGCCCTTCAAGATGCCAGGGGTGTCACCGGAACGGGTAGATTGACCGGAAGGGCCCTCCGGCGAGCCGTGGCGCCCGAGACGCGTGCGCACTTGGCCGCACGGCCACCTGTCCAGGGGGTCGCCCATTGACGCGGACGCGCGCTGCCCTCCCCGCCACGCCCCCCGCGGTGGCCCGGGCCCCGCCCCGCGTGCGCCCGCAGATGCGCACGGGCGGCATGCGCTCCCCACGACCCGGCCCCGTGTCCCCGGCCCGGGGCCGCGCCCCATGTTGCCCCAAGGCCGATGGCCTACGCGAGTATGCACCGTCTGCGGCCCCCGCCATGTCAGCCGGCGGCGGTCAGGCCGCGCCGCGGTAGCATTACCAGCTCACGCGAGCAGCGAGTGCTCGGCCTCCCGGCCGGCCGGGGGGTGATCACGCCGCGGGGAGGCGCTGCTCGGCAGCGCGGGCCTCGCCCACGGCGGAAGCGACACGGGTCCGCCAGCCCCGGTGAGGGGGACGCCCGCACTGCGCGGTGCACGCGACGGAGGTGGCCCGACGACAGGCGGGCTTCGCGCCACTCGCCGGCGCCGGGAGCCTAATCGGCGGCAAGCGGGAGCGGCTGGCCAGGCCAGGCCGTTGGCACCGCCGGCGCCCGCACCTGAGCGTGGGTGCGGGTCCCCGGCGCCCGCGGTGGGCGGCCGCACGTGGGACGCCGGGAACGGGCCCTCCCGGCGGGCACTACGCCAACGCACCGCGCGGGCAGGGCGGTCGGTCCCCGCGCCGACCTGGCGGGGCCGGGTGGGGCGTGGTCACCGGGGAGCGCAGCCGCGGGGCTCGGGGGTTCACGCGGAGGCCGGTCTCGGGAGAGCCGCGCCAGGCACAGGCTAGCCCCCGGCCGCGGCCTTACAACCCCCCCTGATCCGCCGGACTCAGCACCCCCGGTAGGCCGCGACTGCGCCGAGGCCCGGCGCCCGGTCGGCGCGCGAAGGGCCGCGCGGGAAAGTCCCCCCTCCCCCCCCACCGGGCCTTCGGAGCCGTGGCGCGGACGGTGGGAGTCCCCGGAGGGCGGAGCG     
O       AAAATAGTATTGATTCAGTAATTTAACAATTTTTTATTTGCAAGAGTAGCTAATAATCCGATAATCCTATGATATTGACAAATTTTTATTTCTTTTAAAATTATTTTCTATACAACTATTTAGAATAAAAAACTTTATTACAGAATTTGTTATAATATCAATTTATCTCAATAAAATGTCAATCTATTATATTCATATTTGTAATTTTTTTGAGTCTAAAAATAGATTGTATCATATATTAATAAGATAAATCGTTCAAAATTTAAACTGTTTTTGATTAATAATACTCTAACCATATAACGAAAAACAACGTCTGAAATATTTAAAACTATTTAAAAATTTAATTGAGTCTCACAAACCGAGCTAATGCCAAAGAGCAAATATTTGATAAAAAATAAAAAGATTTATAATCATATAACATGAATATATATATTCAATTTTACTTGCAATGTTCCATTTTATCCTTATTAGATATAAGTTTCTTAATGTTTCTATTTTATATAAATTGTAAGATTATTTTTTGTATTATTTATAATTTATAAGATCAAATCATTTTAGAAAAAATTACATTATTATACTTAAAAATATAATATAAAGTTTTAACTAAACTCTCACTACAGTAGCAAAAATATAAAAAATAAATTGATATTAAACCTTATATTATTATTGCAATTTTAACTGTGCAACTCGAAAAACCCTATAATTCGATACAATATCAAATACGTAAATTATTATGATTATTATAACATTCGTAATTCATTCATGAATTATTTTAGTGGTTTAATATATAAATTATATAAATAGGTAAAAAAAGTAATTTTCCATCCCTTTTATATTGCATATATCTTGAACCCATTGTACGTATAGTGATGATTCATAAATCTATAAATAGCTTAAAAAAATTTAGAGATACAATATAGATACTGTATGTAATATAATTAAGCATCGTTAATAATGTCCACTCATGAAATAATTTAGTTCAACTTATTATAGTGGTAAAAGTTACCGAGATGTAAAATCTTGGATGGCAGAAGTTTTATTTGACCCCCTATCGTAAAACGTTACCCGAATACGTTCTTTTCATCGAGGTACAATGATAGCTTAAAGACAAGAGGCCAAGGTTGAAGAAGACATTTGTTCTCGGACCCAGTGGCTTTATTCGCATCCGATGGGTGTAGTCTTCCTCAATTTACTCAGATTAAAACATCGCTATGTGATACTATCCTGGTACGATGCAAAGAATAAAATTTATGTGGGTATCGGACAAAAATGTAATAACATGACAATCCGCCCAATCCGAAACGTTGGGCATACGTAAGCATACTTAAAGCTTACCTCTTTTGAAATGTGAAACCACTCTTTTTGTGACTCCGAATAGACTGCCTTGCTTATCATGTTACAAAATAATATTGTTGTGAAAAAAGGGCCGCGTCCCGAATTCAAGTCCGCTTATTCTTACTCTCCAGATAGATATACCGATGAAAAAAAAATTACCACTTTCAAATGGCTTTTGGTCCTCGAATCTTTATTATACAACCTGTCCACAAGAACTTTGTGGGCCATAGTTATACGTACCCGTAACAAGTTCTGGACAAATAAAAGTGAGTTATGAGTTATTTGTCTCGCTCGAAACATCAATATTCAGTGAACGAACCGACCGCAGTTCTTTAGTTTTTACTTAGTAACGTGTCTCTGAAGTACCTGGCAAACATGTCTGCATCCCCTTAGAAACTTGGCCGCAATCATGCCCAAGAGGATTTCTCGCATTACCAGAAGTGCAGATTCACAGAAGACTTGAGACTTTGTATCGGTGAACTTGACTTAAGCAATTCCCTATGCCTTAGGCTTAGAACTTTCTCTTGATGAGTGGAATAATTATTCAATTGGGTAATTTCGATCATTTTTTACTTCTGTTTAGTTCTGACACAATGGCGTCTATTCCATTCCAACAATCCTATTGTGTAAAACCATCGGTTGGCCTTTAAAGAAGCCCGCAATGCTCTATTGCCCCAGTTGACTAGTACGTCGTCCTGGCGGGGCGACCCGACTGCTTACGCGTCCAGCGTGCGATAAATCCCAGGGCGTGCAAAATCGACTACCACGAGACGTGTCCAGGCAGGTCTCGGCCGCACGACCGTAGCCTATGCGTCAAGGCGGAATCCCGAAGCGTCCACTCGGCAGGAAGGACCCGTACGCATTAGGGTCGCGCCGCCCGAGAGGCTTTCGGCGACCAGCCTGCGGCTTGGACCCCGACTTGAGTCTGGTGTTGAAACGCGACATGTTAGCCGTCTGTCCCAGTCCCCGCTTGAATCAAGGGGCGACAGCATCGGCGAACGACCAGCAGGGTGAGGCGATTCGCCGGGGCGTCTTGGGAGGTAATGGGAGAATACGACTATCAGCAGCGCTAGTCTATCCCGTGCGCTCAATAGCGCCTCTCCGGTGGCCCTCGCCTCCGCGCGGCTCGCGTGGCTGACAAGTACCCCCGGACACTTCCGGAGGTACGTGAGAGCTCCGAATGATTGCTATCAGGCCGTGCTGGAAAGAAAGCACTTTGTATGACTATGCTGTGGGCAGCACACCCACTGCCCAGCCCTAGCGCCCCCGTGAAGTCTCACTCAAGGGGCTAGTGGTTGTTGGACGCCCCCTTTAGGCGCTTCGCAGACAATGACGTAAGTGACGTTGCACGACGCGGTGCCCACGCAGGGAGCGCGGGCCGATCGCCATATGCCCCGCTACTCGCGAGCACGGCCCATCGGGCAGGGTGCCGATCCACCACTACGTCAACCAAGGCTGTGCGCACGTTGCTTACCTCGGGTGTCAGCGAATCAGGAACTGAACGCTCGCTTCAGATGGTTTCTGTCCGCTCGGATTTGGAGGCGTCCGGCGAGCATGGGCATACGGTGGTCAGCGTGCGAGACGGACTGGAAGGGGCTTTTTGCTGCCTCCAGCCCTACAAGATACCAGAGGTGTCACCAGAACGGATGCATTGACCGGAAAGGCCCATCGGCGAGCCGTAGAGCCCCGGGCGCGTGGGCACCTGGCCGCACGGCCCCCGGTCCAGGGGGCCGCCCATTGACCCGGGCTCACCCTGCCCTGCCCGCCACACCCCCCGGGGTGGCCCGGGCCCCGCCCCGCGTGTGCCGGCAGGTCCGCACGGGCGGCACGCGCCCCCTACGGCCCCGCCCCGTGTCCCCGGCCCGGGGCCGAGCCCCATGATGCCTCAAAGCCCATGGCCTCCGGGGGTATCCACCGTCTGCGGCCCCACCCATCTCGGCGGGCAGCGGGCAGGCCGCGCCGCGGCAGGATTGCCCGCTCGCGCCGGCAGTGAGTGCCCGGTCTCCCGGCAGGCCGGGGGTTGGTCAGGCCGCGGGGGAGCGCCGCTGGGCAGCGTGGGGCGCGCCCACGGCGGAGGCGACACGGGTGCGCCAGCCCCGCTGAGGGCGACGCCCGCGCCGCGCGGTGCAGGAGACGGGGGTGGCCCGACGATAGGGGGGCGTCGCGCCACGCGCCGGCGCCGGGTGCCTAATTGGCGACCGGGGGGGCGTCCTGGCTGGCCCAGGCCGTTCGCCGCGCCGGCGCCCGCACCTTAACCTGGGTGTCGGTCCGCGGCGCCCGCAGTGGCCGGCCGCACGTGGGGCGCCGGGAACTGGCCCGCCCGGCGAGCACTACGCCACCGCACTGCGCGGGCAGGGGGGTCGGTTCCCGCGCCGCCCTGGCGGGGCCGGGTGGGGCGTAGTCACCGGGGAGCGCCGCCGCAGAGCTCGGGCGTTCACGCGGAGGCCGCTCTCGTCAGAGTCGCTCCATGCGCAGGCGAGCCCCCGCCCACGGCCTTACAACCCCCCCCGACCCGCCGGTCTTAGCGCCCCCGGCACGCCGCGACTGCCCCGGGGCCAGGCGTCCTGTCTGCGCGCGGAGGGCCGCGCGGAGAAATCTCCCATTCCCCCCCACCGGGCCGTCGAGGCCGTGGCGCGGACGGGGGGCGGCCCCGGAGGGCGGGGTG     
N       AAAATAGTATTGATTCAGTAATTTAGCAATTTTTTATTTGCGAGAGTGGCTATTAATTCGATAATCCTATAATATTGACGAATTTTTATTTCTTTTGAAATTATTTTCTATACAACTATTTAGAATAAAAAACTTTATTACAAAATTTGTTAGAATATTAGTCTATCTCAATAGAATGTCAATCTATTGTATTCATATTTGTAATTTTTTTGAGTCTAAAAATAGATTGTTTCATATATTAATAAGATAAATCGTTCGAAATTTAAACTGTTTTTGATTAAAAATACTCTAACCATATAACGAAAAACAACGTCTGTAATATTTAAAACTATTTAAAAATTTAATTAAGTCTCACAAACCGAGCTAATGCCAAAGAGCAAATATTTGATAAAGAATAAAAAAATTTATAATCATATAACATGAATATGTATATTCAATTTTACTTACAATGTTCCATTTTATCCTTATTAGATATAAGTTTCTTAATGTTTCTGTTTTATATAAATTGTAAGATTAATTTTTGTATTATTTATAATTTATAAGATCAAATCATTTTAGAAAAAATTACATTATTATACTTAAAAATATAATATAGAGTTTTAGCTAAACTCTCAATACAGTAACGGAAATATAAAAAATAAATTGATATTAAACCTTATATTATTTTTGCAATTATAACTGTGCAATTCGAAAAACCCTATAATTCGATACAATATCAAATACGTAAATTATTATGATTATTATAACATTTGTAATTCATTCATGAATTATTTTAGTGGTTTAATATATAAGTTATATAAATAGGTAAAAAAAGTAATTGTCCATCCCTTTTATAATGCATATATCTTGAACCCATTGTACGTATAGTGATGATTCATAAATCTATAAATAGCTTAAAAAAATTTAGAGAGATAATATAGATACTGTATGTAATATAATTAAGCATCGTTAATAATGTCCACTCATGAAATAATTTAGTTCAACTTATTATAGTGGTAAAAGTCACCGAGGTGTAAGATCTTGGAAGGTAGAAGTCTTATTTAACCCCCTATCGTAAAACGTCACTCGAAAACGTTCTTTTCATAGAGGTACATTAATAGCTTAAAGATAAGAGGTCAAGGTTGAAGAGGACACCTGTTCTCGTACCCAGTGGCTTTATTCGCATCCAATGGGTGTAGTCTTCCTTAATTTATTCAGATTAAAACGTCTCTATGTGATACTGTCCTGGTGCGATGCAAAGAATAAAATTTATGCGGGTATCGGGCAAAAATATAATAACATGGAAATCTACCAAATCCAAAACGTTGGACATGAGGAAGCACACTTAAAGCGTACCTCTTTTGAAATGTGATACCACTCTTCTTGTGGCTCCGAATAGACTGCCTTGCATATCATGCTACAGAACAATATTGTTATGGAAAAAGGGCCGCATCCCGAATTCAAGTCCGCTTATTCTTGCTTTCCAGAGATATCTACCGATGAAGAAAAAGATACCCTTTTCAAGTGGCTTCTGGTCCTCGAATCTTTATTACACAATCTCTCCACAAGAACTTTGTAGGCCCTAGTAATACGCACCCGTAACAAGTAGTGAGCTAATAAACGTGAGTTACGAGTTATTTGTCTCGCCCGAAACATCAATATCCGGTGAACGAACCGCCCGCAGTTTCCTAGCTTTTACTTAGTAATGTGTCTCTGAAGCACCTGGCAAACGTGCCTGCATCCCCTTAGCAGCTCGGCCGCAAGCATGCCCAAGAGGATTTCTCGCATTACCAGAAGTGCAGATTCACAGAAAACTTGAGACTTTATATCGGCGAACTTGACTTAAGCAATTCTCTATGCCTTAGGCTTAGAACTTTCTCTTGATGAGTGGAATAATTATTCAGTTTGATAATTGCGATCAATTTTACCTTCTGTTTAGTTCTAACACAATGGCGTCTATTCCATTCCATCAATCCTATTGTGTACAACCATCGGTGGGCCTTTAAAGAAGCCCGCAACGCTCTGTTGCCCCAGATGACTAGTACGTCGTCTTAGCGGGGCGGCCCGGCTGCTTGCGAATCCAGCGTGTGGTGAATACCAGAGCGTGCAAAATCTACTACCACGAGACGTGCCCAGGCAGGTCTCGGCCGCACGACCGTAGCCTATGCGACGAGCCGGGATCCGGAAGCGACCACTCGACAGGAGGGACCCGTAGGCATTAGGGTCGCGCCTTCCGAGAGGCTTTCGGCGACCAGCCGGCGCCTTGGACACCGACTTGAGTCTGGTGTCCAAACGCGACATGTTAGCAGCCTGCCCCAGTTTTCGCTTGAGTCAAGGGGCGCCAGCATCGGCGGAAGACCAGCGGGTTGAGGCGATTCGCCGGGGCTTCTTGAGAGGTAATGCGATAACACAACTATCAGCAGCACTAGTCTAGCCCGTGGGCTTAATATCGCTTGTCCGGTGGCCCTCGTCTCCGCCCGCCTCGTGTGGCTGACGAGTACCCCCGGACACTCCCGGGGGTACTTGAGAGCTCTGAATGATTGCTATCAGGCCGTGCTCGAAAGAAAGCACTCCGTGCGACTATGCTGTGGGCAGGTCACCCACTGCCCAGCCCTAGCGCCCCGATGGAGTCTCACTCATCGGGCTAGTGGTTGTTGGACGCCGTCCTTAAGCGCTTCGCCGCCAATGGCGTAAGTGACGTCACAAGGCACGGTGCCTGTGCAGGGAGAGGGGACCGACCGGCATATGCCTGACTGATCGTGAGCATGGCCCATCGGGCAGGGTGCCGATCCACCACTACACCAACTGAGGCTGTGTGCACATTGATTACCTCGCGTGTTAGCGAATCAGGCAATGAACGCTCACAACGGGTGGTTTCTGTCTGCCCGGACTTAGAGCCGACCGTCAAGCATGGGAATACGGTGTTCAGCCTGCGAGACGGACTGGACGGAGCTTTTCGCGGCCTCCAGCCCTACAAGATTCCAGAGGTGTCACCTGATCGGGTGAATTGACCGGAAAAGCCCCCCGGCGAGCCGTGGCGCCCCAGGGACGTGCGCGCTTGGCCGCACGGCCGCCCGTCCAGGGGGCCGCCCATTGACACGGACTCACGCTGCCCTTCCCGCCACGCCCTGCGGGGTGGCCCGGGCCCCGCCCCGCGTGGGCCGGCAGTTCCGCACGGGCGGCACGCGCCCCCTACGTCCTGGCCCCGTGCCCCCGGCCCGGGGCCGAGCCCCATGTTGCCGCAAAGCCCACGGTCTCCGGGGGTAGCCACCGTCGTCTGCCCCCTCCATCTCGGCTGGCCGCGGGCAGGCCGCGCCGCGGCAGGATTGCCGTCTCGGGCCTGCAGTGAGTGCTCGGTCTCCCGGCAGGCCGGGGGGTGGTCACGCCGCGGGGCGGCGCCGCTCGGCAGCATGGGCCTCGCCCACGGCGGAGGCAACATGGGTCCGCAAGCCCCGCTGAGGGCGACGCTCGCACCGCGCGGCGCAGGCGACGGAGGTGGCCCGACGATAGGCAGGCTCCGCGCCGCTGGCAGACTCCGGGAGCCTAATTGGGGACAGGCGAGCGCCGCAGGCCGGCCCAGACCGTAGGCGGCGCCGGCGCGCGCACCTGACCTTGGGTGAAGGTCCGCGGCGCCCGCAGCGGGCCGCCGCACGTGGGGTGCTGGGAACGGGCCCTCCCGGTGGGCACTACGCCAACGCACCGCGCGGGCAGGGGTGTCGGTCCCCGCGCCTCCCTGGCGCGGCCGGGTGGGGCGTAGACACCGGGGAGCGCGGCCGCAGGGCTCGGGGGTTGACGCGGAGGCCGCCCTCGGGAGCGGCTCGCCGGGCGCAGCCGAGCCCCCGCCCGCGGCCTTACAACCCCCCCTGAGCCGCTGGTCTCAGCACCCCGGGCAGGCCGCGACTGCCCCGCGGCCCGGCGCCCTGTCGGCGGGCGAAGGGCCGGGCGGGGGAATCCCCCATTCCCCCTCGCCGGGGCGTCGAAGCCGTGGCGCGGACGGGGGGGAGCCCCGGAGGGCAGAGGG     
M       AAAATAGTATTGATTCAGTAATTTAACAATTTTTTATTTGCGAGGGTAGCTAATAATCCGATAATCCTATAATATTGACGAATTTTTATTTCTTTTGAAATTATTTTCCATACAACTATTTAGAATAAAAAACTTTATTACAAAATTTGTTATATTATCAATCTATCTCAATAAAATGTCAATCTGTTATATTCATATTTGTAATTTTTTTGAGTCTAAAAATAGATTGTTTCATATATTAATAAGATAAATCGTTCAAAATTTAAATTGTTTTTGATTAAAAATACTCTAACCATATAACGAAAAACAACGTCTGAAATATTTAAAACTATTTAAAAATTTAATTAAGTCTCACAAACCGAGCTAGTGCCAAAGAGCAAATATTTGATAAAAAATAAAAAAATTTATAAACATATAACATGAATATATATATTCAATTTTACTTACAATGTTCCATTTTATCCTTATTAGATATAAGTTTCTTAATGTTTCTATTTTATATAAATTGTAAGATTAGTTTTTGTATTATTTATAATTTATAAGATCAAATCATTTTAGAAAAAATTACATTATTATACTTAAAAATATAATATAAAGTTTTAACTAAACTCTCAGTACAGTAACAAAAATATAAAAAATAAATTGATATTAAACCTTATATTATTTTTGCAATTTTAACTGTGCAATTCGAAAAACCCTATAATTCGATACAATATCAAATACGTAAATTTTTATGAATATTATAACATTCGTAATTCATTCATGAATTATTTTAGTGGTTTAATATATAAGTTATATAAATAGGTAAAAAAAGTAATTTTCCATCCCTTTTATAATGCATATATCGTGAACCCATTGTACGTATAGTGATGATTCATAAATCTATAAATAGCTTAAAAAAATTTAGAGATATAATATAGATACTGTACGTAATATAATTAAGCATCGTTAATAATGTCCACTCATGAAATAATTTAGTTCAACTTATTATAGTGGTAAAAGTTACCGAGATGTAAGATCTTGGAGGGCAGAAGTCTTATTTGCCCCCCTATCGTAAAACGTCACCCGAAGACATTCTTTTCATAGAGGTACACTAATATCTCAAAGATAAGAGGCCAAGGTTGAAGAAGACACTTGTTCTCGTACCCAGTGGCTTTATTCGCATCCGATGGGTGCAATCTTCCTCAATTTACTAAGATCAAAACCTCTCTATGTGATGCTGTCCTGGTACGATGCAAAGAATAAGATTTATGCGGGTATCGGGCAAAGATATAATAACATGGAAATCATCCAAATCCAAAACGTTGGACGTAAGTAAGCATACTTAAAGCATACCTCTTTTGAAATGTGATACCACTCTTTTTGTGGCTCCGAATAGACTGCCCTGCGTATCATGTTTGAAAATAAGATTGTTCTGGAAGAAGGTCCGCGTCCCGAATTCAAGTCCGCTTATTTTTACTCTCCAGAAACATGTACCGATGAAGAAAAAGATGCAGTCTTCAAATAGCTTTTTGTCCTCGAATCTTTATTAAACAACCTGTCCACAAGAACTTTGTAGGCCATAGCAATACGTACCCGTAACAAGTAGTGAACAAATAAACGTGAGTTACGAGTTATTTGTCTCGCCCGGAACGTCAATATTCGGTGAACGAACTGCCCGCAGTTTTTCAGCTTTTAATTAGTAATGTGTCTCTGAAGTACCTGGCAAACATGTCTGCATCCCCTTGGTGACTCGGCCGCAATCATGCCCAGGAGGATTTCTCGCACTACCAGAAGTGCAGCTTCACAGAAAACTTGAGACTTTATATCGGAGAACTTGACTTGAGTAATTCTCTATGCCTTAGGCTTAGAACTTTCCCTTGATGAATGGAATAATTGTTCGATTTGGTAATTCCGATCATTTTTCTTTTCTGTTTAGTCCTGACACAATGGCGTCTATTCCATTCCAACAATCCTGTTGTGTGAAACCATCAGTAGGCCTCTAAAGAAGCCCGCAATGCACTGTTGCCCCAGGTGACTAGTACGGCGTCCTGGCGGGGCGCCCCGGCTGCTTGCGCAGCCGGGGTGTGGTGAATGCCAGACCGTGCAAAATCCACTAGCACGAGACGTTGCCCGGCAGGTCTCGGCCGCACGACCGTAGCCTATGCGCCGAGCCGGGATCCGGAAGCGACCGCTCGGCAGCAGGGACCCGTACGCATTAGGGTCGCGCTGTCCGAGAGGCTTTCGGCGACCAGCCCACGCCCTGGACACTGACCTGAGTCTGGTGTCTGAACGTGACATTTTAGCAGCCTGCCTCAGTCGTCGCTTGATTCAAGGGCCGTCAGCATCGGCGAGAGACCAGCGGGCTAAAGCGATTCGCCGGGGCTTCTTGGGAGGTAATGCGATAACACGACTATCATCAGTACTAGTCTACCCCGTGGGCTCAATATCGCCTCTCCGGTGGCATTCGCCTCCGCTCGGCTCGCGTGGCCGACGAGTACCCCCGGATACTCCCGGGGGTACGTGAGTGCTCTGAATGATTGCTATCAGGCCGTGCTGGAAAGAAAGCACTCACTGCGACTATGCTGTGGGCAGCGCACCCACTGCCCGGCCCTAGCGCCCCTTTAAAGTCTCACTCAATGGGATAGTGGTTGTAGGACGCCCCCCTTAAGCGCTTAGCCGCCAATGACGTAAGTGACGTCGCAGGGCACGGTGCCCATGCAGTGAGGGTGGGCCGATCGTCATACGCCCGGCTGGTCGCGAGCGCGGCCCATGGGGCAGGGTGCCGATCCACCACAACACCAACTGAGGCTGTGCGCACATTGCTTACGTCGCGTGTCAGCGAATCAGGCAGTGAACGCTCACACCGGGTGGTTTCTGTCTGTCCGAAGTTGGAGCCGTCCGGCAAGCATGGGAATACGCTGATCAGCGTGCGAGACGGACTGGACTGCGCTTTTCGCCGCCTCCAGCCCTACAAGATCCCAGGGGTGTCACCGGAATGGGTGAATTGACCGGAAAGGCCCCCCGGCGAGCCGTCGCGCCCGGGCCGCGTGCGCGCTTGACCGCCCGGCCGCCCGTCCAGGGGTCGGCCCATTGACTCGGACTCACGCTGCCCTGCGCGCCACGCCCCACTGGGTGGCCCTCGCCCCGCGCCGCGTGCGCTAGCAGACCGGCACGGGCGGCACGCGCACCCTACGGCCCGGCCCAGTGTCCCCGCCCCGGGGCCGAGCCCCATGATGCCCCACAGCCCACGGCCCACGTGAGTAACTACCGTCTCCGGACCCCTCCATCTCGGGCGGCCGCGGACAGGCCGCGCCGCGGCAGGATCGCCGTGTCGCGCCGGCAGCGAGTGCTCGGCCTACCGGCAGGCCGGGGGTTGGTCACGCCGCGGGGCGGCGCTGCTCGGCAGCCTGGGCCACGCCCACGGCGGAGGCGAGATGGGTCCGCGAGCCCCGCTGAGGGCGACGCCCGCGCCGCGCAACGCAGGGGACGGAGGTGGCCCGACGATAGGGAGGCTCCGGGCCACATGCTGGCTCCGGGAGCCTAATCGGCGACAGGAGGGCGCCGCTGGCGAGCCCAGGCCGTACGCAGCGCCAGCGCCCGCACCTGAGCTTGGGTGCGGGTCCGTGGCGCCCGCAGCGGACGGCCCCACGTGGGGCGCCGGGAACGGGCCCTCCCGGCGGGCACTACGCCGGCGCACCGCGCGGGCAGGGCGGTCGGTCCCCGCGCCGCCCTGGCGCGGCCGGGTGGGGCGTGGTCACCAGGGGGCCCCGCCGCAAGGCTTGGGGGCTAACGCGGAAGCCGCGCTCGCCAGAGTCGCACCAGGCACAGGTGTGCCCCCGCCCGCGGCCTTACAGCCCCCCCTGACCCGCCGGTCTCGGCGCCCCCGGCGCGCCGCGACTGCCCCGAGGCCCGGCGCCCTGTGGGCGCGCGAAGGGCCGCCCGGGGTAATCTCCCTTTCCCCCCCACCGGGCCGTCAACGCCGTGGCGCGGACGGGGGGGAGCCCCGGAGGGCGGAGGG     
L       AAAATAGTATTGATTCAGTAATTTAACAATTTTTAATTTGCAAAAGTAGCTAATAATCCGATAATCCTATAATATTGACAAATTTTTATTTCTTTTAAAATTATTTTCTATACAACTATTTAGAATAAAAAACTTTATTACAAAATTTGTTATAATATCAATCTATCTCAATAGAATGTCAATCTGTTATATTCATATTTGTAATTTTTTTGAGTCTAAAAATAGATTGTTTCATATATTAATAAGATAAATCGTTCAAAATTTAAAATGTTTTTGATTAAGAATACTCTAACCATATAACGAAAAACAACGTCTGAAATATTTAAAACTATTTAAAAATTTAATTGAGTCTCACAAACCGAGCTAATGCCAAAGAGCAAATATTTGATAAAAAATAAAAAGATTTATAAACTTATAACATGAATATATATATTCAATTTTACTTACAATGTTCCATTTTATCCATATTAGATGTAAGTTTCTTAATGTTTCTATTTTATATAAATTGTAAGATTAATTTTTGTATTATTTATAGTTTATAAGATCAAATCATTTTAGAAAAAATTACATTATTATACTTAAAAATATAATATAAAGTTTTAGCTAAACTCTCAATACAGTAGCAAAAATATAAAAAATAAATTGATATTAAACCTTATATTATTGTTGCAATTTTAACTGTGCAATTCGAAAAACCCTATAATTCGATACAATATCAAATACGTAAATTATTATGATTATTATAACATTTGTAATTCATTCATGAATTATTTTAGTGGTTTAATATATAAATTATATAAATAGGTAAAAAAAGTGATTTTCCATCCCTTTTATAGTGCATATATCTTGAACCCATTGTACGTATAGTGATGATTCATAAATCTATGAATAGCTTAAAAAACTTTAGAGATATAATATAGATACTGTATGTAATATAATTAAGCATCGTTAATAATGTCCACTCATGAAATGATTTAGTTCAACTTATTATAGTGGTAAAAGTTACCGAGGTGCAAAATCTTGGAGGGAAGAAATTTTATTTGCCCCCCTATCGTAAAACGTGACTCGAACACATTCTTTTCATAGAGGTACAATAACAGCTTAAAGACAAAGGGTCAAGGTTGAAGAAGACATTTGTTCTCGCACCCAGTGGCTTTATTCGCATCCGATGGGTGTAGTCTTCCTCAATTTAGTCAGACTAAAACATGTCTATGCGATGCTATCCTGGTGCGATGCAAAGAACAAAATTTATGCGGGTATCGGGCAAAGATATAATAACATGGAGATTAGCCAAATCCAAAACGTTGGACATGGGTAAGCATACTTAAAGTATTCCTTTTTCGAAATGTTACACCACTCTTTTTGTGGCTCCGAATAGACTGCCTTGCATATCATGCTGTAGAATAATATTGTTCTGAAAAAAGGGCCGCATCCCGAATTTAAGTCCGCTTATTATTGCTCTCCAGAGAAATATACCGATGAAGAAAAAAATACTATTTTCAAATGGCTTCTAGTCCTCGAATCTTTATTACACAACCTGTCCACAAGAACTTCGTAGGCTATAGTAATATGTACCCGTAACAAGTAGTGGGCAAATAAATGTGAGTTACGAGTTATTTGTCTCGCTCGAAACATCAATATTCGGCGAACGAACTGCCCACAGTTCTCTAGCTTTTATTTAGTAAGGTATCTCTGAAGTACCTGGCAAACATATCTGCATCCCCTTAGCAGCTTGGCCGCAATCATGCCCAGGAGGATTTCTCGCACAACCAGAAGTGCCGATTCACAGAATACTTGAGATTTTATATCGGTGAACTTGACTTCAGTAATTCTCTATGCCTTAGGCTTAGAACTTTCACTCGATGAATGGAATAGTTGTTCGATTAGCTAATTGCGATCATTTTTTCTTTCTGTTTAGTTCTTACACGATGGCGTCCACTCCATTCCATCAATTCTGTTGTGTAGAACCATCGGTTGGCCGTTAAAGAAGCCCGCAATGGTCTATTGCCCCAGATGACTAGTACGTCGTCCTGGCGGGGCGCCCCGGCTGCTTGCATGCCCGGCGTGCGTTGAATGCCAGGACGTGCAAAATCTACTACCACGAGACGTGCCCAGGCAGGTCTCGGCCGCACGACCGCAGCCTATGCGTCAAGCCGGGATCCAGAAGCGTACGCTCGGCAGGAGGAACCCGGACGCATTAGGGTCGCGCCGTCCGCGAGGCTTTCGGCGACCAGCCCGCGCCTTGGACGCCGACCTGAGTCTGGTGTCCTAACGTGACCTGTTAGCAGACTGCCTCAGTCGTCGCTTGAATTTAGGGGCGTCAGCATCGACGGGAGACCAGCGGGCTGAGGCGATTCGCCGGGGCTTCTTGGGAGGTAATGCGACAAAACGACTATCAACAGCGCTAGTCTACCCCGTGCGCTGACTAACCCCTCTCCGGTGGCCCTCGTCTCCGATCGGCTCACGAGGCCGACGAGTCGCCCCAGACACTCCCGGGGGTACGTGAATGCTCCGAATGATTGCTATCAGGCCGTGCTAGAAAGAATGCACTCCGTGAGACTATGCTGTGGGCAGCACACCCACTGCCCCGCCCTAGCGCCCCTTTGAAGTCTCACTCAGTGGGCTAGTGGTTGTCAGACGCCCCCCTTAAGCGCTTCGCCGTCAATGGCGTAAGTGACGTCGCACGGCACGGTGCCCACGCAGGGAGATCGGACCGACCGCCATATGCTCGGCTATTCGTGAGCATGGCCCATCGGGCATGGTGCCGATCCACCACAACACCAACTAAGGCTGTGCGGACACTGATTACCTCGCGTGTTAGCGAATCAGGCAATAAACGCTCGCATCAGATGGTTTCTGTCTGCTCGGATTTGGAGCCGTCCGACCAGCATGGGAATACGGTGTTCAGCGTGCGAGACGGACTGGAGGGCGCTTTTCGCCGCCTCTAGCCCTACAAGATGCCAGAGGTGTCACCAGAATGGGTGCATTGACCGGAACGGCCCTCCGGCGCGCCGTGGGGCCGTAGCCTCGTGCGCGCTTGGCCGCGCGGCCCCCCGTCCAGGGGGTCGTCCATTGACGCGGGCCCACGCTTCCCTCCCCGCCACGCCCCGCGGGGTGGCCCGGGCCCCGCCCCGCGTGTACTGGCAGGTCCGCACGGGCGGCACGCGCCCCCTACGACCTGGCGCTGTGTCCCGGACCCGGGGCCGAGCCCCATGGTGCCCCACAGCCCATGGCCGACCGGAGTAGCCACCGTCGCCGGCCCCCTCCATCTCGGCCGGCCGCGGCCAGGCCGCGCCGCGGCAGGATCGCCGCCTCGTGCCGGCAGCGATTGCGCGGTCTCCCGGCAGGCCCGGAGGTGGTCACGCCGCGGGGCGGCGCCGCTCGGCAGAACGGGCCTCGCCCACGGCGGATGCGACATGGGTCCGCAAACCCCGCAGAGGGCGACGCCCGCGCCGCGCGGGGCAGGCGATGGAGGTGGCCCAACGATAGGGGTGACCCGCGCCGCGCGCCGGCTACTGGGGCCTAATCGGCGACGGGCGGGGGCTGCTGGCGGACCCAGGCCGTCCGCAGCGCCGGCGCGCGCATCTGAGCTTGGGTGTCGGTCCGCGGCCCCCGCAGTGGGCGGCCGCACGTGGGACGCCGGCAACGGGCCCCTCCGGCGGGCATGGCGCCCGCGCACCGCGCTGGCAGGGTGGTCGGTCCCCGGGGCGCCCTGGCGGGCCCGGGTGGGGCGTTATCACTGGGAAGCGCCGCCGCAGGGCTCGGGGGTTGACGCGGACCCCGCTCTCGTCAGTGTCGCACCGGGCGCAGCCGAGCCCCCGTCCGCGGCCTTACAGCCCCCCCTGACCGGCCGGGCTCAGCGCCCCCGGCAGGCCGCGACTGCCCCGAGGCCCGGCGCCCTGTTGGCGCGCGAAGGGCCGTCCGGGGTCATCCCCCATTCGCCCCCACCGGGCCGTCGGGGCCGTGGCGCGGACAGGGGGGGGCCCCGGAGGCCGGGGTG     
K       AAAATAGTATTGATTCAGTAATTTAACAATTTTTTATTTGCGAGAGTAGCTAGTAATCCGATAATCCTATAATATTGACAAATTTTTATTTCTTTTAAAATTATTTTCCATACAACTATTTAGAATAAAAAACTTTATTACAAAATTTGTTATAATATCAATCTATCTCAATAGAATGTCAATCTATTTTATTCGTATTTGTAATTTTTTTGAGTCTAAAAATAGATTGTTTCATATATTAATAAGATAAATCGTTCAAAATTTGAAATGTTTTTGATTAAAAATACTCTAACCATATAACGAAAAACAACGTCTGAAATATTTAAAACTATTTAAAAATTTAATTAAGTCTCACAAACCGAGCTAATGCCAGAGAGCAAATATTTGATAAAAAATAAAAAAATTTATAAACATATAACATGAATATATATATTCAATTTTACTTACAATGTTCCATTTTATCCTTATTAGATATAAGTTTCTTAATGTTTCTGTTTTATATAAATTGTAAGATTATTTTTTGTATTATTTATAATTTATAAGATCAAATCATTTTAGAAAAAATTACGTTATTATACTTAAAAATATAATATAAAGTTTTTACTAAACTCTCAATACAGTAACAGAAATATGAAAAATAAATTGATATTAAACCTTATATTATTATTGCAATTCTAACTGTGCAATTCGAAAAACCCTATAATTCGATACAATATCAAATACGTAATTTATTATGATTATTATAACATTAGTAATTCATTCATGGATTATTTTAGTGGTTTAATATATAAATTATATAAATAGGTAAAAAAAGTAATTTTCCATCCCTTTTATAGTGCATATATCTTGAACCCATTGTACGTATAGTGATGATTCATAAATCTATAAGTAGCTTAAAAAACTTTAGAGATATAATATAGATACTGTGTGTAATATAATTAAGCATCGTTAATAATGTCCACTCGTGAAATAATTTAGTTCAACTTATTATAGTGGTAAAAGTTACCGAGGTGTAAAATCTTGGAAGGCAGAAGTTTTAGTTGCCTCCCTATCGTAAAACGTGACTCGAAACCATTTTTTTCATAGAGGTTCACTAACAGCTTAAAGACAACAGGTCAAGGTTGAAGAGGACATTTGTTCTCGTACCCAGCGGCTTTATTCGCATCCGACGTGTGTAGTCTTCCTCAATTTATTCAGACCAGAACATCTCTATGCGATTCTGTCCTAGTGCGATGCAAAGAACAAAATTTATGCGAGTATCGGACAAAGATATAATGACATGAAAATTGTCCAAATCCAAAACGTTGGGCATGAGTAAGCATACTTAAAGTTTACCTCTTTTGAAATGTAATACCACTCTTTTTGTGGCTCCGAATAGACCGCCTTGCGTATCATACTGTAGAAGAATATTGTTATGTAAGAAGGACCGCATCCCGAATTTAAGTCCGCTTATTTTTACTCTCCAGAGATATCTACCGATGAAGGAAAAGATGCCACTTTCAAGTAGCTTCTGGTCCTCGAATCTTTATTACACGACCTTTCCACAAGAACTTTGTAGGCTATAGAAATACGTACCCGTAACAAGTAGTGAACGAATAAACGTGAGTTACGAGTTATTTGTCTCGCGCGAAACGTCAATATTCGGCGAACGAACAGCCCGCAATTCCTTAGTTTTTACTTAGTAATGTGTCTCTGAAGTACCTGGCAAACATGTCTGCATCCCCTTGGCAACTTGGCCGCGACCAAGCCCAAGAGGATTTCTCGCATGACCAGAAGTGCAGATTCACAGAAGACTTGAGACTTTATATCGGCGACCTGGACTTAAGCAATCCTCTATGCCTTAGGCTTAGAACTTTCACTTGATGAATAGAATAATCGTCCAATTTAGTAATTACGATCATTTTGCCCTTCTATTTAGTTCTAGCATGATGGCGTCTACTCCATTTCAACAATCCTGTTGTGTAAAACCATCAGTCGGCCTCTAAAGAAGCCCGCAATGAGCTATTGCCCCAGGTAACTAGTACGGCGTCCTGGCGGGGCGCCCCGGCTCCTTACGAGTCCGGCGTGTGCTGAATCCGCGAGCGTGCAAAATCTACTACCACGAGACGTCCCCGGGCAGGTCTCGGCCGCACGACCGAAGCCTATGCGGCGAGCCGGCATCCGGAAGCGGTCACTCGGCAGGAGGAACCCGCACGCATTAGGGTCGCGCCGTCCGGGAGGCTTTCGGCGACCAGCCGGCGCCCTGGGCGCCGACCTGAGTCTGGTGTCCGAACGCGACATGTTAGTCGACTGCCTCAGTCAACGCCTGATTTGAGGGGCGCCAGCATCGACGAGAGGCCAGTGAGCTGAAGCGATTCGCCGGGGCTTCTTGGGAGGTAACGCGATAAGACAACTATCAAGAGCATTAGTCTACCCCGTGTGCTGAGTATCGCCTCTCCGGTGGCCCTCGTCTCCGCTCGGCTCGTGTGGCCGACGAGTACCCCCGGAGACTCCCGGGGGTACGTGAGTACTCCGAATCATTGCTGTCAGGCCGTGCTGGAAAGAAAGCTCTCCATGGGACTATGCTGTGGGCAGCGCTCCCACTGCCCAGCCCTAGCGCCCCTGTCGAGTCTCACTCAGTGGGCTAGTGGTTGTCGGACGCCCTCCTTAAGCGCTTCGCCGACACTGTCGTAAGTGACGTGGCAAGGCACGGTGCCCATGCAGCGAGACAGGACCGACCGACATATGCCCGGCTAATCGCGAGCGTGGTCCATCGGACATGGTGCCGATCCACCACAACACCAACGGAGGCTGTGCGGACATTGCTTACTTCGAGTGTCATCGAATCAGGTAATGAACGCTCCCACCGGGTGGTTTCTGTCTGCCCGGATTTGGAGCCGTCCGGCAAGCATGGGAATACGGTGTTCAGCATGCGAGACGGACTGGACGAGGCTTTTCGCGGCCTCGAGCCCTACAAGATTCCAGAGGTGTCACCTGAATGGGTGAATTGACCGGAAGGGGCCTCCGGCGAGCCGTGGGGCCCTAGCGTCGTGCACGCCTGGCCGCACGGCCGCCCGGCCAGGGGGCCGCCCATCGACTCAGACGCACGGTGCCTTCCCCGCCACGCCCCGCGCGGTGGCCCGGCCTCCGCTCTGCGTGCACGGGCAGATCTGCACGGGCGGCACGCGCGCCCTACGGCCGGGCCCCGTGGCCCCGGCCCGGGGCCGAGCCCCATCATGCCCCACAGCCCATGGCCTGCCCGAGTAGCCACCGTCTCCGGCCCCCTCCATCTCGGCCGGCCGCGGACAGGCCGCGCCGCGGCAGGATTCCCGTCTCGGGCCCGCAGTGAGTGCTCGGTCTCCCGGCAGGCCGGGAGGTGATCACGCCGCGGGGCGGCCCCGCTCGGCAGTATGGGCCTCGCCCACGGCGGAGGGGACACGGGTCCGCGATCCCCGCTGAGGGCGACGCCCGCACCGCACGCGGCAGGCGACGGAGGTGGCCCAACGATCGGGCGGCCCCGCGCCACGCGACGTCTTCGGGAGCCTAATTGGCGGCAGGCGGGTGGTCCTGGCGAGCCCAGGCCATGCGCGGCGCCGGGGCCCGCATCCGAGCTTGGGGCGGGGTCCCCGGCGCCCGCAGCGGGCGACCGCACGTGGGACGCGGGGAACCGCCCCTCCCGGCGGGCATTACGCCATCGCACGGCGCGGGCAGGGGGGTCGGTCCCCGTGGCGCCCTGGGGGGCCCGGGTGGGACGCGATCACCGGGGAGCGCCGCCGCCGGGCTCGGGGGTTAGCGCGGAGGCCGCTCTCGCCAGTCCCGCACCAGGCGCAGGCGAGCCCCCGCCCCCGGCCTTACATCCCCCCCTCAGCCGCCGGGCCGAGCCCCCCCGGCAGGCCGCGACTGCCCCGAGGCCCGGCGCCCCGTCGGCTCGCGTAGGGCCGCGCGGGGTAATCCCCCGTTCCCCCTCACCGGGCCCTCGAAGCCGTGGCGCGGACGGGGGGGGGCCCCGGAGGGCGGGGTG     
J       AAAATAGTATTGATTCAGTAATTTAACAATTTTTTATTTGCAAGAGTAGCTAATAATCCGATAATCCTATAATATTGACGAATTTTTATTTCTTTTAAAATTATTTTCTATACAACTATTTAGAATAAAAAACTTTATTACAAAATTTGTTATAGTATCAGTCTATCTCAATAAAATGTCAATCTATTATATTCATATTTGTAATTTTTTTGAGTCTAAAAATAGATTGTTTCATATATTAATAAGATAAATCGTTCAAAATTTCAAATGTTTTTGATTAAAAATACTCTAACCATATAACGAAAAACAACGTCTGAAATATTTAAAACTATTTAAAAATTTAATTGAGTCTCACAAACCGAGCTAATGCCAGAGAGCAAATATTTGATAAAAAATAAAAAAATTTATAAACATATGACATGAATATATATATTCAATTTTACTTACAATGTTCCATTTTATCCTTATTAGATGTAAGTTTCTTAATGTTTCTATTTTATATAAATTGTAAGATTAATTTTTGTATTATTTATAATTTATAAGATCAAATCATTTTAGAAAAAATTACATTATTATACTTAAAAATATAATATAAAGTTTTAACTAAACTCTCAGTACAGTAACAAAAATATAAAAAATAAATTGATATTAAACCTTATATTATTATTGCAATTATAACTGTGCAATTCGAAAAACCCTATAATTCGATACAATATCAAATACGTAAATTATTATGATTATTATAACATTCGTAATTCATTCATGAATTATTTTAGTGGTTTAATATGTAAATTATATAAATAGGTAAAAAAAGTGATTTTCCATCCCTTTTATAATGCATATGTCTTGAACCCATTGTACGTATAGTGATGATTCATAAATCTATAAATAGCTTAAAAAAATTTAGAGATATAATATAGATACTGTGTGTAATATAATTAAGCATCGTGAATAATGTCCACTCATGAAATAATTTAGTTCAACTTATTATAGTGGTAAAAGTTACCGAGATGTAAAATCTTGGAAGGCAGAAGTTTTATTTGCCCCCCTATCGTAAAATGTCACTCGAAAACATTCTTTTCATAGAGGTCCATTAATAACTTAAAGATGAGAGGTCAAGGTTGAAGAAGACACTTGTTCTTGTACCCAGTGGCTTTATTCGCATCCGATGGGTGTAGTCTTCCTTAATTTATTCAGAGCAAAACATCTCTATGTGATGCTATCCTGGTACGATGCAAAGAATAAAATTTATGCGGGTATCGGGCAAAGATATAATCACATGGAAATTAGCCAAATCCTAAACGTTGGACATAGGTAAGCATACTTAAGGAATGCCTCTTTTGAAATGTGACATCACTCTTGTTGTGGCTCCGAATAGACCGCCTTGCGTATCATACTGTAGAATAAGATTGTTATGCAAGAAGGACCGCATCCCGAATTTAAGTCCGCTTATTTTTGCTCTCCAGGTACATGTACCGCTGAAGATAAAAATGCCATTTTTAAATGGCTTCTAGTCCTCGAGTCTTTATTACACAACCTATCCACAAGAACTTTGTAGGCTATAGTAAGACGTACCCGTAACAAGTAATGAGCAAATAAACATGAGTTATGGGTTATTTGTCTCGCTCGAAACGTCAATATTCGGTGAACGAACTGACCGCAGTTTTTCAGCTTTTACTTAGTAACGTGTCTCTGAAGTACCTGGTAAACATGTCTGCATCCCCTAGGTTGCTTGGCCGCGACCATGCCCAAGAGGATTTCTCGCACCACCAGAAGTGCAGGTTCACAGAAAACTTGAGACTTTATATCGGTGACCTAGACTTGAGCAATTCTCTATGCCTTAGGCTTAAAACTTTCACTTAATGAATAGAATAATTGTTCTATTCGATAATTCCGATCACCTTTGTCTTCTATTTAGTTCTGGCACGATGGCGTCTATTCCATTACATCAATCCTATTGTGTAAAACCATCGGTCGGCCCTTAAAGAAGGCCGCAATGTTCTATTGCCTCAGATGACTAGTACGTCGTCCTGGCGGGGCGACCCGGCTGTTTGCACGCCCGGCGTGTGGTGAATTCCCGCGCGTGCAAAATCTACGACCACGAGACGTGCCCGGGCAGGACTCGGCCGCCCCACCGCAGCCTATGCGGCGAGCCGGCATCCGGAAGCGACCACTCGGCAGAAGGAACCAGTACGCATTAGGGTCGCGCCGTCCGGGAGGCTTTCTGCGACGAGCCGCCGCCCTGGACACCGACCTGAGTCTGGTGTTAAAACGTGACATGTTAGCGGGCTGGCCCAGTGGGCGCTTGATTTGAGGGGCGGCAGCATCCAGGAGAGACCAGCGAGCTGAAGCGATTTGCCGGGGCTTCTTGAGAGGTAATGCGATAACACGACTATCAGCAGCGTTAGTCTATCCCGTGCGCTCAGTAACGCCTCTCCGGTGGCCCTCGGCTCCGCTCGGCTCGTGTGGCCGACCAGTACCCCCGGATACTCCCGGGGGTACGTGATTGCTCCGAATGATTGCTATCAGGTCGTGCTGGAAAGAAAGCTCTACGTGGAACTATGCTGTGGGCAGCCCACCCACTGCCTGGCCCTAGCGCCCCAGTGGAGTCTCACTCAGCGGGCTAGTGGTTGTTGGACGCCCACTTTAAGCGCTTCGCCGTCATTGGCGTAAGTGACGTCGCAAGACACGGTGCCCAAGCAGGGAGAGCGGCCCGACCGCCATATGCCCGGCTGTTCATGAGCCTGGCCCATAGGGCAGGGTGCCGATCCACCAGAACACCAACTGGGGCTGTACGGACAATGATTACGTCGGTAGTTATCGAACCAGGCAGTCAACGCCCATATCGGGCGGTTTCTGTCTGTCCGAATTTGGAGACGTCCGGCAAGCATGGCGATACGGTGTTCAGCCTGCGAGACGGACTGGATGACGCTTTTCACCACCTCGAGCCCTCCAAGATACCAGTGGTGTCACCCGATTGGGTGAATTGACCGGAAAGGACCCCCGGCGAGCCGTGGTGCTCTAGGCGCGTTCACGCCTGGCCGCGCGGCCGGCAGTCCAGGGAGCCGCCCATCGACGCGCACTCACGCTGCCGTCCCCGCCACGCCCCCCAGGGTGGCCCGGCCCCCGCCCCGCGCGCACGGGCAGCTTCGCACGGGCCGCACGCGCACCCTACGGCCTGGCCCCGTGGCCCGGCGCCGGAGCCGACCCCCATCGTGCCTCACAGCCCATGGCCGGCGTGAGTAGCCACCGTCTCCGATCCCGCCCATGTCGGCCGGCGGCGGCCAGGCCGCGCGGCGGGGGGATTGCCACCTCGGGCCGGCAGGGAGTGCTCGGGCTCCCGGCAGGCCGGGGACTGCTCATGCCGCGGGGCGGCGCCGCTCGGCAGCGGGGGCCTCGCCCACGGCGGAGGCGACATGGGTCCGCGAGCCCCGCTGAGGCCGACGCCCGCGCGGCGCGGAGCAGGCGATGGGGGTGGCCCGACGATGGGGGGGCCCCGCGCCGCTCGCCGGCTACGGGGGCCTAATGGGCGGCAAGCGGGGGCTACGGGCGGGCCCGGGCCATGCGCCGCGCCGGCGCCCGCATCTGACCCTGGCTCCCGATCCGCGGCGCCCGCAGCGGGGGACCGCACGTGGGTCGCCGGGAACGGTCCCTCCCGGCGGGCATCACACCGGAGCACTACGCGGGCAGGGCGGTCGGTCCCCGCGCCGCCCTGGCGGGGCCGGGTGGGGCGCGGTCACCGGGGGGCGCCGCCGCAAGGCTCGGGGGATGACGCGGAGGCCGGTGTCGCCGGAGGCGCGCCAGGCGCAGCCGAGCCCCCGCGTGCGGCCTTACATCCCCCCCTAAGCCGCCAGGCTCAGCGCCCCCGGCGGGCCGCGACTGCCCCGGGGCCCGGCGCCCTGTCGGCGCGCGAAGGGCCGCGCGGGGTGATCCCCCATTTCCTCCCACTGGGGCGTCGGAGCCGTGGCGCGGACGGGGGGGAGCCCCGGAGGCCAGTGTG     
I       AAAATAGTATTGATTCAGTAATTTAACAATTTTTTATTTGCAAGAGTAGCTAATAATCCGATAATCCTATGATATTGACAAATTTTTATTTCTTTTAAAATTATTTTCTATACAACTATTTAGAATAAAAAACTTTATTACAGAATTTGTTATAATATCAATCTATCTCAATAAAATGTCAATCTATTATATTCATATTTGTAATTTTTTTGAGTCTAAAAATAGATTGTTTCATATATTAATAAGATAAATCGTTCAAAATTTAAAATGTTTTTGATTAAAAATACTCTAACCATATAACGAAAAACAACGTCTGAAATATTTAAAACTATTTAAAAATTTAATTAAGTCTCACAAACCGAGCTAGTGCCAGAGAGCAAATATTTGATAAAAAATAAAAGAATTTATAAACATATAACATGAATATATATATTCAATTTTACTTGCAATGTTCCATTTTATCCTTATTAGATATAAGTTTCTTAATGTTTCTGTTTGATATAAATTGGAAGATTAATTTTTGTATTATTTATAATTTATAAGATCAAATCATTTTAGAAAAAATTACATTATTATACTTAAAAATATAATATAAAGTTTTAACTAAACTCTCAATACAGTAACGAAAATATAAAAAATAAATTGATATTAAACCTTATATTATTGTTGCAATTTTAACTGTGCAATTCGAAAAACCCTATAATTCGATACAATATCAAATACGTAAATTATTATGATTATTATAACATTCGTAATTCATTCATGAATTATTTTAGTGGTTTAATATATAAATTATATAAATAGGTAAAAAAAGTAATTTTCCATCCCTTTTATAATGCATATATCTTGAACCCATTGTATGTATAGTGATGATTCATAAATCTATAAATAGCTTAAAAAAGTTTAGAGATATAATATAGATACTGTGTGTAATATAATTAAGCATCGTAAATAATGTCCACTCATGAAATAATTTAGTTCAACTTATTATAGTGGTAAAAGTTACTGAGGTGTAAGATCTTGGAAGGTAGAAGTCTTATTTGCCTCCCTATCGTAAAATGTGACTCGAAGACATTCTTTTCATCGAGGTCCAGTAATAACTTAAAGATAAGAGGCCAAGGTTGAAGAAGACAGTTGTTCTCGTACCCAGTGGCTTTATTCGCATCCGATGGGTGGAGTCTTCCTCAATTTATTCAGAGTAAAACATCTCTATGCGATACTTTCCTGGTACGATGCAAAGAACAAAATTTATGCGGGTATTGGACAAAAATGTAATAACATGGAGATTAACCAAATCCTAAACGTTGGACATAGGCAAGCATACTTAACGTATGCCTTTTTCGAAATGTGATACCACTCTTTTTGTGGCTCCGAATAGACTGCCTTGCGTATCATCCTATAAAATAATATTGTTATGGAAGAAGGACCGCATCCCGAATTTAAGTCCGCTTATTTTTTCTCTCCAGGAACATTTACCGATGAAGAAAAAAATACCACTTTCAACTAGCTTCTAGTCCTCGAATCTTTATTAAACAACCTATCCACAAGAACTTCGTAGGCTATAGTCATACGCACCCGTAACAAGTAATGATCTAATAAATGTGAGTTACGAGTTATTTGTCTCGCCCGAAACATCAATATTCGGTGAACGAACTGTCCGCAGTTCCTTAGTTTTTACTTAGTAAAGTATCTCTGAAGTACCTGGTAAACGTGTCCGCATCCCCTTGGCCACTGGGCCGCAACCATGCCCAGGAGGATTTCTCGCAAAACCAGAAGTGCAGACTCACAGAAAACTTGATACTTTATATCGGCGACCTTGACTTAAGTAATTCTCTATGCCTTAGGCTTATAACTTTCACTTAATGAATGGAATAATTGTACAATTGGATAATTACGATCCCTTTTGTCTTCTGTTTAGCTCTTACACGATGGCGTCTACTCCATTTCATCAATCCTACTGTGTAAAACCATCAGTCGGCCTTTAAAGAAGCCCGCAATGTCCTATCGCCCCAGGTGACTAGTACGTCGTCGTGGCGGGGCATCCTGGCTTTTTGCGTACCCAGCGTGTGATGAACACCCGAACGTGCAAAATCTACTACCACGGGACGTTGCCGGGCTGGTCTCGGTCGCCCGACCGGAACCTATGCGGCGAGTCGGCATCTCGAAGCGTCCGCTCGGCAGAAGGAACCCGTACGCATTAGGGTCGCGCATTCCACGAGGCTTTCGGCGACCAGCCGCCGCCCTGGAAGCCGACCTGAGTCTGGTGTCCAAATGAGACATCTTAGCGGACTGTCTCAGTGGGCGCTTGACTTTAGGGGCGCCAGCATCGACGAGTGGCCAGCGAGCTGAGGCGATTCGCCGAGGCCTCTTGAGAGGTAATGCGATAAAACGACTATCAACAGCATTAGTCTATCCCGTGTGCTCAATACCGCCTCTCCGGTGGCTCTCGTCTCCGCGCGCCTCGTGAGGCCGACAAGTAACCCCGGACACTCCCGGGGGTACTTGGTTGCTCCGAATGATTGCTATCAGGCCGTGCTAGTAAGAAGGCACTCCCTGATACTATGCTGTGGGCAGCGCACCCACTGCCTGGCCCTAGCGCCCCTATGAAGTCTCACTCAGCGGGCTAGTGGTTGTTGGACGCCCCCTTTAAGCGCTTAGCCGTCAATGGGGTAAGTGACATCGCAGGGCACGGTGCCCGGACGGGGAGATCGGACCGACCGTCATATGCCCAGCTATTCGTGAGCCTGGCCCATCGGGCAGGGTGTCGATCCACCAAAACACCAACTCAGGCTGTACGAACATTGCTTACCTCGTGAGTTATCGAATCAGGCATTTAACGCTCGCACCGGGTGGTTTCTGTCGGCCCGCACTTCGAGCCGTCCGACAAGCATGGCGATACGGTATTCAGCGTGCGAGACGGATTGGATAAGGCTTTTTACCGCCTCGAGCCCTACAAGATGCCAGTGGTGTCACCAGAGTGGGTGAATTGACCGGAAAGGGCTCCCGGCGAGCCGTGGCGCCCGCGCCTCGTTCACGCCTGGCCGCACGGCCGCCCGTCCAGGGCGCCGCCCATTGACCCGAGCCCACGCTGCCCTCCCCGCCACGCCCCGCAGGGTGGCCCAGCCCCCGCCCCGTGTACACGGGCAGCTCCGCACGGGCGGCACGCGCGCCCTACGGCCGGGCCCCGTGCCCCCGGCCCGGAGCCGGACCCCATCATGCCCCACGGCCCATGGGCCGCGCGAGTAGCCACCGTCTTCGGCCCCCGCCATCTCGGCCGGCCGCGGCCAGGCCTCGCCGCGGCAGGATTGCCACCTCGGCCCAGCAGGTGGTGCTCGGCCTCCCGGCAGGCCGGGGCCTGGTCACGCCGCGGAGCGGCGCGGCTCGGCAGGGCGGGCCTCGCCCGCGGCGGAGGCGACATGGGTCCGCGAGCCCCGGTGAGGGGGACGCCCGCGCGGCGCGGAGCAAGCGACGGAGGTGGCCCGACGAGGGGGGGGCCCCGCGCCGCCTGCCGGCTACGGGAGCCTAATTGGCGACAGGCGGGCCCTGCTGGCGAGCCCGGCCCGTGCGCGGCGCCGGCGCCCGCATCTTACCGTGGGTCCGGATCCAAGGCACCCGCAGAGGGCGGCCACACGTGGGCGGCCGGAAACAGCCCCGCCGGGCGGGTACGACCCCAGCGCACCGCGCGGGCAGGGCGGTCGATTCCAGTGCCGCCCTGGCGGGGCCGGGTGGGGCGCCGACACCGGGGGGCCCCGCCGCAAGGCTCGGGGGTTAACGCGGAGGCCGTCCTCGCCGGCGTCGCGCCAGGCGCAGCCGAGCCCCCGCCCGCGGCCTTACAGCCCCCCCTAGCCCGCCGGCCTCAGCCCCCCCGGCAAGCCGCGACTGCGCCGAGGCCCGGCGCCCTGTCAGGGCCCGGAGGGCCGCACGGGGGAATCCCCCATTCCCCCCCACCGGGCCGTCGCTGCCGTAGCGCCGACGGGGGGGAGCCCCGGAGGGTGGAGCG     
H       AAAATAGTATTGATTCAGTAATTTAACAATTTTTTATTTGCAAAAGTAGCTAATAATCCGATAATCCTATAATATTGACGAATTTTTATTTCTTTTAAAATTATTTTCTATACAACTATTTAGAATAAAAAACTTTATTACAGAATTTGTAATATTATCAATCTATCTCAATAAAATGTCAATCTATTATATTCATATTTGTAATTTTTTTGAGTCTAAAAATAGATTGTTTCATATATTAATAAGATAAATCGTTCAAAATTTTAAATGTTTTTGATTAAGAATACTCTAACCATATAACGAAAAACAACGTCTGAAATATTTAAAACTATTTAAAAATTTAATTGAGTCTCACAAACCGAGCTAATGCCAAAGAGCAAATATTTGATAAAAAATAAAAAAATTTATAATCATATAACATGAATATATATATTCAATTTTACTTACAATGTTCCATTTTATCCTTATTAGATATAAGTTTCTTAATGTTTCTATTTTATATAAATTGTAAGATTAATTTTTGTATTATTTATAATTTATAAGATCAAAACATTTTAGAAAAAATTACATTATTATACTTAAAAATATAATATAAAGTTTTAGCTAAACTCTCAATACAGTAACAAAAAAATAAAAAATAAATTGATATTAAACCTTATATTATTGTTGCAATTTTAACTGTGCAATTCGAAAAACCCTATAATTCGATACAATATCAAATACGTAAATTTTAATGATTATTATAACATTCGTAATTCATTCATGAATTATTTTAGTGGTTTAATATATAAGTTATATAAATAGATAAAAAAAGTGATTCTCCATCCCTTTTATAGTGCATATGTCTTGAACCCATTGTACGTATAGTGATGATTCATAAATCTATGAGTAGCTTAAAAAAATTTAGAGATATAATATAGATACTGTATGTAATATAATTAAGCATCGTAAATAATGTCCACTCTTGAAATGATTTAGTTCAACTTATTATAGTGGTAAAAGTTACCGAGGTGCAAAATCTTGGAAGGCAGAAGTCTTATTTGCCCCCCTATCGTAAAACGTTACCCGAATGCGTTCTTTTCATCGAGGTCCAGTGATAACTTAAAGACAAAAAGCCAAGGTTGAAGAGGACAATTGTTCTCGCACCCAGTGGCTTTATTCGCATCCAACGGGTGTAGTCTTCCTCAATTTACTCAGAATAAAACGTCTCTATGTGATACTTTCCTACTACGATGCAAAGAATAAAATTTATGCGGGTATTGGTCAAAGATATAATAACACGGTAATTGGCCAAATCCCAAACGCTGGTCATGGGTAAGCATACTTAAAGTATACCTTTTTCGAAATGTGATACCACTCTTTTTGTGACTCCGAATAGACTGCCTTGCCTATCATACTATAAAAAAATATTGTTATGAAAGAAGGACCGCATCCCGAATTTAAGTCCGCTTATTTTTTCTCTCCAGAAACATATACCGATGAAGAGAAATATGCCACCTTCAAATAGCTTCTAGTCCTCGAATCTTTATTATACAACCTATCCACAAGAACTTCGTAGGCTATAGTAATATGTACCCGTAACAAGTAGTGGACAAATAAAGGTGAGTTACGAGTTATTTATCTCGCCCGGAACATCAATATTCGGTGAACGAACCGTCCGCAGTTTTTTAGATTTTACTTAGTAACGTTTCTCTGAAGTACCTGGTAAACGTGTCTGCATCCCCTTGGTAGCTCGGCCCCAATCATGCCCAGGAGGATTTCTCGCACAACCAGAAGTGCAGATTCACAGAAGATTTGAAACTTTATATCGGCGACCTTGACTTAAGTAATTCTCTATGCCTTAGGCTTAGAACTTTCACTCGATGAATAGAATAATTGTTCAATTTAATAATTACGTTCACTTTTCATCTCTGTTTAGTTCTAACACGATGGCGTCTACTCCATTTCATCAATCCCGCTGTGTACAACCATCTGTCGGCCCTTAAAGAAGCCCGCAACGCTCTATTGCCCCAGCTCACTAGTACGTCGTCCTAGCGGGGCGCCCCGGCTGGTTGCGTATCCAGCGTATGTTGAACTCTCGAGCGTGCGAAATCTACTACCACGAGACGTGCCCGGGCGGGTCTCGGCCGCCCGACCGGAGCCTATGCGCCTAGTCGGCTTCCCGAAGCGACCACCCGGCAGGAGGAACCTGTACGCATTAGGGTCGCGCCTTCCACGAGGCTTTGGGCGACCAGCCGCCGCTGTGGAATCCGACGTGAGTCTGGTGTACAAATGTGACATGTTAGCAGACTGCCTCAGTCGGCGCTTGACTGCAGGGGCGCCAGCATCGGCGGGGGGCCAGCGAGCTGGGGCGATTCGCCGGGGCTTCTTGGGAGGTAATGCGATAACACAACTATCAGGAGCATTAGTCTATCCCGTGCGCTTAGTATCGCATCTCCGGTGGCTCTCATCTCCGCCCGACTCGTGTGGCCGACAAGTGCCCCCGGACACTCCCGGGGGTACGTGAGTGCTCCGAATAATTGCTATCAGACCGTGCTGGCAAGAAAGCACTCCGTGGTACTATGCTGTGGGCAGCCCGCCCACTGCCCGGCCCCAGCGCCCAGGTGTAGTCTCCTTCAGCGGGCTAGTGGTTGTGGGACGCCCCCTTTAACCGCTTGGCCGCCAATGGCGTAAGTGACGTTGCAAGGCTCGGTGCCCGTGCTGAGAGAGCGGGCCGACCGCCATATGCTCAGCTGTTCATGAGCATGGCCCATCGGGCAGGGTGCCGAGCCACCATAACACCAACTGAGGCTGTGCGAACGTTGCTTGCCTCGACGGTTATCGAATCAGGCAATAAACGCTCACATCGGATGGTTTCTGTCGGTTCGAACTTTGAGACGTCCGGCAAGCATGGCGATACGGTGCTCAGCATGCGAGACGGACTGGATAGGGCCTTTCCCCGCCTCTAGCCCTGCAAGATGCCAGGGGTGTCACCCGAACGGGTGAATTGACCGGAACGGACTCCCGGCGAGCCGTGGGGCCCTGGCGTCGTCCACGCCTGGCCGCCCGGCCGCCCGTCCAGGGGGCCGCCCATTGACGCGTACACACGCTGCCGTCCCCGCCACGCCCCGCGGGGTGGCCCGCCCTCCGCTCCGCGTGTACGGGCAGATCTGCACGGGCAGCACGCGCACCCTACGACCGGGTCTCGTGGCCCCGGCCCGAGGCCGAGCCCCATCATGCCCCACGGCCTATGGGCCGCGGGAGTACCCACCGTCTGCGGCCCCCGCCATCTCTGCCGGCCGCGGCCAGGCCGCGCCGCGGCAGGATTGCCGCCTCGCGCCCGCAGGCAGTGCTCGGGCTTCCGGCAGGCCGGGATGTGATCACGCCGCGGAGGGGCGCGGCTCGGCAGCGGGGGCCTCGCCCGCGGCGGAGGCGACATGGGTCCGCGAGCCCCGGTGAGGGGGACGCCCGCCCAGCGCGGGGCAGGCGAGGGAGGTGGCCCCACGATAGGGGGGCCCCGCGCCACCCGCCGACTACGGGAGCCTAATTGGCGCCAGGGGGGCCCTGCCGGCTGGCCCGGGCCACGCGCGGCGCCGGCGCCCGCAACTGACCTTGGGTCCAGGTCCGCGGCGCCCGCAGTGGGCGGCCGCACGTGGGCGGCCGGGAACGGCCCCTCCCGGCGGGGATCACGCCACCGCACCGCGCGGGCAGGGCGGTCGATCCCCGCGCCGCCCTGGCGTGGCCGGGTGGGGCGCGGTCACCGGGGGGCGCCGCCGCGGAGCTCGGGGGTTCACGCGGAGGCCGCCGTCGCCAGCGCCGCGCCGGGCGCAGCCCAGCTCCCGCCCGCAGCCTTACATCCCCCCCTCGTCTGCCGGCCTGAGCGCCCCCGGCAGGCCGCGACTGCCCCGAGGCCCGGCGGCCGGTCGGGGCGCGAAGGGCCGCGCGGGGTAATCGCTCCTTCCCCCCCACCGGGGCGTCGCAGCCGTAGCCCAGACGCGGGGGGACCCCGGAGGGCAGGGGG     
G       AAAATAGTATTGATTCAGTAATTTAACAATTTTTTATTTGCAAGAGTAGCTACTAATCCGATAATCCTATAATATTGACAAATTTTTGTTTCTTTTAAAATTATTTTCTATACAACTATTTAGAATAAAAAACTTTATTACAAAATTTGTTATATTATCAATCTATCTCAATAAAATGTCAATCTATTATATTCGTATTTGTAATTTTCTTGAGTCTAAAAATAGATTGTTTCATATATTAATAAGATAAATCGTTCAAAATTTGAAATGTTTTTGATTAAAAATACTCTAACCATATAACGAAAAACAACGTCTGAAATATTTAAAACTATTTAAAAATTTAATTAAGTCTCACAAACCGAGCTAGTGCCAGAGAGCAAATATTTGATAAAAAATAAAAAAATTTATAATCATATAACATGAATATATATATTCAATTTTACTTACAATGTTCCATTTTATCCTTATTAGATATAAGTTTCTTATTGTTTCTATTTAATATAAATTGTTAGATTAATTTTTGTATTATTTATAATTTATAAGATCAAATCATTTTAGAAAAAGTTACATTATTATACTTAAAAATATAATATAAAGTTTTAACTAAACTCTCAATACAGTAGCAGAAATATAAAAAATAAATTGATATTAAACCTTATATTATTGTTGCAATTTTAACTGTGCAATTCGAAAAACCCTATAATTCGATACAATATCAAATACGTAAATTATTATGAATATTATAACATTCGTAATTCATTCATGAATTATTTTAGTGGTTTAATATATAAATTATATAAATAGGTAAAAAAAGTAATTCTCCATCCCTTTTATAATGCATATATCTTGAACCCATTGTACGTATAGTGATGATTCATAAATCTATAAATAGCTTAAAAAATTTTAGAGATATAATATAGATACTGTGTGTAATATAATTAAGCATCGTAAATATTGTCCACTCATGAAATAATTTAGTTCAACTTATTATAGTGGTAAAAGTCACCGAGGTGCAAGATCTTGGAAGGCAGAAGTCTTATTTGCCCCCCTATCGTAAAATGTAACTCGAAACCATTCTTTTCATCGAGGTGCACTAACAACTCAAAGATAAGAAGCCAAGGTTGAAGAGGACACTTGTTCTCGTACCCAGTGGCTTTATTCGCATCCGAAGGGTGTAGTCTTCCGTAATTTATTCAGAGTAAAACATCCCTATGCGATGCTGTCCTGATTCGATGCAAAGAATAAAATTTATGCGGGTATCGGTCAAAGATTTAATAACATGTATATTAACCCAATCCTAAACGTTGGGCATATGTAAGCATACTTAAAGTTTACCTTTTTCGAAATATGATACCACTTTTTTTGTGGCTCCGAATAGACTGCCCTGCATATCATACTATAAAATAATATTGTTATGAAAAAAGGACCGCGTCCCGAGTTTAAGTCCGCTTATTTTTTCTTTCCAGAAATATGTACCGATGAAGATAAAGATACCGCCTTCAAATCGCTTTTAGTCCTCGAATCTTTATTATACAACCTATCCACAAGAACTTAGTAGGCTATAACAATATGTACCCGTAACAAGTAGTGAGCAAATAAACGTGAGTTACGAGTTATTTGTCTCGCTCGAAACGTCAATATTCGGTGAACGAACTGTCCACAGTTCCCTAGCTTTTATTTAGTAACGTGTCTCTGAAGTACCTGGCAAACATGTCCGCATCCCCTTGGTACCTCGGCCGCGATCATGCCCAGGAGGATTTCTCGCATAACCAGAAGTGCGGATTCACAGAGGACTCAAAATTTTGTATCGGTGACCTTGACTTAAGTAATTCTCTATGCCTTAGGCTTATAACTTTCACTTAATGAATAGAATATTCGTTCGGTTAAGTAATTGCGGTCATTTTTCCTTTCTGTTTAGTTCTAGCACGATGGCGTCTACTCCATTCCATCAATCCTTGTGTGTAGAACCATCAGTTGGCCTTTAAAGAAGCCCGCAATGCTCTATTGGCCCAGATGACTAGTACGTCGTCCTAGCGGGGCATCCCGGCTGTTTGCGCATCCAGCGTGTGATGAACTCCCGGGCGTGCGAAATCTACTACCACGAGACGTGACCTGGCAGGTCTCGGCCGCCCGACCGCAGCCTATGCGCCGAGTCGGTCTCCAGAAGCGACCACTCGGCAGAAGGAACCCGTACGCATTAGGGTCGCGCTGTCCACGAGGCTTTTGGCGACCAGCCGCCGCCTAGGAACCTGACCTGAGTCTGGTGTTCGAATGGAACGTGTTAGCAGACTGCCTCAGTCGGCGCTTGACTTCAGGGGCGCCAGCATCGACGGGAGGCCAGCGAGCTGACGCGATTCGCCGGGGCTTCTTGAGAGGTAGTGCGATAACACGACTATCAGCAGCGTTAGTCTACCCTGTGCGCTCAGTACCGCATATCCGGTGGCCCTCGTCTCCGCACGACTCGCGTGGCAGACGGGTGACCCCGGATACTCCCGGCAGTACGTGAGTGCTCCGAATAATTGCCATCAGCCCGTGCTCGTAAGAAAACACTGCATGGTACTATGCTGTGGGCAGCGCACCCACTGCGTGGCCCCAGCGCCCCTATGCAGTCTCATTCAAAGGGCTAGTGGTTGTTGGACGCCCTCTTTAAGCGCTTAGCCGCCAACGGCGTGAGTGACGTGGCAAACCGCGGTGCCCGTGCGGGGAGATCGGGCCGACCGTCATACGCCCGGCTGCTCGTGAGCCTGGCCCATAGGGCAAGGTGCCGATCCACCAGAACACCAACTGAGGCTGTACGGACACTGATTGCCTCGAGGGTTATCGAATCAGGCAGTGAACGCACGCATCGACTGGTTTCTGTCGGCGCGAACTTGGAGTTGTCCGTCGAGCATGGCGATACGGTGTTCAGCATGCGAGACGGTCTGGATGAGGCGTTTCACTGCCTCCAGCCCTACAAGATACCTGGGGTGTCACCGGAGCGGGTGGATTGACCGGAAGGGGCTCCTGGCAAGCCGTGGGGCCCGGGGCACGTTCACGCCCGGCCGCGCGGCCGCCCGTCCAGGGGGCCGTCCATTGACGCGGGCCCACCCTACCCTCCCCGCCACGCCCCGCGGGGTGGCCCCTCCACCGCGCCGCGTGGACGGGCAGGTCGGCGCGGGCGGGACGCGCCCCCTACGGCCGGGCCCCGTGGCCCGGGTCCGGTGCCGAGCCCCATCATGCCCCACGGCCCATGGGCCCCGCGAGTAGCCGCCGTCTCCGGGCCCGTCCATCTCGGCCGGCCGCGGCCAGGCCGCGCCGCGGCAGGATTACCGTCTCGTGCCGGCAGGCAGTGCTCGGCCTCCCGGCAGCCCGGGCGGTGGTCACGCCGCGGAGCGGCGCGGCTCGGCAGGCGGGGCCACGCCCGCGGCGGAGGAGACATGGGTCCGCCACCCCCGGTGAGGAGGACGCCTACGCGGCTCGGGGCAGGCGATGGAGGTGGCCCGACGATAGGGACGCGGCGCGCCACCGGCCGGCTCCGGGAGCCTAATCGGCGGCAGGGGGGCTCTGCTGGCGGGCCCGGGCCGTCCGCCGCGCCGGCGCCCGCACCTAACCTTGGGTCCGGATCCCCGGCGCCCGCAGTGGGCGGCCGCACGTGAGTCGCCGGGAACGGCCCCTCCCGGCGGGGATCGCACCAGCGCACGGCGCGGGCAGGGCGGTCGGTCCCCGCGCCGGCCTGGCGCGGCCGGGTGGGGCGCCGGCACGGGGGGGCGCCGCCGCAGGGCTCGGGGGTTAACGCGGAGGCCGCTCTCGCCAGCCTCGCACCAGGCGCAGTCGAGCTCCCGCCCGCGGCCTTACATCCCCCCCTGGCCCGCCGGGCTCAGCGCCCCCGGCATGCCGCGACTGCCCCGGGGCCCGGCGCGCGGTCAGTGCGCGAAGGGCCGCACTGGGTGGTCCCCCCTTCCCCCCCACCGGGCGGTCGGAGCTGTAGCCCGGACGCGGGGCGGCCCCGGAGGCCCGCGTG     
F       AAAATAGTATTGATTCAGTAATTTATCAATTTTTTATTTGCGAAAGTAGCTAATAATCCGATAATCCTATCATATTGACAAATTTTTATTTCTTTTAAAATTATTTTCTATACAACTATTTAGAATAAAAAACTTTATTACAAAATTTGTAACAATATAAATCTATCTCAATAGAATGTCAATCTATTATATTCATATTTGTAATTTTATTGAGTCTAAAAATAGATTGTTTCATATATTAATAAGATAAATCGTTCAAAATTTGAAGTGTTTTTGATTAAAAATACTCTAACCATATAACGAAAAACAACGTCTGAAATATTTAAAACTATTTAAAAATTTAATTAAGTCTCACAAACCGAGCTAGTGCCAAAGAGCAAATATTTGATAAAAAATAAAAAAATTTATAATCATATTACATGAATGTATATATTCAATTTTACTTACAATGTTCCATTTTATCCTTATTAGATATAAGTTTCTTAATGTTTCTATTTTATATAAATTGTAAGATTAATTTTTGTATTATTTATAATTTATAAGATCAAATCATTTTAGAAAAAATTACATTATTATACTTAAAAATATAATATAAAGTTTTAGCTAAACTCTCAATACAGTAACAAAAATATAAAAAATAAATTGATATTAAACCTTATATTATTATTGCAATTTTAACTGTGCAATTCGAAAAACCCTATAATTCGATACAATATCAAATACGTAAATTATTATGATTATTATAACATTCGTAATTCATTCATGAATTAATTTAGTGGTTTAATATATAAATTATATAAATAGGTAAAAAAAGTAATTCTCCATCCCTTTTATAATGCATATATCTTGAACCCATTGTACGTATAGTGATGATTCATAAATCTATAAATAGCTTAAAAAATTTTAGGGATATAATATAGATACTGTAAGTAATATAATTAAGCATCGTAAATAGTGTCCACTCATGAAATAATTTAGTTCAACTTATTATAGTGGTAAAAGTTACCGAGATGTAAGATCTTGGAAGGTAGAAGTTTTATTTGCCCCCCTATCGTAAAACGTAACCCGAAACCATTTTTTTCATCGAGGTCCAATAATAACTTAAAGAAAAGAGGTCAAGGTTGAAGAGGACAATTGTTCTCGCATCCAGCGGCTTTATTCGCATCCGAGGGGTGTAGTCTTCCTGAATTTATTCAGAGTAAAACGTCTCTATGTGATACTATCCTGATTCGATGCAAAGAACAAAATTTATGTGGGTATTGGCCAAAGATTTAATAACATGGGAATTGGCCGAACCCCAAACGTTGGGCATTGGTAAGCATACTTAAAGTGTACCTTTTTCGAAATGTGACACCACTCTTTTTGTGGCTCCGAATAGACTGCCTTGCATATCATGCTTTAAAACAATATTGTTATGAAAGAAGGACCGCATCCCGAATTTACGTCCGCTTATTCTTTCTCTCCAGATACATCTACCGATGAAGAAAAAGATACCGACTTCAAGTGGCTTCTGGTCCTCGAATCCTTATTATACAACCTATCCACAAGAACTTTGTAGGCTATAGTAATACGTACCCGTAACAAGTAGTGGGCAAATAAATGTGAGTTACGAGTTATTTTTCTCGCTCGAAACGTCAGTATTCGGCGAACGAACTGCCCGCAATTCTCTAGTTTTTATTTAGTAATGTGTCTCTGAAGTACCTGGCAAACATGTCTGCATCCCCTTGGTAGCTCGGCCGCTAACATGCCCAAGAGGATTTCTCGCACAACCAGAAGTGCGGATTCACAGAAAACTCGAGATTTTATATCGGGGACCTAGACTTAAGAAATTCTCTATGCCTTAGGCTTAGAACTTTCACTTAATGACTAGAATAATTGTCCAATTTGATAATTGCGATCAGTTTTCTGTTCTGTTTAGTCTTAGCAAGATGGCGTCTATTCCATTCCAACAATCCCGCTGTGTACAACCATCAGTTGGCCTTTAAAGAAGGCCGCAATGTTCTATTGGCCCAGATGACTAGTACGTCGTCCTTGCGGGGCGTCCCGACTGTTTGCCCATCCGGCGTGTGATGAACTCCCGCGCGTGCAAAATCTACTACCACGAGACGTGCCCCGGCAGGTCTCGGCCGCCCGACCGCAGCCTATGCGACGAGTCGGTTTCCTGAAGCGACCACTCGGCAGGAGGAACCCGTACGCATTAGGGTCGCGCTGTCCGCGAGGCTTTTGGCGACCACCCACCGCCCTGGAAGCAGACCTGAGTCTGGTGTTCGAATGTGACATGTTAGCGGGCTGCCTCAGTCGGCGCTTGACTTCAGGGTCGCCAGCATCGCCGTCGGACCAGCGGGCTAAGGCGATTCGCCGTGGCCTCTTGAGAGGTAACGCGATAACACAACTATCAGTAGCGTTAGTCTATCCCGTGCGCTAGATACCGCACATCCGGTGGCCTTCGTCTCCGCTCGGCTCGTGAGGCCGACGAGTACCCCCGGACATTCCCGGGGGTACGTGAGTGCTCCGAATAATTGCTATCAGGCCGTGCTTGGAAGAAAGCACTCCATGTTACTATGCTGTGGGCAGCGCACCCACTGCCGTGCCCCAGCGCCCCCGTGGAGTCTCACTCAGCGGGCTAGTGGTTGTCCGACGCCCGCCTTAAGCGCTTAGCCGCCAGCGTGGTAAGTGACGTTGCAGGTCACGGTGCCCATGCTGGGAGAACGGGCCGACCGACATATGCCGGGCTGTTCGAGAGCATGGCCCATCGGGCAGGGTGCCGATCCACCGGAACACTAACTGAGGCTGTTCGGACGTTGTTTGCCTCGCGAGTTATCGAATCAGGCAATGAACGCACGCACCGGATGGTTTCTGTCGGCGCGGACTTGGAGCCGTCCGGCGAGCATGGCGATACGGTGGTCAGCGTGCGAGACGGTCTGGAAAGGGCCTTTCACCACGTCCAGCCCTTCAAGATGCCAGGGGTGTCACCGGAGCGGGTATATTGACCGGAAGGGGCCCCCGGCGAGCCGTGGGGCCCACGCCGCGTTCACGCCCGGCCGCGCGGCCGCCGGTCCAGGGGGCCGCCCATTGACGCAGGCTCACCTTGCCCTCCCCGCCACGCCCCCCGGGGTGGCCCGGCCTCCGCTCCGCGTGGCCGCGCAGATCGGCGCAGGCGGCAAGCGCGCCCTACGGCCCGGCCCCGTGACCCTGGCCCGGGGCCGGGCCCTATCCTGCCCCACGGCCCACGGGCCGCACGAGTAGCCGCCGTCTCCGGCCCCCGCCATCTCGGCCGGCCGCGGCCAGGCCGTGCCGCGGCGGGATTGCCCGCTCGCGCCTGCAGGCAGTGCTCGGCCTCCCGGCAGGCCGGGAGCTGCTTACGCCGCGGAGCGGCACGGCTCGGCAGTCCGGGCCACGCCCGCGGCGGAGGCGACAAGGGTCCGCGAGCCCCGAGGAGGGAGACGCCTGCGCGGCGCGCCGCAGGCGACGGAGGTGGCCCGACGATGGGGAGGCCCCGCGCCACCCGCCGGCTACGGGAGCCTAATCGGCGGCAGGCGTGCCCGGCTGGCGCGCCCGGGCCGTCCGCGGCGCCGGCGCCCGCACCTGACCTTGGGTCTGGCTCCCCGGCGCCCGCAGTGGGCAGCCCCACGTGGGGGGCCGGGAACGGCCCTCCCCAGCGCGGATCACGCCGGCCCACGGCGCGGACAGGGCGGTCGATCCCCGCGGCGCCCTGGCGGGACCGGGTGGGGCGCCGTCACCGGGGGGCGCCGCCGCACCGCTCGGGGGTTAACGCGGAGGCCGTTCTCGTCAGCGCCGCGCCAGGCGCGGCCAAGCTCCCGCCCGCGGCCTTACACCCCCCCCTGGCCCGCCGGTCGCAGCCCCCCCGGGAGGCCGCGACTGCCCCGAGGCCCGGCGACTGGTGGGTGCGCGAAAGGCCGCACGGGGTAGTCCCCCGTTCCCCCCCACTGGGTCGTCGCGGCCGTAGCCCGGACGGTGGGGGCCCCCGGAGGGCCGAGTG     
E       AAAATAGTATTGATTCAGTAATTTAGCAATTTTTTATTTGCAAGAGTAGCTAATAATCCGATAATCCTATAATATTGACAAATTTTTATTTCTTTTGAAATTATTTTCTATACAACTATTTAGAATAAAAAACTTTATTACAAAATTTGTTACAATATCAATCTATCTCAATAAAATGTCAATCTATTGTATTCATATTTGTAATTTTTTTGAGTCTAAAAATAGATTGTTTCATATATTAATAAGATAAATCGTTCAAAATTTAAAGTGTTTTTGATTAAAAATACTCTAACCATATAACGAAAAACAACGTCTGAAATATTTAAAACTATTTAAAAATTTAATTAAGTCTCACAAACCGAGCTATTGCCAAAGAGCAAATATTTGATAAAAAATAAAAAAATTTATAATCATATAACATGAATATATATATTCAATTTTACTTACAATGTTCCATTTTATCCTTATTAGATATAAGTTTCTTAGTGTTTCTTTTTTATATAAATTGTGAGATTAATTTTTGTATTATTTATAATTTATAAGATCAAATCATTTTAGAAAAAATTACATTATTATACTTAAAAATATAATATAAAGTTTTAACTAAACTCTCAATACAGTAACTGAAATATAAAAAATAAATTGATATTAAACCTTATATTATTGTTGCAATTTTAACTGTGCAATTCGAAAAACCCTATAATTCGATACAATATCAAATACGTAAATTGTAATGATTATTATAACATTCGTAATTCATTCATGAATTATTTTAGTGGTTTAATATATAAATTATATAAATAAGTAAAAAAAGTAATTCTCCATCCCTTTTATAATGCATATATCTTGAACCCATTGTACGTATAGTGAAGATTCATAAATCTATGAATAGCTTAAAAAAATTTAGAGATATAATATAGATACTGTAAGTAATATAATTAAGCATCGTCAATAGTGTCCACTCTTGAAATAATTTAGTTCAACTTATTATAGTGGTAAAAGTCACCGAGATGAAAGATCTTGGAAGGTAGAAGTCTTATTTGCCTCCCTATCGTAAAATGTAACTCGAAGCCGTTCTTTTCATCGAGGTTCAATCACAGCTTAAAGATCAGAAGTCAAGATTGAAGAAGACACTTGTTCTCGAACCCAGTGGCTTTATTCGCATCCGATGGGTGTAGTCTTCCTTAATTTATTCAGAGTAAGACATCTCTATGTGATACTGTCCTGATCCGATGCAAAGAACAAAATTTATGCGAGTATTGGCCAAAGATGTAATAACACGAAAATTGACCGAATCCCAAACGTTGGACATTGGCAAGCATACTTAAAGCGTGCCTTTTTCGAAATGTGACACCACTCTTCTTGTGGCTCCGAATAGACTGCCTTGCGTATCATACTGCAAAACAATATTGTTGTGAAAAAAGGACCGCATCCCGAATTTAAGTCCGCTTATTTTTTCTCTCCAGAAACATGTACCGATGAAGAAAAAAATACCATCTTCAAGTGGCTTCTGGTCCTCGAATCTTTATTACACAAACTATCCACAAGAACTTCGTAGGCTATAGTAATACGTACCCGTAACAAGTAGTGGCCAAATAAACGTGAGTTACGAGTTATTTGTCTCGCACGAAACATCAATATTCGGCGAACGAACTGGCCGCAGTTCTCTAAGTTTTATTTAGTAACGTATCTCTGAAGTACCTGGTAAACATGTCTGCATCCCCTTGGCGACTCGGCCGCGACCATGCCCATGAGGATTTCTCGCATAACCAGAAGTGCGGGTTCACAGAGGACTTGAGACTTTATATCGGTGACCTTGACTTAAGTAATGCTCCATGCCTTAGGCTTAAAACTTTCACTTAATGAATAGAATAGTTGTTCAGTTTGGTAATTGCGGTCGTTTTTCAATTCTATTTAGTTCTGACACAATGGCGTCTATTCCATTTCATCAATTCCGCTGTGTAGAACCATCTGTCGGCCTTTAAAGAAGACCGCAATGCCCTATTGACCCAGATAACTAGTACGTCGTCCTTGAGGGGCGCCCCGGCTGTTTGCGTATCCGGCGTGTGGTGAACTCCCGAGCGTTCAAAATCCACTACCACGAGGCGTACCCTGGCAGGTCTCGGCCGCCCGACCGAAGCCTATGCGGCAAGCCGGTTTCCTGAAGCGTTCACTCGGCAGGAGGAACCCGTACGCATTAGGGTCGCGCAGTCCACGAGGCTTTGTGCGACCAGCCGCCGCCCTGGAAGCTGACCTGAGTCTGGTGTGCGAATGCGACGTGTTAGTCGGCTGCCTCAGTTGGCGCTTGACTCCAGGGGCGCCAGCAACGTCGAACGGCCAGCGAGCTGATGCGATTCGCCGGGGCTTCTTGAGAGGTAACGCGATAACACGACTATCAACAGCATTAGTCTAACCCGTGCGCTCAGTACCGCATGTCCGGTGGCCCTCAACTCCGCCCGCCTCGCGTGGCCGACAAGCACCCCCAGATACTCCCGGGGGTACGTGAGTGCTCCGAATAATTGCTATCAGGCCGTGCTGGGAAGAAAGCCCTCCATGTTACTATGCTGTGGGCAGCGCACCCACTGCCGGGCCCCAGCGCCCCGGTGCAGTCTCATTCAGCGGGCTAGTGGTTGTACGACGCCCGCGTTAAGCGTTTGGCCGTCAACGGCGTAAGTGACGACGCAGGGCTCAGTGCCCGTGCAGGGAGATCGGGCCGACCGCCATATGCCGGGCTGTTCGAGAGCGTGGCCCATCGGGCAAGGCGCTGATCCACCGGAACACCAACTGAGGCTGTACGGACGCTGGTTGCCTCGAGGGTCATCGAATCAGGCAGTAAACGCGCGCATCCGATGGTTTCTGTCGGCACGGAATTGGAGTAGTCCGACAAACATGGCGATACGGTGTCCAGCTTGCGAGACGGACTGGATAAGGCCTTTCACTGCTTCTAGCCTTGCAAGATCCCAGGGGTGTCACCTGAGCGGGTCAAATGACCGGAAGGGACTCCCGGCGAGCCGTGGCGCCCGAGCCCGGTTCACGCGTGGCCGCCCGGCCGCCCGTCCAGGGGGTCGCCCATTGACGCGGACTCACCCTACCGTCCCCGCCACGCCCTCCGGGGTGGCCCGGTCTCCGCGCCGCGTGGCCCAGCAGGTGGGCGCGGAGTGCAAGCGCGCCCTACGGCCTGGCCCTGTGGCCCGGAGCCGGGGCCGAGCCCCATCAGTCCCCCCAGCCCATGGGCCGCGCGAGTAGCCACCGTCGGCGGTCCCGGCCATCTCAGCCGGCCGCGGCCAGGCCGCGTTGCGGCTGGATTACCATCTCGAGCGGGCAGCTAGTGCTCGACCTCCCGGCAGGCCGGGAGCTGCTCACGCCGCGGAGAGGCGCGGCTCGGCAGGCCGGGCCACGCCCGCGGCGGAGGCGACAAGGGTCCGTGAGCCCCGGTGAGGGGGACGCCTGCGCGGCGCGGCGCAGGCGATGGAGGTGGCCCCACGATAGGGCGGCCCCGCGCCACCCGCCGACTGCGGGCGCCTAATCGGCGGTAGGCGGGCCGTGCTGGCGGGCCCGGGCCGTGCGCAGCGCCGGCGCCCGCAGCTGAGCTTGGGTTCGGATCCCCGGCGCCCGCAGTGGGCTGCCGCACGTGGGTGGCCGGGAACCGCCCCTCCCGGTGGGGATCACGCCGCCGCACCGCGCGTGCAGGGCGGTCGATCCCCGCGTCGCCCTGGCGCGCCCGGGTGGGGCGCTGGCACGGGGGGGCGCCGCCGCAGGGCTCGGCGTTTAACGCGGACACCGGTCTCGCCAGGGCCGCACCTGGCGCGGCCGAGCTCCCGCCCACGGCCTTACATCCCCCCCTGGCCCGCCGGCCTCAGCGCCCCCGGGGAGCCGCGACTGCCCCGAGGCCGGGCGCCTGGTCGGGGCGCGAAGGGCCGCGCGGGGTAGTCCCCCATTCGCCCCCACCGGGCCGTCTCCGCCGTAGCCCGGACGGGGGGGGCCCCCGGAGGGGCGCGTG     
D       AAAATAGTATTGATTCAGTAATTTAACAATTTTTTATTTGCAAGAGTAGCTAATAATCCGATAATCCTATAATATTGACAAATTTTTATTTCTTTTAAAATTATTTTCTATACAACTATTTAGAATAAAAAACTTTATTACAAAATTTGTTACAATATCAGTCTATCTCAATAAAATGTCAATCTGTTGTATTCATATTTGTAATTTTTTTGAGTCTAAAAATAGATTGTTTCATATATTAATAAGATAAATCGTTCGAAATTTAAAATGTCTTTGATTAAAAATACTCTAACCATATAACGAAAAACAACGTCTGGAATATTTAAAACTATTTAAAAATTTAATTAAGTCTCACAAACCGAGCTAATGCCAAAGAGCAAATATTTGATAAAGAATAAAAAAATTTATAATCATATAACATGAATATATATATTCAATTTTACTTACAATGTTCCATTTTATCCTTATTAGATATAGGTTTCTTAATGTTTCTATTTTATATAAATTGTAAGATTAGTTTTTGTATTATTTATAATTTATAAGATCAAATCATTTTAGAAAAAATTACATTATTATACTTAAAAATATAAAATAGAGTTTTAACTAAACTCTCAATACAGTAGCAAAAATATCAAAAATAAATTGATATTAAACCTTATATTATTATTGCAATTTTAACTGTGCAATTCGAAAAACCCTATAATTCGATACAATATCAAATACGTAAATTATTATGATTATTATAACATTCGTAATTCATTCATGAATTAATTTAGTGGTTTAATATATAAATTATATAAATAGGTAAAAAAAGTAATTCTCCATCCCTTTTATAATGCATATATCTTGAACCCATTGTACGTATAGTGATGATTCATAAATCTATAACTAGCTTAAAAAAATTTAGAGATATAATATAGATACTGTAAGTAATATAATTAAGCATCGTAAATAATGTCCACTCATGAAATAATTTAGTTCAACTTATTATAGTGGTAAAAGTCACCGAGATGTAAGATCTTGGAAGGTAGAAGTTTTATTTATCCCCCTATCGTAAAACGTAACACGAAACCATTCTTTTCATCGAGGTCCAGTAACAGCTTAAAGATAAAGGGGCAAGGTTGAAGAAGACACTTGTTCTCGAACCCAGCGGCTTTATTCGCATCCGATGGGTGTAGTCTTCCTCAATTTATTCAGAACAAGACATCACTATGTGATGCTGTCCTCATTCGATGCAAAGAATAAAATTTATGAGGGTATTGGCCAAAGATTTAATAACATGAAAATTGACCGAATCCCAAACGTTGGACATAAGTAAGCATACTTAAAGATTGCCTCTTTCGAAATGTGATACCACTCTTTTTGTGGCTCCGAATAGACTGCCTTGCCTATCATACTATAGAACAATATTGTTATGTAAGAAGGGCCGCATCCCGAATTTAAGTCCGCTTATTTTTTCTCTCCAGAGACATATACCGCTGAAGAGAAACATACCACTTTCAATTGGCTTCTAGTCCTCGAGTCTTTATCACACAACCTATCCACAAGAACTTGGTAGGCCATAGTAATACGTACCCGTAACAAGTAGTGAACGAATAAATGTGAGTTACGAGTTATTTATCTCGCTCGAAACATCAATATCCGGGGAACGAACTGACCGCAGTTTTTCAGTTTTTATTTAGTAACGTATCTCTGAAGTACCTGGGAAACATGTCTGCATCCCCTTGGCGACTTGGCCGCAACCATGCCCAGGAGGATTTCTCGCAAAACCAGAAGTGCGGCTTCACAGAAGACTCGAGATTTTATATCGGCGACCTCGTCTTAAGTAATTCTCTATGCCTTAGGCTTAAAACTTTCACTTAATGAATAGAATAATTGTCCGTTTCGGTAATTGCGGTCACTTTTCCTTTCTGTTTAGTCCTATCAAAATGGCGTCCAATCCATTCCACCAATCCCGTTGTGTGAAACCATCAGTCGGTCTTTAAAGAAGCCCGCAATGCTCTATTGCCCCAGTTAACTAATACGTCGTCCTCGAGGGGCGCCCCGACTGTTTGCTTATCCGGTGTATGATGAACCCTCGAGCGTGCAAAATCTACTACCACGAGACGTGCCCCGGCAGGTCTCGGCCGCCCAACCGGATCCTATGCGACGAGCCGGTTTCCAGAAGCGGCCGCTCGGCAGGAGGACCCTGTACGCATTAGGGTCGCGCTGTCCACGAGGCTTTGGGCGACCACCCATCGCCATGGAAACCGACCTGAGCCTGGTGTCCAAATGGTACGTGTTGGCAGGCTGCCTCAGTCGACGCTTGATTCGAGGGGCGGCAGCATCGGCGGAGGGCCGGCGGGCTGTGGCGATTCGCCGGGGCCTCTCGCGAGGTAATGCGAAAACACCACTATCATCAGAATTGGTCTATCCCGTGCGCTCAGTACCGCATATCCGGTGGCTCTCGTCTCCGCCCGGCTCGCGGGGCCGACACGTAGCCCCGGACACTTCCGGAGGTACGTGTGCGCTCCGAATAATTACTATCAGGCCGTACTGGTAAGAAGGCACTCCATGGAACTATGCTGTGGGCAGCACGCCCACTGCCGGGCCCTAGCGCCCCTGTGTAGTCTCTCTCAACGGGCTAGTGGTTGTCCGACGCCCTCATTGAGCGCTTGGCCGTCAACGGCGTAAGTGACGTTGCAGGGCTCGGTGCCCGTGCAGGGAGAAAGGACCGACCGACATATGCCGCGCTGTTCGGGAGCATGGACCATCGGGCAGGGTGCTGATCCACCGGAACACCAACTAAGGCTGTACGGACGATGATTGCATCGAGGGTCACCGAATCAGGTAGTAAACGCACGCATCCAATGGTTTCTGTCGGCGCGGACTTGGAGCTGTCCGGCGAGCATGACGATACGGTGGTCAGCGTGCGAGACGGACTGGATGAGGCCTTTCACTGCTTCTAGCCCTCCAAGATTCCAGCGGTGTCACCGGAGCGGGTGGATTGACCGGAATGGACGCCCGGCGAGCCGTGGCGCCCGGGCCCCGTTTACGCCTGGCCGCTCGGCCGCCGGTCCAGGGGGCCGCCCATTGACGCGCACTCACCCTCCCGTCCCCGCCACGCCCCCCGGGGTGGCCCGGCCACCGCCCCGCGTGGCCGGGCAGGTCAGCGCGGCCGGCAAGCGCGCCCTACGGCCCGGTCCTGTCACCCCGAGCCGGGGCCGAGCCTCATCATTCCCCACGGCCCAGGGGCCGCGTGAGTAGCCACCGTCTTCGGACCCTTCCATCTCGGCCAGCCGCGGCCAAGCCGGCCTGCGGCGGGATTGCCGTCTCGGGCGCGCAGATAGTGCTCGACCTCCCGGCAGGCCGGGGGGTGATTACGCCGCGGAGTGGCGTGGCTCGGCAGACGGAGCCACGCCCGCGGCGGAGGCGACATGGGTGCGCGAGCCCCGGTGAGTGCGACGCCTGCGCGGCGCGGGGCAGGCGATGGAGGTGGCCCGACGGTCGGGCCGCGCCGCGCCCCTCGCCGCCTGCGGGAGCCTAATCGGCGGCAGGCGGGGCCCGCTGGCGAGCCCGGCCCGTCCGCCGCGCCGGCGCCCGCACCTTAGCTTGGGTCAGAATCACCGGCGCCCGCGGGGGTCGGCCACACGTGGGGCGCCGGGAACTGCCCCCCCCTGCGCGGGTCACGCCAGCCCACCGAGCGTGCAGGGCGGTCGGTCCCCGCGGCGCCCTGGCGCGCCCGGCTGGGGCGCCGGCACCGGGGGGCGCCGCCGCATTGCTGGGGGGTTAACGCGGAGACCGGTCTCGCCAGCGCCGCCCCCGGCGCGGCCGAGCTCCCGTCCGCGGCCCTACAGCCCCCCCTGGCCCGCCCGGCCCAGCGCCCCCGGGGTGCCGCGACTGCCCCGCGGCCCGGCGCCCGGTCGTGGCCCGCAGGGCCGCGCGGGGGAGTCTCCCGTTCCCCCCCACCGGGCCGTCGGAGCCGTAGCCCGGACGGGGGGTGGCCCCGGAGGGCCGAGTG     
C       AAAATAGTATTGATTCAGTAATTTAGCAATTTTTTATTTGCGAAAGTAGCTAGTAATCCGATAATCCTATGATATTGACAGATTTTTATTTCTTTTAAAATAATTTTCTATACAACTATTTAGAATAAAAAACTTTATTACAAAATTTGTTACAATATCAGTCTATCTCAATAAAATGTCAATCTATTATATTCATATTTGTAATTTTTTTGAGTCTAAAAATAGATTGTTTCATATATTAATAAGATAAATCGTTCAAAATTTAAAATGTTTTTGATTAAAAATACTCTAACCATATAACGAAAAACAACGTCTGAAATATTTAAAACTATTTAAAAATTTAATTAAGTCTCACAAACCGAGCTAGTGCCAAAGAGCAAATATTTGATAAAAAATAAAAAAATTTATAATCATATAACATGAATATGTATATTCAATTTTACTTGCAATGTTCCATTTTATCCTTATTAGATATAAGTTTCTTAATGTTTTTGTTTTATATAAATTGTGAGATTAATTTTTGTATTATTTATAATTTATAAGATCAAATCATTTTAGAAAAAATTACATTATTATACTTAAAAATATAATATAGAGTTTTAACTAAACTCTCAATACAGTAGCAAAAATATGAAAAGTAAATTGATATTAAACCTTATATTATTATTGCAATTTTAACTGTGCAAATCGAAAAACCCTATAATTCGATACAATATCAAATACGTAAATTGTTATGATTATTATAACATTCGTAATTCATTCATGAATTATTTTAGTGGTTTAATATATAAATTATATAAATAGGTAAAAAAAGTAATTCTCCATCCCTTTTATAATGCATATGTCTTGAACCCATTGTACGTATAGTGATGATTCATAAATCTATAAGTAGCTTAAAAAATTTTAGGGATATAATATAGATACTGTAAGTAATATAATTAAGCATCGTTAATAATGTCCACTCGTGGAATAATTTAGTTCAACTTATTATAGTGGTAAAAGTTACCGAGCTGAAAAATCTTGGAAGGCAGAAGTTTTATTTCCCCCCCTATCGTAAAACGTAACCCGAAGCCATTCTTTTCATCGAGGTCCAATAATAGCTCAAAGAGAAGAGGCCAAGGTTGAAGAGGACAATTGTTCTCGCACCCAGTGGCTTTATTCGCATCCGACGAGTGTAGTCTTCCTCAATTTATTCAGAGTAACACATCTCTATGTGATGCTATCCTGATCCGATGCAAAGAGTAAAATTTATGCGGGTATTGGGCAAAGATTTAATAACATGGAAATTCACCGAATCCTAAACGTTGGACATGGGTAAGCATACTTAAAGTATACCTTTTTTGAAATGTGATACCATTCTTTTTGTGGCTCCGAATAGACCGCCCTGCGTATCATACTTTAAAATAATATTGTTATGTAAAAAGGGCCGCGTCCCGAATTGAAGTCCGCTTATTTTTCCTCTCCAGAGATATATACCGATGAAGAGAAAGATGCCTTATTCAAGTGGCTTCTAGTCCTCGAATCTTTATTATACAACCTGTCCACAAGAACTTTGTAGGCTATAGAAATACGTACCCGTAACAAGTAGTGGGCAAATAAACATGAGTTACGAGTTATTTGTCTCGCTCGAAACTTCAATATTCGGTGAACGAACGGTCCGCAGTTCTCTAGTTTTTATTTAGTAACGTATCTCTGAAGTACCTGGCAAACATATCTGCATCCCCTTGGTAACTCGGCCGCTATCATGCCCAGGAGGATTTCGCGCATGACCAGAAGTGCGGGGTCACAGAGAACTGGATACTTTATATCGGTGACCTTGACTTTAGTAATTCTCTATGCCTTAGGCTTAGAACTTTCACTTTATGAATAGAATAATGGTTCGGTTCGGTAATTGCGATCATTTTTCTCTTCTGTTTAGTACTAACAAGATGGCGTCTATTCCATTACATCAATCCTGCTGTGTGAAACCATCAGTTGGCCCTTAAAGAAGTCCGCAATGCCCTATTGACCCAGGTAACTAGTACGTCGTCCTCGAGGGGCAACCGGGCTGGTTGCATATCCAGCGTTTGATGAACGCCCGGGCGTGCAAAATCTACTACCACGAGACGTGCCCGGGCAGGTCTCGGCCGCCCGACCGAAACCTATGCGCCGAGTCGGTTTCCTGAAGCGGCAGCTCGGCAGGAGGAACCTGTACGCATTAGGGTCGCGCTGTCCATGAGGCTTTGGGCGACCAGCCACCGCCCTGGAAACCGACCTGAGCCTGGTGTTAGAATGTGACATGTTAGCAGACTGACTCAGTCGGCGCTTGACTCCAGGGGCGTCAGCATCGACGGGGGACCAGCGGGCTGATGCGATTCGGCGGGGCCTTTTGAGAGGTAATGCGAGAACACAACTATCAACAGCGTTAGTCGATCCAGTGCGCTCGATACCGCATATCCGGTGGCCCTCGCCTCCGCCCGGCTCGAGTGGCTGACCAGTACCCCCGGACACTCCCGGGGGTACGTGACTGCTCCGAATAATTGCTATCAGGCTGTGCTAGAAAGAAAGCACTCCCTGTAACTATGCTGTGGGCAGTACGCCCACTGTCGAGCCCCAGCGCCCCTGTATAGTCTCCCTCAACGGGCTAGTGGTTGTCCGACGCCCCCTTTAAGCGCTTGGCCGCCAACGGCGTAAGTGACGTTCCAGGACACGGTGCCCATGCAGGGAGAATGGGCCGACCGGCATATGCCGGGCTGTTCATGAGCATGGCCCATCGGGCATGGTGCTGATCCACCGAGACACCAACTGAGGCTGTGCGGACGTTGATTGCTTCGAGAGTCACCGAATCAGGCACTAAACGCACCGATCGGGTGGTTTCTGTCGGTACGCACTTGGAGCTGTCCGGCCAGCATGGCGATACGGTGGTCAGCATGCGAGACGGACTGGATGAGGCCTTTCACACCCTCTAGCCCTCCAAGATCCCAGAGGTGTCACCAGAACGGGTGGATTGACCGGAAGGGTCAGCCGGCGAGCCGTGGTGCCCCCGCCCCGTTGACGCCTGGCCGCTCGGCCACCCGCCCAGGGGGCTGCCCATTGACACGGGCGCACCCTGCCCTCCCCGCCACGCCCTCCGGGGTGGCCCTACCCCCGCCCCGCGTTGCCGGGCAGGTGGGCGCGGCCCGGAAGCGCGCCCTACGGCCCGGCGCCGTGGCCCCGGCCCGCAGCCGAGCCGCATGATTCCGTACAGCCCATGGGCGGCGCGAGTAGCCGCCGTCTGCGGAGCCGCCCATCTCTGCCGGCCGCGGCCAGTCCGGGCCGCGGCGGGATGACCTTCTCGCGCGGGCAGACACTGCTCGGCCTACCGGCAGGCCGGGGTCTGGTGACGCCGCGGAGGGGCGCGGTTCGGCAGGCCGGGCCACGCCCGCGGCGGACGCGACACGGGGCCGGTAGCCCCGGGGAGGGCGACTCCTGCACGGCGCGGCGCAGGCGATGGAGGGGGCCCAACGATTGGCGAGCCCCGCGCCACGCGCCGGCTACGGGAGCCTAATCGGCGGCAGGCGGGCTCGGCGGGCGTGCCCGGTCCGTCCGGGGCGCCGGCGCGCGCACCTGACCTTGGGTCTAGATCCCCGGCGCCCGCAGTGGGGGGCCGCACGTGAGGCGCCGGGAACTGGCCCTCCCGGCGCGGATCACTCCAGCCCACCGCGCGTGCAGGGCGGTCGCTCCCTGTGCCGGCCTGGCGCGCCCGGGTGGGGCGACTGCACGGGGGGGCGCCGCCGCAGGGCTCGGGAGGTCACGCGGAGACCGTCATCGCCGGCGCCGCGCCGGGCGCAGGTGAGCTCCGGCCCGCGGCCTTACATCCCCCCCTGGCCGGCCGGCCCCAGCGCCCCCGGGGAGCCGCGACTGCCCCGGGGCCGGGCGCCCGATCGGGGCCCGAAGGGCCGGACGGGGTAGTCCCCCGTTCGCCCCCACCGGGCCATCGCAGCCGTGGCCCGGACGGGGCGGGCCCCCGGAGGGCCGAGGG     
B       AAAATAGTATTGATTCAGTAATTTAACAATTTTTTATTTGCAAAAGTAGCTAATAATCCGATAATCCTATAATATTGACAAATTTTTATTTCTTTTAAAATTATTTTCTATACAACTATTTAGAATAAGAAACTTTATTACAAAATTTGTTACAATATCAATCTATCTCAATAAAATGTCAATCTATTGTATTCATATTTGTAATTTTTTTGAGTCTAAAAATAGATTGTATCATATATTAATAAGATAAATCGTTCGAAATTTGAAATGTTTTTGATTAAGAATACTCTAACCATATAACGAAAAACAACGTCTGAAATATTTAAAACTATTTAAAAATTTAATTAAGTCTCACAAACCGAGCTAATGCCAAAGAGCAAATATTTGATAAAAAATAAAAAAATTTATAATCTTATAACATGAATATATATATTCAATTTTACTTTCAATGTTCCATTTTATCCATATTAGATGTAAGTTTCTTAATGTTTCTGTTTAATATAAATTGTAAGATTAATTTTTGTATTATTTATAATTTATAAGATCAAATCATTTTAGAAAAAATTACGTTATTATACTTAAAAATATAATATAAAGTTTTGTCTAAACTCTCAATACAGTAGCGGAAATATAAAAAATAAATTGATATTAAACCTTATATTATTATTGCAATTTTAACTGTGCAATTCGAAAAACCCTATAATTCGATACAATATCAAATACGTAAGTTATTATGATTATTATAACATTCGTAATTCATTCATGAATTATTTTAGTGGTTTAATATATAAATTATATAAATAGGTAAAAAAAGTAATTCTCCATCCCTTTTATAATGCATATGTCTTGAACCCATTGTACGTATAGTGATGATTCATAAATCTATAAATAGCTTAAAAAATTTTAGAGATATAATATAGATACTGTAAGTAATATAATTAAGCATCGTAAATAGTGTCCACTCATGAAATAATTTAGTTCAACTTATTATAGTGGTAAAAGTAACCGAGATGCAAAATCTTGGAAGGTAGAAGTTTTATTTGCCCCCCTATCGTAAAACGTCACCCGAAACCATTTTTTTCATCGAGGATCAGTAATATCTTAAAGATAAAAGGTCAAGGTTGAAGAAGACACTTGTTCTCGCACCCAGTGGCTTTATTCGCATCCGATGAGTGTAGTCTTCCTTAATTTATTCAGAACAAGACGTCTCTATGCGATGCTATCCTAGTTCGATGCAAAGAACAAGATTTATGTGGGTATTGGCCAAAGATTTAATCACATGGGGATTGACCGAATCCTAAACGTTGGACATAAGTAAGCATACTTAAGGTATACCTTTTTCGAAATGTGATACTATTCTTTTTGTGACTCCGAATAGACTGCCTTGCGTATCATACTATAAAAAAATATTGTTGTGAAAAAAGGTCCGCATCCCGAATTTTGGTCCGCTTATTTTTTCTCTCCAGATATATGTACCGATGAAGAGAAATATGCCATTTTCAAGTGGCTTCTGGTCCTCGAATCTTTATTATACAACCTGTCCACAAGAACTTTGTAGGCTATAGTAAGACGTACCCGCAACAAGCAATGGACAAATAAATGTGAGTTACGAGTTATTTGTCTCGCCCGAAACATCAATATTCGGTGAACGAACTGTCCGCAGTTTTCTAGTTTTTATTTAGTAAGGTATCTCTGAAGTACCTGGTAAACATATCTGCATCCCCTTAGTAGCTCGGCCGCAATCATGCCCAAGAGGATTTCTCGCAGGACCAGAAGTGCGGATTCACAGAAGACTTGAGATTTTATATCGGTGACCTTGGCTTTAGTAATTCTCTATGCCTTAGGCTTAAAACTTTCACTTTATGAATAGAATAATAGTTCGATTTGATAATTTCGATCATCTTTCCTTTCTGTTTAGTTCTACCAAAATGGCGTCCAATCCATTTCACCAATTCCGTTGTGTAAAACCATCAGTTGGCCTCTAAAGAAGCCCGCAATGCCCTATTGGCCCAGATAACTAGTACGTCGTCCTCGGGGGGCACCCCGGCTGTTTGCGTATCCGGGGTGTGGTAAACTCCCGTACGTTCAAAATCTACTACCACGAGGCGTGGCCTGGCAGGTCTCGGCCGCTCAACCGGATCCTATGCGTCGAGCCGGCTTCCTGAAGCGACAGCTCGGCAGGAGGAACCCGTACGCATCAGGGTCGCGCTGTCCGCGAGGCTTTGGGCGACCAGCCGCCGCCCTGGAAACCGACCTGAGCCTGGTGTCCGAATGTGACACGTTAGCCGGCTGTCTCAGTCGACGCATTACTGCAGGGGCGTCAGCATCGGTCAGAGACCAACGAGCTAAAGCGATTCGCCGGGGCCTCTTGAGAGGTAAAGCGAGAAGACAACTATCAACAGCATTAGTCGATCCCGTGAGCTTAATACCGCGTATCCGGTGGCCCTCGCCTCCGCCCGGCTCGTGCGGCCGACTAGTACCCCCGGACACTCCCGGGGGTACGTGAACGCTCCGAATAATTGCTTTCAGGCCGTGCTAGTAAGGAAGCACTCCATGGTACGATGCTGTGGGCAGCGCGCCCACTGCCAGGCCCCAGCGCCCCTGTGTAGTCTCACTCAACGGGCTAGTGGTTGTTCGACGCCCACGTTAAGCGCTTCGCTGCCAACGTCGTAAGTGACGTCGCATGACTCGGTGCCCCTGCGGCGAGAACGGACCGATCGCCATATGCGGGACTGCTCGTGAGCACGGCCCATCGGGCAGGGTGCTGATCCACCGGAACACCAACAGAGGCTGTACGCACGCTGGTTGCCTCGAGGGTCATCGAATCAGGCACTAAACACACATATCGAGTGGTTTCCGTCGGCACGGAGTTGGAGCGGTCCGGCGAGCACGGCGATACGGTGTTCAGCGTGCGAGACGGACTGGATTCGGCCTTTCACTACCTCTAGCCCTTCAAGATCCCAGAGGTGTCACCGGAGTGGGTGAATTGACCGGAGAGGACCCCCGGCGAGCGCCGGCGCCCGCGCCCCGTTGACGCCTGGCCGCTCGGCCGCCCGTCCAGGGGGCCGCCCATTGACCCGGGCTCAGCCTGCCCTCCCCGCCACGCCCGCCTGGGTGGCCCGGCCTCCGCTCTGCGTGGCCGAGCAGGTCGGCGCGGCGCGTACGCGCGCCCCACGGCCTGGCCCCGTGGCCCCGCCCCGGGGCCGACCCCCATCATTCCCCACGGCCCATGGTCGGCTCGAGTAGCCGCCGTCTTCGGCGCCCCCCATCTCCGCCGGCGGCGGCCAGGCCGGGCTGCGGCAGGATCGCCTTCTCGCGGGCGCAGGTAGTGCTCGGCCTCCCGGCAGGCCGGGGCCTGATGACGCCGCGGAGCGGCGCGGCTCGGCAGAGTGGGCCGCGCCCGCGGCGGATGCGACACGGGGCCGGGAGCCCCGGTGAGGCTGACGCCAGCGCAGCACGACGCAGGCGACGAAGGAGGCCCCGCGGTTGGGGAGCGCCGCGCCACCGGCCGGCTGGGGGAGCCTGATCGGTGGCAGGCGGGAGCCACTGGCGCGCCCGGCCCTTCCGCGGCGCCGGCGCGCGCACCTGACCCTGGGTCTGCGTCCCCGGCGCCCGCAGCAGTCGGCCGCACGTGGGCCGCCGGGAACTGCCCCCCCCAGCGCGGGTCACACCAGCCCACCGCGCGTGCAGAGAGGTCGATCCCCGCGCCACCCCGGCGCGCCCGGGTGGGGCGCCGGCACCGGGGGGCGCCGCCGCAGGGCTCGGGGGTTAACGCGGAGACCGTTCTCGCCAGCGGCGCGCCGGGCGCGGTCTAGCTCCCGCCCGCGGCCTTACACCCCCCCCCTGACGGCCAGCCCCAGCGCCCCCGGGGGGCCGCGGCTGCCCCGCGGCCCGGCGCCCGATCGGGGCGCGAAGGGTCGCTCGGGACAATCCCCCATTCTCTCCCACCGGGGCTTCTGGGCCGTAGCCCTGACGGTGGGGATCCCCAGAGGACCGAGTG     
A       AAAATAGTATTGATTCAGTAATTTAACAATTTTTTATTTGCGAGAGTAGCTAATAATCCGATAATCCTATAATATTGACAAATTTTTATTTCTTTTAAAATTATTTTCTATACAACTATTTAGAATAAAAATCTTTATTACAAAATTTGTTACAATATAAGTCTATCTCAATAAAATGTCAATCTATTATATTCGTATTTGTAATTTTCTTGAGTCTAAAAATAGATTGTTTCATATATTAATAAGATAAATCGTTCAAAATTTAAAATGTTTTTGATTAAAAATACTCTAACCATATAACGAAAAACAACGTCTGAAATATTTAAAACTATTTAAAAATTTAATTAAGTCTCACAAACCGAGCTAATGCCAAAGAGCAAATATTTGATAAAAAAAAAAAAAATTTATAATCATATGACATGAATATGTATATTCAATTTTACTTGCAATGTTCCATTTTATCCTTATTAGATATAAGTTTCTTAATGTTTCTGTTTTATATAAATTGTTAGATTAGTTTTTGTATTATTTATAATTTATAAGATCAAATCATTTTAGAAAAAATTACGTTATTATACTTAAAAATATAATATAGAGTTTTAGCTAAACTCTCAATACAGTAACAGAAATATAAAAAGTAAATTGATATTAAACCTTATATTATTTTTGCAATTTTAACTGTGCAATTCGAAAAACCCTATAATTCGATACAATATCAAATACGTAAGTTATTATGATTATTATAACATTCGTAATTCATTCATGAATTATTTTAGTGGTTTAATATATAAATTATATAAATAGATAAAAAAAGTAATTCTCCATCCCTTTTATAATGCATATATCTTGAACCCATTGTACGTATAGTGATGATTCATAAATCTATAAATAGCTTAAAAAAATTTAGAGAAATAATATAGATACTGTGAGTAATATAATTAAGCATCGTAAATAGTGTCCACTCATGAAATAATTTAGTTCAACTTATTATAGTGGTAAAAGTTACCGAGATGTAAAATCTTGGAAGGCAGAAGTCTTATTTACCCCCCTATCGTAAAATGTAACTCGAAGCCGTTTTTTTCATCGAGGTCCAATCACAGCTTAAAGATCAGAGGTCAAGGTTGAAGAAGACACTTGTTCTCGAACCCAGTGGCTTTATTCGCATCCGATGAGTGTAGTCTTCCTCAATTTACTCAGAGTAAGACATCTCTATGTGATTCTGCCCTAATCCGATGCAAAGAACAAAATTTATGTGGGTATTGGCCAAAGATTTAATAACATGGTGATTAGCCGAATCCTAAACGTTGGACATAGGTAAGCATACTTAAAGTATGCCTCTTTCGAAATGTGATACCATTCTTTTTGTGGCTCCGAATAGACCGCCTTGCGTATCATGCTATAGAATAATATTGTTATGTAAAAAGGGCCGCCTCCCGAATTTAAGTCCGCTTATTTTCCCTCTCCAGAAACATCTACCGATGAAAAGAAAAATGCCGTCTTTAAGTGGCTTCTAGTCCTCGAATCTTTATTATACAACCTGTCCACAAGAACTTTGTAGGCTATAGCAATACGTACCCGCAACAAGTAGTGGCCAAATAAATGTGAGTTACGAGTTATTTGTCTCGCTCGAAACATCAATATCCGGTGAACGAACTGTCCACAGTTCTCCAGTTTTTATTTAGTAAGGTATCTCTGAAGAACCTGGTAAACGTATCTGCATCCCCTTGGTAGCTCGGCCGCGACCATGCCCAAGAGGATTTCTCGCACCACCAGAAGTGCGGACTCACAGAAAACTTGAAATTTCATATCGGCGACCTTGACTTAAGTAATTCTCTATGCCTTAGGCTTAGAACTTTCGCTTTATGAATAGAATAATTGTTCAGTTTGATAATTTCGATCACGTTTTCTTTCTGTTTAGTTCTTACAAAATGGCGTCTACTCCATTACATCAATCCCGCTGTGTTAAACCATCAGTTGACCTATAAAGAAGCCCGCAATGCTCTATAGGCCCAGGTAACTAGTACGTCGTCCTCGGGGGGCACCCCGGCTGTTTGCCTATCCAGTGTATGGTGAACTCCCGTACGTTCAAAATCTACTACCACGAGACGTGCCCCGGCAGGGCTCGGCCGCCCGACCGGAACCTATGCGGCGAGGCGGTTTCTTGAAGCGGCAGCCCGGCAGAAGGCACCAGTACGCATTAGGGTCGCGCTATCCACGAGGCTTTGGGCGACTAGCCACCGCCCTGGAAGCGGACCTGAGCCTGGTGTTTGAATGTGACATGTTAGCGGGCTGTCTCAGTCGGCGCCTGACTCCAGGGGCGTCAGCATCGGCGGCGGACCAGCGGGTTAACGCGATTCGCCGGGGCCTCTTGAGAGGTAAGGCGACAACACAACTATCATCAGCATTAGTCGATCCCGTGCGCTCGATATCGCGTATCCGGTGGCCCACGCCTCCGCCCGGCTCGCGGGGCGGACTAGTAGCCCCGGACACTCCCGGAGGTACTTGAGTGCTCCGAATAATTGCTATCAGGCCGTGCTAGCAAGAAAGCACTAGATGGTACTATGCTGTGGGCAGCGCGCCCACTGCCGGGCCCCAGCGCCCCAGTGTAGTCTCCCTCAACGGGCTAGTGGTTGTCCGTCGCCCCCATTAAGCGCTTAGCCGCCAACGGCGTAAGTGACGTTGCAGAGCGCGGTGCCCGTGCGGAGAGAATGGCCCGATCGGCATGTGCTGGGCTGTTCATGAGCATGGGCCATCGGGCAGGGTGCTGATCCAGCGAAACACCAACAGAGGCTGTACGCACTTTGATTGCTTCGCGAGTCACCGAATCAGGCACTGAACACACGGAGCGGATGGTTTCCGTCGGCGCGAACTTGGAGCGGTCCGGCGAGCATGGCGATACGGTAGTCAGCATGCGAGACGGGCTGGACGAGGCCTTTCACTCCTTCCAGCCCTTCAAGATCCCAGGGGTGTCACCGGAACGGGTGGATTGACCGGAGGGGACGGGCGGCGAGCGATGGCGCCCGCGCGCCGTTGGCGCCTGGCCGCTCGGCCCCCCGCCCAGGGGGCCGGCCATTGACGCGTGCCCACCCTGCCCTCCCCGCCACGCCCCCCAGGGTGGCCCGGCCTCCGCCCCGCGGGACCGAGCAGGTGGGCGCGGGTCGTAAGCGCACCCCACGACCTGGCCCTGTGTCCCCGTCCCGGGGCCGACCCCCATCATCCCCCATGGCCCATGGGCGGCGGGAGTAGCCGCCGTCTGCGATCCCCCCCATCTCGGCCAGCCGCGGGCAGGCCGGGCTGCTGCAAGATTGCCGGCTCGCGCGGGCAGGTAGTGCTCGGCCTCCCGGCAGGCCGGGGTGTGTTTACGCCGCGGAGGGGCGCGGGTCGGCAGGCCGGGCCACGCCCGCGGCGGATGCGACACGGGGCCGGGAGCCCCGGTGAGGACGACGCCGCCGCAGCGCGACGCAGGCGATGGCGGGGGCCCGACGATCGGGCGACCCCGCGCCCCTCGCCGGCTACGGGAGCCTGATCGGTGGCAGGCGGGCCCCGCTGGCGGGCCCGGCCCATTCGCTGCGCCGGCGCTCGCAGCTGACCTTGGGTGTGGATCCCCGGCGCCCGCAGTTGCCGGCCGCACGTGGCGCGCCGGGAACTGCCCCTCCCGGCGCGGTTCACGCCAGCCCACCGCGCGTGCAGGGGGGTCGATGCCCGCGCCACCCTGGCGCGCCCGGGTGGGGCGCCGGCACCGGGGGGCGCCGCCGGAAGGCTGGGGAGTTAACGCGGAGACCGCTCTCGCCAGCGCCGCGCCTGGCGCGGCCGAGCTCCCGCCCGCGGCCTTACACCCCCCCCCGGGCGGCCGGGCCCAGCGCCCCCGGCGGGCCGCGACTGCCCGGTGGCCCGGCGCCCGATCGGGGCGCGGAGGGCCGCGCGGGCCAGTCCCCCATTCCCCCCCACCGGGCCGTCGCAGCCGTAGCCCGGACAGGGGGGGGCCCCGGAGGGTCGAGTG     
