# Supplementary material for: A simple method for data partitioning based on relative evolutionary rates
Source: PeerJ. 2018 Aug 28;6:e5498. doi: 10.7717/peerj.5498 (PMC6118207; doi:10.7717/peerj.5498)
Supplement: Data S1 — The datasets are provided in the PHYLIP format. [file peerj-06-5498-s002.zip › DataS2/AS14-7.phy]

17  4000
out     ATAATTAGTAAATAGTAAATTAGACAATTAATAATACACCATACAAGAATAAACTTTATTAATTATATTTCGTAATAAAATATTTAATCAATAAATCATAAAGTATAAAGTTTTTTCAAAAATTTTTGAAAAACATCTGAAAGTAACTTGCTAACAATTCTATTCTATAAATTAGAACTCTCATAGTCTATCAGATGATGTGTATATATAAATAGTATGTGTTATCGCCTATTTTCTTAATATTAACATACATTTTTTATATCTGATTGTGATTTATCAATTAATTGATTTACCTAGCGTCCAAATAATGTAGTTTTTAGTAACTTTGTTTTTTATAACATCTATTAATTTATGTTACTATTGATAGTAATAAAATCCTAAAATGTTTTTAGTATTTTAGTTTATATTACTTTAGCTAATTCCTAATGTGACCAAACAAATATAATTTATTTCTAAATACAAAAAAAATTAGTATGTTGTTAATAATAACTTTTTATTCATATCCTTATGTCAACTATGTAGTTTAAAAAAATAATAAACTTTATTAAATTAATAATTTTTTCAGGTAATAAGTTAATATTACTGAATTAAAAATCGTATAATGCTCTTCTTATATAATATGATGATTAAATATAATGACCAAAAAAAAATATAGTACACAAGAAGAAAATATTAAAGTAAGTAACTTATAAGACTTGAGTTTAAAAATGCAAAGATAAATGATTATTTAATGATTAATAAAATTGGTGTATACTATTATTAGTATTTATTTGTATTTAGAGGCTTACAAATATTCTTAAAATTTATTAATTAATATATACATAATTTATATATGAAACTAATTTGAATTTTTACTTATATTAAATCGTATATTATAATTTTGTGAATTATGAAGTTCTTATCTGCCTAAAATTATTATCGAGTAATTAGTAAAATAGAAAATAACTATGCTGATGATAATAGACTACATAGTATGATATTATCCTTGTAGACTAATACACGTATCTGTATGTCTTCGAGCGATATAGTCCTCCGGAGGAGCAATTTCACCTGATGCGGTTACTAGAACAACTCGATTTCGATCTTAGGATATCAGAAACACTTAAGGCATAGAAAAAGTCGAGATACGGGCTCGCGGTTGTTCATACCCAGTTCAGAATCCTTGTTTCTGGTTGCGCACGTAATATCACACAACGATTAGTCGCCGATATCATAGTGCATAAATGAGAACTAGGTCTCTCACCGTGTTACATTGATGTTTTTGATCACGCAGAGACTCCAAGGTCACGGTTCCAGCACGATTGGAAGGCTGGCACAAGCCAGAGACTAAAAACAGGAGTGTCTTCCTGCACTCTTGGCATAGGTTATTCGACTATCATGGGTTGCCCGGCTGTTAACTATGTCTAAGCTAATATTGACTGTCATATGCATGTATTATAGTTCTTGGACATTTATCCAAGAGAACCATGATCGCCATTACTTATATCTTACTTCTTTACCGTGTTCTCAAACACTTTTTAAATAAGTTTGTATGTACCCGTACCATAACCGTGGACTTCCGTAATTCACATGAATAATGAGTGCCTTACTCTTAATAGGCTCTTAGCCGTGGTTTTCCTCGGTCCATTCGACTTTGCAACATTCTCATTCTAGTCAGTTTGTACCGCCGTTCATAGATAAGGCTACCCCTTATCCGACGATTTAGTCTTGGTTCCGAAAGCAAGTAGACTGATAATGTTAGGATTACAATGAGTGGATTCTCAGTGAGTCGATTTTCCGATATTACATATTGTAACGAACGACGAAGGGTGACAAGGTCGTCACCCGGAGACATGCGACATTGAGAGGAACTGAACACATTTTTTTGTTATTAGCCTCTACTTTGGAGACCTAGTTTATTGTCCCTGATACGTGGTACGCTTTTGCTTATAAAGTAGGGTGTGTGACAGATATAAATGAAACTTTATTCGAAAATATGGCTGGAAATGGAGCTAATAAAAGGCCTCCCCATGATTCGATAGCTTCGGGGAAGAGAACATATGCAAAGTATGGACCCTGGGGTCGAAAGTCTTATCCTCACCAGACGGCCTGTATTTGGCCTGAACCATTAGTCGTGCGTCGCTTACCGCCAACCTCAAATTGTTCCGGCTTGGCAAACACTGCTAAGCGCAGTAGGCAGTTTTGTTTTCTGATGTCTCCCCGAGTCGTCCCATATGCGACGCATATACCATTCCCGATACATGTAGCAGTCGGCGTAGGCTGACCCGGCTATTGCGGTGCATCTGGCGAAACTACACGCACCGGGAGGTCTTCGCCTCAGCTGTTGATACGATGTATATTACGTCTTTAGCAGATTCGGGGGATCGCGGTCGCCAACTTTCGCACCGTTGCGCTAGCCTTGTGATTAGGTAGGAGGGAGCACTGCATACCGGACGGATTCGCCAGTTCAGTGTACTGAGGGACGCGGAGGGTTAACCCTTCGTCCTATCCACGGTAGCGTCGCTCCGCCTCCACTGGAGGCTCCCCTGCCCTATCTACGCGTAAAGCCTTACAGAAAGGTGTAGGTGGCATCAAACAGATACGCTGCATGAGTTCAACCTCGGCCAGCTCAGGCGATGAGGAGCAGATAAGACCCGTGTCGCTACGCCCGGGTGCCGGGGGGGGATCGCTGACAAAGCTGTTCGTTAGTGTGGCCCTCCCAGCGAGCGAGTCTGGGTGCTCAAGGTGCAAATCGGAGGATGATCAGCAAGGGCCGTGAAGATAAGCGCGAATCAGGGCCGCTGTAACGCTGGACCTGCCACACCCTCATGCGAAACCGCTCCTGTTTCCCCCAGTCGTCACATCACCCTCTTCGTCCCGCTACGCGCCGTGGCTGCGCAACGCCCAATCTCAACAAGGGCAGTACGCGCGACCTCCGTAAGCCGTGCCGGACGACCCGAGTAATGAGGGGGGTAGAGTATGCCGCTAAGATCCAGATGCGCCGATGCTCTAGTTGAAGCTCCGCGGCGGGGGGCGGGGTCAGGCGGGAAGCAGGGGGGCCGACCTCCCCTCGCGACGCGCCCGGCGGGCTATGCGACTCCCGCGGACGCGGCCCAGGGTGTGGCCCCCCCGGGGCGCAGCGGGGCCCGCCGGCGGCCCGGACCACAGCGACCCGCGCCCGGGGGCTGGTTGGACCCGCGCGCGCCCGGGGGGCGTGCGCGCAGGCGCGCCTCCGGGAGCCCGCCCGCGACGTCGTAATTGGCCGCAGGACGCGGCGACGGCGGGCGGGGCGCCATAGGCAGGGGGGCCCTGCGACCCGCTCCGCCGCTGCCTTGCCGCGCGGGGGGGGGGGGCCGTCGTCCGGCAGCGCCACGCGTCTAGGCAGCGAGCGACGCCCGTAAGCGCACGCCGCTGTGGCCGGGGGGGGGCAACTCGGCCCGGGTAGGGCGGCCCCCGCGGGCCCCGACGCTCGTCCAGCGCCCGCCCGGTCGAACGTTGCGTCCCCTGGCGCCGACGACTCCACGGCGCAGGCGCGGGCGGCGGGGGGCGCCGGCAGGGGGGGTATGACGGCAGAGAGGACCGGCTCGGTGGCCGGGAGCGCACCTGCTGTCCCGCGGCGGGACGTTCACACCTGGGAACCCCACCCTGGCGGCGCACTCGCGCGGGCCGTCCGCCGCCACGGCGCCCGGCACGCCCTGCCATCGCCCACATCGTGCCGCGGCAAGCCCGGGCGGCCCGCCCGCACGCGTAGGCGGGCTCGCGCAGGATCCTGGCGGCCCCTCGTGGCCGAGCAGGTGCCCCGGCGTGTGGGGCAGACCCGCCCCTGCTCTCTCCCCCCGTGAGCAGGCGCGGGCCACGTCGCGCGCCCCGGACCTCCCCTGCGGGGCGCACTCGCGCGAGGCGCCGGCAGGTGCACCCCGCCCCCCCTGCCCTGCCGCGCGGGTGGGCCGGACGTCAGAGGATGCAACACAGGGTCCTGGGCGCATCGCGCGCGCCACCCCGTCGCGGGGGGCGGCGCGCG     
P       ATAATTAGTAAATAGTAAATTAGACAATTAATAATACACCATACAGGAATAAACATTATTAATTATATTTCGTAATAAAATATTTAATCAATAAATCATAAAGTATAAAGTTTTTTCAAAAATTTTTGAAAAACATCTGAAAGTAGCTTGCTAACAATTCCATTCTATAAATTAGAACTCTCATAGTCTATCAGATGATGTGTATGTATAAATAGTATGTGTTATCGCCTATTTTCTTGATATTAACATACATTTTTTATATCTGATTGTGATTTATCAATTAATTGATTTACCTAGCATCCAAATAATGTAGTTTTTAGTAACTTTGTTTTTTATAACATCTATTAATTTATGTTACTATTGATGGTAATAAAATCCTAAAATGTTTTTAGTATTTTAGTTTATATTACTTTAGCTAATTACTAATGTGACCAAACAAATATAATTTATTTCTAAATACAAAAAGAATTAGTATGTTGTTAATGATAACTTTTTATTCATATCCTTATGTCAACTATGTAGTTTAAAAAAATAATAAACTTTATTAAATTAATAATTTTTTCTGGTAATAAGTTAATATTACTGAATTAAAAATCGTTTCATGCTCTTCTTATATAATGTGGTGATTAAATATAATGGCCAAAAAAAAATATAGTACACAATAAGAAAATATTAAGGTAGGTAGTTTATAGGACTTGAGTTTAAAAATACAAAGATAAATGATTATTTAATGGTTAATAAAATTGGTAAATACTATTATTAGTATTTATTTGTATTTAGAGGCTTACAAATATTCTTAAAATTTATTAATTAATATATACATAATTTATATATAAAACTAATTTTAATTTTTACTTATATTAAATCGTATATTATAATTTTATAAATTATGAAGTTCTTATCTGCCTAAAATTATTATCTAGTAATTAGTAAAATAGAAAATAACTATGCTGATGATAATAGACTACATAGTATGATATTGTCCTTGTAGACTAATACACGTATCTGTACGTGTTCAAGCGATATAGGTCTTAGGAGGAGTAATTTCACCTGATGCGGTTACTAGAAAAACTCGATTTCGACCTTAGAATATCAGAAACACTTAAGGCATAGAAAAAGTCTAGATACGGGCTCGCGGTTGTTCATACCCCCTTCAGAATCCTTGTTTCTGGCTGCGCACGTAATCTCACACAACGATTAGTCGCCGGTATCACAGTGCATAAGTGGGAACTAGGTCTCTCACCGTGTTACATTGGTATTTTTGACCATGTAGAGACTCCAAGGTCACGGTTACAGCACGATTGGAAGGCTGGCGCAAACCGGAGACTAAAAACAGAAGTGTCTTCCTGCACTCTTGGCATAGGTTATTCGACTATCATGAGCTGTCCAGCTGTTAGCTATGTCTAAGTTAATATTGACTGTCGCAAGCATGTATTATAGTTCTTGGACATTTAACCGAGAGAACCGTGATCGCCATTACTAATCTCTTACTTCTTTACCGTGATCTCAAACGCATTCTAAATAAGTTTGTATGTACCCGTACCATAACCGTGGACTTCCGTAATTCACATGAATAATGAGTGCCTTACTCTTAATGGGCTCTTAGCCGTGGTTTTCTCCGGTCTATTCGAATTTACAATATTCTCCTTCTTGGCAGTTTGTAACGCCATTCATAACTAATGCTACCCCTTATCCGACGATTTAGTCTTGGCTACGAAAACAAATAGACTGATAATGTTATGATTACAATGAGTGGATTCTCAGTGAGTCGATTTTCCGATATTACATATTGTAACGAACGACTAGGGGTAACAAGGTCGTCACCCGAAGACATGCGACATCGAGAGGAACCAAACACGTTTTTTTGTTCCTAGCCTCTACTTTAGAGACCTAGTTTATTGTCTCTGGTACTTGGTACGCTTTTGCTTATAAAGCAGCATGTGTGACAGATATAAATGAAGCTTTATTCGAAAATATGACTGGAAATGGAGCTAATAAAAGGCCTCCCCATGATTCAATAGTTTCGGGGAAGATGACGTATGCATAGTATGGACCCTGCGGTCGAAAGTCTTATCCCCACGAGATGGCCTGCATGTGGCCTGAACCACTAGTCCTGCTTCGCCTACCGCCAACCCCAAATTGTTCCGGGTAGGCCAACACTGCTAAGCTCAGTAAACAGTTTTGTTTTCTGATGTCTCCCCGAATCGCCCCGTATGCGACGCATATCCCGTTCCCGATGCATGTAGCAGTCGGCGGATGCTGACCCGGCTATTACGGTGCATCTTGCGAAACTACACGCCCAGGGAGGTCTTTGCCTCGCCTGTTGATACGATGCATGTTACGTCGTTAGCAGATTCGGGGGACCGCGGTCGCCTACTTTCGGACCGTTGCGCCAGCCTCGTGATCAGGTAGGAGGGTGCAGTACGTACCGGACGGATTCGCCGGGTCAGTGTACTGAGGGACGTGGAGGGTTAACCCTTCGCCCTATCCTCAGTAGCGTCGCTCCGCCACCATTGGTGGGTCTCCTGCCCTATCTACGCATAAAGCCTTACAGAAGGGTGTGGGTGGCGTCAAGCAGATGCGCCGCATGAGTACAGCCTCGGCCGGCTCAGGCGATGAGGAGCAGATAAGACCCGTGTCGCTACGCCTGGGCGCCGGGCGGGGATCGCTGACAAAGCCGTTCGTTAGTGTGGCCCTCCCACCGAGCGAGCCTGAGTGCACATGGTGCGAATCTGAGGATGATCAGCAAGGGCCGTGAAGATAAACTCGAACCAGGGCCGCTGTAGCGCTGGACCTGCCACACCCGCATGCGAAAGCGCCCCGATACCCCGCGGTCGTCGGGTAACCCTCGTCGTCCCGCTACGCGCCGTGGCTGCACAACACCCAATCTCAACAAGGGCAGTACGCGCGACCTCGATGAGCCGTGCCGGGTGACCCGAGTAATGAGGGGGGCAGGGTGTGCCACTATGACCCAGGTGCGCCGATGCTCTGGCTTAAGCTCTGCGGCGGGGCGCGGGGTCAGCTGGGAAGCGGGGTGGCCGACCTCCCCTCGCGACGCGCCCGGCGGTCTATGTCACTCCTGCGGACGCGGCCCAGGGTGTGGCCCCCCCGGGGCACAGGCGGGCCCCCCGGCGGCCCGGACCCCAGCGACCCGCGCCCGGGGGCGGGTTGAACCCGCGCCCGCCCGGGGGGGGTGCGCGCGGGCGCGTCTCCGAACGCCCGCCCGCGACGGCGTGATTGGCCGCAGCGCGCGGCGACGGCGGCCGGCGCACGATACGTAGGGGGGCCCTGCGACCCGCTCCGCCGCAGCGTTGCTCCGCGGGGCTGGGGGGGCGTCGTCCGGCGGCGCCACGCGTCTAGGCGGCGAGCGACGCCCCTAAGCGCACGCAGCTATGGCCGGGGGGGGGCAACTCGGCCCGCGTAGGGCGGGCCCCGCCGGCCCCGACGCTGCCCCAGCGCCCAGCTAGTCGAACGTTGCGCCCGCTGGCGCCGACGCCTCCTCAGCGCCATCGCCAGCGCCGGGGGGCGCCGGCAGGGGGCGTCTGACGGCCCAGAGAACCGGCACGGTGGCAGGGAGCGCGCCCGCGGTCCGGCGGCGGGACGTTCACACCTGGGAGCGCCACCCTGGCGGCGCGCTCGCGCGGGCCGTTGGCCGCCACGGCGCCCGGCACTCCCGGCCTTCGCGCACATCAGGCCGGGGCAAGCCCGGGGGGCCCCCCCGCAGGCGGGGGCGGGCTGGCGCAGGGTCCTGGCGTCCCCTCGCGGCCGGTCCGGTGCCCCGGGGTGTGGGGCAGCCCCACCCCTACCCTCTCCCCCCGTGAGCAGGCGCGTGCCACGTCGCGCTCCCCGGACCTCCCCTGAGGGGCCCGGTCGCCCGAGACGCCGGCAGGTCGTCACCGCCCCGCGCGCCCTGCCGCGCGGGTGGGCCGCACGTGGGAGCGTGCGACACAGGGTCCTGCACGGATCGCGCACGGCCCCCCGCTGCAGGGGGCGGCGGGCG     
O       ATAATTAGTAAATAGTAAATTAGACAATTAATAATACACCATACAAGAATAAACATTATTAATTATATTTCGTAATAAAATATTTAATCAATAAATCATAAAGTATAAAATTTTTTCAAAAATTTTTGAAAAACATCTGAAAGTAACTTGCCAACAATTCCATTCTATAAATTAGAACTCTCATAGTCTATCAGATGATGTGTATATATAAATAGTATGTGTTATCGCCTATTTTCTTGGTATTAACATACATTTTTTATATCTGATTGTGATTTATCAATTAATTGATTTACCTAGCTTCCGAATAATGTAGTTTTTAGTAACTTTGTTTTTTATAACATCTGTTAATTTATGTTACTATTGATGGTAGTGAAATCCTAAAATGTTTTTAGTATTTTAGTTTATATTACTTTAGCTAATTCCTAATGTGACCAAACAAATATAATTTATTTCTAAATACAAAAAAAATTAGTATGTTGTTAATAATAACTTTTTATTCATATCCTTATGTCAACTATGTAATTTAAAAAAATAATAAACTTTATTAAATTAATAATTTTTTCGGATAATAAGTTAATATTACTGAATTAAAAATCGTCTAATGCTCTTCTTATATAATATGGTGATTAGATATAATGGCCGAAAAAAAATAAAGTACACAATAAGAAAATATTAAGGTAGGTAGCTTATAGGACTTGAGTTTAAAAATACAAAGATAAATGATTATTGAATGATTAGTAAAATTGGTAAATACTATTATTAGTATTTATTTGTATTTAGAGACTTACAAATATTCTTAAAATTTATTAATTAATATATACATAATTTATATATGAAACTAATTTGGATTTTTACTTATATTAAATCGTATATTATAATTTTGTAAATTATGAAGTTCTTATCTGCCTAAAATTATTATCTAGTAATTAGTAAAATAGAAAATAACTATGCTGATGATAATAGACTACATAGTATGATATTGTCCTTGTAGACTAATACACGTATCTGTATGTCTTGGAGCGATATAGCCCTCCGGAGGAGCAATTTCACCTGATGCGGTTACTAGAAAAACTCGATCTCGACCTTAGAATATCGGAAACACTTAAGGCATAGAAAAAGTCAAGATACGGGCTCGCGGTTGTTCATACCCAGTTCAGAATCCTTGTTTCTGGTTGCGCACGTAATGTCACACAACGATCAGTTGCCGATGTCACATTGCATAAATGGGAACTAGGTCTCTCACCGCGTTACATTGATGGTTTTGACCACGTAGAGACTCCAAGGTAACGGTTACAGCACGATTGGAAGGTTGACGCAAGCCGGAGACTGAAAACAGAAGTGTCTACCTGCACTCTTGACATAGGTTATTCGACTATCACGGGTTGCCCAGGTATTAGCTATGTCTAAGATAATATTGACTGTCACAGGCATGTATTATAGTTCTTGGACATTTAGCCAAGAGAACTATGACCGCAATTACTCATATCCTACTTCTTTGCCGTGATCTCAAACACTTTTTAAATAAGTTTGTATGTACCCGTATCACAACCGTGGACTTCCGTAATTCACATGAATAATAAGTGTCTTACTCTTAATAGGCTCTTAGCTGTGGTTTTCCCCGGTCCACTCGAATTTACAATATTCTCTTTCTAGCCAGTCTGTATCGCCGTTCATAGCTAATGCTACCCCTTATCCGACAATTTAGTCTTGGTTCCGAAATCAAATAGACTGATGATATTATGATTACAATGGCTGGATTCTAAGTGAGTCGATTTTCCGATATTACATATTATAACGAACGACGAGGGGTGACAAGGTCGTCACCCGAAGACATGCGACATAGAGAGGCACTGAACACTTTTTTTTGTTCCTAGCCTCCACTTTCAAGACCTAGTTTATTGTCTCTGGTGCGTGGTACGCTTTTGCTTATAAAGTAGCATGTGTAACAGATATAAATGAAGCTTTATTCGTAAATATGGCTGGAAATGGAGCTAATAAAAGGCCCCCCCATGGTTCAATATCTTCGGGGAAGATGACGTATGCGGAGTATGGACCCTGCGGTCGAAAGTCTTATCCTCACCAGTTGGCTTGCGTGCGGCCTGAACCACTAGTCGTGCATCGCGTACCGCCAACCCCAAACTGTTCCGAGTGGGCAAACACTGCTGAGCTCAGTAAACAGTTTTGTTTTCTTATGTCTCCCCGAGTCGTCCAATATGCGACGCATATCCCGTTCCCGATGCATGTAGCGCTCGGCGTATGCTGACCTGGCTATTGCGGTGCATCTTGCGAAGCTACACGCGCAGGGAGGCCTTCGCCTCGCCCGTTGGCACGATGCATGTTACTTCTTTAGCAGATTCGGGGGATCGCGGTCGCCAACTCTCGTGCCGTTGCGCCAGGCTCGTAATCAGGTAGGGGGGCGCGATCCTTACCGGACGGATTCGCCGGCTCAGTGTACTGAGGGACGTGGAGGGTTAACCCTTCGTCCTATTCACGGTAGCGTCGCTCCGCCTACACTGGAGGATTCCCTGCCCTATCTACGGGTAAAGCCTTGCGGAAAGGTGTGGGTGGCGCCAAACAGACACGCCGCATGAGTGCAACCTCGGCCAGCTCAGGCGATGAGGAACAGATAAGACCCGTGTCGCTACGCCTGGGCGCCGGGAGGGGATCGCTGACAAAGCCGTTCGTTAGTGTGGCACTCCCAGCGAGCGTGTTTGAGTGCACATGGTGCGAATCACAGGACTATCAGCAAGGGCCGTGAAGATAAGCTCGAATCAGGGCCACTGTAGCGCTGGACCTGCCACACCCAGATGCGAAACCGCCCCGGTACCCCCCGGTCGTCCTGTCATCCTCTTCGTCCCGCTACGCTCCGTGGCTGCGCAAAACGCAATCTCAACAAGGGCAGTACGCGCAACCTCAGTAAGCCGTGCCAAACGACCCGAGTAATGAGGGGGGCAGGGTACGCCAGTAGTACCCACGTGCGCCGATGCTCAAGTTTAAGTTCCGCGGCGGGAGGCGGGGTCGGGCGGGAAGCAGGGCGGCTGACCTCCCCTGACGACGCGCCCGGCGGGCTATACAGCTCCTGCGGTCGCGGCCCAGGGTGTGGCCCCCCCGCGGCGCAGGAGGGCCCGCCGGCCGCCCGCACCCCAGGGAGCCGCGCCCGGGGGCGGGTTGGGCCCGCGCCCGCCCGGGGGGCGTGCGCGCAGGCGCGCCTCCGAGGGCCTGCCCGCGACGGCGTAAGTGGCGGCAGGGCGCGGCGACGGCGGCCGGCGCGCCATAGGTAGGGGCGCCCTGCGACCCGCTCCGCCGCGGCCTCGCCCCGCGGGGCGGGGGGGCCGTCGTCCGGCGGGGCCACGCGTCCAGGCGGCGAGCGACGCCCGTACGTGCACGCGGCCGTGGCCGGGGGGGGGCAACTCGGCCCGCGTAGGGCGGGCGCCGCCGGCGCCGACGCGCCCCCGGCGCCCGCCGAGTCGAACGCCGCGCCCGCTGGCGCCGACGGCTCCGCGGGGCCGGCGCGAGCGCCAGGGGGCGCCGGCAGGGTGGGTCTGACGGCAGAGAGAACCGGCGCGGTGGTCGGGAGCGCGCCGGCCGTCTCGCGGCGGGACGTTCACACCTGGGAGCGCCACCCTGGCGGCCCGCTCGCGCGGGCCGTCAGCCGCCACGGCGCCCGGCGCGCGCAGCCGTCGCGCACATCGGGTCGCGGCAGGCCCGGGCGGCCCCCCCGCACGCGGGGGCGGGCTTGCGCAGGATCCTGACGGCCCCTCGCGGGCGGGCGGGTCCCCCGGGGTGTGGGGCAGACCCGCCCCTGCCGTCTCCCCCCCTGGGCAGGCGCGGGCCACGTCGCGCGCCCCGGGCCTCCCCTGAGGGGCCCACTCGCCCGAGGCGCCGGCAGGTTCGCTCCGCCCCCCGCGCCCTGCCGCGCGGCTGGGCTGGACGTCCGACGAGGCAACACAGGGTCCTGCGCGGATCGGTCGCGTCCCCCCGTCGCAGGGGGCGTAGGGCG     
N       ATAATTAGTAAATAGTAAATTAGACAATTAATAATGCACCATACAAGAATAAACATTATTAATTATATTTCGTAATAAAATATTTAATCAATAAATCATAAAGTATAGAGTTTTTTCAAAAATTTTTGAAAAACATCTGAAAGTAGCTTGCTAACAATTCCATTCTATAAATTAGAACTCTCATAGTCTATCAGATGATGTGTATATATAAATAGTATGTGTTATCGCCTATTTTCTTAATATTAACATACATTTTTTATATCTGGTTGTGATTTATCAATTAATTGATTTACCTAGCATCCGAATAATGTAGTTTTTAGTAACTTTGTTTTTTATAACATCTATTAATTTATGTTACTATTGATGGTAGTAAAATCCTAAAATGTTTTTAGTATTTTAGTTTATATTGCTTTAGCTAATTCCTAATGTGACCAAACAAATATAATTTATTTCTAAATACAAAAAAAATTAGTATGTTGTTAATAATAACTTTTTATTCATATCCTTATGTCAACTATGTAGTTTAAAAAAATAATAAACTTTATTAAATTAATAATTTTTTCAGATAATAAGTTAATATTGCTGAATTAAAAATCGTCTAATGCTCTTCTTATATAATATGATGATTAAATATAATGGCCAAAAAAAAATATAGTACACAATAAGAAAATATTAAAGTAGGTAACTTATAAGACTTGAGTTTAAAAATACAAAGATAAATGGTTATTTATTGATTAGTAAAATTGGTGAATACTATTATTAGTATTTATTTGTATTTAGAGACTTGCAAATATTCTTAAAATTTATTGATTAATATATACGAAATTTATATATGAAACTAATTTGAATTTTTACTTATATTAAATCGTATATTATAATTTTATTAATTATGAAGTTCTTATCTGCCTAAAATTATTATCTAGTAATTAGTAAAATAGAAAATAACTATGCTGATGATAATAGACTACATAGTATGATATTGTCCTTGTGGACTAATACACGTATCTGTATGTCTTAGAGCGATATAGATCTCTGGAGGAGTAATTTCACCTGGTGCGGTTACTAGAAGAACTCGATTTCGACCTTAGAATATCAGAAACACTTAAGGCATAGAAAAAGTCAAGATACGGGCTCGCGGTTGTTCATACCCCGTTCAGAATCCTTGTTTCTGGTTGAACACGTAATGTCATACAACGATCAGTGGCCGATGTCACAGTGCATAACTGGGAACTAGGTCTCTCACCGTGCTACATTGATGCTTTTGAACATGTAGAGACTCCAAGGTCACGGTTACAGCACGATTGGAAGGCTGACGCAAGTCGGAGACTGAAAACAGAAGTGTCTTCCTGCACTCTTGGCATAGGTTATTCGACTATCATGGGCTGCCCGGCTGTTAACTATGTCTAAGATAATATTAACTGTCGCATGCAAGTATTATAGTTTTTGGACATTTAACCAAGAGAACCGTGTCCGCCATTACTCATATCTTACTTCTATACCGTGTTCTCAAACTCCTTTTAAATAAGTTTGTATGTACCCGTACCAGGACTGTGGACTTCCGTAATTCACGTGAATAATTAGTGCCTTACTCTTAATGGGTTCTTAGCAGTGGTTTTCCCCGGTCTACTCGAGTTTCCAAGATTCTCATTCTAGCCAGTTTGTATCGCCGTTCATAGCTAATGCTACCTCTTATCCGACGATTTAGTCTTGGCTCCGAAATCAAATAGACTGATGATATTATGATTATAACGAGTGGATTCTAAGTGAGTCGATTCTCCGATATTACATATTATAACGAACGACGAGGAGTAGCAAGGTAGTCACCCGAAGACATGCAACATGGAGAGGAACCGAACACGTTTTTTTGTTCTTAGCCTCCACTTTGAAGACCTAGTTTGTTGTCTCTGATCCGTGGTACGCTTTTGCTTATAAAGTAGCATGTGTGACAGATATAAATGAAACTTTATTCGCAAATATGTCTGGAAATGGAGCTAATAAAAGGCCCCCCCATGGTTCAATAGCTTCGGGGAAGGTTACACATGCGTAATATGGGTCCTATGGTCGAACGTCTTATCCTTACCAGATGGCCTGCGTTTGGCCTGCACCATTAATCGTGCATCGCATACTGCCAACCCCAAATTGTTCCGGGTGGGCTAACACTGCTAAGCTCAGTAAGCAGTTTTGTCTTCCGATGTCTCCCCGAGTCGTCCTATATACGACGCATATCCCCTTTTCGATGCATGTAGCGGTCGGCGTAGGCTGACCCGGCTATTGCGGTGCATCTTGCGAAACTACACGCACAGGGAGGTCTTCGCCTCGCCTGTTGATACGATGCATGTTACGTCTTTAGCAGATTCGGGGGACCGCGATCGCCAACATTCGCACCGTTGCGCTAGCCTCGTAATCAAGTAGGAGGGTGCAGTGCATACCGGACGGATTCGCCAGCACAGTGTACTGAGGGACGTGGAGTGTTAACCTTTCGTCCTATCCACGGTAGCGTCGCTCCGGCCACACGGGAGGATTCCCTGCCCTATCTACGTGTAAAGCCTTGCGGAAGGGTGTTGGTGGCGTCAATCTGATGCGCCGCATGAGTGGAACCTCGGCCTGCTCAGGCGATGAGGAGCAGATAAGACCCGTTTCGCTACGCCTGGGCGCCGGGGGGGGATCGCTGACAAAGCCGTTCGTTGGTGTGGCTCTCCCAACGAGCGGGCCTGAGCGCGCACGGTGCGAATCGGAGGATAATCAGCAAGGGCCGTGAGGATAAACTCGAATCAGGGTCACTGTAGCGCTGGACCTGCCACACGCAAATGCTAAACCACCCCGATGGCCCCCAGTCGTTGGGTCACCTTCTTCGTCCCGCTACGCGCCGTGGCTGCGCAAAACCCAATCTCGACAAGGGCAGTACGCGTGACCTCGGTAGGCCGTGCCGACCGACCCGAGTAATGAGGGGGGCAGGGTACGCCAGTAAGAGCCACGTGCGCCGATGCTCTAGCTGAAGTCCCGCGGCGGGGGGCGGGGTCAGGCGGGAAGCAGGGCGGCCGACCTGCCCTGGCTACGCGCCCGACGGGCTATGTGACTCCTGCGGTCGTGGCCCCGGGTGTGGCCCCCCCGGGGCGCAGCAGGGCCCTCCGGCAGCCCGTACCCCAGTGAGCGGCGCCCGGGGGCGGGTTGGACCCGCGCCCGCCCGGGGGGGGTGCGCGCAGGCGCGCCTCCAAGGGCGTGCCCGCGACGCCGTAATCGGCCGCAGGGCGCGGCAAGGGCGGCCGGCCCGCCATAGGGCGGGGGGCCCGGCGACCCGCTCCGCCGCCGCCTTGCCACGCGGGGCGGGGGGGTCGTCGTCAGGCGGAGCCACGCGGCTAGGCGGCCAGCGCCGGCCTTAAGAGCGCACCGCCATAGCCGGGGGGGGGCAACTCGCCCCGCGTGGGACGGGCCCCGCCGGCCCCGACGCCCCCCCAGCGCCCGCCGGGTCTAACGTAGCACCCGCTGGCGCGGACGGCTCTTCGGCGCCGGCGCGAGCGCCGGGGGGCGGCGGCAGGGAGGGTGCGACGGCAGAGAGCACCCGCGCGGTAGCCGGGGGCGCGCGTGCCGTCCCGCGGCGGGACGCTCACACCTGGGAGCGCCACCCTGGCGGCGCGCTCGCGCGGGCCGTGCGCCGCCCCGGCACCCGGCGCGCGCCGCCAGAGCGCACATCGCGCCGCGGCAAGCCCGGGTGGCCCGCCCGCACACGGGGGCGAGCTGGCGCAGGGTCCTGGCGACCCCTCGAGGCCGGGCTGGTCCCCCGGCGTGCGGGGCAGACCCGCCCCTGCCGTCTCCTCCCTTGGGCAGGCGCGGGCCAAGTCGCGCGCCCCGGGCCTCCCCTGAGGGGCCCACTCGCTCGAGGCGCCTGCAGGTGCACACCGCCCCGCGCGCGCTGCCGCGTAGGTGGGCCGAACGTCGGAGGCCGCAACACAGGATCCTGTGCGGACCGGGCGCGTCCCCCCGTCGCAGGGGGCGCCGAGCG     
M       ATAATTAGTAAATAGTAAATTAGACAATTAATAATACACCATACAAGAATAAACTTTATTAATTATATTTCGTAATAAAATATTTAATCAATAAGTCATAAAGTATAAAGTTTTTTCAAAAATTTTTGAAAAACATCTGAAAATAACTTGCAAACAATTCAATTCTATAAATTAGAACTCTCATAGTCTATCAGATGATGTGTATATATAAATAGTATGTGTTATCGCCTATTTTCTTAGTATTAACATACATTTTTTATATCTGATTGTGATATATCAATTAATTGATTTACCTAGCATCCAAATAATGTAGTTTTTAGTAACTTTGTTTTTTATAACATCTGTTAATTTATGTTACTATTGATGGTAATAAAATCCTAAAATGTTTTTAGTATTTTAGTTTATATTACTTTAGCTAATTCCTAATGTGACCAAACAAATATAATTTATTTCTAAATACAAAGATAATTAGTATGTTGTTAATAATAACTTTTTATTCATATCCTTATGTCAACTATGTAGTTTAAAAAAATAATAAACTTTATTAAATTAATAATTTTTTCAGATAATAAGTTAATATTACTGAATTAAAAATCGTCTAATGCTCTTCTTATATAATATGATGATTAAATATAATGGCCAAAAAAAAATGTAGTACACAATAAGAAAATATTAAGGTAGGTAACTTATAGGACTTGAGTTTAAAAATACAAAGATAAATGATTATTTAATGATTAATAAAATTGGTAAATACTATTATTAGTATTTATTTGTATTTAGGGACTTTCAAATATTCTTAAAATTTATTAATTAATATATACATAATTTATATATGAAACTAATTTGAGTTATTGCTTATATTAAATCGTATATTATAATTTTGTAAATTATGAAGTTCTTATCTGCCTAAAATTATTATCTAGTAATAAGTAAAATAGAAAATAACTATGCTGATGATAATAGACTACATAGTATGATATTGTCCTTGTAGACTAATACACGTATCTGTATGTTTCAGAGCGATATAGACCTCCGGAGGAGCAATTTCACCTGATGCGGTTACTAGAAGAATTCGATTTCGACCTTGGAATATCAGAAACACTTAAGGCATAGAAAAAGTCAAGATACGGGCTCGCGGTTGTTCATACCCAGATCAGAACCCTTGTTTCTGGTTGCACACGTAATGTCACACAACGATTGGTTGCCGATGGCACAATGCATAAGTGGGAATTAGGTCTCTCACCGTGTTACATTGATGTTTTTGATCATGTAGAGACTCCAAGGTTACGGTTATAGCACGATTGGAACGCTGGCGCAAGTCGGAGACTGAAAACAGAAGTGTCTGCCTGCACTCTTGGCAGAGGTTATTCGACTATCATGTGTTGTCCAGCTGTTAGCTATGTCTAAGCTAATATTGATTGTCACAAGCATGTATTATAGTTCTTGGACATGTAACCAAGAGGACCATGTTCGCGATTACTCATATCTTTCTTCTTTACCGTGATCTCAAACTCCTTTTAAATAAGTTCGTATGTACCCGTACCATAACCGTGGCCTTCCGTAATTCACCTGAATAATAAGTGCCTTACTCTTAACGGGCTCTTAGCCGCGGTTTACCTCGGTCCACTCGAGTTTACAACATTCTCATTCTAGCCAGTTTGTATCGCCGTTCATAGCTAACGCTACCTCTTATCCGACGATTTAGTCTTGGCTCCGAAATCGAATAGACTGATGATATTATGATAACAATGAGTGAATTCTCAGCGAGTCGATTTTCCGATATTACATATTGTAACGAGCGACGAGGGGTGACAAGGTCGTCACCCGAAGATATGCAACATAGAGGGGAACTGAACACCTTTTATTGTTCTTCGCCTCCACTTTGAAGACCTAATTTATTGTCTCTGGTACGTGGTACGCTTTTGCTTGTAAAGTAGCGTGTGTAACAGATATAAATGAAGCTTTATTCGAAAATATGGCTGGAAATGGGGCTAACAAAAGGCCCCCCCATGGTTCAATACCTTCGGAGAATGTGACGTATGCAAAATATGGACCCTGGGGTCGAACGTCTTATCCTCACCAGATGGCCTGCCTTTGGCCTGCACCATTAGACGCGCATCGCCTACCGCCAACCCCAAACTGTCCCGGGTTGGCTAACACTGCTGAGCTCAGTAAACAGTCTTGACTTCCGATGACTCCCCGGGTCGTCCGATATGCGACGCATATTCCGTTCACGATGCATGTAGCGGTCGGCGCATGCTGACCCGGCTATTACGGTGCATCTGGCGAAACTGCACGCAAAGGGAGGTCTTGGCCTCGCCTGTTGGTACGACGCATGTTACGTCTTGAGCAGATTCGGGGGACCGCGGTTGCCAACTTTCGTACCGTTGCGCTAGTCTCGTAATCAGGTAGGAGGGCGCTATGCATACCGGACGGATTCGCCAGCACAGTGTACTGAGGGAAGCGGAGGGTTAACCCTTCGTGCTATCCACAGTAGTGTCGCTCCGCCCACACTGGAGGGTACCCTGCCATATCTACGCGTAAAGCCTTACATAAGGGTGTGGGTGGCATCAGTCGGAGGCGCCGCATGAGTGCAACCTCGGCCAGCTCAGGCGATGAGGATCAGATAAGACCCATATTGCCACGCCTGGCCGCCGGGGGGGGATTGCTGACGAAGCCGTTCGTTAGTGTGGCCCTCCCAGCGAGCGGGCCTGAGTGCGCATGGTGCGAATCACAGGACGATCAGCAAGGGCCGTGAAGATAAGCTCGAATCAGGGCCGCTGTAACGCTGGACCTGCCACACTCAAGTGCGAAATCACCACGATGCCCCCCGGTCGTGCGGTCACCATCTTCGTCCCGCTATGCGTCGTGGCTGCGCAAAACTCAATCTCAACAAGGGCAGTACGGGCGACCTCTGTTGGCCGTGCCCGTCGACCCGAGTAATGAGGGGGGAAAGGAACGCCGTTATAACCCACGTGCGCCGATGCTCTAGCTGAAGGCCCGCGGCGGGGGGCGTGGTCGGGGGGGAAGCCGGGTGGCCGACCTGCCCTGGCAACGCGCCCGGCGGGCTATGGTACTCCTGCGGACGCGGCCCTGGGTCTGGCCCCCCCGGGGCGCAGCGGGGCCCGCCGGCAGCCCGCACCCCAGTGACCCGCGCCCGGGGGCCGGTTGGACCCACGCCCGCCCGGGGGGCGTGCGCGCAGGCGCGCCTCCGGGCGCCTGCCTGCGACGGCGTGAGTGGCCGCAGGGCGCGGCGAGGGCGGCCGGCGCGCCATAGGAAGGGGCGTCCCGCGACCCGCTCCGCCGCAGCCTGGCCCCACGGAGCGGGGGGGCCGTCGTCCGGCGGGGCCACGCGGCCAGGCGGCGGGCGACGGCCGTAAGCGCACGCCGCCATAGCCGGGGGGGGGCAACTCGGCCCGCGTAGGGCGGGCCCCGCCGGCCCCGACGCTCCCCCAGCGCCCGCCGAGTCGAAGGAGGCATCTGCTGGCGCCGACGGCTCTTCAGGGCTGGCGCGGGCGCCGGGGGGCGGCGGCAGGGTGCGTCGGACGGCACAGAGCACCTGCGCGGTGGCCGGGCGCGTGCCTGCCGTCGGGCGCCGGGGCGTTCACACCGAGGAGCGCCACGCTGGCGGCCCGCTCGCGCGGGCCGTGAGCCGCCACGGGGCCCGGCGCGCCCGGCCTTGGCGCACATCGAGCCGCGGGAAGCCCGGGCGGCCCCCCCGCACGCCGGGGCGGGCTCGCGCAGGTTCCTGCCGTCCCCTCGTGGCCGGCCCGCTCCCCCGGGGTGTGGGGCAGGCCCCCCCCTGCCCTCTCCCCCCGTGAGCAGGCGCGGGCCACGCCGCCCGCCCCGGGCCTCCCGTGGGGGGCCCACTCGCCCGAGGCGCCGGCAGGTTCCCTCCGCCCCCCGCGCCCTTCCCCGTGGGTGGGCTGTACGTCTGAGGGCCGAACACTGGATCCTGTGCGGACCGAGCGCGCCCCCCCGTCGCAGGGGGCCCCGTGCG     
L       ATAATTAGTAAATAGTAAATTAGACAATTAATAATACACCATACAAGAATAAACTTTATTAATTATATTTCGTAATAAAATATTTAATCAATAAATCATAAAGTATAGAGTTTTTTCAAAAGTTTTTGAAAAACATCTGAAAGTAGCTTGCTAACAATTCCATTCTATAAATTAGAACTCTTATAGTCTATCAGATGATGTGTATATATAAATAGTGTGTGTTATCGCCTATTTTCTTAGTATTAACATACATTTTTTATATCTGATTGTGATTTATCAATTAATTGATTTACCTAGCATCCAAATAATGTAGTTTTTAGTAACTTTGTTTTTTATAACATCTATTAATTTATGTTAATATTGATGGTAATAAAATCCTAAAATGTTTTTAGTATTTTAGTTTATATTACTTTAGCTAATTCCTAATGTGACCAAACAAATATAATTTATTTCTAAATACAAAAAGAATTAGTATGTTGTTAATGATAACTTTTTATTCATATCCTTATGTCAACTATGTAGTTTAAGAAAATAATAAACTTTATTAAATTAATAATTTTTTCAGATAATAAGTTAATATTACTGAATTAAGAGTCGTATAATGCTCTTCTTATATAATATGATGATTAAATATAGTGACCAAAAAAAAATATAGTACACAATAAGAAAATATTAAGGTAGGTAGCTTATAGGACTTGAGTTTAAAAAAACAAAGATAAATGATTATTTAATGATTAATAAAATTGGTAAATACTATTATTAGTATTTATTTGTATTTAGAGACTTACAAATATTATTAAAATTTATTAATTAATATATACATAATTTATATATGAAACTAATTTGAATTTTTACTTATATTAAATCGTATATTATAATTTTATAAATTATGAAGTTCTTATCTGCCTAAAATTATTATCTAGTAATAAGTAAAATAGAAAATAACTATGCTGATGATAATAGACTACGTAGTATGATATTGTCCTTGTAGACTAATACACGTATCTGTATGTCTTACAGCGATATAGCCCTAGGGAGGAGTAATTTCACCTGGTGCGGTTACTAGAAAAATTCGATCTCGATCTTAGAATATCAGAAACACTTAAGGCATAGAAAAAGTCAAGATACGGGCTCGCGGTTGTTCATACCCAGTTCAGAATCCTTGTTTCTGGTTGCACACGTAATTTCACACAACGATCAGTTGCTGATGTCACAGTGCATAAATGAGAATTAGGCCTCTCACCGCGTTACATTGGTGTTCTTGATTTTGTAGAGACTCCAAGGTGACGGTTGTAGCACGATTGGAAGGCTGGCGCAAGTCAGAGACTAAAAACAGAAGTGTCTCCCTGCACTCTTAGCATAGGTTGTTCGACTATCACGAGTTGCCCGGCTATTAACTATGTCTAAGGTAATATTGATTGTCGCAAGCATGTATTATAGTTTTTGGACATTTAGCCAAGAGAACCATGGGCGCAATTACTCATATCTTACTTCTTTACCGTGTTTTCAAACACTTTTTAAATAAATTTGTATGTACCCGTACCAGAACCGTGGACTTCCGTAATTCACGTGAATAATAAGTGGCTTACTCTTAATGGGCTCTTAGCCGTGGTCTTCCTCGGTCAACTCAAACTTACAAAATTCTCGTTCTCGTCAGTTTGTATCGCCGTTCATAGCTAATGCTGCCCCTTATCCAACAATTTAGTCTTGGGTCCGAAAACGAATAGACTGATAATGTTATGATAACAATGAGTGGACTCTCAGCGAGTAGATTTTCCGATATTACATATTATAACGAACGACGAGGGGTGACAAGGTCGTCACCCGAAGAAATGCGACATAGAGAGGGACCGAACACTTTTTTTTGTTCCTAGCCCCTACTTTGAAGACCTAGTTTATTGTCTCTGGTGCGTGGTACGCTTTTGCTTATAAAGTAGCATGTGCGACAGATATAAATGAAGCTTTATTTGAAAATATGACTGGAAATGGGGCTAATAAAAGGCCCCCCCATGGTTCAATAGCTTCGGGGAAAGGGACGTATGCTAAGTACGGACCCTGTGGTCGTACGTCTTATCTTCACCAGATGGCTTGTATCTGGCCTGAACCATTAGCCGTGCGTCGCCTACCGCCAACCCAAAAATGTTCCGGGTTGGCCAACCCTGCTGAGCCCAGTAAACAGTTTTGTGTTCTGATGCCTCCCCGATTCGTCCGATATACGACGCATATCCCGTTCCCGTTGCATGTAACGGTCGGCGAATGCTGACCCGGCTATTGCGGTGCATCTTGCGAAACTACACGCCAAGGGAGGTGTTCGCCTCGCCTGTTGGTACGATGCATATTACGTCTTTAGCAGATTCGGGGGAGCGCGGTCGCCAACTTTCGTACCGTTACGCTAGTCTCGTAATAAGGTAGGGGGGTGCAATGCATACCGGACGGATTCGCCAGCTCAGTGTACTGAGGTACGCGGAGTGTTAACCCTTCGTCCTATTCACCGTAGTGTCGCTCCGCCCACACCGAGGGATCCCCTGCCCTATCTACGCGTAAAGCCTTACAAAAGGGTGTGGGTGGCATCAATCGGATGCGTGGCATGAGCGCAGCCTCGGCCAGCTCAGGTGGTGAGGAGCAGATAAGACCCATATCGCTACGCGTGGGCGCTGGGGGGGGATCGCTGACAAAGCCGTTCGTTAGTGTGGCTCTCCCAGCGAGCGCGTTTGAGTGCGCATGGTGCGAATCGGAGGATCATCAGCAAGGGTCGTGAAGATAAACTCGAACCAGGGCCACTGTAACGCTGGACCTGTCACACGCGAGTGCGAAATCGCCCCGATGCCCCCCGGTCGTCGGGTCACCATCTTCGTCCCGCTACGCTCCGTGGCTGCGTAAAACCCAATCTCAACAAGGGCAGTACGCGCGACCTCAGTCGGCCGTGCCAGGCGACCCGGGTAATGAGGGGGGTAAGGGACGCCATTATTACCCACGTGCGCCGATGCTCAGGCTGAAGTCCCGCGGCGGGGGGCGGGGTCCGGCGGGAAGCGGGGGGGCGGACCTGCCCTGGCGACGCGCCCATCGGGCTATGTGACTCCTGCGGTCGGGGCCCAGGGAATGGCCCCCCCGGGGCGCAGCAGGGCCCCCCGGCAGCCCGCACCCCAGCGAACCGCGCCCGGGGGCAGGTTGCGCCGGCGCACGCCCGGGGGGGGTGCGCGCAGGCGCGCCTCCGTGGGCCTGCCCGCGACGCCGTAACTGGCCGCAGGGCGCGGCGAGGCCGGCCGGCGCACCATAGGAAGAGGGGCCCCGCCACCCGCTCCGCCGCGGCCTTGCTCCGCGGAGCGGGGGGGCCGTCGTCCGGCGGGGCCACGCGGCTAGGCGGCGAACGACCGCCGTAGGCGCACGCCGCCATAGCCGGGGGGGGGCAACTCGGCCCGCGTAGGGCGGCCCCCGCCGGCCCCGACGCTCCCCCAACGCCCTCCGAGTCGAACGAGGCGCCTGCTGGCGCTGACGGCTCTCCCGCGCAGGCACGAGTGCCGGGGGGCGGCGGCAGGGGGCGTCCGACGGCAGAGAGCACCGGCACGGTGGCTGGGGGCGCGCCCGCTGTTGCGCGTCGGGACGTTCACACCCCGGAGCGCCACCCTGGCGGCGCGCTCGCGCGGGCCGTGAGCCGCCACGGCGCCCGGCGCGCCCGGCCTTGGCGCACATCGAGCCGCGGCAAGCCCGGGCGGCCCCCCCGCACCCGGGGGCGGGCTGGCGCAGGGTCCTACCGGCCCCTCGCGGCCGGCCCGGTCCGCCGGCGTGCGGGGCAGCCCCGCCCCTGCCGTCTCCCCCCGTGCGAAGGCGCGCGCCACGCCGCTCGCCCCGGGCCTCCCCTGATGGGCCCACTCGCCCGAGGCCCCGGCAGGTTCCCTCCGCCCACCGGGCCCCGCCCCGAGGGTGGGCAGTACGTCAGAAAGCCCAACGCAGGATCCTATGCGGGCCGGGCGCGCCCCCCCGTCGCAGGGGGCGCCGGGCG     
K       ATAATTAGTAAATAGTAAATAAGACAATTAATAATACACCATGCAGGAATAAACTTTATTAATTATATTTCGTAATAAAATATTTAATCAATAAATCATAAAGTATAAAGTTTTTTCAAAAATTTTTGAAAAACATCTGAAAGTAGCTTGCTAACAATTCCATTCTATAAATTAGAACTCTCATAGTCTATCAGATGATGTGTATATATAAATAGTATGTGTTATCGCCTATTTTCTTAATATTAACATACATTTTTTATATCTGATTGTGATATATCAATTAATTGATTTACCTAGCTTCCAAATAATGTAGTTTTTAGTAACTTTGTTTTTTATAACATCTATTAATTTATGTTACTATTGATGGTAGTAAGATCCTAAAATGTTTTTAGTATTTTAGTTTATATTACTTTAGCTAATTCCTAATGTGACCAAACAAATATAATTTATTTCTAAATACAAAAAAAATTAGTATGTTGTTAATGATAACTTTTTATTCATATCCTTATGTCAACTATGTAGTTTAAGAAAATAATAAACTTTATTAAATTAATAATTTTTTCAGATAATAAGTTAATATTACTGAATTAAAAATCGTCTAATGCTCTTCTTATATAATATGATGATTAAAAATAATGACCAAAAAAAAATATAGTACACAATAAGAAAATATTAAGGTAGGTAACTTATAAGACTTGAGTTTAAAAATACAAAGATAAATGGTTATTTAATGATTAATAAAATTGGTAAATACTATTATTAGTATTTATTTGTATTTAGAGACTTACAAATGTTATTAAAATTTATTGATTAATATATACTTAATTTATATATAAAACTAATTTAAATTTTTACTTATATTAAATCGTATATTATAATTTTGTAAATTATGAAGTTCTTATCTGCCTAAAATTATTATCTAGTAATAAGTAAAATAGAAAATAACTATGCTGATGATAATAGACTACATAGTATGATATTGTCCTTGTAGACTAATACACGTATCTGTATGTCTTGCAGCGATATAGCACTCAGGAGGAGTACTTTCACCTGATGCGGTTACTAGAAAAATTCGATATCGATCTTAGAATATCAGAAACACTTAAGGCATAGAAAAAGTTAAGATACGGGCTCGCGGTTGTTCATACCCAGTTCAGAATCCTTGTTTCTGGTTGCACACGTAATATCACACAACGATCAGTTGCCGTTATCACAGTGCATAAGTGGGAATTAGGCCTCTCACCGTGTTACATTGCTGTTGTTGATTACGCAGGGACTCCAAGGTTACGGTTGTAGCACGATTGGAAGGCTGGCGCAAGTCGGAGACTCAAAACAGAAGTGTCTTCCTGCACTCTTGGCACAGGTTATTCGACTATCATGGGTTGCCCAGCCGTTAACTATGTCTAAGTTAATATTGATTGTCGAAAGCATGTATTATAGTTGTTGGACATTTAGCCAAGAGAACCATGGACGCAATTACTCATATCTTTCTTCTCTACCGTGGTATCAAACACTTTTTAAATAAGTTTGAATGTACCCGTACCCCAACTGTGGACTTCCGTAATTCACATGAATAGTAAGTGGCTTACTCTTAATAGGCTCTTGGCAGGGGTCTTCCTCGGTCCACTCGAGTTTACAATATTCTCGTTCTAATCAGTTTGTATCGCCGTTCATAGCTAATGCTACCACTTATCCAACGATTTAGTCTTGGATCCGAAACCAAATAGACTGATAATGTTATGATAACAATGAGTGAATTCTGAGTGAGTCGATTTTCCGATATTACATACTATAACGAACGACGAGGGGTAACAAGGTCGTCACCCGAAGATATGCGACATAGAGGGGAACTGAACACGTTTTTTTGTTCTTAGCCCCCACATTAAAGACCTAGTTTATTGTCCCTGGTACGTGGTACGCTCTTGCTTATAAAGTAGCGTGTGCGACAGATATAAATGAAACTTTATTCGAAAATATGGCTGGAAATGGAGCTAATAAAAGGCCCCCCCATGGTTCTATAACTTCGGAGAAGGAGACGTATGCAGAGTATGGGCCCTGTGGTAGAACGTCTTATCCTCACCAGATGGCCTGTATTTGGCCTGAACCATTAGCCCTGCGTCGCCTACCGCCAACCCCAAATTGTTCCGGGTTGGCCAACACTGCTAAGCTCAGTAAACAGTTTTGCGTTCCAATGCGTCCCCGATTCGTCCAATATGCGACGCATATCCCGTTCCCGATGCATGTAGCAGGCGGCGTATGCTGACCCGGCTATTGCGGTGCATCTGGCGAAACTGCACGCAGGGGGAGGCCTTCGCCTCGCCTGTTGGTACGATGGATCTTACGTCTTTAGCAGATTCGGGGGACCGCGGTCGCCAACTTTCGCACCGTTGCGCTAGGCTCGTAATAAGGTAGGAGGGTGCACTGCATACCGGACAGATTCGCCAGCTCAGTGTACTGAGGTACGCGGAGTGTTAACCCTTCGTCCTATCCACCGTAGTGTCGCTCCGCCCACACTGGAGGGTCCCCTGCTCTATCTACGCGTAAAGCCTTGCAGAAAGGTGTGGGTGGCGTCAATCGGATGCGTCGCATGAGCATGGCCTCGGCCAGCTCAGGCGATGAGGAGCAGATAAGACCCATGTCGCAACGCGCGGGTGCTGGGGGGGGATCGCTGACAAAGCTGTTCGTTAGTGTGGCTCTCCCAGCCAGCGGGTCTGAGTGCGCATGGTGCGAATCATAGGACAATCAGCAAGGGTCGTGAGGATAAGCACGAAACAGGGCCGCTGTAACGCTGGACCTGTCACACACAGGTGTAAAACCGCCCCAATATCCCCCGGTCGTCCAGTCACCATCTTCATCCCGCTACGCGTCGTGGCTGCGCAAAGCTCAATCTCAACAAGGGCAGTACGCGCGACCTTAGTGGGCCGTGCCAAATGACCCGAGTAATGAGGGGGGCAGGGTACGCCCCTATGACCTACGTGCGCCGATGCTCCAGCTTAAGCCCCGCGGTGGGGGGCGGGGTCGGTCGGGAAGCGGGGGGGCCGACCTGCCCTCGCGACGCGCCCGGCGGGCTATGTAACTCCTGCGGTCGCGGCCCGGGGTGTGGCCCCCCCGGGGCGCAGCGTGGCCCACCGCCATCCCGCACCCCAGTGAGGCGCGCCCGGGGGCCGGTTGTACCGTCGCCCGCCCGGGGGGGGTTCGCGCAGGCGCGTCTCCGAGGGCCTACCCGCGACGCCGTGATTGGCCGCAGGGCGCGGCGGGTCCGGCCGGCGCACCATAGGAATGGGTGCCCCGCGACCCGCTCCGCCGCAGCCTCGCCCCCCGGGGCGGGGGGGACGTCGTCCGGCGGGGCCACGCGGCTAGGCGGCGAGCGACAGCCGTAAGGGCACGCCGCCATAGCCGGGGGGGGGCAACTCAGCCCGGGTAGGGCCGGCCCCGCCGGCCCCGACGCCCCCCCACGACCCGCCAAGTCGATCGAGGCGTCCCCTGGCGCCGACGGCTCCTCCGCGCGGGCGCGAACGCCGGGGGGCGGCGGCAGGGGGCGTCCGACGGGGGAGAGGACCCGCTCGGTGGGTGGGTGCGCGCCCGCCGTGCCGCCGCGGGACGTTCACACCCCGGAGCCCCACCGTGGCGGCGCGCTCGCGCGGGCCCTGAGCCGCCACGGGGCCCGGCGCGCCCGGCCGTGCCCCACATCGAACCGAGGCAAGCCCGGGCGGCCCCCCCGCACGCTGGGGCGAGCTGGCGCAGGGTCCTCGCGCCCCCTCGTGGCCGGCCCGGTCCCCCGGGGTGGGGGGCAGGCCCCTCCCTGCCTTCTCCCCCCGTGGGGAGGCGCGGGCCACGCCGCTCGCCCCGGCCCTCCCCTGAAGGGCCCACTGGCCCGAGGCGCCGGTAGGTTCCCGCCGCCCCCCGCGCCCCGCCCCGGGGGTGGGCCGCACGTCGGAGGGCCCAACACAGGATCCTAGGCGGCCCGAACGCGTCTCTCCGTTGCAGGGGGCGGCGAGCG     
J       ATAATTAGTAAATAGTAAATTAGACAATTAATAATACACCATACAAGAATAAACTTTATTAATTATATTTCGTAATAAAATATTTAATCAATAAATCATAAGGTATAAAGTTTTTTCAAAAATTTTTGAAAAACATCTGAAAGTAGCTTGCTAACAATTCCATTCTATAAATTAGAACTCTCATAGTCTATCAGATGATGTGTATATATAAATAGTTTGTGTTATCGCCTATTTTCTTAGTATTAACATACATTTTTTATATCTGATTGTGATTTATCAATTAATTGATTTACCTAGCATCCAAATAATGTAGTTTTTAGTAACTTTGTTTTTTATAACATCTATTAATTTATGTTAATATTGATAGTAATAAGATCCTAAAATGTTTTTAGTATTTTAGTTTATATTACTTTAGCTAATTCCGAATGTGACCAAACAAATATAATTTATTTCTGAATACAAAAAAAATTAGTATGTTGTTAATAATAACTTTTTATTCATATCCTTATGTCAACTATGTAGTTTAAAAAAATAATAAACTTTATTAAATTAATAATTTTTTCGGATAATAAGTTAATATTACTGAATTAAGAATCGTCTAATGCTCTTCTTATATAATATGATGATTAAATATAGTGACCAAAAAAAAATATAGTACACAATAAGAAAATATTAAAGTAGGTAGCTTATAAGACTTGAGTTTAAAAATACAAAGATAAATGATTATTAAATGATTAATAAAATTGGTAGATACTATTATTAGTATTTATTTGTATTTAGAGACTTACAAATATTATTAAAATTTATTAATTAATATATACATAATTTATATATGGAACTAATTTGAATTTTAACTTATATTAAATCGTATATTATAATTTTGTTAATTATGAAGTTCTTATCTGCCTAAAATTATTATCTAGAAATAAGTAAAATAGAAAATAACTATGCTGATGATAATAGACTACGTAGTATGATATTATCCTTGTAGACTAATACACGTATCTGTATGTTTTGGAGCGATATAGATCTCTGGAGTAGTAATTTCACCTGATGCGGTTACTAGAAGAATTCGATTTCGACCCTAGGATATCAGAAACATTCAAGGCATAGAAAAAGTTGAGATACGGGCTCACGGTTGTTCATACCCAGTTCAGAATCCTTGTTTCTGGTTGCACACGTAATTTCACACAACGATTAGTTGCTGGTATCACAGTGCATAAATGGGAATTAGGTCTCTCACCGCGCTACATTGGTGTTTTTGATTACGTAGAGACTCCAAGGTTACGGTTATAGCACGATTGGAAAGCTGGCGCAAGTCGGAGACTGAAAACAGAAGTGTCTTCCTGCACTCTTGGCATAGGTTATTCGACTATCATGGGCTGCCCAGCTATTATCTATATCTGAGCTAATATTGATTGTCGCAAGCATGTATTATAGTTCTTGGACATTTAACCAAGAGAACCGTGGACGCAATTACTCATATCTTACTTCTCCGCCGTGGTCTCAAACGCTTTTTAAATAAGTTTGCATGTACCCGTACAACAACAGTGGACTTCCGTAATTCACATGAATAGTAAGTGTCTTACTCTTAATGGGCTCTTAGCCGCGGTTTTCCTCGGTCCACTCGAATTTACAATATTCTCATTCTAGACAGTTTGTATCGCCATTCATAGCTAACGCTACCCCCTATCCAACGATTTAGTCTTGGCTCCGAAAGCAAATAGACTGATAATGTTACGATCAAAACGAGTGGATTCTCAGGGAGTCGATTTTCCGATATTACATACTGTAACGAACGACGAGGGGTAACAAGGTCGTCACCCGAAGACATGCGACATAGAGAGGGACTGAACACTTTTTATTGTTCTTGGCCCCTCCTTTCAAGACCTAGTTTATTGTCCCTGGTACGTGGTACGCTCTTGCTTATAAAGTAGCGTGCGTGACAGATATAAATGAAGCTTTATTCGGAAATATGGCTGGAAATGGAGCTAATAAAAGGCCCCCCCATGGTTCCATAGCTCCAGGGAAAGGGACGTATGCAAATTAGGGACCCTATGGTCGAACGACTTATCTCCACCAGATGGCCTGTATTCGGCCTGGACCATTAGGCGTGCGTCGCCTACCGCCAACCCCAAATTGTTCCGGGTTGGCCAACGCTGCTGAGCCCAGTAAACAGTTTTGTGTTCAAATGACTCCCCGATTCGTCCAATATGCGACACATACACCGTTCTCGATGCATGTAGCGGTCGGCGAATGCTGACCCGGCTATTGCGGTGCATCTATCGAATCTGCACGCTCGGGGAGGTCTTCGCCTCGCCTGTTGGTACGAAGCATGTTACGTCTTTAGCAGATTCGGGGGACCGCGGTCGCCAACTTTCGAACCGTTGCGCTAGTCTCGTAATCAGGTAGGAGGGCGCAATGCATACCGGACGGATTCGCCAGCTCAGTGTACTGAGGTACGCGGAGTGTTAACCCTTCGTCCTATTCACAGTAGTGTCGCTCCGCCTACACAGGAGGCTTCGCTGCGCTATATACGCGTAAAGCCTTACAAAAAGGTGTGGGTGGCATCATTCCGATGCGCCGCATGAGCAAAGCCTCGGCCAGCTCAGGCGATGAGGAACAGATAAGACCCGTGTCGCTACGCGCGGGTGCTGGGGGCGGATCGCTGATAAATCCGCTCGTTAGTGTGGCTCTCCCATCGAGCGAGTCTGAGTGCGCATGGTGCGAATCGGAGGACAATCAGAAAGGGCCATAAGCAGAAACTCGAATCAGGGCCGCTGTAACGCTGGACCTGTCACACCCGGGTGCAAAACCGCCCCGATACCCCCCCGTCGTGCGGTTACCATCTTCGTCCCGCTACGCGTCGTGGCTGCGCAAAGCGCAATCTCAACAAGGGCAGTACGCGCGACCTCGGTCGGCCGTGCCGTGCGACCCGAGTTATGAGGGGGGAACGGCGCGCCAGTATCACCTACCTGCGCCGATGCTCCAGATCAAACTCCGCGGCGGGGGGCGGGGTCGGCCCGGAAGCGGGGGGGCTGACCTGCCCTAGCGACGCGCCCGACGGGCTATGTGACTCCTGCGGCCGCGGCCCAGGGTGTGGCCCCCCCGGGGCGCGGCGGGGCCCGGCGGCGGCCCGCACCCCAGTGAGCCGCGCCCAGGGGCCCGTTGTGCCGGCGCGCGCCCGGGGGGGGCGCGCGCAGGCCCGCCTCCGAGAGCCTGCCCGCGACGCCGTGACTGGCCGGAGGGCGCGGCGAGTGCGGCCGGCGCACCATAGGAAGGGGGGCCCCGCGGCCCGCTCCGCCGCGGCCTTGGCCCGCGAGGCGGGGGGGCTGTCGTCCGGCGGCGCCACGCGGCGAGGCGGCGAGCGGCGCCCGTAAGGGAACGCCGCCGTAGCCGGGGGGGGGCAACTCGGCCCGTGTAGGGCGGGCCCCGCCGGGCCCGGCGCCCCCCCAGCACCCGCCGAGTCGAATGGGGCGCCTACTGGCGCCGACGGCTCCTCAGCGCGCGCGCGGCAGCCGGGGGGCGGCGGCGGGGGGCGTCCGACGGGGTAGAGCACCGGCGCGGTGGCCGGGAGCGCGCCCGCCGTTCCGCGGCGGGACGTCCACACCGCGGAGCCCCACCCTGGCGGCGCGCTCGCGCGGGCCGTGGGCCGCCACGGGGCGCGGCGCGCCCGGCCCTTGCGCACATCGACCTGCGGCAAGCCCGGGCGGCTCCCCCGCACGCAGGGGTGCGCTCGCGCAGGGTCCTGGCGGCCCCTCGTGGGCGGCCTGCTCCGCCGGGGTGCGGGACAGGCCCGCCCCTCCCATCTCCCCCCGTGCGCAGGCGCGCGCCACGCCGCTCGCCCCGGCCCTCCCTTGAGGGGCCCACTCGCTCGAGGCGCCCGCAGGTCCCCTCCGCCCCCCGGGCCCCGCCCCGGGGATGGGCTGCACGTCGGAGAGCCCAACACGGGGTCCTACGCGGCCCGATCGCGCCCCCCCGTCGCAGGGGGCGGCGGGTG     
I       ATAATTAGTAAATAGTAAATAAGACAATTAATAATACACCATACAAGAATAATCTTTATTAATTATATTTCGTAATAAAATATTTAATCAATAATTCATAAAGTATATAATTTTTTCAAAAATTTTTGAAAAACATCTGAAAGTAGCTTGCTAACAATTCCATTCTATAAATTAGAACTCTCATAGTCTATCAGATGATATGTATATATAAATAGTATGTGTTATCGCCTATTTTCTTAATATTAACATACATTTTTTATATCTGATTATGATTTATCAATTAATTGATTTACCTAGCATCCTAATAATGTAGTTTTTAGTAACTTTGTTTTTTATAACATCTGTTAATTTATGTTACTATTGATGGTAATAAGATCCTAAAATGTTTTTAGTATTTTAGTTTATATTACTTTAGCTAATTCCTAATGTGACCAGACAAATATAATTTATTTCTAAATACAAAAAAAGTTAGTATGTTGTTAATGATAACTTTTTATTCATATCCTTATGTCAACTATGTAGTTTAAGAAAATAATAAACTTTATTAAATTAATAATTTTTTCAGATAATAAGTTAATATTACTGAATTAAAAATCGTCTAATGCTCTTCTTATATAATACGATGATTAAATATAATGACCTAAAAAAAATATAGTACACAAAAAGAAAATATTAAAGTAGGTAATTTATAAGACTTGAGTTTAAAAATACAAAGATAAATGATTATTTAATGATTAATAAAATTGGTAAATACTATTATTAGTATTTATTTGTATTTAGAGACTTACAAATATTAATAAAATTTATTAATTAATATATACTTAATTTATATATGAAACTGATTTAAATTTTTACTTATATTAAATCGTATATTATAATTTTGTAAATTATGAAGTTCTTATCTGCCTAAAATTATTATCTAGTAATTAGTAAAATAGAAAATAACTATGCTGATGATAATAGACTACGTAGTATGATATTGTCCTTGTAGACTAATACACGTATCTGTATGTCTCAGAGCGATATAGTCCTTAGGAGGAGTAATTTCACCTGCTGCGGTTACTAGAATAACTTGATTTCGATCCCAGAATATCAGAAACACTTAAGGCATAGAAAAAGTTGAGATACGGGCTCGCGGTTGTTCATACCCAGTTCAGAATCTTTGTTTCTGGCTGCTCACGTCATATCACGCAACGATCAGTTGCTGGTGTCATAGTGCATAAATGGGAACTAGGTCTCTCACCGTGCTACATTGATGTTTTTGATCACGTAGAGACTCCAAGGTTACGGTTATAGCACGATTGGAGAGCTGACGCAAATCGGAGACTAAAAACCGAAGTGTCTTCCTGCACTCTTGGCAGAGGTTATTCGACTATCACGGGCTGCCCAGCTGTTATCTATGTCTAAGTTAATATTGATTGTCGCAAGCATGTATTATAGTTCTTGGACATTTATCCAAGAGAACCATGGGCGCAATTACTCATATCTTACTTCTCTACCGTGTTTTCAAGCTCCTTTTAAATAAATTTGAATGTACCCGTACAGTAACTGTGGACTTCCGTAATTCACATGAATAATTAGTGACTTACTCTTAATAGGTTCTTAGCCGTGGTTTTCCTCGATCAACTCAACTTTACAATATTCTCATTCTAACCAGTTTGTATCGCCGTTCATAGCTAATGCTACCCCTTATCCAACAATTTAGTCTTGGCTCCGAAACCAAATAGACTGATAATATTATGATAACAATGAATGGATTCTCAGCGAGTCGATTTTCCGATATTACATACTGTAATGAACGACCAGGGGTCACAAGGTCGTCACCCGCAGATATGCGACATAGAGAGGAACCGAACACTTTTTCTTGTTCCTAGCCTCTACTTTGAAGACCTAGTTTGTCGTCTCTGGTACGTGGTACGCTCTTGCTTATAAAGTAGCGTGCGTAACAGATATAAATGAAACTTTATTTGAAAATATGACTGGAAATGGAGCTAATAAAAGGCCTCCCCATGCTTCAATAACTTCGGAGAAGGGGACATATGCAGAGTATGGGCCCTACGGTCGAACGTCTTATCCTCACCAGATGGCCAGTATTTGGCCTGAACCATTAGACTTGCGTCGCCTACCGCCAACCGCAAATTGTTCCGAGTTGGCTAACACTGCTTAGCTCAGTAAACAGTTTTGTGTTCTAATGTCTCCCCGATTCGTCCTATATGCGACACATATCCCGTTTCCGATGCATGTAGCGGCCGGCGTACGCTGACCCGGCTATTGCGGTGCATCTTGCGAATCTTCACGCGCGGGGAGGTCTTCGCCTCGCCTGTTGTTACGACGCATGTTACGTCTTTAGCAGATTCGGGGGACCGCGGTAGCCAACATTCGTACCGTTGCGCTAGTCTTGTAATCAGGTAGGAGGGCGCGATGCATACCGGACAGATTCGCCAGTTCAGTGTACTGAGGTATATGGAGTGTTAACCTTTCATCCTATCCACGGTAGAGTCGCTCCGCCCGCACTGGAGGGTCCCCTGCCCTATCTACGCGTAAAGCCTTACAGAAGGGTGTAGGTGGCATCAAGCGGATGCGTCACATGAGCATTGCCTCGGCCGGCTCAGGCGATGAGGAGCAGATAAAACCCGTATCGCTACGCGGGGGTGCTGGGGGGGGATCGGTGACAAACCCGTTAGTTTGTGTGGCTCTCCCAGCGAGCGGGGCTGAGTGCGCATGGTGCAAATCGGAGGATTATCAACAAGGGTCATGAAGATAAACTCGAACCAGGGTCGCTGTAACGCTGGACCTGTCACACCCAAGTGCGAAATCGCCCCGATGCCCCGCAGTCGTCCTGTGACCATCTTCGTCCCGCTACGCGCCGTGGCTGCGCAAAACTCAATTTCAACAAGGGCAGTACGCGCGACTTTAGTTGGCCGTGCCGACCGGCCCGAGTAATGAGGGGGGTAAGGGACGCCATTATGAGCGACGTGCGCCGATGCTCTAGCTGAAGCCCCGCGACGAGGGGCGAGGTCGGGCGGGAAGGGGGGCGGCCGACCTACCCTGGCGACGCGCCCCGCGGGCTATGTGACTCCTGCGGGCGCGGCCCGGGGTGTGGCCCCCCCAGGGCGCAGCAGGGCCCGGCGGCACCCCGGACCCCAGCGAACCGCGCCCGGGGGAGGGTTGTGCCAGCGCCCGCCCGGGGGGTGTGCGCGCAGGCGCGCCTCCGAGGGCCTACCCGCGACGCCGCGAGTGGCCGGAGGGCGCGGCGGTTGCGTCTGGAGCCCCATAGGAAAGGGAGGCCCGCGACCCGCTCTGCCGCGGCCTCGCACCGCGGGTCGGGGGGGCCGTCGTCCGCCCGTGCCACGCGGCCAGGCGGCGAGCGTCGGCCGTAAGGGGACGCCGCCGTAGCCGGGGGGGGGCAACTCAGCCCGCGTAGGGCGGGCCCCGCCGGGCCCGACGGCCCCCCAGCACCCGCCCAGTCGAGCGAGGCGTCCACTGGCGCCGACGGCTCAACAGAGCAGGCGCAAAGGCCGGGGGGCGGCGGCGGGGGGCCTCCCACGGCGGACAGCACCGGCTCGGTGGTCGGGAGCGCACCTGCCGGCCCGCGGCGGGACGTTCACACCTTTGAGCGCCACCCTGGCGGCGCGCTTGCGCGGGCCACGGGCCGCCACAGCGCTCGGCGCGCCCGGCCTCGGCGCACATCGGCCCGCGGCAAGCCCGGGCGGCCCCCCCGCACGCGGGGGTGCGCTGGCGCAGGGTCCTCGCGGCCCCTCGTGGTCGCTCCGGTGCCCCGGGGTGCTGGGCTGACCCGCCCCTGCCGTCTCCCCCCGTGGGCAGGCACGGGCCCCGCCGCCCGCCCCGGCCCTCCCCTGAGGGGCCCACTCGCCCGAGGCCCCGGCAGGTTCCCTCCGCCCCCCGCGCCCCCCGCCGGGGCTGGGCTGTACGTCGGAGGTCCCAAGACCGGATCCTCGCCCGCCCGGACCCGCCTCACCACCGCAGGGGGCGGCGGGCG     
H       ATAATTAGTAAATAGTAAATTAGACAATTAATAATGCACCATACAGGAATAAACTTTATTAATTATATTTCGTAATAAAATATTTAATCAATAAATCATAAAGTATAGAATTTTTTCAAAAGTTTTTGAAAAACATCTGAAAGTAACTTGCTAACAATTCCATTCTATAAATTAGAACTCTCATAGTCTATCAGATGATATGTATTTATAAATAGTATGTGTTATCGCCTATTTTCTTAGTATTAACATACATTTTTTATATCTGATTGTGATTTATCAATTAATTGATTTACCTAGCGTCCAAATAAAGTAGTTTTTAGTAACTTTGTTTTTTATAACATCTATTAATTTATGTTACTATTGATAGTAATAAAATCCTAAAATGTTTTTAGTATTTTAGTTTATATTGCTTTAGCTAATTTCTAATGTGACCAAACAAATATAATTTATTTCTAAATACAAAAAAAATTAGTATGTTGTTAATTATAACTTTTTATTCATATCCTTATGTCAACTATGTAATTTAAAAAAATAATAAACTTTATTAAATTAATAATTTTTTCAGCTAATAAGTTAATATTACTGAATTAAAAATCGTCTAATGCTCTTCTTATATAATATGATGATTAAATATAATGACCAAAAAAAAATATAGTACACAATAAGAAAATATTAAGGTAGGTAGCTTATAGGACTTGAGTTTAAAAATACAAAGATAAATGATTATTTAATGATTACTAAAATTGGTAGATACTATTATTAGTATTTATTAGTATTTAGAGACTTGCAAATATTATTAAAATTTATTAATTAATATATACTTAATTTATATATGAAACTAATTTGAGTTTTTACTTATATTAAATCGTATATTATAATTTTATAAATTATGAAGTTCTTATCTGCCTAAAATTATTATCTAGTAATAAGTAAAATAGAAAATAACTATGCTGATGATAATAGACTACATAGTATGATATTGTCCTTGTAGACTAATACACGTATCTGTATGTCTTGGAGCGATATAGTCCTCCGGAGGAGCAATTTCACCTGATGCGGTTACTAGAAAAAGTCGATTTCGATCTCAGAATATCAGAAACACTTAAGGCATAGAAAAAGTTAAGATACGGGCTCGCGGTTGTTCATACCCGGTTCAGAATCTTTGTTTCTGGTTGCACACGTAATATCACGCAACGATGAGTTGCCGGTATCACAGTGCATAGATGGGAATTAGGTCTCTCACCGTGTTACATTGATGCTGTTGACCATGTAGAGACTCCAAGGTCACGGTTATAGCACGATTGGAAGGCTGGCGCAAATCGGAGACTGAAACCAGAAGTGTCTGCCTGCACTCTTAGCATAGGTTATTCGACTATCATGGGTTGCCCAGCTATTAACTATATCTAAGTTAATATTGATTGTCACAAGCATGTATTATAGTTCTTGGACATTTACCCAAGAGAACCGTGGTCGCAATTACTCATATCTTTCTTCTCTACCGTGATTTCAAACGCCTTTTAAATAAATTCGAATGTACCCGTACAACAACTGTGGGCCTCCGTAATTCACATGAATAATAAGTGACTTACTCTTAATGGGCTCTTAGCCGCAGTCTCCCCCGATCAACTCAAATTTACAATATTCTCGTTCTAGCCAGTTTGTAACGCCATTCATAGCTAATGCTACCCCTTATCCAACGATTTAGTCTTGGATCCGAAATCGAATAGACTGATCATATTATGATGACAATGAATGAATTCTTAGCGAGTTGATTTTCCGATATTACATACTGTAACGAACGACGAGGGGTAACAAGGTCGTCACCCGAAGATATGCGACATAGAGAGAAACTGAACACCTTTTCTTGTTTTTAGCCTCTACTTTAGAGACCTAGTTTTTCGTCCCTAGTACGTGGTACGCTCTTGCTTGTAAAGTAGCATGTGTAACAGATATAGATGAAGCTTTATTTGGAAATATGGCTGGAAATGGCGCTAATAAAAGGCCCCCCCATGATTCGATAGCTTTGGGGAAGGAAACGTATGCTAAGTATGGACCCTGGGGTCGGATGTCTTATCCTTACCAGATGGCCTGTATTTGGCCTGGACCATTAGACGTGCATCGCCTACCGCCAACCCCAAATTGTTCCGGGTTGGCCAACACTGCTGAGCTCAGTAAACAGTCTTGCGTTCCGATGTATCCCCGATTCGACCGATATACGACACATATGCCGTTCCCGTTGCATGCAGCGGTCGGCGTATGCTGACCCGGCTATTGCGGTGCATCTGGCGAATCTGCACGCGTAGGGAGGTCTTTGCCTCGCCTGTTGGTACGACGGATATTACGTCTTTAGCAGATTCGGGGGACCGCGGTAGCCAACTTTCGCACCGTTGCGCCAGTCTTGTAATCAGGTAGGAGGGCGCGGTGCATACCGGACGGATCCGCCAGCTCAGCTTACTGAGGTAAGCGGAGTGTTAACCATTCGTCCTATCCACAGTAGCGTCGCTCCGCCCCCACTGGAGGATCCCCTGCCCTATCTACACATAAAGCCTTACAAAAGGGTGTGGGTGGCATCATTCAGATGCGTCACATGAGCCTATCCTCGGCCAGCTCAGGAGGTGAGGAACAGATAAAACCCGTGTCGCTACGCGTGGGTGCAGGGGGGGGATCACTGACAAAGCCGTTCGTTAGTGTGGCGCTCGCAGCGAGCGGGGCTGAGTGCACATGGTGCGAATCGAAGGACAATCAGCAAGGGGCGTGAAGATAAACTCGAACCAGGGCTACTGTAACGGTGGACCTGTCACACCCGGGTGCGAAACCACCCCGGTGCCCCTCGGTCGTCCGGTCACCATCATGGTCCCGCTAGGCGTCGTGGCTGCGCAAAACCCAATCTCAACAAAGGCAGTACGCGCGACGTCAGTTGGCCGTGCCGCGTGACCCGAGTAATGAGGGGGGTAGGGTACGCCATTAAGACCTACGTGCGCCGATGCTCTAGTTGAAGCCCCGCGACGGAGGGCGGGGTCGGGCGGGAAGTAGGGGGGCCGACCTACCCTGGGGACGCGCCCCGCGGGCTATGTGACTCCTGCGGGCGTGGCCCGGGGTGTGGTCCCCCCGGGGCCCAGCGGAGCCCGGCCACAGCCCGGACCCCAGTGAGCCGCGCCCGGGGGCGGGTTGCGCCGGCGCACGCCCGGGGGGGGTGCGCGCAGGCACGCCTCCGACAGCCTCCCCGCGACGCCGTAACTGGCCGGAGGGCGCGACGGGTGCGGCCGGCGGGCCATAGGAAGGGGGGCCCTGCGACCCGCTCCGCCGCGGCCTCGCCCCTCGGGTCGGGGGGGCCTTCGTCCGGCGGGGCCACGCGGCTAGGCGGCGAGCGACGGCCGTAAGCGCACGCGGCCCTAGCCGGGGGGGGGCAACTCGGCCCGTGTAGGTCGGGCCCCGCCAGGCCCGACGCCCCCCGAGCACCCCCCGAGTCGAACGGGGCCCCCGCTGGCGCCGACGGCTCCTCAGCGCTGGCGCGAGGGCCGGGGGGCGGCGGCGGGGGGCGTCCGACGCCGGACAGCACCGGCGCGGTGGGCGGGGGCGGGCCTGCCGTCGCGCCGCGCGACGTTCGCACCTCGGATCCCCACGCTGGCGGCGCGCTGGCGCGGGCCATCGGCCGCCACGGCCCCCGCCGCGCCCGGCCCTGGCGCACATCGACTGGCGGCAAGCCCGGGCGGCCCCCCCGCACGCAGGGGTGCGCTGGCGCAGGGTCCTGGCGGCCCCTCGCAGCCGGCCTGGTCGCCCGGGGTGCCGGTCAGCCCCGGCCCTGCCCTCTCCCCCCGTGGCCAGGCGCGCGCCACGCCGCTCTCCCCGGGCCTCCCCTGACGGGCCCACTCGCCCGAGGCGCCGGCAGGTTCCCTCCGCCCCCCGCGCCCCGCCCCGGTGATGGGCGGGACGTCGGAGGGCCCAACACTGGATCCTCGGCGGGCCGGACTCCCCCCCCCGCGGCAGGGGGCGTCGTGCG     
G       ATAATTAGTAAATAGTAAATTAGACAATTAATAATACACCATACAAGAATAAACTTTATTAATTATATTTCGTAATAAAATATTTAATCAATAAATCATAAAGTATAAAATTTTTTCAAAAATTTTTGAAAAACATCTGAAAGTAGCTTGCCAACAATTCCATTTTATAAATTAGAACTCTCATAGTCTATCAGATGATATGTGTATATAAATAGTATGTGTTATCGCCTATTTTCTTAATATTAACATACATTTTTTATATCTGGTTGTGATTTATCAATTAATTGATTTACCTAGCATCCGAATAATGTAGTTTTTAGTAACTTTGTTTTTTGTAACATCTATTAATTTATGTTACTATTGATGGTAATGAAATCCTAAAATGTTTTTAGTATTTTAGTTTATATTACTTTAGCTAATTCCTAATGTGACCAAACAAATATAATATATTTCTAAATACAAATAAAATTAGTATGTTGTTAATAATAACTTTTTATTCATATCCTTATGTCAACTATGTAATTTAAAAAAATAATAAACTTTATTAAATTAATAATTTTTTCAGGTAATAAGTTAATATTACTGAATTAAAAGTCGTCTAATGCTCTTCTTATATAATATGATGATTAAATATAATGACCAAAAAAAAATATAGTACACAATAAGAAAATATTAAGGTAGGTAAATTATAAGACTTGAGTTTAAAAATACAAAGATAAATGGTTATTTAATGGTTAATAAAATTGGTGTATACTATTATTAGTATTTATTTGTATTTAGAGACTTACAAATATTATTAAAATTTATTAATTAATATATACGTAATTTATATATGAAACTAATTTGAATTATTACTTATATTAAATCGTATATTATAATTTTATAAATTATGAAGTTCTTATCTGCCTAAAATTATTATCTAGTAATAAGTAAAATAGAAAATAACTATGCTGATGATAATAGACTACATAGTATGATATTGTCCTTGTAGACTAATACACGTATCTGTATGTTTTGCAGCGATATAGCCCTCAGGAGGAGTAGTTTCACCTGATGCGGTTACTAGAAGAACTCGATATCGACCTTAGGATATCAGAAACACTTAAGGCATAGAAAAAGTTTAGATACGGGCTCGCGGTTGTTCATACCCAGTTCAGAATCGTTGTTTCTGGTTGCACACGTAATATCACGCAATGATTAGTTGTTGGTAGCACAGTGCATAAATGAGAACTAGGTCTCTCACCGTGCTACATTGATACTTTTGATCGTGTAGAGACTCCAAGGTAACGGTTATAGCACGATTGGAAAGCTGGCGCAAATCAGAGACTGAAACCAGAAGTGTCTTCCTGCACTCTTGGCATAGGTTATTCGACTATCATGGGTTGTCCAGCTCTTAACTATGTCTAAGATGATATTGACTATCGCAAGCATGTATTATAGTTCTTGGACATTTATCCAAGAGAGCCATGATCGCAATTACTCATATCTTGCTTCTTTACCGTGATCTCAAGCACATTTTAAATAAATTCGCATGTACCCGTACAATAACTGTGGACTTCCGTAATTCACATGAATAATGAGTGGCCTACTCTTAAAGGGCTCTTAGCCGCGGTCTTCCTCGATCAACTCGAATTTACAAAATTCTCGTTCTAGCCAGTTTGTAACGCCGTTCATAGCTAATGCTGCCCCTTATCCAACGATTTAGTCTTGGCTCCGAAACCAAATAGACTGATGATCTTATGATAATAATGGGTGGATTCTCAGTGAGTCGATTCTCCGATATTACATACTGTAACGACCGACGAGGGGTAACAAGGTAGTCACTCGAAGATATGCGACATAGAGAGGCACTGAACACCTTTTCTTGTTCTTAGCCCCACCCTTAAAGACCTAGTTTATGGTCTCTGATACATGGTACGCTTTTGCTTGTAAAGTAGCGTGTGTAACAGATATAGATGAAGCTTTATTCGCAAATATGACTGGAAATGGGGCTAATAAAAGGCCGCCCCATGGTTCAATAACTTCGGTGAATGAGACGTATGCAAAATATGGACCCTGCGGTCGAATGTCTTATCTTCACCAGATGGCGTGCATGTGGCCTGTACCATTAGGCGCGTATCGCCTACCGCCAACCCCAAATTGTTCCGCGTCGGCGAACACTGCTGAGCTCAGTAGACAGTACTGTGTTCCTATGTATCCCCGATTCGCCCGATATGCGACACATGTACCGTTTCCGATGCATGTAGCGATCGGCGCATGCTGACCCGGCTATTGCGGTGCATCTCGCGAATCTACACGCAGAGGGAGGTCTTCGCCTCGCCTGTTGATACGACGCATGTTACGTCTTTAGCAGATTCGGTGGACCGCGTTAGCCAACCTTCGCACCGTTGCGGCAGTCTTGTAATCAGGTAGGAGGGCGCACTGCATACCGGACGGATTCGCCAGCTCAGTGTACTGAGGTAAGAGGAGTTTTAACCTTTCGTCCTATCCGCGGTAGAGTCGCTCCGCCCACACTGGGGGGTTCCCTGCCCTATCTACACGTAAAGCCTTGCAAAAGGGTGTCGGTGGCGACACCCAGATGCGGCGCATGAGCATAACCTCGGCCAGCTCAGGCGATGAGGAACAGATAAAACCCGTGTCGCTACGCGTGGGGGCTGGGGGGGGATCGCTGACTAAGCCGCTCGTTGGTGTGGCTTTCCCAGCGAGCGGGGCTGAGTGCGCATGGTGCGAATCAGAGGACAATCAACAAGGGTCGTGAAGATAAACTCGAACCAGGGCTGCTGTAACGCTGGACCTGTCACACCCGTGTGCGAAATCGCCGCGATGCCCCCCCGTCGTGGCGTCACCATCTTGGTCCCGCTACGCATCGTGGCTGCGCAAATCTCAATCTCAACAAGGGCAGTACGCGTGACTTCGGTTGGCCGTGCCACGGGACCCGCGTAATGAGGGGGGTAAGGAACCCCATTATGACCTATGTGCGCCGATGCTCTAGCTGAAGCCCCGCGGCGGGGCGCGCGGTCGGCGGGGAGGCGGGGGGGCCGACCTACCCTGGCGACGCGCCCCTCGGGCCATGTCACTCCTGCGGTCGGGGCCCGGGGCGTGGACCCCCCGAGGCGCAGCGGGGCCCGGCGGCGGCCCGGACCCCAGCGAGCGGCGCCCGGGGGCGGGTTGTGGCGGCGCGCGCCCGGGGGGGGCGCGCGCAGGCTCGCCTCCGGGAGCCTGCCCGCGACGCCGGGACTGACCGGAGGGCGCGGCGGGTGCGGCTGGCGCGCCATAGGAACGGGGGCCCCGCGACCCGCTCCGCCGCAGCGTCGCCCCGCGGGTCGGGGGGGCCGTCGTCCGGCCGGGCCACGCGGCCAGGCGGCGAGCGGCGGCCGTAAGCGCACGCCGCGGTAGCCGGGGGGGGGCAACTCAGCCCGCGTAGGGCGGGCCCCGCCAGGCCCGACGCCACCCCGGCACCCTCCGAGTCAAGCGAGGCGTCGACTGGCGCCGACGGCTCGACAGCGCGGGCGCAACCTCCGGGGGGCGGCGGCGGGGGGCGTCCGACGGGGGACAGGACCCGCGCGGTGGGGGGGCGCGGGCCCACCGTCGCGCGCCGGGACGTTCACACCTAGGAGCGCCACCCTGGCGGCGCGCTCGCGCGGGCCGTGGGCCGCCGCGAGGCCCGCCGCGCCCGGCCTTCGCGCACATCGGGCCGAGGCAAGACCGGGCGGCCCCCCCGCACGCGGGGGTGAGCTGGCGCAGGCTCCTGGCGCCCCCTCGCAGTCGCCCTGGTCCCCCGGGGTGCGGGGCAGTCCTGCCCCTGCCCTCTCCTCCCGTGGGTAGGCGCGCGCCGCGTCGCCCGCCCCGGCCCTCCCCTGAGGGGCGCACTCGCCCGAGGCACCGGCAGGTCCCCCCCGCCCCCCGCGCCCCGCCCCGAGGGTGGGCTGCACGTGGGAGGGCGCAACACCGGTTCCTGGCCCGCCCGGACGCGCCCCCTCACCGCAGGGGGCGGCGAGCG     
F       ATAATTAGTAAATAGTAAATTAGACAATTAATAATACACCATACAAGAATAAACTTTATTAATTATATTTCGTAATAAAATATTTAATCAATAAATCGTAAAGTATAGAATTTTTTCAAAAGTTTTTGAAAAACATCTGAAAGTAGCTTGCTAACAATTCCATTCTATAAATTAGAACTCTCATAGTCTATCAGATGATATGTATATATAAATAGTTTGTGTTATCGCCTATTTTCTTAGTATTAACATACATTTTTTATATCTGGTTGTGATTAATCAATTAATTGATTTACCTAGCTTCCAAATAATGTAGTTTTTAGTAACTTTGTTTTTTATAACATCTGTTAATTTATGTTACTATTGATAGTAATAAAATCCTAAAATGTTTTTAGTATTTTAGTTTATATTACTTTAGCTAATTCCTAATGTGACCAAACAAATATAATTTATTTCTAAATACAAAGAAAATTAGTATGTTGTTAATAATAACTTTTTATTCATATCCTTATGTCAACTATGTAATTTAAGAAAATAATAAACTTTATTAAATTAATAATTTTTTCAGATAATAAGTTGATATTGCTGAATTAAAAATCGTCTAATGCTCTTCTTATATAATATGATGATTAAATATAATGGCCAAAAAAAAATATAGTACACAATAAGAAAATATTAAAGTAGGTAACTTATAAGACTTGAGTTTAAAAATACAAAGATAAATGATTATTTAATGATTAATAAAATTGGTAAATACTATTATTAGTATTTATTTGTATTTAGAGACTTGCAAATATTGTTAAAATTTATTGATTAATATATACTTAGTTTATATATAAAACTAATTTGAGTTTTTACTTATATTAAATCGTATATTATAATTTTGTAAATTATGAAGTTCTTATCTGCCTAAAATTATTATCCAGTAATGAGTAAAATAGAAAATAACTATGCTGATGATAATAGACTACATAGTATGATATTGTCCTTGTAGACTAATACACGTATCTGTGTGTTTTGAAGCGATATAGACCTCTGGAGAAGTAATTTCACCTGATGCGGTTACTAGAAGAATTCGATTTCGATCTTAGAATATCAGAAACAATTAAGGCATAGAAAAAGTTGAGATACGGGCTCGCGGTTGTTCATACCCAATTCAGAATCTTTGTTTCTGGTTGCACACGTAATGTCATGCAACGATTGGTCGTCGGTTCCATAGTGCATAAATGGGAATTAGGTCTCTCACCGCGTTACATTGATGATCTTGATCGTGTAGGGACTCCAAGGTTACGGTTATAGCACGATTGGAAGGCTGACGCAATTCGGAGACTGAAACCAGAAGTGTCTTCCTGCACTCTTGGCAGAGGTTATTCGACTGTCATGTGTTGCCCAGCCATTATCTATGTCTAAGCTAATATTGATTGTCGCAGGCATGTATTATAGTTCTTGGACATTTACCCAAGAGAACCGTGATCGCAATTACTCATATCTTGCTTCTATACCGTGGCCTCAAACACATTTTGAATAAATTCGCATATACCCGTACAATAACTGTGGGCTTCCGTAAATCACATGAATAATAAGTGCCTTACTCTTAAAGGGCTCTTAGCCGAGGTTTTCCTCGATCCACTCTAATTTACAATATTCTCGTTCTAGACAGTTTGTATCGCCGTTCATAGCTAACGCTACCCCATATCCAACGATTTAGTCTTGGTTCCGAAAGCAAATAGACTGATGATGTTATGATAACAATGGATGAATTCTTAGTGAGTCGATTTTCCGATATTACATACTTTAACGAACGACGAAGGGTAACAAGGTAGTCACTCGGAGAGATGCGACATAGAGAGGGACTGAACACTTTTTATTGTTCTAAGCCTCCACTTTGAAGACCTAGTTTATTGTCTCTGATACGTGGTACGCTCTTGCTTATAAAGCAGTATGCGTAACAGATATAAATGAAGTTTTATTTGGAAATATGGCTGGAAATGGGGCTAATAAAAGGCCCCCCCATGTTTCCATAGTTTCGGTGAAAGCGACACATGCGGATTACGGACCCTGCGGTCGAACGTCCTATCCAAACCAGATGGCCTGTATGTGGCCTGAACCATTAGGCGCGCATCGCTTACCGCCAACCCCAAAGTGTTCCCGGTTGGCAAACGCTGCTGAGCTCAGTAAGCAGTCTTGTGTTCCAATGGTTCCCCGAATCGCCCAATATTCGACACACATGCCGTTACCGATGCATGTAGCGATCGGCGTACGCTGACCCGGCTATTGCGGTGCATCTCGCGAATCTACACGCACTGGGAGGTCTTCGCCTCGCCTGTTGGGACGATGCATGTTACGTCTTTAGCAGATTCGGGGGACCGCGTTCGCCAACTTTCGCACCGTTGCGCTAGTCTTGTAATTAGGTAGGAGGGCGCGATGCATACCGGACGGATTCGCCAGTTCAGTGTACTGAGGTAGGCGGAGTATTAACCCTTTGTCCTATTCACGGTAGCGTCGCTCCGCCCACATGGGAGGGTCTCTTGCCCTATCTACACGTAAAGCCTTGCAAAAGGGTGTGGGTGGCTTCACCCGGATACGGCGCATGAGCATACCCTCGGCCAGCTCAGGTGATGAGGACCAGATAAAACCCTTGTCGCTACGCGCGGGTGCTGGGGGGGGATCGCTGACGAAACCGTTCGTTAGTGTGGCGCTCTCAGCGAGCGTGACTGAGTGCACATGGTGTGAATCAAAGGACGATCAGCAAGGGTCGTTAGGATAAACTCGAACCAGGGCTGCTGTAACGCTGGACCTGTCACACCCGAGTGCGAAATCGCCCCGATGCCCCCCTGTCGTTTAGTCACCATCCTCGTCCCGCTACGCGCCGTGGCTGCGCAAGACCCAATCTCAACAAGGGCAGTACGCGCGACCTCAGTGGGCCGTGCCGCTCGACTCGAGTAATGAGGGGGGCAAGGTACGCCACTACGATCTATGTGCGCCGATGCTCTAGGTAAAGCCCCGCGGCGGGGGGCGGGGTCGGGCAGGAGGGCGGGCCGCCGACCTACCCTAGCGACGCGCCCGGCGGGCCATGTGACTCCTGCGGTCGCGGCCCTGGGCGTGGTCCCCCCGGGGCCCAGCAGGACCCGTCGGCGGCCCGGACCCCAGCGAACCGCGCCCGGGGGTCGGTTGCCGCAGCGCCCGCCCGGGGGGGGTGCGCGCAGGCGCGTCTCCGAGGGCCTGCCCGCGACGCCGCTAGTGGCCGGAGGGCGCGGCGGGTGCGATCGGCGCGCCATAGGAAGGGGGGTCCCGCGACCCGCTCCGCCGCAGCGTCGCCCCCCGGGCCGGGGGGGCCGTCGTCTGGCGGGGCCACGCGGCCAGGCGGCGAGCGACGGCCGTAAGTGCGCGGCGCCGTAGCCGGGGGAGGGCAACTCGGCCCGGGTAGGGCGGGCCCCGCCGGCCCCGACGCCTCCCCAGCCCCCCCCGAGTCGAACGAGGCGACAGCTCGCGCCGACGGCTCGCCGGTGCGCGCGCGAGGTGCGGGGGGCGGCGGCGGGGGGCGCCGGACGGCGCAGAGCACCCGCCCGGTGGCCGGGAGCGGGCGTACCGTCGCGCGGCGGGACGGTCACACCGCGGAGCACCACCCGGGCGGCGCACTCGGGCGGGGCACCAGCCGCCGCGAGGCCCGACGCGCCCGGCCGTGGCGCACATCGGGCCGCGGCAAGCCCGGGCGGCCCGCCCGCACGCGGGGGTGTGCTGGCGCAGGGTCCTGGCAACCCCTCGGAGTCGGGCGGGTCCCCCGGAGTGCGGGGCAGCCCCGGCCCTGCCGTCTCCCCCCGTGGGTAGGCACGTGCCGCGACGCACGCCCCGGGCCTCCCCTGGGGGGCCCCCTCGCCCGAGTCGCCCGCAGGCGCCCCCCGCCCCCCCCGCCCCGCCCCGGGGGTGGGCTGGACGTCGGAAGGCCCAACACCGGATCCTCGGCGGCCCGCACGCGCCCCGCCACCGCGGGGGGCGACGGGTG     
E       ATAATTAGTAAATAGTAAATTAGACAATTAATAGTACACCATACAAGAATAAACTTTATTAATTATATTTCGTAATAAAATATTTAATCAATAAATCATAATGTATAAAATTTTTTCAAAAATTTTTGAAAAACATCTGAAAGTAGCTTGCTAACAATTCCATTCTATAAATTAGAACTCTTATAGTCTATCAGATGATATGTATATATAAGTAGTGTGTGTTATCGCCTATTTTCTTAGTATTAACATACATTTTTTATATCTGATTGTGATTTATCAATTAATTGATTTACCTAGCGTCCAAATAAAGTAGTTTTTAGTAACTTTGTTTTTTATAACATCTGTTAATTTATGTTACTATTGATGGTAATAAGATCCTAAAATGTTTTTAGTATTTTAGTTTATATTACTTTAGCTAATTACTAATGTGACCAGACAAATATAATATATTTCTAAATACAAAAAAAATTAGTATGTTGTTAATAATAACTTATTATTCATATCCTTATGTCAACTATGTAGTTTAAGAAAATAATAAACTTTATTAAATTAATAATTTTTTCGGATAATAAGTTAATATTACTGAATTAAAAATAGTCTAATGCTCTTCTTATATAATATGATGATTAAATATAATGACCAAAAAAAAATATAGTACACAATAAGAAAATATTAAAGTAGGTAGCTTATAAGACTTGAGTTTAAAAATGCAAAGATAAATGATTATTTAATGATTAGTAAAATTGGTAAATACTATTATTAGTATTTATTTGTATTTAGAGGCTTACAAATATTATTAAAATTTATTGATTAATATATACTTAATTTATATATGAAACTAATTTAAATTTTAACTTATATTAAATCGTATATTATAATTTTATAAATTATGAAATTCTTATCTGCCTAAAATTATTATCTAGTAATGAGTAAAATAGAAAATGACTATGCTGATGATAACAGACTACATAGTATGATATTGTCCTTGTAGACTAATACACGTATCTGTATGTCTTGCAGCGATATAGACCTCTGGAGGAGAAATTTCACCTGATGCGGTTACTAGAACAATTCGATTTCGACCTTAGAATATCGGAAACACTTAAGGCATAGAAAAAGTTGAGATACGGGCTCGCGGTTGTTCATACCCAGCTCAGAATCCTTGTTTCTGGTTGCACACGTAATATCATGCAAAGATAGGTCGTCGGTCCCATAGTGCATAAATGGGAACTAGGTCTCTCACCGTGCTACATTGATGATTTTGATCATGCAGAGACTCCAAGGTTACGGTTGTAGCACGATTGGAAGGCTGACACAAGACGGAGACTGAAACCAGAAGTGTCTTCCTGCACTCTTGGCACAGGTTATTCGACCATCATGAGTTCCCCGGCTATTATCTATATCTAAGCTAATATTGGTTGTCGCAGGCATGTATTATAGTTTTTGGGCATTTAACCAAGAGCACCATGATCGCTATTACTCATATCTTCCTTCTATACCGTGATTTCAAACACATTTTAAATAAGTTCGTATGTACCCGTACAATAACTGTGGGCTTCCGTAATTCACATGAATAATGAGTGCCTTACTCTTAAAGGGCTCTTAGCTGAGGTTTTCCTTGATCCACTCGAATTTACAAAATTCTCATTCTAGTCAGTTTGTACCGCCGTTCATAGCTAACGCTACCCCTTATCCAACGATTTAGTCTTGGGTCCGAAATCCAATAGACTGATGATTTTATGATCAAAATGAATGGACTCTTAGTGAGTTGATTTTCCGATATTACATACTGTAACGAGCGACGAGGCGTTACAAGGTCGTCACCCGGAGATATGCGACATGGAGAGGGACTGAACACCTTTTTTTGTTCTTAGCCTCGACTTTAAAGACCTAGTTTATAGTCTCTGGTACGTGGTACGATCTTGCTTATAAAGTAGCATGCGTGACAGATATAAATGAAACTTTATTTGAAAATATGGCTGGAAATGGGGCTAATAAAAGGCCCCCCCATGCTTCAATATTTTCGGTGAATGGGACGCATGCAGAGTACGGACCCTCCGGTCGAATGTCTTATCCACACTAGATGGCTGGTATGTGGCCTGGACCATTAGGCGCGCTTCGCCTACCGCCAACCCCAAATTGTTCCGGGTTGGCTAACCCTGCTGAGCTCAGTAAACAGTTTTGGGTTCCAATGCCTCCCCGAATCGTCCGATATGCGACACATATTCCGTTTCCGATGCATGTAGCGACCGGCGCATGCTGACCCGGCTATTCCGGTGCATTTCGCGAACCTACACGCACCGGGAGGTCTTCGCCTCGCCTGTTGGTTCGACGAATTTTACGTCTTTAGCAGATTCGGGGGATCGCGGTCGCCAACTTTCGCACCGTTGCGTTAGTCTTGTAATCAGGTAGGAGGGCGCGATGCATACCGGACGGATTCGCCAGCTCAGTGTACTGAGGAATGCGGAGTATTAACCCTTTGTCCTATGCACGGTAGCGTCGCTCCGCCCGCACTGGGGGGTTCCTTGCCCTATCTACACGTAAAACCTTGCAGAAAGGTGTGGGTGGCATCACCCGGATGCGGCGCATGAGCGTCCCCTCGGCCAGCTCAGGCGATGAGGATCAGATAAAACCCGTGTCGCTACGCGAGGGCGCTGGGGGCGGATCGCTGACGAAGCAGTTCGTTAGTGTGGCACTCCCAACGAGCGTGACTGAGTGCCCATGGTGCAAATCGGAGGACGATCAACAAGGGTCGTTAAGATGAGTTCGAACCAGGGTTACTGTAACGCTGGACCTGTCACACCCGGGTGCAAAAACGCCCCGATGCCCCCCGGTCGTCTGGTCAGCATCTTCGTCCCGCTACGCGTCGTGGCTGCGCAAAACTCAATCTCAACAAGGGCAGTAGGGGCGACCTCACTCGGCCGTGCCGGGTGACCCGAGTAATGAGGGGGGCAAGGCACGCTACTATGACCTATGTGCGCCGATGCTCTAGTTAAAGCCCCGCGGCGGGGTGCGAGGTCGGGCAGGAGGCGGGGGGGCCGACCTACCCTGGCGCCGCGCCCGGCGGGCCATGTGACTCCTGCGGTCGGGGCCCAGGGCGTGGTCCCCCCGGGGCTCAGAAGGACCCGGCGGCGGCCCGGACCCCAGTGAGCCGCGCCCGGGGGCCGATTGTCACGGCGCACGCCCGGGGGGGGTGCGCGCAGGCGCGCCTCCGGGAGCTGGCCCGCGACGCCGTCACTGGCCGGAGGGCGCGGCGGGTGCGGCCGGTCCGCCTTAGGAAGGGGAGGCCTGCGACCCGCTCCGCCGCCGCGTCGCCGCGCGGGTCGGGGGGGCCCTCGTCCAGCGGTGCCACGCGGCCAGGCGGCGAGCGCCGGCCGTAAGTGCGCGGCGCCGTGGTCGGGGGGGGGCAACTCGGCCCGGGTAGGGCGGGCCCCGCCGGGCCCGACGCCCCCCCAGCGCCCCACTAGTCGAACGAGGCGCCCGCTGGCGCCGACGGCTCTTCAGCGCAAGCGCGAGGGCCTGGGGGCGTCGGCGGGGGGGGTCCGACGGCGCACAGCACCCGCGCGGTGGCCGGGGGCGGGCCTACCGTCGCGCGGCGGGGCGTTCGCACCGCGGAGCGCCACCCGGGCGGCGCGCTCGGGCGGGACATGAGCCGCCGCGGAGCCCGCCGCGCCCGGCCGTAGCGCACATCGGGCCGCGGCAAGCCCGGGCGGCCCGCCCGCACGCGGGGCTGGGCTGGCGCAGGGTCTTGGCGGCCCCTCGCAGCCGCCTTGCTTCCCCGGAGTGCGGGGCAGACCCTGCCCTTCCGTCTCCCCCCGTGGACAGGCGCGGGCCGCGGCGCGCACCCCGGCCCTCCCTTGAGGGGCTCCCTCGCGCGAGGCGCCTGCAGGTCCCCGCCGCCCCCCTGGCCCCACGCCCAGGGTGGGCCGCACGTTGGAGGGCCCAACACCGGGTCCTAGGCCGCCCGCGCACCCCCCGCCACCGCATGGGGGTACGGGCG     
D       ATAATTAGTAAATAGTAAATTAGACAATTAATAATGCACCATACAAGAATAAACTTTATTAATTATATTTCGTAATAAAATATTTAATCAATAAATCATAAAGTATAAAATTTTTTCAAAATTTTTTGAAAAACATCTGAAAGTAGCTTGCTAACAATTCCATTCTATAAATTAGAACTCTCATAGTCTATCAGATGATATGTATATATAAATAGTGTGTGTTATCGCCTATTTTCTTAATATTAACATACATTTTTTATATCTGATTGTGATTTATCAATTAATTGATTTACCTAGCATCCAAATAATGTAATTTTTAGTAACTTTGTTTTTTATAACATCTATTAATTTATGTTACTATTGATAGTAGTAAAATCCTAAAATGTTTTTAGTATTTTAGTTTATATTGCTTTAGCTAATTACTAATGTGACCAAACAAATATAATTTATTTCTGAATACAAAAAGAATTAGTATGTTGTTAATAATAACTTTTTATTCATATCCTTATGTCAACTATGTAATTTAAAAAAATAATAAACTTTATTAAATTAATAATTTTTTCAGATAATAAGTTAATATTACTGAATTAAAAGTCGTCTGATGCTCTTCTTATATAATATGATGATTAAATATAGTGACCAAAAAAAAATATAGTACACAATAAGAAAATATTAAAGTAGGTAACTTATAAGACTTGAGTTTAAAAATACAAAGATAAATGATTATTTAATGATTAATAAAATTGGTAGATACTATTATTAGTATTTATTTGTATTTAGAGACTTACAAATATTATTAAAATTTATTAATTAATATATACTTAATTTATATATGAAACTAATTTAAATTCTTACTTATATTAAATCGTATATTATAATTTTATAAATTATGAAGTTCTTATCTGCCTAAAATTATTATCTAGTAATTAGTAAAATAGAAAATAACTATGCTGATGATAACAGACTACATAGTATGATATTATCCTTGTAGACTAATACAAGTATCTGTATGTTTTAAAGCGATATAGACCTTTGGAGAAGTAGTTTCACCTGATGCGGTTACTAGAAAAACTCGATTTTGATCTTTGAATATCAGAAACGTTTAAGGCATAAAAAAAGTTGAGATACGGGCTCGCGGTTGTTCATACCCAGTTCAGAATCTTTGTTTCTGGTTGCACACGTAATGTCATGCAACGATGGGTCGCTGATCTCACAGTGCATAAATGGGAATTAGGTCTCTCACCGTGCTACATTGATGTTTTTGATCATGTAGAGACTCCAAGGTTACGGTTATAGCACGATTGGAAGGCTGGCGCAAATCGGAGACTTAAACCAGAAGTGTCTACCTGCACTCTTGGCATAGGTTATTCGACTATCATGAGTTGCCCAGCTATTACCTATGTCTAAGATAATATTGATTGTCGCAGGCATGTATTATAGTTCTTGGATATTTACCCAAGAGAACCATGACCGCGATTACTCATATCTTGCTTCTATACCGTGATCTCAAACACATTTTAAATAAATTCGCATGTACCCGTACAATAACCGTGGGCTTCCGTAATTCACGTGAATAATGAGTGCCTTACTCTTAAAGTGCTCTTAGCAGGGGTTTTCCACGATCCACTCGAATTTACAATATTCTCATTCTAGACAGTTTGTATCGCCGTTCATAACTAAAGCTACCTCTTATCCAACGATTTGGTCTTGGCTCCGAAATCAAATAGACTGATGATATTATGATTACAATGGTTGGATTCTTAGTGAGTCGATTTTCCGATATTACATAGTGTAACGAGCGACGAGGAGTAACAAGGTCGTCACACGGAGACATGCAACATGGAGAGGGACCGAACACTTTTTCTTGTTCTTAGCCTCCGCTTTGGAGACCTAATTTATTGTCCCTGATACGTGGTACGCTGTTGCTTATAAAGTAGTATGTGCGACAGATATAAATGGAGCTTTATTTGGAAATATGACTGGAAATGGGGCTAATAAAAGGCCCCCCCATGATTCAATAGCTTCGGTGAAAGGGACGTATGCAAAGTACGGTCCCTATGGTCGTACGTCTTATCCTGACCAGATGGCCTGGGTGTGGCCTGGACCATTAGGCGCGCATCGCCTACCGCCAACCCCAAACTGTTCCGGGTTGGCTAACACTGCTGAGCTCAGTAAACAGTTTTGTGTTCGAATGTTTCCCCGGTTCGTCCTATATGCGACACATATCCCGTTTCCGATGCATGTAACGGTCGGCATAAGCTGACCCGGCTATTCCGGTGCATCTTGCGAATCTACACGCGCCGGGAGGTTTTGGCCTCGCCTGTTGGCTCGACGCATGTTACGTCTTTAGCAGATTCGGGGGACCGCGATAGCCAACTTTCGCACCGTTGCGCTAGTCTTGTAATTAGGTAGGAGGGTCCGATGCATACCGGACGGATTCGCCAGTCCAGTGTACTGAGGAATGAGGAGTATTAACCCTTTGTCCTATCCACGGTAGCGTCGCTCCGCCCCCATTGGGGGGTTTCCTACTCTATCTACATGTAAAGCCTTCCAAAAGGGTGTTGGTGGCATCAGTCGGATGCGTCACATGAGCATACCCTCGGCCAGCTCAGGCGATGAGGAACAGATAAAACCCATATCGCTACGCGAGGGTGCTGGGGGGGGATGGCTGACGAAGCCGTTCGTTAGTGTGGCGCTCCCAGCGAGCGTGATTGAGTGCGCACGGTGCGAATCGGAGGACGATCAACAAGGGTCGTTAAGACAAGCCCGAACCAGGGCTACTATAACGCTGGACCTGTCACACCCGACTGCGAAAGCGCCTCGATGCCCCTCAGTCGTCTCGTGACCATCGTCGTCCCGCTACGCGCCGTGGCTGCGCAAAACCCAATCTCAACAAGGGCAGTACGCGCAACCTCCGTAGGCCGTGCCGCGCGACACGAGTAATGAGGGGGGCAAAGTGCGCCACTACCACCCACGTGCGCCGATGCTCCAGCTGAAGCGCCGCGCCGAAGGGCGAGGTCGGAAGGGAGGCGGGGGGGCCGACCTACCCTGGCGACGCGCCCGGCGGGCCATGGAACTCCTGCGGGCGTGGCCCGGGGCGTGGCCCCCCCGGGGCGCAGGGGGACCCCGCTGCGGCCCGGACCCCAGCGAACCGCGCCCGGGGGCCGGTTGTGGCGGCGCACGCCCGGGGGGGGCGCGCGCAGGCGCGCGTCCGGGAGCTGACCCGCGACGCCGTTACTGGCCGGAGGGCGCGGCGGGTGCGGCCGGCGCGCCATAGGAAGGGGGGGCCCGCGACCCGCTCCGCCGCGGCGTCGCCCCGCGGGACGGGGGGGCCGTCGTCCCGCGGCGCCACGCGGCTAGGCGGCGAGCGACGGCCGTAAGGGCGCGCCGCCGTAGCCGGGGGGGGGCAACTCGGCCCGGGTAGGGCGGGCCCCGCCGGGCCCGACGCCCCCCCAGCACCCCACGAGTCGAACGACGCGCCTGCTGGCGCCGACTGCTCGTCCGGGCCGGCGCGAGGCCCGGGGGGCGGCGGCGGGGGGCGTCCGACGGAGGACGGCACCGGCGCGGTGGCTGGGGGCGGGCCTACCGTCGGGCGCCGGGACGCTCACACCGCGGAGCGCCACCTGGGCGGCCCGCTCGGGCGGGGCATGAGCCGCCACGGAGCCCGCCGCGCCCAGCCGTGGCGCACATCGAGCCACGGCAAGCCCGGGGGGCCCGCCCGCGCGCGGGGGTGGGCTGGCGCAGGGTCCTGGCGGCCCCTCGTAGGCGGAGTGGTGCCCCGGGGTGCGGGGCAGGCCCGGCCCTGCCCTCTCCCGCCGTGGGTAGGCGCGGGCCGCGGAGCGCGCACCGGCCCTCCCCTGAGGGGCCCCCTCGCCCGAGGCGCCCGCGGGTCCCCTCCGCCCCCCCGGCCCCGCCCCGGGGGTGGGCCGCACGTCAGAGAGCCCGACACCGGATCCTCGGCCTTCCGGGCGCGCCCCCCCGCCGCAGGGGGTGGCGGGCG     
C       ATAATTAGTAAATAGTAAATTAGACAATTAATAGTACACCATACATGAATAAACTTTATTAATTATATTTCGTAATAAAATATTTAATCAATAAATCGTAGAGTATAAAATTTTTTCAAAAGTTTTTGAAAAACATCTGAAAGTAGCTTGCTAACAATTCCATTCTATAAATTAGAACTCTCATAGTCTATCAGATGATATGTATATATAAATAGTGTGTGTTATCGCCTATTTTCTTAATATTAACATACATTTTTTATATCTGATTGTGATTTATCAATTAATTGATTTACCTAGCGTCCAAATAATGTAGTTTTTAGTAACTTTGTTTTTTATAACATCTGTTAATTTATGTTACTATTGATAGTAATAAAGTCCTAAAATGTTTTTAGTATTTTAGTTTATATTCCTTTAGCTAATTCCTAATGTGACCAAACAAATATAATTTATTTCTAAATACAAAAAAAATTAGTATGTTGTTAATAATAACTTTTTATTCATATCCTTATGTCAACTATGTAATTTAAGAAAATAATAAACTTTATTAAATTAATAATTTTTTCGGATAATAAGTTAATATTACTGAATTAAAAATGGTTTGATGCTCTTCTTATATAATATGATGATTAAATATAATGACCAAAAAAAAATATAGTACACAATAAGAAAATATTAAAGTAGGTAACTTATAAGGCTTGAGTTTAAAAAAACAAAGATAAATGATTATTTAGTGATTAATAAAATTGGTAAATACTATTATTAGTATTTATTTGTATTTAGGGACTTACAAATATTGTTAAAATTTATTGATTAATATATACTTAATTTATATATGAAACTAATTTAAATTTTAACTTATATTAAATCGTATATTATAATTTTATAAATTATGAAGTTCTTATCTGCCTAAAATTGTTATCTAGTAATAAGTAAAATAGAAAATAACTATGCTGATGATAATAGACTACGTAGTATGATATTGTCCTTGTGGACTAATACACGTATCTGTATGTTTTATAGCGATATAGGCCTTTGGAGGAGTAATTTCACCTGGTGCGGTTACTAGAAGAACTCGATTTTGACCTTAGGATATCAGAAACACTTAAGGCATAAAAAAAGTTAAGATACGGGCTCGCGGTTGTTCATACCCAGTTCAGAATCCTTGTTTCTGGTTGCGCATGTGATGTCATGCAATGATCGGTCGCAGGTTGCATAGTGCATAAGTGGGAATTAGGTCTCTCACCGTGTTACATTGATGTTTTTGACCATGTAGAGACTCCAAGGTGACGGTTATAGCACGATTGGATGGCTGGCGCAAATCGGAGACTTAAAACAGAAGTGTCTACCTGCACTCTTGGCATAGGTTATTCGACCATCATGAGTTGCCCAGCTATTATCTATGTCTAAGTTAATATTGATTGTCGCAAGCATGTATTATAATTCTTGGATATTTATCCAAGAGAACCCTGGTCGCGATTACTCATATCTTTCTTCTACACCGCGATCTCAAACGCATTTTAATTAAGTTCGAATGTACCCGTACAATAACTGTGGGCTTCCGTAATTCACATGAATCGTAGGTGCCTTACTCTTAAAGGGCTCTTCGCCGGGGTTTTCCTCGATCCACTCGAGTTTGCAATATTCTCATTCTAGTCAGTTTGTACCGCCCTTCATAGCTAATGCTACCTCTTATCCAACGATTTAGTCTTGGCTTCGAAAACAAATAGACTGATTATATTATGATAACAATGATTGCATTCTTAGTGAGTCGATTTTCCGATATTACATACTGTAACGAGCGACGAGGAGTAGCAAGGTTGTCACACGGAGACATGCGACATAGAGAGGGACAGAACACCTTTTTTTGTTCCAAGCCTCTACATTGAAGACCTAGTTTATTGTCCCTGGTACGTGGTACGCTTTTGCTTATAAAGTAGCCCGTGTAACAGATATAAATGAAGCTTTATTTGAAAATATGACTGGAAATGGAGCTGATAAAAGGCCCCCCCATGTTTCAATAGGTTCGGTGAAGCAGACGCATGCGGAATACGGACCCTGTGGTCGAATGTCTTATCCAGACTAGACGGCCTGTATTCGGCCTGAACCATTAGGCGCGCATCGCCTACCGCCAACCCCAAATTGTTCCGGGTTGGCTAACACTGCTGAGCTCAGTAAACAGTTCTGTGTTCCGATGTTTCCCCGATTCGGCCGATATGCGACACATGTGCCATTGCCGATGCATGTAGCGTTCGGCGTATGCTGACCCGGCTATTCCGGTGCATCTCGCGAATCTACACGCGCCGGGAGGTCTTCGCCTCGCCTGTTGGCACGACGCATGTTACGTCTTTAGCAGATTCGAGGGATCTCGTTTGCCAACATTCGCACCGTTGCGGTAGTCTCGTAATAAGGTAGGAGGGCGCGATACATACCGGACGGATTCGCCAATCCAGTGTACTGAGGAATGGGGAGTGTTAACCCTTTGTCCTATCCACGGTAGCGTCGCTCCGCCTCCACTGGGGGGTACCCTGCCCTATCTACCCGTAAAGCCTTGCATAAGGGTGTAGGTGGCTTCACTCAGATGCGTCGCATGAGAAAGCCCTCGGCCAGCTCAGGCGATGAGGAACAGATAAAACCCATGTTGCTACGCGAGGGTGCTGGGGGGGGATCGTTGACGAAGCTGTTCGTTAGTGTGGCTCTCCCAGCGAGCGTGATTGAGTGCGCATGGTGCGACTCGGAGGACTATCAACAAGGGGCGTGAAGATAAGCTCGAAGCATGGCTGCTGTAACGCTGGACCTGTCACACCCAAGTGCGAAATCGCCCCGATGCCCCCCAGTCGTAAAGTTACCATCTTCGTCCCGCTACGCGTCGTGGCTGCTCAAATCGCAATCTCAACAAGGGCAGGACGCGCCACCTCAGTTGGCCGTGCCGGGTGTCACGGGTAATGAGGGGGGCAAGGTGCGCCACTAAAACCCAGGTGCGCCGATGCTCAGGCTTGAGCCCCGCGGCGGGGCGCGAGGTCTGAGCGGAGGCTGGGCGGCCGACCTACCCTGGCGACGTGCCCCGCGGGCCATAGGACTCCTGCGGCCGTGGCCCCGGGCCTGGCCCCCCCGGGGCGCAGCGGGACCCCGCGGCGCCCCGGACCCCAGCGAGCCGCGCCCGGGGGCTGGTTGTGGCAGCGCACGCCCGGGGGCAGTGCGCGCAGGCGCGGCTCCGAGTGCTGACCCGCGACGACGTGACTGGCCGGAGGGCGCGGCGGGTGCGGCCGGCGCGCCATAGGAAGGGGGGCCCCGCGACCCGCTCCGCCGCAGCCTAGTCCCGCGGGTCGGGGGGGCCGTCGTCCAGCGGCGCCACGCGGCCAGGCGGCGAGCGGCGCCCGTAAGGGCGCGCCGCCGTGGCCGGGGGGGGGCAACTCGGCCCGTGTGGGGCGGGCCCCGCCCGGCCCGACGCCCCCCCAACACCCCCCGAGTCGAGCGATGCGCCTGCTGGCGCCGACGGCTCCCCGGGGCAAGCGCGAGTTCCGGGGGGCGGCGGCCGGGGGCGTCCGACGGCGGACAGCACCAGCGCGGCGGCTGGGGGCGAGCCTACCGTCGCGCGGCGTGGCGGTCGCACCGCCGAGCGCCACCTGGGCGGCACGCTCGGGCGGGGCGTGAGCCGCCACGGAGCCCGCCGCGCCCGGCCCCGGCGCACATCGGACCGCGGCAAGCCCGGGGGGCCCCCCCGCACGCAGGGGTGGGCTGGCGCAGGGTCCTGGCGGCCCCTCGTAGGCGGCAGGGTGCCCCGGGGTGCCGGGCAGTCCCGGCCCTCCCGTCTCCCCCCGTGGGCAGGCGCGGGCCGCGGAGCGCGCCCCGGCCCTCCCCTGGAGGGCCCCCTCGCCCGAGGCGCCCGCCGGACCACCCCGCCCCCCGGGCCCCACTCCGTGGGTGGGCGGCACGTCAGATGGCTCAACACCGGATCCTAGGCGACCCGGGCGCGCCCCGCCACCGCAGGGGGTGACGGGAG     
B       ATAATTAGTAAATAGTAAATTAGACAATTAATAATACACCATACAGGAATAAACTTTATTAATTATATTTCGTAATAAAACATTTAATCAATAAATCATAATGTATAAAATTTTTTCAAAAATTTTTGAAAAACATCTGAAAGTAGCTTGCTAACAATTCCATTCTATAAATTAGAACTCTCATAGTCTATCAGATGATATGTATATATAAATAGTATGTGTTATCGCCTATTTTCTTAGTATTAACATACATTTTTTATATCTGATTGTGATTTATCAATTAATTGATTTACCTAGCGTCCAAATAATGTAGTTTTTAGTAACTTTGTTTTTTATAACATCTGTTAATTTATGTTACTATTGATAGTAATAAAATCCTAAAATGTTTTTAGTATTTTAGTTTATATTACTTTAGCTAATTCCTAATGTGACCAAACAAATATAATTTATTTCTAAATACAAAGATAATTAGTATGTTGTTAATAATAACTTTTTATTCATATCCTTGTGTCAACTATGTAATTTAAGAAAATAATAAACTTTATTAAATTAATAATTTTTTCAGATAATAAGTTAATATTGCCGAATTAAAAATTGTCTGATGCTCTTCTTATATAATATGATGATTAAATATAATGGCCAAAAAAAAATATAGTACACAATAAGAAAATATTAAAGTAGGTAACTTATAAGACTTGAGTTTAAAAATGCAAAGATAAATGATTATTTAATGATTAATAAAATTGGTGAATACTATTATTAGTATTTATTGGTATTTAGGGACTTACAAATATTATTAAAATTTATTAATTAATATATACTTAATTTATATATAGAACTAATTTGAATTTTTGCTTATATTAAATCGTATATTATAATTTTATAAATTATGAAGTTCTTATCTGCCTAAAATTGTTATCTAGTAATAAGTAAAATAGAAAATGACTATGCTGATGATAATAGACTACATAGTATGATATTGTCCTTGTAGACTAATACACGTATCTGTATGTCTCGAAGCGATATAGGCCTTTGGAGGAGTAATTTCACCTGATGCGGTTACTAGAGAAACTCGATTTTGATTGCAGAATATCGGAAACTTTTAAGGCATAAAAAAAGTTAAGATACGGGCTCGCGGTTGTTCATACCCAGTTCAGAATCTTTGTTTCTGGTTGCACACGTAATATCATGCAACGATTAGTCGCTGCTATCACAATGCATAAGTGGGAATCAGGTCTCTCACCGTGTTACATTGATGCTTTTGATCATGTAGAGACTCCAAGGTTACGGTTACAGCACGATTGGATAGCTGGCGCAAATCGGAAACTAAAACCAGAAGTGTCTGCCTGCACTCTTGGCATAGGTTATTCGACTATCATGAGTTACCCAGCTATTAGCTATGTCTAAGCTAATATTGATTGTCGCAGGCATGTATTATAGTTATTGGACATTTACCCAAGAGAACCATGATCGCGATTACTTATATCTTACTTCTATACCGTGATCTCAAACTCATTTTAAATAAGTTAGTATGTACCCGTACAATAACTGTGGGCTTCCGTAATTCACGTGAATAATGGGTGACTTACTCTTAAAGGGCTCTTAGCTGAGGTCTTCCTCGATCTACTCAATTTTACAATATTCTCATTCTAGTCAGTCTGTACCGCCTTTCATAGCTAACGCTTCCTCTTATCCAACGATTTAGTCTTGGCTCCGAAACCTAGTAGACTGATAATGTTACGATAACAATGAGTGGACTCTTAGTGAGTCGATTTTCCGATATTACATACTATAACGAACGACGAGGTGTATCAAGGTCGTCACGCGGAGATATGCAACATGGAGGGGGACTGAACACTTTTTTTTGTTCTTGGCCTCACCTTTGAAGACCTAATTTATTGTCTCTGGTACGTGGTACGCTATTGCTTATAAAGTAGCGGGTGTAACAGATATAAATGAAGCTTTATTGGAAAATATGACTGGAAATGGTGCTAATAAAAGGCCCCCCCATGGTTCGATAGCTTCGGCGAAGGACACACGTGCTGAGTACGGACCCTACGGTTGAAGGTCTTATCCTCACCAGACGGCCCGCATGCGGCCTGGACCATTAGGCGCGTATCGCCGACCGCCAACCCCAAATTGTTCCGGGTTGGCCAACTCTGCTGAGCACAGTAAACAGTTTTGCGTTCCGATGTTTCCCCGATTCGTCCTATATGCGACACATATCCCATTTCCGATGCATGTAGCGCCCGGCGTATGCTGATCCGGCTATTCCGGTGCATCTTGCGAATCTACACGCGCCGGGAGGTCTTCGCCTCGCCGGTTGGTACGACGCATCTTACGTCGTTAGCAGATTCGGGGGACCGCGGTCGCCTACTTTCGCACCGTTGCGCTAGCCTTGTAATCAGGTAGAAGGGCGCGATGCATACCGGACGGATTCGCCAGATCAGTGTACTGAGGAACGAGGAGTTTTAACCCTTGGTCCTATCCACGGTAGCGTCGCTCCGCCCACACTGGGGGGTTCCCTGCCCTATCTACCTGTAAAGCCTTACAGAAAGGTGTGGGTGGCGTCATCCCGATGCGTTGCATGAGAACACCCTCGGCCAGCTCAGGTGATGAGGAACAGATAAAACCCATGTCGCAACGCGTGGATGCTGGGGGGGGATCGTTGATGAAGCCGTTCGTTAGTGTGGCACTCCCAGCGAGCGCGGTTGAGTGCGCACGGTGCAAATCACAGGACAATCAACAAGGGTCGTTGAGATAAGCTCGAACCAGGGCTGCTGTACCGCTGGACCCGACACACCCAAGTGCGAAAGCGCCCCGATTACCCCCGGTCGTTCCGTGACCATCGTTGTCCCGCTACGCGTCGTGGCTGCGCAAATCCCAATCTCAACAAGGGCAGGACGCGGGACCTCGGTTGGCCGTGCCGAGCGTCACGAGTAATGAGGGGGGCAAGGGACGCCACTACGACCCATATGCGCCGATGCTCTAGCTCAAGCCCGGCGGCGAGGGGCGAGGTCGGATTGGAGGCGGGGGGGCCGACGTACCCTTACGACGTGCCCGGCGGGCCATGGGACTCCTGCGGTCGTGGCCCGGGGCGTGGTTCCCCCGGCGCCCAGGAGGACCCGGCTGCGGCCCGTACCCCAGGGAGCCGCGCCCGGGGGCAGATTGGGGCAGCGCGCACCCGGGGGGTGTGCGCGCAGGCGCGCCTCCGGGGGCCGACCCGCGACGGCGTAATTGGCCGGAGGGCGCGGCGGGTGCGGCCCGCGCGCCATAGGAAGGGGGGCCCCGCGACCCGCTCCGCCGCGTCGTAGCGCCCCGGTTCGGGGGGGCCGTCGTCTCGCGGCGCCACGCGGCCAGGCGGCGAGCGGCGGCCGTGAGTGCGCGCCGCCGTAGCCGGGGGGGGGCAACTCGGCCCGCGTAGGCCGGGCCCCGCCGGGCCCGACGCCTCCCCAATACCGCGCAAGTCGAGCGATGCGCCCGCTGGCGCCGACCGTTCTTCGAAGCAAGCGCGAGGGCCGGGGGGCGGCGGCGGGGGGGGTCCGACGCCGGACAGCACCAGCGCGGTGGTCGGGGGCGGGCCTACCGTCGCGCGACGGGGCGCTCAGACCGCGGAGCGCCACCTGGGCGGCGCCCTGGGGCGGGGCGTGAGCCGCCACGGGGCCCGTCGCGCCCGGCCTGGGCTCACATCGGGCCGCGGCAAGCCCAGGGGGCCCGCCCGCACGCGGGGGGGGGCTGGCGCAGGGTCCTGGCGGCCCCTCGCAGGCGGCAGGGTGCCCCGGAGTGCCGGGCAGGCCCGGCCCTGCCCTCTCCCCCCGTGGTCAGGCACGGGCCGCGGAGCGCGCCCCGGTCCTCCCGTGAGGGGCACCCTCGCCCGAGGCTCCAGCAGGACCACTCCGCCCCCCGGGCCCCGCCCCCGGGGTGGGCCGCACGTCGGAGGGCCCAACACCGGATCCTCGGCCACCCGAGCGCGCCCCCCCACCGCAGGGGGTGGCGGGCG     
A       ATAATTAGTAAATAGTAAATTAGACAATTAATAGTACACCATACAAGAATAAACTTTATTAATTATATTTCGTAATAAAATATTTAATCAATAAATCATAAAGTATAAAATTTTTTCAAAAATTTTTGAAAAACATCTGAAAATAACTTGCTAACAATTCCATTCTATAAATTAGAACTCTCATAGTCTATCAGATGATATGTATATATAAATAGTATGTGTTATCGCCTATTTTCTTGGTATTAACATACATTTTTTATATCTGATTGTGATTAATCAATTAATTGATTTACCTAGCATCCAAATAATGTAGTTTTTAGTAACTTTGTTTTTTATAACATCTGTTAATTTATGTTACTATTGATAGTAATAAAATCCTAAAATGTTTTTAGTATTTTAGTTTATATTACTTTAGCTAATTCCTAATGTGACCAAACAAATATAATTTATTTCTAAATACAAAAAAAATTAGTATGTTGTTAATGATAACTTTTTATTCATATCCTTATGTCAACTATGTAATTTAAAAAAATAATAAACTTTATTAAATTAATAATTTTTTCGGATAATAAGTTAATATTGCTGAATTAAAAGTCGTCTAATGCTCTTCTTATATAATATGATGATTAAATATAATGACCAAAAAAAAATATAGTACACAATAAGAAAATATTAAGGTAGGTAACTTATAAGACTTGAGTTTAAAAAAACAAAGATAAATGATTATTTAATGATTAATAAAATTGGTAGATACTATTATTAGTATTTATTTGTATTTAGAGTCTTACAAATATTATTAAAATTTATTAATTAGTATATACTTAATTTATATATAAAACTAATTTAAGTTTTTACTTATATTAAATCGTATATTATAATTTTATAAATTATGAAGTTCTTATCTGCCTAAAATTATTATCTAGAAATAAGTAAAATAGAAAATAACTATGCTGATGATAATAGACTACATAGTATGATATTGTTCTTGTAGACTAATACATGTATCTGTATGTCTTGTAGCGATATAGGCCTCTGGAGGAGTAATTTCACCTGCTGCGGTTACTAGAAAAATTCGATTTTGACCTTAGCATATCAGAAACAATTAAGGCATAAAAAAAGTTGAGATACGGGCTCGCGGTTGTTCATACCCAAATCAGAATCCTTGTTTCTGGTTGCCCACGTAATATCATGCAACGATTGGTCGCTGGTCTCATAATGCATAAGTGGGAATTAGGTCTCTCACCGAGTTACATTGATGTTTTTGGTCGTGTAGAGACTCCAAGGTTACGGTTATAGCACGATTGGAATGCTGGCGCAAGTCGGATACTGAAACCGGAAGTGTCTACCTGCACTCTTGGCATAGGTTATTCGACTATCATGTGTTGCCCCGCTGTTACCCATTTCTAAGCTAATATTGATTGTCGCAAGCATGTATTATAGTTCTTGGACATTTACCCAAGAGAACCGTGATCGCAATTACTCATATCTTACTTTTATGCCGTGTTCTCAAACACATTTTAAATAAGTTCGCATGTACCCGTACAACAACCGTGGGCTTCCGTAATTCACGTGAATAATGGGTGTCTTACTCTTAAAGGGCTCTTTGCTGAGGTTTTCCTCAATCAACTCAAATTTACAATATTCTCGTTCTAGTCAGTCTGTATCGCCGTTCATAGCTAATGCTACCTCTTATCCAACGATTTGGTCTTGGCTCCGAAATCGAATAGACTGATGATATTACGATGACAATGAATGGATTCTTAGCGAGTCGATTTTCCGATATTACATACTGTAACGAGCGACGAGGAGTAACAAGGTCGTCACGCGAAGACATGCGACATAGAGAGGGACTGAACACCTTTTTTTGTTCTCAGCCTCCACCTTGAAGACCTAATTTATTGTCTCTGGTACGTGGTACGCTGTTGCTTATAAAGTAGCATGTGTGACAGATATAAATGGAACTTTATTTGAAAATATGGCTGGAAATGGGGCTAATAAAAGGCCCCCCCATGGTTCAATAGCTTCGGTGAAGCATACGCGTGCTGAGTAGGGACCCTGTGGTCGAAAGTCCTATCCGCACCAGATGGCCCGCATGCGGCCTGAACCATTAGGCGCGGATCGCGTACCGCCAACCCTAAATTGTTCCGGGTGGGCCAACACTGCTGAGCACAGTAAACGGTTATGTGTTCCGATGTCTCCCCGAGTCGCCCTATATCCGACACATATCCCATTACCCTTGCATGTAGCGGTCGGCGAATGCTGACCCGGCTATTCCGGTGCATCTTGCGAATCTGCACGCGCCGGGAGGTTTTCGCCTCGCCTGTTGGTACGACGCATGTTACGTCTTTAGCAGATCCGGGGGACCTCGGTTGCCCACTGTCGCACCGTTGCGCTAGTCTTGTAATCAGGTAGGAGGGCGCGATGCATACCGGACGGATTCGCCAATTCAGTGTACTGAGGAATGGGGAGTTTTAACCCTTAGCCCTATTCACAGTAGTGTCGCTCCGCCCACACTGGGGGGTTGCTTGCGCTATGTACCCGTAAACCCTTACGAAAGGGTGTGGATGGCGTCACCCCCATGCGACACATGAGAATACCCTCGGCCAGCTCAGGAGATGAGGACCAGATAAAACCCATGTCGCTACGCGCGGTTGCTGGGGGGGGATAATTGACCAAACAGTTCGTTAGTGTGGCTCTCCCAGCGAGCGCGTTTGAGTGCGCACGGTGCGAATCGGAGGATAATCAACAAGGGTCGTCGAGATAAACTCGAACCAGGGCTGCTGTAACGCTGGACCTGACACACCCAAGTGTGAAACCGCCCCGGTGTCCCCCTGTCGTCAGGTTACCATCTTCATCCCGCTACGCGTCGTGGCTGCACAACTCCCAATCTCAACAAGGGCAGGACGCGCGACCTCGGTTGGCCGTGCCAGGGGTCACGAGTAATGAGGGGGGCAAGGTGCTCCACTACGACCCACATGCGCCGATGCTCCAGCTCAAGCTCCGCGGCGGGGGGCGAGGTCAGATGGGAGGCTGGGGGGCCGATGTACCCTTGCGACGTGCCCACCGGGCCATGGGACTCCTGCGGTCCGGGCCCAGGGCGTGGTCCCCCCGGGGCGCAGCAGGACCCGCCTGCGGCGCGGACCCCAGGGAGCTGCGCCCGGGGGCCGTTTGGGGCAGCGCGCTCCCGGGGGGAGTGCGCGCAGGCGCGCCTCTGGGAGCGGACCCGCGACGGCGGGATTGGCCGGAGGTCGCGGCGGGTGCGGCCGGCGCGCCATAGGGAGCGGGGCACCGCGACCCGCTCCGCCGCTGCGTAACGCCGCGGGGCAGGGGGGCCATCGTCTCGCTGCGCCACGCGGCGAGGCGGCGAGCGGCGGCCGTGAGTGCGCGCCGCCGTAGCCGGGGGGGGGCAACTCGGGCCGCGTAGGGGGGGCCCCGCCAGACCCGACCTCCCCCCAACACCCCGCGAGTCGAGCGATGCGCCTTCTGGCGCGGACCGCTCCCCGGGGCAGGCGCGAACGCCGGGGGGCGTCGGCGGGGGGCGTCCGACGCCGGACAGCACCAGCACGGTGGGGGGGGGCGGGCCGACGGTCGCGCTGCGAGACGCGCACACCGCGGAGCGCCACCCGGGCGGCCCGCTCGGGCGGGGCGCGAGCCGCCACGGAGCCCGCCTCGCCCGGCCGTGGCGCACATCGGCCCAGGGCAAGCCCGGGGGGCCCGCCCGCACGCGGGGGTGGGCTGGCGCAGGGTCCTGGCGGCCCCTCGTAGGCGGTAAGGTTCCCCGGCGTGCCGGACAGGCCCTGCCCTGCCTTCTCCCCCCCTGGGCAGGCGCGGGCCGCGCAGCGCGCCCTGGGCCTCCCCTGAGGGGCCCCCTCGCCCGAGGCACCGGCAGGATCACGCCGCCCCCCGCGCCCCGCCCCGGGGGTGGGCCGCACGTAAGAGGGCCTAACACCGGGTCCTCGGCCACCCGAGCCCGCCTCTCCACCGCAGGGGGGGACGGGCT     
