# Supplementary material for: A simple method for data partitioning based on relative evolutionary rates
Source: PeerJ. 2018 Aug 28;6:e5498. doi: 10.7717/peerj.5498 (PMC6118207; doi:10.7717/peerj.5498)
Supplement: Data S1 — The datasets are provided in the PHYLIP format. [file peerj-06-5498-s002.zip › DataS2/AS14-8.phy]

17  4000
out     ATGTCGCTTATGTTTTCATAATTTTTGATGATTAGTGCTACTTATTATAACCTAATACTACTAATTAGCGTAATAATATATGGAAACTGAAATGCGTTAGACTCTAATATTGTGAAGGGACATATATAATATATAAAGTTAAATATTTTATTAGTTCTAATTTTCTTTAGTACAGATTAAACATCATTTTAAAGGAATATGAAGCAGAATATTATGATTCTCATAAATTATTGAAAAAATAATAATAAATTTTATTTTTCAAAATAACAAAGTTGATTAAGTACAAATTGGATTGTTTTGTTAGAATGTAATAATACTAAAATATCAAAAAGAACTATTACATTTCCGTAAAGATATATTTTAAGCATTTTTAGTCATTATCCGAGCAAGCCTTTATGATTAATAAAAATGTTATTTTTCTTTAGTATTTGTCCTAGCCATAGTTTTTAATTTTAAATATTTAATCTTAAATTGTTTTTTGGTAAATCATTTACGTAATTACGCATTATATATAATTAGTTATCCATATTAGATTAGCTACTAATATTTTCTATATATTGGACAATTTAGATTGCTCTAATAATTCTAAAAATTTTTTGGATGATAACGTATAAACTAGCACTGGTACTATATCTGTATAATGAAAATATTTTACTAGAGGATCATAAAGATATAAAAGAAGGAGATGTAAATTCAGCTTAAATTGCTAATAAAGTTAATTAAGTATTAGGTCATATATCTTATAATATTTTTAGTCATATTCCAATTAGAGTAAAAGTAGAATCATATATGAAAAATTAAATAAACAATAGTTAATGAAACTTGTGCTAGAATAACATATTAAATACTGGAAAGGACACTATGAATATGATTTTAAAATAACTAAGTAAAAAGCTTCAAATATATTACTTCAATTTATTAATATATCTCTTTATGTTATAATTATAGGTTATCTTTTAAAAGTTATAACATATATATTTTATAGTTAATTTTAATATAACTCAACAAGGTCCCATGGCCAACCAAGGCGTTGGGCGTCTACTACTCATACCATATGACTCTATCGCATTGGAGATTGTAATCATATTCAACGTTCTTCAGAGAGATTATGATATATGGATGGTATTTGTGCACCTCTTATACGATGCTTATCTACGATACTGTACCATTTCAGAATTACGTTAAATTAATTTCGGGAAACTAGTAAGTCGCCTTACGTCATGTAAATCCATCATCCTGAATGTAGTCATTATTAAGCCTAAGTATCACGTATATACACCTTCCCTTATTACGATCTCGGTGCTTTTAAAGGGAACCAACCTTTCGGTTATTAGTTTTTCTTGCTTGGTGAGCCCATTGATTGAGGAAATAACATGTACTATTAAATTACAGGTTTTAGATATGTACCAGGAGTATTTATGAGATAGATGAAGGAGATCTAATCCCAAATGATGTTTATTCTCTGAGGAACGTATACCTTACTAGAAGGAATAAGACATGTTGCCTATTATAACTCACAATCGTTTGTACGCTCCTCACTTTAGTGGATCCGCACGTTCGGGAATTTTCATATTAGCAGTTATTTCGAGAGTCGAACCTTACAGGCTATCTACAGCAGAAGTTTATGCGGATTACCCTCTCCCTCTCTCAGACTTCTGATCCCTCGTACAAAGAGTCGTAATGTGTATTACCAATAGATAAAGTCTACAATGCCCAGATACCAATTGATGCCACACGACCATTATGGTTTACGTATACTAGTCGCTGGGCGATTCATGTGAATTACCATTTTGGATGTATATACTTCCAACTCGTAGGTCGACAGTTGATTTTACATGTATACGTTCTGACATCACGTCAGTTGTTAGAAGCTTGCCCTGTGCCAGTACTCCAGTCACGTATACGATTGGGTGTTAAGTTAAATTTTGTAGAACCGATAACGGGTTAGCGAAGACTGGTTTATAACAGTGAAGCAATGACACTAGACCCAATGAGTTTAACGCCAGATGTAGAGCTCCGGTGTTTGCGCGGAAAAATCCACCATTCACGGTTGCTCAACGCTAGGGGGCAGTTCCCCGTCCGGGTCTAGAGGCACCCATATGCCCTAGTATTAGCTCGGAGAAACACCTTAGTCCCATGCCGGGAACGGCGCGCGACGTTAACCCAGTTGTGCTAGGATTGCAAGGGAACCGTCGTGAGCTTGTGGGCGTCTCTAGGGCGCGGTTAGAACCCTGCCGCGGAAGCGATGTGATGTAAGAACCTTTACGCGCTACCCTCACCTCGTTTAACTCAGGTCAGCCAATACCGTGAGTCAGCAATGTAGACACCCGGAGAACTCATGACGATCTGTCCCTCTCCTTAAGGCGGCCCTCCAGATTTGCGGACCGTGATCCGATGTACGGATTCCCCGGGAGAATGCGAAGTCTTCAGTGTCTTAGTAGCGACAGGTAGACGGGTTGGCTACGAATTGTCAATCGTGCCGGGTGTGCACATTCATCCCGATATCAACGACTCGGGGGTAAATGCCCATAGGGCCGCCCTCATACAGGAGGCTACTTAACCCAGGGAGACGTCGGCGGGACGCAGAGTTGCCTTGCTAGGCCAAGTGAGCGTTCTCACGGGACCCTCACCGAGGAGGGTCCGATGCCGCGTCGGGTTCGCTCGCAAGCCCTGCAGTAATGCACAATTACTGGTGACACTGCCTGATCAAGTAGAAGCCCCGGGTCCCCTTTGGAATTGTCTTCTCGCTTCACTACATAGCCGCCTGCTAAGGATGTCGCGAATGCCGTCGTGGGCGCTCACACCCGAAGCCACAACGGGCAAGGCCACAGCCTCTCTTATTTCACGCCGGGCGTTCGACTTAACCGGTACCCACCGCCCGATCCGCCTACGCCCCGTCCCCCAACTTGAACAGACTCAAATTTGTAGATTTGTAACCGGCGTTCAAATTCTGGGTGCACGCCGTCAGTTCTGCGGCCTGGTGCATCTCGTGCGACAGCTATCCCGGCGCGCTCTCCCGGGATGCCCCGTGGGGGGGGGCCCGGGCCCCCGCTGCAGCCTCGGCCGCCACGGTGCCCCCTACGGGGGCGCACGACGCCACCGGGGGAGGGAGTACTGAGGCGGCCCGGCGGCCTCGGGCCCACCGCGCGCACCCCCAGACAGCGGGCTCAGCCTCGCGGGTCGACCGCCTGCGGGCAGGGCCGGCGGGAACGACGGGCAGACGGTCGTCCACTCCGCCTGCCGCCGGGGCGGGGCATGCGGAGACAGCGGCCCCGCACCGCTGGCGCCCATCGCGGCGCCCGCGCGGCGCGCTGTCGCCTCGGCCCCTCGGGGTGCCCGGTCGCTTCAGTGCCTCGCCGGTGCGGACGGGGAGCGGAGGTGGGGCGGGGGAGCGTGAGAGGGGAGCGCTCCCCGTTCTGGCTTCATAGCCGTCGTCGGCCCGGCGGGCAAGTGGGTGGGCCTAGCCGGCCGACGGCTGCCCTCCCGTGTCGGAGGCCGGGCCGCGGACGCCCGATGGCGCCCTGGCGGGGCGCCGGCGCGTCCGGGGGCAGGTGCCCGGTCGCCGGGGTGCCCGCGCCCGACCGCGCCCGGGCGTGGTCTCCCCCCGGCGCCCAGGGCGGTGCGGCAAGGCCCTAGCGAGCGAGCCGAACGCGGCGCGCCGCCGCGCCCCTCCGGCGTGGCCCCGGGGGCTGGGCCCGGGCTGACAGCAGCCCCGAGCCGCCAGGGTCCTCCGCCGCTAATACCGACTAGCGGGGTCGTGCGTCGCCGGCGGCCGCGGCGCGTCGCGAAGCCCAACCGCGCCGCCCCGGCGCTTGGGCGCGGGGGCGTTGGGGTGGCTCGCAGGACCGGCCTCCGCGCCTGACGGGCCGCCGCACTCGGTTGACGAGGGAACCGCTCCGGGGCGGCCCCCGCCCCCCCCTCCGGGCACCGGTTCCGCGCGGTGGACCCTTCCCCGCCGGCGGCTCGGGCCCCACCGCTGGTGCGCCGCGGCGTCGCCGAC     
P       ATGTCGCTTATGCTTTCATAATTTTTAATAATTAGTGCTACTTATTATAACCTAGTACTACTAATTAACGTAATAATATATGGAAACTGGAATGCGTTAGACTCTAATGTTATGAAGGGACATATATAATATATAAAGTTAAATATTTAATTAGTTCTAGTTTTCTTTAGTACAGATTAAACATCATTTTAAAGGAATATGAAGCAGAGTATTATGATTCTCATCAATTATTGAAAAAATAATGATAAATTTTATTTTTAAAAATAACAAAGTTGATTAAGTACAAATTGGATTGTTTTGTTAGAATGTAATAATACTAAAATATCAAAAAGAACTCTTACATTTCCGTAAAGGTATATTTTAAGCATTTTTAATCATTATCCGAGCAAGCCTTTATGATTAATAAAAATATTATTTTTCTTTAGTATTTATCCTAACCATAGTTTTTAATTTTAAATATTTAATATTAAATTGTTTTTTGGTAAATCATTTACGTAATTACGCATTATATATAATTAATTATCCATATTAGATTAGCTACTAATATTTTCTATATGTTGGCCAATTTAAATTGCTCTAATAATTCTAAAAATTTTTTGGATGATAACGTATAAACTAGCACTGGTACTATATCTGTATAATGAAAATATTTTACTAGAGGATCTTAAAGATATAAAAGAAGGAGATGTAAATTCAGCTTAAATTGCTAATAAAGTTAATTACGTATTAGGTCATATATCTTATAATATTTTCAGTCATATTCCAATTAGAGTAAAAGTAAAATCATATATGAAAAATTAAATAAACAATAATTAATGAAACTTGTGCTAGAATAACATATTAGATACTGAAAAGGACGCTATGAATATGATTTTAAAATAACTAAGTAAAAAGCTTCAAATATATTACTTCAATTTATTAATATATCTCTTTATGTTATAATTATAAGTTATCTTTTAAAAGTTATAACATATATATTTTATAGTTAATTTTAATATAACCCAACAAGGTCCCGTGGCCAACCAAGGCGTTGAGCGTCTACTACTTATACCATATGACTCTATCACATTGGAGATTGTAATCATATTCATCGTTCTTCAGAGAGATAATGATAGATGGTCGCTATTTGTGCACCTCTTATACGAAGCTTATCTACGATACTGTCCCATCTTAGAATTACGTTAAATTGATTTCGGGAGATTACTAAGTCGCATTACGTCCTGTAAATCTGTCATCCTGCATGTAGTCATTATTAAGCTTAAGTATCACGAATGTACACCTTTCCTTATTACGTTCTCGGTGCCCTTAAAGGGAACTAACCTTTCGGTTACTAGTTTTTCTTGCTTGGTGAGGCCATTGATTGAGTAAATAGCATGTACTATTAAATCACAGGTCTTAGATATGTACCAGGAGTGTTTATGAGATAGATGAGGGAGTTCTAATCCCATATGATGTCTAATCTATGAGGAACGTATACGTTATTAAAAGGAATAAGACATGTTGCCTATCTTAACCCACAATCGTTTGTACGTTCTTCGCGTTAGTGGATCCGCAAGTTCGGGAAATTTCATATTAGCAGTTATTTCGAGACTCGAACCTTGCAGGCTATATACAGTAGTAGTTTATGTGGATTACCCCCTCCCTCTCTCAGACTTCTGACCCCTCGTACAAAGAGTCGTAATGTGTATTACCAATAGATAAAGTCTACAATGCCCAGAACCCAATTGACGCCAAGCGACCATCATGGTTTACATACACTAGTTGCTGGGAGATTCATATGAATTACCATCTTAGCTGTATATACTTCCAACGCGTAGGTCGACAGTTGATTCTACATGTATACGTTCTGACATCACGTCAGTTGTTAAAAGCTCGCTCTGTGCTAGTACTCAAGTCACGTATACGAGTGGGCGTTAAGTCCAATATTATAGAACCGGTAGCGGGTTACCGAAGACTGGTTTATAACCGTGAAGCAATGACACTAGACCCAACGAATTTAACGCCGGAAGTAGAGCTCCAGTGCGTGTACGGAAGATTCCACCATTCAGGGTTGCTCGACGCTAGGGGGCAGTTCCCCGTCCGGATCTAGAGGCACCCTTATGCCCTCGCACCAGCTCCGAGAAGCACCTTAGTCCCATGCCGAGAACGGCGCGCGACGGTAACCCAGTTATGCTGGGATTACTAGGGGACCGTCGTTAGCTTGTGAGGGTCTCTAGGGCGCGGTAAGAACCTTGCCGCTGAAGCGATGTGAGTTAAGAACCTTTACGCACCTCCCTCACCTCGATTAGCTCAGGTCAGCCGATACCGTGAGTCAGCGATGTAGACTCCCGGAGAACTCATGACAATCTGTCCCTCTTCTTATGGCGGCCCTCCAGGTTTGCAGGCCGTGATCCGATTTACGGATGACCCGGGAGAGTACAAAGTCTTCACTGTCTTAGTAACGGCAGGTGGACGGGTTGGCTACGAGTCGTTAATCGGGCCCGACGTGCACATTCATCCCGATGTCGACCACTCGGAGGTAAGTGCCCATAGGGCCGCCCTCATGCAAAAGGCTACTTAACCCAGGAGGATGTCGGGGGGACCCAGAGTTGCCTTGCTAGGCCAAGTAAGCGTTGTCACGGGACCCTTGCCGAGAAGAGTCTGATACCGCGTCGGGTTCGCTCGCGAGCCCTGCAGTAAGGCACAATTACCGGTGACACTGCCTGATCAAATAGGAGCCCCGGGTCCCCACTGGAATTGTCATCTGGCTTCACTACATAGCCGCCTGCTAAGGATGTCGAGAATTGCGTCGTGGGCGCTCACACTCGAAGCCACAACGGGCAAGGCCACAGCCTCTCTAATTTCACGCAGGGCGTTCGATTTAACCGGTACGCACCGCCCGATCAGCCTACGCCTCATCCCCCAACTTGAACAGACTCAAATTTGTAGATTTGTAACCGGCGTTCACATTCCGTATGCACGCCGCCAGTTTTGCGGCCTAGCGCACCTCGTAGGACAGCTATCCCGGCGCGCTCTCCCGGGATTCCCCTGGGGGGAGGGCCCGGGCCCCCGCTGCAGCCCCGGCCGCCAGGGTGCCCTCTGCGGGGGGCCGCGACGCCGCCGGGGGAGGCAGTAGGGAGGCGGCCCGGCGGCCCCGGTTCCACCGCACGCACCCCCAGACCGCAGGCTCAGCCTCACGGATCGACCGCCTGCGAGCAGGGCCGGCGAGGACGGCGGGCAGACAGCCGTCCACCGTGCGGGCAACTGGGGCGGGGCATGCGGGGACAGGGGCCCCCCACCGCTGGCGCCCATGGCGGCGCCCTCGCGGCGCGCCTTCTCGTCGGCCCTTGGGGGTGCCCGGTCGCTTCAGTGCCTCGCCGGTGCGGACGGGGCGCGGAGGTGGGGCGGGGGAGCGTGAGGGGGGGGCGCTCCCGGTCCTGGCTTCATCGCCGTCGTCGGCCCGGCGCGGAAGTGGGTTGGCCTAGCCGGCCGACGGCTGCCCTCCCGTGTCGGAGGCCGCGCCGCGCACGCCCGCTCGGGCCCTGCCGAAGCGCCGGCGCTTCCGGGGGCAGGTGCCCGGTCGGCGGGCCGCCCGCCCCCGGCCGCCCCGGGGCGTGGTCTGCCTCCGGCGCCCAGGCCGGCGCGGCTAGGCCCGGACGAGCGAGGCGAACGCGGCGCGCCGCCGGGCCCCTCCGGCGCGGCCCCGGGGGCCGGCCCCGGGCCGACACGAGCCCCGAGCCGACAGGGTCCTCCCCCGCTAGGAACGACCTGCCGGGGCGTGCGTCGCCGGCGGCCCCGGCGCGTCGCGAAGCCCAACCGCGCCGCCCCGGCACTTGGGCGCGGGGACGTTGGCGTGGCTCGCTGGACCGGCCTCCCTGCCTGGCGGTCCGCCGCACTCGGTTGACGAGGGAAGCGCTCCGGGGCGGCCCGCGCTCCCCCCTCCGGGCGCGCCCGCCGCGTGGAGGACCCCTCCCCGGCGCCGGCTCGGTCCGCACCGCTGGGGCGCCGCCGTGTCGCCGAC     
O       ATGTCGCTTATGTTTTCATAATTTTTAATAATTAGTGCTACTTATTATAACCTAGTACTACTAATTAACGTAATAATATATGGAAACTGAAATGCGTTAGACTCTAATATTGTGAAGGGACATATATAATATATAAAGTTAAATATTTTATTAGTTCTACTTTTCTTTAGTACAGATTAAGCATCATTTTAAAGGAATATGAAGCAGAATATTATGATTCTCATAAATGATTGAAAAAATAATAATAAATTTTATTTTTCAAAATAACGAAGTTGATTAAGTACAAATTGGATTGTTTTGTTAGAATGTAATAATACTGAAATATCAAAAAGAACTATTACATTTCCGTAAAGATATATTTTAAGCATTTTTAATCATTATCCGAGCAAGCCTTTATGATTAATAAAAATATTATTTTTCTTTAGTATTTATCCTAACCATAGTTTTTAATTTTAAATATTTAATATTAAATTGTTTTTTGGTAAATCATTTACGTAATTACGTATTATATATAATTAATTATCCATATTAGATTAGCTACTAATATTTTCTATATATTGGACAATTTAAATTGCTCTAATAATTCTAAAAATTTTTTGGATGATAACGTATAAACTAGCACTGGTACTATATCTGTATAATGGAAATATTTTACTAGAGGATCTTAAAGATATAAAAGAAGGAGATGTAAATTCAGCTTAAATTGCTAATAAAGTTAGTTAAGTATTAGGTCATATATCTTATAATATTTTCAGTCATATTCCAATTAGAGTAAAAGTAAAATCATATATGAAGAATTAAATGAACAATAATTAATGAAACTTGTGCTAGAATAGCATATTAGATACTGAAAAGGACACTATGAATATGATTTTAAAATAGCTAGGTAAAAAGCTTCAAATATATTACTTCAATTTATTAATATATCTCTTTATGTTATAATTATAAGTTATCTTTTAAAAGTTATAACATATATATTTTATAGTTAATTTTAATATAACTCAACAAGGTCCCCTGGCTAACCGAGGCGTTGAGCGTCTACTAATTGTGCCATATGACTCTATCGCATTGGAGAATGTAATCATATTCAGCGTTCTTCAGAGAGGTGATGATAGATGGGCGGTATTTGTGCGCCTCTTATACGAAGCTTGTCTACGATACTGTGCCATTTTAGTATTACATTAAATTGATTTCGGGACACTAATAGGTTGCTTTACGTCATGTAAATCCATCATCCTGGATGTAGTCATTATTAAGCCTAAGTATCACGGATATACACCTTCCCTTATTACGCTCTCGGTGCTCTTAAAGGGAACTAACCTTTCGGTTATTAGTTTTTCTTGCTTGGCGAGACCATTGATTGAGGAAATAGCATGTACTGTTAGATTGCAGGTTCTAGATATGTACCAGGAGTGTTTATGAGATAGATGAGGGAGGTCTAATCCCATATGATGTGTAGTCTCTGAGGAACGTATACCTTGCTAAAAGGAATAAGACATGTTGCCTATCTTAATTTACAATCGTTTGTATGTTCCTCACCTTAGTGGATCCGCAAGTTCGGGAATTTTCATATTAGCAGTTATTTCGAGAATCGAACCTTACAGGCTATCCACAGAAGTAGTTCATGCGGATTACCCCCTCCCTCTCTCAGACTTCTGACCCCTCGTACAAAGAATCGTAATGTGTCTTACCAATAGATAAAGTCTCCTATGCCCAGATCCCAATTGACGTCACGCGACCATTATGGTTTACTTATACTAGTTGCAAGGCGATTCATGTGAATTACCATTTGAGGTGTATATACTTCCAACCCGTGGGTCGACAGTTGATTCTACATGTATACGCTCTGACATCACGTTAGTTGTTAAAAGTTTGCTCTGTGCTAGTCCCCAAGTCACGTGTACGAGTGGGGGTTAAGTCAAATGTTGTATAACCGGTAGCGGGTTAGCGAAGACTGGTTTATAGCCGTGAAGCAATGACACTAGACCCAACGAATGTAACGACAGACGTAGAGCTCCGGTGTTTGCGCGGAAGAATCCACCATTCAGGGTTGCTCGACGCTAGAGGGCAGTTCCCCGTCCGGATCTAGAAGCACCCATACGCCCCGCCACTAGCTCCGAGAAGCACCTTAGTCCCATGCCGAGAACGGCGCGCGACGCTAACCCAGCTATACTGGGATTGCTAGTGGACCGTCATTAGCTTGTGGGTGTCTCTAGGGCATGGTTAGAACCTTGCCGCTGAAGCGATGGGAAGTAAGAACCTTTACGCACCACCCTCACCTCGGTTAACTCAGGTCAGCCGATACCTTGAGTCAGCGATATAGACGCTTGGAGAACTCATGATAATCTGTCCCTCTCCTTATGGGGACCCTCCAGGTTTGCTGACAGTGTTCCGATGTACCGATGCCCCGGGAGAATACAAAGTCTTCAGTGTCTTAGCAGCGGCAGGTGGACGGGTTGGCTACGAGTCGTCAATCGGGCCAGGCGTGTACATTCATCCCGATGTCGACCACTCGAAGGTAAGTGCCCATAGGGCCACCCTCATGCCAAAGGCTACCTAACGCAGGGAGATGTCGGAGGGACCCAGAGTCGCCTTGCTAGGCCAAGTGAGCGTTCTCACGGGACCCTCACCGAGGAGAGTCCGATGCCGCATCGGGTTCGCTTGCAAGCCCTTTAGTAACGCACAATCACTGGTGACGCTGCCTGACCAGGTAGGAGCTCCGGGTCCCCTTTGGAATAGTCATCGAACTTCACTACATAGCCGCCTGCTAAGGATGTCGCGAATGGCGTCGTGGGCGCGCACACCCGTAGCCACAACGGGCAAGGCCACAGCCTCTCTCATTTCACGCCGGGCGTTCGACTTAACCGGTACGCACCGCCCGATCTGCCTACGCCTCGTCCCCCAATTTGAACAGACTCAAATTTGTAGATCCGACACCAGCGTTCAAATTCTGCGTGCACGCCGCCAGTTTTGCGGCCCAGCGCACCTCGTGGGACAGCTATCCCGGGGCGCTCTTCCGGGATGCCCCTGGGGGGGGGGCCCGGGCCCCCGCTGCAGCCCCGCCCGCCAGGGTGCCCCCTGCGCAGGCGCTCGACGCCCCCTGGGGAGGTAGTCCGGAGCCGGCCCCTCGCCCCCAGGTCCACCGTGCGCGCCCCCAGACGGCAGGCTCGGCCTCCCGGGTCGACCGCCTGCGCGCAGGGTCGGCGGGGACGACGGGCAGACAGCCGTCCACCGCGGCTGCCCCCGGGGCGGGGCATGCGGGGACAGTGGCCCCCTACCGCTGGGCGCCATGGCGGCGCCCTCGCGGCGTGCTGTCTCTTCGGCCCCTGGGGATGCCCGGTCGCTTCAGTACCTCGCCGATGCGGACGGGGGGCGGAGGTGGGGCGGGGGAGCGTGAGAGGGGTGCGCGCCCCGTCCTGGCTTCATCGCCGTCGTCGGCCCGGCGCGGAAGTGGGTGGGCCTAGCCTGCCGACGGCTGCCCTCCCGTGTCAGGGGCCGCGCCGCGGACGCCCGATGGGGCCCTGCCGCGGCGCCGGCGCGTCCGGGGGCAGGTGCCCGGTGGGCGGGCTGCCCTCGCGCGGCCTCGCCTGGGCGTGGTCTCCTCCCGGCGCCCAGGGCGGCGCGGCCAGGCCCTGTCGAGGGAGCCGAACGCGGCCCGCCGCCGAGCCCCTCCGGCGCGGCCCCGGGGGCCGGCCCCGGGCGGACACGAGCCCCGAGCCGGCAGGGTCCTCCTCCGCAAGGACCGACTCGCCCGGGCGCGCGTCGCCGGCGGCCGCGGCGCGCCGAGAAGCCCAACCGCGACGCCCCGGTGCTTGGGCGCGGGGGCGCTGGTGAGGTTCGCCGGACCGGCCTCCCTGCCTGGCAGGCCCCCCCACCCGGTTGGCGAGGGACCCGCTCTGGGTCGGCCCGCGCCCCCCCCTCCGGGCGCACCCGCCGCGCGGCGGACCCCTCCCCGGCAACGGCTCGGGCCGCACCGCTGGGGCGCCGCGGTCTCGCCGAC     
N       ATGTCGCTTATGTTTTCATAATTTTTAATAATTAGTGCTACTTATTATAACCTAATACTACTAATTAACGTAATAATATATAGAAACTGGAATACGTTAGACTCTAATATTGTGAAGGGACATATATAATATATAAAGTTAAATATTTTATTAGTTCTAATTTTCTTTAGTACAGATTAAACATCATTTTAAAGGAATATGAAGCAGAGTATTATGATTCTCATAAATTATTGAAAAAATAATAATAAATTTTATTTTTCAAAATAACAAAGTTGATTAAGTACAAATTGGATTGTTTTGTTAGAATGTAGTAATACTAAAATATCAAAAAGAACTATTACATTTCCGTAGAGATATATTTTAAGCATTTTTAATCATTGTCCGAGCAAGCCTTTATGATTAATAAAAATTTTATTTTTCTTTAGTATTTATCCTAACCATAGTTTTTAATTTTAAAAATTTAATCTTAAATTGTTTTTTGGTAAATCATTTACGTAATTACGCATTATATATAATTAATTATCCATATTAGATTAGCTACTAATATTTTCTATATATTGGGCAATTTAAATTGCTCTAATAATTCTAAAAATTTTTTGGATGATAACGTATAAACGAGCACTGGTACTATATCTGTATAATGAAAGTATTTTACTAGAGGATCTTAAAGATATAAAAGAAGGAGATGTAAATTCAGCTTAAATTGCTAATAAAGTTAATTAAGTATTAGGTCATATATCTTATAATATTTTAAGTCATATTCCAATTAGAGTAAAAGTAGAATCATATATGAAGAATTAAGTGAACAATAGTTAATGAAACTTGTGCTAGAATAGCATATTAGGTGCTGTAAAGGACACTATGGATATGATTTTAAAATAACTAGGTAAAAAGCTTCAAATATATTACTTCAATTTATTAATATATCTCTTTATGTTATAATTATAAGTTATCTTTTAAAAGTTATAACATATATATTTTATAGTTAATTTTAATATAACTCAACAAGGTCCCATGGCTAACCGAGGCGTTGAGCGTCTACTATTCGTGCCACATGACTCTATCGCATTGGAGACTGTAATCATATTCAGCGTTCTTCAGAGAGATGATGATAGATGGTCGGTATTTGTGCACCTCTTATACGAAGCTTATCTACGATACTGTTCCATTTTAGCATTACGTTAAAGTAATCTCGGGACACTAATAAGTCGCCTTACGTCATGTAAACCCATCATCCTAAATGTAGTCATTATTAAGCTTAAGTATCATGAATATACACCTTTCCTTATTACGTTCTCCGTGCTATTAAAGGGAACTAACCTTTCGGTTATTAGTTTTTCTTGCTTGGTGAGGCCATTGCTTGAGAAAATAGCATGTACTATTAAATCACAGGTTTTAGATATGTACCAGGAGTGTTTATGAGATAGATGGGGGAGATCTAATCCCAGACGATGTTTAATCTATGAGGAACGTATACCTTACTAAAAGGAATAAGACATGTTACCTATTTTAATTCACAATCGTTTGTATGTTCCTCGCTTAAGTGGATCCGCAAGTTCGGTAATTTTCATATTAGCAGTTATTTCGAGAATCGAACCTTGCAGGCTATTTACAGTAGCAGTTTATGCGGATTACCCCCTCCCTCTCTCAGACTTCTGACCCCTCGTACAAAGAGTCGTAATGTCTCTTACCAATAGACAAAGTCTACTATGCCCAGATCCCAATTGACGTCACGCGACCATCATGGTTTACACACACTAGTTGCTGGGCGATTCATATGAATTACCATCTTAGATGTATATACTTCCAACCCGTGGGTCGACAGTTAATTCTACATGTATACGTTCTGACATCACGTCAGTTGTTAAAAGCTTGCACTGCACTAGTACTCAAGTCACGTATACGATTGGGTGTTAAGTCAAATGTCGTAAAACCGATAGCAGGTTAACGAAGACTGGTTTATAGCCGTGAAGCAATGACACTAGACCCAATGATTTTAACGCCCGATGTAGAGATCCGGTGCGTGTGCGGAAGAGTCCACCATTCAGGGTTGCTCGACGCTAGGGGGCAGTTCCCCGTCCGGGTCTAGAGGCACCCATATGCCCCGTCACAAGCTCCGAGAAGCGCCCTAGTCCCATGCCGAGAACGGCGCGCGACGCTAACCCAGGTGTACTGGGATTACTAGGGGACCGTCATAAGCCTGTGGGCGTCTCTAGGGCGCGGTTAGAACCTTGCCGCTGAAACGATGCGAAATAAGGACCTTTACGCACCACCGTCACCTCGGTTAACTTAGGTCAGCCTATACCTTGAGACAGCTAAGTAGACGCCCAGAGAACTCATGACAATCTGTCCCTCTTCTTATGGCGGCCCTCCAGGTTTGCAGAACGTGATCCGGTGTACCGATAACCCGGGAGAATACAAAGTCTTCAGTATCTTAGCCACGGGAGGTAGACGGGTCGGCTACGAGTCGTAAATCGGGCCGGACGTGTACATTCATCCCGATGTCGACCACTCGTGGGTAAGTGCCCATGGGGCCACCCTCATGCGAAAGGCTAGTTAACCCAGGGAAATGTCGGGGGAACCCAGAGTTGCCTTGCTAGGCCAAGTGAGCGTTCTCGCGGGACCCTCACCGAGGAGTGTCCAATACCGCATCGGGTTCGCTAGCAAGCCCTGCAGTAAGGCACAATTACTGTTGACGCTGCCTGATCAAGTAGGAGCCCCGGGTCCCCTCTGGAATAGTCATCTACCTTCACTACATAGCCGCCTGCTAAGGATGTCGAGAATATCGTCGTGGGCGCTTACACCCGCAGCCACAACGGGCAAGGTTACAGCCTCTCTTATTTGACGCTGGGCGTTCGACTTAACCGGGACGCACCGCCCGATGAGCCTACGCCACGTCCCCCAACTTGAACAGACTCAAATTTGTAGATTTGTCACCAGCGTTCAAGTTCTGCGTGCACGCCGCTAGTTCTACGGCCCAGCGCACCTCGTCGGACAGCTATCCCGGCGTGCTCTCCCGGGAAGCCACTGGGGGGGGGGCCCGGGCCCCGGCTGCAGCCCCGCCCGCCCGGGTGCCCCCTGCGGGGGCGCTCGATGCCACCGGGGGAGGGAGTCCAGAAGCGACCCCGCGGACCCAGGGCCAGCGGGCGCACCCTCGGACGGCAGGCTCGGCCTGCCGTGTCGACCGCCTGCGCGCAGGGCCGACGGGGACGACGGGCAGACAGCCGTCCACCCCGCCTGCTCCCGGGGCGGGGCATGCGGGGACATTGGCCCCCGAGCGCCGGCCACCATGGCGGCGCCCTCGCAGCGCGCTATCTCCTCGGCCCCTGGGGGTGCCCGGTCGCTTCAGTGCCTCGTCGGCGCGGGCGGGGGGCGGAGGGCGGGCAGGGGAGCGTGAGAGGGGTGCGCGCCCCGTCCTGGGTTCGTCGCCGTCGTCGGCCCGGCGCGGGAGTGGGTTGGCCTAGCCGACCGAAGGGTGCCCTCCCGTGTCGGCGGTCGCGTCGCGGACGCCCGGTGGGGCCCTGCCGTGGCGCCGGCGCGTCCGGGGGCAGGTGCCGAGTCAGCGGGCTGCCCGCGCTCGGCCCCGCCTGGGCGTGGTCTCCGCCCGGCGCCGAGGCCGGCGGGGCCAGGCCGTAGCGAGGGAGCCGAACGCGGCGCGCCGCCGCGCCCCTCCGGCGCGGCCCCGGGGCCCGACCCCGGGCCGACACGAGCCCCGAGCCGGCAGGGTCCTCCCCCGCAAGGACCGACTCGCCGGGGCGTGCCTCGCCGGCGGGCCCGGCGCGCCGCGAATCCCAACCGCGCCGCCCCGGCACTTTGGCGCGGGGGCGTTGGGGTGGCTCGCCGGACCGGCCTCCTTGCCTGGCGGGCCACCCCACCCGGTAGGCGAGGGGACCGCTCCGGACCGGCCCTCGCCCCCCCCTCCGGGCTCGCGGGCCGCGGGGTGGACCCCTCCCCGGCGCCGGCTCGGGCCGCACCGCCGGGGCGCCGCGGTGTCGCCGAC     
M       ATGTCGCTTGTGTTTTCATAATTTTTAATGATTAGTGCTACTTATTATAACCTAATACTACTAATTAACGTAATAATATATAGAAGCTGAAATACGTTAGACTCTAATATTGGGAAGGGACATATATAATATATAAAGTTAAATATTTTATTAGTTCTAATTTTCTTTAGTACAGATTAAGCATCATTTTAAAGGAATATGAAGCAGAATATTATGATTCTCACAAATTATTGAAAAAATAATGATAAATTTTATTTTTCAAAATAACAAAGTTGATTAAGTACAAATTGGATTGTTTTGTTAGAATGTAATAATACTAAAATATCAAAAAGAACTATTACATTTCCGTAGAGATATATTTTAAGCATTTTTAATCATTGTCCGAGCAAGCCTTTATGATTAATAAAGATATTATTTTTCTTTAGTATTTTTCCTAACCATAGTTTTTAATTTTAAATATTTAATCTTAAATTGTTTTTTGGTAAATCATTTACGTAATTACGCGTAATATATAATTAATTATCCATATTAGATTAGCTACTAATATTTTCTATATATTGGACAATTTAAATTGTTCTAATAATTCTAAAAATTTTTTGGATGATAACGTATAAACTAGCACTGGTACTATATCTGTATAATGAAAGTATTTTACTAGAGGATCTTAAAGATATAAAAGAAGGAGATGTAAATTCAGCTTAAATTGCTAATAAAGTTAGTTAAGTATTAGGTCATATATCTTATAATATTTTCAGTCATATTCCAATTAGAGTAAAAGTATAATCATATATGAAAAATTAAGTGAACAATAATTAATGAAACTAGTGCTAGGATAGCATATTAAGTACTGGAAAGGACACTATGAATATGATTTTAGAATAACTAAGTAAAAAGCTTCAAATATATTACTTCAATTTATTAATATATCTCTTTATGTTATAATTATAAGTTATTTTTTAAAAGTTATAACATATATATTTTATAGTTAATTTCAATATAACTCAACAAGGTCCCGTGGCTAACCAAGGCGTTGAGCGTCTACTACTTATCCCATCTGACTCTATCGCATTGGAGATTGTAATCATATTCAGCGTTCTTCAGAGAGATAATGATAAATGGTCGATATTTTTGCACCTCTTATACGAAGCTTATGTACGATACTGTACCATTTTAGCATTACGTTAAATTGATCTCGGGACATTAATAAGTAGCTTTACGTCATGTAAACCCATCATCCTAAATGTAGTCATTATTAAGCCTAAGTATCACGAATGCACGCCTTCCCTTATTACGATCACGGTGCTTTTAAAGGGAACTAACCTTTCGGTTATTAGTTTTTCTTGCTTGGTGAGGCCATTGATTGAGGAAATAGCATGTACTATTAAATTGCAGGTGTTAGATATGTACCAGGAGTATTTATGAGATAGATGAAGGAGATCTAATCCCAAACGATGTTTAGTCTCTGAGGAACGTATACTTTGCTAAAAGGAATAAGACACGTTGCCTATCCTAACTCACAATAGTTTGTATGTTCTTCACCTTAGTGGATCCGCAAGTTCGGTAATTTTCATATTAGCAGTTATTTCGAGAATCGAACCTTACAGGCTATCTACTGTAGCAGTTTATGCGGATTACCCCCTCCCTCTCTCAGACTTCTGATCCCTCGTACAAAAAGTCGTAATGTGTCCTACCAATAGACAAAGTCTACAATGCCCAGACCCCAACTGACGACATGCGACCGTCATGGTTTACATACACTAGTTGCTAGGTGATCCATATGAATTACCATTTTAGATGTATATGCTTCCAACGCGTGGGTCGACAGTTGATTCTACATGTATATGTTCTGACATCACGTCAGTTGTTAAAAGCTTGCCCTGTGCGAGTCCTCTAGTTACGTATACGACTGGGTGTTAGGTCGAATGTTATACAACCGGTAGCTGGTTATCGAAGACTGGTTTATAGCCGTGAAGCAATGACACTAGACCCAACGAATTCAACGTCAGATGCAGAGCTCCGGTGATTGCGCGGAGGAGTCCACCATTCACGGTTGCTCGACGCTAGGGGGCAGTTCCCCGTCCGGGTCTAGAGGCACCCATATGCCCCGGCACGAGCTCCGAGAAGCACCTTAGTCCCATGCCGGGAACGGCGCGGGACGCTAACCCAGCTGTGCTGGGATTGCTAGGGGACCGTCGTTAGCTTGTGGGGGTCTCTAGGGCGCGGTTAGAACCTTGCCGCTGTATCGATGAGAGGTGAGAACCTTTACGCACCCCCCCCACCTCGGTTAACTCAGATCAGCCGATACCCTGAGTCAGCTATGTAGACGCCTGGAGAACTCATGACAATCTGTCCCTCTCCTTATGGCGACCCTCCAGATTTGCTGACCGTGATCCGATGTACGGATACCCCGGGAGAATGCAAAGTCTTCAGTGTGTTAGCAACGGCAGGTAGACGGGTAGGCTACGAGTCATCAATCAGACCGGACGTGCACATTCGTCCCGATGTCGACCACACGGGGGTAGGTGCCCATAGGGCCACCCTCATGCGAAAGGCTACATAACACAGAGAGACGTAGGCGGGACCCAGAGTTGCCTTGCTAGGCCAAGACAGCGCTCTCACGGGACCCTCACCGAGAAGGGTCCGATACCGCGTCGGGTCCGCTCGCAAGCCCTGCGGTAAGGCACAATTACTGGTGATTCTGCCTGATCAGGTAGGAGCTCCGTGTTCCCTCTGGAATAGTCATCTAGCTTCACTACATAGCCGCCTGCTAAGGATGTCGAGAATTGCGTCGTGGGCGGTGACTCCCGGAGCCACAACGAGCAAGGTCACAGTCTCTCTCACTTCACGCCGGGCGTTCGACTTAACCGGCACGCACCGCCCGATCGGCCTACGCCTCGTCGCCCAATTTGAACAGACTCAAATTTGTAGATTTGTCACCAGCGTTCAAGTCCAGTGTGCACGCCGATAGTTGTCCGGCTCGGGGCATCTCGTAGGACAGCTATCCCGGCGCGCTCTCCCGGGATGCCCCTAGGGGGGGCGCCCGGGCCCAGGCTGCAGCCCCGCCCGCCAGGGTGCCCCCTACGGGGGCGCTCGAGGCCACCGAGGGAGGCAGTGTCGAGGCGAACCCGCGGCCCCGGCCCCACCGGGCGCCCCCTCAGACGGCAGGCTCGGCCTCCCGGGTCGACCGTCTGCGGACAGGGCCGTCAGGAACGACGAGCAAACAGCCGTCCACCGCGCCTGCTTCCGGGCCGGGGCATGCGGGGACAACGGCCCCCTACCGCGAGCACCGATACCGGCGCCCTCGCGGCGCGCTGTCTTCTCGGCCCCTGGGGCTCCCCGGTCGCTTCAGTGCCTCGCCGCCCTGGCCGCGGGGCGGAGGGGGGGCGGGCGAGCGTGAGAGGGGACCGCTCCCCGTCCTGGCTTCATCGCCGTCGTCGGCCCGGCGCGGGAGGGGGTTGGCCTAGGCGTCCGACGGCTGCCCTCCCGTGTCCGAGGCCGCGTCGCGGACGCCCGGTCGGGCCCTGCCGGGGCGCCGGCGCGTCCGGGGGCAGGTGCCCGGTTGGCGGGCCGCCGGCGCGCGGCTTCACCTGGGCGTGGTCTCCGGCCGGCGCCCAGGGCGGTGGGGTCAGGCCCTATCGAGGGAGCCGAGCGCGGCCTGCCGCCGCGCCCCTCCGCCGCGGCCCCGGGGGCCGGCCCCGGGCTGACACGAGCCCCGAGCCGGCAGGGTCCTCCCCCGCGAGGACCGATCCGCCGGGTCGTGCGTCGCCGGCGGCCGCGGCGCGTCGGGAAGCCCAAGCGCGCCGCCCCGGGGCTCCGGCGCGGGGCCGTTGGAGTGTCTCGCCGGACTGGCCTCCGGGCCTGGCGGACCACCGCACCCGATTGGCGAGGGGAACGCTCCGGTGCTGCCCGCGCCCCCCCCTCCGGGCTCGTCCACCGCGGGGTGGACCCCCGCCCGGCGGGGGCCCGCGCCGCACTGCCGGGGCGCCGCGGTGTCGCCGAC     
L       ATGTCGCTTATGTTTTCATAATTTTTAATAATTAGTGCTACTTATTATAACCTAATACTACTAATTAACGTAATAATATATAGAAACTGAAATGCGTTAGACTCTAATATTGTGAAGGGACATATATAATATATAAAGTTAAATATTTTATTAGTTCTAATTTTCTTTAGTATAGATTAAGTATCATTTTAAAGGAATATGAAGCAGAATATTATGATTCTCATGAATTATTGAAAAAATAATAATAAATTTTATTTTTCAAAATAACAAAGTTGATTAAGTACAAATTGGATTGTTTTGTTAGAATGTAATAATACTGAAATATCAAAAAGAACTATTACATTTCCGTAAAGATATATTTTAAGCATTTTTAATCATTATCCGAGCAAGCCTTTATGATTAATAAAAATGTTATTTTTCTTTAGTATTTATCCTAGCCATAGTTTTTAGATTTAAATATTTAATCTTAAATAGTTTTTTGGTAAATCATTTACGTAGTTACGCATTATATATAATTAATTATCCATATTAGATTAGCTACTAATATTTTCTATATATTGGACAATTTATATTGCTCTAATAATTCTAAAAATTTTTTGGATGATAACGTATAAACCAGCACTGGTACTATATCTGTATAATGAAAATATTTTACTAGAGGATCTTAAAGATATAAAAGAAGGAGATGTAAATTCAGTTTAAATTGCTAATAAAGTTAATTAAGTATTAGGTCATATATCTTATAATATTTTGAGTCATATTCCAATTAGAGTAAAAGTAGAATCATATATGAAAAATTAATTGAACAATACTTAATGAAACTCGTGCTAGAATAACATATTAAATACTGAAAAGGACACTATGAATATGATTTTAAAATAACTAGGTAAAAAGCTTCAAATATATTACTTCAATTTATTAATATATCTCTTTATGTTATAATTATAAGTTGTCTTTTAAAAGTTATAACATATATATTTTATAGTTAATTTGAATATAACTCAACAAGGTCCCGTGGCCAACCGGGGCGTTGGGCGTCTACTACTCATGCCATATGACTCTATCGCATTGGAAATTGTAATCATATTCAACGTTCTTCAGAGAGCTAATGATAGATGGCTGATATTTTTGCACCTCTTATACGAAGCTTATTTACGATACTGTTCAATTTTAGTATTACGTTAAATTAATTTCGGGACACTAGTAAGTCGCTTTACGTCATGCAAATCCATCATCCTGGATGTAGTCATTATTAAGCCTAAGTATCATGAATGTACACCTTTCCTTATTACGTTCCATGTGCTTTTAAAGGGAACTAACCTTTTGGTTATTAGTTTTCCTTGCTTGGTGAGGCCATTGATTGAGAAAATAACATGTACTATTAAATTACAGGTTTTAGATATGTACCAGGAGTGTTTATGAGAGAGCTGAAGGAAGTCTAATCCCATACGATGTTTAATCTCTGAGGAACGTATACTTTACTAGAAGGAATAAGACATGTTACCTATTTTAATTCACAATCGCTTGTACGTTCTTCACTTTAGTGGATCCGCAGGTTCGGTGATTTTCATATAAGCAGTTATTTCGAGAATCGAACCTTGCAGGCTGTATACAGTAGTAGTTTATGCGGATTACCCCCTCCCTCTCTCAGACTTCTGATCCCTCGTACAAAGAGTCGTAATATATACTACCAATAGGTAAAGTCTACAATGCCCAGATCCCAATTGAGGCCACACGACCATCATGGTCTACATACACTAGTTGCTGGGAGATTCATATGAATTACCATTTTTGTTGTATATACTTCCAACCCGTGGGTCGACAGTTGATTTTACATGTATACGTTCTGACATCACGTAAGTTGTTAAAAGCTTGCCCTGTGCCAGTGCCCAAGTCACGTATATGACTGGGTGTTTAGTCAAATGTCGTAAAACCGGTAGCGGGTTATCGAAGACTGGTTTATAACCGTGAAGCAATGACACTAGACCCAAATAATTTAACGCCTGATACAGAGCTCCAGTGCATGCGCGGAAGAGTCTACCATTCAGGGTTGCTCGACGCTAGGGGGCAGTTCCCCGTCCGGGTCTAGAGGTACCCATATGCCCCGACTCAAGCTCAGAGAAGCGCCTTAGTCCCATGCCGGGAACGGCGCGCGACGCTAACCCAGGTGTACTCGGATTCCTAGGGGACCGTCATAAGCTTGTGGGAGTCTCAAGGGCACGATTAGAAGCTTGCCGCTGTATCGATGTGACGTAAGAACCTTGACGCACCGCCCCCACCTCGATTAACTCAAATCAGCCGATACCTTGAGTTAGCTATGTAGACGCTTGGAGAACTCACGATAATCTGTCCCTCTTCTTAAGGCGACCCTCCAGATTTACAGACCGTGATCCGATTTACGGATATCCCGGGAGAATGCAAAGTCTTCAGTGTCTTAGCAACGGAAGGTGGATGGGTTGGCTACGAGTCGTCAATCGGGCCGTGCGTGCACATACGTCCCGATGTCGACCACACGGGGATAAGTGCCCTTAGGGCCACCTTCATGCGACAGGCTACCTAACCCAGGGAGATGTTGGAGGGACCCAAAGTTGCCTTGCTAGGCCAAGTGAGCGTTCTCACAGGAACCTCACCGGGGAGAGTCCGATGCCGCATCGGGTTCGCTTGCAAGCCCTCGGGTAAGGCACAATTACTGGTGAGTCTGCCTGATCATCTAGGAGCTCCGGGTTCCCTCTGGAATAGTCGTCCACCTTCACTACATAGCCGCCTGCTAAGAATGTTCAGAATAGCGTCGTGGGCGCTAACGCCCGGAGCGACAACGGGCAAGGTTACAGCCTCTCTTACTTCACGCCGGGCGTTCGACTTAACCGGTACGCATCGCCCGACCGGCCTACGCCCCATCCCCCAACTTGAACAGACTGGAATTTGTAGATTCGTCACCAGCGTTCAAGTTCTGTTTGCACGCCGTCAGTTTTGCGGCCCGGCGCACCTCGTTGGACAGCTGTCCCGGCCCGCTCTCCCGTGATGCCTCTGGGGGCGGGGCCCGGGCCCCGGCTGCGGCCGCGCCCGCCAGGGTGCCCGCGACGGGGGCGGGCGACGCCTCCGGGGGAGGGAGTGCTGAGTCGGCCCCGTGGCGCCAGGGCCACTGGGCGCGCCCTCAGACGGCACGCCCGGCCTCCCGGGTCGACCGCCTGCGCGCAGGGCCCGCGTGAACGACGAGCAGACAGCCGTCCACCCCGCCCGCTCTCGGGGCGGGACATGCGGGGACAGCGGCCCCCCACCGCTGGCACCGATGGCGGCGCCCTCGCGGCGCGCTTTCTTCTCGGCCCCTGGAGATACCCGGTCGCTTCAGTTCCTCGCCGCCGAGGGCGGGGAGCGGAGGTAGGGCGTGCGAGCGTGAGAGGGGTGCGCTCCCCGTCCTGGCTTCATCGCCGTCGTCGGCCCGGCGGGTGAGTGGGTAGGCCTAGTCGACCGATGGCTGCCCTCCCGTGTCCGGGCCCGCGTCACCGACGCCCGGTCGGGCCTTGCCGTGGCGCCGGCGCGTCCGGGGGCAGGTGCCTTGTCGCCGGGGTGCCTGCGCGCGGCCTCGCCCGGGCATGGTCTGCGGCCGACCCCCAGGGCGGCGGGGCGAGGCCCTAGCGAGCGAGCCGAACGCGGCACGCCGCCGCGCCCCTCCGTCGCGGCCCCGGGGGCCAGCCCCGGGCCGACAAGAGCCCCGAGCCGACAGGGTCCTCGGCCGCAAGCACCGACCCGCCTGGACGGGCGTCGCCGGCTGCCGCGGCGCGCCGGGAAGCCCAAACGCGCCGCCCCGGACCTCGGGCGCGTGGACGTTGGCGTGGGTCGCCGGACTAGCCTCCCCGCCGGGCAGCCCCCCCCACGCGGTTGGCGGGGGGACCGCTCCGGCGCGGCCCGCGCCCCCGCGTCCGGGCTCTCCCGCCGCGAGGAGGCCCCCCCCCCGGCGGCGGCCCCGGCCGCACTGCCGGGGCGCCGCCGGGTCGCCGAC     
K       ATGTCGCTTATGATTTCATAATTTTTAATGATTAGTGCTACTTATTATAACCTAATACTACTAATTAACGTAATAATATATGGAAACTGAAATACGTTAGACTCTAATATTGTGAAGGGACATATATAATATATAAAGTTAAATATTTTATTAGTTCTAATTTTCTTTAGTACAGATTAAATATCATTTTAAAGGAATATGAAGCAGAATATTATGATTCTCATAAATAATTGAAAAAATAATGATAAAGTTTATTTTTCAAAATAACAAAGTTGATTAAGTACAAATTGGATAGTTTTGTTAGAATGTAATAATACTAAAATATCAAAAAGAACTATTACATTTCCGTAAAGATATATTTTAAGCATTTTTAGTCATTGTCCGAGCAAGCCTTTATGATTAATAAAAATATTATTTTTCTTTAGTATTTATCCTAACCATAGTTTTTAATTTTAAATATTTAATCTTAAATTGTTTTTTGGTAAATCATTTACGTAATTACGCATTATATATAATTAATTATCCACATTAGATTAGCTACTAATATTTTCTATATATTGGACAATTTAAATTGCTCTAATAATTCTAAAAATTTTTTGGATGATAACGTATAAACTAGCACTGGTACTATATCTGTATAATGAAAATATTTTACTAGAGGATCTTAAAGATATAAAAGAAGGAGATGTAAATTCAGTTTAAATTGCTAATAAGGTTAATTAAGTATTAGGTCATATATCTTATAATATTTTCAGTCATATTCCAATTAGAGTAAAAGTAAAATCATATATGAAAAATTAAATGAACAATAATTAATGAAACTTGTGCTAGAATAGCATATTAGATACTGAAAAGGACACTATGAATATGGTTTTAAAATAACTAGGTAAAAAGCTTCAAATATATTACTTCAATTTATTAATATATCTCTTTATGTTATAATTATAAGTTGTCTTTTAAAAGTTATAACATATATATTTTATAGTTAATTTTAATATAGCTCAACAAGGTCCCCTGGCTAACCGAGGCGTTGTGCGTCTACTACTTATACCATATGACTCTATCGCATTGGAAATTGTAATCATATTCAGCGTTCTTCAGAGAGGTAATGCTAAATGGCCGGTATTATTGCACCTCTTATACGAAGCTTATCTACGATACTGTGCCATTTTAGTATTACGTTAAATTGATCTCGGGATATTAATAAGTCGCTTTACGTCATGGAAACCCATCATCCTAAATGTAGTCATTATTAAGCCTAAGTATCACGAATTCACACCTTGCCCTATTACGTTCTTGGTGCTATTAAAGGGAACTAACCTTTCGGTTATTAGTTTTTCTTGCTTGGTGAGGCCATTGGTTGAGGAAATAGCATGTACTATTAAATTACAGGTATTAGATATGTACCAGGAGTCTTTATGAGAGAGGTGAGGGAGTTCTAATCCCACACGATGTTTAGTCTTTGAGGAACGTATACATTACTAGAAGGAATAAGACATGTTACCTATCTTAACTCACAATCGTTTGTATGCTCCTCACTTTAGTGAATCCGCAAGTTCAGTTACTTTCATATTAGCAGTTATTTCGAGAATCGAACCTTTCAGGCTATGTACAGGAGCAGTTTATGCGGATTACCCCCTCCCTCTCTCAGACTTCTGATCCCTCGTACAAAAAGTCGTAATGTGTTCTACCAATAGATAAAGTCTACAATGCCCAGAGCCCAATTGACGCCACGCGACCATCATGGTTTACATATACTAGTCGCTGGGAGATTCATATGAATTACCATCTTAGTTGTATATACTTCCAACCCGTGGGTCGACAGTTGATTCTACATGTATACGTTCTGACATCACGTCAGTTGTTAAAAGCTTGCCCTGTGCTAGTCCTCAAGTCACGTATAAGACTGGGCGTTTAGTTAAGTGTCGTAAAACCGGTAGCAGGTTAACGAAGACTGGTTTATAACCGTGAAGCAATGACACTAGACCCAAGGACTTTAACGCCGGAGGTAGAGCTCCGGTGCCTGAATGGAAGAATCCACCATTCAGGGTTGCTCCACGCTAGGGGGCAGTTCCCCGTCCGGATCTAGACGTACCCATATGCCCCGACTCGAGCTCCGAGATACACCTTAGTCCCATGCCGACAACGGCGCGCGACGTTAACCCAGCTGTACTCGGATTGCTAGTGGACCGTCGTGAGCTTGTGGGGGTCTCTAGGGCGCGGTTAGAACCTTGCCGCTGTATCGATGAGAAATAAGAACCTTCACGCACCCCCCCCACCTCGCTTGACTCAGGTCAGCCGATACCCTGAGTTAGCTATATAGACGTCTGGAGAACTCACGAAAATCTGTCCCTCTCCTTATGGCGTCCCTCCAGATTTGCAGACCGTGATCCGATGTACGGATATCCCGGGAGAATGCAAAGTCTTCAGTGTCTTAGCAACGGCAGGTAGACGGGTTGGCTACGAGTCGTTAATCGGATCAGACGTGCACATTCATCCCGATCTTCACCACACGTGGGTAAGTGCCCATAGGGCCACCGTCATGCGAAAGGCTACTTAACCTAGGAGGAAGTTGGGGGGACCCAGAGTCGCCTTGCTAGGCCAAGTTAGCGTTCTCCCGGGACCCTCACCGCGCAGGGTCTGATACCGCGTCGGGTTCGCTTGCGATCCCTACGGTAAGGCACAATCACTGGTGAGACTGCCTGATCAATTAGGAGCTCCGGGTCCCCTCTGGAATAGTCATCTAACTTCACTACATACCCGCCTGCTAAAGATGTAGAGAATGGCGTCGTGGGCGCTCACTCCCGGAGCCACAACGGGCAAGGTCACAATCTCTCTTACTTTATGCCGGGCATTCGACTTAACCGGTTCGCGTCGCCCAATCGGCCTACGCCCCGTCCCCCAATTTGAACAGTCTCGAATTTGTAGATCCGTCACCGGCGTTCATGTACTGCGTGCACGCCGCCAGTTTTACGGCCCTGCGCACCTCGTGGGACAGCTATCCCGGCGCGCTCTCCCGGAATTCCCCGGGGGGGGGGGCCCGGGCCCCGGCTGCGGCCCCGGCCGCCAGGGTGCCCCCTTCGGGGGCGCGCGACGCCCCCGGGGGAGGGAGTACAGAGGCGGCCCCGCGGCCCCAGATCCACCGGGCGCGCCCTCAGACAGCAGGCCCGGCCTCGCGGGGCGACCGCCTGCGCGCAGGGCCCGCGTGAACGACGAGCAGACAGCCGTCCACCGCGTCTGCTGTCGGGGCGGGGCATGCGGGGACAGTAGCCCCCGACCGCTGGCGCCGATGCCGGCGCCCTCGCGGCGCGCTCTCATCTCCGCCCGTAGGGGTCCCCGGTCGCTTCAGTGCCTCGCCGGCGGGGGCGGGTAGCGGAGGTAGGGCGGGGGAGCGTGAGAGGGGTCCGCTCCCTGTCCTGGCTTCATCGCCGTCGTCGGCCCGGCGCGGCAGTGGGTCCGCCTAGTCAACCGACGGCGGCCCTCCCCTGTCCGGGGGCGCGGCGCGGACGCCCGGTCGAGCCCTGCCGGGGCGCCGGCGCGTCCAGGGGCAGGTGCCCGGTCGGCGGGCTGCCTGCGCGCGGCCTCCCCCGGGCGTGGTCTGCTCCCGGCGCCCAGGGCCGCGGGGCGAGGCCCTCGCGAGAGAGCCGGTCGCGGCACGCCGCCGGGCCCCTCCGCCGGGGCCCCGGGGGCCGGCCCCGGGCAGGCTCGACCCCCGAGCCGGCAGGGTCCCCCCCCGCAAGGAACGACCCGCCGGGACGTGCGTCGCCGGCGGTCGCGGCGCGCCGGGAACCCCAAACGCGCCGCCCCGGCGTTCCGCCGCGGGGACGTTGGCGAGGCTCGCCGGACCGGCCTCCCTGCCGGGCGGGCCCCCCCACCCGTTTGGCGAGGGGATCGCTCCGGCGCGGCCCGCGCCCCCCCATCCGGGCCCTCCTGCCCCGGGGGGGACCCCCCCCCGGCGGCGGCCCGGGCCGCACTGCTGGCGCGCCGCTGGGTCGCCGAC     
J       ATGTCGCTTATGATTTCATAATTTTTGATGATTAGTGCTACTTATTATAACCTAATACTACTAATTAACGTAATAATATATGGAAGCTGAAATACGTTAGACTCTAATATTGTGAAGGGACATGTATAATATATAAAGTTAAATATTTTATTAATTCTAATTTTCTTTAGTACGGATTAAATATCATTTTAAAGGAATATGAAGCAGAGTATTATGATTCTCATAAATTATTGAAAAAATAATAATAAATTTTATTTTTCAAAATAACAAAGTTGATTAAGTACAAATTGGATTGTTTTGTTGGAATGTAATAATACTAAAATATCAAAAAGAACTATTACATTTCCGTAAAGATATATTTTAAGCATTTTTAATCATTATCCGAGCAAGCCTTTATGATTAATAAAAATATTATTTTTCTTTAGTATTTATCCTAACCATAGTTTTTAATTTTAAATATTTAATCTTAAATTGTTTTTTGGTAAATCATTTACGTAGTGACGCCTTATATATAATTAATTATCCATATTAGATTAGCTACTAATATTTTCTATATATTGGGCAATTTAAATTGCTCTAATAATTCTAAAAATTTTTTGGATGATAACGTATAAACTAGCACTGGTACTATATCTGTATAGTGAAATTATTTTACTAGAGGATCTTAAAGATATAAAAGAAGGAGATGTAAATTCAGTTTAAATTGCTAATAAAGTTAATTAAGTATTAGGTCATATATCTTATAATATTTTCAGTCATATTCCAATTAGAGTAAAAGTAAAATCATATATGAAAAATTAAATAAACAATAATTAATGAAACTAGTGCTAGAATAGCATATTAGGTGCTGAAAAGGACACTATGAATATGATTTTAAAATAACTAGGTAAAAAGCTTCAAATATATTACTTCAATTTATTAATATATCTCTTTATGTTATAATTATAAGTTATATTTTAAAAGTTATAACATATATATTTTATAGTTAATTTTAATATAACTCAACAAGGTCCCTTGGCTAACCAAGGCGTTGAGCGTCTACTACTTATTCCAGGTGACTCTATCGCATTGGAGATTGTAATCATATTCAGCGTTCTTCAGAGAGATAATGGTAAATGGACGATATTTGTGCCCCTCTTATACGAAGCTTATCTACGATACTGTGCTATTTTAGTATTACGTTAAACTGATATCGGGATACTAGTACGTCGCGTCACGTCATGAAAAGCTACCATCCTGAATGTAGTCATTATTAAGCCTAAGTATCAAGAATGTACACCTTGCCTTATTACGTTCTTAGTGCTTTTAAAGGTAACCAACCTTTCGGTTATTAGTTTTTCTTGCTTGATGAGGCCATTGGTCGAGAAAATAGCATGTACTATTAAATCACAGGTTTTAGATATGTACCAGGAGTATTTATGAGAGAGCTGAGGGAGGTCTAATCCCATACGATGTTTAGTCTCTGAGGAACGTATACTTTGCAAAAAGGAATAAGACATGCTACCTATTTTAACTCACAATCGTTTGTACGTTCCTCACTTTAGTGGACCCGCAAGTTCAGTAAATTTCATATTAGCAGTTATTTCGAGAGTCGAACCTTGCAGGCTATGTACAGAAGCAGTTTATGTGGATTACCCCCTCCCTCTCCCAGACTTCTGATCCCTCGTACAAAGAGTCGTAATGTGTTTTACCTATAGATAAAGTCTACAATGCCCAGAACCCAATTGACGTCACGCGACCATCATGGTTTACATATACTAGTTGCTGAGCGATTCATGTGAATTACCATCTAAGCTGTGTATACTTCCAACCCGTGGGTCGACAGTTGATTCTACATGTATATGTTCTGACATCACGTCAGTTGTTAAAAGCTTGCCCTGGGCCAGTACACAGGTTACGTATAAGACTGGGTGTTTAATCAAATGTCGTAAAACCGGTAACAGGTTAACGAAGACTGGTTTACAACCGTGAAGCAATGACACTAGACCCAACGACTTTAACGCCAGAGGTAGAGCTCCGATGCCCGTGCGGAAGACTCCACCATTCAGGGTTGCTCTACGCTAGAGGGCAGTTCCCCGTCCGGGTCTAGAAGTGCCCTTATGCCCCGGCTCAAGCTCAGAGAGGCACCTTAGTTCCATGCGGGGAACGGCGCGCGGCGTTAACCCAGCTGTACTCGGATTGCTAGGGTACCGTCGTTAGCTTGTGGGCGTCTCTAGGGCGGGGTTAGAACCCTGCCGCTGTATCGATGTGAAATAAGAACCTTTACGCACCGCCCTCACCTCGTTCAACTCAGGTCAGCCGATACCCTGAGTTAGCTATCTAGACGCCTGGAGAACTCACGACAATCTGTCCCTCTCCTTAAGGCGGCCTTCCAGATTTGCCGACTGTGATCCGGTTTACGGATGTCCCGGGAGAATGCAAAGTCTTCAATGTTTTAACAACCGTAGGTAGACGGGTGGGCTACGAATCGTCAATCGGGCCGGACGTGCACATACGTCCCGATATCGACCGCACGGGGGTAAGTGCCCATAGGGGCTCCATCATGCGTAAGGCTATTTAACCCAGGGAGATGTCGGAGGGACCCAGAGTTGCCTTGCTAGGCCAAGTTAGCGCCCTCACGGAACCCTGACCGGGGAGAGTCCGATACCGCATCGGGTTCGCTTGCGAGCCCTGCGGTAGGGCACAATTACTGGCGACACTGCCTGATCAGGTAGAAGCCCCGGGTGCCCCCTAGAATAGTCATCTGGCTTCACTACATAGCCGCCTGCTAAAGATGTATAGAATTGCGTCGTGGGCGCTCACACACGGAGTCACAACGGGCAAGGTCACAGACTCTCTCACTTCACGCAGCGCGTTCGACTTAACCGGTACGCACCGCCCGATCGGCCCACGCCACGTCCCCCAATTTGAACAGACTCTAATTTGTAGATCCGTTACCGGCGTTCAAGTACTGACTGCACGCCGGCAGTTGTGCGGCCCAGCGCAACTCGTTAGACAGCTATCCCGGCACGCTCTCCCGGGATTCCCCATGGGGGGGAGCCCGGGCCCCGGCTGCGGCCCCGCCCGCCAGTGGGCCCCCCACGGGGGCGCTCGACGCCCCCGGGGGAGGGAGTACAGAGCCGGCCCCGGGGCCCCGGAGCCACCGGACGCGCCCTCAGACGGCGGGCCCGGCCTCGCGGGTCGACCGCCTGCGCGCAGGGCCGGCGTGGACGACGAGCAGACAGCCCTCCACCGCGCCCGTTTTGGGGGCGGGGCATGCGGGGACAGTCGCCCCCTACCGCGGGCGCCGATCCCGGCGCCCTCGCGGCGGGCGATCTTCTCAGCCCGTGGGGATTCCCGGTCGCTTCAGTACCTCGCCGTCGGGGACGGGTGACGGAGGCGGGGCAGGGGAGCGTGAGAGGGGTCCGCTCCCCGACCTGGCTTCATCGCCGTCGTCGGCCCGCCGCGGGAGTGGGTGTTCCTAGCCGCCCGATGGCTGCCCTCCCGTGTCCCCGGCCGCGTCGCGGACGCCTGGCCGGGCCCTGCCGTGGCGCCGGCGCCTCCGGGGGCAGGTGCCCGGTCAGCGGGCTGCCCGAGCGCGGCCTCGCCCGGGCGTGGTCTCCGCCCGGCGCCCAGGGCGGCGCGGCCAGGCCCTGCCGAGCGAGCCAGTCGCGGCGCGCCGCCGCGCCCCTTCGGCGCGGCCCCGGCGGCCCTGCCCGGGCGGACATGAGCCCCCAGCCGCCAGGGTCCTCCCCCGCGAGAACCGACCCGCCGGGGCGTGCGTCGCCGGCGGACGCGGCGCGTCGGGAAGCCCAAGCGCGCCGCCCCGGCGCTCGGGCGCGGGGGCGTTGGCGTGACTCGCCGGACCGGCCTCCCTGCCGGGCAGACCTCCCCACGCGGTTGGCGGGGGGACCGCTCCGGTCCGGCCCGCGCACCCCCATCCGGGCTCTCCCACCCCGGGGTGGGCGCCCCCCCGGCGCCGGCCCGGGTCGCACTGCGGGGGCGCCGCCGGGTCGCCGAC     
I       ATGTCGCTTGTGTTTTCATAATTTTTAATAATTAGTGCTACTTATTATAACCTAATACTACTAATTAACGTAATAATATATAGAAACTGAAATACGTTAGACTCTAATATTATGAAGGGACATATATAATATATAAAGTTAAATATTTTATTAGTTCTAATTTTCTTTAGTACAGATTAAATATCATTTTAAAGGAATATGAAGCAGAGTATTATGATTCTCATAAATTATTGAAAAAATAATAATAAATTTTATTTATTAAAATAACAAAGTTGATTAAGTACAAATTGGATTGTTTTGTTAGAATGTAATAATACTAAAATATCAAAAAGAACTATTACATTTCCGTAAAGCTATATTTTAAGCATTTTTAGTCAATATCCGAGCAAGCCTTTATGATTAATAAAGATATTATTTTTCTTTAGTATTTATCCTAACCATAGTTTTTAATTTTAGATATTTAATCTTAAATTGTTTTATGGTAAATCATTTACGTAATTACGCATTATATATAATTAATTATCCATATTAGATTAGCTACTAATATTTTCTATATATTGGACAATTTAAATTGCTCTAATAATTCTAAAAATTTTTTGGATGATAACGTATAAACTAGCACTGGTACTATATCTGTATAATGGAAGTATTTTACTAGAGGATCTTAAAGATATAAAAGGAGGAGATGTAAATTCAGATTAAATTGCTAATAAAGTTAATTAAGTATTAGGTCATATATCTTATAATATTTTCAGTCATATTCCAATTAGAGTAAAAGTAAAATCATATATGAAAAATTAAATGAACAATAATTAATGAAACTTGTGCTAGTATAACATATTAAATGCTGGAAAGGACACTATGAATATGATTTTAAAATAACTAGGTAAAAAGCTTCAAATATATTACTTCAATTTATTAATATATCTCTTTATGTTATAATTATAAGTTATCTTTTAAAAGTTATAACATATATATTTTATAGTTAATTTTAATATAACTCAACAAGGTCCCATGGCTAACCAAGGCGTTGAGCGTCTACTACTTATACCATGTGACTCTATCGCATTGGAGATTGTAATCATATTCATCGTTCTTCAGAGAGATGATGGTAAATGGTCGATATTTGTGCACCTCTTATACGAAGCTTCTTTACGATACTGTACCATTTTAGAATTACGTTAAATTGATCTCGGGACATTAATAAGTCGCCTTACGTCATGTAAACCCATCGTCCTGGATGTAGTCATTATTAAGCCTAAGTATCACGAATGCACGCCTTACCTTATTACGTTCCTGGTGCTTTTAAAGGGAACTAACCTTTCGGTTATTAGTTTTTCTTGCTTGGCGAGGCCATTGGTTGAGTACATAGCATGTACTATTAAATGGCAGATATTAGATATGTACCAGGAGTATTTATGAGAGAGGTGAGGGCGCTCTAATCCCATACGATGTTTAGTCTTTGAGGAACGTATACCTTACCAAAAGGAATAAGACATGCTACCTATCTTAACTTACAATCGTTTGTATGCTCCTCACTTTAGTGGATCCGTAAGTTCGGTAACTTTCATATTAGCAGTTATTTCGAGAATCGAACCTTGCAGGCTATGCACAGAAGTAGTTTATGCGGATTACCCCCTCCCTCTCTCAGACTTCTGATCCCTCGTACAAACAGTCGCAATGTTTCTTACCAATGGATAAAGTCTACAATGCCCAGAGTCCAATCGATGTCACACGACCATTATGGTTTACGTAAACTAGTTGCTGGGCGATTCATATGAATTACCATCTTAGTTGTATAGACTTCCAACCCGTGGGTCGACAGTTGATTCTACATGTATACGTTCTGACATCACGTGAGTTGTTAAAAGCTCGCCTTGGGCTAGTACTCAAGTTACGTGTAAGATTGGGCGTTTAGTAGAATATCGTAAAACCGATAGCAGGTTAACGAAGACTGGTTTATAGCCGTGGAGCAATGACACTAGACCCAATGAGTTTAACGCCGGACGTAGAGCTCCGCTGCTTGCGCGGAAGAGTCCACCATTCAGGGTTGCTCAACGCTAGAGGGCAGTTCCCCGTCCAGGTTTAGAAGTACCCATATGCCCCAGCTCAAGCTCCGAGGAACACCTTAGTCCCATGCCGAGAACGGCGCGCGACGCTAACCCAGCTGTTCTTGGATTGCTAGGGGACCGTCGTGAGCTTGTGGGGGTCTCTAGGGCGTGGTTAGAACCCTGCCGCCGTAGCGATGTGATATGAGAACCTCTACGCACCTCCTCCACCTCGATTAACTCAGGTCAGCCGATACCCTGGGTAAGCTATATAGACGCGTGGAGAACTCACGACAATCTGTCCCTCTCCTTAGGGTGGCCCCCCGGATTTGCTGACCGTGATCCGATTTACCGATGTCCCGGGAGAATCCAAAGTCTTCAGTGTCTTAACAGCGGCAGGTAGACGGATCGGCTACGACTCGTCAATCGTGCCGGACGTGCACATTCATCCCGATATCGACCACACGGAGGTAAGTGCCCGTAGGGCCGCCCTCATGCGAAAGGCTACGTAACCCAGGGAGATGTAGGGGGAACCCAAAGTCGCCTTGCTAGGCCAAGTCAGCGTTCTCACGGGACCCTCACCGAGGAGAGTCCGATCCCGCGTCGGGTTCGCTGGCGAGCCCTCCGGTAAGGCACAATTACCGGTGATGCTGCCTGACCGACTAGAAGCGCCGGGTTCCCTCTGGAATAGTCATCTGGCTTCACTACATAGCCACCTGCTAAAATTGTGGGGAATCGCGCCGTGGGCGCTCACACCCGGAGCTACAACGGGCAAGGTCACAGCCTCTCTAACTTCACGCTGGGCGTTCGACTTAACTGGTACGCATCGCCCGATCGGCCCACGCTTCCTCCCCCAACTTGAACAGACTCGAATTTGTAGATGCGTCACCGGCGTTTAGGTTCTGTCTGCACGCCGCCAGTTTTGCGGCCCGGCGCACCTCGTGGGACAGCTATCCCGGCACGCTCTCCCGGGATTCCCCGAGGGGGAGGGCCCGGGCCCCGGCCGCGGCCCTGCCCGCCGGGGTGCCCCCCGCGGGGGCGCTGGACGCCCCCGGGGGAGGGAGTACAGAGGCGGCCCCCCGGCCCCGGGACCACCGAACGCGCCCTCAGACGGCGGGCCCTGCCTTGCGGGTCTATCGCCTGCGTGCAGGGCCAGCGCGAACGACGAGCAAACAGCCTTCCACCGCGGCTGCTTTCGGGGCGGGGCATGCGGGGACAGGCGCCCCCCACCGCTGGCGCCGATGCCGGCGCCCGCGCGGCGCGCCCTCTCCTCAGCCCGTGGAGATCCCCGGTCGCTTCAGTACCTCGCCGCGGTGGACGGGGGCCGGAGGTAGGGCGGGGGAGCGTGAGAGGGGTGCGGTCCCAGTCCTGGCTTCATCGCCGTCGTCGGCCCGGCGCGGGAGTGGGTTGGCCTAGCCGGCCGATGGCTGCCCTCCCGTGTCCCGGAGCGCGTCGCGGACGCCCGGTCGGGCGCTGGCGCGGCGCCGGCGCGTCCGGGGGCAGGTGCCCGGTAAGCGGGCTGCCTGCGCGCGGCCCCCCCCGGGCATGATCTCCGCCCGCCGCCCAGGGCGGCGCGGCTAGGCCCCAGCGAGCGAGCCCATCGCGGCGTGCCGCCGCGCCCCTCCGGCGCGGCCCCGGGGGCCCCCCCCGGGCCGCCGCGAGCCCCGAGCCGACAGGGTCCGCGCCCGCCAGGACCGAGCCGCCGGGGCGTGCCTCGCCGGCGGCCACGGCGCGCCGGGAAACCCGAACGCGCCGCCCCGGCGCTGCGGCGCGGGGCCGTTGGCGTGGGTTGCCGGACAGGCCTCCCCGCCCGGCGGGCCTCCCCACCCGGGTGGCGGGGGTACCGCTCCGGGGCGGCCCGCGCCCCCCCATCCGGGCCCTCCCACCCCGAGGGGGGCCCCCGCCCGGCGTCGGCCCGGGCCGCACCGCGGGGGCGCAGCCGCGTCGCCGAC     
H       ATGTCGCTTATGTTTTCATAATTTTTAATGATTAGTGCTACTTATTATAACCTAATACTACTAATTAACGTAATAATATATGGAAACTGAAATACGTTAGACTCTAATGTTGTGAAGGGACATATATAATATATAAAGTTAAATATTTTATTAGTTCTAATTTTCTTTAGTACAGATTAAATATCATTTTAAAGGAATATGAAGCAGAATATTATGATTTTCATAAATTATTGAAAAAATAATGATAAATTTTATTTTTCAAAATAACGAAGTTGATTAAGTACAAATTGGATTGTTTTGTTAGAATGTAATAATACTAAAATATCAAAAAGAACTATTGCATTTCCGTAAAGATATATTTTAAGCATTTTTAATCATTGTCCGAGCAAGCCTTTATGATTAATAAAAATATTATTTTTCTTTAGTATTTATCCTAGCCATAGTTTTTAATTTTAAATATTTAATCTTAAATTGTTTTTTGGTAAATCATTTACGTATTTACGCATTATATATAATTAATTATCCATATTAGATTAGCTACTAATATTTTCTATATATTGGACAATTTAAATTGCTCTAATAATTCTAAAAATTTTTTGGATGATAACGTATAAACTAGCACTGGTACTATATCTGTATAATGAAAGTATTTTACTAGAGGATCTTAAAGATATAAAAGAAGGAGATGTAAATTCAGTATAAATTGCTAATAAAGTTAATTAAGTATTAGGTCATATATCTTATAATATTTTCAGTCATATTCCAATTAGAGTAAAAGTAGAATCATATATGAAGAATTAAATGAACAATAATTAATGAAACTTGTGCTAGAATAACATGTTAAATACTGAAAAGGACGCTATGAATATGATTTTAAAATAACTAGGTAAAAAGCTTCAAATATATTACTTCAATTTATTAATATATCTCTTTATGTTATAATTATAGGTTATCTTTTAAAAGTTATAACATATATATTTTATAGTTAATTTTAATATAACTCAACAAGGTCCCATGGCTAACCGAGGCGTTGAGCGTCTACTACTCATTCCACATGACTCTATCCCATTGGAGATTGTAATCATATTCAACATTCTTCAGAGAGGTAATGGTAAATGGTCGATATTCGTGCACCTCTTATACGAAGCTTATTTACGATACTGTACCATTTCAGCATTACGTTAAATTGATATCGGGACAATAGTAAGTCGCTTTACGTCATGTAAATCCACCATCCTGAATGTAGTCATTATTAAGCCTAAGTATCAAGAATATACGCCTTGCCTTATTACGTTCTGGGTGCTTTTAAAGGGAACCAACCTTTCGGTTAATAGTTTTTCTTGCTTGACGAGCCCATTGATTGAGAAAATAGCATGTACTATTAGCTAACAGGTTTTAGATATGTACCAGGAGTATTTATGAGAGAGATGAGGGAGCTCTAATCCCAGACGATGTTTAATCTTTGAGGAACGTATACTTTGCCAGAAGGAATAAGACATGTTGCCTATCTTAACTCACAATCGTTTGTGTGTTCCTCACTTTAGTGCATCCGCAGACTCAGTGACTTTCATATTAGCAGTTATTTCGGGAATCGAACCTTGCAGGCTATATACAGGAGAAGTTTATGTGGATTACCCCCTCCCTCTCCCAGACTTCTGACCCCTCGTACAAAAAGTCGTAATGTGTCTTACCAATAGAAAAAGTCTACCATGCCCAGAGTCCAATTGATGTCACACGACCATCATGGTTTACGTACACTAGTTGCTGGGCGATTCATATGAATTACCATCTCAGTTGTATATACTTCCAACCCGTAGGTCGACAGCTGATTTTACATGTATACGTTCTGACATCACGTTACTTGCTAAAAGCTTGCCCTGGGCTAGTACTCAAGTCACGTATAGGATTGGGTGTTCAGTCAAATGTCATAGAACCGGTAACGGGTTAACGAAGACTGGTTTATAGCCGTGAAGCAATGACACTAGACCCAAAGAGTTCAACGCCGGATGCAGAGCTCCGGTGTTTGTACGGAAGAGTCCACCATTCAGGGTTGCTCGACGCTAGGGGGCAGTTCCCCGTCCAGGTCTAGAGGTACCCATATGCCCAGTCTCGAGCTCCGTGAAACACCTTAGTCCCATGCCGAGAACGGCGCGCGACGTTAACCCAGGTGTACTCGGATTGCTAGAGCACCGTCATTAGCTTGTGGGGGTCTCTAGGGCGGGGTTAGAACCTGGCCGCGGTATCGATGTGAACTACGAACCTTTAGGCGCCTCCTCCACCTCGGTTAGCTTAGGTCAGCCGATACCGTGGGTTAGCTAAGTAGACGCATGGAGAACTCACGACAATCTGTCCCTCTCCTTAGGGCGACCCCCCGGATTTGCCGACCGTGATCCGATCTACAGATGCCCCGGGAGAATGCGAAGTCTTCAGTGTCTTAACAACGGCAGGTAGAGGGGTTGGCTACGAATAGTCAATCGGGCCGGGCCTGCACATTCGTCCCGATATCGACCACGCGGGGGTAAATGCCTATAGGGTCACCCTCATGCTAAAGGCTACTTAACCTAAGGAGATGTCGGAAGGACCCAAAGTTGCCTTGCTAGGCCAAGTCAGCGGTCTCACGGGACCCTCACCGGGCAGAGTCCCATTCCGCATCGGTTTCGCTTGCGAGCCCTGCGGTAAAGCACAATCACTGGTGAGGCTGCCTGATCAAGTAGGAGCTCCGGGTCCCCTTTAGAATAGTCGTCTTGCTTCACTACATAGCCGCATGCTAATGATGTAAGGAATCGCGTCGTGGGCGCTTACACCCGGAGCCACAACGGGCAAGGTCACAGTCTCTCTAATTTCACGCCGGGCGTTCGGCTTGACTGGTACGCATCGCCCTATCGGCCCACGCCACGTCCCCCAACTGGAACAGACTCGAATTTGTAGATCCGTCACTGGCGTTCAGGTACAGTGTGCACGCCGCCGGTTTTGCGGCCCGGCGCACCTCGTAGGACAGCTATCCCGGCTCGCTCTCCCAGTAGCCCCCACGGGGGGGCGCCCGGGCACCGGCGGCCGTCCCGACCGCCAGGGTGCCCCCCGCGGGGGCGCTGGACGCCCGCGGGGGAGGGAGTACAGAGGCGGCCCCGCAGTCCCGGACCCACCGTGCGCGCCCTCAGACGGCAGGCCCGGCCTCGCGGGTCGATCGCCTGCGTGCAGGGCCTGCGCGGACGACGAGCAGACGGCCTGCCACCGCGTCTGCTGTCGGGGCGGGGCATGCGGGGACAGTCGCCCCCCACCGCTGGGGTCGATACCGGCGCCCTCGCGGCGTGCTGTCTTCTCAGCCCGTGGGGATCCGCGGTCGCTTCAGTACCTCGCCGGTGCGGACGGGGAACGGAGGTCGGGCGGGGGCGCGTGAGAGGGGTGCGCCCCCCGTCCTGGCTTCATCGCCGTCGTCGGCCCGGCGCGGGAGTGGGTAGGCTTAGGCGACCGACGGCTGCCCTCCCGTGTCCCGGGCCGCGCCGCGGACGCCCGCTCGGGCCCTGCCGCGGCGCCGGCGCGTCCGGGGGCAGATGCCCAATCAACGGGGTGCCTGCGCTCGACCACCCCCGGACGTGGTCTCCGCCCGACTCCGAGGACGGCGTGGCTAGGCCCTAGCGAGCGAGCCGATCGCGGGGCGCCGCCGCGCCCCTTCGACGCGGCCCCGGGGGCCGGCCCCGGGCCGACGCGAGCCCCGAGCCGGCAGGGTCCGCCCCCGCAAGGACCGAACCGCCGGCCCGTGCGTCGCCGACGGCCGCGGCGCGTTGAGAAGCCCAAGCGCGCCGCCCCAGGCCTTCGCCGCGTGGACGTTGGCGCGGCTCGCCGGACCGGCCTCCGTGCCGGGCCGACCGTCCCACCCGGTTGACGGGGGGAACGCTCCGGCTCGGCCCACGCCCCCCCTTCCGGGCGCTCCCGCCGCGGGGTGGGCCCCCCCCCGGCGCCGACCGGGGGCGCACGGCGGGGGCGCTGCTGGGTCGCCGAC     
G       ATGTCGCTTATGTTTTCATAATTTTTTATAATTAGTGCTACTTATTATAACCTAATACTACTAATTAACGTAATAATATATGGAAGCTGAAATACGTTAGACTCTAATATTGTGAAGGGACATATATAATATATAAAGTTAAATATTTTATTAGTTCTAATTTTCTTTAGTACAGATTAAATATCATTTTAAAGGAATATGAAGCAGAATATTATGATTCTCATGAATGATTGAAAAAATAATAATAAATTTTATTTTTAAAAATAACAAAGTTGATTAAGTACAAATTGGATTGTTTTGTTAGAATGTAATAATACTAAAATATCAAAAAGAACTGTTGCATTTCCGTAAAGGTATATTTTAAGCATTTTTAATCATTATCCGAGCAAGCCTTTATGATTAATAAAAATATTATTTTTCTTTAGTGTTTATCCTAACCATAGTTTTTAGTTTTAAATATTTAATCTTAAATTGTTTTTTGGTAAATCATTCACGTATTTACGCATTATATATAATTAATTATCCATATTAGATTAGCTACTAATATTTTCTATATATTGGTCAATTTAAATTGCTCTAATAATTCTAAAAATTTTTTGGATGATAACGTATAAACTAGCACTGGTACTATATCTGTATAATGGAAGTATTTTACTAGAGGATCTTAAAGATATAAAAGAAGGAGATGTAAATTCAGTTTAAATTGCTAATAAGGTTAATTAAGTATTAGGTCATATATCTTATAATATTTTCAGTCATATTCCAATTAGAGTAAAAGTAAAATCATATATGAAAAATTAAGTGAACAATAATTAATGAAACTTGTGCTAGAATAACATGTTAGATTCTGAAAAGGACACTATGGATATGATTTTAAAATATCTAAGTAAAAAGCTTCAAATATATTACTTCAATTTATTAATATATCTCTTTATGTTATAATTATAAGTTATCTTTAAAAAGTTATAACATATATATTTTATAGTTAATTTTAATATAGCTCAACAAGGTCCCATGGCTAACCTAGGCGTTGCGCGTCTACTATTTATACCATGTGACTCTATCGCATTGGAGATTGTAATCATATTCACCGTTCTTCAGAGAGATCATGTTAAATGGTCGGTATTTATGCACCTCTTATACGAAGCTTATTTACGATACTGTGCCATTTTAGTATTACGTTAAATCGATTTCGGGATACTAATAAGTCGCTTTACGTCATGTAAATCTATCATCCTGAATGTAGTCATTATTAAGCCTAAGTATCAGGAATGTACGCCTTGCCTTATTACGTTCCTGGTGCCTTTAAAGGGAACTAACCTTTCGGTTATTAGTTTTTCTTGCTTGGTGAGGCCATTGTTTGAGAAAATAGCATGTACTATTAAATGGCAGGTTTTAGATATGTACCAGGAGTATTTATGAGAGAGATGAGGGAGTTCTAATCCCATACGATGTGTAGTCTTTGAGGAACGTATACTTTGCTAAAAGGAATAAGACATGTTACCTATTTTAACCCACGATCGTTTGTATGTTCCTCACTTTAGTGGATCCGCAAGTTCAGCGACTTTCATATCAGCAGTTATCTCGGGAATCGAACCTTTCAGGCTATGCACAGAAGTAGTTTATGCGGATTACCCCCTCCCTCTCTCAGACTTCTGATCCCTCGTACAAAGAGTCGTAATGTGTCTTACCAATAGATAAAGTCTACAATGCCCAGAATCCAAATGATGACACGCGACCATCATGGTTTACATATACTAGTTGCTGGGCGATTCATGCGAATTACCATTTTCGTTGTATATACTTCCAACCCGTGGGTCGACAGTTGATTCTACATGTATACGTTCTGACATCACGTTAGTTGTTACAAGCTTGCCTTGCACCAGTACCCAAGTCACGTATAAGACTGGGCGTTCAGTCGAATGTCCTATAACCGGTATCAGGTTAACGAAGACTGGTTTATAACCGTGAAGCAATGACACTAGACCCAACGAATTTAACGCCCGACGTAGAGCTCCTCTGTCTGAGCGGAAGAGTCTACCATTCAGGGTTGCTCGACGCTAGGGGGCAGTTCCCCGTCCAGGTCTAGAAGTACCCGAACGCCCCTTCTCCAGCTCCGAGAAGCACTTTAGTCCCATGCCGAAAACGGCGCGCGGCGCTAACCCAGCTGTACTCGGATTCCTAGGGAACCGTCGTTAGCATGTGGGCGTCTCTAGGGCGCGGTTAGAACCTTGCCGCGGTACCGATGTGAAATCAGAACCTTCACGCACCCCCCCCACCTCGGTAAACTCAGGTCAGCCAATACCCTGGGTTAGTTACGTAGACGCGTGGAGAACTCACGAAAATCTGTCCCTCTCCTTAAGGCGACCTACCGGGTTTGCGGGCCGTGATCCGATCTACGGATGGCCCGAGAGAATGCATAGTCTTCAGTGTCTTAGCAACGCCAGGTAGACGGGTAGGCTACGAATTGTTGATCAAGCCGCACTTGCACATTCGTCCCGATATCGACCACACGAGGGTAAATGCCTGTAGGGTCACCTTCATGCGAAAGGCTACATAACGCAGCCAGACGTCGGGAGGACCCAAAGTTGCCTTGCTAGGCCAAGTCAGCGTCCTCACGGCACCCTCACCGGGTAGAGTCCGATCCCGCATCGGGTTCGCTCGCGAGCCCTCCCGTAAGGCACCATTACTGGTGATGCTGGCTGATCAACTAGGAGCTCCGGGTCCCCTCTGGAATAGTCTTCTTACTTCACCACATAGCCGCCTGCTAAGTATGTGGTGAATTGCGTCGTGGGCGCTAACACCCGGAGCTACAAAGCGCAAGGTCACAGCCTCTCTGACTTCGCGCAGGGCGTTCAACTTGACTGGCACGTACCGCCCGATCCGCCCACGCCACGTCCCCCAACTTGAACAGACTCAAATTTGTAGATCCGTCACCGGCGTTCAGGTACTGTTTGCACGCCACCAGTTTTGCGGCCCGGCGCACCTCGTCGGACAGCTATCCCGGCACGCTCTCCCAGTATCCCGCAGGGGGGGGCGCCCAGGCCCCGGCGGCGGCCCTGCCCGCCAGGGTGCCCCCCGCGGGGGCGCTCGACGCCGCCGTGGGAGGGAGTTGTGAGGCGGCCCCTCCGCCCCGGGACCACCGGGCGCACCCTCAGACGGCAGGCCCGGCCTCGCGGGTCGACCGCCTGCGCGCAGGGCCTGCGTGGACGTCGAGCAGACAGCCTTCCACCGCGCATGCTTCCGGGGCGGGGCATGCGGGGACAGGCGGCCCCGAGCACTAGCGCCCATGCCGGCGCCCTCGCGGCGGGCTTTCCTCTCAGCCCATGGCGATTCCCGGTCGCTTCAGTACCTCGCCGGCGTGGATGGGGAACGGAGGTCGGACGGGGGAGCGGGAGAGGGGGGCGCCCCCGGTTCTGGCTTCATCGCCGTCGTCGGCCCGGCGCGGAAGTGGGCAGGCCTAACCGGCCGATGGCTGCCCTCCCGTGTCCCCGCCCGCGTCCCGAACGCCTGGGCGGGCTCTGCCGTGGCGCCGGCGCGTCCCGGGGCAGGTGCCCCGTCGGTGGGCCGCCCGCGCCCGCCCCCCTCCGGGCTTGGTCTCCACCCGGCGCCCAGGGCGGCGCGGCTAGGCCCTGGCGAAAGAGCCGATCGCGGCACGCCGCCGCGCGCCTGCGGCGCGGCCTCGGGGGCCCGCCCCGGGCCGAGGCGAGCCCCGAGCCGGCAGGGTCCTCCTCCGCAAGGACCGACCCGCTGGGGCGTGCGTCGCCGCCGGCCGCGGCGCGGCGGGAAGCCCAATCGCGCCGTGCCGGCCCTGCGGCGCGTGGACGTTGGCGTGGTTCGCCGGACCGGCCTCCGCGCCGGGCCGACGCTCCCACCCGGGTGGCGTGGGCATCGCTCCGGCTCCGCCCGCGCCCCCTCATCCGGGCTCTCCCGCCCCGAGGCGGGCCCCCCCCCGGCGGCGCCCCGGGCCACACGGCGGGGGCGCAGCCGGGTCGCCGAC     
F       ATGTTGCTTATGTTTTCATAATTTTTGATAATTAGTGCTACTTATTATAACCTAATACTACTAATTAACGTAATAATATATGGAAACTGAAATGCGTTAGACTCTAATATTGTGAAGGGACATATATAATATATAAAGTTAAATATTTTATTAGTTCTAATTTTCTTTAGTACAGATTAAATATCATTTTAAAGGAATATGAAGCGGAGTATTATGATTCTCATAAATTATTGAAAAAATAATGATAAATTTTATTTTTCAAAATAACAAAGTTGATTAAGTACAAATTGGATTGTTTTGTTAGAATGTAATAATACTAAAATATCAAAAAGAACTGTTACATTTCCGTAAAGATATATTTTAAGCATTTTTAATCATTGTCCGAGCAAGCCTTTATGATTAATAAAAATATTATTTTTCTTTAGTATTTTTCCTATCCATAGTTTTTATTTTTAAAAATTTAATCTTAAATTGTTTTTTGGTAAATCATTTACGTATTTACGCATTATATATAATTAATTATCCATATTAGATTAGCTACTAATATTTTCTATATATTGGACAATTTAAATTGCTCTAATAATTCTAAAAATTTTTTGGATGATAACGTATAAACTAGCACTGGTACTATATCTGTATAATGAAACTATTTTACTGGAGGATCTTAAAGATATAAAAGAAGGAGATGTAAATTCAGTTTAAATTGCTAATAAGGTTAATTAAGTATTAGGTCATATATCTTATAATATTTTCAGTCATATTCCAATTAGAGTAAAAGTAAAATCATATATGAAAAATTAAATGAACAATAATTAATGAAACTAGTGCTAGAATAACATGTTAAGTACTGAAAAGGACACTATGAATATGATTTTAAAATAACTAGGTAAAAAGCTTCAAATATATTACTTCAATTTATTAATATATCTCTTTATGTTATAATTATAAGTTATCTTTTAAAAGTTATAACATATATATTTTATAGTTAATTTTAATATAACTCAACAAGGTCCCTTGGCCAACCTAGGCGTTGGGCGTCTACTAATCATGCCATATGACTCTATCGCATTGGAGACTGTCATCATATTCACCGTTCTTCAGAGAGCTAATGTTAAATGGCCGATATTTGTGCACCTCTTATACGAGGCTTATCTACGATACTGTACCATTTTAGTATTACGTAAAATCGATCTCGGGATAGTAATAAGTCGCCTTACGTCATGTAAATCCACCATCCTACATGTAGTCATTATTAAGCCTAAGTATCAAGCATGTACGCCTTGCCTTATTACGTTCTCGGTGCCTTTAAAGGGAATTAACCTTTTGGTTATTAGTTTTTCTTGCTTGGTGAGGCCATTGATTGAGGAAATAACATGTACTATTAAATAACAGGTTTTAGATATGTACCAGGAGTATTTATGAGAGAGATGAAGGAGTTCTAATCCCATACGATGTGTAGTCTTTGAGGAACGTATACTTTGCTACAAGGAATAAGACACGTTACCTATCTTAACTCACAATCGTTTGTATGTTCCTCACTTTAGTGGATCCGCAAGTTCAGCGACTTTCATATTAGCAGCTATTTCGGGAGTCGAACCTTACAGGCTATATACGGGAGAAGTTTATGTGGATTACCTCCTCCCTCTCTTAGACTTCTGATCCCTCGTACAAAGAGTCGTAATGTATGTTACCAATAGATAAAGTCTACAATGCCCAGAGCCCAATTGATGCCACACGACCATCATGGTTTACATATACTAGTTGCTGGGCGATTCATGTGAATTACCATCTTTGCTGTATATACTTCCAACCCGCGGGTCGACAGTTGATTCTACATGTATACGTTCTGACATCACGTCAGTTGTTAAAAGCTTGCCCTGGGCAAGTACTCAAGTCACGTATAAGAGTGGGTGTTTAGTCAAATGTTGTAAAACCGGTAGCGGGTTAACGAAGACTGGTTTATATCGGTGAAGCAATGACACTAGACCCAATGACTTCAACGCCCGATGAAGAGCTCCCATGTCTGTCCGGAGGAATCCACCATTCAAGGTTGCTCGACGCTAGGGGGCAGTTCCCCGTCCAGATCTAGAGGTACCCGTACGCCCCGTCTCAAGCTCCGGGAAACACCTTAGTCCCATGCCGAGAACGGCGCGCGACGTTAACCCAGCTGTACTCGGATTACTAGGGGATCGTCGTGAGCTTGTGGGAGTCTCTAGGGCGCGGTTAGAACCTTGCCGCGGTAGCGATGTGAGGTAGGAACCTTCACGCACCACCCCCACCTCGGTAAACTTAGGTCACCCGATACCCTGGGTTAGCCATCTAGACGCGTGGAGAACTCACGAGAATCTGTCCCTCTCCTTAGGGCGGCCCACCGGATTTGCGGACCGTGACCCGGTTTACGGATGTCCCGAGAGAATGCAAAGTCTTCAGTGTGTTAGCAACGGCAGGTGGACGGATAGGCTACGATTTGTCAATCGCGCCGCTCGTGCACATTCGTCCCGATTTCGACCACGCGTGGGTAAATGCCCATAGGGCCGCCCTCATGCGAAAGGCTACTTAACCCAGCGTGATGTCGGGAGGACCCAAAGTTGCCTTGCTAGGCCAAGTCAGCGTTCTAACGGCACCCTCACCGGGAAGAGTCCGATACCGCTTCGGATTCGCTTGCGAGCCCTCCGGTAAGGCACTATTACTGGTGACACTGCCTGATCAACTAGGAGCGCCGGGTCCCCTCTAGAATAGTCTTCTTGCTTCACTACATAGCCGCCTGCTAAGGGTGTAGGGAATCGCGTCGTGGGCGCTCACACCCGGAGCTACAACGGGCAAGGTCACAGCCTCTCTAACTTCACGCTGGGCGTTCAACTTGACTGGTACGCACCGCCCGATCGGCCCACGCCGTGTCCCCCAAATTGAATAGACTCCAATTTATAGATCCGTCACCGACGTCCAGATACTGTTTGCACGCCAACAGCTTTTAGGCCCGGTGCACCTCGTGGGACAGCTATCCCGGCACGCTCTCCCAGTATCCCGCAGGGGGGGGCGCCCGGGCTCCGGCGGCGGCCCCGCCCGCCGGGGTGCCCCCCTCGCGGGTCCTCGACGCCTCCGTGGGAGGGAGTGTTGAGACGGCCCCGCAGCCTCGGGGCGACCGTGCGCGCCCTCAGACCGCGGGCCCGGCCTCGCGGGTCGAACGCCCGCGCCCAGGGACTGCGTGGACGTCGAGCAGACAGCCTTCCACCGCGTCTGCTGTCGGGGCCGGGCATGCGGGGACAGCCGCGCCCTACCGCTGGCGCCCATGCCGGCGCCCTCGCGGCGCGCTGTCCTCTCGGTGCCTGGGGATTCCCGGTCGCTTCAGTACCTCGCCGGCGCGGCCGGGGAGCGGAGGTGGGGCGGGGGAGCGGGAGCGGAGGTCCCTCCCCGTTCTGGCTTCATCGCCGTCGTCGGCCCGGCGCCGAAGTGGGCAGGCCTAGCCGGCCGAGGGCTGCCCTTCCGTGTCCCCGGACGCGTCCCGGACGCCCGGTGGGGCCCTGCCGGGGCGCCGGCGCGTCCCGGGGCAGGTGCCCTGTCGACGGGCTGCCACCGCCCGCCCGCATCGGGGCTTGGTCTGCGTCCGGCACCCAGGGCAGCGCTGCTAGGCCCTAACGACTGAGCCGATCGCGGCGGGCCGCCGTGCCCCTGCGTCGCGGCCCCGGCGGCCGGCCCCGGGCAGACGCGAGCCCCGAGCCGGCTGGGTCCTCCCCCGCGAGGACCGACCCGCTGGGTCGTGCGTCGCCGGCGGCCGCGGCGCGTCGAGAAGCCCAAACGCGCCGCCCCGGGGCCGCGGCGCGCGGACGTTGGCGTGGTTCGCCGGACAGGCCTCCGCGCCGGGCCGACCCCCCCACGCGGGTGGCGTGGGGAGCGCTCCGGTCCGGCCCGCACTCCCCCCTCCGGGCGCTCCGCCCCAGGGGAAGGCCCCCCCCCGGCGCCGGCCTGGCGCGCACCGCGGGGGCGCAGCCGGGTCGCCGAC     
E       ATGTCGCTCGTGTTTTCATAATTTTTGATAATTAGTGCTACTTATTATAACCTAATACTACTAATGAACGTAATAATATATGGAAGCTGAAATGCGTTAGACTCTGATATTGTGAAGGGACATATATAATATATAAAGTTAAATATTTTATTAGTTCTAATTTTCTTTAGTACAGATTAAATATCATTTTAAAGGAATATGAAGCAGAATATTATGATTCTCATAAATTATTGAAAAAATAATAATAAATTTTATTTTTCAAAATAACAAAGTTGATTAAGTACAAATTGGATTGTTTTGTTAGAATGTAATAATACTAAAATATCAAAAAGAACTATTACATTTCCGTAGAGATATATTTTAAGCATTTTTAATCATTATCCGAGCAAGCCTTTATGATTAATAAAAATAATATTTTTCTTTAGTGTTTATCCTAGCCATAGTTTTTAATTTTAGAAATTTAATCTTAAATTGTTTTTTGGTAAATCATTTACGTATTTACGCATTATATATAATTAATTATCCAAATTAGATTAGCTACTAATATTTTCTATATATTGGACAATTTAAATTGCTCTAATAATTCTAAAAATTTTTTGGATGATAACGTATAAACTAGCACTGGTACTATATCTGTATAATGAAAATATTTTACTAGAGGATCTTAAAGATATAAAAGAAGGAGATGTAAATTCAGTTTAAATTGCTAATAAGGTTAGTTAAGTATTAGGTCATATATCTTATAATATTTTCAGTCATATTCCAATTAGAGTAAAAGTAAAATCATATATGAAAAATTAAATGAACAATAATTAATGAAACTTGTGCTAGAATAACATATTAAATACTGAAAAGGACACTATGAATATGATTTTAAAATAACTAGGTAAAAAGCTTCAAATATATTACTTCAATTTATTAATATATCTCTTTATGTTATAATTATAAGTTATCTTTTAAAAGTTATAACATATATATTTTATAGTTAATTTAAATATAACTCAACAAGGTCCCGTGGCCAACCAAGGCGTTGGGCGTCTACTATTTATACCATATGACTCTATCGCACTAGAGATTGTTATCATATTCATCGTTCTTTAGAGAGATGATGTTAAATGGACGGTATTTGTGCACCTCTTATACGAAGCTTATTTACGATACTGTGCCATTTTAGCATTACTTTAAATTGATTTCGGGACAGTAATAAGTTGCCTTACGTCATGTAAACCCATCATCCTGAATGTAGTCATTATTAAGCCTAAGTATCAGGAATGTACGCCTTCCCCTATTACGTTCTTGGTGCCTTTAAAGGGAACCAACCTTTCGGTTACTAGTTTTCCTTGCTTGGCGAGGCCATTGATCGAGGAAATAACACGTACTATTAGATAGCAGGTTCTAGATATGTACCAGGAGTATTTATGAGAGAGTTGAGGGCGCTCTAATCCCATACGATGTGTAGTCTTTGAGGAACGTATACATTACTAGAAGGAATAAGACATGTTACCTATTTTAACTCACAATCGTTTGTAGGCTCCTCACCTTAGTGGATCCGCAGGTTCAGTTATTTTCATATTAGCAGCTATTTCGGGACTCGAACCTTACAGGCTATGTACAGGAGTAGTTTATGTGGATTACCCCCTCCCTCTCTCAGACTTCTGAGCCCTCGTACAAAGAGTCGTAATGCGTTCCACCAATAGATAAAGTCTACCATGCCCAGAAACCAATTGACGTCATACGACCATCATGGTTTACGTATACTAGTTGTTGGGCGATTCATATGAATTACCATCTCTGCTGTATATACTTCCAACCCGTGGGTCGACAGTTGATTTTACATGTATACGTTCTGACATCACGTCAGTTGTTAAAAGCTTGCCCTGCACTAGTTCTCAAGTCACGTATAGGACTGGGTGTTTAGTCTAATGTTGTATAACCGGTAACAGGTTAACGAAGACTGGTTTATAGCCGTGAAGCAATGACACTAGACCCAAAGAGTTTAACGCCCGAAGTAGAGCTCCGATGCTTGTGCGGAGCAGTCCACCATTCAAGGTTGCTCGACGCTAGGGGGCAGTTCCCTGTCCAGCTCTAGAGGTACCCGTATGCCCTGCCTCTAGCTCCGAGAAGCACCTTAGTCCCATGCCGAGAACGGCGCGCGACGCTAACCCAGTTGTACTCGGATTCCTAGTGGACCGTCGTAAGCTTGTGGGGGTCTCTAGGGCGCGGTTAGAACCTTGCCGCGGTAGCGATGTGAAGTAAGAACCTTCACGCGCTGCCCCCACCTCGGTAAACTTAATTCAGCCAATACCTTGGGTTAGCTATGTAGACGGGAGGAGAACTCAGGAGAATCTGTCCCTCTCCTTAAGGCGACCCTCCGGTTTTGCGGACCGTGAACCGGTCTACGGATGGCCCGAGAGAGTGCAAAGTCTTCAGTGTCTTAACAACGGCAGGTGGACGGATTGGCTACGATTTGTTAATCGGGCCACTCGTGCACATTCGTTCCGATTTTAACCACACGAGGGTAAGTGCCCGTAGGGCCGCCCTCATGCGAAAGGCTATTTAACCCAGCGAGATGTCGGCAGGACCCAAAGTTGCCTTGCTAGGCCAAGTCAGCGCTCTCACGGCACCCTTACCGGGCAGAGCCCAAACCCGCGTCGGATTTGCTCGCGAACCCTCCGGTAAGGCACCATTACTGGTGACTCTGCCTGATCGACTAGCAGCTCCGGGTCCCCCCTGGAATAGTCTTCAGGCTTCACTACATGGCCGCATGCTAAAGATGTGGTGAATCGCGTCGTGGGCGCCAACACCCGGAGCCACAACGGGCAAGGTGACAGCCTCTCTAACTTCGCGCAGAGCGTTCGACTTGACTGGTGCGCACCGCCCGATCCGCCCACGCCATATCCCCCAACTTGAACAGACTCGAATTTGTAGATCCGTCACCGGCGTTTACGTGCTGATTGCACGCCACCTGTTTTGCGGCCCGGCGCACCTCGTTGGACAGCTGTCCCGGCACGCTCTCCCGGTATCCCGCACGGGGGGGCGGCCGGGCCCCGGCGGCGGCCCCGGCCGCCAGGGTGGCCCCCGCGTGGGGGCCCGACGCCCCCGGGGGAGGTAGTACAGGGGCGGCCCAGCAGCCCCTGGGCGACGGTTCGCGCCCTCAGACGGCAGGCCCGGCCTCGCGGGTCGAACGCCTGCGCCCAGGGCCAGCGGGGACGTCGAGCAGACAGCCTTCCACCGCGCCCGCTCTCGGGGCGGGGCATACGGGGACAGCCGCGCCCAACCGCTGGCGCCCATGCCGGCGCCCTCGCGGCGCGCCGTCCTGTCAGCACGTGGGGGTTCCCGGTCGCTTCAGTACCTCGCCGGAGTGGGGGGGGAGCGGAGGGCGGGCGGGCGAGCGGGAGCGGCGCGCGCGCCCCGTGCTGGCTTCATCGCCGTCGTCGGCCCGGTGCGGGAGTGGGTGGGCCTAGCCGGCCGATGGCTGCCCTCCCGTGTCCGCGTCCGCGTCGCCGACGCCGGGTCGGGCCCTGCCGTGGCGCCGGCGCGTCCCGGGGCAGCTGCCCCGTCTGCGGGGTGCCTACGCTCGCCGTCCTCTGGGCCTGATCTACACCCGACACCAAGGGCAGCGGGGCGAGGCCCTAGCGAGTGAGCCGGTCGCGGCGCGCCGCCGCGCCCCTCCGACGCGGCCCCGGGGGCTGGCCCCGGGCCGAGGGGAGCGCGGAGCCGGCAGGGTCCTCCCCCGCCAGGACCGACCCGCCGGGTCGTGCGTCGCCGGCGGCCGCGGCGCGCGGGGAAGCCCGAGCGCGCCGCCCCGGGGCCGCGGCGCGGCAACGGTGGCGTGGCTCGCCGGACTGGCCTCCGCGCCGGTCCGACCCTCCCACACGGGTGGCGTGGGGACCGCTCGGGTCCCGCCCGCGCTCCCCCATCCGGGCTCTACGTCCCCCAGGTAGGCACCCCCCCGGCGGCGGCCCGGTCCGCACGGCAGGGGCGCGGCCGGATCGCCGAC     
D       ATGTCGCTCATGTTTTCATAATTTTTGATAATTAGTGCTACTTATTATAACCTAGTACTACTAATTAACGTAATAATATATAGAAGCTGAAATACGTTAGACTCTAATATTGTGAAGGGACATATATAATAAATAAAGTTAAATATTTTATTAGTTCTAATTTTCTTTAGTACAGATTAAATATCATTTTAAAGGAATATGAAGCAGAGTATTATGATTCTCATAAATTATTGAAAAAATAATAATAAATTTTATTTTTCAAAATAACAAAGTTGATTAAGTACAAATTGGATTGTTTTGTTAGAATGTAATAATACTGAAATATCAAAAAGAACTATTACATTTCCGTAGAGATATATTTTAAGCATTTTTAATCATTATCCGAGCAAGCCTTTATGATTAATAAAGATAATATTTTTCTTTAGTATTTGTCCTAACCATAGTTTTTATTTTTAGATATTTAATCTTAAATTGTTTTTTGGTAAATCATTTACGTATTTACGCGTTATATATAATTAATTATCCATATTAGATTAGCTACTAATATTTTCTATATGTTGGACAATTTAAATTGCTCTAATAATTCTAAAAATTTTTTGGATGATAACGTATAAACTAGCACTGGTACTATATCTGTATAATGAAAATATTTTACTAGAGGATCTTAAAGATATAAAAGAAGGAGATGTAAATTCAGTTTAAATTGCTAATAAGGTTAATTAAGTATTAGGTCATATATCTTATAATATTTTCAGTCATATTCCAATTAGAGTAAAAGTAAAATCATATATGAAAAATTAAATGAACAATAATTAATGAAACTTGTGCTAGGATAACATATTAAATACTGAAAAGGACACTATGAATATGATTTTAAAATAACTAGGTAAAAAGCTTCAAATATATTACTTCAATTTATTAATATATCTCTTTATGTTATAATTATAAGTTGTCTTTTAAAAGTTATAACATATATATTTTATAGTTAATTTTAATATAACTCAACAAGGTCCCGTGGCAAACCAAGGCGTTGAGCGTCTACTACTAATGCCATATGACTCTATCACATTGGAGATTGTTATCATATTCACCATTCTTCAGAGAGATAATGATAAATGGTCGGTATTTGTGCACCTCTTATACGAAGCTTATCTACGATACTGTGCCATTTTAGTATTACGTTAAATTGATATCGGGACACTAGTAAGTTGCCTTACGTCCTGTAAATCCGTCGTCCTCAATGTAGTCATTATTAAGCTTAAGTATCAGGAATGTACGCCTTACCTTATTACGTTCTTGGTGCCTTTTAAGGGAATCAACCTTTTGGTTATTAGTTTTTCTTGCTTGGTGAGGCCATTGATTGAGGAAATAGCATGTACTATTAAATTGCAGGTTTTAGATATGTACCAGGAGTATTTATGAGAGAGTTGAGGGCGTTCTAATCCCATACGATGTGTAGTCTTTGAGGAACGTATAATTTATTAAAAGGAATAAGACATGCTGCCTATCGTAACTCACAATCGCTTGTACGCTCTTCACGTAAGTGGATCCGCAGGTTCAGTTATTTTCATATTAGCAGATATTTCGGGAATCGAACCTTACAGGCTATACACAGAAGCAGTTTATGTGGATTACCTTCTCCCTCTCTCAGACTTCTGATCCCTCGTACAAAGAGTCGTAATGTGTTCTACCAATAGATAAAGTCTACAATGCCCAGAACCCAATGGATGTCACACGACCATCATGGTTTACGTACACTAGTTGCTCGGCGATTCATCTGAATTACCATCTTCGTTGTATATACTTCCAATCCGTGGGTCGACAGTTAATTCTACATGTATACGTTCTGACATCACGTTAGCTGTTAAAAGCTTGCCCTGGGCTAGTGCTCAAGTTACGTATAAGACTGGGTGTTTAGTCGAATGTTCTAGAACCGATACCAGGTTAGCGAAGACTGGTTTATAACCGTGAAGCAATGACACTAGACCCAATAAGTTCAACGCCCGACGTAGAGCTCCGATGCTTGCGCGGAGGAATCTACCATTCAAGGTTGCTCGACGCTAGGGGGCAGTTCCCCGTCCAGGTCTAGAAGTACCCGTACGCCCCGCATCCAGCTCCGAGGATCACCTTAGTCCCATGCCGAGGACGGCGCGCGACGTTAACCCAGCTGTACTCGGATTACTAGCGGACCGTCATAAGCTTGTGGCGGTCTCTAGGGCGTGGTAAGAACCATGCCGCGGTATCGATGTGAACTAAGAACCTTCACGCGCTACCCCGACCTCGATAAAGTTAGGTCAGCCGATACCTTGAGTTAGCTATATAGACGCGTGGAGAACTCACGAGAATCTGTCCCTCTCCTTAAGGCGACCCCCCGGTTTTGCGGACCGTGATCCGGTCTACGGATGCCCCGAGAGAATACGAAGTCTTCAGTGTCTTAATACCGCCAGGTAGAAGGATAGGCTACGAATCGTCAATCGGGCCGCCCGTGCACATTCGTCCCGATATCAACCACACGTGGGTAAATGCCCATAGGGCCACCCTCATGCGAAAGGCTACTTAACCCAGCGAGACGTCGGGAGGACCCAGAGTTGCCTTGCTAGGCCAAGTGAGCGTCCTCACGGCACCCTTACCGGAAGGAGTCCGATCCCGCATCGGATTGGCTTGCGAACCCTCCGGTAAAGCACCATAACTGGTGATGCTGCCTGATCAACTAGTAGCTCCGGGTCGCCCTTGGAATAGTCTTTTGGCTTCACTACATAGCCGCTTGCTAAGTATGTGGCGAATCCCGTCGTGGGCGCTGACACTCGGAGCCACAACGGGCAAGGTCACAGTCTCCCTAATTTCACGCTGGGCGTTCAATTTGACCGGTACGCACCGCCCGATCGGCCCACGCCGTTTCGCCCAACTTGAACAGACTCGAATTTGTAGATCCGGTACCGGCGTTCAGGTACTGTTTGCACGCCACCAGTTTTGCGGCCCGCCGCACCTCGTAGGACAGCTGTCCCGGCACGCTCTCCCGGTACCCCGCACGGGGGGGCGCCCGGGCCCCGGCGGCGGCGCCGCTCGCCGGGGTGCCCCCCGCGGGGGCGCCGAACGCCCCCGGGGGAGGGATTGGAGAGGCGCCCCCGCAGCCCCGGGGCGACCGGGCGCGCCCTCAGACTGCAGGCCCGGCCTCGCGGGTCGAACGCCTGCGCGCAGGGCCCGCGTGGACGTCGAGCACACAGCCTTCCACCGCGCCGGCTGTCGGGGCGGGGCATACGGGGACACACGCGCCCAAGCGCTGGCGCCGATGCCGGCGCCCTCGCGGCGGGCCGTCCGCTCAGCACGTGGGGATTCCCGGTCGCGTCAGTACCTCGCCGGCGGGGACGGGGAGCGGAGGTTGGGCGGGAGAGCGGGAGAGGGGGGCGCCCCCCGTTCTGGTTTCATCTCCGTCGTCGGGCCGGCGCGTAAGTGGGTAGGCCTAGTCGGCCGATGGCTGCCCTCCCATGTCCCCGGCCTGGGCGCCGACGCCTGATCGGGCCCTGCCGTGGCGCCGGCGCGTCCCGGGGCAGGTGCCGGGTAGTCGGGCTGCCTGCGCTCGGCCTCCTCCCGGCCTGGTCTGCCACCGGCCCCCAGGGCAGCACGGCCAGGCCTGAGCGATCGAGCCGGTCGCGGCCGGCCGGCACGCCCCTCCGGCGCGGCCGCGGGGGCCGGCCCCGGGCCGATGCGAGCCCCGAGCCGGCAGGGTCCTCCCCCGCAAGGACCGACCCGCTGGGTCGTGCGTCGCGGGCGGCCGCGGCGCGCCGGGAACCCCAAACGCGCCGCCCCGGGCCTGTGGCGCGGGGCCGGTGGCGTGGGTCGCCGGACTGGCCTCCGCGCCGGGCCGGCGCCCCCACGCGGGGGACGCGGGGACCGCTCCGGTGCGGCCCCCGCTCCCCCGTCCGGGCACTCCGGCTCTGCGGCGGGCCCCCCCCCGGCGGCGGCCCGGGGCGCACGGCCGACGCGCAGCCGGATCGCCGAC     
C       ATGTAGCTTATGTTTTCATAATTTTTGATAATTAGTGCTACTTATTATAACCTAATACTACTAATTAACGTAATAATATATGGAAACTGAAATACGTTAGACTCTAATGTTGTGAAGGGACATATATAATATATAAAGTTAAATATTTTATTAGTTCTAATTTTCTTTAGTACGGATTAAAGATCATTTTAAAGGAATATGAAGCGGAGTATTATGATTCTCATAAATTATTGAAAAAATAATAATAAATTTTATTTTTCAAAATAACAAAGTTGATTAAGTACAAATTGGATTGTTTTGTTGGAATGTAATAATACTGAAATATCAAAAAGAACTATTACATTTCCGTAAAGTTATATTTTAAGCATTTTTAATCATTATCCGAGCAAGCCTTTATGATTAATAAAAATAATATTTTTCTTTAGTATTTGCCCTAACCATAGTTTTTAATTTTAGACATTTAATCTTAAATTGTTTTTTGGTAAATCATTTACGTATTTACGCATAATATATAATTAATTATCCATATTAGATTAGCTACTAATATTTTCTATATGTTGGACAATTTAAATTGCTCTAATAATTCTAAAAATTTTTTGGATGATAACGTATAAACAAGCACTGGTACTATATCTGTATAATGAAACTATTTTACTAGAGGATCTTAAAGATATAAAAGAAGGAGATGTAAATTCAGTTTAAATTGCTAATAAAGTTAATTAGGTATTAGGTCATATATCTTATAATATTTTCAGTCATATTCCAATTAGAGTAAAAGTAAAATCATATATGAAAAATTAAGTAAACAATAATTAATGAAACTTGTGCTAGAATAACATATTAAATGCTGGAAAGGACGCTATGAATATGATTTTAAAATAGCTAGGTAAAAAGCTTCAAATATATTACTTCAATTTATTAATATATCTCTTTATGTTATAATTATAAGTTATCTTTTAAAAGTTATAACATATATATTTTATAGTTAATTTTAATATAACCCAACAAGGTCCCGTGGCCAACCTAGGCGTTGGGCGTCTACTACTTGTACCATATGACTCTATCGCATTAGAGATTGTTATCATATTCATCATTCTTCAGAGAGATTATGCTAAATGGTCGATATTTATGCACCTCTTATACGAAGCTTATCTACGATACTGTACCATCTTAGGATTACGTTAAATTAATCTCGGGATAGTAATAAGTCGCCTCACGTCCTGTAAACCTATCATCCTGGATGCAGTCATTATTAAGCCTAAGTATCATGGATATACGCCTTGCCTTATTACGTTCCTCGTGCATTTAAAGGGAAACAACCTTTTGGTTATTAGTTTTTCTTGCTTGGTGAGGCCATTGATTGAGAAAATAGCATGTACTATTAGATGACAGGTTTTAGATATGTACCAGGAGTATTTATGAGAGAGATGAGGGCGTTCTAATCCCATACGATGTATAATCTTTGAGGAACGTATGCCTTACTAAAAGGATTAAGACATGTTACCTATCATAAACCACAATCGTTTGTATGTTCCTCACCTCAGTGGATCCGCAGGTTCAGTAACTTTCATATTAGCAGTTATTTCGGGAATCGAACCTTACAGGCTATGTACAGGAGTAGCTTATGTGGATTACCTCCTCCCTCTCTTAGACTTCTGATCCCTCGTACAAAGAGTCGCAATGTATTCAACCTATAGACAAAGTCTACAATGCCCAGAACCCAATTGATGTCATACGACCATTATGGTTTACGAATACTAGTTGTTAGGCGATTCATATGAATTACCATCTTCGTTGTATATACTTCCAACCCGTAGGTCGACAGCTGATTCTACATGTATACGTTCTGACATCACGTTAGCTGTTAAAGGCTTGCCCTGGGCTAGTGCTCAAGTCACGTATAAGATTGGGTGTTTAGTTAAGTGTCATACAACCGATATCAGGTTAATGAAGACTGGTTTATAACCGTGAAGCAATGACACTAGACCCAACAAGTTCAACGCCCGATGTAGAGCTCCAATGCTTATTTGGATTAGTCCACCATTCAAGGTTGCTCGACGCTAGGGGGCAGTTCCCCGTCCAGGTCTAGAAGTACCCGTACGCCCCGGCTCGAGCTCCGAGGAACTCCTTAGTCCCATGCCGAGAACGGCGCGCGTCGTTAACCCAGCTGTGCTCGGATTGCTAGCGGACCGTCCTAAGCTTGTAGGCGTCTCTAGGGCGCGGTTAGAACCTGGCCGCAGTAACGATGTGAGGTAAGAACCTACACGCGCTTCCCCCACCTCGATAAACTTAGGTCAGCCGATACCTTGGGTTAGCTACCTAGACGCGTGGAGAACTCACGAGAATCTGTCCCTCTCCTTAGGGCGACCCTCCGGATTTGCGGACCGTGATCCGGTCTACGGATGTCCCGAGAGAATACAAAGTCTTCAGTGTCTTAGAATCACCAGGTCGACGGATGGGCTACGAATTGTGGATCATACCATCCGTGCACATTCATACCGATGTCAACGACACGCTGGTAAATGCCCATAGGGCCACCCTCATGCGAAAGGCTAGTTAACCCAGCGAGAGGTCGGAGGGACCCAAAGTCGCCTTGCTAGGCCAAGTTAGCGTTCTCACGGCACCCTTACCGGGAAGAGTCGGATCCCGCCTCGGATTCGCTTGCGTACCCTCCGGTAAAGCACTATAACTGGTGACGCTGCCTGATCAATTAGTAGCTCCGGGTCCCCCGTGGAATAGTCTTCTGGCTTCACTACATAGCCGCTTGCTAAAGGTGTAGTGAATCGCGTCGTGGGCGCTAACTCCCGGAGTTACAACGGGCAAGGTTACAGCCTCTCTAACTTCCCGCAGGGCGTTCGACTTGACTGGTACGCACCGCCCAATCAGCCCACGCCGTATCCCCCAACTTGAACAGTCTCAAATTAGTAGATTCGACACCGGCGTTGAGGTACTGGGTGCACGCCAGCAGTTTTGTGGCCCGGCGCACCTCGTAGGACAGCTGTCCCGGCGCGCTCTCCCAGGATCCCGCAGGGGGGGGTGCCCGGTCCCCGGCGGCGGTCCCGCTCGCCAGGGGGCCCGCCACGCGGGCGCTCGACGCCCCCGGGGGAGGGAGTGAAGAGACGGCCCCGCAGCCCCGCAGCGACCGGGCGCGCCCTCAGACGGCAGGCCCGGCCTCGCGGGTCGAGCGCCTGCGCGCAGGGCCGGCGTGAACGTCGGGCAGACCGCCTTCCACCGAGCCAGCGATCGGGGCGGGGCATCCGGGGACACCCGCGCCCAACCGCTGGGTCCGATGCCGGCGCCCCCGCGGCGCGCGCTTCACTCGGCACGTGGTGGTGCCCGGTCGCTTCAGTAGCTCGCCGGGGCGGGAGGGGCACGGAGGGTGGGCGTGCGAGCGGGAGCGGGGCGCGCTCCCGGTGCTGGCTTCATCGCCGTCGTCGGCCCGGCGCGCCAGTGGGTAGGCCTAGTCGGCCGACGGCTGCCCTCCCGTGTCCCCGGCCGCGTCCCGTACGCCGGGTCGGGCCCTGGCGCGGCGCCGGCGCGTCCCGGGGCAGGTGCCGGGTGGCCGGGCCCCCTGCGCTCGACCGCCTCGGGGCTTGGTCTGCGTCCGGCGCCCAGGGCACAGCGGCAAGCCCCTCGCGAGTGAGCCGATCGCGGCACGCGGCCCCGCCCCTCCGTCGCGGCCCCGGGGGCCGGCCCCGGGCCGACGCGAGCCCCGAGCCGGCGGGGTCCTCCCCCGCAAGGACCGACCCGCCGGGCCGTGCGTCGCCGGCGGCCGCGGCGCGCCGTGAAGCCCGAACGCGCCGCCCCGGGGGTCCGGCGCGTGGACGGTGGCGTGGCTCGCCGGACTGGCCTCCGTGCCGGGCGGACCGCCCCACGCGGGGGACGGGGGGAGCGCTCCGGAGCGGCCCGCGCGCCCCCATCCGGGCGCTCCGGCCCCGAGGCGGGCCCCGCCCCGGCGGCGGCCCGGCCCCCACGGCCGGGGCGCAGCCGGGTCGCCGAC     
B       ATGTCGCTTATGTTTTCATAATTTTTAATAATTAGTGCTACTTATTATAACCTAGTACTACTAATTAACGTAATAATATATGGAAACTGAAATACGTTAGACTCTGATATTGAGAAGGGACATATATAATATATAAAGTTAAATATTTTATTAGTTCTAGTTTTCTTTAGTACAGATTAAATATCATTTTAAAGGAATATGAAGCAGAATATTATGATTCTCATAAATTATTGAAAAAATAATAATAAATTTTATTTTTCAAAATAACAAAGTTGATTAAGTACAAATTGGATTGTTTTGTTAGAATGTAATAATACTGAAATATCAAAAAGAACTATTACATTTCCGTAAAGATATATTTTAAGCATTTTTAGTCATTATCCGAGCAAGCCTTTATGATTAATAAAAATGATATTTTTCTTTAGTATTTGTCCTAACCATAGTTTTTATTTTTAAATATTTAATCTTAAATTGTTTTTTGGTAAATCATTTACGTATTTACGCATTATATATAATTAATTATCCATATTAGATTAGCTACTAATATTTTCTATATGTTGGACAATTTAAATTGCTCTAATAATTCTAAAAATTTTTTGGATGATAACGTATAAACTAGCACTGGTACTATATCTGTATAGTGGAAATATTTTACTAGAGGATCTTAAAGATATAAAAGAAGGAGATGTAAATTCAGTTTAAATTGCTAATAAAGTTAATTAAGTATTAGGTCATATATCTTATAATATTTTCAGTCATATTCCAATTAGAGTAAAAGTAAAATCATATATGAAAAATTAAATGAACAATAATTAATGAAACTTGTGCTAGAATAACATATTAAGTACTGAAAAGGACACTATGTATATGATTTTAAAATAGCTAGGTAAAAAGCTTCAAATATATTACTTCAATTTATTAATATATCTCTTTATGTTATAATTATAAGTTATCTTTTAAAAGTTATAACATATATATTTTATAGTTAATTTTAATATAACTCAACAAGGTCCCATGGCCAACCCAGGCGTTGAGCGTCTACTACTTATGCCATATGACTCTATCGCATTGGAAATTGTTATCATATTCACCATTCTTCAGAGAGGTGATGTTAAATGGTCGGTATTTGTGCACCTCTTATACGAAGCTTATTTACGATACTGTGCCATTTTAGTATTACGTCAAATTGATCTCGGGATAATAATAAGTAGCATTACGTCCTGTAAATCCACCATCCTAAATGCAGTCATTATTAAGCTTAAGTATCATGAATATACGCCTTGCCTTATTACGCTCATGGTGCCTTTAAAGGGAACCAACCTTTTGGTTACTAGTTTTTCTTGCTTGACGAGGCCATTGGTTGAGGAAATAGCACGTACTATTAAATGACAGGTTCTAGATATGTACCAGGAGTATTTATGAGAGAGATGAGGGCGTTCTAATCCCACATGATGTTTAGTCTTTGAGGAACGTATACTTTAGTACAAGGAGTAAGACATGTTCCCTATCATAATTCACAATCGTTTGCATGGTCCTCACTTTAGTGAATCCGCAGGTTCAGTAATTTTCATATTAGCAGTTATTTCGGGAGTCGAACCTTACAGGCTATACACAGTAGAAGTTTATGTGGATTACCCCCTCCCTCTCTCAGACTTCTGATCCCTCGTACAAAGAGTCGTAATGTGTTTCACCAATAGACAAAGTCTACAATGCCCAGAACCCAATTGATGCCACGCGACCATCATGGTTTACATAAACTAGTTGTTGGGCGATTCATGTGAATTACCATCTTTGCTGTATATACTTCCAACTCGTGGGTCGACAGTTGATTCTACATGTATACGTTCTGACATCACGTTAGTTATTAAAAGCTTGCACTGGGCTAGTACTCAAGTCACGTATAAGACTGGGTGTCTAGTTTAATGTCGTAAAACCGGTATCAGGTTAACGAAGACTGGTTTATAGCCGTGAAGCAATGACACTAGACCCAACAAGTTGAACGCCCGAGGTAGAGCTCCGATGTCTGTACGGAGAAATCCACCATTCAAGGTTGCTCGACGCTAGGGGGCAGTACCCCGTCCAGATGTAGAAGTACCCGTACGCCCCTCCTCCAGCTCCGAGAAGCACCTTAGTCCCATGCCGAAAACGGCGCGCGACGCTAACCCAGTTGTGCTCGGATTACTAGTGGACCGTCATGAGCTTGTGGGAGTCTCTAGGGCGCGGGTAGAACCCTGCCGCGGTATCGATGTGAATTAAGAACCTTCACGCGCCTCCCCCACCTCGGTAAATTAAAGTTAGCCGATACCTTGGGTTAGCTACGTAGACGCGTGGAGAACTCACGAAAATCTGTGCCTCTCCTTAAGGCGGCCCCCCGGATTTGCGGACCGTGATCCGGTCTACGGATGTCCCGGGAGAATACAAAGTCTTCAGTGTCTTAATAACGCCAGGTCGATGGATGGGCTACGAATCGTGAATCAGACCACTCGTGTACATTCATCCCGATATCTACCACACGTAGGTAAATGCCCATAGGAACACCATCATGCGAAAGGCTACCTAACTCAGCGAGATGTCGGGAGGACCCACAGTCGCCTTGCTAGGCCAAGTTAGCGTTTTCACGGCACCCTAACCGAGAAGAGTCCAATTCCGCATCGGGTTCGCTTGCGAACCCTCCGGTAACGCACCATCACTGGTGACACTGCCTGATCAGCTAGCAGCACCGGGTCTCCTCTAGAATAGTCTTCTAACTTCACTACATAGCCGCCTGCTAATGCTGTCGTGAATGGCGTCGTGGGCGACGACACCCGGAGTCACAACGAGCAAGGTTACAGACTCTCTAACTTCACGCTGGGCGTTCGACTTGACTGGTACGCACCGCCCGACGGGCCCACGCCGGATCCCCCAACTTGAACAGGCTCCAATTTATAGATTCGATACCGGCGTTCAGGTACTGTTTGCACGCCACCAGTTTTGTGGCCCGGCGCATCTCGTAGGACAGCTGTCGCGGCGTGCTCTCCCATCAGCCCGCAAGGGGGGGCGTCCGGTCCCCGGCGGCGGCCCCGCCCGCCAGGGTGCCCCCCGCGGGGGGGCTCGACGCCTCCGCGGAAGGGAATCGAGAGGCGCCCTCGCGGTCGCTGGGCCACCGGGCGCGCCCTCAGACGGCGGGCCCGGCCTCGCGGCTCGAACGCCTGCGTACAGGGCCCGCGTGCACGTCGAGCAGACCGCCGTCCACCGGGCCGGGGCTCGGGACGGGGCATGCGGGGACACTCGCGCCGAACCGCTGGGGCCGATGTCGGCGCCCTCGCGGCGCGCCATCCTCCCAGCGCGTGGGGATTCCCGGTCGGTTCAGTAACTCGCCGGCGCGGGCGGGGGACGGAGGTGGGGCGGGGGAGCGGGAGCGGGGCGCGCTCCCGGTCCTGGCTTCATCGCCGTCGTCGGCCCGGCGCGGAAGTGGGTAAGCCTAGTCGCCCAATGGCTGCCCTCCCGTGTCCCCGGCCACGTCGCGTACGCCCGGCCGGGCCCTGACGTGGCGCCGGCGCGTCCCGGGGCAGGTGCCCGGTCGCCGGGCTGCCTGCGCTCGGCGACCTCCGGGCTTGGTCTGCGCCCGTCGCCCAGGGCACCCTGGCGAGGCCCTAGCGAGGGAGCCGATCGCGGCATGCCGCCGGGCCCCTGCGGCGCGGCCGCGGGGGCCACCCCCGGGCCGACGCGAGCTCCGGGCCGGCAGGGTCCGCCCCCGCGAGGACCGACCCGCCGGGCCGTGCGTCGCCGGTGGCCGCGGCGCGCCGCGAAGCCCGACCGCGCCGCCCCGGGCGCGCGGCGCGCGGGCGGTGGCGTGCCTCGCTGGACTGGCCTCCTCGCCGGGCCGGCCGCCCCACTCGGGGGGCGTGGGAACCGCTCCGGACCCGCCCACGCGCCCGCGTCCGGGCCCTCCGGCCCCGGGGCGGGCCCCCTCCCGGCGTCGGCCCGGTTCGCACCGCCGGGGCGCAGCCGGGTCGCCTAT     
A       ATGTCGCTTGTGTTTTCATAATTTTTGATAATTAGTGCTACTTATTATAACCTAATACTACTAATTAACGTAATAATATATGGAAACTGAAATACGTTAGACTCTGATATTGTGAAGGGACTTATATAATATATAAAGTTAAATATTTTATTAGTTCTAATTTTCTTTAGTACAGATTAAATATCATTTTAAAGGAATGTGAAGCAGAATATTATGATTCTCATAAATGATTGAAAAAATAATGATAAATTTTATTTTTCAAAATAACAAAGTTGATTAAGTACAAATTGGATTGTTTTGTTAGAATGTAATAATACTAAAATATCAAAAAGAACTATTGCATTTCCGTATAGGTATATTTTAAGCATTTTTAATCATTGTCCGAGCAAGCCTTTATGATTAATAAAAATAATATTTTTCTTTAGTGTTTATCCTAACCATAGTTTTTATTTTTAGATATTTAATCTTAAATTGTTTTTTGGTAAATCATTTACGTATTTACGCGTTATATATAATTAATTATCCATATTAGATTAGCTACTAATATTTTCTATATATTGGACAATTTAAATTGCTCTAATAATTCTAAAAATTTTTTGGATGATAACGTATAAACTAGCACTGGTACTATATCTGTATAATGGAAATATTTTACTAGAGGATCTTAAAGATATAAAAGAAGGAGATGTAAATTCAGTTTAAATTGCTAATAAAGTTAGTTAAGTATTAGGTCATATATCTTATAATATTTTCAGTCATATTCCAATTAGAGTAAAAGTAAAATCATATATGAAAAATTAAATGAACAATAATTAATGAAACTTGTGCTAGCATAACATATTAAATACTGAAAAGGACGCTATGAATATGATTTTAAAATAACTAGGTAAAAAGCTTCAAATATATTACTTCAATTTATAAATATATCTCTTTATGTTATAATTATAAGTTGTCTTTTAAAAGTTATAACATATATATTTTATAGTTAATTTTAATATAACTCAACAAGGTCCCGTGGCTAACCAAGGCGTTGGGCGTCTACTACTGATGCCATATGACTCTATCACATTGGAGATTGTTATCATATCCAGCGTTCTTCAGAGAGATAATGATAAATGGCCGATATTTGTGCGCCTCTTATACGAAGCTTATGTACGATACTGTACTATTTCAGTATTACGTTAAATTGATCTCGGGGCAGTAATAAGTCGCTTTACGTCCTGTAAATCCAGCATCCTGTATGCAGTCATTATTAAGCTTAAGTATCAAGAATGTACGCCTTACCTTATTACGTTCTTGGTGCTTTTAAAGGGAACCAACCTTTTGGTTATTAGTTTTTCTTGCTTGGTGAGGCCATTGCTTGAGGAAATAGCATGTACTACTAAATAACAGGTTTTAGATATGTACCAGGAGTGTTTATGAGAGAGATGAAGGTGTTCTAATCCCATACGATGTATAGTCTTTGAGGAACGTATACTTTACTAGAAGGAATAAGACATGTTACCTATCATAATTCACAATCGTTTGTATGATCCTCACTTTAGTGGATCCGCAGGTTCAGCTAATTTCATATTAGCAGTTATTTCGGGATTCGAACCTTACAGGCTATGTACAGAAGTAGTTTATGTGGATTACCACCTCCCTCTCTCAGACTTCTGATCCCTCGTACAAAAAATCGTAATGTGTCTCACCAATAGACAAAGTCTACGATGCCCAGAAACCAATTGATGTCACCCGACCATCATGGTTTACATATACTAGTTGTTGGGCGATTCATGTGAATTACCATCTTTGGTGTATATACTTCCAACTCGTGGGTCGACAGTTGATTCTACATGTATACGTTCTGACATCACGTTAGTTGTTAAAAGCTTGCCCTGGGCTAGTTCTCAAGTCACGTATAAGACTGGGTGTTTAGTTAAATGTCGTAAAACCGGTACCAGGTTAGAGAAGACTGGTTTATAACCGTGAAGCAATGACACTAGACCCAATAAATTTAACGCCCGAAGTAGAGCTCCGCTGCTGGCGCGGAGGAGTCCACCATTCAAGGTTGCTCGACGCTAGGGGGCAGTTCCCCGTCCAGCTTCAGAAGTACCCGTACGCCCCGCCTCCAGCTCCGAGAAGCACCTTAGTCCCATGCCGAAAACGGCGCGCGACGCTAACCCAGCTGTACTTGGATTACTAGCGTGCCGTCATGAGCTTGTGGGTGTCTCTAGGGCGTGGTTAGAACCGTGCCGCGGTATCGATGTGATGTGAGAACCTTCACGCGCTGCCGCTACCTCGATAAACTCAGCTTAGCCGATACCTTGGGTTAGTTATGTAGACGCATGGAGAACTCACGAAAATCTGTCCCTCTCCTTAAGGCGACCCACCGGCTTTGCGGACCGTGATCCGTTTTACGGATATCCCGAGAGAATGCAAAGTTTTCAGTGTCTTAATAACGCCAGGTCGACGGATAGGCTACGAATTGTAAATCAGGCCATTCGTGTACATTCATCCCGATATCCACCACCCGGAGGTAGGTGCCCATAGGACCACCATCATGCGAAAGGCGACTTAACCCAGCGTGATGTTGGCAGGACCCAGCGTCGCCTTGCTAGGCCAAGTCAGCGTTCTTGCGGCCCCCTTACCGAGAAGAGTCCGATCCCGCATCGGGTTCGCTTACGAACCCTCCGGTAGGGCACCATTACTGGTGACACTGCCTGATCTATTAACAGCCCCGAGTCCCCCTTGGAATAGTCTTCTAGCTTCACTACATAGCCGCTTGCTAAAGATGTCCGGAATTGCATCGTGGGCGTTAACACCCGGAGCGACAACGAGCAAGGTCACAGCCTCTCTTACTTCACGCTGGGCGTTCGACTTGACTGGTACGCACCGCCCAATCAGCCCACGCCGTATCTCCCAACTTGAACAGACTCTAATTGGTAGATTCGACACCGGCGTTCAGGTTTTGTTTGCACGCCGTTAGTTTTGTGGCCCGGCGCACCTCGTGGGACAGCTGTCCCGGCACGCTCTCCCAGTATCCCCCACGGGGGGGCGCCCGGTCCCCGGCGGCGGCCCCGCCCGCCAGGGTGCCCCCCACGGCGGCGCGCGACGCCGCCGCGGAAGGGAGTGCGGAGGCGGCCCCGCAGCGTCGGGTCGACCGGGCGCGCCCTCAGTCGGCAGGCCCGGCCTCCCGGGTCGAACGCCTGCGGGCAGGGCCGGCGTGAACGTCGGGCAGACCGCCGTCCACCGCGCCGGCGCCCGGGGCGGGGCATGCGGGGACACTCGCGCCCGACCGCCGGAGCCGATGCCGGCGCCCTCGCGGCGCGCCCTCCTCCCGGCGCGTGGGGGTACCCGGTCGGTTCAGTACCTCGCCGGCGCGGGCGGGGGGCGGAGGTTGGGCGGGGGAGCGGGAGGGGGGTGCGCTCCCGGTACTGGCTTCATCGCCGTCGTCGGCCCGGCGCGGGAGTGGGTAGGCCTAGTCGGCCGATGGCTGCCCTCCCGTGTCCCCGACCGAGTGTCGTACGCCCGGTCGGGCCCTGCCGAGGCGCCGGCGCATCCCGGGGCAGTTGCCCGGTCGTCGGGCTGCCTGCGCCCGGCTGCCTCCGGACCTGATCTGCGCCCGGCGCCCAGGGCACCGTGGCCAGGCCCTGACGAGCGAGCCGGTCGCGGCGCGCCGCCCCGCCCCTCCGACGCGGCCCCGGGGGCCGGCCCCGGGCCGACGCAAGGCCCGAGCCGGCAGGGTCCACCCCCGCGAGCACCGACCCGCCGGGCCGTCCGTTGCCGGCGGCCGCGGCGCGCCGCGAAACCCGAACGCGCCGCCCCGGCGGTACGGCGCGGGGACGGTGGGGTGTTTCGCCGGACTGGCCTCCCCGCCGGACCGGCCGCCCCACGCGGGGGGCGTGGGTACCACTCCGGAACGGCCCACGCGCCCCCATCCGGGCCCTCGCGCCTCGGGGCGGGCGCCCCACCGGCGGCGGCCCGATCCGCACGGCCGGAGCGCTGCCGGGTCGCCCAC     
