# Supplementary material for: A simple method for data partitioning based on relative evolutionary rates
Source: PeerJ. 2018 Aug 28;6:e5498. doi: 10.7717/peerj.5498 (PMC6118207; doi:10.7717/peerj.5498)
Supplement: Data S1 — The datasets are provided in the PHYLIP format. [file peerj-06-5498-s002.zip › DataS2/AS14-9.phy]

17  4000
out     ATTTATGAAATATGAGTATGTCAACTTAATAAAAATTCTATTTCCTTTATAATAATGACAGTTTATTATAAAACAATAATTTACCTTGCTTTGAACATGTGAATGAAGCTGATTTTGCAACAGACAGGAATTAAAAAGCGGCTGATATTCTCTCATTTATTACTTCTTAATATCATTTAAAATAAATAACATATGTGATACTTAATTCCTGTAAAAACTATCACTCTTATGAATCATAAAGTCTACTTTTAATACCAATTTTAATTAGGTAAAAGCATAATGTCCTATTTTGTGTCCAAATTAATATTCTGTTTGTTAATACTTCTTCTGTAGTAATATTACATTTCAGTTTTATAGGACTCTCAATCAACAAACAAAATCGTAATCTCCATTAACTATTGTTTCTTATTTGAAAGAAAAATTACAGATTTGTCTTTTCATTGAATATTACAACCTTTTATGAACCTTCATAAACTTTTATTAAAATCAACAGGTAACATAATTATTGTGTTTAATTAGTTAATTGAAATCATTCTCCCGTATTAATAAATATTATTATAAATTTTACAAAGAGCACTATATACTAACGGGTTTAGAATTAAAAGAATTTTTGAAATTTCATATATTGTAATAGAAATCTTTAGCATAAAATATATAGTTCATAATTTATAGGATAATATTTTTTTGATGAATTTTAACTTTAGTTACAATAAATTATATATGAATTTAATTTAGGGAAAAATTTTCACCTATAAAGAATTCTTAAGTATAACTTAAATAATTTATTTTTAAATAAAATACAATTTAAGTTTGTAAGTACATAAATTTACTTTAAAGACTTACACAAGATTTTTATTTAAATCTTCCTAACGAGATTACAATTTATATGACTTATTATTATACTAAAACGAGGACGTATTAATTAATAGAACTTATTAACTTCTTTAGTTCACTCATAGGAATGTAATTAATAGATCTACTATTTGATACTGTTCTTAAAGGAAACTAATGTTATTTATTCTCGTAGATTAGACTATGTATAAGTAAAAGCACCTATATGTGTTTATCTAGGCCTATGCTCGCTTGGTTTACATAGAAATTTTCCCTTAGGTGCCCCGCCGAACCGCCTTTCCATGGATTGAGCACAGGATAAATGATTCGCAACTTGAAATAAACACAGTTCGAAGTATGTATCGCGTACTTACTGTTTTGACGATGTTCGAGCACTGTATTTCTAGAGTTGATAATCTCACTTTACAACGACTCGAAACGACGGCGGAATCGTTTATAAGTCCACCATCCCATGAACTTTCGCACAAAAGTTAGTGAAGTAATAGGCTCCTACTCTGGCACGCGTGATAGACTTTGCAGTTCTCGTTCAATTACAGGTGCGCCTGATCGTTCGAATATACTAACTGGTCAGCTCTTGTAGACTCATTAATAACGAGAATCGCGTGACACTGTTTAGCATTTGAGTAAGTTGCAAGACAATGAGGACTAAAGTAGTATTGAGCCACTGGAGCCTCGATCGTAATGACCGCTCGATAAGAAAGCTCGATCAACTTTACCGTTCATTAGATCGTTAAATGGTCGACCGACGCTATGTCCAGGGGTGATAGCACATTTAAACTACAATTCGATTGCTTGCATGAATAGACATTTGCCCGACTAAGCCTAGATTTTCTTTCGGCGCCCACCGGCTGGAGTATTGGATGACGTGTGCCAGGACTTAAATGTCTCGAGTTATAGCGACGGCGAATTAAAGGACACGAAAGCGTCGGTATTAGATTAAGTGATTCATGAGTACTAGTGAGAACTGAAAATTAGGAATTTGTTTGTGGCAATGGTATAGTGGGTCCTACGCTAACAACCTGGGTATCAATTGGGTTATATTACATTTACGGTCAAGAAAGAGAAATCTTGTGTGATATTCCGCAATTGTGTTACACTAGTAGCGAGTCTGACACTGTCACTCATAAGGTCTATTAACTGTACTTATGCCCGGGGAATGTCCCGCTCGCCGCGCTTCGCACTCCGCTTTCCAACCTAGCGCTAGCAACTCTCGGCTGGCGCATCACAGAGTAGAAAACGCCCACCACCGTGCGGACCACAGAAACAGTGGGCGTTGCACGACGGCACACTTGTGACGCTAGGAGTAGAGGGCCTATAAGTTCGCAGTAAGATGTGACGTCAATAGACGTTCGCGCATTTAGCTCGTCGTGAGCATCCGGCTTCGCGGGAGACCCGCGCCCTTTGCGGTATGGTAACTTTATGGAGTCTTGTAGCCGCTACGCACGTGACCAAAGTAGGGATGGGCACGTTCCTGACCCTTCTAAGCTACGAGCGAGTCTGGGGCTCCGCCGGCTGAGTAGTTGGCCTAGGCCTCTCCCCGCATGTTGGGGTGGACTCTACCCCACGAGCTTTGTCGACACATTTTCACACCACGGTATGGGTGTCGTTGAGTCCTGGGTGTAGCGCGTGCCACCGCACGGGCATCATGTGTTCACATTAGGACCACGACAAGAGTTTTGAACCTCTCCTGAGCAGTACTGTACTAGATCTTCCACAACATGGTAAGAGTACGCAGGGCCGGCATCGAGCTAGGCAGGCGTGGTCGGACACACTGAAGGCCTCGAGACCCCCCACGCTATCGCCAGTTTACTCGCGAAAGCCAGTCTATGGCGCTCGTATTGCATAGCGATTAGCACTGCGGGTCACATTGATGTCAAGACGACTATGGGCCCCTCGAGGCTGCAGGTGTTGCGCTCACCGGACTTCTCAGCTGAACAGGGATTAAGGCCGAGGCGTTAGAGTTAATACGCGGCTAACGATAAACGACAACGGATTGGCATTTGGCCCGGGGCGGCGGTACCCACGTGTGGCACGGGCTTTGGCCCTCGCGCCGGGTTCCAGAGGGCACGGGGGTCCGTAGTAGCCGGCAGGCGCGACCGATATGGTCCCCGCGCCGGTACTCTCGGCGTACGTGCGAATGGGCATAGTTTTCGCCGCCCGGGTAGGGGGGCGGGCGCGCGTGCGTGGCGAGCCGTCCGCGTCGCCCCGGGCGGGTCCGGGCCGCCGCCCACGCGCCCGCCCCCGCGAGGGCGGGCTCGGGCGCGGACCTCCCGCTCTGCCAGCGACGCGGGCGGCCCGCCCCCGCACCCCCCGGTTCGTCCCTTGCCGCACCCGCCGGCTAGCACGCCTCTTCGGGCGGAGGGACGAGGGGGGACGCACCCCCGGACCCGTCCAGGCCCGTTGCTCGTGACGGATCCCGCCGCCCGCCCACGCGAGCCCCGCGCCGTGCGGCCGCCCCCAGGGGCCGGGGGCCGCCCCTGGCGGACAGTCGGGCCAAGGTGCGGGCAGGCGCGCGCAACAGGGCCCGCGGCCTAGGCGTACGGACCGACCGCGACCCGACCGGGTGCCGCTTCCCGGGCTGATGAGCCGGCGCCGTGCCCGGTGCCGCCCGGCGCGCCCCGCCTTGGGGCTCGACCGGGCTTACCGGACACGAGCCGACGAGCAAGCGGCCCTTCTGCATTGGCCCCCGACCGGGCGAGGCAGGGAGTCTTTGCCCCGCGCCGGCCCTCGTTCGCCCGCATGCGGCGGGGCCGGTTGCGGCGGGCGCGCGACGTCCCCTCCGGCCACCCGCCGGGCCCGGGCGCGGTCCCGACGCCACGCGGATGCGGCCTGGCTGCGAGGGCCCTTCCCGGGCAGGCGGGTCCGCCGTGACCCGCCCCTGGCTGGGCGCGCGCGGGGCGTTCAGGGCCGCGGCGACATGCCACTGGCTGAGTCGGGGGTGGTCCGCCCGGCCGCCGCCGGGCGCCCGATCATCGCGCGCACCCCTGCGGCCCCGCCTGGGCGCGAAGCCTGGCTGCGCGCACGGTGGGTCGCCCCCCTCGGCCGTGACGGGCCGGCGTGCCCCCGGGGCCCCGGCCAGTGGGCCAGCAGCCGGGAGCTCGCGGGTGGGAGTGCCCGACACCCCGCTCTGTGTTACGGGGCGCCGTGT     
P       ATTTATGAAATATGAATATGTCAACTTAATAAAAATTCTATTTCCTTTATAATAATGACGGTTTATTATAAAACAATAATTTACCTTGCTTTGAACATGTGAATGAAGCTGATTTTGCAACAGACGGGAATTGAAAAGCGGCTGATATTCTATCATTTATTACTTCTTAATATCATTTAGAATAAATAACTTATGTGATACTTAATTCCTGTAAAAACTATCACTCTTATGAATCATAAAGTCTACTTTTAATGCCAATTTTAATTAGGTAAAAGCATAATGTCCTATTTTGTGTCCAAATTAATATTCTGTTTGTTAATACTTCTTCTGTAGTAATATTACATTTCAGTTTTATAGAACTCTCAATCAACAAACAAAATCGTAATCTCCATTTACTATTGTTTCTTATTTGAATGAAAAATTATAGATTTGTCTTTTCATTGAATATTACAACCTTTTATGAACCTTCATAAACTTTTATTAAAATCAACAAGTAACATAATTATTGAGTTTAATTAGTTAATTGAAATCATTCTCCCGTATTAATAAATATTATTATAAATTTTACAAAGAGCACTATATACTAACGGGTTTAGAATTAAAAGAATTTTTGAAATTTCATATATTATAATAGGAATCTTTAGAATAAAATATATAGTTCATAATTTATAGGATAATATTTTTTTGATGAATTTTAACTTTAGTTACAGTAAATTATATATGAATTTAATTTAGGAAAAAATTTTCACCTTTAAAGAATTCTTAAGTATAACTTAAATAATTTATTTTTAAATAAAATACAATTTAAGTTTGTAAGTACATAAATTTACTTTAAAGACTTACACAAAATTTTTATTTAAATCTTCCTAACGAAATTACAATTTATATGACTTATTATTATACTAGAACGAGGACGTATTAATTAATAGAACTTATTAACTTCTTTAGTTCACTCATAGGAATGTAATTAATAAATCTACTATTTGATACTGTTCTTGAAGGAAACTAATGTTATTTATACTCGTAGATAAGACTATGCATACTTAAAGGCACCTATAAGTGTCTATCTAGGCCTATGCTCGCTTGGTTGATATAGAAATTTTCCCCAGGGTATACCGCCGAACCGCCTTTCAATAGATTAAGCACCGGATAAATGATTCGCAAGTTGAAATAAACACAGTTCGAAGTATGTATCGCGTACTTACTGTTTTGGCGATGTTCAAGCACTGTATTCCTAGAGTTTATAATCTCACTTTCCAACGACTCGAAACGACAGCAGAACAGTTCATAAATCCACCATCTCGTGAACTATTGCATAAAAGTCAGTGAAGTAACAGGCTCCTACTCTGACACCTGTGATAGACTTTGCTGCTCTTGTTCAATTACAGATGCGCATGATCGTTCGAATGTGCTAACTAGTTAGCTCTTGTGGGCTCGTTAATAACGGGAATCATGTGACGCTGTTTAGCGATTGAGTAAGTTGCAAGATAACGAGGACTATAGTAGTATTGAGCCATTGGAGCTTCGATCGTGGTGACCGCCTGATAAGAAAGCTCGATCATTTTCATCGTTCATTAGATCGTTAAATGGTCGACCGGTGCTATGTCCCGGGGTGGTCGCATGTTTAAACTACAATTAGATTTCTTGCATGAATATACATCTGCCCGACTAAGCCTAGATTTTCTTTCGGCGCCCACCAGCTGGAGTATTGGATGACGTGTCCCAGGACTTAAATGTCTCAAGTTATGGCGATGGCGAATTCAAAGACACGAAAAAGTCGATATTGGATTAATTGATTTATGGGTACTGGTGAGAACCGAAAATTAAGAATTTGTTTGTGAAAATGGTGTAGTGCGTCCTACGCTAACAACCTGGGTATCAATCGGGTTATATCACACTTACAGTCAAGAAAGAGAGATCTTGTGAGATATCCCGCAATTGTGTTGCACTAGTAACGAGTCTGACACTGTCACTCATAAGGTCAATAAACTGTACTTATGCCCGGGGAATGACCTGCTCGCCGCGCTTCGCACTCCGCTTTCCAACCTAGCGCTAGCAGCTCTCGGCTAGCGCACCACAGAGTGGAAAAAGTTCGCCACCGTGCGGTCCACAGAAACAGTGGGCTTTGCGCGGCGGCACACTGGTGGCGCTAGGAGTAAAGGGCGTATAGCTTCACAGTAAGATGTGACGTCAGTAAACGTTCGCGCATTTAGCTAGTCGTGAGCATCCGACTTCGCGGAACACCCGCGCCCGGTGCGGCATGGTAACTTTATGGAGTCTAGTAGCCGCCTCGCACGTAATCAAAGTAGGGTTGGGCACGTTCCTAACCCTTCTAAGCTCCGAGCGAGTCTGGGGCTCCGCCGACTGAATAGTAGGCCAAGGCCTCTCGACGCATGTTGGAGTGGACTTTACCTCACGAGCCTTCTCGACACATTGTCGCACCTCGGTATGGATGTCGTTGAGCCCTGGGTGTAGCGCGTGCCGCCGCACGAGGACCATGTGTTTACATTGGGGGGACGACAAGAGTTTTGAACCTCTCCTGAGCAGTCCTGTACTGGACCTTCCTCAACATGGTATGAGTACGTAGGGCCGGCAGCGAGCTTGGCAGGCGTGGTCGGACACGCTGACGGCCTCGAGACCCCTCAGGTTACCGCCAGTTTACTCGCGAGAGCCGGTCTAGGGTGCTCGTGTCGTATAGCGATTAGCACTACGGGACACATTGATATCAAAACAACTGTGGGCCCCTCGAGGCTGCAGGTATTGCGCCCACCGGTCTTCTCAGCTGAGCACGGATTAAGGCCCAGGCGTAAGGGTTAATACGCGGCTAACGAAAAACGACATCGGATCAGCATTCGGCCCGGGGCGGCAGTGTGCACATGGGGCACCTGCTTTGGTCCTTACGCCGGGTTGCAGAGGGCACGGGGGTCCAGGGTAGCCGGCAGGCGCTACCGATATGGTCCCCGCGCCGGTGCTCTCGGCGTGCGTGCGATTGCGCACAGTCTTCGCCGCCCGGCTAGCGGGGCGCGCGCGCGTGCGTGGCGAGGCGTCCGCGTCGACCTGAGCCGGTCCGGGCCCCCGCCCACGTGCCCGCCCCCGCGAGGGCGGGCACGGGCGCGGACCTCCCGCTCGGCCAGCGACACGGGCGCACCGCCCCCGCACCCCCCGGTTCGTCCGTTGCCGGCCCCGCCGGCAAGCACGCCTCTTCGGGGGGAGGGACGAGGGGGGACACAGCTCCGGACTCGTCCAGGCCCGATGCACGTGACGGAGCCCGGCGCCCGCCCACGCGAGCCCCGCGCCGCCCTGCCGCCCCCAGGGGCCCGGGGGCCCCCCTGCCGGACAGTCAGGCCGAGGTGTGGGCGGCCGCGCGCAAACGGGCGCGCGGCCTAGGCGTACGTGCCGACCGCGCCCTGACCGGGTGCCGCTTCCCGGGCTGATAAGCCGGCGACGCGCCGGGTGCCGCCCCGCGGGCCCCGCGTTGTGGCCCGACCGGGCTTATCGGGCAGGAGCCGACGACCAAGTGGCCCGTCTGCAGTGGCCCCCGACCGGGCGAGGCAGGGGGTCTGTGCCCCGCGCGGGCCCTCGTGCGGCCGCATCCGGTGGGGCCGATCGCGGCGGTCGCGCGCCGTCCCGTCCGGCCACCCGCCGGGCCCGGGCGCGGTCCCGACGCCGCGCGGATGGGCCCTCGCTGTGTGGGCCCTTCCCGGGCGGGCGGGTCCGCCGTGACCCGCCCCGGGCTGGGGGCGCGCGCGGCGTTCAGGGCCGCGGCGGAAGGCCACTGACTGAGTGGGGGCTGGTCCGCCCTGCCGCCACCGGGCGCCCGACCATCGCGCGCACCCCTGCGGCCCCACATGGACGCGAAGCCTGGGCGCGCGCACGGTAGGTCGCCCCCCGCGGCCGGGACGGGCCGGCGTGCCCGGGTGGCCCTGACCAGTGGGCAAGCAGCCGGGAGCTCCCGGGTGCGGGTGCCCGGCTCCCCGCTTTGTCTCACGGGGCGCCCCGT     
O       ATTTATGAAATATGAATATGTCAACTTAATAAAAATTCTATTTCCTTTATAATAATGACAGTTTATTATAAAACAATAATTTACCTTGCTTTGAACATGTGAATGGAGCTGATTTTGCAACAGACGGGAGTTAAAAAGCGGCTGATATTCTATCATTTATTACTTCTTAATATCATTTAAAATAAATAACTTATGTGATACTTAATTCCTGTAAAAACTATCACTCTTATGAATCATAAAGTCTACTTTTAATACCAATTTTAATTAGGTAAAAGCATAATGTCCTATTTTGTGTCCAAATTAATATTCTGTATGTTAATACTTCTTCTATAGTAATATTACATTTCAGTTTTATAGAACTCTCAATCAACAAACAAAATCGTAATCTCCATTTACTATTGTTTCTTATTTGAATGAAAAATTATAGATTTGTCTTTTCATTGAATATTACAACCTTTTATGAACCTTCATAACCTTTTATTGAAATCAACATGTAACATAATTATTGAGTTTAATTAGTTAATTGAAATCATTCTCCCGTATTAATAAATATTATTATGAATTTTATAAAGAGCACTATATACTAACGGGTTTAGAATTAAAGGAATTTTTGAAATTTCATATATTATAATAGGAATCTTTAGCATAAAATATATAGTTCATAATTTATGGGATAATATTTTTTTGATGCATTTTAACTTTAGTTACAGTGAATTATATATGAATTTAATTTAGGCAAAAATTTTCACCTATAAAGAATTCTTAAGTATAACTTAAATAATTTATTTTTAAATAAAATACAATTTAAGTTTGTAAGTACATAAATTTACTTTAAAGACTTACACAAAAGTTTTATTTAAATCTTCCTAACGAAATTACAATTTATGTGACTTATTATTATACTAAAACGAGGACGTATTAATTAATAGAACTTATTGACTTCTTTAGTTCACTCATAGGAATGTAATTAATAAATCTACTATTTGATACTGTTCTTAAAGGAAACTAATGTTACTTATACTCGTAGATTAGACTATGTATAATTAAAAGCACCTATATGTGTTTATCTAGGCCTATGCTCGCTTGGTTGACATAGAAATTTTCCCCGAGGTATACCGCCGAACCGCCTTTCAATAGATTAAGCACAGGATAAATGATTCGCAATTTGAAATATACATAGGTCGAAGTATGTATCACGTACTTACTGCTGTAGCGATGTTCGAGCACTGTATGCCCAGAGTTTATAATCTCGCTTTACAACGACTCGAAACAACAGCAAAATCGTTTGTAAATACACCATCTCCTGAGCTATCGCATAAAAGTCAGTGAAGTAAAAGGCTCATACTCTGGCACTGGTGATAGACCTTGCCGTTCTCGTTCAATTACAGGTGCTCATGATCGTTCGAATGTACTAACTGGTCAGCTCTTGTAGCCTCGTTAATAACGAGAATCGCGTGACGCTGTTTAGCAATTGAGTAAGTTGCAAGATAACGAGGACTACAGTAGTATTGAGCCATTGGAGCTTCGATCGTAGTGACCGCTTGATAAGAAAGCTCGATCATAATAATCGTTCATTAGATCGTTAACTGGTCGACCGGCGCTATGTCCTGGGGTGGTTGCACATTTAAACTACAATTAGATCACTTGCATGAATAGACATTTGCCCGACTAAGCCTAGATTTTCTTTCGGTGCCCATCGGCTGGAGTATTGGATGACGTGTCCCAGGACTTAAATGTCTCAAGTTATAGCGACGGCGAATTTAAAGACACGAAAACGTCGCTATTCGATTAAATGATTTATGAGTACTAGTGAGGACTGAAAATTAGGAATTTGTCTGTGACAATGGTGTAGTGGGTCCTACGCTAACGACCTGGGTATCAATTGGGTTATATGACACTTCCGGTCAAGAAAGAGAAATCTTACGCGATATCCCGCAGTTGTGTTGCGCGAGTAACGAGTCTGACACTGTCACTCATAAGGTCGATTAACTGTACTTATGCCCGGGGAATGTCCTGCTCGCCGCGCTTCGCACTCCGCTTTCGAACCTAGTGCTAGCATCTCTTGGCTGTCCCATCACAGAGTGTAAAACGCCCGCCACCGTGCGGTCCACAGAAGTAGTGGGCTTTGCACGGCAGCACACTTGTGGCGCTAGGTGAAGAGGGCGTATACCTTCGCAGTAAGATGCGACGTCCATAAACGTTCGCGCATTTAGCTAGTCGTGAACCTCCGACTTCGCGGAAGACCCGCGCCCAGTGCGGTATGATGACTTTATAGACTCTAGTAGCGGCCCCGCACGTAATCAAAGTAGGGTTGGGCACGTTCCTTACCCTTCTAAGCTACGAGCGAGTCTGGGGCTCCGCCGGCTGAGTAGTTGGCTTAGGTCTCTCGACGCATGTTGGAGTGAACTCTACCCCACGAGCTTTCTCGACACATCTTCGCACCACAGTATGGATGTCGTTAAGTCCTGGGTGTAGCGCGTGCCACCGCACGCGCAGCATGTACTTACATTAGGAGCACGACAAGAGTTTTGAGCCTCGCCTGAGCGGTCCTGTACTGGATCTTCCACAACATGGTAAGAGTACCCAGGGCCGACATCGAGCTAGGTAGGCGTGGTCGGACACACTGATCGCCTTGAGGCCCCCCAGGTTAGCGCCAGTTTACTCGCGAGAGCCAGTCTAAGGTGCTCGTATCGCATAGTGATTAGCACCGTGGGTCACACTGACCTCAAAACGACTATGGGCCCCTCGAGGCCGCAGGAGTTGCGCCCACCGGACTTCGCAGCTGAGCGCGGATTGAGGTCCAGGAGTTAGGGCTAATACTCGGCTAACGGTAAACGACATCGAATGTGCATTCGGCCCGGGGCGGCCGTACCGACATGAGGCACGAGCTTTGGTCTTCACGCCGGATTTCAGAGGGCACGGGGGTCCGGAGTAGCCGCCAGGCGCGACCGATATGGTCCCCGCGCCGGTGCTCTCGGCATTCGTGCGAGTGGTAACAGTTTTCGCCGCCCGGCTAGCGGGGCGGGCGCGCGTGCGTGGCGAGCCGTCCGCGTCGTCCGGGGCCGGTCCGGGCCCCCGCCCATGCGCCCGCCCCCGCGAGGGCGGGCACGGGCGCGGACCTCCCGCTCGGCCGGCGACGCCGGCGGCCCCCCCCCGCGCCCCCCGCTTCGTCCACTGCCGATCCCGCCGACGAGCCCGCCTCTTCAGGTGGAAGGAGGAGGGGGGACACACCACCGGACCCGTCCAGGCCCGATGCTTGTGACGGATCCCGCCGCCCGGCCACGCGAGCCCCGCGCCGGCCGGCCGCCCCCAGGGGCCGGGGGTCCCCCCGGCCGGACAGTCCGGCGGAGGCGCGGGCCGGCGCGCGCAACCGGGCGCGCGGCCTAGGCGGACGGGCCGACCGCGCCCCGACTGGGTGCCGCGTCCCGGGCTGATGAGCCGGCGACTTGCCGGGTGCTGCCCGGCGCGACCCGCCTCGTGGCCCGACCGGGCGTACCGGGCAGGAGCCCACGACCAAGGGGCCCGCCTGCAGTGGCCCCCGACCGGGCGGGGCAGGGGGTCTTTGCCCCGCGCGGGGCTTCGTCCCCCCGCATCCGGGGGGGCCTATGGCGGCGAGCGCGCGCCGTCCCTTCCGGCCACCCGCCTGGCCCGGGCGCGGTCCCGACGCCGCGCGGATGTGCCCTTCCTGCGAGGGCCCGTCCCGGGCCGGCGGGTCCGCCGTGACCCGCTCCTGGCTAGGTGCGCGCGCGGTGTTCAGGGCCGCGGCGCAAGGACACTGACTGAGTGGGGGCTGGCCAGCCCTGCCGCCCCCCGGCGCCCGACTATCGCGCGCACCCCGGCGGCCCCGCATGGACGCCAAGCCTGGCGGCGCGCACGGTGGGTGGGCCCCCGCGGCCGGGGGGGGCCGGCGTGCCCGAGGAGCCCCGACCCGTGGGCCAGCAGTCGGGAGCTCCCGGATATGGGTGCCCAGCCCTCCGCTGTGTCTGACGTGGCGCCGCGT     
N       ATTTATGAAATATGAGTATGTCAACTTAATAAAAATTCTATTTCCTTTATAATAATGACGGTTTATTATGAAACAATAATTTACCTTGCTTTGAACATGTGAATGGAGCTGATTTTGCAACAGACAGGAATTGAAAAGCGGCTGATATTCTATCATTTATTACTTCTTAATATCATTTATAATAAATAACTTATGTGATACTTAATCCCTGTAAAAGCTATCACTCTTATAAATCATAAAGTCTACTTTTAATACCAATTTTAATTAGGTAAAAGCATAATGTCCTATTTTGTGTCCAAATTAATATTCTGTTTGTTAATACTTCTTCTATAGTAATATTACATTTCAGTTTTATAGAACTCTCAATCAACAAACAAAATCGTAATCTCCATTTACTATTGTTTCTTATTTGAATGAAAAATTACAGATTTGTCTTTTCATTGAATATTACAACCTTTTATGAACCTTCATAAGCTTTTATTGAAATCAACAAGTAACATAATTATTGAGTTTAATTAGTTAATTGAAATCATTCTCCCGTATTAATAAATATTATTATAAGTTTTACAAAGAGCACTATATACTAACGGGTTTAGAATTAAAAGAATTTTTGAAATTTCATATATTATAATAGGAATCTTTAGAATAAAATATATAGTTCATAATTTATAGGATAATATTTTTTTGATGGATTTTAACTTTAGTTACAATAAATTATATATAAATTTAATTTAGGAAAAAATTTTCAGCTATAAAGAATTCTTAAGTATAACTTAAATAATTTATTTTTAAATAAAATACAATTTAAGTTTGTAAGTACATAAATTTACTTTAAAGACTTACACAAAATTCTTATTTAAATCTTCCTAACGAGATTACAATTTATATGACTTATTACTATACTAAGACGAGGACGTATTAGTTTATAGAACTTATTAACTTCTTTGGTTCACTCATAGGAATGTTATTAATAAATCTACTATTTGATACTGTTCTTAAGGGAAACTAATGTTATTTATGTTCGTAGATAAGGCCATGAATATCTAAAAGCACCTATATGTGTTTATCTAGGCCTATGCTCGCTTGGTTAATATAGAAATTTTCCCCGAGGTATACCGCCGAACCGCCTTCCTATAGATTAAGCACAGGATAAATGATTCGCAATTTGAAATAAACACAGTTCGAAGTATGTATCGTGTACTTACTGTTTTAACGATGTTCTAGCACTGTATATCTAGAGTTAATAAACTCTCTTTACAACGACTCGAAACGACGGCAGAATCGTTTATAAATTCACTATCTTGTGAGCTATCGCATAAAAGTCAGTGAAGTAAAAGGCTCATACACTGGCACCCGTGATAGACGCTGCCGCTCTAGTTCAATTACAGACGCACATGATCGTTCGAATATACTAACTGGTAAGCTCTTGTAGACTCGTTAATAACGAGAATCGCGTGACGCTGTTTAGCAATTGAGTAAGTTGCAAGATCATGAGGACTATAGTAGTATTGAGCCATTGGAGCTTCGAACGTATTGACCGCTTGATAAGAAAGCTTGATAATTATTACCGTTCATTAGATCGTTAAATGGTCGACCGACGCTATGCCCAGGGGTGGTCGCATATTTAAACTACAATTAGAATACTTGCATGAATAGACATCTGCCTGACTAAGGCTAGATCTTCTTTCGGGGCCCACCGGCTGGAGTATTGGATGACGTGTACCAGGACTTAAATGTCTCGAGTTATAGCGACGGCAAATTTAATGACAAGAAAGCGTCGATATTGGATTAAATGATTTATGGGTACTAGTGAGGACTGAAAATTAGGAATCTGTTTGTGATAATGGTTTAGTGGGTCCTACGCTAACAACCTGGGTATCAACTCGGTTATACGACACTTACAGTCAAGAAAGAGAAATCTTGCGAGATATCCCGCAATTGTGTTACACTAGTAACGAGTCTGACACTGTCATTCATAAGGTCTATCAACTGTACTTATGCCCGGGGAATGTCCCGCTCGCCGCGCTTCGCACTCCGCTTTCCAACCTAGGGCTAGCAACTCTTGGCTATCTCATCACAGAGTAGAAAACGCCCGCCACCGTGCCGCCCACAGAAGCGGTGGGCCTTGCGCGTCAGCACACTGGTGGCGCTAGGAGGAGAGGGCGTATAGGTTCACAGTAAGATACGACGTCGGTAAACATTCGCGCATTTAGCTGGTAGTGAGCGTCCGGCTTCGCGGAAGACCCGCGCCCAGTGCGGCATGATCACTTTATGGACTCTTGTAACAGCCTCGCCCGTAATCAAAGTAGGGTTGGGCACGTTACTAACCCTTCTAAGCTGCGAGCGAGTCTGGGGCTCCGCCGGCTGAGTAGTCGGCTTAGGCCTCTCCACGCATGTTGGGGTGGACTTTACCCCACGAGCTTTGTTGACACATGTTCGCACCGCGGTATGGGTGTCGTTGAGTCCTGGGTGTAGCGCGTGCCGCCGCACGGGTATCATGTGTTCACATTAGGGGCACGACAAGAGTTTTGAACCTCCACTGAGCAGTCCTATACTGGACCTTCCGCAACAAGGTAAGAGTACCTAGGGCCGGCATCGAACTAGGCAGGCGTGGTCGGACACACTGACCGCCTAGAGCCCCCCCAGGTTAACGCCAGTTTACTCGCGACAGCCGGTCTATGGTGTTCATGTCGCATAGCGACTAGCACTGTGGGTCACAATGATGTCAAGACAACTGTGAGCCCCTCAAGGCTGCAGGTGTTGCGCCCGCCGGTCTTCTCAGCTGAACGTGGATTAAGGCCTAGGCGTAAGAGTTAATACACCGCTAACGATAAACGACATCGGATTGGCGTCCGGCCCAAGGCGGCTGTACGCACATGCGGCACGGGCTTTGGGCTTTACGCCGGGTTCCAGAGGGCACGGGGGTCCGGAGTAGCCGACAGGCGCGACCGATATGGTCCCCGCGCCGGAGCTCTCGGCATACGTGCGATTGGGTATAGTCTTCGCCGCCCGGCTAGCGGGGCGCGCGCGCGTGCGTGGCGAGCCGTCCGCGTCGTCCGGGGCGGGCCCGGGCCCCCGCCCACGAACCCGCCCCCGCGAGGGCGGGCACGGGCGCGGACCTCCCGCTCGGCCAGCGACGCCGGCGGCCCTCCCCCGCACCCCCTGCTTCGTCCAGTGCCCCGCCCGCCGGCCAGCGCGCCTCTTCGGGCGGAGGGACGAGGGGGGACACACCCCCGCACCCGTGCAGGCCCGATGCGCCTGACGGAACCCACCGCCCGGCCACGCGAGCCCCGCGCCGGCCGGCCTCCCCCAGGGGCCGGGGGGCCCGCCTGCCGGACGGTCCGGGCCAGGCGCGGGCGGTCGCGCGCAAACGGGCACGCGGCCTAGGCGTACGCGCCGACCGCGCCCCGACTGGGTGCCGCTTCCCGGGCTGATGAGCCGGCGACGCGCCCGGTGCTGTCCGGCGCGACCCGCCTAGTGGCCCGACCGGGCGTACCGGGCAGGAGCCGACGACCAAGCGGCCGGTCTGCAATGGCCCCCGACCGGGCAGCGCAGGGTCTCTTTGCCCCGCGCGGGCCTTCGTGGGCCCGCATCCGGCGCGGCCGATCGCGACGGGCGCGCGCCGTCCCCTCCGGCCACCCGCCGGGCCCGGGCGCGCTCCCGACGCCCCGCGGATGCGCCCTCACTACGAGGGCCCTTCCCGGGCCGGCGGGTACGCCGAGACCCGCGCCTGGCTAGGAGCGCAGGCGGCGTTCAGGGCCGCGGCGCCAAGCCACTGACCGAGTGGGGGCTGGCCCGCCCTGGCGGCCCCGGGCGCCCGAGCAGCGCGCACACCCCTGCGGCTCCCCATGAGCGCGAAGCCTGGCTGCGCGCACGGGGGGTCGGCCCCCACGGCCGGGGGGGGCCGGGGTCCCCGCGGGGCCCCGACCCGTGGGCCAACAGCCGGGAGCTCCCGCGTCCGGGTGCCCGGCCCCCCGCTATGATTCACGCGGCGCCGCGC     
M       ATTTATGAAATATGAATATGTCAACTTAAAAAAAATTCTATTTCCTTTATAATAATGACAGTTTATTATAAAACAATAATTTACCTTGCTTTGAACACGTGAATGAAGCTGATTTTGCAACAGACAGGAATTGAAAAGCGGCTGATATTCTATCATTTATTACTTCTTAATATCATTTAAAATAAATAACTTATGTGATACTTAATTCCTGTAAAAACTATCACTCTTATAAATCATAAAGTCTACTTTTAATACCAATTTTAATTAGGTAAAAGCATAATGTCCTATTTTGTGTCCAAATTAATATTCTGTTTGTTAATACTTCTTCTATAGTAATATTACATTTCAGTTTTATAGGACTCTCAATCAACAAACAAAATCGTAATCTCCATTTACTATTGTTTCTTATTTGAATGAAAAATTACAGATTTGTCTTTTCATTGAATATTACGACCTTTTATGAACCTTCATAAGCTTTTATTGAAATCAACAAGTAACATAATTATTGGGTTTAATTAGTTAATTGAAATCATTCTCCCGTATTAATAAATATTATTATAATTTTTACAAAGAGCACTATATACTAACGGGTTTAGAATTAAAAGAATTTTTGAAATTTCATATATTGTAATAGGAATCTTTAGCGTAAAATATATAGTTCATAATTTATAGGATAATATTTTTTTGATGAATTTTAACTTTAGTTACAATAAATTATATATGAATTTAATTTAGGGAAAAATTTTCACCTATAAAGAATTCTTAAGTATAACTTAAATAATTTATTTTTAAATAAAATACAATTTAAGTTTGTAAGTACATAAATTTACTTTAAAGACTTACACAAAATTTTTATTTAAATCTTCCTAACGAAATTACAATTTATGTGACTTATTATTATACTAGGACGAGGACGTATTAATTAATAGAACTTATTAACTTCTTTAGTTCACTCATAGGAATGTAATTAATAGATCTACTATTTGATACTGTTCTTGAAGGAAACTAATGTTAATTATGCTCGTAGATGAGACTATGCATAGGTAAAAGCACCTATATGTGTTTATCTAGGCCTATGCTCGCTTGGTTGACATAGAAATTTTCCCCAAAGTACACCACCGAACCGCCTTCCAATAGATTAAGTACAGGATAAATGATTCGCAAGTTGAAATAAACACAGTTCGAAGTATGTATCACGTACTTACTGCTCTGACGATGTTCGAGCACTTTATGCCTAGAGTTAATAATCTCTCCTTTCAACGACTCGAAACGACAGCAGAACTGTTTATAAATTCACCATCTCGTGAACTATTGCATAAAAGTCAGTAAAGTAAAAGGCTCATACGCTGACACTCGTGATAGACGTTGCCGCTCTCGTCCAATTACAGTTGTACATGATCGTTCGAATGTACTAACTGGTCAGCTCTTGTGGGCTCATTAATAACGAGAATCACGTGACGCTGTTTAGCAATTGAGTAAGTTGCAAGATAACGAGGACTATAGTAGTATTGAGCCATTGGAGCTTCAATCGTGTTGACCGCTTGATAAGAAAGCTCGATTACTGTCATCGTTCATCAGATCGTTAAATGATCGACCGGCGCTATGTCCAGGGGTGATCGCATATTTAAACTATAATTTGATTGCTTACATGGATAGACATCTGCCGGACTAAGCCTAGATCTTCTTTCGGCGCCCACCGGCTGGAGTACTGGATGACGTGTTCCAAGACTTAAATGTCTCGAGTTATAGTGATGGCGAATTCAAAGACATGAAAGCGTCGGTATTGGATTAAATGATTTATGGGTACTAGTGAGAACTGAAAATTAGGAATTTGTCTGTGACAATGGTGTAGTGGGTCCTACGCTAACAACCTGGGCATCAATCTGGTTATATGACACTTACGGTCAAGAAAGAGAAATCTTACGAGATATTCCGCAGTTGTGTTGCACTAGTAACGAGTCTGACACTGTCGCTCATAAGGTCCATTAACTGTACTTATGCCCGGGCAATGTCCTGCTCGCCGCGCTTCGCACTCCGCTTTCCAACCTAGCGCTAGCAGCTCTTGGCTATCGCATCACAAAGTAGAAAACATCCGCCACCGTGCGGTCCACAAAAGCGGTGGGCGTTGCTCGGCGGCACACTTGTGGCGCTAGGAATAGAGGGCGTACAGGTTCCCAGTAAGAGATGACGTCAGTAAACTTTCACGCATTTAGCTAGTTGTGGGCGTCCGCATTCGCGGAAGACCCGCGCCCAGTGCGGAATGGTAACTTTATAGATTCTAGTAGCTGCCCCGCACGTCATCAAAGTAGGGCTGGGCACGTTTCTAACCCTTCTAAGCTCCGAGCGAGTCTGGGGCTCCGCCGACTGAGTAGTCGGCTTAGACCTCTCCACGCATGTTGGAGTGGACTTTACCCCACGAGCCTTCTTGGCACATCCTCGCACCGCGGTATGGGTGTCGTTGAGTCCTGGGTGTAGCGCGTGCCACCACACGGGCATCATGTGTTGACATTAGGAGCACGACAAGAGTTTTGATCCTCTGCTGAGCGGTCCTGTACTCGACCTTCCCCAACATGGTAAGAGTACCCAGGGCCGGCATCGAGCTAGGCAGGCGTGGTTGGACATACTGACTGCCTTGAGGCCCCCCAGGTTAGCGCCAGTTTACTCGCGACAGCCAGGCTAAGGTGCTCGTATAACATAGCGATTAGCGCCATGGGGCACATTGATGTCAAGACTACTATGGGCCCCTCAAGGCTGCAGGTGTTGCGCCCACCGGTCTTCACAGCTGAACATGGATTAAGGCCCAGGCGTAAGGGCTAATACACGACTAACGATAAACGACATCGGATCGGCATCCGGCCCGGGGCGGCAGTTCACACATGTGGCACGGGCTTTGGTCTTGACGCCGGGTTCCAGAGGGCACGGGGGTCCGGAGTAGCCGGCAGGCGCGAACGAGATGGTCCCCGCGCTGGTGCACTCGGCATACGTGCGACTGGGAAGAGTTTTCGCCGCCCGGCTAGCGGGGCGCGCGCGCGCGCGTGGCGAGTCGTCCGCGTTGCCCCGGGCGGGTCCGGGCCACCGCCCACGCGCCCGCCCCCGCGAGGGCGGGCACGGGCGCGGACCGCTCGCTCGGCCAGCGACGCCGGCGGCCCGCCCCCGCACCCCGCGATTCGTCCTTTGCCGGACCCGCCGGCGAGCACGCCTCCTCAGGCGGAGGGACGAGGGGGGGCACACCGCCGCACCCGTCCAGGCCCGGTGCACCTGACGGATCCCGCCGCCCGACCAGGCGAGCCCCGCGCCGACCGGCCGCCCCCAGGCGCCGGGGGACCCCCCGGGCGGACAACCCGGGCGAGGCGCGGGCGGTCGCGCGCAAAGGGGCACCCGACCTAGGCGTACGGGCCGACCGCGCCCCGACCGGGTGCCGCTTCCCGGGCTGATCGGCCGGCGGCGCGCCGGGTGTCGCCCCGCGCGGCCAGCTTCGCGGCCCGACCGGGCGTACCGGGCAGGAGCCGACGACCAACCCGCCCGTCTGCAATGGCCCCCGAGCGGGCGGACCAGGGGCTCTCTGCCCCGCGCGGGCCTTCGTGCGCCCGAATGGGGGGCGGCCGATCGCGCCGTGCGCGCGCCGTCCCCTCCGGCCACGCGCCGGGGCCGGGCGCGGGCCCGACGCCGCGCGGATGCGGCCTTGCTGTTAGGGCCCTACCCGGGCTGGCGGGTCCGCCGAGACCCGCGCCTGGCTAGGCGCGCGGGCGGCGTTCAGCGCCGCGGCGCCAGGTCACTGATTGAGTGGGGGCTGGCCCGCCCTGGCGCCCCCGGGCGCCCGAGCATCTCGCACACCGCTGCGGCCCCACATGGGCGCGAAGCCCGGCTGCGCGCACGGCGGGTCGGCCCCCCCGGCCGAGCGGGACCGGCGTGCCCGCGGGGCCCCGACTCGTGGGCTAGCAGCCGGGAGCTCCCGGGTGCGGGTGCCCGGCCGCCCGCTTTGTTTCACGAAGCGCCACGG     
L       ATTTATGAAATATGGATATGTCAACTTAATAAAAATTCTATTTCCTTTATAATAATGTCGGTTTATTATAAAACAATAATTTACCTTGCTTTGAACATGTGAATGGAGCTGATTTTGCAACAGACAGGAATTAAAAAGCGGCTGATATTCTATCATTTATTACTTCTTAATATCATTTAAAATAAATAACTTATGTGATACTTAATTCCTGTAAAAACTATCACTCTTATAAATCATAAAGTCTACTTTTAATACCAATTTTAATTAGGTAAAAGCATAATGTCCTATTTTGTGTCCAAATTAATATTCTGTATGTTAATACTTCTTCTATAGTAATATTACATTTCAGTTTTATAGAACTCTCAATCAACAAACAAAATCGTAATCTCCATTTACTATTGTTTCTTATTTGAATGAAAAATTACAGATTTGTCTTTTCATTGAATATTACAACCTTTTATGAACCTTCATAAACTTTTATTGAAATCAACAAGTAACATAATTATTGAGTTTAATTAGTAAATTGAAATCATTCTCCCGTATTAATAAATATTATTATGAGTTTTACAAAGAGCACTATATACTAACGGGTTTGGAATTAAAAGAATTTTTGAAATTTCATATATTGTAATAGGAATCTTTAGCGTAAAATATATAGTTCATAATTTATGGGATAATATTTTTTTGATGAATTTTAACTTTAGTTACAATAAATTATATATGAATTTAATTTAGGGAAAAATTTTCACCTGTAAAGAATTCTTAAGTATAACTTAAATAATTTATTTTTAAATAAAATACAATTTAAGTTTGTAAGTACATAAATTTACTTTAAAGACTTACACAAAATTTTTATTTAAATCTTCCTAACGAAATTACAATTTATATGACTTATTATTATACTAGAACGAGGACGTATTAATTAATAGGACTTATTAACTTCTTTAGTTCACTCATAGGAATGTAATTAATAAATCTACAATTTGATACTGTTCTTGAAGGAAACTAATGTTACTAATGCTCGTAGATTAGACTATGTATAATTAAAAGCACCTATACGTGTTTATCTAGGTCTATGCGCGCTTGGTTGACATAGAAATTTTCCCTAAGGTGTACCGCCGAACCGCCTTCCAATGGATTAAGCACCGGATAAATGATTCGCAATTTGAAATACACACAGTTCGAAGTATGTATCGCGTACTTACTGCTTTGACGATGTTCGAGCACTGTATCTCTAGAGTTAATAATTTCTCTTTACAACGACTCGAAACGACTGCAAAATCGTTTATAAATCCACCATCTCGTGAACTATTGCACGAAAGTCAGTGAAGTAAGAGGCTCATACTCTGACACCTGTGATAGACCTTGCCGCTCTTGTCCAATTACAGTTGTACATGATCGTTCGAATGTACTAACTGGTCAGCCCTTGTAGACTCGTTAATAACGAGAATCACGTGACGCTGTTTAGCAATTGAGTAAGTTGCAAGACAAAGAGGACTACAGTAGTATTGAGCCATTGGAGCCTCGACCGTGTTGACCGCCTGATAAGAAAGCTCGATCATGATCATCGTTCATTAGATCGTTAAGTGGTCGACCGGCGCTATGTCCAGGGGTGGCTGCATATTTAAACTACAATTCAATAACTTGCATGAATAGACATCTGTCCGACTAAGCCTAGATTATCTCTCGGTGCCCACCGGCTGGAGTATTGGATGACGTGTCCCAGGACTTAAATGTCTCAAGTGATGGTGACGGCGAATTCAAGGACATGAAAGCGTCGATATTGGATTAAATGATTTATGAGTACTAGTGAGAACTGATAATTAGGAATCTGTGTGTGACAAGGGTGTAGTGAGTCCTACGCTAACAACCTGGGTATCAATCGGGTCATAAAACACTTACAGTCAAGAAAGAGAAATCTCAAGAGATGTTCCGCAATTGTGTTACACCAGTAGCGAGTCTGACACTGTCAATCATAAGGTCTATTAACTGTACTTATGCCCGGGGAATGTCCTGCTCGCCGCGCTTCGCACTCCGCTTTCCAACCTAGCGCTAGCAGCTCTCGGCTGCCACATTACGAAGTGGAAAATGCCCGCCACCGTGCGGCCCACAAAACCGGTGGGCTTTGCACGGCGGCAGACTTGTGACGCTAGGACTAGAGGGCCTGTAGGTTTTCAGTAAGATAGGACGTCAGTAAACGTTCGCGCATTTAGCTAGTTGAGGGCGTCCGTATTCGCGGTAGACCCACGCCCAGTGCGGGATGATTACTTTATAGATTCCAGTAGCTGCCTCGCACGTCATCAAAGTAGGGTTGGGCACGATCCTTACCCTCCTAAGCTATGAGCGAGTCTGGGGCTCCGCCGTCTGAGTAGTCGGCTTAGGCCTCTCCGCGCATGTTGGAGTAGACTGTACCCCACGAGCCTTCTTGACACATGTTCCCACCACGGTACGGGTGTCGTTTAGCCCTGGGTGTAGCGCGTTCCACCGCATGGGTATCATGTATCCACATTTGGATCGCGACAAGAGTTTTCAGCCTCTACTGAGCGGTCCCGTACTGGACCTTCCTCAACACGGTAGAAGTACACAGGGCCGGGATCGAGCTAGGCAGGCGTGGTCGGACACACTGATCGCCATGAGCCCCCCCAGGTTAACGCCAGTTTACTCGCGACAGCCTGTCTAGGGTGCTTGTGTCGTATAGCGATTAGCGCTGTGGGTCACATTGATGTCAAGACAACTCTGGGCCCCTCGAGGCTGCAGTTGTCGCGCCCACCGGTCTTCTCAGCTGACCATGGATTAAGGCCTAGGCGTCAGGGCTAATACGCGACTAACGATAAACGACATCGGATTAGCATTCGGCCCGGGGCGGCGGTACACACATGCGGCACAGGCTTTGGTCTTTACGCCGGCTTTTAGAGGGCACGGGGGTCCGGAGTAGCCGGCAGGCGCGACCGAGATGGTCCCCGCGCCGGTGCTCTCGGCGTACGTGCAACTGGGAAGAGTTTTCGCCGCCCTGCTAGCGGGGCGTGCGGGCGTGCGTGGCGAGCCGTCCGCGTTGTCCCGGGCGGGTCCGGGCCCCCGCCCACGCCCCCGCCCCCGCGAGGGCGGGCACGGCCGCGGACCTCCCGCTCGGCCAGCGACGCCGGCGGCCCACCCCCGCAACCCCTGGTTCGTCCGCTGCCGGTCCCGCCGGCGAGCACGCCTCTTCGGGAGGAGGGACGAGGGGGGGCACACCGACGCACCTGTCCAGGCCCGATGCGCGTGACGGACCCCCCCGCCCGGCCAGGCGAGCCCCGCGCCGGTCGGCCGCCCCCAGGGGCCGGGGGACCCCCCGGCCGGACGGCCCGGGCTAGGGGCGGGCGGTCGCGTGCAAGCGGGCACGCGGCCTAGGCGTACGCGCCGACCGCGCCCCGACTGGGTGCCGCTTCCGGGGCTGATGAGCCGGCGGCGCGCCGGGTGGTGCCCTGCGCGACCAGCCGCCGGGCCCGACCGGGCGTACCGGGCAGGCGCTGACGACCAAGCCGCCCGTGTGCAATAGCCCCCGACCGGGCGGGGCAGGGGTTCTCTGGCCCGCCCGGGCCGTCGTGGGCCCGCATCCGGGGCGGCCGATCGCGACGGGCGCGCGCCGCCCCCGCCGGCCACCGGTGGGGCCCGGGCGCGGACCCGACGCCGCCCGGGTGCCCCCTCGCTCGGAGGGCCCTTCCCGGGCCGGCGGGTCCGCCGAGACCCGCTCCTGGCTAGGCGCGCCGGCGGCGTTCAGTGCGGCGGCGCCATGTCACTGGCTGAATGAGGGCTGGCCCCCCCTGGCGCCCCCGGGCGCCCGTACATCACGCACACGGCTGCGGCCCCACATGGACGCGAAGCCCTGCGGCGCGCACGGCGGGTCGGCCCCCCCGGCCGGGACGAACCGGCGGGCCCGGGGAGCCCCGCCCCGTGGGCCAGCAGCCGGGAGCTCCCGGGTAGGCGTGCCGGGCGCCCCGCTATGTATCACGAGGCGCCGCGG     
K       ATTTATGAAATATGAGTATGTCAACTTAATAAAAATTCTATTTCCTTTATAATAATGACGGTTTATTATAAAACAATAATTTACCTTGCTTTGAACATGTGAATGAAGCTGATTTTGCAACAGACGGGAATTAAAAAGCGGCTGATATTCTATCATTTATTACTTCTTAATATCATTTAAAATAAATAACTTATGTGATACTTAATTCCTGTAAAAACTATCACTCTTATTAATCATAAAGTCCACTTTTAATACCAATTTTAATTAGGTAAAAGCATAATGTCCTATTTTGTGTCCAAATTAATATTCTGTATGTTAATACTTCTTCTATAGTAATATTACATTTCAGTTTTATAGGACTCTCAATCAACAAACAAAATCGTAATCTCCATTTACTATTGTTTCTTATTTGAATGAAAAATTACAGATTTGTCTTTTCATTGAATATTACAACCTTTTATGAACCTTCATAAGCTTTTATTAAAATCAACAGGTAACATAATTATTGAGTTTAATTAGTTAATTGAAATCGTTCTCCCGTATTAATAAATATTATTATAAATTTTACAAAGAGCACTATATACTAACGGGTTTAGAATTAAAAGAATTTTTGAAATTTCATATATTGTAATAGAAATCTTTAGCATAAAATATATAGTTCATAATTTATAGGATAATATTTTTTTGATGAATTTTAACTTTAGTTACAATAAGTTATGTATGAATTTAATTTAGGAAAAAATTTTCACCTATAAAGAATTCTTAAGTATAACTTAAATATTTTATTTTTAAATAAAATACAATTTAAGTTTGTAAGTACATAAATTTACTTTAAAGACTTACACAAGATTTTTATTTAAATCTTCCTAACGAAATTACAATTTATGTGACTTATTATTATACTAAAACGAGGGCGTATTAATTAATAGAACTTATTAACTTCTTTAGTTCACTCAAAGGAATGTAATTAATAAATCTACTATTTGATACTGTTCTTAAAGGAAACTAATGTTAGTTATACTCGTAGATTAGCCAATGTATAATTAAAAGCACCTATACGTGTTTATCTAGGCCTATGCTCGCTTGGTTAACATAGAAATTTTCCCTAGTGTGTACCGCCGAACCGCCTTCCGATGGATTAAGCACAGGATAAATGATTCGTAATTTGAAATAAACACAGTTCGAAGTATGTATCGCGTACTTACTGCTATGCCGACGTTCAAGCGCTATATTCCTAAAGTTAATAATCTCGCTTTGCAACGACTCGAAACGACAGCAGAATCGTTTGTAAATCCACCATCTCATGAACTGTTGCACGAAAGTCAGTGAAGTAATAGGCTCATACTCTGACACTCGTGATAGACTTTGCGGCTCTTGTTCAATTACAGGTGCGCATGATCGTTCGAATGTACTAACTGGTTAGCCCTTGTTGACTCACTAATAACGAGAATCCCGTGACTCTGTTTAGCAATTGAGTAAGTTGCAAGATAACGAGGACTATAGTAGTATTGAGCCATTGGAGCTTCGATCGTGTTGACCGCTTGATAAGAAAGCTCGATCATTATCACCGTTCATTAGATCGTTAAGTGGTCGACCGGCGCTATGTCCAGGGGTGTTTGCATATTTAAACTACAATTTGACGACTTACATGAATAGACATCTGCCTGACTAAGCCTAGATCATCTTTCGGGGCTCATCGGCTGGAGTATTGGATGACGTGTTCCAGGACTTAAATGTCTCAAGTTATGGCGACGGCGAATTTAATGACATGAAAGCGTCGATATTGGATTAAGTGATTTATGAGTACTGGTGAGGGCTGAGAATTAGGAATATGTTTGTGATAATGGTATAGTGGGTCCTACGCTAACAACCTGGGTATCAATCGGGTCATATCACATTTACAGTCAAGAAAGAGACATCTTACGAGATATTCCGCAGTTGTGTTACACCAATAACGAGTCTGACACTGTCACTCATAAGGTCTATCAACTGTACTTATGCCCGGGAAATGTCCCGCTCGCCGCGCTTCGCACTCCGCTTTCAAACCTAGCGCTAGCATCTCTTGGCTGGCACATGACACAGTGAAAAATGCCCGCCACCGTGCGACCCACAGAAGCGGTGGGCTTTGCGCGACAGCACACTTGTGGCGTTAGGAGAAGAAGGCGTGTAGGTTTGCAGTAAGATATGACGTCGGTAAACATTCGCGCATTTAGCCAGTTGTGGTCATCCGAATTCGCGGTAAACCCACGCCCAGTGCGGGATGGTGACTTTACAGACTCTGGTAGCTGCCCCGCACGTCATCAAAGTAGGGCTGGGCACGATACTAACCCTTCTAAGCTACGAGCGAGTCTGGGGCTCCGCCGTCTGAGTAGTCGGCATAGGCCTCTCCACGCATGTTGGGGTGGCCTCTACCCCACGAGCCTTCTTGACACATTTTCCCACCGCGGTATGGGTGTCGCTGAGTCCTGGGTGTAGCGCGTGCCGCCGCATGGGGACCATGTAGTTACATTAGGAGCACGACAAGAGTTTTGAACCTCTGCTGAACGGTCCTATACTGGACCTTCCACAACATGGTAGGAGTACCCAGGGCCGGCAGCGAGCTAGGCAGGCGTGGTCGGACACGCTGACTGCCTTGAGGCCCCCCAGGTTAGCGCCAGCTTACTCGCGAGAGCCCGCCTAGGGTGCTCGTTTCGCATAGCCATTAGAGCTGTGGGTCACAATGATGTCAAGACGACTTTGGGCCCCTCGAGACTGCAGCCGTTGCGCTCACCGGTCTTGACAGCTGAGCGTGGATTAAGGCCCAGGCGTCAGAGCTAATACGCGGCTAACGATAAACGACATCGGATAAGCCTTCGGCCCGGGGCGGCGGTACGCACATGCGGCACTAGCTTTGGCCTTTGCGCCGGATTCCAGAGGGCACGGGGGTCCGGAGTAGCCGGCAGGCGCGACCGAGATGGTACCCGCGCCGGTGCTCTCGGCCTGCGTGCAAATGGGGACAGTTTTCGCCGCCCTGTTAGCGGGGCGCGCGCGCGTGCGTGGCGAGCCGTCCGCGTCGCCCTGGGCGGGTCCGGGCTCCCGCCCACGCGCCCGCCCCCGCGAGGGCGGGCGCGGGCGCGGACCGCCCGCTCGGCCGGCGACACCGGCGGCCCACCCCCGCACCCCCCGGTTCGTCCGCTGCCGGTCCCGCCGACCAGCGCGCCTTTTCGGGCAGAGGGACCAGGGGGGACACAGCCCCGCACCCGTGCAGGCCCGCTGCACGTGACGAACCCTTCCGCCCGGCCAAGGGAGCCCTGCGCCGGTCGGCCGCCCCCAGGGGCCGGGGGGCCCCCCGGCCGGACAGCCCGGCCCAGGGGCGGGCGGGCCCGCGCGAGCGGGCACGCGACCTAGCCGTACGGGCCGACCGCCCCCCGACCGGGTGCCGCTTCCCGGGCTGATGAGCCGGCGGCGCGCCGGGGGGGGCCCTGCGCGTCCAGTCGCCCGGCCCGACAAGGCGTGCCGGGCAGGCGCCGACGACCAAGCCGCCCTTCTGCAGTGGCCCCCGACCGGGCCGCGCAGGAAGTCTTTGCGCCGCCCGGGCCGTCGTGCGCCCGCATCGGGCGGGGCCGGTGGCGACGGGCGCGCGCCGTCCCGTCCGGCCACCGGCCGGGCCCCGGCGCGGTCCCGACGCCGCGCGGGTGCCGCCTCGCTCAAAGGGCCGCTCCCGGGCCGGCGGGTCCGCCGAGACCCGCGCATGGCTGGGGGCGCCGGCGGCGTTCAGGGCCGCGGCGCGAGGTCACTGGCCGGGTGGGGGCTGGGCCGCCCTGCCGTGGCCGGGCGCCCGAACATCGCGCACACCGGTGCGGCCCCACATGGGCGCAAAGACCGGCGGCGCGCACGGCGGGTTGTCCCCCGCGGCCGCGGCGAACCGGCGTGCCCGCGAGGCCCCGACCCGTGGGCCAGCAGCCGGGAGCGCCCGGGTACGGGTGCCGGGTTCCCCGCTGTGCGTGACGGGGCGCCGCGG     
J       ATTTATGAAATATGAGTATGTCAACTTAATAAAAATTCTATTTCCTTTATAATAATGACAGTTTATTATGAAACAATAATTTACCTTGCTTTGAACATGTGAATGAAGCTGATTTTGCAACAGACAGGAATTAAAAAGCGGCTGATATTCTGTCATTTATTACTTCTTAATATCATTTAGAATAAATAACTTATGTGATACTTAATTCCTGTAAAAACTATCACTCTTATAAATCATAAAGTCTACTTTTAATACCAATTTTAATTAGGTAAAAGCATAATGTCCTATTTTGTGTCCAAATTAATATTCTGTATGTTAATACTTCTTCTATAGTAATATTACATTTCAGTTTTATAGAACTCTCAATCAACAAACAAAATCGTAATCTCCATTTACTATTGTTTCTTATTTGAATGAAAAATTACAGATTTGTCTTTTCATTGAATATTACGACCTTTTATGAACCTTCATAAGCTTTTATTGAAATCAACATGTAACATAATTATTGAGTTTAATTAGTTAATTGAAATCATTCTCCCGTATTAATAAATATTATTATAAATTTTACAAAGAGCACTATATACTAACGGGTTTGGAATTAAAAGAATTTTTGAAATTTCATATATTGTAATAGGAATCTTTAGTATAAAATATATAGTTCATAATTTATAGGATAATATTTTTTTGATGAATTTTAACTTTAGTTACAGTAAATTATATATGAATTTAATTTAGGGAAAAATTTTCACCTATAAAGAATTCTTAAGTATAACTTAAATAGTTTATTTTTAAATAAAATACAATTTAAGTTTGTAAGTACATAAATTTACTTTAAAGACTTACACAAAAATTTTATTTAAATCTTCCTAACGAAATTACAATTTATATGACTTATTATTATACTAGAGCGAGGACGTATTAATTAATAGAACTTATTAACTTCTTTAGTTCACTCATAGGAATGTAATTAATAGATCTACTATTTGATACTGTTCTTAAGGGAAACCAATGTTATTTATACTCGTAGATTAGACCATGTATAATTAAACGCACCTATACGTGTTTATCTAGGCCTATGCTCGCTTGGTTAACATAGAAATTTTACCACAAGTGGACCGCCGAACCGCCTTCCCATCGATTGAGCACGGGATAAATGACTCGCAACTTGAAATAAACACAGATCGAAGTATGTATCGCGTACTTACTGCTCTGACGATGTTCGAGCGCTGTATTTCTAGAGTTGATAATCTCTCTTTACAACGACTCGAGACGACGGCGGAATTGTTTCTAAATTCACCATCTCGTGAACTATTGCATTAAAGTCAGTGAAGTAACAGGCTCATACGCTGGCACTCGCGATAGACTTTGCAGCTCTCGTCCAATTACAGATGCACATGATTGTTCGAATGTACTAACTGGTTAGCCCTTGTGGACTCGTTAATAACGGGAACCGTGTGACGCTGTTTAGCAATTGAGTAAGTTGCAAGATAAAAAGGACTATAGTAGTATTGAGCCACTGGAGCCTCGATCGTACTGACCGCTTGATAAGAAAGCTTGATTATAATCATCGTTCATTAGATCGTTAAATGGTCGACCGGGGCTATGTCCGGGGGTGGACGCACATTTAAACTATAATTTGACGGCTTGCATGAATAGACATCTGCCTGACTAAGCCTAGATTTTCTTTCGGTGCCCATCGGCTGGAGTATTGGATGACATGTTCCAGGACTTAAATGTCTCGAGTTATGGTGACGGCGAATTTAAAGACAAAAAAGCGTCGATATTTGATTAAGTGATTCATGAGTACTAGTGAGAACCGAAAATTAGGAATCTGTCTGTGACAAAGGTGTAGTGGGTCCTACGCTAACTACCTGGGTATCAATTAGGTTATATCACACTTGCGGTCAAGAAAGAGAAATCTTACGAGATATCCCGCAGTTGTGTTACACTAGTAACGAGTCTGACACTGTCATTCATAAGGTCTATTAACTGTACATATGCCCGGGCAATGTCCCGCTCGCCGCGCTTCGCACTCGGCTTTCCAACCTAGAGCTAGCATCTCTTGGCTGACACATTACAGAGTGGAAAACGCCCGCCACCGTGCGGTCCACAGAAGCGGTGGGCTTTGCTCGGCGGCACACTCGTGGCGGTAGGAATAGAGGGCGTGTAGGTTTGCAGTAAGATGCGACGTCACTAGACGTTCGCGCATCTAGCTGGTTGTGAGCATCCGAATCCGCGGTAAACCCGCGCCCAGTGCGGGATGATTACTTTATAGACTCTTGTAGCTGCGACGCACGTTATCAAAGTAGGGTTGGGCACGATGCTTACCCTTCTAAGCTACGAGCGAGTCTGGGGCTCCGCCGACTGAGTAGTCGGCTTAGGCCTCTCCACGCATGTTGGAGTGGACTCTATCCCACGAGCTTTTTTGACACATTTTCCCACCCCGGTATGGATGTCGTTGAGTCCTGAGTGTAGCGCGTGCCCCCGCATGAGTAGCATGTATTGACATTAGGATCACGACAAGAGTTTTGAGCCTCCACTGAGCCGTTCTGTACTGGATCTTCCACAACATGGTAGGAGTACCGAGGGCCGGCATCCAGCTAGGCAGGCGTGGTCGGACACACTGATTGCCTTGAGGCCCCCCAGGATAGCGCCAGTTTACTCGCGAAAGCCTGCCTAAGGTGTTCATTTCCCATAGCGAGTAGCGCTGAGGGGCACACTGATGTCAAGACAACTTTGGGCCCCTCGAGGCTGCAGCTGTTGCGCCCACCGGACTTGTCAGCTGAACATGGATTAAGGCCCAGGCGTCAGAGCTAATACGCAGCTAACGAAAAACGACATCGGATTTGCTTTCGGCCCGGGGCGGCAGTATACACATGGGGCACGAGCTTTGGTCTTTGCGCCGGATTCGAGAGGGCACGGGGGTCCGGAGTAGCCGGCAGGCGCGATCGAAATGGTCCCCGCGCCGGTGCTCTCGGCATTCGTGCAATTGGGGACAGCTTTCGCCGCCCTGCTAGCGGGGCGCGCGTGCGTGCGTGGCGAGCCGTCCGCGGCTGCCCGGGGGGGTCCGGGCCCCCGCCCACTCGCCCGCCCCCGCGAGGGCGGGCACGGGCGCGGACCTCCCGCTCGGCCGGCGACGCCGGCGGCCCGCCGCCGCACCCCCGGGTTCGTCCGCTGCCGGTCCCGCCGGCGAGCGCGCCTCAGCGGGTGGAGGGACGAGGGGGGGCACACCGCCGCACCCGTCCAGGCCCGCTGCGCGTGACGGTGCCTGCCGCCCGGCCAAGCGAGCCCGGCGCTGGGCGGCCGCCCGCAGGGGCCAGGGGCCTCCCCGGCCGGACGGCCCGGCCCAGGCGCGGGCGGCCGCGCGCAAGCGGGCACGCGGCCTAGCCGTACGTCCCGACCGCGGCCCAACTGGGTCTCGCTTCCCGGGCTGATTAGCCGGCGGCGCGCCGGGTGCAGCCCCGCGCGGCCAGCCGCTCGGCCCGACGGGGCGTGGCGGGCAGGCGCTGACGATCAAGGCGCCCTTGTGCAGCTGCCCCCGACCGGGCAGCGCAGGAGGTCTGTGCCCCGCCCAGGCCATCGTGCGCCCGCATTCGGAGCGGCCGGTGGCGACGAGCGCGCGCCGTCCCCTCCGGCCACTGGCCAGGGCCCGGCGCGCTCCCGACGCCGCGCGGATGCCCCCTGGCTCGGAGGGCCGTTCCCGGGCTGGCGGGTCCGCCGAGGCCCGCGCGTGGCTCGGTGCGCGGGCGGCGTTCAGGGCCGCGGCGCCAGGCCACTGGCTGAGTGGGGGCTGGCCCGGCCTGGCGCCCCCGGGCGCCTGAGCATCACGCACACTGTTGCGGCCCCACATGGACGCGAAGAGCGGCGGCGCGCACGGCGGGTAGGCCCCCGCGGCCGGGGGGAACCGGCGTGCCCGCGAGGCCCCGGCCCGTGGGCCACCAGCCGGGAGCTCCCGGGTGCGGGTGCCGGGCCCCCCGCTGTGTGTCACGGGGGGCCGCGA     
I       ATTTATGAAATATGGATATGTCAACTTAATAAAAATTCTATTTCCTTTATAATAATGACAGTTTATTATAAAACAATAATTTACCTTGCTTTGAACATGTGAATGAAGCTGATTTTGCAACAGACGGGAATTAAAAAGCGGCTGATATTCTTTCATTTATTACTTCTTAATATCATTTAGAATAAATAACTTATGTGATACTTAATTCCTGTAAAAACTATCACTCTTATAAATCATAAAGTCTACTTTTAATACCAATTTTAATTAGGTAAAAGCATAATGTCCTATTTTGTGTCCAAATTAATATTCTGTATGTTAATACTTCTTCTATAGTAATATTACATTTCAGTTTTATAGAACTCTCAATCAACAAACAAAATCGTAATCTCCATTTACTATTGTTTCTTATTTGAATGAAAAATTACAGATTTGTCTTTTCATTGAATATTACGACCTTTTATGAACCTTCATAAACTTTTATTAAAATCAACAAGTAACATAATTATTGAGTTTAATTAGTTAATTGAAATCGTTCTCCCGTATTAATAAATATTATTATTATTTTTATAAAGAGCACTATGTACTAACGGGTTTAGAATTAAAAGAATTTTTGAAATTTCATATATTGTAATAGGAATCTTTAGTATAAAATATATAGTTCATAATTTATAGGATAATATTTTTTTGATGAATTTTAACTTTAGTTACAATAAATTATATATGAATTTAATTTAGGAAAAAATTTTCAACTGTAAAGAATTCTTAAGTATAACTTAAATAATTTATTTTTAAATAAAATACAATTTAAGTTTGTAAGTACATAAATTTACTTTAAAGACTTACACAATAATTTTATTTAAATCTTCCTAACGAAATTACAATTTATATGACTTATTATTATACTAAAACGAGGACGTATTAATTAATAGAACTTATTAACTTCTTTAGTTCACTCAAAGGAATGTAATTAATAAATCTACTATTTGATACTGTTCTTGAAGGAAACTAATGTTACTCATACTCGTAGATAAGACAATGTATAACTAAACGCACCTATACGTGTTTATCTAGGCCTATGCTCGCTTGGTTAACATAGAAATTTTCCCAGAAGTGTACCACCGAACCGCCTTCCGATAGATTAAGAACAGGATAAATGATTCGCAACCTGAAATAAACACAGTTCGAAGTATGTATCGCGTACTTACTGCTCTGTCGATGTTCGAGCACTGTATCCCTAGAGTTTATAATTTCCCATTACAATGACTCGAAACGGCGGCGGAATCGTTTGTAAATTCACCATCCCGCGAACTATAGCATAAAAGTCAGTGAAGTAACAGGCTCATACCCTGACACTCGTGATAGACTCTGCAACTCTTGTTCAATTACAGATGCGCATGATCGTTCGAATATACTAACTGGTTAGCCCTTGTGGTCTCGTTAATAATGAGAATCCTGTGACGCTGTTTAGCACTTGAGTAAGTTGCAAGATAACGAGGACTACAGTAGTATTGAGCCATTGGAGCCTCGATCGTACTGACCGCTTGATAGGAAAGCTCGACTACTATCATCGTTCATCAGATCGTTAAATGGTCGACCGATGCTATGTCCGGGGGTGGTCGCATATTTAAACTAAAATTTTATAACTTGCATGAATAGACATCTGCCCGACTAAGCCTAGATTTTCTTTCGGCGCTCATCAGCTGGAGTAATGGATGACGTGTTCCAGGACTTAAATGTCTCAAGTTATGGTGACGGCGAATTCAACGACATGAAAGCGTCGGTATTAGATTAAATGATTTATGAGTACTCGTGAGGACTGATAATTAGGAATATGTTTGTGATAAGGGTATAGTGGGTCCTACGCTAACAACCTGGGTATCAGTCAGGTTATATTACATTTACAGTCAAGAAAGAGAAATCTTACGAGATATCCCGCACTTGTGTTACACCAGTAACGAGTCTGACACTGTCGCTCATAAGGTCTATAAACTGTATTTATGCCCGGGCAATGTCCTGCTCGCCGCGCCTCGCACTCCGCTTTCCAACCTAGTGCTAGCACCTCTCGGCTGACGCATCACAGATTGGAAAACGCCCGCCACCGTGCGGTCCACAAAAGCGGTGGGCTTTGCACGGCAGTACACTCGTGGCGCTAGGAATAGAGGGCTTGTAATTTTTCAGTAAGATTTGACGTCGGTAACCGTTCGCGCATTTAGCCGGTTGTGGGCACCCGAATACACGGTAAACCCCCGCCCAGTGCGGAATGGTTACTTTATGGATTCTCGTAGCTGCATCGCACGTAATCAAAGTAGGGTTGGGCACGATCCTTACCCTTCTAAGCTACGAGCGAGTCTGGGGCTCCGCCGTCTGAGTAGTCGGCTTAGGCCTCTCTACGCATGTTGGTGTGGACTTTACCCCACGAGCCTTCTTGACACATCTTCGCACCGCGGTATGGGTGTCGTTGAGCCCTGAGTGTAGCGCGTGCCCCCGCATGGGTATCATGTCTTGACATTAGGAGCACGACAAGAGTTTTGAACCTCTGCTGAGCGGTCCTGTACTGGACCTTCCTCAACATGGTAAGAGTACCTAGGGCCGGCATCGAACAAGGCAGGCGTGGTCGGACACGCTGACTGCCTGGAGGCCCCCCAAGCTAGCGCCAGTTTACTCGCGAGAGCCAGCCTAGGGTGCTCGTGTCCTATAACGATTAGCACCGTGGGGCACATTGATGTCAAGACAACTGTGGGCCCCTCGAGGCTGCAGCTGTTGCGCTCACCGGACTTGTCAGCTGAACATGGATTCAGGTCTAGGCGTCAGAGCTAATACGCGGCTAACGACAAACGACGTCGGATTAGCTTTGGGCCCGGGGCGGCAGTGCGCACATGCGGCACGTGCTTTGGTCTTTGCGCCGGTTTCCAGAGGGCACGGGGGTCCGGAGTAGCCGGCAGGCGCGAGCGAGATGGTCTCCGCGCCGGTACTCTCGGCGTCCGTGCCAGTGAGGACAGTATTCGCCACCCGGCGAGGGGGGCGCGCGCGCATGCGTGGCGAGTCTGCCGCGTGGTCCGGGGCGGGTCCGGGCCGCCACCCACTGGCCCGCCCGCGCGAGGGCGGGCGCGGGCGCGGACCTCCTGCTCGGCCGGCGCCGCTGGCGGGCCCCCCCCGCACCCCCAGCTTCGTCCGCTGCCGGTCCCGCCGGCGAGCACGCCTCTTCGGGGGGAGGGACAAGGGGGGACACACCGCCGCACCCGTCCAGGCCCGCTGCGCGTGACGCGCCCCGCCGCCCGGCCAGGCGAGTCCCGAGCCGGTCGGCCGCCCCCAGGGGCCGGGGGGCCCCCCGGCCGGACAGCCCGGCCCAGGTGCGGGCGGCCGCGCGCAAGCGGGCACGCGGCCTAGGCGTACGGGCCGACCGCGCCCCGACGGGGTATCGCTTCCCGGGCTGATAAGCCGGCGGCGCGCCGGGTGCGGTCCCGCGCGACCAGCCACGCTGGCCGACAGGGCGTACCGGGCAGGCGCCGACGACCAAGCCGCCCCTCTGCAGTCGCCCTCCACCGGGCGGCGCAGGAGGTGTCTGCCCCGTCCGGGCCTTCGTGCGCCCGCATCGGGAGCGGCCGGTGGCGACGAGCGCGCGTCTTCCCCTCCGGCCACGCGCCGGGGCCGGGCGCGATCCCGACGACACGCGGATGGCCCCTGGCTGGGAGGGCCGCTCCCGGGCCGGCGGGTCCGCCGAGAGCGGCACCTGGCTCGGTGCGCGGGTGGCGTTCGGGGCGGCGGCGGCACGGCACTGGCTGAGTGGGGGGTGGTCCGGCCCGGCGCCCCCCGGCGCCCGGACATCGCGCACACCGCTGCGGCCCCACATGGACGCGAAGGCCAGCGGCGCGCCCGGCGGGTGGCGCCCCTCGGCCGGGACGAACCGGCGTGCCCGCGACACCCCGGCCTGTGGGCCAGCAGCCGGGAGCCCCCGGGTCCGAGTGCCGGGCCCCCTTCTGTGTGTCACGGGGCGCCTCGG     
H       ATTTATGAAATATGAATATGTCAACTTAATAAAAATTCTATTTCCTTTATAATAATGACGGTTTATTATAAAACAATAATTTACCTTGCTTTGAACATGTGAATGAAGCTGATTTTGCAACAGACAGGAATTGAAAAGCGGCTGATATTCTATCATTTATTACTTCTTAATATCATTTAGAATAAATAACTTATGTGATACTTAATTCCTGTAAAAGCTATCACTCTTATGAATCATAAAGTCTACTTTTAATACCAATTTTTATTAGGTAAAAGCATAATGTCCTATTTTGTGTCCAAATTAATATTCTGTATGTTAATACTTCTTCTATAGTAATATTACATTTCAGTTTTATAGAGCTCTCAATCAACAAACAAAATCGTAATCTCCATTTACTATTGTTTCTTATTTGAATGAAAAATTACAGATTTGTCTTTTCATTGAATATTACAACCTTTTATGAACCTTCATAAACTTTTATTAAAATCAACAAGTAACATAATTATTGAGTTTAATTAGTTAATTGAAATCATTCTCCCGTATTAATAAATATTATTATAAATTTTAAAAAGAGTACTATATACTAACGGGTTTAGAATTAAAAGAATTTTTGAAATTTCATATATTATAATAGGAATCTTTAGTGTAAAATATATAGTTCATAATTTATAGGATAATATTTTTTTGATGAATTTTAACTTTAGTTACAATAAATTATATATGAATTTAATTTAGGAAAAAATTTTCACCTATAAAGAATTCTTAAGTATAACTTAAATAGTTTATTTTTAAATAAAATACAATTTAAGTTTGTAAGTACATAAATTTACTTTAAAGACTTACACAAAAGTTTTATTTAAATCTTCCTAACGAAATTACAATTTATATGACTTATTATTATACTAGAGCGAGGACGTATTAATTAATAGGACTTATTAACTTCTTTAGTTCACTCATAGGAATGTAATTAATAAATCTACTATTTGATACTGTTCTTCAAGGAAACTAATGTTACTTATACTCGTAGATCAGACGATGTATAATTAAATGCACCTATACGTGTCTATCTAGGCCTAGGCTCGCTTGGTTAACATAGAAATTTTTCCGGAAGTCTACCGCCGAACCGCCTTACAATGGATTAAGCACAGGATAAATGATTCGCAACTTGAAATAAACAAAGCTCGGAGTATGTATCGCGTATTTACTGTTTTGGCGATGTTCGAGCACTGTATACCTAGAGTTGATAATCTCACTTTGCAACGACTCGAAACGGCAGCGGAATCGTTTGTAAATTCACCATCTCGTGAGCTATTGCATAAAAGTCGGTGAAGTAACAGGCTCATACCCTGACACTCGCGATAGACTATGCAGCTCTTGTTCAATTACAGCTGCACGTGATCGTTCGAATTTTCTAACTGGTTAGCCCTTGTAGACTCATTAATAATGAGAATCCTGTGACACTGTTTAGCAATTGAGTAAGTTGCAAGATAACAAGGACTAAAGTAGTATTGAGCCATTGGAGCATCGATCGTACTGACCGCTTGATAAGAAAGCTTGACTATAATCGTCGTTCATCAGATCGTTAAATGGTCGACCGGTGCTATGTCCGGGGGTGATCGCAGATTTAAACTAGAATTTGATGTCTTGCATGAATAGACATCTGCCCGACTAAGCCTAGATTTTCTTTCGGCGCCCATCGGCTGGAGTACTGGATGACGTGTTCCAGGACGTAAATGTCTCGAGTTATGGTGACGGCGAATTTAACGACATGAAAGCGTCGATATTGGATTAAATGATTTATGAGTACTGGTGAGAACCGAAAATTAGGAATCTGTTTGTGATAATGGTGTAGTGCGTCCTACGCTAACAACCTGGATATCAGACAGGTTATATTACACTTACTGTCAAGGAAGAGACATCTTACGAGATGTCCCGCAGTTGTGTTCCACTAATGACGAGTCTGACACTATCCCTCATAAGGTCCATAAGCTGTACTTATGCCCGGGCAATGCCCAGCTCACCGCGCTTCGCACTCCGCTTTCTAACCTAGTGTCAGCAGCTCTCGGCTGACACATCACAGAGTGGAAGACGCCCACCACCGTGGAGTCCACAAAAGCGGTGGGCTTTGCTCGGCGGCACACTTGTGGCGATAGGAACAGAGGGCGTGTAGATTTGCAGTAAGATATGACGTCAGTAAACATTCACGCATTTAGCTAGTCGTGGGCACCCGAATTCGCGGTAAACCCGCGCCCAGTGCGGTATGGCCACTTTATAGATTCTAGTAGCTGCCTCGCACGTAATCAAAGTAGGGCTGGGCACGATGCTAACCCTTCTAAGCTACGAGCGAGTCTGGGGGTTCGCTGCCTGACTAGTCGGCTCAGGTCTCTCTATGCATGTTGGGGTGGACTTTACCCCACGAGCCTTCTAGACACATTGTCCCACCGCGGTATGGATGTCGTTCAGTCCTGAGCGTAGCGCGTGCCGCCGCATGGGTATCATGTGCTGACATTTGGTGCACGACAAGAGTTTTGAGCATCTGCTGAGCGGTCCTGTACTGGACCTTCCCCAACATGGTAGGAGTACCCAGGGCCGGCATCGAGCGAGGCAGGCGTGGTCGGACAGGCTGGATGCCTCGAGGCCCCCCAGGCTAACGCCAGCTTACTCGCGGAAGCCAGCCTAGGATGCTCGTATCCCATAGCAACTAGCGCCGTGGGGCACATTGATTTCAAGACAACTTTGGGCCCCTCGAGGCTGCAGTTGTTGCGCCCCTCGGTCTTGCCAGCTGAGCATGGATGAAGGCCTAGGCGTAAGAGCTAATACGCGGCTAGCGACAAACGACATCGGATTGGCTTCCGGCCCAGGGCGGCGGTTCACACATGCGGCACAGGCTTTGGTCATCACGCCGGATTCCAGAAGGCACGGGGGTCCGGAGTAGCCGGCAGGCGCGATCGAGATGGTCCCCGCGCCGGTACTTTCGGCGTACGTGCGATTGGTGACAGTCTTCGCCGCCCTGCTAGCGGGGCGCGCGCGCACGCGTGGGGAGCCGGCCGCGTTGCCCGGGGCGGGTCCGGACCCCGGCCCACTCGCCCGCCCCCGCGAGCGCGGGCACGGGAGCGGACCTCCCGCTCGGCCTGCGACTCCGGTGGCCCACCCCCGCACCCCCCGCTTCGTCCACTGCCGGTCCCGCCGACGAGCGCGCCTTCTCGGGGGGAGGGACAACGGGGGCCACACCGCCGCACCCGTCCAGGCCCGCTGCGCGTGACGCTACCTGCCGCCCGGCTAAGCGAGTCCCGCGCCGGTCGGCCGCCCCCAGGGGCCGGGGGGCCCCCCGGCCGAACATCCCGGGCCAGGTGCGGGCGGACACGCGCCACCGGGCGCGCGGCGTAGGCGGACGGGCCGGCCGCGCCCCGACAGGGTAACGCTTCCCGGGCTGATGAGCCGGCGGCACGCCGGGTCCCGTCCCGCGCGTCCAGCCGCGCGGCCCGACGGGGCCTACCGGGCAGGGGCAGACGACCAAGCCGCCCGTCTGCAGCGGTCCCCCGCCGGGCCGCGCAGGAGGTCTCTGCCCCCCCCGGGCTTTCGTGCGCCCGCATCCGCGGCGGCCGGTGGCGACGGGCGCGCGCCATCCCTTCCGGCCACTCGCCGGGGCCCGGCGCGGGCGCGACGCCCCGCGGATGCCACCTCGCTGCGAGGGCCGTTCCCGGGCGGGCGGGTCCGCCGAGACCAGCGCGTGGCTGGGTCGGCGGGCGGCGTTCAGGGCCGCGGCGCGAGGTCACTGGCTGAGTGGGGGCTGGCCCGGCCGGGCGCCCTCGGGCGCCCGATCAACGCGCACACTGCTGCGGCCCCACATGTACGCAAAGGCCAGCGGCGCGCCCGGCGGGTGGCGCCCCCCGGCCGGGACGAAGCGGCGTGCCTGAGTTGCCCCGGCCCGTGGGCCACCAGCCGGGAGCGCCCGGGTCCGGGTGCCCGGCCCCCTAGCGTGTCTCACGGGGCGCCGCGG     
G       ATTTATGAAATATGAGTATGTCAACTTAATAAAAGTTCTATTTCCTTTATAATAATGACTGTTTATTATAAAACAATAATTTACCTTGCTTTGAACATGTGAATGAAGCTGATTTTGCAACAGACGGGAATTAAAAAGCGGCTGATATTCTATCATTTATTACTTCTTAATATCATTTAAAATAAATAACTTATGTGATACTTAATTCCTGTAAAAACTATCACTCTTATGAATCATAAAGTCAACTTTTAATACCAATTTTAATTAGGTAAAAGCATAATGTCCTATTTTGTGTCCAAATTAATATTCTGTATGTTAATACTTCTTCTGTAGTAATATTACATTTCAGTTTTATAGAACTCTCAATCAACAAACAAAATCGTAATCTCCATTTACTATTGTTTCTTATTTGAAGGAAAAATTACAGATTTGTCTTTTCATTGAATATTACAACCTTTTATGAACCTTCATAAACTTTTATTGAAATCAACAGGTAACATAATTATTGGGTTTAATTAGTTAATTGAAATCATTCTCCCGTATTAATAAATATTATTATGAATTTTACAAAGAGCACTATATACTAACGGGTTTAGAATTAAAAGAATTTTTGAAATTACATATATTGTAATAGAAATCTTTAGTGTAAAATATATAGTTCATAATTTATAGGATAATATTTTTTTGATGAATTTTAACTTTAGTTACAATAAATTATATATGAATTTAATTTAGGAAAAAATTTTCACCTATAAAGAATTCTTAAGTATAACTTAAATAATTTATTTTTAAATAAAATACAATTTAAGTTTGTGAGTACATAAATTTACTTTAAAGACTTACACAAAAATTTTATTTGAATCTTCCTAACGAAATTACAATTTATATGACTTATTATTATACTAAAACGAGGACGTATTAATTAATAGAACTTATTAACTTCTTTAGTTCACTCATAGGAATGTAATTAATAAATCTACTATTTGATACTGTTCTTCAAGGAAACTAATGTTATTTATGCTCGTAGATCAGACAATGTATAAATAAATGCACCTATATGTGTTTATCTAGGCTTATGCTCGCTTGGTTAACATAGAAATTTTCCCGGGAGTCGACCACCGAACCGCCCTTCAATAGATTAAGCACGGGATAAATGATTCGCAACCTGAAATAAACACAGTTCGGAGTATGTATCGCGTACTTACTGCTTTGGCGATGTTCGAGCACTGTATCCCTAGAGTTAATAATCTCACTTTTCAACGACTCGAAACGACAGCTGAATCGTTTGTAAATCCACCATCTCGTGAACTCTTGCACGAAAGTCAGTGAAGTAAGAGGCTCGTACCCTGCCACTAGTGATAGACCGTGCAGCTCTCGTGCAATTACAGGTGAGCATGATCGTTCGAATATACTAACTGGTTAGCCCTTGTTGACTCATTAATAATGCGAATCTTGTGACACTGTTTAGCAATTGAGTAAGTTGCAAGATCATGAGGACTATAGTAGTATTGAGCCACTGGAGCTCCGATAGTGATGACCGCATGATAAGAAAGCTTGATTATTATCATCGTTCATTAGATCCTTAATTGGTCGACCGGTGCTATGTCCAGGGGTGTTAGCAAATTTAAACTAGAATTAAATGACTTGCATGAATAGACATCTGACTGACTAAGCCTAGATTTTCTCTCGGTGCCCACCGGCTGGAGTATTGGATGACGTGTTCCAGGACTTAAATGTCACTAGTTATGGTGACGGCGAATTCAATGACATGAAAACGTCATTATTTGATTAAATGATTTATGGGTACTAGTGAGAACCGAAAATTAGGAATCTGTTTGTGAAAACGGTGTAGTGGGTCCTACGCTAACAACCTGGGTATCAATTAGGTTATATTACAATTACGGTCAAGGAAGAGAAATCTTATGAGATGTCCCGCAGTTGTGTTACACCAATAGCGAGTCTGACACTATCACTCATAAGGTCTATGACCTGTACTTATGCCCGGGAAATGCCCTGCTCACCGCGCTTCGCACTCCGCTTTCCAACCTAGTGTTAGCAGCTCTTGGCTATCACATCACAGAGTGGAAAACGCTCGCGACCGTGGAGTCCACAACAGCGGTGGGCTTTGCACGACAGCACACTTGTGGCGCTAGGAACAAAGGGCGTATAGCTTTGCAGTAAGATAAGACGTCCGTAAACATTCGCGCATTTAGCTGGTTGTGAGCGACCGACTTCGCGGCAAACCCACGCCCAGTGCGGAATGGTCACTTTATGGATTCTAGTAGCTGCAACGCACGTTATCAAAGTAGGGTTGGGCACGATGCTAACCCTTCTAAGCTGCGAGCGAGTCTGGGGCTCCGCCGTCTGAGTAGTCGGCTAAGAACTCTCTACGCCTGTTGGAGTGGACTCTACCCCACGAGCTTTCTAGACACATCTTCCCACCTCGGTATGGGTGTCGTTGAGTCCTGTGTGTAGCGCGTGCCGCCGCATGGGTACCATGTGCTGACATTAGGAGCGCGACGAGAGTTTTGAGCCTCTGCTGAGCGGTCCTGTACTAGACCTTCCGCAACATGGTAAGAGTACCTAGGGCCGGCACCGAAAGAGGCAGGCGTGGTCGGACACGCTGAGTGCCTTGAGACCCCCCAGGCTAGCGCCAGTTTACTCGCGAAAGCCAGCCTAAGGTGTTCGTATCCTATCGCGATTAGCGCCGTGGGGCACAATGATGTCACGACCACTATGCGCCCCTCGAGGCTGCAGGCATTGCGCTCCCCGGCCTTCTCAGCTGAGCATGGATTGAGGGCTAGGCGTGAGAGCTAATACACGTGTAGCGAGAAACTACATCGGATATGCTTTCGGCCCGGGGCGGCCGTACGCACATGCGGCACGAGCTTTGGGCTTTGCGCCGGATTCTAGAGGGCACGGGGGTCCGGAGTAGCCGACAGGCGCGACTGAGATGGTCCCCGCGCCGGAGCTCTGGGCGTCCGTGCAAATGGGGACAGTTTTCGCCCCCCTGCTAGCGGGGCGGGCGCGCACGTGTGGCGAGCCGGCCGCGTTTCCCGGCGCTGGTCCGGGCCCCTGCCCACTCCCCCGCCCGCGTGAGGGCGGGCGCGGGCGCGGACCTCCCGCTCGGCCAGCGACCCTGGCGGCCCACCTCCGCACCCCCCGCTTCGTCCAATGCCGGTCCCGCCGGCGAACACGCCTTCTCGGGAAGAGGGACAAGGGGGGGCACACCGTCGCACCCGTGGAGGGCCGCTGCCCCTGACGCTGCCCGCCGCCCGGCCAAGCGAGCCCCGCGCTGCGCGGCCGCCCCCAGGGGCCCGGGGGCCCCCCGGCCGGACAGCCCGGACGAGGGGCGGGCGGTCGCGCGCAAGCGGGCTCGCGGCCTAGGCGTACGGGCCGGCCGCTCCGCGACAGGGTACCGCTTCCCGGGCTGATGAGCCGGCGGCGCGCCAGGTGCGGTCCCGCGCGGCAAGCCGCGCGGCGCGACAGGGCGTACCGGGCAGGCGCCGACGATCAAGCCGCCCTTCTGCATTGGCGCCCCGCCGGGCTGCCCAGGATCTCTATGCCCCGCCCCGGCCCTGGTGCGCCCGCATCCGGGGCGGCCCGTGGCGACGAGCGCGCGGCATCCCGTCCGGCCACCCGGCGGGGCCGGGCGCGAGCCGGACGCCGCTCGGGTGCCACCTTGCTGGGAGGCCCGTCCCCGGGCCGGCGGGTCTGCCGAAACTAGCGCGTGGCTGGGGGGGCGGGCGGTGTTCACGTCCGTGACGCCAAGCCACTGGCTGAGTGGGGGCTGGCCGGGCCTGGCGCCCCCCGGCGCCTGCCTATCGCGCTCACCGCTGCGGCCCCACATGGGCGCCAAGGCCAGCGGCGCGCCCGGCGGGTGGCGCTCCCCGGCCGGCACGAACCGGCGTGCCCGTGCGGCCCCGGCCCGTGGGCTACCAGCCGGGGGCGCCCGGGTACGGGTGCCGGGCCCCCTGCTGTGTGTCACGGGGCGCCGCGG     
F       ATTTATGAAATATGAATATGTCAACTTAATAAAAATTCTATTTCCTTTATAATAATGACAGTTTATTATAAAACAATAATTTACCTTGCTTTGAACAAGTGAATGAAGCTGATTTTGCAACAGACAGGAATTAAAAAGCGGCTGATATTCTGTCATGTATTACTTCTTAATATCATTTAAAATAAATAACTTATGTGATACTTAATTCCTGTAAAAACTATCACTCTTATAAATCATAAAGTCTACTTTTAATGCCAATTTTAATTAGGTAAAAGCATAATGTCCTATTTTGTGTCCAAATTAATATTCTGTATGTTAGTACTTCTTCTATAGTAATATTACATTTCAGTTTTATAGAACTCTCAATCAACAAACAAAATCGTAATCTCCATTTACTATTGTTTCTTATTTGAATGAAAAATTATAGATTTGTCTTTTCATTGAATATTACAACCTTTTATGAACCTTCATAAACTTTTATTGAAACCAACATGTAACATAATTATTGAGTTTAATTAGTTAATTGAAATCATTCTCCCGTATTAATAAATATTATTGTAAGTTTTACAAAGAGAACTATATACTAACGGGTTTAGAATTAAAAGAATTTTTGAAATTTCATATATTATAATAGGAATCTTTAGTGTAAAATATATAGTTCATAATTTATAGGATAATATTTTTTTGATGAATTTTAACTTTAGTTACAGTAATTTATATATGAATTTAATTTAGGAAAAAATTTTCACCTATAAAGAATTCTTAAGTATAACTTAAATAGTTTATTTTTAAATAAAATACAGTTGAAGTTTGTAAGTACATAAATTTACTTTAAAGACTTACACAAAAATTTTATTTAAATCTTCCTAACGAAATTACAATTTATGTGACTTATTATTATACTAGAACGAGGACGTATTAATTGATAGGACTTATTAACTTCTTTAGTTCACTCATAGGAATGTGATTAATAAATCTACTATTTGATACTGTTCTTTAAGGAAACTAATGTTAATTATACTCGTAGATCAGACAATGAATAATTAAATGCACCTATACGTGTTTATCTAGGTTTATGCTCGCTTGGTTAACATAGAAATTTTCCCGAGTGTGTACCACCGAACCGCCTTCCAATAGATTAAGCACAGGATAAATGATTCGCAATTTGAAATAAACACAGTTCGAAGTATGTATCGGGTACTTACTGCTTTAACGACGTTCGAGCACTGTATTCCTAAAGATGATAATCTCACTTTACAACGACTCGAAACGGCGGCGGAATCGTTCGTAAATTCACCATCTCGTGAACTGTTGCATAAAAGTCAGTGAAGTAATAGGCTCATACTCTGGCACTAGCGATAGACTCTACAGCTCTTGTTCAATTACAGGTGCACATGATCGTTCGAATATACTAACTGGTGAGCCCTTGTTGACTCATTAATAACGAGAATCTTGTGACGCTGTTTAGCAATTGAGTAAGTTGCAAGATAAGAAGGACTACAGTAGTATTGAGCCATTGGAGCTTCGATCGTAATGACCGCTTGATAAGAAAGCTTGATGAATGTTCTCGTTCATTAGATCGTTAAATGGTCGACCGGTGCTATGTCCCGGGGTGGTTGCAGATTTAAACTATAATTCGACATCTTACATGAATAGACATCTGCCGGACTAAGCCTAGATTTTCTTTCGGTGCCCATCAGCTGGAGTATTGGATGACGTGTTCCAGGACTTAAATGTCTCGAGTTATGGTGACGGCGAATTTAACGACAGGAAAGTGTCGTTATTAGATTAAACGATTCATGAGTACTGGTGAGAACCGAAAATTAGGAATCTGTCTGTGATAATGGTGTAGTGTGTCCTACGCTAACAACCTGGGTATCAACCAGGTTATATTACACTTACGGTCAAGAAAGAGAGATCTTACGGGATATGCCGCAGTTGTGTTGCATTAATAACGAGTCTGACACTATCACTCATAAGGTCTATTAACTGTACCGATGCCCGGGGAATGCCCGGCTCGCCGCGCGTCGCACTCCGCTTTCCAACCTAGTGTTAGCAACTTTCGGCTGGCGCATCACAGAGTGTAAAATGTCCGCCACCGTGAAGTCCACAGAAGCGGTGGGCTTTGCACGACAGGACACTTGTGGCGTTAGGTTAAAAGGGCGTATAGTTTTGCAGTAAGATAAGACGTCGGTAAACGTTCGCGCATGTAGCTGGTAGTGGCCGCTCGGACTCGCGGAAAACCCGCGCCCATTGCGGAATGGTGACTTTATAGATTCTAGTAGCTGCGCCGCGCGTAATCAAAGTAGGGTTGGGCACGATTCTCACCCTTCTAAGCTACGAGCGAGTCTGGGGCTCCGCCAACTGAATAGTCGGCCCAGGTCTCTCATCGCATGTTGGAGTGGACGCTAGCCCACGAGCCTTCTAGGCACATCATCCCACCCCGGTATGGGTGTCGTTGAGTCCTGCGTGTAGCGCGTGCCGCCGCATGGGTACCGTGTGTTGACATCAGGAGCGCGACAAGAGTTTTGAGCCTCTGCTGAGCAGTCCTGTACTAGACCTTCCACAACATGGTAAGAGTACCTAGGGCCGGCATCGAACGAAGCAGGCGTGGTCGGACACACTGAATGCCTTGAGACCCCCCAGGCTAGCGCCAGTTTACTCGCGAAAGCCGGCCTAAGTTGGTCGTCTCCTATAGCTAGTAGCACTGTGGGGCACAGTGATGTCAAGACAATTCTGGGCCCCTCGAGGCCGCAGCTGTTGCACGCCCCGGTCTTGCCAGCTGAACGTGGATTGAGGCCTAGGGGTCAGAGCTAATACACAACTAACGAGAAACAACATCGGATTTGCTTTAGGCCCAGGGCGGCGGTACGCACATGCGGCACGGGCTTTGGCCTTTGCGCCGGATTCTAGAGGGCTCGGGGGTCCGGAGTAGCCGGCAGGCGCGACCGAGATGGTCCCCGCGCCGGAACCCTCGGCATACGTGCGACTGGGGACAGTTTTCGCCGCCCGGCTAGCGGGGCGCGCGCTCACGTGTGGCGGGGCGGCCGCGTTGCCCGGCGCGGGTCCGGCCCCCCTCCCACTCGACCGCCCCCGCGAGGGAGGGCACGGGCACGGACCACCCGCTCGGCCGGCGACTCCGGCGGCCCGCCCCCGCACCCCCCGTTGCGTCCCTTGCCTATCCCGCCGGCGACCGCGCCTCTTCGGGGGGAGGGACGAGGGGGGGCACAGCGCCGCACCCGTCGAGGCCCGCTGCCCGTGACGCTACCTGCCGCCCGCCCAAGCGAGTCCCGCGCCGCGCGGCCGCCCCCAGGGGCCGGGGGGCGCCCCGGCCGGACGGCCCGGGCCAAGTGCGGGCGGTCGCGCGCAACCGGGCTGGCGGCCTAGGCGTACGCGCCGACCGCGCCTCGACAGGGTACCGCTTCCCGGGCTGATGAGCCGGCGGCGCGCCGGGTGTAGTCCCGCGCGGCAAGCCGCGCGGCCCGACGGGGCATACCGGGCAGGCGAGGACGATTAAGCCGCGCTTCTGCAGTGGCCCCCCGCCGGGCTGCACAGGACGTCATTGCCCCGCCCGGGCCTTCGTGCGCCCGGATCCGGAGCGGCCGGTGGCGCCGGGCGCGCGGCATCCCGTCCGGCCACTCGCCGGGGCCGGGCGCGAGCCCCACGCCTCGCGGGTGCCCCTTTGCTGAGAGGGCCGTTCCCGGGCAGACGGGTCCGCCGAACCCAGCGCGTGGCTGGGAGCGCGGGGGGCGTTCGGGGCCGCGGCGTGACGGCACTGGCTGAGTGGGGGCTGGCCCGGCCTGGCGCCCCCCGGCGCTCGAACATCGCGCACACGGCTGCGGCCCCAGATGGTCGCAAAGGCCAGGGGCGCGCCCGGCGGGTAGCGCTCCCCGGCCGGGAAGAACCGGCGTGCCCGAGCGGCCCCGGCCCGTGGGCCATCAGCCGGGAGCGCCCGGGTACGGGTGCCGGGCTCCCCGCTGTGTATCACGCGGCGCCGCGG     
E       ATTTATGAAATATGAATATGTCAACTTAATAAAAATTCTATTTCCTTTATAATAATGGCAGTTTATTATAAAACAATAATTTACCTTGCTTTGAACATGTGAATGAAGCTGATTTTGCAACAGACAGGAATTAAAAAGCGGCTGATATTCTGTCATTTATTACTTCTTAATATCATTTAAAATAAATAACTTATGTGATACTTAATTCCTGTAAAAACTATCACTCTTATAAATCATAAAGTCTACTTTTAATACCAATTTTAATTAGGTAAAAGCATAATGTCCTATTTTGTGTCCAAATTAATATTCTGTATGTTAATACTTCTTCTATAGTAATATTACATTTCAGTTTTATAGAACTCTCAATCAACAAACAAAATCGTAATCTCCATTTACTATTGTTTCTTATTTGAATGAAAAATTACAGATTTGTCTTTTCATTGAATATTACGACCTTTTATGAACCTTCATAAGCTTTTATTAAAATCAACAAGTAACATAATTATTGAGTTTAATTAGTTAATTGAAATCGTTCTCCCGTATTAATAAATATTATTATAATTTTTAAAAAGAGCACTATATACTAACGGGTTTAGAATTAAAAGAATTTTTGAAATTTCATATATTATAATAGGAATCTTTAGTATAAAATATATAGTTCATAATTTATAGGATAATATTTTTTTGATGAATTTTAACTTTAGTTACAATAAATTATATATGAATTTAATTTAGGGAAAAATTTTCACCTATAAAGAATTCTTAAGTATAACTTAAATAATTTATTTTTAAATAAAATACAGTTTAAGTTTGTAAGTACATAAATTTACTTTAAAGACTTACACAAAAATTTTATTTAAATCTTCCTAACGAAATTACAATTTATATGACTTATTATTATACTAGAACGAGGACGTATTAATTAATAGTACTTATTAACTTCTTTAGTTCACTCATAGGAATGTGATTAATAGATCTACTATTTGATACTGTTCTTAAAGGAAACTAATGTTAATAATGCTCGTAGATAAGACGATGTATATATAAATGCACCTATACGTGTTTATCCAGGCCTATGCTCGCTTGGTTGATATAGAAATTTTCCCGAGAGTGTACCACCGAACCGCCTTCCTATAGATTAAGCACGGGATAAATGATTCGCAACTTGAAATAAACACAGTTCGTAGTATGTATCGCGTACTTACTGTTTTTGCGACGTTCGAGCACTGTATGCCTGAAGTTGATAATCTCGCTTCACAACGACTCGAAACGGCAGCAGAATCGTTTGTAAATTCACCATCTCGTGAACTATTGCATGAAAGTCGGTGAAGTAATAGGCTCCTACTCTGACACTGGGGATAGACATTGCAGCTCTTGTCCAATTACAGGTGGTCATGATCGTTCGAATATGCTAACTGGTTAGCCCTTGTCGACTCGTTAATAATGAGAACCTTGTGACTCTGTTTAGCAATTGAGTAAGTTGCAAGATCATGAGGACTATAGTAGTATTGAGCCATTGGAGCTTCAATCGTGTTGACCGCTTGATAAGAAAGCTTGAACAATGTCATCGTTCATTAGATCGTTAAATGATCGACCGGCGCTATGTCCAGGGGTGGTCGCAGATCTAAACTACAATTCAAGAACTTGCATGAATAGACATCTGCCCGACTAAGCCTAGATTTTCCTTCGGCGCCCATCGGCTGGAGTATTGGATGACGTGTTCCAAGACTTAAATGTCTCGAGTTATGGTGATGGCGAATTTAATGACATGAAAGAGTCGATATTGGATTAAATGATTTATGGGTACTAGTGAGAACCGAGAATTAGGAATCTGTGTGTGACAAGGGTGTAGTGGGTCCTACGCTAACGACCTGGGTATCAATTCGGTGATATTACACTTGCAGTCAAGGAAGAGAAATCTTACGAGATGTCCCGCAGTTGTGTTACACCAATAACGAGTCTGACACTATCACTCATAAGGTCTATAAACTGTACTTATGCCCGGGAAATGCCCTGCTCGCCGCGCTTCGCACTCCGCTTTCCAACCTAGTGTTAGCAGCTCTCGGCTGACGCATCACAGAGTTGAGAAGGCCCGCCACCGTGAAGTCCACAGAAACGGTGGGCTTTGCACGTCGGCACACTCGTGGCGTTAGGGACAGAGGGCGTATAACTTTGCAGTAAGATGTGACGTCAGTAAACATTCACGCATATAGCCGGTTGTGGCCGCCCGGGTTCGCGGTAAACCCGCGCCCAGTGCGGCATGGGTACTTTATAGATTCTCGTAGCCGCGCCGCACGTAATCAAAGTAGGGTTGGGCACGATTCTGACCCTTCTAAGCTGCGAGCGAGTCTGGGGCTCCGCCAACTGACTAGTCGGCTCAGGTCTCTCTACGCATATTGGTGTCGACTTTAGCCCACGAGCTTTCTAGACACATCGTCCCACCACGGTATGGATGTCGTTGAGTCCTGAGTGTAGCGCGTGCCGCCGCATGCGAATCATGTGTTAACATTAGGGACACGACAAGAGTTTTGAACCTCTGCTGAGCTGTCCTGTACTGGACCTTCCTCAACATGGTAGGAGTACCTAGGGCCGGCATCGAACGAGGCAGGCGTGGTCGGACACACTGAGTGCCCAAAGGCCCCCCAGGCTATCGCCAGTTTACTCGCGCAAGCCCGCCTAGGGTGGTCGTGTCCTATAGCGATTAGCACCGTGGGGCACAGTGATGTCAAGACTACTTTGGGCCCCTCGAGGCTGCAGGTGTTGCACCCCCCGGCCTTGTCGGCTGACCATGGATTAAGGCCGAGGTGTCAGAGCTAATACGCGGCTGACGACAAACAACATCGGATTTGCTTTCGGCCCTGGGCGGCAGTACACACATGCGGCACGCGCTTTGGTCTTCGCGCCGGGTTCTAGAGGGTACGGGGGTCCGGAGTAGCCGACAGGCGCGACCGAGGTGGTCCCCGCGCCGGAGCCCTCGGCGTTCGTGCTACTGGGCATAGATTTCGCCACCCTGCTAGCGGGGCGCGCGCGCACGTGTGGCGAGTCGGCTGCGTTGCCCGGCGCAGGTCCGGGCCCCCGCCCAGTCGCCCGCCCCCGCGAGGGCGGGCACGGGCGCGGACCACCCGCTCGCCCGGCGACTCCGGCGACCCGCCCCCGCACCCCCCGCTTCGTCCATTGCCGGCCCCGCCGACCAGCGCGCCTTTTCGGGGGGAGGGACGAGGGGGGGCACACCGCCGTACCCGTTGAGGTCCGCTGCTCGTGACGCTACCGGCCGCCCGTCGAAGCGAGCCCCGGGCCGGTCGGCCGCCCCCAGGGGCCGGGGGTCCCCCCTGCCGGACGGCCCGGGCCAGGCGCGGGCGGGCGTGCGCAAGCGGGCCCGCGGCCTAGGCGTACGGGCCGACCGCCCCCCGACGGGGTACCGCTTCCCGGGCTGATGAGCCGGCGTCGCGCCGGGCGTGGCCCGGCGCGACGAGCCACGCCGCCCGAGCGGGTATACGGGGCAGGCGCGGACGAGCAAGCCGCCCTTGTGCAGTAGCCCCCCGCCGGGCGGCGCAGGAGGTCTTTGCCCCGCCCGGGCCGTCGTGGGCCCGCATCCGCAGTGGCCGGTGGCAACGTGCGCGCGCCATCCCTTTCGGCCACCCGCCGGGGCCGGGCGCGGTCCCGACGCCGCGCGGGTGCCCCCTCGCTGTGAGGGACGGGCCCGGGCGGGCGGGTCCGCCGGGCCCAGCGCGTGGCTGGGCCTGCGGGCGGCGTTCGGGCCCGCGGCGCCACGCCACTGGCTGAATGGGGGCTGGCCCGGCCGGACGCCCCCCGGCGCCCGAAGATCGCGCGCACCGCTGCGGCCCCGCCTGGCCGCGAAGGCCAGCGGCGCGCCCGGCGGGTGGGGCCCCCCGGCCGGGACGAACCGGCGTGCCCGAGCGGCCCCGGCCCGTGGGCCACCACCCGGGAGCGCCCGGATGCGGGTGCCGGGCGCCCTGCTGTGTGTGACGGGGCGCCGCGG     
D       ATTTATGAAATATGAATATGTCAACTTAATAAAAATTCTAATTCCTTTATAATAATGGCGGTTTATTATTAAACAATAATTTACCTTGCTTTGAACATGTGAATGGAGCTGATTTTGCAACAGACAGGAGTTAAAAAGCGGCTGATATTCTGTCATTTATTACTTCTTAATATCATTTAAAATAAATAACTTATGTGATACTTAATTCCTGTAAAAACTATCACTCTTATAAATCATAAAGTCTACTTTTAATACCAATTTTAATTAGGTAAAAGCATAATGTCCTATTTTGTGTCCAAATTAATATTCTGTGTGTTAATACTTCTTCTATAGTAATATTACATTTCAGTTTTATAGAACTCTCAATCAACAAACAAAATCGTAATCTCCATTAACTATTGTTTCTTATTTGAATGAAAAATTACAGATTTGTCTTTTCATTGAATATTACAACCTTTTATGAACCTTCATAAACTTTTATTGAAAGCAACAAGTAACATAATTATTGAGTTTAATTAGTTAATTGAAATCATTCTCCCGTATTAATAAATATTATTATAAGTTTTACAAAGAGCACTATATACTAACGGGTTTAGAATTAAAAGAATTTTTGAAATTTCATATATTATAATAGAAATCTTTAGAATAAAATATATAGTTCATAATTTATAGGATAATATTTTTTTGATGCATTTTAACTTTAGTTACAATAAATTATATATGAATTTAATTTAGGTAAAAATTTTCACCTATAAAGAATTCTTAAGTATAACTTAAATAATTTATTTTTAAATAAAATACAATTTAAGTTTGTAAGTACATAAATTTACTTTAAAGACTTACACAAGAATTTTATTTAAATCTTCCTAACGAAATTACAATTTATGTGACTTATTATTATACTAGAACGAGGGCGTATTAATTAATAGAACTTATTAACTTCTTTAGTTCACTCATAGGAATGTAATTAATAAATCTACTATTTGATACTGTTCTTAAAGGAAACTAATGTTATTTATACTCGTAGATTAGACGATGTATATTTAAACGCACCTATACGTGTTTATCTAGGCCTATGCTCGCTTGGTTAACATAGAAATTTTCCCAAGGGTGCACCGCCGAACCGCCCTCCGATGGATTAAGCACGGGATAAATGACTCGTAACTTGAACTAAACACAGTTCGAAGTATGTATCGCGTACTTACTGCTTTGGCGATGTTCGAGCACTATATCTCTAGAGTTGATAACCTCCCCTTACAACGACTCGAAACGACGGCGGAATCGTTAATAAATCCACCATCTCGTGACCTGTTGCATGAAAGTCAGTGAAGTAAAAGGCTCATACTCTGGCACTTGTGATAGACTATGCAGCTCTCGTCCAATTACAGGTGCTCATGATCGTTCGAATATACTAACTGGTTAGACCTTGTTGACTCATTAATAATGGGAACCTTGTGACGCTGTTTAGCAATTGAGTAAGTTGCAAGACAACGAGGACTATAGTAGTATTGAGCCACTGGAGCCTCGATTGTATTGACCGCATGATAAGAAAGCTTGACTGGTATCGTCGTTCATTAGATCGTTAAATGATCGACCGGTGCTATGTCCAGGGGTGGTTGCAGATTTAAACTATAATTTAAGAACTTGCATGAATAGACATCTGCCCGACTAAGCCTAGATCTTCTTTCGGTGCCCATCGGCTGGAGTATTGGATGACGTGTCCCAAGACTTAAATGTCTCGAGTTATGGTGACGGCGAATTTAACGACATGAAAACGTCGTTATTAGATTAAGTGATTAATGGGTACTAGTGAGAACTGAAAATTAGGAATCTGTATGTGAAAAAGGTGTAGTGGGTCCTACGCTAACAACCTGGGTGTCAATATGGTGATACGACACTTGCGGTCAAGGAAGAGAGATCTTACGAGATTTTCCGCAGTTGTGTTACACTAATATCGAGTCTGACACTATCACTCATAAGGTCTATAAACTGTACTTATGCCCGGGTAATGCCCAGCTCGCCGCGCTTCGCACTCTGCTTTCTAACCTAGCGTTAGCAGCTCTCGGCTGACGCATCACAAAGTGGAAAAGGCCCGCCACCGTGAAGCGCACAGAAACGGTGGGCCTCGCCCGACAGCACACTTGTGGCGTTAGGAATAGAGGGCGTATAACTTGGCAGTAAGATAAGACGTCACTAGACCTTCGCGCATTTAGCTAGTTGTGGCCGCCCGGGTTCGCGGAAAACCCGCGCCCAGTGCGGGATGGCAACTTTATGGACTCTGGTAGCAGCGTCGCACGTGATCAAAGTAGGGTTGGGCACGATTCTGACCCTCCTAAGCTACTAGCGAGTCTGGGGCTCCGCCGGCTGAATAGTTGGCTCAGGACTCTCTACGCATGTTGGAGTGGGCTCTAGCCCACGAGCGTTCTGGACACATCGTCCCACCGCGGTATGGGTGTCGTTGAGTCCTGTGTGTAGCGCGTGCCGCCGCATGAGTACCATGTGATTACATTAGGAACACGACAAGAGTTTTGAGCCTCTACTGAACGGTCCTGTACTAGACCTTTCTCAACACGGTACGAGTACCTAGGGCCGGCAACGATCGAGGCAGGCGTGGTCGGACACACTGGGGGCCTAGAGGCCCCCCAGGCTAGCGCCAGTTTACTCGCGAAAGCCTGCCAAAGGTGCTCGTCTCCTATAGCGACTAGCGCTATGGGGCACAATGATATCAAGACAAGTATGGGCCCCTCGAGGCTGCAGCTATTGCACCCCCCGGCCTTATCAGCTGAGCGTGGATTAAGGTCTAGGTGTCAGAGGTAATACGCGACTAGCGACAAACAACATCGGATTCGCTTTGGGCCCGGGGCGGCAGTACTCACATGCGGCACCATCCTTGGTCTTCGCGCCGGGTTTTAGAGGGCGCGGGGGACCGGAGTAGCCGGCAGGCGCGACCGAGGTGGTCCCCGCGCCGGAGCCCTCGGCATTCGTGCAAACGGGCACAGTGTTCGCCGCCGTGCTAGCGGGGCGCGCGCGCACGTGTGGCGAGCCGGCCGCGTTGCCCGGCGCAGATCCGGGCCGCCGCCCACTCGCCCGCCCCCGCGAGGGCGGTCACGGGCTCGGACCGCCCGCTCGGCCGGCGACTCCGGCGACACCCCCCCGCACCCCCCGCTTCGTCCCTTGCCGCTCCCGCCGACGAGCACGCCTTTTCGGGGGGAGGGACGGGGGGGGGCACACCGCCGCACCCGTCGAGGCCCGCTGCCCGTGACGATTCCGGCCGCCCGGCCAAGCGAGCCCCGCGCCGTACGGCCGCCCCCAGGGGCCCGGGCGCCCCCCAGCCGGACGGCCGGGCCCAGGGGCGGGCGGCCGTGCGCAAGCGGGCCCGCGGCCCAGGCGCACGGCCCGACCGCGCCCCGACTGGGTACCGCTTCCCGGGCTGATGAGCCGGCGGCGCACCGGGTGTTGACCCGCGCGTCAGGCCGCCCCGCCCGACCGGGCATACCGGGCAGGCGCGGACGATCAAGCCGCCCCTCTGCAGTAGCCCCCCGCCGGGCCGCCCAGGACGTCTCTGCCCCGCCCGGGCCCTCGTACGCCCGCATCGGGGGCGGCCGGTGGCGGCGCGCGCGCGTCGTCCCCTCCGGCCACACGCCGGGGCCTGGCGCGGACCCTACGCCCCGCGGGTGCCCCCTCGCTATGAGGGCCGTGCCCGGGCTGACGGGTCCGCCGGACCCAGCGCATGGCTGGGCCCGCGGGCGGTGTTCGGGGCCGCGGCGCCACGCCACTGGGTGAATGGGGGCTGGCCCGGCCTGAGGCCGCCCGGCGCCTGAACATCCCGCACACCGCTGCGGCCCCGCATGGGCGCGAAGGGCAGAGGCGCGCCCGGTAGGTGGGGCCCCCCGGCCGGGACGAAACGGCGTGCCCGGGCGGCCCAGGCGCGTGGGCCACCAGTCGGGAGCGCCCGGGTACGGGTGCCAGGCCCCTTGCTGTGTGTCACGGAGCGCCCCGG     
C       ATTTATGAAATATGAATATGTCAACTTAATAAAAATTCTATTTCCTTTATAATAATGACGGTTTATTATGAAACAATAATTTACCTTGCTTTGAACATGTGAATGAAGCTGATTTTGCAACAGACAGGAGTTAAAAAGCGGCTGATATTCTATCATTTATTACTTCTTAATATCATTTAAAATAAATAACTTATGTGATACTTAATTCCTGTAAAAACTATCACTCTTATAAATCATAAAGTCTACTTTTAATACCAATTTTAATTAGGTAAAAGCATAATGTCCTATTTTGTGTCCAAATTAATATTCTGTATGTTAATACTTCTTCTATAGTAATATTACATTTCAGTTTTATAGAGCTCTCAATCAACAAACAAAATCGTAATCTCCATTTACTATTGTTTCTTATTTGAATGAAAAATTACAGATTTGTCTTTTCATTGAATATTACGACCTTTTATGAACCTTCATAAGCTTTTATTAAAATCAACAAGTAACATAATTATTGAGTTTAATTAGTTAATTGAAATCATTCTCCCGTATTAATAAATATTATTATAAGTTTTAAAAAGAGCACTATATACTAACGGGTTTAGAATTAAAAGAATTTTTGAAATTTCATATATTATAATAGAAAACTTTAGTGTAAAATATATAGTTCATAATTTATAGGATAATATTTTTATGATGAATTTTAACTTTAGTTACAGTAAATTATATATGAATTTAATTTAGGTAAAAATTTTCACCTATAAAGAATTCTTAAGTATAACTTAAATAATTTATTTTTAAATAAAATACAATTTAAGTTTGTAAGTACATAAATTTACTTTAAAGACTTACACAAAAGTTTTATTTAAATCTTCCTAACGAAATTACAATTTATATGACTTATTATTATACTAGAACGAGGACGTATTAATTAATAGGACTTATTAACTTCTTTAGTTCACTCATAGGAATGTGATTAATAGATCTACTATTTGATACTGTTCTTGAAGGAAACTAATGTTACTTATACTCGTAGATTAGGCAATGTATAGATAAATGCACCTATACGTGTTTATCGAGGCATATGCACGCTTGGTTGACATGGAAATTTTACCGTGAGTAAACCGCCGAACCGCCTTTCAATTGATTAAGCACGGGATAAATGATTCGCAAATTGAAATATACACAGTTCGAAGTATGTATCGCGTACTTACTGATTTGTCGATGTTCGAGCACTGTATCCCTAGAGTTAATAACCTCCCCTTACAACGACTCGAAACGGCCGCGGAATCGTTCGTAAATTCACCATCTCGAGAGCTGTTGCATAAAAGTTAGTGAAGTAACAGGCTCATACTCTGTCACTTGTGATAGACTGTGCAGCTCTTGTACAATTACAGCTGCACATGATCGTTCGAATTTACTAACTGGTTAGACCTTGTTGACTCGTTAATAATGAGAACCTTGTGACGCTGTTTAGCAATTGAGTAAGCTGCAAGATAATGAGGACTATAGTAGTATTGAGCCAATGGAGCTTCGATCGTTCTGACCGCTTGATAAGAAAGCTAGATCAAGATCATCGTTCATTAGATCGTTAAGTGATCGACCGATGCTATGTCCAGGGGTGTTCGCAAATTTAAACTACAATTCAAAAGCTTGCATGAATAGACATCTGCCTGACTAAGCCTAGATTTTCTTTCGGTGCCCAACGGATGGAGTATTGGATGACGTGTGCCAGGACTTAAATGTCTCAAGTTATGGTGACGGCGAATTTAATGACACGAAGGCGTCGCTATTAGATTAAGTGATTCATGGGTACTTGTGAGAACCGAAAATTAGGAATGTGTCTGTGACAACGGTGTAGTGGGTCCTACGCTAACAACCTGGGCATCAATTAGGTAATATTACACTTGCGGTCAAGGAAGAGAAATCTTACGAGATGTTCCGCAGTTGTGTTACACTAATGACGAGTCTGACACTATCACTCATAAGGTCAATAAACTGTACTTATGCCCGGGGAATGTCCTGCTCGCCGCGCTTCGCACTCCGCTTTCTAACCTAGTGTCAGCACCTCTCGGCTGACGCATCACAGGGTGGAAGAGTCCCGCTACCGTGAAGTCCACAGAAACGGTGGGCCTTGCCCGACAGCACACTTGTGGCGTTAGGAACAGAGGGCGTATAGCTTTGCAGTAAGATAGGACGTCAGTAAACATTCACGCATTTAGCTTGTTGTGGTCGCCCGGACTCGCGGTAAACCCGCGCCCAGTGCGGTATGGCTATTTTATTGATTCTGGTAGCTGCGCCGCACGTTATGAAAGTAGGGTTGGGCACGATACTGACCCTCCTGAGCTTCGAGCGAGTCTGGGGCTCCGCCGTCTGAATAGTCGGCTCAGGCCTCTCCACGCATGTTGGGGTAGACTCTAGCCCACAAGCATTTTGGACACATTATCCCACGACGGTATGGCTGTCGTTTAGTCCTGCGTGTAGCGCGTGCCTCCGCACGGGGACCATGTGATGACATTAGGTGCACGACAAGAGTTTTGACCCTCTGCTGAACTGTCCTGTACTTGACCTTTCTCAACATGGTAGGAGTACCTAGGGCCGGCACCGAACGAGGCGGGCGTGGTCGGACACGCTGGGTGCCTAAAGACCCCCCAGGTTAGCGCCAGTTTACTCGCGATAGCCCGCCTAAAATGTTCATATGTTATAGCGACTAGCACCATGGGGCACAGTGATATCAAGACTACTTTGGGCCCCTCGAGGCTGCAGCTGTTGCACCCCCCGGCCTTGCCAGCTGAACATGGATTAAGGCCGAGGGGTTAGGGCTAATACGCGGCTAACGATAAACAACATCGGATGCACTTACGGCCCGGGGCGGCGGTACGGACATGCGGCACAAGCTTTGGACTTGGCGCCGGGTTTTAGAGGGCACGGGGGTCCGGGGTAGCCGGCAGGCGCGATCGAGCTGGTCCCCGCGCCGGAACCCTCAGCGTCCGTGCAATTGGGCACAGCGTTCGCCGCCCTGTTAGCGGGGCGCGCGCGCCCGTGTGGCAAGGCGGCCGCGTTGACCAGCGCAGGTCCGGGCCCCCACCCACTCGCCCGCCCCCGCGAGGGCGGGCGCGGCCACGGACCACCCGCTCGGCCGGCGACGCCGGCGACCCTCCCCCGCACCCCCCGCTTCGTCCATTGCCCGCCCCGCCGACGAGCCCGGCTTTTCGGGCGGAGGGACCAGGGGGGGCACACCGCCGCACCCGTCGAGGCCCGCTGCCCTTGACGCTCCCGGCCGCCCGGCCAGGCGAGTCCCGCGCCGCCCGGCCGCCCCCAGGTGCCGGGGTGCACCCCTGCCGGACAGCCGGGGGGAGGCGCGGGCGGCCGCGCGCAAGCGGGCACGCGGCCGAGGCGCACGGCCCGACCGCGCCCCGACGGGGTACCGCGTCCCGGGCTGATGAGCCGGCGTCGCGCCGGGTACCGTCCCGCGCGTCAAGCCGCGGTGCCCGACCGGGGTCGCCGGCCAGGCGCAAAGGACCAATCCGCCCTTTTGCAGTAGCCCCCCGCCGGGCGGCGCAGGAGGTCTCTGCCCCGCCCGGGCCCTCGTGCGCGCGGATCCGGGGGGGCCAGTCGCGGCGCGCGCGCGGCATCCCTTCCGGCCACCCGCCGGGGCCGGGCGCGGACCCTAGGCCCCGCGGGTGCCCCCTGGGTCGGAGGGCCCCGCCCGGGCGGGCGGGTCCGCCGGGCCCAGCGCGTGGCTGGTTGCGCGGGCGGCGTTCGGGGCCGCGGCGCCAGGGCACTGGCGGAGTGCGGGCTGGCCCGGCCTGAGGCCCCCCGGCGCGCGGACATCGCGCACACCACTGCGGCCCCGCTTGGACGCGAAGCCCAGCGGCGGGCCCGGGGGGTCGTGCCCCCCGGCCGCGACGGACCGGCGTGCCCGCGTGGCCCCGGCCCGTGGGCCACCAGCCGGGAGCGCCCGGGCACGGGTGCCAGGCTCCCAGCTGTGTCTCACGGGGGGCCGCGG     
B       ATTTATGAAATATGAATATGTCAACTTAATAAAAATTCTATTTCCTTTATAATAATGACAGTTTATTATAAAACAATAATTTACCTTGCTTTGAACATGTGAATGAAGCTGATTTTGCAACAGACAGGAATTAAAAAGCGGCTGATATTCTATCATTTATTACTTCTTAATATCATTTAAAATAAATAACTTATGTGATACTTAATTCCTGTAAAAACTATCACTCTTATAAATCATAAAGTCTACTTTTAATACCAATTTTAATTAGGTAAAAGCATAATGTCCTATTTTGTGTCCAAATTAATATTCTGTGTGTTAATACTTCTTCTATAGTAATATTACATTTCAGTTTTATAGAACTCTCAATCAACAAACAAAATCGTAATCTCCATTTACTATTGTTTCTTATTTGAAGGAAAAATTACAGATTTGTCTTTTCATTGAATATTACAACCTTTTATGAACCTTCATAAGCTTTTATTGAAATCAACAAGTAACATAATTATTGAGTTTAATTAGTTAATTGAAATCATTCTCCCGTATTAATAAATATTATTATAAATTTTACAAAGAGTACTATATACTAACGGGTTTAGAATTAAAAGAATTTTTGAAATTACATATATTATAATAGAAATCTTTAGCATAAAATATATAGTTCATAATTTATAGGATAATATTTTTTTGATGGATTTTAACTTTAGTTACAATAAATTATATATGAATTTAATTTAGGAAAAAATTTACACCTATAAAGAATTCTTAAGTATAACTTAAATAATTTATTTTTAAATAAAATACAATTTAAGTTTGTAAGTACATAAATTTACTTTAAAGACTTACACAATATTTTTATTTAAATCTTCCTAACGAAATTACAATTTATATGACTTATTATTATACTAAAACGAGGACGTATTAATTGATAGAACTTATTAACTTCTTTAGTTCACTCATAGGAATGTAATTAATAGATCTACTATTTGATACTGTTCTTAAAGGAAACTAATGCTACTTATACTCGTAGATCAGACGATGTATAGTTAAATGCACCTATACGTGTCTATCTAGGCTTATGCTCGCTTGGTTAACATAGAAATTTTGCCACGTGTGCACCGCCGAACCGCCTTTCTATAGATTAAGCACAGGATAAATGATTCGCAAATTGAAATAAACGCAGTTCGAAGTATGTATCGCGTACTTACTGCTTTTACGATGTTCGAGCACTGTATTTCTAAAGTTAATAAAATCACTTTGCAACGACTCGAAACGGCAGCAGAATCGTTCGTAAATTCACCATCTAGTGATCTATTGCATAAAAGTCAGTGAAGTAACAGGCTCATACTCTGACACCCGTGATAGACCATGCAGCTCTTGTGCAATTACAGCTGCTCATGATCGTTCGAATGTACTAACTGGTCAGATCTTGTTGACTCGTTAATAATGAGAACCCTGTGACGCTGTTTAGCAATTGAGTAAGTTGCAAGATAATGAGGACTATAGTAGTATTGAGCCATTGGAGCCTCGATTGTTTTGACCGCCTGATAAGAAAGCTTGATCAATATCGTCGTTCATTAGATCGTTGAATGATCGACCGGTGCTATGTCCTGGGGTGGCTGCATATTTAAACTACAATTCAAAGACTTGCATGAATAGACATTTGCCTGACTAAGCCTGGATCTTCTTTCGGCGCCCATCGGTTGGAGTAATGGATGACGTGTCCCAGGACCTAAATGTCTCTAGTTATGGTGACGGCGAATTTAATGACATGAAAGCGTCGCTATTAGATTAAATGATTTATGGGTACTAGTGAGAACCGAAAATTAGGAATTTGTTTGTGATAACGGTGTAGTGGGTCCTACGCTAACAACCTGGGTATCAACAGGGTAATATTACAATTGCAGTCAAGCAAGAGAGATCTTACGAGATGTCCCGCATTCGTGTTTCACTAATGACGAGTCTGACACTATCATTCATAAGGTCAATGAACTGTACGTATGCCCGGGGAATGCCCTGCTCGCCGCGCTTCGCACTCCGCTTTCAATCCTAGTGTTAGCATCTCTCGGCTGACGCATCACTGGGTAAAAAAGATCCGCCACCGTGAAGTCCACAAAAACGGTGGGCATTGCCCGACAGCACACTTGTGTCGCTAGGAGCAGAGGGCCTATAACTTTGCAGTAAGAAAGGACGTCAGTAGACATTCGCGCATTTAGCTAGTTGTGGCCACCCGAATTCACGGCAAACCCGCGCCCACTGCGGCATGACTAATTTATGGATTCTGGTAGCAGCGCCGCACGTAATCAAAGTAGGGTTGGGCACGATCATGACCCTCCTAAGCTGCGAGCGAGTCTGGGGCTCCGCCGGCTGAATAGTAGGCTCAGGCCTCTCGACGCATGTTGGGGTCGACTCTATCCCACGAGCATTCTAGACACATCGTCCCACCGCGGTATGGGTGTCGTTTAGTCCTGTGTGTAGCGCGTCCCTCCGCATGGGCACCTTGCGATTACATTAGGAGCACGACAAGAGTTTTGAGCCTCTGCTGAGCCGTCCTGTACTGGACCTTTCTCAGCATGGTAGGAATACGAAGGGCCGGCATCGACCAAGGCAGGCGTGGTCGGACACGCTGAATGCCGAAACGCCCCCCAGAGTAGCGCCAGTTTACTCGCGGGAGCCTGCCAAGGGTGATCGTATCCTATAGCGACTAGCTCCATGGGGCACAGTGATATCAAGACGATTTTGGGCCCCTCGAGGCGGCAGCGGTTGCACCCCCCGGCCTTGTCAGCTGAACATGGATTAAGGGCAAGGTGTCAGGGCTAATACGCGAGTAACGACAAACAACATCGGATTCGCTTTCGGCCCAGGGCGGCAGTACGCACATGCGGCACGGGCTTTGGTCCTTCCGCCGGGTTTTAGAAGGCACGGGGGTCCGGAGTAGCCGGCAGGCGCGACCGAGATGGCTCCCGCGCCGGATCCCTCGGCATCCGTGCGATTGGATACAGTGTTCGCCGCCCTGCTAGCGGGGCGCGCGCGCGCGTATGGCAAGGCGGCCGCGTTGGCCCGCGCAGGTCCGGGCCCCCGCCCACCGGCCCGCCCCCGCGAGCGCGGGCACGGGCGCGGACCACCCGCTCGGCCCGCGACGCCGGCGACCCCCCCCCGCACCCCCCGCTTCGTCCATTGCCTAACCCGCCGAAGAGCGGGCCTCTTCGGGAGGAGGGACCAGGGGGGGCACACCGCCGTACCCGTCGAGGCCCGCTTCCCGTAACGCTTCCGGCCGCCCGCCCAAGCGAGCCCCGTGCCGCTCGGCCGCCCCCAGGGGCCGGGGGGCCCCCCTGGCGGACAGCCGGGGCCAGGCGCGGGCGGTCGCGCGCAAGCGGGCGCGCGGCCGAGGCGTACGGCCCGACCGCCCCCCGACAGGGTAACGCTTCCCGGGCTGATGGGCCGGCGGCGCGCCGGGTGACGTCCCGCGCGACAAGCCGAGCCGCCCGACCTGGCATGCGGGGCAGGCGCGGACGATCAAGCCGCCCTTTTGTAGTGGCCCGCCGCCGGGCGGCGCAGGAGATCTCTGCCCCGCCCGGGCCCTCGTGCGCCCGCATCCGTCGCGGCCAGTCGCGACGCGCGCGCGTCATCCCCTCCGGCCACTCGCCGGGGCCGGGCGCGGAGCGGACGCCCCGCGGGTGCCCCCTTGCTCGCAGGGCCCTGCCCGGGCGGGCGGGTCCGCCGGGCCCAGCACGTGGCTGGGACGGCGGGCGGCGTTCGTCGCCGCGGCGCCACGCCACTGGGTCAGTGGGGGCTGGCCCGGCCCGAGGCCCCCCGGCGCCCGGGCATGCCGCACACGGCTGCGGCCCCGCTTGGGCGCGAAGGTCGGCGGCGGGCCCGGGGGGTGGCACCCCCCGGCCGGGACGAGCCGGCGTGCCCGCGCGGCCCAGGCCCGTGGGCAACCAGCCGGGAGCGCCCTGGTGTGGGTGCCGGGCTCCCTGCTCTGCATCACGGGGCGCCGCGG     
A       ATTTATGAAATATGAATATGTCAACTTAATAAAAATTCTATTTCCTTTATAATAATGACAGTTTATTATAAAACAATAATTTACCTTGCTTTGAACATGTGAATGAAGCTGATTTTGCAACAGACAGGAGTTAAAAAGCGGCTGATATTCTATCATTTATTACTTCTTAATATCATTTAAAATAAATAACTTATGTGATACTTAATTCCTGTAAAAACTATCACTCTTATAAATCATAAAGTCTACTTTTAATGCCAATTTTAATTAGGTAAAAGCATAATGTCCTATTTTGTGTCCAAATTAATATTCTGTATGTTAATACTTCTTCTGTAGTAATATTACATTTCAGTTTTATAGAACTCTCAATCAACAAACAAAATCGTAATCTCCATTTACTATTGTTTCTTATTTGAATGAAAAATTACAGATTTGTCTTTTCATTGAATATTACAACCTTTTATGAACCTTCATAAACTTTTATTAAAATCAACAAGTAACATAATTATTGAGTTTAATTAGTTAATTGAAATCATTCTCCCGTATTAATAAATATTATTATGAATTTTAAAAAGAGCACTATGTACTAACGGGTTTGGAATTAAAAGAATTTTTGAAATTTCATATATTATAATAGGAATCTTTAGTGTAAAATATATAGTTCATAATTTATAGGATAATATTTTTTTGATGAATTTTAACTTTAGTTACAATAAATTATATATGAATTTAATTTAGGTAAAAATTTTCACCTATAAAGAATTCTTAAGTATAACTTAAATAATTTATTTTTAAATAAAATACAATTTAAGTTTGTAAGTACATAAATTTACTTTAAAGACTTACACAAAAATTTTATTTAAATCTTCCTAACGAAATTACAATTTATATGACTTATTATTATACTAGAACGAGGGCGTATTAATTAATAGTACTTATTAACTTCTTTAGTTCACTCATAGGAATGTAATTAATAGATCTACTATTTGATACTGTTCTTAAAGGAAACTAATGCTATTTATACTCGTAGATTAGGCAATGTATAACTAAATGCACCTATATGTGTTTATCTAGGCCTATGCACGCTTGGTTAACATGGAAATTTTGCCATGGGTAGACCGCCGAACCGCCTTTCAATAGATTAAGCACAGGATAAATGATTCGCAAGTTGAAATAAACGCAGTTCGAAGTATGTATCGCGTACTTACTGTTCTCACGATGTTCGAGCACTGTATCCCTGGAGTTAATAACATCTCCTCGCAACGACTCGAAACGGCAGCAGAATCGTTCGTAAATCCACCATCTTGTGAGCTATTGCACGAAAGTCAGTGAAGTAACAGGCTCATACCCTGGCACCCGTGATAGACCGTGCAGCTCTCGTTCAATTACAGTTGTGCATGATCGTTCGAATGTACTAACTGGTCAGACCTTGTTGGCTCGTTAATAATGAGAAGCTTGTGACACTGTTTAGCAATTGAGTAAGTTGCAAGATAAAAAGGATTATAGTAGTATTGAGCCAATGGAGCCTCGATTGTACTGACCGCCTGATAAGAAAGCTGGACAAATATCCTCGTTCATTAGATCGTTAAATGATCGACCGGTGCTATGTCCCGGGGTGGTTGCAGATCTAAACTATAATTCAATGACTTCCATGAATAGACATTTGTCCGACTAAGCCTAGATATTCTTTCGGTGCCCACCGGCTGGAGTACTGGATGACGTATTCCAGGACTTAAATGTCTCAAGTTATGGTGACGGCGAATTGAATGACATGAAAGCGTCGTTATTAGATTAAATGATTTATGGGTACTCGTGAGCACCGAAAATTAGGAATGTGTTTGTGAAAACGGTGTAGTGGGTCCTACGCTAACGACCTGGGTATCAGTCAGGTGATACCACACTTGCGGTCAAGAAAGAGAAATCTTATGAGATGTTCCGCAGTTGTGTTTCACAAATGGCGAGTCTGACACTATCATTCATAAGGTCCATGAACTGTACATATGCCCGGGCAATGCCTTGCTCGCCGCGCTTCGCACTCAGCTTTCTAACCTAGTGTTAGCATCTCTCGGATTACGCATCACAGGGTGAAAAAGATCCGCCACCGTGAAGACCACAGGAATGGTGGGCTTCGCCCGGCAGCACACTTGTGGCGATAGGAGGAGAGGGCGTATAGCTTTGCAGTAAGAGAAGACGTCTATAGACGTTCGCGCATATAGCTGGTTGTGACCGCCCGGATTCGCGGTAAACCCGCGCCCCTTGCGGGATGACTACTTTACGGATTCTTGTAGCTGCGCCGCACGTAATCAAAGTAGGGTTGGGCACGATACTGACCCTTCTAAGCTACGAGCGAGTCTGGGGCTCCGCCGACTGAGTAGTCGGCTCAGATCTCTCAACGCATGTTGGGGTAGGCTCTAGCCCACGAGCGTTCTAGACACATCGTCCCACCCCGGTATGGATGTCGTTAAGTCCTGTGTGTAGCGCGTGCCACCGCAAGGGTACCATGCGGTAACATCGGTAGCACGACAAGAGTTTTGAGCCTCTGCTGAACTGTCCTGTACTAGACCTTTCCCAGCATGGTAGGAGTACCCAGGGCCGGCACCGAGCGAGGCAGGCGTGGTCGGACACACTGAACGCCTGGAGGCCCCCCAGGCTAGCGCCAGTTTACTCGCGAAAGCCTGCGTACGGTGTTCGTTTTTTATGGCGACTAGCGCCGTGGGGCACAGTAATATCAAGACGACTTTGGGCCCCTCGAGACTGCAGTTGTTGCACCCCCCGGACTTGTCAGCTGAACTTGGATTGAGGCCAAGGTGTCAGAGCTAATACGCGGCTAACGACAAACAACATCGGATTCGCTTTCGGCCCTGGGCGGCAGTACACACATGCGGCACCGGCTTTGGGCTTTGCGCCGGCTTTCAGAGGGCACAGGGGTCCGCAGTAGCCGGCAGGCGCGACCGAGATGGTTCCCGCGCCGGAGCCCTCGGCGTACGTGCGAGTGGGCACAGTTTTCGCCGCCCTGCTAGCGGGGCGCTCGCGCACGTTTGGCAGGGGTGCCGCGTTGGCCGGCGCGGGTTCGGGCCGCCGCCCACGCGCCCGCCCCCGCGAGGGCGGGCGCGGGCGCGGACCGCCCGCTCCGCCGGCGACGCCGGCGACCCGCCCCCGCACCCCGCGCTTCGTCCACTGCCAGCCCCGCCGGCGAGCTCGCCTTCTCGGGCGGAGGGACCAGGGGGGGCACACCTCCGCACCCGTCGAGGCCCGCTGCCCGTAACGCTTCCGGCCGCCCGGCCAAGCGAGCCCCGCGCCGATCGGCCGCCCCCAGGGGCCGGGGGGCCCCCCTGCCGGACGGCCAGGACCAGGCGAGGGCGGCCGTGCGCGAGCGGGCGCGCGGCGGAGGCGTACGACCCGACCGCGCCCCGACAGGGTACCGCTTCCCGGGCTGATGGGCCGGCGGCGCGCCGGGGGCTGTCCCGCGCGCCAAGCCGTGCCGACGGACCGGGCGTGCTGGGCAGGCGCGGACGAACAAGCCGGCCTTTTGTAGTGGCCCCCCGCCGGGCGGCGCAGGACGTCTCTGCCCCTCCCGGGCCCTCGTGCGCCCGCATCCGGGGCGGCCCGTGGCGACGTGCGCGCGTCATCCCCTCCGGCCACGCGCCGGGCCCGGGCGCGCGCCGTACGCCGCGCGGGTGCCCCCTTGCTCAGGGGGCCGCGCCCGGGCGGGCGGGTCCGCCGGGCCCAGCGCATGGCTGGGACCGCGGGCGGCGTTCGGGGCCGCGACGGCACGCCACTGGGTGAGTGGAGGCTGGCCCGGCCCGCTGCCCCCGGGCGCCCGGGTATCGCGCACACGGCTGCGGCCCCGCTTGGATGCGAAGGCCGGGGCCGGGCCCGGGGGGTGGTGCGCCGCGGCCGGGGCGAACCGGCGTGCCAGCGCGGCCCCGGCCCGTGGGCGAGCAGCCGGGAGCGCCCGGTTGCGGGTGCCGGGCGCCCTGCTGTGTGTCACGGGGCGCCGCGA     
