# Supplementary material for: A simple method for data partitioning based on relative evolutionary rates
Source: PeerJ. 2018 Aug 28;6:e5498. doi: 10.7717/peerj.5498 (PMC6118207; doi:10.7717/peerj.5498)
Supplement: Data S1 — The datasets are provided in the PHYLIP format. [file peerj-06-5498-s002.zip › DataS2/AS2-1.phy]

17  4000
out     AAATTATTCAAAAAGTGGTGAAAACATATATATAAATTATAGTTGAATCATTATATATTTATAATACAAGTTATTCTGCCAATATTGGAAATTTATTAAAGACGTTAGAGTGAATAATGTGTTAAAATTATCTCGTTAATAAAATAATAATAAGAAATTTAATTTATTTGTATGATCTTTTAATATTAAGATATTAAAGTCAAATTAATGAATCCTAAGAGATCACAAAGTTTTTATTAGAATTTATCTATTTAATACTAACACACGAGATAGTTATTTCTATCTCAATATTTTCCATAAGTATCTATGTACTACATAACTAATAGCTGTGTTTTAAAAAGTAACTCAAATGGTTCTTAAATGAAATTGCTCTCAACCTGAAGATTATTCTTTATTAATTTCTTATTATATAATACCTACAAACGTTGTTAATCTTAATTAAAATATAAAATAAAGAATATGAATAATAATTTTCAAAGTAAAAATGGAAATATTGAACAATGTCATTATCTTGAATAGTTATTAAAAAATAAATTCAATAAAAAATTCATAATTACTAGTGCATTATGTATTTCCTTATATTTTCTTATTGAAAAAAAAGAGCTAGTTTTAATATTACTGATCTAAAATATTAGTTTTTAATCACATACTAGCTAGTTACTTTAATGACATAATTTCGTTTTTTTATTATTTAGTCTTTGTACTATTTACTATATTGAACATGAATTACAAATAAAAAAATTTAAACATAAATATCACATATTAGATTTTAACTTTGTTACTTAATGTCATAATTGGCCGTGAATCCAAATGAGAAAATTAATTGACTAATGATTATAATTAAGCTATTTAATTATTTATTTTAATTTCTTCATAGTAAGAGTATATTTAAATGTTTTCTTAGCTTTGATAATAATAAATAATAATAGGTAACTATCTTTGTTTAATTCATTGCTTAATATAGTATGATGAATTGAATTCCATGTATTTCGATATTATAATACGTGTATGGAAGGAAGGCAGCTTTTAAGATGACTATCTAAAGTCGAAATCACTAACGCAAAGTAGAGTTTTAGTAAGAAGGGTAGACCAATTTATATATCCGCGAATAATGGGTCATTCTGAATTACGTCAGTGTAAGCGCCAGTTTAATTTATGTGATCTAAGCGTTACACTCGGCATTACTTGCAAGCTTGTAGCGTTACATTGAGCTTCACGAGAGCATGATTGGCTCTTTGACCATCCATAGCAAATTATTGCATCGTCTTGTCACAGTACTTTAAATTCCTCTTCTAAACTATACTGTTGTGAAATACACTCAAATAATGCCGCGCCAAATGCATTTTGGTGCTTATGACTGCGGAACGAAAAATAAGTGGAGATGTAGTACGTTAACCACTTGCCCTATAACTCACCAACGCAAAGAGAAGGTGAACTATGCTAAGATTAGCCTCCAGTTAGCGAAGATAGTGCCTTGAATGAGAACCATTTGATATGATGATGCTTCAGAAATCCATCTCAATTTAGCTTATGATAACTTCGGTATTATAAAATCACTACCGGTTGTCGGGCCTTGGCGTTTACGATGGGATGCATGAAGCTTGGAGACCTGCCCTAACATGGCTATATTGGTTTGTACTCACTAATATAATATTCGTAACTTACCTAGGTGGTACGGTTTATTAAAACATGCATACGAAAACTGTCAGTGGGACGTAAACCAGTAACTCGGTCAGACGATTCGATCTTTGTCTATCTAGATTCTAAGTGAAAATTCAATTATTGTTCATGGCAGTTACGCCAGTCACCGTTAGCAACCCAGAAGCGTGATCGAAAAGATAATAACAGCACCCTGTCGCTTCCGAAACCTAATCTAGCCGGAAGTTACTGAGTGTATCTAATTTATTCAAAACAGTATTTTCGAATAGACGGTCAATATGATGAAGAAAAGCATACCGTGTTTTTTTGTTAGAACTGTTTGTTTGCAAGGCTATGCTGTGTAAACCACACAGCGCCGCCCACCACAGACCACTCTCGCATAAGTGCCATAAACCGGGAATAACCTGAGACTACCAGTATCGGACATAGCCCACGCTTCTCTGTGCGCAAAAACAGATACCCCCATTCAAGATTTGTCGATGTGCTCCATCTGATACCAGCCCCTGTCCGGTGGACCAGTTCCCTCAGTGTGGGACAGTCGATCAGGGTTTCGAACCTGCTGGCTCAACCACCGCCCCAGAAAGGGGCAGCGTTTCAGAGCTTCAGGCCCCGCCTGCGCTCTTAACGTCCAAAGGGTACCTAAGTCTCCTATGCGAGTGTCACGTCAGCCGGTGCGGGCCGATTGACGTCATCCCCCCCAACTGCGGCTCACCAGGAGTTCAATTACAGAGGCTCACCCCGACGGGGGAGGTGTTGCTCGCTAGTCATGTACGCATGCCGGCTCTCACGTCTGACGATGGTTGGTCTACATCTCTCCTCCACGCAAATGAGTCCAGGAATCCAAACCTATCGTGCGGATACATAGACCGCGTTACCCGATCAGCACAAGCGGATGGTTATCGCCGATTGGCCCCTGACGCTATATTGAGAGGGCGCATGGGAGGCTCCGCTTCTCATAGCCGGAAAGCTCAAGCCGCGCCAGACACGTTCTTGCGAGCTGCTCCGGTCTACACCGTTTGCCGGGCTCGCTAGGGTTGGCGCAGAAGCTGGACCATTACTGAGCAGGGATATCCGGGTCTACAACCCCCGGCCGCCGAAGTTTCGGCTCAGGGTCCTGGCCCACAGGGTTCAGCCGCACGCTCACTCCGTCTCTGATTCGCCGACGGGCCGCGCCTTCAAGGACTCGTCGAGTTAGTCGTGTTGGAGAGCCCCGAGAGAGACGAGCGCAATTCGCCTTTGCTGTCGCTTATGAACTGTGCTCATAGTCTGCATCTGGTATGTACCTGCACGCTGCAAGACAGGTCGGCTACCCACAGAGGTTGCTCGCTCGTGAGGTGGGCCCTCCAATGGCGGACGCACGGGAGGCGCTCCGCTCGGGGCCCGCCGACTCTGGCCCGCGCGGGCGATCAAACGACGGTCTCGCGCCCCCGTGGACCCCGGGCGCTCCTGGCCGGCCACCCCGGCGCCGGGTCCGCGCGTCCGCCCTCCCCTCCGGGGACACCAGCCCCCGCTGGACCGCGTGCCGGCTCCCCGAGGGCCCGCCATGCCGCCCAGCGCGCGCCCCGACCCGCCCCCGGGCGCCCGCCGTCCCCGGCGCCCTCCCGTCGGCACGGACGGCCGCGAACTGGGTGCCCCGCCCACGTCGGCCGAACGAAGCGCGCCCGCCCCCCCAGCGCGACCGTGCCCCGCGGGCGGTGCCAGGGGCACACCTTCGGATGACGGGACAGCAGGGCGACTGCGAGGGGCTTGCCACAGCGGCCGGGCTAAGCGGAGTGAGGGGGTGCAGGCCGCAGCGGTGAGAGCCCACGGCTGGGAGCCACGGCCGCCGGACGCTCTCTGGCGGCTGCCGGGGCGATCGCCGCCAACCACGCCCCCCGGACACCGCCGACCCCGCCCGCTCGCGTACGGCTACCAGTCCCGCCGGGGCTGCTGCCTTGCGGCCACGGCCTCTGCGGGGCCCCGACCAGCAGCCGAAGCCCGCCGGGGCGATCCTGGTGGTCACGGGCCAGACGTTGCGGAGGCACGCCTCCGGCGCCGGTGTTGCTCGGGTCCGCGGAGGCGGGGCGGTTGGGGCGCGCCCCCGGCGCGACGTGCCCGATGCTCGGCCTCGGTTGGGCCGGAGGCCGCGGTGGGAGGCCGGGCAATGGCCCTCACGCCGGCGCCAGGGTGTCGCCGCGGGACCGGCACGCCCGGCCCCCCGGACCGGCCAAGCCCCCTGGGCGACTTGCCCCCCCAACCCGCGCTTGCCCGGAGGCGCGGGGTGGACACGGCCGGCTGGCGCTGCTCCCGCCCGCCACCCCGCGCGCGCCGCCGGTGCGATCCGCGCCGGGGCCCACCGGCA     
P       AAAATATTCAAAAAGTGATGAAAGCTTATATACAAATTATAGTTGAATCATTATATATTTATAATACAAGCTAATCTGCCTAATTTTGAAATTAATTAAAAACATTAGAATGAATAATGTGTTTAAATTATCTCGATAATAAAATCATAATAAGAAATTTAATTTATTTTTATGATCTTTTAATACTAAGATATTAAAGTTAGATTACTGAATCCTAAGAGATTACAAAGTTTTTATTAGAATTTATCTATTTATTACTAACACACGAGATAGTTATTTCTATCTCAATATTTTCTATAAGTATCTATGTACTACATAACTAATTGCTGTGTTTTATAAAGTAACTCAAATGGTTCTTCAATGAAATTGTGCTCAACCTGAACATTATTCTTTATTAATTTCTTATTATATTATACATGCAAACGTTGTTAATCTTAATTAAAATATAAAATAAAGAATATGATTAAAAATTTTCAAAGTAAAAATGGAAGTATTGAACAATGTCATTATCTTGAATAGTTATTAAAAAATAAATGCAATAAAAAATTCATAATTACTAGTGCATTATGTATTTTCTTATGTTTTCATATAGAAAAAAAAGAGCTAGTTATAATATTAGTGATCTAAAATATTAGTTTTTAATCACATACTAGCTAGTTACTTTATTGACATAATTTCGTTTTTTTATGATTTAGTCTTTGTACTATTTACTATATAGAACATGAATTACATTTTAATAAATCTAAACATAAATATCACATATTAGATTTTAATTTTTATACTTAATGTCATAATGGGCCATGAATTCAAAAGAGAAAATTAATTGACTAATGATTAAAATTAAGCTATTTAATTATTTATTTTAGTTTCTTCATAGTAAGAGTAGATCCAAATGGTTTCTTAGCTTTGATGTTAGTAAAAAATAATAGGTAACTATCATTGTTTAATTCATTGCTTAATATAGTATGATGAATTGAATTACATGTATTTCTATATTAAAATACGTGTATGGAAGGAAGGCAGCTTTTAAGATGACTATCTAAAGTCGAAATCGCTATAGCGAAGTTGAGTTTTAGGAAGAAGGGTGAACCACTTTATATATCCGCGAATAATGGGTCATTCTTAATTACGTCAGTGTAAAGGTCAGTTTAATTTATGTGTTCTGAGCGATACACTCGGCATTACTTGCAAGCGTGTAGCGTTACATTGAGCTTTACGAGAGCATGATGCGCTCTTTGACCATCAATAGCTAATTATAGCATTGTCTAGTCACAGTACTTTAATTTACTCTATTAGACTATGCTGGTCTGAAAGAGACTCAAATAATGCCGCGCCAACTGCACTTTGACGCTTTGGACTGCGGAAAGAAAAATAAGTCGAGATGTAGTACGATAACCACATGCCCTATAACTCACCAACGCAAAGAGAAGGTCAACTAAGCTAAGATTAGCCTCCAGTGAGAGAAGATAGTGCCTTGAATGAGAACTATTTGATATGATAATGGTTCAGAAACCAATCTTAATTTAGCCTATGATAACTCCGGTATTATAATATCATTACCGGTTGTGGGGCCTTGACGTTTACTATGGGAAGCATGAAGCTTGGAGACCCGCCCTAACATGGCTATATTGGTTTGTACTCACTAGTATTAAATTCGTAACTTACCTAGGGCGGAGGATTTAATAAAACATGCGTACTACAACTGCCAGTGGGACGTAAAACAGTAGCTCGGTCAGACGCTTCGATGATTGTTTAGCTAGATTCTAACAGAAGATTTAATTATTGTTCATGGCTGTTACGCCAGTCACCGATAGCTTCCCATAAGCGTACCAGTTAAGATAATAACAGCACCCTGTCGCATCCGAAACCTAACCTAGCCGGAAGTTACTGAGTGTATCTAATTTATTCAAAACATTATTTCCGAATAGACGGTCAATATGATGAAGACAAGCATAGCGTGTTTTTTTTTTAGTGCTCTTTGTTGGCAAGGCTATGCAGTGTAAACCACTCAGCACCGCCCACTACAGACCAGTCTCGCATCAGTGCCATAAACCGGGAATAACCTGGGACTCCTAGTATAGGACATAGCCCACGCTTCTCAGTCCCTGAAAACAGATACCCTCATACAAGATTTGTCGATGTACTCCACCAGATACCAGCCCCTGTCCGGTGGGCCAGTTCCCTCAGTATGGGCCAATCGATCAGTGGTTCGCACCTGCTGTCTCAACCCCCGCCCGAGTAAGGGGCGGGGTTTCAGAGCTTCAGGCCTCGCCTCCTCTCATAACGTCCAAAGGGTTCCTAAGTCTCCTATGCGAGTGTCAGGTCAGCCGGTTCGGGCCGAGTGACGCCAACCCCCCCGACAGCGGCGCTCCAGAAGTTCAATTACAGAGGCTCACCCCGACGGCCGAGGTGTTGCTCGCTAGTCAGGTACACATAACGGCTCGCACGTCTGACGATGGTTGGTCTACATCTCTCCTCCACGCAAATCAGTCGCTGGATGCAAACCCATCGTGCAGATATCTAAACCGCGTTACCCGATCAGCCCAAGCGGATCGGTCTCGACTATTGGGCTCTGACCCGATATTGAGAGGGCGCCTGGGAGAATCCGCCTCGCATAGCCGCAAAGCACAAGCCGCGCCAGCCACGATCTTGCGAGCTGCGCGGGTCTACACCGTTTGCTGGGCTCGGTTGGAGTGGCGCACAAGCAGGACCATTGCTGAGCAGTGATGTCCGGCTGGACGTCCCCCAGCAGCCGAAGTTTCTGCTCAGGGTACTGCCCCACACAGTTCAGCCCCACGCTCGCTCCGTCTCTGATTCGCGGACAGGCCGCGCGTTCAAGGACCCGTCGAGTGAATCGTGTTGGAAAGCCCCAAGAAAGACGAGCGCAATCCGCCTTTTCTGTAGCCTATGAACTACGCTCCTAGGCCGCATCTGGTACGTACCTGCACGCTGCCAGACAGGTCACCGACCCACAGAAGTTGCTGACTCGTGAGGACGCCCCTCCAGTTGGGGAGGCGCAGGCCGCGCTCGGCTCGGGCTCCGCCCACTCGGGCCCGCGCCGCCGCTCAAACGACGGTCTCGCGCCCGCGAGGACCCCGGACGCTCCTGGCCGACCACCCCGGCGCTGGGTCCGCGCGTCCGCCCCCCCGTCCGGGGACACCAGCCCCTGCTGGACCGCGGGCCCCCTCCCCGAGGGCCCGCCCTGCCGCCGAGCCCGGGGCCCGACGGGCCCGCGGGGGCCCGCGGCCCCCGGCGCCCCCCCGTCCGCACGGACGGCCGCCAACTGGCTGCCCCCCCCGCGGCCGCCGAATGAAGCGCGCCCGCCCCCCCAGCAGGACCGTGCGCCGCAGGCAGTGCCAGGGGCACACCCTCGGATAACGGCACAGCAGGCCGACTGGGAGGGGCTTGCCACGGCGGCCGGGGCAAGCGCAGTGAGCGGGTGCGGGCCGCAGCGATGGGAGCCGTCCGTTGGCGGCCACGGCCGCTGGACCATCTCTGGGGGGTGCCGGGGCGATCGCCGCCGCCCACCCCCCCGGCACAGCGCCGACCCCGCCGGCTGGCGTACGGCTACCAGTCCCGCCGGGGGTGCGGCCGTGCGGCCACGGGCTCTCCGGGGGCGCGACCAGCACCCGAACCCCGCCGGGGCGACCCCGCTGGTCACGGGCCAGACGTCGCGGAGCCACGCCTCCGGGGCCGCGGTTGGTCGCGTCCGCGGAGGCAGGGCGGTGGGGGCACGCCCCCGGTGCGACGTGCCCGATGCTCGGGCTCGGTTGGCCCGGAGCCCGCGGTCGGAGGCCGGGCAATGGCCCTCACGCCGGCGCCAGGGGGTCGGCGCGGGACCGCCACGCCCACCCCCCCGGCCCCGCCAAGCCCGCTGGGCGAGTTGCGCCCCCACCCCGCGCTTTCTCCGAGGCGCGGGGTGGACACGGGCGCATGCCGCTGCCCCCGCCCGCCAGCCCGCGCGCGGCGCCCGTGCGATCCGCGCCGGGGCGCGCCCGGA     
O       AAATTATTCAAAAAGTGATGAAATCATATATACAAATTATAGTTGAATCATATTATATTTATAATACAAGTAAATCTGCCTAGTTTTGAAATTTATTAAATACATTAGTATGAATAATGTGTTTAAATTATCTCGATAATAAAATTATAATAAGAAATTTAATTTATTTTTATGATCTTTTAATAATAAGATATTAATGTCACATTATTGAATCCTATGAGATTACAAAGTTTTTATTAGAATTTATCTATTTATTACTAACACACGAGATAGTTATTTCCATCTCAATATTTTCTATAAGTATCTATGTACTACATAACTAATTGCTGTGTTTTATAAAGTAACTCAAATGTTTCTTAAATGAAATTGATCTCAACCTGAATATTATTCTTTATTAATTTCTTATTATATAATACCTACGAACGTTGTTAATCTTAATTAAAATATAAAATAAAGAATATGAATAAAAATTTTCAAAGTAAAAATGCAAATATTGAACAATGTCATTATCTTGAATAGTTATTAAAAAATAATTTCAATAAAAGATTCATAATTACTAGTGCATTTTGAATTTGCTTATCTTTTCTTATCGAAAAAAAAGAGCTAGTTATAATATTAGTGATCTAAAATATTAGTTTTTAAGCACATACTAGCTAGTTACTTTAATGACATAATTTCGTTTTTTTATTATTTAGTCTTTGTACTATTTACTATATTTAACATGAATTACATTTTAATAAGTATAAACATAAATATCACATATTAGTTTTTAATTTTGTTACTTAATGTCATAACGGGCCTTGAATCCAAACGAGAAAATTAATTTACTAATGATTAGAGTTCAGCTATTTAATTATTTATTTTAATTTCTTCATAGTAAGAGTAGATACAATTGTGTTCTTAGCTTTGATATTATTAAAAAATAACAGGTAACTATCTTTGTCTAATTCATTGCTTAAAATAGTATGATGAATTGAATTCCATGTATTTCTATATTAAAATACGTGTATGGAAGGAAGGCAGGTTTTAGGATGACTATCTAAAGTCGAAATCGCTAACGCGAAGTGGAGTTTTAGTAAGAAGGGTGGACCATTTTATGTATCCGCGAATAATGCGTCATTCTAAATTACGTCAGTGTAAACGCCAGTTAAACTTATGTGGTCTAAACGATACACTCGCCATTACTTGCAAGCCTGTAGCGTTAGATTGAGCTTTACTAGAGCATAATGAGCTCTTTGACCATCCATAGCTAACTATAGCATTGTCTAGTCACAGTACTTTAATTTCCTCTATTAAACTATACTGTTGTGAAACAGACTCAAAAAATGCCGCGCCAACTGCAGTTTGGTACTTACGACTGAGGAATGAAAAATAGGTGGAGATCTAGTACGATAACCCCATGCCCTATAACTCACCAACGCAACGAGAAGGTGAACTAAGCTAAGATTAGCCTCCAGATAGAGAAGATAGTTCCTTGCATGAGAACTATTTGATATGATGATGATTCAGAAATCCATCTTAATTTAGCATATGATAACTCCGGTATTATAACATCACTACCGGTTGTAGGGCCTTGACGTTTACGATGGGAGGCATGAAGCTTGGAGACCTGCCCTAACATGGCTAAATTGGTTTGTACTCACTACTATCATATTCGTAACTTACCTAGGTGGCAGGATTTAATAAAATATGCGTACTATAACTGTCAGTGGGACGTAAACCAGTAGCTCGGTCAGACGGTTCGATTGTTGTATACATAGATTCTAAGAGAATATTAAATTATTGTTCATGGCAGTTACGCCAGTCACCGGTAGCAACCCACATGCGTGATAGAAAAGATAATAACAGCACCCTGTCGCGTCCGAAACCTTATCTAGCTGGAAGTTAGTGAGTGTATCTAATTTATTCAAAACATTATTTTCGAATAGACGGTCAATATGATGAAGAAAAGCCTATCGTGTTTTTTTGTTAGTACTTTTTGTTGGCAAGGCTATGCTGTGTAAACCACTCAGCACCGCCCACTACAGACCACTCTCGCATCAGTGCGATAAACCGGGAATAACCTGGGACTATTAGTATGGGACCTAGCCCATGCTTCGCAGTACCCCAAAACAGATACCCACAGGCAAGATTTGCCGGTGTTCTCCAACTGATACCAGCCCTTGCCCGGTGGACCAGTTCTCTCAGTGTGGCTCAATCGCTCAGTGGTTCGCACCTGCTGGCTAACCCACCGCCCGAGAAAGGGGCCGCGTTTCAGAGCATTAGGCCACGCCTCCTCTCTTAACGTCCAAAGGGTGCCCAAGTCTACTATGCGCGTGTGAGGTCAGCCGGTTCGGGCCGAGTGACGCCATCCCCCCCGACAGCGGCGGACCAGGAGTACAATCACAGAGTCTCACCCCGACGGGGGAGGTGTTGCTCCCTAGTCAGGTACTCATAACGGCTCTCGCGTCTGACGATGGTTGGTCTACATCTCTCCTACACGGAAATCAGTCAACGCATGCAAACCTATTGTGCGGATACATGGACCGCGTTACCCGATCAGCACAAGCGGATCGGTCACGCCGTTTGGCCTCTTTCCCGATATCGAGAGGGCGCGTGGGAGGATCCGCTTCTCATTGCCGTAAAGCACAAGGCGCGCCAGCCACGATCTTGCAAGCTGCCCGGGTCTACACCGTTTGCTGGGCTCGTTTGGAGTGGCGCAAAAGCTGGACCATTACTGAGCAGTGATCTGCGGGTGTACGACCCCCGGCAGCCGAAGTTTCGGCTCAGGGTCCTCGCCCACAGCGTTCAGCCCCACGCTCCCTCCGTCTCTGGTTCGCCAACGGGCCGCGCGTTCAAGGACCCGTCGAGTGAGTCGTGTTGGAAACCCCCAAGACAGACGAGCGCAATTCGCCTTTGCTGTGGCCTCTGAACTAAGCTCCTAGGCCGCATCTGGTACGTACCTGCACGCTGCGAGACAGGTCACCGACCCACAGAAGTTGCTCGCTCGTGTGGGGGCCCCTCCAATTGGGGATGCACCGGTCTCGCTCCGCTCGGGCGCCGACAACTCGGGCCCGCGCGGCCGATCAAACGGCGGTCTCGCGCCCGCGAGGACCCCGGTCGCTCCTGGCGGACCACCCCGGCGCTGGGTCCGCGCGTCCGCCCCCACGTCCGGGGACACCAGCCCCTGCTGGACCGCGGGCCGGCGCCCCGATGGCCCGCCGTGCCGCCGAGCGCGGGCCGCGACCCGCCCCCGGCGGCCCGCGGCCCCCGGCGCCCCACCGTCGGCAGGGACGGCCGCCAACTGGGTGCCCCGCCCGCGACGGCCGAATGAGGCGCGCCCGCCCACCCACCAGGACCGTGCCCCGCAGGCAGTGCCAGGGGCACGCCCTCGGCTGACGGCACAGCAGGCCGACTGGGACGGCCTTGTCACAGCGGCCCGGCCAAGCGGAGTGAGCGGGTGCAGGCCGCAGCGATGAGAGCCTACGGGTGGGAGCCACGGGCGCTGGACGCTCTCTGGGGGGTGCCGGGTCGATCGGCGCCCACCGCCCCCCCCGGACAGGCCCGACCCCGCCCGCTCGCGTACGGCTACCAGTCCCGGCGGGGCTGCTACCGTGCGGCCACGGCGTCTCCGGGGGCGCGACCAGCACCCGAAGCCCGCCGGGGCGACCCCGCTGGTCAGGGGCCAGACGTCGCGCGGCCACGCCACGGGGGCCGGCGTTGCTCGGGCCCGCGGAGGCGGGGCGGTAGGGGCGCGACCCCGGAGCGACGTGCCGGACGCCCGCCCTCCGTTGGCCCGGAGGCCGCGGTGGGAGGCCGGGCAATGGCCCTGACGCCCCCGCCAGGGGGTCCGCGCGGGGCGGGCACGCCGCCCCCCCCGGCCCGGGCTAGCCCCCTGGGCGACTTGCACCCCCAACCCGCGCTTTCCCGCTGGCGCGGGGTGGACCCGGGCGCCTCGCGGTGCACCCGCCCCCCAGCCCGCGCGCGGCGCTCGTGCGATCCGCGCGGGGGCACGCCCGGA     
N       AAATTATTCAAAAAGTGGTGAAATCATATATACAAATTATAGTTGAATCATTTTATATTTATAATACAAGTTAATCTGCCTAGATTAGAAATTTATTAAATACTTTAGGATGAATAATGTGTTTAAATTATCTCGATAATAAAATAATAATAAGAAATTTAATTTATTTATATGATCTTTTAATATTAAGATATTAACGTCAAATTAATGAATCCTAAGAGATTACAAAGTTTTTATTAGAATTTATCTATTTATTACTAACACACGAGATAGTTATTTCAATCTCAATATTTTCTATAAGTATCTATGTACTACATAACTAATTGCTGTGTTTTAAAAAGTAACTCAAATGATTCTTTAATGAAATTGTTCTCAATCTGAATATTATTCTTTATTAATTTCTTATTATATCATCCTTGCCAACGTTGTTAATCTTAATTAAAATATAAAATAAAGAATATGAATAAAAATTTTCAAAGAAAAAATGAAAATATTGAACAATGTCATTATCTTGAATAGTTATTAAAAAATAAATTCAATAAAATATTCATAATTACTAGTGCATTTTGTATTTACTTATGTTTTCCTATTGAAAAAAAAGAGCTAGTTATAATATTAGTGATCTAAAATATTAGTTTTTAATCACATACTAGCTAGTTACTTTATTGACATAATTTAGTTTTTTTATAATTTAGTCTTTGTACTATTTACTATATTAAACATGAATTACATGTGAATAAATATAAACATAAATATCACATATTAGTATTTAAATTTGCTACTTAATGTCATAAAGGGCCGTGAATCCAAACGAGAAAATTAATTGACAAATGATTAAAATTAAGCTATTTAATTATTTATTTTAATTTCTTCATAGTAAGAGTATATCCAATTGTATTCTTAGCTTTGAGGATACTAAAGAAAAAGAGGTAACTATCATTGTATAATTCATTGCTTAAAATAGTATGATGAATTGAATTCCATCTATTTCGATATTAAAATTCGTGTATGGAAGGAAGGCAGGTTTGAAGATGACGTTCTAAAGTCGAAATCGCTAACGCGATGTAGAGTTTTAGTAAGAAGGGTAAACCAGTTTATCTATCTGCGAATAATGGGTCATTCTGAATTACGTCAGTGTAAACGCCAGTTAAACTTATGTGGTCTAAGCGGGAGACTCGCCATTATTTGCAAGCATGTAGCGTTAAATTGAGCTTTACTAGAGCATGATTTGCTCTTTGACCATCCATAGCTAATTATTGCATGGTCTAGTCACAGTACTTTAATTTCCTCTATTAAACTATACTGATATGAAATAAACTCAAATAATGCAGCGCCAACTGCATTTTGTTTCTTGCGACGGAGGAAGGGAAAATAAGTGGAGATGTAGTACGTTAACCCCTTGCCCTATAATTCACCAACGCAAGGAGAAGGTGAACTATGCTAAGATTAGCCTCCAGTCAGAGAAGATAGTTCCTTGTATGAGAAATATTTGATATGATCTTGATTCAGAAATCCATCTTAATTTAGCGTATGATAACTCCGGTATTATAACATCACTAGCGGTTGTAGGACCTTGACGTTTACCATGGGAAGCATGAAGCTTGGAGACCTGCCCTAACATGGCTATATTGGTTGGTATTCACTAATATAATATTCGTAACTTACCTAGGGGGGAGGCTTTAATAAAATATGCGTACTAGAACTGTCACTGGGACGTAAACCAGTAACTCGGTCAACCTCTTCGAACATTTTTTAAGTAGATTCTAAGAGAAAATTTAATTATTGTTCATGGCAGTTACGCCAGACACCGATAGCTACCCACAAGGGTGCGAGAAAAGATAATAACAGCACCCTGTCGCATCCGAAACCTAATCTAGCCGGAAGTTACTGAGTGTATCTAATTTATTCAAAATAATATTTTCGAATAGACGGTCAATATGATGAATAAAAGCGTAACGAGTCTTTTTGTTAGTACTCATTGTTGGCATTGCTATGCAGTGTAAACCACTCAGCCCCGCCCACTACAGAACATTCTCGCATCACTGCCATAAACCGGGAATAACCTGGGACTATAATTATGGGACATAGCCCACGCTTCGCAGTTCCCCAAAACAGATACCCGCATACAAGATTCGTCGATATTCTCCAACGGATACCAGCCCGTGTCGGGTGGGCCAGTTCCCTCAGTTTGGGTCAATCGCTCAGCGGTTCGAACCTGCTGGCGCAACCACCGCCCGAGAAAGGGGCAGCGTTTCAGAGCTTCAGGCCACGCCTCCTCTCTTAACGTCCAAAGGGTGCCTAAGGCTCCTATGCGAGTGTCAGGCCAGCCGGTTCTCGCCGATTGACGCCATCCCCCCCGACGGCGGCAGTCCAGGAGTGCAATGACAGAGGCTCACCCCTACGGGGCAGGTGTTGCTCGCTAGTCAAGTACGCATACCGGCTCTCACGTCTGACGATGGTTAGTCTACACCTCTCCTCCACGGAAATCAGTCCGCGCATCGAATCCTATAGTGCGGATACATAGACCGCGTTACCCGATCAGCACAAGCGGCTGGATCTCGGCGGTTAGCCTCTGACACGGTATTGAGAGGGCGCATGGGAGGACCCGCTTCTCATTGCCGCAAAGCGCAAGCCTCGCCCGCCACGTTCTTGCGCGCTGCCAGGGTCTAAACCGTTTGCTGGGCTCGCTTGGAGTGACGCAAAACCAGGACCATTGCCGTGCAGTGATATCCCGGTGTACGGCCCCCGGCAGCCGAAATTTCGGCTCAGGGTACTTGCCCACAGAGTTCAGCCCCATGCTCCCTCCGTCTCGGATTCGCGAACGGGCCGCGCGTTCAAGGACCCGTCGAGTCAGTCGCGTTGCACAGCCCCTAACTTGACGAGCGCAATTCGCCTTTGCTGTCGCCTATGAACTATGCTCGTAGGCCGCATCTGGTAAGTACCTGCACGCTGCCAGACAGGTCAACACCCCACTGAAGTTGCTCGCTCGTTCGGCAGCCCCTCTAATTCGGGCCGCACAGGCGTCGCTCCGCTCGGGCGCCGCCCACTCGGGCCGGCGCTGGCGATCCAACGACGGTCGCGCGCCCGCGGGGACCCCGCACGCTCCTGGGCGCCCACCCCGGCGCTGAGTCTGCGCGTCCGCGCGCACGTCCGGGGTCACCCGCCCCTGCTTGACCGCGGGCCGACTCCCCGAGGGCCCGCCATGCCGCCGAGCACGGGGCCCGACCCCCCCCCGGGTGCCCGCCGCCCCCGGCGCCCCCCCGTCGGCACGCACGGCCGGCAACTGGGTGCCCCGCCCCCGGCGGCCGAATGAAGCGCGCCCGCCCCCCCAGCAGGACCGTGCCCCGCCGGCAGTGCCAGGGACGCCCCTTCGGATGACGGCCCAGCAGGCCGACTGTGACGGGCTTGCCACAGCGGCCCGGACAAGCGGACTTAGCGGGTGCGGGCCGTAGAGATGCTAGCCGACGGGTGGGGGCCACGGCCGCTGGACGGTCCCTGGGGGGTGCCGGGGCGATCGCCGCGGACCACCCGCACCGGACAGCCCCGACCCCGCCCGCTCGCGTACGCCTACCAGTCCCGGCGGGGCTGCCGCCGTGCGGCCATGGCCTCTCCGGGGGCGCGACCAGCACCCGAAGCCCGCCGGGGCGACCCCGCTGGTCAGGGGCCAGCCGTGGCGGAGCGACGCCTCCGGGGCCGCTGTTGATCGGGTCCGCGGAGGCAGGGCGGTCGGGGCGGGCCCCCGGTGCGAAGGGCCGGATGCCCGGGCTCCGTTGGGCCGGAGGCCGCGCCTGGAGCCCGGACAATGGCCCTGACGCCGGCGCTAGGGGGTCCCCGCGCGCCCGGCACGCCACGCGCCCCGGACCGGCCAAGCCCCCTGGGCGAGGTGCCCCCCCAACCCGCGCTTTCCCGGCGGCGCGCGCTGGACACGGTCGCCTAGCGGTGCCCCCGCCTGCCCGCCCGCGCGCGGCCCCCGTGCGATCCGCGGCGGGGCGCGCCCGCA     
M       AAATTATTCAAAAAATGATGAAAACATATATATAAATTATAGTTGAATCATTTTATATTTATAATACAAGATAATCTGCCTATATTCGAAATTAATTAAAAACTTTAGAGTGAATAATGTGTTTAAATTATCTCGATAATAAAATTATAATAAGAAATTTAATTTATTTATATGATCTTTTATTAATAAGATATTAACGTCATATTAATGAATCCTAAGAGATTACAAAGTTTTTATTAGAATTTATCTATTTATTACTAACACACGAGATAGTTATTTCCATCTCAATATTTTCTATAAGTATCTATGTACTACATAACTAATAGCTGTGTTTTAAAAAGTAACTCAGATGTTTCTTTAATGAAATTGTTCTCAACCTGAAAATTATTCTTTATTAATTTCTTATTATATAATCCCTGCGAACGTTGTTAATCTTAATTAAAATATAAAATAAAGAATATGAGTAAAAATTTTCAAAGTAAAAATGGAATTATTGAACAATGTCTTTATCTTGAATAGTTATTAAAAAATAAATTCAATAAAAAATTCATAATTACAAGTGCATTATGTATTTACTTATTTTTACCTTTAGAAAAAAAAGAGCTAGTTATAATATTAGTGATCTAAAATATTAGTTTTTAATCACATACTAGCTAGTTACTTTAATGACATAATTTTGTTTTTTTATTATTTAGTCTTTGTACTATTTACTATATTCAACATCAATTACAATTAAATATATCTAAACTTAAATATCACATATTAGTTTTTAAATTTGATACTTAATGTCATAAAGGGCCATGAATTCAAACGAGAAAATTAATTGACTAATGATTTTAATTTAGCTATTTAATTATTTATTTTACTTTCTTCATAGTAAGAGTATATCCAAATGATTTCTTAGCTTTGATGATAATAAATAATAACAGGCAACTATCATTGTATAATTCATTGCTTAATATAGTATGATGAATTGAATTCCACATATTACAATATTAAAATACGTGTATGGAAGGCAGGCAGCTTTTAGGATGACTATCTAAAGTCGAAATCGCTACCGCGATGTAGAGTTTTAGTAAGAAGGGTATACCATTTAATTAATCCGCGAATAATGTGCCATTCTTAATTACGTCAGTGTAAGCGGCAGTTTAAATTATGTGGTCTTATCGAGTAACTCGCCCTTATTTGCAAGCATGTAGCGTTACATTGAGCTTCACTAGCGCATGATTAGCTCTTTGACCACCCATAGCCAATTATAGCATTGTCTAGTCACAGTACTTTAATTTCCTCTATTAAACTATACTGTTGTGAAAGAGACTCAAATAATGCCGCGCCAATTGCAGTTTGTTTCTTAAGACGGAGGAAGGAAAAATATGTAGAGATATAGTACGGTAACCCCTTGCCCTATAACACACCAACGCAAAGAGAAGGTGAACTATGCTAAGATTAGCCTCCAGCGAGAGAAGATAGTACCTTGCATGAGAACCATTTGATATGATTCTGTTTCAGAAATCGATCTTGATTTAGCGTATGATAACTCCGGTATTATATGATCATTACCGGTTGTAGGGCCTTGACGTTTACCATGAGACGCATGAAGCTTGGAGACCTGCCCTAACATGGCTATATTGGTTTTTACTCACTAATATTAGATTCGTAACTTACCTAGGTGGCAGGATTTAATAAAAAATGCGTACGATAACTGTCAGTGGGACGTAAACCAGTATCTCGGTCAGGCGATTCGATATTTGTTTAATTAGATTCTAAGAGAAAATTTAATTATTGTTCATTGCACTTACGCCAGTCACCGATAGCATCCCACAAGAGTGTTAGAAAAGATAATAACAGCACCCTGTCACTTCCGAATCCTAATTTAGCCGGAAGTTACTGAGTGTATCTAATTTATTCAAAATAATATTTTGGAATAGACGGTCAATATGATGAAGAAAAGCATAATGTGTTTTTTTATTAGGACTCTTTGTTGGCAATGCTATGCTGTGTAAACCACTCAGCGCCGCCCACTACAGAGCACTCTCGCATCAATGCGATAAACCGGGAATAACCTGCGACTATAAGTATGACACATAGCCCAGGTTTCGAGGTCCCCAAAAACAGATACCCACATGCAAGATTTGTCCGTGTCCTCCATCAGATACCATCCCCTGTCCGGTGGACCAGTTCCCTCAGTGTGGGACAATGGGTCAGAGGTTCGCACCTGCTGACTGAACCATCGCCCCAGAAAGGGGCGGCGTTTCAGAACGTCAGGCCCCGCCTTGTCTCGTAATGTCCAAAGGGTTCCTAAGCCTACTATGCGAGTGTCAGATCAGCCGGTTCGGGCCGACTGACGCCATCCCCCCCGACAGCGGCCAGCCAGGAGTCCAATGACAAACGCTCACCCCGACGGTGCAGGTGTTGCTCCCTAGTCTGGTACCCATAACGGATCTCACGTCTGACGATGGTTCGTGTACATCTCTCCTCCACGCAAATCAGTCGGAGAATCCAAACCTATGGTGCGGATATATTGACCGCGGTACCCGATCAGCACAAGCGGATCGTTCTCGACGGTTGGCCTCTGACCCTGTATTGAGAGGACGCATGGGAGGAGCCGCATCTCATTGCCACAAAGCGCAAGGCGCGCCAGCCGCGTTCTTGCGAGCTGCGCAGGTCTACACCGTATGCTGGGCTCGCTTGGAGTGGCCCAAAAGGCGGACCATTACTGAGCAGTGATATCCTGGTGTACGACCCCCCGCAGCCGAAGCTTCTGCTCAGGGTCCTAGCCCACAGCGTTCAGCCCCATGCTCCCTCCGTCTCTGATTCGCGAACCGGCCTTGCTTTCAAGGACACGTAGAGTAAGTCGTGTTGGACAGCCCCGAGATACACGAGCGCAATTCGCCTATGCTGTGGCCTATGAACTCGGCTCCTAGGCCGCATCTGGTACGAACCTGCACGCTGCAAGACAGGTCGCCTACCCACAGAGGTTGCTCCCTCGTGAGGTAGCCCCTCCAATTCGGGATGCAGAGCCCTCGCTCGGCTCGGGGGCCGCCGCCTCCGGCCCGCGCGGACGATCGAACGAGGGTCGCGCGCCCCCGGGGACCCCGGACGCTCCTCGCCGGCCACCCCGGAGCTGGGTCCGCGCGTCCGCCCGCACGTCCGGGGACACCCGCCCCCGCTGGACCGCGGGCCGCCTCCCCGAGGGCCCGCCAGGCCGCCGAGCGCGGGCCCCGACCCCCCCCGGTGTGCCGGAAGCCCCCGGCGCCCGCCCGTCGGCACGTACGGCCGCCAACTGGGTGCCCCGCCCGCGACGGCCGAATGAAGCGCGCCCGCCCCCCCAGCCGGACCGTGCTCCGCTGGCAGTGCCAGGGCCACGCCATCGGATCACGGCACAGCAGGCCGACTGGGAGGGGCTTGCCACCGCGGCCGGGGCAAGCGGAGTGAGCGGGTGCGGGCCGCAGCGATGTGAGCCCACGGTTGGGCGCCACGGCCTCTGGACAGTCTCTGGGGGGTGCCGGGCCGGTCGCCGCGCACCACCCCCCCCGGACAGCCCCGACCCCGCCCGCTCGCGTGCGGCTACCAGTCCCGGCGGTGCTGCTGCCGTGCGGCCACGGCCTCTGCGGGGGCGCGACCAGCGCCCCAAGCCGGCCGGGGCGACCCCGCTGGTCAGGGGCCAGCCGTCGCGCAGCCAGGCCAGGGAGGCCGGTGTTGCTGGGGTCCGCGGAGGCCGGGCGGTCGGGCCGTGCCCCCGGTGCGACGTGCCGGATGCGCGCCCTCGGTTGGGCCGGAGGCCCCGCCGGGAGCGCGGACAATGGCCCTCACACCGGCGCTAGGGGGTCGACGCGCGCGCGGCACGCCGCGCGCCCCGGCCCGGTCAAGCCCCCTGGGCGAGTTGCCCCCCCACCCCGCGCTTTCCAGGCGGCGCGGGGTGGACACCGTCGCGTCGCGCTGCCCCCGCCCGCCCGCCCGCGGGCGGCGCCGGTTCGATCCGCGGCGGGGCGCGCCCGGA     
L       AAATTATTCAAAAAGTGGTGAAATCTTATATAAAAATTATATTTGAATCATTGTATATTTATAATACAAGTTTTTCTGCCGAAATAAGTAATTCATTAAATACATTAGATTGAATAATGTGTTTAAATTATCTCGATAATAAAATTATAATAAGAAATTTAATTTATTTTTATGATCTTTTAAAATTAAGATATTAATGTCAAATTAATGAATCCTAAGAGATAACAAAGTTTTTATTAGAATTTATCTATTTATTACTAACACACGAGATAGTTATTTCTATCTTAATATTTTCGATAAGTATCTATGTACTACATAACTATTTGCAGTGTTTTAAAAAGTAACTCAAATGATTCTTTAATGAAATTGATCTCAACCTGAATATTATTCTTTATTAATTTCTTATTATATAATACTTGCAAACGTTGTTAATCTTAATTAAAATATAAAATAAAGAATATGAATAAAAATTTTCAAAGTAAAAATGTAATTATTGAACAATGTCATTATCTTGAATAGTTATTAAAAAATAAATTCAATAAAATATTCATAATTACTAGTGCGTTATGTATTTGCTTATATTTTCTTATGGAAAAAAAAGAGCTAGTTATAATATTAGTGATCTAAAATATTAGTTTTTAAACACATACTAGCTAGTTACTTTAATGACATAATTTTGTTTTTTTATTATTTAGTCTTTGTACTATTTACTATATCAAAGATCAATTACAATTGAATATATATAAACATAAATATCACATATTAGATTTTAAGTTTAATACTTAATGTCATAATGGGCCTTGAATACAAAAGAGAAAATTAATTAACAAATGATTAGAGTTAAGCTATTTAATTATTTATTTTAATTTCTTCATAGTAAGAGTAAATCCAATTGCTTTCTTAGCTTTGATGATATTAAAAAATAAAAGGTAACAATCTTTGTATAATTCATTGCTTAATATAGTATGATGAATTGAATTCCATGTATTTCGATATTAAAATACGTGGATGGAAGGAAGGCAGCTTTTATGATGACCATCTAAAGTCGAAATCGCTATCGCAACGTCGAGTTTTAGGAAGAACGGACCACCAGTTAATGGATCCGCGAATAATGGGTCATTCTAAATTACGTCAGTGTAAGGGGCAGTTAAACTTATGTGGTCTAACCGTGTCACTCGCCCTTACTTGCAAGCATGTAGCGTTACATTAAGCTTCACTAGAGCATCATCGGCTCTTTGACCATCTATAGCGAATTATAGAATTGTCTAGTCACAGTACTTTAATTTCCTCTACTAAACTATACTGGTTTGAAAGACACTCAAATAATGCCGCGCCAAATGCAGTTTGTTACTTAAGACAGAGGAATGAAAAATTCGTGGAGATGTAGTACGTTAACCCCATGCCATATTACTCACCAACGAAACGAGAAGGTCAACTACGCTAAGATTAGCCTCCAGAGAGAGAAGATAGTACCTTGAATGAGAATTATTTAATATGATATTGATTCAGAAATCCATCTTGAATTAGCTTATGATAACTCCGGTATTATAGCATCACTACCGGTTGTAGGGCGTTGACGTTAACCATGGGAGGCATGAAGCTTGGAGACCAGCCCTAACACGGCTATATTGGATAGTACTCACTAATATAAAATTCGTAACTTACCTAGGCGGTAGGATTTAATAAAACATGCGTACTATAACTGACAGTGGGACGTAAACCAGTACCTCGGTCAGCCTATTCGATATTTGTCTAAATAGATTCTAAGTTAATATTAAATTATTGTTCATGGCAATTACGCCAGTCACCGGTAGCAACCCACAAGCGTGATAGCAGAGATAATAACAGCACCCTGTCGCGTCCGAAACCTAATCTAGCAGGAAGTTACTGAGTGTATCTAATTTATTCAAAATAATATTTTCGAAGAGACGGTCAATATGATGAAGAAAAGCGTAACGTGTTTTTTTGTTAGGACTCTTTGTTAGCAAGGCTATGCTGTGTAAACCACTTAGCGCCGCCCACTACAGACCACTCTCGCATCAGTGCCATAAACCGGGAATAACCTACGACTGTGAATATGGGACATAGCCCACGCTTCGTGGTCCCCTAAAACAGATACCCACAGACAAGATTTGTCGATGCTCTCCAGCAGATACCAACCCCTGTCCGGTGGACCAGTTCCCTCAGTGTGGGTCAATCGATCAGCGGTTAACACCTGCTGGCTCAACCACCCCCCGAGAAAGGGGCCGTGTTTCAGAGCTTCAGGCCACGCCTCCCCTCCTAACGTCCAAAGGGTGCCTAAGTCTCCTAAGCGAGTGTCAGGTCAGCCGGTTCAGGCCGATTGACGCCATCCCCCCCTACAGCGGCACGCCAGGAGTTCAATCACACAGGCTCACCCCTACGGGGCAGGTGTTGCTCGCTAGTCGCGAACGCATATCGGCTCTCACGTCTTACGATGGTTTGTCTACATCTCTCGGGCACGGAAGTCAGTGGAAGGATGAAAACCTATTGTGCGGGTACATAGACCGCGTTACCCGATCAGCTCAAGCGGATCGATCTCGCCGGTTCGCCTCTGACCCGATATTGAGAGGGCGCATGGGAGGACCCGCTTCTCATTACCGCAAAGCACAAGTCACGACAGGCACGATCTTGCGAGCCGCGGCGGTCTACACCGTTCGCTGAGCTCGATTGGAGTGGCCCAAAAGCAGGACCATTGCAGAGCAGTGATATTCGGGTGAACGTCCCCCCGCAGCCGAAGGTTCAGCTCAGGGTCTCAGTCCACAGAGTTCAGCCTCCCGCTCCCTCCGTCTCTGATTCGCGAACGGGCCGCGCATTCAAGGACCCCTCGAGTAACTCGTGTCGGACAGCCCCGAAAGACACGAGCGCAATTCGCCTTTGCTGTTGCTTGTGAACTCTGCTCGTAGGCCGCATCTTGTAGGCACCTGCACGCTGCAAGACAGGTCCCCTACCCACCGACGTTGCTAGCTCGTGAGGTAGCCCCTCCAGTTGGGGACGCGCAGGCCCCGCGCGGCTCGGGCGCCCCCCACTCCGGCCCGCGCGGCCGATCAGACGAGGGTCGCGCGCCCGCGGGGACCCCGGGCGCTGCTGGTCGCCCACCCCGGCGCTGGGTCCGCGCGTCCGCCCGCACGTCCGGGGACACCCGCCCCTGCTGGACCGGGTGCCGGCTCCCGGAGGGCCCGCCACGCCGCCGAGCGCGGGGCCCGACCCGCCCCCGGGTCCCCGCGGCCCCCGGCGCCCGCGCGTCGGCAAGGACGCCCGGCAACTGGATGCCCCGCCCGCGCCCGCCGAATGAAGCGCGCCCGCCCCCCCATCCGGACCATGCCCCGCAGGCAGTTCCAGGGCCCCACCGTCGGATCACGGCACAGCAGGCCGACTGCCACGGGCTTGCCACAGCGGCCCGGGCAAGCGGAGTTAGCGGGTGGGCGCCGCAGCGATGAGAGCCGCCGGGTGGGAGCCACGGCCGCTGGATCGTCGCTGGGGGGTGCGGGGCCGATCGCCGCGGGCGACCCCCGCCGGACAGCCCCGACCCCGCCCGCTCGAGTCCGGCTACCAGTCCCGGCGGCGCTGCTGCCCTGCGGCCACGGCCTCTCCGGGGGCGCGACCAGCGCCCGAAGCCGGCCGGGGCGACCCGGCTCGTCAGGGGCCAGACGTCGCGGAGCCACGCCACCGGGGCCGCTGTTGGTCGGGGCCGCGGAGGCGGGGCGGTCGAGGCGCGGCCCCGGGGCGACGTGCCGGACGGTCGGGCTCTGTTGGCCCGGAGGCCGCGGCGGGAGCCCGGGCAATGGCCCTGACGCCGGCGCCAGGGGGTCGACGCGCGACCGGCACGCCGTGCCCCCCGGCCCGGCCAAGCCCCCTGGGCCAGTTGCACCCCCACCCCGCGCTTTCCCGGAGGCGCGGGGTGGCCACCGCCGCCTCGCGCTGCCCCCGCCCTCCAGCCCGCGCGCGGCGCCCGTTCGATCCGCGGCGCGGCGCTCCCGCA     
K       AAATTATTCAAAAAGTGGTGAAATCATATATACAAATTATAGTTGAATCATTGTATATTTATAATACAAGATATTCTGCCTATATTTGAAATTTATTAAATACTTTAGTTTGAATAAGGTGTTTAAATTATCTCAATAATAAAATCATAATAAGAAATTTAATTGATTTATATGATCTTTTAAGATTAAGATATTAAAGTTAGATTAATGAATCCTAAGAGATGACAAAGTTTTTATTAGAATTTATCTATTTAATACTAACACACGAGATAGTTATATCTAACTCAATATTTTCTATAAGTATCTATGTACTACATAACTATTTGCTGTGTTTTAAAAAGTAACTCAAATGATTCTTTAATGAAATTGATCTCAAGCTGAATATTATTCTTTATTAATTTCTTATTATATAATTCTTGCAAACGTTGTTAATCTTAATTAAAATATAAAATAAAGAATAAGAATAATAATTTTCAAAGTAAAAATGGAAGTATTGAACAATGTCAATATCTTGAATAGTTATTAAAAAATAATTTCAATAAAATATTCATAATTACTAGTGCATTATGTATTTACTTATATTTTCCTATAGAAAAAAAAGAGCTAGTTTTAATATTAGTGATCTAAAATATTAGTTTTTAATCTCATACTAGCTAGTTACTTTAATGACATAATTTTGTTTTTTTATAATTTAGTCTTTGTACTATTTACGATATAAAACATCAATTACAATTAAATAAATCTAAACATAAATATCACATATTAGTGTTTAAATTTTATACTTAATGTCATAAAGGGCCTTGAATGCAAACGAGAAAATTAATTAACTAATGATTAAAATTAAGCTATTTAATTATTTATTATAATTTCTTCATAGTAAGAGTATATCCTAATGCATTCTTAGCTTTGACTTTAGTAAATAAAAAAAGGTAACAATCCTTGTATAATTCATTGTTTAATATAGTATGATGAATTGAATTCCAGGTATTTCGATATTAAAATCCGGGTATGGAAGGAAGGCAGCTTTTAGGATGACTATCTAAAGTCGAAATCGCTACCGCTATTTAGAGTTTTAGGAAGAAAGGTAAACCAGTTTATAGATCAGCAAATAATGGGTCATTCTTAATTACGTCAGTGTAAGCGCCAGTTCAACTTATGTGGTCTTACCGAGACACTCGCCCTTACTTGCAAGCATGTAGCGTTATATTGAGCTTTACTAGTGCATGATTCGCTCTTTGACCATCAATAGCTAATTATAGCATAGTCTAGTCACAGTACTTTAATTTCCTCTATTAAACTTTGCTGTTGTGAAAGACACTCAAATAATGCCGCCCCAACTGCAATTTGTTACTTATGACCGAGGAATGAAAAATAAGTGGAGATGTAGTACGCTAACCCCATGCCCTATAAATCACCAACGAAACGAGAAGGTGAACTAAGCTAAGATTAGCCTCCAGTGAGAGAAGATAGTGCCTTGTATGAGAATTATTTGCTATGATTGTGATTCAGAAATCCATCTGAATTTAGCATATGATAACTCCGGTATTATAACATCACTAGCGGTTGTAGGGCCTTGACGTTTACCATGGGATGCATGAAGCTTGGAGACCAGCCCTAACATGGCTATATTGGTTTGTAATCACTAATATTATATTCGTAACTTACCTATGTGGAAGGATTTAATAAAAAATGCATACGATAACTGTCAGTGGGACGTAAACCTGTAACTCGGTCAGGCGATTCGATGATTGTTTAGATAGATTCCAAGACAAGATTTAATTATTGTTCATGGCAGTTACGCCAGTCACCGATAGCAACCCACATGCGTGAGGGATAAGATAATAACAGCACCCTGTCGCCTCCGAAACCTGACCTAGCCGGAAGTTACTGAGTGTATCTAATTTATTCAAAAACATATTTTCGAATAGACGGTCAATATGATGAAGAAAAGCTTAGCGTGTTTTATTGTTAGGACTCTTTGTTGGCAAGGCTATGCTGTGTAAACCACTTAGCGCGGCCCACTACAGAACACTCTCGCATCAGTGCTATAAACCGGGAATAACCTGCGACTGTAAGTATGTGGCATAGCCCAAGCTTCTCGGTCCCCAAAAACAGATACCCCCAGACAAGATTTGTCGATGTTCTCCCCCTGATACCAGCCCCTGTCCGGTGGTCCAGTTCCCTCAGTGTGGGTCAATCGGTCAGAGGTTCCGACCTGCTGGCTCAGCCACCGCCCGAGAATGGGGCGGCGTGTCAGAGCTTCAGGCCCCGCCTGCTCTATTAAGGTCCAAAGGGTCCCCAAGCCTCCTATGCGAGTGTAAGGTCAGCCGGTTCGGGCCGATTGACGCCATCCCCCCCGACAGCGGCGCACCAGGAGTTCAATGACACAGACTCACCCCGACGGAGCAGGTGTTGCTTGCTAGTCCTGAACGCATCACGGCTCTCTCGTCTGACGATGGTTCGTCTACATCTCTCCGTCACGGAGATCAGTCTGAGTATCCAACCCTATAGTGCGGATACAGTGACCGCGTTACCCGATCAGCACAAGCGGATAGATCCCGGCGGTTCGCCTCTGACGCAATATGGAGAGGGCGCGTGGGAGGAACCGCGTCTCATTGCCCCAAAGCACAAGCCGCTACAGGCACGCTCTTGCGGGCTGCGGCGGCGTACACCGTTTGCTGGGCTGGATTGGGGTGGCCCAAAACCTGGACCATTGCTGAGCAGTGATATCCGGGTGAACCGCCCCCGGCAGCCGAAGGTTCGGCTCAGGGTCGTAGGCCACAGAGTTCAGCCCCATGCTCCCTCCGTCTCTGATTCGCGTACGGGCCGCGCCTTCAAGGACCCGTCGAGTAAGCCGCGTTGGACAGCCCCGAGATATACCAGCGCAATTCGCCTTTGCTGTGGCCTATGAACTAGGCTCCTAGGCCGCATCTGGTAGGAACCTGCACGCTGCAAGAGAGGTCACCAACCCACAGACGTTGCTGAGTCGTGAGGTAGCCCCGCCAATTGGGGAGGCACGGGCGTCCCTCGGCTCGGGGGCCGCCGACTCGGGCCTGCGCGGACGGTCAAACGAGGGTCGCGCGCCCGCGAGGACCCCGCACGCTCCTAGTCCGCCACCCCGGTGCTGAGTTCGCGCGTCCGCCCCCCCGCCCGGGGCCACCTGCCCCGGCTTGACCGCGGGCCGGCTCCCCGAAGCCCCGGCATGCCGCCCAGCGCGCGGCCCGACCCGCCCCCGCCCGCCCGCGACCCCCGGCGCCCGCCCGTGCGCAGGGACGGCCGGCAACTGGGTGCCCCGCCCGCGACGGCCGAATGAAGCGCGCTCGCCCCCCCAGAGGGACCCTGCGGCGCAGGCAGTATCAGGGACCCACCTTCGGATGACGGCACAGCAGGCCGACTGAGAGGGTCTTGCCACAGCGGCCCGGTGAAGCGGAGTGTGCGGGTGCGGGCCGCAGCGATGCGAGCCTACGGTGGGCAGCCACGGCCGCTGGACCGTCTCTGGGGGGTGCCGGGGCGATCGCCGCGACCCACCCCCGCCGGACAGGCCCGACCCCGCCCGCTGGCCTCCGGCTACCAGTCCCGGCGGGGCTGCCGCCGTGCGGCCACGGCCTCTCCGGCGTCGCGACCAGCACCCGAAGCCCGCCGGCGCGATCCCGCAGGTCACGGGCCAGCCGTCGCGTAGCCACGCCACCGCGGCCGTTGCTGCTAGGGTCCGCGGAGGCGGGGCGGTCGGGGCGAGGCCCCGGAGCGCCGTGGCGGATGGACGGGCTCGGTTGGCCCGGAGGCCGCGGCTGGAGCCCGGACAATGGCCCTGACGCCGGCGCTAGAGGGTCCACGCGCGGCGGCCCCGCCGCGCCCCCCGGGCCGGCCAAGCCCCCTGGGCGAGTTGCACCCCCACCCCGCGCTTTCCCGTGGGCGCGAGGTGGACACGGCCCCCTGCCGCTGCACCCGCCCGCCCGCCCGCGCGCGGCGCCGGTTCGATCCGCGGAGGGGCGCGCCCGCA     
J       AAAATATTCAAAAAGTGTTGAAATCATATATACAAATTATATTTGAATCATTTTATATTTATATTACAAGTTAATCTGCCTAGATTCGAAATTCATTAAAAACATTAGGTTGAATAATGTGTTTAAATTATCTCAATAATAAAATTATAATAAGAAATTTAATTTATTTTTATGATCTTTTAAGAATAAGATATTAATGTCATATTATTGAATCCTAAGAGATCACAAAGTTTTTATTAGAATTTTTCTATTTATTACTAACACACGAGATAGTTATATCAAACTCAATATTTTCCATAAGTATCTATGTACTACATAACTAATAGCTGTGTTTTAAAAAGTAACTCAAATGGTTCTTTAATGAAATTGTTCTCAAACTGAATATTATTCTTTATTAATTTCTTATTATATTATGCTTACAAACGTTGTTAATCTTAATTAAAATATAAAATAAAGAATAAGAATAAAAATTTTCAAAGTAAAAATGGAAATATTGAACAATGTCATTATCTTGAATAGTTATTAAAAAATAATTACAATAATAGATTCATAATTACTAGTGCATTTTGTATTTACTTATTTTTTCTTATAGAAAAAAAAGAGCTAGTTTTAATATTAGTGATCTAAAATATTAGTTTTTAATCTCATACTAGCTAGTTACTTTAATGACATAATTTAGTTTTTTTATGATTTAGTCTTTGTACTATTTACTATATGAAACATAAATTACAATTAAAAATATCTAAACGTAAATATCACATATTAGATTTTAAATTTTTTACTTAATGTCATAAAGCGCCATGAATTCAAACGAGAAAATTAATTTACAAATGATTATAATTAAGCTATTTAATTATTTATTTTATTTTCTTCATAGTAAGAGTATATCCAAATGATTTCTTAGCTTTGATGATATTAAAAAACAATAGGCAACAATCATTGTATAATTCATTGCTTAATATAGTATGATGAATTGAATTCCATGTATTTCAATATTACAATTCGTGTATGGTAGGGAGGCAGCTTTGAGGATGACGATCTAAAGTCGAAATCGCTATCGCGAAGTCGAGTTTTAGTAAGAAGGGACTACCAGTTTATTGATCCGCGAATAATGGGTCATTCTGAATTACGTCAGTGTAACCGCCAGTTTAACTTATGTGTTCTAATCGGGACACTCGCCCTTATTTGCAAGCATGTAGCGTTAAATTGAGCTTAACTAGCGCATGATCTGCTCTTTGACCATCCATAGCTAATTATAGCATTGTCTAGTCACAGTACTTTAATTTCCCCTATTAAACTATGCTGTTGTGAAAGACACTCAAATAATGCCGCGTCAACTGCACTTTGTTACTTATGACCGAGGAAAGTAAAATAGGTAGAGATATAGTACGTTAACCCCTTGCCCTATCACTCACCAACGCAACGAGAAGGTTAACTACGCTAAGATTAGCCTCCAGAAAGAGAAGATAGTGCATTGAATGAGAACTATTTGAGATGATATTGCTTCAGAAATCCATCTGAATTTAGCTTATGATAACTCCGGTATTATAACATAACTACCGTTTGTAGGGCCTTGACGTTTACAATGGGACGCATGAAGCTTGGAGACCAGCCCTAACATGGCTATATTGGTTTGTACTCACTATTATAATATTCGTAACTTACCTAGGTGGGAGGAATTAATAAAAGATGCCTACCAGAACTGTCACTGGGACGTAAACCGGTAACTCGGTCAGACGATTCGATTATTGTTTATATAGATTCTAAGAAAACATTTAATTATTGTTCATGGCAGTTACGCCAGTCAGAGATAGCAACCCAAATGAGTGTTAGATAAGGTAATAACAGCACCTTGTCGCTTCCGAAACCTTAGCTATCCGGAAGTTACTGAGAGTATCTAATTTATTCAAAACAGTATTTTCGAATAGACGGTCAATATGATGAAGAAAAGCATAACGTGTTTTGTTGTTAGAACTCTTTGTTGGCAAGGCTATGCTGTGTAAACCACTTAGCGCCGCCCACCACAGACCATTCTCGCATCAGTGCTATAAACCGGGAATAACCTGAGACTTTAAGTATATGACATAGCCCTCGCTTCGCGGTACCCAAAAACAGATACCCTCATACAAGATTTGTCGCTGCTCTCCCTCCGTTACCAGCCCGTGTCCGGTGGACCAGTTCCCTCAGTGTGGGTCAATTGATCCGAGGTTCGCACCTGCTGGCTCATCCACCGCCCGAGAAAGGGGCTGCGTCTCAGTGCATCAGGCCCCGCCTCGTCTCTTAACGTCCAAAGGGTTCCTAAGCCTCCTATGCGGGTGTAAGGTCAGCCGGTTCGGGCCGACGGACGCCATCCCCCCCGACAGCGGCTCTCCAGTAGTTCAATGACACAGACTCACCCCGACGGTTCAGGTGTTGCTCGCTAGTCAGGAACGCATAACGGCTCTCACGTCTGACGATGGTTCTTCTACATCTCTCGTCCACGAATATCAGTCGAAGCATCCAAACCTATTGTGCTGATATATAGACCCCGTTACCCGATCAGCACAAGCGGATGGATCCCGCCAATTGGCCTCTGACCCGATATTGAGAGCTCACATGGGAGTATCCGCCTCTCATTGCCGCAAAGCTCAAGCCGCGACTGGCACGGTCTTGCGCGCTGCGCAGGTCTACACCGTTCGCCGGGCTCGCTTGGGGTGCCCCAGAAGGAGGACCATTGCCGAGCAGTGATATCCGGGTGAACGGCCCCCGGCACCCGAAGCTTCGGCTCAGGGTTATATGCTACAGAGATCAGCCCCAGGCTCCCTCCGTCTCTGCTTCGCGAACGGGCCGCGCGTTCAAGGACACGTCGAGTGAATCGTGTTGGACAGCCCCGAGACAGACGAGCGCAATCCGCCTTTGCTGTTGCCTATGAACTGAGCTCCTAGGCCGCATCTCGTACGCACCTGCACGCTGCTAGCCAGGTCGCCAACCCACAGACGTTGCTTGTTCGTGAGGGAGCCCCTCCAGCTGGGGACGCACAGGCGTCCCTCGTCTCGGGGGCCGGTGACTCCGGCCCGCGCGGGCGATCACACGAGGGTCGCGCGCGCCCGAGGACCCCGGACGCTCGTTGTCGCCCACCCCCGCGCAGGGTCCGCGCGTCCGCCCCCACGTGCGGGGGCACCCGCCCCTGCTCGAGCGCGAGCCGCCTCCCCGAGGCCCCGGCATGCCGCCGAGCGCGTGGCATGACCCGCCCCCGGGTGCCCGCCGCCCCCGGCGCGCGCCCGTCAGCGCGGACGGCCGACAACTGGGTGCCCCGCCCGCGACGGCCGAATGAAGCGCGCCCGCCCCCCCAGCGGGAGCGTGCGCCGCGGGCAGTGCCAGGGTCCCACCTTCGGATGACAGCACAGCAGCCCGACCGCGACGGGGTTGCCACAGCGGCCCGGGCAAGCGGAGTGAGGGGGTGCGGGCCGCAGCGGTGGGAGCCGACGGCTGGCAGCCACGGCCGCTGGACCGTCCCTGGGAGTTGCGGGGGCGATCGCCGCGGCCCACCGCCGCCGGACAGGGCCGACCCCGCCCGCTGGGGTCCGGCTACCAGTCCCGGCGGGGCTGGTGCCGTGCGCCCACGGCTTCTACGGGGCCGCGACCAGCACCCGAAGGACACCGGGGCGACCCGCCAGGTCAGGGGCCAGCCGTCGCGGAGCTACGCCGCCGGGGCCGATGCTGCTGGGGTCCGCGGAGGCCGGGCGGTCGGCCCGCTCCCCCGGAGCGACGCGACGGATGTTCGGGCTCGGTTGGTCCGGAGGCCGCGCCGGGAGCCCGGGCGATGGCCCTGACGCCGGCGCGAGGGGGTCCGCGCGCGACCGGCACGCCGCGCGCCCCGGACCGGGCAAGCCCCCTGGGCGACTTGCACCCCCACCCCGCGCTTTCCGGCAGGCGCGGGGTGGACACCGCCCCCTAACGCTGCGCCCCCCCGCCCGCCCGCGCGCGGCACCCGTACGCTCCGCGGCGGGGCGCGCCCGCA     
I       AAATTATTCAAAAAGTGTTGAAATCATATATAAAAATTATAGTTGAATCATTTTATATTTATAATACAAGTTATTCTGCCTAGATGCGAAATTAATTAAAAACTTTAGTTTGAATAATGTGTTTAAATTATCTCGCTAATAAAATGATAATAAGAAATTTAATTAATTTTTATGATCTTTTATTATTAAGATATTAATGTCATATTAATGAATCCTAAGAGATAACAAAGTTTTTATTAGAATTTATCTATTTATTACTAACACACGAGATAGTTATTTCTATCTCAATATTTTCTATAAGTATCTATGTACCACATAACTATTTGCTGTGTTTTAAAAAGTAACTCAAATGTTTCTTTAATGAAATTGCTCTCAAACTGAATATTATTCTTTATTAATTTCTTATTATATTATACCTACTAACGTTGTTAATCTTAATTAAAATATAAAATAAAGAATATGAGTAAAAATTTTCAAAGTAAAAATGGAAATATTGAAAAATGTCATTATCTTGAATAGTTATTAAAAAATAAGTTCAATTAAAAATTCATAATTACTAGTGCCTTTTGGATTTTCTTATATTTACCTATTGAAAAAAAAGAGCTAGTTTTAATATTAGTGATCTAAAATATTAGTTTTTAATCTCATACTAGCTAGTTACTTTATTGACATAATTTAGTTTTTTTATGATTTAGTCTTTGTACTATTTACAATATATAACATCAATTACATTTTAAAAAATTTAAACATAAATATCACATATTAGATTTTAATTTTGTTACTTAATGTCATAAAGGGCCTTGAATACAAAAGAGAAAATTGATTAACTAATGATTAAAATTAAGCTATTTAATTATTTATTATAATTTCTTCATAGTAAGAGTATATCCAATTGTTTTCTTAGCTTTGATGCTAATAAAGAATAATAGGAAACAATCGTTGTATAATTCATTGCTTAATATAGTATGATGAATTGAATTCCATGTATTTCCATATTAAAATAGGGGTATGGAAGGAAGGCAGCTTTTAGGATGACTTTCTAAAGTCGAAATCGCTAACGCGAGGTAGAGTTTTAGTAAGAAGGGTTAACCATTTAATGGATCCGCTAATAATGGGTCATTCTGAATTACGTCAGTGTAAACGCCAGTTAAACTTATGTGGTCTTAACGGGTCACTCGCCCTTATTTGCAAGCATGTAGCGTTATATTGAGCTTTACTAGCGCATGATATGCTCTTTGACCATCCATAGCTAATTATAGCATAGTCTAGTCACAGTACTTTAATTTCCCCTAATAAACTTTTCTGTTATGAAAAACACTCAAATAATGCCGCGCCAACTGCAATTTGATCCTTATGTCTGAGGAAGGCAAAATAGGTGGAGATGTAGTACGGTAACCCCATGCCCTATAAATCACCAACGAAAGGAGAAGGTGAACTATGCTAAGATTAGCCTCCAGTTAGAGAAGATAGTCCCTTGGATGAGAAACATTTGATATGATGTTGATTCAGAAATCCATCTGAATTTAGCTTATGATAACTGCGGTATTATAAAATCACTACCGATTGTATTGCCTTGACGTTTACTATGGGAAGCATGAAGCTTGGAGACCAGCCCTAACATGGCTATATTGGTTTGTACTCAATATTATAATATTCGTCACTTACATAGGTGGAAGGAATTAATAAAAAATGCCTACTAGAACTGTCAGTGGGACGTAAACCTGTAACTCGGTCAGTCGATTCGATACTAGTATAAATAGATTCTAAGAAAATATTTGATTATTGTTCATGGCAGTTACGCCAGTCACGGATAGCAACCCACAAGCGTAAAAGTTAAGGTAATAACAGCACCCTGTCGCATCCGAATCCTCACCTATCCGGAAGTTACTGAGTGTATCTAATTTATTCAAAATTATATTTTCGAATAGACGGTCAATATGATGAAGAAAAGCGTAACGTGTTTTTTTGTTAGGACTCTTTGTTGGCAAGGCTATGCTGTGTAAACCACTTAGCCCCGCCCACTACAGATAAGTCTCGCATCAGTGCTATAAACCCGGCATAACCTACGACGAGTATTATCTGACATAGCCCACGCTTCGGCGTGCCCCAAAACAGATACCCACATACAAGATTTGTCGATCGCCTCCCACAGATACCAACCCCTGTCCGGTGGACCAGTTCCCTCAGTGTGCGCCAATTGGTCAGCGGTTCTGACCTGCTGGCTCAGCCACCGCCCCAGAAAGGGGCGGCGTTTCAGACCTTCAGGCCCCGCCTCCTCTCATAAGGTCCAAAGGGTCCCGAAGACTCCTATGCGAGTGTCAGGTCAGCCGGTTCGGGCCGATTGACGCCATCCCCCCCGACAGCGGCGCGCCAGGAGTTCAATGACACAGGCTCACCCCGACGCAGCAGGTGTTGCTCGCTAGTCATGAACCAATAACGGCTCTCACGTCTAACGATGGTTTCTCTACATCTCTCCGTCACGGAAATCAGTCTCTGCATCCAATCCGATGGTGCTGTTGCATAGACCGCGTTACCCGATCAGCACAAGCGGATCGATCTCGCCGGTTCTCCCCTGACACGATATTGGGAGTGCGCGTGGTAGGACCAGCGTCTCATTGCCCCAAAGCTCAAGCCTCGACAGTCACGCTCTTGCGGGCTGCCCAGGTCTAGACCGTTGGCTGCGCTCGTTTGGGGTGGCCCAGAAGCAGGACCATTGCTGAGCAGTGATATCCGGGTAAACGACCCCCAGCAGCCGAAGCTTCTGCTCAGGGTCCTAGCCCACAGAGCTCAGCCCCAAGCTCAGTCCGTCTCTGGTTCGCAGACCGGCCGCGCGTTCAAGGACGCGTCGAGTGAGTCGTGTTGGACAACCCCGAGATAAACGAGCGCAATTCGCCTTTGCTGTTGCCTATGAACTACGCTCCTAGGCCGCATCTAGTACGCACCTGCACGCTGCAAGACAGGTCCCCAACCCACAGATGTTGCTTGATCGTAAGTAGGCCCCTCCAATTCGGGATGCACAGGCGGCACTGTGCTCGGGCGCCGCGGACTCGGGCCCGCGCGGACGATCAAACGCGGGTCGCGCGCCCGCGAGGACCCCGAGCGCTGCTAGTCGCCCACCCCCCCGGTGGGTCCGCGCGTCCGCCCCCACGTCCGGGGTCACCCGCCCCTGCTCGACCGCGCGCCGGCCCCCCGACGCCCCGCCATGCCGCCGAGCGCCGGGCCCGACCCGGCCCCGGGTGCCCGCAGCCCCCGGCGCCCGCGCGTGCGCACGGACGGCCGCCAACTGGGTTCCCCGCCCGGGACGGCCGAATGAAGCGCGCCCGCCCGCCCAGCGGGACCGTGCGCCGCAGGCAGTGCGAGGGTCCCACGCTCGGATGACGGCACAGCAGGCCGACTGGCCCGGGCTTGCCACAGCGGCCCGGGTAAGCGGAGTCAGCGGGTGCGGACCGCAGCGATGCCAGCCTACGGGTGGCGGCCACGGCCGCTGGACCGTCTCTGGGGGGTGCCGGGACGGTCGTCGCGGGCCACCCCCGCCGGACAGCCCCGACCCCGCCCGCTGGCGTTCGGCTACCAGTCCCGGCGCGGCTGCTCCCGTGCGGCCACGGACTCTCCGGGGGCGCGACCAGCACCCGAAGCCCGCCGGGGCGACCGCGCAGGTCAGGGGCCAGCCCTCGCGGACCCACCCCACCGGGGCCGCTGTTGCTCGGGTCCGCGGAGGCAGGGCGGGGGGTGCGCGCCCCCGGTGCGACGTGCCGGATGCTCGGGCTCGGTTGGCCCGGAGCCCGCGGCGGGAGCCCGGGCCATGGCCCTCACCACGGCGCCAGGGGGTCCACGCGCGACCGGCACGCCGTCCCCCCCGGGCCGGCCAGGCCCCCTGGGCGACTGGCACCCCCACCCCGCGCTTTCCCGCAGGCGCGGCGGGGAGACCGCCGCGTGGCGCTGCCCCCCCCCCCCAGCCCGTGCGCGGCGCCGGTGCGATCGGCGGCGGGGCGCGCCCGCA     
H       AAATTATTCAAAAAGTGATGAAAACATATATACAAATTATAGTTGAATCATACTATATTTATAATACAAGATATTCTGCCTAGTTAGGAAATTAATTAAATACGTTAGGTTGAATAATGTGTTTAAATTATCTCGTTAATAAAATAATAATAAGAAATTTAATTCATTTTTATGATCTTTTAAGATTAAGATATTAAAGTCAGATTATTGAATCCTAAGAGATAACAAAGTTTTTATTAGAATTTATCTATTTATTACTAACACACGAGATCGTTATATCTATCTCAATATTTTCTATAAGTATCTATGTACAACATAACTATTAGCTGTGTTTTAAAAAGTAACTCAAATGCTTCTTAAATGAAATTGATCTCAACCTGAATATTATTCTTTATTAATTTCTTATTATATAATCCTTGCAAACGTTGTTAATCTTAATTAAAATATAAAATAAAGAATATGATTAAAAATTTTCAAAGTAAAAATGGAAGTATTGAACAATGTCATTATCTTGAATAGTTATTAAAAAATAATTTCAATAAAACATTCATAATTACTAGTGCATTATGAATTTACTTATTTTTTCATATAGAAAAAAAAGAGCTAGTTTTAATATTAGTGATCTAAAATATTAGTTTTTAATCACATACTAGCTAGTTACTTTAATGACATAATTTAGTTTTTTTATCATTTAGTCTTTGTACTATTTACAATATTTAACATCAATTACACTTAAATATATATAAACATAAATATCACATATTAGAATTTAATTTTGTTACTTAATGTCATAAAGGGCCATGAATCCAAATGAGAAAATTAATTTACTAATGATTAAAATTAAGCTATTTAATTATTTATTTTACTTTCTTCATAGTAAGAGTATATCCAATTGCATTCTTAGCTTTGATAATAATAAATAATAAAAGGAAACTATCCTTGTATAATTCATTGCTTAATATAGTATGATGAATTGAATTCCATTTATTTCGATATTCAAATACGTGTATGGAAGGAAGGCAGATTTTAGGATGACAGTCTAAAGTCGAAATCGCTAACGCGAAGTCGAGTTTTAGTAAGAAGGGTTTACCAATTTATATATCCGCTAATAATGGGTCATTCGAAATTACGTCAGTGTAATCGCCAGTTAAACTTATGTGGTCTCAGCGGGAAACTCGTCCTTACTTGCAAGCATGTAGCGTTATATTGAGCTTCACTAGGGCATGATCAGCTCTTTGACCATCTATAGCCAATTATAGCATTGTCTAGTCACAGTACATTAATTTACCCTATTAAACTATCCTGATGTGAAATACACTCAATTAATGCTGCGCCAACTGCATTTTGTTACTTGTGACAGAGGAAAGCAAAATGGGTAGAGATGTAGTACGCTAACCCCCTGCCCTATGACTCACCAACGCAACGAGAAGGTGAACTATGCTAAGATTAGCCTCCAGCAAGAGAAGATAGTGCCTTGGATGAGAATCATTTGATATGATGATGGTTCAGAAATCCATCTAAATTTAGCATATGATAACTTCGGTATTATAGGATCAATACCGGTTGTAGGGCCTTGCCGTTTACAATGGGACGCATGAAGCTTGGAGACCAGCCCTAACATGGCTATATTGGTTTGTATTCATTATTATTAGATTCGTAACTTACCTAGGTGGTAGGAATTAATAAAATATGCTTACCATAACTGTCAGTGGGACGTAAACCTGTAACTCGGTCAGTCGCTTCGACACTTGTATATCTAGATTCTTAGAGAATATTTAATTATTGTTCAGGGCAGTTACGCCAGTCACCGATAGCAACCCAGATGTGTGTGAGCCCAGATAATAACAGCACCATGTCGCTTCCGAAACCTAAACTAGCCGGAAGTTACTGAGGGTATCTAATTTATTCAAAATAGTATTTTCGAATAGACGGTCAATATGATGAAGAAAAGCCTATCGTGTTTTTTTGTTAGGACTCTTTGTTCGCAAGGCTATGCTGTGTAAACCACTTAGCTCCGCCCACTACATATCACTCTCGCATCAGTGCGATAAACCGGGAATAACCTAAGACTACTAGTATCTGACATAGCCCACGCTTCGCGGTTCCCAAAAACAGATACCCCCATACAAGATTTGGCGATCGCCTCCCTCAGATACCAGCCCCTGTCCGGTGGACCAGTTCCCTCAGTGTGGGCCAATTGGTCAGCGGTTCGCACCAGCTGGCTCAACCACCGCCCGAGAAAGGGGCAGCGTTTCGGAGCCTCAGGCCCCGCCTCCTCCCTTAATGTCCAAAGGGTCCCTAAGTCTCCTCTGCGAGTGTAAGGTCAGCCGGTTCCAGCCGATTGACGGCATGCCCCCCGACAGCGGCGCTCCAAGAGTCCAATTACACAGGCTCACCCGGACAGAGCAGGTGTTGCTCGCTAGTCCCGAACACATAGCGGCTGTCACGTCTCACGATGGTTTGTGTACACCTCTCCTCCACGGAAATCAGTGGGTGGATATAAGCCTATGGTGCGGACACTTAGACCGCGTTACCCGATCAGCCCAAGCGGATCGATCGCGCCGGTTAGCCTCTCCCCCGATATTGAGAGGGCGCATGGGAGAATCTGCTTCTCATTGACGCAAAGCCCAAGCCGCGGCAGGCACGCTCTTGCGGGCAGCCCAGGTCTACACCGTTTGCTGAGCTCGATTGGCGTGGCCCACAAGCAGGACCATTTCGGAGCAGTGATATCCAGGTCAACGGCCCCCGGCATCCGAACCTTCCGCTTAGGGTCCTAGCCCACAGAGATCAGCCCCACGCTCACTCCGTCTCGGTTTCGCAGACGGGCCGCGCATTCAAGGACCCGTCGAGTTAATCGGGTTGACCACCCCCGACATAGACGAGCGCAATTCTCCTTTCCTGTTGCTTATGAACTACGCTCCTAGGCCGCATCTAGTACGCACCTGCACGCTGGCAGACAGGTCCCCTACCCACAGAAGTTGCTGGTTCGTACGTAGGCCCCTCCAATTGGGGATGAACGGGCTTCCTTCGCCTCGGGCTCAGCCGCCGCGGGCCCGCGCGGCCGATCAGACGAGGGTCGCGCCCCCGCGAGGACCCCGCGCGCTCCTGCGCGCCCACCCCGGTGCTGGGTCCCCGGGTCCGCCCGCGCGTCCGGGGCCACCCGCCCCTGCTGGACCGCGGGCGGGCTCCCCGAGGCCCCGCCAAGCCGCCTAGCACGGGGCCCGACCCGCCCGCGGGCGCCGGTGGCCCCCGGCGCCCGCCCGTCGGCACGAACGCCCGTCAACTGGGTGCCCCGCCCGCGGCGGCCGAATGAAGCGCGCCCGCCCCGCCAGCACGAGCGTGCGCCGCAGGCCGTGCCAGGGTCGCGCATTCGGATGACGGCACAGCAGGCCGACTGCGACGGCCTTGCCACGGCCGCCCGGCGAAGCCGACTGAGCGGGTGCGGGCCGCAGCGATAGGAGCCTATGGGCGGCCGCCACGGCCGCTGGACCCTCTCTGGGGGTTGCGGGCCCGATCGCCGCCCCCCGCCGCCGCTGGACAGCCCCGACCCCGCCCGCTGGCGTCCGGCTACCAGTCCCGGCGGGGATGCGACCCTGCGGCCACGGCCTCTGCGAGGCCGCGACCAGCCCCAGAAGCCAGCGGGGGCGAGCTCGCAGGTCAGGGGCCAGGCGTCGCGGACCCTCGCCACCGGGGCCGCTGTTGGTCGGGTCCGCGGAGGCAGGGCGGCGGTGGCGCGCCCCCGGTGCCACGTGGCGGATGCTCGGCCTCGGTTGGCCCGGAGGCCACGGCGGGAGCCCGGCCAATGGCCCTCACGGCGGCGCCAGGCTGTCCCCGCGCGCCGGGCACTCCCCGCGCCCCGGACCGGCCCGGCCCCCTGGGCGACTTGCTCCCGCACCCCGCGCTTGCCGGCCGGCGCGGGGTGGTCACAGGCGCCTGACGCTGCCCCCGCCCGCCAGCCCGCGCGCGGCGCCCGTGCGATCCGCGGGGGGGCGCTCCCGCA     
G       AAAATATTCAAAAAGTGGTGAAAACATATATACAAATTATATTTGAATCATTGTATATTTATACTACAAGTTGTTCAGCCAATATAAGAAATTTATTAAAAACATTAGGTTGAATAATGTGTTTAAATTATCTCTCTAATAAAATAATAATAAGAAATTTAATTAATTTATATGATCTTTTAATAATAAGATATTAACGTCTGATTAATGAATCCTAAGAGATCACAAAGTTTTTATTAGAATTTATCTATTTATTACTAACACACGAGATAGTTATATCAATCTTAATATTTTCGATAAGTATCTATGTACTACATAACTATTTGCTGTGTTTTAAAAAGTAACTCAAATGATTCTTTAATGAAATTGAACTCAAACTGAATATTATTCTTTATTAATTTCTTATTATATAATTCTTGCAAACGTTGTTAATCTTAATTAAAATATAAAATAAAGAATATGAATAATAATTTTCAAAGTAAAAATGGAAATATTGAACAATGTCTTTATCTTGAATAGTTATTAAAAAATAAATTCAATAAAAGATTCATAATTACTAGTGCATTATGGATTTGCTTATCTTTACTTCTTGAAAAAAAAGAGCTAGTTATAATATTAGTGATCTAAAATATTAGTTTTTAATCTCATACTAGCTAGTTACTTTAATGACATAATTTTGTTTTTTTATAATTTAGTCTTTGTACTATTTACGATATAGAACATCAATTACATTTATATAAATTTAAACTTAAATATCACATATTAGATTTTAATTTTGATACTTAATGTCATAAAGGGCCTTGAATTCAAATGAGAAAATTTATTGACAAATGATTATAATTAAGCTATTTAATTATTTATTTTAATTTCTTCATAGTAAGAGTATATCCTAATGTTTTCTTAGCTTTGATAATAATAAAAAATAATAGGAAACGATCATTGTATAATTCATTGCTTAAAATAGTATGATGAATTGAATTCCATGTATTGCAATATTAAAATACGTGGATGGAAGGAAGGCAGCTTTTAGGATGACTATCTAAAGTCGAAATCACTAACGCGATGTGGAGTTTTAGTAAGAATGGTTTACCATTTGATTAATCCGCGAATAATGGGTCATTCTGAATTACGTCAGTGTAAGCGACAGTTTAACTTATGTGGTCTAATCGGGCCACTCGCCCTTATTTGCAAGCATGTAGCGTTATATTGAGCTTAACTAGAGCATGATCAGCTCTTTGACCATCAATAGCTAATTATAGCATTGTCTTGTCACAGTACTTTAATTTTCCCTACTAAACTATACTGCTCTGAAATACACTCAAATAATGCGGCTCCAATTGCAATTTGCTTCTTATGACTGAGGAAAGAAAAATGGGTAGAGATGTAGTAAGATAACCCCATGCCCTATAACTCACCAACGAAAAGAGAAGGTGAACTAAGCTAAGATTAGCCTCCAGACAGAGAAGATAGTGCCTTGGATGAGAATTATTTGATATGATGTTGCTTCAGAAATCCATCTTAATTTAGCTTATGATAACTTCGGTATTATAATATCAGTACCGGTTGTAGGGCCTTGCCGTTTACAATGAGTTGCATGAAGCTTGGAGACCTGCCCTAACATGGCTATATTGGTTTGTAGTCAGTACTATTATATTCGTAACTTACCTAGGTGGCAGGTATTAATAAAATATGCCTACTACAACTGGCAGTGGGACGTAAACCAGTAACTCGGTCAGCCGTTTCGATAATTGTATACTTAGATTCTTAGAGAACATTTAATTATTGTTCATGGCAGGTACGGCAGTCACCGATAGCAACCCATAAGTGTGTCAGTGCAGATAATAACAGCACCCTGTCGCCTCCGAAGCCTCAGCTAGCCGGAAGTTAGTGAGTGTATCTAATTTATTCATAATTGTATTTTCGAATAGACGGTCAATATGATGAAGATAAGCTTATCGTGTTTTTTTGTTAGAACTCTTTGTTGGCAACGCTATGCTGTGTAAACCACTTAGCCCCGCCCACTACAGATCCCTCTCGCATCAGTGCTATAAACCGGGAGTAACCTGTGACTATGAGTATCAGCCATAGCCCGCGCTTCGGGGTCCCCAAAAACAGGTACCTGCATACAAGATTGGGCGATGGTCTCCCTCAGATACCATCCCCTGGCCGGTGGACCAGTTCCCTCAGTGTGGGCCAATAGGTCAGCGGTTCGCACCTGCTGGCTCAACCAGCGCCCGAGAAAGAGGCCGCGTCTCAGACCCTCAGGCCCCGCCTCCACTCTTAATGTCCAAAGGGTCCCTAAGACTCCTATGCGAGTGTAAGGTCAGCCGGTTCCCGCCGACTGACGACATCCCCCCCGACGGCGGCCCTCCAGGAGTTCAATTACGCAGGCTCACCCGGCCGGAGCAGGTGTTGCTCGCTAGTCATGAACGCATAACGGCTCTCTCGTCTAACGATGGTTTATCTACATCTCTCTATCACGAAAATCAGGAGGTGCATGCAAGCCTATTGTGCCGATCCATACACCGCGTTACCCGATCAGCGCAAGCGGATAGCTCTCGTCGATTAGCCTCTCACCCGCTATCGAGAGGGCGCATTGGAGGCCCAGCGTCTCATTGTCCCAAAGCTCAAGCCTCGACAGGCACGCTCTTGCGTGCTGCGAAGGTCTAGACCGTTTGCTGTGCTCGCTTGGGGTGACCCACAAGATGGACCATTCCAGAGCAGTGATATCCAGGTAAACTACCCCCGGCAACCGAACGTTCAGCTCAGGGTCCTCGGCCACAGAGGTCGGCCACAAGCTCGCTCCGTCTCGGCTTCGCAGACAGGCCGCGCCTTCAAGGACCCGTTGAGTTAGTCGTGTTGGACATCCCCCAGATAGACGAGCGCAATTCGCCTTTGCTGTAGCCTATGAACTGGGCTCCTAGGCCGCATCTGGTACGTACCTGCACGCTGTGAGACAGGTCGCCAACCCACAGAAGTTGCTTGGTCGTACGTACGCCCCTCCAACTGGGGATGCACCGGCTTCACTCGGCTCGGGGGCCGCCGACTCGGGCCCGCGCGGGCGTTCAAACGAGGGTCGCGCGCGCGCGCGGACCCCGGACGCTCCTGGTCGGCCACCCCCGCGCTGGGTCCGCGTGTCCGCCCGCACGTCCGGGGACACCAGCCCCTGCTTGACCGCGGGCTCGCTCCCCGACGCCCCGGCACGCCGCCGGGCGCGAGGCCCGACCCGCCCGCGGCGGCCCGCGGTCCCCGGCGCCCGCCCGTCCGCCCGGACGGCCGCCAACTGGGTGCCCCCCCCGCGACGGCCGAATGAAGCGCGCCCGCCGCCCCAGCACGACCGTGCGCCGCCGGCCGTGTCAGGGGCCCCGAGTCGGGTGACGGCAGAGCAGGGCGACTGCGACGGGCTTGCCGCAGCGGCCCGGCGAAGCGGAGTGAGGGGGTGCGGGCCGCCGCGATGCCAGCCGACGGGCGGCAGCCACGGCCGCTGGGCCCTCTCTGGGGGGTGCGGGGCCGTTCGCCGCGCCGCACCCCCGCCGGACAGCCCCGACCCCCCCTGCTGGCCTGCGGCTACCAGTCCCGGCGGTGCTGCGACCGTGCGGCCACGGGCTCTCCGGCGGCGCGACCAGCCCCCCAAGCAGGCCGGGGCGACCATGCAGGTCAGGGGCCAGGCGTCGCGGACCCACCCCACCGGGCCCGGTGTTGGTCGGGTCCGCGGAGGCAGGGCGGTCGAGGCGCGCCCCCGGTGCGACGTGGCGGATGCCCGGGCTCGGTTGGCCCGGAGTCCCCGGCCGGAGCCCGGGCAATGGCCCTTACGCCGGCGCCAGGGGGTCCTCGCGCGACAGGCACGCCGCGCCCCCCGGACCGGCCCGGCCCCCTGGGCGACTTGCCCCCCCACCCCGCGCTTTCCGGCAGGCGCGTCGTGGTCACAGCCCACTGGCGCTGCTCCCCCCCGCCAGCCCGCGCGCGGCGCCCGCGCGATCCGCGGTGCGGCGCGCCCGCA     
F       AAACTATTTAAAAAGTGCTGAAAGCTTATATACAAATTATAGTTGAATCATACTATATTTATAGTACAAGTACTTCTGCCTAAATTAGAAATTTATTAAATACATTAGGATGAATAATGTGTTTAAATTATCTCAATAATAAAATTATAATAAGAAATTTAATTAATTTTTATGATCTTTTATTAATAAGATATTAATGTCAAATTAATGAATCCTAAGAGATTACAAAGTTTTTATTAGAATTTATCTATTTATTACTAACACACGAGATTGTTATATCCATCTCAATATTTTCTATAAGTATCTATGTACTACATAACTATTTGCTGTGTTTTAAAAAGAAACTCAAATGTTTCTTTAATGAAATTGATCTCAACCTGAATATTATTCTTTATTAATTTCTTATTATATAATACTTTCAAACGTTGTTATTCTTAATTAAAATATAAAATAAAGAATAAGAATAATAATTTTCAAAGTAAAAATGGAATTATTGAACAATGTCATTATCTTGAATAGTTATTAAAAAATAATTTCTATAATAAATTCATAATTACTAGTGCTTTATGGATTTTCTTATCTTTTCCTATAGAAAAAAAAGAGCTAGTTATAATATTAGTGATCTAAAATATTAGTTTTTAATCTCATACTAGCTAGTTACTTTATTGACATAATTTAGTTTTTTTATGATTTAGTCTTTGTACTATTTACTATATTTAACATGAATTACAGGTTAAAATCTATAAACTTAAATATCACATATTAGAATTTAAATTTGATACTTAATGTCATAAGGGGCCTTGAATACAAATGAGAAAATTAATTAACAAATGATTAAATTTAAGCTATTTAATTATTTATTTTAATTTCTTCATAGTAAGAGTATATCCAATTGTATTCTTAGCTTTGAATTTAATAAACAATAATAGGAAACAATCGTTGTTTAATTCATTGCTTAAAATAGTATGATGAATTGAATTCCAAGTATTTCAATATTAAAATACGAGTATGGAAGGAAGGCAGCTTTAACGATGACCATCTAAAGTCGAAATCGCTAACGCGATGTAGAGTTTTAGTAAGAAGGGCAAACCAGTTGATATATCCGCGAATGATGAGTCATTTTCAATTACGTCAGTGTAAACGCCAGTTAAACTTATGTGGTCTTATCGCGTCACTCGCCCTTACTTGCAAGCCTGTAGCGTTAAGTTGAGCTTTACTAGTGCATGATAAGCTCTTTGACCATCGATAGCTAATTATAGCATAGTCTAGTCACAGTACTTTAATTTACACTATTAGACTATACTGTTGTGAAAGACACTCAAATAATGCCGCGCCAAATGCATTTTGCTGCTTAGGACTGAGGAAGGGAAAATGGGTTGAGATTCAGTACCTTAACCCCTTGCCCTATAACTCACCAACGAAATGAGAAGGTAAACTATGATAAGATTAGCCTCCAGACAGAGAAGATAGTACCTTGCATGAGAACTATTTGACATGATGTTGGTTCAGACATCCATCTGAATTTAGCATATGATAACTTCGGTATTATACGATCACTACCGGTTGTAGGGCCTTGACGTTTACAATGGGAGGCATGAAGCTTGGAGACCCGCCCTAACATGGCTATATTGGTTTGTACTCACTAATATTAAAGTCGTAACTTACCTAGGTGGAAGGAATTAATAAAAAATGCGTACTATAACTGTCAGTGGGACGTAAACCGGTAACTCGGTCAGCCGATTCGAAAGTAGTTTAAATAGATTCTAAGATAAGATTTAACTATTGTTCATGGCAGGTACGCCAGTCACTGATAGCAACCCAAAAGCGTGTGCGAAAAGATAATAACAGCACCCTGTCGCTTCCGACACCTTAACTAGCCGGAAGTTACTGAGTGTATCTAATTTATTCAGAAAAATATTTTCGAATAGACGGTCAATATGATGAAGAAAAGCCTAACGTGTTTTTTTGTTAGGACTATTTGTTGGCAAGGCTATGCTGTGTAAACGACTTAGCACCGCCCACTACACACCAATCTCGCATCATTGCTATAAACCGGGAATAACCTGCGACTAGTAATATCTTACATAGCCCTTGCTTCGCGGTCCCCAAAAACAGCTACCCCCATTCAAGATTTGGCGTTGGCCTCCCTCGGATACCAGCCCCTGTCCGGTGGACCAGTTCCCTCAGTGTGGGTCAATGGCTCAGCGGTTGGCACCTGCTGGCTCAACCATCCCCCGAGGAAGGGGCAGCGTTTCCGAGCCTCAGGCCCCGCCTCCTCTCTTAATGTCCAAAGGGTTCCAAAGCCTCCTATGCGAGTGTAAGGTCGGCCGGTTCGGGCCGAAGGACTACATCCCCCCCGACAGCGGCCCTCCAGGAGTGCAATCACACAGGCTCACCCCCACGGAGAAGGTGTTGCTCGCTAGTCATGAACCCATAACGGCTCTCTCGTCTTACGATGGTTTGTCTACATCTCTCCAACACGGAAATCAGTCGATGCATCCAACCCTATTGTGCAGATAAATAGACCGCGTTACCCGATCAGCCCAAGCGGATCGATATCGTCCTTTCGCCTCTGACGCTCTATTGAGAGGGCGCATGGGAGGAGCTGCGTCTCTTTTCCGCAAAGCACAAGCCTCGACAGGCACGATCTTGCGGGCCGCGCAGGTCTACACCGTTTGCTGGGCTCGCTTGAGGTGGCCCACAAGCGGGACCATTGCCGAGCAGTGATATCCTGGAGAACGCCCCCCCGCAGCCGAAAGTTCGGCTCAGGGTCCTAGTCCACAAAGTTCAGCCCCAAGCTCACTCCGTCTCTGCTTCGCGAACTGGCCGCGCGTTCAAGGACACGTCGAGTCAGTCGTGTTGGAGAGCCCCTAGAGAGACGAGCGCAATCCTCCTTTTCTGTTGCCTATGAACTCCGCTCCTCGGCCGCATCTAGTACGGACCTGCACGCTGCAAGACAGGTCACGTACCCACCGACGTTGCTCTCTCGTACGTGAGCCCCGCCAATTGGGGATGCACCGGCGTCCCTCGGCTCGGGCCCCGCCGACTCGGGCCCGCGCGGACGATCAAACGAGGGTCGCGCGCCCGCGAGGACCCCGAGCGCTCCTGGGCGGCCAGCCCAGCGCTGGGTCGGCGCGTCCGCCCACGCGACCGGGGACACCTGCCCCTACTGGACCGCGGGCCGCCTCCGCGAGGCCCCGCCATGCCGCGGAGCCCGGGGCCCGACCCGCCCCCGGGCGCCCGCCGGCTCCGGCGCCCGCCCGTCCGCACGGACGGCCGACAACTGGGTGCCCCCCCCGCGCCGGCCGAATGAACCGCGCCCGCCCCCACAGCGCGACCATGCTCCGCCGGCCGTGCCAGGGTCTCCCACTCGGATCACGGCACAGGAGGCCGACTGCGGCAGTCTTGCCACAGCGGCCCGGGTAAGCGGAGTGAGGGGGTGCGGGCCGCAGCGATGCGAGCCTACGGCTGGCAGCCACGGCCGCTGGACGGTCGCTGGGGGCTGCCGGGGCGCTCGCCGCGGCGCACCCCGGCCGGACAGACCCGACCCCGCCCGCTGGCGTGCGGCTACCAGTCCCGGCGGGGCTGCTCCCGTGCGCCCACGGGCTCTCCGGAGCCACGACCAGCACCCGAAGAGCGCCGGGGCGACCCGGCAGGTCACGGGCCAGGCGTCGCGCACCCACGCCACCGGGCCCGCTGTTGATCGGGTCCGCGGAGGCAGGGCGGTCTGGGCGCGGCCCCGGCGCGCCGAGTCGGATGCTCGGCCTCGGTTGGCCCGGAGTCCGCGGCCGGAGCCCGGGCAATGGCCCTGACGCCGGCGCGAGGTGGTCGACGCGCGGCGGGCACGCCCCGCCCCCCGGACCGGGCCGGCCCCGTGGGCGAGTTGCGCCCCCACCCCGCGCTTTCCCGCAGGCGCGAGCTGGTCACGGCCACCTAGCGCTCCGCCCCCCTGCCATCCCGCGCGCGGCGCCCGTGCGATCCGCGGCGGGGCGCGCCCGCA     
E       AAATTATTTAAAAAGTGTTGAAAACTTATATACAAATTATAGTTGAATCATAATATATTTATAATACAAGCTTTTCTGCCAAAGTAAGAAATTAATTAAATACGTTAGCATGAATAATGTGTTTAAATTATCTCGATAATAAAATAATAATAAGAAATTTAATTCATTTATATGATCTTTTAAGATTAAGATATTAAAGTCAAATTATTGAATCCTAAGAGATTACAAAGTTTTTATTAGAATTTATCTATTTATTACTAACACACGAGATAGTTATGTCAATCTCAATATTTTCTATAAGTATCTATGTACTACATAACTATTAGCTGTGTTTTATAAAGTAACTCAAATGTTTCTTTAATGAAATTGCTCTCAATCTGAATATTATTCTTTATTAATTTCTTATTATATAATACTTGCAAACGTTGTTAATCTTAATTAAAATATAAAATAAAGAATATGAATAATAATTTTCAAAGAAAAAATGGAAATATTGAACAATGTCATTATCTTGAATAGTTATTAAAAAATAAATTCTATAAAAGATTCATAATTACTAGTGCATTATGGATTTTCTTATATTTGCATTTAGAAAAAAAAGAGCTAGTTGTAATATGAGTGATCTAAAATATTAGTTTTTAATCTCATACTAGCTAGTTACTTTAATGACATAATTTAGTTTTTTTATGATTTAGTCTTTGTACTATTTACTATATCAAACATCAATTACAAATTAATAAATATAAACTTAAATATCACATATTAGTTTTTAAATTTTTTACTTAATGTCATAAAGGGCCATGAATTCAAAGGAGAAAATTAATTAACGAATGATTATATTTAAGCTATTTAATTATTTATTATAATTTCTTCATAGTAAGAGTATATTAAAGTGACTTCTTAGCTTTGAAGATACTAAAGAATAATAGGAAACTATCCTTGTTTAATTCATTGCTTAATATAGTATGATGAATTGAATTCCATGTATTTCAATATTAAAATACGGGTATGGAAGGAAGGCAGCTTTTATGATGACTTTCTAAAGTCGAAATCGCTATCGCGATGTAGAGTTTTAGTAAGAAGGGAAGACCATTTCATAGATCCGCCAATTATGGGTCATTCTGAATTACGTCAGTGTAAGGGGCAGTTAAACTTATGTGGTCTAATCGGGGCACTCGCCCTTACTTGCAAGCTTGTAGCGTTATATTGAGCTTCACTAGCGCATGATACGCTCTTTGACCATCTGTAGCGAATTATAGTATTGTCTAGTCACAGTACTTTAATTTACCCTATTAAACTATCCTGGTGTGAAAAACACTCAAATAATGCGGCACCAATTGCAATTTGTTCCTTATGACAGAGGAATGGAAAATTGGTAGAGATGAAGTACCGTAACCCCATGCCCTATAATTCACCAACGTAAAGAGAAGGTGAACTATGATAAGATTAGCCTCCAGGCAGAGAAGATAGTACCTTGAATGAGAAATATTTGATATGATGTTGGTTCAGAAATCCATCTTAGTTTAGCCTATGATAACTTCGGTATTATACAATCACTACCGCATGTAGGGCCTTGACGTTTACGATGGGATGCATGAAGCTTGGAGACCATCCCTAACATGGCTATATTGGTTTGTACTCAGTAATATGATATTCGTAACTTACCTAAGTGGTAGGATTTAATAAAAGATGCTTACTAAAACTGCCAGTGGGACGTAAACCTGTATCTCGGTCAGTCCATTCGATAATTGTTTATATAGATTCTAAGATAATATTTAATTATTGTTCATGGCAGGTACGCCAGTCACCGATAGCAACCCACAGGCGTGGAAGGTTAGATAATAACAGCACCCTGTCGCTTCCGAAACCTTAGCTAACAGGAAGTTACTGAGTGTATCTAATTTATTCAAAACATTATTTTCGAATAGACGGTCAATATGATGAAGAAAAGCCTAGCGTGTTTTATTGTTAGGCCTCTTTGTTGGCAACGCTATGCTGTGTAAACCACTTAGCCCCGCCCACTACACACCAATCTCGCATCAGTGCTATAAACCGGGAATAACCTCCGACTATTAGTATGTGACATAGCCCGCGCTTCGCGGTCCCCAAAAACAGATACCCTTATACAAGATTAGGCGATGGTCTCCGGCAGATACCAGCCCCTGTCCGGTGGCCCAGTTCCCTCAGTGTGGAACAATCGCTCAGGGGTTCGCACCTGCTGGCTCAGCCACCGCCCGAGAAAGGGGCAGCGTTTCAGAACCTCAGGCCCCGCCTCCTCTCATAATGTCCAAAGGGTCCCTAAGGCTACTATGCGAGTGTGAGGTCAGCCGGTTCTGGCCGATTGACACCATCCACCCCGACCGCGGCACCCCAGGAGTTCAATGACACAGGCTCACCCGGACGGAGCAGGTTTTGCTCGCTAGTCAGGAAGGCATAACGGCTCTCGCGTCTCACGATGGTTGTTCTACATGTCTCCTCCACGCAAGTCAGTCGGTGCATCCAAACCTACTGTGAAGATGCATAGACCGCGTTACCCGATCAGCCCAAGCGGATGGGTGACGCCGTTTCGCCTCTGACCCACTATGGAGAGGGCGCGTAGGAGGATCGGCATATCATTGCCGCAAAGCACAAGCCCCCACAGGCACGATCTTGCGGGTCGCGCAGGCCTACACCGTATGCTGTGCTCGCTGGGGCTGGCCCACAAGCCCGACCATTGCCGAGCAGTGATATCCGGGTAAACGACCCCCGGCAGCCGATCGTTCGGCTCAGGGTCCTGGCCCACACCGTTCAGCCCCATGCTTACTCCGTCTCCGCTTCGCCAACGGGCCGCGCCTTCAAGGACTCATCGAGTCAGTCGTGTCGGAGAGCCCCGAGAGACACGAGCGCAATTCGCCTTTACTGTGGCCTATGAACTCGGCTCCTTGGCCGCATGTGGTACGGACCTGCACGCTGAAAGACAGGTCCTCGACCCACAGAGGTTGCTCGCTCGTTAGTAAGCCCCTCCACTTGGGGATGCAGAGGCCCCCCTCGGCTCGGGCTCCGCCGACTCCGGCCCGCGCGGACGCTCACACGCGGGTCGCGCGCCCGCGAGGACCCCGGATGCTGCTGGTCGCCCACCCCCGGGCTGCGTCCGCGCGTCCGCCCGCACGCCCGGGGGCACCCGCCCCTCCTGGACCGCGGGCCCGCGCCTCGAGGCCCCGCCATGCCGCCCAGCCCGCGGCCGCACCCGCCCCCGTCCGCCTGCCGGCCCCGGCGCCCGCCCGTCCGCACGGACGGCCGACAACTGGGTGCCCCCCCCGCGACGGCCGAATGAACCGCGCCCGCCCCCACAGCGGGACCGTGCGCCGCAGGCCGTGGCAGGGGCCCCCCTTCGGATTCCGGCACAGCAGCCCGACTGCGACCGTCTTGCCACAGCGGCCCGGCAAAGCGGACTCAGCGGGTGCGGGCCGCAGCGATGCGAGCCGACGGCTGGCGGTCACGGCCGCTGGACCGTCGCTGGGGGGTGCTGGGGCGATCCCCGCTGCCCACCACCGCCGGACAGCCCCGACCCCGCCCGCTGGGGTCCGGCTACCAGTCCCGGCGGGGCTGCCGCCGTGCGGCCACGGGCTCTGCGGAGGCGCGACCAGCACCGCAAGGCGGCCGGGGCGACCGCGCAGGCCATGGGCCAGGCGTCGCGGACCCACGCCACCGGGTCCGGTGCTGGTCGGGTCCGCGGAGGCAGGGCGGTTGAGACGCGCCCCCGGTGCGACGTGCCGGATGCCCGGTCTCGGTTGGGGCGGACTCCACGGCCGGAGCCCGGGCAATGGCCCTTCCGCCGGCGCCAGGGGGTCGCCGCGCGACGGACACGCCCGGTCCCCCGGACCGGCCCGGCCCCCTCGGCGCCTTGCACCCCCACCCCGCGCTTTCCCCCAGGCCCGTGGTGGTCACGGCCACCTGGCGCTGCCCCCCCCCTCCGGCCCGCGCGCGGCGCCATTGCGATCGGCGGCGGGGCGCGCCGGCA     
D       AAAATATTTAAAAAGTGATGAAAACATATATACAAATTATAGTTGAATCATAATATATTTATAATACAAGTTATTCTGCCAACATTTGAAATTTATTAAAAACATTAGCATGAATAATGTGTTTAAATTATCTCAATAATAAAATCATAATAAGAAATTTAATTCATTTGTATGATCTTTTATCAATAAGATATTAAGGTCATATTAGTGAATCCTATGAGATAACAAAGTTTTTATTAGAATTTATCTATTTATTACTAACACACGAGATAGTTATTTCAAACTCAATATTTTCTATAAGTATCTATGTACTACATAACTATTTGCTGTGTTTTATAAAGAAACTCAAATGATTCTTTAATGAAATTGATCTCAAACTGAACATTATTCTTTATTAATTTCTTATTATATAATCCTTACAAACGTTGTTAATCTTAATTAAAATATAAAATAAAGAATATGAGTAATAATTTTCAAAGGAAAAATGGAAGTATTGAACAATGTCTTTATCTTGAATAGTTATTAAAAAATAATTTCTATAAAATATTCATAATTACTAGTGCATTATGGATTTTCTTATTTTTTCATATTGAAAAAAAAGAGCTAGTTTTAATATTAGTGATCTAAAATATTAGTTTTTAATCCCATACTAGCTAGTTACTTTAATGACATAATTTTGTTTTTTTATGATTTAGTCTTTGTACTATTTACTATATACAACATCAATTACATTTTAAAAAATATAAACGTAAATATCACATATTAGTTTTTAATTTTGTTACTTAATGTCATAAACGGCCATGAATACAAAGGAGAAAATTAATTAACGAATGATTTAAGTTAAGCTATTTAATTATTTATTCTAGTTTCTTCATAGTAAGAGTATATACAAATGCTTTCGTAGCTTTGAAGATAATAAAAAATAAAAGGTAACTATCATTGTTTAATTCATTGCTTAATATAGTATGATGAATTGAATTGCAAGTATTACAATATTAAAATACGGGTATGGAAGGAAGGCAGCTTTTATGGTGACTTTCTAAAGTCGAAATCGCTAACGCGATGTCGAGTTTTAGTAAGAGGGGCATACCACTTCATTTATCCGCCAATAATGAGTCATTCTGAATTACGTCAGTGTAAATGCCAGTTAAACTTATGTGGTCTAATCGGAGCACTCGCCCTTACTTGCAAGCATGTAGCGTTATATTGAGCTTTACTAGTGCATGATGTGCTCTTTGACCATCAATAGCTAATTATAGGATTGTCTAGTCACAGTACTTTAATCTTCCCTAGTAAACTATACTGTTGTGAAAAACACTCAAAAAATGCCGCTCCAACTGCAATTTGGTGCTTAAGACTGAGGAAAGAAAAATAGGTCGAGATGTAGTATGGTAACCCCTTGCCCTTTAATTCACCAACGCAATGAGAAGGTCAACTATGATAAGATTAGCCTCCAGATAGAGAAGATAGTACCTTGAATGAGAAGAATTTGATATGATTTTGGTTCAGAAATCTATCTGAATTTAGCTTATGATAACTTCGGTATTATATTATCATTACCGGTTGTTGGGCCTTGACGTTTACTATGGGAGGCATGAAGCTTGGAGACCATCCCTAACATGGCTATATTGGTTTGTACTCACTAGTATTACATTCGTAACTTACCTAGGGGGTAGGAATTAATAAAAAATGCTTACTACAACTGGCAGTGGGACGTAAACCTGTAGCTCGGTCATACGATTCGATACTTGTATAAATAGATTCTAAGCAAAAATTGAACTATCGTTCATGGCAGGTACGCCAGTCACTGTTAGCAACCCACAAGTGTGTGAGTATAGTTAATAACAGCACCCTGTCGCTTCCGAAACCTTAACTAGCCGGAAGTTACTGAGTGTATATAATTTATTCAAAATATTATTTTCGAATAGACGGTCAATATGATGAAGAAAAGCCTATCGTGTTTTTTTGTTAGGGCTCTTTGTTTGCAAAGCTATGCTGTGTAAACCACTTAGCCCCTCCCACTACACAACAGTCTCGCATCAGTGCTATAAACCAGGAATAACCTGCGACTAGTAGTATCTGACATAGCCCACGCTTCGGTGTCCCCAAAAACAGATACCCGCATACAAGATTTGGCGATGGGCTCCCTCAGATACCACCCCCTGTCCGGTGGCCCAGTTCCCTCAGTGTGGGTCAATGGCTCAGGGGTTCGCACCTGCTGGCTCAACCACCGCCCGAGAAAGGGGCAGAGTTTCGGACCCTCAGGCCCCGCTTCCTCTCATAATGTCCAAAGGGTCCCTAAGTCTCCTTTGCGAGTGTAAGGTCAGCCGGTGCGGGCCGATTGACAGCATGCCCCCCGACAGCGGCCCTCCAAGAGTTCAATGACACAGTCTCACCCGTACGCAGCAGGTGTTGCTCGCTAGTCGCGGATGCATACCGGCTCTCACGTCTTACGATGGTTGATCTACATCTCTCTTCCACGTAAATCAGTCGGCGTATGCAATCCTATTGTGCAGATACATAGACCGCGTTACCCGATCAGCACAAGCGGATGGTTCCCGGCGGTTCGCCTCTGACTCGCTATGGAGAGGGCGCATGGGAGGATCTGCTTCTCATTGCCGCAAAGCACAAGGCACGACAGGCACGATCTTGCTCGCCGCGCTGGTCTAAACCGTTTGCTGGGCTCCCTTGGCGTGGCCCACAAGCGGGACCATTTCCGAGCAGTGATATCCGGGTACACGACCCCCGGCAGCCGATCGTTCGGCTCAGGGTTCTAAGCCACACGGATCTGCCCCATGCTCACTCCGTCTCCGATTCGCGCACGGGCCGCGCGTTCAAGGACCCTTTGAGTTAGTCGAGTTGGACAGCCCCTAGATCGACGAGCGCAATTCGCCTTTCCTGTTGCGTATGAACTCGGGTCGTCGGCCGCATATGGTACGTACCTCCACGCTGAAAGACAGGTCGACCACCCACAGACGTTGCTTCATCGTAAGTCAGCCTCTCCACTTGGGGATGCACTGGCTTCCCTCGGCGCGGGCCCCGCCCGCCCCGGCCCGCACGGACGATCACACGCGGGTCGCGCGCCCGCGAGGACCCCGGCTGCTCCTGGTCGGCCACCCCCGCGCTGGGTCCGCGCGTCTGCCCGCACGCACGGGGGCACCGGCCCCTCCTGGACCGCGCGCCGGCCCGCCGAGGCCCCGCCATCCCGCCCACCCCGGGGCCCGACCCGCCCCCGGGCGCCGGCGGGCCCCGGCGCCCGCGCGTCCGCACGGACGCCCGATAACTCGGTGCCCCCCCCGCGACAGCCGAACGAAGCGCGCCAGCCCCCGCAGCCAGACCGTGCACGGCGGGCGGTGCCAGGGTCCCCCGCTCGGGTCACCGCACAGCAGGCCGACTGCGACGGTCTTGCCACAGCGGCCCGGCGAAGCGTAGTCAGCGGGTGCGGGCCGTCGCGATGCTGGCCTACGGGGGGCCGCCACGGCCCCTGGACCGTCGCTGCGGGGTGCGGGGCCGATCGCCGCTGCCCACGCCCGCGCGACAACCCCGACCCCTCCCGCTGGCCTCCGCCTACCAGTCCCGGCGGAGCTGCAGCCTTGCGACCACGGGCTCTCCGGAGGCGCGACCAGCACCCGAACCGGGCCGGGGCGAACTCGTAAGCCAAGGGCCAGGCGTCGCGGACCCGCGCCGCCGCGGCCGGTGTTGGTCGGGTCCGCGGAGGCAGGGAGGTAGGGGCGCGCCCCCGGTGCGACGTGCCCGAGGGCCGGGCTCTGTTGGCGCGGAGTCCGCGTCGGGTGCCCGGCCAATGGCCCTTACATCGGCGCCAGGGGGTCTCCGCGCGACGGGCACGCCCCGCACCCCGGGCCGGCGCGGCCCCCTGGGCGACTTGCGCCCACACCCCGCGCTTTCCGGCAGGCGCGAGGTGGTCACGGCCACCTTGGGCTGCCCCCCCCAGCCCGCCCGCGCGCGGCGCCGGTGCGATCCGCGGTGGGGCGCGCCCGCA     
C       AAATTATTTAAAAAGTGCTGAAAACATATATACAAATTATAGTTGAATCATATTATATTTATAATACAAGTTCTTCTGCCAATATATGAAATATATTAAATACTTTAGAGTGAATAATGTGTTAAAATTATCTCGTTAATAAAATTATAATAAGAAATTTAATTAATTTATATGATCTTTTAAGATTAAGATATTAAAGTCTAATTATTGAATCCTAAGAGATTACAAAGTTTTTATTAGAATTTATCTATTTATTACTAACACACGAGATAGTTATATCTATCTCAATATTTTCTATAAGTATCTATGTACTACATAACTATTTGCTGTGTTTTAAAAAGTAACTCAAATGATTCTTAAATGAAATTGAGCTCAACCTGAATATTATTCTTTATTAATTTCTTATTATATTATGCATACTAACGTTGTTATTCTTAATTAAAATATAAAATAAAGAATATGAATAATAATTTTCAAAGTAAAAATGGAATTATTGAACAATGTCTTTATCTTGAATAGTTATTAAAAAATAATTTCTATAAAATATTCATAATTACTAGTGCATTTTGAATTTACTTATGTTTTCGTATAGAAAAAAAAGAGCTAGTTATAATATTAGTGATCTAAAATATTAGTTTTTAATCTCATACTAGCTAGTTACTTTAGTGACATAATTTTGTTTTTTTATAATTTAGTCTTTGTACTATTTACTATATAAAACATCAATTACAATTAAATAAATCTAAACTTAAATATCACATATTAGAATTTAATTTTATTACTTAATGTCATAACAGGCCTTGAATACAAATGAGAAAATTTATTCACGAATGATTATATTTAAGCTATTTAATTATTTATTGTAATTTCTTCATAGTAAGAGTATATCCAATTGACTTCTTAGCTTTGATGATAATAAAAAAAAATAGGAAACTATCATTGTTTAATTCATTGCTTAATATAGTATGATGAATTGAATTGCACGTATTTCTATATTTAAATACGGGTATGGAAGGAAGGCAGCTTTTACGATGACTATCTAAAGTCGAAATCGCTAACGCGAGGTAGAGTTTTAGTAAGAAGGGTCAACCATTTCATTTATCCGCCAATAATGAGTCATTCTGAATTACGTCAGTGTAATTGGCAGTTCAACTTATGTGGTCTAATCGGGACACTCGGCCTTACTTGCAAGCTTGTAGCGTTATGTTGAGCTTGACTAGTGCATGATAAGCTCTTTGACCAGCGATAGCCAATTATAGCATGGTCTAGTCACAGTACTTTAATCTACCCTATTAAACTATCCTGATGTGAAAAACACTCAAGTAATGCCGCGCCAACTGCACTTTGCTACTAACGACTGAGGAAAGAAAAATGCGTGGAGATGTAGTACGTTAACCCCATGCCCTATTACTCACCAACGAAACGAGAAGGTGAACTATGATAAGATAAGCCTCCAGAAAGAGAAGATAGTTCCTTGAATGAGAAAAATTTCAGATGATAGTGATTCAGAAATCCATCTGAATTTAGTTTATGATAACTTCGGTATTATAGCATCACTAGCGGTTGTCGGGCCTTGACGTTTACAATGGGATGCATGAAGCTTGGAGACCATCCCTAACATGGCTACATTGGATTGTATTCACTATTATTAAATTCGTAACTTACCTAGGCGGTAGGAATTAATAAAAAATGCATACTAAAACTGTCAGTGGGACGTAAATCCGTAGCTCGGACAGACGATTCGATACTTGTATAGCTAGATTCAAAGATAATATTTAACTATTGTTCATGGCAGGTACGCCAGTCACCGATAGCAACCCACAGGCGTAATAGTCTAGTTAATAACAGCACCCTGTCGCATCCGAAACCTAACATAGCAGGAAGTTACTGAGTGTATCTAATTTATTCAAAATTATATTTCCGAATAGACGGTCAATATGATGAAGAAAAGCTTAGCGTGTTTTGTTGTTAGGGCTCATTGTTGGCAACGCTATGCTGTGTAAACCACTTAGCGCCGCCCACTACACATCACTCTCGCATCAATGCTATAAACCGGGAATAACCTCGGACTACCAGTATGAGACATAGCCCACGCTTCGGGGTCCCCTAAAACAGATACCCGCATACAAGTTTTGGCGCTGAACTCCCGCGGATACCAGCCCTTGTCCGGTGGCCCAGTTCCCTCAGTGTGGGCCAATGGCTCAGGGGTTCCCACCTGCTGGCTCATCCACCGCCCGAGAAAGGGGCAGCGTTTCAGAGCCTCAGGCCCCGCCTTCTCTCTTAATGTCCAAAGGGTCCCTAAGTCTCCTATGCGAGTGTAAGGTCAGCCGGTGCGGGCCGAATGACAACATCCCCCCCGACCGCGGCCTTCCAGGAGTTCAATTACACAGCCTCACCCACACGGAGCAGGTGTTGCTCGCTAGTCAGGCACGCATACCGGCTCTCACGTCTGACGATGGTTTATTTACATCTCTCCGCCATGTAACTCAGTCCGTGAATGCAACCCTATTGTGCAGATACTTAGAACGCGTTACCCGATCAGCACAAGCGGATAGATCCCGTCATTTAGCCTCTAACGCGCTATTGAGAGGTCGCCTGGAAGCATCAGCATCCCATTGCCGCAAAGCACAAGCCCCGACAGGCACGATCTTGCGGGCCGTGCCGGTCTAAACCGTTTGCTGGGCTCGCTTGGCGTCACCCACAAGCCGGACCATTCCCGAGCAGTGATATCCCGGTGCACCGCCCCCGGCAGCCGAACGTTCGGCTCAGGGTCCTAGCCCACACGGATCAGCCCCACGTTCCCTCCGTCTCCGCTTCGCACACGGGCCGCGCGTTCAAGGACCCTTCGAGTTAGTCGTGTTGGACAGCCCCGAGACATACGAGCGCAATTCGCCTTTGCTGTTGCATATGAACTTCGCTCATTGGCCGCATCTGGTACGCACCTGCACGCTGCAAGACAGCTCCTCAACCCACCGATGTTGCTCGATCGTAACTCAGCCCCTCCACTTGGGGATGCACGGGCTTCCCTCGGCTCGGGCGCCGCCGACCCGGGCCCGCGCGGCCGTTCAAACGCGGGTCGCGCGCCCGCGAGGACCCCGGAGGCTCCTGGGCGCCCACCCCGGTGCTGGGTCCGCGCGTCCGCACGCACGCCCGGGGGCACCTGCCCCTGCTCGATCGCGGGCCGGCTCCCCGAGGCCCCGCCCTACCGCCGAGCATGGGGCCCGACCCGCCCCCGGGTGCCGGCGGGCCCCGGCGCCCGCCCGTCCGCACGGACGGCCGACAACTGGGTGCCCCCCCCGCGACCGCCGAACGAACCGCGCCCGCCCCCACAGCGCGAGCGTGCACCGCCGGCCGTGTCAGGGTCCCACAGTCGGATGACGGCACAGCAGGCCGACTGGAGCGGGCTTGCCACGGCAGCCCGGTCAAGCGCAGTGAGCGGGTGCGGGCCCCAGCGATGGGAGCCTACGGGTGGCGGCCACGGCCGCTGGACCGTCTCTGGGGGTTGCCGGGGCGTTCGCCGCAGCCCACCCTCGCCGGACAGCTCCGACCCCGCCCGCTGGCGTCCGGCTACCAGTCCCGGCGGGGCTGCGGCCGTGCGGCCACGGGATCTCCGGGGCCGCGACAAGCACCCGAAGCCGGCAGGGGCGATCGCGCAGGTCAAGGGCCAGGCGTAGCGGACCCACGCCGCCGGGGCCGCTGTTGCTCGGGTCCGCGGAGGCGGGGCGGTCCGGGCGCGCCCCCGGTGCGACGTGCCGGAGGGCCGGGCTCGGTTGGCGCGGAGTCCACGCCCGGCGCCCGGGCAATGGTCCTTACGCCGGCGCCAGGGGGTCTACGCGCGACGGGCACGCCGGGCACCCCGGGCCGTCCCGGCCCCCTGGGCGACTTGCGCCCCCACCCCGAGCTTGCCGGCCGGCGCGTGGTGGTCACTGCCGCCTGGCGGTGCCCCCCCCCGCCAGCCCGCGCGCGGCACCCGCGCGATCCGAGGCGGGGCGCGCCCGCA     
B       AAAATATTTAAAAAGTGTTGAAACCATATATACAAATTATAGTTGAAGCATATTATATTTATAATACAAGTTAATCGGCCAATATCTGAAATTCATTAAATACTTTAGGATGAATAATGTGTTTAAATTATCTCGATAATAAAATAATAATAAGAAATTTAATTAATTTATATGATCTTTTAAGATTAAGATATTAAGGTCAAATTAATGAATCCTAAGAGATTACAAAGTTTTTATTAGAAATTATCTATTTATTACTAACACACGAGATAGTTATATCAATCTCAATATTTTCTATAAGTATCTATGTACGACATAACTAATTGCTGTGTTTTATAAAGTAACTCATATGGTTCTTAAATGAAATTGATCTCAACCTGAATATTATTCTTTATTAATTTCTTATTATATAATACTTTCTAACGTTGTTAATCTTAATTAAAATATAAAATAAAGAATATGAATAATAATTTTCAAAGTAAAAATGGAAATATTGAACAATGTCATTATCTTGAATAGTTATTAAAAAATAATTTCTATAAAATATTCATAATTACTAGTGCATTATGTATTTACTTATCTTTTCATATTGAAAAAAAAGAGCTAGTTGTAATATTAGTGATCTAAAATATTAGTTTTTAATCACATACTAGCTAGTTACTTTATTGACATAATTTTGTTTTTTTATGATTTAGTCTTTGTACTATTTACAATATCCAACATCAATTACAAATAAATATATGTAAACTTAAATATCACATATTAGTTTTTAATTTTAATACTTAATGTCATAAATGGCCTTGAATACAAAAGAGAAAATTAATTAACAAATGATTAAAGTTAAGCTATTTAATTATTTATTCTAATTTCTTCATAGTAAGAGTAAATCCAATTGTTTTCTTAGCTTTGACGTTAATAAAAAATAATAGGTAACTATCTTTGTTTAATTCATTGCTTAATATAGTATGATGAATTGAATTGCACCTATTACGATATTAAAATACGGGTATGGAAGGAAGGCAGCTTTTAAGATGACGTTCTAAAGTCGAAATCGCTAACGCAATGTAGAGTTTTAGTAAGACGGGTCCACCAGTTCATCTATCCGCCAATAATGGGTCATTCTTAATTACGTCAGTGTAAATGCCAGTTAAACTTATGTGGTCTAATCGGGACACTCGCCCTTAGTTGCAAGCGTGTAGCGTTATATTGAGCTTTACTAGGGCATGATAGGCTCTTTGACCATCTTTAGCAAATTATAGAATTGTCTAGTCACAGTACTTTAATCTACCCTATTAAACTATCCTGGTGTGAAAAAAACTCAAATAATGCCGCGCCAAATGCAATTTGATTCTTTAGACAGAGGAAAGGAAAATGCGTAGAGATGTAGTAGGTTAACCCCATGCCCTATAACTCACCAACGTAAAGAGAAGGTGAACTAAGATAAGATTAGCCTCCAGCTAGAGAAGATAGTTCCTTGCATGAGAATTATTTCATATGATTGTGGTTCAGAAATCCATCTGAAGTTAGCATATGATAACTGCGGTATTATATCATCACTACCGGTTGTAGGGCCTTGACGTTTACGATGGGAGGCATGAAGCTTGGAGACCGTCCCTAACATGGCTATATTGGTTTTTACTCACTATTATAATATTCGTAACTTACCTAGGGGGTAGGAATTAATAAAAGATGCCTACTACAACTGTCAGTGGGACGTAAACCAGTACCTCGGTCAGGCGATTCGAAGTTAGTCTAAATAGATTTTAAGACAAGATTTAACTATTGTTCATGGCAGTTACGCCAGTCACCGATAGCATCCCACAAGCGTGGGAGTGCAGATAATAACAGCACCCTGTCGCATCCGAAGCCTTAGCTACCAGGAAGTTACTGAGTGTATGTAATTTATTCAAAATATTATTTTCGAATAGACGGTCAATATGATGAAGAAAAGCTTAACGTGTTTTTTTGTTAGGGCTCTTTGTTGGCAACGCTATGCTGTGTAAACCACTTAGCCCCGCCCACAACACATCAATCTCGCATCAGTGCTATAAACCGGGAATAACCTGCGACTAATAGTATATGACATAACCCGGGCTTCGGGGTGCCCCAAAACAGTTACCCCGATACAAGATTTCGCGCTCGTCTCCCTCCGATACCAGCCCCTGTCCGGTGGCCCAGTTCCCTCAGGGTGAATCAATGGCTCGGGGGTTCGCACCTGCTGGCTCAACCAACGCCCAAGCAAGGGGCAGCGTGTCAGAGCCTCAGGCCCCGCCGCCTCTCATAATGTCCAAAGGGTTCCTAAGTCTCCTATGCGAGTGTAAGGTCAGCCGGTGCGGGCCGAGTGACACCAACCCCCCCGACAGCGGCCTACCAGGAGTCCAATACCACATGCTCACCCAGACAGATCAGGTGTTGCTCGCTAGTCAAGCACGCATAGCGGCTCTCGCGTCTTACGATGGTTTCTCTACATCTCTCTTCCACGCAAATCAGTCGTAGTATCGAACCCTATTGTGCAGATACATAGACCGCGTTACCCGATCAGCACAAGCGGATCGATCTCGGCGTTTAGCCACTCACTCATTATTGCGAGGGCGCGTGGGAGGATCGGCGTTTCATTGCCGCAAAGCTCAAGCCTCGACAGGCACGATCTTGCGGGCCGCGCCGGTCTCAACCGTTTGCTACGCTCGCCTGGTGTGCCCAATAAGCAGGACCATTGCCGAGCAGTGATATCCCGGTCCACAACCCCCGGCAGCCGAAATTTCGGCTCAGGGTCCTGACCTACAGGGATCAGCCCCACGCTCACTCCGTCTCCGCTTCGCCCACGGGCCGCGCTTTCAAGGACCCTTAGAGTGAATCGTGTTGCAGAGCCCCTAGATAAACGAGCGCAATTCTCCTTTGCTGTTGCATATGAACTCCGCTCCTTGCCCGCATCTAGTACGTACCTGCACGCTGTAAGACAGGTCCCCGACCCACAGAGGTTGCTCGATCGTAAGTAAGCCCCTCCACTTGGGGATGCACGGGCGTCCCTCGCCTCGGGCGCCGCCCACTCGGGCCCGCGCGGACGGTCACACGCGGGTCGCGCGCCCACGAGGACCCCGCACGCTCCTCGTCGCCCACCCCAGCGCTGGGTGCGCGCGTCCGCACGCACGTCCGGGGACACCTGCCCCTGCTGGACCGCGGGCCGCCGCCCCGACGCCCCGCCATGCCGCCGAGTACGCGGCCCGACCCGCCCCCGGGTGCCGGCCCCCCCCGGCGCCCGCCCTTCCGCACGGACGGCCGGCAACTGGATGCCCCGCCCGCGAGGGCCGAATGAAGCGCGCCCGCCCCCACAGCGGGACCGTGCACCGCCGGCCGTGCCAGGGGCCCACACTCGGATGACGGCACAGCAGGCCGACTGCGACGGTCTTGCCACGGCCGCCTGGGGACGCGGAGTCAGCGGGTGCGGGCCGCAGCGATGCGAGCCTACGGGTGGCAGCCACGGCCGCTGGACCGTCCCTGGGGGGTGCCGGGCCGATCGCCGCGCCCCACCCCCGCCGGACACCCCCGACCCCGCCTGCTGGCGTGCGGCTACCAGTCCCGGCGGGGCTGCGGCCTTGCGTCCACGGGGTCTGCGGAGGCGCGACCAGCACCCGAGGCCGGCGGGGGCGAGCACGCAGGTCAAGGGCCAGGCGTAGCGGAGCCACGCCACCGAGGCCGGTCTTGGTGGGGTCGGCGGAGGCGGGGCGGTCCGGCCGCGGCCCCGGGGCGCCGTGCCGGAGGTGCGGGCTCGGTTGGCGCGGAGTCCCCGGCCGGCGCCCGGGCAATGGCCCTTACGCCGGCGCCAGGCGGTCTGCGCGCGGCAGGCACGCCCCCGCCCCCGGGCCGTCCCGGCCCCCTGGGCGACTTGCCCCCCCACCCCGAGCTTTCCGGCGGGCGCGAGCTGGTCACGGCCCCCTCGCGCTGCCCCCCCCCGCCGGCCCGCGCGTGGCGCCGGTGCGATCCGAGGCGGGGCGCCCCCGGA     
A       AAAATATTTAAAAAGTGATGAAATCATATATACAAATTATAGTTGAATCATGATATATTTATAATACAAGTTTTTCTGCCAACATAAGAAATTAATTAAAGACTTTAGAGTGAATAATGTGTTTAAATTATCTCCATAATAAAATGATAATAAGAAATTTAATTTATTTATATGATCTTTTAATAATAAGATATTAATGTAATATTAGTGAATCCTATGAGATCACAAAGTTTTTATTAGAATTTATCTATTTATTACTAACACACGAGATTGTTATTTCCAACTTAATATTTTCTATAAGTATCTATGTACTACATAACTATTTGCTGTGTTTTATAAAGAAACTCAAATGCTTCTTAAATGAAATTGGACTCAACCTGAATATTATTCTTTATTAATTTCTTATTATATAATGCATACAAACGTTGTAAATCTTAATTAAAATATAAAATAAAGAATATGAATAATAATTTTCAAAGTAAAAATGGAACTATTGAATAATGTCTTTATCTTGAATAGTTATTAAAAAATAATTTCTATAAAAAATTCATAATTACTAGTGCATTATGTAATTACTTATATTTTCATATGGAAAAAAAAGAGCTAGTTATAATATTAGTGATCTAAAATATTAGTTTTTAAACTCATACTAGCTAGTTACTTTATTGACATAATTTAGTTTTTTTATGATTTAGTCTTTGTACTATTTACTATATAAAACATCAATTACAGTTTAATATATTTAAACCTAAATATCACATATTAGAATTTAAATTTGATACTTAATGTCATAAAAGGCCATGAATCCAAATGAGAAAATTAATTAACTAATGATTTTAGTTAAGCTATTTAATTATTTATTATAATTTCTTCATAGTAAGAGTATATACAACTGCTTTCTTAGCTTTGAAGCTAATAAACAATAATAGGTAACTATCCTTGTATAATTCATTGCTTAATATAGTATGATGAATTGAATTGCACTTATTTCCATATTATAATACGGGCATGGAAGGAAGGCAGCTTTTAAGATGACTATCTAAAGTCGAAATCGCTAACGCGATGTAGAGTTTTAGTAAGAAGGGTCTACCATTTGATATATCCGCCAATAATGAGTCATTCTGAATTACGCCAGTGTAACTGCCAGTTGAAGTTATGTGGTCTAAGCGGGCGACTCGCCCTTACTTGCAAGCATGTAGCGTTATATTGAGCTTTACTAGTGCATGATGAGCTCTTTGACCATCGATAGCGAAGTATAGCATCGTCTAGTCACAGTACTTTAAACTACCCTATTAAACTATACTGTTGTGAAACACACTCAAATAATGCAGCGCCAAATGCAATTTGTTTCTTACGACAGAGGAAAGAAAAATGGGTCGAGATGTAGTACGATAACACCATGCCGTATAACTCACCAACGGAAAGAGAAGGTAAACTAGGATAAGATTAGCCTCCAGACAGAGAAGATAGTCCCTTGTATGAGAAATATTTCATATGATCGTGGTTCAGAAATCCATCTGAAGTTAGCTTATGATAACTTCGGTATTATAACATCACTATCGGTTGTAGGGCCTTGCCGTTTACCATGGGAGGCATGAAGCTTGGAGACCATCCCTAACATGGCTATATTGGTTTTTACTCAATAAAATAATATTCGTAACTTACCTAGGTGGAAGGCCTTAATAAAAAATGCATACTACAACTGGCAGTGGGACGTAAACCTGTATCTCGGTCAGTCGTTTCGATTGTTGTTTAATTAGATTCTAAGATAATATTTAAATATTGTTCATGGCAGGTACGCCAGTCACAGATAGCAACCCACAAGGGTCTTAGTTTAGATAATAACAGCAGCCTGTCGCGTCCGAAACCTGAACTAGCAGGAAGTTACTGAGTGTATCTAATTTATTCAAAATATTATTTTCGAATAGACGGTCAATATGATGAAGACAAGCCTAACGTGTTTTTTTGTTAGGGCTCTTTGTTTGCATAGCTATGCTGTGTAAACCACTAAGCCCCGCCCACCACACAGCACTCTCGCATCAGTGCCATAAACCGGGAATAACCTTAGACCGGTAGTAACTGTCCTAACCCGCGCTTCGGGGTCCCCCAAAACAGATACCCTCATGCAAGATTTGGCGGTGGTCTCCCTCAGATACCAGCCCTTGTCCGGTGGCCCAGTTCCCTCAGTGTGGGGCAATGGCTCAGCGGTTCGGACCTGCTGGCTCAACCATCGCCCAAGCAAGGGGCGGCGTTTCAGAGCCTCAGGCCCCGCCTTCTCTCATAATGTCCAAAGGGTCCCGAAGTCTACTGAGCGAGTGTGAGGTCAGCCGGTGCGGGCCGATAGACACCATCCCCCCCGACGGCGGCGCTCCAGGAGTCCAATCGCACAGACTCACCCAGACGGAGCAGGTGTTGCTCGCTAGTCAGGAACTCATAACGGCTCTCGCGTCTGACGATGGTTTGTCTACATCTCTCCTACACGTAAATCAGTCGGTGAATACAAACCTATTGTGCGGCTACCTAGACCGCGTTACCCGATCAGCGCAAGCGGATCGATCTCGGCGTTTAGCCGCTGACTCGCTATTGAGAGAGCGCATGGGAGCATCTGCGTCTCATTGCCGCAAAGCACAAGCCGCGACAGGCACGATCTTGCGCGCGGCGCAGGTCTGAACCGTTTGCTGGGCTCGCTTGGCGTGGCCCACAAGCAAGACCATTTCCGAGCAGTGATATCCAGGTGGACCACCCCCCGCATCCGAATGTTCGGCTAAGGGTGCGAACCCACATAGATCAGCCCCACGCTCACTCCGTCTCCGATTCGCACACGGGCAGCGCGTTCAAGGACGCTTCGAGTCAGTCGTGTTGGACACCCCCTAGATGCACGAGCGCAATGCGCCTTTGCTGTTGCCTATGAACTTCGCTCCTTGCCCGCATATAGTACGCACCTGCACGCTGCCAGACAGGTCCGCAACCCACAGACGTTGCTGAATCGTTACTCAGCCCCTCCATTTGGGGATGCACAGGCGTCCCTCCCCTCGGGCGCCGCCGACTCGGGCCCGCGCGGCCGATCCCACGCGGGTCGCGCGCCCGCGCGGACCCCGAACGCTCTTGGCCTCCCACCCCGGCGCTGGGTCCGCGCGTCCGCACCCACGCCCGGGGACACCTGCCCCTGCTGGAGCGCGGGCCGCCGCCGCGATGCCCCCCCAGGCCGCGGAGCCCGGGCCCCGACGCGCCCCCGGGTGCCGGCGCCCCCCGGCGCGCGCCCGTCCGCAGGGACGGCCGACAACTGGGTGCCCCCCCCGCGGCGGCCGAATGAAGCGCGCCCGCCCCCACAGCGCGACCGTGCCCCGCCGGCCGTGCCAGGGTCGCACACTCGGGTGACGGCACAGCAGGACGACTGCGAGGGTCTTGCCACAGCGGCCCGGGGAAGCGGAGTGAGCGGGTGCGGGCCGCAGCGATGCTAGCCTAAGGGAGGCAGCCACGGGCGCTGGGCCGTCACTGGGGGGTGCCGGGCCGATGGCCGCGGCCCACCACCGCCGGACAGACCCGACCCCTCCCGCTGGCGTGCGCCTACCAGTCCCGCCGGGGCTGCCGCCGTGCGGCCACGGCCTCTGCGGCCACGCGACCAGCACCCGAAGCGTGCCGGGGCGACCGCCCAGGTCAGGGGCCAGCCGTAGCGGACCCACGCCTCTGGGGCCGGTGTTGTTCGGGTCCGCGGAGGCGGGGCGGTCCGGGCGGGCCCACGGTTCGACGTGGCGGATGCGCGGGCTCGGTTGGCGCGGAGTCCACGGCGGGCGCCCGGCCAATGGCCCTTACGCCGGAGCCAGGGGGTCTGCGCGCGACGGGCACGCCGCGCCCCCCGGCCCGTCCCGGCCCCCTGGGCGAGTTGCGCCCCCACCCCGAGCTTTCCCGGCGGCGCGAGTTGGTCACCGCCGCATACCGCTGCCCCCCCCCGCCAGCCCCCGCGGGGCGCCAGTGCGATCCGAGGCGGGGCGCGCCCGCA     
