# Supplementary material for: A simple method for data partitioning based on relative evolutionary rates
Source: PeerJ. 2018 Aug 28;6:e5498. doi: 10.7717/peerj.5498 (PMC6118207; doi:10.7717/peerj.5498)
Supplement: Data S1 — The datasets are provided in the PHYLIP format. [file peerj-06-5498-s002.zip › DataS2/AS2-10miss.phy]

17  4000
out     CTATTTTTGCTTATATACAAAATATTTTATATTTTTATTTTAAAAATGAGTAAAATGTTTCTATACTGTTCATTAACATTATTTAATTAAATCTAACTAAGACTTGCACTGTTAATTGGACTAATAACATATAGATTAAAACTAATGAAGAAAAAAATAAAAAAATAAATTTCTTAAAAAATTGAAAAAAAGGTAATTAATATATATTTATTAATACACTATGAGTATGAATAATTAGTGACACCTTTTTTTAATAACTAATGTTTTAGTTCAACTTTTATTAATGTTATTGCACTTCTAATTAAATACTTTTTTAAATCACACATAACATTACATTAGCTATTTAAAAATTTTGGAATTATAATGGCTCTATTAACTTTGCTTTTGATCAGACTAACGAATTTGTATATTAATAATAATTTAATATACTTGAGCCACTTAAAGATGATTATAAATTAATGGTTATTATTTTATATTATTTATTATAAATTTTTTCAAGTATTGAAAATTAAACGCATTTTATCGTGTATTAAAAAGCATAATATTTGTAAATTGTCTACTTAATAATAAATGTAAATAAGAAATATTATCACACATTAAACCCTAATATATATCAATGAATAATTTATAATTATTACCTTAGACCCTTTAGAACGTGATTTGATATGTAGAAGTTGAAAAAAATAAAAATAAACATTAATAAACGGAGACTTAATTAATAGCGTATTTATCACTCAACATAAAAATAAGTAATTGTTCTTTTTAAATTTATATATCCATCAAAGAGAACTTTACAATACTAAAATTTTTAAAACAATATAAATTTAAATATTAAATTGCTATAGATTACTATAAATAATATTTACAATATATATTAAATAAGTACTCTCCAATAAACTATGGTATATATAATAATCTCAAGGGTATTCATTTGATATCAAGTGATATCAGTTAACCAAATGACCTGTGAAATCAGATAAAATTAGTGAACATAAAATATCACTATCAACAATGGGCGCTGTAAAAATCGGTGATTTGTTCAAGATGACTAGCTTACACAACTTGAGACCATTACCCAATCAAAAGACCGTCTATCAGTATACTAAATTTCCCCTCTCGTAAAGTACGTAAAGTTTTGTTCGAAGCGCTACTTGATAGCCAGCAATATAACTAATTAAAATCCGTCATTCTAGGCGCATGGTAGCCATATCCAGTTACCGACGATGATAAACGAGTCAACACTGGACGTAACCAGGGCTTAACGAGCTGTTCATGATCGGACATTCAGTAATTTGGTCGTCGTGAGTGTATAGCGTAACCACGACCTCAATGTGAGATCACGACAGTGAATATGTGCATTGTATTTATAATAATGTATCCCCTAACTATTAGACTTGCACACTCATGCAATTCCAAACTTAGGCCGTATACAAAATGTACTCTCAATGAGTATCCTACCCGTGATAGACCGTGACCAACCTTCAGGGCGATCAGTAAACCTGTTGAAACATTATATGACGAGCTCTCGGCTTACCGTATAGCGCTGTCAGAAAACTATTGGGGTGACTCCTCGAGTCCTATTAATTTTTTTTCGAATCAAATTTTGATCCCACCTGAATAAGGAAGTATGAATAACATCAATTCTCACTATAAGATACTGAGGAACGTATTAAGACTAATGACACATACTACAGTTCAGCATATTCACTAAGCAAAGTGTGCAGGAGTTATGGTCCTCGCTCATGAGCGAAAAGTGTGCTACAAATGACTAGTTTTAATTTACCGCGTCTACCACTTATGTGTGCATCCAGGAGGGAAGGTCTTCCCTGCTAACTGCATACAGGGCCCTCCCACGCCGGTATTAATAGTTATATCCGTAATCCACACAAGGTTACAGGTCTTATCTGTTAGCGTCAGCATTCCATGTGATACCACAGTCCTTTATGTTACCATCTTGTAAAGTGTATGTATCGTAATGTTTCACACACTTACGACCTACTGCTAATGGTGTGTCGCAGACCTGGGCTAGGCCAGCCGGAAGTACTTTTAGCCGCAGCTATCGAGCGCACATGTGATTGGCACACAGCCGTCTCGTAGTACGTCGGGCTCCTCCACGCTGGCCCACTTCCCTGCTATTTAGCATCGGGCGGGGTACCGAGACTTCCCTTATGCGAATAGGACGCTGCTCAGTGTCTCACCCCAAGTACCGGAGAGATTCAGGCTGGATTGACACTGCGCTGCCCAGAGGACGTTCGGCTGTCGCACGTGGAAGGAGGCCGCAACGGGCTCGTGACCGTTTTCTTTTTGGTATCAAGTTGTATGGCACCGCGACCCCGCAAGAGGTGGGCGGGTTCTTGCCGGTCAGCTGGGGTAAGTACGGCTGTATCCAACCAGTTAGTCCAAAGTTAGAGAGCCGTGGCACTCGGCGCAGTAGCGGTAGTGGCGTGAACTGAACAGAGACCTGGACGGCTCCTTGGCGACTCCGGGCTTTGCGCCTCTGCGGCGGATCGCGCACCCGATGGGCCGGCTGGGAATAAAGATACACGACCGTCTCCCCCGTGTGACATTATATCCGGGGGACAGAGCGTGCTAGCTTTCGTTCGGTGCGCTCAGGCCCGGTACAGCGGCAGCTTCTGGCATGCGTTCTCCGGCGTGCCCACGCCGTGGAGACTATCAGATTACACCACTGGGGTGGTCCGATCCGGCTTACTTTCTCTCCCGCGGAGATAAGACCGTGCACTCTGAAGTCGCCTGACGGTGCAAAATACCGGCGGGGACTCGGACGCCGGGACCAATGTGGCCCGTCGGGAAAGGCTCGAGAGGCCTACGGACCGAGGAAGTCGTCATCTCGAACAATAGCGGGTGACGCCCGTCCGAGGGCATGTTACCCCCTAGAAAGCACCTGAGTTAGCATCGCCGCTACACGCTAGAAAGCGGACCTGCACGGTGTTCCGCTTAGCTGTACGCGCTCCTCTGTCTCCACATGCTGAACGGAATAGGGCCCGCCAACGCCGCCGCGCCGGCGCTGGCCCCCGGACCGCCCCAGAGGCAGGGCGCACGCAGAGCCGGCCCGGAGCCCTCCCGAGCGCGCAAGCGGACCGAGCCGTAGGCGAGTCAGGCTCGCCCTGTCACGGGGGCATGCCCCCTCACGCGAGTCACGCCAGGACCCTCGCACGCCGGGCGGCAGCGGGGCCCGGCTGGCCGCCCTCCTGTCTGGGGGACGGGCCCAGTCGGGATGGTCTGTGCCCCCCCCCCAGGGGGCCCAGTACGCGCACGCAGATCCCTTCGCCCGGGGTTGAAGCAGCTCAGGCCGGCCACCGGCTTCCCGAGGGTGATCGGCGGGGCGGGCACCCGACGCTGACGCCGGCGGCCCCCCGCGGGCGGAAGGTCCGCTTCGGGTTAGGCCGACTACCCTGCCGGGGGTGCGCGGCCCCGCGGGCCTACGCGGGTAGACCCTGGCTATGGCGCGCAGCCGCCCGCGGCCCCTGCGTCCTCGCGGGCACCCCGGCCACCGGGGACCCCGGAGGCGTGGGTACGGCCCCGCCTCCCACACACCCGCGCCTCTCTCGCCCGCGCGGCCGGAGCCGGCCTCGGGCCCAGGGCGCGCGTGCTTGGGCCCGCGCCCGCCCCGGCCGGCCCCGGCCGGGGCGCGGGCGCCACAGCGAACGGTCGCCGCCTCGCGGGAGCGCCACTGCGCTGCGCGCGCTGCGGTGCGAACGGTTGCCGCTCGGCGCGACGGCGACGCCGGCCCCGCCCAGCAGCCACGGGGGGGCGGGCGGGGGGGCGCTGCACCCGCGGAGGCTCGGTCCCGGCCGCGCCCTCCCGGAGAGGGGCAGAGGGGCCCGCCCGTCCACGTACTGCGCACAGCTCGCGCCTGGCGCCCTGGGCACAGCGGCCCCCGGGCGGGCGGGCAGCCCGCCCGCGCGGGTGGGACCCCCGTGTCCGGTCCTCGGGAAGGGGACCGGGCACTGGCCGTGACCCAGGGCGCGGCACGGGCGGC     
P       CTATTTTTGCTTATATACAAAATATTTTATATATATAATTTAAAAATGTGTAAATTGTTTCTATACTGTTCATAAACATTATTTAATTATATATAACAAAGACTTGCACTGTTAATTGCACTTATAACATATAGTTTAATACTAATGAAGAATGAAATAAAAAAATAAATTTCTTAAAAAGTTGAAACAAAGGTAATTAATATATATTAAAACATACACTATGAGTATGATGAATTTGTGACACCTTTTTTTAATTACTAATGTTTTAGTTCAACTTTTATTAATGTTTTTGCACTTCTAATTAAAAACTTTTTTAAATCACATATAACATTACATTGGCTATTTAAATAATTTGGCATTATAATGGCTCTCAGAACTTTGCTCTTGATCAGACTAACGAATTTGTATATTAATTATATTTTAATATACTTGATCCACTTAAAGATGATTATATATTAATGGTTATTATTTTATATTAAGTTTCATAAATTTTTTCTAGTATTTAAAATAAATCGTATTTTATCGTGAATTAAAAAGCATAATATTAGTAAAATGTCTACTTAATAATAAATGTAAATAAGAAATATTATCAAACATTAAACCCTAATATATATCAATGAATAATTTATAAGTATTACCTTAGACCCTTTAGAACGTGATATGATAAGTAGAAGATAAAAAAAATAAAAATAAAGATTAATAAACGGAGACTTAATTAATAGCGTATTTATAACTAAACATAAAGATAAGTAATTGTATTTTTTAAATTTATATTTCCATCAAAGAGAACTTTACAATAATAAAATTTGTAAAACAAAATAAATTTCAATATTAAATTGCTATAGATTACTATTAATAATATTTACAATTTATATAAAATAAGTTCTTTCCAATAAACTATGGTATATATAATAATCTCAAAGGTATTCATTTGATATCAAATGATATCAGTTAACCAAATGATCTGTGAAATCAGATAAATTTAATGAACTTAAAATATCACTATCAATAATGGGAGCTGTAAATATCGGTGATTTGTTCCAGATGTCTAGATTACACAACTTTAGACTATTACCCAATCAACAGACGAGCAATCATTTTACTCAATCTCCCCTCTCGTAAAGTCCGTAAAGTTTTGTTCAAAGCGCTACTTGATAGCCTGTAATATAACTAATCAAAATCCGACATTCTAGGCGCTTGGTAGACATATCCAGTTACCGACGAAGAATAACGAGTCAACACTGGACGTTACCAGGGCAAAAAAAGCTGTTCATGTTCGGACATTCAGTAATTTGGCCGTCGTGAGTTTATAGCGTTACCACGACCCCAATGTAAGATCACAACAGTGAGTATGTGCATTGTATTTATCTCAATGTCGCCCCTTACTATAATACTTGCACATTCATGCAATTCCAAACTTAGGCAGTATAGAAAATGTACGCTCAATGATTATCCTACTCGTGATTGACCGTGAACAACATTCAGGTCGATCAGTAAACCTGTTGAAACATTATATGACGAGCGCTCGTTTTACCGTATAGCGCTGCCAGACAACTATTGGGGTTATTCCACGAGTCCTATTAATTTTTTTTAGAGTTAAATTTTGTTCCCACCTGAATAAGGAAGTATGATTACCATCAATTCTCACTATAAGATACTGAGGAACGTATTAAGACTAATGACCCGTACCACACTTCAGCCTATTCACTAAGCAAAGCGTGCAGGAGTTATGATCCTCGCTCCTGAGCGAAAAGTGTGCTACAAATGACTAGTTTGATTTTACTGCCAATATCACTTATGAGTGCATCCAGGAGGGAAGGTCTTCACTCCTAAGTGCTTATACGGCACTATCACGCCGGTATTAATAGTTATATCCGTCAACGACACAAGGTTAAATGTCTTATCTGTTACCGGATGCATTCCATGTGATAGCACAGTCCTTTTTGTTACCATCTTGCAAACTGTATGTATCGTAATGTTTCATTCCCTTAAGACCTATTGCTAAAGGTCTGTAACAGACCTGCGCTAGGCCAACGAGCAGTACTTTTAGCCCCACCTCTCGTGCGCACATGTGATTGGCACAGAGCCGTATCGAAGTGCGTCGGGCTCCTCAGCGCTGGCCCACATCCCTGCTATTTATCATCGTCGGGGGTACCCAGACTTCCCTTATGTGAATTGGACGCTGCACAGTGTCTCACCCCCAGTACCGGAGAGATACAGGCTGGATTGACGCTGCGATCCCCAGATTACGTGCGGCCGTCACGCCTGGAAGGAGGGCGCAACGGGCTCGTGACCGTTTTCTTTGTGGTATCCAATTCTATGCGAACGCGATCGCGCAAGAGGTGGGCGGGTTCGTGCCGTTCAGCTGGGGTAAGTACGGCTGTATCCAACGAGAGAGTCCAAAGTTAGAGAGCCGTGGCACTCGGCGTAGTAGTGCTAGCGGCGTGAACCGAACCGTGGCCCGGACGGCTCCTTGGCAACTACGGGCGTCGGGCCTCTGCGGCGGAGCGCGCAACGGATGGGCCGGAAGGGAATAAAGATACACGAACGTCTCACCCGTGTGACATTATATGCGGGGGACAGAGCGTTCCAGGTTGCGCTCGGTGGGCTCAGGCCCGGTACAGCGGGGGCTTCGGGCATGCGTTCTCCGGCGGGCCAACAACGTGGAGACTATCAGATTACACCACCGGGGCGTTCCGATCGGGCTTATTTTCTCTCGCGCGGACATAAGACCGTGCACTCTGAATTCGCCTGACGGTGCAAAAAACCGGCGGGGACTCGGACGCCGGGAGCAATCTGGACCGTTGGGAAGGGCTCGAGAGGCCTACGGACCGAGGAAGTCGTCATCTCGAACAGTAGGGGGTGGCGCCCGTTCGCGGGCATGTAACCCCCTAGAAAGCTCCTTAGTTAGCATCATCGCTACACGCTAGAAAGCGGACCTGAACGGTCTTCCGCTCAGCTGTACGCGCTCCTCTGTCTCCCCATGGTGAACTGAGTAGGGCCCGCCAGCGCCGCCGCGCCGGCGATGGCCCTCGGAGCGCCCCAGTGCAAGGGCGCAAGCAGAGCCGCCCCCCAGTCCTCCCGAGCGCGCACGCGGGCCGCGTCTTGGCCGGGTCAGGCTCGCCCTGGCCCGGGGGCATGCCCCGTCACGCGAGGCACGGAAGGGCCCTCGGACGCCGGGCGGCAGCGGGGCCCCGCTGGCGGCCCTCCCGTCTGGGGGACGGGCCCCGCCGGGATGGTCTGTGCCCCCCCCCCAGGGGGCCCAGTACGGGCACGCAGATCCCTTCGCCCGGGGTTGAAGCAGCTCAAGCCGGCCACCGGCTTCCCGAGGGTAATCGGCGGGGCGGGCACCCCACGCTGACCCCGGCGGCCCCCCGCGGGCGGCACGTCCGGTCCGCGATAGGGCGACTACCCTGCGGGGGGTGGGCGGCCCAGCGGGCCCGCGGGGTTACCCCCTGGCTGTGGCGCGCAGCCGCCCGCGCGCCCCGCGTCCTGGCCGGCACCCCGGCCACCGGGGAATCCCGAGGCGTAGGTACGGCCCCGCCTCCGACACACCCCCGCCTCTCTCGCCCGCGCGGCCGGAGCCGGCCTCGGGCGCACGGCGCGCGTGCTTGGGTCCGCGCCCGCCCCGGCCGGCCCCGGACACGGCGGGGGCGGCACCGCGAACGCTCGGCGCCGCGCGGGAGCTGCCCTGAGCTGGGCCCGCTGCGCTGCGAACGGTCGCCGCCCGGCGCGACGGCGACGCCGGCCCCGCCCAGCAGCCACCGGTGGGCGGGGGGGGGGGCGCTGAACCCGCGGAGGCCCGGCCCCCGGCGCGCGGTCCTGGACAGGGGCAGAGGGGCCCGCCCCTCCACGAACTGAGCACGGTTCGCGCCTGGCGCCCTGACATCAGCGGCCCCCGGCCGGGCGGGCTGCCCGCCCGCGCGGGTGGGACCCCCGTGTCCGGTCCTCGGGACGGGGACCGGGCACCGGCCGTGACCCAGGGCTAGGCACAGGCCGC     
O       CTATTTTTGCTTATATACAAAATATTTTATATTTTTATTTTAAAAATGGGTAAAAAGTTTCTATACTGTTCATTAACAATATTTAATTAAATCTAACAAAGACTTGAACTGATAATTGGGCTTATAACAATTAGTTTAATACTAATGAAGAAGGAAATAAAAAAATAAATTTCTTAAATAATTGAAAAAAAGGTAATTAATATATATTAATATATACACTATGAGTATGAAAAATTTGTGACACCTTTTTTTATTTACTAATGTTTTAGTTCAACTTTAATTAATGTTATTGCACTTCTAATTATAAACTTTTTTAAATCACACATAACATTTCATTCGCTATTTAAAAATTTTGGAATAATAATGGCTCTAAAAACGTTGCTTTTGATCTGACTATCGAATTTGTATATTAATTATAATTTAATATACTTGAACCACTTAAAGCTGATTATACATTAATGGTTATTATTTTATATTAATTTTCATAAATTTTTTCAAGTATTGAAAATAAAACGTATTTTAATGTGGATTAAAAAGCATAATATTTGTAAACTGTCTACTTAATAATAAATGTAAATAAGAAATATTATCGAACATTAAACCCTATTATATATCAATGAATAATTTATAAATATTACCTTAGACCCTTCAGAATGTGATATAATAAGTAGAAGTTAAAAAAAATAAAAATAAAAATTAATAAACGGAGACTTAATTAATAGCGTATTTATCACTAAACATAAAGATAAGTAATTGTCATTCTTAAATTTATATTTCCATCTAAGAGAACTTTACAATATTAAAATTTTTAAAACAAGATAAATTTAAATATTAAATTGCTATGGATTACTATTAATAATAATTACAATATATATTAAACAAGTACTTTCCAATAAACTATGGTACATATAATAATCTCAAAGGTATTCATTTGATATAAAATGATATCAGTTAAGCAAATGATCTGTGAAATCAGATAAATTTATTGAACATAAAACAT????????????????????????????????????????????????????????????????????????????????????????????????????????????????????????????????????????????????????????????????????????????????????????????????????????????????????????????????????????????????????????????????????????????????????????????????????????????????????????????????????????????????????????????????????????????????????????????????????????????????????????????????????????????????????????????????????????????????????????????????????????????????????????????????????????????????????????????????????????????????????????????????????????????????????????????????????????????????????????????????????????????????????????????????????????????????????????????????????????????????????????????????????????????????????????????????????????????????????????????????????????????????????????????????????????????????????????????????????????????????????????????????????????????????????????????????????????????????????????????????????????????????????????????????????????ACTAAAGGTGTCTCGCAGACCTGGCCTAGGCCAGCTTGCAGTACTTTTAGCCGCACCTATCGAGCGCACATGTGATTGGCACACAGCGGTCCCGTAGTACTTCGGGCTCCCGGGCGCTGGCCCACTTCCCTGCTATTTACCATCGTCAGGGTTACCCAGACTTCCCTTATGTGAATAGGACGCGGCTCAGGGACGCACCCCGAGTACCGGAGAGACTCAGGCTGGATTGACTCTGTCATAGCCAAATCACGTGCGGCTGTCATCCCTGGAAGGAGGCCGCAACGGGCTGGTGACCGTTTTGTTTATGGCATGGAATTGTATGTCACCGCGACCCCGCAAGAGGTGGGCGGGTTACTGACGCTCAGCTGGAGTGAGTACGCCTGTATCCAACCAGGGAGTCCAAAGTTAGAGAGCCGTGGCACTCGGCGTAGTAGCGGTAGCGGCGTGAACTGAACGGCGGCCGGGACGGCTCCTTGGCAACTCCGGGCGTAACGCCTCTGCGGCGGACCGCGCAGCCGATGGGCCGGTAGGGAATATAGATACACGAACGTCTAACCCGTGTGACATTATATCCGGGGGACAGAGCGTGCCGGTTTGCGATCGGTGAGCTCAGGCCCGCTACAGCGGCTGCTCCGGGCATGCGTTCTCCGGCGGGCCCACAGCGTTGAGACTATCAGATTACTCCACATGGGGGGTCCGATCGGGCTTATTTTCTGTCCCGCGGAGATAAGTCCGTGCACTCTGATGTCGCCTGACGGTCCATAATACCGGCGGGGACTCGGACGCCGATAACAATCTGGCCCGTCGGGAACGGCTCGAGAGGCCTAGGGACCGAGTAAGTCGTCATCTCGAACAATAGGGGGTGTCGCGCGTTCGAGGGCATGTTACCCCCTAGAAAGCGCCTGAGTTAGCATCCTCGCTACACGCTAGAAAGCGGACCTGCACGGTGTTCCGCTTAGCTGTAGACGCTCCTCTGTCTCGCCATTTTGAACAGAATAGGGCCCGCCAGCGCCGCCGCGCCGGCGCTGGCCCCCGCAGCGCCCCAGCGCGAGGGCGCAACCAGAGCTGCCCCTCAGCCCTCCCGAGCGCGCACGCGGCCCGGGGCGTCGCCGGCTCAGGCTCACCCTGGCCCGGGGGCGTGCCCCATCACGCGATCCACGCAAGGGCCATCGGACGCCGGGCAGGAGCGGGGCCCGGGTGGCAGCGCTCCTGCCGGGGGCGCGGGCCCGGTCGGGATGGGCTGTGCCCCCCGCCAAGGGGGCCCAGCACGGGGACGCAGATCCCGTCGCCCGGGGTTCGAGCAGCTCAGGCCGGCCACCGGCTTCCCCAGGGTCATCGGCGGGGCGGGCAGCCCACGCTGAGGCCGGCGGCCCCCCGCGGGCGGGAGGTCCGGTCAGGGTTAGGCCGACTACCCTGCCGGGGGTGGGCGCCCCGGCGGGCCCCCGCGGGTACCCCCTGGCTATGGCGCGCAGCCGCCCGCGGGCCCTGCGTCCTTGCCGGCACCCCGGCCAGCGGGGAGCCCGGAGGCGTAGGTACGGCCCCGCCGCCGACACACCGGCGCCTCTCTCGCTCGCGCGGGCGGAGCCGGCCTCGGGCACAGGGCGCGCGTGCTTAGGGCCGCGCCGGCCCCGGCCGGCCCCGGGCAGGCCGGGGGCGGCACGGCGAACGCTCGGCGCCTCGCGGGAGCGGCACTGCGCTGTGCCCGCTGCGCTGCGAACGGTTGCCGCCCGGCGATACGGCGACGCCGGCCCCGCCCAGCAGCCACGGGTGGGCGGGTGGGGGGCCGCTGAACCCGCGGAGGCCCGGCCCCCGGCGCGCCGTCCCGGGGCGGGGCACAGGGGCCCGCCCCTACACGTACTGCGCCCCGCTCGCGCCTGGCGCCCTGAGCTCAGCGGCCCCCGGCCGGGCGGGGTGCCCGCCCGCGCGGGTGGGACCCCCTTGTCCGGTCCTCGGCAGGGGGACCGGGCACTGGCCGTGACCCAGGGCCCGGCACGGGCCGC     
N       CTATTTTTGCTTATATACAAAATATTTTATTTTTATAATTTAAAAATGAGTAAATTGTTTCTATACTGTTCATTAACAATATTTAATTATATATAACTAAGACTTGGACTGTTAATTGGGCTTATAACATTTAGATTAAAACTAATGAAGAAAAAAATTAAAAAATAAATTTCTTAAAAAATTGAAATAAAGTTAAATAATATATATTAACGTATACACTATGAGTATGAATAATTAGAAACACCTTTTTTTAATTACTAATGTTTTAGTTCAACTTTTATTAATGTTTTTGCACTTCAAATTAAATACTTTTTTAAAACACACATAACATTGCATTAGCTATTTAAAAATTTTGGTATTATAATGGCTCTATTAAGGTTGCTATTGATCAGACTAACGAATTTGTATATTAATCATATTTTAATTGACTTGAACAACTTAAAGTTGATTATAAATTAATGGTTATTATTTTATATTAATATTCATAAAATTTTTCAAGTATTCAAAATGAAACGAATTTTATTGTGAATTAAAAAGCGTAATATTAGTAAATTGTCTACTTAATAATAAATGTAAAAAAAAAATATTATCCCACATTAAACCCTAATATATATCAATGAATTATTTATAATTATTACCTTAGACCCTTAAGAACGTGATATAATATGTAGAAGATAAAAAAAATAAAAATAAATATTAATAAACTGAGACTTAATTAATAGCGTATTTATTACTAAACATAAAAATAAGAAATTGTACTTATTAAATTTATATTTCCATCAAAGAGAACTTTACAATAATAAAATTTTTAAAACAATATAAATTTAAATATTAAATTGCTAAAGATTACTATAAATAATATTTACAATTTATATAAAACAAGTGCTTTCCAATAAACTATGGTAAATATAATAATCTCAATGGTATTCATTTGATATTAAATGATATCAGTTAATCAAATGATCTGTGAAATCAGATAAAGTTTATGAACGTAAAATATCACTATCAACAATGGGCGCTCTAAATGTCGGTGATTTGTTCAAGATGGCTAATTTACACCGCTTTAGACCATTACCCAATCAACAGACGTACCATCACTTTACTTAATTTCCCCTCTCGTAAAGTCCGTAAAGTTTAGTTCAAAGCGCTACTTGATAGCCTGCAATATAACTAATAAAAAACCGGCATTCTGGGCGCGTGGTAGACATATCCAGTTACCGACGAAGATGAACGAGTCAACACTGGACGTTACCAGGGCTAAATAAGCTGTTCATGTTCGGACATTCAGTAATTTGGCCGTCGTGAGTTTATAGCGTCACAACGACCACAATGGGAGATCACAACAGTGATTATGTGCATTGTATTTATATCAATGTAGCTCCTAACTATTATACTTGCGAAATCATGCAATTCCAAACTTAGGCGGTATACCAACTTTACTCACAATGATTATCCTACCCGTGATAGACCGTGCTCAAACTTCAGGCCGTACATTAAACCTGTTGAAACATTGTATGACGAGCGCTCGGTTTAACGTATAGCGGTGCCAGAGAACTATTGGGGTTAGCCCTCGAGTCCGATTGATTTTCTTTAGAATCAAATTTTGATCCCACCTCAATAAGGAAGTATGACTACCTTCAATTCTCACTATAAGATACAGAGGAACGTATTGAGACTAATGACACCTCCTACAATTCAGCATATTCACTAAGCAAAGGGTGCAGGAGTTATGATCCCCGCTCCTGAGCGAAAAGTGTGCTACAAATGACTAGTTTAACTTTACTGCTAATAGCACTTATGCGTGCATCCAGGAGGGAAGGTCTTCCCTCCTAACTGCGTAAACGGCTCTGTCACGCCGGTATTAATAGTTATATCCGTAAACCACACAAGGTTAAACGTCTTACCTGTTATCGTATGCATTCCATGTGATAGCACAGTCCTTTTTGTTACCTTCTTGTAAAATGTATGTTTCGTAATGTTTCAGTCCCTTAAGACCTCTTACTAAAGGTGTATCTCAGACCTGGGCTAGGCCATCTAGCAGTACGTTTAGCCTCACCCCTCGAGCGCACATGTGATTGGCACACAGCCGTCTCATAGTACATCGGGCTCCAGAGCGCTGGCCCACATCCCTGCTATCTACCATCGGCCGGGTTACCCAGACTTCCCTTATGTGAATAGGACGCTGCCCAGTGTCGCACCCCGACTACCGGAGAGACTAAGGCTGGATTGACCCTGCCGTAGCCAGACTACGTGCGGATGTCTAGCCTGGAAGGTGGACGCAACGGGCTCGTGACCGTTTTCTGTGTGGTACCTAATTGTATTCTAACGCGACCGCGCAAGAGGTGGGCGGGCTTGTGACGCTCAGCTGGGGTTAGTACGGCTGTATCCAACCAGCGAGTCCAAAATTAGCGCGCCGTGGCACTCGGGGTAGTAGCGGTAGCGGCGTGAACTGAACGGAGCCCTGGACGGCTCCTTGGCAACTTCGGGCCTTACGCCTCTGCGGCGGAGCGCGCAACGGATGGGACGTCTGGGAAGAGAGATACACGATCGTCTGACCCGTGTGAGATTATACCCTGGGGACAGAGCATGCTAGGTTGCGCTCGGTGCGCTCAGGCCCGCTACAGCGGGTGCTCCGGGCATGCGTTCTCCGGCGGGTCCACACCGTGGAGACGATCAGATTACTCCACCCCGGTGGTCCGATCCGGCTTATTTTCTCTCCCGCGGACATAAGACCGTTCACTCTGAAGTCGCCTGAAGGTCCAAAATACCGGCGGGGACTCGTACGCCGGGATTAATCTTGCCCGTTGGGAACGGCTCGAGAGGCGTATGGACCGAGGAAGTCGTCATCTCGAACAATAGGGGGTGCCTCCCGTTCGAGGGCATGTTACCCCCTAGAAAGCCCCTCAGTTAGCATCGTCGCTACACTCTAGAAAGCGGACGGGCTCGGTGTTCCGCTGAGCTGTACGCGGTCCTCTGTCTCCCCATACTGAACTGAATAGGGCCCGCCAGCGCCGCGGCGGCGGGGCTGGCCCTCGGAGCGCCCCCGACCTAGGGCGCAGGCAGACCCGCCCCTCAGCCCTCCCAAGCGCGCCCGCGGACCGCGCCGTGCTCGGGTCAGGCTCACCCTGGCCCGGGGGCATGGCCCCTCACGCGAGCAACGTAAGGGCGATCGGACGCCCGGCGGGAGCGGGGCCCAGGTGACAGCCCTCCTGCCTTGGGGACGGGCCCGGTCGGGATGGTCTGTGCCCCCCCCCCAGGGGGCCCAGTACGGGCACGCAGATGCCTTCGCCCGGGGTTGAAGCACCTCAGGCCGGCCACCGGCGTCCGGAGGGTAATCGGCGGGGCGGGCAGCCCACGCTGATGCCGGCCGCCGCCCGCGGGCGGGAGGTCCGGTCGGGGTTAGGCCGACTACGCTGCCGGGGGTGGGCGCGCCCGCGGGCCCGCGCGGGTAGCCCCTGGCTCGGGCGCGCAGTCGCCCGCGAGCCCTGCGTCCTGGCCGGCACCCCGGCCACCGGGGAGCCCGGAGGCGTCGGTACGGCCCCGCGTCCGACACACCGGCGCCTCTCTCGCCCGCGCCGGCGGAGCCGGCCTCGGGCCCAGGGCGCGGGTGCTTCGGCCCGCGCTGGCCCCGGGGGGCGCCGGTCCGGCCGGGGGCGGCACGGCGAACGTTCGACGCCGCGCGGGAGCGGCACTGCTCTGAGCCCGCTGCGCTGCGAACGGTTGCCACTCAGCGCTACAGCGACGCCGGCCCCGCCAAGCAGCCACGGGGGGGCGGGGGGGCGGGCGCTGAACCCACGGAGGCCCGGCCCCTGCCGCGCCCTCCCGGAGCGGGGCACAGGGGCCCGCCCCTCCACGTACTGCGCACGGCTCGCGCCTGGCGCCCTGAGCTCAGCGGCCCCCGGCCGGGCGGGGTGCCCGCCCGCGCGGGTGGGACCCCCTTGTCCGCTCCTCGGGAGGGGGACAGGACACTGGCCGTGACCCAGGGCCCGGCCCGGGCGTC     
M       CTATTTTTGCTTATATACAAAATATTTTATATTATTAATTTAAAAATGAGTAAACTGTTTCTATACTGTTCATTAACAATATTTAATTATATCTAACAAAGACTTGTACTGATAATTGCACTTATAATATTTAGTTTAACACTAATGAAGAAATAAATTAAAAAATAAATTTCTTAAAAAATTGAAAAAAAGGTAATTAATATATATTAATTTATACACTATGAGTATGAACAATTTCTGACTCCTTTTTTTAATTACTAATGTTTTAGTTCAAATTTTATTAATGTTTTTGCACTTTAAATTAAAGACTTTTTTAAGACACACATAACATTTCATTGGCTATTTAAAAATTTTGGTATTATAATGGCTCTTTTAAAGTTGCTTTTGATCAGACTAACGAATTTGTATATTAATTATAATTTAATTAACTTGAGCTACTTAAAGATGATTATAAATTACTGGTTATTATTTTATATTAAGATTAATAAATTTTTTCAAGTATTTAAAATAAAACGTATTTTATTGTGTATTCAAAAGCGTAATATTAGTAAATTGTCTACTTAATAATAAATGTAAATAAGAAATATTATCTCACATTAAACCCTAATATATATCAATGAATAATTTATAACTATTACCTTAGACCCTTAAGAACGTGATTTTATATGTAGAAGATAAAAAAAATAAAAATAAATATTAATAAACGGAGACTTAATTAATAGCGTATTTATCACTAAACATAAAAATAAGTAATTGTTCTTTTTAAATTTATATATCCATCAAAGAGAACTTTACAATAATAAAATTTTTAAAACAAAATAAATTTAAATATTAAATTGCTATTGATTACTATAAATAATAATTACAATCTATATTTAATAAGTTCTTTCCAATAAACTATGGTAGATATAATAATCTCAAAGGTATTCATTTGATATTAAATGATATCAGTTAAACAAATGAACTGTGAAATCAGATAAATTTAGTGAACATAAAAAATCACTATCAAAAATGGGCGCTATAAAAATCGGTGATTTGTTCAAGATGTCTAGCTTACACAGCTTTAAACCATTACCCAATCAAACGACGACCATTCACTCTACTCAATACCCCCTCTCGTATAGTACGTAAAGTTTTGTTCAAAGCGCTACTTGATAGCATGCAATATAACTAATCAAAAACCGACATTCTAGGCGCATGGTAGACATATCCAGTTACCGGCGAAGATAAACGAGATAACACTGGACGTTACCAGGGCTAAACAAGCTGTACACGATCGGACATTCAGTAATTTGGCCGTCGTGAGTATATAGCGTTACCACGACCACAACGTCAGATCACAACAGTGAATATGTGCATTGTATTTATATTAATGTATCCCCTCACCATTATACATGCAGAGTCATGCAATTCCAAACTTAGGCGGTATAGTAAATGTACTCGCAATGAGTATCCTACACGTGATAGACCGTGAGCAACATTCAGGGCGATCACTAAACCTGTTGAAACATTATATGACGAGCTCTCGTTTTAACGTATAGCGGTGCCAGAAAACTATTGGGGTCAGACCTCGAGTCCTATTAATTTTTTTTAGACTGAAATTTTGGTCCCACCTCAATTAGGAAGTATGAATACCGTCAATTCTCACTATAAGATACTGAGGAACGCATTAAGACTAATGACTCGTGCTACACTTCAGCTTATTCACTAAGCAAAGCGTGCAGGAGTTATGATCCTCGCTCCTGAGCGAAAAGTGGGCTACAAATGACTAGTTTAAATTTATGGCTAATACCACTTATGCGTGCATCCAGGAGGGAAGGTCTTCGCTCCTAACTGCGTACACGGCGCTTTCACGCCGGTATTAATAGTTATATCCGTAAACGACACAAGGTTAGAAGTCTTACCTGTTAACGTTTGCATTCCATGTGATATCACAGTCCTTTATGTTATCTTCTTGAAAAGTGTATGTTTCGTAATGTTTCATTCCCTTATGTCCTATTGCTAATGGTGTATCGCAGACCTGGGCTAGGCCACCGGGCAGTACGTTTAGCCTCACCTCTCGAGCGCACATGTGATTGATACATAGCCGCCTCGTAATACCTCGGGCTCCTCCACGCTGTCCCACATCCCTGCTATCTACCATCGTCGGGGGTACCCAGACTTCCCTGATGTGAATTGGACGCTGCTCGGCGGCGCACTCCTAGTACCGGAGGGACTCAAGCTGGCTTGACACTGCGATAGCCACACTACGTCCGGCTATCACGCCTGGAAGGGGGCCGCAACGGGCTGGTGACCGTTTTTTGTCTGGGATCTAATTGTATGCCACCGCGACCTCGCAAGAGGTGGGCGGATTCCTGACGGTCAGCTGGGGTCAGTACGGCTGTATCGAACCAGGCAGTCCAAAGTGAGAGAGCCGTGCCACTCAGCGTAGGAGCGGTAGCGGGGTGAACTGAACCGCGCCCTGGAAGTCTCCTTGCCAACTCCGGGCCTTGTGCCTCTGCGCCGGATCGCGCACCCGTTGGGCGGCCTGGGAATAAAGATACACGAACGTCTCACCGGTGTGAGATTATATCCTGGGGACAGAGCGTGCAAGGTTGCGATCGGTGTGCTTAGGCCCGGTACAGCGGCGGCTGCGGGCATGCGTGCTCCGGCGGGCCCACACCGTAGAGACTATCAGATTACTCCACCGCGGTGATCCGATCCGGCTTATTTTCTCTCCCGCGGACATAAGTCCGTACACTCTGAAGTCGCCTAACGGTCCAGAAAACCGGCGGGGACTCGGACGCCGGGATCAATCTGGCCCGTCGGGAACGGCTCGAGAGGCGTACGGACCGAGCAAGTCGTCATCTCGAACAATAGTGGGTGCCGCCCGTTTGAGGGCATGTTACCCCCTAGAAAGCGCCTGAGTTAGCATTATCGCTACACGCTAGAAAGCGGACGTGCACGGTGTTCCGCTGAGCTGTATGCGCTCCTCTGTCTCCCCATCGTGAACTGACTAGGGCCGTCCAGCGCCGCCGCGCCGGTGCTGGCCCTCGGAACGCCCCAGAGCCAGGGCACAAGCAGAGCCGCCCCTCAGGCCTCACCAGCGCGCCCGCGGCCCGCACCGAGGCCGGGTCACGCTCACCCTCCCCCGGCGGCATGCCCCATCACGCGAGCCACGCAAGGATCCTCGGACGCCGGGCGGGAGCGGGGCCGCGGTGGGAGCCCTCCTGCCGCGGGCACGGGCCCGGTCGGGATGGTCTGTGCCCCCCCCCCAGGGGGCCCAGAACGGGCACGCAGATTCCTTCGCCCGGGGTTGAAGGAGCTCAGGCCGGCCACCGGCTTCCCGAGGGTGCTCGGCGAGGCGGGCAGCCCCCGCTGACGGCGGGGGCCCCCCGCGGGCGACAGGGCCGGTCTGGGTTAGGCCGCCTACCCTGCGGGGGGTGGGCGTGCCTGCGGGCCCGCGCGGCTAGCCCCTGGCTATGGCGCGCAGCCGCCCGCGGGCCCTGCGTCCTGGCCGGCACCCCGGCCTACGGGGACACCCGAGGCGTAGGTACGGCCCCGCATCCGACACACCCGCGCCGCTCTCGCCCGCGCGTGCCGAGCCGGCCTCGGGCCCAGGGCGCGCGTGCTTGTGTCCGCCCCGGCCCGGGCCGGCCCCGGGCAGCTCGCTGGCGGCACGGCGAGCGTTCGACCCCCCGTGGGAGCGGCACTGGTCTGCGCCCGCTGCGCTGCGAACGGTTGCCGCTCAGCGCTGCGGCGACGGCGGCCCCGCTCAGCAGGCACGGGGGGGCGGGGGGGGGGGCGCTGAACCCCCGGAGGCCCGGCCCCCGGCGCGCCCTCCTGGAGAGGGGCAGAGGGGCCCGCCCGTACAGGGACTGCGCACGGTTCGCGCCTGGCGCCCTGAGGTCAGCGGCACCCGGCCGGGCGGGGTGCCCGCCCTCGCGGGTGGGACCCCCTTCTCCGGTCCTCCGGAGGGGGACCGGGCACTGGCCGTGACCCAGGGGCCGGCACGGGCGCC     
L       CTATTTTTGCTTATATACAAAATATTTTATATTTGTCATTTAAAAATGAGTAAATTGTTTCTATACTGTTCATAAACAATATTTAATTAAATCTAACGAAGACTTGTACTGCTAATTGCTCTTATAACATTTAGGTTAATACTAATGAAGAATTAAATAAAAAAATAAATTTCTTAAATAATTGAAACAAAGGTAATTAATATATATTAATATTTACACTATGAGTATGAAGAATTCGAGACACCTTTTTTTAATTACTAATGTTTTAGTTCAACTTTAATTAATGTTTTTGCACTTACAATTAGATACTTTTTTAAATCACACATAACATTACATTGGCTATTTAAAGATTTTGGGATAATAATGGCTCTATTAACGTTGCTTTTGATCAGACTAACGAATTTGTATATTAATAATATTTTAATAGACTTGAACTACTTAAAGATGATTATAGATTACTGGTTATTATTTTATATTAAGCTTCATAAATTTTTTCAAGTATTAAAAATAAAACGTATTTTATTGTGTATTAAAAAGCATAATATTAGTAAATAGTCTACTTAATAATAAATGTAAATAACAAATATTATCGCACATTAAACACTAATATATATCAATGAATAATTTATAAATATTACCTTAGACCCTTTAGAAAGTGATTTTATATGTAGAAGATAAAAAAAATAAAAATAAATATTAATAAACGGAGACTTAATTAATAGCGTATTTATAACTAAACATAAATATAAGTAATTGTTTTTTTTAAATTTATATATCCATCGAAGAGAACTTTACAATAATAAAAGTTATAAAACAACATAAATTTAAATATTAAATTGCTATAGATTACTATTAATAATAGTTACAATTTATATAAAATAAGTTCTTTCCAATAAGCTATGGTATATATAATAATCTCAATGGTATTCATTTGATATCAATTGATATCAGTTAAACAAATGATCTGTGAAATCAGATAAAATTAATGAACTTAAAAAAT????????????????????????????????????????????????????????????????????????????????????????????????????????????????????????????????????????????????????????????????????????????????????????????????????????????????????????????????????????????????????????????????????????????????????????????????????????????????????????????????????????????????????????????????????????????????????????????????????????????????????????????????????????????????????????????????????????????????????????????????????????????????????????????????????????????????????????????????????????????????????????????????????????????????????????????????????????????????????????????????????????????????????????????????????????????????????????????????????????????????????????????????????????????????????????????????????????????????????????????????????????????????????????????????????????????????????????????????????????????????????????????????????????????????????????????????????????????????????????????????????????????????????????????????????????GCTAAAGGTGTAAGGCAGACCTGTGCTAGGCCAGCTGGCAGTACGTTTAGCCTCACCCGTCGAGCGCACATGTGATTGGCACACAGCCGTGTCGTGCTACCTCGGGCTCCGTGGCCCTCGCCCACGTCCCGGCTATTTACCATCGTCAGGGCTACCCAGACTTCCCTGATGTGAATTGGACGCTGCGCAGTCGCGCACCCCTAGTACCGGAGTGACTGAGGCTGGATTGACGCTGCGTTAGCCACAGTACGTGCGGCTGTCACGCCTGGAAGGAGGCCGCAACGGGCTGGTGACCGTTTTGTTTCTGGTATCGAATAGTATGCTAACGCGACCTCGCAAGAGGCGGGGGGGTTCGTGACGGTTAGCCGGGGTCAGCACGGCTGTATGCAATCAGGGAGTCCAAAGTTAGAGAGCGGTGACACTCGGCGAAGGAGCGGTAGCGGCGTGAACTGAACGGAGTCCAGGACGGCTCCTTGGCAACTCCGAGCCTTGTGCCTCTGGGCCGGACCGCGCATCAGATGGGCGGCCGGGGAAGATAGATACACGAACGTGGCACTTGTGCGCGATTTTATCCTGGGGATAGAGCGTGCTGGGTTGCGCTCGGTGGGCTCAGGCCCGGTACAGCGGATGCTCCGGGCATGCGTGCTCCGGCGGGCCCACACCGTGGAGACCAGCAGATTACCCCACCGCGGTGGTCCGATCGGCCTGACTTACTCTCCCGCGGAGATAAGACCGTGCACTCTGGATACGCCTCAGCGTCCAAAACACCGGCGGGGACTCGGACGCCGGGATCAATCTGGCCCGTCGGGAACGGCTCGAGAGGCCAAGGGACCGAGGAAGTCGGCATCTCGAACAAGATGGGGTGCCGCCCCTATGAGGGCATGTTACCCCCCAGAAAGCATCTTAGTTAGCATATTCGCTGCACGCTAGAAACCGGACATGCACGGTGTTCCGCTGAGCAGTACCCGCTCCTCTGTCTCAACATGCTGAACTGACTAGGGCCCGCCAGCGCCGCCGCGCCGGCGCTGGCCCCCGGCACGCCCCAGAGCTAGGGCGCAAGCAGAGCCGCCCCTGAGGCCTCACCAGCGCGCCAGCGGCCCGGGCCCGCGCCGGGTCAGGCTCACCCTCCCGCGGAGGCATGCCCCCTCACGCGAGCAACGTAAGGCCCCTCGGACGCCGGGCGGGAGCGGGGCCCCGGTGGCAGCCCTCCTGCCTGGGGGACGCGCCCTGTCGGGATGGTCTGTGCCCCCCGCCTAGGGGCCCCAGTACGCGCACCCAGATCCCTTCTCCCGGGGTTGAAGCAGGTCAGCCCGGCCGCCGGCTTCCCGAGGGCCATCGGCGTGGCGGGCGGCCCACCCTGTCCTCGACGGCCCCCCGCGGGCGGGAGGTCCGGTCGGGGCTAGGCCGACTACGCTGCGGGGGGTGGGCGCGCCCGCGGGCCGGCGCGGGTATCCCCTGGCTCTGGCGCGCAGCCGCCCGCGGGCCCTGCGTCGTGGCCGGAACCCCGGCCAACGGGGATACCGGAGGCGTCGGTACGGGCCCGCCCCCGACACACCCGAGCCCCTCTCGCCCGCGCGGCCGGAGCCGGCCTCGGGCCCAGGGCGCGCGTGCTTTGGCCCGCCCCGGCCCCGGCCGGCACCGGCCACGTCGGGGGCGGGACCGCGAACGCTCGTTGCCCCGCGGGAGCGCCACTGCTCCAGGGCCGCTGCGCTGCGAACGGTTGCCGCTCAGCGCTACGGCGACGCCGGCCCCGCGCAGCAGCCACGGGGGGGCGGGGGGGGGGGCGCTGCACCCGCGGAGGCCCGGCCCCCGGCGCGCGCTCCCGGAGGGGGGCAGAGGGGCCCGCCCGTCCAGGGACTGCGCACGGGTCGCGCCTGGCGCCGTGAGCTCAGCGGCACCCGGCCGGGCGGGGTGCCCGCCCGCGCGGGTGGGACCCCCTGGTCCGGTCCTCGGTAAGGGGACCGCGCACTGGCCGTGACCCAGGGGCTGTCACGGGAAGC     
K       CTATTTTTGCTTATATACAAAATATTTTATGTTTCTTATTTAAAAATGAGTAAAGTGTTTCTATACTGTTCATTAACAATATTTAATTAAATTTAACCAAGACTTTTACTGATAATTGTACTTATAACAATTAGTTTAAAACTAATGAAGAATAAAATAAAAAAATAAATTTCTTAAAAAATTGAAATAAAGGTAATTAATATATATTAATAATTACACTATGAGTATGAAAAATTTGTGACACCTTTTTTTAATTACTAATGTTTTAGTTCAACTTTTATTAATGTTTTTGCACTTCAAATTAAAAACTTTTTTAAATCACACATAACATTACATTGGCTATTTAAAAATTTTGGTATTATAATGGCTCTAAAAACGTTGCTTTTGATCAGACTAACGAATTTGTATATTAATTATAATTTAATTAACTTGAACTACTTAAAGATGATTATAAATTACTGGTTATTATTTTATATTAATATTGATAAATTTTTTCAAGTATTAAAAATTAAGCGAATTTTATTGTGGATTAAAAAGCATAATATTAGTAAAATGTCTACTTAATAATAAATGAAAATAAGAAATATTATCGGACATTAAACCCTAGTATATATCAATGAATCATTTATAATTATTACCTTAGACCCTTCAGAACGTGATTTCATATGTAGAAGATAAAAAAAATAAAAATAAAGATTAATAAACAGAGACTTAATTAATAGCGTATTTATCACTCAACATAAAAATAAGTAATTGTTCTTATTAAATTTATATTTCCATCCAAGAGAACTTTACAATATTAAATTTTTTAAAACAAAATAAATTTAAATATTAAATTGCTATTGATTACTATAAATAATATTTACAATTTATATTGAACAAGTTCTTTCCAATAAGCTATGGTACATATAATAATCTCAAGGGTATTCATTTGATATAAAATGATATCAGTTAACCAAATGATCTGTGAAATCAGATAAATTTCATGAACTTAAAATATCACTATCAACAATGTGCGCTGTAAATATCGGTGATTTGTTCAAGGTGACTACGTTACACCACTTTATACCATTACCCAATCAAAAGACGCCCACTCACTTTACTAAATATCCCCTCTCGTAAAGTACGTAAAGTTTTGTTCAAAGCGCTACTTGATAGCTAGGAATATAACTAATTAAAACCTGTCATTCTAGGCGCATGGTAGACATATCCAGTTACCGGCGAATAGAAACGAGTCAACACTGGACGTTACCAGGGCTAAACAAGCTGTTCATGCTCGGACATTCAGTAATTTGGTCGTCGTGAGTGTATAGCGTGACCACGACCACAATCAGAGATCACAACAGCGAGTATGTGCATTGTATTTATATGAATGTATCCCCTTACCATTATACCTGCACATTCATGCAATTCCAAACTTAGGCCGTATAGTAAATTTACTCCCAAGGATTATCCTACGCGTGATAGACCGTGACCAACATTCAGGGCGACCAGTAAACCTGTTGAAACATTTTATGACGAGCGCGCGTTTTAGCGTATAGCGATGCCAGAAAACTATTGGGGTGAACCCTCGAGTCCTATTAATTTTTTTTCGACTAAAATTTTGATCCCACCTCAATTAGGAATTATGAGTAACATCAATTCTCACTATAAGATACTGAGGAACGAATTTATACTAATGACACATACTACACTTCAGCTTATTCACTAAGCAAAGCGTGCAGGAGTTATGATCCGCGCTCCTGAGCGAAAAGTGTGCTACAAATGACTACTTAAAGTTTACTGCTGATAGCACTTATGAGTGCATCCAGGAGGGAAGGTCTTCCCTCCTAACTGCATATACGGCACTGTCACGCCGGTATTAATAGTTATATCCGTGAACGACACAAGGTTAGAAGTCTTACCTGTTACCGTATGTATTCCATGTGATACCACAGTCCTTTTTGTTACCGTCTTGCAAAATATATGTTTCGTAATGTTTCACTCCCTTAAGTCCTACTGCTAAAGGTGTATTGCAGACCTGCCCTAGGCCAGCTGGGAGTACGTTTAGCCTCACCTGTCGAACGCACATGGGATTGGCACAAAGCTGTCCCGTATTACGTCGGGCTCCAGCTCGCTGGCCCACATGCCTGCTATTTACCATCGTAAGGGGTACCCAGACTTCCCTTATGGGAATTGGACGCTGCACAGTCTCGCACCCCGAGTACCGGAGAGACTCAGGCTGGATTGACTCTGCGATAGCCAGATCACGTACGGCTGTCACGCCTGGAAGGAGGGCGCAACGGGCTAGTGACCGTTTTTTTTCTGGTATCCAATAGTATGCCAGCGCAATGGCGCAAGAGGCGGGCGGGTTGTTGACGCTTAGCCGGGGTCAGTACGGCTGTATTCAACCAGAAAGTCCAAAGTAAGGGAGCGGTGCCACTCGGCGTAGCAGCGGTAGCGACGTGAACTGAACCGAGGCCGGGATGCCTCCTTGGCAACTCCGGGCCTTACGCCTCTGCGGCGGACCGCGCATCAGATGGGCGGCCCGGGAAAAAAGATACGCGAACGTGGCACCTGTGTGAGATTTTATACTGGGGATAGAGCGTGCTCGGTTACGATCGCTGGGCTCAGGCCCGGTACAGCGGTTGCTGCGGGCATGCGTGCTCCGGCGAGCCCACAACGTGGAAACGATCAGATTACTCCACCGCGGTGGTTCGAGCTGCCTTAGTTACTCTCGCGCGGAGATAAGACCGTGCACTCTGTGATAGCCTGACGGTACAAAATACCGGCGGGGACTCGGACGCCGCGATCTATCTGGCCCGTGGGGAACGCCTCGAGAGGCCAACGGACCGATGAAGTCGCCATTTCGAAGAATAGGGGGTGGCGCTCGTCCGCGGCCATGTGAACCCCTAGAAAGCGACTGAGTTAGCATCGTCGCTCCACGCTAGAAAGCGGACGGGCGCGGTGTTCCGGTTAGCTGTACTCGCCCCTCTGTCTCCCCATGCTGAACTGAATAGGGCCCGCCAGCGCCGGCTCGCCGGGGATGGCCCTCGGAGCGCCCCGGCGCTAGGGCGCAAGCAGAGCCGCCCCTCAGTCCTCACCCGCGCGCCCGCGGCCCGCGCCGCCGCCGGGTCAGGCTCCACCTGGCCCGGGGGCGTGCCCCCTCACGCGAGCCACGTAAGGGTCATCGGACGCCGGACGGGAGCCGGGCCGCGGTGGCAGCCCTCCCGCCTGGGGGACGGGCCCGGTCGGGATGGTCTGTGCCCGCCCCCTAGGGGGCCCAGTACGCGCACGCAGATCCCTTCGCCCGGGGTTGAAGCAGCTCAGGCCGGCCACCGGCTTCCCGAGGGTAATCGGCGGGGCGGGCGGCCCGCCCTGACCCCGGCGGCCCCCCGCGGGCGGCAGGTCCGGTGTGGGTTAGGCCGCCTACCCTGCGGGGGGTGGGCGCGCCCGCAGGCCCGCGCGGGTAGCCCCTGGCTCTGGCGCGCAGCCGCCCTCGCTCCCTGCGTCCTCGCTGGCACCCCGGCCACCGGGGATACCGGAGGCGTGGGTACGGCCCGGCGTCCGACACACCCGAGCCTCTCACGCCCGCGCGGACGGAGGCGGGCTCGGGCGCAGGGCGCGCGTGCTTCGGCCCGCTCCCCCCCCGGGCGGCGCCGGTCAGGTCGTGGGCGGCACGGCGACCGTTCGCAGCCGCGCGGGGGCCGCGCTGCTCTGCGACCCCTGCGGTGCGAACGGTTGCCGCGCAGCGCTACGGCGACGCCGGCCCCGCGCAGCAGCCCCGGGGGGGCGGGCGGGGGGGCGCTGCACCCCCGGAGGCCCGGGCCCCGGCGCGCCCTCCCGGAGCGGGGCAAAGGGGCCCGCCCCTACACGTACTGCGCACGGGTCGCGCCTGGGGCCGTGAGCGCAGCGGCGCCCGGCCGGGCGGGGTGCCCGCCCGCGCGGGTGGCACCCCCTGGTCCGGTCCTCCGTAACGGCACCGGGCACGGGCCGTGACGCAGGGGCTGCCACGGGACGC     
J       CTATTTTTGCTTATATACAAAATATTTTATATTTCTAATTTAAAAATGAGTAAATTGTTTCTATACTGTTCATAAACAATACTTAATTAAATCTAACTAAGACTTATACTGATAATTGCACTTATAACAAATAGTTTAAAACTAATGAAGAATAAAATTAAAAAATAAATTTCTTAAATAATTGAAATAAAGGTTATTAATATATACTAATATTTACACTATGAGTATGAAAAATTTGAGACACCTTTGTGTAATTACTATTGTTTTAGTTCAACTTTTATTAATGTTTTTGCACTTAAAATTAAAAACTTTTTTAAATCACATATAACATTTCATTGGCTATTTAAATATTTTGGTATTATAATGGCTCTAGTAACTTTGCATTTGATCAGACTAACGAATTTGTATATTAATAATAATTTAATAAACTTGATCCACTTAAAGATGATTATAAATTACTGGTTATTATTTTATATTAAGATTCATAAATTTTTTCCAGTATTTAAAATGAACCGAATTTTATAGTGAATTAAAAAGCGTAATATTAGTAAAATGTCTACTTAATAATAAATGTAAATAAGAAATATTATCTCACATTAAACCCTAATTTATATCAATGAATAATTTATAAATATTACCTTAGACCCTTTAGAACGTGATGTTATATGTAGAAGATAAAAAAAATAAAAATAAATATTAATAAACGGAGACTTAATTAATAGCGTATTTATCACTAAACATAAAAATAAGTAATTGTTCTTATTAAATTTATATGTCCATCTAAGAGAACTTTACAATATTAAACTTTTTAAAACAAAATAAATTTTAATATTAAATTGCTATTGATTACTATTAATAATACTTACAATATATATCAAATAAGAACTTTCCAATAAACTATGGTATATATAATAATCTCAACGGTATTCATTTGATATAAAATGATATCAGTTAAACAAATGAGCTGTGAAATCAGATAAAATTAATGAACGTAAAATATCACTATCAACAATGGGCGCTGTAAATATCGGTGATTTGTTCGAGTTGTCTAAATTACACAGCTTTACACGATTACCCAATCAAAAGACGATCAATCACTTTACTACATTGCCCCTCTCGTAAAGTACGTAAAGTTTTGTTCAAAGCGCTACTTGATAGCTAGCAATATAACTAATTAAAACCCGCCATTCTAGGCGCATGGTAGACATATCCAGTTACCGACGAAGATAAACGAGTCAACACTGGACGTAACCAGGGCTAAACAAGCTGTCCATGGTCGGACATTCAGTAATTTGGGCGTCGTGAGTATATAGCGTCACCACGACCACAATGTGAGATCACAACAGAGAATATGTGCATTGTATTTATATCAATGTATCCCCTAACTATTACACTTGCTCAGTCCTGCAATTCCAAACTTAGGAGGTATAGGAATTATACTCGCAATGATTATCCTACTCGTGATCGACCGTGAGCAACTTTCAGGTCGGCCAGTAAACCTGTTGAAACATTTTATGACGAGCTCACGTCTTAACGTATAGCGCTGCCAGAAAACTATTGGGGTGGTACCTCGAGTCCTATTAATTTTTTTTAGACTAAAATTTTGTTCCCACCTCAATTAGGAATTATGACTAACCTCAATTCTCACTATAAGATACAGAGGAACGGATTAAGACTAATGACACTTCCTACAATTCAGCCTATTCACTAAGCAAAGCGTGCAGGAGTTATGGTCCTCGCTCCTGAGTGAAAAGTGTGCTACAAATAACTAGTTTTAGTTTATTGCGCATAGCACTTATGCGTGCATCCAGGAGGGAAGGTCTTCCCTCCTAACTGCATATACGGCACTGTCACGCCGGTATTAATAGTTATATCCGTGAAAAACACAAGGTTATAAGTCTTACCTGTTACCGTGTGTATTCCATGTGCTAACACAGTCCTTTCTGTTACCGTCTTGAAAAATATATGTTTCGTAATGTTTCATACCCTTAAGACATATTGCTAATGGTGTATCGCAGACCTGGGCTAGGCCATCTTGCAGTACGTTTAGCCACACCCCTCGAACGGACATGAGATTGGCACAAAGCCGCCGCGTTTTACGTCGGGCTCCGCCGCGCTGTCCCACATCCCTGCTATTTACCTTCGCCAGGGGTACCCAGACTTCCCTTATGGGAATGGGACGCTGCTCAGTCTCGCACCCCGAGTACCGGAGCGACTCATGCCGGATTGACTCTGCGATGGCCAAATGACGTCCGGCTGTCTGGCCTGGAAGGAGGCCGCAACGGGCTGGTGACCGTTTTATTTCTGGTATGAAATTGTATGCGAGCGCGACCCCGCAAGAGGTGGGCGGGTTGCTGACGTTCAGCCGGGGTTAGTACGCCTGTACCGAACCAGCGAGTCCAAAGTTAGGGAGCGGTGCCACTCCGTGTAGCAGCGGTAGGGGCGTGAACTGAACAGCGACCTGGACGGCTCCTTGGCAACTCCGGGCCTTGCGCCTCTGCGCCGGACCGCGCAGCCGATGGGGGGCCGGGGAACAAAGATACTCGAACGTCGCACCTGTGTGTGATTTTATGCTGGGGATAGAGCGTGCTAGGTTGCGGTCGGTAGGCTCAGGCCCGTTACAGCGGAAGCTGCAGGCGTGCGTGCTCCGGTGGTCCCACACCGTGGACCCCATCACATTACTCCACCGCGGCGGTCCGATCTGCCTAATTTACTCTCGCGCGGAGATAAGACCGTGCACTCTGGGGTCGCCTGAGGGTCCAAAATACCGGCGGGGACTCGGACGCCGCTATCAATCGGGCCCGTCGGGAACGCCTCGAGAGGCCACGGGACCGAGGAAGTCGTCATCTCCAACAATAGCGGGTGCCGCCCGTTCGAGGGCATGCTAACCCCGAGAAAGTCCCTGAGTTAGCATCCTCGCTACACGCTAGAAAGCGGACGAGCACGGTGTTCCGCTGAGCTTTATCCGCTCCTCTGTCTCCTCATGCTGAACAGAGTAGGGCCCGCCAGCCCCGCCTCGCCCGCCGTGGCCCTCGGAGCGCCCCAGAGCTAGGCCGCACGCAGAGCCGCCCCTTGGCCCTCACCAGCGCGCCCGCGGCCCGGGCCCACGCGGGGTCAGGCTCCCCCTCGCGCGGTGGCATGCCCCCTCACCCGAGTGACGGAAGGTCCGTCGGACGCCGGCCGGGAGCGCGGCCCCGGTGGGAGAGCTCCGGCCTGGGGGACGCCCCCGGTCGGGATGGTCTGTGCCCCCCTCCCAGGGGGCCGAGTACGCGCACGCAGATGCCTTCACCCGGGGTTGAGGCAGCTCAGGCCGGCCACCGGCTTGTCGAGGATCATCGGCGGGGCGGGCGGCCCCCGCTGACGCCGGCGGCCCCCCGCGGGCGGCAGGTCCGCTCTGGGGTAGGCCGACTACCCTGCGCGGGGTGTGCGGGCCGGCAGGCCCGCGCGGGTAGCCCCTCGCTCTGGCGCGCAGACGCCCGCGATCCCTGCCTCCTCCCAGGCACCCCGGCCACCGGGGAGACCCGAGGCGTAGGTCCTGCACCGCGTCCGACACAGCCGCGCCGCTCTCGCCCGCGCGGGCGGAGCCGGCCTCGGGGGCACGGCGCGGGTGCCTCGGGCCGCGCCGCCCCCGGCCGGCCCCGGTCAGGGCGGGGGCGGCACGGCGACCGTTCGTCCTCCCGCGGGAGCGGCACCGCTCTGCGCCCGCTGCGCTGCGAGCGGTTGCCGCTCAGCGCTACGTCGAAGCAGCGCCCGCGCAGCAGCCACGGGGGGGCGGGCGGGGGGCCGCTGAACCCGCGGAGGCCCGGCCCCCGGCGCGCCCTCCCGGAGAGGGGCAGAGGGGCCCGCCCCTCCACGTACTGCGCACGGCTCGCGGCTGGGGCCGTGAGCTCAGCGGCTCCCTGCCGGGCGGGGTGCCCGCGCGCGCGGGTGGGACCCCCTGCTCCGGCCCTAGGTAAGGGCACCGGGCACTGGCCGTGACCCAGGGGCTGGCACGGTCGGC     
I       CTATTTTTGCTTATATACAAAATATTTTATATTTATAATTTAAAAATGTGTAAAATGTTTCTATACTGTTCATTAACACTAATTAATTAAATCTAACAAAGACTTGTACTGATAATTGCACTTATAATATGTAGTTTAATACTAATGAAGAAGTAAATTAAAAAATAAATTTCTTAAATAGTTGAAAAAAAGGTGACTAATATATAATAATTTTTACACTATGAGTATGAAAAATTAGAGACACCTTTCTATAATTACTAATGTTTTAGTTCAACTTTAATTAATGTTTTTGCACTTTAAATTAAATACTTTTTTAATTCACACATAACATTTCATTGGCTATTTAAAAATTTTGGTATTATAATGGCTCTAATAACGTTGCTATTGATCAGACTAACGAATTTGTATATTAATAATAATTTAATAAACTTGAACTACTTAAAGTTGATTATAAATTACTGGTTATTATTTTATATTAATATTCATAAATTTTTTCAAGTATTAAAAATAAAGCGTATTTTACAGTGAATTAAAAAGCATAATATTAGTAAAGTGTCTACTTAATAATAAATGTAAATAAGAAATATTATCATACATTAAACCCTAATATATATCAATAAATAATTTATAATTATTACCTTAGACCCTTAAGAACGTGATATTATATGTAGAAGATAAAAAAAATAAAAATAAAAATTAATAAACTGAGACTTAATTAATAGCGTATTTATCACTAAACATAAAAATAAGTAATTGTCCTTATTAAATTTATATTTCCATCTAAGAGAACTTTACAATATTGAAAATTTTAAAACAACATAAATTTAAATATTAAATTGCTATTGATTACTATAAATAATACTTACAATTTATATGAAAAAAGTACTTTCCAATAAACTATGGTAAATATAATAATCTCAAAGGTATTCAATTGATATTAAATGATATCAGTTAAACAAATGATCTGTGAAATCAGATAGAATTAATGAACTTAAAATATCACTATCAAAAATGGGCGCTGTAAATCTCGGTGATTTGTTCAAGATGGCTATCTTACACACCTTTAGACCATTACCCAATCAAAAGACGCACATTCACTGTACTAAATATCCCCTCTCGTAAAGTACGTAAAGTTTTGTTCTAAGCGCTACTTGATAGCTTGCAATATAACTAATTAAAATCCGGCATTCTTGGCGCATGGTAGACATATCCAGTTACCGTCGAAAAAAAACGAGTCAACACTGGACGTTACCAGAGCTAAACAAGCTGTCCAAGCTTGGATATTTAGTAATTTGGACGTCGTGAGTATATAGCGTTACCACGACCTCAAAGCGAGATCACTACAGCGATTATGTGCATTGTATTTATATAAATGTATCCCCTAACCATTAAACGTGTACATTCATGCGATACCAAACTTAGGCGGCATAAAAAGTTTACTCGCAATGATTATCCTACGCGTGATAGACCGTGCTCAACATTCAGGGCGAAAAGTAAACCTGTTGAAACATTGTATGACGAGGGCCCGTTTTAGCGTATAGCGGGGCCAGATAACTATTGGGGTAATACCTCGAGTCCTATTTATTTTTTTTAGACTTAAATTTTGATCCCACCTCAATAAGGAATTATGACTATCAACAATTCTCACTATAAGATACTGAGGAACGTATTAAAACTAATGACGCGTCCTACAGTTCAGCCTATTCACTAAGCAAAGTGTGCAGGAGTTATGCTCCTCGCTCCTGAGTGAAAAGTGGGCTACAAATGACTAGTAGAAGTTTATAGCATATATCACTTATGCGTGCATCCAGGAGGGAAGGTCTTCGCTCCTAACTGCATACACGGCTCTGTCACGCCGGTATTAATAGTTATATCCGTCAAACACACAAGGTTAAATGTCTTACCTGTTACCGTATGTATTCCATGTGATATCACAGTCCTTTATGTTACCGTCTTGTAAACTATATGTTTCGTAATGTTTCATTCCCTTAGGCCCTATTCCTAAAGGTGTATAACAGACCTGGGCTAGGCCAGCTGGCAGTACGTTTAGTCTCACCCTTCGAACGCACATGTGATTGGCACAAAGCCGGAGCGGTGTACGTCGGGCTGCAGTGCGCTTTCCCACATCCCTGTTATTTACCATCGCCAGGGCTACCCAGACTTCCGTTACGGGAATCGGACGCGGCTCAGTTTCGCACCCCGACTACCGGAGAGATTGAGGCTGGATTGACGCAGCGATAGCCACATTACGTACGGCTGTCCGGCATGGAAGGCGGCCGCAACAGGCTGGTGACCGTTTTCTATGTGGTATTCAATTGTATGATAACGCGATCGCGCAAGAGGCGGGCGGGTTATTGACGGTGAGCCGGGGTCAGTACCGCTGTATCCAAGCAGTGAGTCCAAAGTTAGCGAGCAGTGCCACTCGGCGTAGGAGCGGTAGCGGCGTGAACTGAACGGGGACCTGGACGGCTCCTTGGCAACTACGCGCCTTGAGCCTCTGCGGCGGACCGCGCACCGGATGGGCGACCAGGGAACAAAGATACACGACCGTCGTACCTGTGTGCGATTTTATGCCGGGGATAGAGCGTGCTAGGTTCCGCTCTGCGCGCTCGGGCCCGATACAGCGGATGCTGCAGGCATGCGTCCTCCGCCGGGCCCACAGCGTGGAGACCATCAGATTACTCCACGGCGGCGGTCCGATCTGCCTGAGTTACTCTCGCGCGGAGACAAGACCGTTCACTCTGACATCGCCTGACGGTCCAAAATACCGGCGGGGACTCGGACGCCGCGATGAATCTGGTCCGATGGGAACGGCTCGAGAGGCCAACGGACCGAGGAAGTCGTAATCTCGAACAATAGGGGGTGCCGCCCATACGAGGGCATGTTAACCCTGAGAAAGCGTCTCAGTTAGCATCACCGCAACACTCTAGAAAGCGGACGAGCACGGTATTCCGGTTAGCTGTACGCGCTCCTCTGTCTCTACATGCTGAACCGACTAGGGCCCCCCAGCGCCGGCTCGCCGGCGCTGGCCCTCGAACCCCCCCAGAGGTAGGGCGCATGCAGAGGCGGCCCTCAGTCCTCACCAGCGCGCCCGGGGCCCGCGGCGCCGCGCGCTCAGGCTCACCCTCGCCCCGTGGCATGCCCCCTCACGCGAGCCACGTAAGGGCCCTCGCACGCCGGTCGGGAGCGGGGCCCCGCTGGCAGCCCTCCTGTCAGGGGGACGGGCCCGGTCGGGATGGTCTGTGCCCGCCGCCCAGGGCGCCCAGTACCCGCACGCAGATCCCTTCGCCCGGGGTTGAAGCAGCTCAGGCCGGCCACCGGCGTCCCGAGGGTCATCGTCGAGGCGGGCAGCCCACGCTAACGCCGGCGGCCCCCCAGGGGCGGTAGGTCCGGTCTGGGTTAGGCCGTCTACCCTGCGGGGGGTGTGCGCGCCGGCAGGCCCGCGCGGGTAGCCCCTGGCTGTGGCGCGCAGGCGCCCGCGGGCCCTGCGTCCTGGCGGGCACCCCGGCCAACGGGGATACCGGAGGCGTCGGTACGCCACCGCGTCCCACACACCAGCGCCTCTCTCGCCCGCGCGGGCAGAGAAGGCCTCGGGCCCACGGCGCGTCTGCTCCCGCCCGCGCGGTCCCGGGCCGGCGCCGGTCAGGTCGCGGGCGGCACCGCGAACGTTCGCCGCCCCGCGGGGGCGGCGCTGCGCTGCGACCGCTGCGCTGCGAACGGTTGCCGCCCAGCGCTACGGCGACGCGGGGCCCGCGCGGCAGACACGGGGGGGCGGGGGGGGGGCCGCTGAACCCGCGGAGGCCCGGCCCCCGCCGCGCCCACCCGGAGAGGGGCAGAGGGGCCCGCCCCTCCAGGTACTGCGCACCGTTCGCGCCTGGCGCCGTGGGCTCAGCGGCCCCCGGCCGGGCGGGGCGCCCGCCCGCGCGGGTGGGACCCCCTTCTCCGGGCCTAGGGAAGGGGACCGGGCACAGGCCGTGACGCAGGGACCGCCACGGGACGC     
H       CTATTTTTGCTTATATACAAAATATTTTATATTTGTAATTTAAAAATGAGTAAATTGTTTCTATACTGTTCATAAACATTATTTGATTAAATCTAACAAAGACTTGTACTGATAATTGTACTGATAACATATAGATTAACACTAATGAAGAATAATATTAAAAAATAAATTTCTTAAATAATTGAAAAAAAGGTTATTAATATATAATTATATATACACTATGAGTATGAAAAATTAGAGACACCTTTATATAATTACTATTGTTTTAGTTCAACTTTAATTAATGTTTTTGCACTTGTAATTAAACACTTTTTTAAATCACACATAACATTACATTGGCTATTTAAAAATTTTGGTATTATAATGGCTCTCAAAACGTTGCTATTGATCAGACTAACGAATTTGTATATTAATAATAATTTAATAAACTTGAACTACTTAAAGATGATTATAAATTACTGGTTATTATTTTATATTAAAATTCATAAATTTTTTCAAGTATTGAAAATAAAACGAATTTTATAGTGAATTAAAAAGCATAATATTTGTAAATTGTCTACTTAATAATAAATGTAAATAAGAAATATTATCTCACATTAAACCCTAATATATATCAATGAATAATTTATAATTATTACCTTAGACCCTTGAGAACGTGATTTTATATGTAGAAGATAAAAAAAATAAAAATAAAAATTAATAAACCGAGACTTAATTAATAGCGTATTTATCACTAAACATAAAAATAAGTAATTGTAATTTTTAAATTTATATAACCATCAAAGAGAACTTTACAATATTAAATATTTTAAAACAAAATAAATTTAAATATTAAATTGCTATAGATTACTATAAATAATATTTACAATTTATATATAATAAGATCTATCCAATAAACTATGGTAAATATAATAATCTCAACGGTATTCATTTGATATAAAATGATATCAGTTAAACAAATGAGCTGTGAAATCAGATAGATTTTATGAACCTAAAAAAT????????????????????????????????????????????????????????????????????????????????????????????????????????????????????????????????????????????????????????????????????????????????????????????????????????????????????????????????????????????????????????????????????????????????????????????????????????????????????????????????????????????????????????????????????????????????????????????????????????????????????????????????????????????????????????????????????????????????????????????????????????????????????????????????????????????????????????????????????????????????????????????????????????????????????????????????????????????????????????????????????????????????????????????????????????????????????????????????????????????????????????????????????????????????????????????????????????????????????????????????????????????????????????????????????????????????????????????????????????????????????????????????????????????????????????????????????????????????????????????????????????????????????????????????????????ACTAAGGGTGTATCGCGGACCTGAGCTAGGCCAGATCGCAGTACGTGTAGTCCCACCGCTCGATCGCACATGGGATTGGCACACAGCCGCCACGTAGTACGTCGGGCCCCGCGGCGGTGGCCCACATCCCTGATATTTACCATCGTTGGGGGTACCGAGACTTCCGTTACGCGAATCGGACGCTGCCCAGCGTCGCACCCCGATTACCGGAGAGATTCAAGCTGGATCGACGCAGCAATAGCCAAACGACGTTCGGCTGTCCGGCGTGGAAGGAGGCCGCAACGGGCTGGTGACCGTTTTCTTTCTGGTATCGAATCTTATGTTAACGCGATGCCGCAAGAGGGGGGCGGGTTGTTGACGGTCAGCCGGGGTCAGTACGGCTGTATCCAACAAGGGAGTCCAAAGTTAGAGAGCGGTGGCACTGGGCGTAGCAGCCGTAGGGGCGTGAACGGAACGGAGGCCTGGACGGCTCCTTGGCAACTGCGCGCCTAGCGCCTCTGCGGCGGACCGCGCAACTGATGGGCGGACTGCGAAGAAAGATACACGAACGTAGAACTAGTGTCAGATTTTATCCTGGGGATAGAGCGTCCCAGGTTGCGATCAGTGAGCTCGGGCCCGCTACAGCGGAGGCTGCAGGCATCCGTGCTCCGGCGGGACCACACCGTGGAGACCATCAGATTACTCCACCGCGGAGGTCCGATCTGACTCAGTTACTCTCCCGCGGAAACAAGACCGTGCACTCTGAACTCGCCTGACGGTCCAAAATACCGGCGGGGACTCTCACGCCGCTATCTATCTGGGCCGACGGGAAAGCCTCGAGAGGCCAAGGGACCGAGGAATTCGTCATCTCGAACAATAGGGGGTGCCGCCCGTCGGAGGGCATGTTCACCCCTAGAAAGCCACTTAGTTAGCATCTTCGCTCCACGCTAGAAAGCGGACGGGAACGATGTTCCGGTGAGCTGTATGCGCTCCTCTGTCTCAGCATGCTGAACTGATTAGGGCCCGCCAGCGCCGCCACGACAGCGCTGGCCGCCGGAGGGCCCCAGAGCTAGGGCGCAACCAGAGCCGCCCCTGAGTCCTCACCAGCGCGCCCGGGGTCCGTGCCACCGCTACGTCAGGCTCCCCCTCGGCCGGTGGCATGCCCCCACACGCGAGTCACGTAAGGGCCCTCGCACGCCGGGCGGGAGCGGGGCCCCGGTGGCAGCCCTCCGGCCTGGGGGACGGTCCCGGTCGGGATGGTCTGTGCCCCCCGCCAAGGGGGCCCAGTACGCGCACGCAGCTACCTTCGCCCGGGGTTGAAGCAGCTCAGGCCGGCCACCGGCTTCCCGAGGGCCATCGGCGGGGCGGGCGCCCCCCGCTGACCCCCGGGGCCGCCCGGGGCCGGCAGGTCCGTTCTGGGTTAGGCGGTCTACCCTGCGGGGGGTGTGCGCGCCCGCCGGCCCCCGCGGGTAGCCCCTGGCCCCGGCGCGCAGCCGCCCTCGCGCCCTGCGTCCTCGCCGGCACCCCGGCCACCGGGGATACCGGAGGCGTCGGTACGGCCCCGCGCCCGACACACCCGCGCCTCTCTCGCCCGCGCGGGCGGAGCCCGCCTCGGGCCCAGGGCGCGCCTGCTCCGGCCCGCGCCCCCCCCGGCCGGCCCCGGTCACGTCGGGCGCGGCACCGCGAACGATCGTCCCCCCGGGGGAGCGGCGCGGAGCGGGGACCGCTGCGCTGCGAACGGTTGCCGCGCAGCGCTACGGCGACGCCGCGCCCGCGCGGCCGCCACGGGGGGGCGGGGGGGGGGGCGCCGAACCCGCGGAGGCTCGGCCCCCGGCGCGCCCTCCCGGAGAGGGGCAGAGGGGCCCGCCCCTCCAAGTACTGGGCACGGCTCGCGCCTGGCGCCGTGAGCTCAGCGGCCCCCGGCCGGGCGGGGTGCCCGCCCGCGCGGGTGGGACCTCCTTATCCGCCCCTAGGGACGGGCAACGGCCACCGGCCGTGACACAGGGAGTGTCCCGGGCGGC     
G       CTATTTTTGCTTATATACAAAATATTTTATTTTTTTAATTTAAAAATGAGTAAAGTGTTTCTATACTGTTCATAAACATTATTTCATTATATGTAACTAAGACTTGTACTGGTAATTGAACTTATAACATGTAGCTTAATACTAATGAAGAAGAAAATTAAAAAATAAATTTCTTAAATAATTGAAAAAAAGGTTATTAATATATAGTAAAATTTACACTATGAGTATGATAAATTAGAGACACCTTTATTTATTCACTAATGTTTTAGTTCAACTTTAATTAATGTTTTTGCACTTATAATTAAAGACTTTTTTAAAGCACACATAACATTACATTGGCTATTTAAAAATTTTGGTATTATAATGGCTCTATCAACGTTGCTTTTGATCTGACTAACGAATTTGTATATTAATTATAATTTAATTTACTTGACCAACTTAAAGCTGATTATAAATTACTGGTTATTATTTTATATTAATATTCATAAATTTTTTCAAGTATTAAAAATAAAACGAATTTTATTGTGAATTAAAAAGCATAATATTTGTAAACAGTCTACTTAATAATAAATGTAAACAACAAATATTATCTAACATTAAACCCTAATATATATCAATGAATGATTTATAAATATTACCTTAGACCCTTAAGAAAGTGATATCATATGTAGAAGATTAAAAAAATGAAAATAAAAATTAATAAACCGAGACTTAATTAATAGCGTATTTAATACTGAACATAAAAATAAGTAATTGTTCTTGTTAAATTTATATGGCCATCTAAGAGAACTTTACAATATTAAATTTTTTAAAACAATATAAATTTAAATATTAAATTGCTATAGATTACTATTAATAATACTTACAATTTATATGTAACATGTACTTTCCAATAATCTATGGTAAATATAATAATCTCAACGGTATTCATTTGATATTAAATGGTATCAGTTAAACAAATGAACTGTGAAATCAGATAAAATTAATGAACTTAAAATATCACTATCAACAATGTGCGCTGTAAATATCGGTGATTTGTTCAAGATGTATAATTTACACAGCTTTATACCATTACCCAATCAAAAGACCCGCAATCACTTTACTAAATCTCCCCTCTCGTACAGTTCGTAAAGTTTTGTTCAAAGCGCTACTTGATAGCTTGAAATATAACTAATTAAAAACTGTCATTCTAGGCGCATGGTAGACATATCCAGTTACCGACGAAGAGGAACGAGTCAACACTGGACGTGACCAGGGCTAAACGAGCTGTCCATGCTCGGACATTCAGTAATTTGGGCGTCGTGAGTCTATAGCGTCACTACGACCCCAATGTGAAATCACAACAGTGAGTATGTGCATTGTATTTATTTCAATGTACCCCCTAACCTTTATACATGCACAATCATGCAATTCCAAACTTAGGGGGAATAGCAATTATACTCCCAATGACTATCCTACACGTGATCGACCGTGATCAACGTTCAGGACGCACAGTAAACCTGTTGAAACATTATATGACGAGCACACGATTTATCGTATAGCGGTGTCAGAAAACTATTGGGGTTAGCCCACGAGTCCTATTTATTTTTTTTCGCCTCAAATTTTGTTCCCACCTCAATAAGGAACTATGATTAACTTCAGTTCTCACTATAAGATACTGAGGAACGTATTAAGACTAATGACTCATGCGACACTTCCGCCTATTCACTAAGCAAAGCGTGCAGGAGTTATGATCCTCGCTCCTGAGAGAAAAGTGTGCTACAAATGACTAGTTTTAGTTTATAGCGGATATCACTTATGAGTGCCTCCAGGATGGAAGGTCTTCCCTCCTAACTGCTTATACGGCACTGTCACGCCGGTATTAATAGTTATATCCGTGAATGACACAAGGTTAGACGTCTTATCTGTTAGCGTTTGTATTCCATGTGATATCACAGTCCTTTATGTTACCGTCTTGTAAAGTATATGTATCGTAATGTTTCAAACACTTAGGACCTATTGCTAAAGGTATATAGCAGACCTGGGCTAGGCCATCTCGCAGTACGTGTAGTCACACCTATCGTCCGCACATGTGATTTGCACATAGCGGCCTCGTCGTACATCGGGCTCCCTTGCGGTGTCCCACATCGCAGCTATTTACCATCGCTTGGGATACCCAGACTTCCCTTACGGGAATCGGACGCAGCACAGTCTCGCACCCCAAGTACCGGAGAGATTCAGGCTGGATTGACGCAGCTATAGCCAGATTACGTACGGCTGTCCGGCCTGGAAGGAGGCCGCAACGGGCTGGTGACCGTTTTCTTTTTGGTATCCAGTAGTATCCCAACGCGATCCCGCAAGAGGGGGGCGGCTTGTTGCCGGTGAGCCGGGGTTAGTACGGCTGTATACAACGAGTGAGTCCAAAGTTAGGGAGCCGTGTCACTCGGCGTAGGAGCGATAGAGGCGTGAACTGAACGGGGTCCTGGACGGCTCCTTGGCAACTTCGGGCCTCGCGCCTCTGCGGCGGATCGCGCAGCAGATGGGCGGGGTGCGAACAAAGATACACGAACGTCGCACCTGTGTGAGATTCTATCCTGGGGATAGAGCGTGCTAGGTTCCGCTCGGTGGGCTCAGGCCCGGTACAGCGGAGGCTTCGGGCATGCGTGCTCCGGCGGGACCACACCGTGGAGACCATCAGATTACTCCACCGCGGTGGTCCGATCTGCCTGAGTTACTCTCGCGCGGAGATAAGACCGTCCACTCTGAAGTCGCCTGAACGTCCAAAATACCGGCGGGGACTCTGACGCCGCTATCCATCTGGGCCGTCGGGAAGGCCTCGAGAGGCCAACGGACCGAGGAAGTCGATATCTCGAAGAATAGGGGGTGCCGCCCGTCTGTGGGCATGTTAACCCCCAGAAAGCTACTTAGTTAGCATGTTCGCGACACACTAGAAAGCGGACGGGAACGATCTTCCGCTGAGCTGTATGCGCTCCTCTGTCTCTCCATGCTGAACTGATTAGGGCGCCCCAGCGCCGCCTCGACGGGACTGGCCCACGTACGGCCCCAGTGCTAGGGCGCAAGCAGAGCCGCCCCGCAGCCCTCACCAGCGCGCCCGGGGCCCGCCCCGGCGCCCCGTCAGGCTCACCCTCAGCCGGTGGCATGCCCCCCCACGCGAGACACGGAAGCCCCGTCGGACGCCGGCCGGGAGCGGGGCCCCGATGCGCGGGCTCCGGCACCGGGGACGGTCCCGGTCGGGATGGCCTGTGCCCCCCGCCTACGGGCCCCAGGACGCGCACGCAGATCCCTTCGCGCGGGGTTGAAGCAGCTCAGGCCGGCCACCGGCTTCCCCAGGGCCATCGGCGGAGCGGGCGGCCCACGCTGACGCCGGCGGCCGCCCGCGGGCGGCATGTCCGCTCTGGGTTAGGCCGACTACCCTGCGGGGGGTGCGCGCGCCCGCAGGCCCGCGGGGGTAGCCCCTGGCTATGGCCCGTAGCGGCCCCCGGCCCCTGCCTCCTTGCAGGCACCCCGGCCACCGGGGACACCCGAGGCGTCGGTACGGAACCGCGTCCGACACACTCGCGCCTCTCTCGCCCGCGCGGGCCGGGCCGGCCTCGGGCTCAGGGCGCGCCTGCTCCCGCCCGCCCCGCCCCGGGCCCGCCCCGGTCTGGTCGGGCGCGCGACGCCGAACGGTCGGTGCCCCGCGGGAGCGGCACTGCTCTGCGACCGCTGCGCTGCGACCGGTTGCCGCACGGCGCTACGGCGACGACGCGCCCGCGCCGCAGCCACGGGGGGGCGGGCGGGGGGGCGCTGAACCCGCGGAGCCCCGGGCCCCGGCGCGCCCTCCCGGAGTGGGGCAGAGGGGCCCGCCCCTCCAGGTACTGGGCACCGCTCGCGCCTGGCGCCGTGAGCCCAGCGGCGCCCGCCCGCGCGGGGTGCCCGCCCGCGCGGGTGGGACCTCCTTGTCCGGCCCTACGTACGGGCAACGGGCACCGGCCGTGACCCAGGGCCGGTCCCGGGCCGC     
F       CTATTTTTGCTTATATACAAAATATTTTATATACATAATTTAAAAATGAGTAAATTGTTTCTATACTGTTCATGAACATTATTTAATTACATCTAACAAAGACTTGAACTGGTAATTGACCTTATAACATTTAGTTTAAAACTAATGAAGAATTAAATAAAAAAATAAATTTCTTAAATAATTGAAATAAAGGTAAATAATATATAATAACATATACACTATGAGTATGAATAATTAGAGACACCTTTATTTAATTACTAATGTTTTAGCTCAACTTTAATTAATGTTGTTGCACTTTAAATTAAATACTTTTTTAATACACACATAACATTGCATTGGCTATTTAAAAATTTTGGTATTATAATGGCTCTTTCAACGTTGCTTTTGATCTGACTAACGAATTTGTATATTAATAATAATTTAATCAACTTGATCCACTTAAAGATGATTATAAATTACTGGTTATTATTTTATATTAACATTCATAAATTTGTTCAAGTATTTAAAATTAAACGGATTTTAATGTGAATTAAAAAGCATAATATTTGTAAATTGTCTACTTAATAATAAATGTAAAAAAAAAATATTATCAAACATTAAACCCTAATATATATCAATGAATCATTTATAATTATTACCTTAGACCCTTCAGAACGTGATTTTATACGTAGAAGATAAAAAAAATCAAAATAAAAATTAATAAACAGAGACTTAATTAATAGCGTATTTACCACTTAACATAAAAATAAGTAATTGTAATTGTTAAATTTATATTTCCATCTAAGAGAACTTTACAATAATAAATTTTTTAAAACAAAATAAATTTTAATATTAAATTGCTATAGATTACTATAAATAATAGTTACAATCTATATATAATATGTTCTTTCCAATAAACTATGGTATATATAATAATCTCAATGGTATTCATTTGATATTAAATGATATCAGTTAAACAAATGAACTGTGAAATCAGATAAAATTATTGAACATAAAATATCACTATCAACAATGGGCGCTGTAAACATCGGTGATTTCTTCAAGATGACTAGTTTACACTTCTATAGACCATTACCCAATCAAAAGACCTCCACTCAATTTACTGAATATCCCCTCTCGTATAGTACGTAAAGTTTTGTTCAAAGCGCTACATGATAGCTTGCAATATAACTAATTAAAACCCGACATTCTAGGCGCGTGGTAGACATATCCAGTTACCGACGAAGATCAACGAATAAACACTGGACGTGACCAGGGCTAAAGAAGCTGTCCAGGCTCGGACATTCAGTAATTTGGACGTCGTGAGTTTATAGCGTCACCACGACCGCAATGGTAGATCACAACAGTGAGTATGTGCATTGTATTTATTTCAATGTATCCCCTAACCATTATACATGTACATTCTTGCAATCCCAAACTTAGGTGGTATATTAAGTATACTCCCAATGATTATCCTACTCGTGATAGACCGTGAACAACATTCAGGGCGTACAGTAAACCTGTTGAAACATTATATGACGAGCACACGAGTTACCGTATAGCGGTGTCAGAAAACTATTGGGGTGTGACCTCGAGTCCTATTTATTTTTTTTAGACTAAAATTTTGATCCAACCTCAATTAGGAATTATGATTAACATCAATTCTCACTATAAGATACTGAGGAACGTATTAACACTAATGACCCATACCACAATTCAGCCTCTTCACTAAGCAAAGCGTGCAGGAGTTATGATCCTCGCTCATGAGTGAAAAGTGTGCTACAAATCACTACTTTTAATCTATAGCCGATAGCACTTATGGGTGCATCCATGAGGGAAGGTCTTCCCTCCTAACTGCATATACGGCACTGGCACGCCGGTATTAATAGTTATATCCGTGAGAAACACAAGGTTAGAAGTCTTACCTGTTACCGTCTGTATTCCATGTGATATCACAGTCCTTTATGTTACCTTCTTGGAAAGTATATGTTTCGTAATGTTTCATTCCCTTACGTCCTCTTGCTAACGGTGTATAGCAGACCTGGGCTAGGCCAGCTCGCAGTACGTTTAGTCACACCTGTCGAGCGCACATGAGATTGGCACATAGCGGCCTCGTATTACTTCGGGCTCCAGGGCGGTGTCCCACATCTCTGTTATTTACCATCGATAGGGGTACCGAGACTTCCCTTACGAGAATGGGACGCGGCGCAGTGCCTCACCCCGAGTACGGGAGCGATTAACGCTGGATTGACGCAGCAATAGCCAGATGACGTACGGCTGTCTGGCCTGGAAGGAGGGCGCAACGGGCTGGTGACCGTTTTATGTCTGGCATCGAATTGTATGGCAACGCGATCACGCAAGAGGGGTGCGGGTTGTTGACGGTCAGCCGGGGTCAGTACGGCTGTATCCAACCAGCCAGTCCAAAGTTAGAGGGCGGTGGCACTCGGCGAAGGAGCGGTAGCGGCGTGAACTGAACGGGGGCCGGGACGGCTCCTTGCCAACTTCGGGCCTTACGCCTCTGCGGCGGACCGCGCAGCAGATGGGTGGGGCGCGAATAAAGATACACGAGCGTCGCACCAGTGTGAGATTTTAACCTGGGGATAGAGCGTGCTATATTACGATCGGTGCGCTCGGGCCCGCTACAGCGGATACTCCGGGCATGCGTACTCCGGCGAGACCACAACGTGGAAACCATCAGATTACTCCACCGCGGTGGTCCGATCGGCCTAAATTACTCTCGCGCGGACAGAAGACCGTGCACTCTGAACTCGCCTGACGGTCCAAAATACCGGCGGGGACTCTGACGCCGCAATCAATCTAGGCCGTTGGGAACGCCTCGAGAGGCGATCGGACCGAGTAAGTCGTCATCTCGAACAATAGGGGGTGCCGCCCGTCCGGCGGCATGTGAACCCCTAGAAAGCGCCTTAGTTAGCATCGTCGCTACACACTAGAAAGCGGACGGGCACGGTGTTTCGCTGAGCTGTATCCGCTCCTCTGTCTCCCCATGCTGAACTGACTAGGGCCCTCCAGCGCCGCCTCGCCGGGGCTGGCCCTCGGAAAGCCCCAGAGCTAGGGCGCAAAACGAGCCGCCCCTCAGGCCTCACCAGCGCGCCCGGGGCCCGTGCCGCCGCACGGTCAGGCTCGCCCTGGGGGGGGGGCATGCCCCAGCACGCGAGCGACGTAAGGGCCGTCGGACGCCGGGCGGGAGCGGGGCCCCGGTGGGAGCGCTCCTGCCGGGGGGACGGCCCCGGTCCGGATGGTCTGTGCCCGCCCCCTAGGGGGCCCAGTACGCGCACGCAGCTCCCTTCGCGCGGGGTTCAAGCAACTCAGGCCGGCCACCGGCGTCCCGAGGGTAAGAGGCGGGGGGGGCAGCGCACGCTGACGCCGGCGGCCGACCGCGGGCGGCAGGTCCGGTCGGGCTTAGGCCGACTACCCTGCGAGGGGTGGGCGCGCCGGCAGGGCCGCCGGGGTAGCCCCTGGCTCTGGCGCGCAGCGGCCCGCGGGCCCTGCCTCCTCGCCGGCACCCCGGCCACCGGGGAGACCGGAGGCGTAGGTACGGCCCCGCGTCCGACACACCCGCGCCGCTCTCGCCCGCGCGGGCGGAGCCGGCCTCGGGCTCATTGGGCGCGTGCCCCCGCCCGCCCGGCCCCGGGCCCGCCCCGGTGAGGTCGGGGGCGGGACGACCAGCGGTCGGCGCCGCGCGGGAGCGGCACTGCCCTGCGACCGCTGCGCTGCGAACGGTTGCCGCTCAGCGCTACGGCGGCGCAGCGCCCGCGCAGCAGCCACGGGGGGGCGGGCGGGGGGGCGCTGAACCCGCGGAGGCCCGGCCCCCGGCGCGGCCTCCCGGAGGGGGGCAGAGGGGCCCGCCCCTCCAGGTACTGGGCGCGGCTCGCGCCTGGCGCCGTGAGCCCAGCGGCCCCCGGCCGCGCGGGGTGCCCGCCCGCGCGGGTGGGACCTCCTTCTCCGGGCCTAGGTACGGGCAACGGGCACCGGCCGTGACCCAGGGACTGTCCCGGGTGGC     
E       CTATTTTTGCTTATATACAAAATATTTTATCTATATAGTTTAAAAATGAGTAAATAGTTTCTATACTGTTCATTAACATTATTTAATTATATCTAACTAAGACTTGTACTGTTAATTGCACTGATAATATATAGATTAAGACTAATGAAGAAAAAAATTAAAAAATAAATTTCTTAAAAAATTGAAAAAAAGGTTATTAATATATATTAATATTTACACTATGAGTATGATGAATTAGTGACACCTTTCTTTATTTACTAATGTTTTAGTTCAACTTTTATTAATGTTATTGCACTTTAAATTATAGACTTTTTTAATTCACACATAACATTACATTGGCTATTTAAATATTTTGGAATTATAATGGCTCTATCAACGTTGCATTTGATCTGACTAACGAATTTGTATATTAATAATAATTTAATTCACTTGATCAACTTAAAGATGATTATAAATTAGTGGTTATTATTTTATATTAAGATTAATAAATTTGTTCACGTATTTAAAATGAAACGTATTTTATAGTGAATTAAAAAGCATAATATTGGTAAATTGTCTACTTAATAATAAATGTAAAAAAAAAATATTATCATACATTAAACCCTAATATATATCAATGAATTATTTATAATTATTACCTTAGACCCTTTAGAACGTGATGTTATATGTAGAAGATTAAAAAAATAAAAATAAATATTAATAAACTGAGACTTAATTAATAGCGTATTTAAAACTAAACATAAATATAAGTAATTGTTCTTATTAAATTTATATTTCCATCAAAGAGAACTTTACAATAATAAATTTTTTAAAACAAGATAAATTTAAATATTAAATTGCTATTGATTACTATAAATAATAATTACAATATATATGTAAAATGATCTTTCCAATAAGCTATGGTATATATAATAATCTCAATGGTATTCATTTGATATAAAATGCTATCAGTTAAACAAATGATCTGTGAAATCAGATAAATTTTATGAACTTAAAAAATCACTATCAACAATGGGCGCTGTAAATCTCGGTGATTTGTTCAAGATCGCTATCTTACACACCTTTAGACCATTACCCAATCAACAGACACACAATCACTTTACTATATATCCCCTCTCGTACAGTACGTAAAGTTTTGTTCAAAGCGCTACTTGATAGCCAGAAATATAACTAATTAAAATCCGCCATTCTAGGCGCCTGGTAGACATATCCAGTTACCGACGAAGATTAACGAGCCAACACTGGACGTAACTAGGGCTAAACAAGCTGTCCAAGTTCGGACATTCAGTAATTAGGCCGTCGTGAGTATATAGCGTAACCACGACCACAATGATAGATCACAACAGTGAGTATGTGCATTGTATTTATAGCAATGTTTCCCCTCACCATTATACATGGCCATTCATGCAATTCCAAACTTAGGTGGGATATAAACTATACTCGCAATGAATATCCTACACGTGATTGACCGTGATCAACGTTCAGGGCGGACAGTAAACCTGTTGAAACATTATATGACGAGCTCACGAGTTAACGTATAGCGGTGTCAGAAAACTATTGGGGTGATACCTCGAGTCCTATTAATATTATTTAGACTAAAATTTTGCTCCAACCTCAATTAGGAATTATGATTACCTTCACTTCTCACTATACGATACTGAGGAACGTATTAATACTAATGACCCGTCCGACAATTCAGCCTCTTCACTAAGCAAAGCGTGCAGGAGTTATGATCCTCGCTCGTGAGCGAAAAGTGTGCTACAAATTACTAATTTCACTATATTGCTCATATCACTTAAGTGTGCTTCCAGGAGGGAAGGTCTTCCCTCCTAACTGCATAGACGGCACTGTCACGCCGGTATTAATAGGTATATCCGTTAAAGACACAAGGTTAGACGTCTTACCTGTTACCGTATGTATTCCATGTGATATCACAGTCCTTTATGTTACCTTCTTGTAAAGTATATGTCTCGTAATGTTTCAGTCACTTACGCCCTTTTCCTAAAGGTGTATAGCAGACCTGACCTAGGCCAGCTTGGAGTACGTCTAGTCACACATTTCGAACGCACATGCGATTCGCACACAGCGGCCTCATCTTACCTCGGGCTCCAAGACGGTGTCCCACATCCCTGCTATTTACCATCGGGAGGGGTACCCAGACTTCCCTTACGTGAATCGGACGCAGCCCAGTGCCGCACCCCGAGTACCGGAGCGATTCAGGCTGGATTGACGCAGCAATCGCCATATGACGTACGGCTGTCCCGCCTGGAAGGAGGTCGCAACGGGCTCGTGACCGTTTTCTGTCTGGTATTGAATTGTATGACAACGCGAACGCGCAAGAGGCGGGCGGGTTGCTGACGGTCAGCCGGGGTCAGTACGGCTGTATACAACCAGGGAGTCCAATGTGAGCGAGCCGTGGCACTCGGCGCAGCTGCGATAGCGGCGTGAACGGAACGGGGGCCTGGACGGCTCCTTGCCAACTCCGTGCATTGCGCCTCTGCGCCGGATCGCGCACCCGATGGGGGGGCTGCGAAGAAAGATACCCGAGCGTCGCACCCGTGTGAGATTTTATCCAGGGGATAGAGCGTGCTAGATTGCGGTCGGTGGGCTCAGGCCCGATACAGCGGTTGCTTAGGGCATGCGTTCTCCGGCGGGACCACAACGTGGAGACTATCAGATTACTCCACGGCGGTGGTCCGATCTGCCTAATTTACTCTCGCGCGGACAAAAGACCGTCCACTCTGAGCTCGCCTCACGGTCCAAAACACCGGCGGGGACTCTGACGCCGCAATCAATCTGGTCCGTAGGGAACGCCTCGAGAGGCCTCCGGACCGACGAAGTCGTCATCTCGAACAATAGGGGGTGCCGCCCGTGAGACGGCATGTTAACCCCAAGAAAGCCGCTTAGTTAGCATGCTCGCGACACACTAGAAAGCGGACGGGAACGGTGTTCCGGTGAGCTGTAGGCGCTCCTCTGTCTCGCCATGCTGAACCGATTAGGGCCCCCCAGCGCCGCCTCGCCGCGGCTGGCCCGCGGAACGCCCCCGAGCTAGGGCGCAAGCGGAGCCGCCCCTCAGTCCTGACCAGCGCGCCCGAGGTCCGTGCCAGCGCGGGGTCAGGCTCACCCTGGGCCCGTGGCATGACCCCCCACGCGAGCGACGTAAGGCCCATCGGACGGCGGGCGGGAGCCGGGCCCCGGTGTCAGGTCTCCGGCCTGGGGGGCGGTCCCGGTCGGGATGGTCTGTGCCCCCCCCCCAGGGGGCCCAGTACCCGCACGCAGATCCCGTCGCGCGGCGTTGAAGCAGCTCATGCCGGCCACCGGCTTCCCGAGGGTAACAGCCGGGGCGGGCAGCCCACGCTGACCCCGGCAGCCGACCGGGGGCGGCAGGTCCGGTCTCGCTTAGGCTGGCTACCCGGCAGGGGGTGTGCGTGCCGGCAGGCCCGGGGGGGTAGCGCCTGGCGGCGGCGCGCAGCAGCCCGCGGGCCCTCCATCCTCGCCGGCACCCCGGCCAGCGGGGATACCGGAGGCGTTGGTACGGCCCCGCCGCCGACACACCCGGGCCTCTCTCGCCCGCGCGGGCCGAGCCGGCCTCGGGCTCAGGCCGCGCGTGCTCCCGCCCGCCCCGCCCCGGGCCCGCCCCGGCCTAGTCGGGGGCGGGACGACGCGCGCTCGTCGCCCCGGGGGAGCGGCACGGCCCTCCGACCGCTGCGGTGCGAACGGTTGCCGCTCAGCGCTACGGCGTCGCGGCGCCCGCGCCGCAGCCACGGGGGGGCGGGCGGGGGGCCGCTGAACCCGCGGAGGCCGGGCCCCCGGCGCCCCCTCCCGGAGTGGCGCATCCGGGCCCGCCCCTCCAGGTGCTGGGCACCGGTCGCGCCTGGCGCCGTGAGCGCAGCGGCCCCCGGCCGCGCGGGGTGCCCGCCCGCGCGGGTGGGACCTCCTTGTCCGGTCCTAGAAACGGGTAACGGGCACAGGCCGTGACTCAGGGCCTGCCGCCGGATGC     
D       CTATTTTTGCTTATATACAAAATATTTTATATATTTACTTTAAAAATGAGTAAAAAGTTTCTATACTGTTCATAAACATTAATTAATTAAATCTAACCAAGACTTGTACTGGTAATTGACCTAATAAAATTTAGTTTAATACTAATGAAGAATAAAATCAAAAAATAAATTTCTTAAATAATTGAAATAAAGGTAATTAATATATATTAATATTTACACTATGAGTATGAATAATTAGAGACACCTTTTTTTAGTTACTAATGTTTTAGTTCAACTTTTATTAATGTTTTTGCACTTAAAATTAAATACTTTTTTAATTCACATATAACATTACATTAGCTATTTAAAAATTTTGGAATTATATTGGCTCTGAAAATGTTGCTTTTGATCTGACTAACGAATTTGTATATTAATAATAATTTAATTGACTTGAACTACTTAAAGATGATTATAAATTAGTGGTTATTATTTTATATTAACATTTATAAAGTTGTTCAAGTATTTAAAATTAATCGAATTTTAATGTGAATTAAAAAGCATAATATTCGTAAATTGTCTACTTAATAATAAATGGAAATAAAAAATATTATCATACATTAAACCCTAATATATATCAATTAATCATTTATAAATATTACCTTAGACCCTTAAGAACGTGATTTTATATGTAGAAGATAAAAAAAATAAAAATAAATATAAATAAACAGAGACTTAATTAATAGCGTATTTAACACTAAACATAAAAATAAGTAATTGTTCTTATTAAATTTATATTTCCATCAAAGAGAACTTTACAATAAAAAAATTTATAAAACAATATAAATTTAAATATTAAATTGCTATAGATTACTATGAATAATAATTACAATATATATTTAAAATGTGCTTTCCAATAAACTATGGTATATATAATAATCTCAAAGGTATTCATTTGATATTAAATGCTATCAGTTAATCAAATGATCTGTGAAATCAGATAAAATTAATGAACTTAAAAAATCACTATCAAGAATGAGCGCTGTAAAAATCGGTGATTTGTTCAAGATGACTAACTTACACATCTTTACACCATTACACAATCAACAGACTGGCAATCAATGTACTGAATCTCCCCTCTCGTACAGTTCGTAAAGTTTTGTTCAAAGCGCTAATTGATAGCTAGTAATATAACTAATTAAAATCCGACATTCTTGGCGCATGGTAGTCATATCCAGTTACCGACGAAGATAAACGAACCAACACTGGACGTTACCAGGGCTAAACAAGCTGTTCACGCTCGGACATTCAGTAATTTGGCCGTCGTGAGTGTATAGCGTTACAACGACCACAATCTGAGATCACAACAGAGAATATGTGCATTGTATTTATATCAATGTTTCACCTAACCATTATACCTGCACACTCATGCAATACCAAACTTAGGAAGTATAAGAAATATACTCCCAATGATTATCCTACTCGTGATAGACCGAGATCAACGTTCAGGGCGTCCAATAAACCTGTTGAAACATTGTATGACGAGCTCTCGAGTTACCGTATAGCTGTGTCAGAAAACTATTGGGGTGAGACCTCGAGTCCTATTAATTTTTTTTAGATTTAAATTTTGGTCCAGCCTCAATGAGGAATTATGATTATCATCAATTCTCACTATAAGATACTGAGGAACGTATTAAAACTAATGACCCGTCCGACACTTCAGCCTCTTCACTAAGCAAAGCGTGCAGGAGTTATGATCCTCGCTCCTGAGGGAAAAGTGTGCTACAAATTACTAATTTAAGTTTATTGCATATACCACTTATGGGTGCATCCACGAAGGAAGGTATTCTCTCCTAACTGCTTAAACGGCACTGTCACGCCGGTATTAATAGTTATATCCGTAAAAGACACAAGGTTACACGTCTTAACTGTTACCGTTTGTATTCCATGTGATATCACAGTCCTTTCTGTTACCGTCTTGGAAATTGTATGTATCGTAATGTTTCACTCGCTTAAGACCTTTTTCTAAAGGTGTATAGCAGACCTGAGCTAGGCCACCTCGCAGTACGTATAGCCTCACCTCTTGAACGCACCTGCGATTGGCACATAGCCGCCCCGTATTGCTTCGGGCTCCAGGTCAGTGCCCCACATCTCTGCTATTTACCATCGAGAGGGGTACCAAGACTTCCCTCACGCGAACGGGACGCTGCCCAGCGCCGCACCCCGAGTACCGGAGCGAAGCATGCTGGATTGACGCAGCAATAGCCAAATTACGTGCGGGTGTCCGGCCTGGAAGGAGGGCGCAACTGGCTGGTAACCGTTTTATTTCTGGTATCGAATCGTATGCTACCGCGAACGCGCGAGAGGCGGGCGGGTTTTTGCCGATGAGCCGGGGTCAGTACGGCTGTATACGACCAGCGAGTCCAAAGTGAGAGAGCGGTGCCACTCGGCGTAGGAGCGGTAGCGGCGTGAACAGAACTGCGTCCAGGTCGCCTCCTTGGCTACTCCGGGCATGGGGCCTCTGCGGCGGAACGCGCAGCGGATGGGCGGTTCGCGAACAAAGATACACGACCGTCGCACCTGTGTGAGATTTTAGTCTGGGGATAGAGCGTGCTAGGTTGCGGTCTGTGGGCTGAGGCCCGATACAGCCGATGCTGCGGGCATGCGTGCTCCGGCGGGCCCACACCGTGGAGACTAACAGATTACCCCACGGTGGTGGTCCGATCTGCCTAACTTACTCTCGCGGGGAGAGAAGACCGTGCACTCTGGATTCGCCTCAGGGTCCACAACACCGGCGGGGACTCTGACGCCGCGACCGATCTGGCCCGTGGGGAACGTCTCGAGAGGCCAACGGACCGATGAAGTCGTGATCTCGAACAATAGTGGGTGCCGCCCGTCGGATGGCATGTGAACCCTAAGAAAGCGACTGAGTTAGCATGGTCGCTACACACTAGAAAGGGGACGGGCTCGGTCTTCCGCTCAGCCGTAAGCGATCCTCTGTCTCGACATGCTGAACTGACTAGGGCCCTCCAGCGCCGCCTGGGCGCCTTTGGCCCTCGGAACGCCCCAGCGCTAGGGCGCAGGCAGAGCCGCCCCTCAGCCCTCGCGAGCGCGCGCGGGGGCCGTGACGGCGCCCGCTCAGGCTCACCCTCCGCCGGTGGCATGCCCCCGCACGCGAGACACGTAAGCGCGGTCGGACGGCGGGCGGGAGCGGGGCCACGGTGGCAGCCCTCCCGCCGGGGGGGCGCTCCCAGTCGGGATGGTCTGTGCCCCCCGCCCAGGGGGCCCAGGACGCGCACGCAGATCCCTTCGCGCGGGGTTGAAGCAGCTGAGGCCCGCCACCGGCTTCCGGAGGGGACTAGGCGGGGCGGGCTTCCCACCCGGACGCCGCCCGCCGCCCGCGGCCGGCAGGTCCGCTATGGCTTAGGCCGCCTACCCTGCGGGGGGTGTGCGCGCCCGCAGGCCCGCGGGGCTACCCCCTCGCTACGGCGCGCAGGGGCCCGCGCGCCCTGCCTCCTCGCGGGCACCCCGGCCAGCGGGGACACCCGAGGCGTCGGTGCGGCCCGGCGTCCGACACACCCGCGGCCCTCTCGCCCGCGCGGGCGGAGCCGGCCTCGGGCTCACGGCGCGCCTGCTGCCGCCCGCCCCGCCCCGGGCCGGCCCCGGTCTGGTGGGGGGCGTGACGACGAGCGGTCGTCGCCCCGCGGGAGCTGCGCTGCCCCGCGACCGCTGCGCTGCGAACGGTGGCCGCGCAGCGATACGGCGACGCCGCTCCCGCGCAGCAGCCACGGGGGGGCGGGAGGGGGGGCGCTGAACCCGCGGAGGCCCCGCCCCCGGCGCGCCCTCCCGGAGCGGGGCAAACGGGCCCGCCCCTCCAGGTACTGGGCACAGGTCGCGCCTGGCGCCGTGAGCTCAGCGGCGCCCGGCCGGGCGGGGAGCCCGCGCGCGCGGGTGGGACCTCCTTGTGCGGGCCTAGGTAGGGGCAACGGGCACGGCCCGTGACCCAGGGAGAGACGCGGGCGGC     
C       CTATTTTTGCTTATATACAAAATATTTTATGTATTTATTTTAAAAATGAGTAAATCGTTTCTATACTGTTCATAAACATTATTTAATTATATATAACAAAGACTTGTACTGATAATTGTACTTATAACATTTAGTTTAAAACTAATGAAGAAAAAAATTAAAAAATAAATTTCTTAAATAGTTGAAATAAAGGTAATTAATATATAATTATTTTTACACTATGAGTATGAATAATTCGTGACACCTTTCTTTATTAACTAATGTTTTAGTTCAACTTTTATTAATGTTATTGCACTTTCAATTAAATACTTTTTTAAACCACACATAACATTTCATTGGCTATTTAAATATTTTGGTATTATAATGGCTCTATCAACATTGCTTTTGATCTGACTAACGAATTTGTATATTAATATTAATTTAATATACTTGAACAACTTAAAGATGATTATAAATTACTGGTTATTATTTTATATTAAGATTAATAAATTTGTTCATGTATTTAAAATAAAACGAATTTTAAAGTGAATTAAAAAGCATAATATTTGTAAATTGTCTACTTAATAATAAATGTAAATAAAAAATATTATCAAACATTAAACGCTAATATATATCAATGAATCATTTATAAATATTACCTTAGACCCTTTAGAATGTGATTTTATAAGTAGAAGATTAAAAAAATGAAAATAAAAATTAATAAACCGAGACTTAATTAATAGCGTATTTATCACTAAACATAAAAATAAGTAATTGTGTTTATTAAATTTATATATCCATCTAAGAGAACTTTACAATAATAAATCTTTTAAAACAATATAAATTTAAATATTAAATTGCTATAGATTACTATGAATAATATTTACAATATATATGTAAAAGGTACTTTCCAATAAACTATGGTAAATATAATAATCTCAAAGGTATTCAATTGATATTAAATGCTATCAGTTAAACAAATGACCTGTGAAATCAGATAAACTTAATGAACTTAAAATATCACTATCAACAATGTGCGCTGTAAATATCGGTGATTTGTTCAAGATGTCTAACTTACACGACTTTAGTCCATTACCCAATCAAGAGACCTACATTCAGTATACTAAATATCCCCTCTCGTAAAGTACGTAAAGTTTTGTTCAAAGCGCTACTTGATAGCCCGCAATATAACTAATTAAAATCCGGCATTCTTGGCGCCTGGTAGGCATATCCAGTTACCGACGAAGATAAACGAGCCAACACTGGACGTTACCAGGGCTAAACCAGCTGTCCAAGATCGGACATACAGTAATTTGGCCGTCGTGAGTCTATAGCGTCACGACGACCCCAATGTGAGATCACTACAGTGAATATGTGCATGGTATTTATCTCAATGTTTCCCCTAACCATTATACATGCACACTCTTGCAATTCCAAACTTAGGTGGTATATAAAATATACTCGCAATGATTATCCTACTCGTGATCGACCGTGAACAACGTTCAGGTCGAACAGTAAACCTGTTGAAACATTATACGACGAGCTCGCGAGTTACCGTATAGCTATGTCAGAAAACTATTGGGGTGATACCTCGAGTCCTGTTGATTTTTTTTAGACTCAAATTTTGCTCCAACCTCAATTAGGAATTATGATTACCTTCAATTCTCACTATAAGATACTGAGGAACGTATTAAAACTAATGACCCATTCGACAGTTCAGCCTCTTCACTAAGCAAAGCGTGCAGGAGTTATGTTCCTCGCTCCTGAGTGAAAAGTGGGCTACAAATTACTAATTTAATTTTATTGCGTATATCACTTATGGGTGCATCCATGAAGGAAGGTGTTCCCTACTAACTGCTTAGACGGCACTGTCACGCCGGTATTAATAGTTATATCCGTAAAACACACAAGGTTAGAGGTCTTACCTGTTACCGTGAGTATTCCATGAGATAACACAGTCCTTTATGTTACCGTCTTGTAAATTATATGTTTCGTAATGTTTCATTCCCTTATGGCCTGTTGCTAAAGGTGTATAGCAGACCTGAGCTAGGCCATCTAGCAGTACGTCTAGTCACACCGGTCGCGCGCACATGAGATTGGCACAAAGCCGGCTCGTGGTACCTCGGGCTCCTCGGCGGTGCCCCACATCCCTGCTATTTACCATCGACAGGGGTACCGAGACTTCCGTTACGGGAACTGGACGCGGCCCAGTTCCGCACCCCGAGTACCGGAGAGAATCAGGCTGGATTGACGCAGCCATTGCCAAATTACGTGCGGCTGTCCGGCCTGGAAGGAGGCCACAACGGGCTAGTGACCGTTTTCTGTTTGGTATCGAATTGTATGCAACCGCGATCGCGCAAGAGGTGGGCGGGTTGTTGACGGTCAGCCGGGGTAAGTACGCCTGTATGCGACCAGCGAGTCCAAAGTTAGGGGGCCGTGGCACTCGGCGTAGTAGCGGTAGAGACGTGAACTGAACGGGGGCCTGGACGTCTCCTTGGCAACTTCGTGCTTCCCGCCTCTGCGACGGATCGCGCAGCGGATCGGCGGCTTGCGAACAAAGATACACGATCGTCGCACCTGTGTGAGATTTTATCCTGGGGATAGAGCGTGCGTGTTTGCGATCGCTGTGCTCGGGCCCGCTACAGCGGATGCTACGGGCATGCGTGCTCCGGCGGGACAACAACGTGGAGACTATCAGATTACCCCACCGGGGAGGTCCGATCCGGCTAAGTTACTCTCGCGGGGAGATAAGACCTTCCACTCTGTAATCGCCTCAAGGTCCAAAATACCGGCGGGGACTCTGACGCCGGGACGGATCTGGGTTGTCGGGAACGCCTCGAGAGGCGAAGGGACCGAGGAAGTCGTCATCTCGAACAATAGGGGGTGCCGCCCCTGCGACGGCATGTAAACCCCAAGAAAGCGCCTGAGTTAGCATGTTCGCTTCACACTAGAAAGCGGACGAGCACGGTCTTCCGCTGAGCTGTACACCATCCTCTGTCTCATCATCGTGAACAGAATAGGGCCCCCCAGCGCCGGCTCGCCGCCACTGGCCATCGGAACGCCCCAGAGCTAGGGCGCAAGCTGAGCCGCCCCTGAGTCCTCACCAGCGCGCCCGCGGCCCGGGCCCCCGCCGGGTCAGGCTCACCCCGCGCCGGTGGCACGCCCCCACACGCGAGGCACGTAAGGGCCGTCGGACGCCGGGCGGGAGCGGGGCCGCGCTGGCAGCGCTCCGGCCGGGGGGGCGTCCCCGGTCGGGATGGTCTGTGCCCCCCGCCCAGGGGGCCCAGTACGCGCACGCAGATACCGTCGCGCGGCGTTGAAGCATCTCAGGCCGGCCACCGGCTTCCCGAGGGGCATAGGCGGGGCGGGCACCCCGCTCTGAGGCCGGCTGCCGACCGCGGGCGGCACGTCCGCTCTGGCGTAGCCCGCCTACCCTGCGGGGGGTGTGCGCGCCAGCAGGCCCGCGCGGGTAGCCCCTGGCTATGGCGCGTAGCAGCCCGCGCGCCCTGCGCCCTCGCCGGCACCCCGGCCAGCGGGGACTCCGGAGGCGTCGGTGCGGCCCCGCCTCTGACACACCCGCGCCCCTCTCGCCCGCGCGGCCCGAGCCGGCCTCGGGCTCAGGGCGCGCCTGCTCCCGACCCCCCGGCGCCGGGCCCGCCCCCGTCGTGGGGGGGGCGCGACGACGAGCGCTCGGCGCCGCGCGGGAGCGGCGCGGCCCTGGGACCGCTGCGGTGCCAACGGTTGCCGCGCAGCGGTACGGCGACGCCGCGCCCGCGCAGCAGCCGCGGGGGGGCGGGGGCGGGGCCGCTGAACCCGCCGAGGCCCGGGCCCTGGCGCGCCCTCCGGGAGTGGGGCAGGCGGGCCCGCCCCTACAGGTACTGGGCACGGCTCGCGCCTGGCGCCGTGAGCTCAGCCGCGCCCGGCCGCGCGGGGTGGCCGCACGCGCGGGTGGGACCCCCTTCTGCGGCCCTCGGTACGGGCAACGGGCACGGGCCCTGACCCAGGGAGAGGCGCGGGTGGC     
B       CTATTTTTGCTTATATACAAAATATTTTATTTATATAATTTAAAAATGAGTAAATTGTTTCTATACTGTTCATAAACATTAATTAATTATATATAACTATGACTTGAACTGCTAATTGATCTTATAACATTTAGATTAATACTAATGAAGAAGCAAATAAAAAAATAAATTTCTTAAATAATTGAAAAAAAGGTAATTAATATATATTAATACTTACACTATGAGTATGATTAATTAGAGACACCTTTCTTTACTCACTAATGTTTTAGTTCAACTTTAATTAATGTTCTTGCACTTTTAATTAAAAACTTTTTTAATTCACACATAACATTACATTGGCTATTTAAAAATTTTGGAATCATAATGGCTCTTACAACGTTGCCTTTGATCTGACTAACGAATTTGTATATTAATGTTAATTTAATAAACTTGAGCAACTTAAAGTTGATTATAAATTACTGGTTATTATTTTATATTAATATTCATAAATTTTTTCAAGTATTTAAAATAAATCGTATTTTATTGTGTATTAAAAAGCATAATATTAGTAAATTGTCTACTTAATAATAAATGAAAATAATAAATATTATCTAACATTAAACCCTAGTTTATATCAATTAATTATTTATAAATATTACCTTAGACCCTTTAGAAAGTGATATTATATGTAGAAGATTAAAAAAATAAAAATAAAGATTAATAAACCGAGACTTAATTAATAGCGTATTTATCACTTAACATAAAAATAAGTAATTGTGCTTATTAAATTTATATTTCCATCAAAGAGAACTTTACAATATAAAAATTTATAAAACAAAATAAATTTAAATATTAAATTGCTATTGATTACTATTAATAATAATTACAATATATATATAAGATGAACTTTCCAATAAACTATGGTACATATAATAATCTCAATGGTATTCATTTGATATAAAATGCTATCAGTTAAACAAATGATCTGTGAAATCAGATAAAATTACTGAACTTAAAAAATCACTATCATCAATGGGCGCTGTAAATATCGGTGATTTGTTCAAGATGACTAACTTACACCTCTTTACTCCATTACCCAATCAAAAGACCCGCAATCACTATACTAAATATCCCCTCTCGTAAAGTACGTAAAGTTTTGTTCAAAGCGCTACTTGATAGCTTGCAATATAACTAATTAAAACCCGACATTCTCGGCGCGTGGTAGGCATATCCAGTTACCGACGAAGATGAACGAGCCAACACTGGACGTTACCAGGGCTAAACCAGCTGTCCACGTTCGGACATTCAGTAATTGGGCCGTCGTGAGTATATAGCGTCACCACGACCTCAATGGGAGATCACCACAGTGATTATGTGCATTGTATTTATCTGAATGTTTCCCCTAACCATTATACCTGCACATTCATGCCATTCCAAACTTAGGTGGGATATCAAATCTACTCGCAATGATTATCCGACACGTGATGGACCGTGAGCAACCTTCAGGACGTTCAGTAAACCTGTTGAAACATTTTATGACGAGCGCTCGAGTTAGCGTATAGCTGTGTCAGAAAACTATTGGGGTGATACCTCGAGTCCTATTGATTTTTTTTAGTCTGAAATTTTGGTCCAACCTCAATCAGGAATTATGAGTACCCTCAATTCTCACTATAAGATACTGAGGAACGAATTAAGACTAATGACACATCCTACAATTCAGCCTTTTCACTAAGCAAAGCGTGCAGGAGTTATGATCCTCGCTCATGAGAGAAAAGTGTGCTACAAATGACTAATCTAATTATATTGCAAATAGCACTTAGGTGTGCATCCATGAGGGAAGGTCTTCCCTCCAAACTGCATACACGGCACTTACACGCCGGTATTAATAGTTATATCCGTTAAAAACACAAGGTTAGACGTCTTACCTGTTACCGTTTGTATTCCATGTGATATCACAGTCCTTTATGTTACCCTCTTGAAAATTATATGTTTCGTAATGTTTCATTCACTTACGACCTTTTGCTAAAGGTGTGTAGCCGACCTGAGCTAGGCCATCTAGCAGTACGTCTAGACACACCTCTCGCTCGCTCATGAGATTGGCACATAGCCGTCCCGTGTTACCTCGGGCTCCTTGGCGGTGTCCCACATCGCTGCTATCTACCATCGACAGGGGTACCCAGACTTCCCTTACGAGAACGGGACGATGCCCAGTGGCGCACCCCGACTACCGGGGCGAATCAGGCTGGATTGACGCAGCAATAGCCATATTACGTACGGCTGTCCGGCGTGGAAGGAGGTCGCAACGGGCTGGTGACCGTTTTCTTTCTGGTATCGATTCGTAAGCCAACGCGAATGCGCAAGAGGCGGGCGGGTTGCTGACGATCAGCCGGGGTTAGTACGCCTGTATACCACCAGCGAGACCAAAGTTAGCGAGCCGTGCCACTCGGCGAAGTAGCGGTAGCGTCGTGAACTGAACGGGGGCCTGGAGGGCTCCTTGGCAACTCCGGGCATTGGGCCTCTGCGGCGGACCGCGCAGCTGATGGGCGGTCTGCGAACAAAGATACACGACCGTCGAACCTGTGTGAGATTCTATCCTGGGGATAGAGCGTGCTACGTTGCGATCGGTGAGCTCGGGCCCGCTACAGCGGCTGCTACGGGCATGCGTACTCCGGCGGGACCACACCGTGGAGACGATCAGATTACCCCACGGCGGTGGTCCGATCTGGCTAAGTTACTCTCGCGGGGATAAAAGACCGTGCACTCTGGTGTCGCCTCAGGGTCCAAAATACCGGCGGGGACTCTGACGCCGCCATCGATCTGGGCCGTTGGGAACGCCTCGAGAGGCTATCCGACCGACGAAGTCGTCATCTCGAACAATAGCGGGTGTCGCCCGTCTGGCGGCATGTAACCCCCAAGAAAGCCGCTTTGTTAGCATCTTCGCTACACACTAGAAAGCGGACGGGCACGGTGTTCCGATAAGCTGTACACGTTCCTCTGTCTCCCCATAGTGAACGGATTAGGGCCGCCCAGCGCCGCCTCGCCGCCGCTGGCCCTCGGAACGCCCCAGAGCTAGGGCGCAAGCAGAGCCGCCCCGCAGCCCTCACCAGCGCGCCCGCGGCCCTTGCCGCCGCCACTTCAGGCTCAGCATGTGCCGGTGGCATGGCCCCTCACGCGAGTCACGTAAGCGCCGTCAGACGCCGGGCCGGAGCGGGGCCCCGTTGGCAGGGCTCCCGCCGGGGGGGCGGTCCCGGTCGGGATGGTCTGTGCCCCCCCCCCAGGGGGCCCAGTACGGGCACGCAGATCCCTTCGCGCGGCGTGTAAGCACCTCAGGCCGGCCACCGGCTTCCCGACGGTAATAGGCGGTGCGGGCGACCCCCGCGGAGGCCGGCGGCCGACCGCGGGCGGCAGGGCCGCTCTGGCCTAGGCCGCCTACCCTGCGGGGGGTGTGCGCGCCCGCAGGCCCGCGCGGGTAGCCCCTGGCTATGGCGCGCAGCGGCCCGCGTGCCCTGCGTCCTCGCCGGCACCCCGGCCAGCGGGGACGCCCGAGCCGAAGGTGCGGCCCCGCGGCCGACACACCGCCGCCCCTCTCGCCCGGGCGGCCGGGGCCGCCCTCGGGCTCAGCGCGCGCGTGCTCCCGCCCGCCCCTCACCGGGGCCGCCCCGGTCTAGTGGGGAGCGGGACGACCACCGCTCGACGCCCCGAGGGAGCAGCGCGGGCCTGCGACCTCTGCGCTGCGAACGGTTGCCGCTCAGCGCTACGGCGACGCCGCGCCCGCGCAGCAGCCCCGGGCGGGCGCGCGGGGGGGCGCCGAACGCGCGGAGGCCCGGCCCCCGCCGCGCCCTCCCGGAGGGGGGCACACGGGCCCGCCCCTGCACGTACTGGGCACTGGTCGCGCCTGGCGCCGTGAGCTCAGCGGCGCCCGGCCGCCCGGGGTGACCGCCCGCGCGGGTGGGCCCTCCTCATGCGGTCCTAGGGAGGAGGAACGGGCACGGGCCGTGACGCAGGGACAGCCGCGGGCGGC     
A       CTATTTTTGCTTATATACAAAATATTTTATATATTTTATTTAAAAATGAGTAAAATGTTTCTATACTGTTCATGAACAATAATTTATTATATCTAACAAAGACTTGTACTGTTAATTGTACTAATAACATCTAGTTTAATACTAATGAAGAATCAAATTAAAAAATAAATTTCTTAAATAATTGAAATAAAGGTAATTAATATATATTAATATTTACACTATGAGTATGAAAAATTAGAGACACCTTTTTTTATTTACTAATGTTTTAGTTCAACTTTTATTAATGTTTTTGCACTTTAAATTATATACTTTTTTAATACACACATAACATTTCATTGGCTATTTAAATATTTTGGAATAATACTGGCTCTTACAACGTTGCGTTTGATCTGACTAACGAATTTGTATATTAATTTTAATTTAATGGACTTGAACCACTTAAAGGTGATTATAAATTATTGGTTATTATTTTATATTAAGATTAATAAACTTGTTCAAGTATTTAAAATAAAACGTATTTTATAGTGTATTTAAAAGCTTAATATTTGTAAAATGTCTACTTAATAATAAATGAAAATAAAAAATATTATCTTACATTAAACCCTAGTATATATCAATGAATAATTTATAAATATTACCTTAGACCCTTGAGAATGTGATCTTATATGTAGAAGATTAAAAAAATAAAAATAAAAATTAATAAACCGAGACTTAATTAATAGCGTATTTATCACTTAACATAAAAATAAGTAATTGTACTTATTAAATTTATATATCCATCCAAGAGAACTTTACAATATAAAAATTTGTAAAACAATATAAATTTTAATATTAAATTGCTATGGATTACTATTAATAATATTTACAATATATATTTAATATGCCCTTTCCAATAAACTATGGTAAATATAATAATCTCAATGGTATTCATTTGATATTAAATGCTATCAGTTAAACAAATGACCTGTGAAATCAGATAAATTTAATGAACTTAAAATATCACTATCAACAATGGGCGCTGTAAATCTCGGTGATTTGTTCTAGATGGCTATCTTACACCTCTTTATACCATTACCCAATCAACAGACCCACAATCAAGATACTAGATCTCCCCTCTCGTAGAGTACGTAAAGTTTTGTTCAAAGCGCTACTTGATAGCTTGGAATATAACTAATTAAAACCCGGCATTCTCGGCGCTTGGTAGGCATATCCAGTTACCGACGAAGACCAACGAGTCAACACTGGACGTTACCAGGGCTAAATAAGCTGTCCAAGCTCGGACATTCAGTAATTTGGCCGTCGTGAGTATATAGCGTCACCACGACCGCAATGAGAGATCCCAACAGTGACTATGTGCATTGTATTTATTTCAATGTTACGCCTAACCATTATACCTGCACATTCATGCAATTCCAAACTTAGGCGGTATAATAACTCTACACACAATGATTATCCTACCCGTGATAGACCGTGACCAACTTTCAGGGCGTCAAGTAAACCTGTTGAAACATTATATGACGAGCGCTCGAGTTACCGTATAGCTTTGTCAGAAAACTATTGGGGTGACACCTCGAGTCCTATTTATGTTTTTTAGACTTAAATTTTGTTCCACCCTTAATTAGGAATTATGATTACCTTCACTTCTCACTATAAGATACTGAGGAACGGATTAATACTAATGACACATCCGACAGTTCAGCTTCTTCACTAAGCAAAGCGTGCAGGAGTTATGGTCCTCGCTCCTGAGTGAAAAGTGTGCTACAAATTACTAATTTAAATTTATTGCGTATATCACTTATGGGTGCATCCATGAGGGAAGGTCTTCCCTCCTAACTGCGTACACGGCCCTGTCACGCCGGTATTAATAGTTATATCCGTAAAAGACACAAGGTTATACGTCTTACCTGTTAGCGACTGTATTCCATGTGTTAACACAGTCCTTTATGTTACCGTCTTGAAAATTATATGTTTCGTAATGTTTCATCCACTTACGTCCTATTGCTAAAGGTGTGGAGCAGACCTGAGCTAGGCCAGCCCGGAGTACGTATAGTCCCACCTGTCGCCCGCACATGTGATTGGCACACAGCCGTCACGTAGTACCTCGGGCTCCTAAGCGGTGGCCCACATCTCAGTTATTTACCATCGGCAGGGGTACCCAGACTTCCCTTACGGGAACCGGACGCGGCCCAGTGCCGCACCCCCAATACCGGAGTCAATCAGGCTGGATTGACGCAGGAATAGCCAAATTACGTACGGCTGTCCGGCCTGGAAGGGGGCCGCAACGGGCTCGTGACCGTTTTCTTTATGGTATGGAATCGTATGCCAACGCGATCGCGCAAGAGGCGGGCGGCTTTTGGCCGGTCAGCCGGGGTAAGCACGGCTGTATGCGACTAGTGAGTCCAAAGTCAGAGAGCCGTGGCACTCGGCGTAGTGGCGATAGTGGCGTGAACTGAACCGTGGCCGGGACGGCTCCTTGGCAACTGCGGGCGTAGAGCCTCTGCGCCGGACCGCGCATCTGATGGGCGGTCCGCGAAGAAAGATACACGAGCGTCGCACCGGTGCGTGATTTTAAACTGGGGATAGAGCGTTCTACCTGCCGATCGGTGCGCTCGGGCCCGCTACAGCGGGTGCTACGGGCATGCGTGCTCCGGCGTGACCACACCGTCGAGACTATCAGATTACCCCACGGGGGAGTTCCGATCTGGCTAAATTACTCTCGCGTGGAGACAAGACCGTGCACTCTGCCCTCGCCTCAGGGTCCAAAATACCGGCGGGGACTCTGAGGCCGCGATCGATCTGGGCCGCGGGGAACGACTCGAGAGGCCATCGGACCGAGGAAGTCGTCATCTCGAACAATAGGGGGTGCCGCCCGTCAGATGGCATGTAAGCCCGAAGAAAGCGACTAAGTTAGCATGCTCGCTACACACTAGAAAGCGGACGGGCACGGTGTTCCGATGAGCTGTAGGCGATCCTCTGTCTCCCCATGGTGAACAGAATAGGGCCCCCCAGCGCCGCCTCGCGGACGCTGGCGCTCGGAGTGCCCCTGACCTAGGGCGCAAACAGAGCCGCCCCTGAGTCCTCACCAGCGCGCCCGCGGCCCGCGCCCCCGCGAGCTCAGGCTCGCCCTGCGCCGGTGGCACGCCCCGCCACGCGAGCCACGTAAGGGCCGTCGGACGCCGGGCGGCAGCGGGGCCACGGTGGGAGCGCTCCGGGCGGGGGGGCGGTCGCGGTCGGGATGGTCTGTGCCCGCCGCCCAGGGGGCCCAGTACGGGCACGCAGATCCCTTCGCGCGGGGTTGAAGCAGCTCACGCCGGCCACCGGCTTCCCGACGGTGAGGGGCGGGGCGGGCAGCCCGCCCTGACGGCGGCGGCCGACCGCGGGCGGGAGGCCCGGTCCGGGGTAGACGGGCTACCCTGCGCGGGGTGCGCGCGCCCGCGGGCCCGCGCGGGTAGCCCCTGGCTATGGCGCGCAGAGGCCCGCGCGCCCTGCCTCCTCGCCGGCACCCCGGCCAGCGGGGACACCCGAGGCGGACGTCCGGCCCCGCGTCCGACACAACTGCGCCCCTCTCGCCCGCGCTGCCTGAGCCGGCCTCGGGCTCAGGGCGCGCCTGGTCCCGGCCGCCCCCCCCCGGGCGCGCCCCGCACTGGTGGGGCGCGGGACGACGAGCGATCGTTGCCCCGCCGGAGCGGCGCTGGGGTTGGACCACTGCGGTGCGACCGGTTGCCCCTCAGCGCTACGCCGACGCGGCGCCCGCGCGGCAGCCACGGGCGGGCGGGAGGGGGGGCGCTGAACGCCCGGAGGCCCGGCCCCCGCCGCGCCCTCCCGGAGCGGGGCAGACGGGCCCGCCCCTCCACGTACTGGGCACGGCTCGCGCCTGGCGCCCTGAGCTCAGCGGCGCCCGGCCGCGCGGGGTGCCCGCCCGCGCGGGTGGGACCTCGTCGGGCGGCCCTCGGCAGGGGGAACGGGCACCGGCCGTGACGCAGGGACGGGCGCGGGGCGC     
