# Supplementary material for: A simple method for data partitioning based on relative evolutionary rates
Source: PeerJ. 2018 Aug 28;6:e5498. doi: 10.7717/peerj.5498 (PMC6118207; doi:10.7717/peerj.5498)
Supplement: Data S1 — The datasets are provided in the PHYLIP format. [file peerj-06-5498-s002.zip › DataS2/AS2-2.phy]

17  4000
out     CCTAAATTGGTATCTAACTTAACTCTATTTCTTGTTATCCTCATTCTATTTTTTTAAAAAAATATGTGAATACATTAAATAGTAATAAGTAAATAACAAGGCGCATAATATAACCATTTCCTATCTAAAATTATATAAGTAAGTACACCTTTTATTTGATCAATTTAAAACTAAACTTGTAAGATGTGATTAAGTAATTTAATTCTTTCAGACTTTTTGACTCTATTTGATAATATGCTTATCTTGGTCGTACATATTTGTTTATATTTGTTAATTCAAAAATAACTACTTTTTCTAGTTGTTATAAAAAAGATATATGTGACCGGAAGAATATACTAATAGTATAGAATTAATTTATATAATTTTCTACTGTAATTCAACCATAATCTTTAAATTAGGATGCATTCATTATATAAAAATTTGATTGCATTATCATATCATATATACTCTACTCAAGTCTTATAGTCCAATTATCAATATTTCTTATGTATATTAAGTCTGAAAAAAATTTAAAAAACATTTCGGATTACCATAATTAATTTTTTTCTAATTTACTAAACCACAGTATAAATATCATATAACACACGGTCGCATTAGGACACATAATAATTGCTGGAATAGGCATGAAATTCGTAAAGGCATATAACTTATGAACATTAAGATGAATATTTAAACGATTTACTTACACTAATATAATGAGAGATTAAGCAAGATCAACTATTCTCAAAAAAATTGATCCTGCTAATATTATAATACATTAGAAATTTTTCTTATAATTACATATAAATATCTAAGACACTCTATGTTAAATTTAATGAAAATTTTTCAAGAAGCTACTTTAAATCTTCAATTAATAAAAATAATATTTTACATATGAAAGTATACATATAATTTTAGATATAAAATCTTATTACCTTTTAGATTAAAAATAAGTTTATCAACTTTCTTAAATTCGTTTTATTCAATAAATTTTAAAATATTGAATATTTACTTTACTTAAAAGCTGCTATCTTATCAAATTCTCCTAACAGGAACTAGAGACCGTAACTTTAGAGTAAAGATTAAATAAATCTACTAGGTCAGTCTATACTCCTGACAAACTAAATCACATTCTGACTCAAGTAGTCTATGATTGTCAGACGACATACTTAATAGGTTTGATCCTGGATCTTTGAGGTACGTGTCTGTCTAAGCTGTAAAGAAATATAATTGTCTACGTTGCGATGTCTGCCCTATGTCATGCTCAAGAAGAGCTACAGTTCATACCGACCCCGGTTAATAACGAGCTTAGTATACATCTAGATTTAATACGCACAATATGGTCGCGACATGTAAGCTAACAAGAAACCGTAAACTAAATGCACTGGGTACAAACATATTGATAGTCCACCACGCCAAATTAAACAGTTGGTTATCGCTAAATGAGATCTAAGTAGGTTCTTGAACTGAAATGTCTTTTTAGTCATAACACACCGTGTGTCGGACCCAGAAATTCGACAATGTTATTTATGGAATGCTCTGGAGTTTACGTACACCGCCATCCCACCCTGTTGAAGCCTCTGATGATGTGGTGAGGAAATAGAAATACACATGCAATAAATAAATGCACTGTTGTGCGACAGTTTCGCGCATGGGGAACACAACATAACCGATATGCCAATCGATAAAAAGTTGTTTATCCTTGAATTCTATCCTTGGGTAGATGGTCCAGATTTTTTATAGTCAACTTAATATCACCATTGGCTACAAGTAGTTTTCTAGTGACCTGAGCATATGTTACACGCCGAACAATTGTTAGGTATTCGAGTAGTAGCAATCAGAACTTGACATCCACAATAGAAAAAGTTGGTAACAGAACTTTTATTAATTATGGAACTACTTTGAGATCTCACGCGAGTCTTTACAACGAAAACAAATCCAACAATGATCTCGTAAGATCAGACTGCGGCAGATACAATCAATTGGTACTCCCTAACCAAGTTGATCCCCACGAGTTATCAGACGGCCCTGCCAATATTCTGCCGCGTAGGCGCCGCCGGAACCCCTGCCGGCGCGGGAAAAACTCTCACCATCACCCCTCGGCGGCCGAATACCGAGATGGATGGGGGAGTCGATTATCGGCAACGACCCCCCTCTCCCGAAGCCAGACGCTAGCGCTCTTTACAGACTTATCAACAGGAGGTACAGCGTGTTTACGGCGGGAACGGCAGGACGCGAGGTAGCAGCACTTCGATCAGTTTAGGGCCGGCGCAACAGAGATCGACCTCGCTCCGGAAGTGCCTGGCCCAGGGCATGAGTCCCAGTCAGAGGTCGCGGGGCCACTCCTACGCTGGCTTGCGTACTGCTTTAATAACATAGCATGCTGTAGCCGGTACGCGGTCTGAGCCGGCTAGCCGCACCTGCGCTTTAGCACCGGGAGCGGGGACGCGTGCAGATGAGGAAAGGGGCTTGTGCCTCAATGTATGTCGAGGGACCAGGTCGGCCGGGTTATATCCGTTCCCTTACGGGTTCTATTCACCTGCACACCTTGTTAGACGGTGCCATCGGATGCGGGTGCCGCGCTGGCGAGTTGAACCTTTTGGGAATCGGGGCGGGGTTTTCGGACAGGGGCAAGGGGAGGGCCACGCAAGTGTTAGGTTATTAGAGCTTGTCCTTCTCCCAGCTTTAGGACGTGTTAGCCAGCCCTGTCGTACCGCCAACTTCGCCCATGCTATGCAGTTAGTTATCCTCCTGGGGGCCGTGGGGAGGCAGCTTAGCTACCCGGGTCGCGTGGGCGTTCACGTTTTGTGGCTGCTTTCCGGGTCGGCCTGGAGCGTGGCCCTGTAGCCGGCACCGCTCAGTACTGTGCGCAGCATCATCGCCTCGGGGGCCCTGACAACCACGCCCAGATTGGTACAGATGCCCGGCCGGGACTGTGCGGGGAAATTTGGCAGCGCTGCGGAAGACGAAGTACCACAAGTGCCATACACCGCCGACGGACATTAGTCGTCGTCGATGCCGCGGTGGGCGGCGCCCGGGCCAACGCGCCCGAGGTGCTCCATCCCGACCCCCCGGGCGGGGCGGCTGCAGTAACGGACCCCTGTCCGGGGGCCCAGTGCCCCCCCGCGCGGGAGGCGGTCTGCGGGGTGACCGCGTGGCGCGGTGTGGGGCTGACGCCCGCCGGCGCCCCCCCTGGGGTGCCGCGAGGCGGCTCAGGCCGCCCGGCTCATGCTCCCGGAGTGGAGCGCCGCCCTGGTTGCGACCCCCGGGGCCGGCTGCGGGACGCTCGGAGCCGCGGACGCTCACGCCGGCGATGCCGGCCGCCGGTCGGGTGCACGGCGAAGGGTGCGAGCCGCCCCAGCCCCGGGCGGTCGGATCGTCCTGACCTGGGAGCGCGATCGGGCTGCGGTACATGGCGCCGTCCCCTGGCAGGGGCGGGTACGCGGCCCGCGTGCCGCCACGCCCCCTGCCGGGGGAGGCGGGGAAGTCCAGCCAGGAGGACGGGCGGACACGCGGCGTGACGCGGTGGGGCGCCTCCCTGCGCCACGCCGCGCACAAGGGGGGGCTCCTCCCGAGGAGGCGCTGGGGGGCTGCGGAGCGCCTGAGGCCGCGCGGCCGGCCCGAGGTGGCCTCGGACGGCTACCCCGCGTTCGGCCCGGGGCGAGGCACGTGCTGCCGGGAGGCCTGGCCCCCGCAATGACCGGAGCGGCGGCTCCGGTGCGCGAGCCCGGGGAGCCGGCCGTGCGCGCGCTGTCAGGGCCGGCGGCAGAGGCACCGCCCCCCGCCCAGGCGCCCGGCCGGTCGGGCGGGGGCGCCAATCCCCGGCGGGGTCGGCCGCCTTGCCCCCCCATCGCCGGCCGCGGCTCCCACTGCAGGGCCGCCTACGGGCCCGCCGCGTGTGGACTGGACCGGCCCCCCGCCTTGCCTGCCTGGTCGTCGTGGAGCGCCGGCCGACGGGGGACGCGCCAACCCGACGCGGCGACCGCGGACGCCCAAACGCCCTCCCTGGCGCTCCCCCCGG     
P       CCTAAATGGGTCTCTAACTTAACACTATTTCTTGTTATTCACATTCAATTTTTTGAAAACAATATGTGAATACATTAAATAGTCATAAGTAAATAACATGGCGCACAATATAACCATTTCCTATCTAAAATTATATAAGTAAGTACACCATTTATTTGATCAATTTAAAACTAAACTAGTATGATGTGATTAAGTAATTTAATGCTATTAGACTTTTTGACTCTATTTGATAATATGCAAATCTTGATCGTTCATATTTGTTGATCTTTGTAATTCCAAAAATAGCTTCTTTTTCTAGTTGTAATAAAAAAGATATATGTAACCGGAAGAATATACTAATAGTAAAGAATTAATTTATATAATTTTTTAATGTAATTCAACCAAAATATATAAATTAGGATGCATTTATTATATAAAAATTTGATTGCATTATTATTTAATATATACCCTACTCAAGTCTTATAGTCCAATTATCAATATTTCTTAAGTATATTAAGTCTGAAAAACATTTAAAAAACATTTCGTATTACCATAATTAATTTTTTTCAAATATACTAATCCACAGTATAAATATCATATAACACATGGTCTCATTCAGACACATAATATTTGCTGGAATAGGCATGAAATTCGTAAAAGCATATAACTTATGAACATTAAGATGAATATTTAAACGATTTACTTACTCTAATATAATGAGAAATTAAGCAAGATCAAGTATACTCAAAAAAAGTGATCCTGCTAGTATTATAATAGATTAGATATTTTTATTATAATTACATATAAATATCTAAGACACTCTATGTTAAAATTAATGTAAATTTTTCAAGAAGATACTTTAAATCTTCTATTAATAAAAATAATATTTTACATATGAAAGTATACATATAATTTTAGATATAAAATCTTATTACCTTTTTGATTTAAAATAAGTTCATCAACTTTCTTAAATTCGTTTTATATAATAAATTTGAAAATATTGAATATTTACATTACTTAAATGCTGCTATCTTATCACATTCTCCTAACAGGAACTTGAGACCGTAACTTTGGAGTAAAGATTAAATGAATCTACTAGGTCAGTCTATATTCCTGACAAACTAAATCACATTCTGAGTCTAGTAGTCTTTGATTCTCAGACGATATACGTAATATGTTTGATCCTGGTTCCTTGAGGTACGTGTCTGTCTAATCTCTAAAGAAATATTATTGTCAACGCTGCGATGTCTTCGCCATATCATGCCCAAGAAGAGCTAAAGTTCATACCGACCCCGGTAAATAACCAGCTTGCTACACATCTAGTTTTATTACGCACAATATGGACGCGACAAGTAAGGTTACAAGAAACCGTAAACTATATGCACTGGGTACAAACATATTGAAAGTCCACCACGCAAAATTAAACAGGTGGATATCGCTATATAAGATCTAAGTAGGTTCTCGAACTGAAATGTCTTTCTAGTCATAACACATCTTGTGTCGGACCAAGAAATTCGTCAACATTATTGTTGGAAAGCTCTGGAGTTTACGTACACCGCCGTCTCTCCCAGTTGAAGCCTCTGTTGAGGTGGTGAGGAAATAAAAATACTCATGCAATAAATAAATGCACCGTGGTACGACATTGTCGCGCATTGGGAAGACAACATAACCGAGATGCCAATAGAAAAAAAGATATTTATCCTAGAATTCTATCCGTGGGCAGATGGTCCAGATTTTTTATAGTCAACATAATAACACCATTGGCAACAAGTAGTTTTCTAGTAACCTGAGCATATGTTACACGCCGAACAATTGTTAGGTATTCCAGTAGTAGCAATCAGAACGTGACATCCACAACAGAAATAGTTGGTAACAGAACTTATATTAATTATGGTACTACATTGCGATCTCACGAGAGTCTTTTCAACGAAAAGCAATCCAACAATGATCTCGTAAGATCATACTCCGGCCGAAACAATCAATTAGTACTTCCTAACCAAGTTGCTCCCCACAAGTGTTCAGACGGCCCTCCCAATCATCTGCCGCGTAGGGGCCGCCGGAACCACTGCCGGTGCGGGAAACATTCTCACCATCAGCCCTCGGCTGCCGAATACCCAGATGGATGGGGGAGTCACTTATGGGCAACGTCCGCCCTCTCCCGAAGCCAGACGCTAGCGCTCTTTACAGACTTATCAACTGGAGGTTCAAGGTGTTTACGGCGGGAACGGCAGGACGTGAGGCAGCAGCACTTCGATTAGTTCAGGGCCGGCGCAACAGAGATCGACCTCTCACCGGAAGTGCCTGGCGCAGGGCATGGATTCCAGGCAGCGGTGGCTGTGCCATTCCTACGGTGGCTTGCGTACGGCTTTAATAACATATCATGCTGAAGCCGGCACGGGGTCTGAGCCGGCTATCCGCATCTGGGCTCTAGGTCCGGGAGCGGGGGCGCGTGCCGAAGAGGAAAGGGCATTATGCCTCAATGTATGTCGAGGGTCCAGGCCCGCCCGGTTACAACCCTGCCCTTACGGGTTGCATTCACCTGCACACCTTGTTAGACGGTGCCAGCGGATGCGGGTGCCGCGCTGGCGAGTTAAACCTTTTGGGAATCGGGGCCGGGTTTTCGGACAGGAACAGGGGGAGCGCCACGCACGCGGCAGGTAATTAGCGCTTGTCCTTCTCCCAGCTTTAGAACCTGTTAGACAGCCATGTCATACCGACAACTTCGCCCATGATTTGCAGTCAGTTATCGTCCTGGGGGCCGTGGGGAGGGAGCTTAGCTACCCGCGTCGCGTCGGCCTTCACCTTTTATGGCTGCATTCCGGGTCGGCTTGGATCGGGGCCATGTCCCCGGCACCGCTCAGTACGGTGCGCAGCATCATCGCCTCGGGCGCCCTGACAACGACGCCCAGATTGGTACAGACGCCCAACGGGGACTGTGCGGGGAGAATTGGCCGCGCTGCGGAAGACAAAGTACCACAAGTGCCATACACGGCCGAAGGACATTATTGGTCGTCGATGCCGGGCTGCGCGGCGCCCGGGCAAACGCGCCCGAGGTGCCCCATCCCGACCCCCCGGGCGAGACGACTGGGGTAACGGGCCCCTGTCCGGGGGCCCAGGACCCCGCGGCGTGGGAGGGGGTCTGCGGGCTGACCGCGTGGCGCGGTGTGCGGTTGACGCCCGCCGGCGCGCCCCCTGGCGTTCCGCGGGGCGGCTCTCGCCGCCCGGCCCTTGCTCCAGGACTGGAGCGCCGTCTTGGTGGCGACCTCCAGGGCCCGCCGCGCGACGCTCGGAGCCGCGGACTCTCTCGCCGGCGATGCCGGCCGCCGGTCGGGTGGGCGGCGACGGGTGCGCGCCGCCCCGGGCCCGGGCGGTCGTATGGTCCCAAGCTGGGACCGCGATCGGGCTGCGGTACATGGCGGCTTACGCTGGCAGGGGCGGGTGCCGGGCCCGCGTGCCGCCACTCCCCCTGCCGGGGGACGACGGGAAGTCCAGCCGGGTGGACGGGCGGAGACGTGCCGTCACGCGGAGGGGCCCCTCCCTGCGCCACGCCGCGCACAAGGGGAGGCCCCGCCCGTGGAGGCGGTGGGGGGCAGCGCGCCGCCTTAGGCGGGGCGGCGGGCCCGAGGTGGCCTCGGACGACTACCCCGCGTCCGGCCCGGGGCGAGGCACGTGCTGACGGGAGTCCTGGCCCGCGAGATGATTGGAGCGGCTGCGCCGGTGCGCGCGCCGGGGGAGCCGCCGGTGCGCGCCCTGTCTGGGCCGGCGTCAGGGGCACCGCGCCCCGCCCAGCGGCCCGCCCGGTCCGGCGGGGGCGCCACTCCCCGGCCGGGTCGGCGGCCTTGGCCGCCCATCGCCGGCCGCGGCTCCCACTGCAGGGCCGCCGACGGGCCCGCCGCGTGTAGACTGGACCGGCCCCCCGCCTCGCCGGCCTGGTCCTCGCGGAGCGCCGGCCGACGGCGGGCGCGCCAACCCGACGCGGCAACCGCAGACGCCCAAACGGCCTCCCAGGGGCTCCCCCCGG     
O       CCTAAATAGGTCGCTAACTTAACACTATTTCTTTTTATTCTCATTCTATTTTTTTAATAGAATATGTGAATACATTAAATAGTCATAAGTAAAAAACATGGCGCATAATATAACCATTTCCTATCTAAAATTATATAAGTAAGTACACCTTTTTTTTGATCAATTTAAAACTAAACTTGTACGATGTGATTAAGTAATTTAATGCTTTCAGACTTTTTGCCTCTATTTGATAATATGCAGATCTTGTTCGTACATATATGTTGATTTTAGTAAATTCAAAAATATCTTCTTTTTCTAGTTGTTATAAAAAAGATATATGTAACCGGAAGAATATACTAATAGTAAAGCATTAATTTATATAATTTTTTAATGTAATTCAACCATAATTTGTAAATTAGGATGCATTTATTATATAAATATTTGATTGCATTATAATATAATATATACACTACTCAAGTCTTAAAGTCCAATTATCAATATTTCTTAAGTATAGTAAGTCTGAAAAAAATTTAAAAAACATTTCGTATAACCATAATTAATTTTTTTCTAATCTACTAAGCCACAGTATAAATAACATATAACACATGGTCTCATTCCGACACATAATAATTGTTGGAATAGGCATGAAATTCGTAAATGCATAAAACTTATTAACATTAAGATGAATATTTAAACGACTTACTTACACTAATATAAAGAGATATTAAGCAAGATCAAGTATACTCAAAAAAATTGATACTGCTATTATTATAAAATATTAGATATTATTATTATAATTACTTATAAATATCTAAGACACTCTATGTTAAAATTCATGAAAATTTTTCAAGAAGTTACTTTAAATCTTCAATCAATAAAAATAAAATTTTACATATGAAAGTATACATATAATTTTAGATATAAAATCTTATTACCTTTTAGATTTAAAATAAGTTTATCAACTTTCTTAAATTCGTTTTATACAATAAATTTTAAAATATTGAATATTTACATTACTTAAATGCTGCTATCTTATCACATTCTCCTAACACGAACTAGAGACCGTAACTTTGGAGTAAAGATTAAATCAATCTACTAGGTCAGTCTGTATTCCTGACAAACTAAATCACATTCTGATTCTAGTAGTCTATGATTGTCAGACGAAATACGTAATATGTTTGAACCTGGACCGTTGAGGATCGTGTCTGTCTCAACTCTAAAGAAATATGATTGTCTACGCTGCGATGTCTGCACCATTTCATGCACAAGAAGAGCTAAAGTTCATAACGACCCCGGTTAATAACGAGCTTACTGTACATCTAGATTTAATACGCACAATAAGGTCGAGACAGGTAAGCTAACAAGAAAGCGTAAACTATATGTACTGGGTACAAACATATTGAGAGTCCACCACACTAAAATAAACAGGTGGATATCGCTACTTGAGATCTAAGTAGGTTCTTGAACTGTAATGTCTTTTTAGTCATAACACACCTTGTGTCGGACCAAGAAATTCGTAAATATTATTGATGGAATGCTCTGGAGTTTACGTACACCGCCGTCTCTCCCAGTTGAAGCCTCTGTTGATGTGTTCAGGAAATAGAAATACGCAAGCAATAAATAAATGCACGGTAGTGCGACAATATCGCGCATAGGGAAAACAACATAACCGATATGCCAAGCGAAAAAAAGTTGTTTATCCTCGAAATCTATCCGTGGGTATATGGTCCAGATTTTTTATAGTCAACATAATATCACCATTGGCTACAAGTAGCTATCTAGTGACCTGAGCATATGTTACACGCCGAACAATTGTTAGGTATTCAAGTAGTAGCAATCAGAACGCGACCACCACAACAGAAACCGTTGGTAACAGAACTTTTATTAATTATGGAACTACTTTGAGATCTCACGAGAGTCTTTTCAACGAAAAGGAATCTAACAATGATCTCGTAAGATCACACTGCGGCCGAAACAATCAATTAGTACTTCCTAACCATGTTGATCCCCACAAGTCTTCAGACGGCCCTTCCGATTATCTGCCGCGTAGGCGCCGCCGGAACCACTGCCGGTGCGGGAAAAATTCACACCATGACCCCTCGGCTGCCGAATACCGACGTCGATGGGGGAGTCCTGTATGGGCAACGACCGCCCTCTCCCTAAGCGAGACGCTCGTGCTCTGTACAGACTTATCAACAGGAGGTCCAAGGTGTTTACGGCGGGAACCGCAGGACGGGAGGTAGCAGCACTTCGATCAGTGCAGGGCCGGCGCAACAGAGATCGACCTCGCACCGGAAGTGCCTCGCCCAGGGCATTGATCCCAGGCAAAGGTGTCAGGGCCACTCCTACTCTGGCTTGCGTACTGCTTTAATAACATATCATGCTGCAGCCGGGACGGGGTCTGAGCCGGCTATCCGCAGCTGGGCTATAGCACCGGGAGCGTGGGCGCGTGCAGACAAGGAAAGGGCCTTATGCCACAATGTATGTCCAGGGACCAGGACCGCCTGGTTACATCCCTTGCCATACGGGTTCAATTCACATGCACACCTTGTTAGACGCTGCCAGCGGATTCGGGTGCCGCGCTGGCGAGTTAAACCTTTTGGGAATCCGGGCGGGGTTGTCGGACAGGCGCAAGGGGAGGGCCACGCACGTGTGAGGTGATTAGAGCTTGTCCTTCTCCCCGCTTTAGCACGTGTTAACCAGCCCTGTCATACCGCCAACTTCGCCCATCTTCCGCAGCAAGTTATCGTCCTGGGGGCCGTGGGGAGGCAGCTTAGCTACCCGGGTCGCGTCGGCGTTCACCTTTTATGGCTGCCTTCCGGGACGGCGTGGATCGCGGCCCTGTCTCCAGCACTGCTCAGTACGGTGCGCAGCATCATCGCCTCGGGGGCCCTGACAACCACGCTCAGATTGGTACAGACCCCCGACGGGGACTGTGCGGGGAGAATTGGCCGCGCTGCGGAAGACGAAGTACCACACGTGCCATACACGGCCGAAGGACATTTCTGGTCGTCGATGCCGCCCTAGCCGGCGCCCGGGCGAAAGCGCCCGAGGTCCCCCATCCCGACCCCCCGGCCGAGACGCCTGGGGTAGCGGCCCCCTGTCCGGCGGCCCAGCACCCCGCCGAGTGGGAGGAGGTCTGCGGTGGGACCGCCTGGCGCGGTGTGGGGATGACGCCCGCGGGCGCCGCCCCTGGGGTGCCGCGCGGACGCTCCCGCGGCCCGGCCCTTGCTCCCGGACTGGCGCGCCGTCCTGGTTGCGACCCCCGGGACCCGCTGCGCGACGCTCGGAGCCGCGCACCCTCACGCCGGCGATGCCGGCCACCGGTCGGGTGGCCGGCGACGGGTGCGCGCCGGCCCGGGCGCCGCCGGTCGGATGCGCCCCAGCTGGTAGCGCGATCGGGCCGCGGTACATGGCGTCTTCCCCTGGCAGCGGCTGGTCCCGGGCCCGCGTGCCGCCACGCCCCCGGCCGGGGCATGCCGGGAGGGCCAGCCAGGTGGAGCGGCGGAGACGCGCCGTGACGCGGTGGGGCGCCTCCCTCCGCCACGCCGCGCACAACGGGAGGCGCGTCCCGGGGAGGCGCTGGGGGGCAGCCGGGCGCGTTAGGCCGCCCGGCGGGCCCGCGATGACCTCGGACGCCTAGCCCGCGTTCGGCCCGGGGCGAGGCACGTGCTGACGGGAGGTCTGGCCCGCGTGATCAGCGGCGCGCCGGCGCGGGCGCGCGACGCGGGGGAGCCGGCCGTGGGCGCCCTGTCGGGGCCGGCGGCAGAGGCAGCGAGCCCCGCCGAGGGGCCCGCCCTGTCAGGCGGGGGCGCCAATCCCCGGCTGGGTCGGCGGCCGTGCCCCCCCATCGCCGCCCGCGGCTCCGACTGCAGGGCCGCCCACTGGCCCGCCGCGTCTGGACTGGACCGTCCCCCCGCCTTACCGGCCTGGTCGTCGAGGAGCGCCGGCCGACGGCGGGCGCGCCAACCCAACGCCGGAACCGCGGACGCCCAAACGACCGCCCTCGCGCTCCCCCCGG     
N       CCTAAATTGGTCTCTAACTTAACACTATTTCTTGTTATTCACATTCCATTTTATTAAAATAATATGTGTATACATTAAATAGTTATAAGTAAAAAACATGGCGCAAAATATAACCAATTCCTATCTAAAATTATATAAGTTAGTACACCTTTTTTTTGATCAATTTAAAACTAAACTTGTAAGATGTGATTAAGTAATTTAATGCTTTCAGACTTTTTGTCTCTATTTGATAATATGCTTATTTTGATCGTTCAAATTTGTTAATATTTGTTATTTCAAAAATACCTACTTTTTCTAGTTGTAATAAAAAAGATATATGTTACCGGAAGAATATACTAATAGTAAAGGATTAATTTATATAATTTTTTAATGTAATTCAACCATAATTTCTAAATTAGGATGCATTTATTATATAAACATTTGATTGCATTATAATTTAATATATATCCTTCTCAAGTCTTATAGTCCAATTATCAATATTTCTTAAGTATAAAAAGTCTGAAAAATATTTAAAATACATTTCGAATTACCATAATTAATTTTTTTCTAATATACTAACCCACAGTATAAATATCATATAACACATGGTCTCATTGCGACACATAATATTAGTTGGAATAGGCATGAAATTCGTAAACGCATATAACTTATGAACATTAAGATGAATATTTAAACGACTTACTTACACTAATATAGCGAGAAATTAAGCAAGATCAAGTATACTCAAAAAAATTGATCCTGCTATTATTATAAAAAATTAGAAATTTTTATTATAATTACTTATAAATATCTAAGACACTCTATGTTAAATTTTATGGAAATTTTTCAAGAAGTTACTTTAAATCTTCAATAAATAAAAATAAAATTTTACATATGAAAGTATACATATAATTTTAGATATAAAATCTTATAACCTTTTTGATTTAAAATAAGTTTATCAACTTTCTTAAATTCGTTTTATAAAATAAATTTGAAAATATTGAATATTTACATTTCTTAAAGGCTGCTATCGTATCACATTCTCCTAACATGAACTAGAGACCGTAACTTTGGAGAGAAGATTAAATGAATCTACTACGTCAGTCCACATTCCTGACAAACTAAATCACATACTGATTCTAGTAGTCCGTGATTGTCAGACGTCATACATTATATGTTTCATCCTGGACCGTTGAGGAACGTGTCTGTCTAATGTCTAAAGTAATATTATTGTCTACGTTGCGATGTCTACTCCACCTCATGTCCTAGAAGAGGTAGAGTTCATACCGACCCCGGTAAATAACCAGCTTAATATACATCTAGTTTTAATACGCACAATATGGGCGCGACACGTAAGGTCACAAGAAACCGTAAACCAAATGTACTGGGTACAAACATATTGACAGTCCACCACACTAAATTAAACAGGTGGTTATCGCTAAATGAGATCTAAGTAGGTTCTAGAACTGTAATGTCTTTTTAGTCATAACACACCTTGTGTCGGACCAAGAAATTCGTAAACATTTTCTATGGAACGCTCTGGAGTTTACGTACACCGCCTTCTCTCCCAGTTGAAGCTTCTGTTGATCTGGTGAGGAAATAAAAATACGCATGCAATAAATAAATGCACAGTAGTACGACATTATCGCGCATTGGGAATACAACAAAACCGATATGCCAATCGAAAAAAAGTGGTATGTCCTAGAATTCTATCCGTGGGATGATGGTCCAGATTTTTTATGGTCAACATAATAACACCATTGGCTACAAGTAGTTCTCTAGTGACCTGAGCATATGTTACACGCCGAACAATTGTTAGGTATTCGAGTAGTAGCACTCAGAACATCACATCCACAACAGAAAAAGTTGGTAACAGAACTTTTATTAATTATGATACTACTTTGAGATCTCACGAGAGTCTTTCCAACGAAAAGCAATCAAACAATGATCTCGTAAGATCACACTTCGGCCGAGACAATCAATTGGTACTTCCTAACCAAGTTGATCCCCACGAGTGCTCAGACGGCCCTGCCAATTATCTGCCGCGTAGGCGCCGCCGGAACCACTGCCGGTGCGGGAAAAAGTCTCACCATCACCCGTCGGCTGCCGAATGCCAAGATGGATGGGGGAGTCAATTATGGGCAACGCCCGCCCTCTCCCGAAACCAGACGCTAGAGCTCTCTACAGACTTATCAACGGGAGGTCCAAGGTGTTTACGGCGGGAACGACAGGACGCGAGGTAGCAGCACTTCGATCAGTTTAGGGCCGGCGCAACAGAGATCGACCTCGCCCCGGAAGTGCCTCGCCCAGGGCATGGATTCCAGGGATAGGTGGCGGGGCCACTCCCACGCTGGCTTGCGTACTGCTTTAATAACTTATCATGCTGTAGCCGGCACGGGGTCTGAGCCGGCTCTCCGCAGCTGGGCTGTAGCACCGCGAGCGTTGCCGCGTGCAGACAAGGAAAGGGCCTTATGCCGCAATATATGTCGAGGGTCCAGGCCCGCCGGGTTACAGCTCTTCCCTTACGAGTTCCACTGACCTGCACACCTTGTTAGACGTTGCCAGCGGATGCGGGTGCCGCGCTGGCGAGTTAAACCTTGTGGGAAACCAGGCGGGGCTCTCGGACAGGGACAACGGGAGCGCCAGGCACGCGTCAGGTGCTTAGAGCTTGTCCTTCTCCCAGCTTTAGCAGGTGTTATCCAGCCCTGTCATACCGTGAACTTCGCCCATGCTGAGCAGTGAGTTATCGTCCTGGGGGCCGTGGGGAGGCAGCTTAGCTACCCGGGTCGCGTTGGCGTTCACCTTCTGTGGCTGCATTCCGGGTCGGCTTGGAGCGAGGCCCTGTAGCCAGCACCGCTCAGTACGGTGCGCAGCATCATCGCCTCGGGGGCCCTGACAACCACGCTCACATTGGAACAGACGCCCAACTGGGACTGTGCGGCGAGAATTGGCGGCGCTGCGGAAGACGATGTACCACAAGTGCGATACACGGCCGAAGGACATTAGTTGTCGTCGATGCCGAGGTGCGCGGCGCCCGGGACAACGCGCACGAGGTGCTCCATCCCGACGCCCCGGGCGAGACGTCTGGAGTAGGGGACCCCTGTCCGGCGGCCCAGGCCCCCCCCGAGGGGGAGGCGGTCTGCGGGGTGACCGCGTGGCGCGGTGTGGGGCTGACGCCCGCGGGCGCCCCCCCTGGGGTGCCGCGCGGTTGCTCCCGCCGCTCGGCCCCTGCTCCCGGACTGGAGGGCCCTCCTGGTCGCGACCCCCGGGACCGGCGGGGCGAGGCGCGGAGCCGCGGACACTCACCCCGGCGATGGCGACCACCGGTCGGGTGCGCGGCGACGGGTGCGCGCCGCCCCGTTCCCGGGCGGTCGGATGTCGCCCAGCTGGGACCGCGATCGGGCGGCGGTACATGCCGTCTTGCCTTGGCAGGGGCGGGTCCGCGGCCCGCGTGCCGCCGCGCCCCCTGCCGGGGGCCGCCGGCCAGTCCAGCCACGGGGAACGGCGGAGACGTGCCGTCACGCGGTGGGGCGCTTCCCTCCCCCACGCCGCGCAGAACGGGAGGCGCCCCCCGTGGAGGCGCTGGGGGGCAGCGGGGCGCCTTAGGACGCTCGGCGGGCCCGAGCCGCCCTCGGACGGCTACCCCGCGTTCGGCCCGGGGCGAGGCACGTGCGGACGGGAGCTCTGGCGGGCGTGGTGAACGGAGCGTCGGATCGGGTGCGCGAGCCGGGGGACCCGGCGGTGCGCGCCCTGTCGGGGCTGGCCCCAGAGGCACCCCCCCCCGCCCAGCCGCCCGCCCAGGCGGGCGGGGGCGCCAGTCCCCGGCCGGGTCGGCGGCCGTGCCCCCCCATCGCCGGCCCCGGCTCCCACTGCCGGGCCGCCTACTGGCCCGCCGCGTGTAGACTGGACCGACCCCCCGCCTGACCGGCCTGGTCGTCGAGGAGCGCCGGCCGACGGTGGGCGCGCCAACCCCACGCCGCAACCGCGGACGCCCGAACGCCCGCCCGGGGGCTCCCCCCGG     
M       CCTAAATTGGTATCTAACTTAACACTATTTCTTGTTATTCCCATTCAATTTTTTTAACATAATATGTGTATACATTAAATAGTTATAAGTAAAAAACATGGCGCATAATATAACCATATCCTATCTAAAATTATATAAGTAAGTACACCATTTTTTTGATCAATTTAAAACTAAACTGGTAAAATGTGATTAAGTAATTTAATTCTTTCAGACTTTTTGTCTCTATTTGATAATATGCTTATTTTGATCGTTCATATATGTTAATGTTTGTAACTTCAAAAATACCTACTTTTTCTAGTTGTAATAAAAAAGATATATGTTACCGGAAGAATATACTAATAGTATAGTATTAATTTATATAATTTTATAATGTAATTCAACCACAATCTATAAATTAGGATGCATTTATTATATAAAAATTTGATTGCATTATTATATAATATATATACTGCTCAAGTCTTAAAGTCCAATTTTCAATATTTCTTAAGTATATAAAGTCTGAAAAATATTTAAAAAACATTTCGAATTACCATAATTAATTTTTTTCTAATTTACTAACCCACAGTATAAATATCATATAACACATGGTCTCATTCCGACACATAATATTTGATGGAATAGGCATGAAATTCGTAAAGGCATATAACTTATGAACATTAAGATGAATATTTAAACGACTTACTTACACTAATATAAAGAGATATTAAGCAAGATCAAGTATACTCAAAAAAAATGATCCTGCTAGTATTATAATAGATTAGATATTATTTTTATAATTACTTATAAATATCTAAGACACTCTATGTTAAAATTAATGTAAATTTTTCAAGATGATACTTTAAATCTTCAATCAAGAAAAATAAAATTTTACATATGAAAGTATACATATAATTTTAGATATATAATCTTATAACCTTTTTGATTAAAAATAAGTTTATCAACTTTCATAAATTCGTTTTATAAAATAAATTTGAAAATATTGAATATTAACATTTCTTAAAAGCTGCTATCTTATCAGATTCTCCTAACAAGAACTAGAGACCGTAACTTTCTAGCAAAGATTAAATAAATCTACTAAGTCAGTCTAAAGTCCTGACAAACTAAATGACATTCTGAATCTAGTAGTCCTTGATTATCAGACGAAATACGTCATATGTTTAATCCTGGAACATTGAGGAACGTGTCTGTCTAAACTATAAAGAAATATAATTGTCAACGCTGCGATGTCTACTCCATGTCATGTACAAGAAGAGTTAGAGTTCATACCGACCCCGGTTAATAACCAGCTTAATATACATCTAGTTTTATTACCCACAATATGGTCGCGACACATAAGCTAACAAGAAAGTGTAAGCGATATGTACTGGGTACAAACAGATTGACAGTCCACCACACTAAATTACACAGGTGGTTATCGCTACATAAGATCTAAGTAGGTTCTAGAACTGTAATGTCTTTTTAGTCATAACACACCTTGTGTCGGACCCAGAAATCCGTAAAAATTATTTATGGAATGCTCTGGAGTTTACGTACACCGCCTTCCCTCCCAGTTGAAGCGTCTGTTGATGTGTTGAGGAAATATAAATACGCAAGCAATAAATAAATGCACCGTAGTACGACAATATCGCGCATGGGGAGCACAACATAACCGATATGCCAAACGAAAAAAAGAGATCTATCCTGGAATTCTATCCGTGGGTTGATGGTCCAGATTTTTTATAGTCAACATAATATCACCATTGCCTACAAGTAGTTCTCTAGTGACCTGAGCATATGTTACACGCCTAACAATTGTTAGGTATTCAAGTAGTAGCACTCAGAACTTGACATCCACAACAGAAAAAGTTGGTAACAGAACTTATATTAATTATTGTACTACTTTGAGATCTCACGTGAGTCTTTACAACGAAAAGAAATCAAACAATGATCTCGTAAGATCAAACTACGGCAGATACAATCAATTTGTACTTCCTAACCAGGTTGATCCCCACTAGTCATCAGACGGCCCTGCCAATTGTCTGCCGCGTAGCCGCCGCCGGAATCACTCCCGGTGCGGGAAACAGTCTCACCATGACCGCTCGGCTGCCGAATGCAGAGATGGATGGGGGAGTCACTTATGGGCAACGCCCGCCCTCTCCCGAAGCGAGACGCTAGCGCTCTTTACATACTTATCAACAGGAGGTGCACGGTGTTTACGGCGGGAACGGCAGGACGCGAGGTACCAGCACTTCGATAAGTTGAGGGCCGGCGCAACAGAGATCGACCTCGGCCCGGAAGTGCCTTGCCCAGGGCATGGATTCCAGGATGAGGTGGCGGGGCCACTTCTACGCTGGCTTGCGTACGGCTTTAATAACATATCATGTTGTAGCCGGTACGGGGTCTGAGCCGGCTAACCGCAGCTGGGATGTAGCACCGGGAGCGCGGCCGCGTGCAGAAAAGGAAAGGGCCTTATGCCGCAATTTATGTCGAGGGTCCAGGCCCGCCGGGTTAGATCCCTTTCGTTACGCGTTCTATTCACCTGTACACCTTGTTAGACGGTGCCAGCGGATGCGGGTGCCGCGCTGGCGAGTTAAACCTTTTGGGAATCCTGGCAGGGGTTTCGGTCTGGAACAACGGGAGGGCCACGCAAGAGTGACGTGATTAGAGCTTGTCCTTCTCCCAGCTTTAGCACGTGTTATCCAGCCCTGTCATACCGGGAACTTCGCCCATGCTTTGCAGTCAGTTATCATCCTGGGGGCCGTGGGGAGGTAGCTTTGCGACCCGGGTCGCCTCGGCGTTCACCTTTTATGGCTGCCTGGCTGGTCGGCTTGGATCGCGGCCCTGTCGCCAGCACTGCTCAGTACGGTGCGCAGCATCATCGCCTCGGGCGCCCTGACAACCACGCTCCGATTGGTACAGACGGCCCACTGGGACTGTGCGGGGAGAATTGGCAGCGCTGCGGAAGAGGAAGTACCACACTTGCCAGACACGGCCGAAGGACATTCGTAGTCGTCGATGCCGCGGTGCCCGGCGCCCGGACGAACGCGCCCGGGGTTCGCCATGCCGACGCCCCGGGCGAGACGGCTGGAGTAACGGACCCCTGTCCGGGGGCCCAGTGCCCCCCCGAGTGGGAGGCGGTCTGCGGTCTGCCCGCGTGCCGCGGTGTGCGGCTGACGCCCGCCGGCGCCCCCCCTGCGGTGCGGCGGGGCTGCTCGCGCCGCCCGGCCCTTGCTCGCGGAGTGGAGGTCCGTCCTGGTTGCGACCCCCGGGCCCGGCTCCGTGAGGCTCGGTGCCGCGGACGCTCACGCCGGCTATGCCGACCACCGGTCCGGTGCGCGGCGAGGGGTGCGCGCCGCCCCGGGCCCGGGCGGTCGGCTCCTCCCCAGCTCAAAGCGTGATCGGGCGGCGGTACATGCCGGCTTCCCCTGGCAGCGGCGGGTCCGGGGCCCGCGTGCCGCCCCGCCCCCTGCCGGGGGATGCGGGCAAGCCCAGCCAGGTGGCGGGGCGGAAACGAGCCGTCACGCGGTGTGGAGCCCCCCTGCTCCACGCCGCGCATATCGGGTGGCCAGGCCCGCGGAGGCGCTGGGGGGCAGCGGGGCGCCTTAGGCCGCGCGGCGGGCCCGCGGTGCGCTCGGACCGCTACCCCGTGTTCGGCCGGGGGGGAGGCACGTGCTGCCGGGAGCCCGGGCCCGCGTGATGAGCGGAGCGTCGGGTCCGGTGCGCGAGCCGGGGGACCCGCCGGTGGGCGCGCTGTCAGGGCCGGCGGCAGAGGCACCGGGCCCCGCCCAGCCGCCCGCCCGGCCCGGAGGGGGCGCCAATCCCCGCCCGGGTCGGCGGCCGTGCCCCCGCATCGCCGGCCGCGGCTCCCACTGCAGGGCCGCCCACTGGCCCGCCCCGTGTGGATTGGACCGGCCCGGCGCCTTACCGGCCGGGTCGTCGAGGAGCGCCGGCCGACGGGGGGCGCGCCAACCCAACGCCGCCACCGCGGACGCCCAAACGCCCCCCCGATCGCTCCCTCCGG     
L       CCTAAATTGGTCTCTAACTTAACACTATTTCTTGTTATTCACATTCAATTTTCTTAAAAAAATATGTGTATACATTAAAAAGTCATAAGTAAAGAACATGGCGCAAAATATAACCATTTCCTATCTAAAATTATATAAGTTAGTACACCATTTTTTTGATCAATTTAAAACTAAACTTGTAAGATGTGATTAAGTAATTTAATTCTCTCAGACTTTTTGTCTCTATTTGACAATATGCCGATCTTGATCGTACATATATGTTGATATTTGTTAATTCAAAAATACCTTCTTTTTCTTGTTGTTATAAAAAATAAATATGTTACCGGAAGAATATACTAATAGTATAGAATTAATTTATATAATTTTTTAATGTAATTCAACCATAATGTGTAAATTAGGATGCATTTATTATATAAATATTTGATTGCATTATTATATAATATATAATCTACTCAAGTCTTAAAGTCCAATTATCAATATTTCTTAAGTATAATAAGTCTGAAAAAAATTTAAAAAACATTTCGTATGACCATAATTAATTTTTTTCTAATATACTAATCCACAGTATAAATAACATATAACACAAGGTCACATTCTGACACATAATACTTGGTGGAATAGGCATGAAATTCGTAAAGGCATAGAACTTATGAACATTAAGATGAATATTTAAACGACTTACTTACACTAATATAGTGAGAAATTAAGCAAGATCAAGTATACTCAAAAAAATTGATCCTGCTAATATTATAAGATATTAGATATTCTTATTATAATTACTTATAATTATCTAAGACACTCTATGTTAAAATTTATGAAAATTTTTCAAGAAGGTACTTTATATCTTCTCTCATTAAAAATAAAATTTTACACATGAAAGTATACATATAATTTTAGATATATAATCTTATAACCTTTTTGATTAAAAATAAGTTTATCAACTTTCTTAAATTCGTTTTATGCAATAAATTTCAAAATATTGAATATTTACATTGCTTAAAGGCTGCTATCTTATCACATTCTCCTAACAAGAACTAGAGACCGTAACTTTGGAGTCAAGATTAAATGAATCTACTAGGTCAGTCTAAATTCCTGACACACTAAATCACATTCTGAGTCTAGTTGTACCTGATTGTCAGACGAGATACATAATATGTTTAATCCTGGTGCTTTGAGGTACGTGTCTATCTAAACTCTAAAGAAACATGATTATCTACGGTGCGATGTCTACACCATGTCATGCACAAGAAGAGCTAGAGTTCATACCGACCCCGGTTAATAACCAGCTTGCTATACATCTAGTTTTATTACTCGCAATATGGCCGCGACAGGTAAGTTGACAAGAAACCGTAACCGACATGAACTGGGTACAAACATATTGATAGTCCACCACTCTAAATTACACAGGTGGTTATCGCTATATGAGATCTATGTAGGTTCTAGAACTGTAATGTCTTTTTAGTCATAACACAGATTGTGTCGGACCGAGAAATTCGTAAAGCTTTTTTATGGAATGCTCTAGAGTTTACGTACACCGCCGTCCCTCCCAGTTGAAGCCTCTGTTGATGTGCTTAGGAAATAGAAATACGCACGCAATAAATAAATGCACTGTAGTACGACAATTTCGCGCATAGGGATAACAACATAACCGATATGCCAATCGAAAAAAAGTAATTTTTCCTCGAAGTCTAACCTTGGGATGATGGTCCAGATTTTTTATGGTCAGCATAATAACACCATTGGCTACAAGTAGTTCTCTAGTGACCTGAGCATATGTTACACGCCGAACAATTGTTAGGTATTCTAGTAGTTGCATTCAGAACTGGACATCCACAACAGAAAATGTTGGTAACAGAACTTATATTAATTATCGCACTACTTTGAGACCTCACGAGAGTCTTTACGACGAAAAGAAATCCAACAATGATCTCGTAAGATCAAACTACGGCCGATACAATCGATTAGTACTACCTAACCAAGTTGATCCCCACAAGTCTTCAGACGGCCCTGCCAATTATCTGCCGCGTAGGCGCCGCCGGAATCACTGCCGGGGCGGTAAACAATCTCACCATAACCCCTCGGCCGCCGAATGCCGAGATGGATGGGGGAAGCGCTTATGGGCACCGCCCTCCCTGTCCCGAACGGAGACGCTCGCGCTCTTTACAGACTTATCAACAGGAGGTGCACGGTGTTTACGGCGGGAACCACAGGACGCGAGGTAGCAGCACTTCGATTAGTTCAGGGGCGGCGCAACAGAGATCGACCCCGCCCCGGAAGTGCCTTGCCCAGGGCATGGATTCCAGGCAGGGGTGGCGCGGCCACTCCTACGCTGGCTTGCGTACCGCTTTAATAACATATCATGCTGAAGCCGGTACGGGGTCTGAGCCGGCTCTCCGCAGCTGCGCTGTAGCACCGGGAGCGCGGGCGCGTGCAGACAAGGAAAGGGCCTTGTGCCCCAATGTATGTCGAGGGGCCAGGCCCGCCGGGTTACATCCGTCCCGTTACGGGTTCGATTCACCTGTACACCTTGTTAGACGGTGCCAGCGGATCCGGGTGCCGCGCTGGCGAGTTAAACCTTTTGGGAATCCGGGCCGGGTTGTCCAACAGGTGCTACGGGAGGGCCACGCAGGCGCCAGGTGATTAGAGCTTGTCCTTCTTCCTGCTTTAGGACGTGTTATACAGCCCTGTCATACCGGGAACTTCGCCCATGCTAGGCAGTCAGTTATCTTCCTGGGGGCCGTGGGGTGGCAGCTTGGCAACCCGGGTCGCGTAGGCGTTCACCTTTTATGGCTGCATTCCGGGTCGGCTTGGACCGCGGCCCTGTCGCCCGCAGCGCTCAGTACGGTGCGCAGCATCATCGCCTCGGGCGCCCTGACAACCACGTTCAGATTGGTACAGACCACCAGCTGGGACTGTGCGGGGAGACTTGGCAGCGCTGCGGAAAACGAAGTACCACATGTGCCATACAAGGCCGAAGGACATTCGTAGTCGACGATGCCGGGGTGCGCGGCGCGCGGGCGAAGGCGCCCGAGGTGCGCCATCCCGACGCCTCGGGCGACACGCCTGGAGTAACGGACCCCTGTCCGGCGGCCCAGGGCCCCCCCGAGCGGGAGGCGGTCTGCGGGGGGACCGGGTGGCGCGGTGTGGGGCTGGCGCCCGCCGGCGCGCCCCCTGGGGTGCGGCGCGGCTGCTCTGGCGGCCCGGCAGTTGCTCGCGGAGTGGAGGGCCGTCCCGGTAGCGACCGCCCGGACCAGCACCGCGAGGCTCGGAGCCGCGGACCCTCACGCCGGTTATGACGACCACCGGTCGGGTGCGCGGCGACGGGTGCGCGCCGGCCCGGTCCCCGCCGGTCGGATCCTCCCGAGCTGGGAGCGCGATCGGGCGGCGGTACATCCCGTCTTCCGCTGGCAGAGGCGGTTCCGGGGCCGGCGTGCCGCAACGCCCCCTGCCGGGGGACGGCGGGTAGTCCAGCCAGATGGCAGGGCGGAGACGGGCCGTCACGCGGTGGGGCGCGCCCCTCCCCCACGCCGCGCACAACGGGTGGCGCGCTCCGGGGAGGGGGTGGGGGGCAGCGGGGCGCCTTAGGCCGCGCGGCGGGCCCGCGGTGACCTCGGACGGCTACCCCGCGTTCGGCCGGGGGCGACGCACGTGCTGGCCGGAGTTCCGGCCCGCGTGGTGAGCCGAGCGGCGGCTCCGGTGCGCGAGCCAGGGGAGCCGGCGGTGGGCGCTCTGTCGGGGCCGGCGGCAGAGGCACCCCCCCCCGCCCACCCGCCCGCCCGGTCGGGCGGGGGCGCCAGTCGCCGGCCGGGTCGGCGGCCTTGCCCCCACATCGCCGGCCCCGGCTCCAACTGCAGGGCCGCCGACGGGCCCGCCGCGTCTAGACTGGACCGGCCCCGCGCCTTACCGGCCTGGTCGTCGGGGAGCGCCGGCCGACGGGGGGCGCGCCAACCCTACGCGGCAACCGCGGACGCCCAAACGCCCCCCCCGGTGCTACCCCCGG     
K       CCTAAATTGGTATCTAACTTAACACTATTTCTTGTTATTCCCATTCTATTTTATCAAAATAATATGTGCATACATTAAATAGTAATAAGTAAATAACATGGCGCAGAATATAACCAATTCCTATCTAAAATTATATAAGTAAGTACACCGTTTTTTTGATCAATTTAAAACTAAACTAGTATGATGTGATTAAGTAATTTAATACTATCAGACTTTTTGTCTCTATTTGACAATATGCAAATCTTGATCGTTCATATCTGTTTATATTTGTAAATATAAAAATACCTACTTTTTCTAGTTGTTATAAAAAAGATATATGTTACCGGAAGAATATACTAATAGTATAGTATTAATTTATATAATTTTTTATTGTAATTCAACCATAATATTTAAATTAGGATGCATTTATTATATAAACATTTGATTGCATTATCATGTAATATATAATCTTCTCAAGTCTTAAAGTCCAATTATCAATATTTCTTAAGTATAAAAAGTCTGAAAAAAATTTAAAAAACATTTCGAATAACCATAATTAATTTTTTTCTAATGTACTAATCCACAGTATAAATAACATATAACACAAGGTCTCATTCAGACACATAATAATTGATGGAATAGGCATGAAATTCGTAAAGGCATAAAACTTATGAACATTAAGATGAATATTTAAACGACTTACTTACTCTAATATAAGGAGATATTAAGCAAGATCAAATATACTCAAAAAAATTGATACTGCTAATATTATAATAGATTAGATATTTTTATTATAATTATTTATAAATATCTAAGACACTCTATGTTAAAATTAATGTAAATTTTTCAAGATGTTACTTTATATCTTCTATAATTAAAAATAAAATTTTACAAATGAAAGTATACATATAATTTTAGATATATAATCTTATAACCTTTTTGATTTAAAATAAGTTTATCAACTTTCTTAAATTCGTTTTATGCAATAAATTTGAAAATATTGAATATTTACATTTCTTAAAAGCTGCTATCATATCACATTCTCCTTACAAGAACTTGAGACCGTAACTTTGGAGTAAAGATTAAATGAATCTACTAGGTCAGTCCGAAATCCTGACATACTAAATCACATTCTGAATCTAGTAGTCAATGATTTTCAGACGAAATACTTAATATGTTTGAGCCTGGGCCGTGGAGGCACGTGTCTGTCTAATCTCTAAAGCAAAATCATTATCTACGGTGCGATGTCTACGCCATATCACGGTCCAGAAGAGTTAGAGTTCATACCGACCCCGGTTAATAACTAGCTTCATATACATCTAGTTTTATTACACTCAATATGGTCGCGACAGGTAACCTTACAAGAAACGGTAACCGATATGTACTGAGTACAAACATATTGATAGTCCACCACACTAAATTACACAGTTGGTTATCGCTATATGAGATCTAAGTAGGTTTTAGAACTGTAATGTCTTTTTAGTCATAACACACCGTGTGTCGGACCTAGAAATCCGTAAAGATTATGTATGGAAGGCTCTGGAGTTTACGTACACCGCCGTCTCTCCCAGTTGAAGCCTCTGGCGAAGTGTTGAGGAAATAAAAATACTCAAGCAATAAATAAATGCACTGTAGTACGACAATTTCGCGCATCGGGATGACAACACAACCGATATGCCCATTGAAAAAAAGGCGTATATCCTTGAATTCTATCCGTGGGTTGATGGTCCAGATTTTTGATAGTCAACATAATAGCACCATTGGCTACAAGTAGTTTTCTAGTCACCTGAGCATATGTTACACGCCGAACAATTGTTAGGTATTCGAGTAGTAGTAGTCAGAACTAGACCGCCACAACAGAAAAGGTTGGTAACAGAACTTATATTAATTATGTAACTACATTGTGATCTCACGTGAGTCTTTGCTACGCAAATCAATCCAACAATGATCTCGTAAGATCAAACTGCGGCCGATACAATCAATTAGTACTTCCTAACCAAGTTGTTCCCCACTAGTCATCAGACGGCCCTGCCCATTATCTGCCGCGTAGGCGCCGCCGGAACCACTGCCGGCGCGGGAAACACTCTCACCATCACCCCTCGGCTGCCGAATGCCGAGATGGATGGGGGAGTCGTCTATAGGCACCGCCCACCCTCTCCCGAATCCAGACGCTCGCGCTCTGTACAGACTTATCAACGGGAGGTACAAGGTGTTTACGGCGGGAACGGCAGGACGGGAGGCAGCAGCACTTCGCTTAGTTCAGGGCCGGCCCAACAGAGATCGACCTCGCTCCGGAAGTGCCTTGCCCAGGGCATGGGTGCCAGGCACAGGTGGCGGGGCCACTCCTACGCTGGCTTGCGTACTGCTTTAATAACATATCATGCTGTAGCCGGGACGGGGTCTGAGCCGGCTATCCGCATCTGGGCTGTAGCGCCGCGAGCGTGGGCGCGTGCAGAAGAGGAAAGGGCCTTCTGCCCCAATGTATGTCGAGGGTCCAGGCCAGCAGGGTTACATCCCTGGCCCTACGGGTTCTATTCACCTGTACACCTTGTTAGACGCTGCCAGCGGATGCGGGTGCCGCGCTGGCGAGTTAAACCTTTTGGGAATCCGGGCCGGGTTTTCGGACAGGAACTACCGGAGGGCCACTCATGGGGCAGGTGATTAGAGCTTGTCCTTGTGCCAGCTTTAGCACGTGTTAGCCACCCCTGTCTTACCGGGAACTTCGCCCATGCTGGGCAGTCAGTTATCCTCCTGGGGGACGTGGGGCGGGAGCTTGGCAACCCGGGTCGCGTCGGCGTTCACTTTTTATGGCTGCATGCGGGGTCGGCTTGGATCGGGGCGCTGTCGCCAGCATCGCTCAGCACTGTGCGCAGCATCATCGCCTCGGGGGCCCTGACAACTACGCTCAGATTGGTACAGACGCCCGGCGTGGACTGTGCGGGGAGACTTGGCAGCGCTGCGGAATACGAAGTACCACATGTGCAACACACGGCCGAGGGACATTTGTTGTCGTCGATGCGGTGGTGCCCGGCGCCCGGGCGAACGCGCACTAGGCCCCCCATCCCGACGCCCCGGGCGAGACGCCTGGAGTAAGGGACCCCTGTCCGGCGCCCCAGGTCCCCCCCGAGCGGGAGGCGGTCTGCGGGGCGACCGCGTGGCGCGGTGTGGGGCTGACGCCCGCCGGCGCCCCACCTGGGGTGCGGCGGGGCTGCTGTGGCCGCCCGGCGCTTGCTCCCGGATTGGAGGGCCGTCCTGGTTGCGACCCCCCGGCCGGGCTACGCGAGGCTCGCAGCGGCGGACACTCACCCCGGCTATGTCGACCACGGGTCGGGTGCTCGGCGAGGGGGGCGCGCCGCCCCGGTCACGGCCGGTCGGACGCCCCCCATCTGGGAGCGCGATCGGACGGCGGTACATGCCGTCTTCGCGTGGCAGGGGCGGATCCGGGGCCCGCGTGCCGCCACGCCACCAGCCGGGGGACGCCGGGAAGCCCAGCCAGGTGGGCGGGCGGAGACGAGCCGTCACGCGGTGGGGCGCCTCCCTCCCCCACGCCGCGCACAACGGGTGGCCCGTCCCGGGGAGGCGCTGGGGGGCAGCGCGGCGCCTTAGGCCGCGCGGCGGGCCCGCGGTGACCTCGGACGGCTACCCCGCGTTGGGCCGGGGGCGACGCACGTGCTGGCGGGAGGCCGGGCACGCGAGATGAGCGGAGCGGCGGCTCCGGGGCGCGAGGCGGGGCACCCGGCGGTGGGCGCCCTGTCGGGGCGGGCCTTAGAGGCACCGCGGCCCTCCCACCCGCCCGCCCGGTCGGGGGGGGGCGCCAGTGCCCGGCCGGGTCGGCGGCCGTGCCCGCCCATCGCCGGCCCCGGCTCCCACTGCAGGGCCGCCGACCGGCACGCCGCGTATCGACTGGACCGACCCCGCGCCTTACCCGCCTGGTCGTCGAGGAGCGCCGGCCGACGGCGGCCGCGCCAACCCCACGCTGCAACCGCGGACGCCCGAACGGCCACCCGGGCGCTCCCGCCGG     
J       CCTAAATTGGTCTCTAACTTAACACTATTTCTTGTTATTCACATTCGATTTTTTAAACAAAATATGTGTATACATTAAATAGTGATAAGTAAATAACATGGCGCAGAATATAACCATTTCCTATCTAAAATTATATAAGAAATTACACCTTTTTTTTGATCAATTTAAAACTAAACTGGTATTATGTGATTAAGTAATTTAATGCTTTCAGACTTTTTGACTCTATTTGATAATATGCCGATCTTGGTCGTACAAATTTGTTGATATTTGTCACTTCAAAAATACCTTCTTTTTCTAGTTGTAATAAAAAAGATATATGTTACCGGAAGAATATACTAATAGTAAAGAATTAATTTATATAATTTTTTATTGTAATTCAACCATAATGTTTAAATTAGGATGCATTTATTATATAAATATTTGATTGCATTATTATATAATATATATACTACTCAAGTCTTATAGTCCAATTTTCAATATTTCTTAAGTATATTAAGTCTGAAAAAGATTTAAAACACATTTCGAATAACCATAATTAATTTTTTTCTAATATACTAATCCACAGTATAAATAACATATAACACAAGGTCTCATTGAGACACATAATAATTGATGGAATAGGCATGAAATTCGTAAAGGCATATAACTTATTAACATTAAGATGAATATTTAAACGACTTACTTACCCTAATATATTGAGATATTAAGCAAGATCAAGTATACTCAAAAAAAATGATCCTGCTATTATTATAACAAATTAGATATTGTTATTATAATTACATATAAATATCTAAGACACTCTATGTTAAATTTTATGCAAATTTTTCAAGAAGCTACTTTAAATCTTCAATCAATAAAAATAAAATTTTACAAATGAAAGTATACATATAATTTTAGATATAAAATCTTATTACCTTTTTGATTTAAAATAAGTTTATCAACTTTCTTAAATTCGTTTTATACAATAAATTTAAAATTATTGAATATTTACATTACTTAAAAGCTGCTATCTTATCACATTCTCCTAACAAGAACTAGAGACCGTAACTTTGGAGCAAAGATTAAATGAATCTACTAGGTTAGTCAGGAATCCTGACAAACTAAATCACATTCTGAATCTAGTAGTACTTGATTGTCAGACGTTATACATAATATGTTTGATCCTGGAACGTTGAGGAACGTGTCTGTCTAATCTGTAAAGAAATATAATTATCAACGGTGCGATGTCTGCGCCATATCATGCCCATGAAGAGCTAGAGTTCATAACGACCCCGGTTAATAACAAGCTTAATATACATCTAGTTTTTGTACCCACAATAAGGTCGCCACAAGTAAGTTTACAAGAAACTGTAATCCAAATGAACTGTGTACAAACAAATTGACAGTCCAACACACGAAATTACACAGGTGGTTATCGCTACATGAGATCAAAGTAGGTTCTAGAACTGAAATGTCTTTTTAGTCATAACACACCTTGTGTCGTACCAAGAAATTCGTAAATTTTATAAATGGAATGCTCTGGAGTTTACGTACACCGGCGTCTCTCCCAGTTGAAGCTTCTGATGATGTGATGAGGAAATATAAATACGCATGCAATAAATAAATGCACTGTAGTACGACAATATCGCGCATCGGGAGGACAACATAACCGATATGCCAATTGAATAAAAGTGGTTTAACCTAGAATTCTATCCATGGGTTGATGGTCCAGATTTTTTATAGTCAACATAATAACACCATTGGCTACAAGTAGTTCTCTAGTGACCTGAGCATATGTTACACGCCGAACAATTGTTAGGTATTCTAGTAGTAGAAGTCAGAACTTGACACCCACAACAGAAATAGTTGGTAACAGAACTTATATTAATCATGCGACAACTTTGAGAGCTCACGTGAGTCTTTGCAACGCAAAGTAATCGAACAATGATCTCGTAAGATCACACTCCGGCCGATGCAATCAATTAGTACTACCTAACCAAGTTGATCCCCACTAGTCATCAGACGGCCCTTCCAATTTTCTGCCACGTCGGCGCCGCCGGAATCACTGCCGGCGCGGCAAACACTCCCACCAAAACCCCTCGTCCGCCGAATGCCGATATGGATGGGGGAGCAGCTTATCGGCAACGACCTCCCTCTCCCGAAACGAGACGCTAGCGCTCTTAAGAGACTTATCAACGGGAGGTACAAGGTCTTTACGGCGGGAACGGCAGGACGGGAGGTAGCACCACTTCGATGACTGCAGGGCCGGCGCAACAGAGATCGACCTCGAACCGGAAGTGCCTAGCCCAGGGCATGGATCCCAGGCATAGGTGGCGGGGCCACTCCTACGCTGGCTTGCGTACCGCTTTAATAACGTATCATGCTGAAGCCGGCACGGGGTCTGAGCCGGCTTTCCGCAGCTGGGCCGTAGCACCGGGAGCGTGGGCGCGTGCAGAAGAGGAAAGGGCCTTATGCCCCAATGTATGTCGAGGGTCCAGGCCCGCCGGGTTACATCCCTTACCATACGGGTTCTATTTACCTGGACACCTTGTTAGACGCTGCCACCGGATTCGGGTGCCGCGCTGGCGAGTTAAACCTTTTTGGAATCACGGCCGGGCTCTCGGACAGGGACTACGGGAGGGCCAGGCAAGGGTCAAGTGATTAGAGCTTGTCCTTCTCCCAGCTTTAGTACTTGTTATCCAGCCCTGTCTTACCGGGAACTTCGCCCATGCTACGCAGTTAGTTAGCGTCCTGGGGGCCGTGCGGAGGTAGCTTAGCTACCCAGGTCGCGTTGGCGTTCACCTTTTATGGCTGCATTTCTGGTCGGCCTGGATCGCGGCGCTGTAGCCGGCCCCGCTCAGTACTGTGCGCAGCATCATCGCCTCGGGGGCCCTGACAACCACGCTCAGATTGGTACAGACGCCCTGCGAGGACTGTGCGGGGAGAGTTGGCTGCGCTGCGGAAGAAGAAGTACCACATGTGCGATACAGGGCCGACGTACATTGGTAGTCGTCGATGCCGTCGTCCGCGGCGCGCGGGCGGACGCGCCCGGGGCGGCCCATCCCGACGCCCCGGGCGAGGCGCCTGGAGTAACGGGCCCCTGTCCGGCGCCCCAGAACCCCCCCGAGGGGGAGGCGGTCTGCGGCGTGACCGCGTCGCGCGGTGTGGGGTTGACGCCAGCGGGCGCCCCCCCTGGGGTTCGGCGGGGCCGCTCCCGCCGCCCGGCCGTTGCTCCGGGACTGGCGGGCCGGCCTGGTTGCGACCCCCAGGACGGGCTGCGCGAGGCTCGGAGCCGCGGACACTCACGCCGGCGATGGCGACCACGGGTCGGGTGCGAGGCGACGGCTGCGCGCCGCCACGGCCACGGGCGGTCGGAGCCGCCCAACCTGGGAGCGCGCTCGGGCGGCGGTACATGCCGCCTTCCTCTGGCAGGGGCGGATCCTGGGCCCGCGTGCCGCCCCGCCGCCGGCCGGGGGATGCCGGGAAGACCAGCCAAGTGGCAGGGCGGAGACGAGCCGTCACGCGGTGGGCCGCTTCGCTACCTCACGCCGCGCACAACGGGAGGCCCCGCCGGAGGAGGCGCTGGGGGGCAGCGTGGCGCCTTAGGCCGCGCGGCGCGCCCGCGGTGTCCTCGGACAGCTAGCCCGTGTTCGGCCGGGGGCTACGCATGTGCTGCCGGGAGCCCTGGCCCGCGGGATGAGCCGAGCGCGGGCTGCGGCGCGCGAGGCAGGGGAGCCGGCGGGGGGCGCCCTGTCCGGGCAGGCCAAAGAGGCACCGCTCCCCGCCGACCGGCCCGCCCGGTCGCGCGGGGGCGCCAGTCCGCGCCCGGGTCGGCGGCCGTGCCCCCCCATCGCCGGCCGCGGCCCCCACTGGGGGGCCGCCGACTGGCCCGCCGCGTGTAGACTGGACCGGCCCCGCGCCTTACCGGCCTGGTCGTCGCGGAGCGCCGGCCGACGGGGGGCGCGCCAACCCAACGCAGCAACCGCGGACGCCCAAACGCCCCCCCTGGCGGTCCCCCCGG     
I       CCTAAATTGGTATCTAACTTAACACTATTTCTTGTTATTCTCATTCTATTTTTTTAATATAATATGTGTATACATTAAATAGTCATAAGTAAACAACATGGCGCATAATATAACCATTTCCTATCTAAAATTATATAAGTAAGTACACCATTTGGTTGATCAATTTAAAACTAAACTCGTAGAATGTGATTAAGTAATTTAATGCTTTCAGACTTTTTGTCTCTATTTGACAATATGCTAATCTTGATCGTACATATTTGTTGATTTTTGTAATTTCAAAAATACCTTCTTTTTCTAGTTGTCATAAAAAATAAATATGTAACCGGAAGAATATACTAATAGTATAGAATTAATTTATATAATTTTTTACTGTAATTCAACCATAATATTTAAATTAGGATGCATTTATTATATAAACATTTGATTGCATTATTATCTAATATATATTCTACTCAAGTCCTAAAGTCCAATTTTCAATATTTCTTAATTATATCAAGTCTGAAAAAAATTTAAAACACATTTCGAATAACCATAATTAATTTTTTTCTAATATACTAATCCACAGTATAAATAACATATAACACAAGGTCCCATTCTGACACATAATAATTGTTGGAATAGGCATGAAATTCGTAAAGGCATAGAACTTATGAACATTAAGATGAATATTTAAACGACTTACTTACCCTAATATAAAGAGAGATTAAGCAAGATCAATTATACTCAAAAAAAGTGATCCTGCTACTATTATAAGAAATTAGATATTTTTATTATAATTACTTATAAATATCTAAGACACTCTATGTTAAAATTAATGTAAATTTTTCAAGAAGTTACTTTATATCTTCAATCAATAAAAATAAAATTTTACAAATGAAAGTATACATATAATTTTAGATATAAAATCTTATTACCTTTTAGATTTAAAATAAGTTTATCAACTTTCTTAAATTCGTTTTATACAATAAATTTGAAAATATTGAATATTTACATTTCTTAAATGCTGCTATCTTCTCACATTCTCCTAACATGAACTAGAGACCGTAACTTTGGAGTAAAGATTAAATGAATCTACTAGGTCAGTCAGTATTCCTGACAAACTAAATCACATGCTGATTCTAGTAGTCCATGATTTTCAGACGAAATACTTAATATGTTTGATCCTGGAACTTTGAGGAACGTGTCTGTCTAATCTCTACAGAAAGATGATTATCAACGATGCGATGTCTACACCATGTCATGAGCCAGAAGAGCTAGAGTTCATAACGACCCCGGTTAATAACTAGCTTAATACACATCTAGATTTTGTACCCTCAATATGGTCGCGACATGTAAGATGACAAGAAACTGTAATCTATATGTACTGAGTACAAACATATTGAAAGTCCACCACACTAAATTACACAGGTGGTTATCGCTACATGAGATCTAAGTAGGTTCTAGAACTGAAATGTCTTTTTAGTCATAACACACCTTGTGTCGTACCAAGAAATTCGTAAAAGTTATTCATGGAACGCTCTGGATTTTACGTACACCGCCGTCCCTCCCAGTTGAAGCTTCAGTTGATGTGTTTAGGAAATATAAATACGCATGCAATAAATAAATGCACAGTAGTTCGACAATATCGCGCATCGGGATGACAACAGAACCGATATGCCAACTGAAGAAAAGGCATTTATCCTAGAATTCTATCCATGGGTTGATGGTCCAGATTTTTCATCGTCAACATAATACCACCATTGGCAACAAGTAGCTCTCTAGTAACCTGAGCATATGTTATACGCCGAACACTTGTTAGGTATTCAAGTAGTAGCATTCAGAACTTAACGACCACAACAGAAAATGTTGGTAACAGAACTTGTATTAATTATACCACTACTTTGTGAGCTCACGAGAGTCTTTCCTACGCAAAAAAATCGAACAATGATCTCGTAAGATCAGACTCCGGCCGATACAATCAATTTGTACTACCTAACCAAGTTGATCCCCACGAGTCTTCAGACGGCCCTGCCAATTATCTGCAGCGTAGGCGCCGCCGGAATCACTGGCGGTGCGGGAAACAGTCACACCATGACCCCTCGCCTGCCGAATGCCCATATGGATGGGGGAGTCGTATATCGGCAACGACCGCCCTCTCCCGGAACGAGACGCTAGCGCTCTTGACGGACTTATCAACTGGAGGTACAGGGTTTTTACGGCGGGAACGGCAGGACGAGAGGTAGCCGCACTTCGATGAGTCCAGGGCCGGCGCAACAAAGATCGACCGCGCTCCGGAAGTGCCTCGCCCAGGGCATGGCTTCCAGGCAGAGGTGGCGGGGCCATTCCTACGCCGGCTTGCGTACCGCTTTACTAACCTCTCATGTTGAAGCCGGCACGGGGTCTGAGCCGGCTATCCGCACCTGGGCTGTAGCACCGGGAGCGTGGCCGCGTGCAGAAGAGGCAAGGGCCTTATGCCCCAATTTCTGTCGAGGGTCCAGGCCCGCCGGGTTACAGCCCTACCCTTACGGGATGGATTCACCTGCATACCTTGTTAGACGGTGCCAGCGGATACTGGTGCCGCGCTGGCGAGTTAAACCTTTTGGGAATCCCGGCCGGGTTTTCGGACAGGCACTACGGGAGGGCCACGCAAGGGTCAAGTGTTTAGAGCTTGTCCTACTCCCAGCTTTAGTACGTGTTATCCAGCCCTGTCTTACCGGCAACTTCGCCCATGGTGCGCAGTCAGTTATCGTCCTGGGGGCCGTGGGGGGGCAGCTTAGCTACCCGGGTCGCGTTGGCTTTCACGTTTTATGGCTGCATTCCGGGTCGGCTTGGACCGCGGCCCGGTTGCCTGCAACGCTCAGTACTGTGCGCAGCATCATCGCCTCGGGGGCCCTGACAACAGCGTTCAGATTGGCACGGACGCCCTCCCGGGGCTGTGCGGGGAGAGTTGGCCGCGCTGCGGAAGACTAAGTACCACACGTGCCATACACGGCTGACGGACATTAGTGGTCGCCGATGCCGTCGTGGGCGGCGCCCGGGCGGACGCGCCCGGGGCCCGCCATCCCGACGCCGCGGGCGAGACGGCTGGAGTAACGGCCCCCTGTGCGGCGGCCCAGCCCGCCCCCGAGGGGGAGGCGGTCTGCCGTGTGACCGCGTGGCGCGGTGTGGGGCTGACGCCCGCGGGCGCCGGCCCTGGGGTCCGGCGAGGCCGCCGTCGCCGCCCGGCCCTTGCTCCCGGACTGGAGGGCCGGCCGGGTTGCGACCCCCCGGACGGGCTGTGGGAGGCTCGGAGCGGCGGACACTCTCTCCGGCTATGCCGACCACGGGTCGGGTGCGGGGCCAGGGCTGCGCGCCGCCCCGGCCACGGCCGGTCGGAGCGTCCCGAGCTGGGAGCGGGATTGGGCGGCGGTACATGCCGGCTTCCCATGGCAGCGCCGGATCCGGGGCCCGCGTGCCGCCACGCCCCCGGCCGGCGGAGGTGGGGAAGCCCAGCGAGGTGGCAGGCCGGAGACGAGCCGTCACGCGGTCGCGCGCGTCCCTGCCCCACGCCGCGCACAGCGGGTCGCCCGTCCCGGGGAGGCGCTGGGGGGCCGCGGGGCGCCTTAGGCCGCGCGGCGGGCCCGCGGTGCGCTCGGACGACTACCCCGCGTTCGGCCGGGGGCTAGGCACGTGCTGGCGGGAGTTCGGGCCCGCGAGACGAGCCGAGCGCTGGCTCGGGAGCGCGAGGCGGGGGACCCGGCGGTGGGCGCGCTGTCGGGGCCGGCGTCAGCGGCACCGCGCCACGCCCAGCCGCCCGCCCGGTCGGGGGGGGGCGCCAGTCCCCGGCCGGGTCGGCGGCCGTGCCCCCCCATCGCCGGCCGCGGCACCCACTGCGGGGCCGCCCACTGGCCCGCCGCGTGTCGACTGGACCGCGCCGGCGCCTTACCGGCCTGGTCCTCGAGGAGCGCCGGCCGACGGCGGGCGCGCCAACCCGACGCCGCAACCGCCGACGCCCCAACGCCCGGCCTGGCGCTACCCCCGG     
H       CCTAAATTGGTCACTAACTTAACACTATTTCTTTTTATTCGCATTCCATTTTTTTAAAAAAATATGTGTATACATTAAATAGTAATAAGTAAAAAACATGGCGCATAATATAACCATATCCTATCTAAAATTATATAAGTTAGTACACCATTTTATTGATCAATTTAAAACTAAACTTGTATGATGTGATTAAGTAATTTAATTCTATCAGACTTTTTGACTCTATTTGATAATATGCATATCTTGATCGTTCATATCTGTTAATATTTGTAAATTCAAAAATAACTTCTTTTTCTAGTTGTAATAAAAAAGAAATATGTTACCGGAAGAATATACTAATAGTAAAGAATTAATTTATATAATTTTTTAATGTAATTCAACCATAATATCTAAATTAGGATGCATTTATTATATAAATATTTGATTGCATTATTATTTAATATATAGACTTCTCAAGTCCTATAGTCCAATTATCAATATTTCTTAAGTATAAAAAGTCTGAAAAATATCTAAAATACATTTCGAATAACCATAATTAATTTTTTTCTAATATACTAATCCACAGTATAAATAACATATAACACAAGGTCTCATTCTGACACATAATAATTGATGGAATAGGCATGAAATTCGTAAAGGCATAAAACTTATAGACATTAAGATGAATATTTAAACGACTTACTTACTCTAATATAGTGAGAAATTAAGCAAGATCAATTATACTCAAAAAAATTGATCCTGCTAATATTATAAAATATTAGATATTGTTATTATAATTACATATAAGTATCTAAGACACTCTATGTTAAAATTTCTGAAAATTTTTCAAGAAGATACTTTATATCTTCTATGAATGAAAATAAAATTTTACATATGAAATTATACATATAATTTTAGATATATAATCTTATTACCTTTTTGATTAAAAATAAGTTTATCAACTTTCTTAAATTCGTTTTATGCAATAAATTTGAAAATATTGAATATTTACATTACTTAAATGCTGCTATCTTATCACATTCTCCTAACAAGAACTGGAGACCGTAACTTTGGAGGAAAGATTAAATCAATCTACTAGGTCAGTCAGAATTCCTGACAAACTAAATTACATTCTGAATCTAGTAGTACATGATTCTCAGACGTAATACCTTATACGTTTGATCCTGGCACGTTGAGGTACGTGTCTGTCTAATCTCTAAAGAAATATAATTATCGACGCTGCGATGTCTGCTCCAACTCATGACCAAGAAGAGCTAGAGTTCGTACCGACCCCGGTTAATAACCAGCTTATTGAACATCTAGTTTTTTTACCCACAATACGGTCGCGACAAGTAAGGTGACAAGAAACTGTAACCAACATGAACTGGGTACAAACATATTGATAGTCCAACAGACAAAGTTACACAGGTGGTTATCGCTACATGAGATCTAAGTAGGTTCTAGAACTTTAATGTCTTTTTAGTCATAACACATCGTGTGTCGTACCCAGAAATTCGTAAATCTTTTTTATGGAATGCTCTGGAGTTTACGTACACCGCCGTCTCTCCCAGTTGAAGCCTCTGTTGATGTGTTGAGGAAATACAAGTACACATGCAATAAATAAATGCACGGTAGTACGACATTATCGTGCATCGGGATAACAACATAACCGAAATGCCAACTGAAGAAAATTAGTCTTTCCTCGAATTCTATCCATGGGATGATGGTCCAGATTTTTTATAGTCATCATAATAACACCATTGGCCACAAGTAGTTCTCTAGTTACCTGAGCATATGTTATACGCCGAACAATTGTTAGGTATTCAAGTAGTAGCATTCAGAACTTGACACCCACAACAGAAAAAGTTGGTAACAGAACTTATATTAATTATGATACTACATTGCGATCTTACGAGAGTCTTTCCTACGCAAAGCAATCAAACAATGATCTCGTAAGATCAAACTCCGGCCGATACAATCAATTTGTACTTCCTAACCATGTTGATCCCCACAAGTCTTCAGACGCCCCTGCCCATTGTCTGCAGCGTAGGCGCCGCCGGAATCACTGGCGGAGCGGTAAGCACTCTCACCATGATCCCTCGTCTGCCGAATGCCAATATGGATGGGGGAGTCTCGTCTCGGCAATGGCCCCCCTCTCCGGAAAAGAGACGCTTGCGCTCTTTATAGACTTATCAACAGGAGGTACACGGTTTTTACGGCGGGAACGGCAGGACGAGAGGTAGCAGCACTTCGATGAGTCCAGGGCCGGCGCACCAGAGATCGACCTCGCCCCGGAAGTGCCTTGCCCAGGGCATAGATGCCAGGCTGAGGTGGCGGGGCCACTCCTACGCCGCCTTGCGTACCGCTTTAATAACGTCTCATGGTGGAGCCGGCACGGGGTCTGAGCCGGCTATCCGCAGCTGGGCTCTAGTGCGGGGAGCGCTGTCGCGTGCAGAAGAGGAAAGGGCCTTATGCCCCAATTTATGTCGAGGGTCCAGGCCAGCCGCGTTAGATCGGTACCCTTACGGGTTCTAATCACCTGTACACCTTGTTGGACGGTGCCAGCGGATCCGGGTGCCGCGCTGGCGAGTTAAACCTTTTGGGAATCCCGGCGGGGTTTTCGGACAGGGACTAGGGGAGGGCCACGCAGGGGGTACGTGATTAGAGCTTGTCCTTCTCCCAGCTTTAGGACCTGTTATCCAGCCCTGTCTTACCGGGAACTTCGCCCATGCTGCGCAGTCAGTTATCGTCCTGGGGGCCGTGGGGAGGAAGCTTGGCGACCCGGGTTGGTTTGGCGTTCACCTTTTCTGGCTGCATTCCGGGCCGGCTTGGATCGTGGCACTGTCGCCAGCACCGCTCAGTACTGTGCGCAGCATCATCGCCTCGGGGGCCCTGACAACAACGCTCACATTGGTACCGACGCCCAGCTGGGACTGTGCGGAGAGAGTTGGCAGCGCTCCGGAAGAAGAAGTACCACATGTGCCAAACACGGCCGAGGCACATTCGTAGTCGTCGATGCCGGGGTGCACGGCGCCCGGGCGGAGGCTCGCGGGGCCCCCCATCCCGACGCCGCGGGCGAGACGCCTGGAGTAGCGGACCCCTGTCCGGCGGCCCAGCCCCCCCCCGAGTGGGAGGCGGTCTGCGGGGTGACCGCGTGGCGCGGTGCGGGGGTGACGCCCGCCGGCGCAGCCCCTGGGGTGCGGCGGGGCTGCTCTGGCCGCCCGTCGCTTGCTCCCGGACTGGAGGGCCGGCCCTGTTGGGACCCCCCGGGCGCGCCGCGCGAGTCTCGGAGCGGCGGACGCTCACTCCGGCCATGCCGACCACGGGTCGGGTGAGCGGCGAGGGCCGCGCGCCGCCCCGGCCACGGCCGGTCGGATCGTCCCGAGCTGGGAGCGCCATCGGGCGGCGGTACATGCCGGGTTCCACTGGCAGGGGCGGATCCGCGGCCCGCGTGCCGCCACGCGCCCGGCCGGAGGATGGCGGGCAGGGCAGCCAGGTGGCAGGTCGGAGACGAGCCGTCACGCGGTCGGCCCCCTCCCTCCCTCACGCCGCGCACAGCGGGTGGCCGGCGCCGCGGAGGCGCTGGGGGGCAGCGGGGCGCCTTAGGCCGCGCGGCTCGCCCGTGCTGACCTCGGACGGCTACCCCGCGTTCGGCCGGGGGCTACGCACGTGCTGAGGGGAGGGCTGGCCCTCGGGATGAACGGAGCGGCGGCTCCGGGGCGCGAGGCGGGGGACCCGGCGGTGGGCGCCCTGTCGGGGCCGGCGCGAGAGGCACCGCGCCCCGCCCAGCGGCTCGCCGGGTCGGGGGGGGGCGCCAGTCCCCGGCCGGGTCGGCGGCCGTGGCCCCCCACCGCCGGCCCCGGCTCCCACTGCCGGGCCGCCGACAGGCCAGCCGCGTCTAGACTGGGGCGCCCCCGCGCCTCACCGGCCTGCTCGGCGCGGAGCGCCGGCCGACGGAGGCCGCGCCAACCCAACGCCCCAACCGCGGACGCCCACCCGCCCCCCCGGGAGCTCCCCCCGG     
G       CCTAAATTGGTTTCTAACTTAACACTATTTCTTGTTATTCACATTCTATTTTATCAAAATAATATGTGCATACATTAAATAGTCATAAGTAAAGAACATGGCGCATAATATAACCACATCCTATCTAAAATTATATAAGTGAGTACACCATTTTTTTGATCAATTTAAAACTAAACTTGTAAGATGTGATTAAGTAATTTAATGCTGTCAGACTTTTTGTCTCTATTTGAGGATATGCATATCTTGTTCGTACATATATGTTGATATTTGTTATTGCAAAAATAGCTTCTTTTTCTAGTTGTAATAAAAAAGATATATGTAACCGGAAGATTATACTAATAGTATAGTATTAATTTATATAATTTTTTAATGTAATTCAACCATAATGTATAAATTAGGATGCATTTATTATATAAATATTTGATTGCATTATAATATAATATATAAACTACTCAAGTCTTAAAGTCCAATTATCAATATTTCTTAAATATAAAAAGTCTGAAAAAGATTTAAAACACATTTCGAATTACCATAATTAATTTTTTTCTAATATACTAAGCCACAGTATAAATACCATATAACACAAGGTCTCATTCTGACACATAATAATTGATGGAATAGGCATGAAATTCGTAAAGGCATAGAACTTATTTACATTAAGATGAATATTTAAACGACTTACTTACTCTAATATATCGAGATATTAAGCAAGATCAAATATACTCAAAAAAATTGATTCTGCTAATATTATAATATATTAGATATTCTTATTATAATTACATATAACTATCTAAGACACTCTATGTTAAAATTTATGAAAATTTTTCAAGAAGATACTTTATATCTTCTATCAATGAAAATAAAATTTTACACATGAAATTATACATATAATTTTAGATATAAAATCTTATTACCTTTTAGATTTAAAATAAGTTTATCAACTTTCTTAAATTCGTTTTATACAATAAATTTCAAAATATTGAATATTTACATTTCTTAAAAGCTGCTATCTTATCACATTCTCCTAACAAGAACTAGATACCGTAACTTTGGAGTAAAGATTAAATAAATCTACTAGGTCAGTCGTAATTCCTGACAAACTAAATCACATTCTGAATCTAGTAGTCAATGATTATCAGAGGACATACTTGATATGTTTGATCCTGGGTCATTGAGGAACGTGTCTATCTAATCTCTACAGAAATATCATTATCGACGATGCGATGTCTACACCAATTCATGATCAAGAAGAGCTAGAGTTCATATCGACCCCGGTTAATAACCAGCTTATTATAGATCTAGGTTTTTTACGCACAATACGGTCGCGACAGGTAAGCTAACAAGAAACGGTAATCGACATGTACTGGGTACAAACATATTGAAAGTCCACCACACCAAATTATACAGGTGGGTATCGCTAGATGAGATCTAAGTAGGTTCTAGAACTGTAATGTCTTTTTAGTCATAACACAGGCTGTGTCGTACCTAGAAATTCGTAAACGTTATTTATGGAATGCTCTGGAGTTTACGTACACCGCCGTCACTCCCCGTTGAAGCTTCTGTTGATGTGATGAGGAAATAAAAATACACAAGCAATAAATAAATGCACGGTAGTACGACAATATCGCGCATCGGGATTACAACATAACCGATATGCCAAATGAAGAAAATAATTCTATCCTTGAATTCTATCCTTGGGTCCATGGTCCAGATTTTTTATTGTCAACGTAATATCACCATTGGCGACAAGTAGATGTCTAGTGACCTGAGCATATGTTACACGCCTAACAATTGTTAGGTATTCAAGTAGTAGAACTAAGAACTAGACAGCCACAACAGAAAAAGTTGGTAACAGAACTTATATTAATTATGACACTACTTTGTGATCTTACGAGAGTCTTTCCCACGCAAAGTAATCAAACAATGATCTCGTAAGATCACACTTCGGCCGAGACAATCAATTAGTACTACCTAACCAAGTTGATCCCCACTAGTGTTCAGCCGGCCCTGCCAATTATCTGCAGCGCAGGTGACGCCGGAATCACTGTCGGTGCGGGAAAGAGTCTCACCATCACCTCTCGGCTGCCGAATGCCAATATGGCTGGGGGAGTCACATCTGGGCAAGGTCCTCCCTCTCCCTTAACGAGACGCTGGCACTCTGTACAGACTTTTCAACAGGAGGTACAGGGTTTTTACGGCGGGAACGGCAGGACGAGAGGTAGCGGCACTTCGTTGAGTTCAGGGCCGGCGCAACAGAGATCGACCTCGCCCCGGAAGTGCCTTGCCCAGGGCATGGATGCCAGGCAACGGTGGCGGGGCCATTCCTACGTCGGCTTGCGTACGGCTTTAATAACGTCTCATGTTGAAGCCGGCACGCGGTCTGAGCCGGCTTCCCGCACCTGGGCTGTAGCACCGGGAGCGTGGTCGCGTGCAGAAGAGGAAAGGGCCTTATGCCCCAATATATGTCGAGGGTCCAGGCCCGCCCCGTTACATCCCTCACCCTACGAGTTCCACTCACCTGCACACCTTGTTGGACGGTGCCAGCGGATCCGGGTGCCGCGCTGGCGAGTTCAACCTTTTGGGAATCCGGGCCGGGCTTTCGGACAGGCACCAGGGGAGGGCCACGCAAGTGTCACGTGATTAGAGCTTGTCCTTCTCCCTGCTTTAGTACGTGTTATCCAGCCCTGTCGTACCGGGAACTTCGCCCATGCTGCGCAGAGAGTTATCGTCCTGGGTGCCGTGGGGAGGAAGTTTAGCTACCCGGGTTGCGTGGGCGTTCACCTTTTGTGGCTCCATTCCGGGTCGGCTTGGATCGCGGCGCTGTCGCCAGCACCGCTCAGTACCGTGCGCAGCATCATCGCCTCGGAGGCCCTGACAACCACGCACAGATTGGTACAGACGCCCAGCTGGGACTGTGCGGTGAAAATTGGCAGCGCTACGGAAGACGACGTACCACATGTGCAATACACCGCCGAAGGACATTGATAGTCGTCGATGCCGTGGTGCACAGCGCCCGTGCTGACGCGCACCAGGCACCCCATCCCGACGCCGCGGGCGAGACGCCTGGACTAACGGCCCCCTGTCCGGAGGCCCAGAACCCCCCCGAGTGGGAGGCGGTCTGCGGGGTGACCGGATGGCGCGGTGTGGGGCTGACGCCCGCCGGCGCCGACCCTGGCGTGCGGCGGGGCCGCTCTCGCCGCGCGGCCCTTGCTCCCGGACTGCAGGGCCGACCTCGTGGCGACCCCCCGGACCGGCCTCGGGACGCTCGGAGCAGCCGACGCTCAGTCCGGCCATGCCGACCACCGGTCGGGTGCGCGGCGACGGCTGCGCACCGCCCCGGCCGCGGGCGGTCGGATCGTGCCGAGCTGGGAGCGCGATCGGGCGGCGGTACATGCCGTGTTCCCGTGGCAGCGGCGGATTCCAGGCCGGCGTGGCGCCACGCCCCCCTCCGGGGGATGGGGGGCAGCCCAGCCAGGCGGCCGGGGGGAGACGAGCCATCACGCGGCGCGGCCCCCCGCTCCAACACGCCGCGAACAGCGGGTGGCCCGCGCCGGGGAGGCGCCGGGGGGCCGCGGCGCGCCTCAGGCCGCGCGGCGCGCCCGCGTTGACGTCGGACGGCTACCCCGCGTTCGGCCGGGGGATACGCACGTGCTGGCGGGAGCTCGGGCCCGCGCGATGACCGGAGCGCCGGCTCCGGGGCGCGAGGCGGGGGACCCGGCGGTGGGCGCCCTGTCGGGGCGGGCGGTAGAGGCACCGAGCCCCGCCTAGCCGCGCGTCCGGTCGGGGGGGGGCGCCAGTCTCCGGCCGGGTCGGCGGCCGTGCCCCCCCATCGCCGGCCGCTGCTCCCACTGCGGGGCCGCCGACTGGCCCGCCGCGTGTGGACTGGACCGGCCCCGCGCCTTACCGGCCTGGTCGGCGAGGAGCGCCGGCCGAAGGGGGACGCGCCAACCCAACGCGGCAACCGCGGACGCCCAAACGCCGCCCCTGGCGCTCCCCCCGG     
F       CCTAAATAGGTCTCTAACTTAACACTATTTCTTTTTATTCACATTCTATTTTTTTAATATAATATGTGTATACATTAAATAGTAATAAGTAAAAAACATGGCGCAAAATATAACCATTTCCTATCTAAAATTATATAAGGCAGTACACCATTTTGTTGATCAATTTAAAACTAAACTAGTATTATGTGATTAAGTTATTTAATGCTATCAGACTTTTTGTCTCTATTTGAAAATATGCAGATCTTGTTCGTTCATATATGTTGATTTTTGTAATTTCAAAAATAACTTCTTTTTCTTGTTGTAATAAAAAAGATATATGTAACCGGAAGAATATACTACTAGTAGAGGATTAATTTATATAATTTTTTATTGTAATTCAACCATAATATTTAAATTAGGATGCATTTATTATATAAATATTTGATTTCATTATTATATTATATATAGACTGCTCAAGTCATATAGTCCAATTCTCAATATTTCTTAATTATAAAAAGTCTGAAAAAAATATAAAACACATTTCGGATTACCATAATTAATTTTTTTCGAATTTACTAACCCACAGTATAAATAACATATAACACAAGGTCTCATTCTGACACATAATAGTTGATGGAATAGGCATGAAATTCGTAAAGGCATATAACTTATAAACATTAAGATGAATATTTAAACGACTTACTTACTCTAATATAACGAGATATTAAGCAAGATCAAATATACTCAAAAAAAATGATCCTGCTAATATTATATGATATTAGATATTATTATTATAATTACTTATAAATATCTAAGACACTCAATGTTAAAATTTATGAAAATTTTTCAAGTAGTTACTTTATATCTTCTATTAATGAAAATAATATTTTACACATGAAAATATACATATAATTTTAGATATACAATCTTATTACCTTTTGGATTAAAAATAAGTTTATCAACTTTCTTAAATTCGTTTTATACAATAAATTTGAAAATATTTAATATTTACATTGCTTAAATGCTGCTATCTTATCACATTCTCCTAACACGAACTAGAGACCGTAACTTTGGAGTAAAGATTAAATGAATCTACTAGGTCAGTCAGTAATCCTGACAAACTAAATCACATTCTGAATCTAGTAGTACGTGATTATCAGAAGATATACATGATATGTTTGATCCTGGTACCTTGAGGTACGAGTCTGTCTAATCTCTAAAGAAATATAATTATCCACGATGCGATGTCTTCACCAATTCATGCACGAGAAGAGTTAGAGTTCATACCGACCCCGGTTAATAACTAGCTTACTATACATCTAGGTTTTATACACACAATAAGGTCGCGACATGTAAGATAACAAGAAACTGTAATCGACATGAACTGGGTACAAACAGATTGATAGTCCACCACACTAATTTATACAGGTGGTTATCGCTAAATGAGAGCTAAGTAGGTTCTTGAACTGTAATGTCTTTTTAGTCATAATACACCCGGTGTCGTACCCAGAAATACGTAAAACTTTTTTATGGAAGGCTCTTGAGTTTACGTACACCGCCGTCTCTCCCAGTTGAAGCATCTGTTGATGTGATAAGGAAATAGAAATACTCACGCAATAAATAAATGCACGGTAGTACGACAATATTGCGCATGGGGATTACAACATAACCGATAAGCCAAGGGAAGAAAATCTTTTTTTCCTCGAATTCTATCCATGGGTTGATGGTCCAGATTTTTTATAGTCAACATAATATCACCATTGGCAACCAGTAGTTTTCTAGTGACCTGAGCATATGTTATACGCCGAACAATTGTTAGGTATTCCAGCAGTAGGAATGAGAACTTGACGACCACAACAGAAACCGTTGGTAACAGAACTTTTATTAATTATGATACTACTTTGTGATCCTACGTGAGTCTTTCCCACGCAAAGCAATCAAACAATGATCTCGTAAGATCAGACTTCGGCCGATACAATCAATTGGTACTACCTAACCAAGTTGTTCCCCACTAGTCTTCAGACGGCCCTTCCTATTGTCTGCAGCGTAGGCGCCGCCGGAAACACTGACGGGGCGGGGAAGAGTCTCACCATCACCACTTGGCTGCCGAATGCCAATATGGATGGGGGACTCACATATCGGCAACGCCCTCCCTCTCCGCGATCTAGACGCTAGCGCTCTGTACAGACTTCTCAACAGGAGGTGCACGGTTTCTACGGCTGGAACGGCAGGACGTGAGGTAGCGGCACTTCGATGAGTCCAGGGTCGGCGCAACAGAGATCGACCTCGCCCCGGAAGTGCCTGGCCCAGGGCATGGATACCAGGCAGAGGTGGCGGGGCCAGTCCTACGCCGGCTTGCGTACCGCTTTAATAACGTGTCATGGTGAAGCCGGCACGGGGTCTGAGCCGGCTACCCGCAGCTGGGCTGTAGCACTGGGAGCGTAGGCGCGTGCAGAAGAGGAAAGGGCCTTATGCCCCAATCTATGTCGAGGGTCCAGGCTCGCCCGGTTACATCCCTTTCCCTACGCGTTCTATTAACCTGCAGACCTTGTTGGACGGTGCCAGCGGATACGGGTGCCGCTCTGGCGAGTTACACCTTTTAGGAATCCCGGTCGGGTTTTCGCCCAGGCGCTAGGGGAGGGCCACCCAAGGGTCACGTGATTAGAGCTTGTCCTTCTCCCCGCTTTAGTAGGTGTTAACCAGCCCTGTCTTACCGGGAACTTCGCCCATGCTGCGCAGTCAGTTATCCTCCTGGGGGCCCTGGGGAGGCAGCTTGGCTACCCGAGTCGCGTCGGCCTTCACATTTTATGGCTGCATTCCGGGTCGGCATGGATCGTGGCTCTGTCTCCAGCACCGCTCAGCACCGTGCGCAGCATCATCGCCTCGGGTGCCCTGACAACCACGATCAGATTGGTACAGACGCCCAACTCGGACTGTGCGGGGAGAGTTGGCAGCGCTACGGAAGACGAAGTACCACATGTGCCATACACGGCCGACGGACGTTTATCGTCGTCGATGCCGTGGTGCGCGGCCCCCGGGCGGACGCGCACGAGGCGCGCCATCCCGACGCCCCGGGCGAGACGCCTGCAGTAACGGACCCCTGTCCGGCGGCCCAGAACGCCCCTGAGTCGGAGGCGGTCTGCGGGTCGACCGCGTGGCGCGGTGTGGGGGTGACGCCCGCCGGCGCCGCCCCGGGGGTGCGGCGGGGCTGCTCTCGCCGCCCGGCACCTGCTCCCGGAGTGGGGGGCCGGCCGTGTTGCGACCCCCGGGACCGGCCGGGGGAGGCTCGGAGCGGCGGACGCTCACGCCGGCTATGCCGACCCCGGGTCGGGTGCGTGGCGACGGCTGCGCGCCGCCCCGGACACGGGCGGTCGGATGGTCCCGAGCTGGGAGCGCGATCGGGCGGCGGTACATCCCGGCGTGCCGTGGCAGGGGCGGATCCAGGGCCCGCGTGCCGCCACGCCACCCGCCGGGGGATGGCGGGAAGGCCAGCCACGCGGCACGGCGGAGACGAGCCGTCACGCGGTGGGGCCCGTCCCTCCCGCACGCCGCGAACACCGGGTGGCCCAGCCCGGGGAGGCGCTGGGGGGCAGCCCGCCGCCTTAGGCCGCTCGGCGGGCACGCGTTGTCCTCGGACGGCTACCCCGCGTTCGGCCGGGGGCTAGGCACGTGCTGGCGGGAGTTCGGGCCGGCGTCATGAGCGGAGCGCCTGCTCCGGTGCGCGAGGCGAGGGACCCGGCGGTGGGCGCCCTGTCCGGGCCGGCCGGAGGGGCACCGCGCCCCGCCCAGCGGCCCGCCTGGTCGGGCGGGGGCGCCACTCCCCGTCCGGGTCGGCCGCCGTGGACCCCCATCGCCGCCCGCGGCTCCCACTGCGGGGCCGCCGACTGGCCCGCCCCGGGTGGACTGGCCCGGCCCGGCGCCTCACCGGCCTGCTCGGCGAGGAGCGCCGGCCGACTGCGGGCGCGCCAACACAACGCGGCAACCGCGGACGCCCAAACGGCCCCCCTAGCGCTCCCCCCGG     
E       CCTAAATTGGTATCTAACATAACACTATTTCTTTTTATTCACATTCAATTTTTTTAAAATAATATGTGAATACATTAAAAAGTCATAAGTAAACAACATGGCGCAAAATATAACCAATTCCTATCTAAAATTATATAAGTAAGTACACCATTTATTTGATCAATTTAAAACTAAACTTGTAAGATGTGATTAAGTAATTTAATGCTTTCAGACTTTTTGTCTCTATTTGATAATATGCTGATCTTGATCGTACATATATGTTTATATTTGTCAATTCAAAAATATCTTCTTTTTCTAGTTGTTATAAAAAAGAAATATGTTACCGGAAGAATATACTAATAGTACAGTATTAATTTATATAATTTTTTATTGTAATTCAACCATAATATGTAAATTAGGATGCATTAATTATATAAATATTTGATTGCATTATAATTTCATATATAACCTTCTCAAGTCATATAGTCCAATTCTCAATATTTCTTAAATATACCAAGTCTGAAAAAAATTTAAAACACATTTCGAATAACCATAATTAATTTTTTTCTAATGTACTAATCCACAGTATAAATAGCATATAACACAAGGTCTCATTCCGACACATAATAATTGATGGAATAGGCATGAAATTCGTAAAGGCATAGAACTTATGAACATTAAGATGAATATTTAAACGACTTACTTACACTAATATAAAGAGAAATTAAGCAAGATCAAGTATACTCAAAAAAATTGATCCTGCTAATATTATATAATATTAGATATTTTTTTTATAATTACATATAAATATCTAAGACACTCTATGTTAAATTTCATGAAAATTTTTCAAGAAGGTACTTTATATCTTCCATAAATTAAAATAAAATTTTACAAATGAAATTATACATATAATTTTAGATATAAAATCTTATGACCTTTTTGATTTAAAATAAGTTTATCAACTTTCTTAAATTCGTTTTATACAATAAATTTGAAAATATTGAATATTAACATTTCTTAAAAGCTGCTATCTTATCACATTCTCCTAACAAGAACTAGAGACCGTAACTTTGGAGCTAAGATTAAATCAATCTACTAGGTCAGTCTGAATTCCTGACAAACTAAATCACATTCTGAATCGAGTAGTCCCTGATTATCAGACGCAATACGTTATATGTTTAACCCTGGATCCTGGAGGGACGTGTCTGTCTAACCTCTACAGAAATATAATTATACACGTTGCGATGTCTACTCCAATTCATGCCCAAGAAGAGCTAGAGTTCATATCGACCCCGGTTAATAACCAGCTTATTATACATCTAGCTTTTATACGCACAATATGGACGCGACATGTAAGTTCACAAGAAACTGTAATCGATATGGACTGGGTACATACATATTGACAGTCCACCAGACTAATTTATACAGTTGGTTATCGCTAGATGAGATCTAAGTAGGTTCTTGAACTGTAATGTCTTTTTAGTCATAACACATCATGTGTCGTACCGAGAAATTCGTCAATGTTTTTTATGGAATGCTCTGGAGTTTACGTACACCGCCCTCTCTCCCAGTTGAAGCATCTGTTGAAGTGATAAGGAAATATAAATACGCACGCAATAAATAAATGCACGGTAGTCCGACAATTTTGCGCATGGGGAATACAACAAAACCGAGATGCAAAGTGAATAAAATTTTTTTATCCTCGAATTCTATCCATGGGTAGATGGTCCAGATTTTTTATTGTCAACATAATAACACCATTGGCAACAAGTAGTTGTCTAGTCACCTGAGCATATGTTACACGCCGAACAATTGTTAGGTATTCGAGTAGTAGCAGTCAGAACTTAACTCCCACAACAGAAATCGTTGGTAACAGAACTTGTATTAATTATGATACTACTTTGCGACCCTACGAGAGTCTTTACAACGCAAAGAAATCCAACAATGATCTCGTAAGATCAAACTTCGGCCGATCCAATCCATTAGTACTACCTAACCAAGTTGGTCCTCACGAGTCTTCAGACGGCCCTGCCAATTATCTGCAGCGTAGGCGCCGCCGGAATCATTGTCGGTGCGGGAAAGACTCACACCATTACCCCTCGGCCGCCGAATGCGAATATGGATGGGGGAGTCGCATATCGGCAAGGTCCGCCCTCTCCCGGAATGAGACGCTAGCGCTCGGTACAGACTTATCAACAGGAGGTGCAATGTATTTACGGCGGGAACGGCAGGACGTGAGGTAGCGGCCCTTCGATCAGTTCAGGGCCGGCGCAACACAGATCGACCTCGCCCCGGAAGTGCCTTGCGCAGGGCGTGGATTCCAGGCGCACGTGGCGGGGCCAGTCCTACGCCGGCTTGCGTACCGCTTTAATAACCTCTCATGTTGAAGCCGGGACGGGGTCTGAGCCGGCTCGCCGCAACTGGGCTGTAGCCCGGGGAGCGTGGTCGCGTGCAGAAGAGGAAAGGGCCTTATGCCCCAATGTATGTCGAGGGTCCAGGCCCGCCGGGTTACATCCCTTCCCTTACGCGTTCTATTCACCTGCAGACCTTGTTGGACGGTGCCATCGGATCCGGGTGCCGCTCTGGCGAGTTAAACCTTTTGGGAAGCCCGGCCGGGTTGTCGGACAGGGACTAGGGGAGGGCCACGCAGGGGGCACGTGATTAGAGCTTGTCCTTGTCCCAGCTTTAGCACTTGTTAGTCAGCCCTGTCTTACCGAGAACTTCGCCCATGTTGCGCACTGCGTTATCCTCCTGGGGGCCGTGGGGAGGATGCTTAGCAACCCGGGTCGCGTCGGCGTTCACATTTTCTGGCTGCATTCCGGGTCGGCTTGGATCGTGGCCCTGTGGCCTGCACCGCTCAGTACGGTGCGCAGGATCATCGCCTCGGTGGCCCTGACAACTACGCTCAGAATGGTACAGACGTCCCGCTAGAGCTGTGCGGGGAAATTTGGCAGCGCTGCGGAAGACGGAGTACCACATGTGCGATAGACGGCGGAGGGACATTAATAGTCGTCGATGCCGCGGTGGGCGGCGCCCGGGCGGACGCGCACGGGTCGCCCCATCCCGACCCCGCGGGCGCGACGCCTGGAGTAACGGACCCCTGTCCGGGGCCCCAGAACCCCCCCGAGTGGGAGGCGGTCTGCGGGGCGACCGCGTGGCGCGGTGGGGGGCTGACGCCCGCCGGCGCCGCCCCGGGGGTGCGGCGGGGCAGCTCTGGCCGCCCGGCACGTGCTCCCGCAATGGAGGGGCGTCCCGGTGGCGACCCCCGGGACCCGCCGGGCGAGGCGCGGAGCGGCGGACGCTCACTCCGGCGATGCCGACCGCGGGTCGGGTGCGCGGCCACGGCTGCGCGCCGCCCCGGCCACGGGCGGTCGCATTGTCCCGAGCTGGGACCGCGATCAGGCGGCGGTACATGCCGCCTTCCCGTGGCAGGGGCGGATCCCGGGCCCGCGTGCCGCCGCGCCCCCGGCCGCGGGAGGGCGGGAAGGCCAGCCAGGTGGCGGGGCGGAGACGTGCCGTCACGCGGTGCGGCCCCTCCCTCCCGCACGCCGCCGACAAGGGGAGGCCCCTCCCGGGGAGGCGTTGGGGGGCGGCGCGGCGCCTTAGGCCGCGCGGCCGGCCCGCGGTGGCCTCGGACGCCTACCCCGCGTTCGGCCGGGGGCTAGGCATCTGCTGTCGGGAGTTCGGGCCCGCGTGGTGAGCGGAGCGACGGCTGCGGCGCGCGAGGCGGGGCAGCCGGCGGTGGGCGCCCTGGCGGGGCCGGCGTTAGAGGCACCGCGCCCCGCCTAGCCGCCCGCCCGGGCGGGTGGGGGCGCCAGTCCCCGGCCGGGTCGGCGGCCGTGCCCCCCCATCGGCGGCCGCGGCTCCCACTGCGGGGCCGCCGACGGGCCCGCCGAGTGTAGACTGGACCGCCCCGGGGCCTCACCGGCCTGGTCGGCGAGGAGCGCCGGCCGACGGAGGCCGCGCCAACCCAACGCCGCAACCGCGGACGCCCCTACGCCCCCCCTGGAGCTTCCCCCGG     
D       CCTAAATTGGTCTCTAACTTAACACTATTTCTTGTTATTCGCATTCAATTTTATTAATAAAATATGTGCATACATTAAAAAGTCATAAGTAAATAACATGGCGCATAATATAACCAATTCCTATCTAAAATTATATAAGAAAGTACACCCTTTAATTGATCAATTTAAAACTAAACTAGTATGATGTGATTAAGTAATTTAATTCTTTCAGACTTTTTGTCTCTATTTGAGAATATGCTTATTTTGTTCGTTCATATGTGTTGATGTTTGTAATTTCAAAAATACCTTCTTTTTCTAGTTGTGATAAAAAAGAAATATGTTACCGGAAGAATATACTAATAGTATAGAATTAATTTATATAATTTTTTAATGTAATTCAACCATAATTTGTAAAATAGGATGCATTTATTATATAAAAATTTGATTGCATTATTATGTAATATATAACCTGCTCAAGTCTTAAAGTCCAATTATCAATATTTCTTAAATATAGAAAGTCTGAAAAAAATCTAAAACACATTTCGGATAACCATAATAAATTTTTTTCGAATATACTAATCCACAGTATAAATAACATATAACACAAGGTCTCATTCAGACACATAATATTTGATGGAATAGGCATGAAATTCGTAAAGGCATAGAACTTATAAACATTAAGATGAATATTTAAACGACTTACTTACGCTAATATATTGAGAAATTAAGCAAGATCAATTATACTCAAAAAAATTGATCCTGCTAGTATTATATAAAATTAGAAATTATTATTATAATTACTTATAAATATCTAAGACACTCTATGTTAAAGTTAATGAAAATTTTTCAAGAAGATACTTTATATCTTCTATCAGTTAAAATAATATTTTACACATGAAATTATACATATAATTTTAGATATAAAATCTTATTACCTTTTTGATTAAAAATAAGTTAATCAACTTTCATAAATTCGTTTTATACAATAAATTTTAAAATATTTAATATTTACCTTTCTTAAACACTGCTATCTTATCACATTCTCCTAACAAGAACTTGAGACCGTAACTTTGAAGTGAAGATTAAATGAATCTACTATGTCAGTCTGAACTCCTTACAAACTAAATCCCATTCTGAGTCCAGTAGTACATGATTATCAGACGACATACCTAATATGTTTGACCCTGGGCCTTTGAGGTACGTGTCTGTCTAACCTCTATAGAAAAATAATTATCGACGATGCGATGTCTACTCCAACTCATGTTCAAGAAGAGCTAGAGTTCATACCGACCCCGGTTAATAACCAGCTTAATATACATCTAGTTTTGCTACGCGCAATATGGCCGCGACAATTAAGCTAACAAGAAACTGTAATCCATATGCACTGGGTACAAACATATTGAGAGTCCACCAAACTAAATTAAACAGTTGGTTATCGCTACATGAGATCTAAGTAGGTTCTTGAACTGTAATGTCTTTTTAGTCATAACACACCCAGTGTCGTACCAAGAAATTCGTAAATTTTCTTTATGGAATGCTCTGGAGTTTACGTACACCGCCGTCTCTCCCAGTTGAAGCCTCTGTTGATGTGATGAGGAAATAAAAATACGCATGCAATAAATAAATGCACTGTAGTACGACAATATCGTGCATCGGGAGTACAACAAAACCGAGAAGCCCAATGAAGAAAATTCTTATTTCCTTGAAATCTATCCATGGGTTGATGGTCCAGATTTTTAATAGTCAACATAATAACACCATTGGCAACAAGTAGTTGTCTAGTGACCTGAGCATATGTTACACGCCGAACAATTGTTAGGAATTCTAGTAGTAGCAATCAGAACTCTACATCCACAACAGAAACCGTTGGTAACAGAACTTTTATTAATTATTAAACAACTTTGTGATCTTACGTGAGTCTTTCCAACGCAAAGCAATCGAACAATGATCTCGTAAGATCAGACTTCGGCAGATTCAATCAATTTGTACTACCTAACCAAGTTGCTCCCCACTAGTGTTCAGACGGCCCTGCCAATTATCTGCAGCGTAGGCGCCGCCGGAACCACTGGCGGTGCGGTAAAGAGTCTCACCATGACCCCTCGGCCGCCGAATGCCAATATGGATGGGGGAGGCGCATATCGGCAAAGGCCCCCCTCTCCCGCAACGAGACGCTAGCGCTCTTTACAGACTTATCAACGGGAGGTCCAGGGTGTTTACGGCGGGAACGGCAGGACGAGAGGTAGCGGCACTTCGGTGAGTGCAGGGCCGGCGCAACAGAGATCGACCTCGCCCCGGAAGTGCCTGGCCCAGGGCGTAGATGCCAGGCAAGGGTGGCGGGGCCACTCCTACGCCGGCTTGCCTACCGCTTTAATAACATCGCATGTTGAAGCCGGCACGGGGTCTGAGCCGGCTACCCGCACTTGGGCTGTGGCGCTGGGAGCGCCGGCGCGTGCAGAGGAGGAAAGGGACTTATGCCCCAATGTATGTCGAGGGTCCAGGCCGGCCTGGTTAGATCCTTTACCTTACGGGTTCAATTCACCTGCAAACCTTGTTGGACGGTGCCAGCGGATCCGGGTGCCGCCCTGGCGAGTTATACCTTTTGGGAATCCCGGCGGGGTTCTCGGACAGGCACAAGGGGAGAGCCAAGCAAGGGTCACGTGATTAGAGCTTGTCCTTTTCCCGGCTTTAGCAGGTGTTAGCCAGCCCTGTCTTACCGGGAACTTCGCCCATGCGCCGCAGTGAGTTATCGTCCTGGGAGGCGTGGGGAGGCAGCTTAGCCACCCGGGTCGCGTTGGCGGTCACCTTTTAAGGCTTCATTCCGGGTCGGCTTGGAACGTGGCCCTGTCGCCTGCACCGCTCAGTACGGTGCGCAGCATCATCGCCCCGGGGGCCCTGACAACTACGCTCAGATTGGTACAGACGCCCTCCCTGGACTGTGCGGTGACAATTGGCTGCGCTCCGGAAGACGGAGTACCACATGTGCCAAACACTGCCGACGGACTTTGATAGTCGTCGATGCTGGGGTGCTCGGCGCTCGGGCCGAGGCGCACGTGGCGCCCCATCCCGACGCCCCGGGCGACACGCCTGGAGTAACGGACCCCTGTCCGGCCTCCCAGAACCCCCCCGAGTGGGAGGCGGTCTGCAGCTGGGCCGCGTGGCGCGGTGTGGGGCTGACGCCCGCTGGCGCGGCCCCGGGGGTGCGGCGCGGCTGCTCTGCCCGCCCGGCACTTGCTCCCGGACTGGAGGGGCGGCGCTGTCGCGACCCCCCGGTCAGGCCGGGCGAGGCTCGGAGCGGCGGACGCTCACCCCGGCTATGGCGACCCCGGGTCGGGTGCACGGCGACGGCTGCGCGCCGCCCCGGCCACGGGCGGTCGGAGTGTCGCGACCTGGAAGCGCGATCTGGCGGCGGTACATGCCGTCTTGCCCTGGCAGGGGCGGATCCGTGGCCCGCGTGCCGCCGCGCCTCCGGCCGTGGGATGGCGGGAAGCCCAGCCAGGTGGCCGGGCGGACACGTGCCGTCACGCGGAGCGGCCCCCCCCCCCGGCAGGCCGCGCACAACGGGGGGCCCGTCCCGCGGAGGCGCTGGGGGGCGGCGGTCCGCGTTAGGCCGCGCGGCGCCCTCGCGGGGCGCTCGGACGGCTACCCCGCGGTTGGCCGGGGGCTAGGCACGTGCTGCCGGGAGTTCGGGCCCGCGTGATGAGCGGAGCGACGGCTCCGGAGCGCGAGGCGGGGGACCCGGCCGTGGGCGCCCTGCCGGGGCGGGCGTCAGCGGCACCCGGCCCCGCCTAGCCGCCCGGCCGGTCGGGGGGGGGCGCCAGTCGCCGGCCGGGTCGGCCGCCGTGCCCCCGCATCGGCGGCCGCGGCTCGCACTGCCGGGCCGCCGACCGGCCTGCCTAGTCCGGAATGGACCGGCCCGGCGGCTCACCGGCCTGGTCGGCGAGGAGCGCCGGCCGACGGGGGGCGCGCCAACCCGACGCCGCAACCGCGGACGCCCAAACGACCCCCCTGGCGCTCCCCCCGG     
C       CCTAAATTGGTCTCTAACTTAACACTATTTCTTGTTATTCACATTCAATTTTTTTAATATAATATGTGTATACATTAAATAGTTATAAGTAAAAAACATGGCGCACAATATAACCATATCCTATCTAAAATTATATAAGTCAGTACACCTTTTATTTGATCAATTTAAAACTAAACTCGTATGATGTGATTAAGTAATTTAATGCTGTCAGACTTTTTGCCTCTATTTGACAATATGCACATCTTGATCGTTCATATTTGTTGATTTTTGTTATTTCAAAAATAACTTCTTTTTCTAGTTGTAATAAAAAAGAAATATGTGACCGGAAGAATATACTAATAGTAGAGAATTAATTTATATAATTTTTTAATGTAATTCAACCATAATTTTTAAATTAGGATGCATTTATTATATAAACATTTGATTGCATTATTATTTAATATATAAGCTTCTCAAGTCTTAAAGTCCAATTATCAATATTTCTTAAATATATAAAGTCTGAAAAACATTTAAAAAACATTTCGGATTACCATAATTAATTTTTTTCCAATATACTAAGCCACAGTATAAATATCATATAACACAGGGTCTCATTCAGACACATAATAATTGATGGAATAGGCATGAAATTCGTAAAGGCATAGAACTTATGAACATTAAGATGAATATTTAAACGACTTACTTACTCTAATATAAAGAGAAATTAAGCAAGATCAAGTATACTCAAAAAAAATGATCCTGCTATTATTATATCAAATTAGATATTCTTATTATAATTACATATAAATATCTAAGACACTCTATGTTAAAATTAATGAAAATTTTTCAAGAAGATACTTTATATCTTCTATGAATTAAAATAAAATTTTACACATGAAATTATACATATAATTTTAGATATAAAATCTTATTACCTTTTTGATTTAAAATAAGTTTATCAACTTTCTTAAATTCGTTTTATACAATAAATTTGAAAATATTGAATATTTACATTTCTTAAAAGCTGCTATCTTATCACATTCTCCTAACATGAACTAGAGACCGTAACTTTGGAGTAAAGATTTAATCAATCTACTAGGTCAGTCTGAATTCCTGACAAACTAAATCACATACTGAATCTAGTAGTACTTGATTCTCAGACGAAATACATTATATGTTTGATCCTGGTCCATTGAGGTACGTGTCTGTCTAACCTATACAGAAAAATAATTATCAACGATGCGATGTCTGCACCACTTCATGACCAAGAAGAGCTAGAGTTCGTACCGACCCCGGTTAATAACCAGCTTACTCAACATCTAGCTTTTTTACGCACAATACGGTCGCGACAAGTAAAGTTACAAGAAAATGTAATCGATATGGACTGGGTACAAACATATTGAGAGTCCACCACACTAAATTACACAGGTGGTTATCGCTAAATGAGATTTAAGTAGGTTCTTGAACTGTAATGTCTTTTTAGTCATAATACATCTTGTGTCGTACCCAGAAATTCGGAAATCTTATTTATGGAATGCTCTGGAGTTTACGTACACCGCCATCTCTCCCAGTTGAAGCCTCTGTTGATGTGCTCAGGAAATAGAAATACGCATGCAATAAATAAATGCACGGTCGTACGACAATATTGTGCATCGGGATTACAACAAAACCGAGAAGCCAAAGGAAAAAAATTGTTTTGTCCTCGAATTCTATCCATGGGTTGATGGTCCAGATTTTTTATAGTCAACATAATAACACCATTGGCAACAAGTAGTTTTCTAGTGACCTGAGCATATGTTACACGCCGAACAATTGTTAGGTATTCGAGTAGTAGCAATCAGAACGTGACGCCCACAACAGAAATCGTTGGTAACAGAACTTCTATTAATTATGTCACAACTTTGTGAACGTACGAGAGTCTTTACTACGCAAAGTAATCCAACAATGATCTCGTAAGATCAGACTGCGGCTGATTCAATCAATTTGTACTACCTAACCAGGTTGATCCCCACTAGTGATCAGACGGCCCTGCCAATTATCTGCAGCGTAGGCGCCGCCGTAAACACTGGCGGTGCGGGAAAAAGTCTCACCATCACCCCTCGGCTGCCGAATGCCAACATGGATGGGGGAGACTCATATCGGCAAGGGCCACCCTCTCCCGAAGCGAGACGCTTGCGCTCTGTACACACTTGTCGACTGGAGGTCCACGGTCTTTACGGCGGGAACGCCAGGACGAGAGGTAGCGGCACTTCGCTGAGTCCAGGGCCGGCGCAACAGAGATCGACCTCGCTCCGGAAGTGCCTGGCCCAGGGCCTGGGTTCCAGGCAGAGGTGGCGGGGCCACTCCAACGCCGTCTCGCGTACTGCTTTAATAACATCTCATGTTGAAGTCGGTACGGGGTCTGAGCCGGCTCCCCGCAACTAGGCTGTAGCTCTGGGAGCGGGGGCGCGTGCAGAATAGGAAAGGGCCTTATGCCCCAATGTGTGTCGAGGGGCCAGGCCCGCCGGGTTAGATCTCTTTCCGTACGAGTTCTATTCACCTGTACACCTTGTTGGACGGTGCCAGCGGATCCGGGTGCCGCCCTGGCGAGTTATACCTTTTGGGAATCCCGGCGGGGTTCTCGGACCGGCACTAGGGGAGGGCCAGGCAAGAGGCATGTGATTAGAGCTTGTCCTTATCCCAGCTTTAGGATATGTTATCCAGCCCTGTCTTCCCGGGAACTTCGCCCATGGTGCGCACTCAGTTACCCTCCTGGGGGCCTTGGGGAGGGAGCTTCGCCACCCGAGTGGCGTGGGCGTTCACCTTTTATGGCTTCATTCCGGGTCGGCTTGGATCGTGGCAGTGTGGCCAGGAGCGCCCAGTACGGTGCGCAGCATCATCGCCTCGGGTGCCCTGACAACCACGCTCAGATTGGGGCAGACAGCCAGCCGGGACTGTGCGGCGAGATTTGGCGGCGCTCCGGAAGACGGCGTACCACATGTGCGACACACGGCCGAAGGACTTTAATAGTCGTCGATGCCGGGGTGCTCGGCGCCCGGGCGGAGGCCCACGGGGCGCCCCATCCCGACGCCGCGGGCGGTACCCCTGGCGTAAGGGACCCCTGTCCGGGGGCCCAGACCCCCCCCGGGTGGGAGGCGGTCTGCGGATGGACCGCGTGGCGCGGTGGGGGGGTGACGCCCGCCGGCGCCGCCCCGGGGGTGCGGCGGGGCTGCTCGGGCGGCCCGGCACGTGCTCCCGGACTGGCGGGGCGGCCGGGTTGCGACCCCCCGGCCGGGCCGGGCGAGGCTCGGAGCCGAGGACGCTCACCCCGGCCATGCCGACCACGGGTCGGGTGCGCGGCGAGGGCTGCGCGCCGTCCCGGCCACGGGCGGTCGGATGGTCCCGAACTGGGACGGCGATCGGGCCGCGGTACATGCCGGCTTGCCGTGGGAGCGGCGGATCCCGGGCCGGCGTGCCGCGACGCCTCCCGCCGTGGGATGCCGGGTAGCCCAGCCAGGTGGCGGGGCGGAGACGAGTCGTCACGCAGTGCGGCCCGTCTCTCCCCCAGGCCGCGCACAGCGGGCGGCACGTCCCGGGGAGGCGCTGGGGGGCCGCGGACCGCGTTAGGCCGGGCGGCGCGCGCGCGGTGCCCTCGGACGGCTACCCCGCGTTCGGCCGGGGGGTATGCACGTGCTGGCGGGAGGTCTGGCCCGCGTGATCAGCGGAGCGCCGGCTCGGGCGCGCGAGGCGGGGGAGCCGTCGGTGGGCGCGCTGTCGGGGCTGGCGTCAGAGGCACCCAGCCCCGCCTAGCCGCCCGCCCGGTCGGGGGGGGGCGCCAGTCCGCGGCCGGGTCGGCGGCCGTGCCCCCCCATCGGCGGCCGCGGCTCCTACTGCGGGGCCGCCCACTGGCCCGCCGAGTCTAGACTGGAACGGCCCGGCGCCTCACGGGCCTGTTCGGCGTGGAGCGCCGGCCGACGGGGGGCGCGCCAACCCAACGCACCAACCGCGGACGCCCGATCGCCCTCCCTCGCGCTCGCCCCGG     
B       CCTAAATTGGTATCTAACTTAACACTATTTCTTGTTATTCACATTCAATTTTATTAAAACAATATGTGCATACATTAAATAGTCATAAGTAAATAACATGGCGCACAATATAACCAAATCCTATCTAAAATTATATAAGTAAGTACACCATTTCATTGATCAATTTAAAACTAAACTAGTAGTATGTGATTAAGTAATTTAATACTGTCAGACTTTTTGACTCTATTTGATAATATGCATATCTTGATCGTTCATATTTGTTGATGTTTGTAAGTTCAAAAATACCTTCTTTTTCTAGTTGTAATAAAAAAGAAATATGTTACCGGAAGAATATACTAATAGTATAGTATTAATTTATATAATTTTTTACTGTAATTCAACCATAATTTATAAATTAGGATGCATTTATTATATAAAAATTTGATTGCATTATTATATAATATATAGACTGCTCAAGTCATAAAGTCCAATTATCAATATTTCTTAAATATAACAAGTCTGAAAAAAATTTAAAAAACATTTCGAATAACCATAATTAATTTTTTTCGAATATACTAAACCACAGTATAAATAGCATATAACACAAGGTCTCATTCTGACACATAATATTTGATGGAATAGGCATGAAATTCGTAAAGGCATATAACTTATGGACATTAAGATGAATATTTAAACGACTTACTTACGCTAATATAATGAGACATTAAGCAAGATCAAGTATGCTCAAAAAAACTGATCCTGCTAATATTATATAACATTAGAAATTGTTATTATAATTACATATAATTATCTAAGACACTCTATGTTAAAATTAATGAAAATTTTTCAAGAAGATACTTTATATCTTCTATCAATAAAAATAAAATTTTACACATGAAATTATACATATAATTTTAGATATAAAATCTTATTACCTTTTGGATTAAAAATAAGTTTATCAACTTTCTTAAATTCGTTTTATACAATAAATTTAAAAATATTGAATATTTACATTTCTTAAATGCTGCTATCTTGTCAAATTCTCCTAACATGAACTAGAGACCGTAACTTTGTAGAAAAGATTAAATTAATCTACTAGGTCAGTCAGAATTCCTGACAAACTAAATACCATACTGAATCGAGTAGTACATGATTCTCAGACGAAATACCTTATATGTTTGATCCTGGGACTTTGAGGAACGTGTCTGTCTAAGCTCTACAGCAATATTATTATTGACGTTGCGATGTCTACACTAACTCATGCCCAAGAAGAGGTAGAGTTCGTAACGACCCCGGTTAATAACCAGCTTAATATAAATCTAGCTTTTTTCCGCACAATAAGGTCGCGACAAGTAAAATAACAAGAAACTGTAACCAACATGTACTGGGTACAAACAAATTGAAAGTCCACCACACCAAGTTACACAGTTGGTTATCGCTATATGAGATCTAAGTAGGTTCTTGAACTGTAATGTCTTTTTAGTCATAAAACACCTTGTGTCGTACCCAGAAATTCGTAAAAATTTTTAATGGAATGCTCTGGAGTTTACGTACACCGCCGTCTCTCCCAGTTGAAGCCTCTGTTGATCTGTTAAGGAAATAAAAATACGCATGCAATAAATAAATGCACGGTCGTACGACAGTCTGGTGCATTGGGATTACAACAAAACCGAGAAGCCAAATGAAGAAAATTATTATATCCTCGAATTCTATCCCTGGGTTGATGGTCCAGATTTTTTATGGTCAACATAATAACACCATTGGCAACAACTAGTTATCTAGTCACCTGAGCATATGTTACACGCCGAACAATTGTTAGGTATTCGAGTAGTAGGAATCAGAACTAGACGCCCACAACAGAAATTGTTGGTAACAGAACTTCTATTAATTATGACACTACTTTGAGATCTAACGCGAGTCTTTTCTACGCAAAGGAATCAAACAATGATCTCGTAAGATCAAACTTCGGCCGATACAATCAATTGGTACTACCTAACCAGGTTGATCCCCACAAGTGATCAGACGGCCCTGCCGATTATCTGCAGCGTAGGAGCCGCCGGAAACACTGGCGGTGCGGGAAAAATTCTCACCATCACCCCTCGGCAGCCGAATGCCAATATGGATGGGGGAGACATATATCGGCAATGTCCTCCCTCTCCCGTAACTAGACGCTAGCACTCTTTACAGCCTTATCAACTGGAGGTCCAAGGTTTTTACGGCGGGAACGGCAGGACGAGAGGTAGCGCCGCTTCGATGAGTACAGGGCCGGCGCACCACAGATCGACCTCGCGCCGGAAGGGCCTTGCCCAGGGCGTGGGTGCCAGGCAGTGGTGGCGGGGCCAGTCCTACGCCGGCTTGCGTACCGCTTTAATAACATCGCATGTTGAAGCCGGCACGGGGTCTGAGCCGGCTGGCCGCAACTGGGCCGTAGCACTGGGAGCGAGGGCGCGTGCAGACTAGGAAAGGGCCTTATGCCCCAATGTGTGTCGAGGGCCCAGGCCCGCCGGGTTAGATCCCTCTCCTTACGAGTTCTATTTACCTGCACACCTTGTTGGACGGTGCCAGCGGATCCGGGTGCCGCGCTGGCGAGTTAAACCTTTTGGGAATCGCGGCAGGGTTGTCGGACAGGAACTACGGGAGGGCCACGCAATCGTGATGTGATTAGAGCTTGTCCTTCTCCCCGCTTTAGTACCTGTTATCCAGCCCTGGCATACCGTGAACTTCGGCCATGCTGCGCAGTGAGTTATCGTCCTGGGCGCCATGGGGAGGCAGCTTAGCCACCCGAGTCGCGTCGGCGTTCACCTTTTATGGCTTCATTCCGGGTCGGCTTGGAGCGGGGCCCTGTGGCCAGCATCGCTCAGTACGGTGCGCAGCATCATCGCCTCCGGAGCCCTGACAACCACGGTCACATTGGTACAGACGACCAGCTGGGACTGAGCGGCGAGATTTGGCAGCGCTGCGGAAGAGGGAGTACCACATGTGCCAGACACGGCCGACGGACGTTGATCGTCGTCGATGCCGGGGTGGTCGGCGCACGGGCGGACGCGCACCAGGCGACCCATCCCGACTCCGCGGGCGACACGCCTGGAGTACCGGCCCCCTGTCCGGCGGCCCAGAACCCCGCCGAGTGGGAGGCGGTCTGCGGATCGACCGCGTGGCGCGGTGTGGGGCTGACGTCCGCGGGCGCCACCCCGGCGGTCCGGCGGGGCTGCTCTGGCCGCCCGGCCCGTGCTCCCGGACTGGAGGGGCGGCCCCGTTGCGACCCCCCGGACAGGCCCGGGGAGGCTCGGAGCCGCCGACCCTCACCCCGGCTATGTCGAGCACCGGTCGGGTGCGCGGCCACGGGTGCGCGCCGACCGGGGCACGGACGGTCGGACCTGCCCGACCTGGGAGGGCGGTCCGGCGGCGGTACATGCCGTCTTCCCGTGGCAGGGGCGGGTCCCCGGCCGGCGTGCCGCCACGCCCCCGGCCGTGGGATGGAGGGAAGCCCAGCCAGGTGGCGGGGCGGAGACGTGCCGTCACGCGGTTCGGCCCTTCCCTCCGCCACGCCGCTGACAGCGGGGGGCCCCCCCCGGGGAGGCGCGGGGGGGCGGCGGGGCGCCTTAGGCTGCGCGGCGCTCCCGGGGTGTCCTGGGACGGCTACCCCGCGTTCGGCCGGGGGCTAGGCACGTGCTGGCGGAAGTCCGGGCCCGCGGGATGAGCGGGGCGCCGGCTCAGGCGCGCGAGGCGGGGGAGCCGGCGGTGGGCGCGCTGTCGGGGCCGGCCCTAGAGGCACCGCGGCCCGCCTAGCCGCCCGGCCCGGCGGGGGGGGGCGCCAGTCCCCGGCAGGGTCGGCGGCCGTCCCCCCGCATCGTCGCCCGCGGCCCCCACTGCGGGGCCGCCGACTGGCCCGCCGAGTATCGAGCTGACCGGCCTGGCGTCTGACCGGCCTGCTCGGCGAGGAGCGCCGGCCGACGGCGCCCGCGCCAACACGACGCCGCAACCGCCGACGCCCCAACGTCCCCCCTGGCGCTGCGCCCGG     
A       CCTAAATTGGTCACTAACTTAACACTATTTCTTGTTATTCACATTCAATTTTATTAATAAAATATGTGAATACATTAAATAGTCATAAGTAAAAAACATGGCGCATAATATAACCACTTCCTATCTAAAATTATATAAGTAATTACACCGTTTAGTTGATCAATTTAAAACTAAACTAGTAAAATGTGATTAAGTAATTTAATACTTTCAGACTTTTTGACTCTATTTGAGAATATGCGTATATTGTTCGTCCATATATGTTTATTTTTGTAATTTCAAAAATACCTTCTTTTTCTAGTTGTTGTAAAAAAGATATATGTTACCGGAAGAATATACTAATAGTACAGTATTAATTTATATAATTTTCTATTGTAATTCAACCATAATATTTAAATTAGGATGCATTTATTATATAAAAATTTGATTGCATTATAATATAATATATATGCTGCTCAAGTCGTATAGTCCAATTATCAATATTTCTTAAATATAAGAAGTCTGAAAAACATTTAAAACACATTTCGCATAACCATAATTAATTTTTTTCGAATTTACTAAGCCACAGTATAAATACCATATAACACAAGGTCTCATTCTGACACATAATACTAGATGGAATAGGCATGAAATTCGTAAAGGCATATAACTTATGTACATTAAGATGAATATTTAAACGAATTACTTACACTAATATACTGAGAAATTAAGCAAGATCAAGTATACTCAAAAAAAATGATCCTGCTAGTATTATATTATATTAGATATTATTATTATAATTACATATAAATATCTAAGACACTCTATGTTAAAATTTATGTAAATTTTTCAAGAAGTTACTTTATATCTTCTATAAATAAAAATAACATTTTACAGATGAAATTATACATATAATTTTAGATATAAAATCTTATTACCTTTTTGATTTAAAATAAGTTTATCAACTTTCTTAAATTCGTTTTATTCAATAAATTTGAAAATATTGAATATTTACATGTCTTAAAACCTGCTATCTTATCACATTCTCCTAACATGAACTAGAGACCGTAACTTTTTAGTAAAGATTAAATGAATCTACTAAGTGAGTCTGAAATCCTCACACACTAAATCCCATACTGATTCCACTAGTACATGATTTTCAGAGGATATACCTGATATGTTTGATCCTGGTGCGTTGAGGTACGTGTCTATCTAACCTCTACAGAAAAATAATTATCGACGATGGGATGTCTTCTCCAGTTCAGGGTCAAGAAGAGCTAGAGTTCGTACCGACCCCGGTTAATAACCAGCTTAGTCCACATCTAGTTTTTTTACGCACAATATGGTCGCGACAAGTAAACTTACAAGAAACTGTAAACGACATGGACTGGGTACAAACATATTGAGAGTCCACCACACTAAATTACACACTTGGTTATCGCTAGATGAGATCTAAGTAGGTTCTAGAACTGCAATGTCTTTTTAGTCATAACACATAATGTGTCGTACCTAGAAATTCGCAAATATTTTTTATGGAAAGCTCTTGAGTTTACGTACACCGTCTTCTCTCCCAGTTGAAGCCTCTGCTGATGTGTTTAGGAAATATAACTACGCAAGCAATAAATAAATGCACGGTCGTTCGACAATCTTGTGCATGGGGACTACAACAGAACCGAGAAGCCAAGTGAAAAAAATTGGTTTATCCTTGAAATCTATCCATGGGTTGATGGTCCAGATTTTTTATTGTCAACATAATATCACCATTGGCAACAAGTAGTTCTCTAGTGACCTGAGCATATGTTACACGCCGAACAATTGTTAGGTATTCCAGAAGTAGCAATCAGAACTTTACATCCACAACAGAAAATGTTGGTAACAGAACTTCTATTAATTATGCAACGACTTTGGGATCTTACGTGAGTCTTTTCAACGCAAAGGAATCAAACAATGATCTCGTAAGATCATACTACGGCCGAATCAATCAATTAGTACTACCTAACCAAGTTGTTCCCCACTAGTAATCAGACGACCCTGCCAATTCTCTGCAGCGTAGGGGCCGCCGGAAATATTGGCGGTGCGGGAAATAGTCGCACCATCACCCCTCGTCTGCCGAATTCCAATATGGATGGGGGAGACCGCTATCGGCAATGACCCCCCTCTCCCCAAACGAGACGCTAGCGCTCTCAACAGACTTATCAACTGGAGGTCCACGGTTTTTACGGCGGGAACGGCAGGACGAGAGATAGCGACACTTCGATTAGTCCAGGGCCGGCGCAGCAGAGATCGACATCGCGCCGGAAGTGCCTTGCCCAGGGCGTGGGTTCCAGGCAGAGGTGGCGGGGCCACTCCTACGCCGGCTTGCGTACCGCTTTAATAACATCTCATATTGCAGCCGGCACGGGGTCTGAGCCGGCTACCCTCATCTGGGCTGTAGCGCTGGGAGCGTGGGCGCGTGCCGACTAGGAAAGGGCCTTATGCCCCAATTTATGTCGAGGGCCCAGGCCCGCGGGGTTATATCCATACCCTTACGAGTTCTAGTTACCTGCACACCTTGTTGGACGTTGCCACCGGATCCGGGTGCCGCTCTGGCGAGTTAAACCTTTTGGGAATCCCGGCGGGGTTATCGCGCAGGCCCTAGGGGAGGGCCAGGCAATGGTCATGTGATTAGAGCTTGTCCTTATCCCAGCTTTAGCACGTGTTATCCAGCCCTGACTTACCGCGAACTTCGCCCATGCTCCGCAGTGAGTTATCTTCCTGGGAGCCTTGGGGAGGCAGCTTCGCCACCCGGGTCGCGTTGGCGTTCACCTTTTATGGCTCCATTCCGGGTCGGCCTGGAGCGTGGCTCTGTGGCCAGCACCGCTCAGTACGGTGCGCAGCATCATCGCCTCTGGGGCCCTGACAACCACGCTCAGATTGGTACAGACGGCCACCTGGGACTGTGCGGGGAGATTTGGCAGCGCTGCGGAAGACGGAGTACCACATGTGCCAGACACGGCCGAAGGACGTTCGTCGTCGTCGATGCCGGGGTGCTCGGCGCCCGGGCGGACGCGCACCGGGCCCTCCATCCCGACTCCGCGGGCGAGACGCCTGGAGTAACGGGCCCCTGTCCGGCGGCCTAGGACCCCTCCGGGGGGGAGGCGGTCTGCGGATCGACCGCGTGGCGCGGTGTGCGGGTGACGCCCGCGGGCGTGCCCGCGGCGGTGCTGCGGGGCTGCTCTGGCCGCCCGTCACTTGCTCCCGGACTGGAGGGGCGGCCCTGTTGTGACCCCCCGGACGCGCGGGGCGAGGCTCGTAGCTGCCGACGCTCACGCCGGCTATGCAGACCACGGGTCGGGTGCACGGCCAGGGGTGCGCGCCGGCCCGGCCACCGGCGGTCGGATGGGCCCGACCTGCGAGGGCGATCGGGCGGCGGTACATGCCGTCTTGGCGTGGCAGGGGCGGATACCCGGCCGGCGTGCCGCCACGCCTCCGGCCGAGGGATGGCGGGTAGCCCAGCCAGGTGGCGCGGCGCACACGTGCCGTCACGCGGTGGGGCCCTTCCCTCCCCCACGCCGCGGACAGCCGGCGGCCCGCCCCGGGGAGGCGCTGGGGGGCGGCCCGCCGCCTTAGGATGCGCGGCGAGCCCGCGGTGCCCTCGGACGGCTAACCCGCGTTGGGCCGGGGGCTTGGCAGGTGCTGGCGGGAGTTCGGGCCCGCGGGTTGAACGGGGCGGCCGCTCGGGCGCGCGCGGCGGGGGAGCCGACGGTGGGCGCCCTGTCGGGGCCGGCCTTAGGGGCACCGCGCCCCGCCTAGCCGCCCGCCCCGCCGGGGGGGGGCGCCAGTGCCCGGCCGGGTCGGCCGCCGTGCCCGCCCATCGCCGGCCGCCGCTCCCACTGCTGGGCCGCCGACTGGCCCGCCGAGTGTGGAGTTGACCGGCCCAGCGCCTGACCGGCCTGCTCGGCGGGGAGCGCCGGCAGACGGGGGGCGCGCCAACCCTACGCGGCAACCGCAGACGTCCAGAGGCCCCACCTGGGGCTCCCCCCGG     
