# Supplementary material for: A simple method for data partitioning based on relative evolutionary rates
Source: PeerJ. 2018 Aug 28;6:e5498. doi: 10.7717/peerj.5498 (PMC6118207; doi:10.7717/peerj.5498)
Supplement: Data S1 — The datasets are provided in the PHYLIP format. [file peerj-06-5498-s002.zip › DataS2/AS2-3miss.phy]

17  4000
out     TTATACATTCATTCATATAAAAAAATTATTTATTTGTTTCTTATGACTAAACTTTACCTACATAAATGATTATTGTACCTTTAGAAACTACTCTGCAGAATTTAAATGAGGAAATCGTAAAATCGATTTAAAAATATGAATGTATTATAACATACCATTTTACAAAGATAATTAATGTTATCTAATTCAGACATAATTGGTAATAAGAAAGTAAATATTATAATTGATATAAAAAGGATTTAGTTTTAATAGTACATAAAACGTTAATGGTTGTTTTTATTTGTCTATAGTTAATAACGATTAAAAAATATCTAATAAATCTTGCTAAGTAGTTTACGCTAATTAGAATTCTAAATAAGTAAAGAAAAAAATTAATTAATTCATTGATCATCGATAACAAAATAAAGTACTTATTGTATACAATTAGAATTTAGACGTCAAATACAAAGTGTTATGAGGTACCTGATTAATTAGCTAAATTTTCTGAAGATACTATATATAAAACTTGAATTAGAGAATAATAAAAATGCAAAGCTTATCAATACTGAATATATTTTTACTTATGTGTTTATTCATAAATCCATCATAATATTTTGACTCACTACATGAATAAAAATAGCTGGTTTTAATCAGGGATATTCTACTAAGCGTTTTAAAATTAGATAATTAGTAACCCTATATATATTAAGAATCGAACATCTTGGTGGAATCGCACTTACTGTTATATTTATATTATTTTAAGTATGAAATGGTATCTAACCATTTTACTTCATAAGAATAATTTTTAAATAATTAATTTATATCTTTACAACACCATTTAGAATATATAATAATTTTGAGTTAAAGGTAACTTTTGATTATATTTGATGAATTCTAATATACAATATATATCCAAATTTTTATAAACTTATTGTAATCTTTATTAAATATTATCGAATGATTTTTAAATTATAAGAAGAAATTTTAGTGACAATTTGAGATATTTTTGTATTACTTAAATGCAATGTGCGTTAGAGCCAATTCTGGAAACATTAATAGTTATACTGACTAGCCTTGTGTGAAGTAACGAATGGCACGAGAGAACCGTATTTTTTTACCATTTCGAGACCCTCTCCGAAAGCTTGCTGTAACCGACTCGGCTAGCAATTCGCAATTTTACAAAGTTTGCTTACAATCAGCAGGGGCACAAATGGAAGTCAAATCCCGACCAACAAGTCTCATATAGCAATGGGCTCATTTCGGTGATTGACGCCATTGCGTTTACAATCTAAGTCGAGTGGAGGCCAACTACACCATATTCGTGGCCAATCCCATTCCCAATAATACAATAGTACTTAATTATGTTAGACTGAATAAGTTGTATAATGTCGAATTATTGCCAGCCCGACACAAACTTAACCATAGGCGCTCTATTCTGTAGGATGAACTAACTCATTAGTATCGCTGTACTATGCCAAAAATGTTAATCTCGGTAAGAGTTATTTTTATTCCAACACATAGAAACTCTCACTCCGAGTTCTAATCTGAAAATGGACGAGCTTGCCAACCTGAACAGGTGAATATGGTGAACCAAACGCTTTAGCAATATTTGTAAATTGAGTGGAATTCCCATTGTAGTACCACAGCACTGGTGTCAGAAGCAACCTCAGGTGTATTACCAAGCATCCATTTCCGAGGGGAAAACTTTAACTGACCCAACACGCAATGAAAGCTGACGATCCTGTATCATACGAATAAAGGCCCCACAACTTGAAGACTATTTCAAACAACAGATATAGCCACAGAACTTTCTTGCCAGAGCGTCACAAGACAGTTGCATGTTAAATCTTGTACCTCCGTAACATTATTAGAGATTTGATGGATGAAAAGCATGTCTTAGGTTTCTGTGACAACTTAAACAAAAGACTTATAAAGCCGCGTTTCTGGCAGCAGTTTTGGAGAACGACAATCGGGATATCCTATCGTCTGTCGCACGGGTGAAACGATGCTTGCAAAGGACTGGTGCAGTTGCGGTATTGGCCCCTACATGTGGCGTAGCCAAGCGTGCTCGAGTACAGGGACATCTGTGCGACCCGAGTTTCGGTGAACCTACTGTCTACTTCTCGGGTGAAACTCCTCCTGCAGGAACCCATTAGATTAGTACACGTCGCTAGGAGGCTGACGCTCATTCTAGGTTTTGCAGGGGTAAGCCCCCACGATTGTTGGCGTACCCGCCTCCAGGGAGGCCCCATTCTAAGGGTTGGTGCAAATGTGAGATCGGGAACGGGGAGGACCCGCCATACAGTCTTAACCCCCTTCCCAGGTGGTCGGTTCGTGTGCGGCGTGGGCAACTCCAGCATGGACCATTCGTAGCTTTCGCGGTAGTAAACCGCGATTCAAGGGGGCATAATCGCAGGCCAGCTCCGCCAGCTGCTTAGAGTCGTAATTCCCCGATACGCCTGAACACCGGCGCGCCAATATCCAATGTGACCCCAGGGCCTGGCTGCTCTGAGGGACCTTGGGCCATGACCGCCCGGGTTGTTTGCCGACCCGCGCGACTTCGCACTAGTCCCTTGGTTACTTAGGACGCCGTGTATTGGTCCGCGTTGCGTAGCCCGTCAGAACGTTGGTAAGAGAACCGACCCGTTCGCTCCTTGTCACACGACCTGGCGAAGCTGCAGGTCCGCCTGTGTAGCCCCGCGAAGTCGCGCTATTCCAGTCCGGACGTATCGCGCATGCGGGAACTTACGGTCACGTATGGGAGCGAGGCGACCCTAGCCTAGAACCCCGGTTACCCCAGTCTGGGAGGGATAAACTCCGCAGCTGGTCCGCATGGCGATGGCGGCTTACGACGGATATAGCTCTCTCCAAGGCCAACGCTGATAAGGCTCTGGGATCGACCTGGGCGAATGCCCCAGCCCCGGGTTCCCTCTATACAGACGTTTATCTGTGTAGCGGCAAACCTGTTCATCGTTGTGTTAGCACGACTACGATCAGGGCGTTTCCGCAGGCCTGGTGTACGGACCCGCCGACCGTCCGAGTTCTTGGCCGACGCGGTGAGACTGCCCGGCGGCGGCCTCCCGTGCCGCGCAACGCGGATCTCAATCTTCGGGGGCACGCGGGGGGGGGTAACGGGTGGACATGTGCGGTTCTGAGGGCGGGCCCTGGCCGGCCCATAGGCGGGGGCGGGAGGCGGGGCGCCCTCCGCGCACTGGCCGCCCCGCGCCCGGGTCGCTGGACATCCAACGCGGACGGCTGACGGGCCCGCCGTGGCCCGCCGCCCTCTGCGCCCGCTCGAGAGGTGGGGGGCCGCCGGAGCTCTCACCGTGCCCCCGCGTGTCCTCCGCTGACCCGCCGTGACGATGGGGAGCGGGGGCCCTCGCAGCGGCTCCTAGGGCTCTCCGCTGCGCGCCCGGGTAGTCGCGGTGCCCGGGGCGATCCGCCGCCGGCGTGCGGCGGCCGGGGGCACCGGGGGACCTGTTACCGCCGGGCCTCCCCCTGGCCGCGCGAGCGGCGCGGGGAGGCGTCGCGTCCCGGTCCCCGGAGTGGGCCGGGTCGCGGGACGGCCGCCCCCACCCCTCGCACGGCACAAGGCGCCGCACCCGTCGGGGGCCGGGGGTCCGCGCCCCGCCGGGCACGCGGGTTCTGCGTCCGGGTTATGAGCCCACCCCTAGCGTCGAGCGGGGGCGCCCCCCGCAACCCGGGCTCGGACCCGGTCCGCGAGGCCCGTGCCGCGAAGCGGGCGACCTCTGGGCCGACCTCGGTCTTCGGGCCTCCTTCCCCGGGCGACGCACGCGCCATGCCTCCTGAGGTTCCCCACGGAGCCAGGGCACCGGCCACGGCCCGAATAGAGCGCCGCAGACCGCGGACCTCCCCCAACGAGGCCGCCCGGCCGCCGTGGACCGAGGGGGTGCCCTCCGCCGCCGGCGGGGCGGGCAAGGGCGACCGGAGCTAACGGACGGCATTTGCCGCGTCGCACCCGCCCTCTAGCCGACGCCGCTTTGCGCCGCCGAGGTGTGTT     
P       TTTTACATTCATTCATCAAAAAAAATTATTTATGTGTTTCTTATGACTAAACTTTACCCACATAAATGAATATTTTACCTTTAAAAACTACTCTGCAGATTTAAAATGAAGAAATTGTAAAATCGATTTAAAAATATGAATGTATTATAACATAGCATTTTACATAGATAATTAATGTAATCTAATTCAGGCTTAATTGGTTATAAGAAATTAATTATTAAAATTGATATAAAAAGGATTTAGTTTTAATAGTACATAAATCGTTAATGGTTGTTTTTATTTGTCTATAGTTAATAACGATTAAAAAATATCTAATAAATCTTGTTAAATAGTTTACGCTATTAAGAATTCTATATAAGTTCTGAAAAAAATTAATTAATTCATTGATCATCGATAACAAAATAAAATACTTATTGTATACAATTATAATTTAGACGTGAAATTCAAAGAGTTATGAGGAACCTGATTCATAAGCGAAATTTTATGAAGATACTATATTTAAAACTTGTATTAGATAATAATAAAAATGCAAAGCTTATTAATACTAAATATATTTTTACTTATGTGTTTATTCATAAATCCATCATAATATTTTGACTCACTACATGAATGATAATATCAGGTTATAATAAGGCTTGTTCTACTAAGCGTTTTAAAATTAAATAATTAGTAACCCTATATATATTAAGATTCGAACATCTTGGTGGAATCGCACTTACTGTTATATTTAAATTATTTTATGTAGGAAATGGTATCTAACCATTTTACTTCATAAGAATAATTTTTAAATAAATTATTTATATTTTTAAAACACCATTTAGAATATATAATAATTTTGAGTTAAAGGTAACTATTCATTATATTTGATGAATTCTAATATACAATATATATCCAAATTTTTTTAAACTTATTGTAATCTTTATTAAATTTTATCGAATGACTTTAAAATTATAAGAAGAAATTTTAGTGACAATATGAGATATTTTTGTATTACTTAAAC????????????????????????????????????????????????????????????????????????????????????????????????????????????????????????????????????????????????????????????????????????????????????????????????????????????????????????????????????????????????????????????????????????????????????????????????????????????????????????????????????????????????????????????????????????????????????????????????????????????????????????????????????????????????????????????????????????????????????????????????????????????????????????????????????????????????????????????????????????????????????????????????????????????????????????????????????????????????????????????????????????????????????????????????????????????????????????????????????????????????????????????????????????????????????????????????????????????????????????????????????????????????????????????????????????????????????????????????????????????????????????????????????????????????????????????????????????????????????????????????????????????????????????????????????????GTTGTTGTCGCGGGATTGGCCCTTACATGTGGCGTAGCCAAGCATGCTCGAGGACAGGGACACCTGTGCGCCGCGAGTTTCGGCGAAGCGTCTGTCTACTTCTCGGGTCAAGCTCCTCCTGCAGGACCCCACTAGGTTAGTACACTTCGCTTGAAGGCTGAGGCTCATTGTAGGTCTTGGAGCGGTTAACCCCCACTATTGTTGGCGTACCCGCCTCCACGGAGGCGCCATTCCGAGGGTTGGTGCAAATGTGAGCTCGGGCGCGGGGAGGACCCGCCATACAGTCTTAACCGCCTTTCCAGGTGGCCCATTGGTGTGCGGCGTTGGCAACTGCAGCCTGGACTATTGAAAGCTTACGCGGTAGAAAACCGGGATCGATGGGGCCGTAATCCCAGGCCAGCTCCGCCAGCTGCTTAGACTAGTAATTCCACGAAGCGCCTGAACACCGGCGCGCCAATATCCAATGTGACCCCAGTGCCTGGCGGCTCTGAGTGACCGTGGGCGATGACCGCCCGGGATGTTGGACGACCCGCGCGCATTCGCACTTGTCCCTTGGTTACTCCGGATGCCGTGTGTTGGTCTGCGTTGCGTAGCCCGTAGAATCCTTGGTAACAGACCCGACCCGTCCCCTTCTTGTCACGCGACCTGGCGAAGCTGCGGGTCCGCCTGTGTAGCCACGCGAACTGGCGCTATTAAAGTGCGGACGTATCGCGCATGGGGGAACTTACGCTCACGTAGGGGAGCGAGGAGACGCTAGCCTTGAAGCCGGGTTGCTCCAGTCTGGGATGGCTCAACCCAGCAGCTGGTCGGAATGGCGATGGCGGCTTACGGCGGATATGGCCCTCTCCAACGCCAACGCTGGAAAGGCCCTGAGAGAGACCTGAGCGGATGCCCCAGCCCCGGTTTCCCTCTATACAGACGTTTATCTGTGTATCGGCAAACCTGTTCAGCGTTGTGTTAGAACTACTACGATCCGGGCGTTTCTGCAGGCCTGGTGTACGGACCCGCTGACGGTCCGAGTTCTGGGCCTACGCGTTGAGACTGCCCGGCGGCGCAGTCCCGCGGCGCGCACCGCGGATGCCAATCTGCGGGGCCACGTGGGGGGGGGTAACGGGTCGACATGTGCGGTTCTGAGGGCCGGCCCTGGCCCGCCCATCGGCGGGGGCGGGGGGCGGGGCCCTCTCTGCGCACGGGCCGCCCCGCGCCCGGCTCCATGGCCATCCAACCCGGACGGCTGACGGGCCGGCGGTGGCCCGCCGCCCTGTGCGCCCGCTCGAGACGTGGGGGGCTGCCGCAGCTCTCACCGTGCCCCCGCAGGTTCTCCGCTTGCCCGCCGGGACGACCGGGAGCGGGGGTCCTCGGACGGGCTCCTCGGGCTCCCCGGTGGGCGCCGGGGTAGTGCCGGTCCACGGGGCGATCCGCCGCCGGCGCGCGGCGGCCGGGGGCACCGGGGGACGTGTGACCCCCGGGCCTCCCCCTGGCCGCACGAGCGGCGCGGGGAGGCGTCCCGTCCCGGCCCGCGGAGTGCCCCGGGTCACGGGACGGCCCGCCCCACCCGACGTACGGCACAAGGCGCCGCACCCGTCGGGGGCCCCGGGGCCGCTCGGCGCCGGGCCCGCGGGTTCTGGGTCCGCGTTATGAGCCCACCCCTAGCGTCGAGCGGGGGCGCCCCCCGCAACCCGGGCTCGGCCCCGGTCCGCGAGGCCCGCGCCGCGAAGCGGGCGACCTCGGCGCCGACCTGGGTCTCCGGGCCTCCTTGCCCGGGCGACGGACGCGCCATGCCCCCTGCGGTGCCCCACGCGGCCACCGCACCGCCCACGGGCCGAATAGTGAGCCGCAGACCGCGGACCTCCCCCAACGAGGCCCCCCGGCCGGCCTGGACCGGGGGGGTCCCCTCCGCCGCCGCCGGGGGGGGCAAGGGCGAGCCCAGCTAAGGGACGGCATTGGCAGCGTCGGACCCGCGCTCTGGCCGACGCAACGTTGTGCGGCCGAGGTGTGCA     
O       TTTAACATTCATTCATAAAAAAAAATTATTTATTTGTTTCTTATGACTAAACATTACCTACATAAATGATTATTATACCTTTATAAACTACTCAGCAGATTTTAAATGATGAAAATGTAAAATCGATTTAAAAATATGAATGTATTATAACATAACATTTTACAAAGATAATTAATGTAATCTAATTCAGACATATTTGGTAATAAGAAAATAAGTATTATAATTGAAATAAAAAGGATTTAGTTTTAATAGTACATAAAACGTTAATGGTTGTTTTTCTTTGTCTATAGTTAATTACGATTAAAAAATATCTAATAAAGCTTGCTAACTAGTTTACGCTAATTAGAATTCTATATAAGTCTTGAAAAAAATTAATTAATTCATTGATCATCGATAACAAAATAAACTACTTATTGTATACAATTATAATTTAGACGTTAAATTCAAAGGGTTATGAGGTACCTGATTAATTAGCTAAATTATATGTACATACTATATATAAAACTTGAATTAGATAATAATAAAAATGCAAGGCTTATTAATACTAAATATATTTTTACTTATGTGTTTATTCATAAATCCATCATTATATTTTGACTCACTACATGAAAAATAATACCTGGTTATAATTAGGATTCTTCTACTAAGCGTTTTAAAATTAGATAATTAGTATCCCTATATATATTAAGAATCGAACATCTTGGTGGAATCGCACTTACTGTTAAATTTATATTATTTTAAGTATGAAATGGTATCTTACCATTTTACGTCATAAGAATAATTTTTTAATAAATTATTTATAGTTTTATAACACCATATAGAATATATAATAATTTTGAGTTAAAGGTAACTTTTTATTATATTTGATGAATTCTAATATACAATATATATCCAAATTTTTGTAAACTTATTGTAATCTTTATTAAATTTAATCGAATGAATTTTAGATTATAAGAAGAAATTTTAGTGACAATATGAGATATTTTTGTACTACTTAAATGCAATGTGCGTTAGAGCCAATTCTGGAAGCAGAAATAGTTATTCTGGCTAGCCTCGTGGGAACTATCGTATGGCACTAGAGAACCGTATTTTTCTCCCATTTCGAGACCCTCTCCGAAAGCTTGCTATAACCAACTCGGCTAGCAATTCGACATTTTACAAAGTTTGCTTCCAATCAGCAGGGGCACAAATGGAAGTCAAATACCGATCAACACTTCTCGTATAGCATTGGGCGCATTTGGGTGATTTATGCCATTGCGTTTACCATCTAAGTCGAGTGGATGCCAACTACACCATATTCGTGGCCAATCCAAGTCCCAATAATACAATAGTACCTAATTGTGTTAAACTGAATAGGTTGTATAATGTCGAATTAATGCCAGCCAGACACAAACAAAACCTTTGGCGCTCTAGTCTGCAGGTTGAACTAACTCATTAGTATCGCTGTACTATGCATAAAATGTTAATCTCGGTAAGACTTATTATTACTCCAACAAATAGAAACTCTCACTCCGAGTTATAATCTTAAAATGGACGAGCTTGCCAACCTGCACATGTTAAGGTTGTGATACAAACGCTTTTTCAATATTTGTAAATTGAGTGGAATTCCCATGGTACTACCATAGCACTGGTGTCAGAAGTACCCTTAGGTGAATTACCAAGCATCCTTTTACGGGGGGAAAACTTTAACTGACCCAACACGCAATGAAAGCTGACGATCCTGTAGCATACGGATAACGGCCCCACAACTTGAAGGCTATTTCAAACAACAGATATATCCACCGAAGTTTCTTGCTAGAGAGTCACAAGACAGTTGAATGTTAAATCTCGTACCTACGTAACATTATTAGAAATTTGATGGATGAACAGCAAGTCTTAGGTTACTGTGACAACTTTACCACAAGAATAATAAAGCCGGACTTCCGCCAGCAGTTTTGGGGAACGACAATCAGGATATCCTATCTTTGGTGGCACGTATGAAACGATGCTAGCAAAGGACTGATGTTGTTGCGGTATTGGCCCCTACATGTGTCGTAGCCAAGCGTGCTCGAGGACAGGGAAAGGTGTGCGCCACGAGTTTCGGCGAAGCTGCTGTCTACTTCTCGGGAAAAACTCCTCGTGCAGGAACCCACTAGGTTAGTACACTTCACTAGCACGCTGAGGCTCAGTGTAGGTCTTGGAGGGGTTAGCCCCCACGCTTGTTGGCGTACGCGGCTCCAGGGAGGCCCCATTCTAAGGGTTGGTGGAAATGTGAGATCGGGAACGGGGAGGACGCGCCATCCAGTCTTAACCGCCTCGCCAGGTGGTCCGCTCGGGTGCGGCGTGTGCAACTGCAGCATGGACTATTCCTCGCTTTCGCGGTAGTAATCCGAGATTGAAGGGGGCGTAATCCCAGGCCAGCTCCGCCAGCTGCTTAGAATAGTAATTCCGCGACCCGCCTGAAAACCGGCGCGCCAATATCCAATTTGACCCCAGGGCCTGGCTGCTCTGAGGGACCGTGGGCCATGACCGCCCGGGATGTTTGCCGACCCGCGCGATTTCGCACTTGTCCCTTGGTTACTTCGGAGGCCGTGTCTTCGTCCGCCTTGCGTAGCCCGTCAGAACGTTGCGAAGGGACGCGACCCGCTCTCTACTTGTCCCGCGACCTGGCGAAGCTGCGGGTCCGCCTGTGTAGCCCCTTGAACTTGCGCTATGGAAGTCCGGACGTATCGCGCATGCGGGAACTTGCGCTCGCGTATGGGAGCGCGGAGACCCTAGCCTAGAAGCCCGGCTCCTCCAGTCTGGGATGGGTAAGCCCCGCCGCCGGTCCGTATGGCGATGGCGGCTTACGTCGGATATAGCCTTCTCCAACGACAACGCTGTGAAGGCCCTGAGATAGACCTGAGGGTATGCCCCAGCCCCGGCTTCCCTCTATACAGACGTTTATCTGTGTACCGGCAAATCTCTTCATCGTTGTGTTAAAACTACTACGACCGGGGCGTTTCCGCAGGCCTGGTGTACGGACCGGCTCACAGTCCGAGTGCTGGGCCTACGGGTTGAGACTGCCCGGCGGCGCACGCCCGCGTCGCGGACCGCGGATCGCAATCTTCGGGGGCAGGCGGGGGGGGGTGACGTGTGGACATGTGCGGTTCCGAGGGCTGGCAGTGGCCGGCGGATTGGCGGGGGCGGGGGGCGGGGGGCGGTCGGCGCACCGACCGCCCCGCGCCCGGGGCGGTGCGCATGCAACGCGGACGGCTGGCGGGCCCGGGGTTGCCCGCCGCCCTGTCCGCCCGCTCGCGACGTGGCGGGCCGCCGCAGCTCTCACGGTGCCCCCGCGGGTCCTCCGCTCCCCCGCCGGGAGCATCGGGAGCGGGAGCCCTCGGACCGGCTGCTCGGGCTCCCCGGTGCGCGCAGGGGTAGTGCCGGTCCCCGGGGCGATCCGCCCCCGGCGCGCGGCGGCCGGGGGCACCGGGGGACGTGTGAGCGCCGGGTCACCCCCTGGCCGCGCGAGAGTCGAGGAGAGGCGGCCCGTCCCGGCCCGCGGAGTGCCCCGGGTCCCGGGACGGCCCCCCGCACCCGCCGGACGGCACAAGGCCCCGCACCCGTCGGGGGCCGCGGGTCCGCGCACGGCCGGGCACGCGGCTTCTGCGTCCGCGTTATGAGCCCACCCCTAGCGTCCAGCGCGCGCGCCCCCCGCAACCCGGGCTCGTACCCGGTCCGCGAGGCCCGGGCCGCGAAGCCGGCGACCTCCGCGCCGAGCTCGGTCTCCGGGCCTCCGTGCCCGGGCGACGCACGCGCCATGCCCCCCGCGGTGCCCCGCGGAGCCACGGCACCGGCCACGGTCCGAATAGCGAGCCGCGGACCGCGGACCTCCCCCAACGAGGCCCCGCGGCCGCCGTCGACCGGGGGGGTCCCCTCCGCCCCCGGCGGGGCGGGCCAGAGCGGGCCCAGCTAAGGGACGGCATTTGCTGCGTCGCACCCGCGCTCTAGCCGACGCGACTTTTCGCGGCCGAGCTGTGCT     
N       TTTTACATTCATTCATATAAAAAAATTATTTATGTGTTTCTTATGACTAAACTTTACCTACATAAATGATTATTATACCTTTATAAACTACTCTGCAGTTTTAAAATGATGAAAATGTAAAATCGATTTAAAAATATGAATGTATTATAACATATCATTTTACAAAGATAATTAATGTCATCTAATTCAGGCCTATTTGGTAATAAGAAAGTAAGTATTATAATTGATATAAAAAGGATTTAGTTTTAATAGTACATAAATCGTTAATGGTTGTTTTTTTTTGTCTATAGTTAATAACGATTAAATAATATCGAATAAATCTTGCTAAATAGTTTACGCTAGTTAGAATTCTATATAAGTATAGAAAAAAATTAATTAATTCATTGATCATCGATAACAAAATAAAGTACTTATTGTATACAATTATAATTTAGACGTCAAATTCAAAGTGTTATGAGGTACCTGATTCATCAGCAAAATTATAAGAAGACACTATATATAAAACTTGAATTAGATAATAATAAAAATGCAATGCTTAAAAATACTAAATATATTTTTACTTATGTGTTTATTCATAAATCCATCATAAAATTTTGACTCACTACATGAAATATAATATCTGGTTTTAATTAGGATTCTTCTACTAAGCGTTTTAAAATTAGATAATTAGTAACCCTATATATATGAAGATTCGAACATCTTGGTGGAATCGCACTTACTGTTATATTTATATTATTTTACGTATGAAATGGTATCTAACCATTTTACATCATAAGAATAATTTTTAAATAATTTATTTATATTTTTAAAACACCATTTAGAATATATAATAATTTTGAGTTAAAGGTAACTTTTAATTATATTTGATGAATTCTAATATACAAGATATTTCCATATTTTTATAAACTTATTGTAATCTTTATTAAATTTTATCGAATGAATTTTATATTATAAGAAGAAATTTTAGTGACAATTTGAGATATTTTTGTATTACTTAAAGGCAATGTGTGTTAGAACCAATTTTGGAAGCACAAATAGTTACTCTGGCTAGCCTCGTGGGAAGTCTCGAATGGCACTAGAGAACCGTATTTTTGTCCCATTTCGAGACCCTCTCCGAAAGCTTGCTTAAACCAACTCGGCTAGCAATTCGTTATTTTACAAAGTTTGCTTCCAATCAGCAGGGGCACAAATCGAAGTCAAATCCCGAACAACATATCTCATATAGCATTGGGCTCATTTGGGTGATTTACGCCATTGCGTTTACAATTTAAGTCGTGTGGATGCCAACTACACCATATTCATGGCCAATCCCATTCCCAGTAATAGAATAGTACCTAATTATGTTAAACTGAATATGTTGTATAATGTCGAATTATTGCCAGCCAGACATAAACTTAACCATTGGCGCTCTAGTCTGCAGGCTGAACTAACTCATTAGTATCGCTGTACTATGCTTGAAATGTTAATCTGAGTAAGATTTTTTATTATTCCAATAGATAGAAACTCTCACTCCGAGTTATAATCTAAATATGGACGAGCTTGCCAATATGTACATGTAAATTTTGCGAACCAAACCCTTTTTCAATATTTGTAAATTGAGTGGAATTCCCATAGTAGTACCAGAGCACTGGTGTCAGAAGCAACCCCAGGTGAATTACCAAGCATCCTTTAACGAGGGGAAAACTTTAAATGACCCGACACGCAATGAATGCTGACGATCCTGTGACAGACGAATAACGGCCCCACAACCTGAAGACTATTTCAAACAACAGATCTAACCACCGAAGTTTCTTGCAAGACGGTCAAAAGACAGTTGCATGTTAAATCTCGTACCTACGTAACATTATCAGGTATTTGATGGATGAACAGCATGTCTTGGGTTACTGTGACAACTTGAACAAAAGGATAATAAAGCCGTGCTTCGGCCAGCAGTTTTGGGGAACGACAATCGGGATATCCTATCATCAGTAGCACGAATGAAACGATGCTTGCAAAGGACTGCAGGCGTTGCGGTATTGGCCCCTACATGTGACGTAGCCAAGCGTGCTCGAGGACAGGGACAGCTGTGAGCCCCGAGTTTCGGCGAAGCTTCTGTCTACTTCTCGGGAAAAGCTCCTCCTGCAGGAACCCAATAGGTTAGTACACTTCGCTTGGAAGCTGAGGCTCATTGTAGGTATTGGAGGGGTCACCCCCCACGATTGTTGGCGTATACGCCTGCACGGAGGCCCAATTCTAAGGGTTGGTGTAAATGTGAGATCCGGAACGGGGAGGATGCGCCATACAGTCTTAACCCCCTTGTCAGGTGGCCCACTCGCGTGCGGCCTCGGCAACTCCAGCATGGACTATTCTGAGCATTCGCGGTAGCAAACCGGGATACAAGGGGACGTAATCCCAGGCCACCTCCGCCAGCTGCTTAGAGTAGTAATTCCGCGACTCGCCTGAAAACCGGCGCGCCAATATCCAATGTGACGCCAGGGCCTGGCTGCTCTTAGGGACCGTGGGCCATGACCGCCCGGGGTGTTGCCCGACCCGCGCGACGTCGCACTCGTCCCTTGGTTACTTCGGACGCCCTGTGTTCGTCCGCGTTGGGTAGCCCGTCAGAACGTTGCTAAGCGACCCGACCCGTTCCCTACTTGTCACTCGACCTGGCGAAGCTGCGGGTCCTCCTGCGTAGCCCCGCGAACTCGATCGATTTAAGTCCGGACGTATCGCGCATGCGGGAACTTACGCTCCCGTATGGGAGCGAGGAGAGCCTAGCCTTGAATCTCGGTTGCTCCAATCTGGGATGGGTGAGCCCCGCAGCTGGTCCTCATGGCGATGGCGGCTTACGTCGGATATAGCAGTCTCCACCGCCAACGCTGCTAAGGCCCTGCGATAGACCTGAGCGCATACCCCAGCCCCGGTTTCCCTCTATACAGACGTTTATCTGTGTACCGGCAAAGCTGTTCAGCGTTGTGTTAGTACTACTACGCTCCGGGCGATTCTGCAGGCCTGGTGTAGGGACCCGCCCACGGCCCGAGTTCTGGGCCTACGCGGTGCGACTGCCCGGCGGCGGACTCCCGCGCCGCGCAGCGGGGATCTCAATCTTCGGGGGCACGCGGGGGGGGGTAACGCGTGGACATGTGCGGTTCTGGGGGCCGGCCATGGCCGGGGGGTTGGCGGGAGCGGGGGGCGGGGCGGGCTCCCCGCACGGCCCGCCCTGCGCCCGGGTCGCTGGGCATCCAACGCGGACGGCTGGCGGGCCGGGGGTCGCCCGCCGCCCTGTCCGCCCCCCCGAGAGGTGGGGGGCAACCGGAGCTCTCACCGTGCCCCCGCGGGTCCTCCGCTACCCCGCCGCGACGACCGGGAGCCGGCGCCCTCGGACGGGCTCGTCGGGCGCCTCGGTGCGCGCCGGGGTAGTGCCGGTCCCCGGGGCGATCCGCCGCCGGCGCGCGGCGGCCGGGGGCACCGGGGGACGTGTTACCGACGGGCCACCCCCTGGCCGCACGAGCGTCGCGGAGAGGCGTCCCCTCCCGGCCCGCGGAGTGCCCCGGGTCGCGGGACGGCCCCCCGCACCCCACGTACCGAGCAAGGCCCCGCACCCGGCGCGCGCCGCGGCTCCGCGCGGCGCCGGGCCCGCGGCTTCTGCCTCCGCGTTATGAGCCCACCCCTACCGTCGAGCGCCGGCCCCCCCCGCAACCCGGGCCCGGACCCGGTCCGCGAGGGCCGGGCCGCGAAGCGGGCGACCTCCGCGCCGACCTCGATCTTCGGGCCTCCTTGCCCGGGCGACGCACGCGCCGTGCCACCTGGGGTGCCCCACGGCGGCACCGCACCGGCCACGGGCCGAATAGCGCGCCGCGGCCCGCGGACCTCCCCCAACGACGCCGGCCGGCCACCCTCGACCGGGGGGATCCCCTCCCCCGCCGGCGGGGAGCGCAAGAGCGAGCCAAGCTGAGTGACGGAATTTGCTGCGTCGCACCCGCGCTCTAGCCGACGCAACTTTGCGCGGCCCAGCTGTCCT     
M       TTTTACATTCATTCATACAAAAAAATTATTTATCTGTTTCTTATGACTAAACTTTACCTACATAAATGATTATTATACCTTTAAAAACTACTCAGCAGTTATTAAATGAAGAAAATGTAAAATCGATGTAAAAATATGAATGTATTATAACATAGCATTTTACAAAGATAATTAATGTAATCTAATTCAGTCGTAATTGGTTATAAGAAATTAACTATTATAATTGATATAAAAAGGATTTAGTTTTAATAGTACATAAAACGTTAATGGTTGTTTTTATTTGTCTATAGTTAATCACGATTAAAAAATATCTAATAAATCTTGCTAAATAGTTTACGCTATTGAGAATTCTAGATAAGTATTGAAAAAAATTAATTATTTCATTGATCATCGATAACAAAATAAATTACTTATTGTATACAATTAGAATTTAGACGTAAAATTCAAAGGGCTATGAGGTACCTGATTCATAAGCTATATTATATGAAGACACTATATATAAAACTTGGATTAGATAATAATAAAAATGCAAAGCTTATTAATACTAAATATATTTTTACTTATGTGTTTATTCATAAATCCATCATAATATTTTGACTCACTACATGAATAATAATATCTGGTTATAATTGGGTATATTCTACTAAGCGTTTTAAAATTAGATAATTAGTATCCCTATATATATGAAGAATCGAACATCTTGGTGGAATCGCACTTACTGTAATATTTAAATTATTTTATGTATGAAATGGTATCTTACCATTTTACATCATAAGAATAATTTTTAAATAAATAATTTATAAGTTTAAAACACCATATAGAATATATAATAATTTTGAGTTAAAGGTAACTTTTTATTATATTTGATGAATTCTAATATACAACATATATCCATATTTGTGTAAACTTATTGTAATCTTTATTAAATATTATCGAATGAATTTCACATTATAAGAAGAAATTTTAGTGACAATCTGAGATATTTTAGTAATACTTAAAAGCAATGTGCGTTAGAGCCAATTTTGGAAGCACTAATAGTTACACTGTCTAGCCTCGTGGGAATTAGCGAATGGCACCAGAGAACCGTATTTTTGTCCCAATACGAGACCCTCTCCGAAAGCTTGCTTCAACCGACTCGGCTAGCAATTCGTAATTTTACAAAGTTTGCTTTCAATCAGCAGGGGCACAAATGGAAGTCAAATGCCGATCAACAGGTCTCTTATAGCATTGGTCACATTTGGGTGATTTATGCCATTGCGTTTACTATTTAAGTCCCGTGGATGACAAATAAACCATATTCGTGGCCAATCCTAATCCCAACAAAACCATATTACCTAATTTTGTTAAACTGAATAAGTAGTATAATGTCGAATTATTGCCAGCCCGACAAAAACTTAACCATAGGCGCTCTACTCTGCAGGATGAACTAACTCATTAGTATCGCTTTACTATTCTTAAAATGTTAATCTAGGTAAGATTTTTTGTTATTCCAACAAATAGAAACTCTCACTCCGAGTTATAATCTAAAGATGGACGAGCTTGCCAATGTGCACATGTAAATATTGTGAAACAATCACTTTGTCAATATTTGGAAATTGAGTGCAATTCCCATGGTATTACCACAGCACTGGTGTCAGAACTAGCCACAGGTGAATTACCAAGCATCCATTTACGAGGGGAAAACTTTAAATGACCCTACACGCAATGAATGCTGACGATCCTGTGTCAGACGAATAACGGCCACACAACCTGAATACTATTTCAAACAACAGATATATCCACCGAACTTTCTTGATAGCGGGTCCAAAGACAGTTGTATGTTAAATCTCGTACCTACGTAACATTATGAGAGATTTGATGGATGAACAGCATGTCTTAGGTTACTGTGACAACTTTAACACAAGGGGGATAAAGCCGTGTTTCGGCCAGCAGTTTTGGGGAACGACAATCAGGATATCCTATCGTCAGTGGCACGTGTGAAACGATGCTTGCAAAGGACTGGGGTAGTTGCGGTATTGGCACCTACATATGGCGTAGCCAAGCGTGCTGGAGGACAGGGATAACTGTGGGCCTCGAGTTTCGGCGAAGCTGCTGTCTACTTCTCCGGTCTAGCTCCTCCTGTAGGAACCCAAGAGGTTAGTACACTACGCTTGGAGGCTGAGGCTCATTGTGGGTCTTGGAGGGGTAACCCCCCACGATTGTGGGCGTACACGCCTGCAAGGAGGCCCTATTCTAAGGGTTGGTGCAAATGTGAGGTCGGGAACGGGGAGGCCACGCCATACGGTCTTAACCGCCATAGCAGGTGGGCCGCTCGGGTGCGGCGTCGGCCACTCCAGCATGGACTATTCATAGCTTTCGCGGTAGTAAACCGGGATTCACGGGGTCGTAATGCCAGGCCAGCTCCGCCAGCTGCTAAGACTAGTAATTCCGCGAAGCGCCTGAACACCGGCGCGCCAATTTCCAATGTGACCCCAGGGTCTGGCTGTTCTGAGGGACCGTGGGCCATGACCGCCCCGGTTGTTGGACGACCCGCGCGACTTCGCACTTGTCCCTTGGTTCCTTCGGAGGCCGTGTGTTCGTCGGCGTTGCGTAGCCCGTCAGAGCGTTGCTAAGAGACCCGACCTGTTCACTACTTGTCACGCGACCTGGCGAAGCTGCCGGTCCGCCTGCGTAGCGCCGCGAACTCGCGCCATTCAAGTCCGGACGTTTCGCGCATGCGGGAACTTACGTTCACGTATGGGAACGAGGAGATGCTAGCCTCGAAGCCCGGTTGCTCCAGTCTGGGAGGGGTAACCCCTGCAGCTGGTCAGCATGGCAATGGCGGCTTACGTCGGATATAGCCCTCTCCACCGCCAACGGTGTCAAGGCCCTGAGAGAGACCTGGGCGTATACCCCAGCTCCGTCTTCGCTCTATACAGACGTTTATCTGTGTACCGGCAAACCTCTTCACCGTTGTGTTAGAACTACTACGGTGCGGGCGTTTCGGCAAGCCTGGGGTACAGACGCGCTGACCGTCCGAGGTCTGGGCCTACGCGTTGAGACTGCCCGGCGGCGCCCGCCCGCGCCGCGCACCGCGGATCCCAATCTTCGGGGGCACGCGCGGGGAGGTGAGGCGTCGACATGTGCGGTTCTGAGGGCCGGCCCTGGCCGCCGCGTTGGCGGGAGCGCGCGACGGGGCGCGCTCCGCGAACTGGCCGCCCTCCGCCCGGGTCGATGGGCATCCAACGCGGACGGCTGGCGGGCCCGGGGTCGCCCGCCGCCCTGTCCTCCCGCTCGAGGGGTCGGGGGCCGCCGGAGCTCTCACCGTTCCCCCGCGGGTCCTCCGCTGCCCCGCCGGGACGACCGGGAGCCGGGGCCCTCGGACGGGCTCCTGGGGCTCCCCGGTGCGCACCGGGGCAGTGCCGGGCCCCGGGGCGATCCGCCCCCGGCGAGCGGCGGCCGGGGGCTCCGGGGGACGTGTGACCGCCGGGCCGCCCCCTGGCCGCACGAGGGGCGCGGCGAGGCGTCCCGTCCCGGCCCGTGGGGTGGCCCGGGTCGCGGGACGGCCCCCGTCACCCGCCGTACGGCACAAGCCCCCGCACCCGTCGCGGGCCGCGGGACCGCGCCGCGCCGGGCACGCGGCTTCTGCGTCCGCGTTATGAGCCCACCCCTAGCGTCGAGCGCGGGCGCCCCCCGCAACCCGGGCTCGAACCCGGTCCGGGAGGCCCGCGCCGCGAAGCGGGCGACGTCCGCGCCGACCTCGCTCTCCGGGCCTCCTTGCCCGGGCGACGCACGCGCCATCACCCCTGCGGTGCGCCACGGGGCCACCGCACCGGCCACGGCCCGAATAGCGAGCCGCAGGCCGCGGAGCTCCCCCAACGACCCTGCCCGGCCGCCCTCGACCGAGGGGGTCCGCACCGCCCCCGGCTGGGAGGGCAAGGGCGAGCCTAGCTAAGGGACGGGATTGGCGGCGTCGCACCCGCGCACTAGCCGACGCAACCTTCCGCGGCCCAGGTGTCCT     
L       TTTTACATTCATTCATATAAAAAAATTATTTATTTGTTTCTTATGACTAAACTTTACCTACATAAATGATTATTATACCTTTACAAACTACTCCGCAGTTTTAAAATGATGAATATGTAAAATCGATATAAAAATATGAATGTATTATAACATAACATTTTACAGAGATAATTAATGTTATCTAATTCAGGCTTAATTGGTAATAAGAAAATAATTATTAAAATTGATATAAAAAGGATTTAGTTTTAATAGTACATAAATCGTTAATGGTTGTTTTTCTTTGTCTATAGTTAATCACGATTAAAAAATATCAAATAAATCTTGCTAAATAGTTTACGCTAATTAGAATTCTACATAAGTTTAGAAAAAAATTAATTAATTCATTGATCATCGATAACAAAATAAAGTACTTATTGTATACAATTATAATTTAGACGTTAAATTCAAAGTGTTATGAGGTACCTGATTCATTTGCTATATTCTATGAAGAAACTATATTTAAAACTTGAATTAGATAATAATAAAAATGCAAGGCTTATTAATACTAAATATATTTTTACTTATGTGTTTATTCATAAATCCATCATAATATTTTGACTCACTACATGAATAAAAATAACTGGTTATAATTAGGTTTATTCTACTAAGCGTTTTAAAATTAAATAATTAGTAACCCTATATATATAAAGATTCGAACATCTTGGTGGAATCGCACTTACTGTAAAATTTATACTATTTTATGTATGAAATGGTATCTGACCATTTTACTTCCTAAGAATAATTTTTAAATAACTTATTTAGATTTTTAAAACTCCATTTAGAATATATAATAATTTTGAGTTAAAGGTAACTTTTGATTATATTTGATGAATTCTAATATACAACATATATCCCTATTTTTATAAACTTATTGTAATCTTTATTAAATTTAATCGAATGATTTTAATAATATAAGAAGAAATTTTAGTGACAATCTGAGATATTTGAGTATTACTTAAATGCAATGTGAGTTATAGCCAATTCTGTAATCAGTAATAGTTATTCTGACTAGCCTGGTGAGAAATATCGCATGGCACTAGAGAACCGTATTTTTATCACAATTCGAGACCCTCTCCAAAAGCTTGCTTTAACCAACACGGCTAGCAATTGGGAATTTTAAAAAGTTTGCTTCCAATCAGCAGCGGCACAAATGGAAGTCAAATCCCGAGCAACATCTCTCATATAGCATTGGTCGCATTTAGGTGATTTATGCCATTGCGTTTACTATGTAAGTCCAGTGGATGCCATCTAAACCATATTCGTGGCCAATCCTAGTCCCAATAAAACGATAGTACATAATTGTGTTAAACTGAATAAGTTGTATAATGTCGTATTATTGCCAGCCAGACATAAACTAAACCATTGGCGCTCTAATCTGCAGGATGAAATAACTCATTAGTATCGCTTTACTATACTGAAAATGTTAATCTAGGTAAGACTTGTTCTTATACCAAAATATAGAAACTCTCACTCCGAGTTCTAATCTAAAAATGGACGATCTTGCCAATCTGGACAAGTGAATTTTGTGAAACAATCCCTTTTTCAATATTTGTTAATTGAGTGGAATTCCCATCGTATTACCACAGCACTAGTGTCAGAAGCAACCTCAGGTGAATTACCAAGCATCCTTTTACGAGGGGAAAACTTTAAATGACCCTACACGCAATGAAAGCTGACGATCCTGTACCACACGAATAAAGGCCCCACAACCTGAAGACTATTTCAAACAACAGATATATCCACCGAAATTTCTTGCTAGCGGGTCACAAGACAGTTGTATGTTAAATCTCGTTCCTTCGTAACATTATAAGATATTTGATGGATGAACAGTATGTCTTAGGTTTCTGTGACATCTTTATCAAAAGGGTGATAAAGCCGTGCTTCTGACAGCAGTTTTGGGGAACGACAATCAGGATAGCCTATCATCTGTGGCACGTATGAAACGATGCTTGCAAAGGACTGGGGCAGTAGCGGTATTGGCCCGTACATGTGCCGTAGCCAAGCGTGCTCGAGGACAGGGATACCTGTGCGCCACGAGGTTCGGCGAAGCTCCTGTCTACTTCTCGGGTCAAACTCCTCCTGCAGGAACCCAGGAGGTTAGTACACTTCGCTTGCAAGCTGAGGCTCATTGTAGGTCTTGGAGGGGTTAGCCCCCACGATTGTGGGCGTACCCGACTCCAGGTAGGGCCCATTCTAATGGTTGGTGCAAATGTGAGATCGGGAGCGGGGAGTACCCGCCATACAGTCTTAACCGCCTTATCAGGTGGACCTCTCGGGTGCGGCATCGGCAACTCCAGCATGGTCAATTCACAGCGTTCGCGGTAGTAAACCGGGATTCAAGCGGCCCTAATTCCAGGCCGGCTCCGCCAGCTGCTGAGAATAGTAATTCCGCGAATCGCCTGAACACCGGCGCGCCAATTTCCAATGTGACCCCAGGGCCTGGCTGTTCTGTGGGACCGTGGGCCATGACCGCCCGGGATGTTCTCCCACCCGCCCGAGTTCGCCCTTGTCCCTTGGTTACTTCGTACGCCGTCTGTTCGTCAGCGTTTCGTAGCCCGTGCTAACGTTGCTAAGAGACACGACCCGTTCCCTGCTTGTCACGCGACCTGGTGAAGCTGCGGGTCCTCCTGGGTACCTCCACGAACTCGCACTATTGAAGTCCGGACGTATCGCCCATGCGGGAACTTTCGCTCACGTATTGGAGCGAGGAGATTCTAGCCTGGAAGCCCGGTTGCACCAGTCTGGGATGGGCAATCCCCGCAGCTGGTCTGTGTGGGGATGGCGGCTTACGGCGGATATAGCTTTCTCCACCGACAACGGTGCTACGGCCCTGAGACAGACCTGAGCGCATACCCCAGCCCCGGGTTCACTCTATAAAGACGTTCACCTGTGTACCGGCAAACCTCTTCAGCGTTGTTTTAAGACTACTACGAGCCGGGCGTTTCGGCAAGCCTGTTGTACGGACGCGCTCACAGTCCGAGTTCTAGGCCTACGCGCTGAGACTGCCTGGCGGCGCGGTCCCACGCCGCGCACCGCGGATCTCAATCTCCGGGGGCACGCGGGGGGGGGTGACGGGTGGACATGTGCGGTTCTGAGGGCAGGCGCTGGCCGCCGCCTGGGCGGGCGCGGGGGGCGGGCCGCCGTCCGCGGACTGGCCGCCCTCCGCCCGGGTCGCTGGGCATCCAACGGGGGCGGCTGGCCTGCCCGCGGTGGCCCGCCGCCCTGTGCCCCCCCTGGAGGGGTGCGGGGCCGCCGGAGCTCTCACCGTGCCCCCGCGGGTCCTCCGCTCCCCCGCCGGGACCACGGTGAGCGGGGGCCCTCGGACGGGCTGCTCGGGCGCCGCGCTGTGCCCCGGGGTAGTGGCGGTCCCCGGGGCGCTCCGGCTCCGGCGCGCGGCGGCCGGAGTCACCGGGGGACGTGTGACCGCCGGGCCACCCCCTGGCCGTCGGAGGCGCGCGGGGAGGGGTCCCGGCCCGGGCCGCGGAGTGCCCGGGGTCGCGGGACGCCCCCCCGCACGCGCCGGACGGCACAAGCCCCCGCACCCGTCGGGGGCCGCGGGTCCGCGCATGGCCGGCCACGCGGCTTCTGCGTCCGCGTTATGCGCCCACCCCGAGCGTCGAGCGCGGGCGCCCCGCGCAACCCGGGCTCGCACCCGGTCCGCGAGGCCCGCGCCGCGATGCGGGCGACCTCCGCGCCGACCTTGGTCTCCGGGCCTCCTTGCCCGGGCGACGCACGCGCCATGCCCCCTGCGGTGCGCCACGGAGCCACCGCACCGACCACCGGCCGAATAGCGAGCCGCAGACCGCGGACCTCCCCTAACGAGCCCGCGCGGCCTCCCTCGACCCAGGGGTTCCGCTCCCCCGCCGGCCGGGGGGGCAAGCGCGAGCGCAGCTAAGGGACGGCATTTGCCGCGTCGAACCCGCGGTCTCGCCGACGCAACTTTGCGCGGCCGAGTTGGGTT     
K       TTTTACATTCATTCATATAAAAAAATTATTTATATGTTTCTTATGACTAAACATTACCCACATAAATGAGTATTTTACCTTTAAAAACTACTCTGCAGAATTTAAATGATGAAAATGTAAAATCGATTTAAAAATATGAATGTATTATAACATACCATTTTACAAAGATAATTAATGTTATCTAATTCAGTCTTATTTGGTTATAAGAAATTAATTATTATAATTGAAATAAAAAGGATTTAGTTTTAATAGTACATAAATCGTTAATGGTTGTTTTTATTTGTCAATAGTTAATAACGATTAAATAATATCTAATAAATCTTGCTAATTAGTTTACGCTAATAAGAATTCTAAATAAGTTTAGAAAAAACTTAATTAATTCATTGATCATCGATAACAAAATAAAGTACTTATTGTATACAATTATATTTTAGACGTGAAATTCAAAGTGATATGAGGAACCTGATTAATTTGCTATATTGTATGTAGATACTATATATAAAACTTGAATTAGATAATAATAAAAATGCAAGGCTTATTAATACTAAATATATTTTTACTTATGTGTTTATTCATAAATCCATCATAATATTTTGACTCACTACATGAATAACAATATCAGGTTATAATAAGGAATCTTCTACTAAGCGTTTTAAAATTAGATAATTAGTAACCCTATATATATCAAGAATCGAACATCTTGGTGGAATCGCACTTACAGTAATATTTATATTATTTTATGTAGGAAATGGTATCTTACCATTTTACGTCTTAAGAATAATTTTTAAATAAATTATTTAGACATTTAAAACACCATTTAGAATATATAATAATTTTGAGTTAAAGGTAACTTTTCATTATATTTGATGAATTCTAATATACAATATATTTCCATATTTTTTTAAACTTATTGTAATCTTTATTAAATTTAATCGAATGAGTTTTATAATATAAGAAGAAATTTTAGTGACAATTTGAGATATTTTAGTATTACTTAAATGCAATGTGCGTTATAGCCAATTCTGGGAGCAGTAATAGTTATCCTGTCTAGCCTTGTGGGAAGTGACGCATGGCACCAGAGAACCGTATTTTTATCCCATTTCGAGACCCTCTCCGAAAGCTTGCTTTAACCAACCCGGCTAGCAATTCGGGATTTTACAAAGTTTGCTTCCAATCAGCAGGGGCACAAATGGAAGTCAAATCCCGAGCAACAAGTCTCATATAGCATTGGGCTCATTTTGGTGATTTATGCCATAGCGTTTACAATGTAAGTCCCGTGGATGTCATATATACCATATTCGTGGCCAATCCGATTCCCAATGATACGATATTACCTAATTCTGTTAAACTGAATAAGTTGTATAATGTCGAATTAGTGCCAGCCCGACACAAACTCAACCGTAGGCGCTCTAGTCTGCAGGATGAACTAACTCATTAGTATCGCTGTACTATACTCAAAATGTTAATCTTGGTAAGACTTATTATTATCCCAAAACATAGAAACTCTCACTCCGAGTTTTAATCTAAAGATGGACGAGCTTGCCAATCTGGACATGTCAATTTTGAGAACCAAACCCTTTATCAATATTTGTAAATTGAGTGAAATTCCCATCGTAGTACCATAGCACTGGTGTCAGAAACAACCTCAGGTGAATTACCAAGCATCCTTTTACGAGGGGAAAACGTTAAATGACCCTACACGCAATGAATGCTGACGATCCTGTATCAGACGAATAAAGGCCCCACAACGTGAACCCTATTTCAAACAACAGATATACCCACCGAATTTTCTTGCTAGAGGGTCACAAGACAGTTGCATGTTAAATCTCGTTCCTTCGTAACATTATTAGAGATTTGATGGATGAACAGCATGTCTTTGGTGCCTTTGACAGCTTTAACAAAAGAGTGATAAAGCCGTGCTTCTGCCAGCAGTTTTGGGGAACGACAATCAGGATATCCTATCGTCAGTGGCACGTGTGAAACGATGCTGGCAAAGGACTGGGGTCGTCGCGGGATTGGCTCGTACATGTGACGTAGCCAAGCGGGCTCGAGGACAGGGACATATGTGCGCCACGAGTTTTGGAGAAGCTCCTGTCTACTTCTCCGGTAAAACTCCTCCTGCAGGAACCCAGGAGGTTAGTACACCTCGCTTGGAAGCTGAGGCTCATTGTGGGTTTTGGAGGGGTTAGCCCCGACAATTGTGGGCGTAAGCGCCTCCACGGAGGCCCGATTCTAAGGGTTGGTGCAAATGTGAGCTCGGGCTCGGGGAGGCCCGGCCATACAGTCTTAACCGCCTTAGCAGGTGGACCGCTAGGGTGCGGCGTCGCCTACTCCAGCATGGACTATTCGTAGCTTTGGCGGTAGTAAACCGGGATTCATGCGGTCCTAATGCGAGGCCAGCTCCGCCAGCTGCTTAGAGTTGTAATTCCTCGAGGCGCCTGAAAACCGGCGCGCCAATGTCCAATATGACCCCAGGGACTGGCTGTTCTGAGTGACCGTGGGCCATGACCGCCCGGGATGTGGGCCGACCCGCGCGGTTTCGCACTTGTCCCTTGGTTACTTCGGACGCCGTGTTTTCGTCAGCGTTGAATAGCCCGTAGCAACGTTGCTAAGCGACCCGACCCGTGCCCTGCTTGTCACGCGACCTGGCGAAGCTGCTGGTCCCCCTGTGTAGCTCCGCGAACTCGCGCTATTCAAGCACGGACGTAGCGCGCATGTGGGAACTTACGGTCACGTACAGGGTCGTGGAGATCCTAGCCTTGAAGCCTGGTTGCTCCAATCTGGGATGGGTCAGCACCGCCGCTGGTCTTACTGGCGATGGCGGCCTACGTCGGATATAGCTTTCTCCACCGACAACGCTGTCAAGGCCCTGGGACTGACCTGGGCGAATACACCAGCCCCGGGTTCCCTCTATACAGACGTTTATCTGTGTACCGGCAAAGCTATTCACCGTTGTATTATGATTAATACGCTGCGGGCGTTTCTGCAAGCCTGATGTACGGACCCGCGTACAGTCCGAGTTCTAGGCCGACGCGTTGAGACTGCCCGGCGGCGCACTCCCGCGCCGCGCAGCGGGGATCTCAATCTTCGGGGCCACGGGGGGGTGGGTCATGGGTGGACATGTGCGGTTCTGTGGGGCGGCCTTGGCCGGCGGATTGGCGGGCGCGGGGGGCGGGTCGCGCTCCGGGGACCGGCCGCCCTGCGCCCGGGTCACTGGGCATCCAACGCGGACGGCTGGCGGGCCGGGGGTAGCCCGCCGCCCTGTCCGCCCTCACGAGGGGTGGGGGGCGGCCGGAGCTCTCACCGTGCCCCCGCGGGCACTCCGCTGCCCGGCCGGGACGACCGGGAGCGGGGGCCCTCGGACGGGCTGCTCGGGCGCTCCGGTGGGCGTCGGGGTAGTGCCGGTGCACGGGGCGATCCGGCGCCGGCGCGCTGCGGCGGGGGGCATCGGGGGACGTGTGAGCGCCGCGCCCCCCCCTGGCCGCGCGAGCCCCGCGGCGAGGCGTCCGGGCCCGGCCCCGGGAGTGCCCCGGGTCGCGGGACGGCCGCCCGCACCCGCCGGACCGCACAAGCCCCCGCACCCGTCGGGGGCCGCGGGTCCCCGCCTCGCCGGGCACGCGGGTTCTGCGTCCGCGTTATGAGCCCACCCCTAGCGTCGAGCGGGGGCGCCCCCCGCAACCCGGGCTCAGGCCCGCTCCGCGAGGCCCGCGCCGCGAAGCCGGCGACCTCCGCGCCGACCTTGGTCTCCGGGCCTCCTTGCCCGGGCGACGCACGCGGCATGGCCCCGGCGGTGCGCCACAGGGCCACCGCACCGGCCACCGGCCGAATAGCGAGCCGCGGTCCGCGGACCTCCCCCAACGACGCCGCCCGGCCGCCCTAGACCGGGGGGGTCCCCTCCGCCGCCGGCCGGGGGGGCAAGCGCGAGCAGAGCTAAGGGACGGGATTTGCGGCGTCGTACCCGCGCTCTAGTCGACGCAAGTTTGCGCCGCCGAGTTGTCCT     
J       TTTTACATTCATTCATATAAAAAAATTATTTATGTGTTTCTTATGACTAAACATTACCAACATAAATGAGTATTATACCTTTAAAAACTACTCTGCAGTTTTTAAATGATGAAAGTGTAAAATCGATTTAAAAATATGAATGTATTATAACATATCATTTTACATAGATAATTAATGTTATCTAATTCAGACTTAATTGGATATAAGAAATTAACTATTATAATTGAGATAAAAAGGATTTAGTTTTAATCGTACATAAATCGTTAATGGTTGTTTTTTTTTGTCTATAGTTAATTACGATTAAAAAATATCTAATAAATCTTGATAAATAGTTTACGCTATTTAGAATTCTAAATAAGTTAAGAAAAAAATTAATTAATTCATTGATCATCGATAACAAAAGAAATTACTTATTGTATACAATTATAATTTAGACGTCAAATTCAAAGCGTTATGAGGTACCTGATTTATTTGCTATATTATATGAAGAGACTATATATAAAACTTGAATTAGATAATAATAAAAATGCAAAGCTTAATAATACTAAATATATTTTTACTTATGTGTTTATTCATAAATCCATCATAATATTTTGACTCACTACATGAATAATAATACCTGGTTATAATAAGGATTTTTCTACTAAGCGTTTTAAAATTAGATAATTAGTAACCCTATATATATAAAGATTCGAACATCTTGGTGGAATCGCACTTACTGTTAAATTTAGATTATTTTACGTATGAAATGGTATCTTACCATTTTACATCTTAAGAATAATTTTTTAATAAATTATTTACACTTTTAAAACACCATTTAGAATATATAATAATTTTGAGTTAAAGGTAACTTTTTATTATATTTGATGAATTCTAATATACAACATATATCCAGATTTTTTTAAACTTATTGTAATCTTTATTAAATATCATCGAATGAATTTAATATTATAAGAAGAAATTTTAGTGACAATATGAGATATTTTAGTATTACTTAAAAGCAATGTGAGTTAGAGCCAATTCTGGAAGCAGAAACAGTTAGACTGGCTAGCCTCGTGCGAACTTTCGTATGGCACTAGAGAACCGTATTTTTTTCCCAGTTCGAGACCCTCTCCGAAAGCTTGCTTTAACCAACCCGGCTAGCAATTCGAAATTTTACAAAGTTTGCTTCCAATCAGCAGGGGCACAAATGGAAGTCAAATCCCGAACAACATGTCTCATATAGCAATGGGCGCATTTAGGTGATTAATGCCATTGCGTTTACTATTTAAGTCCGGTGGATGACAACTAGACCATATTCGTGGCCAATCCAAGTCCCAATAATACGATATTACATAATTCTGTTAAACTGAATAATTTGTATAATGTCGAATTATTGCCAGCCTGACACAAACGGAACCATTGGCGCTCTAGTCTGAAGGATGAATTAACTCATTAGTATCGCTGTACTATGCTCAAAATGTTAATCTGGGTAAGACTTATTATTATTCCAACAAATAGAAACTCTCACTCCGAGTTGTAATCTAAAAATGGACGAGCTTGCCAAACTGAACAAGTAAACGTTGTGAAACAACCCCTTTCTTAATATTTTTAAATTAAGTGGAATTCCCATTGTAGTACCATAGCTCTGGTGTCAGAAAAAAACACAGGTGAATTACCAAGCATCCTTTTCCGAGGGGAAAACTTTAATTGACCCTACACGCAATGAAGGCTGACGATTCTGTGGCAGACGAATAAAGGCCTCACAACCTGAATTCTATTTCAAACAACAGATTTAACCACCGAAATTGCTTGCCAGAGGGTCACAAGACAGTTGGATGTTAAATCTCGTACCTTCGTAACATTATAAGAGATTTGATGGATGAATAGCATGTCTTAGGTTGCTGTGACATCTTTAACAGAAGAGTGATAAAGCCGTGCTTCGGCCAGCAGTTTTGGGGAACGACAATCTGGATATCCTATCGTCTGTGGCACGAGTGAAACGATGCTAGCAAAGGACAGTGGTGGTTGGGGTATTGGCCCGTACATGTGGCGTAGCCAAGCGAGCTCTAGGACAGGGAGATCTGTGCGCCGTGAGTTTCGGAGAAGCTGCTGTCTACTTCTCGGGGCAAGCTCCTCCTCCAGGAGCCCACGAGGTTAGTACACTCCGCTTGAATGCTGAGGCTCATTGTAGGTGTTGAAGGGGTCAGCCCCCACGGTTGTCGGCGTACCCGCCTGCAAGTCGGCGCCATTCTAAGGGTTGGTGTAAATGTGAGATCGGACTCGGGGAGGTCCCGCCATACAGTCTTAACCACCTTCCCAGGTGGGCCGCTGGGGTGCGGCCTCGGCAACCCCAGCGTGGACTATTCATAGCTTTCGCGGTAGTAAACCGTGATTCAAGCGGGCGTGATTCCAGGCCAGCTCCGCCAGCTGCTTAGAATAGTAATTCCGCGAGACGCCTGAACACCGGCGGGCCAATCTCCAATCTGACCCCAGGGGCTGGCTCTTCTGAGCGACCGTGGGCCATGACCGCCCGGGATGTGGGCCTACCCGCGCGAGCTCGCACTTGTCCCTTGGTTACTTCGGTCGCCGTGGCTGCGTCAGCCTTGAATAGCCCGTGAGAACGTTGCAAAGCGAGCCGACCCGTTCCCTACTTGTCACACGACCTGGTGAAGCTGCCGGTCCACCTGCGTAGCTCCGCGAACTCGCACTATTCAAGTCCGGACGTATCGCGCATGGGGGAATTCACGCTTACGTATCGGAGCGAGGAGAGTCTAGCCTTGAAGCTCGGATGTTCCAGTCTGGGATGGGTAAGCACCGCAGCTGGTCCGATTGGGGGTGGCGGCTTACGTCGGATATAGCAATCTCCACCGCCAACGCTGTCAAGGCCCTGAGATTGACCTGCGTGCATACCCCAGCCCCGGCTTCCCTCTATACAGACGTTTATCTGTGTAGTGGCAAACCTCTTCATCGTTGTGTTAAAACTACTACGATCCGGGCGTTTCTGCAAGCCTGATGTAGGGACCCGCGGACCGTCCGAGTGCTAGGCCTACGCGATGAGACTGCCCGGCGGCGCGGTCCCGCGCCGCGCACCGCGGATCTCAATCTTCGGGGCCACGCCGGGGGGGGTGACCTGTGGACATGTGCGGTTCTGGGGGCCGGCCCCGGCCGGCACCTTGGCGGGAGCGGGGGGCGGGGTGCCCTCCGCGTACTCGCCGCCCTGCGCCCGCGTCGCTGGGCATCCAACCCGGACGGCTGGCGCGCCCGGGGTCGCCCGCCGCCCTGTCCGCCCTCGCGAGCGGTAGGGGGCCGCCGGAGCTGTCACCGTCCCCCCGCCGGTCCTCGGCTGCCCCGCCGGGACGACCGCGAGCGGGGGCCCTCGGACGGGCTACTCGGGCTCGCCGGTGCGCGGCCGGGTAGGGCCGGTCCGCGGGGCGATCCGGCGCCGGCCCGCGGCGGCCGGCGGCACCGGGGGACGTGTCTCCGACGGGCCGCCCCCTGGCCGCACGAGGCCCGCGGCGAGGCGTCCCCGCCCGGCCCGGGGAGTGCCCTGGGTCGCGGGACCGCCACCCGCACGCGCCGGACCGCAGAAGTCCCCGCACCCGTCGGGGGCCGCGGGTCCGCACGTCGCCGGGCACGCGGGTTCTGCGTCCGCGTTATGAGCCCACCCCTAGCGTCGAGCGCGAGCGCCGCCCCCAACCCGGGCCCGCACCGGGTCCGCGAGGGCCGCGCCGCGAAGCGGGCGACCTCCGCGCCGACCTTGGTCTGCGGGCCTCGTTGCCCGGGCGACGCACGCGCCATGACCGCTGCGGTGCGCCACGGAGCCACCGCACCGGCCACCGGCCGAATAGCGCGCCGCTGACGGCGGACCTCCCCCAACGACGCCGCCCGCCCGCCGTCGACCCAGCGCATCCCCTCCCCCGCCGGCAGGGCGGGGCAGGGCGAGCCCAGCTAAGGGACGGGATGTGTTGCGTCGCACCCGCGCTCTGGCCGACGGAGCTTTGCGCGGCCGAGTTGTGCT     
I       TTTTACATTCATTCATATAAAAAAATTATTTATGTGTTTCTTATGACTAAACTTTACCAACATAAATGAGTATTATACCTTTAAAAACTACTCAGCAGATTTTAAATGAAGAATTTGTAAAATCGATTTAAAAATATGAATGTATTATAACATAGCATTTTACAAAGATAATTAATGTTATCTAATTCAGCCATAATTGGTAATAAGAAAATAAATATTATAATTGACATAAAAAGGATTTAGTTTTAATGGTACATAAATCGTTAATGGTTGTTTTTATTTGTCTATAGTTAATCACGATTAAAAAATATCTAATAAATCTTGCTAAATAGTTTACGCTAATCAGAATTCTAAATAAGTAGAGAAAAAAATTAATTAATTCATTGATCATCGATAACAAAATAAATTACTTATTGTATACAATTAGAATTTAGACGTTAAATTCAAAGTGTTATGAGGTACCTGATTCATCTGCTATATTATCTGAAGACACTATATATAAAACTTGAATTAGATAATAATAAAAATGCAAGGCTTATCAATACTAAATATATTTTTACTTATGTGTTTATTCATAAATCCATCATAATATTTTGACTCACTACATGAAAAATAATAACTGGTTATAATAAGGAATATTCTACTAAGCGTTTTAAAATTAGATAATTAGTAACCCTATATATATTAAGACTCGAACATCTTGGTGGAATCGCACTTAAAGTTAAATTTAAAATATTTTACGTAAGAAATGGTATCTTACCATTTTACGTCTTAACAATAATTTTTGAATAATTTATTTATATATTTAAAACACCATTTAGAATATATAATAATTTTGAGTTAAAGGTAACTTTTAATTATATTTGATGAATTCTAATATACAATATATATCCATATTTCTATAAACTTATTGTAATCTTTATTAAATTTTATCGAATGAGTTTAATAGTATAAGAAGAAATTTTAGTGACAATATGAGATATTTTAGTATTACTTAAATGCAATGGGTGTTAGAGCCAATTCTGGAAGCAGAAATAGTTATGCTGGCTAGCCGTGTGGGCAATGACGAATGGCACTAGCGAACCGTATTTTTATCCCAATGCGAGACCCTCTCCGAAAGCTTGCTCTAACCAACCCGGCTAGCAATTCGACATATTACAAAGTTTGCTTCCAAGCAGCAGGGGCACAAATGGAAGTCAAATCCCGAGCAACATGTCTCATATAGCATTGGGCACATTTTGGTGATTTACGCCATTGCGTTTACTATGTAAGTCCAGTGGATGCCAACTATACCATATTCGTGGCCAATCCGACTCCCAATCAAACGATAATACATAATTATGTTAAACTGAATAACTTGTATAATGTCGAATTATTGCCAGCCCGACATAAACCGAACCGTAGGCGCTCTAGTCTGTAGGGTGAACTAACTCATTAGTATCGCTGTACTATCCTTGAAATGATAATCTTGGTAAGATTTATTATTATTCCAACAAATAGAAACTCTCACTCCGAGTTCTAATCTAAAAATGGACGAGCTTGCCAATCTGCACAAGTAAATTTTGTGAATCAAACGCTTTCTTAATATTTGGAAATTGAGTGAAATGCCCGTTGTAGTACCAAAGCACTGGTGTCAGAAGCAACCACAGGTGACTTACCAAGCATCCTTTTCCGGGGGGAAAACTTTAAATGACCCTACACGCAATGAATGCTGACGATCCTGTATCATACGAATAAAGGCCCCACAACGTGAACCCTATTTCAAACAACAGATCTACCCACCGAAATTTCTTGCAAGTGGGTCAGAAGACAGTTGGATGTTAAATCTCGTGCCTACGTAACATTATAAGACATTTGATGGATGGACAGCATGTCTTAGGTTACTGTGACAACTTTAACATAAGCGTGATAAAGCCGGTATTCGGCCAGCAGTTTTGGGGAACGACAATCAGGATATCCTATCCTCAGTGGCACGCGTGAAACGATGCTGGCAAAGGAATGGGGCCGTTGCGCAATTGGCCCGTACATGTGGCGTAGCCAACCGAGCTCGAGGACAGGGATAACTGTGCGCCACGAGTTTCGGTGAAGCTTCTGTCTACTTCTCGTGTTAAACTCCTCGTCCAGGAGCCCAGGAGGTTAGTACACGTCGCTAGGAGGCTGAGGCTCATTGTTGGTTTTGGAGGGGTTACCCCCAACGATTGTGGGCGTACCCGTCTACACGTAGGCCCCATTCTAAGGGTTGGTGAAAATGTGAGATCGGGAACGGGGAGGACCCGCCATACAGTCTTAACCCCCTTGTCAGGTGGACCGCTCAGGTGCGGCGTCGGCAACTCCAGCATGAACTATTCAGAGCTTTCGCGGTAGTAAACCGGGATTTAAGCGGCCGTAATGCCCGGCCGACTACGCCAGCTGCTTAGAGTAGTAATTCCCCGAGGCGCCTGCACACCGGCGGGCCAATGTCCAATATGACCCCAGGGCCTGGCTGTTCTGAGTGACCGTGGGCCATGACCACCCCGGTTGTGGGCCTACCCGCGCGACATCGCACTTGTCCCTTGGTTACTTAGGACGCCGTGTGTTCGTCAGCCTTGGGTAGCCCGTTAGAACGTTGCCAAGAGAACCGACCCGTTCCTTACTTGTCACTCGACCTGGCGAAGCTGCGGGTCCTCCTGGGTAGCCCCGCGAACTCGCGCTGTTAAAGTCCGGACGTATCGCGCATGCGAGAACTTACGGTCTCGTACGGGAGCGAGGCGAGTCTAGCCTCGAATCCCGGTTGCTCCAGTCTGGGATGGGTAATCTCCGCCGCCGGTCCGCGTGGCGATGGCGGCTTACGTCGGATATGGCCTTCTCCATCGTCAACGCTGGTAAGGCGCTGAGATGGACCTGCGCGCATACCCCAGCGCCGGGTTCCCTCTCTACAGACGTTTATCGGTGTACTGGCAAACCTCTTCAACGTTGTGTTACAACTACTGCGATCCGGGCGATTCAGCAGGCCTGATGTACGGACCCGCGGACCGTCCGAGTTCTAGGCCCACGGGCTGAGACTGCCCGGCGGCGCAGCCCCGCGGCGCGCACCGCGGATCGCAATCTTCGGGGGCACGCCGGGGGGGGTGAGGGGTGGACATGGGCGGTTCTGCGGGGCGGCCCTGGCCGCCGCGTTGGCGGGCGCGGGGGGCTGGGCGCCCTCCGCGGACTGGCCGCCCTCCGCCCGCGTCGATGGGCATCCAACCCGGACGCCTGGCGCGCCCGGGGTCGCCCGCCGCCCTGTGCGCCCGCTCGAGGGGTGCGGGGCGGCCGGAGCTCTCACCGTGCCCCCGCAGGTCCTCCGCTGTCCCGCCGGGACGACCGCGAGCGGGGGCCCTCGGACCGGCTGATCGGGCTCCGCGGTGCGGAGCCGGGTAGTGGCGGTGCCCGGGGCGATCCGGCGCCGGCGGGCGGCGGCCGGCGGCCCCGGGGGACGTGTGAGCGCCGGGCCGCCGCCTGGCCGCACGAGGCGCGCGGCGAGGCGTCCCGCCCCGGACCCGGGGGTGCCCCGGGTCCCGGGACCGCAACCCGCACGCGTCGGACGGCACAAGCCCCCGCACCCGTCGGGTGCCGCGGGGCCGCGCTGCGCCGGGCACGCGGCTTCTGAGTCCGCGTTATGAGCCCACCCCTAACGTCGAGCGCCGGCGCCCCCGGCAACCCGGGCGCGGACCGGGTCCGCGAGGCCCGCGCCGCGAAGCGGGCCACCTCCGCGCCGACCTTGGTCTCCGGGCCTCGTTGCCCGGGCGACGCACGCGCCATGACCCCTGGGGTGCGCCACGCCGCCACCGCACCGGCCACCGGCCGAATAGCGGGCCGCGGAGCGCGGGACTCCCCCAACGATGCCGCCCGGCCGCCCTCGACCGAGGGATTCCCCTCCGCCGCCGCCCGGGGGGGGAAGGGCGAGCCCACCTAAGGGACGGGATTCGCGGCGTCGCACCCGCGGGCTCGCCGACGCGGCTTTGCGGGGCCGAGTTGTGGC     
H       TTTTACATTCATTCATTTAAAAAAATTATTTATCTGTTTCTTATGACTAAACATTACCGACATAAATGAGTATTATACCTTTATAAACTACTCGGCAGATTTTAAATGATGAAATGGTAAAATCGATTTAAAAATATGAATGTATTATAACATATCATTTTACATAGATAATTAATGTTATCTAATTCAGTCTTATTTGGTTATAAGAAAATAATTATTATAATTGATATAAAAAGGATTTAGTTTTAATTGTACATAAATCGTTAATGGTTGTTTTTCTTTGTCTATAGTTAATAACGATTAAAAAATATCTAATAAATCTTGCTAAATAGTTTACGCTAATAAGAATTCTAAATAAGTTTAGAAAAAATTTAATTAATTCATTGATCATCGATAACAAAATAAAGTACTTATTGTATACAATTATAATTTAGACGTTAAATACAAAGAGTTATGAGGTACCTGATTCATTTGCGAAATTCTTTGAAGACACTATATATAAAACTTGTATTAGATAATAATAAAAATGCAAAGCTTATTAATACTAAATATATTTTTACTTATGTGTTTATTCATAAATCCATCATAATATTTTGACTCACTACATGAAAAAAAATAACTGGTTATAATTAGGTATTTTCTACTAAGCGTTTTAAAATTAGATAATTAGTAACCCTATATATATAAAGAATCGAACATCTTGGTGGAATCGCACTTACTGTGATATTTAAATTATTTTAAGTATGAAATGGTATCTTACCATTTTACATCTTAAGAATAATTTTTGAATAAATTATTTAGAGCTTTAAAACACCAAATAGAATATATAATAATTTTGAGTTAAAGGTAACTTTTAATTATATTTGATGAATTCTAATATACAATATATATCCATATTTTTCTAAACTTATTGTAATCTTTATTAAATATGATCGAATAATTTTCATATTATAAGAAGAAATTTTAGTGACAATATGAGATATTTAAGTATTACTTAAACGCAATGTGGGTTAGAGCCAATTCTGGAAACAGTATTAGTTAGTCTAGCTAGCCGTGTGGGAAGTGTCGAATGGCACCAGAGAACCGTATTTTTTTCCCAATTCGAGACCCTCTCCGAAAGCTTGCTTTAACAAACTCGGCTAGCCATTCGTCATTTTATAAAGTTTGCTGCCAATCAGCAGGGGCACAAATGGAAGTCAAATCCCGAGCAACAGGTCTCATATAGCATTGGGCACATTTGGGTGATTTATGCCATTGCGTTTACCATATAAGTCCAGTGGATGCCATCTAAACCATATTCTTGGCCAATCCGATTCCCATTAATACGTTATTAACTAATTGTGTTAAACTGAATAATTTGTATAATGTCGAATTATTGCCAGCCAGACATAAACCCAACCTTGGGCGCTGTAGTCTGCAGGATGAACTAACTCATTAGTATCGCTGTACTATACGAAAAATGATAATCTTGGTAAGACTTTTTATTATACCAACAAATAGAAACTCTCTCTCCGAGTTCTAATCTAAACATGGACGAGCTTGCCAATCTGAACTGGTAAAACTCGTGTAACAATCCCTTTCTGAATATTTGGAAATTGAGTGGAATTCCCATCGTAGTACCACAGCACTGGTGTCAGAAGAATCCTCAGGTGAATTACCAAGCATCCTTTCTCGAGGGGAAAACTTTAATTGACCCGACACGCAATGAAAGCTGACGATTCTGTTTCATACGAATAAAGGCCCCACAACATTAATCCTATTTCAAACAACAGATATAGCCACCGAACTTTCTTGCTAGCGGGTCAGAAGACAGTTGCATGTTAAATCTCGTACCTGCGTAACATTATGAGCAATTTGATGGATGAAAAGCATGTCTTAGGTTGCTGTGACAACTTTACCACAAGTGTGATAAAGCCGTGCTTCGGCCAGCAGTTTTGGGGAACGACAATCAGGATATCCTATCCTTAGTGTCACGCGTGAAACGATGCTGGCAAAGGACTGGGGTCGTTGTGGTATTGGCCCGTACATGTGGCGTAGCCAAGCGAGCTGTAGGACAGGGATAGATGTGCGCCGCGAGTTTCGTTGAAGCTCCTGTCTACTTCTCGGGTATAACTCCTCGTCCAGGAGCCCAGGAGGTTAGTACACTTCGCTTGAAGTCTGAGGCTCATTGTAGGTGTTGCCCGGGTAAACCACCACAATTGTAGGCGTACACGCCACCAAGGAGGCCCCATTCTAAGGGTTGGTGCAAATGTGAGCTCGGGACCGGGGAGGACCCGCCATCCAGTCTTGACCGCCTTATCAGGTGGTCTCCGGGTGTGCGGCATGCGCTACTCCATCATGGACTATTCGTAGCTTCCGCGGTAGCAAACCGGGATTCAAGCGGACGTAATGTCAGGCCACCTACGCCAGCTGCTAAGAGTAGTAATTACACGAAGCGCCTGCAGACCGGCGCGCCAATATCCAATATGCCCCCAGGGACTGGCTGTTCTGGGGGACCTTGGGCCATGACCGCCCTGGATGTGCGCCCACCCGCGCGATTTCGCACTTGTCCCTTGGTTTCTTCGAAAGCCGTGTGTTCGTCTGCGTTGGGTAGCCCGTGGCAACGTTGCTAAGAGAGACGACCCGTTCCCTACCTGTCACGCGACCTGGGGAAGCTGCGGGTCCGCCTGTGTAGCTGCGCGAACTTGCGCTATTCAAGTGTGGACGTGTCGCGCATGCGGGCACTTACGCTCACGTATGGGAGCGAGGGGAGGCTAGCCTTGAAGCCCGGTTGCTCCATTCTGGGATGGGGAAGCCCGACGGCTGGTCGGACTGGCGATGGCGGCTTACGTCGGATATGGCTGTCTCCATCGCCAACGCTGGTAAGGCCCTTCGAGTGACCTGCGCGGATACCCCAGCACCGGTTACACTCTATACAGACGTTTATCTGTGTACTGGCAAACCTCTTCATCGTTGTGTTACAACTACTACGATCCGGGCGTTTCGGCAAGCCTGATGTACAGACCCGCTGACGGTCCGAGTTCTAGGCCTACGGGTTGAGACTGCCGGGCGGCGCACCCCCGCGGCGCCCAGCGAGGATCCGAATCTCCGGGGGCACGGGGGGGGGGGTGACGGGTGGAAATGTGCGGTTCTGAGGGCCGGCGGTGGCCGCCGCTGGGGCGGGAGCGGGGGGCTGGGGGCGCTCCGCGCACTGGCCGCCCGCCGCCCGCGTCGCTGGGCATCCAACACGGACGGCTGGCGCGCCCAGGGTGGCCCGCCGCCCTGTTCCCCCGCTCGAGGGGTGGGGGGCGGCCGCAGCTCTCACTGTGCCCCCGCGAGTGCTCCGCTGCCCCGCCGTGACGACCTCGAGCCGGGGCCCTCGGACGGCCTGCTCGGGCCCTCCGGTGAGCCGCGGGGTAGTGCCGGTCCCCGGGGCGATCCGGCGCCGGCGCGCGGCGGGCGGAGGCGCCGGGGGACGTGTGGCCACCGGGCCACCCCCTGGCCGCCCGAGGCGCGCGGTGAGGCGTCGCGCCCCGGTCCCGGGAGTGCCCCGGGTCGCGGGACCCCCGCCCGCACTCGTCGCACGGGACAAGGCGCCGCACCCGTCGGGGGCCGCGGGTCCGCGCGTGGCCGGGCACGCGGGTTCTGCGTCCGCGTTATGAGCCCACCCCTAGCGTCGAGCGCACGCGCCCCCCGCAAGCCGGGCTCCGCCCGGCTCCGCGAGGTCCGCGCCGCGAAGCGGGCGACCTCCGCGCCGAGCTTGGTCTCCGGGCCTCGTTGCCCGGGCGACGCACGCGCCATGACGCCTCCGGTGCGCCACGCAGGCACAGCACCGGCCACCGGCCGAATACCGAGCCGGTGGGCGTGGACTTCCCCAAACGACGCCGGCCGGCCGCCGTTGACCGAGGGGGCCCCCTCCGCCACCGGCCGCGAGGGCCAGGGCGAGCCAACCTAAGGGACGGGATTTGCTGCGTCGCACCCGCGGGCTAGCCGACGCAGCTTTCCGCGGCCGAGCTGTTGT     
G       TTTTACATTCATTCATATAAAAAAATTATTTATTTGTTTCTTATGACTAAACATTACCTACATAAATGAGTATTATACCTTTATAAACTACTCTGCAGAGTTAAAATGATGAAAATGTAAAATCGATTTAAAAATATGAATGTATTATAACATATCATTTTACAGAGATAATTAATGTTATCTAATTCAGACATAATTGGTTATAAGAAAATAAGTATTATAATTGATATAAAAAGGATTTAGTTTTAATAGTACATAAATCGTTAATGGTTGTTTTTTTTTGTCTATAGTTAATCACGATTAAATAATATCTAATAAATCTTGCTAATTAGTTTACGCTAATTAGAATTCTATATAAGTATGGAAAAAATTTAATTAATTCATTGATCATCGATAACAAAATAAAGTACTTATTGTATACAATTATAATTTAGACGTTAAATTCAAAGTGTTATGAGGTACCTGATTCATTTGCTATATTTTATGAAGACACTATATATAAAACTTGTATTAGATAATAATAAAAATGCAATGCTTATTAATACTAAATATATTTTTACTTATGTGTTTATTCATAAATCCATCATTAGATTTTGACTCACTACATGAAAAAAAATAACTGGTTATAATTAGGCATATTCTACTAAGCGTTTTAAAATTAGATAATTAGTAACCCTATATATATAAAGAATCGAACATCTTGGTGGAATCGCACTTACTGTTAAATTTAAAGTATTTTAAGTAAGAAATGGTATCTAACCATTTTACTTCTTAAGAATAATTTTTAAATAATTTATTTATAAGTTTATAACACCATTTAGAATATATAATAATTTTGAGTTAAAGGTAACTTTTAATTATATTTGATGAATTCTAATATACAATATATATCCATATTTTTATAAACCTATTGTAATCTTTATTAAATATGATCGAATAATTTTAAGATTATAAGAAGAAATTTTAGTGACAATGTGAGATATTTTAGTATTACTTAAATGCAATGTGAGTTATAGCCAATTCTGGAATCAGGAATAGTTATCCTGACTAGCCACGTGGGAAGTGGCGAATGGCACTAGAGAACCGTATTTTTTTCCCAATTCGAGACCCTCTCCGAAAGCTTGCTTTAACCAACTCGGCTAGCGATTTGAGATTTTACAAAGTTTGCTGCCAATCAGCAGGGGCAGAAATGGAAGTCAAATCCCGATCAACATCTCTCATATAGCATTGGGCACATTTTGGTGATTTATGCCATTGCGTTTACCATATAAGTCCGGTGGATGGCAACTACACCATATTCTTGGCCAATCCAACTCCCAATAATACGCTACTAATTAATTATGTTAAACTGAATAACTTGTATAATGTCGGATTATTGCCAGCCCGACATAAACCAAACCGTAGGCGCTCTAGTCTGCAGGATGAACTAACTCATTAGTATCGCTGTACTATGCTTCAAATGGTAATCTAGGTAAGATTTTTTCTTATTCCAATAAATAGAAACTCTCACTCCGAGTTCTAATCTAAAGATGGACGAGCTTGCCAATCTGAACAAGTGAACTTTGTGTAACAAACCCTTTTTTAATATTTGAAAATTGAGTGTAATTCTCATTGTAGTACCAAAGCTCTGGTGTCAGAAGAAACCTCAGGTGAATTACCAAGCATCCCTTTCCGAGGGGTAAACTTTAAGTGACCCAACACGCAATGAATGCTGACGATCCTGTAGCATACGAATAAGGGCCCCACAACATCAACTCTATTTCAAACAACAGATGTAGCCACCGAACTTTCGTGCGAGAGTGTCACAAGACAGTTGGATGTTAAATCTCGTACCTGCGTTACATTATTAGACATTTGATGGATGAACAGCATGTCTTAGGTTTCTTTGACAACTTTAACAAAAGTGTGATAAAGCCGTGCTTCCGCCAGCAGTTTTGGGGAACGACAATCTGGATATCCTATCGTCAGTGGCACGCGTGAAACGATGCTGGCAAAGGACTGGGGTCGTTGCGGGATTGGCCCGTAGATGTGACGTAGCCAAGCGAGCTCGAGGACAGGGACAAATGTGCGCCACGAGTTTCGGTGAAGCTACTGTCTACTTCTCACGTAAAACTCCTCCTGTAGGAGCCCAAGAGGTTAGTACACTTCACTTGCAGCCTGAGACTCATTGTAGGTCTTGCAGTGGTAAGCCCCCACGATTGTGGGCGTACGCGACTTCATGGAGGCCCCATTCTAAGGGTTGGTGAAAATGTGAGATCGGGATCGGGGAGTACCCGCCATACAGTCTTAACCGCCTTATCAGGTGGACCTCTGGCGTGCGGCGTCGGCAACTCCAGCGTGGACTATTCTTAGCTTTCGCGGTAGCAAACCGGGATTGAGGCGGTCATAATGGCAGGCCTGCTACGCCAGCTGCTTAGAGTAGTAATTCCGCGAACCGCCTGTACACCGGCGCGCCAATGTCCAATATGACCCCAGGGACTGGCTCTTCTGGGAGACCTTGGGCCATGACCCCCCGGGATGTTGGCCGACCCGCGCGATTTCGCACTGGTCCCTTGGTTACTTAGGACGCCATCTCTTCGTCAGCATTGTGTAGCCCGTCCAAACCTTGCTAAGCGAGCCGACCCGTCCCCTACTTTTCACGCGACCTGGGGAAGCTGAGGGTCCGCCTGGGTACCTTCGCGAACTAGCGCTATTCAAGTCCGGACGTATCGCGCATGTGGGAACCTACCCTCACGTATGGGAGCGAGGGGAGTCTAGCCTCGAAGCCCGGTTACTCCAGTCTGGGATGGGTAAACCCCACTCCTGGTCCGAGTGGCGAAGGCGGCTTACGTCGGATATAGCTTTCTCCATCGGCGACGCTGTAACGGCCCTTAGAATGACCTGCGAGCATACACCAGCCCCGGGTTCCCTCTATACAGACGTTTATCTGTGTATAGGCAAATCTCTTCAGCGTTGTGTTACAACTACTACGATCCGGGCGTTTCGGCATGCCTGCTGTACGGACCCGCTGACCGTCCGAGGTCGAGCCCTACGCGTTGAGACTGCCTGGCGGCGCCGCCCCGGGCCGCGCACCGCGGATCTGAATCTTCGGGGGGACGCGAGGGGGGGTGATGGGTGGATATGAGCGGTTCTGGGGGGCGGCCCTGGCCCGCGCATCGGCGGGAGCGGGGGGCCGGGGGCCCTTCGTGCACGGGCCGCCCCCCTCCCGCGTCGATGGGCATCCAACCCGGACGGCTGGCGCGCCCGGGGTCGCCCGCCGCCCTGTTGGCCCGCGCGAGGCGTGGGGGGCTGCCGGAGCTCTCACTGTGCCCCCGCGGGTGCTCCGGTGCCCCGCCGCGACGTGCGCGAGCGGGGGCCCGCGGACGGGCTACTTGGGCCGGCCGGTGGGCCCCGGGGTAGTGCCGGTCCCCGGGGCGATCCGGCGCGCGCGCGCGGCGGCCGGGGGCCCCGGGGGACGTATGCCCGGCGGGCCACTCCCTGGCCGCCCGAGCCGCGCGGCGAGGCGTCGCGCCCCGGGCCCGGGAGTGACCCGGGTCCCGGGCCCTCCCCCCGCACCCGTCGGACGGCACAAGCCGGCGCACCCGTCGGGCGCCGCGGGTCCGCGCCCCGCCGGGCACACGGCTTCTGCGTCCGCGTTATGAGCCCACCCCTACCGTCGAGCGCGCGCGGCCCCCGCAACCCGGGCTCGGCCCCGCTCCGCGAGGCCCGGGCCGCGAAGCGGGCGACCTCGGCGCCGACCTTGGTCTCCGGGCCTCCTTGCCCGGGCGACGCACGCGCCATGTCCCCTGCGGTGCGCCACGCAGCCACCGCACCGGCCACCGGCCGAATACCGAGACGCGGGCCGCGCAGCTCCCCCAACGACGCTCCTCGGCCGCCCTCGACCGGGGGGGTGCGCTCCGCCGCCGGCCGGGGGTGCCAGTGCGACCCCACCTAAGGGACGGGATTCGCGGCGTCGCTCCCGCGGGCTAGCCGACGCAGCTTTGCGCCGCCGAGCTGTGGC     
F       TTTTACATTCATTCATCAAAAAAAATTATTTATATGTTTCTTATGACTAAACTTTACCAACATAAATGAATATTATACCTTTACAAACTACTCTGCAGAGTTAAAATGATGAAATTGTAAAATCGATTTAAAAATATGAATGTATTATAACATATCATTTTACAAAGATAATTAATGTAATCTAATTCAGCCTTATTTGGTAATAAGAAATTAAATATTATAATTGACATAAAAAGGATTTAGTTTTAATTGTACATAAATCGTTAATGGTTGTTTTTATTTGTCTATAGTTAATAACGATTAAAAAATATCTAATAAATCTTGCTAAGTAGTTTACGCTACTAAGAATTCTAAATAAGTTACGAAAAAACTTAATTACTTCATTGATCATCGATAACAAAATAAATTACTTATTGTATACAATTATAATTTAGACGTAAAATCCAAAGTGTTATGAGGAACCTGATTCATTTGCCAGATTATAAGAAGACACTATATATAAAACTTGAATTAGATAATAATAAAAATGCAATGCTTATAAATACTAAATATATTTTTACTTATGTGTTTATTCATAAATCCATCATTATATTTTGACTCACTACATGAATAAAAATACCTGGTTATAATCAGGTTTCTTCTACTAAGCGTTTTAAAATTAAATTATTAGTAACCCTATATATATAAAGATTCGAACATCTTGGTGGAATCGCACTTACTGTTAAATTTAAATTATTTTATGTAAGAAATGGTATCTTACCATTTTACTTCATAAGAATAATTTTTTAATAATTTATTTATATATTTAGAACACCATTTAGAATATATAATAATTTTGAGTTAAAGGTAACTTTTCATTATATTTGATGAATTCTAATATACAATATATATCCATATTTTTCTAAACTTATTGTAATCTTTATTAAATATAATCGAATAAATTTTATAGTATAAGAAGAAATTTTAGTGACAATATGAGATATTTTAGTATTACTTAAAAGCAATGTGTGTTAGAGCCAATTCTGGAAGCATTAATAGTTATACTGTCTAGCCGCGTGGGAAGTGTCGAATGGCACTAGAGAACCGTATTTTTTTCCCAATTCGAGACCCTCTCCGAAAGCTTGCTTTAACCAACACGGCTAGCCATTAGAAATTTTACAAAGTTTGCTTCCAATCAGCAGGGGCACAAATGGAAGTCAAATCCCGAACAACATGTCTCAGATAGCATTGGGCTCATTTGGGTGATTTATGCCATCGCGTTTACCATGTAAGTCCTGTGGACGGCAAGTATACCATATTCGTGACCAATCCAATTCCCAATAATACGCTATTAGTTAATTATGTTAAACTGAATAATTTGTATAATGTCGAATTATTGCCAGCCCGACATAAACCAAACCGTTGGCGCTCTAGTCTGCAGGATGAAATAACTCATTAGTATCGCTGTACTATACTAAAAATGTTAATCTAGGTAAGATTTCTTTTTATGCCAAAATATAGAAACTCTCTCTCCGAGTTATAATCTAAAAATGGACGAGCTTGCCAAACTGGACAAGTAAATTTTGTGTAACAATCCCTTTTTTAATATTTGGCAATTGCGTGTAATTCCCATCGTACTACCAGAGCGCTGGTGTCAGAAGCACCCGCAGGTGAATTACCAAGCATCCGTTTACGAGGGGAAAACCTTAATTGACCCTACACGCAATGAATGCTGACGATCCTGTTTCACACGAATAAAGGCCTCACAACATTAATACTATTTCAAACAACAGATGTAACCACCGAAATTTCTTGCTAGACGGTCAAAAGACAGTTGAATGTTAAATCTCGTACCTTCGTTACATTATAAGACATTTGATGGATGAAGAGAATGTCTTCGGTTTCTGTGACAACTTTAACAAAAGGGTAATAAAGCCGTGCTTCGGCCAGCAGTTTTGGAGAACGACAATCAGGATATCCTATCCTCAGTGGCACGGGTGAAACGATGCTTGCAAAGGACAGGGGGGGTTGCGGTATTGGCGCGTACATGTGGCGTAGCCAAGCGTGCTCGAGGACAGGGAAACCTGTGCGCCAAGAGTTTCGGTGAAGCTCCTGTCTACTTCTCCGGTAAAACTCCTCATGCAGGAGCCCAGGAGGTTAGTACACTGCGCTTGGAGGCTGAGGCTCCTTGTAGGTGTTGGAGGGGTTAGCCCCCACGATTGTGGGCGTACCCGCCTGCATGGAGGCCCCATTCTAAGGGTTGGTGTAAATGTGAGATCGGGTTCGGGGAGGACCCGCCATACAGTCTTAACCGCCTTAGCAGGTGGGCCCCTGGGGTGCGGCCTCGGCAACTGCAGCGTGGACTATTCATAGCTTTCGCGGTAGCAAACCGGGATTCAAGCGGCCGTAATTCCAGGCCAGCTACGCCAGCTGCTCAGAATAGTAATTCCGCGATGCGCCTGAACACCGGCGCGCCAATGTCCAATATGACCCCAGGGCCTGGCTCTTCTGGGGGACCGTGGGCCATGACCACCCAGGATGTTGGGCGACCCGCGCGCGTTCGCACTGGTCCCTTAGTTGCTGCGGAGGCCGTGTGTTCGTCGGCGTTGGTTAGCCCGTTGGAACGTTGCCAAGAGACCCGACCCGTTCCCTACTTTTCACGCGACCTGGCGAAGCTGCCGGTCCGCCTGGGTAGCTCCGCGAACTTGCGCTATTGAAGTCCGGACGTATCGCCCATGTGGGAACTAACGCTCACGTAGCGGAACGAGGGGAGTCTAGCCTTGAAACCCGGTCGCTCCAGTCTGGGAGGGCTAAGCCCCACTGCCGGTCAACCTGGCGATGGCGGCTTACGTCGGATATAGCCGTCTCCATCGCCAACGCTGTTAAGGCTCTTTGATGGACCTGCGGGCATACCCCAGCCCCGGATTCCCTCTATACAGACGTTGATCTGTGTAGCGGAAAACCTTTTCATCGTTGTGTTAGAACTACTACGATCCGGGCGTTTCGGCAAGCCTGTTGTATGGACCCGCCGACCGTCCGAGTTCTAGGCCTACGCGTCGAGACTGCCGGGCGGCGCATCCCCGAGCCGCGCACCGTGGATGTGAATCTTCGGGGGGACGGGGGGGGGGGTTACCGGTAGACATGTGCGGTTCTGGGGGCGGGCCCTGGCCGCCGTGTCGGCGGGAGCGGGGGGCGGGGCGCCCTTCGCGCACAGGCCGCCCCGCGCCCGCGTCGGTGGGCATCCAACCCGGGCGGCTGGCGCGCCAGAGGTGGCCGACCGCCCTGTTCGCCCCCTCGAGGGGTGGGGGGCGCCCGGAGCTCTCACTGTGCCCCCGCCGGTCCTCCGGTGCCCCGCCGGGACGATCGCGAGCGGGGGCCCTCGCACGGGCTCCTCGGGCTCCCCGGTGAGCGCCGGGGTAGTGCCGGTCCCCGGGGCGATCCGGCGCCGGCGCGCGGCGGCCGGAGGCCCCGGGGGACGTGTGTGCGGCGGGCCACTCCCTCGCCGCACGAGGCGCGCGGGGAGGCGTCGCGCCCCGGGCCCGGGAGTGCCCCGGGTCGCGGGACCCCCCCCCGCACGCGTCGGACGGTCCATGCCGCCGCACGCGTCGGGGGCCGCGGGTCCGCGCGTCCCCGGGCACGCGGGTTCTGCGTCCGCGTTATGAGCCCACCCCTAGCGTCGAGCGGGCGCGCCCCCCGCAACCCGGGCTAGGCCCGGGTCCGCGAGGCCCGCGCCGCGAAGCGGGCGACCTCAGCGCCGACCTTGGTCTGCGGGCCTCGTTGCCCGGGCGACGGACGCGCCATGCCCGCTGCGGTCCGCCACGCGGCCAACGCGCCGGCCACCGGCCGAATACCGAGCCGCAGGCCGCGGACCTCCCCCAACGACGCCTGTCGGCCGCCTTCGACCGAGGGCGTCCCCTCCGCCGCCGGCGGGGAGGGCCAGGGCGAGCCCACCTAAGGGACGGAATTTGCGGGGTCGCTCCCGCCGGCTCGCCAACGCAGCTTTGCGCGGCCCAGCTGTGGC     
E       TTTTACATTCATTCATATAAAAAAATTATTTATTTGTTTCTTATGACTAAACATTACCAACATAAATGAGTATTATACCTTTAGAAACTACTCTGCAGTGTTAAAATGAAGAAAATGTAAAATCGATTTAAAAATATGAATGTATTATAACATATCATTTTACACAGATAATTAATGTAATCTAATTCAGACTTATTTGGAAATAAGAAATTAAGTATTATAATTGATATAAAAAGGATTTAGTTTTAATAGTACATAAATCGTTAATGGTTGTTTTTTTTTGTCTATAGTTAATTACGATTAAATAATATCTAATAAATCTTGTTAAATAGTTTACGCTATTAAGAATTCTACATAAGTGAGGAAAAAAATTAATTAATTCATTGATCATCGATAACAAAATAAAATACTTATTGTATACAATTATATTTTAGACGTAAAATTCAAAGTGTTATGAGGTACCTGATTCATTTGCAAAATTATATGAATACACTAAATATAAAACTTGTATTAGATAATAATAAAAATGCAATGCTTATTAATACTGAATATATTTTTACTTATGTGTTTATTCATAAATCCATCATTATATTTTGACTCACTACATGAAAAATAATAACAGGTTCTAATTAGGTTTATTCTACTAAGCGTTTTAAAATTAAATAATTAGTAACCCTATATATATAAAGATTCGAACATCTTGGTGGAATCGCACTTACTGTAAAATTTATATTATTTTAAGTAAGAAATGGTATCTTACCATTTTACATCTTAAGAATAATTTTTTAATAAATTATTTATACATTTAGAACACCAATTAGAATATATAATAATTTTGAGTTAAAGGTAACTTTTTATTATATTTGATGAATTCTAATATACAATATATTTCCATATTTTTATAAACTTATTGTAATCTTTATTAAATATTATCGAATAATTTTTACACTATAAGAAGAAATTTTAGTTACAATATGAGATATTTTAGTACTACTTAAAAGCAATGCGAGTTAGAGCCAATTCTGGAAACAGAAATAGTTATACTGCCTAGCCTGGTGCGAAGTAACGAATGGCACTAGTGAACCGTATTTTTATCCCAATTCGAGACCCTCTCCGAAAGCTTGCTCGAACCAACACGGCTAGCAATTAGTAATTTTACAAAGTTTGCTTCCAATCAGCAGGGGTAAAAATGGAAGTCAAATCCCGACCAACATGTCTCATATAGCATTGGGCTCATTTTGGTGAGTTATGCCATCGCGTTTACTATATAAGTCCAGTGGACGGCAGCTACACCATATTCGTGGCCAATCCAAGTCCCATTAATAAGATATTACGTAATTATGTTAAACTGAATAACTTGTATAATGTCGAATTATTGCCAGCCCGACAAAAACCTAACCGTTGGCGCTCTAATCTGCAGGATGAACTAACTCATTAGTATCGCTGTACTATTCTGAAAATGTTAATCTACGTAAGACTTTTTATTATCCCAAAAAATAGAAACTCTCACTCCGAGTTCTAATCTAAAAATGGACGAGCTTGCCAATCTGCACAAGTGAAAATCGGGTAACAATCCCTTTAGTAATATTTGGAAATTGAGTGTAATCCCCATGGTATTACCATAGCACTGGTGTCAGAAGCACCCACAGGTGAATTACCAAGCATCCCTTTACGAGGGGTAAACTTTAATTGACCCTACACGCAATGAATGCTGACGATCCTGTATCAGACGAATAAAGGCCCCACAACATGAAAACTATTTCAAACAACAGATGTATCCACCGAATTTTCATGCTAGACGGTCAGAAGACAGTTGTATGTTAAATCTCGTCCCTACGTAACATTATCAGACATTTGATGGATGAGCAGTGTGTCTTAGGTTTCTGTGACAACTTTAACATAAGGGTGATAAAGCCGTGCTTCAGCCAGCAGTTTTGGGGAACGACAATCAGGATATCCTATCCTCGGTGGCACGTGTGAAACGATGCTAGCAAAGGATTGGGGCGGTTGCGGTATTGGCCCGTACATGTGGCGTAGCCAAGCGAGCTCGAGGACAGGGACAATTGTGCGCCTGGAGTTTCGGGGAAGCTCCTGTCTACTTCTCGGGGATAACTCCTCCTGCAGGAGCCCAGGAGGTTAGTACACTACGCTTGCACGCTGAGGCTCATTGTGGGTTTTGTATGGGTTAGCCCCCACGATTGTGGGCGTACCCGCCAACAAGGAGGCCCCATTCTAAGGGGTGGTGCAAATGTGAGATCGGGAACGGGGAGGGCCCGCCATTCAGTCTTAACCGCCGTGTCAGGTGGTCAGCTGGCGTGCGGCCTCCGCTACTGCCGCATGGTCTATTCATAGCTTTCGCGGTAGCAAACCGGGATTGAGGCGGCCATAATGCCAGGCCAGCTACGCCAGCTGCTTAGAATAGTAATTCCACGAAGCGCCTGTACACCGGCGCGCCAATGTCCAATCTGACCCCAGGGACTGGCTGTTCCGGGGGACCGTGGGCCATGACCGCCCTGGATGTTGGGCCACCCGCGCGATTTCGCACTGGTCCCTTGGTTGCGTCGGAAGCCGTGTGTCCGTCAGCATTGCCTAGCCCGTTCGAACGTTGCTAAGCGACGCGACCCGTCCCCTCCTTTTCACGCGACCTGGCGAAGCTGCGGGTCCCCCTGGGTACCGACGCGAACTGGCCCTATTCAAGTCCGGACGTATCGCCCATGCGGGAACTTACCCTCACGTAGGGGAGCGAGGGGATACTAGCCTTGAAGCCCGGTTACCCCAGTCTGGGATGGGTAAACCCCACTGCCGGTCCGGTTGGCGCTGGCGGCTTACGGCGAATATTGGTTTCACCATCGCCAACGCTGTCAAGGCCCTTCGATCGACCTGCGCGTATACGCCAGCTCCGGGTTCCCTCTATACAGACGTTTATCCGTGTAGTGGCAAACCTCTTCACCGTTGTCTTACAACTACTACGATCCGGGCGTTTCCGCAAGCCTGATGTAGGGACCCGCTGACCGTCCGAGCTCTAGGCCGACGGGTTGAGACTGCCGGGCGGCGCAGGCGCGCGCCGCGCACCGCAGATCTCAATCTTCGGGGGGAGCGGGGGGGGGGTGAGGGGTGGACATGTGCGGTCCTGAGGGGAGGCCGTGGCCCGCGCCTTGGCGGCAGCGGGCGGCGGGACGCCCTTCGCGCACTGGCCGCCCAGCGCCCGCGTCCGTGGCCATCCAACCCGGACGGCTGGCGGGCCGGGGGTGGCCCGCCGCCCTGTTCGCCCGCTCGAGGGGTGGGGGGCCGCCGGAGCTCTCACTGTGCCCCCGCGGGTGCTCCGCTGCCCCGCCGGGACGAGCGCGAGCGAGTGCCCTCGGACCGGCTGCTCGGGGGCCCCGGTCCCCGCGGGGGTAGTGGCGGTCCCCGGGGCGATCCGGCGCCGGCGCGCGCCGGCCGGCGGCCCCGGGGGACGTATGACCGGCGGGCCCCCCCCTGGCCGCACGAGCCACGCGGGGAGTGGTCGCGCCCCGGCCCCGGGAGTGCCCCGGGTCGCGGGACCCCCCCCCGCACGCGTCGCACGGCACAAGCCCCCGCACCGGTCGGGCGCCGCGGGTCGGCGCCTGGCCGGGCACGCGGCTTCCGAGTCCGCGTTATGGGCCCACCCCTAGCGTCCAGCGGGGGCGCCGCACGCAACCCGGGCTCGGCCCGGATGCGCGAGGCCCGGGCCGCGAGGCCGGCGACCTCGGCGCCGACCTCGGTCTCCGGGCCTCCTTGCCCGGGCTACGCACGCGCCAGGAGCGCTGCGGTGCGCCACGCGGCCACCGCGCCGCCCACCGGCCGAATACCGAGCCGCAGCCCGCGGACCTCCCCGAACGACGCCGCCCGGCGGCCCTCGACCGTGGGGGTCCCCTCCGCCGCCGGCCGGGCGGGCCAGGGCGACCGCACCTAAGGGACGGCATTTGCGGCGTCGCTCCCGCGGCCTGGCCGACGCTGCTTTCCTCCGCCGAGCTGCGGG     
D       TTTTACATTCATTCATCTAAAAAAATTATTTATTTGTTTCTTATGACTAAACATTACCAACATAAATGATTATTATACCTTTAAAAACTACTCAGCAGAGTTAAAATGAAGAAATAGTAAAATCGATTTAAAAATATGAATGTATTATAACATATCATTTTACATAGATAATTAATGTTATCTAATTCAGTCGTAGTTGGTTATAAGAAATTAATTATTATAATTGAGATAAAAAGGATTTAGTTTTAATAGTACATAAAACGTTAATGGTTGTTTTTTTTTGTCTATAGTTAATAACGATTAAATAATATCTAATAAATCTTGTTAAATAGTTTACGCTAATGAGAATTCTATATAAGTAATGAAAAAAATTAATTATTTCATTGATCATCGATAACAAAACAAAGTACTTATTGTATACAATTAAATTTTAGACGTCAAATTCAAAGTGGTATGAGGTACCTGATTCATCTGCAAAATTATATGGATATACTATATATAAAACTTGGATTAGATAATAATAAAAATGCAAAGCTTATTAATACTAAATATATTTTTACTTATGTGTTTATTCATAAATCCATCATTATATTTTGACTCACTACATGAAAAAAAATAACTGGTTATAATTAGGATTCTTCTACTAAGCGTTTTAAAATTAAATAATTAGTAACCCTATATATATGAAGAATCGAACATCTTGGTGGAATCGCACTTACTGTTAAATTTATAGTATTTTATGTAAGAAATGGTATCTGACCATTTTACCTCTTAAGAATAATTTTTAAATAAATTATTTACACTTTTAGAACACCAATTAGAATATATAATAATTTTGAGTTAAAGGTAACTTTTTATTATATTTGATGAATTCTAATATACAATATATATCCATTTTTTTTTAAACTTATTGTAATCTTTATTAAATATTATCGAATAATTTTAATACTATAAGAAGAAATTTTAGTGACAATGTGAGATATTTTAGTATTACTTAAATGCAATGTGAGTTAGAGCCAATTCTGGTAGCATAAATAGTTATTCTGTCAAGCCACGTGCGAAGTTCCGAATGGCACCAGAGAACCGTATTTTTATCCCAGTTCGAGACCCTCTCCGAAAGCTTGCTTTAACCAACACGGCTAGCAATTAGAAATTTTACAAAGTTTGCTTCCAATCAGCAGCGGCACAAATGGAAGTCAAATCCCGAGCAACAAGTCTCATATAGCATTGGGCTCACTTCGGTGAATTATGCCATCGCGTTTACGATATAAGTCCAGTGGATGGCAACTACACCATATTCGTGGCCAATCCAATTCCCAGTAATACGATAATACGTAATTATGTTAAACTGAATAACTTGTATAATGTCGAATTATTGCCAGCCCGACAAGAACGAAACCATTGGCGCTGTAGTCTGTAGGATGAAATAACTCTTTAGTATCGCTATACTATACTTAAAATCTTAATCTACGTAAGATTTATTATTATTCCAATACATAGAAACTCTCACTCCGAGTTATAATCTAAAAATGGACGAGCTTGCCAATCTGGACAAGTCAATATCGTGTAAAAAACCCTTTTTTAATATTTGGAAATTGAGTGGAATCCCCATCGTACTACCATAGCCCTGGTGTCAGAAATACCCTCAGGTGACTTACCAAGCATCCATTTTCGTGGGGTAAACTTTAATTGACCCAACACGCAATGAAGGCTGACGATCCTGTATCAGACGAATAATGGCCCCACAACATTAACGCTATTTCAAACAACAGATGTATCCACCGAACTTTCTTGCAAGACGGTCACAAGACAGTTCCATGTTAAATCTCGTACCTACGTAACATTATCAGACATTTGATGGATGAAAAGCTTGTCTTCGGTTACTGTGACAACTTTAGCAAAAGTTTGATAAAGCCGTGCTTCTGCCAGCAGTTTTGGGGAACAACAATCAGTATATCCTATCTTCGGTAGCACGTGTGAAACGATGCTTGCAAAGGACAGGGGAGGTTGCGGGATTGGCCCGTACATATGGCGTAGCCAAGCGAGCTCCAGGACAGGGATAAATGTGCGCCACGAGTTTCGGTGAAGCTACTGTCTACTTCTCGGGTAAAACGCCTCGTGGAGGAGCCCAGGAGGTTAGTACACTTCTCTTGAAGGCTGAGGCTCATTGTTGGTGTTGTAGTGGTGACCCCCCACGATTGTGGGCGTAACCGGCTGCAGGGAGGGACCATTCTAAAGGTTGGTGCAAATGTGAGATCCGGAACGGGGAGGACTCGCCATACGGCCTTAACAGCCGTAGCAGGTGGACCGCTGGGGTGCGGCCTACGCAACTGCAGCTTGGACTATTGATAGCTTTCGAGGTAGCAAACCGGGATTCAAACGGCCGTAAGAGCAGGCCAGCTACGCCAGCTGCTTAGAGTAGTAATTCCGCGACACGCGCGTACACCGGCGCGCCAATATCCAATCTGACCCCAGGGCCTGGCTTTTCTGGGGGACCGTGGGCCATGACCGCCCTGGATGTTGGCCGACCCGCGCGGTTTCGCACTGGTCCCTTGGTTGCTTGGAATGCCGTGCGTTCGTCAGCGTTAGGTAGCCCGTTAGAACGTTGCTAAGCGAGCCGACCCGTCCCCTACTTTTCACGCGACCTGGGGAAGTTGCGGATCCTCCTGGGTACCCGCCCGAACTTGCGCTATTTAAGTCCGGACGTATCGCACATGCGGGAACTTACCCTCACGTATGGGAGCGAGGGGAGCCTAGCCTCGAATCCCGGTTGCCCCAGTCTGGGATGGGTAAACGCTACTGCTGGTCGGACTGGCGCTGGCGGCTTACGTCGGATATAGCTGTCGCCATCGCCAACGCTGTCAAGGCCCTTAGACGGAGCTGCGAGCATACCCCAGCGCCTGGTTCACTCTCTACAGACGTTTATCTGTGTACTGGCAAAACTCTTCACCGTTGTGTTACAACTACTACGATCCGGGCGTTTCGGCACGCCTGATGTACGGACCCGCTGACGGTCCGAGGTCTAGCCCTACGCGCTGAGACTGCCGGGCGGCGCGGCCCCGCGCCGCGCACCGCGGATCTGAATCTGCGGAGCGACCCGAGGGAGGGTGACGGGTCGACATGTGCGGTCCTGGGGGGCGGCCCTGGCCGGCGCCTAGGCGGGAGCGGGGGGCGGGACCCGCTTCGCGCACAGCCCGCCCTGCGCCCGCGGCGCTGGTCATCCAACCCGGACGGCTGGCGCGCCGGGGGTGGCCCGCCGCCCTGTGCCCACGCCCGAGGCGTGTGGGGCAGCCGGAGCTGTCACGGTCCGCCCGCGGGCCCTCCGCTGACCGGCCGAGACGATGGAGAGCGGGGGCCCTCGGACCGGCTGGTCGGGCGCCCCGGCCCGCCTCTGGGTAGTGCCGGTCCCCGGGGCGATCCGGCACCGGCACGCGGCGGCCGGCGCCCCCGGGGGACGTCTGAGCGTCGGGCGCCGCCCTGGCCGCACGAGTCGCGCGGCGAGGCGTCGCGCCCCGGCCCCGGGTGTGTCCGGGGTCGCGGGACCTCCCCCAGCACGCGTCGGACGGCACAAGCCCCCGCACCCGTCGGGGGCCGCGGGTCCACGCCCCGCCGGGCCCGCGGATTGTGAGTCCGCGTTATGAGCCCACCCCTAGCGTCGAGCGCGGGCACCCCGCGCAACCCGGGCTCGGTCCGGGTCCGCGAGGCCCGGGCCGAGAACCGGGCGACGTCGGCGCCGAGCTTAGTCTCCGGGCCTCGTTGCCCGGGCGACGCACGCGCCATGACCCCTGGGGTGCGCCACCCCGCCACCGCGCCGCCCACCGCCCGAATACCGAGCCGCAGGGCGCGGACCTCCCCCCACGACTCCGCCCGCCCCCCCTGGGCCGAGGGGGGCCCCTCCGCCGCCGACCGGGAGGGCCAGAGCGAGCCAACCTAAGGGACGGGATTGGAGGCGTCGGTCCCGCGGGCTAGCCGACGCAGCTTTGCGCCGCCGAGCTGTGGC     
C       TTTGACATTCATTCATATAAAAAAATTATTTATTTGTTTCTTATGACTAAACCTTACCTACATAAATGAATATTATACCTTTACAAACTACTCAGCAGATTTCAAATGACGAAAAAGTAAAATCGATTTAAAAATATGAATGTATTATAACATAACATTTTACAAAGTTAATTAATGTTATCTAATTCAGACGTAATTGGTCATAAGAAATTAAATATTATAATTGAGATAAAAAGGATTTAGTTTTAATAGTACATAAAGCGTTAATGATTGTTTTTATTTGTCTATAGTTAATTACGATTAAATAATATCAAATAAAGCTTGTTAATTAGTTTACGCTAATAAGAATTCTATATAAGTTAAGAAAAAAGTTAATTAATTCATTGATCATCGATAACAAAATAAAGTACTTATTGTATACAATTATATTTTAGACGTTAAATTCAAAGAGTTATGAGGTACCTGATTCATATGCAAAATTTTACGAAGACACTATATATAATACTTGAATTAGATAATAATAAAAATGCAAAGCTTAATAATTCTAAATATATTTTTACTTATGTGTTTATTCATAAATCCATCATTATATTTTGACTCACTACATGAAGAAAAATACCGGGTTATAATTAGGTTTTTTCTACTAAGCGTTTTAAAATTAAATAATTAGTAACCCTATATATATTAAGACTCGAACATCTTGGTGGAATCGCACTTATTGTCATATTTAGATTATTTTAAGTAAGAAATGGTATCTAACCATTTTACTTCATAAGAATAATTTTTAAATAAATTATTTATATATTTAGAACACCAATTAGAATATATAATAATTTTGAGTTAAAGGTAACTTTTTATTATATTTGATGAATTCTAATATACAATATATATCCATATTTTTTTAAACTTATTGTAATCTTTATTAAATATAATCGAATAATTTTTACATTATAAGAAGAAATTTTAGTGACAATTTGAGATATTTTAGTATTACTTAAAT????????????????????????????????????????????????????????????????????????????????????????????????????????????????????????????????????????????????????????????????????????????????????????????????????????????????????????????????????????????????????????????????????????????????????????????????????????????????????????????????????????????????????????????????????????????????????????????????????????????????????????????????????????????????????????????????????????????????????????????????????????????????????????????????????????????????????????????????????????????????????????????????????????????????????????????????????????????????????????????????????????????????????????????????????????????????????????????????????????????????????????????????????????????????????????????????????????????????????????????????????????????????????????????????????????????????????????????????????????????????????????????????????????????????????????????????????????????????????????????????????????????????????????????????????????GCGGTGGTTGCGGTATTGGCCCGTCCATATGCCGTAGCCAAGCGCGCTCGAGGACAGGGAAAGTTGTGCGCCACGAGTTTCGGTGAAGCTCCTGTCTACTTCTCCGGTAAACCTCCTCTTGCAGGAGCCCAGGAGGTTAGTACACTTCGCTTGGAGGCTGAGGCTCATTGTTGGTATTGTTGGGGTTAGCCCCCACTATTGTGGGCGTACGCGCCCCCAAGGTGGGCCGATTCTAAGGGTTGGTGGAAATGTGAGATCGGGACCGGGGAGGTCCCGCCATACCGTCTGAACACCCGTGCCAGGTGGACCGCTGGTGTGCGGCCTCGGCAACTGCAGCCTGGACTATTTATAGCTTTAGCGGTAGCAAACCGAGATTCAGTCGGGCGTTATGACAGGCCAACTACGCCCGCTGCTCAGATTCGTAATTCCCCGACACGCCTGTACACCGGCGCGCCAATGTCCAATATGACCCCAGGGACTGGCTATTCTGGGTGACCGTGGGCGATGACCCCCCGGGATGTTGGCCAACCCGCGCGCGTTCGCACTTGTCCCTTGGTTCCTCCGGACGCCGTTTCTTCGTCAGCGTTGGGTAGCCCGTCCGAACGTTGCTAAGAGATCCGACCCGTCCCATACTTGTCACGCGACCTGGGGAAGCTGCCGGTCCGCCTGGGTACCTACGCGAACTCGCCCTATTCAAGTCCGGACGTATCGCACATGGGGGAACTTACCATCACTTATAGGACCGAGGGGAGCCTAGCCTGGAAGCCCGGTTAGTCCAGTCTGGGAAGGGAAAACCCCACGGCGGGTCCTACTGGCGGTGGCGGCTTACGTCGGATATCGCGGTCTCCATCGCCAACGCTGGTAAGGCCCTTAGACGGACCTGCGCGTATACCCCAGCCCCGCGTTCCCTCTATACAGACGTTTATCTGTGTAGTGGCAAACCTCTTCATCGTTGTTTTACAACTACTACGATACGGGCGTTTCGGCACGCCTGAAGTACGGACGCGCGGACCGTCCGAGTTCTAGGCCTACGGGTTGAGACTGCCCGGCTGCGCTGCCCCGAGGCGCGCACCGCGGATCTGAATCTGCGGGGCGACCGGGGGGGGGATGACGGGTGGACATGTGCGGTCCTGGGGGGCGGCCCTGGCCGCCTGGTGGGCGGGAGCGGGGGGCGGGGGGCCCTTCGCGCACTGGCCGCCCTGCGCCCGCGTCGATGCGCATCCAACCCGGACGGCTGGCGCGCCGGGGGTCGCCGGCCGCCCTGTCCGCCCCGTCGAGGCGTGGCGGGCCGCCGGAGCTCTCACCGTGCCCCCGCCGAGGCTCCGCTGCCCCGCCGGGACGATGGCGAGCGGGGGCCCCCGGACGGGCTCCTCGGGCTCGCCGGTCCGCCCGAGGGTAGTGCCGGTCCACGGGGCGATCCGGCTCCGGCGCGCGGCGGCCGGGGGCCCCGGGGGACGTGTGAGCGACGGGCCGCCCCCTCGCCGCACGAGGTTCGCGGGGAGTCGTCGCGCCCCGCCCCGGGGTGTGCCCCGGGTCCCGGGACCCCCCCCTGCACGCGCCGCACCGCCCAAGCCCTCGCGCCCGTCGGGGGGAGCGGGGCCGCGCCGCCCCGGGCACGCGGCTTCTGAGTCTGCGTTATGGGCCCACCCCTAGCGTCGAGCGCGGGCGCCCGCCGCAACCCCGGCTCGGTCCGGGTCCGCGAAGCCCGGGCCGCGCAGCCGGCGACCTCGGCGCCGAGCTCGGTCTCCGGGCCTCGTTGCCCGGGCGACGCACGCGCCATGCCACCTGCGGTGCGCCACGCAGCCACCGCGCCGCCCACCGGCCGAATACCGAGCCGCGGGGCGCGGACCTCCCCCAACGAGGCCGCCCGCCTGCGTTCGAGCGAGGGGGTCCCCTTCGCCGCCGCCCGGGAGCGCCAGGGCGAGCGCACCTAAGGGAGGGGATTGGCCGCGTCGCTCCCGCGGGCTGGCCGACGCAGCTTTGCGCCGCCGAGCTGTGGC     
B       TTTCACATTCATTCATCTAAAAAAATTATTTATCTGTTTCTTATGACTAAACTTTACCGACATAAATGAGTATTATACCTTTAAAAACTACTCAGCAGAATTAAAATGAAGAAAGTGTAAAATCGATATAAAAATATGAATGTATTATAACATACCATTTTACAAAGATAATTAATGTTATCTAATTCAGACTTATTTGGTTATAAGAAAATAAATATTATAATTGACATAAAAAGGATTTAGTTTTAATAGTACATAAAACGTTAATGGTTGTTTTTTTTTGTCTATAGTTAATCACGATTAAATAATATCTAATAAAACTTGTTAAATAGTTTACGCTATTAAGAATTCTAAATAAGTGATGAAAAAAATTAATTAATTCATTGATCATCGATAACAAAATAAATTACTTATTGTATACAATTATATTTTAGACGTAAAATTCAAAGCGATATGAGGCACCTGATTCATTTGCAATATTATACGAAGAAACTATATATAATACTTGTATTAGATAATAATAAAAATGCAATGCTTATTAATACTAAATATATTTTTACTTATGTGTTTATTCATAAATCCATCATTATATTTTGACTCACTACATGAATAACAATAACAGGTTATAATTAGGTATATTCTACTAAGCGTTTTAAAATTAGATAATTAGTAACCCTATATATATGAAGATTCGAACATCTTGGTGGAATCGCACTTACTGTTAAATTTATATTATTTTATGTAAGAAATGGTATCTTACCATTTTACATCTTAACAATAATTTTTAAATAAATTATTTATATCTTTAGAACACCAAATAGAATATATATTAATTTTGAGTTAAAGGTAACTTTTTATTATATTTGATGAATTCTAATATACAAAATATATCCATATTTTTATAAACTTATTGTAATCTTTATTAAATATCATCGAATAAGTTTAAAATTATAAGAAGAAATTTTAGTGACAATATGAGATATTTAAGTATTACTTAAAG????????????????????????????????????????????????????????????????????????????????????????????????????????????????????????????????????????????????????????????????????????????????????????????????????????????????????????????????????????????????????????????????????????????????????????????????????????????????????????????????????????????????????????????????????????????????????????????????????????????????????????????????????????????????????????????????????????????????????????????????????????????????????????????????????????????????????????????????????????????????????????????????????????????????????????????????????????????????????????????????????????????????????????????????????????????????????????????????????????????????????????????????????????????????????????????????????????????????????????????????????????????????????????????????????????????????????????????????????????????????????????????????????????????????????????????????????????????????????????????????????????????????????????????????????????GCGGCTGTTGCGGCATTGGCCCGTACATATGGCGTAGCCAAGCGAGCTCCAGGACAGGGACATATGTGCGCCTTGAGTTTCGGGGAAGACCCTGTCGACTTCTCGCGTAAATCTCCTCCTGCAGGAGCCCAGGAGGTTAGTACACTTAGCTTGGAGGCTGAGGCTCCTTGTAGGTCTTGTAGGGGTTAGCCCCGACGATTGTGGGCGTACCCGCCCTCAAGGAGGCTCTATTCTAAGGGTTGGTGCAAATGTGAGATCGGGCCCGGGGAGAACCCGCCATACAGTCTCAACACCCGTTCCAGGTGGACAGATAGTGTGCGGCCTCGGCCACTTCAGCGTGGACTATTCGTAGCTTTCGCGGTAGCAAACCGTGATTCAGGCGGGCGTGATGCCAGGCCAGCTACGCCAGCTGCTCAGAGTATTAATTCCACGACACGCCCGCAAACCGGCGCGCCAATGTCCAATATGACCCCAGAGCCTGGCTTTTCCGGGAGACCGTGGGCCATGACCGCCCGGGATGTTAGACGACCCGCGCGATGTCGCACTGGTCCCTTGGTTGCTTCGGAGGCCGTGTGTCCGTCCGCGTTGCGTAGCCCGTTCAAACGTTGCGAAGAGACGCGACCCGTCCTCTTCCTTTCACTCGACCTGGGGAAGCTGCGGGTCCACCTGTGTAGCTGCTCGAACTTGCGCTATTAACGTCCGGACGTATCGCCCATGTGGGAACTTACCCTCACGTATGGGAGCGAGGGGAGGCTAGCCTTGAAGCTCGGTTACTCCAATCTGGGATGGGTAACCCCTACCGCTGGTCCCACTGGCGATGGCGGCTTACGGCGGATATAGCGGTCTCCATCGCCGACGCTGGTAAGGCCCTTAGACTGACCTGCGTGGATCCCCCAGCTCCGGGTTCTCTCTATACAGACGTTCATCTGTGTAGTGGCAAAGCTCTTCACCGTTGTTTTACAACTACTACGATCCGGGCGTTTCGGCAAGCCTGATGTAGGGACCCGCTGACCGTCCGAGTTCTGGGCCTACGGGGTGAGACTGCCAGGCGGCGCAACCCGGCGGCGCGCACCGCGGATCCGAATCTCCGGGGCGACCGGCGGGGGGGTGACGGGTGGACATGCGCGGTCCTGGGGGGCGGCCCTGGCCGGCGCCTGGGCGGGAGCGGGGGGCCGGTCGCGCTTCGCGCACCGGGCGCCCTGCGCCCGCATCCTTGGGCATTCAACCCGGACGGCTGGCGCGCCGCGGGTGGCCCGCCGCCCTGTTCGCCCGCTCGAGGCGTGGGGGGCCGCGGCAGCTCTCACCGTGCTCCCGCCGGCGCTCCGCTGCCCCGCCGCGACGATGGCGAGCGCGCGCCCCCGGACGGGCTGCTGGGGCTCGGCGGGCCGCACCAGGGTAGGGGCGGTCCCCGGGGCGATCCGGCGCCAGCGGGCGGCGGCCGGCGGCGCCGGGGGACGTGTGACCGGCGGGCCGCACCCTGGCCGCACGAGGCGCGCGGCGAGGCGTCGCGCCCCGGCCCCGGGTGTGCCCCGGGTCCCGGGACCCCCGCCCGCACGCGCCGGACGGCACAAGCCTCCGCACCCGTCGGGGGGCGCGGAGCCCCGCACCGCCGGGCACGCGGCTTCTGAGTCCGCGTTATGAGCCCACCCCTAGCGTCGAGCGGGGGCGCCGCTCGCAACCCGGGCTCGGGCCGGGTCCGCGAGGGCCGGGCCGCGAAGCCGGCGACCTCGGCGCCGACCTTGGTCTCCGGGCCTCGGCCCCCGGGCGACGCACGCGCCATGACCGCTGGGGTGCGCCACGCAGCCAGTGCGCCGCCCACCGGCCGAATACCGAGCCGCAGGCCGCGGACCTCCCCCAACGACGCCGCCCGCCCGCCCTCGATCGAGGGCGTCCGCTCCTCCCCCGGCGGGGAGGGCCAGGGCGAGCCCACCTAAGGGACGGGATTGGCCGCGTCGTTCCCGCGGGCTAGCCGACGCTGCTTTCCGCCGCCCAGCTGTGGT     
A       TTATACATTCATTCATCGAAAAAAATTATTTATATGTTTCTTATGACTAAACATTACCGACATAAATGATTATTATACCTTTAAAAACTACTCAGCAGAATTAAAATGAAGAAATTGTAAAATCGATATAAAAATATGAATGTATTATAACATAACATTTTACATAGATAATTAATGTAATCTAATTCAGTCTTATTTGGTTATAAGAATATAAATATTATAATTGATATAAAAAGGATTTAGTTTTAATAGTACATAAATCGTTAATGGTTGTTTTTTTTTGTCTATAGTTACTTACGATTAAATAATATCTAATAAAGCTTGTTAAATAGTTTACGCTATTCAGAATTCTAAATAAGTTAAGAAAAAAATTAATTAATTCATTGATCATCGATAACAAAATAAATTACTTATTGTATACAATTACATTTTAGACGTAAAATACAAAGCGTTATGAGGCACCTGATTCATTTGCTAAATTTTATGAAGAAACTATATATAATACTTGAATTAGAAAATAATAAAAATGCAATGCTTAATAATACTAAATATATTTTTACTTATGTGTTTATTCATAAATCCATCATTATATTTTGACTCACTACATGAATAACAATATCAGGTTATAATAAGGTGTATTCTACTAAGCGTTTTAAAATTAAATAATTAGTAACCCTATATATATTAAGATTCGAACATCTTGGTGGAATCGCACTTACTGTGAAATTTAAATTATTTTAAGTAAGAAATGGTATCTAACCATTTTACCTCTTAATAATAATTTTTAAATAATTTATTTAAACATGTAGAACACCAATTAGAATACATAATAATTTTGAGTTAAAGGTAACTTTTTATTATATTTGATGAATTCTAATATACAATATATGTCCATATTTTTTTAAACTTATTGTAATCTTTATTAAATATTATCGAATAACTTTTAAAATATAAGAAGAAATTTTAGTGACAATGTGAGATATTTAAGTATTACTTAAATGCAATGTGTGTTACAGCCAATTCTGGAAGCATCATGAGTTATCCTGCCTAGCCTCGTGGGAAGTAACGAAAGGCACTAGAGAACCTTATTTTTTTCCCAATCCGAGACCCTCTCCGAAAGCTTGCTTTAACCAACGCGGCTAGCAATTAGAAATTTTACAAAGTTTGCTACCAATCAGCAGGGGTACAAATGGAAGTCAAATCCCGACCAACATGTCTCATATAGCATTGGGCTCATTTAGGTGAGTTAAGCCATCGCGTTTACCATATAAGTCCAGTGGAGGACAAATACACCATATTCGTGGCCAATCCCAATCCCATTAATACGTTAATATCTAATTCTGTTAAACTGAATAATTCGTATAATGTCGAATTATTGCCAGCCAGACAAGAACGCAACCTTCGGCGCTATAGTCTGCAGGATGAACTAACTCATTAGTATCGCTGGACTATACTTAAAATGTTAATCTTCGTAAGATTTCTTATTATGCCAATAAATAGAAACTCTCACTCCGAGTTATAATCTAAAAATGGACGAGTTTGCCAAGCTGCACAAGTTAATCTTGTGTAGCAAACCCTTTTTTAATATTTGGCAATTCAGTGCAATTCCCATTGTATTACCAGAGCACTAGTGTCAGAACTATCCCCAAGTGAATTACCAAGCATCCTTTTTCGAGGGGTAAACTTTAATTGACCCTACACGCAATGAATGCTGACGATCCTGTATCAGACGAATAAGGGCCCCACAACATTAAGTCTATTTCAAACAACAGATCTACCCACCGAAGTTTCTTGCTAGACTGTCGGAAGACAGTTGTATGTTAAATCTCGTACCTACGTAACATTATGTGACATTTGATGGATGAACAGCACGTCTTCGGTATGTGTGACAACTTTAACAAAAGGATCATAAAGCCGTGATTCCGCCAGCAGTTTTGGCGAACTACAATCTGGATATCCTATCCTCCGTCGCACGAGTGAAACGATGCTAGCAAAGGACTGCGGCGGTAGCGGCATTGGCCCGTACATATGGCGTAGCCAAGCGAGCTCGAGGACAGGGACACGTGTGCGCCGCGAGTTTCGGGGAAGCCCCTGTCTACTTCTCGGGTCAAACTCCTCATGTAGGAGCGCAGGAGGTTAGTACACTTCGCTTGGAAGCTGAGGCTCATTGTAGGTGTTGTAGGGGTGACCCCCCACTATTGTGGGCGTATCCGCCTGCAAGGAGGCACCATTCTAATGGTTGGTGCAAATGTGAGATCGGGAGCGGGGAGCCCCCGCCATACCGTCTTAACATCCGTATCAGGTGGACTGGGGGGGTGCGGCGTCGGCAACTGCAGCCTGGACTATTAACAGCTTTCGCGGTAGCAAACCGGGAATCAACCGGACGTTATACCGGGCCAGCTACGCCGGCTGCTTAGAGTATTAATTCCGCGACCCGCCCGTAGACCGGCGTGCCAATGTCCAATTTGACCCCAGGGCCTGGCTTTTCTGGGTGACCGTGGGCCATGACCGCCCGGGATGTCGGTCGACCCGCGCGGGTTCGCACTGGTCCCTTGGTTGCTTCGTAGGCCGTGTGTCCGTCAGCCTTGGGTAGCCCGTTCGAACGTTGCTAAGCGACCCGACCCGTCCCCTACCTTTCACGCGACCTCGGGAAGCTGGGGGTCCTCCTGAGTAGCTGCCCGAACTTGCGCTATTCAAGTCCGGACGTATCGCACATGTGGGAACTTAACCTCACGTATAGGAGCGAGGGGAATCTAGCCTTGAACCCCGGTTACTCCATTCTGGGATGGGTAAACCCTACAGCTGGTCCGAGTGGCGATGGCGGCTTACGTCGGATATAGCTCTCTCCATCGCCGACGCTGGCAAGGCCCTTAGAGTGACCTGCGCGCATACCCCAGCTCCGGTTTCACTCTCTACAGACGTTTATCTGTGTAATGGCAAAGCTCTTCATCGTTGTGTTACTACTACTACGATGCGGGCGTTTCGGCAAGCCTGATGTAAGGACCCGCTGACCGTCCGAGTTCTAGGCCCACGCGGTGAGACTGCCGCGCGGCGCAGCCCCGAGCCGCGCACCGCCGATCTGAATCTTCGGGGGGACCCGGGGGGGGGTGACGCGTTGACATGTGCGGTCCTGGGGGGCGGCCCTGGCCCGCGCCTCGGCGGAAGAGGGGGGCGGGGCGCGCTTCGCGCACCGGGCGCCCGGCGCCCGCGTCGATGGGGCTCCAACCCGGACGGCTGGCGCGCCGGGGGTGGCCCGCCGCCCTGTCCGGCCTCTCGAGGATTGGGGGGCCGCCGGAGCTCTCACCGTGCCCCCGCGGGCGCTCCGCTGCCCCGCCGGGACCACGGGGAGCGGGGGCCCTCGGACCGGCTTCTCGGGCCCCCCGGTCCGCACCAGGGTAGTCGCGGTCCCCGGTGCGATCCGGCGCCGGCGGGCGGCGGCCGGCGGCCCCGGGGGACGTGTGACCAGCGGGCCACCCCCTCGCCGCCCGAGGCACGCGGCGAGCCGTCGCGGCCCGGTCCGGGGTGTGCCCCGGGTCCCGGGACCCCCCCCCGCACGCGCCGGACGGCAGAAGCCCCCGCACCCGTCGGGGGGCCCGGGACCGCGCCTCGCCCGGCACGCGGCTTCTGAGTCCGCGTTATGAGCCCACCCCTACCGTCGAGCGCGCGCGCCCCCTGCAACGCGGGCTCGGCCCCGGTACGGGAGGCCCGGGCCGCGAAGCCGGCGACCTCGGCGCCGAGCTTCCTCTCCGGGCCTCGTTGCCCGGGCGACGCACGCGCCATGACTCCTGCGGTGCGCCACGCCGCCACCGCGCCGCCCACCGTCCGAATACGGCGCCGTTGCGCGCGGACCTCCCCTAACGACGCCGCCCGCCCCCCCTCGACCGAGGGGCTCCCCTCCGCCGCCGGCCGGGCGGGCGAGGGCGAGCCAACCTAAGGGACGGCATTAGCCGCGTCGGTCCCGCGGGCTAGCCGACGCAGCTTTGCGCCGCCGAGCTGTGGC     
