# Supplementary material for: A simple method for data partitioning based on relative evolutionary rates
Source: PeerJ. 2018 Aug 28;6:e5498. doi: 10.7717/peerj.5498 (PMC6118207; doi:10.7717/peerj.5498)
Supplement: Data S1 — The datasets are provided in the PHYLIP format. [file peerj-06-5498-s002.zip › DataS2/AS2-4.phy]

17  4000
out     TTAAACACAATTTGTTCAATATATTTAAAGATAATTAAATGATTTGCAACATTAGCCATAAAGTCGAACTAAATTAGGAACATACTGTTAACTAACAATTTACTATTATAATATATTTATTATTTTTTAAAAAAAGACTTTTGATTAATCCTAATAAGACTTTAGATTAAAGAAATATAAAAAATAACTAATATTACTAATAGAATTCTTATTATAATTAACTTTACATTTAATACTATATAATTTTCATGACAATAATAATAATTTTTCATAAGCTTGTTAGTATATGATTAAGGCTTTCTACAAAACCAAAGTTGAATATTTACATCTTTTCATAGTAACAATTATCGTATAATATTAATCAATCTCGTTAAATTACGAAAAATTTTTTGAACCAAAAATTAAGCGATTTATTTTAAATAAACTAGCGAATTATAATTTAAAGAGTGAACAATCAGACTTTAAATTGTTAGCAGAATCTCAATTTCCAATTATTTAACGTGCACGCTTATTAAGATAGTCACTTTATAACTTAACGGTTAAATTTATAAATATTATTTTAAGATTTAATAATATAAAGTCATATATCAAACCATTAATAAATGTATTGAGCATCATAACTCGATCTGATTAAGTAACTGTAAAATATAATTGAGAAATTGAAAATGCTTATATATAATGATTATTAAGTTTGTATGATATTGAACCGAATTTTATGAAAGGTTTAATTATTTATAAAGGACGAAAGTATAGATTTAATCAACTGATATCAACAGAATTTACATTTCTTGGCGATTAAGATTTAAACAATGCATTATTTAATTAAAATCTTCTAAAACATGGATTTTCGTTAAATGTAATTATCATAATACTATTTGACAAAATAAATCTAAATATTAAATATATAACAGCATAGTTTGATTATAAGTAGAACCGAATTAGATCGAAGTAGTCGATAATACTATTAGTTTCATATTTCTAATTAATTTAATTATTTCAATCAACGACTCTCTTATACTGTAACTAGTTAATATGCAACCACCCGGTCGGTATGTAGTTTCAATATATTTTATAGAAAAGGCGCGAACGCTACCGTAGGGAAAGTTACGATGTTTATACGAATATTTCTGGACAATCCAGGCATGTCATATTTGGGGCAACATACTTTATATATTCACTCGCCACCACTTTTCCTAAGTTACTGGGATGTCTTACGTATGTGGCATACTCTTATCGACACGTGCTAGGCTTTACAACTGCATAATGTTTTCTATACACATATTCAGACTTAAACGCATTTACTGCTTTTCTACTTAAAGACCGTAAGTGTAGAGGATCACTATGAGATTTGTGTTGCCGTCTTTCCACCGACCTAGGATTTAAATTTTCTAGTTAGATAGCACACAATTTAGATTTACCGTCATTAATAAGTAGCATTCCTTTAAGATCCGAAAGAAGCGCGGCTAACGGTTCAAGATTTCTGGGGATTTCCTGAAACAGAATCGGGTAACAATGTGACTGCTCTTGTGTCTTGTAGCAACGGGCCCAGTTTTCTTCTTTAGAGTTGGTATTTGAATCAGAATAAACAATCCCCTATGAGGTCACTAAGAAGGGTTGCTGTGCAATTATCAGCTGCCGATAATTCCAAACAAAACAGCTTGATGATTTGATTGTTTTCATTTGTAAAATTTCTGATTCGACATTGACCATGACTAGAGCGGGTATAATCAAATTTGTCGATGACTGCACTGACCGAGGTCAAAGACCTGTGTGTACTAATGTATTAACTATGCGTTTACAGCATATTATGGTGTTGTCCATGGGTACAGACTATTTCTGGTGTTCATCTGAGATTGGTTTGTTAAGCGTTGAACACAGCTCAAGGATAAAACTAAGTATAGTAATGTTCTCATGGTTATCGAATTGGGACTGACAAACACGCTGGATTACTCTCATTCTTACTAGTCATGACAGACTCATACTGTTATTCTTTCGAAAATGGCAAAGGCAAGCCCCCCACGCACACGTCTGCTCGACTCCCCTGGCCCATTTCCCGCGGACATGAGCACACGGAGCGATTTTTCAGGGGTTCCGGCCACCACCCGGACAGACCTTGAAACGACGCCTGAGGGCGACACACGGCGCTCCACGCGGTATCGTCGCGTTGTGACGTAGCGTGTCACTTTTCCACAAGCAAACTGGCCCCCGTTATGCGCCGCGCCTCCCACCCGGGTTGGCCTGTGCGCAAGCAAGGTGGTCCATCGCCGCCTAGCCGGGCTCCAGCATTCCCCGGTTGACTTACGGGAGCTGAGCGGGGCCACTCGAGACAATGCTGGTATATTATTTAAGTACCGTATTGACCATCCAGTGAGCCGGCGTCGGACTGAAGCGACCTTTAGGTAACCTTAGGGTCGTCAGACTTCTGTCACAGCACCGCGCTGCCTCGGGAGTTTAAGGAAGGTGCCCGTCACTGGCGGACTCAAGTCTAAGCTATGTATGGCGCCACTGGTAGCAACTCGGAACCGAATGTGGATCGTACGGATAGGCGTAAGATCACGCAGCATAACGGCCAGAACACGTCACGGGAAGGGCTGCCCTTCATCGCAAGAATTTGACGCTGCGGCCTGGGCCACACCAGGCCCGGGGGCGAAATGGGAAACGGATCCACCACGGACAGGCATGTGACCCGGCGATGGGATTTCCCTCAAAGGCCGCGGCCCTCTCACTCTATCAACGCGCCTACGCACGACTAGCGCCTAGGTGAAAGCGGGGTGGCTCTGAACCGAAGCCAGGACGTTGCGGATTTCGTGGTCCCCGCTTGTGTGCTCAGTGACGGTGAGCGCTAAGCTCACCCGTCCACTAGGTAGCGGCTTATGTCGAAGCCATATGCATAACCAGGGCGCATCACGGGGTAACGATTTAGCTGAGCATACCGAACGACCGTCGTGACGTGAGTGCCGGTGCGGGTCCGTATTCGTTTGACGTGTACACCGGACGGTCGCCCGCCCTGACCGGGCCGGCGGCCCGAACCCCCAGTCGCGTGACCGGGGCGGCCCAGCTCCCGCCCCCGGTAGGCCCGCAGGCTAGGGATTGTTACCCCGGGGAGCCCGTTCCACGCCCCCGGCGCCGTGGCCGCGTCGAAGGCGTCTAGGGTGGCGTGGTCAGGACGATGGGGGGCATTGAGGCGCGGCCGCCCGCCGGAACTCGAGCTGGTCCCCGACGGCTCGGGTGGGGCCCTTCGCCGCGGCCTGCCGCCTAGTTTCGGCCCTAGGTGGTGCGGCGGGCGGCCCGGGGTCCCGCGCGGGCGTGTCACCTGACGACGGAACTCGCCCGCAGTGGCGCCGCCCCCACTGGACGGCGGGGAGGAACGACACGCGGGGTGCCGCCGGGTGGCAGCCGGGGCGCTCGCCCCACGCGGTGAACCCGCCCGCCCGAGGCACCCGCTGGCACGGAGCCCTGGCTGCCGCTTCCGCCGGCCCGGCCGTCGGGCACCCACGGCGCCGCTCAGGACTCCAGCCGCCGGGGGCCGACCGGTGCGGCCCCGGCGACCTGCGCAGCGAGGTCAGCGAGGGCAAGTAGAGCCGGCCGGGGTCCCGGGCGCTGGCCGCTCGACGGAGGGCCGCCACGAGCAGTTCCAGCCCAAGTACCAGGGGGGGGCGTGGGCCCCCGCGCCGGCACGCCGCGGAGGCCAGGCGCGGCGAGCGGCGTATACGCACGCGCCGGGGGGTGCGTGGGGACGGCCGCACCGTGCCCGGCCGCCGAGGCACGAGGCCGTCGGGAGGGGGCCGGAGCGAGGATCTTCGCCCGACCTCAGGTTCATGTTGCCCGGGCACGCTCGCAGCCGAACGCTCTACCGGGCGGGGCCCCGCGCGCGGCCAGCATGCCGCCGGCAGCGGGCTCGGCCTGGCTGAATCGCCGATCCGGGAGGGGTGTCCGCATTGCGTCCCCCTTGCGCGCCGAAAGCGCACGGCCCCCGCCCCGGTCTCGCCCGGGGCCCTGA     
P       TTAAACACAATTTGTTCGATATATTTAAAGATAATTAAATGATTTCCAACATTAGCCATAAAGTCGAACTAAATTAGGAACATACTGTTAACTAACAATATACCATAAGAATATATTTATTATTTTTTAAAAAAAGACTTTTGTTTAATCCTAATACGACTTTAGATTAAAGCAATATAAATAATAACTAATATTACTAATAGAATTCTTATTATCATTAATTTTACATTTAATACTATATAATTTACATGACAATAATATTAAATTTTCATAAGCTTGTTAGTATATGATTAAGGCTATCTACAAAACTAAAATTGAATATTTACATCTTTTCATAGTAACAATTATCGTATAATATTAATCAATCTCGTTAAATTAAGAAAAATTTTTTGAACCAAAAATTAAGCTATCTATTTTAAATTAACTAGCGAATTATAATTTAAAGAGTGAACAATCAGACTTTTAATTGTTATCAGAATCTCAATTTCCAATTATTTAAATTGCACGCTTATTAAGTTAGTCACTTTAAAACTTAACGGTTTAATTTATAAATATTATTTTAAGATATAATAAGATAAAGTCATATATCAAACCATTTATAAAAGTATTGAGCATCATAACTCGATTTGATTAAGTAACATTAAAATATACTTGAGAAATTGAAAATGCTTATATTTAATGATTATTAAGTTAGTATGATTTTGAACCTAATTTTATGAAAGGTTTAATTATTTATTAAGGACGAAAGTATAGATTTTATCTACTGATATCAACAGATTTTTCATTTCTTGGCGATTCTGATTTAAATAATGCATTATTTCATCAAAATCTTATAAAACATGGATTTTCGTTAAATGTAATTATCATAATACTAATTGACAAAATAAATCTCAAAATTAAATATATAACAGCATAGTTTGATGATAAGTAGAACCGTATTAGATCGATGTATTCGAAAATACTTTTAGTTTCATATTTCTAAATAATTAAATAATTTCAATCAACGGCTGTCTTATACTGTAACTAGTTAGTATGCAACCACCCGGTCGATACGAAGTTTCAATATATTTTATAGAATAGGCGCGAACGCTACCGTAGGGAGAGTTACGATGTTCATACGTATATTTCTGGACTATCCAGGCATGTCATATAAGTGGCAAAAAACTCTATATATCCACTCGCCACCACTCTTCCAAAGTTACTGTGATGTCTTACGTATGTGGCATACTCTTATGTACACGTGCTGGGCTTTACAGCTGCATAATGTTTCCTATACACGTTTTATAACTTAAACGGATTTAATGCTCTTCTACTTAATGACCTTAAATGGAGAGGATCACAATCAGATTTGTGTTGCCGTCTTTCCACCGACTTAAGATTTAAATACTCTATTTAGATCCCAGACAATTAAAATTTACCGTCATCAATAAGTAGCATTCCCTTAAGATCCGAAAGAAGTTCGAATAAGGATTCAAGATATTTCGGGATTTCTTGAGAGCGAAGCGGGTAACAATGTGACTGCTCTTGTGTCTTGTAGCAACGGGCCCAGTGTACTTTTTTAGAGTTGGCATTTGAATCAGTATAGCCAATCACCTATGAGGGCACTAAGAAGGATTGCTGTGCAATTATCAAATGCCGGTGATTCCATACAAAACAGCTTGAAGATTTGAGTGTTTTCATTTGTAAAATACCTGATTCGACATTGACCAGGACAATAGCGGGTATAATCAAATTTGTCGATGACTTCACTTATCGAGGTCAAAGACCAGAGTGTTCATATCTATTAACTCTGCGTGTACAGCATATTATGGTGTTGTCAATGGGTACAGACTATTTCTGGAGTTCATCTGCGATTGGTTTGTTAAGCGTTGAACACAGCTCAAGGATAAAACTAATTATACTAATGTTCTCTTGGTTAGTGAATTGGGACTGACACCCACGCTGGATTTCTCTCATCCTTACTTGCAATGATAGGCTCATACTGTTATTCTTTCGAAAATGGCAAACGTAAGCCCCCCACGCACCCCTCTGCTCGACTCCCCGTGTCAATTTCCCGCGGACATGAGCCCACGGAGCGATTTGTCAGGGGTTCCGGCCACCATCCCGACAGACCTTGAAAGGACGCCTGCGGGCGACACACGGCGCTCCACGCGGTATCGTCGCGTCCTAACGTAGCGTGTCACTTCTTCACAAGCAAACTGGCCCCCGTTATGCGCCGCGCCTCCCACCCGGGTTGACCGGGCGGCAAGCAAGTGGGTCCATCGCCGCCTAGCCGGGCTCCAGCGTTACCCGTTGTACTTACCCGACCTGATAGGGGCCACTAGTGACAAAGCTGGTATATTATTTAAGTGCCGTATTGACCATCCACTGAGCGGTCGTCGGACCCAAGGGACATTTAGTTAACCTTAGGTTGGTCTAACTTCTGTCACAGCACCGCGCTGCCTGGGGAGTTTATGGACGCTGCCCGTCAATGGCGGACTGAAGTCTAGGCTATTCCTGGCGCCACTGGTAGCAACCTGTAATCCAATGTGGATCGAAAGGATAGGCGACAGATTACGCAGCGTAACGGCCGGAACACGTCACGGGAAGGGCTGCCCTTCATAGCACGAAGTTGACGCTGCGGCCTTGGCCACACCAGTCCCGGTGGCGAAATTGGAAACGGATCCACAACGGACAGGAATGTGACCCGGCTATGGGATTTCCCTCAAAGGCCTGCGCCCTCTCACTCGATCAACGCCCCTACACACGACTATCGCGGAGGTGAAGGCGGGGTGGCTCTGAACCGAAGCCCGTACGTTGCGGAGGTCGAGGTCGCCCGCGCTGTGCTAGTTGACGGTGAGCCCTAAGCTCACCCGTCCACTAGGTAGCGGCTTATGGCACAGACATCCCCATAACCAGAGCGTATCACAGGGTAACGAATTAGCTGAGCATACGGAACGACCGACGTGATGTGAGAGCCGGTGCAGGTCCGTATTCGCGTGACGTGGACGCCGGTGGGTCGCCCTCCCTGACCGGGCCGCCGGGCCGAAACCCCAGTCGCGTGGCCGGGGTGGGCCAGCTCCCGCCCCCGGTAGGACCGCAGGCTAGGGATTGTTACCCCGGGGGGCCCGGTGCACGCCCCCGGCGCTGTGGCCACGTCGAAGGCGTCTAGGGTTGCTTGGTCTGGACGCTGCGGGGCATTGAGGCGCCGCCGCCGGCCCGGAGGCCGGCTGGTCCGCGAGGGCTCGGGTGGCGCGCTTCGCCGGAGGCTGCCGCCTAGTCCCGGCCCTGGGTGGTGCGGCGGGTGCCCGGGGGTGGCGCGCGGGCGTGTGACGTCACGGCGCAACTCGCCCCCAGTGGCGCCGCCCCCGCTCGACGGGGGGGAGGAACGACACGGGGGGTGCCGCCGGGTGGCCGCCGGGGCGCGCGGCCCACGCGGCGACCCCGCCCGCCCGAGGCCCCCGCTGGCCCGGAGCCCTGGCAGCAGCTTGGGCCGGCCCGGCCGTGGCGCACCCACGGCGCCGCGCAGGACTCCAGCCGTCGGGGGCCCACCGGTGCGCCTCCCGCGACATGCGCAGCACAGCCAGCGAGGGGAAGTAGAGCCGGCCGGGGTCCCGGGTGCGGGCCGCTAGACGGATGGCCCCCACGAGCAGTTCCAGCCCCAGCACCTGGGGTGGCCGTGGGCCCCCGCGGCGGCACGCCGCGGAGGCCAGGCTGCGCGGGGCGCGTATACGCACGCGCCCGGGGGTGCGCGGCGACGGCCGGACCGTGTCCGGCCGCCGAGGCACGAGGCCGTCGGCAGAGGGCCCGCGCGAGGGTCTTCGCACGACCTCATGTCCATGTTGCCCGGCCACGCCCGGACTCGACCGCTCTCCCGGGCGGGGGCCACCCCGAGGCCACCAGGCCGCCCGCAGCAGGCGCGGCCTGGCTGACTCGGCGACCCGGGAGGGGTGTCCGTATTGCGTCCCCCCTGCGCGCCGAAGGCGCGCGGCCCCCGCCCTTGACTCGACCGGGGCCCCGA     
O       TTAAACACAATTTGTTCTATATATTTAAAGATAATTAAATGATTTGCAACATTAGCCATAAAGTCGAACTAAAGTAGGAACATACTGTTAACTAACAATTTACCATAACAATATATTTATTATTTTTTAAAAAAAGACTTATGATAAATCCTACTACGAATTTAGATTAAAGAAATATAAATAGTAACTAATATTTCTAATAGAATTCTTATTATCATTAATTTTACATTTAATACTATATAATTTTCATGACAATAATATTAATTTTTCATAAGCTTGTTAATATAGGATTAAGGCCTTCTACAAAACAAAAATTGAATATTTACATCTTTTCATAGTAACAATTATCGTATAATATTAATCTATCTCGTTAAATTAAGAAAAATTTTTTGAACCAAAAATTAAGCTTTATATTTTAAATAAACTAGCGAATTATAATTTAAAGAGTGAACATTCAGACTTTAAATTGTTCACAGAATCTCAATTTCCAATTATTTAACTTGCACGCTTATTAAGATAGTCACTTTATAACTTAACGGTTCAATTTATAAATATTATTTTAAGATTTAATAATATAAAGTCTTATATCAAACCATTTATAAACGTATTGAGCATCATAACTCGATATGATTAAGTAAACGTAAAATATATTTGAGTAATTGAAAATGCTTATATTTAATGATTATTAAGTTCGTATGATATTTAACCTAATTTTATGAAAGGTTTAATTATTTAAAAAGGACGAAAGTATAGATTTTATCGACTGATATCAACAGAGTTATCATTTCGTGGCGATTTAGATTTAAATTATGCATTATTTTAGAAAAATCTTATAAAACATGGAATTTCGTTAAATGTAATTATCATAATACTAATTGACAAAATAAATCTACAAATTAACTATATTACAGCATAGTTTGATAATAAGTAGAACTGTATTAGATCGAAGTATTCGAAAATACTGATAGTTTCATATTTCTAATTAATTATATTAATTCCATCAACGCCACTCTTATACTGTAACTAGTTTCTATGCAACCACCCGGTCGGTAGGTAATTTCAATTTATTTTGTAGAAAAGGCGCGAACGCTACCGTAGGGAGAGTTACGATGTTTATACGTATATTTCTGGACAATCCAGGCATGTCGGATTTGAGGCAAGAAACTTTAGATATCCAGTCGCCACCACTATTCCAAAGTTACTGCGATGTCATACGTATGTGGCATACTGTTATCCACACGTGCTAGGCTTTACAGCTGCATAATGCTTCCTATACACATTTTTTAACTTACACGAATTTACTGCTGTTCGACTTAAAGACCGTAAATGTAGAGGATCACTATTAGATTTGTGTTGCCGTCTTTCCACCGACCTATGATTTAAATAGTCTATTTAGACTACAGACAATTAAAATTTACCTTCATGAATAAGTAGCATTCCATTAAGATCCGAAATAAGCTCGCGTAAGGATTCAAGATTTATGGGGATTTCTTGACAGCGAATCGGGTAACAATGTGACTGCTCTTATGTCTTGTAGCAACGGGCCCAGTTCTCTTGTTTAGAGTTGGTATTTTATACAGTATAAACAATCACCTATGAGGTCACTAAGATGGATTGCTGTGCCAATATCAAATGCCGTTACTTCCAAACAAAACAGCTTGAATGTTTGAGCGTTTTCATTTGTAAAATATCTGATTCGACATTGACCAAGACTACAGCGGGTATAATCAAATTTGCCGATGACTTCACTCACCGAGGTCAAAGACCAGGGTGTACGTATTTATTAACTATGCGTCTACAGCATATTATGGTGTTGTCTATGGGTACAGACTGTTTCTGGTGTTCATCTGCGATCGGTTTGTTAAGCGTTGAACACAGCTCAAGGATAAAACTAATTATAATAATGTTCTCTTGGTTATTGAATTGGGACTGACAGCCACGCTGGATTACTCTCAAGCTTACTTGTAATGAAAGTCTCCTACTCTTATTCTTTCGGAAATGGCAAAAGTAAGCCCCCCACGCACCCATCTGCTGGACTCTCAGTGAAAATTACTCGCGGACATGAGCGCACGGAGCGATTTGTCAGGGGTTCCGGCCACCACCCCGACAGACCTTGAAAGGAAGGCTGAGGGCGACACACCGCGCTCAACGCGGTATCGTCGTGTTGTCACGTAGCGTGTCACTTGTGCACAAGCAAACTGCCCCCCGTTATGCGCTGCGTCTCCCACCCGGGTTGGCCGGTGGTCAAGCAAGTGGGTCCATCGCCGCCTAGCCGGGCTCCAGCCTTACCCGTTTTACTTACGCGACCTGAGAGGGGCCACTCGGGACAAAGCTGGTATATTATTTAAGTACCCTATTGACCATCCACTCAGCCGCCGTCGGACTAAAGCGATATTTAGCTAACCTTAGGATAGTCAGACTTCTGTCACGGCACCGCGCTGCCTCGGGAGGTGATGGACGGTGCCCGTCATTGGCGGACTTAACTCTCAGCTATGCCTGGCCCCACTGGTAGCAACCCGTAACCCAATGTGGATCGGAGGGATAGTCGTGAGATCGCGCAGCATAACGGGCTGAACACGTCACGGGAAGGGCTGCCCTGCATCGCAGGAAATTGACGCTGCGGCCTTGGCCACACCAGCCCCGGTGGCGAAATTGCAAACGGATCCTCCACGGACAGGCATGGAACCCGGCGATGGGATTTCCCTCAAAGGCCGCCGCTCTATCACTCTATCAACGCCCCTACCCACGACTAGCGCGTAGGTCAAGGCGGGGTGGCGCTGAACCGAAGCCAGCACGTTGCGGATGTCGAGGTCTCACATGGTGTGCTTGGTGACGGTGAGCGCTAAGCTCACCCGTCCACTAGATAGCGGCTTATGTCTAAGACATCTGCATAACCAGAGCGCATCTCTGGGTAACGATGAAGCTAAGCATAGTGAACGACCGGCGTGAAGTGAGAGCCGGTGCAGGTACGTATTCGCGTGATCAGGACGCCCAGTGGTCGCGCGCCGTGGCCGGGCCGGCGGCCCGAACCCCCAGTCACGTGACCGGGATGGGCCAGCTCCCGCCCCCGGTAGGCCCGGAGGCTAGGGATTGTTACCCCGGGTGGCCCGGTGCACGCCCGCGGCGCCGTGGCAGCGTCGAAGGCGTCTAGGGTAGCGTGGTCTGGCGGCTTGGGGGCATTGAGGCGCGGCCGCCGGCCGGGACACGGGCGGGTCCCCGAGGGCTCGGGTGGGGCCCTTCGCCCGGGCCTGCCGCCTAGTCCCGGCCCGGGGTGGCGGGGCGGGGGGCCTGGGGTCGCGCGCGGGCGTGGAACATCACGGCGGAACTCGCCCGCAGTGGCGCCGCCCCCACTGGACGGGGGGGACAAACGACACGGGGCGTGCCGCCGGGTGGCAGCCGGGGCGCTCGGCCCCCGCGGGGAACCCGCCCGCCCGAGGCCCCCGCTGGCTCGGAGCCCTGGCAGCCGCTTCCCCCGGCCCGGCGGTGGCGCACCCAAGGCGCGGCTCAGGACTCCAGCCGTCTGGGGCCCAGCGGTGCGGCACCCGCGACCTCGGCAGCAAGGCCAGCCAGGGCAAGTAGAGCCGGCCGGGGTCCCGGGCGCCGGCCGGTGGACGGGTGGCCCCCACGAGCAGTTCCAGCCCGGGAAGCGGGGGTGGCCGTGGGCCCCCGCGCCGGCACGCCGCGGAGGCGAGGCTCGCCGGGCTGCGTATACGCACACCCCGGGGGCTGCGTGGCGACGGGCCCACTGTGCCCGGCCGCGGAGGCACGAGGCCGTCCGGAGGGGGCCAGCGCGAGGGTCTTCGCACGACCTCATGTCCATCTTGCCCGGCTTCGCTTGAACCCGACCGCTGTCGCGGGCGGGGATCAGGGCGGGGCCAGCAGGCCGCCCCCGGCAGGCTGGGCCGGGCTGAATCGCCGACCCGGGAGTGGTGTCCCGATTGCGTCCCCCTTGCGCGGCGAAAGCGCGCGGCCCCCGCCCGTGACTCGACCCTGGCCCTGA     
N       TTAAACACAATTTGTTTAATATATTTAAAGATAATTAAATGATTTGCAACATTAGCCATAAAGTCGAACTAAAATAGGAACATACTGTTAACTCACAATATACAATAAGAATATATTTATTATTTTTTAAAAAAAGACTTCTGATAAATCCTATTATGATTTTAGATTAAAGAAATATAAATACTAACTAATATTACTAATAGAATTCTTATTATCATTAAATTTACATTTAATACTATATAATTTTCATGACAATAATATTAATTTTTCATAAGCTTGTTAATATACGATTAAGGCCATCTACAAAACAAAAATTGAATTTTTACATCTTTTCATAGTAACAAATATCGTATAATACAAATCAATCTCGTTAAATTAAGAAAAATTTTTTGAACCAAAAATTAAGCCATATATTTTAAATAAACTAGCGAATTATAATATAAAGAGTGAACATTCAGACTTTACATTGTTAGCAGAATCTCAATTTCCAATTATTTAACTTGCACGCTTATTAAGATAGTCACTTTATAACTTAACGGTTCAATTCATAAATATTATGTTAAGATTTAATAATATAAAGTCTTATATCAAACCATTAATAAATGTATTGAGCATCATAAATCGATTTGATTAAGGAACGGTAAAATATATTTGAGAAATTGAAAAGGCTTATATTTAATGATTATTAAGTTCGTATGATATTGAACCTAATTTTATGAAAGGTTTAATTATTTAAAAAGGACGAAAGTATAGATTTTATCTACTGATATCAACAGAATTTTCATTTCTTGGCGATTAGGATTTAAATCATGCATTAGTTTATTAAAATCTTATAAAACATGGAATTTCGTTAAATGTAATTATCATAATACTATTTGACAAATTAAATCTGTATATTAAATATATAACAGCATAGTTTGATGATAAGTAGATCTGTATTAGATCGATGTACTCGAAAATACTAATAGTTTCATATTTCTAAATAATTAAATTATTTCAATCAACGTCACTCTTATACTGTAACTAGTTAATATGCAACCACCCGGTCGCTAGGTAATTTCAATGTATTTTCTAGAAAAGGCGCGAACGCTACCGTAGGGATAGTTACGATGTTTATACGAAGATTTCTGGACAATCGAGGCATGTCGGATTGGAGGCAAGTAACTATAAATATCCTTTAGCCACCACTTTTCCAAAGTTACTGGGATGTCCTACGTATGTGGCATACTTTTATCGACACGTGCTCCGCTTTACAGCTGCATAATGTTTTCTATACACGTTTTACAACTTAAACGCTATTATTGCTGTTCTACTTAAAGACCCTAATTGTAGAGGATCACGATTAGATGTGTGTTGCCGTCTTTCCACCGACCTAGGATTTAAATTTTCTATTTAGACTGCACACAATTAAAATTTACCGTCATCAATAAGTAGCATTCCATTAAGATCCGAAATAAGTTCGACTAAGGTTTCAAGATTTATGGGGATTTCTTGAAAGCGAATCGGGTAACAATGTGACTGCTCTTTTGTCTTGTAGCAACGGGCCCAGTAATCTACTTGAGAGTTGGCATTTAACTCAGTATAAACAATCACCTATGAGGTCACTAAGAAGGTTTGCTGTGCGATTATCAAATGCCGCTCATTCCATACAAAGCAGATTGATTATTTGACTGTTTTCATTTGTAAAATATCTGATTCGACATTGACCATGACTAGAGCGGGTATAATCAAATTTGTCGATGACTGCGCTGACCGAGGTCAAAGACCAGAGTGTACCTATTTATTAACTTTGCGTATACAGCAAATTATGGTGTTGTCAATGGGTACAGACTATTTCTGGACTTCATCTGGGATAGGTTTGTTAAGCGTTGAACACAGCTCAAGGATAAAACTAATTATAATAATGTTCTCATGGTTATTGGATTGGGACTGACTCGCACGCTGGATTACTCTCATGCTTACTTGTAATGATAGGCTCAGACTGTTATTATTTCGGAAATGGCAAAGGGAAGCCCCTCACGCACCCGTCTGCCCGACTCCCCGGGAAAATTTCCCGCGGACATGAGCTAACGGAGCGATTTGTCGGGGGTTCCGGCCGCCACCCGGACAGACCTTGATAGGAAGCCTGAGGGCGACACACGGCGCTCCACGCGGTATCGTCGCGGTATCACGTAGCGTGTCACTGGTGCACAAGCTAACTGTCCCCCGTTATGCGCCGCGCCTCCCACTGGGGTTGCCCGCTGGGCAAGCAATGGGCTCGATCGCCGCCTAGCCGGGCTCCAGCGTTGCCCGTTATACTTACTCGATCTGAGGGGGGCCACTCGAGACAATGCTGGTATAGTATTTAAGTGCCTTATTGACCATCTACTCAGCCGTTGTCGGACTAAAGCGACGTTTAGCTAACCTTGGGGTGGTCAGACTTCTGTCACGGCCCCGCGCTGCCCCGGGAGATAATGGACGGTGCCCGTCACTGCAGGACTGAAATCTTAGCGATGACTTGCGCCACTGGTAGCCACCCGGAATCGAATGTGGATCGAACGGAGAGGCGTGAGATGACGCAGCGTAACGGCCCGAACACGTAACGGGAAGGGCTGCCCTTCATCGCAGGAATCTGACGCTGCGGCCTGGGCCACGCCTGTCCCGGTGGCGAAACTGGATACGGATCCACCACGGACAGGCATGTGACCCGGCGATGGGATTTCCCTCAAAGGCCCCCGCCCTTTCACTCCATCAACGCGCCTACCCACGACTAGCGCGTAGGTGAAGGCGGGGTGGCTCGGAACCGAAGCCCGAACGTTGCGGATATCGAGGTCCCCCATGCTGGGCTGTCTGACGGTGAGCTGTAAGCTCACCCGTCCACTAGGTAGCGGCTTATGTGTAAGCCATCTGCATAACCAGAGCGCATCACAGGGTAACGATTTAGCTGAGCATAGCGAACGACCGGCGTGACGTGAGAGCCGGTGCAGGTCCGTATTCGCGTGACGCGCACGCCCGGTGGTCGCCCGCCCTGACCGGGCCGGCGGCCCGAAGCCCCAGTCGCGTGACCGGGGTGGGCCAGCTCCCGCCCCCGCTAGGCCCGCCGGCTAGGGATTGTTACCCCGGGGGACCCGGTGCACGCCCCCCGCGCCGTGGCCGCGTCGAAGGCGCCTAGGGTTGCATGGTCCGGCCGCTGCGGGGCATTGAGGCGCGGCCGCCGGCCGGGACTCGGGCTGGTCCCCGAGGGCTGGGGTGGGGCCCTTCGCCGGCGCCTGCCGCCTAGTCGCGGCCCTGGGTGGCGCGGTGGGGGGCCGGGGGTCGCGCGCGGGGGTGCAACGTGACGCCCAAACTCGCCCTCAGTGGGGCCGCCCCCACTGGACGGCGGGGACCAACGACACGGGGGGTGCCGCCGGGTGGCCGCCGGGGCGCGCGGGCCGCGCGGGGAGCCCGCCCGCCCGAGGCCCCCGCTGGCGCGGAGCGCTGGCAGCCGCTTCCGCCGGGCCGGCCGTGGCGCCGCCACGGCGCGGCTCAGGACTCCAGCCGGCGGGGGCTAACCGGTGCGGCTCCGGCGACGTGCGCAGCAAGGCCAGCGAGGGGAAGTAGAGCCGGCCGGGGACCCGGGCGCCGGCCGCTCGACGGAGGGCCTCCACGAGCAGTTCCAGCCCCAGAAGCAGGGGTGGCCGTGGGCCCGCGCGGAGGCACGCCGCGGAGGCCAGGCTCCGAGAGGCGCGTATACGCACACCCCGGGGGCTGCGTGGGGAGGGTCCAACTGACGCCGGCCGCCGAGGCACGAGTCGGTCGGGAGGGGGCCCGCGCGAGGGTCTTCGCACGACCTCAGGTGCATCTTGCCCGGCCTCGCTCGCATTCGACAGCTCTCCCGGCCGGGCCCCACCGCGGGGCCAGCAGGCCGCCGGCAGCAGGCGCGGCCCGGCTGAATCGGCGAGCCGGGAGGGGTGGGCGGATTGCGTCCCCCCTGCGCGCCGAAGGCGCACGGCCCGCGCCCCGTACTTGGCCCCGGCCCCGA     
M       TTAAACACAATTTGTTCTATATATTTAAAGATAATTAAATGATTTGCAACATTAGCCATAAAGTCGAACTAAAATAGGAACATACTGTTAACTAACAATTTACTATCAGAATATATTTATTATTTTTTAAAAAAAGACTTATGTTTAATCCTATTAGGAGTTTAGATTAAAGAAATAAAAATAATAACTAATATTCCTAATAGAATTCTTATTATCATTAATTTTACATTTAATACTATATAATTTACATGTCAATAATAGTAATTTTTCATAAGCTTGTTAGTATATGATTAAGTCCATCTACAAAACTAAATTTGAATATTTACATCTTTCCATAGTAACAAGTATCGTATAATAATAATCACTCTCGTTAAATTAAGAAAAATTTTTTGAACCAAAAATTAAGCTATGTATTTTAAATAAACTAGCGAATTATAATGTAAAGAGTGAACATTCAGACTTTAAATTGTTAGCAGAATCTCAATTTCCAATTATTTAAATTGCACGCTTATTAAGATAGTCACTTTAAAACTTAACGGTTCAATTTATAAATATTATTTTAAGATTTAATAAAATAAAGTCTTATATCAAACCAAATATAAATGTATTGAGCATCATAACTCGTTATGATTAAGTAATCCTAAAATATATTTGAGTAATTGAAAATGCTTATATATAATGATTATTAAGTTCGTATGATTTTAAACCAAATTTTATGAAAGGTTTAATTATTTAATAAGGACGAAAGTATAGATTTAATCAACTGATATCAACAGAGTTTGCATTTCATGGCGATTAAGATTTAAATAATGCATTATTTTATAAAAATCTTCTAAAACATGGATTTTCGTTAAATGTAATTATCATAATACTAGTTGACAAAATAAATCTTTAAATTAACTATATAACAGCATAGTTTGATTATAAGTAGAACAGTATTAGCTCGATGTAGTCGAGAATACTAATAGTTTCATGTTTCTAATTAATTTAATAATTTCAATCAACGGCTCTCTTATAATGTAACTGGTAACTATGCAACCACCCGGTCGGTACGAAATTTCAATATATTTTGTAGAACAGGCCCGAACGCTACCCTAGGGATAGTTACGATGTTGATACGAATATTTCTTGACAATCCAGGCATGTCGTATTTGATGCAAGTGACTTTATATATCCACTCGCCACCACTCTTCCAAAGTTACTGGGATGTCATACGTATGTGGCATACTATTATCAACACGTGCTGAGCTTTACAGCTGCATAATGGTTCCTATACACGTTTTGCAACTTACACGAATATACTGCTATTCTACTTAAAGACCGAAAATGTAGAGGATCACTATGAGATTTGTGTTGCCGTCTTTCCACCGACCTAGGATTTAAATTTTCTATTTAGATATCATACAATTTAAATTTACCGTCATGAATAAGTAGCATTCCATCAAGATCCGAAAGAAGCTCGTATAAGGTTTCAAGATTTTTGGGTATTTCATGAAACCGAATCGGGTAACAATGTGACTGCTCTTTTGTGTTGTAGCAACGGGCCCAGTTCCCTTGTTGAGAGTTGGTATTTTATTCAGTACAAACAATCACCTATGAGGTCACTAAGAAGGATTGCTGTGCAATTATCAAATGCCGGTTATTCCATACAAAACAGGTTGATTCTTTGACTGTTTTCATTTGTAAAATATCACATTCGACATAGACTAAGACTAAAGCGGGTATAATCAAATTTGTCGATGACTGCACTGACCGAGGTCAAAGACCCGAGTGTACCTATTTATTAACTATGCGTTTACAGCAAATTATGGTGTTGTCGATGGGTACAGACTATTTCTGGAGTCCATCTGCGATAGGTTTGTTAGGCGTTGAACACAGCTCAAGGATAAAACTAATTATATTAATGTTCTCTTGGTTATTGGATTGGGACTGACACGCACGCTGGATTTCTCTCAACCTTACTTGTAATCGAAGCCTTATACTGTTATTCTTTCGGAAATGGCAAAGGGAAGCCCCTCACGCACCCTTCTCCCCGACTCGCCGTGTAAATTTCCCGCGGACATGAGCAGACGGAGCGATTGGTCGGGGGTTCCGGCCCCCACCCCGAGAGACCTTGAAAGGATGCCTGAGGACGACACACGGCGCTCTACGCGGTATCGTCGCGTTGTCACGTAGCGTGTCACTTGTGCACAAGCAAACTGGCCCCCGTTATGCGCAGCGCCTCCCACCCGGGTTGACCAGTCCGCAAGCAAGCCGGTCGATCGCCGCCTAGCCGGGCTCCAGCATTGCCCGTTATACTTACGGGATCTGAGCGGGGCCACTGGCGACAAAGCTGGTATATTATTTAAGTGCCGTATTGACCATCCACTCAGCGGTCGTCGGACTAAAGACACCTTTAGCTAACCTTAGGGTGGTCGTACTTCTGTCACAGCGCCGCGCTGCCACGGGAGTTCATGGACGCTGCCCGTCAGTGTCGGACTGAAGTCTAAGCAATGCATTGCGCCACTGGTAGCACCCAGTAATCGTATGTGGATCGTACGGAGAGCCGTGAGATGACCCAGCATAACGGCCGGAACACGTCACGGGAAGGGCTGCCCTTCATCGCACGAAGCTGACGCTGCGGCCTTGGCCACACCCGGCGCGGTGGCGAAATGGGATTCGGCTCCACCACGGGCAGGGATGTGACCCGGCTATAGGATTTCCCTCAAAGGCCTGCGCTCTGTCACTCTATCAACGCCCCTACCCACGACGAGCGCATAGGTGAAGGCGGGGTGGCTCTGAACCGAAGCCAGCACGTTGCGGATATCGAGTTCCCCCATTGTGAGCTCTGTGGCGGCGAGCTCTAAGCTCACCCGTCCACTAGGTAGCGGCTTATGTCTAACCCATCTTCATAACCAGCGCGCATCTCATGGTACCGATTAAGCTCAGCATACCGAACGACCGTCGTCATGTGAGAGCCGGTGCAGGTACGTATTCGCGTGAGGAGTACTCCTGGCGGTCGCCCACCCTGACGGGGCCGGCGGCCCGAACCCCCTCGCGCGTGACCGCGTTGGGCCAGCTCCCGCCCCCGGTAGGCCCGCAGGCTAGGGATTGTTCCCCCGGGGGACCCGGTGAACCCCCGCGGCGCCGTCGCCGCGTCGAAGGCGTCTAGGGTGGCATGGTCCGGACGGTGCGGGGCATTGAGTCGCCGCCGCCGGCCGCGACTCGGGCTGCTCCGCGAGGGCTCGGGTGGAGCCCTGCGCCGGCCCCTGCCGCCTAGTCGCGGCCCTGGGTGGCGCGCGGGGGGGCCTGGGGTCGCGCGCGGGCGTGGTACGTCATGGCCAAACTCGCCCGCAGTGGCGCCGCCCCCACTGGACGGGAGCGACCAACAACACGCGGGGTGCCCCCGGCTGGCAGCCGGGGCGCGCGGGCCTGGCGGGGAGCCCGCCCGCCGGAGGCCCCCTCTGGCGCGGAGCGCTGGCAGCCGCTTCCGCCGGCCCGGCTGTGGCGACGCCACCGCGCAGCGCAGGACTCCAGCCGTCGGGGGCGAACCGGTGCGGCGCCCGCCACCTGCGCAGCCAGGCCAGCGAGGGCAAGTAGACCCGGCCGGGGTCCCGGGCGCGGGCCGGTAGACGGAGGGCCCCCACGAGCAGTTCCAGCCTCAGTAGCGGGGGCGGCCGTGGTCCCGCGCGGGGGCACGCCGCGGAGGCCAGGCACCGCGAGGCGCGTATACGCACACGCCGGGGGCTGCGTGCGGACGGTCGCACTGTGACCCGCCGCAGAGGCACGAGGCCGTCTGGAGGGGGCCGGCGCGCGGCTCTTCGCACGACCTCAAGTTCATCTTCCCCGGCCTCGCTCGGATTCGACCGGTATCCCGGGCGGGGCCCACCGCGGGGCCAGGACGCCGCCGCCAGCGGGCGCGGCCGGGCTGAATCGCCGGCCCGGGAGTGGTGCCCGGATTCCGTCCCCCGTTCGCGACGAAGGCGCGCGGCCCCCGCCCCTGACTCGGCCGGGGCCCCGA     
L       TTAAACACAATTTGTTCAATATATTTAAAGATAATTAAATGATTTGCAACATTAGCCATAAAGTCGAATTAAATTAGGAACATACTGTTAACTTACAATATACCTTTAAAATATATTTATTATTTTTTAAAAAAAGACTTCTGATAAATCCTAATACGAATTTAGATTAAAGAAATAAAAATAATAACTAATATTACTAATAGAATTCTTATTATTATTAATTTTACATTTAATACTATATAATTTTCATGACAATAATATTAAATTTTCATAAGCTTGTTAATATAAGATTAAGGCCATCTACAAAACAAAAATTGAATTTTTACATCTTTGCATAGTAACAATTATCGTATAATAAGAATCAATCTCGTTAAATTATGAAAAATTTTTTGAACCAAAAATTAAGCTTTCTATTTTAAATAAACTAGCGAATTATAATATAAAGAGTGAACATTCAGACTTTTAATTGTTAACAGAATCTCAATTTCCAATTATTTAACATGCACGCTTATTAAGTTAGTCACTTTAAAACTTAACGGTTCAATTTATAAATATTATTTTAAGATATAATAACATAAAGTCATATATCAAACCATAAATAAAAGTATTGAGCATAATAACTCGATATGATTAAGTAATTTTAAAATATATTTGAGTAATTGAAAATGCTTATATATAATGATTATTAAGTTTGTATGATATTGAACCTAATTTTATGAAAGGTTTAATTATTTAATAAGGACGAAAGTATAGATTTTATCTACTGATATCAACAGATTTTTCATTTCGTGGCGATTAGGATTTAAATAATGCATTAATTAATAAAAATCTTATAAAACATGGAATTTCGTTAAATGTAATTATCATAATACTATTTGACAAAATAAATCTTTAAATTAAGTATATAACAGCATAGTTGGATTATAAGTAGAACTGTATTAGGTCGATGTAATCGATAATACTCTTAGTTTCATGTATCTAATTAATTAAATTACTTCAATCAACGACCCTCTTATATTGTAACTGGTAACTATGCAACCACCCGGTCGGTACGTATTTTCAAAATATTTTGTAGAACAGGCTCGAACGCTACCGTAGGGAAAGTTACGATGTTTATACGAAAATTTCTGGACAATCTAGGCATGTCGTATTAGGGGCAATTAACTGTAAATATCCACTCGCCACCACTCTTCCATAGTTACTGGGATGTCGTACGTATGTGGCATATTATTATCAACACGTGCTTGGCTTTACATCTGCATAATGTTTCCTATACACGTCTTACAACTTAAACGAATTTACTGCTCTTCTGCTTAAAGACCGTAATTGGAGAGGATCACGATCAGATTTGTGTTGCCGTCTTTCCACCGACTTAGGATTTAACTACTCTATTTAGATTTCACACAACTTAAACTTACCGTCATTAATAAGTAGCATTCCATTAAGATCCGAAAAAAGAGCGTGTAAGGTTTCAAGATTTATGGGGATCTCTTGAAAGCGAAACGAGTAACAATGTGACTGCTCTTATGTCTTGTAGCAACGGGCCCAGTTTTCGGTTTTAGAGTTGGTATTTAATTCAGAATAATCAATCTCCTATGAGGTCACTAAGAAGGTTTGCTGTGCAACTATCATATGCCGATTTTTCCATACAAAACACGTTGATCATTTGACAGTTTTCATTTGTAAAATCTCTGATTCGACATTGACAAGGACTAGAGCGGGTATAATCAAATTTGTCGATGACTCCACTTACCGAGGTCAAAGAACAGAGTGTACGCATGTATTAACTCTGCGTTTACAGCACATTATGGTGTTGTCAATGGGTACAGACTAATTCTGGCTTTCATCTGCGATTGGTTTGTTAAGCGTTGAACACAGCTCACGGATAAAACTAATTATAATAATGTTCTCTTGGCTATTGGATTGGGACTGACAATCACGCTGGATTACTCTCATCCTTACTAGTGATGGAAGCCTCATACTGTTATTCTTTCGAAAATGGTCAAGGCAAGCCCCTCACGCACCCTTCTGCCCGACTCCCCGGGTAAATTTCGCGCGGACATCAGCGCCCGGAGCAATTTGTCTGGCGTTCCGGCCGCAACCCCGACAGACCTTGAAAGGACGCCTGAGAGCGACGCACTGCGCTCTCCGCGGCATCGTCGCGTTGTCACGCAGCGTGTCACTTGTGCACAAGCAAACTGGCCCCCGTTATGCGCAGCGCCTCCCACCCGGGTTGACCAGTGGGCAAGCAACATGGTCCATCGCCGCCTAGCCGGGCTCCAGCATTCCCCGTTCTACTTACTCGATCTGAGGGGGGCCACTCGAGACAAAGCTGGTATACTATTTAAGGGCCGTATTGACCATCCACTCAGCGGGCGTCGGACTAAAGGGACGTTTAGCTAACCTTAGGGTCGTCCCACTTCTGTCGCGGCACCGCGCTGCCACGGGAGTTGATGGACGGTGCCCGTCACTGGCGGACTGAACTCTAAGCTATGTGTTGCGCCACTGGTAGCAACCCGGAATCGAATGTGGATCGTACGGAGAGTCGTTAGATGAAGCAGACTAACGGGCAGAACACGTCACGGGCAGGGCTGCCCTTCATCGCACGAACGTGACGCTGCGGCCTTGGCCACCGCAGTCGCGGTGGCGAAATTGGACACGGATCCACCACGGACAGGCATGTGACCCGGCGATAGGATTTCCCTCAAAGGCCCCTGCTCCCTCACTCTATCAACGCCCCTACTCACGACTAGCGCAAAGGTGAAGGCGGGGTGGCTCTGAACCGAAGCCAGCACGTTACGGATCTGGAGCTCCCCAATGATGTGCTCGCGGACGGGGAGCTCTAAGCTAACCCGTCCACTAGGTAGCGGCTTATGTCCAAGACATCTTCATAACGAGGGCGCATCACAGGGTAACGATTTAGCTGAGGATACCGAACGACCGCCGTTAGGTGAGTGCCGGTGCAGGTCCGTATTCGCGTGAGGTGTACGCCTGGTGGTCGCCCCCCCTGCCCCGGCCGTCGGCCCGAACCCCCAGGCGCGCGACCGCGCTGGGCCAGCTCCCGCCCCCGGTAGGCCCGCAGGCTAGGGATTGGTGCCCGGGGGGACCCGGTGCACGCCCGCAGCGCCGTGGCCGCGTCGAAGGCGTGTAGGGTCGCATGGTCCGGACGCTGCGGGGCACTGAGGCGCGGCCGCCGGCCGGGACGCGGGCTGGTCCGCGACGGCTCGGGTGGCGCCCTCCGCCGAGGCCTGCCGCCTAGTCGCGGCCCTGGGTGGCGCGGCGGGGCGCCTGGGGTCGCGCGCGGGCGTGTAACGTCACGGCCGAACTCGCCCCCAGTGGCGCCGCCCCCACTCGACGGCGGGGCCGAACCACACGGGGGGTGCCGCCGGCTGCCAGCGGGGGCGCGCGGGCCGCGCGGGGAACCCGCCCGGCCTAGCCCCCCGCTGGCGCGGAGCTCTGGCAGCCCCTTCTGCCGGCCCGGCCGTGGCGCACCCACGGCCCCGGTCAGGACTCCAGCCGACGGGGGCCAACCGGTGCCCCGCCCGCGCCCTGCGCAGCACGGCCAGCGAGGGGAAGTAGAGCCGGCTGCGGTCCCGGGAGCCGGCCGGTCGACGGAGGGCCGCCACCAGCAGTTCCAGCCCGAGCAGCCGGGGTGGTCGTTGGCCCCCGCGGCGGCACGCCGCGGAGGCCAGGCTCCGCGAGACGCGTATACGCACACCCCGGGGGCGGCGTGGGGACGGTCGCACCGTCGCCGGCCGCGGAGGCACGAGGCCCTCGGGTGGGGGCCTCCACGAGGCCCTCCGCACGACCTCAGGTGCATCTTGCCCGGCCTCGCCCGGATGCGAGCGCTCTGCCGGGCGGGCACCAGCGCGGGGCCAGCAGGCGGCCGGCAGCAGGCCCGGCGTGGCTCAATCGCCGAGCCGGGAGGGGTGCCCGGATTCCGTCCCCCGTGGGCGGCGAAGGCGCGCGGCCACCGCCCGGGGCTCGGCCCTGGCCCGGA     
K       TTAAACACAAATTGTTCTATATATTTAAAGATAATTAAATGATTTGCAACATTAGCCATAAAGTCGAACTATAGTAGGAACATACTGTTAACTTACAATATACCATTAGAATATATTTATTATTTTTTAAAAAAAGACTTTTGATTAATCCTATTAGGAATTTAGATTAAAGAAATAAAAATACTAACTAATATTTCTAATAGAATTCTTATTATAATTAATTTTACATTTAATACTATATAATTTTCATGCCAATAATATTAATTTTTCATAAGCTTGTTATTATATGATTAAGGCCATCTACAAAACAAAATTTGAATATTTACATCTTTGCATAGTAACAAGTATCGTATAATAAAAATCAATCTCGTTAAATTATGAAAAATTTTTAGAACCAAAAATTAAGCTGTGTATTTTAAATTAACTCGCGAATTATAATTTAAAGAGTGAACATTCAGACTTTTAATTGTTTGCAGAATCTCAATTTCCAATTATTTAACTTGCACGCTTATTAAGATAGTCACTTTATAACTTAACGGTTCAATATATAAATATTATTTTAAGATTTAATAATATAAAGTCATATATCAAACCAAGAATAAAAGTATTGAGCATCATAAATCGATATGATTAAGTAATTATAAAATATAATTGAGTAATTGAAAATGCTTATATATAATGATTATTAAGTTGGTATGATATTGAACCTAATTTTATGAAAGGTTTAATTATTTAATAAGGACGAAAGTATAGATTTGATCTACTGATATCAACAGAGTTTTCATTTCCTGGCGATTAAGATTTAAATTATGCATTAATTAATCAAAATCTTATAAAACATGGACTTTCGTTAAATGTAATTATCATAATACTAGTTGACAAAATAAATCTAAAAATTAAATATATAACAGCATAGTTTGATCATAAGTAGATCAGTATTAGCTCGATGTAATCGAGAATACTCATAGTTTCATGTTTCTAATTAATTAAATAATTTCAATCAACGCCACTCTTATAATGTAACTTGTATTTATGCAACCACCCGGTCGTTAAGTAATTTCAAAATATTTTCTAGAACAGGCTCGAACGCTACCGTAGGGAGAGTTTCGATGTTGATACGTATATTTCTGGACAATCCAGGCATGTCGTATTTGGGGCAAGCAACTATAAATATCCATTCGCCACCACTCTTCCAAAGTTACTGGGATGTCTTACGTATGTGGCATACTATTATCTACACGTGCTGGGATTTACAGCTGCATAATGTTTACTATACACGTTTTATAACTTAAACGAATTTACTGCTATTCCACTTAAAGACCCTAACTGTAGAGGATCACTCTAAGATATGTGTTGCCGTCTTTCCACCGACGTAGGATTTAAATAATCTATTTAGAGCGCAGACAATTTAAAGTTTCCGTCATAAATAAGTAGCATTCCATTAAGATCCGAAATAAGTTCGGATAAGGTTTCAAGATTTATGGGGATTTCCTGAAATCGAATCGAGTAACAATGTGACTGCTCTTATGTCTTGTAGCAACGGGCCCAGTATTCTCGTTTAGAGTTGGAATTTAATTCAGGACAAACAATCCCCCATGAGGTCACTAAGATGGGTTGCTGTGCTATTATCACATGCCGATTTTTACATACTAAACCGTTTGATCATTTGACTGTTTTCATTTGTAAAATATCTGATTCGACATTGACCAGGACGAGAGCGGGTATAATCAGATTTGTCGATGACTCCACTTACCGAGGTCAAAGAACTAAGTGTACCTATTTATTAACTGTGCGTATACAGCAAATTATGGTGTTGTCTATGGGTACAGAATTTTTCTGGTGTCCATCTGCGATAGGTTTGTTAAGCGTTGAACACAGCTCAAGGATAAAACTAATTATACTAATGTTCTCATGGATATTGGATTGGGACTGACAATCACGCTGGATTGCTCTCACCCTTACTTGTTATGTCAGCCTCATACTGTTATTCTTTCGGAAATGGCCAAGGTAAGCCCCACACGCACCGGTCTGCCGGACGCACCGGGTACATTGCCCGCGGACATGAGCACTCGGAGCGATTTGTCGGGGGTTCCGGCCGCCACCCCGACAGACCTTGAAATGAGGGCTGAGGGCGACAAACGGCGCTCAACGCGGTATCGTCGCGCTGTAACCTAGCGTGTCACTTGTGCACAAGCAAACTGGCCCCCGTTATGCGCAGCGACTCCCACCCGGGTTGGCCGGTGGGCAAGCAACGAGGTCCATCGCCGCCTAGCCGGGCTCCAGCATTGCCCGTTGTACTTACTCGACCTGATCGGGGCCACTCGGGACAATGCTGGTATAATATTTAAGTGCCATATTGACCATCCACTCAGCGGGTGTCGGACTAAAGGGAAATTTAGCTAACCTTAGGGTCGTCACAGTTCTGTCACGGCACCGCGCTACCACGGTAGCTTACGGATGGTGCCCGTCACTGTCGGACTGAACTCTAGGCTATGCATTGCGCCACTGGTAGCAACCCGGAATCGAATGTGGATCGTACGGAGAGCCGTGAGATGCCGCAGTGTAACGGGCGGAACACGTCACGGGCAGGGCTGCCCTTCATCGCAAGAACTTGACGCTGCGGCCTTGGCCTCACAAGCCCGGGAGGCGAAATTGGACACGGATCCACGACGGACAGGCATGTGACCCGGCGATGGGATTTCCCTCAAAGGCCCCCGCTCTTTCACTCTATCAACGCCCCTACGCACGACTAACGCCTAGGTGAAGGCGGGGTGGCTCCGAACCGAAGCCAGCACGTTGCGGATGTGGACGTCTCCTATGTTGCGCTGGCTGACGGGGAGCCCTAAGCTAACCCCCCCCCTAGGTAGCGGCTTATGACCAATCCATCTGAATAACCAGTGCGCATCACGGGGTAACGATTTAGCTGAGCATATCGAACGACCGGCGTTAGGTGAGTGGCGGTGCAGGGCCGTATTCGCTTGACATGTACGCCGGGGGGTCGGCCACCCTGACGCGGCCGGCGGCCCGAACCCCCAACCGCGTGACCGCGTTGGACCAGCTCCCGCCCCCGTTAGGCCCGCAGGCTAGGGATTGGTCCCCCGGGGGACCCGGTGCACGCCCCCCGCGCCGTGGCCGCGTCGAAGGCGTGTAGGGTTGCATGGTCCGGGCGTTGCGGGGCATTGAGGCGCGGCCGCCGGCCAGGACTCGGGCTGGTCCGCGAGGGCTAGGGTGGGGCCCTTCGCCGGAGCCTGCCGCCTAGTCGCGGCCCTGGGTGGGGCGTCGGCGTGCTGGGGGTCTCGCGCGGGCGTGTCACGTGACGGCCGAACTCGCCCCCAGTGGCGGCGCCCCCACTGGACGGGGGGGATGAACTACACGGGGGGTGCCGCCGGCTGGCGGCCGGGGCCCGGGGGGCGCGCGGGGAACCCGCCCGCCCGAGCCTCCCGCTGGCGCGGAGCCCCGGCAGCCGCTGCCGCCGGCACGGCCGGGGCGCACCCACGGCGCGGCTCAGGACTCCAGCCGGCGGGCGCGAAGCGGTGCGACGCCCGCTACCTGGGCAGCGACGCCAGCGAGGGGAAGTAGGGCCGGCCGCGGACCCGCGCGCGGGCCGCTAGACGGCGGGCCGCCACGAGCAGTTCCAGCCCGTGTATCGGGGGTGGTCGTGGGCCCCCGCGGCGGCACGCCGCGGAGGCCAGGCTCCGCGAGCCGGGTATACGCGCACCCCCGGGGCGGCGTAGGGACGGCCCCACTGTGACCGGCCGACGAGGCACGAGGCGGTCTGGAGGGGGCCGGCGCGGGGGTCTTCGCAGGACGTCAGGTGCCTCTTGCCCGGCCTCGCTGGGATTCGACCGCTCTCCCGGGCGGGCACCCGAGGGCCGCCAGCACGCCGCCGGCAGCAGGCCCAGCCGGGCTGAATCGCCGGCCCGGGAGGGGTGGCCGTATTGCGTGCCCCGTGGGCGCCGAAGGCGCGGGGCCCCGGCCCCCGACTCGGCCGCGGCCCCGA     
J       TTAAACACAATTTGTTTGATATATTTAAAGATAATTAAATGATTTTCAACATTAGCCATAAAGTCGAACTAAAATAGGAACATACTGTTAACTTACAATTTACAATCAGAATATATTTATTATTTTTTAAAAAAAGACTTTTGCTTAATCCTTATAAGAATTTAGATTAAAGTAATAGAAATATTAACTAATATTACTAATAGAATTCTTATTATCATTAATTTTACATTTAATACTATATAATTTTCATGCCAATAATATTAATTTTTCATAAGCTTGTTAATATATGATTAAGGCCTTCTACAAAACAAAAATTGAATATTTACATCTTTACATAGTAACAACTATCGTATAATAACAATCAGTCTCGTTAAATTAAGAAAAATTTTTTGAACCAAAAATTAAGCTATATATTTTAAATTAACTAGCGAATTATAATTTAAAGAGTGAACATTCAGACTTTTAATTGTTAGCAGAATCTCAATTTCCAATTATTTAAATTGCACGCTTATTAAGATAGTCACTTTAAAACTTAACGGTTCAATTAATAAATATTATTTTAAGATTTAATAAAATAAAGTCATATATCAAACCAATTATAAATGTATTGAGCATCATAACTCGCTATGATTAAGTAACTCTAAAATATAATTGAGAAATTGAAAATGCTGATGTTTAATGATTATTAAGTTAGTATGATATTGAACCTAATTTTATGAAAGGTTTAATTATTTAAGAAGGACGAAAGTATAGATTTTATCTACTGATATCAACAGAGTTTGCATTTCATGGCGATTATGATTTAAATAATGCATTACTTTACGAAAATCTTGTAAAACATGGATTTTCGTTAAATTTAATTATCATAATACTAATTGACAAAATAAATCTATAAATTAATTATATAACAGCATAGTTTGATAATAAGTAGAGCTGTATTAGTTCGACGTATTCGACAATTCTATTAGTTTCATTTTTCTAAATAATTACATAAGTTCTATCAACGACATTCTTATAATGTAACCGGTACCTATACAACCACCCGGTCGATAAGTAATTTCAACATATTTTGTAGAACAGGCTCGAACGCTACCGTAGGGAGAGTTACGATGTTTATACGCATATTTCTTGACAATCCAGGCATGTCGGATTGGGGGCAAGGAACTATATATATCCAGTCGCCACCACTTTTCCAAAGTTACTGGGATGTCCTACGTATGTGGCATACTTTTATCTACACGTGCTTAGATTTTCATCTGCATAATGGTTACTATACACGTTTTTTAACTTAAACGAACTTACTGCTATTCCTCTTAAAGACCGTAAGTGTAGAGGATCACTATTAGATTTGTGTTGCCGTCTTTCCACCGACTTAGGACTTAAATATTCTATTTAGAAGGCAGACATTTCAAATTTACCATCATGAATAAGTAGCATTCCGTTAAGATCCGAAATAAGATCGTGTAAGGTTTCAAGATTTATGGGGATTTCCTGAAAAGGAATCGCGTAACAATGTGACTGCTCTTATGTCTTGTAGCAACGGGCCCAGTATTCTCATTAAGAGTTGGTATTTCATTCAGGACAAACAATCTCCTATGAGGTCACTATTATGGTTTGCTGTGCAATTATCAAATGCCGGTAATTGCAAACAAAACAGGTTGACCATTTGAGTGTTTTCATTTGTAAAATATCAGATTCGACATTGACCAAGACTAGAGCGGGTATAATCAAATTTGCCGATGACTGCACTAAACGAGGTCAAAGAACAGAGTGTACGTATTTATTAACCTTGCGTTTACTGCAGATTATGGTGTTGTCAATGGGTACAGATTATTTCTGGGGTTCATCTGCGATCGGTTTGTTAAGCGTTGAACACAGCTCATGGATAAAACAAATTATAATAATGTTCTCATGGTTATTGGATTGGGACTGACAGACACGCTGGATTACTCTCATACTTACTTGTTATGCGAGGCTCCTACTGTTATTCTTTCGAAAATGGCCAACGTAAGCCCCGCATGCACCCGTCTGCCAGACTCCCCGGGTAAATTTCCCGCGGACATGAGCACACGGAGCGATTTGTCGGGGGTTCCGGCCGCCACCCCGACAGACCTTGAAAGGATGGCTGCGGGCGACACACCGCGCTCTTCGCGGTATCGTCGCTTAGTCACCTAGCGTGTCACTTCTCCACAAGCAAACTGGCCCCCGTTATGCGCGGCGACTCCCACCCGGGTTGCCCGGTTGGCAAGCAAGGGGGTCCATCGCCGCCTAGCCGGGCTCCAGCGTTGCCCGTTCCACTTACTCGATCTGAGGGGGGCCACTCGGGACAAAGCTGGTATAGTATTTAAGTGCCGTATTGACCATCCACTTAGCCGGGGTCGGACTGAAGCGACGTTTAACTAACCGTACGATCGTCAGACTTGTGTCGCAGCACCGCGCTGCCACGGGAGTTCAAGGACGGTGCCCTTCACTCTCGGACTGAACTCTCAGCTATGGATTGCGCCACTGGTAGCGACCGGTGATCGAATGTGGATCGTACGGAGAGGCGTGAGATGACGCAGCCTAACGGGCGGATCACGTCACGGGAAGGGCTGCCCTCCATCGCACGAACTTGACGCTGCGGCCTTGGCCACCCCAGTCACGGTGGCGAAATTGAATACGGCTCCACCACGGACAGGCATGTGACCCGGCGATCGGATTTCCCTCAAGGGCCACCGCTCTTTCACTCTATCAACGCACCTACTCACGACCACCGCGTAGGTGAAGGCGGGGTGGCACGGAACCGAAGCCAGGACGTTGCGGATGTGGAGATCTCCGGTGGTGTGCTCGACGACGGTGAGCACTAAGCTCACCCGTCCACTAGGTAGCGGCTTATGTACAATGCATATTCATAACCAGCGCGCATCACAGGGTAACGATTTAGCTGAGCATAGCGAACGACCGGCGTGAGGTGAGCGCCGGTGCTGGGCCGTATTCGCGTGAAATGTACGCCCGGGGGTCGCGCGCCCTGACCCGGCCGGCGGCCCGAACCCCCCACCGCGCGACCGGGGTGCGCCAGCTCCCGCCCCCGGTAGGCCCCCAGGCAAGGGATTGTTCCCCCGGGGGACCCGGTGCACGCCCCCGGCGCCGGGGCCGCGTGGAAGGCGTGTAGGGTTGCGTGGTCCGGAAGTAGCGGGGCATTGCGCCGCGGCCGCCGGCCGGGACTAGGGCGGGTCCCCGAGGGCTAGGGTGGGGCCCTGCGCCGGCCCCTGCCGCCTAGTCGCGGCCCTGGGTGGCGCGGCTGGAGGCGTGGGGTCCCGCGCGGCGGTGTAACGTGACGCCCGAACTCGCCCCCAGTGGCGCCGCCCCCACTGGACGGCGGGGACGAACCACACGCGGGGTGCCGCCGGCTGCCAGCCGGGGCGCGCGCGCCACGCGGCGACGCCGCCCGCCGGAGGCCCCCGCTGGCGCGGAGCGCTGGCAGCCGCTTCCGCCGGCCCGGCCGTGGCGCGCCCAGGGCGCCGCTCAGGACTCCAGCCGTCGGGCGCGAACCGGTGCGGCGCCCGCGACCTGTGCAGCACGGCCAGCGAGGGGAAGTAGAGCCGGCGGCGGTCCCGTGCGCCGGCCGCTAGACGGAAGGCCGCCACGAGCAGTTCCAGCCCGAGCAGCAGCGGTGGGCGTGGCCCCCCGCGGGGGCCCGCCGCGGAGGCCAGGCTGCGCGAGGCGCCTATCCGCACACCCCGGGGGCCGCGTGGCGACGGTCGCACTGTGGCCGGCCCCGGAGGCACGAGGCCGTCGGGAGGGGGAGGGCGCGGGGGTCTACGCACGACCTTAGGTGCCTCTTGCCCGGCCTCGCGCGGATCCGAGCGGTGTGCCGGGCGGGAGACAGCGCGGGGCCAGTAGGCCGCGGGCAGCAGGCTCGGCCGGGCTGAATCGTCGGCCCGGGAGGGGTGGCCGGATTGCGTCCCCCGTGCGCGGCGAAGGCGCTTGGCCCCCGCCCGGGACTAGGACCTGGCCCCGA     
I       TTAAACACAACTTGTTCTATATATTTAAAGATAATTAAATGATTTTCAACATTAGCCATAAAGTCTAACTAAATTAGGAACATACTGTTAACTTACAATTTACCATTATAATATATTTATTATTTTTTAAAAAAAGACTTATGTTTAATCCTAATACGAGTTTAGATTAAAGTAACATAAATAATAACTAATATTACTAATAGAATTCTTATTATCATTAAGTTTACATTTAATACTATATAATTTTCATGACAATAATATTAATTTTTCATAAGCTTGTTAATAAATGATTAAGGCCATCTACAAAACTATAGTTGAATATTTACATCTTTACATAGTAACAAATATCGTATAATATTAATCAATCTCGTTAAATTAAGAAAAATTTTTTGAACCAAAAATTAAGCTGTTTATTTTAAATTAACTTGCGAATTATAATTTAAAGAGTGAACATTCAGACTTTTAATTGTTATCAGAATCTCAATTTCCAATTATTTAATTTGCACGCTTATTAAGATAGTCACTTTATAACTTAACGGTTCAATAAATAAATATTATTTTAAGATTTAATAATATAAAGTCATATATCAAACCAACAATAAAAGTATTGAGCATCATAACTCGATTTGATTAAGTAACTATAAAATATATTTGAGTAATTGAAAATGCTTATATTTAATGATTATTAAGTTAGTATGATGTTGAACCTAATTTTATGAAAGGTTTAATTATTTATGAAGGACGAAAGTATAGATTTAATCTACTGATATCAACAGAGTTTACATTTCATGGCGATTAAGATTTAAATTATGCATTAATTTATTAAAATCTTATAAAACATGGATTTTCGTTAAATGTAATTATCATAATACTATTTGACAAAATAAATCTATAAATTAACTATATAACAGCATAGTTTGATTATAAGTAGAACTGTATTAGTTCGATGTATTCGAAAATACTGTTAGTTTCATGTTTCTAAGTAATTATATCAATTCAATCAACGTCCCTCTTCTAATGTAACGGGTAACTTTGCAACCACCCGGTCGGTATGTAATTTCAATATATTTTATAGAACAGGCTCGAACGCTACCGTAGGGAGAGTTTCGATGTTTATACGTATATTTCTGGACAATCGAGGCATGTCGCATTGGCGGCAAGCAACTTTATATATCCTATCGCCACCACTCTTCCAAAGTTACTGGGATGTCATACGTATGTGGCAAACTGTTATCTACACGTGCTAGGATTTTCAGCTGCATAATGTTTACTATACACGTTTTACAACTTAAACGCATTTAATGCTATTCCACTTAAAGACCATAACTGAAGAGGATCACTATTAGATTTGTGTTGCCGTCTTTCCACCGACCTATGATTTAAATAATCTATTTAGAGGGCAGACAATTTAAATTTACCGTCATTAATAAGTAGCATTGCCTTAAGATCCGAAATAAGTGCGAATAAGGTTTCAAGATTTATAGGAATTTCATGAAACCGAATCGAGTAACAATGTGACTGCTCTTATGTCTTGTAGCAACGGGCCCAGTTTTCAAATTCAGAGTTGGAATTTAATTCAGGATAAACAATCTCCTATGAGGTCACTAAGATGGTTTGCTGTGCTATTATCAAATGCCGGTAATTGCACACAAAACAGGTTGATCGTTTAAGTGTTTTCATTTGTAAAATATCTGATTAGACATTGACCAAGACTATAGCGGGTATAATCATATTTGTCGATGACTACACTGAACGAGGTCAAAGAACAGAGTGTACTTATTTATTAACTGTGCGTTTACAGCAAATTATGGTGTTGTCGATGGGTACAGATTTTTGCTGGGTTTCATCTGCGATCGGTTTGTTAAGCGTTGAACACAGCTCAAGGATAAAACTAATTATACTAATGTTCTCTTGGTAATTGGATTGGGACTGACACGCACGCTGGATTACTCTCATTCTTACTTGGTATGGAAGCCTCATACTGTTATTCTTTCGGAAATGGCCAAGGAAAGCCCCCCACGCACCCCTCTGCAGGACTCCCTGGGCAAATCTCCCGCGGACATAAGCGAACGGAGCGCTTTATCGGGTGTCCCGGCCGCCACCCCGACAGACCTTGAAAGGACCCCTGAGGGCGACACACGGCGCTCCCCGCGGTATCGTCGCTTGGTCACCTAGCGTGTCACTTCTCCACAAGCAAACTCGCCCCCCTTATGCGCCGCGCCTCCCACCCGGGTTGCCCCGTGTGCAAGCAACGGGGTCCATCGCCGCCTAGCCGGGCTCCAGCACTTCCCGCTATACTTAATAGATCTGAGAGGGGCCACTCGCGACAATGCTGGTATATTATTTAAGTGCCGTATTGACCATCCACTAACCGGGCGTCGGAGTAAAGCGATCTTTAGCTAACCTTAGGATGGTCAGACTTGGGTCGCCGCCCCGCGCTCCCACGGTAGTGCATGGACGGTGCCCGTCACTGTCGGACTAAAGTCTAAGCTATGCATTGCGCCACTGGTAGCTGCGCGCAATCGTATGAGGATCGTACGGAGAGGCGTTAGATGACGCAGCGTAACGGCCGGAACACGTTACGGGGAGTGCTGCCCTTCATCGCACGAACCTGACGCTGCGGCCTTGGCCACACCAGTCGCGGTGGCGAAAATGGATTCGGTTCCAGCACGGACAGGCATGTAACCCGGCGATGGGATTTCCCTCCAAGGCCTCGGCTCTTTCACTCTATCAACGCGCGTACTCACGACTATCGCATAGGTGAAGGCGGGGTTGCTCCGAACCGAAGCCAGCACGTTTCGGAGTTGGAGTTGCCCCATTTTGCGCTCGATGTCGGCGAGCTCTAAGCTCTCCCGTCCACTAGCTAGCGGCTTATGCCTAATCCATCTTCATAACCAGTGCGGATCACAGGGTAACGGTGTAACTGAGTATAGCGAACGACCGGCGTGAAGTGAGCGCCGGTGCGGGGACGTATTCGCGTGAACTGTACGCCCGTTGGTCGCCCGCCCTGACACGGCCGGCGGCCCGAACCCCCAGTCGCGTGACCGCGTTGTCCCTGCGCCCGCCCCCGGTAGGCCTGCAGGCAAGGGATTGTTCCCGCGGGGGACCCGGTGCACTCCCCCAGCCCTGTAGCTGCGTCGAAGGCGTGTAGGGTTGCCTGGTCAGGACGCTGCGGGGCATTGAGGCGCGGCCGCCGGCCGCGACTCGGGCTGGTCCGCGAGGGCTCGGGTGGGGCCCTCCGCCCGACCCTGCCGCCGAGTCGCGGCCCCCGGTGGGGCGGCGGGAGGCCTGGGGTGGCGCGCGGGCGTGGGACGTCACGGCGGAACTCGCCCGCAGTGGAGCCGCCCCCATTGGACGGTGGGGAGTAACGACACGAGGGGTGCGGCCGGCTGGCAGCCGGGGCGCGCGGGGCCCGCGGGGACCCCGCCCCCCCGAGGCCCCCGCTGGCACGGAGCCCTGGCGGCCGCTTCGGCCGGCCCGGCAGTGGCGCACCCACGGGACGGCTCAGGACTCCACCCGGCGGCCGCAAAGCGGTGCCGCGCCCGCCACCTGGGCAGCAAGGCCAGCGAGGGGAAGTAGGGCCGGCCGTCGTCGCGCGCGCCGGCCGCTAGGCGGGGGGCCGCCACGAGCAGTTCCAGCCCGAGCAGCAGGGGCGGGCGCGGGCCCCCGCGTGGGCACGCCGCGGAGGCCAGGCGACGCGAGGCGCGTATACGCGCACGCCAGGGGGTGCGGGGGGACGGTCGCACTGTGGCCGGCCGCCGAGGCACGAGGCCGTCTGGAGGGGGACGGCGCGAGGGTCTTCGCACGACCTCAGGTGCATCTTGCCCGGCCTCGCCCGGATGCGACCGCTATGCCGCGCGGGGAACAGCGCGGGGCCAGGAGGCTGCCGACCGCAGGCGCGGCCCGGGTGAACCACCCGCCCGGGAGGGGTGGCGGGATTGCGTCCCCCCTGCGCGGCGAACGCGCGCGGCCCCCGCCCGCGACTCGGCCAGGGCCCCGA     
H       TTAAACACAACTTGTTTTATATATTTAAAGATAATTAAATGATTTTCAACATTAGCCATAAAGTCTAACTAAATTAGGAACATACTGTTAACTTACAATATACCATCAGAATATATTTATTATTTTTTAAAAAAAGACTTATGTTTAATCCTAGTACGATTTTAGATTAAAGTAATATAAACTATAACTAATATTCCTAATAGAATTCTTATTATCATTAAATTTACATTTAATACTTTATAATTTTCATGACAATAATAGTAAATTTTCATAAGCTTGTTAATATATGATTAAGGCTATCTACAAAACTAAAATTGAATATTTACATCTTTTCATAGTAACAAATATCGTATAATAACAATCTATCTCGTTAAATTATGAAAAATTTTTTGAACCAAAAATTAAGCTGTGTATTTTAAATTAACTAGCGAATTATAATTTAAAGAGTGAACATTCAGACTTTTAATTGTTATCAGAATCTCAATTTCCAATTATTTAACTTGCACGCTTATTAAGATAGTCACTTTATAACTTAACGGTTCAATTAATAAATATTATTTTAAGATATAATAATATAAAGTCATATATCAAACCAACAATAAAAGTATTGAGCATCATAATTCGATTTGATTAAGTAACATTAAAATATAATTGAGTAATTGAAAATGCTTATATATAATGATTATTAAGTTAGTATGATTTTGATCCTAATTTTATAAAAGGTTTAATTATTTAATAAGGACGAAAGTATAGATTTAATCTACTGATATCAACAGAGTTTCCATTTCGTGGCGATTTGGATTTAAATAATGCATTACTTAATAAAAATCTTCTAAAACATGGATTTTCGTTAAATGTAATTATCATAATACTATTTGACAAAATAAATCTTAAAATTAAATATATAACTGCATAGTTTGATGATAAGTAGAACTGAATTAGGTCGATGTAATCGAAAATACTGTTAGTTTCATTTATCTAAGTAATTAAATTATTTCAATCAACGCCACTCTTATACTGTAACGGGGAATTATGCAACCACCCGGTCGTTATGTACTTTCAATATATTTTGTAGAACAGGCTCGTACGCTACCGTAGGGAGAGTTACGATGTTCATACGGTTATTTCTCGACAATCCAGGCATGTCGAATTCGGGGCAAGAGACCTTATATATCCAATCGCCACCACTATTCCAAAGTTACTGGGATGTCATACGTATGTGGCATACTATTATCCACACGTGCTGAGATTTTCAGCTGCATAATGATTACTATACACGTTTTACAACTTACACGAATTTACTGCTCTTACACTTAAAGACCGTAAGTGAAGAGGATCACTATTAGATTTGTGTTGCCGTCTTTCCACCGACCTACGATTTAAATACTCTATTTAGAGCGCATACAATTGAAACTTACCGTCATAAATAAGTAGCATTCCGTTAAGATCCGAAACAAGATCGTCTAAGGTTTCAAGATTTATGGGAATTTCCTGAAACCGAAGCGTGTAACAATGTGACTGCTCTTTTGTCTTGTAGCAACGGGCCCAGTTATCAGGTTTAGAGTTGGTATTTCATTCAGGAAATACAATCACCTATGAGGTCACTACGAAGGGTTGCTGTGCCATTATCAAATGCCGTTTATTGCACACAAAACAGATTGATCATTTGATAGTTTTCATTTGTAAAATATCTGATTCGACATTGACTAAGACCAAAGCGGGTAGAATCAAATTTGTCGATGACTACACTTAACGAGGTCAAAGAACAGGGTGTACATATTTATTAACTCTGCGTTTACAGCAAATTATGGTGTTGTCAATGGGTACAGATTATTTCTGGGTTTCATCTGCGATAGGTTTGTTAAGCGTTGAACACAGCTCAGGGATAAAACTAATTCTAATAATGTTCTCATGGTTATTGTATTGGGACTGACAAGCACGCTGGATTACTCTCAGTCTTACTTGTTATGAGAGACTCGTACTGTTATTCTTTCGGAAATGGCCAAAGCAAGCCCCCCACGCACCCCTCTGCCCGACTCGCCGGCGAAATTTCCCGCGGACATGAGCACACGGAGCGATTTGTCGGGGGTTCCCGCCACCACCCCGACAGACCTTAAAAGGACGGCTGAGGGCGACAGACGGCGCTCCACGCGGTATCGTCGGTTAGTCACCTAGCGTGTCACTTCTCCACCAGCAAACTGGCCCCCGTTATGCGCAGCGCCTCCCACCCGGGTTGCCCCGTGAGCAAGCAGCCAGGTCCATCGCCGCCTAGCCGGGCTCCAGCTTTGCCCGTTAAACTTACACGACCTGAGGGGGGCCACTCGGGACAAAGCTGGTATACTATTTAAGTGCCGTATTGACCATCCACTAAGCAGCCGTCGGAGTAAAGGGACCTTTAACTAACCTTACGATGGTCAGACTTTTGTCGCCGCCCCGCACTGCCACGGGAGGACATGGACGGTGCCCGTCAATGTCGGACTGAACTCTAAGCTATGTATTGCGCCACTGGTAGCACCGCGGAATCTAATGTGGATCGTAGGGAGAGTCGTGAGATAACGCAGCGTAACGGGCGGAACACGTTACGGGCAGGGCTGCCCTTCATCGCAAGAACATGACGCTGCGGCCTTGGCCACACCAGTCCGGGCGGCGAAATTGGAGACGGATCCTGCAGGCGCAGGCATGTGACCCGGCGATGGGATTTCCCTCAAAGGCCGTAGCTGTGTCACTCAAGCAACGCGCCTACTCACGACTAGCGCGTAGGTCAACGCGGGGTGGCTCCGAACCGAAGCCAGCACGTTCCGGATATGGAGGTCCCCTATTGTGTGCTCGGTGACGGTGAACGCTAAGCTCACCCGTCCACTAGGTAGCGGCTTATGGCAAATACATCTGCATAACCAGCGCGCATCGCGGGGTAACGATTTAGCTGAGCATAGCGAACGACCGGCGTGAGGTGAGTGCCGGTGCCGGGACGTATTCGCGTGAAGAGCACGCCGGGTGGTCGCCCGCCCTGACCCGGCCGGCGGCCCGAACCCCCAGTCGCGTGACCGCGGTGTGCCAGCTCCCGCCCCCGGTAGGCCCGCAGGCAAGGGATTGTTCCCGCGGGGGACCCGGTGCACGCCCGCTGCGCTGTGGCCGCGTAGAAGGCGTGTAGCGTTGCATGGTCCGGACGCTGCGGGGGATTGAGGCGCGGCCGCCGGCCGGGACCCGAGCTGGTCCACGAGGGCTCGGGTGGGGCACCCCGCCGACGCCTGCCGCCTAGTCGCGGCCCTGCGTGGCGCGCCGGTCCGCCTGGGGTCGCGCTCGGGCGTGGAACCTCACGTCCGAACTCGCCCGCAGTGGGGCCGCCCCCACTGGACGGCGGGGAGGAACCACACGGGGGGTGCCCCCGGCAGGCATGCGGGGCGCGCGGCCCGCGCGGGGAACCCGCCCGCCTTAGGCCCCGGCTGGCGCGGAGCCCTGGCAGCGTCTTGCGCCGGGCCGGCAGCGGCGCAGCCACGGTGGGGCTCAGGACTCCAGCCGGCGGGCGCCAAGCGGTGCGGCGCCCGCAACCTGGGAAGCAAGGCCAGCGAGGGAAAGTAGAGCCGGCCGCCGTCGCGGGCGGGGGCCGATAGACGGGGGGCCCCCACGAGCAGTTCCAGCCCGAGTAGCCGGGGTGGACTGGGGCCCCCGCTGGGGCACGCGGCGGAGGCGAGGCGCCGCGGGGCGCCTACACGCACACCCCGGGGGCTGCGTGGGGACGGTCGCACTGTGGCCGGCCGCGGAGGCACGAGGCCGTCGGGAGGGGGACGCCCCGGGGGACTCCGCACGACCTCACGTGCATCTTGCCCGGGCTCGCCCGTATCCGATCGCTGTGCCGCGCGGGGAAAAGGGCCGGGCCACGAAGCGGCCGGCAGCAGGCTCGGCCTGGGTCAATCCCCCCGCCGGGAGGGGTGGGCGGATTGCGTCCCCCGTGAGCTGCGAAGGCGCGCGGCCGCCGCCCACCACTGGACCAGGGCCCCGA     
G       TTAAACACAATTTGTTCAATATATTTAAAGATAATTAAATGATTTTCAACATTAGCCATAAAGTCGAACTAAAATAGGAACATACTGTTAACTTACAATTTACAATTATAATATATTTATTATTTTTTAAAAAAAGACTTATGTTTAATCCTAATAAGACTTTAGATTAAAGTAAAATAAAATATAACTAATATTTCTAATAGAATTCTTATTATCATTAATTTTACATTTAATACTATATAATTTTCATGACAATAATATTAAATTTTCATAAGCTTGTTAATATAGGATTAAGGCCTTCTACAAAACAAAATTTGAATATTTACATCTTTGCATAGTAACAAGTATCGTATAATAATAATCAATCTCGTTAAATTACGAAAAATTTTTTGAACCAAAAATTAAGCTTTATATTTTAAATAAACTAGCGAATTATAATTTAAAGAGTGAACATTCAGACTTTTAATTGTTATCTGAATCTCAATTTCCAATTATTTAATTTGCACGCTTATTAAGATAGTCACTTTATAACTTAACGGTTCAATTAATAAATATTATTTTAAGATTTAATAATATAAAGTCTTATATCAAACCAAGAATAAAAGTATTGAGCATCATAATTCGATATGATTAAGTAATAATAAAATATAATTGAGCAATTGAAAATGCTTATATATAATGATTATTAAGTTAGTATGATATTGAACCTAATTTTATGAAAGGTTTAATTATTTAATAAGGACGAAAGTATAGATTTAATCTACTGATATCAACAGATTTTCCATTTCATGGCGATTATGATTTAAATAATGCATTAGTTTAGGAAAATCTTATAAAACATGGATTTTCGTTAAATTTAATTATCATAATACTATTTGACAAACTAAATCTTAAAATTAAATATATAACAGCATAGTTCGATAATAAGTAGATCTGTATTAGCTCGATGTATTCGAAAATACTAGTAGTTTCATTTATCTAACTAATTATATAAATTCAATCAACGACACTCTTATATTGTAACAGGTATCTATGCAACCACCCGGTCGTGAAGTAATTTCAATATATTTTTTAGAACAGGCGCGAACGCTACCGTAGGGATAGTTACGATGTTTATACGTATATTTCTTGACAATCAAGGCATGTCGCATTTGTGGCAATATACTATATATATCCTTTCGCCACCACTGTTCCAAAGTTACTGGGATGTCTTACGTATGTGGCATACTGTTATCTACACATGCTTTGTTTTCCAGCTGCATAATGTTTACTATACACGTATTTTAACTTAAACGAATTTACTGCTCTTCGACTTAAAGACCCTAATTGGAGAGGATCACAATAAGAATTGTGTTGCCGTCTTTCCACTGACCTAGGATTTAAATGTTCTATTTAGAATGCATACAATTTAAAATGACCGTCAGGAATAAGTAGCATTGCATAAAGATCCGAAATAAGTTCGTATAAGGTTTCAAGATTTATGGGAATTTCTTGAAAGCGAAACGTGTAACAATGTGACTGCTCTTATGTCTTGTAGCAACGGGCCCAGTTGACACCTTCAGAGTTGGTATTTGACTCAGGAAAAACAATCTCCTATGAGGTCACTAATATGGTTTGCGGTGCCATTATCAAATGCCGGTTATTGCACACAAAACAGATTGATCCTTTGATTGTTTCCATTTGTAAAATATCTGATTCGACATTGACCAAGACCATAGCGAGTATAATCAAATTTGTCGATGACTCCACTAAACGAGGTCAAAGAACAGTGTGTACATATTTATTAACTCTGTGTATACAGCAAATTATGGTGTTGTCAATGGGTACAGATTAATTCTGGGATTCATCTGCGATAGGTTTGTTAAGCGTTGAACACAGCTCAGGGATAAAACTAATTATAATAATGTTCTCCTGGTTATTGGATTGGGACTGACAAACACGCTGGATTGCTCTCACCCTTACTTGTTATGGGAGCCTCGTATTGTTATTCTTTCGCAAATGGCAAAAGGAAGCCCCACACGCACCCGTCTGCCCGACTCCCCGGGGAAATTGCGCGCGGACATGAGCAGACGGAGCGATTTGTCGGGGGTTCCGGCCTCCACCCAGACAGACCTTGAAATCAAGCCTGAGGGCGACTCACTGCGCTCTGCGCGGCATCGTCGATTAGTAACCTAGCGTGTCACTTCTTCACAAGCAAACTGGCCCCCGTTATGCGCCGCGCCTCCCACCCGGGTTGACCGGTTTCCAAGCAACATGGTCCATCGCCGCCTAGCCGGGCTCCAGCAATGCCCGTTATACTTACTCGATCTGAGCGGGGCCACTCGGGACAAAGCTGGTATAGTATTTATGTGCCGTATTGACCATCGAATAAGCAGACGTCTGAGTCAAGGGACCTTTAGCTAACCTTAGGGTCGTCTGACTTTTGTCGCGGCCCCGCCCTCCCCCGGGAGTTCATGGACGGTGCCCGTCACTGTAGGACTGAAGTCTAAGCTATCCCTTGCGCCACTGGTAGCTACACGTCATCGAATGTGGATCGTACGGAGAGACGTGAGATTACGCAGTGTAACGGGCGGAGCACGATACGGGCAGGGCTGCCCTTCATTGCACGAACGTGACGCTGCGGCCTTGGCCACAGAAGTCGCGGTGGCGAAATTGGAGACGTTTCCCGCACAAACAGGCATGTGACCCGGCGATGGGATTTCCCTCAAAGGCCGCCGCTCTTTCACTCTATCAACGCGCCTACTTACGACTAGCGCCTAGGTGAAGGCGGGGTTGCTCCGAACCGAAACCTGGACGTTTCGGATGTGGCGCTTCCCGATGATGTGCTCACTGACGGTGAGCCCTAAGCTCCCCCGTCCACTAGGTAGCGGCTTATGGGTAATCCATGTCCATAACCAGCGCGGATCACAGGGTAACGATTTAGCTGAGCATAGCGAACGACCGGCGTGACGTGAGAGCCGGTGCGGGGACGTATTCGCGTGATCTGGACACCCGGGGGTCGCCCGCCCTGGCGCGGCCGCCGGCCCGAACCCCCCGCCGCGTGCCCGCGTTGTCCCGGCTCCCGCCCCCGCTAGGACCGCAGGCAAGGGATTGTTCCCCCGGGCGACCCGGTGCACGCCCCCGGCCCCGTCGCCGCGTGGAAGGCGTGTAGGGTTGCATGGTCCGGACGATGGGGGGGATTGAGCCGCGGCCGCCGGCCCGGACGCGGGCTGGTCCCCGAGGGCTCGGGTGGGGCCCTTCGCCGAACCCTGCCGCCTAGTGGCGGCCCTGGGTGGGGCGGTGGGGGGCCTGGGGTCCCGCGCGGGCGTGAGACGTGACGACCGACCTCGCCCGCAGTGGCGCCGCCCTCCCTCGACGGCGGGGAGGAACAACACGGGGGGTGCCGCCGGCTGGCAGCCGGGGCGCGCGGGCCGCGCGGGGACCCCGCCCGCCCCAGGCCCCGGCTGGCGCGGAGCTCTGGCAGCCCCTGCCGCCGGGCCGGCCGTGGCGCGGGGACGGCGCGGTTCAGGACTCCAGCCGCCCGCCGCCAATCGGTGCGGCGCCCCCCACCTGCGCAGCCGGGCCAGCGAGGGAAAGTAGAGCCGGCGGCGGTCGCGCGCGCGGGCCGCTAGACGGGGGGCCGCCAGCAGCAGTTCCAGCCCCAGTAGCAGGGGTGGCCGTGGGCCCGCGCGCCGGCACGCCGCGGAGGCCAGGCGTTGCGCGGCGGGTATACGCCCACCCCGGGGGGTGCGTGGGGACGGTCGCACCGTGCCCGGCCGCGGAGGCACGAGGCCGTAGGGAGGGGGACTGCGCGGGGGTCTTCGCGCGACCTCAGGTCCATCTTGCCCGGGCTCGCCCGGATCCGAACGCTCTGCCGCGTGGGGAACAGCGCCGGGCCACTAGGCGGCCGGCAGCAGGCACGGCCGGGGTCAATCGCCGATCCGGGAGGGGTGGCCGGATTGCGTGCCCCGTGCGCGGCGAAGGCGCACGGCCGCCGCCGCCCACTGGGCCAGGGCCCCGA     
F       TTAAACACAACTTGTTAAATATATTTAAAGATAATTAAATGATTTTCAACATTAGCCATAAAGTCAAACTAAATTAGGAACATACTGTTAACTAACAATCTACCGTAAGAATATATTTATTATTTTTTAAAAAAAGACTTATGATTAATCCTAGTATGAATTTAGATTAAAGTAATATAAATAGTAACTAATATTTCTAATAGAATTCTTATTATTATTAATTTTACATTTAATACTATATAATTTTCATGCCAATAATAATAACTTTTCATAAGCTTGTTAATATACGATTAAGGCCATCTACAAAACGAAAGTTGAATATTTACATCTTTGCATAGTAACAAGTATCGTATAATATCAATCTATCTCGTTAAATTAAGAAAAATTTTTTGAACCAAAAATTAAGCAGTTTATTTTAAATAAACTAGCGAATTATAATTTAAAGAGTGAACATTCAGACTTTTAATTGTTTACAGAATCTCAATTTCCAATTATTTAAATTGCACGCTTATTAAGATAGTCACTTTATAACTTAACGGTTCAATTTATAAATATTATTTTAAGATTTAATAAAATAAAGTCGTATATCAAACCAAAAATAAAAGTATTGAGCATCATAAATCGATATGATTAAGTAAAGTTAAAATATACTTGAGAAATTGAAAATGCTTATATTTAATGATTATTAAGTTAGTATGATATTGAACCAAATTATATGAAAGGTTTAATTATTTAATAAGGACGAAAGTATAGATTTAATCTACTGATATCAACAGAGTTTCCATTTCATGGCGATTTGGATTTAAAGTATGCATTATTTAATAAAAATCTTATAAAACATGGATTTTCGTTAAATGTAATTATCATAATACTAGTTGACAATTTAAATCTGTAAATTAATTATATAACAGCATAGTTAGATTATAAGTAGAACGGTATTAGCTCGATGTAGTCGACAATTCTCATAGTTTCATTTTTCTAATTAATTAAATTACTTCGATCAACGGCCTTCTTATAATGTAACAAGTATCTATACAACCACCCGGTCGGTAAGTAATTTCAATATATTTTGTAGAACAGGCTCGATCGCTACCGTAGGGAAAGTTACGATGTTTATAAGCATATTTCTGGACTATCTAGGCATGTCGCATTAGATGCAAGTAACTATAAATATCCAGTCGCCACCACTTTTCCAAAGTTACTGGGATGTCTTACGTAGGTGGCATACTGTTATCCACACGTGCTGGGTTTTTTAGCTGCATAATGTTTACTATACACGTTTTACAACTTAAACGCGTTTACTGCTATTCCACTTAAAGACCTCAATTGTAGAGGATCACGATTAGATTGGTGTTGCCGTGTTTCCACCGACCTACGATTTAAATAGTCTATTTAGAGGGCAGACAATTAAAAGTTACCGTCATCAATAAGTAGCATTCCATTAAGATCCGAAATAAGCACGAATAAGGTTTCAAGATTTATCGGTATTTCTTGAGAAAGAAACGAGTAACAATGTGACTGCTCTTAGGTCTTGTAGCAACGGGCCCAGTTTTCAGGTTTAGAGTTGGAATTTAATTCAGCATAAACAATCCCCTATGAGGACACTAAGATGGTTTGCTGTGCGATTATCAAATGCCGATGATTGCATACAAAACAGATTGATGCTTTGACTGTTTTCATTTGTAAAATATCTGATTCGACATTGACCATGACTAAAGCGGGTATAATCAAATTTGTCGATGAATACACTTAACGAGGTCAAAGATCAGAGTGTACATATATATTAACTCTGCGTGTACCGCAAATTATGGTGTTGTCTATGGGTACAGATTTTTTCTGGCGTTCATCTGCGATAGGTTTGTTAAGCGTTGAACACAGCGCAGGGATAAAACTAACTGTACTAATGTTCTCATGGTTATTGAATTGGGACTGACAACCACGCTGGATTGCTCTCATTCTTACTTGTAATGGAAGCCTCATATTGTTATTGTTTCGTAAATGGCAAACGTAAGCCCCCCAGGCACCGCTCTGCCGGACTCCCCGGATTAATTGCCCGCGGACATGAGCGCACGGAGCGATTTGTCGGGGGTTCCGGCCCCCACCCGGACAGACCTTGAAACGACGCCTGAGGGCGACGTACTGCGCTCTACGCGGTATCGTCGTTTAGTCACCTAGCGTGTCACTTTTGGACAAGCAAACTGGCCCCCGTTATGCGCCGCGCCTCCCACCCGGGTTGACCGGTTGTCAAGCACCCGGGTCGATCGCCGCCTAGCCAGGCTCCAGCGTTACCCGTTATACTTACTCGATCTGAGAGGGGCCACTCGGGACAAAGCTGGTATACTATTTAAGTGCCGTATTGACCATCCACTAAGCGGTGGTCGGAGTGAAGAGACGTTTAGCTAACCGTTGGGTTGTCGAACTTTTGTCGCGGCCCCGCACGCCCGCGGGAGCTCATGGACGGTGCCCGTCACTGGTGGACTGAACTCTGATCTATGGCTTGCGCCACTGGTAGCTACGCGTAATCGAATGTGGATCGGACGGAGAGACGTGAGATAACGCAGAGTAACGGGCGGATCACGTTACGGGGAGGGCTGCCCTTCATTGAACGAACGTGACGCTGCGGCCTTGGCCACACGAGTCCCGGTGGCGAAATTGGAGACGGGTCCACCACGTACAGGCATGTGACCCGGCGATTGGATTTCCCTCAAAGGCCGCCGCTGTGTCACTCTATCAACGCGCCTACTCACGACTAGCGCGTAGGTGAAGGCGGGGTGGCTCCCAACCGAAGTCGGAACGTTGCGGACGTGGCCATCCCCGGTGTTGTGCTTGCGGACGGTGAGCCCTAAGCTCACCCGTCCACTAGGTAGCGGCTTATGTCGAATCCATCTACATAACCAGTGCGGATCTCAGGGTAACGGTGCAGCTTAGCATAGCGAACGACCGGCGTGACGTGAGTGCCGGTGCCGGCCCGTATTCGCCTGACGTGCACCCCCTGTGGTCGCCCGCCCTGGCGCGGCCGGCGGCCCGAACCCCCAGTCGGGTGACCGCGGTGCGCCAGCTCCCGCCCCCCGTAGGCCCGCTGGCAAGGGATTGTTGCCCCGGGGGACCCGGTGCACGCCCCCGGCGCCGTGGCCGCGTAGAAGGCGTGTAGGGTTGCATGGTCCGGACGCTGAGGGGGATTGAGGCGCGGCCGCCGGCCGGGACTTGGGCTGGTCCCCCAGGGCTGGGGTGGCGCCCTCCGCCGAACCCTGTCGCCTAGTCCCGGCCCTGGGTGGCGTGCGGGGGGGCCGGGGGTCGCGCGCGGGCGTGTCACCTCACGGCCGAACTCGCCCGCAGTGGCGCCGCCCCCGCTGGACGGCGGGGACGAACCGCACTGGGGGTGCCGCCGGCTGGAAGCCGGGGCGCCGGGGCCCCGCGGGGAACCCGCCCGCCCGAGGCCCCGGCTGGTGCGGAGCGCTGGCCGCGGCTTCCCCCGGGCCGGCTGTGGCGCACCCACGGCGCCGCGCAGGACTCCAGCCGCCGGGCGCCAACCGGTGCGCCGCCCGCGACCTGCGCACCCAAGCCAGCAAGGGGAAGTAGAGCCGGCCGCGGGCGCGGGCGCCGGCCGATCGACGGTGGGCCGCCACGAGCAGTTCCAGCCCGAGCAGCGGGGGTGGTCGTGGGCCCCCGCGCGGGCACGCCGCGGAGGCCAGGCGCTGCGAGCCGGGTATACGCCCACGCCGGGGGATGCGTGGCGAGGGCCGCACTGTGGCCGGCCCCCGAGGCACGAGGCCGTGGCGAGGGGGAGGGCGCGCGGGTCTTCGCCCGACCTCAGGTGCCTCTTGCCCGGCCTAGCCCGGATGCGAGCGCTGTGCCGCGCGGGAAACAGCGCCTGGCCATGAGCCCGCCTGCAGCAGGCTCGGCCGGGGTCAATCGTCGCGCCCGGAGGGGTGGCCAAATTCCGTGCCCCGTGCGCGGCGAATGCGCGCGGCCCCTGCCCGCGACTGGCCCCTGGCCCCGA     
E       TTAAACACAACTTGTTCTATATATTTAAAGATAATTAAATGATTTTCAACATTAGCCATAAAGTCTTACTAAATTAGGAACATACTGTTAACTTACAATTTACCATTAAAATATATTTAATATTTTTTAAAAAAAGACTTGTGTTAAATCCTATTAGAATTTTAGATTAAAGTAAGAAAAAAAGTAACTAATATTCCTAATAGAATTCTTATTATTATTAATTTTACATTTAATACTATATAATTTTCATGACAATAATATTAAATTTTCATAAGCTTGTTAGTAAATGATTAAGGCCCTCTACAAAACGAAATTTGAATATTTACATCTTTGCATAGTAACAAGTATCGTATAATATCAATCAATCTCGTTAAATTAAGAAAAATTTTTTGAACCAAATATTAAGCTTTATATTTTAAATCAACTAGCGAATTATAATTTAAAGAATGAACATTCAGACTTTAAATTGTTATCAGAATCTCAATTTCCAATTATTTAAATTGCACGCTTATTAAGATAGTCACTTTATAACTTAACGGTTCAATTTATAAATATTATTTTAAGATTTAATAACATAAAGTCATATATCAAACCATGAATAAATGTATTGAGCATCATAACTCGATATGATTAAGTAAAGGTAAAATATAATTGAGAAATTGAAAATGCTTATATATAATGATTATTAAGTTAGTATGATATTGAACCTAATTTTATGAAAGGTTTAATTATTTAAAAAGGACGAAAGTATAGATTTAATCTACTGATATCAACAGAGTTTACATTTCATGGCGATTAGGATTTAAATTATGCATTAATTTATAAAAATCTTTTAAAACATGGATTTTCGTTAAATGTAATTATCATAATACTAATTGACAAATTAAATCTTAAAATTAACTATATAACAGCATAGTTTGATTATAAGTAGATCTGTATTAGTTCGAGGTAATCGATAATGCTTCTAGTTTCATATATCTAAATAATTAAATTACTTCAATCAACGGCTTTCTTATATTGTAACCGGTACCTATGCAACCACCCGGTCGGTAGGTAATTTCAATATATTTTGTAGAACAGGCTCGAACGCTACCGTAGGGAGAGTTACGATGTTTATACGTATATTTCTAGACAATCAAGGCATGTCGAATTTGCGGCAAGTAACTCTAAATATCGAGTCGCCACCACTTTTCCAAAGTTACTGGGATGTCTTACGTATGTGGCAGACTATTATCAACGCGTGCTCGGATTTTCATCTGCATAATGCTTACTATACACATTTTACTACTTATACGAAATTAATGCTATTCCACTCAAAGACCTTAATTGTAGAGGATCACCATTAGATTTGTGTTGCCGTGTTTCCACCGACCTAGGATTTAATTTGTCTATTTAGAGGGCATACAATTAAAATTTACCGTCATGAATAAGTAGCATTCCATTAAGATCCGAAAGAAGTGCGTATAAGGTTTCAAGATTTATGGGAATTTCTTGAAATCGAATCGAGTAACAATGTGACTGCTCTTATGTCTTGTAGCAACGGGCCCAGTGATCCATTTAAGAGTTGGTATTTGATTCAGAATAAACAATCTCCTATGAGGTCACTAAGATGGTTTGCTGTGAGATTATCAAATGCCGGTTATTGCACACAAAACAGATTGACTATTTGAATGTTTTCATTTGTAAAATATCTGATTCGACATTGACCAAGACTAAAGCGGGTATAATCAGATTTGTCGATGACTACACTTAACGAGGTCAAAGAACAGAGTGTAGATATTTATTAACGGTGCGTGTACAGCATATTATGGTGTTGTCAATGGGTACAGATTATTTCTGGTCTTCATCTGCCATAGGTTTGTTAAGCGTTGAACACAGCTCAGGGATAAAACTAATTATAATAATGTTCTCTTGGTTAAAGGATTGGGACTGACACGCACGCTGGATTGCTCTCACCCTTACTTGGTATGGAAGGCTCCTACTGTTATTCTTTCGCAAATGGCAAAAGCAAGCCGCCCACGCACCGCTCTGCCCGACTCCCCAGGAAAATTTCCCGCGGACATGAGCGAACGGAGCGATTTGTCGGGGGTTCCGGCCACCACCCCGACAGACCTTGAAACGACGCCTGAGGGCGACACACTGCGCTCGACGCGGTATCGTCGCTTATTCACCTAGCGTGTCACTTCTCCACAAGCAAATTGGCCCCCGTTTTGCGCAGCGGCTCCCACCCGGGTTGACCGGTCGTCAAGCAAAGGGGTCCATCGCCGCCTAGCCGGGCTCCAGCTTTGCCCGTTATACTTACTCGACCTGAGGGGGGCCACTCGGAACAAAGCTGGTATACTATTTAAGTGCCGTATTGACCATCCACTAAGCTGTAGTCTGGGTAAAGTCAGGTTTAATTAACCTTAGGTTCGTCGCACTTTTGTCGCGGCCCCGCGCCCCCACGGAAGATAATGGACGGTGCCCGTCACTGGCGGACTGAAGTCTTAGCTATGGATTGCGCCACTGGTAGCTACCGGTAATCGTATGTGGATCGAACGGAGAGGCGGCAGATAACGCAGCGTAACGGGCGGATCACGTTACGGGAAGGGCTGACCTTCATCGCACGAACGTGACGCTGCGGCCTTGGCCACACAAGTCCCGGTGGCGAAATTGTAGACGGTTCCAGCACGGACAGGGATGTGACCGGGCGATGGGATTTCCCTCAAAGGCCGCCGCTTTTTCACTCTATCAACGCGCCTACTCACGACTACCGCGTAGGTGAAGGCGCGGTGGCTCCGAACCGAAGCCAGGACGTTTCGGATGTGGTGGTCCCCGATTTTGCGCTCTCGGACGGTGAGCACTAAGCTCACCCGTCCACTAGGTAGCGGCTTATGTCTAATCCATCTGCATAACCAGTGCGGATCACAGGGTAACGGTTTGGCTGAGCATAGCGAACGACCGACGTGAAGTGAGTGCCGGTGCGGGGTCCTATTCGGTTGAACTGCACGCCCGCGGGTCGGCCGCCCTGGCCAGGCCTGCGGCCCGAACTCCCGAGCGCGTGACCGCGTTGTGCCAGCTCCCGCCCCCGGTAGGCCCGCTGGCAAGGGATTGTTACCCCGGGGGACCCGGTGCACGCCCCCGGCGCCGTGGCCCCGTGGAAGGCGTGTAGGGTTGCATGGTCCGGACGCTGGGGGGGATTGAGCCGCGGCCGCCGGCCCGGACTGGGGCTGGTCCCCGACGGCTGGGGTGGGGCCCCCCGCCGGACCCTGCCGCCTAGTCACGGCCCTGGGTGGCGCGGCGGGGGGCCTGGGGTCGCGCGCGGGTGTGCCACGTGACCGCCGAACTCGCCCCCAGCGACGCCGCCCCCCCTGGACCGCGGGCACGAACGACGCCGGGGGTGCCGCCGGCTGGCAGCCGGGGCGCGCGGCCCCCGCGGCGAACCCGCCCGCCCCAGGCGCCGGCTGGCGCGGAGCCCTGGCAGCAGCTTCCCCCGGGCCGGCCGTGGCGCATCGACGGCGCGGCGCAGGACTCCAGCCGCCGGGCCCCAACCGGTGCGCCGCCCGCTACCTGGGCAGCCACGCCAGCAAGGGAAAGTAGAGCCGGCGGCGGTCGCGGGCGGGGGCCGATGGACGGGGGGCCGCCACGAGCAGGTCCAGCCCGAGTAGCCGCGGTGGCCGTGGGCCCCCGCGCCAGCACGCCGCCGAGGCCAGGCGCCCCGAGGCGCGTATACGCCCCCCCCGGGGGGGGCGTGGCGACGGTCGCACCGTGGCCGGCCGCGGAGGCACGAGGCCGTCGGGCGCGGGACGGCGCGGGGCTCGTCGCACGACCTCACGTGCGTCTTGCCCGGGCTCGCCCGGACTCGAGCGCTGCGCCGCGCGGGACACAGCGCCGGGCCAGCCGCCCGCCGGCCGCAGGCTCGGCCGGGGTCAATGAGCGCGCCTGGAGGGGGGGCCGGATTGCGTGCCCCGTGGGCGGCGAAGGCGCGGGGCCCCTGCCCGGGGCTGGTTCAGGGCCCCGA     
D       TTAAACACAACTTGTTCTATATATTTAAAGATAATTAAATGATTTTCAACATTAGCCATAAAGTCTAACTAAAATAGGAACATACTGTTAACTAACAATGTACCATCAAAATATATTTAATATTTTTTAAAAAAAGACTTGTGTTCAATCCTAATATAAATTTAGATTAAAGTAATACAAAAAATAACTAATATTTCTAATAGAATTCTTATTATTATTAATTTTACATTTAATACTATATAATTTTCATGACAATAATATTAAATTTTCATAAGCTTGTTAATACATGATTAAGGCCTTCTACAAAACTATAGTTGAATATTTACATCTTTGCATAGTAACAAATATCGTATAATAATAATCAATCTCGTTAAATTAAGAAAAATTTTTTGAACCAAAAATTAAGCATTATATTTTAAATTAACTCGCGAATTATAATTTAAAGAGTGAACATTCAGACTTTTAATTGTTACCAGAATCTCAATTTCCAATTATTTAAATTGCACGCTTATTAAGATAGTCACTTTAGAACTTAACGGTTCAATTAATAAATATTATTTTAAGATATAATAAAATAAAGTCGTATATCAAACCATGAATAAATGTATTGAGCATCATAACTCGATATGATTAAGCAATATTAAAATATATTTGAGTAATTGAAAATGCTTATATATAATGATTATTAAGTTAGTATGATTTTGAACCTAATTTTATGAAAGGTTTAATTATTTAACAAGGACGAAAGTATAGATTTAATCTACTGATATCAACAGAGTTTACATTTCATGGCGATTACGATTTAAATTATGCATTATTTTATTAAAATCTTATAAAACATGGAATTTCGTTAAATGTAATTATCATAATACTAATTGACAAAATAAATCTACAAATTAAGTATATAACAGCATAGTTAGATAATAAGTAGAACTGTATTAGTTCGATGTAATCGAAAATACTTTTAGTTTCATTTCTCTAAATAATTAAATTATTTCTATCAACGGCATTCTTATATTGTAACGGGTAATTATGCAACCACCCGGTCGTTAAGTAATTTCATTGTATTTTTTAGAACAGGCGCGAACGCTACCGTAGGGAGAGTTACGATGTCTATACGTATATTTCTGGACAATCAAGGCATGTCCTATTTGGGGCGAAACACTCTAAATATCCATTGGCCACCACTTTTCCAAAGTTACTGGGATGTCCTACGTATGTGGCATACTTTTATACACACGTGCTGTGATTTTCAGCTGCATAATGTTTACTATACACGTTTTATTACTTAAACGAATTTAATGCTATTCCACTTAAAGACCCTAATTGTAGAGGATCACTATGAGATTTGTGTTGCCGTGTTTCCACCGACGTAGGATTTAAATTGTCTATTTAGATTGCGAACAGTTTAAATTAACCGTCATTAATAAGTAGCATTCCATTAAGATCCGAAATAAGTTCGCTTAAGGATTCAAGATTTTTGGGAATTTCTTGAAAACGAATCGAGTAACAATGTGACTGCTCTTATGTCTTGTAGCAACGGGCCCAGTCATCACCTTCAGAGTTGGTATTTGATTCAGGAAATACAATCCCCAATGAGGTCACTAAGATGGTTTGCTGTGCGATTATCAAATGCCGGTAATTGCACACAAAACAGATTGATCATTTGAGTGTTTTCATTTGTAAAATAACTGATTCGACATTGACTAAGACTAAAGCGGGTATAATCACATTTGTCGATGACTGCTCTTAACGAGGTCAAAGAACATAGTGTACTTATTTATTAACTTTGCGTGTACAGCAAATTATGGTGTTGTCCATGGGTACAGATTATTTCTGGTGTTCATCTGCGATAGGTTTGTTACGCGTTGAACACAGCTCATGGATAAAACTAAGTATACTAATGTTCTCTTGGTTATTGGATTGGGACTGACAAACACGCTGGATTCCTCTCACGCTTACTTGTCATGCGAGCCTCATACTGTTATTCTTTCGCAAATGGCAAAAGTAAGCCCCTCACGCACCCCTCTGCCCGACCCGCCGGGGAAATTTCCCGCGGACATGAGCGAACGGAGCGATTTGTCAGGGGTGCCGGCCCCCACCCCGACAGACCTTGAAATAAAGCCTGAGGGCGACAAACCGCGCTCTACGCGGCATCGTCGATCAGTGACTTAGCGTGTCACTTTTCCACAAGCAAACTGGCCCCCGTTATGCCCGGCGTCTCCCACCCCGGTTGGCCGACAGGCAAGCAACAGGGTGAATCGCCGCCTAGCCGGGCTCCAGCACTTCCCGTTGTACTTTCCGGATCTGAGAGGGGCCACTCACGAGAAAGCTGGTATTGTATTTAAGTGCCGTATTGACCATCCACCCAGCCGTCGTCGGAGTCAAGGGAACTTTAGCTAACCGTAGGGTCGTCCCACTTTCGTCGCGGCACCGCGCCCCCTCGGGAGGCCACGGACGGTGCCCGTCAATGTCGGACTTAACTCTTAGCTATGGTTCGCGCCACTGGTAGCGACCAGCAATCGTATGTGGATCGCAGGGAGAGACGTGAGATAACGCAGAGTAACGGACGGATCACGTTACGGGGACGGCTGCCCTTCATTGCATGAATGTGACGCTGCGGCCTTGGCCACACGGGTCCTGGTGGCGAAATTGGAGACGTATCCAGCACTGACAGGCATGTGACCGGGCGATGGGATTTCCCTCAAAGGCCCCGGCTCTATCACTCTATCAACGCGCCTACTCACGACTAGCGCGAAGGTGAAGGCGGGGCGGCTCCGAACCGAAGCCAGCACGTTGCGGATCTGGGGTTGCCCGATGCTGTGCTCGTGGACGGTGAGCCCTAAGCTTACCCGTCCACTAGGTAGCGGCTTATGGCGAATACATGTTCATAACCAGTGCGGATCACAGGGTAACGATTCAGCTGAGCATAGCGAACGACCGACGTGAGGTGAGTGCCGGTGCTGGGGCGTATTCGCCTGACATGCACGCCCGCGGGTCGCCCGTCCTGGCCCGCCCGCGGGCCCGAACCCCCAGGCGTGTGACCGTGTTGTGCCAGCTCCCGCGCCCGCTAGGCCCGCTGGCAAGGGATTGTTACCCCGGGCGACCCGGTGCACGCCCCCTGCGCCGTGGCCCCGTGGAAGGCCTGTAGGGTTGCATGGTCCGGCAGATGAGGGGGAGTGAGGCGCGGCCGCCGGCCGGGACTCGCGGTGGTCCCCGAAGGCTGGGGTGGCGCCCTTCGCCGAAGCCTGCCGCCTAGTCGCGGCCCTGGGTGGCGCGGCGGGGGGCCTGTGGTCGCGCCCGGGCGTGTCACGTCACGGCGGAACTCGCCCGCAGTGGGGCCGCCCGCGGTGGACGGCGGCGACGAACCCCACGGCGGGTGCCCCCGGCTGCCAGTCGGGGCGCGCGTGCCCAGCGGCGACCCCGCCCGCCCCAGGCCCCGGCTGGCGCGGAGCACTGGCTGCCGCTTCCGCCGGGCCGGCCGTGGCGGATCGACGGCGCCGCCCAGGACTCCAGCCGCCGGGCGCCAACCGGTGCGCCCCCCCCGACCTGCGCAGCAAGGCCAGCAAGGGGAAGTAGAGCCGGCCGCGGTCCCGGGCGCGGGCCGGTAGACGGGGGGCCGCCACGAGCAGTTCCAGCCCGAGTAGCAGGGGGGGCCGTGGGCCCACGCGCGAGCACGCCGCGGAGGCCAGGCGCCGCGAGGCGAGTATACGCACACGCCGGGGGCCGCGTGGGGATGGTCGCACGGTGGCCGGCCGGTGAGGCACGAGGCGGTCGGGAGGGGGACGGCGCGGGGGTCGTGGCACGACCTCAGGTGCCTCTGGCCCGCGCTCGCCCGGATTCGAGCGGTGCGGCGGGCGGGGGACAGCGCCGGGCCAGTAGCCCGCCCCCAGCAGGCCCGGCCGGAGTCAATGGTCGGACCGGGAGGGGTGGCCGCATTCCGTGCCCCGTGTGCGGCGAAGGCGCGCGGCCCCCGCCCATGACTGGCCCAGGGCCCCGA     
C       TTAAACACAACTTGTTGTATATATTTAAAGATAATTAAATGATTTTCAACATTAGCCATAAAGTCGAACTAAATTAGGAACATACTGTTAACTTACAATATACCATCAGAATATATTTATTATTTTTTAAAAAAAGACTAATGTTCAATCCTATTACGATTTTAGATTAAAGTAATAAAAATATTAACTAATATTACTAATAGAATTCTTATTATTATTAATTTTACATTTAATACTATATAATTTTCATGACAATAATATTAAGTTTTCATAAGCTTGTTAATACATGATTAAGGCCATCTACAAAACGAAATTTGAATATTTACATCTTTACATAGTAACAAGTATCGTATAATAACAATCAATCTCGTTAAATTAAGAAAAATTTTTTGAACCAAAAATTAAGCAGTATATTGTAAATTAACTAGCGAATTATAATTTAAAGATTGAACATTCAGACTTTTAATTGTTTACAGAATCTCAATTTCCAATTATTTAAATTGCACGCTTATTAAGATAGTCACTTTAAAACTTAACGGTTAAATTAATAAATATTATTTTAAGATTTAATAAAATAAAGTCTTATATCAAACCAAGAATAAACGTATTGAGCATCATAACTCGATTTGATTAAGTAATAATAAAATATAATTGAGAAATTGAAAATGCTTATATTTAATGATTATTAAGTTTGTATGATATTCAACCTAATTTTATGAAAGGTTTAATTATTTACAAAGGACGAAAGTATAGATTTTATCTACTGATATCAACAGAGTTTACATTTCATGGCGATTTGGATTTAAATAATGCATTATTTCATAAAAATCTTATAAAACATGGATTTTCGTTAAATGTAATTATCATAATACTATTTGACAAACTAAATCTAAAAATTAAATATATAACAGCATAGTTAGATTATAAGTAGAACTGAATTAGTTCGATGTAATCGAAAATACTTGTAGTTTCATTTATCTAACTAATTTGATAAATTCTATCAACGCCATTCTTATACTGTAACGAGTATCTTTACAACCACCCGGTCGATAGGTAATTTCAATATATTTTGTAGAACAGGCTCGAACGCTACCGTAGGGAGAGTTACGATGTTCATACGGATATTTCTAGACAATCAAGGCATGTCGGATTTGCGGCAAGAAACTCTAAATATCCACTCGCCACCACTTTTCCAAATTTACTGGGATGTCATACGTATGTGGCATACTATTATCCACTCGTGCTGGGATTTTCAGCTGCATAATGATTACTATACGCGTTTTTCTACTTACACGAATTTAATGCTATTCCACTTAAAGACCGTAACTGTAGAGGATCACGATGAGAATTGTGTTGCCGTGTTTCCACCGACTTAGAACTTAAATTGTCTATGTAGATTGCATACAATTTAAACTTACCGTCATAAATAAGTAGCATTCCATTAAGATCCGAAACAAGCTCGTATAAGGCTTCAAGATTTGTGGGAATTTCATGATAGCGAATCGTGTAACAATGTGACTGCTCTTCTGTCTTGTAGCAACGGGCCCAGTCTTCACCTTCAGAGTTGGAATTTGATTCAGGAAAGACAATCTCCTATGAGGTCACTAAGATGGTTTGCGGTGCGATTATCATATGCCGTTAATTGCACACAAAACAGATTGATCGTTTGAGGGTTTTCATTTGTAAAATATCTGATTCGACATTGACAATGACTAAAGCGGGTATAATCACATTTGTCGATGACTCCACTTAGCGAGGTCAAAGAACAAAGTGTACGTATTCATTAACTCTGCGTGTACAGCAGATTATGGTGTTGTCGATGGTTACAGATTATTTCTGGCGTTCATCTGCGATAGGTTTGTTAAGCGTTGAACACAGCTCATGGATAAAACTAATTATACTAATGTTCTCGTGGTTATTGCATTGGGACTGACATGCACGCTGGATTCCTCTCATCCTTACTTGTTATGTAAGCCTCGTACTGTTATTCTTTCGGAAATGGCAAAAGCAAGCCCCTCACGCACCCATCTTCCCGACTCTCCCGGCAAATTTCCCGCGGACATCAGCCAACGGAGCGTTTTGTCGGGGGTTCCGGCCCCGACCCCGACAGACCTTGAAATGACCGCTGAGGGCGACACACGGCGCTCCACGCGGTATCGTCGGTTAGTAACCTAGCGTGTCACTTCTCCACAAGCAAACTGACCCCCGTTATGCGCTGCGCCTCCAACCCGGGTTGACCGGTACTCAAGCACGGAGGTCAATCGCCGCCTAGCCGGGCTCCAGCAATTCCCGTTTGACTTACCCGACCTGAGACGGGCCACTCGGGAGAAAGCTGGTATACTATTTAAGTGCCGTATTGACCATCCACTGAGCCGGCGTCGGAGTAAAGCGACTTTTATCTAACCTTAGGGTTGTCACACTTGCGTCGCGGCTCCGCGCCCCCACGGGAGTTAAAGGATGGTGCCCGTCATTGTGGGACTGAACTCTGAGCTATGGCTTGCGCCACTGGTAGCTACCCGTAATCGCATGTGGATCGGACGGAGAGGCGTGAGATAACGCAGCGTAACGGCCGGATCACGTTACGGAGAGGGCTGCCCTTCATCGCAGGAACGTGACGCTGCGGCCTTGGCCACACGCGCCCGGGTGGCGAAATTGGAGACGTATCCAGCACGGACAGGCATGTGACCGGGCGATGGGATTTCCCTCAAAGGCCGATGCTCTTTCACTCTATCAACGCGCCTACTCACGACTACCGCGTAGGTGAAGGCGGGGCGGCTCCCAACCGAAGCCAGCACGTTGCGGATTTGGTCGTCTGCGATACTGCGCTGGCGGACGGTGAGCCCTAAGCTCACCCCTCCACTAGGTAGCGGCTTATGTCTAAGACATCTTCATAACCAGTGCGGATCGCCGGGTAACGAGACAGCTGAGCATAGCGAACGACCGACGTGAGGTGAGTGCCGGTGCCGGGGCGTATTCGCGTGAGCTGCACGCTCGCCGGTCGCCCGCCCTGGCGCGGCCGGCGGCCCGAACCCCCAGCCCGGTGACCGCGTAGTGCCAGCTCCCGCGCCCGGTAGGCCCGCTGGCAAGGGATTGTTCCCCCGGGGGACCCGGTGCACACCCCCTGCGCCGTGGCCGCGTGGAAGGCGTGTAGGGTTGCGTGGTGCGGAGGCTGAGGGGGATTGAGCCGCGGCCGCCGGCCCGGACTCGCGCTGGTCCCCGAGGGCTAGGGTGGGGCCCCTTGCCGAAGCCTGCCGCCTAGTCACGGCCCTGGGTGGGGCGAAGGCGGGCCCGGCGTCGCCCGCGGGCGTGTGACGTCACTGCCGAACTCGCCCGCCGTGGGGCCGCCCCCCCTGGACGGCGGGCACGAACCACACGGGGGGTGCCGCCGGCTGGCAGCCGGGGCGCCCGGGCCGCGCGGCGAACCCGCCCGCCCTAGGCCCCGGCTGGGGCGGAGCCCTGGCAGCCGCTTCCGCTGGGCCGGCCGTGGGGCGTCGACGGCGCTGCTCAGGCCTCCAGCCGCCGGGCGCCAACCGCTGCGTCGCCCGCGACCTGGGCAGCAAGGCCAGCAAGGGAAAGTAGCCCCGGCGGCGGGCGCGGGCGGGGGCCGGTAGACGGGGGGCCGCCAGGAGCAGTTCCAGCCCGCGTACCAGGGGTGGGCGGGGGCCCCCGCGGGAGCACGCCCCCGAGGCCAGGCCGGGCGGGGCGCGTATACGCACACCCCGGGGGTTGCGTGCCGACGGTCGCACCGTGGGCGGCCCCGGAGGCACGAGGCCGTCGGGAGGGGGAAGGCGCGGGGGTCGTCGCACGACCTCAGGTCCCTCTTGCCCGCGGTCGCCCGGATTCGAGCGCTGCTCCGCGCGGGGGCCAGCGCCGGGCCAGTAGCCGGCCCGCAGCAGGCTCGGCCCGGGTCCATCGCCGGACCGCGAGGGGTGGCCGGATTGCGTGCCGCGTGCGCGGCGAAGGCGCGGGGCCCCGGCCCGAGACTGGCCCACGGCCCCGA     
B       TTAAACACAACTTGTTCTATATATTTAAAGATAATTAAATGATTTTCAACATTAGCCATAAAGTCGTACTAAATTAGGAACATACTGTTAACTAACAATATACCATCAGAATATATTTAATATTTTTTAAAAAAAGACTTATGATAAATCCTATTATGACTTTAGATTAAAGTAATAAAAATATTAACTAATATTACTAATAGAATTCTTATTATTATTAATTTTACATTTAATACTATACAATTTTCATGTCAATAATACTAAGTTTTCATAAGCTTGTTATTACATGATTAAGGCCGTCTACAAAACGAAATTTGAATTTTTACATCTTTTCATAGTAACAAGTATCGTATAATATCAATCTTTCTCGTTAAATTAAGAAAAATTTTTTGAACCAAAAATTAAGCTTTATATTTTAAATCAACTAGCGAATTATAATATAAAGAGTGAACATTCAGACTTTTAATTGTTTTCAGAATCTCAATTTCCAATTATTTAAATTGCACGCTTATTAAGATAGTCACTTTAAAACTTAACGGTTCAATCTATAAATATTATTTTAAGATATAATAATATAAAGTCATATATCAAACCAAAAATAAAAGTATTGAGCATCATAATTCGATTTGATTAAGTAACATTAAAATATACTTGAGAAATTGAAAATGCTTATATTTAATGATTTTTAAGTTAGTATGATATTAAACCTAATTTTATGAAAGGTTTAATTATTTAAGAAGGACGAAAGTATAGATTTAATCAACTGATATCAACAGAATTTACATTTCTTGGCGATTTCGATTTAAATAATGCATTAATTAAGGAAAATCTTATAAAACATGGACTTTCGTTAAATCTAATTATCATAATACTATTTGACAAAATAAATCTATAAATTAAATATATAACAGCATAGTTCGATTATAAGTAGAACAGAATTAGTTCGACGTACTCGATAATACTTATAGTTTCATTTTTCTAATTAATTTTATAAATTCGATCAACGCCAGTCTTATATTGTAACGGGTATATATGCAACCACCCGGTCGATAAGTAGTTTCAATTTATTTTATAGAACAGGCTCGAACGCTACCGTAGGGAAAGTTGCGATGTCTATACGAACATTTCTGGACAATCAAGGCATGTCGTATTTGGGGCAACATACAATAGATATCCTATCGCCACCACTATTCCAAAGTTACTGGGATGTCCTACGTATGTGGCATACTCTTATTCACACGTGCTGGGATTTTCAGCTACATAATGATTTCTATACACGTTTTCCTACTTATACGAATTTAATGCTATTCCACTTAAAGACCTTAATTGTAGAGGATCACAATGAGATTTGTGTTGCCGTGTTTCCACCGACCTAGGATTTAAGTACTCTATTTAGATCTCATACATTTAAAAGTGACCGTCATCAATAAGTAGCATTCCATTAAGATCCGAAATAAGGCCGTCTAAGGGTTCAAGATTTCTGGGAATTTCATGACATCGAAACGTGTAACAATGTGACTGCTCTTATGTCTTGTAGCAACGGGCCCAGTTATCAGTTTGAGAGTTGGTATTTAATTCAGTAAAGCCAATCACCTATGAGGTCACTAAGACGGCTTGCCGTGCGATTATCATCTGCCGATGATTGCACACAAAACAGATTGATTGTTTGAGTGTTTTCATTTGTAAAATAGCGAATTCGACATTGACCATGACTAGAGCGGGTATAATCACATTTGTCGATGAATACACTTAGCGAGGTCAAAGAACAGAGTGTACATATTTATTAACTCTGCGTGTACAGCAGATTATGGTGTTGTCTATGGCTACAGAATATTTCTGGGGTTCATCTGCGATCGGTTTGTTATGCGTTGAACACAGCTCACGGATAAAACTAATTGTAGTAATGTTCTCCTGGGTAGTGAATTGGGACTGACATGCACGCTGGAATCCTCTCATCCTTACTTGATATGTCAGACTCATACTGTTATTCTTTCGCAAATGGCAAAAGGAAGCCCCTCACGCACCCCTCTGCCTGACTCCCCCGGCAAATTGCGCGCGGACATGAGCACACGGAGCGATTTGTCGGGCGTTCCTGCCACCACCCTGAAAGACCTTGAAAGGAAGGCTGAGTGCGACAGACCGCGCTCAACGCGGTATCGTCGCTTAATGACCTAGCGTGTCACTTCTACACAAGCAAACTGCCCCCCGTTATGCGCGGCGTCTCCCACCCGGGTTGACCCGTAGTCAAGGAACACGGTCAATCGCCGCCTAGCCGGGCTCCAGCGATACCCGTTCTACTTACCCGACCTGAGAGGGGCCACTCAGGAGAAGGCTGGTATACTATTTAAGTGCCCTATTGACCATCCACTAAGCAGGCGTCGGATTAAAGCCAGCTTTAGCTAACCCTAGGGTCGTCGGACTTTCGTCGCTGCTCCGCGCCTCCACGGGAGTTCAGGGACGGTGCCCGTCACTGTCGGACTTAAATCTGAGCTATGGTTTGCGCCACTGGTAGCTACCCGGAATCCTACCTGGATCGTACGGAGAGACGAGAGATGACGCAGCGTAACGGCCGGAGCACGTTACGGGGAGGGCTGTACTTCATTGCACGAACGTGACGCTGCGGCCTTGGCCACACGCGGCTCGGTGGCGAAATTGGAGACTTCTCCAGGACGGTCAGGGATGGGACCAGGCCATCGGATTTCCCTCAAAGGCCGCAGCTCTATCACTCTAGCAACGCGCCTACTCACGACAAGCGCGTAGGTGAAGGCGGGGTGGCTCCGAACCGAAGCCAGGACGTTGCGGATATGGTGATGTCCGATGGTGCGCTGGCGGACGGTGAGCACTAAGCTCACCCGTCCACTAGGTAGCGGCTTATGTCTAAGGCATCTGCATAACCAGTGCGAATCCCAGGGTAACGCTTGAGCTGAGAATAGTGAACGACCGACGTGAAGTGAGCGCCGGTGCGGGGACGTATTCGCTTGACCTGCACGCCGGCGGGTCGGGCGCCCTGGCCCGGCCGGCGGCCCGAACCCCCAGGCGCGTGACCGCGTTGTCCCAGCTCCCGCCCCCGGTAGGCCCGCTGGCAAGGGATTGGTTCCCCGGGGGACCCGGTGCACCCCCCCGGCGCCGTGGCCGCGTGGAAGGCGTGTAGGGTTGCTTGGTCGGGAAGATGAGGGGGATTGAGGCGCGGCCGCCGGCCGGGAAACGCGCTGGTCCGCGAGGGCTGGGGTGGTGCCCTTCGCCGGAGCCCGGCGCCTAGTCCCGGCCCTGGGTGGCGCGGCGGTGGGCCGGCCGTCGCGCCCGGGCGTGTCACTTGACGCCCGAACTCGCCCCCAGTGGCGCCGCCCCCCCTGGACGGCGGGCAGCAACAACACGGGGGCTGCCGCCGGCTGACAGCCGGGGCGCCCGGGTCGCGCGGGGAGCCCGCCCGCCCTAGGCCCCGGGTGGCCCGGAGCCCTGGCAGCCGCTTCCGCCGGGTCGGCCGTGGCGCATCGACGGCGCCGCTCAGGACCCCAACCGCCGGGCGCCAACCGGTGCGCCGCCCGCGACGTGCGCAGCAAGGCCAGCGAGGGAAAGTAGAGCCGGCGGCGGTCCCGCGGGCGGGCCGGTGGACGGGGGGCGGCCACGAGCAGTTCCAGCCCGAGTAGCAGGGGTGGCCGGGGCCCCTCGCGGTAGCACGCCCCGGAGGCCAGGCGCCGCGAGGCGCGTATACGCCCACCCCGGGGGCTGCGTGGCGACGGTCGCACCGTGCCCGGCCGCGGAGGCACGAGGCCGTCTGGAGGGGGACGGCGCGGGGGTCGTCGCACGAGCTCAGGGGCCTATGGCCCGCGCTCGCCAGGATTCGACCGCTGCTGCGCGGGGGCGGCACCGCCGGGCCACCAACCCGCCCGCAGCAGGCGCGGCCGGGGTCCACGTTCGGACCGGGAGGGGTGCCCGGATTGCGTGCCCCATGGGCGCCGAAGGCGCGCGGCCCCGGCCCAGCACTGGCGCACGGCCCCGA     
A       TTAAACACAACTTGTTCAATATATTTAAAGATAATTAAATGATTTTCAACATTAGCCATAAAGTCGAACTAAAATAGGAACATACTGTTAACTAACAATTTACCATCAGAATATATTTAATATTTTTTAAAAAAAGACTTGTGATCAATCCTAATACGAATTTAGATTAAAGTAATATAAATATTAACTAATATTACTAATAGAATTCTTATTATTATTAAATTTACATTTAATACTATATAATTTTCATGACAATAATATTAAATTTTCATAAGCTTGTTAATACATGATTAAGGCCATCTACAAAACTAAATTTGAATATTTACATCTTTGCATAGTAACAAATATCGTATAATAATAATCATTCTCGTTAAATTAAGTAAAATTTTTTGAACCAAAAATTAAGCTTTTTATTTTAAATAAACTAGCGAATTATAATTTAAAGAGTGAACATTCAGACTTTTAATTGTTAACAGAATCTCAATTTCCAATTATTTAAATTGCACGCTTATTAAGATAGTCACTTTAAAACTTAACGGTTCAATTAATAAATATTATTTTAAGATTTAATAAAATAAAGTCATATATCAAACCATCAATAAAAGTATTGAGCATCATAACTCGATTTGATTAAGTAATCTTAAAATATATTTGAGAAATTGAAAATGCTTATATTTAATGATTTTTAAGTTAGTATGATATTAAACCGAATTTTATGAAAGGTTTAATTATTTATAAAGGACGAAAGTATAGATTTTATCTACTGATATCAACAGAGTTTTCATTTCTTGGCGATTATGATTTAAAAAATGCATTAATTAATAAAAATCTTTTAAAACATGGATTTTCGTTAAATGTAATTATCATAATACTATTTGACAAAATAAATCTATAAATTAATTATATAACAGCATAGTTCGATTATAAGTAGAACAGTATTAGATCGATGTATTCGAGAATACTTTTAGTTTCATTTTTCTAATTAATTTAATTATTTCTATCAACGACATTCTTATATTGTAACGGGTAAGTATGCAACCACCCGGTCGCTAAGTATTTTCAATATATTTTCTAGAACAGGCTCGAACGCTACCGTAGGGACAGTTACGATGTTGATACGTATATTTCTGGACAATCAAGGCATGTCGAATTCGGGGCAACTAACTTTACATATCCATTCGCCACCACTTTTCCAAAGTTACTGGGATGTCTTACGTATGTGGCATACTCTTATCGACACGTGCTGTGTTTTTCATCTGCATAATGTTTTCTATACACGTTTTACTACTTAAACGATTTTAATGCTATTCCTCTTTAAGACCATAATTGTAGAGGATCACTATCAGATTTGTGTTGCCGTGTTTCCACCGACCTAGAATTTAAATAGTCTATTTAGAAGTCACACATTTCACAGTGACCGTCATCAATAAGTAGCATTCCATGAAGATCCGAAATAAGTGCGGATAAGGTTTCAAGATTTCTGGGAATTTCTTGAAACCGAATCGAGTAACAATGTGACTGCTCTTATGTCTTGTAGCAACGGGCCCAGTTATCGTTTTAAGAGTTGGGATTTAATTCTGGAAAGTCAATCACCTATGAGGTCACTAAGATGGCTTGCTGTGGGATTATCAAATGCCGCTAATTGCAGACAAAACAGATTGATCGTTTGAGTGTTTTCATTTGTAAAATATCGGATTCGACATTGACCAAGACTAGAGCGGGTATAATCACATTTGTCGATGACTACCCTTATCGAGGTCAAAGAACAGAGTGTACGTATTTATTAACTTTGCGTTTACAGCACATTATGGTGTTGTCAATGGCTACAGATTGTTTCTGGCGTTCATCTGCGATAGGTTTGTTAAGCGTTGAACACAGCTCATGGATAAAACTAATTATAATAATGTTCTCATGGGTATTGTATTGGGACTGACATACACGCTGGATTGCTCTCAGCCTTACTCGTGATGGAAGCCTCTTACTATTATTCTTTCGAAAATGGTAAATGAAAACCCCTCACGCACCCCTCTGCCGGACTCTCCGGGCAAATTTCCCGCGGACATGAGCCAACGGAGCGATTTGTCGGGCGTTCCGGCCGCCACCCGGACAGACCTTGAAATGACGCCTGAGGGCGACCCACGGCGCTCTACGCGGTATCGTCGGTTAGTGACCTAGCGTGTCACTTATCCACAAGCAAACTGCCCCCCTTTATGCGCTGCGTCTCCCACCCGGGTTGACCGATAGTCAAGCAACGTGGTCAATCGCCGCCTAGCCGGGCTCCAGCGGTCCCCGTTTTACTTACCGGATCTGAGAGGGGCCAATCCCAAGAACGCTGGTATAGTATTTAAGTGCCGTATTGACCATCCACTCAGCAGGCGGCGGAGTTAAGCGAGGTTGAGCTAACCTTAGGGTCGTCGAACTGCCGTCGCCGCTCCGCTCCTCCTCGGGAGATAATGGACGGTGCCCGTCACTGTCGGACTTAACTCTGAGCTATGGGTAGCGCCACTGGTAGCTACGCGTAATCCTATGTGGATCGTAGGGAGAGTCGTGAGATAACGCAGCGTAACGGCCGGATCACGTAACGGGGAGGGCTGCCCTTCATTGCACGAACGTGACGCTGCGGCCTTGGCCACACGAGTCCCGGCGGCGAAATTGGATACGTATCCAGCACGAACAGGCATGTGACCGGGCGATCGGATTTCCCTCAAAGGCCACTGCTGCATCACTCCATCAACGCCCCTACTCACGACTAGCGCCCAGGTGAAGGCGGGGTGGCTCCGAACCGAAGCCAGAACGTTGCGGATATGGTGCTCCCCGATGCTGGGCTCGCGGACGGTGAGCCTTAAGCTCACCCGTCCACTAGGTAGCGGCTTATGGCTAAGGCATGTTGATAACCAGTGCGGATCCCAGGGTAACCATTCAGCTGAGGATAGCGAACGACCGCCGTGAGGTGAGTGCCGGTGCCGGGCCGTATTCGCGTGACCTGCACGCCCGCGGGTCGGCCGGCCTGGCGCGGCCGGCGGCCCGAACGCCCAGGCGCGTGACCGGGCTGTGGCAGCTCCCGCGCCCGGTAGACCCGGTGGCAAGGGATTGTTACCCCGGGGGACGCGGTGGACGCCCCCGGCGCCGGGGCCGCGTGGAAGGCGTGTAGGGTTGCATGGTCAGGAAGCTGAGGGGGATTGAGGCGCGGCCGCCGGCCGGGACTCGCGCTGGTCCCCGAGGCCTGGGGTGGGGCCCTTCGCCGAAGCCTGGCGCCTAGTCCCGGCCCTGGGTGGGGCGAGGGGGGGCCTGGGGTCGCGCGCGGGGGTGTCACGTAACGCCCGAACTCGCCCCCAGTGGCGCCGCCCCCCGTCGACGGGGGACACGAACCACTCGGGGGGTGCCGCCGGCTGCCCGCCGGGGCGCCCGGCCCGCGCGGCGAACCCGCCCGCCCTAGGCCCCGGGTGGCGCGGAGCGCTGGCAGCCCCTCGCGCCGGGGCGGCGGTGGGGGATCGACGGCGCCGCTCAGGACTCCAGCCGCCGGGCGCCAACCGGTGCGCCGCCCGCGACGTGCGCAGCAAGGCCAGCAAGGGAAAGTAGCGCCGGCCGCGGTCGCGTGCGCGGGCCGGTAGACGGGGGGCCGCCACGAGCAGTTCCAGCCCGTGAATCAGCGGGGGCCGTGGCCCCACGCGGGAGCACGCCCCGGAGGCCAGGCGCCGCGGGGCGCGTGTACGCGCACGCCCGGGGCTGCGTGGTGACGGTCGCACCGTCGCCGGCCGCGGAGGCACGAGGCCGTCGGCAGGGGGACGGCGCGCGGGTCGTCGCACGACCTCAGGTGCCTATTGCCCGCGCTCGCGCGGAGTCGACCGCTCCTCCGCGCGGGTGACACCGCCGGGCCAGTAGGCCGCCCGCAGCAGGCTCGGCGGGGGTCCACACCCGCCCCGGGAGAGGTGGCCGGATTTCGTGCCCCGTGCGCGCCGAACGCGCGCGGCCCCGGCCCGACACTGGCCCAGGGCCCCGA     
