# Supplementary material for: A simple method for data partitioning based on relative evolutionary rates
Source: PeerJ. 2018 Aug 28;6:e5498. doi: 10.7717/peerj.5498 (PMC6118207; doi:10.7717/peerj.5498)
Supplement: Data S1 — The datasets are provided in the PHYLIP format. [file peerj-06-5498-s002.zip › DataS2/AS2-5.phy]

17  4000
out     TTGAATAAAATTATTTAAAATTAGATTTAATTTCTAAAAAACAAAATTAAATAGAATAACACTAAATAAGTCTCTTATTAAGTTTATTAACAATCGGGAGAATATATTAACTATCAAAATTATAACGATAATTTAAATTAAAGTTTCTCCTATAGATCATTTTATATAAGATAGATAAGGTGTATCATAAAGTTAAAAGAATTTGTAACCTCATGGTAATATATATATAATTCTCATATAGCCATTGACAAATAGTTTTAAGATTAGTTTAGATCTTTGGCCCTAACATAGTGTTAAAATTTATAATTTGATCCTTAAGTAATTGATAAAGAATATACTTTATAAATAAAAGTCAATAGTTAATACTATATAAATTTAAATCACTTCTTATAAATGTGGATTTTTACAATCTTGTAGTAACATGATAAAATTCATATTTTCTTAGAACTAATGTGTTCACTTGTGTATATAACTATACGTAATATTATGAGGTATTCATTTGATTAGATTTAATAAAAATTAAATTTATATAGATATTCTTGTATTTTAAATAATAAGATATGTGTATAATTACCCATTTTAATTAATTAATAATAAATTAAGAGGTGATAAAGATTTAATATTGTTATGTTTTGAACTATTAAATTAACTTAAATTATTAATTTTTAAAATTTTTTAAGATAATGAAAATTTCTATAAAAAAAAATTTACATATATATAAATTTTAAAAATTGGAAGAGGTTCTTTATATAATTATTTATATGAAAAGAACTGTAAAAACTAATTGTGCTTGTTCTATATGTTCAATAGATACATGTTTATGTAATATTAATTTACTGAATAATTCTGATAAATAATTAAATCTAATAATATAATTAACTAGTATCGAAATTGTCACAAGTTAATTTAATATTATACTAACTTTGTTAATCTTGGCAGAATCTTCTTCATTTAAACAAAATAAAAATATACTAAATGTTAATAAACACAAGTTTTTTCTAAATAATGAGGGCTATTCGATATTCATCAAGAGTGTGGTGGGTCATCGCTTTGATATGCGGTTGAATTAAGAGCCAAACATGTCATGATAGACTAGAAAGATTTCACAGATCCTCCTAATAAGGTTATTACGCTTTGCATGAGTCAGCTGATGTTAAGTAATTGTTATTTCTGGCTATATAATAGTATTCTGTGCCGCTGTTTATCTTTTTACACCACTCAACAACGCAATTTAATCTTAGATCTAAGATAACTATGTCGAAAGAGTAGGGTGAATGGATGAAGGTCGTAGTGGTGCTTCTATTGCTTAATATAATTTACCCCGAGCTTGAAACAAACGCCTCCGCAGAAGCCAATAAATTGGTCATAACGGGGTCGACATGTACCCGATTAATTCTTGGGTCTCCACTGAGTCCTCAAATCAGTTTTATATCCCCTATAAAGTTTGCTTATGAGTTTTTAGCGAGTTAACGGTGTAGAGCCATCACCAATCATTAAATGAAGTCAGTCTACAAAGTTGCGTCCGCCTTGGTATTGAGGTTTACCTATTGGAATAAGAACCGGCTTAAGCTAATATAATACTGCTTGGTAGGACACAATTAATAAATTATATCAGTAAGTGGGTCATGTACAAGAGAACTATAACGTAACTTTTGCAGTCTAGCGAAGTAGAAACATTTACCGGCCTTAATTGTCCGCTAATTATAACCTTTCCGTCATTATTCAGATAGAAATGTTTCCGTTAACATGCTTTGGTTCGCTAAGTAAAAAACTAAGTGAACATAGTTACAATGATTTGACCCGTATGCAAATAAGCCAAACTGAAATGATCCATAAGGATTCACCTCGTTAATGCAAGAGTCACGATTTGATCATCATTAGTTTCTCTCACGTTGTCTAGTGGCTAATGTCGCAGTGAATCGCAATTAAGCTCCCGATGCTATGATGACGGTTATGATCGCGCCCCTGCCGTAAATTATGCTGCTCATAATGGTCATATGTCAGTGCTTGCAGGCACGGTCGGACCGTGAAGGGGCAGGGTGGGGTAGAAATCGAAGCCGTATGTCACGGCGTAAGCTAGCGTCGGGACATCTGTGCCGACCGTGGGGCTCAAAAGATTGACTGTCCTGAGTAAAGGCGAACGTGGTTCAACGTGCAGCGTCGGATAATAACGGGTTCATCCCGGCCTGGCGATACCGCGGTCCGGCCCCGCCATTCTATTCACCACCTACACGAGCTCAGGGATCGAATACTGGTGTCCATAGTTCGGCGTGCGGACCCAGACTCAATTGCGGCCCTGGGCCTGTTGGGACTTTTTGCGCGACAACGGTGGCGGTAACTCGATGTTGACTTGCCGGCCGGTCGTTCATTGAACCGCTAGACCAGAAGCCCAGGTACCTCAGGAATCGAAAGTACTTCCACACGCCCAGGTGTCAACAGTCCAATAGATGTTGAGAGGGGAACCCCTGGGCGCCTCCGTTATAGGTGTTTGCGCCTTTACTTGATCCTAACGGCAGTTGTGATTTTGCATAGGGTGCTGCTTCTACCACGGCGCGAGCATGGAAATTCCGAACGCTCGGATAGAACGCTATGGCGTGTCGGGCGTCAAACGCACAGCTTGTCCGGGGCAGGTTACTGTCGGGGGTAGCGTGGTCGGGCAGAGAACCATGTTAGGTCACCGCCTAGGATGTCCGCGTCAAGACGCAACTGATACGGAACGCGGGTGGGTCCTTCAGTCGTCGCTCAGAACTAGTGCCGGTTCGATGCCGCAATTTGTGATTACGCCAAACACTCCCCCGCTAACACATGGCCCTGTTGCCGACATCACCCGCCCGCCGGAGGGGATAGAACCGGGCATGCATCCCTTTGCGTAATAGTCCGCCGACCGTACCCACGAGTTTTGAACTGCAACTGCACGCGTCGGTGTGTCAGATTGAAAGGCATGTTAAGCGGGTACGGGTCGAAGGCTTCTGCGTTTCCGAGTTGGTTTGTGAATCCTGCCTCGGCGGACCTAGGGGCCACCCAGCGAGGGCCTCAGGGAAGGGGAGGGCGGTGTCCTGCCGTGCGGCACGCACTGGCGCGCTCTCCCCGGAGCCGCGCTCGGCCCCGCCGCCCCGGCGGCCCGAGACCAACCCGCCGGGCCGGTACGGGCCCCCCCAGGCTGCCCTCCCGGGCTCTCTGGCGCGGCCGGGGGCTGGGTGTCGCCTTGCGCCAGCGGCGCTGCGAGGGCCGCGGACGAGGCCGCGGGCGGGGGCGCCCGGGGAACTGCGCTGCGGGCGCTGCTCTAGACCCCGCGGAGGCGGCTGACGGGCGGGCGGCCCCGGCGGCGTCCCGTGTGGGGGGGCGGCGCGGGCCCGCATGCGCGTTCAGCGCCCGGGGGCAGGGTCCTGCTGACCTCCCGCCACTCGGCGGCGGTGCCCGGGGGGCGCCGTCCGCCCGGAGGTCCGGCGGCAGGTGCGCCGGGGGGCCCACCCCTGCGGCGATCGCCGTAGCGGCGGCGCACCGCGTTAGCGGCTCCACGAGGGACACGATCATGCCCAGCGGGCCGCTCACGGCGCCCCGGCGGGCTCAAGCTGACAGGACACACCGGAGTTCTTGGGGGCCCGCCACTAAGCCGCATCCTCACCGGCCGCGACCACCGGGAGGCGCGCGGCTCCGCCCGCCGGCGCTTGCTGGCCTGGCCGGCCGTGCTGACGAGCGCCACGGGTGTGGCGGGGAATGCCGGGGGCCGGGCGTCTCCCGCTGGGCGCGGCACAGCCCGCCTCTGCGGGCCGTCGGACGCGCCACGTGGGTCCATGCTGTCACCCGGGGCCGATGGCCGCCCATACCTCCTCGCCCCGGCCCGCTCGGGCGCGCGGGGGCGGCAGCGTCGTGGCAGCGGCGCGCCGTGCCGCGCGGGCTGCGACTGTCTGAAGACGGCGGGGCGGCCGCAACACCACGGGTCTCCGCCCCGCGCGCACGCGCCAGCAGACCTCCGCCCCCTGTGCGGGCGGGGCAGGGC     
P       TTGAATAAAATTATTTAAAATTAGATTTAATTTCTAAAAAATAAAATTAAATAGAATAACACTAAATATGTCTCTTATTAAGTTTATTAACAATCGGGAGAATAAATAAACTTTCAAAATTATAACGATAAATTAAATTAAGGTTTCTCCTATAGATCATTTTATATAAGATATATAAGGTGTATCATAAAGTTAAAAGAATTTGTAACCTCATGGTAATATATATATAATTCTCATATATCAATTGACAAATAGTTTTAAGCTTAGTTTAGAACTTTGGCCCTAACATATAGATAGAATTTATATTTTGATCCTTATGTAATTGATAAATAATATACTTTATAAATAAAAGTCTATAGTTAATACTCTATAAATTTAAATCACATATTATAAATGTGGATTTTTACAATCTTGTAGTAACATGATAAAATTCATATTATCTTAGAACTAATGTGTTCACTTGTGTATATAACTATACGTAATATTATGAGGCATTCATTTGATTAGATATAATAAAAATTAAATTTATATAGATATTCTTGTATTTTATATATTCAGATATGTGCATAATTACCCATTTTAATTAATTAATAATAAATTAAGAGGTGATAAAGATTTAATATTGTTCTTTTTTGATCTATTAAATTAACATAAATTATTAATATCTAAAATTTTTTAAGATAATGTAAATTTCTATAAAATAAAATTTACGTATATATAATTTTTAAAAATTGGAAGAGGTTCTTCATATAATATTTTAAATGAAAAGAACTGTAAAAACTAATTGTGCTTGTTCTATATTTTCAATAGATACATGTTTATGTAATATTAATTAACTGATTAATTCTGATAAATAATTAAATCTAATAACATAATTAACTAGTATCGAAATTGTCACAAGTTAATTTAATATTATACTAACTTTGTTAATCATGGCAGAATCTTCTTCATTTAAACATAATAAAAATATACTAAATGTTAATAAACACAAGTTTTTTCTATTTAATGATGGCCATTAGATATTCATCAAGAGTGTAGTGGATCATCGCTTTGCTATGCGGTTGAATTAAGAGCCAAACATGTTATGATAGACTAGAAAGGTTTGACAAATCCTACTAATAAGGTTATCACGCTTTACATGAGTCACCTGTTGTTAAGTAAATGTTGTTGATGGCTATATAATTGAATTCTGTGCCGCTGTTTAAATTTTTACACCACTCAATAAAGCTATTTCATCTTAGATCTAACATAACTATGTCGAAAGAGTAGGGTGAATGGATAAAGGACGTAGTGGTGCTCCTATTGCTCAATATAATTTACCCCGTGCCTGAAACAAATCTCTCCGAAGAAGACAAAGAATTGGTCATAACGGGGTTTTCATGAACCCGATTACTTCTTGGGTCTCCACTGAATCCTTAAATCAGTTTAAAATCCCCTATATAGTATGCTTATGAGTTTTTAGCGAGTTAACGGTGTAGAGCCATCAGCAATTCATTAATGTAGTCAGTGTACAACATGGTGTCCGCCTTTGTATTTAGGATTACCTATTTGAACAAGAACCGGCTTAATCTAATATAATCCGGCTCAGTAGGACACAATTAATGTACGATATCAGTAAGTGGGTCATGTACAAGGGAACTATTAGGTAAATATTGCAGTCTAGCGAGGTAGAAACATCTACCGGCCTTAATTGTCCGCTAATTATAACCTTACCGTCATTATTCAGATGGAAATGCTTCGGTTAACATTATTTGTTTCGCTAAGTAAAAAGCTAAGTGAATATTATTACATTGATCAGGCCCGTAGGCAAATAAGCCAAACTGAAATGATCCATGACGATTCAACTCGTTAATGCAAGAGTCAAGATTTAATCATCATTAGTTTCACTCACGTAGTCTGGGAGCTAATGTCGCAGTGAATCGCAATTAAGCTCGCGATGCTATGCTGACGGTTGTGATCGTGCCTCTGCCGTAAATTAGGGTGCTCTTAATGGTCATATCACAGTGCTTGCAGGCACGATCCGACGGCGAAGGTGCAGGGTGGGGTGGAAAACTAAGCCGTACGTCACGGCGTCAGTTAGCGTCGGCACATCTGTGCCGACCGTGGGGCTCAGAAGATTGACTGTCCTGAGTAAAGGCGAACGTGGTTCAACGTACAGCGTCGGATGGGAACGGGATCATCCCGGCCTGGCGATACCGCGGTCCGGTACCGTCATTATCTTCACCCCCTGCACGACGTCAGGGATAGAATACTGGTGTCCATAGTTCGCCGTGGGGACTCGGTCTCAATCGCGGCCCTGGGCCTGTTGGGATTTGTTGCGCGACAACGGTGCCAGTAACTCGATGTTCAATAGCCCGACGGGCGCTCATTGAGCCGCAAGACCAGAAGCCCGTGTACCTCAGGTTTCGAAAGTCCTTCAACACGCAAACGTGCAAACAGTCCAATAAATGTTGAGAGGGGAACCGCTGGGCGGCTCTGTTATAGGTGTGGGCGTCTTAACTTGATCCTAACGGCAGTTGTGATATTACACAAGGAGCTGCTTCTACCACGGCTCCAGCTTGGAAAGTCCGAGCGCTCGGATAGAACGCTTTGGCGTGTCGGGCGTCAAACGCCCAACTTGTCCGGGGCAGCTTTGTTTCGGGGGTAGCGTGGTCGGGCAGAGACCCATGTTAGGTCGCCCCCTAGGATGTCCGCGTCAAGACGCAATTGATACCGAACGCGGGTGGATACTTCAGTCGTCCCTCAGAACTAGTGCTGGTTCGATGCACCATTTGGTGATTGCCCCAAACACTCTCCCGCAAGCACATTGCCCCGTTGCAGACATGGCCCGCCCGCCTGGGGGTATATGACCGGGCATGCGTCCCTTGGCGTAATTGTCTGCTGACCGTGCCCACGTGTTTTGATCTCCAACTGCACGCGTCGGTGTGTCAGATTGAAAGGCATGTTAAGCGGATAAGGGTCGAAGGCTTCTCCGTTCACGTGTTAGTTGGTGAATCCTGCCGCGGCGGGCCTAGCGGCCACCCAGCGAGGGCCTCACGGAAGGGGAGGGCGGTTTGCTCCCGCGCGGCACGCACTGGCGCGCTCTTCCCGGAGCCGCGCTCGGCCCAGCCCGCCTTGCGGCCGGAGACCGACCCGCCCGGCCGGTACGGGGCACCCGAGGCTGCCCGCCCGGGCTCTCGGCCCCGGCCGCGGGCTGGGTGTCTCCTTCCCCCAGCGGGCATCCGAGGCCCGCGGAGGAGGGCGCGCGCGGGGGCGCCGCGGGCACTCCGCTGCGGGAGCCGCTATAGACCCCGCGGAGGCGGCTCACGGGCGGGCGGCCCCGGCGGCGTCCCGTGTGGGGGGGTGGCGCGGGCGCGCATGCGCGTTCAGCCCACGGGGGCCGGGTCCTGCCTACCTCCCGCCACTCGGCGGCGGTGGCCCCGGGGCGCCCTCCGCCCAGAGGTCCGGCGGCAGGGCCGCCGGGGGGCCCACACCTGCGGCGATCGCCGTATCGGCCGCGCACCACCCTAGCGGGTCCACGAGGGACCCGATCATGCCCAGCGGGCCGCTCACGGCGCGGCGGCGGGCACACCCTGAGAGGACACACGGGAGCTCTTGGCGGCCCTCCACTGAGCCGCGTCCTAAACGGCAGCGACCACCGCGAGGCGCGCGGCTCCGGCGGCGGGCGCTTGCTGGGCTGGCGGGCCGTGCCGACAAGCCCCACGGGTGTGGCGGGGAATGCCGGGGGCCGGCCGTCTCGCGCTGGGTCCGGCACAGGCCGCCGCTGCGGGCCGTCGGACGCGCCACGTGGGGCACTGGGCTCACCCGGGGCGGATGGCCGCCCATTCCTCCACGCCCCGGCCGGCGCGGGCCGACGGGGTCGGCAGCGCCCTGGCATCGGCGCGCCGTGCCGCGCGGGCTGCGACCGGCTGAAGCGGGCGGGGCGCCCGCAACACCACGGGTCTCCGTCCCGCGCCCCCACGCCAGACGACCTCCGCCGCCGATGCGTGCGGGCCAGGGC     
O       TTGAATAAAATTATTTAAAATTAGATTTAATTTCTAAAAAATAAAATTAAATAGAATAACACTACATAAGTCTCCTATTAAGTTTATTAAAAATCGGGAGAATACATAAACTACCAAAATTATAACGATAAATTAAATTAACGTTTCTCCTATAGAACATTTTATATAAGATATATAAGGTGTCTCATAAAGTTAAAAGATTTTGTAACCTCATGGTAATATATATATAAATCTCATATATCCATTGACAAATAGTTTTAAGCTTAGTTTAGAACTTTGGCCCTAACATATTGTTAAATTTTATATTTTGATCCTTATGTACTTGATAAAAAATATACTTTATAAATAAAAGTCGATAGTTAATAATATATAAATTTAAATCACATCATATAAATGTGGATTTTAACAATCTTGTAGTAACATGATAAAATTCATATTTTCTTAGAACTAATGTGTTCACTTGTGTATATAACTATACGTAATATTATAAGGCATTCATTTGATTAGATTTAATAAAAATTAAATTTATATAGATATTCTTGTATATTACATATTTAGATATGTGTATAATTACCCATTTTAATTAATTAATAATAAATTAATAGGTGATAAAGATTTAATATTGTTATCATTTGAACTATTAAATTAACATAAATTATTAATTTGTAAAATTTTTTAAGATAATGAAAATTTCTATAAAAAAAAATTTACATATATATAATTTTTAAAAATTGGAAGAGGTTCTTTATATAATGTTTTAGATGAAAAGAACTGTAAAAACTAATTGTGCTTGTTCTATATATTCAATAGATACATGTTTATGTAATATTAATTTACTGACTAATTCTGATAAATAATTAAATCTAAAAATATAATTAACTAGTATCGAAATTGTCACAAGTTAATTTAATATTATACTAACCTTGTTAATCATGGCCGAATCTTCTTCATTTAAACAAAATAAAAATATTCTAAATGTTAATAAACACAAGTTTTATCTAGGTAATGATGGCTTTTCGATATTCATCAAGAGTGTAGTGGGTCATCGCATGGATATGCGGTTGAATTAAGAGCCAATCTTGTGATGATAGGCTAGAAAGCTTTTACATATCCTACTAATAAGGTTATAACGCTTTACATGAGTAAACTGATGTTAAGAAACTGTTATTTGTGGCTCTATAATTGAATCCTGTGACGCTGTTTAAATTTTTACACCACTCAAAAAAGCGATTTCATCGTTGATCTAAAATAACTATGTCGAAATAGTAGGGTGAATGGATCAAGGACGTAGTGGTGCTTCTATTGCTTAATATAATTTACCCCGTGCCTGAAACAAAGATCTGCGGAGAAGACAATAAATTGGTCATAACGGGGTCCGCATGTACCCGTTTAAGTCTTGGGTCTCCACTGAATCCTTAAATCAGTTTAAAATCCCATATACAGTTTGCTTATGAGTTTTTAGGGAGTTAACGGTCTAGAGCCATCAGCAATGTTTTAACGGAGTCAGTTTACAATATTGTGACCGCCTTTGTATTAAGGTTTACCTATTGGAACAAGAACCGGCTTAAGCTAATATAATTCTGCTTAGTAGGACTCAATTAATGTTTCACATCAGTAAGTGGGTCATGTACAAGAGAACTATTAGGTCACTTTTGCAGTCTAGCGATGTAGAAACATTTAGCGGCCTTAATTGTCCGCTAATTATAACCTTTCCGTCATTACTCATATTGAGATGTTGCGGTTAACATACTTTGATTCGCTAAGTAATAAACTAAGTGAACATAGTTACATTGATCCGAACCGTAGGCAAATAATCCAAACTGAAATGATCCATAAGGATTCATCTCGTTAATGCAAGAGTCAAGATTTCATCATCATTAGTTTCCCTCATGTTGTCTGGGGGCTAATGTCGCAGTGAATCGCAATTAAGCTCCCGACGCTATGTTGACGGTTATGATCGCGCCGCTGCCGTAAATTAGGGTGCTCCTAATGGTCATATGTCAGTGCTTACAGGCACGATCGTGCGGCGAAGGGGCAGGGTGGGGTAGAAAACCAAGCCGTACGTCGCGGGGTCAGGTAGCGGCGGGACATCTGTGCCGACCGTGCGCCTCAGAAGATTGACTGTCCTGAGTAAAGGCGAACGTGGTTCAACGTGCAGCGTCGGATAATAACGGGGTCATCCCGGCCTGGCGATACCGGGGTCCGGCCCCGGCATTCTCATCACCCCCTGCACGACCTCAGGGATCGAATACCGGTGTCCATAGTTCGGCGTGTGGACTCGGACTCAATCGCGGCCCTGGGCCTGTGGGGAGTTTTTGCGCGACACCTGTAGCTGTATCTCGATGTTGCCTTGTCGGACGGGCGTTCATTGAGCCGCTAGACCAGAAGCCCGGGTACCTCAGGCTTCGAAAGTCCTTCATCACGAACAGGTAAAAACAGTCCAATAAAAGTTGACAGGGGAACCCGTGGGCGGCTCTGTTATAGGTGTCCGCGACTTTACTTCATACTAACGGCAGTTGTGATGTTGCAAACGGAGCTGCTTCTACCACGGCGCCAGCTTGGAAGTTCCGAACGCTCGCATAGAAAGCTATGGCGTGTCGGGCGTCAAACGCGCTACTTGTCCGGGGCAGGTTACTCTCGGGGGTAGCTTGGTCGGGCAGAGGTCCATGGTAGCTCTCCGCATAGGATGTCCGAGTTAAGACGCAATTGATACGGCACGCGGGTGGATCCTTCAGTCGTCCCTCAGACCTATTGCTGGTTCGATGGAGCAATTGGTGATTACCCCAAACACTCTCCCGCAACCACATGGCCCTGTTGCTGACATCACCCGCCCGCCCGCGGGTATACGACCGGGCCTGCTTCCCTTCGCGTAATAGTCTGCCGACCCTGCCCACGAGTTTTGATCTCCAGCTGCACGCGTCGGTGTGTCAGATTGAAAGGCATGTTAAGCGGATATGGGCCGAAGGCTTCTGCGTTCACGGGTTGGTTTGTGAATCCTGCCTCGGCGGCCCTAGTGCCCACCCAGCGAGGGCCGCATCGAGGGGGAGGGCGGTTTCCTACCGTCCGAAACGCACTGGCGGGCTCTCCCCCGAGCCGCGTTCGGCCCAGCCCCCCCCGCGGCCGGGGACGTACCCGCCAGGCCGGTCCGGGCCACCGGAGCCTGCCCCGGCGGCCTCTCTGCCCCGGCGGGGGGCTGCGTGTCTCCTTCCCCCAGCGGGCATCCGAGGCCCGCGGAGGAGGCCGCGGGCCGGGGCGCCGGGGGAACCGCGCTGCGGGCGCTGCTATAGACCGCGCGGAGGCGGGTGACGGGCGGGCGCCCCCGGCGGCGTCTCGTGTGGGGGCGGGGCGCGTGCCCGCATGCGTGTTCAGCCCTCGGGAGCCGGGTCCTCCCGACCTCCCGCCACTCGGCGGCGGTGGCCGCGGGGGGCCGTCCGCCCGGAGGTCCGGTGGCAGGGACGCCGGGCGGCCCACCCCTGCGGCGATCGCCGTAGCGGCGGCGCACGGCGTTAGCGGCTCCACGAGCGACCCGATCATGCCCAGCGGGCCGCCCGCGGCGCCGCGGCAGGCTCAAGCTGAGAGGACACACGGGAGGTCTTGGCGGCCCGCCACTCAGCCGCTTCCTAAGCGGCCGCCACCACCGAGAGGCGCGCGGCTCCGCGGGCGGGCGCTTGCTGGTCTGGCCGGCCGTGCAGACAACCGGCACGGGTGTGGCCGGGAATGCCCGGGGCCGGCCGTCTCCCGATGGGTCAGCCACAGACCGCCCCTGCAGGCCGTCGGACGCGCCACGTGGGTCACTGGGGTCACCCGCGGCAGATGGCGGCCCATTCCTCCCCGCCGCGGCCGGGTCGGCCGAACGGGGGCGGCACCGCCGTGGCACCGGCGCCCCGTGCCGCGCGGGGTGCGACCGGCTGAAGCGCGAGGGGCGCCCGCAACACCACGGATCTCCGTCCCGCGCCCCCACGCCAGAGGACGTCCGCCGCCGATGCGGGCGGGTCAGGGG     
N       TTGAATAAAATTATTTAAAATTAGATATAATTTCTAAAAAATAAAATTAAATAGAATAACACCAAATAAGTCTCTTATTAAGTTTATTAACAATCGGGAGAATAAATTAACTTACAAAATTATAACGATAAATTAAATTAAAGTTTCTCCTATAGAACATTTTATATAAGATATATAAGGTGTATCATAAAGTTAAAAGAATTTGTAACCTCATGGAAATATATATATAATTCTCATATATCAATTGACAAATAGTTTTAAGCTTAGTTTAGAACTTTGGCCCTAACATAATGTTATAATTTATATTTGGATCCTTATGTAATTGATAAACAATATACTTTATAAAAAAAAGTCAATAGTTAATACTGTATAAATTTAAATCACTTCATATAAATGTGGATTTTTACAATCTTGTAGTAACATGATAAAATTCATATTATCTTAGAACTAATGTGTTCACTTGTGTATATAACAATACGTAATATTATGAGGAATTCATTTGATTAGATTTAATAAAAATTAAATTTATATAGATATTCTTGTATTTTAAATACTTAGATATGTGGATAATTACCCATTTTAATTAATTACTAATAAATTAATAGGTGATAAAGATTTAATATTGTTATTATTTGAACTATTAAATTAACATAAATTATTAATCTATAAAATTTTTTAAGATAATGGAAATTTCTATAAAAAAAAATTTACATATATATAAATTTTAAAAATTGGAAGAGGTTCTTTATATAATCATGTAAATGAAAAGAACTGTAAAAACTAATTGTGCTTGTTCTATATTTTCAATAGATACATGTTTATGTAATATTAATTCACTGAATAATTCTGATAAATAATTAAATCTAAAAATATAATTAACTAGTATCGAAAATGTCACAAGTTAATTTAATATTATACTAACATTGTTAATCTTGGCACAATCTTCTTCATTTTAACAAAATAAAAATATTCTAAATGTTAATAAACACAAGTTTTTTCTATCTAATGATGGCTGTTGGATATTCATCAAGAGTGTAGTGGATCATCGCTTCGTTATGCGGTTGAATTAAGAGCCAAACTTAGTATGATAGGCTAGAAAGATTTAACAAAGCCTACTAATAAGGTTATGACGCTTCACATGAGTCACCTGATGTTAAGTAAATGTTATTTTTGGCTCTATAATGGTATTCTGTGCCGCTGCTTATATTTTTACACCACTCAACAACGCAATTTCATCTTAGATCTAACATAACTATGTCGAAATAGTAGGGTGAATGGATCAAGGTCGTAGTGGTGCTCCTATTGCTTAATATAATTTACCCCGTGCCTGAAACAAAACCCTGCGAAAAAGACAATCAATTGGTCATAACGGGGTTGGCATGTAACCGGTTAATTCTTGTGTCTCCAATGAGTCCTTAGATCAGTTTAACATCCCTTATATAGTGTGCTTTTGAGTTTTTAGCGAGTTAACGGTGTAGAGCCATCAGAAATTCATTAATGGAGTCCGATTACCAGATTGCGTCCGCCTTTGTATTGAGGTTTACCTATTGGAAGAAGAACCGGCTTAAGCTAATATAATTCTGCTTCGTAGGACACAATTAATTTATTATATCAGTAAGTGGGTCATGTACAAGAGAACTATTATGTAACTCATGCAGTCTAGCCAAGTAGAAACATTTATCGGCCTTAATTGTCCGCTAATTATAACCTTACCGTCATTAATCAGATTGATATGATTCCGTTAAGATTATTTGGTTCGCTAAGTAACAAACTAAGAGAACATAGTTACATTGATCGGACCCGTTGGCAAATAAACCAAACTGAAATGATCCATAACGAATCAGCTCGTTAATGCAAGAGTCAGGATTTAATCATCATTAGTTTCACTCACGTAGTCTGGTAGCTAATGTTGCAGTGAATCGCAAATAAGCTCCTGAAGCTATGGTGACGGTTATGATCGCGCCACTGCCGTAAATTATGGTGCTCGTAATGGTCATATTCCAGTGCTTTCAGGCACAGTCTGACCGAGAAGGGGCAGGGTGGGGTAGGAAACCAAGCCGTACGTCTCGGGGTCAGATAGCGGCGGGGCATCTGTGCCGACCGTGGGGCTCAGAAGATTGACTGTCCTGAGTAAAGGCGAACGTGGGTCAACGTGCAGCGTCGGATTTTAACGAGATCATCCCGGCCTGGCGATACCGAGGTCCGGTCCCGGCATTGTGTCCACCCCCTGCACGACCTCAGGGATCGAATACTGGTGTCCATAGTTCGAAGTGCGGACACGGACTCAATGGCGGCCCTGGGCCGGTTGGGCGTTGTAGCGCGACAGCGGTAGCAGTAGCTCGATGTTTGATTGACGGACCGTCGATCATTGAGCCGCAAGACCAGAAGCCCGGATACCTCATGTTTCGAAAGTACTTCAACACGCAAAGGTGAAAACAGTCCTATAAATGTTGAGAGGGGAACCCGTGGGCGGCTCTGTTATAGGTGTGTGCGACTTTACTTCATGCTAACGGCAGTTGTTATCTTACAAACGGAGCTGCTTCTACCACGGCGCGAGTGTGGAACTTCCGGACGCTCGGGTAGAACGCTTTCGCGTGTCGGGCGTCAAACGTCCAACTTTTCCGGGGCAGGTTACTGTCGGGGGTAGCCTGGTCGGCCAGGGCACCATGTTAGGTCACCGCCTAGGATGTCCGCGTCAAGACGCAATTGATACTGAACACGGGTGGATCCTTCAGTCGTCGGTCAGAACTATTGCTGGTTCGATGCCCCAATTAGTGATTACGCCAAACACCCACTCGCAATCACATGGCCCTGTTGCGGCCATCATCCGCCCGCCTGCGGCAATATGACCGGGCATGCATCCCTTGTCGTAATAGTCTGCTGACCTTGCCCACGAGTTTTGATCTTCACCTGCATGCGTCGGTGTGTCAGATTGGAAGGCATGTCAAGCGGATACGGGTCGAAGGCTTCTGTGTTTACGCATTGTTTAGTGAATCCTGCCTCGGCGCCCCTGGGGACCCCTCAGCGAGGGCCTCACGGAAGGGGAGGGCGGTTTTCTACCGGGCGGCACGCACTGGCGATCTCGACCCGGAGCCGCGCTCGGCCCAGCCCTCCCCGCGGCCGGAGTCCCACCGGCCACGCCGGTAACGCCCGCCCGAGGCTGTCCGCCCGGGCTCTCTGCCGCGGCGGGGGGCTGCGTGTCTCCTTCTCCCAGCGGGCATGCGACGCCCGCGGACGAGTCCGCCGGCCGGGGCGCCGCCGGCACTCCGCTGCGGGCGTTGCTATAGACCCCGCGGAGGCGGGTCACGGGCGGGCGCCCCCCGCGGCGCTCCGTGTGGGGGCGGGGCGCGGGCCCGCATGCGCGTTCAGCCCTAGGCAGCCGGGTCCTGCGGACCTCCGGCGGCTCGTCGGCGGTGCCCGGGGGGCGCCTTCCGCCCGGAGGTCCGGCGGCAGGGGCGCCGGGCGGCCCACCCGTGCGGCGATCGCCCTAGCGGCGGCGCACCGCGCTAGCGGCTCCACGAGTGACCCGATCATGCCCAGCGGGCCGCCCACGGCCCGGCGGCGGGCTCAAGCTGAGAGGACACACTGGAGGTCTTGGCGGCCCGCCACTCAACCGCGTCCTAAGCGGCCGCCACCACCGGGAGGCTCGCGGCGCCGCCGGCGGGCGCTTGATGGTCTGGCGGGCGGTGCCGACAATCGCCAGGGGTGTGGCGGGGAATGCCCGGGGCCGGCCGTCGCCCGCTGGGTGCGCCATAGCCCGCCTCTGCGCGCCGACGGACGCGCCACGTTGGTCACTGGGGTCACCCGGCGCCGATGGCCGCCCATCCCTGCACGCCCCGGCCTGCCCGGCCAAACGGGGTCGGCAACGCCCTGGCACCGGCGCCCCGTGGCGCGCGCGCTGCGACGGGCCGAAGGTGGCGGGGCGCCCGCACCACCACGGGTCTCCGTCCCGCGCCCGCGCGCCAGCGGACCTCCGCCTCCGGCGCGGGCGGCGCAGGGC     
M       TTGAATAAAATTAATTAAAATTAGATTTAATTTCTAAAAAAAAAAATTAAATAGAATAACACTATATAAGTCTCATATTAAGTTTATTAACAATCGGGAGAATATATAAACTTACAAAATTATAACGATAAATTAAATTAAAGTTTCTCCTATAGATCATTTTATATAAGATAAATAAGGTGTATCATAAAGTTAAAAGAGTTTGTAACCTCATGGTAATATATATATAAATCTCATATATCAATTGACAAATAGTTTTAAGCTTAGTTTAGAACTTTGGCCCTAACATATAGCTAAAATTTATATTTTGATCCTTATGTATTTGATAAATAATATACTTTATAAATAAAAGTCCATAGTTAATATTATATAAATTTAAATCACATACTATAAATGTGGATTTTAACAATCTTGTAGTAACATGATAAAATTCATATTTTCTTAGAACTAATGTGTTCACTTGTGTATATAACTATACGTAATATTATGAGGTATTCATTTGATTAGATATAATAAAAATTAAATTTATATAGATATTCTTGTATTTTAAATATTTAGATATGTGAATAACTACCCATTTTAATTAATTAATTATAAATTAATAGGTGATAAAGATTTAATATTGTTATTCTTTGAACTATTAAATTAACATAAATTATTAATTTATAAAATTTTTTAAGATAATGAAAATTTCTATAAAAAAAAATTTACATATATATAACTTTTAAAAATTGGAAGAGGTTCTTAATATAATCGTTTAAATGAAAAGAACTGTAAAAACTAATTGTGCTTGTTCTATATGTTCAATAGATACATGTTTATGTAATATTAATTAACTGATTAATTCTGATAAATAATTAAATCTAATAATATAATTAACTAGTATCGAAAATGTCACAAGTTAATTTAATATTATACTAACATTGTTAAACGTGGCACAATCTTCTTCATTTTAACAAAATAAAAATATTCTAAATGTTAATAAACACAAGTTTTTTCTACATAATGATGGCGCTTGGATATTCAGCAAGAGGGTAGTGGCTCATCGCTTCGATTTGCGGTTGAATTAAGAGCCAAACATGTTATGATAGGCTAGAAAGGTTTCACTTATCCTACTAATAAGGTTATGACGCTTGGCATGAGTAACCTGTTGTTAAGTAATTGTTATTACTGGCTCTATAATAGAATTCTGCGCCGCTGCTTAAATTTTTACACCACTCAACAAAGCAATTTCATCTTAGATCTAATATAACTATGTCGAAACAGTAGGGTGATTGGATGAAGGTCGTAGTGGTGCTTCTATTGCTTAATATAATTTACCCCGCGCCTGAAACAAAGGCCTGCGAAGAAGTCAATAAATTGGTCATAACTGGGTCGGCATGTAGCCGGATATTTCTTGGGTCTCAACTGACTCCTTAAATCAGTTTCAGATCCCTTATATAGTCTGCTTATGAGTTTTTAGTGAGTTAACGGTGTAGAGCCATCAGCAATTGTTTAATGGAGTCAGTTTACAAAATTGGGCCCGCCTTTGTATTTAGGTTTACCTATTGGAATAAGAACCGGCTTAAGCTAATATAATGCGGCTTAGTAGGACACAATTAATGATTGATATCACTAAGTGGGTCATGTACAAGTGAACTATTATGTAACTTTGGCAGTCTAGCCAGGCAGAAACATATACCGGCCTTAATTGTCCGCTAATTATAACCTTACCGTCATTAATCAGATGGACATGGTTCAGTTAACATTCTTTGGTTCGCTAAGTAAAAAGCTAAGAGAAAATAGTTACATTGATATGAGCCGTAGGCAAATAAACCAAACTGAAATGATCCCTAACGATTCATATCGTTAATGCAAGAGTCATGATTTAATCATCATTCGTTTCCCTCACGTTGTCTGGTGGCTAATGTCGCAGTGAATCGCAATTAAGCTCCCGACGCTATGGTGACGGTTATGATCGGGCCGCTGCCGTAAATAAGGGTGCTCGTAATGGTCATAGGCCAGTGCTTTCAGGCACGGTCAGACGGCGAAGGGGCGGGGTGGGGTAGAAAACAAAGCCGTACGTCTCGGGGTCAGCTAGCGGCGGTATATCTGTGTCGACCGTGGGGCTGAGAAGATTGACTGTCCTGAGTAAAGGCGAACGTGGTTCAACTTACAGCGTCGGATAATAACGGGATCATGCCGGCCTGGCGATACCATGGTCCGGTCCCGGCATGATCTGCACTCCCTCCACGACCTCAGGGATCGATTGCGGGTGTCCATAGTTCGGCGCGAGGACGCGGACTCAATCGCGGCCCTGGGCCTGTTGGGGGTTCTTCCGCGCCAAGCGTAGCAGTAACTCGATGTTTCATTGCCGGACGGGAGTTCATTGAGCCGCCAGACCAGAAGCCCGGGTACCTCAGGCTTCGAAAGTTCTTCAACACGTAAAGGTGTTAACAGTCCAATAAACGTTGAGAGGGGAACCCATGGGCGGCCCAGTACTAGGTGTGCGAGCCTTTACTTGATCCTAACGGCAGTTGTGATGTTGCAAACGGAGCTGCTTCTACCCCGGCGCGAGCGTGGAAATTCCGAACGCTCGGATAGAACGCTATGGCGTGTTGGGCGTCAAACGACAAACTTGTCCGGGGCAGGTTACTGTCGGGGGTAGCATGGACGGGCAGAGGACCATGATATGTCACCACCTAGGATGTCCGCGGCAAGACGCAATTGATACCGAACGCGGGGGGATCCTTCAGTCGTCGCTCAGAACTAATGCTGGTTCGATCCCCCAGTTGGTGATTGCCCCTAACACTCTCCCGCCACCACATGGCCCTGTTGCTGACATCAGCCGCCCGCCGGTGGGTATAGGACCGGGCATGCGTCCCTTGGCGTAATCGTCTGCCGACCTTACCCACGAGTTTTGGTCTCCAGCTGCACGCGTCGGTGTGTCAGATTGAAAGGCATGTTAATCGGATAAGGGTCGAAGGTTTCTGCGTTCACGCGTCGGTTTGTGAGTCCTGCCCCGGCGGGCCTAGCGGCCACGCAGCGAGGGCCCCGGGGAAGGGGTGGGCGGTTTCCTCCCGTGCGGGACGCACTGGCGAGCTCGTCCCGGAGCCGCGGTCGGACCAGCCCACCCGGCGGCCGGACACCCACCCGCCACGTCGGGAAGGGCCCCGCGAGGCTGCCCCCCCGGGCTCTCTGCCGCGGCGGGGGGCTGCGTGGCTCCTTCCCCCAGCGGGCGTCCGAGGCCCGCGGAGGAGGGCGCGCGGGGGGGCGCCGCGGCAACTGGGCTCCGGGCGCTGCTGTAGACCCCGCCGAGGCGGCTGACGGGCGGTCGGCCGCGGCGGCGTCCCGGGTGGGGGCGGGGCGCGGGCACGAATGCACGTCCAGCCCCCGGGAGCCGGGTCCTGCGGACCTACCGCGACTCGCCGGCGGTGGCGGGGGGGCGCCGTGCGCCCGGAGGTCCGGCGGCAGGCGCGCCGGGCGGCCCACCCCTGCGGGGATCGCCGTAACGGCGGCGCACCGCGGTAGCGGCTCCACGGGTGACCCGATCATGCCCAGCGGTCCGCTCACGGCGCGGCGGCGGGCTCACCCTGAGAGGAGACACGGGAGGTCTTGGCGGCCCCCCACCTACCCGCGTCCTAAGCGGCCGCCACCACCGGGAGGCGCGCGCCTCCGCCGGCGGGCGATTGCTGGTCTGGCCAGCCGTGCAGACAAGCGCCAGGGGTGTGGCGGCGAATGCCGGGGCGCGGCCGTGTGCCGCTGGGTCCGGTATAGCCCGCCTCTGCCGGCCGTCGGACGCGCCCCGTGGGTCTCTGGGGTCACCCGGGGCGGAGGGCCGCCCATCCCTCCACGCCCCGGCCGGCCCGGGCGAACGGGGCCGGCAGCGGCGTCGCACCGGCGCGCCGTGCCGCGCGGGCTGCGACCGCCAGAAGGGGGATGGGCGGCCGCAACACCGCGGGTCTCCGTCCCGCGCCCGCACCCCAGCGCACCTCCGCCCCCCAAGCGGGCGGGCCAGGGC     
L       TTGAATAAAATTATTTAAAATTAGATATAATTTCTAAAAAATAAAATTAAATATAATAACACAAAATAGGTCTCCTATTGAGTTTATTAACAATCGGGAGAATAGATGAACTAGCAAAATTATAACGATAATTTAAATTAAGGTTTCTCCTATAGACCATTTTATATAAGATACATAAGGTGTATCATAAAGTTAAAAGAATTTGTAACCTCATGGTAATATATATATAAATCTCATATATCAATTGACAAATAGTTTTAAGCTTAGTTTAGAACTTTGGCCCTAACATAGCGATAAAATTTATATTTTGATCCTTATGTAATTGATAAACAATATACTTTATAAATAAAAGTCAATAGTTAATACTTTATAAATTTAAATCACTTATTATAAATGTGGATTTTAACAATCTTGTAGTAACATGATAAAATTCATATTGTCTTAGAACTAATGTGTTCACTTGTGTATATAACGATACGTAATATTATAAGGAATTCATTTGATTAGATTTAATAAAAATTAAATTTATATAGATATTCTTGTATTTTACATATTAAGATATGTGGATAAATACCCATTTTAATTAATTAATAATAAATTAAGAGGTGATAAAGATTTAATATTGTTTTCTTTTGAACTATTAAACTAACTTAAATTATTAATATTTAAAATTTTTTAAGATAATGTAAATTTCTATAAAAAAAAATTTACATATATATAATTTTTAAAAATTGGAAGAGGTTCTTTATATAATCGTTTATATGAAAAGAACTGTAAAAACTAATTGTGCTTGTTCTATATATTCAATAGATACATGTTTATGTAATATTAATTTACTGATTAATTCTGATAAATAATTAAATCTAATAATATAATTAACTAGTATCGAAAGTGTCACAAGTTAATTTAATATTATACTAACATTGTTAATCATGGCTCTATCTTCTTCATTTTAACATAATAAAAATATCCTAAATGTTAATAAACACAAGTTTTGTCTATATAATGATGGCTATTGGATATTCATCAAGAGCGTTGTGGATCATCGCGTTCATGTGCGGTTGAATTAAGAGCCAAGCATGTTATGATAGGCTAGAAAGCTTTCACAAATCCTACTAATAAGGTCATAACGCTTTACATGAGTTACCTGTTGTTAAGTAACTGTTATTCATGGCTTTATAATAGCATTCTGTGCCGCTGCTTTAATTTTTACACCACTCAATAGGGCTATTTCATCATAGATCTAATATAACTATGTCGAAAGAGTAGGGTGAATGGATCAAGGCCGTAGTGGTGCTACTATTGCTTAATATAATTTACCCCCTGCCTGAAACAAAACCCTACGAATAAGACAATAAATTGGTCATAACGGGGTTGGCATGTACCCGTTTAATTCTTGGGTCTCCACTGAGTCCTTAAATCAGTTTGAAATCCCCTATACAGTGTGCTTATGAGTTTTTAGCGAGTTAACGGGGTAGAGCCATCAGCAATCACTTAAGGGAGTCAGTTTACCAAATTGTGTCCGCCTTTGTATTTAGGTTTACCTATTGGAACAAGAACCGGCTTAAGATAATATAATTCAGCTAAGTAGGACACAATTAATGCGCAATATCACTAAGTGGGTCATGTACAAGCGAACTATTACGTAACTTATGCAGTCTTGCGAGGAAGAAACATTTATCGGCCTTAATTGTCCGCTAATTATAACCTTACCGTCATTAATCAGATAGACATGATTCTGTTAACATTCTTTGTCTCGCTAAGTAGTAAACTAAGCGAACATAGTTACATTGATCGGCGCCGTAGGCAAACAAACCAAACTGAAATGATCCCTAAGGATTCACCTCGTTAATTCCAGAGTCATGATTTAATCATGATTAGTTTCCCTCACGTCGTCTGGTGGCTAATGTCGCAGTGAATCGCAATTAAGCTCCCGATGCTATGCTGACGGTTATGATCGCGCCACTGCCGTAAATTAGGGTGCTCGTAATGGTCATATTTCAGTGCTTTCAGGCACGATCGGACTGGGAAGGGGCAGGGTGGGGCGGAAAGCCAAGCCGTACGTCTCGGGGTGAGGTAGCAACGGACCATCTGTGCCGACCGTGGGGTTCAGAAGATTGACTGTCCTGAGTAAAGGCGAACGTGGTTCAACATACAGCGTCGGATAAAAACGCGCTCATCCCGGCCTGGCGATACCGCGGTCCGGCGCCGACATAATTCTCACCGCCTGCACGACCTCAGGGATCGAATGCGGGTGTCCATAGTTCGGGGTGTGGACTCGGACTCAATAGCGGCCCTGGGCCTGTTGGGGGTTCTAGCGCGACACGGGTAGCCGTAACTCGATGTTTCATTGCCGGACCGCCGTTCATTGAGCCGCGAGACCAGAAGCCCGGGTACCTCATGTTTCGAAAGTGCTTCAACACGGAGAGCTGTAAACCGTCCCATACACGTTGTGCGGGGAACCCCTGGACGGCTCTGTTGTATGTGTGTGAGTCTTTACTGGATTCTAACGGCAGTTGTGATGTTGCAAACGGAGCTGCTTCTACCACGGCGCCAGCCTGGAAGTTCCGAACGCTCCGATAGAAAGCTATGGCGTGTCGGGCGTCAAACGCCAAGCTTTTCGGGGGCAGGTTCCTGTCGGGGGTAGCCTGGACGGCCAGGGTACCATGTTAGGTCTCCTCTTAGGATGTCCGCGGCAAGACGCAATTGATACGGAACGCGGGTGGATCCTTCAGTCGTCGGTCAGAGCTAATGCTGGTTCGATCCCCCAATTGGTGATTACTCCAAACACTCACCCGCAATCACATGGCCCTGTTGCGGTCATCAGCCGCCCGCCGGAGGCTATATAACCGTGCATGCCTCCCTTAGCGTAATAGTCTGCCGACCTTGCCCACGAGTTTTGAGCTCCATCTGCCCGCGTCGGTCTGTCAGATTGAAAGGCATGTCAAGCGGATATGGGGCGAAGGCTTCTGGGTTGACGCGTTGGTTTGTGGTTCCTGCCTCGGCGGCCCTAGTGGCCACCCAGCGAGGGCCGCGCGGAAGGGGACGGCGGTTACCTACCGTGCGACACGCACTGGCGAGCTCGGCCCGGAGCCGCGCTCGGCCCAGCCCCCCGGCCGGCCGGAGACCCACCGGCCAGGCCGGTAATGGCCCCCCGAGGCTGCCCGCCCGGGCTCTCTGCCGCGGCGGGGGGCTGCGTGTCCCCTTCCCCCAGCGGGGTTCCGAGGGCCGCGGAGGGGGCGGCGGGCGGGGGCGCCGCGGCAACTGCGCTGCGGGCGCTGCTATGGACCCCGCGGACGCGGCTGACGGGCGGGCGGCCCCGGCGGCGTCCCGTGTGGGGGCGGGGCGCGGGCCCGCATGCGCGTTCAGCGCTCGGGAGCAGGGTCCTACGCACCTCCGGCAACTCGCCGGCGGTCGCCTCGGGGCGCCGTCCGCCCGGAGCTCCGGCGGCAGGGCCGCCGGGCGGCCCACCCCTGCGGCGATCGCCGTACCGGGGGCGCACCACGATAGCTGCTCCACGCGCGACCCGATCATGCCCAGCGGGCCGCGCACGGCGCGGAGGCGGGCGCAAGGTGAGAGGACACACGGGAGGTCTTGGCGGCCCTACTCTCAGCCGCGTCCTAAGCGGCCGCGACCACCGGGAGGCGCGCGCCTCCGCCGGCGGGCGCTTCCTGGGCTGGCTGGCCGTGCGGACAAGCGCCCCGGGTGTGGCGGGGAATGCCGGGGGTCGGCCGTCTGCCGCTGGGTCCGGCATAGCCCGCCTCTGCGGGCCGTCGGACGCGTCACGTGGGTCCCTGGAGTCACCCGGGGCGGATGGCCGCCCATCCCTCCTCGCCCGGGCCGGCGCGGGCGGACGGGGCCGGCCGCGGCGTGCCCCCGGCGCCCCGTGCCGCGCGGGCTGCGACCGCCCGGGGCTGGTAGGGCGGCCGCACCAGCACGGGTCTCCGTCCCTCGCTCGCACCCCAGGGGACCTCCGCCGCCGATGCGGGCGGGGCAGGGC     
K       TTGAATAAAATTATTTAAAATTAGATTTAATTTCTAAAAAATAAAATTAAATAGAATAAAACTACATAAGTCTCTTATTTAGTTTATAAACAATCGGGAGAATATATTAACTTACAAAATTATAACGAAAAATTAAATTAATGTTTCTCCTATAGAACATTTTATATAAGATATATAAGGAGTTTCATAAAGTTAAAAGATTTTGTAACCTCATGGAAATATATATATAAATCTCATATATCAATTGACAAATAGTTTTAAGCTTAGTTTAGAACTTTGGCCCTAACATTAGGATATAAAGTATATTTTGATCCTTATGTAATTGATAAAAAATATACTTTATAAATAAAAGTCTATAGTTAATACTTTATAAATTTAAATCACATCATATAAATGTGGATTTTTACAATCTTGTAGTAACATGATAAAATTCATATTATCTTATAACTAATGTGTTCACTTGTGTATATAACTAAACGTAATATTATGAGGTATTCATTTGATTAGATTTAATAAAAATTAAATTTATATAGATATTCTTGTATTTTATATAATCAGATATGTGTATAAATACCCATTTTAATTAATTAATAATAAATTAATAGGTGATAAAGATTTAATATTGTTATATTTTGACCTATTAAATTAACATAAATTATTAATTTTTAAAATTTTTTAAGATAATGAAAATTTCTATAAAAAAAATTTTACATATATATAATTTTTAAAAATTGGAAGAGGTTCTTTATATAATCCTTTATATGAAAAGAACTGTAAAAACTAATTGTGCTTGTTCTATATGTTCAATAGATACATGTTTATGTAATATTAATTTACTGAATAATTCTGATAAATAATTAAATCTAATAATATAATTAACTAGTATCGAAATTGTCACAAGTTAATTTAATATTATACTAACATTGTTAATCATGGCTATATCTTCTTCATTTAAATATAATAAAAATATTCTAAATGTTAATAAACACAAGTTTTTTCTACTTAATGATGGCAATTTGATATTCAACAAGAGGGTAGTGGGTCATCGCTATCGTCTGCGGTTGAATTAAGAGCCAAACATGTTATGATAGACTAGAAAGCTTTCACAAATCCTACTAATAAGGTTATCACGCTTTACATGAGTAACCTGTTGTTAAGTAATTGTTATTAATGGCTCTATAATAGCATTATGTGCCGCTGCTTTTCTTTTTACACCACTCAAGAACGCAATTTTATCGTAGATCTAACATAACTATGTCGAAATAGTAGGGTGAATGGATCAAGGCCGTAGTGGTGCTACTATTGCTGAATATAATTTACCCCGTGCCTGAAACAAACCGCTGCGAAGAAGACAAAAAAATGGTCATAACGGGGTTTACATGTACCCGCGTAATTCTTGAGTCTCTACTGATTCCTTAAATCAGTTTTAGATCCCTTATAAAGTATGCTTTTGAGTTTTTAGCGAGTTAACGGTCTAGAGCCATCAGCAATTTGTCAAAGAAGTCAGTGTACAAACTTGAGACCGCCTTTGTATTTAGGTTTACCTATTGGAACAAGAACCGGCTTAACCTAATATAATTCTGCTTAGTAGGACTCAATTAATGGCTAATAACACTAAGTGGGTCATGTACAAGAGAACTATTACGTTAATTTTGCAGTCTAGCTAGGTAGAAACATATACCGGCCTTAATTGTCCGCTAATTATAACCTTACCGTCATTATTCAGATGGACATGTTTCTGTTAATATGCTTTGAATCGCTAAGTAAAAAGCTAAGAAAACATAGTTACATTGATCTGCACCGTAGGCAAATAAACCAAACTGAAATGATCCGCAAAGATTCAGCTCGTTAATGCTAGAGTCACTATTTAATCATCATTAGTTTCCCTCACGTGGTCTGGGGGCTAATGTCGCAGTGAATCGCAATTAAGCTCCCGACGTTATGATGACGGTTATGATCGAGCCTCTGCCGTAAATTAGGTTGCTCATAATGGTCATATGTCACTGCTTGCAGGCACGATCGGACGGTGAAGGGGCAGGCTGGGGTGGAAACCAAAGCCGTATGTCTGGGGGTCAGCTAGCCGCGGTCCATCTGTACCGACCGTGGGGCTCAGAAGATTGACTGTCCTGAGTAAAGGCGAACGTGGCTCAACGTGCATCGTCGGATAGTAACGGGATCATCCCGGCCTGGCGATACCGTGGTCCGGTACCGGCGTTATATTGACCCACTGCACGACCTCAGGGATCGATTGCTGGTTTCTATAGTTCGATGTGAGGACTCGGACTCAATCGCGGCCGTGGGCCTCTTGGGGGTTATTGCGCGACACGCGTAGCCATAACTCGATGTTTCGTTGCCGGACGGTCGTTCATTGACCCGATAGACTAGAAGCCCGGGTACCTCAGGTTTCGAAAGTACTTCAACACGGACAGCTCTAACCAGTCCCATAGATGTTGTGAGGTGAACCCGTGGGCGGCTCCGTTATATGGGTGTGCGGCTTGACTTGATTCACACGGCAGTTGTCATATTTCAGACGGCGCTGCTTCTACCACGGCACTAGCGTGGAAATTCCGATCGCTCCGATAGAACGCTATGGCGTGTCGGGCGTCAAACGCCAACCTTCTCCGGGGGAGGTTCCTGTCGGGGGTAGCGTGGCCGGACAGGGGTCCATGTTAGGTCTCCGCCTAGGATCTCCGCGTCAAGACGTAATTGATACCGGACGCGGGTGTATCCTTCAGTCGTCGTTCAGAACTAATGCTGGTTCGATGCCCCAATTAGTGATTACCCCAAACACTCGCCCGCAACCACATGGCCCTGTCGCTGACATCATCCGCCCGCCTGAGGCTATATGACCGGGCATGCATTCCTTAGCGTAGTAGTCTGCGGACCATGCCCACGAGTTTTGATCTCCATCTGCACGCGTCGGTCTGTCAGATTGAAAGGCATGTTAAGCGGATACGGGACGAAGGCTTCTGGGTTAACGTGTTGTTGTGTGAACCCTGCCACGGCGGCCCTGGTGGCCGCCCAGCGAGGGCCTCTCGGAGGGGGAGGGCGGTTCTCTACCGCCCGGCACGCACTGGCGAGCTCGTCCCAGAGCCGCGGTCGGCCCAGCCCCCCCGGCGGCCGGGGACCCACCGGCCAGGGCGGTAAGGGCCTCCCCAGCCTGCCAGCGCGGCCTCTCTGCCAGGTTGGGGGGCTGCGTCTCTCCTTCCCCCAGCCGGCAGGCGAGGACCCCGGACGTGGCCGCGGGGGGGGGCGCCGCGGGAACCCCGCTGCGGGCGCTGCTATAGACCCCGCGGAGGCGGCTAACGGGCGGCCGGCCGCGGCGGCGTCCCGCGTGGGGGCGGGGCGCGGGCGCGCATGCGCGTTCAGCCCGCGGGAGCCGGGTCGTGCCGACCTCCCGCGACTCGCCGGCGGAGCCCGGGGGGAGCCGTCCACCCGGAGGTCCGGCGGCAGGGCCGCCGGGGCGCCCACCCCTGCGGCGATCGCCGTAGCGGAGGCGCACCACGTTAGCGGCTCCACGCGCGACCCGATCATGCCCAGGGGGCCGCTCACGGCGCGGGGGCGGGCTCAGGCTGAGAGGACACACGGGAGGTCTTGGCGGCCCGCCACTCAGCCGCGTCCTAAGCGGCCGCGACCACCGGGAGGCGCGCGCCTCCGCGGGCGGGCGCTTCCCGGTCTGGCCGGCCGTGCCGACCAGCGCCGTGGGTGTGGCCGGGAATGCCCAGGGCCGGCCGTCTCCCGCTGGGTGCGGTACAGCCCGCCTCTGCCGGCCGTCGGACGCGCCGCGCGGCTCACTGGTGTCACCCGGGGCGGATGGCCGCCCATCCCTCCACGCCCCGGCCGGGTCGGCCGAACGGGGCCGGCAGCGGCGTGGCACCGGCGCCCCGTGCCGCGCGCGGTGCGGCCGGCCGAAGCTCGTGGGGCGGCCGCAGCAGCACGGGTCTCCGTCCCGCGCCCGCAGGCCAGCGGACCTCCGCCTCCGATGCGGGCGGGGCAGGGC     
J       TTGAATAAAATTATTTAAAATTAGATTTAATTTCTAAAAAAGAAAATTAAATAGAATAACACTACATAAGTCTCGTATTTAGTTTATTAACAATCGGGAGAATAAATTAACTTCCAAAATTATAACGAAAAATTAAATTAATGTTTCTCCTATAGATCATTTTATATAAGATATATAAGGTGTATCATAAAGTTAAAAGACTTTGTAACCTCATGGAAATATATATATAAATCTCATATATCGATTGACAAATAGTTTTAAGCTTAGTTTAGAACTTTGGCCCTAACATAATGTTATAATTTATATTTTGATCCTTATGTAATTGATAAAAAATATACTTTATAAAAAAAAGTCCATAGTTAATACTTTATAAATTTAAATCACATATTATAAATGTGGATTTTTACAATCTTGTAGTAACATGATAAAATTCATATTTTCTTAGAACTAATGTGTTCACTTGTGTATATAACTGTACGTAATATTATAAGGAATTCATTTGATTAGATTTAATAAAAATTAAATTTATATAGATATTCTTGTATTTTAAATATTTAGATATGTGTATAATTACCCATTTTAATTAATTAATCATAAATTAATAGGTGATAAAGATTTAATATTGTTATATTTTGACCTATTAAATTAACATAAATTATTAATTTATAAAATTTTTTAAGATAATGAAAATTTCTATAAAAAAAAATTTACATATATATAATTTTTAAAAATTGGAAGAGGTTCTTTATATAATATTTTATATGAAAAGAACTGTAAAAACTAATTGTGCTTGTTCTATATTTTCAATAGATACATGTTTATGTAATATTAATTTACTGACTAATTCTGATAAATAATTAAATCTAATAATATAATTAACTAGTATCGAAATTGTCACAAGTTAATTTAATATTATACTAACTTTGTTAATCATGGCAAAATCTTCTTCATTTAAATATAATAAAAATATTCTAAATGTTAATAAACACAAGTTTTTTCTATATAATGAGGGCAATTGGATATTTATCAAGAGGGTTGTGGGTCATCGCATATCTCTGCGGTTGAATTAAGAGCCAAGCATGATATGATAGGCTAGAAAGGTTTCACACATCCTGCTAATAAGGTTATTACGCTTTACATGAGTTAGCTGGTGTTAAGTAACTGTTATTCGTGGCTATATAATTGAATTCTGTGCCGCTGGTTTAATTTTTACACCACTCAATAACGCAATTTGATCTTAGATCTAATATAACTATGTCGAAATAGTAAGGTGAATGGATCAGGGCCGTAGTGGTGCTGCTATTGCTTAATATAATTTACCCCGAGCCTGAAACAAAGTTCTTCGAACAAGACAATAAATTGGTCATAACGGGGTCGGCATGTACCCGGTTAATTTTTGGGTCTCCACTGAATCCTTAAATCAGTTTTATATCCCTTATAGAGTATGCTTATGAGTTTTTAGCGAGTTACCGGTGTAGAGCCATCATCAATTATTTAATGAAGTCAGTTTACAAAATGGTGTCCGCCTTTGTATTCAGGTTTACCTATTGGAATAAGAACCGGCTTAAGCTAATATAATTCTGCTTAGTAGGACACAATTAATGCTTGATATCACTAAGTGGGTCATGTACAAGGGAACTATTAAGTAATTTATGCAGTCTAGCGAGGTAGAAACATTTACCGGCCTTAATTGTCCGCTAATTATAACCTTTCCGTCATTATTAAGATAGACATGATTCTGTTAACATTCTTTGCTTCGCTAAGTTTAAAACTAAGTAAAAATGGTTACATTGATCGGACCCGTACGCAAATAATCCAAACTGAAATGATCCGAAAAGATTCAACTCGTTAATGACAGAGTCACGATTTAATCATCATTCGTCTCCCTCACGTAGTCTGGTAGCTAATGTTGCAGTGAATCGCAAATAAGCTCCCGACGCTATGCTGACGGTTATGATCGCGCCCCTGCCGTAAATTACGGTGCTCATAATGGTCATATCGCAGTGCTTGCAGGCACGGTCGGGCGGGGAAGGTGCGGGGTGGGGGCGAAAGCCAAGCCGTACGTCTCGGTGTCAGGTGGCTTCGGGAAATCTGTCCCGACCGTGGGACTCACAAGATTGACTGTCCTGAGTAAAGGCGAACGTGGTTCAACGTGCAACGTCGGATAATAACGGGATCATCCCGGCCTGGCGATACCCTGGTCCGGCCCCGGCATTATCGTGAGCCACTGCACGACCTCAGGTATCGAGTGCGGGTGTCCATAGTTCGGCGGGAGGACTCGGACTCAATCCCGGCCCTGGGCCTGTTGGGGGTTATGACGCGACATTAATGGCAGTAGCTCGATGTTTCATTGGCGGACGGCCGCTCATTGATCCGCTAGACCACAAGCCCAGGTACCTCGGGCTTCGAAAGTCCTTCATCACGCAGAGGTCTCATCAGTCCAATAGACGTTGACAGGGGAACCCATGGGCGGCACTGTTATATGTGTGTGCGACTTTACTTGATCCTAACGGCAGTTGTGATGTTACAGACGGAGCTGCTTCTACCACGGCCCGAGCATGGAATGTCCGAGCGCTCGGATAGAACGCTATGGCGTGTGGGGCGTCAAACGCCAAACTTTTCCGGGGGAGGTTTCTGTCGGGGGTAGCCTGGTCGGACAGGGGACCATGTTAGGTCTCCGCCTAGGATGGCCGCGTCAAGACGCAATTGATACCGAACCCGGGTGGCTCCTTCAGTCGTCGCTCAGAACTAATGCTGGTTCGATGCCCCAATTGGTGATTACACCCAACACTCTCCCGCAACCACATGGCCCTGTTTCGGACATGAGCCGCCCGCCCGAGGATATATGACCGGGCATGCCTCCCTTGGCGTAATGGTCTGCCGACCTTACCCACGAGTTTTGCTCTTCAGCTGCACGCGTCCGTCTGTCAGATTGAAAGGCATGTTAACCGGGTAAGGGTCGAAGGCTTCTGCGTTCACGTGTTTGTTTGTGAATCCTGCCCCGGCGGCCCTGGTGGCCACCCAGCGAGGGCCTCACGGAAGGGGGGGGCGGTCTCCTACCGTACGGGACGCACTGGCGAGCTCGGCCCGGAGCCGCGCTCGGCCCAGCCCCCCGTGCGGCCGGAGACCGACCAGCCAGGGCGGTAAAGGCCCCCCGAGGCTGGCCGCGCGGGCTCTCTGCCGCGCCGGCGGGCTGCGTGTCTCCTTCCCCCAGCGGGCATACGAGGCCCGCGGAGGTGGCCGCGGGCTGGGGCGCCGCGGGAACTGCGCTGCGGGCGGAGCTATAGACCCCGCGGAGGCGGCTGACGGGCCCGCCGCCCCCGCGGCGTACCGAGTGGGGGCGGGGCGCGCGCCCGCATGCGCGTTCAGCCCCTGGCCGCCGGGTCCTGCGGACCTCCCGCGACTCGCCGTCGGTGCCCGCGGGGCGCCGTCCGCCCGGAGGTCCGGCGGCAGGGCCGCCGGGCGGCCCACCCCTGCGGCGATCGCCGTAACCGGGGCGCACCACGGTAGCGGCTCCACGGGCGACCCGATCATGCCCAGCGGGCCGCTCACGGCGCGGCGGCGGGCCCAAGCTGAGAGGACACACCGGAGGTCTTGGCGGCCCTCCACTCAGCCGGATCCTGATCGGCCGCGACCACCGGGAGGTGCGCGCCTCCGCCCGCGGGCGTTTCCTGGTCTGGCCGGCAGTGCGCACGAGCGCCCCGGGTGTGGCGGGGCATGCCGGGGGCCGCCCGTCTCCCGGTGGGACCGGCACAGCTCGCCTTCGCGGGCCGTCGGACGCGCCACGTGGGTCACTGGGTTCACCCGGGGCGGATGGCCGCCCATCCCTCCGCGCCCCGGCCGGCGCGGGCGAACGGGGGCGGCAGCGTCGTGGCACCGCCCCCCCGTGCCGCGCGGGCTGCGACCGGCCCAAGCGGGTGGGGCGGCCGCAGCACCCCGGGTCTCCGTCCCGCGCGCGCACGCCAGGGGACCTCCGCCTCCCAGGCCGGCAGGCCACGGC     
I       TTGAATAAAATTATTTAAAATTAGATTTAATTTCTAAAAAAGAAAATTAAATAGAATAACACAAAATAAGTCTCGTATTTAGTTTATTAACAATCGGGAGAATAAATGAACTGACAAAATTATAACGAAAAATTAATTTAATGTTTCTCCTATAGATCATTTTATATAAGATATATAAGGAGTATCATAAAGTTAAAAGATTTTGTAACCTCATGGTAATATATATATAAATCTCATATAACTATTGACAAATAGTTTTAAGCTTAGTTTAGAACTTTGGCCCTAACATAATGTTACAATATATAATTTGATCCTTATGTAATTGATAAACAATATACTTTATAAACAAAAGTCGATAGTTAATACTTTATAAATTTAAATCACATCATATAAATGTGGATTTTTACAATCTTGTAGTAACATGATAAAATTCATATTGTCTTAGAACTAATGTGTTCACTTGTGTATATAACTATACGTAATATTATTAGGTATTCATTTGATTAGATTTAATAAAAATTAAATTTATATAGATATTCTTGTATTTTAAATAGTTAGATATGTGAATAAATACCCATTTTAATTAATTAATAATAAATTTATAGGTGATAAAGATTTAATATTGTTATCTTTTGACCTATTAAATTAACATAAATTAGTAATATTTAAAATTTTTTAAGATAATGTAAATTTCTATAAAAAAAATTTTACATATATATAACTTTTAAAAATTGGAAGAGGTTCTTTATATAATATTATAAATGAAAAGAACTGTAAAAACTAATTGTGCTTGTTCTATATTTTCAATAGATACATGTTTATGTAATATTAATTAACTGACTAATTCTGATAAATAATTAAATCTAAGAATATAATTAACTAGTATCGAAAATGTCACAAGTTAATTTAATATTATACTAACATTGTTAAACTTGGCACTATCTTCTTCATTTTAACACAATAAAAATATTCTAAATGTTAATAAACACAAGTTTTTTCTATTTAATGAGGGCTCTTGGATATTTATCAAGAGTGTCGTGGTTCATCGGAGGTATATGCGGATGAATTAAGAGCCAATCATGTTATGATAGGCTAGAAAGGTTTCACATATCCTGCTAATAAGGTTATGACGCTTTACATGAGTGACCTGTTGTTAAGTAACTGTTATTTCTGGCTCTATCATCGCATTGTGTGCCGCTGCTTTTATTTTTACACCACTCAATAACGCAATTTGATCGTAGATCTAATATAACTATGTCGAAAGAGTAGGGTGAATGGATCAGGGACGTAGTGGTGCTACTATTGCTTAATATAATTTACCCCGGGCCTGAAACAAAGCACTGCGAAAAAGACAAGAAATTGGTCATAACGGGGTTGGCATGTACCCAATTATTTCTTGGGTCTCCACTGACACCTTAGGTCAGTTTAAGATCCCATATAAAGTTTGCTTATGAGTTTTTAGGGAGTTAGCGGTGTAGAGCCATCACCAATTATTTAATGCAGTCAGGTTACAATTTTATGTCCGCCTTTGTATTTAGGTTTACCTATTGGAAGAAGAACCGGCTTAACCTAATATAATGCTGCTAAGTAGGACACAATTAATCCAGGATATCACTAAGTGGGTCATGTACAAGAGAACTATTATGTAAGTTATGCAGTCTAGCGAAGTAGAAACATTTAACGGCCTTAATTCTCCGCTAATTATAACCTTACCGTCATTAATAAGATGGACATGTTTCAGTTAAAATCCTTTGGTTCGCTAAGTAAAAACCTAAGTGAACATAGTTACATTGATCGGAACCGTGGGCAATTAAACCAAACTGAAATGATCCCAAAGGTTTCAACTCGTTAATGCCAGAGTCAAGATTTAATCATCATTAGTTTCCCTCACGTAGTCTGGGGGCTAATGTGGCAGTGAATCGCAAATAAGCTCCCGACGATATGATGACGGTTGTGATCGAGCCACTGCCGTAAATTAGCTTGCTCCTAATGGTCATACATCAGTGCTTGCCGGCACGATCGGACGGGGAAGGGGCCGAGTGGGGGCGCAACCCAAGCCGTACGTCCCGGAGCCAGCGAGCGTCGGGACATCTGTACCGACCGTGGGGCTCAGAAGATTGACTGTCGTGAGTAAAGGCGAACGTGGGTCAACTTGCAATGTCGGATGCTAACGGGATCATCCCGGCCTGGCGATACCGCGGTCCGGTCCCGGCATAATTATCAGCCACTGCCCGACCTCAGGGATGGAATGCGGGTGTCCATAGTTCGGTGTGCGGACCCGGACTCAATCGCGGCCCTGGGCCTGTTGGGGTTTTTTACGCGTCATTAGTGGCCGTACCTCGATGTTTCATTGCCGGCCAGCCGTTCATTGAACCGATAGACCCGAAGCCCCGGTACCTCGCGGTTCGAAAGTTCTTCATCACGGAGAGGTGTCAGGAGTCCTATAGATGTTGAGAGGGGAACCCATGGCCGGCTCTGTTCTATGTGTGAGCGCCTTTACTTGATCCTAACGGCAGTTGTGATATTGCAAATGGAGCTGCCTCTACCACGGCGCGAGCTTGGAATTTCTGATCGCTCGGGTAGAACGCTATGGCGTCTCGGGCGTCAAACGCCAATCTTCTCCGGGGCAGGTTACTGTCGGGGGTAGCGTGGCCGGACAGGGGCCCATGTTAGGTCTCCGCGTAGGATGTCCGCGTCAAGACTCAATTGATACAGAACGCGGCTGGATGCTTCAGTCGTCAATCAGAACTAATGCCGGTTCGATCCTGCAGTTGGTGATTGCTCCAAACACTCGCGCGCAACCACATGGCCCCGTTGCTGACATCATCCGCCCGCCTGAGGTTATATGACCGGGCATGCATCCCTTGGCGTAATAGTCGGCTGACCCTACCCACGGGTTTTGATCTTCAGCTGCACGCCTCGGTCTGTCAGATTGAAAGGCATGTTAACTGAATACGGGTCGAAGGCTTCTCGGTTCACGTGTTGATTTGTGAATCCTCCCTCGGCGGCCCTGGTGCCCGCCCAGCGAGGGCCCCACGGAAGGGGCGGGCGGTTTCCTACCTGGCGGGACGCACTGGCGAGCTCCTCCCCGAGCCGCGCTCGGCCCCGCCCCCCCGGCGGCCGGAGACCTACCCGCCCGGCCGGTGATGGCCCCCCGAGACTGGCCGCGCGGGCTCTCTGCCGCGCGGGCGGGCTGGGCGTCTCCTTCCCCCACCGGGCAGGCGAGGCCCGCGGAGTTGCGCGCGGGCAGGGGCGCCGCGGCCACCGGGCTGCGGGCGCTGCTCTAGACCCCGCGGAGGCGGGTGACGGGCGGCCCCCCCCGGCGGCGTCCCGGGTGGGGGCGGGGCGCGGGCCCGGAAGCGCGTGCAGCCCCAGGCAGCCGGGTCCTGCGGACCTCCGGCGCCTCGCCGGCGGTGCCGGCGGGGCGCCATCCCCCCGGAGGTCCCGGGGCCGGGGCGCCGGGGGGCCCACCCCTGCGGCGATCGCCGTAGCTGGGGCGCACGACGGTAGGGCCTCCACGGGCGACCCGATCATGCCCAGCGGGCCGCTCACGGCGCGGCGGCGGGCGCAAGCTCAGAGGACACACCGGAGGTCTTGCCGGCCCTCCACTCAGCCGCGCCCTAAGCGGCCGCGACCACCGGGAGGCGCGCGCCTCCAGCCGCGGGCGTTTCCCGGTCTGGCAGGCTGTGCCCACGAGCGCCAGGGGTGTGGCCGGGAATGCCGGGGGCCGCCCGTCTCCCGGTGGGTCCTGGACAGCCGGCCTATGCGAGCCGTCGGACGCGCCCCGTGGGTCACTGGGGTCACCCGGGGCGGAAGGCCGCCCATGCCTCCACGCCGCGGGCGGCTCGGGCGACCGGGGCCGGCAGCGGCGTGGCACCGGCGCGCCGTGCCGCGCGGGCTGCGACCGGCCCCAGCTCGCTGGGCGGCCGCAGCACCACGGGTCTCGGTCCCGCGCCCCCGCGCCAGCGGACCTCCGCCCCCCCTGGGGGCGGGGTAGGGA     
H       TTGAATAAAATTATTTAAAATTAGATTTAATTTCTAAAAAAAAAAATTAAATAGAATAACACAAAATAAGTCTCCTATTTAGTTTATTAACAATCGGGAGAATAGATTAACTTACAAAATTATAACGAAAATTTAAATTAATGTTTCTCCTATAGATCATTTTATATAAGATATATAAGGTGTATCATAAAGTTAAAAGATTTTGTAACCTCATGGTAATATATATATAATTCTCATATAACTATTGACAAATAGTTTTAAGCTTAGTTTAGAACTTTGGCCCTAACATACTGATAAATTATATATTTTGATCCTTAAGTAATTGATAAATAATATACTTTATAAAAAAAAGTCTATAGTTAATACTCTATAAATTTAAATCACTTCATATAAATGTGGATTTTAACAATCTTGTAGTAACATGATAAAATTCATATGATCTTAGAACTAATGTGTTCACTTGTGTATATAACGGTACGTAATATTATAAGGAATTCATTTGATTAGAGTTAATAAAAATTAAATTTATTTAGATATTCTTGTATTTTACATACTAAGATATGTGGATAATTACCCATTTTAATTAATTAATAATAAATTTATAGGTGATAAAGATTTAATATTGTTATCTTTTGTTCTATTAAATTAACATAAATTATTAATTTTTAAAATTTTTTAAGATAATGAAAATTTCTATAAAAAAAAATTTACATATATATAAATTTTAAAAATTGGAAGAGGTTCTTTATATAATATTTTACATGAAAAGAACTGTAAAAACTAATTGTGCTTGTTCTATATATTCAATAGATACATGTTTATGTAATATTAATTGACTGAATAATTCTGATAAATAATTAAATCTAATAATATAATTAACTAGTATCGAAATTGTCACAAGTTAATTTAATATTATACTAACTTTGTTAATCATGGCTTAATCTTCTTCATTTAAACAAAATAAAAATATTCTAAATGTTAATAAACACAAGTTTTTTCTATATAATGACGGCCATTCGATATTCATCAAGAGTGTCGTGGGTAATCGTATACTTCTGCGGTTGAATTAAGAGCCAAACTTGTTGTGATAGGCTAGAAAGATTTCACAAATCCTTCTAATAAGGTTATGACGCTTTGCATGAGTAAACTGTTGTTAAGTAATTGTTTTTGATGGCTTTATAATAGAATTGTGTGTCGCTGGTTTAATTTTTACACCACTCAATAACGCGATTTCATCATTGATCTAACATAACTATGTCGAAAGAGAAGGGTGAATGGATTAAGGTCGTAGTGGTGCTTCTATTGCATAATATAATTTACCCCGGGCCTGAAACAAACCCCTGCGAAAAAGACAAGAAATTGGTCATAACGGGGTCGGCATGCACCCGGTTAATTCTTGGGTCTCCACTGAAGCCTTAAATCAGTTTCAGATCCCTTATAAAGTGTGCTTATGAGTTTTTAGCGAGTTACCGGTGTAGAGCCATCAGCAATGAATTAATGCAGTCAGGATACCATATTGCGTCCGCCTTTGTATTAAGGTTTACCTATTGGAACAAGAACCGGCTTAACCTAATATAATTCAGCTTCGTAGGACACAATTAATCCACAATAACACTAAGTGCGTCATGTACAAGAGGACTATTAAGTAACTTGTGCAGTCTAGCAAGGTAGCAACATTTTCCGGCCTTAATTCTCCGCTAATTATAACCTTACCGTCATTAATAAGATTAACATGTTGCTGTTAACATTATTTGGTTCGTTAAGTAATAAACTAAGTGAATCTCGTTACATTGATCGGTCCCGTGGGCAATTAAACCAAACTGAAATGATCCCGAACGTTCCATCTCGTTAATACCAGAGTCATTATTTGATCATCATTCGTTTCCCTCACGTGGTCTGGAGGCTAATGTGGCAGTGAATCTCAACTAAGCTCCCGAGGATATGATGACGGTTATGATCGCGCCACTGCCGTAAATTAGGGTGCTCCTAATGGTCATATGTCAGTGCTTACAGGCACAATCCGACGGGGAAGGGGCGGAGTGGGGGGGCAAACAAAGCCGTACGTCACGGTGTCAGTTCGCCGCGGGTCATCTGTGCCGACCGTGGGTCTCAGAAGATTGACTGTCGTGAGTAAAGGCGAACGTGGTTCAACGTGCAACGTCGGATACTAACGGGATCATCCCGGCCTGGCGATACCGGGGTCCGGTCCCGGCATACTGCGCAGCCCCTGCGCGACCTCAGGGATCGAATGCCGGTGTCCATAGTTCGGCGTGAGGACCCGGACTCAATCGCGGCCCTGGGCCTGTTGGGACTTATTGCGCGACATTGGTGGCAGTAACTCGATGTTTCATCGCCGGACGGCCGTTCATTGAGCCGCTAGACCAGAAGCCCGGGTACCTCGTGCTTCGAAAGTACTTCATCACGGATAGGTCTCAGCAGTCCAATAGATGTTGATAGGGGAACCCATGGGCGACGCTGTTCTATGTGTGTGCGCCTTTACTTTATTCTAACGGCAGTTGTGATGTTGCAAACGGAGCTGCTTCTACCACGGCTCGAGCTTGGAAGTTCAGATCGCCCCGATAGAACGCTATGGCGTGTCGGGCGTCAAACGCGAAACTTCTCCGGGGCAGGTTACTGTCGGGGTTAGCGTGGGCGGGCAGGGGCCCATGGTAGGTCCCCGCCTAGGATGTCCGCGGGAAGACGCAATTGATTCCGAACGCGGGTGGGTACTTCAGTCGTCGTTCAGACCTAGTGCTGGTTCGATGCCCCAATTTGTGATTACTCCAAACACTCTCCCGCAACCACATGGCCCGGTTGCTGACATCACCCGCCCGCCAGAGGCTATATGACCGCGCATGCCTCCCTTGTCGTACTAGTCTGCCGACCTTTCCCACGAGTTTTGACCTGCACCTGGACGCGTCGGTCTGGCAGATTGAAAGGCATGTTAACCTGATAAGGGTCGAAGGCTTCTGCGTTCACGTGTTGTTTTGTGACCCCGGCCTCGGCGGCCCTCGTGGCCACCCAGCGAGGGCCCCGGGGAAGGGGAAGGCGGTTTGCTACCGGACGGCACGCATTGGCGACCTCGCCCCGGAGCCGCGCTCGGCCCGGCCCCCCGCGCGTCCGGCGACCCACCCGCCCGGCCGGTAACGGCCCCCCGAGGCTGCCCGCCCGGGCTCTCTGCCGCGCAGGGGGGCTGCGTGTCTCCTTCGCCCAGCGGGTATGTGAGGCCCGCGGAGGTGCGCGCGGGCGGGGGCGCCGCGAGAACTGCGCTGCGGGCGGTGCTATAGACCCCGCGGATGCGGCTAACGGGCGCGCCGCCGCGGCGGCGTCCCGTGTGGGGGCGGGGCGCGGGCGCGCAAGGGCCTTCAGCGCGGGGGCGCCGGGTCCTGCCGACCTCCGGCCACTCGCCGGCGGTGGCCTAGGGGCGCCATCCGCCCGGAGGTCCGGCGGCAGGGTCGCCGGGGGGCCCACCCCTGCGGCGATCGCCGTAGCGGCGGCGCACAACCGTAGCGGCTCCACGGGCGACCCGATCATGCCCAGCGGGCCGCTCACGGCGCCGCGGCGGGCTCAAGGTGAGAGGACACACGGGAGTTCTTGGCGGCCCGCCACTCAACCGCGTCCTAAGCGGCCGCGCCCACCCGGAGGCTCGCGCCGCCGGCCGCGGGCGCTTCCTGGTCTGGCCGGCCGTGCCCACGAGCGCCAGGGGTGTGGCCGGGAATGCCGGGGACCGACCGTCTCCCGCTGGGTGCCGAATAGCCCGCCTGCGCTGGCCGTCGGACCCGCCCCGTGGGTCCCTGGGGTCACCCGGGGCGGAGGGCCGCCCATGCCTCCAGGCCCCGGGCGGCTCGGCCGAACGGGGCCGGCAACGCCGTGGCACCGGCGCTCCGGGGCGCGCGGGGTGCGACCGGAAGAAGATGGCAGGGCGGCCGCAACACCACGGGTCTCCGTCCCGCGCCCGCCCGCCAGCCGACCTCCGCCTCCGGTGCGGGCGGGGCAGGGC     
G       TTGAATAAAATTATTTAAAATTAGATTTAATTTCTAAAAAACAAAATTAAATAGAATAACACAAAATAAGTCTCATATTAAGTTTATTAACAATCGGGAGAATAGATTAACTTACAAAATTATAACGATAACTTAAATTATTGTTTCTCCTATAGAACATTTTATATAAGATATATAAGGTGTATCATAAAGTTAAAAGATTTTGTAACCTCATGGTAATATATATATAATTCTCATATATCTATTGACAAATAGTTTTAAGCTTAGTTTATAACTTTGGCCCTAACATATAGTTATATTTTATATTTTGATCCTTAAGTAATTGATAAATAATATACTTTATAAATAAAAGTCTATAGTTAATATTTTATAAATTTAAATCACATATTATAAATGTGGATTTTAACAATCTTGTAGTAACATGATAAAATTCATATTTTCTTTGAACTAATGTGTTCACTTGTGTATATAACTAAACGTAATATTATTAGGAATTCATTTGATTAGATTTAATAAAAATTAAATTTATATAGATATTCTTGTATTTTAGATATTGAGATATGTGTATAAATACCCATTTTAATTAATTAATAATAAATTAATAGGTGATAAAGATTTAATATTGTTATCATTTGACCTATTAAATTAACTTAAAATATTAATATTTAAAATTTTTTAAGATAATGATAATTTCTATAAAAAAAAATTTACATATATATAAATTTTAAAAATTGGAAGAGGTTCTTTATATAATAATATATATGAAAAGAACTGTAAAAACTAATTGTGCTTGTTCTATATGTTCAATAGATACATGATTATGTAATATTAATTTACTGACTAATTCTGATAAATAATTAAATCTAATAATATAATTAACTAGTATCGAATATGTCACAAGTTAATTTAATATTATACTAACTTTGTTAATCATGGCACTATCTTCTTCATTTAAACAAAATAAAAATATCCTAAATGTTAATAAACACAAGTTTTTTCTATTTAATGATGGCGGTTGGATATTAAACAAGAGTGTAGTGGTTCATCGCATACATGTGCGGTTGAATTAAGAGCCAACCGTGTTATGATAGTCTAGATAGTTTTCACATATCCTACTAATAAGGTTATGACGCTTTACATGAGTAACCTGTTGTTAAGTAACTGTTATTTATGGCTTTATCATTGAATTCTGTGCCGCTGCTTTTAGTTTTACACCACTCAATAACGCTATTTCATCTTTGATCTAAAATAACTAAGTCGAAAGAGCAGGGTGAATGGATCAAGGACGTAGTGGTGCTGCTATTGTTCAATATAATTTACCCCGAGCCTGAAACAAAGCCCTGCGGACAAGACAATAAATTGGTCATAACGGGGTTGGCATGTACCCACTTAATTCTTGGGTCTCCACTGATTCCTTATATCAGTTTTATATCCCCTATATAGTATGCTTATGAGTTTTTAGAGAGTTAACGGTCTAGAGCCATCACTAATTTATTAAAGAAGTCCGTTTACAAATTCGTGTCCGCCTTTGTATTGAGGTTTAGCTATTTGAACAAGAACCGGCTTAAACTAATATAATCCTGCTTGGTAGGACACAATTAATGCTAAAAATCACTAAGTGTGTCATGTACAAGAGGACTATTACGTAACTTTTGCTGTCTAGCGAGGTAGAAACATGTACCGGCCTTAATTCTCCGCTAATTATAACCTTACCGTCATTATTAACATTGACATGTTTCAGTTAACATTCTTTGGATCGCTAAGTAAAAATCTAAGTGAAAATCGTTACATTGATCGGACCCGTCGGCAAACAACCCAAACAGAAATGATCCCAAAAGGCTCAACTCGTTAATGCCAGAGTCATGATTTTATCATCATTAGTTTCCCTCACGTTGTCTGGGGGCTAATGTGGCAGTGAATCTCAAATAAGCTCCCGAAGATATGGTGACGGTTATGATCGAGCCACTGCCGTAAATCAAGGTGCTCATAATGGTCATATATCAGTGCTTGCAGGCCCAATCCGACGGGGAAGGGGCTGAGTGGGGGGGAAATCAAAGCCGTACGTCACGGTGTCAGCTAGCCGCGTGACATCTGTGCCGACCGTGTGGCTCACAAGATTGACTGTCCTGAGTAAAGGCGAACGTGGGTCAACGTGCAACGTCGGATAATAACGGGTTCATCCCGGCCTGGCGATACCGCGGTCCGGTCCCGGCGTGCTCCTCACGCGCTGCGCGACCTCGGGGATCGAATGCGGGTGTCCATAGTTCGGCGTGGGGACCCGGACTCAATCGCGGCCCTGGGCCTGTTGGGGGTTATGGTGCGACATTCGTGGCCGTAACTCGATGTTTCATCGCCGGACGGCCGATCAATGAACCGCCAGACCAGAAGCCTGGGTACCTCGGGCTTCGAAAGTTCTTCATCACGGAGAGGTTTAACCAGTCCAATAGATGTTGAGAGGGGAACCCATGGGCGCCTCTGTTTTATGTGTGCGCGACTTTGCTTGATCCCAACGGCAGTTGTGATGTTGCAAAAGGAGCTGCTTCTACCACGGCCCCAGCATGGAAATTCAGAGCGCTCTGATAGAACGCTATGGCGTGTCGGGCGTGAAACGCGAAACTTCTCCGGGGCAGGTTACTGTCGGGGGTAGCGTGGGCGGACAGGGATCCATGTTAGGTCTCCGCGTAGGATGTCCGCGTCAAGACGCAATTGATACTGCACGCGGGTGAATCCTTCAGTCGTCGTTCAGAACTAATGCTGGTTCGATGGACCAATTGGTGATTACCCCAAACACTGGCCCGCAACCACATGGCCCTGTTGCTGACATCACCCGCCCGCCCGAGGCAATATGACCGGGCATGCATCCCTTAACGTACTAGTCTGCGGACCGTACCCACGAGTTTTTAGCTGCAGCTGGACGCGTCGGTCTGTCAGATTGGAAGGCATGTTAACCGGATACGGGGCGAAGGCTTCTGCGTGCCCGTGTGTAGTTGTGAATCCCGCCCCGGCGGCCCTGGTGCCCACCCAGCGAGGGCCCCACGGAAGGGGACGGCGCTTTGCTACCGTGCGGAACGCACTGGCGAGCTCGTCCCGGAGCCGCGCTCGGTCCAGCCCCCCCCGCGGCCGGAGACCCACCCGCCCGGCCCGTAATGGGCTCCCGAGGCTGCCCGCCCGGCCTCTCTGCCCCGCCGGGGGGCTGTGCGTCTCCTTCCCCCACCGGGCATACGATGACCGCGGACGTGCCCGCGCGCACGGGCGCCGGGCGAACTGCGCTGCGGGCGCTGCTATAGACCCCGCGGAGGCGGCTGACGCGCGGGCCGCCGCGGCGGCGTCCCGTGTGGGGGCGGGGCGCGGGCGCGCAAGCGCGTTCAGCCCCAGGAAGCCGGGGCCTGCCGACCTCCCGCCACTCGCCGGCGGTCCCCTCGGGGCGCCATCCGCCCGGACGTCCGGCGGCAGGGGCGCCGGGGGGCCCACCCCTGCGGAGATCGCGGTAGCGGGGGCGCACGACGCTAGCGGCTCCACGGGCGACCCGATCATGCCCAGCGGGCCGCCCACGGCGCGGCGGCGGGCTCACGCTGAGAGGACACAGGGGAGTTCTTGGCGGCCCTGCACTCACCCGCGTCCTAAGCGGCCGCGCCCACCGGGAGGCGCGCGCCTCCGGCGGCGGGCGTTTCCTGGTCTGGCCGGCCGTGCACACCAGCGCCACGGGTGTGGCTGGGAATGCGGGGGCCCGGCCGTGTCCCGCTGGGTTCCGCATAGCCCGCCTCTGCCGGCCGTCCGACGCGCCACGTGGGTCGCTGGGATCACCCGGAGCCGATGGCCGCCCATGCGTCCACGCCCCGGTCGGGCCGGGCGAACGGGGCCGGCAGCGGCGTGCCACCGGCGCCCCGTGCCGCGCGGGCTGCGACCGGCCGAAGCTGTTAGGGCGGCCGGAACACCACGGGTCTCGGTCCCGCGCCCGACCGCCAGCGTACCTCCGCCTCCGATGCGGGCGGGGCACGGC     
F       TTGAATAAAATTATTTAAAATTAGATTTAATTTCTAAAAAAGAAAATTAAATAGAATAACACAATATAAGTCTCATATTTAGTTTATTAACAATCGGGAGAATAGATAAACTTGCAAAATTATAACGAAAAATTAAATTAATGTTTCTCCTATAGATCATTTTATATAAGATACATAAGGCGTATCATAAAGTTAAAAGATTTTGTAACCTCATGGTAATATATATATAATTCTCATATATCTATTGACAAATAGTTTTAAGCTTAGTTTAAAACTTTGGCCCTAACATAATGTTATATTATATATTTTGATCCTTAAGTATTTGATAAAAAATATACTTTATAAAAAAAAGTCTATAGTTAATACTTTATAAATTTAAATCACTTAATATAAATGTGGATTTTTACAATCTTGTAGTAACTTGATAAAATTCATATTATCTTTGAACTAATGTGTTCACTTGTGTATATAACTATACGTAATATTATGAGGCATTCATTTGATTAGAATTAATAAAAATTAAATTTATATAGATATTCTTGTATTTTAGATACTAAGATATGTGAATAAATACCCATTTTAATTAATTATTAATAAATTAAAAGGTGATAAAGATTTAATATTGTTATATTTTGACCTATTAAATTAACATAAAATAGTAATTTATAAAATTTTTTAAGATAATGAAAATTTCTATAAAAAAAATTTTACATATATATAAGTTTTAAAAATTGGAAGAGGTTCTTTATATAATTATATATATGAAAAGAACTGTAAAAACTAATTGTGCTTGTTCTATATTTTCAATAGATACATGTTTATGTAATATTAATTTACTGAATAATTCTGATAAATAATTAAATCTAAAAATATAATTAACTAGTATCGAAATTGTCACAAGTTAATTTAATATTATACTAACATTGTTAATCATGGCACTATCTTCTTCATTTAAACATAATAAAAATATCCTAAATGTTAATAAACACAAGTTTTTTCTAGATAATGAAGGCGCTTGGATATTCATCAAGAGCGTGGTGGGTCATCGTAAGCATCTGCGGTTGAATTAAGAGCCAATCATGTTATGATAGGCTAGAGAGGTCTGACAAATCCTACTAATAAGGTTATGACGCTTTTCATGAGTAACCTGTTGTTTAGTAAGTGTTATTTATGGCTTTATCATCGAATTCTGTGCCGCTGCTTTTATTTTTACACCACTCAACAACGCGATTTCATCTTAGATCTAATATAACTAAGTCGAAAGAGTAGGCTGAATGGATCAAGGACGTAGTGGTGCTGCTATTGGTTAATATAATTTACCCCGAGCCTGAAAAAAATCGCTGCGCATAAGACAATAAATTGGTCATAACCGGGTAGGCATGTATCCGCCTATTTCTTGGGTCTTAACTGATTCCTTAAATCAGTTTGACATCCCCTATATAGTGTGCTTATGAGTTTTTAGCGAGTTACCGGTGTAGAGCCATCAGCAATCCATTAAGGTAGTCGGTGTACAAGATTGTGTCCGCCTTGGTATTAAGGTTTACCTATTCGAAAAAGAACCGGCTTAACCTAAGATAATACTGCTCAGTAGGACACAATTATTGTGCAATATCAGTAAGTGGGTCATGTACAAGAGAACTATTACGTCAATTTTGCAGTCTAGCCAGGTAGAAACATATATCGGCCTTAATTATCCGCTAATTATAACCTTACCGTCAATATTAAGATCGACATATTTCGGTTAACATTATTTGGGTCGCTAAGTAAAAACCTAAGTGAACATAGTTACATTGATCAGACCCGTAGGCAAATAACCCAAACTGAAATGATCCCAAATGGATCATCTCGTTAATGCCAGAGTCACGATTTCATCATCATTGGTTTCCCTCACGTGGTCTGGGCGCTAATGTGGCAGTGAATCTCAACTAAGCTCCCGACGCTATGATGACGGTTATGATCGCGCCACTGCCGTAAATTAGGGTGCTCCTAATGGTCATATATCAGTGCTTGCAGGCACGATCGGACGGGGAAGGGGCGGTGTGGGGGGGAAACCGAAGCCGTACGTCACGGTGTCAGCTAGCGGCGGGGCATCTGTGCCGACCGTGGGGCTCACAAGATTGACTGTCCTGAGCAAAGGCGAACGTGGTTCAACGTGCAACGTCGGCTATCAACGGGTTCATACCGGCCTGGCGATACCGCGGTCCGGTACCGCCATTCTCTTCAGGTCCTGCACGACCTCGGGGATGGAATGCGGGTGTCCATAGTTCGGCGTGCGGACCCGGGCTCAATCTCGGCCCTTGGCCTGTTGGGGGTTGTTGCGCGCCATTAGTGCCAGTACCTCGATGTTTCATTGCCGGACTGCCGGTCATTGAGCCGCTAGACCAGAAGCCCGGGTACCTCGCGGTTCGAAAGTACTTCATCACGGACAGCTATGAGCAGTCCGATAGATGTTTAGAGGGGAACCCATGGGCGGCTCTGTTGTATGTGTATGCGCCTTGACTTGATGCTAACGGCAGTTGTCATGTTGCAAACGGAGGTGCGTCTCCCGCGGCCCAAGCGTGGAATTTCAGCGCGCTCCAATAGAACGCTATGGCGTGTCGGGCGTCAAACGCGAAACTTGTCGGGGGCACGTTCCTGTCGGGGGTAGCTTGGACGGCCAGGGACCCATGTTAGGTCTCCGCATAGGATGTCCGCGTCAAGACACAATTGATACTGAACGCGGGTGCCTTCTTCAGTCGTCGTTCAGACCTAATGCCGGTTCGATGACCCAATTGGTGATTTCTCCAAACACTCGCCCGCAACCACATGGCCCGGTTGCTGACATCAACCGCCCGCCTGGGGCTATATGACCGGGCATGCATCCCTTCACGTACTAGTCTTCCGACCCTTCCCACGAGTTTTGACCTCCAGCTGCAGGCGTCGGTCTGTCAGATTGAAAGGCATGTCAATCGGATAGGGGTCGAAGGCTTCTGCGTACCCGTGTGGTTTTGTGAGGCCTGCCCCGGCGGCCCTCGTGCCCACCCAACGAGGGCCTCGCGGATGGGGAGGGCGGTTTGCTACCGTACGGTACGCACTGGCGAGCTCGACCCGGAGCCGCGCTCGGCCCAGCGCCCCGCGCGTCCGGAGCCCCACCCGCCCGGCCGGTAAGGGCCTCCCGAGGCTGCCCGCCCGGGCTCTCTGCCCCGACGGCGGGCTGCGCGTCTCCTTCCCCCAGCTGGCTGCCGACTCCCGCGGAGGTGCCCGCGGGCGGGGGCGCCGCGCGGACTGCGCTGCGGGCGCTGCTATAGACCTCGCGGAGGCGGCTCACGGGCGGGCCCCCGGGGCGGCGTGCCGTGTGGGGGCGGGGCGCGGGCGCGGAAGCGCGTTCAGCTCCAGGGAGCCGGGTCCTGCGGACCTCCGGCGACTCGCCGGCGGTGCCCTCGCGACGCCATCCGCCCGGAGGTCCGGCGGCAGGCGCGCCGCGCGGCCCACCCCTGCGGGGATCGCCGTAGCGGGGGCGCACCACGCTAGCTGCTCCACGGGCGACCCGATCATGCCCAGCGGGCCGCTCACGGCGCGGTGGGGGGCGCAGGCTGAGAGGACACACGGGAGCTCTTGGCGGCCCTCCACTGAGCCGCCTCCTTAGCGGCCGCGCCCACCGGGAGGCCCGCGCCTCCGGCGGCGGGCGCTTCCTGGTCTGGCCGGCAGTGCCCACAAGCGCCACGGGTGTGGCGGGGACTGCGGGGGCACGCCCGTGTCGCGGTGGGTACCGCATAGGCCGCCTCTGCGCGCCGTCGGACGCGCCCCGTGGGTCAATGGGGTGACCCGTAGCAGGTGGCCGCCCATCCCTCCACGCCCCGGTCGGCTCGGGCGAACGGGGCCGGCAGCGCCTTGGCACCGGTGCCCCGTGCCGCGCGGGGTGCGCCAGGCCGAAGCTGGGCGGGCGGGCGCACCACCACGGGTCTCCGTCCCGCGCCCGAACGCCAGCGGACCTCCGCCTGCTGTGCGGGCGGGGCAGGGC     
E       TTGAATAAAATTATTTAAAATTAGATCTAATTTCTAAAAAATAAAATTAAATAGAATAACACAATATAAGTCTCATATTTAGTTTATTAACAATCGGGAGAATATATAAACTGACAAAATTATAACGAAAAATTAAATTAATGTTTCTCCTATAGATCATTTTATATAAGATATATAAGGAGTATCATAAAGTTAAAAGATTTTGTAACCTCATGGTAATATATATATAATTCTCATATATCTATTGACAAATAGTTTTAAGTTTAGTTTAGAACTTTGGCCCTAACATATAGTTATATTATATATTTTGATCCTTAAGTAATTGATAAATAATATACTTTATAAAAAAAAGTCAATAGTTAATACTTTATAAATTTAAATCACATTTTATAAATGTGGATTTTTACAATCTTGTAGTAACTTGATAAAATTCATATTATCTTTGAACTAATGTGTTCACTTGTGTATATAACAATACGTAATATTATAAGGCATTCATTTGATTAGATATAATAAAAATTAAATTTATATAGATATTCTTGTATATTAGATACTAAGATATGTGAATAAGTACCCATTTTAATTAATTAATAATAAATTAATAGGTGATAAAGATTTAATATTGTTATTTTTTGCGCTATTAAAATAACATAAAGTATTAATTTTTAAAATTTTTTAAGATAATGTAAATTTCTATAAAAAAAAATTTACATATATATAACTTATAAAAATTGGAAGAGGTTCTTGATATAATATTTTATATGAAAAGAACTGTAAAAACTAATTGTGCTTGTTCTATATTTTCAATAGATACATGTTTATGTAATATTAATTTACTGAATAATTCTGATAAATAATTAAATCTAAAAAAATAATTAACTAGTATCGAAAATGTCACAAGTTAATATAATATTATACTAACATTGTTAATCCTGGCTCTATCTTCTTCATTTAAACAAAATAAAAATATTCTAAATGTTAATAAACACAAGTTTTTTCTATATAGTGACGGCTTTTCGAAATTCATCAAGAGAGTAGTGGCTCATCGCGAGCATCTGCGGTTGAATTAAGAGCCAAACGTGTTATGATAGGCTAGATAGTTCTCACAAATCCTTCTAATAAGGTTATGACGCTTTGCATGAGTAAGCTGATGTTTAGTAAATGTTATTTATGGCTTTATCATGGAATTCTGTGTCGCTGCTTTTATTTTTACACCACTCCATAACGCAATTTCATCTTTGATCTAATATAACTAAGTCGAAAGAGTAGGGTGAATGGATTAAGGGCGTAGTGGTGCTGCTATTGGTAAATATAATTTACCCCGGGCCTGAAACAAAATCCTGCGAACAAGACAACAAATTGGTCATAACGGGGTTTGCATGCACCCGCCTAATTCTTGGGTATCCACTGACTCCTTAGATCAGTTTAACATCCCCTATACAGTTTGCTTATGAGTTTTTAGCGAGTTAGCGGTGTAGAGCCATCAGCAATCAATTAATGTAGTCAGTTTACAATATAGTGTCCGCCTTGGTATTAAGGTTTACCTATTGGAATAAGAACCGGCTTAACGTAATATAATGCTGCTTAGTAGGACACAATTAATGCATTATATCACTAAGTGTGTCATGTACAAGAGAACTATTACGTAACTTCTGCAGTCTAGCCAGGTAGAAACATGTACCGGCCTTAATTCTCCGCTAATTATAACCTTACCGTCATTACTAATATTGATATGTTTCGGTTAACATTCTTTGGATCGCTAAGTAAAAAACTAAGAGAACATAGTTACATTGATCAGACCCGTAGGCAAATGATCCAAACGGAAATGATCCCAAAAGATACAGCTCGTTAATGCCAGAGTCATGATTTTATCATCATTCGTTTCCCTCACGTTGTCTGGGGGCTAATGTGGCAGTGAATCTCAAATAAGCTCCCGAGGCTATGATGACGGTTATGATCACGCCACTGCCGTAAATTATGTTGCTCATAATGGTCATATAGCAGTGCTTGCAGGCACTATCGGACGGGGAAGGGGCGGGGTCGGGGGGGAACCAAAGCCGTACGTCACGATGTAAAATAGCCGCGGGCCATCTGTGCCGACCGTGGGGCTCATTAGATTGACTGTCCTGAGGAAAGGCGAACGTGGTTCAACGTCCACAGTCGGCTGATAACGGGATCATGCCGGCCTGGCGATACCGCGGTCCGGTCCCGGCATTCTCTTCACGCCCTGCACGACCTCCGGGATCGAATGCGGGTGTCCATAGTTCGGGGTGAGGACTCGGACTCAATCGCGGCCCTGGGCCTGTTGGGATTTATTACGCGCCATTGGTGGCAGTATCTCGATGTTTCATTGGCGGACGGCCGTTCATTGAGCCGCGAGACCAAAAGCCCGGGTACCTCGCGCTTCGAAAGTACTTCATCACGAAAAGGTACGAGCAGTCCTAAAGATGTTAACAGGGGAACCAGTGGTCGTCTCTGTTGTATGTGTGTGCGCCTTGACTTGATCCTAACGGCAGTTGTGATGTTGCACACGGAGCTGCTTCTACCCCGGCGCCAGCATGGAAATTCAGAACGCTCAGATAGAACGCTATGGCGTGTCGGGCGTCAAACGCGAATCTTCTCAGGGGCAGGTTACTTTCGGGGGTAGCCTGGACGGCCAGGGCCCCATGTTAGATCCCCGCATAGGATGTCCGCGTCAAGACGCAATTGATACAGAACGCGGGTGGTTCCTTCAGTCGTCGCTCAGAACTATTGCTGGTTCGATGACGCAATTTGTGATTACCCCAAACACTCGCGCGCAACCTCATGGGCCTGTTGCTGACATGACCCGCCCGCCAGAGGCTATATGACCGGACATGCGTCCCTTCACGTACTAGTCTTCCGACCTTTCCCACGAGTTTTGACCTGCAGCTGGACGCGTCGGTCTGTCAGATTGGACGGCATGTTAAGCGGATAAGGGTCGATGGCTTCTACGTTTCCGCGTAGATGGGTGAGTCCTGCCCCGGCGGCCCTTGTGGCCACCCAGCGAGGGCCGCAGGGATGGGGACCGCGGTTGCCTACCGTACTGCACGCACTGGCGAGCTCGCCCCGGAGCCGCGGTCGGCCCAGCGCACCCCGCGTCCGGGGACCGACCCGCCCGGCCGGTGAGGGCCTCCCCAGGCTGCCCGCCCGGCCTCTCTGCCGCGCCCGTGGGCTGAGCGTCTCCTTCCCCCAGCGGGGATGCGAGGCCCGCGGAGGTGCCCGCGGGCAGGGGCGCCGGGACTACTGGGCTGCGGGCGCTGCTACAGACCCCGCGGAGGCGGCTGACGGGCGGGCCGCCCCGGCGGCGTCCCCTGTGGGGGCGGGGCGCGGGCGGGCAAGCGCGTTCAGCCCCGGGTCGCCGGGTCGTCCCGACCTCCAGCGACTCGCCGGCGGTGGCCGCGGGACGCCATCGACCCGGAGGTCCGGTGGCAGGGGCGCCGGGCGGCCCACGCCTGCGGCGATCGCTGTATCGGGGGCGCACCACGGTAGCAGCTCCACGCGGGACCCGATCATGCCCAGCGGCCCGCTGACGGCGCGGGGGCGGGCCCAAGCTGAGAGGACACACGGGAGCTCTTGGCGGCGCCCCACTCAGCCGCTTCCTCAGCGGCCGCGCCCACCTGGAGGCGCGCCCCTCCGGCGGCGGGCGCTTCCTGGTCTGGCCGGCTGTGCCCACGAGCGCCAGGGGTGTGGCGGGGAATGCGCGGGCCCGCCCGTGTCCCGATGGGTCCCGCATAGCCCGCCTCTGCCCGCCGTCAGAGGCGGCACGTGGGTCACTGACGTCACCCGGAGCAGATGGCCGCCCATCCGTCCACGCCCCGGCCGGGTCGGGCGAGCGGGGCCGGCAGCGGCGTGGTACCGGGGCGCCGTGCCGCGCGGGCTGCGACCGGCCGCAGCTGGTCGGGCGACCGCAACACCACGGATCTCCGTCCCGCGCCCGAACGCCAGCCGACCTCCGCCTCCGATGCGCGCGGGGCACGGC     
D       TTGAATAAAATTATTTAAAATTAGATATAATTTCTAAAAAAAAAAATTAAATAGAATAACACAACATAAGTCTCTTATTTAGTTTATTAACAATCGGGAGAATATATTAACTTCCAAAATTATAACGACAAATTAAATTAATGTTTCTCCTATAGATCATTTTATATAAGATAAATAAGGTGTATCATAAAGTTAAAAGAATTTGTAACCTCATGGTAATATATATATAACTCTCATATAGCTATTGACAAATAGTTTTAAGCTTAGTTTAGAACTTTGGCCCTAACATAGGGTTAAATTATATATTTTGATCCTTATGTAATTGATAAAAAATATACTTTATAAATAAAAGTCGATAGTTAATACTGTATAAATTTAAATCACTTAATATAAATGTGGATTTTGACAATCTTGTAGTAACTTGATAAAATTCATATTCTCTTTGAACTAATGTGTTCACTTGTGTATATAACTATACGTAATATTATTAGGCATTCATTTGATTAGATATAATAAAAATTAAATTTATATAGATATTCTTGTATTTTAGATATTGAGATATGTGAATAAATACCCATTTTAATTAATTAATAATAAATTAATAGGTGATAAAGATTTAATATTGTTATCTTTTGTACTATTAAATTAACTTAAAATATTAATTTTTAAAATTTTTTAAGATAATGTAAATTTCTATAAAAAAAAATTTACATATATATAACTTTTAAAAATTGGAAGAGGTTCTTGATATAATCATTTTTATGAAAAGAACTGTAAAAACTAATTGTGCTTGTTCTATATATTCAATAGATACATGATTATGTAATATTAACTAACTGATTAATTCTGATAAATAATTAAATCTAATAAAATAATTAACTAGTATCGAAATTGTCACAAGTTAATTTAATATTATACTAACTTTGTTAATCTTGGCGGTATCTTCTTCATTTAAACATAATAAAAATATTCTAAATGTTAATAAACATAAGTTTTTTCTATATAATGAAGGCTTTTGGATATTCACCAAGAGTGTAGTGGGTCATCGCAATCGTCTGCGGTTGAATTAAGAGCCAATCTTCTTATGATAGGCTAGATAGGTCTTACACACCCTGCTAATAAGGTTATGACGCTTTGCATGAGTCACCTGGTGTTTAGTAAGTGTTATTCGTGGCTCTATCATTGGATTCTGTGCCGCTGCTTGTATTTTTACACCACTCAATAACGCGATTTAATCATGGATCTAAAATAACTAGGTCGAAAGAGTAGGGTGAATGGATCAAGGACGTAGTGGTGCTGCTATTGGTAAATATAATTTACCCCGGGCCTGAAACAAAGTACTGCGAACAATACAAGAAATTGGTCATAACGGGGTTGGGATGTACCCGAATAATTCTTGGGTCTCCACTGACTCCTTAAATCAGTTTTAAATCCCGTATACAGTGTGCTTTTGAGTTTTTAGTGAGTTACCGGTGTAGAGCCATCACTAATACTTTAATGAAGTCAGGCTACAAAATTGTGTCCGCCTTTGTATTTAGGTTTACCTATTGGAAAAAGAACCGGCTTAATCTAAAATAATACTGCTGAGTAGGACACGATTAATGCCTGATATCACTAAGTGGGTCATGTACAAGAGAACTATTAAGTAATTTATGCAGTCTAGCTAAGTAGAAACATGTACCGGCCTTAATTCTCCGCTAATTATAACCTTACCGTCATTATTAAGATGGATATGTTTCAGTTAACATCCTTTGGATCGCTAAGTAATAAGCTAAGTGAAAATGGTTACATTGATCGGACCCGTAGGCAACTAAACCAAACGGAAATGATCCCCAACGATACAGATCGTTAATGCCAGAGTCACGATTTTATGATCATTAGTTTCCCTCACGTAGTCTGGTTGCTAATGTCGCAGTGAATCTCAAATAAGCTCCCGAGGCTATGATGACGGTTATGATCGCGCCACTGCCGTAAATTAGGGTGCTCATAATGGTCATACCACAGTGCTTGCAGGCACACTCGTCCGGGGAAGGGGCGGATTCGGGGGGAAATCTAAGCCGTACGTCACGGGGTCACGTCGCGGCGCTACATCTGTGCCGACCGTGTGGCTCACAAGAGTGACTGTCCTCAGTAAAGGCGAACGTGGTTCAACGTGCAAAGTCGGCTATTAACGGGATCATACCGGCCTGGCGATACCGTGGTCCGGCCTCGCCCTTCTCTACAGGCGCTGCACGACATCGGGGATCGAATGCGGGTGTCCATAGTTCGACGTGAGGACACGGACTCAATCGCGGCCCTGGGCCTGTTGGGGGTTGTTTCGCGCCATTGGTGACTGTAGCTCGATGTTGCATTGGCCGACGGGCGTTCATTGAGCCGCTAGACCAGAAGCCCGGGTACCTCGCGCTTCGAAAGTTCTTCAACACGGAAAGCTATAAACAGTCCAATAGACGTTGATAGGGGAACCCATGGGCGGCTCTGTTGTATGTGTGCGCGACTTCACTTGATCCTAACGGCAGTTGTGATTTTGCATACGGGGATGCTTCTTCCGCGGCGCCAGCATGGAACTTCAGACCGCTCGGATAGAACGCTATGGCGTGTCGGGCGTCAAACGCGAACCTTCTCCGGGGCAGGTTACTGTCGGGGGTAGCCTGGACGGACAGGGTGCCATGTTAGCTCTCCACTTAGGATGTCCGCGTCAAGACGCAATTGATACTGAACACGGGTGGGTCCTTCAGTCGTCGGTCAGAACTAATGCTGGTTCGATCCCCCAATTGGTGATTACCCCAAACACTCGCCCGCGACCACATGGCCCGGTTGCCGACATCACCCGCCCGCCTGAGGATATATGACCGGCCATGCATCCCTTCCCGTACTGGACTTCTGACCTTGCCCACGAGTTTTGACCTGCAGCTGGACGCGTCGGTCTGTCAGATTGAAAGGCATGTTAAGCGCATAAGGGTCGAATGCTTCTGCGTTCGCGAGTGGCTTTGTGAGTCCTGCCCCGGTGGCCCTCGTGCCCACCCACCGAGGGCCCCACGGATGGGGAAGGCGGTTCCCTGCCCTACGGCACGCACTGGCGACCTCGTCCCCGAGCCGCGCTCCGCCCAGCCCACCCCGCGTCCGGTCACCCACCTGCCCGGCCGGTAAGGGCCTCCCGAGGCTGGCGGCCCCCGCTCTCTGCCACGCCGGGGGGCTGCGCGTCTCCTTCCCCCAGCGGGAAAACGAGGGCCGCGGAGGTGCCCGCGGGCAGGGGCGCCGCGACCACTCCGCTGCGGGCGCTGCTTGAGACCCCGCGGAGGCGGCTCACGGGCCGTCCGCCCCGGCGGCGTTCCGGGTGGGGGCGGGGCGCGGGCGGGCAAGCGCCTTCAGCCCGAGGGAGCCGGGTCGGGCGGACCTCCAGCGACTCGCCGGCGGTGCCCGAGGGACGCCATCCGCCCGGAGGTCCGGCGGCAGGGGCGCCGGGCCGCCCACGCCTGCGGGGATCGCTGTAGCGGGGGCGCACGACGGTAGCGGCTCCACGCGCGACCCGATCATGCCCAGCGGCCCGCTCACGGCGCCGCGGGGGGCGCAAGCTGAGAGGACACAACGGAGCTGTTGGGGGCCCTCCACTCATCCGCGCCCTAAGCGGCCGCCCCCACCGGGAGGCGCGCGCCTCCGGCCGCGGGCGGTTCTTGGACTGGCCGGCTGTGCGCACGAGCGCCACGGGTATGGCGGCGAATGCGGGGGCCCGACCGTGTCCCGCTGGGTCCAACATAGCCGGCCTTTGCCGGCCGTCGGACGCGCCACGTGGGTCTCTGGTGTAACCCGGAGCAGACGGCCGCCCATTCCTCCACGCCACGGCCGGCCCGGCCGAACGGGGCCGGCAACGGCATGGCACCGGCGCCCCGTCCCGCGCGGGCTGCGACGGGCCGAAGCCGGGGGGGCGGCCGCAACGCCACGGGTGTCCGTCCCGCGCCCGAACGCCAGCGCACCTCCGCCTCCGATGCGGGCCGGGCAGGGC     
C       TTGAATAAAATTATTTAAAATTAGATGTAATTTCTAAAAAAAAAAATTAAATAGAATAACACAACATATGTCTCATATTTAGTTTATTAACAATCGGGAGAATAAATTAACTTACAAAATTATAACGAGAAATTAAATTAATGTTTCTCCTATAGATCATTTTATATAAGATATATAAGGTGTATCATAAAGTTAAAAGAATTTGTAACCTCATGGTAATATATATATAAATCTCATATATCGATTGACAAATAGTTTTAAGCTTAGTTTAAAACTTTGGCCCTAACATAACGGTAAAATATATATTTTGATCCTTATGTAATTGATAAATAATATACTTTATAAATAAAAGTCAATAGTTAATACTGTATAAATTTAAATCACGTATTATAAATGTGGATTTTTACAATCTTGTAGTAACTTGATAAAATTCATATTGTCTTTAAACTAATGTGTTCACTTGTGTATATAACTATACGTAATATTATTAGGAATTCATTTGATTAGATTTAATAAAAATTAAATTTATATAGATATTCTTGTATTTTAAATAGTGAGATATGTGTATAAATACCCATTTTAATTAATTAATAATAAATTTATAGGTGATAAAGATTTAATATTGTTATACTTTGATCTATTAAATTAACTTAAATTACTAATTTATAAAATTTTTTAAGATAATGTAAATTTCTATAAAAAAAATTTTACATATATATAAATTTTAAAAATTGGAAGAGGTTCTTGATATAATTTTTTAGATGAAAAGAACTGTAAAAACTAATTGTGCTTGTTCTATATTTTCAATAGATACATGTTTATGTAATATTAATTTACTGATTAATTCTGATAAATAATTAAATCTAATAATATAATTAACTAGTATCGAAATTGTCACAAGTTAATTTAATATTATACTAACTTTGTTAATCATGGCCCTATCTTCTTCATTTAAACAAAATAAAAATATTCTAAATGTTAATAAACACAAGTTTTTTCTATTTAATGATGGCTCTTAGATATTCACCAAGAGTGTAGTGGTTGATCGCTGACATCTGCGGTTGAATTAAGAGCCAATCGTCTTATGATAGGCTAGATAGCTATCACTAATCCTTCTAATAAGGTAATGACGCTTTCCATGAGTAATCTGTTGTTTAGTAAATGTTTTTATTGGCTTTATCATGGAATTCTGTGCCGCTGCTTTAATTTTTACACCACTCAATATTGCGATTTCATCATGGATCTAAAATAACTAAGTCGAAAGAGTAGGGTGAGTGGATCAAGGCCGTAGTGGTGATTCTATTGGTAAATATAATTTACCCCGAGCCTGAAACAAAGAACTCCGAACAAAACAATAAATTGGTCATAACAGGGTTCTCATGTAACCGCGTATTTCTTGGGTATCCACTGAATCCTTAATTCAGTTTGACATCCCGTATATAGTTTGCTTTTGAGTTTTTAGAGAGTTACCGGTGTAGAGCCATCAGAAATAATTTAACGGAGTCAGTATACAAGATTGCGACCGCCTTTGTATTAAGGCTTACCTATTCGAAGAAGAACCGGCTTAATCTAATATAATTCCGCTTAGTAGGACACAATTAATGCTCGATATCACTAAGTGGGTCATGTACAAGAGAACTATTAAGTAACTTGTGCAGTCTAGCGAGGTAGAAACATGTACCGGCCTTAATTCTCCGCTAATTATAACCTTACCGTCATTAATAAGATAGATATGGTTCTGTTAACATTCTTTGGATCGCTAAGTAATAAGCTAAGAGAATATAGTTACATTGATCTGTCCCGTAGGCAACTAACCGAAACGGAAATGATCCGCAACGTTACATCTCGTTAATGGCAGAGTCAAGATTTAATCATCATTCGTGTCCCTCACGTTGTCTGGAGGCTAATGTGGCAGTGAATCTCAAGTAAGCTCCCGACGCTCTGATGACGGTTATGATCGCGCCTCTGCCGTAAATTAGGGTGCTCGTAATGGTCATATTTCAGTGCTTGCTGGCACGTTCGTACGGGGAAGGGGCGGAGTGGGGGGGAAACCCAAGCCGTACGTCACGGTGTCAGCTGGCGCCGCGACATCTGTCCCGACCGTGGGCCTCAGAAGAGTGACTGTCCTGAGTAAAGGCGAACGTGGTTCAACGTGCAATGTCGGTTCTTAACGGGCTCATACCGGCCTGGCGATACCGCGGTCCGGGCACGACGTATTCGTCACGCCCTGCACGACCTCGGGGATCGAATGCGGGTGTCCATAGTTCGGCGTGAGGACACGGGCTCAATCGCGGCCCTGGGCCTGTTGGGGATTATAGCGCGCCATCGGTGGCTGTACCTCGATGTTTCATCGGCGGACCGCCGTTCATTGACCGGCGAGACCAGAAGCCCGGCTACCTCGTGCTTCGAAAGTACTTCATCACGTAAAGCTCTGAGCAGTCCCATAGATGTTACGAGGGGAACGTATGGGCGACTCTGTTCTATGGTTGTGCGACTTGGCTTGATCCTTACGGCAGTTGTGATGTTCCACACGGGGCTGCATCTACCGCGGCGCCAGCATGGAACTTCAGAACGCTCCGATAGAACGCTATCGCGTGTCGGGCGTCAAACGAGAAGCTTTTCGGGGGCAGCTTACTTTCGGGGGTAGCCTGGACGGACAGAGAACCATGGTAGGTCTCACCCTAGGATGTCCGCGTCAAGACGCAATTGATACTGAACGCGGGTGGATGCTTCAGTCGTCGGTCAGAACTAATGCTGGTTCGATGCCCCAATTGGTGATTACCCCAAACACTCGCCCACAACCACGTGGCTCTGTTGCTGACATAACCCGCCCGCCCGCGGTTATATCACCGGGCATGCATCCCTTCACGTACTAGTCTTCCGACCGTGCCCACGAGTTTTGACCTGCAGCTGGACGCCTCGGTCTGTCAGATTGAAAGGCATGTTAACCGGCTAAGGGTCGAATGCTTCTACGTTCCCGGGTGGCTTTGTGAGCCCTGCGCCGGCGGCCCTCGCGTCCCCCCAGCGAGGGCCCCACGGATGCGGACGGCGGTTCCCTACCATACGGCACGCACTGGCGAGCTCCGCCCGGAGCCGCGGTCGGCCCAGCCCACCGCGCGTCCGGAGACCCACCTGCCCGGCCCGTGAGGGTCTCCAGAGGCTGCCCGCGCGGGCTCTCTGCCGCGCCTGCGGGCTGCGGGTCTCCTTCCCCCATCGGGCCTAGGAGCCCCCCGGACCTGCCCGCGGGCAGGGGCGCCCGGACAACTGCGCTGCGGGCGCTGCTATAGACCCCCCGGAGGCGGCTGACGGGCGGGCCGCCGCGGCGGCGTTCCGTGTGGGGGCGGGGCGCGGGCGGGAAAGCGCATTCAGCGCCAGGCGGCCGGGTCTTGCGGACCTCCTGCGACTCGCAGGGGGTGCCCTCGGGACGCCTTCCGCCCGGAGGTCCGGCGGCAGGGGCGCCGGGGGGCCCACGCCTGCGGCGATCGCTGTAGCCGGGCCGCACCACGGTAGCCGGTCCACCGGCGACCCGATCATGCCCAGCGGCCCGCTCACGGCAGGGGGGGGGGCTCAGGCTGAGAGGACACAAGGGAGATCTTGGCGGCCCTCCACTCAGCCGCATCCTAATGGGCCGCGCCCACCGGGAGGCGCGCGCCTCCGTCCGCGGGCGCTTCCTGGTCTGGCCGGCCGTGCCCAGGAGCGCCACGGGTGTGGCGGGGAATGCGGGGGCCCGCCCGTCTACGGCTGGGTTCCGCATAGCCCGCCCCTGCCAGCCGCCGGAGGCGCCCCGTGGGTCTCTGGGGTCACCCGGAGCCGACGGCCGCCCATTCGTCCACGCCTCGGACGGAACGGGCGAACGGGGCCGGCAGCGGCGTTGCAGCGGCGCCCCGAGCCGCGCGCGCTGCGACGGGCGGAAGCTGGTGGGGCGCCCGCAGCACCACGGGTGTCCGTCCCGCGCCCGAACGCCAGCGGACCTCCGCCTCCACTGCGCGCCGGGCAAGGC     
B       TTGAATAAAATTATTTAAAATTAGATCTAATTTCTAAAAAAAAAAATTAAATAGAATAACACAACATAAGTCTCTTATTTAGTTTATTAACAATCGGGAGAATAAATAAACTTTCAAAATTATAACGATAAATTAAATTAATGTTTCTCCTATAGATCATTTTATATAAGATAAATAAGGAGTATCATAAAGTTAAAAGATTTTGTAACCTCATGGAAATATATATATAATTCTCATATATCCATTGACAAATAGTTTTAAGATTAGTTTAGAACTTTGGCCCTAACATAGAGATAAAGTATATATTTTGATCCTTACGTAATTGATAAATAATATACTTTATAAATAAAAGTCAATAGTTAATACTATATAAATTTAAATCACTTATTATAAATGTGGATTTTTACAATCTTGTAGTAACGTGATAAAATTCATATTTTCTTTGAACTAATGTGTTCACTTGTGTATATAACTATACGTAATATTATAAGGCATTCATTTGATTAGATTTTATAAAAATTAAATTTATATAGATATTCTTGTATATTATATAATTAGATATGTGAATAAATACCCATTTTAATTAATTAATAATAAATTTATAGGTGATAAAGATTTAATATTGTTATAATTTGAACTATTAAATTAACATAAATTATTAATCTATAAAATTTTTTAAGATAATGTAAATTTCTATAAAAAAAATTTTACATATATATAAGTTTTAAAAATTGGAAGAGGTTCTTTATATAATATTATATATGAAAAGAACTGTAAAAACTAATTGTGCTTGTTCTATATATTCAATAGATACATGTTTATGTAATATTAATTAACTGATTAATTCTGATAAATAATTAAATCTAAAAAAATAATTAACTAGTATCGAAAGTGTCACAAGTTAATTTAATATTATACTAACATTGTTAATCATGGCTCTATCTTCTTCATTTAAACAAAATAAAAATATACTAAATGTTAATAAACACAAGTTTTTTCTAACTAATGAAGGCATTTTGATATTCACCAAGAGTGTCGTGGTTCATCGCCGCCATCTGCGGTTGAATTAAGAGCCAAACGTCTTATGATAGGCTAGATAGCTCTCACAAATCCTTCTAATAAGGTTATGACGCTTTTCATGAGTAACCTGTTGTTTAGTAAATGTTATTATTGGCTGTATCATAGGATTCTGTGCCGCTGTTTTTATTTTTACACCACTCAATAAAGCAATTTCATCTTGGATCTAATGTAACTAAGTCGAAAGAGTAGGGTGACTGGATAACGGCCGTAGTGGTGCTTCTATTGGTAAATATAATTTACCCCGAGCCTGAAACAAAGTACTGCGAAAAAGACCAAAAATTGGTAATAACGGGGTTGGCATGTACCCGCTCAATTCTTGGGTCTCCACTGAATCCTTACATCAGTTTAAGATCCCATATAGAGTATGCTTATGAGTTTTTAGCGAGTTCTCGGTGTAGAGCCATCAGCAATGATTGAATGTAGTCAGTTTACAAAATAGTGTCCGCCTTTGTATTCAGGTTTGTCTATTGGAAAAAGAACCGGCTTAACCTAAAATAATGCTGCTATGTAGGACACAATTAATACCCCATATCAGTAAGTGGGTCATGTACAAGAGAACTATTAAGTAACTTCTGCAGTCTTGCTAGGTAGAAACATTTACCGGCCTTAATTCTCCGCTAATTATAACCTTACCGTCATTATTAAGATAGATATGTTTCGGTTAACATTCTTTGGATCGCTAAGTTTTAAACTAAGTGAATATAGTTACATTGATCTGACCCGTAGGCAAATAAGCCAAACGGAAATGATCCCGAAGGTTACAACTCATTAATGCCAGAGTCACGATTTAATCATCATTGGTATCACTCACGTTGTCTGGGGGCTAATGTTGCAGTGAATCTCAATTAAGCTCCCGACGCTATGATGACGGTTATGATCGTGCCTCTGCCGTAAATTAGGGTGCTCTTAATGGTCATATCTCAATCCTTGCAGGCACGATCTGACGGGGAAGGGGCGGAGTGGGGGGGCAACCTAAGCCGTACGTCAGGGTGTCAGCTCGCGACGCGCCATCTGTGCCGACCGTGGGGCTCACAAGAGTGACTGACCTGAGGAAAGGCGAACGTGGTTCAACGTCCAACGTCGGCTAATAACGGGATCATACCGGCCTGGCGATACCGAGGTCCGGTCCCGTCATGATCTGCAGGCGCTGCACGACCTCTGGGATCGAATGCGGGTGTCCATAGTTCGGGGTGAGGACACGGTCTCAATCGCGGCCCTGGGCCTGTTGGGGCTTATGGCGCGTCAATGGTTGAGGTAGCTCGATGTTCCATTGGCGGACTGCCGGTCATTGAACCGCCAGACCATAAGCCCCGGTACCTCGGGATTCGAAAGTGCTTCGTCACCCAGAGATGTCAGCAGTCCAAAAGATCTTAAGGGGGGAACCCATGGGCGGCTCGGTTATATGTGTTTGCGCCTTGACGTCATGATAACGGCAGTTGTGATGTTACACAAGGAGCTGCTTCTACCGCGGCCCAAGCATGGAACTTCAGAGCGCTCTGATAGAAGGCTATCGCGTGTCGGGCGTCAAACGCGAATCTTGTCAGGGGCAGCTTACTATCGGGGGTAGCCTGGACGGACAGGGGCCCATGTTAGGTCTCCGCGTAGGATGTCCGCGTCAAGACGCAATTGATACCGAACGCGGGTGTTTCCTTCAGTCGTCGCTCAGAACTAATGCTGGTTCGATGCCTCAATTGGTGATTGCGCCAAACACTCGCCCGCAAACACATGGCCCAGTTGCGGACATCACCCGCCCGCCCGAGGCTATATAACCGGGCTTGCCTCCCTTAACGTACTATTCTTCTGACCATCCCCACGAGTTTTGATTTCCAGCTGGACGCGTCGGTCTGTCAGATTGAACGGCATGTTAATCGGATAAGGGTCGAATGCTTCTCTGTTGCCGCGTAGCTTTGTGCTTCCTGCCCCGGCGGACCTCGTGGCCGCCCAGCGAGGGCCCCACGGATGGGGGGGGCGGTTGCCTACCGCACGGCACGCACTGGCGAGCTCGGCACGGAGCCGCGCTCGGCCCAGCCCACCGAGCGTCCGGAGGCCTACCCGCCGGGCCGGTAAGGGCCTCCCGAGTCTGCCCCCCCGGGCTCTCTGCCGCGCCGGAGGGCTGCGGGTCTCCTTCCCCCAGCGGGAATGCGAGGCCCGCGGACGTGCCCGCGGGCGGGGGCGCCGCGACCACTGTGCTGCGGGCGATGCTATAGACCCCGCGGAGGCGGCTGACGGGCGGGCGGCCCCGGCGGCGTACCGTGTGGGGGCGCGGCGCGGGCGGGCAAGCGCATTCAGCCCCCGGGAGCCGGGTCCTGCCGACCTCCTGCGACTCGCCGCCGGTGCCCTTGGGACTCCGTCCGCCCGGAGGTCCGGCGGCAGGGCCGCCGGGCGGCCCACGCCTGCGGCGATCGCTGTAGCGGGGGCGCACCAAGGTAGCGGCTCCACGGGCGACCCCATCATGCCCAGCGGCCCGCTCACGGCGCGGCGGGGGGCCCAAGCTGACAGGACACACGGGAGTTCTTGGCGGCCCGCCACTTACCCGCATCCTGAGCGGGCGCGCCGACCGGGAGGGGCGCGCCTCCGGCGGCGGGCGGTTGCTGGTCTGGCTGGCTGTGCCCACGAGCGGCACGGGTGTGGCGGGGCATGCGCGGGCTCGCCCGTGTACCGTTGGGTCGCGGATAGCCCGCCTCTGCCCGCCGCCGGACGCGCCACGTGGGTCGGTGGGGTCACCCGGAGCGGACGGCCGCCCATCCCTCCACGCCCCGGACGGCCCGGCCGAACGGGGGCGGCAGCGGCGTGGCACCGGCGCCCCGTGCCGCGCGGGCTGCGACGGGCCGAAGCTGCTGGGGCGGCCGCAACACCACGGGTCTCCGTCCCGCGCCCCACCGCCGGCCGACCTCCGCCCCCCATGCGGGCCGGCCACGGC     
A       TTGAATAAAATTATTTAAAATTAGATTTAATTTCTAAAAAATAAAATTAAATAGAATAACACAATATAAGTCTCATATTTAGTTTATTAACAATCGGGAGAATATATTAACTACCAAAATTATAACGACAAATTAAATTAATGTTTCTCCTATAGATCATTTTATATAAGATATATAAGGTGTATCATAAAGTTAAAAGAGTTTGTAACCTCATGGTAATATATATATAATTCTCATATAACTATTGACAAATAGTTTTAAGCTTAGTTTAAAACTTTGGCCCTAACATAACGGTAAATTATATATTTTGATCCTTAAGTATTTGATAAATAATATACTTTATAAAAAAAAGTCTATAGTTAATACTTTATAAATTTAAATCACGTAATATAAATGTGGATTTTTACAATCTTGTAGTAACATGATAAAATTCATATTCTCTTGGAACTAATGTGTTCACTTGTGTATATAACTTTACGTAATATTATTAGGAATTCATTTGATTAGATTTAATAAAAATTAAATTTATATAGATATTCTTGTATTTTAAATAGTTAGATATGTGCATAAATACCCATTTTAATTAATTAATAATAAATTAAAAGGTGATAAAGATTTAATATTGTTATGATTTGATCTATTAAATTAACATAAATTATTAATCTATAAAATTTTTTAAGATAATGAAAATTTCTATAAAAAAAAATTTACATATATATAAATTTTAAAAATTGGAAGAGGTTCTTGATATAATAGTTTATATGAAAAGAACTGTAAAAACTAATTGTGCTTGTTCTATATTTTCAATAGGTACATGTTTATGTAATATTAAATAACTGAATAATTCTGATAAATAATTAAATCTAATAATATAATTAACTAGTATCGAAATTGTCACAAGTTAATTTAATATTATACTAACATTGTTAATCGTGGCACTATCTTCTTCATTTAAAAAAAATAAAAATATACTAAATGTTAATAAACACAAGTTTTTTCTATGTAATGACGGCAGTTGGATATTCACCAAGAGTGTAGTGGCTCATCGTAGATGTCTGCGGTTGAATTAAGAGCCAATCGTCTTATGATAGACTAGACAGATCTCACACATCCTGCTAATAAGGTAATGACGCTTTCCATGAGTAATCTGTTGTTTAGTAAATGTTCTTATTGGCTCTATCATAGAATTCTGTGTCGCTGCTTTTATTTTAACACCACTCAATAAGGCGATTTCATCTTGGATCTAATATAACTAAGTCGAAAGAGCAGGATGAATGGATCAAGGTCGTAGTGGTGCTTCTATTGGTAAATATAATTTACCCCGGGCCTGAAACAAAATACTGCGAAAAAGACGATAAATTGGTGATAACGGGGTTGTCATGTACCCCTTTAATTCTTGGGTCTCCACTGATTCCTTAAATCAGTTTAAGATCCCTTATATAGTTTGCTTATGAGTTTTTAGCGAGTTAACGGTGTAGAGCCATCAGCAATCAATTAAAGTAGTCTGTATACAAAATTGCGTCCGCCTTTGTATTTAGGGTTATCTATTTGAAGAAGAACCGGCTTAACCTAATATAATACTGCTGAGTAGGACACAATTAATTCTTCACATCATTAAGTGGGTCATGTACAAGAGAACTATTACGTAACTTATGCAGTCTAGCCAGGTAGAAACATGTACCGGCCCTAATTCTCCGCTAATTATAACCTTGCCGTCATTATTGAGATATGTATGATGCCGTTAATATCATTTGTGTCGCTAAGTATGAATCTAAGAGAATATGGTTACATTGATCTGACCCGTATGCAACTAACCCAAACCGAAATGATCCCTAAGGAGTCAGCTCGTTAATGCCAGAGTCATGATTTTATCATCATTAGTTTCACTCACGTCGTCTGGAGGCTAATGTGGCAGTCGATCTCAACTAAGCTCCCGATGCTATGATGACGGTTATGATCGCGCCGCTGCCGTAAATTAGGTTGCTCATAATGGTCATATTTCAGTGCTTGCAGGCACGATCGTACGGGGAAGGAGCTGAGTGGGGGCGAAACCTAAGCCGTAAGTCACGGTGTGAGCTGGCCGCGCTCCATCTGTTACGACCGTGTGGCTCAGAAGAGTGACTGTCCCGAGTAAAGGCGAACGTGGTTCAACGTCCAACGTCGGCTGATAACGGGATCATCCCGGCCTGGCGATACCGCGGTCCGGACCCGGCATCGTCGTCAGCCCCTGCACGAGCTCTGGGATCGAATGCAGGTGTCCATAGTTCGGCGTGAGGACACGTCCTCAATCGCGGCCCTGGGCCTATTGGGGGTTGTGGCGCGCCACTAGTGGCAGTACCTCGATGTTCCATTGGCAGACAGGCGATCATTGAGCCGCGAGACCAGAAGCCCGGGTACCTCGCACTTCGAAAGTCCTTCGTCACGTAAAGCTATCAGCAGTCCGATAAATGTTGGGAGGGGAACCCATGGACGCCTCTGTTCTATGTGTGTGCGACTTGACGTGATCACAACGGCAGTTGTGATGTTGCACAGGGAGCTGCTTCTACTGCGGCCCTAGCTTGGAACTTCAGAACGCTCTGATAGAACGCTATCGCGTGTCGGGCGTCAAACGCGAATCTTTTCTGGGGCAGGTTGCTTTCGGGGGTAGCCTGGCCGGACAGGGACCCATGTTAGGTCTCCGCCTAGGATGTCCGCGACAAGACGCAATTGATCCGGAACACGGGTGTATGCTTCAGTCGTCGCTCAGAACTAATGCTGGTTCGATGTCTCAGTTCGTGATTACCCCAAACACTCGCCCGCAACCACATGGCCCCGTTGCGGACATTAGCCGCCCGCCTGTGGCTATATTACCGGGCATGCATCCCTTAACGTACTAGTCGTCCGACCATTCCCACGAGTTTTGACCTCCAGCTGGACGCGTCGGTCTGTCAGATTGAACGGCATGTAAAGCGGATAAGGGTCGAATGCTTCTACGTTCCCGTGTTGCTTTGTGAGTCCTGCCACGGCGGCCCTCGCGTCCCCGCAGCGAGGGCCTCAGCGATGGGGACGGCGGTTCCCTACCGCACGGCACGCACTGGCGAACTCAGCTCCGAGCCGCGGTCGGCCCAGCCCACCGGGCGGCCGGAGACCAACCCGCCAGGCCCGTATAGGCCGCCCGAGTCTGCCCGCCCGGCCTCTCTGCCGCGCCCGGGGGCTGCGCGTCTCCTTCCCCCACCGGGCCTCCGAGGCCCGCGGAGGTGCCCGCCGGCAGGGGCGCCGCGGCGACTGCGGTGCGGGCGCTGCTATAGACCCCGCGGAGGCGGCTGACGGGCGGTCCGCCGCGGCGGCGTGCCGTGTGGCGGCGGGGCGCGGGCCGGGAAGCGCGTTCAGCCCCAGGGAGCGGGGTCGTGCGGAGCTCCTGCGACTCGCCGGCGCTGCCCTCGGGACGCCATCCGCCCGGAGGTCCGGGGGCAGGAGCGCCGGGCGGCCCACGCCTGCGGCGATCGCTGTAGCGGCGGCGCACCGAGGTAGCGGCTCCACAGGCGACGCGATCATGCCCAGCGGCCCGCTCACGGCGCGGCGGGGGGCTCAGGCTGAGAGGACACACGGGAGTTCTTGGCGGCCCTCCACTCACCCGCCTCCTAAGCGGCCGCGCCCACCGTGAGGCGCGCGCCTCCGGCGGCGGGCGGTTGCTGGTCTGGCCGGCTGTGCCCACGAGCGCCACGGGTGTGGCGGGGAATGCGGGGGCCCCCCCGTGTACTGCTGGGTCCCGCATAGGCCGCCTCTGCCAGCCGCCGGACGCGCCACGTGGGTCCCCGGCGTCACCCGGAGCGGAGGGCCGCCCATTCCTCCACGCCACGGACGGCCCGGGCGACCGGGGGCGGTAGCGTCGTGGCACCGGCGCCCCGTGCCGCGCGGGCTGCGACAGGCCGCGGCCGGTGGGGCGCCCGCAGCACCACGGGTCTCCGTCCCGCGCTCCACGGCCAGCCCACGTCCGCCTCCGATGCCGGCCGGGCAGGGC     
