# Supplementary material for: A simple method for data partitioning based on relative evolutionary rates
Source: PeerJ. 2018 Aug 28;6:e5498. doi: 10.7717/peerj.5498 (PMC6118207; doi:10.7717/peerj.5498)
Supplement: Data S1 — The datasets are provided in the PHYLIP format. [file peerj-06-5498-s002.zip › DataS2/AS2-6miss.phy]

17  4000
out     AATGGGGGTAGTAATTTATTTATTCATGAGATGCTCATTATAAAAAAACTTTGACTAAATATGGAATGATCGAAAGTATCTAAACAAGTTAAAATATAAGTAGAGACTAATGTAAATATTACATATTTAAATTTAAATAGAATAATATAAATTTTTGATTATCTATTAATGTTATCTAAGTAAATTATTAATGTGTACGTTAAGAATAAAAATAAATCGCGCATCATTGAATATTTTCATAATTTCTATCTTCTAAAATATGTTGATTTATTTATAATATACAATTTGTTATAAGATAAATAATATTACATAATTGCAATTTTAGCTAAATAAAAAATTATTATACTCAGCTATTGTAATTCGTATAAAGATATTAGAAAATAACTGGATAAGCATAGAGATAACATATTATTTATAAATATGGCGGATACTAAATTGAAACTTAAATATTTTCATGCTTATAATATGAATTTTTTTCAATTACTGAATTTGTTAACACAATAGTTAAGAATTCAATATTCAGTAATATACACACCATGGCTTATTCGGCTTTATTGAATTAAATTCTTCACTTATCCTTCACTTCATTGTTGATACAGAGTTTGTACAATAATATAATTAGTATTTTTATTGATAATATAGATATTATTATAAAATCTTATATTTGTATTTAAATATTAAAATATTCACATAATATACAAAAATATACCAACAATGATTCGAATTTACGAATTTAGGTTAATCTAATAAAGCATATATAAAGATTAACAGAGAAGAAATGAATTTATTATGAACTACATTATTGAATACAAAGTTAGTAATTGGTTTCTTTTCTTGTGTAACTAAAACTAGAACAATAAATTTTAAAATATCTTGTATTTATATTATGGAGTTTTCGCTAAATATTATTTAAATAAGATTTTGTTGATAACAAAAACCGTACACGATTTAATTCTTAAAAAATTCAATTAAACTACTTAAAGAAAATTCAAAATATAATTCCTACGGACTAAAATTCTAAGTCATAAATCATTTATCAATTGGTATGAGTTGTTGTTAAGAATTATCGTAAAAAGTTTATTTGCATATTCAGTAGGCTCATTAAACGGACGGCATGTCTAACGGCAGGCACGTCCTAAACTTATAAGCAGACAGACACCCACGAGCTATGTTTAATCACGTGCTAAACTCTTATAAGGGTTGATTGATAAAGTGTAAGCGCCAAACTATGCGTTTCAAATCTCTTAGGGTGCATAGGGAATTGCAAGTATAGTTGCCATGAATTCCGTTGGCTGTTTGAAGGTTGACCGTCGGGCCACGGATCCGTTTTTTGGCAAAGAAAATGCCCTATGCTGGAATCGAGGGTAACAGAGATCATAGCCCTACCGAGCTAAATCAATTTCAGAACCAGAGTGTTCCACAGATCGGGACTGAGCCATAGCGCAAAATAAATGGCAACTCATCATGTACTCTGATGCCTAATCGAAAAGAAACGATCTTCCTTATTCTCCAAGGATCCCGCGGACCGCAAATAAACGTTCGTCACCTAGCGGACATCCACATTTGTTAAGCTGGAATCTAAATCATCGTTCCGTATTATGCAAGGTACTTATATGCCTGCGTGCACTTTCGCTTCGCAGGTGGTGGCACAGCCGATAGGGAAAAACTGTCTTTTATTAACATGATTGGCCACAGGAACGATTTTATGAATCGTTTGTATCGACATAGACTAGAGTGTTAATAGAGTACAGTCGGGTTAATAGGCTCCGTCCCCTCAACAGGTCATAATCCAAGCAGCTATAAAGGACTCTAAAAACGATTGTTTGTCTTAGATAACCTCTTCACCCTAACACCCAGGACGAGCACCGCAAAAGAGGTATACGCGATTCTGCTACTTGAAATGCTAATATCGAACGTTAATCATCTACAGACGGCTTGCTAGTGCAAAATTCTACACGCTATTAGCCCGGTTCTTTGAATTTTGGTAGGAAGCTAGACTGCAGACCCCTCTTCCATTGTATTGTTCCCCACCGCTGTCATATGGGTACACTCGCGCCTGAGCGGCGGGGAGGATTACCAGGATTCCCAAACGGGTCCTGAGAGAGCCGAGGTGTCCCTTGTTTCCCCCTGACTACTCCAAGCGCCCGCGGCCAGGGGGGCGCCGCATGCTAGGTTCCCGATCCGAAGCAGGCGTGATATGGGCTTGGGAAGTTCGACCACTGACTCGGTGGACGCCGGCTGAAGGCAAAGCGGTATATGCCAAGTCCCCCCCGCGGGGCAAATTCAGTAACCAGGGGAGCCGCAGCTTGGGGGCCAGCGGTCGGACTACAGCGCACGAGGTGAATGGTCACGGGCATGGGGCTAGAGTCTGTCTATGACAAACGCTTGCACGGCCGCGAGTCGCGTTAATTTAACTCGCACCGGGTCTAGGGGGCGCTACTTGTGGGCCAGCGGACGACCCGATACCCTCCTACGTGGTGGCCACCCCTCGCATCTGATCCGCGCTCGTCGGTTATTTCTACCGTTCCTTGAGTTCAGCGTCCTGCGCTTCTTAGCTCAGTTCTCCGCTTCACGTCGCCACGCGGGGGTGGGCAACCCCGGGTGGCCTCCGACGTGCCCTCTCCCGGATTTATGGGGTCAGAGTGCATTGGACGAGACAATGTGGGTGTATCCCCAATGATAACCCGATTGGTGCTATCTCTGTTTGCTTTCACCGCAGGCAACCGAGGGACCCTCTCCTGTGAGTTCTATGTCCAGCTCACCTCTCCTCCTAGGCCGGAAACCACTCGTCTCCGCAGGGGGAAGGCCCCGTTCCCCTCTTTCCTATAGCTCAGCATCTGCAGCGGCGGGAAGTTCGGCTACTGTGTTTGCGGCGATGTGTGTCTACCCTAAGCACAGCCGTACAATGCCATACGCCGGTCATTGCGTAAACTGCTCGGGGGAATGGGAATCCGCATTCCGTAGCGCGGATCTCAGAGCCCTAATTGCAGCCCCTGATCACGTGCGCCCCGTGCCGCACCGAGAGCCCCCCCGCCGCCCCGCGGGCTGCCGCCGCGCGCCGCGGAGTAGACCGGGCTCACGAGGGACTGGGGCGCGGGGTGGGCGGGGGCAATTGGTGGGCGCCCCTGGCGCAGCCGGGGCCGCAGTCGGTCACGGGGGTGGCGCGACGTAAGCCCCGCGGGGGCGCCCCACGCCCTCCCAGGCTGCGGGAATGGGTGCGGCACCCGGAGGCCCCGCGTCGGCGGGCCACACGCGCCGCGGACGGGCGCGACGGGGGAACGGAGGGCCCGACCCCCCCCGGGCCTCTTGCCCCGGGCGGCACAACCCAGCGTCGCACATCGTGCAGGGGCCGAGGCGCGCGCCGCTCCCGGCGCCAGGGGCCAGGCGGGTGGGTCCCCGGCCTGTGCCACCCGCGCTCACCCGACCCCGCAGCGGCATCGGCGCACGGGTCCCATCGCTCACGGGGGTGTCGTCGGCGCGCCAGCCGGACGGGGGCGTGCAAACCGCCTGGGCAGACGAGCGGGGACCGGCTCCGCCAAGGGGCGAGGCCGACAGGGGGCGCCGCCCCTGCGGCCGGCGGCGCCGGCTGCAGCGCTCTGCTGGAGGGGGGACCCGCACCCGCGCTCCGCGCGTGCCATCCCTGGAGGCTGGGGGCCATGCGTGGAATTGTAGGGGGGGGAGCTCCTCTGCGTAGGCCCCCGCACCCCCTGCCCCAGCCAGACCCCGCGCTTGTGAGGGGCCGCGCGCCAGCGCCCCTCCTCGGCGACGGGCGTCCCACGCGGGCGAGGGCCACCCCCCGGGCAGGCCAACGCCACGCGATCCCCCCAGTCGGGTCTAGGGACTACGACGGGCGGGGCGCTCATCTGTGCGGCTGCCGGCGCGCTGCCTGCGCCAGGCTTGCGCAGAGCGCCGGTGGCAGCGGCCAGCGGCGTGGCGGCCCCTCGAGGTGCCGGAAGTCGCGCCCTACGCAGCCCGGCCGGCCGCGCGCCCGGTGGCGCAG     
P       AATTGGGGTAGTAATTTATTAATTCATCAGATGCTCATTATAAAAAAATTTTGACAAAATATGGAATGATCTAAAGAATATAAACAATGAAATATAACAGTAGAGACTTATATAAATATTAAATCTTTAAATTTAAATAGAATAATATAAATTTTTTATTATCTATTATTGTTATCTAAGTAAATTCTTAATGTGTACGTTCAGAATAAAAATACATCGCGCATCATTGAATATTTTCATAATTACTATCTTCTAAAATTTGTAGATTTATTTATAATATACAATTTGTTATAAGATAAATAATATTACATAATTGCAATTTTAGCTAAAGAAAAATTTAGTATACTCAGCTATTGTAATTCGTATAAAGATATTAGAAAATAACTGTGTAAGCATAGAGATAACATATTATTTATAAATATGGCGGATACTAAATTGAAACTTATATATTTTCATGCTTATAATATGTATTTTTTTCAATTACTGAATTTGTTAACACAATAGTTAAGAATTCAATATTCAGTAATATACACTCCATGTCTTATTCGGTTTTATTGAATTAAATTCTTCACTTATCCTTCACTTCATTGTTGATACAGAGTTTGTTCAATAATATAGCAAGTATTTTTATTGATAATATAGATATTATTAAAAAATCTTATCTATATATTAAAATTTTAAAATATTCACATATTATACAAAAATATACATACAATGATTAGAATTTACGAATTTAGGTTAATCTAATGAAACATATATAAAGATTAACAGAGAAGAACTGAATTTATTATAAATTACATTATTGAATACTAAGTTAGTAAATTATTTCTTTTCTTGTGTAACTACAACAAGAACAACAAATTTTTAAATATCTTATAATTATATTATGGAGTTTTCGCTTAATATTATTTAAATAAGATTTTGTTGATAACAAAAATCGTACACGATTAAATTCTTAAAAAATTCAATTAAACTTCTTAAAGAAAATTCATAATATAATCCCAACGGACTAAAATTCTTAGTCATAAATCATTTTACCATTAGTATAAGTTGTTGTTAAAAATTATCGAAAAAAGTTTATTTGTCTATTCATTAGTCTCATTAAAAAGACTGCAGCTCGAACGGCAGGCGCGTCATAAACTTATAAACAGTCAGACACGCACGAGATATGTTTTTTTAAGTGCTAAACACTTAAAAGGGTTGATCGATAAAGTGTAAGCGCCAAACTATGCGTTTCAAATCTCTTAGGGTGCGTAGGGAATGGCAAGTATAGTTGCCCGAAATTCCGTTGGCTGTTTGATGGTTGACAGACGGGCCACGGATCTATATTTAGGCAAAGAACATGCCCTGCGCTGGAATCGAGGGTAAGAGAGATCATAGCCCTACCGATATAAAGCAATTTCAGAACCATAGTGTTCCACAGATCGGGACTGAGCCGTAGCGCAAAATAAAAGACATCTCATCATGTACACTGATGCCTAATAGAAAAGAAATGATCGTCCTAATTCTCCAAGAATCTCGCGGACCGAAAATAAATGTTCGTCACCTAGCGGACGTCCACGTTTTTTAGGCTGGAATCTAAATCAACGTACAGTATTATGAAAGGTACTTATATGCCTGCGTGCACTTTCGATTAGCAAGTGATGGCACAGCCGACAGGGAAAAACTATCTTTTATGAACATGATTGACCCCAGGAACGATATTTTGAAACGTTTGTAACGACATAGACTAGAGTGTTAATAGAGTACAGTCGGGTGAATAGACACGGTCCCCACAAGTGGTCATAATCCAAGCATCTATACAAGACTCTAATAACGATCGTTTGTCTTAGATGAACTCATCACTCTAACACCTAGGACGAGCACAGCAAAAGAGGTATACGCGAATTTCCTATTCGAAGTGCTAATATCGAACGTTAAACATCTACAGACGGCTTACTAGTGCACGATTCTACAAGCAACTTGCCGGGTTATTCGAGTTTTGGTGGGATGCTGGACGGCCGCCCCCTCTTCCATTGTAATGTTCCCCACCCATGTCATATCCGTAGACTCGGGACTGAGCCGCCGGGCGGATCATCAGGATTCCCAAAAGGGTCCTGATGCTGCCGCGCTGTCACACGTGTCCCCCTGACTACTGCAAGCGCCCGCGGACAGGGTGACGCGGCATTTTAGATTCCGGGTCCGAAGCAGGCGTGATATCGGCTTGGGAAGTTCGGCCAATGTCTCTGCGGACGCCGGCTGTAGGCAAAGCGGTATATGGCACGTCACCCCCGCGGGGCGAAGTCAGTAACCATCGGAGCCGAAGCTTGGGAGCCAGCGGTCCAAATACAGCGAACGATGGGGATGGTCACGGGCAGGGGGCTAGCGACTGTAGAAGAAAAACGCTTGCGCGGCCGCGATTCACGTTAATTTCACTCGCACCGCGTCTAGGGGACTCGACCTGTGCGCCATCGGACGACCCGCTACCCTCCTACGTGGTGGCCACCCCTCGCACCTAATCCCCGCTCCTCCATTATGTCCACCGTTTGGTGGGTTCCGCGTCCGGCACTTCTTAGCTCAGTTCTCCGCTTCAAGTGGCCACGGCGGAGTGGGCAACCCCGTGTGGCCGCCGACGTGCCCTCTCCCGGTGATATTGGGTCAGGGTGTATTGGACGAGACAATGTGGGTGTATCCACTAGGCTAACCCGATGAGTGCTAGCTCTGTTAGCTTTGACCGCGGGCAACGGAGGGACCCTCTCCTGTGAGTTCAATGTCCAGCACACCTCTCCCCCTAGGCCGGATAACACTCGTCTCCGCCCGGAGAAGGCCCCTTTCCCCTCCCTCCTATAGCTGAGCATCTGCAGCGGCGGGAGGTTCGGCCACTGTGATTGCGGCGATGTGTGTCTACCCTAAGCACAGCCGTAGAATGCCGTACGCCGGTCATTGCGTAAACCGCTTGGGCCAATCGGAATCAGCATTCCGGAGCGGGCATCTACCAGCACTAATTGCAGCCCATCATCACGTGCGCCCCCCGCCGCACCGACAGCCGGCCCGCCGCCCCGCGGGCTGCCGCCGCGCGCCGCGGAGTAGACCGGGCTCAGGAGGCACGGGGGCGCCGGGTCAGCGGGGGGATGTGGTGGGCGCGCCTGGCGTCGCGGGGGGCGCAGTCGGTCACGGGGGTGGCGCGACGCAAGCCCCGCGGGGGCCCCCCACCCCCGCCCAGGCTGCGGGAGTGGGCGCGGCACCCGGACGCCCCGCGTCTCCCGCCCACACGCGCCGCGGACGGGCGCGACTGGGGGACGGCGGGGCCGGCCGCCCCCGTGCCTGTTGCCCCGGGCGCCCCAACCCAGCGTCCCACATCGTGCAGGCGCAGAGGCGCGCGCCGCTGCCGGCGCCCCGGGCGAGGCGGGTGCGTCCCGGGCCGGTGCCACCCGCGCTCACCCGACCCCGCATCGTCCCCGCCGCACGGGTCCGATGGCGCACGGGGGGGTCGTCGGCGCGCCAGCCGGATTGGGGCGTGCAAATCGGCTGGGCAGACGATCGGGGACCCGCTCCGCCAAGGGGCGAGGCCGACCGGGGGCGCCGCACCTGCGGCCGGCGCCGCTGTCGGCAGCGCTGTGCTGGAGGGGCGACCCGGACCCGCGCGCCGCGCGGGCCATCCCTGGACGCTGGGGTCAATGCGTGCAATTGTATGGGGGGGAGCTCATCTGCGCCGGCCCCCGCACCCGCGGCCCCAGCCAGACCCCGCGCTCGTCAAGGGTCGCCCGCCAGCGCCCCTCCTAGGGGACGGGCGTCGCACGCGGGCGACCGCGGCCCCCCGGGCAGGCCCACGCGACGCGGTCCCCCCACTCGGGTCTAGGGACTCCGACGGGCGCGGCGGTCATCTCTGCGGCTGCCGACGCCCGGGCGGCGCCGGGGCTGCCCCCCCCGCCGGTCGCACCGGCGAGCAGCGTGGCCGCCCCTCGAGGTCCCAGGAGTCGCGCCGTTCGCAGACCGGACGGCCGCGCGCCGGGTGGCGCAG     
O       AATTGGGGTAGTAATTTATTTATTCATCAGATGCTCATTATAAAAAAATTTTGACTAAATATGGAATAATCAAAAGTATTTAAACAAATAAAAATATTAGTAGAGACATATATAAATATTACATATTTAAATTTAAATAGAATAATATAATTTTTTGATTATCTATTATTGTTATCTAAGTAAATTATTAATGTGTACGTTAAGAATAAAAAAACATCGCGCATCATTGAATATTTTTATAATTACTATCTTCTGAAATTTGTAGATTTATTTATAATATACAATTTGTTATAAGATAAATAATATTACATAATTGCAATTTTAGCTAAAAAAAAAATTAATATACTCAGCTATTGTAATTCGTATAAAGATATTAGAAAATAACTGTGTAAGCATAGCGATAACATATTATTTATAAATATGGCGGATACTAAATTGAAACTTAAATATTTTCATGCTTTTAATTTGAATTTTTTTCAAATACTGAATTTGTTAACACAATAGTTAAGAATTCAATATTCAGTAATATACACTCCATGTCTTATTCGGTTTTATTGATTTAACTTCTTCACTTAACCTTCACTTCATTGTTAATACAGAGTTTGTACAATAATATAAACAGTATTTTTATTGATAATATAGATATTATTACAAAATCTTATATTTATATTCATATATTAAAATATTCACATATTATACAAAAATATACCAACAATGATTAGAATTTACGATTTTAGGTTAATCTAATAAAACATATATAAAGATTAACAGAGAAGAACTGAATCTATTTTAAACTACATTATTGAATACTAAGTTAGTAAATAGTTTCTTTTCTTGTGTAACTAGAACTAGAACAATAAATTTTTAAATATCTTATAATTATATTATGAAGTATTCGCAGAATATCATTTAAATAAGATTTTGTTGATAACAAAAAACGTACACGATTTAATTCTTAAAAAATTCAATTAAACTTCTTAAAGAAAATTCAAAATATAATCCCAGCGGACTAAAATTCTCAGGCATAAATCATTTCACCATTGGTATAAGTTTTTGTTAAAAGTTATCGAAATAAGTTTATTTGTATTTTCAATAGTCTCATTGAAAAGACAGCATTGCTAACGGCAGGCACGGCATAAACTTATAAACAGGCAGACACCCACGAGCTATGTTTTATCAAGTGCTAAACACTTAAAAGGGTTGATTGATAAAGTGTCAGCGCCAAACTATGCGTTTCAAATCTCTTAGGGTGCCTAGGGAATTGCAAGTATAGTTGTCCGTAATTCCGTGGGCTGTGTGACGGTTGACAGTCGGGCCACGGATCTTTTTTTAGGCAAAGAAAATGCCCTTCGCTGGAATCGAGGGTAATAGAGATCATAGCCCTATCCCTATAAATCAATTTCAGAACCATAGTGTTCCACAGATCGGGACTGAGCCATAGCGCAAAATAAGTGCCAACTCATCATGTTCTCTGATGCCTAATAGATAAGAATCGATCTTCCACATTCTCCAAGGATCTCGCGGACCGAAAATAAACGTTCGTCACCTAGTGGACATCCACAATTATGATGCTGGAATCTTAATCGTCGTTCAGTATTATGAAAGGTACTTATATGCCTGCGTGCACTTTCGATTTGCAAGTGTTGGCACAGCCGATAGGGAACATCTATCTTTTATTAGCATGATTGGCCCCAGGAACGATATTTTCAATCGTTTGTACCGACATAGACTAGAGTGTTAATAGACTACAGTTGGGTCAATAGGCGCCGTCGCCACAAAAGGTCATAATCAAAACATCTATACAAGACTCTAATAACGATGGTCTTTCTTAGATGAACTCTTCACTCTAACACCCAGGACGACCACCGCAAAAGAGGTATACGCGACTGTACTAGTAGATCTGCTAATATCGAACGCTAATCGTCTACAGACGGCTTGCTAGTGCAAGATTCTACAAGCGATTAGCCCGGTTCTTAGATTTTTGGCTGGAAGCTGGACTTCGGGCCCCTCTTCCATTGTTCTGTTCCCCACCTCTGTCTTATGCGTAGAGTCGCGCGTGAGGCGCGGGGAGGAGCAGCAGGATTCGCAAAAGGGGCCTGATGGAACCGAGCTGTCCCATGTTTCCCCCTGACTAGTCCAAGCGCCCGCGGACAGGGTGGCGCTGCATATTAGCTTCCGGCTCCGAAACAGGCGTGATATGGGCTTGGGAAGTTAGACCACTGCCTCGGGCGATGCCGGGTGTAGGCAAAGCGGTGTATCATAGGTGGCCCCCGCGGGGCGAACTCAGTAACCATCGGAGCCACAGCTTGGGGGCCGGCGGTCAGACTACAGCGCACGAGGTGAATGGTCACGGGCACGGGGCTAGCGCCTGTCGTAGATAAACGCTTGCCCGGCCGCGAGTCTCGTTAATTTAACTCGCACCGGGTCTAGGGGGCCCTACCTATGGGCCATCGGACGACGCGCTACCCACCTACGTGGTGGCAACCCCTCGGACCTCATCCCCGCTCCTCAATTATGCCCACCTTTGGGTGGTTTCAGCGTCCGGCACTTCTTAGCTCAGCTCTCCGCTTCAAGTCACCACGAGGGCGTGGGCAACCCCGCGTGGCCTCCGACGTGCACTCTCCCGGTTTTATAGGGTCAGAGCGCATTGGACGAGACAATGTGTGTGTATCCGCTATGCTAACCCGATCGGTGCTAGCTCTGTTTGCTTTCACCGCCGGCAACGGAGGCACCCCCTCCTGTGAGTTCAATGTCCAGCACACCTCCCCCCCTAGGCCGGAGATCACTCGTCTCCGCTGGGGAAAGCCCCCATTCCCCTCTTTCCTATAGCTAAGCATCTGCAGCGGCGGGAAGTTCGGCGACTGTGATTGCGGCGATGCGTGTCTACGCTGAGCACAGCCGTAAAATGCCGTACACCGGTCATTGCGTAAACCGCTCGGGGCAATGGGTATCGGCATTCCGGAGCGAAAATCTCCTTGCGCTAATTGCCGCCCCTGATCACGTGCGCCCACCGCCGCACCGAGAGCCCCCCCGGCGCCCCGCGGGCCCCGGGCCCGCGCCGCGGGGTGGACCGCGCTCAGGAGGGACGGGGGCGGCGGCTGAGCGGGGGCACTTGGTCGGCGCCCCTGGCGCCGCCGGGGCCGCAGCAGGTCACGGGGGTGGCGCGACGTAAGCCCCGCGGGGGCCCCCCACGCCCTCCCAGGCTGCGGGCCTGGCCGCGGCACCCGGACCCCCCGCGTCGGCAGCCCAGACGCGCCGCGGACGCGCGCGACGGGGGCACGGCGGGCCCGTCCCCCCCCGTGCCTGTTGTCCCGGGCGGCCGAACCCAGCGTCCCGCATCGTGCAGGGGCCGAGGCGCTCGCTGCTGCCGGCGCCCCGGGCCAGGCGGGTGCGTCCCCGGCCCGTGCCACCCGCGCTCACCCGACCCCGCAGCGTCCTCGCCGCACGGGTCCCATGGCGCAGGGGGGGGTCGTCGGAGCGCCAGCCGGACTGGGGCGTGCAAAGCGCCTGGGCCGACGAACGGGGACCGGCTCCGCCACGGGCCGAGGCCGACAGCGGGCGGCGCCGCTGCGGCCGGCGCCGCTGTCGGCAGCGCGCTGCTGGAGGGGCGACCCGTACCCGCGCTCCGCGCGGGACATCCCTGGACGCTGGGCACTATGCGTGCAATTGTATGCGGGGGAGCTCGTCTGGGTAGGCCCCGGCAGCCGCGGCCGCCGCCAGACCCCGCGCTCGTGAGGGGGCGCCCGCAGGCGCCGCTCCTGGGGGACGGGGGTCCCACGCGGGCGACCGCGACCCCCCGGGCAGGCCGACGCCACCCGGTGCCCCCAGTCAGGTCTAGTGACTCCGACGGGCAGGGCGGTGATCTCTGCGGCTGCCGGCGCGCAGGCGGCGCCGGGCCTGGGGCAACCGCCCGTCGCACGGGCCAGCGGCCTGGCGGCCCCTGGAGATGCCGGACGTCGCGCCCTGCGCAGCCCGGACGGCCGCGAGCCGGGTGGCGCAG     
N       AATTGGGGTAGTAATTTATTAATTCATGAGATGCTCAATATAAAAAAATTTTGACCAAATATGGAATTATCTAAAGTATATAAACAAATTAAAATAATAGTAGAGACTAATATAAATATTACATATTTAAATTTAAATAGAATAATATAAATTTTTAATTATCTATTATAGATATCTAAGTAAATTATTAATGTGTACGTTTAGAATAAAAATACATCGCGCATCATTGAATATTTTGATAATTACTATCTACTAAAATTTGTTGATTTATTTATAATATACAATTTGTTATAAGATAAATAATATTACATAATTGCAATTTTAGCTAAAAAAAAAATTAATATACTCAGCTATTGTAATTCGTATAAAGATATTAGAAAATAACTGCCTAAGCATACAGATAACATATTATTTATAAATATGGCGGATACTAAATTGAAACTTAAATATTTTCATGCTTTTAATTTGAATTTTTTTCAACTACTTAATTTGTTAACACAATAGTTAAGGATTCAATATTCAGTAATATACACTCCATGCCTTATTCGGGTTTATTGAATTAATTTCTTCACTTATCCTTCACTTCATTGTTTATACTGAGTTTGTTCAATAATATATAAAGTATTTTTATTGATAATATAGATATTATTACAAAATCTTATTTTTATATTTAAATATTAAAATATTCACATAATATACAAAAATATACCTGCAATGATTAGAATTTACGAATTTAGGTTAATCTAATTAATCATTTATAAAGATTAACAGAGAAGAACTGAATTTATTATAAAGTACATTATTGAATACTAAGTTAGTAAATAGTTTCTATTCTTGTGTAACTAAAACAAGAGCTAAAAATTTTTAAAAATCTTATAATCATATTATGCAGTGTACGCTAAATATCATTTAAATAAGATTTTGTTGATAACAAAAAACGTACACGATTTAATTCTTAAAAAATTCAATTAAACTTCTTAAAGAAAATTCAAAATATAATCCCCTCGGACTAAAATTCTCAGCCATAAATCATTTTTCGATTTGTCTAAGTTTTTGTTAAGAGTTATCGGAAAGAGTTTATTTGTATTTTCAATAGACTCATTCAAACGACAGCACGAACTACGGCAGGCCCGACATAAACTTATAAGCAGACAGACACTCACGAGCTATGTTTTGTGAGGTGCAAAACACTTATAAGGGTTGATAGATAAAGTGTAAGCGGCAAACTATGCGTTTCAAATCTCTTAGGGTGCCTAGGGAATTGCAAGTATAGTTGACCTTAATTCCGTTCGGTGTGTGAAGGTTGACAGTCGGGCCACGGATCAATTTTTAGGCAAAGAAAATGCCCTGCGCTGGAATCAAGGGTAACAGAGATCATAGCCCTATGGCGATAAATCAATTTCAGAACCATAGTGTTCCAGAGATCGCGACTGAGCCTTAGCGCAAAATAGAAGTCATCTCATCATGTACCCTGATGCCTAATAGAAAAGCAGCGATCCTCCTTATTCTCCAAGGATCTCGCGGACCGAAAATAAACGTTCGTCACATAGAGGACATCCACTTTTATTAAGCTGGAATCTAAATCCTCGTTCAGTATTATGAAAGGTACTTATATGCCTGCGTGCACTTTCGATTTGCATGTGGTGGGACAGCCGACAGGGAAAAACTTTCTTTTATGAACATGATTGACCTCCGGAACGATATTTTTAAACGTTTGTAGCGACATCGACTAGAGTGTTAATAGAGTACAGTCGGGTCAATAGGCCCCGTCACCTCAAAAGGGCATAATCCAAGCAACTATACAAGACTCTAAAAACGATAGTTTTTCTTAGATGATCTCTTCACTCTTACACCTAGGACGATCACTGCAAAAGAGGTATACGCGAATTTCCGATTAGAAGTGCTAATATCGGACGCTAAGCATCTACAGACGGCTTACTAGTGCAAGATTCTACACGCTATTAGCCCGGTTCTTAGATTTTTGGAAGGAAGCTCGACAGCGGGCCCCTCTTCCATTGTATTGTTCCCCACCGCTGTTATATGCGTGGACTCGCGCCTGCGTCGCAGGGAGGAGGACCAGGATTGGCAAAAGAGCCTTGACGGAGCCGAGGTGTCCCAGGCTTCCCCATGAATACTCCAAGCGCTCGCGCACAGGGCGTCGCAGCATCCTAGATTCCGAGTCCGAAGCAGGCGTGATATGGGCTTGGGAAGTTCGACCACTGACTCGGCCGACGCCGGCTGTAGGCAAAGCGGTATATCGCAAGTCACCCCCTCGGGGCCAAGTCAGTAACCATCGGACTCGCAGCTTGGGGGCCAGCGGTACCAGTACAGCGCACGATGTGAATGGTCACGGGCATGGGGCTAGGGGCTGTGGGAGACAAACGCTTGCCCGACCGCGAGTCACGTTAATTTAACGCGCACCGCCTCTAGGGGGCCCAACCTATGGGCCGACGGAAGACTCGCTACTCGCGTACGTGGTGGCCACCCCTCGCACCTCATCCGCGCTCATCCCTTATGTCGACCTTGCCGTGGGTTCAGCGTCCGGCACTTCTTAGCTCAGTTCTCCGCTTCAAGTCGCCACGGGGGGGTGGGCAACCCCGCGTGGCCTCCGAAGTGCGCTCTCCCGGTACTATGGGGTCAGAGTGCATTGGACGAGACAATGTGCGTGTATCCCCGAGGATAACCCGATGGGTGCTAGCTCGGTTTGCTTTCACCGCAGGCAACGGAGGGACCCTCTCCTTTGAGTTCCATGTCCAGCCCACCTCTCCCCCTAGGCCGGAGAACACTCGTCTCCGCTAGGGTAAGTCCCCGTCCCCCTCATTCCTATAGCTCAGCATCTGCAGCGGCGGGATGTTCGGCCACTGTGATTGCGGCGATGGGTGTCTACCCTAAGCACAGCCGTAAAATGCCGTACGCCGGTCATTGCCTAAACCGCTGGGGGCAATGGGAATCGGCACTCCGGAGCGGGCATCTCGGAGGCCTAATTCCAGCCCATGATCACGGGCGCTCCGCGCAGCACCGACAGCCGCCCCGCCGCCCCGCGAGCCGCGGCCTCGCGCCGCAGAGTGGACCGGGCTCAGGAGGGACGGGGGCGGGGGGTTGGCGGGGGCATTTGGTGGGCGCGCCTGGCGCCGCCGGCGGGGCAGTCGGTCACGGGGGTGGCGCGACGTAAGCCCCGCGGGGGCGCCCCACCCCCTCTCAGGCTGCGGGACTGGCGGCGGCACCCGGACGCCTTGCGTCGGCTGGCCGCACGCGGCGCGGACGGGCGCGACGGGGGGACGGAGGGCCCGTCCCCCCCCGCCCCTCTTGCCCCGGGCGGCCCAACCCAGCGTCCCTCATCGTGCAGGGGCGGAGGGGGGCGCCGCTCCCAGCGCACCGGGCCAGGCGGGCGCGTCCCCGGCCCGTGCCACCCGCGCTCTCCCGACCCCGCAGCGCCATCGCCCCACGGGTCCCATGGCTCACTGGGGGGTCGTCGGCGCGCCAGCCGGACGGGGGCGTGCAAACCGCCTGGGCCTACGAGCGTGCAGCGGCTGCGACAAGGGCCTAGGCCGACCGGGGGCGCCGCCCCTGCGGCCGGCGCCGCTGTCGGCAGCGCTCTCCTGGAGGGGGGGCCCGGACCCGCGCTCCCGGCGGGCCATCCCTGGACGCTGGGGACGCTGCGTGCAATTGTACGGGGGCGAGCTCATCTGCGTAGGCCCAGGCACCCGCGGCCCGCGCCAGACCCCGCGCTCGTGAGCGGTCGGGCGCCAGCGCCCCTCCTGGGTGACGGGCGTCCCACGCGGGCGGCCGCGACCCCCCGGGCAGGCCAACGCCACGCGCTACCCCCAGTCGGGCCTGGGGACTACGACGGGCCGGGCGCTCATTTCTGCGGCTGGCGCCGCTCGGCCGGCGCCGGGCGTGCGGCAGCCGCCGGTCGCACCGGCCAGCGGCGTGACCGCCCCTGGAGGTGGCGGAAGTGGGGCCCTACGCAGCCCGGACGGCCGCGCGGCAGGTGGCGCAG     
M       ????????????????????????????????????????????????????????????????????????????????????????????????????????????????????????????????????????????????????????????????????????????????????????????????????????????????????????????????????????????????????????????????????????????????????????????????????????????????????????????????????????????????????????????????????????????????????????????????????????????????????????????????????????????????????????????????????????????????????????????????????????????????????????????????????????????????????????????????????????????????????????????????????????????????????????????????????????????????????????????????????????????????????????????????????????????????????????????????????????????????????????????????????????????????????????????????????????????????????????????????????????????????????????????????????????????????????????????????????????????????????????????????????????????????????????????????????????????????????????????????????????????????????????????????????????TCCGACGGACTAAAATTCTCAGCCATAAATCATTTTACCATTTGTCTCAGATGTTGTTAAGAATTATCGAAAAAAGTTTATTTGGCTTTTCAATAGTCTCATTGAAAAGGCAGCACCACTAACGGCAGGCCCGTCATAAACTTATAAGCAGTCAGACACCCACGAGATATGTTTTATGAAGTGCTAAACCCTTAAAAGGGTTGATCGATAAAGTGTAAGCGCCAAACTATGCGTTTCAAATCTCTTAGGGTGCCTAGGGAATTGCAAGTATAATTAACTTTAATTCAGTTAGCTGTGTGATGGTTGACAGGCGGGCCACGGATCTATTCTTAGGCAAAGAAAATGCCCTCCGCTGGAATCGGGGGTAAAAGAGATCATAGCCCTATCGGCCTAAATCAATTTCAGAACCATCGTGTTCCAGAGATCGGGACTGAGCCCTAGCGCAGAATAAAAGACATCTCATCATGTACTCTGATGCCTAATTGATAACAAACGATCTTCCTAAATCTCCAAGGATCTCGCGGGCCGTAAATAAAGGTTCGTCACCTAGAGGACATCCACTTTTGTTGAGCTGGAATCTAAATCTTCGTACAGTGTTATGTAAGGTACTTATATGCCTGCGTGCACGTTCGATTTGCAGGTGGTGGCACAGCCGACAGGGAAAATCTATCTTTTATTAACATGATTGACACCAGGAACGATATTTTGAACCGTTTGTATCGACATGGACTAGAGTGTTAATAGAGTACAGTAGGGTGAATAGGCCCCGTCTCCACAACAGGACATAATCCAAGCATCTATACAAGACTCTAAAAACGATTGTTTTTCTTAGATAATCTCTTCACGCTAACACCTAGGACGAACACCGCAAAAGAGGTATACGCGAATAAGCTACTGGAATTACTAATATTGAACGCTAACCATCTACAGACGGCTTACTAGTGCAAAATTCTACAAGCTAGTAGCCCGGTTCTTTGATTTTTGGTAGGATGCTCGACTACTGGCCCCTCTTCCATTGTAGTGTTCCCCACCGGTGTCATATGAGTAAAGTCGCGCCTGAGCCGCAGGGAGGAGCATCTGGATTCGCGAAAGGGGCCTGATCGCGCCGAGCTGTCCCAGGATTCCCCCTGACTACTACAAGCGCCCGCGGACAGGGCGACGCGGTATCTTAGATTCCGCGTCCGAAGCAGGCGTGATATGGGCTTGGGAAGTTCGCCCACTGGCCCGGTCGACGCCGGCTGGAGGCAAAGCGGTATATCGGAGGTCACCCCCCCAGGGCGAAGTCAGTAACCATAAGAGCCGCAGCTTCGGGGCCAGCGGTCTGAATGCACCGCACGACGTGAATGGTCACGGGCAGGGGGCTCGAGGCAGTCTGGGACAACCGCTTGCCCGGCCGCGAGTCCCGTTAATTTAACCCGCATCGCGTCTAGGGGGCGCGACCTATGGGCCACCGGAAGACCCGATACCCGCCTACGTGGTGGCCACCCCTCGCACCTCATCTGCGCTCCTCAATTATGTCGACCCTACCAGGGCTTCAGCGTCCGGCACTTCTAAGCTCAGGTCTCCGCTTCAAGTTGCCACGTGGGGGTGGGCAACCCCGCGTGGCCTCCGACGTGCGCTCTCCCGCTCTTCTGGGGTCAGCGTGCATTGGACGAGACAATGTGGGTGTATCCGCTAGGCTAACTCGATCGGTGCTAGCTCTGTTTGCTTTCACCGCAGGCAACGGAGGGACCCTCTCCTGTGAGTTCGATGTCCAGCACACCTCTCCCCATAGGCTGGAGAACACTAATCTCCGCTGGGGAAAGTCCTCTTTCCCCTCGTTCCTATAGCTCAGCATATGCAGAGGCGGGATGTTCGGCGACTGTGATTGCGGCGATGAGTGTCTAACCTAAGCACAGCCGCAGACTGCCGTACCCCGGTCATTGCGTAAACCGCTCGGAGCAATGGTAATCGGCAGTACGAAGCGAGAATCTCGTAGCCCTAATTGCAGCCCATAATCACGTGCGCGCCGTGCCGCGCCGAGAGCCGCCCCGCCGCCCCGCGGGCCCCGGCCGCGCGCCGCGGAGTAGACCGGGCTCAGGAGGGACGGGGGCGGCGGCTCATCGGGGGCATTTGGTCGGCGCACCTGGCGCCGCGGGGGGCGCAGTCGGTCACGGGGGTGGCGCGACGTAAGCCCCGCGGGGCCGCCCCACTCCCTCCCAGGCTGCGGGATTGGTCGCGGCACCCGGACGCCCTGCGTCGGCCGGCCACACGCTCCGCGGACGGGCGCGACGGGGGGACGGCGGGCCCGTCCCCCCCCGTCCCTGTTGCCCGGGGCGGCTAAACCCAGCGTCCCGCATCGTGCAGGGGCCGAGGGGTGCGCCGCTCCCGGCGCCCCGGGCAAGGCGGGTGCGTCCCCGGCCCGTGCCACCCGCGCTGACCCGACCCCGCAGCGCCATCGCCGCCCGGGTCCCATTGCTCACGGGGGCGTCGTCGGCGCGCGAGCCGGACGGGGGCGGGCAAAGCGCCTGGGCCGACGAGCGCGTACCGGCTGCGCCAAGGGGGGAGGCCGACGGGGGGCGCCGCCCCTGCCGCCGGCGCCGACCTCGGCAGCGCTCTCCTGGAGGGGGCCCTCGCACCCTCGCTGCCCGCGGGCGATCCCTGGACGCTGGGGCCGTTGCGTGAAATTGTATGGGGGGGAGCTCATCTGCGTAGGCCCAGGCACCCGCGGCCGGAGCCGGACCCCGCGCTCGTCAGGGGTGGCCCGCCAGCGCCCCTCCTGGGGGACGTGCGTCCCACGCGGCCGACCGCGCCCCCGGGGGAAGGCCTACGCCACGCGGTCCCCCCAGTCGGGGCTACGGACTCCGACGGGCGAGGCGCTGATCTCTCCGGCTGCCGGCGCCCGGGCGGCGCCGTGCCTGCGGCGGCCGCCCGTCGCACCCGCGAGCGGCGTGACCGCCCCTCGAGGTCCCCGAAGTTGGGCCTTGCGCAGCCCGGGCGGCCGCGCGCCCGGTGGCGCAG     
L       AATTGGGGTAGTAATTTATTTATTCATAAGATGCTCAGTATAAAAAAAATTTGACTAAATATGGAATAATCTAAAGTATATAAACAAATTAAAATAATAGTAGAGACTAATATAAATATTACATATTTAAATTTAAATAGAATAATATAATTGTTTGATCATCTATTATTGTTATCTAAGTAAATTATTAATGTGTACGTTAAGAATAAAAATATATCGCGCATCATTGAATATTTTAATAATTACTATCTTCTAAAATTTGTAGATTTATTTATAATATACAATTTGTTATAAGATAAATAATATTACATAATTGCATTTTTCGCTAAAAAGAAAATTAATATACTCAGCTATTGTAATTCGTATAAAGATATTAGAAAATAACTGAGTAAGCATATTGATAACATATTATTTATAAATATGGCGGATACTAAATTGAAACTTAAATATTTTCATGCTTATAATTTGTATTTTTTTCAAATACTAAATTCGTTAACACAATAGTTAAGGATTCAATATTCAGTAATATACACACCATGACTTATTCGGTTTTATTGAATTAATTTCTTCACTTAACCTTCACTTCATTGTTCATACAGATTTTGTGCAATAATATACCCAGTATTTTTATTGATAATATAGATATTATTAAAAAATCTTATGTTTATATTAAAATATTAAAATATTCACATACTATACAAAAATATACCAACAATGATTAGAATTTACGATTTTAGGTTAATCTAATAAAACATATATAAAGATTAACAGAGCAGAACTTAATTTATTTTAAAGTACATTATTGAATACAAAGTTAGTAATTAGTTTCTTTTCTTGTGTAACTACAACAAGAACAACAAATTTTTAAATATCTTATAATTATATTATGTAGGTTTCGCGAAATATCATTTAAATAAGATTTTGTTGATAACAAAAAACGTACACGATTTAATTCTTAAAAAATTCAATTAAACTGCTTAAAGAAAATTCAAAATATAATCCCAACGGACTAAAATTCTCAGACATAAATCATTTTACTATTTGTTTAAGTTGTTGTTAAAAATTATCGAAAAAAGTTTATTTGTATCTTCAATAGGCTCATTTAACAGGCAGCAGCTCAAACGGCAGGCACGAAATAAACTTATAAGCAGCCAGACACACACGAGTTATGTTTTTTAAAGTGCTAAACGCTTAAAAGGGTTGATTGATAAAGTGTTAGCGACAAACTATGCGTTTCAAATCTCTTAGGGTGCCTAGGGAATAGCAAGTATAGTTGACTCTAATTCCGTTGGCTGTGTGACGGTTGACAGACGGTCCACGGATCCGTTGTTAGGCAAAGAAAATGCCCTGCGCTGGATTCAGGGGTAATAGAGATCATAGCCCTATCCCGTTAAAGCAATTTCAGAACCACAGTGTTCCACAGATCGGGACTGAGCCATAGCGCATAATAAACGACATCTCATCATGTTCTCTGATGCCTAATAGTAAAAAACAGATCTTCCTTAATCTCCAAGGATCTCGCGGACCGAAAATAAATGTTCGTCACCTAGGGGACATCCACCATTATTAAGCTGGAATCTAAATCCGCGTTCCGTATTATGAAAGGTACTTATATGCCTGCGTGCACTTTCGATTTGCATGTGTTGGGACAGCCGATAGGGAACAACTGTCTTTTAGTAACATGATTGTCCCCAGGAACGAGATTTTGAATCGTTTGTACCGACATAGACTAGAGTGTTAAGAGAGTACAGTAGGGTTAATAGTCACCGTCCCCACAATAGGTCATATTCCAAGCATCTATACAAGACTCTTAGAACGATTGTATTTCTTAGATTAACGCTTCACTCTAACACCTAGAACGATCACCGCAAAAGAGGTATACGCGAATGTTCTACTAGAAATTCTAATATCGGACGCTAATCGTCTACAGACGGCTTACTAGTGCAACATTCTACAAGCTATTAGCCCGGTTCTTAGAGTTTTGGTAGGAAGCTCGACTGCGGTCCCCTCTTCCATTGTAGTGTTCCCCACCACTGTCATATCCGGAGACTCGAGCTTGGGCCGCGGGGAGGAGAAGCGGGATTCGCAAACGGGACTTGATGGCGCCGAGATGTCCCACGTCACCCCCTGATTAATGCAAGCGCGCGCGTACAGGGCGGCGCGGCATGGTAGATTACGAGTCCGAAGCAGGCGTGATATGGGCTTGGGAAGTTCGACCACAGGCTCGGCCGAGGCCGGCTGTAGGCAAAGCGGTATATCGAAGGTAACCCCCGCGGGGCGAAGTCAGTAACCACAGGAGCCGCAGCTTGGGGGCCAGCGGTCCGAGTACAAAGCACGAGGTGAATGGTCACGGGCAAGGGGCTCGCGGCAGTCTGAGACAAACGCTTGCCCGGCCGCGAGTAACGTTAATATAACTCGCACCGCGTCTAAGGGTCGCGACCTAGGGGCCACCGGAAGACCCGCTACCCCCCTACGTGGTGGCCACCCCTCGCACCTCATCCTCGCTCATCCATTATATCTACCATTCCCAGGTTTCAGCGTCCGGCACTTCTTAGCTCAGGTCTCCACTTCAAGTCGCCACGTGGGCGTGGGCAACCCCGCGTGGCCTCCGAGGTGCTCTCTCCCGGTGTTTGGGGGTCAGAGTGCATTGGACTAGACAATGTGGGTGTATCCCCTAGGCTAACCCGATGGGTGCTAGCTCTGTTGGCTTTCAGCTCAGGCAACGTAGGAACCCTCTCCTCTGAGTTCCATGTCCAGCACACCTCTCCCCGTAGGCCGGAGAACACTCGTCTCCTGTCGGGAAAGTCCCCCTTCCCCCCTTTGCTATAGCTCAGCATCTGCAGAGGCGGGACGTTCGGCAACTGTGCTTGCGACGATGCGCGTCTAGACTGAGCACAGCCGGATACTGCCGTACCCCTGTCATTGCGTTAACTGCTCGGGGCAATGGGCATCGGCACTGCGGAGCGGGCAGCTCGAACCCCTAATTGCAGCCCTTGATCACGTGCGACCCGGGCCGCACCGAGACCCGCCCGGCCGCCCCGCGAGCCGCGGCCGCGCGCCGCGGAGTAGACCGGGCTCAGGAGAGACGGGGGCGGCGGGTGGGCGGGGATATTTGGTCGGCGCCCCTGGCGCCCCCGGGGCCGCAGTCGGTCACGGGGGTGGCGCCACGTAAGCCCCGCGGGGTCGCCCCACGCCCTCACAGGCTGCGGGACTGGGGGCGGCACCCGGACGCCCCGCTCCCGCCCTCCACACGCGCCGCGGACGGGCGCGACGGGGGGACGGCGGGCCCGTCCCCCCCCGTCCCTCTTGCCCCGGGCGGCCCAACGCAGCGTCCCACATCGTGCAGGGGCCGAGGGGCCCGTCGCTTCCGGCGCCCCGGGCCAGGCGGCTGGGTCCCCGGCCAGTGCCACCCGCGCTCACCCGACCCCGCAGCGCCCTCGGCCCACGGGTCCCATTGCTCACGGGGGCGTCGTCGGCGCGCCAGCCGGGCTGGGGCGTGCAAAGCGCCTGGGCCGACGAGCGGGGACCGGCTCCGCCAAGGGCCGAGGGCGACAGGGGGCGCCGCCCCTGCGCCCGGCGCCGCTGTCGGCAGCGCCCTGGTGGAGGGGCGACCCGCCCCCGCGCTCCCCGCGGGCCATCCCTGGACGCGGGGGCCGACGCGTTCACTTGTATGGGGGCGAGCTCATCTGCGTAGGCCCCGGCAGGCGCGGCCGCGGCCGGACCCCGCGCTCGTGAGGGGTGGCCCGCCGGCGCCCCTCCTGTGGGACGCGCGTCCCACGCGGACGACAGCGACCCCCCGGGCAGGCCGACGTGACGCGGTCCCCCCACTCGGGGCTACGGACTACGACGGGCAGGGCGCTGATCTCTGCGGCTGCCGACGCCCGGGCGGCGCCGGGCCTGCGGCAGGCGCCGGTCGCATCGGCGATCGGCGTGACTGCCCCTTGAGGTGCCAGCAGTCGGGCCTTACGCAGCCCGGACGGCCGCGCGCCAGGTGGCGCAG     
K       ????????????????????????????????????????????????????????????????????????????????????????????????????????????????????????????????????????????????????????????????????????????????????????????????????????????????????????????????????????????????????????????????????????????????????????????????????????????????????????????????????????????????????????????????????????????????????????????????????????????????????????????????????????????????????????????????????????????????????????????????????????????????????????????????????????????????????????????????????????????????????????????????????????????????????????????????????????????????????????????????????????????????????????????????????????????????????????????????????????????????????????????????????????????????????????????????????????????????????????????????????????????????????????????????????????????????????????????????????????????????????????????????????????????????????????????????????????????????????????????????????????????????????????????????????????CCCGGCGGACTAAAATTCTCAGTCATAAATCATTTTTCTATTTGTCTAAGATATTGTTAACAATTATCGAAAAAAGTTTATTTGTATCTTCAATAGCCTCATTAAACAGACAGCAAGGCATACGGCAGGCGCGTCATAAACTTATAAGCAGACAGACACACACGAGACATGTTTTGTCACGTGCTAAACCCTTAAAAGGGTTGATTGATAAAGTGTTAGCGCCAAACTATGCGTTTCAAATCTCTTAGGGTGCATAGGGAATGGCAAGTATAGTTGACGGCAATTCCGTTCGATGTGTGAAGGTTACCAGTCGGGCCACGGATCCATTCTTAGGCAAAAAACATGCCCTTCGCTGGAATCGGGGGTAAAAGAGATCATAGCCCTATCGAGTTAAAGCAATTTCAGAACCACAGTGTTCCAGAGATCGGGACTGAGCCCTAGCGCAAAATAAACGGCACCTCAACATGTACTCTGATGCCTAATTGATAAGAAAAGATCCTCCTTATTCTCCAAGGATCCCGCGGGCCGTAAATAAATGTTCGTCACCTAGGGGACATCCACTCTTATTAAGCTGGAATCTAAATCTTCGTTCTGTATTATGAAAGGTACTTATATGCCTGCGTGCACTTTCGATTTGCATGTGCTGGCACAGCCGCCAGGGAAAAACTATCTTTTATTAACATGATTGGCTTCAGGAACGGTATTTTCAATCGTTTGTACCGACATAGACTAGAGTGTTAATAGAGTACAGTAGGGTCAATAGGCTCAGTCTCCACAAGAGGTCATAATCCAAGCAGCTATACAAGACTCTAAAAACGATTGTTTTTCTTAGATTATCTCTTCACTCTGACACCTAGGACGAGCACCGCAAAAGAGGTATACGCGATTATGCTACTAGAATTCCTAATATCGAACGATAATCATCTACAGACGGCTTACTAGTGCGAGATTCTACATGCTACTGGCCCGGTTTTTTGATTTTTGGCCGGAGGCTGGACGTCGGACCCCTCTTCGAGTGTATTGTTCCCCACCCCTGTCATATGCGTACAGTCGCGGGTGCGCCGCGGGGAGGAGAAACAGGATTCGCCAAACGGACGTGCTGCCGCCGAGGTCTCCCACCTTTCCCCCTGACTAATCCAAGCGCGCGCGGGCAAGGCGGCGAGGCATCCTAGCTTCCGTGTCCGAAGCAGGCGTGATATGGGCTTGGGAAGTTAGACCAGTGGCTCGGCCGACGCGGGCTGTGGGCAAAGCCGTTTATCGGACGTCCCCCCCCCGGGGCGAACTCAGTAACCATGGGAGCCGCAGCTTGGGGGCCAGCGGTCCGAGTCCAACGCACGAGGTGAATGGTCACGGGCACGGGGCTAGTGGCAGTGTGAGACAAACGCTTGCCCGGCCGCTAGTCACGTTAATTTAACCCGCACCGCGTCTAGGGGTCGCAACCTGTGTGGCAGCGGAATACCCGCTACACTCCTACGTGGTGGCCACCCCTCGCACCTCATCCCCGCACGTCCATTATATCCACCGTTCCGAGGTTTCTGCGTCCCGCACTTCTTAGCTTAGGTCTCCGCTTCATGTCACCACGTGGGGGTGGGCAACCCCGCGTGGCCCCCGACGTGCGCTCTCCCGGTACTATGGGGTCAGCGCGCATTGGACGAGACAATGTGGGTGTATCCCCTACGCTAACCCGATGGGTGCTACCTCTGTTGGCTTTCACCACAGGCAACGTAGGGACCCTCTCCTGTGACTTCCATGTCCAGGACACCTCTCCCCCTAGGCCGGATAACACTCGTCCCCGCTGGGGTAAGTCCCCTTTCCCCTCTTTCCTATAGCTCAGCATCTGCAGTGGCGGGATGTTCGGCGACTGTGCTTGCGGCGATGCGCGTCTACACTAAGCACAGCCGCAAAATGCCGTACCCCCGTCATTGCGTAAACGGCTGGGGGCAATGGGAATCGGCACTGCGCAGCGCGGATCTCGAAGCCCTAATTGCAGCCCCTGATCACGTGCGGCCAGGGCGGCAGCGAGAGCCGCCGCGCCGCGCCGCGGGCCGCGGCCGCGCGCGGCGGAGTCGACCGGGCTCAGCAGCGACGGGGGCGCCGGCTGCCCGGGGCCGGTTGGTCGGCGCCCCTGGCGTCGCCGGGGCCGCAGTTGGTCACGGGGGTGGCGCGACGTAAGCCCCGCCGGGGCTCCCCACGCCCTCCCAGGCTGCGGGACTGGAAGCGGCACCCGGGCGCCCTCCCTCCGCCCGCGAAACGCGCCGCGGACGGGCGCGACCGGGGGACGGCGGGCCCGGCCCCCCCGGTCTCTCTTGCCCCGGGCGACCCAACCTAGCGTCCCACATCGTGCAGGGGCCGAGGCCGGCCCCGCTTCCGGCGCCCCGGGCCAGGCGGGTGCGTCCCCGGGCCCTGCCACCCGCGCTCGCCCGACCCCGCAGCGCCATCGACCCACGGGTCCGATGGCTGACGGGGGCGTCGTCGGAGCGCGATCCGCACCGGGGCGGGCAAAGCGCCTGGGGCGACGAGCGGTGACCGGCTCCGCCAAGGGCCGAGGACGACAGGGGGCGCCGCCCCTGCGGCCGGCGCCGCCCACGGCCGCGCGCTGCTCGAGGGGCGGCCCGCACCCGCGCTCCCCGGGCGCCATCCCTGGACGCTGGGCGCGATGCGTGCAATTGTATGGGGGGGAGCTCCTCTGCGTAGGCCCCGGCACCCGCGGCCGCAGCCGGACCCCGCGCTCGTGAGGGGTCGCCCGCCTGCGCCCCTCCTGGGGGACGGGAGTCCCACGCGGGCGACCGCGACCCCCCGGGCAGGCCGACGTCACACGGTTCCCCCAGTCGGGTCTATGGACTGCGACGGGCGGGGCGGTGATGTGTGCGGCTGGCGACGCGCGGCCGGCGCCGGGCCTGCGGCGGCCGCCGCTCGCACGGGCGATGGGCGTGACCGCCCCTCGAGGTGCCCGCGGTCGGGCCGTGCGCAGCCCGGACGGCCGCGTGCCCGGTGGCGCAG     
J       AATTGGGGTAGTAATTTATTAATTCATAAGATGCTCATTATAAAAAAAGTTTGACTAAATATGGAATAATCTAAAGTATATAAACAAATAAAAATACTAGTAGAGACTAATGTAAATATTATATATTTAAATTTAAATAGAATTATATAATTTTTTAATCATCTATTATTGTTATCTAAGTAATTTTTTAATGTGTACGTTGAGAATAAAAATATATCGCGCATCATTGAATATTTTAATAATTACTATCTTCTAAAATTTGTAGATTTATTTATAATATACAATTTGTTATAAGATAAATAATATTACATAATTGCATTTTTAGCTAAAGAAAAAATTATTATACTCAGCTATTGTAAGTCGTATAAAGATATTAGAAAATAACTGTGTAAGCATACAGATAACATATTATTTATAAATATGGCGGATACTAAATTGAAACTTAAATATTTTCATGCTTTTAATTTGTATTATTTTCAAATACTAAATTCGTTAACACAATAGTTAAGTATTCAATATTCAGTAATATACACGCCATGTCTTTTTCGGGTTTATTGAATTAAATTCTTTACTTAACCTTCACTTCATTGTTAATACAGAGTTTGTACAATAATATACATAGTATTTTTATTGATAATATAGATATTATTAAAAAATCTTATTTTTAAATTGAAATATTAAAATATTCACATAATATACAAAAATATACCTTCAATGATTAGAATTTACGAGTTTAGGTTAATCTAATAAAACATATATAAAGATTAACAGAGAAGAACTGAATTTATTATTAAAAACATTATTGAATACTAAGTTAGTAATTTGTTTCTCTTCTTGTGTAACTACAACAAGAACTATTAATTTTCAAATATCTTCTAGTTATATTATGTAGTCTTCGCGAAATATCATTTAAATAAGATTTTGTTGATAACAAAAAGCGTACACGATTTAATTCTTAAAAAATTCAATTAAACTTCTTAAAGAAAATTCAAAATATAATACCGCCGGACTAAAATTCTCAGACATAAATCATTTTACGATTTGTCTAAGTTTTTGTTAACAATTATCGAAAACAGTATATTTGTATATTCAGTAGTGTCATTAAACAGTCAGCAGGTCCAACGGCAGGCGCGACATAAACTTATAAGCAGACAGACACTCACGAGTTCTGTTTTGTGACGTGCTAAACGCTTAAAAGGGTTGATTGATAAAGTGTGAGCGCCAAACTATGCGTTTCAAATCTCTTAGGGTGCATAGGGAATTGCAAGTATAGTTGTCCCGAATTCAGTTCGATGTGTGAAGGTTGACAGACGGGCCACGGATCGATTCTTAGGCAAAGAAAATGCCCATCGCTGGAATCGGGGGTAATAGAGATCATAGCCCTATCGACTTAAATCAATTTCAGAACCAAAGTGTTCCAGAGATCGGGACTGAGCCTTAGCGCAAAATAAAAGGCATCTCATCATGTACTCTGATGCCTAATGGGAAAGAAAGGATCTTCGTGAATCGCCAAGGATCTCGCGGTCCGTAAATAAATGTTCGTCACCTAGAAGACATCCACTCTTATTGAGCTGGAATCTAAATCATCGTTCAGTATTATGAAAGGTACTTATATGCCTGCGTGCACATTCGATTTGCAGGTGGTGGAACAGCCAACAGGGAAAAACTTTCTTTTATTATCATGATTGGCTTCAGGAACGATATTTTTAATCGTTTGTAGCGACATAGACTAGAGTGTTAATAGAGTACAGTGGGGTCAATAGGCTCCGTCTCCGCAAGAGGACATAATCCAAGCATCTATACAAGACTCTAACAACGATAGTATTTCTTAGATAAGCTCTTCACTCTAACACCAAGGACGATCACCGCAAGAGAGGTATACGCGAATTTACTATTAGAACTACTAATATCGGACGATAAACTTCTACAGACGGCTTACTAGTGCAAGATTCTACAAGCTATTAGCCCGGTTCTTAGATTTTTGGTGGGAGGCTGGACTGCAGGCACCTCTTCCATTGTATTGTTCCCCACCGGTGTCATATGCGTAGACTCGCGGGTGGGGCGCGGGGAGGAGCAGCAGGATTAGCATAGGGGTCGTGAGGGCGCTGAGCTGTCGCAAGTCTCCCCCTGACTACTTCAAGCTCCCGCGGTCAGGGCGCCGAGGCATCTTAGATTCCGTGTCCGAAGCAGGCGTGATATGGGCTTGGGAAGTTGGACCACGGGCTCGGCCGACGCCGGATGTAGGCAAAGCAGTTTATCGGAAGTCCCCCGCGCGGGGCGAAGTCAGTAACCAAATGAGCCGGAGCTTGGGGGCCAGCGGTTAGAGTACATCGCACGAGGTGAATGGTCACGGACATGTGGCTGGGGCCGGTAGGAGACAAACGCTTGCCCCGCCGCCAGTCCCGTTAATTTAACTCGCACCGCCTCTAGGGGTCTCGACCTATGGGGCATCGGAAGACTCGGTCCTCTCCTACGTGGTGGCCACCCCTCGCACCTCATCCCCGCTCGTCCATTATAGCCACCGTAACCAGACTTCAGCGTCCGGCACTTCTTAGCTCAGGTCTCCGCTTCAGGTCGCCACGAGGGAGTGGGCAACACCTGGTGGCCTCCGACGTGCTCTCTCCCGGCATTATGGGGTCAGAGTACATTGGACTAGTCAATGTGGGTGTATCCCCTACGCTAACGCGATCGGTGCTAACTCTGTTGGCTTTCACCGCGGGCAACGTAGGTACCCTCTCCTGTGAGTTCCATGTCCAGCGCACCTCGCCCCCTAGGCCGGAGAACACTGGTCTCCTCTGGGGAAAGACCCCCTTCCCCTCGTTCCTATAGCTCAGCATCTGCAGAGGCGGGAAGTTCGGCGACTGTGCTTGCGGCGATGCGTGTCTAACCTGAGCACAGCCGGAAAATGCCGTACGCCTGTCATTGAATAAACCGCTCGGGAGAATGGGAATCCGCATTGCGGAGCGATCAGCTCGAAGCCCTAATTGCAGCCCATGATCACGGGCGGCCCATGCCGCCCCGAGAGCCGGTCCGGCGCGCAGCGGGCTGCGGCCGCGCGCCGCGGAGTAGACCGGGCTCAGGAAGGACGGGGGCGCCGGGTGAGCGGGGGCAGACGGTCGGCCCCCCCGGGGCCGCCGGGGCCGCAGTCGGTCACGGGGGTGGCGCGACGAAAGCCCCGCGGGGCCGCCCCATGCCCTCCCAGGCTACGGGAGTGGCCGCGGCACCCGGTCGCCCTGCGTCGACCGCCCAGCCGCGCCGCGGACGGGCGCGACGGGGGGACGGCGGGGCCGCACCCCCCCCTCCCTGTTGCCCCACGCGGCCCAACCCAGCGTCCCACATCGTGCAGGGGCCGAGGCCGGCGCCGCTTCCGGCGCCACGGGCCAGGCGGGTGCGTCGCGGGCCCGTGCTACCCGCGCTCACCCGACCCCGCAGCGCCAGCGTCCCACTGGTCCCATCGCGGACGGGGGGGTCGTCGGTGCGCGAGCCGGACGGGCGCGTGGAAAGCGCCTGGGCCGACGAGCCGGCACCGGCTCCTCCAAGGCCCGAGGCCGACAGGGGGCGCCGCCCCTGCCGCCGGCGCCGCCGTCGGGACCGCGATTTTGGAGGGGCGGCCCGGACCCGCGCTCCCGGCGAGCTATCCCTGGACGCTGGGGCCGATGCGTGCAATTGTAGGGGGGGGAGCTCCTCTGCGTAGGCCCCTGCAGGCGCGGCCGCAGCCGGACCCCGCGCTCGTGAGCGGTAGCCCGCCCGCGTGCCTCCTGGGGGACGCGTGTCCCACGCGGGCGACCGCGGCCCCCCGGGCAGGCCAACGTCACGCGGTACCCCCAGTCGGGTCTACGGACTACGACCGCCGGGGCGGTGATGTCAGGGGCTGCCGACGCCCTGGCGGCGCCGGGCGTGCGGCCGCCGCCGCTCGGACCGACGATCGGCGTGACGGCCCCTCGAGGTGGCGGCGGTCGGGCCTAACACAGCCCGGACGGCCGCGCGCGCGGTGGCGCAG     
I       ????????????????????????????????????????????????????????????????????????????????????????????????????????????????????????????????????????????????????????????????????????????????????????????????????????????????????????????????????????????????????????????????????????????????????????????????????????????????????????????????????????????????????????????????????????????????????????????????????????????????????????????????????????????????????????????????????????????????????????????????????????????????????????????????????????????????????????????????????????????????????????????????????????????????????????????????????????????????????????????????????????????????????????????????????????????????????????????????????????????????????????????????????????????????????????????????????????????????????????????????????????????????????????????????????????????????????????????????????????????????????????????????????????????????????????????????????????????????????????????????????????????????????????????????????????ACCAACGGACTAAGATTCTAAGGCATAAATCATTTTACCATTCGTATAAGGTGTTGTTAAGAATTATCGAAAACAGTTTATTTGTGTATTCAATAGCCTCATTCAACAGCCCGCAGCGCCAACGGCAGGCCCGACATAAACTTATATGCAGGCAGACACACACGAGTTATGTTTTTTGACGTGGTAAACACTTAAAAGGGTTGATGGATAAAGTGTTAGCGCCAAACTATGCGTTTCAAATCTCTTAGGGTGCATAGGGAATTGCAAGTATAGTTGACAGTAATTCGGTTCGCTGTGTGAAGGTTTACGGTCGGGCCACGGATCGATGCTTAGGCAAAGAAAATGCCCATCGCTGGAATCGGGGGTAAAAGAGATCATAGCCCTATCGATTTAAAACAATTTCAGAACCATAGTGTTCCAGAGATCGGGACTGAGCCTTAGCGCAAAATAAAAGACATCTCAACATGTACTCTGATGCCTAATTGTAAAGAAATGATCATCCTCATTCGCCAAGGATCTCGCGGCCCGTAAATAAACGTTCGTCACCTAGAGGACATCCACACTTATTACGCTGGAATCTAAATCACCGTTCAGTATTATGAAAGGTAATTATATGCCTGCGTGCACATTCGATTTGCATGTGCTGGCACAGCCGACAGGGAAAAACTCTCTTTTGTAAGCATGATTGCCATCAGGAACGAAATTTTGAATCGTTAGTACCGACATAGACTAGAGTGTTAATAGAGTACCGTGGGGTTAATAGGCACCGTCTCCACAAGTGGTCATAATCCAAGCATCTATAGAAGACTCTTACAACGATTGTGTTTCTTAGATTACCTCTTCACTCTAACACCAAAGACGATCACAGCGAAAGAGGTATACGCGAATATGCTAATAGAAATACTAATATCGTACGATAAACATCTACAGACGGCTTTCTAGTGAAAAATTCTACAAGCGATTAGCCCGGTTCTTCGATTTTTGGTTGGATGCTTGACTGCAGACGCCTCTTCCATTGTAGTGATGCCCACGATTGTCATATGCGTATAGTCGCGACTGCGGCGCGGGGAGGAGCACCAGGATTCGCAAAAGGGACCTGATGACGCCGAGCTGTCCCAACTTTCCCCCTGACCAATTCAAGCCCCCGCGTACAGGGCGGCGCGGCATCTTAGCTTCCGCGTCCGAAGCAGGCGTGATATGGGCTTGGGCAGCTCGACCACTGGCTCTGGCGACGCGGGATGTAGGCAAAGCGGTATATCGGACGTGCCCCCCACGGGGCCAATTCAGTAACCATAGGAGCCCCAGCTTGGGGGCCAGCGGTACCACTACAGCGCACGACGTGAAACGTCACGGGCATGGGGCTAGAGGCCGTCTAAGATAAGCGCTTGCCCGGCCGCTAGTCACGTTAATTTAACGCGCACCGCGTCTAGGGGACGCTACCTTTGGGGCAGCGGAAGACCCGCTTCGCGCATACGTGGTGGCCACCCCTCGCTCCTCATCCCGGCTCATCCATTATATCCAGCTTGCGGAGAATTCAGCGTCCGGCACTTCTTATCTTAGGTCTCCCCTTCACGTGGCCACGTGGGAGTGGGCAACCCCCCGTGGCCTCCGACGTGCTCTCTCCCGGAGGTGTGGGGTCAGAGTGCATTGGACGAGACAATGCGGGTGTATCCCCTAGGCTAATGCGATGGGTGTTACCTCTGTTGGCTTTCACCCCAGGCAACGCAGACACCCGCTCCTATGAGTTCCATGTCCAGGGCACCTCTCCCCGTAGGCCGGAGATCACTCGTCTCCTCTGGGGTAAGTCCCCTTTCCCCTCGTTCCTCTAGCTCAGCATCTGCAGGGGCGGGATGTTCGGCTACTGTGCTTGCGGCGAGGCGTGTCTAACCTTAGCACAGCCGTATAATGCCGTACACCGGTCATTGCGTAAACCGCTCGGGGCAATTGAAATCTGCATTGCGTAGCGCGTATCTCGTAGCCCTAATTGCAGCCCCTGATCACGTGCGGCCCAGGCCGCGCCGACAGCCGCTCCGACGCTCCGCGAGCCACGGTCGCGCGCCGCGGAGTAGACCGGGCTCAGGAGGGACGGGGGCGCCGGGTGAGCGGGGGCAGTGGGTGGGCGCGCCCGGCCCCGCCGGTGCCGCAGTCGGTCACGCGGGTCGCGCGCCGTAAGCCCCGCGGGGGCGCCCCAGGCCCTCCCAGGCTGGGGGACTGGCGGCGGCACCCGGACGCCCTCCGTCGGCCTGCCACACGCGCCGCGGACGGGCGCGACGGGGGGACGGCGGGCCCGACCCCCCCCGCCCCTCTTGCCCGGGGCCGCCCAACCCAGCGTCACACATCGTGCAGGGGCCGAGGCCGGCACCGCTTCCGGCGCCACGGGCCAGGCGGGTGCGTCCCCGGCCCGTGCCACCCGCGCTCACCCGACCCCGCAGCGCCACCTCCCCACTGGTACCATGGCTGACGGGGGGGTCGTCGGTGCGCCAGCCGGAAGGGGGCGTGAAAAGCGCCTGGGACGACGAGCGCGGACCGGCTCCGCCAAGGGCCGAGGCCGACAGGGGGCGCCGGCACTGCGCCCGGCGCCGCGGTCGGCCCCGCGCTGCTGGAGGGGCGGCCCGGACCAGCGCTGGCGGTGGGCCATCCCTGGATGCTGGGGCCGATGCGTGCAAGTGTATGGGGGAGAGCTCCTCTGCGTAGGCCCAGGCACGCGCGGCCCGAGCCGGACCCCGCGCTCCTGCCCGGTCGCCCACCAGCGCCCCTCCTGGGCGACGGGCGTCCCACGCGGCCGACCGCGACCCCCCGGGCACGCCAACGTGACCCGTTACCCCCTGTCGGGTCTAGGGACTACAACGGGCAGGGCGGTGATCTCTGCGGCTGGCGACGCGCGCGCGGCGCCGGGCCTGCGGCAGCCGCCGCTCGCACCGGCCATCGGCGTGACCGCCCCTCGAGGTCCCGGCGGTCGGGCCTGACGCAGCCCGGCCGGCCGCGCGCCCGGTGGCGCAG     
H       AATTGGGGTAGTAATTTATTAATTCATTAGATGCTGATTATAAAAAAAGTTTGACAAAATATGGAATCATCTAAAGTATATAAACAAATAAAAATACTAGTAGAGACTAATGTAAATATTACATTTTTAAATTTAAATAGAATTATATAAATTTTTTATCATCTATTATTGTTATCTAAGTAAATTTTTAATGTGTACGTTTAGAATAAAAATATATCGCGCATCATTGAATATTTTTATAATTACTATCTTCTAAAATTTGTAGATTTATTTATAATATACAATTTGTTATAAGATAAATAATATTACATGATTGCATTTTTAGCTAAAAAAAAATTTATTATACTCAGCTATTCTAAATCGTATAAAGATATTAGAAAATAACTGTTTAAGCATACTGATAACATATTATTTATAAATATGGCGGATACTAAATTGAAACTTAAATATTTTCATGCTTATAATTTGTATTTTTTTCAAATACTTAATTTGCTAACACAATAGTTAAGGATTCAATATTCAGTAATATACACTCCATGGCTTATTCGGATTTATTGAATTAATTTCTTCACTTAACCTTCACTTCATTGTTTATACAGAGTTTGTACAATAATATAAAAAGTATTTTTATTGATAATATAGATATTATTATAAAATCTTATGTTTTTATTTAAATATTAAAATAGTCACATAATATACAAAAATATACCAACAATGATTCGAATTTACGATTTTAGGTTAATCTAATTAATCATGTATAAAGATTAACTGAGGAGAATTGAATTTATTATTAAGAACATTATTGAATACTAAGTTAGTATTTGGTTTCTAATCTTGTGTAACTACAACAAGAACTATCAATTTTAAAATATCTTATATTAATATTATGAAGTCTTCGCGTAATATAATTTAAATAAGATTTTGTTGATAACAAAAATCGTACACGATTTAATTCTTAAAAAATTCAATTAAACTGCTTAAAGAAAATTCACAATATAATCCCTACGGACTAAAATTCTCAGTCATAAATCATTTCACGATTTGTCTTAGATGTTGTTAAAAATTATCGAAAATAGTTTATTTGTATATTCAATAGTCTCATTCAACAGACAGCAATATTTACGGCAGGCCCGTCATAAACTTATAATCTGGCAGACACGCACGAGGCATGTTTTGTAACGTGCTAAACGCTTAAAAGGGTTGATTGATAAAGTGTCAGCGCCAAACTATGCGTTTCAAATCTCTTAGGGTGCCTAGGGAATTGCCAGTATAGTTGACAGGAATTCTGTTCGATGTGTGAAGGTTGACAGTCGGGCCGCGGATCTATTCTTAGGCAAAGAAGATGCCCACCGCTGGAATCGGGGGTAACAGAGATCATAGCCCTATCGCGTTAAAACAATTTCAGAACCACAGTGTTCCAAAGATCGAGACTGAGCCATAGCGCAAAATATAAGCCATCTCATCATGTCCTATGATGCCTAATCGGAAAGAAATGATCATCACAACTCTCCAAGCATCTCGCGGTCCGGAAATAAATGTTCGTCACCTAGGGGACCTCCACATTTATAAAGCTGGAATCTAAATCTTCGTTCTGTATTGTGTAAGGTACTTATATGCCTGCGTGCACTTTCGATTTGCATGTGATGGCACAGCCGAGAGGGAAAAACTATCTTTTATGAACATGATTGTCATCAGGAACGCTATTTTGAACCGTTTGTAACGACATAGACTAGAGTGTTAATAGAGTACAGTGGGGTCAATAGACACCGTCTCCACAAGAGGTCATAATCCAAGCATCTATACAAGACTCTCACAACGATGGTTTATCTTAGAGGATCTCGTCACTCTAACACCAAGGACGATCACCGCAAACGAGGTATACGCGAATTTGCTAATTGAACTGCTAATATGGGACGATAATCATCTACAGACGGCTTACTAGTGCTAGATTCTACAAGCTAATAGCCCGGTTTTTGGACTTTTGGCAGGAGGCTCGACTACGGGCCTCTCTTCCATTGTATTGTTGCCCACAGATGTCGTATGCGTACAATCGCGCCTGGGCCGCAGGGAGGAGCAGCAGGATTCGCATAAGGGACTTGTGGGCGCCGAGGTGTCGCAGGTTCCCCCCTGACGACTTCAAGCGCCCGCGGGCAGGGGGCCGCGGCATGTTAGATTCCGTGTCCGAAGCAGGCGTGATATCGGCTTGGGAAGTTAGAGCAGTGACGCCGGCGACGCCGGCTGCAGGCAAAGCGGTATATCCGACGTCCCCCCCCCGGGGCGAAGTCAGCAACCAGGGGAGCCCCAGCTTGGGGGCCAGCGGTGCTAGTACATCGGACGAGGTGAATGGTCACGGGCATGGCGCTCGGGCCCGTCTTAGACAAACGCTTGCCCGCCCGCTACTCCCGTTAATTTAACGCGCAGCGCCTCTAGGGGTCGCGACCTATGGGCCAGCGGAACACCGGCTCCACGCCTACGTGGTGGCCACCCCTCGCTCCTCATCCCCGCTCTTCTTTTATAACGACCCTTCCCAGGATTCAGCGTCCGGCACTTCTTAGCTGAGGTCTCCGCTTCACGTGGCCTCGTGGGGGTGGGCAACCCCGAGTGGCCTCCGACGTGCTCTCTCCCGGTCCTATGGGGTCAGAGTGCATTGGACGAGACAATATGGGTGTATCCCCTAGGCTAACTCGATGGGTGCTAGCTCTGTTGGCTTTCACCGCAGGCAACGGAGGGACCCTCTCCTATGAGTTCCATGTCCAGCGCACCTCTCCCCTTAGGCCGGAGAGCACTCGTCTCCATTCGGGAAAGGCCTCCTTCCCCTCATTCCTCTAGCTCAGCATCTGCAGTGGCGGGAGGTTCGGCGACTGTGCTTGCGGCGACGCGTGTCTAGCCTAAGCACAGCCGTTCAATGCCGTACGCCTGTCATTGCGTAAACCGCTTGGGGTAATGGAAATCCGCATTGCGGAGCGGAAATCTCGAAGCCCTAATTGCAGCCCCTGATCACGCGCGCCCCGCGCCGCCCCGAGAGCCGCTCGGACGCGCCGGGGGCCGCGGAGGCGCGCCGCGGAGTAGACCGGGCTCAGGAGGGACGGGGGCGCCGGGTGAGCGGGGGCTTTTGGTCGGCGCACCCGGCCCCGCCGGGGCCGCAGTCGGTCACCGGGGTGGCGCGACGTAAGCCCCGCGGGGGCGCCCCACCCCCTCCCTGGCTGGGGGACTCGTCGCGGCACCCGGACGCCCGGCGTCGGCCGGCCACACGCGCCGCGGACGGGCGCGACGGGGGCACGGGGGGCCCGTCCCCCCCCGCTCCTGTTGCCCGGGGCAGCCCAACCCAGCGTCCCACATCGGGCAGGGGCCGAGGCCGGCGCCGCTTCCGGCGCCGCGGGCCAGGCGGGTGCGTCCCGGGCCCCTGCCACCCGCGCTCACCCGACCCCGCAGCGCCATTCCCGCACTGGTGCCATGGCTGACGGGGGTGTCGTCTGTGCGCAAGCCGGAGGGGGGCGCGAAAAGCGCCTGGGTCGACGACCGGGGACCGGCTCCGCCAAGGCCCGAGGCCGACAGGGGGCGCCGCCCCTGCGGCCGGCGCCGCGGGCGGCAACGCACTTCTGGAGGGGTGGCCCGGCCCCGCGCTCCCGGCGCGCCGTCCCCGGACGCTGGGGCCGATGCGTGTAATTGTATGTGGGAGAGCTCGTCTGGGTAGGCCCAGGCACGCGCGGCCACAGCCGGACCCCGCGCTCGTGACCGGTCGCCCGCCAGCGCCCCTCCTGGGTGAGGGGCGTCCCACGCGGCCGGCCGCGACCCCCCGGGCAGGCCCCCGCTACGCGGTACCCCCTGTCGGGTCTGCGGACTCCGACGGGCAGGGCAGTGATGTCTGCGGCTGCCGACGCCCCGGCGGCGCCGGGCCTGCGGCAGCCGCCGCTCGCACGGGCCATCGGCGTGACCGCCCCTCGAGGTGCCGGCGGTCGGGCCTAACGCAAGCCGGCCGGCCGCGCGCCCGGTGGCGCAG     
G       TATTGGGGTAGTTATTTATTTATTCATAAGATGCTCATTATAAAAAAAGTTTGACTAAATATGGAATTATCTAAAGTATATAAACAACTAAAAATATTAGTAGAGACAAATGTAAATATTATATTTTTAAATTTAAATAGAATGATATAATTTTTTAATAATCTATTATTGTTATCTAAGTAAATTATTAATGTGTACATTTAGAATAAAAATATATCGCGCTTCATTGAATATTTTAATAATTACTATCTACTAAAATATGTAGATTTATTTATAATATACAATTTGTTATAAGATAAATAATATTACATAATTGCATTTTTAGCTAAAAAAAAAATTATTATACTCAGCTATTGTAATTCGTATAAAGATATTAGAAAATAACTGGTTAAGCATACAGATAACATATTATTTATAAATATGGCGGATACTAAATTGAAACTTATATATTTTCATGCTTATAATTTGGATTTTTTTCAAATACTCAATTTGTTAACACAATAGTTAAGGATTCAATATTCAGTAATATACACTCCATGGCTTATTCGGATTTATTGAATTAATTTCTTCAATTATCCTTCACTTCATTGTTAATACAGAGTTTGTTCAATAATATAGATAGTATTTTTATTGATAATATAGATATTATTAAAAAATCTTATTTATATATTTATATATTAAAATATTCACATATTATACAAAAATATACCTACAATGATTAGAATTTACGAGTTTAGGTTAATCTAATAAAACATATATAAAGATTAACAGAGAAGAACTGATTTTATTGTTAAATACATTATTGAATACTAAGTTAGTATATTTTTTCTATTCTTGTGTAACTAAAACTAGAACGAAAAATTTTAAAATATCTTTTATTCATATTATGTAGATTTCGCCAAATATCATTTAAATAAGATTTTGTTGATAACAAAAAGCGTACACGATTTAATTCTTAAAAAATTCAATTAAACTCCTTAAAGAAAATTCAAAATATAATCCCCTCGGACTAAAATTCTCAGTCATAAATCATTTTACGATTTGTCTAAGTTGTTGTTAAAAATTAGCGAAAACAGTTTATTCGTTTTTTCAATAGTTTCATTAAACAGACAGCAAGACCGACGGCAGGCACGTCATAAACTTATAATCCGACAGACACTCACGAGACATGTTTTTTGACGTGCTAAACGCTTAGAAGGGTTGATCGATAAAGTGTAAGCGCCAAACTATGCGTTTCAAATCTCTTAGGGTGCCTAGGGAATTGCAAGTATAGTTTTCGGGAATTCTGTTCGGTGTGCGAAGGTTGACAGCCGGGCCACGGATCTATTCTTAGGCAAAGAAAATGCCCAACGCTGGAATCGGGGGTAAGAGAGATCATAGCCCTATCCCGATAAAACAATTTCAGAACCATAGTGATCCAGAGATCGGGACTGAGCCATAGCGCAAAATAAATGACATCTCATCATATACACTGATGCCTAATCGCAAATAAAAGATCCTCCCCATTCCCCAAGCATCTCGCGGACCGAAAATAAGGGTTCGTCACCTAGCGGACATCCACGTTTATAAAGCTGGAATCTAAATCACCGTTCAGTATTATGAAAGGTACTTATATGCCTGTGTGCACATTCGATTTGCATGTGATGGCACAGCCGACAGGGAAAAACTATCTTTTATGACCATGATTGGCATCAGGAACGATATTTTGAATCGTTTGTAGCGACATAGACTAGAGTGTTAATAGAGTACAGTTGGGTCAATAAGCCCTGTCCCCACAATCGGTCATAATCCAAACACCTATACAAGACTCTCATAACGATTGTATTTCTTAGATGACCTCGTCACTCTTACACCGAGGACGATCACTGCAAAAGAGGTATACGCGAATCGGCTATTAGAATTACTAATATCGGACGATAAGCATCTACAGACGGCTTGCTAGTGCAAAATTCTACAAGCTAATCGCTCGGTTCTTCGATTTTTGGGTGGAGGCTTGACCCCCGGCGCCTCTTCAATTGTACTGGTGCCCACGGCTGTTATATGCGTAGACTCGCGCCTGTGTCGCCGGGAGGAGTAACAGGATTCGCAAATGGGACGTGACGAAGCTGAGGTGTCGCGCCTTGCCCCCTGCCTATGTCAAGCGCCCGCGGGCAGGGCGGCGCGGCATCATAGCTTCCGCGTCCGAACCAGGCGTGATATAGGCTTGGGAAGTTCGTTCAATGGCTCCGGCGAGGCCGGCTTTAGGCAAAGCAGTATATTGGACGTCCCCCACGCGGGGCGAACTCAGTAACCAAAGGAGCCCCAGCTTGGGGGCCAGCGGTTAAAGTACAACGCACGAAGTGGATGGTCACGGGCATGCGGCTAGCGGCCGTCCAAGACAAACGCTTGCCCGGCCGCTAATCACGTTAATTTAACGCGCAACGTGTCTAGGGGGCGCAACATATGCGGCACCGGAAGACTTGCTACCCACCTACGTGGTGGCCACCCCTCGCGCCTTATCCGCGCTCGTCCCTTATACCCACCCTTCCGAGTCTTCAGCGTCCGGCACTTCTTAGCTTAGTTCTCCGCTTCACGTGACCACGTAGGGGTGGGCAACCCCGGGTGGCCTCCGACGTGCTCTCTCCCGTTTGTATGGGGTCAGTGTGCATTGGACGAGACAATTGGGGTGTATCCCCTAACCTAACTCGATGGGTGATATCTCTGTTGGCTTTCACCGCTGGCAACGGAGGGACCCTCTCCTCTGAGTTCAATGTCCAGGCCACCTCCCCCCCTAGGCCGGAGAACACTAGGCTCCTCTGGGGCAAGTCCCCTTTCCCCTCATTCCTCTAGCTCAGCATCTGCAGAGTCGGGATGTTCGGCGACTGTGCTTGCGGCGACGAGTGTCTAGGCTCAGCACAGCCGTCTAATGCCGTACGCCGGTCATTGCGTAAACCGCTGGGGGGAATGGAAATCGGCATTGCGGAGCGGGAATCTCGAAGCCCTAATTGCAGCCCCTGATCACGTGCGCCCCAGGCCGCGCCGACAGCCGCTCCGCCGCCCCGCGGGCCGCGGGCGCGCGCCGCGGAGTAGACCGGGCTGAGGAGGGACGGGGGCGACGGGTGGGCGGGGGCCCTTGGTCGGCGCAGCCGGCACCGCCGGGGCCGCAGGCGGGCACGGGGGTGGCGCGACGTAAGCCCCGCGGGGTCCCCCCACGCCCTCCCAGGCTGCGGGACTGGCCGCGGCACCCGGTCGCCCTGCCTCAGCCGGCCACACGCGCAGCGGATGGGCGCGACGGGGGCACGGGGGGCCCGTCCCCCCCCGTCCCTCTTGCGCGTGGCCGCCCAACCCAGCGTCCCACATCGGGCAGGGGCCGAGGCCGGCGCCGCTGCCTGCGCCCCGGGCCAGGCGGGTGCGTCCCCGGCCAGTGCCACCCGGGCTCACCCGACCCCGCAGCGCCATCGGCTCACGGGTGCCATGGCTGACCGGGGGCTCGTCGGCGCGCCAGCCGGAAGGGGGCGCGCAAAGCCCCTGGGCAGACGAGCGGGGACCGGCTCCGCCAAGGGCCGAGGCCGACAGGGGGCGCCGCCACTGCGCCCGCCGCCGCGGTCGGCGGCGCACTGCTGGAGGGGCGTCCCGGACCCGCGCTCTCCGCGGGCCCTCCCTGGAGGCTGGGGCCGGTGCGTGCGATTATATGGGGGCGAGCTCGTCTGCGTAGGCCCAGGCACCCGCGGCCCCAGCCGGACCCCGCGCTCGCGAAGGGTCGCCCGCCAGCGCTCCTCCTTGGGGACGGGCGTCGCACGCGGGCGACCGCGGCCCCCCGGGGAGGCCCACGTCACACGGTACCCCCTGTCGGGACTGCGGACTACGACGGGCCGGGCGGTCATCTCTGCGGCTGTCGACGCCCCGGCGGCGCCGGGCCTGCGGCCGCCGCCGGTCCCACCGGCCATCGGCGTGACCGCCCCTCGAGGTGCCGGCCGTCGGGCCTTGCGCAGCCCGGGCGCCCGCGGGCCCGGTGGCGCAG     
F       TATTGGGGTAGTAATTTATTTATTCATAAGATGCTCATTATAAAAAAATTTTGACAAAATATGGTATAATCTAAAGTATATAAACAATTTAATATATATGTAGAGACTAATATAAATATTAGATATTTAAATTTAAATAGAATTATATAATTTTTTTATTATCTATTAATGCTATCTAAGTAAATTTTTAATGTGTACGTTCAGAATAAAAATATATCGCGCTTCATTGAATATTTTCATAATTACTATCTTCTAAAATTTGTAGATTTATTTATAATATACAATTTGTTATAAGATAAATAATATTACATAATTGCATTTTTAGCTAAAAAAAAATTTATTATACTCAGCTATTGTAATTCGTATAAAGATATTAGAAAATAACTGTATAAGCATATAGATAACATATTATTTATAAATATGGCGGATACTAAATTGAAACTTAAATATTTTCATGCTTTTAATTTGGATTATTTTCAAATACTTAATTTGTTAACACAATAGTTAAGGATTCAATATTCAGTAATATACACTCCATGGCTTATTCGGATTTATTGAATTAAGTTCTTCACTTAACCATCACTTCATTGTTAATACAGATTTTGTGCAATAATATATTTAGTATTTTTATTGATAATATAGATATTATTATAAAATCTTATTTTTTTATTCAAATATTAAAATATTCACATAATATACAAAAATATACCGACAATGATTGGAATTTACGAATTTAGGTTAATCTAATTAATCATATATAAAGATTAACTGAGTAGAATTGAATTTATTTTTAAGAACATTATTGAATACAAAGTTAGTATATTGTTTCTTTTCTTGTGTAACTACAACAAGAGCTAAAAATTTTGAAATATCTTATAATTATATTATGTAGAATCCGCGAAATATTATTTAAATAAGATTTTGTTGATAACAAAAATCGTACACGAATTAATTCTTAAAAAATTCAATTAAACTTCTTAAAGAAAATTCACAATATAATACCGACGGACTAAAATTCTCAGACTTAAATCATTTGACGATTAGTATTAGTTGTTGTTAATAATTATCGAAAACAGTATATTTGTATTTTCATTAGTGTCATTGAAAAGACAGCAGCTCCTACGGCAGGCCCGACATAAACTTATAACCAGCCAGACACTCACGAGCCGTGTTTTGTGATGTGCTAAACGCTTACAAGGGTTGATAGATAAAGTGTGAGCGCCAAACTATGCGTTTCAAATCTCTTAGGGTGCCTAGGGAATTGCAAGTATAGTTGACCGCAATTCTGTTCGTTGTGGGAAGGTTGGCAGCCGGGCCACGGATCGATTCTTAGGCAAAGAAAATGCCCACCGCTGGAATCGGGGGTAAGAGAGATCATAGCCCTAACTCGTTAAACCAATTTCAGAACCAAAGTGTTCCAGAGATCGAGACTGAGCCCTAGCGCAAAATAAAGGTCAGCTCACCATGTGCTCTGATGCCTAATCGGAAAAAAATGATCTTCATTATTCGCCAAGCATCTCGCGGCCCGCAAATAAAGGTTCGTCACCTAGAGGACATCCACATTTATGGAGCTGGAATCTAAATCCGCGTTCAGTTTTATGAAAGGTACTTATATGCCTGCGTGCACATTCGATTTGCATGTGATGGCACAGCCGACAGGGAAAATCTTTCTTTTATGAGCATGATTGTCATCAGGAACGATATTTTGAATCGTTTGTACCGACATAGACTAGAGTGTTAATAGAGTACAGTAGGGTGAATAGTCTCCGTCCCCACAAAAGGTCATAATCCAAGCAGCTATACAAGACTCTTAAAACGATTGTATATCTTAGATGACCTCTTCACTCTAACACCTAGGACGATCACCGCAAAAGAGGTATACGCGACTTTTCTAATAGAATTTCTAATATCGTACGCTAATCATCTACAGACGGCTTACTAGTGCAAAATTCTACAAGCTAATTGCCCGGTTCTTTGATTTTTGGTTGGAGGCTGGACTTCGGGCGCCTCTTCCATTGTACTGTTGCCCACCGGTGTCATATGCGTATACTCGCGCCTGAGCCGCGGGGAGGAGCAGCAGGATTCGCTAACGGGACGTGAGGGCGCCGAGCTGTCGCAGATTGCCCCCTGACTACTACAAGCGCCCGCGTGCAGGGCGACGCAGCATATTAGGTTCCGAGTCCGAAGCAGGCGTGATATTGGCTTGGGAAGTTTGTCCACTGCCTCCGATGACGCAGGCTGTAGGCAGAGCGGTGTATCGGACGTCACCCCCGCGGGGCTAACTCAGTAACCACCGGAGCCCCAGCTTGGTGGGCAGCGGTTGGATTACAGCGCACGACGGGAATGGTCACGGCCATGGGGCTCGTGGCCGTCGGAGATAAACGCTTGCCCCGCCGCTAGTCTCGTTAATTTAACGCGCAACGAGTCTAGGGGTCGCTACCTCTGCGGCAGCGGAAGACCGGCTACCCCCCTACGTGGTGGCCACCCCTCGCACCTCATCCGGGCTCGTCCATTATAGCGACCGTTCCGAGCGTTCAGCGTCCGGCACTTCTTAGCTTAGATCTCCGCTTCAAGTGACCACGTGGGCGTGGGAAACACCTTGTGGCCTCCGACGTGCTCTCTCCCGGCGTTATGGGGTCAGCGTGCATTGGACGAGACAATGTGGGTGTATCCCCTAGACTAACCGGATGGGTGCTAGCTCTGTTGGCTTTCACCACCGGCAACCGAGGCCCCCTCTCCTTTGAGTTCGATGTCCAGTCCACCTCTCCCCCTAGGCCGGACACCACTTGTCTCCTCTGGGGAAAGTGCCCGTTCCCCTCATTCCTCTAGCTCAGCATCTGCAGAGGCGGGATGTTCGGCAACTGTGCTTGCGGCGACGGGTGTCTAGCCTAAGCACAGCCGTAGAATGCCGTACGCCTGTCATTGCGTAAACCACTGGGGGCAATGGCTATCGGCACTGCGGAGCGTTAATCTCGCAGCCCTAATTGCAGCCCCTGATCACGCGCGCCCCACGCCGCGCCGAGAGCCGCTCGGCCGCCCCGCGGGCCGCGGACGCGCGCCGCCGAGTAGACCGGGCGCAGCAGGGACGGGGGCGCCGGGTGAGCGGGGGCTCATGGTGGGCGCGGCCGGCCCCGCCGGGGCCGCAGTCGGTCACGGGGGTGCCGCGCCGTAAGCCCCGCGGGGACGCCCCAACCCCTCCCAGGCTCCGGGACTGGCGGCGGCACCCGGAGGGCCTGCGCCCGCCTACCATACGCGCCGCGGACGGGCGCGACGGGGGAACGGGGGGCCCATCCCCCCCCGACACTGTTGCCCGGGGCCACCCAACCCAGCGTCCCCCATCGGGCAGGGGCCGAGGACCTCCCGGCTTCCGGCGCCGCGGGCCAGGCGGCTGGGTCGCCGGCCCGTGCCACCCGCGCTCACCCGACCCCGCAGCGCCATCGTCTCACGGGTGCGATTGCTGACCGGGGGCTCGTCCGTGCACCAGCCGGAATGGGGCGCGCAGAGCGCCTGGGCCGCCGACCAGGGACCGGCTCCGCCAAGGGCCGAGGCCGACAGGAGGCGACGCCACTGCGCCCGGCCCCGCCGTCGGCAGCGCCCTATTGGAGGGGCGCCCCGCACCCGCGCGCACCGGGTGCCATCCCGGGAGGCTGGGGCCCATGCGTGCAATTGTATGGGGGAGAGCTCATCTGCGTCGGCCCTGGCACCCGCGGCCCCAGCCGGACCCCGCGCTCGTGAGGGGTCGCGCGCCAGCGCCCCTCCTGGGGGACGGGCGTCCCACGCGGCCGACCGCGCCCCCCCGGGCAGGCCGACGTCACGCGGTACCCCCTGTCGGGGCTATGGACTACGACGGGCAGGGCGCTGATCTCTGCGGATGTCGACGCGCGGACGGCGCCGGGCCTGCGGCCTCCGCCGCTTCCAGCGGCTAGCGGCGTGGCCGCCCCTGGAGGTGCCGGCGGTCGGGCCTTACGCAGCCCGGCCGGCCGCGCGCCCGGTGGCGCAG     
E       TATTGGGGTAGTAATTTATTTATTCATAAGATGCTCATTATAAAAAAAATTTGACTAAATATGGAATAATCGAAAGTATATAAACAAATCAATATATTTGTAGAGACTAATATAAATATTATATATTTAAATTTAAATAGAATTATATAATTTTTTAATTATCTATTATTGTTATCTAAGTAAATTTTTAATGTGTACGTTTAGAATAAAAATATATCGCGCATCATTGAATATTTTAATAATTACTATCTTCTAAAATTTGTAGATTTATTTATAATATACAATTTGTTATAAGATAAATAATATTACATAATTGCAATTTTAGCTAAAAAAAAATTTAGTATACTCAGCTATTGTAATTCGTATAAAGATATTAGAAAATAACTGCATAAGCATATAGATAACATATTATTTATAAATATGGCGGATACTAAATTGAAACTTAAATATTTTCATGCTTCTAATTTGAATTTTTTTCAACTACTTAATTTGATAACACAATAGTTAAGAATTCAATATTCAGTAATATACACCCCATGGCTTATTCGGATTTATTGAATTAAGTTCTTCACTTAGCCTTCACTTCATTGTTTATACAGAGTTTGTCCAATAATATATTGAGTATTTTTATAGATAATATAGATATTATTAAAAAATCTTATATGTTTATTTAAATATTAAAATATTCTCATAATATACAAAAATATACCATCAATGATTTGAATTTACGAATTTAGGTTAATCTAATAAAACATTTATAAAGATTAACTGAGTAGAACTGAATTTATTTTTAAGAACATTATTGAATACTAAGTTAGTATATGGTTTCTATTCTTGTGTAACTATAACAAGAACTATAAATTTTAAAATATCTTATAATTATATTATGAAGTTTACGCGTAATATCATTTAAATAAGATTTTGTTGATAACAAAAATCGTACACGATTTAATTCTTAAAAAATTCAATTAAACTACTTAAAGAAAATTCAAAATATAATACCGGCGGACTAAAATTCCTAGCCATAAATCATTTTACTATTAGTCTAAGTTGTTGTTAAGAATTATCGAAACGAGTTTATTAGTTTTTTCAATAGTCTCATTAAACAGACAGCACCACAGACGGCAGGCACGACATAAACTTATAACCTGACAGACACTAACGAGTCATGTTTTTTCACGTGCTAAACTCTTAGAAGGGTTGATCGATATAGTGTAAGCGCCAAACTATGCGTTTCAAATCTCTTAGGGTGCCTAGGGAATTGCAAGTATAGTTGGCTCCAATTCTGTACGCTGTGCGAAGGTTGACAGTCGGGCCACGGATCCATTCTTAGGCAAAGAAAATGCCCACCGCTGGAATCGGGGGTAAGAGAGACCATAGCCCTAGCATGGTAAACCAATTTCGGAACCATAGTGTTCCAGAGATCGGGACTGAGCCTTAGCGCAAAATAAATGACATCTCATCATGTACTCTGATGCCTAATCGATAAAAAATGATCATCCTTAGTCGCCAAGCATCTCGCGGACCGTAAATAAATGTTCGTCACCTAGTGGACATCCACGATGATGTAGCTGGAATCTAAATCGACGTTCCGTTTTATGCAAGGTACTTATATGCCTGCGTGCACATTCGATTTGCATGTGATGGCACAGCCGAGAGGGAAAAACTTTCTTCTATAAACATGATTGCATACAGGAACGATATTTTGAAACGTTTGTATTGACATTGACTAGAGTGTTAATAGAGTACAGTCGGGTCAATAGGCACCGTCTCCTCAATAGGCCATAATCCAAGCAACTATAGAAGACTCTTAGAACGATTGTGTTTCTTAGATGACCTCTTCACACTAACACCAAGGACGAACACCGCAAAAGAGGTATACGCGAATCTGCTAATTGAATTACTAATATCGTACGTTAACCATCTACAGACGGCTTACTAGTGGAAAATTCTACAAGCTACTCGCCCGGTTTTTTGAATTTTGGTTGGATGCTCGACATCAGACCCCTCTTCTATTGTACTGTTTCCCACTGCTGTAGTATGCGTAGATTCGCGCCTGGGTCGCGGGGAGGAGAAGCAGGATTCGCCAATGAGTCTTGAGGGCGCCGAGGTCTCGCAGCTTGCCCCCTGACTAGTTCAAGCGCCCGCGGTCAGGGCGCCGGGGCATCTTAGATTCCGCGTCCGAAGCAGGCGTGATATGGGCTTGGGAAGTTCGGCCAATGGCTCGGATGAAGCCGGCTGAAGGCAAAGCGGTTTATCGGACGTCCCCCCCCCGGGGCGAAGTCAGTAACCAAACGAGCCCCAGCTTGGGGGCCAGCGGTTTGAGTACAGCGCACGATGTGAATGGTCACGGGCATGGGGCTAGCGGCGGTGAAGGAGAAACGCTTGCCCGGCCGCTAGTCGCGTTAATTTAACACGCAACGAGTCTAGGGGTCCCAACCTAGGCGCCACCGGAAGACGCGCTACCCCCCTACGTGGTGGCCACCCCTCGCAGCTCATCCGCGCTCGTCCTTTATATCCACCCTACCGAGATTTCAGCGTCCGGCACTTCTTAGCTGAGATCTCCCCTTCACGTGACCACGTGGGAGTGGGTAACCCTGTGTGGCCTCCGAAGTGCGCTCTCCCGGTATTATGGGGTCAGAGTGCATTGGACGAGACAATATGGGTGTATCCCCTACGCTAACCCGATGGGTGTTACCTCCGTTGGCTTTCACCGCGGGCAACGCAGGGACCCTCTCCTCGGAGTTCAATGTCCAGCGCACCTCTCCACCTAGGCCGGAGAACACTGCTCTCCACTGGGGCAAGTCCCCTTTCCCCTCTTTCCTCTAGCTCAGCATTTGCAGCGTCGGGAGGTTCGGCGACTGTGCTTGCGGCGACGGGTGTCTACCCTTAGCACAGCCGTAAAATGCCGTACCCCGGTCATTGCGTAAACCACTCGGGACAATGGAAATTAGCATTACGAAGCGAGAATCTCGGAGCCCTAATTGCAGCCCTTAATCACGGGCGCCCCCCGCCGCCCCGACAGCCGCTCCGCCGCCCCGCGCGCCGCGGACGCGCGCCGCGGAGTAGACCGGGCTCAGCACGGACGGGGGCGCCGGGTGAGCGGGGGCATATGCTCGGCGCCGCCGGCCCCACCGGGGCCGCAGTCGGTCACGGGGGTGGCGCGACGTAAGCCCCGGCGGGGCGCCCCACGCCCTCGCACGCTCCGGGATTGGCCGCGGCACCCGGAGGCCCTCCGTCGGCGTCCCACACGCGCCGCGGACGGGCGCGACGGGGGGACGGGGGGCCCGTCCCCCCCCGTCCCTGTTGGCCGGGGCCGCCCAACCCAGCGTCGCGCATCGCGCAGGGGCCGAGGCCGGAGCGGCTTCCGGCGCCGCGGGCCAGGCGGGTGCGTCGCCGGCCGGTGCCACCGGCGCTCCCCCGACCCCGCAGCGCCATCGCCTCGCCGGTGCCATGGCTTACGGCGGGCTCCTCGGTGCACCAGCCGGAGCAGGGCGGGCAAAGCGACTGGGCCGACGAGCCGGCACCGGCTCCGCCAAGGGGCGAGGCCGACAGGGGGCGCCGCCACTGCCGCCGCCGCGGGGGTCGGCCGCGCACTCCTGGAGGGGGGCCCCGGACCCGCGCTCTCCGGGGGCCATCCCTGGACGCTGGGGCCGATGCGTGCAATTGTATGGGGGAGAGCTCATCTGCGTAGGCCCACGCACCCGCGGCCCCAGCCGGACCCCGCGCTCGTCAGCGGTCGCCCGGCAGCGCCGCTCCTGCGGGACGGGCGTTCCACGCGGGCGCCCCCGTCGCCCCGGGCAGGCCCACGTCACGCGGTACCCCCTCTCGGGGCTACGAACTACGACGGGCAGGGCGGTGATCTCTGCGGATGGCGGCGCGCGGCCGGCGCCGGGCCTTGGGCCCCCGCCGGTCGCACCGGCCATCGGCGGGACTGCCCCTCGAGGTGGCGGCGGTCGGGCCCTACGCAGCCCGGCCGGCCGCGCGCCCGGTGGCGCAG     
D       GATTGGGGTAGTTATTTATTAATTCATAAGATGCTCATTATAAAAAAACTTTGACCAAATATGGAATAATCTAAAGTATTTAAACAATTTAAAATATTAGTAGAGACTAATGTAAATATTAAATCTTTAAATTTAAATAGAATTATATAATTTTTTTATAATCTATTATTGTTATCTAAGTAAATTATTAATGTGTACGTTTAGAATAAAAATATTTCGCGCCTCATTGAATATTTTAATAATTACTATCTACTAAAATTTGTAGATTTATTTATAATATACAATTTGTTATAAGATAAATAATATTACATAATTGCAATTTTAGCTAAATAAAAATTTATTATACTCAGCTATTGTAATTCGTATAAAGATATTAGAAAATAACTGAATAAGCATACAGATAACATATTATTTATAAATATGGCGGATACTAAATTGAAAATTAAATATTTTCATGCTTATAATTTGTATTCTTTTCAACTACTAAATTTGTTAACACAATAGTTAAGAATTCAATATTCAGTAATATACACTCCATGACTTTTTCGGTTTTATTGAGTTAAGTTCTTTACTTAACCTTCACTTCATTGTTTATACAGAGTTTGTTCAATAATATACCTAGTATTTTTATTGATAATATAGATATTATTATAAAATCTTATCTGTACATTGATATATTAAAATATTCACATAATATACAAAAATATACCACCAATGATTCGAATTTACGAATTTAGGTTAATCTAATTAAACATTTAGAAAGATTAACAGAGTAGAACTGAATATATTTTTAAAAACATTATTGAATACTAAGTTAGTATGTAGTTTCTTTTCTTGTGTAACTACAACAAGAACAAGAAATTTTAAAATATCTTATATTTATATTATGGAGTTTACGCGAAATATCATTTAAATAAGATTTTGTTGATAACAAAAATCGTACACGATTTAATTCTTAAAAAATTCAATTAAACTTCTTAAAGAAAATTCAAAATATAATTCCTACGGACTCAAATTCTTAGGCTTAAATCATTTTACGATTGGTCTGAGTTGTTGTTAATACTTATCGAAAAAAGTTTATTTGTTTTTTCAATAGTCTCATTAAACAGACAGCAATGCCAACGGCAGGCACGACGTAAACTTATAAACAGTCAGACACTTACGAGTGATGTTTTGTGACGTGCTAAACACTTAAAAGGGTTGATAGATAAAGTGTTAGCGTCAAACTATGCGTTTCAAATCTCTTAGGGTGCGTAGGGAATTGCAAGTATAGTTGGCCCTAATTCCGTACGCTGTGCGAAGGTTGACAGTCGGGCCACGGATCACTTCTTAGGCAAAGAATATGCCCACCGCTGGAATCGGGGGTAACAGAGATCATAGCCCTATCCTATTAAATCAATTTCGGAACCAAAGTGTTCCAGAGATCGGGACTGAGCCCTAGCGCAAAATAAAGGTCATCTCATCATGTACTCTGATGCCTAATCGATAAGAATAGATCTTCATTATTCTCCAAGCATCTCGTGGGCCGAAAATAATAGTTCGTCACCTAGTGGACATCCACTATTATGTCGCTGGAATCTAAATCTTCGTTCCGTTTTATGCAAGGTACTTATATGCCTGCGTGCACATTCGATTTGCAGGTGGTGGCACAGCCGAAAGGGAATAACTATCTTTTACGATCATGATTGTCATCAGGAACGATATTTTGCACCGTTTGTACCGACATAGACTAGAGTGTTAATAGAGTACAGTAGGGTCAATAGGCACAGTCTCCACAAGAGGGCATAATCCAAGCACCTATACAAGACTCATAAAACGATTGTTTTTCTTAGATGACCTCGTCACTCTCACACCTATGACGATCACCGCAAAAGAGGTATACGCGAATTTGCTATTTGAATTACTAATATCGCACGTTAAGCTTCTACAGACGGCTTACTAGTGGTAAATTCTACATGCTATTCGCCCGGTTCTTTGAATTTTGGTCGGATGCTCGACGGCAGTCTCCTCTTCGATTGTAGTGTTGCCCACCTCTGTAATATGCGTAAATTCGCGCCTGTGCCGCCGGGAGGAGCAGCAGGATTCGCAAACGCGACTTGAGGTCGCCGACCTGTCGCAACTTGCCCTCTGACTACGGCAAGCGCGCGCGAGCAGGGCGTCGCGGCATTTTAGATTCCGTGTCCGAAGCAGGCGTGATATCGGCTTGGGAAGTTCGACCACTGTCTCCGATGAGGCCGGCTGGAGGCAAAGCAGTGTATCGGACGTCGCCCCCCCGGGGCGAACTCAGTAACCAAAAGAGCCCCAGCTTGGGGGCCAGCGGTTGGAGTACAACGCACGAGGTGAATGGTCACGGGCACGGAGCTCGTGGCCGTCAAAGACAGGCGCTTGCCCCGCCGCTACTCTCGTTAATATAACGCGCAACGCATCTAGGGGGCCCAACCTATGTGGCAGCGGAAGACCCGCTACCCGCGTACGTGGTGGCCACCCCTCGCACCTCATCCGCGCTCGTCTTCTATATCCACCGTGACGAGGCTTCAGCGTCCCGCACTTCTTAGCTTAGCTCTCCCCTTCACGTAGCCACGTGGGCGTGGGCAACCCCGTGTGGCCTCCGACGTGCTCTCTCCCGGCGCTATGGGGTCAGGGTGCATTGGACGAGACAATGTGGGTGTATCCTCTAGGCTAACCCGATGGGTGGTACCTCAGTTGGCTTTCACCGCCGACAACGGAGGGCCCCTCTCCTTTGAGTTCCATGTCCAGCCCACCTCCCCACGTAGGCCGGAGAGCACTTGTCTCCTGTGGGGGAAGTCCCCTTTCCCCTCATTCCTCTAGCTTAGCATCTGCAGAGGCGGGAAGTTCGGCCACTGTGCTTGCGGCGACGGGTGTCTAGCCTCAGCACAGCCGTGAACTGCCGTACGCCCGTCATTGCGTAAACCGCTGGGGCAAATGGAAATCGGCAATGCGGAGCGAAAATCTCGGAGCCCTAATTGCAGCCCCTCATCACGTGCGCCCCTCGCCGCCCCGAGAGCCGCTCGGGCGCCCCGCGGGCCGCGGACGCGCGCCGCAGAGTAGACCGGGCTCAGGAGGGACGGGGGCGCCGGCTGGCCGGGGGCTCATGGTCGGCGCCGCGGGCCCCGCCGGGTCCGCAGTCGGTCACCGGGGTGGCGCGACGTAAGCCCCGCTCGGGCGCCCCACGCCCTCCCAGGCTGCGGGACTGGACGCGGCACCAGGAAGCCCTGCGTCGGCGGACCAGACGCGCCGCGGACGGGCGCGACGGGGGGACGGGGGGCCCGCCCCCCCCCGCCCCTGTTGACTGGTGCCGCGCAACCCAGCGTCCCCCATCGGGCCGGGGCCGAGGCCGGAGCGGCTTCCGGCGCCGCGGGCCAGGCGGGTGCGTCGCCGGCCCGTGCCACCCGCGCTCACCGGACCCCGCAGCGCCATCGCCTCACGGGTGCCATCGCTGACGGGGGCATCCTCGGCGCACCACCCGGAACGGGGCGCGTATAGCGCCTGGGCCGACGAGCAGGGACCGGCTGCGCCAAGGGCGGAGGCCGACAGGGGGCGCCGCCACTGCGGCCGCTGCCGCGGTCGGCCCCGCACGGGTGGAGGGGCGCCCCGGACCCGCGCTCCCCGCGGGCGATCCCTGGAGGCTGGGGCCTCTGCGTGCCATTGTACGGGGGCGAGCTCATATGCGTAGACGCAGGCACCCACGGCCGCCGCCGGACCCCGCGCTCCTGAGGGGCCGCGCGCCAGCGGCCCTCCTGGGCGACGGGCGTCGCACGCGGGCGACCGCGCCCCCCCGGGCAGGCCAACGTGACCCGGTACCCCCTGTCGGGTCTACGGACTACGACGGGCAGGGCGGTCATCTCTGAGGATGCCGACGCGCGCCCGGCGCCGGGCCTTCGGCCCCCGCCGTTCGCAGCGCCCATCGGCGCGGCCGCCCCTGGAGGTCTCGGGGGTGGGGCCGTACGCACGCCGGGCGGCCGCGGGCCCGGTGGCGCAG     
C       TATTGGGGTAGTAATTTATTCATTCATAAGATGCTCATTATAAAAAAAATTTGACTAAATATGGAATTATCAAAAGAATATAAACAATTTAAAATATTTGTAGAGACTAATATAAATATTAAAATTTTAAATTTAAATAGAATTATATAAATGTTTAATAATCTATTATTGTTATCTAAGTAAATTCTTAATGTGTACGTTCAGAATAAAAATATATCGCGCTTCATTGAATATTTTCATAATTACTATCTTCTAAAATTTGTTGATTTATTTATAATATACAATTTGTTATAAGATAAATAATATTACATAATTGCATTTTTAGCTAAATAAAAAATTATTATACTCAGCTATTGTAATTCGTATAAAGATATTAGAAAATAACTGAATAAGCATATTGATAACATATTATTTATAAATATGGCGGATACTAAATTGAAACTTAAATATTTTCATGCTTATAATATGCATTTTTTTCAATTACTAAATTTGTTAACACAATAGTTAAGTATTCAATATTCAGTAATATACACTCCATGTCTTTTTCGGTTTTATTGAATTAATTTCTTCACTTATCCATCACTTCATTGTTCATACTGAATATGTCCAATAATATATGAAGTATTTTTATTGATAATATAGATATTATTATAAAATCTTATCTGTGTATTCAAATATTAAAATATTCACATAATATACAAAAATATACCCCCAATGATTCGAATTTACGAATTTAGGTTAATCTAATGAAACATGTATAAAGATTAACCGAGGAGAACTGAATTTATTATTAAGAACATTATTGAATACCAAGTTAGTAAGTTGTTTCTATTCTTGTGTAACTATAACAAGAACAAGAAATTTTTAAATATCTTTTACTTATATTATGAAGTTTACGCGAAATATCATTTAAATAAGATTTTGTTGATAACAAAAATCGTACACGATTTAATTCTTAAAAAATTCAATTAAACTTCTTAAAGAAAATTCAAAATATAATACCGTCGGACTAAAATTCTCAGCCATAAATCATTTATCTATTAGTCTCAGATGTTGTTAAGATTTATCGAAAACAGTTTATTTGTTTTTTCAATAGACTCATTTAACAGACAGCAACATTTACGGCAGGCTCGACATAAAGTTATAAACAGACAGACACTCACGAGATATGTTTTGTAACGTGCTAAACACTTAGAAGGGTTGATTGATAAAGTGTTAGCGCCAAACTATGCGTTTCAAATCTCTTAGGGTGCATAGGGAATGGCAAGTATAGTTGGCTTCAATTCTGTACGATGTGCGACGGTTGACGGTCGGGCCACGGATCTATTCTTAGGCAAAAAAAATGCCCAGCGCTGGAATCGGGGGTAAGAGAGATCATAGCCCTATCCCGCTAAACCAATTTCAGAACCATAGTGTTCCAGAGATCGGCACTGAGCCATAGCGCAAAATAAATGCCATCTCAACATGTACCCTGATGCCTAATCGGAAATAAATGATCATCCTTATTCTCCAAGCATCTCGCGGACCGAAAATAAAAGTTCGTCACCTAGAGGACATCCACTTTTATGAAGCTGGAATCTAAATCGACGTTCCGTTTTATGCAAGGTACTTATATTCCTGCGTGCACGTTCGATTTGCAAGTGTTGGTACAGCCGAGAGGGAAAAACTATCTTTTATGAACATGATTGACATCAGGAACGATATTTTGCATCGTTTGTATCGACATAGACTAGAGTGTTAATAGAGTACAGTAGGGTGAATAGGCTCCGTCTCCACAAGAGGGCATAATCCAAGCACCTATACAAGACTCTAACAACGATGGTATTTCTTAGATAACCTCTTCACTCTAACACCAAGGACGAGCACCGCAAAAGAGGTATACGCGATTTTGCTAATAGAATTACTAATATCGTACGCTAACCATCAACAGACGGCTTACTAGTGGAATATTCTACAAGCTATTAGCCCGGTTATTTGAATTTTGGTTGGATGCTTGACTTCAGACCCCTCTTCCATTGTATTGTTGCCCACAGCTGTCATATGTGTAGAGTCGCGTATCGGACGCTGGGAGGAGGAGCGGGATTCGCAAACGCGGCGTGACGTCGCCGTGTTGTCGCAGCTTGCCCTCTGACTAATCCAAGCGCCCGCGGGCAGGGCGTCGAGGCATATTAGATTCCGTGTCCGAAGCAGGCGTGATATGGGCTTGGGAAGGTCGACCACTGGCTCGGTTGAAGCCGGCTGCAGGCAAAGCGGTGTATCGGACGTCGCCCCCCCGGGGCCAAATCAGTAACCACATGAGCCCGAGCTTGGGGGCCAGCGGTACGAGTACACCGCACGAAGTGAATGGTCACGGGCACGGGACTAGGGGAGGTGGTAGATAGACGGTTGCCCGGCCGCTAGTCCCGTTAATTTAACCCGCAACGAATCTAGGGGTCGCAACCTATGTGGCAGCGGAAGACCCGCTACCCTCCTACGTGGTGGCCACCCCTCGCACCTCATCGGGGCCCATCCTCCATCTCCAGCGTCCCCAGGGTTCCGCGTCCCGCACTTCTTAGCTTCGTTCTCCCCTTCACGTTACCACGTGGGAGTGGGCAACCCCTTGTGGCCTCCGACGTGCACTCTCCCGGGCATTTGGGGTCAGTGTGCATTGGACGAGACAATGTGGGTGAATCCGCTAGGCTAAAGCGATGGGTGTTACCTCTGTTGGCTTTCACCGCAGGCAACGGAGGGTCCCTCTCCTAAGAGTTCAATGTCCAGCGCACCTCCCCACCTAGGCCGGAGAACACTCGTCTCCTCTGGGGGAAGCCCCCTTTCCCCTCCTTCCTCTAGCTCAGCATCTGCAGAGGCGGGCTGTTCGGCGACTGTGCTTGCGGCGACGGGTGTCTAGCCTTAGCACAGCCGTAAAATGCCGTACGCCTGTCATTGCGTAAACCGCTCGGGGAAATCGAGATCAGCATTGCGGAGCGGGAATCTCTGAGCCCTAATTGCAGCCCCTCATCACGTGCGCGCCACGCCGCCCCGAGATCCGCTCGGCCGCCCCGCGGGCCGCGGACGCGCGCCGCGGAGTAGACGGGGCTCAGGGAGGACTGGGGCGCCGCGTGAGCGGGGGCAGCCGGTCGGCGCCGCGGGCCCAGCCGGCGCCGCAGTCGGTCACGGGGGTGGCGCGACGCAAGCCCCGACGGGGCGCCCCACGCCCTCCCAGGCTCCGGGACTGGACGCGGCACCCGGACGCCCTGCGTCGGCATCCCACACGCGCCGCGGACGGGCGCGACGGGGGGACGGGGGGCCCGGCCCCGCCCGACCCTGTTGCCCGGGCAGGCCCAACCCAGCGTCCCACATCGGGCCGGGGCTGAGGCCGGTTTCGCTGCCGGCGCCGCGGGCGAGGCGGGTGCGTCGCCGGCCGGTGCCAGCGGCGCTCACTTGACCCCGCAGCGCCATCTCCTCACGGGTGCGATGGCCGACGGGGGGCTCCTCGGAGCACCAGCCGGAGTGGGGCGTGGAAAGCACCTGGGCCGACGAGCAGGGACCGGCTCCGCCAAGGGCCGAGGCCGACCGGGGGCGCCGCGACTGCGGCCGCCGCCGCGGTCGGCCGCGCACTATTGGAGGGGGGCCCCGTACCCGCACTCCCCGCGGGCCATCGCTGGAGGCTGGGGCCTATGCGTGCAATTGTATGGGGGAGAACTCATCTGCGTAGGCCCAGGCACGCCCGGCCCCAGCCGGACCCCGCGCTCGTCAGTGGTCGCGCGCCAGCGGCCCTCCTGGGGGACGGGCGTCCCACGCGGCCGACCGCGTCCCCCGGGGCAGGCCAACGTCACGCGGTACCCCCTGTCGGGTCTACGGACTCCGACGGGCAGGGCGGTGCTCTGTGGGGATGTCGCCGCGCGGACGGCGCCGGGCCTTCGGCCCCCGCCGCTCGCACCGGCGATCGGCGTGACCGCCCCTCGAGGTCCCGGGAGTGGGGCCCCACGCAGGCCGGGCGGCCGCGCGCCCGGTGGCGCAG     
B       TATTGGGGTAGTAATTTATTTATTCATAAGATGCTCATTATAAAAAAAATTTGACAAAATATGGAATAATCTAAAGTATTTAAACAATGTAATATATTTGAAGAGACTAATTTAAATATTATATCTTTAAATTTAAATAGAATTATATAATTTTTTGATAATCTATTATTGTTATCTAAGTAAATTCTTAATGTGTACGTTAAGAATAAAAAAATATCGCGCATCATTGAATATTTTAATAATTACTATCTTCTAAAATTTGTTGATTTATTTATAATATACAATTTGTTATAAGATAAATAATATTACATAATTGCATTTTTAGCTAAAAAAAAATTTAATATACTCAGCTATTGTAATTCGTATAAAGATATTAGAAAATAACTGGTTAAGCATACAGATAACATATTATTTATAAATATGGCGGATACTAAATTGAAACTTATATATTTTCATGCTTATAATATGAATTATTTTCAATTACTAAATTAGTTAACACAATAATTAAGAATTCAATATTCAGTAATATACACACCATGACTTTTTCGGATTTATTGAATTAACTTCTTCACTTATCCCTCACTTCATTGTTCATACTGAGTTTGTTCAATAATATAATAAGTATTTTTATTGATAATATAGATATTATTATAAAAACTTATCTGTATATTCGAATATTAAAATATTCACATATTATACAAAAATATACCTTCAATGATTCGAATTTACGATTTTAGGTTAATCTAATTAAACATGTATAAAGATTAACTGAGGAGAACTGAATTTATTATTAAGAACATTATTGAATACGAAGTTAGTATGTTGTTTCTATTCTTGTGTAACTAAAACTAGAGCAATTAATTTTGAAATATCTTTTACTAATATTATGAAGTATTCGCATAATATCATTTAAATACGATTTTGTTGATAACAAAAACCGTACACGATTTAATTCTTAAAAAATTCAATTAAACTTCTTAAAGAAAATTCAAAATATAATGCCTACGGACTAAAATTCTCAGGCATAAATCATTTTACGATTTGTATTAGCTATTGATAACACTTATCGAAAAAAGTTTATTTGTGTTTTCAATAGCCTCATTTAACAGTCAGCATCGCTTACGGCAGGCCCGACATAAACTTATAAACAGACAGACACTCACGAGGAATGTTTTCTCAAGTGCCAAACGCTTAGAAGGGTTGATTGATACAGTGTCAGCGCCAAACTATGCGTTTCAAATCTCTTAGGGTGCCTAGGGAATTGCAAGTATAGTTGGAAATAATTCTGTACGTTGTGGGAAGGTTGACAGTCGGGCCACGGATCAATTCTTGGGCAAAGAAAATGCCCAACGCTGGAATCGGGGGTAACAGAGATCATAGCCCTATCCGGATAAACCAATTTCCGAACCAAAGTGTTCCATAGATCGGGACTGAGCCTTAGCGCAAAATAAATGCCATCTCATCATGTACTCTGATGCCTAATAGTTAAAAAATGATCCTCTTTATTCTCCAAGCATCTCGCGGTCCGTAAATAAAAGTTCGTCACCTAGAGGACATCCACCCTTATTTCGCTGGAATCTAAATCAGCGTTCCGTTTTGTGCAAGGTACTTATATTCCTGCGTGCACTTTCGATTTGCATGTGATGGCACAGCCGAAAGGGAAAAACTATCTTTTATGAGCATGATTGACCTCAGGAACGATATTATCCATCGTTTGTAACGACATAGACTAGAGTGTTAATAGAGTACAGTCGGGTCAATAGGCTCGGTCGCCACAAGAGGTCATAATCCAAGCATCTATACAAGACTCTAATAACGATTGTATTTCTTAGATTACCTCATCACTCTAACACCTAGGACGAACACAGCTAAAGAGGTATACGCGATTAAGCTAATAGAATTACTAATATCGCACGTTAACCATCTACAGACGGCTTTCTAGTGGAATATTCTACAAGCTAATTGCCCGGTTTTTTGAATTTTGGGTGGAGGCTAGACTCCCGCCCCCTCTTCCACTGTATTGTTGCCCACTGGTGTGATATTCGGATATTCGGGTTTGGGTCGCGGGGAGGAGGAGCAGAATTCGCAAACGTGGCTTGAGGGCGCCGAGATGTCGCAGCTTGCCCACTGACTACTACAAGCGCCCGCGCCCAGGGCGTCGCCGCATGTTAGATTTCGCATCCGAAGCAGGCGTGATATGGGCTTGGGAAGTTCGACCACTGGCTCCGTCGAAGCCGGCTGTAGGCAAAGCCGTATATCTTCGGTCGCCCCCCCCGGGCTAACTCAGTAACCAGAGGAGCCCCAGCTTGGGGGCCAGCGGTCGAAGTTCATCGCACGAAGTGAATGGTCACGGGCAAGGGGCTCGGGGCCTTCCTAGAGGGACGCGTGCCCGGCCGCTAGTCACGTTAATTTAACGCGCAACCACTCTAGGGGTCGCAACCTAGGGGGCATCGGAAGACCCGCTTCCCGCCTACGTGGTGGCCACCCCTCGCACCTCATCCCGGCTCGTCCGTTATATCCAGCGTTAACAGGATTCGGCGTCCCGCACTTCTTAGCTTAGCTCTCCTCTTCAGGTGGCCACGGGGGAGTGGGCAACCCCGTGTGGCCTCCGACGTGCACTCTCCCGGCGATATCGGGTCAGAGGGCATTGGACGAGACAATGTGGGTGTATCCACTAGGCTAACCTGATGGGTGTTACCTCTGTTGGCTTTCACCACAGGCAACGGAGGGACCCTCTCCTCAGAGTTCAATGTCCAGCCCACCTCCCCACATAGGCCGGAGAACGCTAGCCTCCTCCGGGGCAAGACCCCTTTCCCCTCTTTCCTCTAGCTCAGCATCTGCAGGGGCGGGTTGTTCGGCTACTGTGCTTGCGGCGACGGGTGTCTATCCTCAGCACAGCCGGAAAATGCCGTACGCCGGTCATTGCTTAAACCGCTTGGGGTAATGGCTATCGGCATTCCGGAGCGCGAATCTCTGAGCCCTAATTGCAGCCCCTGATCACGGGCGCCCCGCGCCGCCCCGAGAGCCGCTCGGGCGCCCCGCGGGCCGCTGACGCGCGCCGCGGAGTGGACGGGGCTCAGGACGGACGGGGGCGCCGGGTGCTCGGGGGCTCCTGGTCGGCGCGGCCGGCACGGCCGGCGCTGCAGTCGGTCACGGAGGTGGCGCGACGTAAGCCCCGGCGGGGCGCCCCACGCCCTCGCTGGCTGCGGGACTGGGTGCGGCACCCGGGGGCCCTGCGTCGGCAGCCCACACGCGCCGCGGACGGGCGCGACCGGGGGACGGGGGGCCCGCCCCCCGCCGTCACTGTTGGCCGGGGCCGCCCAACCCAGCGTCCCGCATCGGGCCGGGGCCAAGGCCGGATCCGCTTCCGGCGCCGCGGGCCAGGCGGCTGCGTCGCCGGCCGGTGCCACCCGCGCTCACCCGACCGCGCAGCGCCGTCGCCTCACGGGTGCCATGGCTGACGGGGGGCTCCTCGGGGCCCCAGCCGGAATCGGGCGGGCAAAGCGCCTGGGCCGACGAGCAGGGACCGGCTCCGCCAAGGGCCAAGGCCGACGGAGGGCGCCGCCTCAGCGGCCGCCGCCGCGGTCGGCCGCGCACTGGTCGAGGGGCGGCCCGGGCCCGCGCTGCCCGCGGGCCATCCCTGGAGGCTGCGGTCCATGCGTGCAATTGTATGGGGGCGATGTGGTCTGCGTCGGCCCGGGCACACTCGGCCTCAGCCGGACCCCGCGCTCGTGAGTGGTCGCCCGCCAGCGGCCCTCCTGGGCGAGGCGCGTCCCACGCGGGCGACCGCGTCCCCCGGGGCACGCCGACGTCACGCGGTACCCCCTGTCGGGGCTACGGACTCCGACGGGCCGGGCGGTGATCTCTGCGGATGCCGCCGCGCGGGCCGCGCCGGGCCTTCGACCCCCGCCGCTCGCACGGGCCATCGGCGTGACCGCCCCTCGAGGTGCCGGCAGTGGGGCCTTACGCCGGCCGGGCGGCCGCGCGCCCGGTGGCGCAG     
A       TATTGGGGTAGTAATTTATTAATTCATAAGATGCTCATTATAAAAAAAATTTGACAAAATATGGAATTATCTAAAGTATTTAAACAAATTAAAATATTTGAAGAGACTCATTTAAATATTATATGTTTAAATTTAAATAGAATTATATAATTTTTTGATAATCTATTATTGCTATCTAAGTAAATTATTAATGTGTACGTTAAGAATAAAAAGATATCGCGCTTCATTGAATATTTTAATAATTACTATCTTCTAAAATTTGTTGATTTATTTATAATATACAATTTGTTATAAGATAAATAATATTACATAATTGCATTTTTAGCTAAAAAAAAAATTAGTATACTCAGCTATTGTAATTCGTATAAAGATATTAGAAAATAACTGAATAAGCATACAGATAACATATTATTTATAAATATGGCGGATACTAAATTGAAACTTATATATTTTCATGCTTCTAATTTGAATTTTTTTCAATTACTTAATTAGTTAACACAATAATTAAGTATTCAATATTCAGTAATATACACACCATGTCTTTTTCGGATTTATTGAATTAATTTCTTCACTTAACCTTCACTTCATTGTTTATACAGATTTTGTTCAATAATATAATGAGTATTTTTATAGATAATATAGATATTATTAAAAAATCTTATATATTTATTAAAATATTAAAATATTCACATATTATACAAAAATATACCACCAATGATTCGAATTTACGAATTTAGGTTAATCTAATAAATCATGTATAAAGATTAACAGAGAAGAACTGAATTTATTATTAAGAACATTATTGAATACTAAGTTAGTACTTAGTTTCTATTCTTGTGTAACTACAACAAGAGCCAAAAATTTTTAAATATCTTATATTCATATTATGAAGTCTACGCAAAATATCATTTAAATAAGATTTTGTTGATAACAAAAAGCGTACACGATTTAATTCTTAAAAAATTCAATTAAACTACTTAAAGAAAATTCAAAATATAATGCCCACGGACTAAAATTCTCAGGCATAAATCATTTAACTATTTGGCTAAGCTGTTGTTAATAATTATCGAAAATAGTTTATTTGTCTTTTCAATAGTATCATTCAACAGTCAGCAGTATCTACGGCAGGCCCGACATAACGTTATAATCAGACAGACACTCACGAGAAATGTTTTGTTACGTGCTAAACACTTATAAGGGTTGATGGATAAAGTGTCAGCGCCAAACTATGCGTTTCAAATCTCTTAGGGTGCATAGGGAATGGCAAGTATAGTTGGTTCCAATTCCGTTTGATGTGAGAGGGTTGCCCGTCGGGCCACGGATCAATTCTTAGGCAAAGAAGATGCCCAACGCTGGAATCGAGGGTAAAAGAGATCATAGCCCTATCCTGATAAACCAATTTCCGAACCAAAGTGTTCCAGAGATCGGGACTGAGCCATAGCGCAAAATAAATGACATCTCATCATGTACTCTGATGCCTAATCGGTAAAAAATGATCTTCCACATTCTCCAAGCATCTCGCGGTCCGAAAATAAATGTTCGTCACATAGCGGACATCCACGTTTATGTAGCTGGAATCTAAATCGGCGTTCAGTTTTATGCAAGGTACTTATATTCCTGCGTGCACATTCGATTTGCATGTGGTGGCACAGCCGATAGGGAAAAACTATCTTTTATGAACATGATTGTCGTCAGGAACGAGATTATGCACCGTTTGTATCGACATAGACTAGAGTGTTAATAGAGTACAGTAGGGTCAATAGTCACCGTCTCCACAAAAGGACATAATCCAAGCAGCTATACAAGACTCTAATAACGATGGTTTTTCTTAGATGAGCTCTTCACTCTAACACCCAGGACGATCACCGCAATAGAGGTATACGCGATCTTGCTATTAGAACTCCTAATATCGTACGCTAAACATCTACAGACGGCTTCCTAGTGGAAGATTCTACAAGCGATTGGCCCGGTTAATCGAATTTTGGTTGGAAGCTAGACATCCGGCCCCTCTTCTATTGTACTGTTGCCCACAGCTGTAATATGCGTAGAGTCGTGCGTTGGCCGCGGGGAGGAGGAGCAGGATTCGGTAATGGGGCCTGAAGGCGCCGTGCTGTCACAAGTGGCCCTCTGACTACTGCAAGCGCGCGCGGCCAGGGCGTCGATGCATAGTAGGTTCCGTGTCCGAATCAGGCGTGATATCGGCTTGGGAAGTTCGGCCACTGGCGCCGGGGAGGCCGGGTGTAGGCAAAGCAGTATATCCGCCGTCACCCCCCCGGGGCGAAATCAGAAACCAGAGGAGCCCAAGCTTGGGGGCCAGCGGTCATAGTGCAACGCACGATGTGGATGGTCACGAGCAGGGGGCTCGGGGCTGTCAATGATAGACGCTTGCCCGGCCGCTAGTCTCGTTAATTTAACGCGCAACGGATCTAGGGGTCGCGACCTGTGCGTCAGCGGAAGACCCGCTGCGCACCTACGTGGTGGCTACCCCTCGCACCTTATCCGAGCTCGTCCTTTATCGCCAGCGTTGAGAGGATTCTGCGTCCGGCACTTCTTAGCTTAGATCTCCCCTTCATGTCCCCACGTAGGTGTGGGAAACCCCGTGTGGCCTCCGACGTGCACTCTCCCGGCGCTTTGGGGTCAGTGTTCATTGGACGAGACAATGTGGGTGTATCCACTAGGCTAACCCGATGGGTGATACCTCTGTTGGATTTCACCGCAGGCAACGAAGGAACCCTCTCCTTAGAGTTCTATGTCCAGCCCACCTCACCACCTAGGCCGGAGAACGCTGGACTCCACTGGGGCAAGCCCCCTTTCCCCTCTTTCCTCTAGCTCAGCATTTGCAGAGGCGGGATGTTCGGCCACTGTGCTTGCGGCGACGGGCGTCTAGCCTAAGCACAGCCGTAAAATGCCGTACCCCGGTCATTGCGTACACCGCTCGGGGCAATGGGAATCGGCATTGCGGAGCGCGAATCTCGGAGCCCTAATTGCAGCCCCTCATCACGTGCGCCCCCGGCCGCGCCGAGAGCCGCTCGGCCGCCCCGAGGGCCGCGGGGGCGCGCCGCGGAGTAGACGGGGCTCAGGAGGGACCGGGGCGGCGGCTCAGCGGGGGCATCGGGTCGGCGCCGCCGGCACGGCCGGGGCCGCAGACGGTCACGGGGGTGGCGCGAGGTAAGCCCCGGGGGGGGGCCCCACGCCCTCCCTGGCTGCGGGACTGGACGCGGCACCCGGAGGCCCTGCGTCGGCAGCCCAAACGCGCCGCGGACGGGCGCGACGGGGGGACGGGGGGCCCGGCCGCCCCCGTCCCTGTTGCCCGGGGCCGCCCAACCCAGCGTCCCACATCGGGCCGGGGCCGAGGCCGGAGGCGCTTCCGGCGCCGCGGGCCAGGCGGCTGCGTCGCCGGCCCGTGCCACCCGCGCTCACCCGACCCCGCAGCGCCATCGCCTCACGGGTGCCACCGCTGACGGGGGGCTCCTCGGTGCACGAGCCGGAGTGGGGCGGGCAAAGCCCCTGGGCAGACGAGCAGGGACCGGCTCCACCAAGGGCCGAGGCCGACAGAGGGCGGCGCCACTGCGGCCGCCCCCGCGATCGGCCGCGCACTAGTGGAGGGGCGCCCCGGACCCGCGCTCCCCGCGGGCCATCCCTGGACGCTGGGGGCGCTGCGTGCAATTGTATGCGGGCGAGCTCGTCTGCGTCGGCCCTTGCACCCGCGGCCCCAGCCGGACCCCGCGCTCGTGAGCGGTGGGCCGCCAGCGGCCCTCCTGCGGGACGGGCGTCCCACGCGGGCGACCGCGTCCCCCGGGGCAGGCCAACGTCACGCGGTACCCCCTCTCGGCGCTAAGGACTACGACGGGCAGGGCGGTGAGCTCTTGGGATGCCGACGCGCTGCCGGCGCCGGGCGTTCGGCGGCCGCCCCTCCCAGCGGCCATCGGCGTGACCGCCCCTGGAGGTGCCGCCAGTTGGGCCTTGCCCAGGCCGGCCGGCCGCGCGCCGGGTGGCGCAG     
