# Supplementary material for: A simple method for data partitioning based on relative evolutionary rates
Source: PeerJ. 2018 Aug 28;6:e5498. doi: 10.7717/peerj.5498 (PMC6118207; doi:10.7717/peerj.5498)
Supplement: Data S1 — The datasets are provided in the PHYLIP format. [file peerj-06-5498-s002.zip › DataS2/AS2-7miss.phy]

17  4000
out     AATTTTTATCAAATATGATTTATATACTAAATATCAGATGCGTTTTATAGCATTTACATCAAAATAGTATCGCTATTTCTTAAATTCTAATAATTTAAATTCAAATATTGTTTATACTTAATAATAATAACACTCCTTTATGTAAGTGTTAAATATTCACAATAAGTACAAACTTAATTTTTGGATGTTAATTGAAATATAGTTAATTAAATATTTTTATGATTAATTTAAAATTCTAACAATAAATTAGGTTTGTTGTTTATAAATAATACAATTAATAAATGAAGTTCAGTTTTAACTTATAATCAACAAAATTATAAAGCTCCTAACTAGAACTATTCTTTAATCTTCATCCTTTAAGTTAATATCTATAGAATATATATTCTGTATTTCATATAGTAAAGAACATATCTCCATGGAATAAAATAAAGTATATAAAATGATTAAATTTAACATACAATTAAATATATACGTTAGAAAGTTATTAGTAATTAATACAAAGAATCTTATAAAAAAACTAAAATCTTTTTAACTAATGTCTACTTATTACTTTATTAAATAACATAGTAATAATTTGTGTAATAAAGTCTAAAAGATAGGTCAAGAAGTAATAAGATCGAAATCAGAATGTGTTCACTTAACCCTAATGTCGGTATTTCACATATATATATTGTAAGTAAACGGTATACAAATATATAAATAATAAGTTGATTTATTATGCTTTTTAAGCCGTACGTTATAGATAATAATAGATATTAATTTAAATAGTGAAATGTTATAAAGAATGATAAATAATCAGTAAAAGTACATGCAATGGCGTCATTGTGTAGATTTGTAAAAAAGAACTAAATATTCATAGTATGTATTGCTTAAATATTAATCTAAAATATTATTATTTAATTATTTAAATCCTATGAAATATAAATATGCATTAACCTTAATATGGAGTCATGGATATGCTTATTTTAATGTTATGTACTATTTTAGACATAGATTTTAGCAGCATATAATGCCGAGGCGGAGGAATCAAGTAATTCGCTTACGATATACAACTTTTATGCTCTTACTAAGGAAACTGCATAAACAGTTTACATGATTCCAATTCATACCGTTTCTAACAAGCACGATACATAATCCTATGACTACTATCAATTTGTAACACTGTGTGTATGTGGCTATAAATAGTAATACTATTAACTGATTGTAGCTAGTATTACGCAACGATATAGCATCTCTCGTGTGCGCCTCCTACTGGTTAAGCAATTCATTAGTTGAGTAATAAGGCAATACTCCGGGTAATAATAGCACGAGTTTAAACAGATTGCTGACGATTGTCGTTATCTAACGTATTTTCGCATACCTCGTATTCCAGGTAATGAATTGATGAGTCCGTCCGATGGTGTGTTCTACTTGCGTGGGAAGAATATCTGTTCGCGAAGGGTGAGATTGCAATCATTACGCTGACAATACCTCTGTCGGAACGAGCATTGCTGACTTTTTGGGATGCTCTATAAAGCCTTTCAACTTTTAGTATGGATAAGAAAATTAAAAGCTTTGATTTAGGAGCTGCGTGCAGCCCCTACTCCAGCTTAGGCCTCGATAAAAGACTATTTAATGTATAAATTGGTATTACAATGTAGGCCGCCTTTATTCCCGCTATTGGGCATTATGTTTGGGATGCTCGACACTGATAAATTGTATTTGCGTTTTCTTGGAGTAATACATTGAAGACGTAAAACATTAGGATTAAACGACTGGATTATGAGCGTTTATTTTTGGTTGCTGCGTTTCAAAGGCTTTTAGCGTCATATGGACATCATGACCATACTGGTCGGAGGCTTCCTGCCCAGATTCTATTACGATCAATCTTGTAACCAGTGATCCACCTCTGTCCTCATACCAGCAATAGCGTGATCTCTGTATAACTCATATCCCCTAATCACGAGAAATCGGTCATGATGTTTGTGCTACGGAGTACGGCCTCATCCAGGCCAATCGAACCGTACTATGCGGCTCAGCCCATCGGAGCATGTGCCCACGAACCAAGCGAAGACCGGTCTGCACAAGTGGCCGGGTGTCGGGGTATCGCGGCGTGACCGCCGGAGAACAGGCGTTTTCCTCTACAGTCAGCGGCATTGGGAAGCCCCACGACCCGTGCGGACGTCTAACAACGTAGTGCAATGAAGGTTGCACTACCGCGCCTCCTTTGTAGCCCAGCGGACCGGGAGTCGCGAACGGCCCGCGGGGCTGATCATCTATCCGCACGTGGCGCGACGATTGTCTATAGATCATGCCGCGTATCACCGAGTGAGTTTCTTCCATCCTAGCCTCCCCGGATAGAACACCATTATTGGCGTGTGACATGGAGTATGCCTCGAACTGATCGAATATCACGATGCTACTTCCAAAGAGTCTCACGGCCTGCGTGATGAGTGGTCCAGAACGTGGTACACTCTGGACTAGAAATGGCCTACAGGTCTATCGGCCCCGGCTGCACGGTACGGGGCCCGTAAGGGCGCCCCGAGTACGGATAGTGACCCACCCCATTCCCCAGATGGTGGGACAACTACGGATTTCCCGCCCAGATTCGGTGTGCGACCCGGCTCGCTTCGAAATGAGTCGGCCTGCGCCCCTAGTCCAAGTGTGTCTTTCCAAGCTTACCATACTCGCCCACCAATGAGCGACTGGAGCCCAACGGGAAGCTGGCCGCGGATGGCTCACCGGGCTATTGGGTGCCGTCCGGGCGGGCGCTGGCTCGGTACACTAAAACACCCTAACCGATACCACCACAGCCCGGGAAGTGAGAACTGGTTTCCGAGGATGAGAAGAGCGGGCTCGAAAAGTACTAGTTGTGGCGCGTTGCCGCCCTGCGTAGGTGTACGACGGCAATACCGCTAGGCGTCCACAGAGAAGAGGAGATTGCAATATGTACGTTGCTCACACTGCTGGGGACATGTACACGCGCATGTCAACCGTCGAACTATGCAGTACTCGGGTGCGCCAGGCCCCGGGCCCTCCTGGCCGCGCGGATCCGTCGCCATACTCGGCCCCGATGCCGCGTCGGCTGGGGCCCTGGCCAGCCTCTCGCGCTGCTGCCGTCGCCGGCAGGCGCGGCTGCGAACCTGCGCTCCCGTCCCGCTGGGCCCGCTGTACCCCCGCGGCGCGGCCCCCCGGGGAATCCGCCAGGTCTTGCGGACGGAGCCGTTTTCGGTGTGGCCGCCGACCCTTCGCCGACCCCGGCTAAGCCGCGTAGCAGCTGTACCGGGGTACTGAGAGCGCCGGCCCGCGTCCGGCTGACGAGCGGCCGACCCGGAGCGATCGTTGGCAGGATGTGCGCGTCCACCGAGGCCGCGGACGCCCCCAGAGTCCCGCTCGAGGACGACGCACCACGGCGGCGTCGCACCCTTGAGCTCTAGAGCCCGCGCGGGTGGGATGCGGAACGCCGCACCAGGCGGGATCGTCCACGTACGCGCGACGGGTAGGCTCTCGCTAGCGCCCGGGACCCGTCCCCGCGGCACCCCACCCTGGCGAGCGCGCCCTCTCGCCCGCCTGCGTCCGCGCTACGAGGGGCCGCAGCGCCGGGCACGCGATGGGGCACGAACGCCGGCGTGGTGCGCCCGCCGCGATGGGTGTTCCCCGAGCCGCGGGGGCGCTCCCAGCACGCGGCGACTTGTGTCCCAGCCGCCTGCTCGCGGACCCGGACCGGGGCCCGCGCGGGCCGTGGGAGACTCGGCACCTAGACCCCGGCCCCCCTCACGGAGAGCTCGAGCCCTAACGCTCGTAGCAGCCGGACCGCGGGCAGAGTGGCTGGCGGGCAACCCCTGGCGACGGCCGGTGCCCGACCTCCGCGGCTCGGCGGGACGCGACACGGTCAGTGTGTACCGGGCGCGCCGGGGGTAGACGGCCTACTGGCGGACGGGGTACGTGTCCCTCGACCAGGCGGCCCTGGCGGAACGCGGCGGACCCACCTACGCCCATGTGCCCGCGCGGCCGGTACTAT     
P       AATTTTTATCAAATATGATTTATACACTATATATCAGATGCGTTATATAGCATTAATATCAAAATAGTATCGCTATTTCTTAAATTCTAATAATTTAAATTCAAATATTGTTTATACTTAATAATAATAACATACCTTTATGAAAGTGTTAAATATTCACAATAAGTACAAACTTAATTTTTGGATTTTCATTGAGATATAGTTTATTAAATATTTTTATGATTAATTTAAAAATCTAACAATAAATTAAGTTTGTTGTTTATAAATATTACAATTAATAAATGAAGTTTATTTTTAACTTATAATCTACAAAATTATATAGCTCCTAACTAGAACTATTCTTTAATCTTCATCCTTTAAGTTAATATCTATAGAATATTTATTCTGTCTTTCAATTAGTAAAGATGGTGTCTCCCTGGAATAAAATAAAGTATATAAAATGATTAAAATTAACATACAATTTAATATATACGTTAGAAATTTTTTCGTAAATAATACAACTAATCTTATAAAAAAACTAAAATCTTTTTAAGTAATGTCTACCTATAACTTTATTAAATAACATAGTAATAATTTGTGTAATATAGTCTAAAAGATAAGTCAAGAAGTCATAAGATCTAAATCAGAATGTTTTCACTTAACCCTTATGTCGGTATTTCACATATATGTATTGTAATGAATCGTTATACAAATATATAAAAAATTAATTGATTTATTAAGCTTTTTATGCCGTACGTTATAGATAAAAATAGATATTAAGTTAAATAGTGAAATGTTATAAAGAATGTTAAATAACCAGTAAAAGTACATGCAATGGCTTCATTGTGTAGATTTGTAATAAAGAACTAAATATTCATAGTATGTATTGCTTAAATATTATTCTGAAATACTATTATTGAATTATTTAAATCCTATGAAATATAAATATGCATTAACTCAAATATGGAGTCATGGATATGCTTTTTTTATTGTTATGTACTATTTTAGACATAGATTTTAGGCCCATATAATGCCGAGGCGGAGGAATCAAGGAATCTCCCTAAGATATACAACTTTTGTGCTCTTACTAAGGAAACTGGATAAACAGTTTACATGATTCCTATTCATACCGTTCCTAACAAGCACGATACACAATCCTAAGACTACTATTAACTTGTAAAACTGGGTGTATGTGGCTATTAATAGTGAGACTATTAACTGATTGTAGCTAGTATTATACAACCATATAGTATCTCTTGTGTGCGCCTCCTACTCATAAAGCAACTCTTTAGTTGAGTAATAAGGCAAAACTCCGGGTAATAATAGCACGAGGTTAAACAGACTGATCACGGTTATTGTTAACTAACGTATTTTCGCATTCTTCCTATTACAGTTAATGAATTGATGCGTCCGTCCGTAGGTGTGTACTACTGGCGTGGGAAGAATATCATTTCGCAAAGGGTGAGATCGCAATCATTCCGCTGACAATACCTCTGTCAGAACGAGCAATGGTCACTTTTTGGGAAGCTCTATAAAGCCTTTAATCTTTTAGTATGGATAATAAAAATGAAAGTATTGATTAAGGATCTGCCTGCAGCCCCAACTCCAGGTTAGGCTAAGATAAAAGACTATATAATGTAAAAATTGGTATTATAATGTAGGCCGCCTTTATTCCGACTATTTGGCATTATGTTTGGTATGCACGACACTGACAAATTGTTTTTGCGTTTTCTGGGAGTGATACTTTGAAGACGTAAAAGATTAGGATTAATCGACTTGATTAAGAGCGTTTAAATTTGGTTGCAGGGATACAAAGGCTTTTAGCATCATTTGGACATCTTGACCATACTGGTCGGAGGCTTCTTGCCCAAATTCTATTACAATCAATCTTGTAACCCGCGATCCACCTCTGTCCTCCTACCAGCAGTAGGGTGATCTCTGTATAACTAATATCCCCTAATGACCATAAATCCCTCATGATGTAAGACCTACGGAGTACGGCCTCGTCCAGGCCAGTCGTTCCGTACTATGCGGGTCAGCCCATCGGAGTATGTCCCCACGAGCCAAGCGAAGACCGGTTAGCACCAGTGGCCAGATGTCGTGGTAAGGCGGCGTGACCGCCGGAGAAGAGGCGTGTTCCTCTACAGTAAGCAGCATTGGGAAGCCGGACGACCCGGTCGGCCGTCTAACAACCTAGAGCGATGAAGGTGGCACTACCACGCCCCCTTTGTAGCCTAGCGGACCGGGAGACGCGAACAGCCCGCGGGGCTGACGATCTATCCGCACGTGGAGCGACGATTGTCTATAGAGCATGCCGCACATCATCCAGTGATCTTCTTCCATCCTAGCCTGGCCGGATAGAACACCATTATTGGCGTGTAACATGGAGTATGCAACCATCAGATCCAATATCACCATGCTAGTTCCAAAGAGTCTCACGGCCTGAGAGAGGAGTGGTCCAGAACGTGGTACACTCTGGACGAGAAGTGGCATACAGGTCTATCGGCCCCGTCTGCACGGTACGCGGCCCGTAAGGGCGCACCGAAGACGGATGGAGACCCACCCCATTCTCCAGACGGTGGGACAACCAGGGATTTCCCGTGCCGATTCAGTGTGCGACCCCGGTCGGTTCGTAATGAGTCGGCCTGCGCCCCTAGTGCAAGTGTGTCGTACCAACCTTACCATACTCGCCCACCAAGGGGCGACTGGAGCCCCGCGCGAAGCTGGCCGCGGAAGGCTCACCGGGGTATAGGGTGCCCTCTGGGCGGGCGCTTGCTCCGTACACGCAAACACCCTAACCGAGACCACCACCGCTCGGGAACTGAGAACTGGTCTCAGAGGATCAGAAGCGCGGACGCGATAAGTATTAGTTGGGGAGCGTTGCCGCCCTGCGTAGGTGTACGAGGGCGATACCGCTAGGCGGCCACAGAGAAGAGGAGGTTGCAATATGTACGTTGCTCACACTGCTGGGGATATGTCCCCGCGCATGGCGACCGTCGGACTATGCCATACTCTGGTGCGGCCGGCCCTGGGCCCTTCAGGCCGGCCGCAGCCGACGGCAGACTCGGCCCCGATGCCCCGTCGGCTGGGGCCCTGGCCAGCCTCTCGCCGTGCTCCCGCCACCAGCAGGCGCGGCTGGGAAACTGCGCTCCTGTCCCGCTGGGCCCTCTGGAGCCCCGCGGCGGGGCCCCCGGGGGAATCCCCCAGCGCTTGCGGACGCAGGCGTTTTCGGTGTGTCCGCCGACCCTCCGGCGACCCCGCCTAAGCCCCGTAGCAGCTGTACCGGGGTACTGAGGGCTGGGACCCGCGTCCGGCTGAGGAGCGTCCGTCCCGGACCCAGCGTTGGGAGGATGTGCGGGTACAAGGAGGCACCCGGCGCCCCGAGAGGCGCGCTCGACGACCACGCACCCGGGCCTCGTCGCACCCTTACGCTCTAGAGCCCGCGCGGGTGGGATGCGGAACGCCGTACCAGGCCGGCTCGCCCACGTACGGGCGACCGGTACGGGGTCGCTGGCGCCGCCGACCCCTCCCCGCGGTACTCAACCCTGGAGAGCGCCCCCTTTCGCCCGCCTGCGGCCGCTCTACGACGGGCCGGAGCGCCGGGCACTCGCCGGCGCACGAACGCCGGGGCGGTGCGCCCCCCGCGATGGGGGTTCCCCGAGCCGCGGGGGCGCTCCCACCACGCGGCCACCCTTGGCCCAGCCGCGTGCCTTCGGACCCGGAACGGGGCCCGCGCGGGCCGTGAGAGACTCGGCACCTAGGCCCCGGCCCCCCTCACGGAGAGCTGGAGACTTAACGATCGTAGCAGCCGCACCCCGGGTAGAGTCGCTGGCGGGGAACCCCTCGCGACGGCCGGTGCCCGACCTCCGCGGCTCGGCCGGACGGGAAACGCTCAGCATGTACAGGGCGCGGCGGCAGTAGATGGCCTACTGGCGGAGGGGGTGAGTGATACTCGACCAGGGCGCCCTGGCGGAACGCGGCGGACCCACCCACGCCCATGGGCCTGGGCGGCCGGCACTAT     
O       AATTTTTATCAAATATGATTTATAATCTAAATATCAGCTGCGTTATATAGCATTATAATGAAAATAGTATCGCTATTTCTTAAATTCTAATAATTAAAATTCAAATATTGTTTATACTTAATAATAATAACACACCTTTATGTAATTGTTAAATATTCACAATAAGTGCAAACTTAATTTTTGGATTTTTATTGATATATAGTTAATTAAATATTTTTATGATTAATTTAAAAGTGTAACAATAAATTATGTTTGTTGTTTATAAATATTACAATTAATAAATGAATTTTATTTTTAACTTATAATCTACAAAATTATAAAGCTCCTAACTAGAACTATTCTTTAATCTTCATCCTTTAAGTTAATATCTATAGAATATGTATTCTGTATTTCATTTAGTAAAGATCTTATCTCCCTGGAATAAAATAAAGTATATAAAATGATTAAAGTTAACATACAATTAAATCTATACGTTAGAAATTATTTAGTAAATAATACAATTAATCTTATAAAAAAACTAAAATCTTTTTAAGTAATGTCTACTTATTACTTTATTAAATATCATAGTAATAATTTGTGTTATAAAGTCTAAAAGATAAGTCAAGAAGTCATAAGATGGAAATCAGAATGTTTTCACTTAACCCTTATGTCGGTAATTCACATATATTTATTGTAAGTAATCGGTATACAAATATATAAATAATTAGTTGATTTATTATGCTTTTTAAGCCGTACGTTATAGATAAAAATAGATATTAATTTAAAGAGTGAAATGTTATAAAGAATGATAAATAAACAGTAAAAGTACATGCAATGGCTTCCTTGTGTAGATTTGTAAAAAAGAACTAAATATTCATTGTATGTATTGCTTAAATATTATTCTAAAATAATATTATTTAATTATTTAAATCCTATGAAATATAAATATGCATTAACTCTAATATGGAGTAATGGATATGCTTTTTATATTGTTTTGTACTATTTTAGACATAGATTTTAGGTGCATATAATGCCGAGGCGAAGGAATCAAGTAATATGCATACGATAAACAAATTTTTTGCACTTACTTAGGAGACAGTATAAACAGTTTACATGATTCCCATTCATACGGTTTCTTACAAGCACGATACACAATCCTCTGACTACTATCAAATTGTAACGCTGGGTGTATGTGGCTATTCATCGTGATACTATTAACTGATTGTAGCTAGTATTACTCAACGATATAGGATCTCTTGTGGGCGCCTCCTACTGTTGAAGCAATTCTTTAGTTGAGTAATAAGGCAAAACTACGGGTAATAATAGCACGAGTTTAAACAGACTGTTAACGGTTATCGTTAGCTAACGTAGTTTCGCATACTTCATATTTCAGGTTATGTATTGATGCGTCCGTCCGTCGGTGTGTACTACTGGCGTGGGAAGAATATCATTTCGCAAAGGGTGACATCGCAATCATTACGCTGACAATACCTCTGTCGGAACGAGCAATGGTGACTTTTTGGGAAGCTCTATAAAGCTTTTCATCTTTTAGTATGGATAATAACAATAAAAGACTTGATTTAGGAGCTGCTTGCAGCCCCTACTCCAGATTAGGCAGGTATAAAAGACTATATAATGTATAAATTGGTAATATAATGTAGGCCGTCTTTATTCGCACTATTGGGCATTATGATCGGCAATCGCGACAATGACAAATTGTCTTTGCTTTTTCTAGGAGTCATACCTTGAAGACGTAAAATATTAGGATTAAACGACTTGTTCATGAGCGTTTATCTTTGGTTGCAGTGCTTCAAAGGCTTATAGCTTCATTTGGACATCTTGACCATACTGGTCGGAGGCTTCCTGCCCAGATTCTATTACAATCAATCTTGTAACCGGTGATCCACCTCTGTCCTCTTACCAGCATTAGTGTGATCTCTGTATAACTCATATCCCCAAATCACCATCAATCTCTCATGATGTTTGTGCTACGGAGTACGGCCTCATCCAGGCCAGTCGTTCCGTACTATACGGGTCAGCCCATCAGAGCATGTGCCCACGAGCCAAACGAAGACCGGCTTGCACAAGTGGCCAGATGTCGGGGTATGGCGGCGTGACCGCCGGAGAAGAGGCGTTTTCCTGCACGGTAAGGGGCATTGGCAAGCCGCACGACCCGATCGGACGTCTAACAACCTAGTGCACTAATGGTGGCACTACCCTGCCCCCTGTGTAGCATAGCGGACCGGGAGACGCGAACGGCCCGCGGGGCTGAGGATCTATGCGCACGTGGTGCGACGATTGCCTATAGATCATTCCGCTCATCACCGAGTGAGTTTCTTCCATCCTAGCCTCCCCGGATAGAACACCATTATTCGTGTGTAACATGGAGTATGCCCCGATCAGATCCAATATCACAATGCTACTTCCAAAGAGTCTCACGGCCTGAGGGAGGAGTGGTCCAGAACGTGGTACACTCTGGACAAGGAGTGGCTTACAGGTCTACCGACCCCGTCTGCACTGTACGCGACCCGTAAGGGCGGCGGGAATACGGATACGGAACCACCCCATTCTCCAGACGGTGGGAAAACCTGCGTTTTCCCGAACCGATTCAGTGTGCGACCAGGCTCGCTTCGAAATGAGTAGGCCTCCGCCCCTAGTTCAAGTGTGTCTCTCCAACCTTACCATGCTGGGCCACCAATGGGCGACTGGAGCCCCCCGGGAAACTGGCCGCGGAGTGCTCACCGGGATATAGGGTGCCGTCTGGGCGTGCTCGTGCTCGGTACAATCAAACACCCTAACCGAGACCACCACAGCGCGGCAACTGAGAACTGGTCTCGGAGGATCAGAAGAGTGGCCGCGATAAGTATTAGTTGTGGCCCGTTGCCGCCCTGCGTAGGTGTACGCGGGCGATACCGCTAGGCGGCCACAGAGAAGAGGAGATTGCAACATGTAGGTTGCTCACACTGCTGGGGAGATGTGCACGCGCATGGCGACCGTGGGACTATGCGCTACTCGGGTGCGGCCGGCCCCAAGCCCCTCTCGCCGGCCGCAGCCGGCGCCAGAGTCGGCCCCCATGCCCCGTCGGCTGGGGCCCTGGCCAGCCACTCGCACTGCTCCCGTCCCCAGCAGGCGCGGCTGGGGAACTGCGCTCCCGTCCCGCTGGGCCCTGTGTAGCCCCGCGGGGGGGCCCCCCGGGGAATCCCCCAGGACTTGCGGACGGAGACGTTTTCGGAGTGGCCGCCGACCCTCCGGCGACCCCGCCTAAGCCCCGTAGCAGCTGGACCGGGGTAGTGAGTGCTCCGGCCCGCGTCCTGATGACGAGCGGCCGGCCCGGACCGATCGTTGGGAGGATGTCCGCGTCCACGGAGGCATCCGTCCCCCCGGGAGGCGCGCTCGACGACCACGCACCCGGGCGTGGCCGCGCCCTTGGGCTCTAGAGCCCGCGCGGGTGGGATGCGGAACACCGCACCAGGCTGGATCGTCCACGTACGGGCGAGCGGTAGGCGCTCGCTGGCGGCTTCGACCCGTCGCCGCGGGACTCGAACCTGGGGAGCGCCCCCTGTCGCGCGGCTGCGGCCGTCCTACGACGGGCCGAAGCGCCGGCTGCTCGGCGGCGCTCGAACGCCGGGGTGGTGCGCCCCCCGCGATGGGCGTTCCCCGAGCCGCGGGGGCGCTCCCACCACGCGGCGACTCTTGACTCAACCGCGTGCGTACGGACCCGGACCGGCGCCCGCGTGGGCCGTGAGAGGCTCGGCACCTAGGCCCTGTCCCCCCTCACAGAGAGCTGGAGCCTCTACGCTCGCAGGAGCCGCACCGCGGGGAGAGTGACCGGCAGGGAACCCCTGGAGACGGCCGGTGCCCGACCTCCGCGGCTTGGTGGGACGCGAAACGCTCAGCGCGGACGGGGCGCCGCCGCGGTAGCTGGCCTACTGGCGAACAGGGTATGTCATGCTGGACCAGGTGGCCCTGGCGGAACGCGCCGGACCCACCTACGTCCATGTGCCGGCGCGGCCGGAACTAT     
N       AATTTTTATCAAATATGATTTATAAACTAAATATCAGTTGCGTTATATAGCATTAAGATAATAATAGTATCGCTATTTCTTAAATTCTAATATTTAAAATTCATATATTGTTTATACTTAATAATACTAACAAACCTTTATGTAATTGTTAAATATTCACAATAAGTACACACTTAATTTTTGGATTTTTATTGACATATAGTTAATTAAATATTTTTTTGATTAATTTAAAATTCTAACAATAAATTATGTTTGTTGTTTATAAATAGTACAATTAATAAATGAAATTAATTTTTAACTTATAATCTACAACATTATATAGCTCCTAACTAGAACTAATCTTTAATCTTCATCCTTTAAGTTTATATCTATAGAATATATATTCTGTTTTTCATTTAGTAAAGTTCATCTCTCCACGGAATAAAATAAAGTATATAAAATGATTAAAATTAACATACAATAAAATCTATACGTTAGAAACTATTTAGTAAATAATACAAGTAATCTTATAAAAAAACTATAATCTTTTTAAATAATGTCTACGTATAACTTTATTAAATAACATAGTAATAATTTGTGTTATAAAGTCTAAATGATATGTCAAGAAGTCATAAGATGGAAATCAGAATGTCTTCACTTAACCCTTATGTCGGTAATTCACATATATTTATTGTAAGGATACGCTATACAAATATATAAAAAATTAGTTGATTTATTATGCTTTTTAAGCCGTACGTTATAGATAAAAAAAGATATTAATTTAAATAGTGAAATGTTATAAAGAATGTAAAATAAACAGTAAAAGTACATTCAATGGCTTCATTGTGAAGATTTGTAATAAAGAACTAAATATTCATCGTATGTATAGCTTAAATATTATTCTAAAATACTGTTATTGAATTATTTAAATCCTATGAAATATAAATATGCATAAACTTTAATATGGAGTCATGGATATGCTTAATATATTGTTTTGTACTATTTTAGACATAGATTTTAGGTCCATATAATGCCGAGGCGAAGGAATCTAGGAATGCACGTACGACATACAAGTTTTTTGCACTTACTAAGGAAACCGCATAAACAGTTTACATGATTCCAATTCATACAGTTCCTGACAAGCACGATACACAATCCTTGGACCACTATCAAATTGTAAAGCTGTGTGTATGTGGCTATAAATTGTGATACAATTAACTGATTGTAGCTAGTATTAGCCAACGATATAGGATCCCTTGTGTGCGCCTCCTACTAGTAAAGCAATTCATTAGTTCAGTAATAAGGCAAGACTCCGGTTAATAATAGCACGAGTTTAAACAGACTGATGACGGTTATCGTTAACTAACGTAGTTTCGCATACTTCATATTGCAGATTATGTATTGATGCGTCCGTCTGTAGGTGTGTCCTACTCAAGTGGGAAGAATATTAGTTCGCAAAGGGTAAAATAGCAATCATTACGCTGACAATACCTCTGTCGGAACGAGCATTGGTGACTTTTACCGAAGCTCTATAAAGCCTTTAATCTTTTAGTATGGATAAGAAAAATGAAAGATTTGATTCAGGACCTGCATGCAGCCCCTACTCATGTTTAGGCTAGAATAAAAGACTATGTAATGTATAATTTGGTATTATAATGTAGGCCGACTTTATTCTCCCTATTGGGCATTATGTTTGGGTTGCCCGACATTGATAAATTGTTTTTGCGTTTTCTAGGAGTCATACTTTGAAGACGTAAAAAATTAGGATTAAACGACTTGATCCTGAGCGTTTATCTTTGGTTGCAGGGTTGCAAAGGCTTTTAGCTTCATTTGGACATCTTGACCATACTGGTCGGAGGCTTCCTGCCCAAATTCTATTACTAACAATCTTGTAACCAGAGATCCACCTCTGTCCTCATACCAGCATTAGAGTGATTTCTGTATAACTTATATCCCCTAATCACCACTAATCCATCATGATGTTTGTACTACGGAGTACGGCCTCTTCCAGGCCAGTCGAGCCGTAATATTCGGGTCAGCCCATCAGAGGATGCGGCCACGAGCCAAACGAAGACCGGTGTGCAGAAGTGGCCAGCTGTCGAGGGATAGCGGCGTGTCCGCCGGAGAAGAGGCGTTTTCCTGTACGGTAATTCGCATTGGTAAGCCGGAGGACCCGGCCGGACGTCTAAGAACCTAGTGCTTTAACGGTGGCACTACCAGGCCTCCTTTGTAGCCAAGCGGACCTGGAGACGCGAACGGCGCGCGGGGCTGATGATCTATACGCACCTGGTGCGACGATTGTCTATAGACCATACCGCACATCACCGAGTGAGCTTCTTCCATCCCAGCCACCCCGGATAGAACACAATTATTCGCATGTTACATGGAGTATGCAACCATCAGATCCAATATAACCATGCTAGTTCCATAGAGTCTCACGGCCTGAGGGATCAGTGGTCCAGAACGTGGTACACTCTGGACTAGTATTGGCATACAGGTCTATCCTCCCCGGCTGCACCGTAAGCGGCCCGTAAGGGCGTCCCGAACACGGATAGAGACCCACCCCATTCTACAGACGCTTGGACAACCAGAGATTTCCCGTCCAGATCCCGTGTGCGACCCAGTTCTGTTCGGAATGAGTCGGCCTCGGCCCCTAGTTCAGGTGTGTCATACCAATCTTACCATACTCGCCCACCAATGCGCGACTGGAGCCCAATGGGAAGCTGGCCGCGGATGGCTCACCGGGCCAGAGGGTGCCGTCCGGGCGTGCGCGTGCTCGGTACACGCAAACACCCTAATCGAGACCACCACCGCCCGGCGACTGAGAACTGGTCTCCGAGGATTAGAAGAGCGGCCGCGAAAAGTAGTAGTTGTGGAGCGTTGCCGCCCCGCGGAGGTGTACGCGTGAGTTACCGCTAGGCTGCCACAGAGAAGAGGAGATTGCAAGATGTACGTTGCTCACACTGGTGGGGATATGTGCACGCGCATGGCGACCTTTGGACTATGCTATACTCAGGTGCGGCGGGCCCCGCGCCCTTCTGGCGGGCCGCAGCCGTCGCCACAGTCGGGCCCCATGCGGCCTCGGCTGGGGCCCTGGCAAGCCTCTCGCCCTGCTCCCGTCCCCAGCAGGCGCCGCTGGGAACCTGCGCTCCCGTCCCGCTGGGCCCGGTGTACCCCCGCGGCGGGGCCCCCCGGGGAATCCCCCAAGTCTTGCGGACGGAGCCGTTTTTGGTGTGGCCGCCGACGCTCCGGCGAGCCCGCGTAAGCCGCGTAGCAGCTGTACCGGGGTAATGAGGGCACCGACCCCCGTCCGGCTGATGAGCGGCCGGCCCGGACCGATCGTTGGGCCGATGTGCGCGTACACGGGGGCAGCCCGCGCCCCACGAGTCGCGCTACAGGACCACGCACCCCGGCCTGGTCGCCCGCTTGAGCTCTAGAGCCCGCGCGGGTGGGATGCGGAACGCCGCACCAGGCCGGATCGTCCACATACGGGCGAGCGGTAGGCCTTCGCTCGTGCCTTCGACCCGTCTCCGCGGCACTCGACCCTGGTGAGCGCGCCCTCTCGCACGCCTGCGGCCGGCCTACGACGGGCCGCAGCGGCGGGCACTCGACGGCGCACCAACGCCGGGGTGGTGCGCGCCCCGCGAAGGGCGTGCCCCGAGCCGCGGGGGCGCTCCCACCACGCGGCGACTATTGGCGCAGCGGCGTGCGTCCGGAGCCGGAACGGCGCCCGCGCGGGCCGTGAGAGGCTCGGCACCGAGCGCCCGGCCCCCCTCACAGAGAGCTGCAGCCTGAACGCACGTAGCAGCCGCACCCCGGGGAGAGTGGCTTGCAGGAAACCCCTTGGGAGGGCCGGTGCCCGACCTCCGCGGCTCGGTAGGACGCGAAACGCTCAGCGCGTACGGGGCGCGGCAGGAGTAGATGGCCTACTGGCGGAGGGAGTTTGTCATACTCGACCAGGGGGCCCTGCCGGAACGCGCCGGACCCACCTACCCGCATGTGCGCGGGCTGCCGGCACTAT     
M       AATTTTTATCAAATATGATTTATAATCTAAATATCAGATGCGTTTTATAGCATTTAAATTATAATAGTATCGCTATTTCTTAAATTCTAATATTTTAAATTCAAATATTGTTTATACTTAATAATAATAACAGACCTTTATGAAATTGTTAAATATTCACAATAAGTACAGACTTAATTTTTGGATTTTAATTGATATATAGTTAATTAAATATTTTTATGATTAATTTAAAAGTCTAACAATAAATTAAGTTTGTTGTTTATAAATAATACAATTAATAAATGAATTTTAATTTTAACTTATAATCTACAAAATTATGTAGCTCCTAACTAGAACTATTCTTTAATCTTCATCCTTTAAGTTAATATCTATAGAATATATATTCTGTATTCCATTAAGTAAAGTTTGTTTCTCCCTGGAATAAAATAAAGTATATAAAATGATTAAAATTAACATACAATTAAATTTATACGTTAGAAATTTATTCGTAAATAATACAAGTAATCTTATAAAAAAACTAAAATCTTTTTAAATAATGTCTACATATAACTTTATTAAATATCATAGTAATAATTTGAGTAATACAGTCTAAAAGATATGTCAAGAAGTCATAAGATAGAAATCAGAATGTCTTCACTTAACCCTTATGTCGGTAGTTCACATATATTTATTGTAAGGAATCGCTATACAAATATATAAACAATAAGTTGATTTATTATGCTTTTTAAGCCGTACGTTATAGATAATAAGAGATATTAATTTAAATAGTGAAATGTTATAGAGAATGTTAAATAAGCAGTAAAAGTACATTCAATGGCATCTTTGTGAAGATTTGTAAAAAAGAACTAAATATTCATAGTATGTATTGCTTAAATATTATTCTAAAATAATTTTATTTAATTATTTAAATCCTATGAAATATAAATATGCATTAACTTTAATATGGAGTCATGGATATGCTTTTTTTATTGTTATGTACTATTTTAGACATAGATTTTAGGACCATATAATGCCGAGGCGCATGAATCAAGGAATTTACGTACGAAATACAACTTTTCTGCACTTACTAAGGAAACTGCATAAACAGTTTACATGACTCCTATTCATACAGTTCCTTACAAGCACGATACACAATCCTCAGACTACTATCAACTTGTAAGTCTTAGTGTATGTGGCTATTAATCGTGATACAATTAAATGATTGTAGCTAGTATTAAGCAACGATATAGGATCACGAGTGTGCGCCTCCTATTGATCAAACAATTCTTTAGTTCAGTAATAAGGCAAAACTCCGGATAATTATAGCACGAGTTTAAACAGACTGATCACGTTTATTGTTACCTAACGTTGTTTCGCATACCTCTTATTACAGGGAATGGATTGATGTGTCCGTCCTTGGGTGTGTACTACTCGGGTGGGAAGAATATACGTTCGCGAAGGGTTACATGTCAATCATTACCCTGACAATACCTCTGTCGGAACGAGCAATGATGACTTTTTGGGAATCTCTATAAAGCCTTTCATCTTTTAGCATGGATAAAAATATTGAAAGTATTGATTAAGGAACTGCATGCAGCCCCTACTCAAGTTTAGGCAAGTATAAAAGACTAATTAATGTATAAATTGGTAATATAATGTAGGCCGACTTTATTCCCCCTATTGGGCATTATGCTTGGTATGCGCGACACTGATAAATTGTCTTTGCGTTTTCTCGGAGTCATACCTTGAAGACGTAAAAGATTAGGCTTAAACGACTTGTTCATGAGCGTTTATCTTTGGTTGCAGGGGTGCAAAGTCTTCTAGCTTCATTTGGACATCTTGACCATACTGGTCGGAGGCTTCCTGCCCAGATTCTATTACTATCAATCTTGTAACCAGGGATCCACCTCTGTCCTCATACCAGCATTAGAGTGATCTCTGTATAACTTATATCCCCAAATCACCATAAATCGCTCATGATGTTTGTCCTACGGAGTACGGCCTCCTCCAGGCCAGTCGAGCCGTACTATACGCGTCAGCCCATCAGAGCATGAGTCCACGAGCCAAGCGAAGACCGGTTTGCACCAGTGGCCAGATGTCGGGGTATGGCGGCGTTCCCGCCGGAGAAGAGGCGTCTTCCTCTACAGTAAGCGGCATTGGAAAGCCGAACGACCCGTTCGGACGTCTAACAACCTAGAGCATTCACGGTGGCACTACCCTGCCTCCTTTGTAGTCGAGCGGACCGGGAGACGTGAACGGCCCGCGGGGCAGAGGATCTATACGCACGTGGGGCGACGATTGACTATAGATCATTCCGCCTATCACCGAGTGAGTTTCTTCCATCCTAGCCTCTCCGGATAGAACACCATTATTAGCGTGTCACATTGAGTATGCGGCCATCAGATCAAGTATAACAATGCTAGTTCCAAAGAGTCTCACGGCCTGAGGGAGGAGTGGTCCAGAACGTGGTACTCTCTGGACAAGCACTGGCTTACTGCTCTATCGCCCCCGGCTGCACCGTACGCGGCCCGTAAGGGCGACTCGAATACGGATAGACACCCACCCCATTCGCCAGACGGTGGGACAACCAGGGCTTTCGCGTCCAGATTCAGTGTGCGACCGGGCTCTCTTCGTAATGAGTCAGCCTCCGCCCCAAGTTCAAGTGTGTCTTACCAACCTTACCAAACTCGTCCACCAATGGGCGGCTGGACCCCGCTGTGAACCTCGCCGCGGATCGCTCACCGGGATATAGGGTGCCCTCCGGGCGAGCGCCTGCTCGGTACACGCAAACACCCTAATCGAGACCACCACCGCGCGGTAAATGAGAACTGGTCTCGGAGGATTAGAAGAGTGGCCGCGATGAGTATTGGTTGTGGACCGTTGCCGCCCGGCGTAGGTGTACGAGGGAGATACCGCTAGGCGGCCACAGAGAAGAGGAGATTGCAACATGTAGGTTGCTCACACTGATTGGGACATGTGCTCGCGCATGGCGACGGTCGTACTATGCTGTACTCGGGTGCGGCCGGGCCCGGGCCCGTCTGGCCGGGCGCAGCCGTCGGCATATTCGGGCCCTATGCACCCTCGTCTGGGGCCCTGGAAAGCCTCTGGCGGTGCTCCCGTCGCCAGCAGGCGCGGCTGGGAAACTGCGCTCCCGCCCCGCTGGGCCCGGTGGACCCACGCGGCGGCGCCCCCCGGGGAATCCCCCCAGCCTTGCGGACGGAGGCGTTTTCGGTGTGGCCGCCGACACCCCGGCGACCCCGCGTAAGCCGCGTAGCAGCTGTACCGGGGTCCTGACGGCTCCGACCCGCGTCCGGCTGATGAGCGGCCGTCCAGGACCGATCGTTGGGCCGATGTGCGCGTACACCGAGGCATCCCCCGCCCCCGGAGGCGCGTTCGAGGACCACGCACCCGGGCGTCGTCGCACCCTTAGGCTCTAGAGCCCGCGCGGGTGGGATGCCGAACGCCGAACCGGGGCGGATCGTCGACGTACGGGCGAGGGGCAGGCGATCGCTAGGGCCTTCGACCCGTCCGCGCGGCACTCGAGCCTCGTGAGCGCCCCCTGCCTCACGGCTGCGGCCGTCATACGACGGGCCGGAGCGCCGGGCACTCCCCCGCGCACGAACGCCGGGGTGGTGCGCGCGCCGCGATGGCCGTTCCCCGAGCCGGGGGGGCGCTCCCACCACGCGGCGACTTTTGCCCCAGTGGGGTGATTCCGGATCCGGACCGGTGCCCGCGCGGGCCGTGAGAGGCTCGGCACCTAGCCCCCGGCCCCCCTCACAGAGGGCTGCAGCGTCGACGCTCGGAGGAGACGCACCCCGGGGAGAGTGGCTGGCGGGGAACCCCTGGCCAGGGCCGGTGCCCGACCTGCGCGGCTCGGTAGGACGCGAAAAGCTCAGCGCGTACCGGGCGCGCCGGGTGTAGGTGGCCTACTGGCGGAGGGGGCAAGTCCTGCTCGACCAGGGGGCCCTGGCGGAACGAGCCGGACCCACCGACACCCATGTGCCCGGGCGCCCGGCACTAT     
L       AATTTTTATCAAATATGATTTATAATCAAAATATCAGGTGCGTTATATAGCATTACTATAATAATAGTATCGCTATTTCTTAAATTCTAATAATTAAAATTCAAATATTGTTTATACTTAATAATAATAACAAACCTTTATGCAAATGTTAAATATTCACAATAAGTACAGACTTAATTTTTGGATTTTAATTGATATATAGTTAATTAAATATTTTTATGATTAATTTAAAAATATAACAATAAATTATGTTTGTTGTTTATAAATAATACAATTAATAAATGAATTTAATTTTTAACTTATAATCTACAAAATTATAGAGCTCCTAACTAGAACTACTCTTTACTCTTCATCCTTTAAGTTAATATCTATAGAATATATATTCTGTGTTTCAAATAGTAAAATGCTTATCTCCTCGGAATAAAATAAAGTATATAAAATGATTAAAATTAACATACAATAAAATCTATACGTTAGAAATTTTTTAGTAATTAATACAAATAATCTTATAAAAAAACTATAATCTTTTTAATTAATGTCTACATATTACTTTATTAAATAGCATAGTAATAATTTGTGTTATATAGTCTAAATGATATGTCAAGAAGTCATAAGATGGAAATCAGAATGTTTTTACTTAACCCTAATGTCGGTATTTCACATATATTTATTGTATGGAAACGTTATACAAATATATAAAGAATTAGTTGATTTATTATGCTTTTTAAGCCGTACGTTATAGATAACAATAGATATTAATTTTAATAGTGAAATGTTATATAGAATGATAAATAATCAGTAAAAGTACATGCAATGGCTTCATTGTGTAGATTTGTAATAAAGAACTAAATATTCATAGTATGTATTGCTTAAATATTATTCTAAAATAATGTTATTTAATTATTTAAATCCTATGAAATATAAATATGCATTAACATTAACATGGAGTTATGGATATGCTTTTTATATTGTTATGTACTATTTTAGACATAGATTTTAGGTCCATATAATGCCGAGGCGTAAGAATCAAGCAATTCTCGTACGATACACAAATTTTGTGCACTTACTAAGGAAACCGCATAAACAGTTTACATGATTCCAATTCATACCGTTCCTTACAAGCACGATACACAATCCTCTGACTACTATCAATTTGTAAAACTAAGTGTATGTGGCTATCGCTAGTGATACAATTAACTGATTGTAGCTAGTATTACTCAACGATATAGTATCACTTGTGTGCGCCTCCTACTGATAAAGCAATTCTTTAGTTCAGTAATAAGGCAAAACTCCGGGTAATTATAGCACGAGTTTAAACAGACTGATAGCGGTTAAAGTTACCTAACGTAGTTTGGCATACGTCAAATTACAGGTGATGAACTGATGAGTCCGTCAATAGGTGTGTACTACTCTTGTGGGACGAATATCAGTTCGCAAACGGTGACATGGGAATCATTACGCTGACAATACCTCTGTCGGAACGAGCACTGATCACTTTTTGGGAAACTCTATAAAGCCTTTCATCTCTTCGTATGGATAACAAAATTAAAAGTATTGATTTAGGATCTGCTTGCAGGCCCTACTCACGATTAGGCAAGAATAAAAGACTATATAATGTATAAGTTGGTAATATAATGTAGGCCGGCTTTATTCCCCCTATTGGGCATTATGATTGGCGTGCGCGACACTAATATATTGTGTTTGCGTTTTCAAGGAGTCATACCTTGAAGAAGTAAAATATTAGGATTAAACGACTGGTTGATGAGCGTTTACCTTTGGTTGCAGAGTTGCAAAGTCTTCTAGCGTCATTTGGACATCTTGACCCTACTGGTCGGAGGCTTCCTGCCCACATTCTATTACTAACAATCGTGTAACCAGGGATCCACCTCTGTCCTCATACCAGCATTAGTGTGATCTCTGTATAACTGATATCCACCAATCACCAGAAATCCGTCATGATGTTGGTCCTACGGAGTACGGCCTCGTCCAGGCCAGTCGGACCGTACTATCCGGGTCAGCCCATCAGAGCATGTGGCCACGAGCCAACCGAAGACCGGTTTGCACAAGTGGCCTGATGTCGGGGGATGGCGGCGTGACCGCCGGAGAACAGGCGTCTTCCTCTACAGTAACCGGCATTGGCAAGCCGCAGGACCCGGTCGGACGTCTAACAACTTAGCGCACTAACGGTTGCACTACCACGCCTCCTTTGTAGCCTAGCGGACCGGGAGCCGCGAACGGCCCTCGGGGCCGAAGATCTATACGCACGTGGAGCGACGATTGCCTATAGATCATTCCGCCTAGCACCGAGTGAGTTTCTTCCATCCTCGCCTAGCCGGATACAACACCACTATTTGCCTGTAACATGGAGTATGCGACCATCAGATCGACTATCACCAAGCCAGTTCGATCGAGTCTCACGGCCTGAGAGAGCAGTGGTCCAGAACGTGGTACCCTCTGGACTAGAACTGGCTTACTGGTCTATCGACCCCGGCTGCACCGTACGCGGCCCGTAAGGGCGACCCGAATACGGATAGACACCCACCCCATTCGCCAGATGGTGGGAAAACCAGTGCTTTCCCGTCCCGATTCAGTGTGCGACCCGGGTCTCTTCGAGATGAGTTAGCCTCCGCCCCTAGTTCAAGTGTGTCTTATCAACCTTACCATACTCGCCCACCAATGGGCGGCTGGAGCCCAGTGGGAAGCTGACCGTGGATCGCTCACCGGGGTATAGGGTGCCCTCCGGGCGGGCACCTGCTCGGTACAACCAAACACCCTAAGCGAGACCATCACAGCACGGGAAGTGAGAACTGGTCTCCGAGGATTAGAAGCGCGGCCTCGAAAAGTATTGGTTGTGGCCCGTTGCCGCCCTGCGTAGGTGTACGAGGGGGATACCGCTAGGCGGCCACAGAGAAGAGGAGATTGCAACATGTACGTTGCTCACACTGCTGGGGAGATGTGCGCGCGCATGGCGACCGTCGTACTATGCCATACTCGGGTTCGTCCGGCGCCAGGCCCTCCTGGCCAGCCGCTGCCGTCGGCATACTCGGCCCCCATGCCCCGTCGGCTGGGGCCCTGGCCAGCCTCTCGCAGTGCTCCCGTCGCCAGAAGGCGCGGCTGGGAAACTGCGCTCCCGTCCCGCTGGGCCCGGTCAAGCCCCGCGGCGGGGCCCCCCGGGGAATCCCCCAAGGCTTGCGGACGGAGCCGTTTTAGGTGTGCCCGCCGACACTCCGGCGACCCCGCGTAAGCCGCGTAGCAGCTTTACCGGGGTACTGAGCGCCCCGACCCTCGTCCGGCTGATGAGCGGCCGGTCCGGACCGATCGTTGGGCCGATGTTCGGGTACAGCGGGGCATCCCTCGCCCCCTGGGCCGCCCTCGAGGACCACGCACCCGGGCCTCGTCGCACCCTCGAGCTCTCGAGCCCGCGCGGGTGGGATGCGGAACGCCGGACCGGGCCGGATCGTCCACGTACGGGCGGGCGGGAGGCCGTCGCTAGGGCCTACGACCCGTCCCCGCGGCACTCGACCCTCGTGAGCGCTCCCTCTCGCGCGCCTGCGTCCGTGCTGCGAGGGGCCGCAGCGCCGGGCCCGCGCAGGGGCACGAACGCCGGGGCGGTGCGCGCCCCGCGATGGGCGTTCCCCGAGCCGCGGGGGCGCTCCCACCACGCGGCGACACTTGACGCAGCCGTGTGCGTACGGAGCCGGAGCGGCGGCCGCGGGGGCCGTGAGAGACTCGGCACCTAGCCCCCGGCCCCCCTCACAGAGAGCTCGAGCCTCTACGGTCGCAGGAGCCGCACCCCGGGGAGAGTGGCTCGCGGGGAACCCCTCGCGATGGCCGGTGCCCGACCTCCGCGGCTCGGCAGGACGCGAAACGCTCAGCCCGGACCGGGCGCGGCGGGAGTAGAGGGCTTACTGGCGCAGGGGGTACGTCATGCTCGACCAGGCGGTCCTGGCGGAACGCGCCGGACCCACCTACACCCATGCGCCCGAGCAGCCGGAACCAT     
K       AATTTTTATCAAATATGATTTATAATCAAAATATCAGATGCGTTTTATAGCATTATTATAAAAATAGTATCGCTATTTCTTAAATTCTAATAATTAAAATTCAAATATTGTTTATACTTAATAATATTAACACACCTTTATGTAATTGTTAAATATTCACAATAAGTACAAACTTAATTTTTGGATTTTTATTGATATATAGTTAATTAAATATTTTTATGATTAATTTAAAAGTGTAACAATAAATTATGTTTGTTGTTTATAAATATTACAATTAATAAATGAAATTTATTTTTAACTTATAATCTACAAAATTATTTAGCTCCTAACTAGAACTAATCTTTAGTCTTCATCCTTTAAGTTTATATCTATAGAATATATATTCTGTATTACATTAAGTAAAGATTGTATCTCCATGGAATAAAATAAAGTATATAAAATGATTAAAGTTCACATACAATTAAATATATACGTTAGAAAATTTTTAGTAAATAATACATAGAATCTTATAAAAAAACTAGAATCTTTTTTAATAATGTCTACATATTACTTTATTAAATACCATAGTAATAATTTGCGTAATATAGTCTAAAAGATAAGTCAAGAAGTCATAAGATTGAAATCAGAATGTTTTCACTTAACCCTTATGTCGGTAGTTCACATATATGTATAGTACTGAAACGATATACAAATATATAAAAAATCAGTTGATTTATTATGCTTTTTAAGCCGTACGTTATAGATAAAAATAGATATTAATTTAAATAGTGAAATGTTATATAGAATGATAAATAATCAGTAAAAGTACATGCAATGGCATCCTTGTGAAGATTTGTAAGAAAGAACTAAATATTCATTGTATGTATAGCTTAAATATTACTCTGAAATAATCTTATTAAATTATTTAAATCCTATGAAATATAAATATGCATTAACTTCAATATGGAGTCATGGATATGCTTTTTATATTGTTCTGTACTATTTTAGACATAGATTTTAGAGCCATATAATGCCGAGGCGTAAGAATCAAGAAATGCTCGTACGATAAACAACTTTTTTGCCCTTACTAAGGAAACAGGATAAACAGTTTACATGACTCCAATTCATACAGTTCCTAACAAGCACGATACACAATCCTATGACTACTATCAATTTGTAACGCTGTGTGTATGTGGCTATAATTGGTTAAACCATTAACTGATTGTAGCTAGTATTACACAACGATATAGGATCTCTCGTGTGCGCCTCCTACTGTTGAAGCAATTCTTTAGTTCAGTAATAAGGCAAAACTCCGGGCAATAATAGCACGAGTTTAAACAGACTGATACCGGTTATAGTTATCTAACGTAGTTTCGCATACTTCCTATTGCAGTTTATGGATTAATGGGTCCGTCAAATGGTGTGTACTACTCTAGTGGGACGAATATCTGTTCGCAAAGGGTAAGATTGCAATCATTACGCTGACAATACCTCTGTCGGAACGAGCATTGGTCACTTTTTGTGAAGCTCTATAAAGCTTTTTAGCTATTAGTATGGATAACAAAAATAAAAGATTTGATTGAGGACCTGCGTGCCGCCACAACTCAGGATTAGGCTAGTATAAAAGACTATTTAATGTATAAATTGGTAATATAATGTAGGCCGGCTTTATTCCCCCTATTGGGCATTATGATTGGTAGACGCGACACTGATAAATTGTTTTTGCGTTTTCTAGGAGTCATACTTTGAAGACGTAAAACATTAGGATTAAACGACTGGATCATGAGCGTTTAGTTTTGGATGCAGGGCTGCAAAGGCTTCTAGCGTCATATGGACATCTTGACCATACTGGTCGGAGGCTTCCTGCCCATCTTCTATAACTATCAATCTTGTAACCGGTGATCCACCTCTGTCCTCATACCAGCATTAGAGTGATCTCTGTATAACTAATATCCCCAAATCACCAGAAATCCCTCATGATGTTTGTCCTACGGAGTACGGCCTCCTCCAGGCCAGTCGTCCCGTACTATTCGGGTCAGCCCATCAAAGTATGTGCCCACGAGCCAAACGAAGACCGGTATGCACCAGTGGCCAGATGTGGGGGCATGGCGGCGTTACCGCCGGAGAAGAGGCGTGTTCCTCTACAGTAAGCGGCATTGGCAAGCCGGACGACCCGTTCGGACGTCTAACAACCTAGGGCTTTCACGGTCGCACTACCGCGCCTCCTTTGTAGCCGAGCGGACCGGGAGACGCGAACGGCCCGCGGGGCCGAGGATCTATACGCACGTGGTGCGACGATTGTCTATAGATCATCCCGCCTATCACCGAGTGAGTTTCTTCCATCCCAGCCTCTCCGGATAGAACACCATTATTGGCCTGTAACATGGAGGATGCCACCACCAGATCCAATATCACCATGCCAGTTCCAAACAGTCTCACGGCCTGAGGGAGAAGTGGTCCAGAACGTGGTACGCTCTGGACGAGTAATGGCCTACTGCTCTATCGCCCCCGCCTACACGGTACGGGGCCCGTAAGGGCGACCTGAACACGGATTGACACCCACACCATTCTCCACACGGTAGGAGAACCGCAGTTTTCGCGTCCAGGTTCAGTGTGCGACCCCGCGCTGTTCGCAATGCGTCGGCCTCCGCCCCTAGTTCAAGTGTGTCTTACCAACCTTCCCACACTCGCCGACCAATGGGCGACTGGAGCCCATTGGGAAGCTCGCAACGGATGGCTCACCGGGAGATCGGGTGCCCTCCGGGCGGGCCCTTGCTCGGTACAGGCAAACACCCTAATCGAGACCACCACAGCGCGGGAACTGAGAACTGGTCTCCGAGGATTAGAAGAGGGGCCTCGATAAGTATTCGTTGTGGAGCGTTGCCGCCCTGCGTAGGTTTACGAGGGTGATACCGCTAGGCAGCCACAGAGAAGAGGAGATTGCAACATGTACGTTGCTCACACTGCTGGGGATATGTGCACGCGCATGGCGACCGTCGGACTATGCTATACTCGGGTGCGCCCGGCCCCGGGGCCCTCTGGCCGGCCGCAGCCGTCGGCATACTCGCCCCCCATGTGCCGTCGCCTGGGGCCCTGGCCAGCCTCTCGCGCTGCTCCGGTCCCCGGCAGGCGCGGCTGGGAAACTGCGCTCCCGTCCCGCTGGGCCGAGTGCACCCCTGCGGCGGGGCCCCCCGCGGAGTCCCCCAAGACTTGCGGACGGAGCCGTTTTGGGTGTGGCCGCCGACACTCCGGCGACCCCGCGTAAGCCCCGTAGCAGCTGTACCGGGGTATTGAGGGCGGAGACCCTCGTCCGGCTGAGGAGCGGCCGCTCCCGACCGATCGTTGGCGGGATGTGCGCGTACATTGAGGCAGCCGCCGCCCCCTGAGTCGCGCTCGAGGACAACGCAGTCGGGCCGCGTCGCAGCCTTGAGCTCTAGAGCCCGCGCGGGTGGGATGCGGAACGCCGCACGAGGCCGGATCGTCCACGTACGGGCGAGCGGTAGGCGGTCGCTAGAGCCCTCGACCCGTCTCCCCGGCACTCGACCCTCGGGAGCGCCCCCTTTCGCACGCCTGCGCCCGTCCTCCGACGGGCCGGAGCGCCGGGGGCCCCCCGGTGCACGAACGCCGGCGGGGGGGGCTCCCCGCGATGGGCGTTCCCCGAGCCCCGGTGGCGCTCCCACCACGCGGCGACTCTTGGGGCAGCCGCGTGCGTTCGGAGCCGGACCGCGGGCCGCGGGGGCCGTGAGAGACTCGGCACCTAGCCCCCGGCCCCCCTCACAGAGAGCTTGAGGCCGGACGTTCGGAGGAGGCGCACCCCGGGGAGAGTGGCTGGCGGGGAACCCCTCGCTACGGCCGGTGCCCGACCTCCGCGGCTCGGGAGGACGCGAAACGCTCAGCGCGTACCGGGCGCCGCGGCAGTAGGTGGCCTACTGGCGGAGGGGGTACGTCATGCTTGACCAGGGGGCCCTGGCGAAACGCGGCGGACCCACCTACGCCCATGTGCCGGCGCGGCCGGAACGAT     
J       AATTTTTATCAAATATGATTTATAAACCATATATCAGTTGCGTTATATAGCATTATTACAATAATAGTATCGCTATTTCTTAAATTCTAATAATTTAAATTCAAATATTGTTTATACTTAATAATATTAACACTCCTTTATGTAATTGTTAAATATTCACAATAAGTACAAACTTAATTTTTGGATTTTCATTGATATATAGTTTATTAAATATTTTTGTGATTAATTTAAAAATATAACAATAAATTATGTTTGTTGTTTATAAATAATACAATTAATAAATGAATTTCATTTTTAACTTATAATCTACAAAATTATTTAGCTCCTAACTAGAACTACTCTTTAGTCTTCATCCTTTAAGTTTATATCTATAGAATATATATTCTGTATTACATATAGTAAAGTATATTTCTCCGAGGAATAAAATAAAGTATATAAAATGATTAAATGTAACATACAATTAAATTTATACGTTAGAAAATCTTTCGTAAATAATACAAGTAATCTTATAAAAAAACTATAATCTTTTTAAATAATGTCTACATATTACTTTATTAAATAACATAGTAATAATTTGTGTAATAAAGTCTAAATGATATGTCAAGAAGTCATAAGATTGAAATCAGAATGTATTCACTTAACCCTTATGTCGGTAGTTCACATATATTTATAGTAAAGAAACGATATACAAATATATAAAAAATTAGTTGATTTATTACGCTTTTTATGCCGTACGTTATAGATAAAAATAGATATTAATTTAAATAGTGAAATGTTATACAGAATGTTAAATAATCAGTAAAAGTACATTCAATGGCTTCATTGTGAAGATTTGTAATAAAGAACTAAATATTCATAGTATGTATTGCTTAAATATTATTCTTAAATAATATTATTTAATTATTTAAATCCTATGAAATATAAATATGCATTAACTTAAATATGGAGTAATGGATATGCTTTATTTATTGTTATGTACTATTTTAGACATAGATTTTAGGACCATATAATGCCGAGGCGAAAGAATCAATGAATATCCCTACGATAGACAACTTTTTTGCCCTTACTAAGGAAACAGCATAAACAGGTTACATGAATCCCATTCATACCGTTCCTTACAAGCACGATACACAATCCTCTGACTACTATCAAATTGTAACCCTGAGTGTATGTGGCTATAAATCGTGATACCATTAACTGATTGTAGCTAGTATTACTCAACGATATAGTATCACTTGTGGGCGCCTCCTACTGCTAAAGCAATTCATTAGATCAGCAATAAGGCAAAACTCCGGTTAATAATAGCACGAGTTTAAACAGAGAGATTCCGAATATAGTTAGCTAACGTAGTTTCGCATACTTCGCATTACAGATGATGGATTGATGCGTCCGTCAAGAGGTGTGTACTACTAGAGTGGGACGAATATCCGTTCGCAAAGGGTGAGATCGCAATCATTACGCTGGCAATACCTCTGTCTGAACGAGCACTGGTCACTTTTTTTGAAGCTCTATAAAGCCTTTGATCTATTTGGATGGATAACAAAAATAAAAGGATTGATTAAGGATCTGCGTGCAGCCCCAACTCCTGTTTAGGCCAGTATAAAAGACTATATAATGTATAAATTGGTATTATGATGTAGGCCGGCTTTATTCCCCCTATTGGGCATTATGCTAGGTACACGCGACACTGATAAATTGTATTTGCGTTTTCTGGGAGTCATACTTTGAAGACGTAAAAAATTAGGATTAAATGACTGGATAATGAGCGTTTAGCTTTGGTTGCAGAGATTCAAAGGCTTCTAGCATCATATGGACATCTTGACCATACTGGTCGGAGGCTTCCTGCCCACTTTCTATTACTATCAATCTTGTAACCGGAGATCCACCTCTGTCCTCATACCACCATTAGAGTGATCTCTGTATAACTGATGTCCCCTCATCACCAAAAATCGCTCATGATGTTTGTGCTACGGAGTACGGCCTCTTCCAGGCCAGTCGTCCCGTACTATACGGATCAGCCCATCAGAGCATGTGCCCACGAGCCAAGCGCAGACCGGTTTGAGGCAGTGGCCGGATGTCGGGGTATGGCGGCGTGACCGCCGGAGAAGAGGCTTGTTCCTCTACAGTAATCGGCATTGGCAAGCCTGACGACCCGTACGGACGTCTAACTACCTAGGGCTATCACGGTGGCACTACCACGCCTCCTTTGTAGCCTAGCGGACCGGGAGACGCGAACCGCCCGCGGGGCTGACGATCTATACGCACCTGGCGCGACGATTGGCTATAGATCATCCCGCCTATCACCGAGTGAGGTTCTTCCATCCAAGCCCCCCCGGATAGAACACCATTATTGGCGTGTTACATCGAGTATGCCACGATCAGATCTAATATCACAATGCCAGTTCCACAGAGTCTCACGGCCTGAGCGAGGAGTGGTCCAGAACGTGGTACACTCTGGACTAGAAATGGCCTACTGGTCTTTCCGCCCCGCCTGCACGGTACGAGTCCCGTAAGGGCGACCGGAATACGGATACACACCCACCCCATTCAACAGACGGTGGGACAACCAGAGTTTTCCCGCACAGATTCAGTGTGCGACCCGGTTCTCTTCGAAATGAGTCGGCCTCTGCCCTCAGTTCAAGTGTGTCTTGCCAAACTTACCAGACTCGCCCACCAACGGGCGCCTGGAGCCCGCTGAGAAACTGACCTGGGCTGGCTCACCGGGAGATAGGGTGCCCTCTGGGCGGGCGCATGCTCGGTACAAGCAAACACCCTAAGCGAGACCACCACAGCGCGGCAAATGAGTACTGGTCTCAGAGGATTATAAGGGCGGCCTCGAAAAGTATTCGTTGTGGTGCGTTGCCGCCCCGCGTAGGTGTACGAGGGCCATACCGCTAGGCGTCCACAGAGAAGAGGAGATTGCAAGATGTAGGTTGCTCACACTGGTGGGGACATATGCGCGCGCATGCCGACCGTCGGACCATGCGATACTCGGGTGCGGCCGGCGCCGGGCCCTTCGGGCCGGCCGCAGCCGTCGGCAGACTCGGCCCCCATGTGCCCTCGGCTGGGGCCCTGGCTAGCCTCTCGCGTTGCTCCCGTCCCCGGCCGGCGCGGCTGGGAAGCTGCGCTCCCCCCCCGCTGGGCCCGCGGCACCCCCGCGGCGAGGCCCCCCGGGGAATCCCCCACGACTTGCGGACGGATCCGTTTTCGGTGTGGCCGCCGACACTCCGCCGACCCCGCGTAAGCCGCGTAGCAGCTGTACCGGGGTAGTGAGGGCGCCGACCCTCGTCCGGCTGAGGAGCGCCCGCTCCGGACCCATCGTTGGGCGGTTGTGCGCGTCCAAGGAGGCAGCCCACGCCCCCCGAGTCCCGCTCAAGGACCACGCACCCCGGCCTCGTCGCACCCTCGAGCTCTAGAGCCCGCGCGGGTGGGATGCGGAACCCCGCACGAGGCCGGATCGTCCACGTACGGCCGCGCGGTAGGCCGTCGCTAGAGCCCTCGACCCGTCCCCGCGGGACTCGACCCTGGCGAGCGCCCCCTTTCTCGCGTCTGCGCACGTCCTCCGAGGGGCCGCAACGCCGGTGACCCGCGCGTGCACGAACGCCGGCGGGCTGCGCACCCCGCGATGGGCGTTCCCCGAGCCGGGGTGGCGCTCCCACCAGGCGGCGACTCTTGACGCAGCCGTGTGCGTACGGAACCGGAGCGGGGCCCGCGAGGGCCGTGAGAGACTGGGCACCTAGGCCCGGGCCCCCCTCACCGAGTGCTGGAGCCACCGCGGCCGGAGGAGCCGCACCGCGGGGACAGTTGCTGGCGGGGAACCCCTTGCGACGGCCGGTGCCCGACCTGCGCGGCTGGGCCGCACGCGAAACGCTCCGCGCGCACCGGGCGCGGCGGGAGTACATGGCCTACTGGCGGAGGGGGTAGGTCCTGCTCGACCAGGGGGCCCTGCCGGCACGGGCCGGACGCACCTACCCCCATGATCCCGGGCGGCCGGGACCAT     
I       ????????????????????????????????????????????????????????????????????????????????????????????????????????????????????????????????????????????????????????????????????????????????????????????????????????????????????????????????????????????????????????????????????????????????????????????????????????????????????????????????????????????????????????????????????????????????????????????????????????????????????????????????????????????????????????????????????????????????????????????????????????????????????????????????????????????????????????????????????????????????????????????????????????????????????????????????????????????????????????????????????????????????????????????????????????????????????????????????????????????????????????????????????????????????????????????????????????????????????????????????????????????????????????????????????????????????????????????????????????????????????????????????????????????????????????????????????????????????????????????????????????????????????????????????????????TAACATATAATGCCGAGGCGTAAGAATCAAGCAATCGTCATAGGACAAACAAATTTTGTGCACTTACTAAGGAGACGGAATAAACAGTTTACATGAGTCCAATTCATACCGTTCCTTACAAGCACGATACACAATCCTCTGACTACTATCAACTTTTAAGGCTGGGTGTATGTGGCTATATCTGGTGAAACTATTAACTGATTGTAGCTAGTATTACACAACGATATAGTATCTCTTGTGTGCGCCTCCTAATGATCAAGCAATTCTATAGATCAGTAATAAGGCAAAACTCCGGCAAATAATAGCACGAGTTTAAACAGACTGATAACGATTATAGTTATCTAACGTAGTTTCGCATACTTCGCATTGCAGGTAATGCATTGATGGGTCCGTCCAAAGGTGTGTATTACTAAAGTGGGAGGAATATCGGTTCGCAAAGGGTGACATTTCAATCATTACGCTGACAATACCTCTGTCGGAACGAGCAATGTTAACTTTTTGGGAATCTCTATAAAGCCTTTCAACTGTTAGTATGGATAACAAAAATAACAGCATTTATTCAGGACCTGCGTGCAGCCCCAACTCAAGTTTAGGCTAGCATAAAAGACTATATAATGTATAACTTGGTATTATTATGTAGGCCGACTTTATTCCCCCTATTGGGCATTATGTTTGGCCTACACGACACTGAAAAATTGTGTTTGCGTTTTCCTGGAGTAATACTTTGAAGACGTAAAATATTAGGATTAAACGACTGGATCTTGAGCGTTTAGGTTTGGTTGCAGGGCTTCAAAGGCTTCTAGCTTCATATGGACATCTTGACCATACTGGTCGGAGGCTTCCTGCCCATATTCTGTTACTATCAATCTTGTAACCAGTGATCCACCTCTGTCCTCATACCAGCATTAGGGTGATCTCTGTATAACTGATATCCACTAATCACCACAAATCCTTCATGATGTTTGTGCTACGGAGTACGGCCTCATCCAGGCCAGTCGGCCCGTACTATTCGGGTCAGCCCATCAGGGCATGTGACCACTAGCCAAACGAAGACCGGTTTTCACGAGTGGCCAGATGTCGGGGCATGGCGGCGTCGCCGCCGGAGAAGAAGCGTCTTCCTCTACAGTAACCGGCATTGGCAAGCCAGAAGACCCGCTCGGACGTCTAAGTACCTAGTGCGGTAACGGTGGCACTACCACGCCTCCTTTGTAGCCGAGCGGACCGGGTGACGCGAACGGCCCGCGGGGCTGACGAGCTATACGCACGGGGCGCGACGATTGTCTATAGACCATCCCGCCAATCACCGAGTGAGTTTCTTCCATCCGAGCCTGCCCCGATAGAACACCATTATTGGCGTGTAACATAGAGTATGCAGCCATCAGATCGAATATCACGACGCCAGTTCCAGAGAGTCTCACGGCCTGAGAGACTAGTGGCCCAGAACGTGGTACACTCTGAACTAGGAGTGGCGTACTGCTCTATCGACCCCGGCTGCACAGTACGCGGCCCGTAAGGGCGACGCGAAGACGGATAGCCACCCACACCATTCTACAGAGGGTGGGACAACCAGGGATTTCCCGCCCAGATTCAGTGTGCGACCCGGATCTCTTCGAAATGCGTAAGCCTCCGCCCTTAGTTCAAGTGTGTCTTACAAAACTTAGCATACTCGCCCACCAAAGGGCGACTGGAGCCCGCTGTGAAGCTGCCGACGGATGGCTCACCGGGAGATAGGGTGCCCTCTGGGCGGGCGCTTGCTCGGTACAAGCAAACACCCTAATCGAGAGCACCACCGCGCGGGAACTGAGAACTGGTCTCCGAGGATGAGAAGAGCGGCCTCGATAAGTATTTGTTGGGGACCGTTGCCGCCCCGCGCAGGTGTACGAGGGGGGTACCGCTAGGCGGCCACAGAGAAGAGGAGATTGCAACATGTACGTTGCTCACACTGCTGGGGAAATATTCACGCGCATGTCGACCGTCGTACTATGCTAGACTCGTGGGCGGCCGGCCCGGGGGCCTTCTCGCCGGCCGCACCCGTCGCCATACTCGCCCCCGATGTGCCGTCGGCTGGGGCCCTGGCGAGCCTCTCGCGGTGCTCCCGGCCCCGGCAGGCGCGGCTGCGAACCTGCGCTCCCCTCCCACTGGGCCCGCTGCACCCCCGCGGCGCGGCCCCCAGGGGAATCCCCCAAAATTTGCGGACGGAGCCCTTTGGGGTGTGGACGGCGACGCTCCGCCGACCCCGCGTAAGCCTCGTAGCCGCTGTACCGGGGTACTGAGAGCCCCGACGCTCGTCCGGCTGATGAGCGGCCGTTCCGGAGCGACCGTTGGGCGGATGTGCGCGTCCAAGGAGGCAGCGCTCGCCGCCGGAGCCGCGCTCCAGGACCACGCACCCGGGCCTCGTCGCACCGTCGAGCTCTAGAGCCCGCGCGGGTGGGATGCGGAACGCCGGACCAGGCCGAATCGTCCACGTACGGGCGAGCGGTATGCCGTCGCTAGGGCCGGCGCCCCGTCCCCCCGGCACTCGATCCTTGTGAGAGCCCCCTTTCGCCCGTCTGCGGCCGTGCTACGGAGCGCCGGAGCGCCGGCGACTCGGCCGCGCACGAACGCCGGTGCGGTGCGCGCGCCGCGATGGGCGTTCGCCGAGCCGCGGTGGCGCTCCCCCCACGCGGCGACTTTTGGCGCAGCCGCGTGCGTTCGGCGCCGGACCGGGGCCCGCGGGGGCCGTGAGAGACTCGGCAGCTAGCCCCGGCCCCCCCTCACAGAGAGCTGGAGCCTCTACGCTCGTAGGAGCCGGACCGCGGGGAGAGTGGCTGGCGGGGAACCCCTTGCGACGGCCGGTGCGCGACCTGCGCGGCTGGGGAGGACGCCAAACGCTCAGCGCGTACGGGGCGCTGCGGGAGTAGACCGCCTACTGGCGGAGGGGGTACGTCATGCTCGACCAGGGAGCCCTGGCGGCACGCGCCGGACCCACCTACCCCCATGTGCGCGCGCGGCTGGCACGAT     
H       AATTTTTATCAAATATGATTTATAATCTAAATATCAGATGCGTTTTATAGCATTATAAAAAAAATAGTATCGCTATTTCTTAAATTCTAATAATTCAAATTCATATATTGTTTATACTTAATAATAGTAACAAACCTTTATGAAAGTGTTAAATATTCACAATAAGTACAAACTTAATTTTTGGATTTTTATTGATATATAGTTAATTAAATATTTTTATGATTAATTTAAAATTATAACAATAAATTATGTTTGTTGTTTATAAATAATACAATTAATAAATGAAATTCATTTTTAACTTATAATCTACAAAATTATAAAGCTCCTAACTAGAACTAATCTTTAGTCTTCATCCTTTAAGTTAATATCTATAGAATATATATTCTGTATTTCATTCAGTAAAGAGAATATCTCCATGGAATAAAATAAAGTATATAAAATGATTAAAATTAACATACAATTAAATATATACGTTAGAAAATTATTCGTAAATAATACATTAAATCTTATAAAAAAACTAAAATCTTTTTAACTAATGTCTACATATTACTTTATTAAATATCATAGTAATAATTTGTGTAATAAAGTCTAAATGATATGTCAAGAAGTCATAAGATCGAAATCAGAATGTGTTTACTTAACCCTGATGTCGGTAGTTCACATATATGTATAGTACGAAAGCGCTATACAAATATATAAAACATTAGTTGATTTATTACGCTTTTTAAGCCGTACGTTATAGATAACAATAGATATTAATTTAAATAGTGAAATGTTATAAAGAATGTTAAATAATCAGTAAAAGTACATGCAATGGCATCTTTGTGAAGATTTGTAATAAAGAACTAAATATTCATGGTATGTATAGCTTAAATATTATTCTAAAATAATTTTATTAAATTATTTAAATCCTATGAAATATAAATATGCATTAACTTAAAGATGTAGTCATGGATATGCTTCTTATATTGTTATGTACTATTTTAGACATAGATTTTAGCCCCATATAATGCCGAGGCGCAAGAATCAAGCAATTCTCGTACGAAATACAACTTTTGTGCTCTTACTAAGGAAACAGCATAAACAGTTTACATGACTCCCATTCATACTGTTCCTTACAAGCACGATACACAATCCTCTGACTACTATCAACTTGTAACGCTGGGTGTATGTGGCTATAATTGGTGAAACCATTAACTGATTGTAGCTAGTATTAATCAACGATATAGCATCGCTTGTGTACGCCTCCTAATGTTGAAGCAATTCATTAGATAAGTAATAAGGCAATACTACGGCTAATAATAGCACGAGTTTAAACAGACTGATGCCGTTTATAGTTATCTAACGTAGTTTCGCATACTTATCTTTTCAGATCATGTATTGATGGGTCCGTCAAGAGGTGTGTACTACTTTAGTGGGAAGAATATTCGTTCGCAAAGGGTGAAATGGAAATCATTACGCTGACAATACCTCTGTCCGAACGAGCAATGGTCACTTTTCGGGAAGCTCTATAAAGCCTTTCATCTGTTCGAATGGATAATAAAAATAAAAGCATTTATTTAGGACCTGCGTGGAGCCCCTACTCATGATTAGGCATGAATAAAAGACTATATAATGTATAAATTGGTAATATTATGTAGGCCGACTTTATTCCCCCTATTGGGCATTATGTTTGGCATGCGCGACAGTGATAAATTGTTTTTGCGTTTTCTAGGAGTCATACTTTGAAGACGTAAAATATTAGGAATAAACGACTGGATCATGAGCGTTTAGCTTTGGTTGCTGGGTTGCAAAGGCTTCTAGCATCATTTGGACATCTTGACCATACTGGTCGGAGGCTTCCTGCCCAAATTCTATTACTATCAATCTTGTAACCAGTGATCCACCTCTGTCCTCATACCAGCATTAGGGTGATCTCTGTATAACTCATATCCCCTAATCACCATAAATCCATCATGATGTTTGCGCTACGGAGTACGGCCTCATCCAGGCCAGTCGCACCGTACTATGCGGGTCAGCCCATCAGAGGATGTGCCCACGAGCCAAACGAAGACCGGTTTGCACCAGTGGCCGGATGTTGTGGTATGGCGGCGTGACCGCCGGAGAGGAGGCGTCTTCCTGTACGGTAACCGGCATTGGTAAGCCTGACGACCCGTGCGGACGTCTAACTACCTAGTGCAATCACGGTGGCACTACCACGCCTCCTTTGTAGCCTAGCGGACCGGGAGACGCGAACGGCCCGCGGGGCTGAGGATCTATCCGCACGTGGCGCGACGATTGCCTATAGATCATCCCGCGAATGAACGAGTGAGTTTCTTCCATCCGAGCCTCCCCGGATAGAACACTATTATTGGCGTGTAACATAGAGTATGCGACCAGCCTATCTAATATCACGATGCCATTTCCAGAGAGTCTCACGGCCTGAGTGAAGAGTGGTCCAGAACGTGGTACGCTCTGGACGAGGAGTGGCCTACTGGTCTATCGACCCCGCCTGCACCGTACGGGGCCCGTAAGGGCGCCGCGAAGACGGATAGACACCCACCCCATTCTACAGACGGCGGGACATCCTGAGTTTTCCCGTCCACATTCAGTGTGCGACCCGGCTCTCGCCGTAATGAGTTGGCCTGCGCCCCTAGTTCAAGTGTGTCTTATCAACCTTACCACACTAGCCCACCAAGGGGCGTCTGGAGCCCTCCGTGAAGCTGCCCACGGATGGCTCACCGGGAGACAGGGTGCCCTCCGGGCGGGCGCTTGCTCGGTACAAGCAAACACCCTAATCGAAACCACCACAGCGCGGGAAATGAGAACTGGTCTCCGAGGATGAGAAGTGCGGGCACGAGAAGTATTTGTTGTGGTCCGTTGCCGGCCGGCGTAGGTCTACGAGGGAGATTCCGCTAGGCGCCCACAGAGAAGAGGAGCTTGCAAAATGTACGTTGCTCACACTGCTGGGGATATATGCGCGCGCATGCCGACCGTCGTACTATGCTATACTCGGGTGCGGCCAGCCCCGCCCGCCTCTGGCCGGCCGCACCCGTCGGCACAGTGGGCCCTGATGTGCCGTCGGCTGGGGCCCTGGCCCGCCTCTCGCGGTGATCCCGTCGCCGGCGGGCGCGGCTGGGAAACTGCGCTCCTATCCCGCTGGGCCGGCTCCACCCCCGCGGAGGGGCCCCCCGGGGAATCCCCCAAGATTTGCGGACGGTACCGTTTTCGGTGTGCCCGCCGACTCTCCGGCGACCCCGGCTAAGCCACGTAGCAGCTGTACCGGGGTATTGAGGGCGCCGCCCCTCGTCCGGCTGATGAGCGGCCGTTCCGGAGCGATCGTTGGCCGGATGTGCGCGTCCAACAAGGCAGCCCACGCCCCCGGAGTCGCGCTCGAGGACCACGCACCGCGGCCTCGTCGCACCCTGGAGCTCCAGAGCCCGCGCGGGTGGGATGCGGAACGCCGCACCAGGCCGGCTCGTCGACGTACGGGCGACCGGTACGCCCTCGCTAGGGCCATCGACCCGTCCCCCCGGCACTCGAGCGTGGCGAGAGCTCACTCTCGCCCGGCTGCGGCCGTCCTACGACGGGCCGCAGCGCCGGATACTCGGGCGGGCACGAACGCCGGGGCGGTGCGCGCGCCGCGATGGGCGTTCCCCGAGCCGAGGTGGCGCTCCCATCACGCGGCGACTTGTGGCGAAGCCGGGTGCGTACGGAGCCGGAGCGCGGCCCGCGGGGGCCGTGAGAGACTCGGCACCTAGCCCCCGGCCCCCCTCACGGAGAGCTGGAGGCCGTACGCTCGGAGGAACCGGACCCCGGGGAGAGTGGCTGGCGGGTAAACCCTTGCGACGGCCGGTGCCCGACCTCCGCGGCTCGGCAGGACGCGAAACGCTCAGCGCGGACTGGGCGCGGCGGTTGTATATCGCCTACTGGGGGAGCGGGTACGTCCAGCTAGACCAGGTAGCCCTGACGGCACGCGCCGGACGCACGTACACCCATGTGCGCGGGCCGCAGGCACGAT     
G       ????????????????????????????????????????????????????????????????????????????????????????????????????????????????????????????????????????????????????????????????????????????????????????????????????????????????????????????????????????????????????????????????????????????????????????????????????????????????????????????????????????????????????????????????????????????????????????????????????????????????????????????????????????????????????????????????????????????????????????????????????????????????????????????????????????????????????????????????????????????????????????????????????????????????????????????????????????????????????????????????????????????????????????????????????????????????????????????????????????????????????????????????????????????????????????????????????????????????????????????????????????????????????????????????????????????????????????????????????????????????????????????????????????????????????????????????????????????????????????????????????????????????????????????????????????GACCATATAATGCCAAGGCGGAGGAATCAAAAAATTCTCATACGATAGACAACTTTTATGCTCTTACTAAGGATACGGTATAAACAGTTTACATGATTCCAATTCATACTGTTCCTTACAAGCACGATACACAATCCTCTGACTACTATCAACTTTTAAATCTGCGTGTATGTGGCTATAGGTAGTAAGACAATTAACTGATTGTAGCTAGTATTATTCAACGATATAGGATCTCTTGTGTGCGCCTCCTACTGGTTAAGCAATTCTTTAGATCAGTAATAAGGCAAAACTCCGGACAATAATAGCACGAGTATAAACAGACTGATACCGTTTTTAGTTAGCTAACGTAGTTTCGCATACGTCGAATTTCAGATCATGAATTGATGCGTCCGTCAAATGGTGTGTACTACTCCAGTGGGAAGAATATCGGTTCGCAAAGGGTTATATGGCAATCATTACGCTGCCAATACCTCTGTCCGAACGAGCAATGGTCACTTTTTGGGAATCTCTATAAAGCCTTTTAACTCTTCGCATGGATAAAAAAATTGAAAGCGTTGATTAAGGACCTGCCTGCCGCCCCTACTCAAGGTTAGGCCAGTATAAAAGACTATGTAATGTATAAATTGGTATTATTATGTAGGCCGACTTTATTCCCTCTATTGGGCATTATGTTGGGCATGCGCGACATTGATAAATTGTTTTTGCGTTTTCTGGGAGTCATACGTTGAAGACGTAAAATATTAGGATTAATCGACTGGATAATGAGCGTTTATCTTTGGTTGCAGGGATGCAAAGGCTTTTAGCCACATTTGGACATCTTGACCATACTGGTCGGAGGCTTCCTGCCCACATTCTATTACTAACAATCTTGTAACCAGTGATCCACCTCTGTCCTCATACCAGCATTAGCGTGACCTCTGTATAACTAATATCCCCTAATCACCAAAAATCTCTCATGATGTTTGTGCTACGGAGTACGGCCTCGTCCAGGCCATTCGCCCCGTACTATTCGGGTCAGCCCATCAGAGCATGTGGCGACGAGCCAAACGAAGACCGGTCTGCAACAGTGGCCTGATGTCGGGGCATGGCGGCGTTACCGCCGGAGAAGAGGCGTGTTCCTGGACAGTAAGCCGCATTAGCAAGCCTGACGACCCGAACGGACGTCTAACTACCTAGAGCCATACGGGTGGCACTACCATGCCTCCTTTGTAGCCTAGCGGACCGGGAGACGGGAACGGCCCGCGGGGCTGACGATCTATTCGCACGTGGCGCTACGATTGACTATAGATCATTCCGCCTAACAACGAGTGAGTTTCTTCCATCCCAGCCTCTCCCGATAGAACACCATTATTGGGCTGTAACATCGAGCATGCAACAACCGGATCGAATATCACTATGCCAGTTCCACAGAGTCTCACGGCCTGGGAGACGAGTGGTCCAGAACGCGGTACACTCTGGACGAGTAGTGGCATACTGGTCTATCGACCCCGGCTGCACGGTACGCGGCCCGTAAGGGCGTCCAGAATACGGATAGACACCCACCCCATTCTACACACGGTGGGAGAACCAGAGTTTTCCCGGCCCCATACAGTGTGCGACCCCGCTCTCTTCGCAATGAGTCTGCCTCGGCCCCTAGTTCAAGTGTGTCTTCCCAACCTTCCCATACTAGCCCACCAAAGGGCGGCTGGAGCCCGGCGAGACGCTGACCATGGATGGCTCACCGGGAGACAGGGTGCCCTCAGGGCGGGCACTTGCTCGGTACAAGAAAACACCCTAATTGAGAACACCACAGCGCGGGAACTGAGAACTGGTCTCCGAGGATTAGAAGAGCGGCCTCGAAAAGTAGTTGTTGTGGAGCGTTGCCGGCCTGCGAAGGTGTACGAGGGCGGTTCCGCTAGGCGGCCACAGAGAAGAGGAGATTGCAAGATGTACGTTGCTCACACTGCTGGGGATATATGCGCGCGCATGTCGACCGTCGTACTATGCTGTACTCTGGTGCGGCCGGCGCTACGCCCTTCTGGCGGGCCGCCGCCGTCGACATATTCGGCACCGATGTCCCGTCGGCCGGGGCCCTGGCCAGCCTCTCGCGCTGCTCCCGCCGCCGGCAGGCACGGCTGGGCACCTGCGCTCCGGTCCCGCTGGGCCCCGTGCACCCCCGCGGAGCTGCCCCCCGGGGAATCCCCCATTATTTGCGGACGGAGCCGTTTTCGGTGTGGCCGCCGACACCCCGCCGACCCCGCGTAAGGCGCGTAGCAGCTGTACCGGGGTATTGAGGGCGCGGACCCTCGTCCGGCTGATGAGCGGCCGTTCCGCACCGATCGTTGGGCGGGTGTGCGCGTCCAAGGAGGCAGCCCCCGCCCCCGGAGCCGCGCTCAAGGACCACGCACCCCGGCGCCGTCGCACCCTCAAGCTCGCGAGCCCGCGCCGGTGGGATGCGGAACGCCGCACCAGGGCGGATCGTCCACGTACGGCCGACGGCTACGCCGTCGCTAGGGCCACCGACCCCTCGTCCCGGGACCCGACCCTGGCGAGAGCCCCCTCTCGCACGTCTGCGACCGTCCTACGAGGGGCCGCAGCGCGGGCGACTCGACGCCGCACGAACGCCGGGGGGTTGCGCACCCCGCGATGGGCGTTCCCCGAGCCGAGGTGGGGCTCCCACCACGCGGCGACTCTTGGCGCAGCCGCGTGCGCCCGGATCCGGAGCGGGGACCGCGCGGGCCCTGAGAGACTCGGCACCTAGCACCCGGCCCCCCTCACAGATCGCTGGAGGCTGTACGCTCGCAGAAGCCGTACCCCGGGGAGAGTGGCTGTCGGGGAACCCCTTACGACGGCCGGTGCCCGACCTGAGCGGCTCGGCAGGACGCGAAACGCTCAGCGCGGACCGGGCGCTGCGGCAGTAGCTCGCCTACTGGCGGAGCGGGTACGTCAGCCGAGACCAGGGAGCCCTGACGTAACGGGGCGGACCCACGTACCCGCATGTGCGCGCGCGGCCGGAACCCT     
F       AATTTTTATCAAATATGATTTATATTCCAAATATCAGATGCGTTATATAGCATTGAAAAAATAATAGTATCGCTATTTCTTAAATTCTAATAATTTAAATTCAAATATTGTTTATGCTTAATAATAATAACAATCCTTTATGGAAGTGTTAAATATTCACAATAAGTGCATACTTAATTTTTGGATTTTAATTGAAATATAGTTTATTAAATATTTTTTTGATTAATTTAAAAATATAACATTAAATTAAGTTTGTTGTTTATAAATAATACAATTAATAAATGAATTTAATTTTTAACTTATAATCTACAAAATTATAAAGCTCCTAACTAGAACTACTCTTTAGTCTTCATCCTTTAAGTTTATATCTATAGAATATTTATTCTGTATTACATTTAGTAAAGCTAGTATCTCCTTGGAATAATATAAAGTATATAAAATGATTAAAATTAACATACAATTAAATATATACGTTAGAAACTTATTCGTAATTAATACAACCAATCTTATAAAAAAACTATAATCTTTTTTATTAATGTCTACATATTACTTTATTAAATATCATAGTAATAATTTGTGTAATAAAGTCTAAAGGATAAGTCAAGAAGTCATAAGATGGAAATCAGAATGTGTTCACTTAACCCTTATGTCGGTAGTTCACATATATTTATTGTATGCAATCGCTATACAAATATATAAAGAATAAGTTGATTTATTACGCTTTTTAGGCCGTACGTTATAGATAAAAATAGATATTAATTTTAAAAGTGAAATGTTATATAGAATGGTAAATAATCAGTAAAAGTACATGCAATGGCATCATTGTGAAGATTTGTAAAAAAGAACTAAATATTCATCGTATGTATAGCTTAAATATTATTCTAAAATAATGTTATTAAATTATTTAAATCCTATGAAATATAAATATGCATTAACTTAAAGATGGAGTCATGGATATGCTTGATATATTGTTATGTACTATTTTAGACATAGATTTTAGGCTCATATAATGCCGAGGCGAAAGAATCTAGAAATACTCGTGTGAAAAACAACTTTTCTGCACTTACTAAGGAAACAGCATAAACAGTTTACATGACTCCAATTCATACTGTTACTTACAAGCACGATACACAATCCTATGACTACTATCAAGTTGTAAAGCTGCGTGTATGTGGCTATACGTGGTAAAACCATTAACTGATTGTAGCTAGTATTACGCAACGATATAGGATCTCTAGTGTGCGCCTCCTACTGATTAAGCAATTCCTTAGATCAGTAATAAGGCAAAACTCCGGTCAATAATAGCACGAGTTTAAAGAGAGTGATTCCGTTTATAGTTATCTAACGTAGTTTCGCATCCATCGAATTCCAGGTAATGTATTGATGGGTCCGTCGCTCGGTGTGTACTACTATGGTGGGAGGAATATCCGTTCGCAAAGGGTGAAATGGTAATCATTACGCTGGCAATACCTCTGTCCGAACGAGCATTGGTAACTTTTTGAGAAACTCTATAAAGCCTTTCATCTATTCGTATGGATAAAAAAAGTAAAAGAGTTGATTGAGGACCTGCGTGCAGCCCCTACTCGAGATTAGGCTTGTATAAAAGACTATTTAATGTAGAAGTTGGTATTATTATGAAGGCCGACTTTATTCCCCCTATTGGGCATTATGTTTGGTATCCGCGACACTGAAAAATTGTGGTTGCGTTTTCTCGGAGTCATACTTTGAAGACGTAAAAAATTAGGAATAAACGACTGGATAATGAGCGTTTAGCTTTGGGTGCAGGGATGCAAAGGCTTCTAGCTTCATTTGGACATCTTGACCATACTGGTCGGAGGCTTCCTGCCCAGGTTCTATTACGAACAATCTTGTAACCAGTGATCCACCTCTGTCCTCATACCAGCATTAGAGTGACCTCTGTATAACTAATATCCGCTAATCACGAAAAATCTCTCATGATGTTTGCGCTACGGAGTACGGCCTCATCCAGGCCAGTCGTGCCGTACTATTCGGTTCAGCCCCTCTGAGTATGTGTCCACGAGCCAAACGAAGACCGGTGTGCGAGAGTGGCCGGATGACGGGGTATCGCGGCGTGACCGCCGGAGAAGAGGCGTATTCCTGTACAGTAAGCCGCATTGGCAAGCCTGACGACCCGATCGGACGTCTAACTACCTAGTGCGATAATGGTGGCACTACCACGCCTCCTTTGTAGCCCAGCGGACCCGGAGACGCGAACGGCCCGCGGGGCCGACGGTCTATGCGCACGTGGCGCGACGATTGTCTATAGATCATACCGCATACCACTGAGTGAGATTCTTCCATCCAAGCCTCCCCCGATAGAACACCATTAATGGCGTGTAACATAGAGTATGCCTCCATCGAATCTAATATCACAACGCCACTTCCAAAGAGTCTCACGGCCTGAGTGACTAGTGGCCCAGAACGCGGTACTCTCTGGACGAGAACTGGCATACTTATCTATCGACCCCGGCTGCACCGTACGGGGCCCGTAAGGGCGGCCCGAACACGGCTAGACACCCACCCCATTCGCCAGACGGTGGGACAACCAGAGATTTCCCGGCCCCATACAGTGTGCGACCCGGCTCTCTTCGTAATGAGTCCGCCTCCGCCCGTAGTTCAAGTGTGTCCTACCAACCTTACCACGCTGGCCCACCAATGGGCGACTGGACCCCGGCGCGACCCTGACCTCGGATAGCTCACCGGGCGACCGGGTGCCTTCTGGGCGGGCACTTGCTCGGTACAAGCAAACACCCTAATCGAGACCACCACGGCTCGGGACCTGAGAACTGGTCTCCGAGGATTAGAAGAGCGGACACGATCAGTAGTTGTTGAGGAGCGTTGCCGGCCTGCGTAGGTGTACGAGCTAGGTTCCGCTAGGCGGCCACAGAGAAGAGGAGATTGCAAGATGTACGTTGCTCACACTGGTGGGGACATATGCGCGCGCATGACGACAGTCGTACTATGCTGTACTCGGGTGCGGCCGGCGCCGCGCCCATCTGGCCGGCCGAACCCGTCGCCATAGTGGGCGCCGGTGTACCGTCGGCCGGGGCCCTGGCCCGCCTCTCGCGATGCTCCCGGCGCCGGCAGGCGCGGTTGGGAAACTGCGCTCCCGTCCCCCTGGGCCCGACGTAGCCCCGCGGGGCGGCCCCCAGAGGATTCCCCCAAGATTTGCGGACGGAATCGTTTTCGGTGTGTCCGCCGACGCTCCGGCGACCCCGGGTACGCCCCGTAGCAGCTGTACCGGGGTATTGAGGGCGCCGCCCCTCGTCCGGCTGACGAGCGGCCGTTCCGGACCGATCGTTGGTCGGATGTCCGCGTCCACCGGGGCCGCGCACGCCCCCCGAGTCCCGCTCCAGGACGACGCACCCGGGCCTCGTCGCACCCTGGCGCTCGAGAGGCGGCGCGGGTGGGATGCGGGACGCCGCACCAGGCCGGATCGTCCAGGTACGGGCGAGCGCGACGCAGGCGCTAGCACCCTTGCCCCCCCCTCCCGGCACTCCACCCTGGAGAGAGCCCCCTTGCGCACGTCTGCGTCCGTCCTACGATGGGCCGCAGCGCCGGAGGCCCGACGGGGCACGAGCGCCGGGGGGGTGCGCGCCCCGCGATGGGAGTTCCCCGAGCCGCGGTGGCGCTCCCACCACGCGGCGACTCTTGCCGCATCCGCGTGCGGACGGAGCCGGAGCGGGGCCCGCGGGGGCTGTGAGAGACTCGGCACCTAGGCCCCGGCCCCCCTCACAGAGCGCTCGAGCCCCTACGCTCGGAGGAGCCGCACCGCGGGCAGAGTGGCTGGCGGGGAAACCCTTGCGAGGGCCGGCGCCCGACCTGCGCGGCTCGGCCGGACGCGCAACGCTCAGCGCGTACAGGGCGCGGCGGGGGTAGCTCGCCTACTGGCGGAGGGGGTACGTCCTGCTAGACCAGGGCGACCTGACGGAACGCGCCGGACCCACCGACGCCCATCTGCGCGCGCGGCTGGCACTAC     
E       AATTTTTATCAAATATGATTTATATACCGAATATAAGGTGCGTTTTATAGCATTTTTAAAACAATAGTATCGCTATTTCTTAAATTCTAATATTTAAAATTCAAATATTGTTTATACTTAATAATACTAACATTCCTTTATGAAAGTGTTAAATATTCACAATAAGTACAAACTTAATTTTTGGATATTTATTGACATATAGTTAATTAAATATTTTTATGATTAATTTAAAACTATAACAATAAATTATGTTTGTTGTTTATAAATATTACAATTAATAAATGAAGTTAAATTTTAACTTATAATCTACAAAATTATAAAGCTCCTAACTAGAACTATTCTTTAGTCTTCATCCTTTAAGTTAATATCTATAGAATATTTATTCTGTATTACATATAGTAAAGATTTTGTCTCCTTGGAATAACATAAAGTATATAAAATGATTAAAATTAACATACAATTAAATATATACGTTAGAAATTAATTCGTAAATAATACAAAAAATCTTATAAAAAAACTAAAATCTTTTTAATTAATGTCTACTTATTACTTTATTAAATATCATAGTAATAATTTGTGTAATAAAGTCTAAAAGATAGGTCAAGAAGTCATAAGATGAAAATCAGAATGTGTTCACTTAACCCTTATGTCGGTAATTCACATATATTTATTGTAAGGAAACGCTATACAAATATATAAAAAATTAGTTGATTTATTACGCTTTTTAAGCCGAACGTTATAGATAAAAATAGATATTAATTTTAATAGTGAAATGTTATAGAGAATGCTAAATAATCAGTAAAAGTACATGCAATGGCGTCTTTGTGCAGATTTGTAATAAAGAACTAAATATTCATAGTATGTATAGCTTAAATATTATTCTAAAATAATCTTATTTAATTATTTAAATCCTATGAAATATAAATATGCATTAACGTTAATATGTAGTCATGGATATGCTTTATGTATTGTTTTGTACTATTTTAGACATAGATTTTAGGATCATATAATGCCGACGCGAAAGAATCAAGAAATCATCGTACGATAAACAACTTTTCTGCGCTTACTAAGGAGACAGAATAAACAGTTTACATGATTCCCATTCATACGGTTACTCACAAGCACGATACACAATCCTTTGACTACTATCAACTTGTAACGCTGGGTGTATGTGGCTATAAATGGTAAGACAATTAACTGATTGTAGCTAGTATTACTCAACCATATTGCATCACCTGTGTGCGCCTCCTAATTGTAAAGCAAATCATTAGATCAGTAATAAGGCAAAACTCCGGATAATAATAGCACGAGTTTAAACAGACAGATGCCGTTTATTGTTATCTAACGTAGTCTTGCATACATCGAATTCCAGATAATGTATTGATGGGTCCGTCTAACGGTGTGTACTACTCGCGTGGGAAGAATATATGTTCGCAAAGGGTGAGATAGAAATCATTACGCTGGCAATACCTCTGTCCGAACGAGCAGTGTTCACTTTTTGGGAAGCTCTATAAAGCCTTTCATCTCTTTGTATGGATAAAAAAAATAAAAGGATTGATTTAGGATCTGCATGCTGCCCCCACTCAGGGTTAGGCTAGCATAAAAGACTATTTAATGTAAAAATTGGTATTATTATGTAGGCCGGCTTTATTCCCCCTATTTGGCATTATGTTTGGCATCCGCGACATTGAAAAATTGTATTTGCGTTTTCTCGGAGTCATACTTTGAAGACGTAAAAGATTAGGAATAAACGACTAGATGATGAGCGTTTAGTTTTGGTTGCAGGGTTGCAAAGGCTTCTAGCATCATTTGGACATCTTGACCATACTGGTCGGACGCTTCCTGCCCAACTTGTATTACTATCAATCTTGTAACCCGTGATCCACCTCTGTCCTCATACCAGCAATAGCGTGATCTCTGTATAACTAATATCCTCTAATCACCACAAATCTCTCATGATGTTTGAACTACGGAGTACGGCCTCATCCAGGCCAATCGATCCGTACTATCCGGGTAAGCCTATCAGAGCATGGGCCCACGAGCCAAGCGAAGACCGGTGGGCAACAGTGGCCAGATGTCGAGGTAGAGCGGCGTCGCCGCCGGAGAAGAGGCGTTTTCCTGTACAGTAACCGGCATTAGAAAGCCTGACGACCGGAGCGGACGTCTAACCACCTAGTGCAATAACGGTGGCACTACCGCGCCTCCTTTGTAGCCCGGCGGACCGGAAGCCGCGAACGGCCCGCGGGGCCGACGATCTATTCGCACGTGGAGCGACGATTGTCTATAGAGCATGCCGCCAATCATCGAGTGAGTTTCTTCCATCCGAGCCTCGCCCGATAGAACACCATTATTCGCATGTAACATCGAGTATGCAGCCAGCGCATCTAATATTACAATGCCAATTCCACAGAGTCTCACGGCCTGAGAGACGAGTGGTCCAGAACGCGGTACACTCTGGACGAGAACTGGCTTACTTGTCTATCGCCCCCGACTGCACGGTACGCGTCCCGTAAGGGCGACCCGAAGACGGATACCCACCCACCCCATTCGCCATACGGTCGGAGAACCAGAGCTTTCCCGCCCTCATACGGTGTGCGACCGGGGTCTCTTCGAAATGAGTCGGCCTCCGCCCCTAGTTCAAGTGTGTCTTATCAACCTTACCACACTAGCCCACCAATGCGCGCCTGGATCCCGCCGTGACTCTGACCGCGGATGGCTCACCGGGCGAAAGGGTGCCCTCTGGGCGAGCGCTTGCTCGGTACAAGCAAACACCCTAATCGAGACCACCACAGCGCGGCAACTGAGAACTGGTCTCCGAGGATGACAAGAGCGGCCTCGAAAAGTACTTGTTGTGGCGCGTTGCCGGCCCGCGGAGGTGTACGGGGGGGTTTCCGCTAGGCCGCCACAGAGAAGAGGAGATTGCAAGATGTACGTTGCTCACACTGCTGGGGATATATGCGCGCGCATGCCGACCGTCGGACTATGCTGTAATCGGGTGCGGCCGGCCCGTCGGCCCTCGGCCCGGCCGCACCCGTCGACATACTTGGCCCCGATGTCCCGTCGGCCGGGGCCCCGGCAAGCCTCTCGCGATGCTCCCCTCGCCGGCAGGCGCGGTTGGGAAACTGCGCTCCCGTCCCGCTGGGCCCGCGTCACCCCCGCGGGGGCGCCCCCTGGGGAATCCCCCAAGCGTTGCGGACGGAGCCGTTTTCGGTGTGCCCGCCGACACTCCGGCCACCCCGTCTAAGCCCCGGAGCAGCTGTACCGGGGTAGTGAGGGCGCGGACCCTCGTCCGGCTGATGAGCCGCCGTTCCGGACCGATCGTTGGGCGGATGTGCGCGTCCATGGGGCCAGCCCACGCCCCCTGAGTCCCGCTCCAGGACGACGCACCCCGGCCTCGTCGCGCCCTCGAGCTCTAGAGCCAGCGCGGGTGGGATGCGGCACGCCGGACCAGGCGGGATCGTCCAAGTACGGGCGAGCGCTAGGCCGTCGCTAGGGCCGTCGACCCCTCGTCCCGGGACCCGACCCTCGGGAGAGCCCCCTCTCGCGCGGCTGCGCCCGTCCTATGATGGGCCGGAGCGCCGGCGCCCCGACCGCCCACGAACGCCGGGGGGGTGCGCCCCCCGCGATGGGAGTGCCCCGAGCCGCGGGGGCGCTCCCACCACGCGGCGACTCTTGCCGCACCCGGGTGCCCACGAAGCCGGAGCGGGGCCCGCGAGCGCCGTGAGAGACTCGGCACCTAGGCCCCGCCCCCCCTCACAGAGAGCTGGAGCGTGTACGCTCGGAGGAGGCGGACCCCGGGGAGAGTCGCTGGCGGGGAAACCCTTCCCACGGCCGGTGCCCGACCTGCGCGGATCGGGAGGACGCGGAACGCTCAGCCCGCACCGGGCGCGGCGTGCGTATATGGCCTACTGCCGGAGGGGGTTAGTCAGGCTAGACCAGGGCGCCCTGACGGGACGCGCCGGACCCACCTACGCCCATGTGCTCGCGCGGCTGGCACGAT     
D       AATTTTTATCAAATATGATTTATATACCAAATATAAGATGCGTTATATAGCATTTGTAATAAAATAGTATCGCTATTACTTAAATTCTAATATTTCAAATTCAAATATTGTTTATACTTAATAATAGTAACATTCCTTTATGAAAGTGTTAAATATTCACAATAAGTACATACTTAATTTTTGGATTTTGATTGATATATAGTTAATTAAATATTTTTATGATTAATTTAAAAATATAACAATAAATTATGTTTGTTGTTTATAAATATTACAATTAATAAATGAAATTTAATTTTAACTTATAATCTACAAAATTATTAAGCTCCTAACTAGAACTAATCTTTAGTCTTCATCCTTTAAGTTCATATCTATAGAATATGTATTCTGTTTTACATATAGTAAAGATGTTCTCTCCTCGGAATAACATAAAGTATATAAAATGATTAAAATTAACATACAATTAAATCTATACGTTAGAAATTTTTTCGTAAATAATACATATAATCTTATAAAAAAACTAAAATCTTTTTAATTAATGTCTACATATTACTTTATTAAATATCTTAGTAATAATTTGGGTGATAAAGTCTAAAAGATACGTCAAGAAGTCATAAGATGGAAATCAGAATGTGTTAACTTAACCCTTATGTCGGTAGTTCACATATATTTATTGTAAGTAATCGCTATACAAATATATAAAAAATTAGTTGATTTATTACGCTTTTTATGCCGTACGTTATAGATAATAATAGATATTAATTTTAATAGTGAAATGTTATAAAGAATGTAAAATAACCAGTAAAAGTACATGCAATGGCTTCGTTGTGTAGATTTGTAACAAAGAACTAAATATTCATAGTATGTATAGCTTAAATATTATTCTAAAATATTATTATTTAATTATTTAAATCCTATGAAATATAAATATGCAATAACCTTAAGATGTAGTCATGGATATGCTTAATATATTGTTTTGTACTATTTTAGACATAGATTTTAGTATCATATAATGCCCACGCGAAAGAATCAAGAAATACTCATATGATAAACAACTTTTATGCGCTTACTAAGGAGACAGCATAAACAGTTTACATGATTCCTATTCATACTGTAACTCACAAGCACGATACACAATCCTATGACGACTATCAAATTGTAAATCTGGGTGTATGTGGCTATACTTAGTAAAACAATTAACTGATTGTAGCTAGTATTACTCAACGATATAGGATCTCATGTGTGCGCCTCCTAATGCTTAAGCAATTCATTAGATCAGTAATAAGGCAAAACTCCGGGAAATAATAGCACGAGTATAAACAGACTGATACCGTATATAGTTAACTAACGTAGTTTCGCATACGTCAAATTTCAGATAATGTAATGATGGGTCCGTCTATGGGTGTGTACTACTCCGGTGGGAAGAATATCCGTTCGCGAAGGGTTATATGGCAATCATTACGCTGGCAATACCTCTGTCCGAACGAGCAATGATCACTTTTTGGGAACCTCTATAAAGCTTTTCATCTTTTCGTATGGATAAAAAAAATAAAAGCATTGATTCAGGAACTGCTTGCGGCCCCAACTCAAGATTAGGCCCGTATAAAAGACTACCTAATGTATAAATTGGTATTATTATGTAGGCCGGCTTTATTCCCCCTATTAGGCATTATGCTTGGAATACACGACATTAACAAATTGTATTTGCGTTTTCTCGGAGTGATACTTTGAAGACGTAAAATATTAGGAATAATCGACTGGATCATGAGCGTTTAGCTTTGGATGCAGGGGTACAAAGTCTTCTAGCGTCATTTGGACATCTTGACCATACTGGTCGGAGGCTTCCTGCCCAAAATCTATTACTATCAATCTTGTAACCTGGGATCCACCTCTGTCCTCATACCAGCATTAGGGTGATCTCTGTATAACTAATATCCTCTAATCACCAAAAATCTATCATGATGTTTGGACTACGGAGTACGGCCTCATCCAGGCCAGTCGCCACGTAATATACGGGTCAGCCCTTCAGGGCATGTGCCGACAAGCCAAATGAAGACCGGTGTCCAAGAGTGGCCCGATGTCGGGGAATAGCGGCGTGTCCGCCGGAGAAGAGGCGTGATCCTGAACAGTAAGCCGCATTGGCAAGCCTGACGACCGGTTCGGACGTCTAACTACCTAGTGCACTTACGGTGGCACTACCACGCCTCCTTTGTAGCCCAGCGGACCGGGAGACGTGAACAGCCCGCGGGGCGGACGATCTATACGCACTTGGTGCGACGATTGACTATAGAGCATGCCGCCAAGCACCGAGTGAGATTCTTCCATCCTAGCCTCCCCCGATAGAACACCATTATTGGCATGTCACATGGAGTATGCAACCATCGGATCTAATATCACTATGCCAATTCCACAGAGTCTCACGGCCTGAGCGAATAGTGGTCCAGAACGCGGTACACTCTGGACGAGGAGTGGCTTACTTGTCTATCGCCCCCGTCTGCACCGTACGGGGCCCGCAAGGGCGCCCCGAAGACGGTTAGACACCCACCCCATTCCCCAGACGCTGGGAGAACCAGGGATTTCCCGGCCACATACGGTGTGCGACCCGGATCTCTTCGTAATGAGTCGGCCTTCGCCCCTAGTTCAAGTGTGTCTTACCAACCTTACCACACTGGCCCACCAATGGGCGACTGGACCCCGACGGGACCCTGCCCACGGATGGCTCACCGGGTGAGCGGGTGCCCTCTGGGCGGGCCCTTGCTCGGTACAAACAAACACCCTAACCGAGACCAGCACAGCGCGGGACCTGAGAACTGGTCTCCGAGGATTACAAGTGCGGCCCCGAGAAGTATTTGTTGGGGACCGTTGCCGGCCGGCGTAGGTGTACGAGGGAGGTTCCGCTAGGCCGCCACAGAGAAGAGGAGATTGCAAGATGTACGTTGCTCACACTGCTGGGGATATATTCCCGCGCATGTCGACCGTCGAACTATGCTGTACTCGGGTGCGGCAGGCTCCTCGGCCCTCGGGCCGCGCGGAGCCGTCGCCATAGTCGACCCCGATGTCCCCTCGGTCGGGGCCCTGGGGAGCCTCTAGCGGTGCTCCCGACGCCGGCAGGCGCGGTTGGGCAACTGCGCTCCCGTCCCGCTGGGCCCGCTGCACCCCCGCGGGGCGGCCCCCTGGGGAGTCCCCCAACCTTTGCGGAGGGAGCCGTTGTCGGTGTGCCCGCCGACACTCCGGCGACCCCGGGTAAGCCCCGCAGCAGCTGTACCGGGGTATTGAGGGCGCGGACCCTCGTCCGGCTGACGAGCGCCCGTTCCGGACTGATCGTTGGGCGGATGTGCGCGTCCAGGGCGCCAACCCACGCCCCCTGAGTCACGCTCGAGGACCACGCACCGCGGCCTCGTCGCACCCTCGAGCTCTAGAGCCCGCGCGGGTGGGATGCGGAACCCCGCACGAGGCCGGATCGTCCAGGTACGGGCGACCGCTACGCCGTCGCTAGGGCCCCGGACCCCTCGGCCCGGCACGCGACCCTGGCGAGAGCCCCCTCTCGCACGTCTGCGCCCGTCCTGCGACGGGCCGGAGCGCGGGCAACTCGACCGCGCACGAACGCCGGGGGGGGGCGCGCCCCGCGATGGGAGTGCCGCGTGCCGGGGTCGCGCTCCCAGCACGCGGCGACTGTTGCCGCAGCCGCGTCCGCACGGATCCGGACCGCGGCCCGCGCGGGCCGTGAGAGCCTCGGCACCTAGGCCCCGGCCCCCCTCACAGATGGTTGCAGGGGTTACGCGCGGAGGACCCGCACCCCGGGGAGAGTTGCTCGCGGGGAAGCCCTTGCGACGGCCGGTGCTCGGCCTGCGCGGCTCGGCGGCACGCGGGACGCTCAGCGCGTACCGGGCGCGGCGGGGGTATGTGGCCTACTGCGGCAGGGGGTAGGTCAGGCTAGACCAGGCCGCCCTGACGGAACGGGCCGGACCCACTTACCCCCATGCGCGCGCGCGGCGGGAACCAT     
C       AATTTTTATCAAATATGATTTATATGCTCAATATAAGATGCGTTTTATAGCATTTTTACCATAATAGTATCGCTATTACTTAAATTCTAATACTTCAAATTCAAATATTGTTTATACTTAATAATATTAACAATCCTTTATGTAATTGTTAAATATTCACAATAAGTACAAACTTAATTTTTGGATTTTTATTGAAATATAGTTAATTAAATATTTTTATGATTAATTTAAAATTTTAACAATAAATTATGTTTGTTGATTATAAATATTACAATTAATAAATGAATTTTATTTTTAACTTATAATCTACAATATTATAAAGCTCCTAACTAGAACTATTCTTTAGTCTTCATCCTTTAAGTTAATATCTATAGAATATTTATTCTGTATTACATTTAGTAAAGAATTTTTCTCCTTGGAATAACATAAAGTATATAAAATGATTAAAATTAACATACAATTAAATATATACGTTAGAAATTTTTTCGTAAATAATACAAAAAATCTTATAAAAAAACTAAAATCTTTTTAAATAATGTCTACATATTACTTTATTAAATAACATAGTAATAATTTGTGTAATAAAGTCTAAATGATATGTCAAGAAGTCATGAGATGGAAATCAGAATGTGTTAACTTAACCCTTATGTCGGTAGTTCACATATATTTATTGTAAGCAATCGTTATACAAATATATAAAAAATAAGTTGATTTATTACGCTTTTTAAGCCGTACGTTATAGATAATAATAGATATTAATTTTAATAGTGAAATGTTATAGAGAATGATAAATAATCAGTAAAAGTACATGCAATGGCCTCATTGTGAAGATTTGTAATAAAGAACTAAATATTCATAGTATGTATAGCTTAAATATTATTCTAAAATAGTTTTATTAAATTATTTAAATCCTATGAAATATAAATATGCAATAACTTAAAGATGTAGTCATGGATATGCTTAATATATTGTTATGTACTATTTTAGACATAGATTTTAGCGTCATATAATGCCGACGCGAAGGAATCAAGAAATACACATATGATATACAACTTTTGTGCACTTACTAAGGAAACAGTATAAACAGTTTACATGAGTCCTATTCATACAGTTACTAACAAGCACGATTCACAATCCTCTGACTACTATCAATTTATAAACCTGGGTGTATGTGGCTATAGTTAGTAAAACCATTAACTGATTGTAGCTAGTATTAATCAACGATATAGCATCTCTCGTGTGCGCCTCCTAATGATAAACCAATTCGGTAGATCAGTAATAAGGCAAAACTCCGGTTAATAATAGCACGAGTATAAGCAGACTGATGCCGCGTATAGTTATCTAACGTAGTTTGGCATACATCGAATTACAGCTTATGAATTTATGCGTCCGTCAAGCGGTGTGTACTACTCGGGTGGGATGAATATCTGTTCGCAAAGGGTGAAATCTCAATCATTACGCTGTCAATACCTCTGTCCGAACGAGCAATGGTCACTTTTTGGGAAGCTCTATAAAGCATTTGATCTATTCGTATGGATAAAAAAAATAAAAGCATTGATTAAGGAACTGCATGTAGCCCCGACTCAAGTTTAGGCAAGAATAAAAGACTATCTAATGTATAAATTGGTATTATTATGTAGGCCGGCTTTATTCCCCCTATTGGGCATTATGTTTGGTTTCCGCGACAGTGAAAAATTGTGTTTGCGTTTTCTAGGAGTCATACTTTGAAGACGTAAAAAATTAGGAATAAACGACTGGATCATGAGCGTTTAGCTTTGGTTGCAGGGATGCAAAGGCTTCTAGCGTCATCTGGACATCTTGCCCATACTGGTCGGAGGCTTCCTGCCCAAATTCTATTACTATCAATCTTGTAACCTGTGATCCACCTCTGTCCTCGTACCAGCACTAGGGTGATATCTGTATAACTAATATCCTCTAATCACCAAAAATCTATCATGATGTTTGTACTACGGAGTACGGCCTCCTCCAGGCCAGTCGCGCCGTACTATTCGGGTCAGCCAATCAGAGCATGTTCCCACGAGCCAATCGAAGACCGGTGTACTAGAGTGGCCCGATGTCGGGGAATAGCGGCGTAACCGCCGGCGAACAGGCGTGTTCCTTTACAGTAAGCCCCATTGGCAAGCCTGACGACCGGTCCGGGCGTCTAACCACCTAGCGCGATGACGGTGGCACTACCAAGCCTCCTTTGTAGCCAAGCGGACCGGGAGACGCGAACGGCCCGCGGGGCTGACGATCTGTACGCACGTGGCGCGACGATTGCCTATAGAACATGCCGCCAATCACCAAGTGAGGTTCTTCCATCCACGCCTCCCCCGATAGAACACCATTATTGGCGTGTGACATTGAGAATGCAACCATCGGATCTAATATCACTATGCCACTTCCAGAGAGTCTCACGGCCTGAGGGACGAGTGGTCCAGAACGCGGTACGCTCTGGACGAGTAGTGGCATACTTGTCTATCGCCCCCGGCTGCACCGTACGCGGCCCGTAAGGGCGCCCAGAAGACGGATAGTCACCCACCCCATTCCCCAGACGGTGGGATAACCAGCGATTTCCCGGCCACATACAGTGTGCGACCGGGCTCTCGTCGGAATGAGTCTGCCTGCGCCCCTAGGTCAAGTGTGTCTTACCAACCTTTCCAGACTGGGCCACCAATGGGCGACTGGACCCCGGCGGGACACTTACCTCGGATGGCTCACCGGGAGACCGGGTGCCCTCAGGGCGGGCACTTGCTCGGTACAAGCAAACACCCTAAGCGAGACCACCACCGCGCGGTAACTGATCACTGGTCTCCGAGGATTAGAAGAGCGGCCTCGACAAGTATTTGTTGTGGAGCGTTGCCGGCCTGCGTAGGTGTACGAGCGAGGTTCCGCTAGGCAGCCACAGAGAAGAGGAGATTGCAACATGTACGTTGCTCACACTGCTGGGGATATATGCGCGCGCATGTCGACCGTGGTACTATGCTGTACTCAGGTGCGACCGGGCCCTGGGCCCTCGGGCCGGGCGCTGCCGTCGGCACACTCGGCCCCGATGTCCCGTCGGTCGGGGCCCTGGCGAGCCTCTGGCGATGCTCCCGACGCCGGCAGGCGCGGTTGGGAACCCGCGCTCCCGTCCCGCTGGGCCCCGTTCACCCCCGCGGGGCGGCCCCGGGTGGAGTCCCCCATACTTTGCGGACGGAGCCGTTTTGGGTGTGCCCGCCGACCCTCCGGCGCCCCCGGGTAAGCCCCGTAGCAGCTGTACCGGGGTAATGAGGGCCCAGACCCTCGTCCGTCTGAGGAGCGGCCGGTCCGGACCGATCGTTGGGCCGATGTGCGCGTCCAGGGGGCCAGCCGACGCCCCCCGAGCCCCGCTCGAGGACCACGCACCCCGGCCTCGCCGCACCCTCGAGCTCGAGAGCCCGCGCGGGTGGGATGCGGAACGCCGCACCAGGCCGGATCGTCAACGTACGGGCGCCCGATAGGCCATCACTGGGCCCGGCGACCCCTCGTCCCGGCACTCGGGCCTTGCGAGCGCCCGCTCTCGCACGTCTGCGCCCCTCCTAGGATGGGCCGAAGCGCCGGCTACTCGCCGGGGCACGAACGCCGGGGTGGCGCGAGCCCCGCGATGGACGTGCCCCGAGCCGCGGCGGCGCTCCCACCACGCGGCGACGGTTGGCGCAGCCGCGTGCGCGCGGAGCCGGAGCGGGGCCCGCGGGGGCCGTGAGAGACTCGGCACCTAGCCCCCGGCCCCCCTCACAGAGAGCTGGAGGGTCTACGCTCGGAGGAGCCGCACCTCAGGGAGAGTCGCTGGCGGGGAAACGCTCGAGACGGCCGGTGCGAGACCTGCGCGGCTCGGCAGGACGCGAGACGCTCTGCCAGAACCGGGCGCGCCGGGCGTATGTGGCCTACTGCCGGAGGGGGTACGTCATCCTAGACCAGGGCGGCCAGACGGAACGCGCCGGACCCACATACCCCCATGTGCTCGGGCAGCCGGAACTAT     
B       AATTTTTATCTAATATGATTTATATACCACATATAAGGTGCGATTTATAGCATTCTTAATAAAATAGTATCGCTATTACTTAAATTCTAATACTTTAAATTCAAATATTGTTTATCCTTAATAATATTAACATTCCTTTATGAAAGTGTTAAATATTCACAAAAAGTACATACTTAATTTTTGGATTTTTATTGATATATAGTTTATTAAATATTTTTATGATTAATTTAAAAATATAACAGTAAATTATGTTTGTTGTTTATAAATACTACAATTAATAAATGAAATTTAGTTTTAACTTATAATCTACAAAATTATATAGCTCCTAACTAGAACTATGCTTTAGTCTTCATCCTTTAAGTTTATATCTATAGAATATTTATTCTGTATTACATATAGTAAAGAATTTCTCTCCAGGGAATAACATAAAGTATATAAAATGATTAAAATTAACATACAATTAAATTTATACGTTAGAAATTTATTCGTAAATAATACATTAAATCTTATAAAAAAACTATAATCTTTTTAAATAATGTCTACTTATAACTTTATTAAATATCATAGTAATAATTTGTGTAATAAAGTCTAAATGATAAGTCAAGAAGTCATAAGATTGAAATCAGAATGTGGTAACTTAACCCTTATGTCGGTAGTTCACATATATTTATTGTATGTAATCGCTATACAAATATATAAATAATTAGTTGATTTTTTATGCATTTTATGCCGTACGTTATAGATAAAAATAGATATTAATTTGAATAGTGAAATGTTATATAGAATGTTAAATAACCAGTAAAAGTACATGCAATGGCTTCCTTGTGTAGATTTGTAAAAAAGAACTAAATATTCATAGTATGTATGGCTTAAATATTATTCTAAAATAATTTTATTCAATTATTTAAATCCTATGAAATATAAATATGCATTAACTTAAAGATGTAGTAATGGATATGCTTGATCTATTGTTATGTACTATTTTAGACATAGATTTTAGGGTCATATAATGCCGATGCGGAAGAATCAAGCAATGCTCCTATGACATACAACTTTTATGCTCTTACTCAGGAAACAGTATAAACAGTTTACATGAATCCTATTCATACTGTTACTAACAAGCACGATACACAATCCTGTGACTACTATCAATTTTTAAAACTGGGTGTATGTGGCTATAATTAGTGACACTATTAACTGATTGTAGCTAGTATTAGGCAACGATATAGGATCTCTTGTGTGCGCCTCCTAATGATAAAACAAATCCTTAGATCAGTAATAAGGCAAAACTGCGGCTAATAATAGCACGAGTTTAAACAGACGGATACCGTATATTGTTATCTAACGTAGTTTCGCATACATCTCATTTCAGATTATGTATTGATGAGTCCGTCATAGGGTGTGTGCTACTGTGGTGGGACGTATATCCGTTCGCAAAGGGTGATATGGTAATCATTACGCTGGCAATACCTCTGTCCGAACGAGCATTGGTCACTTTTTGTGAGTCTCTATAAAGCATTTAATCTATTCGTATGGATAAAAAAAATCAAAGCATTGATTTAGGAGCTGCATGCAGCCCCGACTCAAGATTAGGCGAGGATAAAAGACTATTTAATGTATAAATTGGTATTATTATGTAGGCCGGCTTTATTCCCCCTATTAGGCATTATGTTTGGTTTCCTCGACATTGAAAAATTGTATTTGCGTTTTCTTGGAGTAATACTTTGAAGACGCAAAATATTAGGATTAAAAGACTGGATTATGAGCGTTTATCTTTGGTTGCCGGGATTCAAAGGCTTCTAGCATCATTTGGACATCTTGACCATACTGGTCGGAGGCTTCGTGCCCATATTCTATTACTATCAATCTTGTAACCGGCGATCCACCTCTGTCCTCATACCAGCATTAGGGTGATATCTGTATAACTAATTTCCTCTAATCACCAAAAATCTCTCATGATGTTTGCACTACGGAGTACGGCCTCTTCCAGGCCAGTCGCTCCGTAATATACGGGTCAGCCCATCAGAGCATGTGCCCACGAGCCAAACGAAGACCGGTCTGCAAAAGTGGCCCGATGTCGCGGAAACGCGGCGTGGCCGCCGGAGAAGAGGCGTGTTCCTCTACAGTAAGCCGCATTGGGAAGCCTGACGACCGGTGCGGACGTCTAACTACCTAGTACCATAACGGTGGCACTACCAAGCCTCCTTTGTAGCCCAGCGGACCGGGAGACGCGAACGGCCCGCGGGTCGGACGATCTATGCGCACGTGGAGCGACGATTGTCTATAGATCATGCCGCCAATCACCTAGTGAGGTTCTTCCATCCCAGCCTCGCCCGATAGAACACCATTATTGGCGTGTAACATGGAGTATGCCACCATCGGATCTAATATCACTATGCCACTTTCATAGAGTCTCACGGCCTGAGTGACGAGTGGTCCAGAACACGGTACGCTCTGGACGAGGAGTGGCATACATGTCTATCGACCGCGACTGCACGGTACGCGCCCCGTAAGGGCGTCCGGAAGACGGATAGACACCCACCCCATTCCGCAGACGGTGGGAGAACCAGAGTTTTCCCGGCCGCATACTGTGTGCGACCGGGCTCTCTCCGTAATGAGTCGGCCTGCGCCCTTAGGTCAAGTGTGTCCTCCCAACCTTACCACACTGGCCCACCAATGGGCGACTGGACCCCGGCGGGACCCTGACCGCGGATGGCTCACCGGGTCACCGGGTGCCGTCAGGGCGGGCTCGAGCTCGGTACAAGCAAACACCCTAATGGAGAACACCACCGCACGGTAACTGAGAACTGGTCTCTGAGGATTACAAGTGCGGCCGCGAAAAGTAATTGTTGTGGAGCGTTGCCGGCCAGCGTAGGTCTACGAGCGAGGTTCCGCTAGGCGGCCACAGAGAAGAGGAGATTGCAACATGTACGTTGCTCACACTGCTGGGGATATATGCGAGCGCATGTCGACCGTGGGACTATGCTGAACTCAGGTGCGCCGGGCCCGTCGGCCGGCGGGCCGGCCGCACCCGTCGGCATACTTGGCCCCCATGTCCCGTCGGTCGGGGCCCTGGCGATCCTCTCCCGGTGCTCCCGACGCCGGCAGGCGCGGTTGGGAACCTGCGCTCCCGTCCCGCTGGGCCCCCAGCACCCCCGCGGGGGGGCCCCCGGAGGAATCCCCCAAGCTTTGCGGACGGAGGCGTTTTCGGGGTGCCCGCCGACTCTGCGGCGTCCCCGGCTAAGCCTCGTACCAGCTCAAACGGGGTCCTGAGGGCGCCCGCCCTCGTCCGACTGATGGGCGCCCGTTCCGGACCGAACGTTGGGCGGGTGTGCCCGTCCAGGGGGCCCCGAGCCGCCCCGTGAGCCGCCGTCCACGACCACGCACCCGGGCTTCGGCGCACCGTCGCGCTCAAGAGCCCGCGCGGGTGGGATGCGGAACGCCGCACGAGGCGGGATCGTCAACCTACGGGCGAGCGCTAGGGCGTCGCTAGGGCCGTCAACCCGTCGGCCCGGCACTCGACCGTGGAGAGAGCCCTCTTTCGCACGTCTGCGCCCGTCCTGCGATGGGCCGGACCGCCGGCGACCCGACGGGTCACGAACGCCGGGGGGGCGCGCGCCCCGCGATGGGAGTGCCCCGAGCCGGGGTGGCGCTCCCATCAAGCGGCGGCTCTTGGCACAGCCGGGTGCACACGGACCCGGAGCGGGGCCCGCGGGGGCCGTGAGAGACTCGGCACCTAGCCCCCGGCCCCCCTCACAGAGCGCTCGAGCGGGTACGCTCGGAGGAGTCGGACCTCGGGGAGAGTGGCTGGCTGGGAAACCCTTAAGACGGCCGGTGCGCGACCTTCGCGGCTGGGGAGGACGGGACACGGTCAGCGAGCACCGGGCGCCGCGGGGGTAGGTGGCCTACTGCGGCAGGGGGTAGGTCAGCCTCGACCAGGGGGCCCTGACGCTACGGGCCGGACCCACCTACCCCCATGTGCGAGGGCCGCTGGGACTAT     
A       ????????????????????????????????????????????????????????????????????????????????????????????????????????????????????????????????????????????????????????????????????????????????????????????????????????????????????????????????????????????????????????????????????????????????????????????????????????????????????????????????????????????????????????????????????????????????????????????????????????????????????????????????????????????????????????????????????????????????????????????????????????????????????????????????????????????????????????????????????????????????????????????????????????????????????????????????????????????????????????????????????????????????????????????????????????????????????????????????????????????????????????????????????????????????????????????????????????????????????????????????????????????????????????????????????????????????????????????????????????????????????????????????????????????????????????????????????????????????????????????????????????????????????????????????????????GTTCATATAATGCCGATGCGTAAGAATCTAGAAATGCTCCTAGGACATACAACTTTTATGCACTTACTAAGGATACAGAATAAACAGTTTACATGATTCCGATTCATACGGTTACTAACAAGCACGATACACAATCCTATGACCACTATCAAGTTGTAAGACTGCGTGTATGTGGCTATTGGTAGTAATACCATTAACTGATTGTAGCTAGTATTACTCAACGATATAGAATCTCTGGTGTGCGCCTCCTAATCATTAAACAAATCCTTAGATCAGTAATAAGGCAAAACTGCGGCGAATAATAGCACGAGTTTAAACAGACAGATACCGTTTATAGTTACCTAACGTAGTTTCGCATACATCGGATTTCAGATAATGTATTGATGAGTCCGTCGAGCGGTGTGTACTACTGAGGTGGGATGTATATCCGTTCGCAAAGGGTGATATCGCAATCATTACGCTGGCAATACCTCTGTCCGAACGAGCATTGGTCACTTTTTAGGAACCTCTATAAAGCATTTAATCTATTCGTATGGATAACAAAAATAAAAGCATTGATTAAGGATCGGCTTGCCGCCCCGACTCTTGGTTAGGCGAGGATAAAAGAGTATTTAATGTATAAATTGGTAGTATTATGAAGGCCGTCTTTATTCCCCCTATTCGGCATTATGTTTGGAGTCCGCGACACTGACAAATTGTATTTGCGTTTTCTGGGAGTCATACTTTGAAGACGTAAAAAATTAGGAATAAAAGACTCGATTATGAGCGTTTATCTTTGGTTGCGGGGATCCAAAGCCTTCTAGCTTCATCTGGACATCTTGACCATACTGGTCGGAGGCTTCCTGCCCAGATTCTATTACTATCAATCTTGTAACCTGAGATCCACCTTTGTCCTCATACCAGCAATAGGGTGATTTCTGTATAACTGATATCCTCTAATAACCACAAATCTATCATGATGTTAGCCCTACGGAGTACGGCCTCTTCCAGGCCAGTCGGGCCGTACTATTCGGGTCAGCCCATCAGAGCATGCTTCAACGAGCCAAACGAAGACCGGTCTGCAATAGTGGCCCGATGTCTAGGTAACGCGGCGTGACCGCCGGAGAGGAGGCGTCTTACTGTACAGTAAACTGCATTGGCAAGCCTGACGACCGGGCCGGACGTCTAACTACCTAGAGCAGTCACGGTGGCACTACCGAGCCTCCTCTGTAGACCAGCGGACCGGGAGACGCGAACGGCACCCGCGGCGGACGATCTATGCGCACGTGGCGCGACGATTGCCTATAGATCATGCCGCCAATCACCAAGTGAGGTTCTTCCATCCAAGCCTCACCGGATAGAACACCATTATTGGCGTGTAACATGGAGTATGCAACGATCTGATCGAATATTACCATGCCACTTCCACAGAGTCTCACGGCCTGAGGGAGGAGTGGACCAGAACGCGGTACGCTCTGGACGAGAAGTGGCATACTTGTCTATCGACCGCGCCTGCACCGTGCGCGGCCCGTAAGGGCGCCCCGAACACGGATAGACACCCACCCCATTCCACAGACGGAGGGAGAACCAGAGATTTCCCGGCCACATACCGTGTGCGACCCGGGTCTCTTCGCAATGAGTCGGCCTGCGCCCCTAGGTCAAGTGTGTCTTACCAACCTTACCACACTGGGCCACCAAGGGGCGTCTGGACCCCGGCGCGACCCTGACCGCGGAAGGCTCACCGGGAGACAGGGTGCCCTCGGGGCGGGCGCCGGCTCGGTACAAGCAAACACCCTAGACGAGACCACCACAGCTCGGTAACTGAGAACTGGTCTCAGAGGATCAGAAGAGCGGCCTCGAAAAGTATTTGTTGTGGAGCATTGCCGGCCCGCGTAGGTTTACGTGGGAGGTTCCGCTAGGCGGCCACAGAGAAGGGGAGATTGCAAGATGTACGTTGCTCACACTGCTGGGGACATATGCCCGCGCATGTCGACCGTCGTACTATGCTGTTCTCAAGTGCGCCCGGCCCCTGGGCCCTCGGGCAGGCCGCATCCGCCGGCATACTCGGCCGCGATGTCCCGTCGGTCGGGGCCCTGGCGAGCCTCCCGCGGTGCTCCCCACGCCGGCAGGCGCGGTTGCGAAACTGCGCTCCCGTCCCGCGGGGCCCGCGGCACCCCCGCGGGGCGGCTCCCGGCGGAATCCCCCAAGCTTTGCGGACGGAGCCGTTTTCGGTGTGCCCGCCGACTCGCCGGCGACCCCGGCTAAGCCCCGTACCAGCTGTACGGGGGTAATGCGCGGGCCGACCCTCGTCCGACTGAGGCGCGCCCGTTCCGGACTGATCGTTGGACCGATGTGCGCGTCCACGGGGCCACCGGACGCCCCGCGAGCCGCACTGGAGGACGACGCACCTGGCCCTCGTCGCACCCTCGAGCTCGAGAGCCCGCGCGGGTGGGATGCGGAACGCCGGACGCGGCGGGATCGTCCACTTACGGGCGACTGCTAGGGCGTCGCTAGGGCCGTCGACCCCTCGCCCCGGGACTCCAGCCTTGCGAGAGCCCCCTCTCGCACGCCTGCGCCCGTCCTCCGACGGGCCGGAGCGCCGGTGACTCGACGGCGCACGAACGCCGAGGGGGTGCGCACCCCGCGATGGGAGTGCCCCGAGCCGTGGTGGCGCTCCCACCACGCGGCGTCTGTTGGCACAGACGCGTGCCCACCGACCCCGAGCGGAGCCCGCGGGGGCCGTGAGAGACTCGGCACCTAGCCCCCGGCCCCCCTCACAGACGGCTGGAGGGTGTACGATCGGACCAGCCGCACCCCGGGGAGAGTGGCTGGCAGGGAAGCCCTGGTGACGGCCGGTGCGAGATCGGCGCGGCTCGGCAGGACGGGACACGCTCAGCGAGAACCGGGCGCCCCGGCCGTACGCGGCCTACTGCCGCAGGGGGTCCGTCCCTCCAGACCAGGTCGGCCGGGCGGTACGGGCCGGACCCACGTACCCCCATGTGCGCGCGCGGCTGGAACTAT     
