# Supplementary material for: A simple method for data partitioning based on relative evolutionary rates
Source: PeerJ. 2018 Aug 28;6:e5498. doi: 10.7717/peerj.5498 (PMC6118207; doi:10.7717/peerj.5498)
Supplement: Data S1 — The datasets are provided in the PHYLIP format. [file peerj-06-5498-s002.zip › DataS2/AS2-8miss.phy]

17  4000
out     ATTTTGTGAATTTAATAAGGATCTGGACAATTTTGAACTATTAAAATACCCTTTATAAAAATTGAGTAATATGCGATGTGATATGAACCGTATATTCGTATGTTATTAATTATAATTGTATCATTGGTTTAGATACTACATTTTTACTAATAGTAAATTATAGAAAAATTTTAAATTCTTCTTATATCTTTTGGAAACCCATGCTATATTATTTATTTCACCACCTGTGTTACTAAAATAATAATTTTTTTAATAATTGTTTTGAATTGTGATTAGCTATCCTATTATAATTGATATTATAGACTAAGTTAAATATGTGCCGCGTTTAATTTATGTACCTGATATACGTAGATTCCATTTTATATAATAAAATTTAAGGTAAAAATCTAATGTAATTTCATTCTCAAATTTTTACCATAAACACACATTAGCAGCAATAGTGTAAACTACATCAACTTTAATCTAAATTGATATTTAACGTAATAATTAAAAGAATTTTTTAAAGTCTATCTTGTACTAAATTTATTCGTATCTTAAGTTAAAACTTAAAAATTTATATTATAGTTTTAAATAATTTAAAATTTACAATTGTTATATATATCATTGAAATATTCATGTGAAGAAATTATCTGTCGGTTTTAAAAGGAATATTAGAATAATTTGACTTCATTTACCTATGTTAAACATGCCTGAACTATATATAAAAGATTAGCTAACAACAAATCAAATTAACAATATAATCCATATCAGCAATTCGAATGAAGTAATTTCTAATATCTTAACTGAAATGCGACTTTACATATTAAGTCATATATTATTTAATATAGTTTGCTAAAATTATTAAAATTTGCATTATAGTACGTTTATTTTATTTTTTTTAATAATATATAATATCATTATTCTTTTAATTCACAAATTTACAAGAATCTAAAATTTAGACTAGTATTACAAATATAGAAGGGATGATGTTTTTTTATATATGTTGATTAATAATACATTGATACTCGGAACGCACCACGACGGACTGGTAATATTGTAAAAAACCATGCTTATAGATGTATCAACCAAAATTCACATAGAAACATAGTATATTAGATCAGGACAAACCGCGGTGCGCGTTGTGCATCGTTCGAATGTCTGTTAAACGTATCTTACTCTAATGATCCGTAACTCTAACGCCGGATTTGAACTTTAACTCATAAATTTCTGGCCGAATGGCTTACATAATACCGCCGAGTTTAATATGCGATCGCGCGATCCGATAAAAATCAACACTTCCTCGGAGGGTCCCTGTTCGTATCGTTCTATGTGAGTTAACATCTGAAGTTCTTAACCCCTGTTTTGAAACACTACATCTCCAAGCAATTTTATTAGTTCGTATGCTGTTTTCTTAAAATTTGACTAATTAACACAGTTATGACGTACGTAAATAGAATTGTAACCCGCCACGAAAGAGGGAGACCTAGTCGGAGTATCGAACACTCTCCAGGGATCAATCAGTTAATCCCAAGTAGTATTAATTTAGGTTACGCATAGGTTCTAAACCACTTTGTTCTTAAGGAAAACTATAAATCACGTTCGGTTCTGAAATAATATAACATAAGCACGTCTTAGAAGGTTGCTGCGCGCCCATATATATGCTCAGTTAGCATACTTGACGTTCCACATAAATCTGGCATAAGCGTTATACAATGTATAGCGCGGATACAAATGATAACTTACATATCGCTTGGTAGCTTAAATTTATATTAACGAGAGCCAACCACAGTTATCAAATGTGTTGAATAGTGCTTACAAGGGACCTCGTTGATATAGAAAAGCTACGACGATGTAACCACTACAATCAGAGGTCAAAACATGCATATTGTCGTCTCTTTCAGAACGACCAGTTGTTATTGGATTGATTATAGTATGCCGTCATAAGTGTATAGCCAGATTCATGCGTATTTTGCAGTCTTTATAGCACCATTAACTTAGTAAAAACTGGGGTCTGCCCGGAGCCGTGGGGGATCGCCGTTTGTGTCCTCATACCGTCTGCTCCAGGTAATGGCTCAACAGGACCCTGTCTCGCTAAGATGTAGGATCGGTCTAGCCTGTTGCACTCCTAGGTATGCCGTACATTCTGACGGCTACGCGGCGGTAGGTTACACCACAACCCTGCTATCAGAACCTAGCAGTCCAAGCGCACCACGCGCATCGCGACCCCTACCCGCTCCCTCAACGCGCGCTAATGTTAGGAACCTGATCGAGACATGCCGGTATGAGTTGCACGATTCGTCTGGTACGAATGGCTGTGATTGGGAGTTCGCGGCTCCCAGGCCTTAGAGACGACGTTGCCCCACGCGCCATAGCGAGGCTATTGGCGCTGGGCACCAGGCGAGGCAAGGGACCCTGTGTCCGTATCTATGGGCACACGGTTAACGGCCGATCCCCCCGACTGCGCGTAACCAACGATAACCGTACAGGCCTCCACTACCCAGAGATACGGTGGACTACCGGCGAGGTATCGGACGTGACTGTGCCCCGCCGGCTGCGTGTCGGCCACGTTGGGCTGAGGCCGCTGGCCCGTGCCCTCGGGCTTCATTTCTGTCGCGTCGCGCGCTCATTGACGCGACGTCGGATAGCGCTCAAACGGGGGCCATGCGTCAACCGCAGAGGCCTACCACGGCGCCGGAGCCTGCCCGGGCACGCCAACGAAGACGTCTGCTGCGAATTCACCGGTTCATCAGGACCGGGACTATTGTGGCTCTAGAAGCAGGGGCCAGCTGATTTGCCCCAACCATCCATAGCTTCCCCCCATCTAAGCTCAAGGGGGCTGGATGCGAACGGGCCGATCTCCCGGAGAGTTCCCGGGACCGACAGACATCTATTACGCGGTGCGACCCTGAGTGAGGGGCTGGCACTTCGATCGCGGTCTGTGCCAATCCGACGCATCCGAGGTAACCCGGGCGCCGCTCCATGGACAGGATTATGGCACGGTCGATATGGTCTTTTAGGTTACCACCCCGGACGCCCGGGGTGCACGCCGGACCTGTCCGGGCGCCGCGGTGCGCCGAGCCGACGGGTGCACCGGGATCGCCGGCGCAGTAAGCGCCGTGCGCGGCCACCTCCGGCCCCCCCGCCCGCGGAGCCGGCCCCGGCGGGGGGCCAGAGGCGCAGGCGGCTCTGCGCTCGCGCGGGCGGGCGACGAGAGACGCGAGCGCGGAAGTTCGTCCCGCGCTCGCCCCCCTGGCCCCGCGGCGGCCGGGGCCTGTCCCGGGATGATTCCCCCCCATGCGGCGCGGCGCGCTGGGCTGACGCGCCGACCGCGTTTGCCGGGATGCCCCCCGCCACGCGCCCGGGCAGGGGTGCCGCGGCCGCGCGTATGATGGCGCGCCCTGCTGGCGCTTCGGCGACGTGGCCGTGCAGGCCCCCAGTGCGAGGCCGGGTGTGTGGGCCGGGCCGGGTAAAGGTCCGGGGTTGCGCACGCGCCCACCCGGGTTTCCGCTGGACGGGCGGACGCCACCTGTGACGGGTCTGGAGGCAGGCCACCTGGGGGCGCCCTCGGCCGCCCGCGGCGCATACCGGGGCTGGCCACCGCTTTGCACAGTCGGAAGCCAATCAGGGTACGGCACGGGCGGAGCCGCGGGAGACCGGCCGCCGAGGTAAGGCCGGCGGCGGAGCCTAGGGCAGGTCGGGGGTCCTAGCGCCCGGGGGCGGCCCCGACGGCGGCTTGGAGTCCGCGGAGCCGCGAGGCGGTGTGGGTGACGCCCGCGCGGAGGGGCGCGTTCCTGGGGGCGGTGCGTTGAGGCGAGCGTCCGCGCGGGGACGGCGCCGGCCCGTCGCGCAAGAGCGCGCACGATCAGCCGACCGCGCGGTACGGCAGGGCGGCCGCGCGCCCCCTGGCGGCACGGCCGTCCGCCCAGCCGGCAGCCGCCGTGTCTCCTGGGTCCGGCCCCGGGCCCGCCCGAGGCCGGGCTCGAGCGGCGCGTCGGCGTGCCTCCGCCGAAGCCCAGTCCTC     
P       AATTTGTGAATTTAATAAGGATCTGGACAATTTTTAACTAATAAAATAGCCTTTAGAAAAATTGAGTAATTTGCGAATGGATATGAACCTTATATTCGTATGATATTAATATTGATTGTATCATTGGTTTAGATACTACATTTTTACTAATAGTAAATTATAGAAAAATTTTAAATTCGGCTTATATCTTTAGAAAACCCATGCAATATTATATATTTCACCACCAGTGTTACTAAAATAATAATTTTTTTAATTATTGTCTTGAATTGTGATTCGCTATCCTATTATAATTGATATTGTAGACTAAGTTAAAGATTTGCCGCGTTTAATGTATGTACCTGATATAGGTAGATTCCATTTTATATAATAAATTTTAAGGTAAAAATCAAATGTAATTTCGTTCTCAGATTATTACCATAAACCCACATTAGCAGCAATAGTGTAAACTATCTCAACTGTAATCTAAGCTGATATTTAACGTTATAATTAAAAGATTTTTTTAAAGTCTATCTTGTACTAAATATATTCGAATCTTAAGTTAAATCTTAAAAATATATATTATAATATTAAGTAATTTAAAATTTACGATTGTTATAAATATCATTGAAATATTCAAGTGAAGTAATTATCTGTCGGTTTTAAAATGAATATTAGAATAATTTGACTTCATTAACCTATGTTAAACATGCCTGAACTATATATAAAAGATTAGCTAACAACAAATCAAAGTAACAATATAATCCATATCAGCAATTCGATTGAAGTAATTTCTACTATGTTAACTGAAATGCATCTTTACATATTAAGACATATATTATTTAATTGAGTTTACTAAAATTATTTAAATTTGCATTATAGTACGTTAATTTTATTTTTTTAAATAATATATAATTTTATTATACTTATAATTCACAAATTTACAAGAATCTAAAATTTAGACTAGTATTACAATTATAGAAGGGATGATTTTTTATTGTATATGTTGATTTATAATACATTGATACTCGGAAAGCACCACGACGGACTGGTAACTTTGTAAAAAACCATTCTTATAGATGTACAAACCAAAATTCACATAGAAACGTCGTATAATAGCTCAGGACAAACCGCGGTTCGCGCTGTGCATCGCTCGAATGTCTGTTTAATGTATCTTCCTCTAACGGTCCGTAACTCGAACGTCGGTTTCAAAGTTTGTCTCATAAATTTCAGGCCGAAAGGATCACATAATACCGCTTGCTTTAATAAGCGATTTCGCGATCAGATACAAATCAACACTTCCTCGGAGGGTCACTGTTCGTATCGTTCTACGTGTGTTAACCACTGAAGTTCTTAACCCCTGTTTTGAAAGACAACATCTCCAAGCAATTACATTAGTTCGTATGCTGATTTCTTATAATTTCACTAATTAACACAGTAAGGACTTGCGTAAAAAGAATGGTAACCCGCCACGAAAGAGGGAGACCTAGTCCGACTATTGAACAGTGTCCAGGTAACTATCAGTTAATCCCAAGTAGTATTAATTTAGGTTATGCATAGGTTCTAAACGACTTTGTTTTTAAGGAAAACTATAAATCACGTTTGGTTCTGAAGTAAAATAACATAACCACGTCTTAAAAGGTGACTGCGCGCCCATATTTATGCTCTGTTGGTATACTTATCTTGTCACATAAATCTGGCATAAGAGTTATACAATTTATAGCGCGGCTAGAAATGATAACTTACATATCGCTTGGTAGCTTAAATTTATATTAGCTAGGGCCACCGACAGTTATCAAATGTGTTGAATAGTGCTGACAAGGGACCTCGTTGATATAGAAAGGCTGCGACGTTGTAACCACTACAATCACAGGTCAGAACACGCATATCGTCGGCTCTTTCAGAACGACCAGTTGTTATTTGATTAGTTATAGTATGCCGTAATAAGTGTATAGCCAGATTCATGCGTAGTTTGCAGTCATTATAGACCCATTAACTTGGTAAAAACTCGGGTCTGCCCGAAGCTGGGGTGAATCGCCGTATACGTCCTCATACTGTCTGCTCCAGGTAGTGGCTCAAAAGGGCCCTGTCTCGCTCAGATGTAGGATCGGTCTACCCTGTTACACTCCTAGGTATACCGTACATTCTGACGGATACGCGGCGATAAGTTACACCACAACCCTGCTATCAGAACCTCGCAGTTCAAGCGCAGCACGCGCCTCGAGACCCCTACCCGCTCCCTCAACGCGCGGTAATGATGCGAACCTGATCGAGACATTCCGGTATGCGTTTCATGATTTGTCTGGTACGAATGACTGTGATTGGGAGTTAACGGCTCCCAGGTCTTACAGACGACGTTGTCCTAGGCGCCATAGCAAGGCCATGGGCGCTGGACAACAGGCGAGGCAAGGGACGCTGTGTCCGTGCTGATGGGCACACGGATAGCGGCTCCCCCCCCCGACTGCGTGTCACCAACCCTAACCGTACGGGCCGCCACTACCCAGAGAAACGGTGGGCTACCGGCGAGGTATCGGAAGCGACTGTGCCCCGCCGGGTGCGTGTCACTCACGTTGGGCTGATGCCGCTCGCCCCTGCCCTCGCGCTTCATCTCTGTCGCGTCGCGCGCTCATTAACGCGACATCGGATACCGCTCAAACGGGGTGCGTGCATCAAGCGCAGAGGCCTACGAAGGCGCCCGAGCCGGGCCGCGCGCGCCAACGAAGACGTCTGGTCCGAATTCACCCGTTCATCAGGACCGGGCGTATAGTGGCTCTGGCACCAGGGGCCAGCTCACCTGCCCAAAGCATCCATAGCTTCCCCCCAGCTAAGCTCAAGGGGGCTGGATGCGCACGAAGCGATCTCCCAGAGAGTTCCCGGCACCGACCGACATCTGTTACGGGGCGCGTGCCTGAGTGGGGGCTTGGCACTTCGATCGCGGCCTGTGCCAATACGGCCCATCCGAGGTAACACCGGCGCCGCTCCATGCACAGGATTATGCCATGGTCGATATGGTCTGTTAGGCTACCACCCCGGACGGCCAGGGGGCACGCGGGACCTGTCCTGCCGCCGCGGTGCGCCGTGCCGACGCGTGCACCGGGGCCGCCGGCGCAGTAAGCGCCGTGCGCGGCGACGTCGCCCCCCCCCGCCCGCGGGGCCGGGCCCGGCGGGGGGCCAGCGGGGCCGGCGGCTTTGCGCGCGCGCGGGGGGGCGAGGAGAGACGCAAGCGCCGAAGATCGTCCCGCGCTCGCCCCCCTGGTCCCGCCACGGCCGGCGCGTGTCCCGGGCTGATTCCCCCGAGTGCGGCGCGGCGCGCTGGGCTGACGCGCCGAGCGCGTTCGCCGGGATGCCAGCCCCCACGCGCCCGGGCAGGGGTGCCGCCGCCGCGCGTATGATGCCCCGACCTCCTGGGCCCTCCGCGACGTGGGCTGGCAGGCCCCCAGCGCGTGGCCCGGTCTGTGGGCCGGTCCGGGTAGAGGTCCCGGGTTGCGCACCCGCCCACCCGGGATTCCGCTCGACGGGCGCACGCCACCTGTGCGGGGTCTGGACGCAGGCCACGTGCGTGCGCCCTCCGCCGCCCGCGGCGCATACCGGGGCTCGCCAGCGGTTTGCACAGTCGGAAGCCAATCAGGGTACGCCACGGGCGGCGCCGCCGGAGACCGGCCGCCGAGGTAAGGCCGGGGGGGGAGCCTGGGGCAGGCTGGGGGTCATAGCGCGCGGGCGAGGCCCCGACGGCGGCCAGGAGGCCGGGGGGCCGGCAGCCGGTGTGCGTGCCGGCCGCGCGAAGGGGGCCGTTCCTGGGGGCGGTGCCTTGACGCGAGCGTCCGCGCGGGGCCGGGGCCCGCCAGGCGCGCAAGTGCGCGGACGGGCGGCGGACCGCGCGGTCCGACAGGGCGGCCGCGGGCCCCCTGGCGCCACGCCCGTGCGCCCCGCGGGCAGCCGCCGTGTCTCCAGGGTCCGCCCCCGGGCCTGCCCGAGGCGGAGCTCGCTCGGCGGGTCGGCGTGCCGCCGCGGAGGCGCAGTTCTC     
O       AATTTGTGAATTTAATAAGGATCTGGACAATTTTTAACTAATAAAATAACCTTTATAAAAATTGAGTTATTTGCGAAACGATATGAACCATATATTCGAATGTTATTAATTATATTTGTATCATTGGTTTAGATACTACATTTTTACTAATAGTAAATTATAGAAAAATTTTTAATTCGTCTAATATCTTTTGGAAACCCTTGCAAAATTATTTATTTCACCACCCGTGTTACTAAAATAATAATTTTTTTAATTATTGTTTTGAATTGTGATTAGCTATCCTATTATAATTGATATTATAGACTAAGTTAAATATTTGCCGCGTTTAATATATGTACCTGATATCAGTAGAGTCCATTTTATATAATTAACTTTAAGGTAAAAATCTAATGTAATTTCATTCTCAATTTGTTACCATAAACACTCATTAGCAGCAATAGTGTTAACTACGTCAACTCTAATCTAAAATGATATTTAACGTAATAATTAAAAGAATTTTTTAAAGTCTATCTTGTACTAAATATATTCGCAACTTAAGTTAAAACTTAAAAATATATATTATCGTATTAAATAATTTAAAATTTACAATTGTTATATATATCATTGAATTATTCAAGTGAAGGAATTATCTGTCGGTTTTAAAATGAATATTATAATAATTTGACTTCATTCATCAATGTTAAACATGCCTGAACTATATATAAAAGATTAGCTAACAACAAATCAAAGTAACAATATAATCCATATCAGCAATTCGACTGAAATAATTTCTATTATCTTAACTGAAATGCCGCTTTACATATTAAGACATATATTATTTAATAGAGTTTACTAAAATTATTTAAATTTGCATTATAGTACGTTTATTTTATTTTATTTAATAATTTATAATATAATTATACTTCTAATTCACATATTTAAAAGAATCTAAAATTTAGACTAGAATTACAATTATAGAAGGGATGATATTTTATTATATATGTTGATTAATAATACATTGATACTCGGAAAGCACCACGACGGACTGGTAATTTTGTAAAAAACCATTCTTAAAGATGTACCAACCAAAATTCACTTAGAAACATAGTATAATAGTTCAGGTCAAACCGCGGTACGCGCTGTGCATCGATCGAATGTCTGTTTAAAGTATCTAACTCTCCCGATCCGTAACTCCAACGACGGGTTCAAATTTTATCTCATTAATTTATGGCCGAGAGGATTACATAATACCGCGGTATGTAATAAGCGATTGCTCGATCAGATACAAATCAACACTTCCTAGGAGGGTTCCTGTTCGTATCGTTCTACGTGCGTTATTACCTGAAGGTCTTAGCCCCTGTTTTGAAATACTACATCTCCAAGCAATTACATTAGTTCGTATGCTGTTTTCTTAAGTTTTAACTAGTGAACAGAGTAACGACGTACGCAAAGAGAATCATAACCCGCCACGAAAGAGGTCGACCTAGTCAGACTATCGAACAGAATCCTGGCATCAACCAGTTAATCCCAAGTAGTATTAATTTATGTTAAGCATAGGCTCTAAACAACTTTGTTTTAAAGGAAAACTATAACTCACGTTTGGTTCTGACATGAAATAACATAACCACGTCTTAAAAGGTGCCTGCGCGCCCCTATAAATACTCTGTTAGGAAACTTATCCTATCACAAAAATCTGGCATAAGGGTTATACAATGGATAGCGCGGATAGAAATCATATCTTACATATCGCTTGGTAGATTATATTTATATTAACGAGAGCCAACGACAGTTATCAATTGGGTTGAATAGTGATTACAAGGGACCTCGTTGATATAGAAAGGCTACGATGGTGTAACCACTACAATCACAGGTCAGAACAGGCATATCGTCGCCTCTTTCAGAACGACCAGTTGTTAGTCGATTGCTTATAGTATGCCGTCATAAGTGTATAGCCAGATTCGTGCGTAGTTTGCAGTCATTATAGTTCAATTAACATGGTAAAAACTCGGGTTTGCCCGTAGCGGGGGGTGATCGCCGTTTGTGTCCTCATACTCACTGCTCCAGGTACTGGCTCAAAAGGTCCCTGTCTCGCTAAGATGTAGTATCGGTCTAGACTGTTGCTTTCCTAGGTATGCCGCACATTCTGACGGATACGCGGCGGTACGCTACACCACAACCCTGCTATCAAAACCTAGCAGTGCAACCGCACCACGCGCCTGGGGACCCCTGCCCGCTCCCACAAAGCGCGGTAATGATGGGAACCTAATCGAGACATTCGGGTATTTCTTTCATGATTAGTCTGGGACGAATGGCTGTGACTGGGAGTTAACGGTTCCCAGGCTTCAGAATCCACGTTCCCCCATGAGCCATAGCGAGACCATGGGCGCTGGGCAACAGGCGAGGCCAGGGACCCTGTGTCCGTCTCGATGGGCACACGGTTAACGGTACCCCGCCCCGACTGCGTGTAACCAACGCTAAACGTACGGGCAGCGACTACCCAGAGAGACGGTGGGGTATCGGCGAGATATCGGAAGGGACTGTGCCCCTCCGGGTGCGTTTCTGTCACGGTGGGGTGACGCCGCTTGCCGGTGCCCTCGCGCTTGATCTCTGTCCCGTCGCGTGCTCATTGTCGCGCCTTCGGATAGCGCTCAAACGGGGGGCTTGCGTCAACCGCAGAGGTCTACGACGGCGCCCGAGCCAGGCCACGCGCGCCAACGAAGACGTCTGCTGCGAATACAGCAGTTCATCAGGACCGGCGCTTTCGTGGCTCTTGGAGCAGGGGGCAGATGACTTGCCCGAACCATCCAGAGCTCCCCCCCAGCTAAGCTCAAGGGGGCTGGATGCGCACGGAGCGATTTCCCCGAGAGTTCCCGGGACCGACGGACATCTTTTACGGGGAGGGACCCCGAGTGAAGGCTTGGCACTTGGATCGCGGTCTGTTCCAATCCGTCTCATCCTAGCTAAACGCGGAGCCACTCCATGGTCAGGATTATGGCAAGGTCGATATGGTCTTTTAGGCTACCATCGCGGGCGCCCAGGGTGCACGCGGGACCTGTCCGGCCGCCGCGGTGCGCCGACCCGACGGGTGCACCGGGCCCGGCGGCGCAGTAAGCGCCGTGCTCGCCCACGTCCCCCCCCCCCGCCCGCGGGGCCAGGCCCGGCGGGCGGCCAGCGGCCCCGGCGCCTCCGCGCGCGGGCGGGCGGGCGAGGATGGACGCAAGCGCCGCTGTTCGTCCCGCGCCCGGCCCCGTGGTCCCGGCGGGGCCGGCGCTTGTCCCCGGGTGATTGCCCCCCGTGCGGCGGGGCGCGCTGGGCTCACGCGCTGAGCGCGTTCGCCGGGATGCCACCCGCCACGCGCCCGGGCAAGGGTGCCGCCGCCGCGCGCATGATGGCGCGCCCTGCTGCCCCTCCGGCGACGTGGGCTAGCAGGCCGCCAGTGCCAGGCCAGGTCCGTGGGCCGGACCGGGTAACGGTCCGGCGTTGCCCACCCGCCGACCCGGCATTCCGTTCGACGGGCGGACGCCACGTGTGAGGGGTCTGGACGAAGGCCACCTGCGGGCGCCCTCCGCCGGCGTGGGCGCACACCGGGGCTAGCCAACGATTTGCACAGTCGGAAGCCAATGAGGGCACGGCACGGGCGGCGCTGCGGGAGACCGGCCGCCGAGGTATGGCCGGCGGGGGAGCCTAGGGCAGGCGGAGGGTCCTAGCGCCAGGGCGGGGCCCCGACGGCGGCTCGGAGCCCGCGGGGCCGGGAGACGGTGTGCGTGGAGTCGGCTCGAAGGGGGACGTTCCTGGCGGCGGTGCCTTGACGGGAGCGTCCGCGCGGGGCCGGTGGCGGCCCGCCGCTAAAGATCGCGCACGGTCGGCCGAGGGCGCGGTACGACAGGGCGGCCGCGGGCCCCCTGGCGGCACGCCCGTTCGCCCAGCGGGCAGCCGCCGTGTCTCCTGGGTCCGGCCCCGGGCCGGCCCGAGCCAGTGCTCGATCGGCGCGTAGGCCTCCCGCCGCCGACGCTCAGTCCTC     
N       AATTTGTGAATTTAATAAGGATCTGGACAATTTTGAACTAGTAAAATATCCTTTACAAAAATTGAGTAATCTGCGATCTGATATGAACCTTATATTCGTATGATATTAATTATCTTTGTATCATTGGTTTAGATACTACATTTTTACTAATAGTAAATTATAGAAAAATTTTTAATTCGTCTAATATCTTTTGTAAACCCTTGCAATATTATATATTTCACCACCAGTGTTACTAAAATAATAATTTTTTAAATTATTGTCTTGATTTGTGATTAGCTATCCTATTATAATTGATATTGTAGACTAAGTTAAAAATATGCCGCGTTTAATTTATGTACCTGATATGTGTAGATTCCATTTTATATAATAAATTTTAAGGTAAAAATCAAATGTAACTTCATTCTCAAAATTTTACCCTAAACACTCATTAGCAGCAATAGTGTAAACTAATTCAACTTTAATCTAACCTGAAATTTAACGTTATAATTAAAAGATTTTTTTAAAGTCTATCTTGTACTAAATTTATTCGAAGCTTAAGTTTAAACTTAAAATTATATATTATAATATTAAGTAATTTAAAATTTACAATTGTTATAAATATCATTGAAATATTCAAGTGAAGCAATTATCTGTCGGTTTTAAAACGAATATTATAATAATTTGACTTCATTTATCGATGTTAAACATGCCTGAACTATATATAAAAGATTAGCTAACAACAAATCAAATTAACAATATAATCCATATCAGCAATTCGAATGAAATAATTTCTAATATCTTAACTGAAATGCTTCTTTACATATTAAGACATATATTATTTAATAAAGTTTTCTAAAATTATTAAAATTTGCATTATAGTACGTTAATTTTATTTTGTTTAATAATTTATAATATCATTATGCTTGTAATTCACAAATTTACAAGAATCAAAAATTTAGACTAGTATTACAATTATAGAAGGGATGTTTTTTTATTATAGATGTTGATTTATAATACAATGATACTCGGAATGCACCACGACGGACTGGTAATATTGTAAAAAATCTTGCTTTAAGATGTACGAACCAAAATTCACATAGAAACCTAGTATAATAGTTCAGGTCAAACCGCGGTCCGCGCTGTGCATCGATCGAATGTCTGTTTAATGTATCTATCTCTTACGATCCGTAACTCAAACGTCGGGTTGGAAGTTTGCCTCATAAATTTTTGGCCGAGAGGATTACATAATACCGCGTCTTTTAATTAGCGATTGCGCGATCTGATAAAAATCAACACTTCCTAGGAGGGTACCTGTTCGTATCGTTCTACGTGAGTTAATAACTGAAGTTCTTAACCCCTGTTTTGAAACACTACCTCTCCAAGCAATTATATTAGTTCGTATGCTGTTTTCTTAACTTTTGACTGGTTAACAAAGTAAAGACATTCGGAAAGTGAATCATAACCCGCCACGAAAGAGGGTGACCTAGTCTGAATATTGAACATACTCCAGGCAGCAATCAGTTAATCCCAAGTAGTATCAATTTAGGTTAGGCATAGTTTCTAAACAACTTTGTTTTCAAGGAAAACTATAAATCACGTTTGGTTCTGAAATTAAATAAGATAACCACGTCTTAAAAGGTCTCTGCGCGCCCTTATAAATTCACAGTTAGAATACTTCTCTTGCCACAGAAATCTGGCATAAGTGTTATACAGTGTATAGCGCGGCTAGAAATAATAACTTACAAATCGCTAGGTAGTTTAAATTTATATTAACGAGGGCCACCAACAGTTATCAATTGCGTTTAATTGTGATTACAAGGGACCTCGTTGATATAGAAACGCTACCATGCGGTAACCACTACAATCAGAGGTCAAAACATGCATATCGTCGTCTCTTTCAGAACGACCAGGTGTTATTTGATTTATTATAGTATGCCGTCATAAGTGTATAGCCAGATTCATGCGTAGTTTGCAGTCATTATAGCACAATTAACTTCGTAAAAACTTGGGTCTGCCCGTAGCCGGGGAGAATCACCGTTTCCGTCCTCGTACGTTCTGCTCCAGGTAGTGGCTCAATAGGGCCCTGTCTCGCTAAGATGTAGGATCGGTCCAGCCTGTTTCATTCCTAGTTATGGCGTACATTCTGAGGGATACGCGGCGGTAAGATACACCACAACCCTGCTATCAGAACCTAGCAGTCCAAGCGCACCGCGCGCATGGCGACCGCTTCCCGCTCCCTCAACGCGCGCTAATGATCGGAACCTCATCCAGACATACCGGCATGCCTTTCATGATCTGTCTGGGACGAGTGGCTGTGATTGGGAGTTACCCGCTTCCAGGCATTAGAGACGACGTTCCCCCAGGCGCCATAGCGAGGCAATCGGCGCTGGGCAACAGCCGAGGCGAGGGACCCTGTGTCCGTACCGATGGGCACACGGATAGCGGCCCGTCCCCCCGACTGCGTGTAACCAACTCTAACCGTACGGGCCGCAACTACCCAGAGAAACGGTGGGCTATTGGCGAGGTATCGGTCGGGCCTGTGCCCCTCCGGGTGCGTTTCTCTCACGATGGGTTGATGCCGCTAGCGCCTGCCCTCGCGCTTAATATCTGTCGCGTCGCGCGCTCATTGGCGCGACTTCGCATAGCGCTCAAACGGGGCGCATGCGTCAACCGCAGAGGCCTAGGAAGGCGCCTAAGCCGGGCCGAGCGCGCCAACGGAGACGTCTGCTGCGCATTCACCTGTTCATCAGGACCGGCGCTATGGTGGCTCTTGAAGCAGGGGGCAGATGACCTGCCCCAACCATCCATAGCTTCCCGCCAGCTAAACTCAAGGGGGCTGGATGCGCATGGACCGATCTCCCCGAGAGTTCCCGGGTCCGACAGCCATCTGTTCCGGGGAACGTCCCTGAGTGAGGGGTTGGCACTTGGATCGCGGTCTGTGCCAATCCGGCTCATCCGAGCTAACGGCGGCGACCGTCCATGGGCAGGATTATGTCACGGACGATATGGTCCTTTAGGATACCATCCCGGGCGCCCAGGGTGCACGCGGGAGCTGTCGGGCCGCCGCGGCGCGCCGAGCTGACGCGTGCACCGGGCGCGCCGGCGGAGTAAGCGCCGTCCGCGGCCACGTAGGTCACCCCCGCCCGCGGGGCCGGCCCCGGCGGGGGGCGACCCGGGGCGGCGGCTCTGGGCGCGCGCCGGCGGGCGACGAGGGAGGCAAGCGCGGAAGTCCGTCCCGCGCTCGGCCCCCTGGCCCCGCCGAGGCCGGGGCCTCTCCCTGGGTGATTCCGCCCGGTGCGGCCCGGCGCGCTGGGCTGCCGCGCCGAGCGCGTTCGCCGGGACGCCAGCCGCCACGCGCCCGGGCACGGGTGCCGGCGCCGCGCGGATGATGGCGCGCCCTGCTGGGCGGTCGGCGACATGGGCTTGCAGGCCCCCAGTGCGAGGCCCGGTCGGTGGGCCGGTCCGGGTAACGGTCCGGGGTTGCGGACCCGCCCACCAGGCATTCCCCTGGACGGGCGGACTCCACCTGTGAGGGGTCTGGACGCAGGCCACCTGCGGGCGCCCTCCGCGGCCGGCGGCGCACACCGGGGCTAGCCACCGGTTTGCACAGTTGGAAGGGACTCAGGGTACGGCACGGGCGGCGCCCCGGGAGACCGGCAGCCGAGGTAAGGCCGGCGGCGGAGCCTAGGGCAGGCTGGGGGTCCTAGCGCCCGGGCGGGGCCCCGACGGCGGCTTGTGGCCCGCGGGGCGGCGAGCCGGTCTGCGTGCCGACCGCGCGTAGCGGGACGTTCCTGGGGGCCGTGCCTTGACGCGAGCGTGCACGCGGGGACGGGGCCGGCCCGGCGCGCAAGCGCGCGCACGGTCAGTCGACGGCGCGGTACGACAGCGCGGCCGCGGGCCCACTGGAGGCACGCCCGTGCGCCCAGCCGGCACCCGCCGTGTCCCCCGGGTCCGCCCCCGGGCCGGCCCGAGGCGGCGCTCGATCGGCGCGTCGGCCTACCGCCGCGGACGCTCAGTCCTC     
M       ATTTTGTGAATTTAATAAGGATCTGGACAATTTTTAACTATTAAAACATCCTTTACAAAAATTGAGTAATTTGCGAGAGGATATGAACCATATATTCGAATGATATTAATTATATTTGTATCATTGGTTTAGATACTACATTTTTACTAATAGTAAATTATAGAAAAATTTTTAATTCGGCTTATATCTTTTGTAAACCCTTGCCATATTATATATTTCACCACCCGAGTTACTAAAATAATAATTTTTTAAATTATTGTATTGAATTGTGATTAGCTAGCCTATTATAATTGATATTATAGACTAAGTTAAATATATGCCGCGTTTAATATATGTACCTGATATGTGTAGATTCCATTTTATATAATAAATTTTAAGGTAAAAATCGAATGTAATTTCATTCTCAATTTGTTACCATAAACACGCATTAGCAGCAATAGTGTAAACTATATCAACTCTAATCTAAACTGATATTTAACGTAATAATTAAAAGATTTTTTTAAAGTCTTTCTTGTACTAAATTTATTCGGAACTTAAGTTAAAACTTAAAAGTATATATTATTTTATTAATTAATTTAAAATTTACAATAGTTATACATATCATTGAATTATTCAAGTGAAGTAATTATCTGTCGGTTTTAAAATGAATATTATAATAATTTGACTTCATTAATCTATGTTAAACATGCCTGAACTATATATAAAAGATTAGCTAACAACAAATCAAAGTAACAATATAATCCATATGAGCAATTCGCATGAAATAATTTCTACTATATTAACTGAAATGCATCTTTACATATTAAGACATTTATTATTTAATCTAGTTTTCTAAAATTATTAAAATTTGCATTATAGTACGTTAATTTTATTTTGTTTAATAATTTATAATTTCATTATACTTATAATTCACAAATTTAAAAGAATCTAAAATTTAGACTAGGATTACAATTATAGAAGGGATGATATTTTCTTATAGATGTTGATTTATAATACAATGATACTCGGAATGCACCACGCCGGACTGGTAATCTTGCAAAAAAGCATTCTTAGAGATGTACGAACCAAAATTCACATAGAAACATAGTATAATAGGTCAGGTCAAACCGCGGTACGCGCTGTGCATCGATCGAATGTCTGTTTAATGTATCTAACTCTAACGATCCGTAACTCAAACGTCGGATTCTAAGTTTAGCTCATAAATTTATGGCCGAGAGGATTACATAATACCGCGGAATTTAATTAGCGATTGCTCGATCCGATAAAAATCAACACTTCCTAGGAGGGTGCCTGTTCGTATCGTTCTACGTGTGTTAATGGCTGAAGGTCTTAACCCCTGTTTTGAAATACTACATCTCCAAACAATTAGATTAGTTCGGATGCTGGTTCCTTAATTTTTTACTAGTTAACAAAGTAATGACTTACGCAAAGAGAATCTTAACCCGCCACGAAAGAGGGTGACCTACTCCGAGTATTGAACATTCTCCAGGGAGCCATCTGTGAATCCAAAGTAGTATTAATTTAGATTATGCAAAGGTTCTAAACAACTTTGTTTTAAGCGAAAACTATAAATTACGTTGGGTTCTGAAATTAAATAACATAACCACGTCTTAAAAGGTAGCTGCGCGCCCAGATAAATACTCAGTTAGTATACTTTTCGTGCCACAGAAATCTGGCATAAGGGTTGTACAATGTATAGCGCGGCTAGAAATAATACCTTACAAATCACTTGGTAATTTATATTTATATTAACGAGGGCCATCGACAGTTATCAAATGTGTTTAATAGTGATTACAAGGGACCTCGTTGATATAGAAAGGCTACGAAGGAGTAACCACTACAATCATAGGTCATTACATGCATATAGTCGTCTCTTTCAGAACGACCAGTTGTAATTAGATTGATTATAGTATGCCGTGATAAGTGTATACCTAGATTCATGCGTAGTTAGCAGTCATTATAGTTCGATGAACATGGTAAAAACTAGGGTCTGCCCGGAGCACGGGTGAATCGCCGTTTGCGTCCTCATACGTGCTGCTCCAGGTAGTGGCTCAATAGGGCCCTGTCTTGCTTAGATGTAGGATCGGTCTATCCTGTTCCATTCCTAGGTGTGCCGTACATTCTGACGGGTACGCGGCGGTAAGCTACACCACAACCCTGCTCTCAGAACCTAGCAGGCCAAGCGCATCACGCGCATAGCGACGCCTTCCCGCTCCCGCAACGCGCGGTAATGAACGCAACCTGATCAAGACATTCCGGTATGACTTTCATGATTGGTCTGGGACGAGTGCCTGTGATTGGGAGTTAACCGATTCCAGGGCTTAGATACCACGTTCCCCCATGCGCCATAGCGAGGCAATCGGCGCTGGGCAACATGCGAGGCTAGGGACTCTGTGTCCGTCTTGATGGGCACACGGGTAACGGGCCCCCCCCCCGACTGCGTGTAACCAACGTTAACCGTACGGGCCTCTACTACCCAGAGAAACGGTGGGCTATCGGCGAGGTATCGGATGGGACTGTGCCCCTCCGGGTGCGTATCTGTCACGTTGGGCTGAGGGCGTTCCCCCCTGCCCTAGCGCTTCATCTCTGTCGCGTCGCGCGCTCATTGGCGCGACATCGGATAGCGCTCAAACGAGGTGCTTGCCTCAACCGCAGAGGACTACGACGGCGCCCGAGCCGGCCCGAGCGCGCCAACGAAGACGTCTGCTGCGGATTCATCTGTTCATCAGGTCCGGCTCTATGGAGGCTGTCCCAGCAGGGGCCAGTTGACCTGCCCGAACCATCCATAGCTTCCCCCCACCTAACCTCAAGGGGGCTGGATGCGGACGGAGCGATCTCCCGGAGAGTTCCCGGGCCCGACAGACATCGGTTGCGGGGGTCGTCCCTGAGTGAGTGCATGGCACTTGAATCGCGGTCTGTGCCAATCCGGCTCATCCAAGCTAACCGCGGCGCCGCTCCATGACCAGGTTTATGGCACGGCCGATATGGTCTCTTAGGTTACCATCTCGGGCGCCCAGGGTGCACGCAGGACCTGTCCGGCCGCCGCGGGACGCCGACCTCAGGGGTGCACCTGGCCCGCCGCCGCAGTAAGCGCCGTACCCGGCCACGTACGACCCCCCCGCCCGCGGGGCCGGGCCCGGCGGCGGGCCAGTGGGTCCGGCGGCTCTGCGCGCGCGCGGGCGCGCGATGAGAGATGCAAGCGCCGAAGTCCGTCCCGCGCTCGGCCCCCTGGTCCCGCGCTGGCCGGGGCCTGGCCCGGGGTGATTCCGCCCCGTGCGGCGCGGCGCGCTGGGCTGCCGCGCAGAAAGCGTTGGCCGGGATGCCACCTGCCACGGGCCCGTGAAAGGGTACCGCCGCCGCGCGGATGATGACGCGGCCTGGTGTGGCCTCGGTGACATGGGCTTGCAGGCCCCGAGTGCGAGGCACGGTCTGTGGGCCGGTCCGGGTAAGGGTCCCGGGTTGCGCACGCGCCCACCAGGCATTCCGCTCGACGGGCGGACGCCACCTGTGCGGGGTCTGGAGGCAGGCCACGTGAGGGCGCTCTCCGCCGCCGGGGGGGCATACCGGGGCTAGCCACCGGTTTGCACAGTCGGAAGCGACTCAGGGTACGCCACGGGCGGCGCCACGGGAGACCGCCGGCCGAGGTAAGGCCGGCGGGGGAGCCTGGGGCAGGGTCGGGGTCCTAGCGCCCGGGCGGGGCCTAGACGGCGGCTTGGCGCGCGCGGGGGCGCGAGTCGGTTTGCGTGACGGCCGCGCGTAGGGGGACGTTCCTGGGGGCACTCCCTTGACGGGAGGGTCCGCGCGGGGACGGGCCCGGCCCGCCGCTCAAGTGCGCGCACGGTCAGGCGACGGCCCGGTACGACGGGGCGGCCGCGCGCCCTCTGGCGCCACGCCCGTCCGCCCACCGGGCAGCCGCCGTATCGCCTGGGTCCGGCCCAGGGCCTGCCCGAGGCCGAGCTCGGTCGGCGCGTCGGAGGGACGCCGCGGACGCGCAGTCCTC     
L       AATTTGTGAATTTAATAAGGATCTGGACAATGTTTAACTATTAAAATACCCTTTATAAAAATTGAGTAATTTGCGAAATGATATGAACCATATATTCGATTGATATTAATAATACTTGTATCATTGGTTTAGATACTACATTTTTACTAATAGTAAATTATAGAAAAGTTTTGAATTCGTCTTATATCTTTAGGAAACCCGTGCTATATTATTTATTGCACCACCTGTGTTACTAAAATAATAATTTTTTCAATTATTGTTTTGAATTGTTATTGGCTAGCCTATTATAATTGATATTATAGACTAAGTTAAATATGTGCCGCGTTTAATATATGTACCTGATATATGTAGATTCCATTTTATATAATAAAATTTAAGGTAAAAATCGAATGTAAATTCATTCTCAAATTTTTTCCATAAACTCTCATTAGCAGCAATAGTGTAAACTAAATCAACTTTAATCTAAATTGATATTTAACGTTATAATTAAAAGATTTTTTTAAAGTCTATCTTGTACTAAATATATTCGTAACTTAAGTTTAAACTTAAAAATTTATATTATTTTCTTAAATAATTTAAAATTTACAATAGTTATATATATCATTGAACTATTCAGGTGAAGTAAATATCTGTCGGTTTTAAAATGAATATTATAATAATTTGACTTCATTTATCAATGATAAACATGCCTGAACTATATATAAAAGATTAGCTAACAACAAATCAAAGTAACAATATAATCCATATCAGCAATTCGATTGAACTAATATCTACTATATTAACTGAAATGCAACTTTACATATTAAGACATCTATTATTTAATAGAGTTTTCTAAAATTATTAAAATTTGCATTATAGTACGTTTATTTTATTTTGTTTAATAATATATAATGTTATTACGCTTTTAATTCACAAATTTACAAGAATCAAAAATTTAGACTAGTATTACAATTATAGAAGGCATGTTTTTTTCTTTTATATGTTGATTAATAATACAATGATACTCGGAAAGCACCACGCCGGACTGGTAAAATTGTAAAAATTCATACTTATCGATGTAGCAACCAAAATTCACATAGAAACCAGGTATAATAGCTCAGGACAAACCGCGGTACGCGCTGTGCATCGCTAGAATATCTGTTTAATGTATCTAACTCTAACGATCCGTAACTCAAACGCCGGATTCAAAGTTTAACTCATAAATTTATGGCCGAAAGGATTACATAATACCGCCTATTATAATAAGCGATTGCGCGATCAGATAAAAATCACCACTTCCTAGGAGGGTACCTGTTCGTATCGTTCTACGTGAGTTAATTACTGAAGGTCTTAACCCCTGTTTTGAAATACTACATCTCCAACCAATTACATTAGTTCGTATGCTGATTTCTTATATTTTGACTTGTTAACATAGTAATGACGTACGAAAAATGAATCATAACCCGGCACGAAAGAGGGTGATCTAGTCTGAGTATAGAACAAATTCCTGGTAACAATCAGTGAATCCATAGTAGTATTAATTTAGGTTATGCATAGGTTCTAAACAACTTTGTTTTAAAGGAAAACTATAAATCACGTTTGGTTCTGAATCGATATAACATAAAGACGTCTTAAAAGGTGGCTGCGCGCCCTTATAAATGCTCGGTTCGTATACTTTTCGTACCACAGAAATCTGGCATAAGCGTTTTACAATTAATAGCGCGGCTAGAAATCAGAAATTACATATCGCTAGGTAACTTACATTTATATTAACGAGGGCCACCCACAGTTATCAAGTGTGTTTAATAGTGATTACAAGGGACCTCGTTGATATAGAAAGGCTACGACGAAGTAACCACTACAATCATAGGTCAGAACATGCATATCGTCGTCTCTTTCAGAACGACCAGTTGTTATTAGATTGATTATAGTATGCCGTAATAAGTGTATACCCAGATTCCTGCGTAGTTTGCAGTCATTATAGTTCAATTAACTTAGTAAAAACTTGGGTCTGCCCGGAGCAGGGGTTAATCCACGTTTGGGTCCTCCTACTGTCTGCTCCAGGTAGTGGCTCAATAGGGCCCTGTCTCGCTAAGATGTAGGATAGGTCTGCCCTGTTCCATTCCTAGTTATGGCGTACATTCTGGGGGATACGCGGCGGTAAGTTACACCACAACCCTGCTATCAGAACCTGGCAGCGCAAGCGCACCACGCGCATGGAGACGGCTGCCCGCTCCCTCAACGCGCGGTCAGGATCGTAACCTGATCCAGACATTCCGGTATGTCTTTCATGATTTGTCTGGGACGAATGCCTGTGACTGGGAGTTAACAGCTTCCAGGCCTTCGAGGCAACGTTTCCCCAAGCGCAATAGCGAGGCAATCGGCGCTGGGCAACAGGCGAGGCAAGGGACCCTGTGTCCGTCTCGATGGGCACACGGTTAACGGCCCCCCGCCCCGACTGCGAGTAACCAACGCTAACTGTACTGGCCGCCACTACCCAGAGAAACGTTGGGCTATCGGCGAGGTATCGGATGTGACTGTGCCCCTCCGGATGCGTCTCTGTCACGGTGGAATGAGGACGCTCACTCATGCCCTCGCGCTTAATCTCTGTCTCGACGCGCGCTCATTCCCGCGACGTCGCATAGCGCTCAAACGGGGTGCATGCTTCAAGCGCAGAGGTCTACGAGGGCGCCCGAGCCGGTCCGGGCGCGCCAACGGAGACGTCTGATGCGCATTCACAGGTTCATCAGGACCGGCGCTTTCGTGGCACTTGCAGTAGGGGACAGCTGACCTGCCCAAACCATCCATAGCTTCCCCCCAGCTAAGCTCAAGGGGGCTGGATTCGTACGGTCCGATCTCCCAGAGAGTTCCCGGGTCCGACAGCCATCCGTTCCGTGGGGCGCCTCTGAGTGAGGGCTTGGCACTTGGATCGCGGTCAGTGCCCATCCGGCTCATCCGAGCTAAGCGCGGCGCCGCTCCATGCTCAGGCTTATGCCACGGACGATATGGTCTTTTAGGTTACCACCCCGGCCGCCCAGGGTGCACCCGGGACCTGTCCGGCCGCCGCGGTGCGCCGCGCTGACAGGTGCACCCGGCCCGCCGCCGCAGTAAGCTCCGTGCGGGGCCACGTAGGGCCCCCCCGCCCGCGGGGCCTGACCCGGCGGGGGGCCAGGGGGTTCGGCGGCTCTGCGCGCGGGCGGGCGCGCGCCGAGAGACGCAAACGCGGAAGCTCGTCCCGCGCTCGGCCGCGTGGTCCCGCGCTGGCCGGGGCGTTTCCCGGGGTGATTCCGCCCTGTGCGGCGCGGCGCGCTGGGCTGCCGCGCCGACCGCGTTCGCCGGGATGCCACCCCCCAGGGGCCCGGGGCAGGGTGCCGCCGCCGCGCGTATGATGGCCCGCCCTGCTGGGGCGTCGGCGACATGGGCTTGCAGGCCCCGAGTCCGAGGCCCGGTCGGTGGGCCGGACCGGGTAACGGTCCGGGGTTGCCCACGCGCCCACCAGGCATTCCTCTCGACCGGCGGACGCTACCTCTGAGGGGTCTGGACGCAGGCCACCTGCGGGCGCCCTCCGCCGCCGGCGGCGCATACCGGGGCTCGCCAGCCATTTGCACAGTTGGAAGCTACTTAGGGTACCTCACGGGCGGCGCGGCGGGGGACCGGCGGCCGAGGTAAGGCCGGCGGGGGAGCCTAGGGCAGGCTGGGGCTCCTAGCGCCCGGGCGGGGCCCCGACGGCGGCTGGGAGCGCGCGGCGCCGCGAGACGGTTTGCGTGACGCCCGCGCGGAGGGGCACGTCCCTGGGGGCGGTGCCTTGACGCGAGCGTGAGCGCGGGGACGGGGCCCGCCCGGCGCGCAAGCCCGTGCACGGTCGGCCGACGGCGCGGTGCGGCAGGGCGGCCGCGGGCCCGCTGGCGCCACGCCCGTGCGCCCCGCGGGCACCCGCCGTGTCGCCTGGGTCCGCCCCCGGGCCCGCCCGAGGCGGACCTCGGTCGGCGCGTCGGCGGCCCGCCGCGGACGCGCAGTCCTC     
K       AATTTGTGAATTTAATAAGGATCTGGACAATTTTTAACTAGTAAAATACCCTTTAAAAAAATTGAGTAATTTGCGACATGATATGAACCGTATATTCGTATGATATTAATCATGATTGTATCATTGGTTTAGATACTACATTTTTACTAATAGTAAATTATAGAAAAATTTTAAATTCGTCTTATATCTTTTGAAAACCCTTGCGATATAATCTATTTCACCACCAGTGTTACTAAAATAATAATTTTTTAAATTATTGTCTTGAATTGTGATTAGCTAGCCTATTATAATTGATATTTTAGACTAAGTTAAAAATTTGCCGCGTTTAATATATGTACCTGATATGGGTAGATTCCATTTTATATAATAAATTTTAAGGTAAAAATCGAATGTAATTTCATTCTCAAAATTTTACCATAAACTCTCATTAGCAGCAATAGTGTTAACTAAATCAACTGTAATCTAAACTGATATTTAACGTTATAATTAAAAGAGTTTTTTAAAGTCTATCTTGTACTAATTTTATTCGTATCTTAAGTTAAACCTTAAAAATTTATATTATTTTCTTAAATAATTTAAAATTTACAATAGTTATATATATCATTGAAATATTCATGTGAAGTAACTATCTGTCGGTTTTAAAAGGAATATTATAATAATTTGACTTCATTAATCAATGTTAAACATGCCTGAACTATATATAAAAGATTAGCCAACAACAAATCAAAGTAACAATATAATCCATATCAGCAATTCGAATGAAATAATTTCTATTATATTAACTGAAATGCGACTTTACATATTAAGACATCTATTATTTAATAGAGTTTGCTAAAATTATTAAAATTTGCATTATAGTACGTTTATTTTATTTTATTAAATAATTTATAATATCATTAACCTTGTAATTCACAAATTTATAAGAATCCAAAATTTAGACTAGAATTACAATTATAGAAGGGATGATTTTTTATTTTATATGTTGATTAATAATACAGTGATTCTCGGAATGCACCACGCCGGACTGGTAAAATTGTAAAAAACCCTCCTTAGCGATGTATTAAACAAAATTCACATAGAAACCTAGTATAATAGCTCAGGGCAAACCGCGGTGCGCGTTGTGCATCGCTCGAATGTCTGTTTAATGTATCTAACTCTTACGATCCGTAACTCGAACGGCGGTTTCGAAATTTTACTCATAAATTTATGGCCGACAGGATTACATAATACCGCGTAGTTTAATGAGCGATTGCTCGATCGGATAGAAATCAACACTTCCTTGGAGGGTACCTGTTCGTATCGTTCTACGTGAGTTAAACACTGAAGGTCTTAGCCCCTGTTTTGAAAAACTACGTCTCCAACCAATTTCATTAGTTCGTATGCTGTTTTCTTACAATTTTACTAGTTAACATAGTAATGACGTTCGTAAACAGTATAATAACCCGCCACGAAAGAGGGTGACCTAGTCTGAGTATGGAACATTATCCAGGTAGCCACCAGTGAATCCAAAGTAGTATTAATTTAGGTTATGCATAGATTATAAACTACTTTGTTTTCAGGGAAAACTATAAATCACGTTCGGTTCTGAAGTGAAATTACATAACCACGTCTTAAAAGGTTTCTGCGCGCCCCGATAAATGCTCTGTTAGTATACTTGTCGTCCCACAGAAATCTGGCATAAGTGTTATACAATGTATAGCGCGGATAGAAATGATAGCTTACAAATCGCTCGGTAAATTAAATTTATATTAACTAGGGCCAACAACAGTTATCAACTGCGTTTAATCGGGATCACAAAGGACCTCGTTGATATAGAAAAGCTACGACGATGTAACCACTACAATCATAGGTCAAGACACGCATATTGTTGTCTCTTTCAGAACGACCAGTTGTTATTAGATTGATTATAGTATGCCGTCATAAGTGTATAGCCAGGTTCATGCGTACTTGGCAGTCATTATAGTGCAATTAACTTAGTAAAAACTTGGGTCTGCCCGGAGCGGAGGTGCATCCCCGTTTGCGTCCTCATACAGTCTGCTCCAGGTAGTGGCTCAATAGGGCCCCGTCTCGCTTAGATGTAGGATAGGTTTCTCCTGTTTCATACCTAGGTATGCCGTACATTCTGAAGGATACGCGGCGGTAAGTTACCCCACAACCCTGCTATCAGAACCTCGCAGTCCAAGCGCACCACTCGCATGGAGACCACTCCACGCTCCCTCAACGCGCGGTAAGGATCGAAACCTCATCGAGACATTCCGGTATGTCTTTCATGATTTGTCTGGGACGAATGGCTGTGATTGGGAGTTAACGGCTTCCAGGATTCAGAACCGACGGTTCCCATCGCGCCATAGCGAGGCAATCGGCGCTGGGCAACAGGTGAGGCAAGGGATCCTGTGTCCGTATCGATGGGCACACGGTTAACGGACCCCCACCCCGACTGCGGGTAACCAACGCTAACTGTACGGGCCGCAACTACCCAGAGAAACGGTGGGCTATCGGCGAGGTATCGGATGGGACTGTGCCCCTCCGGATGCGTTTCCGTCACGTTGGATTGACTCCGCTCGCCCCTGCCCTAGCGCTTCAGCTCTGTCGCGACGCGCGGTCACTGGCGCGATATCGCATACCGCTCAAACGGGGGGCATGCTTGAACCGCAGAGGGCTACGACGGCGCCGGAGCCGGTCCGCGCGCGCCAACGAAGACGTCTGCTTCGGATTCACCCGTTTATCAGGACCGGCACTATCGTGGCTCTTCGAGCAGGGGGCAGCAGACATGCCCTAAGCATTCAAAGCTTCCATCCAGCTAAGCTCAAGGGGGCTGGATCCGAACGGAGCGATTTCCCAGAGAGTTCCCGGGACCGACAGGCATCTGTTCCGAGGGGCGCACCTAAGTGAGGGCTTGGCACTTGTATCGCGGTCTGTACCCATCCGGCTCATCCGCGCTAAACGCGGCGCCGTTCCATGGACAGGCTTATGCCACGGTCGATATGGTGTGTTAGGCTACCATCCCGGGCGCCCAATGTCGACGCGGCACCTCTCCGGCCGCCGCGGTGCGTCGGGCTGACGGGTGCACGCGGCGCGCCCGCGCAGTAAGCGCCGTCCGCGCCCACGTAGGGCCCCCCCGCCCGCGGGGCCGGCCCCGGCGGGGGGCCAGCGGGTGCGGCGGCTCTGCCCCCGGGCGGGCGGGCGAGGAGAGACGCAAGCGCGGTAGTTCGTGCCGCGCTCGACCCCCTGGTCCCGCGCCGGCCCGGGCATCTGCCCGGGTGAGTCCGCCCCGTGCGGCGCGGCGCGCTGGGCTCCCGCGCGGAGCGCGTTCGCCGGGAGGCGATCCGCCACGGGCCCGGGCCACGGTCCCGCTGCCGCGCGGATGATGCCGCGGCCTCCTGCGCGCTCGGCGACATGGGCTCGCATGCCCGCAGTGCGAGGGTCGCTCGGTGGGCCGGCCCGGGTGACGGTCCCGGGGTGCGCACGCGCCCACCAGGCATTCCCCTTCACGGGCCGACGCGACCTCTGGGGGGTATGGACGAAGGCCACCTGCGGGCGCCCTCCGCCGCCGGCGGCGCATACCGGGCCTAGCGCCCGGTTAGCACAGTTGGAAGCCACTTAGGGTACGGCACGGGCGGCGCCCCGGGGGACCGACAGCCGAGGTAAGGCCGGCGGGGGAGCCTAGGGCAGGCTGGGGCTCCTAGCGCCCGGGCGGGGCCCCGACGGCGGATGGGCGCGCGCGGCGCGCCGAGGCGGTTTGCGTGACGCCCGCGCGCAGGGGGACGTCCCTGGGGGCGGTCCCTTGACGGGAGCGTCCGCGCGGGGACGGGCCCGGCCCGGCGCGCAAGTGCCTGCACGGTCGGCCGGCGGCGCGGTGCGACCGTGCGGCCGCGCGCGCACTCGCGCCACGCCCGTCCGCCCAGCGGGCACCCGCCGTGTCCCCGGGGTCCCGCCCCGGGCCGGCCCGAGGCGGAGCTCGGTAGGCGCGTCGGAGGCCCACCGCGGAGGCGCAGTCCTC     
J       AATTTGTGAATTTAATAAGGATCTGGACAATTTTTAACTAATAAATTATCCTTTAGAAAAATTGAGTAATTTGCGAGTTGATATGAACCTTATATTCGTATGATATTAATCATAATTGTATCATTGGTTTAGATACTACATTTTTACTAATAGTAAATTATAGAAAAATTTTAAATTCGTCTAATATCTTTTGAAAACCCATGCTATATTATATATTACACCACCAGCGTTACTAAAATAATAATTTTTTGAATTATTGTGTTGAATTGTGATTAGCTATCCTATTATAATTGATATTATAGACTAAGTTAAATATATGCCGCGTTTAATTTATGTACCTTATATGAGTAGATTCCATGTTATATAATTAATTTTAAGGTAAAAATCGAATGTAATTTCATTCTCAAATTATTACCATAAACTCCCATTAGCAGCAATAGTGTAAACTACATCAACTATAATCTAAGATGATATTTAACGTTATAATTAAAAGATTTTTTTAAAGTCTATCTTGTACTAAATATATTCGAAACTTAAGTTAAAACTTAAAAATTTATATTATTATTTTAAGTAATTTAAAATTTACAATAGTTATATATATCATTGAATTATTCAAGTGAAGAAATTATCTGTCGGTTTTAAAATGAATATTATAATAATTTGACTTCATTAATCTATGTTAAACATGCCTGAACTATATATAAAAGATTAGCAAACAACAAATCAAAGTAACAATATAATCCATATCAGCAATTCGAATGAAATAATTTCTAATATATTAACTGAAATGCAACTTTACATATTAAGACATATATTATTTAATGGAGTTTACTAAAATTATTTAAATTTGCATTATAGTACGTTAATTTTATTTTATTTAATAATTTATAATATTATTACGCTTTTAATTCACAAATTTACAAGAATCAAAAATTTAGACTAGCATTACAATTATAGAAGGGATGATTTTTTTTTTTATATGTTGATTAATAATACAATGATACTCGGAACGCACCACGCGGGACTGGTAACCTTGTAAAAATTCATTCTTAAAGAAGTACGAAGCAAAATTCACATAGAAACCAAGTATAATAGCTCAGGCCAAACCGCGGTCCGCGATGTGCATCGGCCGAATTTCTGTTTAACGTATCTCTCTCTGTCGCTCCGTAACTCAAACGCCGGATTGTAAGTTTGACTCATAAATTTTTGGCCGACCGGATTACATGATACCGCACTTCATAATTAGCGATTGCTCGATCAGATATAAATCAACACTTCCTAGGTGGGTACCTGTTCGTATCGTTCTACGTGAGTTAATCTCTGAAGATCTTAACCCCTGTTTTGAAATACAACGTCTCCAAGCAATTGTATTAGTTCGTATGCTGTTTTCTTACTTTTTGACTCGTTAACACAGTAATGACGTCCGAAAAGAGGATTATAACCCGCCACGAAAGAGGGAGACCTATTCAGAGTATAGAACAATCTCCAGGCAGCTATCAGTGAATCCAAAGTAGTATTAATTTAGGTTATGCATAGGTTCTAAACAACTTTGTTTTAAAGGAAAACTATAAGTGACGTTAGATTCTGAATCGAAATAACATAACCACGTCTTAAAAGGTTCCTGCGCGCCCATATATATGCTCGGTTGGTATACTTTTCGTATCACATAAATCTAGCATTAGTGTTATACACTCTATAGCGCGGCTAGAAATCAGAACTTACATATCGCTTGGTAATTTATATTTATATTAACTAGCGCCACCGACAGTTATCAAGTGCGTTTAATGGTGATCACAAAGGACCTCGTTGATATAGAAATGCTACCAAGACGTAACCACTACAATCAGAGGCCTTCACATGCATATCGTCGGCTCTTTCAGAACGACCAGTTGTTATTAGATAGATTATAGTATGCCGTCATAAGTGTATAGCAAGATTCATGCGTAGTTTGCAGTCATTATAGTACAATTAACTTTGTAAAAACTTGGGTCTGCCCGGAGCGGTGGTGCATCCCCGTTTGCGTCCTCGTACTCCCTGCTCCAGGTAGTGGCGCAAGAGGGCCCTGTCTAGCCGAGATGTAGAATAGGTCTCGCCTGTTCCATTCCTAGGTGTGGCGTACATTCTGACGGTTACGCGGCGGTAAGTTACACCACAACCCTGCTATCACAACCTCGAAGTGCAAGCGCAACACGCGCTGGGAGACACCTCCACGCTCCCTCAACGCGCGGTAATGATGGGAACCTGATCGAGACATTCCGGTATGACTTTCATGATTTGTCTGGGACGAATGGCTGTGATTGGGAGTTAACCGCTTCCAGGACATAGACGCCACGTTTCCCCACGGGCCATAGCGAGGCCATGGGCGCTGGCCAACAGGCGAGGCGAGGGAACCTGTGTCCGTATCGATGGGCACACGGATATCGGGCCTCCCCCCCGACTGCGGGTAACCAACGCTAACCTTATGGGCCGCGACTACCCAGAGAAACGGTGGGCTATCGGCGAGGTATCGGACGCGACTGTGCCCCTCCGGATGCGTTTCTCTCACGTTGGAGTGAGGCCGCTCCCTCCTGCCCTCGTGCTTCATCTCTGTTGCATCGCGCGCTCACTGCCGCGACTTCGCATAGCGCTCAAACGGGGTGCATGCTTGAAGCGCAGAGGGCTACCACGGCGCCCCAGCCGGTCCTTGCTCGCCAATGAAGACGTCTGCTGCGAATTCACACGATCATCAGGTCCGGCACTGTCGCGGCTCTTGAAGCAGGGGCCGGCTGACCTGCCCTAAGCATCCATAGCTTCCCCCCATCTAATCTCAAGGGGGCTGGATGCGCACGGAACGATTTCCCAGAGAGTTCCCGGGACCGACTGACATCGGTTCCGGGGTGCGTCCCTAAGTGTGGGCATGGCACTTGGATCGCGGTCTGTCCCCATCCGGCTCATCCGAGCTAATGGCGGCGCCGCTCCATGCACAGGCTTATGGCAAGGTCGATATGGTTTGTTAGGTTACCATCCCGGGCGGCCAGCGTGCACGCGGGACCTCTCGGGCCGCCGCGGGGCGCCGAGCTGACGGGTGGACCGTGCCCGCCGCCGCAGTAAGCGCCGTGCGCGCCCACGTACGCCCCCCCCGCCCGCGGGGGAGGGCCCGGCGGGGGGCCAGCGGGTTCGGCGGCTCTGCACGCGCGCGGGCGGGCGACTAGAGACGCAAGCGCCGAAGTTCGTCCCGCGCTCGGCCCCCTGGTCCGGCGCAGGCCGGGCCCTGTCCCGGGGTGAGTCAGCCCCGTGCGGCGCGGCGCGCTGGGCTGCCGCTCCGACCGCGTTCGCCGGGATGCGGTCCGCCCGGGGCCCGGGCAAGGGTTCCGCCGCCGCGCGGATGATGGCGCGCCCTGCTGCCTCGTCGGCGACATGGGCTTGCAGGCCCACAGTGCGAGGCGCCCTGGGTGGGCCGGGCCGGGTAACGGTCCCGGGTTGCGCACGCGCCGACGAGGCATTCCGCTCGACGGGCGGACGCCACGTGTGAGGGGTCTGGAGGCAGGCCACATGCGGGCGCCCTCCGCCGCCGTGGGCGCAGACCGGGGCTAGCGACCGCTTAGCACAGTTGGAAGCGACTGAGGGTACTTCACGGGCGGCGCCTCGGGAGACCGGCCGCCGACGCAAGGCCGGCGGGGGACCCTAGGGCAGGCTGGGGCTCCTAGCGCCCGGGCGCGGCCCCGACGGCGGATGGGAGCGCGCGGTGCCGCGAGGCGGTTCGAGTGACGCGGGCGTGGAGGGGGACGTTCCTGGGGGCGTTGCGTTGACGCGAGCGTCGGCGCGGGGACGGGGCCGGCCCGGCGCCCAAGGGCGCGCACGGTCAGCCGACGGCCCGGTACGACAGGGCGGCCGCGGGCCCACTGGCGGCACGCCCGTGCGGCCCGCGGGCACCCGCCGTATCGCCTGGGTCCCCCCCCGGGCCTGCCCGAGGCGGGGCTCGGTCGGCGCGTCGGGGGCCCGCCGCGGACGCGCAGTCCTC     
I       ACTTTGTGAATTTAATAAGGATCTGGACAATATTTAACTATTAAAATACCCTTTACAAAAATTGAGTAATTTGCGAAATGATATGAACCCTATATTCGTATGATATTAATAATTTTTGTATCATTGGTTTAGATACTACATGTTTACTAATAGTAAATTATAGAAAATTTTTGAATTCATCTTATATCTTTTGAAAACCCATGCTAAATAATTTATTGCACCACCTGAGTTACTGAAATAATAATTTTTTAAATTATTGTATTGAATTGTGATTAGCTAACCTATTATAATTGATATTCTAGACTAAGTTAAATATGTGCCGCGTTTAATTTATGTACCTGATATTTGTAGATTCCATTTTATATAATAAAATTTAAGGTAAAAATCAAATGTAATTTCATTCTCAAATTATTACCATAAACTCCCTTTAGCAGCAATAGTGTCAACTAAATCAACTATAATCTAATATGATATTTAACGTGATAATTAAAAGAATTTTTTAAAGTCTATCTTGTACTAAATTTATTCGAAACTTAAGTTAAAACTTAAAAATCTATATTATATTTTTAAATAATTTAAAATTTACAATGGTTATATATATCATTGAAGTATTCAAGTGAAGCAATTATCTGTCGGTTTTAAAAGGAATATTATAATAATTTGACTTCATTTACCCATGTTAAACATGCCTGAACTATATATAAAAGATTAGCAAACAACAAATCAAAATAACAATATAATCCATATTAGCAATTCGAATGAACTAATTTCTATTATATTAACTGAAATGCAGCTTTACATATTAAGTCATTTATTATTTAATTAAGTTTTCTAAAATTATTTAAATTTGCATTATAGTACGTTTATTTTATTTTTTTTAATAATATATAATATCATTACACTTTTAATTCACACATTTACAAGAATCTAAAATTTAGACTAGCATTACAATTATAGAAGGGATGATTTTTTATTTTAAATGTTGATTAATAATACATTGATACTCGGAAAGCACCACGCCGGACTGGTAAAGTTGTAAAAAACCATGCTTAAAGATGTACCAACCAAAATTCACATAGAAACTTGGTATAATAGGTCAGGTCAAACCGCGGTTCGCGCTGTGCATCGGTCGGATTTCTGTTTAATGTATCTATCTCTAATGATCCGTAACTCCAACGCCGGTTTCGAAATTTTACTCATAAATTTATGGCCGAGTGGATTACATAATACCGCCGATTTTAATGAACGATTGCTCGATCAGATAAAAATCATCACTTCCTAGGAGGGTACCTGTTCGTATCGTTCTACGTGTGTTAATGGCTGAAGGTCTTAACCCCTGTTTTGAAATACTACGTCTCCAACCAATTACATTAGTTCGTATGCAGTTTACTTATAGTTTGACTAGTTAACAAAGTAACGACGTACGTAAAGAGAATTATAACCCGCCACGAAAGAGGGTGACCTAGTCTGAGTATGGAACAGTATTCAGGAACCTATCAGTGAATCCAAAGTAGTATTAATTTAGGTTATGCATAGGTTCTAAACCACTTTGTTTTAAGGGAAAACTATAACTTGCGTTAGATTCTGAATGTAAATAAGATAACCACGTCTTAAAAGGTGGCTGCGCGCCCCAATAAATGCTCAGTTCGAATACTTTTCTTACCACAGAAATCTGGCATTAGTGTTTTACAATCTATAGCGCGGCTAGAAATTAAAACTTACATATCGCTCGGTAATTTATATTTATATTAACTAGGGCCATCTACAGTTATCAAGTGTGTTTAATGGTGTTCACAAGGGACCTCGTTGATATAGAAATGCTACGACGGGGTAACCACTACAATCATAGGTCATTACATGCATATCGTCGTCTCTTTCTGAACGACCAGTTGTTAATTGATTGATTATAGTATGCCGTGATAAGTGTATAACCAGATTCTTGCGTAGTTAGCAGTCATTATAGCCCGATTAACCTGGTAAAAACTTGGGTCTGCCCGGAGCGGGGGCGTATCGCCGTTTGCGTCCTCATACACTCTGCACCAGGTAGTGGCTCAATAGGCCCCTGTCACGCTAAGATATAGGATAGGTCTGAACTGTTCCATTCCTAGGTATGCCGTACATTCTGCCGGAGACGCGGCGTTAAGGTACACCACAACCCTGCTATCAGAACCTGGCAGACCAAGCGCATCACGCGCAGTGCGAGTCCTCCGCGCTCCCCCAAGGCGCGGTAATGATTGTACCCTGATCGAGACATTCCGGTATGCCTTCCATGATCTGTCTGGGACGAGTGCCTGTGACTGGGAGTTAACTGCTTCCAGGTTCTAGATGCGACGGTTCCCCAGGAGTCATAGCCAGGCAATCGGCGCTGGTCAACAGGCGAGGCTACGGAGCCTTTGTCCGTATAGATGGGCACACGGGTAACGGCCCCCTCCCCCGACTGCTAGTAACCAACCCTAAATGTACGGGCCGCCACTACCCAGAGAAACGGTGGGCTATCGGCGAGGTATCGGAGGCGACTGTGCCCCTCCGGATGCGTTTCTGTCACGTTGGGCTGAAGCCGTTCACCCCTGCCCTTGCGCTTCATCTCTGTCGCGTCGCGCGGTCATTTCCGCTATCTCGCATATCGCTCAAACGGGGTGCATGCTTCAACCGCAGAGGTCTACGACGGCGCCCGAGCCGGTCCGAGCGCGCCAACGAAGACGTCTGCTGTGAATTCACCTGCTCATCAGGACCGGCACTATAGTGGCGCTTGGAGCAGGGGGCAGCTGACATGCCCCAAGCATCCATAGCTTCGCCCCAGCTAAGCTCAAGGGGGCTGGATGCGTACGGGCCGATCTCCCAGAGAGTTCCCAGGACCGACAGACATCGGTTCCGTGGACCGACCCTCAGTGGGGGCTTGCCACTTGGATCGCGGTCTGTGCCTATCCGGCACATCCGAGTTAAGTGCGGCGCCCTTCCATGTACAGGGTTATGCCACGGTCGATATGGTCTGTTAGGTTACCATCCCGGGCGCCCAGGGTGCACGCGGGACCTGTCCGGCCGCCTCGGGACGCCGAGCTGCCCGGTGCACCGGGCCCGCCGGGGCAGTAAGCGCCGTGCGCGGCCAGGTAGGTACCCCCCGCCCGCGGGGTAGGCCGCGGCGGGCGGCCCGCGGGTTCGGCGGCTCGGCGCGCGGGCCGGCGAGCGAGGAGAGACGCAAGCGCGGAAGTTCGTCCCGCGCTCGCCCCCCTGGTCCCGCCAAGGCCCGGCCCTGTCCCGGGGTGATTGCGCCCGGTGCGGCGCGGCGCGCTGGGCTGCCGCGCGGACCGCGTTCGCCGGGAGGCGACCCGCCACGGGCCCGGGTACGGGTCCCGCCGCCGCGCGGATGATGGCGCGCCCTGCTGGTCCGTCGGCGACATGGGCTTGCATGCCCGCAGCGCGAGGCCGCCTCGGTGGGCCGGTCCGGGTGACGGTCCCGGGTTGCCCACGCGCCGACCAGCCATTCCGCTCAACGGGCGGACGCCACCTGTGAGGGGTCTGGACGCAGGCCGCCTGGGGGCGCCCTCCGCGGCCGCCGGCGCATACCGGGGCTCGCCACCGATTAGCACAGTTGGAAGCGAGTTAGGGCACTACACGGGCGGCGGAGCGGGGGACCGGGGGCCGAGGTAAGGCCGGCGGGGGACCCTCGGGCAGGGCGGGGCTCCTAGCGCCCGGGCGGGGCCCCGACGGCGGATGGGAGCGCGCGGCGCCGGGAGACGGTTTGTGTGAGGCCCGCCGGTAGGGGGACGTTCCTGGGGGCCGTGCCTTGACGCGAGCGTGGGCGCGGGGACGGGGGCCGCCCGAGGCCCAAGCGCGCGCACGGTCAGCCGACGGCGCGGTACCACAGCGCGGCCGCGGGCCCCCTGGCGGCAGGCCCGTGCGCCCGGGAGGCACCCGCCGTGTCCCCTGGGTCCCCCCCCGGGCCGGCCCGAGGCGGCGCTCGGTCGGCGGGTCGGAGCCCCGCCGCGGACGCGCAGTCCTC     
H       AGTTTGTGAATTTAATAAGGATCTGGACAATATTTAACTAATAAAATATCCTTTATAAAAATTGAGTAATCTGCGAAATGATATGAACCATATATTCGTATGATATTAATCATTTTTGTATCATTGGTTTAGATACTACATTTTTACTAATAGTTAATTATAGAAAATTTTTGAATTCATCTTATATCTTTTGAAAACCCATGCCATATAATTTATTTCACCACCCGAGTTACTAAAATAATAATTTTTTAAATTATTGTATTGAATTGTGATTAGCTAGCCTATTATAATTGATATTATAGACTAAGTTAAATATGTGCCGCGTTTAATTTATGTACCTGATATGAGTAGATTCCATTTTATATAATAAACTTTAAGGTAAAAATCCAATGTAATTTCATTCTCAAAATGTTTCCATAAACACACATTAGCAGCAATAGTGTAAACTATATCAACTCTAATCTAAATTGAAATTTAACGTAAAAATTAAAAGATTTTTTTAAAGTCTATCTTGTACTAAATTTATTCGAAACTTAAGTTAAAACTTAAAAATCTATATTATTATATTAACTAATTTAAAATTTACAATAGTTATATATATCATTGAATTATACAAGTGAAGTAATTATCTGTCGGTTTTAAAATGAATATTAAAATAATTTGACTTCATTTAACAATGTTAAACATGCCTGAACTATATATAAAAGATTAGCTAACAACAAATCAAAGTAACAATATAATCCATATCAGCAATTCGTGTGAAATAATTTCTATTATATTAACTGAAATGCTGCTTTACATATTAAGACATATATTATTTAATGGAGTTTCCTAAAATTATTTAAATTTGCATTATAGTACGTTTATTTTATTTTTTTTAATAATATATAATATCATTACACTTATAATTCACAAATTTACAAGAATCAAAAATTTAGACTAGTATTACAATTATAGAAGGGATGATGTTTTATTTTATATGTTGATTAATAATACAATGATACTCGGAATGCACCACGTCGGACTGGTAAATTTGTAAAAATTCCTCCTTAGAGATGTAATAACCAAAATTCACATAGAAACCTAGTATAATAGGTCAGGGCAAACCGCGGTTCGCGCTGTGCATCGTACGAATCTCTGTTTAATGTATCTATCTCTAACGATCCGTAACTCAAACGCCGGATTCAAAATTTGACTCATGAATTTATGGCCGACTGGATTACATAATACCGCGTGTTTTAATTAGCGATTGCGCGATCAGATAAAAATCAACACTTCCTGGGAGGGTACCTGTTCGTATCGTTCTACGTGCGTTAAACACGGAAGGTCTTAACCCCTGTTTTGAAAGACTACGTCTCCAAACAATTGAATTAGTTCGTATGCGGTTTATTTAATTTTTTACTATTTAACAAAGTAATGACTTTCGAAAAGAGAATTATAACCCGCCACGAAAGAGGGGGACCTAGTCTGACTATCGAACAGTCTCCAGGCAGCGATCAGTGAATCCAAAGTAGTATTAATTTAGGTTATGCATAGGTTGTAAACAACTTTGTTTTAAAGGAAATCTATAACTGGCGTTAGATTCTGAATAGAAATAACTTAACCACGTCTTAAAAGGTCACTGCGCGCCCGCATATATGCTCGGTTAGTATACTTTTCATACCACAGAAATCTGGCATTAGAGTTATACAATGTATAGCGCGGCTAGAAATAACAAATTACAGATCGCTTGGTAATTTACATTTATATTAACCAGTGCCAGCGACAGTTATCAATTGCGTTTAATAGTGATCACAAGGGACCTCGTTGATATAGAAAAGCTACGATGATGTAACCACTACAATCATAGGTCATAACATGCATATCGTCGGCTCTTTCAGAACGACCAGTTGTTATTTGATTGATTATAGTATGCCGTCATAAGTGTATATCCAGATTCATGCGTAGTTAGCAGTCATTATAGTCCAATCAACTTGGTAAAAACTAGGGTCTGCCCGGAGCCGGGGTAAATCCCCGTTTGGGTCCTCTTGCTCCCTGCTCCAGGTAATGGCTCAAGAGGGCCCTGTCTTGCTAAGATATAGGATAGGTCTAAACTGTTCCATTCCTAGGTATGCCGTACATTCTGACGGATACGCGGCGGTAGGGTACACCACAACCCTGCTATCAGAACCTGGCAGTCCAAGCGCAGCTCGCGCAGGGAGACCACTTCACGCTCCCTCAACGCGCGGTAACGATTGGACCCTGATCGAGACATTCCGGTATGCCTTTCATGATCCGTCTGGGACGAATGTCTGTGAGTGGGAGTTAACAGTTTCCAGGACTTAGATGCGACGTTTCCCCAGGGGCCATAGCGAGGCAATCGGCGCTGGTCAGCAGGCGAGGCAAGGGAAACTTTGTCCGTATGGATGGGCACACGGCTAACGGCCCCCCACCCCGACTGCGAGTAACCAACGGTAACAGTACCGGCCGCGACTACCCAGAGAAACGCTGGGCTATGGGCGAGGTATCGGATGGGACTGTGCCCCTCCGGATGCGTTTCTGTCACGTTGGGCTGAGGCCGCTCCCGCCTGCCCGCGCGCTTCATCTCTGTCGCGGCGCGCGCTCATTGACGCATTTTCGCATAGCTCTCAAACGGGGTGCCTGCCTCAACCGCAGAGGGCTACGAGGGCGCCCGAGCCGGCCCGCGCGCGCCAACGAAGACGTCTGCTACGTATTCACGTGTTCATCAGGCCCGGCCCTGTGGCGGCTCTTGGAGCAGGGGGCAGCTCACATGTCCAAAGCATCCAAAGCTTCCCGCCAGCTAACCTCAAGGGGGCTGGATGCGCACGGGGCGATCTCCCAGCGAGTTCCCAGGCCCGACCGACATCGGTTCCGGGGGCCGACCCTAAGTGCGGGCCTGGCACTTGGATCGCGGTCTGTGCCGATCCGGCTCATCCCAGCTAAACGCGGCGCCGCTCCATGGTCACGGTTATGCCACGGTCGATATGGTCAGTTAGGCTACCATCCCGGGCGCCCAGGGTGCACGCGGGACCTCTCCTGCCGCCGCGGAGCGCCGAGCTCACGCGTCCACCGGGCCCGCCGCCGCAGTAAGCGCCGTGCGCGGCCACCTACGTGCCCCCCGCCCGCGGGGCAGGCCGCGGCGGGCGGCCACGGGGTTCGGCGGCTCCGCCCGCCCGCCGGCGGGCGAGGAGAGACGCAAGGGCGGGCGTTCGTCCCGCGCTCGCCCCCCTGGTCCGGCGCAGGGCCGGGCCTGTCCCCGGCTGATTCGGCCCCGTGCGGCGCGGCGCGCTGGGCTGCCGCGCCGACCGCGTTCGCCGGGAGGCGGCCCGCCACGGGCCCGGGCACGCGTGCCGCGGCCGCGCGAATGATGGCGCGCCCTGCTGGGGCGTCGGCGACATGGGCTCGCACGGCCCAAGCGCGAGGACCACTCGGTGGGCCGGTCCGGGAAACGGTCCCGGGTTGCTCACCCGCCGACCAGCCATTCCGCTCGACGGGCGGAGGCAACCTGTGAGGGGTCTGGAGGCACGCCACCTGCGGGCGCCCTCCGGGGCCGGCGGCGCATACCGGGGCTCGCCATCGATTAGCACAGTTGGAAGCGACTAAGGGCACTGCACGCGCGGCGGCCCGGGAGACCGGGGGCCGAGGTAAGCCCGGGGGGGGACCCTCGGGCAGGTTAGGGGTCCTAGCGCCCGGGGGGGGCCCCGCCGGCGGATGGGCGCGCGCGGCGCCGCGAGACGGTTCGCGTGCCGCGCGCGCGCACGGGGACGTTCCTGCGGGCGGTGCCTTGAGGGGAGCGTGCGCGCGGGGGCGGGGCCGGCCCGTCGCGCAAGCGCGCGGACGGTCAGCCGACGGCACGGTACGACAGGGCAGCCGCGGGCCCCCTGGCCCCACGGCCGTGCGCCCACCGGGCACCTGCCGTGTCGCCCGGGTCGGGCCCCGGGCCTGCCCGAGGCGCAGCTCGGTCGGCGGGTCGGAGGCCCGCCGCCGACGCGCAGTCCTC     
G       ATTTTGTGAATTTAATAAGGATCTGGACAATCTTTAACTATTAAAATACCCTTTAAAAAAATTGAGTAATTTGCGATTTGATATGAACCGTATATTCGTATGATATTAATCATTTTTGTATCATTGGTTTAGATACTACATATTTACTAATAGTAAATTATAGAAAAATTTTTAATTCATCTTATATCTTTTGTAAACCCATGCAATATAATGTATTTCACCACCTGTGTTACTAAAATAATAATTTTTTTAATTATTGTATTGATTTGTGATTCGCTATCCTATTATAATTGATATTATAGACTAAGTTAAATATTTGCCGCGTTTAATGTATGTACCTGATATGAGTAGATTCCATTTTATATAATCAATTTTAAGGTAAAAATCGAATGTAATTTCATTCTCAAATTGTTCCCATAAACACCCATTAGCAGCAATAGTGTAAACTATCTCAACTTTAATCTAAGATGAAATTTAACGTTATAATTAAAAGAATTTTTTAAAGTCTATCTTGTACTAACTCTATTCGTAACTTAAGTTAAAACTTAAAAGTCTATATTATGATTTTAATTAATTTAAAATTTACAATAGTTATAAATATCATTGAAGTATTCAAGTGAAGTAATTATCTGTCGGTTTTAAAAGGAATATTAAAATAATTTGACTTCATTGAACTATGTTAAACATGCCTGAACTATATATAAAAGATTAGCTAACAACAAATCAAAATAACAATATAATCCATATCAGCAATTCGAGTGAACTAATCTCTATTATATTAACTGAAATGCTTCTTTACATATTAAGACATATATTATTTAATTAAGTTTACTAAAATTATTAAAATTTGCATTATAGTACGTTTATTTTATTTTGTTTAATAATATATAATTTCATTACACTTGTAATTCACAAATTTACAAGAATCAAAAATTTAGACTAGAATTACAATTATAGAAGGGATGATATTTTTTTTTATATGTTGATTAATAATACAGTGATACTCGGAATGCACCACGCCGGACTGGTAAATTTGTAAAAAAGCATACTTAACGAGGTACTAACCAAAATTCACATAGAAACCGAGTATAATAGCTCAGGTCAAACCGCGGTTCGCGCTGTGCATCGCTCGAATGTCTGTTTAATGTATCTAACTCTAACGTTCCGTAACTCAAACGGCGGTTTCGAAATTTGGCTCATAAATTTCTGGCCGAATGGATTCCATAATACCGCATGTTTTAATGTGCGTTTGCTCGATCAGATATAAATCAACACTTCCTAGGTGGGTCCCTGTTCGTATCGTTCTACGTGAGTTATTCACTGAAGATCATAACCCCTGTTTTGAAATACTACATCTCCAAACAATTGGATTAGTTCTTATGCTGCTTACTTATAATTTTACTTGTTAACAGAGTTATGACCTGCGGAAAAAGAATTATAACCCGCCACGAAAGAGGGAGACCTAGTCCGACTATAGAACAAACTCCAGGAAGCTAGCAGTGAATCCCAAGTAGTATTAATTTAGCTTAGGCATAGGTTATAAACAACTTTGTTTTCAAGGAAACCTATAAATTACGTTAGATTCTGAAACAAAATCACATAACCACGTCTTAAAAGGTCTCTGCGCGCCCATATAAATGCTCGATTTGCATACTTTTCCTGCCACAGAAATCTGGCATTAGAGTTTTACAATGTATAGCGAGGGTAGAAATAATAACTTACATATCTCTTGGTAATTTATATTTATATTAACGAGAGCCAACTACAGTTATCAAATGCGTTGAATTGTGTTCACAAGGGACCTCGTTGATATAGAAATGCTACAATGGGGTAACCACTACAATCATAGGTCATAACATGCATATCGTCGTCTCTTTCAGAACGACCAGTTGTTATTCGATTTATTATAGTATGCCGTTATAAGTGTATAGCCAGATTCCTGCGTAATTCGCAGTCATTATAGGACAATTAACGTGGTAAAAACTGGGGTCTGCCCGAAGCAGGGGCCAATCCCCGTTTGAGTCCTCGTGCCCTGTGCTCCAGGTAGTGGCTCAAAAAGCCCCTGTCGCGCTAAGATATAGGATAGGTCTACTCTGTTCCATTCCTAGGTGTGTCGTACATTCTGACGGATACGCGGCGTTACGGTACACCACAACCCTGCTATCAGAACCTCGCAGTCCAAGCGCAGCCCGCGCAGTGAGACTTCTCCACGCTCCCTCAACGCGCGGTAATGATGGGAACCTGATCAAGACATTCCGGTATGGTTTTCATGATTGGTCTGGGACGATTGGCTGTGATTGGGAGTTAACGGTTTCCAGGATTTAGATGCAACGTTTCCCTACCTGCCATAGCGAGGCAATAGGCGCTGGTCAGCATGCGAGGCGAGGGAACCTGTGTCCGTCTCGATGGGCACACGGATAACGGCCCCTCCCCCCGACTGCGAGTAACCAAGGTTAAGCGTAGGGGCCGCCACTACCCAGAGAAACGGTGGGCTATGGGGGAGGTATCGGACGGGACTGTGCCCCCCCGGATGCGTTTCAGTCACGTTGGGCTGATGGCGCTCCCCCTTGCCCTTGAGCTACATCTCTGTCCCGACGCGCGCTCATTGTCGCTAGCTCGAATAGCGCTCAAACGGGGTGCATGCCTCAACCGCAGCGGACTAAGAGGGCGCCCGAGCGCGTCCGAGCGCGCCAACGGAGACGTCTGCTGCGTATTCACCGGTTCATCAGGCCCGGCACTCTGGAGGCCCTTGGAGCAGGGGTCAGCTCACATGCCCTAAGCATACAGAGCTTCCCCCCAACTAATCTCAAGGGGGCTGGATGCGCACGGAGCGATCTCCCAGAGAGTTCCCGGGACCGACCGACATCTCTTCCGAGGGCCGACCCAAAGTGGGGGCGTGGCACTTTGATCGCGGTCTGTGCCCATCCGGCTCATCCGAGCTAAGGGCGGAGCCGGTCCATGTACACGATTATGCCACGGTCGATATGGTCTGTTAGGTTACCATCCCGGTGGTCCAGGGTGCACGCAGGACCTGTCCTGCCGCCGCGGTGCGCCGGGCTGACGGGTGGACCGGGCCCGCCGCCGCAGTAAGCGCCGTGCGCGGCCAGGTAGGGCCCCCCCGCCCGCGGGGCAGGCCGCGGCGGGCGGCCGGGGGGTTCGTCGTCTCTGCGCGCGTGCCGGCGGGCGATCAGAGGCGCCAGCGCCGAAGTTCGTCCCGCGCTCGGCCCCTTGGTCCGGCACAGGCCCGACCCTCTCCCGGGGTGATTACGCCGCGTGCGGCGCGGCGCGCTGGGCTACCGCGCCGAGCGCGTTCGCCGGGATGCCAGCCCCCACGGGCCCGGGCACGGGTCCCGCGGCCGCGCGGATGATGGCGCGCCCTGCTGGGGCGTCGGCGACATAGGCCCGCAGGCCCTCAGTCCGATGCCCGCTCGGTGGGCCGGTCCGGGTGATGGTCCCGGGTTGCCCACCCGCCCACCCGGCATTCCGTTCGACGGGCGGACGCCACCTGTGAGGGGTCTGGACGCAGGCCACCTGCGGGCGCCCTCCGCGGCCCACGGCGCACACCGGGGCTAGCCACCGGTTAGCACAGTTGGAAGCCACTTAGGCCACTGCACGCGCGGCGGGGCGGGAGACCGGCCGCCGAGGTAAGGCCGGTGGAGGACCCTAGGGCAGGATCCGGGTCCTAGCGCCCGGGCGAGGCCCCGACGGCGGGCCGGGGCGCGCGGCGCCGCGAGCCGGTTTGCGTGCAGCGCGCGGGCAGGGGGACGTTCCTGGGGGCAGTGCCTTGACGCGAGCGTCCGCGCGGGGACGGGGGCGGCCCGGCGCGCAAGCCCGCCCAGGGTCCGCCGACCGCGCGGTACGTCAGGGCGGCCGCGGGCCCCCTGGCGTCACGCCGGTCCGCCCAGCGGGCACCCGCCGTGTCGCCTGGGTACGGCCCCGGGCCTGCCCGAGGAGCGGCTCGCTCGGCGTGTCGGCGGCGCGCCGCGGACGCGGAGTCCTC     
F       AGTTTGTGAATTTAATAAGGATCTGGACAATCTTTAAATAATAAAATATCCTTTACAAAAATTGAGTAATATGCGAATTGATATGAACCATATATTCGTATGATATTAATCATTTTTGTATCATTGGTTTAGATACTACATTTTTACTAATAGTAAATTATAGAAAAATTTTGAATTCTTCTTATATCTTTAGTAAACCCGTGCAATATAATTTATTTCACCACCTGCGTTACTAAAATAATAATTTTTTGAATTATTGTATTGAATTGTGATTAGCTAACCTATTATAATTGATATTATAGACTATGTTAAATATGTGCCGCGTTTAATATATGTACCTGATATTAGTAGATTCCATTTTATATAATAAATTTTAAGGTAAAAATCGAATGTAATTTCATTCTCAATTTATTTCCATAAACTCACATTAGCAGCAATAGTGTAAACTATATCAACTTAAATCTAACATGATATTTAACGTTATAATTAAAAGATTTTTTTAAAGTCTTTCTTGTACTAACTATATTCGTATCTTAAGTTAAAACTTAAAAATCTATATTATCATATTAACTAATTTAAAATTTACTATAGTTATATATATCATTGAATTATTCAAGTGAAGTAATTATCTGTCGGTTTTAAAAGGAATATTATAATAATTTGACTTCATTAAACTATGTTAAACATGCCTGAACTATATATAAAAGATTAGCTAACAACAAATCAAAGTAACAATATAATCCATATCAGCAATTCGACTGAAATAATGTCTACTATATTAACTGACATGCCCCTTTACATATTAAGACATTTATTATTTAATTGAGTTTTCTAAAATTATTTAAATTTGCATTATAGTACGTTAATTTTATTTTTTTTAATAATATATAATATCATTACGCTTGTAATTCACATATTTACAAGAATCAAAAATTTAGACTAGTATTACAACTATAGAAGGGATGATATTTTTTTTTATATGTTGATTCATAATACATTGATACTCGGAAAGCACCACGCCGGACTGGTAATGTTGTAAAAACACGTACTTAGAGAAGTATTAACCAAAATTCACATAGAAACCTAGTATAATAGGTCAGGCCAAACCGCGGTACGCGCTGTGCATCGCCCGAATGTCTGTTTAATGTATCTAACTCTAATGATCCGTAACTCCAACGACGGTTTTAAAATTTGTCTCATAAATTTCTGGCCGAATGGATTCCTTAATACCGCATCATCTAATGAGCGATTGCTCGATCAGATACAAATCATCACTTCCTAGGAGGGTCCCTGTTCGTATCGTTCTACGTGGGTTATACACTGAAGGTCTTAGCCCCTGTTTTGAAATACTACTTCTCCAACCAATTGGATTAGTTCGTATGCTGCTTACTTAATTTTTGACTAGTTAACATAGTAAGGACGTTCGTAAAGTGCATGATAGCCCGCCACGAAAGAGTGTGACCTAGTCCGATTATAGAACAATCTCCAGGTAACGACCAGTGAATCCGAAGTAGTATTAATTTAGGTTAGGCATAGGTTCTAAACAACTTTGTTTTAATGGAAAACTATAACTCACGCTAGATTCTGAATCGAAATAATATAACCACGTCTAACAAGGTAACTGCGCGCCCATATAAATGCTCTTTTTGAATACTTTTCGTGTCACAGAAATCTGGCATTAGCGTTTTACAATGAATAGCGCGGCTAGAAATAATAACTTACATATCGCTTGGTAATTTAGATTTATATTAACGAGGGCCAACGACAGTTATCAACTGCATTTAATAGGGTTCACAAGGGACCTCGTTGATATAGAAATGCTACGATGCGGTAACCACTACAATCATAGGTCTTAACATGCATATCGTCGTCTCTTTCAGAACGACCAGTTGTTAGTCGATTGTTTATAGTATGCCGTCATAAGTGTATATCCAGCTTCATGCGTAATTTGCAGTCTTTATAGCACAAGGAACCTGGTAAAAACTTGGGTCTGCCCGGTGCAGGGGGAAATCCCCGTTTGAGTCCTCTTGCATCCTGCTCCAGGTAATGGCTCAACAGGGCCCTGTCTCGCTAAGATATAGGATAGGTCTACCCTGTTGCATTCCTAGGTATCCCGTACATTCTGCCGGACACGTGGCGGTAAGATACACCACCACCCTGCTATCAGAACCTGGCAGTCCAAGCGCACCACGCGCGGTGTGACATCTCCGCGCTCCCTCAACGCGCGGTAAGGATCTCACCCTCATCAAGACATTCGGGTATGTCTTCGATGATTTGTCTGGGACGAATGACTGTGATTGGGAGTTAACCGCTTCCAGGATTTAGATACAACGTTTCCCCAGGCGCCATAGCGAGGCAATGGGCGCTGGTCAGCAGGCGAGGCCAGGGACCCTTTGTCCGTAGCGATGGGCTCACGGCTAACAGCCCCCTCCCCCGACTGCGCGTAACCAACGCTAACCGTACGGGCCGCTACTACCCAGCGAAACGGTGGGCTATGGGCGAGGTATCGGACGGGACTGTGCCCCCCCGGCTGCGTTTCTGTCACGATGGGATGAGGGCGCTCCCTCCTGCCCTTGGGCTTGATCTCTGTCACGTCGCGCGCTCACTCTCGCTATTTCGGATAGCGCTCAAACGGGGTGCGTGCCTCAATCGCAGAGGGCTACGATGGCGCCGGAGCCAGTCCGAGCGCGCCAACGCAGACGTCTGCTGCGCATTCACCTGTTCATCAGGCCCGGGGCTGTGGTGGCCCTAGGAGCAGGGGCCAGAACACTTGCCCAAACCATACATAGCTTCCGCCCATCTAACCTGAAGGGGGGTGGATGCGCACGAAACGGTCTCCCAGAGAGTTCCCGGGACCGACGGTCATCGGTTCCGGGGGACGACCCTAAGTGGGGGCTTGGCACTTATATCGCGGTCTGTGCCGATCCGGCACCTCCGAGCTAAGCGAGGCGCCCCTCCATGTACAGGCTTATGCCACGGCCGATATGGTCTGTTAGGTTACCATCCCGGGCGCCCAGGGTGCACGCGGGACCTCTCCAGCCGCCGCGGTGCGCCGAGCTGACCGGTGCACCGGGCCCGCCGGCGCAGTAAGCGCCGTTCGCGGCCACGTACGTCCCCCCCGCCCGCGGGGCAGACCGCGGCGGCCGGCCAGTGGCGCCGGCGGCTCTGCGCGCGCGCCGGCGGGCGACGAGAGGCGCAAGCGCGGCAGTTCGTCCCGCGCTCGCCCCCTTGGTCCGGCGCCGGCCCGGCCCTGTCCCCGGGTGATTACGCCCCGTGCGGCGCGGCGCGCTGCGCTGCCGCGCCGAGCGCGTTCGCCGGGAGGACCGCCGCCAGGGGCCCGGGCACGGGTGGCGCCGCCGCGCGGATGATGCCGCGCCCTGCTGGGCCGTCGGCGACATGGCCTGGCAGGCCCCGAGTGCGAGGCCCCCTCCGTGGGCCGGGCCGGGTGAGGGTCCGGGGTTGCGCGCTCGCCGACCGGGCATTCCGCTCGACGGGCGGACGGCACCTGTGTGGGGTCTGGAGGGACGCCACGTGAGGGCGCGCTCCGCGGCCGCGGGCGCACACCGGGGCTAGCCACCGCTTAGCACAGTTGGAAGCGACTTAGGTCACTGCACGCGCGGGGGTGCCGGAGACCGGCGGCCGAGGGAAGGCCGGTGGCGGACCCTGGGGCAGGGTGGGGCTCCTAGCGCCCGGGCGCGGCCGCGACGGCGGATGTGGGCCCGCCGCGCCGGGAGGCGGTTAGCGTGCCGGGCGCAGGGACGGGGACGTGCCTGCGGGCGGTGCCTTGAGGAGAGCGTCCGCGCGGGGTCGGGGGCGGCCCGGCGCCCAAGCGCGGGCACGGTCGGCAGACCGCGCCGTGCGGCAGGGCGGCCGCGCGCCCCCTGGCGGCACGGCCGTTCGCCCAGCGGGCACCGGCCGTGTCGCCTGGGTCCGGCCCCGGGCCCGCCGGAGGCGCCGCTCGGTCGGCGCGTCGGAGGCCCGCCGCGGACGCGCAGTCCTC     
E       AATTTGTGAATTTAATAAGGATCTGGACAATTTTTAAATAATAAAATAACCTTTATAAAAATTGAGTTATTTGCGATGTGATATGAACCGTATATTCGAATGTTATTAATTATCTTTGTATCATTGGTTTAGATACTACATATTTACTAATAGTAAATTATAGAAAAATTTTTAATTCTTCTTATATCTTTTGGAAACCCATGCTATATAATTTATTTCACCACCAGCGTTACTAAAATAATAATTTTTTGAATAATTGTCTTGAATTGTGATTAGCTAGCCTATTATAATTGATATTTTAGACTATGTTAAATATGTGCCGCGTTTAATATATGTACCTGATATGAGTAGATTCCATATTATATAATAAAATTTAAGGTAAAAATCAAATGTAATTTCATTCTCAATTTTTTGCCATAAACACGCATTAGCAGCAATAGTGTAAACTATTTCAACTTTAATCTAAGATGATATTTAACGTCATAATTAAAAGATTTTTTTAAAGTCTATCTTGTACTAACTTTATTCGTATCTTAAGTTAAACCTTAAAAATCTATATTATTCTTTTAATTAATTTAAAATTTACAATAGTTATATATATCATTGAAATATACATGTGAAGAAACTATCTGTCGGTTTTAAAAGGAATATTATAATAATTTGACTTCATTAATCTATGTTAAACATGCCTGAACTATATATAAAAGATTAGCTAACAACAAATCAAATTAACAATATAATCCAAATCAGCAATTCGACTGAAGTAATATCTATTATATTAACTGAAATGCTTCTTTACATATTAAGACATTTATTATTTAATTGAGTTTTCTAAAATTATTAAAATTTGCATTATAGTACGTTAATTTTATTTTTTTTAATAATATATAATCTCATTACGCTTGTAATTCACATATTTACAAGAATCTAAAATTTAGACTAGTATTACAAATATAGAAGGGATGATATTTTTTTTTATATGTTGATTAATAATACAGTGATACTCGGAATGCACCACGCCGGACTGGTAAGCTTGTAAAAAGACTTACTTAGAGATGTACTAACCAAAATTCACATAGAAACCTAGTATAATAGGTCAGGTCAAACCGCGGTTCGCGCTGTGCATCGATCGAATCTCTGTTTAATGTATCTTACTCTGATGATCCGTAACTCGAACAACGGTTTACAAATTTGTCTCATAAATTTGTGGCCGATCGGATTCCATAATACCGCCGGTTTTAATGAGCGATTGCTCGATCCGATACAAATCAACACTTCCTGGGAGGGTTCCTGTTCGTATCGTTCTACGTGAGTTATCCACTGAAGATCTTAACCCCTGTTTTGAAATACTACGTCTCCAATCAATTGAATTAGTTCGTATGCTGTTTACTTACTTTTTGACTTGTTAACAGAGTAAGGACGTACGGAAAGAGTATTATAGCCCGCCACGAAAGAGGGCGACCTAGTCCGAATATAGAACACGATCCAGGTAGCTAGCAGTGAATCCGAAGTAGTATTAATTTACGTTATGCATAGGCTCGAAACAACTTTGTTTTTAAGGAAAACTATAACTCACGTTGGCTTCTGAACCGAAATAACATAACCACGTCTAATAAGGTAACTGCGCGCCCAAATAAATGCGCTGTTTGTATACTTATCATGCCACAGAAAGCTGGCATTAGTGTTATACAATGGATAGCGCGGCTAGAAATCATAAATTACATAGCGCTTGGTAAATTATATTTATATTAACGAGGGCCACCGACAGTTACCAAATGACTTTAATTGTGATCACAATGGACCTCGTTGATATAGAAATGCTACGATGAAGTAACCACTACAATCATAGGTCTAAACAAGCATATCGTCGTCTCTTTCAGAACGACCAGTGGTTATTTGATTGATTATAGTATGCCGTGATAAGTGTATATCCAGCTTCATGCGTAATTCGCAGTCATTATAGTGCAATCAACTTTGTAAAAACTTGGGTCTGCCCGAAGCAGCGGTGCATCCCGGTTTTCGTCCTCCCTCCGCCTGCTCCAGGTACTGGCTCAAGAGGGCCCTGTCTGACTAAGATATAGGATAGGGCTATCCTGTTGCATTCCTAGGTATGCCGTACATTCTGACGGAGACGGGGCGGTAAGGTCCACCACTACCCTGCTATCAGAACCTTGCAGTCCAAGCGCAGCGCGCGCAGGGAGACCCCTCCACGCTCCCTCAACGCGCGGTAATGATCTCACCCTGATCGAGACATTCCGGTATGACTTTCATGATTTGTCTGGCACGAATGACTGTGACTGGGAGTTAACCGCTTCCAGGTTATAGATGCAACGTTTCCCCATGCGCCATAGCGAGGCTATCGGCGCTCGTCACCATGCGAGGCAAGGGACCCTCTGTCCGTAGGTATGGGCACACGGGTAACAGCCCCTCCCCCCGACTGCGTGTAACCAACACTAACGCTACGGGCCGCCACTACCCTGAGAAACGGTGGGCTATGGGCGAGGTATCGGCCGGGACTGTGCCCCCCCGGCTGCGTTTCGCTCACGTTGGCCTGATGGCGTTCCCGCCTGCCCTCGCGCTTAATCTCTGTCGCGTCGCGCGCTCATTCCCGCTATTTCGCATTGCGCTCAAACGGGGCGCATGCCTCAAACGCAGAGGACTACGAAGGCGCCCGAGCCGGTCCGAGCGCGCCAACGAAGACGTCTGCTGCGTATTCACGTGTTCATCATGCCCGGCTCTATGGGGGCTATGGGAGCAGGGGACAGCTCACATGCCCGAAGCATACAAAGCTTCCCCCCACCTAAGCTCAAGGGGGCTGGATGCGAAGGTAACGGTCGCCCAGAGAGTTCCCGGGACCGACCGTCATCGCTTCCGGGGGCCGCCCCCAAGTGAGAGCTTGGCACTTCAATCGCGGTCTGTGCCGATCCGGCGCATCCGAGCTAAAGGCGGCGCCGCTCCATGTACACGCGTATGCCACGGTCGATAGGGTCTCTTAGGTTACCACCCCGGGCGCCCAGGGTGTACGCGGGACCTCTCTTGCCGCCGCGGTGCGCCGAGCTGACCGGTGCCCCGGGCCCGCCGGCGCAGTAAGCGCCGTGCGCGCCCACGTACGGCCCCCCCGCCCGCGGGGCAGGGCGCGGCGGGCGGCCAGCGGGTTCGCCGGCTCTGCTCGCGGGCCGGCCGGCGAGGAGAGGCGCAAGCGCCGCAGTTCGTCCCGCGCTCGGCCGCATGGACCGGCGCAGGCCTGGGCCTGTCCCCGGGTGATTCGGCCCTGTGCGGCGCGGCGCGCTGGGCTCTCGCACCGACCGCGTTCGCCGGGAGGCCACCCGCCACGCGCCCGGGCACAGGTGCCGCCGCCGGGCGGATGATGCCGCGCCCGGCTGGCGCGTCGGCGACATGGGCCTGCAGGCCCCGAGTGCGAGGCGCGCTCGCTGGGCCGGCCCGGGTGACGGTCCCGGGTTGCGCACCCGCCGACCCGGCATTCCGCTAGACGGGCGGACGGGACCTGTGGGGGGTCTGGAGGGACGCCACCTGTGGGCGCTCTCCGCCGCCTGGGGGGCACACCGGGGCTCGCCACCGATGAGCACAGTGGGAAGCGAGTCAGGTCACTGCACGGGCGGGGGTCCGGCAGATCGCCCGCCGACGTAAGGCCGGCGGTGGACCCTAGGGCAGGGTGGTGCTCCTAGCGCCCGGGCGGGGCCTCGACGGCGGATGGGAGCGCGCGGCGCCGCGAGCCGGTTTGGGTGGCGCGCGCGCGCAGGGCGACGTTCCTGGGGGTGGTGCGTTGACGCGAGCGTCCGCGCGGGGCCGGGGGCGGCCCGCCGCCCAAGAGCACGCACGCTCCGCCGACCGCGCGGTACGCCAGCGCGGCCGCGCGCCCGCTGGCCGCACGGCTGTGCGCCCATCGGGCACCCGCCGTGTCGCCGGGGCCCAGCCCCGGGCCTGCCCGAGGCGCATCTCGCTCGGCGGGTCGGCGGTCCGCCGCCGACGCGCAGTCCTC     
D       AATTTGTGAATTTAATAAGGATCTGGACAATCTTTAAATAATAAAATAACCTTTAAAAAAATTGAGTAATATGCGATATGATATGAACCTTATATTCGTATGTTATTAATGATTTTTGTATCATTGGTTTAGATACTACATGTTTACTAATAGTAAATTATAGAAAAATTTTGAATTCCTCTAATATCTTTTGTAAACCCATGCAATATAATTTATTTCACCACCAGTGTTACTGAAATAATAATTTTTTAAATTATTGTATTGATTTGTGATTAGCTAGCCTATTATAATTGATATTTTAGACTATGTTAAATATTTGCCGCGTTTAATTTATGTACCTGATATTAGTAGATTCCATTTTATATAATCAAATTTAAGGTAAAAATCTAATGTAATTTCATTCTCAAATTTTTTCCATAAACTCACTTTAGCAGCAATAGTGTAAACTATATCAACTATAATCTAATATGATATTTAACGTAATAATTAAAAGAGTTTTTTAAAGTCTATCTTGTACTAACTTTATTCGCAACTTAAGTTAAAACTTAAAAATCTATATTATTATTTTAAATAATTTAAAATTTACAATTGTTATATATATCATTGAAATATTCAAGTGAAGGAATTATCTGTCGGTTTTAAAAGGAATATTAAAATAATTTGACTTCATTAAACAATGTTAAACATGCCTGAACTATATATAAAAGATTAGCTAACAACAAATCAAAGTAACAATATAATCCATATCAGCAATTCGATTGAATTAATGTCTATTATATTAACTGATATGCTTCTTTACATATTAAGTCATGTATTATTTAATAGAGTTTTCTAAAATTATTTAAATTTGTATTATAGTACGTTTATTTTATTTTCTTTAATAATATATAATATCATTACTCTTTTAATTCACAAATTTACAAGAATCTAAAATTTAGACTAGAATTACAAATATAGAAGGGATGATGTTTTATTTTATATGTTGATTAATAATACAATGATACTCGGAAAGCACCACGCCGGACTGGTAAATTTGTAAAAATACATACTTAGGGAAGTAATAACCAAAATTCACATAGAAACCTACTATAATAGGTCAGGTCAAACCGCGGTACGCGCTGTGCATCGATCGAATATCTGTTTAATGTATCTACCTCTCAGGATCCGTAACTCAAACATCGGATTCAAAATTTTACTCATAAATTTATGGCCGAGTGGATTCCATAATACCGCAAGCTGTAATAAGCGATTGCTCGATCAGATACAAATCAACACTTCCTAGGAGGGTACCTGTTCGTATCGTTCTACGTGCGTTATACACTGAAGATCTTAACCCCTGTTTTGAAATACTACTTCTCCAAGCAATTAAATTAGTTCGTATGCTGTTTACTTATCTTTTTACTTGTTAACATAGTAAAGACGTTCGTAAAGGGTATCTTATCCCGTCACGATAGAGGGTGATCTAGTCCGATTATAGAACAAGATCCAGGTAACGAACAGTGAATCCCAAGTAGTATTAATTTAGTTTATGCATAGGTTCTAAACGACTTTGTTTTCACGGAAACCTAAAACTGGCGGTAGATTCTGAGACGAGATAACATAACCACGTCTTATAAGGTTACTGCGCGCCCTTATAGATGCCCGGTTAGTATACTTATCGTACCACAGAAACCTGGCATTAGAGTTTTACAATGTATAGCGCGGCTAGAAATAATAACTTACAAATCGCTTGGTAAATTATATTTATATTATCTAGGGCCACCAACAGTTATCAAATGTCTTTAATCGCGATCACAAGGGACCTCGTTGATATAGAAACGCTACGACGAGGTAACCACTACAATCATAGGTCACTACAAGCATATCGTCGTCTCTTTCAGAACGACCAGTTGTTATTCGATTGCTTATAGTATGCCGTCATAAGTGTATAACTATATTCATGCGTAATTCGCAGTCATTATAGAGCAATGAACTTTGTAAAAACTTGGGTCTGCCCGGAG????????????????????????????????????????????????????????????????????????????????????????????????????????????????????????????????????????????????????????????????????????????????????????????????????????????????????????????????????????????????????????????????????????????????????????????????????????????????????????????????????????????????????????????????????????????????????????????????????????????????????????????????????????????????????????????????????????????????????????????????????????????????????????????????????????????????????????????????????????????????????????????????????????????????????????????????????????????????????????????????????????????????????????????????????????????????????????????????????????????????????????????????????????????????????????????????????????????????????????????????????????????????????????????????????????????????????????????????????????????????????????????????????????????????????????????????????????????????????????????????????????????????????????????????????????CCATCCCGGGCGGCCAGCGTGCACGCCGGACCTCTCCTGGCGCCGCGGGGCGCCGAACTCACCGGTGCCCCCGGCCCGCCGGCGCAGTAAGCGCCGTGCGCGGCCACGTAGCTCCCCCCCGCCCGCGGGGCAGGCCGCGGCGGAGGGCCAGCGGGTCGGGCGGCTCGGCGCGCGCGCCGGCGGGCGACGAGAGGCGCAAGCGCGGCAGTTCGTCCCGCGCTCGCCCCCCTGGTCCGGCGCCGGGCCGGGCGTGTCCCCGGGTGATTCCGCCCAGCGCGGAGCGGCGCGCTGAGGTACCGCGCCGACCGCGTTCGCCGGGAGGCCACCGCCCACGGGCCCGGGCACGGGTGCGGCCGCCGCGCGGATGATGCCGCGCGCTGCTGGTGGGTCGGCGACATGGGCTGGCAGGCCCCGAGTCCGAGGGCCGCTCGCTGGGCCGGGCCGGGGGAGGGTCCCGCGTTGCCCACTCGCCGACCCGGCATTCCGCTCGACGGGCGGAGCGGACGTGTGTGGGGTCTGGACGCAGGCCACCTGAGGGGGCTCTCCGCCGCCGGCGGCGCATACCGGGGCTGGCCACCGATTAGCACAGTTGGAAGCGACTGACGGCACTGCACGGGCGGCGGTGCGGGAGACCGGCGGCCGAGGTAAGGCCGGTCGGGGACCCTGGGGCAGGCGGGGGCTCCTAGCGCCCGGGCGGGGCCTCCACGGCGGATGGGAGCGCGCGGCGCCGTGAGCCGGTTTGCGTGAAGCGCGCGCGCGGGGGGACGTTCCTGCGGGCGGTGCCTTGATGAGAGCGTCAGCGCGGGGGCGGGGGCGGGCCGCCGCCCAAGCGCGCGCACGGTCGGCGGACCGCGCGGTACGTCAGCGCCGCCGCGAGCCCCCTGGCGTGAGGTCCGTTCGCCCAGCGGGCACCGGCCGTCTCCCCGGGGTCCGGCCCCGGGCCCGCCCGAGGCGCAGCTCGGTCGGCGGGTCGGAGGGCCGCCGCGGACGCGCAGTCCTC     
C       AATTTGTGAATTTAATAAGGATCTGGACAATTTTAAAATAATAAAATACCCTTTATAAAAATTGAGTAATTTGCGAATTGATATGAACCTTATATTCGTATGATATTAATCATTTTTGTATCATTGGTTTAGATACTACATTTTTACTAATAGTAAATTATAGAAAAATTTTAAATTCTTCTGATATCTTTAGTTAACCCATGCTATATAATATATTTCACCACCCGAGTTACTAAAATAATAATTTTTTAAATTATTGTATTGAGTTGTGATTAGCTACCCTATTATAATTGATATTATAGACTAAGTTAAATATTTGCCGCGTTTAATTTATGTACCTGATATGTGTAGATTCCTTATTATATAATAAATTTTAAGGTAAAAATCAAATGTAATTTCATTCTCATACTTTTTCCATAAACTCTCATTAGCAGCAATAGTGTAAACTAGTTCAACTATAATCTAACCTGAAATTTAACGTTATAATTAAAAGAATTTTTTAAAGTCTATCTTGTACTAACTGTATTCGTATCTTAAGTTAAAACTTAAAATTATATATTATCCTATTAATTAATTTAAAATTTACAATTGTTATATATATCATTGAAATATTCAAGTGAAGGAATTATCTGTCGGTTTTAAAAGGAATATTATAATAATTTGACTTCATTAAACAATGTTAAACATGCCTGAACTATATATAAAAGATTAGCTAACAACAAATCAAAGTAACAATATAATCCATATCAGCAATTCGATTGAATTAATGTCTATTATATTAACTGATATGCTACTTTACATATTAAAACATTTATTATTTAATCGAGTTTTCTAAAATTATTTAAATTTGCATTATAGTACGTTTATTTTATTTTATTTAATAATATATAATTTCATTACTCTTATAATTCACAAATTTACACGAATCTAAAATTTAGACTAGAATTACAAATATAGAAGGGATGATATTTTATTCTATATGTTGATTAATAATACATTGATACTCGGAATGCACCACGCCGGACTGGTAAATTTGTAAAAACTCATACTTAGAGATGTAGTAAACAAAATTCACATAGAAACCTAGTATAGTAACTCAGGCCTAACCGCGGTGCGCGCTGTGCATCGAGCGAATATCTGTTTAATGTATCTTTCTCTAAAGGTCCGTAACTCTAACAACGGTTTCGAAGTTTGACTCATGAATTTTTGGCCGAATGGATTCCATAATACCGCCATACTTAATGAGCGATTACTCGATCAGATATAAATCAACACTTCCTAGGAGGGTTCCTGTTCGTATCGTTCTACGTGGGTTATTGACTGAAGTTCTTAACCCCTGTTTTGAAATACTACATCTCCAAACAATTGAATTAGTTCGTATGCTGTTTACTTACTATTTCACTCGTTAACAAAGTAAGGACGTACGGAAACAGTATTATAGCCCGCCACGAAAGAGGGTGACCTAGTCTGATTATAGAACACGGTCCAGGGATCGAACAGTGAATCCCAAGTAGTATTAATTTAGGTTATGCATAGGTTATAAACAACTTTGTTTTAAAGGAAAACTATAACTCACGTTTGATTCTGAATCCAGATAACATAACCACGTCTTATAAGGTATCTGCGCGCCCATATAAATGCTCAGTTCGGATACTTTTCGTGCCACAGAAATCTGGCATAAGCGTTTTACAATGTATAGCGCGGTTAGAAATCATAACTTACACATCGCTTGGTAGTTTATATTTATATTAACTAGGGCCATCGACAGTTATCAAATGCGTTAAATAGTGATCACAAGGGACCTCGTTGATATAGAAATGCTACCATGATGTAACCACTACAATCAAAGGTCATAACATGCATATCGTCGTCTCTTTCAGAACGACCAGCTGTTATTGGATTGATTATAGTATGCCGTGATAAGTGTATAACCATTTTCATGCGTAATTTGCAGTCATTATAGATCAATCAACCTGGTAAAAACCAGGGTCTGGCCGTAG????????????????????????????????????????????????????????????????????????????????????????????????????????????????????????????????????????????????????????????????????????????????????????????????????????????????????????????????????????????????????????????????????????????????????????????????????????????????????????????????????????????????????????????????????????????????????????????????????????????????????????????????????????????????????????????????????????????????????????????????????????????????????????????????????????????????????????????????????????????????????????????????????????????????????????????????????????????????????????????????????????????????????????????????????????????????????????????????????????????????????????????????????????????????????????????????????????????????????????????????????????????????????????????????????????????????????????????????????????????????????????????????????????????????????????????????????????????????????????????????????????????????????????????????????????CCATCCGGGGCGGCCAGCGCGGACGCGGGACCTGTCCCGGCGCCGCGGAGCGCCGGCCTGACCGGTGCCCCCAGCCCGCCGTCGCAGTAAGCGCCGTGCGCGGCCACGTACGTCCCCCCCGCCCGCGCGGCACGCCGCGGCGGGGGGCCCGCGGGGTCGGGGGCTCGGCGCGCGCGCCGGCGGGCGAGGAGAGGCGCCAGCGCGGGAGGTCGTCCCGCGCTCACGCCCGTGGTCCGGCGTAGGCCTGGGCCTGCCCCCGGGTGATTCGTCCTCGTGCGGCGCGGCGCGCTGGGCTACCCCGCCGACGGCGTTCGCCGGGACGCCATCCCCCTGGGGCCCGGGCAGGGGTGCCGACGCCGCGCGGATGATGGCGCGGCCTGCTGAGCCGTCGGCGACATCGGCTCGCAGGCCCACAGGGCGGGGCCCGCTCGCTGGGCCGGGCCGGGGGACGGTCCCGGGCTGCGCACTCGCCGACCCGGCATTCCGCTGCACGGGCGGACGGGACGTCTGAGGGGTGTGGAGGGACGCCACCTGCGCGCGCCCTCCGCGGCCGGCGGCGCATACCGGGGCTGGCCACCGATTAGCACAGTAGGAAGCCAGTTAGGCCACTGCACCAGCGGGGGGGCGGCAGACCGGCGGCCGATGTAACGCCGGTGGCGGACCCTGGGGCAGGCTGGGGCTCCTAGCGCCCGGGCGCGGCCTCGACGGCGGATGGGAGCGCGCCGTGCCCCGATCCGCTTCGCGTGACGCACGCGCGAAGGGGGACGTTCCTGGGGGCGGTGCCTTGACGCGAGCGTCGGCGCGGGGCCGCCGGCGGCCCGCCGCCCGAGGGCCCGCACGGTCAGCCGTCGGCTCGGTACGTCCGCGCGGCCGCGCGCCCCCTGGGGACACGTCCGTTAGCCCAACGGGCACCCGCCGTGTCGCCTGGGTCCGGCCCCGGGGCAGCCCGAGACGCAACTCGCTCTGCAGGTCGGAGGTCCGCCGCGGACGCGCAGTCCTC     
B       ATTTTGTGAATTTAATAAGGATCTGGACAATCTTTAAATATTAAAATATCCTTTACAAAAATTGAGTTATTTGCGAAATGATATGAACCCTATATTCGTATGATATTAATGATTTTTGTATCATTGGTTTAGATACTACATTTTTACTAATAGTCAATTATAGAAAAATTTTAAATTCTTCTGATATCTTTAGTAAACCCATGCCATATAATTTATTTCACCACCTGTGTTACTAAAATAATAATTTTTTAAATTATTGTCTTGATTTGTGATTAGCTAGCCTATTATAATTGATATTTTAGACTATGTTAAAGATATGCCGCGTTTAATCTATGTACCTGATATGTGTAGATTCCATATTATATAATAAACTTTAAGGTAAAAATCGAATGTAATTTCATTCTCAAATTTTTGCCATAAACGCGCATTAGCAGCAATAGTGTCAACTAATTCAACTTTAATCTAAAATGAAATTTAACGTCATAATTAAAAGAATTTTTTAAAGTCTATCTTGTACTAACTATATTCGAAACTTAAGTTAAAACTTAAAAATCTATATTATCATATTAAGTAATTTAAACTTTACAATAGTTATATATATCATTGAAATATTCATGTGAAGAAATTATCTGTCGGTTTTAAAATGAATATTAAAATAATTTGACTTCATTAAACTATGTTAAACATGCCTGAACTATATATAAAAGATTAGCTAACAACAAATCAAAGTAACAATATAATCCATATCAGCAATTCGAGTGAAATAATGTCTATTATATTAACTGAAATGCAACTTTACATATTAAGACATTTATTATTTAATGGAGTTTACAAAAATTATTTAAATTTGCATTATAGTACGTTTATTTTATTTTGTTTAATAATTTATAATTTCATTACACTTTAAATTCACAAATTTACATGAATCAAAAATTTAGACTAGGATTACAATTATAGAAGGGATGGTTTTTTTTTCTATATGTTGATTAATAATACACTGAGACTCGGAAGTCACCACGCCGGACTGGTAAATTTGTAAAAAAACATTCTTAGAGAAGTAGCAACCAAAATTCACATAGAAACCAAGTATACTAGCTCAGGCCAAACCGCGGTACGCGTTGTGCATCGATCGAATGTCTGTTTAATGTATCTAACTCTTACGATCCGTAACTCAAACAGCGGCTTCGAACTTTGTCTCATACATTTTTGGCCGAGTGGATTTCATAATACCGCCATTTCTAATGAGCGATTACACGATCCGATACAAATCAACACTTCCTAGGAGGGTCCCTGTTCGTATCGTTCTACGTGTGTTATATTCTGAAGGTCTTAACCCCTGTTTTGAAATACTACTTCTCCAAACAATTTAATTAGTTCGTATGCTGGTTACTTATCTTTTCACTTGTTAACAAAGTAATGACGTTCGAAAAGAGTATTATAGCCCGCCACGAAAGAGGGCGACCTAGTCCGATTATTGAACAGATTGCAGGGACCGAGCCGTGAATCCGAAGTAGTATTAATTTAGGTTATGCATAGGTTCTAAACAACTATGTTTTAAAGGAAAACTATAAATAACGTTGGATTCTGAACCAAAATAACATAAACACGTCTTATAAGGTAGCTGCGCGCCCATATACATGCTCAGTTTGGAAACTTTTCGTGCCACACAAATCTGGCATAAGTGTTTTACAATGTATAGCGCGGCTAGAAATAATAACTTACATATCGCTAGGTAGTTTATATTTATATTAACGAGGGCCAGCGACAGTTATCAAATGGGTTTAATTGTGATCACAAGGGACCGCGTTGATATAGAAAGGCTACGACGTTGTAACCACTACAATCATAGGTCACAACAAGCATATCGTCGTCTCTTTCAGAACGACCAGGAGTTATTCGATTGTTTATAGTATGCCGTTATAAGTGTATATCCATATTCATGCGTAATTTGCAGTCATTATAGTCCCATAAACTTTGTAAAAACTTGGGTCTGCCCGGAGCATGGGGCAATCCCCGTTTGAGTCCTCCTGCTCGCTGCTCCAGGTAATGGCTCAATAGGGCCCTGTCTCGCTAAGATATAGGATGGGGTCATCCTGTTCCAGACCTAGGTATGCCGTACATTCTGACGCACACGCGGCGGTACGTTACACCACAACTCTGCTATCAGAACCTAGCAGTTCAAGCGCACCACGCGCAGGGGGACCCCTCCGCGCTCCCTCAAGGCGCGGTAATGATCTGACCCTTATCGAGACATCCCGGTATGTCTTTCATGATTGGTCTGGGACGAATGACTGTGTTTGGGAGTTAACGGGTTCCAGGATTTAGAAGCGACGTTTCCCGAAGCGCCATAGCGAGGCAATGGGCGCTGGTCATCAGACGAGGCCATGGACCCTTTGTCCGTGTGGATGGGCACACGGCTTACAGCCCGTCTCCCCGAATGCGGGTAACCAACGCTAAGTGTAACGGCCTCGACTACCAAGAGACACGCTGGACTATGGGCGAGGTATCGGACGGGACTGTGCCCCACCGGCTGCGTTTCCGTCATGTTGGGCTGAGGGCGCTCCCGCGTGCCCTCGAGCTTAATCTCTGTCGCGACGCGCGCTCATTCTCGCCATATCGCATAGCGCTCAAACGGGGTGCCTGCATCAAACGCAGAGGACTACGAAGGCGCCCGAGCCGGGCCGAGCACGCCAACGAAGACGTCTGCTACGAATTCACTTGTTCATCAGGCCCGGCTCTATGGAGGCTCTTGCAGCAGCGGGCAGTTGACGTGCCCGAAGCATACATCGCTACCCCCCAGCTAAACTCAAGGGGGCTGGATGCGCACGGAGCGATCGCCGAGAGAGTTCCCGGCTCCGACAGCCTTCGGTTCCGTGGGCCGCCCCTCAGTGAGGGCTTGGCACTTGGATCGCGGTCTGTGCCCATCCGTCGCATCCGAGCTAACCGCGGCGCCGCTCCATGTCCACGCTTATGCCACGGGCGATATGGTCCTTTAGGGTACCATCGCGGGCGCCCAGCGTGCACGCGGGACCTCTCCGGCCGCCGCGGTGCGCCGACCTCACCGGTGCCCCCAACCCGCCGGCGCAGTAAGCGCCGTGCGCGGGCACGTACATGCCCCCCGCCCGCGGCGCAGGCCGCGGCGGCCGGCCCGCGGGGTCGGCGGCTCCGCTCGCGGGCCGGCGGGCGACCAGAGGTGCAAGCGCGGAAGTTCGTCCCGCGCTCTCCCCCGTGGTCCGGCGTAGGCCAGGCCATCCCCCAGGGTGATTCCGCCCCGTGCCGCGCGGCGCGCTGGCCTACCGCGCCGACCGCGTTCGCCGGGAGGCCACCCCCCAGGGGCCCGGGCAGGGGTCCCGCCGCCGCGCGGATGATGGCGCGCCCTGCTGCGGCGTCGGCGACATGGCCTGGCAGGCCCCGAGGGCGGGGCCCGCTCCCTGGGCCGGCCCGGGCGACGGTCCGGGGTTGCGCACCCGCCGACAGGGCACACCGCTGGACGGGCGGACGGCACGTGTGAGGGGTCTGGACGCAAGCCACCTGGGGGGGCTCTCCGCGGGCGCCGGCGCATACCGGGGCTGGCCACCGATTAGCACAGTTGGAAGCGAGTTAGGCCACAGCAGGGGCGGGGGTGCGGGAGACCGGCGGCCGAGGTAAGGCCGGAGGCGGACCCTGGGGCAGGCTAGGGCTCCTAGCGCCCGGGCGGGGCCTTGACGGCGGATGGGAGCGCGCAGCGACGCGAGCCGGTTTGTGTGACGAGCGCGCGAAGGGGGACGTTCCTGGGGGCGGTGCCTTGAAGCGAGCGTCGGCGCGGGGCCGGTGGCGGCCCGCCGCCGGAGTGCCCGCACGGTCAGCCGTCGGCGCGGTTCGTCCGCGCGGCCGCGCGCCCCCTGTCGTCACGGCCGTCCGCCCAGCGGGGACCCGCCGTGTCGCCTGGGTGCGGCCCCGGGCCGGCCCGAGGCCCAGCTCGGTCGGCGGGTCGGGGGCCGGCCGCGGACGCGCAGTCCTC     
A       AATTTGTGAATTTAATAAGGATTTGGACAATCTTGAAATAGTAAAATATCCTTTAAAAAAATTGAGTAATTTGCGAGCTGATATGAACCATATATTCGTATGATATTAATAATATTTGTATCATTGGTTTAGATACTACATTTTTACTAATAGTAAATTATAGAAAAATTTTGAATTCTACTTATATCTTTAGCAAACCCATGCTATATAATCTATTTCACCACCAGAGTTACTAAAATAATAATTTTTTTAATTATTGTATTGAATTGTGATTAGCTAGCCTATTATAATTGATATTATAGACTATGTTAAATATTTGCCGCGTTTAATGTATGTACCTGATATAAGTAGATTCCATCTTATATAATAAATTTTAAGGTAAAAATCAAATGTAATTTCATTCTCATATTTTTGCCATAAACGCACATTAGCAGCAATAGTGTAAACTATCTCAACTGTAATCTAACATGAAATTTAACGTTATAATTAAAAGATTTTTTTAAAGTCTATCTTGTACTAACTATATTCGAACCTTAAGTTAAAACTTAAAAATCTATATTATATTTTTAACTAATTTAAAATTTACTATAGTTATATATATCATTGAAATATTCAAGTGAAGAAATTATCTGTCGGTTTTAAAAGGAATATTATAATAATTTGACTTCATTAATCAATGTTAAACATGCCTGAACTATATATAAAAGATTAGCTAACAGCAAATCAAAGTAACAATATAATCCATATCAGCAATTCGATTGAAATAATGTCTATTATATTAACTGACATGCACCTTTACATATTAAGACATATATTATTTAATGGAGTTTTCCAAAATTATTCAAATTTGCATTATAGTACGTTAATTTTATTTTATTTAATAATATATAATATCATTACTCTTATAATTCACAAATTTACATGAATCTAAAATTTAGACTAGTATTACAAATAAAGAAGGGATGATATTTTATTTTATATGTTGATTTATAATACATTGATACTCGGAATGCACCACGCCGGACTGGTAAGTTTGAAAAAACACGTACTTATAGACGTAGAAACCAAAATTCACATAGAAACCTAGTATAATAGTTCAGGCCAAACCGCGGTCCGCGCTGTGCATCGGTCGCATGTCTGTTTAATGTATCTCTCTCTAATGATCCGTAACTCAAACACCGGGTTCAAACTTTTTCTCATAAATTTGTGGCCGAGTGGATTGCATAATACCGCTTATTATAATGAGCGATTGCTCGATCTGATAGAAATCAACACTTCCTAGGAGGGTATCTGTTCGTATCGTTCTACGTGGGTTATAGGCTGAAGGTCCTAACCCCTGTTTTGAAATACTACCTCTCCAAACAATTGTATTAGTTCGTATGCTGCTTACTTAACATTTTACTTGTTAACAAAGTAATGACGTACGTAAAGAGGATTATAGCCCGCCACGAAAGAGGGTGACCTAGTCGGACTATAGAACATGATCCTGGCATCCACCAGTGAATCCCAAGTAGTATTAATTTAGGTTAGGCATAGGTTCTAAACAACTTGGTTTTAAAGGAAAACTATAACTCTCGTTAGTTTCTGAATCGAAATAACATAACCACGTCTAATAAGGTAACTGCGCGCCCCTATATATGCTCCGTTCGTATACTTTTCATACCACAAAAATCTGGCATAAGTGTTTTACAGAGTATAGCGCGGTTAGAAATCATAACTTACATATCGCTTGGTATCTTATATTTATATTAACGAGGGCCACCGACAGTTATCAAATGGATTGAATAGTGCTCACAAGGGACCTCGTTGATATAGAAATGCTACGAAGATGTAACCACTACAATCATAGGTCATCACAAGCATATCGTCGGCTCTTTCAGAACGACCAGATGTTATTAGATTGATTATAGTATGCCGTTATAAGTGTATATCCAGATTCATGCGTAGTTAGCAGTCGTTATAGAACAATTAACGTGGTAAAAACTGGGGTCTGCCCGTAG????????????????????????????????????????????????????????????????????????????????????????????????????????????????????????????????????????????????????????????????????????????????????????????????????????????????????????????????????????????????????????????????????????????????????????????????????????????????????????????????????????????????????????????????????????????????????????????????????????????????????????????????????????????????????????????????????????????????????????????????????????????????????????????????????????????????????????????????????????????????????????????????????????????????????????????????????????????????????????????????????????????????????????????????????????????????????????????????????????????????????????????????????????????????????????????????????????????????????????????????????????????????????????????????????????????????????????????????????????????????????????????????????????????????????????????????????????????????????????????????????????????????????????????????????????CCATCCCGCGCGGCCAGGGTACACGCGGGACCTGTCCTGCCGCCGCGGTGCGCCGACCTGACCGGCGCCCCCAGCCCGCCGCCGCAGTAAGCGCCGTGCTCGCCCACCTGCGTCCCCCCCGCCCGCGGGGCAGGCCGCGGCGGGCGGCCCGCGGGGTCGGCGGCTCGGCCCGCGCGCGGGGGGGCGAGGAGAGGCGCAAGCGCGGCAGTTCGTCCCGCGCTCGCCCCCGTGGTCCGGCGCAGGCCCGCGCCTGTCCCCGGCTGATTCCGCCCCGTGCGGCGGGGCGCGCTGCGCTACCGCGCCGACCGCGTTCGCCGGGAGGCCGCCCCCCAGGGCCCCGGGCACGTGTGCCGCCGCTGCGCGGATGATGGCGCGCCCTCCTGACACGTCGGCGACATGGCCCGGCACGCCCACAGCGCCCGGCCCGCTCCCTGGGCCGGGCCGGGGCAGGGTCCCGGGTTCCCCACTCGCCGACCCGGGATTCCGGTGGACGGGCGGACGGGACGTCTTCGGGGTCTGCATGCACGCCACCTGCGCGCGCTCTCCGGGGCCGGGGGCGCATACCGGGGCTGGCCACGGATTAGCACAGTCGGAAGGGAGTTAGGCCACAGCACGCGCGGTGGTCCGGGAGACAGGCGGCCGAGGTAAGGCCGGCGGCGGACCCTCGGGCAGGCCGGGGCTCCTAGCGCCCGGGCGGGGCCCCGACGGCGGCTGGGCGCGCGCCGGGCCGCGAGCCGGTTGGCGTGACGCGCGTCCGAAGGGGGACGTTCCTGCGGGCGCTGCCTTGACGCGAGCGTCCGCGCGGGGGCGGGGGCGGCCCGCCGCGCGAGCCCCCGCACGGTCAGCGGGCTGCGCGGTACGTCGGCGCGGCCGCGCGCCCCCTGGGGCCACGTCCGTGCGCCCAGCGGGCATCCGCCGTGTCCCCTGGGTCCCGCCCCGGGCCTGCCCGAGGCACACCTCGGTCGGCGGGTCGGCGGGCCGCCGGTGACGCCCAGTCCTC     
