# Supplementary material for: A simple method for data partitioning based on relative evolutionary rates
Source: PeerJ. 2018 Aug 28;6:e5498. doi: 10.7717/peerj.5498 (PMC6118207; doi:10.7717/peerj.5498)
Supplement: Data S1 — The datasets are provided in the PHYLIP format. [file peerj-06-5498-s002.zip › DataS2/AS2-9miss.phy]

17  4000
out     CAAATTATAAAGAGCATTGTCTTTTTATACAATACTTAATAAATAAAGTTAAACTTGTTATGCATTTAATTAGTATCAAAAATCTTTGAAGCTATTTTGTTTTTTTTTCTGTATAAGTATATATATCACAATATTAAAAAATAGTTTAAACCGAATTACTTTTTACTTTATAAAAATGTAACTTCGTACATATTACCAATGAATTAGTACTAAATATATAAATCTTAATATTTAAAATTTTTTTAACGAGTATATGAGAGTCTTTACTTCGATTGTAAATAACATGAGTTACCGTAGATTATTTTGTTTAATTTAAATAAAATTGTAATCCTTGTATAAATAATTCCTTAACTTAGTTTAGCTTATAATTATTTACAAAACGTGTTAAATAAATTTCAATATTTTTAAAATAGTTGTATATACCTTAGTAAAATTACATTCTTATTTAATTTAGGCTTCATCCCACATTAAAAAATTTCTCATGCATAGGTTATGTATCTATACAATGTTACTAATAAAACTTTAATTCAACAATAAACATGAAATATTATTAGATTATAATCAATAATCAAAGAAAGAACAATAGCAATCATTTTATTTGTGAAGGAATATTATATTTTATGTACCTTTATTAAACTCCAAAAATATTAATTTAGTAAAGTTATTGTAAATAGGTATCTAATCGTCAACGCTAGCATTAAATATTTTTGTTAACAGGGAACTTTCAATAAAAAGTTGCAGTTTAAGCTATACATTCTTACGGTCTTTTTAGAGGTAGGTTTATAAATTTATTTATAATATAAATAATTTGATGTATAATTACTTATACAGCAATAGGTTCACTAATTAAAATAAAATATTCGATATATATATTTAGTTAATTATAAATTTGAATTTTTCTACTCGAGCAAAAGATCGCTTTATAAGTTAATAATCAAACAAAATATTTAAATCTAATGTATGTCGTAATAAGAATTTTATATAACTAGTATGAATTAGAAATTAGTTCATCGCGCTTTCCTTGTTCAATTGTCGCTACTACACCTCATGATTCTTCCGTGATGGAGCCCCTATTAAACCAGAATTGTCATTGGAACTATTAGGTTATGTTAGCCGCTTATCACTAGTAACGTCAATTATAGCCAGCTAAATCTTCCAGAACTAAATGACGATAAATACTAACAGTTTTGGTTCGTCTCGGTACTACAGATTTACTCCCCTACCCGATATGAACATTCCGTGTATCTGATTAGCTTAAAGGGCGTGGACGAGACGCTCAATGCAGACCTCCAGTTGAATATCTAGGAATAATATAGAAATGCCCGACCAGTATAAGCTATTGCGCGACAGGGGTTCACAATTAGTAGATGCAAATGTCTTGCATTACAATTTAGTGCCGGTCGTTGCTATGCCGCTTCATTCAAAATTGTGTTTACGAGTGAAGGGCCTACTAATACCCGCTGAGATTAAGTTCGGTACTTATTGTTGGATAAAGGCTATTGCCTTTTGTGAAGAGAGTGGTTACTATTGGTACGTGCTAGATCCACTCTAGGTAATATGCACATATCAGCTTGACTACCAATACGGTACTTCCAGAAAGAAAGTATACCACATGTGCTGGGTGGCCCAAATGCACTTTGTGATCATTTATGAATAGCATATCCTAGAGCGTTTTAAGTGGAAGGACATGTGACCTAATTTAGCCTTACCCCTAGTCAGATTTTACCCCATATCACTTATGTACAAAATCGGCTAATACCTGCTAACCTCTACAAGCAATTAATACAACCAGACAGACATCAGTGCTACAAAGAGGCCAATGTTGGGTCTGCACCTACATTAAAGTATGCACCGTCAGCGCATTGAATATCTAAAAAAATCTCCCCTTCGGGTATATATCCTCGTGTATTTATAACACATTAACTGTATCCGCAAGGTATATATCCTTAATATTATTTGTCAACGCGCATGATTAAGTGCTCGTATTATCCTCAGCCTTTGCCTCCGAGGAATAACTTACACACGTGGGGGTGAGTGTCCGACTCATACTGCCCCTCGATGGCTCGATCGAGAAAACACGGACACAGCGGCGACGCCTTTGAGTAAGGAGTTTGAATACACCAATGTCGAGCGGCGCCTTGGAACGACGCGGTAAAACGTGCCCGAATGGCGCTCGTGTCGCCTCCGAGAGGTAAGCCCAAGGTCCACAGTCCGTTTGCAAAGAGGACTCTCAAACGGTCGTCTGTGAGGCCGTGTCCACTAGTGCGTCTGCGACCGACGATATATGCCGTCGGTACGTCAGGGTGAGGGGCTATTCTAATCGCTGGCAGCTGAATGGCCGTACCTTGTGCTGTGGACGGCTCGTACCGCACTAGTCGGTCAAGACGAGGCGCTTCCCATCATAGTGGTCCGGTACCGACCACAGTACCACAAACCGCGTGAATGAACGCACGCGTCGCGGGACGAGCCTATGCAGGCAAGCTTGTCTCGGCTGGTACGCTTTAAACCCATCAGCCTCAATGCTTCGGCAGTACAGCGCGCTTAACGGGGTATCCGTTCAGGTGTCCCGATTGTTCGTCCGAGTCCTGAGATACGCGGTAGTTGTGACCCTTGTCGCCGTGCGCAGAGGCCTCTCCAGCGAAGTCCTCGCTGCGCATGGCCCGTTCTTTGAACCAGCGAATGAGTACGCACTAGCACATGCCAGACCGGGATTATCAGGGCAGTCGGGTATCCAGGAGGCCGTAACTAACAGACTGCGTGCTACAGTCAGAACGCGCTGCCTTTTGTCATGCTGTGGGCATGATAAGGAGTGATGTATAGGCTCGCGTGACCCGTCGGCCGGGCAAGACCAGGCCATGCGAGCAGGGGGGCATCCCTGCGACTAGTCAGCAGCGCTGGGATCCGATCCGGCCTTCCCAGACTTCTCAAGACTCTTCTATCAATCTTAAGTGCTTTTACGCGTGCTGAATTGCACCTAATAGCGCCTGAAGGCTTCTGAACGCTGGGGCGGCCGGCTTGGCCACGGCTGGGTTGCCGGTACCGCGAGGTGGGCCGCGATGCGTGTGCAGGGGTGGACGACCGACGGGTCCAACTGCACCGGGCTGAACGCCCCGGCCCCGGCCGGACTGGCCCTGGCGGTAGTCGCGTCGGGACGACACACGGGCCACGGTCGCTCGACCGGCGTGACGTGCGGCTCGCCCACGGGGCGTGCCTCCGCGCTCCCTGGGCGAGCGCGGCCAACCCGCGGTCGCCCGCAATCTCCCGTCCCCGCTCGCCCCAGGCGCCCGGAGGCCCGCCCCGGGCCTCCGCTCGGGGCGGGGTCCGACGGACGGTGCGTCGAGCTCGATGATGCGCCAGGGGAATGTCCAGCCCCGCCGCGGCGAGCGCTGCCGCTCTGACCCCCGTCCCAGCGGGGGAGCCCAGAGCGGTTTGCGGACGAGGCCTCCTGCGATCAGACCCGGCGGCGGCGCCCCTGGGCCCGGCCGGGCCCGACGAGTGGGGAGGGGAGCCGCCCGCGCGCCGGAGCGACGCGGGTCCCCGGTGACCCGCCCACTCGGCAGCGCGGGCTCCCGGGTGGCACAGCCTTACCCCCGTTAGTGGCCGTGCGCGACTAAGGGCCGCTCTCCTGGCGCCTCGCGGCGGCGGGTGTCCCGGCCCGCCGGAACTGCGGCGTCCGCCGGCCGTCGCGTCGGCTAGGTACCGTTAGCGGGTGACCGGCTGCTCTCCACGCGAGCGCCGAGACCGCAGGACCCCCTGGCCCCCCGCCCCGGGGCCGGCCAGCCCGGCGTATCGCACCCCCGGGCCCCGAGGCCGCAGGGGCCACCCGCCAGGCTACGGAGGTGCCCTGGCTCGGGTCCGCCACCCAGGCACCTCGCGCAGCTCGCACCTGGCGCTCCTGTCGCGTCTGAGTGGCGGAACCCGGACGAAGCGCCCGGGCGAGGACCCGTGGCGGCGCGGCCGTAGCGGGGCACGACGGCGCCCCGCGCAGCGGGCACGGCAT     
P       CAAATTATAAAGAGCATTGTCTTTTAAGACAATACTTAATAAATAAAGTTAAACTTGTTATGCATTTAATTAGTATCAAAAATCTTTGAAGCTATTTTTTTTTTTTTTCTGTATCAGTATATATATCTCAATAATAAAAAATAGTTTATACCGAATTACTATTCACTTTATAAAAATGTAACTTCGTACGTATTACCTATGTATCAGTACTAAATATATAAATCTTAAAATTTAAAATTATTTTAACGAGTAGATGAGAGTCTTTACTTCGATTGTAAATAACATGAGTTACCGTAGATTATTTTGTTTAATTTTAATAAAATTGAATTCCTTGTATAAATAATTCCTTAACTTAGTTTAGCTTATAATTATTTACAAAACGTGTTAAAATAATTTCAATATTTTTAAAATAGTTGTATATACCTTAGTAGATTTACATTCTTATTTAAATTAGGCTTCATTCCACATTAAAAAATTTCTCATGCATAGGTTATGTATCTATACAATGTTTCTAATAAAACTTTAATTCAACAATAAACATGAAATATTATTAGATTATAATCAATAATCAAAGAAAGAACATTAGCAATCATGTTATTTGTGAAGGAATATTATATTTTATGTACCTTTATTAAACTCCAAGAATATTAATTTAATAAATTTAATGTCCATAGGTATCTAATCGTATAAGCTAGCATTCAATATTTTTGTTAACAGGGAACTTTCAATAAAAAGTTGCAGTATAAGCTATACATTCTTACGATTTTTTTAGAGGTAGGTTTATAAATTTATTTTTAATATAAATAATTTCATGTATAATTACTTTTACAGCTATAGGTTCACTTATTAAAATAAAATATTCGATATATATATTTAGTTAATTATAAATTTGTATATTTCTACTCGAGCAAAAGATCGATTTATAAGTTTATAAACAAACAAAATATTTAAATCTAATGTATGACGTTATAAGAATTTTTAATAACTAGTATGATTTAGAAATTAGTTCATCGCGCTTTCCTTGTTCAACTGTCGCTACTACACCGCAGGATTCTTCTGTGATGTAGCCCCTATTAAACCAGACTTGTCATTGGAACTATTAGGTTATGCTAGCCGCTTATCAATAATAACGTCAATTATAGCCAGCTAAATCTTCCAGAACTAAATGACGAGAAATACTAACTGCATTGGTTCGTCAGGCTACTACAGATTTAGTCCCCTACCCGATTTGCACATTCCGTATATCTTTTTAACTTAAATGCCGTGGACGAGACGCTTAATGCAGACCACCAGTTGAATATCTATGAACAATATAGAGATGCCTGACCAGTATAAGCTATTGCGCGACAGGGGTTCACAATAAGTTGATGCAAATGTCTTGCATTACAAATTCGTGCCGGTCCTTGCTACGGCGCTTCAGTCAAAATTGTGTTTGCGAGTTAAGGGCCTACTAGTACCCGCCGAGATTAAGTTCGGTACATATTTTTGGATAAAGACTATTTCATTTTGTGAAGACTAGGGTCACGATTGGTACGTGCTAGATCCACTCTAGGAAATATGCTCATTTCAGCTTGACTATCAATACGGTAGTTCCAGAAAGAAAGTATACCACTTGTCCTGGGAGGCCTAAATGCACTTTGAGATAAGTTAAGAATAGCATATCCTAGAGCGTTTTAAGTGGGAGGAGATGGGACCTAATGCAGCCTTACCCCTAGTCACTTTTTACCTCATATGACTTATGAACAAAATCGGCTAATACCTTCTAACCTTTACAAGCAATTAATACAACCAGACTGACCTCAGGACTACAAAGAGGCCAACGTCGGGTCTGCACCTACATTAAAGTTTGCACCGTCTGCGGATTAAATATCTCAAAAAATCTCTCCTTCGGGTATAAATCCTCGTGTATATATAACACATTAACTGTATTCGCAAGGTATATATCCTTAATATTATTGGTCAACGGGCATGATTAAGTGCTCGTATTATAATCAGCCTTTGCCTCCGAGGAGTAACTAACACACGTGGGCGTGAGTGACCGACTCATACTGCCACTCGACGGCTCTAGCGAGAAAACACTGTCACAGCGGCGACGCCTTTGAGTAAGGACTTTGAATCGACCAATGTCGAGCGGCGCCTTGAAACGACGCGGAAAACGGTGCCCGAATGGCGCTCGTATCGCCTACGAGAGGGAAGCCCCTGGTCCACAGGCAGTTTGGGAAGAGGACTATCCAACGGTCGACTGTGAGGCCGTGTCCACTCGTGCGTCTGAGACCTACGATATATGCCTTCGGTACTTCAGAGTGAGGGGTTATTGTAATCGCTTGCAGCTCAATGGCCGGACATTGGTCGGTGGCCGGTTCGTACGGCACAAGTGGGTCAAGACGGGACGCTTCCCATCCTAATGGTCCGGTCCCGCCCACGGTACCACAAACCGCGTTATTAGACGCACTCTTCGCGGGACGAGCCTATGCACGCGAGCTTGTCTCGGCTTCTACGATTTAAATCCATCACCTCCAATCCTTCGGCTGTACAGCGCGCTTAACGGGGTATCTGTTCAGGTGTCCCGCTTGTTCGGCCGAGTACTGAGGTATGCGGTAGTTGCGACCCTTGTCGCCGTGCGCAGAGGCCTCTCCAGCGAAGACCTCGCGCCGCATGGCCCGCTCCTCGAACCCGCGAATGAGTTCGCACTAGCAAATGCCAACCCGGGATTATCGGGGCGGGGGGGTATCCCGGAGGCCGTAACTAACATACTTCGTGCTACACTCTGACGCCACTGCCTTTTGCCCTGGTGTGGGCACGGTAAGGACTGATGTATACGGTTGTGTGGCCCGTCGGGCGGGCAAGACGACGCCGTGCGGGCAGGGGCGCATCCGTGCCTCTATTCAGCAGCCCTGGGACCCGATACGGCCTTGCCAGACTTCTCAAGACTCTTCGATCAATCATAAGTGATTTCACGCGTGCTGAATTGCGCCTGATACCGCCTGAAGGCTTCTGAACGCAGGGGCCGCCGGCGTGGCCACCTCTGCATTGCCGGTACCGCGCCGTGGGCCGCGAGGCGTCTGCATGGGGGGACGCCGGACGGGTCCAACGGCGCTGGGGTGACCCCCCCGGGCCCGGCCGGACTGCCCCTGATGGTAGTGGCGTCCGGACGATACACCGGCCACGGTCGGTCGTCCGGCGTGACGTGCGGCTCGGCCACGGGTCGTGGCCCCGCGCTCCCTGGGCGAGCGCGGCCAACCCGCGGGCGCCCGCAATGTCGAGTCCCCGCTGGCCCCAGGCGCCCGGAGGCCCGCCCCGGGCCTCCGCTCGGGCCGGGGGCCGACGGACAGTGCGTCGAGCTCGATGATGCGCCGGGGGAATGTCCAGCCCCGCCGCGGCCAGCCCTGCCGCTCCGAGCTCCGACCGACCGGGGGAGCCCAGAGCGGTTTGCGGACGAAGTCTCCTGCGATCAGAGCCGCCGGCGGCGCCCCTGGCCCCGGCGGTGCCCAACGAGTCGGGAGTGGAGCCGCCCGCGCGCCGGAGCGACGCGGGACTGCGGTGACCCGCCCACTCGGCGGCCCGGGCTCCCGGCTGGCACAGCATTACCCCCGTTAGTCGCCCTGCGCGACTAAGGGCGACACACCTGGCCCGGCGGGCCGGCGCGTGGGCCGATCCGCCGGCACTGCGCCCTGCCACCCGCGTATCGGCGGCCAGGTACCGCTAGTCGGAGACCGGCTGCTCGCCGCGCGAGCCCCGAGACCGCACGAGCCCGTGACCCCCCGCACCGGGGCCGGCGAGCCAGGCGTACCGCACCTCCGGGCCCCGAGGGCGCGGGGGCCACCGGCCCGCCTACAGAGGTGCCCTGGGTCCGGTCCGCCACCCAGGCCCCCCCCGCAGCTCGCACCTGGCGCTCCTGTCGCGTCTGAGTGGCGGAAGCCGGACGAAGCGGCCGGGCGAGCACCCGTGGGGGCGGCGCGGTAGGCGGGCACGACGGCGCACCGCGCAGCGGGCGCGGCAT     
O       CAAATTATAAAGAGCATTGTCTTTTTAGACAATACTAAATAAATAAAGTTAAACTTATTATGCATTTAATTAGTATCTAAAATCTTTGAAGCTATTTTATTTTTTTTTCTGTTTAAGTATATATATCTCAATCATAAAAAATAGTTTAGACCGAATTACTTTTTACTTTATATAAATGTAACTTCGTACCTATTTCCTATGTATGAGTACTAAATATATAAATCTTTATATTTCATATTATTTTAACGAGTATATGAGAGTCTTTACTTCGATTGTAAATAACATGAGTTACTTTAGATTATTTTGTTTAATTTAAATAAAATTGTATTCCTTGTATAAATAATTCCTTAACTTAGTTTAGCTTATAATTATTTACAAAACGTGTTAAATAATTTTCAATATTTTTAAAATAGTTGTATATACCTTAGTAAAATTACATTCTAATTTAATTTAGGCTTCATTCCACATTAAAAAATTTCTCATGCAAAGGTTATGTATCCATACAATGTTACTAATAAAACTTTAATTCAAAATTAAACATGTAATACTATCAGATTATAATCAATAATCAAAGAAAGAACAATAGCTATCATTTTATTTGTGAAGGAATATTATATTTTATGTACCTTAATTAAACTCCAAAAATATTAATTTAATCAATTTAATGTATATAGGTATCTGATCGTAAAAGCTAGCATTCAATATTTTTGTTAACAGGGAACTTTCAATAAAAAGTGGCAGTGTAAGCAATACAATCTAACGGTTTTTTTAGAGGTAGGTTTATAAATTTATTTGTAATATAAATAATTTGATGTATAATTACTTATACAGCGATAGGTTCACTTATTAAAATAAAATATTCGATATATATAATTAGTTAATTATAAATTTGAATTTTTCTACTCGAGCAAACGATCGATTTATAAGTTTAAAACCAAACAAAATATTTAAATCTAATGTATGTCGTTATAAGAATTTTATGTAACTAGTATGAGTTAGAAAGTAGTTCCTCGCGTTTCCCTTGTTCAACTGTCGCTACTACACCACAGGATTCTTCGGTGATGCAGCCCCTATTACATCAGACTTGTCATTGGAACTATTAAGTTATGGTAGCCGCTTTTCAATAATAACGTCAATTATAGCCAGCTAAATCTTCCAGAAATATATAACGACAAATACTAACTGTTTTGGTACGTCAGGCTACTACAGATATACTCCCCTACCCGATTTGCACATTCCGTCTATATATTTAACTACAATGTCGTGGACGAGACGCTTAATGCAGACCCCCAGTTGAATAGCTTGGAATAATATAGAAATGCCGGACCAGAATAAGCTATTCCGCGACAGGGGTTCACAAAAAGTATATGCGAACGTCTTGCATTACAAATTCGTGCCGGTCATAGCTACGACGCTTCAGTCATAATTGTGTTTACGAGTTAAGGCCCTAGTATTACCCGCGGAGATTAAGTTCGGTACTTATTATTGGATAAAAGCTATTACCTTTTGTGAATAGATAGGTCACGCTTGGTACGTGCTAGATCCACTCTAGGAAATATGCTCATGACAGCTTGACTATCAATACGGTATTTCCAGAAACAAAATATACCACATGTACTGGGAGGCCTAAATGCACTTTGGGATAACTTAAGAATAGCATATCCTAGAGCGTTTTAAGGGGAAGGTAATTTGACCTAATTAAGCCTTACCCCTAGTCAGTATTTACCACATATAACTTAAGCACAAAATCGGCTATTACTTTATAACCTCTATAAGCAATTATTACAATCATACTGACATCAGTGCAACAAAGAGGCCAACGTCGGGTCTGCACCTACATTAAAGTTTGCACCGTCAGCGTATTAAATAGCTAAAAAAATCTCTCCTTCGGGTATAAATCCTCGTGTATCTATAACACATTAACGGTATACGCAAAGTATATATCTTTAATATCATTGGTCAACGGGCAAGATTAAGTGCTCGTATTAACCTCAGCCTTTGCCTCCGACGAATAACTTACACACGTGGGGGTGGGTGACCGACTCATACTGCCCCTCGAGGGCTCGAGCCAGAAAACACCGACAGCTCGGCGACGCCTTTGAGTAAGGAGTTTGGATCGACCAATGTCGAGCAGCCCCTTGGAACGACGCGGAAAACGGTGACCGAATGGCGCTCGTATCGACTACGAGCGGCAAGCCCTTGGTCCATAGGCCGTTTGCGAAGAGGACTCTCCAACGGTCGGCTGTGAGCCCGTTTCCACTCGTGCGTCTGCGACCCACGATATACGCCGGCGGTCCGTCACGGTGCGGGGCTATGCTAAGCGCTTGAAGCTCAATGGCCGTACCTTGTGCAGTGGGCGGCTCGTACCGCACTAGCCGAACAAGACGCGCCGCTTCCCATCCTAATGGTCCGGTTCCGGCCACAGTCCCACAAACTGCGTGAGTGCGCGCACTCGTCGGGGGCAGAGCCTATGCACCCGAGCTGGTCTCGCCTTCGACGTTTTAAAGGCATCAACCGCAATCCATGGACTGTACAGCGCGCTTAACGGGGTATCTGTTCAGGCGTCCCGCTTGTTCGTCCGAGTTCTGAGATAAGCGGTAATTGCCACCCTTGTCGCCGTGCGCAGAGGCCTCTCCAGCGAAGCCCTCGCACCGCATGGCCCGTTCTTTGAACCAGCGAATGAGTTTGCACTAGCAGACGCCAGACCGGGATTGTCGGGGCGGGCGGGTATCCAAGAGGCCGTAACTAACATACTGCGTGCTACATTCAGACCGCGCTGCCTTTTGACCTCGTGTGGGCATGGTAACGGCTGACGTATAAGATAGTGTGACCCGTCGGCCGGGCAAGACGAAGCCATGCGAGCAGGGGCGCCTCCCTGCCACTATCCAGCAGCACTGAGATCCGATACGGCCTTTCGAGACTTCCCAAGACTCTTCTATCAATCATCAGTGCTTTTACGCGTGCTGAATTGCACCTAATACCGCGTGAAGTCTTCCGAACGCAGGGGCGGCCGGCGTGGCCACGGCTGCCTTTCCGGTCCCGCGCGGTGGGCCGCGAGGCGTGTGCATGGGGGGACGGCGGACGGGTCCAACTGCGCAGGGGTGAAGCCCCCGGCCCCGGCCGGACTGTCCCTGGTGGTAGTCGCGTCGGGACGACACACGGGTCACGGTCGCTCGCCCGGCGTTCCGTGCGGCTCGGCCACCGGACGTCGCCCCGCGCTCCCTGGGCGAGCGCGGCCAGCGCGCGGGCGGCGGGAATTTCGCGTCCCCGCTGGCCCCAGGGGCCCCGCGGCCCGCCACGGGCCTCCGCTCCGGCCGGGGTCCGACGGACAGTGCGTCGAGCTTGATGATCCGCCCGGGGAATGTCCAGCCCCGACGGGGCGAGCCCTGCCGCTCGGACCACCGACCCAACCCGGGACGCCAGGGCGGTTTACGGACGAAGGCTCCTGCGATGAGACCCGGCGGCGCCGCCCCTGGCCGCGGCGGTACCCGACGAGTCGTGAGTGGGGCCGCGCGCGCCCCGGAACGACGCGGGCCCGCGGTGACCCGCCCAATCGTCGGCCCGGGCTCCCGGGTCGCACGGCGTTACCCCCGTTAGTGGCCGCGCGCGACTAGGGACCCCTCCCCTGGGCCCGCGGGCCGGCGCGTGGACCGGTGCGCCGGCACCGCGCCGTGCCGCCTCCGTCTCCGCGGCCAGGTACCGCTAGGTGGGGGCCGGCTGCTCTCGGCAAGAGCCCCGAGACCGCACGACCCTTGGACCCCCCGCCCCGGAGCAGGCGAGGCAGGCTTCAGTCACACCCGGGCCCCGAGGGCGCCGGAGGCACCTGGGCGCGTACAGAGGTGCCCTGGGTCCGGTCCGCCACCCAGGCACCCTGCGCAGCTCGCAGCTGGCGCTCCGGTCCCGTCTGAGTGGCGGAACCCGGACGAATCGCGCGGGCGGCCACGCGTGGGGGCGGCGCGGTAGGCGCGCCCGACGCAGCCCCGCGGAGCGGGCAGGGCAT     
N       CAAATTATAAAGAGCATTGTCTTTTAAGACAATACTAAATAAATAAAGTTAAACTTTTTATGCATTTAATTAGTATCAAAAATCTTTGAAGCTATTTTTTTTTTTTTTCTGTTTAAGTATATATATCTCAATCGTAAAAAATAGTTTAAACCGAATTACTTTTAACTTTATAAAAATGTAACTTCGTACATATTACCAATGTATTACTACTATATATATAAATCTTAACATTTAAAATTATTTTAACGAGTATATGAGAGTCTTTACTTCGATTGTAAATAACATGAGTTACCTTAGATTATTTTGTTTAATTTCAATAAAATTGTATTCCTTGTATAAATAATTCCTTAACTTAGTTTAGCTTATAATTATTTACAAAACGTGTTAAATTAATTTCCATATTTTTAAAATAGTTGTATATACCTTAGTAAATTTACATTCTTATTTAATTTAGGCTTCATACCACATTAAAAATTTTCTCATGCATAGGTTATGTATCTATACAATGTTACTAATAAAATTTTAATTCAACAATAAACATGAAATATTATGAGATTATAATCAATAATCAAAGAAAGAACAGTAGCAATCATCTTATTTGTGAAGGAATATTATATTTTATGTACCTTAATTAAACTCCAAAAATTTTAATTTATTAAATTTAATGTAAATAGGTATCTAATCGTAAATGCTAGCATTGAATATTTTTGTTAACAGGGAACTTTCAATAAAAAGTGGCAGTTTAAGCTATACAGTCTTACGGTATTTTTAGAGGTAGGTTTATAAATTTATTTTTTATATAAATAATTTGATGCATAATTACTTATACAGCAATAGGTTCACTTATTAAAATAGAATATTCGATATTTATATTTAGTAAATTATAAATTTGTATTTTTCTACTCGAGCAAATGATCGTTTTATAAGTTGAGTACCAAACAAAATATTTAAATCTAATGTATGTCGTAATAAAAATTTTTTTTAACTAGTATGAATTAGAAACTAGTTCCTCGCGATTACCTTGTTCAACTGTAGCTACTACACCCCAGGATTCTTCGGTGATGATGCCCCTGATAAAGCAGACTTGCTATTGGAACTATAAGGTTATGGTAGCCGCTTTTCAATAATAACGTCAATTATAGCCAGCTAAATCTTCCAGAACTAAATTACGGCAAATACTAACAGCTTTGGTACGTCGGGCTACTAGAGATATATTCCCCTACCCGATTTGCAAATTCCGAATATATATTTAACATTAATGGCGTGGACGAAACGATCCATGCAGACCACCAGTTGAATATCTAGGAAGAATATAGAAATGCCAGACCAGTATAAGCTATTGCCCGACAGGGGTTCACAATAAGTGGATGCAAAAGTCTTGCATTACAAGTTTGTGCGGGTCTTTGCTAGGTCGCTTCATTCATTATTGTGTTTACGAGTGAAGGACCTACTAGTACCCGCAGAGATTAAGTTCGGTACCTATTCTTGGATAAATGATATTACCTTGTGTGAAGAGACGGGTCACTCTTGGTACGTGCTAGATCCACTCTAGGTAATATGCACATGTCAGCTTGACTACCAATACGGTATTTCCAGAAAGAAACTATAACACATGTACTGGGAGGCCTAAATGCACTATGCGATGATTTATGAATAGCATATCCTAGAGCGTTTTAAGTGGCAGGATATGTGACCTAATTAAGACTTACCCTTATTCAGTTTTTACCACATATTACTTAAGTACAAAATCGGCTAATACCTCGTAACCTCTAGAAGCAATTATTACAAACAGACGGACATCAGTACAACTAAGAGGCCAAAGTCGGGTCTGCACCTACTTTAAAGTATGCACCGTCCGCGCATTAAATAACTAAAAAAATCTCTCCTTCGGGTATAAATCCTCGGGTATCTATAACACATTAACTGTATCCGCAAGGTATATATCCTTAATATCATTTGTCAACGGGCATGATTAAGTGCTCGTATTAGCCTCAGCCTGTGCCTCCGATGATTAACTTACACACGTGGGGGTGAGTGACCGAGTCATACTGCCCCTCGAGGGCTCGAGCCAGAAAACACGGACACAGCGGCGACGCCTTTGAGTAAGGAGTTTGTATCGACCAATGTCGAGCCGCGCCTTGGAACGACGCGGAAAATGGTGTCCGAATGGCGCCCGCCTCGCCGACGAGTGGGAAGCCCCTGGTCCATAGGCCGTTTGCGAAGAGGACTTCCTAACGGTCGCCTGTGAGGCCGTTTCCACTCGTGCGTCAGCGACCCACGATATAGGCCGACCGTGCATCAGGGTGAGGGGCTATTGTAAGTGCTTGCAGCTCAATGGCCGTACATTGTGCCGTGGCCGGCTCGTACCGCAGCAGCCGGCCAAGAGGGGGCCCGTCCCATCCTAATGGTCCGGTTCCGACCACAGTGCCACAAACCGCGTGACTGCACGCACTCGTCTCGGGCTGAGCCTATGCACGCAAGCTTGTCTCGACTTCGACGATTTAAAGGCATCACCCGCAATACTTAGTCTGTAGAGCCCGTTTAACGGGGTATCTGTTCAGGAGTCCCGCTTGTTCGGCCGAGTACTGAGATATGCGGTAGGTGCCTCCCTTGTCGCCGTGCGCAGAGGCCTCTCCAGCGAAGCCCTCGCTCCGCATGGCCCGTTCTTCGAACCAGCGAATGAATTTGCACTAGCATATGCCATTCCGGGATTGTCTGGGCAGGAGGGTTTGCAAGAGGTCGTAACTAACAGACTGCGTGCTACATTCAGAATTCGCTGCCTTTTGACGTGGTGTGGGCATGGTAATGGCTGATGTATAGGCTCGTGTGACCCGTCGGCCGGGCAAGACGACGCCCTGCGGGCAGGGGCGCCTCCCTGCCACTGTACAGCAGCGCTGGGATCCGATGCGGCCTTGCCGGACTTATCAAGACTCTTCTATCAATCATCAGTGCAGTTACGCGTGCTGAATTGCACCTACTAACGCTTGAAGTCTCCTGAACGCAGGGGCGGCGGGCGTGGCCACGGCTGCCTTGCCGGGACCGCCGGGTGGGCCGCGAGGCGTATGCATGAGAGGACGGCGGACGGGTCCAACTGGCCTCGGGTGACCCCCCCGTCCCGGGCCGGACTGGCCCGGGGGGTAGTCGCGTCGGGACGACAGACGGGCCACGGTGGCTCGCCCGGCGTGACGTGCGGCTCGCCCACCGGGCGTGCCCCCGCGCTCCCTGGGCGACCGCCGCCAAGCCGCGAGTGCCCGCAATGTAGAGTCCCCGCTTGCCCCGGGCGACCGGAGGCCCGCCCCGGGCCTCCGTTCGGGAGGGGGCCCGATGGACGGTGGGTCGAGCTCGATGCTGCGCACGGGGAATGTCCAGCCCCGACGCGGCGAGCCCTCCCGCTCGGACCACCGGCCCACCGGGGGAGGCCAGAGCGGTTTGCGGACTAGCGCTCCTGCGATCAGACCCGGCGGCGCCGCCCCTGAGCGCGGCGGTGCCCCAGGAGTGGGCAGGGGCGCCCCGCGCGCACCGGAGCGACGCGGGCCCCCGGTGACCCGCCCACGCGGCTGCCCGGGCTCCCGGTTGGCACTGCCTTACCCCCGTTACTCGCCGTGCGCGACTACGGACCACCCGCCTGGCCCCGCCGGCCGGCGGGGGGGCCGGTGCGCCGGCACGGCGCCATGCGCCCTCCGCCTCGGCGGCTAGGTATCGGTAGTGGGTGACCGGCTGCTCTCGGCAGGAGGCCCGAGCCCGCACGACCCGCTGACCCCCCGCCCCGGGGCCGGCGAGGCAGGCGTATCTCACCCCCGGGCCCCGAGGGCGCAGGGGCCACCGGTCCGCCTACAGAGGTGTCCTGGGTCGGGGCCGGCATCCAGGCACGCGCCGCACCTCGCACGTGGCGCTCCTGTCACGTCTGAGTCGCGGAATCCGGACGAAGCGCCCGGGCCCTCACCCGTGGGGGCGGGGCGCTAGCGGGGCACGACGCCGCCCCGCGCAGCGGGCCCGGCAT     
M       CAAATTATAAAGAGCATTGTCTTTTAAGACAATACTAAATAAATAAAGTTAAACTTTTTATGCATTTAATTAGTATCAAAAATCTTTGAAGCTATTTTATTTTTTTTTCTGTTTAAGTATATAAATCACAATCATAAAAAATAGTTTATACCGAATTACTTTTTACTTTATAAAAATGTAACTTCGTACGTATTTCCAATGTATTAGTACTATATATATAAATCTTAATATTTTATATTATTTTAACGAGTATATGAGAGTCTTTACTTCGATTGTAAATAACATGAGTTACCTTAGATTATTTTGTTTAATTTAAATAAAATTGTATTCCTTGTATAAATAATTCCTTAACTTAGTTTAGCTTATAATTATTTACAAAACGTGTTAAAAGAATTTCTATATTTTTAAAATAGTTGTATATACCTTAGTAAACTTACATTCTTATTTAATTTAGGCTTCATCCCACATTAAAAAATTTCTCATGCATAGGTTATGTATCTATACAATGTTACTAATAAAAATTTAATTCAATATTAAACATGAAATAATATAAGATTATACTCAATAATCAAAGAAAGAACAATAGCAATCATATTATTTGTGAAGGAATATTATATTTTATGTACCTTAATTAAACTCCAAAAATATTAATTTATTAAATTTATTGTAAATAGGTATCTAATCGTTAATGCTAGCATTGAATATTTTTGTTAACAGGGAACTTTCAATAAAAAGTGGCAGTCTAAGCTATACAGTCTTACGGTATTTTTAGAGGTAGGTTTATAAATTTATTTATAATATAAATAATTTTATGTATAATTACTTATACAGCAATAGGTTCACTAATTAAAATAAAATATTCGATATGTATAATTAGTTAATTATAAATTTGTATATTTCTACTCGAGCAAAAGATCGTTTTATAAGTTAAGGAACAAACAAAATATTTAAATCTAATGTATGTCGTGATAAGAATTTTATTTAACTAGTATGAGTTAGAAATTAGTTCGTCGCGATTACCTTGTTCAACTGTCGCTACTACACCCCAGGATTCTTTGGTGATGCTGCCCCTCTTAATACAGACTTGTCATTGGAACTATAAGGTTATGCTAGCCGCTTATCACTAATAACGTCAATTATAGCCAGCTAAATCTTCCAGAACTAGATGACGACAAATACTAACTGTCTTGGTACGTCACGCTACTAGAGATATATTCCCGTACCCGATGTCTACATTCCGTTAATATCTTTAACTTTAAAGACGTGGACGAGACGCTAAATGCAGACCTCCAGTTGAATATTTAAGAATAATATAGAAATGCCTGACCAGTATAAGCTAATGCGCGACAGGGGTTCACAATAAGTAGATGCTAAAGTCTTGCATTACAATTTGGTGCCGGTCCTAGCTACGTCGCTTCAATCAAAATTGTGTTTACGAGTGAAGGGCCTACTTCTACCCGCTGAGATTAAGTTCGGTACTTATTGTTGGATAAAGGCTATTTCCTTTTGTGAAAAGATGGGTCACTCTTGGTACGTGCTAGATCCACTCTAGGGAATATGCACATATCAGCTTGACTACCAATACGGTAGTTCCAGAAAGTATTTATAACACCTGTCCTGGGAGGCCAAAATGCACTTTGAGATTACTTAGGAATAGCATATCATAGAGAGTTTTAAGTGGAAGGACATTAGACCTAATCGAGCCTTACCCCTATTCAGTATTCACCTCATATTACTTATGTACAAAATCGGCTAATACCTTCTAACCTCTAGAAGCAATTATTACAAACAGACTGACATCAGCGCTACAAAGAGGCCAACGTCGGGTCTGCACCTACCTTAAAGCATGCACCGTCCGCGCATTAAATAACTAAAAAAGTCTCACCTTCGGGTATAAATCCTCGGGTATCTATAACACGTTAACCGTATCCGCAACGTATATATCCTTAATATAATTTGTCAACGTGCATGATTAAGTGCTCGTATTAATCTCAGCCTTT????????????????????????????????????????????????????????????????????????????????????????????????????????????????????????????????????????????????????????????????????????????????????????????????????????????????????????????????????????????????????????????????????????????????????????????????????????????????????????????????????????????????????????????????????????????????????????????????????????????????????????????????????????????????????????????????????????????????????????????????????????????????????????????????????????????????????????????????????????????????????????????????????????????????????????????????????????????????????????????????????????????????????????????????????????????????????????????????????????????????????????????????????????????????????????????????????????????????????????????????????????????????????????????????????????????????????????????????????????????????????????????????????????????????????????????????????????????????????????????????????????????????????????????????????????GCAGGGGCGGCGGGCATGCCCACCGCTGCCTTGCCGGTACCGCGGGGTGGGCCGCGTGGCGTGTGCACGGGAGGACGGCGGACGGGTCCAACTGCCCCGGGGTGAAACCCCGGGCCCGGGCCGGACTAGCCCTCGTGGTAGTCGCGTCCGGACGACACCCGGGCCACGTTCGCTCGCCCGGCGTAGCGTGCGGCTCGGCCACCGGGCGTGCCGCCGCGCTGCCTGGGGTACCGCGGCCAACGCGCGGGCGTCCGCAATGTCGGGTCCCCGCTCGCACCGGGCGCCCCGAGGCCCGCCCCGGGCCTCCGCTCGGGACGGGGGCCGACGGACCGTGCGTCGAGCTGGATGATGCGCCCGGGGAATGTCCAGCCCCGACGGGGCGAGCCCTCCCGCTCGGACCCCCGACCCACCGCGGGAGGCCAGGGCGGTTTGCGGACGAACCCTCCCGCGATCAGACCCGGCGGCGGCGCCCCTGAGCGCGGCTGTGCCCGAGGAGTGGAGAGCGGGGCCGCGCGCGCGCCGGAGCGACGCGGGCCCCCGGTGACCCGCCCACTCGGCGGCCCGGGCTCCCGGGTGGGACAGCCTTACCCCCGTTAGTCGCCGTGCGGGACTAAGGACGACGCCCCTGGCCCCGCAGGGCAGCGGGTGCGCCGGTGCGCCGGCAGGGCGCCGTGCCGCCTCCCTTGCGCCGGCCAGGTAGCGCTAGGTGGCGCCCGGCTGCTCGCGGCCCGAGCCCCGAGACCGCAGGACCCCCTGCCCCCCCGCCCCGTGGCCGGGGAGCCAGGCGTGTCACACCGCCGGGCCCCGAGGACGCTGGGGCCACCGGCGCGCCTACAGAGGTCCCCTGGGTCGGGTCCGCCACCCAGGCACCCGTCGGAGATCGCACCGGGCGCTCCGGTCGCGTCTGAGTGGCGGAACCCGGACGAAGCGCCCGGGCGATCACCCGTGGGGGCGTGGCGGTAGGCGGGCACGACGCCGCCCCGCGCAGCGGGCTCGGCAT     
L       CAAATTATAAAGAGCATTGTCTTTTGAGACAATACTAAATAAATAAAGTTAAACTTATTATGCATTTAATTAGTATCAAAAATCTTTGAAGCTATTTTTTTTTTTTTTCTGTGTAAGTATATAAATCACAATCATAAAAAATAGTTTAAACCGAAATACTTTTAACTTTATACAAATGTAACTTCGTACGTATTGCCAATGTATCAGTACTATATATATAAATCTTAAAATTTAAAATTATTTTAACGAGTATATGAGAGTCTTTACTTCGATTGTAAATAACATGAGTTACCGTAGATTATTTTGTTTAATTTAAATAAAATTGTATTCCTTGTATAAATAATTCCTTAACTTAGTTTAGCTTATAATTATTTACAAAACGTGTTAAATGAATTTCCATATTTTTAAAATAGTTGTATATACCTTAGTAAATTTACATTCTTATTTAATTTAGGCTTCATTCCACATTAAAAAATTTCTCATGCATAGGTTATGTATCTATACAATGTTACTAATAAAACTTTTATTCAAAAATAAACATGAAATATTATGAGATTATAATCAATAATCAAAGAAAGAACATTAGCCATCATTTTATTTGTGAAGGAATATTATATTTTATGTACCTTTATTAAACTCCAAAAATATTAATTTAATTAATTTAATGTAAATAGGTATCTAATCGTTAAAGCTAGCATTGAATATTTTTGTTAACAGGGAACTTTCAATAAAAAGTGGCAGTATAAGCTATACACTCTTACGGTTTTTTTAGAGGTAGGTTTATAAATTTGTTTATAATATAAATAATTTGATGTATAATTACTTGTACAGCAATATGTTCACTTATTAAAATAAAATATTCGATATATATAATTAGTCAATTATAAATTTGTATTTTTCTACTCGAGCAAAAGATCGTTTTATAAGTTAAAGATCAAACAAAATCTTTAAATCTAATGTATGACGTAATAAGAATTTTAGTTAACTAGTATGATTTAGAAACTAGTTCTTCGCGTTTTCCTTGTTCAACTGTCGCTACTACACCGCAGGATTCTTCGGTGATGATGCCCCTAGTATACCAGACTTGTCATTGGAACTATTAGGTTATGCAAGCCGCTTTTCAGTAATAACGTCAATTATAGACAGCTAAATCTTCCAGAACTACATGACGACAAATACTAACGGTGTTGGTACGTCATGCTACTAGAGATATATTCCCCTACCCGATTTGCACATTCCGTAAATATATTTAACTTAAATGGCGTGGACGAAACGCTTTATGCAGACCCCCAGTTGAATAAATAGGAATAATATAGAAATGCCCGACCAGTATAAGCTATTGCGCGACAGGGGTTCACAATTAGTTGATGCTAACGTCTTGCATTACAATTTCGTGCAGGTCATCGCTATGTCGGGTCATACAAAATTGTGTTTACGAGTGGAGGTCCTACTAGTACCCGCCGAGATTAAGGTCGGTACTTATTCTTGGATAAAGGCTATTTCCTTTTGTGAAGAGCAGGGTCACGCTTGGTACGTGCTAGATCCATTCTAGGTAATATGCACATATCAGCTTGACTACCAATACGGTACTTCCAGAAGGAAAAAATACCACATGTCCTGGGAGGCATAAATGCACTCTGAGATTAATTATGAATAGCATATCCTAGATAGTTTGAAGTGGAAGGAGATAAGACCTAATCAAGAATTACCCCTATTCAGTTTTTACCCCATATTACTTATGTACAAAATCGGCTAGTACCTTCTAACCTGTAAAAGCAATTATTACAAACAGACTGACATCAGCTCTACAAAGAGGCCAACGTCGGGTCTGCACCTACATTAAAGCTTGCACCGTCAGCGCATTAAATATCTAAAAAGATCTCTCCTTCGGGTATAAATCCTCGTGTATCTATAACACATTAACGGTATCCGCAAGGTATATATCCTCAATAGTATTAGTCAACTGGCATGATTAAGTGGTCGTATTATCGTCTGCCTTTGCCTCCGACGAATAACTTACACACGTGGGTGTGAGTGACCGACTCATACTGCTGCTCGAGGGCTCGAACTAGAAAACACGGACACAGCGGCGACGCCTTTGAGTAAGGAGTTTGAATCGACCAATGTCGAGCTGCACCTTGGAATGACGCGGTAAACAGTGGCCGAATGGCGCTCGTGTCGCCGACGAGGGGGAAGCCCCTGATCCATAGGCCGTTTGCGAAGAGGACTTTCGAACGGTCGCCTGTGAGGCCGTGTCCACTCGTGCGTCTGCGACCGACGATATATGCCGTCGGTGCTTCAGCGTGGGGAGCTATTTTAAGCGCTTGCTGCTGAATGTCGGTACGTTGTGCGGTGGGCGGTTCGTACCGCACCAGTCGGGCAAGACGTGGCGCTTCCCATCCTAATGGTCCGGTCCCGCCCACAGTGCCACAAACCGCGTAAATGTACGCACTCATCGGGGGCTGAGCCTATGAACGCGAGCTTGTCTCGCCTTCAACGATTTAAATGCATCAGCCGCTATCATTAGTCCGTACAGCGCGCTTAAAGGCGTATCCGTTCAGGGGTCCCGCCGGATCCGCCGAGTACTGAGATATGCGGTAGTTGCGACCCGTGTCGCCATGCGCAGAGGCCTCTCCAGCGAAGCCCTCGCTAGGCATGGTCCGTTCATCGAACCAGCGAATGAGTTGGCACCAGCAGATGCCACTCCGGGATTGTCTGGGCAGGGGGGTATCCAAGAGGCCGTACCTAACATACTCCATGCTACATTCACACCCCGCTGCCTTTTGCCTTGGTGTGGGCATGGTAAGGACTGATGTATAGGCTAGTGTGACCCGTCGGCCGGGCAAGACGCAGCCGTGCGAGCAGGGGCGCCTCCCTGCAGCTATTCAGCAGCTCTGGGATCCGATACGGCCTGGCCTGACTTCTCAAGACTCTTCTATCAATCATGCGTGCTTTTACGCGTGCTGAATTGCGCCTAATACCGCCTGAAGTCTTCTGAACGCAGGGGCGGCCGGCGTGGCTACGGCTGCTTTGCCGGTCCCGCGGGGTGGGCCGCGAGGCGTCTGCAGTCGAGGACGGCGGACGGGTCCAACTGCGCTGGGGTCGCACCCCCGGCCCGGGCCGGACTGGCCCTCCTCGTAGTCGCGTCGGGACGACACACGGGCCAGGGTCGCTCGGCCGGCGTGACGTGCGGCTCGGCCACCGGGCGTGCCTCGGCGCTCCCTGGGCAACCGGCGCCACTTCGTGGGCGGCCGCAATGTCCGGGCCCCGCTGGCCCCCGGCGCCCAGAGGCCCGCCCCGGGCCACCGCTCAGGAGGGGGGCCGAGGGACCGTGGGTCGACCTCGATGATGCGCCCGGGGGATGTCCAGCCCCGACGCGGCGAGCTGTTCCGCTCGGACCCCCGACCCACCGGGGGAGGCCAGGGCGGTTTGCGGACAAAGGCTCCCGCGATCAGACCCGGCGGCGGCGCCCCTGAGCCCGGCGGTCCCCCAGGAGTGGCGAGCTGGGCCTCCCGCGCCCCGGACCGACGGGGGCCCCCTGTGACCCGCCCACGCGGCTGCCCGGGCTCCCGGGTGGCGCAGCGTTACCCCCGTTAGTCGCCCTGCGCCACGACGGACGACGCCCCTGGCCCGGCCGGCCCGCGCGGGGTCCGGTCCGCCGGAAGGGCGCCCTGCCCCCTGCGTATCTCCGGCTAGGTACCGCTAGGTGGTGACCGGCTGCTCTCGGCGGGAGCCCCCAGCCCGCACGACCCCGTGAGCCCCCGCGCCGGGGCCGGGGAGGTAGGCGTGCCTCACCCCCGGGCCCCGAGGGCGCAGGGGCCACCCGCCCGCCTACCGAGGTGGCCTGGGTCGGGTCCGCCACCCAGGCACACCTCGCAGGTCGCAGCTGGCGCCCCAGTCGCGTCTGAGTGGCGGAAGCTGGACGAAGCGCCCGGGCGAGCACTCGTGGGGGCGGCCCGGTGGGGGGGCACGACCGGGCCCCGCGGCGCGGGCAGGGCAT     
K       CAAATTATAAAGAGCATTGTCTTTTTAGACAATACTAAATAAATAAAGTTAAACTTATTATGCATTTAATTAGTATCAAAAATCTTTGAAGCTATTTTCTTTTTTTTTCTGTTTAAGTAAATATATCGCAAACTTAAAAAATAGTTTATACCGAATTACTTTTAACATTATAAAAATGTAACTTCGTACCTATTACCAATGTATAAGTACTACATATATAAATCTTAATATTTAAAATTTTTTTAACGAGTATATGAGAGTCTTTACTTCGATTGTAAATAACATGAGTTACCTTAGATTATTTTGTTTAATTTAAATAAAATTGTATTCCTTGTATAAATAATTCCTTAACTTAGTCTAGCTTATAATTATTTACAAAACGTGTTAAATGAATTTCAATATTTTTAAAATAGTTGTATATACCTTAGTAAATTTACATTCTTATTTAATTTAGGCTTCATTCCACATTAAAAAATTTCTCATGCATAGGTTATGTATCTATACAATGTTACTAATAAAACTTTTATTCAACAATAAACATGAAATAGTATCAGATTATAATCAATAATCAAAGAAAGAACAATAGCAATCATATTATTTGTGAAGGAATATTATATTTTATGTACCTTTATTAAACTCCAAATATATTAATTTAATTAATTTAATGTAAATAGGTATCTTATCGTTAATGCTAGCATTTAATATTTTTGTTAACAGGGAACTTTCAATAAAAAGTAGCAGTTTATGCTATACATTCTTACGGTTTTTTTAGAGGTAGGTTTATAAATTTATTTTTAATATAAATAATTTAATGTAAAATTACTTATACAGCAATAAGTTCACTTATTAAAATACAATATTCGAAATATATAATTAGTTAATTATAAATTTGGATTTTTCTACTCGAGCAAATGATCGTTTTATAAGTTCATTATCAAACAAAATATTTAAATCTAATGTATGTCGTGATAAAAATTTTAATTAACTAGTATGAATTAGAAAGTAGTTCGTCGCGCTTACGTTGTTCAAATGTCGCTACTACACCACAAGATTCTTAGGTGATGTTGCCCCATCTAATACAGACTTGGGATTGGAACTATTATATTATGAGAGCCGCTTGTCAGTATTAACGTCAATTATAGCCGGCTAAATCTTCCAGAAATATATAACGACAAATACTAACTGTCTTGGTACGTCACGCTACTAGAGATATATTCCCGTACCCGATTTACACATTCCGTGAATATATCTAACGTTAATGCCGTGGACGAGACGCTGAATGCAGACCTCCAGTTGAATATATAGGAATAATATAGAGATGCCAGACCAGTATAAGCTATTGCGCGACAGGGGTTCACAATCAGTTGATGCTAACGTCTTGCATTACAAGATGGTGCCGGTCGTTGCTATGCCGCTTCAGTCAAAATTGTGTTTACGAGTATAGGACCTACTCTTACCCGCAGAGATTAAGTTCGGTACTTATTATTGGATAAAGGCTATTTCCTTTTGTGAAGAGGTCGGTCACGCTTGGTACGTGCTAGATCCACTCTAGGTAATATGCTCATATCAGCTTGACTACCAATACGGTTGTTCTAGAAAGTAAGTATACCACATGTACTGGGAGGCCTAAATGCACTTTGGGATTACTTACCAATAGCATATCCTAGAACGTTTTAAGTGGAAGGATATCAGACCTAATTAAGCCTTACCCCTATTCATTTTTTACCACATATTACTTAGGGACAAAATCGGCTAGTACCTCATAACCTCTAGAAGCAATTAATACAAACATACCGACATCAGCACTACAAAGAGGCCAACGTCGGGTCTGCACCTACTTTAAAGTTTGCACCGTCCGCGCATTAAATAACTAAAAAGATCTCTCCTTCGGGTATAAATCCTCGGGTATCTATAACACATTAACTGTATACGCAAGATATATATCGTTAATATCATTAGTCAACGGGCATGATTAAGTGCTCGTATTAAGCTCTGCCTTTGCCTCCGACGAATAACTAACACACGTGGGTCTGAGTGACCGACTCATACTGCCCCTCGAGGGCTCCACCTAGAAAACACGGACACGGCGGCGACGCCTTTGAGTAAGGAGTTTGAATGGACCAATGTCGAGCGGACCCTTGGAACGACGCGGAAAACTGGGACCGAATGGCGCTCGTGTCGCCGACGAGAGGTAAGCCTGCGGTCCATAGGCCGTTTGCTAAGAGGACTCTCCAACGGTCGTCTGTGAGGCCGTCTCCACTGGTGCGTCTGCGACCGACGATATATGCCTTCGGTGCGTAAGGGTGTGGGGGTATTCTAAGCGCTTGCAGCTGAATGCCCGCACGTTGTGCAGTGGACGGCTCGTACCGCACTAGTCGGTCAAGACGAGGCGCTTCCCATCCTAATGGTCCGGTTCCGTCCACAGTTCCACAAACCGCGTAAATGCACGCACACGTCGCGGGCGGAGCGTATGGACGCCAGCTTGTCTCGGCTTCCACGATTTAAATGCATCAACGTCTATACTTCGCCAGTCCAGCGCGCTTAACGGCGTATCTGTTCAGGCGTCCCGCTTGTTCGCCCGAGTAGTGAGATATGCGGTAGCTGGCACCCTTGTCGCCGTGCGCAGAGGCCTCTCCAGCGAACACCTCGCCCCGCATGGTCCGCTCTTTGAACCAGTGAATGACTGGGCACTAGCAAATGCCAGGCCGGGGTTGTCTGGGCTGGCGGGTATCCAAGAGGCCGTATCTAACACACTGCGCGCTACATTCAGACCCCGCTGCCTTTTGACGTTGTGTGGGCATGGTAAAGACTGATGTATAGGCTCGGGTGACCCGTCGGCCGGGCAAGACCGAGCCATGCGGGCAGGGGCGCCTCCCTGCCACTTTTCAGCAGCTCTGGGATCCGATACGGCCTTTCCAGACTTCTCAAGACTCTTCTATCAATCGTTGGTGCTTTTGCGCGTGCTGAATTGCGCCTAATATCGCCTGAAGTCTTCTGAACGCAGGGGCGGCCGGCGTGGCCACCGCTGGCTTGTCGGCACCGCGGGGTGGGCCCCGAGGCGTGTGCAGGGGCGGACGGCGGACGGGCCCAACTGCGCTGGGATGACCGCCCCGGCCCGGGCCGGACTGCCCCTCGTGGTAGTCGCGTCGGGACGACAGACGGGCCACGGTCGCTCGGCCGGCGTGACGTGCGGGTCGGCCACCGGGCGTGCCCCCGCGCTCCCTGGGCGACCGAGGCCATCACGCGCGCGCCCGCAATTTCGGGTCCCCGCTGGCCCCAGGCCCCCGGGGGCCCGCCCCGGGCCTCCGCTCGGGACGGGGCCCGACGGACCGTGCCTCGAGCTCGATGGTGCGCGCGGGGAATGTCCAGCCCCGACGCGGCGAGCCCTGCCGCTCGGACCCCCGCCCCACCGGGGGAGGCCAGGGCGGTTTGCGGACGAAGGCTCCCTCGATCAGAGCCCGCCGCGGCGCCGCTGAGCGCGGCCGAGCCCGACGAGTGGGCAGCGGGGCCTCCCGCGCGCCGGACCGACGCTGGGCCCCGGTGACCCGCCCACGCGGCGGCCCGGGCTCCGGGGTCGCACAGCCTTACCCCCGTTAGTCGCCGTGCGGAACTAAGGACCGCGCCCCTTGGCCTCCCGGCCGGCGGGCGTCGCGCTGCGCCGCCAGGGCGCCGTGCGGCCTGCGTGTCGCCGGCTAGGTACCGGTGGCGGGCGACCGGCTGCTCTCGGCATGATCCCCGAGACCGCCCGACCCGGGGGCCCCCCGCCCCGGGGCCGGCGAGGGAGACGTAGCGCACCCCGGGGCCCCGAGGTCGCAGGGGCCACGGGGCCGACTACAGAGGTGCCCTCGGTCGGGTCCGCCGCCCAGGCACCCCGCGCAGCTCGCACCGGGCGCTCCGGTCGCGTGTGAGTGGCGGAACCCCGACGAAGCGCCCGGGCGACCACCCGTGTGGGCGGCGCGGTAGGCGGGCACGACGGCGCCCCGCGCAGCGGGGACGGCAT     
J       CAAATTATAAAGAGCATTGTCTTTTAAGACAATACTAAATAAATAAAGTTAAACTTTTTATGCATTTAATTAGTATCAAAAATCTTTGAAGCTATTTTATTTTTTTTTCTGTGTTAGTATATAAATCTCAAACATAAAAAATAGTTTATACCGAATTACTTTTAACTTTATAAAAATGTAACTTCGTACGTATTCCCAATGTATCAGTACTAAATATATAAATCTTGAAATTTTAAATTTTTTTAACGAGTAGATGAGAGTCTTTACTTCGATTGTAAATAACATGAGTTACCTTAGATTATTTTGTTTAATTTTAATAAAATTGTATTCCTTGTATAAATAATTCCTTAACTTAGTTTAGCTTATAATTATTTACAAAACGTGTTAAATGAATTTCTATATTTTTAAAATAGTTGTATATACCTTAGTAACTTTACATTCTTATTTAAATTAGGCTTCATACCACATTAAAAAATTTCTCACGCATAGGTTATGTATCTATACAATGTTACTAATAAAACTTTTATTCAACAATAAACATGAAATATTATAAGATTATATTCAATAATCAAAGAAAGAACAATAGCAATCATTTTATTTGTGAAGGAATATTATATTTTATGTACCTTTATTAAACTCCAAAGATTTTAATTTATTTAATTTAATGTATATAGGTATCTCATCGTTGATGCTAGCATTGAATATTTTTGTTAACAGGGAACTTTCAATAAAAAGTAGCAGTGTATGCTATACAGTCTAACGGTATTTTTAGAGGTAGGTTTATAAATTTATTTATTATATAAATAATTTGATGTAAAATTACTTATACAGCAATAGGTTCACTGATTAAAATATAATATTCGATATATATAATTAGTTAATTATAAATTTGTATTTTTCTACTCGAGCAAAAGATCTTTTTATAAGTTCATAATCAAACAAAATGTTTAAATCTAATGTATGACGTAATAACAATTTATTTTAACTAGTATGAGTTAGAAATTAGTTTTTCGCGCTATCCTTGTTCAACTGTCGCTACTACACCCCAGGATTCTTCGGTGATGTTGCCCCTATTAAATCAGACTTGTCATTGGAACTATTATGTTATGCTAGCCGCTTTTCAGTAATAACGTCAATTATAGACATCTAAATCTTCCAGAAATAGATAACGACAAATACTAACAGTCTTGGCTCGTCAAGCTACTAGAGATATAATCCCCTACCCGATTTTCACATTCCGTCAATATGTTTAACTTTAATGCCGTGGACGAGACGCTCAATGCAGACCTCCAGTTGAATATATAAGAATAATATAGAAATGCCAGACCAGTATAAGCTACTGCGCGACAGGGGTTCACAATAAGTCGATGCAAATGTCTTGCATTACAAAGTAGTGCCGGTCATAGCTATGTCGCTTCAATCAAAATTGTGTTTACGAGTAAAGGACCTACTTTTACCCGCAGAGATTATGTTCGGTGCTTATTATTGGATAAAGACTATTTCCTTTTGTGAAGAGATTGGTCACGCTTGGTACGTGCTAGATCCACTCTAGGTAATATGCACATCTCAGCTTGACTACCCATACGGTAATTCCAGAAATCAACTATAGCACATGTCCTGAGCGGCCTAAATGCACTTTGGGATCAGTTAGGAATAGCATATCCTAGAAAGTTTAAAGTGGAAGGACATTGGACCTAATTAAGCGTTACCCCTATTCACTTCTTACCCCATATTACTTACGCACAAAATCGGCTAGTACCTACTAACCTATAGAAGCAATTAATACAATCAGACAGACATCAGCACTACTAAGAGGCCAACGTAGGGTCTGCACCTACATTAAAGAGTGCACCGTCTGCGCATTAAATATCTTAAAAGATCTCTCCTTCGGGTATAAATCCGCGGGTATTTATAACACATTAACTGTATGCGCAATGTATATATCCTTAATATTATTTGTCAACGGGCATGATTAAGTGCTCGTATTAACCTCGGCCTTT????????????????????????????????????????????????????????????????????????????????????????????????????????????????????????????????????????????????????????????????????????????????????????????????????????????????????????????????????????????????????????????????????????????????????????????????????????????????????????????????????????????????????????????????????????????????????????????????????????????????????????????????????????????????????????????????????????????????????????????????????????????????????????????????????????????????????????????????????????????????????????????????????????????????????????????????????????????????????????????????????????????????????????????????????????????????????????????????????????????????????????????????????????????????????????????????????????????????????????????????????????????????????????????????????????????????????????????????????????????????????????????????????????????????????????????????????????????????????????????????????????????????????????????????????????GAAGGGCCGGCGGGCCTGGCGACCCCTGGCTTGCCGGTGCCGCGGGGTGGGCCCCGAGGCGTCTGCCGGGGCGGACCGCGGACGGGGCCAACTGCCCGGGGGTGACACCCCCGGCCCGGGCCGGACTCGCCGTCCGGGTAGTCGCGTCGGGACGACACACGGGCCACGGTCGCTCGGCCGGCGTGACGTGCGGCTCGGCCACGGGGCGTGCCCCCTCGCTCCCTGGGGGACCGCGGCCAAGGTGCGTGCGGCCGCAATGTCGGGTCCCCGCTGGCCCCCGGTGCCGGGACGCCCGCCCCGGGCCTCCGCGCGGGATGGAGGCCGACGGACCGTTCCTCGACCTGGATGCTGCGCCCGGGGGATGTCCAGCCCCGACGCGGCGAGCCCTTCCGCTGTGACCCCCGACCCACCGGGGGAGGCCAGGGCGGTTTGCGGACGAAGGCTCCCTCGATCAGACGCGGCCGAGGCGCCCCTGAGCGCGGCCGGGCCCTGGGAGTGGGCAGCGGTGCCTCGCGCGCGCTGGACCGACGCGGGCCCGCCGTGACCCGCCCACGCGCCCGCCCGGGCTCCCGGCTGGCACAGCCTTGCCCCCGTTAGTAGCCGTGCGCTAGTACGGACTCCCCCCCTGGCGCGCCGGGTCGGCGGGGGCACCGGCCCGCCGTCAGCGCGCCCTGCCGCCCGGGTCTCGCCGGCCAGGTACCGCTAGTTGGAGACCGGCTGCTCGCGGCAGGAGCCCCCAGGCCGCACGACCCCCTGGCCCCCCGCTCCGTGGCCGGCCAGGCAGCCGTAGCTCACGCCCGGGCCCCGAGGTCGCCGGGGCCACCGGGACGCCTACAGAGGTGACCTCTGTCAGGTCCGGCATCCAGGCACGCCGCGCAGCTTGCACCTGGCGCTCCTGTCGCGTCTGAGTGGCGGAACCCGGACGAAGCGCCCGGGCGAGCAGCCGTGGGGGCGGTGCGGTAGGCGGGCACGACGCTGCCCCGCGCGGCGGGCCCGGCAT     
I       CAAATTATAAAGAGCATTGACTTTTTAGACAATACTAAATAAATAAAGTTAAACTTTTTATGCATTTAATTAGTATCAAAAATCTTTGAAGCTATTTTGTTTTTTTTTCTGTTTAAGTATATATATCGCAAACCGAAAAAATAGTTTATACCGAATTACTTTTAACTTTATAAAAATGTAACTTCGTACGTATTTCCAATGCATTAGTACTATATATATAAATCTTAAAATTTAATATCATTTTAACGAGTATATGAGAGTCTTTACTTCGATTGTAAATAACATGAGTTACCATAGATTATTTTGTTTAATTTTAATAAAATTGTAATCCTTGTATAAATAATTCCTTAACTTAGTTTAGCTTATAATTATTTACAAAACGTGTTAAATAAATTTCTATATTTTTAAAATAGTTGTATATACCTTAGTAAATTTACATTCTTATTTAAATTAGGCTTCATACCACATTAAAAAATTGCTCAAGCATAGGTTATGTATCTATACAATGTTACTAATAAAACTTTTATTCAACATTAAACATGCAATATTATTAGATTATATTCAATAATCAAAGAAAGAACAGTAGCAATCATGTTATTTGTGAAGGAATATTATATTTTATGTACCTTTATTAAACTCCAAAAATTTTAATTTACTAAATTTAATGTAAATAGGTATCTAATCGTGAATGCTAGCATTGAATATTTTTGTTAACAGGGAACTTTCAATAAAAAGTAGCAGTTTAAGCTATACATTCTTACGGTTTTTTTAGAGGTAGGTTTATAAATTTATTTATTATATAAATAATTTGATGTAAAATTACTTATACAGCAATAAGTTCACTGATTAAAATATAATATTCGATATATATAATTAGTTAATTATAAATTTGTATTTTTCTACTCGAGCAAAGGATCATTTTATAAGTTTAATATCAAACAAAATATTTAAATCTAATGTATGTCGTAATAAGAATTTTTATTAACTAGTATGAATTAGAAATTAGTTCGTCGCGCTCACCTTGTTCAACTGTCGCTACTACACCTCAGGATTCTTCTGTGATGTTGCCCCTCTTAAACCAGACTTGTCATTGGAACTATTATGTTATGCTAGCCGCTTTTCAGTAATAACGTCAATTATAGCCATCTAAATCTTCCAGAAATATATGACGACAAATACTAACAGTTTTGGTACGTCACGCTACTAGAGATATATTCCCCTACCCGATTTTCACATTCCGTCAATATGTTTAACTTTAATGCCGTGGACGAGACGCTTCATGCAGACCACCAGTTGAATATATAGGAAGAATATAGAAATGCCTGACCAGTATAAGCTAGTGCGCGACAGGGGTTCACAATGAGTAGATGCCAATGTCTTGCATTACAAAGTCGTGCGGGTCATTGCTACGACGCCTCATTCATAATTGTGTTTACGAGTGAAGGGCCTACTACTACCCGCAGAGATTACGTTCGGTGCTTATTGTTGGATAAATGCTATTTCCTTTTGTGAAGATTGAGGTCACGCTTGGTACGTGCTAGATCCACTCTAGGTAATATGCACATATCAGCTTGACTACCAATACGGTAATTCCAGAAAGAAACTATATCACATGCCCTGGGAGGCCTGAATGCACTTTGAGATCATTTAAGAAGAGCATATCCTAGAAAGTTTTAAGGGGAAGGACATTCGACCTAATTGAGTCTTACCCCTATTCGCTTTTAACCGCATATCACTTATGGACAAAATCGGCTAGTACCTCGTAACCTCTAATAGCAATTATTACAACCAGACAGACCTCAGCTCTACAAAGAGGCCAACGTGGGGTCTGCACCTACATTAAAGTATGCACCGTCTGCGCATTAAATATCTAAAAAGATCTCTCCTTCGGGTATAAATCCTCGTGTATCTATAACACTTTAACTGTATCCGCAATGTATATATCCTTAATATTATTTGTCAACTGGCATGATTAAGTGCTCGTATTATCCTCAGCCTTTGCCTCCGAAGACTAACTTACACGCGTGGGCGTGAGTGACCGACTCATTCTGCGGCTCGAGGGCTCGATCGAGAAAACACGGACACGGCGGCGACGCCTTTGAGTAAGGAGTTTCAATCGACCAATGTCGAGCGGCCCCTTGGAACGACGCGGTAAACTGACACCGAATGGCGCTCGTGTCCTCCACGAGAGGCAAGCCCGTGGTCCATAGGCCGTTTGCCAAGAGGACTCCCGAACGGTCGTCTGTGAGGCCGTCTCCACTGGTGCGTCCGCGACCCACGATATATGCCTTCGGTGCTTCAGGGTGAGGGGTTATTCTAATTGCTTGCAGCTAAATGGCCGTACGTTGTACGGTGGCCGTCTCGTACCCCAATAGCCGGTCAAGGCGAGACGCTTCCCATCCTAATGGTCCGGTTCCGCCCACGGTCCCACAAACCGCGTAATTGCACGCACTCGTCAGGGGCGGAGCCTATGGAAGCTAGCTTGTCTCGTCTTGTACGCTTTAAAGCCATCAACAGCTATCCTTAGGCGGTACAGCTCGCTTAAAGGGGTATCTGTTCAGGGGTCCCGCTGGTTCGACCGAGTCCTGAGATATGCGGTATTTGCGACCCATGTCGCCGTGCGCAGAGGCCTCTCCAGCGAAGGCCTCGCCCCGCATGGCCCGTTCCTTGTACCAGCGAATGACTTGGCACTAGCACATGCCTTACCGGGATTGTCTGGGCGAGCGGGTATCCTAGAGGGCGTAACTAACATACTGCGTGCTACATTCGGACCCCGCTGCATTTTGACTTGGTGTGGGCACGCTAAGGACTGAGGTATAGGCTCGTGTGACCCGTCGGCCGGGCAAGACGAAGCCATGCGAGCAGGGGCGCGTCCCCGCGCCTATGCAGCAACTCTGGGATCCGATACGGCCTGGCCCGACTTCTCAAGACTCTTCTATCAATCGTAAGTGCTTTTCCGCGTGCTGAATTGCCCCTAATACCGCCTGAAGTCTTTGGAACGCAGCGGCCGCCGGCCTGGCCACCGCTGCGTTGCCGGTTCCGCGCGGTGGGCCCCGAGGCCTGCGCAGGGGCGGACGCCGGACGGGCCCAACTGCCCTCGGGTGACGCACCAGGCCCGGGCCGGACTGCCCGTCCTGGTAGTCGCGTCCGGACGAGAGCCGGGCCACGGTCGCTCGCCCGGCGTGTCGTGCGGCTCGGCCACCGGGCGTGGCCCCGCGCTCCCTGGGCGACCGCGGCCAAGGCGGGTGCGCCTCCAATCTCGGGTCCCCGCTGGCCCCCGGCCCCCGGAGGCCCGCCCCGGGCCTCCGCTCGGGACGGAGGCCGACGGACCGTGCGTCGACCTCGCTGATGCGCCCGGGGAATGTCCAGCCCCGACGCGGCGAGCCCTGCCGCTGCCACCCCGGACCCTCCAGCGGAGGCCAGGGCGGTTTGCTGACGCAGGCTCCCTCGATCAGACCCGGCGGCGGCGGCCCTGAGCCCGGCCGCGCCCAAGGAGTGGCCAGCGGGGCCTCCCGCGCGCCGGACCGACCGGGGCCCCCGGTGACCCGCCCACGCGGCGTCGCGGGCTCCCGGGTGGCACAGCCTTACCCCCGTCAGTCGCCGTGCGGGACTAAGGACCACACCCCTGGCCCCGCCGGTCGGCCGGGGGACCGGACCGGTGTCATAGCGCCCTGCGGCCTGCGTCTCGCCGGCCAGGTATCGGTAGTTGGCGACCGGCTGCTCGCCGCGGGCGCCCCGAGACCGCACGATCCCGTGAGCGCCCGCCCCGTCGCCGGCGAGAGAGGCGTGGCTCACGCCCGGGCCCCGAGGTCGCAGGGGCCACCGGGGCGCCTACGGAGGTGGCCTCGGTCGGGTCCGCCAACCAGGGACCCGGCGCAGCTCGCACCTGGCGCTCCGGTCCCGTCCGAGTGGCGGCACCCGGACGAAGCGCCGGGGCGAGCACCCGTGGGGGCGGGGCGGTGGGGGGGCACGACGGCGCCCCGCGGAGCGGGCGGGGCGT     
H       CAAATTATAAAGAGCATTGTCTTTTTAGACAATACTAAATAAATAAAGTTAAACTTGTTATGCATTTAATTAGTATCAAAAATCTTAGAAGCTATTTTTTTTTTTTTTCTGTATGAGTATATATATCACAAACAGAAAAAATAGTTTAAACCGAATTACTTTTAACTTTATAGAAATGTAACTTCGTACCTATTTCCAATGTATAAGTACTATATATATAAATCTTAATATTTAAAATTTTTTTAACGAGTAAATGAGAGTCTTTACTTCGATAGTAAATAACATGAGTTACCTTAGATTATTTTTTTTAATTTTAATAAAATTGGATTCCTTGTATAAATAATTCCTTAACTTAGTTTAGCTTATAATTATTTACAAAACGTGTTAAATTAATTTCTATATTTTTAAAATAGTTGTATATACCTTAGTAAATTTACATTCTTATTTAATTTAGGCTTCATACCACATTAAAAAATTTCTCAAGCATAGGTTATGTATCTATACAATGTTACTAATAAAACTTTAATTCAACAATAAACATGAAATAATATTAGATTATAGTCAATAATCAAAGAAAGAACATTAGCAATCATGTTATTTGTGAAGGAATATTATATTTTATGTACCTTTATTAAACTCCAAAAATATTAATTTAATTAATTTAATGTAAATAGGTATCTTATCGTTAATGCTAGCATTTAATATTTTTGTTAACATGGAACTTTCAATAAAAAGTTGCAGTTTAAGCTATACAATCTAACGGTATTTTTAGAGGTAGGTTTATAAATTTATTTCTTATATAAATAATTTGATGTAAAATTACTTATACAGCAATAGGTTCACTTATTAAAATAAAATATTCGAAATTTATAATTAGTTAATTATAAATTTGAATTTTTCTACTCGAGCAAATGATCGGTTTATAAGTTTATTATCAAACAAAATTTTTAAATCTAATGTATGTCGTTATAATAATTTTAATTAACTAGTATGAATTAGAAATTAGTTCATCGCGCTATCCTTCTTCAACTGTCGCTACTACACCCCAGGATTCTTCCGTGATGTTGCCCCTTTTAATTCAGACTTGTCATTGGAACTATTAGGTTATGCGAGCCGCTTTTCAATAATAACGTCAATTATAGCCATCTAAATCTTCCAGAAATAGATGACGACAAATACTAACAGTTTTGGTACGTCAGGCTACTAGAGATATATTCCCTTACCCGATTTACAAATTCCGTCAATATGTTAAACTTAAATGTCGTGGACGAGACGGTATATGCAGACCTCCAGTTGAATATATATGAATAATATAGAAATGCCGGACCAGTATAAGCTAATGCGCGACAGGGGTTCACAATCAGTAGATGCGAACGTCTTGCATTACAAGGTAGTGCCGGTCATTGCAATGTCGCTTCATTCAAAATTGTGTTTACGAGTGAAGGCCCTACTTCTACCCGCTGAGATTAAGTTCGGTGCTTATTGTTGGATAAAAGGTTTTTCTTTTTGTGAAGATCGAGGTCACCCTTGGTACGTGCTAGATCCACTCTAGGGAATATGCGCATGCCAGCTTGACTACCAATACGGTACTTCCAGAACGAAACTATACCACATGTCCTGGGGGGCCGAAATGCACTTTGCGATCAATTATGAAAAGCATATCCTAGAATGTTTTAAGTGGAAGGGCATTAGACCTAATGGAGGTTTACCCCTATTCGATTATAACCCCATATGACTTAAGAACAAAATCGGCTAGTACGTCCTAACCTTTAACAGCAATTAGTACAAACACACAGTCATCAGCACTACTAAGAGGCCAACGTGGGGTCTGCACCTACATTAAAGCTTGCACCGTCTGCGCATTAAATATCTAAAAAGATCTCTCCTTCGGGTATAAATCCTCGTGTATGTATAACACGTTAACTGTATGCGCAATGTATATATCCTTAATATAATTTGTCAACGGGCATGATTAAGTGCTCGTATTACACTCTGCCTTTGCCTCCGACGAATAACTCACACTCGTAGGCGTGCGTGACCGACTCATGCTGCCCCTCGAGGGCTCGACCGAGAAAACACCGACACGGCGGCGAACCCTTTGAGTAAGGAGTTTCAATCGACCAATGTCGAGCGGTCCCTTGCAAGGACGCGGTAAACTGTGACCGAATGGCGCTCGTGTCGACTACGAGTGGGAAGCCCGGGCTCCATAGGCCGTTTGTTAAGAGGACTCGCCAACGGTCGTCTGTGAGACCGTTTCCACTCGTGCGTCTGTGACCGACGATATAGGCGTTCGGTGCTTCAGGGTGAGGGGCAATTATAACCGCTGGCAGCTGAATGGCCGTACGTTGTCCCGTGGCCGGCTCGTACGGCAATAGCCGGTCAAGGCGGGGCGCTTCCCATCCTAATGGTCCGGTTCCGCCCACAGTACCACAAACCGCGTAAATGCACGCACTCATCATGGGCGGAACCTATGGAAGCCAGCTGGTCTCGACTTAGACGATTTAAAAACATCAACCCCTATGCTTAGGCTGGGCAGCGCGCTTAACGGCGTATCAGTTCAGGGGTCCCGTGTGTTCGACGGAGTCCTGAGATATGCGGTAGCTGCTACCCATGTCGCCGTGCGCAGAGGCCTCTCCAGCGAACTCCCCGCTCCGCATGGTCCGTTCATTTAACCAGCGAATGACTTCGCACTAGCACGTGCCTTTCCGGGATTGTCAGGGCTGGCGGGTTTCCTAGAGGCCGTAACTAACACACTGCGTGCTACAATCAGTCCCCGCTGCCTTTTGACCTAGTGTGGGCACGGTAACGCCTGAGGTATAGGTTCGTCTGACCCGTCGGCCGGGAAAGACGTAGCCATGCGAGCAGGGGCGCCTCCCCGCGACTTTGCAGCATCTCTGGGACCCGATACGGCCTGGCCGGACTTCTCAAGACTCTTCTATCAATCGTACGTGCTTTTCCGCGTGCTGAATTGCGCCTAATAACGCATGCAGACTGCCGAACGCAGGGGCGGCCGGCCTGGCCACCGCTGCCTTTCCGGTGCCGCGGGGTGGGCCGCGAGGCGCGGGCAGGGGCGGACGGCGGACGGGTCCAATTGCACTGGGGTGGCATGCCAGGGCCGGGCGGCACCGCCCCTCGTGGTAGTCGCGTCGGGACGACACACGGGCCACGGTCGCTCGTCCGGCGTGACGTGCGGCTCGGCCACCGGGCGTGCCCCCACGCTCCCTGGGCGACCGCGGCCAACCCGCGTGCGCCGGCAATGTCGGGTCCCCGCTGGCCCCGGCCGCGCGGAGGACCGCCCCGGGCCTCCGCCCGGGACGGGGGCCGAGGGACCGTGGGTCGAGCTTGGTGATGCGCACGGGGCATGTCCAGCCCCGACGCGGCGAGCGCTGCCGCTCGCACCGCCGACCCGCCGGGGGAGGCCAGGGCGGTTTTCGGACAAAGGCTCCCTCGATCAGAGGCGGCCGCGGCGCCCCTGAGCGCGGCTGGGCCCGAGGAGTGGCCAGAGGCGCCTCCCGCGCGCCGGACCGACGCGGGCCCCCGGGGACCCGCCGACGCGACGGCGCGGGCTCCCGGCTGGCACAGCCTTACCCCGGTTAGTCGCCGTGCGATACTAAGGACCACGCGCCTGGCCCGGCCGGTCGGCGTGGGGGCCGGTCCGTCGTCACAGCGGCGTGCCGCCTGCCTGCCCCCGGCCAGGTACCGCTAGTTGGGCACCGGCTGCTCCCCGCCGGAGCCCCCAGGGCGCACGACCCCCTGACCCCCCGCCCCGCGGCCGGCCAGGCAGGCGTTCCCCACGCCCGGGGCCCGAGGTCGCCGGGGCCACCACGCCGCCTACAGAGGTGTCCTCGGTCAGGTCCGCCACCCAGGCACCTCCCGCAGCTCGCAGCTGGCGCTCCAGTCGCGTGTGAGTGGCGGGACCCGGACGAAGCGCGTGGGCCATCAGCCGTGGGGGCGGGGCGGTAGGGGGGCACGACGCGGCCCCGCGGAGCGGGCACGGCAT     
G       CAAATTATAAAGAGCATTGACTTTTAAGACAATACTAAATAAATAAAGTTAAACTTTTTATGCATTTAATTAGTATCAAAAATCTTTGAAGCTATTTTCTTTTTTTTTCTGTTTTAGTATATAAATCTCAAACAGAAAAAATAGTTTAAACCTAATTACTTTTCACTTTATAAAAATGTAACTTCGTACTTATTTCCAATGTATAAGTACTACATATATAAATCTTAATATTTGAAATTTTTTTAACGAGTATATGAGAGTCTTTACTTCGATTGTAAATAACATGAGTTACCTTAGATTATTTTGTTTAATTTAAATAAAATTGCAATCCTTGTATAAATAATTCCTTAACTTAGTTTAGCTTATAATTATTTACAAAACGTGTTAAATTAATTTCAATATTTTTAAAATAGTTGTATATACCTTAGTATATTTACATTCTAATTTAACTTAGGCTTCATTCCACATTAAAAAATTTCTCAAGCATAGGTTATGTATCTATACAATGTTACTAATAAAACTTTAATTCAACAGTAAACATGAAATATTATGAGATTATAATCAATAATCAAAGAAAGAACATTAGCAATCATCTTATTTGTGAAGGAATATTATATTTTATGTACCTTTATTAAACTCCAATAATATTAATTTAATAAATTTAATGTAAATAGGTATCTGATCGTGTAAGCTAGCATTTAATATTTTTGTTAACAGGGAACTTTCAATAAAAAGTTGCAGTTTAAGCTATACATTCTCACGATTTTTTTAGAGGTAGGTTTATAAATTTATTTTTTATATAAATAATTTGATGTAAAATTACTTATACAGCAATAGGTTCACTGATTAAAATAAAATATTCGATATATATAATTAGTTAATTATAAATTTGTATATTTCTACTCGAGCAAATGATCGTTTTATAAGTTGAAAATCAAACAAAATTTTTAAATCTAATGTATGTCGTTATAATAATTTAATTTAACTAGTATGAGTTAGAAAATAGTTCATCGCGATTACCTTCTTCAACTGTCGCTACTACACCACAGGATTCTTGAGTGATGATGCCCCGTTTAAATCAGACTTGTAATTGGAACTATAATGTTATGCGAGCCGCTTCTCAGTAATAACGTCAATTATAGCCATCTAAATCTTCCAGAATTAGATGACGACAAATATTAACAGTTTTGGTACGTCACGCTACTAGAGATGTAATCCCGTACCCGATTTGCACATTCCGTAAATATATTTAACCGAAATGGCGTGGACGAGACGCTCGATGCAGACCACCAGTTGAAGATATAGGAATAATATAGAGATGCCCGACCAGTATAAGCTATTGCACGACAGGGGTTCACAATAAGTAGATGCAAATGTCTTGCATTACAACGTCGTGCTGGTCATTGCTAAGCCGCCTCAGCCAAAATTGTGTTTGCGAGTGGATGACCTACTACTACCCGCCGAGATTAAGGTCGGTGCTTATTGTTGGATAAACGCTATTCCGTTTGGTGAAGATTGTGGTCACGCTTAGTACGTGCTAGATCCACTCTAGGTGATATGCTCATATCAGCTTGACTACCAATACGGTACTTCCAGAAAAAAAATATAGCACATGTTCTCGGGGGCCTAAATGCACTGTGTGATGAATTATGAATAGCATATCCTAGAATGTTTTAAGTGAAAGGACATCAGACCTAATTTAGGCTTACCCCTATTCGCGTGTAACCCCATATTACTTACGAACAAAATAGGCTAGTACCTCATAACCTTTACTAGAAATTATTACAAGCATACTGTCATCAGCTCTACAAAGAGGCCAAGGTGGGGTCTGCACCTACTTTAAAGTGTGCACCTTCTGCGTATTTAATAGCTAAAAAGATCTCTCCTGCGGGTATAAATCCCCGTGTATATATAACACATTAACCGTACGCGCAAGGTATATATCCTTAATATAATTAGTCAACTGGCATGATTAAGTGCTCGTATTAGCGTCGGCCTTTGCCTCCGACGATTAACTTACACTCGTGGGGGTGCGTGACCGACTCATACTGCCCCTCCAGGGCTCGATCCAGAAAAAACTGCCACGGCGGCGAGGCCTTTGAGTAAGGAGTATCAATCGACCAATGTCGAGCGGCCGCTTGCAAGGACGCGGTAAATGGTGACCGAATGGCGCTCGTGTCGCCGACGAGAGGGAAGCCCACGCTCCATAGGCCGTTTGCGAAGAGGACTCGCAAACGGTCGGCTGTGAGTCCGTTTCCACTCGTGCGTCTGTGACCGACGATATATGCCTGCGGTGCTTCCGGGTGTGGGGCTATTCTAAGCGCTAGGAGCTTAATGGCCGTACGTTGACCCGTGGTCGGTTCGTACCGCATCAGCCGGTCAAGGCGAGGCACTTCCCATCCTAATGGTCCGGTTCCGCCCACGGTTCCACAAACTGCGTAATTGCACGCACTCGTCAGGGGCTGAGCCTATGGAAGCCAGCTTGTCTCGTCTTCGACGGTTTCAAAGCATTACCCTCTATGGTTCGGCAGTACAGCACGGTGAACGGCGTATCTGTTCAGGGGTCCCGCTCGTTCGACCGAGTCCTGAGATAAGCGGTACCTGATACCCCTGTCGCCGTGCGCAGAGGCCTCTCCAGCGAAGCCCTCGCTACGCATGGCCCGTTCGTCCAACCAGCGAATGACTAGTCACTAGCAGCTGCCTTTCCGGGATTGTCCGGGCTGGCGGGTCTCCTGGAGGGCGTAACTAACAAACTGCTTGCTACAATCCGTCCCCGCTGCCTTTTGACTTGGTGTGGGCACGCTAACGTCTGAGTTATAGGCTCGATTGACCCGTCGGCCGGGCAAGACTAAGCCATGCGGGCAGGGGAGCTTCCCTGCGGCTTTGCAGCAGCTCTGGTAACCGATACGGCCTTGCCGGATTTCTCAAGACTCTTCTATCAATCGTCAGTGCTTTTCCGCGTGCTGAATTGCGCCTAGTACCGCTTGAAGTATTCCGAACGCACGGGCGGCCGGGGTGCCCACGGCTGCCTTGCCGGGCCCGCGGCGTGGGCCCCGAGGCGCGTGCAGGGGCGGACGGCGGACGGGTCCAACAGCCCTGGGGTGGCGCTCCAGGCCCTGGCCGGACGGCCCGTCGTGGTAGTCGCGTCCGATCGACACAAGGGCCACGCTCGCTCGTCCGGCGTGGCGTGCGGCTGGGCCACCGGGCGTGCCCCCGCGCTCCCTGGGCGACCGGGGCCAAGCCGTGTGCGCCCGCAATGTCGGGTGCCCGCTGGCCCCAGGGCCGCGGGGGCCCGCCCCGGGCCTCCGCGCGGGACGGGGGCCGACGGACCGTGCGTCGACCTGGGTGTTGCGCCCGGGGGATGTCCAGCCCCGAGGGGGCGAGCGCTGCCGGTCCCACCCCCGACCCACCGGGGGAGGCCAGGGGGGTTTGCGGACGAAGGCTCCCTCGGTCAGACCCGGCCGGGGCGCGCCTGAGCGCGGCTGGGCCATAGGAGTGGCCAGCCGGGCCTCGCGCGCCCCGGACCGACGCCGGGCCTCGGTGACCCGCCCACGCGGCGGCCCGGGCTCCCGGCTGGCACAGCCTTACCCCCGTTAGTGGCCGTGCGCTACTAAGGACCACGCCCGTGGCACGGCGGGTCGGCGGGGGCACCGGTGCGCCGGCAGTGCGCCCTGCCGCCTGCGTCTCGCCAGCTAGGTAGCGCTATTGGGCGACCGGCTGCTCTCGGCCGGCGCCCCCAGACCGCACGACCCCCTGACCCCCCGCCCCGGCGCCGGCGAGGCAGGCGTGGCTCACGCCCGGGGCCCGAGGTCGCCGGGGCCACCGGGCCGCCTACGGAGGTGCCCTCGGTCAGGTCCGACACCCAGGCACCCTGCGCAGCTCGCACCCGACGCTCCAGCCGCGTCGGAGTGGGGGAACCCGGACGAAGCGCCCGGGCGAGCACCCGTGGGGGCGGTGCAGTAGGCGGGCACGACGTGGCCCCGCGGAGCCGGCCCCGCAT     
F       CAAATTATAAAGAGCATTGTCTTTTTAGACAATACTAAATAAATAAAGTTAAACTTTTTATGCATTTAATTAGTATCAAAAATCTTTGAAGCTATTTTATTTTTTTTTCTGTATGAGTATATATATCTCAAACTGAAAAAATAGTTTATACCGAATTACTTTTTACTTTATATAAATGTAACTTCGTACTTATTACCAATGTATTAGTACTACATATATAAATCTTTACATTTAAAATTTTTTTAACGAGAATATGAGAGTCTTTACTTCGATTGTAAATAACATGAGTTACCATAGATTATTTTGTTTAATTTAAATAAAATTGTATTCCTTGTATAAATAATTCCTTAACTTAGTTTAGCTTATAATTATTTACAAAACGTGTTAAATAAATTTCCATATTTTTAAAATAGTTGTATATACCTTAGTATATTTACATTCTTATTTAAATTAGGCTTCATCCCACATTAAAAAATTTCTCAAGCATAGGTTATGTATCTATACAATGTTACTAATAAAACTTTTATTCAAGAGTAAACATGAAATAATATGAGATTATATTCAATAATCAAAGAAAGAACATTAGCAATCATTTTATTTGTGAAGGAATATTATATTTTATGTACCTTTATTAAACTCCAAAAATATTAATTTATTCAATTTAATGTAAATAGGTATCTAATCGTTCAAGCTAGCATTGAATATTTTTGTTAACAGGGAACTTTCAATAAAAAGTAGCAGTATAAGCAATACAGTCTAACGGTATTTTTAGAGGTAGGTTTATAAATTTATTTTTTATATAAATAATTTGATGTAAAATTACTTATACAGCAATATGTTCACTAATTAAAATAAAATATTCGATATGTATAATTAGTAAATTATAAATTTGTATTTTTCTACTCGAGCAAATGATCGTTTTATAAGTTTAAAATCAAACAAAATATTTAAATCTAATGTATGTCGTTATAAAAATTTAATATAACTAGTATGATTTAGAAAATAGTTCGTCGCGATTCCCTTGTTCAACTGTCGCTACTACACCCCAGGATTCTTCAGTGATGTTGCCCCCTTTAAACCAGACTTGTCATTGGAACTATTATGTTATGATAGCCGCTTCTCAATAATAACGTCAATTATAGCCATCTAAATCTTCCAGAATTACATGACGACAAATACTAACGGTTTTGGGACGTCACGCTACTAGAGATCTATTCCCCTACCCGATTTTCAGATTCCGTCAATATGATTAACTGAAATGCCGTGGACGAGACGCTTGATGCAGACCCCCAGTTGAAGATATAGGAATAATATAGAAATGCCCGACCAGTATAAGCTATTGCGCGACAGGGGTTCACAATTAGTAGATGCGAAAGTCTTGCATTACAAAGTCGTGCCGGTCATGGCTAAGTCGCTTCAATCAAAATTGTGTTTACGAGTTAAGGTCCTACTTCTACCCGCTGAGATTAAGTTCGGTGCTTATTGTTGGATAAAGGAACTTTCCTTTTGTGAAGATGGTGGTCACGCTTGGTACGTACTAGATCCACTCTAGGTAATATGCACATATCAGCTTGACTAGCAATACGGTACTTCCAGAAAGAATTTAGACCACATGTCCTGGGAGGCCTAAATGCACTTTGTGATTACTTATGAATAGCATATCCTAGAAAGTTTAAAGGGGAAGGACATCAGACCTAATTTAGTGTTACCCCTATTCGTTTTTCACCCCATATGACTTAGGGACAAAATCGGCTAGTACCTCCTAACCTTTATCAGCAATTAATAGAAGCAGACAGACATCAGTCCTACAAAGAGGCCAAAGTGGGGTCTGCACCTACATTAAAGTCTGCACCCTCCGCGCATTAAATAGCTTAAAGGATCTCTCCTTCGGGTATAAATCCTCTTGTATATATAACACATTAACTGTAAACGCAATGTATATATCCTGAATATAATTTGTCAACGGGCAGGATTAAGTGCTCGTATTATATTCTGCCCTTGCCTCCGAGGATTAACTTACACTCGTGGGAGTGCGTGCCCGACTCATAGTGCCCCTCCATGGCTCGACCAAGAAAACACGGACACGGCGGCGATGCCTTTGAGTAAGGAGTTTTAATGCACCAATGTCGAGCGGCCGCTTGCAACGACGCGGTAAATGGTGCCCGAATGGCGCTCGTATCGCCGACGAGTGGGAAGCCCCTGCTCCATAGGCCGTTTGCCAAGAGGACTCACCAACGGTCGTCTGTGAGGCCGTTCCCACTCGTGCGCCAGTGACCCACGATATATGCCGGCGGTCCATCACGGTGTGGGGCTATGTTAAGCGCTGGCAGCTTAATGGCCGTACGTTGTCCAGTGGCCGGCTCGAACCTCATCAGACGGCCAAGCCGGGTCCCTTCCCATCCTAATGGTCCGGTTCCGTCCACAGTACCACAAACCGCGTAATTTGACGCACTCGTCGTGGGCTGAACCTCTGAAAGCTAGCGTGTCTCGTCTTTTGCGATTTAAAGGCATGAACCCCTATCCTTGGGCTGTACAGCGCGTTTAACGGCGTATCTGTTCAGGGGTCCCGCTGGTTCGGCCGAGTCCTGAGATATGCGGTATGTGCCACCCGTGTCGCCGTGCGCAGAGGCCTCTCCAGCGAAGACCTCGCATCGCATGGGCCGTTCTTCGAACCAGAGAATGACTTGGCACTAGCACATGCCTTTCCGGGATTCTCTGGCCTGGCGGGTCTCCTAGAGGCCGTAACTAACACACTGCGCGCTACAATCAGTCCTCGCTGCCTTTTGTCGTGGTGTGGGCACGGTAACGACTGAGTTATAGGGTCGCCTGACCCGTCGGCAGGGCAAGACGAGGCCATGCGAGCAGGGGCGCTTCCCTGCGACTATGCAGCAGCTCTGTGATCCGATACGGCCTTACCCGACTTGTCAAGACTATTCTATCAATCCTCAGTGCTTTTCCGCGTGCTGAATTGCACCTAGTACCGGCTGCAGTCTTATGAACGCAGCGGCGGCCGGCGTGGCCACCGCTGCCTTGCCGGTACCGCGCCGTGGGCCCCGAGGCGTGTGCAGGGGCGGACGTCGGACGGGTCGAACTGCGCTCGGGTGCCACGCCAGGCCCGGGCCGGACGGCCCCTCGGGGTAGTCGCGTCCGGGCGACAAACGGGCCACGCTCGCTCGGCCGGCGTGACGTGCGGCTCGGCCACCGGGCGTGCCCCCGCGCTCCCTGGGCGACCGCGGCCAGGCCGCGCGCGCCCGCAATGTCGCGTCCCCGCTGGCCCCGGACCCGCGGAGGACCGCCCCGGGCCTCCGCTCAGGCCGGAGGCCGACGGACCGTGGGTCGAGCTCGGTGATGCGCCCGGGGAATGTCCAGCCCCGACGCGGCGAGCGCTGCCGCTCGCACCCCCGATCCACCGGGGGATCCCAGCGCGGTTTGCGGACGAAGGCCCCCTCGGTCAGAGGCGGCCGCGGCGCTCCTGAGCGCGGCTGGGCCCGTGGAGTGGCCAGCGGCGCCACCCGCCCCCCGGAGCGACGCGGGCCCGCCGTGACCCGCCCACGCGGCGGCACGGGCTCCCGGGTGGCGCAGCCTTACCCCCGTTAGTCGCCGTGCGCCACTAGGGACCGCGCCCCTGGGCCGGCAGGGCCGCGGGGGGACCGTCGCGCCGTAAGAGCGGGCTGCCCCCGGCGTCCCGCCGGCTAGGTAGCGTTAGTTGGCGGCCGGCTGCTCTCGGCACGATCCCCCAGACCGCACGACCCCTGGGCCCCCCGCCCCGGCGCCGGCCAGCCAGGCCTGGCTCACGCCCGGGCCCCGAGGGCGCCGGTGCCACCGGGCCGCCTACAGAGGTGCCCTCGGTCAGGTCCGCCACCCAGGCACCGAGCGGAGCTCGCACCTGCCGCTCCAGTCACGTCTGAGTGGCGGAACCCGGACGAAGCGCCCGGGAGAGCACCCGTGGGGGCGGTGCGGTAGGGGGGCACGACATGGCCCCGCGCAGCGGGCAGGGCAT     
E       CAAATTATAAAGAGCATTGACTTTTAAGACAATACTAAATAAATAAAGTTAAACTTCTTATGCATTTAATTAGTATCAAAAATCTTAGAAGCTATTTTATTTTTTTTTCTGTATGAGTATATAAATCTCAACCTGAAAAAATAGTTTATACCGAATTACTTTTAACTTTATAAAAATGTAACTTCGTACGTATTACAAATGTATCAGTACTAAATATATAAATCTTAAAATTTAAAATTTTTTTAACGAGTAAATGAGAGTCTTTACTTCGATTGTAAATAACATGAGTTACCTTAGATTATTTTGTTTAATTTAAATAAAATTGAATTCCTTGTATAAATAATTCCTTAACTTAGTTTAGCTTATAATTATTTACAAAACGTGTTAAATAAATTTCCATATTTTTAAAATAGTTGTATATACCTTAGTATATTTACATTCTTATTTAAATTAGGCTTCATACCACATTAAAAAATTTCTCAAGCATAGGTTATGTATCTATACAATGTTACTAATAAAACATTTATTCAAAAATAAACATGAAATAATATAAGATTATAATCAATAATCAAAGAAAGATCATTAGCAATCATTTTATTTGTGAAGGAATATTATATTTTATGTACCTTTATTAAACTCCAATAATATTAATTTAATAAATTTATTGTTAATAGGTATCTTATCGTCATAGCTAGCATTTAATATTTTTGTTAACAGGGAACTTTCAATAAAAAGTAGCAGTTTAAGCAATACATTCTTACGCTATTTTTAGAGGTAGGTTTATAAATTTATTTTTTATATAAATAATTTGATGTAAAATTACTTATACAGCAATATGTTCACTGATTAAAATAAAATATTCGATATATATAATTAGTAAATTATAAATTTGTATTTTTCTACTCGAGCAAACGATCGTTTTATAAGTTGAAGATCAAACAAAATCTTTAAATCTAATGTATGGCGTTATAATAATTTATTATAACTAGTATGAATTAGAAATTAGTTCTTCGCGCTTACCTTGTTCAACTGTCGCTACTACACCTCACGATTCTTCGGTGATGTCGCCCCCCTTAAATCAGACTTGTAATTGGAACTATTATGTTATGCAAGCCGCTTCTCAGTAATAACGTCAATTATAGCCATCTAAATCTTCCAGAATTACATGACGACAAATAATAACAGTATTGGAACGTCATGCTACTAGAGATATATTCCCCTACCCGATTTGCACATTCCGTAAATATGGTTAACTGGAATGTCGTGGACGAGACGCTTCATGCAGACCACCAGTTGAAGATATAGGAATAATATAGAAATGCCAGACCAGTATAAGCTATTGCGCGACAGGGGTTCACAAAGAGTCGATGCAAAGGTCTTGCATTACAATGTAGTGCCGGTCATAGCTATGTCGCATCAGACAAAATTGTGTTTACGAGTACAGGACCTAATAGTACCCGCAGAGATTAAGTTCGGTTCTTATTGTTGGATAAAGGCATTTGCTTTTTGTGAAGATTTTGGTCACGCTTGGTACGTGCTAGATCCACTCTAGGTGATATGCTCATATCAGCTTGACTACCAATACGGTTGTTCCAGAAGGAAACTAGAGCACATGTGCTGGGAGGCCTTAATGCACTATGTGATAATTTATGAATAGCATATCCTAGAATGTTTTAAGTGGAAGGACATAAGACCTAATTTAGACTTACCCCTATTCGATTTTAACCACATATGACTTATGTACAAAATCGGCTAGTACCTTCTAACCTTTAGTAGCAATTAGTACAAGCAGACCGACATCAGAACTACGAAGAGGCCAACGTTGGGTCTGCACCTACATTAAAGAGTGCACCGTCAGCGTATTCAATAACTAAAAGGATCTCTCCTTCGGGTATAAATCCTCGTGTATCTATAACACGTTAGCCGTACCCGCAAGGTATATATCCTTAATATAATTAGTCAACGGGCATGATTAAGTGCTCGTATTACCTTCAGCCTTT????????????????????????????????????????????????????????????????????????????????????????????????????????????????????????????????????????????????????????????????????????????????????????????????????????????????????????????????????????????????????????????????????????????????????????????????????????????????????????????????????????????????????????????????????????????????????????????????????????????????????????????????????????????????????????????????????????????????????????????????????????????????????????????????????????????????????????????????????????????????????????????????????????????????????????????????????????????????????????????????????????????????????????????????????????????????????????????????????????????????????????????????????????????????????????????????????????????????????????????????????????????????????????????????????????????????????????????????????????????????????????????????????????????????????????????????????????????????????????????????????????????????????????????????????????GCTGGGGCGGCAGGCGTGCCGACCGCTGAGTTGCCGGTACCGCGCGGTGGCGCCCGAGGCGCATGCAGGGGGGGACGGCGGACGGGGCCAACTGCGCTGGGGTGACACGCCAGGGCCCGGCCGGACGCCCCCTCGCGCTAGTCGCGTGAGGACGACACCCGGGGCACGCTCGCTCGGCCGGCGTGACGTGCGGCTCGGCCACCGGGCCTGCCCCCGCGCTCCCTGGGGCACCGCGGCCAACCCGCGTGCGCCCGTAATGTCGGGTCCCCGCTGGCCCCAGGCCCGGGGAGGCCCGCCCCGGGCCTCCGGCCCGGACGGCCGCCGACGGACCGTGCGTCGAGCTGGGTGATGCGCGCGGGCAATGTCCAGCCCCGAGGCGGCGTGCCCGGCCGCTCGCACCCCCGCCCCACCGTGGGATGCCCGGGCGCTTTGCGGACCAAGGCTCCCTCGGTCAGACCCGGCCGCGGGGCCCCTGAGCCCGGCAGACCCCCAGGAGTGGCCACCGGCGCCCCCCGCGCCCCGGAGCGACGGGGCGCCCCCGTGACCCGCCCACGCGCCGGCCCGGGCTCCCGGGTGGCACAGCCTTACCCCCGTTAGTCGCCGTGCGCTACTACGGACTGCGCCCCTGGCGCCGCTGGGGGGCCCGGGGACTGGCGCGCCGACAGAGCGTCCTGCGGCGCGGGCCTCTCCGGCCAGGGACCGCTAGCTGGCGACCGGCTGCTCTCGGCGGGCGCCCCCAGACCGCACGACCCCCTGACCCCCCGCCCCGGGGCCGGCGACGCAGTCGTGGCTCACGCCCGCGCCCCGAGGTCGCTGGTGCCACCGGGCCGCCGACAGAGGTGCCCTCGGTCAGGTCCGCCAGCCAGGCCCCCAGCGGAGCTCGGACCTGCCGCTCCTGTCGCGTCTGAGTGGCGGAACCCGGACGAAGCGCCCGGGAAAGGACGCGTGCGGGCGGTGCGGTAGGGGGGCACGACGGCGCCCCGCGCAGCGGGCGCGGCAT     
D       CAAATTATAAAGAGCATTGTCTTTTAAGACAATACTAAATAAATAAAGTTAAACTTCTTATGCATTTAATTAGTATCAAAAATCTTTGAAGCTATTTTCTTTTTTTTTCTGTGTGAGTATATAGATCACAAACTGAAAAAATAGTTTATACCGAATTACTTTTAACTTTATAAAAATGTAACTTCGTACATATTCCATATGTATAAGTACTAAATATATAAATCTTAATATTTAAAATTCTTTTAACGAGCATATGAGAGTCTTTACTTCGATTGTAAATAACATGAGTTACCTTAGATTATTTTGTTTAATTAAAATAAAATTGTATTCCTTGTATAAATAATTCCTTAACTTAGTTTAGCTTATAATTATTTACAAAACGTGTTAAATAAATTTCCATATTTTTAAAATAGTTGTATATACCTTAGTATTTTTACATTCTTATTTAAATTAGGCTTCATACCACATTAAAAAATTTCTCAAGCATAGGTTATGTATCTATACAATGTTACTAATAAAACTTTAATTCAACATTAAACATGAAATATTATGAGATTATATTCAATAATCAAAGAAAGATCAATAGCAATCATGTTATTTGTGAAGGAATATTATATTTTATGTACCTTTATTAAACTCCAACAGTATTAATTTATTTAATTTACTGTAAATAGGTATCTAATCGTAAACGCTAGCATTTAATATTTTTGTTAACAGGGAACTTTCAATAAAAAGTAGCAGTTTAAGCTATACATTCTTACGGTTTTTTTAGAGGTAGGTTTATAAATTTATTTATTATATAAATAATTTAATGTAAAATTACTTTTACAGCAATAGGTTCACTAATTAAAATAAAATATTCGATATATATAATTAGTCAATTATAAATTTGTATTTTTCTACTCGAGCAAAAGATCGATTTATAAGTTAATAAACAAACAAAATATTTAAATCTAATGTATGTCGTTATAAAAATTTATGATAACTAGTATGAGTTAGAAATTAGTTCATCGCGCTTTCCTTGTTCAACTGTCGCTACTACACCTCAGGATTCTTCGGTGATGATGCCCCGTTTAAACCAGACTTGTCATTGGAACTATTATGTTATGTTAGCCGCTTCTCATTAATAACGTCAATTATAGACATCTAAATCTTCCAGAATTATATGACGACAAATACTAACCGTGTTGGGACGTCGCGCTACTAGAGATATATTCCCCTACCCGATTTTCACATTCCGTTAATATGTTTAACTAAAATGTCGTGGACGAGACGCTTTATGCAGACCACCAGTTGAAGACATAGGAATAATATAGAAATGCCGGACCAGTATAAGCTATTGCGCGACAGGGGTTCACAATAAGTTGATGCAAATGTCTTGCATTACAACGTTGTGCCGGTCATTGCTATGGCGCATCAATCAAAATTGTGTTTTCGAGTGCAGGACCTAATTGTACCCGCGGAGATTAAGTTCGGTGCTTATTATTGGATAAACGCATTTTCCTTTTGTGAAAGTGTTGGTCACGCTTGGTACGTGCTAGATCCACTCTAGGTAATATGACCATTACAGCTTGACTACCAATACGGTCCTTCCAGAAAGAAACTATACCACATGTCCTGTGAGGCCTAAATGCACTTTGCGATAACTTACGAATAGCATATCCTAGAACGTTTTAAGTGGAAGGACATGAGACCTAATTGAGTATTACCCCTATTCGATCATTACCCCATATAACTTAAGCACAAAATCGGCTAGTACCCCTTAACCTTTAATAGCAATTACTACAATCAGACAGTCATCAGAGCTACTAAGAGGCCAATGTCGGGTCTGCACCTACATTAAAGTTTGCACCTTCAGCGAATTAAATAGCTGAAAGGATCTCTCCTTCGGGTATAAATCCTCGTGTATTTATAACACCTTAGCTGTAATCGCAAGGTATATATCCTTAATATGATTTGTCAACAGGCATGATTAAGTGCTCGTATTATGATCGGCCTTTGCCTCCGACGATTAACTTACACTCGTGGGGGTGCGTGCCCGACTCATACTGCCTCTCCAGGGCTCGATCTAGAAAACACGGACACGGCGGCGACGCCTTTGAGTCATGAGTTTCGATCTACCAATGTCGAGCGGCTCCTTGCAAGGACGCGGGAAACTGTGACCGAATGGCGCTCGTGTCGCCGACGAGAGGGAAGCCCGGGCTCCATAGGCCGTTTGCGAAGAGGACTTGCGAACGGTCGGCTGTCAGGCCGTTTCCACTCGTGCGTCCGTGACCCACGATATAGGCATTCGGTCCATCAGGGTGGGGGGATATTCTAAGCGCTTGCAGCTTAATGGCCGTACGTTGTCCAGTGGACGGCTCTTACCACATCAGTCGGTCAAGGCGGGGCGCTTCCCATCCTAATGGTCCGGTTCCGCCCACCGTCCCACAAACTGCGTTATTGAACGCACTCGTCCTGGGCTGAGCTTATGGAAGCTAGCGTGTCTCGTCTTCTACGGTTTAAAAGCATCACCCCCTATCCTTAGACGGTGCAGCGCGTTTAACGGCGTATCTGTTCAGGGGTCCCGCAGGGTCGGCCGAGTCCTTAGATATGCGGTAGGTGCCACCCATGTCGCCGTGCGCAGAGGCCTCTCCAGCGAAGCCCGCGCACCGCATGGCCCGCTCTTCGAACCAGCGAAGGAGTTGGCACTAGCACAAGCCTTTCCGGGATTCTCTGGGCTGGCGGGTTTCCTAGAGGGCGTAGCTAACAAACTTCGTGCTACAATCCGTCCCCGCTGCCTTTTGTCATGGTGTGGGCACGCTAACGACTCAGGTATAGGCTCGTATGACCCGTCGGCAGGGCAAGACCGTGCGATGCGGGCAGAGGCGCCTCCCGGCCTCTTTGCAGCAGCACTGGGAACCGATACGGCCTTTCCGGACTTATCAAGACTCTTCTATCAATCGTTAGTGCTTTTCCGCGTGCTGAATTGCGCCTGGTACCGCTTGAAGTCTACTGAACGCAGGGGCGGCCGGCGTGGCGACCGCTGCGTTGCCGGTACCGCGTAGTGGGCCCCGAGGCGTGTGCGGGGGCGGACGGCGGACGGGCCCAACTGGGCTGGGGTGGCACGCCAGGCCCAGGCCGGACGGGCCCTGGCCGCAGTCGCGTCCGGACGAAAGACGGGCCACGCTCGCTCGGCCGGCGTGACGTGCGGCTCGGCCACCGAGCGTGCCCCCGCGCTCCCTGGGCCACCGGAGGCAAGCCGAGTGCGCCCGCAATGTCGGGTCCCCGCTGGCCCCGGGCCCGCGGAGGCCCGCCCCGGGCCTCCGATCGGGACGGCGCCCGACGGACCGTGCGTCGAGCTCGGTGATGCGCCCGGGGAATGTCCAGCCCCGAAGCGGCCAGCGCTGCCGCTCCCACCCCAGACCCACCGCGGGATTCCAGGGCGGTTTGCGGACCAAGGCTCCCGCGGTCAGACCCCGCCGAGGCGGCCCTGAGCCCGGCAGGGCCCGAGGAGTGGCCAGAGGGGCCTCCCGCGCCCCGCAGCGACGCGGGACCCCGGTGACCCGCCCACGCGCCGGCCCGGGCTCCCGGGTGGGACAGCGTTACCCCCGTTAGTGGCCGTGCGCTACTAGGGACCGCCCCCCTGGCACGGCCGGGCGGCCCGGGGTGCGATGCGACGTCAGGGCGCCCTGCGGCCAGCGTATCGCCGGCCAGGTGCCGCTAGTGGGGGACCGGCTGCTCTCGCCCGGAGCCCCCAGACCGCATGACCCCCTGGCCCCCCGCCCCAGCGCCGGCGAGGCAGGCGTCGCTCACGCCCGGGCCCCGAGGTCGCCGGTGCCACCGGGCCGCCGACAGAGGTGCCCTCGGTCAGGTCCGCCAGCCAGGCACCAAGCGGAGGTCGCAGCCGGCGCTCCAGTCCCGTTTGAGTGGCGGAACCCGGACGAAGCGCCCGGGGGGGCACTCGTGTGGGCGGCGCCGTAGGGGTGCACGACGGGGCCCCGCGCAGCGGGCCGAGCAT     
C       CAAATTATAAAGAGCATTGGCTTTTTAGACAATACTAAATAAATAAAGTTAAACTTTTTATGCATTTAATTAGTCTCAAAAATCTTAGAAGCTATTTTATTTTTTTTTCTGTTTAAGTATATACATCCCAAACGCAAAAAATAGTTTATACCGAATTACTTTTAACTTTATAAAAATGTAACTTCGTACATATTACCAATGTATAAGTACTAAATATATAAATCTTAATATTTAAAATCATTTTAACGAGTAAATGAGAGTCTTTACTTCTATTGTAAATAACATGAGTTACCTTAGATTATTTTGTTTAATTTAAATTAAATTGTATTCCTTGTATAAATAATTCCTTAACTTAGTATAGCTTATAATTATTTACAAAACGTGTTAAATTAATTTCTATATTTTTAAAATAGTTGTATATACCTTAGTATAGTTACATTCTCATTTAAGTTAGGCTTCATACCACATTAAAAAATTACTCAAGCATAGGTTATGTATCTATACAATGTTACTAATAAAACTTTAATTCAACAATAAACATGAAATATTATGAGATTATATTCAATAATCAAAGAAAGATCAATAGCAATCATTTTATTTGTGAAGGAATATTATATTTTATGTACCTTTATTAAACTCCAACAATATTAATTTATTAAATTTAATGTAAATAGGTATCTAATCGTTAAAGCTAGCATTTAATATTTTTGTTAACAGGGAACTTTCAATAAAAAGTGGCAGTTTAAGCTATACAATCTTACGGTTTTTTTAGAGGTAGGTTTATAAATTTATTTATTATATAAATAATTTAATGTAAAATTACTTATACAGCAATAGGTTCACTTATTAAAATAAAATATTCGATATTTATAATTAGTTAATTATAAATTTGAATTTTTCTACTCGAGCAAAGGATCGTTTTATAAGTTTAAAATCAAACAAAATCTTTAAATCTAATGTATGGCGTAATAAGAATTTGTAATAACTAGTATGATTTAGAAATTAGTTCATCGCGCTTACCTTGTTCAAATGTAGCTACTACACCTCACGATTCTTCAGTGATGCTGCCCCGGGTAAACCAGATTTGTCATTGGAACTATTATGTTATGTCAGCCGCTTGTCAGTAATAACGTCAATTATAGTCATCTAAATCTTCCAGAATTAGATGACGACAAATACTAACAGTATTGGGCCGTCTTGCTACTAGAGATCTACTCCCCTACCCGATATACACATTCCGTCAATATGTCTAACCGTAATGCCGTGGACGAGACGCTTTATGCAGACCGCCAGTTGAAGATATAGGAATAATATAGACATGCCCGACCAGTATAAGCTATTGCGCAACAGGGGTTCACAATCAGTGGATGCGAATGTCTTGCATTACAAGATTGTGCCGGTCATTGCTATGGCGCATCATTCAATATTGTGTTTTCGAGTTGAGGACCTACTGATACCCGCAGAGATTAAGTTCGGTACTTATTGTTGGATAAAGGCAATTTCCTTTTGTGAAAATAGGGGTCACTCTTGGTACGTGCTAGATCCACTCTAGGTAATATGCTCATGACAGCTTGACGAACAATACGGTATTTCCAGAATGAAATTATAGCACATGTCCTGGGAGGCCTAAATGCACTTTGTGATCATTTATGAATAGCATATCTTAGAATGTTTTAAGTGGAAGGGCATGAGACCTAATTGAGCCTTACCCCTATTCGGTTTTAACCCCATATTTCTTAGGAACAAAATCGGCTAGTACCTCCTAACCTTTAGAAGCAATTAGTACAAACAGACTGACGTCAGCACTACTAAGAGGCCAATGTGGGGTCTGCACCTACTTTAAAGCATGCACCGTCTGCGGATTAAATACCTAAAAGGATCTCTCCTTCGGGTATAAATCCCCGTGTATATATAACACGTTAGCTGTACGCGCAATGTATATATCCTTAATATTATTAGTCAACGGGCAGGATTAAGTGCTCGTATTACCTTCAGCCTTTGCCTCCGACGAATAACTTACACTCGTGGGGGTGCGTGCCCGACTCATACTGCCCCTCCATGGCTCGACCTAGAAAACACGGACACGGCGGCGACGCCTTTGAGTAAGGAGTTTCAATCGACCAATGTCGATCCGGACCTTGCAACGACGCGGTAAAGGGTGACCGAATGGCGCTCGACTCGCCGACGAGGGGGAAGCCCCCGATCCATAGCCCGTTTGCGAAGAGGCCTGCCCAACGGTCGTCTGTGAGACCGTGTCCACTCGTGCGTCTGTGACCGACGATATATGCCTTCGCTCCTTCAGGGTGTGGGGTTATAGTAAGTGCTGGCAGCTAAATGACTGTACCTTGTCCCGTGGTCGGTTCGTACCGCATCAGGCGATCAAGGCGGGGCCCTTCCCATCCTAATGGTCCGGTTCCGCCCACAGTGCCACAAACGGCGTCATTGCACGCACTCGTCCTGGGGAGAGCCTATGCAATCTAGCGTGTCTCGACTTATACGATTTAAAAGCATCACCTTCTATCCTTGGGCCGAAAAGGGCGATTAACGGCGTATCGGTTCAGGGGTCCCGCACGTTCGGCCGAGTAATGAGATATGCGGTAGCTGGCACCCGTGTCGCCGTGCGCAGAGGCCTCTCCAGCGAAGCCCGCGCACCGCATGGGCCGTTCCTAGAACCCGCGAATGACCAGGCACTAGCATAAGCCTACCCGGGAGTCTCAGGGCTGGCGGGTCTCCTAGAGGGCGTAACTAACAAACTGCGAGCTACAATCTGGCCCCGCTGCCTTTTGTCTTCGTGTGGGCACGTTAATGAATAACGTATATGCGCGTGTGCCCCGTCGGCAGGGCAAGACGGTGCCATGTGCGCAGAGGCGCCTCCCTGCTGCTAGGCAGCAGCTCTGGGATCCGATACGGCGTGACCGGACTTCTCAAGACTCTTCTATCAATCGTCAGTGCTTTTCCGCGTGCTGAATTGCACCTAGGACCGGCTGAAGTCTTCGGAACGCCGGGGCGGCCGGCGTGGCCACCGCTGCGTTGCCGGTACGGCGGCGTGGGGCCCGAGGCGTGTGCAGGTGCGGACGGCGGACGGGGCCAACTGGGCTGGGCTGGCCCGCCAGGCCCGGGCCGGACGGCCCGTCGTTGTAGTCGCGTCGGGACGACACACGGCCCACGCTCGCTCGGCCCGCGTGGCGTGCGGCTCGGCCACCGGGCGTGCCCCCGCGCTCCCTGGGGGACCGCGGCCAAGGCGCGTGCGCCCCGAATGTCGGGTCCCCGCTGGCCCCGGCCCCGCGGAGGCCCTCCCCGGGCCTCCGCTCGGGCCGGGGGCCGAGGGACCGTGCGTCGAGCTCGGTGATGCGCCCGGGGAATGTCCAGCCCGGACGCGGCGAGCGCTGCCGCTCTCACCCCCGGACCACCCGGGGATTCCAGCGCGGTTTGCGGACCAAGGCTCCCACGGTCAGTACCGGCCGAGGCGCCCCTGACCCCGGCTGTGCCCGAGGGGTGGCCAGAGGGGCCGCCCGCACCCCGGAGCGACGGGGGCCCTCGGTGACCCGCCCACGCGGCCGCCCGGGCTCCGGGCTGGGACAGCCTTGCCCCCGTTAGTCGCGCTGCGCTACTACGGACCGCGCCCCTGGCCCGGCGGGGCGGCGGGGGGAGCGCTGCGGCGGAAGAGCGGCCTGCGGCCTGCGTGCCGCCGCCCAGGTACCGGTAGGGGGCGACCGGCTGCTCTCGCCCGGAGCCCCGAGCCCGCACGACCCCCTGCCTGCCCGCCCCGCGGCCGGCGAGGGAGGCCTTGGTCACGCCCGGGCCCCGAGGTCGCCGGTGCCACCGGGCCGCCGACCGAGCTCCCCTCGTTCAGGCCCGCCACCCAGGCGCCCCGCGGAGCTCCCACCGGGCGCTCCAGTCCCGTCTGAGTGGCGGAACCCGGACGAAGCGCCCGGGAGCCTACCCGTGAGGGCGGAGCGCTAGGTGTGCACGACGTTGCCCCGCGGAGCGGGCACGGCAT     
B       CAAATTATAAAGAGCATTGTCTTTTTAGACAATACTAAATAAATAAAGTTAAACTTATTATGCATTTAATTAGTATCAAAAATCTTTGAAGCTATTTTGTTTTTTTTTCTGTATGAGTTTATATATCTCAAGCTCAAAAAATAGTTTATACCGAATTACTTTTAACTTTATAAAAATGTAACTTCGTACATATTGCGAATGTATAAGTACTATATATATAAATCTTAATATTTAAAATGTTTTTAACGAGTATATGAGAGTCTTTACTTCGATTGTAAATAACATGAGTTACCTTAGATTATTTTGTTTAATTTAAATAAAATTGTAATCCTTGTATAAATAATTCCTTAACTTAGTTTAGCTTATAATTATTTACAAAACGTGTTAAATAAATTTCTATATTTTTAAAATAGTTGTATATACCTTAGTATAATTACATTCTTATTTAAATTAGGCTTCATACCACATTAAAAAATTTCTCAAGCATAGGTTATGTATCTATACAATGTTACTAATAAAACTTTAATTCAACACTAAACATGAAATATTATGAGATTATAATCAATAATCAAAGAAAGATCAATAGCAATCATATTATTTGTGAAGGAATATTATATTTTATGTACCTTTATTAAACTCCAAAAATATTAATTTATTGAATTTAATGTAAATAGGTATCTTATCGTTAAAGCTAGCATTTAATATTTTTGTTAACAGGGAACTTTCAATAAAAAGTAGCAGTATAAGCTATACATTCTTACGGTGCTTTTAGAGGTAGGTTTATAAATTTATTTATTATATAAATAATTTAATGTAAAATTACTTATACAGCAATAGGTTCACTTATTAAAATAAAATATTCGATATTTATAATTAGTTAATTATAAATTTGAATGTTTCTACTCGAGCAAATGATCGATTTATAAGTTAAGAATCAAACAAAATATTTAAATCTAATGTATGTCGTAATAAGAATTTAACTTAACTAGTATGATTTAGAAAATAGTTCATCGCGTTAACCTTGTTCAACTGTCGCTACTACACCACAAGATTCTTCGGTGATGTTGCCCCGTTTCAAGCAGACTTGTCATTGGAACTATAATATTATGTTAGCCGCTTCTCATTAATAACGTCAATTATAGCCATCTAAATCTTCCAGAATTAAATCACGACAAATACTAACGGTATTGGGGCGTCACGCTACTAGAGATATATTCCCCTACCCGATTTTCAAATTCCGTTAATATGTTTAACTGAAATGTCGTGGACGAGACGCTTGATGCAGACCACCAGTTGAAGATATATGAATAATATAGAGATGCCAGACCAGGATAAGCTATTGCGCGATAGGGGTTCACAATTAGTCGATGCAAAAGTCTTGCATTACAAAGTTGTGCCGGTCATTGCTAGGACGCATCAGTCAAAATTGTGTTTCCGAGTGGAGGTCCTACTAGTACCCGCAGAGATTAAGTTCGGTGCTTATTGTTGGATAAACGTAATTACCTTTTGTGAAAATAGAGGTCACGCTTGGTACGTGCTAGATCCACTCTAGGCTATATGCTCATGACAGCTTGACTAACAATACGGTACTTCCAGAACGAAATTATAGCACATGTCCTGGGAGGCCAAAATGCACTGTGTGATCACTTAAGAATAGCATATCCTAGAATGTTTTAAGTGGAAGGACATAAGACCTAATTGAGTTTTACCCCTATTCGATTATTACCCCATATCACTTATGTACAAAATCGGCTAGTACCTCTTAACCTTTAACAGCAATTACTACAATCAGACAGACATCAGCACTACTAAGAGGCCATCGTGGGGTCTGCACCTACATTAAAGGTTGCACCCTCTGCGTATTAAATAGCTAAAAGGATCTCTCCTTCGGGTATAAATCCTCGTGTATCTATAACACTTTAGCGGTACTCGCAAGGTATATATCTTTAATATGATTGGTCAACGGGCATGATTAAGTGCTCGTATTATCTTCAGCCTTTGCCTCCGACGAATAACTCACACTCGTGGGGATGCGTGCCCGACTCATACTGCCTCTCCACGGCTCGACCCAGAAAACACGGACACGGCGGCGACGCCTTTGAGTAAGGAATTTCAATCGACCAATGTCGAGCTGCACGTTGCAACGACACGGAAAATCGTGACCGAATGGCGCTCGAGTCGTCGACGAGAGGGAAGCCCTCGATCCATAGGCCGTTTGTGAAGAGGACTGCCCAACGGTTGTCTGTGAGTCCGTATCCACTCGTGCGTCTGTGACCGACGATATACGCCACCGGTTCGTCAGTGTGGGGGGATATCTTAAGTGCTTGTCGCTGAATGGCCGTACGTTGTCCACTGGACGTATCGTACCGCACGAGACGGTCAAGGCGGGCGTCTTCCCATCCTACTGGTCCGGTTCCGCTCACCGTCCCACAAACCGCGTGATTGCACGCACTCTTCCTGGGCAGACCCTATGGAAGCGAGCGTGTCTCGCCTTTTACGATTTAAAACGATAAGCTCCTATCCTTAGACTGGACAGCGCGTTTAACGGGGTATCGGTTCAGGGGTCCCGCACGGTCGGCCGAGTGCTGAGATATGCGGTAGCTGCTACCCATGTCGCCGTGCGCAGAGGCCTCTCCAGCGAAGCCCGCGCACAGCATGGGCCGTTCTTTGAACCAGGGAATGACTAGGCACTAGCACATGCCTGTCCGGGATTGTCGGGGCTGGCGGGTCTCCTAGAGGCCGTAACTAACAAACTGCGGGCTACAATCGGTCCCCGCTGCCTTTTGCCGTGGTGTGGGCACGCTAACGGCTCATCTATAGGTTGGTGTGACCCGTCGGCAGGGCAAGACTATGCCATGCGAGCAGAGGCGCGTCCCTGCCCCTTTGCAGCAGCCCTGGGACCCGATACGGCTTTACCGGAATTGTCAAGACTCTTCTATCAATCGTCAGTGCTTTTCCGCGTGCTGAATTGCCCCTAATACCGGGTGAAGTCTTATGAACGCAGGGGCGGCCGGCTTGGCCACAGCTGCGTTGCCGGTACCGCGGCGTGGGCCCCGACGCGTGTGCAGGCGCGGACGGCGGACGGGTCCAACTGGGCTCGGGTGCCCCGCCAGGACCCGGCCGGACGGCCCCTCGTCGTAGTCGCGTCGGGACGACAGACGGGCCACGTTCGCTCGGCCGGCGTGACGTGCGGCTCGGCCACCGGGCGTGTCCCCGCGCTCCCTGGGCTACCGCGGCCAAGCCGCGCGCGCCCCCAATGTCGGGGCCCCGCTGGCCCCCGTCCCGCCGAGGCCCGCCCCGGGCCTCCGCGCGGGACGGGGCCCGAGGGACCGTGCGTCGAGCTCGGTGATGCGCGCGGGGAATGTCCGGGCCCGAGGCGGCGAGCGCGCCCGCTCCCACCTCCGACCCACCGGGGGATCCCAGTGCGGTTTCCGGACGAAGCCTCCCCCGGTCAGACCCGGCCGCGGCGCCACTGAGCCCGGCTGGGCCCGAGGAGTGGCCAGGGGCGCCTCCCGCGCCCCGGACCGACGGGGGCCCCCGGTCACCCGCCCACCCGGCGGCCCGGGCTCCGGGGTGGGACTGCCTTACCCCCGTTAGTGGCCGTGCGCTACTACGGACCGCGCCCCTGGCCCGGCGGGGCGGCCGGGGCACCGGCGCGCCGTCACTGCGGCCTGCGGCTCGCGTCCCCCCGGCCAGGTACCGGTAGCCGGCGACCGGCTGTTCTCGCCCGGCGCCCCGCGACCGCACGACCCTGCGTCCGCCCGCCCCGCGGCCGGCGAGGCAGCCGTTGCTCACGCCCGGGCCCCGATGTCGCCGGTGACACCGGGCGGCCTACAGAGGTGCCTTCGGTCAGGTCCGCCACCCAGGCACGCAGCGCAGCTCGCACCCGGCGCTCCGGTCGCGTTTGAGTGGCGGGACCCGGACGAAGCGCCCGGGAGAGCACCCGTGTGGGCGGGGCGGTAGGGGGGCACGACGGGGCCCCGCGCAGCGGGCACGGCAT     
A       CAAATTATAAAGGGCATTGTCTTTTTAGACAATACTAAATAAATAAAGTTAAACTTTTTATGCATTTAATTAGTATCAAAAATCTTTGAAGCTATTTTCTTTTTTTTTCTGTATGAGTATATAAATCTCAAACTCAAAAAATAGTTTACACCGAATTACTTTTAACTTTATAGAAATGTAACTTCGTACATATTTCCAATGTATAAGTACTAAATATATAAATCTTGAAATTTAAAATTATTTTAACGAGTATATGAGAGACTTTACTTCGATTGTAAATAACATGAGTTACCTTAGATTATTTTGTTTAATTTAAATAAAATTGTATTCCTTGTATAAATAATTCCTTAACTTAGTGTAGCTTATAATTATTTACAAAACGTGTTAAATAAATTTCAATATTTTTAAAATAGTTGTATATACCTTAGTATATTTACATTCTTATTTAAATTAGGCTTCATACCACATTAAAAATTTTCTCAAGCATAGGTTATGTATCTATACAATGTTACTAATAAAACTTTTATTCAACAGTAAACATGAAATAATATGAGATTATACTCAATAATCAAAGAAAGAACACTAGCAATCATATTATTTGTGAAGGAATATTATATTTTATGTACCTTGATTAAACTCCAAAAATATTAATTTACTAAATTTAATGTAAATAGGTATCTTATCGTAAAAGCTAGCATTAAATATTTTTGTTAACAGGGTACTTTCAATAAAAAGTTGCAGTATAAGCTATACAATCTTACGGTATTTTTAGAGGTAGGTTTATAAATTTATTTTTTATATAAATAATTTAATGTAAAATTACTTATACAGCTATACGTTCACTAATTAAAATAAAATATTCGATATCTATATTTAGTTAATTATAAATTTGTATATTTCTACTCGAGCAAAAGATCAATTTATATGTTTAATATCAAACAAAATATTTAAATCTAATGTATGTCGTTATAAAAATTTATTTTAACTAGTATGATTTAGAAAATAGTTCTTCGCGCTGTCCTTGTTCAATTGTCGCTACTACACCGCAGGATTCTTCGGTGATGTTGCCCCGATTAAAGCAGACTTGTGATTGGAACTATTATGTTATGTTAGCCGCTTCTCAATAATAACGTCAATTATAGACGTCTAAATCTTCCAGAATTACATGACGACAAATACTAACGGTATTGGCCCGTCACGCTACTAGAGATATATTCCCCTACCCGATATTCAAATTCCGTAAATATGTTAAACTGCAATGTCGTGGACGAGACCCTTCATGCAGACCCCCAGTTGAAGAAATACGAATAATATAGAGATGCCCGACCAGTATAAGCTATTGCGCGACAGGGGTTCACAATAAGTCGATGCCAATGTCTTGCATTACAACGTTGTGCCGGTCATGGCTATGTCGCATCAGACAAAATTGTGTTTACGAGTTAAGGCCCTACTCGTACCCGCTGAGATTAAGTTCGGTGCTTATTATTGGATAAAGGCAATTACTTTTTGTGAAAATTGCGGTCACGCTTGGTACGTGCTAGATCCACTCTAGGTAATATGCTCATGACAGCTTGACTACCAATACGGTACTTCCAGAATGAATTTATAACACATGTCCTCGGAGGCCTAAATGCACTTTGAGATGACTTAAGAATAGCATATCCTAGAATGTTTTAAGTGGAAGGACATCAGACCTAATTAAGACTTACCCCTATTCGATTATAACCACATATCACTTATGAACAAAATCGGCTAGTACCTGATAACCTTTAGCAGCAATTATTACAAACAGACGGACATCAGCTCTACTAAGAGGCCAACGTGGGGTCTGCACCTACATTAAAGCCTGCACCATCTGCGGATTAAATAACTAAAAGGCTCTCACCTTCGGGTATAAATCCTCGTGTATTTATAACACTTTAGCGGTACGCGCAAGGTATATATCATTAATATGATTTGTCAACGGGCATGATTAAGTGCTTGTATTATAATCAGCCTTTGCCTCCGACGAATAACTGACACTCGTGGGGGTGCGTGCCCGACTCATACTGCCCCTCCACGGCTCGACCTAGAAAACACGGACACCGCGGCGACGCATTTGAGTAAGGAGTTTCAATCCACCAATGTCGAGCTGCCCCTTGTAACGACGCGGGAAATCGTCACCGAATGGGGCTCGAGTCGCCTACGAGAGGGAAGCCCACGCTCCATAGGCCGTTTGCCAAGAGGCCTGCCCAACGGTCGTCTGTGAGTCCGTCCCCACTCGTGCGTCTCGGACGGACGATATACGCCTTCCGTGCTTCAGGGTGTGGGGGTATTATAATCGCTTGCAGCTGAATGCCCGTACGTTGTCCAGTGGACGGCTCGTACCGCACCAGGCGGTCAAGGCGAGGCGCTTCCCATCCTAATGGTCCGGTTCCGCCCACAGTCCCACAAACAGCGTTATTGGACGCACTCCTCCTGGGCAGAGCCTATGGAAGCTGGCGTGTCTCGTCTTCTACGATTTAAAACCATCACCGTCTATCGTTCGTCTGTACAGCGCGGTTAACGGCGTATCAGTTCAGGGGTCCCGCACGGTCGACCGAGTGCTGAGCTCTGCGGTAGCTGGTACCCATGTCGCCGTGCGCAGAGGCCTCTCCAGCGAAGGCCGCGCATCGCATGGGCCGTTCGTCGAACCAGCGAATGACTCCGCACTAGCACATGCCTACCCGGGATTCTCCGGTCTGGCGGTTTTCCTAGAGGGCGTAACTAACAAACTTCGGGCTACAATCAGTCCCCGCTGCCTGTTGTCTTTGTGTGGGCACGCTACCGCCTCACGTATAGGCTCGTCTGACCCGTCGGCAGGGCAAGACGGTGCGATGCGAGCAGGGGCGCTTCCCTGCCACTTTGCAGCAGCTCTGGGAACCGATACGGCTTTGCCGGACTTCTCAAGACTCTTCTATCAATCCTCAGTGGTTTTCCGCGTGCTGAATTGCGCCTAGTACCGACTGAAGTCTACGGAACGCAGGGGCGGCGGGCTTGGCCACCGCTGCGTTGCCGGTACCGCCCGGTGGGCCCCGAGGCGTCTGCAGGGGCGGACGGCGGACGGGTCCAACTGGGCTTGGGTGGCTCTCCAGGCCCAGGCCGGACGGGCCCTCGTCGTAGTCGCGTCCGGACGACATACGGCCCACGCTCGCTCGGCCGGCGTGACGTGCGGCTCGGCCACCGGGCGTGCCCCCGCGCTCCCTGGGCGACCGGTGCCAGGCCGCGAGCGCCCGGAATCTCGCGTCCCCGCTGGCCCCTGACCCGCCGAGGCCCGCCCCGGGCCTCCGCTCGGCGCGGCGGCCGACGGACCGTGCGTCGACCTCGGTGATGCGCGCGGGGAATGTCCAGCCCCGACGCGGCGAGCACTGCCGCTCTCACCCCCGCCCCACCGGGGGATTCCAGAGCGCTTTGCGCACCAAGCCTCCCTCGGTCAGACCCGGCCGCGGCGCCCCTGAGCACGGCGGGGCCCGAGGAGTGGCCAGGGGGGCCTCCCGCGCCCCGGACCGACGCGGGACGCCCGTGACCCGCCCACGCGGCGGCCCGGGCTCCCGGGTGGGACAGCCTTACCCCCGTTAGTCGCCGTGCGCTACTATGGACCGCGCCCCTGGACCGGCGGGGCCGCGGGGGGACCGCCGCGGCGGCAGGGCGACCTGCGGCGTGCGGCGCGGCGGCTAGGTACCGGTAGCAGGCGACCGGCTGCTCTCGCCTGGAGCCCCAAGGCCGCACGACCCCGTGACCGCCCGCCCCGGGGCCGGCGAGGAAGCCGTCTCTCACGCCTGGGCCCCGAGGGCGGCGGTGCCACCCGCCCGGCTACAGAGGTGTCCTCGGTCAGGGCCGCCAGCCAGGCACCCAGCGGAGCTCGCACCGGGCGCTCCAGTCGCGTCTGAGTGGCGGGACCCGGACGAACCGCCCGGGTGAGCACCCGTGGGGGCGGTGCGGTAGGGGGGCACGACGGGGCCCCGCGCAGCTGGCGCGGCAT     
