# Supplementary material for: A simple method for data partitioning based on relative evolutionary rates
Source: PeerJ. 2018 Aug 28;6:e5498. doi: 10.7717/peerj.5498 (PMC6118207; doi:10.7717/peerj.5498)
Supplement: Data S1 — The datasets are provided in the PHYLIP format. [file peerj-06-5498-s002.zip › DataS2/AS3-1.phy]

17  4000
out     AAGTAAATGAATATTAATTGAATTTTTATATTGAAGCATTATAAATATGACATTGCTTTAACCATTTTATGTAGCTTTGTAAATAAAGGTTATAATTAAAATAAAAATTCCAAATTTTATGTATTAGGAATTATTGTTTTTACCGTGTTATCATTAATTTAACACCTTAATACCTTCCAATCGTTAATAAGTTTTATAGTATTTGAATGTAATTCTAAAGTTTAAAAATATTCAATTATTCAATTAGATATAATCAATTTGAATTATTATGGTACAATAATCAAAACTTAAGTTAACTTAATATGTTCATATTATTTAATTTTTACATGAATTTGTAATCCACTCAATATTTTTTTTACTAGCAGTTATTTAATAGCATAAATCATACATAATTGATTATAATCAAAGAATAATGTTTGAGATTTTCAGTATATGAAAAATTATTATAAAATTATAAAATTATATTGGATTTTACAATTTTAACCATCTAAGTGAACAAAATGCACATTTTTATTAAGTGTTGTTCATTTTATTACAAAATTTACAAGTTTATTATTAATTATTTCGGTGTATATACTTCTAATATTAATACTCTTATTTTAATAACTGGAAACTTAGACTAAAAAATCTGAGCGAATCCTATTGAAATTAATGTACTATTTACTATATAATTTTAACTTATCTTCTATTGTAATATTTCTACAACTATTAAACTATAAATCAGAATCTAAATTTTTTCTTTAAAAAAGTATAGTATAATAATTTTTTGTACTCACGTAATTTAAATAAGAATTATGGCCAATTAAGAATAAAATATATTTTGAAAATCTAATCGCAATTTGTATGAAGATTATTAATGTTTTTTTAAAATAACGAATTAGGTATTAAGTCATAAATGTTTCTATTATACAATCATTTTATGTTTCTATTTAGTCAAGATTGAACTAATTAGAAAGTATGAGCATTTGTTAGTACATATATATTTCCTAAATTTGACTGTTTTATGTGCCGAAATCCTCCGCGAAACTGAGGATATTTATTGAACTTCGTTATGAGTGTGGTATTTGAAGCTACGATTCCCCATTATAGTAGACAGGCAGAGGGTTTACGAAAGGTTCCATCTTGGTAAAAATTACTATGCCTCCCAAATTGTTATAGATAAATAAACGCTTAATCATTATGATTATTAGCCATTCAGGAAAGATATGCAAGGAGAATGGCTCGTTTCTCCAATCTGACAAAGGAACTTTATCGGTTCCACATCGTTTACGCCCGTTACAAGAGATCCATAGTTGGCACTTTATCGCAAACATGAACAGTGGCTTTAACATCTGGGGGTGCTATGATTTTCGCCACACTCACCTATCTTTTGATATTCCCTAAGATAATGAACAAGAAGAAGACGCGTAAACCCGTTTGAAGAACTGTCAGACGTAGCAATTTCGGTACTCTACTAGACGGATAATATATGTCCGCTTTTCCTTCCGCTGAAAAACGAGAACTCATTGGCAGAGTTTGTTAAACACTGAAATGCAGAGTTAATTGAACCTCGGAAGTCCAGTCTATTTGGAGACGGAGATCTGATCGTGAGTAGAAAACTGTGTATCTTAACAGATGCGATCTCTACCCACAAGATGTTGAGTATGTTTCCAGTACGAGCGAATCATCCAAGCGCTCAATAGGATACTATGAACTGTTTGGGGACATTAACAATTTAGTTGTGGTTTAAGAATCGCGACCTATCCCCTTAATCCCTCTAGTATGTTTAAGTGCTAAGCCTCGTTGACAAAATCAGCCATTATCATATGCGTACTACACCATAAACTACATAAAAACCATTGTAATTCTGTTAGCTCGAGGGAATTATCAGCCCGCGCAGTGTTGGATAAGTAATACGCGAGTTTCCGAATACTTGTTGTGATATATGAGAATTGCGGAACTCGAGCTTTAGGTACTCTAACTAGATCCCTAACAAAAAAATCAAATTTGTAATTCATGGTTGCAAAGGACGGCTCGCGTCGACTAATGCGACCTGACCTCCCACCAGGGCGATGGCGTCCCCCCTCGTCGAGCGGTGTAGCCACGGGAGCGGGAATCTAAATGGAAGCCTAGACCCGTTACAGCCACCATCAGTCTTGTGAGCGTTCCGTTGACTCCCGAACAATCGGCCTTATTGTGCATGAATCGGGAAATGAACGTCGTTGAACCACCTAGACGTCGTTCCGGCTGGCGCAGGTTTCAATCGCGCGACACTGACCTACGTCTACCCCGGCCAGACCCCATGCCCTAGGTAAGATACTCTTTCCGTAACACGGTAATCATGTATCCCCGAAGCTGAACTTAGTTTAGGACCGTCCGGCAGTTTCTTATATAACGGAGGGGTATGCCGACAGGCTGGCGGAATGATCTCAAGCGCTACCGGGGCGGACATCGAACGTCGCTTGCAGGGTGAAGTGGCCAGGCTTATTTCCACCACAGCCCAGCCCCATCTCCCACACGGATCTTATACACAGGTTCCGGGCTCAAGGGGCGGCTCTGTCCGAGTGACCGGCTGTCACCCGATGCGCCGTCGGACAGCAGCTAGCTCTGCCACCGTGTAGTGTCCCTATCCGAGCTAGTCATCACATTCACGAACGTGACTGGGCCCCTAGCACTGCTGGGTAACGTGCGGGGCCCTAGTAAGCGTGTTCTTGGGCTAGAGTGCTCTGGCCCTGCCCCGCCTCCCTTCATACGGCGCGCACCGGCGGAACGATGACAGACCAAGGTACCAGAATCACCTAGACTCTCGCCACAGGGACGACGTGACCCCACTGCTCACCGACGTTTATCTACCAGTAATCGCTGAACTAGCCTGCTACGCCATAGGTAGGTTGGTTGACCGACGTTGTGTTTCGTGGGATGTGTAGAACGACAGCCCCTTACGGCTTACGCAAATGGCTGGGAGCCTAGAGCGCAGCATACAAGCCTAAGCATGCGCCCTCGGCGACATGGCAGGGGCAAGCCAGGCGCCCCGACCCGGGCCTGCCGGGCCCAGCACGTGCGGCGGTCGACCTGCAACCCCCGGGGCTCCCGCGCATGCGTTCCCCCGGGGGGGCCGAACCTCGGGCCTTCCAGAAGCGGAGTCCCGCGGGGGGCGTGAACAGCGTGCCGGAGACCGTCCCCCTCGACCGACCGGTCTCGCACGCGCGGGGTTGGCCCAAGCGCCTGTCGGTCCGAGCGCCCCTCCCGGGTGCTAGGCCCGGCCCGGCACCGACGGGGCGACCAGGCGGCGGCCCCCTCCCGTCGGGCGGACGGGAGCGCCTTCCGACCAGCGCGGGCGGCAAGAGGGGCCATCCGGGACAGGTGCGGACCGGTCTTCCAGTCCGCGGATCAGGCGAGCCCCGCGTCGTCGGCCCCCGGCCGGCGCGGCGCATGGTGGTCCGGCACAGCGCTGTCCACGGCCGGGCCGGGGGACTTGCACAGGCCGCCCTGGCGGGCGTTGGGGAAGGGCGACGGTGCGGCGGGAGTCCGGTTGCCCACCCCGGTGGGGCCTTCCCGGTTGCCGCCGACCAGGGGGGGAGGCCATCCGCCTGGGCGCTGGCGCATGCCGACCCCCTGGGCTGCGGAGCCACGGGCGGTCAGGGCCCGACCCGCAGCCCTGGCTCGCTCCGGCTGTGGGCGCGCCCCCCGGGACCACGCCCAGTACCACCGGCCTATCCGCCGGTACGCGGCCGCGCGGAACGCGGGCGCAGCCCCGGTCCAGGTTCTGGGGCGCGCGGCCCGCGGCGGTGCTTGCGCGGAACGTGGGGGGGCGACGCTGCCCTCCATGCGGGCCACGGGCCGCGCAGCAGCCATCAGGGGGCGGCGGTCGGCAGACCGCCGCCTGCGTCACGGGGCTTCAGCCTCGTCGCCCAGCGTTCGGCCGAGTCCCGGAGCCGGCGGGTCCCGGGCGTGGGTTGTGGGTCTACAGGAGCCCGGGACCGGCGCGCCGTTCCCGGCCGTGGCCAGGGGCCCGGCGGGG     
P       AATTAAATGAAAATTAATTCATTTTTGTAATTGAAGCATTATAATTATGACTTTTTTTTAAACATTTTATGTAGCCTTGGAAATATATGTTATTATTAAAATAAAATGTACTAATTTTATGGAAAAGGAATTTTTGTATTAACCGTGTTATCATTGAATCAACACCTTAATTTCATTCAATCGTTAGAAATTTTTATAGTATTTGAATGTAATTCTATAGTTTAAAAATATTCAATTATTCAATTTGATATAATCATTTTTCATTATTGAGGTACTTTAAACAAAACTTCAATTAATCTAGTATATTCATTTTATATAATTTTTACATGTATTTGTAATCCACTCAATGATATATTTACTAGCTGTTATTTAATAAAATAAATAATACATAATTGATTATAAGCAAAGAATAAAGTTTGAGATTTTCAGTATATGAGAAATTATAATAAAATTAAAAAATAATATTGGATTTTAAAATATTAACCATCTAAGTGGACAAAATGGACATTTTTAATAAGTGTTGTTCATTTAATTAAAAAATTAACATGTTTATTATAAATTATTTCGTTGTAATTACTTCTAATATTTATACTTTTATTTTATTTACTGTAAACTTAGACTAAAAAATCTGAGCGAATCCTTTTGAGATTAATGTTTTATTTACTATATATTTTTAACTTATCATCTATTGTAATATTTCTACAACTATAAAAATATATAACTGAATATAAATTTTTTCTATAAAAAAGTAAAGTATCATAAATCTTTGTACTTACGTAATTTAAATTAGAATTCTTGACAATTTAGAATAAAATTTATTATGTAAAACTAATAGCAATTTGTATAAAGATTATTAATGTTTTATTAAAATAACGAATTATGTATTAAGTTTTAAATGTTTAAATTATTCAATCATTTTATATTACTATTTTGTCATGATTAAACTAATTATAAAGAATGAGCATTTGTTAGTACATATAGATTTCCACAATTTGGCTATTTTATGTGCCGTCATCCTCCGCGAGACTGAGGACATTAATTGAACTTCGTTATGAGCGTGGAATACGAGGCTAGGCATCCCCATTATAGTCGACAGGAAGAGGGTTAACGAACGAATCCTTCTTGGTTAAAATTGTTACGCCTGCCAAATTGGGAAAGATAGATAAGCGCTCAGACATTATGATTATTCGCCATTCAGGAAAGATATGCACGTAGAATGGCTCGTATCTACCATCTTACAAAGGAACTTTTTCGGTTCTATATCGTCAACGCCCGTTATAAGTGATCCATGGGTGGCACTTAATCGCAAATATGTATAGTGGCCTGAAAATATGGGGGTGCTATGATTTTCGTCACACTCACCTATCTTTAGATTTCCCCTAGGAGAATGACCAACACGCAGACGCGTAAGCCCGTTTGGAGAAGTGTCAGATGTAGCAATTTCGGTACTCTACTATACGGATAACAGATATCGGCTTTGACTTCCGCTGAAAACCGTGACCTCATTGGCAGAGTTTGTTAATCAGTAAAAGGTAGAGTTAAATGAACCTCGGAAGTCCTGTATATTAGTAGACGGAGATCGGATCGTGAGTAGAAAACTGAGTAACTCAACAGATGCGATCTATACCCACAATATGTTGAATATGTTTCCATTGCGAGGCATTCATCAAAGCGCTCAATAGGATACCATGATGTGTTTCGGGACGTTAACAATTTAGTTGTGGTTAAAGAATCGCGACCTAACCTCCTATTCCCTCTAGTATGATTAAGTGCTATGCCTTGTTGACGAAATTAGACACCATCATATATGCACTACACCGTAAACGAGATAAAAACCATTGTAAATGGTTAAGCTGGATGGAATTATCAGCCAGCCCAGTGTTGGATAAGTTATAAGCGAGTATCCGAATACTTGTGGGAAAATATGAGAATTGCGGGAATCAACTTTTTGGTACTCTACCTAGATACCTAACAATCAAATCAGAGTTGTAATTTATGGTGACAAAGCACGAATCGCGTCGACCAATGCGACCTTACCTCCCACCAGGGCGATGAGGTCCACCCTCTGCGAACGGTGTAGCCACGCCAGCGGGCAGCTAAGTGGAAGCCTAGACCCGTTACATCCTCCATCAGTCTAGTGAGCTTTATTTTCACTCCCCAACAATCGGCCTTCTTGTGCATGAGTCGCGATACGACCGTCGTTGAAGAACCTAGACGGCGTTCCGGCTGGCGTAGGTTTCAGTCATGGGCCAGTGACCTACGTCTACCGCGGCCAAACCACATGCCCTAGGTAAGCCGCTCTTTCCGTAACACCGGAATCATGTATCCCGGAAGATGATCTTGGTTGAGGACCGTCCAGCAGTTTGGTATATAACGGAGGGATATTTCGACAGGCTGGCGGGATGAGCTAAATCGCTACCGGGGCGGACATCGAACGTCGCATGCAGGGTGAAGTTACCAGTTTTAGTTCCACCTCAGCCCAGCCCGATCTCCCCCACGAATCTTATACACAGGTTCCCGGCTCTAGGGGTGGCCCTGGACGAGTGACCGCCTGTCACCCGATGCTCCGTCGGACCGCCGCTGCCTCTGCTACCGTCGAGTGTTCATATTCGAGCAACTCATCACATTCATGAGCGTGACTGGGCCCCTAGCACTGCTGGGGGACGTGAGGGTTCCTAGTAGCGGAGGTCTTGGGCTATAGTTCGCTGGCCCTCCCCCCGCTCGCTTCCTACGGCGCGCACCGTAGGTACGATGACACACCAAGGTACCAGAATCACACAGACTCTCGACACAGTAACGGCGTCACCCCACTGCGCACCGGCGTTTATGTACCCCTAATCGCTGACCTACCCTGCTACGCCATAGCTAGGTTGGGTGACCGACGTTGTATTTCGTGGCATGTGTAGTACGACTGCCTCTTACGACTTCCGCAAATGGCTGGGGGCCTAAACCGCCGCGTACAAGCCTAAGAATGCGCCCGCGGCGACAAGGAAGAGGGAAGCCAGGCGCCCCGACCCGCACCTGCCGGGCCCAGCACGTGGGGCGGTCAACGTGCACGCCTCCGGGCTTCCGCGGATGCGGTCCACGGGGGGGGCCGACCGGCGGGCCTTCCGGAAGCGGAGTCCCGCGCCGGGCGGGAACAGCGTGCCGGCGACCCGCCCCCTCCACCGACCGATTTGGCACGCGCGGGGTTGGCCCCCGCGCCTGTGGGTGCGAGCGGTCCTCCCGGGTGCCAGGTCCGGCCCGGCCACGCCGAGGCGACCAGGCGGCGCCCCCGTCCCGTCGGGTGGACGGGAGCGGCTTCCGACCAGCGCGTGCGGCAATACGGCCCATCCGGTAGAGGTGCCGACACGTCTTCCATTCCGCAGCTCAGGCGAGCCCCGCGTCGTCGGCCCCCTGGCGGCGCGGCGCGTCGTGGCCCCGCACAGCGCTGGCCGCGGCCGGGCCGGGGGACTTGCGCCGGCCCCCCTGGCGGGCGTTGGGGGAAGGCAACCGTGCGGCGGGAGTCAGGCTCGCCACGCCGGTGGGGCCTTCCGGGTTGCCGCGCACCGGGGGGCCAGGCCATCCCCCTGGGGGCTGGCGCATGGCGACCCGCTGGGCTGCGGAGCCACCGGCGGTTACGGCGCGACCCGCATTCCTGGCACGCGCCGGCTGTGGCCGCGCCCCCCGGGCCCACGCCCAGCATCCCCCGCGTATCCGCCGGCACGCGGCCGCGCGGACCGGAGGCGCCGCCCCGCCCCAGGTTCTCGGGCGCGCGGCCCGCGGCGGTCCTTGCGCCCAACGTGCGGCGGGGACGCAGCCCTCCATCCGGGCCACGGGCCGCGCAGCGCCCATCAGCGGGCGGCGGTCTGCAGGCCCCCGCCTGCGTGACGGGGCTTTAGCCTCGTCGCCCCGCGCTCGGCCGAGTCCCGGAGCTGGTGGGTCCCGGGCTTGGCTAGTGGGTCTACAGGAGCACGGGGCCGGCGCGCCGGTCTCGGCCGTGGCCACGGGCCCCGTCGGG     
O       TATTAAAAGAATATTAATTCAAATTTAATATTGAAGCATTATACATTTGACTTTTTTTTAATCATTTTATGTAGCCTTTTAAATATATGTTATAATTAAAAGAAAATATACTATTTTTATATAATAGGATTTATTGTATTACCCGTGTTATCAGGAAATAAACACTATAATTACTTTCATTCGTAAAAAATTTTTATAGTATTTGAATGTAATTCTAAAGTTTAAAGACATTTATTTACTCAATACGATAGAAACATTTTTTATTATTCAGGTTCTTTAAACGAAACTTTAATAATCTTATTATGTAAATATTATATAATTTTAACATGAATATATAATCCATTTAGTATTTTATTTACTCTCTATTAGTTAATAAAATAAATCATACATAATTGATTATAATCAAAGAATTAAGATTGAGGTTTTCAGTATATGAAATATTATAATAAAATTATAAAATTACAATGGATTTTACAATGATAAGCACCTAAGTGTACAAAATTAACATTTTTAATTAGTGTTGTTCATTTAATTAAAAAATTAACATGTTTAAGATTAATTGTTTTGGTGTATAAACTTCTTTTATTTATTCTATTTTTCTATTAAATGGATACTTAGAGTAAAAAATCTGAGCGAATCCTTTTGATATTAATGTTCAATTTACTATATATTTTCTACTTATCTTCTTTTGTAATATTTCTACAACTATAAAAATATAGAACAGAAGATAAATTTTTTCTAAAAAAAAGTAAAGAATCATAAATTTTTGTAATCACGTAATTCCAATAAGAATACTGGGCAATTTAGAATAAAATATATTTTGAAAATCTAATCGCTATTTCTATAAAGATTATAATAGTTTTATTAAAATAACGAATGAGGTATTAAATCTTAAATGTTTAAATTAATCAATCATTTTTTGGTACTATTTTGTCAAGATTAAAATAATTATAAAGAGCGAGCATTTTTTAGTTCATAAAAATTACATTAAATTGACCATTTAAAGAGCCGTAATCCTCCGCGAGACTGAGGACATTCATTGAACTTCTTTATGCTGGTGGTGTACTATGCTCAGGATCCCCATTATAGTCGACAGGCAGAGGGTTTACAAACGGATCCTTCATGGTAAAAATTCGTAAGCCTCCCAAATTGTGAAAGGTAAATAAACGCTTAGAGATTATAATTATTAGCCATTCAGGAAAGATATGCACGGAGAATGGGTCGTATCTCCCATCTGACAATGCTACTTTAAAGGTTCCACATCGTTTACGCCCGTTAAAAGTGATCCATCGATGGCACTTAATCGCAAATATGAATAGTGACTTGAATATGTGGGGGTGCCAAGACTTTCGTCACACTCACCTATCTTTTGATTTCCCCAGGGAGAATTACCAATATGGATACGCGACAGCCCGTTTGGAGAATTGTCAGACGTAGCGATTCCGCTACTCAGCTACACGGATAACATATTTCGGCTTTGATTTCCGCTGAAAACCGTGACCACGTTGTCACAGTTTGTCAACCACTCAAAGGTAGCGTTGAATGAAGAACGGAAGTCCAGTCTATTTGTAGACGGAGATCTGATCGTAAGTAGAACACTGTGTTACTTAACAGATGCAACCTCTACCCACAAGATGTTGATTATCTATCAAGTGCGAGGCAATCATCTAAGCGTTCAATAGGATACTATGAAGAGTTTTGGGACATTAACAATTTAGTTGTGGTTAAAGAATGACGACCTATCCCATTAATCCCTCTAGTATGTTTATGTGGTATGCCTTGATGACTAAATCAGGAACCATCATATCAGCACTACGCCGCAAACTAGATAAAAACCATTATAAATGGTTAAGCTGGAGTGAATTATTGGCGCGCTTAGTGTTGGATAAGTAATATGCGCGTAACCGAATTCTTGTGGGGTCATATGAGAATTGCGAGAATCAACTTTCCGGTACTTTAACTAGATACCTAACAAGGAAATCAGATTTCTAATTAATGCTTACAACGGACGGTTCGCGTCGACAAATGTGACCTGACCTCCCACCACCGCCATGACGTCCCCCCTCGCCGAACCGTGTAGCCACGCTAGCGGGCATCTAAGTGGAAGCCTAGACCCGTTACATCGCCTATGAGTCTCGTGAGCGTTATGTTAACTCCCCAACAATCGTCCTTATTGTGCATGCACAGCGACACGACGGTCGTTGAAGGAGCAAGTGGCCGATCCCGCTGGCGCCAGTTTCAGTCGGGCGTCAGTCACCTACGTCTCCCCCGGCCAAACCACCTGCCCTAGGTAAGTAGCTCTTTCCGTAACACCGGACCCATGTATCCCCGAAGCCGAACTTAGTTGAGGACCGTCCAGTAGTTTGTTATATCACGGAGGGGGATCTCGACAGGCTGGCGGGATGATCTCGACTGCTACCGGGGCGGACATCGAACGTCGCCTGCAGGGTCAGGTGACCAGGCTTAATTCCACCTCAGCCCAGTCCGATCTCCCCCACGAATCTTATACACAGATTCCCGGCTCAAGGGGCGGCCCTGGACGAGTCAGTGGTTTTCACCCGATGCAGAGTCGGACCGTAGGTCCCTCTGCGACCGACGAGGCTCCCTATTCGAGCGACTCATCACCTCCAGGGCCGTAAATGGGCCCCTAGCACTGCTGGGGACCATCCGGGGTCCTAGGAAGTGAGGTCTTGGTGCAGAGTGCCCTGGCCCTACCCCCGCTCCCTCCATACGGCGCGCACCGCTGGAAGGATGACGCAACAAGGTACCAGAATCACGTAGACGCTGGACACAGTAATGACCTCACCCCACTGCTCATCGGCGTTTATCTCCCGATAATCGCTGATCTACCCTGCTACGCCATAGGTAGGGTGGCTGACCAACGTTATATTTCGTGGGATGTGTAGGACGACAGCCCCTTACGACTCCCGGAACAGGCTCGGATCCTAGACCTAAGCCTACAAGCCAAAGGATGCGCCCGTGGCGGCACCGAAGGGGGAAGCCAGGCGCCCCGACCCGAGCCTGCCCGCGCCAGCACGTGCGGCGGTTCACCTGCAACGCTCCGGGCTGCCGCGGAGGCGTTCCAGTGGGGGGGCCGACCGGCGGGCCCTCCAGAAGCGGAGTCCCGCGCGGGGTGGGAACCGGGGGCCGCCGACCGCCCCGCTCCACCGACCGGGTTGGGACGCGCGGGGTTGGCCCGCGCGCCTGTCGGTGCGAGCGGCCCTGCCGGGTGCCAGGTCCGGCCGGCTCGCCCCGACGCGACCAGGCGGCTTCCCCGTCGCGTGGGCCGGACGGGAGCGCCTGCCGACCAGCGAGGGCGGCAATCCGGCCCATCCGCCACAGGTGCCGACAAGTCTTCCAGTCCGCGGCTCAGGCGAGCGCCCCGTTGTCCGCCCCCTGCCGAGGCGGCGCATAGCGGGCCGGCCCATCGCTGGCCGCGACCGGGCCGGGGGACGTGCCCCGGCCGCCCTGGCGCGCGTTGGCGAAACGCGCCCGGGCGGCCGGACTCAGGTTCCCCAGGCCGGTTGGGCCTTCCGGGTTCCCGCCGACCAGGGGGCGAGGCCATCCGCCTGGGGGCTGCCGCATGGCGAACCGCCGGGCTGCGGACCCGCCGGCGGTGAGGCCCCGACCCGCAGCCCTGGCTCGGTCCGGCTGTTGGCGCGCCCCCCGGTGCCACGCGCAGTAGCACCCGCCTATCCGCCGGTACGCGCCCGCGTGGGCCGGGGGCTCTGCCCCGCCCCAGGTTCTCGGGGGCGCGGCCCGTGGCGGTGCTCGCGCGGAACGTACGGCGGCGACGCAGCCCTCCATACGGGCCACCGGCCGCGCAGCAGCCAGCCGGGGGCGGCGGTCCGCAGCCCCGCGACTGCGTGGCGGCGCTTGAGCCTCATCGCCCTGCGCTCGGCCGAGTCCCGGAGCCGGTGGGTGCCGGGCTTGGGTGGCGCGCCTACAGGAGCGCGGGGCAGGCGCGCCGGTTTCGGCCGTGGCCACGGGCCGCGTGGGG     
N       AAGTAATAGAATAATAATACATATTTTGTACTGAAGCATTATATATTTGACTTTTTATTAACCATATTATGTAGCCTTGTAATGAAATGTTATAATTAAAATATAATAAAGAATTTATATGTAATAGGATTTATTGTAATTCCCGTGTTATGATTTATTAAACACCTTATTACCATACAATCGTAAAAATTTATTACAGTGTTTAAATGTATTTTTAAAGTTTAAAAGTAAAAATTTTCTCATTTAGATATAAGCTTTTTTTATTATTTTTGTTCTATAATTGAAACTTTAATTATCCTTATACGTTATTATTATATAATTTTAACATGTTTATGTAATCCACTCAATAATTTATTTACTTGCTGTTAATTAATAAATTAAATTATACATAATTGTTTATAATTAAAGAATTAAGGTTGAGATTTTCAGTTTATAAAACATTATTATAAAATAATAAAATTATATTGGATTTTTCAATTTTAAGCACCTAAGTGTACAAAATTAACATTTATAATAAGTGTTGTTCATTTAAGTAAAAAATTAACATGTTTTACATTAATTAGTTCGGTGTATAAACTTCTAATCTTTATTCTTTTCTTATATTAACTGGACATTAAGACTAAAAAATCTTTGCGAATCCTTTTGTTATTAATGTTCGATTTACTATTTATTTTTTACTTGTCTTCTTTTGTAATATCTCTACAACTATCAAAATATAAATCAGAATATAAATTTTTTCTAATAAAATGTAAAGTATCATAAATCTTTGTAATTACGTAATTAAAATTAGAATACTGGACAATTAAGAATAAAATATATTTTTAAAATCTAATTGATATTTATATAAAGAATATTTTTGTTTTATTAAAATAACGATTAAAGTATTGAGTGTTAAATGTTATAATTATTCATTCATTTGATGGTACTATTTTGTCATGATTAATATAATTATAAAGTGTAAGCATTTATTAGTACTTATATATTTCCTCAAATTGATTATCTTATTTTCCGTAATCCTCCGCGAGACTGAGGAGATTAATTGAACTTCATTATGATCGTGGCAAACGAAGCTTAGATTCCCCATTATAGTCAACGGGCAGAGGGTTCACGGACGGATCCTTCTTGGTAAAAATTCGTAAGCCTCCCAAATCGTTAAAGGTATATAGACGCTGAGACATAATGATTATGAGACATTCAGGAAAGATATGCACGGGGTATGGCTCGTATCTACCTTCTGACAAAGCTACTTTAACGGTTCCACATCGTTAACGCCCGTTAAAAGTGATCCATCGCTGGCACTTAATGGCAAATAAGGATTGTGGCTTGACCATCTGGGGGTGTGAAGAATTTCGTCACACTCACCTATCTTTTGATTTCCCCACCGAGAATGACCAAGATGCAGACGCGCAAGCCCGTTTGGAGAAATGTCAGAAGTAGGAGTTTCGCTACTCAACTAAACGGATAACCTACTTCGGTGTTGAATTCCGCTGAAAACCGTGACCACATTGTCAGGGTTTGTTAGCCAGTAAAAAGTAGAGTTGAATGAAATACGGAAGTCCAGTATATTTGTAGACGGAGATCGGTTCGTGTGTAGAACACTGTGTTGCTTAACAGAAGCAATCTCTACCTACAAGATGTTGAATATCTATCAAGTGCGAGGCACTCATCTAAGCGTTGAATACGATACGATGAACTGTTCCGGGGCGCTAACAATTTAGATGTGGTTAAAGAATCACGACCTATCCCATTAGTCCTTATAGTATGTTTAAGTACTATGCCTTGCTAACTAAATCACCATCCATCTTATTAGCACTACGCCGTAAACTAGATAAAAACCATTATAAGTGGTTAAGCTGGAGGGAATAATCGGCCCGCCTAGTGTTGGATAAGCTATAAGCGAGTATCAGAATACATGAGGTAAAATATGAGAAATGCGGGATTCAATATTTAGGTACTCTATCTAGATTCCTAACATTAAAATCAAACTTATAATTGATGGTGACAAAGGACGGATCGCGTCGACAATTGCGACCTCACCTCGCACAAGGGCCATGAGGTCCCCCCTCGGCGATCTGTGTTGCCACGCCAGCGGGCATCTAAATGGAAGCCTAGACCCGTTACATAGTCTATGAGTCTGGTGAGCTTTGTGTTTACTCCACAACAATCGGCCTTATTGTGCATAGGCTGCGAAACGACGGTCGTTGACGTAGCCACACGCCGATCCCTCTGGCGCATCTTTCAGTCACGCGTCAGTGACCTCCGTCTACCCCGGCGAAACCCCTTGCCGTGGGTAAGTTGCTCGTTCCCGAACACCGGAATCATGTTTACCAGAAGCCGAACTTAGATGTGGACCGTCCAGCAGTTTATTATCTAACGGAGGGTAATATCAAGAAGGTGGCGGGATGATCTTGAGCGCTACCGGGGCGGACATCCAACGTCGCCTGCAGGGTGAAGTATCCAGGTCTCCTTCCACCACAGCCCGACCCCATCTCCCCCACGCAGCTTATACACAGGTTCCCGGATCGAGGGGCGGCCTTGGACGATTCACCGGTGTTCACCCGATGCACGGTCCGACCGAAGCTCCCTCTGCCACCGTGGAGAGTGCCTATCCGCGCGAGTCATCACATCCACGACCGTAATTGGGCCCCGAGCACTGCTGGGGATCATCCGGGCTCCTAGGAATGGTGGTTTTGGGGTTGAGTGCTCTGACCGTCCCCCCGCTCACTTCATACGGCTGGCACCGCAGGAAGGATGACACAACAAGATACCAGAATCACATAGACTCTGGACACAGTGAGCACGTCACCCGACTGCTCAACGGGGTTTATATGCCCATAATCGGTGATCTACCCTGCTACGCCATAGATAGGTTGGGTGACCGACGTAGTATTTCGTGGAATGTGCAGGATGACAGCCCCTTACGGCTCCCGCAATAGGCTCGGAGCCTACACCGACGGGTACAAGCCGAAGCATGCGTCCGCGGCCAACCGGAAGGGGGAAGCCAGGCGCCCCGACCCGCGCCCCCCGGCCCCAGCACGTGCGGCGGTCCCCCCGCAACCCCCAGGGCCGCCGCGGATGCGTTCCACCGGGGGGCCCGCCCGGCGGGGCCTCCAGAAGCGGGGTCCCGCGCTCGGTGGGAAGCGGGGGCCGCCGACCGGGCCGCTCCACCAACCGGCTTCGGCCGCCCGGGGTTGGCCGGCGCGCCTGTCGGTGCGAGCGGCCCTGCCGGGTGCGAGGCCCGGCCTGCTCCCCCCGAGGGGACCACGCGCGGGCGCCATGGCGTCTGCCGGACGGCAGCGCCTTCCGACCAGCGTCGGCGGCAATAGGTCCCATCCGGTACAGGTGCTGACCTGTCTGCCAGTCCGCGGGTCAGCGGAGCGCCCCGCCGTCGGCCCCCCGCCGGCGCGGCGCGTAGGGGGTCGGCACAGCGCTAGCCGCGACCGGGCCGCGGGACTTGCACCGGCCGCCCTGGCGGGCGTTGGGGAACCGCGACCGGGCGGGCGGACCCAGGTTCCCCCCGCCGGTGGGGCCTTCCGGGTTGCCGCAGACCAGGGTCCCAGGCCATTGCCCCGGGGGCTGGCGCATGCCGAGCCGCTGGGCTGCGGAGCCCCCGGCGGTTCGGGCGCGACCCGCAGCCCTCGCGCGGTCCTGCTGTCGGCGCGCCCCCCGTCGCCACGGGCAGTATCACCACCCTATCCGCCGGGAGGCGCCCGCGGGGCCCGGGCGCTCTGCTGCGAGCCAGGTTCTCGGGCGGGCGGCCCGGGGCGGTTCTCGCGCGGCACCTACGGCGGCGCCCGAGCCCTCCATCCGGGCCACGGGCCCCGCAACAGCCAGCAGGGGGCGGCGATCCGCAGCCCGCCCACTGCGTGCCGGCGCTTGAGCCTCATCGCCGTGCGCTCGGCCGAGTCCCGGAGCCGGTGGGTCCCGCGCTTGGGTGGCGGGTCTACACGAGCGAGGGGCAGCCGCGCCGGTCTGGGTCGTGGTCCCGGGCCGCGTCGGG     
M       AAGTAAAAGACTAGTAAATCAATATTAGTAATGAAGCATTATAACTTTGACTTTTTTTTAACCATTTTATGTTGCCTTATATATATAATTTATTAATAAAATAAAATATAGAATATATATGTTATAACATTTAATGTATTACACGTGTTTTCTTTAATTAAACACCTTAATTACTTACAATCGTAAAAAAATTTAACAGTATTTGAATGTATTTCTATAGTTTAAAATTATACTTTTGCTCAATTCGATAGAATCACTTTTAATTATAATTGTTCTTAAAACGAAACTTTAATAACAGTAATAAGTTATTATTATGTAATTATGACATGAATATGAGATCCACTCAATATTGTATTTACTTGCTGTTACTTAATAAAATAAATCATTCATAATTGTTTATAATTAAAGAATTAAGGTTGAGAATTTCAGTATATGATACATTACTATTAAATTATATAATTACACTGGATTTTTCAATTATAAGCAAATAAGTGAACAAAATTTACACTTATAATTGGTGTTGTTCATTTAAGTATAAAATTAACATCTTTCACATTTATTTATTCGGTGTTCATACTTCTCATATTTATTCTTTTCTTATATGAACTGGACACTAAGAATAAAAAATCTGTGCGAATCCTGTTAAGATTAATGTTCTATTTACTATATTTTTTTTAATTATCTTCTGTTGTAATATCTCTACATCTATAAAATTATAAACCAGAATATAAATTTTTTCTAACAAAATGTAAAGAATCATAAATTCGTGAATTAACGTAATTAAAATAAGAATTCTGGTCAATTAAAAATAAAATGTATAGTGAAAATCTAATCGAAATTTGTAAAAAGAATATTAAAGTTTGATTAAAATAACGATTGAAGTTTATAGTCATAAATATTAGAATTATTCATTCATTTAATGGTTCAATTTTGTCATGATTGATATAATTACCAAGAGAGAGCATTTATTAGTACATATATATTTCTTAAAATTGACTATCTTATAATCCCAAATCCTCCGCGAAACTGAGGAGTTTTATTGAACTTTATTATGATAGTGGCAAACGAAGCTTAACCTCCCCCTTATGGTAGACAGGCCGAGGGTTTACAGACGGATCCTTCTTGGTAAAAATTCATAGGCCTCCCAAATTGTGAAAAGTAGATAAACGCTTAGGAATCATGCTTATTAGCCAGTCAGGAACGATATGCACGGAGTATGGCTCGTATCTGCCTTCTGACAAAGCTACTTTAAAGGTTCCATATCGTTAGCGCCCATAAAAAGAGATCCATTGCTGGCACTTAATCGCAATTCCGAACAGTGGCTTGAAAATGTGGGGGTGTCAAGAATTTCGTCACACTCACCTATCTTTTGATTTCCCGAGAGAGAAGGACCAACAGGGAGACGCGCTAGCCCGTTTGAAGAAATGTCAGACGTCGAAATTGCGCTACTCGACTACAGGGATAGCATGTGTCGGATCTGCATTCAGCTGAAAACCCTGAACACATTGTCAGAGTTTGTTAATCAGTCTGAGGTAGAGTTGAATGAATCAAAGAAGTCCAGTTTATTAGAAGACGGAGAACGGTTCGTATGTAGAACTCTGTGCTTCTTAACAGATGCAATCTCTACCCACAAGATGTTGATTATCCAACAAGTCCGAGGCAATCAGCGAAGCGTTTAATACGATACTATGAACTGTTGCGGGACGATAACAAGTTAGTTTTGGTTAAAGAATCATGACCTATACCATTTATCCCTATAGTATGTTTAAGTGCTATGCCGTGTTAACCAAATCACCAACCATCATATCTGAAATACTCCACAAACTATATAAAAACCATTATATGTGCATCAGCTGGAGGGTATAATCAGCACGCCGACAGTTGGATAAGTAATATGCGAGAATCCGAATACTTGTGGTTATATATGAGAAATGTAGGACTCAACATTTAGGTACTCTAACTGGATTCCTTACATTTCAATCAAATGTATAATTTTTGGTGACAAAGTACGCATCGCGTCGACCAGTGCGACCTGACCTCCCACTAGGGGAATGACGACACCCCTCGGCGACCGGTGTAGCTACGCTAGCGGGCACCTAAATGTAAGCCTAGACCGGTTACATGATCCCCGAGTCTTGTCAGCTTTTGGTTACGTCTACAACAATCGGCCTTTTTGTGCATGGGCGGCGACACGCCCGTCGTTGCAGGAGCTAGACGTCGATCCCTCTGGCGCAGGTTTCGGTCAGGCGTCGCTGACCTACGTCGTCCCCGGAGAAACCGCCTGCCGAGGGTAAGTTCCTCGTTCCCTAACACCGTTATCATGTATCCCAGAAGCCGAGATTAGTAGTGGACCGTCCGCTATTTTGTTATTTTACGGAGGGCCATATCGAGAGGCTGGCGGAATGACCTTGAGCGCTATCGGGGTGGACATCGAACGTCGCTTGCTGGGTAAAGTCACCAGGGATCCTTCCACCTCAGCCCGACCCTATTTCCGCCACGAACCGTATACACAGGTTCACGGATCGAGGGGCGGCCATGGACGAGTCACCGGTTTTCACCCGATGCAATGTCTGACCGCAGCTGCCTCTGCCACCGGGGAGCGTGCCTATCCGAGCGAGTCATCAGATCCATGACCGTAATTGGGCCCCTAGCACTGCTGGGGATCATCCGGGCGCCTAGGAATTGTGGTTTTGGGGTTGAGTGCTCTGCCCATCTCCCGGCTCGCTTCATACGCCACGCACCGAAGGAATGATGACAAATCAATGTACGAGAATCACATAGCCGCTGGACACAGTGATGACCTCACCCAACTGCTCACCTGGGTTTATGTGCCGCTAATCGGTGATCTAGCCTGCCACGCCATAGATAGGTTGGCTGTCCGACGTCCTATTTCGTGGGTTGTGGAGGACAACAGCCCCTTACGCCTGCCGCAAAAGGCTGGGAGCCTAAACCGAAGCTCACAGGCCAAAGCATGCGCCCGCCGCGAACCGGCAGGGGGAAACCAGGCGCCCCGACCTGCGGCTGGCGGGCCCAGGAGGTGCGGCGGTCCACGTGCAACCCTCAGGGCTCCCGCGGATGCGTTCCACGGGTGGCCCCGTCCGGCGGGCCCTCCAGAAGCGGAGTCCCGCGCGCCGTGCGAGACGGGGGCCGCCGACCGAGCCGCTCCACGAACCGGCTTCGGACGCCCGGGGTTTGCCTGCGGGCCTGTCGGTGCGAGCCGCCCTGCCGGGTGCTAGGCCCGGCCAGTAAGCCCCGAGGCGCCCAGGCGGTGCCCCCGTCGCGTCTGCGGGACGGCAGGGCCTTCCCACCATCGCGGCCGGCAGGATGGCCCATCCGCTACGGGTGCCGACACGTCTTCCAGTCGCGGGGTCAGGCGAGCGCCCCGTTGTCGGCCCCCTGCCGGCGCGCCGCGTCGGGGGCCCGCACAGCGCTGGCCGCGACCGGGCCGGGGCACGCGCCCCGGCCGCTCTGGCACGCGTTGGCGAACCGCGACCGGGCGGGCGGGCCCCGGTTCCCCACGCCGGTCGGGCCTTCCGGGTTGCCGCCGACCAGGGACCGAGGCCATCAGCTTGGGGGCTGGCGCATGGCGACCCCCTGGGCTGCGGTGCCACCGGCGGTTAGGGCGCCACCCGCAGCCCTAGCCCGGTCCGGCGGTCCGCGCGCCCCCCGGCGCCACGCGCAGTCTCGCCGGCGTATCTGCCGGGAAGCCGCCGCGCGGCCCGCGGGCCCGGCGGCCACCCACGATCGCGGGCCGGGGGCCTGCGGCGGTACTCGCGGGGACCCCACGGCGGCGCGGGCGCCCTCCATCCGGGCCACGGGCCGCGCACCGGCCAGCGGGGGGCGGCGGTCCGGAGCCCGTCCACTGCGTGGCGGCGCCTGAGCGTCATCCCCCTGCGCTCGGCCGAGACCCGGAGCCGCTGGGTCCCGGACTTGGTTGGCGGGCCTACAGGAGCGCGGGGCAGGCGCGCCGGTCTCGGTAGTGGCACCGGTCCGCGTCGGG     
L       TAGTAACACAATAATAATTCAATTTTAATGATGAAGCATTATATTTATGACTTTCATGTAACAATCTTAAGTTGCCTTGTATATATATTTTATGAATAAATTAAAATCTATAATATATAACTAATAAGATTTAATGTATTAGACGTGTTTTTATTATATTAACACCATAATTACATACAATCGTAAAAAAGTTTAACAGTATTTGAATGTATTTCTATAGTTTAAAATTATAGAATTACTCAATTTGATTGAATCACATCTGATTATATTTGTGAAATAATAAAAACTTTTGTATAAATAATTAAATATTATTATATAATTTTCACATGTATCTGTAATCCATTCAATATTTTATTTACTTGCTTTAATTTAATAAATTATATTATTCATAATTGTTTATAATATAAGAATTAAGTTTGAGAATTTCAGTATATTAGATATTATAATAAATTAATATAATTAAATTGGATTTTTTAATTTTAAGCACCTAAGTGTACAAAATATACAATTATAAAATGTGTTGTTCAATTATATATAAAATAAACATGTTTAATATTAATTACTTCGGTGTATATACTTCTTATTTTAATTCTGTTTTTATATGAACTGGAAAATAAGACTAAAATATCTGTGCGAATCCTTTTTTGATTAATATTTTATTTCCTATATATTTTTTAATAATCTTCTGTTGTAATATATCTACATCTATCAAAATATAAATCAGAAAATAAATTATTTCTAATAAAACGTAATACATCATAAATATTTGTAGGAACGTAATTAAAATAAGAATTCTGGACTATTAAAAATAAAATGTAATGTGAAATACTAATCGCAATTTGTATAAAGATTATTATTATTTTTTTACAATAACGATTGATGTATTAAGTATTAGATGTTAAAATTATCCGATCATTTTTTGGTACTATTTTGTCATGCTTGATTTAATTAACAAGAGTGAGCATTAATTAGTACATAAATATTACTTAAAATTGACTATTTTATGTTCAATCATCCTCCGCGCGACTGAGGAATTTTACTGAACTTGATAATGATCGTGGCAACCGAAGTTTAGTCTCCCCATTATAGTGGACAGGCAGAGGGTTATCTGACGGAACCTTCTTGGTAAATATTAATAAGCCTCCCAAAAGGTGTAAGGTAGATAAACGCTGAAATATAATCATTATTAGCCAGTCAGGAAAGGTAAGCACGGAGTATGGCTCGTAACTACCTTCTAACAACGCCACTTTATAGGTTCTATATCGTTTGCGCACGTTAAAAGTGATCCATAGCTGGCTCTTACTCGTAATTCGGAATAGTGCCTTAAAGATGTGGGGGTGTCAACAATTTGGTCACACTCACCTATCTTTTGATTTCCCCAACGAGAATGACCAAGACGCTGACGCGATCCCGCGTTTGAAGATATGTCAGGCGTTGGAGTTGCGCTACTCGACCACTGGGATAAAATATGTCGGAGTTGTTTTCCGCAGAAAAACGTGAACACATTGTCAGTGTTTGTTAGACAGTTAAAGGTAGAGTTGAATGAAACACGGACGTCCAGTTTATTAGAAGACGGAGATCGGTTCGTATGTGGGACTCTGTGCTTCTTAAGAGATGCTATCTCTACCCACAAGATGTTGATTATCTAATAAGTGCGAGGTAATCATCGAAGCGTTCAAGTCGACACAATGAAACGTTGAGGGACGCTAACAATTTAGATGTGGTTAATGTGTAACGACCTATACCCTTTATCCCTATAGTATGTTTAAGTGTTATGCCTTCTTAACCAAATCAACAAACATGATAGCTGAACTACACCGAAAACTAAATAAAAACCATTATTTATGTTTGAGCTGGAGGGCATAATCGGCATGTACACAGTTGGATACGTAATATGCGAGTATCCTAATACCTGTGGGTAAATATGAGAAATGGAGTATTCCTCATTTAGGTACTCTAGCTTGATCCCAAACACTGCAATCATGTTTGGAATTTCTGGTGACAAAGAAAGAATCGCGTGGACAATTGCGACCCGACCTCCCACGACGGGTATGACGCGCCCCCTCGACGAGCGGTGTAGCCACGGTAGCGGGGATCTAAATGCATGGCTAGACCCGCTACATCTCCCACGAGTCTTGTGAGCTTTGCGTTAACTCTACAACAATCGGCCTTCTTGTGCATGGTCGGCGACACGACCGTCGTTGAAGGACCGAGACGCCGTTCCAACTGGCGTAGCTTTCAGTCTCGCGCCGGTGAACTACGTCTACCTCGGCAAAACCTCTTGCCGTCGGTAAGCGGCTCGTTCCGTAACACCGGAATCATGTGTCCCCGAAGCCGAAATTGGTAGTGGACCGACCGAGAGTTTGATATATGACGGAGGGCAATGCCGAGAGGGTGGTGCAATGATATTGACCACTAGCCGGGTGGACATCGAACGTCGCTTGCAGGGTGGGGTAACCAGGTCTCCTTCCACCTGAGCCCGCCCCCATTTCCCGCACGAAGCTTATACACAGGTTAACGGATCATGGGGCGGCCTTGGATGAGTCACCGGTTCTCACCCGATGCACTGCCGGACTGTGGCTGCCTGTGCCACCGGTGAGCCGGCCTATCCGAGCGAGTCAGCACATCCATGACCGTAATTGGGCCCCCAGCACTCCTGGGGGTCATCAGGCGGCCTAGAACGTGCGGTATTGGGGTAGAGTGCTCTGGCCTTCCCCCGACTCCGTTCATACGGCACGCACCGAACGAATGATGACATACCAAGGTACCAGAATCACATAGTCGCTGGACACAGTGATCGCGTCACCCCACTGCTCATCGGGCTTTATATACAGCTAATCGGTGATCTGCCCTGCTACACCAAAGATAGGTTGGGTGTCCGACGATGTATTTCGTGGGATGTAGCGGATAACAGCCTCTTACGTCTGCCGCAAAAGGCTCGGAGCCTAAACCGAAGCGGACAGTCCTAAGCATGCGCCCGCAGCGTACCGGCAGGGAAAAGACAGGCGCCCCGACCCGCGCCGGCCGGGCCCAGCAGGTGCGGCCGTCCGCATGCAGCCCTCGGGCCTGCCGCGGATGCGTTCCCCGGGTGGCCCCGGCCGCCGGGCGCTCGAGAGGCGGAGCCCCGCGCTCGGGGGGAAACGGGGGCCGCCGACCCGGCCCCTCCACGACCCGGATTTGGGCGCCCGGGCTTTGCCCGGGTGCCTGTCGGTGCGAGCGTCCCTGCCGGGTGCGACGCCCGGCCAGCCGCCCCGGAGGCGCCCAGGCGCTGGCCCCGTCGCGTCTGCCGGACGGCAGGGCCCTCCGACCAGCGCGGGCCGCAACACGCCCCATCCGCTACAGGTGCGGACAGGTCTTCCAGTCGGCGGGTTAGGGGAGCGCCCCGCTGTCGGCCCCCTGCCGGCGCCCGGCCTAGGGGGCCGGCACAGCGCTGGCCGCGACCGGGCCGGCGGACGCGCACCGGCCGCTCTGGCGGGCTTTGGCGAACCGCGAGCGGTCGGGGGAACCAAGGATCGCCACGCCGGTGGGGCCTTCCGGGTGGCGGCCGTCCCGGGCCGGAGGCCATCAGCCTGGGGGCTGGGGCATGGGGACCCGCTGGGCTGCGGGGCGCCCGGCGGTGAGGGCGCCACCCGCAGCCCTAGCCCGGTCCGGCGGTGGCCGCGCCCCCCGGCGCCACGCGCAGTATCCCCGGCATATCCGCCGGCAGGCCCCCGCGATGCCCGCGGGCCCCGCGGCGGCCCAGGCTCTGGGGCGGGGGGCCCGCGGCGGTACTCGCGCCGACCGGACCGCAGCACCGCAGCCCTCCATCCGGGCCACGGGCCGCGCACCGGCCAGCTGTGGCCGGCACTCCGGAGCCCGACGACTGCGTCGCGGCGCTTCACCATCCTCCCCCTGCGCTCGGCCGCGTCCCCGGGCCGCTGGGTCCCGGGCGTGGCTGGCGCGACTAGACGAGCGCGGGGCAGGCGCGCCGGTATCGGTCGTGGGAACGGCGCGCGTCGGG     
K       TAGTAATACAATAATACTTAAATATTATTACTGGAGCATTATTCTATTGACTTTAACTTAACCATATTAAGTTGCCTTGTATCTATTTTTTATAATTTAAATAAAATTTATTAATTATATGTGAAAAGAATTAATGTATTATACGTGTTATAATTATATAAACACTATAATTACATACAATCGTTAATAAGTTTTACAGTATTTTTCTGTATCTCTAAAGTTTAAAAAAATATACCTACTCAATTTGATAATATCAGTTCTAATTATTTAGGTTCATTAATCGAAACTTTTATATAGATAATCAGTTATTATTATATAATTTTAACATGTATCTGAAATCCATTCAATTTTGTATTTACTTGCTGTTACTTAATAATTCAAATCATCCATAATTGTTTATAATATAAGAATGAAGCTTGAGAATTTCAGTATATCATATATTAAAATAAATTAATATAATTATATTGGATTTTTCAATTTTAAGCATCTAAGTGTACAAAAGTAACACATATACATTGTGTTGTTCAATTAAGTTAAAATTATACATGTTTTACATTAATTATTTCGGTGTATACACTTCTAATTTTTATTCTTTCATTAGAAGTACTGGACAATAAGATAAAAATATCTGTGCGAATCCTTTTAAGATTAATGTATTATATACTATGTACTTTTTAATAATCTTCTTTTGTAATATCTCTACATCAATTAAATTATAATTCAGAAAATAATTTTTTTCTAATAAAACGTTAAATATCATAAATTTATGTATTCACGTTATTAAAATAAGAATTCTGGATTATTGAAAATTAAATGTATTGTTAAATACTATTCTCTATTAGTCTAAAGATTATTACAGTTTTTTTAAAATAACGAATCATGTATTAAGTATTAGATGTTAAAATTATTCATTCATTTGATGGTACTAATTTGTCATGCTTAATCTAATTAGAAAGAGCTAGCATTCATTAGTACATAAATATTTCGCAAAATTGACTAATTTATGTTCAATCATCCTCCGCTAAACTGAAGAAATTGATTGAACTTGACAATGTCCGTGGCATACGAATCTAAGTCTCCCCATTATAGTCGGCAGTCCGAGGGTTATCTTACGGCTCCTTCTTTGTAAAAATTCTTAATCCTCCCAAATTGAGAAAGGTAGAAAAACGTTTATACATTATGATTATCAGCCAGTCAGGAAAGATATGCACAGAGTGTGGCTCGTGACTGCCTTCTGACAAAGCCACTTTAAGGCTTCCATATCGTTAACGCCCGTGAAAAGTGATCCACGGCTGGCACTTAATGGCAATTCCGTAAAGTGGCTTGAATATGTGGGGGTGTCAAGAGTTTCGTCACACTCACCAATGTTTTGATTTCCCCACCGATAATGACCAAGAAGGAGACGCTATACCCCGTTTGAAGAGATGTCTGACGTCGGAGTAGCGCTACTCTAGTACAGGGATAACCTCTGTCGGAATTGCATTCTGCGGAAAAACGTGAACACATTGTCAGTGATTGTTAAACAGTCAAAGGTAGTGTTGAATGAAACTAGGCAGTCCAGTTTATTAGAAGACGGAGATCGGTTCCTACGCAGCACTCTGTGGTTCTAAGGAGATGCTATCTCTACCCACAAGATGGTGAATATCTACTAAGTACGAGGCATTCAGCCAAGCGTTCAAGTCGATACTATGAACTGTTGTGGGTCACTAACAATTTAGGTGTGGTTAAAGTATCACGACCTATACCCTTAATCTCTATAGTATGTTTAAGTGCTATGCCTTTCTAACCTAATCACTTAGCATGATATGAGAACTACCCCACAATCTAGATAAAAACCATTATTTGAGGATAAGCTGGAGAGCATAATTAGCATGCAGAAAGTTGGATAAGTAATCAGCGAGAATCCGAATACCTGTGGGTAAATATGAGACGTGTAGTATTCGACGTTTAGGTACTCTAGCTCGGAACCTAACAGTGCAATCATAATTTTAATTACTGGTGACAAAGTAAGAATCGCGTGGATAATTGCGACCGGACCTCCTACGACGGGTATGACGAGCCCCCCCGCCGACCGGTGTCGCCACCCGAGCGGGCATCTATATGTAAGACTATACCCGTTACATGCTCCACGAGTCTGGTGAGCTTTGCCCTAACTCTTCAACAATCGCCCATGTTGTGCATGGCCGGCGACACGACCGTGGTTGGAGGACCCAGACGCCGCTCCGACTGGCGCAGCTTTCAGTCACGCTTCCGTGACCTAGGTCTACCCCGGGCCAACCCCGTGCCGGCGGTAAGCACCTCGTTGCATAACACCAGAGTGATGTATCCCCGAAGCCGATATTGGTAGTGGACCGACCGGAAGTTTGATACATGACGGAGGGCCATATCGAGACCGTGGGGGAATGATCTGCACCGTTAGCGGGGCGGACTTCGAACGTCGCTTGCAGGGTTAGGAAACCAGCTCTCATTCCCCCTGAGCCCGACCCAATCTACCACACGGACCTTATACACAGGTTTAGAGATCGAGGGCCGGCCCTGGACGAGTCACAGGTTTTCACCCGATGCAGCCTCCGACGGCCGCTCCCTCTGCCACCGTTGAGCCCACCTATCCGAGACAGTCAGCACATCCATGACCGTAATTGGGCCCCGAGCACTCCTGGGCGTCATCAGGGGCCCTAGAATGTGCGGTCCTCGTGTTGAGTGCGTTGCCCATCCCTCGGCTCCCTTGGTACGACGCGCAACGCTGGGAAGATGACACCCCATGGTACCAGAATCACTTAGTCGCTGGACACAGTGATCGAGTTACCCAACCGCTCACCGGGCTTTATTTGCTGCTAACAGGTGACCTCCCCTGCAACGCCATAGATAGGTTTGGTGTCCGACGTTTTGTTTCGTGGTATGTAGAGGATAACACCCCCCTACGGCTGCCGCAAACGGCCGGGGGCCTAAACCGAGGCCTAAGGGCCAAAGCAGGCGCCCGCTGCGTACCCGCAGGTAGAACCCAGGCGCCCCGACCCGCGGCGGCCGGGCCCTGCACGTGCGGCGGTCCCCCTGCAGGCGTCGGGGCAGCCGCGGATGCGTTCCCCGGGTGGCCCCCCCCGCCATGCGCTCGAGAAGCGGAGTCCCGCGCGCGGAGGGAAACGCGGGCCGGCGACCCAGCCGCTCCACCAACGGGGTTGGTGCGCACGGGGTTCGGCCGGGGGCCTGTCGGTCCGAGCCGCCCTGCCCGCTGGCAGGCCCGGCCAGCCGCCCCGGAGGCGCCCAGGCGGTGGCCCCTTCGCGTCTACCGTACGGCAGCGGCCTGGGCGCAGCGCGGGCCGCAAGATGGCCCATCCGCTACAGGTGCCGAGAGGTCTTCCAGTCGGCCGTTCAGGCGAGCGCGCCGCTGTCGGCCCCCCGCCGGCGCGAGGCGTGGGGGGCCGGCACAGCGCTGGCCGCGTCCGGGCCGGGGGACGTGCCCCGGCCGCTCTGGCCGGCGGTGGCGCACCGCGACCGGTCGCGGGGACTAAGGATCCTGACGCCGGTCGGGCCTTCCGGGTGCCCGCCGCCCGGGGCCGGAGGCCATGAGCCTGCGGGCTGGCGCATGGCGAGCCGCTGGGCTGCGGGCCCCCAGGCGGTGAGGGCGCCACCCGCACCCCTAGCGCGGTCCGGCGGTGGGCGCGTCCCCCGGCGCCACGGGCAGTATCCGCGGCGTATCCGCCGGGACGCCGCCGCGCTGTCCGCGGGCCCCCGGGCGGCCCAGGTTCTGGGGGAGGGGGCCCGCGCCGGTACCCTCGGCCACCGCGGCGCGGCCCCGCCGCCCTGCATCCGGGCCACGGGGCGCGCACCGGCCACCAGGGGGCGGCAATGCGGAGCCCCCCGACTCCGTGGCGGCGCTTCAGCGTCATCCTCCTCCGATCGCCGGAGTCCCCGAGCCGGTGGGTCCCAGGCCTGGCTGGCGCGCATACAGGAGGGCGGGGCAGGCGCGCCGGTCCCGGTAGTGGGGACGGCCCCCGTCGGG     
J       TAGTAAAACAAAAATATTTAAATCTTAATAATGAAGCATTATGAATTTGACTTTTTCTTAACCATATTAAGTTGCCCTGTATATAGATTTTATAAATTAAAAAAAATATTTAATATATATATAATAAGAAATATTGTTTTACATGTGTTATAAATAAATTAAAACCATAATTACAAATAATCGTTAAAAGGTTTTTCAGTATTTGATTGTATCTATATAGTTAAAAATAATAAAATTACTCAATTTGATAAAATCACTTGTAATTATTTATGTTCAATGATCAAAACTTTTTTGAGTATTCTAATTTATAATTATATAATTTTAACATGGATCTGTAATCCATTCAATATCGTATTTACTAGCTGTTATTCAATAAATTAAAATATACATCATTGTTTATAATAGAAGAATTATGCTTGAGAATTTCAATATATAAAAACTTTTAATAAAGTAATATAATTAAATTGGATTTTTAAATAGTAAGCATCTAAGTATACGAAATATACAGTTATAGACTGTGTTGATCAATTAAATTAAAATTAAACAAATATAACATTAATTTTTTTGGTGTAAACACTTCTCATGTTTATTGTTTATTTATATGTACTGGAAAATAAGTTAAAAAAATCTGTGCGAATTCTATTATGATTAATGTTTAATATTCTACGTGTTTTTTAACAATCTTCTTTTGTAATATTTCTACATCAATTAAATTATAAACCAGAAACTAGTTTATTTCTGTTAAAACGTTAAATATCATAAATATCTTTATTAACGTAATTTAATTAAGAATTCTGGACTATTAAAAATAAAATGTATTGTGAAATTCAAATAACGCTTTGTAATGAGATTATTACTGTTTATTTAAAATAACGAGACAGGTATATAGTATTAGGTGTAATCATTGTTCATTCATATTATGGTACTAATTTATTATGCTTTATCTAACTTCTAAGAGATAGAATTTATTAGTACATAAATATTACACGAAATTGACTGATTTATGTTCTTTCATCCTCCGCGATACTGAGGTGATTTAATGAACCTGATAATAACCGTGGGACTCGAAGCAGAGGTTCCCCATTATAGTAGACAGGCCGAGGGTTATCAGACGGTTCCATTATAGTAAAAATTTTTAAGCCTTCCAAATTGTGAAAGTGAGAACAACGCTTAAAAATCATGATTATAACTCGATCAGAAAGGAAATGCACAGAGTTTGGCTCGTACCTCCCTTCGGTCAAAGCCACTTTAAAGGTTCCATATCGTTAACGCCCGTTAAAAGTGATCCATCGCTCGCACTTAAACGCAATCCTGTACAGTGGCTTTTAAATTTGGGGGTGTCAAGAATTTCGTCACACTCACCGATCTTTGGATTACCCCAACGATAAATACCAAGAGGATGACGCGCTCCCCCGTTTGACGAAATGTATGGCGTTGTAGTTGCTCTACTCAAGTACAAGGATAACCTATCTCGGGATTGCAGTCTGCCGAAAAACGTGATCACATTGTCAGTGCTTGTTAGACAGTCAAAGGTAGAGTTGAATGAAATACGGAAGTCCAGTTTATTAGGAGACGGAGAACGGTTCCTATGTATAAATCTGTGATTCACAAGAGATGCTATCTCTACCCACAAGATGGTGAATATCTACTTAGTACGAGGCATTCATCCAAGCGTTCAAGTGGATACTATGAACTGTTGTGGGACGCTAACAATTTAGTTGTGGTTAAAGCATCACGACCTATACGCTTAATCCCTATAGTATGTTCATGTGGTATGCCTTCATACCCAAATAAATAAGCATGATATCAGAACTACACCTCAAACTAAATAAAAACCATTATGCGAGCCTTAGCTGGAGAGAATAATCAGCAGGTCGAAAGTTGGATATGAAATAAGCGAGAATCCTAATACCTGAGGCTCCATATGAGACGTGTAGTAGTCCACCTTTAGGTACTCTAGCTTGTGTCCTAACAAGGCAATCAGATTTCTAATTTCTGGTAACAAAGGGAGGATCGCGTGGACTAATGAGACCCCACCTCCCACGACGGGTATGACGAGCCCACTCGACGACCAGTGTGGCCACGCTAGCGGGGAGCTAACTGTAAGCCTATACCCGTTACCTCATCGACGAGTCTGGTGGGCTTTGCGGTAATTCTTAACCAATCGGCCATTTTGTGCATGGGCGGCTATATGACCGTGGTTGGAGAAACAAGGTGCCGGTCCGGCTGGCGCATCTTTCCGTCACTCGGCCGTGACCTAGGTCTACCCCGGACAGTCCGCGTGCCTTGGGTAAGCCGCTCGTGGCTTAACACCAGATTCATGTATCCCCGAAGCCGAAATTGGTAGTGGACCGACCGTAAGTTTGTTAGATGACGGAAGGCCATATCCGGATGGTTGAGGAATGATCTCAAGCTCTAGCGGGGAGGACTTCCGACGTCGCTTGCAGGCTGAAGAACCCAGCTGTCCTTCCACCCGAGCCGGTTCCGATCTGCCACACGAAACTTATACACAGTTTCCGGGATCGCTGGGCGGCCCTGGACGAGTCACAGGTGATCACCCGATGCACCGTCGGACTGCCGCTGGCTCTGCCATCGTAGAGCTCGCCTATACGAGACAGTCAGCACATCCATGTCTGTAATTGGTCCCCGAGCACTCCTGGCGATCATCAGGGGGCCTAGAACCTGCGGTACTGGCGTCGAGTGCCTTGCCCGTCCCCTGTCTCCCTTGCTAAGGCGCGCAACGAAGGGACGATGACACACCATGGTACCAGAATCATATAGGCCCTGGACACAGTCATCGCGTCACCCAACCGCTCACTGGGCTTTATGTGCGGTTAAGCGGTGATCTATCCTGCTACGCCATAGATAGGTTTGGTGTCCGACGTTGTGTTTCGTGGGATGTGGAGGAAAACAGCCTCTTACGCCTGCCGCAAAAGGCCCGGAGCCTAAACCGATGCGGAGGGGCCCAAGCATGCGCCCGGTGCGTACTGGCATGCCGAACCCCGGCGCCCCGACCCGCGCCCGCCGGGCCCTCCACGTGCGGAGGTGGGCGTGCAGGCGTCGGGGCCGCCGCGGATGCCTTCCGCGGGTGGCCCCCGCCGCCGTGCCCTCGAGAGGCGTAGTCCCGCGCGCGGCGGGAAACGCGGTCCGGCGACCCAGCCGCTCCACAAACCGGGTTCGCCCCCGCGGGGTGCGCCAGGGGGCCTGTCGGTGCGAGCCGGGCTGCCCGCTGCCAGCCCCGGCCAGCTCCCCTGGACGCGCACAGGTGGAGCCCCCTTCTCGTCTTCCGGATCGCAGGGCGCCCCGCCTAGCGCCGGCCGCAACATGCGCCATCCGGAACCGGCGCCGACAGGTTTTCCAGTCAGCCGCTCAGGCCAGCGGGGCGCTGTCGGCCCCCTGCCGGCGCGGCGCGTGCGGGGCCGGCACAGCGCTGGCCGCGCCCGGGCCCGGGGACGTGCTCCGGTCGCTCTGGCGGGCCTGGGCGGACCGCGGCCGGTCGGGGGGACACAGGCTCGCCACGCCGGTCGCGCTTTCCGGGTGTCCGCCGTCCTGGGCCGTAGGCCATTGCCCCGCCGGCTGGCGCATGGCGACCCGCTGGGCTGCGGGGCCCCCGGCGGTAGGGGCGCGACCCGCAGACCTGGCCCGGTCCGGCGGTCGGCGCGACCCCCGCCGGCACGGGCAGTATCCCCGCCCTATCCGCCGGTACGCGCCCGCGCCGCCCGACCGCGCCGCGACGAACCCGGTTCTCGGGCGGGGCGCCCGAGGCGGTGCTCTCGGCCGCGGCACAGTGGCACTGCAGCCCTCCATTCGGGCCAAGGGCCGCGCAGCGGCCAGCAGGCGTCGGCACTGCGCAGCCCGGCGACTCCGTGGCGGGGCATCAGCCTCATACCCCTGCGATCGGCGTAGTCCCGGAGCCGATGGGTTCCCAGCTTGGCTGGCGCGCGTACAGGAGGGCGGGTCAGGGGCGCCGGTGACGGTAGTGGACACGGGCCTCGTGGAG     
I       TAATAAAACAATAATATTAAACTCTTAATACTGAAGCATAATATTTATGGCTTTTGTTTAACCATGTTAAGTTGCCATATATATATATTTTATTAGTTAAATAAAATATTTAATTTATATATTATAAGAGTTAATGTAATTCATATGTTATAATTAAAAAAAAACCAAAATTACAGATAATCGTTAAAATGTTTTTAAATATTTGAATGTATCTTTAAAGTTTAAATATAAAAAGATTCTCAATTCGATAAAATCTCATCAAATTATAAAGGTTCATTCATCTAAACTTATATATACATCTAATATTATTATTATATAAATCTAACAAGGATCTGTAATCCATTCAATATCTTATTTACTAGCTGTTAATATATAAATAAAACAATTCAAAATTGTTTATAAGATAAGAATCAAGCTTGAGAATTTCAGTATATCATATATTTAAATAAAATAAGATAATTAAATTGAATTTTTCAATATTAATCTACTAAGTGTACGAAGTTTAAAGTTATATATTGTGTTGATCAATTAATATAAAATTGAACAACTTTTAAATTAATTATTTCGGTGTAAACACTTCTTATGTTTATTCTGTATTTAAATGTACTGGACAATAAGGCAAAAACATCTGAGCGAATTCTTTTAAAATTAATGTTTAGTATACTATGTATTTTATAATTATCTTCATTTGTAATATTTCTACATCAATGAAATTATAAATCAGAGAATACTTTATTTCAGATAAAACGTATAATATCATTAATATATGTATTCACGTAATTAAAATAAGAATTTTGGATAATTTAACATAAAATGTATTGTTAAATCCTAATAACCATTTGTATTAAGATTATTACTGTTATATTAAATTAGCGATACAGGTATTAAGTGTTATATGTTAAAATTGTACATTCATATTATGGTACCAATTTATTATGATTAATCTAATTAGAAAGAGTTAGAATTTATTAGTACTTAAATATTTCACGAAATTGAATTAGTGATCTACTATCATCCTCCGCGAGACTGAGGAGGTTTATTGAACCTGATAATGACCGTGGTTCCCGATGCTCAGGCTCCCCATTATAGTAAGCAGGCGGAGGGTTACCGGGCGGCTCCCTCTTAGTTAAAATTGTTGCTCCTTCCAGATTGTGAAAGGGATAAAAACGCCTAATAATCATCATTATTACCCAGTCAGTAAGGATATGCACTGAGTGTGGCTCGTACCTTCCTTCTGATAACGCCACTTTAAAGGTTCCATATCGTTAACGCCCGTAAAAAGAGATCCATCGCTGGCACTTGATCGCAATACCGTAAAGGGGCTTTAATATGAGGGGGTGTCAAGAATTTCGCCACACACACTAAACTTTCGATTGCCCCATCGATAATGACCAAGAAGGAGACGCGATTTCCCGTTTGAATACGTGTCCGACGTCGAAGTTGTTCTCCTCTAGTACAGGGATAACCTATCTCAGGATTGCATTCGGCCGAATAACGTGATCACATTGCCACCGTTTGTTAAACAGTTAAAGGTAGAGTTCAATGAATAAGGGAAGTCCCGTTTATTAGGAGACGGAGATCGGTTCGTACGTATAAATCTGTGCTGCACAAGAGATGCAATCTATAACCACAAGATGTTGATTATCTACTTAGTTCGAGGGATTCATCCAAGCGTTCAAGTTGATACTATGAACTGTTGTGGGTCGCTAACAATTTAGTTGAAGTTAAAGAATGACGACCTATACCCTTCATCGCTATAGTATGTTGACGTGTTATTCCAACCTAACCAAATTAAACAGCATGATACGAGCACTTTACTTCAAACTATATAAAAACCACTATTCGATCCTGAGCTGGAGAGCATTATCAGCATGGTGAAAGTTGGATATGTCATAAGCGAGTAACTTAATACATGAGGTTACATTTGAGGAGAGTAGTAATCTACCTTTCGGTACTCCAGCTAGTGTCCGAACAGTTCAATCATATTTTGAATTTCTGGTCACAAAGGAAGAATCGCGGGGAATATTGCGACCGCACCTCCCACAACGCGCATGACGAGCTCCCTCGCCAACCAGTGTCGCCACGCTAGCGGGCACCTAAATGCAAGACTATACCCGTTACATCAGCTCCTACTCTCGTGTGCCTTGGGCAAAATCAAAACCAATCGGTCATTTTGTGCATGGGCGGGGACATGACCGTGGTTGGTGGATCGAGAAGCCGGTCCCCCTGGAGCAGCTTTCGGTCACTCGGCGATGAGCTTGGACTGCCCCGGACAGTCCCCGTGCCGTGGGGAAGCCCCTCGTTCCCTAGCACCAGTCTCATGTATCCCCGATGCCGACGTGGGGAGTGGACCGAGCCGTAGCTTGTTACAGTACGTCTGGTGATAACGAGATGGTGGAGGCATGATCTCCATGCCAAGCGGGACGGACCTCGAACGTCGCTTGCAGGGTGAGGACACCAGCTCTCCTTCCACCTGAGCCCGCTCCCATCTACCTCACGAAACTTATACACACGTTTCGGTATCAGAGGCCGGCCTTGGACGAGTCACAGTTTTTCACCCGACGCATCGTCGGACTGCCGCTGGCTCTGCTACCGTAGAGCGGGCCTATCCGAGAAAGTCAGCACATCCATGAGCGAAATTGTGCTCCTAGGGCTCCTGGGGATGACCAGGTTCCCTAGAACCTGAGGTCCTTGCGGCGAGTGGGTTGGCCATTCCCGGCCTCCCTTGCTACGCCACGCAACGAAGGGAGGATGACACAGCAGGGTACCAGAATGACATAGACGCTGGACACAGTCATCGCCTCACCCTACCGCTCAACGGGCTTTATGTGCTGGTAACAGGTGATCTAGCGTGCTACGCCATGGATAGGTTCGCTGTCCGACGTTACGTTTCGTGGCATGTGCAGGACAACAGCCACCTACGCCTGCCACAAAGGGCCCGGTGCCTAAACCGAGGCGTAGGGGCCCAAGCATGCGCCCGGTGCGTCCGGGCAGGCGGAAGCCCGCCGCCACGACCCGGCCCGGCCGGGCCCTGCACGTGCGGCCGTCGCCATGAATGGCGCGCGGCGGCCGCGGATGCGTTCCGCCGGTGGTCGCCTCCGCCGTGCGCTCGAGAGGCGGAGTCCCGCGCGCTGCGGGAAACGTGGGCCGGCGACCCGGCCACTCCACCCACCGTGTTCGGCCCCCCGGGGTTCGCCCACGAGCCTGTCGGTGCGAGCCGGGCTGCTCGCTGCCAGGCCCGGCCAGCAGGCCCGGAGGCGCCCAGGCGGTGCCCCCGTATCGGCTGAGGGAAGGCAGGTCCCGCCGCCCAGCGCCAGCCGCAACACGGCCCTTCCGGGACGGGCGCCGACAGGTCTTCCAGTCAGCCGCTCAGGGGAGCGGGGCGCTGTCGGCCCCCTGGCGGCGCGCCGCGTGGGGGGCCGGCACAGCGGTAGCCGCCCCCGGGCCGGGGGACGCGCCCCGGCCCCTCTGTCGCGGGTGGGCGGACCGCGGGCGCTCGGGGGGATTCAGGCTCGTAGCGCCGGTCGGGCCTTCCGGGTGCCCGCTGTCCGGGGCGCCAGGCCATCCGCCTGCCGGCTGGCGCATGGCGACCCGCTGGGCTCCGGGGGCACCGGCGGTAGGGGCGCCACCCGCCGACCTAGACCGGTCCGGCGGTCGGCGCGTCCCCCGGCGCCACGGGCAGTATCCCCCGCGTATCCGCCGGGACGCAGCCGCGCCGTGCGGGCGCGCCGCGACGCGCCCGGTTCTCGGGGGGGGCGCCCGAGGCGGTGCCCGCCGCCAACACACAGGGGCACGGCCGCCCTCCCTGGGGGCCACGGGCCGCGGACCGGCCACCGGGGGTCGGCACTGCGGAGCCCGCCGACTCCGTGCCGGGGCTTCAGTGTCGTGCCCCTGCGATCGGCCGAGGCCATGAGCCGATCGGTACCCGGCTTGGATGCTGGGCGTACAGGAGGCCGGGAGATGCGCGCCGGTCGGGGCCGTGGGCACGGGGCTCGTCGGG     
H       TAATAAAAAAATAATACTTAAATCTTTGTATTGAAACATTATATCTTTGTCTTTGGTTTAACCATCTAAAGTAGCCATGTAATTATATTTTATTATTTCAAGAAAATTTTTAATATATATTTTATAAGAATTAATGTAAATCAAATGTTATCATTAAAAAAACACTATCTTTACTTTTAATCGTTAATACATTTTTATGTATTTGAATGTATCTCTATAGTTTAAATATAAATAGTTTATCAATTAGATATAATCCCTTCTTATTATTTATGTAATTTAATCTAAACTTTTATGTACAACGTAATTTATTATTATATAATTCTAACATGTATCTGTAATCCATTCAATTGCCTATTTTCTAGCTGTTATTCAATAAATAAAATTATACATCATTGTTTATAATATAAGAATGATGGTTGAGAATTTCAATATATTATATGTTCAAATAAATTAATATAATTTAATTGGATTATTCAATCTTAAGCACCTATGTGTACGAAATATAAATTTATACATTGTGTTGATCAATTAAGTTAAAATTGAACAGTTTTAATATAAATTTGTTCGGTCTAAACACTTCTAATATTTATACAATATTTGCATGAACTGGATAATAAGACGAAAATATCTGAGCGAATTCTTTTAACGTTAATGTTTTGTATCCTAAATATTTTTTAAAAATCTTCATTTGTAATTTTTCTACATCAATTAAATTATAAATCAGAAAATAATTTATTTCTGTGAAGACGAATTATATCATAAATATATGTAATCACGTTATTAAAATAAGAATTTTGGACAATTTACAATAAAATGTAATATGAAATGCTAATAAACATTTGTATTAAGATTATTTTTATTAACTTAAAATATCGATACAGGTATTAAGTATTAGTTGTGAAATTTGTACATTCATATTTTGGTACCAATTTATTATGATTGATCTATTTAGAAAGAGTTCGAATTTATTAGTACATAGATATTTCACCAAATTGTATAAGTGATATTCTAGTATCCTCCGCGAGACTGATGACGTTAATTGAACCTGGTTATGACTGTGGTTCGCGCAGCGGTGACTCCCCATTTTAGTTGGCAGGCCGAGGGTTACCGTACGAATCCGTCTTAGTTAAAATTTTTAATCCTGCCAAAATGAGAAAGGGAGAAAACCGCTAAATAATCATTTCTATTACCCAGTCAGGAAGGATATCCACAGAGTATGGTTTGTCCCTACCGTCTGATAAAGCCACTTTAAAGGTTCCATATCGTAAACGCACGTTATACGTGATCCATCGGTGGCACTTGATCGCAATACCGGATAGTGGCTTTAACGTGAGGGGGTGTCAAGAATTTCGCCACACTCACAAAACTTTTGATTGCCCCAGCGATAATGAGTAATACGGAGACGCGTTCCCCCGATTGGAGAGTTGTCCGACGTCGAATTTGCTCTACTCAAGTACAGGGATAACCTCTCTCAGGATTGTATTCTGCCTAAAAACGTGATCACATTGCCAATGCTTCTTAGTCAGCTGAAGGTAGAGTTGAATGAAAAAGGGAAGTCCAGTGTATTAGGAGACGGAGATCTGTTCGTACGTTTAACTCTGTGCTTCCCAAGAGATGCAACCTCTACCCACACGATGTTGATTATCTAATTAGTTCGATGGATTCATCCAAGCGTTCAAGTTGATACTATGAACTGTTATGGGACTTTAACAATTTAGCTTTAGTTAAAGTATCACGACCTATACCCTTTGTCACTATAGTATGTTTACGTGTTATGCCTAGTTAACAAAATTAAACAGCATGTTATCAGAACTAAGCTTTTAACTACTTAAAAACCACTATGCTATGAACAGGTGGAGAGGAGAATTAGCATGAAGATTGTTGGATATGACATAAGCGAGAGTCATAATACCTGATGTTTAATTTGAGAAGTGTAGGAATCCACGTTTAGGTACTTTATCTAGTTTCCTAACAGATCAATCAAAATTTTAATTTTTTGTCGCAAAGGAAGAATCACGGGGACGATTGCGACCGCACCTCCCACGACGGGCATGACGAGCCCCCTCGCCCAACGGTGTGGCTACGCTAGCGGGCATCTAAATGTAAGACTATACCCGATACATCAGCTACGAGTCTGGTGTGCGTTTGGGTAATTCTTCACCAATCGGCCATATTGTGCATGGCCGGCGACATGTCCGTGGTTGGAGGATCGAGAGGACGCTCCCGCTGGCGGAAATTTCTGTCAGTCGGCTGTGACCTAGGGCTACCCCGGAAACTCCCCGTGCCTTGGGTAAGCCCCTCCTTGCCTAACACCAGATTCATGTATCCCGCAAGCCGATATTGGTAGTGGACCACCCAGTAGCTTGTTAGTTGACGTATGGTCATGTCGAGGAGTTGGAGGCATGATCTCCATCCCAAGCGGGGCGGACGTCGAACGTCGCCTGCAGGGTGACGAAACCAGTTCTCCTTCCACCTGAGCCCGTTCCCAAGTACCACACGAGCCTTATACACACGTTTGGGTACCAGCGGCCGGACTTGCACGAGTCAAAGGTTTTCACCCGAGGCATCATCGGACTGTCCCTGGCTCTGCAACCGAAGAGCGCGCCTATCCGAGAAAGTCAGCACCAACATGATCGTAATTGGGCCCCAAGGACTGCTGGGCCACGTAGGCTGCCCTACAGCGTTTGGTGCTTGGGGCGAGTGGGGTGTCCATACCCGGGCTCGCTTGCGAGGCCACGCAACGAAGGGAGGATGACACACCAGAATACCAGAATGACATAGACGCTGGACACAGTGATAGCCTCACCCTACCGCTCAACGGACTTTATGTTCAGCTAACCGCTCATCTATCCTGCTACGCCAAAGATAGGTTGGATGTCCTACGTCGTGTTTCGTGGCATGTGCAGCATAACAGCCTCTTACGGCTGCCACAAAGGGCCTGGAGCCTAGACCGAGGCGTAGGGCCCTAAGTATGCCCCCGGAGCGAACCGGTAGGCGAAAGCCCGCCGCCACGTCCCGCGCCGGCCGGGCCCCCCAAGTGCGGCGGTCCGCCTGAACGCCTCGGGCCCGCCGCGCATGCGGTCCGCGGGTGGCCCCCGGCGCCGTGCCCTCCAGACGCGGAGTCCCGCGCGCGGCTGGAAACGGGGGCCGGCGACCCAGCCACTCCACCTACCGGGTTTGGCCCCCCGGGGTTCGGCGGAGCGCCTGTCGGTCCGAGCCCCGCTGCTCGCTGCGAGGCCCGGCCAGCGCCCGCGGAGGCGCCCAGGGTGTGCCCCCGTCTTGTCTCCGGGACGGCAGGGCCCGCCGCCCACCGCTAGCCGCAAGACGGCCCATCCGGGACGGGCGCCGACAGATCTTCCAGTCCCCCGCTCAGGGGAGCGGGGCGCCGTCGGGCCCCCGCCGGCGCGGAGTGTGGCGGCCCGGCACAGCGCTAGCCGCGTCGGGGCCAGGGGACGCGCCCCGGCCCCTCTGCCGGGCGTGGGCGGACCGGGGACGCCCGGGGGGACTCAGGCTCGGAGCGCCGGTGGGGCCTTCCGGGTGCCAGCGCTCCGGGGCCCGAGGCCATCCGCCCGCGGGCTGGCGCATGCCGACCCGCTGGGCTCCGGGCGGACCGGCGGTGTCGGCGCCACCCGCACCCCTAGACCGCTCCGGCGGTCGGCGCGTCCCCCGGGGCCACGCGCAGTAACACTGGAGTATCCGCCGGGACGCTGCCGCGCCGTGCGGGCGCGCCGCCACGCTCCCTGTTCTAGGGGCGGGCGCCCGAGGCGGTGCTCGCCGTCACCGCAGGGCCGCACGCCCGCCCTCCATCCGGGCCACGGGCCGCGGACCGGCCACCGGGGGTCGGCACTGCGAAGCCCTGGGATTCCGTGGCGGCGCTTCAGTGTCATTGCCGAGCGATCGGCCGAGACCCGGAGCCGGTCGGTGCCCGGCTTGGATGGCGCGCGTACCGGAGCGCGGGGGAGGCGCGCCGGTGTCGGCCGTGGGGGCGGCGCGCGTCGGG     
G       TAATAAAACAATAATATTTAATCATTAATAATGAAGCATTATATTTTTGGCTTTAATTTAACAATATTAAGTAGCCCTGTAAATATATTTTATCATTTAAATAAAATCTTTAAAATAAAATTCAAATGAATTAATGTTAAGCAAATGTTATCATTTAATCAACACAAATACCACAGTTATTCGTAATTATTTTTTCAAGTATTGGAATGTATCTATAAAGTTTAAATATATATAGTTTCTCAATTTGATAAAATCACTTCTAATTATGCTGGTAAATTAACCAAAACTTAAATTTATATCTTAATTTGTTATTATCTACTTCTAACATGAACCTGTAATCCATTCAATATGATATTTACTAGCTATTATTCAATAAATAAAAACATACAGCATTGATTATAATATAAGAATGAAGTTTAAGAATTTCAGTATATTATAAGGTTATATAAAATAATATAATTCAATTGGATTTTTCAATCTCAAGCACCTATGTGAACGAAGTTTATAGTTATACATTGTGTTGATCAATTTAGTTAAAATTGAACAATTTTTAAATATATTTCTTCGGTGTAAACACTTCTTATTTTTATACATTTATTACAAGAACTGGATATTAATAAGATAAAATCTGAGCGAATTCTATTTACATTAATGTATATTATCCTAATTATTTTTTAAAAATCATCACTTGTAATATTTCTACATCAATTATAGTATATATCAGAAAATAATTTATTTCTATTAAGATGACATATATCATAAATATATGTATTCACGTTATTTAAATAAGAATATTGGTAAATTTACAATAAAATGTATTATGAAATGCTATTACTCATTTGTATATAGATTATTTAATTTTTATTAAAATATCGAAACATGTATTAAGTTTTAGATGTTAAATTTGATCATTCATATTGTGGTACCAATTTATTATGTTTAATCTATTTAGAAAGAGTTAGAATTTATTTGTACATAGACAATTCTCGAAATTCTATGAATGATATTCAATCATCCTCCGCAAGACTGATGAGTTTAATTGAACCTGATTATGACTGTGGTCCTCGTAGCTGAGGCTCCCCATTATAGTAGGCAGGCTGAGGGTTGCCGTGCGGATCCTTCATAGTTAAAATTCTTAATCCTTCCACAAAGTGAAAGAGAAATAAACGCTTAAAAATCATCTTTATCGCTCAGTCAGTAAGGCGATGCACAGAGATTGGCTTGTACCTACCTTCTGATAAAGCCACTTTAAAGTTTGCATATCGTAAACGCCCGTCATAAGGGATCCATAGCTGGCACTTGATCGCAATACCGTAAAGTGGCTTTTAAATTAGGGGGTGTGAAGAATTTCGCCACACTCACCAAAATTTTGATGGCCCCAGCGATAAACAGCAAGAAGGATACGCGCTATCCCGTGTGGAGAGATGTCCGAGGTAGAATTTACTCTACTCTAGAACAGGGATACCCTCTGTCAGCATTAGATTCTGCTGAAATACGTGATCACATTGACACTGTTTGTTAATCACATAAAGGTAGAGTTCAATGAAAAAGGGAAGTCCAGTTTATTCGGAGACGGAGATCGGTTCATATGAGTAATTCTGTGCTGCACATACGATGCAACCTCTACCCACACGATGTTGGTTAACAACTTAGTTCGATGCATTCATCGAAGCGATCAAGTGGATGCTAAGAGCAGTTTTGAGACGCTAACAATTTAGATCTAGTTAAAGAATCACGACCTATACCCTTATTCACTATAGTATGTTTAAGTGATATGCCTACCTAACCAAATTAAAAAGAATGGTATTAGAACTAAACTTAAATCTACATAAAAACCACTATGAGATTCTAAGCTGGAGAGGAGAAATAGCCCGTCGACAGTCGGATATGTCATAAGCGATCGTCCAAATACCTGATGCTCAACTTCAGGAGTGTAGCAATCCACCTTTTGGTACTCTACCTAGTTGCCTAACAGTTCAATCATTTTTTTCATTTTAGGCTACAAATCAAGAATCGCGGGGAATATTGCGCCCGCACCTCCCACGACGGGCATGACGAGCGCCCACTCCTAGCACTGTGGCAACTATAGCGGGACTCTAAATGTAAGACTATACCCGTTACACCAGCACCAAGTCTCGTTTGCCTTCGGCTAAATCTTAACCAATCGGCCATATAGTGCATGGACGGCGACATGACCGTGGTTGGTGGATCGAGATGCCGCTCCTTCTGGCGGAGCTTTCTGTCCATCGGCTGTGACCTAGGGCTACCCCCGAAACTCCCCGTGTTGTGGGTAAGCCCCTCGTTGCCTAACACAAGATCCATGTATCGCGAAAGCCGAAATGGGTAGTGGACCGACCAGTAGCTTGTTAGTTAACGTATGGGAATACCGTGAAGGTGGGGGCACGATCTCAATAGCAATCGGGTGGGACGTCGAACGTCGCTTGCAGGGGAAGGACACCAGAGCTCGCTCCGCCTGAGCCGGTGCCTATCTACCACCCGAAACTTATACACAGATTTAGGTACCATCGGCCGGCCTTGGAGGAGTCAAAGGTATTCACCCGACGCATCATCGGACTGGCCCTGGCTCTGCAACCGTAGAGCGCGCCTATCCGAGGAAATCAGCACAAACATGAGAGTAAGTGGGCCCCTAGGACTCCTGGGTCGACTCGGGTAGCCTAGAGAGCGTGGTTCTGGAGCCGAGTGGCTTGGGCGTCCCCTGGCTCCCTTGCGATGGCGGGCACCGAAGGGACGATGACACACCACGGTACCAGAATGACATAGGCGCTGGTCACAGTCACGGACTCACCCCACCGCTCAACGGGCTTCATGTTCAGATAAGCGCTTATCGATCCTGCTACGGCATAGATAGGTTAGGTGTCCCATGTCCTCTCTCGTGGCAAGTGGAGGACAACAGCCTCCTACTGCTCCCTCAATGGGACCGGAGCCTAAACCGGCGCGAACGGTCCCAAGTATGCGTCCGGAACGCACGGGTAGGCTCAACCCCGCCGCCACGTCCCGCTCCAGCGGGGCCCGCCAGGTGGGCCTGTCCCCATGAACGCCTCGGGGCCGCCGCGGACGCGGTCGCCGGGGGGGCCCCGGCGCCGTGCCCTCCAGATGCGGAGTCCCGCGTGGGGGTTGAAACGCGGGCCGGCGACCGAGCCACTCCACCCACCGGATCGGACCCCGCGAGGTTCGGCCCAGCGCCTGTCCGTTCGAGCCGCGCAGCTCGCTGCCAAGCCCCGCCGGCACCCCAGGACGCGCCCAGGGGGTTGCCCCCTCTCGTCTCCGGGAAGGCCGCGCCCTCTGCGCACCGCTAGCCGCAAGACGTCCCATCCGGGACCGGCGCCGACAGATCTCCCAGTCGCCCGCTCAGGGGAGCCCCGCGCCGTCGGGCGCCCGCCTGCGCGGCGTGTGCCGGTCCGGCACAGCGCTAGCCCCGGCCGGGGCGGGGGACGCGCTCCGGGCGCTCGGGCACGCATCGACGCACCGGGGGCGCCCGGGCGGACCGAGGCTCGCCGCGCCGGTGGCGCCTTCCGGGTGCCCGCCCTCCGGGGGGCCAGGCCATCCGCCCTGCGGCTGGCGCATGCCGACCCCCTGGGCTCCGGGGGGACCGGCGGTGTGGGCACCACCCGGCCCCCTGGCCCGCTCCGGCGGTCTGCGCGTCCCCCGGGCCCACGGGCAGTATCGGGGGAGTATCCGCCGGTAGGTAGCCCCGCCGCCCGCGCGCCCGGTGACGGTCCCTGTTCGCGGGGGGGGAGCCCGAGGGGGTGCTCCCCCCCACCTCAGGGGGGCACACTCGCCCTGCATCCGGGCCACGGGCCGCGCACCAGCCAACTGGGGTCGGCACTGCGGAGCCCGGGCACTCCCTGGCGGCGCCTGAGTGTCCTCGCCCGGCCATCGGGCGCGGCCCTAAGCCGCTGGGTGCCGGGCTTGGGTGGCGCGCGTACCCGAGGGCGGGGGAGGCGCGCCGGTGTCGGCCGTGGGGGCGGGCCCCGTCGGG     
F       TTTTAAATCAATATTATTTAAATCTTAATATTGGAACTTTATGGCTATGGCTTTAGTTTAATCATTTTATGTTACCTTGTAATTATCTTTTATAATTTAAATAAAATATTTAATATATAACTCATAAGAATTAATGTAAATCAAATGTTATCATTATAAAAAAACCATTATATCTATTAATCGTTAAGATATTTTTAAGTATTGGAATGTATCTCTACAGTTTAAATATAAATAGTTTCTCCATTAGATAAAATCAATTCTTATTATTCAAGTAAAGTAAACAAAACTTATATGCTCATCTTAAATTATTATTAAATAATTATAACAAGAAACTGTAATCCATTCAATAAGTTATTTTCTAGCTTTTCTTCAATAAAAAAAAACATACATCATTGTTTATAAAATAAGAATAATGTTTGAGAATTTCAGTTTATTATAAGTTGTTATAAACTTATATAATTACATTGAATTTTTCAATCATAAGCATCTACTTGTACGAAGTATAAAGTTATATATTGTGTTGATCAATTAAGTTTAAATTTAACATTTTTAAAAAATATTTTTTCGGTATAAACACTTCTCATCTTTATTCAATATTTATACGTACTGGACATTAATATGAAAAAATCTGTGCGAATTCTATTTAAATTAATTTTTTTTATACTAATTGTTTTTTAACAATAATCATTTGTAATAATTCTACATCAGTAAAATTATAAATCAGATTATAATTTATTTCAAGTAAGCGGTCTAATATCATCAATATATGTATTCACGTTATTAAAATTAGAATTTTGGTTAATTTATAATGAAATGTAAGAAGAAATTCTATTAATGCTTTGTATTAAGATTATTACTGTTTTTTTAAATTACCGATATATGTATAAAGTGATAGATGTTAAATTTGTACCTTCATTTTTTGGTACCAATTTATTATGTTTAATCTATTGAAAAAGAGATAGAATTTATTAGTACATAGACATTGCTCGAAATTGAGTTAATGATATTCATTCATCCTCCGCAAGACTGATGATGTTTATTGAACCTGGTTATGACTGTGGATCTCGATGCTGAGAATCCCCATTATAGGAGGCAGGCAGAGGTTTCCCGTGCGGATCCATCTTAGTTATCATTGTTAGGCCTGGCAAAATGTGAAAGTGATAAACTCGCTTAAAAATGATTTTTATAACCCATTCAGTAAGGCGATGCACAGAGGATGGCTGGTATCTACCTTCTGATTAAGCCACTTTAAAGGTTCAATACCGTATACGCCCGTTACATGACATCCATCGTTTGCACTTGATCGCAATTCTGAACAGTGGCTTTTAGATTAGGGGGTGTCATCAATTTCGACACACTCACTAAACTTTTGATTCCCCCAAAGATAATGAGCAAGAAGAAAACGCGATATCCCGTTTGAAGAAATGTCCGAGGTTGTATTTGCTCTACTAGAGTACAGGTATACCCTCTGTCTGCGTTACTTTCTGCGGAAAAACGTGATCACATTTACACCGCTTGTTAGTCGGAGAAAGGTAGAGTTCAATGAAAAAGGGAAGTCCAATTTATTCGGAGACGGAGATCGGTTCATACGTAATATTCTGTGCTCCAAATAAGATGCAAACTCTACCCACAAGATGCTGTTTATCTGCTTAATTCGTTGCAGTCATCCAAGCGTTCAAGTTGATTCTAAGAGCTGTTATGGAACGCTAACAATTTAGATCTAGTTAAAGAATAACGACCTACACCACTAATCACTATAGTATGTTTAAGTGCTATGCCGACGTAACAAAATTAATCAGCTTGATTTCCGAACTAAACCTCAAACTATTTAAAAACCACTTTGAAATGTTAAGCTGGAGAGTAGTAAACGCCTGTCGAGAGATGGATATGTTATAAGCGAGTGTCCTAATACGTGATGTTAAATTTGAGGACTGTAGTAATCTACCTTTAGGTACTCTAGCTAGTAATCGAGCAGATCAAGCAGATTTTTAATTTTAGGATACAAATGAAGCATCGCGGGGAGTAGTGCGACCGTACCTCCCACGACGGGCATGACGAGCACCCGCGCCTACCACTGTGGCTACGCTCGCGGGAAGCTAAATATAAGACTATACCCGTTACATGAGCTGCGAGTCTCGTTTGCTTTGGGTTCAATCTTAACCAATCGGTCATTTTGTGCATGGACGGAGACATGAGCGTGGTTGGGGGACCAAGCTGCCGGTCCAACTGGCGTAGTTTTCTGTCCATCACCCGAGAGCTAGGTCTATCCCGGAAAGTCCCCGTGCCGTGGGTAAGTCCCTCGTTGCGTAACACCAGATCCATGTATCGCGGAAGCCGACATTGGTACTGGACCGACCAATAACTGATTATTCGACGTGTGGTTATATCGAGAAGGTGGGGGCATGAGCTCTAGTCCAATCGGGGAGGACTTCGAACGTCGCTTGCGGGGATGAGTCTCCAGAGATCGCTGCACCGGAGCCCGGTCCGATATACCACACGAACCTTAGACACACTTTTAGGTACCAGCGGCTGGCCCTGGACGAGTCAAAGGTTTTCACCCGACGCAATATCGGACTGTCCCTGTCTCTGCAACCGAGGAGCGAGCCTATGCGAGGTACTCAGCAACAACATGACTGTGAGTGGGCCCCTAGGACTTCTGGGCTCACTCGAGTGGACTATAGCGTCAGGTTCTTGGGGGGAGTGGGGTGGGCCTCCCCGGACTCTCTTGTGACGGCCGGCAACGACGGGACGAAGACACACCAGGGTACCAGCATGACATAGTCGCTGGACACAGTCACACCCTCACCCGACCGCTCACCGTGCTTTATCTTCCGATAAGTGCTTATCGATCCTGCTACGCCATCGATAGGTTAGGTGTCCCACGTCGTCTGTGGTGGCACGTGGAGCACAACAACCTCCTACTGTTGCCTCAAAGGGACCGTAGCCTAAACCGAGGATGGCGGCCCGGAGTATGCGTCCGGTGCGTACGGGGAGGCTAATCCCCGGCGCCACGTCCCGCACCAGCGGGGCCGTCCCCGTGCGCCGGTGCCCATGAATGCCTCGGGGCGACCGCGGATGCGGTCGCCGGATGGGCCCCGGCGCCGTGCCCTCCAGATGCGGAGCCCCGCGCGCGGGTGGGAACGGGGGCCGGCGACCCAGCCACTCCACCTACCGGTTCCGCCCCCCCGGGGTTCGGCCCAGCGCCTGTCGGTGGGAGCCCCGCAGCTCGCTGCCAAGCCCCGCCAGGCGCCCGGGAGGCGCCCAGGGGGTTGCCCCATGTCGTCTACAGGAGGGCAGCGACCTCCGCCCAGCGCCAGCCGCAACACGGCCGGTCCGGGACGGGCGACGACAGGTCTCCCAGTCGGCGGCTCGGGGGAGCGGGGCGCCGGCGGGCCCCGCCCTGCGCTGCGCGTGTTGGCGCGGCACACCGCTAGCCCCCCCCGGGGCGGGGGACGGGCCCCGGCCGCTCGGGCGGGCGTGGGCGGACCGGCGACGCGCGGGAGGACCCCGGCTCGCTGCTCCGGTGGGGCCTTCCGGGTGCCCGGGCTCCCGGGCCCGAGGCCAGGCGCCCTCCGGCTGGCGCATGGGGATGCGCTGGGATCCGCGTGGACAGGGGGTGAGGGCGGGACCCGCTCACCTCGACCGGTCCGGCGGTTGCCGCGTCCCCCGGGCCCACGGGCAGTACCGGGGGAGTATCCGCCGGGACGTAGCCGCGTCGTCCGGGCGCCCGGTGACGGTCCCTGTTCGCGGGCGGGGCGCCCGAGGGGGTGCTCCCCACCACCGCAGGGGGGCACGGGCGCCCTCCATCGCGGCGACGGGCCGCGCACCAGCCACCGGGGGTCGGCAGTGCGGAGCGCGACCACTCCGTGGCGGAGCTTCAGTGTCATGGCCCGCCCATCGGGCGAGTCCCGGAGCCTCTGGGTGCCCGGCCTGGGTGGCGCGCGTACCGGAGGCCCGGGGAGGACCGCCGGTGACGGCCGTGGCCGCGGGCCCTGTCGGG     
E       TAGTAAAACAATAACATTTAATAATTTTTATTGAAGCTTTATCTGTATGCCTTTTTCTTAATCATTTTATGTAGCCTTGTAAAAATATTTTATAAGTAGAATAAAATCTTTAATATATATTTCGAAAAAATTAATGTAAATCAAATGTTCTCATTTTAACATAACTATTATTTCTTATAATCGTGAATATTTTTTTAAGTATTGGAATGTATATCTAAAGTTTAAATCAAAATTGTCTCTCCATTAGATTAAATCAATTCATATTATTCAAGTAATCTCATCTAAACTTATATATACATCTTAATTTATTATTAAATAATTCTAACAGGAAACTTTAATCCATTCAATAAGGTATTTACTAGATATTTTTCAATAAAAAAAAACATCCAACATTGTTTATAAAATAAGAATGATGATTGAGAATTTCAGTATATTTTATGTTGTTATAAATTAATATAATTATATTGGATTTTTCAATCAAAAGCATCTAAATAGACGAAGTATAAAGTTATATAGAGTGCTGATCAATTAAGTTTAAATTAAACAGGTTTGAAAAACATTTATTCGGTATAAACACTTCTAAAATTTATTCTATACTTATATGTACTGGACATTGATATGAAAAAATCTGAGCGAATTCTATTTATATTAATTTTTTGTATCCTAATTATTTTTTAATAATCTTCAATTGTAAAATTTCTACATCAATAAAATTATAGATCAGATTATATTTTATTTCAATTAATACGAGAAAAATCATAACTCTATGTAATCACGTTATTGAAATAAGAATGTTGGACAATTCTAAATCAAACGTATAACGAAATACTATTTAAAATTCGTATTAAGATTCTTAATGTTTTGTTAAAATATCGATACAAGTATAAAGTGTCAGATGTCAATTTTGTACCTTCATATTATGGTACTATTTTATTATGTTTTATATATTGAAAAAGAGGTAGAATTTTTTAGTACATAAACATTTCTAGAAATTGTGTAATTGAACTTCATTCATCCTCCGCATGACAGATGATGTAAATTGAACCTGATTATGACTGTGGGTCCCGAAGCTGAGGATCCCCATTATAGTAGGCAGGCTGAGGGTTTGCGTGCGGATCCTTCATGGTGACAATTGTTACTCCTACCAAAACGTGAAAGTGAGTAAAACGCTTAAACATAATCTTTATAACCCATTCAGTAAGTCGATGCATAGAGGCTGGCTGGCACCTGCCTTCGCAAAAGGCCACTTTAATGGTTCAATACCGTAAACGCCCGTAAAAAGTTATCCATCGTTGGCACTTGATCGCAATACCGAACAGTGGCTTTTAAATGAGGGGGTGTCAAGAATTTCGGCACACTCACCAAACTTTTGATTCCCCCTACGATAATGAGCAAGAAGCAAACGCGATCATACGTTTGTAGAAATGTCCGAGGTTGTATTTGCTCGACTCCAGTACAGGTATACCCTCATTCAGCGTTAGTTTCTGCTGAAAAACGTGATCACCTTGCCACTGTTTGTAAATCAGATAAAAGTAGAGTTCAATGAAAAATGGAAGTCCAATTTATTCGGAGACGGAGATCGGTTCATAGGTAACAATTTGTGCTTCACTTTAGATGCAAGCTCTACCCACAAGATGGTGAGTATCACTTTAGTTCGATGCAGTCATCTAAGCGTTCAAGTAGATGCTAGGAGCCGTTTTGGAACTGTAACAATTTAGTTCTAGTTAAAGATTCACGACCTATACCCCTACTCGCTATAGTATGTTTAAATGCTAGGCCGACCTAACCAAATTAGTCATCATGGTATTAGAACTAAACCACAAACTTTATAAAAACCACTATAAAATTTTTAGCTGGAGAGAAGAAATAGCGGGTCCATCGTTGCATATGTAATAAGAGAGGGTCCTAATACGTGACGTCTTACTTCATGCCTGTAGGACTCAACCTTTAGGTACTCTAGCTAGTATTCGAACATGTCAAGCAAATTTTTAATTGTAGGATACAAATCAAGTATCGCGGGGACTAGTGGGACCGCACTTCCCACCACGGGCATGACCAGCACCCACGCCGATCTCTGTTGCGACGCACGCGGGAATCTAACTGTAGGACTATATCCGTTACATGACCTGCGAGTCTCGTGGGCGTTTCGTTCAATCTGAAACAATCGGCCATATTGTGCCCGCACTGAGAAACGACCGTGGTTGGGGGAAAGAGTTGCCGGTCCTAATGGCGGAGCTTTCAGTCCGTCGACTGAGAGCTAAGACTATCTCGGTCACTCCTCCTGCCGTGGGTAAGGGCCTCGTTGCGTAACACACGATCCATGGCTGGCGGAAGCCGACATTGGTACGGGACCGACCAGCATCTGGTTAGTCGACGTGTGGGTATACCGAGAAGGTGGGGGCATGATCGCTAGCCCAACCGGGGGGGACGTCGAACGTCGCTTGCGGGGAGGTGACACCAGGTATCGCTTCACCCGGGCCCGTTCCAATCTACCACACGAACCTCATACACACTTTTAGGTACCTGCGGCTGGCCCTGGACGAGTCAATGCTTTTCACCCGACGCATCATCGGACGGACCCTCAATCTGCCACCGGCGAGCGGGCCTATCCGAGGTACTCAGCACACACATGGGTGTGAGTGGCCTCCAAGGATTCCTGGGAGTGATCGAGTTCCCTAGAGGGACCGGTTCTCGGTGCTAGTGGGGTGGGCATCGCCAGGCTCCCTTGCGACGGCCGGCAACGAGTGGCCGATGAGACACCAGGGTACCAGTATTACATAGCCGCTGGACACAGTCAACGCCTCACCCCACCGCTCACCGGGCTTTATATGCTGATAACGGCTAATCGATCCGGCGACGCCATAGATAGGGTAGGTGTCCGACGTCGTGTTTTGTGGCATGTGGTGAACAACAACCTCCTACTGCTGCCTCAACGGGACCGGAGCCTAAACCGAGGCGCGTGGGCCTAAGTATGCGTCCGGTGCCTACGGGGAGGTTGAAGCCCGACGCCACGTCCCGGAGCAGCGGGGCCGTCCACGTGGGCCGGCGGGCATGAACGCCTCGGGCCGACCGCGGATGCGGTCGCCCGGTGGGCCCCGGCCTCGTGCTCTCCAGATGCGGGGTGCCGCGCGCCGGTGGGAACGGGGGCCGTCGACCCAGCCGCTCCACCTACCGATTCTGGGCCCCCGGGGTTCGCCCTGGCGCCTGTCGGTTCGAGCCCCGCAGCTCGCTGCGAAGCCCCGCCACCACCCCGGGAGGCGCCGAGGGGGCTGCCCCCTCTACTCTCGCGGACGGCAGCGAACTCCGTCCAGCGGCGGCCGCAAGATGGCCCATCCGGGACCGGCGCCGACACTTCTCCCAGTCCGCCGCTCAGGGGAGCGGGCCGCCGGCGGGCCCGCCCGTGCGCGTCGCGTCGGGGCCAGGCACAGCGCTAGCCACCACCGGGACGGGGGACCGGTCCAGGCCGCTCGGGCGGGCGTGGGCGAACCGGGGCCGCCCGGGAGGACCCAGGCTTGAGCCGCCGGTGGGGCCTTCCGGGTGCCCGCGCTCCTGGGCCTGAGGCCATGACCCCTCCGGCTGGCGCATGGGGAGCCGCTGGGCTCCGGGGGGACCGCCGGTCGGGGCGCCACCCGCCCTCCTTGAGCGGTCCGGCCGTTGCCGCGCCCCCCGGCCCCACGCGCAGTACCGGGGGAGTATCCGCCGGGACGTAGCCGCGGCGTCCGCGCGCCCGGGGCCGGTCCCAGTTCGGGGGGGGGGCGCCCGAGGCGGTTCTCCCCGCTACCGTAGGGGGGCCCGCGCGCCCGACATCCGGGCCACGGGCCGTGGACCAGCCACCCGGGGTCGGCCGTGCGAGTCCCCGCGAGTCCGTGGCGGAGCTTGAGTGTCATGGCCTCCCCATCGGGCGAGTGCCCGATCCGCTGGGTGCCCGGCGTGGTTGGCGCGGGTACCCGAGGCCCGGAGAGGCGCGCCGGTGTCGGCCGTGGACGCCGGCCGCGTGCGG     
D       TAATAGAACAATAATATTAAATACTTAAAATTGAAGCTTTATCTCTATGACTTATTTTTAACCATTATATGTAGCCTTGTATATATATTTTGTAATTTAAATAAAAGCTTAAAACTATATTTCGGAAGAATTAGTGTTGATCAAATGTTATCATTTTAACAAAACTATTATTTCGAATAATCGTTAGCATTATTTTCAGTATTGGAATGTACCTCTAAAGTTTAAATAAAAATATATTCTCCTATCAATAAAATCTATTTTAATTATCTTTGTAAAGTTACTTAAACTTATATATAAATCATAATTTTTTATTAGTTAATTCTAACAAGAATCTGTAATCCATTCAATAAGATTTTTACTAGCTATTCTTTAATAAAAACAAAAATGCATTATTATTTATAATATAACAATAATGATTGAGAATTTCAGTTTATTACAAGTTAATATAAATTTATATAATTAAATTGGATTTTTGAATCTTAAGAACCTAATTGGACGAAGTCTAAAGTTATACATAGTGTTGTTCAATTAAGTTCAAATTCAACTTGTATGATAATTATTTATTCGATATAAACATTTCTAAATTTTATTCATTAATTATATGTACTGGAAAATTATATGAAAATATCTGAGCGAATTCTTTTTGAATTAATTTTTTTTATACTATTTATTTTCTATTATTCTTCAATTGTAATATTTCTACATCTATAAAAGTATAGATCAGAATATAATTTATTTTATTTAAGATGATTAATATCATAAATATATGTATTCACGTTATTAAAGTAAGAATGTTGGACTATTTATAATTAAATGTATTTTCAAATGCTAGTAATCATTTTTATGAAGATTATTAATGTTTTTTTAAAATATCGATATATGTATAAAGTGATAGATGTTAGATTTGTACCCTCATATTATGGTACGAATTTATTATGTTTCATTTATTGATAAAGAGCTAGAATTATTTTGTACATAAACATTGCTAGAAGTTCAGTAATTGAGATACATGCATCCTCCGCAAGACTGATGATGTTGAATGAACCTGATTATAACAGTGGGTCTCGAAGCTGAGGGTCCCCATTATAGTAGCCAGGCTGAGGGTTTTCGTGCGGGTCCTTCATGGTAACTAATTATACGACTGCCAACATGTAAGAGTGGAAAAAACGCTCATAAATTATATTTACAACCCATTCAGTGAGGCGATGCACAGAGTTTGGCTGGTTCCTTCCTTCTCAAGATGCCACTTTAACGATTCAAAACCGTAATCGCCCGTCAAAAGCGATCCATCGATGGCACTTGATCGTAATACCGAAGAGTGACTTTTAGATGAGGGGGTGTCAACAATTTCGACATACTAACCAAACTTTTGATTCCCCCAGCGATAAGGTCCAAGAAGCAGACGCGATCTCTCGTTTGTAGAGATGTTCGGTGTGGTATTTTCTCTACTCCAGTACCGGTATACCCTCTTTCAGACTTTGTTTCCGGTGAAAAACGTGAGCACATTGACACTTTTTGTTAAGCAGATAAAAGTAGAGTTTAATGAAAAATGGAAGTCCAATTTATTCAGAGACGGAGATCGGTTCATAAGTCTCAATCTGTGCTACCCTTTAGATGCAAGCTCTACCCACAAGATGGTGAGTATCTCCTTAGTTCGATGAAGTCATCTAAGGGTTCAAGTTGATACTAAGAGCCGTTATGGAACTCTAACAATATAGTTCTAGTTAAAGACTCACGACCTATACCTGTATTCACTATAGTATGTTTAGATGCTAGGCCGACATAACCAAATTAATCAGCATGCTAACAGTACAAATCCTCAAACTATATGAAAACCGGTATACGATGCTAAGCTGGAGAGTAAAAACAGCCAGTAGACGGTTGGATATGTCATCCGCGAGTGTCCAAATGCGTGCAGTTAAATTTAAGGACTGCAGTAAACACCTTTTGGGTACTCTCCCTGGTATTCGAACAGATCAAGCAAATTTTTATTTTTAGAACACAAACCGAGAATCGCGGGGACGTGTGCTACCTCACCTCCCACCAGGGGCCTGACGAGCACCCTCCGCTACCACTGTCGCCACGAACGCGGGAATCTAAGTGCAAGACAATACTCGATACACCAGCATCGAGTCTCGTTTGCGATTGATTAACTCTTAAACAATCGGCCATATTGTGCCCGCACTGCGATATGACTGTGGTTGGGGCAACAAGTCGCCGCTCCACCTGGCGAAGATTTCCGTCCATCGGCCGAGAGCTAGGACTCTCTCCGATAGTCCGCGTGCCGTTGGTAAGGGGGTCGTTGCCTAACACTAGACCCATGGCGCGAGCAAGCCGACATTAGTAGGGGACCGACCAGCAACTGCTTAGGAGACGTGTGGCTATAGCGGGAAGCTGGAGGCACGAGCTCCAGCCCAATCAGGGAGGACGTTCAACGTCGCCTGCGGGGAGGTGATATCAGAATTCGCTGCACCTGAGCCCATTCCTATGTGCCGCACGCGCCGCATACAAACTTTTGGGTACCGGCGGGTAGCCGTGCACGACTCAAGGCTGTTCACCCGACGCCTCATCAGACAGACCCTCAATCTGTAATCGAAGAGAGGACCTATCCGAGGTACTCAGCACGCGCAGGGGTCTGAGTGGGCTCCAACGACTAGTGGGAGTGCTCGGGTCTCCTAGAGCGACCGGTTCTGGCCGCGAGTGGGGTGGGCATGGCCCGGCTCCCTTGCGACGGCCGGCATCGAGGGGACGATGATTCACCAACGTACCAGTATTACCTAGCCGCTGGACACAGTCAGGTCCTCACCCGACGGCTCACCGAGCTTTATATCCTGATAAGTGCTGAGCGATCCTTCGACGCCATAGATAGGTTAGGTGTCCAACGTCCTGTGTCGTGGAATGTGCAGCACTACAACCTCCTACTGCTCCCTCAATTAGACCGGAGCCTAAACCGAGGCGCGTCGTCCCAAGTATGCGTCCGGTGCCTACGGGCAGGTGAGTGCCCGCCGCCACGTCCCGGCCGCACCGGGCCGTTCACGTGTGCCGGTGCCCCTGAAGCGCTCGGGCCGCCCGCGAATGCGGTCGGCGGGTGGGGCCCTGCCTAGTGCGCTCCAGATGCGGCCTCCCGCGCGCCGCTCGGAACGGGGGCCGTCGACCCGGACGCTCCACCTACCGGTTCCGGCCCCCCGGGCTTCGGCGGAGCGCCTGTCGGTTCGAGCGGCGCAGCTCGCTGCCAAGCCCCGCCAGCGCCGCGCGACGCGCGCAGGGGGTTGCCCCATGTACTCTTCTGGACGGCAGAGAAGTCCGGCCAACGCTGCCCGCAACACGGCCCGTCGGTGACCGGCGCCGACAGCCCTCCCAGTCGGCCGTTCAGGCGAGCCGGCCGCGGGCGGGCCCCCCCCTGCGCGCCGCGTCGGGGCCCGGCACACCGCTGGCCAGCCCCGGGCCGGGGGACGGGGCCCGGGCCCTCGGCCTGGCCTGGGAGGACCGGCGGCGCCCGGGCGGACGCCGGCTTGCACCGCCGGTGGCGCCTTCCGGGTGGCGGCCGACCGGGGGCCGAGGCCATGCGCCCTCCGGCTGGTGCATGTCGAGGCGCTGGGCTCCGGGGGCCCCGGCGGTTGCGGCGCCACCCGAACGCCTGGAGCGGTCCTGCGGTGGCCGAGGCCCCCGGCCGCACGCGCAGTAGCGGGGGCGTATCCGCCGGGAGGTAGCCGCGTCGTGCGCGGGCGCCGTGACGCACCCTGTTCGCGGGCAGGGCACCCGTGGGGGTTCTCCCCCCCACGTTAGGGCGGCCCGCGCGCCCTCCATCGGGGCTACGGGCCGCGGACCTGCCACCGGGGGTCGGCAGTGCGCAGCCCGAGCACTCCGTGGCGGGGCTTCAGTGTCGTGCCCGTCCCGTAGGGCGAGCCCCCGAGCCGCTGGGTGCCCGGCCGGGGTGGCGAGGGTACCCGAGGCCCGGGGAGGCGCGCCGGTCGCGGGCGTGGGCGCCGCCCACGTGCGG     
C       TACTATAACAATAATATTTTATTTTTATTATTGAAGCATTATTTCTTTGACTTAAACTTAACGATTTTATGTTGCCTTGTAAGATTATTTTATAATAAAAATAAAAGCTTTAATTTATATTTTGCAAGTATTAATGTAGATCAAATGTCTTCATTTTAACAAAACGATTATTTCGGTGAATCGTAAAAATTTTTTTTAGGATTGGAATGTATCTCCAAAGTTTAAATCAAAAAAATTTATCCTTCCGATAAAATCATTTTTTATTTTATTTGTAAAGTCACGTCAACATTTATTTTAAAGATAATTTTTTATTAATTAATTCTTACATGAATCTGTAATCCATTCAATAAGATATTTACTAGCTATTTATTAATAAAAAATACAATTCACTATTGTTTATAAAATAACAATAATAATTGAGAATTTCAATATATTAAATTTTAATATAAATTTATATACTTATATTGAATTTTTCAATTTAAAGCATCTAATTGGACGAAGTTTAAAGTTAAACAATGTGTTGATCAGTTAAATGAAAATTTAACATGTTTGATAATTATTTATGCGGTTTAAACATTTCTAAATTTTATTCATTAATTACAAGTACTGGACAGTCATATTAAAAACTCTGAGCGAATTCTATTTAAATTAATTTATTTTATCCTAGTTTTTTTTTATAAATCTTCAATTGTAATATTTCTACATCCATAAAAGTATAGTTCAGAATATAATTTATTTTATTTAAGAAGAATAACATCATAAATATATGTATGCACGTTATTAAACTAAGAATGTTGGACGATTTATAATAAAATGTATAATAAAATTCTCTTAAAAATTTTTAAGTAGATTATTGAAATTTTATTAAAATATCGAAATATGTATAAAGTGATAGATTCTATGTTTGTACCTTCATATTATGGTACGAATTTATTATGTTTAATCTAGTGAAAAAGATCTAGTATTCTTTTGTACATACATATTGCTAGAAATTCAGGTATTGAAATGCGTGCATCCTCCGCAAGACTGCTGATGTTCATTGAACCTGATTATGACTGTGGGAGTCGAAGCTTAGATTCCCCATTATAGTAGGGAGCCCGAGGGTTTCCGTGCTGATACTTCTTGGTTACAATTTGTACTATTACCAAAATTTAAAAGTGAAAAAAACGCTCAAAGATGATATTTACTACCCATTCAGTGAGGTGATGCGCAGAGTTTGGCTAGTACCTGCCGTCTCATAACGCCACTTTAATGTTTCAATACCGTTAGTGCCCGTTATATGCCATCCATTGTTGGCACTTGATCCCAATACCGAAGAGTGACTTTTAGATGAGGGGGTGTCAAGAATTTCGACACACTCACCAAACTTTTGATTCCCCCGGCGATATATACCAAGAAGGTAACGCTATCTCTCGTTTGTAGAGATGTCCGAGGTAGTTTTTTCTCTACTCCATTACTGGTATACCCTCTTTCAGATTTTGTTTCAGCTGAAAAACGTGATCACCTTGACACTGTTTGTTAAACGGTTAACAGCAGAGTTCAATGAATTATGGAAGTCCAATTTATTCGGAGACGGAGATCTGTTCATACGTCTCTATCTGTGATCCAATTCAGATGCAAACTCTACCCACCAGATGGTGAGTATCTTCTTAGTACGATGAATTCATCAGAGGGTTCAAGTTGATTCGAAGAGCCGTTTTGGAACTCTAACAATATAGTTCTATATAAAGATTCTCGACCTATACACATTCTCCCAATAGTATGTTTAGATGCTAGGCCGACTTAACCAAATAACTTAGCATGATACCAGAACTAGTCCTCAAAGTATATAAAAACCGCTATACAATACTAAGGTGGAGAGAACAAACAGCCTGTCGATAGTTGGATATGTCATCTGCGAGCGTCCTAATGCGTGAAGTCGTATTTCATGCCTGTAGTACTCCACATTTTGGTAGTCTAGCTAGTATTAAAACAAGTCAAGCAAAGTTTGATTTTAAGGATACAAGACGAGAATCGCGGGGACTTGTGGGACCGCACCTCACAACACGGGACTGACGAGCACCCACCACCACCAATGTCGCCACGCCCGCGGGAATCTATCTGTAAGACAACAGCCGCTACACGATCCCTGAGTCTCGTCGGCATTGGCTTGAATCTGAAACAATCGGCCATATTGTGCCCGCACTGAGACATGCCCGTGGTTGGGGGAACGAGATGCCGCTCCAGCTGGCGTAGTTTTCCGTCCATCGGCCGGAAGCTAGGACTCTCTCGGGCAGTCCGCGTGCCGTGGGTAAGGAGGTCGTTGCCTAACACGCAATCCATGGCGGGAAGAAGTCGATATTAGTAGGGGACCGACCAGGAGCTGGTTAGGCCACGGGTGGGTATACCGAGAAGGTGGGGGAATGAGCTGGAGCCGAATCGGGGTGGACGTCGAGCGTCGCGTGCGGGGAGGTGAGCCCACATTTCGCCGCACCCGAGCCCATTCCGATCTGCACCACGAGGCGCATACACAATTTTGTGTACCAGCGGGTAGCCCTGGATGAGTCAATGCTTCTCACCCGACGCAGTATCAGACGGTTCCTGAATCTACAACCGAGGAGCTGGCCCATCCGAGGTACTCAGCACGCACATGGGTCTGAGTGGGCTCCGAGGACTTCTGGGATTGTTCAGGTTTCCTAGAGCCACCGGTCCTAGGGGCGAGTGGTGTGGGCATGGCCGGGCTCCCTTGCGAGGGCCGGCAACGAGAAGAGGATGATACACCAAGGTACCAGTGTTCCCTAGCCGCTGGACACAGGAAGGTCCTCACCCGACCGCTCAGCGGTCTTTATATCCTGATAAGTGGTGATGGATCCTTCAACCCCATGGATAGGTTGGGTGTCCCACGTCATGTGTCGTGGCATGTGTAGCACTACATACTCCTACCGCTACCTCAACTGGACGGGAGCCTAGACCGATGCGGGGCGGCCCAAGTATGCTACCGGAGCATAGGGGCAGGTTCATGGGCGCCGCCACGTCCCGAACCCGCCGGCCGGCCCAGGTGGGCCGGTGTCCCTGAAGGCGCCGGGCCCCCCGCGGATGCGGTCGCCGGGTGGGCCCGGGCCCCGTGGGCTCCAGATGCGGCCCCCCGCGCGCGGGTGGCAACCCGGTCCGTCGACCGAGCCTCTCCACCTACCGGCTCCGGCCCCCCGGGCTTCGCCGCAGCGCCTGTGGGTTCGAGCCGCGCAGCGCGCTGCCAGGCCCCGCCAGGCCGCCTGGATGCGCCCAGGGGGTTGCCCCATGTACTCTGCGGGATGGCAGCGAAGTCCGGACAACGCCGGTGGCAATACGCCCCATCGGTGACCGGCGCCGACCCCTCTGCCAGTCGCCCGCTCAGGCGAGCCGGCCGCCGGCGGGCCCCTCACTGCGCGGCGCGTCAGGGCCCGGCACACCGCTGGCCACCTCCGGGCCGCGGGACAGGTGCGGGCCTCTCAGGCGGGCCTGGGCGCACCGGCGCCGCACGGCAGGACGCCGGCTTCGACCGCCGGTGGCGCCTTCCGGGTGGCGGGGTACCGGGGGCCGAGCCCATGCGCCGTCCGGCTGGTGCATGAGGATGCGCTGGGTTCCGGGGGGGCCGGCGGTTGCGGCGGCACCCGCACCCCTCGGGCGGTCCTGCGGTCGCCGCGGCCCCCGGGGGCACGGGCAGTACCCGGGGAGTATCCGCCGGAAGGTAGCCCCGCCGGGCGCGCGCCCGGTCTCGCACCCTGTTCGCGGGGGGGGGGCCCGGGGGGGTTCTCACGACCACCCTCGGGGGGCCCGCGCGCCCTCCATCCGGGCCACGGGCCGCACACCTGCCAGCCGGGGTCCGCACGGCGCAGCCCGAGCAGTCCGTGGCGGGGCGTCAGTGTCCTCACCCGCCCGTCGGGCGAGCCCCCGAGCCGCTGGGTGCCGGGCTGGGGTGCCGCGAGTACCCGAGGCCCGGGGAGGCGCGCCGGTCGCGGCCGTGGTCCCCGCCCCGGTCCGG     
B       TACTAGAACAATAGTATTTTATTCTTATTACTGAAGCATTATAACTTTGACTTATGTTTAACAAGTTTATGTGGCCTTGTAAAAATATTTTATAAGTTCAAGAAAAGCTTTTAAATATATATTGAAAGGTTTAATGTTAATCAAATGTAAATATTGTAACAAAACTATTATCCCTGTGAATCGTAAATAAATTTATTAGAATTGGAAAGTAACTCTAAAGTTTAAAGAAATATAAAATCTCCTTCCAATAAAATCAATTTTTATTATATTTGTAAATTTAAGTTAACTTATATATCGATCTTGTACGTATCTTAAGTATTTCTAACATGAATCTGAAATCCAGTCAATAAGATATTTACTAGCTAGTATTTAATAAATAATAAAATTCACCATTGATTATAAAATAACAATCATGATTGAGAACTTCAATATATTAAATTTTAACATAAATTTATATACTTAAATTGAATTTTAAAATATTAAGCAGTTAATTGTATGAAGTATAAAGTTATAAAAAGTGTTGATCATTTAAATTAAAATTTAACCTATTTGAAACATATTTTTTCGGAATAAACATTTTTTAATATCATTCATTAATTTCATGTACTGGACAATTATATGAAGAACTCTGAGCGATTTCTAATTATATTAATTTTTTTTGTCCTAGATTTTTTTTATTTATCTTCAATTGTAATATTTCTACATCCATTAACGTATAGATCCGAATATATTTTATTTTATATAAGAAGATTATGATCATAAATATGTGTAAGCACGTTATTTAACTAAGAATGTTAGATCATTTAAAATAAAATGTATAATGAAATACTATTTAACATTTTTAAAAAGATTATAAAAGTTTTGTTAAACTAACGATATATGTATCTAGTGATAGTTTTTAAATTTGTCCCTTCTTATAATGGTACGAATTTATTATGTTTAATCTAGTGAAAAAGAAAAAGAATTGTTTTGTACATAAACATTGCCAAAAGTTCAGAAAATGAGATTCCTGCATCCTCCGCAAGACTGCTGATGTTTAATGGACCTGTTTATGACTGTGGGGCTCCTTGCTTAGAGACCCCTTTATAGTAGTGAGGCTGAGGGTTTCCCTGCGGTTCCTTCATGGTTATGATTAATTCTACTACCAATAGGTAATATTGAGAAAAACGCTTAAAGATGATTTTAACATCCCATTCAGTGAGGTGATGCACAGAGTTTGGCTAGTCCCTGCCTTCTCATCACTCCACTTTTATGTTTCAATAACGTATACGCCCGTTAGAAGTCATCCATGGTTGGCACTTGATCGCAATACTGAAGAGTGGCTTTTATCTGCGGGGGTGTCAAGAATTGCGACACACTCACCAAACTATTGATTACCCCGTGGATAAATATCAATACGCAGACGCGATCTCACGTTTGTAGACATGTCCGACGTTGTATTTTGTCTACTCTATTACTGGTATACCCTCTTTCAGCCTTTCTTTCAGCTGAAAAACGTGAACGCCTTGACGCAGTTTGTGAATCAGACAAGGGCAGAGTTCAATGAAAACGGGATGTCCAATCTATTAGTAGACGGAGATCTGTTCTTGAGTCCAAATCTGTGCTGCTCTACTGATGCCATCTCTAGCCACCAGATGGTGACTATCTTGTCAGTTCGATGTATTCATCTGAGGGTTCAAGTTGACGCTAAGAGTGATTTTGGAACTCTAACAATATAGGAGTATTTAAAGAGTGTCGACCTATACCCATTCTCGCAATAGTATGTTTAGATGTTAGGCCGATGTAACCAAATTAGGTATCATGTTGTCGGAACTAAACCTTAAACTAGATAAAAACCGCTATTCCACACTTCGGTGGAGAGCACAAATAGCCTGGCGATAGTTGGATATGTCATCTGCGAGTGTCCAAATGCGTGAAGTCATAGTTTAGGCCTGTAGTAATCCAGATTTGGGTTCTCTAGCTAGTTTTAGAACAAACCAAGCATATTTTGATTTTAAGAATACAAGATGAGAATCGCGGGGACTTCTGGTACCGGACCTCACAACACGGGCCTAACGAGCACCCCCCACGACCAATGTCGCCACGCTCTCGGGTATCTCAGTGAAAGACAATACCCGGTACGCGACCCCCGAGTTTCGTGTGCCGTTCATTGAATCACAAACAATCGGCCATATTGTGCCGGCTCTGAGAAATGACCGTGGTTGGAGGAGCGAGAGGGCGGTCCACCTGGCGCAGATTTCCGTCGATCGGCCGAGAGCTATGCCTGTCTCGGCCACTCCCCGTGCCGTAGGTAAGAAGGTCATTACCTAACACCCGACCCAGGGGGCGGAGAAGCCGATATTAGTAGTGGACCGACCAATAGCTGTGTACCTCACCGGTGGTTATACCGAGGAGCTGGGGGCATGATGTGGAGCACAATCGGGGCGGACCTCGAGCGTCGCATGCCGGGAGGTGACCCCAGATTTCGCTGCACCCGAGCCCATGCCAATCTGCCCCACGGGGCGCATACACAATTTTGAGTACCACCGGGTAGCCCTGTACGACTCAATGCTCGTCACCCGACGCATTATCAGACGTTTTCTGAATCTGCAACCGCGGAGTTCTGCTATCCGAGGTACTCAACACGCACATGGTGCTGAGTGGACTCCAAGGACTTCTGCGACTGCTCGGGTTCCCTCGAGGCACCGGTCCTAGCGGGGAGTGGCGTCGGCATCGCCTCGCTCCGTTGCGACGGCGGGCAACGAGGAGACGCTGAGACGCTAAGCTACCAGTATTACCTAGCCGCTGGACAGAGTCAGGTCTTCACCCGACTGCTCACCGGGCTTTATTTTCTCATAAGTGCTAATCGATCCGTCAACGCCATCGATCGGTTAGGGGTCCTACGTTATTTTTCGTGGCATGTGTAGGACTACATACTCCTACCGCTACCTCAACTGGGCCGGAGCCTAGACCGATGCGCGTCGTCCCAAGTATGCGTCCGGAGCCTAATCGCAGGTGGATCGCCGCCGCCACGTCCCGGACCAGCCGGGCGCTCCACGTGGGCCGGTGCGCGTGCAGCCCCCGGGCCGCCTGCGGAGGCGGTCTCCGGGTGGGCCCCCGCCGCGCGGCCTCCAGATGCGGCCCCCCGCGCGCGGGCCGGAACGGGGGCCGTCGACCTAGGCGCTCCACCTACCGGTTCCGCCCCCGCGGGGTTCGGCCCCGGGCCTGTCGGTCCGAGCCCCGCAGCGCGCTGCCAGGCCCCGCCAGGGCACCGGGAGGCGCCCTGCCGGTTGCCCCATCTACTCTGCTGGACCGCAGCGTAGTCCGGACAACGCCGGCCGCACGACGTGCCATCGGGCACCGGCCCCGACAGGTCTCCCAGTCCCCCGCTCACGCGAGCCGGCCGCTGGCGGGCACGCCCCTGCGCGGGGCGTCTGGGCCGCGCACCGCCCTGGCCACCTCCGGGCCGCGGGGCAGGTGCGGGCCGCCCGGGCGGGCCTGGGAGGACCGGCGTCGCCCGGCCGGACGGCGGCTTGCGCCGCCGGTGGCGCCGTCCGGGTCGCGGCGTACCCGGGGCGGAGGCCATACGCCTTCCGGCTGGTGCATGCGGAGCCGCTGGGCTCCGGGGCGGCCGGCGGTATCGGCACCACCCGCACACCTCGCGCGATCCTGCGGTTGCCGCGGCCCCCGGGCCCACGGGCAGGACCGGGGGAGTATCCGCCGGGATGGCGCCCCGCCGTGCGCGAGCCCGGTGACGGACCCTGTTCGCGGGGGGGGGGCCCGGGGGGGTGCTCCCGAGCACCGTTGGGAGGCCCGCCCGCCCACCGTCCGGGCCACGGGCCGCGGAGCCGCCCCCAGGCGTCGGCCGGGCGCGGCCCCAGCACTCCCTGGCGGGGCGTTAGTGTCGTTACCCCGCCGTCGGGAGACTCCCAGAGGGGCTGGGTCCCGAGCCGGGGTGCCGCGGGCACCCGAGGCCCGGGAAGGCGCGCCGGTGGCGGCAGTGGTCGCCGTCCCGGGCCCG     
A       TACAAGAACATTAATATTTTATTCTTTTTACTGAAGCATTATATCTTTGACTTATATTTAACAATTTGATGTAGCCGTGTAAGAATAATTTATAAAATCAAAAAAAGCTTTTATATATATTTCGCAAGATTTAATGTAGATCAAATGTAATCATTTTATAGTATCTATTCTTTCGGCGAATCGTTAATAAGTTTTTTAGAATTGGAAAGTAACTCTAAAGTTTAAATAAATATAAATTCTCCTTCCGATAACATCAATTTTAATTATAATTGTAATTTCACGTTAACTCGTATAAATATCCTATTTTTATCTTAAGTATTTCTTACATGAATCTGCAATCCATTCAATAAGTTATTTGCTAGCTAGTTTTTAATAAATAATAAAATTCAGCATTGGTTATAAAATAACAATAAAATTTGAGAATTTCAATATATTAAATTTTTTAATATAATTAAATACTTAAATTGTATTTTAAAATTTTAAGCAGTTAATTGGACGAAGTTTAAAGTTATACAAAGTGTTGATCATTTAATTTTAAATTTAACAAGTTTGAAAATTATTTATTCGGTATAAAAATTTTTCAAGGTCATTCATTATTTTCATCTACTGGATAATTATAATAAGAATGCTGGGCGAATTCTATTTTTATTAATTTTTATTGTCCTAGATTTTTTTCAATAATCTTCAATTGTAATAGTTCTACATCCATTAAAGTATAGATCAGAAAATACTTTATTTTACGTAAGAAGCGTAAATTCATAAATAAATGTATGCACGTAATTTAACTAAGAATGTTAGACCATTTAAAATAAAATGTAATATGAAATTCTATTAAAAATTTTTAAATAGATTATAAGAGTTTTGTTAAAATAACGAAATATGTATTAATTTATAGTTTTTAGAATTGTTCCTTCTTATTATGGTACGAATTTATTATGTTTAATCTAGTGAAAAAGTACTAGAATTCTTTTGTACATAAAAATTGCTGTAAGTTCATCAATTGATATTCGTGCATCCTCCGCAAGACTGCTGATTTTTATTGGACCTGATTATGACAGTGGAACTCGATGCTGAGAGTCCCAATTAAAGTAGTGAGGCTGAGGGTTGCCGTGCGGATCCATCATGGTTAGGATTAATACAACTACCACTAGGGAAAAGTGAGTAAAACGCTCAAAGATGATATTAACTACCCATTCAGTGAGGTTATGCACGGAGTATGGCTAGTCCCTGCCTTATCATAACGCCACTTTTATGTTTCAATACCGTAGGCGCCCGTTAAAGGCTATCCATAGTTGGCACTTGATCGCAATACCGAATAGTGTCTTTTAGATGCGGGGGGGTCAAGAATTTCGACACACTCACCAAACTTTTGATTACCCCGTCGATAATAATCAAGACGGAGACGCGATCTAGCGTTTGAAGAGATGTTCGCGGTTGTATTTTCTCTACTAGATTACTGGTATACCCTCTTTCAGCCGTTTTTTCAGCTGAAAAACGTGAACACCATGCCGCTGATTGTTAATCCGATAAATGCAGAGTTCAATAAAATAGGGATGACCAATTTATTAGAAGACGGAGATCTGTACATTAGTCTTACTCTGTGCTCCACTTAAGATGCAAGCTCTACCCACCAGATGGTGAGTATCGTCTTAGTTCGATGAATTCATCTAAGGGTTCAAGTTGACTCAAAGAGAAGTTTTGGAACACTAACAATATAGGAGTATTTAAAGAGTGACGACCTATACCCATTCTCACAATAGTTTGTTTAGATGCTAGGCCGATTTAACCAAATTAGGTAGCATGGTGTCAGAATTAATCCTCAAACTACATAAGAACCGCTATAGTACTCTAAGGTTGAGACCACAAAGAGCCTGTCGATAGTTGGATATGCCATCAGCGAGTGTCCAAATGCGTGAAGTCTTATTTTAGGCCTGTAGTATACAACTTTTCGGTTCTCTAGCTCGTAATAGAACATTTCAAGCATATTTTGATTTCAAGGATACAAGATGAGAATCGCGTGGAATTGTGACACCGGACCTCAAAGCACGGGCCTGACGAGCACCCCCCGCCACCAATGTCGCCACGCGCTCGGGCATCTCATTGTAAGACAATACCCGATACACGACCACAGAGTATCGTCCGCATTTCTTTTAATCTGAAAAAATCGGCCATATTGTGCCTGCATTGGGACACGACCGTGGTTGGGGGAGCGAGAGGGCGTTCCGCATGGCGCAGATTTCCGTCCATCGGCCGGGAGCTAGGACTCTCTCGGGCCGTCCTCGTGCCGTGGGTAAGAAGGTCGTTGCCTAACACCAGATCCATGGGGCGGGGAAGCCGACATTAGTAGCGGACCGACCAGTAGCTGTTTAACCCACCGGTGGGTATACCGAGAAGGTGGGGGCATGAGCTGGAGCTCAATCGGGGCGGACGTCGAGCGTCGCCTGCGGGGAGGCGACTCCAAATATCGCTGCACCAGCGCCCATTCCCATTTGCCGCACGAGTCGCATACACAATTTTATGTAGCACCGGGTAGCCGTGGACGACTCAATGCTCGTCACCCGACGCTTTATCGGACGGTTTCTCAATCTGCAACCGGCGAGCTATCCTATCCGAGGTATTCACCACGCACATGGTTCTGATTGGGCTCCAACGACTTCTGGGACTGCTCGCGTTCCCTAGATCCACCGGTCCTGGAGGGTAGTGGGTTCGGCTTGGCCTGGCTCTGTTGTTACGGCCGGCAACGAGGAGACGATGATACACCAAGCTACCAGTAGTACCTAGCCGCTGGACAGAGTGAGGTCATCACCCGACCGCTCAACGGGCTTTATATCCTCATAAGTGCTGATCGATCCGTCAACGCCAGCGATAGGTTAGGTGTCCCACGCCATGTGTCGTGGAAGGGGTAGAACTACATGCTCCTACCGCTACCTCAACGGGGCCGGTGCCTAGACCGATGCGCGTCGGCCTAAACATCCGTCCGGCGTGTAAGGGCAGGTTAATCGCCGCCGCCGCGTCCCGGACCCGCCGGCCGGTCCACGTGGGACGGTCCCCTTGAAGACCTCGGGCCGCCCGCGGAGGCGGTCGCCGGGTGGGCCCACGCCGCGTGGGCTCCAGATGCGGCCCCCCGCGCGCGGGTCGGAACGGGGGCCGTCGACCCAGCCGCTCCACCTACCGGGTGCGCCCCCGCGCGCTTCGGCGCGGAGCCTGTCGGTGCGAGCCCCGCAGCGCGCTGCAAAGCCCCGCCAGCGCACCGGGACGCGCCCAGCGGGTTGACCCGTCTACTCTGCTGGACGGCAGGGCAGCCCGGACAGCGTCGGCCGCACGACGCCCCATCGGGCACCGGCGCGGACACGTCTCCCAGTCGCCCGGTCGGGGGAGCCCGCCGCAGGCGGGCCCCCCCCTGCGCGAGGCGTCGGGGCCGGGCACACCGCTGGCCACCCCCGGGCCGCGGGACGCGTGCGGGCCACTCCGCCGGGCCTGGGAGGACCGGCGGCGCCCGGCCGGACGCCGGCTTGGGCCGCCGGTGGAGCCTTCCGGGTGTCTGCGTACCGGGGCCGGAGGCCATACGCCATCCGGCTGGGGCATGGGGACCCTCTGGGCTCCGGGGGCGCCGGCGGTTTCGGCGCCACCGGCACACCTCGCACGATCCCGCGGTTGCCGAGGCCCCCGGGCCCACGGGCAGGACCGGGGGGGTATCCGCCGGGAGGTCGCCCCGGCGGGCGCGCGCCCGGTCACGGACCCTGTTCGGGGGGCGGGGGCCCGGGGAGGTGCTCCCGACCACCGTTGGGGGGCCCTCCCGCCCTCCACCGGGGCCACGGGCCGCGTACCCGCCACCGGGGGTCGGCACGGCGCGGCCCCGGCAATCCGTGGCGGGGCTTTAGTGTCCTTACCCGCCCGTCGGGCGAGGCCCTGAGCGGCAGGGTGCCGGGCCGGGGTGCCGCGTGTACCCGAGGCCCGGGGAGGCGCGCCGGTGGCGGCCGTGGTCGCCGCCCCTGTCCGG     
