# Supplementary material for: A simple method for data partitioning based on relative evolutionary rates
Source: PeerJ. 2018 Aug 28;6:e5498. doi: 10.7717/peerj.5498 (PMC6118207; doi:10.7717/peerj.5498)
Supplement: Data S1 — The datasets are provided in the PHYLIP format. [file peerj-06-5498-s002.zip › DataS2/AS3-10.phy]

17  4000
out     GATTTATGTTCTTAATATTACTAAATGTTTGCTATCTAACCTCTATTTAAAATGAATTCGTTTTAAAAATGATTTAGATATAAAGTTTTAAAAATTTCCGATAAGAAATAATTCTAATGACAGCATTGTTTGAGTCATAATTTTAATATTAATTTTATTTATATATTTTATAATGTATAATAAAATAAATAACATAAAGTTTATATATTAATCAATTAATTTTTGTATGATTAATTTTATCTTATTGGTTATCAAGACGAAAAAAAGAAAATATTGACTATCTTTATACAATTATACAGAATATTAATAAAAGTGTATAAAGTCAACGTAGTATGACTATTATATTTTTTTTTGTCAGAATTAAAATTGAGAAATGTGTAAGGGGAATTTTTGATTTGCTAATTTATACAAACATATAACAAATCTAGATTTCATAGTTTTATTTTTCTGTAATATTTAGAATTGTAACTAATAAGTTATATAGTGAGTGATAATTACATCTATTTTACATGATAAAGAAATTAATAAATCTAACTCTACTAAAATTTGGATGAGTAATTAACTTATATAAAACGTTGTCATATGTGTTAAATTTTTAATAATATGTTAAAATATTTAATATATTCTTGGCATTAACGTTTTAAAGCTGCTTTCGATTATTGTCAACTAATTAGCTTACTAATGTATCTAAAAGTATAATAAGTATTTTATCAAATATAAAATTCAGATAAAATAAAACTAACTTATATCTTGTTCAAATAAATAATAAATTTTTTATAATTACATTTTCAAGAGTAAAATATACATAAAGTTTAAGTTAAGATATACATTAAGTTCTTTATTTTGCCTTCTTTCATAACTAAACAAATTATTTTTCTTATTACATTTAATATTAAAATGAGATTTTCTTGATAAATATACTCATTGTGTAAGAAGTAATATAATTTTTAAAAATAATATTATATCAGTTAATTATATTAACCTTCAATAAAAAAAATTATTGGGTATTTCGACGATATAATTTCTAGTCGTTAAAGTCATATTGAAAGTTGTGCAGCTTACTTAATATTAGACGTAAATTCTGACGCCCTATTAAACGTCTAGCTGAAGGCCAACTAAATAGACGCGTCAAGATTTGTCATGTAAAGTCATCCATGTCTTTCGAGATATACCTGAAGTGATTAAACGGAAACTAAAGTACGACTTCCTTCTGGTAATTGCCCCATTAAAACGAGATGGCAAACCACGCGTACAGTGGTGAAGAGTTTTATGTCGTAGTCTTTTATTTACTGTTTATAACGCTTTACGAGTACTGGACAACGGGTCTCGACACAACCGCGTAACTTTCATGTATCCTGTGTTATAAATACCCTTTTTAAGAAACGTTGATTAATACACCGCTAAAAAAAGACTTCACGTTAGGCCAGGCACAATAACCATGACATTCTTAGAAACTGTGTTTATAGTTAAGCGGAAGACCATAATAAAACGCATGAAGTAGACAATTTACCAAGTTCATCGTTATATACGAGCGTATTACCGAAAGGCGACCGGACTATAGAATGCCCAACATTGTCTTTGGTCGAAATAATATTTCCCTCCCCTCTTTAGTAGTAGAGTGACTAGTGAAATTGCGTGTGTAGTGACAAGATGAAAATCATCGAGCTCGTACCCTCATGATCGCGATATCATTATCTAAGTACCAGTTATTCTAGTTTGTTGGGACGTGCCGATGCTAAAACCATCCGATGTGCAGTTTTATCTGCGCGCTAAGCCATCCACCAGCCACTCGATTAACCGCGTTCAACGCACAAATTACCGTTGATTCATTAAAATCGGTTAATGTAGAGGGCGAAGCGGGGCCAGAAACTGGTAGCATGGTTCCGGATTTAAGTCTTCTTCCTGCTACAGTCTACTTCAGCAAAACTTTCTTTAAGATTAGTACTTTTGGCAGAGACACATATTTCTCAAAATTGCCATGAGGCTCGTGGCCTCCCCAACGCAGATTTCCCTTTTGCCACTGAACGTGGCGGATGGAAGGCTGCACCCGGAGGGTACTGGCCCGATGTAGGTAGGTACCGGGACGGTGCCTTCCTCTGCAGCCGACGCTGTCGGTAGGACCCAGATAGCATGGCCATCGGCTGGGGACAGGCGGTTCCACCGGTCTTCAGCTAAGATTCTTCTACCGAAAAGACCAGCCATAATGGTAGTGTCGTAGCTGCCAAGGGAAATTCTCTCTTCCTAGTAGCCATTGATAGAGCAGTGAGTCTGCAGCTGTCAACACCGGGAGAACCAGTATTGTGTGCGATCTCTATCATCGTGCTGGTCCCGGCGGGTATCAGGTGGTCGACCGGGAAATTACTGCCACCCAGAAAAAGGGCATCAGCCCACGCCCGGCCTTCCAGACCCGCGACCCGCGGAAACTTTCGATCTAAGTCAGAGCAGCCTTGAGTTAGGGATATGTTCGTTACCGGTTAAGGCGCCGCTGGACATGGACCATACCCCTTGCCGCCGTACGCGTCAGAGGGGTATGTCGTCTACTATCTACCTCAAAGGGGCGCAATGCCAGCAATTCGGTTTAGAGACACCGTACGAACCGACGCATGCCCAGGTAGAGCAAATCCTTCCCCAGTGGAGACGGGGTCCGCCGGTCAACGAGAGGGTTGTCCAAGTCTAGTCGGCGGCCGGTCATAGGGACGGGGTATCGGCCCTGCGTCTCTTTAACATTAAGCGTCGGGCTCTGCGGAGAACGTCCTGCGCGTTGGCGCTCAAAATGGGCGCTTAACGGTTTGAAGCGGGGTACTAAGAGGTGAATCTCAGCTAGTGGGGACCCCTTTGCCAGTGCGCTTGATTGCGCCCCCTACCAGAAGGCCTGATACTCGGATGTTTTTGCTTTAGCAGCTACTCGCGGCACCGAGATCCCCGACGCCCAGCCGTCGGACAGACCCCCCCGCGGCGGTAGGCCGCATGGTGGCCGGCACTCGGATCTCCGCGGCCACCCCGACCTCGCTGCGTCCGGACTGCCCGGGGTCCGGCTGCTAGCGGCGTCATGCCGACGGCTGGCGCGGCCCGGCAGCAGGTTCGGCCCCCGCCTCGGCCCCGACTGCGCCGGGCGACTCCCCGGCCGGGGGGCGCGGTACGCTCGAGCGCGAGGTCGCTCCTGCGAGGGTGCGGCGCCGTGCGCCCGGTCTGGGGCGGCCGGCCTCGCGCGACCGCGGTCGGGCGGAACGGGGCGGAGCGGCCCCGGTGGCGCGTGTGTTGCCGGGCGCAATGCTTGGCTCGCGCGAGACCCGCCCACCCTCCCGCCTGTCGCCGATCGTCCCCGTCAGCCTGCCGAGTACCCGGCCTTGCCGGGCGCGAGGGTCCGCCCGCGCGTCCGAGAGGCCGGCCGACGGGGACGCGGCGGGGCCCCGGCAGCTCCCACGTCGCTGAGGGGCGCCCTTATCCCCCGCCCTCACGATCCCCCTCCAATGGGACCCCCTTCCGGACGGTCGCCGGCCCGAGCGGTGGCCGACGGGGTGCTCCGCGGAGCGGGCGGTCGCCGCGCCCCCGGCCGCCCGCTCCCCCCGTCTGCGCGCGCCGGGGGGCCGCCGGCCTCACGACCTGGCGGGCGCGAGCTTCCCCCCCCACCCGGGCCGGCGGGCCGCCGGGGCGCGCGATAGCCCACCCTGCCTCCCGCACTAATGCTGGTCTCTGTGGCTGGGAGCGGCCGGCGTTGACAGGCCACCCACGCGCCACGTGCGGCGCCGGTACCAGCAGGGGCCCAGCTGATCTCGGCGGGCTGGCACTGGGCTCCGGAGTCCTCTCCGCAGCGTGTCGTGTGCACGGCGTTCGCGTCGCCGGGCCTGCGGTCCTCCGGAGTAGGGCTCCCCGGGTGGCCTCGAGCCCGCCCCGCGACCCCGACGGGCCGGGCACCTTGGGCAACGTGCGGGCCCAGGACGTAGGGCCCGCGGGCGCGGTGCGTACGGCGGGGGGCCCCGTCCCAGTGGGCGCCCCCCCC     
P       GAATTATGTTCTTATTAATACTAAATGTTTGCTATCTAACCTCGTTTTAAACTAAATTCATTTTAAAAATGATATAGATATTAAATGTTCAATATTTGCAAATATAAATAATTCTAAAAACAGTATTGTTTGATTCTAAATTTTTAAATTAAATTAAATTATATATGTTATAATTTATAATAAAATAAAAAACTTAAAATTTATATATTACTCAATTAATTTTTGTATGATTAATTTTTTGTTATTGGTTATCAAGACGAAAAATAAAATATATTGATTATCTTTATAAAAATATACAAATTCATAATAAAAGAGTATAAAGACAACGTAGAATGACTATTATATTATTTTTTGACTGAATAATTTTTGAGAAATGTGTCAAGGGAATTTTTGATTTGCTAATTTTTACAAGCATATAACAAATTTAGATTACATTGTTTTATTTTTCTGTAAAATTTAGAATTGTAACTAATAAGTTATATAGTGAGTGAAAATTACATCTATTTTACATGTTTAAGAAATTAATAAAACTAACTCTATTAAAATGTGGATGAGTAATTAATTTATTTAAAACTTTGACATAAGTGTTAAATTCTTGATAATATGTTAAGATATTCAATATATTCTTGGTCTAAACGTTTTAAAGCTCCTGTCGCATACTGTGACCTAATTTAACTACTAAAGCAATTAAAAGTATAAAAAGTATTTTATCAAATAGAAAATTTAGATATATTAAAACTAACTTATATCTTGTTCAAATTAATAATAAATTTTTTATATTTACTTTTTCAAGAGAAAAATATACATAAAGTTTCAGTTAAGATATACATAAAGTTTTGTATTTTGCAAGCTATCATGACTTAACTAATTATTTATCTTAATACATTTTATATTATAATGAGAATTACTAGATAAATATATTCTATGAGTAAAAAGTTATATAATTTTTAAAAATAATATAATATCAGTTATTTACATTGACCTTCAATAAAATTAAATACTGGATCTTGCGACGATATAATTTATAGTCGTTAAAGTCGTATTGAGAGTTGTGCTGCTTACTTAAGATTAGACGTGAGTACTAACGCCCTATTAAACGCATAACTGAAGGCCAACTAAGCAGTAGCGTCAAGATTTATCATGTACACCCACCCATGTCTTTCGAGATATACGTGTAACTATTAAACGGCAGCTAAAGCACGACTTACCTCTGGTAGTTGCCCCATTAAAACGAGAAGGCGCGCTACACCTACAGTGGTGAAGAGTTTTAAGTCGTAGCCTGTTATTTACTTTTTATAACGCTTTACGAGTACTGGACACCGGGACTTGACACAACCGCGTAAGTTTCATATATTCTATGTTATTAATACCCTTTCTAAGCTGCGCTGATTTATAAGCCGCGAAAAAAAGGCTTAACCTTAGGCTTGGCACAATAACCCTGATACTCTTCGAAACTGTGGTTATAGTTAAGCGGAAGACCATAATAAATCGCATGTAGTAGACAATGTACCAAGTTGATCGATAGATACGAGCTAAATAACGAAAGGCGACCGGACTATAGAATTCCCAACATTGTCTTTGGTGGAAATAATGTGTCCCTACCCGCTTTAGCACTATAGTGACTAGTTAATTTGCGTGTGTAGTGACAAGAGGTAACCCATCGAGCTCGTACCCTTATGACAGCAATATTATGAACTAAGTAAGAGCTATTCTCATTTGTAGGGACGTACCTATCGTAAAACCATACGATGTGCATTTTTATCTTCGCGCTAAGCGATCCACCAGCCACTCGATTGACAGAGATCAACGCACAAATTACCGTTGATTCATTAAAATAGGGTCACGTAGAGGGCCAAGCGGATTCTGAAACTGGTAGCATGGTTCCGGATTTATGTCCTCTTCCTGCTACACTCTACTTTACCAAAACTTCCCCTAAGATTAGTACTTTTGGCTGAGACATATATTTCTAAAAATTTCCATGAGGCTAGTGGCCTCTCGGACGCGGGGTGCCCTTTTGCAGCTGAACGGGCCGGATGGAAGGCCGCTGCCGGAGGTTACTGGTCCCAAGTAGGTAAGGACCTTGACAGCCCCTTCCCCTGCAGCCGACGCTGCAGGTAGGACCCAGATAGCGTGGCCAACGGCCGGGGACAGGCCGTTCCCGCGCTGTTCAGCTAAGATTCTTCTACCGCAAAGACAAGCCATAATGATAGTGTCGTGGGTGCCCAGCGAAACTCTCTCTTTCTAGTAGCCATTCATAGAGCAGTGAGTCTGCAGCGGTCAATGCCGCGAGATCCAGGATTGTGGGCGATCTCTATCACCGTGCTGGTCCCGGCGGGTATCAGGTGGTCGGCCGGGAGATAACTACCACCCAGAAAACGGGCCACCGCGCGCGCGCGGCCTTCTAGTCACGCGTCCCGCGGAATGTTTAGATCTAATTCAGAGCAGCCTTGAGTTAGGGATATGTTCGTTTCCGGTTAAGGCGTCGCTGGACATGTACCAGTCCCCCTGCCGCCGTGCGCGTCGGAGGGGTATGGCGGCTACTATCTACCTCAAAGGGGACCAATGCCAGCAAGTTGATATACAGACAGCGTACCAACCGTCCCATGCCTATGTAGACCAGTCCCCTCCCCAGTGGAGAGGGGGTGCGACGGTCAACGAGATGAGTGTCCAAGTCAAGTCGGCGGTCGTCCATAGGGACGGGGGATCGGCCCTGCGTCTCGTTAGCATTAAGCGTCCTGCTCTGCCGAGAACGTCCTGCGCTTTGGCGCTCAAAATTGGCGCTTAACCGCTTGAACGGGGGTCCTAAGGGTTGCATCTCAGCTAATGCGGAGGCCTTTCCCAGTGCGCAAGTTCGCGTCCCCTACCAGAAGGCCTGATACTCGGATGTTTTGGCTTTACCAGCTCCTCGCGCCACCGAGATCCGCGAAGCGCAGCCGTTGGACAGACCTTCCCGCGGCGGTAGGCGGAGTGGGGGAGGGCACTAGCATCTCGGCGGCCACCCCGACCCCGCTGCGGCCGGACTGCCCGGGGTCGGGCTGCTAGGGGCGTCATGCCGGCGGCTGGAGCGTGCCGACCGCAGGTTCGGCCCCCGCCGGGGCCACGACGGCGCCGGGCGACTCCCCTGCCGGGGGGCGCGGTACGCTCGATCGCGAGGTCGCACCTGCGGGGGTGCGGCGCCGTACGCCCGGTCTGGGGCGGCCGGCCTCTCGCGACCGGGGTCGGGCGGAGCGGCGCGGAGCGGCCCCGGTGGCGCGTCTTCCGCCGGGCGCAATGGTTGGCTAGCGCCAGACCCGGCCACCCGCCCGCCTGTCCGCGATCGTCCCCGGCAACGTGCCGGCTACCCTGCCTTGCCCAGCGCCAGAGTCCGCCCGCGCGTCGGAGAGGCCGGACGCCCGGCACCCGACGGGGCCCGGGCAGCTCCGACGTCGCTGAGGGGCGGCCTTATCTCCTGCCCCCACAATACCCCTCCAATGGGCCCCCCTCCCCGACGGGCGCCGGCCCGAGCGGTGGCCGACGGGGTGTTCCGCGGTGCGGGCGGTCGCCCCGCCCCCGGCCTCCCGCTCTGCCCGTCAGCTCGCGCCGGGGGGCCGCCGGGCTCACGAACTGGCGGGGGCGAGGTTCCCCGCCCACCCGCGCCGCCGGGCCGCCCGGGCGGGCGAGAGTCCACCCTGCCTCCCGGACTACTCCTCGTCTCTGTGGCCGGGAGCGGCGGGTGTTGAGCCGTCAACAACGCGGCACGTGCGACGGCGCTACCAGCATGGGCCCAGCTGAGCTCGCCGGGCTGGCAATGGGCTCCGCAGTCGTCTCCGGAACGTGTCGTGTGCACGGCGCTGGCGACGCGGCGCCTGCGGTCCCACGGAGTAGGGCTTCCCGGGCGGCCTCTAGCCCTCCCCGCCACCCCGACCGGCCGGGCACCTTGCGCTACGTGCGGGACGAGGACGGAGGGCCCGCGAGCGCGACGCGTAGGGCGGGGGGCCCCGTCCCAGCGGGCGCCCTGCGC     
O       GAGTTATGTAACTAATAATACTATATGTTTTCTATCTAACCTCGATTAAAACTAAACTCATTTTAAAAATGATTTAGATATGAAATTTTTAATATTTTCTATAATAAATAATTCTAAAAACAGTATTGTTTGATTCTAAATTTTAAAATTAACTTAATTTGTATATATTATAATGAATAATATATTAAATAATATAAAATATATATATTAGTCAATTATTTTTTGTATATTTAATTTTTTGTTAATTGTTATCAAGACGAAAAATAGAATATAATGTGTATCTTTATAAAAATATACAAACTATTAATATATGAGTATAAAGACAACGTAGTATGACTAATATATTATTTGTTGTCTGAATTATTATTGAGAAATGAGTCAAGGGTATTTTTGAGTTGCTAATTTATACAATCATAAAACAAATCTAGATTTCAATGTTTTAATTTTCTGTAATAATTTGTATTGTAAATAATTAGTTTAATAGTGTGTGAAAATTACATCTATTTTACATGATTAAGAACTTATTAAAACCAACTCTAAAAAAATTTTGATGAGTCATTAATTTATATAAAAAATATTTTTATGATTTAAATTTTTGAAAAAATGTTAAAATATTCAAAATGATAGTGGCCTAAACGTTTTAAAACTGCTGTAGCTTAGTGTAAACTAATTTGTGTACTAAAGAAGTTAAAAGTATAATAAGTATTTTTTCAAATATTAAATTCAGATATATTAAAATTAGCTTATATCTGGTTCAAATAACTATTAATTTTTTTATCTTTACGTTTTCAATTGAAAAATTTACTTAAAGTTTAAGTTAAGATATTCATTAAGTTTTGTAATTTGCATGTTATCATAACTTAACTAATTATTTTTCTTAAAACATTTTATATTAAAAAAAGAAATTCTGGATAAATATATTCTATGAGTAAGTCATAATATAATTTTTAAAAATAATTTAATATCTGTTATTTAATCTAACCTTCAATAAAAAGAAATACTGGATCTTGCGAAGATAAAACTTATAGTCGTTAAAGTCCTATTGAAAGTTGTGCTGCTTACTAAATATTGGACGTGAATACTAAGGCCCTATTAAACGTTTAACTGCAGGCCAACTAGGAAGTAGCGTCAAGATTTCTCATGTAGATTCATCCATGTCTTTCGAGATATACCTTTAGTGGGTAAACGGCTGATAAAGTACGACTTACTTCTGGTATTTGCCCCATTAAAAAGAGATAGCCATCCTAAGGTACAGTGGTCAAGAGTTTTAAGTCGTAGCCTGTTATTAACTATTTATAACGCTTTAAGAGTACTGGACAACGGGTCTCACCAAAACCGCGTAATTTTCTTGGATTCTTTGTTATAAATTCCCTTTTTAAGCGACGCTAATTACTAATCCGCCAAAATAAGGCTTAACGTTAGGCTTGGCAGAATACCCATGACATTCCTTGAAACTGTGTTTATATTTAAGCGTACGACCATAATAAAACGCATGTAGTAGGCAATGTACCAAGTTGATAGATATATAAGAGCGTAATAACGATAGGCGACCGGACTATAGAATTTCCAACATTGTCTTCGGTGGAGATAATGTCTCCCTCACCCTATTAGCAGTATAGTGACTAGTGAATTTACGTGTGTAGTGACAAGATGTAAAACATCGAGCTCGTACCCTCATGATGGCGATATTATGAACTAAGTTCGAGTTAATCTCGCTTGCCCGGACGTACCAATCGTAAAACCATCCGGTGCGCAGTCTTATCTGAGCGCTAAGCCATACAACAGCAACTCGATTGACCGCGATCAACGCACAAACTACTCTTGATGCATGAATATCGATTAATGTAGAGGGCCAATCGGAATCAGAAACTGGTAGTAGGGTACCGGATGTATGTCTTCTTTCTGCTACATTCTACTTCACCAAAACTTCCTTTAGGATTAGTACTATTGGCTGGGACAGATATTTCTTAAATTTGCCATGAGGCTAGTCGCGTCTTAGACGCAGACTTGCCTTTCGCAGCTGAACGGGTCGGTTGGTAGGCCGTAGCCGGAGAGTGCTGGCCACATGTAGGTAGGTACCTTGACCCTGGCTTGCCCTGCAGCCAACGCTGCTCGTAGGACCCAGATAGCGTGGCCAACGGCTGGGGTCAGGTTGTTCCCGCGCTCTTCAGCCGAGATTCTTCTAGCGGAAATACGTGGCATAATGATAGTGTCGTAGCGGCCAAATGAAATTCTCTCTTTGTAGTAGCCATTATTAGAGCAGTGAGTCTGCAGCTGTCAACGCCGCGAGAACCAGCATTATGGGCGATCTCTATCACCGTGGTTGTCCCGGCGGGGATCAGGTGGTCGCTCGGGACCTTACTGCCACCCAAAAAAAGGGCATCAGCCCTCGTTCGACCTTCTAGATACGCGTTCCGCGGAATGTTTGCATCAAGTTCAGAGCGGCCTTGAGTTCGGAATATGTTCGTCCCCCGTTTAAGCGGCGGTGGACGTCGACCATTGCACCTGCCGCCGTACGCGTCGGAGGGGTATGGCGTCTACTGTCTAGCTGAAAGCGGTCCAATGCCAGCTCATTGGTATACAGACAGCAGACTAACCGACGCAAGCCCATGTAGATCAGGCCCTTCCCCAGTGGAGAGGGGGTCCGCCGGTCAACCAGATGCGTGTCCAAGTGCTGTCGGCACCCGTTCATAGGGACGGGGGATCGGCCCTGCGTCTCGTTAGCATTAAGCGTCCGGCTCGCCGGAGAGCTTCCTGCGCATCGGCGCTCAAAATGGGCGCTTAACTGCTTGATCGGGGGTACGAAGGGTTGCATCCCCTCTAATGCGGGGCCCTTTGCCAGTGCGCAAGTTTGAGTCCCCTACCAGAACGCCTGATACTCGGATGTTTTGGCTTTACCAGCTTCTCGCGCGACCGAGATCCGCGATGCCCAGCCGTTTGACAGACCTACCCGCGGCCGTAGGCCGAATGGCGGAGGGCACTAGTATCTCCGCGGCCACCCCGACCTCGCTGCGCCCGGACTGCCCGGGTTCCGGCTGCGAGGGGCGTCATGCGGACGACTGCCGCGTCCCGTGGGGAGGGTCGGCCGCCGGCCCAGCCCGGGCGGCGCCGGCCGACTCCCCTGTCGGGGGGCGCGGTACGCTGGCTCGCGAGGTCGCACCTGCGGGGGCGCGGTGCCGTGCGCGCGGTCTGGCGCGGCCTGCCTCCCGCGACCGGGGCCGGGCGGACCGGGGAAGACCGCCCCCGGTGGCGCGTGTGGTGCCCGGCGCAATGGTTGGATCGCGCGAGACCCGGCCACCCGCCCGGCCGTCCGAGCTCGTCCCCGGCCGCGTGCCGCGTACCGTGCCTTCCCCAGCGCCACGGTCCGCCCGCGCGTCCGCGAGCCCGGTGGACCGCGACCCCGCGGGGCCCGGGCGGCTCCGACGCCCCCGAGGGGCGGCCTTATCCCTCGCCCCCGAGCTACTCCTCAAATGGGACCCCCTCCCGGACCGGCGCCGGCCCGAGCGCTGGCCGACGGGGGGGTGGGCGCCGGGGCCCGTCGCCCCCCTCCCCGCCGCCCACTCCCCCCGTCTGCTCGCGCCGGGGGGCCGCAGGGCTAACGACGTGGGGGGGGCGAGCTTCCCGCCCCCCCCGGCACGGCGGGCGGCCTGGGCGGGGGAGAGTCCACCATTGCTCCCGGACTACTGCTGGTCTTTATGGCTGGGAGCGGCGGGTGTTGATAGGTCACCCCCGCGCGACGCGCGACGGCGGTGCCAGCAGGGGCCCCGCTGAGCTCGGCGGACGGGCAGTGCGCTCCGGAGCATTGTCCGAACCGTGTCGTGTGCACGGCGCTCGAGACGCGGAGCCTGCGGTCCTCCGGAGTAGGGCTCCCCGGCCGGCCTCCAGCCCGCCCCGCGACCGCGACCGGCCGGGCACCTTGAGCGCCGTGCGGCGCCAGGCAGTAGCGCCCGCGCCCGCGGCGCGTACGGCGGGGGGCTCCGTCCCAGCGCGCGCGCGGCCA     
N       GAGTGATGTACTGAATAATACTAAATGTTTTCTATCTAACATGTATTTAAACTAAACTCATTTTTAGAATGATAAAGATATGTAATGTTTAATTTTTACTAAAACAACTAATTCTAATAACAGTATTTTTTGATTCTAAATTTTACAATTTATTTAAATTATATATATTATAATGAATAATATGATAAATAACGTAAAGTGAATATATTCTTCAACTTTTCTTTGTTTGTTTTATTCTATTTTAATTGTTATCAAGACGAAAAACAGAATATAATGTTTATCTTGAGATAAATATACAATTTATTAATTAATGAGTATAAAGTCAACGTAGTATGACTATTATATTAGTTTTTGTCATAATAAAAATTGAGAAAAGAGACGAGGGAATTTATGAGTTGCTAATTTATACAAGCTTATAACAAATATAGATTACATTGTTTTTTTTTTCTGTAATAGTTAGAATTGTAAATAATAAGTTTTATAGTGTGTGGATATTACATCTATCTCACATGTTTAAGTTATTATTAAAATAAACTCTAATAAAAATTGGTTGACTAATTAATTTATTTAAAACTTAGTTATAAGTGTTATATTTTTGATAATAAAATATAATATTCAATATGTTCTTGGACTGAACGTTTTAAAGATACTTAAGCTTAGTGTAACCTAATTAGATTACTAAAGAATAAAATAGAATAATAAATATTTTATCAAATATTAAATTCAGATATATTAAAATTATCTTATATCTTGTTCAAATAACTAATAATTTTTTTATATTTACGTTATCAAATGAAAATTATTCATAAAGTTTAAGTTAAGATATTCAGATAGTTCTGTAATTTGCATGTTGTCATAATTTAACTAATTATTTTTCTTAAAACATTTTATATTAAAATAGGACTATCTGGATTAATATATTCCTTGAGTAAGATATAATATAATTTTAAGAAATAATATAAGATCAGTTAATTATACAAATCTTCAATATAATAAAATACTGGATCTTCCGACGATATAACTTACAGACGTTAAAATCCTATTGAAAGTTGTGCCGCTTACCCACTATTGGACGTAAATATTACGGGCCTTTTAAACTTGTAACTGAAGGCCAACTAAAAAGATGCGTCAAGATTTCTCATGTAGATCCACCCCGGTCTTTCGAGATATACTTTTAGCACATAAACGCCAGCTAAAGTAACACTTCCTTCTGGTATTTGCCCCATTAAAACGAGATGGCCATCCCCTCGTACAGTGGTAAAGAGTTTTAGGTCGTCGCCTTTGATTTACTTTTTATAACGGTTTACAAGTACTGGACATCGGGTCTAGACACAACCGCGTAATTTTCAAGTATTGTCTGTTATAAATACCCTTTATAAGTAGCGCTGATTAATAATCCGCCAAAGTAGGGCTTACCGATAGGCTCGGCACAATACCCAAGATGCTCTTAGATCCTGTGGTTATATTTAAGCGTAAGACCATAATAAAACGCATGTAGTAGACAATGTACCAAGTTGGTAGGGATAGAAGAGCTTCATAACGAAAGGCGACAGGACTATAGAATTCCCAACATTGTCTTTGGTGGAAATAATGTGGCCCTCCCCACTTTAGCAGTTTAGGGCCTAGTGAATTTGCATGTGTATTGACAAGAGTAAAATCTTCGAGCTCGTACCCTAATGATAGCGATATCATGAACTAAGTACCTGTTATTCTAGCTTGACGGGACCTACCAATCGTACAACCATTCGATGCGCAGTTTTATCTGGGCGCTAAGCCATCCACCAGCCACTCGATTGACAGAGATCTACGCACAAACTAACGTTGAATCATCAATATTGATTAATGTAGAGAGCCAATCGGATTCAGTAACTGGTAGTATCATTCCGGTTTTAAGTCATCATCCTGCTACATTATAGTTCACCAAAACTTCCTTTAAGATTAGTACTATTGGCTGAGACAAATATTTCTCAAAATTGCCCTGAAGCTAGTCGCCTCACCGACGCAGCATTACCTTTTGCAGCTAAACGGGTCGAATGGAAGGGCGCCGCCGGAGGCTGCTGGCCTCATGTAGGTAGTCACCCTGACTGTTCCTTGCTCTGCAGCCAACGCTGGAGGTTAGACCCAGATAGCGTGGCGACCGGCTGGGGTCAGGCGGTGCCCGCGCTCTTCAGCCGAGATTCTTCTAGCGGAAACACGTGCCACAATGATAGTGTCGTAGCTGCCAAAGGAAATTCTCTCTTCCTAGTAGCCATTGTTAGAGCAGTGAGCCTGCAGCTGTCAACACCGCGAGAACCAGTATTATGGGCGATCTCTATCACCGTGATCGTCTCGGCGGGGATCAGGTGGTCGCTCGGGCCATGACTACCACCCAGAAAAGCGGGACCAGCGCTCGGTCGACCTTCTGGGTACGCTTCCCGCCGAATGTTCGCATCTAAGTCAGAGCGTCCTTGACTTAGGCATATGTTCGTTTCCCGTTCAAGCGCCGCTGGACAGCAACCAGTCCCCCTGCCGCCGTACGCGTCCGAGGGGTATGGCGTCTACTATCGAGGTGAAAGGGGTCCAATGCCAGCAGGTTGCTATTCAGACTGCGTACGAACCGAGACCTGCCCAGGTAGGCCATTCCCTTCCCCAGTGGAAACGGGGTTCGCCGGTCATCGAGATGCGTGACGAAGTGTTGTCGGCGGCCCTTCATAGGGACGGGGGATCGGGCCTGCGGCTCGTTAACATTAAGCGTCCGGCTCGCCGGAGAACGTCCTGCGCATTGGCGCTAAAAATTGGCGTGTAACGGCTTGGAGGGGGGTGAGAAGCGTTGACTCGCCCCTAATGCGGGGCCCTTTGCCAGTGCGCGTGTTCGAGTCCCTTACCAGCTTGCCGGATACGCGGATGTTTAGGCTTTAGCAGCTTCTCGCTCCACCGAGATCGTCGAGGCCCAGCCGTCAGACAGACCTACCCGCGGCCGTAGGCGGCATGCTGGATGGCACTAGCATCTCCGCGCCCTCCCCGGCCTCGCTGCTGCCGGACAGCCCGGGGTCGGGCTTGGAGTGGCGTCATGGCGACGGCTGGCGCATACCGTAGGCAGGGTCGGGCCCAGCCACGGCCCGGTCGGCGCCGGCCGCCTCCCCTGCCGTGGGGCGCGGTACGCTCGCGCGCGAGGTCGCACCTGCGGGGGCGCGGGGCCGTGGGCGCAGTCTGGCGCGGCCGGCCTCACGCGGCCGCGGTTCGGCGGACAGGCGCGGAGCGGCCCCGGGGGCGCCTGTGGTGCCGGGGGCAATGTCTGGCTCGCGCGAGACCCCCCCACCCGCCCGGCAGTCCGCGCTCGTCCCCGCCAGCGTGCCGTGTCCCCTGCCTAGCCCGGCGACACGGTCCGCAGGCGCGTCGGGGAGGCCGGCCGACCGGGACGCAGCGTGCCACGGGCCGGTCCGACGTCGCCGAGGGGCGGTCTCCTCCCCCGCCGCCAAGCTACGCCTCCAATGGGCCCCCCTGCCGGACCGACGCCGGCCGGCGCGCTGGCCCACGGGGGTCTGGGCGGCTAGGCCGGTCGCCCCCCCCCCGGCCGCGCGATCCCCCCGGCTGCGCGCGCCGGGGGGCCGCCGGCCTGACGACTCGGCGAGGGTGAGATTCCCCCCCCACCCGCGCCCGCGGGCCGCCGGGGCGCGCGAGGGTCCACCCTCCCTCCCGGACTAATCCTGGTCCCTGTGGCTGGGAGCGGCAGGCGTTGATGCGTGACCGCGACGCCACGTGCGACGGCGGTGCCAGCGGGGGCCCAGCTGAGCTCGGCGGGCTGGCATTCCGCTCCGGAGCGGTCTCCTGCCCGTGTCGTGTGCACGGCGCTCGCGGCGCCGGGCCTGCGGTGCCCCGGAGTAGGGCTCCCCGCGCGGCCTCTAGCGCGCCCCGCGACCGCGACCGGCCGGGCACCTTGGGCAGCGTGGGGGGCCCCGCAGCAGCGCCGGCGCCCGCGGGGCGTCCGGGGGGGGGCCCCGTCCCAGGGCGCGCGCTTCCC     
M       GAGTTATGTACTTAATAATACTATATGTTTTCTATCTAACCTGAATTTAGACTAAAATCTTTTTTAAAATGATAAAGATATGCAATATTAAATGTTTGCTAAACATTATAATTCTAATAACAGTATAATTTGATACTAAATCTTAAAATTAAATTAAATTATTTATATTATAATTAATAATATTATAAAAAACATAAAGTTATTATATTACTCAACTTATATTTTTTTGATTAATTCTATTTTATTTGTTATCAAAACGAAAAAGAGAATAATATGTTTATTTTGATATAATTATACAGAATATTAATTAATGAGTATAAAGCCAACGTAGTATGACTATTATATTAATAATTGACTGTATTAATATTGAGAAAATAGCCAAGGTAATTTTTGAGATTATAATTTATACAAACATATAACAAATCTAGATTTCACTGTTTTTTTATTCTGTAAAAGTTAGAATTGTTAATAATATGCTTGATTGTGTGTGAAAATTACATCTATTTCACATGTTTAAGAAATAATAAAATACAACTCTCATAAAACTTGGATGAGTAATTGATTTATTTAAAACATTGATATATGTGTTAAATTATTGATAATATAATAAAATATTTAATATGTTATTGGTCTAAACGTTTTAAAGTTACTATTGCTTAGTGTAAACTAATTTACATACTAAAGAAGATAATAGTATAATAAGTATTTTTTCAAATATTTAATTTAGATATATTAAAATTATCTTATATCTTTTTCAAATCACTAATGATTATTTTATATCTACGATTTCAATTGAAAAATATACTGAAAGTTTTAGTTATGATATTCATTGAGTTTTGCATTTTGCTTGTTTTCATAAATTAACTTATTATTTTACTTAAAACATTTTATATTAAAATAGGATGTTCTGGATTAATATATTCTATGAGTAATCTATAATATAATTTTTAAAAATAATATAATATCTGCTAATTAAATAAAACTTCAATAAAATAGATTATTGGATCTTCCGATGATATAACATATAGTCGTTAAAGTCCTATTCAACGTTGTGCCGCTTACTGATTATTGGACTTAAATATTAAGGCCTTGTTAATAATAAAACTGAAGGCCAACTAGCAAGTTGCGTCAAGATTACTCATGTATATCCACCCGTGGCTCTCGAGATATACATTTAGTGAGTAAACGGCCGCTAAAGTACTACTTCCTTCTGGTATTTGCCCCATTAACACGAGATTGCCAGCGCCACGTACAGTGGTGAAGAGTTTTAAGTCGTAGAGCATTATTTACTTTCTATAACGATTTACCAGTACTCGACAACGGGTCTCCGCACCACCGCGTAATTTTCAAGTATTCTGTGTAATAAATACCCTTTTTAAGTATCGCTTATTAATAATCCGCGAAGGAAAGGCTTAACATAAGGCTTGGCACAATACCCCAGATACTCTTTGATAGTGTGATTATAGTTATGCGCGAGTCCATAATAAATCGCATGTAGTAGACAATGTACCAAGTATGTCGATATACATGAGCGTCATACCGGAAGGCGACCGGACGATAGAATTCCCAACTTTGACTTTGGTCGAAATAATGTTGCCCTCCACCCTGTAGCAGTAAAGTGCTTAGTGAATTTCCGTGAGTAGTGACAAGATCAAAAGCATCGAGCTCGTACCCTTATGATAGCGATATTATCAACTAAGTAAGTGTTATTCAAGCTTGAAGGGACGTGCCCATCGTAAAACCATCCGTTAGGCATCTTTACCTGCGCGCTAAGCCATCCGCCAGCCACTCGATTGACCGAAATCGATGCACAAACTACCGTTGAAGCATCAAAATCGATTAATATAGAGGGCTAATCGGATTCAGAAACTGGGAGTATGGTTCCGGGTTTATGTCATCTTCCTGCTACATTCTACTTGACCACAACTTCCAGTAAGATTAGTCCTATTGGCTGAGACACATATTGCTCAAATTTGCGTTGATGCTAGTGGCCTCTACGACGCAGCATCCCCTTTTGCAGCTGCCCCAGTCGGATGGTAGGCCGCGGCCTGAGGTTGCTGCCCCGATGTAGGTAGATACCTTGACAGGGCCTTGCCCTGCAGACATCGCTGGAGGTGGGACCCAGCTAGCTTGGCCTGCGGCCGGAGTCAGGCGGTTCCCCCGCTCTTCAGCCGAGATCCTTCTAGCGGAAACACGTGCCAAAATGATGGAGTCGTAGCTGCCAATCGAAATTCTCCCTTCGTAGTAGCCATTATTAGAGCATTGAGCCTGAAGCTGTCAAAACCGGGAGAACCAGTATTATGCGCCATCTCTATCACCGTGGTCGTCCCGCCGGGGATCAGGTAGTCGCGCGAGCCATGACTACTACCCAGAAAAACGGGAACAGCGCTTGTTCGACCTTTTTGGTACGCGGCACGCGGAATGTTAGAATTTATGTCAGAGCGTCCTTGAGTTAGGAATATGTTCGTCTCCCGTTTACTCGGCGCTCGACAGTTACCACTCCCGCTGCCGCCGTCCGCGTCCGAGGGGTATGGCCGCTACTATCTAGCTCAAAGGGGTCCAATGCCAGCACCTTGGAATATAGACACCGTACCAACCGAATCATGCCCATGTAGAGCAGTCCCTTCCCCAGGGGAAAGGGGGTACGCCGGTCATCGAGATGCGTGTCCAAGTGTTGTCGGCGGCCGCGCATAGCGACGGGGGAACGGCACTGCGACTCGTTACCATTAACCGTCCGGCTCGCCGGAGACCGTCCTACGCTTAGGCGCTAAAAATGGGCGTATAACTGCTTGAAAGGGGGTGCGAAGCTCTGACTCGCATCTATCGCGGGGCGCTTTGCCAGTTCGCTGGTTCGAGGCCCCTACCAGAAGGCCTGATACTCGGATGTTGATGCTTTAGCAGCTTCTCGCGTGATCGAGATCACCGATTCCCAGCCGTTAGACAGACCTTCCCGTGTCCGTAGGGCCCTTGGAGGAAGGCACTGGCATCGCCGCGACCGCCCCGACCTCGCAGCTGCCGGTATGCCCGGGGTCGGGCTGGTGGTCGCGTCAGGCCGCCGTCTGGCGTGTGCCGTGGGGAGCGTCGGGCGCCACCCCCGCCCCGCCAGCGCCGGGCGGCTCCGCTGCCGCGGGCCGCGGTACTCTCGCCCGCGAGGTCGCCCCTGCGGGGGGGCGGCGCCGTGAGCGCGGACTTGGGCGGGCGGGCTGTCGCCGCCGCGGTGGGGCGGACCGGCGCGCAGCGGCCCCGGCGGCGCGTGTGCTGCCGGGCCCAACGTTTGGCTCGAGCGAGACCCGCCCAACCACCCTGCGCTCCGCGCTCGTCCCCGCCGGCGTGCCGCGTCCCTTGCCTTCCCCAGCGCTACCGCCCGCCAGCGCGTCTGTGAGGCCGGAGGGCCGGTACACGGCGGATCCCGGGCAGCTCCGACGTCGCTGAGGGGCGGCCTGCTCCCCCGCCCCATACCTACGCCACGAATGGGGCCAGCTCTCGGACCGGCGCCGGCCAGGGCGCGGGCCCACGGGGACGTGAGCGGGTGGGCCGGTGGCCCCCCGCCCGGCTGCCCGAGCCCCCCGGGTGCGCGCGCCGGGGGGCCGCCGCGCTGCCGACGTGGCGCGGGTGAGATTCCCCCCCCCCCCGCGCCGGCCGGCCGCCGGGGCGGGCGAAGGCCCACCCTGCCTCCCGGAGGAGTCCTCGTGTGTCTGGCTGGGAGCGGCAGGTGTGGAGGCGGGACCCACACGCCACGTGCGACGGCGCTGCGAGCGGGGGCCCACCTGAACTCGGCGGCCTGGTAGGGGGCTCCGGAGCCGTCTCCGCCCCGTGTCGTGGGCACGGCGGTCGCGGCGCGGCGCCTGCGGTTCCGCGGAGTAGGGCTCCCCGCGCGGCCTCTAGCGCGCCCCGCGACCGCGACCGGCCGGGCACCTTGGGCACCGTGCGCCCCCCCGGAGTAGGGCCACCGCCTGCGGTGCGTCCGGGGGGGGGCCCCGTCGCAGGGCGCGCGCCGCCC     
L       GAGTTATGTACATAATAATACTAAATGTTTTTTATCTAACATGTGTTTAAACTAAATTCTTTTTTAAAATGATAAAGGTAAGTAAAGTTAAATATTTGCTAAAAATCATAATTCTAAGAACAGTTTAGTTTGATTCAAAATTTTAAAATTAAATTAATTTTTTTATATTATAATGAATAATATAATATGTAACTTAAAATTATTATATTACTCAACTTAACTTTGTTTGAATAAGTCTATTTTACTTGTTATCAATACGAAAAAGCGATTATTTTGATTATTTTGATATAATTATACAAACTTCTAATCAATGAGTATAAAGTCATCGTAGTATGACTATTATATTAATTTTTGTCACAATGAAAATTGAGATAATAGCCAAGGTAATTTTTGAGATGATAATTTATACAATCATATCACAAATTTAGATTTCATAGATTTTTTTTTCAGTAATAATTAGAATTGTAATTTATAAGTTTTATTGTGTGTGAATATTTCATCTAGTTGACATGTTTTAGATATTATAGAAATCTACTTTCATAAAACTTGGATGAGTAATTAATTTATTTAAAACTTTATTATAAGAATTAAATTATTGATAATAAAATAAAATATTAAATATTTACTTGGTATTAACGTTTTAATGATACTAAAGCTTAGTGTAATCTAATTTTCGTACTGAAGAATAAAATAGTATATTTAGTATTTTATCAAATATCGAATTTAGATATATAAAAATTACCTTATATCTTGTTAAAATTACTAATTAATTTTTTATATCTACTATTTCAAATGAAAATTATACATAAAATTTTAATTAAGATATTCATTCAGTTTTGCAATTTGCATATTTTCATAAATTAACTTATTATTTTTCTTAAAACATTTCATCTTAATAATGGATTTTCTGGATTAATAAATTCTTTGAGTAATATATAACATAATTTTTAAAAATAATTTAGTATCTGATAATTATACCAATCTTCAATATAATAGATTACTGCATCTTCCGATGATACGACTTATAGTCGTTAAAGACCTATTCAAAGTTGAGCTGTTTACTGATTATTGAACGATAATTTCAAGGCCTTATTAATCCTAAAACTGTAGGCCAACTACAGAGCAGCGTGAAGATTTCTCATGTAGATACACGCATGCCTATCGAGATATACCTATAGTGTGTAAACGGCCGCTAAAGTACTACTGCCTTCTGGTATTTGCCCCATTAAGAAGAGATAGCCATCCCCACGTACAGTGGTGAAGCGTTTTACGTAGTAGATTGTTATTTACGATCTATAGCGATTTACAAGTACACGACAACGGGTCTTCTCACCACCGAGTAAATTTCAAGTATTCTGTGTAATTAATACCCTTTTTAAGAAACGCTGATTATTAATCCGCGAACGTAAGGCTTAACATTAGACTTGGCATAATACGCCAGATACTCTTAGATACTGCGAGTATATTTATGCGCAAGACCACAATAAAGAGCAAGTAGTAGACAATGTACCAAGTCAGTCGATATACAAGAGCGTCATAACGAAAGGCTACCGGACGATAGAATTCACAACTTTGGCTTTGGTTGACATAATGTTGCCCTCCTCCCATTAGCAGTAAAGGGATTTGTGAATTCGCGTGAGTATAGACATGATGTAATACATGGAGCTCCTACCCTTATGATTGCGACATTGTGAACTAGGTACGTGTTATTCACGCTTGAATGGACGTCCCAATCCTAAAAACATCGCTTGTGCAACTTTACCTGTGCGATAAGACATCCAACACCCACTCGCTTGACCGAGATCGACGCACAAACTACCGTTGACGCATCAAAATCGATTAATGTAGAGGGCCAACCGGATTCAGAAACTGGTAGTATGGTTCCGGGTTTATGTCTTCTTCCTGCTACTGTCTACTTAACCACTACTTCGATTATGATTAGTCCTATTGGCCGATACACATATTTCTAAATCTTGCGATGATGCTGGTGGCCTCTCAGACGCAGGCTCCCCCTTTGCAACTTCGCGAGTCGAATGGTAGGTCGCCGCCGGAGTTTGCTGGCCAGAGGTAGCTAGGGACCTTGACAGGTGCTTGCCCGGCAGCCACCGCTGGTCCCGGGACCCAGATAGCTTGGCTATCGGCTGGGGTGAGGCTTTTCCACCGCTATTCAGCCTAGATCCTTCTATCGGAAACACGGGCCACAATGATAGTGTTGTAGCTGGCAAACGAAATTCTCTCTGGGTCGTAGCCATTGGTAGAGCACTGAACCTTAAGCTGTCAACTCCGCCAGACCCAGAATTGTGTGCGATCTCTATCGCCGTGGTGGTCCCGGCGGGGACCAGGGACGCGCCCGAGCCATGACTGCCACCCATAAAAACGGGATCAGCGCTCGTTCAACCTTCTGGGTACGCCGCACGCGGAATGATGGGATCTAAGTCAGAGCATGCTTGAGTTAGGCATATGTTCGCTTCCGGTTGACCCGGCGCCGGACAGCTACCATTCCCTGTGCCGTCGTCCGCGTCCGAGGGGTATGGAGTCTAGTATCTAGCTCAAAGGGGGTCAATGCCCGTACATTGCAATGCAGAACGCGTACGAACCGATTCATGCCCATGTAGTGCAGGCCCTTCCCCACTGGAAAGGGGGTCAGCCGGTCATCGAGATGCCTGCCCAAGTGTAGTCGGCGGCCGTTCATAGCGACGGGGGGTCGGCACTGCGACTCGTTAGCATTAAGCGTCCGGTTCGCCGCAGAGCGTCCTGCGCGTTGGCGCTAAAAATGGGCGTATAACGGTTTAAACGGGGGTGCGAAGCACTGCGGCGCCGCAAGTGAGTGACCCGTTGCCGGTACGCAAGTTGGAGTCCACTACCAGAAGGCCTGATACTCGGATGTTATTGCTTTACCAGCCTCTCGGGCCACCGGGATCGGAGATTCCCACCCGTCTGACAGACCAGCCCGGGCCCGTAGGGACATTGGGGGATGGCACTTGCATCTCCGCGACCACGCCGTCCTCGCGGCTGCCGGAACGCCCGGGCTCGGGCGGGCCGGAGCGTCAGGCCGGCGTCTGGCGCGTACCGCCGGGAGGGTCGGCTCCACCCCCCGCCCGGTCAGGGCCTGGCGAGTCCCCGGCCGTGAGCCGCGGAAGTCTCCCCCGCGAGCTCGCACCTGCGGCGGCCCGGCGCCGTGAGCGCGGTCTGGGGCGGCGGCCCTCACCGGCCCGTGGTGGGGCGGACCGGGGCGGAGCGGCCCCGGGGGCGCGTGTGGTGCCAGGCGCAACGGGTGGCTCGCGCGAGAGCCCCCCACACACCCGGCGGTCCGCGCTCGTCCCCGCCTTCGTGCCCAGTGCCTTGGCTTGCCCGGCGCTATGGCCGGCGCGCCCGTCTGGGAGCCCGGCGGCCCGGGACTCCGCGGAGCGCGGGGAGCTCCGACGTCGCCGAGGGGGGGCCTGCTCCCCCGCCCCCGGCCTACGCGACGAATGGGCCCCGCTCTCGGACCGGCGCCCGCCCGGGCCCGGGCTCACGGGGATGTGGGCGGGTCGGGCGGTCGCCCCCCCCCCGTCCGCCCGATCCCCGCGGCTGCGCGCGCCGGGGGGCCGGCGGCCTTCCGACGTGGCGGGGGTGAGATTCCCCCCCCGCCCGGGCCGGCCGGCGGCCGGGGCGTGCGAGGGTCCACCCTGCGTCCCGGCCTAATCCTGGTCTGCATAGCTGGGAGCGGCCGGCGTGGACACGGGTCCCACCCGCCACGGGTGACGCCGGTACTAGCAGGGGCCCCGCTGTGCTCGGCGGGCTGGCACTGTGCTCCGGAGCCCTCTCCGCCACGTGGCGTGTGCGCGGCGCTGGCGGCGCGGGGCCTGCGGTCCGCCGGAGTAGGGCTCCCCGCGGGGCCTCTAGCGCGCCCCGCGAGCGCGACCGGCCGGGCACCTTGGAGGACGTGCGCGACCCCGGAGTAGCGCGACCGCCCGCGGCGCGTCCGGGCGGGGGCTCCGTCGCAGCGCGCGCGCCCCGG     
K       GAGTTATGTACATAATATTACTAGATGTTTTTTATCTAACATGTATTTAAACTTAAATCTATTTAAAAATGATGAAGATAATAAATATTGAATTTTTGCAAAAAATCATAATTCTAATAACTGTATTGTTTGATACCAAATTTTAACATTAATTCAATTTATTTATATTATTATGAATAATATTTTATAAAATTTAAAGTTTTTATTTTACTCAACTAAACTTTGTGTGAATAAATCTATATTATTTGTTATCAAAACGAAAAAGAGAATATTATGTTTATTTTGAAATATTTATACAAACTATTCATGATAGAGTATAAAGGCAATGTAGTTTTACTAATATATTAATTTTTGTCTAAATGATTATTGAGAAAATAGCCATGGTAATTTTTGACATCATAATTTTTACAAACATATAACAAATTTACATTTCTTCGGTTTTCTTTTCTGTAATAGTTAGAATAGTAATTAATAAGTTTTATTGTGTGTGTAAATTACATCTCTTTCACATGTTTCAGATATCATAGAAAACAACTCTCTTAAAACATGGCTGTGTAATTAATTTATTTAAAACATTGTTATAAGTTTTATATTATTGAAAATATAATAAAATATAAAATATTAACTTGGTTTAAACTTTGTAACTATACTTACGGTTAGTGTAATCTAATTTACCTACTTAAAAAAATAATATTATATCAAGTATTTTATCAAATATTTAATTTAGATATAAAAAAATAACCTTATATCTTTTTCAAATAAATAATTATTTTTTTATCTCTACTCTTACAAAAGCAAAATATTCGTAAAATTTTCATTAAGATATTCATTTAGTTTTACTCTTTGCATGTTTTCATAAATTAACTTATTATTTTTCTTAAAACATTTAATCTTATTAATAGATTTTCTGGATTAATATATTCTTTGAGTAAATTATAATATAATTTTTAAAAATAATATAAATTCTGTTAATTATGCAAAACTTCAATAAAATTGAATACTGCATCTTTCGATGATATGAATTATAGTCGTTAAAGTCCTATTGAACGTAGTGCCGCTAACTGATTCTTGAACGAAAATTTCAAGGCCTTGTTTATCTAAAAACTGAAGGCCAACTAGGAAGCAGCGTGAAGATACTTCATGTAGATACACGCAGGCCTCTCGAGATATACCTCGAGTGAGTAAACGGACGCTAAAGCACTACTTCCTTCTGGAATGTGCCCCATTAATACACGACGGCCAACCCCACGTACTGTGGTGAAGAGTTTTACGTAGTAGAGTGTTATTTACGGTCTTTAACGATTTACCAGTACTCGACAACGGGTCTTCACACCACCGAGTAATTTTCAAGGATACTGTGTAATCTATACCCTTTTTAACTTGCGCTGATTATTAATCCGCAAATGTAATTCTTAACATTAGACTTGGCACAATACCCTAGACACTCTTAGCTACTGTGAGTTTAGTTATGCGCGAGACCATACTAAAAGGCATGCAGTAGACAATGTACAAAGTTAGTGGATATACAAGACCGTCATAACGAAAGGCGACAGGACGATAGAATTCACAACTTTGACCTTGGTCGAAATAATGTTGCCCTCCTCCCTTTAGCAGTCAAGTGTTTTGTAAATTTGCGTGGGTTAAGACAAGATGAAACACATCGAGCTCGTACCTTTTTGATAACCAAATTATAAACTAAATAAATGTTATTCACGCTTGAATGGACTTTCCAAACCGATAAACATCTGTTGTGCACTTTTACCTGAGTGATAAGCCATCCAACAGCCACTCGCTTGAACGAAATAGACTCACAAATTACCGTTGATGCATCAGAATCGAATAATGTAGAGGGCCAGTCGGAGTCAGAAACCAGTAGTATGATTCCGGGTTTAAGTCGTCTTCCTGCTACAGTCTACTTGACCACAACTTGCAATATGATTGGTCCTATAGGCGGAGACATATATTTCCAAAAATTGCGTTGATGCTGGTGGCCTCATCGACGCAGCATTCCCCTTTGCACCTCGGAGCGTCGCATGGTAGGCCGCCCCCCGAGGTTGCTGCCCAGAAGTAGCTAGCGACCCTGACAGGTCCTTGCCCAGCAGCTACCGCTGGCGGTGAGACCCCGAGAGCTTGGCTACCGGCTGAGGTGAGACGTGTCCCCCGCTCTTCAGCATAGATGCTTCTAGCGAAGACACCGGCCACAATGATAGTGTTGTAGCTGCCAAATGAAAGTCTCTCGGAGTCGTAGCCAGTGGTAGAGCATTGAGCCTGAAGCTGACAAGTCCGCGAGGACCAGAATTCTTGGCGATCTCTATCACCGTGGTTGTCCCGGCGGGGATCAGGTAGTCGCGCGCGCCAAGACTGCCACCCATAAAAACGGGATCGGTGCTCGTTCCGCCTTCTGGGTACGCGGCACGCGGAATAAATATATCTAAGTCAGAGCGTCCTTGAGTTAGGCATATGTTCGGTTCCGGTTTACCCGTCGCTGGGCAGCGACCATACCCCGTGCCGCGGTACGCATCCGAGGGGTATGGGGTCTACTGTCTACCGCAAAGAGGGACAATGCCAGTATTTTGGAATGTAGAAGGCGTACCAAACGCATCGTGCCCATGTAGTCCACACCCTTCCCCAGTGGAAAGGGGGTACGCCGGTCATCGAGATACGTGCCGAAGTGTTGTCGGCGGCCGACCATAGTGACGGCGGATCGGCGCCCCGACTCCTTAGCATTAAGCGTCCGGCTCGCCTGTGAGCGTCCTGCGCTTGCGCGCTAAAAATGGGCATTTAACGGCTTGAACGGGGGTGCAAAGCTCTGTGCCGCCGCTAATGAGTGGCCCCTTGCCAGTTCGGACGTTCGAGGCCTCTACCAGAATGCCTGATACTCGGATGTGGTTGCTTTATCAGCTCCTAGGTCCACCGAGATCGGCGATTCCCCGCCGTGTGACCGACCTGCCCGCGCCCGTAGGGATGTTGGAATAGGGCACTTGCATCTCCGCGTCCCCGCCCACCTCGCGGCTGCCGGGATGCCCGGGGTCCGGCTCGGAGGCGCGTCAGGCCGTTGTCTGGCGCGTGCCGCATGCAGGGTCGGGCCCCGCCCCCGCCGGGGCGGCGCCTGGCGACTCCCCTGGCGCGCGCCGCGGCACTCTCCCCCGCGAGGTCGCCCGTGCGGCGGCGCGGCGCCGTGCGCGCGGTCTGGGGCGGCCCCCCTCACCAAGCCGAGGTGGGGCGGATCGGCGCGGAGCGGCCCCGGTGGCGCGTGTCGTGCCCGGCACAACGCTTGGCTCGCGCGAGACCCGCCCACCCACCCGGCGCTCCGCGCTCGCGCCCGCGGGCGTGCCCAGTCCCTTCGCTCCCCCTGCGCTATGGCCCGCGCGCGCGTCGGTGACGCCGGCGGCCCGGCTCACGCTGGAGCGGGGGAAGCTCCGCCGGCGCCGAGGGGGGGCCTGCTCCCCCGCCCCCGGGCTACGCGACGAATGGGGCCCGCTGTCGGACCGACGCCGGCCCGGGCGCGGGCTCACGGTGCTGCGGCCGGGCTGGCCAGTCGCCCCCCCCCCCGCCGCCAAATCCCCGGGGTTGCGCGCGCCGGGGGGCCGCGGGCCTTCCGACGTGGCGCGGGTGAGCTTCCCAACCCGCCCGGGCCGCCCGGCGGCCGGGGCGGGCGAGGGGCCACCCTGCGTCCCCGACTAGTGGTGGTCTGTGGAGCTGGGAGCGGCCGGTGTGGACACGTGACCCCCACGCCGCGGGCGACGCCGGTGCCAGCAGGGGCCGCGCTCAAGTCGGGGGCCTGGAACTGGGCTCGGGAGGCCTCTCCGCCACGTGTCGTGTGCACGGCCCTCGCGGCGCGGGGCCTGCGGTCCGCCAGAGTAGGGCGCCCCGCGGGGCCTCTAGCGCCCCGCGCGAGCGCGACCGGCCGGGCACCCTGGAGTGCGTGCGGCCCCCCGGAGTAGCGCCACCGCGCGCGTTGCGTCGGGGCGGGGGCTCCGTCGCAGCGCGCGCCCTACGG     
J       GAGTTATGTATATACTAATACTAAATGATTTTTATCTAACATGTATTTAAACTTAAATCTTTGTGAAAATGATAAAGATAAGCAATGTTGAATCTTTGCAATTTATCATAATTCTAATACCAGTTTTATTTGTTACTAAATTTATATATTAAATAAAATTGTTTATCTTATAATACACAATATTTTATAAAATTTAAATTATATATTTTACTCAACTTAACTTTGGGTGAATAAATCTATTTTTTGTGTTATCAACACGAAAAACTGAGTATTATGTTTATTTTTATATACTTATACACACTATTTATAAATGAGTATATAGCCAACGTAGTTTGACTATTATATTTCTTTTTGACATAATGAAAATTGATAAAATAGCCAAGGTAATTTTTGACATCATAATTTATACTAACATATAAAAAATCTATATTTCATCGTTTTTAGTTTCTGTAATAGTTAGATTTGTAAATAATAAGATTTATTATGTGTGTAAATTACATCTCTATTACATGTTTAAAATATCATAGAATTAAACTCTAATAAAACTTGGCTGTGTAATTAAATTATTTATAACTTTGTTATATGTATTAAATTATTGATAATAAAATAAAATATTAAATATTTTATTAGACTAGACATTGTAACGTTACTAACGGTTAGTGTAATCTAATTATCGTAGTTATGAAAATAATAGTATATTAAGTATTTTTTCAAATATTTAATTTAGATATCTAAAAATGAACTTATATCTTTATCAAATCAATTATTAATTTTTTATTATTACGTTTACAATAGGAATATATGCTTAAAATTTTATTTAAGATATACATTTAGTTTTATATTTTGCATGTTTTCATAAATTAACTTATTATTTTACATTAAACATTATATCTTAATAAAGTATTTTCTGGATTAATATATTCTTTGAGTAATGTATACTATAATTTTTAAAAATAATATAAATTCTGATAATTTTTCATAACTTCAATAAAAAAGATTAGTGCATCTTGCTATGATATAACATATAGACATTAAAGTCCTATTAAAAGTTGAGCCAATTACTGATTACTGAACTACACTTTCAAGGCCTTATAAATCCTCAAACTGAAGGCCACCTATAATTAAGCCTCAAGATGCCTCATGTAGATACACACATGAATCTCGAGAGATACCTCCAGGAATTAAACGGACGCTAAAGTACTAGTCCCTTCTGCAATCTGCCCCATTAATACACGACGGCCTTCCTCACGTACGGTGGTGAAGAGTTTTACGCAGTAGATTGTTATTTACTATCTAAAACGATTTATCAGTTCTCGACAGCGGGCCTTCACACCACCGAGTAATTTTCGAGTATCCTGTGTAATCAATACCCTTTTTAAGCTACGCTTATTATGAATCCGCAGATGATCCTCTTAACATTAGACTTGGCACAATACCCAAGATCCTTTTAGATACTATGTATATAATTATGCGCGATACCATACTAAAGGGCAAGCAGTAGACAATATACAAAGTAGGTTGGTATACAAGAGCGTCCTAACGAAAGGCGACAGGACGATAGAACTCACAACCATGTCTTTGGTCGAGATAATGTGGCCCTCCTCCTTTTAGCAGTAGAGAGTTTTGTTAATTAGCTGGAGTAGAGACAAGAAGAAACTCATCGAGCTCGTCCCCTAATGATTACCACATTATAAACTATGTAGATGATATTCACGCTTGAAGGGACGTACCTATCTGAAAAACATTAGTTGAGCAGTTTTAACTGTGCGTTAAGCCATTCGACAGCTACTCGCTTGAACTTCATCTACGCACAAACTACCGTTGAAGCATCAGCAGCGACTAATGTAGAGGGCTAATCGGGTTCTGAAACTACTAGTATGCTTCCGACTATATGTCGTCATTCTGCTACAGTCTACTTAACCAGAACTTCCCTTAAGATTAGTCCTTTTGGCCTAGACACATATTACGCAAGGTTACGTTGATGCCAGTTGCCTCAACGACGCAGTATCCCCCTCTGCAGCTGGCTGCGTCGCATGGTGGGCCGCCGCCCGAGGTTGCTGGCCTAAGGTAGCTAAGCACCCTGACCGATCCTTGCCCGGCAGCTACCGCTTCTGGTGCGACCAGGACAGCGTGGCTACCGGCCGGGCGGAGGCTTTTGCACCGCTGTTCAGGCGAGATCATTCTAGCGAAAACACAAGCCACAATGATAGTCTTGTAGCTGCGAAACGAAATTCTCCCGGCTTAGTAGCCAGTGGTAGAGCATTGAGCCTCAAGGTGACAACTCCGCGAGGACCAGAAGAGTGCACTATCTCTATCACCGTGGTGGTCCGGGCGGGTATCAGGGAGTCGCTCGGGCAGGAACTGCCACCCAGAAAAACGGGAGCAGTACTCGATCGCCCTTGTTGGTTAGCGGCTCGCGGAATAGTTAGATCAAAGTCAGAGCGTCCCTGACTTACGCATATGTTCGGCTCCGGTTTACCCTCCGCTGGACATAGATCACGCCCCGTGCCGCAGTACGCATCCCAGGGGTATGCAGACTACTGTCTAACTCAAAGGGGACCAATCCCAGTAATTTGGAATGTAGAAGGCGTACAAAACGCCTAGTGCCCCTGTAGGACAGCCCCTTCCCAAGTGGAAAGGGGGTTCGCCGGTCATCGAGATACGTGCCTACGTGTAGTCGGCTGCCGGGCATAGCGACGGCGGATCGGCGCTCCGGCGCCTTAGCATTAAGCGTCCGGGTCGGCTGAGAGCGTCCTACGCTTTCGCGCTAAAAATTGGACTTTAACAGGTAGAGCGGGGGTGCGAAGCTATGGGGCACGTCTCATGTGCGGCTCCTTGCCAGTTCGGACGTACGAGCGCTCTACCAGAAGGCCTGATACTCGTATGTTCATGCTTTACCCTCTTCTAGCGCAACCGAGATCTAGGAATCCCGGTCGTAAGACGGACCTTCCCCCGCCCGTAGGCACGTGGGTTTAGGGCGCTTGCATCTCCGCGGCCACGCCCGCCTCGCGGCCGCCGGCATGCCCGGGGTCCGGCTGGCAGCGGCGTCAGACCGTTGTCTGGCGCGTGCCGGCCGCAGGGTCGGGCCCCGCCCCCGCCCGTTCAGCGCCCGGCGACTCCCCTGCCGTGCGCCGCGGGCCGCCCCCCCGCGAGGTCGCGCCTGCGGCGGCGCGGCGCCGTGCGCGCGGACTGGGGCGGCCCAACTCCCGAGCCCGCGGTGGGGCGGACCGGCGCGGAGCGCACCCGGGGGCGCATGTGCTGCCGGCCTCAAAGCTTGGGTCGTGCGAGGCCCGCCCACGCACCCGACGGTCCTCGGTCGCCCCCGCGGCCGTGCCCAGTCCCTTGGCTCAGCCGGCGCTACGGCCCGCGGGCGCGTCAGTGAGCCCGGGGGCCCGGTACACGACGGCGCCCGGGAAGCTCCGTCGGCGTCGGGGGGCGGCCTGCTCGCCCGCCCCCGGAATACGCGACGAATGGGCCCCCCTCTCGGACGGGCGCCGGCCCGGGCGCGGGATCACGGTGCTGCGGCCGGCCTGGGCCGTCGCCCCGCCCCCGGCCACTCAATCCCCCTGACTGCGCGCGCCGGGGGGCGGGGGGCCTGCCAACTGGGCGTGGGCGAGCTTCCTCACCCGCCCGGGCCGGCCGGCGGCCACGGCGGGCGAGGGCCCACCTTCCCTCCCGCACTAATGCTGGTGTGTATAGCTGGGAGCGGAGGGAGTTGACACGGGCCCGCCCCGCCCCGGCCGCCGCCGGTGCCGGCAGGGGCCGCGCTGAACTCGGCGGCCTGGTAGTGAGCCCCGGAGGCGTCTCCGCCGCGTGTCGTGGGCACGGCGATCGCGGCGCGGTGCCTACGGTCCCCCAGAGTAGGGCTCCCCGCCGGCCCTCCAGCGCGCCTCGCGAGCCCGACGGGCCGGGCACCTTGGAGAACGTGCGGTCGCCGCGCGTAGGGCAACGGTCCGCGGTGCGTCGGGGGGGGGGCTCCGTCCCAGCGCGCGCCCGCCGC     
I       GAGTTAAGTAAATAATAATACTAGATGTTTTTTATCTAACATGTATTTAAACTTCAATCATTTTAAAAATGATTGAGAAAAATAATGTTATATTTTTGCAAATAAACATAATTCAAAAATCAGTAGTGTTTGATACGAAATTTATAAATTAAATTAATTTTTATATGTTATAATGAACAATATATTATGAAAATTAAAGTAATTATTTTTCTCAAATTTTTTTTGTATGAATAAATCGTTTATATTAGTTAACAACACGAAAAAGAGAAAATTATGTATGTTTTAATATAATTATACAAACTATTTATAAATGAGTAAAAAGCCAAAGTAATATGACTATTATATTACTTCTTGTCTGAATAATAATTGATAAAATTGCCTAGGTTATTTTTGATAAAAAAATTTATACAACCATATAAAAAATTTTCATTTCATGGTTTTTCTTTTCTGTAATAGTTAGAATTGTACATTATCTGATTTATTGTGTGTGTATATTCCATCTCTATAACATGTTTAAGTTATTATAGAATTTAACTCTTAAAAAACTTAGCTGTGTTATTTAATTATTTAAAACTTTCTTATAAGAATTAAATTATTGATAATATCATAAAATATTAAATATTTTTTTAGCATTGACATTGTAATTTTACTAACGGTATGTATAATCTAATTATCATACTTATGTAAATAATAGTATATTAAGTATTTTTTCAAATATTTAATTAAGATATATAAAAATCATCTTATATCTATTTCAAATAAATAATTAAATTTTTATATGTACTATAACAATAGGAAAAAATGCATAAACTTTTAATTAAGATATTCATTTAGTTATACATTTTGCATGTTTTCATGAATTAACTTATTATTTTTCTTAAAACATTATATCTTAATAAAGGATTTTCAGGATTAATATATTCTTTGAGTAATTTATATTATAATTTTTAAAAATAGTATAAATTCTGATAATTATTCATAACTTCAAATGAAATGAATAAGGAATCTGGCGTGGATAAAACGTAAAGTCCTTAAAGTCCTATTTAAAGTTGTGCCGCTTACAGATTATTGAACAACAATTCTATGGCCTTATAAAACCTTAAACTGGAGGCCAACTAGAAATAAGCGTCAAGATCTCTCATGTAGATACACGCATGACTCTCGAGATATACCTCCAGGGACTAAACGGACGCTAAAGTACTACTTCCTTCTGTAATTTGCCCCATTCAGACTCGAAGGCCAGCCCCACGTACTGTGGTGAAGGGTTTTACGAAGTAGATTGTTATTGACTTTCTAAAACGATTCATCAGTTCTCGACAGCGGGCCTTCACACCACCGAGTAATTTTCAATTATTCTGTGTATTCAATACCCTTTCTAAAGTGCGCTTATTGTTAATCCGCCTAAGTTACACTTAACATTAGACATGGCACAATACCCAAGATACTCTTAGATCCTATGTTTTTAATTATGCCTGATACCATACTAAAAGTCAAGCAGTAGACAACATACAAAGTAAGTGGATATACAAGTGATTCCTAACGATAGGCGTCCGGACGATAGAACTCACAACTCTGTCGTGGGTAGAAATAATGTAGCCCTCCGCCATTTAGCAGTAGAGAGTTTAGTAAATTTGCCGGGGTCGAGACAAGATTGAAACCAGCGAGATCGTTCCTTGATGATTACCACATTATAAACTGTCTAGATAATAATCAGGCTTGTCGGGACGTTCCTATCCGAAAAACATGAGTTGAGCATTATTACCTGAGCGATAAGCCATCCAACATCCACTCGCTTGAACCAGATCTACGCACAAACTAACGTTGATGCATCAGCAGCGCTTAATGTAGAGGGCTAATAGGAATCAGTAACTAGTAGGATGGTTCCGGCTTTATGTCGTCGTTCTGCTACAGTCTACTTCACCACGACTTCCAGTATGATTACTCCTATTGGCAGAGACACATATTTCTAAAAGTTGCGGTGAAGCCAGTGGCCTCGGCGACGCAGCGTGCCCCTTTGCAGCTGTCCGCGTCGAATGGTTGGCGGCCGCCCGAGGCTACTGGCCTCAGGTAGCTAAGGACCATGACAGATCCTTGCCCGGCAGCTACCGCTGCTGGTGCGACCCGGATACCATGGCTAGCGGCCGGGCTGAGGCTTTGCCACCGCTGTTCAGACGAAATCATTCTAGCGCAAACACCGGCCACAATGATAGAGTTGTAGTTGCCAAACGAAAATCTCTCGGCGTGGTAGCCAGTGGTAGAGCCTTGAACCTCAAGGCGACAACTCCGCGAGGACCCGAATATTGGACGATCTCTATCACCGTGCTGGTCCAGGCGGGGAGCAGGGAGTCGGTCGCGCCGTCACTGCCACCCATACAAACGGGTTCAGACCTCGGTCTTCCTTTTTGTTACGCGGCGCACGGAATAATTATATCTAAGTCAGAGCCTCCCTGAGTTAGGAATATGTCCGGATCCGGTTGACCCTTCGCTGGTCAGTGATCAATCCCCATGCCGGGGTGCGCATCCGAGGGGTATGCAGTCTACTGTCTGACCCAACGCGGGGCAATCCCAGTCTTTTGTAATGTAGAAGGCGTACGAAACGCATCGTGCCCGAGTAGTACAGCCCCCTCCCAAAGGCAGATGGGGTGCGCCGGTCAGCGAGATAGTTTCCAAAGTGGTGTCGGCGGCCGGCCTTAGAGACGGGGAACCGGCTCTCCGGCGGCTTAGCATAAAGCGTGCGGGTCTGCGGAGAGCGTCCTGCGGCTTCGCGCTAGAAATCGGCATTTAACAGGTTGAACGGGGGTGCCAACCTCTGAGGCGCTTCCAAGGAGTGCCCACTTGCCAGTTCGGCCGTTCGAGTCCTCGACCAGAAGGCCTGATACTCGTTTGTTCATGCTGTACCCGCTCCTAGCCCCACCGAGATCGCCGAATCCCAGCCGTCTCACAGACCAACCCGCGCCCGTAGGGACGCGGGTGTACGGCACTGGCATCTCCGCGACCCCGCCCTCCTCGCGGCCGCCCGCATGCCCGAGGTCGGGCCGGCAGGTGCGTCACCTCGGTGCCGGGCGCGTCCCGGGCGCAGGGTCGGGCCCAGCCCCCGCCCGGTCAGCGCCTGCCGACTCCCCTGCCGTGGGCCGCGGCCCGCTCCCCCGCTAGGTGGCGCCTGCGCCGGCGCGGCGCCGTGCGCGAGGACTGGGGCGGCCACCCTCGCCGGACCGCGGTCGGGCGGACCGGCGCGGAGCGGGCCCGGGTGCGCCTGTCGTGCCAGCTGCAACGCTTGGATCCGGCGAGACCCGCCCTCCCACCCACCGCCCCGGGGTCGTGCCCGCGGGCGTGCCCAGTCCCGAGTCTGGCCCGGCGCTCTCGCCGGCGGGGGGGTCAGGGAGGCCGGCCGCGCGGTACGCGCCGGAGCCCGGCAAGCTCCGTCGGCGCCGGGGGGGGGCCTCCTCGCGCGCCGCCCGAATACGCGGCGAATGGGCCCCGCTCTCGGACGGGCGCCGGCCCGGGCCCTGGGTCACGGTGCTGCGGCCGGCCTGGGCGGTGGCCGCACCCCCGGCCACCCAATCCCCCCGGCTGCGCGCGCCGGGGGGCCGCGGGCCTACCGATGTGGCGGGGGCGAGCTTCCGCCCCCGACCGGGCCGCCGGGCGGCCAGGGCGGGCGAGCGTCCAGCTTGCATCCCGGACTAGTTCTGCTCTGGATAGCTGGGAGCGGGCGGCGTGGATACGCGACCCCCACGCCGCGGGGGACGCCGGTGCAAGCAGGGGCCGCGATGAGCTCGGCGGACTGGCACTCAGCTCTGTAGGCGTCTCCGTGGCGTGTCGTGGGCACGGCGGTAGCGGCGCGGAGCCTACGGTCCTCCAGAGTAGGGCCCCCCGCTGGGCCTCTAGCGCGCCACGCGAGCCCGACGGCCCGGGCACCTTGGAGAGCGTGCGGCCCCCCGGACCAGCGCCACTGCACGCGAGGCGTCGGGGGGGGGGCTCCGTCGCAGCGCGCGCGCTGCGC     
H       GAGTTATGTGCTTAGTAATACTAATTGTTTTTTATCTAACATGTTTTAAAACTTAATTCTTTGTTAAAATGAATTAGAAAAGCAATGTTTAATTTTTCCTAATTAATATAATTCAAAAGTCAGTATTCTTTGATGCGAAATTTAGAAATTAAGTTAAATTATATATTTTATAATGAACAATAAGTTATCAAATTTAATATATATATTTTTTTCAAATTTTTTTTGTGTGAATAAATCTTTTTTATTTGTTATCAATACGAAAAAGAGAATATTTTGTTTATTTTAATATATTTATACAAACTTTTTATTCATGAGTATAAAGCCAATGTAGTATGACTATTAAATTACTTTTTGGCAAAATAACAATTGACAAAATAGTCCAGGTTATTTTTGACAAAAAAATTTATACAACCATATAAAAAATATAGATTACTTCGGTTTTTTTTTCTGTAATAGTTAGAATTGTACATAATAAGTTTCATTGAGTGTGAATATTACATCTTTATAACATGTTTAAGTTATCATAGAATTCAACTGTCCAAAAACGTGGCTGCGTAATTTATTTATTTAAAACATTGATATATGTTTTAAATTATTGAAAATAAGTTAAAATATTTAATAATTTATTAGCTTAGACTTTGTAAAATTACTTACGGTATCTGTAAACTAATTATCGTACTTAAGAAAATAATAGCATATTTAATATTTTTTCAAATATTAAATTAAGATATATAAAAATCAACTTATATCAAATTCTAATAATTTATTAATATTTTTTATAAACTATTGCAACTGAAAAATATGGAAAAATTTTTGATTAAGATTTTCATTCAGTTATACTTTTTGTGTGTTTTCATGAATTAACTTATTATTTAACATAAAACATTATATCATATTAAATGATTATCAGGATGAATAGATTCGATGATTAATGTATAATATAATTTTTACAAATAGTGTAAATACTGGTATTTATTTTTAACTTCAAAAAAAAAGAATACTGCATCTGGCGATGATATAAGGTATAGTCGTTAAAAGCTTATTTAAAGTTGTGCCGCTTACAAAATATTGAACGACAATTTCATGGCCTTATAAATCCTAAAACTCTAGGCCAACTAGAAATATGCGTCAAGATTGCTCATGTAGATACACGCATGACTCTCGAGATATACCTCAAGATAGTAAACGAACGGTAAAGTACTACTTCCTTCTGCAATTTACCCCAATAATACGCGAAGGCCAACCCCGCGTACGGTGGTTAAGAGTTTTATGAGGTAGATTGTTATTTACTATCTAAAACGATTCATCAGATCTCGACAGAGGTCCTTCACACCACCAAGTAAATTTCCTATATACTGTGTCATCAAGACCCTTTATACGGAACGCTCATTGGTAACCCGCAAATGTAATTCTTAACAATAGACTTGGCACAATACCCAAGATACTCATAGCTATAATGCTTATAATTATGCGCGATAACATACTAAACAACAAGAAGTAGACAATATACAAAGTATGTTGATATAAACGAGCCTCATACCGATAGGCATCGGGACCATAGAACGCTCAACTCTGTCTTAGGTCGAAATAATGTTACCCTCCCCCATGTAGCAATAGAGAGATTAGTTATTTAGTCGGACTTGAGACAAGTGGAAAAACACAGAGCTCGTTCCTTCATGATTACCACAATATAAACTTTCTAAATTATATTCAAGCTTGAGGGGACGTTCCTATCCGAAAAACATGAGGTTTGCAGTCTTACCTGTATGATAAGCCATACAACATCGACGCGCTTGAGCCAAATCTACGCACAAACTAGCGTTGAAGCATCAGCGGCGATGAATGTAGAGGGCTAATCGGAAACAGGAACTAGTAGTATGCTTACGGTTTTATGTAGTCTTTCTGCTACAGTCTACTTGACCACAACTTCCACTATGATTAGTCCTATTGGCCCAGACACATACTTCTCAAAGTTGCGTTGAAGCCAGTGGCATCGCCGACGCAGCATCCCCCTTAGCAGCTGTCCGCGACGAATGGTTGGGCGCCGCCCGAAGTTGCTGGCCGTAGGGAGCTAACAACCAGGACGGACCCTTGCTCGGCAGCAAACGCTGCTGGTCCAACCCTGTTAACTTGGCTAGCGGCCGAGCTGAGGGTTTTCCACCGCTGTTCAGAACAAATCATTCTAGCGCAAACCCCAGCCATAATGATAGGGTTGTAGATGCCAAAAGAAAATCTCTCTGCGTGGTATCCAGTCGTAGAGCATTGAGCCTCAAGCCGCCAACACCGTGAGTACCCGGATAGTGGACGATCTCTAGCGCCGTGGTGGTCCCGGCGGGGAGCAGGGAGTCGGGCGTGCTATAACTCCCACCAACAAAAAGGGGTGCAGACCTCGTCCGTCCTTCTTGGTACGCGTGACACGGAATAATTCAATCAAAGTCAGAGCGTCCCTGAGTTAGGAAGATGTCCGGTTCCGGTTTTCACTCCGCTGGTCAGCGATCACTCCCCATGACGGCGTACGCTTCCGAGGGGTATGTAGGCTACTGTCTAACTCAAAGCGGTCCAATCCCAGTAACTTGCAATGGAGAACGCGTACGAAACGCACCTTGCCCGCGTAGCACACGCCCTTCCCTAGTGGAGAGGGGGTGGGCCGGTGATCGAGATACGTTCCTAAGTGTGGTCGGCGGCCTGCCATAGCGACGCCGAATCGGCACTCCGGCGCCTTACCATTCAGCGTCCGGATCCTCTGAGAGCGTCCTGCGGTTTCGCGCTAAAAATGGGCATGTAACAGATTGATCGGGGGTGCCAACCGTTGGGGCGCTGCCATTGAGAGGCCCCTTGCCGTTTCGGTGGTTCGAGCCCGCGACCAGAAGGCCTGATACTGGTATGTTCACGCTTTATCCCCTTCTAGGCCCACCTAGATCCCCGAATGCCGGCCGTTTGACAGACCAAGCAGAGCCCGTAGGGATGCGGGTTTAGGGCCCTTGCATCGCCTCGACCACGCCCCCCTCTCGGCTGCCGGCAGGCCCGAGGTCCGGCTCGCAGGTGCGTCAGCCTGCTGTCCGGCGCGGCCCGGGGGCAGGGTCGGGGCCCGCCCCCGCCCGGTCCGCGCCCGCCGACTCCCCTCCTGCGGGCCGCGGCCCGCTCCCCGGCTAGGTCGCGCCTGCGGCGGCGCGGCGCCGTGCGCGTCGACTGGGGCGGCCCCACTCCCCCCCCCGGGGTGGGGCGGGCCGGCGCCGAACGGGCCCGGCGGCGCCTCCCGTGCCAGCGGCAAGCCTTCGCTCCCGCGAGACCCGCCCACCCACCCCCCGCTCCGCGCTCGCGCCCGCCGCCGTGCCCAGTCCCTTGGCTCCCCCGGCGGGACGGCCGGCGGGCGCGTCAGGCGGTCCGGCGGCACGGAACGCGACAGAGCGCGGGAAGCTCCGTCGGCGCCGGAGGGGGGCCTCCTCCCGCGCCCCCCGAATCCGCGACGAATGGGGCCCCCTCCCGGACGGACGCCGGCCCGGGCGGCGGGTCACGGTGCTGCGGGCGGGCCGGGCGGTGGGCCCACCCCCAGCCCCCCAATCCCACCGGCTGCGCGTGCCGGGGGGCCGCGGGCCTACCGATCTGGCGGGGGCGAGCTTCCGCGCCGCCCCGGGCCGCCGGGAAGCCCCGGCGGGCGAGCCGCCAGCTTGCATCCCGCACTATTGCTGGTCTCTGTAGCTGGGAGGGGCCGGCGTGGATACGGGACCCCCTCACCGCGGGCGCCGACGTTGCTAGCAGGGGCCGCCCTGCACTCGGCGGACTGGTACTCAGCTCCCCAAGCCTCTGCACCGGGTGTCGTGGGCACGGGGATCGCGGCGCGGAGCCTACGGTCCGCCAGAGTAGGGCCCCCCGGCTGCCCTCTAGCGCGCCTCGCGACCCCGACGGGCCGGGCACCTTGGCGATCGTGCGGCGCCGGGGAGCAGCGCGACCCCACGCGGGGCGTCGGGGGGGGGGCTCCGTCGCAGAGCGCGCGTGCCGC     
G       GAGTTATGTGTAAAGTAATACTAAATGTTTTTTATCTAACATCGTTTTAAACTTAATTCCTTGTGAAAATGATATAGAAAAGAAATTTTGAATTTTTACTAAAATTAGTAATTCAAAAGTCAGTATTATTTGATGCGAAATCTGTACATTAAATAAATTTATTTATTTTATAAAAAACAATGTTATAGTTTATTTAAAGTCAATATTTTTTTCAAGTTATCTTTGTGTGAATAAATCTATTTTAATTGTTATGAAGACGAAAAATAGAATATCATGGATATTTTTATATATTTATACATATTATTTATCGATGAGAATAAAGACAATGTAATATGACTATTATATTAATTTTTGCCATAATTAAAATTGATAAAATAGCCGAGGTAATTTTTGACAAAAAAATTTATACAACCATATAAAAAATTTAGATATCGTCGTTTTGCTTTTCTGTAATAATAGGAATTGTACATGAAGAGATTTATTGAGTGTGTATATTACATCTTTATAACATGTTTTAGATATGATAGAATATCACTGTCTTAAAACATGGCTGTGTAAATCATTTATTTAAAACATTGACATATGTATTAAATTATTGATAATAAGATAAAATATTTAATATTTTTTTAGCTTAGACATTGTAACTTTACTAACGAAAACTGTAAACTAATTTTCTTACTTAAGAAAATAATAGTATATTTATTATTTTTTCAAATGTTCAATTTAAATATTTAGAAATAATCTAATATCTAATTCTAATTATTTATGATTTTTTTTTCTATACTCTTCCAACTGAAAGATATCTTAAAACTTTTTATTAAGATATTCATTAAGTAATCCTATTTGCTTGTTTTAATAACTTAACTTATTATTTTACATAAAACTATATATAGTAATATAGGATTATCAGGATTAAGAGATTCTTTGATTAACTTATATTATAATTTTTAAAAATAGTATAATTTCTGATAATTAAAAACAACTTCAAAAAAAAAGATTACGGGATCAGGCGATGTTAAAAGGTATAGTCCTTAAAGGCTTATTTAAAGCTGAGCAGCTAACGAAATATTGAACGACAATTACATTGCCTGATAAATCCTGAAACTGTAGGCCAACTAGGAATATGCGTCAAGATAACTCAGGTAGATTCACGCATGACTCTCGAGATATACCTCCAGATACTAAACGAACGCTAAAGTTCTACTCCCGTCTGTAATTTGCCCCATTAATACTAGAAGGCCATCTCCGTTTACGGTGGTAAAGAGTTTTCAGATGTAGTTTGTTATTTACGATCTAAAACGATTCATCAGTTCTCAACAAAGGGCCTACACACCACCTAGTAAGTTTCCATTATTCTTTGTCATCAATACCCTTTCTACCGGTCGCTTATTGATAACCCGCTTATGTCAGTCTTAACATTAGACTTGGCACAATACCCCAGATACTCTTTGGTACTAAGTCTATAATTATGCGTGATAACGAACTAAACGTCAAGTAGTAGACAATATACAAAGTAGGTGGATATACATGACCGTCATAACGTTAGGCGTCGGGACCATAGGACGCACAACTCTGTCATAGGACGATATAATGTTTCCCTCCTCTCTTTAGCAGTAGAGAGTTTCGTTAATTAGCTGGAGTTGAGACATGATGAAAGACATCGAGCTCGTTCCGTAATGATTACAACATTATAAACTTTTTCAACATTATTCTCGCTTGAGGGGACGTGCCGAACCGAAAAACATCAGTTGGGCATCATTACTTCTGCGTTAAGCCATCCAACATCGACGCGCTTGAACCAGATCTACGCACAAACTAACGTTGAAGCATCAGCAGCGATGAATGTAGAGGGCTAATCGGACTCAGCAACTAGTAGTATGCTTCCGGTTTTATGTCTTCGTTCTGCTACATTCTACTTGACCACAACTTCGAGTAAGATTGGTGCTATTGGCCGAAACACATACTACTAAAAGTTGCGGTGAAGGCGGTGGCCTCGTCGACGCAGTATCCCCCTTTGCAGCTCTCAGCGTCGGATGGTTGGACGCCGCCGGAGATTTCTGGCCGAAGGTAGGTACCTACCTTGACAGCCCCTTGCTCAGCAGCTCCCGCTGCTGGTTAGACTCGATTAACATGGCTAACGGCCCAGCTGAGGATTTTCCGACGCTGTTCAGACCAAATCATTCTAGCGCAGACACGCGCCAAAATGATAGTGTTGTAGCTCCCAAAGGAAAATCTCTCTGTGTGGTATCCAGTGGTAGAGCATTGAGACTTAAGCCGACAACTCCGTGAGTTCCCCAATAGTGGACGATCTCTATCTCCGTGGTGGTCCCGGCGGGGAGCAGGGAGTCGTACGCGCTATAACTCCCACCCAAAAAAAGGGGTACAGACCTCTTTCGTCCTTCTTGCTTCGCGATACACGGAATAATTATATCTAAGTCAGAGCGCCCCTGAGTTAGGAATATGTCCGGTTCCGGTTAACCCTCCGCTGGTCAGCAATCACACCCCATCCCGACGTCCGCATCAGACGGTTATGGAGGCTACTGTCTAACCCAAAGCCGTTCAATCCCAGTGTCTTCCCATGTACAACGCGTACTAAACGCAGCGTGCCCGTGTAGTGCAGGCCCTTCCCTAGTGGGTATGGGGTGCGCCGGTCAACGAGATTAGTTCCAAAGTGTGGTGGGCGCCCGGTCGTAGCGACGCCGATTCGGCGCTCCGGCGCCTTAGCATTACGCGTGCGGATCGGCGGAGAGCGTCCTCCGGCTTCTCGCTAAAAATCGGCTTTTAACGGATTGAACGGGGGTGCAAACCTATGGGGCCCTGCGGTCTAGAGCCCCCTGTCCATTTCGGACGTTCGCGCCCTCGACCAGAAGCCCTGATACTGGTATGTTCCCGCTTTTCCCGCTTCTAGCACCACCTAGATCCGAGAATCCCGGCCGTGTGACAGACCAACCAGGGGCCGTAGGTACGCGGGATTAGGCCCCTCGGATCGCCGCGTCCACGCCCTCTTCGCCGCTGCCGGGATGCCCGTGGTCCGGCCGGAGGGTGCGTCAGGCTGTTGCCTGGCGCGTCCCGGACGCAGGGTCGGGGCCGGCCGCCGCCCGGTCGGCGCCCGGCGCCTCCCCTGACGCGAGCCGCGGCCCGCCCCCCCCCTAGGTCGCGCCTGCCGCCGGGCGGCGCCGTGCGCGGGAACTGGGGCGCCCGCGCTCTCCCGCCCCCGGCGGGGCGGGCCGGCGGCGAGCGGGCCCGGCGGCGCGTCCCGTGCCCGCCGCAACCCGCCGGTCGAGCGAGAGCCGCCCACGCCCCCGCCAGGGCGTGCTCGTCCCCACGGTCGTGCTCTATCCCGTAGCTCGCCCGGCGTCACGGCCGGCCGGCGAGTGAGGCCGGCCGCCGGCTCGGCACGCGCCGGAACGCGGGGAGCTCCGTCGGCGCCGGGGGCGGGCCTCCTCCCGCGCCCCCCGAATACGCGGCGAATGGGACCCGCTCAGGGACGGGCCCCGGCCCGGGCGGCGGTTCACGGTGGGGCGGCAGGGCCGGGCGGTGCCCGCACCCCCCGCCACCCAATCCCCCTGGATGCGCGCGCCGGGGGGCCGGGGGCCTCCCGATGTGGCGGCGGCGAGATTCCCGCCCCACCCGGCGCGCCGGGCCGCCGGGGCGGGCGAGACGCCACCTTGCGTCCCGCACGACTACTGGTCTCTGTAGCTGGGAGGGGCAGGGGGGGAGATGGGATGCCCTCGCCGCGGGGGACGACGGTGCTAGCCGGGGCCGTTATGAACGCGGCGGACTGGTAGTCCGCTCCGCAGTGCTCTCCGCCCGGTGTCGTGGGCACCGGGATCGGGGCGCGGGGACTACGGTGCGCCAGAGTAGGGCCCCCCGCGCGGCCTCGCGCGCACCTCGCGAGCCCGACGGGGCGGGCATCCTGCCGCTCGTGCGGCCCCGCGGAGCAGCGCGACGGCGCGCGGGGCGTCGGGGGGGGGGCTCCGGCCCAGAGCGCGCCCCGCGC     
F       GAGATATGTGTAAAGTAATACTATATGATTTTTATCTAACATGGATTTATACTTTATTCTTTGTTAAAATGATTTAGAAAAGAAATATTAAATTTTTCCTAATAATTTTAATTCAAAAGTCAGTATACTTTTATTCAAAATTTATACATTAAATTAATTTATATATTTTATAATGTACAATAGAGTAAAATAATTAAGGTTAATATTTTTTTCAATTTCTTTTTGTGTGTATAAATCTTTTTTATTTGTTATCAACACGAAAAATAGAATATATTGTCTATATTGATATATTTATACATCGTATTTATAGATGAGTAAAAAGCCAAAGTAGTATGACTATTAAATTAATTTTTGTCAAAATTAACATTGATAAAATAGCCAAGGTTATTTTTGACAAAAAAATTTATACAACATTATAAAAAATTTAGATTGCTTAGCTTTTCTTTTCTGTAAAAGTTAGAATAGTACATTAACTGATTTATTGTGTGTGTATATTACATCTTGATAACAAGTTTAAGTTATAATAGAATTCAACTGTCATAAAAAATTGATGTGTTGTTTAATTATATAAAATATTTACATAAGTTTTAAATTATTGATAATAAATTAAAATATTTAATATTTGAGTTGTTTAGACATTGTAAATTTACTAACGTTATCTGTAAACTAATTAACATACTTAAGTATATAATAGTATAGTTATTATTTTATCAAATATTTAATTTAGATAATAAAAAATCATCTAATATCTATTTCTAATGATTAATTAATTTTTTATATATACTTTTACAACCGAAAGATATCGAAAAACTTTTAATTAAGTTATGAATTAAGTTTTACTTTTTGCACGGTATAATAAATTAACTTATTATTTTACATAAAACATTATATATTAAAATAGGTTTATCAGGATTAATAGATTCTTTGATTAATTTATAATATAATATTTAAAAATAGTATATATTCTGATAATTAATTAAAACTTCAATAAAAATGAATATGGCATCTGGCGATGATATAACGTATAGTCTTTAAAAACGTATTCATAGCTGAGCGGCTTACGGACAATTCTACCACAATTTCATCTCCTCTTGATTCCCCAAACTTTAGGCCACCTAGAAAAACGCGTCAAGATTACTCAGGTAGATGCACGCAGGGCTCTCGAGATATACTTGCAGTCTGTAAACGAATGCCAAAGTTCTACTATCATCTGAAATTTGCCCCATTAACACTAGAAAGACACCACCGCGTACAGTGATGAAGAGTTTTAAGAGGCAGAATATTATTTACGATCTACAACGATTCATCGGTTCTCAACAGAGGGCCTTCACACCACCTAGTAATATTCCAGAATTCTTTGTTATCAATACCCTTTATACCGACCGCTGATTGATAATCCGCAGATGTCACGCTTAACAGTGGACTTGGCACAATACCCAAGAAACTCTTTGCTATTATGCTTATAATTATGCGTGACAACATACTAAAAGACAAGCAGTAGTCAATCGACCAAGTATGTGGTTATATATGATCTCCCTAACGAGAGGCGTCGGGACAATAGAACACACAACTCTGTCTTAGGAAGATATAATGTTACCCTCCCCCATTTAGCACTACAGCGTTTAGTTAATTAGCGGGAGTAGAGACACGAATAAAAACAGAGAGCTCGTACCATCATGAACACCACAGTCTAAACTTTCTAGGTAATATTCTGGCTTGAGGGGACGTTCCGAACCGAAAAGCATTAGTTGGGCACACTAACATCTACGATAAGCCATGCAACACCAACGCGCTTGTGCAAAATCTACGCACTAACTACTGTTGAAGCATCAGAACCGAAGAAAGTAGAGTGCGAATCGGAATCAGAAACTAGTAGTATGCTTCCGGTTGTATGTCTTCTTTCTGCTACATTCTACTTTACCACCACTTCCAGTAGGATTAGTCCTATTGGCCGAAACACATACTTCGGAAATTTGCGGTGAAGCGAGTGGCGTCGTTCACGCAGCGTCCCCCTTTGCATCTCGGGGGGTGGGATGGTTGGGCGCCTCCGGAGGATTCTGGCCCAACGTAGCTAATAACCCTGACAGTACCTTGCGCTGCAGGTCACGCTGCTGGTACGACCCGATTAACTTGGCTGACGGCCCTGCTGAGCATTTCCGGCCGGCGTTCAGACGAAATCATTCTAACGTAGACACCCGCCAAAATGATAGAGTTGTAGCTGCCAAAGGAAAATCTCTCGGTGTGGTATCCAGTGGTAGAGTATTCAGACTAAAGCCGACAACTCCGTGAGTTCCCAGATAGTCGACTATCTCTATCGCCGTGGTGATCCCAGCGGGGAGCAGGGAGTCGCCATCGCTAGTACTTCCACCGAAAACAAGGGGTTCAGACCCCTAACGCCATTCTTGCTACGCGGTACACGGAAGAAGTACATCTAAGTCAGAGCGTTCCTGAGTTAGGAATATGTCCGGTTCAGGTTCACGCTCCGCTGGTCACCGACCAGTCCCCATGCCGATGTCCGCATCCGAGTGGTATGGAGCCTACTGTCCAACTCAAGGCGGTCCAATCCCAGTATCTTGCACTGTACAACGCGTACGAAACGCACCGTGCCCGCGTAGTACAGGCCGATGCCTACTGGAGACGGGGTGCGCCGGTTATCGAGATACCTTCCTAAGTGTGGTGGGCGGCCGGGCGTAGGGACGCCGAATCGGCACTCCGGCGCCTTACCATTAAGCGTGCGGATCCGCCAAGAGCGTCCTCCGGTTTCGCGCTAAAAATTGGCTTTGAACTGACTCAACGGGGGTGGTAACCGATGGGGCGCCCCGGTTGAGAGCCACCTGGCCATTTCGAACGTTCGAGCGCGCGACCAGAAGGCCTGATACTGGTATGTCCGCGCTTTCACCGCGTCTAGCCCCACCTAGGTCCCCGATTCCCGGCCGTTTGACCGACTGACCAGCGGCCGTAGGCAGACCGGTGTACCGCCCTCCCATCGCCGCGCCCACGCCCGCCTCGCCGCTGCCGGCATGCGCGAGGTCCGGCTCGACGATGCGTCAGCCGGGTGTCTGGCGTGTCCCGGCGGCAGGGTCGGGGCCGGCCGCCGCCCGGGCCGCGCCCGGCGTCTCGCCTGCCGTGAGACGCGGCCCGCGCCCCCTCTAGGTCGCCCCTGCGCCGGGGCGGCGCCGTGCGCGAGGGCTGGGGCGGCCCCCCTCGCCGCACCCCGGTGGGGCGGGCCGGCGCCGAACGCGCCCGGGGGCGCCTCCAGTGCCCGCCGCAACCACCGGATCGAGCGAGAACCGCCAACCCCCCCGCCGGTCGGCGCTCGTGCCCGCACCCGTGCTCACTCCCTTCACTCGCCCCGCGTGACGGCCGGCGTGTGGGTCAGGCGGACCGGCGGCTCGGAACGCGCCGGCGCGCGGGAAGCTCCGTCGGCGCCGGGGGCGGGCCTCCTCCCGCGCCCCCCGAATACGCGGCGAATGGGACCCGCTGCCGGACGGAGCCCGGCCCGCGCGGCCTGTCACGGTGGTGCGACCGGCCCGGCCGGTGGCCGCACCCCCGGCGACCCGATCCCCGCGGCTGCCCGCGCCGGGGGGCCGGGGGGCTCCCCTGGTGGTGACGGCGGGCTTCCCGGCCCACCCGCGCCGCCGGGCGGCCCGGGCGGGCGAGCCACCGCCTTGCATCCCGCACGACTGCTGGTCTGTATAGCTGGGAGGGGTCGGGGTGGACAGGGGATCCCCGCGCCGCGGGGGAGGGCGGTGCTAGCAGGGGCCCGGATGGACTCGGCGGCCTGGTAGTCCGCTCCGCCGGCGTCTCCGCCGGGTGTGGTGGGCACGGGCGTCGCGGCGCGGCGACTACGATTCGCCAGAGTAGGGCCCCCCGCCCGGCCTCGAGGGCTCCTCGCGACCCCGACGGGCCGGGCACCCTGCCGATCGTGGGCGCCCGTGGCGTAGCGCGACCGCGCGCGCCGCGTCCGGGGGGGGGCTCCGTCGCAGGGCGCGCGCCGCGC     
E       GAGTTATGTGTTAATTAATACTATAAGATTTTTATCTAACTTGTATTTAAACTTAATTCGTTGTGAAAATGATTAAGAAAAGAAATATTAAATGTTTACTAAAAATACTAATTCAAAAAACAGTATTCTTTTATACAAAATATTTACATTAAATAAATTTATATATTTTTTAATCAACAATATTTTATTATATATAACCTATATATATTATTCAATTCATCTTTGTGTGTATAAATCTCTATTCTTTGTTCTCAAGACGAAAAATTCAATATATTTTATATTTTGATATATTTATACATTCTATTTATAGAGGAGTAATAAGCCATTGTAGTATGACTATTAAATTGTTTTTAGCCTAAATAATCATTGATAAAATCGCCTAGGTTATTTTTGACAAAAAACTTTATACATACATATAAAAAATCTAGATTTCTTTGCTTTCCTTTTCTGTAAAAATAAGAATTGTGCTTAAACAGATTTATTGACTGTGTATATTACATCTTGATAACATGTTTAAGTTAACATCGAATAGAACTGTCGCTATACATTGAGGTGTAGTTTAATTATTTAAAATATAGTTATAAGATTTAAATTATTGATAATAATTTAAAATTTTGAATATTAGATTAGCATCGACATTGTAACTTTACTAAAGTTACCTGTAAACTAATTTTAATACTTATGTAAATAATAGTATAGTTATTATTTTTTCAAATATTTAATTTAGATATGTAAATATCATCTAATATCTACTTCTTATTATTAAGAAATTTATTATATATACTTTTACAAGTGAAAAAAATCGATAAACTTTTAATTAAGATATAAATTAAGTTTTACTTTTTGCTTGTTTTAATAAATTAACTTATTATTTTACATAAAACATTATATATTAAAATTGGATTATCAGGATTAATAGATTCATTGATTAACTGATAATATAATATTGATAAATAGTATATTTTCCGTTAAATATATTTATCTTCAAAAAGAAAGAATAAGGCATCTGGCGATGATAGAAGGTATAGTCATTAAAGTCCTATTTATAGCTGAGCTGCTTACGTACAATTGAACACCAATTTATTCTCCTCATATTTCCGCAAACTGCAGGCGAACTAAAGATAGGCGTCAAGATCACTCAGGTAGATGCACACATGGCTCTCGAGATATACCTTAAGATTTTCAACAAACGCTAAAGTTCCCCTACCTTCTGAAAATTGCCCCATTAACACAAGAAGGGAAGCTGCTCGTACGGTGATAAAGAGTTTTACGAGGCAGAATATCATTTACTATCTCAAACGATTCATCAGTTCTAAACAGAGGGCCTTCACACCACCTAGTAATTTTCCAGAATACTTTGTTATCAAAACCATCTGTATCAACCGCTAACAGGTAACACGCAAATGTGACGCTTAACATTGGACTAGTCACAATACCCGAGCTACTCTTTGGTACTAAGCTTCTAATTATGCGTTCTAACATGCTAAACGACAAGCAGTAGCCACTAGACAAAGTATGTTGATATATACGACCATCATAACGAGAGACGTCGGGACAATAGGACGCCCAACTCTGACTTAGGATGATATAATGTCTCCCTCCGCCAATTAGAAGTAGAGGGTTTAGTAAATTAGCGGGTGTTAAGACACGAATGAAGGCATCGAGCTCGTTCCATAAAGATCACCACATTCTAAACTTCCTTGGTATTATTCGCGCTTGGACGGACCTCTCAAACCGAAAAGCATTCGTTGGGCACCCTAACATTTGCGATAAGCCATTCAACATCCACGCGCTTAAGTCTAATCTACACACTAAATACTGTTGAAGCATTACCAGGGATGAAAGTAGAGGGCGAATCGATATCTGAAACTAGTAGCATCGTTCCGGTTTTAGGTCTTCAAGCTGCTACATTCTACTTTACCACAACTTCCATTAGGATTAGTCCTTTTGGCCGATACACATACTTCGGAAAGTTGCGGTGAAGCTAGTGGCCTCGCAGACGCAGGGTTCCCCTTTGCACCTTTGAGCGTGGGATGGTTGGGTGCCGCCCGAGGTTTCTGCCCGAATGTAGCTACCAACCCTGACAGCTGCTTGCGCTGCAGGTCGCGCTGCTCGTTCGACAAAATTATCGTGGCGAACGGCCCAGCGGAGCATTTAGGCCCGCAATTCAGCAAAAATCATACTATCGCAGAGAGACCCCAGAATGATGGCGTTGTGGATGCCCAAGGAAAATCTCTCGGATTGGTATTCAGTGTGAGAATATTGAGACTGAAGCCGACAACCCCGTGAGTCCCCAGATAGTGGACGATCTCTATCTCCGTGATGGTCCCGGCGGGGAGCAGGGAGTCGGCATTGCTAATACTCCCACCCAAAAAAAGGGGGGCAGAGCACTTACGTCATTCTTGTTACGCAGTACACGGAAGGACTAGATCTAACTCAGAGCGCTCCTGAGTTAGGTATATGTCCGGGTCCGGGTCAACCTCCGCTGGTCATCGATCACGCCCGATGCCGCGGTCCGCATCGGAGCGGTATGGCACCTAATGTCAAACTCAAAGAGGGCCAATCCCAGGATTTTGCAATGCACAACGCGTACCAAACGCACCCTGCCCGCGTAGTTCACGCCGTTCCCTAGTGGAGAAGGGGTTCGCCGTTCAGCGAGATACTTTCCAAAGTGGGGTGGGCGGCCGCCCATACCGACGCCGAATCGGCGCTCCGGCTCGTTCCCATTAAACGTGCCGATCCGCCAAGAGCGTCCTCCGGATTCGCGCTAAAAATAGGCATTTAACAGTTTGAGCGGGGGTGCCAACCGCTGGCGCGCAGCCGTTGAGAGCCACTTGGCCATTTCCAACGTTCGGGCCCGCGACCAGAAGGCCTGATACTGGTATGTCCGTTCTTTTCCCGCTTCTCGCCACACCTAGGTCCCCGAACCGCGGCCGTTTGACAGACTCACCGTTGGCCGTAGGTACGATGGGGTGCGGCCCTCGCATCTCCGCGCTCACGCCCGCCTCGCGGCTGCCGGCATGCGCGCGGTCGGGCTCGCCGATGCGTGAGCGCGGGCCCTGGGGCGTCCGGGAGGCAGTGTCGGGGCCGGCCGCCGCACGGGCCGCGCCCGGCGACTCCCCTGCCGTGAGCGGCGGCCCGCGGCCCCCCTCTGTCGCGCCTGCGGCGGGGCGGCGCCGTGCGCGGGGACTGGGGCGGCCCAGCTGGCCCCCCCGGGGTCGGGCGGGCGGGCGCCGAGCGGGCCCGCCGGCGCCTCCCGTGGCCGCCGCAACCCTCCGCTCGCGCCACAGCCGCCAACCCCCCCCCCGGTCGGCGCTCGTGCCCGCCCCCGTGCTCAGTCCCTGGCCGTGCCCGGCGTGACGGCCGGCGTGCGGGGCAGGCGGCCCGGGGGCTCGAAACGCGTCGGCGCGCGGGAAGCTCCGTCGGCGCCGGTGGGGGGCCTCCTACCGCGCCCCGCGAGTCCTCGTCGAATGCGACCCCCTCGCGGACGGACCCCCGCCCGGGGGGCGGGTCACGGTGGCACGGCCGGGCCGGCCCGTGACCGCACCCCCGGCGCCCCGATCCCCCGTGCTGCCCGCGCCGGGCGGCGGTGGGGCTCCCGAGCTGGGGGGGGCGGGCTTCCGGGCCCACCCGGGACGCCGGGCGGCCCGGGCGGGCGCACCGCCGCCTTGCGTCCCGCACGAATCGTGGTCTATGTAGCTGGGAGGGGCCGGGGTGGACAGGGGATGCCCTCGCCGCGGGGGACGGCGGTGCCAGCCGGGGCCGTGATGAGATCGGCGGACTGGGAGTGCGCTCCCCCCTCGTCTCCGCAGGGTGTCGTGGGCACGGCGGTCGCGGCGCAGGGACTACGGTGCGGCAGAGTAGGGCCCCCCGGCGGGCCTCTAGCGCGCGTAGCGAGCGCAACCGGCCGGGCACCTTGGCGCTCGTGGGGCTCCGCGGCGCAGCGCGACCGCACGCGCGGCGTTCGGGGGGGGGCTCTGGCCCAGGGCGCGCGCTCCGC     
D       GAGTAATGTATAAAGTATTACTATAAGATTTTTATATAACTTGTATTTAAACTTAATTCGTTGTAAAAATGATTTAGAAATGAAATTTTAAATATTTACTAACAGTACTAATTCAAAACACAGTTTACTTTTATGCAAAATCTTTACATTAAATCAAATTATTTATTTTATAATAAACAATATTTTAAATTATTTAAGCTCCATATTTTATTCAAATTATTTTTGTGTGTATAAATCACTTTTATTTGTTATCAACACGAAAAATTGAATATCTTGAATATTTTGATATACATATACAATCTATTTATAGATGTGTATTAAGCCAATGTAGTATGACTATTAAATTCTTTTTTGACTTAATTAAAATTGATATAATCGCCTAGGTAATTTTTGACAAAAAAATTTCTACATACATATAAAAAATTTAGATTACTTTGATTTTTTCTTCTGTAATAAAAAGAATTGTGAATAAAATGTTTTATCGACTGTGAATATTACATCTTGATAACATGTTGTAGTTATCATAGAATTCAACTGTCAAATAATATTGAGGTGTAGTTTAATTATTTAAAATTTAAAAGTAAGTTTTAAATTATTGATAATATAATAAAATATTTAATATGTGATTAGCATAGATTTTGTAAATTTACTAAAGGTACCTGTAAACTAATTATAATACTTAAGAATAGAATAGAATAGGTATTATTTTATCAAATATTTAATTTAGATATACAAATATTAGCTAATATCTAATTCTAATAATTAATTAATTTTTTATAAATACTTTTGCAAATGGAAAAATTCGAAAAACTTTTAATTAAGATATAAATTAAGTATTTCTTTTTGCTTGTTTTAATAAATAAACTTATTATTTTCCAAAAAACATTATATATTAATGTAAGCTTATCAGGATTATTAGATTCTTTGATTAAGTAAAATTAAAATATTTAAAAATAGTATATTTTCCGATAATTATATATATCTTCAAAAAAAAAGAATAAGGTCTCTGGCGATGATAGAAGTTATAGTCATTAAAATCCTATTTATAGCTGCGCTGCTTACGTACAATTGAACAACAATAGCTACTCCTCCTGAATCCGCAAACTGTAGGCCAACTAACAATAGGCGTCAAGATTACTCATGCAGATGCACACGCGGCTATCGAGATATACCTGCATCTCCGAAACGGACGCTATAGGTCTACTACCGTCTGTAATTTACCCCATTCACACTAGATAGACCACACCGCGTACGGTGATGAAGCGTTTTACGACGCAGTATATTATTGACGATCTAAAACGATTCATCAGTTCTAAACAAAGCGACTTTGCACGACCGAGTGATTTTCCAGAATACTTTGTAATAAATACCTATTATACCCGCCGCTTATTAGTAAAGCGCAGAGGCCACCCTTAACATTGGACTGGACACAATACCCAAGATACTCTTCGGTACTTTGTTTTTCATTATGCGTTCTAACAGACTAAAGTACAAGCAGTAGACAATAGGCGAAGTGAGTGGAAATATACGAGCATCATTACGAAAGACGTCGGGACAATAGCACGCCCAAATCTCCTTTAGGACGATATAATGTTTCCCTCCTCCGATTAGCAGTAGAGGGTTTAGTAAATTAGGTGGGGTTGAGACAGGAGTAAAGACAGCGAGCTCATTCCATTAAGATTACTAGACTCTAAACTTTCTTGGTATTATTCTAGCTTGATGGGACAACCCCATCCGATAAGCATATGTTGGGCACAATAACTTCCCCCGTAAGCCATTCAAAACCCACGCGCTTAAGCTAAATCTACGCACTAACTACTTTTGAAGCATCAGCGTCGAATAAAGTAGAGGGCGAATGGGAATCAGGAACTAGAAGCATCGTACCGGTTTTATGTCTTCTTGCTGCTACATTATACTTGACCACAACTTCCATTAGGATTAGTCCTATTGGCAGAAACATATACTTCGGCAACTTGCGGTGACGCTAGTGGCCTCGTTGACGCAGGGTACCCCTTTGCAGCTTTCTGCGAGGCCTGGTTGGGCGCCGCCCGAGATTGCTGGCCGAAGGTTGCTAACAACCCTGACAGCCACTTGCGCTGCAGGTCCCGCTGCTGATTCGACCAAATTAACCTGGCTAACGGCACAGCTGAGCGTTTCAGCCCGCGGTTCAGCTCAAATCGTACTATCGTAGACACCTGCCGAAATGATAGCGTTGTAGATGCCAAAGGAAAATCTCTCGGGGTGGTATCCAGTGGTACAATATTGAGACTGAAGCCGACATATCCGTGAGTCCCCAGATAGTGGACAATCTCTATCTCCGTGGTAGTCCAGGCGGGGAGCAGGAAGTCGACATCGCTAGTACTCCCACCCAAAAAAAGGGGATCAGACCTCCCACGCCGTTCTGGCTACGCTGTACCCGGAAAGGGTATATGTAAGTCAGAGCAGTCCTGAGTTAGGTATATGTGCGGCTCCGGGTCAAACTACGCTGGTCATAGATCATGCCCGCTGCCGGAGTCCGCATCCGAGCGGTACGCAGCCTACTGTCAATATAAAAGTGGTCCAATCCCATGACGTAGCAATGAATAACGCGTACCAAACGCACTCTGCCGCTGTAGTTCAAACCGTTCCCTAGTGGAAACGGGGTTCGTCGGTCACCGAGATACCTTCCGAAGTGGCGTGGGCGGCCAGTCATAGTGACGCCGAATCGGCTCTCCGGCACGTTACCATTAATCCTCCTGATCAGCCAAGAGCGTCCTCCGACTACGCGCTAAAAATCGGCATTTAACAGATCGACAGGGGGTGTCAACCGCTGGGGCGCCCCGGGCGAGGCTCACTTCGCTATTTCGATCATTGGAGGCCTCGATCAGAAGGCCTGATACTGGTATATCCACGCTCTTTCCGCTCCTAGCGCAATCTAGGTCCCCGATGCCCGGCGGTTTGACAGACTAACCTTCGGCCGTAGGCTCACTGGTGGCGGGCCCTCGCATCGCCGCGCTCGCGCCCGCCGCCCGGCTGCCGGGATGCACGCGGTCCGGCTCGTCGAGGCGTAAGCACGGTGGCCGGAGCGTCCCCGAGCGAGGGTCGGGGCCCGCCGCCGCGCGGGCGGCGCCCGTCGACTCCCCTGCGGTGCGCCGCGGCCCGCGGCCGCCCTCGGTCGCGCCTGCGGCGCGGCGGCGCGGTGCGCCAGGACTGGGGCGGCCCCGCTGGGCCGCCCCCGGCCGGGCGGGCGGGGGCCGAAAGGGCCCGCCGGCGCCTCCCGTGCCGGGCGCAACCGTCCGCTCGCGCGAGAGCCGCCAACCACCCCCCGGGTCGGCGCTCGTCCCCGGCCCCGTGCGCAGTCCCCTGGCTTCCCCGGCGTCACGGCCGGCGTGCGCGGCAGCGGGCCCGGGGGCTCGGAACGCTCGCGCGCGCGGGAAGCTCCGTCGGCGCCCGGGGGGGGCCTCCTCCCGCGCCCCCCGATTCCGCGTCGAATGCGGCCCGCTGGCGGACGGACCCCGGCCCGGGCGGCGGGTCACGGTGTCCGGGCCGGGCCGGCCGGTGGCCGCACCCGCGGCCACCCGATCCCCGCTCCCGCGCGCGCCGGGCGGCCGCGGGCCTCCCGAGCCGGTGGGGGCGGGCTTCCCGGCCCACCCGGGCCGCCGGGCCGCCCGGGCGGGCGACCCGCCGCGGTGCGTCCCGCCCGAGTCGTGCTCTGTGTAGCTGGGAGGGGCCGGGGTCGACAGGCGATCCCCGCGCCGCGGGGGACGGCGCTGCCAGCAGGGGCCGGGGGGGGCTCGGCGGGCTGGCACTCGTCTCCCCCCGCATCTCCTCGCGGTGTCGTGGGCACGGCGTTCGCGGCGCAGGGACGTCGGTTCGCCAGAGTAGGGCCCCCCGCCCGGCCTCTAGCGCGCCCCGCGAGCCCGACGGGCCGGGCACCTTGGCGCTCGTGGGGCCCCGCGGAGGAGCGCGACAGCCCGCGAGCCGTCGGAGGGGGGGTTCCGGCGCAGGGCGCGCGCGGCTT     
C       GAGATATGTGTTAAATATTACTATTAGATTTTTATATAACTTGTTTTTAAACTTAAATCGTTGTAAAAATGATTTAGAAAAGCAATTTTGAATCTTTTCTAAAAGTTCTAATTCAAAAATCAGTCTCATTTTATACGAAATGTCTACATTAATTTAATTTTTCTATGTTATAATAAACAATATTTTAATTTAATTAAAATAAATATTTTATTCAATTTATTTTTGTGTGTATTAATCTCTTTTATTTGTTATCAATACTAAAAATTGAATATATTGAGTATTTTGATTTATATATACATACTATTTATATATGAGTAATTAGACAATGTAGTATGACTTTTACATTCATACTGGCCATAATTATTATTGATATAATAGCCTAGGTTATTTTTGACAAAAAAATTTATACATACATATAAAAAATTTAGATTACTTAGATTTTTTTTTCAGTAAAAGTAAGAATTGTGCTTTAAAAGTTTTATCGACTGTGAATATTACATCTTGAAAACATGTTTAAGTTATTATCGCAAGCAACTGTCATAAAAAATTGAGGGGTAGTTTAATTATGTATAATTTAAAAGTAAGATTTAAATTATTCATAATATTCTAAAATAAATAAGATTTAATTAGCATAAATATTGTAAAATTTCTAAAGGTACTGGTAAACTACTTAAAATTCTTAAGAAAATTATATTATAGTTATTATTATTTCAAATATTTAATTAAGATATCCAAATATAATCTAATATCTTATTCTAATTACTAATCAAAGTAGTTTATATACTTTTACAAATGTAAAATATCGAAAAACTTTAAATTACGATATAAATTAAGTTATACTTTTTGCTTAATTTAATAAATAAACATATTATTTTTCATAAAACATTAAATATTAATAATAGCTCATCACGATTAGTAGATTCTATGATTAAATAATAATAAAATATTTAAAAATAGTATATTATCTGTTAATTTTCTAAATCTTCAAAAAAAATGAATAGGGCATCTGACGAGGATACAAAGTACTGTCTTTACAGTCTTATTTATAGCTGAGCTGCTTACGGAAAATTGAACACCAATTGCTTTACCAATTGCTTCCTCAAACTGTAGGCCAACTACAAATCGGCGTCAAGATGACTCAGGCAGATGCACACACGGCTTACGAGATATACCTTCATATAGGAAACAAACACTAAAGTTCGACTACCTTCTGAAATTTGCCCCATTAACACTAGAATGACACCCACACATACAGTGATTAAGCGTTTTAGGACGCAGAATCTAATTTACGATCTTAAACGATTCATCAGACCTAAACAGAGGGTCAGAACAACACCGAATAATATTCAAGAATACTTTGTATTCTAGACCAATTTTACCCGCCGCTTATTGGTAAAACGCCTATGCGCAGCTTAACATTGGAATAGACACAATTCCCAAGATACTCTTTGGTACTTTGATTCTAATTATGCGATTTAACATACTAGACGCCCAGCAGTAGCGAATAGACGAAGTGTGTGGATATATACGAACTTCGTTACGATAGACGCCGGGACAATAGGACGCCCTACACTGATTTAGGACGATATAATGTTCCCCTCCTCCCATTAGCAATAGAGGGTTACGTAAGTTAGCTGGTGTTGAGCCACGAGTAAAGACAAGGAGCTCATACCGTTAATATAACTATACTCTAAACTTTCTTGGTATTATTCTCGCTTGAGGGGACCTCCCAAACCGAAAAGCATTTGTTGGGAAACCTAACGTCCTCCGTAAGCCATACAACACGTACCCGCTTTAATAAGTGCTACGCACTAACTATTGTCGAAGCATCAGCGTCGATTAAGTTAGAGGGCGAATCGGAATCCGTAACCAGTAGCAGGGTTCCTCTTTTATGTCTTCTTACTGCTACATTATACTTAACCAGAACTTTCAATAGGATTAGTCCTATTGGCAGAAACATATACTTCAAAAACTTGCGGTGAAGCCAGTGGCCTCGTAGACGCAGCGTCCCCCTCTGCAGCTTTGCGCGAGGGGTGGTTGGGAGCCTCCCGAGCCTTCTGGCCGGACTTTGCTAACAATCATGACAGCGCCTTGCGCCGCAGGTCACGCTGCGGATTCGACCTTATTATCTTGGCTCACGGCCCCGCTTAGCATGTACAACCGCGGTTCAGCCTAAATAATACTAACGCAGACACGTGCCGGCGTAAGTGTGTTGTAGATGCCCAAGGAAAATCTCTGGGTCTGGTATCCAGTTGTACAATATTGAGACTGGAGCCGACAAAGCCGTGAGTCCCCACATAGTGGACGATCTCTATCTCCGTGGTGGTCCAGGCGGGGAGCAGGGAGTCGATATTGCGACTACTCCTACCCACAATAAGGGGGTCAGAGCTCTTACCACGGTCTTGGTACGCGAAACACGGAAGAGGTATATAAATGTCAGAGCGGTCCTGAGTTAGGAATATGTCCGGCTGCGGTTCAACCTTCGCTGGTCACCCATCTCGTCCAGTGCCGCCGTCCGCTTCCGAGCGGTATGAAGGCTACTGTCTAAATCAAAGGGGGCCAATCCCATGACGGAGTCATGAACAGGGCGGACCAAACGCGCCCTGCCCTTGTAGTGCACACCGTTACCTAGTGGATACGGAGTTCGACGGTCACCGAGATACCTGGCAAAGTGGCGTGGGTAGCCGGCCCTAGTGACGCCGACTCGGCCGTCCGGCGCATTATCATTAACCGTGCGGATCGGCCACGAGCGTCCTCCGGCTTGGGGCTAAAAATCGGGCTCTAACCGATTGAGCGGGGGTGTGAACCGCTGCGACGCGTCGCTAGAGGGGCGCTTGGCCATTCCGTGCAGTCGAGCCCCCGATCAGAACGCCTGATACTGGTATGTCCGCGCTCTTCCCGCACCTAGCCCCACCTAGGTCGGCAGCTCCCGGCCATCTGACAGACTCTCCGTCGGCCGTAGGCCCGCAGGTGGAAGGCCCTAAGATCGCAGCGGTCACGCCCGAGTCCCCGCTGCCGGGATGCACGGGGACCGGCTCGTCGGGGGGTGAGGCCGGTGGCCGGCGCGTCCCTTAGGCAGGGTCGGTGCCCCCCCGCGCGCGGGCGGCGCCCGTGGACTCCCCTCACGCGAGCCGCGGCCAGAGCCCCCCCTCGGTCGCGCATGCGGCGGGGCGGCGCGGTCCGCCAGGACTGGGGCGCCCCCGCTGGCCGCGCCCCGGTCGGGCGGGCCGGCGCCGAACGGGCCCGGAGGCGCCTCCCGTGCCCGCCGCAACCCGCCGGTCGCGCCAGAGCCGCCAACCCCCCCGCGGGTCGGCGGTCGTGCCCACACCCGTGCCCCCTCCCTCGACACCCCTGGCGGGACTGCCGGCGTGCGGGTCAGGTGGCCCGGGGGCCCGGAACGCGGCGGCGCGCGGGAGGCTCCGTCGGCGCCGGAGGGGGGCCTCCCCCCCCGCCCCCAGAGTCCGCGCCTAATGCGCCCCCCTGGCGGACTGACCCCGGCCCGGGGGGCGGGTCACGGTGGCCCGGCCGAGCCGGCCGGTACCCGCACACGCGGGCTCCCGATCCCCGCTGCTGCACGCGCCGGGCGGCCGCGGGCCTGCCGAGGTGGGGGGGGCGGGTTTCCCGGCCCGCCCGCGCCGCCGGGCGGCCCGGGCGGGCGAGCCGCCCCGGTGCGTCCCGCCCGACTCATACTCTGTGTAGCTGGGAGGGGCAGGGGTCGACGCGTGGTCCCCTCGCCGCGGGGGACGACGGTGCCAGCGGGGGCCGGCCTGGGCTCGGCGGGCTGGCACTCGTCTCGCCCCGCGTCTCCACCGGGTGTGGTGGGCACGGGGGTCGGGGCGCTGTGACTACGGTTCGCCAGAGTAGGGCCCCCCGCTAGGCCTCAAGCGCGCCTCGCGAACCCGACCGGCCGGGCACCTTGGCGCTCGTGGGCCCACGGGGCGGAGCGCGAGCGCCCGCGAGGCGTAGGGGGGGGGGCTCCGGCTCAGGGCGCGCGCGGCGC     
B       GAGTTATGTGTAAAGTAATACTATCAGATTTTTATATAACATGATTATAAACTTTAATCATTGTAAAAATGATTTAGAAAAGTAATCTTGAATTTTTTCTAAAAGTACTAATTCAAAAAACAGTTTCATTATATTCTAAATCTTTACATTAAATAAATTTCTCTATTTTATAATTAACAATATTATATATTACATTTAATTCGTATTTTATTCAATTTAATTTTGTGTGATTAAATCTCTTTTATTAGTTATCTATACGAAAAATTGAAGATTTTGTATATTTTGATTTATATATACATTCTATTTATAGATGAGTAGATAGACAATGTAGTATGACTTTTACATTCATTGTGGCCATAATTAGAATTGATATAATAGCCAAGGTTAATTTTGAAAAAAAAATTTATACATAGATATAAAAAATTTTGATTTCTATGATTTTCTTTTCTGTAAAACTAAGAGTTGTGCTTGAAACGTTTCATTGACAGTGTATATTACATCTTGATTACATGTTGAAGTTATAATAGAATTCTACTGTCATAAAACATAGAGGTGTAGTTTAATTATTTAAATTATAAAAGTAAGAATTAAATTATTGACAATATTCTAAAATAATTAAGATTTAGTTAGCTGAGATATTGTAAATCTGCTAAGGGTAACGGTAACCTAATTTTAATTCTTATGAATATAATAGTATAGCTATTATTTTTTCATATATTAAATTTAGATATAAAAATATAATCTAATATCTTATTCTAATTATTTATTAATTTATTTTATATACTATTTCAATAGAAAGATATTGCAAACATTTAAATTAAGATATAAATTCAGTTACTCTTTTTGCTTGATTTAATAAGTTAACATATTATTTTTCATAAAACAATATATATTAATATAGGCTTATCACGATTAATAGATTCTATGATTAAATAATATTAAAATATTTATAACTAGTATATATTCCGATAATTTTTTTAATCTTCAAAATAAGTGATTATGGTATCTGGCGAGGATATAAGGTAGTGTCATTAAAATCCTATTTGGAGCTGCGCTGCTTACGGAAAATAGAACTCCAATCACTTCTCCACGTGCTTTAGCACACTTAAGGTCAACTACTAATGAGCGTCAAGATGACTCAGGCAGATGCACACACGGCTGTCGAGATATACTTTTATATATGAAAGAAGTACCAAAGTTCCACTACCTTGTGAAATTTGCCCCATTAACTCTCGATGGTCATCACCACGTACGGTGATTAAGCGTTTTACGACGCAGCCTATAATTGCCGATCTAAACCGATTCACCAAATCTAAACAGAGGGTCTGTACACCACCGAGTAAAATTCCACAATACTTTGTATTCAAGACCAATTGTACCCGCCGATCATTGGTAAAACGCCGATGTTACTCTTAACACTGGACTCGGCACAATACCCAAGAAACTGTTTGGTACTTTGCTTCTATTTATGCGATCTAACGTACTAGAGGACAAGCAGTGGACAATCGACGAAGTATGAAGATATTCACGAACTTCATTACGAAAGACGTCGGGACAATAGGACGCCCAACTCTGTTTTAGGACGATATAATGTTGCCCTCCTCCAATTCGCAGTAGAGGGTTTGGTAAGTTCACAGGGGTTGCGCCATGGCTCAATACATGGAGCTCATCCCGTTAATATAACTACACTCGAAACTTTCTGACTAATATTCTCGCTTGAGGGGACATCCCCAACCGAAAATCATTAGATGCGAACTCTTACCTAATCCGTAAGCCATGCAACACGTACACGCTTTAATCAATTACACGCACTAACTACTGTTGAAGCATCAGCGTCGAATAAATTAGAGGGCGAATCGGAGTCGGTAACTAGTAGCAGCATTCCTGTTTTATGTCTTCTTACTGCTACAGTATACTTTACCAGAACTTTCAGTAGTATCAGTCCTATTGGCGGAGACAAATAATTCGGAAACTTGCGATGAAGCCAGTGGCCTCACAGACGCAGCCTACCCCTCTGCGGCTTAACGCGAGGGGTGGTTGGGCGCCGCCCGAGGTTTCTGTCCGGACGTTGCTAACAACCGTGACCGCTCCCTGCACTGCAGGTCCCGCTGCTGATTCGACCATAGTACCCTGGCTAAGGGCCCAGCTGAGCGTTTTCCCCCGCCGTTCAGCTCAAATGATACTAACGTAGAAACCCGCCGGCATAATACCGTTGTTGATGCCCAAAGAAACTCTCTCCGTCTGGTATCCAGTAGTACAATTTTGAGCCTACAGGCGACAAATCCGTGAGTCCCCAGATAGTGGACGATCTCTATCTCCGTGTTAGTCCAGGCGGGCAGCAGGTAGTCGGCATTGCCGTTACTGCCACCAAAAAATAGGGGGGCGGATCACTTACGACGGTCTTGCTACGCGGACCACGGAACACGCACATCTAGGTCAGAGCAGTCCTGAGTTAGGCATATGTCGGGCTCCAGTTTAACGTTCGCTGGCCATCGATCAATCCCAGTGCCGTTGTCCGCTTCCGAGCGGGATGCAGCCTACTGTCTATATAAAAGGGGTCCAATCCCCTGAGTTCGTGATGAACAGCGCGGACGAAACGGGGCGTGCCCATGTAGTCCAGACCGGTCCCAACGGGAGACGGGGTTCGCCGGTCACCCAGATACCTTGCAAAGTTGAATGGGCATCCGTCCTTAGCGACGCCGCCTCGGCAGTCCGACTCGTTACCATTAACCGTGCCGATCGGCCAAGAGCGTCCTTCGGATCGGCGCTAAAAATCGGCGGTTAACCGATTGACCGGGGGTTTGAACCGCTGGGGCGCGGCGGTCGAGGGTCACTTGGCCATTTCGAACATTAGAGGCCTCGATCAGAAGGCCTGATATTGGTATCTCTGGGCTCTCCCCGCCCCTGGGTCCAGCTAGGTCCCCAATTCCCCGTCATTTGACAGACTGTCCACGGCCCGTAGGCCCGCAGTTGGACGGCCCTCACATCGCAGCGCTCACGACGGCCTCCCCGCTGCCGGGATGCACGCGGACCGGGTCGTCGCGGGGTCTGGCCGTTCGCTGGCGCGTCCCTGATGCAGGGTCGGCGCCGCGCGGCGCGCCCCCCACGCCCGGGGACTCCCCTCTCGTGGGCCGCGGTCCGGCGCCCCCGTCGGTCGCCCATGCGGCGGGGCGGCGCGGTCCGCCAGGACTTGGGCGGCCCCGCTGCCCGGCCCCCGGTGGGGCGGGCCGGCGCCGAACGGGCCCGGGGGCGCCTCCCGTGCGAGCCGCAACGAGCCGCTCCAGCCAGAGCCGCCAACCCGCCCGCGGGTCGGCGCTCGTACCCACACCCGTGCCCAGTCCCGTGGCTTCCCTGGCGCCACGGTCGGCGGGCGGGTCAGGGGGGCCGGGGGCCCGGCACTCCCTGGCCCGCGGGAGGGTCCGTCGGCGTCCGGGGGGGCCCTCCCCCCGGGCCCCCAGACTCCGCGTCCAATGCGGCCCCCTAGCGGACTGGCCCCGGCCGGGGGGGGGGGTCACGGTGGCCCGCCCGAGCTGGCCGGTCGCCGCACCCGCGGCGCCCCGATCCCCGATGCTGCACGCGCCGGGCGGCCGCGGGCCTGCCGACCTGGGGCGGGCGGGGTTCCCCTCCCACCCGCGCCGCCGGGCCGCCCTGGCGGGAGAGCCCCCGCGGTGCGTCCCGCACGAATCCTACTCTGTGTAGCTGGGAGGGGCGGGGGTGGACGCGGGAGCCCCTCGCGCCGGGGGACGTCGGTGCGAGCGGGGGCCGCGATGCGCTCGCCCGCCTGGCACTCCTCTCGCCCCCCGTGTCCACCTGGTGTGGTGGGCACGGCGATGGCGCCGCTGGGACTACGGTTCGCCAGAGTAGGGCCCCCCGACGGGCCTCGAGCGCCCCTGGCGAGCCCGACCGGCCGGGCACCTTGCCGCTCGTGGGCCCCCGCGGCGGAGCGCGAGGGCGCGCGCGGCGCAGGGGCGGGGGCGCCGGCTCATCGCGCGCGCTCCGC     
A       GAGTTATGTGTACAGTAATACTATTAGATTTTTATATAACTTGATTATAAACTTAAATCGTTTTAAAAATGATATAGAAATTAAATCTTAAATTTTTACTATAATTACTAATTTAAAATACAGTCTTATTGCATTCAAAATCTTTACATTAAATGAATTTATATATATTATAATAAACAATATAATATCTTAATTAATATTCTTATTTTATTCAAGTTTGTTTTTTGTGAGTAAATCTCTATTTTTTGTTATCAATACGAAAAATTGAAGATTTTGATTATTTTTATTTATTTATACATACTTTTTATAGATGAGTAATTAGACAATGTAGTATGACTTTTACATTCTTTCTGGACTTAATAAAAATTGATATTATAGCCTAGGAAATTTTTGAAGAAATAATTTATACATAGATATTAAAAATTTAGATTACATTGCTTTTTTTTTCTGTAAAACTAAGACTTGTGCATAAAAAGTTTTATTGACTGTGTATATTACATCTTGATTACATGTTTAAGTTATAATAGAATTCCAATGTCATAAAACATAGAGGTGTAGTTTAATTATTTAAAATATAAAAGTATGAATTAAATTATTGACAATATTATAAAATAATTAAGATTTAATTAGCCGAGATTTTGTAAATTTACTAAAGGTATCGGTAACCTAATTAAAATACTTAAGTAGAAAATAGTATAGCAATTATTTTTTCAAATATTTAATTAAGATATCTAAATATAATCTAATATCTTATTCTAATTATTTATTAATTTATTTTATTTACTGTTTCAAAAGAAAGATATGGAAAAAATTTTAATTAAGATATTAATTCAGTTACCATTTTTGCTTATTTTAATAAGTCAACATATTATTTTCCATAAAACATTATATATTAATAGAGGTTTATCACGATTAATAGATTCTTTGATTAAATTATACTAAAATATTTATAAATAGTATATATTCCGATACTTTTGCATATCTTCAAAAAAAATGAATATGGTATCTGGCGAGGATAAAACGTATTGTCTTTAAATTCGTATTTATAGCTGTGCTGCTTACGTAAAATTGAACTCCAATCATTTCTCCACATGCAGCAGCACACTATAGGCCAACTACTTATGGGCGTCAAGATTACTCACGCAGATGCACACATGGGTGTCGAGATATACCTTAATATACGAAAGAAACACTAAAGTTCCAATACCTTCTGAAATTTGCCCCATTAACACTCGATTGTCATCGCCACGTACGGTGATTAAGTGTTTTAGGATGCAGTTTATAATTACCGATCTATGTCGATTCATCAGATCTAAACAGAGGGTCTCTACACCAACGAGTAAGATTCCAGAATACTTAGTAATCAAGACCACTTATACTCGGCGATTATTGGTAATACTCTGATGTGACGCATAAGATTAGACTAGACACAATACCCGAGATACTCATTGGTACTTTGCATCTAGTTATGCGAAGTAACATACTAGAGGACAAGCAGTGGCCAATTGACCAAGTGTGTAGATATTTACGACCTTCATTTCGAAAGACGTCGGGACAATAGGAGGCCCAACTCTGTTTACGGACGATATAATCTTCCCCTCCTCCAATTAGCAGTAAAGGGTTTAGTAAGTTAGCAGGTGTTAAGCCACGACTAAAGACAAAGAGCTCATGCCGTTAATATTACTACAATCGAAACTCTCTTGGTACTATTCTCGCTTGAGGGGACCTGCCCAAACGAAAATCATTTGTTGGGAACTCTTACGTATTGCGTAAGCCATGCAACACGTACACGCTTTAATATGTTAGACGCACTAACTACTGTTGAAGCATCAGAGTCGATTAAATTAGAGTGCGAATCGGATTCCGAAACTAGTAGCAGTCTTCCTGTTTTAGGTCATCCTACTGCTACAGTATACTTTACCAGAACTTTCAATAGTATCAGTCCTATTGGCGGAAACAAATACTTCGTAAAATTGCGATGAAGCGAGTGGCCTAACAGACGCAGCCTCCCCCTCTGCGGCTCAACGCGAGGGGTTGTAGGCCGCACCCCGAGGCTTCTGGCCGGAAGTTGCTACCAACCATGACGTATCCTTGCGCTGCAGGTCGCGCTGGTGATTCGACCAAACTATCCTGGCTAACGGCCCAGCTGAGCATATACCTCCGCCGTTCAGCTCAAATGATACTAACGTAGACACCCGCCGGCGTAATACCGTTGTTGATGGCCAAGGAAAGTCTCTCCGTGTGGTATCCAGTTTTACAATACTGAGACTAGAGCCGACAAACCCGTGAGTGCCCAGATAGTGGACGATCTCTATCTCCGTGGTGGTCCAGGCGGGGAGCAAGCAGTCGCCATTGGCATTACTCCCACCCAAAAATAGGGGTTCGGAGCTCTTACGACGGTCTTGCTACGCGAAACACGGAAGAGGTATATCTAAGTCAGAGCGCTCCTGAGTTGGGGATATGTCGGGCTCCAGTTTAATCTTCGCTGGCCACAGATCAGGCCCAGTGCTGACGTGCGCTTCCCAGCGGTATGGAGCCTACTGTCGAAACAAAAGGGGTCCAATCCCATGACATAGTGATGAACAGCGCGGACGAAACGCTTCCTCCCCTGGTAGACCAGACCGTTCCCTACGGGAGACGGGGTTCGCCGGTCACCCAGATACCTTCCATAGTGGTGTGGGCCGCCGGCCCTAGCGACGCCGACTCGGCAGTCCGGCTGGTTACCATGAAACGTGCGGATCGGCTAAGAGCCTCCTCCGGCTTGGCGCTAAAAAACGGCGTTTAACGGATTGAAAGGGGGTGAGAACCGCTGGGGCGCCGCGGTAGGGCCTCCCTTGGCCATTCCGAACATTCGAGGCCTCGATCAGAAGGCCTGATACTGGTATCTCTGGGCTCTCCCCGCTCCTGGCCCGAGCTAGGTCCGCAAATCCCCGTCATTTGACAGACTGTCCAGCGCCCGTAGGGCCTCAGGTGTACGGCCCTAACATCACAGCGCTCACGCCGGCCACGCCGCGGCCGGGATGCACGCGGACCGGGTCGTGGAGGGGTAAGCCCGGTGGCCGGCGCGTCCCTGACGCAGGGTCGGCGCCGACCGGTGCGCGGGCCGCGCCCGTGGACTCCCCTCTCGGGAGCCGCGGCCCGACGCCTCGCTCGCTCGCTCATGCGGCGCGGCGGCGCGGTCCGCCAGGGCTGGGGCGGCCCCGCTTCCCCCGCCCCGGTGGGGCGGGCCGGCGCCGAACGCGCCCGGCGGCGCCTCCGGTGCCGGCCGCAACGCGCCGCTCGCGCCAGAGCCGCCAACCGCCCCACGGGTCGGCGGTCGTGCCCACACCCGTGCCCAGTCCCGTGGCTCCCCCGGCGCCACGGCCGGCGCGCGGGTCAGGGGGCCCGGGGGCCCGGCACGCTGTGGCGCCCGGGAGGGTCCGCCGGCGCCGGGGGGGGCCCTCCTCCCGCGCCCCCAGGTTCCACGTCGAATGCGGCCCCCTCGCGGACTGACCCCGGCCCGGGGGGCGGGTCACGGTGGCCTGGCCGATCCGGCCGGTCGCCGCACGCGCGGCCGCCCGATCCCCTCTGCTGCACGCGCCGGGCGGCCGCGGGCCTGCCGAGCTGGGGCGGGCGGGTTTCCCCGCTCACCCGGGCCGGCGGGCGGCCCGGGCGGGCGCGCCAACGCGGTGCGTGCCGCACGAGTCCTACTCTGTCTAGCTGGGAGGGGCGGGGGTCGACACGGGATCCCCTCGCGGCGGGGGACGGCGCTGCTCGCGGGGGCCGGCGTGGGCTCGCCCGGCTGGAACTCCCCTCCCACCGCGTGTCCACCTGGTGTCGTGGGCACGGCGATGGCGCCGCCGGGACTACGGTTCCGCAGAGTAGGGCCCCCCGAAGGGCCTCGAGCGCGCCTCGCGAGCGCGACCGGGCAGGCACCTTGGCGCTCGTGGGCCCCCGCGGCGGAGCGCGAGCGCACGCGCCGCGTAGGGGGGGGGGCGCCGGCTCAGCGCGCGCGCGGCGC     
