# Supplementary material for: A simple method for data partitioning based on relative evolutionary rates
Source: PeerJ. 2018 Aug 28;6:e5498. doi: 10.7717/peerj.5498 (PMC6118207; doi:10.7717/peerj.5498)
Supplement: Data S1 — The datasets are provided in the PHYLIP format. [file peerj-06-5498-s002.zip › DataS2/AS3-2.phy]

17  4000
out     CAAATAAAGCTTGCTGATAAACATAAAGATTTATACTTAAGAAAAATTGAGATCTTAATTAATTTAATTAAATAATTAACAATTTCAAATTGTTGTAATTCATATTTCAGCAGTCCTTTATAACAATATTAATCCCTCTACAATATTCTAATATTTTAATGTATAAACTTATACAGGAGCTATATCTAATTTTAGCTAGTTAAAGTATATTCAAATAAATTAGATACTGTTAATAGTTTTTCTAACCAACCGGGACTCCTGTCAACCCCACAAAACAATATTAGTAATTAAAATGTATTATCAATTAAATACTAATTAAAGGGTACATTAAAAGCTACATAATTTCAAATATAAATTCGTGTAATAAATGTTGTTAAATTAAAAATTTTTAATAAGTAAGGGAAATGCCGTATTCGATTCTGTTCCAAATAATAATTAAATGATTATATAAATTTTTTTATTACTTCGATTTAGGTACTATTAATTTTTAGGTTAGTAAAAAGCTTTAATTGTATATAAAGTACAAATTGTAATAGGTGAGATAATTTCTGTTTGATATATTTTATGTATATGAAAGAAACATTGGCTCGCTTTTATTTGGTACCAAAAAATCTATGATATTATAAAAACAGAAAGTTGACTCTTAGAAAACAAATTCATCCCAATAATATAAAATATTATAAATTTAAATCTCTTTACAGAATATTTTTTATTATTACCTTACCTACTATAAATTATAAACTAATTAATTATTAGAATTATATGTTAATTTATTTGCAACTAATATTTTATTACACGTATTAAAATTTACAATCAAGATTTTTTTAAAACTTGAATTCTTTCATCATACATTGTAATGAAATGATCAAAATGGATGAAATTCAAAAGTTAATCACCATTTTACTAATCAGGAACATAAATTAAAATTAAAATTTTTAATTTGTGTCTAAGTTTGTCTTTTTAAACTGTCTAAACATTTAACAATGTTAAACGAAGATAAAATCATTAACGTTAAATAAATAATTTCTCTGCAGACTACAGTCTGGATACAGAAACACGAACGTGATAATTCCCAGTCCTTGCAATAGAAGACATACAGATGGGTTACGACCAAGAATCTTTGAAATGGCGGATTACTGTAGTAAACTTAATTCCTGGACTCACGTGAAGTTTTAATCCAGGGTGAGCAAAGGTCCATATGGCTGGTATCATCCTCGTGCATAAAGTGCACCTAAGCCATCCCGTTGATAAAAACCCTGTTTCTAATATCCTGCTAAATATATTGGCTATATAATTTCAAATCTAGTACATAACCGGTAACACATTTGGGACACTCAAGTTAAAGGATTTATTCGATTTGCCGTGGCGTCCTCCGCTATTTTCTTTGCGTCATAATAGTTCATCTAAATCTAACGATAGAGTTTATTTGGTAGACAACCAGAGCAAGGAGTTGAACTATACTGGAGAGCGGTCCTGGTCAGTTAGACAACTTGAAATAGGACAAAACTTCCGAACTATCTATATTCGATTACAGGGATCAGTCACGCCACAAGAGCGATGGTTCTAACAAATCTTGTTGACCAATCGCAGATTGAGACAGTTTTTTTTGGAAGACAAAAATAGCGCAAAAATTGCGATTATGTCAGAGATCAATCAAAAGCTGTCATGTACACCCTCCGTTTGGAAGTGGAATCACCACAATCCCGTTTTTTCCCTGAAGCTGTCGATAGGAAGCACCGTCTTTCTCCTGGCATAGCCGAGTCCCGTAAACATTGATGCTCCTCGACCACTCGCGAATATCAACCACCGTATACTATACAACTTATCTAGGCAGCTCGTATCCTGGACTGGGAGTACAAGAAAGATGGGAAATGTAGACAGCCTCCTTGATTACAAGTTGGAAATGTACTGTCTGTATGTTGTCAGACTGACTTTTGGATGTCATTCCTCCTCAATCTTTTTGCTTTTACTATAACTAAGCTGAAAATGTCGCCTTTTTCGATTACTCTTGTCCAGATTCCTTGCCTCCGACGTTGGGGCGGATTATACGTATTGGCATCAGGTGATTCTCTCCTCCCGACAGAACGGCCGTCGCTGGCTCGCGAGGGTGGCGATTGGGCTGAGGACTACTAATGTGAAAATTGCAGGCGGAGGGTGACTTTTTCGTCGAACCCGGCCGCTGCATACTACCCCCGGAGGGCTTTGTACAGTAGTTTCTAAGTGGACCATCAAGTGAGGGGCGGTTTAAGGGTGCCTAACCGCCTCTCCGAGAACACGCCGTTACCGGTCGTTCGGCGGAACCGCGATATACGGCGTCCTTCGGCTACGGACAATTTAGCAGCAGCTTCGCTTAGCGGCGCCTACAGGCGCTCGGGGCGTACGCCACACGGGACGTTAGGAGGCGAGGAATCACGCAGTCGCTCTACTCCCTGTAGCTGAAGCGCCTAGTGATGCACAGTCCCAAATGACGGCGACTGGGAAGCGGCTTGGCTCCGCCCCGCGGTCCCCTTGACAGTTAACCACTGACCGAGCACCGAGTCCTCCGGCGAGACCGGCTCTGGGGATTGCAGTCTGGGTAGCGTGCACGCGGCGCGCCAGCGACAGCCCTCCGGTCCCCCCGGGCACCCGCGAAGGCCCCACGCTTGCAAAGGGCCCGCGCTTTGTTGAGTGAAGCGACGAGCCCCGTTTTCGCAGGTCAGCCACTCGGTGAGTACGCGATCTGATTCTTATATGGCGCTCTTCCCCCTCCGTGTCGGGCTATACGTGCTCCTATACGGCAGACTAGCCGACTGAGGCGGAATGACGAATGCAGAGTCTAATCGCTACATGCGCAGTACATTTAAGGCGCGGTACGGGTCGTGTTCGCCGTCACTACCTCCTAGAAAAGTGAAGGCGCTCCGTGTCGCTTACCACCAGTGGCATAGCCGGCCTCCACCCTGAGTGTTGTGTAAACCTTCTACGGTGGGGGAACAACTCTTCAGAGGAAGTTCCATCAGACGGGGCGCCACCCCCCGAAGCCCCGGGCCTGCGGTTCACCCGGCGCTCGTCGCCCAGGGGGGCCGGGCCGGGGGCGCGGCCAGACACCCCACGGTCAGCTCCCCCGGCGCCCCCGGCGCGCTGAGCGGGGGCGTGCAGGCGCCCTACACGTCGAGGCGGACCAGCAGGACCGGAGACCTGGCGCCCTTGCCCGGGGATAGCCGACGGCGTCGCGCGGCTAGGCCCGCAGCGGGGTGCGCGTGCGGGGGCCCCTCGCGGTGCCGGCTTCCCAGAGCGCCGGGGCGCCGCGCCCACGCCCCCTGGCAGGCCCCGGCACCGTTTGCCACCCCCCTGGCGGCGCCCCCAGCCCACGTCAGTGGGCGGCCAGCACAGGGCCCGGCCGGAGCGCGGAAGCCCACCTCCGCCCACCGCGGCCCCGCCGGGGGGTCCCCGTCTCCGCCCGGGCGGGCGTCCGCGTCCTCCGTGCCCCCCGCGGGGGGCGCTGCATCGGAAGCGCGCCCCCGGATCCGCAGCGATACCGGAACACTGGTCGGAAGCGGGGGCCGCCGTGCCCTAGCGGAGTCGAGTTGGAGTCCCGCAGCGGGATGAGTCGCGCCATCCGCCCGGGAGAGGGCCTGCCGGGGGTGGGGGGTACACGGGCGATCCGCTACGGCCCGCGTGCCGCTCACGGGGCGCCTCGCACCCCGCCCCCGCTGGGCCAAGCCTCTCGCGTCCCAGCGGATCACCGACGCGCCCCGCACTACGAGGTGGTGCAGCGTACGCGGCGAGTACCGAGCGCGCGGCTGCCGCCGGGGCTGGCGGGGTGGGCGACCTAGAGAGCCACGACGATGGCAGATTCTAGGCACCCTTGTGCGGCGCTGCGCACGCGGGCCAGCCGCGTCGCCCGGCGGCCCAGAGCCCGCGGGTTGTTCCCTGGGGGCCGCTCCCCGGGGTGCGCCCCTAGGGGCCCCGCACCCCGGCCGCGCCGCCCGGCCCCACCGGGGGACCCCGGCCCGTTAGAGCA     
P       CAAATAAAGCTTTCAGATATAAATAAAGATTTATACTTAAGATAAATTGAGAACTTAATTAATATAAATAAATAATTAACACTTTCAAATAGTTGTAATGTATATTTCTTCCGTCCTTTAGAACAATATTAAGAACTCTTCAATATTTTATTCTTTTAATGTAAAAACTTATAAAGAAGCAAAATCTAAATTAAGCTAGTTAAAGTATATTCAAATAAATTAGATACTGTTAATACTTTTACTAACCTTCCGAGATCCATTTTAACCCCACAAGTCAATAGTAGTAATTAAATTTTAATATAAATTACAGACTAATTTAAGGGTACTTTTAAAGCATAATAATATCAAATATAAATTCATGTAAAAAATGTGGTTAAATTAATAATTTTAAATTAGTAAGATTATTGCAGTATTCGAATCTATACCCAATAGTAATTAAATGATTTTTTGAGTTTTTTTCATACTTCGATTTAGATACGATTAATTTTATTGTTAGGAAACTGTTTGAATTGTATATAAGGTACAAAATCGAAGAGGTTAAATAATGTCTGTTTTATTTATATTGTGTAAATGAAAGAAACATTGGCTCGTTATTATTTGGTACCAAAAAATCTATGATATTATAAATCCAGAACGTTGACTCTATGAAAACAATTTCATCCCAATAATATTAAATATAATAAATTGAAATCTCTTTACAGAACATTATTAATTATTACCTAACCTACTATAAATGAAGAACAAATTAATTATTGGAATAATTTGTTCATATATTTGGATATAATTTGTTATTAATCGTATTAAAATTATCAAACATGATATTTTTTAAACTTGGATTCTTTCATCATACATTGTATTAGATTGAACAAAAGGGATGAACTTCATAAGTTAATCACCATTTTACTAATAAGGAACATAAATTAAAATTAAAAATACTATTATTAGTCTAAGTTTATCTTTTTAATCCGTCAAAACATTTAAGTATTTTAAACGAAGATAACATCATTAACGTTAAATAAAAAATTTCTCTGCAGATTACAGTATGCATACAAAAACACGAACGAGCTAGTTCCCAGACCTTACCATAGAAGACATACAGATGGGTTATAACCTAAAATCTTTTAACAGGCAGATTACTGTAATAAACTTAATTCCTGGAGTCTCGTCAAGTATTAATGCAGGTTAAGCAAAGGTCCATGTGGCTGGTAGCATCCTCGTGCATAAAGAGCAGCTAAGCCATCCAGTTGATAGGACCTCTCTTTCTAATATCCTGCTAAATATATTGGCAATAGACTTTCCAATCTAGTACTCAACCGAGAACCCAATTGGAACACACGAGTCAAAGGATTTTCTCGTTTTGCCGTGTCGCCTCCCGATATTTTATATGCATCATAATAATTCATCTAAATCTAACGATATATTTTAATAGAAAGCCATCCAGTGCAAAGAGATGACATATACTGAGGGAAGGTCCTGGTCAGGTAGACAACTAGTAATAGGACAAAACTCCCGCACTCTCAATAACCGATTCCACGGTTGAATCACGGCACAAGAACGATGGTTCTAACAAATCTTGTGGACCTCTCGCAGATTGAGACAGTCTTTTTTGGAAGACTAAAATAGCGCACAAATTGCGAATTTGTCTCAGAGCAATCAGAAGCTGGCATATACACCCTCTGTTTGTCAGTGGATTCACCACAATCCCGTTTTTTCCTCGAAGCTGTCGATTGGAAGCACCGTCTTTACCCTCGCATAGCCGCATCACGTAATCATTGATTCTCCTCGACCACCCGCGAATATCAACCACCGTTTACTATACAGCTTATCTCGGCTGCTCGTATCCTGGACTGGGGTTGCATGAAAGATGGGAAATGTAGACAGCCTCCTTGATTACAAGTAGGAAATATACTTTCACTATGATGTCAGACTCACAACTGGATTTAATTCCTCCTCCTTCAGTTTGCTTTTACTCTAAGTAAGCTGAGATTGTCACCGTTTTCGCTTACTCTTGCCCAGATTACATGCCTCCTACGTTGGGCCGGATTATACGTATTAGCATCAGATGTTACTCTCCTCCCGACAACACGGCCGTCGGCCGCGTGGGAGGCTGGCAATTTGGATTAGTACTACTTATGTAAAAACTGCCGGCGGAGGTTGACATTTTCGTATATCCCGGCCGCTGCATGCTGCCGCAGGAGGACGTCGTTCACTAGTTTCTGAGAGGACCATCAGGTTAGGGGAGGGTTAAGGGTTTCCAACCGCCTCTCCGAGCACACGCGCTTACCGGTCGTTCGGAGGCACCGCGATGTTCGGCTTCCTGCGGCTACAGACAATTTTGCGGTAGCTTCGCTTAACGGCGCGTACAGGCGCTCGGGGCGTACGCCACACGGGACGTTCGGAGGCGAGATATCACGCACTCTCACTACGCCCCGTAGCTGAAGCCCCTAGTAATGCACTGTCCCAAATGGCGGCCACTGCGAAGCGTCTTGGCTCCGCCCCGCGCCTCCCTTGATAATTAACCAGGGACCGAACACCGTTTCCTCCGGCGAGACCGCCTCAGGGGATTGCACGCTGGGTAGTGTACACGCGGCGGATGAGCGTTAGCCCTCCGGTCCTCCCGGGCATCCGGGAAGGCCCCTCGCTTGCAGCGGGCCGTCGCGTTGTTGAGTGAAGCGACTAGGCCCGTTTTCGCAGGTCAGCCACTCTTTGCGTACGCGACTTGGTTCTTATATTGCGCGTTGCCCCCTCCGTGTCGGGCTATACGTGCTCCTATAGGGCAGGCTAGCCGACGCAGGCGGAATGCCGAATGCAGAGTCAAATCCCGACATGGGCAGTACGTTTAAGGCGCGATAGTGGTCGTGTTCGCCGTCACTACGTCCTAGAAAAGTGAAGGCGCCCCGTAACGCTTACCACCAGCGGCATAGCCGGGCTCCTCCTTGGGAGTTGTATAAAACTTCAAAGTTGGGGCAACAAATCTCCAAAAGCAGTTCCACCAAACGGGGCCCCACCCCCCGGAGCCCGGGGCGTGCTATTCACCCGGCGCTCGTCGCCCAGGGGGGCCGGGCCGGGGGCGCGGCCAGGCACCCCACGGCCGGCTCCCGCGGCGCTCCCTCCCCGCTGAGCCGGGGCGTGCAGGCCCCCTACACGTCGACCCGGACCAGGAGGACCGGAAACCTCGCGCCCTGGCCCGGGGATAGCCGACCGCCGCGCGCGACCAGGCCCGCAGCGCGGTGCGCGTGGGGGGGCCCCTACCGGTGCCGGGTTCCCAGAGCGCCGAGGTGGCGCCCCCACGCCCCCTGGGATGCCCGGGCACTGTTTGCCACGGCCCTGGCCCCGCCCCCCGGCCACGTCAGCGGGCAGCAACCACAGCGCGCGGCCGGAGGGCGGCAGCCCACCTCAGCCCAGCGCGGCCCCGCCTGGGGCTCCCCGTCTCCGGCCGGGCGGGCGTCCGCGTCCTCCGTGCCCCCCGCGCGGGGCGCTGCGTCGGAAGGGCGCCCCAGGACCCGCAGAGATACGGGAACACGTGCCGGAACCGGGGGCCGGCGTGACCCAGCGGAGTCGAGTTCGACTCCCCGCGCGGGCTGAGTCGCGGCCTCCCCCCGGGCGACGGCCTGCCGGGGGTGGGGGGCGCACGGGCGATCCGCTATGGCCGGCGTGCCGCGCCCGGGGCGCCTCGGACCCCGCCCCCGCTGGGCCAAGCCTCTCGGGTCCCGGCGGGTCACCGACCCGCCCCGCACTATGAGGTGCTGCAGCGTACGCGGCCAGTAACTAGCGCGGGGCTGCCACCGGGCGTGGCGCGGTGGCCGACCTAGAGTGCCGCGACGATGGCGGATGCTAGCCACGCTTGTGCGGCGGTGCGCACGCCTGCCGGGCGCGTCGCCCGGCGCCCGATAGCCCGCGGGTTCTTCCCACGGGCCCGATCCCCGGGGTGCGCCGCTAGCAGCCCCGCACCCCGGCCGCGCCGCCCGCCCCCACCGGGGGATTCCGGCCCGTTAGGGCA     
O       CAAATAAAGCTTTCTAATAAAAATAAAGATTTATACTTAAGATAAATTGAGATCTTTATTATTGTAAATAAATAATTAACAATTACCAATTGTTGTATTTCATTTTTCAACCGTCCTTTAGAACAATATTAATACCTTTACAATAATCTAATATTTTAATGTAAAAACTTATAAAGTAGCTACATCTAAATTGATCTTGTTAAAGAATATTCAAATAAATTAGATACTGTTGATATTTCTACTAACCATACGGGACTCTTATTAACCCAACAAATCAATAATAGTAATGAAATTGAATTATTATTTATAGTGTAATTTAAGGGTACATTAAATGCCAATTAATATCAAATTTAAATTCTTGTTAGAAATGATGTTTAATTTATAATTTTAAATAAGAAAGACAATTGCCGTATTCGAAACTATTCCAAATAGTAATTAAATCATTATGTTAGTCTTTCTAATACCTCGATTTAGTTACGAATAATTTTTTTGATAAGACAAAGCTTTAATTGTATATTAAGTACTAAATTAAAGTGGTGAGATGATCTCTTTTTCATTTATATTGTGTAATTGAAAGAATCATTGGCTAGCTATTATTTGGTACCAATAAATCTATGATATTATAATACTAGAACGTTGACTCTAGGAAAAAAATTTCATCCAAATAATGTAAAATATCAAATATTCAAATCTTTTTAAAGAAAATTATTAATTATTACCTTAACTACTATAAATAAAGAACTAATTAATTTTTGGAATAATATGTTAATTTATTAGGAAAAAATTTTTTATTACTCGTAATTGAATTTTTAAACATGTTCTTTGTAAAACTTTGATTCTTACATCATACATTGTAGTGGATTGAACAAAAGGGATGTAGTTCGAAAGTTAATCTCTATTTTACTAATCAGGATCATAAATAAAAATTAATATTTCTAATATTAGTCTTAGTTTATCTTTTTAATCTTTCAACATATTTAAGAATTTTAAACGAAGATAACATCATTAACGTTAAATAACAAATTTCTCTGCAGAATCCAGTGTGCATCCAAAAACACGATCGTGCAAGTTCATAGACCTTTCCAGAGAATTCGTACAGATGGGTTAATACCAAGAATCTTTTAAGAGGTAGAGTACTGCATTAAACTTAATTCCTCGAGTCATGTAAAGTTTTAATGCAGGGTCAGCAAAAGTCCGTTTGGGTGGTATCATCCTCGTGTATAGAGTGCACCGAAGCCATCCGGTTGTTACGACGTCTATTTCTAATATCCCACTAAATATATTGGCTATAGACTTGCCAATCTAGCACACAACCCACACCCCCTTTGGAACACATAAGTTTAAGGATTTAATCGTTTTGCCCTTGCGACAAACGATATTTTATTTGCATCATAATAGTTCATCTGAATCTAGCGATAGTATTTATTCGGTAGCCAACCAGTGCGGAGAGATAAAATATACTGACGGAAGGTCCTGGGCAGTTAGAAAATTTGAAAAATGACAAAACTCCCGCGCTAACTATAAACGACCCCACGGATGAGTCACGCCACAAGAACGAGGGTTCTAACAAATTTTGTCGACCAGTCGCCGATTGAGACAGTTTTCTTTGGACGATTAATATAGCGCGCAAATTGCAAAAATGACTGAGAACAATCAAAAGCTCCCATGTACAGCCTCCGTTTTCAAGTGGAATCCCTACAATCCCGAGTTCTCCACAAAGCTGTCGATTGGAAGCACCGTTTTTCCCCTCGCATCGCCGCATCACGTAAGCATTGATGGACGTCGACCAGCAACAAATAACAACAACCGTTTAATATACAACTTATCTCGGCAGCTCGTACCCTGGACTGCGATTTTAAGAAAGATGGGAAATATAGACAGCCTCCTTGATTACAAGTTGGAAATGTGCTTTCACTAAGATGTCAGACTAACAATTACATGTAATCCCACCCCATTCTGTTTGCTTTTACACTAAAGAAGCTGACATTGTCGCCGTTTTCGTTCACACTTGCCCAGATTGCACGCCCCCGACGTCGAGCCGGATTATACGTGTTGTCATCCAATGGTTTTCTCCTCCCGACAGGACGGCCGTCGGATGCTTGCTAGACTGGCAATTGGGATCAGGACTCCTCATCTTAAAACTGCAGGCGGATGGTGACATTTTCGTCGAACCCCGCCCCTTCATGCTGGCGCTGGATGGCTTTGTTCAGTATTCTCTCAGAGGACCATCAGGCTCGGGGCGGGTTATGGGTGCCTAACCGCCTCTCCGAGAACACGCCCTTGCCGGTCGTTAGGCGGCACCGCGATGTTCAGCGTCCTTGGGTTGCAGTCAATTTCGCAGCAGCTTCGCTTAACGGCGCCTGCAGGCGCTCGGGGCGCACGCCACACGGGACGTTCGGAGTCGGGGGATCGCGCACTCTCCCTACACCCTGTAGATGAAGCGCCTAGTGTTGCACTGTCCCAAATGGCTGCGACCGCGAAGCGTCTTGGCTCCGCCCCGCGTCTCAATTGATACTTAACCACTGCCCGAATACCGAGTCCTCCGGCGAGACCGGCTCAGGGGATCGCAAGCTGCGTGGTGTGCACGCGGCGCGCGAGCACCAGCCCTCCTGTCCGCCGGGGCACCCGGGAAGGCCCCTCGCTTGCAGAGCCCCTTCGCGTTGTTGAGTGAAGCGACGCGCCCCGTTTTCGCAGGCCAGCCATTCTGCGCTTACGCGACCGCGTGCTTAGATCGAGCGTTTCCCCCGCCGTGTCGGGCTATAGGAGCTTCTATGGGGCAGGCTAGCCGACTGAGGCGGAACGCCGTATGCAGAGTCTACTCCCGACATGAGCAGTACGTCTAAGGCGCGCTGCGGGTCGTGTTCGCCATCCCTACATCCGAGAAAAGAGAAGGCGCCCCGTATCTCTTACCACCAGAGGCATAGCTGGGCTCCTCCTCGGGAACTGTCTTAACCTTCAATGGTCCGGCACCAAATATCCAAATTCAGTGCGACCAAACGGGGCCCCACCCCGCGCAGCCAGGGGCGTGCTGTTCACCCGGCGCTCGTCGCCCAGGGCGCCCGAGCCGGGGCCGCGGCCAGACACCCCACGGCCGGCTCCCGCGGCGCCCACGGGGCGCTCTGCGGGGGCCTGCAGGCCCCCTACACGTCGACCGGGACCACCAGGACCGGACAGCTAGCGCCCTCGCCGGGAGATAGTCGACGGCGACGCCCGACTAGGCCCGCATCGGGGTGCGCGTGTGGGGGCCCCTCCCGGTGCCGGCTACCCTGAGCGCCGCATTGCCGCCCCGACTCGCCCTGGCAGGCCCGCGCACCGTTTGCCACGGCCCTGGCGGCGCCCCCAGGGCACGGCGGTGGGCGGCCACCACGGCGCCCGGCCGGAGCGCGGGAGCCCACCTCACCCCGCCCAGGCCCCGCCGGGGGGTCCGCGCCTCCGGCCGGGCGGCCGTCCGCGGCCTCCGTGCCCCCCGCGGGGGGCGCTGCATCGGAAGCGCGTCCCCGGTCCCGGAGAGCTACGGGACCACTAGGGGGGAGCGGGGGCTGGCGTGACGCAGCGGATCCGAGTTAGACGCCCCGAGCGCGCCCCGTCGGGGCATGCGGCCGGGCGCCGGCCTGCCGGGGGTGGGGGGGCCACGGGCGATCCGGTACGGCCCGCGGGCCGCGCGCGGGGCGCCTCGCAGCCCGCCCCCGCTGGGCCAAGGCTCTCCCGTCCCGGCGGGTCACCGACGCGCCCCGCACTAAGAGGTGCTGCAGCGTACGCGGCGAGTAGCTAGCGCGCGGCAGGCACCGGGCCTGGCGGGGTCGCCGACAGAGAGTGTCCCGACGGTGGCGGATGCTAGCCACCCCTGCGCCGCGGTGCGCACGCCCGCACGGCCCGTCTCCCCGAGCCCGACAGCGCGCGGGTTGTTCCCCGGGGCCCGATCCCCGGGGTGCGCCGCTAGGAGCCGGGCACCCCGTCCGCGCCGCCCGGCGCCACCGGGCGATCCCGGCCCGTTACAGCA     
N       CAAATATAGCTTTCAAATATAAATAAAGATTTATACTTAAGTATAGTTGAGATCTTTAATAATTTATTTAAATAATTAACAATTTCCAATGGTTGTAATTCATTTTTCAACCTTCCTTTAGAACAATATTAATACCTTTACAATATTCAAATATTTTAATGTAAAAACTTATAAAGTAGATATATCTAAGTTGAGATAGTTAAAGAATATTAATATAATTTAGATACTGTTAATAGTCAGACTTACCTTACGGGACTCATTTTAACCCCACAAATCTATAATAGTAATGTACTTGAATTATTAATTAAAGTGTCATTTAACAGTACATAAAAAGCAAGTTAATACCAAAGTTATATCCGTTTTAAAAATGTTGTTATATTTAGAATTTTAAATCAGTAAGTATATTGCCGTATTCGATTCAGTTTCAGTTAATAATTAAATACTAATTTATGTTTTTTTTATACTTCGATAAAGGTAAGATTAATTTTGTAGATAGTAAAAAGGTTTAATTGTATAAAAGGTACAAATTGAAAGTTGTGAGATGATATCTTTTTTTATAATATTGTGTAATAAAAAGAAAAAATGGCACGCTATAATATGGTACTAAAAAATCTATGATATTATAAAAATAGAAGTCTGACTCAAGGAAATAAATCTCATCCCAATATTATAAAATATTATATATTGAAATATTTTTACAGTAAATTAATAATTATTACCTTACCTACTTTAAATAAAGAACTATTTAATTATTGGTATCATATTTTCGTTTATTTATAAATTATATTGTATTAATCGTATTATAACATTAAAACATTATCTTTGTAATAGTTGGATTCTTTCATTATACATTGTAGTAGATTGATCAAAATGGATGCACTTCGTAAGATAATCACTATTTTACTAATAAGGAATATAAATAAAAATTGTTATTTCAAATATTAGACTTAGTTTTTCTTTTTAATCTGTCAAATGGTTTAAAAATTTTTAACGAAGTTAACATCATTAACGTTTAATAATAAATTTCTCTGCAGAATACAGTTTACATACAGAAACACGAACGTGCTAGTTCAAAGTCCTTATCACAGAATATATAAAGATGGGGGATGACCAATAATCTTTTTAAAGGCCGATTACTGGAATATACTTAATTCCTGGAGTCGCGTAAAGTTTTAATGCAGGATCAGCACATGTCCGTATGGGTGGTATCATCCTCGTGGATAAAGCGCACCTAAGCCATCCCGTTGTTACGACCTCTCTTTCTAATATCCTGCTAAATATATTGGCTATAGAATTTCCAATCTAGTACACAACCGATAACCCCTATGGCACACACAAGTTAAAGGATTTATTCCTTTTGCCGTGGCGATTTATTATATTTTATGTGAATCATACTAGTGCATCTAAATCTAACGATAGTATTTATTCGGAAGCCAACCAGTGCCAAGATATAATATATACAGCAGTGAGGTCCTGGTCAGTTAGAGAATTTGGAACAGGACAAAACTCCCGCACTTTCTATAGTCGACGCCAAGGATGTGTCACGCCACAAGAACGCTGATTCTAAGAAATCTTGTCGACCATTCGCTGATTGAGACAGTTTTATTTGGGTGATGCAAACAGCGCACAAATTGCAAAAATGTCTAAGAACAATCGAAACCTCCCATGTACACCCTCGGTTTCCAAATGGAATCGCTACAATCCCGTTTTTTCCCCGAAGCTGTCGATGGGAAGCACCGTCTTTCCCCTTGCATGGCCGCATCACGTGAACATTGATGGGCCTCGACCAGCAGCGATTAGCAACCAGCGAATACTATACAACTCATCTAGGCAGCTCGTATCCTGGACTGGGATTACATGAAAGACGGGAAATTTAGACAGCCTCCCGTATTACAAGTTGGAAATGTACTTTCACTAAGCTGTCAGACTGACATATTCATCTAATCCCACCTCATTCCTTTTGCTTTTACATTAATTATGCTGAGAATGTCGCCGTTCTCATTTACCTGTGCGCAGATGCCAGGCCTCCGACGTTGGGCAGGATTACACGTATTGGCATCTAACGTTACTCTCCTCACGACATGACGGCCCTCGGATGCTAGCCAGGCTGGCAATCCGGATGAGGTCTACTTATGTAAAAAGTGCAGTCCGAGGTTGACATTTTCGTCGAACCCGGGCCCTGCATGCTATCGCAGGATGGCTTTGTTCAGTATCTTGGCAGCGGACCATAAGGTCCTGCGATGAGTAAGGGTGCCTAACCGCCTCTCCGAGAACACGCCCTTACCGGTCGTTGGGAGGCACAGCGATCTTCAGCGTCCTTCGGCTGCGGACAATTTCGCAGCAGCTTCGCTTAACGGCGCCTCAAGGCGCTCGGGGCGTAGGCCACATGGGACGAACGGAGCCGGGGGATCACGCAGTCACTCTAGGCCCTGTAGATGAAGCGCCTAGTGATGCAGTGTCCCAAATGGCGGTGACCCCGAAGCGTCTTGGATCCGCCCCGCGACCCCATAGATAATTGACCAGTGACCCATTACCGGCGTCTCGGGCGAGGCCGGCTCTGGGGATCGTAGGCTGAGTGGTGTGCACGCGGCACGCCAGCCACAGCCCTACCGTCCGCCAGGGCACCCTGGAAGGCCCCCTGCTTGCTGAGCGCCCTCGCGTTGTTGAGTGAAGCGACGAGCCCCGTTTTCGCAGGCCAGCCAGACAGTGTGTACGCGACGGAGTTCTTAGATGGAGCGATTCCGCCGCCGTGTCGGGCTATATGAGCTCCTATAGGCCGGGCTAGCCGACCGAGGCGGCACGCTGAAAGCAGTGTCAACTCCCAACATATGCAGTACATTTAAGGCGCGCTGCGGGTCGTGTTCGCCATCATTACGTCCTAGAAAAGGGAAGGCGCCCCGTAGTTCTTACCGCCAGGGGCATAGATGGGCTCCTCCCCGGGAGCTGTTTAAACCTTCACTGGTGGGGGAGCAAATATCCAGATGCAGTCCCAGCAAACGGGTCCGCAGCCCGCGCAGCTGGGGTCGGGCTCTTCACCCGGCGCTCGTCACCCAGGAGGGCCGAGCGGGGGCCGCGGCCAGACCCCCCAGGGCGGGCTCCCGAGGCGCCCACGGCGCGCTGAGCGGGCGCCTGCAGGAGGCCGATACGTCGACCCCGACCACCAGGGCCGGACAGCTGGCCCCCTGGCCGGGGGCTAGACGACGGCTCCCCGCGACTAGTGCCGCAGCGGGCTGCGCGTGCGGGGGCCCCTCCCGGTGCCGGCTTCCCGGACCCCCTGAGTGGGGCCCCGCCGCCCCCTAGGAGGCCCGGGCACGGTTTGCCACTGCCCTGGCGGCGCCCCCAGGCCGCCTCCGTGGGCGGCCACCACAGCGCCCGGCCGGAGCGGGGTAGCCCAGCGCGGCCAACCGCGGGCTCGCCCGGAGGTCCACGCCTCGCGCCGGGCGGGCGTCCGCGGCCTCCGTGCCCCCCGCGGCGGGTGCTGCATCGGAAGCGCGCGCGCGGTCCCGGAGGGGTGCGGGGCCACCAGCGGGAATCGGGGGCCGGCGTGCCCGAGCGGAGTCGAGTTCCACGTCCCGGGCGCGCTCAGTCGGGGCATCCGGTGGGCCGCGGGCCTGCCGGGGGTGGGGGGCCCACGGGCGATCCGGCACGGCCCGCGTGCCGCGCGCGGGGCGCCTCGCAGCCCGCCCCCGCTGGGCCATGGCTCTCGCACCCCGGCGGCTCACCGACGCGCCCCGCACTAAGAGGTGCTGCAGCGTACGCGGCCAGTAGCTAGCGCGCGGCTGCCACCCGGCCTGGCGGGGTGGGCGACATACTGTGCCACGACGATGGCGGGTGTTAGCCACGCTTCGGGCGCCGTCCGCACGCGGGCAAGACCCGTCGCCCGGCGCCCGACAGCCCGGGGGTTGTTCCCGCGGGCCCGATCCGCGCCGTGCGCCCCTAGGAGCCCGGCACCCGGGCGGGCCCACCCGGGCCCACCGGGGGATCGCGGCCCGTTAGAGCA     
M       CGAATTCCGCTTTCCTATATAAATAAAGATTTATACTTAATCATAATTGAGATCATTTATAATTTATAAAAATAATTAACAGTTTCCAACGGTTGTAATTCATTTTTCAACGGTCCTTTAGAACAATATTAATACCTTGACAATAATTTAATATTTTAATGTGAAAACTTATAGAATACATATATCTAAATTAAGCTAGTTAAATAATATTCAAATAATGTAGATACTGTTAATAATTCGTCTAACCTTACGGGTATCATTTCAACCCCACAAAACAATAATTGTAATGCAATTGCATTATTAATTAAAGTGTTTTTTAACGGTACATTAAAAGCCAATTAATCTCAAATTTATATTCGTATTAAAAATGTTGTTTTATTTATACTTTTTAATAAGTAAGATGATTGCCGTATTCGATTCTTTCCCAAATTTTAATTAAATTCTTATTTATGTGTTTTTCAAACTTCGATTTAGGTAAGTTTAATTTTTTAGTTAGGAAAAAGGTTGAATTGTATATATTGTACAAGTTGAAAGTGGTGAGATGATTTCTTTTTAATTTATATTGCGTAATTAAAAGAACAAATGGCTTGCTATTTTATGGTATGAAAAAATCTATGATATTATCAATCTAGAATGTTGACTCTAGGAAATAAATTTCATGCCAATATTTTAAAATATAAAATATTGAAATCTTTTTACAGAAAATAAGTAATTATTACCTTTCCACCTATAAATCAAGAACTGTTTAATTTTTGGAATTATATATTGATTTATTTGCAAAATATTTTTAATTATTCGTATTAAAAAAGAAAAACAAAATCTTTGTAAAACTTGGACTCTTCCATTATACGTTGTAGTTGATTGAACAAAATGGATGCAATTCGTGAGTTAATCACCATTTTGCTAATCAAGAACATAAATTAAAATTAATATTTCTAACATTAGACTTAGTTTTTATTTTTGAACTGTCAAGAGATTTAAGAATTTTAAACGAAAATAACATCATTAACGTCTACTAAAAAATGCATCTGCAGAATTCAGTGTACATACAAAAACACAAACGCGCAAGTTCATAGTCCTTACCATAGAATAAATATAGATGGGGGATGACCGAGAATCATTTAATAGGCCGATCAATGGAAAATACGTAATTCCTGGAGTCACGTCAAGTTTTAATGCAGGGTCAGCAAACGTCCGTATTGGTAGTATCCTCCTCGTGCATAAGGTGCACCTAAGCCATCCAGTTGATACGATCTCTATTTCTAATCTCCTGCTCACTATAATGGCTATAGACTTGCGAATCAAGCACACAACCGAAAACCGTTTTGGAACACACGAGTCTAAGGATTTTTTCGCTTTGCCGTGACGACCAACCATATTTTATTTGAATCATAATAGTGCATTTTAATCTAACGATAGTATCTAATCGGAAGCGATCCAGAGCCAAGACTTAATATATAATGCAGTGAGGTCCTGGGCATTTAGACAATTTGGAACAGGACAAAACTCCGGCACTAACTATAGGCAACACCACGGATGAGTCACGCCACAAGAACGCTCGTTGAAATAAATCTTGTCGAACAGTGGCCGATGGATACAGTTATATTTGGATGTTTCAAATAGCGCACAAATAGCAAAAATGTCGGAGATCAATCAGAAGCTCACATATACACCCTCGGTTTGCAAATGGAATCGCGACAATCCCATTTTTCCCTTGAAGCTGTCGATGGGCAGCATAGTCTTTACCCTCGCACGGCCGCTTCACGTAAACATTGATTGTCCTCGAACATCAGCGAATATCAACCACCGTTAACTATACAACTCATCTCGGCAGCCCGTATCCTAGACTGGGAGTTCAGGAAAGACGGGAAATTTAGACAGCATCCTAGATTACAAGTTGGAAATGTACCATCACGAAGCTGTAAGACTGACCGCTACATGCAATGCCTCCTCATTACCTTGGCTTTTACAGTAACTTTGCTGAGAATGTCACCGTTTACGTTCACTTGGGGGCAGATGGCAGGCCCCCTACGAGGTGCTGCATTATACGTATTGGCATCTAGCGTTTCTCTCCTCCCTTCATGACGGCCGTCGGATGCTCGCCAGGCTGGCTATTCGGATGAGGACTACTTATGTAAAAAGTGCAGGCCCAGGATGGCATTTCCGTCGAACCCGGGCCCTGCATGCTTCCGCAGGACGGCTTTGGTCAGAAGTTTGTGAAAGGACCATTAGGCCCGGCGAGGATTAAGCGTACCCAACCACCTCTCCGAGAACACGCCCTTACCGGTCGTTCGGGCGCACCGCGATCTCCAGCGTCCATCGGGTACGGACAATATCGCAGAAGCTTAGCTTAACGGCGACTCGGGGCGCTCGGGGCGTAAGCCACATGGGACGATAGGAGCCGCGTGATCACGCACTCACGCTACACCCTGTAGAGGAAGCGCCCATTGCTGCATTGTCCCAAATTCCGGTGACCGTGAAGCGTCTAGGATCGGCCCGGCGACCCCATAGAGACTTGACCAGTGGCCGAACACCGAGGTCTCTGGCGAGACCGCCTCTGGGGATCGGAAGCTGGGTGGTGTGCACGCGGCGCGCCAGCAACAGCACTGCGGTCCCCCAGGGCACCCTGGAAGGCCCCTCGCTTGCCGAGCCCCTTCGCGTTGTTGAGTGAAGCGACACGCCCCGTTTTCGCAGGTCGGCCAATCAGTGCGTACGCGAAAACGTTGTTAGATGGAGCGGTTCACCCGCCGTGTCGGGCTATAGGCGCTCCTATAGGGCGGGCTAGCCGACTCAGGCGCAACGCCGAACGAAGTGTCAACTCCCAACATACGCAGTACATTTACGGGGCGCTGCGGGTCGTGTGCGCCATTTTTACATCGTAGAAAAGTGAAGGCGCAGGGTAGCTCTTACCGCCACCGGCATAGCTGGCCTCCTCCACGGGAGCTGTGTTAACCTTCAGTGGTGTGGTACCAAATATGCGTCGGCAGTCCGAGCAGACGGGTCGGCAGCTCGCCGAGCTCGGGGCGGGCTCTTCACCCGGCGCTCCTCGCCCAGGGCGGCCGAGCCGGGGCGGCGGCCAGACACCCCACCGCCGGCTCCCGCGGCGCCCACGGCGCGATGAGCGGCCGCCTGCAGCACGCCTACACCTCGACCCCGACCACCAGGGCCGGAGAGCTGGCGCGCGCGCCGGGGGATAGCCGACGGCGCCACGCGGCTATTGCCGCAGCGCGGTGCGCGTGCGGGCGCCCCTCCCGGTGCCGGGTGCCCGGAGCGCCGGATTGCGGGCCCGCGGCCCCCTAGGAGGCCGGGCCACGGTTTGCCACGGCCCTGGCTGCGCCCGCAGGCCACGTCCGTGGGCGGCCACCACAGCGCCCGGCCTGAGCGCGGCACCCCACCGCAGCCAACCACGGCCGCGCCCGGGGGTCCGCGCCTCGGGCCGGGGCGGCGTCCGCGGCCTCCGTGCCCCCCGCCCCGGGTGCTGCATCGGAAGCGCGCGCCCGGTCCCGGACTGATACGGGAGCACTAGGCCGGATCGGGGGCGGGCGTGACCCAGCGGAGTCGACTTCCACGTCCCGAGCGCGCTCCGTCGCGGCGTGCTGCGGGGTGCTGGCCTGCCGGGGGTGGGGGGTCCACGCGCGATCCGATACGGTGCGCGTGCCGCGCGCGGGGCGCCTGGCACACCGCCCCCGCTGGGCCATGGCTCTCGGGTCCCGGCGGCTCACCGAGCCGCCCGGCACTATCGGGGGCTGCAGCGTACGCGGCCAGTAACTAGCGCGAGGTTGCCACCCGGCCTGGCGAGGTGGGCGACATACCGCGCCTCGAGGGTGGCAGGTACCAGCCACGCTCCCGCCGCGGTGCGCACGCTGGCAGGGCCCGACTCCCGGGGCCCCACTGGCCGTGGGTTCTTCCCGCGGGCCCGATGCGCGGGGGGCGCCGCTAGGAGACGGGCACCCCGGCCGCCCCACCCGCCCCCACCGGGCTCTCGCGGCCCGTTAGAGCA     
L       CGAATATTGCTCTCAAATATAATTAAAGATTTAGACTTAAATCTAATTGAGATCATTAATAATTTATATAAATAATAAAAATTATCCAATAGTTGTATTTCATTTTTCAACGGTCCTTTATAAGAATATTAATTCCTAGACAATATTCAAATAATTTAATATAAAAACTTATAATATACATCTATCTAATTTAAGTATGTTAAATCATATTTAAATAATTTAGATACTGTTAATACTTTGTCTAACCATACGGGAGTCATTTCAACCCCACAAATCTATAATAGCAATACAATTGAATTATTAAATAAAGTGTATTTTAACGGTACATTAAAAGCCAATTAATCTCAAATTTAATTTCGTATTAAAAATGTTGGTTGATTTAGAATTTTTAATAAGAATGACTATTGCCGTATTAGAATCTGTCCCAAATTGTAATTCGATAATTATTTGAGTTTTTATCAAACTTCGATTTAGATAAGTTGAATTTTATAGTTAGGATAAAGGTTTAATTGTATATAAAGTACAAATTGAAAGTGCTGATATGATAACTCTTTTTATGATATTGCATAATTAAAAGAACCAACGGCTGGTTTTTATTTAGTAAGAAAAAATCTATGATATTATAAAACTAGAATGTAGACTCAAAGAAATAAATTACATGCCAATATTATTAAATATAATAAATTAAAATCTTTTTACAGAAAATTAATAATTATTACCTTACCTACTATAAAAGAAGCACTTTTTAATTTTTGGAATCTTGTGTTAATTTATTTGAATATTATATTAAATTAAAAGTATTTAAAAATCAAAACACGATCTTTGTCACTCTTGGATACTTTCATTATTCATTGTAGTTGATTGAGCAAAATGGATACTGTTCCTAAGTTGATCACATTTTTGCTAATCATGTACATAACTTTAAATTATTACTTCTAATCTTAGTCTTAGTTTTTCTTTTTAATCTCTCAAAAGATTTATGGATTTTTAACGAAGGTAACACCATTAACGTATAATAACAAATGACTCTGCAGAATCCAGTCTTCATACATAAACACGAACGCGAAAGTTCACAGACCTTACCATTGAACTAATAAAGATGGGGGGTGTCCAAGAATATTTTGATAGGCCGACTACTGGAATATACATAAATGCTGGAGTCACGTTAAGTTTTAATGCAGGGTCAGCAAAAGTCCGTTTTGTTAGTACCATCCTGGTGCACAAAGCGCGTCTAAGCCATCCAGTTGTTACGACCTCTTTTTCTAATATCCTGCTTAATATAATGGCTATAGACGTGCCTATCCAGGACACAACCAAGAACCATTTTGGATAACACCAGTTTAATGATTTATCCGGTTTGCCGTGGCGTGCGTCTATATTTTATTTGAATCATAATAGTCCATTTAAATCTAACGATAGTATTTATTCGGTAGGCAACCAGAGCCAAGATTTAATATATAATGATCTGAGGTCCTGGGCATTTAGACAATTTGGAACAGGACAAAACTCCCTTACTAACCATAGGCGACAGCATGGATGAGTCACGTCACAAGAACGCTCGTTGGAATAATTCGTGTCGATCATTGGCCGATTGAGACAGTTATAATTGGATGTATTAAATAGCGCACAAATTGTAAAAATGTCTAGGCACAATCAAAAGTTCACATCTACACCCTCGGTTTCCGAATGGAATCGCTACAATCCCGTTTTTCCGACGAAGCTGTCGATGGGAAGCACGGTCTTTCGCCTCGCATGGCCGTTTTACGTAAACGTGGATGTTCCTCGAACATCAGGGATTATCAACTACCGTTTACTATACAACTGATCTAGGCTGCCCGCATCCTGGACTGGGATTTCAAGAAAGATAGGAAATCTAGTCGGCATACTAGATTACAAGTTGGAAACGTACTTTCACTATGATGTCAGACTAACCGCTGCATGCAATACCACCTCATTCTCTTAGCTATAACGCTAACTAGGCTGAGAATGTCGCCGTTTACGTTTACCTGAGCGCAGATGGCACGCCACCTACGGGGAGGCGGATTAAACGTATTGGCATCTAACGGTTCTGTCCTCCCGACACGACGGTCGTCGGATGCTCGCCAGCCTGGCTATTCGGATGAGGACTACTTATGTTAAAATCGCAGGCCCCGGATGACACTTTCGTCCAACCCGGGCCCTGCATGGTATCGCAGGATGGCTTTGTTCAGTCATTTGTGCAAGGACCGTTACGTCTGGCGAGGATTAAGAGTTCCTAACCGCCTCTCCGAGAACACGTCCTGACCGGTCGTTCGGCGGCTCCGCGATCTTCCGCGCCCATGGGCTGCCGACACTCTCGGAGGAGCTTAGCTTACCGGCGAGTGGAGGCGGTCGGGGCGAACGCCACACGGGACGATAGGAGGCGGGTGATCACGAAGTCTCGCTACACCCTGTAGATGAAGCGCCTAGTGATGCAGTGTCCCAAATGGCCGTGACCGCGAAGCGTCTTGGATCGGCCCGGCGACCCAATTGAGACTTGACAATTGCCCGAAGACCGAGTTTTTCGGCGATAACGCCTCAGGGGATCGGAAGCTGGGTGGTGTGCACGCGGCCCGCCCGCCACAGCACTGCTGTCCCCCAGGGCACCCGGGAAGGACCCTCCCTTGCAGAGCCCCCCCGCGTTGTTGAGTGAAGCGACGACCCCCGTTTTCGCAGGTCTGCCATTTAGAGCGTACGCGACAACGTTCTTAGATGGGGCGCTTCCCCCGCCGTGTCGGGCTATACGAGCTCCTGTAGGCCGGGCTAGCCGACCTAGGCGGAACGGCGAAGGCAGTGTCGACTCCTAACATAAGCAGGACATTTATGGTGCGCTGCGGCTCGTGTGCGCCATCTTTACGTCCTAGAAAAGCGAAGGCGCCGGGTACCTCTCACCACCACCGGCATAGCTGGCCTCCTCCACGGGATCCGTATAAAACTTCATTGGTGGGGCACCAAGTATGCATCTGCAGTGCCAGGAAACGGGTCCGCACGCCGCGGAGCGCGGGGCGTGCTCTTGACCCGGCGCTCCTCGCCCAGGACGGCCGAGCGGGGGCCGCGGCGGCGCACCCCGCGGCCGGCGCCCGCGGCGCGCACGGCGCGCTGAGCGGCGCCCAGCAGCACGCCCAGACGTCGACCGCGACCACCAGGGCCGGACAGCTCGCCCCCGGGCTGGGGGATACCCGACGGGGGCCCGCGTCTATAGCCGCAGCCGGGTGCGCGTGCCGGGGCCCCTCCCGGTGCCCGGTCCCCGGACCGCCGCCGTGCCGGCCCGACGGCCCTTAAGAGGCCCGGTCGCCATTTGCCAACTCCCTGGCGGCGCCCCCAGGCCACGGCCGTGGGCGGCCACCACAGCGCCCGGCCGGAGCGCGGCAGCCCACCGCGGCCCACCGGGCCCACGCCCGGGGCTCCGCGCCTCTTGCCGCGGGGGCGGCCGCGGCCTCCGTGCCCCCCGCGCTGGGTGCTCCGTCGGAAGGGCGCGCCCGGGCCCGTACGGGTACGGGAGCACTAGGCCGGGCCGCGCGCGGCCGTCGCCCAGCGGACTCGACTTCCACGACCCGGCCGCGGTCCGTCGCGGCTTCCTTCGGGGGGCGGGACTGCCGGGGGTGGCGGGTCCACGGGCGATCTGCTACGGCGCGCGTGCCGCGCGCGGGGCGCCTAGCACACCGTCCCCGCTGGGCGAAGGCTCTCGGGTCCCGGCGGCTCACCGAAGCGCCCCGCACGATCCGGTGGTGCAGCGTACGCGGCCAGTAACTAGCACGGGTTTGCCACCCGGCCTGGCGAGGTGGGCGACATACTGTGCCCCGACCATGGCGGGTGGTCGCCACGCTTCCGCCGCTGTGCGCAGGCTGCCACGGCCCGACGCCCGGCGCCCGAGAGCCCGGGGGTTCTTCCCTCGGGCCCGCTCCGCGGGGTGCGCCCCTAGGAGACAGGCACCCCGGCCGCCCCACCCGCGCCCACCGGTCCCTGCCGGCCCGTTAGAGCA     
K       CGAATATTGCTTACATATAAAAATTAAGATTTATACTTAATGATAATTGAGATCTTTTATAATATATATAAATAATTAAAATTATCCAATGGTTATATTACATCTTTCATAGGTCCTTTAGACCAATATTAATTCCAAGACTATATTCAAATTATTTAATGTTGAATCTTATAAAATTAGATAATCTAAATTGAGATAGTTAAATCATTTACAAATAATTTAGATACTGTTAATAATTTGTCGAACCTAACGGGACTCAGTTCAACCCCACAAACCTATAACACTAATGCAATTAAATTATTAAATAAAGAGTATTTTAACGGTACATCAAAAGCTAATTTATATCAAATTTATATTCTTAATAAAAATGTTGTTAGATTTACAATTTTTAATAAGAAAGATTATTGCAGTATTCGATTCTGTCTCAAATTGTAATTAAATACTTTTCTTAGTTTTTTTGAAACTTCGATTTAGGTAATAAGAATTTTTTAGATAGGAAAAAGGTTTAATTGTATTTATAGTACAAGGTTAAATTGATGAGATGATATCTTTTTTATTATTATTACGTAATAAAAAGAAACAATGGCTGGCTATTTTTTGGCAGAAAGATATCTATGATATTATAAAACTAGAATGTTGTCTCTCAGAAATAAATTTCATGTCAATAGTATTAAATATGATATATTTAAATATTTTTAATGAAAATTATTAATTATTACCTTACCAACTATAAATAAAGTACTATTTAATTTTTGGAATGTTATGTTAATTTATTTGCAAATTATATTAAATTACCAGTATAAAAAAATCAAAACGTAATCTTTGTCAATCTTGGATTCTTTCATTATACATTGTAGTAGATTGACCAAAATGGATGCATTTCGTAAGTTAATCACAATTTTTCTAATCTTTAACTTAAGTTTAAATTAATAATTCTAATATAAGTCTTAGTTTTTCTTTTTAATCTCACAAAAAATTAAAGAATTTTAAACGAAGATAACATCATAAACCTTGAATAAAAAATGTCTCTGCAGAATACAGTGTTCATACAAAAACACGAACGCGGAAGTTCATAGGCCTTACCATGCAATGAGTAGAGATGGGTGACGACCGAGAATCATTTGATAGGCCGACTATTGTAATGAACCTAAATCCTGGAGTTAAGTAAAGTTTTAATGCAGGGTAAGCAAATGTCCCCTTTGTTAGTATCATCCTCGTGCATAAGGGGCTCATAAGCCATTCAGTTGTTACGACTTCTCTTTCTAAAATCCTGCTTAATATAATGGGTATAAACTTGCCTATCCAGCACACGACCGACAACCCTTTCTGAAAACACAATTTTAAGGATTTATCCGGTTTGCCGTGACGGGGGACTATATTTTATTTGAATCATAATACTGCATTTTAATCTAACGATAGTATTTAATCGGAAGTGAACCAGAGCGGAGACATAATATATCATGGAGTGAGGTCCCGGGCATTTAGAAAATTTGGAGCAGGACAAAAATCCGGCAGTTACTATAGTCGATAGCACGGATGAATCACGTCACAAGAACTCTGGTTAAAATAAATCTTGTCGAACGATGGCCGATTGAGTCAGTAGTTATGGGATGTAAAAAATAGCGCTCAAATTGCATAAATGACTGGGATCTATCTAAAACTCACATCTACACCCTCGGTTTACGAATGGAATCGCGACAATCCTGATTTTCCCTTGAAGCTGTCGATGGGAAGCATGGTCTTTCGCCTCGCACCGGCGCATAACGTAAACATGGATGCTCGTCGAACATTAGCGATTATCAACCACCGTTTTTTATAAAACCGATCTCGGCAGCCCGAATCCTGGAATGGGATTATAAGAAAGACGGGAAATTTAGGCGGCATCCTAGATTACAAGTTGGAAAGGTACTTTCACTAAGCTGTCAGACTTATATCTACATTCAATGCCGCCTCATTCTTTTCGCTTTAACTGTAAATATGCTGAGGATGTCGCCATTTACGGTTACCTGTTCGCAGATGGCACGCCCTCTACGTAGAGGAGGATTATACGTAATGGCACCGACCGGTTCTGTCCTCCCCACAGCACGGTCGTCGGATGCTCGCCATGCTGGCTATTCGGATTAGCACTACTTATGTCAAAAGCCCAGGCCCCGGCTGACGGTTTCGTCGAACCCGGACCCTGCATGGTTTCGCAGGATGGCCTCGTCCAGTGGTTTGTCCAAGGACCATTTCGGCCGGCGCGGTTTAAGCGGACCGAACCGCCTCTCCGAGAACACGCCCTTCCCGGTCGTTCGGCGGCACCGCGATGTCCAGCGCGCATGGGCTGCAGACAATATCGGAGGAGCTTAGCTTATCGGCGAGTACAGGCGCTCGGGGCGAACGCCATTGGGGACGATGGTAACCGGCTGATCACGATCTCACCCTACACCCTGTAGATGATGCGCCTAGTGATGCAGTGTCCCAAATGCGCGTGACCGCGAAGCGTCTTGGATCGGCCCGGCCACTCAATTGAGACTTGACCATTGCCCGATGACCGAATTCTTTGGCGATAACGACTCTGGGGATCGCAGGCTGGGTGGTGTGCAAGCGGCCCCCCAGCACCAGCTCTACGGACCACCCGGCCACCCGGGAACGAACCACAGTTGCAGAGCCCCCTAGCGTTGTGGAGTGAAGCGACCGGCGCCGTTATCGCAGGCCGGCCATTCAGTACGTACACAACAGCGTTCTTAGATGGACCAATTCCCCCGCCGTGTCGGGCTATACGCGCTCCTATAGGACGGGCTAGCCAACGGAGGCGGAACGACGTAGGCAGTGTCAACTCCCTACATTGGCAGTACATTTATGGCGGGCTGCGGGTGGTGTGCGCCATCGTTACGTCCTAGAAAAGTGAAGGCGCCGCGTAACTCTTACCACCACCGGCATAGCTGGCCTCCTCCTCGGGAGCTGTATAAACCTTCATGGGTCCGGCACCAAATATCCATGTGCAGAGCCAGTAAACGGGTCGCCACGTCGCGGAGCGCGGGGCGTGCTCTTGACCCGGCGCTCCTCGCCCAGGTGGCCCGAGCGGGGGGCGCGGCCAGACACCCCGCGGCCGGCTCCGGCGGCGCCCACGGCGCCCTGAGCGTCGCCCGGCCGTACGCCCAAACGTCGACCGCCACCACCAGGGCCGGAGAGCTGGCCCCCGTGCCGGGCGAGAGCCGACGGGGGCCCGCGCCTATCCCCGCAGCGGGGTGTGCGTGCGGGGGACCCTGCCGGTGCCCGCTACCCTGACCGCCTCCGTGGGGCCCCGACGGCCCGTAACAGGCCAGGCCGCGATTTGCCACCTCCCTGGCCGCGCCCCCAGCCCGCGCGAGTGGGCGCCGACCACCGCGCCCGGCCTGAGCGCGGCAGCGCACCGCAGCCAAACGCGGGCTGGTCCGGGGGTCCGCGGCTCGCGCCGGGGCCGCGTCCGCGGCGTCCGTGCCACCCGCGCGGCGGGCTCCATCGGAAGTGCGCGCCCGGGACCGGACAGGTTCGGCAGCACGAGCGCGAGTCGGGGGCGGGCGTTCCGCAGCGGAATAGAGTTCCAAGTCCCACTCGCGGTCCGTCGCGGCGTCCTTCGGGGCGCTGGACTGCCGGGGGTGGGGGCCCCACGGGCGATCCGCTACGGAGCGCGTGCCGCGCGCGGGGCGCCTGGGAGCGCGCCCCCGCTGGGCCAAGGCTCTCGGGTCCCGGCGGCTCACCGACGCGCCCTGCCCTATCGGGTGCTGCAGCGTACGCGGCCAGTAACTAGCGCGAGCTTGCTACCCGGTCTGGCGAGGTGGCCGACATACCGTCCCCCGAGTCTGGCGGCTGCTTGCCACCCTCCCGCCGCCGTGCGCACGGGGGCAGGGCCCGACGCCCGGTGCCCAAGAGCCCGGGGGTTCTTCCCTCGGGCCCGGGCCGCGCCGTGCGCCCCTAGGCGACGGGCAGCCCGGCCGCCCCACCCGCGCCCACCGGTCCCTGCCGGCCCGTTAGCGGA     
J       CTAATATTGCTTCCATACAGACATAAAGAGTTATACTTAAATTAAATTGAGATCTTTTCTAATATATTGAAATAATTAAAATTATCAAATGGACCTATTTCATATTTCCACGGTCCTTTAGTTCAATATTAATTTCGAGACAATATTCAAATTATTTAATGTAAAAACTTATAAATATAGTTTATCTAATTTGAACTAGTTAAATTATATTTAAATATTTTAGATACTGATTATAATTCGTCGAACCGATCGGGACTCAATTCAACCCCACAAAAATATAATGTAAATGCAATTGAATTATAAATTAAAGTGTATTTTAACGGTACATAAAAAACCAATTTATATCAAATTTATATACGGAATACAAATGTTGTTAGATTTACAGTTTTAAATAAGAAAGAATATTGCTGTTTTCGAAGCTGTCTCAAATATTAATTTAATACTTATCTTAGTTTTTATTAAACTTAGATTTAGGTAAAATGAATTTTTTGGTTAGGACAAAGGTTTAATTGTATATAAAGTACAAATTGAAATTGTTGAGATGATGTCTTTTTTATTTTGAGTCATAAATTATAAGTACAAATGGCTGGCTTTTATTTGGTAAAAAAATATCTAGGATATTATAAAACTAGAATGTTGACTCTAAGAAATAAATATCATGTCAATAATATTAAATATGATATATTTAAATATTTTTAAAGAAAATTAATAATTATTACCTTACCTGCTATAAATTATGAACGATTTAATTTTTGGAATGTTATGTTCATGTATTTCCATACAATTTTAAATTAACAGTATAAAAATATCAAATCATAATCTTTGTCAATCTTGGATTCTTACATTATACATTGTAGTTGGTTGATCAAAATGGATGCAATTCGTAAGAAAATCACTATTTATCTAATCTTGAACTTAAGTATAAGTTAATATTTCTAATATTACTATTAGTTTTTGTTTTTCATCTCACTAATGATTAATGAATTTTAAACGAAGATAACATCATTAACGTGGAATAAGTAATGTCTCTGCAGAATCCAGTGTTCGTACAAAAACACGAACGGGGCAGTTCATAGGCCTTACCAACCAATAATTAAAGATGGGTGACGACCGAGAAACTTTTTATAGGCCGACTACTGTAATATACATAAATACTAGAGTTACGTAAAGTTTTAATTCATGGTCAGCAAAAGTCCGTTTGGTTTGTATCCTCCTCGTGCATAAAGGGCCCATAAGCCATCCTGTTGTTAAGACCTCTATTTCTAATATCCATCTTAGTATAATGGTTATAAACTTGTCTATCCAGTACACAACCTATAACCTTTTTTCAAAACACAATTTTAAGGATTTCCCCGGTTTGCCGTCGCGAAGAACTATATTTTATTTAAATCATAATATTGCATTTAAATCTAACGATAGTATTTATTGGGAAGGGAACCAGAGCGAAGGCATTATATATAATGAAGTGAGGTCCTGGGCATTTAGACAATTTGGAATAGGACAAAAACCCTGAACTTACCGTATTCGATCGCACGGATGATTCATGTCACAAGAGCACTGGTTAAAATAAATCTTGTCTAATAATCGCAGATTGAGACAGTTTTTATTGTTTGTAAAAAATAGCGCACAAATTGCTAAAATGTCTCGGAGCAATCTTAAACACACTTCTACACTCTCGGTTTACGAATGAAATCGCTACAATCCTGTATTTCCCTTGAAGCTGTCGATTGGAAGCATGGTCTTTAACCACGCATCGGCGCCTCTCGTAAACATGGATGCTCGTCGAACAATAGGGAGTAGCAACCACCGTTTATTATACAACCGATCTCGGCAGCCCGTATCCTGGACTGGGAATAAAGGAAGAACGGGAAATTTAGGCGGCATCCTAGATTACAAGTTGGAAACGTACTTTCGATAAGTTGTAAGACTAACGTCTTCATGCAATCCCACCTCATTCCCTTCGCTTTAACAGTAATTATGCTGAGTATGTCGCGATTTACGCTTACCTGTTACCAGATAGCACGCCCCCAACGGGGAGCAGGATTATACGTAATGGGACCGCCCGGTTCTGTCCTGTCGACTGGACGGTCGTGGGTTGCTAGCCAGCCTGGCAATACGGATGAGTACTAGTAATGTCAAAAGCGCAGGCCCCGGGTGACTCTTTCGTGCAACCCGGGCCCTGCATGGTCCCGCAGGGTGGCATTGTCCAGTGGGTTGTGGGAGGACCACTACGTGCGGCGGGGTTTAAGACGAGCGAACCGCCTCTCCGAGAACACGGCCTTAACGGTCGTTCGGACGGACCGCGATCTCCTGCGCGCATGGGCTGCAGACAATATGGGAGGAGCTTAGCTTATCGGGGAGTGGAGGGGCTCGGGGCGAAGGCCACCGGGGACGATACTAGTCGGCTGATCACGCTATCTCGCTACACCCTGTAGGTGAAGCGCCTAGTGAAGCACTGTGCCAAATGGCCGTGACCGCGAAGCGTCTTGGATCGGCCACGCGGCGCCATAGAGACTTGACTACCGCCCCACGACCGAATTCTTGGGCGATAACGCCTCTGGGGATCGGAGGATGGGTCGTGTCCAAGCGGCCGCCCAGCTCCAGCACTACTGACCCCCAGGGCACCCGGGAAGGCCCCACCCTTGCAGAGCGCCCTCGCGGTGTTGAGTGAGGCGACCCGCCCCGTTCTCGCAGGGCGGCCAGTCGGTCCTTACGCGACACTGTTCTTAGATCGAGCGACTCCCCCGCCGTTTCGGGCTATACGAGCTCCTATAGGACGGCCTAGACGACCGAGGGGGAACGGCGCAGGCAGTGTCAACTCCCTACATAGGCAGTACATTTAAGGCGGGCTGCGGGTCGTGTGTGCCATGCGTACTTCATAGAAAAGTGAAGGCGCCGCGTGGCTCTTACCTCAACCGGCATAGCTGGCCTCCTCCAAGGGAGGGGTATAAACGTTCATTGGTGGGGGACCAAATATTCATTTGCAGTGCGAGTAAACGGCTCGCCACCTCGCGAAGCGCGGGGCTTGCTCTTGACCCGGCGCTCCTCGCCCGGGCTGCCCGAGCGGGGGCCGCGGCCAGACACCCCGCGGCCGGCTGCCGCGGCGCGCCCGGCGCGCTGCGCGGCCCCCAGCAGCACGCCCAGACGTCGACCGCGACCACCAGGGCCGGAGGGCTGGCCCCCGCGCGGGGGGAGAGCCGACGGGCCCCGCCGCCTACTCCCCCACCGGGGTGTGCGTGCGGGGGACCCTGCCGGTGCGCGGTGCCCAGACCGCCTCCGTGACGTCCCGGCGCCCCCTCGGAGGCCCGCCCGCGATTTGCCACCTCCCTGGCGGCGAGCCCAGGCCACGCCAGTGGGCAGCGACCACGGCGCCCGGCCGGAGGGCGGGAGCCCACCGCACCCAGTCGGGGCCGGGCCGGGGGCTCCGCGGCTCGGGCCGGGCGCGCGTCCCCGGCCTCCGTGCCCCCCGCCGGGGGTGCTCCCTCGGAAGTGCGCCGCCGGCACCGGACAGGTACGGCAGCACTAGCCCGCGTCGGGTGCGGGCGTTGCGCAGCGGACTGGACTTCCAGGTCGCGAGCGCGGTCCGTCGCGGCGTCCCCCGGGGCGCTGGACTGCCGGGGGTGGCGGGTCCACCGGCGATCCCCTACCGACCACGCGCCGCGCGCGAGGGGCCTGGCACCCCGTCCCCGCTGGGCCAAGGCTCTCGGGTCCCGGCGGCTCCCCGAGGCGCACCGCACTAGCCGGTGCTGCAGCGTACGCGGCCAGTACCTAGCGCGAGCCGCCTACCGGGCCTAGCGAGGTGGCCGACATACCGAGGCCCGACGATGGCGGGTGACCGCGAGGCTTCGGCCCCCGTGCGCACGCAGGCAGGGCCCGAGGCCCGGCGCCCGACAGCCCGGGGGTTGTTCGCTCGGGCCCGGGCCCCACCGTGCGCCGCTAGGCGACGGGCAGCCCGGCCGCCCCACCAGCGCCCACAGGTCCCTCCCGGCACGTTAGCGTA     
I       CGAATATTGCATTCAAACATAAATAAAGATTTATAATTAAAGATTATTGAGATCTTTTCTAATATATCAAAATAATAAATAATATCCAATTGATGTATTTCATATTTCAACCGTCCTTTAGTCCAATATTAAGTCCTAGACAATATTCTAATTTTTTAATTTCAAAACTTATAAAATAAGATTATCTAATTTCAGTCTGTTAAATCATATTTAAATAATTTAGAAACTGATTATATTTTGTCGAACCCTACGGGAATCAATTCAACCCCATAAAACTATAATATTAATTCAATTGAATTATAAATTAAAGTGTCATTTAACGGTACATCTAAAGATAATTTATATCAAATTTATTTTCGTTATACAAATGTTGGTAGATTTATAGTTTTTAATAAGAAAGATTAATGCTGTATTCGAATCTGTCCCAAATTGTAATTGAATAGGCATCTTAGTTTTTATGAAACTTCGATTTAGGTTAAGTGAACATTTTAGATAGTAAAAATTTTTAATTGTATAGAAAGTACCAATTGAAATTGATAAAATGATATCTTTTTTGTTTTTATTGCGAAATAATAAGAACCAATGGCTTGGTTTTATTTGGTAAAAAAATATATATGATATTATGAGACTAGACTTTTGACTCAATGAAATAAATATCATGTGAATAATATGAAATATAGTATATTTGAATGTTTTTAAAGAAATTTATTAATGATTACCTTTCCTGCTTTAAATAAACAACAATTTAATTTTTGGAATTTTATGTTTATATATTTGCATATTATTTCAAATTATCAGTCTTTAAAAATCAAATCATAATCTTTGTCAATCTTGGTTTCTTACATTATACTTTGTAGTAGAATGAACAAAAAGGATGCAATTCGTAAGTTAGTCACTATTTTTCTAATATTGAACATAAGTTTAAATTATTCTTTCTAATTTGACGCTTTGTTTTTCTTTTTTATCTCACAAATTATTAAAGCATATTAAACGAAGTTAATATTATTAACGTGGAATAATAAATCCCTCTGCAGAGTCCAGCGTTCGTACACAGACACGGACGCGGAAGTTCAGAGTCCTTACTAATCAATAATTAAAGAAGGGTGACGACCTAAAATCTTATGATAGGCCGACTACTGCAATACACATAAATCCTGGACTTTAGTAAAGATTTAATGCATGTTAAGCAAATTTCCGTATGGTTTGTAACATCCTCGTGAATTACGCGCGCATAAGCCATCCTGTTGTTAATACATCTATTTCTAATACCCTTTTTATTATAATGGGTATATACTTACGCATGCAGCACACAACCGGTAACCCATTTGCAAAACAAAATTTTAAGGATTTCACCGGGTTGCCGTCGCGAAGAACTATATTTTATATGATTCATAATAGTGCATTTAAATCTAACGATAGTCTTTATTAGGAAGGCAACCAGAGCGGAGATTTAATATATACTGGAGTGAGGTCCTGGCCATTTAGACAATCTGTAATAGGACAAAAAGCCTTCAGTCACAATATTCGATAGTACGGATGAATCACGTCACAAGAGCACTGTTTAAAATAAATCTTGTCGAGCAATCGCAGATTGAGACAGTATTTATTGCATGTAAGAAATAGCGCACAAATTGCTAAAATGTCTCGGTAAAATCCGAAACTCACATTTACACCCTCGGTTTATGAATGGAATCGCTACAATCCTGTTTTTTCCATGACGCTGTCGATGGGCAGCATGGTCTTTCACCCCGCACCGGCGCTTATCGTAATCATGGATGCTCGTCGAACATTTGCGAGTATCAACCACCGTATATTATACAACCGATCTCGGAAGCCCGCATCCTGGACTGGGATAGAAAGAAAAACGGGAAATTTAGGCGGCATCCTAGATTCCAAGTTGGAAACTTACTTTCACCAAGCTGTCAGACTTATAGCTTCATTCAATACAACCTCCATTCCTTTGCTATAACACTAATTATGCTGAGGATGTCGCCCGTTTCGTTTACTTGTTGGCAGATAGCACGCCCCCTACGGAGACGAGGATTAGACGTAATGGCACCGCCCGATCTTGTCCTGTCGACAAGACGGTCGTGGGGTGCTAGCTATGATGGCAATACGGATGAGGCCTAGTTATGTCAAAAGCGCCGGCCCTGGCTGACGCTTTCGTCGATCCCGCGCACTGCATGCTCCCGCCGGGCGGCATTGTCCACTGGCTTGTCCGAGGACCACTACGTCGGGCGGGGTTTAAGACGACCGAACGTCCTCTCCGAGAAGACGCCCTCTCCGGTCGTTCGGTGGCACCGCGATCTCAGGCGCGCATCGGCTAGAGACAATATAGGACGAGCTTAGCTTATCGGCGACTACAGGCGCTCAGCCCGAATGCCACTGGGGACGATAGTAGTCGCTTAATCAGGATCTCCCTCTACACCCCGTAGATGAGGCGCCTAGCGATGCAGTGTGCCAAACGGCCGTGACCGTGAAGCGTCTTGGATCGGCCCGGCGGAACCAATGACACTTGACCATTGACCCAAGACCGAAGTCTTCGGCGAAAACGCCTCCGGGGATCGGAGGCTGGGTAGTGTGCAAGCGGCCGGCGAGCAGCAGCACTTCTGACCACCAGGGCACCCGGGAAGGACCCACCCTTGCATAGCCCCCACGCGTTGTTGAGTCAGGCGACGGGCCCCGGTTTCGCAGGCCAGCCTTTCGGTAGGTACGCGACGGAGTTCTTAGATAGAGCGACTCCCCCGCCGTCTCGGGCTAAACGAGCTCCTATAGGTCGGCCTAGCCGACGGAGGCGGAACGGCGGACGCAGTGTCGACTCCCAACGTGAGCAGTACAATTATGGCGTGCTGCGGGTCGTGTATGCCTACTTTACATCCCAGAAACTTGAAGGCGCCGCGTCGCTCTTACCTCCACCGGCATAGCTGGCCTCCTCCACGGGAGATGTATAAACATTCATTGATGGGGCAACAAATGTCCACCTGTAGTGCGACGACACGGGTCGCCACGCCGCGGAGCCCGGGGCGTGCTCTTGACCCGGGGCTCCTCGCCCGGGCGGCCCGAGCGGGGGACGCGGCCAGACACCCCGCGGCTGGCTCCGGCAGCGCGCACGGGCCGCTGCGCGGCCCCCAGCAGGACGCGCAGACGTCGGCCGCGACCAGCAGGGCCGGAGGGCTGCGGCCCGCGCCCGGGGAGAGCCGACGGGGCCCCTCGGCTACTCCCGCAGCGCGGTGTGCGTGCGGGGGACCCTGCCGGCGCCCGGTACCCGGACCGCCTCCGTGGGGCTCCCACGCGCCCTAAGCGGCCCGGTCGCCATTTGCCACCTCCCTCGCGGCGCCTCCAGGCCTCGCCAGTGGGCACCGACCACCGCGCCCGGCCGGAGCGTGGAAGCCCACCGTAGCCAACCGAGGCCGCGCCGGGGGCTCCCCGGCCCCGGCCGGGCGCGCGTCCCCGGCCTCCGTGCCCCCCGCGCGGGGTGCCCCATCGGAAGGGAGCGCACCGGGGGGTACAGGTACGGGAGCACCAGCGCGGGTCGGGGGCTGGCGTTCCGCAGCGGAAGCGAGTTCCACGCCGGCAGCGCGGTCCGTCGCCGCGTCCTGCGGAGCGCTGGACTGCCGGGGGTGGCGGGTTCACCGGCGATCCCGTAACGCGCACGTGCCGCGCACGAGGCGCCTGGCTGCCCGTCCCGGCTGGGCCAAGCCCCTCTGGTCCCGGGGGCTCACCGATGCGCACCGCACTAGCCGGAGCTGCAGCGTACGCGGCCAGTAACTAGCGCGAGCAAGCTGCCCGGCCTGGCGAGGTGGACGACCTACCGCGCCCGGAGCATGGCTGCTGCCCGCGACGCTTCCGCCGCCGTCCGCACGCCGGCACGGCCCGAGGCCCGGCGCCCGACAGCCCGGGGGTTGTTCGCTCGGGCCCGGGCCGCAGCGTGCGCCTCTAGGCGACGGGCAGCCCGTCCGCCCCGCCAGGCCCCACGGGTCCCTACCGGCCCGTTAGCGCA     
H       CGAATATTGATTACAAAGATAAATAAAGATTTATACTTTAATCGAATTGAGATCATTTATAATATATGAAAATAATAAAAATTATCCAATTGATGTAATTCATATTTCATCAGTCCTTTATCTCAATATTAAGGCCTAGACAATAATCAAATTATTTAATTTACAAACATTTAAATTAAGATTATCTAATTTGATTCTGTTAAATCATTTTTAAATAATATAGATACTGATTATATTTTACCTAACCTTACGGGATTCAGATCAACCGCACAAATCAATGATATTAATGCAATACAATTATAATTTAAAGTGTTGTTTAACGGTACATTAAAAGCTAAATTATATCAAATTTATTTTCGATATATAAATGTTGATTGATTTATAGTTTTAAATAAGGAAGATTAATACTGTAATTGGATCTGTCCCAATTTGTAATTGAATATATATCTTAGTAATTTTGAAACTTCGATTGAGATAAATTGAATTTTATTGTTAGAAGAAAGTATTAATTGTATATAGTGCACAAATTTAAATTGTTGAGATGATATCTTTTTTGTCATTTTTTTGAAATAATAATAATAAATGGCTGGATTTCATTTGGGAATAAAAAATTAATGAGCTTATAAGACTAGAATGGTGACTCAATGAAATATATATCATGTCAATACTATTAAATATTGAATATTTAAATTTTTTTACAGAAGTTTAATAATTATTTCCTTACCTGTTTTAAATGAAAAAATATTTAATTGTTGGTATTTTATGTTCATTTATTTGCATATTATTTCACAATAACTGTATTAAAAAATAAAATCATATTATTTGTCAATCTTGGATTCTTTCATTATATATAGTATTAGAATGATCAAAATGGATGCAATTCGTAATTAAGTCACCATTTCTCTAATATTGATAATAAGTATAAATTAGTAATACTAGTATTTCTATTTGTTTATCTTTTTAATCTCACAAATTAATAAACAATTTTAAGCGAAGTAAACATCATTAACGTGGAATAAATCATCGCTCTGCAGAATACAGTGTTCGTACACACACACGGACGCGAAACTTCACAGGCCTTGCTAATCAATGATTAAAGAAGGGTGAGAACCAATAATCATATGATAGGCCGACTACTGTAATACACATAAACCCTTGACTTGAGTATAGTTTTAATGCATGTTCAGGAGATGTCCATATGGTTTGTCGCATTCTCGTGAAGTCCGCGCGCATAAGCCATCCGGTTGTTAAAACCTCTATTTCTAATATGCTTTTTAGTATAGTGGGTATACAATTCCCTATGCAGCACACAACTGCTAATCCTTTTGCAAAACACAATTTCAAGTATTTGACCGGGTTGCCGTTGCGAGGCACTATATTTTATTTGAATCATAATACTTCATTTCAATCTAACGATAGGATTTATTGGGAAGGGATCCAGCGCGAAGATTTTATAGATACTTAAGTAAGGTCCTGGGCAGTTAGTCAACTTGTACAAGGACAAAAACGCTGAACTCACAAAGATCGATACCACGGATGACTCACGTCACAAGAGCACTGTTTCTAATAACTATGGTAGACCAATCGCTGATTGAGACAGTTCTTATTGGATGTAAGAAATAGCGCACAAATTGGTAAAATGCCAGGGTACAATCGGAACCATACATCTACAGCCTCGATTTTAGAATGGAATCCCTACAATCCTGTTTTTACTTTGAAGCTGTCGATGGGAAGCATAGTCTTTAGCCCTGCAACGGCGTTTGACGTATACATGGATGCTCGTCGAACATTAGCGAGGACCAACCACCGTTTATTAGACAACCGATCTAGGAAGCCCGCATCCTGGACTGGGCTAGAATGAAAAACGGGAAATTTAGGCGGCATCCTAGATTCCAAGTTGGAAATTTACTTTCACCAAGCTGTCAGACTAACATCTCCATTCAATCCCTCCTCATTCAGATTGCTCTAACATTAATTATGCTGAGGATGTCGCCTTTTTCGGTTACGTGTTCGCAGATAGCACGCCCCCGACGGTGGCGAGGATTATACGTAATCGCACCGACGGTTTCTGTCCTGACAACCGAACGGTCGTGGGCGGCTAGCCATGTTGGCGATACGGTTGAGGACTAGTTATGTGAAAAGCGCAGGCCCCGGCTGACGGTTTCGGCGATCCCGGGCGCTGCATGCTCCCGCAGGGCGGCATCGTCCAGTGGTTTGTCCCAGGACCACTACGTCGGGAGTGGTTTAAGCCCAGCGAACCGCCTCTCCGAGCACACGGCCTTTCCGGTCGTTCGGCGGCCCCGCGATCTGCGGCGCGCATCGGATGCAGACAATATAGGGGGCGCTTAGCTTAGCGGCGAGTGCAGGCGCTCGGGCCGAACGCCACTGGGGACGATAGTAGTCGGCGAATCAGGAGCTCTCGCTATGTCCTGTAGATGATGCGCCTAGTTATGCACTGTGCCAAACGGCCGTGACCGTGAAGCGTCTTGGGCCGGCCCGGCGCGTCCTCTGATAATTGAGCATTGGCCCACGACCGCATTCCGTGGCGCGAACGCCTCTGGGGATCGGAAGATGGGTAGTGTGCATGCGGCCGTCCAGCTACAGCCCTTTTGACCTCCAGGGCACCCTCGAAGGCCCCTCCGTTGCGAAGCGCCCATGCGGTGTTGAGTGAGGCGACTGGCCCCGTTTTCACAGGCCAGCCATTCGGTATGTACCCGACCGCGTTCTTAGATGGATCTCCACCCCCGCCGTGTCGGGCTATAAGCGCTCCTAGTGGTCGGGCTAGCCGACGAAGGCGGAACGGCGTAGGCAGTGTCGACTCGCAACCTGAGTAGCACATTTAAGGGGGGCTGGGGTATGTGTATCCCTTCTTTACTTCATAGAAAATTGAAGGCGCCGCGCCACCCTTACCCCCACCGGCATAGCTGGCCTCCTCCGAGGGAGATGTATAAACTTTCAATGATTGGTGACCAAATGTGCATTCGCAGTCCGAAGAAACGGGTCGGCACGCCGCGGAGCCCCGGGCGTGCTCTTGACCCGGGGCTCCTCGCCCGGGTAGACCGAGCTGCGGACGCGGCCAGACACCCCGCGGCGGGCTGCGGCGACGCCCACCGCCCGCTGAGCGGCGGCCAGCAGGAGGCGCAGACGTCGCTCGAGACCAGCAGGGCCGGACCGCTGGCGCGCGGGCCCGGGGAGAGACGACGCGGCCCCGCCGCTACCCCCGCAGCCCGGTGTGCGTGCGCGGGGCCCTGCCGGTGCCCGGTGCCCAGACCGCCTCCGTGGGGCCCCCCCGCGCCCTAAGCGGCCCGCCCGCCGTTTGCCACCTCCCTCGGGCCGCCTCCAGGCCACGCCGGTGGGCGCCGAGCACGGCGCCCGGCCCGAGGGCGGGAGCCCAACGTGGCCACCCGGGGCCGGGCCGGGGGCTCCCCGCCTCCGGCCGGGCGCCCGTCCGCGGCCTCCGTGCCCCCCGCGCGGGGTGGTGCGTCGGAAGGGCGCGCACGCGACCGTCCAGGTACGGGAGCACTAGCGCGGGTCGGGGGCCATCGTTCCACAGGGGAAGCGACTTCCACGCCAGCACCGCGGCCCGTCCCCGCGGCCTACGGAGCGCTGGGCTGCCGGGGGTGGGGGGGCCACCGGCGATCCCCTACCGCGCACGTGCCCCGCACGAGGGGCCTGGGTCCCCGTCCCCGCTGGGCCAAGGCCCTCTGGTCCCGGCCCCTCACCGATGCGCACAGCACTAGCCGGGGATGCAGCGTACGCGGCCAGTAACTAGCCCGAGGAGTCTACCGGGCGTGGCGAGGTCGCCGACCTACCGCGCCCTGATCATGGCTGGTGTGCGCGACGCTTCCGCGGACGTGCGGACGGGGGCAGGGCGCGCGCCCCGGCGCCCGATAGCCCTGGGGTTGGTCGCTCGGGCCCGGCCCCCGGCGTGCGCCTCTAGGGGACGGGCAGCCCCGCCGCCCCACCAGGGCCCACCGGTCCCTGCCGGCCCGTTAGCGCA     
G       CGAATAAGGATTCCATAAATAAATAAAGATTTATATTTTAATGCAATTGAGATCATTTCTAATTTATGAAAATAATAAAAAGTATACAATAGATGTATTTCATATTTCAACAGTCCTTTAGTCCAATATTAAGCCCTGTTTAATAGCCCAATTTTTTAATTTAAAAACATATACATTAGGAATATCTAACTTAATTCTGTTAAATCATTTTTAAATATTTTAGATTCTGGTTATAATCAACCTAACCATACGGGATTCAAATCAACCGAACAAAACTATAATAGTAATTCAATACAATTATAAATTCAAGTGTTGTTTAACGGTACATCAAAAGCTAATTTATATGAAATTTAATTGCAAGATATAAATGTAGTTAGATTTATAGTTTTAAATAAGAAAGATTAATACTTTAATCGAGTCTGTTTCAAATATTAATTGAATTCTTATTTGTGTATTTTTTAAACTTCGATTTAGTTAAAATGAATTTTTTAGTTAGTAATTAATTTTAATTGTATATAATGTACAATTTTAAATTGTTGAGATGATTTCTTTTTTTTTATTATTTTGAAATAATAATAACAAATGGCTGGATATGATTTGGTAATATAAAATCTATGATATTATAAGACTAGATTGTTGACTCAATGAAATAAATATCATGTCAGTAATATTGAATCTTGAATAGTTAAATTTTTATAAAGAAGTTTATTAATTATTACATTACCTTTTTTAAATGAAAAAATATTTAATTTTTGGAATCTTAAGTTAATATATTTGTACATTATTTATCATTAACTGTAATAAAAAATCAAATCATATTCTTTGTCACACTTGGATTCTTGCATTATATATTGTATTCGAGTGATCATAATGGATGCAATTCTTAATTTAGTCTCTATTTATCTAATCATGATAATAAGTTTAAATTAATATTTCTAATATTACGCTTTGTTTATCTTTTTTATCTCACAAAATAACTAAAAATTTTAAACGAAGTTAACATCATTAACGTGGAATAAAAAATAACTCTGCAGAATACATTGTTCGTACATAAACACGGGCGTGGAAGTTCACAGTCCTTTCTATTCAAAGTTTATAGAAGGGTGACGACCAAGAAACATATGAAAGGCCGAATACTGTAATAAACATACATCCTGGACTTCAGTAGAGTTTTAATGAATGTTTAGCAAAAGTCCCTATAGTTAGTATCAACCTCGTGCATTCCGCGCTCAGAAGCCATCGTGTTGTTAACACCTCTATTTCTAATATCCTATTTATTATACTGGGTATAAAATTCCTTATGTAGCACACAACCGGAATCCCTTTTGCACAACACTATTAAATGGATTTTACCGGGTTGCCGTCGCGCGGCACTATATTTTATTTGAATCATAATACTACATTTCAATCTAACGATAGTATTTAGTTGAAAGGGACCCAGAGCAAAGATTTAATATCTACTGGAGGAAGGTCCTGGACATTTAGACAGCCTGTTAAAGGACAAATAGCCGGCACTCACAAAGTTCGATATCACGGATTTCTCACGTCACAAGATCAAGGTTTCTAATAAATCTGTTAGACCAGTCGCCGATTGAGACAGTCTTAATTGCACGGCATAAATAGCGCAGAAATTGGTAAAATGTCTGGGTACAATCGGAACCACACATCTAAAACCTCGATTTAAGAATGGAATCGCGACAATACTGTTTTACCTTTGAAGCTGTCGATGGGAAGCATGGTCTTTCTCCCCGCAACGGCGTGGGGCGTAAACATGGATGCTCTTCGAACAGTAGCCAGGAGCAACCACCGTATATTATACAACCGATCTCGGCTGCCCGCATCCTGGACTGGGATAGTATGAAAAACTGGAAATTTAGGCCGCATCCTAAATTCCAAGTTGGAAATGTACTTTCACAAAGGTGTTAGACTAACATCTTCATTCAATGCCACCTCTTTCCTCTGGCTCTAACACTAAGTATGCTGAGTATGTCCCTCTTTTCGGTTACGTGTTCGCAGATATCACGCCGGCGACGGGGATGAGGAGTATACGTAATCTCACCGAGCGTTCATGTCCTGGCGACAGGACGGTCTTCGGAACCTAGGCATGTTGGCAATACGGTTGAGTACTAGTTATGTGAAAAGCACCGGACCCCGCTGACTGGTTCGGCGATCCCGGCCCCTGCATGGTCCCGCAGGGCGCCATTGTGCAGTGGTTTGTCGCATGACCGCAACGTAGGGAGATGTTTAAGACGAGCGAACCGCCTCTCCGAGCACACGGCCTTTCGGGTCGTTCGGCCGAACCGCGATATCACGCGGGCATCGGATGCAGACAATATAGGAGGGGCTTAGATTATCGGCGAGTGGAGGCGCTCGGGCCGAACGCCACTGGGGACCATAGTAGTCGCATAGTCAGGATCTCTCACTACGCCCTGTAGATGAGGCGCCTAGTCATGCACTGTGCCAAACGGCCGTGACAGTGAAGCGTCTTGGATCGCCCCGGCGGCCCCACTGACACATGACAATAGGCCCATAACCGAATTCTGTGGCGGTAACGGCTCCGGGGATCGGAAGATGGGTAGTGTTCAAGCGGCCGCCTAGCTGCAGCCCTCCTGACCGCAGGGACACCCTGGAAGGCCCCTACGTCGCATAGGGCCCATGCGTTGTCGAGCGAGGCGACGGCCACCGTGTTCGCAGGCCAGCCACTCAGTAGTTACACGACGGCTTCCTTAGATTGGCTGACACCCCCGCCGTGTCGGGCTATAGGAGCTCCTATAGGCCGGGCTAGCCGGTGAAGCCTGAACGACGAAGGCAGTATCGACTCCCAACATAGGCAGCACTTTTAAGGGGGGCTGCGGGATGTGTTTGCCCACGTTACTTCCTAGAAAATTGAAGGCGCCGCGTCGCTCTTACCACCATCGGCAGAGCTGGCCTGCTCCATTGGAGAGGTCTAAACATTCAATGATCGGTCACCAAATGTGCATTAGCAGTGCAACGATACGGTTCGCCACGCCGCGGAGCCCCGGCCCTGCTCTTGAGCGTGGGCTCCTCCCCCGGGTGGACCGAGCTGGGGACGCGGCCAGACATCCCGCGGCGGGCTGCGGCGCCGCCCACCGCCCGCTGAGCGGCGCCCGGCAGGAGGGGCAGACGTCGATCGCGACCAGCAGGGCCGGACGGCTATCGCGCGCGCGCGGGGAGAGGCGACCCGGCCACTCGGCTACTCCCGCAGCCCGGTGTGCGTGGGGGGGACCCTGGCGGTGACGGGTGCCCAGACCGCCTCGGTGGGGGCCCGTGGCGCCCTAAGCGGCCCGCCCGCGGTTTGCCACCTCCCGCGCGCCGCCTCCAGGCCCCGCCGGTGGGCGCCGACCACGGCGCCCGGCCCGAGGGCGGGAGTCCACCGTGCCCACCCCCGGCCCGGCCGGGAGATCCTCGGCTCCGCCCGAGGGCGCGTCCGCGGCCTCGGTGCCCCCCGCGCTGGGTGCTGCGTCGGAAGCGCGCGCACGGGGCCGTGCAGGTACTGGAGCACTGGCCCGCGTCGGGGGCGATCGTCCCCCAGGGGAAGCGAGTTCCAGGCCAGCACCGCGGTCCGTCCCCGCGGACGTCGGGGCGCTGGACTGCCGGGGGTGCGGGCTCCACCGGCGATCCCCTACCGCGCACGTGCCCCCCACGAGGCGCGTGGGTGCCCGAGGCCGCTGGGCCAACGCGCTCTGGTCCCGGCCTCTCGCCGATGCGCACCGCTCTAGCCGGGGGCGCCGCGTACGCGGCCAGTAACGAGCGCGGGGACGATACCTGTGCTGGCGAGGTGGGCGACATATAGTGCCATGACCATGGCTGCTGGGCGCGACCCTTCGGAGGCCATTCCCACGTGGGCAGGGCGCGCGCCCCGCCGCCCGACGGCCCGGAGGTTGTTCGCTCGGGGTGGGGCCGCGCCGTGCGCCTCTAGGCGACCGGCAGCCCCTCCGCTCCACCCGGGCCCACCGGTCCCTCCCTGCTCGTTAGCGGA     
F       CGAATATAGATTCCAAAAATAAATAAAGATTTCTATTTTAAACCAATTAAGATCTTATCTAATATATCAAAATAATAAAAAGTATACAATTGATTTAGTACATCTTTCATCTGTCCTTTAGTTCAATATTAAGCCCTAGACATTAATCTAATTATTTAATTTATAAACATATATATTAGGCTTATCTAACTTTATACAGTTAAATTATTTTTAAATAATTTAGATTCTGATTATATTTATTCAAACCTTACGGGATTCTCTTCAACCGCACAAAACTATAATAATAATTCAATACAATTATTAATTAAAGTGTTGTTTAACGGTACATCAAAACGAAATTTATATTAAATTTATTTGCTAGATATAAATGTTGATAGATTTAAAGTTTTGAATAAGGAAGAAGAATACTGTAATCGAAACTATCCCAATTTTTAATTGAATGCTTATTTTAGTATTTTTAAAACTTCGAATGAGTTAAGATGAATTTTTTTGATAGTAATAGGATTTAATTGTATATAATGTACAAATTTAAATGGTTGAGATGATATCTTATTAATAAATATTTTGTAATTATAATAATTATTGGCTGGATTTCAATAGGTAAAATTATATTTAAGATATTATAAGGCTAGATTGATGACTCAAAGAAAGAAATATCATGTCAATAATATAGAATATTAAATATTATAATATTATTATAGAATTTTATTAATTATTACCTTACCTTTTTTAAATAACTTTATATTTAATTTCTGGAACATTATTTTAATATATTTGTATATTATTTGATTGTAACTGTAATAAAAAATGAAATAAGAATCTTTGTCATTATTAGATTCTTGCATTATATATTGTATTGGATTGATCAAAATGGTTGCAATTCGTAAGTTTGTCTCTATTTATCTAATCTTGAAAATAAGTGTAAATTAATATTTCTAATATTAAGCTTAGTTTATCTTTTTAATAACTCAAAAATATTAAAAATTTTAAACGAAGTTAACACCATCAACGTGTACTAATAAATTACTCTGCAGAATACAGTGTCCGTACAGAAACACGGACGTGGAAGTTCACAGTCCTTTATATACAATAAGTAAAGAGGAGTGATGACCAAAAATCCTATGAAAGGCAGAATACTGTAATAGACATAGATCCTGGACTTCCGTGGAGTATGAATTAATGTTCAGCACATGTCCTTGTAGTTAGTTTCGTCATCGTGCATTCCGCGGACATAAGCCATCGTGTTGTTAAAAACACTATTTCTAAAATCATTTTAAATATACTGGGTATAAACTTACTTATTTGGCACACAACTCGTAGCCCTTTTGGAACACTCAATTCTATGGATTTTACCGGGTTGCCGTCCCGAGCCACTATATTTTATTTGAATCATAATACTACATTTATATCTAACGATAGTGTTTAGTAGGTAGGAAGCCAGTGCAAAGATTTAACACCTACTGGAGTAAGGTCCTGGACATTTATACAGCATGTGAAAGGACAAAAAGCCGGGCCTCACAACGTTCGATATTTTGAATTACTCATGTTACAAGACCAATTTTTCAAATAAGTCAGTTCGAACAATCGCCGATAGAAACCGTATTAATTGCATGTAAGAAAAAGCGCAGAAATTGCTTAAATGCCTGGGTAAAATCAGAACCACACATCTAAATCCTCGATTTAAGAATGGAATCCCGACAATCCTGATTTTACCTTGAAGCTGTCGATGGGAAGCATAGTCTTTAACCCTGCAACGGCATTTGACGTAAACATGGATGCTCATCGAACAGTAACGATGATCAACCACCGTTTATTATACAACCGATCCCGGCTGCCCGCATCCTGGACTGGGATAGAATGAAAAACGGGAAATCTAGGCCGCATCTCTAATTCCAAGTTGGAAACTTACTTTCATAAAGGTGTCAGACTCATATCTTCGTCCAATCCCCCCTCCTTCAGATTCCTCTAACATTAATAATGCTGAGGCTGTCGCCCTTTTCGGTTACGCGTAAGCAGATGCCAGGCCAGCGACCGGGGTGAGGATTACACGTAATCGCACCAACAGTTGTTGCCCTGGCGGCAGGTCCGTCTTGGGAACCTAGTCATGTTGGCTATAGGGTTGAGGACTAGTTATGTTAAAAACGCAGGACCCCGCTGACTGGTTCGGCGATCCCGGGACCTGCATGGTGCCGCCGGGCGGCATCGCCCAGTGGTTTGTCCGAGGACCCCAACGAAGAGAGATGTTTAAGACTTTCGAACGCCCTCTCCGAGCACACGGCCTTTCGGGTTGTTCGGCGGAACCGCGATTTCCGGCGCGCATCGGACACAGACAATATAGGCGGAGCTTAGCTTAACGGAGAGTGGAGGTGCTCGGGCCGCACGCCACTGGGGACGACAGTAGACGCTTAATCAGGGTGTCCCACTACCCCCAGTAGAGGAGGCGCCTAGTGAAGCAGTGTGCCAAACGGCCGTCACCGGGAAGCGTCTTGGATCGACCCCGCGTCACTACAGAGAAATGACCATTGACCCTCAACCGAATTCTCTGGCGATAACGCCTCCGCGGATCGGAAGATGAGTAGTGTTCAAGCGGCCGTCAAGCTCCAGCGCTGCTGGCCACCTGGCCACCGTGGAAGGGCCCTCCGTTGCATAGCGCCCTTGCGTTGTCCAGCGAGGCGACTGGCGCCGTTTTCGCAGGCCAGCCAATCGCTACGTACGCGAGCGCGTTTTTAGATGGTCTGCCACCCCCCCCGTGTCGGGCGAGAGGAGCTCCTATAGGGCGGGCTAGCCGATGGAGGCGGAAGGCCGAAGGCAGTATCGACTCCAGACATGGGCAGCATACTTAAGGCGGGCTGCGGAACGTGTTTGCCTTCGTTACTTCTTAGAAAATCGAAGGCGCCGCGTCCCCCTTACCGCTAACGGCAGAGCTGGCCTGCTCCAATGGAGATGTATAAACATTTATCGATGGGTGTCCAAATTTGCATACGCAGTGCGACGACACGGGCCCCCACGCCCCGGAGCCACGGGCGTCCTCTTGACCGGGGGCTCCTCGCCCGGGTCGCCCGACCTGCGGACGCGGCCAGGCTTCCCGCGGCGGGCTCCGGCGGCGCCCAGCGCCCGCTGACCGGCCCCCGGCAGGAGGGGCACACGTCGAGCTCGACCACGAGGGCCGGACCGCTCTGGCGCGTGCCCGGGGAGACCCGACCCGGGCACTCGGCTCCTCCCGCATCGTGGTGTGCGTGGGGGGGCCCCTCCCCGTGGCCGGTGCCCCGATCGCCTGCGTGGGGCCCCGACCAGCCCTAGGCGGCCCGGCCGCGGTTTGCCACGCCCCGCGCGCGGCCTTCAGGCCCCGCCCGTGGGCGCCCACCACGGGGCCGGGCCCGAGGGCGGGAGGCCACCGTGCCCCCCGAGGGCCGGGCCGGGGGTTCCCGGGCTCCCCCCGCGGGCCCGTCCGCGGCCTTCGTGCCCCCCGCGGGGGGTGCTGCGTCGGAAGCGCGCGCACGGCAGCGTCCGGTTACGGGAGGACCAGCGCGGGTCGGGGGCCAGCGTTCCCCAGGGGAGCCGAGTTCCAGGCCAGCCGCGCGCTCCGTCCCGGCGGACGCCGGGGCGCTGGGCTGCCGGGGGTGGGGGGTGCACCGGCGATCCCGTACCGCGCACGTGCCCCCCACGCGGCGCGTGGGTGCGCGTGGCGGCTGGGCCAAGGCCCTCTGGTCCCTGGCCCTCGCCGATGCGCACCGCTCTAGCGGGGGCTGCAGCGCACGCGGCCAGTAAGGAGCGCGGGTGCGCTACCGGTCCTGGCGAAGTGGCCGACCTATCGTGCCCTGACCGTGTCGGCTGGGCGCGACGCTTCGGCGGCCATGCCGACGCGGGCAGGGCGCGGGCCCCGGCGCCCGACAGCCCCGGGGTTATTCGCGCGGGCGGGGGCCGCGCTGTCCGCCGCTAGGGGACCGGCAGCCCCACCGGCCCACCGGGGCCCACTGGACCCTCCCGGCCTGTGAGCGGA     
E       CGTATATAAATTCCTAAAATAAATAGAGATTTATATTTTAAAATAATTAAGATCTTTTATAATATATCAAAATAATAAAAAATAAACAATAGATGTATTACAAATTTCATCAGTCCTTTATTTCAATATTAAGCCCTAGTCATTATTCCAATTTTTTAATTTTTAAACATATATATGATAAATATCTAAATTGATAATGTTAAATTATTTTTAACTAATTTAGATTCTGATAATATTTAACCTAACCTAACGGGATTCGTTTCAACCGCACAAAACTATAATTTTAATGTACTATTAATATAAATTAAAGTGTATCTTAACGGTACATCAAAAGCGAAATTATTTTAAATTTATGTGCAAGATATAAATGTTGTTTTATTTATAGTTTTTAATCAGAAAGATTAATACTGTAATCGAATCTGTTTCAACTTTTAATTGAATACATATTTTTTTTTTTTTAAAACTTCGATTGAGATGATATGACTTTTCTTGATAGTAATAGGTATTAATTATATTTAATATACAATTTTAGATGGATGAGATGATGTCTTTTTACTATATATTTTGTAATAATAATAATAAGTGGCTGGATGTCTTTTGGTAAAATTAGATTTATGATATTATAAGGCTAGATTGTTGACACTATGTAATAAATTTCATGTGAATATTATGGAATATTGAATATTCAAATATTTTTAGAGTAATTAATTAATTATTACCTTACCTATTTTAAATAAATTAATATTTCATTACTGGAATATTATGTTTATTTATTTGTTTATAATTTATACGTAGTTGTAATTAAAAAGTAAATCATAATCTTTGTAAATCTTTGTTACTTACATTATATATTGTATTAGAGTGATCAAAATGGATGCGATTCGTAAGTTAGTCTCCATTTTTCTAAAATTGAAATTAAGTTTAAATTAATATTTCTAAACTATCGCTAAGTTTTTCTTTTTAATCACACAAAAGTATTAACAATTTTATACGAAGTAAACATAATCAACGTGGAATAACTAATCACTCTGCAGAATCCAGTGTCCGTACAGAAACACGGACGAGGAAGTTCACAGTCCTTGCAATTCAAAATGTAGAGAAGAGTGAAGTCCGAAAGTCATGCGAATGGCCGAATACTGTAATTAACATATATCCGGGACTTATGTCTAGTTTTAATGAATGTTAAGCACATGTCCATTTAGTTAGTTTCGACGTCGTGAATTCCGCGGCTATAAGCCATAGTGTTGGTAAAACCACTATTTCTAGTATCCTTTTTAATATACTGGGTATACACTTTCCTATGTAGAACACAGCACGTAATCGGTTTGCACAACTCAATTCAATGGATTTTACCGCGTTGCCGTACTGATGCACTATATTTTATTTGAATCATAATACTACATTTATATCTAAGGATAGTATTTACTAGGTAGGGATCCAGAGCAAAGAGTTAATATCTAATTGGGTTAGGTTCTGGCCATTTAGACAGTTTGTGAAAGGACAAAAAGCCGGAACTCCCAAAGTTCGCTAGCACGGATTCTTCACGTTTCAAGATCAATTTTTTTACTAAATCAGTTCGAACAATCGCCGATTGAGACAGTCTTAATTGAGTGTTAAAAAAAGCGCAGAAATTGCTTAGATGCCAGGGTAATATCAAAACCACACATCTAAAGCCTCGAATTAAGAATGGAATCCCGACAATCCTTTTTTTACCTAGTAGCTGTCGATAGGATGCATGGTCATTAGCCCTGCAACGGCGTTTAACGTAAACATGGATGCTCAACGAACAATAATGATGATCAACCACCGTTTATTACACATCCTACCTCGGCTGCTCGTATCCTGGACTGGGATAGATTGAAAAACGGGAAATCTAGGCCGCATCCTATATTCCATGTTGGAAACTTAATTTCAGATAGATGTCAGACTCAGATCTCCGACCGATCCCACCTCCTTCCCAATCCTGTATCAGTAAGAATGCTGAGGCTGTCGCCTTTGTCGGTTACGAGTTCGCAGATTCCACGCCAGCGACGGCGGTGAGGATTATACGTAATCGCACTGACCGCAGATGTCCAGGCGACAGGACGGTAATGGGCACCTAGACATGGTGGCTATGCGATTGAGAACTAGTTATGTGAAAAGCGCCGGACCCCTCTGACTGGTTAGGCGATCCCGGGACCTGCATGATTCCTCAGGGCGACATTGTCCAGTGGTTTGTCCTAGGACCCACACGGGGGGAGATGTTTAAGACCTTCGAACTGCCTCTCCGAGCACACGACCTTCTGGGTTGTTCGGCGGTACCGCGATTTCCTGCGGGCATCGGATCCAGACAATATCGGCGGAGCTTAGCTTAACGGGGAGTCGAAGCGCTCGGGCCGAACGCCACTGGGGATGATAGTAGACGCTTAATCAAGATGTCTCACTACCCCCAGTAGACGAGGTGCCTAGTGAAGCAATGTGCCAAACGGCCGCGACGGGGAAGCGTCTTGGATCAACCCGGCGGCCCCACGGACAAATGACCATTGTCCCATAACCGAGCTCCATGGCGATCACACCTCCGCGGATCGAACGGTGGGTAGTGTCCACGCGGCCGCCAAGCAGCGGCTCTCCTGGCCACCAGGGCACCGCGGAAGGCCCCTCCGTTGCGTAGATTCCATGCGTTGTCCAGCCAGCCGACGGCCCTCGGTTTCGCAGGCCAGCCATTCGGTAAGTACCCGACAGCGTTTTTAGTTGGGCCAACACGCCCTCCGCGTCGGGGGACATCAGCTCCTATAGGGCGGCCTAGCCAATGGAGGCGGAAGGGCGAAGGAAGTACCGACCCCCCACGTGGGCAGCATATTTAAGGCGGGCTGCGGTACGTGTCTGCCTTCGTTACTTCGTAGAAAATAGACGGCGCCGCGTACCTCTCACCGCCAAAGGCAGAGCTGGCCTGCTCCAATGGAGTTCTTTAAATATGCAGGGATGTGTAACCAAATGAGCCTCTGCAGGCCTATGACACGGGCCCCCAGGCCGCGCAGCCCCGGGCGTCCTCTTGACCGGGGGCTCCTCCCCCGGGTGGCCCAACCCGGGGACGCGGCCAGGCATCCCGCGGCGGGCTGCGGCGCCGCCCGCGGCGCGGTGACGGGCGCCCGGCAGCAGGGGCACCCGTCGAGCGCGACCACCAGGTCCGGAGCGCTGGGGCCCGCGCCCGGGGAGACCCGACCCGGCCGCCCCGCTGCTCGCGCATCGCGGTGTGCGTGCGGGTGACCCTGCCCGGGTCCGCTGCCCGGATCGCCTGGCTGGCGGCCCGCCGCGCCCTACGCGGCCCGCCCGCGGTTTGCCACCTGCCGCGCGCCGGCTCCAGGCCCCCCCGGTGGGCCCCCAGCACCGGGCCGGGCCGGAGGGGGGGAGCCCACCGTGCCCCTGGGCGGCTCGGCCGGGGGTTCCCGGCCTCCCCCCGGGGCCACGTCCGCGGCCTTTGTGCCGCCCGCGCGGGATGATGCGTCGGAAGCGCGCGCACGGGCCCGACCGGCTACGGGAGCACGAGCCCGTGCCGGGCGCCAGCGTTCCCCAGAGGAGCGGAGTTCCACGCCAGCAGCGCGGGCCCTCCCGGCCGACGGCGGGGGGCCGGACTGCCGGGGGTGCGGGGTGCACCGGCGATCCCCTACCGCCCGCGTGCCCCCTACGAGGCGCCTTGGTGGCCCTGGCCGCTGGGCCAAGGCCCTCTGGTCCCAGGCCTTCGCCGAGGCGCACCGCCCTACCGGGGCCTGCAGCGTACGCGGCCAGTAAGGGGCGTGGGGACGCTACCGGTGCTGGCGAGGTGGGCGACGTACCGTCCCCGGACCATGGCTGGTGGGCGCGACGCTTCCGCGGCCATGCCCCCGCGGCCATCGCGCGCGACCCGGCGCCCGACAGCCCCGGGGTTGTTGTCGCGGGCGGGCGCCCCGTTGTGCGCCTCCAGCCGCGCGGCCGCGCCGCCGGCCCACCGGGTCCCACGGGTCCCTCCCGGCACGCGAGCGCA     
D       CGTATATGAATTCCAAAAATAAATAAAGAATTATATTTTATCTCTATTAAGATCTTTGCTAATTTATCAAATTAATAAAAAATAAATAATAGATGTATTACATATTTCAAAACTCCTTTAATACAATATTAAGCCCTTGTCATTAATCTAATTTTATAATTTATAAACTTATAAATTAAGTATATCTAATTTGAAAGAGTTAAATAATTTTTTAATAATTTAGAATCTGATTATATTTATCCTTACCAAACGGGATTCGATTAAACCGCACAAAACAATATTTTAAATGCAATAAAATTATAAATTAAAGTGTTGTTTAACGGTACATAAAAAGCAAATTTATATTAAATATATGTGCTCAATACAAATGTTGTTTTATTCATATTTTTTAATAAGTAAGATTAATACTGTAATCGATACTTTATCAATTTTTCATTTAATACATATGTACGTGTTTATAAACCTTCGATTGACTTGAATTGAATTTTTTAGATATTAATAGGTTTTAATTATATTTAATATACTATGTTAGATGGATGATATGATTTCTTTTTAATAAATATTTTGTAAAAATAATAAGAATTGGTTGGATATTTCTTGGTAAAATTAAATCTAAGATATTATAAATCTAGAAAGTTGACACGATGAAATAAATTTCATGTGATTATTTTAGAAGATTGAATATTTTAATATTTTTATAGTATTTAATTAATAATTACCTTTCCCATTTTAAATAATGAAATAATTCATTCGTGGAATATTTTGTTTATTTATTTGTAAAAAATTTAAACGTATATGTAAAAGAAAATCAAATCATAATCTTTGTCAATCTTTGATTCTTGCATTATATATTGTATTCGAGAGATCAAAATGGATGCGATTCGTAAGTTAGTCTCCATTTATCTAATCTTGAAAATAAGTTTAAATTAATATTTCTACGATAACACTAATTTTTTATTTTTAAGCACACAAAAGTATTATAAATATTTAACGAAGTAAACATCATCAACGTAGAATAAAAAATCAATCTGCAGATTCCAGTGTCCCTACATAAACACGGACGAGGAAATTCACAGTCCTTTCGAGTCAAAACGTAGCGAAGAGTGAAGACCAAAAATCATGAGACAGGCCGAATACTGTGATTCACCTATATCCGCGACTTGCGTAGAGTTTTAATAAACGTTATGCAGATGTCCATGAAGTTTGTAGCGTCTTCGTGCATTCCGCGGCCTTAAGCCATAGTGTTGGTAAAACCACTATTTCTAAGATCCTTTTTACTATACTGGGTATAAAATATCCAATGTAGGACCCAACCCGTAACCTTTATCCACAACTCTATTCTATGGATTTTACCGGGTTGCCGTAGTGATGTACCATATTATATTTGATTCATAATACTACATTTTTATCTAAGGATAGCATTTAGTAGATAGAGATCCAGAGCCAAGAGTTCAAATCTAGTTGGGTTAGGTCCTGGAAAGTTAGAGAGTTTGAGAAAGGACAAAAAGTCGGCACTCACATAGTTCGCAAGCACGTATTACTCACGGTACAAGATCAATATTTGGAAGAACTCGGTTGGAGCAGTAGCAGATTGAGTCGGTCATAATTGCATGGAAAAAGAAGCGCAGAAATTGCAAATATGCCTGGGTTAGATCAAAACCACATATCTAAACCCTCGATTTAAGAATGGAATCCCGACAATCCTGTTTTTTCCTCGAAGCTGTCGATAGGAAGCATAGTCAGTATCCCAGCAACGGCATCTGACGTTAAAATGGATTCTCATCGAACAGTAAAGATGATCATCCACCGTATATTATACAACCCATCTAGGCTGCCCGCATCCTGGACTGGGATAGGATGAAAAGGGGGAAATCTAGGCCGCATGCAAAATTCCGAGTAGGAAAGTTAATAGCACAAAGCTGTAAGACTAAGATCTTCATTCAATCCCGCCTCCTTTCTATACCTCTAACATTAATAATGCTGAGGTTGTCTCCGTTGGCGGTCACGCGTTGGCAGATACCAAGCCAGCCACGGCGCTGCGGATTATACGTAATCGCACCCTACGTACCTGTCCTGGCGACAAGACGGTGCTGGGGACCTAGTCACACTGGCTATACGACTGAGAACTAGTAATGTCAAAAGCTCAGGACCCAGTTGACCAGTCCGGCGATCCAGGGACCTACATGATCTCGCAGGGTGGCATTGTCCAATGCTTTGTCCGGGGACCCCCACGATGGGAGATGTTTATGTCCTACGAACTGCCTCTCCGAGCACACGCCCTCCCGGGTTGCTCGGCGGGACCGCGATCTTCAGCGGGCATGGGATCCAGCCAATATAGGCGTAGCTTCGCTTAACCGAGCGTCCAGGCACTCGGGCCGAACGCCACCGGGGATGAAAGTAGTCGCACAATCAAGTTCTCTCACGACCCCCAGTAGATGACGCCCCTAGTGAAGCAGCGTGCCAATCGGTCACCACCGGGAAGCGTCTTGGATCGACCCGGCGGCCCCACTGAAAGATGAGCATTGACCCAAAACCGGATTCTCTGGCGATAACGCCTCCGAGGATCGGACGCTGCGTAGTGTTCATCCGGCCGCCAAACAGCGGCTCTTCTGGCCACCTGGGCACCGTGGAAGGCCCCTCCGTTGCAGAGCACCCATGCGAGGTCCAGCGAGGCGACTCGCACCGTTATCGCAGGACAGCCATTCGGCACATACCCGACTGCGTTTTTAGATCGGTCAACACGACCTCCGTGTCCGGGTATAACAGCTCCTGTACGGCGGGCTAGCCAATCGAGGCGGCAGGGCGGGGGAAGTACCGCCCCCCAAGGTGGGCAGAATATTTATGGGGGGCTGCGGTACGTGTATGCCCTTGTTACTTCATAGAAAATTGAAGGCGCCGCGTCGCTCTTACCCCCATAGGCAGAGGTGGCCTGCTCCAGTAGAGATGTCTTAAGATTCATGGATTTGTGACAAAATCTGCCAGTGGAGTGCGACGATACGCGCCACCACGCCGCGGAGCCGGGGCCGTCCTTTTGACCGGGGGCTCCTCGCCCGGGCGGCCCCAGCTGGGGGCGCGGCCAGGCAGCTCGGCGCGGGCTACGGCCCCGCCCCCCGCGCGCTGACCGGCCGCCGGCAGCATGGGCAGACGTCGAGTGCGACCACGAGGTCCGGAGAGCTGCGGCCCGCGCCCGGGGAGAGCCGACGCTGCCGCGCGCCTGTTACCGCATCGCGGTGTGCGTGGGGGGGACCCTGCCCCCGCCCGCTGCCCGGAGCGCCGGGGCGCGGGCCCGCCGCCCCCTACCCTGCCGGCCCGCGGTTTGCCACGGCCCGCGCGGCGTCTCCAGGCCCCGACGGTGAGCGCCCAGCACGGGGCCGGGCCGGAGTTCGGCAGGCCACCGTGACCCTGGGGGGGTCGGCCCGGCGGTCCCGGGCTCCCCCCGAGGGCGCGGCCGCGGCCTTCGTGCCGCCCGCGCGGCGTGCTGCGTCGGAAGCGCGCGCCCGGTACCGCCCCGCTACGGCAGGACCCGCCCGCACCGGGCGCCAGCGTTACCCAGGGGAGCCGAATTCCACGACAGCCGCGCCGCCTCTCCAGGCGGACGGCGGGGGGCAGGGCTGCCGGGGGTGCCGGGTGCACCGCCGCTCCAGTACCGCCCGCGTGCCGCGCACGAGGCGGCTTGGTACCCGTCGCCGCTGGGCCAAGGCCCTCTGGGGCCAGGCCCTCGCCGAGGCGCACCGCCCTACCCGGGGCTGCAGCGTACGCGGCCGGTAAGGAGCCCTGGGATGCTACCGGTGCCGGCGAGGTGGGCGACATACAGCCCCCGGACCATGGCTGCTGGGCGCGACGCTACGGCGGCCCTTCGCCCGCGGCCATGGCGCGCGACCCGGCGCCCAACAGCCCCAGGGTTCTTGGCTCGGGCGCGGGCCGCGCTGTGCGCCTCTAGGCGACCGGCAGCCCCGCCGGTCCACCGGGGCCCACCGGTACCGGCCGGCTCGGGAGCGTA     
C       CGTATAGCAATTTCTTAAATAAATAAAGATTTATATTTTATTTAAATTCAGATCTTTACTAATATATAAAAATAATTAAAAATAAACAATTGATGTATTACATTTTTCATCACTCCTTTAGTTCAATATTAATACCTACTCATTAGACGAATTTTTTAATTTAAAAGCTTATAGATTTCGTATATCTAATTTAATAAAGTTAAATTCTATTAAAATAATATAGATTCTGATTATAGTTTTCCTTACCAAACGGGATTCGCTTGAACCGCACAATACTATTTTTTAAATGCAATATAATTATAAATTAAAGTGTTGTTTAACGGTACATCAAACGCAACTTTATATTAAATTTATGTCCTCAAAATAAATGTTGTTCGATTTACAGTTTTCAATAAGCAAGACTAATACTGTAATCGATTCTTTACCAACTTTTAATTTAATACATATTTTAGTGTTTATAAAACTTCGATTGAGATGAACTGAGTTTTTTAGATATTAATACGTATTTATTATATATAAAATACTATTTAAGATGGATGATATGATTTCTTTTTACTAAATATTTTGAAAAAATTATAAGTTTTGGTTGGGTATTATTTGGTAAAATTAAATTTAAGATATTATAAGTCTAGACAGATGACACAATGAAATAATTTTCATGTGAATTGTATTGAAAATTGAAAATTTTAATAATTTTAAAGTATTTAATTAATGATTACCTTTCCCATTTTAAATTATTAAATATTTAATTAGTGGAATATTATGTTAATATATTAGTAAAAAATGTTAATCTATTTGTAATAAAAAACAAAATCAACTTCTTTGTCATTCTTTGATTCTTGCATTATATATTGTATTCGAGAGATCAACATGGATGCTTTTCATAAGTTTATCTCCTTTTTTCTAATCATGATAATAAGTTTAAATTATTAATTCTATTATTTCTCTAATTAATTATTTTTAATATCACAAAAGTATTATAAATTTTCAACGAAGTAAACATGATGAACTTGGACTAACTAATCACTCTGCAGATTCCAGGCTCCCTACAAAAACACGGACGAGGAATTTCACAGCTCTTTCTAGTGAATAAATACAGACGAGATAATGCCAAAAATCATGCTATAGGCGGATCAATGGAATTCACCTAAATCCGTGATTTATGTCGAGTTTTAATTAATGTTCTGAATACGTCCATAAAGTTTGTAACTTCCTCGTGCATTCAGCGGTCATAAGCCATAGTGTTGGTAAAACGACTTTTTCTAATATCCTTTTTATTATACTTGGTATAAAATGCCTAATGTAGCACACAACCCGTAAACATTATGCTCAACTCAATTCTATGGATTTTAGCGGGTTGCCGTCATGAGGCACCATATTTTATATGTATCATAATATTACATTTATATCTAAGGATAGTATGTAGTCGATAGAGACCCAGTGCAGAGAGGTAACATCTAGGTGGGTAAGGTCCTGGACAGTTAGAGAGTCTGAGAATGGACAAAAAGCCGGAACTAACATAGTTCGCAAGCACGTATTACTCACGGTACAAGATCTACATTTGTAATAAATCAGTTCGAACAGTTGCCAATTGAGACGCTAGTAATTGCAAGTAAAAATAAGCGCAGAAATTGCCAATATGGCTAGTTCAGATCTGAATTACATATATAAACCCTCGATTTAGGAGTGGAATCTCGACAATCCTGTATTTACACTGAAGCTGTCGATAGGGAGCCTAGTCAGTAGCCATGCAACGGCAGATTACGTTAGCATGGATTCTCATCGAACAATAAAGAGGAACATCCACCGGTTATTCGACAACCCTTCTTGGCCGCCCGGATCCTGGACTGGGATAGGATGAAAAGGGGGTAATCTAGGCCGCATGCACTATTCCGAGAAGGAAATTTAATATCACAAAGGTGTAAGACTAAGATTTTCATCCAAACACGCCTCCTTTCATAGACTTTAACACTAATAATTCTGAGGTTGTCCCCGTTGACTGTCACGCGTTCGCAGATACCAAGCCATCTACGTCGCTGCGGATTATACGTAATCGCACCAATTGAACCTGTCCTGGCAACAAGACGGTAAGGGGCTCCTAGTAACGTTGGCTATTCGGTTGAGCACTACTCATGTCAAAAGCACAGGACCCCGCTGACCGGTTCGGCGATCCAGGGACCTGCATGATCGCGCAGGGAGACATTGTCCAGCGTTTTGTCCCAGGACCCCAACGAGGGGCCGCGTTTAAGACCTCCGAACCGCCTCTCCGAGCACACGCCCTCCCGCGTTGTCCGGCGGGACCGCGCTGTGCTGCGGGCAACGGATCCAGTCAATATAGGCGGAGCTTCGCTTAGCCGAGTGTCCAGGCGCTCGGGCCGAATGCCACTGGGGATGATAGTAGAAGCCGAGTCAAGGTATCTCACTAGCCCCAGTAGCTGAGGTGCCTAGTGAAGCATCGTGCCAAACGGTAACGACCGGTAAGCGTCTAGGATCGACCCAGCGGCCCCACGGAAAGATGAACAGTGACCGAAAACCGGATTCTCGGGCGATAACGGCTCCGCGGATCGAAAGATGCGTTGTGTTCAGGCGGCCGCCACACACCGGCCCTTCTTCCCGCCCGGGCAACGTGAAAGGTCCGCCCGTTGCAGCGATCCCGTGCGAGGTCTAGCTAGGCGACTGGCGCCGTTTTCGCAGGGCAGCCATTCGGCCAATACTCGACTGCGTGTTTATATGGACCCACGCTCCCTCCGTCTCGGGGGACACCAGCTCCTATAGGACGGGCTAGCCCATGGAGGCGGAAGGCCGAGGGAAGTACCGACCCCCAAGGTGGGCAGAATATTTTTGGCGGGCTGCGGTACGTGTCTGCCATCATTACCTCCTAGAAAATTGAAGGCGCCGCGTCGCTCTTACCGCTAGGGGCAGAGGTGGCCTGCTCCAGTGGAGAGGTCTAAATATTCAGGGATAGGTGACGAAATCTTCCAGTGGAGTCCGATGAGACGGGCCTGCATGCCTCGGAGGAGGGGACCCCCTTTTTACCCGGGGCTCCTCACCCAGGCGGCCCGAGCCGCGCACCGGGCCAGGCATCCCACCGCGCGCTGCAGCGCCGCCCACCGCCCGCTGAACAGGCCCCGGCAGGACGGGCAGGCGTCGAGTGCGACCACGCGGTCCGGACCTCTAGGGCCCGGTCGCGGCGAGAGCCGACCCGGACCCCCCACTGCTACCGCACCGCCGTGTCCGTGCTGGGGGCCCTGCCCGCGCGAGATGCCCGCATCGCCCGGGTGGGGGCCCGGCGCCCCCTACGCTGCCGGCCCGCGTTTTGCCACCTCCCGCGCGTCGTGTCGAGGGCCCGCGGGCGGGCGCCCAGCACCGGGCCGGGCCCGAGTGTGGCAGTCCACCGTGGCCCTCGCCGGCTCGGCCCGGCGTTCCCGGGTTCCCCCCGGGGGCCCGTCCCCGGCCTTCGTGCCGCCCGCGGGGGCTGCTGCGTCGGAAGGGCGCGCACGGGCCCGCTCCGTTACGGGACGACTAGCCCGCCCCGGGCGCGAGCGTGAGCCAGAGGAGCAGAGTTCCACGACACCGCCGCGGTCTCTCCACGCGGACCCCGGAGGGCTGGGCTGCCGGGGGTGCGGGGTGCACCGCCGATTCAGTACCGCCCGCGTGCCCCGCACGGGGCGGCTTGCCACCCGTCGCCGCTGGGCCAATGCCCTCTTGGGCCAGGCCGTCGCCCAAGCGCACCGCCCTAACCGGGGCTGCAGCGTACGCGGCCAGTAACGAGCGCTCGGGCGCTACCGGAGGTCGCGTGGTGGGCGACATATGGTGCCGTGACCATGGCTGGTGGGCGCGACACTTCTGCGGCCATTCCCCCTCGGCCGTGGCGCGCGACCCGGCGCCCGAGAGCCCACGGGTTCTCGGCTCGGGCGGGAGCCCCGCTGTCCGCCTCTAGGCGACGGGCAGCCCCGCCGGCCCACCGGGGACCACCGGTCGCTGCCGGCTCGTGAGCGCA     
B       CGTATATAAATTACAAAAAAAAATAAAGAATTATTTTTTATTACAATTAAGAACTTTTATAATATATCAAAATAATAAAAAATAAGCAATAGATGTAATACATATTTCTACACTCCTTTATTTCAATATTAAGTCCTAGTCATTAAACTAATTTTTTAATTTATAAACTTATATAATTCGAATATCTAATTTGATTCAGTTAAATTGTGTTTAAATATTTTAGATTCTGATTATAATTATTCATTCCAAACGGGATTCACTTAAACCGCACAAAACAATTATATTAATGCATTAGATTTATAAATTAAAGTGTTTTTTAAGGGTACATCAAACGCAAATTTAAATTAAATTTAAGTTCTCAATATAAATGTTGTTCGATTTACAGTTTTTAATTAGAAAGACAATTACTGTAATCGTAACTGTATCAATTTTCAATTCAATACACATTTTAGTATTTATAAAACTTCGATTGAGATGAATTGAATATTGTAGATATTAATGCGTTTTAATTATATATACCATACTATTTTGGATGGATGATATGATTCCTTTTTATTAAATATTTTGCAAGAATAATAATTTTTGGTTTGTTTTCATTTATTAAAATTAAATTTATGATATTAAAAAACTAGAATGTCGACACGATGAAATAAATTTCATGTGAATAATATAGAATATTGGAAATTATAATATTTTTAAAGTATTTCAATAATGATTACCTTGCCCATTTTAAATAATTGAATATTTAATTTCTGGAATATTAAATTTGTATATTATTATAAAATTTGCGATTATATGTAATAAAAAATGAAATCAAAATCTTTGTCAGTCTTAGATTCATACATAATATATTGTAGTGGAGAGATCAAAACGGATGCTCTTCATAAGTATGTCTCATTTTTACTAATCGTGACAGTAAATCTAAATTAATTTTACTACTTTTTCTCTAATTTATTATTTTTAATCTCACAATATTATTAAGAATTTTTAACGAAGTAAACATAATCAACTTTGATTAAGTAATCACTCTGCAGAATGCAGGATCCCTACAAAAACACGGACGAGGAATTTCAAAGCCCTAACTAGTCAATTAATAGAGACGAGCTAGAACCAAAAATCCTGCGAACGGCCGATTAATGGAATTCACTTAAATCCGAGATTTACGTAAAGTTTAAATAAATGCTTAGAAAAAGTCCATAATGTTTGGACGATCGTTGTGCATGCCGCGGGTATAAGCCATAGCGTTGATAAAACGACTCTTTCTAATATCCTTTTTATTATACTCGGTATAAAATGACCTATGTAGGACACAACCCGTAACCTCTATCCACAACTGAATTCTATGGATTTTACCGAGTTGCCGTCGTGCTCAACCATATTTTCTTTGACTCATAATAATACATATATATCTAAGGATAGTTTTTAGTAGCTAGTGCTCCAGTGCAGAGAGGTAACATCTAAGTGCGTTAGGTCCTGGACAGTTAGATAGTGTGAGAGAGAACAAAAAGCCGCCACTCACATAGTTCGCAATCACGTATTACTCACGTTACAACATCTATATTTCCAATAAATCGGTTCGAACAATTGCCGATTGAAACGGTATTAATTGCTTGTAAAAAAAAGCGCAGAAATTGCACATATGCCGGGGTGATATCGTAAATACATCTCTAAACCCTCGATTTATGAGTGGAATCGCGACAATCCTGTTTTTAACCTGAAGGTGTCGATAGGTAGCCTCGTCAGTAGCCCTGCACCGGCGAATTACGTTATCATGGATGCTCATCGAACAATAAATACGAACATCCACCGGGTATTCAACAACCCATCTCGGCTGCACGGATCCTGGAATGGGATAGGATGAAAAGGGAGCAATCTAGGCCCCATGCAAAATTCCGTGTAGGAAAGTTAATATCACAAAGCTGTCAGACTTTGAAGTGCATACTATCACGCCTCCATTATTACACTTTAACAATAACAATGCTGAGGTTGTCTCCCTTGACTGTAACGCGTTGGCAGATACCAAGTCATCCACGACGCTGGGGATTAGACGTAATGGCACCTATCGCACTTGTCCTGGCGACACCACGGTAAGCGGGCCCTAGTGACCTTGGCTATCCGGTTGAGAGCTAATTATGTCAAAAGCTCGGGACCTCGCTGACCCGTTCGGCGATCCAGGGACCTGCATGATCACACAGGGTGTCTTAGGCCAATGACTTGTCGCAGGACCCCAACGAGGGGTCGCGTTTACGATCTTCGAACATCCTCTCCCAGCACACGACCTTCCGCGTTGTCCGGAGGGACCGCGAACTACTGCGTGCATTGGATCCCGTCAATATAGGCGTAGCTTCGCTTACCCGAGAATCGAGGCACTCGGGCCGAACGCCACTGGGGATGATAGTAGAAGCCCTTTCTAGGTGTCTCACTAGACCCAGTAGCTGATGTGCCTAGGGAAGCACCTTGCCAAACGGTCACCACCGATAAGCGTCTTGGATCGACCCAGCGGCCCCACCGACAGATGAACATTGGCCAAAAACCGGTCTCACTGGCGATAACAGCTCCGCGGATCGAAAGCTGCGTAGTGTTCAGGCGGCCGCCGCACAGCAGCGCAGCTGGCCCCCTGGCCAACGTGGACGGCCCGCACGTTGCAGAGAACCCATGCGAGGTCCAGCGAGGCGACTGGCGCCGTTATCGCAGGCCAGCCATTGGGCCTCTACTCGACTGTCTATTTAGATCGGCCCACACGCCCTCCATGTCGGGGGATAGCAGCTCCTCTAGGGCGGGCTAACCAAACAAGGCGGAAGGGCAGGGGAAGTACCCACCCCCCAGATGGGCAGAATATTTTTGGCGGGCTGCTGGACGTGTGTGCCATCGGTACTTCCTAGAAAATTGAAGGCGCCGCGTCTCTCTTACCGCTAAAGGCAGAGGTGGTCTGCTCCTGTGGAGACGTCTGAAGATTCAGGGATCAGTGACTAAATCTCCCAGGGAAGTCCCAGGAGACGGGTCTCCACGCCGCGGAGCCTTGGACGCCCTTTTGACCGGGGGCTCCTCCCCCGGGCGGCCCGCGCTGGGGACGGGGCCAGGCATCCCGCCGCGCGTTGGCGCGCCGCCCACCGCCCGCTGAACGGCCCCCCGCAGCAGGGGCAGACGTCGAGTCCGACCACGGGGTCCGGAGGGCTGAGGCCTGCGCCGGGGGTGAGGCGACCCGGCCCCCCGACTGCTACCGCACCTCGGTGTCCGTGGGGGGGGCCCTGCCCGTGGGAGCTGCCCGCATCGCCCGGGTGGAGGCCCGGCCCCCCCTAAGCTGCCGGCCCGAGTTTTGCCCCGTCCCGCGCGCCGTCTCGGGGCCCCGGCGGTGCGCGGCCAGCACCGGGCCGGGCCAGAGGGTGGCAGGTCAACGTGGCCCTCCTCGGCTTGGCCGGGCGTTCACGGCATCCCCCCGGGGGCGCGTCGGCGGCCTTCGTGCCGCCGGCGGCGGGTGCCGCGTCCGAAGGGCGCGCACGGGACCCTTCCAGGACGGGACCCCCAGCCCGACCCGGGCGCGAGCTTTACGCAGAGGAGCAGATTTCTACGGCACCGGCGCGCCCCCTCCAGGCGGCGGGCGGGGGGCTGGGCTGCCGGGGGTGCGCGGTGCACCGCCGATTCACTAGCGCCCGCGTGCCCCCCACGAGGCGGCTCGACCCCCGCCGCCGCTGGGCCAAGGCCCTCTCGTGCCAGCGCATCGCCGACGCGCACCGCCCTAATCGGGGCTGCAGCGTACGCGGCCAGTAGCGGGCGCCGGTACGATACCGGTGGTGGCGAGGTGGGCGACCTACCGCGCCGTGACCGTGGCTGGTGGGCGGGACCCTTGCGCGGCCATTCCGCCGCCGCCATGCCGCGCGACCCGGGGCCCAAGAGCCACGGGGTTCTTGGCGCGGGCGGGAGCCACGCTGGGCGCCGCTACGCGACCGGCAGCCCCGCCGGCCCACCGTGGCCCACCGGTACCTGCCGGCTCGTGAGCGCA     
A       CATATTTGAATTTCAAAAAAAAATAAAGATTTATTTTTTATGTCAATTAAGATCTTTTCTAATGTATTAAAATAATAAAGAATAAACAATAGATGTATTACATTTTTCATCTCTCCTTTATTTCAATATTAATTCCAAGACATTAGATTAATTTTGTAATTTATAAACTTATATATAGAGTATATCTAATTTAAATCAGTTAAATTGTGTTTAAATAGTTTAGATTCTGATTATAATGATTCATACCGAACGGGAATCCCTTAAACCGCACAAAACTATATTATAAATGCAATATAATTATAAATTAAAGTGTAGTTTAACGGTACATCAAACCCAAATTTAAATTAAATTTATGTACTCAATATAAATGTTGTTGAATTTACAGTTTTCAATCAGAAAGACTAATTCTGTAATCGTTACTTTATCAACTTATAATCTATTCCACATTTTAGTGTTTATAAAACTTCGATGGATTTGAAATGAATATTATCGATATTAATGCGTTTTAATTATATTCAATATACTATATTAGATGGCTGATATGATTACTTTTTACTAAATATTTTGCAAAGATAATAATTATTGGTTAGTTATCAATTGGTAGAATTAAATTTATGATATTAAAATGCTAGAATGTAGACACGATGAAATAAATTTCATGTTAGTAATATAGAATATTGAAAATTATAATATTTATAAATTATTTAATTAATGATTACCTATCCCATTTTAAATGATTTAATATTTAATTAATGGAATATTATGTTCGTTTATTATTATAAAATCTGTCAGTAAATGTAATAAAAAATGAAATCATCATCTTTGTCAATCTTAGATTCTTACAATATATATTGTATTGGAAAGATCAATATGGATGCTATTCTTAAGTATGTCTCCTTTTCGCTAATGTTGAGATTAAATATAAATTAGTAATTCTACTTTATCGCTAATTTAGTATTTATAATCTCATAAAAATATTATCCATTTTTAACGAGGTAAACATAATCAACATTTATTAAATGATCACTCTGCAGAATGCAGGGTCCATACAAAAACACTGACGAGTTATTTCAGAGACCTTTCTAGTCAATAAATAAAGACGTGCTAAACCCAACAATCCTGCGAACTGCCGAATAATGGAATTCACTTAAATGCGGGATTTACGTGGAGTTTTAATAAATGATCGGAAAACGTCCATAATGTTTGTAAGGTCCTTGTTTATTCCGAGGGCATAAGCCATAGCGTTGATAAAACGACTTTTTCTAATATCCTTTTTATTATACTCGGTATACATCGACCTATGTAGGACACAACCCGTAATCTGTATGCACAACTCAATTTTATGGATTTTACCGGGTCGCCGTCGTGATCAACCATATTTTATTTGAGTCATACTAGTACATATATATCTAAGGATAGTTTTTAGTAGGTAGTGATCCAGAGCAGAGAGGTAACATCTAGGTCGGCTAGGTCCTGGACAATTAGACAGCGTGTGAAAGGACAAAAAACCGGGACTCTCATAGTTCGCAATCACGTATTACTCACGGTACAACAGCCATATTTCCAATAAATCGGCTCGAACAGTCGCCGATTGAGCCGCTATGAATTGCTTGTAACAAAAAGCGCTGAAATTGCATATATGCCTGGGTTATATCAGAACTACATCTATCAAGCCTCGATTTAAGAGTGGAATCTCGACAATCCTGTTTTTAACATGAAGGTGTCGATAGGTAGCCTCGTCTGTAGCCCTGCAGCGGCATATTACGTTATCATGGATACTCATCGAACAATAAAGATGAGCATCCACCGGTTATTCCACAACCCATCTTGGCAGCACGGATCCTGGAATAGGTTAGGATGAAAAGGGGGAAATCTAGGCCCCATGCAATATTCCGTGAAGGAAAGTTAATATCACAAAGTTGTCAGAGTGTCATTTACATCCCATCACGCCTCCTTACATAGACTTTAACACTAATAATGCTGAGGTTGTCCCCGTTGACTGTCACCCGTTGGCAGATTTCAGGCCATCTACGCCGGTGCGGATTATACGTAATGGCACCAATCGTAGTTGTCCTGGCGACAAGACGGTAGGCGGGGCCTAGTCACGGTGGCTTTGCGGTTGAGCACTAGTTATGTCAAAAGCTCAGGACCCCGCTGACCGGTCCGGCGACCCAGGGACCTGCAGGATCGCACAGGGTGTCATAGGCCAATTCCTTGTGCGAGGACCCCTACGAGGTGACGCGTTTACGTCCTTCGAACACCCTCCCCCTGCACACGCCCTTCCGCGTTGTCCGGAGGGACCGCGAACTACTGCGGGCATAGGATCCTGTCATTATAGGTGTAGCTTCGCATAACCGAGAGTCGAGGCACTCGGGCCGCAGGCCACTGGGGATGATAGTAGAAGCCCAATCCAGGTGTCTCCTGAGACCCAGTAGCAGAGGTGCCTAGTGAAGCAGCGTGCCAAACGGTCTCAACCGGTAAGCGTCTTGGATCGACCCTGCGGGCCCATCGACATATGAGCATAGACCCAACACCGGATTCGCTGGCGATAACAGCTCCGCGGATCGAAAGCTGCGTTGTGTTCACGCGGCCCCCACACAGCGGCGCTTCTGGCCCCCTGGGCAACGGGGAAGGCCCGGCCGTTGCATAGGTCCCGTGCGAGGTCCAGCGAAGCGACTCGCGCCGTTTTCGCAGGACAGCCATTCGGCTGATACACGACGGTGTTTTTCGATAGGCCAACACGCCCTCCATGTCGGGGGATAGCAGCTCCTAAAGGGCGGGCTAACCAATCAAGGCGGAAGGGCGGGGGAAGTACCCACCCCCAAGGTGGGCAGAATATTTTTGGCGTGGTGCTGGACGTGTCTGCCCTCGGTACTTCAAAGACAATGGAAGGCGCCCCGTAGCTCTTACCGCAAACGGCAGAGGTGGCCTGCTCCCATGGAGACGTCTAAATATTCAGGGATGTGTGACAAAATCTGCCAGTGGAGTGCGAGGAGACGGGCCTGCACGCCGGCGAGCCTGGGACGGCCTTTTGACCGGGGGCTCATCCCCCGGGGGGCCCCACCGGGGGACGGGGCCAGGCATCCCGCCGCGCGTTGCGGCGGCGCCCACCGCCCGCTGAACGGCACCCCGCAGCACGGGAAGACGTCGAGTCCGACCACGAGGTCCGGAGCGCTAGCGCCCGCGCCGGGGGGGATCCGACCCGCACCCCCGGCTGCTACCGCACCGCCGTGTCCGTGGGGGGGGCCCTGCCCGCGCGAGATTCCCTCATCGCCCGTGTGCGGTCCCGGCGCCCCCTAGGCGGCCGGGCCGGGTTTTGCCCCATGCCGCGAGCCGTCTCGAGGGCCCGCCGGTGCGCGGCCAGCACCGGACCGGGCCAGAGGGGGGCAGCCCACCGTGGCCCTCGCGGGCTTGGCCGGGGGCTCACGGCCTCCCCCCGGGCGCGCGTCGACGGCCTTCGTGCCGCCGGCGCAGGGTCCTGCCTCGGAAGCGGGCGCACGGGGCCCCTCCGTGACGGGACGACCACCCCGCCGCGGGCGCGAGCGTGACGCAGAGGAGACGATTTCTACGGCACCGGCGCGCTCTCTCCAGGCGGCCGGGGGGGGGCTGGGCTGCCGGGGGTGCGCGGTGCACCGCCGATTCACTGCCGCCCGCGTGCCCCGCACGAGGCGGCTCGACGCCCGCCGCCGCTGGGCCAAGGCCCTCTCGGGCCAGGGCGTCGCCGATCCGCACCGCCATAATCGGGGCTGCAGCGTACGCGGCCAGTAACGAGCGCTGGGACGCTACCAGTGTTGGCGAGATGGGCGACATACAGCGCCGGGAGCGTGGCTGTTGGGCGGGACGCTTCGGCGGCCATACCGCAGCGGCGATGACGCGCGACACGGCGCCCGAAAGCCCCGGGGTTCTTGGCGCGGGCCGGAGCCCCGCTGTGCGCCGCTACGCGACCGGCAGCCCCGCCGGGCCACCGGGGCCCACCGGTACCTGCCGGCTCGTGAGCGGA     
