# Supplementary material for: A simple method for data partitioning based on relative evolutionary rates
Source: PeerJ. 2018 Aug 28;6:e5498. doi: 10.7717/peerj.5498 (PMC6118207; doi:10.7717/peerj.5498)
Supplement: Data S1 — The datasets are provided in the PHYLIP format. [file peerj-06-5498-s002.zip › DataS2/AS3-3.phy]

17  4000
out     AGTTACCATTTCAAAACAACTTTAACAAGAAGTTAAATAACTTATTCTATAATAACCTAGTAATATTTATATAATAAAGACTTTATAAAATTACATACAAATACAAATAATTTGAGATATTTAAAATCTCATTATAATTAGTCAATATTAAATAAGTTTTCTTATTGATGAAAATTCGTCTCAATTAGTTTTTCCTGTATAAATACTTTTACATCACCTTTAGACATGATTTTAAAAAAATGGAATGTTTATAACGTTTTTTATATTTTTCATTCATTTATTATGGTTCATATTTCTTAGTGACACTATTTTACCAAAACTTTTTTGCAGTTTCATTTCATACTGTTATTTTTATCATTATATCTTAATATAGTAATAATCAGAGTCAAAAATCTTATATTAAACATAAGTTAAAAATAAAATCTTACGTAAAAGAATTTCTCCCCTGATTTTTATAAAAAAAGTTTTAGAAAGTATCAGTAAATAAAAATTGGATCTTCTTCTTTCAAATATTTACAAATATTTATTCAGGTATTTTCTGGTGGTTTGTAAAATAATAGGACTATATATAAGATTTTTCATAAATAATTAATTATTTATTAAGTCTCTTCAATGACAAAGTTAATATATTTAAACATGAACTTCAAACTATTTAAATGATCTTAACTAACGTTTAATAATTAGTTATTGTTATCCACAAATTATGTTCATATGTAGATATTCGAACATATATATTAATTATTTTTATTACAACCATTTAATAATTATTTAATAAGCAAATGCATTGTTGATTTACTAACTTGTTTATACACATGAATGAATGAATAACATTTGTTCACGTAAAAATAACAATTCAACTGTTTTAATTTATAAATAAAGAATTAGTTGCATTTTAAGAGTAATAATTTCTTCTGAATCATAATTATAGATTCAAATTATAATAGAATTAAAACAAAGATGTATATGACATTAGTAGAAAGTTGTAACATTCAATACAAAATTACAGAATATTTCGAGAGGTAGCGCAGTGCAACTATTGCTTGTTCTCTAGTTATTAGGGCGGTAAACTGTTCCGATTACCGATGACTTAATTGACTGGTATTAGCTCAATTGCGAGTGAGTAATTCTTCCCTCGGACAGAATTTTATTACAGCAAGACCCTACGTTTAAATAAATTGTTTGTAATAAGCATATTGTTCGGACGAAACGCTCTACTGCTTTCTCATAACATTATTTATTTTTTACAATCATTCGACGCTTTACGCTAAAAAAAAGGGAACGTCACGACATACCCACCACCATTCGTTTAGTACGATAATATATGTGACGGCAAGATGGCTTATTCATTCTGTACGCATAGAGAGAGGGCATACTGTTTTTTGTACCTCTTAAGGTAGCGAAATTAATTAGCTCTGTCTCTACATTATATACAGCGCAACTCTACTAGACGGTGCGAAACGAGTTCACTAAAAGACATTAATCACTATTCAAAGACGAAGTTGTAAATAGCGCTCTGAGGATTATTTATTTAGCTTTTAGATCCTAATTTTGCCTCCGCGGTTAGGATGCGAGTTTATTGATCTCTGTGAAAATAAACTAGATGCATGCTCTGATTAAATTCGATGTTTACCACAATGCGGACTTACCGAGAGACGGGCTTATAGAAACTGCGATTTGTTTTGTTAGTATAGAAAGTAGTATTTGGTAATTCGATCTTTTAGGAGCTACAGATTGCAGTATCAACAGCCTGTGAAGTACAATGGATTGAGCGCCTCCTGCCTCGGCCATTTAGAGAACAGAATGACTTGTTAGAAAACTGAGTATTTCATCAGTTTATTTACTAAAATGATGTCCAATAGATTTGCTTAGCTTTAAAGACCCATTTAATCCCGTCAAGAAGCATCCTAACGGGAATGTATCAATAGTTCGCTTCTACACTGCCAGAGGGACAGGCAAGTGAAGACGAATATTTTTATGTCCATACCTTTTGTATGTGTAAGACGATACGTGGTGCCGCGAATTTAGAGAGTTGCCTCTCGATCAGCGGCGAGGTATCTCGCGTGGACCGCTAAGGGTTATAGCCTGAGTAGTGCAAGTGGAAGCAACAGGGCACCAAAGGATAGTTCACTGACCCTCAATAGACGGCCCCACTCTACTTGTTCACCCAGCCTAGTCCGGTAGTCCAGTTAGCTTGCGATGCGTTGGCAAAGTCATCTGAGCCCCGGCCCGTTGGCTGACTCGTGCGGGCGGACAGCTTTCGAACCCCTGCCCGAGGTTATTAGTAAGTTGAGGTCGTGTGCCGAGGTCGGTCGACGCGCCGGAGGGGCGATCTGCTAGAAACTCGGCGCTCCTACGGTGCCGCCAGGAGTTCGCTCGCTTCGAGGGAGCTGTTCAGGTTCACTAGTCCCCGGTCTGATAAGCCGGTGGTTCGCCGCGGGTTCGCAAAGGATCTCAATTCAGATGGGAGCTACAACCGCCTTTTGATGCCCCCCTCGGCACGGCTCCGGGATTCCCGGCAACCCGTGCGTCAGCCTGATTTCTAGGCGACGCGAGTCGTGGCAGAGCTGTAAACTCACCTCGTGAGGCTATCGGCCAGCTGTCGAGATCCTCCCGTTGGCTGGTGGAGAGGGGTGTAGCGTAGCAAGCATGCAATCAGTCGAGAACGTGCGTCAAAATTCTCCTAGATCATTGAGCGCATAGCCAGGCTACCAGGTAGTGACTCGGGCCTAACATAGGGGTAAGAGTCTCGGAGGGACGTGCGACGGGGCGTCCCGGAATTATGACCCGACATAGGCGGCTGAATGAAACACCGCAATGACGATGCTGACAAGCAAGGCCTAGGGTTCCCGTGACTCAGGCCTGCAGGACTATCTGACGTGGCCGGTACAGTAGTCCCACGCTACCGTTAGAAACCAGGCGCCACCGCTTAGACTCGGCCAGCCGCCCGTCGGAGGGTCCCGCTTCGCCGTGGGAACGAACCAACGGCAGGGTGACCCACGGGCGGGCGCGCCCGCCGCGTTCGCGGCCGTGGTGGTGCACGCCGGTGGCGCGGGCCGGCCCGTACGTGGGTTAGCCCGGGCTGGTATCGGGGGCCGGCGCGGACGCCCGTGGGTCGCCGCACCCCCCCCCCCGAGGCGCTGGCGTCCCGGCGTCGGGGGCGCCAGGTAAGCGGTCCCACACGGGGTCGGCGGACGGGAGGCGCCTGTCGGTCCGGCGTAAGCAACCGACCGCGTCGGGGACGGCCCCCACAAGTATCACGGGGAGAGCGGCCCGGCGGGCGGGGTCCCAGCCGGGGTCGTCGGGGCTAGCCGAGCGGGGCGTCGCATCGCCCTGGGGGCACCCGGCGGACGACGTGGCTGCGCCCGGGGGGGGTCTATCTCCTCCCCCCTCGCGGGCCGCTCCCTCGGGTGGTTTCGGCACCCCACGGTTGCCCTCAGGGCCTGAGGCCTCCTCGGGCGGCCGGCCGGCGCCAATGTCACCCGGTGGTGCGCCCGGAACCACCGTGGTCCACTGGGGGCGCGCGGACTCCGCGCGGCGGGGATCGCGCCGCGACGGGGCCGTTCCTGGGGCGGCCCGGGCGACGGCGCTGGGGGCCCGGCCGCGAGGCGGGTTGTGCCTCAGGAGTCCCCGGCGGCCGGGGGACGCGGCTCGGCCTGCGGCTCGAACGCCCGACGTGCCTGTGCGGGTGCGGCGGTCCCGCCGGGGGGAAGGCCCTACGGGCGCCGACGAGGGCCCCGCCCGGGCGAGTATAACGCGCCTACCCAGGGGGGGACCGCCGCCAGCGGTAGTCCAGCGGGGCCGAGGGCCCAGTTGGTCGTGCAGGGCCCTGAGGCGCCCGCGAGCTCCGGCAACATGGCCGGCGCGGGTGCTGCGTCCCCTAGCCCGCGCGGCGGGACCGGAGGACGGCGCCTGCCCCCCAGGTCCTGTACGGCCGGCGGGGTCGCGGCTCCTCAGCACTGCGCGGGGCCGGGGCCCCGTAGCGGTCGCGGCTTTCGCCCGT     
P       ACTTACGATTTCAAAACAACTTGTTCAAGAAGTTAAGTAATTAATTCTATAATAACCTCGTATTATTAATATATTAAAGATTTTATAAAATTACATACAAATAAGAATAATTACTGATATTTAAAATATCATTATATGTAGTTTATTTTAAATAACTTTTTTTAGTGATGATAATTTGTCTCACTTAGTTTTTCCTGTATAAATACCTTTACATCACCTTGTGACAAGTACATCAAAAATTGGAATGTATATAACTTTTTTTTTATTTTTCATTAATTTATTCTGGTTTATAATGCTTTGAGACACTATTTTACCAAGACTTTCTTGCAGTTACATTTCATACTATTATTTTTATCATTCTAACTTAATTTAATAATAATCATAGTTATGAATCTTATAATAATCAGAAGTTAATAATAAACTCTTACATGAAAGAATTTCACCCTTGATTTTTATAAAAAGAGTTTTAGAAAGTATCCGTACATCAAAATTTGATTATCTTCTTTTAAATAATTACAAATATTTATTCAGGTATTTGCTGGTTGTTTGTAAAATAAAGGGACTCTTTATAAGGTTTTTCATAAATAATAAATAATTTCTTAAGTCTCTTCAAAGACAAAGTTAATATAATTTCACATGAACTTCAAACTATTTAGATGATCTAAACTAACGATAAATAATACGTCATTCTTATCCTCATATAATCTTCTCATGTAGATATTTGAACATATATATTAATTATTTTTATTACAGTAATTTATTAATTATTTAATAAGTAAGTGCATTGCTGATATAATAACTTGTTTAAACCCATGTATGTATGAATAAAATTTGTTCACGTAAAAATAACAAATCAACTGTTTTAATCTATAAATAAATAATTAGTTAAAATGTAAGAGTAATAATTTCTTCTGAATCTTTACTCTAGATACATATTATAATTGATAGAAAACGAAGATGTAAATGACATTAATATACATATGTAACTGTCAATAAAAAATTACAGAACATTCAGAGCGGCAGCGCAGTGTAACTATTGCTTGTTCTGTGGTTATTAAGGTGGTAAACTGATCCGATTAGCGATGGGGTAATTGACTGTTATTAGCTCTATTGCGGGTGAGTAATTCTTAGCTCGGACAGAATTTTATTACAGCAAGACCCTACGTTTAAATTGATTGTTTGTTATAAGCATATTGTTAGGACGAATCGCTCTACTGGTTTCTCATGACATTATTTATTATTCACACTCATTCGACGCTTTACGGTAAAAACACAGGCTCGTTTCGAGATACCCACCACCATTCTTATATTAGGATACTTTATGTGACGGCAAGATGGCTTATTCATTCTGTACGCATAGTGAGAGGGCATACTGTTTTTTGTCCCTCTTATGGTAGCGAAATTAATTAGCTCTGTCTCTACATTATATCGAGCGCATCTTTACTAGAAAGTACGTAACCGGTTCAGCAAAATACATTAATCACCATTCAAGCACGAAGTTGTAATTAGCGCTCTGAGGATTATGTATTTAACTTTTAGATCCCAATTTCGCCTCAGCGGTTAGGGTGCGAGCTAATTGATCTCTGTGTAGATGTACCAGCTGCAAGCTCTTATTAAATTACATGTTTACCACTGTGCGGCCTTACCGAGAGACAGACTTATTGAAGCTGAATTTTGTTTTGTGTGTATAAAAAGTAGTATTTAGGAATGCGATCCTTTAGGTGCTACATATTACAGGATCAACAGCCTGTCAATTACAATGGATTAAGGGCCTCCTGTCACGGCCATTTAGATAACAGACTGTTTTGTTAGAAATTTTAGCATTTCATCAGTTCATTTACTAAAATGATGTCCAATAGAATTGCTTAGCTTTAAAGACTCGTTTAATCCCGTCAAGAATGATCCTAACGGGGATGAGTCAAAATTTGGCTTCTACACTGCCGGAGGGACCGGCAACGGAAAACGAATATTTTTATGTCCATACATTTTGTATGTGAAAGCCCATACGTGGTGCCGCGAATTTAAAGGATAGCCTCTCGATCAGCGTCGAGGTATCTCTCGTAGACCCCTAAGGGTCATAGCCTGAGTCGTGCACGGGGAAGGAAAAGGGAAACGTAGGTGAGTTCACTGACCCTCACTTGCCGGCCCGACTCTACTTGTCGACCCGGCCTAGTCCGCTCGTCCAGTAAGCTGGCGATGCGTTGGCAAAGTCATCCGGGCCCCGGCCCGCGGACTGACCCTTGCGGGCGGACATCTTTCGAACCCCTGCCCGAGTTTATTAGTAACTTGTGGTCGTGTGCCGAGGTCGGTCGACGAGCCGGAGGGGCTATCAGATTGAAACTCGGCGCTCCTACGGTGCCAGTAGATGTTCGCTGGCTTCGTGGGACCTGTTCAGGAGAACTACACCCCGGTTGGTTAAACTGGTGGGTCCCCACTGTGTCGCAAAGGGTGTCAATTCAGAAGGGTGCTACGACCGCCGTTCGACGCCCCCCTAGGCACGGCTCCGGGCGTCCCGGCATCCCGGGCGGCAGCCTGTAGTCTAGGCGACGCGAGTCGTGCCAGATCTGGAAACTCAACTCGTGAGGCTTTCAGCTCGCTGCCGAGATTCTCCCGTAGGCTGGTGGAGAGGGGTGTAGCGTAACAAGCATGCCATCCGTGCAGAACGTGCGTCGAAATTCTCCTAGGACTGTGAGCGCATAGCCAGGTTAACAGGTTGTGTCTCGGGCCTAACATAGGGGTAAGAGTCTCGCAGGGACCTGCTAAGGGGCGTCCCGAGATTATGACTCGACATAGGCCGATGGCTGAAAGACCGCAATGAAGATGCAGACATGCAAAGACTAGGGTTCCCGTGACTCCCGACTCCAGGACTATCTGACCTGGCCGGTACAGTAGTCCCACGCTACCGTTAGCAACCAGGCGCCAGCGCTTGGACTCAACCAGCCGCCCGTCGGAGGGTCCCGCTTCGCCGTGGGAATGAACCAACGGTAGGGTGCCCCAGGGGCGGGCCCGGCCGCCGCGCTCGCGGCGGTGGTGGAGCACTCCGGTCGCGTGGGCCGGCCCGTACGTGGGTTAGCCAGGCCTGCTATCGGCGGCCGGCGCGGACCCGCGTACCTCGCCACACGCCCCCCCCCGCCGCGCTGGCGTCCCGGCCTCGGGGGCGCCAGGGACCCGGTCCCGCCGGCGGTCGGCGGACGGGAGGCGCCTGTCGGTCCGGCGTAAGCGACCGACCGCGTCGGGGATGGGCCGCACAAGTATCACGGGGGGAGCGCCCCGCCGGGCCGCGCCCAAGCCGGGGTCGTCGGGTCTAGCCGAGCGGCGCGTCGCCTCGCACTGGGGCCAGCCGGCGTACGCCGTGGCTGCCGCGGCCGGGGGTCTAGTTCCCCCCGCCTCACGGGGCGCTCCCTTGGCTGGGTTCGGGACTCGACGGTTGCCCTCAGGGCCTTAGGCCTGCTCGGGCGCCCGGCCGGCGCCCATGACCCCCGGTGGTGCCCTCGCAACCACCGTGGTCCACTGGGGGCGCGCCGACTCCGCCGGGAGGGGATCGCGCCGCGACCGCGGCGTTCGTGGGCCGGCCCAGGCGACGGCGCTGGAGGCCGCCCCTTGAGGTGCGTTGCGCCTCAGGAGTCCCCGGGGGCCGGGGGACGCGCCTGGGCCTGCGGATCGAACGCCCGACCTGCCTGCGCGGAGGCGGCGGTCCCGCCGGGGGGCCGGCGCTACGGGCGCCGACGCGGCCCCGGCCCGGGCGACCATGACGCGCGTACCCAGGGGGGCAGCGCAGCCAGCGGCACTCCCGCGCCGCCGCGGGCCCATTTGGTCGTGCAGGCCCGTCGGGCGCCCGCCAGTTCCCGCAACCTGGCCGGCGCGGGTGCTTCGTCGCCTAGCCCGCGCGGCGGGACCGGGGGAGGGCGCCTGCCGCCCAGGTCCAGTACGGTCGTCGGGCTCGCCGCTCCTCACCACTCCGCGCGGCCGGGGCCCCGTAGGGGTCGCGCCTTTCGCCAGT     
O       ATGTATGATTTCAAAACTACTTTATAAAGAAGTTAACTAACTAATCCTATAATAACCTTGTAATATTAATATATAGAAGAGTTTATAAAATTACATATAAATCATAAAAATTACAGATATTTATAATATCTTACTAATTATTTCATTTTAAATATGATTTCTTTTAGATGAAAATTTGTCTCATTTAGAATTTCTTGTATAAAAACATTTACATCACCATGAGATATGAATAACAATTAATTGAATAATTATAACTATTTTTTTATTTTTCATTAATTTATTTTGGTTTTTAATGCTTTGAGACAATATTTTACCAATACTTTTTTGCAGTTACATTTCATACTATTATTATTATCATATTAACTTAATTTAATAATAATCAGAGTTATGAATCTTATATTAAACAGAAGTTAAAAATAAACTCTTACTTAAAAGGTATTTACCCCAGATTTATATAAAAATAGTATTATAAAGTATCAGTATATAAAAATATGATAGTATTATTTCAAATATTTACAAATATTTATTCAGGTATTTTCTGGTTGTTTGTAAAATAAAAGGACTTTATATAAGGTATTACATAATTAATTATTTATTTATTAAGTCACTTTAAAGACAAAGTTAATATATTAAAATATGAACAACAAACTATTTAAATGCTCTTAACTATCGATTAATAATTCGTAATTATTATCCCCAAATTATGATTTCATTTAGATATTCGAACATATATTTCATTTTTTTGTATAACATCTATTTATTAATTATTTAATAAGTAAGTACATTGCTGAATTACTAACTTGGTTAAACTCTTGTATGTATGAATAGTATTTGTGCACGTAAAAATAACAAATCACCTGTTTAAATTTATAAATAAATAATTAGTTGAAATTAATGAGTAATAATGTCTTCTGAAATTTAATTATAGTATCATATTATAATAGAAAGAAAACAAAGATGTAAATGACTTTTGTAGACAGATGTAACATTCAATATAAAATTACAAAATATTCGGAGAGGCAGCCCAGTGATACTAGTGCTTGTTCTGTGGTTATGAATGCAGTAAACTGATCCGATAAGCAATCACATAATTGACTGGTATAAGCTCTATTGCGGGTGAGTAATTCTTACCTCAGATAGAATTATATTACAGCAAGACCGTACGTTTAAATAGATTGTTTGTACTAAGCATATTGTTCGGATTAATCGCTCTACTGCATTCTCATGACATTATTAATTTTTAACAATCATTCGACGCTCTTCGCTAAAAGTACAGTCTCGTAGCCAAATACCCGTCATCAGTCATATAGTAGGATAATATATGTGCCGGCAAGATGGCTAAATCATTCTGTACGCCTAGTAAGAGCGCATACGGTTTTCACTCCTTCTTAAGGTAGCGAAATTAATTAGCTCTGTCTCTACATTATATATAGCTCATCTTTACTAGACAGTGCGAAACCAGTTCTCTAAAAGTCACTAATCACCGTTCAAATACGAAGTTTTAACTAGCGCTCTGAGGATTATGAATTAAGCTTTTTGACCCCAATTTTGCCTCAGCGGTCGGGATGCGAGTCTATTGATCTCTGGGAAAATATACCAGATGCAAGCTCTTAGTACATTCGTTTTTCACCACTCAGCGGCCTTACCGAGCGACGGGCTTATAGAAAATGAGGTTTGTTATGTTTGTATAGAAAGTAGTATTTAGAAATTCAATCTTCTGGGTGCTACATATTTCAGTATCCACTGCCGGTGAAGTACAAAGGATTGAGCGCCTCCTTCGTTGGTCATTTAGATAACAGAATGTGTTGTTAGAAATTTTATCATTTCATCAGTTCGGAAACTAAAATGATGTCCAATAGATTTGCTTAGCTTTAATCACCCTTTTAATTCCGACAAGAGTGATCCAAACGGGGGTGAATCAATATTTCGCTTGTACACTGCCGGAGGGACTGGCATCAGACGACGAATATTTTTATGACCATACCTTTAGTATGTGTAAGCCGATACGTGGTGCCACGAATTCAGAGATTTGCTTCTTGATCAGCGCCGAGGTATCTCTCCTGGCCCGCTAGTGGTCATAGCCTGAGTGGTGCACGAGGCAGTAACAGGGAACCCGAGGTCAGTTCACTGACCCTCACTTGCCGGCACGACCCTACTTGCTGACCCAGCCTAGTCCGGTCGTCCAGTGAGCTCGCGATGCGTTCTCAACGTCATCTGGGCCCCGGCCCGTGGACTGAGTCGTGCGGTCGCACACCTTTCGAACCCATGCCCGAGGTTATTGGTAACTTGTGGTCGTGTGCCGCAGTCGCTCGACGCGCCGGAGGGGCCATCAGCTCGAAGCTCGGCGCTACTAAGGTGCCCCGAGCCGTTCGCCCGCTTCGAGGGAGCTGTTCAGGTGTACTAGACCCCGGTTAATGAAAGTGGTGGCTCGCCACGGGGTCTCCAAGGATTGCAATTCAGACGAGGGCTAAATCCGCCTTTTGAAGCCGCCCTCGCCACGGCTCTGGGGCTCCCGGCAAGCCGTGCGTCAGCCTGAAGTCTAGGCGACGCGAGTCGGGCCAGATCTTTAAACTCAGCTCGTGACGCTATCAGCCCGGTGCCGAGGTACTCCCCCTGGCTGCTGGAGAGGGGAGTAGCGTAACAAGCATTCACTCCGTGGGTATGGTGCGTCTAATTTCTCCTATAACATTGATCGCATAGCCAGCGTGACAGGTAGTCACTTCGGGCTAACATAGGGCTAAGGGTCTCGGAGGCACCTGCGAGGGGGCGTCCCGGAATTATGATTCGGCATAGGCCGATGACTGAAAGACCGCAATGAAGATGCGCACAGGCAAGCCGTATGGTTCCCGTGACTCGAGGCTCCACGTATATCTGACGTGGCCGGTAAAGTAGTGTCACGCTTCCGTTAGAAACGAGGCGCCACCGCTCAAACTCGTCCAGCCGCCCGTCGGAGGTTCCCGCTTCGCCGTGGGAATGAACCAACGGTAGCGTGACCCAGGGGCGGGCACGGCCGCCGAGTTGGCGGCCGTGGTGGAGCAGCCCGGTCGCATGGCCCGACCCGTAGGTGGCTTAGCCCGTCCTGATATCGGGGCCCGGCGGGGACGCGCGTACCTCGCCCCACGCCCCCCCTCGAGGCGCTGGCGTCCCGGCGTCGGCGGCGCCAGGGAAGCGGTCCGGCGCGGGCGCGGGGGACGGGAGGCGGCTGCCGGTCCGGCCTAAGCAACCCACAGCGTCCGGGAGGGCCCGCACAAGTATCACGGGGCAAGCGTCCCGCCGGGCTGGGTCGCAGCCGGGCTCGTCTGGTCCAGCCGAGCGGGGCGTCTCCTCGCCCTGGGGGCAGCCGGCGCACGCCGTTGCTGCGCCGGCCGGAGGTCTATATCCCCCCGCCTCACGGGACCGTCCGTGCGGTGGTTTCGGGACCCGACGGTTGCCCTCAGGGCCTGACGCCTCCTCGGGCGGCCGGCCGGCGCCCATGCCCCGCCGTGGTGGGCCCGGAACCACCGTGGTCCACTGGGCGGGCGCGGGCTCCGCGTCGCGGCGATCGCGCCGCGACCGGGTCGGTCCTGGGCCCGCCCAGCTGACGGCGCTGTGGGCCCGACCAGGAGGTGGGTTGTGCCTCAGGCGTCCCCGGCGGCCGGGGGGCGCGCCTGCGCCTGAGGCTCGAACGCCCGGCCTGCCTGTGCGGGTGCGGCGGCCCCCCCGGGGGGCCGGCGCTACCGGCGCCGACGAGCGCCCGGCCCGTGCGAGCATCACGCGCGTAGCCAGCGGGGTATCGCCGCCAGCGGTAGTCCCGCGCGGCCGCGGGCCCATTTGGTCGTGGGGGCGCCTGGGGCGGCCGCGAACTCCTGCAACGTGGCTGACGCCGGTGCTGCGTCCCCTAGCCCGCGCGCGGGGGCCGGGGGAGGGTGCCGGCCGCCCAGGTCCAGTACGGTCGTCGGGCTCGCTGCTCCTAACTAGTGCGCGCGGCCGGGGCGCCGTAGCGGTCGCGGCTCTCGGCTGT     
N       ACTTATTATTTCAAAACTACTTAGTCAAGAAGTTAACTAAATAATTCTATAATAACCTTGTAAGAGTAATATATTAAAGAGTTTATACAATTACATACAAATAGAAAGAATTTACGATATTTAAAATATCAAGAAAATTAGTCTAAATTAAATAAGTTTTCTTATGGATGAGAATTTTTCTCATCTAGATTTCCATGTATAAAGAAATTTTCATAACCTTGTGACTTGATGATAAAATAATTGACTATTTTTAACTTTTTTTTTATTTTTCATTGATTTTGTTTGGTTTATAATGTTTGGAGACAATTTTTTACCAAAACTTTAACGCAGCTACATTTCATACAATTTTTTATATCAATATAACTTAATATAATAATAATCAGAGTTATGAACCTTAAATTAAACAAAATTTAATAATAATCTCTTACCTAAAAGGTATTTTACCCAAATTTATATAAAAAAAGTTTAAGAATGTATCAGTATATAGAAAATGGATGGTCTTCTATCAAATAATTACAAGTATTTTTTCAGGTATTTTCTGGTATTTTGTAAAATAAAGGGACTCTATATAAGGTTTTACATAATAATTAATTTATTTAGTTAGTCTCTTTAAAGACAAAGTTAATTTATTTAGACATGACCTGGAAACTATTTAAATGATCTTAACTAACGGTTAATAATTTCTTATTTTTATCCCCAAATTATTGACTCAATTAGATATTTGAACATATATAAAATTTATTTATATTACAGCCATTTAATAAAAATTTAATAATTAAGTACATTGCTTATTTTTTAACTTGATTAAACACCTGTATTTATGAATATCTTTTGTTCACGTAAAAATAACAAATCAACTGTAATAGTTTAAAAATAAATAATTCGTTTAAATTTAAGAGTAATAATATCTTCTGATACTTAATTATAGTTTCAAATTATAATTAATTGAAAACAATGATGTAAATGACATTAGTAGATAGATGTAACATTCAATACAAAATTACAAATTACTCGGAGTGGCAGCGCAGTGCAACTAGTGCGGGTTCTGTTGTTATGAAAGCAGTTAACTGATCCGATAATCGATGGCATAATTGACTGGTATTAGCTCTATTGCTGGGGAGTAATTCTTACCTCGGACTCAATCTTATTCCAGCAAGACCGTACGTTGAAAATGATTGTTTGTGATAGGCATATTGTTCGGATCAATCGCTTTACTGCTTTCTCATGACATTATTAATTTTTCACCATCATACAACGCGTTACGTTAAAAGCACCGTCACATTCCGAAATACCCGCGACCATTGATATAGTATGATAATATATGTGCCGGCAAGATCGCTAATTCATTCTGTACGCATAGAGATAGTGCATACGGTTTTCGGTCCCTCTTATGGTAGCGAAATCAATTAGCTCTGTCACTACATTATATAGAGCCCATCTTTACTCGACAGTGCGAAACTAGTTCACGTAAATACATTAATCACAATTCAATAACGAAGTGTAATATAGCGCTATGAGGATTATGTATTAAGATTTAAGACCCGAATTTAGCTGCATCGGTCAGGATGCGAGAATATTGATCTCTGCGAAAATGTACGAGATGCACGCTTATATTCCATTCGTGTTTTACCACAATGCGGACTTACCGAGAGACTGCCTTATAGAAATTGAGGTTTGTTATGTTCGTATAGAATGTAGTATTTAGTAATTCGATCTTTTAGGAGCTACATATTACGGTAACAACAGCGTGTTAAGTACGATGGATTAATCGCCACCTGCAAGGGTCATTTAGTTAACAGAATGTGTTGTTAGAAAGTTTAACCTTTCATCAGTTCATTGACTAAAATGATATCCAATAGATTTGCTTAGCTTTAATGACCCGTTTAATCCCGACAAGATTGAGCCAAACGGGGCTGACTCAAAATTTCGCTTCTACACTGCCGGAGGGACCGGCAATTGACGACGGATATTTTTATGGCCTTACCTTATATAGATGAAAGCCGATAAGTGGTGCCCCGCATTCAGAAGTTTGCCTCTCGATCAGCGCCGAGCTTTCTCTCTTAGTCCGCTAGCGGTTATAGCCTGGGTCGTGCACGGGGAAGAAACAGGGAACATGAGGCTAGTTCAGTGACCCTCGCTTGACGGCCCGACCCGACTTGCTGACCCGGCCTAGTCCTTTCGTCGAGTAAGCTAGCGATGCGTTGTAAAAGTCATCTGGACTCCGGCCCCCGGGCTCACTCGTGCGGGCGCACATCTTATGAACCCCCGCTCGAGGTTATTGGTAACTTGTTGTCGTGTTCAGAAGTTGGTCGACGTGCCGGAGGGGCTATCTTCTGGAAATTCGGCGCTACTATTGTGCCTGCAGATGTTCGCACGCGTGGGGGGAGCTGTTCACGAGGACTAGACCGCGGTTCCTGAAAGTGGTGCGACGCCCCGTGGTCGCCAAGGAAGCTATTTCAGACGGGAGCTAAAACGGCCTTTTGAAGCCGCCCGCGGCACGGCTGAGGGGTTCCCGCCAACCCGCGCGTCACCCTGAGGTCTAGGCGCCGCGAGTCGTGCCAGAACTAAAAACTCAACTCGTGAGGCCATCGGCCCGCTGGCGAACTACTCCCCAGGGCTGGTGGAGAGGGGGGTAGCGTAACAAGCATGCACCGCGTGGGTAAAGGGCGTCTAAATTCTCCTAGAACATTGATCGCATAGCCAGCTTAACAGGTTGTTGCTCCGGGCTAACATAGGGCTAAGAGTCTCGGTGGCACTGGAGAAGGGGCGTCCATTAATTATCATTCGACATAGGCTGATGAGTGAAAGCCCGCAATCAAGATGCGCCCAGGCAAGCCGTAGCGTTCCCGTGACTCGCGACTCTACGTCTATATGACGTGGCCGGTACAGTAGCCCCACGCTTCCGTGAGATACCCGGCGCCACCGCTTAAACTCGACCCGACGCCCGTCGGAGGCTCCCGCTTCGTCGTGGGATTGAACCAACGGAAGGGTGACCCCCGGGCGGGCACGGCCGCCCCATTCGCGGCCGTGGTGGAGCACGCCGGTCGCTTGGGCCGGACCGTACGTGGGTTAGCCCGACCTGGTATCGCGGGCCGGCGCGGACCCGCGTGTTTCGCCCCACGCCCCCCCACGACGCGCTGGCCTGCCGGCGTCGGGGACGCTAGCAAAGCGGTCCCGCGGGGGGTCGGCGTACGGGAGGCGCCTGTAGGTCCGGCGTAAGAAACCCGCCGCGTCGGGGAGCGCCCGCGCAACTATCACGCGGGAAGCGGCCCCCCGGGCTGGAGCCCAGCCGGGGTCGTCGGGGCCAGCAGAGCGGGGCGTCGCCTCGCCCTGGGGGCAGCCGGCGCACGCCGTGGCTGCGCCCGCGGGGGGTCTATGTCCCCCCGCCTCACGTGGCCCTCCCGTCGGTGGTTTCGCGACCCGACGGTCGCCCTCAGGGCCTGCGGCCTGCGCGGGCGGCCTGCCGGCGGCCATGCCCCGCGGTGGTGGGTCCGGAACCACCGCGGTCCACTGGGGGGGCGCGGCCTCCGCGGGGGGGGGATCGCGCCGCGAGAGGGTCGCTCCTGGGCCGGCCCGGGCGACGGCTCTGTGGGGTCGCCCGTGAGGGGCGTTGTGCCTCAGGCGTCCCCGCCGGCCGGGGGACGCGCCTGGGCCTGCGGATCGAACGCCCGCCGTGCCCGTGCGGCTGCAGCGGCCCCGCCGGTGGGCCGGCCCTACTGGCCCCGACGAGGGCCCTGCCCGGGCGAGCATGACGCGCCTAGGCCGGGGCGGATCCCGGCCAGCGGTGGTCCCGGGCGGCCGCGGGCCCAGCTGGTCGTGCAGGACCCTGCGGACCCCGCGTGGTCCGGCACCTGGGCGGTCTCAGGTGCTGCGTCACCTAGCCCGCGCGCGTGGATCGCCGGACGAGGCCGGCCGCCCAGGTTCAGTACGGGCGTCGGGCTCGCTCCTCCTCACCGGTCCGCGCGCCCGGGGCCCCGTAGCGGTCGCCCCTCTCGCCAGT     
M       ACATATTATTTCAAAACTACTTATTCAAGAAGTTAAATATATAATTCTATAATAACCTTGAAATAGTAATATAAGAAAGGCTTTAAATAATTACATACAAATACTAAGAATATCCGATATTTAAAATATCATATAAATTAGCCTAAATTAAATAAGTTTCCATAATGATGAGAATTAGTCTCATTTAGATTATCTTGTATAAATAAATTTTCATGACCTTATGACTTGAAAATCAAATAATTGAATTTTTATAACTTTTTTTTTAATTTTCATATGTTAATTATGAATTATAATGCTTTGTGACAATTATTTACCAAAACTTTATCGCAGTTACATTTCCTACTATTTATAATTTCAATATACCTTAAAATATTAATAATAATACTTATTAATCTTTTATTAAACAGAATTTAAAAATAAACTCTTACGTAATAGGAGTTTTACCAAGATTTGTATAAAAAAAGTATAATAAAGTATCAGTATATAAAAATTGGATATTCTTGTTTCAAATATTTACAAATATTTTATCAGGTATTTTCTGGTTTTTTGTAAATTAAAGGGACTCTATATAATGTTTTACATAAAGAATTATTAATTTATTAAGTCACTTTAAAGACAATGTTAAATTTTTAGTACATGATCTAGAAGCTAGATAAATGCTCTTATCTAACGGTTAATAATTGGAATTTCTTATCCCCAGATTATGTGTACATTTAGTTATTCGAACATAAATAACATATATTTATATTACGGCCATTTAATAAATATTTAATAAGTAAGTACCTAGCTTATTTAATAACTTGCTTCTACACCTGTATTTATGAATGACTTTTGTTCACGTAAAAATAACAAATCAACTGTTATAATATATTAATAAATAATTAGTATAAACCTAAGAGTAATAATAACTTCTGTAACTTAATTATAGTTACATATTTTAATAGTAGGAAAACAAAGATGTAAATGAGATTAGTAGATAAATGTAACCTTCAATACAAAATTAAAAACCATTCGGAGTGGCAGAGTAGTGCAACTAGTGCTTGTTCTGTGCTTATGAAGGAAGTAAACAGATCCGATAATCGATGTCATAATTGACTGGAATTAGTTCTATGACGGGTCAGTAATTCTTAGCTCGGACTGAAATTTATTATAGCAAGACCGTACGTTTAAAATGATTGTTTGTGATAGGTATATTGTTCGGAAAAATCGCTCTACTGATTTCTCATAACATTATTAATTTTCGACAATCATACAACGCTTTACGTTAAAGGCACCTTCACATACCAAAATACCCGCCACCAATCATATAATATAATAATATATGTCACGGCAAGATGGCTAATTCATTCTGTATGCATAGGGTTATCGCATACTGTTTCCGGTCCCTCTTATGGTATCGATATTAATTAGCTCTGTCACTTCATTATATAAAGCTCATCTTTACTAGACAGTGCGAAACCAGTTCACGGAAAGACATTAATCACCATTCCAATACGAAGTTTTATATTGCGCTCTGAGGCTAATGAATTGAGCTTTTCGACCCCAATTTGGCCGCACCGGTCAGGACGCGAGAGTACTGATTTCTGAGAAAACGTACCAGATGCACGCGCCGGTTATATTCGTTATTTACCACGATGCGGCCTTACCGAGAGACAGGCTTATAGAAACTGAACTTTGAACTGTTCGTATAGAACGTAGTATTTTGGAATACGATCTTATAGGAGCTACATATTACAGTATCAACGGCGTGTGAACTACTATGGATTTAGCGCCACCTGTATTGGTCATTCATATAACAGCCTGCGTTGTTAGAAATTTTAGCATATCATAAGTTCATTGACTAAAATGATGTCCAATAGAATTGCTTAGCCTTAATTACACGTTTAAACCAGATAAGATTGACCCTAACGGAGATGAATCAAAATTTTTCTTATACACTGCCGGAGGGACCGGCACCTGCAGAAGAAAATTTTTATGGCTTTACCTTCTGTTTGTGGAAGCCGATAAGTGGTGCCACCAATTCAGAGGGTTGCAACCCGATCAGCGCCGAGGTATCTCTCTTGGTCCACTAGGGGTCATAGCCTGGGTCGTGCAAGCGGAAGAAACATGGAAACGCAGGCAAGTTCATGGACCCTCGCTTGACGGCCCGACCCTACTCGCTGACCCAGCCTAGTCCGGTCGTCCAGTATGCTAGCGATACGTTGGCAAAGTCATCTTGGCTCCGGCGCCTGGGCTAACGCCTGCCGGCGCACGTCTTACCAACCCCTGCCCGAGGTTATTCGTAACTTCGGGTCGTGTACAGATGTTGGTCGACGTGCCGGGGGGGCTATCCAATATAAACTCGGCGCTACTATGGTGCCTTGAGAGGTTCGCACGCGTCGGCGGATCCGTTCAGGAGGACCAGACCGCGGATAGTGAAAGTGGTGGCTCGCCCCGGGATCGCCAAGGACCCCAATTCACATGAGAGCTAAAACGGCCTTTTGAAGCCCCTTACGGCACGGCCCGGGGGTTCCCGCCAGTCCGTGCGTCAGCCTGAAGTCAAGGCGCCGCGAGTCGGGGCATAACTATCAACTCAACTCGTGAGGCCATCAGCCGGCTGCCGAGTTGCTCCAGCTGGCTGGTGGAAAGGGGCGTAGCGTAAGAAGCATGCACCCGGTGTATAAAGTAAGTCAAAAGTCTCCTATAACATTGATCGCATAGGCAGTTTAGCAGGTTGTTGCTACGGGCTAACATGGGGCTAAGTGTGTCGGGGGCACGGGATAGGGGGCGTCCAGGAATTATCATTCAGCATAGGCCGATGACTGTAAGGCCGCGATGATGATGCGCACAGGCAAGCCGTACGGTTGCCGTGACTCGCGCCTCAACGTCTAACTGACGTAGCCGGTACAGTAGCCCCACGCTTCCGTAAGAAACGACGCGCCTTCACTTATACTCGTCCCGACGCCCGTCGGAGGATTCCGCTTCGGCGTGGGCTTGCACGAACGGTAGGGTGCCCCTCGGGCCGGCACGCCCGCGCCGTTTGCAGCCGTGGTGGGGCACGCCGGTCCCTTGGGCCGGCCCGTAGGCAGGGTACCCGGTCCGGGTATCGGGGGCCAGCGCGGACGCGCGTGCGTCGCCCCACGCCCCCCCCCGCGGGGGGGGCGTCCCGGCGTCGGGGCCGCCCGCGAAGCGGCCCTACGCGGGGTCGGGGGACGGGAGGCGGCTGGCGGTCCGGCGTAAGGCACCCGCAGCGTCGGGGCGGGACCGGACAAGTATCACTGGGCGAGCGGCCCGCCGGGCTGGGAACCAGCCGGGTTCGTCGGGGCCAGCCGAGCGGGGCGTCGCCTGGCCCTGGGGGCAGCCGGCCCACGACGGTGCTGCGACCGCCGGGGGTCTATCTCCGCCCGCCGCACGGGGCCGTCCCATGGGTTGCTTCGGGACCGGACGGTTGCCCTCAGGGCCTCAGGCGTCCGCCGGCGGCCGGCCGGCGGCCATGGCGCGCGGGGGTGCGCCCGTAACCACCGCGGTCCACTGGGCGGGCGCGGCGTGCCCGTGGGGGGGACCGCGCCGCGAGAGCGCCGGTGCAGGCCCAGCCCCGGGGACGGCGGTGGGGGCTAGCCCGTGAGCCGGGTTGCGCCTCAGGCGTCCCCGGCGGCCGGGGCACGGGGCTGGGCCTGCGGATCGAACGCCCGACATGCCTGTGCGGCTGCCGCGGCCCCGCCGGCGGGCCGCCGCTACCGGCCCCGACGAGGGCCCGGCCCGGGCGACCGTGACGCGCCTAGCCAGCGGGGGAGCGCCGCCACCGGTAGTCCCGCGGGGCCGCGGGCCCAGATGGTCGTGCAGGCCCTTGCGGCCGCCGCAAGCTGCGGCAACATGGCTGACGCTTGTGCTGCGTCCCCTAGCCCGCGCGCCGGGGGCGGGCGAGGATGCCCGCCGGCCAGGTTCAGTACGGGCGTCCGGCCCGCTCCTCCTCACTGGTCCGCGCGGCCGGGGCCCCGTAACGGCCGCGCCTCTCGGCAGT     
L       ACTTATTATTTCAAAACGACTTTATCAAGAAGTTAATTAAATAATACTATAATATCCTTGAAATAGTGATTTAAAGAAGATTTTATAAAATTACATACTAATACTGAAGATACTAGATATTTAAAAAATCTTTAATATCATTCTAAATTAAATAAGATTCCTTATAGATGAGAATTAATCTCATTTAGATTTACTTGTACAAATAAATTAACATGACCTTGTGACAGGAAGAAGAAAAAATTGAATCTTTATAACTTTGTTGTTAGTTTTCATTTATTAATTGTGTTTTTTAATGGTTGGTGACATTATTTTACCAATACTTTAACGCTGTTAGATTTCCTACTCTTTTTTGTGTCATTATATCTTAACATATTAATAATAATAATTAAGAATCTTATATTAAACAGAATTTAACAATAAACTCTTACTTTTAAGGATTTTACCCTAGATTTTTATAAAAAAAGTTTTATAAAGTATCAGTATATAAAAAAAGAATTGTATACTATCAAATATTTACAAATATTTTCTCTGGTATTTTCTGGTGTTTTGTAAAATTAAGGGACTCTTTATGAGGTTTTACATAAGAAATAAGTTACTTATTAAGTATCTTTAAAGACAAAGTTAATTAATTGTGATATGATCTAGAAACTATTTATTTGATCTTAAATATTGGTGAATAATTGGTTATTCTTATCAAAAAATTATAATCTCATTTAGTTATTCGAACATATATAACGTTTATTTATATTACATCCATTTAATAATAATTTAATACGTATTTACATTTCTTATTTATTAACTTGATTCTACACCCGTATTTATGATTAAATTTTGTACACGTAAAAATATCAAATTAACTGTTATAATATATAAATAAATAATTTGTTAAAAATTATGAGTATTATTACCTTCTGAACATTTAATTTAGCTACAAATTTTAATTTAATGAATACAAAGATGTAGATGACATTAGTAGATAAATGTAACATTTAATACAAAATTAAAAAACATTCAGAGGGGCAGCGCAGTGCAACTAGTGCTTGTTCTGTGCTTAAGAAGGGAGTAAACTGATCCGATAATCACTGACATAAATGACTGGTAATAGCTATATTGCGGGAGAGTAATTCTTAGCTCAAGCTGAACTTTATTTCAGCAAGCCCATACGTTTAAAATTATTGTTTGTAATATGCATATTGTTTGGATAAAAAGCTCTGCTGATCTCTCATCACATTATTAATTTTTTACCATCATACAACGCTTTACGTTAAAAGCACCATCACATACCGAAATACCAGCCACCAGTCATATAGTTTGATAATTTATGTGCCGGCAAGATGGCTAATTCATTCTGTACGCATAGTGATATAACATACTGTTTACGGTCCCTCTCATGGTAGCGAGATTAGTTAGCTCTGTCACTTCATTATGTAAAGCTCATCTTTACTAGATATTGCGGAACCAGTTCACATAAATACAATAATCACCGTTCAAATACGAAGTTTCGTCTAGCGCTCTGAGGCTTATGTATTTAGCATTTAGACCAAAATTTTGCCGCATCGGTCAGGAAACGAGTATATCGATCTTTGTGAAAATGTACCAGCTGCACGCGCGCATTACATTCGTTTTTTACCACTCTGCGACCTTACCGAGAGACTGTCTTTTAGAATCTGAGGTTTGTAATGTTAGTATAGAATGTAGTATTTAGGAATGCGATCTTTTAGGTGCTACATATTTCAGTACCACCAGCGTGTGAACTACTCTGGATTTATCGCCTCCTGGAAGGGTCATTCATATAACAAAATGAGTTTTTAGAAATTTTAGCATTTCATCCGTGCATTTACCAAAATGATTTCCAATACATTTGCTTAGCTTTAATGACGCGTTTAAACCTGATAATATTGACCCAAAAGGGGTTGACGCAAAATTTCGCTTGTAGACTGCCGGAGGGACCGGCAACTGATGACGAATATTTTTCTGGCGTCAACTTTGGTTTGTGAAAGCCGACAAGTGGTGCCGCCACAACAGAGGGTATCATCTCGATCAGCGCCGAGGTATCTCTCATGATTCACTATGAGTCATAGCCTGGGTAGTTCACGCGGAAGGAACAGGGAACCTGAAGCGAGTGCACTGACCCTCGTTCGTCGGCGCGACCCTACTTGCTGGCCCAGCCTGGTCCGCTTGTCAAGTTCGCTCGCGAGGCGTTCACAAAGTCATCTGGGCTCTGACGCCTAGGCTTACTCCTGCGGGCGCACATCTTGCGAACCCCCGCCCGAGGTTAATCGTAACTTCGGGTCGGGTGCAAATGTCGATCGACGCGCCGGAGGGGTTATCGACTGGAAACTCAGCGCTATTACGGTGCCTTCAGAAGCTCGCACGCGTCGGTGGAGCTGTTCAGGGGGACTAGCCCCCGGTTAGTGAATTTGGTGTTTCACCCCGGGGTCGCCAGGGATCGCAGTCCAGATGAGAGCTGAAACCGCCTTTTGACGCCCCATCCGGCTCGGCTCAGGGTATCCAGTCAGTCCGAGCGTTAGCCTCAAGTCCAGGCGACGGGAGTCGTGGCAGAACTACAAACTCAGCTCGAGAGGCCATCTGCCGGCTGCCGAGCTGCTCCCCCTGGCGGGTAGAGAGCGGTGTAGCGTAGCAAGCATGCACCCCGTGCACAAAGTGAGTCTAAATTCTCCTAGACCATTGACCGCATAGGCAGCCTAGCCGGTTGTAGCTCCGGGCTAACATAGGGCTAAGCGTTTCGCCGGCACCGGACACGGGGCGTCCAGCGATTATCCTTCAACATAGGCAGAGGACTGAAAGCCCGCGATAACGAAGCGCACAGGCAAGACGTAGGGGTCCCGTGACTCGCGCCTCAATGTCTCTCTGACGTGGCCGGTACAGTAGAGCCACGCTTCCGTCAGAAGCGGCGCGTCATCACTTATGCTCGTCCCGTCGCCCGTCGGAGGTTTCCGCTGCGCCGTGGCGTGGAACGAACGGTAGGGTTCCCCGTGGGCCGGCACGGCCGCCCCGTTGACGGCCGTGGTGGTGCACGCCGGTCGGCTGGGCCGCACCGTACGCGGGTTATCCCGCCCGGCTATCCGGGGGCGGCGCGGACGCGCGTTCTTCGCTCCACGCCCCGCCGAGACGCGCTGGCGTCCCGCCGTCGGGGGCGTCCGCGAACCGGTCCCCCGCGGGCTCGGGGGACGGGAGGCGGCTGTCCGTCCGGCGTAAGGCACCCACCGGGTCGGGAAGGGCCTGCACAAGTATCACTGGGCAAGCGACCCGTCGGGCGGGCGACCAGCCAGGGTCGTCGGGTCGAGCCGACGGCGGCGTCGCCTGGCCCTGGGCGCAACCGGCGCACGGCGCTGCTGCGACGGCCGGGGGTCTATCTGCGCCCGCCTCACGGGGCCTTCCCGTCGGTGGTTTCGGGACCCGACGGTTGCCCTCAGGGCCTGAGGCGTCCGAGGGCGGCCGGCCGGCCCGCATGGCCCGCGCGGGTGAGCCCGGACCCCCCCCGGTCCACTGCGGGGGCGCGGGCTCCCCGTGGGGGGGACAGCGCCGCGATAGCGCCGGTCCGGGGCGTGCACCGGCGACGGCGCTCCGGGCTAGCCCGGGCGGGGGGTTGTCCCTCAGGCGTCCCCCCCGCCGGGGCGACACGCCTAGGCCTGCGGATCGAACGCCGGACATGCCTCTGCGGCTGCGGCGGACCCCCCGGTAGGCCGGCGCTACCGGCACCGACGAGAGCCCGGCCCGGGCGAGGACGACGCGCGTAGCCGGAGGGGGACCGCCGCCACCCCTAGTCCCGGGGGGCCGCGGGCCCAAGTGGTCGTGCAGGCCCCGGGGGCCGCCGCGAGCTCCGGCAGCGTGGCTGACGCTGGTGCGGCGTACCCTAGCCCGCGCGCCGGGAGCGGGCGACGACGCCGGCCGCCGAGGTTCAGTACGGGCGTCGGGCCCGCTGCTCCTCACGCGTCCGGGCGCCCGGGGCCCCGTAACGCGCGCGACGGTCGGCCGT     
K       ACTTATAATTTCAAAACTACTTTTTCAAGAAGTTAATTAAATAATTCTAAAATAACCGATAAATAGTAATCTATTGAAGATTTTAAAAAATTACCTACAAATAGTAAGAATATCAGATATTTTTAATATCTTATAAATAAGTTCAATTTAAATAAGATTTCTTATGGATTAGACTTTATCTCAGTTAGATTTACTTGTAGAAATAAATTTACATGACCTTGCGACTTGAGCAAAATATAATAGAACATTTATCACTTAGTTGTTAATTTTCATTTATTAACTATGGTTTTTAATGCTTTGTGACAATTGTTTACCAAAACTTTAACGCAATTAGATTTCCTACTGTTTTTCATATCAGTATATCTTAAATTAGTAATAATAAACCTTAAGAATCTTAAATTATACAAAATTTATAAAAAAACACTTACGTTAAAGGACTTTTCCCTAGATTAGTATAAAAAAAGTTTTATAAAGTATCAGTATATAAAAAATGGATAGTCTTCTATCAAATATTTACAAATATTTTATCAGGTATTTTCTGGTGATTTGTAAAATAAAAGGACTTTATATAAGGTATTACATAAATAATCAGTCACTTAATAATTATCTTTAAAGACAAAGTTTGATAATTATTATATGATCTAGAAACAATTTAATTGCTATTAAATAAAGTTTAATAATTGGAAATTTTTATCCACATATTATATACCCATTTAGATATTGGAACATATATATAGATTATTTATATTACAGCAATTTACTAAATAATTAATACGTAAGTACATTGCTTATTTATTAACTTGATTCTACACGAGTATTTATGATTTAATTTTGTACACGTAAAAATAACAAGTGACCTGTTATATTATATAAATAAATAATCTATTATAATTTATGAGTATTACTACCTTCAGATTATTAACTATAGTTACATATTTTAATTTAATGAATACACATATGTAAATGACATTAGTAAATAAATGAAACATTCAATACAAAATTAAAAACCATTTAGAGTAGCAGCACAGTGCTACTAGTGCTTGTTGTATGCTTATGAGGGGAGTAAACAGATTCGATAAACGTTGACGTACTTGACTGGTATTAGCTATATTGCTGGGGAGTAATTCATCGCTCGGACTGAACCTTATTACCGCAAGACCAGACGGATAAACTGATTGTTTGTAATATGCATATTGTTAGGATAAAACGCTCTTCTGATTTCTCATGACATCATTAATTTTTTACCATCATGCAACGCATTACGTTATAAGCACCATCTCATATCGAAATACCCTCCACCACTCATATAGTTTGATAATTTATGTGCCGGCAAGATGGCTAATTCATTCTTTACGCATAATGATAGCACATACTGTTTACGGTCCCAGGCATGGTAGCGATATTCGTTAGTTCTGTCGCATCATTATATAAAGCTCAGCTTTACTAGACAGTGCAGAACTAGTTCTCAAAAAGACATTTAACACGGTTCAAATACGAACTTTTATATAGCGCTCTGAGGCTTATGTATCTAACTTTTAGACCCGAATTTTGTCACATCGGTCAGGTAACGAGGATAATGATCTCTGTGAAAAGGGACCAGATGCAAGCGCCAATTGCAATCGTTTTTTAATACGATGCGTCCTTACCGAGAGACATGCTTATGGAAACTGAGCTTTGTTATGTTAGTATAGAATGTAGTATTTTGGAATCCGATATTTTAGGAGCTACATATTACCGTAACAACCGCGTGTAAACTACTATGGATTTATCGCCACCTGCAGGGGCCATAAATATAACCGATTATGTTGTTAGAAATCTGAGCATTTGATCAGTTCATTGACTAAAATGATTTCCAATAGATTTGCTTAGCCATAAAGACGCGTTTAAACCAGACAATATTGATCCAAACGGGGATGATTCAATATTTCGCTTATAGACTGCCGGAGGGACCGGCAGTCGTGGATGCATATTTTTAAGGGCATAACTTATGTCTGTGATAGCCGAAAAGTGGAGCCCCCAATCAACAGGGTTCAATCTCGACCAGCGGCGAGGTATCTCTCTTGGTCCACTATGGGCTATAGCCTGGGTCGTTCAAGGGGAAGCAACATGGGAGCGGAAGTGAGTTCACTGACCCTGGCTTGCCGGCCCAACTCTACGCGATAACCAACCCTCGTCCGCTTGTCTAGTATGCTAGCGAGGCGTTGTCAAAGTCATCTGGGCTCCGGCGCCCCGGCTGACGCCTGCGGGCGCACATCAGGTGAACCCCCGCCCGAGGTTATTCGTAACGTCGGGTCCGGTGCATATGTGTGTCGAGGGGCCGGAGGGGTAATCTGGTGGCAACTAGGCGCTATTACGGTGCCGTCAGAAGTTCGCATGCGTCGGTGGACATGTTCAGGGGCACTAGTCCGAGGTTAGTCAAATTGGTGGTTCACCCCGGGGTCCCCAAGGATCGCAATCCTGAAGATCGCAAAAACCGCCTTTAGAGGCCCCCTCCGCCACGGCTCGGGGGTTCCCGTCCGTCCGTGCGGTAACCTGAAGTCCAGGCGACGGGAATCGTGTCAGAGCTACAAACTCAACTCGAGAGGCGTTCAGGCGGCTGTCGAGGTAGTCCCCCGGGCTGGTAGAGAGCGGTGGAGCGTAGCAAGCATGCACCCCGTGGAGAAAGTGAGTCTAACATCTCCTAGATCGTTGATCGCATAGGCAGCGTAGCCGGTTGTAACTCCGGGCTAACATAGGGCTAATGGTTTCGCTGGAACAGGAGAAGGGGCGACCAGTTATTATTATTCAACATAGGCAGGTGACTGAAAGCGCGCGATAAAGATGCGCACAGGCAAGACTAAGGCCTCCCGTGAATCGGGCCTCAACGTCTATCTGACGTGGACGGTAGAGTCGTCCCACGCTTCCGTTAGAAGCGAGGCGGCATCACTTAAACTCGTCCCGTCGCCCGTCGGAGGGTTGCGCTATGGCGTGGCGTTGAACGAACGGTAGGGTGGCCCGTGGGCAGGCACGCCCGCGCCCTTTGCGGCCGTGGTGGGGCACACCGGTCGCCTGGGCCGCAGCGTACGGGAGTTACCCAGCACGGGTATCCCGGGCCGCCGCGGACGCCCGTGCCTCGCCCCACGCCCCGCCCTGACGCGCTGGCGTCCCGCCCTCGGGGGCGTCCGCGAACCGGTCCCACGAGGGGTCGGGGGACGGGAGGCGCTTGTCGGGCCGGCGTAAGGCACCCACCGCGTCGGGGACGGGCCCGACAAATATCACTTGGCAAGCGGGCCGTCGGGCGGGCGACCACCCAGGGTCATCGGGACGAGCCGGCGCGGCCGTAGCTTGGCCCTGGGCCCAACCGGCGGACGCCGGTGCTGCGACCGGCGCGGGTCTAGGTCCGCCCTGCTCACGGGGCCTTCCCGCGGATTTTTTCCGGACCCGACGGTTGCCCTGAGGGCCTGACGCGTGCGGTGGCGGCCGGCCGGCCCCCATGCCCCGCGGGGGTGAGCCCGGACCCCCCTCGGTCCACTGGGGGGGCGCGGGCTCCCCCGAGGGGGGAAAGCGCCGCGACTGCGCCGCTCCGGGGCCGGCCCCGGCGACGGCACTCTGGGCTGGCCCCCGCGGTGCGTTGGGCCTCAGGGATCCCCGCCGGCCGGGCGGCGCGCGTGGGGCTGCGGGTCGAACGCCCGACATGCCGGTGCGGCTGCGGCGGGCCCCCCGGTGGGCCGGCCCTACGGGCGCCGACGAGGGCCCGGGCCGCGCGGCCGTGACGCGCGGAGCCGGGGGGGGATCGCACCCACCCGTAGTCCGGGGAGGCCGCGGGCCCACGTGGTCGTGGGGGCCCCCGCGGGCGCAGCGCGCTCCGGCAGCATGGCTGACTCTGGTGCGGCGTCCCCTAGCCCGCGCGCAGGGAGCGGGGGACGAGGCCCGCCGCCCAGGTGCAGTACGGGCGTCCGGCCCGCTGCTCCTCATCGGCCCGCGGCGCCGGGGCCCCGTAACGTGCGCGCCAGTCGGCAGT     
J       ACTTATAATTTCAATACTACTTTAACAAGAAGTTAATTAATTAATTCTATAATAACCTATTAATAGTTATCTATTAAAGATTTTATAAAATTACATACAAACATTATAAATGTTAGATATTTTTAATATCTTGAAAATTTGTTTAAATTAAATAAGTTTTCTTATGGTTGAAACTTTATCACACTTAGATTTACGTGTAGAAATAAGTTTACATGACCTAGCTACTAGATGAATAAAAAATTGAATGTTTATAACATTGTTGGCAATTTTCCTTAATTAATTCTGTTTTATAATGCTTAGTGACAATTGTTTTCCATAACTTTAACGCTGTTTGAATTCCTACTTTTTTGAATTTCATTATATCTTAAATTAGTAAAAATAATATTGACGAATCTTAAATTAAACATAATTTAAGAAAAAACTCTTACATGAAAGAAATTTCCCCTTGATTTGTATAAAAAAAGTTTTATAAAGAATAGGTTAATAATAAATGGAAAGTCTTTTGTCAAATAGTTACAAATATTTTCTCAGGTATTTTCTGGTGTTTTGTAAAATAAAAGGACTCTATATAATGCATTACATAAAAAATTAGTCACTTAATTATTTTCTTTATAGACAAAGTTTTATTATTATTAAAAGATCTAGAAACAATTTAAATGTTATTAAACAAAGATTAATATTTGGTAATTATTATCCCCAAATTATAGGAAAATTTAGATATTCGAACATATATAACGATTATTAATAATACTGCAATTTATTAAATATTTAATACGTAAATACATTGCTTAATTTTTAACTTGATTCTACACATTTAATTATGATTTAAGTTTGTACACGTAAAAATAACCAATCAACTGTTATATTATATAAATAAATAATTTGTTATAATTTATGAGTTTTACTACCTCCAGCTAATTTACTTTAGTTACAAATTTTAATAAAATGAATACAATGATGTAAATGACATTAGTAAATAAATGTAACATTCATTTCAAATTTAAAACCCAAATTGAGGGGCAGCACAGTGAAACTAGTGCTTGTTCTGTTCTTATGAAGGGAGTGAACAGATACGATGATCGGTGACATAATTGACTGGAATTAGCTATATGGCTGGTGAGTCATTCTTACCTCGGACTGAATTTTATTTCAGCAAGACCTTACGGTTAAAGTCATTGTTTGTATTATGCATATTGTTTGGATAAAACGCTATTCTGACTTAACATCACATTATTCATTTTTTACCATCATAAACCGCAAGGCGTTTAAAGCACCGTCGCATACCGAGATACCAACCACCACTCTTAGATTTTGATAATTTAGGTGGCGGCAAGATGGCTAATTCATTCTGTAGGCATAGGGATAGCGCATACTGTTTACTATCCCTCTCATGGTAGCGAGATTAGTTAGCTATGTCGCTTCATTATATAAAGCTCATCTTTACTAGACAGTGCAGAACTAGTTCACAGCAAGACATATATCACTGTTCAAATACGAACTTTTATATCGCGCTCTGAGGCTTGTGTATTTACCTTTTTGACCCGAATTTGTCCGCATCGGTCAGGTTACGAGTATATTTAGCTCTGTGAAAATGTACCAGATGCACGCGCCGATTTCATTCGTTTTTCGCCACGATGCGTCCTTACCGAGAGACTGGCTTATCGAAACTGAGGTTTGCTATTTCAGTATAGAATGTAGTATTTAGCAATACGATCTTTTAGGTGCTACATATTACAGTAACAACCGCGTGATAAATACGATGGATTTATCGCCTCCTGGATCGATCATTCATATAACCGAATATGTTGTTAGAAATCTAAGCATTTGATCAGTTCATTCACTAAAATGAATTCCAATAGAGTTGCTTAGCCTCACTGTCCCTTTTAAACCGGACAATATTGACCCTAACGGGGATGATTCAATATTTCTCTTCTAGACTGCCGGACGGACCTGCAGTTGCGGACTAATATTCTTATGAGGATAACTTATGTCTGTGATAGCCGAAAAGTGGTGCCACCAAGCGACAAATTTCCCTCTCGATCAGCGTCGAGGTATCTCTCCTGGCCCTCTAAGGGTAATACCCTGGGTCTTTCAAGAGCGAGTAAAATGGAAGCGGAACTGCGTTCAGTGACGCTCGCTTGCCGGCCCGACACTACTTGCTGGCCGACCCTAGTCCGCCCGTCCAGTATGCTAGCGAGACGTTGGCAAAGTCATCTGGGCTCCGGAGCCTCGGCTCGCTCATGCGGGCGTACATCTGTGGAACCCCAGCCCGAGGTCATTCGTAACGTCGGTTCGGGTGCAGATGTCGGTCGACGCGCCGGAGGGGTTATTTGGTGGAAAATCGGCGCTATTATGGTGCCTTCAGCAGTTCGCGCGCGTCGGGGGACCTGATCAGGATCACTACCCCTCGGTTGGTCAACTTGGTGGGTCACCGCGGCGTCGCCAAGGATCGCAGAACGGAAGATCGCTAAAACCGCCTTTAGACGCCCCGTCCGGCACGGCTCGGGGGTTCCTGTCAGTCCGTGCGTTATCCTTAAGTCCGGGCGACGGGACCCGTGGCATAACTTCTAACTTAGCTCGAGAGGCCGTCAGGTGGCTGCCGAGTGGCTCCCCCGGGCTGGTAGAGAGCGATGTAGCGTAGCAAGCATGCACGCCGTGAGTAAAGTGAGTGTAAAATCTCCTAGAGCCTTGATCGCATAAGCAGCCTACCCGGTTGTATCTCCGGGCTAACAACGGGCTAATTGTTTCGCTGGCACTGGGGAAGGGGCGACCAGCAATTATGATTCACCATACGCTCTGGGCTGAAAGCACGCGATGACGATGCGGACAGGCAAGACGTAGGGGTCCCGTGAATCGCCCCTCAACGTCTATCTGACGTGGCCAGTAGAGTCGCCCCACGCTTCCGTTCGAAGCCGGGCGGCATCACTTAAACTCGTCCCGTCGCCCGTCGGAGGCTTGCGTTCAGCCGTGGCCTTGAACGAACGGTAGGGTGCCGCGAGGGCCGGCGCGGCCGCCCCGTTTTCGGCCGTGGTGGCGCACGGCGGTCGCGTGGGCCGCACCGTACGCGGGTTACCCAGTGCGGGTATCCCGGGCCGCCGCAGACGCACGTGATTCGCCTCACGCCCCGCCCCGAGGAGCTGGCGTCCCGCCGTCGGCCGCGTCCGCGAAGCGGTCCGACCCGGGGTCGGGGGACGGGAGGCGCGTGGAGGTCCTTCGCAAGGCACCCCCCGTGTCGGGAACGGCCCCGACAAGTATCACCGCGCCAGCGAGCCGTCGGGCGGGCGACAAGCCAGGGTCGTCGGGCCGCCCCGACGCCGGCGTCGCGTGGCCCTGGGCACAGCCGGCGCACGGCGGTGCTGCGGCCGCCGGGGGTCTAAGTCCGCCCTGGTCGCGGGTCCATCCCGCCAATTGTTTCCGGACCCGACGGTTGCCCTGAGGGCCTGAGGCCCGCGATGGCGGCTGGCCGGCCGCCCTGACCCGCGGGGGTGAGCACGGACCCCCCCCGGTCCACTGGGCGGGCGCGGGCTCCCCGGGGGCGGGAGAGTGCCCCGACAGGGCCGGTCCGGGGCAAGTCCGGGGGACGGCACTCAGGGCTGCCCCCCGCGGCGGGTTGTGGCTCAGGAGTCCCCCCGGGCCGGGCGACTGGCGTGGGGCTGCGGATCGAACGCCCGACTTGCCTGTGCGGCTGCGGCGGCCCCCCCGGTGGGCCGGCATTCCGGGCGCCGACGAGGGCACGGCCCCCGCGAGCATGACGCGGGGAGCAGGTGGGGAATCGCAGCCACCGGTAATCCGGGGCGGCCGCCGGCCCACGTGGTCGTCGCGGCCCCGGCGGCCGCCTCCCGCTCCGGCAGCCTGGCTAACCCGGGTGCGGCTTCCCCTAGCCCGCGCGCGGGATGCGGGAGCCGACGCCCGCCGCCCAGGTCCAGTACGGGCGTCTGGCCCGCTGCTCCTCACGAGTCCGGGCGGCCGGGGCCCCGTAACGTGCGCGCCAGTCGGCTGT     
I       AGTTATAATTTCAATACTATTTTTACAAGTAGTTAAATAAATAATTCTAATATATCCTATAAATAGTTATATAGTAAAGATTTTATAAAATTTCATACAAATAATAAGAATATTAGATATTTATAATATCTTATAAACTATTTAAAATTAAATAAGTTTTTTTAATGATGAAACTTAATCTCAATTAGATTTACTTTTATAAATAAATTTACATAACCTTTCTACTAGAAGACTAAAAAATTGAATATTTATAACATTGTTGGCATTTTTCCTTTATTAATTGTGGTGTATAATGCTTAGTGACAATAGTTTTCCAAAACTTTAACGCATTTAGATTTCCTACTTTTGTTAATATCATTATTGCTTAAAATAGTAATAATAATAATTAAGAATCTTAAATTAAACAAAATTTAAGAAGAAAATCGTACTTCAAAGAACTTTTTCCTTGATTTGTATAAAAATAGTTTTAAAAAATATCCGTAAATATTAAATTGAATGTCTTGTCTCAAATACTTACAAGTATTTCCTCAGGTATTTTCTGGTTTTTTTTAAAATTAAAGGACTCTTTATTATGCATTACATAAATATTTAGTTACTTAATTAGTTTCTTTATAAACAAAGTTTTTAAATTTAAAAATGTTCTAGAAACAATGTAAATGTTATTAATTAATGTTTATTAATTGGTTATTCTTATCCCCATATTATAGACACATTTAGTTATTTGAACATATATAACTATTATTAATATTACAGCAATTTATTAACATTTAAATACGTAAGAACATTGCTTATTTACTAACTTGATTCTACACATGTATATATGATTTAATTTTGTACACGTAAAAAAATGAAATCAACAGTTATATTATATAAATAAATAATTTGTGTAAAAGTACGAGTATAACTATCTCCAGATTATTAACTATAGTTACAAATTTTAATATATAGAAAACAAAGATGTAAATGACATTAGTAGATAAATGTAACATTCAGTATAAAATTAAAAAGGATCCTGAGCGGCAGCACAGTGAAACTAGTGCTTGTTCTATGCTTATAAAGGGAGTAAACTGATCCGATAATCCGTGACATAATTGAAAGGTATAAGGTAAATGGCTGGCGAGTCATTCTTACCTCGGACTGAACTTTATTTCCGCAAGACCATACGGTTTAAATAATCGTTTGTAATAAGCATATTGTTTGGATGAAACGCTCTACTGCCTTATCATCACATTATTCATTTTTTACCATCATACCCCGCGATACGTTAAAAGCACCATCGCATATCGAAATACCCCCTACCATTCCTATACTTTAATAATTTAGGTGCCGGCAAGATGGCTAATTCATTCTGCAAGCATAGGGATAGCGCCTGCTGTTTACTGGCCTTATCATGGTAGCGATATTAGTTAGCTCTGTCGCTTCATTATATAAAGCTCATCTTTACTAGACAGTGCATAACTAGTTCACAAAAAAACATAACTCACAGTTCAAATACGAACTTTTATATTGCGCTCTGAGGTTTATGTATTTACCTTTTCGACCTAAATTTTGCCGCCTCGGTCAGGTCACGTGTATATGTATCTCTGGGAAAAAGCACCAGTACTATGCGCCGAATACATTCGTTTGTCACCACGATGCGCGCTCACCGAGCGACAGGCCTATCGAAACTGGGGTTTGCACTGTCCTTATAGAATGTAGTATTTAGAAATTCGATCTTTTAGTAGCTGCATATTACAGTAGCAACGGCGTGATAAATACCATGGATTTAATGCCGTCTTCAAGGGACATTCATATAACTGATTAATTTGTTAGAAAATTAAACATTTGATCAGTTCATTCACTAAAATGAATTCCAATAGATTTGCTTAGTCTTACTCACCCGTTTAAACCCGCCAATATTGACCCTAACGGGGATGTTTCAAAACTTCTCTTCTAGACTGCCGGACGTACCTGCACTTGAAGATGAATATTATTATGGGTATAACTTATGTCTGTGAAAGCCCATAAGTGGTGCCCCCAAGCAAAACTGTTGCGTCTCGATGAGCGGCGAGGTATCTCTCATGGGCCCCTAGCGGTAATAACCTGTGTCGTTCATGCGCAAGAAAGATGGAAACCGATGTGCGTTCACTGACCCTCGCTTGGCGGCGCGACGCTACTAGCTGACCCAACCTGGTCCGGTCGTCCAGTGTGCTAGCAAGCCGTTAGCAAAGTCATCTGGGCCCCGGCGCCTAGGCTCACGCCTCCGGGCGGACACCTGTTGAAACCCAGCCCGAGGTTATTGGTAATTTCGGGGTGAGTGCACATGTTCGTCGATTGGCGGGGGGGGTAATCGAGTTTAAACTCGGCGCTATTATGGTGCCTTCAGAAGTTCGCACGAGTCGGGGGAGCGGTTCAGGGGGACTAGCCCACGGTTGGTGAAATTGGTGTTTCACCTCGGGGTCGCGAAGGATCGGACATCCGAAGATCGCCAAAACTGCCTTTAGCAGCCGCCTCCGGCACGGCGTTGGGGTTCCTGACACTCCGTGCGTTACCCTCAAGTCCGGGCGGCGGGAGACGTGCCAGAACTACGAACTGTGCTCGAGGGGCGTTCAGGTGGCTGCCGAGAGGCTCCCCCAGGCTGGTAGAGAGGGAGGGAGCGTATCAAGCATGCACTCCGTGGGGAAAGTGAGTGAAAAATCTCCTAGAGCCTTGATCGCATAGGCCGCCTAGCCGGTTGTATCTCCGAGTTAACAACGGGCTAAATGTCTCGCTGGCACAGGAGAGGGGGCGACCAGCTATTATCATTCAACATAGGCACTCGAGTGAAAGCCCGAGATAAAGATGCGGACAGGCAAGTCGTAGGTGTCCCGTGAATCGCGCCTCAATGTCTATCTGACGTGGCCAGTAGAGTCACACCACGCTTCTGTTAGGAGCGGGGCGGCCTCACTTTGACTCGGCCGGGCGCACGTCGGAGGCTTGCGCTCGGTCGTGGCTTTGAACGAACGGCAGAGTGTCGCCTGGGCCGGGAGGCCCGCCCCCTTTGCCGCCGTGGTGCGGCACGCCGGTGGGCTGGGCCGGGCCGTACGAGGGCTACCCAGGGCGGATATCCGGGGCCGTCGCAGACGCCCGCTGTTCGCCCCACGCCCCGCCGCGGTGGGCTGGCGTGCCGCCGTCGGGCGCGTGCGCCAAGCGCTCCCAGGCGGGGTCGGGGCACGGGAGGGGCCTGTAGGTCCGGCATAAGGCACCCACCGCGTCGGGGACGGCCGCGACAAGTACCACTCGCCAAGCGCGCCGGCGGGCGGGTGACCCGCCAGGGTCCTCGCCCCGACCCGACGCAGGCTTCGCTTGGCGCTGGGCCCACCCGGCGCACCGTGGTGCTGCGCCCGCCGGGGGTCTAACTCCGCCCGGGTCTCGGGTCCCTCCCCTCGATGGTTTCCGGACCCGACGGTTGCCCTGAGGGCGTGAGGCCTGCGCCGTCGGCTGGCCGGCCCCGATGACCTGCGGGGGAGAGCCCGGACCCCCCCCGGTCCCCTCGGCGGCCGCGGGCTCCCCGCAGCGGGGAGAGGGTCGCGCGAGCGCCGGTCCGGGGCCGGCCCGGGTGGCGGCCCTGTGGGGTCGCCCCCGCGGCGCGTGGTGGTTCAGGAGTCCCCCCCGGCCGGGCGACTTGCGTGGGACTGGGGATCGAACGCCCGCCCTGCCTGTGCGGCGGCGGCGGCCCCCCCTGGTGGCCGGCACTCCGGGCTCCGACGAGGGCGCGGCCCGGGCGACGATCACGCGGGGAGCCGGTGGGGCATCGCAGCCAGCCGCACTCCGGCGGGGCCGCCGGGCCAAGTGGTCGTCGCGGCCCCTTGGGCCGCCCCGCGGTCCGGCAGCATGGCGCACCCGGGTGCGGCCTCGCCCACCCCGCGCGCAGGCATCGGGGGAGGGTGACCGCCGCCCAGGTCCAGTACGGCCGCCTGGCCCGCTGCTCCTCAGGAGTCCGGGCGGCCGGGGTCCCGTAACGGCCGCTCCAGTGGGCTGT     
H       AATTAAGATTTCAATACTACTTCTACAAGAAGTTAAATAAATAATTCTATAATAATCTATAATTAGTTATATATTAAAGATTTTAAATAATTTCATACAAATAATAAGAATTGTAGATATTTATAATATCTTTAAAATCATTGTAAATTAAATAAGTTTTTTTATGAAGGAAACTTTCACTCAATTAGATTTACTTGTATAAAAAATTTTACATAACCTTACTACAAGAGGACTAAATAATTGAATCTGTATAACATTGTTTGCAATTTTCCTTTATTTATTTTGGTTTATAATGCTTAGTGACAATAATTTTCCAAAACTTTAACGCAGTTAGATATCCTACTTTTTTTAGTATCATTATATCTTAATATAATAATCATAATAATTATAAACCTTATATTAAACAAAATTTAGGAAAAAACCCTTACATTAAAGACCTTTTTCCTTGACTTGTATAAAAAAAGTATAATAAAATATCTGTATATAATAAATGGAATGTCTTGTATCAAATTATTACAAGTATTTTCGCAGGTATTTTCTGGTTATTTGTAAAATAAAAGGACTCTATATAATGCCTTACATAATAATTTAGTCACTTTATAACTTTCTTAAAAGACAACGTTTATAAATTTTTATATGAACTAGAAACAATATAAATGTTATTAAAAAAAGGTTATTAATTGGACATTCTTATCCCCAAATTATATGTACATTTAGATATTTGAACATATAAAACTATTATTCATATTACAGCAATATATTAAGTATTTAATACGTAAATACATTTCTTACTTACAAACTTGATTCTACACATGTATTTATGATTTTTTTTTGTACACGAAAAAATAAATAATTAACTGTTATATTATATAAATAAATAATTAGTGAGAATGCTCGAGAATAATTGTCTCCAGACAATTAACTATAGTTACAAATATTAATATATCGAATACAATGATGTATATGACATTACTATATAAATGTAAGATTCATTATAAATTTACATAAGAACCTGAGTGGCAGCACAGTGCAACTAGTGCTTGTTCTATTCTTATTAGGGGAGTAAACGGATCCGCTAATCTGTGTCATAATTGAATTGAATTAGCTATATGGTTCGTGAGTCATTCTTGCCTCGGACAGAAGCCTATGTCCGCAAGACCTTACGGTTAAAATAATTGTGTGTTATATGCATATTGTTTGGATTAAACGCTCTTCTGACTTATCATTATGTTATTTATTTTTTACCATCATACACCGCAATACGATACAAGCACCTTCGCATTTCGAACTACCCGCCACCATTCAGATAAATTCATGATTTGGGTGTCGGCACGATGGCTAATTCATTCTGCATGCCTAGGGATAGCTCATACGGTTTACAGCCCTTATCATGGCAGCGATATTAGTTAGCTCTGTGGCTACATTATATACAGCTCAACTTTACTAGATAATGCGGAACTAGTTGAGAAAAAAACATAACTCACAGTTCAAATACGAATTTTTATGTAACGCTCTGAGGTTTATGTATTTACAGTATGGACCCCAATTTGACCGCCTCGGTCCGGTCACGAGCATAGAGATCTCTGTGAAAATTCACCTGATCCAAGCGCCGAATACATTCGTTTTTCACCTCGTTGCGCCCTAACCGAGAGACAGTCATATCGATACTGAGGTTTGATGTTTTTGTATAGAATGTAGTATTTAGGAATTCAATCTTATAGTCGCTACATATTACAGTACCAACGGCGTGGCAATTACGATGGATTCACTGCCGACTTCAAGGGCCATTCAAAGATCGAAATAATTTGTTAGATATCGAAACATATGATCAGTTCATGCACTAAAATGAACGCCAATAGAGCTGCTTAGCATGACTTACCCTTTTGAACCGGACAATATTGACCCTCACGGGGATGTTTCAAAAATTATCTTCTAGACTGCAGGACGGACCAGCACCTGCAGACGAATATTCTTATGCGGATATCTTATGTCTGTGATAGCCCATAAGTGGTGCCCCCAAGCAACAATGTGTCATCTCGATCAGCTTCGAGGTATCTCCCTTGGCCCATTATCGGTGATAAACTGTGTCGGTCAAGCGGAAGTAAAAGGGGAGCCGAAGTACGTTCCCCGAACCTGGGTTGCCGGCCCGACTCTACTTACTGACCAACCCTAGTCCGCTCGTCCAGTATGGTAGCGAGCTGTTAGCAAAACCATCTGGGCTCCGGCGCCTCGGCTTAGACCTACGGGCGTGCATCTGTTGATCCCACGCCCGAGGGTATTGGTAACGTCGGAGAGAGTGCACATGTCCCTCGACGGGCCGGAGGGGTCATCTATTGGAAACTTGGCGCTATTGCGGTGCCCTCAGTCGTTCGCACGCGTCGGCGGACGGATTCGGGAGGACCAGCCCCCGGTGGGTGAACATGGTGATTCACCACGCGGTCACAAAGGATCGGAACTCCGAAGATCCCGAAAACCGCCCTTAGACGCCGCGTCCGGCACGACTGGGGGGTTCCCCTCACTCCGTGCGTTTTCCTTAAGTCCGGGCGACGGTAGTCGGGCCAGAACGACGGACTCGTCTCGAGAGGGGTTCAGTTGGCTGTCGAGCTCCTCCCCGAGGCTGGTAGAGAGCGAGGGAGCGTAGCAAGCATGCACGCGGTGGGGAAGGAGAGTGGAAAATCTCCTAGAGCCTTGATCGCATAGGCAGCCTAGCCGGTTGTATCTCCGGGCTAACAAAGGGTTAATTGTCTCGCCGGCACCGGAGATGGGTCGACCAGTTATTATAATTCAACATAGGCACTCGTCTGAAAGCGCGCTATAAGGATGCGGACATGCAAGACGTAGGCGTCCCGTGAATCGGGCCTCTACGTCTGTCTGACGTGGTCAGTAGAGTCGGCCCACGCTTCCGTTAGAAGCTCGGCTGCCTCACTAATACTCGGCCAGGCGCCGGTCGGAGGCTTGCGCTCCGCCGTGGAATTGAAAGAACGGCAGGGTCCCGCGCGGGCAGGCACGCCCGCCCCCTTTCCGGCCGTGGTGGGGCAAGCCGGTCGCGTGGACCGGACCGTACGCGGGCTACCCAGGGCGGGTATCCGGGGCCGTCGCAGCCGCACGCCTTTCGCCTAACGGCCCGCCGCGTTGTGCTGGCGTCCCGCCCTCGGGCGCGTCCCCGAAGCGGTCCCAGGCGAGGTCGGGGCACGGGAGGGGCCTGGCGGTCCGGCGTAAGCGACCCCCCGCGTCAGGGACCGCCGCTACAAGTACCACTGGGCAAGCGCGCCGAGGGGCGGGAGACGACCCCGGGTGGTCGGGCCAACCCGACGCGGGCGTCGCTTGGCCCTGGGCCCACCCGGCGCACGGCGGTGCTGCGCCCGCCGGGGGTCTATGTCCCCCCGGGCCTCGGGTCCGTCCCGTCGATCGATTCAGGACCCGACGGTTGCCCTAAGGGCGTAAGGCCTTCGATGTCGGCCGGCCGGCCCCCATGGCGCGCGGGGGAGGCCGCGGACCCCCCCCGGTCCACTGGGCGGGCGCGGCCTCCCCGCACCGCGGAGAGGGCCGCGCAAGCGCCGGTCCGGTGCCGGCCCGGGCGGCGGTCCTCTCGGCTCGCCCGCGCGGTGCGTGGTGGTTCAGGACTCCCCCCTGGCCGGGCCACTCGCGTGGGACTGCGGATCGAACTCCCGACATGCCTGCGCGGCTGCGGCGGCCCCCCCCGGTGGCCGGCACTCCGGGCCGCGACGGGGGCCCGACCCGGGCGACCAAGACGCGACGAGCCTCGGGAGGAGCCCAGCCACCCAGACTCCCGCGAGGCCGCAGGGCCACGTGGGCGTCGGGGCCCCCGGGGCCGGTTCTCGCTCCGGCAGCATGGCGGACCCCGGTGCGCCTTCGCCCAGCCCGCGCGCGGGAGGGGGGAGAGGCTGCCCGCCCCCCAGGTCCAGTACGGACGTCTGGCGCGCCGCTCCTCAGGAGTCCGGGCCGCCGGGGCCCCGTAACGGCCGCGCCAGTCGGCTCT     
G       AGTTATGATATCAAAACAACTTTTAAAAGAAGTTAAAGAAATAATTCTATAATAATCAATAAATAGTTAAATATTAAAGATTTTATATAATTTCGTACAAATAATAATAATATTAGATATTTCTAATATCATATAAATTATTTTAAATTAAATAAGCTTTTTTATGGAGGAAACTTAATCTCATTTAGATTTAATTGTATAATAAATTTTTCATAACCTAACTACTAGAAGACTAAAAAATTGATTTTTCATAACATTGTTGGTACTTTTCCTTTATTTATTTTGGTTTATAATGCTTAGTGACAATTTTTTTCCAACACATTAGCGCAGTTTGATTTCATACTTTTTTTTATTTCAAAATATCTTAAAATACTTATAATAATATTTATGAAGCATAAATTATACAGAATGTAAGAAAAAATTCTTACTTTAAAGACCTTTTCCCTTAACTTGTATAAAATAAGTTTAATAAAATATCTGTATATAATAAATGGAATCTCTTCTTTCAAATTTTTTCAAGTATTTTCTCAGGAATTTTCTGGTAGTTTGTAAAATTAAAGGACTCTTTATAAGGCATTACATAAAAATTAAGTCACTTAGTTAGTTGCTTTAAAGACAACGTTTATAAATTTTTATATAAGCTGGAAACAATGTAAATGTTATAAAACAAAGTTTATTAATTGGCCTTTTTTATCTCCAAATTATTTCTACATTTAGATATTCGAATATATAAAAAAATTTTTTTTATTACAACAATATAATAACATTTTAATACGAAAGTACATAGCTAATTTATTAACTTGATTCTACTCATGTATTTATGATTTATTTTTGTGCACTTAAAGATATGAAATTAACTGTTATAATATATAAATAAATAATTAGTGATAAAGCACGAGTAGAACTGTCTCCAGATAATTAACTATAGTTATAAATATTAGTAAAAGGAATAATATGATGTAAATGACATTACTATAAAAATGAAACATTCATTAGTAAATTAAAAAATATCATGAGTGGCAGCACAGTGTAACTACTGCATTTTCTATGCTTAGAACGGGAGTAAACGGCTTCGATAACCGATGTCATAAATGAATTGAATTAGCTATATGGCTGGTGAGTCATTCTTACCTCGGACAGAACCCTAATTACGCAAGACCATACGGTTAAAATAATTGTTTGTAATAGGCATATTGTTTGGAGTAAACGCTCTACTGTCTTATCAGCACGTTATTTATTTTTTACAATCCTACTCCGCAATACGATACAAGCACGTTCTCATACCGTACTACCCACTACCATTCATATATTTTCATAATTTAAGTGACGGCAGGGGGGCTAATTCATTCTGCACGCCTAGCGATAGCGCATACGGTCTACTGGCCCACTCATGGCAGCGCAATAGGTTAGCTCTGTGACTAAATTATATACATCGCATCTTTACTAGACAGTGCGTAACTAGTTCACAAAAAAACATAACTCAAAGTTCAAATTCGAACTTTTTTGTTGCGCTCTGTGGTTTATGTATGGAGCGTTTAGACCTGAATTTGCCCGCCTCGGTCAGGTCACGAGCTTATAGATCTCTGTGAGAAAAGACCAGATCAAGGCGCAGGATACATTCGTTTTTCACCACAATGCGCACTCACCGAGAGACAGTCTTATCGAATCTGAAGTTTGGTATATTTGTATAGAATGTAGTAATTAGTAGTTCAATGTTTTAGCTGCTACATATTACACTAACAACTGCGTGGTAAATACGATGGATTGACAGCCACCTTGAATGTCCATTCATATATCAGATTAATTTGTTAGATATCTAGACCTTTGATCAGTTCAATCACTAAAATGAACTCCAATAGATTTGCTTAGCAATACTGACCCTTTTGAAACAGTCAAGATTGACCCTCACCGGGATGTTTCAAGACTTGTCTTATAGACTGCCGGACGGACCAGCATCTGGGGACGTATATTCTTATGAGGGTAGCTTATGTTTGTGATAGCCCATAAGTCGTGCCCCCAAGCCACAAGCTGGCATCTCGGTCAGCGTGGTGGTATCTCTCTTGGACCGCTAGCGGTGATAAACGGTGTCGGTCAAGCGGAAGTAAAAGAGAAGCGGAAGTTCGTTCCCTAAACCTCGTTCGCCGGCCCGACCCTACTAGCTGATCGACCCTAGTCCGCTCGTCCGGTGCGCTAGGGAGCTGTTGGCAACGCCATCTGGGCTCGGGCGCCTTGGCTTAGGCCTACGGGCGGGCGTCTGTAGAACCCGAGCCCTAGTGTATTCGTAAGCTCCGTGCGCGTGCACATGTCCCTCGACGTGCCGGAGGGGTTATCTAGTGGTAACTCGGCGCTATTGCGTTGCCGTCAGGGGTTCGCACGCGTCGTGGGACCCTTTCAGGGGGACCAGCCCGCGGTTGGTGAACTGGGTGTTTCACCACGGGGTGACACAGGATCGGACATCTGAGGATCGCTCAAACAGCCTTTAGACGCCGCGTTCGGCTCGGCTTGGGGATTCCCTCCACGCCGTGCGTTATCCTTATGTCCGGGCGACGGGAGTCGGGCCACAACTACGCACTCATCTCAAGAGGGGGTCAGGGGGCTGCCGAGTGTCTCCCCCAGGCTGCTAGAGAGAGATGGAGCGTAGCAAGCATTCACCTCGTGGGTAAGGCGAGTGTAAAAACTCCTAAAGCCTTGATCGCATAGGCAGCCTAGCCGGTAGTAACTCCGGGCTAACAACGGCTTAATGGTCTCGTTGTCACAGGAGAAGGGGCGACCAGCTATTATAATCCAACATAGGCCCTCGGTTGAAAGACCGCGATAACGATGCGGACAGGCAAGACGTATGGGTCCCGTGAATCCCGACTCAACGTCTGTCTGACGTGGCCCGTAGAGTTGGCCCACGCTTCCGCGCGAAGCTGGGCGGCCTCACTTACACTCGGCCCGGCGCAGGTCGGACGGTTGCGCTCCGCCGTGGCATTTAACGAACGGCAGGGTGGCGCGTGGGCAGGCACGCCCGCTCCCTTTGCGGCGGTGGTGGGGCACGCCGGTCGCGTGGACCGGACCGTACGCGGGCTACCCGGCCGGGGTACCCCGGGCCGGCGCGGCCCCGGGCGCTTCGGCCAACTCGCCGCCGCGCGGCGCTGGCGTCCCGCCGTCGGGCGCGCGCCCCAGTCGGTCCGGCGCGGGGTCGGGGCACGGGAGGCGGCGATGGGTCCGGCGCAAGTGACCCACCGAGTCGGGGGTTGCCGGAACAAGTACCACGGGGGAAGCGCGCCGGGGGGCCGGGAACGACCCCGGGTGATCGGGCCAAGCCGACGCGCGCGTCGCTTGGCCCTGGGCGCACCCGGCGCACGCCGCTGCTGCGTCCGCAGGGGGTCTAAGTCCCCGCTGGTCTCGGGTCTGTCCCGGCGTTGGGTTCCCCACCCGACGGTTGCCGTCAGGGCGTCAGGCCTCCGTTGTCCGCCGACCCGCCGCCATGGCACGCGGGGGAGAGTACGGACCCCCCGCGGTCCACTGGGCGTGCGCGGGCTCCCCGCAGGGCGGAGAGGGCCGCGCCAGCGGCGGTCCGGTCCACGCCCGGGCGGCGGGGGTCGGCGGTCGCCCGCGCGGCGCGTGGGGATTCAGGAGTCCCCCCCGGCCGGGCCACTCGCGTGGGACTGGGGGTCGAACGCCCGAGATGCCCGTGCGGATGCGGCGGCCCCCCCCGTTGGGGGGCGCTCCGGGCCGGGACGGGGGCACGCCCCGGGCGAACTTCACGCGCGGAGCCCGCGGGGGAGCGCAGCCACCTGCAGTCCCGCGGGGCCGCAGGCCCAGGTGGTCGTCAGGGCCCCCGCGGGCGCGGCCGGCTCCGGCCGCCAGGCCGACCCGGGTGCGACTTAGCCCAGCCCGCGCGCTGGACGGGGGTGACGGTGCCTGCCGCCCAGGGCCAGTACGGACGTCGGGGCCGCCGCTCCTCAGGAGTGCGGGCGGCCGGGGCCCCGTAACGCCCGCTCCAGTGGGCTGT     
F       AGATATAATTTCAATACTACTTTTAAAAGAAGTTAAATTAATAATTCTAAAATAATCTCTAAATAGTTAAATATTCAAGAATTTATATAATTTCGTACCAATAGTAACAATCTAAGATATTTCTAATATCATATAATCGACTTTAAATTAAATAAGTTTTTTTATGGAGGAAACTTTAACTCATTTAGATTTACATGTATAAAAATATTGACATAACCTACGTACAAATGGACTAAAAAAGAGATTCTTTATAACATTGTTGGTATTTTTCCTTTATTTATTTTGGTTTATAATGCTTAGTGACAATTGTTTTCCCATACATTATCGCAGTTTGATTTCCTACTTTTATTAATATCATTATATCTTAAACTAATTATAATTATAATTAGGGAACATAAAGTAACCAAAATTTAAAAATAAACGCTTACTTAAAAGAATTTTTCCCTTGATTTGTATAAAAGAAGTATTATAAAATATCAGTATATAATAAATGGAATCTCTTGTTTCAAATTTTTACAAGTATTTACTCAGGTATTTTCTGGTTTTTTGTAAAATAAATGGACTCTTTATTATGCATTACATAAAAAATTATTCACTTAGTAAGTTTCTTTAAAGACAACGTTTATAAATTTTTTTATATACTAGAAACAATCTATATGATATAAAAAATAGTTTATAAATTGGACATTTTTATCTCCAAATTATGTTTATATTTAGATATTAGAATATATAAACTGATTATTCATATTACAGCAATATAGTAAGTTTTTAAAACGGATCTACATTGCGTATTTAGTAACTTGATTCTACTCTTGTAATTATGATTTAATTTTGTTTACGTAAAAATATGAATTGAACTGTTATAATATATAAATAAATAATTAGTGATAAAGCACGAGTATAACTTTCTCCAGATAATTTACTATAGTTATAAATGTTATTAAATTGAATAACAAGATGTAAATGACATTACTATATAAATGAAACATTCATTACTAATTTAAAAAGAAACCCGAGTTGCAGGACGGCGTAACTGGTGCTTTTTCTGTGCTTATAAGGGGAGTAAACGACTGCGATTACCCATGGCATAAATGAATTGAATTAGCTTGATGGCGCGTGAGTCATTCTTTCCTCGGTCAGAATCCTATCTACGCAAGACCTTACGGTTAAAACAATAGTTTGTTATATGCATATTGTTTGGATTAAACGCTCTACTGTCCTACCATTACGTTATGTATTTTTTACGCTCATGCAACGCAATACGATACAAGCGACTTCGCTTTTCGAACTAACCTCTACCATTCATATACTTTGAGAATTTAGGTGCCGCCACGAGGACTAATTCATTCTGCACGCGTAGCGATAGATCATACGGTCTATTGGCCGCATCACGGCAGCGACATTAGTTAGCTCTGTGACTGAATTATATACTGCTCATCTTTACTAGACAGTGCGTAACCAGTTCACATAAAAACATAACTCACAGTACAATTACGAATTTTTAGATTGCGCTCTGAGTTTTCTGTATTTAACGTTTAGACCCGAATTTGCCCGCCTCGGTCAGGTCACGAAATTACAGATCAGTGTGAGAACGGACAAGATCCAAGCGCAGGATACATTCGTTATTGCCCACCATGCGGGATCACCGAGCGACAGTCTTATCGATTCTGAGGTTTGTTATCTATGTATAGAATGTAGTAATTCGGAGTTCAATATTATAGCAGCTACATATTACAAAACCAACCGCGTGGTAAATACGATGGATTTGCAGCCTCCTGCACCGTCCATTCATATATCTGAAGAACTTGTTAGATATCTAAACATTTGATCTGTTCATTCACTAAAATGAACTCCAATAGATTTGCTTAGCTTTACTTACACATTTGAACCCGGCAATATTGACCCTCACGGAGATGGATCAAAATTTCTCTTATAGACTGCCGGACGGACATCCACCTGTGGACGAATATTCTTATGAGACTATCTTTTGTCTGTGACAGCCAATAAGTCGTGCCCCCAAGCGACACTTTGACTGCTCGATCAGCCTCGTGGTATCTCTTTAGGACCTCTAGCGGGCATAAACTGTGTTGGTCAAGCGAAAGTAAAATGGCAGCCGAAGTGCGTTCCCTTAACCTCGGTGGACGGGCCGACTCTACTCGCTGATCAACCCTGGTCCGCTCGTCCAGTATGCTAGCGAGCTGTTGGCAACGTCATCTGGGCACCGGCGCCGTGACTGAGGCCTACGGGCGGGCGTCTGCTAAACCCTCGCCCTAGGGTATTCGTAACCTCGTGGTGAGTGCACATGTAGCTCGACGCGCCGGGGGGGTGATCGCGTCGAAACTCGGCGCTATTGTGGTGCCGTCAGCCGTTCGCACGCGTAGCGGGACCCTTTCAGGGGAACTAGTCCGCGGTTCGTCAAGATGGTATTTCACCCCGGGGTGACACAGGATGGGAAATCTGACGATTGCTAAAACCGCCTTTCGACGCCACTTTCGGCCCGGCTTCGGGGCTCCCCTCACGCCGTGCGTTACCCTTAAGTCCTGGCGGCGACACTCGCGCCAAAACTCCGGACTCACCTCAAGAGGGGTTCTGGTGGCTGCCGAGTCCCTCCCCCAGGCTGGTAGAGAAAGATGGGGCGTAGCAAGAATCCACAAGCTCCAGAAGGTGAGTGCAAGATCTCCTAGAGCTTTGATAGCATAGGCAGTATAGCCGGTCGTATCTCCGGGCTAACAAAGGCTTAATTGTCGCGTACTCACAGGAGATGGGGAGACCAGCGATTATACTTCAACATAGGCCCTTCCTTGAAAGCCCACAATCACGATGCGGTCAGGCAAGACGTACGGGTCCCGTGAATCCGGGCTCAACGTTTGTCTGACGTGGGTCGTAAGTTCCGCACACGCTTCCGCCAGAAGCAGGGCGCCCTCACTTAAACTCGGCCCGGCGCCGGTCGGAGGTTTGCGCTCGGCCGAGGCATTGAACGAACGGCAGGGTAGCGCCAGCGCAGGCACGCCCGCCCCCTTTGCGGCGGTAGTGACGCACAACGGTCGCGTGGACCGGACCGTACGCGGGCTAGCCGGAGCGGGTATCCGGGGCCGTCGCGGCCGCACGCGCGCCGGCCAACACCCCGCCGCGGCCCGCTGGCCTCCCGCAATCGGGCGCGCCCCCGAAGCGGTCCGACCAGGGGTCGGGGCACGGGAGGAGGCGGTCGGTCCGGCCCACGTGACGCGCCGCGTCAGGGAACGCCGCCACAAATACCACTGGGCAAGCGCGCCGAGGGGCCGGCAACGGCCCGGGGTGGTCTAGCCGGGCCGACGCGGGCGTCGCTTGGCCCTGGGCGCACCCGGCGCACACCGCTGCTGCGCCCGCCGGGGGTCTACGTCCGCCCTGGTAGCGGGTCCGTCCCGCGCATGGGTTCCCCACCCGACGGTTGCCCTGAGGGCGTCATGCCTCCGCTGTCGGCCAGCCGGCCACCGTGCCGCGCGAGGCAGAGCGCGGAGCCGCCGCGGTCCACTGGGCGGGCGCGGGCTCCCCTCAGGGCGGACAGGGGCGCGCAAGCGCCGATCCGGTCCCGGCCCCGGCGGCGGGGCTCTGGGCGCGCCCCCGCGGCGCGTGGGGGTTTCGGAGTCCCCCCGGGCCGGGCGACTCGCGGGGGACTGTGGCGCGAACGCCCGACATGCCCGTGCGGCTGCGGCGGGCCCTCCCGGTGGGCGGCTCTCCGGGCGGGGATGGGGACACGCCCCGGGCGAGGTTGACGCGCCCAGCCCGGGGGGGAGCCCAGCCAGCCGCAGCTCCGAGGGGCGGCGGGCCCAGTTGGTCGTCAGGGCCCCTGGGGCCGCGTCGCGCTCCGGCCGCATGGCCGAGGCGGGTGCGCCCTTTCCCAGCCCGCGCGCCGGACGGGAGGGAGGCTGCCCGCCGTCCAGCTGCAGTACGGGCGTCCGGCCCGCTGCTCCTCAGGAGTCCCGGCGCCCGGGGCCCCGTAACGGCCGCTCCAGTCGGCTGT     
E       AGTTATAATTTAAAAACTACTTTGATAAGCAGGTAAATAATTAATTCTAAAATAATCTCGAAATAGTTAAATATTTAAGATTTTATAAAATTTCGTACAAATATAAAAAATATTAGATATTTCTTATATCATATAAAAATATATAAATTAAATAAGTTTTTTTATGGAGGAAACTATAACTCATTTAGATTTACTTGTATAAAAATATTGTCATAACCTAAATACTTGAAGAGAAAAAAAGTGAATTTTTATAACATTGTTGGAACTTTTCCTTTATTTAATATGGTTTATAATGCTTTGTGACAATTGTTTTCCAAAACATTATCGCAGTTTTATTTCCTACTTTTTATAATATCAGAATATCTTAATATAATTATAATTATAATTAGGAAACATAAAATAATCACAATGTAGAAAAAAATGCTTACTTTAAAGCCGTTATCCCTTGATTTGTATAAAATAAGTATAAAAAATTATACGTATATATTAAATGGAATCTCTTATTTCAAATTAATACAAGTATTTACTCAGGTATTTTCTGGTAATTTGTAAAATAATAGGACTCTTTATTATGCATTACATAAAAATTCATTCACTTTTTAAGTTCCTTTAAAGGCAACGTTTATAAATTTTTATATGATCTAAAATCAATCTAATTGATATACAACATAGTTTATTAATTGATCAATTTTATCGAGAAATTATATTTACATTTAGCTATAAGAATATATAAAGATTCTATTAATATTACATCTATATAGTAAGTTTTTAACACGGAACTACATTGCGTATCTAGTAACTTGATTCTAAACATGTATTTATGACTTAAATTTGTTCACGTAAAAATAAGGATTGAACTGTTATAATATATAAATAAATCATTAGTGTTAAAACACGAGTAAAATTATCACCAGCTAATTTACTATAGTTATAAATTTTACTTAATTGAATAAATTGATGTAAATGACATTAATAGATAAATTAAACATTCACTAAAACTTTAAAATCAAACCCGAGACGCAGCGCAGTGTAACTATTGCTTTTTCTGTGCTTATAAGGCAAGTAAACGGCTCCGATTACCCATGGCATAAATGAATTGAATTAGTTGAATGGCCCGCGAGTCATTCTTTCCTCGGTCAGAATCCTATCGTCGCAAGACCTTACGGTCTAAAGCATTGTATGTTGTAAGCATATTGTTTGGAGTATACGCTCTACTGCCCTATCATAACGTTATGTATTTTTTACGCTCATACACCGCCATTCGATTCAAGCGACATCACATTTCTCACTACCTTCTACCAGTCATATAATATCATAATTTAGGTGACGACACGATGACTAATTCATTCTGCAGGCGTAGCGATAGCGCATACGGTCTACCGGCCCCATCACGGAAGCGAAATTAGTTAGCTCTGTGGCTAAATTATATGTAGCTCATCTTTACTAGAAAGTGCGTAACCAGTTAACGTAAAAACATAACTCAGTGTCCAAATACGAACTTTTACGTTCCGCTCTGAGTTTTATGTATTTAGCGTTTAGACCCATATTTGACCGCCACGGTCAGGAAACGAGAGTAAAGATCTCTGTGAGAACGTACCAGGTCCAAGCGCAGTATGCATTCGTTCTTCCCAACGAAGCGAACTGACCGAGTGACCGTCGTATCGACTCTGGGGTGTGCTATTTACGTATCGAATGTAGTAATTAGGAGTACAACCGTCTAGGAGCTACACATTTCAAAAACAACTGCGTGGTAAATACGATGGATTTATAGCCTCCTGTAACGTCCATTCATATATCTGATTAATTTGTTGGATATCTAAACGTTTGATCAGTTCGGTAACTAAAATGAAGTCCCATAGATTTGCTTAGGATTACGGACCCTTTTGAAACCGGCAATATTGACCCATACGGGGTTGCTTCAAAACTTATCTTTTAGACTGCCGGACGGTCATCCACCTGCGGAAGGATATTCTTATGTGACTAACTTTTGTTCGTGATAACCCATAAGTCGTGCGCCCTAGCCAGCAGTTGTCTACTCGATAAGCCGCGTGGTATCACTCGTGGACCTCGAACAGTGAGAAACTGGGTAAGTCAGGTGAAAGTAAAACGGTAGCCGAGGATCGTACCCTGAACCTCGGTGGACGGGGCCACTCTACTAGCTGATCAACCCTAGTCCGCTGGTCGAGTACTCTAGCGAGCTGTTTTCAACGTCATCCGGGCACCGGCGCCCCGGCTCAGCCTTACGGGCGGACCGCTGCTGAATCCTCGCCCGAGGGTATTCGTAACTTCGTGGTGAGTGCAGATGTACATCGACGCGCCGGGGGGGTCATCGATTCGTAACTCGGCGCTGTTGAGGTGCCCCGAGTGGTTCGCCCGCGTCGGGGGATCGTTTTAGGATTACCAGGCCGCGGTGCGTAAACAGGGTGGGTCACCTCGGGCTGACACAGGATCGTAAACCTGACGATTGCTGAAACCGCCTTTAGAGGCCGCCTTCGGCACAGCTCGGGGGTTCCCCTCATGCCGTGCGTTACCCTTAAGTCCGGCCGACGGGACTCGCGACAGAACTATGGACTCTTCTCGAGAGGGGTTGAGGTGGCTGACGAGCGTCTCCCGCAGGCTGGTAGAGAAGGATAGAGCGTAGCAAGCATCCAATGCGTGTGCAAGGTGAGTGCAATATCTCCTAGCCCTTTGATAGCATAGGCAGTCTAGCCGGTGGTATCTCCGGGCTATCAAAGGCTTAATTGCGGCGCCGTCACAGGAGACGCGGCGACCAACTATTATAATCCAACATAGGCGCATAAGTGAAAGCCCACAATCAGGTTGCGCTCAGGCAAGACGTATGGGTCCCGTCAATCCCGGCTCAACGTTTGTCTGACGTGGACCGTCGAGTCGGCCCACGCTTCCGCGGGATGCTGGGCGGCCTCACTTAAACTCAGCCGGGCGCCGGTCGGAGGGTTGCGCTACGCCGTGGCACTGAACGAACGGCAGGGTAGCGCGTGGGCAGGCACGCCCGCCCCCTTTGCGGCGGTGGTGGGGCACGCCGGTCGCGTGGACCGTACCGTACGCGGGGTACCCCGCCCGGGTATGGCGGGACGCCGCGGCCGCACGCGGCTCGGGCAACCCCCCGCCTCGCCCCGCCGGCCTCCCGCCGTCGGGCGCGCACCCGAAGCGGTCCGACGCGGGGTCGGCGCACGGGAGGAGGCGGTCGGTCCGGCCCACGTGACGCCCCGCGTCCGGCGACGCCGCCACAAGTACCACACGGGAAGCGCGCCGGGGGGCCGGTAACGACCCGGGCTGATCAGGCCAGGCAGACGCCGGCGTCGCTTGGCCCTGGGCGCACCCGGGGGACGCCCCTGCTGCGCCCGCCGGGGGTCTAGGTCCGCCCGGGGCGCGGGTCCCTCCCGGGGGTGCCTTCCCCACCCGACCGTTGCCCTTAGGGCGTTGGGCGTCCGCCGTCGGCCCGCCGGTCCGCATGCCGCGCGGAGGAGACCGCGGACCCCCCGCGGTCCACTGGGCGGGCGGGGGCTCCCCTCAGAGCGGACAGGCCCGCGCAAGGGCCGGTCCGGTCCCAGCTCGGGCGTCGGGCCTCTGGGGTCGCCCGCGCGCCGCGTGCGGCTTCCGGAGTCCCCCCGGGCCGGGCCCCTCGCGGGGGTCTGCGGCGCGAACGCCCGACGTGCCCGTGCGGGTGCGGCGGGCCCTCCCGGTGGGCGGCTCTCCGGGCGGGGATGGGGACACGGCCCGAGCGAACTTGACGCGCCGAGCCCGTGGGCGACCCCAGCTAACCGCAGTCCCGAGGGGCCGCGAGCCCAGGTGGTCGTCAGGGCCCCTGCGGCCGCCGCGCGCTTCGGCCGCGTGGCCTAGCCGGGTGCGCCTTCGCCCAGCCCGCGCGCGGGACGGGGGCGACGCTGCCGGCGGGCCAGCTGCCGTACGGGCGTCCGGCCCGCGGCTCCTCAAGAGTCCGCGCGGCCGGGCCCCCGTAACGGCCGCTCCAGTCGGCTCT     
D       AAATATGATTACAAAACTACTTTTATAAGCACGTAATTAAATAATCCTATAATAATCTATAAGTAGTTAAGTATTGAAGAATTTATAAAAATACGTACTAATTGTAACAATATGAGATATGTCTTATTTCAAACAAAAAATTTTAATTTAAATAAGATTTTTTATGGAGAATATTTTAACTCAATAAGAATTACTTGTATAAAAACATTGACATTACCTAACTACTAGATGTCTAAAAAAGCGAATTTTTATAACATTGTTGGTAATTTTCCTTTAGTTTATATGGTTTTTAATGCTTCGTGACATTATTTTTCCAAAACATTTTCGCAGTTAGATTTCTTACAATTTTTATTATCAGTCTATCATAATATAGTTATAATTAAATTGAAGAATCATAAAATATTCATAATGTATGAATAAATGCTCACATTAAAGTCCTATTACCTTGATTTGTATAAAAGAAGTATAAAAAAATATCTGTAAATAAAAAATGGAAACTCTTATATCAAATTTTTACAAGTATTTACTCAGGTATTTTCTGGTTATTTGAAAAATAAGTGGACTCTCTATTATGCCTTACATATAAATTAATTCACTTTGTCAGTTCCTTTATAGACAACGTTTGTAAATTTTGACATGATCTAGAAACAATTTAAATGATGTCCAAAACAGATAATAATTTGGAAAATTTTATCTGAATATTATATTTACAATTAGGTATTTGAATATATAAAGATTATATTAGTATTACAGCTATATATTAAGATTTTAACACGAAACTACATAGCGTATTTATTAACTTGATTCTACTCATGTATTTATGACTTAATTTTGTTCACGTAAAAATATGAATTGAACTGTAATAATATATAAATAAATAATTAGTCCTAAAGCATGAGTAAAAGTATCTCCAGCTAATTTAATATAGATATAAATTGTACTTAATTGAAAAAACTGATGTAAATGACATTACTGTACATATGTATCGTTCACTAAAAATTTAAAATAAAACCTGAGTCGCAGCCCAGTGTAACTAGTGCTTTTTGTCTGCTTATAAGGCAAGTAAACTGCTTCGATTACCGATGGCACAAATGAATTGAAATAGCTTAATGCCCCGGGAGTCATTCTTTTCTCGGACAGAATCCAATCGACGCAAGACCTTACGGTTAAAATTACTGTTTGTGATAGGCATATCGTTTGGATTAAACGCTCTACTGCTCTATCGTAACGTTATGTATTTTTTACGCTCATACTGCGCGATACGGTACAAGCGCTATCGCATTACAATCTTCCGTCTAACATTCTTATACTGTCATAATTTAGGTGGCGACACAATGACTAATTCATTCTGCACGCGTAGCGATAGCCCATACGGTCTACAGGCCATATCAAGGAAGCGACATTAGTTAGCTCTGTGCCTTAATAATATACAGCTCATGTTTACTAGATACTGCGCAACTAGTTCACAAAAAAACATAACTCACAGTTCAACTACGAACTTTTATGCCGCGCTCTGAGTTTTATGTATTTATATTTTAGAACCTTATTTGCCCGCCTCAGTAAGGAAACGATATTAAAGATCTCTGTGAGAACGGACTATTTCCATGCACATAATCCATTCGTTATGCCCAACCCAGCGCACTGACCGAGAGACCGTCTTATAGATTGTGAGATTTGCTATATATGTATAGAATGTAATAATTCGGAGTTCAATCTTTTAGTAGCTACACATTACAAAATCAACTGCGTGGTAAATACGATGGATTTACAGCCTCCTGCCACGTCCATTCAAATATCACATTAATTTGTTAGATATTTAAACATTTGATCAGTTCTCTAACTAAAATGAACTCCAATAGATTTGCTTAGCATTACAAACCCGTTTGAAGCAGGCAATATCAACCCAGACGGGGTTGGTTCAAAACTTTTCTTTTAAACTGCCGGACAGCCCTCCACTCGCGGACGGATATTCTTATGTGTCAAAGTTCTGTTAGTGAAAGCCCATAAGTCGTGCGCCCTAGCGACAGGGTCTCTCCTCGATCAGCCTCGTAGTATCACTCGAGGTGCGCGATCAGTCATAAACTGTGTGTTTCAGGTGAAAGTAACAAGGTAGCCGAAGCTCGTTCCTTGAACCTCGGTAGACGGGCCGACTCTACTAGTTGATCAACCGTAGTACGCTGGTCCAGTATGCTAGCGAGCTGTTTTCAACGTCATCTGGGCCCGAGCGCCCTGTCTTCGCCATACGGGCGGGCAGCTGCGGAACCCTCGCCCGAGGGTATTCGTAAGTTCGTTGGGAGTGCACATGTACCTCGACGCGCCAGAGGGGTCATCGACTGGAAGCTAGGCGCTATTGTGGTGCCCCCAGCGGTTCGCCCGCGTAGGGGGATCTTTTTAGGGGAGCTAGTCCGGGGTCCGTAAAAAGGGTGGTCCACCACGGGGTGACACAGGAGCTCAAATCCGAAGATGGCTAAAACCGCCTTTGGATGCCACGTTAGGCTCGGCTCGCGGAGTCCCCTCACGCCGTGCGTTACCCTTAAGTCAGGCCGACGGGAGTCGAGACAGAGCTACGTAATCATCTCGAGAGGGCTTGGGATGGCTCCCGAGAGTCTCCCCCAGGCTGATAGAGAACGATAGCGCGTACCAAGCATCAAACCCGTGACCAAGGCGAGTGCAATACCTCCTAGCCCCTTGATAGCATAGGCAGACTCGCCGGTCGTAGCTCCGGGCTAACAAAGGCTTAATTGAAGCGCCGTTACCGGAGACGGGGCGACCAGCGATTATAATGCAACATAGGCCCTTACATGAAAACCCACCATCAGGTGCCGGTCAGGCAAGACGTATGGGTCCCGTCACTCCCGACTCCACGTTTGTCTGACGTGGCCCGTACAGTCGGCCCACGCTTCCGCTAGAAGCCGGGCGTCCTCACTTAGCCTCCCCCGGGCGCGGGTCGGTGGGTGCCGCTCGGCCGTGGCTTTGAACGAACGGCAGAGTGGCGCGTGGGCGGGCACGGCCGCGCCCTTTGCGGGGGTGGTGCGGCACGCCGGTGGCGTGGACCGGGCCGTACTCGGGCTACCCGGAGCGGCGCTGGGGGGACGGCGCGGCCGCACGCGGCTCGGCCAAGGCCCCGCCTTGGGCCGGTGGCCTCCCGGCGTCGGCCGCGCGCCCGATCCTGTCCCGCACGCGCTCGGGGCACGGCAGGAGGCGGTCGGTCCGGCCGACGTCACACGCGGGGTCCGGCCACGCCGCGACAAGTACCACTCGGGAAGCGCGGCGAGGGGCCGGTAACCACCCAGGCTGGTCCGGCGGCGCCGACGCGTGCGTCGGGTGGCCCTGGGGGCACCCGGGGCACGCCGCCGCTGCGCCGGCCGGCGGTCTAAGTCCGCCCTGGTTGCGAGCCCGTCCCGGGGATCGCTTTGCCACCCGACCGTTGCCCTGAGGGCCTTGGGCGGCCGATGTCGGCCTGCCGGTCCCCCTGGCGCGCGGAACAGGGCGCCGACCCGCCACGGTCCACTGGGCGGGCGGAGGGTCCCCCCAGAGCGGACAGGGCCGCGCATGGGCCGGTCCGGTCCCGGCCGGGGCGTCGGGCCTCTGGGCTCGCCCGCGCGCCGGGTGCGGGTTCGGGATTCCCCCCGGGCCGGGCTGCTCGCCGGCGACTGAGGCGCGAACGCCCGACGTGCCGGGGCGGGAGCGGCGGGCCCGCCCGGTGGGCGGCTCTCCGGGCCGGGATGGGGACACGCCCCGGGCGAAGTTCACGCGCAGAGCCCGTGGGGGAGCCCAGCGACCAGCACTCCCGAGGGGCCGCGGGCGCAGGTGGTCGTCAGGGCCCCGGGGGCCGCGCCGCGCTTCCGCCGCATGGCTCCGACGAGTGCGTCTTCGCCCAGCCCGGGCGCGGGACGGGCGGGACGATGCCGGCCGGCCAGCGCCCGTACGGCCGTCCGGCCCGCGGCGCCTCAGGAGGCCGGGCGGCCGGGGCCCCGTAACGCGCGCGCCTGTCGGCTCT     
C       ATATATAATTTCAATACAACTTATTTAAGCACGTAATTAAATTTTTCTATAATAATCTCAAAGTAGTTAAATATTGTAGAATTTATATAAATACATACTAATAGAAATAATTATTGATATTTTTTATTTCATAAAATATATTTTAATTTAAATAAGATTTTTTATAGTGAAAACTTTAACTCATTGAGAATTACTTGTATAAATAATTTATCATTACCTAATTACTTGAGGACAACATAAATGAATTTATATAACATTGTTGGAAATTTTCCTATATTTTATCTGCTTTATAATGCTTCGTGACATATATTTTCCAAATCATTAACGCAGTTAGATTTCCTACAATATTTTATATCATTTTAACATAATTTAGTTATAATTAAAATTATGAAACATAAATTAATCATAATATAGTAAAAAAAGCTTACATCAAAGTCCTTTAACCATGATTTGTATAAAAGTAGTATAAAAAATTATCAGTATATAATAAATGGAACTTCTTATCTCAAATTTTTACAATTATTTACTCAGGTATTTTCTGGTAATTTGAAAACTAAATGGACTTTATATTAAGCCTTACATAAAAATTTAATCACTTGGTTAGTTCCTTTATAGACAACGTTTGTAAATTGTAAAATGTTCTTGAAACAATTTATATGATGTTAAAAATAGATTAATAATTGGACAATTTTATCTACATATTATAAATACAAATAGTTATTTGAATATATAAAGATTATATTCTTATTACAGCTATATAGTAAGGTTTTAACACGAAACTACATTGCGTATATAGTAACATGTTTCTACACTTGTATTGATGATTTTAGTATGTCTACGTAAAAATATGAATTGAACAGTAATAATATATAAATAAATAATTAGTGTTAAAACACGAGAAAAAGTATCTCCAGCTAATTAACTGTAGTTAAAAATTGAACTTAGCTGAAAAAACTGATGTAAATGACATTACTGAACATATGTAGCATTCACTACTAAATTAAAATAAATCAAGAGTTGCAGCGCAGTGGAACTAGTGCTTTTTCTTTGCTTATCAGGCATGTAAACCGCTATGATTACCCATGTCGCAAATGAATTGAATTAGCTTTTTGGCCAGCGAGTCATTCTTTTCTCGGGCAGAATCCAATCGACGCAAGACCTTACGGTTAAAATCAAAGTATGTTATATGCATATTGTTTGGAGTATACGCTCTACTGCTCTATCATGACGTTATGTATGTTTAACTCTCATCCACCGCTGTACGGTACAAGGGCCATCGCATTACTTACTACCGACTAACATTTTTATACTGACATAATTTAGGTGGCGACACGATGACTAATCCATTCTGCAAGTATAGCGATAGCACATACGGTCTACTGGCCAAATTAAGGAAGCGATATTAGTTACCTCTGTGACTAAATTATATAAAGTTCATCTTTACTAGATACTGCGCAACTAGTTTACATAAAAACATATCTCACAGTACAATTACGAACTTTTAACTTTCGCTCTGAGTTTTATGTATTTAGCGTTTGGAACAGTATTTACCCGCCACGGTTCGGAGACGAGTATACAGATCTCTGAGAGAACGCACGAGTTCCAGGCACACAATACATTCGTTGTTCCCAACTTAGCGCACTGACCGAGAGACCTACTTATAGATTCTGAGGTTTGCTATTTTCGTATAGAATGTAGTAATTTGGAGATCAATCTTATAGTTGCTACACATTTCCAAACCAACTGCGTGGTAAATACAATGGATTGAGAGCCACCTGCCCCGTTCATTCAAATATCAGATTAATTTGTTAGATATCTAAAACTTTGATCAGTTCTGTAACTAAAATGAACTCCAATAGATGTGCTTAGCATTACGGACCCTTTTGAATCCGGCAATAAGAACCCAGACGGGGTTGGATCAACACTTCTCTTTTAGACTACCGGACAGACATCCACCAGAGGACGGATATTCTTATGAGTCGACCTTCTGTTAGTGAAAGCCGATAAGTCGTGCGCCCTAGCGACAGGTTCGCTGCTCGATCAGCCCCGTGATATCTCTCGAGGGGCGCGACCCGTCATATACTGTGTAAGTCAAGTGGAAGAAATATGTAACCCCAAGGTGGTTCCATGAACCTCGGTTGACGGGACGACCCTACGGGCTGATCGACCCTAGTACCCTTGTCCAGTAGGCTCGCGAGCTGTTGCCAACCTCATCGGGGCGCCGGCGCCCTATCTTAGGCCTACGGGCGCGCAGTTGCAGAACCCTTGCCCGAGGGTATTCGTAAGGTCGATTCGAGTGCACCTGTACCTCGAAGCGCCGGAGGGGTCATCACTTGGAAACTCGTCGCTAGTGAGGTGACACCCGCCGTTCGCACGCGTAGGTGGAGCGTTTTAGGCGCGCTAATCCGCGGTGTGTCAACCGGGTGGGCCACCACGGGGTGACTCAGGATCCCAAATCTGAATAAAGCTGAAACTGCCTTTAGACGCCCCGTAAGGCTCGGCTCGGGGGGTCCTCCCTCGCCGTGCGTTACCCTAAGGTCCGGACGACGGGACTCCCGACAGAACTACGTACTCATCTCGAGAGGGCTTGAGGTGGCTCCCGAGCGTCTCCCGCATGCTGGTAGAGCATGCTACCGCGTAGCAAGCATCAAACCTGTGTCCAAGGTGGGTGCAACATCTCCTAGATCTTTGAAAGCATACGCAGTATACCCGGTAGTATCTGCGGGCTAACAACGGCTTAATGGAGGCGCCGTTACTGGAGACGGGGCGGCCAGATATTATAATGCAACATAGGCCCTTCTCTGCAGGCCCCCCATCAAGTTGCGGTCAGGCAAGACGTAAAGGTCCCGTCACTCCCGGCTCGACGTGTTTCTGACGTCGCGCGTACAGTCGCGCCACGCTTCCGCTAGTCGCTGGGCGCCCTCACTTAAACTCCCCCGGGCGCGGGTCGGCCGGTTGCGCTCTGCCGTGGCATTGAACGAACGGCAGGGTTGCGCCTGGGCGGCCCCGCCCGCCCCCTTTGCTGCGGGGGTGGGGCACGCCGGTGGCGTGGACCGGGCCGTACGCGGACTACCCGGGGCGGGTATGCGCGGACGGCGGGGCCGCCCGCGGGTCGGCTAACGCCCCGCCTGGGCCCGCTGGCCTCCCGCCGTCGGGCCCGCGCCCCAACCGGTCCCACGCGCGAGCGGTGCACGGCACGAGGCGGTCGGTCCGGCCAACGTCACGCACCGGGTCAGGGCACGCCCCGACAAGTACCACTCGGAAAGCGCCCCGCGGGGCCGTTAACCACCCCGGGTGGTCTGGCGGCCCGGACGGGTGCGTCCCGTGGCGCTGGGGGCACCCGGCGCACGGCGCGGCTGCGGCGGCCGGCGGTCTAATTCCGCCCTGGTTGCGAGTCCCTCCCGGGGGTGGATTCGCCACCCGACCGTTGCCCTGAGGGCCTCGGGCATCCGATGTCGGCCCGCCGGTCCCCATGCCGCGCGGAAAAGGGCGCCGACCCGCCGCGGTCCACTGGGCGGGCGTGGTGTCCCCGGAGCGCGGAGAGGGTCGCGCATGGGACGGTCCGGTCCCGGGCCCGGCGTCGCGGCTCGCGGTTCTGCCGCGCGCCGCGTGCGGAGTCGGCCGTCCCCCCGGGCCGGGCGGCTCGCCGCGGGCTGGGGCGCGAACGCCCCACGTCCCAGTGCGGCAGCGGCGGGCCCCCCTGGGGGGCGGCTCTCCGGGCGGGGATGGGGACCCGCCCCGCGCGAAGTTTACGCGCCGAGCGGGGGGAGCACCCCAGCGAACCGCAATCCCGGGGGGCCGCAGGCCAACGTGGTCGTCAGGGTGCCTGGGGCCGCTTCCCGCTTCGGCCCCCCGGCTGGGACGCGTGCGCCGTCCCCCCGCCCGCGCGCGGGAGGGGGGGGAAGATGCCGGCCGCCCAGCTGCCGTACGGACGTCGGGCGCGCGGCGCCTCAGCGGGCCGGGCGGCCGGGGCCCCGTAACGCCCGCGCCAATCGGCTGT     
B       ATATATAATTTCAATACTACTTTTTTAAGCAGGTAATTTATTATTTCTATAATAATCTCTAAGTAGTTAAATATTGAAGAATTTATATAAGTACGTACAAATAGTAAAAATTATTGATATTTCTTATTTCATACAAATAATTATAAATTAAATAAGATTTATTATGGTGTAAATTTCTGCTCATTTAGAATTTCATGTATAAAAAATTTAACATTACAATACTACTTGTCGACCAAATAACAGAATCTTTATAACATTGATGGCAATTTTCATTTATTTAATCTACTTTATAATGCTTCGTGACATTGGTTTTCCAAAACATTACCGTAGTTAGATTTCCTACATTTATTACTATCAGGTTAACATAACATATTTATAAGTAAAGTTATGAAACATAAATTAATCAAAATTTAGAAATAAATGCTTACTTTAAAGTCATTTAAACATGATTTGTATAAAAAATGTCTAATAAAATATCCGTTCATAATAAATGGAATCTCTTATTTCAAATTTTTACAAATATTTACTCAGGTATTTTCTGGTAATTTAAAAATTATTTGGACTTAATATTATGCCTTACATAAAAATTCAAACACTTTGTTAGTTTCTTTATAGACAACGTTTGCAAATTATGATATGATCTAGAAACTAATTATATGATGTAAAATATTGGTAAATATTAAGACAATTTTATCTACATATTATTATTACAAATAGGTATTTGCATATATAAAGTTAATATTATTATTACTGCGATATATTAAGATTTTAACACGAAACTATATTGCGTAATTAGAAACTTGATTCTACACTTGTATTGATGATTTTCCTATGTCTACGTAAAAATATGAATTGAATAGTAATAATTTATAAATAAATAATATGTGTTAAGACACGAGTAATAATTTCTCCAGCTAATTTACTTTAGTTGTAAATAGTACTTTAATGAAAAAACTGATTTAAGTGATATTAATGAACAAATGTATCTTTCACTAAAAAATTACAATCAAACCAGAGTCGCATCGCTGTGATACTAGTACTTATTCTTTGCTTATAAGGCAAGTAAACCGCTGTGATAACCTTTCTCGCAATTGAATTGAATTAGCTTAATGGCCCGCGAGCCATTCTTTTCTCGGGCAGAATTTAATCGACGCAAGACCTTACGGTTAAAAGTATAGTATGTTATAAGCATATTGTTTGGATTATACGTTCTACTGGCCTATCATGACGTTATGGATTTTTAACCATCATACACCGCAATGCGCTGCAAGCGCCATCGCATCGCTATCTCCCTGCTAAGATTCTCATACTGTCATACTTTAGGTGACGACACGAAGACTAATTCATTCTGCAAGCCTAGCGAAAGCACATACGGTCTACTGGCGCTTTCAAGGCAGCGATATTGGTTAGCTCTGTGACTAAATTATATACAGTTCAATTTTGCTAGAAACTGCGTAACAAGTTCACTTAAAAACATACCTAACTGTACAATTACGAACTGTAACGTATCGCTCTGAGTTTTATGCATATAAACATTCGAACAGTATTTGCCCTCCACGGTCAGGATACGAGATTACAGATCTCTGTGAGAACGGACCAGTTACGGGCGCCGTATTCATTCGTTATTCCCAACTTAGCGCACTGACCGAGAGACCCTCTTATCGAAACTGTGGTTTGAGATTTTTGTATAGAATGTAGGGCTTTGGAGTTCAATCTTATAGCAGCTACACTTTTCAAAATCAACCGCGTGGAAAATACAATGGAGTTAGAGGCTACTGCGCCGTACATCCATATATTAGATTAAATTGTTAGAGATCTAAAAATTTGATCAGTTCTATTACTAAAATGAATTCCAATAGAATTGCTTAGCATTACGGACCCTTTTGAATCCGTCAATACTAACCCAGACGGGGTTGGATCAATACTTTTCTTATAGACTGCAGGACAGACGACCACCAGTGGACGGATATTCTTATGTGACTATCTTCTGTTATTGCAAGCCTAAAAGTCGTGCGGCCCAGCGACAGCTTATCCCCTCGATCAGCAGCGTGCTATCACTCAAGGGGCGCGACCCGGCATACACTGTGTGAGTCAGGTGTAAGTAATACGGAACCCGAAGATCGTTCCATTAACCTAGGTTGGCGGGCCGACTCTACTGGCTCATCCACCCTAGTACGCTGGTCCAGTACGCTCGCGAGCTGTTGCGAACCTCATCAGGGCACCGGCGCTAGGGCTTAGGCCTACGGGCGGGCAGCTGATGAATCCTTGCCCGAGAGTTTTCGTAAGCTCGATTGGAGTGCACATGTCCCTCGACGCGCCGGCGGGGTCATCGGGTAGAAGCTCGGCGCTATTCTGGTGCCTCCCGCTGTTCGCCCGCGTAGCGGGATCGTTTCAGGCGAGCTAATCCGCGGTACGTTAAACGGGTAGTTCACCTCGGGCTGACGCAGGATGTCAAATCGGAAGATGGCTAAAACAGCAGTTGGAGGCCACGGTAGGCGCGGCTCCGGGGGTCCCGAGTCGCCGGGCGATACCCTCAGGTCCCGCCGGCGGGACACGCGGCAGAACTGCGAACTCATCTCGAGAGGGCCTGAGGTGGCTCCCGAGTGTCTCCCCAATGGTGGTAGGGAATGAAAGAGCGTAGCAAGCATTAAAACTGTGTCCAAGGTGGGGGCAATATCTCCTAGAGCCTTGATAGCATAGGCAGTATACCCGGTCGTATCTCCGGGCTAACACGGGCATAATGGATACGCCGTGACAGGACATGCGGAGACCAGCCATTATAATGCAGCATAGGCCCTGGATTGGAGGTTCACCATAAAGTTGCGGTCACGCAAGACGTAAGGGTCCCGTCACTCCAGGCTCGACGTGTTTCTGACGTGGCCCGTACAGTAGTCGCACGCTTCCGCAAGACGCAAGGCGGCCTCACTTAAACTCCCCCCGGCGCGGGTCGGCCGGTTGCGCTCTGCCGTGGTCTTGAACGAACGGCAGGGTTGCGCGAGTGCAGGCACGCCCGCCCCCTTTGCTGCGGGCGTGGGGCACGCCGGTGGCGTGGGCCGCGCCGTACGCGGGCTACCCGGGGCGGGTATGGTTGGGCGGCGCGGCCGCACGCGCGTCGGGTAACGCCCCGCCGGGGCCCGGTGGCCTCCCGCAGTCGGGCCCGCCCCACACCCGGTCCCTCGCGCCATCGGCGCACGGCAGGAGGCGGTCGGTCCGGCCCACGTCACGCGCAGGGTCCGGGTACGCCGCGACAAGTACCACAGGGGAAGCGCAGCGAGGGGCCGGTAACTACCCAGGGTGGTCGGGCGGCCTGGACGGCTGCGTCGCGTGGCGCTGGGGTCACCCGGCGCACGCCGCTGCTGCGCCCGCCGGGGGTCTAAGTCCGGCCGGGTTTCGAGACCTTCCCGGGGGGGGCTTCGTCACCCGACCGTTGCACTGAGGGCCTTGGCCATGCGTTGTCGGCCCGCCGGGCGGCCTGGCGCGCGGAAGAGAGGGCCGACCCGCCACGGTCCGCTGGGCTGGCGATGCGTCCCCCGGGAGCGGACAGGGCCGCGCATGGGGCGCTCCGGTCCCCGCGCGGGGGTCGGGGCTCTGGGTTCGCCCCCGCGGCGCGTGTGGATTCGGATGCCCCCCGGGGCCCGGCTGCTCGCCGGGGGCTGAGGCGCGAACGCCCCAAGTGCCCGTGCCGCAGCCGCGGGCCCCCCCGGGGGGCGGCTCGCCGGGCCGGGATGGGGACCCGCCCCCCGCGAGGTTAACGCGCCGAGCCTGAGCGGGACCCCCGCGAACCGCACTCCCGGGGGGGCGCAGGCCCACCTGGTCGTCAGGGCGCCCCCGGGCGCTTGGCGCTTCGGCCGCATGGCCGGGCCCGGTGCGCCGTAGCCCAGCCCGCGCGCGGGACGGGGGGGACGATGCCGGCCGCCCAGCTCCGGTACGGCCGTCCGGCCCGCGGCGCCTCAGGGGGACGGGCGGCGGGGGCCCCGTAACGACCACTGCAATGGGCTAT     
A       ATATATAATTTCAATACTACTTGTTTACGCACGTAAATAAATATTTCTATAATAATCTCTAAGTAGTTAAATATTGAAGAATTTATATAAATACGTACAAATAGTAAAAATGATTGATATTTCTTATTTCATATAAAAAATTTTGAATAAAATAAGATTTTTTGGGGTGAAAACTTTAACTCAATTAGATTTACTTGTATAAATAATTTAACATTACATTAATACTTGATGACTAAATAGGTGAATCTTTATAACATTGATGGAAATTTTCCTTTAGTTTATCAACTCTATAATGCTTCGTGACATTTGTTTTCCAAAACATTATCGCAGTTAGATTTCCTACATTTTTTAATTTCAGTTTACCATAATTTATTTAAAATTATATTTAAGAAACATAAATTAAACAAAATGTAGCAAAAAAAGCTAACGTAAAAGTCATTTACACTTGATTTGTATAAATGATGTATAAAAAAAAATCCGTATATAATAATTGCAATCTGTTATTTTAAATTATTACAAGTATTTACTCAGGTATTTTCTGGTAATTCAAAAAATATCGGGACTTTATATTATGCTTTACATAAAAATTCAAACACTTTGTGAGTTCATTTATAGACAAGGTTTGTAAATTTTGATAAGATCTAGAAACTAATTATTTGATGTAAAATATAGGTTAATATTTGGTCAATCTTATCTACATATTATTCTTGCAAATAGATATTTGAATATATAACGTTTATATTACTATTACTGCTATATAATAAAGTTTTTACACGAAACTAGCTTGCGTATTTAGTAACTTGATGCTAGACATGAATTGATGATTTTACTATGTCTACGTAAAAATATGAAATCAACAGTCATAATCTATAAATAAATAATATGTGATAAGTCACGAGTAATATTTTCTCCTGATAATTTACTATAGTTGAATATAGTACTTTAATGAATAAACTGATGTAAGTGACTGTACTGGACATATGTATCTTTCACTAAAAAATTACAATAAAACCAGAGTCGCATCGCAGTGGAACTAGTACTTTTTCTCTGCTTATCAGTCAGGTAAACCACTTTGATAACCCCTCTCGCAACTGCATTGGATTAGTTTAATGGCGCGCGAGTCATTCTTCCCTCGGGCAGGATATAATCGTCGCAAGACCTTACGGATAAAAGGAAAGTATGTGGTATGCATATTGTTTGGTTTATACGTTCTACTGGTCTATCAGGACGTTATGAATGTTTTACAATCATATATCGCATTACGGTTTAAGCGCCATCACATTGCTAACTACCGTCTAAGATTCTTATATTGCCATAAAGTAGGTGGCGACAAGTAGACTTATCCATTCTGCAAGCATAGCGCTAGCACATACGGTCTACTGGCCATGTCAAGGAAGCGATATTAGTTAGCTAAGTGACTGAATTATATACAGTTCATTTTTACTAGATACTGCGAAACAAGTTCACACAAATACATAACTCACAATACAATTACGAACTGTAATTTTTCGCTCTGAGTTTTATGTATCCACATTTTCGAACGGTATTTGCCATCCACGGTCAGGATACGAGATTACAGATGTCTGTGAGAACGCACGAGTTCCAGGCGCCGTATTCATTCGTTGTTCCCAACGTAGCGTTCTGACCGAGAGACCAATTTATAGAAGCTGAGATTTGCGATATTTGTATAGAATGTAGTGCTTTGAAGTCCAATCTTACAGACGCTACACATTTCAAAATCAACCGCGTGGTAAATACAATGGATTGAGGGGCTCCTGCGCGGTGCATCCAAATATCCGACTAGTTTGTTAGATATCTAAAGATTTGATCAATTCTTTAACTAAAATGAATCCCAATAGATTTGCTTAGGATTACGGGCTCTTTTGAAGCAGGCAATAGTAACCCAGACGGGGGTGGATCAAAACTTTTCTTATAGACTGCCGGACAGACATCAACCAGAGGACGGATATTCTTATGTGACTAACTTCAGTTAGTGCGAGCCGAAAAGTCGTGCGCCCCAGAAACAGCTTAGCTGCTCGATCAGCGTCGTGCTATCACTCCATGGGCGCGACCCGTCATAAACGGTGGAAGTCAAGTGGAAGTAATACGGAACCGGACCTTCGTTCCATTAACCTCGGTTGTCGGGCCGACTCTACTGGCTGATCCACCCTAGTACGCGGGTCCAGTTCGCTAGCGAGGGGTTTGCAACCACATCTGGGCACGGGTGCTATGGCTTAGGCCTACGGGCGGGCAGCTGTTGAAGCCTCGCCCGAGGGAATTTGTAAGCTCCATTGGAGTGCACATGTTCCTCGACGCGCCGGGGGGGTCATCGATTGGTACCTCGGCGCTATTGCGGTGCCACGCGGCGGTCGCCCGCGTAGGGGGATCGTTTCAGGCGAGCCAGGCCGCGGTACGTTAAAGGGGTCGTTCACCTCGGGCTGACTCAGGAACCCAAATCTGAGCAGGGCTAGAACACCCTTTGGAGACCGCGGGAGGCGCGGCTCCGGGGGTCCCCGCTCACCGGGCGATAACCTTAGGTCGGGACGACGGGACTCGTGGCAGAACTGGATACTCACCTCGAGAGGGCCTGAGGTGGCTCCCGAGCGTCTCCCGGTTGCTGGTAGAGAATGAGACAGCGTAGCAAGCATGAAACCTGTGTCCAAGGTGCGTGCAAGATCTCCTAGTCCTTTGATAGCATAGGCAGTATACCCGATCGTAGCTCCGGGGTAACACAGGCATAATGGAGACGCCGTAACAGGAGATGCGGCGACCAGCGATTATAATTCAACATAGGCGCTCGAATGGAGGCCCACCATGAAGTTGCGGTCATGCAAGACATAAGGGTCCCGTCACTCCCGGCTCCAGGTGTTTCTGACGTGGCCCGTACAGTCGTCCCGCGCTTCCGCTCGACGCAGGGCGGCGACACTTAACCTCAGCCGGGCGCGGGTCGGCCGATTCCGCTCCGCCGTGGCATTGAACGAACGGGAGCGTTGCGCATGGGCAGGCGCGGCCGCCCCCTTTGCTGCGGGGGTGGGGCACCCCGGTGGCTTGGCCCGGGCCGTACGCGGGGTACCCGGGGCGGGTACGGTCGGCCGGCGCGGCCGCACGCGGGTCGGCTAACGGCCCGCCTGGGCCCGCTGGCCTCCCTCGGTCGGGCCCGGCCCACAAGCGGGCCCACCCGGCGTCCGGGGACGGCAGGTGGCGGTCGGTCCTGCCCACGTCACGCACTGAGTCCGGACACGCCGCCACAAGTACCACTGGGGAAGCGACCCGAGGGGCCGGCCACGACCCTGGGTGGTCGGGCGGCCCGGACGGCTGCGTCGCGTGGCGCTGGGGTCAGCCGGCGTACGCCGTTGCTGCGGCGGCTGGGGGTCTATGTCCGCCCGGGTTGCGAGACCCTCCCGGCGGGGCATTCGCCACCCGACCCTTGCGCTGAGGGCCTCGGCCGTCCGCAGTCGGCCCCCCGGTGGCCCTGACCCGCGGAAGAGAGCGCCGACCCCCCACGGTCCACTGGGCTGGCGGTGAGTCGCCGGGGAGCGGACACGGCCGCGCCTGGGACGGCCCGGTCCCGGGTCGGGCGTCGGGGCTCTGGGTTCTCCCCCGCGCCGCGTGCAGATTCGGATATCCCCCCGGGCCGGGCTTCTCGGCGCGGGCTGCGGCGCGAACGCCCCAAGTGCCTGTGCGGCAGCGGCGGGCCCGCCCGGGGGGCGGCTCTCCAGGCCGGAATGGGGACCCGCCCCCCGCGACGTTGACGCGCCGAGCGGGGGGGGGACCCCAGCGAACCGCAGTCCGGGGGGGCCGCCGGCCCAGGTGGTCGTCAGGGCGCCGCCGGCCGCTGCGGGCTTCGGCCGCCTGGCCGGGCCCGCTGCGCCGTCCCCCAGCCCGCGCGCGGCACGGGGGGGACGGTGCCGGCCGCCCAGCTGACGTACGGACGTCCGGCCCGCGGCGCCTCAGCCGGACGCGCCGCCGGGGCCCCGTACCGCCCGCTGCAATGGGCTCT     
