# Supplementary material for: A simple method for data partitioning based on relative evolutionary rates
Source: PeerJ. 2018 Aug 28;6:e5498. doi: 10.7717/peerj.5498 (PMC6118207; doi:10.7717/peerj.5498)
Supplement: Data S1 — The datasets are provided in the PHYLIP format. [file peerj-06-5498-s002.zip › DataS2/AS3-4.phy]

17  4000
out     CACAATAACATTAATTTGAGATAAGTCAAAAAAAATAAGTAGTTATAAAATGATTAATAATGTAAATTATTTAGCCATTCTTAAGGTCTAAATAGAGACTAATTTCTATTAGATTGCTATTGACTTTAATCTAAAATCAAATTCTATATAAATAACTATGAAAAATATTTTTCTTTTGAATCCTATATTATTATCGTGACAATGTTGATATAGTACTTAATACACTCGGATATATACACAATAATAGAATCTAAGTAAACATGTATTTCATATGCTATTAATGGTTTTATTTTTAATAACAATGTATTATCTTAAATAATTATAAACCAAATAGTATAGTATTTATTTATTGATATTTACAACTTAAAATTACAATTAATCTGTAAATCTTGTTGCACAATTTCGATCAATTTACATTGCTACTCGACTACTAGTAAAGAATAAAACTATATGTATAATATTATTTGTATATTATTGTATGTATAAATAAATATCTACCCATATTGTTTTATATAACCAGGACGATTCTACTACACTTTAAACCGCTTTGTAGTCCACTATTAAATCTCATGTACTATTATACTCCAGTTATACTAACTTAAACTTTATAACATAAGATTATATCGAGGTCAACTAAAATTTAAATTTTTTAAGATAGTATTTAAATTATCTCTTATATTATTAACAGTTTAATAATAAGTCTAACTCAATTTTATAACAGTATTAACTGCTAAGCTATAATTTTAGTTTGGGCATATAATATAATTGAATTTTAATTTTTTAAAAATGAACAAACATTTGTTCAGAGTTAATGTCTTTATATGTTTTACTCTACTTTGTTTTTGAACAAACGTTTCTAATACGTAAGTTCAGCATTATATTAATGTGCATCTGATACGAAACAATCTAATTTTTTAAATAGCAATTAAATCTTAATTATTTAAATATAACATTTACTGTTAAACTTTTGACAAAGTATAAATTAAATAAAAATGATTCTCACCACAACTTCTAATTCGGCCCTATCTAGGTCATTGGAAGTTTGTTATGTTGTAGATAGTTTAATGCGTGTACCTTTTGCCTGGGGAGAATACTATTGAAGCACTGCCCTACTAACGTTAAGGTGTTATGTATCAGTTAAATTGCAATTGTGCATATAAGAAACCGATATTTCATCAACACAAATTCCTGGGAATTTCAATACATTCGCTACAATTTATAGAAAATGATAAATACCACCTACCTAATGCAGTGAGTCATGTATACCCCAACAGCCCCCTAGATTTATATTTTGTTGCCCACCTTTAGATATTTTTTGATGTGTATACCCCAGAACACTTTGTCAATTTTTGCTACATGTTTTTCGAATCTGTCACGGGTATCTCGGAACACATTATTTAAAAGTGACATCTAGACCTCCAATGTCAGATTGTAATAAGGACAGTTTTGTTCGCGTGGAAAACTATTTGTTCCCTGGGAACTTTCATACATAGGGCGGGGTGAAGTCTCTCACGCATTAAACGAATAATTAATGTTTGAGAGCAGGAGATGAGGGCACCCGTGATTGCCCCAACTTTTTCGTGTCTGGAGTGGTGTTTGTGGTATAAATGGATACGATATTCCTTCTAAACGTATTGGACACCTTTCCCTATAGACGCGTTACAGCAATGTCCTGAGGGGTTTAATATCTGGTTTTTGCGTCCTAACGCACTAAGTAAACTAATACCAAAGGTAAATCTACAAATCGTTAACGAGAAATTCAATTGTATTAAGGGGGCTACGCTGTCTACATCCATTTATTTATAGCAAACGCAAGTAAAAGCTGAGGTATTAAAAATGCGCATAAATCTTAAATTGGAGTCATATTACATCGTGTCCTGCCATTGCATCATTATAAAATGTTCGAATTAATGCTTTCAAGAAACCATTTAGATGTCTTAAACCATTAATTTCACTACGAAGAGAGCAAATCACTCCCATATCAACCAATTCACCCTTATCCGCGGGCGCTCGGGGCTAGCAGGATCCCGCCCTGTGCTTAGCTAGCGGGGGTCCCAGCGCCTCGCCCGTGGACCCGGCCGCCTCCATGAGACCCCGTGCGCCCGCATGGCCTCGGGCCTTCAAGTGGATGTTCCATGGTTTTCCCGCACCCCGATTTTCATTAGCCTGCAGCGCAGGTGGTGGACAGCGCGTCTGCTGTCCCGTGGCTACAGTATCCCTAACTGGTTAAGCACCGGCGGGCATGATCTGCCGAACATCCGGGCGGAGACCCCTCACCCCCGCCTTTTGGCGGAGCATGCTCAAAGGTCGACGCCTCACTTGGGGCCCACCATTTCCTGCAGGATCCTGTAAAGCCGCTCCTCAGCACCCCACCCTCGGTTCCCGAGGAGAGAAACATCTTCAGAGGGCAGCTACGATGTCCGTGATCGGGACGCAGCGAACCCCCCGCCTATGCAGACTCGCGGAGCCGAGCGAATAGATCGGGCACCGCCTAGGGCGTCCGATTGCCTGCACGCCTCCGCTGCTCAGTCGCGGAAGGGCCCTCGTGACAAAACAGGCAAGTGGACACTCATCATATTCTAATAGCGCCCCTACTGCTGGTTGGCCCTTTCCCAAATTATTATAGCACGTCCCCTACCTCCGGCAGCTACCCATGCACTGCTCCTTGATGCCCGCGACGGTCTTCGCCGACACACGACCCCCAGGGAAGGGGTCACACCTTGGGCGTTCTCCCGGCTGGGATGGAGTGATGTCGACCGCAACTGGTTCGTACCACAGAGCACCAAAATGTCCACACCCATCTGGTGCCATGGTCTGGTGACGCTGGCCAGATAGACTTATGGCTGAGCCGACGATATAGCTAGGCTGCCCGCCACAGCGGTGCCCTGGCATCAGCGAGCGCGGTTTCATAGGTCGTTTTCGGCCTTCCAGTAGATTTGGATGTGCCACAGTACTACTGGAACCGTCGGGTCCTCCACACCCCACGGTGAGGTGTTTCAGCGGAAGGGCTGACCTCGGCGGGGCGCCCGCGCCGGCGGGTGGTCCAGGCTGCACGAGTGGGGCCCCCCCACGCACGAACTTGCGGTGCCACCCCAGCGCGCTATGGCGCGACCCCCTCCCGCTGTCCGGGCCGCCCACGCCTGTCGCGCCGAAGCCGCGGTTGGACCTCCACCAGGTTCGGCGCCGGGAGGCCGGGTCGGAGCGCGGCCGCCCGTGGGGGGACCGCGCACCGCCAGGACCACCTGGGGACGCGCGGGGAGACCCGGCGGCAACACGCCACCGGTCCGGCCCAGGCGGCGCTAACGGTCCGACCAGGGCGCTGTGGGGGCCGTGAGTCCCGGGTGTTCCCAAGCATTTCCCGGCCCCCGCCGCGTTGCGGCCGAGGCCGCCGCCCCGGCTCGTGTCCCCGAGGAGTCGGGGGCTGGGCCCCCCTCTGCTCGCCCCGCGGGACTGGGCAGTAACGGCCAGCGGGCACACGACGGCCGCCCCGGCCGCTTGACAGCGGCTGGGCGCCGTCGGCGTACGTGTGGTGCCCCATCGGCCAGGTCGAAGCGCAGTCAGCGCCCCCGGTCGGGTGGGCCACCGCCGCTCCGCCGGGGTGGCCCCGCGCCGCCCGCGGCAGTGACCCCCCCCTCGGCGCTTGTCCTGTCGCGCGCCCCGGCCGGTGGCCACGGGGCCCCGACGGGCGGATGGACGCGAGTCCCGCGGTGGGGATGTGCCTGGAGCACGCAAGCTGACGCGACCGCGTGCTTGGCGCTTGGCACCAGCCGCGGCGCCTCGCACAACCGCTGGCGCGCGAGCCTCATCGAGTAGCGCTCGCCCGCCACCACACGCCCCTGCGCGACACGCCACCCGTGCGCGACGCCGCGCACGCCGCCGCGCCGGAGCGGCTACGCGACTCCGGTCGGCCGCAAGGCGCCAGTAGGGGGGCTTCCATCGACGAGTCGGGCGCTTGCACCAGCCCCCGCGCGGTGGCGGCGTCTCGCGCCGCCAGGCGACG     
P       CACAATAACATTTATTTGAAAATAGTCCAAAAAACTATGTAGTAATATTAATGTTTAAAAAGTTTGTTATAGAGCCATTCTTAAGGTCTAAATAGTGACTAAATTCTATCTGATTGCTATTGACTTTAATCTAAGATCAAATTCTATATAAATAACTATGATAAAAATTTATCTATAGAATCGCATATTTTTATCGTGACAATGATGATATAATTCTGAAAATAATAAGATTTAAACACTATAATAGAATCTAAGGACACATGTATATTAAATCCTGTTACTGTTTTTATTTTGAATAACAAAATTTTTTTGAGAATATTAATAAAACAAATAGCCTAGTATTTATTTATTGATATTTAAAACTTAAAATTACAATTAATCTGAAAATCTTGTTGCACAATTTCGATCAGATTGCATTGCTTGTCGACTACTAGTAAAGAATAAAGCTATATGTATTATATTATTTGTTTATTATTGAATGTTTAAATAAAAATCGACCCTTATTATTTTATATATCCAGGTTGATTATTGATAACTTTACAACGATTTGTAGTCCACTATTAAATCACATGTACTATTATACTCCAGTTATACAAAATTAAAGTTTATAACTTGAGATTATATTGAGGTCAACTATAATAGACATTTTTTAAGATAGTCTTTGGAATATCTCTTAAATTATCAACAGATAAATAATAAATCTAACTCAATTCTATAACAGTATTAATTGCTAAGCTATAATTTAAGTTAGGGCATATAATAGAATTAGATTTTAATTTTGTAAGAATGAACGAACATTTGTTCATATTAAATATCTTTATATGTTATACTTTACTTTGTTTTTGAACAAAAGATTCTATTACGTAAGTATAGCATAATATCAATTTGCATCAGATACGAAACAATCAAAATTTTTAAATAGCAATTAACTCTTAATTATTTAAACATAACTTTGACTGATTAACTTTTGACAAATTATAAAATAAATAAACCTGATTCTCAACACAACTTCTATTTCGGCCCCAGCTAGCTTATTGGAAGTTTGATATATTGCAGTTAGTTTAATCCGTGTACCTTCTGCCTGGGGAGCAGACTTTTGAAGCACCGCCCTACTAAGGTTAAGGTGTTATGTATCTGTTAAATTGATATTGTGAATATAAGAGACTAATAGTTCATTAACACAAATTCCTGTGAATATCAATTGATTCGTGACAATTTATGGAAACTGCTAAATAACAAATGCCTAATGGATTGAGTCACGTATTCCCCACCAGCCTCCTAGATGTATATTTTATTGTCCACCTTTAGATATGTTCTGATGTGTATACCACAGAACTTTGTGTCAATTTTTTCTACGAGTTTTTCGAATCTGGCGAGGGTATCTCGGAACACATTATTTAGAACTGCCATCTAGACCTCTAATGTCAGATTGTAATAAGTTCAGTTTTGTTCTCGTGGAAAAGTATTTCTTCACTGGCACCATCACTACATAAGGCGGGGTGATATCTCAAACGCATTAAGTTAATAATTAATGTATGAGAAGTGGAGATGAGGGCACACGTGATGGCCCCTACTTTTTCGTATCCAGAGTGATGTTTTTGGTATAAATGGAAACGATATTCCTTTTAGACGTTTTGGACACTTTTCCCTATAGAGGCGTAACAGAAATGTCCTGAGGGAGTTAATCTTTGGCTTTTGCTTTCATACGCACTGATTAAACTAATACCAAAGGTAAATCTGCAAATCGCTAACGAGAAAATCAATTATATTAAGGGGGCTACGCTGTCTACCTCCCTCTATTTATAGCAAACGCAAGTAAAAGCCTAGGAATTAACAATGCGCATAAATCTTAAAATCGAGTCATATTACATAGTGACGAGCTATGGATTGATTATAAACCGTTCGAATTAGTGCTTTCACGAAACCATTTACATGTCTTAAACCACGAATTTCATTACGGAGAGAGCAACTCTCTCCCACATCAACCAATACACCCGTACCCACGAGCGCTCGGGGCTAGCAGGAGCCCGCCCTGCGCTTAGCCAGCGGTGGACCCAGCGCCTCCCCCGTGGACGCGCCCGCCTCCATGAGAATCCGTCTTCCCGCTTGGCCTCGTGCCTTCAAGTGGACGTTCCATCGTTCTCACGCACCCCGATTCTCATTAGCCTGCAAAGCAGGTGGTGGCCATCGGGTCTGCTTTCCCGTGGCCGTAGTATCCCTAACTGGTTAAGCACCAGCGGACCTCGTCTGTCGAACATCCGGGCGGAGACCCCCCACCCCCGCGTTTTGCCGGAGCATGCTCAAAGGTCGACGCGTTACTGGGGGTCCACCATTTCCCTCAGGATCCTGTAAAGCGGCTCCTTAGCACCGCACCCCCGACTCCCGAGGAGGGAAAGATCTTGAGTCGGCAGCTACGATGTCAGCGATCGGGACGCAATGCACACCTCGCCTATGCAGACTCGCGGAGCCGAGCGAATACATCGGCCACCGCCGATCGCATCCGAGTGTCTGCACGCCTCCGCCGCTCAGTCCCGGAAGGGACATCGTTACAAAAATGGAAAGTGGACACTCATCATATGCCAATAGCGCCCCAACTGCTGGTTGGCGCATTCCCAAAGTATTATAGCACGTCCCCTACCTCCCGCAGCTACACATGCACTGCCCCTGGATGACAGTGACGGTCTTCGCCGACACACGAGCCCCAGGGATGAGGTCACACCTTGGGCGTTCCCCCGGCTGTGATGGAGTGATGTCGACCGCAAGAGGTTCGTACCACAGAGCACCAAGCTGTCCACGCGCACCGGGTGCCATGGTTTGGGGTCGCTGGCCAAATAGACCCATGGCTGAGGCGACGATCTAGCTAGACTGGCCGCCACAGCCATTCCCTGGCAACACCGAGCGCTGTTTCTGCGCTCGATTCCCGCCTACGAGTAGATTTGGATTTGCCACAGCACTATTGGAACCGTCGGGTCCTCCACAACCCACGCTGAAGTGTTTCAGCGGAAGGGCAGACCTCGGCGGGGCGCGCTCGCCGGCGCGTGGTCAAGGCCGCAGGAGTGGGGCCCCCCCTCACACGTACTTGCGGTGCCAGCCAAGCGCGCCATGGCGGGACCCCCTCCTGGTCTCCGGGCCGCCCACTCCTGGCGCGGCGCAGCCGCGGTTCGACCTGCACCAGGTCCCACGTCGGGGGGGCGGCTCGGAACGCTGCAGCCCGTGGAGCGACCGCCCACCGCCCGGACCAACTGCGCACGAGCGGGCAGACCCGGGGGCAACACGCCAGCGCTCGGGCCCAGGCTCCCCTAACGGTCCGACCAGGGCGCTGTGGCGGCGGTGAGTGCCGGGTGTCGCCAACCATTTCCGGGCCCCCTCCGCGTTGGGGCCCACCCCCCCGCCCCGGCTCGCGAACCCTATTAGTAGGGGGCTGGGCTCCCCTCTGCTCGCGGCCCGGGACTGGGCAGTAACCGCCCTAGGCCACACGACGGCCGCCCCGGCCGCTTGGCACCTGCTGGGCGCCGTCTGCGTACGCGTGGTGCCACATCGGCCAGGTCCACGCGCGGTCAGCGGCCGCGGTCGGTGGGGCCAGCGCCGCTGCGGCGTGGTGGACCCGCGCCGCCCGCGGCCGTCACCCCCCCACCGGCCCTTCTCCTGTCGCGCGCCCCGTCGGCTGGCGACCGGGCCCCGGGCGGCGGATCGACGCCAGACCCGCGGCGGGCGCGCGCGTTGAGCGCGAAAGCCGCCGCGACCGCGTGCTTAGCGCTTGGCACCAGCCCGGCCGCCACTCAAAACCGCTGGGGATCGAGCCTCAGCGAGTAGCGGTCGCCCGCCAGCACACGCCATTGCGCGACACGCCACGCGTGCGCCACCCCGCGCACGCCGCCGCGGCGGAGCGGCCCCGCGAGTCCGGTGGGCCGCAAGGCGCCACTAGGGGGGGTTCCATCGACGAGTCGGGCGCTTGCAGCCGCGCCGGCGCGGTGGCCGCGTCTGGCGCCGCCAGGGGACG     
O       CAGAATAATATTAATTTAAAAACAATATAAAAAAATATGTGGTAATATAAAGATTGATAAAGAATTTTATATAAACATTCTTAAGGTCAAAATAGAGAATAAATTCTATTAGATTGCTATTGACTTTAATCTAAAATCAAATTCTATATAAATAACTATGATAATAATTTATCTTTGGAATCCCATTTTATTATCGTGACATTGGTGATATACTTCTTAAAACACTAATATTTCAACACGATAATAGAATCTAATTACACATGTATATGATTTACGATTATTGTTTGTATTTTTAATAACAATATTTTCTAGTGAATATTAATAAACCGAATAGCATAGCATTTATTTATTGTTATTTATAACTAAAAATTACAATTAATCTGAAAATCTTGTTGCACAATCACGATCATTTTAAAGTGCTAGTCGACTACTAGTAAAGAATAAAGCTATAGGTATAATATTATTTTTTTATTAATGTATCTATAAATAAAAAACAAACCATATTGATTTAGATATCCAGGATGATTATTGAACACTTTATAACGTTTTATAGTCCAATAATAAATCACATGTACTATTATACTCTAGTTACACTTAATTGGACTTTAGAACATCAGATTATATCGCGGTCAACTATAATAGACAATTTATAAGATAGTATTTTATAAATCTCTTATATTATTATCAGTTAAATAATAAATATAACCCAATATAATAATAGTATTTACGGCTAAGCAATAATTTAAGTTAGGGCATAAAATATAATTTAATTTGAATTTTGTAAAAATGATTGAATATTTGTTCTTATTTAATGTCTGAATATGTTATACTTCACTTTGCTTTTGAACAAAAGATACTAATACGTAAGAATAGCATAATATTTATGTGCTTCTGATACGAAAAAATCTAAATTTTTAAATAGAAATTAAATCTTAATTATTTAATCATTCATATTACTGATTAACTTGTGGCAAATTTTATAGTAATTAAACGTAATTCTCACCACAACGTCGATTTCGGCCCTATCTAGATCTTTGGAAGTTTAGTATATTGCAATTAGTTTGATCCGTATACCTGACGCCTCGGGAGAATCCTATTGAAGCACTGCCCTACTACGGATAAGGTGTTATGTATTTGTTAAATTGAAATTGTGGATATAAGACACCAAGAATTCAATAACATAAATTCCTTGGAGTATCATTATTTTCGTGACAATTTAAGGATAATAATAAATACCAAATACCTAATGGAGCGAGTCATGTATGCCCAAACAGCGCCCTAGATATATATTTTTTTGTCCCCCTTTAGATATGTTCTGTTGTGTACACCCCAGAACTGTGTGGCAATTTTTTCTACAAGTGTTTCGAATCAGTCGAGGGTCTCTCGGAATACATTATTTAGAAGTGGCATCTAGTCCTCGAATGTCAGATTGTAATAAATACAGTTGTTTTCACGCGCAAAAATATTTTTTCACTGGTAACTTACATACGTACGGCTGGAGGATATCTCTCACGCAATAAAGGAATAATTAATGTTTCAGATGTGGAGATGAGGGCACCCGCAATTGCTCCTACTTTTTCGTGTCCAGAGTGATTCCGTTGGTATAAATGGAAACGATATTCCTTCAAAAAGTAGTGGACACTTTTCACTATAGAGGCGTTGCAGCATTGTCCAGAGGGCCTTAATATTTGGATTTTGCGTTATTTGGCACTAATTAAACTTATAGAACAGGTAAATATACAAGTTGTTAACGAGAAATTCAATTATATTAAGGGGGCTCAGCTGTCTACATCCATTTATTTATAGCAAACGCAAGTAAAAGCCCAGATGTTCTAAAGGCGTATAATTCCTAAAGTTGTTTCATATTACAAGGTGTCTTGGCATAGTATGATTAAAAAATGTTCGAATTAGTGCTTTCAAGAAACCAATTAGATGCCTTAAACCATGAATTTCACTACGAAGAGAGCAACTCGCTCCCAGATCAACCAATTCACCCTTACCCACGGGGGCTAGGCGCTAGCAGCACCCCGCCATGTGCTGAGCTAGCGGTCGACCCAGCGCCTCGCCCGCAGACCCGCCCGCGTCCATGAGAGGGCGTGATCCCACTTGGCCCCGTGCCTTCAAGGGGACGTTCCATGGTTTTCCCGCAGCCCTATTCACATTAGCCTGCAAAACAGGGGGTGGCCATCGCGTCTGCTTCCCCGTGGCTCTAGTCTCCCTTACTGGATAAGTACCTGCCGGCCTGATCTGCCGAACATCCGGGCGGAGACCGCCCACTCACTCTTTTGCACGGAACATGCTCAAAGGTCGACGCCTTCCCCGGGGCCCAGCATTTTACTCAGGATCCTGTAAAGCCGCTCCTCATCACCACACCCGCGGGTCCAGAGGAGGGAAAGAACTTGAGTTTGCAGCTACGATGTCGGCGATCGGGACGCAGCGCACCCCCCGCGTACGCAGAATTGCGTAGCCTGGCGAATAAATCTGCCACCGCCTAGGGCATCCGAGTGCCTGCACGCCTCCGCGGCTCAGTCCCGGGAGGGACATCGTGATCAAAGTGTAAAGTGGACACTCATCTTATTCGAATAGCGCCCCTTCTGCTGGGTGGCGCTTTCCCAAATTATTATAGCACGTCCCATAGCTCCGGAAGCTACTCATGCTCTGCGCCTTGATGCCGGTGACGGTCGTCGCCGACACAAGACCCCCAAGGATGAGGTCGCAGCTTGGGCGTTCCCCCGGCTGAGATGAAGTGATGGCGACCGCAACCGGTTCGTACCACAGCGCCGTAAGGTGCCCACACCCAGACGGTGCCATGGTATGGGGACCCTGGCCATATAGACTCATGGCTGAGCCGCGGATATAGGCAGACTGCCCGCCACAGCGATGCCCGGGCATTAGCGAGCGCGGTTTCAGCGGTCTTTTGCGCCCTTCCTGTAGATTTGGATGTGCCACTGGACTATTGGAACCGTCGGGTCGTCCACCCACCACGGTGAGGTGTCTCAGCGGAAGGGCTGACCTCGGCGGGGCGCCCTCGACGGAGCGTGCTCAAGGCGGCACGAGTGGGGCCCGCCCTCGGACGTACTTGCGGTGCCACCCGAGTGCGCTATGGCGGGAGCCCCTCCCGCTGGCCGGGGGGCCCATTCCTGTCCCGGCGCAGGCGCGGTTCGACCTCCACCAGGTGCCGCGTGGGGGGGGCGGGTGGGACCCCTGCCGCCCGTGGAGCGACGGCGCACCGCTCGGACCACCTGCTCACGGGCCGGCAGACCCGGGGGCACGACCCCACCGTGCCGGCCCCGGCCGCGCTAACGGTCCGATAAGGCCGCTGTGGCGGCGGTGGGTGCCGGGTGTCGCCAACCACTACCGGGCCCCCGCCGCGTTGGGGCCGCCCCCCCTGCCCCGGCTCGCGGACCCCAGCGGTAGGGGGCTGGCCGCCCCTCTGCTCGCAGGCCGGGGCTGTGCAGTAACGGCCAGCGGCCACACGACGGCGGCCCGTGCCGCTTCGCAGCGGCTGGGCGCCGTCGCCGTGGGTGTGGTGCCACATTTGCCAGGGCGAGGCGCGGTCAGCGGCACCGGTCGGTCGGGCCGCCGCCGGCGCGGCGGGTTGGACCCGCGCCGGCCGCGGCGGTCACCCCAGCGGCGGCCTTTGTCCTCTCGCGCGCCGGGTCCGCTGGCGTCGGGGCCCCGCGGCGCGCATCGATGCGAGCCCTGCGGCGGGGAGGCGCGCTGAGAGCGAAAGCGGCCGCGACCGCGTGCTAAGCGTTTGGCACCAGCCCCGGCGCCCCGCACAACCGCTTGCCCACGCGCGTCAGCGAGTAGCGGCCGCCCGCCACCACACGCCATTGCGCGACACGCCACACGTGCGCGACGCCGCGCACGCCGCCGCGCGGGAGCGGCCGCGCGCTTCCAGTCGGCCGCACGGGGCCACTAGGGGGGGTTCCATCGACGAGTCGGGCGCTTGCACCAGCGCCGGCGCGGTGGCGGCGTCTCGCGGCGCCAGGGGCCG     
N       CACAATAAAATTATTTTAATAAGAATACAAAAAAATAAGTAGTAGTATTAAGGTTGTTAAGGTACTTTATCTAACCATTCTTAAGGTCAAAATAGAGACTAAAATCTATTAGATTGCCATAGACTTTAATCTAATATCACATTCTATTTAAATAACTATGATAAGAATCTATCTCTCGAATCCCATATAATTATCGTGACAATGCTGATAAAATTCTTAAAACACTTAGAATTCGACAAGATAACAGAATGTAAGTACACGTGTATCTTATTTACTATTATTGCTTTTATTTTTAATAAAATTATTTTATCTTGAATGTTAATAAACCATATAGCATAGGATTTATTTATTTATATTTATAAATAAAAATTACAATTAATATGCAAATCTTGTTGCACAATTTCGATAAATTTTATTTGCTTATCGACTACTCGTAAAGAATAAAACTATATGTATAATATTATTTCTTTATTAATGTATGTGTTAATAAATAACAACCCATATTATTAAATATATCCAGTTAGATTATGGAATACTTTACAATGATTTGTAATCCAATAATAAATCACATGTACAATTATACTCTAGTTATACTAAATTTTACTTTATAACTTAAGATTATATCGAGGTCAACGATAATTGACAAATTTTAAGATAGTTTTTAATTTATCTCTTATATTATTATCAGTTAAATAATAAATCTAACTCGATTGAATAATAGTAATTATAGCTAAGCTATAATTAGAGTATGGGCATAAAATATAATTAATTTTTAATTTTATAAAAATGAACGAAAATTTGTTCATTATTAATTTCTTTATATGTTATTCTGTACTTTGCTTTTGAACAAAAGATTCTAATACGTAAGTTTAGCATGATATTAATATGCTGCTGATACGTAACAATCTTAATTTTTAAAAAGCAATTAAATCATAAATATTTAATCATAATTTTTACTGATTAACTTTTAGCAAACTTTAAAATAAATAAACATGATTCTTACCAAAACGTTTATTTCGGCCCTAACTAGGTCTTTGGCAGATTGCTTTATTGTAGATAGATTGGTTCGTATAGCTGATGCCAGGGGAGAATACTATAGAAGCACTGCCCTACTTAGGATAGGGTGTTCTGTATTTGTTAAATTGAAATTGTGAATATAAGAGACAAATAGTTCATGACCATAAAGTCCTTGGAATATCACTACATTCGTGACAACTTATGGACAATAATAAATACCAAGTACCTAATGTAGTGATTCGCGTATGCCCAAACAGATCCCTAGATTTATATTTTGCTGTCCACCTTTAGATATATTTTGTTGTGAACACCCCAGTATTTTGTGGCAATTTTTTCTACATGGTTTCCGAATCAGGATATGGCCTCTCGGAATACACTATTTCCGAGTGCCATATAGTCCTCCAGTGTCACATTGTAATAACGACAGTTATGTTCCCTTGGAAAACTCGTTTTTGACTGGAAACTGCCTTACGTCGTGGGGAGGGATGTCTCCCACGCAATCACAGAATAATTATTGTGTCAGAAGTGGAGATGAGGGCACCCAAGCTTGCACCTACTTTTTTGTGTCCCGAGTGATACTGTTGGTATATATAAAAAGGATATACCTTGAAAAAGTAGTGGACACTTTTCCCTATAGAGCCGTCGGCCCATTGTCTAGAGGGCGTTAATCTCTGGCTTTTGCATTCTTTCGCACTAATTAAACAAATATAAGAGGTAAATATACAAGTCGTTAACGAGGAATTTCACTATATTAAGGGGGTTAAGATGTCTAAATCCTTCGATTTATAGCAAACGCAAGTAAAAGCCGAGATTATTAAGAGGAGCATAAATCCTAAAATTGTATCATATTACAACGTGTCCTGGTATAGATTAATTATAAAATGTTCGAATTAGTTGTTTCAATAAACCAATTAAATGTCTAAAACCATGAATTTCACTACGAAGAGAGCAAATCGCTCCCACATCAACCAATGCACCCTTAACCACGGGCGCTCGGGGCTAGCAGGACCCCGCCCTGTGCCTAGCTAGCCGGGTACCCAGCGCCTCGCCGGTGGACGCGCCCGGGTCGGTGAGAGAGCGTAATCCCACTTGGCCTCGTGCCTTCAAGGGGAAGTTCCAGTCCTTTCCCGCAGCCCCATTTACAGTAGTCTGCTAAACAGGGGCTGGGCACCGCGTCTGCTCTCCCCTGGGTTTAGTGTCCCTCACTGGATAAGCACCCGCGGCCCTGATCTGCCGAACATCCGGGCGGAGATCCCCCACTCCCTCTTTTCGCCGGAGCGTGCTCAAAGGTGGAGGCCTTACTGGGGGCCCACCATTTCGCTCAGGATCCTCTAATGCTGCTCCTGAGCACCTCACTGGGGGGGCCCGAGGAGGGAAAGAACTTCAGGCAGCAGCTACGATGTCAGTGCTCGGGACGCAGCGCACCACCCGCGGATGCAGACTAGCGTAGCCGGGCGAATAAATCGGCGACCACCTGTCACTTCCGAATGCCTGCCGGCTTCCGCCGCTCAGTCCCGGAACGAACACCGTGCTCAAAGGGGAAAGTGGACTCTCATCATAGACTAATAGCGCCCCTCCTGCTGGTTGGCGCTTTCCCAAAGTATTATAGCACCTCCCCTCCCTCCGGAAGCTACCTATGCACTGCTCCTTGATGCCAGTGTCGGTCTTCGCCGACACACTACCCGAAGGGATGAGGTCCCAGCTTGGACGTTCTCCCGCCTGAGATGGAGTGATGGCGACCGCAATCGGTTCGTACCACAGGGCATCAACAGCCCCACACCCACCTGGTGCCATGGTATGGAGGCGCTGGCCACATGTACCCATGGCTGGGCCGTTAATATAGGCAGGCTGGCCGCCACAGCGATGCCCCGGCATTAGCGAGCGCCGTTTCAGGGGTCTTTTGCCGCCCTCCTGTCGATTTGGATTTGCGACAGTGCTATTGGCACCGTCGGGTATTCCACCCCCCACGCTGAGGTGTCTCAGCGGAAGGGCTGACCAAGGCCGGGCGCCGTCGGCGGCGCGTGCCCAAGGCCGCACGAGTGGGGCCCCTCCTTGGACGTACTTGCGGTGCCACGCCAGGGCGCTATGGCGGGAGGCCCTCCCGCTGGCCGGGGGCGCCATGCCTGCCCCGCCCAAGCCGCGGTTCGACCTCGCCCAGGTTCCGCCGCGGGGGGCCGGGTGGTGGCACTGCGGCCCGTGGCGGCACCGCGCACCGCCCGGACCAGCTGCACTCGGGCGGGGAGAGCCGGGGCGGCCACGCCGCCGTTCCGGCCCAGGCCCCGCTAACGGTACGACCCGTCCGCTGTGGCGGCGGTGCGTGCCGGGTGTCCCCAACCCTTCCGCGGCCCCCGCCGCGTTGCGGCCGACCGCCCTGCCCCGGGTGGCGGGCTTAACACGTAGGGCGCTGGCCGCTCCTCTGCTCGCGGCCCCGGCCTGTGCAGTAACGGCCCGCGGGCACACGACGGCGGCCCCTGCAGCTTGTCACGGGCTAGGCGCCGTCCCCGTAGGTGTGGTGCCGCATACGCCAGGGCGACGCGCGCTCAGCGGCCGCGGTCGGTGGGGCCAACTCCGCGGCGCCGGGGTGGACCCGCGCCGGCCGCGGCGGTGCCCCCCGCGCCGGCCCTTCCCCTGTCGCGCGCCCGGACGGCTGGCGCCGGGCCCCCGGGGCGCGGATCAAGGCCAGTGCCGTGGCGGGGAGGCGCGTTGCCGGCGAAAGCGGCCCCGACCGCGGGCTTGGCGCTTGGCACCAGCCCTGGCGCCCCCCACACCGGCTGGGGGACGAGCGTCAGCGAGTAGGGGGCGCCCGCCAACACACGCCATTGCGCGCCACGCCACACGTGCGCGACGCCGCGCGCGCGGCCGCGCGGAAGCGGCCGCGCGGCTCCGGTAGGCCGCTCGGCGCCAGTAGGGGGGGTTCCATCGACGAGTCGGGCGCTTGCACCCGCTCCGGCGCCGTGGAGGCGTCTCGGGGCGCCAGGGGACG     
M       CACAATAAGATTAATTTGAAAACAATTTAAAAAAATAAGTTGTAATACTATGGTTCATAAAGAACTCTATATAACCATACTTAAGGTCTAAATAGAGACTAAATTCTATTAAATTGTTATCGACTTTAATCTAATATCAAATTCTATCTCAATTACTACGATAATAATATAACTTTCGATTCCCATATTATTATCGTAACAATGCTGATAAATTTCTATAAACACTTAGATTTTAACACGATAATAGAATATAAGTACAAGTGTATATTATATACCAATATTGTTTTTATTTTTAATAAAATTATTTTTTCGAGAATATTTATAAACCAAATAGAATAGGAATTATTTATTTATATTTATAATTATAAATTACAATTTATATGAAAATCTTGTTGCACAATTTCGATAAATTTAATATGCTAATAGACTTTTTGTTAAGAATAAATCTACATGAATAATATTATTTCTATATTAATGTATGTTTTAATAAATATCAACCCATATTTTTGAATATAATCAGTAAGAATATTGAATACTTTACAACGATTTATTAGCCAATAATAAATCACATGTACAATTATAATCTAGTTCAATTTAATTATACTTTATAACAATAGCTTATATAGATGTCAACTATAATTAACGTTTTATAAGCTAGTGTTTAATATATATCTCTGAATATTATCAGTTAAATAATAAATCTAACTCAATTTCATAATAATAATAACATCTAAGCTATTATTCAAGAATGGACTTAGAATATAATTCACTTTTTATTTTTTAAAAATTAACGAATTTTTGTATAATATTAATTTCTTTATATGTTGTTCTATACATTGATTTTGTACAATAGATTCTAATACGTAAGCTTAGCATTATATCAATGTGCTGCTGTTACGTAACAATCTAAATTTTTAAAAAGCAATTAAATCTTTATTATGAAATCATTAATTTATCTGATTAACTTTAAGCAAATTTTAAATGAAATAAACATGATTCTCACCACACCGTCTATTTCGGCCCTAACTAGCTCTTTGGCAGTTTTGTTTATTGCAGATAGATTGGTGCGGATATCTGAATCCGGGGGAGTCGCCTGTAGAAGCACTACCCTAATTAGGTTAAGCTGTTCTGTATTTGTTAAATTGATATTGTGCATTTAAGAGACGGTTAGTTCATGAACGTAAATTCCTGGGAATATCACCACATTCGTGACAAGTCGTGGACACTATTAAATACCAATTCCATAATGAAGGGAGTCACGTATGCCCAAACAGCATCCTAGATTTATATTTTATTGTCCACCTTTAGATATAATCCGATGAGTACACCCTAGAATGATGTGGCTATTTTTTCTACAAGTATAGCGAATCTGCCAATGGTATCTCGGATTTCATTATTTGCAAGTGGCATTTAGACCTCCAGTGTCAGATTGTAATTAGTACAGTTTTGTTCACGTGGATAGCTAGTTTTTCACTGGCATCTGCCCTAAGTAAGGAGGGGGGATATCTCTCACTCAATCACAGAGTAATTAATGTTTCAGATGTGGAGATGAGGGCACCCAAGCTTGCACCTACTTTTTCGTGTCAAGAGTGATTCTGTTGGTATAAATTGAAACGATATACCTTAAAAAAGTAGTGGACACGTTTCCCTATAGAGTCGTATGCCCAATTACTAGAGGGTCTTAATCTCTGGCTTTTGACTTAATTCGCACTAATTAAACCAATATTGTAGGTATAGATACAAGTCATTAACGAGGAACACAAGTATATTAAGGGGCTTAAGCTATTTCGATCCATTGATTTATAGCAAACGCAAGTAAAAACCGTGATCATGAAGAGGCGCATAAATCATAACATTAGGTCATATTACAACTTGTACAGGCATAGAATGATTATTTAACGTTCGAATTACTGCTTTCAAAAAACGAAGTACATGTCTTAAACCATGAATTTCACTACGAAGAGAGCAACTCCCCTCCAAATCAACCAATGCACTCTTACCCAGGTGCGCTCCGGGCTAACAGGAACCCGCCCTTTGCCAAGCTAGCGGCGAACCCAGCGCCTCGCCCGTGGACCCCCCCGCGTCGCAGAGATAGCGTAATGCCGCTGGGCCTCGTGCCTTCAAGGGGAATTTCCATCGGTGTCCCGCAGCCCGATTTACATTCGCCTGCATAGCAGGGGGTGGCCACCATGTCTGCTTTCCCCTGGCTCAAGTATCCCGCACTGGAAAAGCACCCGCGGGCCTGATCTGACGCACATCCGGGGGGAGATCGCCCACTCCCTCTTGTTGACTAAGCATGCTCAAAGGTCGATCCCTGACTGGGGGTCCAACATGTCCCTCAGGATCCTGTAATGCCGCTCCTCAGCACCTCACCCGCAGGTCCGGAGGATGGAAAGAACTTGAGGCACCAGCTACGATGTCGGTGCTCGGGACGCACCGCACGTCCCGCGGATGCAGACTAGCGTACCCGCGCGAATACATCGGCGACCGCTTATGACCTACGATTGGCTGCACGCTTACCCCGCTCAGTCCCGGTAGGGACAACGTGACGAAATGGGGAAGCGGACTCTCATCCCGTTCTAATAGCGCCCCCACTGCTGCTTGGCGCATTCGCAAAATATTATAGCACATCCCCTACCGCCGGGCGCTACCTATGCACTGCGCGTTGATGCCAGCCGCGGAATTCGCCGACTCACTACCCCTAGGGATGAGTTCACACCTTGGGCGTTCACCCAGCTGAGATGGAGTGATGGCGACCGCAACCGGTTCGTAACGCAGGGCAATAAGTTGTCCAGACGCCTCGGATGTCATGGTATGGGGACGATGGCCATATGGACTCATCGCTGTGCGGCGGAAATAGACAGGCTGACCGCCACAGCGATGCCCTGGCATCAGCGAGCGCCGTTTCCGCGGTCATTTGCGGCTTTCCTGCAGATTTGAATGTGCCACAGGACTGTTGGCACAGTCGGGTCGTCCACCCACCACGCTGAGGTGTTTCAGCGGAAGGGCGGACCGAGGCCGGGCGCCGTCGCCGGCGCGTGGGCAAGGCCCCACGAGTGGGGCCGCTCCTCGCACGTACTTGCGGCGCCACCACAGGGCGCTATTGCGGGACCCCCTCCCGCTGGCCGAGGGCCCCATTCCTGCCGTGTCGAAGCCGCCGTTCGACCTCCCCCAGGTCCCGCGTCCGGGGGGCGGCTCGAGGCACTGCGGCGCGTGGTGGCACCGCGCACGGCCCGGACCAGCTGCACGCGGGCGGGGAGAACCGGCGGGACCGCGCCACCGTTCCGGCGCAGGCGCCCCTAGCGGTACCACCAGGGGGCTGTCGCGGCGGTGCGTGCCGGGTGTCTCCAACCCGTGCCCGGCCCCCGCCGCGGTCGGGCCGCCCCCTCTTCCCCGGCTAGCGACCGTGAGCCGTGCGGCGCTGGCCGCTCCTCTGCTCGCCGCCCCGGCCTGTGCAGTAACGGCCCGCGGCCACACGACGGCGGCTCCTCCCGCTTGGCAGCGGCTGCGCTCCGTCGCCGTAACTGTGGTGCCGCATAGGCCAGGGCGGGGCGCGTTCAGGGGCCGCGGTCGGTGTGGCCAGCCCCGCGGCGCCGGGCTGCACCCGCGCCGGACGCGGCAGTTACCCCCGCCACGGCCATTCCCCTGTCTCGCGCCCGGACGGCGGGCGCCGGGGCCCCGGGGACCGGCGCGACGCGACTCCAGCGGCGGGGAGCCGCGTTGAGAGCGAAAGCGGACCCGACCGCGGGCTTCGCGCTTGGCGCCGGCCCTGGCGCCCCCCACAACGGCTCGGGTACGCGCATCGGCGAGTAGCGGGCGCCCGCACCCACACGCCAATGCGCGACACGCGACACGTGCGCCACGCCGGCCGCGCGGGCACGTGGAAGCGGCCGGGCGGGTCCCGTAGGTCGCACGGGGCCAGTTGCCGGGGTTCCATAGACGAGTCGGGCGCTTGCACCGGCTCTGGCGCCGTGCGCGCGGCTCGGGGCGCCCGGGGAGG     
L       CACATTAACATTAATTTCATAACAATAAAAATAAATAAGTTGATTTATTATTGTTGAAAAAGTGCTTTATGACACCATTCTTAAGGTCAAAATAGAGACTAAATTCTTTTAGATTGTCATTGACTTTAATCTAATATAAAATTCTTTTTTTATAACTATGATAAAAATTTATCTTTTGAATCCCATATTATTATCGTAACAGTGCAGATAACTTTCTATAAAAACTAAGAAAATAACACAATAATAGAATGTACGTACTAGTGTATCTGTTATTCGAATTTTGTTTTTATTTTTTTTAAAATTTTTTTATCGATAATATTAATAAACCCTATAACATAGAATTTATTTATTTATATTAATAATTATAAATTACAATTTATATGTAAATCTAGTTGCACAATTGCGATAAATTTAAGTTGCTTATTGACATCTTGTAAAGAATAAAGCTAAACTAAAAATATAGTTTTTTTATCAATGGATTTCTTAATAAATATCAACCCATATTAATGAATATAAACAGAACGATTATTGAGGACTTTGCAACGAATTATTATCCAATAATAAATCACATGTACCATTATACTCTAGTTCTATTTAATTAAACTTTTTGACTTCATATTATATCGTTGTCTACTATAATTGACTATTTATAAGTTAATTTTTCATATATATCTTCTAATATTATCAGTTAAATAATAAATCTAACACTATTACATAATTATCTTAACATCAAAGCTATAACTGAAGTTCATACATAGTATAAAATTTAATATTAATTTTGTAATAAATACCGAATTTTTGTATAATTTTAATTTCTTTATATGTTGTTCTCTACTTTGCTTTTGAACAAAAGATTCTTATACGTAAGTTTAGCATTATATTAATTTGCTGCAGATACGTAATAATCTAAATTTTTAAAAAACTATTAAATCATTAATATTTAATCAAAACTTTGACTGATTAACTTTTAGCAAATTTTAAATTAAATAAACATGATTCTCATCCCAACGTCTATTTCGGCCCTAGCTAGCTCCTTGGTAGTTTTGTTTATTGTAGATAGAGTGGTGCGTATACCTGCTGCCGGGGGAGATAACTCTAGAAGCACTGCCCTAATCAGGATAAGTTGTTCTGGATTTGCTAAATTGAAATTGTGTATATAAGATCCGGTTAGTTCATAAACATAGATTCGTCGTAATATCACGCCATACGGGACAAGTAGTGGACAATACTAAATATCAACTCCCTAATGGAGGGAATCAGGTATTCCCAAACAGTACCCTAGAATTATGTTTTGATGTCCACCTTAAGATATTATCTGCTTAGTACCCCCCAGCATAATATTGCAATTTTTTCAACCAGTTTTCCGAATCTGGCAATGCGCTCTCGGAATTCATTATTTACAAGTGCCATTTATACCTCAAAGGTCAGATAGTAATTAATACAGTTTTGTTCACGGGGATAGCTAGTTATTCACTGGCAACTGCCCTAAATAAGGGGGGGGGATGTCTCTCACGCAATCACAGCAAAATAAATGTTTCAGATGTGGAGATGAGGGCACCCAAGCTGGCTCCCACTTTTTAGTTTCCTGAGTGATCATGTTGGTATAAATTACAACGATATACCTTCAAAATGGAGAGGACACGTTTCCATGTAGCATCCTAGGCCCATTTTCGACAGGGCGTTAATTTGTTGCTTTTGCATTCTTCTGCACTAAATAAACTCATACAGAAGGTAAGTATACAAGTGGTTTACGAGGAAATCAAATATATTAAGGGGGTTATGCTGTTTCCATCCATCGATTTATAGCAAACGCAAGTAAAAGCCGAGCTCATGAAAAGGCGCATAAATCCTAAAATTATGTCATATTACAGATTGCCCAGGCATGGAATAGTTAGAAAGCGTTCGATTTAGTACTTTCAAAAAACGGATTACATATCTTAAACCATGAATTTCTCTACGAAGAGAGCAAATCCCTCCCTTATCAACCAATCCACTATTAACCAGGCGCGCTCGGGGGGAGCAGGAGCCCGCCCTTTGCGTAGCTAGCGGCACACCCAGCGCCTCCCCCGTAGACCCGCCCGCGTCCATGTGAGGGCGTCATCCCGCTGGGCCTCGTGCCTTCAAGGGGATGTTCCAGGGTTTTCCCGCAGCCGGATTTACATTACCCTGCGTCGCAGGGGTTGGCCACCACGTCTGCTTGCCCGTCGGTCTAGTATCCCGCACTGGAATAGAACCGGCGGGCCTGATCTCGCGAACCTCCGGGCGGAGAGCACCCACTCCCTCTTTTGGCCAGAGCATGCTCAAAGGTTGACACCCTCCTGGGGGTCCAGCATTTCCCGCCGGATCCTGTAAAGCCGCGCCTAAGCACCGCACCCGTAGGTCCAGACGACCGAATGCACTTAAGACCGCAGCTACGATGTCGGTGCTCGGGACGCAACGCACCTCGCGCCGATGCGGAATAGCGAAGCCGAGCGAATAAATCGACGACCGTTTATCGCTTCCGAGTGCCTGCACGCTTCCGCCGCTCAGTCCCGGGAGGGACAACATGACGATAATGGGAAGTGGCTTCTCATCCTGTACTAATAGCGCCCCCGCTGCCGCTTGGCGCTTTCACAAATTATTATAGCTCCACCTCTACCGCCGGACGCTACATATGCACTGCCCTTTGATGCCAGTGCCGGTGTTCGCCGACACATGACCCCTCGGGATAAGGTCCCACCTTGGGCGTTCACCCGGATGAGATGTACGGATGGCCACGGCAACCGGTTCGTCACACACGGCAGTAAGATGTCCAGACGCATCGGGTGTCATGGTCTGGGGACGATGGCCATATAGACTCATGGCTGGGTCGCACATATAGACACTCTGGCCGCCACAGCGCTGCCCCGGCATCAACGAGCGCCGTTTCAGCGGTCGTTTCCCGCCGTCCTGTAGATTTGGATGTGCCAGAGGACTAATGGCAACGTCGGGTGCTCCACCCCCCAGGCTGAGGTGTCTCAGTGGAAGGGCAGACCGAGGCCGGGCGCGCGCGCCGGCGCGTGCCCAAGGCCTCACGAGTGGGGCCCCTCCTCACACGTACTTGCGGTGCCACCGCAGGGCGCTATGGCGTCACCCCCTCCGGGTGGCCGGGCGGCCGCTTCCTGGCCTGTCGCAGCCGCGGTTCGACCTCGCTCAGGTCCCGCGCCCGGCGGGCGGGTGGCAGCGCTGCGGCCCGTGCCGGCACCGCGCACGGCCGGGACCAGCAGCCGGCGGGCGGGGAGAGCCGGCGGGACCACGCCACCGTTCGGGCCCCGGCCCCGCTAGCGGTACCACCAGGTCGCTGGCGAGGCGGTGCGTGGCGGGTGTCGCCAAGCCTCCCCGGGTCCCCGCCGCGGTCAGGCCGACCCCTCCTCCCCGGATGGCGAGCCTGAGCGGTGCGGCGCTGGCCGCTGCTCTGCTCGCACGCCCGGGCTTTGGCCTAACGCCCCGCGGCCACACGACGGCGGGTCCTGCCGTTTGGCAGGGGCTGGGCTCCCTCGCCGTCCCTGTGGTGCCGCATCCGCCAGGACGACGGGCGTTCAGGGGCCGCGGTCGGTGGGCCGGCCCCCGCCGAGCGGGGGTCCACCCGCGCCGGCCGGGGCGGTCGCCGCCGCGACGGCCCTTGCCCTGCCCCGCCCCGGGACGGAGGGCGCCCGGGCCCCGGGGCGCGGATCCACGCGCGCCCCGCGGAGGGTGCCCGCGTTGAGAGCGAAAGCGGCCCGGACCGCGGGCTTGGCGCCTGGCGGCAGCCCTGACGCCGCCCAGAACGGCTGGGGAACGCCCGTCGGCGGGTACCGGGCGCCCTCACCCACACGCCAATGCACGACAGGCCACACGTGGGCGACGCCGCGCGCACAGCCGCGCCCCAGCGGCCGCGCGCCTCCCGTAGGTCGCGCGGCGCCACTTGTGGGGGTTCGATAGACGAGTCGGGCGCCTGCACCCGCTCCGGCGCCGTGGGCGCCGCGGGCGTCGCCAGGGGCGG     
K       CTCAATAACATTAATTTGATAACAATTAAAAAAAATATTTTGTACTATGAATCTTGACAAAGTAAATTATGACACCATTCATAAGGTCAATATAGTGACTAAATTCTTTTAGATTGTCTTTGACTTCAATCTAAAATAAAATTCTATATTAATAACTAAGATAACTATATATCTTTTGAATCCAATATTATTATCGTAACTATGTTGATAAATTACTATATACATTTAGTTATTAACACGATAAAAGAATGTAACTACAAGTGTAAATTTTTTACCATTATTGTTTTTATTTTTTATAAAAATATTTTATCGAGAATATTAATAAACCTGACAGCATAGGTTTTTTTAATTTATATTAATAATTATAAATTACAATTTATATGAAAATCTTGTTGCACAAATTCGATAATTATTATTTGCTTATTGACATCTTGTAAAGAATAAAACTATATGAAAAATAAAGTTTCTTTATCAATGTATAAATAAATAAATATCAACCCGTATTAATTAATATAGCAAGGAAGTTTATTGAAAACTTTACAAAGTTTTATTGTCCAATGTTAAATCACATGTACGATTATATTCTAGTTCGACGTAATTAAACTTTATGACTTAATATTATATCGTTGTCAACAATAATTGACTATTTATAAGCTAATTTTTAATATATCTCTTTTAATATTATCAGTTAAATAATAAATATAACACTATTCCATAATAATCATAATTTCAAAGCTATACTTCTAGTTCGTACATAATATATGATTTAATTTTAATTTTGTAAAAATAATCGTATATTTGTAAAATATTAAATTCTTTATATGTTATTCTAAACTTTGATTTTGTACAAACGCTTCTAATACGTAAGTTAAGCATTATATCAATGTGATACTGATACGTAATAATCTAAATTTTTAAAAAGCAATTAATTCATTATCATTTAAACATAATTTTAACTGATTAACTTAAAGCAAATTTTAAAATAATTAAACGTGATTCTCAGCCTAACCTCTCTTTCGGCCCTACCTAGGTGCTTGGCAGTTTGTTATATTGCAGATAGAGTGATGCGTATACCTGATGCCTGGGGAGATACCTCTAGAAGCACAGCTCTAATCAGGATAAGCTGTTCTGTATTTGCTAGATTGAAATTGTGAATTTAAGATACGGTTATTTCATGGACCTAGGCTCGTCGGAATATCACTTCATACGTGACAAGTTTTGGACAATAATAAATAAAACTTCCCTAATGGAGGGAGTCTGGTAAAACCAAACAGTACCCTAGTTTTATATTTTACTGTCCACCTTTAGAAATTTTGTGCTGGGAACACCCCAGAATAATGTGTCAATTTTTTCTACCAGTTTTCCGAATCTGGCAATGTTCTTTCGTAATTCATTAGTAATAAATGGCATTTATACCTGAAGTGTCAGATAGTAATTAATACAGTTATGTTCACTTGGATAGCTAGTTTTTCCCTGGCAACTCCTCTAGATAAGGTAGGGGGATGTCTCTCACGCAATCACCGCATAATAAATGTTTCAGATGTGGAGATAAGGGCACCCGAGCTACCTCCAACTTTTTATTTTCTAGAGTGATTCTTCTGGTATAAATCAAAACGATCTACCTTGAAAAACAATTGGACACGTTTCCTTATGGGATCCTTGCTCCAGTCTCGAGAGGGGGTTAATATCTAGGTTTTGCATTCATCCGCACTAATTAAACTAATACTTAAGGTAAGTGTACAAATTGATTACGAGGAAGTCGACTATAATAAGGGGGGTAACCTGTTTCCATCTATTGATTTATAACAAACGCAAGTAAAATCAGAGCAGATCAAAATGCGCATAAATCGTAAAATTATGTAATATTACAACTTGTCCTGGCATGGAATAATTAGAAATCGTTTGAATTAGTTCTTTTAATAAACGGATTAGGTATCTTAAACCATGAATTTCACTGCGAAGAGAGCAACTCCCACCCATATCAACCAATGCACCCTTAACCAGGCGGGCTCCGGGCTAGCAGGAGCCCGCCCCTTGCGTAGCTAGCCGGCTACCCAGCGCCTCACCCGTAGACCCACCCGCGTCTATGGGAGAGCGTTACTCCGCTAGGCCTCGTGCCTTCAATGTGATGTTCCATACTTTTCCCGCAGCCCCATTTACATTAGCCTGCTTAGCAGGGGATGGCCACCAAGTCTGCCTCCCCGTTGGTGCAGTATCCCGTCCTGGAAGAGCACCAGCGGCCCTGCTCTGCCGAACATCTGGAAGGAGCGCCCCCACTCCCTCTTTTCGGCGGAGCATGCTCAAAGGTAGAGCCCTAACTGGGGGTCCATCATTTAACTCAGGATCCTGTAAAGCCGCTCCTGAGCACCTCACCCGAGGGTCCGGAGGACCGATAGAACTTAAGACGGCAGCCACGATGTCGGTGCCCGGGACGCAAGGCACCGCCCGCAGATGCAGAGTAGCGTAGCCGAGCGAATAAATCGAACACCGTTTATCGCTTCCGAGTGACTGCATGCTTCCGCCGCTCAGTCCCGGGAGGGACACCATCAGGAAAGCGGTAAGCGGACTCTCATCATGTACCAATAGGGCCCCGGCTGCCGCTTGGCGCTTTCGCAAACTATTAGAGCGCATCCTCTACCCCCGGACGCTACCTATGCACTGCGCTTTCATGCCTGTGGCGGTCATCGGCGACACATTAGCCCGAGGGACGAGGTCGCACCTTGGGCGTTCACTCGGCTGAGATGGAGGGATGGCGACCGCAACCGGTTCGTAACTCAGGGCACCAAAATATCCAGACACATCGGGTGTCATGGTATGGCGACGATGGCCATCTATACTCGTGGCTGGGCCGGAGAAATAGACACTCTGGACGCCACAGCGATGCCCGGGCATCACCGAGCGCCGTTTCAGCGGTCTTTTGCTGCGTTCCTGTAGATTTGGATGTGCTTGAGGACTAATGGCACCGTCGGGTGGTCCACCCGCCACGTTGAGGTGTCTCAGCGGGAGGGCAGACCAAGGCCGGGCGCCCGCGGCGGCGGGTGGCCAAGGCGACACGAGTGGGGCCCCTCCTCCCACGTACTTGCGGTGCCATCGCAGGGCGCTATGGCGGGACCCCCTCCGGGTGTCCGCGGGGCCCATTCCTGCCCGGGCGAAGCCGCGGTTGGACGTCTCCCAGGTCCCGCGTCGGGGGGGCGCGTGCGGGCACTGCGGCCCGTGGAGGCACCGCGCACCGCCCGGACCACCTTCCCGGGCGCGGGGAGAGCCCGTGGGTCCCCGCCACGGTTCGAGCCCCGGGGCTGCTAGCGGCACCACAAGCGCGCCGCCGGGGCGGTGCGTGGCGGGTGTGCCCAAGCCTCCCCGGGCCCCCGCCGCGGTCCGACCGGCGCCCCTTCCCCGGGTGGCGAGCATCAGTGGTACGGCGCTCACCTCTCCTCTGATCGCAAGCCCGGGCTGGGCACTAACGGCCTGCGGGCACACGACGGCTGCCCCTGCCGCTTAGCAGGGGCTGGGCTCCCTCCCCATCACTGTGGTGCCGCATAGGCCAGGGCGAGGGGGGTTCATGGGCCGCGGTCGGTGGGTCTGGCGCCGGGGACACGGGCTACCCCCGCGCCGCGCGCGGCCGTCTCCCCCGCGACGGCCCTTGGCCTCCCGCGCGCCCGGACGGGAGGCGCCCGGGCCCCGGCGCGCGGATCGACGCGAGCCCCGCGGCGGGCCGCCGCGTTGAGAGCGAAAGCGGCCAGGACCGCGGGCTTGGCGCTTGGCGCCAGCCTTGACGCCACCGAGAACGGCTCGGGCCCGACGGTCGCCGAGTACCGGGCGCCAACACGCACACGCCAAGGCTCGCCAAGCCACCCGTGCGCGACGCCGCGCGCGCCGCCGCGGGGGAGCGGCCGCGCGGCTCCCGTAGGACGCACGGCGCCTGTTGGCGGGGTTCCATAGACGAGTCGGGCGCTTGCACCGGGCCCGGCGCCGTGGCGGCCTCTGGCGCCGCCAGGGGTCT     
J       CTCAATAAGATTAATTTGATAACATTTTAAAAAAATATGTTGTTATATAATTATTGACAAAGGACTTTATCAAAGCATCCTTAAGGTCACAATAGTGACTAAATTCTGTTTGATTGTAATCGACTTAAATCTAAAATAATATTCTATATTAATAACTCAGATAAAAATATTTCTTTAGATTCCCATATTATTATCGTAACAATGTTGATAAATTTATATAAACACTAAGATAGTAACACGGTAAAAGAATGTAAGTACATGTGTTTATTATATCCCATTGATGTTTTTATTTTTTATAAAAGTATTTTATCGAGAATGTTAATAAACCAAATAGCATAGTATTTCTTTATTAACATTAATAAATTTAAATTACAAATTATATGAAAATCTGGTTGCACAAATTGGATAATTTTTATTTGCTTATTGACATATTGTAAAGAATAAAGCTAAATGAATAATGTAGTTTGTTTATCAATGTATATTTTAATAAATATCTACCCATATTAATTAATATAACCAGGGGGTTTTTTGAAAACTTTTCAATGTTATCTTTTCCAATATAAAATTACATATACGATTATACTCTAGTTCGACTTAATTAAACTTTTAGACTTCAAATTATATCGATGTCATCTATATTAAACTATTTATAAGTTAATATTTAAAAAAACTCTTTTATAATTATCAGTATAATAATAAATCTAACACTATTTCATAATAATCATCAATTCAATGCTATAATTCAAGGAGGTACATATTATAGAATTAGCATTTAATATTCTAATATTAAACGTATTTTTTTATTATGTTACTTTCTTTATATGGTGTTCTCAACTTTGATTTTGAACAAAAGATTCTTATTCGTAAGTTTAGCATTATATTAATGTGATACCGGTACGTAATAATCTTAATTTTTAAAAAGATATTAAATCATTATTATTTAATCATAAATATAACTGATAAAATTTAAGCAAATTCTAAAATAAATAAATTTGATTCTCACCACAACGTCTCTTTCGGCCCTATCTATATGCTTGGTATTTTGGTATTTTCTAGATAGAGTGATGCGAATACCTGATGCCTGGGGAGTTCACTCTGGAAGCACAGCCCTAATCCGGATAAGGTGTTCTGTATTTGCTCAATTGACATTGTGAATGTAAGAGACGGTGATTTCATGAACCCAGGTTTGTTGTAATATGACAACATACGATACAAGTTTTCGACAGTAATAAATAAGACTTCCCTAGTGGAGGGAATCACGTATGCCCTAACAGGTCCCTAGTCGTATATTTAAATGTCCACCTTTAGAAATATTGTGTTGAGGACCCCCTAGAATATTGTGGCAATTTTTTCTACCAGTGTTCCGAATAAGGCAATGTTTTTTCGGAATTCATTTGTTTTAACTGGCATTTATACCTCAAATGTCAGATAGTAATTAACACAATTATGGTCACTTGGATAGCTAGTTTTGTCCTTGCAACTCCGCTAAATATAGAAGTCTGATGTCTCTCACACAATCAACACTTAATAAATGGTTCAGATGCGGAGATGAGGGCACGCGAGCTGTCTCCCACTTTTTAGTTTCTAGAGTAATCATGGTGGTATAAATTAAAACGATTTACCTTCAAAAACAATTGGACACGTTTCGCTATAGTATCCTTGCGCCAATTTCTAGAGTGCGTTAATATATCGCTTTTGCATTCATCCGCACTAAATAAACCAATACTTGAGGTAAGTATACAATTCCAGTACGAAGAAATCTATTATAATAAGGGGTGCAAGCTGTTTCGATCTATTGCTTTATTTCAAACGCAAGTAAAAACCGAGCTCATCTATAGGCGCATAAATCCTAAAATTATTTCATATTACAACTTGTCCCGGCATGGAATAATTAGAAATTGTTTGAGTTAGTTGTTTCAAAAAACGAATTACGTATCTTAAACCAACAATTTAACTACGAAGAGAGCAACTCCCTCCCATATCAACCAATCCACACCTAACCAGGCGCGCTCCGGGCCAGCAGGAGCCCGCCCTTTGCATAGCTAGCGGGCGACTCAGCGCCTCACCCGTAGACCCCCCTGCGTCAATGTGAGAGCGTGATGCCGGATGGCATCGTGCCTTCAAGGTGATGTTCCATACTTCTCCGGCAGCCCGATTTACATTAGTCTGCATAGCAGGGGTTGGCCACTACGTCTGCATCCCCGTAGTCCTAGTATCCCGCACTGGGAAAGCACCAGCGGGCCTGATCTGCCGAACGTCCGGACGGATAGCGCCCACTCGACCTTGTCGTCGGAGCATGCTCAAAGGTGGAACCCTTACCGGGGGTCCAGCATCTAGTACAGGATCCTGTAAACCCGCTCCTTAGCACCTCACCCGAAGGTCCAGAGGACCGAAAGAACTTAAGCCGGCAGCTACGATGTCGCAGCCCGGGACGCAAGGCACAGCCCGCAGATGCCGAGTCGGGTAGCCGAGCGAATAAATCGAGGACCGTTTATGGCTTCCGAGTGTCTGCACGCTTCCGCCCCTCAGTCCCGGGAGGGACACCGTGAGGAAAGCGGTAAGCGGTCCCTCATCATGTCCTAATAGCGCCCCGGTTGCCGCTTGGCACTATCGCAAATTATTATAGCGCCACCTCTACCGCCCGCAGCTACATATGCACTGCACTTTTATGCCAGTGCTGGTCCTCGGCGACACACTAACCGTAGGGACGAGGTCCCACCTTGCGCATTCGCTCGGCTGAGATGGAGGGAGGGCGACCGCAAACGGTTCGTAACTTAGGGCACGAAAGTGTCCAGCCGCACCCGGTGTCAAGGTATGGAGTCGATGGCCAGGTATAATCGTGGCAGGGTCGGAGAAATAGGCAGCCTGTCCGCCACAGGCATGCCCCGGCATCATCGAGCGCGCTTACCCCGATCCTTTTCGGCCTTCCTGTTGATTTGGATTTGCTACAGGACTAATGGAACCGTCGGGTGTTCCACGGTCCAGGCTGAGGTGTCTCAGCGGAAGAGCAGACCAAGGGCGGGCGCCCCCGCCGGCGGGTGACCAAGGCCGCACGAGTGGGGCCCCTCCTCCCACGTACTTGCGGGGCCAGCACAGGGCGCTATGGCCTGACCCCCTCCGGGTTTCCGCGGGCACCATTCCTGCCCGGACCACGCGGCTGTTTGACGTCGGCCAGGTGAGGCGGCTGGCGGCCGGCTGCGACCACTGCCGCCCGGGGGGGCACCGCGCACGGCCCGGACCAGCTGCACGCGCGCCGGGAGAGCCCGGGGGGCGCCGCCAGCGTTCGAGCCCCGGCGCCGTTATCGGTACTACAAGGGCGCCGTCGGGGCTCTGCGTGGCGGGTGTCGCCAAGCCTGGCCGGCGCCCCGCCTCGGTCCGGCCGACACCTCTCCCCCGGGTGGCGAGCAAGAGGGGTACGGCGCTGCCCGCTCCTCTGCTCGCACGCCCGGGCTGCGCGCTAACGGCCAGCGGGCACACGACGGCGGCGCCTCCCGCTTGGCAGTGGCTCGGCTCGCTCGCCATCACTGTGGTGCCGCATCCGCCAGGCCGAGGGGCGTTCATGGGCCGCGGTCGGTGGGTCAGCCGCCGCCCGCCCGGGGTGCGCCCGCGCCGCCCGCGGCGGTAGCCACGCCCCCGGCCCTTTGCCGGCCGCGCGCCCGGACGGGGGGCCCCGGGGCCCCGGGGCGCGGACTGAAGCGGCTCCTGCGGCGGGCCGCCGCGTTGAGAGCGAAAGCCGCCCGGACCGCGGCCTTGGAGCTTGGCGCCAGCCTTGACGCGGCCCAGAACCGCTCGGGACCGACCGTGGGCGAGTAGCGGGCGCCAGCACGCACACGCCCAGGCTCGCCAACCCACCCGTGCGCGACGCCCCGTGCGCCGCCGCGCAGCAGCCGCCCCGCGGCTCCCGTAGGCCGCCTGGCGCCTCTTGTCGGGGTTCCATAGACGCGTCGGGCGCTTGCACCCGCCCCGGCGCCGTGGCCGCCTCTGGCGCCGCGAGGGGACG     
I       GACAATAATAATAATTTCATAACAATCAAAGAAATTATGTTGTTATATGAATTTTGACAAAGTAATTTATCAAATCATACTTAAGGTCAAAATAGGGACTAAATTCTGTTATATTGTTATCGACTTTAATCTAAAATAATTTTCTATTTTAATAACTTTGATAAGTATATTTCAATAGATTCCTATATTATTATCGAAACGATGTTGATAAACTTCAATAGAAACTAAGTTCCTAACACTATAAAAGAATGTAAGTACATGTGTTTTTTCATTACCATTAATGTTTTTATTTTTTATATAAGTTTTTTATTGACAATACTAATAAACCTAATAGCATAGCTTTTATTTATTAACTTTAATAAATATAAATAACAAATTATATGAAAATCTTGTTGCACAAATTTGATAAATTTAATTTGCTTATTGACATATCGTAAAGAATAAAACTACATGTTTAATATAATTTTTTTATCAATGTATTTGTTAATAAATATCTAACCATATTAATTAATATAACCAAGAAGATTATTGAAAACTTTTCAAAGTGTTATATTCCAATATTAAATCACATGTACGATTTTACTCTAGTTCGATTTAAACAAACTTTAAGACTTTATGTTATATCGATGTCAACTATATTTGACTGTTTATAGGTTAATATTTAAAAGAACTCTTTTATAATTATCAGATAATTAATAACTCTAACACTATTTCATATTAATCATTACATCAAAGCTATAATTCAAGTACGCACATAATATAGAATTTAAATTTACTCTTATAATATTAAACGGATCTTTTTATTTTCTTAATTTCTATATATGTTATGCTCAACTTTGATTTTGAACAAATGATAATTATATGTATGTATATCATAATATCAATCTGCTACCGTTACTTAAAAATCTAAATTTTTAAAGAGAAATTAAATCATTATTAATTAATAAAATCTATATCTGATAAATTTATATTAGAATTTAAAATAAATAAACATGATTCTCATCGCAACGTCTCTTTCGGCCCTATCTATCTGCTTGGGAGTTTTGTATATTCTAGATAGAGTGATGCGTCTACCTGTTGCCTGGGGAGGTAGCTCTAGAAGCACAGCCCTTATAAGGATAGGTTTTTCTGTATTTCCTAAATTGATATTGTGAATATAAGAAACGTTTAGTTCATAAACCTAGTTTTGTAGTAATATCAGTATATACGAAACAAGTGATGGATAATATTAAATAAAACCCACCTAGTGGAGGGAGTCATGTATTCCTTTACAGTTTCCTAGTCTTATAATTGACTGACCACCTTTAGAAATCTTCTGCTGAGGACACCCTAGCATAATATGGCAATTTTATCTTCCTGTTTTGCGAATCTGGCAATGGTCGTTTGGAATTCATTAGTTCAAAATGGCATTAATACGACAATTGTCAGATAGTAATTTACACAGTTATACTCGCTTGGATAGATAGTTTAGTCCTGGCAACTACGTTAAATAAGGATGGGGGATGTCTCTCACGCAATCAAAGCATAATAACTGTTTCTGATGTGTAGATGAGGGCACACTAGCTGACTCCCACTTTTTGGTTTCCAGAGTAATCGTGATGGTATAAATTGAAAAGATTTACCTTCAAAATCAAGTGGACACCTTTCCGTCTAGAATCCTTGACCCATTCTCGAGAGTGCATTAATATATGGCTTTTGATTTCATCCGCCCTAAATAAACACATACTTAAGGAAAGTATACAACTAGACTACGACGAAGACTAGTTTAATAAGGGGAGTAGTCTGTTTCCATCTATAGATTTATTACAAACGTATGTAAAAACGGAGCTCATCATTACGCGCATAAATCCAAAAATGATGTGATATTACAAATTGTCCAGGCATGGACTTATTAGAAATAGTTGGAGTTTGTTCGTTCAAAAAAAGTATTACTTATCTTAAATCATCAATTTAACTACGAAGAGAGCAACTCACCCCCAAATCAACAAATCCACCCGTATGCCGGCGAGCTCCCGGCGAGCAGGAGCCCGTACCCTGCACAGCTAGCGGACGAGCCAGCGCCTCCCCCGTAGACGCACCCGCGTCAATGTGAAGGCGTTCACCCGCTTGGCCTTGTGCCTTCAAGCTGACGTTCCATGCTTGTCCCGGAGCCCGGTTTACATTAGCCTGCATAGCAGGGGTTGAGCACCACGCCTGCATCACCATTGGTCTAGTATCCCGCACTGGAAAAGCACCAGCGGCCCTGCTCTGACGATCATCCGGAAGGAAAGCCCCCACTCCCCTTTTTCGGCAAAGCGTACTCAAAGGTGGAATCCTTACTCGGGGGCCAGCATCTATCACAGGATCCTGTAAATCCGCTCCTGAGCACCACACTCGAAGGTCAGGAGGAACGAAAGACCTTAACAAGGCAGCTACGATGTCGCTGCACGGGGCGCATTGCACAGCTCGCAGATGCAGAGTCGGGTAGCCGAGCGAATAGATCGAGGACCGTTCATAGCGTCCGAGTGCCTGCATGCTTCCGCACCGCAGTACGGGTAGGGGCACCGTAAGGAAAGTGGTAAGCGGCCGCTCGTCTTGTACTAATAGCGCCCCTGTAGCCGCATGGCGCATTCGCAAACTATTATAGCGCCACCTCTACCACCGGATGCTACAGATGCACTGCACTTTTATGCCAGGGCCGGTCATCGGCGAACCATTACCCCTAGGGATGACGTCCCACCTTGGGCATTCCCTCGGGTGAGATGGAGCGAGGGCGACCGCAAACGGTTCGTAATTCAGGGCACCAAAGTGTCCAGCCGCATCCGGTCTCAAGGTCTGGCGAAGATGGCCAGGTATACTCGTGGCGGGGCCGGAGAAATAGGCACGCTGGGCGCCACAGCGATGCCCCGGCATCAGCGAGCGCCTTTTCCGCGTTCTTTTTCGGCCTTCCTGAAGATTTGGACATTCGACCGGACTAATGGAACCGTCGGGTGTTCCACCCTCCACGTTCAGGTGTCTCAGCGGAAGGGCGTACCAAGGCCGGGCGCCCCCGGCGGCGGGTGACCCGGTTCCCACGAGTGGCGCCGCTCCTCCGACGGACTTGGGGGGGCAGCGCAGCGCGCGATCGCCCGACCGCCTCCGGGTGTCCGCGCGCGACATCCCTGCCACGTCCAAGCGGCGGTTGGACGTCGCCCAGGTGACGCGCCTGGGTGGCGGCTGGGACCAATGCGGCCCGGGCCGGCACCGCGCACCGCCGGGACCAGCTGCAGCGGCGCGGGGAGAGCCCGCGGGCCGCCGCCACCGTTCGAGCCCCGGCATCCGTACCGGTACTACCAGCGCGCCGGCGGGGCGCTTCGTGGCGGGTGTGGCCAAGCCCCGCCGGGCCCCCGCGGCGGTCCGTCCGTGCCGCCTCCCCCGGGTTGCGCCCCTTACATGTACGGCGCTGGCCGCTCCTCTGCTCGCAGGGCCGGGCTGCGCACTAACGGCCAGGGGACACACGACGGCCGCGCCTGCCGGTTGGCAAGGGCTCCGCTCGCTCTCCATCACTGTGGTGCCGCATCGGCCAGGCCGAGGGGCGTTCATCGCCCCCGGTCGGTGGGTCTGGCGCCGCGACCGCGGGCTCCACCGGCGCCGCCCGCGGCGGGCGCCACCACCCCGGCCATTCGCCCGGCGCGCGCCCGGAAGGTGGGCGGGCGGGCCCCGGGGCGCGGACCGACGCGGCTGCCGCGGCGGGCCGCGGGGTTGAGAGCGAAAGCGGACGGGACCGCGGTCTTGGAGCTAGGCGCCAGCCTCGGCGCCGCCCAGAACTGCTCGAGAACGCCCGGGGGCTAGTACAGGCAGCCACCGCCCACACGCCACGGCTCGCCAACCCACGCGTGCGCGACGCCCCGTGCGCGGCCCCGCGGCAGCGGCCGCACGGGTCCCGTAGGCCGCCCCGTGCCTCTTGCCGGGGTTCCATATACGCGTCGGGCGCTTGCACCGGCCCCGGCGCCGCCGCCGCCTCTGGGGTCGCCAGGCGGCG     
H       CACAATAAAATTATTTTCAGAACAAAATAATAAATTATGTTGATTTAGCAATGTTGACAAAGGAAATTAAAAAATTTTTCATAAGGTCAAAATAGGGACTAAATTCTATTAGATGGTCATCGACTTTAATTTAATATAATTTTCTATTTTAATAACTTTGATAACAAGGTTTCTTTAGATTCCCATTTTATTATCGTAACAATGATGATAAGTTTCTATAGAAACTGAGTTATAAACACGATAACAGAATGTAATTACCTGTGTATTTCGGTTACCATTTATGCTTTTATTTTCTTTAAAAGTTTTTTTTTGGCAATAATAATAAACCTAATAATATAGTTTTTATTTATTTACTTTAATAAATATAAATAACAAATTATATGAATATCTAGTTGCACAAATTTGATAAATTTAATTTGCTAATTGACATATCGTAAAGAATAAAGCTACATGTTAAATATATTTATTTTATCAATGTATAATTTAATAAATATCTAACCATATTAATTGATATATCCAGGAAGATTTTTGAATACTGTGCAAAGTTTTATATTCCATTATTAAATTACATGTACAATTATACTCTAGTTCGACTTAATTAAACTTTAAGACTTAATTTAATATCGATGTCAACTATATTTTACTATTTATAAGCTAATTTTTTAAAGATCTCTATTATTATTTTCAGTGAAATAATAACTATAACACTATTTTATATTAATCTTTACTTCTAAGCTATAATTCAAGAGCGTACATAATATAGAATTTAAATTTGATAATATAATTTTAAACGAACTTTTTTACATTTTTAATTTCTTTATATGTTATTCTTAACTTTGTTTTTGAACAAAAGATGCTAATACGTAAGTAGATCATTATATAAATATGCTACTGATACTCAATAATCGAAATTTTCAAAGAGAAATTAATTCATTATTAATTAATAATATACATAACTGATTAAGTTTTATCAAAATTTAAATTAAATAAACATTATTCTCATCACAACGTCTCTTTCGGCCCTATCTATCTCGTTGGGAGTTTAGTATCTTCTAGATAGAGTCATGCGTGTACCTGCTGCCTGGGGAGATAACTATGGAAGCACAGGCCTAATCAGGATATGATGTTCTGTATTTGCTAAATTGATATTGTGAATATAAGAGACGGTTATTTCATAACCCTAGCTTTGTTGAAATATCACTACATTTGAAACATGTAATGGACAGTATTAAATAATACCTCCCTAGTGGATGGAATCATGTATACTTGAACAGTTTCCTAGTCTTATATTTTAGTGACCACCTTTAGAAATTTTATGTTGAGCACACCCTAGAATAATTTAACAATTTTAACTTCTTGTTTTCCGAATCCGGCTATGGTGTATAGGAATTCATTAATTACAAATGGGATTTATACGTCAAACGTCAAATAGTAATTAATACAAATGTGTTCACTTGGACAGATAGTTTTGTCCTGGTTACTCCTATACTTACGGAAGGGGGATGTCTCTCACGCAATAAAAGCCTAATAAATGTTTCAGACGTGTAGATGAGGGCACTCGGGATGTCTCCTACTTTTTTGTTTCTAGAGTATTCCTCGTGGTATATATTAAAACCATGTACCTTCAAAAACAAATGGACACGTTTCCTTTTAGTCTCCTTGTCTCAATATCGAGAGTGCGTTAATATATGGTTTTTGAATTGATCCGCACTAAATAAACATATACTTAAGGTAAGTATAGAATTCGAGTACGCCGAATGATCTTTTAATAAGGGGTGAAAGCTGTTTCGATCTCTGGATTTATTAAAAACGTAAGTAAAAACCAAGCTGATCAAAATGCGCATAAATCTTAAAATTTTGTCATATTACATATTGTCCAGGTATGGAATTATTAGAAAAAGTTTGAGTTAGTTCTATAAAAAAACGAATTACTTATCTCAAAACAACAATTTAACTACGAAGAGAGCAACTCCCACCCATGTCAACAAATCCACCCCTTAGCCGGAGAGCGCTGGGTCAGCAGGAGCCCGCCCTTTGCCTAGCTAGCAGACGACCCAGCGCCTCCCCCGTAGACGAACCCGCGTCAGCGGGACCGCGTTGTCACTCTTGGCCACGTGCCTTCAAGGTGACGTTTCATGCCTGTCCCCCAGCCCCGTTTACACTAGCCTGCTAAGCAGGGGTTGGCGACCACGCCGGCATCCCCGTAGGTCGAGTATCCCGGACTGGCAAAGCACCAGCTGGCCTGATCTGGCGATCATCCCGAAGGAGAGCCCCCACTCCCCCGTTTGGGCTGAGCATACTCAAAGGTGGAGCCCATGCTCGGGGTCCAGCATCTATTTCAGGATCCTGTAAATCCGCACCTGAGCACCACACACGGAGCTCCCGAGGACCGAAAGAACTTAAGGCGGCAGCTACGATGTCTCCGCACGGGACGCAAGGCACCGCGCGCAGATGCCGATTAGCGTAGCAGAGCGAATCGATCGATCACCGTTCATAGCATCCGAGTGACTGCTTGCTTCCGCCCCCCAGTTGCGGAAAGGACACCGTGACGAAAGTGGTAAGCGGCCGCTCATCATGTACGAATAGCGCCCCGGTTGCCGCATGGCGCATTCGCAAATTATTATAGCGCGACCTTTACCCCCCGTAGCGACCAATGCACTGCTCTTTTATGCCCGTCGCGCTGATCGGTGACGCATTACCCTTAGGGATGAGGTCCCACCTTGGGTATTCTCTCGGCTGAGATGGAGCGAGGGCGACCGCAAACGGTTCGTAGTTCAGTGCAGGAAAGTGTCCAGCCGCAGCGTGTGTCAAGGTATGGAGGCGATGGCCACGTAGACTCGTGGCGGGGACGGAGAAATAGCAACGCTGGTCGCCACAGCGATGCTCTGGCATCACCGAGCGCCCTTTCAGGGATCTCATGAGGCCTTCCTGTAAATTTTGACGTGCAACTGGACTAGTGGAACCGTCGGGTGTTCCACCCTCCACGGTCAGGTGTCTCAGCGGAAGCGCGCACCGAGGCCGTCCGCGCGCGGCGGCGGGTGACCCAGTTCGCACGAGTGGCGCCCCTCCTCCGACGCACTTGCGGCGCCACCGCAGGGCGCTATGGCCCGAGCGCCTCCTGGTGTCCGCGCGCCGCATTCCTGCCGCGCCCAAGCGGCGGTTTTACGTCGGCCAGGTGCCGCCCCTGGGGGGCGGGTGCGAGCAATGCAGCCCGGGCCGGCACAGCGCACTGCAGGCACCAGCTCCTGCCGCGCCGGGAGACCCCGGGGGCCCCCGCCACCGTTCGAACCCCGGCCCCCCTACCGGTACCACAAGCTCGCCGCGGCGGCCCTGCGTGGCGGGTGTCCCCAAGCGGGGCCCGGCCCCCGCCGCGGTCCGGCCGTCCCGGATCCCCCGGGTGGCGGCCATGAGGCGTACGGCGCTGGCTCCTCCTCTGCTCGCAGGCCCGGGCTGCGCACTAACGGCCAGCTCGCACACGACGACGGCCCGTCCGGTTTGTCAGGGGCTCCGCACCCTCGCCATGGGTGTGGTGCCGCATCGGCCAGGCCGAGGGGGGTTCATCCGCCCCGGTCGGTGGGGCTGGCCCCGCTGGCGCGGGCTACACCCGCGCCGCCCGCGGCGGTAGCCACCTCCCCGGCCCTTCGCCCGGCGCGCGCGCGGACGGCGGGGTCCCGGGCCCCGGGGCGCGGATGCAAGCGGCTCCCGCGGCGGGCGGCCGGGTTGACGGCGAAAGCCGACGGGACCGCGCGCTTTGATCGTGGCGCCAGCCGCGGCGCCAGCTAAAACTGCTTGCCCGCGCCAGAGGGCGAGTAGCGGGCGCCAGCACCCACACGCCACGGCACGCCACCCCACGCGTGAGCCACGCGCCGTGCGGGGCCCCGCAGACGCCGCCGCGCGGCTGCCGTAGGCCGCGCGGCGCCTGTTCCCGGGCTTCCATATACGCGTCGGGCGCTTGCACCCGCCCCGGCGCCGTGGGCGCTTCTGGCGCCGCCAGGGGCCG     
G       CACAATAATACTAATTTCAAAATAATATAATTAAATATGTGGTTATATGAATCTTTATAATGCAATTTATAAAAGCATTCATAAGGTCTAAATAGTGACAAAATGCTTTTAGATGGTAATCGAATTCAATTTAAAATTATTTTCTATTTTAATAACTTTGATAATAAGGTATCTTTGGATTCACATATTATTTTCGTAACAATGATGATAAGTTTCTACATAAACTTAGGTATTAACACAATAACAGAATGTAATTACAATTGTATTTGTGTTATCTATAATGTTTTTATTTTAATTATAAATATTTTGTTGGTAATAATAATAAACCAAATAATATAGTTTGTATTTATTAACATTAACAACTTTAAATAACAAATCTTATGAATTTGTAGTTGCACAAACTCGAAAAATTTAAAATGCTAATAGACCTATAGTAAAGAATAAAACTACATGTTAGATATACTTATTTTATCACTGTATAAATAAATAAAAATCTAACCATATTAATAAATATATCCAGGATGAATTTTGAATACTTTGCAAAGTGTTATATTCCTATATTAAATAACATGTACAATTATATGCTAGTTCGATTTAATTATACTTTGCGACTTAATTTAATATCAAGGTCAACTATATTAACCTTTTTATATGTTAATATTTTAAATATCTCATTTATTATTTTCAGTTAACTAATAACTATAACTCTATTTTTTATTAATCATTAATTCAAAGCTATTATTTAAGAACGTACATATTTTAAAATGTTCGTTTGATAATATAAAATTAAACGTAGCTTATTATAATTCTATTCTCTTTATATGTTATTCTCAACTTTGATTATGAACAAAAGTTGCTGATGCGTAAGTATATCATTATATAAATCTGCTAACGTTACTCAATAATCGAAATTTTTAAAGAGAAATTAATTCGTTATTAATTAAATTTATTAGTAGCTGATTAATTTAAATCAAAATTTAAATTAAATAAACATGATTCTAATCACCACGTCTCTTTCGGCCCTATCTACGTGATTGGGAGTTTGGTTTTTTCGAGATAGAGTCATCAGACTACCTGGTGCCTGGGGAGAAAACTATTGAAGCACAGGACTCATCAAGATATGGTTTTCTTTATTTGCTGAATTGACATTGTGTATGTAAGAGACGGTTAATTCATAGACCTAGCGTTGTACTAATATCAGACCATCCGCAACAAGTAATGGACATTAATAAATAGAACTTCGCTAGTGGACCGAATCTGATATCCCTGTACAGACACCTAGTTTTATATTTCAACGACCACCTTTAGAAATTTTTTGTTGAGGACACCCCAGTGTAGTGTAACAATTTTTACTTCTTGTTATCCGTATCTGGCAATGATCTTTAGGAATGCATTCGTTACAAATGGGATTTAGACGTCGATTGTCAGATAGTAATTAATACAGATATGATCACTTGTTCAGCTAGTTTTACCCTTGTATCTCCAATAAATAAGGCTGGGGGATGTCTCTTACGCAATAAAAGCATAATAAATGGTACAGACGTGTAGATGAGGGCACTCAAAGTATCCCCGACTTTTTAGTTTCTAGAGTAGTTATTTTGGTATATATTAACAGGGTGTCCTTTCCAAAACAAGTGGAGAAGTTTCCTTCTAGTCTCCTTCTCCCATTTTCAAGAGTGCTTTAATATATGGGTTTTGAATTAATCGGCACTAAATAAACATATACCGAAGGCAAGTTTAGAATTCCAGTACGCCGAATTATCTTTCAACAAGGGGTGTAATTTGATTCGATCTGTGGATTTATTAAAAACGTAAGTTAACACTAAGCAAATCAATAAGCGCATAAATCGTAAATTTAGTTTATATTACAAGTTGTCCAGTTATGGAATTATTAAAAATAGTTTGACTTAGTTCAATAAAAAAACGTATTACTTATCTTAAAACATCAATTTAACTTCGAAGAGAGCAACTCCCACCCATATCCACAAATCCACCACTAAGCCGGCGAGCTCCGGGACAGCAGGATCCCGCCCTTTGCATAGCTAGCCGTCGAGCCAGCACCTCCCCCGTGGACGAACTCGGGTCCCCGAGAGCGCGTCAGCCCCCGTGGCTACGTGCCTTCAAGGAGACGTACCATGCTTGTCCCACAGCCCGGTTTACATTAGCCTGCATAGCAGGGGTTGGCGACCACGCCGGCATCCCCATAGGGCCAGTCTCCCGGCCTGGAAAAGCACCAGCCGCCCTGCTCTGGCGATCATCCGGATGGAGTGCCACCACTCCCCCGTTTGGGCTCAACATACTCAAAGGTGGAACCCTTGCTCGGGGTCCACCATGTAGTGCAGGATCCTGTAAGTCGGCCCCTGAGCACCACTCACAAAGCTCCGGAGGAACGAAAGAACTTAGGGCCGCAGCTACGATGTCCCGGCCAGGGACGCAACGCACCCCCCGCAGACGCAGAGTAGGGAAGGCGCGCGAATAGATCGAGCACCGTTCATAGCCTCAGAATGGCCGCACGCTTACGCCCCCCAGTGCCGGGAGGGACACCCTGAGGGAAATGGTAAGCGGTGGCTCATCCTCTACGAATAGAGTCCCTATTGCCTCATGGCGCTGTCGAAAACTATTATAGCGCGACCGTTACCTCCGGTTGCGACGCATGCGCTGCACTTTTATGCCGGTCGCGGTGATCGGCGACCCATTAACCATAGGGATGAGGTCCCAACTTGGGAATCCTCTCGGCTGAGATGGAGCGAGGGCGACCGCAAACGGTTCGTAATTCAGAGCAGTAAACCGTCCACCCGCATCCGGTGGCAACGTATGGAGGCGATGGCCCCGTATACTCGTAGCGGGGCCGGAGAAATCGCCACGCTGTACGCCACAGCGATGCCCCGGCATCCCCGAGCGCCCTTTCAGAGCTCTCTTTCGGCCTTCCTGTAGATTTAGACCTTCACCATGACTACTGGCACCGTCGGGTGTTCCACCCTCCAAGCTCAGGTGTGTCAGCTGAAGGGCGCACCAAGGCCGGCCGCCCACGGCGGCGGGTGACCCAGTCCGCACGAGTGGCGGCGGTCCTCCGGCGGACTTGCGGCGCCAGCCCAGGGCGCTATGGCCCGACCGGCCCCGGTTGTCCGGGCGACGCATTCCTGTCCCGCCCAAGCCGCGGTTATACGTCCCCCAGGTGTAGCGCCTGGAGGGCGGGTGCCAGCAATCCGGCGCGGGGAGGCACCGCGCACCGCTGGGACCAGCTGCCGCCGGGCGGAGAGAACCCGCGAGCCGGCGCCACGGTTCGAACGCCGGCGGCCGTACCGGGACCACCAGGACGCCGCCGCGGCCCTGCGTGCCGGGTGTCACCAAGCGACTCCCGGCCCCCGCCGCGGTGCGGCCCCCCCGCCTCCCCCGGGTGGCGGCCATCACCCGTCCGGCGGTAGCCGCTCCTCTGCTCGCTGGCCCGCGCTGCGCCCTAACGGCCAGCGGGCACACGACGGCGGCCCCTTCGGCTTCGCAGGGGCTTAGCACCCTCCCCATCCCTGTGGTGCGGCATCGGGCAGGCCGAGGGGCGTTCATCCGCCGCGGTCGGCCGCCCTAGCCCCGCCGCCCCGGGCTTCCCCCGCGCCGCCCGGGGCGGTAGCGGCCCCCCCGGCCCTTCGCCCGGCGCGCGCCCGGACGGGGGGGGCTGGGGCCCCGCGGCGCTGACCGAAGCGGGTCCCGCGGCGGGCCCACGCGTTGAGAGCGAAAGCGGACGGGACCGTGGGCTTCGAGCTTGGCGCTAGCCGTGGCTTGGCCTAGAACTGCTTGCGGCCACCCGGGGGCGAGTAGCGGGCGCCACAACTCACACGCCGTGGCTCGCCAACCCACGCGTGCGCGACGCCCCGTGCGGGGGCCCGCAGACGCCGCCCCGCGGCTCCCGTCGGCCGCGAGGCGCCTCTTGCCGGGGTTCCATATATGCGTCGGGCGCTTGCACCCGCCCCCGCGCCGTTGGCGCCCCGGGCGTCGCAAGGGGCTG     
F       ATTAATAATAATGATTTGAAAACAATATAAATATTTAAGTGTTAATATGAATCTTTACAATGAACTTTAGAAAAGCATTCATAAGGTCAAAATAGCGACAAAATTATTTTAGATGGTAATCGACTTTTATATAAAATAAATTTCTATTTAAATAACATTGATAATAAGGTCTCTTTGGATTCTCATATTATTGTCGTTACAATGATGATAAGTTTCTACAGAAACTAAGAGATAAACACGTTAAGAGAATGTAATTACAATTGTACTAATATTATCAATCATGATTTTATTTTCTGTAAAATAGTATTTTTATAAATAATAATAAACCTAATAATTTAGTTTTTATTTATTAACATTAAAAAATTTAAATAACAAATTATATGAATATCTAGTTGCACAAATGTGAAAAATTTAATATGCTAATTTACATATCGTAAAGAAGAAAACTATATGGTAAATATATTTATTTTTTCAATGTATAAATTAATAAAAATCTAACCTTATTAATTAATATATACAGGTAATTTTTCTAAAACTTTGCAATGTGTTTTATTCCAATATTAAATAACAAATACGATTATACTCTAGTTCGATCTAATTAAACTTTGCGACTTAATTTAATATCGAAGTCAACTAAATTGCCCTTTTTATATGTTAATATTTTAAATAACTCTTTAATTATTTTCAGTAAAGGAATAACTATAACTCCATTTCTTATTAATCGTTACTTCCAAGCAATAATTATAGAGCGTACATACTATAAAATGTAAATTTGTTAATTTAAACTTGAACGAAGCTTTTTAGCTAAATAATCTCTTTATATGTAATTCTAAACTTTGATTTTGAACAAAAGAAACTCATGCGTAAGTATATCATTATATAAATGTGCTAACGATACTAAATAATCTAAATTTTTAGATAGAAATTAATTCGTAATAAAATAACCATATAGATAACTGATAAATTTAGATCAGAATTTAAAGTAAGTAAACTTGATTCTCACCACAACGTCTCTATCGGCCCTATCTAACTGATTGGTAGTTTTTTTTATTCAAGATAGAGTCATGTGTCTAATTGGGGCCAGGGGAGATTTCTATAGAAGCACAGGCCTAATTAGGATATGGTTTTGTCTATTTGCTAAATTGATATTGAGAATATAAGAGTTAGTTATTTCATCAACCAAGCGATGTAGTAATCTCATTACATTCGTTACTAGTAGTGGAAACTAATAAATAGAACTTCGCTAGTGGATGGAATCACGTATGCCCGCACAGTCGCCTAGTCTTTTGTTTCAATGACCACCTTTAGAAATTTTATACCGTGAACCCCCCAGCATGGTGTATCAATTTTTACTTATTGTTTTTTGAATCTGGCAATGTACTTTAGGAATTCATTACTTGCAAGTGAGATTGAGACGTCAATTGTCAGATAGTAATTAGTACAGATATAATCTCATATAAAGCTAGTTTTAGCCTTGTACCTCCCCTACATATGGACGGCCGATCTCTCTTACCCAATAAAGGCTTAATAACTGGTACCGACGAGTAGATGAGGGCACTCTAGATATCGCCTACTTTTTAGTTTTTAGAGTATGTCTGTAGGTATACATTAACATGATGTACCTTGCAAAACAACTGGAGACGTTTCTTTCTAGGTTCCTTCTTCCACTTTCATGAGTGCATTAATATATAGTTTTTGAATTCCCCTGCACTGAATAAACCTATACTGGAGGCAAGTATAAAATTCGAGTACGCCGAAACTTCTTACAACAAGGGGTGAAATTAGTTTCAATCTGTCGATTTATTAAAAACGTATGTAAAAACGAAGCGAATCGAAAGGCGCATAAATCCTAAATTAATTTTATATTACATCTTGTCCAGGTATTGCATTATTAGAAAGAGTTCGAGTTAATTCTATAAAAAAACCAGTTACTTATCTAAAACCATCAATTTAACTACGCAGAGAGCAACTCCCACCCAAATCAACAAATCAACACGTAAGCCGGAGAGCTCCGGGTCAGCAGGACCCCGCCCTTTGCATAGATAGCAGTCGACCAAGCACCTCGCCTGTTGACGAACTCGGGTCGCCGTGAGCGCGTAGGCACGCCCGGCCACGAGCCTTCAAGCTCACGTACCACACTTGTCACACGGCCCCTTTTACAATAGCCTGCCTAACAGGGGTTGGCGCTCATGCCTGCAGCCCCGTAGGGCCAGTATCCCGGCCTGGAAAAGCACCTGCGGACCTGTTCTGGCGATCATCCGGATGCGGTGCCCCCACTCCCCCGTTTGGGCGGAGCATACTCAAAGGTCGAACCATTGCTCGGGGTCCACCATATATGACAGGATCCTGTAAGTCGGCCCCTGAGCACCACACACAAAGGTCCGGAGGAACGAAAGAACTTGAGACCGCAGCTACGATGTCGCAGCGCGGGACGCACCTCACACCCCGCGGACCCAGAGTAGGGTAGCCGCGCGAATAGCTCGAGGACCCTTCATTGCATCCGAGTGCCTGCACGCTTACGCCCCCCAGTGCCGGGACGGCCCCCTTGAGGAAACTGGCAAGTGGTCGCTCATCATGTCCCAAGAGTGCCCCGGTTGCCTTATGGCGCTCTCGAAAATTATTATAGCGCGACCGCGACCTCCCGCTGCTACACATGCACTGCACTTTGATGCCGGCCGCGGTGATCGGCGACCCATCAACCCTAGGGATGAGTTCCCACCTTGGGAATTCTCCCAGCTGAGATGGACCGTTGGAGACCGCAAACGGTTCGTAATTCAGGGCAGGAAACCGTCCACCCACATCCGGTGGCAAGGTGTGGAGGCGATGGCCACCTAGACTCGTAGCCGGGCCGCCGAAGTAGCCCCGCTGGCCGCCACAGCGATACCCCGGCATCCCCGAGCGCCCCTTCTGCGATCTCTTTCGGCCCGCCCGTTTATTTAGCCATTCCACGGAACTACTGGCACCGTCGGGTGTTCCACCCTCCACGCTCAGGTGTGTCAGCGGAAGGGCGCACCAAGGCCGGCCGCCCGCGCCGGGGGGTGATCCAGTGCCCACGGGTGGCGCCGGTCCTCCGAGGTACTAGGGGCGCGAGCGCAGCGCGCTATGGCCCGACCGGCTCCGGGTGTCCGCGCGGCGCATGCCTGCCCCGCCCGAGCCGCCGTTATACGTCCCCCAGGTGCGGCGCCTGGCGGGCGGGTGCCAGCAATGCCGCCCGGGCAGGCACCGCGCTCCGCTGGGACCAGCTGCTGCCGCGCGGGTAGAACCCGGGGGCCCTCGCCGCCGTTCCAACCCCGGCGGCCATACCGGTACGACGAGGGCGCCGCCGCCGCTCTGCGTGCCGGGTGTCCCCAAGCCCCCCCCGGGCCCCGCTACGGTCCGGCCCCCCCCCCGCCCCCGGCTGGCGGCCATCAGCCGTACGGCGCTGACCCCTCCTCTGCTCGCTTGGCCGGGCTGGGCGGTAACGGCCATCGGGCACACGACGTCGGCGCATGCGGGTTGGCAGGGGCTCGGCACCCTCGCCATCACTGTGGCGCCGCATCCGGCAGGGCGACGGGCCTTCATGCGCCGCGGTCGGTCGGCCTGGCCCCGCCGCCCCCGGCTGCACCCGCGCCGCCCGCGGCGGTAGCCCCGTCCCCGGCCCTTCGCCCGCCCCGCGCCCCGACGGAGGGCCTTCGGGGCCCGCTGCGCTGATTCAAGCGGGCCCCGCGGCGGGGCCAGGCGTCGAGAGCGAAAGCGGACCGGACCGTGCGCTTCGAGCTTGGCGCGCGCCGGGCCTGCACCTAAAACTGCTCGTGAACGCCCCGGCGCGAGTACCGCGCGCCAGAACCCACACGCCATGGCCCGCCAGCCCACGCGTGCGCGGCGCCCCGTGCGGGGTCCGGCCGCCGCCGCCCCGCGCCTCACGCGGGCCGGCCGGAGCCTATGGGAGGGGCTCCATATACGCGTCGGGCGCGTGCACCTGTGCCGGCGCCGTCGGCGCCCCGCGCGTCGGCAGGCGCCC     
E       CTTAATAACAATGATTTCAGAACACTTTAAAAAAATATGTGGAACTACTAAACTTTCTAAGGCATATTATTAAAGCAAACATAAGGTCAAAATAGAGACAAAATTCTATTAGATGGTAATCGACTTTTATTTAATGTAATATTCAATTTTAATAACTTTGAAAATTAGTTCTCTATGGATTCGCATATTATTTTCTTTACAATGATGATAATTTTCTACAGATACTTAGATAGAAACACATTGATAGAATGTAATTACAATTGTACATGTTTTATTAATAATGTTTATTTTTTTTGTAAAAATGTTTTATTGATAAAAATAATAAACCTAATAATATAGTTTTTATTTATTAACATTAAAAAGTTTAAATATCAAATTATATGTATATCTAGTTGCACAAATTTGAAAAATTTAATTTGCTATTTGACCTATCGTAAAGAAAAAAACTACATGTATAATATATTTTTTTTTTCAATGTATAAATTAATAAATATCTAACCTTATTAATTGATATATCCAGGTAGTTTGTCGAATACTTTACAATGTGTTTTATTCCAATATTAAATAACAAGTACAATTATACTCTATTTCTAAGTAATTGAACTTTAAAACTTTAATTAATATCGAAGTCAACTATATTGCCCTTTTTATATGTTAATGTTTTAAAAAACTCTAAAATTATGTACAGTAAAAGAATAATTTTAACTCTATTTCTTATTTATCCTTAATTCTTAGCAATAGTTGCAGAGCGTACATAATATACAATTTCGATTTAATAATATAATCTTAAACGAAGCTTTTTAGATTATTGATCTCTTTATATGTTGTTCTAAACTTTGTTTTTGAATAAAAGAAGTTGATGCGTAAGATTATCATTAAATAAATATGCTAACAATATTAAATAATCAAAATTTTCAGAGAGAAATTAATACGTAATTAAATAAACATAAATGTATCTGATCAATTTTTATCAGAATTTAAATTAAATAAACATGATTCTTACCCCAACCTCTCTTTCGGCCCTATCGAACTGATTGGCAGTTTCTTTTTTTCTAGATAGAGTTATGCGACTAGTTGAGGCCAGGGGAGATCTCTATGGAAGCACAGGCCTAACTAGGATATGGTTTTCTGTATTTGCTACATTGCTAATGTGCATATAAGAACCAGTTATTTCATAAACAGAACGTTATAGTAATATCACTACATACGTAACAAGTATAAGACAATATTAAATAGAACTTTGCAAGTGTATGAACTCCAGTATGCCTGTACAGTCGCCCAGTCTTATGTTTCAAGGACCACCTTTAGAAATTTTACACTGCGGACACCCAAGAATGCTGTAACAATTTTTAGTTATTGTATTCCGAATGTGGCAATGTACTTTAGGAATTCATTACTTCCAAATGGGATTTAGACGTCAATTGTCTTATAGTAATTACGACATTTTTTTTCACATATACAGCTAGTTTTAGTCCTGGACCTCCCAATCATATGGATGGGGGTTATCTCGTACACAGTAAAAGGCTAATAATTGATACCGACGGGTAGATGAGGGCACTCAAGATATCACCGACTTTTTTGATTATAGAGTCTTATTCTTCGTATATATTAACACCATGTACCTTTGAAAACAACTGGAGACGTTTCCATCTAATCTCCTTCTTCCACTTACAAGAGACCATTAATGTATTGTTCTTGGATTCTTCGGCACTAAATAAACATATACTAGAGGCAAATATATAAGTCCAGTACGTCGAACTAACTTACAGTAAGGGGAGAAATTTCTTTCGATCTCTGGATTTCTTAAAAAAGCATGTAAAAACGATGAAGATAGACAGGCGCATAGATCGTAAACTAATGTTATATTCCAACTTGTCCAGGTATAGAATGATTAGAAATAGTTTGAGTTAATTATATAAAAAAACAGATTACTTATCTAAAACCATCAATTTAACTACGAAGAGAGCAACTCCCAGCCATATCAACAAATTAACCCCTAAGCCGGGGAGCTCCGGGGCAGCAGGATCCCGCCCGTTGCCCAGCTAGCCGTCGACCAAGCACCTCTCCTGTAGACGATCTCGCGTCACCGTGAGCGCGTCGGCACGCCCGGCTACGAGCCTTCAAGGGGACGTACCATACTTGTCCCCCAGCCCGGTTTACACTAGCCTGCCTAACAGGGGTTGGCGAGGACGCCTGCCCCCCCATAGAGCCTGTAGCCCGGCCTGGCAAAGCACCAGCGGACCTGTTCTAGCGATCGTCCGGAAGCTGTGCCCCCACTCCCCCGTTTGGTCGGAGCATACTCAAAGGTGGAACCATCGCTCGGGGTCCACCATGTAATACAGGATCCTCTAACTCGGCCCCTGAGCACCACACAGAAAGGTCCGGAGGAGCGAAAGTTCTTAAGACTGCAGCTACGATGTCGCAGCCCGGGACGCAAGGCACCGCACGCAGACACGGAGTCGGGTAGCCCCGCGAATAGCTCGATCACCGTTCATTGCGTCCGAGTGCCTCCACGCTGACGCCCCCCAGTGCCGGGAGGGCCAACTTGAGGAAAGTGGGAAGCGGTCGCTCATCATGTCCCAGGTGTGCCCCGGTCGCCTCATGCCTCTCTCGAAAACTATTATAGCGCGACCGACTCCTCCGGGTGCCACGTATGCACTGCACTTCTATGCCAGTCGCGGTAATCGGCGATGCATTAACCCTAGGGATGAGGTCGCACCTTGGGAATTCGCTCGGCTGAGATGGACCATGGGCGACCGCCAACGGTTCGTAAGGCAGAGCATTAAAGCGTCCGGCCACAACGGGTGGCAAGGTATGGAGCCGATGGCCAAGTATACTCTTAGCCGGGCCGCACACATAGGCACGCTGGCCGCCACAGCGATGCCCGGGCATTCCCGAGCGCCCTTTCAGCGATCTCCTTCGGCCTGCCGGTAGATTTAGAACTTCAACTGCACTATTGGGACCGTCGGGTGTTCCACCCTCCACGCTCACGTGTGTCAGCGGAAGGGCGCACCCAGGCCGGCCGCCCGCGGCGGCGGGTGAGCCAGTGCGCACGGGTGGCGCCGGTCCTCCGATGCACTTGGGGCGCGAGCGCAGGGCGCTATGGCGGGACCGACTCCAGGTGTCCGCCGGCCCCATTCCTGCCCCGCCCGAGCCGCGGTTATACGTCCCCCAGGTCCCGCCTCGGGCGGGCGGGTGCCACCCAGTCGGCCCGCGCAGGCACCGCGCACCGCGGGGACCAGATCCCCTCGCGCCGGCAGAAGCCGGGGGCCCGCGCCATCGTTCCAACCCTGGCGCCCGTACCCGTACGACAAGTGAGCCGCCGCGGCGTTGCGTCCCGGGTGTCCCCAAGCGCCCCCGGGCCCCCGTCACGTTCCGGCCCCCCCCGCTTCCCCGGCTGGCGTCCACCAAGCGTGGGGCGCTTGCCCCTCCTCTGCTCGCCTGGCCGGGCTGCGCAGTAACCGCCGTCGGCCACACGACGGCCGTGCCTGCGGTTTGGCAGGGGCTCGGCACCCTCGCCATGACTGTCGCGCCCCATGGGCCAGGTCAAGGGGCCTTCATCCCCAGCGGTCGGTGGGCCTGGCCCCGCCGTCGCGGGGTTCCCCCGCGCCGCCCGCGGCGGTAGCCACGGCACCGGCCCTTCGCCCGGCGCGCGCCCCGAGGGAGGGCGGTCGGGGCCCGGGGCGCTGATGGAGGCGGGGCCCGCGGCGGGGGCAGGCGTTGAGAGCGAAAGCGCTCCGGACCGGGCGCTTCGAGCCTGGCGCGCGCCGGGACTCCGCCTAGAACTGCTTGCAAACTCCCCCGCCCGAGTAAGGCGCGCCAGCACCCACACTCCATGGGGCGCCAACCCACGCGTGGGCGGCGCCCGGTGCGGCGTCCCGCGGCCGCCGACCCGCGGCTCCCGTGGGCCGCGCGGGGCCTGTGGGGGGCGTTCCATATATGCGTCGGGCGCGTGCACCTGCCCCGGCGCGGTCGCCGCGGCGCGCGGCCGCAGGGGCCG     
D       CTTAATAATAATAATTTTATATCAATTTAAATAATTATGTGGTTCTAATATACTTTCCAATGCAATTTATGAAAGAATACATAAGGTCAAAATAGAGACAAAATCCTATTAGATGGTTATCGACTTTTATCTAAAGTAATTTACTATTTAAAAAACTTTGAAAAAAAGGTATCGATTGATTCGCATATTATTTTCGTTACAATGTTGATAAGTTACAACAAAAACTGAGATAAAAACATGTTAATCGAATGTAATAACAATTGTACTTGCTATATCATTAATGTTTTTTTTTTTTGTAAAAATTTTTTTTTGGCAATAATCATAAACCTAATAATATAGATTTTATTTTTTAACATAAAGAAATTTAAATATCAAATTATATGCATATCTAGTTGCACAAATTTGAAAAATTTAATATGCTTATAGACTTGTTGTAAAGAATAAAACTATATATTTAATATATTATTTTTTTCAATGTATAAATCAATAAATATCTAACCTTATTAATTAATATAACCAGGTTGTATCTCGATTACTTTACATTGTGTTTTATTACAATATTAAATAACAAGTACAATTATATTCTAATTCAATGTAATTATACTTCTAGACTTAATATAAAATCGAAGTCAACTAAATTGCCCTTTTTATATGTTAATATTTTAAAAAACTCAATAATTATGTTCAGAAAAAGAATAACTATTACTCGATTAGTTATTAATCTTCTATTCTAAGCTATCATTGAAGAGCGTACATAATATACAATGTTAATTTGATAATATAATCATAAACGTAGCTTTTTATCTAATTAATCTCTTTATATGTTTTTCTCAACTTTGTTTTTGAACAAATGAACCTGATGCGTAAGTATATCATTATATAAATGTGCTAATGATACTAAATAATCAAAATTTTTAGAGAGTAATTAAATCGTTATTAATTAATCATATATATATCTGAACAATTTATATCAGAATTTAAATTAAATAAACATGATTCTCAGCTCAACGTTTCTTTCGGCCCCAACTAACTGTTTGGTATTTTCTTATCTTCTAGATAGAGTTCTGCTTCTAATTGGGGCCCGGGGAGATAACTATGGAAGCACAGGCCTCAGAAGGATAGGGTTTTATGTATTTACTACATTGATAATGTGAATATAAGAGCCGGTTATTTCATCAACGAAACTTTTTATGAATATCACTACATGTGTAACAATTGTTGGACATTAGAAAATATGCTTTCGCATGTGAATGGACTCATGTACGCCTGCACAGTCACCTAGTCTTATGTTTAAAGGGCCACCTTTAGAAATGTTACGTTTCGCACACCCTAGCATGCTATAACAATTTTTACATAATGTCTTCCGAATCTGGCTTTGTACTTTAGGAATTCATTGCTTCAAAGTGGGATTTAGACGTCGATAGTCACATAGTAATTACGACAGTTATGGTCACTGATAGAGATAGCTTTAGCCTTGTATCTCCAGATCCTATGGATGGGGGATATCTCATACCCAATACTAGGATAATAAATGGTACCGACAGGTAGATGAGGGCACTCCCGATACCACCTACTTTTTAGTTTGGAGAGCATTTGTGTAGGTACATATTTACACCATTTACCTTTAAAAACAAATGGAGACGCTTCCATCTAGTTTCCTTCTTCCACTAACAAGAGTGCTTTAATATGTAGTTTTTGAATTCTGTTGCACTAAATAAACATATACTGGAGGCAAGTCTATAACTCAAGTACGACGAAACATCTTAGAGGAAGGGGAGAAATTTGTTTCGCTCTGTGGATTTATTAAAAAAGCATGTAAAAACGAAGAAGATCTAAACGCGCATGAATCATAAACTTATTTAATATTCCAACTTGTCCCGGTATAGAGTAATTAGAAATAGTTCGAGTTAATTCTATAAAAAAACACATTACCTATCTTAAACCAGCAATTCTACTAGGAAGAGAGCAACTCCCAGCCAAATCAACAAATGAACTCCTAAGCCAGCGAGCTGTCGGCTAGCAGGAGCCCGCCCTTTGCTGAGCTAGCAGTTGACCAAGCGCCTCTCCTGTAGACGAACTCGCGTCAGAGAGACCGCGTACGAACGCCCGGCCACGATCCTTCAAGGGGACGTACCATACTTGTCCCTCAGCCCGATTGACAGTACTCTGCCTAACGGGGGTTGGCGAGTACGCCTGCATCCCCGTTGGGCCAGTGTCCCGACCTGGGCAAGCACCAGCGGACCTGTTCTACCGATCATCCGGCGGCGGTGCCCCCACTCCCCCGTTTGGACGGAGCATACTCAAAGGTGGAACCATGGCTCGGGGACCACCGTATAGGCCGGGATCCTGTAACTCGGCCCCTGAGCACCACACCGGAGGGTCCGGACGAAGGAAAGAACTTAATACTGCAGCTACGATGTCCCAGCCCGGGACGCATCGCACCTCCCGGCGACACGGATTAGGGGAGCCGGCCGAATAGCTCGAGCACCATTCACGGCGTCCGAGTGCCTGCAGGCTTACGCGCCCCAGTGACGGGAGGGCCACCCTCAGGAAAGTGCGAAGAGGTCGCTCATCATATCCCAAGAGTGCTCCTGTTGCGTCATGCCGCTCTCGAAAACTATTATAGCGCGCCCTTTGCCTCCAGGTGCCAGCTATGCACTGCACTTCAATGCCAGCGGCGGTGTTGGGCGATCCAATAACCCTAGGGATGAGGGCTCCCCTTGGGAATGCCCTCGGCTGAGATGGACCGTGGGCCACCGCAAACGGTCCGTAACTCCGCGCACGAAACCGTCCGGCCACAACGGCTGGCAAGGTATGGCGTCGGTGGCCACTTATACTCGTAGCCGGAGCGCAGGAATAGCAACCCTGGCCGCCGCAGTGATCCCCAGGCATCCTCGAGCGCCGTTTCAGCGATCGACTTCGGCCCGCCGGTAGATTTAGACCTTCTGCTGAACTAATGGCACCGTCGGGTGTTCCACTCGCCACGCTCACGTGTGTGAGCGGAAGGGCGCACCCAGGCCGGCCGCACGCGGCGGCGCGTGAGCCAGCGCGCACGGGTGCCGGCGGTCGTCCGACGCACTTGGGGCGCGAGAGGAGGGCGCTATGCCCGGACACGCTCCGGGTTTCCGGCCGCCGCACTCCTGCCACGCCGAAGCCGCCGTTATACGTCCCCCAGGTGCCGCCCCTGGGCGGCGGGTGCCCGCAACCCGGCCCGGGCCGGCACCGCGCACGGCCGGGACCAGATTCTGCCGCGCCGGGAGAACCCGCGGGGCTCCGCCACGGTTCCTACCCCGGCCCAGATAATGTTACAACAAGGGCGCCGCCGCGGCGCTGCGTGGCGGGTGTCCCCAACCCCCCCCCGCCCCCCGCCACGGTGCGGCCCCCCCCACCCCCCCTTCTTGCGTCCCCCAGGCGTAGGGCGCTAGGCCCTCCTCTGGTCGCCGCGCCGGGCTGAGTAGTAACGGCCATCGGCCACACGACGGCGGTGCGTGCGGCTTGGCAGCGGCTGAGCACCCACCCCATCGCTGTCGCGCATGATGCGCCAGGCCCATGGGCCTTCATCCGCCGCGGTCGGTCCGCCTGGCGCCGGCGGGCCGGGGTTCCCCCGCGCCGGCCGCGGCGGTCGCCTCCGCCCCGGCCCTTCACCCGACGCGCGCCGCGAGAGTGGGCCGTCGGGGCCCGGGGCGCTGATCCAAGCGGGCCCCGCGGCGGGCCCAGGCGTTGAGAGCGAAAGCGGACGCGACCGTGCGCTTCGAGCCTGGCGGGCGCCCGGACTGCCGCTAGAACTGCTCGAGCACTCCCGGGCCCGACTACCGCGCGCCAGGACGCACACGCCACGGGGCGCCAAGTCACGCGTGGGCGGCGCCCCTTCCGGCGGCCCGCGGCCCCCGCCCCGCGGTTCCCGTGGGCCGCCCGGAGCCTGTGGGCGGCCTTCCATATATGGGTCGAGCGCGTCCACCTGCACCGGCGCGGTCGGCGCCGCGGGCGGCGGAAGGGGCCG     
C       CTTAATAATTATATTTTCATATTAACTTAATAAATTATGTGGTTATATTAAATTTTACAATGCAATTTATGAAATAATACATAAGGTCAAAATAGTGACAAAATCCTCTTAGATCGTTATTGACTTTTATCAAATGTAATATTCTATTTGAATAACTTTGAAAATAAGGTCTCTCTAGATTCGCATATTATTTTCGTTACAATGATGATATGTTTCCTCAGAAACTACGGAATTTACATGATAATCGAATGTAAATACACTTGTACTTGTGATATCAATAATGGTTTTGTTTTGTGTAAAAATTTTTTTTTGACAATAATAATAAACCTAATAATATAGATTATATTTATTTACATTTAAAAATTTGATTATTTAATTATAAGCATATCTAGTTGAACAAATATGAAAAATTTAATATGCTCATAGACATATTGTTAAGAATAAAACTACATAATTAATTTATTATTTTTTTCAATGTATAAATTAATAAAAAACTAACCTTATTAATTAATATTACCAGGATGTATTTCCAATACTTTGCAAAGTGTTGTATACCAATATTAAATAACAAGTACGATTATACTCTAGTTCAAAGTAATTTAACTTCATGACTTAAATTAAAATCGAAGTCAACTAAATTGACCTTTTTATATGTTAATATTCTAAAATACTCTTTAACTATGTTCAGTAAAAGAATAAATATAACGCGATTTTTTATTAATCCTCTATTCGAAGCTATAATAGAAGTTCATACATAGAATATAATGTTAATTTGTTTATATAATTATAATCGAAGATTTTTAACTGGTTAATCTCTTTATATGTTCTTCTCAACTTTGCTTTAGAACATATGAAGCTGATGAGTAAGATTATCATTATATAAATCTGAAAATGATACTTAATAATCAAAAGTTTTAGAGAGAGATTAAGTCGTCATTAATTAATCATACACGTAACTGATGATATTTTGTCATAATTTAAATAAAATAAACCTGATTCTTACCCCAACGTATCTTTCGGCCCCAACTAACTGTTTGGCATTTTCTTATCATCTACATAGAGTTATACTTCTAATTGGTGCCAGGGGAGATGTCTGTGGAAGCACAGGCCTTAGTACGATATGGTCTTCTGTATTTACTACATTGATAATGTGAATATAAGAGGCGGTTAATTCATCAGCGGATCTTTATAGTAATATCATTACATGCGTAACAAGTATGCGACATTAGAAAATAAAGTATCGAAAGTGCATGGAATCACGTATACCTGCACAGTCACCTAGTCTTATGTTTCAAGGACCACCTTTAGAAATATTGCGCTGCGAACCCCCCAGAATTCTTTAACAATTTTTACTGAGTGTTTTCCGAATTGGGCTATGAATTTTGGGAATTCATGACTTCTAAATGGGATTTAAACGTCAAGAGTCATATAGTAATTACGACAGATATTGTCGCATATCGAGCTAGCTTTAGCCTTGGAACTCCATATACTAAGGATGGTAGATATCTCGTACTCAATAATAGGCTAATAACTGCTACCGCCGTGTAGATGAGGGCACTCGTGATATCACCAAATTTTTAGTTTTAAGAGCCTTTATGTTGGTACATATTTACACCATGTACTTTTAAAAACAACTGGAGACTTTTCCATCTAGTTTCCTTCATCCATTTTCATGAGTGCATTAATGTGTCGAGTTTGAATTCATCTGCACTCAATAAACATATATTAGAGGCAAGTTTTTAACTCGAGTACGCCGAACAATCTTAGATCAAGGGCTGCAACTTCATTCTATCTGTGGTTTTCTTAAAAAAGCATGTTAAAACAATGAAGCTCTAAAAGTGCATAAATCAAAAACTTATGTTATATTCCAAATTGTCCCGGAATAGATTTATTAGACATCGTTAGATTTAATTATATAAAAAAACAAATTACGTGTCTAAAACCATCAATGTAACTACGAAGAGAGCAACTCCCAGCCAATTCAACAAATCAACCTCTACGCAGGGGAGCTCCGAGCAAGCAGGCTCCCGCCCTTTGCCAAGCTAGCAGGAGACCAAGCACCTCGCCTGTAGACGAACTCGCGTCGGCGCGATCGCGTCGGAACGCAAGGCAACGAGCCTTCAAGGGGACGTACCATAGTTGTCCCCCAGCCCGGTTAACAGTAGGCTGCCTAACAGGAGGTGGAGAGCACGCCTGCATCCCCGTCGGGTCGGTATCCCGCCCTGGAAAAGCACCAGCAGACCTGGTCTATCGATCGTCCGGCGGCCGTACCCCCTGTCCCGCGTTTTGGCGGAGCATACTCAAAGGTGGATCCATCGCTCGGGGTCCACCATTTATTACAGGATCCTGTAAATCGGCCCCTCAGCACCACACGGGACGTTCCGGAGGAACGAAAGAACTTAAGGGGGCAGCTACGATGTCGCAGCCCGGGAGGCAAGGCACCTCCCGCACACACTGAGTAGGGGAGACTGGCGAATAACTCGAGCACCCTTGACGGCGTCCGAATGGCTGCACGCTTACGCGTCCCAGTGCCGGGACGGTCTCCCTGGGGAAATTGGGAAGCGGCCGCTCATCATACCCCAAGAGTGCTCCAGTTGCCTCATGCCGCTCTCGAAAACTATTATAGCGCGACCTTTGCCACCTGGGGCCACCTATGCACTGCACTTCCATGCCTGTCTCGGTCATCGGCGATCCATCAACCCCAGGGATGAGGGCCCAACTTGGGAATTCGCTCGGCAGAGATGTACCGTGGGCGACCGCAAAGGGGTCGTAAGTCAGGGCACGAAAGCGACCGGCCACACCGGGTGTCAAGGTGTGGGGACGATGGCCACCTATACTCGTAGCCGGGGCGTAGAAATAGCACCCCTGACCGCCGCAGTCATACCCCCGCATCCCCGAGCGCAGACCCACCGATCGCCTGCGGCCTGACGGTAGATTTAGACCTTCAGCTTTACTACTGGCACCGTCGGGTGTTCCACCCGCCACCTTCACGTGTTTGATCGGAAGGGCGCACCCAGGCCGGCCGCGCCCGGCGGCGGGTGATCCGGCGCCCACGGTTTGCGCCCCTCCTCGCACGGACTGGGTCCGCGACATGAGGGCGGTATGCCCGGACCGCCTCAGGGTTTCCGGCCGCCGCATTCCTGGTGCGCCGAAGCCGCCGTTATACGTCCCCCAGGTGCCGCCACCGGGCGGCGGGTGCCACCAATCCGGCCGGGGCGGGCACCGCGCACGGCGCGGACCAGATTCTGCCGTGCCGCGAGAACCCGAGGCGCCCCGCCAGCGTTCCAACCCCGGCCCACATACTGTCACGACAAGGGCGCCGCCGCGGCACTGCGTCGCGGGTGTCGCCAACCCGCCCCGGCCCCCCGCCACGGTGGGGCCTGCCCCTCCCCCCCGGCTGGCGTCCATCACGCGTACGGCGCTCTCCCCTCCTCTGCTCGCGCGGCCGGGCTGGCCAGTAACGGCCATGGCCCACACGACGGCGGTGCCTGCGCTTTGCCAGGGGCTCAGCACCCACGCCATCACGGTCGCGCGCCATGCGCCAGGCCTACGGGCGTTCACCCGCCGCGGTCGGTCCGGCTTGCCCCGTCATGGCGGCCTTCTCCCGCGCCGCGCGGGGCGGTAGCCTCGGCGGCGGCCGTTCGCCCGGCGCGCGCCACGAGGGTGGGCGCCCGGGGCCCGCCGGGCTGATCCACGCGGGTCCCGCGGCGGGGCCACGCGTTGAGCGCGAAAGCGGACCGGACCGTGCGCTTCGAGCCTGGCGGGCGCCGGGACTGCACCTAGACCTGCTCGAGGAATCCCGGGCTCGAGGAAGGGGCGCCACGACCCACACGCCACAGGCCGCCAACTCACGCGTGGGCCGCGCCCCGTAGGGCGGCGCGCGGCCCCAGCAGCGCGGCTCCCGTGGGCCGCCCGGCGCCTGTGGGAGGCCTTCCATCTATGCGTCGGGCGCGTCCACCTGCCCCGGCGCGGTCGGCGCCGCGCGCGGCGGCAGGGGGCG     
B       CTTAATAATTATATTTTCAGATAAACTTAAGTAATTATGTGGTTCTATAAAACTTTAAAATGTAATTTAAGAAAGAATACATAAGGGCAATATAGAGACAAAATACTATTAGATGGTTACCGACTTTTATCGAATGTATTGTTCTATTTAAATAACTTTGAAAAAAATCTGTCTATTGATTCGCATATTATTGTCGTTAAAATCTTGATAAGATTCCACAGATACTAAGATAAAAACATGATAATCGAATGTAATTACTTTTGTACATTTTTTATAAATAATGTTTTTGTTTTTAGTAAAATTATTTTTTCGCCAATTATAATAAACCTAATAATCTAGAATTTTTTTATTAACATTAAAAAATTTAAATATTTACTAGTATGTATATCTAGTTGCACAATTTTGAAAAATTTAAAATTCTAATCGACCTATTGTAAAGAAGAAAACTACATATTTAATATATTATTTTTTTCAATGAATGAATTAATAAATATCTAACCTTATTAATTTATATATCCAGGTTGTATTTCAAATACTTTGCAATGCGTTTTATTCCAATATTAAATAACAAGTACAATTATAATCTAGTTCTAAGTAATTTAACTTATTGACTTAATTTAAAATCGAAGTCAACTATATTAACCTTTTTATATGTTAATATTTTAATAAACTCTATAAATATGTTCAGTAAAAGAATATCTATAACTCGATTATTTAATAATCCTCTAATCTAAGCAATAATTGGAGTCAGTACATAGTATAAAATGTTAATTTGATAATATAATAATTAGCGTAGATTTTTAGCTAAATAATTTCTATAAATGTTCTTCTCAAATTTGTTTTAGAACATAAGAAACTGATGCGTAAGCCAATCATTATATTAATCTAATAATGATACTTAATAATCAAAGTTTTTAGAGAGAAATTAAGTCGTTAATAAATAATCATATCAAAAACTGATGGATTTATATCGAATTTTAAATTAAATAAACATGATTCTAACCTCAACATGTCTTTCGGCCCCAGCTACCTGCTTGGCATTTTGTTTTACTCAAGAGAGAGTAATACTTCTAATTGGGTCCATGGGAGATAACTGTAGAAGCACAGGCCTCAGTATGTTAGGGTTTTATGTATTTCTTACATTGATAATGTGAATGTAAGAGTCGATAATTTCATCAACAAATCTTTATCGCAATATCACTACGTCCGGAACAAGTGTGCGACAGTAGAAAATATCCCTACGCAAGAGAAAGGAATCACGTATCCCTGAACAGTAACCTAGTCATATGTTTCATGGACCACCTTTAGAAATATGTCGGTGAGCACACCCCAGTATGTTATAACAATTTTTACTGATGGTATTCCGAATCTGGCTATGAATTTTGGGAATTCATTCCTTCCAAATGAGGTTTAGACGTCTCCCGTCAGATAGTAATTACAACAGATATTTTCACATCTATAGCTAGCTATAACCTTGAAACTCCAGATCGTAAGGATGGTCGATTTCACGTACACAATAATAGGCTAATAACTGCTACCGACGTGTAGATGAGGGCACTCACGATTCCACCAACTTTTTTGTTTGTAGAGCCTTTGTCTTCGTACATATTTACATCATGTACTTTTAAGAACACCTGGAGACTTTTCCATCTAGGTTCCTTCTTCCAATTACAAGAGTACCTTAATATCTCGCTTTTGAATTGTTCTGCACTCATTAAACATATACCAGAGGTAATTCTATAATTCAAGTACGCCGAACTAACTTAGAGCAAGGGGTTAAACTTGTTTCGTTCTGTGGTTTTCTTTAAAAAGCATGTAAAAACGATGACGATCTATTCGTGCATAAATCCAAGACTTATGTCATATTCCAAATTGTCCCGGTATAGAATTCTTAGAAATAGTTAGAGCTAATTCTATAAAAAAACAGATTACATATCTGAAACCATCAATTTAACTACTAAGAGAGCAACTCCCAGCCAATTCAACAAATCAACATCTAAGCAGGTGAGCTCCGAGAAAGCAGGCTCCCGCCCTTTGCCCAGCTAGCAGCAGACTAAGCACCTCACCTGTGGACAAAAGCGCGTCGGCGAGAGCGCGTCCGAACGCGCGGCCACGGGCCTTCAAGAAGACGTACCATAGTTGTCCCACAGCCCAGTTAACATTAGTCTCCCTTACAGGAGCTGGGGAACACGCCAGCCTTCCCGTTGGGCGTGTATCCCGGCCTGGACAAGCACCAGCAGACCTGTTCTACCGATCATCCGGAGGCCGTCCGCCCTGTCCCCCGTTTAGGCGGAGCCTACTCAAAGGTGGAACCCTTTCTTGGGGTCCAGCATATAGTACAGGATCCCGTAACTCGGCCCCTGAGCACCACACTGGGAGATCCGGAGAACCGAAAGAACTTAAGGCTACAGCTACGATGACGCAGCGGGGGAGGCATAGCACGTCCCGCAGACACGGAGTAGGGAAGCTTGGCGAATAACTCGAGCACCCTTGACCACGTCCGAGTGACTGCACGCTTATGCGACCCAGAGCCGGGACGGTCGGCCTGGGGAAAGTGGGAAGCGGACGCTCATCATACCCTAATAGTGCACCTGTTGCCTCATGCCACTCTCGAAACCTATTATAGCGCGACCTCTGCCTCCTGATGCCACATATGCCCTGCACTTCTATGCCAGTGGCGGTGATCGGCGATCCAAAAACCCTAGGGATGAGCACGCAACTTGAGAATGCACTCGGCTCGGATGGACCGTGGGCGACCGCACAGGGGTCGTAAGACAGCGCACGAACGGGTCCGGCCACACCAGGTGCCACGGTCTGGGGGCGATGGCCACCTGCACTCGTAGCCGGGTCGTAGAAATAGCAACTCTGGCCGCCGCAGTCATGCCCGCGCATCCCCGAGCGCCGATTCCGCGCGCTCCTGCGGCATGACGGTAGATTTAGACCTTCATTTTTACTACTGTCACCGTCGGGTTATCCACCCTCCACGCTCACGTGTTTGATCGGAAGGGCGCACCGAGGCCGGCCGCGCACGCCGGCGCGTGACCCAGCCCACACGGGTTGCGCCCGTCCTCGGACGGACTTGGGCCGCGAGAGGAGCGCGGTATGCCGCGACCGGCTCAGGGTTCCCGGCCGCCCCATTCCTGCCGCGCCGAAGCCGCGGTTATACCTCTCCCAGGTGCGGCCACTGGGCCGCGGCTCCCACCAATTCCGCCGGGGCGGGCACCGCCCACGGCCGGGACCAGGATCTGCCGCGCTGGGAGACCCCGGGGGGCTCCGTCCCTGTCCGAACACCGGCCCAGGTACTGTTACGACAAGGTCGCCGGCGGGGCGCTGCGTGGCGGGTGTTTCCAACCCGCCCCGGCCCCCCGCCACGGTGCGCCCCCCCCTACCCCCCCCGGTGGCGTCCACCACGCGTACGGCGCTACCCCCTCCCCTGCTCGCGTGTCCGGGCTGGGCAGTAACGCCCATGGGCCACACGACGGCTGTGCGCCCGGTTTGCCAGGGGCTGAGCATCCACGCCATTGCGGTCGCGCCCCATGGGCCAGGCCGACGGGCGTTCATCCGCCCCGGTCGGTCTGACTCGCTCCGCCGGGGCGCGCTTCCCCCGCGCCGCCCGCGGCCGTACCCTCGGCCGCGGCCCTTCGCCCCCCACGCGCCTGGAGGGTTGGCCAGAGGGGCCCGGGGCGCTGACCCAAGCGGCAGCCGCGGCGGGGCCGCGCGGTGAGCGCGAAAGCGGCCTGGACCGTGCCCTTGGACCCTGGCGCGCGCCGGGCCTGTACCTAGACCTGCTTGGGCGCTCCCAGGCCCGAGGAGCGGGCGCCAGGACCCACACGCCGGCACGCGCCAGCTCACGCGTGCGCCGCGCCCCAGACGGCGGCTGGCGGCCCCCCCCCCGCGGCTCCCCTGGGACGCCCGCAGCCTGTGGGCCGCGTTCCATATATGCGTCGGGCGCGTCCACCTGCCCCGGCGCGGTCGGCGCCGCGGGCGGCGGCAGGAGCCG     
A       CTAAATAATTTTATTTTCATATATATTTAAATGATTATGTGGTTCTATTAAATTTTACAATGCAATTTAAGATAGAATACTTAAGTTCAATATAGAGACAAAATTCTGTTAGATGGTTAAAGACTTCTATCAAATGTAATATTCGCTTTAAATAACTTTGACAATAAGGTATCTTTCGATTCGCATATTATTGTCGTAAAACTCTTGATAAATTACCACAGAAACTAAGATAAACACATCATAATCGAATGTAATTACACTTGTACATTTGATATCAATAATGTTTGTGTTTTTTGTAAAATTATTTTTTTGACAATCATAATAAACCTAATAATATAGATTTTATTTATTTACATTAAAAAATTAAAATATCTACTCATATGTATATCTAGTTGCACAATTTTGAAAAATGTATATTACTAATAGACTTATTGTAAAGAATAAAACTATAAAATTAATATATTATTTTTATAAATGTATAAATTAATAAATATCTAACCTTGTTAATTAATATATCCAGGTTGTATATCAAATACTTTACAAAGTGTTTTATTCCAATATTAAATAATAAGTACAATTTTACTCTAGATCAAAGTAATTATAATTATGGACTTAATATAAAATCGATGTCAACTAAATTATCCTTTTTATATGTTAATATTTTAAAAAACTCTATAAGTATGTTCAGTAAATGAATATCTATTACCCTATTCCTTATTAATCCTAAATTCAAAGCTATAATTGAAGTAAGTACATAGTATAAAATGTTAATTTGATAATATAATAATAAAAGAAGATTTTTAGCATATTAATCTCTTTATATGTTTTTCTCAACATTGATTTAAAACATATGAAACTGATGAGTAAGATAATCATTATATAAATCTAAGAATGATACTAAAAAATCAAAAGTTTTAGAGAGAAATTAAGTCGTTATTAATTAATCATATCTATAGCTGATAATCTTTTATCATAATTTATATAAAATAAACATGATTCTTAGCCCAACGTATCTTTCGGCCCCAACCAACTTGTTGGTATTTTCCTCTTATCAAGAGAGAGTTATTCTTATAATTGTGGCCAGGGGAGATCTATGTGGAAGCACAGGCCTCAGTACGTAAAGGTTTTGTTTATTTCCTACATTGATAATGTGTATGTAAGATACGCGTATATCATCAACGAATTTTTATCGAAATTTCATTACATGCGGAACAAGTTTGCGACATTAGAAAATACACGTAAGCAAGAGAATGGAATCGTGTATGCCTGCACAGATACCTAGTCGTATTTTTCAAGGACCACCTTTAGAAATTTGACGTTGAGAACCCCCTAGTATATTATAATAATTTTTACTTATCGTATTCCGAATCTGGCTATGGGGTTTGGGAATTCATTACTTACAAATGTGGATTAGACGTCAATAGTCAGATAGTAATTCAGACAGCTATCTTCTCATATATAGCTAGCTAAAAACTCGAAACTCCATATCCTAGGGATGGTCGATCTCTCGCACTCAATAATAGGATAATAACTGCTACCGACGTTTAGATGAGGGCACTCATGATATCACCAACTTTTTAGTTAGAAGAGCCTCTGTTTTCGTACATATTTACATCATGTACTTTCAAAAACAACTGGAGACTTTTCCATCTTGTTTCCTTCAACCAATAACAAGAGTATCTTAATATCTCGCTTTTGAATTCATCGGCACTCAATAAACAAATACTCCAGGAAATTATATAAATCTAATACGCTGAACGATCCTAGAGCAAGGGGTTAAACTTGTTTCGATCAGTAGTTTTCTTAAAAAAGCATGTAAAAACGATGCAGATCCAAACGTGCATAAATCTAAAACTTATTTTATATTCCATATTGTCCCGGTATAGAATTATTAGAAATTGTTTGAGTTAACTCTATAAAAAAACAAATTACTTATCTAAAAACATCAATTTAACTACGAAGAGAGCAACTCCCAGCCAATTCAAACAATCAACGTTTAAGCCGGAGAGCTCCGGGCAAGCAGGCTCCCGCCCTTTGCACAGCTAGCAGCAGACCGAGCACCTCACCTGTAGACGACCTCGCGTCAGCGTGAGCGCGTCCGAACGCCCGGCTAAGAGCCTTCAAGGGGAAGTACCAGAGTTGTCCCACAGCCCGGGTAACAGTAGTCTCCCTAACAGGAGCTGGGAAACAAGCCAGCGTTCCCGTGGGCCGTGTCTCCCGCCCTGGAAAAGCCCCAGCAGACCTAATCTCCCGATCATCCGGGGGCCGTACGCCCAGTCCCCCATTTTGGCGGAGCATACTCAAAGGTGGAACCATGTCTTGGGGTCCACCATTTAGTTCGGGATCCCGTAACTCGGCCCCTGAGCACCACACTGGAAGTTCCCGAGGAGCGAAAGAACTTGAGGCCTCAGCTACGATGTCGCGGCAGGGGAGGCACAGCACCTCCCGCAGACACAGAGTAGGGGAGCTTGGCGAATAACTCGAGCACCATCGACCACATCCGACTGCCTGCACGCTTACGCTACGCAGGGCCGGCACGGGCGCCCTCGGGAAAGAGGCAAGGGGACGCTCATCATACCCCAAGAGTGCTCCTGTTGCCTCATGCCGCTCTCGAAAACTATTATAGCGCTACCTATGCCTCCTGGTGCCACCTATGCACTGCACTTCTATGCCAGTCGCGGTGATCGGCGATCCATGAACCTTAGGGATGAGGACCCACCTTGAGAATGCCCTCGGCTGGGATGCACCGTGGGCGACGGCAAAGGGGTCGTAAAACAGGGCATGAACTGGTCCGGCTACACCGGTTGCCAAGGTCTGGGGGCGATGGCCACCTAAACTCGTGGCCGGGGCGCAGAAATAGCAACTCTGCCCGCCGCAGTCATGCCCACGCATCCGCGAGCGCCGATTCCGCGGTCCCCTGCTGCCTGACGGAAGATTTAGACATTCCGCTGGACTACTGTCACCGTCGGGTTTTCCACCCGCCACGATCACGTGTGTGCTCGGAAGGGCGCACCGAGGCCGGCCGCGCACGCCGGCGCGTGAGCCAGCCCGCAGGGGTTGCGCCGGGCCTCGCACGGACTTGGGCCGCGAGAGGAGGGCGGTATGCACCGACCGTCTCAGGGTTCCCGGCGGCCACAGTCCTGCCGTGCCCAAGCCGCCGTTATACGTCGCCCAGGTGGCGCCACGGGGCGGCGCGTTCCAGCAATCCAGCCGGGGCGGGTACCGCTCACGGCGGGGACCAGATTCTGCCGCGCTCGGAGCACCCGGGGCGCCCCGCCAGTGTTCGAACACCGGCGGAGATAATGTCACGACAAGCGCGTCGCCGGGGCGCTGGGTGGCGGGCGTCCCCAACCCGCCCCGGCCCCCCGCCACGGTGCGGCCCCCCCCACCCCCCCGGCTGGCGTCCACGACGCGTCCGGCGCTACCCCCTCCTCTGCTCGCCTGTCCGGGCCGGGCAGTAACGGCCATGGGCCACACGACGGCCGCGCGCGCCGGTTGCCAGGGGCTGAGCATGCACCCCATCACGGTCGCGCCCCATGGGCCAGGCCGACGGGCCTTCATGCGCCCCGGTCGGTCCGCCTCGCGCCGCCGTGGCGAGCTTCCCCCGCGCCGCCCGCGTCGGTAGCCTCGCCCGCGGCCGTTCGCCCGGCGCGCGCCGCGAGGGTTGGCGGCGGGGGCCCGGCGCGCGGATGCAAGCGGCGGCGGCGGCGGGGGCAAGCGTTGAGCGCGAAAGCGGACGGGACCGCGCGCTTGAACCCTGGCGCGCGCCGGGCCTGCACCCAGACCTGCTTGGGGAGCCCCAGGCCCGAGGAACGCGCGCCAGGACCCACACGCCAGGGGGCGCCACCTCACGCGTGGCGCGCGCCCCCTATGGCGGCTCGCGGCCCCAGCCCCGCGGCTCCGGTGGGACGCCGGGAGCCTGTGGGCGGCGCTCCATATATGCGTCGGGCGCGTCCACCTGCCCCGGCGCGGTGGCCGCCGCGGGCGGCGGCAGGGGGCC     
