# Supplementary material for: A simple method for data partitioning based on relative evolutionary rates
Source: PeerJ. 2018 Aug 28;6:e5498. doi: 10.7717/peerj.5498 (PMC6118207; doi:10.7717/peerj.5498)
Supplement: Data S1 — The datasets are provided in the PHYLIP format. [file peerj-06-5498-s002.zip › DataS2/AS3-5.phy]

17  4000
out     TTTCCGTCCTTAGATCATAATTACATATAGACAGATACATTACCAATATGTATTGTTATATTATATAAGTGGTGTTCATTTAGAATAGAATTATTTATAAATTATTTTCTAATCCATTTGCTATTTCATTACAATTAACCTTTTAATATTATTTTTTATTTATAATATTTTACACCAATCTATATTTTCATCTGTTGTACTTAGTAAATGAGTCTGATTTAAGAATAAATTTTGAGATAAATTTTTAGCAATAGTATTGAATCTTTCTTTTAATGACTATTAACTAAACGGAATAGCTATTACCTTTCGAGACTATACTACCTTTATAAGGATAATAGGTCTTTAAAAATAAAAACTAATAAAAACATATAGTTACAGTAAATATTTAAAGATACTTACTATCTTAGATTATAGATGATCATGTAAATAATCTCTCTTTTAGTGAGTATAATACTAACTAAAGTTCATAATTATTATAGTTTAGTTATTGATAACTGACGAGTAAATAGGGTAAGTAAACTTACCCAACTCGTTATCAAACATTGATAATATAATATATATGGATTGTTTGTGTGAAACATTAAAATACTATTACATTGATAGAAAATCATTATTTGGACGCAATTATACTTCGACTGGAGAAATTGATTACTATGAAGTAAATTTTTCTACGATTTTTACTACTTAAAAACCAATACTAACAATATCAATATTTACAAAATTGATAAGGCAATAAGATGGATTACGTAGCATATTTATATGGAAATATAGAAAATTTTCGTTATTAGTTAATTTCACGGAATTTAAAACCATTGATGAATTTCGAGTCTATACGAATGGTTTTCATTTAATTATACTTTACAAATAGAAATTTATTTTCAATAATCCAGAATGAATTATCAATATCTTTTATTACATACAATCATAATATACATTCAATTAATTAGAATCGCTAATTATTTTAGTAGGTACAGCATTTACACTATTGAAACACATATGGGTACATTGATGCCTTGACCGAATTGAAATATTCGGTTGGGTGCGATAATCCACTGTACACAATACGTCGGTGCACTCGCGGTGATTCTAGAAAAGTGTCAAGGAGTTCTGAATTAGGCTCTGTGCATGCCGATTCCAAGGTATTTAATGACCATTGGCAAGACGAGCGCTTTAATGCGCCTTGTTCTTCCGCTTCAACTCGAAATTTGGATTACCGCTATTGTATTTGAAATAACAATTGTAGTTGGACCCTCGATGTTTTTTGCATTTTCTATGTCATTAAAAGAGGACTAAGATTTCCCCCTGCTGAGTTTACCGTCTATTTTCAGTAGAATATTCTACAGTGGTCATATAATAATGTTTTGACCTTGTCACGTTTTAGTTAAGATAATATTCTATGAATCACTACCTCATACTAAGTGAACAGTTACGTAAATTACTGGGGCCAATTCAACTAATCATCTGTATATGAGTAAAAACCGAATTTTAAAGCTAGTCGATATTGAGTGTTCCCTGGTGGTTCAATCTTAACGTGTCCTTGTAAGTTACACCAAAGACAGGTTAAGGAAGCAATACGTCGACCATGCGCGTTTAAGCACATTGCGTGTTTGAGATTATACAGGGCACATGTTAGCCGATTAAGTCAATCATCACGTGACGGCTCTGGTATCCTCACCCATGAACACGTGATCGTTTAAGTGATGAGGTCTTTGTTGCACGTGATCAGTAGTCAATATATTTAAAGAAGGAACACCAATTGTCCACGATATGTCATACTGCGGACGCTAAGCGCACTATCTGTTTTATTCACAGTAGACTGATCAATTACCATTTACACTAATATTAAATAAAATTAAGGCTTTTCTAACACTACCATCACTCCAAGAAATACTAAGGGAATCCAGACTGACTACATTCAGGTAATTCTCCAACTCGTAGGCGTGTGTTGCATAAGTATTTCCTTCTCAGTATTAACACTACGCTCTGAACATTTTAGGAATCGGGGAAGGTGCGGCGCGGGTGAGCCCTGCGGAATGGGCGTGAGGTAGAGCGTTCAGTGGGCGGCGCTGCCCTCCAGCCTATGCTGGAGAGCCACACCACGGCCGGCATCTCCGTCCGGCCCGAGCCCGAAAACGTCTAAACACGGCACCGCCGCGGCTCGATCGAATCAGCGACCACAAGTTGTTGGTGGAGTCCGCTCTTTGTGTTGTGTCCCTTCAGGTGAAGCCATTTTCGATTCAGCCACCGTGACGCACGGATGAGCCCGCTTACGGGCCCCAGTCGGAGCCATCATTCCCCGAAATCCTGCAGACGCGACTCGACGGGCCTATCCAATAGGAATTGGCGCTTAATTGGGCCTGCCGGTTGGGACTTAGAGCCTGTCGGTGCCATTGATGGTCAACTGAGGCCTGATGCTGCTAAAAGGGAAATAGATCGCTAGGGACAGTACGTGCTGAAGAGTCGTTCCTTAGGATTAAGGCGATATAGAGAGGGGGGTGGCCCGCGCATCCCCGGGGCCCGATTGCCGCCTCGTGAAGATCGCGCAATTACTAGGTCGTGAGCTCCTCTCCTCGGCTGGAAACCCAATGCATTTCTTAGACTTGCGTGAGAGGGGTGGATTCCATATGCATTGAGTTCCTCAGTAACGGTCGTCACCTAAGCCGTTCCGCACAGCTGGCACCGGGGGGCAGATACTCGGAGCAGGCTTGGGGTCCATTGCCATTGACGACGTGCTCTCCAATAGCGTTTAGGAAAGACCACCAAATACCACCAGCTAGTCTCGGCCGTGAGAGGACTCGAGCGCCTGGTGGTTCGTAAACCGGCTGCACGCTGCAACCCAACCATTCCGCTAACAAAACCGGAAAGTTACGTGAATTTCCGAGCCTCTCAGGCGGTGACTAGGCCAGAGTAAGGTTGTCTGCGCTCCGCTTGGAGCTGCAGTTGCTCAGGAGGCAGTTGGTTTCCGAGCCACTACCTTGGGAATCCGGCCGGCTCGTCGGGTGGGAGACCCCGCCGGGCCGGCCCCAGAGCCTGGTTGCCGTTGTGCCGGCTCGGGCGGCCCGCACCGCCCGGGTCCGCCCGCGCTGCGCGGCTCGCCCCCGGCTCGGTGGGTAGGGGGCGGCCGGCCGCGTAGCGTGCGGCGGCACCAGGAGGGACCGTAGGTGGTCCCCCTCCGGACGGCCTGGCAGCCCCACCTGCCAGGGGGTATGGTGCGCGCCCAGCCCCTGCGGGCGAGGCGCTGCCTGCCGCCGCGGACTCCGCCCGACTACGCGGGGCGGGCCGGCCCGGGGCCGGCGGCGGGGTGCCCCGAGCCCGAGGCCGCTGGGGGTTCGCCGGCCGGGTCGGGGGGGGCCCGCGGACCCCACCTGCGGTCCCCAGGCGAGCGCGGCCGCCCGGCCGTGCTCGGGGAGAGCCCGCCCGGGGGTCCGGACGGCCGGGGCGTCCTGCGCAGCGGAGGCGGGCGTATATGGCCACGCGCGGGTGGGCCGAGCCCGGCGGGGGGAGCCGTGGGGGCTCCGGCAACGACTGGCGGGCGGCGCGGGGTAGGGGAGTGAGAAGGCTCCGGGCACCGAGCCCCTGCTGACGGGCTGCCCAGAGGACGTTCCGGCCGGCGCACGACCGGGCACCAACACAGCGGCTTGCGGGGCCAGCCGGGTCCGCCCGGAACTTCTCGATTCCTCCGCGTGTCCGGCGGGCCGGGCTCTCGCGCCGCCTCCGGTGCCCAAGGGGCCGCCTCCATCGCCCCTGCAGCACGGGGCTGCAGCGTCACGCAGCCCGGGTCGCGGCTTCGGCCTGGGGCTCGAGGGGGGGGGTCGGCGCCGGAGGCAGGGCCGCTCGCGCCGGGCAGATGCCGGGCGGGACGGGGGAAACGTCGGGGCGAGGGCCTTAAGGGGCCGTCGCGTCGCCCCCCGGACTGCGGGGCCTGGAGCCCGCCCCGCCATCGCCGGACCGGCATGGGCCCCCGCCCGATCCCACCGAGCCGGCCGCGAGGTGCCGCGCG     
P       TATCCGTTTTTAGATAATAATTACATATGTACATATTCATTACTTTGATGTATTGTTACATTATATAAGTGGTGTTCAAATTTAATAGAATTATTTGTAAATTCTTTTATAATCATTTAACTATTTTTTTACAATTAAACTTTTAAATTTATTTTTTATTTATATTATTTCACACCAATATCTATTTTCATCTGTTGTACTTCGTAAATTAGGCTTATTTTAGACTAAAATTTGAGATAAATTTTTAGCAATAGTATTGAATCTTTCATTCAATGTCTATTAAGGAAACGGAATAACTATTACCTTACAAGACTATACTACCATTATAAGGATAATCGTTCTTTAAAAATAAAAACCTATAATAACATATAGTAAGAATAATTATTTATAAATACTTACTATCATAGATTCTTGATGATCATATAAATAATTTCTATTTTATTGAGTATAATACTATCTAAAGTTCATAATAATTATAGTTTAGGTATAGATAACTGACGTATAAATAAGGTAAGTATACTTACCCAACTCGATCTGAAACATATATATTTTAAGATATAAGGATCGTTTGTGTGGAACATTAAAATAGTATTTGATTGAAAGCAATTCAATATTTGGACGAAATTTTACTTCGTCTGGAGAAATTGATTTCAATAAAGTTAATTTTTCTACAATTTTCATTACATAAAAACCAATACTAACAATATCAATTTTTACTTACATGATAAGGCAATAAGATGGACAACGTAGAATATTGATATGGAAGTATGGACAATTTTCGTTATTAGTTAAATTCAAGGAATTTAAAAACAATGATGAATTTCGAGTCTATAATAATGGTTTTCATTTAATTATAACTTAAATATAGAAATTTATTTGCTATAATCCAGAATGAATTATCAATATCTTTTATTACATACTATCATAAATTACATTCATTTCATTAAAGGCGCTAATTATTTAAGTTGGAACAGATTTTACACTATTTAAGCTTATTTGGGTACATTGATGCCTTGGACGTATTGAAATATTCGGTTGGGTGCGACAATCGACTGTACACAATACGTCGGAGCACTCGCGGTGATTCCAGTAAAGTGCCACGTAGTTGTGATTTAGGCTCTGTGCATGCCTATTCCAAGGCATTTAATGACCATAGGCAAGACGACCGCATGGATGAGCCTTGTTCCTCCGCATTATCTCGACCTTTGGATTACCGGTGTTGTAATTAAAGTAACCATCGTAGTTTGACCCGCATTATTTTTTGTATTATCTATCTCATTAAAAGAGTCCGAAGATTTTCCCCTGGTCAGTTTCCCGTCAAGTTTCTGTAGAATATTCTACAGTGGTCATATAATAAGGGTTTGACCTTCTCCCGTTTTAGTTAGTATAATATGCTATGAATCACTACATCGTACTAAGTGAACAGTTGTGTAAATTACTAGGGCCAATTCATATAATCATCGGTATATGAGTAAAAACCTAATTTTAAAGCTAGTCGATATTGAGTGTTCTCTGGCGGTTCAATCTTAATGTGTCCTTGTAAGGTACACCAAAGACAGCTAACAGAAGCAATACGTCGAGCTTTCGCTTTTAAGCACATTGCATGTTTCAGATGATACAAGACACATGAGAGCCGATTAAGTCAATCATCAAGTGACGGCTCTGCTATCCTCACCCATGAACATGGGATCGTTTTAGTGATGAGGTATATGATGCACGGGAACAGTAGACAATCAATTTAAGCCAGTATTACCAGTTGTCAACGAAATGTCGTACAGTGGACGCTAAGCGAAGTATCTGGTTTATTCACAGGAGACTGATCAATTATCTTTTGCACTAATCTTAAATAAAGTTAAAGCTTTTCTAATGCTATTATCACTCTAAAAAATACTTAGGGAGACAATACTGACTACATTCAGGTAATTCTCCTAAACGTAGGCGTGTGTTGCATTAGTAGTTCCATGTACGTACTAACATTACGCTCTGAACATTTTAAGAATCGCGGGAGGTGCGACGCGGTTGAGCACTGCGCAATGGGGGTCAGGTAGAGCGTTCAGTGGGCGGCGCGGCCCTCCAGCCTCTGCTGGAGCGCCGCACCATGGGCTGGGTCTCCGGCCGTCCCGACCCTGAACACGTCTAAAGACGGCTCTGACTCGGCTCGATCGAATCCGCGACCACAAGTTGTTGGTGCAGTCCGCTCTTTGTGTAGTGTCGCTTCAGGTGAATCCAATTTCGATCCAGCCACCGTGGCACACGGATGAGCCCGCTGACTGGCACCAGTCGCAGGGATCACTACCCGAAATCCTGCCGAGGCGACTCGTCGAGGCCATGCAATAGGAAGTGGCGCTTGAGTGGGCCTGCCGTTTGGGAATTCCAGCCTCTGGTTGCCATCGATCGGCAACTGAGGCCTGATGCCGCTAAAAGGGAAACACATCGCTAGGGACAGTACGGGCTGAAGACTCATTCCTTAGGATTAAGGCGATATAGAGAGGGGACTGGCCCGTGCCTCCCCGGGACCCGATTGCAGCCGCCTGGACATCGCGCAATTTCGAGGTCGTGAGCTTTTGCCGTCGGGTGGAAACCCATTGCACGTCTTAGACTTGCGTGAGAAGGTTGCATTCCATATGCACGGAGTTCCTCAGCAGCGGTCGTCACCTAAGCAGTTCCCCACAGCTGGCGCCGGGGGGCAGGCACCCGGAGCAGGCTGGGGGTCCATGGCCATTGCGGACGTGATCACCATTAGCGTTTAGTAAAGACAAGCGAATTCCACCATCTAGTCTAGGCAGTGAGAGGAGTCGAGCGCCTGGTGCTTCGTAAAATGACTGCACGCTGCCACTGAGCCAGTCCGCTACCGAAAACGGAAAGTGACGTGAACTTTCGAGCCTCTCAGGCGGTCACTAGGCCAGAGTAAGGTTGTCCGCGCTCTGCTTGGAGCTGCAGTTGCCCAGGGGGCAGCTGGTTTCCGAGCCACTGCCTTGGCAATCCAGCCAGCTCTTCTCGTGGGAGGTCCCGCCCGGCCGGCCCCACAGCCTTGTTGCCGTTGCGCGGGCTCGGGCGGCCCGCACCGCCGGCGTCCGCCCGCGCTGCCCGGCTCGCCCGCGGCTCGGTCGGTAGGGGGCGGCCCGCCGCGTAGCGTGAGGCATCACCAGGAGAGACTGTCGGTGGTTCTCCTCCGGAGGCCCTGGAGGCCCCAGCCCCCAGAGGCTATGGCGCGCGCGCGGCCCCTGCCGCCCCGGCGCTGGCTTTCGCCGCCGAGTCCGCCTGACTACTCGGGGGGGGCCCGCCCGGGGACGGCGGCGTGGTCCCCCGCGGCCGGTTCCGCTGGGGGTTCGCCGGCCGGGTCGGGAGGGGTCCGCGGGCCCCACCTGCCGCCCCCAGGCGAGCGCGGGCGCCCGGCCGCGCTCGGGCAGAGGCCGCCAGGCGGCCCGGACGGGCGGGGCGTCCTCCGGAGCGGACGCGGGCGTCTCTGGCCACCCGCGGGTGGGCCGAGCCCGGCGGGGGGAGACGCGCGGGGGCCGGCAACGAGTGGCGCGCGGCTCGGGGTGGGGGAGTCGGCCGGCTCCTGGCACCGACCCCCTACTGACGGGTTGCCGAGAGGAGGCCCCGGCCGGAGCACGACCCCCCACCAGCACAGCGGCTGGCGGGGCCAGCGGGGTCCGCCCCGGCCTTCGCGATTTCTCCGGCTGTCCGGGGGCTGGGGCTCTGGCGCCGCCTCTGGTGGCAAAGGTGCCGCCTCCCGCGCCGCTGCAGCACGGGCCTCCGGCGCCACGTAACGCGGGTCGCGGCTTCGGCCCCGGGCTCGAAGGGGGGGGTCCGCGCGGGCGGCAAGTCCGCTGGCGCCGGAGACACCCCGGGCGGGACGGGGGAAACGTCGGGCCGAGGGCCTCAAGGTTCCGCCGCGGCCCCCCCCGGACTGCGGGGCCTGGCGCCCGCCCAGGCATCCCCGGGCCGGCGTGGGCCGCCGCCCGATCCCACCGAGCCGTCCGCGAGGTGCCGCGCG     
O       TATTCCTTTTTAGATCATAAGTACATATAGTCGTATTCATAACTCCTAAGTATTATTATATTATCTCAGCGGTTTTCATTTAGAATAGAATTATATATAAATTATATTCTAATCATTTAGCTATTTCTTTAGAATTAAAGTTCTAATATTATTTTTTATTTATATTTTTTCAAACCAATCTCTATTATCATATGCTGAACTTGATAAATGAGTGTAATTTAAGAATAAATTTTTTGATAAATTTTTAGTAATAATATTGAATCTTTCCTTAAATGACTATTCAGAAAAAGGAATATCTAGTACCTTACGAGACTAAACTACCATTATAAGGATAATCGTTCTTTAAAAATAAACTCTATTAAATACTTATAGCAAGATTAATTATTTAAAAATACTTACTATCATAGATTATTGATGATCATATAAATAATCACTATTTTATTGCGTATAATACTATCGAAAGATCTTAATTATTATAGTTTAGGTACCGATATCTGACGTTTAAATAGGGAAGGTATACTTATCTCATACGTTATTAGACATTTATAATATAATTATTAAGGATTGTTTGTGTGAAACATTTAAATAATATTACATAGATAGTAACTCAATATTTGGACGTAATTACACTCCGTTTGGAGAAATTGATTTAAATAATGTTAATTTTTCTACGATTTTGACTACATAAATACCAATACTAAAAATATCAATATTCACTAAAATGATAAGGCAATAAGTTGAACTACGTAGAATATTTAAATAGAAATATTGATAATTTTCGTTATTAGTTAAATTCAAGGACTTTAAAATCAATGATGAATTTCGAGTCTATACTAATGGTTTTTATTTAATTATACATTTAAAATAGAAATTTATTTTCTATATTCCAGAATGAATTATCAAAATCTTTTATTACATACAATCATAATATACATTCATTTAATTATTTGCGATAATTATTGAAGGAGGTTCTGCTTTTACACTATTTAACCCCTTCTGGGTACATTAATGCCTTGGACGAACTGAAATATCCTCTTGGGCGCGAACATCGTCTGTATACAATACGTCGGAGCACTCCCGGTGATTCCAGAAAAGTGTCACGGAGTCATGGATTAGGCTCTGTGCATGCCTAATCCAAGGTGTTTATTGACCATTTGCAAGACGAACGCGTGCATGCGCCTTGCTCTTCCGCTTAATCTCGAACTCTGGATTACTGGTATTGCAATTAAAGTAACCATTGTAGTTAGACCCGCATTCTTTTTTGTATTATATATATCATTAAAAGAGGACTAAGATTTCCCCCTGCTCAGTTTCCGGTCTAGTTTCAGTAGAATATTCGATGGAGGTCATATAATAAAGTTTTAAGCTTGTCACGCCTTAGTTAGTATAATAATCTATGAATTCCTACTTCGTACTAAGTGAACAGTTAAGTAAATTACAGCGGACAATTCACCTAATCATCGGTATATGTGTAAAAACCTTATTTTAAAGCTAGTCGATATTGAGTGTTCCCTGGTGGTTCATTCTTACTATGTCCTTGCAAGTTACACCAAAGACAGTTTAAGAAAGCAATACGTCGACCTTTCGCGTTTAAGCACATTGCATGTTTGAGATTATACAGGTCACATGAGATCAGATTAAGTTAATCATCACGTGATGGCTCTGCTAGCCTCACCCATCCACATGGGATCGTATTAGTGATGAGGTATCCGTTGCACCGGATCAGCAGTCAATTTATTTAATCTAGTAATAACAGTTGTCCACGAGATATCATACAGTGTACGCTCAGCGCAGTATCTGGTTTATACACAGTAGACTGATCAAGTACCATTTGCACTAATATTAACTAAATTTAAAGCTTATCTACTTCTATCATCACTCGAAAAAATACTTAGGTAGACCATACTGACTTCATTCAGGTAATTCTCCTAAGCCTAGGCGTGTGTTGCATAAGTAATTCCATATATGTACTAACTGTAAGCTCTGAACATTTTATTAATCGGGGGAGCTGCTAGGCCCCTGAGTACTGCGTAATGGGGGCGAGGTAGAGCGTTGAGTGCGCTGCGCGGCCCTCCAGTCGTTGCTGGAGCGCCGCACCACGGCCTGCGCCTCCGGCCGGCCCTAGTCTGAATACGTCTCAACCCCGCAGGGCCGCGGCTCGATCGAATTGGAGACCACAAGATGTTGGTGCAATCCGCTCTTTGTGTCGTTACCCTGCAGGTGAGCCCATTTTCGATGCAGTCACCGTGCCACACCGATGACCCCGCCGACGGGCCCCAGTCGAAGGGATCATTCCCCAAGATCCTCCCGAGGCTACTCGTCGAGTCCATCAAATAGTACTTGGCGCTTGTATGGGGCTCCCTTTTGGGACTTAGAGCCTGTGGCTGCCATCGATGCTCAAATGAAGCCTGATGCCGCTAAAAGGGAAATACATCGCTAGGCGCAGAACGGGCTGAAGAGTCGTTCCTTAGGATTAAGGCGATATAGAGAGGGGGGTGGCCCGAGGCTCCTCGGGCCCCCAATGCCGCCTCGTGGACGCCACGCAATGAGGAGGTCGTGAGGTCCTCCCCTCGGCTGGAGACCCAATGCATGTCTTAGACTTGCGTGGTAAGGTACGATTCCATATGCCTTCAGTTCCTCAGGAGCGGTCGCCACCTAGGCGGTTCCCCACAGATGGCTCCGGGGGGCAGGTACCCGGAGCAGGCTGGGGGTCGATCACGATAGACGAGGTGCTCACCAATAGCGTTTACGAACGACAAGCGAATACCCCCAACTAGAGTGGGCCGGGAGAGGATTCGAGCGCCTGGTGCTTCGTAAATTGAGTGGACGCAGCCACTCAGCCAGTCATCTACCGAAACAGGAACGTTACGTGAACTTCCGAGCCTTTCTGGCGGTGACTAGGCCAGAGTAAGGTTGTCCGCGCCCCGCTTGGAGCTGCAGTTGGCAAGGTGGCCGCGGGTTTCCGAGACACTGCCTTGGAAATTCGACCAGCTCGTCGAGTGGGAGATCGCGCCGGGCCGGCCCCGAAGCCTTGTTGCCGTTGTGCCGGCTCGGGCGGTCCGCAGCGGCCGGGTCCGCCCGCGCGGCCCGGCTCGTCCGCGGCTCGCTGGGTAGGGGGCGGCCGGCCGCGTAGCGCCAGGCGGCACCAGGGGGGCCCCTCGGTTGTTCCCCTGCAGAGGCCCTGGGCGCCCCAGCCCCCAGCGGGAATGGTGCGCGCCCCGCCCCTGGCGCCCCGTCGCTGGCTGTCGCCGCCGACTCCGCCGGGCTACCCCGGGGGGGCCCGCCCGGGGGCGGCGGTGGGGTCCCCCGCGCGCGAGTCCGCTGGGGGTTCGCCGCCCGGGTCGGCGGGGGCCCGCGGGCCCCACCTGCGGTCCCCAGGCGAGCGCGGACGCACGGCCGCGCTCGGGCGGAGCTCGCCAGGGGACCCGGACCGCCCGGGCATCCTGTGGAGCGGGGGCGGGGGTCTATGGCATCGCGCGGGTGGGCCGAGCCGGGCGGGGGGAGCCCAGGGGGCGCCGTGAACGAGTGGCGAGCGGCTTGGCGTCGGGGACTGCGGCGGCTCCTGGCACCGACCCCCTACTGACGGGGTCCCCAGAGGACGCTCCTGCCGGCGCACGACCCCTCACCAGCACGGCTCCTGGCGGGGCGATCGCGGCCCGCCCCGACCTTCGCGATTCCTCCGACTGTCCCGGGGCCGGGGCTCTCGCGACCCCTGTGGTGGCAAAGATGACGCCTCCCGCGCCGGTGCAGGACGAGACTGCAGAGCCACGGTGCTCGGGTCGCGGCTTCGGCCCGGCGGTCGAAGGGGGGGGTCCGCCCCGGGGGCAGGGCCGCTGGCGCCGGCCAGGTGCCGGGGGACACGGGGGAAACGTCGGGCCGAGGGCCTCCAGGGCCCGCCCCGTCGCCCCCCGGACTTCGGGGCCCGGCGCCCGCCCAGCCATTCCCGGGCCGGCGTGGCCCCACGCTCGCTCCCATCGAGCCGGCCGCGAGGTGCCGCGCG     
N       TATACGTCTTTATATCAGAATTACATATATTCGGATACATGAATACGATGTATTGTTATATCATATCAGTGGTATTCTTTTACAATATAATTATTTGTACCTTATTTTCTAATCATTTTTCTATTTCCTTATAATTAATATTATAATATTACTTTTTATTTATATTATTTCAAACAAATTTCTATTTTCATCTGCTGTACTTTGTAAATGAATCTAACTTTAGAATAAATTTTAAGATAAATTTTTAATAATATTAATGAATCTTTCATACAATAACTATTAAGAAAATCGAATATCTATTACATTACGAGACTATACTTCTATTATAATGATAATCGTTCTTTAAAGATAAATTCTAATAATGACATATAGTAAGAATAATTATTTTAAAATAATTAGTGTCAAAGATTATTGTTGATCATATAATTTACCATTATGTTATTGCGTAAAATACTATCTAAAGTTCATAATGATTATAGTTTAGGTAAAGATACCTGACGATTAAATAAGGAAGGTATACTTATCTAATTCGTTTTTAAACATTTATAATAAAATAGATAAGGATAGTTTTTTTCTAACATTTAAATAATATTAAATTGATAGTAACTAATTATTAGGACTAAAATAAACTTCGTTTGGAGAAAATGACTTCAATAAAGTTAATTTTACTACGATTTTGACTATTTAAAAACCTATACTAACAATATCAAATTTCACTAAAATGATAAGACAATAAGATGGACAACGTAGAATGTTTATATGGAAATGTGGATAATTTTCGCTGTTAGATAAATCTAAGAAACTTAAAACCAATGATGAATTTCCAGTCTATACTAATGGTTTTTATTTAATTATACTTAATTAATAGAAATTTATTTTCTATAATCCAGAGTGAATTATCAATATCTTTTATTATATACAATCATAAATTACATTCATTTCATTATAAGCGATAATTATTTTAGACGTTTGAGCCTTTACACTATTTATGGGCATCAGGGTTCATTGAGGCCTTGGACGCATTGAAATATTCAGTTGGGTGCGAACATCTTCTGTATACAATACGTCAGATCACTCCCGGTGATTCCAGTAAAGTGTCATGTAGTCGTGGATTAGGCTCTGTGCATGCCTATTACAATGTTTTTAATGACCATCAGCAAGGCGAGAGCGAGAATGCGCCTTGGTCTAACGCCTTATCTCGAAGTTTGTTTTGCCGAGAATGCAACTAAAGTCACCATTGTAGTTGGTCCCGCTTTGCTTTTCGCATTGTATATATCATTAAAAGAGGACGAAGATTTCCCACTGCTCAGTTTACCGTCGAGTTTCAGTAGAATATTCGACCGAGGTCATATAATAAAGTTTTGAGCTTGTCACGTTTTAGTTAGGATAATATTCTATGAATTACTACGTCCTACTAAGTGAATAGTTATGTAAATGACGGGGGACAATTCACCTAATCATCAGTATATTTGTAAAAACAAAATTTTAAAGCTAGTCGATATTGAGTGTTCCCTAGTGGGTCATTCTTTAATTGTCCTTGCAAGTAACACCAAAGACAGTTTTAGCAAGCAATACTTCGACCTTTCGCGTTTAAACACATTGCATCTGTGAGATGATACAGGTCACATGAGCTCCGATTAGGTCAATCATCACGAGACGCCTTTGCTAGCCTGACCCATCTACCTGTGTTCGTTTTAGTGATGAGGTATTAGTTCAACTTGACCAGGAGTCAATAGATTCAAACGAGTAACAACAGTTGTCCGCGATATGTCATACAGTGTACTCTCATCGCAGTATCTGCTTTATTCACAGTACACTGGTCAACTTTCTTTTGCACTAATATTAAATAACTTTTAAGCTATTCTAATACTATCATCACTCTAAAAAATACTTAGGTAGATGATAAACACTACATTCAGGTAATTCGCCTAATCGTAGGCGTATTTTCCATAAGTATTTCCGTTTAGGTACTAATGATACGCTCTCAACATTTTAGTAATCGGGGAAGCTGCGACGCCGTTGAGCACTGGGGAATGGGGGAAAGGTAGACCGTTCAGGGGGCTGCGCGGCCCTCCAGCGTTTGCTGGAGCGCCGCACCACGGCCTGCGTCTGCGGCCGGCCCGAGTCTCAAAACGTCTTAAAACGGCACCGCCGCGGCTCGATCGAATCCGAGACCACAAGCTGTTGGTGCACTCCGCTCTTTGTGTTGTGACCCTGCAGGTGCCATCATTTTCGATGGAGCCCCCGCGCCACACCGATGACCCCGCCGACGCGCCCCAGTCGCAGAGATCATTCCGCGAGATCCTGCCTAGGCGACTCGTCGAGCACATCAAATAGTACCTGGAGCTAGTTTTGGCCTCCCTTTTCCGCCTTACAGACTGTGGGTCCCATCTATGGTCGAGTGACGCCTGATGCCGCTAAAAGGGAAATACACCGCTCGGTGCAGAAGGAGCTGAAGAGTCGTTCCTTAGGATTAAGGCGATATAGAGCCGGGGGTGGACCGTGTCTACGCGCGCCCCCAATCGTGCCCCATCGGCGCCGCGCAATTGCGAGGTCGTGAGGTCCTCTCCCCGGCTGGTGACCCACTGCATCTCTTAGACTTGCGTGAGAAGCTTGCATTCCATATGCCTTCAGTTCCTGAGAAGCCGTGGTTACCTAAGCTGTTTCGCACATCTTGCCCCGGGGGGCAGCGGCCCGGAGCAGGCTGGAGGTCAAGCGCGATTGACGACGTGCACACCAATCGCGTTGTGGAAAGACCAGCCAATACCACGGGCTAGTCCGGGCACGGAGAGGAATCGAGCGCCGGGTGCTTCGTAAACTGCGTGCACGCCGCTACTAAGCTAATCCGCTACCGAAAGGGGAAAGTTAGGTGAGTTTCCGATCGTCTCAGGCGGTGACAAGGCCACAGTAAGGTTGTGCGCGCCCCGCTTGGACCTCCAGTTGGCAAGGAGGCAGCTGGTTTTCGAGGCACTACCTAGCGAATACGGCCGACTGGTCATGTGCGAGCTCCCGCCGGGCGGGCCCCAAAGCCTTGTTGCGGTTGTGCCGGCTCGGGGGGGCGGCAGCGGCCGGGTCCGCCCGCGCGACCCGGCTAGTGCGCGGCTCGCTCGGTCGGGCGCGGCGGGTCGCGTAGCGTGCGGCGGGACCACGGCGGACCGTTGGTGGTTCACCTGCGGAGGCCCTGGCCGCCCCACGCCCCAGGGGGTCTGGCGCGCGCCCAGCCCCTCATGCCCCTGCGCCGGCTGCCGCCGCCGCCTCCGCCGCGCTACGCGGGGCGGGCCCGCCCGGGGACGGCGGCGGGGTCCCCCGCGCCCGAGTCGGCAGGGGGTTCGCCGTTCGGGTGGGGTGGGCCCCGCGGGCCGCGCCTGGTCCCCCCAGGCGAGCGGGGGCGCACGGCCGGGGTGGGGCAGAGCCCGCCATGCCGCCCGGACGGGCGGGGCATCCTTGGGAGCGGAGGCGGGGGTCTATGGCCACACGCGGGCGGGGCGAGCCCGGCGGGGGGAGCCGCGGGGCCGCCGTGAGCGACTGGCGAGGGGCGTGGGGTAGGGGAGTGAGGCGGCTCCTGGCACCGAGCCCCTGGTCAAGGGGTCCCCAGACGATGCTCGGGCCGGCGCACGCCCGGGCACCAGCACAGTGGCTAGCGGGGCCGGCGCGGTCCGCCCCCAACTTCGCGATTCCTCCGCCTGTCCGAGGGCCGGGGCTCTCGTGCCCCCTGTGATGCCGAAGATGACGCCTCCCGCGCCGCTGCAGCGCGGGACTGCAGCGGCAGGCAGCTCGGGTCGCGGCTTCCGCCCTGGGCTCGACGGGGGGGGGCCGGGCCGGGGGCAAGGCCGCTGGTGCCGGCTACATGCCGGGCGGGCCGGGGGAAACGTCGGGGCGAGGGCCTCCAGGGGCCGCCGCGTCGCCCCCCGGACTTCGGTGCCTGGCGCCCGCCCAGTCATCCCCGGGCCGGCGTGGGCCCCCGCCCGATCCCCCCCAGGCGGCCGCGAGGTGCCGCGCG     
M       TCTTCGTTTTTAGATCTTAATTACATATATTCAAATACATAACTATAATGGATTTTTATATAGTATTAGTAGTCTTCGTTTATAATAGATTTATTTGTACGTTATATTATAATCCTTTATCTATTTCCTTACAATTAAAATTATAAGATTATTTTTTATTTGTATTTTTTCAAACAATTTTTTATTTTCATCTGCTGTACTTGATACATTAGTCTCATTTTAGAATAAATTTTGAGATAAATTATTAGGAAGATTAATGAATCATTCTTAAATTGGCTATTCAGAAAATGGAATATTTATCACATTACAAGACTTTACTCCCTTAATAATGATAATCGTACTATAAAAATAAAATCTAATAAAAACATATAGTAAGATTAATTATTTTAAAATATTTACTGTCATAGATCATAGTTGATCATATAAATTAGAATTGTTTTTTGGCGTATAATACTAACTAAAGTTCTTAATGATTATAGTTTAGCTAAAGATATCTGACGTTTAAATAAGGAAGGTATCCTTATCCAATTTGTTATAAAACATTTAAACTAAAATATATAAAGATAGTTTGTGTTTAACATTGAAATAATATTTAATAGATAGTAAATAATTATTTGGACAAAATTATACTTCGTTTGGAGAAAATAACATTAATAATGTTAATTTTTCTACGATTTTCACTACAAAAAAACCAATACTAACAATATCAATTTTCTCTAAAATGTAAAGACAATAAGATGGACAACGTAGAATATTAAAATTGATATATGGATAATTTTCGTTGTTAGATAAATTCAAGGAATATAAAATCAGTAATGAATTTCAAGTCGTTACATATGCTTTTTATTAAATTATACTTGATAAATAGAAATATATTTTGTTAATTCCAGAGTGAATTATCAATATTTTATATTACATACAATCATAATTTACATTCGTTTCATAATTAACGATAATTAATATAGTAGTCTGAGGCTTTACAGTATTTAATGGCATCTGAGTACATTGAGGCCTTGCTCGGATTTAATTATTCAGTTGGGTGCGACCATCTTCTCTATACAATACGTCAGAGCACTCCCGGTGATTCCTATAAAGTGGCACGTAGTAGTGGATTAGGCTCTGTGTATGCCTAATCCAATGTATTTAATGACCATACGCAACGCGAGAGCGTTAATGCGCATTGATCCATAGCATTGTCTCGGAGTTTGGTTTACCGTTGTTGTAACTCAACTACCCATTGGAGTTTGACCCGCACTGGTTTGTGCATTTTATCTATCCTTAAAATAGCTCAAGGTTTTTCCCCGGCTTAGTTTCCCGTCGAGTTTCCGTAGAATATTCGACGGAGGTCATATAATAATGTTTTGAGCTTGTCACGTATTAGTTAGTATAATACACTATGGATTACTCCGTCTTACTAGGTGTATAGTTATGTAAATTACTGTGGACAATCCACCTAATCATCAGTATATTTGCAAAACCCAAATTTTAAAGCTAGTCGATTTTAAGTTTTCCCTGCAGGGTCAAGCTTAAAATGTCCATGCATGTAACGCGAAAGACAGCTTAAGGAACCAATACGGCGAGCTTTTACGTTTAAGCACCTTGCATGTGTAAGATGATACAGGTCACATGATATCCGATTGAGTCAATCATCACTAGAGGCCTCTTCCACCCCGTCCCATCTACCTGCGATCGTTTTAGTGGTTAGGTGTATTTTGCACATGAACAGAAGTCAACAAATTTAACCGAGAAATACCATTAATCTACGTCATGTCATACACTGAACTATCATCGCAGTATATGCTTTATTCACAGTAGACTGATCAACTATGATTTGCACTAATATTAAGTAAATTTTAAGCTATTCTAACGATATCATCACTATAAAAAATACTAAGGTACTACACAGAGACTACATCGAGGTAATTCACCTAATCGTAGGCGTGTTTTCGTTGAGTAATTCCAACTATGTACTACCGATACGCTCTCAACATTTTAATAATCGCGGGAGATGGGACGCTGCTGAGCACTGCGTAATGGGGGTGAGGTAGAGCGTTCAGTGCGCTGTGCGGCCCTTCCGCATCTGATGGAGCGCCGCACCACGGCCTGCCTCTTCGGCCGGCCCGAGTCTGCAAACGTCTAATCACGGCATAGCCGCGGCTCGGTCGAATCCGAGACCACAAGTTGTTGGTGGAGTCCGCTCTTTGTATAGTGACCCTGCAGGTGATACCATTTTCGATGCAGTCACCGTGCCCAACCGATCACCGCCCCGACGGGCCCCAGTCGCAGGGATCACTCCTCCAGATCCTTCCGAGGCGACTCGTCGAGCACATCAAATAGTACCTGGTGCATATGTTGGCCTCCCTTTTGGGCATTACAGAGTGCGGCTACCATAGATGGTCAAATGAGGCCTGATGCCGCTAAAAGGGAAATACAGCGCTCGGCGCAGGACGGGCTGAAGAGTCGTTCCTTAGGATTAAGCCGATATAGAGCAGGGCGTGGCCAGTGGATACGCGCACCCCCAATGCTGCCCCGTGAACGCCACGCAATTTCGAGGTTGTGAGGTCCTCTGCTCGCCTGGTAACCCAATACATGTCATAGACTTGCGGGAGAAGCTCGTATTCCATATGCCTTCAGTTCCTGAGCAGCAGTGGTCACCTAGGCTGATTCCCACATCTAGCCCCGGCGGGGAGTTGCCCGGAGCAGGCTGGGGGTCCCTCGCCATTGACGACGTGCTCACCAATAGCGTTGTGGAACCACAAGCGAATACAACGCGCTAGTCCGGGCCCGGAGAGGAGTCGAGCGCCTGTTGCTTCGTAATTAGGGTCCACGCGGCCAGTCAACCATTCAGTTACCGAAACGGGTAAGTTAGGTGAATTTCCGAGCGTGTCAGGCGGTGACTAGGCCAGACTAGGGTTGTCCGCGCCCCGCTTGGAGCTGCAGTTGGCGAGGTGGCAGCTGGTTTTCGAGCCCCTACCTAGCGAATCTCCCCGACTGGTCAGCTGGGAGACCCCGCCGGGCGCGCCCCAGAGCCTGGTTGCGGTTGTGCGGGTTCGGGCGGCCCGCAGCGGCACGGTCCTCCCGCGCGGCCCGGCTCGTGCGCGGGTCGCTGGGTTCGGGGCGGCCGGTCGCGTAGCGAGCGGCCAAACCGGGGCGGACCGTCGATGGTGCACCTGCGGAGGCCCTGGCCGCCCCAAGTCCCAGGGGGCCTGGTGCGCGCCCAGGCCCTCGGCCCCCGCCGCCGGCTCTCGCCGCCGCGTCCCCCCCGGTACCGGGGGCGGGCCCCCCCGGGGATGGCGGCGGGGCCCGCCGCGGCCGAGGCCGCGGGGGCTTCGCCGGCCGGGTCGGGGGGGCCCCGGGGGCCGCGCCTGCGGCCCCCACGAGAGCGGGGGCCCACGGCCGAGCTCGGGCAGAGTCCGCGGAGCGAGCCGGACCGGCCGGGCGTCCTGCCGAGCGGAGTCGGGGGTGTTTGGCCACGCGCGGGCCGGTCGAAGCGGGCGGGGGCAGCCGGGCGGCAGCCGGCAACGATTGGCGAGCGCCCTGCCGTAGGGCATTGAGGCGGCTCCGGGCACCGAGCCCCTGCTGACGGGCTGCCCAGAGCAACAGCCGGCCGGCGCACGCCCTGGCACCAGCACAGCCGCTGGCGGGGCCTGCGCGGTCCGCCCCGACCTTCGCGATTCCTCCGCCTGTCCGGGGGCGGGAGCTCTCGCGCCCCCTGTGGTGCCTAAGAGGACGCCTCCCACGCCGCTGCGGCACGCGACTGGAGCGCCAGGGAGCTCGGCGGGCGGCTTCGGCCCCGGGCTCGACGGGGGGGGTCCGCCCCGGGGCCACGGCCGCTGGCGCCGGCTAAAGGCCGGCAGGGGCGGGGGCAACGTCGGGCCGAGGGCCGCCAGGAGCCGCCGCGTCGCCCCCCGGACTTCGGCGCGTGGCGCCCGCCGAGCCATGCCCCGGCCGGCGTGGGCCCCCGCGCGATCCCGCCGAGGCGGTCGCGAGGTGCCACGCG     
L       TAATCGTTTATAGGTCATCCTTACATAAATTCTAAAACTTTACTACTATGTATTTTTATATAGTATCAGTAGTATTCGTATAAAATAGATTTATTTGTACTTTATTTTCTAATCATTTTTCTATTTTCTTAAAATTAAAATTCTAACATTATTTTTTATTTGTATTTTTTAGAACTAATTTATATTTTCATATGCTGTACTTGTTAAATGAACCTGATTTCAGAATAAATTTTGAGATAAATTAGTAGAAATAATAATGAATCTTTCTTAAAATGACTATTAAGAAAATGGAATATCTATCACCTTACAAGACTTTACATCATTTATAATGATAATGATTCTGTTAACATAAAATCTAATAAAAACTTATAGTAAGATTATTTAATTTAAAATAATTACTGTAATAGATTATAGATGATCATATAAATTAGATTTATTTTATGGCGTATAATACTATCTAAATTTCTTATTTATTATAGTTTAGGTATAGATACCTGACGTTTAAATAGGGAAGGTATACTTATCTAATTCGTTATAAAACATATATAATAAAATATATAAAGATAGATTCCTTCTAACATTGAAATAATATTAAGTTGATAGTAAATAAATATTTGGTCGTAATTATACTTCGTTTGGAGAAAATGACAACAATATAGTGAATTTTTCTTCGATTTTAACTACATAAAAATCAATACTAACAATATCAATTTTCACTAAAATGAAAAGACAATAAGAGTGATAACGTAGAATATTAATATTGAATTATGGAAAATTTTCGTTGTTAGATCAATTCAAGGAATTTATAAATAATGATGAATTTCGAGTCAATAAATATGGATTTTATTTAATTATACGTTATAAATAGAAATGTATTTTCTATGTTCCAGACTAAATAATCAATATTTTTTATTACATAAAATCAAAATTTATATTCGCTTCATGTTTATCGATAATTATTTAAGTAGTATGAGGCTTTACACTATTAATAGGCATCTGGGTACATTGAGGCCTTGCACGGATTGAAATATGCTGTTGGGTGCGACCATCCTCTCTAAACAATACGTCAGGGCACTCCCGATGATTCCTCTAAAGGGCCACGTAGTCATGGCTTAGGCTCTGTGCATGCCTAATGCGATGTCTTTAATGACCATACGCAACGCGAGAGCTAAGATGCGCATTGATCTCTCGCCTTCCCTCGAAGTTTGGCTTGCCGCTGTTGTAACAAAAGTATCCATTGTAGTTTGACCCGCACTGCTTCATGCATTTTATATTTCTTAGAAATAGTTCGAAGATTTTCCCCAGCTCAGTTTATCGTCGAGTTTCAGTAGAATATTCGACAGAGGTGCTATAATAAAGTGTTAACCTTGTCACGTATCAGTTAGGAGAATAAACTATGAATTACTACGTCTTACTAGGTGCATAGTTATGTGAATCACGGGGGACAATACATCTAATCATCAGTATAGTTGAAAAACCCAAATTTTAAAGGTAGTTGATTTTGAGTTTTCCCTGCCGGTTCAATCTTAGCGTGTCGATGGATGTAACACCAAAGACAGTTTAAGGAACCAATCCGCTGAGCTTTCACGTTTAATCACATGGCATCTTTGAGATTATACGTGTCACATGAAATCCGATCGAGTGAATCATCACTTGAGGCCTCTTCTAACCTGTCCCAGCCACCTGCGATCTTTTTTGTGGTGAGGACTCACTTGCAAGGGATCAGCAGTCAATATATTTAATCGAGTAAGACCCGTTGTCGACGACCTGTCATACAGTGTACCCGCCTCGTAGTATATGCTTTATGCACAGTAGACTGATCAACTAGCTTTTGCACTAATACTAAATAAATTTCAAGCTATTCTAACACAATCATCACTCTAAAAATTGCTAAGGTAGCACAAAATGAATAGAGCGAGGTAAGTCACCTAATCGTAGGCTCGTATTTCATAAGTAATTTCATCTATGTACTAACGTCAAGCTCTAAACATTTTACTAATCGTGGGAGCTGTGTCGCTGCTGAGCACTGCGTAATGGGGCGGAGGTAGAGCGTTCAGTGAGCTGGGCGGCCCTACCCCAGCTGATGGAGCGCCGCACCACGGCCTCCGCCTTCGGCCGGCCCGAGTCTGAAAACGTCTAAACACGGCATCGTCGCGGCTCGATTACATGTGAGACCACAAGTTGTTGGTGTAATCCGCTCTTTGTGTCGTGACCCTGCTGGTGACCCCATTTTCGATCTAGACAGCGCGCCACACCCCTGAGCCTTCCGACCGGCCCCAGTCGGAGCGATCATTCCTCCACATCCTGCCGAGGGGGCTCGTCGGTCACATCAAATAGTATCTGGCGCTTATCTTGGCCTTCCTTTTGGGCCTTACAGACTGTGGCTGCCATCGATGGTCAAATGAAGCCTGATGCGGCTAAATGGGAGATACAGCGCTTGGCCCAGAATGTGCTGAAGAGTCCTCCCTTAGGATAAAGGCGATATAGAGCCGGGCTTGGCCAGTGGGTACTCGACCCCCCTGTGCCGCCCCGTGGACGCCGCGCAATTTGGAGGTTGTGTGGTCCTCTCCTCGACGGGCGACCCAATACACGTCTTAGAGTCGGGTGGGAAGGTCGCATTCCCTAAGCCCTCAGTTCCTGAGGAGCGGTGGTGACCTAGGCTGTTTCCCACATCTCGCCCCGGCGGGCAGCCGCCCGGAGCAGGCTGGCGGGCTCTCGCGAAGAACGACGTGCTCACCAATAACGTTGTGGAACGAGTAGCTAATACCACGAGCTCGTCGGGGCACGGAGAGGATTCGAGCGCCTGTTGCTTCGTATTATGCGTGCTCGCAGCAAATCACCCACTCAGTTACCGAAACGGGTAAGCTAAGTGAACTTACGAGCCTCTCAGGCGGTGACTAGGCGAGACTAGGGTTTTCCGCGCCGCGCTCGGTCCTACAGTTGACCAGGTGGCAGTAGGTTTCGGAGGCCCTCCCTAGCGAATCGGGCCGCCTTGTCGACTGGGAGGCCCCGCCAGGCGGGCCCCAGAGTTTTGTTCCGGTGGTGCGGGCTCGGGCGGGCCGCAGCGGCACGGTCCTCACGCGCGGCGCGGCTCGTCCGCGGATCGCTGGGTCCGGGGCGGCGCATCGCGTAGCTGGCGGCGGGACCGGGGCTGACCGTCGCTGGTTCGCCTTCGGACGCCCTGTCCGCCCCCCGCCCCGGAGGGTATGGTGCGCGCCCGGCCCCTTGGGCCCCGGCGCCGCCGCTCGCCGCTGACTCCCCCGCACTACAGGCGCCGGGCCCGCCGGGGCACGGCGGCGGGGGCCCCCGCGCCCGAGGCCGCGGGGGGTTCGCCGGCCCGGTCGGCGGGGCCCGGGGGGCCGGGCCTGGCCGCGCCACGAGACCGGGGGCCCGCGGCCGGCCTCGGGCCGAGGCCGCGCAGCCACCAGGACGGTCGGGGCATCCTGCCAAGCGGGGTCGGGGGTGTCGGGCCACGCGCCGGCCGGGCGAACCGGGGGGGGGGAGCCATGCCGCCCCCGGGAACGAGTGGCGAGCGGCCTGGCGTAGGGAAGTGAGGCGGCTCGTGGCACCGAGCCCCTGGTGACGGGCCGCCCAGATCACGCGCGGGCCGGCGGACGGCCTGGCACCGGCACCGGGCCTGGCCGGGCCGGGGGGGTCCGCCCCGACGTTCCCGATTACTCCCCCTGTCCGCCCGTCAGACCTCTCGCGCCCCCTGTGGTGTCAGAGAGCACGCCTCCCGCGCCCCTCCAGCACGCGACTGCAGGGGCAGGGAGCTCGGATCGCGGCCTCGGTCCCGGGCTCGACGGGGGGGGTCCGCCCCGGGGCCAAGCCCGCTGGCGCCGGCTATCGGCCGGGGGGCGCGGGGGAAACGTCGGGCCGAGGGCCGCCAGGAGCCGCCGCGTCGCCCCCCGGACTGCGGCGCCCCGCGCCCGCCCAGCGATCCCCGGGCCGGCGTGGACCCCCGCTCGATCCCGCCGAGGCGGCCGCGAGGTGCCGCGCG     
K       TAATCATATTTAGATCTTCATTACATATATTCTTATACATTACTATAATGTATTTTTAAATAGTATCAGATGTTTTCTGTTATATTAGATTTATTTGTAGGTTCTATTCTAATAAATTATCTATTTCCTTTAAATTAATCTTACAAGATTATTTTTTATTTGTAATTTTTTGAAAAAATTTATATCTTCATATGCTGTTCTTTTTAAATGAACATTATTTTAGAATAAATTTTGTGATAAATTAGTATGAATAGTAATGAATCCTTCTTTTAATGACTATTAAGTAAAAGGAATAACTATCACATTACAAGACTTTACTTCATTTATAATGATAATGGCTCTTTAAATATAAAATCTAATAAATACTTATAGTAAGATTATTTATTTTAAAATAATTACTGTCATAGATTATTGTTGATCTTTTAAATTAGGATTCTTTTAACGCGTAAAATACTATCTAAAGTTCTTAATAATTATAGTTTTGGTATGGATACCTGACGTTTAAATAGGAAAGGTACTCTTATCAAAGTCGTTTTTAAACATATATATTAATATGCATAAAGATAGTTTATTTGTAACATTGAAATATTATAAATTCGACAGGAAATAAATGTTTGGTCGGAATTGACCTTCGTTTGGAGATAATTACAACAATAAAGTAAATTTTTCTACTATTTTAACTAAATAAAAACCAATACTAACATTATCAATTTTCAAAAAAATGTTAAGACAATAAGTGTGAAAACGTAGAGGATTAAAATTAAAATCTGGATAATTTTCGTTCTTAGAAAAATACAAAGAATTTAAAAGTAATGATGATTATCGAGTCAATATATATGGTTTTTATTTAATTATACTTGATAAAATGAAATTTATTTTTTTAATTCCAGACTGAATAAACAATATTTTTTATTACAAAAAATCATAATATACATTCGCTTCATGGTTTACGATAATTATTTTAGTAGTATGAGGCGCTACACTATTAAATGCGATCTGGGTAGAGTGAGGCCTTGCTCGGTTTGAAATATGCCGTTGGGCGCGTCCATCTTCTCTATACAATACGTCAGTGCACTCCCGGTGATTCCTCAAAAGTGTATCGTAGTAGTGGCTTAGGCTCTGTCCATGCCTTATACGATGAATTTAATGACCATACGCAACGCGAGTGCCAAGATGCGCATTGATCTCTCGCGTTGGCTCGAAGTTTGGTTTGCCGTTGTTGTAACATAAGTGCCCATTGTAGTTCGACCCGCAATACTTCTTGCATTGTATATTTCGTTAAAAAAGTTCAAAGATTTGCCCGAGCTCAGTTTACCGTCAAGGCTAAGTAGATTATTCTAGCGAGGTGATATAATAAAGTATTGAGCTTGTCTCATATTAGTTATGATAATATACTATGAATCACTACGTCTTACTAGGTGTATAGTTACGTTAATCACCGAGGACAATACAATTAATCAACTGTATATTTGAAAAACCCAAATTTTAAAGGTAGTAGATTTTGAGTTTTGCCGGCTGGTTCAATCTTAACGTGTGGATGCATGGAACACCAAAGACAGATGAAGGAACCCTTAGGTTGATCTTTAGCGTTTAAGCACTTTGCATTTATGATATTATACAGGGCCCATGACATCAGATATTGTTACCCATCACTTGAGGCCTCGCCTGTCCGGTCCCAGCTACCTGCGTTCGTATTAGTGGTGAGGTATCAATTGCAAAGGACCCGAAGTCAATATATTAAACCGAGTAAGACCTGTTGTCTACGACATGTCTTACAGTGCACTCTCAACGGAGTATATGCTTTAAGCACAGTAGACTGATCAACTATCTTTTGCACTAATACTAAATGAATTTTAAGCTATTCTAACACAATTATCACTATAAAAAATACTAAGGTAGAACAAACTAAATACATCGAGGTAAGTCACCTAACCATAAGCGGGTATTCCGTAAGTAATTGCATCTAAGTAGTAACGACACGCTCTAAACATTTTACTCATCGCGGGAGCTGTGAGGCTGCTGAGTGCTGCGGAATGGGGGCCAGGTAGAGCGTTCAGTGAGCTGAGCGGGCCTACCCCGACTGATGGAGCGGCGCACCACGGCCTGCGCCTACGGCCGGCCCGAGTCTGAAAACGTCTAAGCACGGCATCGGCTCGGCTCGATCACATGTGAGACAACAAGTTGTTGGTGAAATCGGCGCTTTGTGTGATGACGCTCCAGGTGACCCCCTTTTCGATGGAGCCACCGCGCCAGACCTATGAGCGTTCCGACGGGCCCCAGTCGCAGAGATCTGTCCACCATATCCTGCCGAGGCGGCTCGGCGGGCACATCGAATAGAACATGGAGCTTCTCTTGGCCTTCCTTTTGGGCCTGACATGCTCCGGCTCCCATCGATGGTCAAATGAGGCCTGATGCCGCTAAAAGGGAGATAAACCGGGTGGCGCAGGACGTGCTGAAGAGTCGTTCCTTAGGATTAAGCCGATATAGAGCGGGGTTTGGCCAGTGCGTACTCGCCGCCCCACTCCGGCCCCGTGTATGGCGCGCAATTTCGAGGTTGTGGGGTCCTCTCATCGCCCGGAGCCCCACTCCATCTCGTAGAATCGCGTGAGAGGGTACTATTCCATATTCCCACAGTTCCTAAGCAGCGGTAGTGAACTAACCTGTTTCGCACAGCTGGCCCCGGCGGGCAGCTGCCCGGAGCAGGCTGGGGGTCCCTCGCGAATGACGACGAGCTCACCAATAACGTTGTAGACAGAGTAGCTAATACGACGGGCTAGTACGTGCACGGAGACGAACCGAGCGCCTGCTGCTTCGTAATTAGACCGCTCGCGGCAACTCAACCAGTCAGATAGCGAAGCCGGTAAGTTAGGTGAACTTCCGAGCTTGTCAGGCGGTGACTAGGCCAGACTAGGGTTGTCCGCGCCTCGCTTGGAGCTGGAGTTGGCTAGGGGGAAGCTGGTTTCCGAGCCCCTACCTGGAGAATCGTGCCATTTTGTCAGCTGTGAGCCCCCGCCCGGCCGGCCCCACAGCCTTGTTGCTCTGGTGCGGGGTCGGGCTGCCCGCATCGGCCCGGTCCCCGCGCGCGTCCCGGCTGGTGCGCGGATCGCTCGGTCCGGGGCGGCCGGTCGCCTACCGGGGCGCCGGACCGGGGCAGACCGTCGGTGGTTCACCTGCGGATCCCCTGTCGGCCCCCCCCCCCAGGGGGGCGGGGGCGCGCCCAGGCCCTTAGAGCCCGCTGCCGCCTGTCGCCCCCGAGTCCCCCTCGCTACCCGTGCCGGGCCCGCCGGGGGCCGGCGGCGGGGACCCCCGCGCCCGAGGCAGCGGGGGGTTCGCCGCCCCGCTCGGCCGGGTCCCTGCGCCCCGGCCTGCTCCCGCCACGAGGGCGGGGGCCCACGGCCGGGCCCGGGCTGAGGCCGCGAAGCCCCCCGGACGGCCCGGGCATTCTGGCCGGCGGAGTCGGGGCTGTCTGGGCACGCCCGGGCCGGGCGTAACTGGCGGGGGGAGCCGAGGCGCCGCCGGGAACGAGTGGCGAGGGGCGTTCCGTAGGGGAGTCAGTCGGCTGCTGGCACCGAGCTCCTGCGGACGGGCCGCCCAGACCACCCGCGGGCCGGCGCGCGGCCGGGCACCAGCTCACGGCCTGGCGGGGCCGGAGGGGTCCGGCCCGACCTTCGCGATTGCCCCGGCGGTCCGGGCGCGGGCGCTCTTGCGCCCCCTGGGGTGCCAAAGACGTTGCCTCCCGCGCCGCTCTAGGACGCGACTGCAGCGGCTGGGAGCTCGGCTCGCGCCTTCGGCCGGGGGGTCGACGGGGGGGGGCCGCCCCGGGGACAAGCCCGCTGGCGCCGGCTATCGGCCGGGCGGACCGGGGGAAACGTCGCGCCGAGGGCCGCCAGGCGCCGCAGCGTCGCCCCCCGGACTTAGGCGCCTCGCGCCCGCCGAGCCATCCCGGGGCCGGCCTGGGCCCCCCCCCGATCCCCCCGAGGCGGCCGCGAGGTGCCGCGCG     
J       TAATCATTTTTAGATCTACATTACTTATATTCAAAAACATAACTACGATGTATTTTTAAATTGTATCAGAAGTTTTCTAATATATTAGATTTATTTGTACGTTATATTCTATTAGTTTATCTATTTACTTTAAATTAAATTTAAGAGATTATTTTTTATTTGTACTCTTTAGGAATAATTTTTATACTCATTTGCTGTTCTTTTTAAATTAGCTTTATTTGAGAGTAAATTTTGTGATAAATTAGTATAAATATTAATGAATCATTCTTCAAAAGACAATTAAGCATAAGGAATAACAATCACCTTACAAGACTATCCTGCTTTAATAATGATAATGGCTCTTTAAAGATACAATCTATTAAATACATATAGTTAGATTATTTATTTAAAAATACTTAATGTCATAGTTTATAGATGATCTTTTAACTTAATATTTTTCTAACGCGTACAATACTATGTAAAGATCTTAATAATTATAGTTTAGGTAAGGATAGCTGACGTATAACTATGGAAAGTATACTTATCTAAATCGATATTAAACACATATATTAATATATTTAAAGATGGTTTGTACCTAACATTGAAATAATATTATTTTGTTAGTAAATAATTATTTGGTCTAAATTAACCTTCGTTTGGAGAAAATTACACAAATGAATTAAGATTTTCTACGATTTTTACTAATTTAGAACCAATACTAACAATATCAATATTTACTAAAATGTAAAGACAATAAGAGTGAATACGTAGAAAATTCAAATTGATATTTGGACAATTTTCGTTGTTAGAACAATACAAGGAAACTAAAAATAATGATGAATATCGAGTCAATACATATGTTTTTTATTCAATAATGCGTAATAAATAGAAATTTATTTTGTAAAGTCCAGAATGGATAAACAATATTTTTTATTACAAAAAATCATAAATTACATTCGATTCATGATATGAGATAATTATTATAGTAGTATGAGGCGATACAATATTGAAAGTCTTCTGGGTATAATGAGGCCTTGTCCGGATTGAATTATGCTGTTGGGAGCGACCATCGTCTCTATACAATACGTCAGCGGACTTCCGGTGATTCCTTAAAAGTAACTCGTAGTGGTGGATTAGGCGCTGTCCATTCATAATCCTATGCATTTAATGACCATACGCAACGCGACAGCTACGATGCGCATTGATCTCTCGCATTGGCTCGAATTTTGGATTTCCGTTATTGTAAAAAAAGTTCCCATGGTAGATAGACCCGCAGTGGTTCTTGCATTTTATATGTCTTTAAAAGAGCACGAAGATTTGCCCAAGCTCAGTTTACCGTCAATGTTAAGTAGAATATTCGAGTGAGGTGAGATAATAAAGTTTTAAGCTTTTGTCATATTAGTTAGGTTCATATACTATGAATCACTACGTCTTAATATGTGTCGAGTTATGTTAATTACCGGGGACAATCCAGATAATCAACAGTATATTTGAAAAATCCAAATTTTAAAGCTAGTTGATTTTGAGTTTTGCCTGTTGGCTCACTCTTAACGTGTACATGCATGAAACACCAATGACAGTTAAAAGAACCATTACGTTGATCTTCAGCGTTTAATGACATGGCATATGTCATATTATACGGGACACATGACATCAGATTCTGATAGTCATCACTTGAGGCCTCGTCTAACCGGTCCCAGCTACGTGTGATCGTATTCGTGGTGAGGTATCTATTTCATGGGAGCAGAAGTCAATATATTTAACCCAGCATGACCCCTTGTCTTCGACATGTCATACAGTGTACTCTCAGCGCAGTATATGCTTTATCCACGGAAGACTGATTAACTATCTTTTGCACTAATTCTAACTAAAATTTAAGATAAGATAACAAAAGCGTCACTAGAAGAAAAACTAAGGCAGAACACAGAGAATATAACGAGGTAAATCTCCTAATCCTAGGCGGGTGTTCCATAACTAATTCCATCTGAGTACTAACGTCACGCTCTAAACATTTTATTATTCACGGGAGCTGTGACGCGGCTGAGTACTGTGGAATGGGGGGGAGGTAGAGCGTTCCGTGCGCTGGGCGAGCCTACCCCAGCTGATGGAGCGGCGCACAACGGGCTGCGCGTTCGGCCGGCCCTATTCTGAAAACGTCTAAACACTGAATCGCCTCGGCTCGATCACATGTGTGACCACAAGTTGTTGGTGAGCTCGGCGCTTTGTGTGGTGACCCTGCAGGTGACTCCATCTTCGATGCAGCAACCGCGGCACACCTATGACCCTCCCGACGGCCCCCAGTCGTAGCTATCATTCCTCGATATCCTGCCGAGGCGCCTCTACGGGGTCATGAAATAGAACCTGGAGCTAGTCTAGGCCTGCCTTTTGGGCCTGACAGGTTTCGGCTGCCATTCATCGTCAAATGAAGCCTGATGCAGCTAAAACGGAGATAGACCGCGTGGGGCAGGAGGCGCTGAAGAGTCGTTCCTTAGGATTAAGGCGATATGGAGGTGGGGCTGGCCAGTGCATAGTCGTCGCCCCAATGGTGCCCCGTGGATGGCTCGCAATTACAAGGTTGTGAGGACCTCGTTACGCCTGGACACCCACTACATATCTTAGATTCGCGTGAGTGTCTCTCATTCCCGATGCCTTAAGGTCCTTAGGAGCGGTAGTGACCTAACCTGTTTCGCAGATCTTGCCCCGGCGGGCAGTTGCCCGGAGCAGGCTGGTAGTCCCTTGCGAACGACGACGAGATCACCAATAACGTTATCGACCGAGTAGCTAATACGACGCACTAGTCCGTGCAAGGAGAGGAATCGAGCGCCTGATGCTTCGTAACAGGCGGACTCGCAGCTACTGAACCAGTCAGATAACGAAGCGGGTAAGTCAGGTGAATTTCCGAGCTTCCCGGGCGGTAATTAGGCCAAACAAGGGTTGTCCGCGCCTCGCTTGTACCTGCACTTGGATACTGGCAAGTTGGTTTCCGTGCCCCTACCTAGTCAACGGGGCCGACTTGTCAGCTGTGAGCCTCCGCCTGGCCGGCCCGAAAGCCTCGTTGCTCTTGTGCGGGTTCGGGCGGTCGGCAGCGGGACCGTCCCCCCGCGCGGCCCGGCTCGTGCGCGGATCGCTCGGTCAGGGGCGGCCCGTCGCCTACCGGGCCGCCAGACCGGGGTTGACCGTTGGTGGTCCGCCTGCGGGCGCCCTGCCCGCCCCCTCAGCCGGGGGGGAGGGGGCGCGCCCCGCGCCTTAGACCCCGGTGCCGCCTGCCGCCCCCGACTCCCCCTCCGTACCCGCGCCGGGGCCGCCGGGGGACCTCGGCTGGGCCCCCCGCGCCCGAGGCCTGGGGGGGTTCGCTGACGCGGTCGGGGGGGGCCGGGGGGCCGAGCCTGCCCCCGCCACCAGAGCGGGGCGGCCCGGGCGGGCTGGGGCGGAGGCCGCCACGGCACCCGAACGGCCCGGGGCGGCTGGCGGGCCGAGTCGGGCCTATATGGCCACGCCCGGGCCGGGCGAACCGGGCGGGGGGAGCCAGGGCGCCGCCGGGAACGAATGGCGCGGGGCGTGCCGTAGGGGAGTCTGGCGGCTCCTGGCACCGACCCCGTCCGGACGGGGCGCCCACATCACCCGCGGGCCGGTGCACGCCCCGGCATCAGCTCAGAGCCTGGCGGGGCCGGGCGGGGCCGCGCCGAGCTTCGCGATTGCCCCGCGTGTCCGGGCGGCCGCGCTCTCGCGCCCCCTGGGGTGCCTAAGAGGATGCCTCCCTCGCCGCTCCATCGCGGGGCTGCACCGGCTGGCGGCGCGGCTCGCGGCTCCGGCCCGGGGCTCGTGGGGGGGCGTCCGCCCCGGGGCCAGGCCCGCTGCCGCCGGCTAGACGCCGGTCGGGCTGGGGGAAACGTCGAGCCGAGGGCCGCCAGGGCCCGCAGCGTCGCCCGCCGGACTTAGGCCCCCCGCGCCCGCCAAGCCATCCCCGGGCCGGCGTGGGCCCCCGCCCGATCCCCCCGCGCCCGCCGCGAGGTGCCGCGCG     
I       TAATAATAATTATATCTACATTACCTATAAACTAACACATAACCATTATGGATTATTATATCGTTTCAGAAGTTTATAAATAAAATAGATTTATTTGTACGTTATATTCTAATAATTTATATATTTATTTTAAATTAAATTTATTATATTAATTTTTATTTGTACTTTTTTGCAAGAATTTTTATACTTATTTGCTGTTCTTCATAAGTGAGCATAATTTAAGAGTAAAATTTGTGATAAATTAGTATTAATATTAATGAATCCTTCTTTAAATGAGAATTTAGAAACAGGAATATCAATCACCTTACAAGACTATCCTTCATTTATAATGATAATGGCTCTTTAAAGATAAAAGCTATTAAACACATATAGTCGTATTATTTATTTAAAATTAGTTATTGTCATAGATTATTGTTGATCATTTAAATTAATAATCTTTTAACGCGTATAATACTATCTAAACTTCTTAATGATTATAGTTTTGGAAGTGATAACAGACGTTTAACTAGGGAAGGTATTCTTATCGAAATCGTTTTTAAACATATATATTATTATCTTTAAAGATAGTAAGTTTGTAAAATTGAAATATTATTAATTTGGTAGAAAATAAATGTATGGTCGAAATTTACCTTCGTTGGGATAAAATTACAACAATGAAGTAAGTTTTACTACGATCTTAACTAATTAAAAAACAATACTAACATTATCATTTTTCAAAAAAATGTTAAGACAATAAGCGTCAATACGTAGAAATTTAAAATTGAAATTTGGAAAATTTTCAATATTAGAACAATATAAGGAAATTAAAATTAATGATGAATATCAAGTCAATAAATCTGTTTTTTATTTAATAAAACATATTAAAAAGAAATTTATTTTTTAAAATCCAAAATGGATAAACAATATTTTGTATTACATAAAATCATAAATTATATTCGTTTCATGTATCGCGATAATTAATTAAGTAGAATGAGGAGTCACATTAATAAAATTTATTTGGGTAAAATGAGGCCGTGTGCCTAATGAAATATGCTGTTGGGTGCGACCATCGTCTCTATACAATATGTCAGTGCACTCCCGGTGATTCCTTTAAATTGACTCGTAGTAGTCGCTTGGGCTCGGTCCATGCATGTTCCTATGACTTTAATGACCATACGCAACGCTAAAGCTGAGGTGCGCATTGATATCTCGCATTGGCTCGAAGTTTGGTTTCCCGTTGTTGTAAAAAAAGTACCGATTGTAGTTCGACCCGCCATTCATCATGTATTGTTTCTTTCTTCAAAAAAGAACGAAGATATGCCCGAGCTAAGTTTACCGTCCACGCTAAGTAGAATATTCTAACGAGGTGAGATAATAAAATATTGAGCTGTTGTCATATTTGTTAGGTTCATATACTATGAATAAATGCGTCTTACTAGGTGTCGAGTTATTTTAATTACCGGGGCCAATACAATTAATCAACAGTAGATTTGAAAAATCCAAATTTTAAAGCTAGTTGTTTTAGAGTCTTGCCTGTTGGTTCAAACTTATCGTGTGCATGCATGAAACACGAATGACAGTTTAAGTAAACCTTACAGTGATCGTTAGCGTTTAATCACATGGCATTTTTGATATGATACAGGACACATGACCTCAGATTGTGTTAGTCATCACACGAGGCCTCGTCTAACCTGTCCCAGCTACATGGGATCGTATTAGTGGAGAGGTGTCGAATACCTGTGAGCAGAAGTCAATGCATTAAACCCAGTAAGACCCCTTGTCTACGATTTGTCATACTGTGTACTCACATCGCAGTATATGCTTTATCCACGGAAGACTGATCAAATATTCTTTGTACTAATTCTAAATAAAACTTAAGCTATTCTAAACAAATTATCACTATAAGAAATACGAAGGAACAAGACAATGAATACAACGATGTTATTCTCCTAAACGTAGGCTGGTGCTCGATTAGTAGTTTCTTGTACGTACTAACCACACGCTCTTAACATTTTAATAATCGTGGTAGCTGTGACGCTGCTGAGTCCTGCGGAATGGGGGGGCGGTAGAGCGTTCAGGGGGCTGTGCGGGCCAGCCCCGGTTGATGGAGCTGCGCACAACGGCCTCCGGCTGCGGCCGGCCCGAGTCTGAAAAGGTCTGAAAACTGGATCGCCACGGATCGATCCCATGTGTGACCACAAGTTGTTGGTGAACTCTGCGCTTTGTATTATGACCCTGCAGGTGATTTCATCTTCGATACAGCCACCGCGTCCCACCTAGGAGCATGCCGATGTCCCCCAGTCGGAGAGATCATTCCGCCATATCCTTCTGAGGCGGCTCTTCGGGGTCATCTAATAGAAGGTGGAGCTTGTTTAGGCCTTCCTTTTGGGCCTGACAGGCTCGGGCTACCATTCATGGTTAAATGAGGCCTGATGTCGCTAAAAGGGAGATAAAGCCTGCGGATCAGCAGGCGTTGACGAGTCGTTCCTTAGGATTAAGGCGATATAGAGCTGGGGGTGGCTAGGGCAGGCTCGCCTCCCCATTGGGGCCGCCTGGATGGCCCGCAATTTCCAGGTGGTGAGGTCCTCTGAGCGCCTGGAGACCCACTACATCTGTTTGAGTCGCGTGAGTTGTTCCGACTCCCTACGCCCTACGTTCCTTAGCAGCGGTAGTGACCTAACTTGTTTCGCACATCTTGCCCCGGCGGGCAGCGGCACGGAGCAGGCTGGTGGTCGCTCGCGAATCACGACTAGGACACCAATAACGTTATGGACCGAGTAGCTAGTACGACTAACTATTGGGTGCGCGGAGAGGAATCGGGCGCCGGTTGCTTCGTAAGAAGAGGGTTCGGCCCTACTCAACCAGTCGGCTAGCAAAGCTGGTAAGTTTTGTGAATTTCCGAGCCTGTCAGGCGGCGACTAGGCCAGACAAGGGTTGTCCGCGCCTCGCTTGGGACTGCAGTTGGCCAGTGGTAAGTTGGTTTCCGAGCCCCTACCTAGAGAATCGTGCCGACTAGTCCTATGTGAGAGCCCGCCGGGCCGGCCCGACCGCGTTGTTGCTGTTGTGCGGGCTCGGGCCGCCGGCAACGCGACGGTCCCCCCGCGTAGCCCGGCTCGTGCGCGGATCGCTCGGTGCGGGGCGGCCGGTCGCGTACCCGTCGGCCAGACCCCGGCTGGCCGTCGGTGGTTCGCCTACGGGGGCCCTGGCCGCCCCCTCGCCCAGGGGGGATGGCGCGGGCCCCGGCCCTGAGACCGCGGTGCCGCCTCTCGTCCCCCAGTCCCCCGCACTACTCGCGCCCGGGCCGCCGGGGGACGGCGGCGGGGCCCCCCGCGCCCGAGGCCACGGGGGGTGCGCCGACCCGGTCGGGGGGGGCCGCGGGGCCGGGCCTGCTCCCGCCGCGAGCGCGGGGGTGCCCGGCCGGCCTCGGGGAGAGGCCGCCAAGCGCCCCGCACGGGCCGGGCGTGCTGTCGGGGACAGTCGGGCCTACATGGCCACCCCCGCGCCGGGCGAAGCGGGCGGGGGGAGCCGGGGCGCCCCCAGCAAAGACTGGCGCGGGGCGTAGCGTAGGGGAGTCTGGCGGCTCATGACACCGAGCCCCTGCGGACGGGCCGCCCAGATAACGAGCCCGCCGGCGCACGCCCTCCCACCAGCTCAGCGCCTGGCGGGGCAGGGGTGCTCCGCGCCGAGGTTCGCGATTGCCCCGCGTGTCCGCTTGGCGGCGCTCCCGCGCCCCCTGCGCTGCCAAAGAGGATGCCTGCCCCGCCCATCCATCGCGCGGCGGCAGCGGCTCGGAGCGCGGATCGCGCCTTCGGCCCGGGGCTCGACGGGGGGGGCCTGCTCCGGGGCCACGCCCGCTGGAGCCGGCTCTCCCCCGGGAGGGCCGGGGGAAACGTCGCGCCGAGGGCCGGCAGGGCCCGCGGCGTCGCCCCCCGGACTTCGGAGCCTCGCGCCCCCCGAGGCCTCCCCGGGCCGGCGTGGGCCCCCCCCCGATCCCTGCCAGCCCCGCGCGAGGTGTCCCCCG     
H       TAATCATTTATATATCTACATTACATATAATCACAAACTTCACAAAAAAGTATTTTTATATTGTTTCAGATGTTTACGATTATATTAGATTTATTTATACGTTATTTTTTAATATTTTAACAATTTGTTTAAAATTAAAATTATGAAATTATTTTTTATTTGTATATTTTCGCAATAATCATTATATTCATTTGCTGTTCTTAATAAATAACCTTTATTTTAGAGTAGATTTTGTGATAAATTAGTAAAAATAATAATGAATCCTTCTTTAACTGTGAATTAAGTAAAAGGAATAGCAGACACCTTACAAGACTATCCGTCACTTATAATGATAACGGCATTATAAATATAAAATCTATTAACCACATATAGTAAGATTACTTATTTTAAATTACTTATTGTCATAGATTATGTTTGATCATATAAATTAGGACTATTTTAACGCGTAAAATATTATCTAAAGATCTTAATGATTATAGTTTCGGTATAGATAACTGACGTTTAACTAGGGAATGTATACTTATCTAATACGTTATTTAACTTATAAATTATTATATTTAAAGTTAGTTTGTTTGTAACATTGAAATATTATTTATTAGATAGTAAATAAATGTTTGGTCTAAATTAACCTTCGTTGGGAGAAAATTACATATAGGACGCCAGTTTTTCTACGATTTTAACTAATTAAAAAACAATACTAACAATATCAATTTTTATGAAAATGTAAAGACAAAAAGTGTGACTACGTAGTAATTTTAAATTGAAATTTTGAAAATTTGCGTTATTAGATCAATATAAGGAAATTAAAATTAATGATGAATATCAAGTCAATAAATCTGGTTTTTATTTAATAAAACGTTTATAATAGAAATTTATTTTGAGAAATCCAGATTGTATAAACAATATTATTTATTACATAAAATCATAATATATATTAGTTTCAGGAAAAGCGATCATTAATTAAGAGGCTTGAGGAGTTACAATAATAAAATTCATATGGGTACAATGAGACATTGTCCGCAATGAACTATGCGCTTGGGTGCGATCATCGTCTTTATACAATATGTCAGCGCACTCCCGGTGATTCCAATAAAGTGTCTCATAGTGCTCAGTTTGGCGCTGTTCATGCATGTTCCGATGATTTTAATGACCATATGCAACGCGATAGCTATGATGCGCATTGATATCTCGCATGGGCTCGAATTTCGCTTTCCCGATGTTGTACAAAAAGTCCCGTTTGTAGTTCGACCCGCAATTCTTCATGGATTTTATCTCTCGTTAAAAGAGATCGATGATGTGCCCTAGCTAAGTATACCGTTTAGATTAAGTAGAATATTCCAAGGAGGTGAGATAATAAAGTATTCTACTTTTGTCACATTAGTTAGCTTGATACACTATGAATAATTGCGTCTTACTAGGTGACCAGTTACGTTAATTACTGAGGATAATCCAAATAATCAACGGTATATTAGAAAAATCCAAATTTTAAAGCTAGTTGATTTGGAGTTTTGCCTGTTGGTTCATTCTTTACATGAGCATGCATGAAACACCAAAGACAGTTTTATTAACCCTTACACTGCTCTTTCGCGTTTAATCACATGGCATTTTTCATATGATACACGACACATGACGTCAGATTCTGTTAATCATCACTTGACACCTAGCCAAACCAGTCCCAGTTACTTGTGATCGTATTAGTGGAGAGCTGTCGACTTCCTGTGAGCCGCAGTCAATGTATTCAAGCTAGTAAGACCCCTTCTCTACGACATGTCAAACATTGTACTCCCAACGCAGTATATGCTTTATCCACGGAAGACTGATCAATTATTCTTTGCACTAATTCTAAATACAATTTAAGCTATTCTAAAGGAATTTTCACTATAACAAATTCTAAGGTAGACGACAGACAATAAAACGAGGGAATTCTCCTAATCGTAGGCGGGTCCGCCATGAGTATTTACATATATGCACTATGCACACGCTCTTAACACTTTATTATTCGTGGGAGCTGTGACCCTAGTGAGTACTGCGGAATGGGTGGGAGGTAGACCGTTCAGGGCGCTGCCCGGGCCTACCCCGCCTGCTGGAGCGGCGCACAACGGCCTGCCCCTGCGGCCGGCCAGAGTCTGAACACGTCTAAAAACGGTATGGCCTCGGATCGACCCCATGTGTGACCACAAGTTGTTGGTGAGCTCTGCCCTTTGTGTGGTGAGCCTGCAGGTGACTTCATCTTCGATCCAGCTACCGCGCCCCACCTTTGACCCTGCCGACGACCCCCAGTCGGAGACATCATTCCGCCATATCCTACTCAGGCGGCTCTGCGGGCTTATGTAATAGAAAATGGCGCCAGTCTAGGACTGCCTTTTGGCCCTGACAGCCTTCGGCTGCCATCCATTGTCAAATGAGGCCTGATGTCGCTAAAACGGAGATAAATCGCGCTGATCAGCACGCGTTGACGAATCGTTTCTTAGGTTTAAGGCGATATAGAGCAGGGCGTCGCTAGCGCATGCTCGACGCCCCAGTGGGGCCCCCTGGATGGCGCGCAATTTGCAGGTTGTGAGGGACTCTGATCGCCTGGAGACCCAGTACATTTGTTAGAGTCGCTTCCCACGCGCTCGTTCCCTAAGCGCTACGTTCCTTAGCAGCGGTAGTGACCTACCCCGTTTCGCACATCTGGCCCCGGCGGGCAGCCGCCCGGAGCAGGCTGGTGGTCCCTCGCGAATGACGCCTTGGTCACTAGTAACGTTATGGACGGAGAAGCTAATACGACGAACTATTCGGTGCTCGGAGAGGACTCGAGCGCCTGACGCTTCGTAACAAGCGTACTCGCCCCAACTCAACCTGTCAGCTAGCGAAGCGGGTAAGTGACGTGAACTTCCGAGCGTGTCAGGCGGCGACTAGGCCAGACAAGGGTTGTCCGAGCCTCGCTTGGGCCTGCAGTTGTCTAGACGGCAGGTGGTTTCGCAGCCCCTACCTAGAGAATGGCACCGACTTGTCGCTTGTGAGACCCCGCCGGGCGGGCCCGACAGCGTTGTTGCTGTTGTGCGGGCCCGGGTGGCCCGTATCGGGACGGTCCCCCCGCGACGCCCGGCTCGTGCGCGGTTCGCTTGGGGCGGGGCGGCGCGGCGCCTACCGGGCGGCCTGACCGGGGCTGACCCTCGGTGGTTCGCCTACGGCCGCCCTGGCCGCCCCCTCCTCCAGGGGGGATGGCGCGGGCCCGGGCCCTTAGACCGCGCTGCCGCCTGCCGACCCCGGGTCCCCCGCGCTACTCGCGGCCGGGCTGCCAGGGGGCGTCGGCGGGGCCCCCCGCGCCCGAGGCAGCCGGGGGTTCCCCGACCCGGTTGGGGGGGACCCGGGGGCCGGACCTGGTGCCGCCGCGAGTGCGGGGGCGCACGGCCGGGCTGGGGCCGAGGCCGCGGCGACACCCGGACGGTCGGGGGGTGCTGTCGGGGCGAGTCGGGGCTCCGTGGGGACGCGCGCGCCGGGCGAAGCCGGCGGCGGGACCCGGGCCGGCGCCGGCAACGACTGGCGCGCGGCCTGGCGTAGGGCAGTGTGGCGGGTGGGGGCACCGATCCCTTACGCACGGGGGGCCCAGATCACGCGCCGGCCGGCGCACGCCCGGCCATCAGCTCAGCTCCTGGCGGGGCCGGGGTGGTCCCCGCCGAGGTTCGCGATTCCCCGGCGTGTCCGCCTGGCAGCCCTCCCGCGCCCCCTGGGGTGCCCAAGAGGATGCCTCCCCCGCCGCTCCATCGCGCGGCTGGAGCGGCTGGCAGCCCGGAGCGCGGCTTCGGCCCGGGGGTCGAGGGGGGGGGTCCGCCCGGGGGCCAGGCCCGCTGGAGCCGGCTACCGGCCGGGTGGGCCGGGCGCAACGTCGCGGCGAGGGGCGCCAGGGGCCGCGGCGTCTCCCCCCGGACTTGGGCGCCTCGCGCGCGCCGAGGCATCCCCGGGCCGGCGTGCCCCCCCCCTCCATCCCCGCCAGCCCAGCGCGAGGTGACCCGCG     
G       TAATTACATATATATCGACAGTACATAAAATCTTAAACATCACACATAATTATTATTAGATTGTTACAGTAGTTTAGTAATAAATTAGATTTATATGTACGATATTTTGTAATAATTTAACTAGTTACTTTTAATTAAAATTATAATTTTATTATTTATTTGTACTTTTTTGTAAAAATATCTATACTCTTTTGCTGTTCTTTATAAATTACCATATTTTCAGAGTATATATTGTGATAAATTAGTATGAATAGTAATGAATCCTTCTTTAACTAAGAATTAAGGAACAGAAATAGCATACACCTTACAAGACTTTCCTTCACTTATAATGATAACTGCTCTTTTTGGATAAATTCAATTAAACACGTATAGTAAGATTACTTATTTAAATATAATTATTGTCATAGATTATAGATGATCACAAAAATTAGGACTATTTTAACGCGTAGAATTCTATCTAAAAATCTTAATGATTATAGTTTTGGTATGGAAAACTGACGTTTAACTATGGAAGGTATACTTATCAAATACGTTATATAACTAATAAATTATTATATTTAAAGTAATAGTGTTTATAACATTGAAATATTATATATTAGTTAGTAAAGAAATGTTTGGACTAGAATAACCTTCGTTTGGATAAAATTAAAGAAATGAAATAAGAGATTCTACGATTTTTAATAAGTAAAAAACCATCCTAACAATATCAGAATTTATTAAAATGTACAGACATTAAGAGTGAATACGTAGAAATTTAAAATTGAATTTTGGAAAATTTACGATATTGGAACAATAAAAGGAATTTAAAAATAATGATGAATATCAAGTCTTTAAATTTGATTTTTATTTAATAAATCGCATTTAATAGAATTTTATTTTTTAGAATCCAAAATGTATAAACAGTATTATTTATTACATAAAATCATAATATATTTTAGTTTAATAAATAACGTTAATTAATTAAGTAGATTGAGTAGTTACATTATTGATTTTCATATGGGTACAATGAGACCTTGACCAAATTTAAATATGCACTTGGGTGCGACCATCTTCTTTAAACAATATGTCAGCGCACTTCCGGTGATTCCATGAAAGTGTCTCTTAGTAGTCAATTAGGCGCTGTTCATACATGTTGCGATGATTTTAATAACCATGGGCAGCGCGAATGCTACGATGCGCATTGATAGCTCGCATTGGCACGAATTTTGGTTTCCCGCTGTTGTAAAACACGTACCTATTGTAGTTGGACCCACACTTCTTCATGCATTTTATCTTTCTTAAAAAGAGAACCATGATTTGCCCAAGCTAAGTTTACCGTCAAGGCTAAGTAGAATATTCGAAGGGGGTGAGATAATAAAGTATTCAGCTTTTGTCACATGAGTTAGCTTCATATACTATGAATAACTGCGTCTTACAAGGTGACCAGTTATGTTAATGACAGGGGAAAATCCAGTTAATCAACCGTATATTAGAGAAAACCAGATTTTAAAGCTAGTCGATTTGGAGTATTGCCTGTTGGTTCATTCTTATCATGTGAATGCATGAAACACCAAAGACAGTTGAGGTTAGCCTTACATTGCTCATTCGCGTTTAAACACATGGCATATTTGATATGATACAAGACGCATGTGTTCACATTATGCAATGCATCACGGGAAGCCTCGTCTAACCAGTCCCAGCCACGTGCGATCGTATCAGTGGCGAGAAGTCGACTGCCTGGGTTCTGAAGTCAAAGAAGTAAACCCAGTAAGACCCCTTCTCCTCGACTTATCATACATTGTACTCTCAGCGCAGTATATGCTTTATCCACGGCAGACTGATCAATTATTATATGTACTAATTCTCATGGAAATTCAAGCTAGTATAAAAGAGTCATCACTAGAACAAATGTTAAGGCAGAAAACAAATAATACAACGAGGTAATTCGCCTAAACGTAGGCGGGTGAGCCATGAGTACTTTCGTCTAATCTATACGGCCACGCTCTTAACAGTTTAATATTCGAGGTAGCTGTGCGGCTACTGGGCACCGCGGAATGGGGGCTAGGTAGAGCGTTCAGGGCGCTGGCCGGGCCTACCCCGGCTGATGGAGCGGCGCACAACGGCCAGGGGCTGCGGCCGCCCAGAGTTTGAAAACGTCTAAAAACTGGCTTGCCTCGGCTCCACCCCATGTGTGACCACAAGTTGTTGGTGAACTCTGCGCTTTGTGTCGTGAGTCTGCAGGTGACGTCATCTTCGATGCAGCACCCGCGACCCACCTTTGACTCTACCCACGGACCCCAGTCGCAGCAATCATTCCGCGATATCCTCCTTAGGCGGCTCTGCGGGGTTATCTAATAGCACTTGGCGCCGGTTTAGGCCTTCCTTTATGCCCTCACAGGCTCCGGTCACCATCCATAGACAAATGAGGCCTGATGTCGCAAAACAGGAGATAGATCGCGCGGATCAGCAGGCGTTGACGAGTCGTTCCTTAGGATTAAGGCGATATAGAGGTGGGGTTCGGTAGCGCATTCTCGCCGCCCCACTGGGGCCCCCTGGATCACGCGCAATTGCCAGGTTGTGTGGTCCTCTTCGCGGCTGTGAACTCACTACATGTGCTAGAGTCGCGTCGGAGGAGCGCGTTCCCTATGCCCTACGTTCCTTAGCAACGGTAGTGACCTAACATGGTTCGCACATCTGGCCCCGGCGGGCAGCCGCCCGGAGCAGTCTGGGGGTCGCTCGCGAAAGACGGCTCGGTCACTACTAACGTTATGAACCGACAAGCCAATACGACGACCTATTCCGTCCGCGAATAGGCCTCGAGCGCCTGCCGCTTCGTAATATGCGTCTTCGCCCCTACTCAACCACTCGGCTAGCGAAGAGGGTACGTTTAGTGAAGTTCCGAACCTCTCAGGCGGCGTCTAGTCCAGACAAGGGTTCTCCGAGCCTTGCTTGGGGCTGCAGTTGGCCAGTGGGTAGCTGGTTTCGCAGCCCCTACCGAGAAAATTGCCCCGACTTGTCACCTGGGAGCCCCCGCCGGGCGCGCCCGACAGGGTGCTTGCTGTGGTGCGGGCTCGGGCGGCCGGCACCGGGGCAGTCCGCCCGCGCCCCCCGGCTCGTGCGCGGCTCGTTGGGGGCTGGGCGGCCCGGCGCCTACCAGCTCGCCAGACCGGGGCTGACCGTCGGTGGTTCGCCTGCGGGCGCCCTGCCCGCCCCTTCCTCTAGGGGGGGTGGCGCGGGCCCGGGCCGTGAGACCCCGGTGCCGGCTACCGCCCCCGGGTCCCCCTCAATACCACGGCGCGGGCTGCCGGGAGAAGCCGGCGGGGCCCCCCGCGCTCGAGGCCGCCGGGGGTTCGCGGACCCGCTTGGCGGGGACCGTGGGGCCGCGCCTGGTCCCGCCACGAGTCCGGGGGCCCACGGCCGGGCCGGTGCCGAGACCGCCCCGCGACCCGGACCATCCGGCGGTCCTGTGGGGGCGGGTGGGGGCTACACGGGGACGCGCGCGCCGGGCGAAGCCGGCGGGGGCCTCCGGGGCGGCTCCGCGAAGGACTTGCCCGGGGCGTCGCCTAGTGCATTGTGGGGGCTCGTGGCACCGAACCCCTAGGCACGCGCCGCCCAGATGACGTGCGGGCCGGCACGCGCCCGGCCACCAGCTCAGGGGCTGGCGGGGCCGGGCTGCCCCGGGCCGAGCTTCGCGATTGCCCGGCGTGTCCCCTTGGCCGCCCTCCCGGGCCCCCTGTGGTGCCAAAGAGGCTGCCTCGCTCGCCGCTCCATCCCGTGGCTGCAGCGGCTGGCACCGCGGCTCGCGGCTTCGGCCCGGGGCTCGGGGGGGGGGGTCCGCCCCGGAGCCAAGCCCGCTGGAGCCGGCTATCCGCCGGGCGCGCCGGGGGGAACCTCGGGACGAGGGCCGCCAGGGCCCGCTGCGTCCCCCCCCGGACTTGGGGGCGTCGCGCGCGCCGAGGTCTGCCCGGGCGGGCGTGCCCCTCCGCGCGATCCCGGCCAGCCCCGCGCGAGGTGGCCCGCG     
F       TAAATATATATATATCTACAGTACATAAATACTTATACATCACAAAGAAATATTTTTAGATAGTCTTAGTAGTTTAGTATTCTATTAGATTTATATTTACTTTATTTTCTAATAATTTAAATATTTAATTAAAATTAAAATTATGATATTAGAATTTATTTGTACTTTTTCGCAATAATCTCTATTCTATTTTGCTGTTCTTGATAAATGAACATAATTTCAGAGTAAATTTTGGGATAAATTAGTATGAATAATAAAGAATCATTCTTTAACTGAGAATTAATAACCAGGAATAGCATTCACCTATCAAGACTTTCCTGCACTGATAATGATAACTGCACTCTATGGATAAATTCTATAAATCACTAATAGTAAGAATATTAATTTTTAACTACTTAATGTCATAGCTATTAGATGATCAAAAAAATTAGAACTATTTTATCGCGTATAATTCTACCTAAAAATCTTAATGATTATAGTTTTGTTAGTGATAACTGACGTTTAACTAGGGAAGGTATACTTATCTAATACGTTATATAACTATTAAATTATGATTATTAACGTAAGTGTATTAGTAACATGGAAATATTATTAATTAGTTAGTAAAAAAAAGTTTGGTCTTGATTAGCCTTCGTTGGGACAAAATTACAACAATCAGGTAAGTTATTCTACAATTTTAACTAAGTTAAAACCAATGCTAACAATATCATTATTTACTAAAATTTTCAGACATTAAGATTCACTACGTAGATAGTTCAAATTGAAGTTTGGAAAATTTACGATATTGGAACAATATAAGGAATTTAAAATTAATGATGAATATCAAGACAATAGAACTGATTTTTATTTAATCAAACGTATTTATTAGAATTTTATTTTTTTAAATCAAAATTGTATAAACATTATTATTTATTAAATAAAATCATAACGTATTTTAGCTTCATGAATAGCGATAATTAATCAAGTAATGTGAGTGGATACAATATTAATCTACATATGGGTACAATGAGACCTTGTACAGATTGAAATATGCACTTGGGTGCGACCATCGTCTTTAGCCAATATGTCAGCGCACTCCCGGTGATTCCAATAAAGTGTATCTCAGTAGTCACTTTGGCGCTGTTCATACATGTTACGATGATTTTAATGACCATTGGCAACGCGATCGGTTATTTGCGCATTGATAGCTCGCATGGGCACGGATTTTGGTTTCCCGTTGTTGTAAAGAACGTACCCATTGTAGTTCGACCCGCACTTATTCAGTCATTTTATTTTTCTATAAAAGAGATCGAAGATTTTCCCGAGTTAAGTTAACCGTCTTGGTTAAGTAGAATATTCTAACGAGGTGAGATAATAAAGTATTCAGCTTTTGACACTTAAGTTAGCTTCATATTCTATGAATCACTGCGTCTTACTATGTGTCTAGTTATGTTAATTACCGGGGAAAATCCTGATAATCAACAGTATATTAGAAAAAGCCAGATTTTAAAGTTAGTAGATTTGGATTCTTGCCAGGTGGGTCATTCTTTTCATGTGAATGCATGAAATACGAAAGACAGTTGTGGTTACCCTTGCATTGCTCTTTGGCGTTTAATCACATGGCATTTATGATATGATACAGGACGCATGATTTCAGATTCCGTGACTCATCAGTAGATGCCTCGTCTAACCCAGCCCAGCAACATGTGATCGTATTAGTGTAGAGTTGTCTACTTCCTGCGATCGGTAGTCAATGAAGTAAACCCAGTAAGAACTCTACTCCCCGACGTGTCATGCATTGTACTCTCAACGAAGTATTTGCTTTATCCACTGCAGACTGATTAATTAGTTTATGTACTAATTCTCAATAAACTTTAAGCTATTCTAAAAGCATAATCACTAGAACAAATGCTGTGGTAGAAAATACAGAATACAGCGAGGTAATTCTCCCAAGCGTAGGCGTGTTAGGCATGAGTATTTCCATGTATTCAATAAGACCAGGCTCTCAACAGTTTAAGATTCGAGGTAGCTGTGCGGCTACTGAGCACCGCGGAATGGGTGGAAGGTAGAGCGTTCAGGGAGCTGGTCGGGCCTACCCCGGCTGATGGAGCGGCGCACGACGGCCTCCGGCTGCCTCCGGCCATAGTTTGATGACGTCTAAACACTGGATAGCCTCGGATCCACCCAATGCGTGACCACAAGTTGTTGGTGCGCTCGGCTCTTTGTGTCGTGAGCCTGCAGGTGAACTCATCTTCGATACAGCCCCCGCGCCCCACCTATTACCTTACCGACGGACCCCAGTCGCAGCGATCAGTCCGCCATATCCTACTGAGGCCGCTCTTCGGGGTTATCTAATAGCACGTCGCGCCTTTCTGGGCCTGCCTTTAGGGCCTCTCAGCTTCCGGTTGCCATGCATGGGCAAATAAGGCCTGATGTCGCCAAAAGGGAGCTAAAGCGCGCGGCACAGCACGGGTTGACGAGTCGTTCCTTGGGATTAAGGCGATATAGAGGCGGGGTTCGCTAGAGGTTTCGCGTTTCCCCAATGGAGCCCCATTGACGGCGCGCAATATTCAGGTTGTGTGGTCCTCTTATCGGTCGGAGATCCACTGCATCTGGTAGAGTCGCGTCGCATGCTATCGTTCCCTACGCCCTACGTTCCTTACCAACGGTTGTGACTTAAACTGATTCCCACATCTGGCCCCAGCGGGCAGGCGCCCGGAGCAGGCTGGGGGTCACTCGCGCAAGACGTCCTGGTCACTAATAACGTTATGGACCGAGCAGCGACTACGACCAACTATTCCGTGCTAAGAGAGGAATCGAGCCCCTGGCGCTTCGTAAACGGCGCCTTCGCGCCTAACCAACCACTCCGCTATCGAAGCGGGTAAGTCTAGTGAATTTCCGATCCTCACAGGCGGCGACTAGACCACACAAGGGTTCTTCGAGCCCCGCTTGGGCCTGCAGTTGGAGAGCTGGCAGCTGGTTGCGCAGCCCCTACCGAGCGAATTGGCCCGACGAGTCCGCTGGGAGGCCCCGCCGGGCTGGCCCGACAGCGACGTTGCTTTGGTGCTGGGTCGGGGGGTCGGCAACGGGCCGGTCCCCCCGCGTCCCCCGGCTCGTGCGCGGCTCGTTGGGGGCGGGGCGGCGGGGCGCCTACCGGGCTGCGAGACCGGGGCTGACCGTCGGTGGTGCCCCTCCGGGGGCCCTGCCGGCCCCCTCCTCTAGTGGGCGTGGCGCGGGCCCGGTCCCTGAGACCACGGTCCCGGCTGCCGCCCCGCGCTCCCCCTCACTACAGGCGCGCGGGCTGCCGGGCGCCGCCCGCAGGGCCCCCCGCGGCCGAAGCAGCGGGGGGTTCGCCGCCCCGCTCGGGGGGGACCCAGGGGCCGCGCCTGTCCCCGACACGAGGCGCGGGGCTCCAGGCCGGGCAGGTGCCGAGCCCGCGGGGCGCCCCGCACGGGCGGGGGGTCCTGTCTGGGACAGGCGGGGCTGCGCGGCCACGCGCGCGCCGGCCGAAGCCGGCGGGGGCAACCGGGGCGGGTCAGGGAACGACTGGCTAGGGGCTCGCCGTAGGGGATTGTGCGGGCCCGTGGCACCGAACCCCTCCGCATGGGTTGCCCAGATCAGGCGCGGGCCGGGGCACGGCCCACCACCAGCTCAGAGCCTGGCGGGGCCGGGGTGCCCCGCGCCGGCTTTCGCGATTGCCCGGAGTGTCCGCTTGGCCGCCCACCCGCGCCCCCTGGGGTGTCACAGACGATGCCCCCCTCGCCGCTCCATTGCGCCGCTGCAGCGGCTGGAAGCCCGGCTCGCGGCTTCGGCCACGGGCTCGAGGGGGGGGGACCGCTCCGGGGCCCGGGCCGCTGGAGCCGGGTACCCGCCGGCCGCCCCGGGGGCAACCTAGCGCCGAGGGCCGCCAGGCCCCGCTGCGTCCCCCCCCGGACTTGGGCGCGTGGCGCGCGCCGAGGCCTCCCCGGGCCGGCGTGCCCCTCCCCGCGATCCCTCCCAGCCGCGCGCGAGGTGGCCCGCG     
E       TAAGAAGTTTTATTTCTATATTACATACTTTCTAAAACATCAAAAAGAATAATTTTTACATAGTTTTAGTAGTGTTATATTAAATTAGATTTATATCTTGGTTATTTTTTAATAATTTAAATATTTATTTAAAATTAAAATTATGATATTATTATTTATTTGTACTTTTTCGCAAGAATATCTATTATCTTTTGCTGTTCTTAATAAATGAACATAATTATAGACTACATTTTGGGATAAATTAGTATGAATAATAAAGAATCCTTCATTTACTGAAAATTCAGTATAAAGAATAGCATTCACCTTACAAGACTTTCATCCACTAATAATTATAACGTATCTCTTTGGATATATTCTATTAAACACTCATAGTAAGAATACTTATTTAAAATAACTTAATGTCATAGCTTATAGATGATCAAAAAAATTAGTACTATTTTAAAGAGTATAATTCTATCTAAAATTCTTATTGATTAAAGTTTTGTTAAGGATAACTGACGTTTAATTAGGTAATGTATTCTAATCTAATACGTTATATAACTTTTAAATTATTATATGTAAAGTAAGTGTGTTATTAACATTGAAATAATATTTTATAGTTTGTAATTAAATGTTAGGCCTAGATTATCATTCGATGGGAAAAAATGACACCAATAAGGTAAGTTTTTACACGATTATAACTAACTAAAAAACAATGCTAACTTTATCAGTATTTAGAAAAATGTGCAGTCATCAAGAGTGACTACGTAGTAAGTTGAAAGTGAATTTTGGAAAATTTACGATAGTCGAAAAATAAAAGGAAATTAAAAATAATGATGAATATCAAGTCAATATCACTGATTTTAATTTAATAAAACGTATTTAATAGAATTTTAATTTTAAAGTTCCAAAATGTATAAACAATTTTATTTATTAAATAAAATCATAACATATTTTAGCTTCATAAATAGCGATAATTAATGTAGTAGAATGAGTTGTTACATAATTAATATCCATATGGGTACAATGAGACCTTGACCAGTGTGAACTATGGCCTTGGGCGGGACCATCGTCTTTATACAATATGTCAGCGCACTCCCGGTGATTCCAACAAAGTGTCTCTAATTCTTCACTTTGGCTCAGTTCACACATGTTGCGATGATTTTATTGACCATTGGCAAAGCGATAGGTTTTCTGCGCATTGATAGCTCGCATAGATGCGAATTTTGGTTTCCCGTTGTTGTAAAGTATGTCGCTATTGTAGTTCGACCCGCAATTATTCATGTATTATATCTTTCTTTAAAAGAGAACGAAGATTTTCCCAAGCTAAGTTTACCGTCTACGTTAAGTAGAATATTCTAAGGAGGTGATATAATAAAGTATACAGCTTTTGTCTCATAAGTTAGCTTCATATTCTATGAATAACTGCGTCCTACTAGGTGCATAATTACGTTAATTACCGGGGTATATTCAATTAATCAACGGTATATTAGAGAAAGCCAGATTTTAAAGATAGTTGATTTGGAGTGTTGCCCGTGGGCTCACTCTTTTCATGTGCGGGCATGAAATACGAAAGACTGTTATAGTGACCCTTACATTGCACTTTCGCCTTTAAACACATGGCATTTCTGATATGATACAGGACGCATAAACTCAGATTACGTGACGCATCACTTGAGGCCTCGTCCAACCAGTCCCAGCTACATGTGATCGTATTGGTGCAGAGTTTTCGACTACCTCTGATCAGAAGTCAATTAAGTTAACCCAGTAAGAACCCTAGTCTCCGACCTGTCAAACATTGTACTCCCAACGCAGTGTATGCTTTATACACTGAAGACTGATTAATTTGTTTATGTACAAATTTTCAATAAAACTTAAGCTAGTCTACAAGGATTATCACTAAAACAAATGCTTTGGCAGAAGATAAACAATACAAGAAGGTAAATCACCTAAGCGTAGGCGTGTTAGCCATTAATACTTTCATCTAATCACTAAGACCACGCTCTCAACAGTTTAAGAGTCGAGGTAGCTGTGAGGCTACTGAGTACCGCGGAATGGGGGGGAGGTAGAGCGTTCAGGGCGCTTGTCGGGCCCACCCCGGATGATGGAGCGTCGCTCAACGGCCTGCGGCTGCGGCCGACCAGAGTTTGAATACGTCTAAATACTGTATTGCCTCGGCTCCACCGAATGGGTGACAACAATTTGTTGGTGGACTCCGCCCTTTGTGTCGTGAGCCTGCAGGTGACCTCATGTTCGATACAGCCCCCGCGCCCCACCTATTACCGTACCGACGTGCACCAGTCGCAGCGATCACTCCGCGATATCCAACTGAGGCGGCTCTGCGGAGTTATCTAATAGCACTTGCCGCCTTTATGGGCCTGCCTCTAGGGCCTGACAGCTTGCGGATGCCCTTCATGCGCAAATGACGCCTGATGTGGCCAAAAGGGAGAGAGAGCGCGCGGAACAGCACGCGTGAAGGAGTCGTTCCTTAGGCTTAAGGCGATATAGAGTGGGGATTCGTTAGAGCATTCCCGCCACTCGAGTGGAGCCCCATGGACGCCGCGCAATACGCTGGTTGTGAGGTGCTCTTTTCGGCCGGCCATCCACTACATCTGTTAGAGTCGGGTCCCACGCTGTGGTTCCATATGCTGTACGTTCCTAAGCAACGGTAGGGACGTAAACTGGTTCCCACATCTGGCAACAGCGGGCAGGACCCCGGAGCAGGCTGGGGGTCCCTCGCGCAGGTCGTCTGGGTCCCTAATAACGTTATCGACCGAAAAGCGAATACGACGGGCTATGTCGTGCCCTCGGAGGACTCGCGCCCCGGGCGCTTCGTAAACAGCGCCTTCGCCCCTAGTAACCAACTCCGCTATCGAAGCCGGTAAGTCGTGTGAATTTCCGAGCCTATCAGGCGGCGACTAGGCCAGACAAGGGTACTTCGAGCCCCGCTTGGGCCTCCAATTGGTCAGTTGGAAGGCGGTTGTGCAGTCCCTACCGAGAGAATCGGTCCGAGTCGTCCGCTGGGAGACCCCGCCGGGCTGGCCCGACAGCGTCGGTGCTCTGGTGCGGGCTCGGGCGGTCGGCACCGGGCGGGTCCCCCCGAGTCCCCCGGCTGGTGCGCGGCTCGCTGGGCACAGGGCGGCCCGGCGCCTACCGCGGAGCGGGACCGGGGCTGCCCGTCGCTGCTGCGCCTGCGGGGGCCCTGCCCGCCCCCTCCTCTAGAGGGGCTGGCGCGGGCCCGGTCCCTGGCCGCCCGGTCCCGTCTCCCGCCCCCCGATCCCCCCCACTACACGCGCGCGGGCTGCCGGGCGCAGGCGGCAGGCCCCCCCGCGGGCGCGGCCCCCGGGGGTTCGCCGAGCCGCTCGGGCGGGCCCGGGGGGCCGGGCCTGCCCGCGCCACGAGTCGCGGGGCGCCCGGCCGGGCGCGCGCCGAGCGCGCCCGGCCCCCCGTACGGTCCGGGGGTCCTCTCGGGGGGAGTCGGGGCTACAGGGCCACCCGGGCGCCGGCCGAAGCCGGCGGGGGGAGCCCCGGGGCGCCCGCCAACGACTGGCGAGGGGCTTCCCGTAGGGGATTGTGGCGGGTTGTGGCACCGAACCCCTACGGATGCGCGGCCCAGATCAGACGCGGGCCGGGGCACGACCCTCCACCAGCTCAGCCCCTGGCGCGGCCGGGCTGCTCCGCGCCGGCTTTCTCGATTGCCCGGGCTGTCCGCTTGTCTGCCCTCGCGCGCCCCCTGGGGTGGCGCAGAGGTTGCCCGCCGCGCCGGTCCATCGCGCTGCTGCCGCGCCTGGCAGCCCGGGTCGCGGCTTCGGCCCGGGGCTCGAGGGGGGGGGGCGGCGCCGGGGACCGGCCCGCTGGCGCCGGTCACCGGCCGGGCGGGCCGGGGGCAGCCTGGCGGCGAGGGCCGCCAGGGCCCGCTTCGTCGCCCCCCGGACTTAGGGGCGCGGCGCGCGCCGAGGCATCCCCGGGCCCCCTTGCTCCTCCTCGCGATCCCCGCCAGGCCCGCTCGGGGTGTCCCGCG     
D       TAAGCAGTAATATATATTTAGTACATATAATCTTAAACATCAATAACAATAATTTTTACATAGTTTTAGAAGTGTAGATATATAATAGATTTATATCTACGTGATGTTTTAATAATTTGATTATTTAATTATAATTAAAATTATTATATTTTTATTTATTTATAGTTTTTAGAAAGAATATCTATTCTCTTTTGCTGTTCTAAATAAATAAGCATAAATTTAGAGTAAATTTTGGGATAAATTATTATAAATACTAAAGAATCTTACATATACTGAGAATTAAGTACAAAGCATAGCATTCAGTTTTCAAGACTTTCATGCTTTAATATTGATAATGTAGGTCTTTGGATATATTCTATTAATCACTTATAGAAAGAATACTTATTTATAATAACTTATTGTCATAGCTAATTGTTGATCAAAAAAATTATTACTCTTTTAAATTATATAATACTATATTAAAATCTTATTTTTTATAGTTTTTATATGGATAACTGACGTATAACTATAGAATGTATACTTATCGAATACGTTATATTACTTTTAATTTATTATATTTAAAGTACGTGTGATTTAAACATTGAAATATTATTTTATTGTTTGTAATAAAGTGTTTGGTCAATATTTTCATTCGATGCGACAAAATGACATAAATAAGGTAAGTTTTTACACGATTTTAACGAAATAAAAATCAATGCTAACTATATCATTATTTAGTAAAATGTACAGTCATCTAGAGTGAAAACGTAGAAAGTTCAAATTGAAATTAGGATAATTTGCGATATTGGAAGAATAGATGTAATTTTAAAATAGAGATGAATATCAAGTCAATAGTACTGATTTTAATTTAATAAAACTTATTTATTAGAATTATATTTTTTAAGTTCCAAAATGCATAAACAATTTTTTATATTAAATAATATCAAAACTTATTTTAGATTCATTAAACCCGTTAAATAATCTAGTAGAATGAGTTGGTACAAAATTAATATACCTATAGGTATACAGAGACCTTGGACTGTTTGAACTATTCACTTGTGTGCGCCCATCTTCTTTACACAACATGTCATTACACTGCCGGTGGTTCCACAAAAGGGTCCCTTAGTGATCATTTCGGCGCAGTTCATACATGTTGCTATGATTTTAGTAACGCTTGGCAAAGCGAAAGGTGAACTGCGCATTGATTGCTAGCATGGATGCGAATTTTGGGTTCCCGTTCTTGTATAAAACGTACCTATTGTAGTTAGACCCGCTCTTATTCGTGCATTTTTTGTTTCTTTAAAAGAGCACGATGATCTTCCCGAGCTAAGTTTACCGTCTAGTTTAACTAGAATATTCTAAGGAGGTCGGATAATAATGTATACAGCTTTTGACATATAAGTTAGCTTCATATTCGATGAATAACTGCAGCATACTAGGTGGCTAGTTACGGTAATGACCGGGGAATATTCATTTAATCAACAGTTTATTAGAAAAATCCGGATTTTAAAGCTAGTAGATTTGGAGTTTTGCCCGTGGGCTAATTCTTGTCATGCTCGTGCATGAAATACCAAAGACAGTTCTGGTAACCCTTACTTTGCACTTTAGCATTTAAACACATAGCATTTCTGATATAATACAGGACACATGACCTCGGATTCAGTCACACATCACTAGATGCCTCGACTACCCAGTCCCAGCAACATGTGCTCGTATTAGTGCAGAGTAGTCGACTGCGTCGGATCAGCAGTCAAGAAAGTAAACCCAGAAAGACCCCTTCTCGCCGACATGTCAGAGATTGTACCCTCAACGCAATTTTTGTTTAATACACAGCAGACTGATTAATTTGTTTATGTACTAATTCTCACTGAAACTAAAGCTATTCTAATATCATCATCACTCTATCAAATTCTTTGGCAAGAGATAGACAATACATCTAGGTAATTCCCCTAAGCTTAGGCGCGTTAACGATGAATAGTTTCATGTTGACACTATGATCACACTCTCAACAGTTTATCAGTCGAGGTAGCTGTGAGGCTACTGAGTACCGCGGAATGGGTGGAAGGTAGAGCGTTCGGTGCGCTTGCCGGGCCCCCCCCTGATGATGGATAGTCGCACGACGGCATGCGTCTACGACCGGCCACAGTTTGATACCGTCTAAAGTCGGTATTGTCTCGGATCCACCGAATGTGTGACAACAAGTTGTTGGTGGCCCCCGCCCTTTGTGTCGTGAGCCTGCAGGTGGCCTCATCTTCGATACAGCCCACGCGCCCGACCTATTACCGTACCGACGGACCCCAGTCGAAGCGATCACTCCCCGAGATCCTACCGAGGCGGCTCTGCGGGGCTATCTAATAGGACATCCTGCCTGTCTGGGCCTGCCTGTAGGGCCTCACAGCTTTTGGCTGCCAACCATAGGCAAATGAGGCCTGATGTCGCCAAAGGGGAGATATAACGCGCGGAACAGCAGGCGTGAACGAGTCGTCCCTTAGGATTAAGGCGATATAGAGGGGGGATTCGTTAGAGCTTTCTCGCGACCCCAGTGGCGCCGCATGGACGGCTAGCAATACGTGGGTTGTGAGGGACTCTACTCGGCCGGATAGCCAATACATCTGTTAGACTCCCGCGCTACGCGGTCGTTCCCAATGCTCTACGTTACTTAGTAACGGTGGTGACGTAAACTGCTTCGCACATCTGGCACCTGCGGGCAGAACCACGGATCAGGCTGGGGGTCCCTTGCCCCGGTCGTCAAGCTCACTAATAACGTGATTCACCGAGGAGCGAATACGACGCGCTATTTGGTGCCCTCAGAGGACTCGAGCCACTGACGTTTCGTAAATAGAGGCTTCGCCCCTAGTCATCCACTCAGCTACCGAAGTGGGTAAGTCTTGTGAAATTCCGGACCTATCAGGCGGCGACTAGACCAGACAAGGGTACTTCGAGCCCCGCTTGGGCCTCCACTTGGTCAGATGGGAGGTGGTAGTGCAGGCCCTACCGAGGGAATGATCCCGACGCGTCGGCTGGGAGGCCCCGCCGGGCTGGCCCGGCAGGGTCGTTGCTCTTGTGCGGGGTCGGGCGGTCGGCAGCGCGCCGGTCCGCCCGAGCTTCGCGGCTGGGGCGCGGCTCGCTGGGTCCGGGGCGGCCGGGCGCCTACCGCGCAGCGAGACCCGGGCTGCCGGTCGCTGGTGCCCCTCCGGGCGACCTGCGGGCCCCCACCGCTAGAGGGCATGGCGCGGGCCCGGCCCCTGGCACCCCGGTCCCGGCTGCCGCCCCCCGGTCCCGCGCACTACACGCGCGCGGGCGGCCGGGCACGGCCGGGAGGGCCCCCCGCGGCCGCGGCCGCCGGGGGTTCGCCGAGCCACTCGGGGGGGCCCCCGGGGCCGGGCCTGGCCGCGCCACGAGGCTGGGGACTCCCGGCCGGCCTGGTGCCGAGGGCGCCCCGAGCTCGGCACGGTCCGGGGCTGCTATCGGGGAGGGTCGGGGCTCCCCGGTCACCCGGGCGCAGGCCGCAGCCGGCGGGGGGATCCCGGGCGCCGCCGGGAACGACTGGCGGGGGACTTGCCGTAGGGAATTGTACCGGGTCCTGGCACCGAACCCCTAGGCATGGGCGCCCCAGAGCAGGATCGGGCCGGGGCACGCCCCGGCACCACCTCAGACCCTGGCGGGGCCGGCCTGGTCCGCGCCGAACTTCGCGATTGCGCGGCTTGTCCGCGTGGCCGCCCTCGGGCGCCCCATGCGGGGGCCCAGATGATGCCCCCCTCGCCGGTCCATCGCGCGGCTGCAGCGCCTGGCACCGCGGCTCGCGGCTTCGGCCCCGGGCTAGACGGGGGGGGTCCGCCCCGGGGACCGGCCCGCTGGAGCCGGACATCCCCCGGACGTGCCGGGGGCACGCTGGGGCCGAGGGCCGCCAGGCGCCCCTTCGTCGCCCCCCGGACGTTGGCGCGTGGCCCGCGCCGGGGCATCCCCGGGCCTGCGTGCTCCGCCCCCCGATCCCCGCCAGGCCTGCGCGAGGTGGCCCGCG     
C       CTAAAAGGTTTACATATTTAGTACATATATTCTTATAAATGAAAAATATTTATTTTTATATAGTTTTAGTTGTTTAGAAATAAAATATATTTATATATACATGATGTTTTGATAATTTCAAAATGTAATTGTAATTAACATTCTAATTTTAATATTTATTTATATTATTTTGCAAGCATATATATACTCATTTGCTGTTCTTATTAAATAAGCTTAAGTTTAGAATAAATTTTTTGATAAAATATTACGAATCCTAAAGAATCCAACTTATACAGAAAATTTAGAACAAAGAATATCTTTCACCTTACAAGACTTTCATTCTGTAGTAATGATAACGTTTCTCTTTAAATATATTCTAATAAGCACTAATAGAAAGAATATTTAATTGTATAAACTTAATGTCATAGCTGATCGTTGATCAATGAAATTATTTCTGTTTTATAGCGTAAAATTATATTTAAAATTCTTATTAATTATAGTTTTGCTAGAGATAACTGACGATTAACTAGAGAATGTATACTTATCAAATACGTTATCTAACTCGTAATTTTTCAGCATTAAAGTAATTGTGATTTTAACATTGAAATAATATTTTAAAGTTTGTAATTTAATGTTTGGTCCATATTTTCATTTGATGGGACACAATGACCTGTATTATATAAGTTTTTACACAATTTTTACTAAATAAAAAACAATGCTAACTATATCATAATTTAAGAAAATGCTCAGTCATCTAGAGCGAACAAGTAGAAAGTTCATATAGAAATTTGGACAATTTGCGATATTGGAATAATTTATGGAATTTAAAAATAAACATGAATATCAAGTCAATAGAACGGATTTTAATTTAATGAACCGTATTTTATAGAATTTTATTTTATATGTTCCAAATTGCATAAACAATTTTTTTTATAAAAAAATATCAAAACTTATTTTAGATTCATAATATACGATAATTAATATAGTAGTATGAGTTGTTACAAAATTAAAGTACATATAGGTACACTTAGACTTTGACCCGTTTGAACGATTCCCTTGGGTGCGATCATCGTATTTAAACAACATGTCTGTGCACTGCCGGTGGTTCCACGAAAGGGTTTCTTAGTATTCAATTCGGCGCAGTGCATACATGTTGCGATGATTTTCATAATCCCTGGCAAAGCGACAGGTAATCTGCGCATAGATATCTCGCGTAGATGCGAATTTTGGGTTTCCGTGCTTGTATAGAACGTACCTATTGTAGTTAGACCCGCAGTGATTCATGCATTTTATCTTTCTTCAAAACAGAACCATGATCGACCCGAGCTAAGTTTACCGTCTATGTTATCTAGAATATTCGAAGGTGGTCAGATAATAAAGTATATAACTTTTGTCAGATAAGTTATCTTCATATTCATTGAATTACTGCCTCATACTATGTGTCGAGTTCGGTTAATTACTGGGGAATATTCATTTAATCTACAGTATATTAGAAAAATCCTCATTTTAAAGTTAGTTGATTTGGAGTTTTGCCCATGGGCTCAGTCTTGTTCTGAGTGTGCATGTAATACGAAAGACAGTTATACTTACCCTTACATTGCTCCTTCGCGTTTAAACACATGGCATGTCTGATATTATACAGGGCCCATGGCCTCAGATCCAGTTACACATCACCTGACGCCTCGACAATCCAGTCCCAGCAACATGTGATCGTAAAGGTGCAGAGTTCTTGTATGCCTACGATCTGAAGTCAATAAAGTAAACCCAGTATAAGCCCTGCTCGTCGACATGTCAGAGATTGTACTGTCAACGCAGTATATGCTTTATCCATTGGAGTCCGATAAATTATTGTATGTACTAATTCTCATTAAACCTAAAGCTATTCTAACTTCATCATCAATAAAACAAATGCTTAGGCAATAGATAGACAATACATCAAGGTGAATCCCCTAATCATAGGCGTGTTAGCGATGACTACTTCCATCTGTTCATAAGGACCACGCTCTTAACAATTTACGAGTCGAGGTAGCTGTGAGGCTAATGAGTTACGCGGAATGGGGGTAAGGTAGAGCGTTCAGGGAGCTGGTCAGGCCCCCCCCTAATGATGGAGTGTCGCACTACCGCACGCGTCTGCTGCCGTGCAAAGTTTGACTACGTCTAAATCCGGTGTTGACTCGGATCCACCGCATGTGTGACAACAAGTTGTTGGTGCCCCCCGCCCTTTGTGTGGTGATCCTGCAGGTGCTCTCATCTTCGATACAGCCCACGCGGCCCACCTATTACCTTACCGACGGACACCAGTCGTAGCGATCACTCCTCCACATCCTTCAGAGGCCGCTCTGCGGGGTTATCTAATAGCATATGCGGCCGGTGTGGGCCTGCCTGTTTGGCCTCGTAGCTTATGGGTCCCATCCATTCCCAATTGACGCCTGATGTCGCCAAAAGGGAGATAAAGCGCGCGGAACAGGACGCGTGAACGAGTCATCCGTTCGGATTAAGGCGATATAGAGTCGGGTTTAGTTAGAGCTTTCTCGTGACCCCAGTGGTGCCCCATGGTCGGCTCGCAATACGTAGGTTGTGTTGGCCTCGGATCGGCCGGATACCCAATCCATGTGTTAGAATAGTGTGCATCGCGTTGGGTCCCTACGCTGTACGTTACTTAGCAACGGTAGTGACGTAAACTGCTTCCCACAACAGGCACCTGCGGGCAGCGACACGGAGCAGGCTAGGGGTCCCTCGCCCACGTCCTCTAGGTCACTAATAACGATATGGACCGACAAGCGAATAAGACGTGCTACTTCGTGCACGCAGAGGACTCGAGCCACTGACGCTTCGTAATTAGCAGTTTCGCCCCTAGTCATCAACTCAGGTTTCGAAGCTGGTAAGACTTGTGCATTTCCGGGCCTATGAGGCGGCGACTAGACCACGCAAGGGTACTACGAGCCCCGCTTGGCTCTCCAGTTGGTCAGATGGCAGCTGGTTGTGCAGCCCCTACCGAGCGATTCGTCCCGACTGCTCGGCTGGGAGACCCCGCCGGGCCGGCCCGACAGCGGGGTTGCGATGGTGCGGGGTCGGGCGGGCGGCAGCGCGCCGGTCCGCCCGCGGCGCCCGGCTGGGGCGCGGCTCGCTGGGTGCCGCGCGGGCCGTCGCCTACCGGGGAGCCGCACCGGGGGCGCCGGTCGCTGGTGCCCCTGCGGGGGGCCTGCGGGCCCCCGCCCCTGGAGGGCATGGGGCGGGCCCGGGCCTTACCACCACGGTCCCGGCTCCCGGCCCCCGGTCCCCCCCCCTACACGCGGGCGGGCTCCCGGGAGCCGCCGGGACGGCCCCCCGCGGCCGTGGCCGCTGGGGGTTCCCCGAGCCGCTCGGGGGGGTCCGAGGGCGCGGACCTGGCCGCGCCACGAGGCCCGGGCCTCCCGGCCGGCCGGGTGCTGAGGGCGCCCCGACCCCCGCACCGTCCGGCGCCGCTCTCGGGGAGGGTCGGGGCTCCAGGGTCACCCGTGCGCCGGCCGAAACCGGCGGGGGGAGCCCGGGCGGGACCCCCCACGACTGGCGGGAGCCGTCCCGTACGGGTTTGCGCCGGGTCCTGGCACCGAGCGCCTACGGATGGGCAGCCCAGAGGCCGCGCGGGCCGGGGCACGGCGCGGCACCACCTCAGACCCTGGCGGGACCGGGCTGGTCCCCGCCGAATTTCGAGATTCCCCGGGTTGTCCGCCTGCGCGTGCTCGCGCGCCCCCTGGGGGGGCGCAGACTGTGCACCCCACGCCCGTCCACCGCGTGGCTGGAGCGCCTGGCTCCGGGGCTCGCGGCTTCGGCCCGGGCCTCGCCGGGGGGCGTGCGCTCCGGGGCCCGGGCCGCTGTCGCCGGCAACCCGCCGCGGGGGCCGGGGGCACGGTGGCGGCGAGGGCCGACAGGCGCCGGTTCGTCGCCCCCCGGACTTCGGGGCGTGGAGCCCGCCGGGGCCTCCCCGGGCCGTCGTGCGCCTCCCCGCGATCCCTGCCAGACCTGCGCGAGGTGGCCCGCG     
B       CTATTACGTATTTTTATATTGTACATATATTCAGAAATATCAATAATATTGATTGTTACATAGTTTTAGGAGTGTTGCAATAGATTAGATTTATATTTAAGAGATATTATGATATTTTTAATATGTAATTAAAATTAAGATTATAATTTTAATATTTATTTATAGTTTTTTGAAAGCATATATATACTCTTTTGATGGTCTTATTAAATGAGCATAAGTTTAGAGTAAATTTTGAGATAAAATATTAATAATATTAAATAATCATACTTTTACAGGAAACTAAGAACAAAGAATAGCTCTCACCTGACAAGACTTTCCTGCTATTATAATGATAACTTATCTCTTTGGATATAGTCTATTAAGAACTAATAGAAAGAATATTTATTTAAAATAACTTAATGTCATAGCTTAAAGTTGATCACAAAAATTAGTTCTATTTTATGGCGTATAATTGTATTTAAAATTCTTAATCTTTATAGTTTAGATAGTGATAACTGACGTGTAACTACAGAATGTATACTTAACTAAAACGTGATATAACTCATAATATTTTAAAAATATAGTACTTGTGTTATTAACATTGAAATATGATTTTATTTTTTGTAATTAAATGTTTGGTCTAAAATTTCATTCGATGGGAGTAAATTACCCTAATAAGTTTAGTTTTTACACGATTTTATCTAACTAACAAACAATACTAACTATATCATTATTTAACAAAATGTTCAGTCATATAGGGTGAGTAAGTAGAAAGTTAAAATAAAATTTAGGACAATTTGCGTTTTTGGAAGAATATATGTAAATTAAAAAAAAAAATGAATATCAAGTCAATAGAACTGATGTTAATTTAGTCATGCGTATTTTTTAGAATTTTATTTTTTATGTTCCAAATAGAATAAACAATTTTTTTTATAAAATAATATCAAAATTTATTTTAGATTCATAAATGCCGTTAATTAATATAGATGCCAGAGTTGTTAAATAAATAAATTACATATAGGTACATTGAGACCTTGAACTATTTGAACGATTCTCCTGCGTGCGATCATCGTATTTACACTACATGTCAGGGCACTCCCGGTGGTACCACAAAAGGGTCTGTTAGTATTCACTTTGGCGCAGTTCATACATGTCGCCATGATTCTAATAACCCTTGGCAAAGCGACAAGTAACCTGCGCATCGATTCCTCGCGTCGATGCGAATTTGGGGTTATCGTGCTTGTAAAAAACGTACCTATTGTAGTTAGACCCGCAATCATTCATGCATTTTATATTTCTTTAAATGAGAACCAGGATCTACCCGAGCTAAGTTTACGGTCTGTCTTAACTAGAATAGTCTAAGGAGGTCGTATAATAAAGTATACAACTTTTGCCACATAAGTTAGATTCATATACACTGAATCACTGCATCTTACTAGGTGCCTAGTTATGTTAATTACTGCGTTATATTCAATTAATCAACAGTATATTAGAAAAATCCTGATTTTAAAGTTAGTTGATTCGGAGTCGTGTCCATGGGTTCAGTCTTGTCATGTGCGTGCATGAAATACAAAAGACAGCTCTAGTTACCCCTACATTGCACCTTCGCGTTTAACCACATGGCATTTCTTATATTATACTGGGCCCATGGCCTCAGATTCCGTAACCTAACACCTGAAGCCTCGACTAACCCGTCCCAGCAACAAGTGAACGTAAATGTGGAGAGTTTTGTACTACCTACGATCGGTAGTCAAGAAAGTCAACCAAGTACAACCCCTGCTCTCCGACATGTCAGAAAGTGAACTCTCAACGCAATATATGCTTTACTCACTGAAGTCTGATTAAGTTTTTTATGTACTAATTCTCATTAAAACTTAAGCTAATCTAATCTCATTATCACGAAAACAAAAGCACAGGAACTAGATATGCAGTACATCAAGGTTACTCACCAAAGCGTAGGCGCGTTATCCATGACTACTTACATTTTTTCACAAAGACAAAGCCCTCGACAGTTTAAGAGTCGAGGTAGCTGTGAGGCTAGTGAGTTCCGCGGAATGGGTGGAAGGTAGAACGTTCAGGGATCTGTTCGGGCCCTCCTCAGGTGATGGACTGTCGCACGACGGCATGCCTCTGCTTCCGTGCCGAGTTTGACTACGTCTAAAGCCAGGATTGTCTCGGCTCCACCGAATGTGTGACAACAATTTGTTGATGGCCCTTGCGCTTTGTGTCGTGATCCGGCAGGTGCAATCATCTTCGATACAGGCTACGCGGCCCACCTATTACCCTACCCACGGCCGCCAGTCGAAGCGATCAGTCCTCCACATCCTAGAGAGGCCGCTCTGCGGGACTATCTAATAGCATATGCTGCCGCTATGGGCCTGCCTGTTGGCACTCACAGCTTAAGGGTGCCATCGAAGGGCAAATGAGGCCTGATGTCGCCAAACGGGAGAAATAGCGCGCGGAACAGAACGAGTGAACGACTCGTGCCTTAGGATTAAGGCGATATAGAGGTGGGGTTCGTTAGTGCTTCCACGAGACCCCACTGGGGCCCCATGCACGGCCCGCAATAGTTTGGTTGTGAGGGCCTCATATCGACCGGCGATCCAATACACGTGTTAGACTGGCGTGCAGAGCAGTGGTTCCGTACGCTCTACGTTGCTAAGCAACGGTAGTGACGTACACTGCTTCCCACATCAGGCAACTGCGGGCAGTGACACGGGGCAGGCTGGTGATCACCCTCCCATGTCATCTTGGTCACTAATAACGCTATTGACAGATTAGCTAATAAGACGAGCTATTTGCTGCCTGCACAGGAATCGAGCCACTGCCGCTTCGTAAGTTGTGGCTTCGCGCCTACTAAGCCATTCGGCTATCAAAGCGGGTAAGTCTCGTGAATTTCCGACCCCATCAGGCGGCAACCAGGCCAGACAAGGGTACTTAGAGCCTCGCTTGGCTCTCCAGTTGGTGAAATGGCAGGTGGTTTTGCAGTCCCTTCCGAGGGAATCGTCCCGACTCCTCGCATGGGAGGCCCCGCCGGGGGGGCCCGACAGCCGCCTTGCGCTGGTGCGGGCTCGGGGCGGCGGCAGCGCGCGCGTCCTCCCGCGCTGCCCGGCTGGGGCGCGGGTCGCTGGGTCCGGGGCGGGCCGTCGCCTACCCGGCAGCCGCACCGGGGGTGCCCGTCGCTGGTGCTCCTCCGGGAGCCCTGCGGCCCCCCCCCCCGTGAGGGCCTGGCGCGGGCCCTGCCCTTGCGACCCCGCTCCCGCCTCGCGGCCCCCGGTCCCCCGCGCTTCACGCGCACGGGCTGCCGGGCGGCGGCGGGACGGCCCCCCGCGGGCGCCGCCGCCGGGGGTTCGCCGACCCGCTCGGTGGGGCCCCAGGGGGCGGGCCTGGCCGCGCCACGAGGCCCGGGAATCCCGGCCGGCCCGGTGCGGAGGCCGCTCCGACCCCCGCACGGTCCGGGGTTGCTCCCCGGGACCGTCGGCCCTCCTCGGTCACCCGGGCGCCGGCCGGACCGGGCGGGGGGAGCCCGGGCGTTACCCCGAACGACTGGCGGCCCGCTTACCGTCCGGCATTGGGGGGGGTCCCGGCACCGAGCCCCTGCGTATGGGCAGCCCAGAGCACGCCCGGGCCGCGGCACGCCGAGGCACCACCTCAGACCCTAGCGGGGCCGGGCCGGTCCCCGCCGAACTTCCCGATTTCCCGGCCTGTCCGCCTGGGCGCGCTCGCCCGCCCCCTGGGGGGGCGCAGATTGCGCCCCCCGCGCCAGTCCCCCGCGCGGCTGGAGCGCCTGGCTCCGCGGCTCGCGGCTTCGGCCCGGTGCTCGACGGGGGGGGTCCGTCCCGGGGCCCGGGCCGCTGGGGCCGGCACGCGGCCGGGAGGGCCGGGGGCAGGGTGGCGCCGAGGGCCGTCAGGCGCCGCTTCGCCGCCCTCCGGACTTCGGCCCGTGGGGCGCGCCGGGGCATGCCCGGGCCGGCGTGCCCCTCCCCGCGATCCCTGCCAGACCTGCGCGAGGTGGCCCGCG     
A       CTAATACGTATATTTATATAGTACCTATATTCTCATAAATCAAAATGAATTATTTTTACATAGTTTTAGGAGTATTGCAATAAATTAGATTTATATTTAAGTGATGTTTTGATAATTTTAATATGTTGTTATAATTAATATTATAATTTTATTATTTATTTATTTTTTTTTGGAATAATATATATACTCTTTTGCTGTTCTTATTAAATGAGCATAAGTATAGACTAAATTTTAAGATAAAATATTATGAATACTAAAGAATCCTACATGTACAGGGAATTAATTACAAAGAATAGCTTTCACTTGACAAGACTTCCATGCTGTTATAATCATAACTTATCTCTTTGGATATAGTCTAATAATTACTTATAGAAAGAATAATTATTTAAAATAACTTAATGTCATAGCTTATCGTTGATCGCAAAAATTATCACTTTTTTAATGCGTAAAATTGTATTTAAAATTCTTATTCATTATAGTTTAGTTAGTGATATCTGACGTTTAACTACAGAATGTATACTTGACTTAAACGTTATATAACTGTTAATTTTTCAAAAATAAAGTAATTGTGTTTTTAACATTAAAATATTATTGTATTGTTTGAAATTAAGTGTTTGGGCATAATTTTCATTCGATGGGACAAAATTACCCTTATTAGTTAAGTTTTTACACGATTTTTACTAACTCACAGTCAATGCTAACTATATCATTATTTAACAAAATGTTCAGTCATCTAGAGTCAGTAAATAGAAAGTTTAAATTAAAATTTGGATAATTTGCGATTTAGGAATAATAAATGGAAATTAAAAATAAAAATGAATATCAAGTCAATAAAACTGATTTTATTTTAATAAAGCGTATATTTAAGAATTTGATTTTAAATGTTCCAAATTGAATAAACAACTTTTTTTATAAAATAATATTAAAACTTATTTTAGTTTCATAAATCACGATAATTAATATAGTTGCGTGAGTTGTTACATAAATAAATCACATATCGGTACAATGAGACCTTGAGCTATTTGAAAGATTCACTTGCGTGCGATCATCTTATTTATACAACATGTCACGGCACTGCCGGTGGTTCCACCAAAGAGTCTCTTAGTTTTCACTTTGGCGCAGTTCATACATGTCGCGATGATTTTAATAACCCTTGGCAAAGCGACAAGGAATCTGCGCATCGATTCCTCGCGTCGATGCGAATTTTGGGTTATCTTGGTTGTAAAAGACGTGCCTATTGTGGTTAGACCCGCTATCATTCTTGCATTTTACCTCTCTTTAAAAAAGAACCACGGTCTACCCAAGCTAAATTTCCGGTCTGTCTTAACTAGAATATTCTAAGGAGGTCGGATAATAAAGTATAAAACTCTTGACACATTAGTTAGCTTCTTACTCTATGAATAACTGCATCTTACTAAGTGTATAGTTAAGTTAATTACTGCGTTATATTCAATTAATCAACAGTATATTAGAAAAATCCTGATTTTAAAGTTAGTGGATTAGGAGTAGTGCCCATGGGCTCAGTCTTGTCATGTGCGTGCATGAAATACGAAAGACAGTTCTAGTTACCCCTACATTGCACCTTCGCGTTTAACCACATGGCATTTTTAATATTATACTCGGCTCATGGCCTCAGATTCCGTTACCTAACACCTGAAGCCTCGACGAACCCGTCCCAGCAACATGTGAACGTAAAAGTGAAGAGTTTTATATTACCTTAGAGCCGCAGTCAACGTAGTAAACCAAGTATAAGCCCTGCTCTCCGAAGTGTCATAGATTGAACTCCCCACGCGGTATATGCTTTATTCACTGCAGTCTGATTAATTCTTTTATGTACTAATTCTGATTAAAGCTTAAGCGATTCTAACATCATGATCACGAAAACAAAATCTTAGGCAATAGATAGGGAGTACATCAAGGTAACTCAACTAAGCGTAGGCGCGTTATCAATAACTATTTCCATGTTTTCACAAAGAGCATGCTCTAAACAGTTTAAGAGTCGAGGTAGCTGTGGGGCTAATGAGCTGCGCGGAATGGGTGTAAGGTAGAGCGTTCAGGGAGCTGATCTGGCCCGCCCCAGGTGATGGAGTGTCGCACGACGGCAGACCTCTGCAACCGCGCACAGTTTGACTACGTCTAAAGCCGGGATTGGTTCGGATCCACTGAATGTGTGACGACAAGTTGTTGGTGGCCCTAGCGCTTTGTGTCGTGATCCAGCAGGGGCTCTCATCATCGATACAGGCCACGCGGCCCACCTGTTACCTTACCTACGAGCACCAGTCGCAGCGATCAGTCCGCCAAATCCTACCGAGGCCGCTCTGCGGGGATATATAATAGCATCTGCGGCGGGTCTGGGCCTCCCTGTTTGGACTCACAGCTTATGGGTGCCATCCATGGGCAAATGAGGCCTGATGTCGCCAAAAGGGAGATAAAGCGCGCGGAACAGAACGCGGGGACGAGTCGTGCCTTAGGATTAAGACGATATAGAGTGGGGGATCGTTAGTGCTTCCCCGAGACCCGATTGGAGCCCCGTGGACGGCCCGCAATCCTTTGGTTGCGAGGGCCTCGTATCGACCGTATATCCAATACATGTGTTAGATTGGCGTGCAGGGCAGTGGTTCCTTACGCTGTACGTTGCTCAGCAACGGTAGTGACGTAAGCAGCTTCCCACATCAGGCACCTGCGGGCAGATACACGGAGCAGGCTGGGGGTCGCCCTCCCACGGCCTCTTGGTCACTAATAACGCTATTGACAGAGGAGCGAATAAGACGAGCTATTTCCTGCCTGCACAGGAATCGAGCCACCGCCGCTTCGTAATTAGCGGATTCGCCCCTAGTTAGCCACTCGGCTCTCGAAGGAGGTAAGTCTCGTGAAGTGCTGACCCCATCCGGCGGCGACTAGGCCAGATAAGGGTACTTCGAGCCCGGCTTGGCACTCCAGTTGGAGAAATGGCAGGTGGTTGTGCAGTCCCTTCCGAGGGGATCGTTCCGACTCCTCGGATGCGAGCCCCCGCCGGGGGGGCCCGACAGCCGGCTTGCTATGGTGCGGGTTCGGGGGGGCGGCAGCGCGCCCGTCCTCCCGCGCTGCCCGGCTGGGGCGCGGGTCGCTGGGTGCGGGGCGGGGCGTCGCGTACCGGGGTGGCCCACCGGGGTTGCCCGTCGCTGGTGCCCCTCCGGGAGGCCTGCCGGCCCCCCCCGCGTGAGGGGCTGGCGCGGGCCCTGGCCTTCCCACCCCGCTCCCGTCTCCCGGCCCCCGGTCCCCCCCCCTTCAGGTGCACGGGCTGCCGGGCGCCGGCGGGACGGCCCCCCGTGGCCGTCGCCCCCGGGGGTTCGCCGTGGCGCTAGGAGGGGCCCCAGGGGCCGGGCCTGGCGCCGCCACGGGGTCCGGGACTCCCGGCCGGCCGGGTGCGGAGGGCCCCGCGGCCCCCGCACCGTCCGGGCCTCCTCACAGGGCGGGCCGGCGCTCCACGGTCACCCGAGCGCCGGCCGAACCGGGCGGGGGGACCCGGGGCGTGCCCCCGAACGACGGGCGGCCGGCTTTCCGTCCGGGATTCGCGCGGCTCCTGGCACCGAGCCCCTAAGGATGGGAAGCCCAGAGCAGGCCCGGGCCGCGGCACCCCGGGGCACCAGCTCAGGCCCTGGCGGGGCCGGGCGGTCCCCCGTCGAACTTCGGGATTACTCCGCTTGTCCGCCTGGGCGCCCTCGCGCGCCCCCTGGGGGGTCGCAGATTGTGCCCCCCCCGCCCGTCCACCCCGCGGGTGGAGCGCCTGGGTCCGCGGCTCGCGGCTTCGGCCCGCGGCTCGAAGGGGGGGGCCCGCCCCCGGGCCCAGGCCGCTGGAGCCGGCAATCGGCCGGGAGGGCCGGGGGCAGGGTGGCGCCGAGGGACGTCAGGCGCCGCTTCGTCGCCCCCCGGACGTCGGCCCGTGGGGCGCGCCGGGGCATAGCCGGGCCGGCGTGCCCCTTCCCGCGATCCCTGCCAGACCCGCGCGAGGTGGCCCGCG     
