# Supplementary material for: A simple method for data partitioning based on relative evolutionary rates
Source: PeerJ. 2018 Aug 28;6:e5498. doi: 10.7717/peerj.5498 (PMC6118207; doi:10.7717/peerj.5498)
Supplement: Data S1 — The datasets are provided in the PHYLIP format. [file peerj-06-5498-s002.zip › DataS2/AS3-6.phy]

17  4000
out     AGAAGTTATTAGTGTGAGATTTTTTATTTTATTAGCAATGTATTTGTCGATTTAAATTATATTACTTTAAAAGAAGCTATTCCGTTTATAAAAAAATTTTTTAAATAAACAAGCTGATATCAATAACAAATATTCAACAAACAAACAAATCAATAATGATAATAACTTATTGTCATTGAAATTATCAAATAACTAGAAATTTAGTCGTACAATAAGAGTCTTCTCTTGGAATTTGATGTCTGTTATCGAGTAATAGGTTTGTTAATCATAAATGCTAACGAATTCATAAGTTTAATGGCTATACAACTATGATCAGTGTTATCAAGTAAGTGGCTTAGAATATTAAAATTAAAATAAGAATACAATAAATTGTTTTAAGATTTACTAAATATTTTATAGAAATATGATCTACATGTATTTTAGTTATTATATATAAGTAAACTTAATTTATAATAAATACAAAAATAATAAGGTTTTATTTTCATAAGCATATCTTCATTTAAATGTGTTCTACTATTTTAATTTATAATTTTTTAATATGATTTTTAAGCAATTATAGATAGAAGTAAAAATCCATGATAGTTATAGACGAATAGTTAAAAAAATAGTTACAAATCAGAAGATAAATTTTTAATTTATTATAACTATGTTGTTTTTTGTGTATATTTGCATATTATGATTAATTTAATTCTATTTTTAAATAACTGAGGTAAATATTTACAAATTGATTCTAGGAGAATATAGTCACATAAGAGGAAAATCATGATTACCGTAAAAATTTTGATATAAAAATGATTGATCAATTTTATCGTAATTTTTTGTTAAACCGAATTAACAATATATAAGATCTACTATATTATTAAATACGTTTATCATCTATAAACAAACAACAAAGAAGTTAACAACTTTGAAGACATTATGTAATTTTGTAAATATTACTAAAATAAAAATGCTAATTATAGTATAAATGTATATAATTGTAAAATCGTTAAATACAGTTATCGTTGCGTAATCATATTTTATCAGAATGGACTCGCTTTGTATAACTTACCTTGTGACTGTCGTTTACTCTATCGAAGCGTCAATACTGTGAACATAATGCGATTACGCTTACCTCAACACCGGCGTCATAAACCGGATGTATTTACGAGAGCATCGTTACGAATAACGTCGATATGAACCTTAGTGATGAAATCTTTACGCGTAAATGTGTCCAATCCTTGTTATTGACGTCAAGCTTTGTCATCTCGCCACATTGTTAGCTCAAGACATTCTAATATTTGACCAATGCAAATCGATATCTGGCTGAATCACTGCCGTGTTACCGTACGACACAAATTATCAGCGGGTTTTAATCCGACTGCCTTAGACAAAAATCTATTAATTTATGTTAAGCGTGATACTAACTTCACGGCTCCAAACTACATAGACATAGTAATAACGCCAAGTAATGATCCATATTTTACAGTTTTATGTATCTTAAAAGCAGAAGGTGAGATCCTATGTTATCGGAGCAGTCACCATTGCAGTCACGACCACGTGCGTACACTAATCTATACTAAAATTCAACAATGGATTGAGACTTGTAAGCACGGCGATCTGACGATCGACATGCCTTTATTAGTAATGAGGTAAGTGTAGACGCTCATCGATTGACATTATTAGTTCAATTAGGTCGATAATAAGTTGGCAAGATCTTACATATCTCTGTAGGATATTTGTTAGTGTTAACGCAGTAAGCCAGGTAGTCTGACTCATCGCTACTGGACGTGTAGGGTTACCTTAGTATAAGTTACGTAAGTTCCACGATTCACTTCTCAAGGCACGGAAGAAAAACCATAGAAGGGCTATAATTGATAGCGTAATGATGATGAGCGCCCAATCTTGTTGTAGGAGACCTAGTACGGTGCAGCGACAAAGTTGAAAGGTAGGGGCACCATGAGTCTGTAGGAAAGTTAGGTTCAAATTTGTGTGAAGGCTACGTGTATACTATATCCCGGCGCGTCATCCACCCTTAATCCTCTTCGTGAAACCCCCCTGCAGGGTGCGGTGGCCACAGGACCCGCGACGGGATCGTCCACACCGCTGGGGACACGGGCTCGCCGTGCGAAGCACGGGACGCCCCTCCGGTCGGGAGTCCTCACAGGACGCCGTCGTATCTAAGCATCGGCCGTAAGCGCGTTTAATGCAAAACCTCACGGGTGGGCGTAATATATGGGTCCGGATGCCCATAGAGCAAGAGCGCTTCTGTTACGGCTCCGCAATTTAAAGCAGGGGGCCTGACCGCACGCCCAGGTAAACCCCCAACAGCACCCGTCACGGCTTTACGCGTATTGCTAACATCTCTCCCACAGTCCGGCCCGCTACACACGCCGAAAAAGCAAGCCATTGCCGGACAAAGGGCGAACCGGATGCGGTCCGCCCCCTCGAAGTCCGGCGGCGGACCCTGTGCAGGGAAACATGTTGGTTGCTCCGGTACCGGGTGAGCCAGAAGTATAGCGGGACATCGAAACACACGTTGTGGTCTTACCAGGCGCCACCTGCCTCGCCTTGCTTTGGGGTATGTTGGATCTGATATCTGGGATACTGGAGTGGTGGAGGCACACGTTAGTGAGCAAAGCCGTATCAACCATAGCGCCCCTACTGGGTCGGGCTTCCATTTCCGCGCCCCCAGCGCCCGTGACCTTAGTCGAAGCTAGGGGCCCTCGGATAGGGGCGGCAAGCCACGGAGATGGCGGGGTTATATCCTGCGATCTCCTGTATGAGCGTTCATGGTTGACCTGCGCCGGTCTCCTGCCCCCGGTCACCCACTACGCGAAGCCATAACGAGAGAACTCAGTTAGAATAGCGTCCAGTTGATGGGCCCCTGCTCAGGTCCGCTGTCCTAGGGGGCCGGACTCCGTGTGACCTATCGCGCGTCACCTTCACCTTTACGGCGTGCAAGCCCCCCGTACAAGGGTCCAGACGGGGGCTCCGCGCAGCGGATCGCAAGCCTCGTACGCGCCTACCCGCAGGCACGCGGGCGCCCGACCCCCGCGGGTCCGGCCCTGCATGTGCCCCTTGGCCCTGAGAGGCCCCCATTAGGACGCGGTCCAGCGTACAGCGGAAGCGGGCGCCCCGCCGCATGGCCCCGTCACCCCCGGTCGCGTGCTGGCGGTGGTCTAGCGGCCGGCGAGGCGCGTTGTGTACCGGCCCCCCCCCCGGGTGGGCCCCGAGCGGGGGCCTCCTGGCGCAGCGCGCGCGCTTGAGGGAGTCACCCCGCGACACACGCCGCCGCGAGACGCGCCAGCCCGGAGGCTCGGCCCACCCCGCGGACAGGGGCGCTTGCTCGACATCTCCTCGGGCCCCCTCTACCGCGGGCGCCACGCGCAGCAGCCCGCGGTCGGCAGGCCCTGGGTCCCGGCTCTGGCTTGTGCCTAATAGCCGGCGTGAGCGGACCCTGGGGGCTCGGCCAGGCGGAACGGGCGCGGGATACCCCGCTCTCGGCGGCCCCGCGTCGAGAGTGCAGGGGCAGCGGGTTTGGGACGCGGCCCGGGGAGCGGCGCGTGCAAGACCTGTGGCCGCAGCACCCAGCCAGCAGCTGGGCGCAACACACCGCAGACGAGCCCTCGGCGTCACCCGCCATCGGCGTCAGCGCGGGCCGCGCCCACGCACCTGGGTGGCCTCCCCGCCACGTCGTCGGTACGAGCGTGCTGCGCCCGGCGTGGCCGCGCGCGCCGACCTGGGGATGAAGCGCGTGCGAGTCGGCAAGGGGCGGGCAGCCGCCCTGAGGCCCCGTGGTTCGGTGCCGGGCAGGGGGCGCCAGGGGTGCCCCCAAGCGGGACGCGGTGCACCCATCCCCTCACGGGTGCCGGCCGACGCGCATACTGCGGGAGGGCGGCGCGGTGGCCACGGTGGAGTAATGCCGTGGTGGCCAGGCGGGCCGGGGGCTCCTCCCGGCGGGGGCCGGCGGCGCCCGCACCCGACCCACACCCGCAGCTCGGCCCGGCCCGCCCGCGGC     
P       AGAAGTTATTAATGTGAGAATTTTTTTTTTATTAGCAATGTAATTGTCGATCTACATTCTAATACTTTAAAAGAAACTATTCCTTTTATAATGTAATTTTTTTAGTAATCAAGCTGATTTCAAAAACAAATATAAAATAAACATTCACATAAATACTGACAATAGTTTATTGTCCTTGGAATTTTCTAATAATTAGAAATATAGACGTACAATAAAAGTCTTCCCTTGGTATTTGATGTCTGTTATCGAGTAATAGGTTAGTTAATCATAATTTCTAACGCATTCATCAGTTTTATGGCTTTTCGATTATGAGCAGGGTTATCAAGTACGTGGAATAGAATTTTAAATTTATAATAAGAAAACATTAATTTTTTCATTGATTTAGTAAATATTACATAGATATATGATCTACATGTATTTTAGTTATTATTTAGAAGAAAAATTAATTTATAATTAAAACAAAAATAATATGGTTTTATTTTCATAAGCATTTATTGATTTCAATGTGTTATAATATTTTAATTGATAATTAATTAATATAATGTGTAAGCGATTACAGATTGAATAAATACTACATGAGAGTTATAGACTAATAGTAAAAATAATATTTAAAAATCAAAAGATAAAATTTTACTTATTTATAAATATGTTGTTTTTAAAGTATATTTGCATATTAAGATTAATTTAATTCTATTTTTATATATCTGAGGTAAAAATTTACAAATTGATTCTAGTAGAATATCGTAAAATAAGATGTAAATCATGATTACCGTTAAGATTTTGAAATGATAAAGATGTATCAGGTTTATCGTAATTTTTTGTAATACCAAATTTACAATATATAAGTTCTACTAAATAATTAGATACGTTTATTATCTACAAATCAACACCAAATAATATAACAACTTTGAAGACATTATGTAATTTTGTAAATTTTACTAAAATACTAATGCTAATTTTAGAACAAATATATAAAACTATAATTAAGTTAAATACAGTAATTGTTGATTAATCATATTCTATCAGAAAGGACTCGCTTTGTATACCTTACCTTGTGACTGTCGTTTACCCTATCGAGCCGTCAATACTGTGGACATAAAGGGATGACGGTTACCTCAACAACGGCGTTATATTCCTGATATATTTAAAAGAACATCGATACGAATAACGTCGATATGAACCTGAGTGATTAGATCTTTCCGCGTTAATGTGTCTAATCCTTCTGATTGACGTCGAGCCATGTTAACTGGCCACATTGATAGCTCCTGATATTCTAATATAAGACCTATGCAAATCGGTATACGGATGAAACCCTTCCGTGATACCGTCCGACACAAATTACCAGCGGTTTTTAATCCGTCTTCATTAGACAATAATCTATTAAACTATGTGAAGCGTGTTACTAACATCACTGCTACAAACTACATAGACATGGTAATAACGCCAAGTAGTGATCCCTATTTAACTGTTTTATGTATGTTCACAGCAGAAGGTGAGAACCTCTGATATCGGAGCAGTCACTATTGCAGTCATGACCACGTGCGTATACTAAGCTATTCTAAAATTCAAGACTGGATTGAGACTTGTAAACACAGCGATTTGACGATCGACATGACGTTATTAGTAATGTGGTAAGTGTAGACACTCGTCGATTGTCAGCATTAGTTCACTTAGGTCGTCAATAAGTTTCCAAGTTCGTAGTTATCTCTGTAGGAGATTTGCTAGTGTTAACGCAGTAACCAAAGTATTCTGACGCATCGCTACTAGACGTGAAGGGTTACCCTAGTATAAGTTTCGTAAGTTCCAACATTCAATTCTCAAGGCACGGATGAAAAAACCGATAAAGGCTATAATTGAAAACGTAATGATGATGAGCGCCCAATCTTGTTGGATGATACCATGTACAGTGCAGTGACTAAGATAAACGGTAGGGTCATCATAACTTTGTACGAAAGTTAGGTTCAAATTTGTGTGAATGCTAGGTGCATACTATATTCCGGCGCGGCATCCACCATTGATCCTCTTCGCGGAACCCGCCCCCAAGGTGCGGTGGCCACACGACCCGCTAAGTGATCGTCCACACAGCGAGAGACACGTGCTCGCCGTGCGAAGCACGGGACGGCCCTCGGGCCGGGAGCCCTCACAGGACGCCGTCAAATCTAAGAATGGCCCTTTAGCGCGCTTAATGCTACGGCTCACGGGTGGGCGCAATATATGGGTCCGGATGCCCATAGAGCGAGGCCGATTCTGTTACGGCCCCACAATTTAGAGCAGGAGGCCTGACCGGACGCCCAGGTAAACCGCCCACAGCGCCGGTCACGGCTTGCCGAGTAGTGCTAACATCTCTCCCACAGTGCAACCCGCTTCACACGCCGAAAAAGCAAGCCATTGCCGTACAAAGGGCTCACTGGCTGCGGTCCGCCCCCTCGAAGCCCGTCGGCGAACCTTGTCGAGGGATACATATTGGTGGCTCCGCTACCGGGTGGCCCCGAAATATAGCGGCACTTCGAAACACACCATGTGGGCTTACCATGCGCCACATGCCTCCCCTGGCTTTGGGCTATGTTGGATCTCAAATCTGGCATACTGGAGTGGTGGAGGCAGACGTTAGCGAGCCAAGCCGCAGGCACCATAGCGCCCCCACTGGGTCGGGATTCCATTTCGGCGCCGCCACCGACCGTGACGTAAGTCGAAGCGAGGGGCCGTCGGATATCGGCGGAAAGCCGCGGAGATGACGGGGTTAGATACTGTGATCTCGTGTATGAGCGTTCAAGGTTGACCAACGCAGCTCTCGTGCCCCAGGTCACCCACTACCCGAATCCGAAACGAGAGGATTCAGTCAGAACAGCCTCCAGTTGGTGGGCCCCTGACCTGGTACGCTGTACTAGGGGGCCGGATTCCCTGTGACCTATCACGAGTAAACTTCACCTATACCGCGTGACTGCGCCCCGTTCAATGGTCCCAACGGGGGGCCCGCGCAGCCGATCGCACTCCTCGTGCGCGCCTACCCGCATGCAGGCGGGCGCCCCACCCCGGGAGGACCGGCCCTGCATGTGCCGCTTGCGCCTGGGAGGCCCCCATGAAGAGGGGCACGAGCGTACAGCGCAAGCGGGCCCGCCGCGGCAACGGCCCCTCACCCCCTGGCACGTGCTGGCTGTCGTCTAGCGGCCGGCCAGTCGCGGTGTGTTCCGACCCCCCCCCCGGGTGGACCCCGCGCGGGCGCCTCCTGGCGCACCGCGCACGGCAGCGGGAATCACCCCGCGCGACACGCCGCCGCGACACTCGCCAGCCCGCAGGCTCGCCCCCTGCTGCCGACAGCGGCGCGTGCTCGACATCTCCTCTGGCCCCCGCTATGGCGCGCGCCACGCGCAGCAGCCCGCGGGGGGCCGGCCTTGCGTGCCGGGTCTGGCTTATGCCTAATAGCCGGCGTCAGCGGACCCTGGGAGCTCCGCCAGGCGGCACCAGCGCGGGATACCCCGCTCTCTCCGGCCCCCCGTCGAGAGTGCGGGGGGACCGGGTTTGGGAAGCGGCCCGGGGAGCGGCGCGTGCAACACCTGTGGCCGGGGCAGCCAGCCAGCACGTGCGCGCAACACCTCGCCGACGAGCACTCGGCGTGACGCGCGATCGCCGTCAGCGCGGGCCGCGCCCACGGACCTGGGGGGGCGCGCCGCCACGTCGTCGGGACGAGCGTGCTGCGCCCGGCGTGCCCGGGCGCGCCGGCCTGGGGCTGAAGCGCGTGAGAGTCGGCACGGGCCGGGCAGCCGCCCTCAGGCGGCGTCGTTCGGTGCCGGGCCGGGGGCGCCGGGGGGGCCCCCACGCGGGACCCGGTGCCCCCATCGCTTTACGCGTGCGGGCCGACGCGCATACCCCGAGACGGCGGCGCCGTTCCCACGGTGGACTAATGCCGTGGTAGCCAGGCGCGCCGGGGGCTCCTCCCATCGGGGGCCGGCGGCGCCCGCACCGGACCCACAGCGACAGGTCGGCCCGTCCCGCCCGGGGC     
O       AGAAGTTATTTAATTGAGATTTTTTTTTTTATTTGCATTGTAATATTCGATTTATATTCTAATACTTTAAAAGAAACTATTCCTTTTATAATAAAATTTTTTATGTAAACAAGCTGATTTCAATAAGATATATTCAAAAAACATTCACATTAATACTGAGAATACACTATTGTCGTTGGAATTATCAATTAATTAGAAATTTAGACGTACAATAGGAGTATTCACTTGGTATTTGATATTTGTTATCGAGTAATATGTTAGTATATCATAATTTCTAACACATTCAAATGATTTATGGCTTTACAATTATGATCAGCGTTATCAAGTAAGTGGTGTAGAATTTTAAATTTATATTAAAAAATCAGTTATCTTTTCATCGATTTATTAAATATGATATAGAAATAAGATCTACTTGTATTTTAGATATTATATAGAAGTAAACTGAATTTATAATAATAACAAAAATAATAAGGTTTTATTTTCATCATCATATTTTGATTTCAACGTGTTATATTATTTTTATTAATCATTTAATAATATGATTTTTAAGCAATTTAAGATTGAAAATATATTCCATGAGAGTTGTTGACTAATAGTTAAAAAAATATTTAAAAATCAAAAAATAAATTTTTAATTTCTTATAAATATGTTGTTTTGATTGAATAATTCCATATTATGATTAAATTAATTCTATTTTTTAATAACTGAGGTAAAAATTAATAAATAGATTCTAGGAGACTATAGTGAAATTAGATGTAAATCATGCTTACCTGAAAGATTTATAAATGAAAAAGGTTAATCAGTTATATCGTAATTTTTTGTTATACCAAATTACCAATATATAAGTGCTACTTAAAAATTAAATACGTTTATCTTCTATAAATAAACATAAAAGAAATTTACAAATTTGAAGAAAATATGTAATTTTGTAAATGTTACGAAAATAATAATACTAATTTTAGTACAATATTATAAAATTGAAAAATAGTTAATAACAGATATCGTGTAGTAATGATATTATATCAGAAAGGACTCGCTTTGTATAACTTACTTTGTGACTGTTGTTTACTCTATTGCGGCGTCAATACTGTGAACATACTGAGATTACCGTTACCTCAATAGCGGCGTCATAATCCGGATATATTTAAAAGAGCCTCGTTATGAGTAAAGTCGATATGTACCTCAGTGATGAATTCTTTTCGCGTAAATTTGTCTAATCCTTCTCATTGACGTCGAGTCATGTGAACTCGCCACGTTGTTAGCTCACGACATTCTAATATCAGACCAATGCACATCGATATTAGGATGAATCCCTACCGTGTTACCGTACGACACAATTTACAAACAGGTTTTAATACGTCTGCATTAGACAATAATATATTAATATATGTGAAGCGTGTTCATAAAATCACGGCTCCAAACTACCTAGACATTGTAATATCGCCCAGTACTGATCCCTATTTGAATGTTTTATGTATGTTCAAAGCAGAGGGTGAGATCCTACGATATCGGAGCAGACAGCATTGCAGTCACTACCACGTGCGTATACTAACCTATTTTACAATTCAGGAACGGATTGAGACTTGTAAGCACAGCGATGTGACGATCGACATGACTTTATTAGTAATGAGGTAAGTGTAGACGCTCATCCATTGACATCATCAGGTCAATTAGGACGCCATTAAGTTGGCAAGATATTAGATATCTCTTTAGGATACTTGCTAGTGTTAACGCTGTTACCCAAGTTATCTGGCTCATCGCTACTAGACGGGTAGGGTTAACCTAGAATAAGTTCCGAAAGTTCCAAGATTCAATTCTCAAGGCACGGATGAAAAAGCAAATTAGCGCTATAATTGCGATTGTAATGTTGATGAGCGCCCAATCTCGTTACATGAACCCATGAGCTGTGCTGAGACTAAGATTTACGGTAGGGACATCATGAATTACTACTAACGTTAGGTTCAAACTTGTGTGAATACTAGGTGTATACAATATTCCGGCGCCCCATCCACCCTTAATCCTCTTCGAGCAACCCTCCCGCATGGTGCGGTGGGCACAGGACCCGACAAGTGATCGTCCTCACTGCGGGGTAGACTGGCTCGCCGTGCGAAGCACGGCTAGCCCCTCAGGCTGGGAGTCCAAACAGGACGCCGTCATATCTAAGCATGGTCCTTTAGCGCGTCTAATGCAACCGCTTAGGGGTGGTCGTTATATATGGGTCCGGACGCCCATAGGTGAAGAGCGCTTCTGTTACGGCCCCGTAGTCTACAACAGGAGCCCTGAACGGACGCGCACGTAAACCCCAAGCAGCACCGGTCACGGCTTCACGGGTAGTGCTAACATCTCTCCCACAGTCCGGACCGCTTCACACGCCGAATAACCAAACCATTACGGGACAAAGGGGGAAGTGACTGCGGTCCGCCCTCTCGAAGGCCGGCGGACGCCCCTGAGACGGGACACATATTGGTTGCTCCGCTACGGGGGGGCGCGGAAGTAGAGCGGGACGTCGAAACACACTATGTGGCCTTACCGGGCGCCACATGCCTCGCCTGGCTTTGGGGGGGGTTGGAGCTGAAATCTGGCTTACTGGAGTGGTGGTGGGACAAGTTTGCGGTTCAGGCCGCATCAACCATAGCGCCCCGAATGAGTCGGGATTCCATTTCGGCGCCGCCTGCGCCCGTGACCTAAGTCGAAGCTAGGGGCCCTCGGATACCGGCGGAAAGCCGCGGAGATGGCGGGGTTACATCCTGCGGTCTCCTGTATGAGAGTTCAGGGCTGACTGGCGCAGTTCTCGTGCCCGCGGTCACCCACTATGCGAATCCGAAACGAGAGTATTCAGGCAGAATAGCCTCCTGCTGGTGGCCCCCGGACCAGGTACGCTGTACTAGAGGGCCGGAGTCCGGGCGACCTATGACGGGTCGACTTCACCTAAAAGGCGTGAATGCGCGCCGTGCAACGGTCCAAACGGGCGGCCCGCGCAGCGGATCGCACGCCTCGTACGCGCCTACCCGCAGGCAGGCGGGCGCCCCACCCACGGAGGTCCGGCCCTGCATATGCCCCTTGCCCCTGGGAGGCCCCCATGAAGAGGCGCACAAGCGCACAGCGGATGCGGGCCCGCGGCCGCATCGCCACTTCACCCCCGCTCACCTGCTGGCGCTGGTCTAGCGGCCGGTGAGCCGCGTGGTGTCCCGGACCCCCCCCCGGGTGGGCCCCGGGCGGGCGCCTCCTGCCTCACCGCGCGCGCTAGTGGGAGTCAGCCGGGGCGACACGCCGCCGTGAGACCCGCCAGCCCGGCGGCTCGCCCCTGGCTGCGGACAGGGGCGCCTGCTCGACATCTCCTGTGGCCCCCGCTATGGCGGGCGCCCCGCGCAGGAGCCCGCGGGCGGCGGGCCTTGCGACCCGGCTCTGGCTTATGCCTAATAGCGGGCGTCAGCGGACGCTGTGGGCTCGGCCACGGGGCACGCGCGCGGGATACCCGGCTCTCTGCGGCCCCCGCCGGAGAGTGCCGGGGGAGCGCGTTTGGGAGGCGGGCCGGGGAGCGGCGCGGGCAAAACCGGGGGCCTCGGTAGCCAGCCAGCAGCTGCGCGCAACACGTCGCCGACGAGCTCTCGGCGTGACGGGCCATCGCCGTCCGCGTGGGCCTCGCCCACGGACCTGGCGGGCCCCCCCGCCACGTCGTCGGGACGAGCGTGCTGCGCCCGGCGTGCCCGCGCGCGCCGGCCTGGGGATGAAGCGCGTGTGAGTCTTGAGGCGGCATGCCGCCGCCCTCAGCCCGCGTCGTTCGGCCCCGGGCAGTGGGCGCCGGGGGCGCCCCCAGGCCGACCGCGGTGTCCCCGTCCCCTTACGAGTGCGGGCCGACGCGGATAGCCCGGGATGGCGACGCGGTCCCCACGGTGGACTGAGGATGTGGTCGCCAGGCGCGCCGGGGGCGCCTCCCGGCGGGGGCGGGGCGCGCCCGCACCCGACCGCCAGCTGCAGGTCGGCCCGGCCCGCTCTGGGC     
N       AGAAATTATTAAGTTGAGATTTTTTTTATTATTAGTAATGTAATTATCGATATTATTTCTAATATTTTAGAAGAAACTATACCTTTTAAAATAGAATTTTTTAAATAAACAAGCTAATATCAAAAACATATATACAAAAAACAAACATAATTATTCTGATAATATCCTATTGTCCTTGGAATTATCAAATAAATAGAAATATAGACGTACAATACGAGTCTTCACGTGGCTTTTGATGACTGTTATCGAGTAATAGGTTGGTTAATCATAATTTCTAACGCATTCAAATGTATTCTCGCTTTACAATTATGAGCAGAGTTATAAAGTAAGTGGTGTTGAAAATTAAATTTATATTAAAAAAAGTTTAATTTTTTCAAAGATTTATTAAATATTATATAGAAATACGATCTAAATGTATTTATGATAATACATAGAAGTAACATAACTTTATAATAATAACAAAAACAATAAGGTTTTATTTTTTTCAACATATATTGAATTTATTGTTTTATAAAATTTAAATTAATAATTTCTTAATATGATTTTTAAGCAATTTCAGATAGATGAAATATTCCATGAGAGTAGTCGCCAAATAGTTAAAATAATATTTACAAATGAAAACATAAATATTTATTTTTTTATAAATATGTTGTTTATATAGTATAATTACATATTAGGATTAACTTAATTTTATTTTTAAAAAACTGAGGTACAAATTAACATATTGATTCTAGAAGATTCTAGTAATATAAGTTGAAAGTCATGTTTACCGTAGAGATTTAAAAATGAAAAAGATTTAACAGGTTTATCGTATTTATTTGTTACACCATATTAAAAATATATATGTTCTACCATATAATTAAATACGTTTCTCTTCTATAAACTAACATAAAATCAATTAATAATTATGAAGATAATACGTAATTTTGTAAATGTTACTAAAATAAAAATGCTAATTCTAGAACAATTGCATAAAAATGTAAAATAGTTAATTACTGATATCGTGGATCAATAATATTGTATCAGAAACTACTCGTTTTGTATAACTTACGTTGTGACTGCTGTTTACTCTATTGAGACGTCAATACTGTAAACATAATGCGATTACGGTTACCTCAAAAGCGGCGTCATAACCCGGAAATATTTAAAAGGGCCTAGTTATGAGTAATGTCGATATGAACCCGAGTGATGAAATCTTTTCGCGTAAATGTGTCTAATCCTTCTAATATACGTCGCGCCTTTTGGACTCGCAACAATGTTAGCTCAAAACATTTTATTATGTGACCAATGCATATCGATATAGGGTTCATTCCCAACCGTGATACCGTTCGACGCAAAGTACAAACGGGTTTTAATTCGGCTGCAGTTGACAATAATTTGTTAAAGTATGTGAAGCGTGTTAATAACATCACGGCTACAAACTACATATACATGGTGATAACGCCAAGTAATGGTCCATATTTGAATGTGTTATGAATGTTCAAAGTAGAAGGTGGGAACCTATGATATCGGGGCGGTCACTATTGCAGTCACGAACACGTGCTTATACTAAGCTATTTTAAAATTCAAGAATGGATTGAGACTTGTAAGCACGACGAGCTGACGATCGACATGACGTTATTCGTAATGAGGTAAGATTAGACGCTCATCGATTGACCCCATTAGTTCAATTAGGTCGTCAGTAAATTGGGAAGATCATAGATATCTCGCTGGGGTGTTTGTTAGTGATAACGCTGTTACCCAAGTAATCTGACTCATCGCTACTCGTCGTGTAGAGTTACCCTAGTATACGTTGCGAAAGTTCCACTATTCAATTCTCAAGGCACGGATCAAAAAACATATAAGCGCAACAATTGATAAGGTAATGATGATGAGCGCCCAATCTAGTTATAGGAAACTATGGGCGGTGCTGCGACTAAGGTCAATGTTAGGGGCATCAAGATTTCGTAATAAAGTTAGGTTCAAACTTGTGTGATAAATAGGTGTATACTATATTTCGGCGCGACATACACCCTTAATCCTCTACGTGGAACCCCCCAGTATGGTGCGGTGGCCACATGACTCGCTAGGGGATCGTCCTCACAGCGAGGGACGCTCGCTCGCCCTGCGAAGCACGGGCAGCCCCCCGGGGTGGGAGTCCTCACAGTGCGCCGTCATATCTAAGAATGGGCCGTTAGCGCGTTTAATGCTACGGCTCACGGGGGGTCGTTATATATGGATCCGTAGACCCGGATGGCAAGAGCGGTTCTGTTACGGCCCGGGAATTTAGAGCAGGAGGCCTGACGGGACGCGCTCGTACACCCCAAACAGCACGGGTCACGGCTTAACGAGTAGTGCTAACATCTCCCCCAACGTCCGGACCGCTTCACACGCCGAACAAGCAAGCCATTCCCGGACCAGGGGCCAATTGACTGCGGTCCACCCTCTCGAAGCCCGGCCGCGGACCTTGGCGCGGGAGACGTATTGTTTGATCCGCTACTTGGGGAGCCAGAAGTATAGCGGTACGACGAACCTCGCCATGTGGCCGTACCTGGCGCCACGCGCCTCGGCTCGCTTTGGCGGTTGTTGGTTCTGAAATCTGGCCTCTTCGAGTGGTGGTGGGACACGTTTGCGAGTCATGCGGCACCAACCATCGCGCCCCGACTGCGTTGGGCTTCCATTTCCGCGCCCCCTCCGCCTGTGACCTAGGTCGAAGCTAGGGGCCCTCGGATACCGGCGGAAAGCCGCGGAGACGGCGGGGTTACATCCTGCGCTCTCGTGTATGAGCGTACAGGGTTGACAGTCGAAGGTCTCCTGCCCGCGGTCACCCACTACGCGAATCTGAAACGAGAGCATTCAGGTAGAATAGCTTCCAGTTGGTGGCCCCAGGACCTGGTACGCTGCACTAGTGGGCCGGATTCCCTGTGACCAATAACGTGTGGACCTGACGTATACGGCGTGAGAGCGCCCGGTTCAAAGGTCCAAACGGGGGATGCCCTCAGCGGATCGCAGGCCTCGTGCGCGCTTACCCACAGGCAGGCTGGCGCCCCACCCACGGAGGTCCGGCCATGCATGTGCCGCTTGCCGCTGGGAGGCCCGCATGAAGAGGCGCGCCACCGTACAGCGGAAGCGGGCCCGCCGCCGCATCGTCCCCTCACCCCCGTGCACGTGCTGGCGCTGCTCTAGCGGCCGGCAAGCCGCGTTGTGTCCCGGGCCCCCCGCCGGGTGGACCCCGTGCGGGGGCCGCCTGGCGAACCGCGCGCACTAGTGGGGGTCACCCGGCGCGACGCGCCGGCGCGAGACTCGCCAGACCGGCGGCTCGCCCACGGCGGCTGACAGGGGCGCGTGCGCGACATCTGCTCTCGCCTCCTCTAGGGCGAGCGCCCCGCGCAGCAGCCCGCCGACCGCAGGCCTTGCGTCCCGGGTCTGGCTTATGCCTAATAGCCGGCGTCAGCGGACGCTGTGGGCTCGGCCACGGGCGACGGGTGCGGGATGCCCGCCTCTCTGCGGCACCCCCTCGAGAGTGCGGGGGGAGCGGGTCTGGGCTGGCGGCCGGGGAGCGGCGCGGGCAAGGCCTGTGGCCTCGGCAGCCAGCCAGCAGCTGGGCGCAACATGTCGCCGACCAGCCCTCGGCGGGACGCGCCATCGCCGTCCGCGTGGGCCACGCCGACGGACCGCGGTGGCCGCCCCGCCACGTCGTCGGGACCAGCGTGCTGCGCCCGACGTGGGCGAGCGCGCCGGCCTGGGGCTGAAGCGCGTGCGAATCGCCAGGCGGCGAGCCGCCGCCCTCAGCCCGCGTCGTTCGGCCCCCGGCAGTTGGCGGCCGGGGGGCCCGAAGGCCGGACGCGGCGTCCCGATCCCCTTACGAGTGCCGGCCGACGCGCATACGCCGGGGCGGGGCCGCGGTGCCCACGGTGGACTGATGAGATGGTGACCAGGCGGCCCGGGGGCTCCTGCCGGCGGGGGCCGGCGGCGGCGGCACTCGACCGACAGCTGCAGCTCGGCCCGCCGAGCTCGTGGC     
M       AGAAATTATTACTGAGAGATTTTATTTTGTATTAGCATTGTAATTATCGATTTATATTTTAAATCTTTAAAAGAAACTATACCTATTAGATAATAATTTTTTATATATACAAGCTGATGTCAAAAATAGATATGCAAAAAACATCCAGATTGATACTTAAAATACGTTATTGTCCTCGGAATTATCATAAAAATCGAAATATAGACGTACAATACGAGTCTTCACTTGGTTTTTGATGTTCTTTATCGAATAATAGGTTGGTAAATCATAATTTCTAACCCATTCATATGTCTTATTGCTATTCAATAATGAGCAGCATAATAAAGTAAGGGGTGTGGAAGATTAAATTTATATTAAGAAAACTATAATTTTTTCTCAGATATAATAAATAATATATTGAAATATGATCTAAATGTATTCAAGATAATACACAGAAGTAACATCAATTTATAATTATAACAAAAACAATAAAGTTGTATTTGTCTTAACATGTATTGTATTCATTGGTTTATAATATTTAAATTTATAATGTATTTATATGATATTTAAGCAATTTCAGATGGATAAAATAATCCATGAGAGTTGTTGACTAATAGTTAAAATAATATTTAAAAATGCTAAAATAAAATTTTAATATTTTATTAATATGTTGTTTATAATGTATAATTGCATATTACGATTAATAGAATTTTACTTTTAAATAACTGAGGTACAAATTAACAATTGTATTCTAGAAGAAACTAGTAAAATAAGTAGAAAATCATGATTAACGTTAAGATTTACAAATGAAAAAGATTAACAAGGTCTATCGTAATTTTTTGTTAAACCATATTATAAATATATAAGTTCTACTATAAAATTAATTACGTTTATCTTCTATAAACGAAAATAAAATCAATTAACAAGTCTGAAGATAGTATGTAATTTTGAAAATCTTACTAAATAAATAATGCTAATTTTAGCACAAATTTATAAAAATGTAAAATTGTTATCTACAACTATAGTGGAGCAATTATATTATATCAGAAAGTACTCGCTTTGTATACCTTACCTTGGGACTGCTGTATACTCTATTGAGACGTCAATACTGTATACATAACGCGATTACCTATACCTCCATAGCGGCGTCATAAACCGGATATACTTAATAGAGCCTCGTTATGAGTAAAGTCGATATGAACCTGAGGTATGAGATCTTACCGCGTAAACATGTGTAATCCTTCTTATTGACGACGTGCCTTTTGGCCTCCCAACTTTCTTAGCTCAAGACATTCTAATATGAGACTATTGTACATCGATATAGGGTTGAATACCAACCGTGTTATCGTACGACACAAATTACAAACGGATTTTAATCCGGCTGCATTAGACAATAATCTGTTAATTTATGTGAAGCGTGTAAGTGAGATCACTACTACAAACTACATATACATGGTACTAACACCCTGTAATGGTCCTTATTTTAATATTTTATGTATGTACTAAGCAGAAGGTGAGACCCTTTGAGATCCAGGCGGTCACTACTGCAGTCAGGACCACGTGCTTATACTCACCTATATTTAAATTCATGAATCGATTGAGACTTGTAAGCACTGCGAGGTGACGATCGACATGACTTTATAAGTAATGAGGTAAGTGTATACGCTCATCTATTGACAGTATTGGTTCAATTAGGCCGTATGTAATATGGGAAGATCTTAGATATCTCTCTAGGTTATTTGCTAGTGATAACGCTGTTACCCACGTCATCTGACTCATCGCCACTAGTCGTGAAGGGTTATCCTAGTCTACGTTGCGGAAGTTCCACTATGCAATGCTAAAGGCACGGATGAAACAACATATAAGCGCTATAACTGATAATGTAATGATGTTGAGCGCCCAATCTAGATGGAGGGAACTAGAATCCGTGCAGGGACTAAGAAGAAGGGTAGGGACATTACGAATTCCTAAAAAAGTTAGGTTCAAACTTGTATAAAAATTAGGTGTATACTAAATTCCTGCGCGGCATCCACCCTTAATCCTCTTCGTGAAACCCCCCCGAATGGTCCGGTGGCCGCAGGACTCGGGATGCGATCGTCGTCACTGCTAGCGACGCTGGCTCGCCGTGCGAAGCACCGAAGGTCACTCGGGCTGGTAGTCCTATCAGTGCGCCGTCATATCCGCGCATGGGCCTTTAGCGCGTTTAATGCTACAGCTCACGGGGGGCCGTTATATCTGGTTCCGTACGCCCGGAAGGCAAGAGCCCTTCTGCTACGGCCCAGCGATTTAGAGCAGGTGGCTTGAACGGACGCCCACGTCAACCCCAAACAGCGCCGGCCACGGCTTCCCGAGCAGTACTAACCTCTCGCCCAGCGTCCGGCCCGTTTCACACGCCGAATAATCAAGCGATTTCGGGGCAAAGGGCCAATTGACTGCTGTCCGCCCTCTCGAAGCCCGGCCGCGGGCCCTGAGATGGGACACATTTTGTTTGCTCCGCTACCAGAGGGACCGGAAGTGTAGCGGAACGTAGAACCATACCATGTGGCCGTACCAGGCGCCACGCGCATCGACTCGCTCTGGCGGTTGTTGGGACTGAAATCTGCCATCGTAGACTGGTGGTGGCACACGTTTGCGAAACAGGCGGCATCAAGCAGAGCGCCCCTACTGAGTTGGGGTTCTATTTCCAGGCCGCCTTCGCCCGTGACCTAGGTCGAAGCTAGGCGCTCTCTGATAGCGGCGGAAAGCCGGGTTGACGGAGGGGTAACATCCTGTGTTCACGTGTATGAGCGTACAGGGTTGACCGACACATGTCTCCCGCCCGGGGTGACCCACTACGTGAATCCGAACCGAGAGCATTCAGGTAGAATTGCTTCCAGTTGGTCGGCCCCGGAGCAGGTACGCTGTGCTAGTGGGCCGGATTCGCGGTGACCAGTGACGTGTCGACGTGACCTATACAGCGTGCACGCACCCGGTTCAAGGGTCCAAACGCGGGCTCCGCGCAGCGGATCGCACCCCTGGTTCGGGCGTACCCACAGGCAGGCCGGCGCCCCACCCACGGGGGTCCGGCCCTGCATGTGCCCCGTGCCCCTGGGAGGCCCCCATCAAGAGGCGCGTGAGCGTACAGCGGAACCGGGCCCGCGGCCGCAAGGCCCCATCACCCCCGATCCCGTGCTCGCGCTAGTCTAGCGGCCGGCAAGCCGCGTTGTGTCCGGGACCCCCGGCCGGGTGGCCCCCGCGCGGGGGCCGCCTGGCGCACCGCGCGCGCTAGTGGGAGTGAGCCAGGTCGACGCGCCGGCGCGAGACGCGCCAGTCCGGTGGCTCGCCCGCCGCGCCGGACAGCGCCCCTCGCTCGAGATCTCCTCTGGGCGCCGCTAGGGCGGGCGCCCCGCGCAGTAGCCCGCGGCCCGCAGGCCTTGCCTCCCGGGTCTGGCTTGTGCCTAGTAGCCGTCGTCAGCGGACGCTGGGGGCTCGGCAACGCGGGACGGGCGCGGGATACCCGCCTGTCTGCGGCCCCGCATCGAGCGTCCGGGGGGAGCGGCTTTGGGATGGGGGCCGGGGAGCGGCGCGGGCAAGACCTGAGGGCGCTGCACCCAGCCAGCAGCTACGCGCAACACATGCCCGACCAGCCGTCGGCGCGACGCGGTATCGGCGTCCGGGTGGGCCGCGGCGACGGACCTCGATGGTCCCCCCGCAACGTCGTGGGTACCAGGGTCCTGCGCCCGGCGTGCCCGGGCGCGCCGCCCTGGGGGTGAAGCGCGTGCGCATGCAGAGGCGGCGGGCTACCGCCCTCAGCCGGCGTCGTTCGGACCCGGGCAGCTGGCGGCCGCGGCGCCCCAAGGCCGGAGGCGGTGGCCCCATCGCCCTACGCGTGCGGGCCGACGCGCATGCCGAAGTCCGGGGGCGCGGTGCCCACGGTGGACTGATCAGCTGGTCGCCAGGCGGGCCGAGGGCTCCTGCCGGCGGGGGCCGGGGACTGCCGCACTCGACCGACAGCTTCAGTTCGGCCCGGCCCGCTCCGGGC     
L       AGAATTTAATAATGTGCGATTTTATTTTATATTAGCATTGTAATTTTCGATTTTTATTATTAAACTTTAAAAGAAACTATCCCTTCTAAATAAAACTTTTCTAAATAGACGAGCTGATTTCAATAATAAATATTAAAAAAACATCCATAACAATACTGAATCTAATCTATTGTCCTCGGAATTATCAACAAAATAGAAATTTTGACGTACTATACGAGTCTTCAATTGGTTTTTGATGAATGTTATCGAGTAATAGGTTGGTTAATCATAATTTTTAACGCATTCATATGTTTGATGGCTAAACAATAATGAGCAGATTAATAAAGTAAGTGGTGTACAATATTAAACATATATTAAAAAAACATTAATTTTTTCACAGATATAATATATATTATAATGAAATAAGATCTAAATGTATTTAAGATAATACTAAGAAGTAGCATAAATTTATAATAATAACAAAAAAAATAAAGTTATATTTTCATCAATATATATTATATTTAATGGATTATAGTATTTAAATTAATTATATGTTAATATGTTATTTAAGCAATTTCAGATAGATAAAATAGTCCATGATAGTTGTGGACTAATAGTTAAAATAATATTTAAAAATGAAAAAATAAATTTTTAATATTTTATAAAAAAGTTGTTTATATAGCATACTTGCATATTAAGATTAAATCAATTTTATATTTTAAAAACTGAGGTACAAATTAATATATGGATTCTAGAAGATTCTAGTAATATTAGTTGAATATCATGTTTACTGTTAAGATTTAAAAATTAAAAAGATTCACTAGTTTTATCGTAATATTTTGTTAAACCAAATAAAAAATATATAAGTTCTACCATTAAATTAATTTAGTTTATCTTCAATAAACAGACATATTAATATTTAACATGTCTGAAGATATTATGTAATTTTAAAAATTTTACTAAAAAAGAAATTCTAATTTGAGTACAACTTTTTTAAAATGTAAGATAGTTAATAATAGCTATCGTGGTAGTATTATATTATATCAGAATGTACTCGTTTTGTATAACTAACGTGGTGACTGCTGTATACTCTATTGAGACATCAATACTGTGAACATAATGCGATTACAATTACATCAAAAGCGGCGTCATAGACCGGATATACTTATAAGAGCCTCGTTATGAGTAAAGTTGATATAAACCTTAGGTATGACATCTTGCCTTGTTAATGTGTCTAATCCTTCTTATTGACGTCGTGCCTTTTCTCCTCGCAACAAAGTTAGCTCAAGACATCCTAATATGAGACCAGTGCACATCGATATAGCGGTGAACACCAACCGTGTTACCGTCCGACACAAATTACAAACGGGTTTTAATCCGCCTACCTTGGACAATAATTTATTAAGATATGTGAAGCATGTTGATGATTTCACACCTAGAAACTGTATATACATAGTAATAACGCCACGTATTGGCCCATATTTAAATATGTTCTGTATCTGCAAAGAAGAAGGTGAGAACCTACGCTTTCGAAGCCGTCACAAATGCAGTCAAGACCACGTGCTTATACTAAAGTATTGAAAAATTCAAGAATCGATAGAAACTTGTTAGCACTGCGACGTGACCATCGACATGACGTTATTAGTAATGAGGTAAGTGTTGACGGTCATCGATTGACAGCATTGGGTCAATTAGGTAGACTTTAAGTTGGGAAGTTCTTAGATATCTCACTTGGGTATTTGCTAGTGTTAACGCTGTTTCCCAAGTCCTCTGACTCATGGCCACTAGTCGTGAAGGGTTAACCTAGTAATTGTTGCGGAAGTTCCACGATTCAATCCTCAAGGCACGGATGCACCAAGAAATAAGGGCTCTAATTGATAATGTAAGGGTGATGAGCGCCCAATCTAGTCGGAGGAGATTATGGGCAGTGCAAAGTCTAAGAGGAACGGTAGGGGCATTATGAGTTCGTAAAAAAGTTAGGTTCTCACTTGTGTGGAAATTATGTGGATACTATATTCCTGCGCGCCATCCACCCTTCATGCTCTACGAGCAACCCCCCCGAAGGGTGCGGTAGACACAGGACTCGCCACGGCATCGTCCCCACCCCTGGGGGCGCTCGCTCCCCTTGCGAAGCAAGGGAAGTCCCTCGGGTTGGTAGTCCCAACAGTTCGCCGTCATATCTCCGTATGGGCCTTTCGCGCGTTTAATTCGACGGCTCACGGGGGGCCGTTTTATATGGGTCCGTACGCACCGAAGGAAAGAGCACTTCTGCTACGGCCCCGCCATTTACAGCAGCAGGCTTGAGCGGACGCGCACGTCCTCCCCATACAGCGACGGACACGGCTTGATGAGGAGTGCCAACCTCTCTCCCACCGTCCGGGCCGTTTCTCACGCCGAATAAGCAAGCCATTGCCGGACAAAGGGCCAATCGACTGCGGTCCCCCCTCTCGAAGACCGGCGGCGGCCCATGACTAGGGGCACATATTGGTTGGTCCGCTACCAGGGGGCCCAGCAGTATAGCGGGACGTCGAAACATCCCAAGTGGCCGTACCCGGCGCCACGCGCATCCCCTCGCTTTGGCGGTTCTTGGGACAGAAATCTGCCATCGGAGAGTGGTGGTTGCACACGTTTGGGACTCACGTCGCACCAAGCTAAGCGCCCCAAGTGAGTCGGGGTTCAATTTCCCCGTCTCCTGCGGGCGTGACCTTGGTCGAAGCTAGGCGCCCTCGGATCGCGGCGGAAAGCCGGGGAGACGGCGGGGTTACAACCTGTGATCTCCTGTATGAGGGTACAAGGTTGGCCACCAAAGGTCTCCTGCCCGCGGTCACCCACATCGCGAATCCGAAACGAGAGCATCCACGTAGAATAGCATTCGGTTGGTGGGCCCCGGGCCACGTGAGCTGTACTAGTGGGCCGGATTCCCTGTGAACAATCACGTGTAGACCTGACCTGTACGGCGTGCTAGTGCTTGGAGCAAAGGTCCAACCGGGCGAGCCACGCAGCCGATCGCACACCTCGTTCGGGCGTACCCACAGTCACACGGGCGCCCCACCCACGGGGGGGCGGTCATGCATGTGCCCCTTGCCTCTGCGAGGCCCCCATGCAGAGGCGCGCAAGCGTACAGCGCAGGCGGGCCCGCCGCCGCAAGGCCCCGTCACCCCCGAGCGCGTGCTGGCGATCGTCTAGCGGCCGGGGAGCAACGTTGTGTGCCGGACCCCCGCCCGGGTGGCCCCCGCGCGGGCGCCGCCTGGCGCAGCGCGCGCGGCAGTGGGACTGACCCGGCGCGACGCGCCGGCGCGAGACGCCCCAGTCCGGCGGCTCGCCCCCCGCCGCGGACACGGCCGCTTGCTCGAGATCTCCTCTCGGCGCCGCTAGGGTGAGCGCCCCGCGCAGCAGCCCGCGGGCGGCAGGCCCTGCGTCCCGGGTCTGGTTTGTGCCCAGTAGCCGGCGTCTGCGGACGCTGGGAGCGCGGCAACGCGGGAGGGGCGCGGGATGCCCGCCTCTCTGCGGCCCCCCATCGAGATTCCGGGGGGAGCGGGTGTGGTACCGGGCCCGAGGAGCGGCGCGGGGAAGACCTGAGGGCTCCGCACCCAGCCAGCAGCTACGCGCAACAGGTGGCCGACGACCCTTGGGCGGCAGGCGTCATCGACGCCCGCGGGGGCCGCGCCCACGGACCTGGATGGCCCCCCCGCCACGTTGTCGGCACCAGGGTGCAGCGCCCGGCGTCGCCGGGCGCGCCGTCCTCGGGAAGCTGTGCGTCCGAATCGGGAGGCGGCGGGCCGCCGCCCTCAGACGGCGTCGTTCGGTGCCTGGCGGCGCGCGGCGGGAGCGCCCCCAGGCCGTAGGCGGTGACCCCATCCCCTTACGGGTGCGGGCCGACGCAGATACGCTGGTCCGGGGACGCTGTACCCACGGTGGACTGATCCCGTGGTAGCCAGGCGGGCCGGGGGCTCCTCCGCGCGGGGGACGGGGGCGGCCGCGCTGGAACGACACCTGCAGTTCGGCCCGCCCCGCCCGGTGC     
K       AGAAATTATTATAGTGCGTTTTTATTTTTTATTAGCATTGTAATTATGGATATAAATTTTTATTCTTTAAAAGAAACTATACCTTATAAAGTAGAGTTTTTTATATATACTAGCTGATTTCAAAGATAGATATCCAAAAAACATTCATATCGATACTGACAATACTCGATTGTCATCGGCATTATCAACGAAATAGAAAGTTAGACATACTATAGGAGTTTTCTATGGGCTTCTGATTATTGTTATAGAGTAATAGGTTGGTAAATCATAATTTCTAACGCATTGATAAGTTTTATGGCTATACAATGATGAACAGAGTAATAAAGTAAGCGGTGTAGAAAGTTAAACTAATATTAAAAAAACTTTAATATATTCAACGATATATTATTTATTGTAAAGAAATATGATCTACTTGTATTTAAGAAATTACAAAGAAGTAACTTTATTTTATAATAATTACAAAAACAATAACGTTTTATTTGTATCAACATATATTAATTTAATTGGATTATAATATTTCAATTAATTTTTTATTAATATGATTTTTAAGCAATTTTAGATAGATAAAATAGTCCATGATAGTTCACGACTTATAGTTAATATAATATTTACAAATGAAAAAAAAAATTTTTAATAAATTATAAAAAAGTTGTTTATAATGTATAATAGCATATTAAGATTAAATCAATTTTTTGTTTTAATAACTGAGGTAAAAATTAACAAATTGATTCTAGATGATTCTAGTAAAATCTGTTGAAAATGATGTTTACCGTAAAGATTTTAAAATAATAAAGATTCATAAGTTATTTCGTAATTATTTGTTAAACCCAGTTAACAATATATAAGTTCTACCATTTAACTATTTTCGTTTATATTCTAGAAAGATACATAATAATACTTTACAGGTCTGAAGATATCATGTAATTATTAAAAAGTCACTAAATAAACAATCCTAATATGAGTATAATATTATTAAAATGTAAGAGTGTTAAAAACTCATATCGAGGTACAATTATATTTTATCAGAATAGACACGCTGAGTATACCGTACCTTGTGACTGGTGTATACTCTATTCAGACTTCAATACTGTGAACATAATGCAATTACTCTTACATCAAACACGGCGTCATAGACCAGATAGACGTAAAAGAGCCTTGTTATGAGTAAAGTCGATATGAACCTGAGGTATGACATCTTCTCTCGTAAATGTGTATAATCCTTCTTATTGACGTCGAGCCATTTAGCTTCGCATCAGAGTTAACTTAAGACATCCTAATCTGAGACCAGTGTATATAGATATTGGGGTGACCACCATCCGTGTTACCGTTCGACACAAAGTACAAACGGGCTTTAATGCGGCTGCATTAGACAATTATTTTTTAAAGTATGTTAAGCCTGTTGATAACATCAATGCTCCAAACTACATATACATTGTAATAACGCCACGTAATGGTCCATATTTAAATATTTTATGTATGTTTAGAGCTGACGGTGAGAGCCTTCGCTATCGAGGCGGTCCCCATTTCAGTCATGATCACGTGCTTATACTAAAGTATTTTCCAATTCAAGAAACGATTGAAACTTGTAAGCACAGCGATCTGACGATCGACATAACGTTGTTAGTAATGAGGTAAGTGTTGACGTTCATCGATAGACCTCATTTGATCAATTAGGTCGTGTTCAAGTTGCGAAGAACTTTAATATCTCTCTTGGGTATTGCCTAGTGATATCGCTGTAACCCAAGTGATCTGACTCATCGCCACCAGTCGTGTAGGGTTACCCTAGTATCCGTTGCGGAAGTTCCACGATACAATTCTCACGGCACGGATAAAACAACAGAGAAGAGCTATAATTGACAATGTAATGGTGACGAGCACCCAATCTGGACGTCGGACACTAGGGTCATTGCAGGATCTAAAAAGTACGGTAGGAACATTATTATTTCGTAAAAACGTTACGTTTTATCTTGTGTGAAAATTAGGTGTATACTATATGCCGGCGCGCCATCCACCCTTAATCCTCTTAGAGGAACCCCCCCGCGTGGTGCGGTAGGCACAGGACTCGCAATGGCATCGTCCCCACACCTGGGCAAGCTGGCTCCCCATGCGAAGCATGGTCAGGCTCGCAGGCTGGTAGACCAACCAGTACGCCGTCACATCTGCGTATCGGCCTTTAGCGCGATTGATGCAACGGCTCACGGGGGGGCGGTATATCTGGGTCCGTACACCCAGAGGTCAAGAGCGCTTCTGCTAGGGCCCAGGCATTTACAGCAGGCGGCTTGAGCGGACGCGGACGTCCACCCCAAAGAGCGCCGGTCACGGCTTCACGAGCAGTGCGAACCTCTTCCCCACCGTCCGCCCCGTTTCACACGCCGAACAAGCAAGCGATTGCTGTACGAAGGGCTCAACGGCTGCGGTCACCCCTATCGAAGCCCGCCTGCGGACCCTTGCGAGGGACACGTATTGGTTGGTCCGCTACCGGCGGGCCCCGCAGTCTATCGGGACGTCGAACGATACTAAGTGGCCGTACCGGGCCCCACGGGCCTCCACTTGCTTTGGTGGGTGTTGGGACTGAAATCTGCCAGCCCATAGTGGTGGTGGGAAACGTTTGGGAATCAGGCAGCACCAACCTAATCACCACTACTGATTCGGGGTTCGATTACCGCGCCGCCTGCGTCCCTGACCTCGGTCGAAGCTCGGCGCCGTCGGATCGAGGCGGAAAGCCGGGGAGACGGCGGGGTTACATCCTGCGATCTCGTCTATGAGCGTACAAGGTTGGCGCTCGGAAGTCTCCCGCCCGCGGTGACCCACACCGCGAATAAGAAACGAGAGCAGACAGCAAGTATAGCGTCCAGTTGGTGGACCACGGCTCCGGCACGCTGTACTAGTGGGCCGGATTCTCAGTGAACGCTCACGTGTCGACCTGACGTCTACGGCTTGCAAGCCCCCGGTCCAAAGGTCCAACCGAGCGAACCCAGCAGCAGATCGCAACCCTTGTTCGGGCCTACCCCCAGGCACCCGGGCGCCCCACCCACGGGGGTGCTGGCCTGCACGTGCCCCTTGGCTCTGAGAGGCCCGCATCAAGAGGCGCGCGAGCGCAAAGTGGAGGCGGGCCCGCTGCCGCGAGGCCGGGTCACCCCCGCTCGGGTCCTGGCGGTCGTCTAGCGGCCGGTCAGCAGCGTTTTGTACCGCCCCCCCTCCCGGGTGGGCCCCGCGCGGGAGCCCCCTGGCGCAGCGCGCGCGGTAGTGGGAGTGACCCCGCCCGACGCGCCGGCGCGAGACGCTCCCGCCCGGTGCCTGGGCCCGCGCCGCGGACTGCGCCGCTTGCTCGAGATCTGCTCTGCGCCCCGCTAGGGGGCGCGCCTCGCGCAGCAGCCCGCGGGGAGCAGGCCCTGGGTCCAGGGTCTGGCTTGGGCCCAGTAGCCGCCGTCAGGGGACACTGGGGGCTCCCCAACGCGGGACGGCCGCCGGATACCCCCCTCTCTGCGGCCCCCCATCGAGAGTGCGGGGGGAGCGGGTTTGGGAACGGGCCCGGGGAGCGGCGCGGGGAACACCCGCGGCCTCGGCACCCAGCCAGCAGCTACGCGCAACAGATTACCGACCAGCGTTCGGCGCGACGCGGGATCGTCGCCGGTGTGGGCCGCGCCCACGGACCTCGGTGCCCCCCCGGCCACGTGGTCGGCACCAGCGTGCTGCGCGGGGCGTCCCCGGGCGCGCCGCCCTCGCGAAGAAGTGCGTGCGAATCGGGAGGCGCCGACCCGCCGCTCTCAGGCGTCGTCGTGCTGTCCCGGGCCGCCGGCGGCCGCGGCGCCCCCAGGCCGACGGCGGTGTCCCCCTCCCCTTACGGGTGCGGGCCGACGCACATACACTTGGACGGGGAAGCGGTTCCCACGGTGGACTAATCCCGTGGTCGCCAGGCGTGCCGCGGGCTCCTGCCGGCGGGGGCCCGGGGCGGCCGCACTCTAACGACAGCTGCACTCCGGGCCGCCCCGCTCCGGGC     
J       AGAAATTATTAAAGTGCGTATTTGTTTTATATCAGCATTGTAATTATGGATATACTTTCTAATTCTTTATAAGAAACTATCCCTTTTAAATATATGTTTTTAACATATACTATCTGATGTCAAAGATCTATATCGAATAAACAAACATATCCTTACTGAAAATACTCTATAGTCATCGGAATTATCAACGAAATAGAAATTTAGACGTACTATACGAGTTTTATATCGGTTACTGATGTTTGTTATAGAGTAATAGGTAGGTTAATCATAAGTTCTAAAGCATTCATATGATATATTGCTTTTCAAGGATTAGCAGATTAATAAAGTAAGAAGTATTTAATGTTAAACTTATATTAAAAAAAATCTAATTTATTAACAGATATAAACCTTACCATAATGAAATATGATCTACATGTATTTAAGATATTACTGAGAATTAACATAAATATATAATAATTACATAAACAATAAAGTTTTATTTGTATCAAAACATTTTAAATTAATTGGTTTAAAATATTTAAATTAATTATTTATATATATGATAATTAAGCAATTTCAGATAGATAAAATAGTCCATGATTGTTCACGCCTAATAGTTAATATAATATTTACAAATTATAAAATAAACTTTTAATAGTTTATAATAAAGTTGTTTATAATGTATAATTTCATATTAATATTAAATAAATTTTTTATTTTAACAACTGAGGTAAAAATTTAAAAATTGCTTCTAGCAGAGTCTAGGAAAATATGTAGAAAATCATGTTTACCTTAAAGATTTTAAAATCATAAAGATTCATTAGTTCTTTCGTAATTTTTTGTTATACCCAATTAACAATATATATGTTCTACTTATTAAATAATATCGTTTATCTTCGATAAAAATACGTAATAATACTTAACAAGTCTGAAGACAATATGTAATTTTTAAAAAGTTAAAAAATAAATAATGCTAATATAAGTATAATATTATTAAAATGTATTAATGTTAATAACAGCAATGGTGTTACAATGATATTTGATCAGAAAAGACACGCTACGTATATCGAACCTTGCGAGTGCTGTCTACTCTATTGAGACGTCAATATTGTAAACATAACGGGATTACGTTTACATCAAAAACGGCGTCATAGACCAGATATACTTAATTGAGCCTGGTTATTAGTAGAGTCGATATGATCCTGAGGTATGAGATCTTTGGTAGTAAATGTGTATAATCCTTCTAATTGTCGTCGTGTCCTTTCTCTTCGCATCAGAGTTAACTAAAGACATCCTAATATTCGACCAGTGTATATCGATAATGGGATGAATACCAACCGTGTTACCGTACGACACAAAATACAAACGGTTTTTAATGCGCCTGCATCAGACAATTATGTATTAACTTATGTGAAGCATGTTGATGACGTCAATGCAACAAACTACATATACATAGTAATACCACCACGTAATGGCCCATATTTTAATATCTTATGAATCTTGAAAGCAGTAGGTGAGATCCTATGCTATCTAGGCGGTCACCATTGCACTCATGAACACGTGCTTATACGAAGGTATTTTTAAATTCAAGAAGCGATTGAAACTTGTGAGCACCGCGAACTGACGATAGACATGACATTGTTTGTAATGCGGCAAGTGTTCACGTTTATCAATTGACATCATTGGATCAATTAGGTCGAGATCAAATTGGGAAGAACTTAAATATCACTCTGGGGTATTGGCTAGTGAAAACGCGGTAACCCAAGTAATCTGACCCATTGCCACCGGTCGTCTAGGGTCACCCTAGTTTCCTTTGCGGAAGTTCAACAATACAATTCTCACGGCAATGATCCAACAACATATCAGAGCAATAATTGATATTGTAATGGTGATAAGCGCCCAATCTAGAGGCAGGAAACTGTCGGCGGTGCAGGATCTAAGATGTGTGGTAGGGGCATTACTACTTTGTAAAAAAGTTAGGTTTTATATTGTGTGAAAAATAGGTGAATACTATATTCTTGCGCGACATCCACCGTCAATCCTCTTAGGGGAACCCCCCGATGTGCTGCGGTAGGCACAGGACTCGCCAAGGCATCGTCCACACCCCCGGGCCCGCTCGCTGACCTTGCGAAGCATGGAAAGTCTCACAGGCTGGGAGACCTACCGGGGCGCCGTCAGATCTTCGTATCGGCCTTTAGTGCGATTAATTCAACCGCTGAAGGGGGGGCGGTATACATGGGTCCGTACGCCCAGAGGGGAAGGGCGCTGCTGCTACGGGCCTGGCATTTATACCAGGCGGCTTGATCGGACGCGCACGTCCACCCCCTACAGCGCTGGACACGGCTTTACGAGTAGTGCCAACCTCTCGCCCACCGTCCGCCCCGTTACACAGGCCGAACAAGCAAGCCATTGCTGGACGAAGGGCTAACCGGCTGCGGTGCCCCCCATCGAAGCCCGTCGGCGGTCAATTATTAGGGAGACCTATTCGTTGGTCCGCTACCAGGGGGACGGGCAGTATAACGGGACGTCGAAAGATACCAAGTGGCCGTACCGGGCGCCACGGGCCTATGCTCGCTTTGGTAGGTGTTGGAACTGAAACCTTCCCGCCTACATTGGTGGTGGAACACGTTTGAGACTCACGGCGCAACAACCTATGCACCACTAGTGATTCGGGGTTCCGTTTCCACGCCGCGTGCGACCGTGACCTGGGTCGAAGCTCAGCGTCCTCGGATAGGGGCGGAAAGCCCGGGCGCCGGCGGGGTTACTTGCTGTGGTCTCGTTTATGAGAGTACACGGTTGGCCAGCAGAGGTCTCGGGCCCGCGGTCACCCACACCGCGAATATGAAACGAGACCAACCAAGTAGGATAGCGTCCTGTTGGATGACCCCTGCTCAGGTACGCTGTCCTAGAGGGCCGTACTCTCTGTGAACCATCACGTGTCGTCCTGACGTGTACGGCATGCAAGCTCCCGGCTCAATGGTCCAACCGGGGGTAACCAGCAGCGGATCGCACCCGTCGTCCGGGCGTACCCCCAGCCACGCGGGCGCCCGACCCACGGGGGTCCGGTCGTGCATGTCCCCCTTGGCCCTGAGAGGCCCCCATCAAGAGGCTTGCGAGCGGAAAGCCGAAGCGGGCCCGCGGCCGCAAGGCCGCGTCACCCCCGGCGTCGTCCTCGCCCTCGTCTAGCGGCGGGTGAGCAGCGTCGTGTACCGGACCCCCGCCCGGGTGGCCCCCGCGCGCCAGCCGCCTGGCGCACCGCGCGCGCTCGTGGGAGTTAGCCCGCCCGACGCGCCGGCGAGAGAAGCGCCAGTCCGGCGGCTCGTCCCACGCCGCGGACGGCGCCGCTTGCTCGAGATCTGCTCTCCGCGCCGCTAGGGGGTGCGCCGCGCGCAGCGGCGCGCGGCGCGCAGGCCCTGGGACCCGGGTCTGGGTTAGGCCCAGTAGCCGGCGTCAGCGGACGCTGGGGGCTCTGCAACGCGCGACGGGCGCGGGATACCCGCCTCTCTGCGGCGCCGCATCGAGAGTGCGGGGGGAGCGGGTGTGGGAGGGAGCCCGGGGAGCGGCGCGGGGAGGACCCGATGCCGCTGCACCCAGCCAGCAGCTACGCGCAACAGGGCCCCGACGAGCGTTCGGCGCGACGGGCGATCGACGGCGGCGTTGGCCGCCCCAACGGACCTCGCGGCCCCCCCCGCCACGTTATTGGGACCAGGGGGCGGCGCGGGGAGTTCCCCGGCGCGCCGGCCTCGCGAAGAAGTGCGTTCGCATCGGGAGGCGGCGCCCGCCCGCCCTCAGACTGCGTCGTCCGGGCCCGGGCAGCCGGCGACGGCGCGGCCCTAAGGCCCAGGCCGGCGTCCCAATCCCCTTACGCGTGCCGGCCTACGCACATCCGCTGGGGGGGGGACGCGGTTCCCACGGTGGACTGATCCGGTGGTCGCCACGCGCGGCGCGGGCGCCTGCCGGCGGGGGCCGGGAGCGGCCGCACTGCAACGAGACCTGCAGTCCGGCCCGGCCCGCCCCCGGC     
I       AGAAGTTATTAAATTGCGCTTTTGTTTTATATTAGCAGTGTATTGATCGATATTAATTTTCATGCTTTAAAAGAAACTATACCTTGTAAAATTAAGTTTTGTATATATACTATCTGATTTCAAAGATAGATCTCGAATAAACATACATAGGATTACTTAACATAATATATTGTCATCGGAATTTTCATCGATATAGAAATTTAGACGTACTATACGAGTTTTAAATCGGTTTCTGATTAATATTATAGAGTAATAGGTATGTTAATCATAATTTCTAAAGCATTCAAAAGTTTCGTGGCTATACGAGATTTAACAGATTAATAAAGTAATAAGTATAGAAAATCAAACTCATATCAAAAAAAATTTTATATATTCACAGATATAAACCTAATCCTATTGAAATATGATCTACATGTATTTAAGATATTACATAGAAGTAACATTAATATATAATTATTACATTAACAATAAGGTTATATTTGCCTCAACATTTTTTGATTTAATTAGATTTTTTTATTTTCATTCATATTATATAAATATGATTTATAAGCTATTTGAGATTGAAAAAATATTCCATGATTGTTCACGCCTTATAGTTAATATAATATTTATTAATTAGAATAAAAATATTTAATAAATTATAAAAAAGTTGTTTATAAAGTAAAATTGCATATTAATATTAAATAAATTTTTTATTTTAAAATCTGAGGTAATAATTTACATATTGCTTCTAGAAGAATCTAGTAAGATATGAAGAAAATCATGCTTACCGTAAAGATTTTGAAATTATAAAGATTCATCAGTTCTTTCGTAATTTTTTGTTATACCTATATAGCAATATATAAGTCCTACTACTAAATTATTTTAGATTATCATCTATAAATATAGTTAAAAATATTTAACACGTCTGAAGATACTATGTAATTGTCAAAATGTTACAAAATAATAAATGCTAGAATGAGTATAAAAATATTAAAATGTATAATTGTTGTTGACAACCATGGCGGTGCCATCATATTTAATCAGAATATACACGCTTCGAATAACGTAACTTGCGATTGCTGTCTACTCTATTCATACGTCAATACTGTTAACATAACGCGATTACATATTGATCAAAAACGGCGTCATCGACCAGATATACTTAATAGAGCCTGGATATGAGTTAAGTCGATATGTTCCTGAGGTATAAAATCTTATCCGGTAACTCTGTAAAATTCTTCTAATTGACGTCATGGTCTTTTCCATCGCAACAGGGTTAACTCAAGACATCCTTATATAAGACCGGGGTATACCGATGTTGGGTTGGTCACCACCCGTATTACCGTACGACACAAAGTACAAACGGGTTTTAATTCGCCTGCTTCCGACAATTATGTAATAAGGTATGTAAAGCATGTTGATGACCTCAAAACAACAAACTACATATACATTATAATAACGCCCCGTAATGGCCCTTATTTTAATATTTTATGTATCTTTAAAGCAGCAGGTGTGACCCTAAGCTATCTAGGCGCTCACAATTGCAGTCACGAACACGGGCTTATAGTAAGGTATTTTAAAATTCAAGATGCGATTGAAACTTGTGAGCACAGCGATATGATGATAAACATGACCTTGTTTGTACTGGGGGAAGTGTTGACGTTCATCAATTGATATAATTTGATCAATTAGATCCTTTTCAAGTTGGGAAGAACTTAGATATCACTCTGGGGTATTGGTTAGTGTTAGCGCTGTAACCCATGTGATCTGACCCATTGCCACGGGTCGTGTAGGGTCAACCTAGTATGCGTTGCGGAAGTTCAATGATACAATACTAACGGCACTGAACCAACAACATATGAGTGCAAAAATTGAAAAAGTAATGGTGATGAGCGCCCAATCTCGGGGCTGGACACGATGGCCTGTGCAGGATCTAACACGTGTGGTAGGGGCATCATTTCTTTTTAATAATGTTAGGTTATATCTTGTGTGAAAATTAGGTGTATACGATATTTCTGCGCGTCATACACCGTTAATCCTCTTAGCGTAACCCCCCTAAGCGCTGCGGTAGACACATGACTCGCCAGGGCATCGTCCACACCCCAGGCCGCGCTCGCTCCCCTTGCGAAGCATGGCAAGACTCCCAGGCTGGTAGTCCAGCCAGGGCTCGGTCAGATCTGCGTATCGGCCTCTAGCGCGATTAATTCTACAGCTCACGGGGGGGCGCTATATATGGGTCCGTACGCCCCGAGGGAAAGAGCGCTGCTGCTACGGCCCGATCATATATAGCAGGCGGCTTGAGCGGACGCGGGCGTCCGCCCCTGACAGCGACGGTCACGGCTTCCCGAGTAGTGCCAACCTCTCGCCCACCGTCCGCCCCGTTTCACAGGCCGAATGTGCAAGCCATTGCGGCACGTAGGGTTAACCGGCTGGGGTCACCCCTATCGAAGCCCGGCCGCGGTCCCTACCTAGGGAGACGTGTTCTTTGGTCCGCTACCGGGGGGCCCCGCGTTATAGCTGGACGTCGAAGCATACTAAGTGGCCGTACCGGGCGCCACGGGCCTATACTTGCTTTGGCGGGTGTTGGGGCTGAAATCTTCCTGCCTAGAATGGTGGCGGTACACGTTTGCGACACACGTGGCACCAAGCTAGGCACCACTATTGATGCGGGCTTCGGTTTCCACGCCGCGTCCGACCGTGACCCTGGTCGAAGCTCCGCGCCCTCGGATAGCGGCGGAAAGCCGGGTCGCCGGCGGGGTTACATGCTGTGCTCTCCTCGATGAGCGTACAGGGTTAGACCCCACAGGTCTCGAGCCCGCGGTTACCCACATCGCGAATATTATACGAGACCATTCAAGCAGAAAAGCGTCCAGGTGGGTGGACGCAGCTCGGACACGCTGCCCTAGTGGGGCGGAGTCACGTTGAACCATCACGTGTCGTCGTTACGTGTACGGCGTGCAAGGTCCCGGTTCAAAGCGCCAACCGGGGGTCCCCAGCAGCGGATCGCAACCCTCGTCCGGGCGTACCCACAGTCCAGCGGGCGCCCTACCCACGGCGGTGCGGGCCTGCATGTGCCGCTTGGCTCTGCGAGGCCCCCATGAAGAGGCTCGCAATCGCAAGGCCGAAGCGGGCCCGCCGCCGCAAGGCCGCGTCACCCCCGCTGCCGCCCTAGCCCTCGTCTAGCGGCCGGGGAGGAGCGTTGTGTACCGGCCCCCCGCCCGGGTGGGCCCCGCGCGGGCGCCCCCTGGCGCCGCGCGCGCGCTAGCGGCAGTGACCCAGCCCGACGCGCCGGCGCGAGAGGCCCCAGCCCGTGGGCTCGCCCCCCGCGGCGGACTGCGCCGCTTGCTCGACATCTACTCTTCGCGCCGGTAGGGTGAGCGCCGCTCGCAGCGGCCCGCCGGGCGCAGGCCGTGGGACCCGGGTCTGGGTTGGGCGCAGTAGCGGGCGTCAGCGGACACGGCCTGCTCCGCCACGCGCAACGGGGGCGGGATACCCGCGTCTCTGCGGCCCCGCATAGAGCGTCCTGGGGGCGCGGGTGTGGGACGGGGGCCGGGGATCGGCGCGGGGAACACCAGCCGCCGCTGGACCCAGCCAGCAGGTCCGCGCAACAGTGGCCCGACGAGCGTTCGGCGCGACGGCAGATCGGCGGCCGCGTCGGCCGCGCCAACGGACCTCCCTGGCGCCCACGCAACGCCGTCGGCACCAGCGTGCTGCGCGGGACGTCGGCCGGCGCGCCGGCCTCGCGGAGGAGTGCGTTCGCATCGGCACGGGGCGCCCCCCCGCCCCCAGGCGGCGTAGTCCGGCCCCGGGCAGCGGGCGCCGGCGCCGCCCTCACGCCCAGGGCGGCGCCCCTATCCTCCTACGCGTGCGGGCCGACGCAGATACGCTGGGGCGGGGCCGCCGCCCCCACGGTGGACTGATCGGGTGGTGACCACGCGGCGCGCGGGCTCCTGCCGGCGGGGGCCGGCGGCAGCGGCACGCTAAGGACAGCTGCAGTCCGGCCCGGCCCGGCCGGGGC     
H       AGAAATTATTAAAGTGCTATTTTTTCTTATATTTGGAGTGTAATGATGGATATAAATTTTTATGCTTTAAAAGAAACTATCCCTTGTAAATAGATGTTTTTAATGTATATTATCTGATTTCAAAGATAGATATCGAAAAAACATTCATACCAATACTGATCATAATTTATAGTCTTCGGAATTATCAACGAAATAGAAAATTAGACGTACTAAACGAGTTTTATATAGGTTTCTGATTAGAATTATAGAGTAATAGGTAAGTTAATCATAATTTCTAAAGCATTCAAATGATTTCTTGCATCACGAGATTTAACAGATTAATAAAGTAAGAAGAATATTAAATTAAACCCATATCAAAAAAATATTAATTTCTTTTCCGATATAAACATTATCGAAATAAAAAATGATCTTCATTTATTTAAGATAATACACAGAAGTAACTTTAATATATAATGATTACATTAACAATAAGGTTTTATTTGAATTAACATATTTTAAATTAATTGGTTTGTTATATTTGCAATAATAGTATATAAATATGATTTATAAGTAAATAATGATAGAAAAGATATTCCATGACAGTACTCGCCTAATTGTTAATTTATTATTTACAAATTAAAATAAAAATATTTATTATTTTATAAAAAAGTTGTTTATAAAGTATATTTGCATAATAATATTAAGTTAATTTTTTATTTTAATAACTGAGGTAAAAATTTACAAATCGCTTCTAGAAGAGTCTAGAAAAATATGCAGAAAATCATGTTTACCGTGTAGATTTTATAATTATAAAGTTCAAACAGTTCTTTCGTAATTATTTGTTAAACCCATATATCAATATATAAGTCCTACTTATTAATTATTTATGTTTATCTTATAAAAATATACATAAAATTAATTAACAAATCTGAAGAAACTATGTAATTGTTAAAATTTTCCAAAATAATTAATTCTAAGCCGAGCAAAAAATTATTAAAATGTATAAATGTTATTTAGAGCTATGGTGGTGCAATAATATTAAATCATAATATACACGGTACGTATAACGTAACTTGCGAATGCTGTCTACTCTATTGTCACGTCAATACAGTAGACATAACGGACTTACATTTTGATCAACAACGGCGTCATAAACCGGATATACTTAATAGAGCCTGGCTATAAGTAATGTCGATATGATCCTGAGGTATTATATCTTTGCCAGTAATTGTGTAAAATCCTTCTAATGGCCGTCGTGTCTTTTTTCTTCGCTACTGGGTTAACTCAGGACATCATAGTATATGACCTGGGTATATCGATATTGGGTTGTTCACCAACCGTATTACCGTACGACACAAAGTACAAACTGGTTTCAATACGCCTGCACCAGACAATGATTTAATAAGGTATGTGAAGCATGTTGATGACTTCAAAGCTACATACTTCGTAAATATCATAATAACGCCACGTAATTGCCCATAATTTAATATTTTTTGTATCTTTAAAGCAGCAGGTGTGATCCTGCGATATCTAGGCGGTCACGATTGGAGACACGACTACGAGCTTATAGTAATGTATTTTAAAATTCAAGAATCGATTGAAACTTGTAAACACTGCGATTTGACGATAGACATGACATTGTTTGTACTGGGGGAGGTGTTGACATTCATCAATTGATATAATTTGATCAATTAGGTACGGTTCAAGTTGGGAAGAAATTGGATATTACTTTAGGGTATTGGCAAGTGTTAGCGCGGTGACCCAAGATATCTGGCGCATTGCCACCGGTCGTGTAGGATCAACCTAGTATGTGTTGCGGAAGTTCAAAGATACAATCCTCACGGCACTGAAGAAACACCATATAAGCGCCGTAATTGATCATGTAATGGTGATGAGCGCCCAATCTAGGTGGAGGAGACGAAGGTCCGTGCAGAATCTAAGAAATGCGGTAGGGGCATTAATACTTTGTAATAATGTTATGTTCGACCTTGTATTAAGATTATGTGTATACTATATTTCTGCGCGTCATACACCGTTAATCCGCTTAGCGAGACCCCCCTATGCGCTGCGGTAGACACAGGACTCGCCATGGCATCGTCCGCACCCCTCGTCCCGCTCGCTACCCGGGCGAAGCATGGCCAGTCTCGCTGGCTGGCAGTCCAACCAGGGCGCGGTCCGATCTGCGTATCGGCCGATAGCGCGATTAATTCAACGGCTCACGGGGGGGCGGTATATGTGGGTCCGTACGCCCTGAGGTAAAGAGCGCTGCTGGTACGATCCGGTCATTTAGAGCAGGCTTCTTGAGAGCAGGCGCGCGTCCGCCCCTGACTGCTCCGGGCCCGGCTTCACGAGTAATCCCAACCTCTCCCCCAGCGTCCCTTCCGTTTCACAGGCCGAACAATCAAGCCATTGCGGCACGCAGGGCTAACCGGCTGCGGGCCCTCCTATCGAAGCCCGGCGGTGGGCCCTACCTAGGGAGACCTCTTCGTTGGTCCGCTACCCGGGGCCCCCGCCTTTTAGCGGGACGTCGAACCATCCGAATTGGCCGTACCGCGGGCCACGGGCCTCTACTGGCTTTGGCGGATGTTGGGATTGAAATCTTCCTGATTAGAGTGGTGGTGCCACACGTTTGAGACACACGTCGCAGCAATCTATGCACCACGACTGCTGTGGGCTTCCGTTTCCACGCCGCGTGCGACCGTGACCCTGGTCGAAGCTCGGCGCCCTCGGATAGAGGCGGAAAGCCGGGTCGCCGCCGGGGTTAGATGCTGTGCTCTCCTCTATGAGCGTACATTGTTGGACCACCAAGGTCTCAAGCCCGTGGTGACCCACACAGAGAATCAGAAACGAGACGATACAGAGAGAAGAGCGTCCCGTTGGTTGGCCCCCGCTCAGGCACGCTGCACTAGCGGGCCGGAGTCCGTCTGAACGATCACGTGTCGTCTTGACGTGTACGGCGTCCAAGCTCCGTGTCCAGAGTTGAAACCGAGGGTTCCCAGCAGCGGATCGCAAGCATGGTCCGGGCCTACTCACAGGCCTGCAGGCGCCCCGCCCACGGCGCGCGGGCCGTGCATGTGCCCCCTGCCTCTGAGAGGCCCCCATCAAGGAGCTCGGAAGCGCAGAGCCAACGCGGGCCCGCTGCCGCAACGCCCGTTCACCCCCGGGGGAGCTCTCGCGCCCCTCTAGCGCCCGGTGACGAGCGTTGTGTACCGGGCCCCCGGCCGGGTGGGCCCCGCGCGGGAGCCCCCTGGCGCCTCGCGCGCGCGAGTCGCAGTGAGCCCGCCCGACGCGCCGCCGCGACGCCCCCGAGCCCGCTGGCTCGGCCTCGGCGGCAGACGGCGCCGCTTGCTCGAGATCTGCTCTGCGCGCCGCTACGGGGAGCGCCTCTCGGAGCGGCCCGCCGGGCGCAGGCCGTGGGACCCGGATCTGGGTTCGGCCCAGTAGCGGGCCTCAGCAGACACGGGGAGCTCTGCGACGCGCAACGGGCGCGGGATACCCGCCTCTCCGCGGCCCCGCGTCGACTGTCCGGGGGCAGCGGGTGTGGGACGGGGGCCGGGGATCGGCGCGCGGAAAACCGGCCGCCGCTGGAGCCAGCCAGCAGGTAAGCGCAACAGCGACCCGACGAGCGTTCGGCGCGACCGGCGATCGATGGCTGCGTCGGCCGCGCCAACGCACCTGGCGGCGGCCCCCGCGACGTCGTCGGCACCAGCGTGCTGCGCGGAGCGTCGCCGCGCCCGCCTGCCTCGGGAAGAAGTGCGTTCGAATCGCGAGGCGGCGGCCTCCCGCCGTCAGGCGGCGTCGTACCGGCCCTGGCAGCCGGCGGCCGGGCCGCCCTAACGCCCAGGGCGGCGCCCCCATCCTCGTACGCGTGCGGGCCGACGCCGATCCGCTCGGGCGGGGACGCGGTTGCCACGGTGGACTGATCGGGTGGTGCCCAGGCGCGGGGCGGGCCCCTGCCGGCGGGGGCCGGCGGCAGCGGCACGCCAAGGACAGCTGCAGGCCGGGCTGGCCGGGCCCTGGC     
G       AGAAATTATTAAGGAGAGTTTTTATCTTGTATTTGCAGTGTAATGATGGATTTCAATTATCATGCTTTAAAAGAAACTAACCCTTGTAAATATGTGATATTAATATAAAAAAACTGATTTCAAAGATAGATCTCGAATAAACATTCATATGACTTCTGAGCATAAATTATAGTCATCGGAATTATCAACAACATAGAAATTCAGACGTACTATATGAGTTTTATCTAGGATTCTGATTAATTTTATAGAGTAATAGGTAGGTTAATCATAATTTCTATAGCATTCAAATGTTATATGGCTAGACTATGTTTAACAGATTAATAAAGTAAGAAGAATTGTAAATTAAACTCATATCAAAAAAATGTTAATTTATTAGCTGATATAAACATTATAGAATTGAAATACAATCTTCATGTATTTAAGTTATTACAAAGAAGTAACATTAATATATAATAATGACATTCATAATAAGTTTTTATTTGAATTAACATGTTTTAAATTAATTTGCTTGTTATTTTTGCAATAATAGTATATAAATATGATTTGTAAGAACTTTATGATAGATAAGATTGTCTATGAATGTCCACGACTGATTGTTAATTTTACATTTACAAAATAAAATAAAAATTTTTAACTTTTTATAAAAAAGTTGTTTATAAAGTAGATTTGCATATTAATATTAAGCTAATTTTTTTTTTTAAAAAAAGAGGTATAAATTAACATATCGCTTCTAGTAGATTCTAGACAAATATGAAGTAAATCATGTGTACCATATATATTTGAATATTATAAAGTTTAATCAGATCTTTCGTAATTATTTGTAAAACCCAATTAACAATATATAAGTCCTACTAAATAATTAGTTATGTTTATCTTAAAAAAATATATCTAATAATAATTATCAATTTTGAAGATACAATGTAATTTTAAAAATGTGACAAAATAAGAAATGCTATTCTGAGGAAAAAATTATTGAAATGTAAAAATGTTATTAACAGGTATGGTGGTACAATAATATTCCATCATAATGAACACGTTACGCATAACGCAAATTGCGATTGCTGTCTACTCTATTGTCACGTCATTACTGTAAACATAAGGCGATTACACGTTGATCATTAAAGGCGTCATAATCCAGAAATACTTAATAGAACTTGGTTACGAGTAAAGTCGATATGATCCTAAGGTATTAAATCTTTGTAGGTAAGTATGTAAAATCCTTCTAATCGCCGTCGTGTGATGTCCCTTCGCCACTGGGAAAACTCAGCACATCCTAGTATATGACCGAGGTATATCGATATTGGGTTTTACACCAGCCGTATTACCGTCCGACACAAAGTACAAACTGGTTTCAATTCGCCTGCCTCAGAAATTTATGTAAAAAGGTATGTGAAGCATGCTAATGGTTTCAAAACAAGAAACTTCCTACACATCATAATAACTCACGGTATTTGCCCATATTTTAATATTGTGTGTATCTGTACAGCAGCAGGTGTGAACCCCAGCTATCGACGCGGCCACGATTGCAGTCATGAACACGAGCTTATAGTAAGGTATTTTAGAATTCAAGAAGCGATTGAAACTTGTAAGCTCTGCGATATGACCATCGACATGACCTTGTTAGTGCTCGGAGAAGTGTTGACGTTCATCGATTGATTCAAGTTGATCAATTAGGTCCGCTACAAGTTGGGAAGAACTTAGATATCACTTTGGGGTATTGGATAGTGATAGCGCGGTAACCTAAGAGATCTGAATCATTGCCACCGGTCGGGTAGGGTCAACCTAGGATCCGTTACGGAAGTTCAATGATACAATCCTCACGGCACTGAAAAATCAACATATTAGAGCAGTAATGGATCATGTAATGGTAATGAGCGCCCAATCTAGCTGGCTGAGACTCAGTGCCGTGCAGTATCTAAGAATTGGGGTAGGGTCAACAATACTTTGTAAAATGGGTAGATTTCATCTTGTGTGAAAATTAGGTGAATACTATATGTGTGCCCGGCATACACCGTTAATCCCCTTAGCGAAACCCCCCCACGCGCTGCGGTTGACACAGGACACGCCATGGCATCGTCGTCACCCCTGGTCCCGCTCGCTCCCGCTGCGAAGCATGGCTAGCCCCGCTGGCTGGCAGTCCAACCCGGGCTCCGTCCGATCTGCGAATCTGCCTATAGCGCGATTTATTCAACGGCTGACGGGGGAGCGCTATATGTGGGTCCGTACGCCCTGAGGCTGTGAGGGCTGCTGCTAGGACCCAGTCATTTAAAGCAGGCTGCTTGATCCGAGGCGGGCGTCCGCCCCTGAGTGCGCAGGTCACGGCTTCACGAGTAATGCCAAGCTCTCACCCAACGTCCGTCCCGTTTCACAGGCCGAGTAATCAGGCCATTGCTGCACGCAGGGCAAACGGGCTGCGGGCCCCCCGATCGAAGCCCGACCGCGAACCCTCCAGAGGGAGACCTCTTCACTGGTCCGCTACCAGGGGGCCCGGCGTTATAGCCGGACATCGAAACATGCGAATTGGCCGTACCGGGCGCCACGGGCCTATACTGGCTTTGGCGGATCTTGGGGCTGAAATCTCGTTGACTAGAGTGGTGGTGTAACACGTTTGCGACACACGTCGCACCAATCTACGCACCACCACTGTTGTGGGCTTCCGTTTCGACGCCGCGTACGTCCGTGACCCGGGTCGAAGCTCGGTGCCCTCGGATAGAGGCGGAAAGCCGGGTAGCCGCCGGGGTTACATGCTGCGTTCTCCTCTATGACCGTACAAGGTTGGTGCCCCGAGGTCTCATGCCCGCGGTAACCCACATTGCGAATGTGTAACGAGACGATACAGAGAGAGTAGCGTCCGGTTGGATGGCCCCGGCTCAGGGACGCTGCACTAGCGGGCCAGAGTCTGTCTGCACCATCACGCGTTGTCTTGACGTGTACGGCGTCCAAGCTCAAGGTTCAAAGTTGCAACCGGGGGTCGCTAGCAGCGGATCGCACCCGTCGTTCGGGCGTACTCCCAGTACTGCCGGCGGCCCGCCCACGCCGGGCCGGTCGTGCATGTGCCGCCTGCCTCTCCTAGGCCCCCATCACGATGGTCGCGAGCGCATAGCCGAAGCGGGCCCCCCGCCGCAACGCCTGCTCACCCCCGCAGGGGTGCTTGCCCTCGTCTAGCGCCAGACGAGGAGCGTTGTGTACCGGCCCCCCAGGCGGGTGGACCCCGAGCGCGGGCCGCCTGGCGCCGCGCGCGCGTGAGTCGCAGTGAGCCCCGCCGACCCGCCGGCGCGACAGTCACGAGCCCGTTGGCTCGGCCCGGGCCGCGGACTGCGCCACGTGCACGAGAGCCGCTATGCGCGCCGCTAGGGGTAGCGCCTCTCGAAGCTGCCCGCCGGCCGCAGGCCGTGGGACCCGGCTCTGGGTTTGGCCCAGTAGCGGGCGTCAGCCGACCCGGGTTCCTCCGCAACGTGCAACCGGCGCGGGATACCCGCCTCTCTGCGGCCCCGCCTCGAGTGTCCGGGGGGAGCGGGTCTGGGCGGGGGGCCGGGGATCGGCGCGGGGAAGACCAGCGGCCGCGGGACCCAGCCGGCAGTTGCGCGCAACAGGCGCCCGACGAGCGTTCGGCGCCTGGGGCGATCGGCGGCCGCGGCGGCCGCGCCAACGCACCTCCCTGGCGCCCCCGCCACGTCGTCGGCACCAGCGTGCTCCGCGGGTCGTGGCCGGGCGGGCCGGCCTCGTGAAGAAGTGCGTTGGTATGGGGACGAGGCGGCCCCCCGCCGTCAGGCGGCGTCGTCCGGGGCCCGGCAGGTGGCGGCCGCGCCGCCCTCACGCGCAGGGCGGCGGCCCGGTCTTCGTACGCGTGCGGGCCGACGCAGATCCGCTCGGTCGGGGTCGCAGTCCCCACGGTGGACTGAGGGGGTGGTGAGCAAGCGCGGTGCGTGCTCCTGCCGGCGGGGGCCGGCGCCAGCGGCACGTTAAGGACAGCTCCACCCCGGGCCGGCCCGCCCCCGGC     
F       AGAAGATATTATGTAGAGTTTTTATCTTATATTTGCAGTGTAATGTTGGATTTTAATTTTCGCGCTTTAAAAGAAACTATCCCTTCTAAATCATAGTTTTATCTATAAAAGATCTGATATCAAAGAAAGAAATCCAAAAAACATTCATATTACTTCTTATCTTAATATATTGTCATCGTAATTATTAAGGTAATAGAAATTTAGACGTACTATACGAGTTTTATATAGGATTCTGTTTATTATTATAGAGTAATAGGTAGGTTAATCATAATTTCTAAAGCATTCAAAAGTTTCTTAGCTCCGCTATGTTTAACAGATTAATAAAGTAAGAAGAGTTGAACATTAAACGCATAACAAAAAATTGATTATTTATTAACAGATGTAAACATTATCGATATCAAATATGATCTTCTTGTATTTAAGTTATTAGAAAGAAGTAACGTTAATTTATAATAATTACAGTCATAATAATATTTTATTGGAATCAACATTTTTTGAATTTATTTGATTGTGATATTTGCAATGATAGTTTATAAATATGATATTAAAAAAATTTATGATAGAAAAGATTTACAATGAATGTTCTCGACTTATTGTTAATTTAATACTTACAAATTACAATAAAAATATTTAATTATTTATAAAAATGTTGTTTAAAAGGTATATTTGCATATTAATATTAAGTTAATTTTTTTTTTTAATAACTGAGGTATAAGTCAAGATATCGCTTCTAGTAGAGTCTTGTCAAATATGTTGATAATCATGTTTACCTATTAGATTTGAAAATTATAAAGTTTAATCAGTTCTTTCGTAATTTTTTGTAAAACCCAGATAAAAATATATAAGTCCTACTAATTAATTATATTTGTTTTTATTTTAAAAATCTATTTATAATAACTTTACAATTCTGAAGAAAATATGTAATTTTAAAAATGTAACAAAATAATAAATGCTAATCTAAGTAAAAAAGTATTGAAATGATAAAATGTTATAAACAGAAATGGTGATCCAATGATATTAAATCATAATACACACGGTTCGTATAACCTGGCTTGCGATTGCTGTCTACTCTATAGCCACGACATTACCGTAAACATAAAGCGATGACACCTTGATCAAGAAAGGCGTCATAGTCCGGATATACTTAACAGATCTTGGATACGAGTATTGTCGATATGTTCCTGAGGTATAAAATCTTTGCAAGTCAATCTGTAGAATACCTCTATTCGCCGTCGGGGCTTTTTCCTTCGCCAATGTGTTAACTCCGGACATCCTAGTATAGGACCGAGGTATATCGATATTAGGGTGTGCACCATCCGTAATACCGTCCGACACAAAGTACATACAGGTTTCTATCCGCCTGCTTCTGACAATAATGTAATAAGCTACGTAAAGCCTGTTTATGACCTCAAACCAACAAACTGCTTACACATCTAAATAACGCAACGTATTTGCCCTTATTTCAATATTTTGTGTATCTATATAGCAGCAGGTGAGAGCCCCCGCTATCTCCGCGGTCACGATTACAGTCATGAAAACAAGCTTATAGTAAGGTATTTTGTAATTCAAGAGGCGGTTGAAACTTGTAAGCACGGCGATATGAAGATTGACATGACCTTGTTAGTACTCGGGGAGGTGTTGACGTTAATCAATTGTTTTGGTTAGCTCAATTAGATCCGATACAAGTTGGGAAGGACTTAGATATCACTCTAGGGTATTGGGTAGTGATAGCGCAGTCATAAATGAAATCTGACTCATAGCCACCGGTCGTTTCGATTTAACCTAGGATTGGTTTGGTAAGTTCTATAATACAATCCTCACGGCACTGAAAAATCAACACACAAGGGCAAAAATTGATCACGTAATGGTGATGAGCGCCCAATCTAGCTGTATGAGACTAAGTCCCGTGCGGCGTCTAAGAATCGTGGTCGGGTCATTAATAATTACTAATAAGGTTAATTTTCATCTTGTGTAAAAAGTAAGTGTATACTATATTTCTGCCCGGCATACACCGTTAATCCTCTTATCGAAACCCCCCAATGCTCTGCGGTAGCCACAGGACTCGCGAAGCCATCGTCCGCACCCCTCATGCCGCTAGCTCCCGGTGCGAAGCATGGCCAGTCTCGCCGGCTGTGAGTCCGCCCAGGGCGCGGTCCGATCTGCGCATCTACCTACAGCGCGATTAATTCCACGGCTCAGGGGGGAGCGCTATATGTTGCTCCGTACGCCCTGACGGTGAGAGGGGTGCTGCTACGATCCTGTCATTTAAAGCAGGGTACTTGATCCGACGCTGGCGTGCGCCCCAGATCGCGGCGATCACGGCTTCACGAGTAGTGCGAAGCTCTCCCCCAACGTCCGGACCGTTACACAGGCCGAGTAAGCAATCCATTACTGCACGAAGGGCTAACGGGCTGCGGGCCCCCCCATCGAAGCCCGCCGGCGGACCCTGCCGAGGGAGACCTGTTTGCTGGTCCGCTACCAGGGGGTACCGCGTTATAGCGGGACGTCGAACCAGACGGATTGGCCGTACCGGGAGCCACGCGCCTATACTGGCTTTGGAGGATCTTGGGTCTGAAGACTCGCTGACTAGAGTGGTGGTGGCACACGTTTGAGACACACTTAGCAGCAACCGAAGCACCACCACTGGCGAGGGCTTCTGTTTCACCGGCACGTACGTCCGTGACCCGGGTCGAAGCTCGGGGCCCTCGGATAGAGGCGGCAAGCCGGGTCGCCGCCGGGGTGAGATGCTGTGCTCCCCTGTATGAGCGTACATGGTTAGGGCGCCGAGGTCTCAAACCCGGGGTAACCCACCCCGCGAATTTGAAACGAGACAATACAGGCAGAGGAGCGTCCGGTTGGATGGCCGCGGCTCAGGTACGCTGCACTAGGGCGTCCGAGTCGGTCTGTGCGCTAACGATTCGTATTGACGTGTACGGCGTCCAAGCACCGGGTTCCAAGTTGGAACCGCGGGGCTCAAGCAGCGGATCGCAAGCATCGTGCGGGCGTACTCCCACTCCCGCCGGCGCCCGGCCCACGGCGGCCCCGACCTGCACGTGCCGCCTGCCGCTGGTAGATCCCCATCAAGATGGACGCCAGCGCAAAGCCGAAGCGGGCCCGCCGCCGCAAGGCCCGCTCACCCCCGCGGCGGTGCTAGCCCTTGTCTAGCGCCAGGGGAGCAATGTTGTGTACCGGGCCCCCGGCCGGGTGGGCCCCGCGCGGAGGCCCCCTGGCGGCCCGCGCGCGCGAGTCGCAGTGAGCCCGGCCGACGCGCCGGCGCGGCGGTCCCGGGGCCGCTGGCTCGGCCCGGGCAGCGGACTGCGCCGCTTGCACGATAGCCGCTGTGCGCGCCGCTAGGCTTCGCGCCCCTCGGAGCGGGACGCCGTCTGCAGGCCCTGTGACCCGGCTCTGGGTTGGGCCCAGTACCGGGCGTCTGCCGACCCGGGGTGCTCCGCAACGTGCTGCGCGGGCGGGATACCCGCCTCTCTGCGGCCCCCCATCGACCGTGAGGGGGTGTCGGGTCTGGGGAGGGGGCCGGGGATCGGCGCGCGGAACACCAGCTGCCCCTGGACCCAGCCAGCAGCTGGGCGCAACACGGGCCCGACGAGCGTTCGGCGCGACGGGCGATCGGCGGCCGCGTGGGCCGCGCCAACGCACCTCCCTGTCGCCCCCGCCACGTGGTCGGCACCAGGGTACTGCACGGGTCGTCGCCGGGCGCGCCGGCCTCGGGAAGAAGTGCGTACGCATGGCCAGGCGGCGACCTCCCGCCGTCAGGCGGCGTCGTCCGGGGTCCGGGGGGTGGCGGCCGCGCCGCCCTAAGGCCCGAGGCGGCGTCCCGGTCGTCGTACGCGTGCGGGCCGACGCAGATCTGGTTGGGCGGGGAGGCCGTTCCCACGGTGGACTGATCCGGTGGTGACCAGGCGCGGCGAGCGCCCCCGCCGGCGGGGGTCGGCCCCAGCGGCACGTTAAGGGCAGCTCCAGCCCGGACCGGCCCGCCCCGGGC     
E       AGATGTTATTATGATGTGTGTTTATCTAATATTTGCATTGTAATGATAGATATAATTTCTAATGCTTTAAAAGAAACTAAACCTTTTAAATCAATTTTTTTAAGATAAATTATCTGATTTCAACGATAAAATTCTAAAAAACACACATATTACTTCTAATCATAATTTATTGTCTTCGGAATTATCATGGAATTAGAAATTTAGACGTTCTATAAGAGTTTTAGATAGGATTCAGTTTAGATTTATAGAAATATAGATAGGTTAATCATAATTTCTAAATCATTCAAATGTATTTTAGCTTTACAATGTTTAACAGATTAATAAAGTAAAAAGAATTGAATATTAAACGCATAACAATAAAAGGTTTTTTTATTAACTGATTTATACATTGTTGATATCAAATATGATCTGCCTGTATTTAAGTTACTACAGAGAAGTAACTTAAATGTATAATAAAGACATTCACAATAATATTTTATTTGATTTAGCATCTTTTGCATTAAATTGGTTGTTATTTCTGCAATTATAGTTAATATATATGATATATAAAAAATTTATGATAGATAAGATTTTCAATGATTGTTCTTGAATTATTGTTATATTAAGAATTACAAATTAAAATAAAAATATTTAATTTATTATAAAGAAGTTGCTTAAAAAGTATATTTTCATATTTATATTAAGTTAATTTTTTTTTTTAAGAACTGAGGAATTAATTAAAACATGGCTTCTAGTAGAGTCTTGTCAAAAACGAAGATAATCATGTTTATATGATAGATTTGAATCTTATAAAGATAAATAAGTTGTGTCGTAATTTTTTGTAAAACCCAAATAATAATATATAAGAACTACATATTAATTAGTTAAGTTTTTCTTAGAAAAAATTATGTAATAAGATTTGACAAATCTGAAGATATAATGTAATTTTTAAAATGTAACAAAATAAGAAATGCTAACCTAAGAAAAAAAGTATTGAAATGTAAAAATGTATTTAACAGCCATGGTGGTCCAATAATATTAACTCATAATAAACACGCTACGTATAACGACGCTAGCGACTGCCGTTTACGCTATAGTCACGTCATTACCGTGAACATAGGTCGATAGCTCCTTGATCAAAAACGGCGTGATAACTCGGATATACTTACCAGAACCTGGATATGAGTAGCGTCGATATGGTCCTGAGGGATTAAATCTTAGCAGGTCAATGTGTTTAATCCTTCTAATCGCCGTCGTGTCATTTTAGTTCGCCACTGGGTTATCTAACGACATCCTAGTATAAGTCCGAGGTATATAGATTTTTGGTTTTAAACCATCCCTATTACCGTGTGACACAAAGTACATACTGGCTCCTATACGCCTGCTTCAGACAATAATGTAATAAGATACGTGAAGCATGTTGATGAGGTCAAATCAGCAAACTTCATAGACATCATAATAACGCAATGTATTTGCCCCTATTTTAATATTTTATGTATCTTTATAGCAGCAGGTGGGAGCCCACGCTATCTCCGCTGTCACGATTACAGCCAGGGTCACTAGCTTATAGTAAGGTATTTTAAAATTCAAGAGGCGATTGAAACTTGTGAGCACTGCGATGTGAAGATCGACATGACTTTCTTATTACTCGGCGAAGAGTCGACGTTAATCAATTGTCTAACTTTGCTCAACTAGGTCCGGTGCAAGTTGGGAAGTACTTAGATATCACTCTCGGGTATTGGCTAGTGTTAGCGCGGTAACCTATGAAGTTTGACTCACTGCCACCGGTCGTGTAGGTTTATCCTATGATTGGTTTTGGAAGTTCAACGATACAATCCTCACGGCACTGAAAAATCTACAAACTACTGCATAAAGTGAACATGTAATGGTGATGACCGCCCAATCTAGTTGGAAGAGACTATGTTCCGTGCAGCATCTAAGAATTGTGGTAGGGACAAGAATACTTGCTAATAAGGTTAAATTCCAGTTTGAGCGAAAATTAGGTGGATACTATATTGCTGCCCGCCACGCACCGTTAATCCTCTAAGTGAGACCCCCCCGTGCTGTTCGGTAGACACAGGACTCGAGAAGTTATCGTCCTCACCCCGCGACCCGCTCGCTCCCTCTGCGAAGCATGGCCAGTCTCGCCGGCTGTAAGTTCAACCAAGGCGCGGTCCCATCTGGGGATCTGCCTATAGCGCGATTGATTCCACGGCTCACGGGGGAGCGGTATATGTGGTTCCGTACTCCCTGAAGCTCAGAGCACTGCTGCTACGACCCTGTCATTTATAGCACGGTGCGCGATCGGACGCGAGCGTCCGCCCCGGAGTGCGCCGGCCACGGTTTGCCGAGTAGTGCCAAGCTCCCCCCCATCGTCCGCACCGTTTCGCAGGCCGAGTAAGCAAGCCATTCCCGAACGAAGGGGTAAGGGGCTGCGGGCCACCCGATCGAAGCCCGGCAGGGGGCCCTGCAGAGGGACACCTGTTGGCTGGTCCGCTACCAGGGGGTCCTGCCCTATAGCGGGACGTCGAAGCATACAGATTGGCCGCACCGTGAGCCACGGGCCTATACTGGGTTTGGCGGCTCTTGGGTCTGACGTCTCACTGCATAGAGGGGTAGTGGCACAGGTTTGTGACACACTTCGCACCAAGCGCAGCACCACCACTGACGAGGGCTTCCGTTTCGACGCCGCGTACGTCAGTCACTCGGGTCGAAGCTGGACGCCCTCGGATAGAGGCGGAAAGCCGGGTTGCCGCCAGGGTCACATGCTGTGGTCCCCTCTATGATCATACACGGATGGTGCGCCCAGGTCTCAAGCCCGCGGTAACCCACAACGCGAATTAGAAACGAGACGACACAGGGAGGGGAGCGTCCGGTTGGATGGTCCCGGCTCAGGTACGCTACCCTAGTGCGCCAGATTCGGACCGCACAATGACGAGTCGTCTTGACGTCTACGGCGTCCAAGATCTGGGTTCAAAGTTTCATCCGAGGGTCGCGAGCAGCGGATCGCAACCATCGTGCGGGCGTACTCCCACACCTGCCGGCGCCCTGCCCACGGCGGGCCAGTCTTGCATGTGCCTCCTGGCTCTGCTAGGTCCCCATCAAGATGGTCGCGACCGAATAGCCCAAGCGGGCCCCCGGGCGCAAAGCCGACTCACCCCCCCCCGGCTGCTAGCACTCGTCTAGCGCCAGGGAAGGAGCGTTGTGTACCTGCCCCCCGGCCGGGTGGCCCCCGCGCGGACGCCCCCTGGGGGCGCGCGCGCGCGAGTCGGCCTGAGCCCGGCCGACCCGCCGGCGCGGCAGTCCCGGGACCGTTGGCTCGGCCCCAGCCGCGGACGGCGCCGCGTGCACGAAAGCCGCTCTCCGCGCCGCTCGGGGTAGCGCCCCTCGGAGCGGGCCGCCGGACGCAGGCTGTGCGTCCCGGGTCTGGCTTCGGCCCAGTACGGGCCGTCTGCCGACCCGGGGTGCTCCACCACGGGCAGCCTGAGCGGGATACCCGCCTCTCTGCGGCCCCTCTTCGAGTGTCAGGGGGTAGCGGGTCTGGGGCGGGAGCCGGGGATCGGCGCGGGGACGACCCGTTGGCGCTGGACCCAGCCAGCACGTGTCCGCAACACCGGCCCGACGAGCCCTCGGCGGGATGGGCGATCGGCGGCTCCGTCGGCCGCGCCGACGCACCTCCCCGTCGCCCCCGCCACGTCGTCGCGACCAGCGTACTGCCCGGGTCGTTGCCGTGCGCGCCGCCCTCGGGAAGAAGTGCGTGCCAATCGCGAGGAGGCGCCCCACCGCCGTCACGCAGCGTCGTCCGGAGCCCGGCGGTTGACGGCCGGGCCGCCCCAACGCCCGAGGCGGCGCCCCCGTCCTCGTACACGTGCTGGCCGACGCAGATGCGGCGGGGAGGGGACGACGTGCCCACGGTGGACTGATCGAGTGGTGACCAAGCGTGGCGCGGGGTCCTGCCGGCGGGGGTCGGCGGCGGCGGCACGTAAAGGGCAGCTGCAGCCCGGACCGGCCCGCCCCGGGC     
D       AGAAGTTAATAACGTGTGATTTTATCTTATATATGCAATGTAATGTTAGATTTTAGTTATCGTACTTTAAAAGAAACTAAACCTTCTAAATCTATTTTATAAAGTTAAGTAATCTGATTTCAATGATAAATCTCAAAAAAACTATCATATTTATCCTTATCATAATGTATAGTCATCGGAATTATCAAGGAAATAGAAATTCAGATGTACTATAAGAGTTTTAAATAGGATTATGTTTTGATTTATAGCTATATAGTTTAGTTAATCATAAATTCTAAAGTATTCAAAAGTATTATAGCTAAACTATGTTTAACAGTTTAATAAAGTAATTAGTATTGAAGATTAAACGCATAACAAAAATATATCCATTTATTATCTAATATATACTCTGACCATATCAAATAAGATCTTCTTGTATTTAAGCTATTACTTAGAAGTAACATTAATTTATAATGACGACATTGACAATAATATTATATTTGTATCACCATATTTTGCCATTATTTGTTTGTTTTTTCTGTAATAATTGTTAATATATATGATTTATAAAATATTTATGATAGATTAGATGTTCAATGATGGTTCAAGAATAATTGTTATTTTAAGAATTACAAATTATAATAAAAATTTTTAGTTTTTTATAAAAAGGTTGCTTAAAAAGTATATTTGCATAATTCTATTAAGTTAATTTTTTTTTTTAAGAACTGAGGTATACATTAAAATTTTGCTTCTAGTTGAGTCGTGTCAAATATGAAGATACACATGTTTACATGATAGATTTGAAGATTATAAAGTTTAATCATATGTTTCGTAATTTTTTGTAAAACCCTAGTAATAATATATATGGACTACTTAATAATAAGTTACGATTTTCCTATAAAAAAATATATATTAAAATTTGACAAATCTGAAGATACTATGTAATTTTTAAAATGTAACCAAATAAGTAATGCTAATCTAAGTAAAAAATTATCGAAATGTTAAAATGTTATATACAGAAATTGTGGTCCAATAATATTCAATCATAGTAAACACGATACGTATAACTTACCTTGTGAGTCGCGTCTACTCTATAGGCACGTCATTACCGTTGACATAAGTTGAGGGCTCCTTGATCAAAAACGGCGTGATAATGCGGATATACTCAACAGCTCCTGGGTATGAGTCACGTCGATATGTTCCTAAGGTATTAAATCTTCGCACGTCACTATGTCTAATCCATCTAATCGCCGTCGGGGCGATTAAATTCGACACTTGGGTAACTCACGACATCCTAATATTAGACCGAGGTAGATCGCTCTTTGGGTGTACACCACCCGTATTACCGTCCGACACAAATTTCTTACTGGTTTCTATTCGCCTGCTACAGACAATAATGTAATAAGATACTTGAAGCATGATGATGACGTCAACTCAACAAACTACTTACACAGGATAATATCGCTTCGTAATGGCCCTTATTTTAATATAGTATGGATCTATAAAGCAGGAGGTGGGATCCATCGCTATCTCAGCAGTCACAATTACAATCAGGGGCACGAGCTTATAGTAAGGTATTTTAAAAATCAAAATGCGGTTGAAACTTGGCAGCAATGCGATATGAAGATCGACATTACCTTCTTATTACTCGGGGAAGTGTAGACGTTAATCAATTGTATAGTTTGGCTCAACTAGGTCCGGTGCAAGTTGGGAAGGAATTAGATATCGCTCTTGGGTTTTGAATAGTGTTAGCGCAGTTACCTATGCATTATGACTCATTGCCACCGGTCGTGAAGGATCATCCTATGATGGATTTCGAAAGTTCAATTATAGAATTCTCACGGCACCGAAATATCAACACACTACTGCACCAAGTGGTCAAGTAATGGTGATGATCGCCCAATCTAGATGCAGGATACTATGTTCCGTGCAGCATCTAAGCATTGGGGTAGGCACAAGAATACTTTCTAATAAGGTTATATTTCGGCTTGAGCGTATATTATGTGTATACAATATCTCTGCCCGACATACACCGTTAATCCTCTTAGCGTAACCCCCCCGGGCCCTGCGGTAGAAACAGGACTCGTTAAGCCATCGTCCGCACACCTCTTCCCGCTCGCTACCTGTGCGACGCACGGCCAGTCTCGCCGGTTGTGAGTCCATGCCAGCCGCGGTCCGATCTTGGTATCCGCCTATAGCGCGTTTGATGCCACGGCTAACGGGGGAGCGGTATATGTGGTTCCGTAACCCCTGAGCTTGAGATCACTGCTGATACGCTCCTGTCCTTTATAGCACGATGCCTGATCGGACGCGTGCGTCCGCCCCGGACTGCGCCGGTCACGGTTTGGCGAGTAGTGCCAAGCTCCCTCCCATCGTCCGCCCCGTTGCGCAGGCCGACTGAGCAAGCCATTACTGCACGTAGGGGTAAGTGGCTGCCGGCCACCCAATCGAAGCCCGGCGGTGGGCCATGCCAAGGGACACCTCTTAGCTGGTACGCTACCGGGGGGTCCAGCGTTATAGCAGGACGTCGAAGCATACGGATTGGCCGTACCATGAGCGACGGGCCGATCCTGGCTCTGGCGGGTATTGGGGCTGAAGTCTACCACACCGGAGGGGTAGTGTCACAGGTTTGTGATACACTTCGCACCAAACGCAGCACCACGACTGGCGTGCGCTTCCGTATCGACGCCGCGTGCGTCGTTGACCGGGGCCGAAGCTCGGCGCCCTCGGATAGGGGCGGAAAGCCCGGGCGCCGCCGGGGTGACATCCTCTGGTCCCCTCTATGAGCGTTCAAGGGTGGGGCGAGCAGGTCTCAGGCCCGCGGTAACCCACACAGGGAATTTGAAACGAGACCATACAGGGAGGGGAGCGTCCGGTTGGGTGGTCCTGGCTCAGGGGCGCTGCACTAGGGCGTCAGACTCGTTCGGCTCCATTACGTGTCGTCATGACGTCTGCGGCGTCCCAGCCCCGGGTTCAAAGGTGCAGCCGCGAGTAGCAGGCAGCGGATTACAACCATAGCCCGGGCGTACTCCCACTCCCGCCGGGGCCCCGCCCAAACCGGGCGAGTCGTGCATGTTCCCCCTGCCCCTCATAGGTCCCCATGAAGATGTTGGCAATCGCACGGCCCAGGCGGGCCCGCGGCCGCAACGCCGCCTCACCCCCCCCGTTGTGCTAGCGCTGGTCTAGCGCCAGGGGAGAAGCGTTGTGTACCGGCCCCCCGGCCGGGTGGCCCGCGCGCGGAGGCCGCCTGGCAGCTCGCGCGCGCGAGGCGGACTGACGCCGGCCGACGCGCCGGCGCGGCCGTGTCGGGACCGCTGGCTGGGCCCCGGCCGCGGACTCCGCCGCGTGCACGAGAGCCGGTATGCGCGCGGCTACGGGTTGCGCCCCTCGCAGGGGGCCGCGGGGAGCGGGCCCTGGGGCCCGGGTCTGGGTTCGGCCCAGTACCGGGCGTCCGCCGACCCGGGGTGCTCCGGAACGGGCGGCCAGGGCGGGATACCCGCCCCTCTGCGCCCCTGCGTCGAGCGTCCCGGGGGAGCGGGTCTGGGCCGGCGGCCGGGGATCGGCGCGGGGCAGGGCCGCTGGCGCTGGACCGAGCCAGCAGTTGGGCGCAACACGGCGCCGACCAGCGTTCGGCGGGACCGGCGATCGCCCGCCGCGTGGGCCGCGCCAACGAACCTCCCCGGCGCCCCCGCCACGTCGTCGCCACGAGGGTACTGCGCGGCGCGTGGCCGCGCGCGCCGGCCTCGTGAAGAAGTGCGTCCGAATCACGAGGAGGCGCCCTACCGCCGTCAGCCCGCGTCGTCCGGATCCCGGCGGCTCGCGCCGGGGCCGCCCTCAGGCCCGAGGCGGGGCCCCGCTCTTCGTACGCGTGCTGGCCGACGCAGATGCGGTCGCGCGGCGGCGGCGTCCCCACGGTGGACTGATCGCGTGGTGACCACGCGGGGCGGGGGGCGCTGCCGGCGGGGGGCACCGGCGGCGGCCCATCAAGCGCAGCTTCAGCCCGGACCGGCCCGCCCCGGGC     
C       AGAACTTAGTATCTTGTGAATTTATCCTATATATGCAATGTAATGTTAGATGTTATTTTTAGTGCTTTAAAAGAAACTAAACCTTCTTAAAGTATCTTTTTAAAATAATTAATCTGATTTCAAGGATATATCTCAAAAAAACATTCATCTAACTCCTGATCATAATTTATAGTCTTCGGAATTATTAAGTAATTAGATATTCAGATGTACTATAAGAGTTTTATATAGGATTCTGTTTAGAATTATAGAGATATAGTTACGTTAATCATAAATTCTAAAGCATTCAGATGAATTTTAGCTATACTATATTTAACAGTATAATAAAGTAAGCAGTATTTAAAATTAAACGAATAACAAAAAAATGTTTATTTATTAACCGATGTATAAGTTGTTAATAACAAATATAATCTACTTGTATTTAAGCTATTAATAAGAAGTAACTTCAATTTATAATAATAACATTGACAATAAGATGATACTAGATTTACCATTTATTGTAATCATTAGTTTGTATAATCTATAATTATAGTTTATATATATGATATGTAAAAAAATTATGATAGATTAGATGTTCAATGATTGTTCTCGAATCAATGTTATTTTAAGAATTAAAAATTAAAAAAAAAATATTTAGTTTTTTATAAGAAAGTTGATTAAAATGTAGATTTGCATATTTATATAAATTAAATTTTTATTTATAAAAACTGAGGTAATCATTTTAATTTGGATTCTAGATGATTCTAGTAAAATCTGAAGATAATCATGTTTATATAATAGATTTTAAGATTATAAAGTTTAATCATGTCTTTCGTAATTTATTGTCAAACCTAAATAAGAATATAAAAGGACTACTTATAAACAAGTTAAGTTTTTCTTATAAAAAATGATATTTAAAAATTTTACAATTATGAAGATACTAAGTAATTCTAAAAAAGTTACAAAATAAGAAATTCTAATCTAAGTATAATTTGATAGAAATGAAAAAATGTTATAGACCGAAATAGTGGCTCAATATTATTATATCATAACAAACTCGGTACGTATATCTTCTCTTGCGATTGGCGTCTACTCTATAGCCCCGTCATTACGGTGAACATAATTCGATGGCTCGTTGATCAGAATCGGCGTGATAATGCGGATATAGTTATAAGCACCTGGGTACGAGTACTGTCGATATGTTCCTAAGGTATTAAGTCTTCGCATGTCACTGTGTGTAAACCCTCTAATAGCCGTCGTGGCTTTTAACTTCGCCACTGGGTTATCTAACAACATCCTGGTATTAGACCGTGGTAGATTGTTCTTTGGGTGTGCTTCATCCGTATTCGCGTCCGACACAAATTACATACTGGTTACTATTCGCCTACCTCAGACAACAATGTTATAACATACGTAAAGCATGATGATGACGTCTAATCAATAAACTACTTAGTCAGCATAATAACACAAAGTAATTGCCCATATTTTAATAAGATATGTATCTATAAAGCATCAGGTGGGATCCAACGCTATCTCGGCAGTCACGATTACAGTCAAGGGCACGTGCTTATAGTAAGGCATTTTATAATTCAAGAGTCGGTTGAAACTTGGCAGCATTGCGATTTGAAGATCGACATGACCTTATTATTACTCGGTGAAGGGTGGACCTTAATCAATTGTTTAGTTTGGCTCAACTAGGTCCAGTGCAAGTTGGGAAGCACTTAGATATCGCTTTTGGGTATTGGATAGTGTTAGCGCTGTCATCGATGCAATCTGTCACATTGCCACCGGGCGTGCAGGTTGACCCTAGGATAGGTTTCGAAAGTTCAACGATACAATTCTCGCGGTACCGACAAATCAACATACGACCGCAGGAAGTGATGAGGTAATGATGATGACCGCCCAATCTAGTCGCAGGACACTAAGTTCGGTGCAGGATCTAAGCATTGTGGTAGGGACATGAATATTTTCTAATAAGGTTAGATTGCGTCTTCGGCGAACACTATGTGTATACAATATAACTGCCCGGCATCCACCGTTAATCCTCTTAGCGAAAGCCGCCCGGGCTCTGCGGTAGACACCGGACTCGTCAAAGCATCGTCCTCACCCCCCCGCCCGCTAGCTAGCTCTGCGAAGCACGGACAGGCACGCAGGTTGTGAGTCCGCCCAAGCCGCGGTCTTAACTTGGTATCCGCCTAGAGCGCGATTAATTCTACGTCTCACGGGCGAGCGATATATTTCGCTCTGTAAGCCCCGAGCGTAGGGGCACTGGTGAGATGGCCCTGTCATTTATAGCACGTTGCCTGGTCGGAAGCGCCGGTCCGCCCCGGAATGCCCCGGACACGCTTTGCCGAGAAGTTCTAATCTCCCCCCCATCGTCCGACCCGTTTTGCAGGCCGACTAAGCAAGCCATTCCTGCACATAGGGGTAAATAGCTGCCGGCCCCCCCATCGAAGCCCGGCGGTGGGCCGCGCAAAGGGAAACCTGTTGCCTGGTACGCTACCAGGGGGTCCTGCCTTTTAGCAGGACGTCGCAGCATACCGAGTGGCCGTACCCTGAGCGACGGGCCTATACTGGCTCTGGCTGATATTGGTTCTGAAGTCTCCCATACTACACGGGTAGTGGCAAAAGTTTGTGATACAGTTGGCATCAAGCACTACCCCACGAATGACGCGGGTTTCGGTTTCGACGCCGCGTTCGTCCTTGACTCGGGCCGAAGCTTGGCGCCCTCGGATAGGGGCGGAAAGCCGGGTCGCCGCCGGGGTGACATGCTCTGCTCCCCTCCATGAGCGTACACGGGTGGGGTGAGCAGCTCTCATGCCCGCGGTAACCCACACCGCGAATTTCAAACGAGACCATACAGGGAGGGGAGCATCCGGTTGGATGGTCCCGGCTCCGGTACGCTGCACTAGAGCTTCAGACTCCCTCCGCGCTATCACGAGTCGTAATGACGTGTACGGCTTCCAGGCGCCCAGTCCTAAGTTGCAACCGCGGGTGGCAAGCAGCGGATTACAGGCATAGTGCGGGCCTACCCACACGCCGGCGGGGGCCCCGCCCACGACGGGCCTGTCGTGCATGTTCCCCCTGCCGCTCATCGGTCCCCATGAAGCCGTTGCCGAGCGGACAGCCCAAGCGGGCCCGCCGCCGCAACGACGATTCACCCCCTCTGCGGTGCTCGCACTGGTCTAGCGCCAGGGAAGGAGCGTTGTGTACCGGCCCCCCGCGCGGGTGGTCCCCGGGCGGAGGCCCCCTGGCAGCCCGCGCGCGCGCGGGGCAGTGACGCCGTCCGACCCGCCGGCGCGGCAGTCGCCCCCCCAGTGGCTCCGCCCCGGCCGCGGACTGCGCCGCGTGCACGAGAGCCGCTTTGTGCACAGCTAGGGGTGGCGCCTCTCGGAGGGGGCCGCGGGGAACAGGCCGTGCGACCCGGGCGGGGGTTTGGCGGACTACCGGGCGTCTGCCGACCCGGGGTGCTCCCCGACGGGCAGCGGGTGCGGGATACCCGCCTCTCCGCGGCCCCGCTTGGAGTGTCCGGGGGGAGCGGGTGTGGGGTGGGGGCCGGGGATCGGCGCGGGGCAGAGCCGCGGGCGCTGGACCGAGCCAGCAGTTGGGCGCAAGACAGCCCCAACGAGCGGTCGCCGGGACGGGGGATCGGCGCCCGCGTCGGCCGCGCCAACGCACCTGCCCGGCGCCCCCGCCACGTGGTCGCGGCGAGTGGACTGCCCGGCTCGTCGCCGGGCGCGCCGGCCTGGCGGAGAAGTGCGTGCGAATCACTACGAGGCGACCGACCGCCGTCAGTCGGCGTCGTCCGGACCCCGGCGGCTCGCGGCGGAGCCGCCCACAGGCCCGAGGCGGGGCCGCGGTCGTCGTACGCGTGCCGGCCGACGCACATCCCGCCGCCCGGGGACGGCGTTCCCAGGGTGGACTGATCGGGTGGTGACCAAGCGGGGCGCGGGGGCCTGCCGGCGGGGGTCAGCAGCCGCGGCACCTAAAGGGCAGCTTCAGCCCGGACCGGCCCGCCCCGGGC     
B       AGAAGTTAGTAATTTGTGATTTTATCTTATATATGCAATGTAATGTTAGATTTTTATTCTAGTGCTTTAAAAGAAACTAAGCCTTATAAAGTAATTTTCTACAGATAAATTATCTGATTTCAAAGTTAAATCTCAAAAAAAAGTTCATATTACTACTGATCATAAATTATAGTCATCGGAATTATTAAGGAATTAGAAATTCAGCAGTCCTATATGAGTTTTATATTGGAGTCTGTTTAGTATTATAGAGATATAGTTAGGTTAATCATAAATTCTAAAGCATTCAAACGTATTTTAGCTATACTATGTTTAACAGTTTTATAATGTAAGAAGTATTGAAATTTAAACGCATAACACAAATTTGTTTATCTCTTCTATGATTTACAATATGATCATAACAAATAGGATCTTCTTGTATTAAAGATATTACTGAGAAGTGGCATCAATTTATAATAATAACATTGACAATAAAATGATAATTGCTTAATCATATATTTAATTAATTAGGTTGTAATTTCTATAATTATTATTAATAAATATGATATGTAAAAAATTTTTGTTAGATTAGATGTGCAATGATTATACACGAAACATTGTTATTATAAGAATTACAAATTAAAATAAAAATATTTAGTTTCTTATAAATAAGTTGCTTAAAATGTAGATTTGCATATTTAAATTAATTTAATTTTTTTTTATAACAACTGAGGTATTCATTTAAATTTGGCTTCTAGATGAGTCTTGGTAAATATGAAGATAATCATGTTTATAAGATAGATTTTACGATTATAAAGTTTAAATATTTCTATCGTAATTAATTGTCAGACCAGCATAATAATATATAAGTACTACAAATCAATAAGGTTGGATTTTCTTATAAAATTAAATATATAAAAACTTGACAAATATGAAGATAGTAAGTAATTTTTTAAATGTAACTAAATAAGAAATTCTATCCAAAGAACAATATAATATAAATGACAAAAAGTTATAAACAATAATAGTGGTTCAATAATATTAAATCATAAATAACACGGTTCAGATAGCTCAACTTGTGAATTGCGTCTAATCTATAGAGACGTCATTACGGTCTACTTATTTCGATGGCTCGTGAATCAGACACGGCGTGATAATGCGGATATAGTTAAAAGCACCTAGATAAGAGTACTGTGGATATGTTCCTAAGGTATTATATCTTCCGAGGTAAATCTGTCTAAAACCTCTGATCCCCGGCAGGGCATTTAACTTCCCCACTGAGTTATCTAAATACATCCTGGTATTAGACCTTGGTAGATCGTTTTGTTGCTGTACCTCATCCGTATGACCGTTCGACACAATATACATACAGGTTTTTATTCGCCTGCTACAGAGAATCATGTGATTATATACGTGAAGCTTGAGCATGACGTCTAATCAAGAAACTACTTAGACAGGATAATAACGCAAAGTACTTGCCCCTATTTTAATATGATATGTATGTATAAAACATCAGGTGGGATCCAAGGCTATCTGTGCAGTCACGAATACAGTCATGGTCACGAGCTTATAATCAGGCATTTTATAATTCAAGAGGCGGTTGAAACTTGTGAGCAATGCGATATAAAGATCGACATGACTTACTTATTACTAGGTGAAGAGTGGACGTTAATCAATGGGATATATTTGCTCAAGTCGGTCCGTCGCAAGTTGGGAAGGATCTAGATATCGCTCTGGGGTATTGGATAGTGTTAGCGCTGTCACCTACGTTATTTGTCGCATTGCCACCGGGCGAGCAGGATTATCCAAGGATCTGTTTCGGATGTTCAAGGAAACAATTCTCGCGGCACAGACAAATCAACACACCACAGCATCATGTGAATACGTAATGTTGATGGCCGCCCAATCTAGTTGGAGGAAACTAGGTTCTGTGCTCGATCTAAGCATTGTGGTAGGGTCATGAATAATTTCTAATAACGTTAAATTGCGGCTTCGGCTAACTGTATGTGTATACTATATTTATGCCCGGCATTCACCGTTAATCCTCTTAACGAAAGCCACCGTGGGCCTGCGGAAGTCACAGGACTCGTGAGAACATCGTCTGCACGCCCCAGCCCGCTAGCTCCCTCTGCGAAGCACGGGGCGTCTCGCTGGCTGTCAGTGCACCCACGCCGCGGTCAGATCTGGGTATCCGCCTATAGGGCGATTAAACCTACTGCTAAGGGGCGAGCGTTATATCTGGTTCCGTAAGCCCGGAGCCTAAGCGCACTGCTGATATGACCCGGTCATTTATAGCACGTCGCCTGATCTGACGCGTCGGTCCGCGGCGGACTGCGCCGGACACGGCTCGCCGAGTACTAGTAATCACCCCCCCATCGTCCTACCCGTTTCGCAGGCCGACGAGACAAGCCATTCCTGCACTGAGGGGTTAGAGCCTGCTGGCCACCCCATCGAAGTCCGGGGGTGCAGCATACAAAGGGACACCTGTTGGCAGGTACGCTACCAGGGGGTGCGGCGTTTTATCAGAACGTGGAAGCACACGGACTGGCCGTACCGTGAGCGACGGGCCTATTCTGGCTCTGGCGGAGATTGGGACTGATTTCTAGCAGAGTACACGGGTAGTGGCACAGGTTTGCGACACATTTGGCACCAAGCGCAACACCACCAATGAGGTGGGGTTCCGTTTCGACGCCGCGCACGTCCTTGACTCGGGCCGAAGCTAGGAGCCCTCGGATAGGGGCGGAAAGCCGCGTCGCCGCCGGGGTTACCTGCTCCGTTCCCCTCTATGAGCGTACACGGGTGGCGAGAACAGGTCTCTTGCCCGCGGTGACCCACTCCGCTAATTTGAAACGAGACGATCCAGCGAGGGGAGCTTCCGGTTGGATGGTCATGGCTCAGGCACGCTGCCCTAGAGCGTCAGACTCAGTCCGCACCGTCACGAGTGGTCTTGACGTCTACTGCTTCCAAGCCCACGGTGCAAAGTTGCAGCGGAGGGTGGCGAGCAGCGGATTACAACCATAGCGCGGGCGTACTCAGACCCCCGCGGGCGCCCCGCCCACGCCGGCCCTGCCGTGCATGTTCCTCCTGCCGCTCGTCGGTCCCCATGGGGATGTTCGCGAGCGCATAGCCCAAGCGGGCCCGCCGCCGCAACGCCGAATCACCCCCTTTGCCGTGCTCGCACTAGTTTCGCGACAGGGGAGCCCTGTTGTGTTCCGGCCCCCCGCCCGCGTGGCCCCCGCGCGGAGGCCCCCTGGCAGCGCGCGCGCGGGAGGCGCACTGAGGCCGCGCGAGGCGCCGCCGCGGCCGTCGCGGCACCGTTGGCTCGACCCCCGCCGCGGACTGCGCCGCGTGCACGACAGCCGCTTTGGGCCCAGCTAGGGGTAGCGCCCCTCGGAGCGGGGCGCGGCGCACACGCCATGGCACCCGGGTCTGGGTTTGGCGCAGTAACCGGCGCCTGCAGACCCGGGGTGCTCCGCGACGCGCGGCGGGGTCGGGATACCCGCCTGTCTGCGCCCCCGCCTGGATCGTCCCGGGGGAGCGGGTATGGGGCGGGGACCGAGGATCGGCGCGGGGAAGAGCGGCGGGCGCTGGACGTAGCCAGCAGTTGGGCGTATGACAGCCCCGACGAGCACTCGGCGGGAGCGGCCATCGGCGGCGGCGTCGGCCGCGCCGACGCACCTGCCAGGCGGCCCCGCGACGTGGTCGCCTCGAGCGTCCTGCCCGGCTCGTGGCCGGGCGCGCCGGCCTGGGGAAGAAGTGCGTGCCAATCACTACGAGGCGGCCAGCCGCCGTCAGCCTGCGACGTCCGGAGCCGGGGGGCCGGCGGCCGAGCCGCCCTCAGGCCCGAGGCGGGGCCGCGGTCGTCGTACGCGGGCCGGCCGACGCACATCCCGCGGGCCGGGGAGGCGGTTCCCACGGTGGACTGATCGCGTGGTCACCAAGCGGGGCGCGGGGGCCTGCTGGCGGGGGGCGGCACCCGCGGCACCTGAAGGCCAGCTACAGCCCGGGCCGGCCCGCCCCCGGC     
A       AGAAGTTAGTTTCTTGGGACTTTATATTCTATATGCAATGTAATGTTAGATTTTAATTTTAGTGTTTTAAAAAAAACTAAGCCTTATAAATAAATTTTCTAAAATTAGTTTATCTGATTTCAATGTGATATCTTAAATAAAAGTTCATTTTACTCCTGATCATATTGTATAGTCATCGGAATTATTACGGAATTAGAAATTCAGATGTACTCTACGAGTTTTATATAGGATTCTGTTTAGTATTATAGAGTTATAGTTCGGTTAATCATAAATTCTAAAGCTTTCATTAGAATATTAGCTTTACAATGTTTAACAGTTTTATAATGTAAATAGTATTAAAATTTAAAAACATAACAAAAAAATGTTTATTTCTTAACAGATTTATAATTTGTTCATAACAAATATAATCTTCTTGTATTAAAGATAGTACAGAGAAGTGGCTTCAGTTTATAATAATTACATTGACAATAATATGTTATTTGATTTACAATATGTTGATTTAACTTGGTTGTAATATTTATAATTATAGTATATATATATGATATGTAAAATATTTTTGATAGATTAGATGTGCAATGATTGTTCTAGAATCATTGTTATTTTAAGAATTACAAATTAAAATAAAAATATTTATTTTTTTATAAAAAAGTTGTTTAAAATGTAGATTTGCATAGTTATATTAACTAAATTTTTTTTTATAAGAACTGAGGTATTCATTTAAATTTGGCTTCTAGAAGAGTCTTGTCAAATCTGAAGAACATCATGCTTACAATATAGATTTTAAAATTATAAAGATTATACATTTATTTCGTAATTTATTGTTAAACCAGTATATAAATATATAAGGACTACATACGAATAAACTAAGTTTTTCTTATAAAAAAATATTTATAATAACTTGACATATATGAAGATACTATGTAATTTTTAAAATTTAACTAAATAAGAAATTCTAATCAAAGAAAAATATTATAGAAATGAAAAAATGTTATATACATAAATAGTTGTCCAATAATGATACATCATAACAAACGCGGTTCAGATAGCTTATCTTGTGATTGGCGTCTACTCTATAGCAACGTCATTACGGTCTACAGAATTCGATGGCTATTGAATCAGACCCGGCGTGATAATGCAGATATACTTATAAGCACCTTGGTACGAGTATTGTCAATATGTTCCTAAGGGATTAAATCTTCAGACGTTAATGTGTCTAAACCCTCTAATTCCCGTCACGGCATTTTCCTTCACCACTGGGTCATCTCACTACATCCTGATATTAGACCGGGGTGTATCGTTTTTTGGTTGTACCTCATCCGTATTACCGTTCGACACAATCTACATACAGGTTTCTATACGGCTGCTACAGACAAAGATTTAATAAATTACGTGAAGCTTGATGATGACGTCTAATCTACAAACTACTTAAACAGAATAATAACGCAACGTAGTTGGCATTATTTTAATATGCTATGTATCTATAAAGCAGCAAGTGGGATCCAGAGCCATCTCTGCAGTCACGCTTACAGTCAAGGACACGAGCTTATAGTAAGGCATTTTATAATTCAAGAGGCGGTTGAAACTTGTGAGCAATGCGATTTGAATATCGACATGACATACTTTTTACGAGGTGAAGAGTGGACGTAAATCACTGGTATAGTTTTGCTCAAGTAGGTCCGATTCAAGTTCGGAAGTACTTAAATATCGCTCTTGGGTGTTGGATAATGTTAGCGCCATCATCTACGCCATCTGTCTCATAGCCACGGGGCGAGCCGGTTAAACCAAGTTTTTGTTTCGGATGTTCAAGGATGCAATTCTCGCGGTATCGACAGATCAACAGACAACCGCATCATGTGAACACGTAATGGTGATGACCGCCCAATATAGATGGTGGAAACTAATACCTGTGCAGGATCTAAGCATTGTGGTAGGGTCAAGAATACTTTCTAATAAGGTTAAATTGCGGCTTCGGCGAAAAGTATGTGTATACTACATTTCTGGCCGTCATTCACCGTTAATCCTCTTAGCGCAAGCCCCCCGGGGTCTGCGGGAGTCACAGGACTCGTGAGAGCATCGTCTTCACCCCCAGGCCTGCTAGCTCCCTCTGCGAAGCACGGCCTGTCTCGCTGGCTGTCAGTCCACCCAAATCGCGGTCACATCTAGGTATCCGCCTGTAGCGCGATTAATCCGACACCTCACGGGTGATAGCTATATCTGGTTCCGTAATCCCTGAACGCGAGCGCACTGCTGATATGACCCTGTCATTTATAGCACGTCGCCTGAGCGGACGCGGCCGTGCGCCCCGCAGTGCGGCGGACACGGCTGGCCGTGTAGTGCTTACCACCCTCCCATCGTCCGAACCGTTCCGCAGGCCGACCATGCAAGCCCTTTCTGCACGTAGGGGCTAGACGCTGCCGGCCTCCCCATCGAAGCCCGGCGGTGCGGCATCCAAAGGGACACCTTTTCGCTGGTACGCTACCAGGGGGTCCTGCGGTTAATCAGTACGTGGAAGCAAACGGACTGGCCGTACCGGGAGCGACCGGCCTATTCTGGCTTTGGCAGATATTGGGTCTGAAATCTAGCAGAGTGCAGGGGTAGTGGCACGGGTTTGCGACACATTTGGCACCAAGCACAACGCCACGAATGAGCTGGGGTTCCACTTCGACGCCGCGTCCGGCTTTGACTCCGGCCGAAGCTGGGAGCCCTCAGATAGGGGCGGAAAGCCGGGTCGACGCCGGGGTAACGTGCTCGGCTCCCCTCTATGAGCGTACAGGGGTGGGGGCACAAGGTCTCTTGCCCGCGGTCACCCACACCGCTAATTGTAAACGAGACGATGCAGGCAGGGGAGCGTCCAGTTGGATGGTCCTGGCACAGGCACGCTGCGCTAGTGCGTCAGACTCAGTGGGCACGATCACGAGTCGTCATGACGTCTACTGCTTCCAAGCTCGCGGTGCGAAGTAGCAGCCGCGTGTCGCAAGCAGCGGATTACAACCATAGCTCGGGCCTACTCCGACGCCCGCGGGCGCCCGGCCCACGCCGGCCCTGCCGTGCATGTTCCTCCTGCCGCTCCTCGGTCCCCATGAGGACGTCAGCTAGCGCAGAGCCCAAGCGGGCCCGCGGCCGCAACGCCCAGTCACCCCCTGTGCCGTGCTAGCAATGGTCTAGCGGCAGGGTAGCATCGTTGTGTTCCGGCCCCCCTCCCGCGTGGGCCCCGCGCGGAGGCCCCCTGGCAGCGCGCGCGCGGGGGGCGCACTGAGGCCGTGCGACGCGCCGCCGCGGCAGGCGCGTCGCCGTTGCCTCGGCCCCCGCCGCGGACTGCGCCGCGTGCACGACAGCCGCTTTGTGCCCAGCTAAGGGTCGCGCCCCTCGGAGCGGGCCGCCGGGAACAGGCCGTGGCACCCGGGTCTGGGTTTGGCGCAGTAACGGGCGCCGGCAGACCCGGGGTGCTCCGCCACGGGCCGCCCGGGCCGGATACCCCCCTTTCTGCGCCCCCGCCTGGACTGTCGTGGCGCAGTGGGTATGGGGCGGGGGCCGGGGATCGGCGCGCGGAAGAGCCGCGGGCGCTGGACGGAGCCAGCAGGTCCGCGCAACACCGGCCCAACGGGCGTTCGGCGGGAGGGGGGATCGGCGGCCGGGTCGGCCGCGCCAACGCACCTGCCCGGCGGCCCCGCGACGTGCTCGCCGCGAGCGTACTGCGCGGCTCGTGGCCGCGCGCGCCGGCCTCGGGCAGAAGTGCGTGCCAATGACTACGAGGCGGCCGGCCGCCGCCAGGCTGCGGGGTCCGGGGCCCGGCGGCCCGCGGCCGAGCCGCCCTGAGGCCCGAGCCGGGGACGCGGTCGTCGTACGCGGGCCGGCCGACGCAGATCGCGCCGCCCGGGGACGCCGTTCCCACGGTGGACTGATCCCGTGGTCGCCAAGCGGGGCGCGGGGGCCTGCTGGCGGGGGGCGGCACCCGCGGCGCGTGAAGGGCAGCTACAGCCCGGACCGGCCCGCCCCCGGC     
