# Supplementary material for: A simple method for data partitioning based on relative evolutionary rates
Source: PeerJ. 2018 Aug 28;6:e5498. doi: 10.7717/peerj.5498 (PMC6118207; doi:10.7717/peerj.5498)
Supplement: Data S1 — The datasets are provided in the PHYLIP format. [file peerj-06-5498-s002.zip › DataS2/AS3-7.phy]

17  4000
out     GAAATAACTTTAAATAAATTATATCTGACCCTATATCAAAAGCTGACATGAAATAAAGACAAAATTTGTTTATAGTTGAACGTTGTTTGTTATAGTAATTACTAAAAATTAAATTTATATAATTTAATTACAAATATCATTATATCAGCATAATAGTAATATCAAATATATTTCGTAGGTTATTCTTGTCACACAAAATAACATTACTTACTGTTAACAAAGATTATTTCAGATATAAATTTATGAATATCTGCATTAATAGACATTTATGTGTTTCATTAATATTAATAATATTTTAACGTCAGAAGAAAGATTGTTCTTCATCTAATTGTTTAAAAACTCAACATTATATTAAGAAAACTTCATGGTAGGTATAACTCTTATAGAATTTTCTCTATATTTCGGATCACTATATAACCCAAAGAGCGAATGTTTCTTAAAATAATTGCCTATAAACTATAATATTAGTAAGTTGTAAAAAAATTTATAAAATTATTGTTTTAGTAATATATAATCATTAGAATAATAAGATTAGTTGTAAGATATAAAAAATATTATAATATAACAAATAACATAATATAAAGAGCTTATTGTAATTTTGAAGAGTTTACTTAATGCTGAATAAGTTGAATACTAAAATTTTATGGAAATATTTTATTATAGTGTTATATATAGTATATAGTGAATAAAATCATTACTATTTCATATATTCACTATGATATAGAAATATGAATTGTTATAATGTTATTGAATATATTTAAATAGACTAGAATTTCTTCTCAATTATATTAAGCTATTAATATAATTATATACTTTCATTGTTAAAGTCTATAAAATATTTTTTTTTATTGTGTTTACATACATTTTTAATACTATGTTGTTATCCTTTCAGTTAATTATTCTTACAAAATACGCGCTACTTTTAATTCTTCGTTTAATATTCCATTAATAATCTTTGTAATCAAATGAAACTTTATTTATTATAAAAATTAAAATACAACTAGAAGCCGCACGATCTCGCAAAGTGTCGTTAGTCGTCTTATTCTTTCCCCCATTCTCGATAAAGGAACTCATCTGTCTCGGATGCGCTAAAAAAATTGGGTAAGGGTCGGCGAGGGACGTAGTTTTTACATAGCTTCTTATCTAGGTCTTAACAAACTGAGGACCGAACTTGGTTGTGATTTAGCCTTCTCTCGTGACGTCGCTGTAAGTCATGATGCTAGTTAAAGACTATTGGATACGTTGTAATTCATTCTCGTTCGTGTCATGGATAGTTAATGCCAAATACAAATCATCATTATAATCTACTCGGCAAAAGTCGACCAGTTAGCCCTCCGTGGTAGAAGGTCGCTCATTGCTCTATAAGTGATTTGCGGAACAGTGGAAGAATTACAAGACAGAGATGGATCGTGAATTGTAAATTCATGTCTAGCACATATAAAGCATTTATAGTTAAGGCTCTACGTTTTGGGATGGAATTTGTAACTCATATCACGTTGGTGGCAACGAGAACCTCCTTTAGTTCGAGTGTGACGAATCAAATGGAAGAACGTAACAAACAACTTCAGCGGCAGGCAAACTGTTCTTATCTTCACTAGTTATCGAGAAGTATAGTGTTCGTCCCTGAGACAATGGCATTATGTTGTAAACAAGTCGAACCAACATAGCGACAATTCATTAGAAACCGGTCTGCGTACTATTTGTTATGCATATAACGAATACTCTCAAAGGCTTACGGTTATAGCATTTTTTCCCTAATATATGATGGCTTGACCATATACCTGTACACGAACACATGCAACCATCACAGCAACAAGATTTCTGCACGAACATATTTTAGGTCCGCTCACGAACGCGTTGGGGACTTCTCTAGCTCACGCATAAGTATGGCTACCAGTGAGTCACTTCAGCCATTTGTCAACATCTCTATTCGTTCACTCTCTCATACGCTAATATGACTCGCCATAGGTTAATATTTTACAAGGCAAAACGTTTTTGTAGCCGAACGAGTTACTTGGTTATTTAGCACTCCGCCCGCCGGCCCATCAGTGTCAGCTCCCGTTCAGCCAATGGCAGGCTTCCTGGAAAGTGCCAACACAGGAGCCCAGCACCAGAACGAGTATGCCCTAGGAGCCGGGGGAGCTCTGGCGGGCAACGAACTCTTACGGCTGCCGACTGGAGAGGGCTGAGTTAGCATGGCGGGATTGTACTTTAGAAGACAACTAGGGCTCCTCAATATGGTATGCCTTAAATAGGACTTCGACGGGAAAGAGAGGGCTCGACGCGAGTAGGAACCAGCGGTTATGCCCAGGCTACCTTGGTGGCCGATATGTCAGGAGCAGCGCCCCGTTAGGACCGGCTAAGCTCAACTGGTGCGGCCGGCCGGGCTTGTGTACACAGCGCCTGCAACTAAAGATAAGATGAACCAACAGGCTGAGATGAGCGGAGGCCTAGTACCGTTAGACGAAAGGGAGGATCGATGCCCGCTGACGGGACATCATCCCGCATGCACGGGCTGTCCCCCGCATGACCACGTGCAGGCTCACGGCCCCGGAGCCTAGCATTCGATGCGCGAGTACGTCTATGTTGCCACCGCCTCTAGATAGCGACGCCTCGATATCTTGCCGAAGAAGCGGCTCAATCGGGGCGCCAGTAGCAATGTGCATTTGCCTGATACGTGGCGAACCCTCCCGTACAAAATTGTCACCCCGGTGATTCCCGACCGGGTGTAGAGAATATTGCGAAGGCTTAGGAGCGTTTTTACCACCTTTTTGCCACGGGACGGTTTGGGCGATAGAGGGGTGCATCCGCGACTGGGGGGGCGCGTCACTGGGCCCATAGAAAGATCTTGGCAATATCTGCACATGAAAAACCCCCCCACCAGGCCTACGCGCGGTTGTCCTCGTAACTGTACTCAGGCGAGTCTGGGCGTCCGGGCGCCGATGTACGACTGCGCCCGGTTGTCCCAGGCACGGTGGGGTACGAGTACATGATGAGTCCGGAGGCCCACCCAGCGGATCCGAGGACGCAGGCGGCGCAGCCGTAGCGCCGCCAGGGTACGGCAGCGGTCTCGCCGACGCCCACGGCCTCGCGTGCGCCCCGGCGGCATCTGCATCCGGGCCCGGCGGCGTGGCGGCTGGACTCTCCGGCGGGCTCGGCCCGGTCGTCATTGTGCGCCGCCGCATCGCCGACAAGTCGCGAGCCCGACAACCGCGGCCGTACGACTGTAGGGGCCAAGCTCGGGAGGGCGCGCCGGCGCGACTCGCCGAAAGCTCCCCCGGTGGGCGGCGTGTTTCGGTCCCCCGCGCTTCCGCGCCCCACGCTTGCGCGGGCCGTCGCGGAGCTCGGCCGCCAGCCATGCGGTGCCTCGCCGGCCCGGAGGGCAACGTCGGCGGCCAGGGGCCGTCGCCGGAGGGACTTAGCTGCGGCGGGCCCCGTCGGGCGCAGGCCCGGAGTCGGCGCCACGCATTCGAACGGGCCCGGCGGTGCTGTGTATATGGCTCCTGGCTGGTGGGGGGGCGGCCGCCGAGCCTGTTCCGTGCCCGGGCCAGCGACGACGGACGGCCCGAGAACGCTTCCGGCTGGCCCCCACGCCGGGGCCGAGCCTGCCGTCCCAGCGCCGGCCCGGGGGGGGGCTGACGCCGGGCGTGCATGCACGCGGGCACCGCCCGGTCGCCGCCCACTCGGTCGTGGGTGGTGGAGCCCACGCGCCGGCACCCGTGCTGCGGTCTTCCGTCCGCGGCCAGGCGCCGGCCCCGCTGCCACGCGGGCGGGGGCCGACTCGCCTGGTCCGACGCCTCGCCGGCACGCGCCGGAGCGGCTCGCGCGTCGCCGGGGTCGCGTACGGCCGTATTCGGCGTCCCCGGAGCGCCCGCGCTGGGCCTCCCACGTCGAGCCTCGCGTCGCGGAAGCGCGTGCCTGGACGACGCGCCCGTTGACGGCGCGGCGGAGAGCGCCGCCGGCGGAGTCCCCAGCGCGGAGCTCGGAGCCAGGCATGCTA     
P       AAAAAAACTTTAGATAAATTATATATGTCCCTATTTCAACTGATGACATGAAATAAAGAAAAAATTTATATATAGTTGAACATTGATGGTTATTGTAATTATTAAAAATTTAATTTATATATTGAAATTACAAATATAATTATATCAGCATATTATAAATATTAACTATTTTTCGTAAGTTATACTTGCCAAACAAAATAAAATTACTTACACTTAACAAAAATTATTTCTCAGATAATTTTATGAATAAGTGCATTAATATGCATTTATGTGTTTCTTTAATTTTCATTATATATTAACGACAGCAGAAAGATTGTTCTTCATTTAATTGTTTTAATAGTCAGCATTATAATAGGAAAATTTCATGGTAGTTATTATTCTTAAATATTTTTATCTATATTTCTGATCACTAAATAACACAAAGACCGAATGTTTCTTAAAAAAATTGTCTATAAACCATAGTATTGGTAAGTAGTATATAAAATTATAAAATTATTGTTATAGTTATACATAATCATTTGAATAATAAGATTAGTTGTAAGATTTAAAATATTTTAAAAAATACAATATAACATAATATAAGGAGCTTATTGTAATTTAGAAAAGTTTACTTAATGTTGATTAAGTTGCATTCTAAAATTTTATGGAAATATTTTATTATAATGTTATATATATTATATAGTGATTAAAATCATTACTTTTTCATATTTTCACACTGATATGAAAATATGAATTGGTATTAAGTTATCTAAAATATTTATATATAATAGAATTACTTCTAATATATATTAAGCTATTAGTATTATTAAATCCTTTTATTGTTAAAGTCTTTAAAATATTTTTTTTTATTGTGTAAACTTTCATTATTAATACTATGTTGTAATCCTTTCGTTTAATTATTGTTACAATATGCGAGCTGTTTTTAACTCTTCGTTTAATATTCCATTTTTAATCCTTGTAATCAAATGAAACTTTATATATTATAAAAATTAAAATACAACTAGATGCCGCAGGATCGCGCAAAGTCTCGTTCGTCATCTAATTCTATCCGTGGTTCTTGATTAAGGAACTTATCTGTATTGGATGCGCTAAAAAAGTTGAGTAAGGGTCGGAGAGTGGCGTAGCTTTAACATAGCTTCTTAACTAGGACTTAGCAAACTGAGGACCGGACTTGGTATTGATTCAGCCTTCTCTCGTGACGTTGCTGTAAGTAATGATGCTTGTTATAGACTATTGGATCAGTGGTAATTGATTTTAGTGCGTATAATGTTTAGTTAATGCCAAATACAAGTCATCGTTATAATCTAGTCGGCAAAAGTCGACCAGTTAAGCCTCCGTGGTTTAAGGTCGTTCATTGCTCTACAATAGATATTCAGAACAGTGAAAGTCTTACAAGAGCGAGTGGGATCGTTAATTGAAAATTCATTTCTAGCACATATAAAGCATTCATTGTTCAGGCTTTACGTTATGGTTTGGATTTTGTAACTCATATCACGTTCATGGCAACGAGCACCTCCCTGAGTTCGATTGTGACGTTTCAAATCGGAGAACGTAACAAACAACTTCAGCTGCACGCAAACTGTTCTTAGCACCAATATTTATCAGGAAGAAAAGTGTTCGTCCCAGAGACAATGGCTTGATGTTGTAAACAGGACGAACCAACATAGCGACAATTTATTAGAGACCGGTCTGCGTACTAGTTGTTATGCATATAACGAATACTCTGAAAGGCTTACAGTTATAGCATTTTTTCCCATAAATATGAAGGCTTGACCATATACATGTACACGAAGACATGCCCCCATCATAGCAACAAGGTTTCTGCACGAACATATTTTAGGTCCGTTCACGCATCCGCTGGGGACATCTCTAGCTCTCGTATAAGTATGGCTAACAGTGAGTCGCTTTAGCCATTTGTCAACATCTCTAGTCGTTCACTCACTCTTACTCTAATATGACTCGCCAAAGTTTGATAAATTACAAGTCACAACGTTTTTGCAGCCAGACCAGTAAGTAGGTTAGTTCGCACTCCGCCCGCCGGCCCGTCAGTGTCGGCTCTAGTTCAGCCAACGGCAGGCTTCCTGGACAGTGCCAACACAGGAGCCCAGCACTAGAGCAAGTATGCCCTAGGAGCCGGCGCAGCTCTGGCGGGTAACGAACTATTATCCCAGCCGACTGGAGAGTGCTGAGTTAGCACGGCGCGGATGTATTTTTCAAGACAACGAGTGCTCCTCAATTTGGTATGCCTTGAATCTTGCTTCGACGGGAAAGAGAGGGCTAGGCTCGGGTTCGAACCGGCGGTAATGCCCAGGCTACCTGACTGGCCGAGATGTGATGCGAAGCGCCCCCTTAGTACCGTCTAAGCTCAACTGGTGCGGCCGGCGGGGCTTGTGTACACAGCGCCCGCCACTAAAAATAAGTTGAACCTTCAGGATGAGACGTGCGGAGGCCTAACACCGTTAGACGAAAGGAAGGATCGGTTCCCGATGACGCGACATCATCACGCAGGCACGGGCTGTCCCCCTCATGACGACGTGCAGGCACACGACACCGGAGCCTAGCATTAGATGGGAGAGAATGTCTATGTTGCCACCGCCTCTAGATAGCGAGTGCTCGATATCTTGCCGGAGAAGCGGCTCCTTCCGGACGCCAGGAGCAACGTGCATTTGCCCGATACGTGGAGAACCCTCCCGTGCAAAATTGCGATCCCGGTGATTCCGCACCCGGTGTTGAGATTCTTGCCAACGCTTGGGAGCCCTTGTACCACCTTTTTGCCACGGGCCGGTTTGGACGCTAGAGGGCTGCATCCGGGACTGGGGGGGCACGTCACTGGGCGGATCGAAAGATCTTGGTAATTTCTGCACATGAAGAACCCCCCCACGAGGCCTACGCGCGGTGGACCTGGTAACTGTAGTCAGGCGAGTATGCCCGTCCGGGCGCCGATGTACGACTGCGCCCGGTTGCCACAGGCACGGTGGGGTACGTGCACAGGATGAGTCCGGAGGCCCACCGAGCGGATCCGAGGACGCCCGCGGCCGAGCGGTAACGCCGCCAGGGTACTGCAGGGGGCTCGCCGGCGCCCCGGGCCCCGCGTCCGCCCCGGAGGCATATGCATCACGGCCCCGCGGCGTAGCGGCTGGACAGTCGGGCGGGCTCGGCCTGGTCGTCGTTGTGCGCCGCCGCATCGCCGAGAAGTCGCGAGCCCGACAACCGCGGCCGTCCGACCCTAGGGGCCAACCGCGGGCGGGCGCGCCGGCGCCACTCGCCGGAGGCTCCCCCGCGGGGCGGCGTGTTTCGGTCCCCCGCGACTCCGCGGCCCACGCGTGCGCGGGCCGTCCGGGAGCTCGGCACCGTGCCATGCGGTGCCTCGGTGGCCCGGCGGGGAACGTGGGCGGCCAGGGGCCCTCGCCGGCGGGACTTAACTGCGGCGGGCCCCGTCGGGCGCGGTCCCTGAGTCGGCGCCACGGATGTGAACGGGCCCGGCGGTGGTGTGTGTATGGCTCGGGGCTGGGGGGGGGGCGGCGGAGGCGCCGGTTCCGTGCCAGGGCCAGCGACGACGGACGGCCCGCAAACGCCTGCGGCTGGCCCCGCCCCCCGCGCCGACCCTGCCTTCCCAGCACGGGCCCGGGGGGGGGCTGACCCCGCGCGTGCACGCAGCCGGTCACCGCCCCGTCGCGGGCCACTGGCTCGTGGGTGGTGGAGCCCGCCCGCCGTCACCCCTGTGGCGGTCTCCGGTCCGCCGCCAGGCGCCCCGGCCGATTCCTAGCGGGCGGGGGCCGACCGGCCTGGCCCGACGCCCCGCGGGCAGGGGCCGTAGCAGGTCGCGCGTGGCCAGGGTGGCGTACAGCCGTATTCGGCGTCCCCGGAGCGCCGGCGCAGGGCCTCCCACGTCGACCCTCGCGTCGCCGACGCGCTTACCTGGACGCCGCGCCCGCTGACGGCGCGGCGGAGACCTGCCCCGGCGGAGTCCCCAGCGCGCAGCTTTGGGCCAGGCCAACCA     
O       GGAAAAACTTTAGTTAAATTGATTATGACCCTATGTCAACAGCTGACATAAAATAAATACAAATTTTCTTTATAGTTGAACATTGTTTGTTGTAGTAATTATTAAAAATTAAATTTTTATATTAAAATTACAAACATAATTATGTCAGCATAATTGAAATATTAACTATATGTCGTCAGTTATACTTTTTAAAAAAAATAAAATTACTTACTGTTATCAAATATTATATCACTTATAATATTATGAATCTTTGCATTAATTCACATTGAAGTGGTTCATTAATATTTATAATATCTTAATGATAGATATATGATAGTCCTTCATATTATACTTTCAAAAGACAGCATTATATTAAGAAAAATTCATGGTAGTTATAACTCTTACAGATTTTTCTCTATATTTCTGATCACTAAGTAACCCAAAGGTCGAATGTTTCTTAAACTAAGTGAGTATAAACTATATTATTAGTAAGTAGTATATAAAATTATAAAATTATTGTTTTAGTAAGACTTAATCATTTGTATGATTAGATTAGTTGAAAGATTTAAATAATATTAAAATATAAAATATAACATGATATAAAGAGCTTATTGTAATGTTGAAGAGATTACTTTATGTTGAATAAGTTGAATTCTAAAATTTTATGGAAATATTTTAATATTAAGTTATATAGATTATATAGTGACAAAATTTAATACTATTTCATTTTTAGACTATGATAAATAAAAATCAATTAATATCAAGTTATCTAATATATTTAATTAAACTAGAATTACTTCTAATACATATTAAGCCATTAGAATTATTAAATTATTTCATTGTTAAAGTCTATAAAACATTTTATTTTATTATGTAAAAAGTCATTTATCATAATATGATGTTATCCTTTCAGTTAATTATTCTTACAATTTGCGCGCTAATTTTAATTCTTTGTTTAAAATTGCAATTATAATCTTTGAATTCAAATGAAACTATATACATTATAAATATTAAAATACAACTAGATGCCGCAGGATCTCGCAAAGTCTCGTTCGTCGTCTAATTGTTTCCCCTTTTGTTGATAAAGGAACTTATCTTTCTTGGATGCGCTTAAAAAATTGGGTAAGGGTCGGAGAGCGACGAAGCTTTTACCTCGCTGCTGATCTAGGTCTTAACAAACCGAGGACCGAACTTGCTGGCGATTTAGCCTTTTCTGGTTACGTCGCTGAAAAATATTAGGCTGCTGAAAGACTTTTGGATGAGATGTAATGCATTATTGCTCGTATCATGTATTCTTAATGCCTAATATAGATCATCACTATAATCTAATCGGCGAATGTCGACCAGTTACACCTCAGTGGTAGAAGGTCGATTATTTCTCTATAAGTGATATGCAGAACAGTGGAAGAGTTACAAGAGCGAACTGGCTCGTGAATTGAAAGTTCATGTCTAGCACAAATAAACCATTCATTGTTGAGGCTCTACGTTTTGGGTTGGAGGTTGGAAATCATAACAGGTTCATGGCAACAAGGACTTCCCTTAGTTCGATTGTGACGTCTCAAATCGAAGAACGGAACAAACAACTTCTGCTACGGGCAAACTGTTCTTAGCGACACTAATTATCATGATGAAAACTGTTCGGCCCCGGCACAATGGCATTATGTAGTCAACACGCCGCACCAACATAGTGACAATCTATCAGAAACCGGTCTGCGTACTATTTGATATGCATATAACGAATACTCTCAAGGGCCCACAGCTATAGCATTTTTTGCCAAATATAAGAAGGGTTGACCATATACATGTAAACGTAGACATGTAACCAGCACAGCAATACGATTTCTGATAGAACATATTTTAGGTCCGATCTCGAATTCGCTGGGGACATCTCTAGCTCACGAATAAGTCTTGCTAGCAGTGAGTCTCTTTATCCATTTGTCAACATCGCTAGTCGTTCACTCTCTCATACTGTAATATGATTCGCCAGTGTTCTAAAATTGACAAAGCAAAACGTTTTTGTAGCCACACATGTTACTTGGTTAGTTCGCACTCCGCCCGCCGGCCCCTGAGTGTCTGCTGCCGTTCAGGCAATGGCAGGCTTCCTGGAGAGTGCCATCACAGGAGTCCAGCACCAGAACAAGTATGTCCTAGGAGCCGGCGGAGCGCTGGCGGGCCACGAACTATCCGGGCCACCGACTGGTGAGGGGTGAGTTAGCACGGCGCGAATGTATTTTCGAAGACGACCTGTGCTCCTCAATATAGTATGCCTTTAATAGCACTGCGACGGGAAAGAGAGGGCTCGACCCGGGTATGAACGGGCGGTAACGCCCAGGCTACCTAAATGGCCGGGATGTCCGTAGCAGCGACCCGTTAGGACCGGCTAAGCTTAACTGGAGCGGCCGGCAGGTCCTGTGTACGCAGCGCCTGCCACTAAAGATAAGATGAACCTACCGGTTGAGACGTGCGGCCGCCTAATACCGGTAGTCTAAAGGATGGATCGAGGCCCGATGACACGACATCAACCCGCAGGAACGGGCCCTCCCCCTCATGACGACGTGCAGGCAGACTGCCCCCGAGCCTAAAGTTCGATGGGCGAGTATGTCTATGTTGACACCGGCTCTAGATAGCGACCGCTCGATATCTTGCCGGAGAAGCGGCTCGTGCAGGTCGCCAGAGCCAACGTGCATTTGCCTGATACCTAGCGTACCCTCCCGTGCAAAATTGCTACTCCGGTGATTCCGGACCCGGTTTAGAGATTGGTGCCAAAGCTTGGGAGCGTTTGTACAACCCTTTCGCCACGGAAGGGTTTGGACGAGAGAGGGCTGCATCCGGGACTGGGGCGGAGCGTCACTGGGGGGATCGAAGAATCTTGGAAATATCTGCACATGAAGAACGCCCCGACCAGGCCTACGCGCGGTGCTACTCGTAAATGTAGTCACGCGAGTGTGCCCGCCCGGGCGCCGATGTACGACTGCGCGCGGTTGTCGCAGGCACGGAGGGGTACGTGCACAGTATGAGTCCGGAGGCCCACCGAGCGGATTCGAGGACGCCGGGGGCCCAGCGGTAACGCCGCCAGGGTACTGCAGGGGGCTCGGCGGCGCCCCCGGGCTCGCGTCCACCCCGGAGTCATCTGCCTCCGGGCCCGGCGGCGTGGCGGCTGGACTGGACGGCGGGCTCGGCCCGCTCGTCATGGTGCGGCGCCGCATCGCCGACACGTCGTGAGCCCGATTACCGCGGCCGTAGGAGTCCAGGGGCCAACCCCGGTCGGCGGCGGCGGCGCGCCTCGCCGAAGGCTCCCCCGGTGGGCGGCGTGTTTCGGTCCCCTGCGCCTCCGCCCCCCACGCCTGCGCCGGCCGTCCGGGAGCTCCGCCGCGTGCCATCCTGGGCCTCGGTGGCGCGGACGGGAACGCGGGCGGCCAGGGGCCGCACCCGGCTGGACTTAACTGCGGCGGGCGCCGTCGGGCGCGGGCCCGGAGTCGGCGCCACGGGTGGGAACCGGCCCGGCGGTGCTGTGTATATGGCTCGAGGCTGGGGCCGGGGCGGCGGGCGCGCGGGTTCCGTCCCAGGGCCAGCGACGACGGACGGCCCGACAACGCTCGCGGCGGGCCCCGCCGCGCGCGCCGACCCTGCCGTCCCAGCACGGGGCCGGGGGGGGGCTACCGCCGCGGGTGCACGGAGGCCGGCAGCGCCCCGTCGCCGGCCAGCGGCTCGTGGGTGGTGGAGCCCATCCGCCGTGACCCGTCTGGCGGGCTCCCGTCCGCCGGCAGGCGCCGGGCCCGATCCCTAGCGGACGGGGGCCGACCCGCCTGACCCCACGCCCCCGCGGCACGGGCCGCAGCGGGTCGCCCGTCGCCGGGGGCGCTTACCGCCGTATTCGGCGTCCCCGGAGCGCCCCCGTTTGGCCTCCCACGTCGACCCTCGCGTGGCGGGCGCGCTTGGCTGGACGCCCCGCCCGGTGACGGCGCGCCGGACAGGCGCCCCAGCGGAGTCCCCAGCGCGCACCTCGGTACCACGCGGGCCC     
N       GGAAAAACTCTAGATGAATCATATATTTTCTTATATCAACAGCAGACATAAAATTACTACATAATTTGTTTATAGTTGAACATTGTTACTTATTGTAATTACTTAAACTTTAATTTTAATATTGAAATAACAAAGATAATTATATCAGCATAATTAAAATATAAAATATATCTCGTCCGTTATACATGTCAAACAAAATAAAATTAAATTCTGCTAACAAATAGTATGTCTTATATAATTTTTTGAATCTTTGCATTTATATGCATGAATGTGTATCATTAATATTTATAATCTCTTAATGAGAGAAGAAAGATGGACCTTCATGTAATTCTTTAAAAATTCAGCTTTATATTAAGAAAATTTCATGGTAGGTATAACTCTTAAATAATTTTATCTATATTTCTTATCCCTAAATTACACAAAGATCGAATGTTTCTTAAACTAATTGAGTATAAACTATATTATTTGTAAGTAGTACAAAAAATTATAATATTATTGTTTTAGTAAGACATAATCATTTGTATTATTAAATTAGTTGCAAGTTTTAAAAAAAATTAAAATATATATTATAACATAATATAAAGAGCTTATTGTAATTTTCAATTGTTTACATAATGTTGAATAAGTTGAATTCTAAATTTTTATGGAAAAATATTAATAAAAAGTTGTATAGAATATATAGTGATATAATTCATTACTATAGCATATTTTGCCAATGATATAGAATAATGAATTGTTATAAAGTAATTAAATATATTTAATTATAATAGAATTACTTCTAAGAGATATTAAGCTATTAGCATTATTATATTATTTCATTGTTAAAGTCTATAAAATATTTTTTTTTATTATGTATACTTTCATTTTGACTACTATGATGTCATCTTTTAGGTTACTTATTCTTACAATATGAGCGCTTTTTTTAACTCTTTGTTCAATAGTGCAATTTTAATCTTTGTATTCAATTGAAACTTTATACATTATAAAAATTAAAATAGAAGTAGAGGCCGCACGATCTCGCAAAGTGTCGTTCGTCGTCTAATTATTTCCCCCGTTCTTGATAAACGAACTTATCTTTCTTGTATGCGCTAATAAAATTGGTTAAGGGTCGGTGAGCGGCGAAGCTTTACCATCGCTCCTTACCTAGGACTTAACAAAATGAGGACCGGGCTTGCTTGGGAATAAGCCTCTTCTGGTCACGTCGCTGTAAAGAATGATGCTGGTTAAAGCCTATTAGATACGTTGTAATCTATTGTAGTTAGTATCATGAATTTTTAATGCCAAATACAAATCATCTTTATAATCGACTCGGCGAAAGTCGACCAGTTAGGCCTCAGAGTTAGAAGGACCTACATTTCTGTATCAATGATATACAGAACAGTTGAAGACTTACAAGAGCTAAGTGGCTCGTGAATTGCAAGTACATGTCTAGCACATATAATACATTTTTTGTTCAGGCTCAACGTTATGGATTGGAGCTTGTAAATCATATCAAGTTCATGGCAACAAGCTCCTCCCTTGGTTCGATTCTGTCGTCACAACTCGAAGAACGGAACAAACAACTTCTGCGGCGGGCATACTGTTCTTAGCTCCATTAATCATCAAGAAGAAAAGTGTTCGACGCTGAGACAATTGCATTCTGTTGACAAGCAGACGAACCTACCTAGCGACAATCTATCAGAAACTGGTCTGCGTACTATTTGATATGTATATAACGAATACTCTCAATTGCCTCCAGTAATAGCATTTCTTCCCAAATATATGAAGGTATGACCATATACATGTACACGTAGACATGGAACCAGCACAGCAGCTCGAATTCTAATCGAACATTTTTTAGGTCCGCTCACGAAGCCGCTGGGGACTTCTCTTGCACCCGAATAAGTCTGGGTAGCAGTGAGTCTCTTTATCCCTTTGTCAACGTCTGAAATCGTCCCCTCTCTCATACTGTAATATGATTCGCCATAGCTCGAGAATTTACAAGGTACAACGTTTTTCTAGCCAGAGAGTTTACTTGGTTAGTTCGCACTCCGCCCGCCGGCCCGTGAGTGTCGGCTCCCGTTCAGCCAAGGGGAGGCTTCCTGGGCTGTGCCACCAGAGGTGACCAGCGCAAGAACCAGGATGTCCTAGTAGCCGGCGGAGAGCTGGCGGCCCACCAACTATCAGCGCCTCCGACTGGAGAGGGCTTAGCTAGCAAGGCGCGAGTGTAGTTTAGAAGACGACCGGTGCTCTTAAATGTGGTATGCCTTTAATAGACCTTCGACGTGAAAGAGAGGGCTCCGCTCGCGTGTCAACGGGCCGTAAGGCCCAGTCTACCTAAATGGAGGAGATGACAGGAGCAGCGACCCATTAGGACCGACTAAGCTCCACTGATGCGGCCGGCCGGGCTTGTTTACCCAGCGGCTCCCACTAAAGATGAGCTGAACGCACAGGCTGAGACGTGCGGTGGCCTACGACCGATAGTGGAGAGGATGGATCGATGCCCGATGACCCGACATCATGACGCATCCACGGACTGTCCACCTCATTACGACGTGCAGGCACACGGCACCAGAGCCTAACATTAGATGGGAGAATATGTCTATGTTGACACCGGCTCCAGGTAGCCACCGCTCGATATCTTGCCGACGAAGCGGCTCATCCCGGGCGCCAGGGAAAGCGTGCATTTGCCTGATACATGGCGAACCCTCCCATCCAAAATTGCGACCCCGGTGATTCAAGACCAGGTTTAGAGATGGTTGTAAACGCTTGGGGGCGCTTGTACAACCGTTTCGCCACAGAAGGCTTTGGACCAAAGAGCGCTGCATGGCGGACTGGGGGGGCGCGTCACTGGGGGCATGGAACGATCTAGGGAATATATGCACATTGAAATCCCCCCGACCAGGCCTACGCGCGGAGGGCCTCCTAAATGTAGTCACCCGAGTCTGCCCGTCCGGGCGACGAGGTACGACGGCGCCCGGTTGGCACAGGCAAGGTAGGGTACGTGCACAGGATGAGTCCGGAGGCCCGCCCAGCGGATCCGAGGACGCCGGCGGCCCAGCGGTCGAGCCGCCCGGGTACTGCAGGGGGCCCGGCGGCGCCCCCGGGCTTGCGTCCGCGCCCGGGTCCCGTGGATCCCGCCCCGGCGGCGTGGCGGCTGGACTGGACGGCGGCCTCGGCCCGCTCGTCCTTGTGCGGCGCCGCATCGCCGACAAGTCGCGAGCCCGTCTACCGCGGCCCTGGGACGCGAGGCGCCGAACGCGGCCGGAGGCGCGGGCGCGGCTCGCCGAAGGCTCACGCGGGGGGCCGCGCGTTTCGGCCCCCTGCGCGTCCGCCCCCCACGCTTGCCCAAGCCGTCGGGGAGATCCGCGGCGTGCCATCCGGTGCCTCGGCGGCCCCGAAGGGAAAGCGGGCGGGCAGGGGCCGCGGAGGGGGGGACTTAACTGCGGCGGGCCCCGCCGGGCGCCGGCCCGGAGTCGGCGCCACTCCTGAGAACGGGCGCGGCGGTGCTGTGTCTATGGCTCGGGGCTCGGGGCGGGGTGGCGGGCGAGCCGGTTACGTCCCAGGGCCAGCGACGACGGACGGCCCGAGAACGCTTGCCGCGGGCCCCCCTGTGGGCGCCGACCCTGCCGTCCCAGCACGGGCCCGGGGGGGGGCTCACAGCGCGCGTGCACGCATCCGGGCAGCGCCCAGTCGCCTCCCACGCGCTCGTGGGTGGGCGAGCCCGGCCGGCGTTACCCTTCGGGCGGTCTTCCGTCCGCCGGCACGCGCCGGCCGCGGTGCCGAGCGGGCGGGGGCCGACCGGCGTGGGCCGACGCCCCCGCGTCATGGGCCGGAGCCGGTCCCGCGTCGCCAGGGTCGCCTACCGCCGTATTCGGCGTCCCCGGAGCGCCCGCGAAGGGCCTCACACGTTGACCCTCGCGTCGCGGGGGCGCTTACCCGGACAGCGCGCCCGGTGACGGCGCGGCGTAGAAGTGCGCCGGCGGAGTCCCCAGCGCGCAGCTAGCTACTAGGCGGGCGA     
M       GGAACAACTATAGATAAAATTATTATGGCCTTATGTCAACAGCTGACTTAAAATAAAAACTAAGTTTGTTTATAGTTGAACATTTTTACTTATTGTAATTATTAAAAATTAAAATTTTATATTTAAATAACAAAGATTATTATGTCTTCATAATTTGAATATTAACTATATCTTGTACGTTATACCTGTCAAAAAAAATAAAACTACATACCGATAACAAATAATACTTCTATAATAACTTTTTGACAAACTGCATTTATGTGCATTACTGTGTTTCTTTAATGTTTATAATCTCTTAACGAGAGTAGAAAGATAGACCTTCATGTTATTCTTTAATAAGTCAGAATTAAAAGAAGAAAATTTCATGGTAGGTATAACACTTACACTATTTTTTCTATATTTCTGATCCCTATATTACTCAAAGTACGAAATTTTCTTAAAATAAATGAATATTAACTATGTTATTATTAAGTAGTACAAAAAATTATCAAATTATAGTTTAAGTTAAACATAATCATTTGAATTATAAGATTAGTTGTAAGATTTAAAAAATATTAAAATATACATTATAATATAACATAAAGAGCTTATTGTAATTTTCAAGAGTTTACTTAATGATGAATATGTAGATTAATAAATTTTAATGGAAAAATATTATTATAAAATCGAATAGATTATATAGTGTTAAAATTCTTTACTAAAACATTTATTGTCTATGATAAGGAATAATGTAGTTTTATAAAGTTATCTAAGATATTTATGTATAATAGAATTACTTCTTAAATAAGTTAAGCGTTTAGTAGTATTATATTATTTCATTGTTAAAGTCCATAAATTATTTTTTTTTATTAAGTTTACTTTCATTTCTATTACTATGATGTTATCCTTTCAGTTATTTATTAACACAATCTGCGCGCTTCCTCTAACTCTTTGTTCAATAATGCAATTTTAATCTTTGTGGACAATTGAAACTTTATAAATTATAAAAATTAAAATAGAACTAGATGCCGCAAGATCTCTCAAAGTATCGTTCGGCGTCTAATTATATCCACTGCTCTTGATAAAGGAACTTATCTTTCTTATATGCGCTAAAAAAATTGGGTAAGGGTCGGGGAGCCGCGAAGATTTTGCATACCTACTTACCTAGGTCTAAACAACCAGAGGACCGAACTTGATTGCGAATAAGCCTTATCTGGTCACATCGCTGTAAATAATGATGCTAGTCAAAGACTATTGGATAAGTTGTCATCCATTGTGGTTCGTATCGTGAATTTTTAATGCCATATACAAATCAACATTATAATCTACTCATCGAAAGTCGACTAGTTAAGCCTCAGGGGTAGAAGGATAAACATTTCTGTATTTTTGATTTACAGAACAGTAGATGACTTATAAGAGTTATTATGATCGTAAATTGCAAGTACATGTCTAGCACATATAAAACATTATTTGTTCAGGCTCTACGTTATGGAGTGGGTGTTGAAAATCATATCAAGTGTATGGCACCATGAACATCCGTTTGTTCGGGTGTGGCGTTTCAAATCTAAGAACGAAACAAACAACTTCTGATGCAGGCAAACTGTGCATAACTCCACTAATTATCAGGAAGCAAATTGTTCGGCCCAGAGACAATTGCATTATGTTGTCAAGATGACGCACCAACGTAGCGACATTCCATCAGATACGGGGCTGCGTACAATTTGATATGAATATAAGGAATATTCTCAATCGCCTACAGTTATAGCATTTCTTCCCAAATATATGAAGGCTTGACCATATACATGTACCCGTAGACATGGAACCAGCGCGGCAACCTGAATTCTGTTGGAACATATTTTAGGTCCGCTCTCGAATAAGCTGGGGACATCTCTTGCTCACGCATAAGGCTGGCTCGCAGGGAGTCTCTTTAACCTTTTGTCAACGTCTTAAGTCTTTCTCTCTCTCTTACACTAATATGATTCGCCAGAGGTCCATAAACTACAAGGTATAACGTTTTTCTAGCCAGACTAGTTACTTGGTTAGTTGGCACTCCGCCCGTCGGCCCCTGAGTCTCGGCTCCCGTTCAGCCAATGGGAGGCTCCCTGGAGAGTGCCACCACGGGTACCCAGCACAAGAGGAAGTATGTCCAAGTCGCCGCCGAAGAGCTGGCGGCCCACGAACTATCAGGACACCCGACTGGGGAGGGCTTAGTTAGCAAAGCGCGACAGTACTTTGCAAGACAACCCGTGCTCCTCAATGTGGTATGCCTTCAATAGCCATTCGACGTGACAGAGAGGGCTACACTCGCGTTCGAACGCGGCATTAAGCCCAGACTACCTACATGGCCGAGATGTCAGGAGCAGCGTCCCTTTAGGTCGGGCTAAGCTTCACTGATACGGCCGGCGGGGCTTGTCTACCCCGCGGCTGTAACTAAAGATTCGTTGAACCCACAGGCTGAGACGGGCGGTGGCCTACTACCGGTCGAAGCGAGGGTGGGTCGATGCCCGATGACAAGACATCATCTCGCATGCACTGAGTGTCCTCCTCATTACGACGTGCAGACACACGGCACCGGAGCCTCACATGGGATGGGTGAGCATTTCTATGTTGACACCCGCTGTATGTAGCGACCGCTAGATATCTTGCCGAAGAAGCGGCTCAGGCAGGCCCCGAAGGGCAGCGTGCATATGCCTGATACATGGCGAACTTTCCCGTCCACGATTGCGACGCCGGAGATTCCCGACCGGGTGTAGAGATTGTTGTCAACGCTTGGGAGCGCTTGTACAGCCCTTTTGCCACGGAGTGCTTTGGACTATAGAGGGTTGCATCGGGGACTCGGGGGGCGCGTCACTGGGCGGATGGAAGGATCTTGGGAATCTATGCACATGGAGAATTCCCCGCCCAGGCCTACGCGCGGCGCCCCTGTTAATTGTATTCACCCGACTCTGCCAGTCCGGGCGACGATGTACGACTGCGCCCGGTTGTCACAGGCACGGTGGGGTACGTGCACAGGATGAGGCCGGAGGCCCACCGAGCGGATCCGAGGACGCGGGAGGGCCAGCTGTCCAGCCGCCAGCGTACGGCAGGGGGCGCGGCGGCGCCCCCGGGCTTGCGTCCCCCCCTGGCTCCAGTGCATCCCGGCCCGGCGGCCTGGCGGCTGGACTCGACGGCGTGCTCGGCGCGCCCGTCCTTATGCGCCGCCGCATCGCCGACGAGTCGCGAGCCCGTGGACAGGGGCCGTGGCACTGTAGGGGCCAAGCGCGGTTGGGGGCGCTGGCGCCGCTCGCCCGAGGCTCCCCCAGCGGGCGGCGTGTTTCCGCCCCCTGCGCCTCCCCCCCCCCCGTTTGCGGTAGCCGTCGGGGAGATCCGCGGCGTGCCAGAGCGTGCCTCGGTGGCCCGGACGGTAACGCGGGCGGAGAGGGGCCGCGGGGGGCAGGACTTCACTGCGGCGGGCGTCGTCGGGCGCGGTCCCGGAGTCGGCGCCACGGTTGTGAACGGGCCCGGCGGTGCTGTGTATATGGCTCGGGGCTTGCGGTGGGGTGGCGAGGGAGCGGGTTACGTCCCAGGGCAAGCGACGACGGACGGCCCGGGCAGGCTTGCCGCGGGCCCCCCCGTGCGCGCCGAGCCTGCCATGCCAGCGCGGGCCCGGGGGGGGGCTGACCGGGCGCGTGCAGCCAGGCGGGCTCCGCCCCGTCGCAGACCACCGGGTCGCGGGTAGTGGGGCCCTGCCGGCGCTACCCGTGAAGCGGTCTCCCGTCGGCGGGCATGCGCCCGCGGGGATCCCTAGGGCGCGGGGGTCGACCCGCCTGGCCCGACGCCCCCGCGTCAGGGGCCGGAGCGCCTCGCGCGTCGCCAGGGGCGCCTACGGCCGTAGTTGGCGTCCCCGGAGCGCCCGCGTTGGGCCTCGCACGTAGAACCTCGCGTCGCGGGGGCGCTTACCTGGACGCCCCGCCCCGTGACGGGCCTGCGCAGAAGGGCGCCGGTGGAGTCCCCAGCGCGAAGCTACCTACGAGGCCGCCCA     
L       GGAACAACTATAGATAAATTTTAAATGTTCTTATATCAACAGCTGTCTTAATATAAAGACTAAGTTTTTATTTTGTTGAACATTGTTCCGTATTGTAATTAATAAAATTTTAATTTATATATTTAAATAACCAAGATTATTATATCTTCATAATTTCAATATTAAATATATCATGTGGGTTATACTTGTTAAACAAAATTAAACTACTTACTGCTATCAAATATTATTTCAATTATAGGTTGATGACAATCTGCTTTTATTCACATTACTGTGATTCTTTAATGTTTATAATCTTTTAAAGAGAGAAGAATGATAGACCTTCATGTTATTTTTTAAACAGTCAGATATAAAAAAAGTAAAATTAATGGTTGGTATAACACTTATACAAGTTTCTGTATATTTCTGATCCCTAAATTACCCAAAGATCGAAATTTTCTTAAACTAATTGAGTATAAACTATATTATTATTAAGTAGTAAATATAATTATAAAATTATTGTTTTAGTTATGCATAATCATTTGTATTATAATATTAGTTGTAACATTTAAAATATTTTAGAATATATTGTATAATATAATATAAAGAGCTTATTGCAATTTACAATAGTTTACTTAATGTTGAATATGTTGTATAATAAATTTTAATGTAAAAATATTATTAAAAAGTTGTATAGAGTATATAGTGTAAAAAATCATTACTAAATCATATGTAGTCAATGATAAAGAACTATGTATTTTTACAAAGTTATCAAAAATATTTAGGTATATTAGAATTACTTTTTATATATATTAAGCTTTTAGAATTATTATATTATTTCATAGTTAAAGTCAATAAAATATTTTTTCTTATTAAGTATACATTCATTTCTATTAAAATGTTCTTATCATTTCTGGTAATTATTCACACTATCTCCGCGCTATTTTTAACTCTTTGTTCATTAAAGCAATTTTAATCTGTGGGTACAAATGAAACTATATACATTATAATACTTAAAATAGAACTAGATGCCGCAGTATCTCTCAAAGTCACGATCGTCGGCTAATTCTATCCCACGTACTTGAAAACGGAACTTATCTTTCTTATATGCGCTAAAAAAATTGGGTAAGGGTCGGAGAGTGGCGAAGCTTTTGCATACCTAGTTATCTAGGTCTTAACAAAAAGAGGACCGATCTTGGTTGCGAATCAGCCCTATCTGGTCACATCGCTGGAAATAATGATGCTAGTTTAAGACTATTAGATAGGTTGTAATACATTGTGGCTGGTCTCATGGATTGTTGATGCCATATACAAATCATCATTATAATCTATTCGTCGAACGTCGACTAGTTAACCCTCAGAGGTAGATGGAAAGACATTCTTGTACTTTTGATTTGCAGAACAGTGGAAGAATTATAAGAGCTTAATGGATCGTGAATTGAAAGTCCATGTCTAGCACATATAAACCATTCTTTGTAAATGCTCTAAGTTATGGCTTGGGTTTTGGAAATCATAGCAAGGTTATGCTAACAAGAACCTCTTTTTGTTCGATTGTGACGTTTCAACAAAAAGACCGAAACAGACAACTTCCGCTGCGGGCAAACTGTCCTTAGCTCCACTAATTATCATGAGGCAAAGTGTTCGCCCTAGCCACAAATGCATTAAGTTGTCAACAAGACGCACCGACATAGTGACAATCTATCAGATACCGGTCTGCGTTCTATTTGTTATGATTATAACGAATACTCTCAATTGCTTACAGTTATAGCATTTCTTCCCAAATATATGAAAGCTTGACCATATACATGTACACGTACATATGTAACTACCGCGGCAACTCGAATTCTGATGGAACTTATTTTCGGTCCGCTCACGAATGAGCTGGGGACATCTCAACCTCCCGAAGAAGTCTGGCTCGCAGTGAGTCTCTTTAACCGTTTGTCAACGTCTCAGGACTTTCACTCTCTCATACTGTAATATGATTCGCCATAGGTCCATAAACTACATGGTACATCGTTTTTCAAGCCAAACAAGTTAGTTGATTAGTTGGCACTGCTCTCGTCTGCCCGTGACTCTCGGCTCCCGTTCAGCCAATGGGAGGCCTCCTGGAGTGTTCCATCATGGGTCCCCAGCACTAGAGCAAGTATCGGCCGGTCGCCGGCGGAGGGCTGGCGGCCCACGAACTATCATTTCCCCCGACTTGAGAGGGCTTAGTTAGCACAGCACGAGAGTACTTTTGAAGACAACCGGTGCTCCTTAATCTCGTATGCCTTTAATGGCAATTGGTCGTGAAAGAGAGGGCTCCGCTCGCGTTTGAACGGGGCGTAAGGCCCAGTCTACCTACATGGCCGAGATGCTAGGAGTAGCGACACGTTAGGACGGACTAAGCTCCACTGATACGGCTGCCGGGGCTTGTTTACCCACCGGCTGCCATTATTGATTCGATGAACCCACAGGCTGAGACGCGCGGAGGCCTAGTACCGTTGGATTAAAGGATGGATCGAAGGCCGATTACCTGACATCATCTCGCATGCACGGATTGTCCACCTCATTACGACGTGCAGGCGCACCCCACCGGAAGCTCGCATCCGATGGGGGAGAATGTCTATGTTTCCACCCCCTGGAGGTAGCGACCGCTCGATATCTTGCCGAAGAAGCGGCGGACGCAGGAGTCCAAGGCCAGCGTGCATATGCTTCATACATGGCGAACCCTCCCGGGCACGATTGCCACGCCGGAGATTCCCGACCGGGTTTAGAGATTGTTGTCAAGGTCTGGCAGCGCTTGTAGAACCCTTTGGCCACGGAATGCTTTGGACTATAGAGGGCTGCGTAGGGGACTAAGGGAGCGCGTCACTGGGGGGATGGAAGCATCTTGGGAATATGTGCACATGGAGATTACCCCGGCAGGGCCTACGCGCGGGAATCCTGATAACTGTATTCACCCGAATCTGCCCGTCCGGGCGCCGATGTACGACCGCGCGCGGTTGTCACAGGCACGGCGGGGTACGTGCACAGAATGAGTCAGGAGGCCCACCGAGCGGATCCGAGGACGCGTGGGGACCAGCCGTCCAGCCGCCAGCATTCCACGGGGGGCTCGGCGGCGCCCCCGGACTTACGTCCGCCCCGGCGTCCAGTGCGTCCCGGCCCGGCGGCGTGGCGGCTGGACTCGACGGCGGACTCGGCGGGCCCGTCCTTGTGCGCCGCCGCATCGCCGACCAGTCGCGAGCCCGACGACCACGGCCGTGGGACTCTAGGGGCCGAGCCCGGTGGGGGGCGGTGGCGAACGTCGGCGGAGGCTCCCCCGGCGGGCGGGGTGTTTCGGCCCCCCGACCACCCCCCCCCCGCGCTAGCGTTAGCCGTCAGGGAGATTCGCGGCGTGCCATACGGTTCCTCGGTGGCCCCGACGGGAACGACGGCGGACAGGGGTCGTCGATGGCAGGACTTAACTGCGGCGGGCGCCGTCGGGCGCTGGCCCGGAGTCGGCGCCACGCATGTGAACCCGCCCGTCGGTGTTGTGTATATGGCTCCCGGCTCGGGGGGGGGCGGCGGGCGAGCGGGTTCCGTCTAAGGGCAGGCCACGCCGTACGGCCCGACAATGGGTCCCGCGGGCCCCCCCGTCCGCGTCGACCCTGGCATGCCAGCCCGGCACCGGGAGGGGGCTGGCGGCGCCCGTGCAGGCAGGCCGGCACCGCCCGGTCGCCCCCCACGGGCTCGTGGGTGGTCGGGCCCCCCCGGCGGTACCCGTGCGGCCGGCCGCCGTCCGCCGGGAGGCGCCCGCCGCGATTGGTGGCCGGCGGGGGCCCACGCCCCTGGCCCGACGACCCGCCGGCACGGGCCGGAGCCCCTCGCGCGTCGCCACGCTGGCCTACAGCCGTATTTGGCGTCCCCGGAGCGCCCGCGTGCGGCCTCCCACGTCGACCCTCGCGTGGCGGGGCCGCTTACCAGGACGCCCCGCCCCGCGAAGGCTCAGGGGAGATGGGGGGCCGGGGACTCGCCAGCGCGGAGCTGCCCGCGAGGCCGGCCA     
K       GGAACAATATTAGATATATTTTATATGTCCTTATGTCAACAGCTGACTTGAAATCATGACAAAGTTTTAATATAGTTGAACATTTTTCCTTATTGTTATTAATTATAATTAAATTTTTATATTTAAAAAACCAATATTATTATCTCTTCATAATTTAAATATTAATTATATCTTGTTGGTTATACCTGACAAACAAAATTAATATACTTACTGTTAACATATACTTTTTCAAGTATAATTTTATGACAATTTGCTTTAATACGCATTTCTGTGTTTCTTTAATTTTTATATTCTTTTAACATGAGAGGTTAGATAGAACTTCATGTTATAATTTAAACAGTCAGAAATATATAAAGTAAATTTAATGGTAGGTATAACTCTTATACAATTATCTGTTTATTTCTCATCCCTATATTACCCAAAGACCGAATATTTCTTAAATTAATTGAGTATAAACTATATTATTATTAAGTAGTACAAAAAATTATAATATTATAGTTTTAGTTACACATTATCATTTGAATAATGACATTAGTTGTAAGACTTAAAAAATATTAAATGATACTTTATAAAATAATATAAAGATCTTATTGTAGTTTTCAATAGTTTACTTAATGTTGAATAAGTTGATTAGTAAATTTTTATGGAACTATTTTATTAGAAAGTAGTATAGAGTATATAGTGTCATAAATCATTACTAAATCAAAATTCGTCAATGATATATAATAATGTAATTATATAAAGTTATCTAAAATATTTAGGTATAATAGAATTACTTCTTATATACTTTAAGCCCTTATAATTATTAAATAATTTCATTGTTAAAGTCTATAAAAAATTTTTTTTCATGATGTATACTTTCATTTCTAATACAATGTTGTTATCTTTTCTGGTAATTATTTTCACTAACACAGCGCTGCTCTTAACTCATTGTTCAATAAACCACTTTTAAACTTTGAGTACAAATGAAAGTTTATACATTATAATATTTAAAATAGAACAAGAGGCCGCAAGATCTCTCAAAGTCACGTGCGTCGTCTAACTTTATCCCACGTTCTTGAAAAAGGAACTTATCTTTCTTGTATGCGCTAAAAAAATTGGGTAAGGGTCGGGGAGCGGCGAAGCTTTAGCATACATAGTTAGCTAGGCCTTAACAAAAAGAGGACCGAACTTGATAGGGGATCAGCCTTATCTGGTCACATCACTGGAAATTATGTTGCTGTTGAAAGCCTCTTAGAGGAGTTGTAATCTATTATCGATCGTATCATGAATTTTTAATGCCATATACAAATCATAAATATCTTCTACTTGTCGAAAGTCTTCTAGTTAGACCTCAGAGGTCGAAGGAAAAATATTCCTGTATTTGTGATTTTCAGAACAGTGGAAGAATTATAAGAAATTACTGGATCGTGAATTGTTAGTACTTTTCTAACACATATAAACCATTCTTTGTTAATGCTATACGTTATGGCTTAGGTTTTGTAAATCATATCACGTTTCTGGAAACAAGAACCTATCTAGGTTCGCTTTTGACGTTTCAAAACAAAGACCGAAACAAACAACTTCGGCAGCTGGCAAACTGTCCGTCCCTGCACTACTTATCAATTAGCAAAGTGTTCGACCCGGACTCAAGTGCATTATGTTGTCAGCAAGACGCACCTACGTAGTGGCAATGTATCAGATACCGGTCTGCGTACTAGTTGCTATGCATATAACGAATACTCTCAATTGCGTACAGGTATAGCATTTCTCCCCAAATATATGATGGATTGACCATATACATGTACTCGTAGACATGTATCCAACGTGGCAATTCGAATTCTGTTGGAACATATTTTCTGTCCGCTCCCGAATCAGCTGAGGACATCTCTACCTCCCGAATAGGTCTGGCTCGCAGCGAGTCTGTTTAACCATTTGTCAACGTCTCAGGTCTTTCGCTCTCTCATACTGTAATATGATTCGCCAAAGCTCCATAAGTTACAAGGTATAACGTTTTTCAAGCCTAACTAGTTACTTGTTTAGTTGGCACTCCTCCCGTCGGCCCGTGAGTATCGGCTGCCGTTAAGCCAATGGGAGGCTCCCGGGAGTGTCCCAGCACGGGTAACCGGCACAAGATGGAGGATCTCCTAGTCGCCGGCTGATATCTGGCGGCGCACGAACTATCACTCCCGCCGACTTGCGAGGGCTTAGCTGGCAAAGCACGAGAGTAATTTCCAATTCAACCCGGGCTCCTTCATGAGATATTCCTTAAATATGCATTGGACGTGAAAGAGAGGGCTGCGATCGGGTGTGAACGGGGCTTAACGCCCAGTCTACCTCCATGGCCGAGATGTATGGAGCAGCGACCCGTTAGGACGGCCTAAGCTCCACTGATACGGCCGGCGGGGCGTGTTTACACACTGGCTGCCACTAAAGATCAGTTGAACGTTCAGGCTGAGCCGCGCGGTGCCCTAATACCGTTGGATCACAGGATGGATCGAAACCCGATTACCCGACGTCATCCCGCACGCACGGATCGTCCACCTCATCACGACGTACAGGCACACCGCACCGGAGCCACACGTACGATGGGTGAGTATGTCCATGTTGGCACCCCCTGGAGGTAGCGACCGCTCGATATATTGCCGGCGACGCGCCTCGGTCGGGTGTCCAAGGGCAGCGTGCATATGCCTGATACATGGCGAACACTCCCGGGCAGAATTGCGACTCCGGCGCTTCCCCCCGGGGTCTAGAGCCTGTTGTGAAGCCGTGGGAGCTCTTGTCCAACCCTCTAGCCACGGTATGATGCGGACTATAGAGGGCTGTATCGGTGACTCGGGGAGAGCGACACTGGGGGGATGGAAGGATCTGGGTAATATATGCACATGGAGAGAACCCCGACCTGGCCTACGCGCGGGGCACCTCTTAGCTGTAGTCACCCGAATCTGCACGTCCGGGCGCCGATGTACAACTGCCTGCGGTTGTCACAGGCACGGTGGGGTACGTGCACAGGATGAGTGCGTAGGCCCTCCTAGCGGATCCGAGGACGCCGGGGGACTAGCCGTCAACCCGCCCGCATGCCGGGGAGGCCTCGGCGGCGCCCGCGGACTTGCGTCCCCCCCCCGGTCCAGTGGATCCCGGCCCGGCGGCGTGTCGGCTGGACTCGACGGCGGCGTCGCGGCGCCCGTCGTTTTGCGCCGCCGCATCGCCGACCAGTAGCGAGCCCGACCGCCGCGGCGGTGTGACGGTAGGTGCCAAGCGCGGTAGGGGGCGGTCGCGCAGGTCGGCGGACGCTCCCCCCGGGGGCGGGGTGGTTCGGGCCCCCCCCCACCCCCCCCCCGCGCCGGCGGAAGCCGTCGGGGAGATGCGCTGGGTGCCAGATGGTGCCTCGGTTGCCCGTACGGGAACGTGGGCGGACAGGGGCCGCCAAGGGCAGGACTTAACTGCGGCGGGCCCCGTCGGGCGCCGGCCCGGAGTCGGGACCACGTATGTGAACCCGCCCGGCGGTGCTCTGTATATCGCTCGGGGCTCGGGGTGGGGAGCCGGGCGAGCCGGTTGCGTCCAAGGGCCGGCGACGCCGTACGGCCCGGGAGCGGATCCCCCGGGCCCCCCCGTCGGCGCCGGCCCTGCCATGCCAGCCCGGGGCCGGGGGGGAGCTTACCGCGCTCGTGCAGGCAGGCGCCCGCCGCCCCGTCGCTCGAGACAGGCTCGTGGGTGGTGGGGCCCCGCCGGCGCTACCCCTGTGGCCGCGTCCCGTCCGCCGGCAGGCGCCAGGCGCGATCACTAGCGCGCGGGCGCCGACGCGCCTGGCCCGACGCCCCGGCGCCACGGGCCGGAGCCCCTCCCGCGTAGCCAGGGCCGCTTACCGCAGTATTTGGCGTCCCCGGAGCGCCCACGTCGGGCCTCGCACGTGGAACCTCGCGTGGCGGCGCCGCTTACCTGGTCGGCCCGCCCCGTCACGGCTCAGCGTAGATGCGGGCCCGGGGAGTCGCCAGCGCGTAGCTACCTCCCAGGCTTGCCA     
J       GGAACAATATTAGTTAGATATAATATCTCCTTATATCAAAAGCTGTCATAAAATAAAGACAAATTTTGAGTATAGTTGAACATTTTTAGTTATTGTTATAATGAATAATTTAATTTTTATATTTAAAAAACCAAGATGATAATGTCTACATAATTTGAATATTAATTATATCACGTACGTTATACCTGTCAAATAAAATTAATATACATACTGGGAACAAAAACTAATTAAACTATAATCTTATGACAAATTGCATTTATAAGCATAAGTGTGTTTCTAGAATTTATATAATCTTTTAAAGACAATGGACAGATAGACCTTCATGTAATATATTAAACAGTTAGAAATAAATAATGTATATTAAATGCTAGGTATAACTCTTATACAATTATCTGTTTATTTCTGATCACTATATAACCCAATGAACGAAACTTTATTAAACAAAATGAGTATAAACTAATTTTTAATTAAGTTGTACAAAAAATTATAATATTATAGTTTTAGTAATACATTATCATTTGCTTAATGACATTAGTTGTAATATTTAAAATATTTTCGAAGATACTATATAAAATAATATAAAGATCTTATTGTAGTTTTCAAAAGTTTACTTAATGTTGAATATGTAAAATAATAAATTTTAATGAAACTATTTTATTAGACAGTTATATATAGTATATAGTGTCAATAATCATTACTATACCAAAATTAGTCTATGATATATAAAAATTTATTTTTATAAAGTTATCTAATAAATTTACGTATATTAGAACTACTTCTTATGTAAGTTAAGCTCTTATGAATATTAAATGATTTCATTGTTAAAGTCTATAAAACATTTTTTTTTATTAAGTATACATTCATTTCTAATACAATGTTGTTATCTTTTCTGGTAATTATTTTCACTAAATTTGCGCTTCTCTAAACGCTTTGTTCAATATAGCAATATTAAGCTTTGAGCACAAATGAAACTATATTCATTATAATACTTAAAATAGAACTAGAGGCCGCAACATCACTTAAAGTCACGTTCGTCGTCTAACTCTATCCCATACGCTTGAAAATGGAACTTATCTTTCTTATATGCGCTAAAAAAATTGGGTAAGGGTCGGGGATTGGCGAAGCTTTGGAATACCTACTTATCTAAGTCTTAACAAATAGAGGACCGAACTTGTTTGCGGATCAGCCATATCTGTTGACATCGCTGAAAGTTATGATGCTCGTCAAAGACTCTTCGATTAGTTGTAATATATTTTAGATCGTACCTTGAATTTTTAATGCCATAAACAAATCATCATTATTATCTACTCGTCGAAAGTCTACTAGTAACCCCTCAGAGGTAGATGGAAAAAAATTCCTGTACTTTTGATTTATAGACCAGTGGAAGAATTATAATTTATCATTGGATCGTGAATTGTAAGTTCATATCTAGCACAAATAAATCAGTCTTTGTTAATGCTCCACGTTATGGCTTGGGTCTTGTAAGTCATATCAAGTTTATGAAAACAAGGCCCTCTATAAGTTCGAATTTGACGAATCAAAACAAAGTCTGAAACAAACAACTTCGGCTGCTGGCAAACTGTCCCTCGCTCCACTAGTTATCAGGAAGCAAAGTGTTCGACCCCGCCACAAGTGCAATATGTTGTCAGCAAGACGTACCTACGTAGTGACAATCTATCAAATACTGGTCTGCGTACTTGTAGTTATGAATATAACGAATACTCTGAATTGCGTGCAGGTATAGCATTTCTCCCTAAATATATGATAGACTGACCGTATACATGTACTCTTAGACATGAAACCAACGTGGCAAATCGACTTCTGTTGGAACATATTTTCTGTCCGCTCACGAATCGGCTGGGGGCGTCTCTTCCTCTCGAATAGGTCTGGCTCGCAGTGAGTATCTTTAACCATTTGTCAACGTCTTAGCTCTTTGGCTCTCTGATACCGTAATATGGCTCGCCAAAGGTCCATAATTTACAAGGCACAACGTTTTTTAAGCGTGACTAGTTACTTGTTTAGTTGGCACTTCTCCCGTAGGCCCCTGAGTGTCGGCTACCGTTCAGCCAATGGCAGGCTTCCTGGATTGTTCCAGCAGGGGTCACCAGCCAAAGATGCAGTATCTGCTAGTCTGCGGCGGAGAGCTGGCGGCCCACGAACTATCATTTCCCCCGACTGGAGAGGGGTTAGTTCGCAGCGAACGAGAGTACTTCCCAAGTCAACCCCGGCTCCTTCATACGGTATGCCTTAAATATATATTCGCCGCGAAAGAGTGGCCTGCGCTAGCGTGTGAAGGGGGCATAAAGCCCACTCTAGCTACGTGGCCGAGATGTTAGGAGCAGCGCCCCTTTAGGACTGTCTAAGCTCCACTGAGACGGCCGACGGGTCATGTATACTCACCAGCTATGACTAATGATTGGGTGATCGCACAGGCTGAGACGCGCGGAGGCCTAGTACCGTTCGATCGAAGGATGGATCGAAGACCGATTACCCGATATAATCTCGCACGCACGGATTGTCCGCCTCATCACGACTTGCAGGCACACCGCACCGGAGCCTCCCCTACGATGGGAGAGTATGTCTATGTTGACACCCCCTGGAGGAAGCGACCGCTCGATATCTTGCCGAAGAAGCGGCGCTGTCCGGCGGCCAACGCCAGCGTGCATATGCCAGATACATGGCGAACGCTCCCGAACAGAATTGCGACCCCGGTGATTCCCGACCGGGTGTAGAGAATGTTGTAAAGGCCTGGGAGCGCTTGTAAAACCGTTTGGCCGCGGTACGTTTTGGACTAGAGAGCGCTCCATCGGTGACTGGGGGGGTTCGTCACTTGGCGGATGGAAAAATCTGGGGAATATATGCTCATGGAGCATACTCCGACGAGGCCTACGCGCTCGCCCCATATTACTTGTAGTCACCCGAATTTGCCCGTCCGGGGGCCGATGTACGACCGCCCGCGGTTGTCACAGGCACGGGGGGGGACGTGCACAGGATGCGTCCGGAGGCCCACCCAGCGGATCCGAGGACGCCGGGGGACTAGCTGTCGAGCCGCCAGGATGAAGCGGGGGGCGCGGCGGCGCCCTCGGACTTGCGTCCACCCCTGGGTCCAGTGGCTCCCGGTCCGGCCGCGTGGCGGCTGGACTAGACGGCGGCCTCGCGGCGCCCGACATTGTGCGCCGCCGGATCGGGGAGGAGTCGCGAGCCCGACGACCCCGGCTGTGTCACCCCAGGGGCCATGCTCGGTAGCGCGCGGGCGCCGAAGTCGGCGGACGCTCCCCCGGGGGGCCGGGTGGTTCCCGCCCCCGTGCACCGCCCCCCCGCGTGGGCGTCAGCCGTCGCGCAGCTGCGCCGGGGGCCATAGGGTGCCTCGGGTGCCCGGGCGGGAACGTGGGCGAGCAGGGGCCGCCGAAGGCAGGACTTAACTGCGGCGGCCCCCGTCGGGCGCTGGCCCGGAGTCGGCGCCACGCGTGGGAACCCGCCCGGCGGTGGTGTCTATATCGCTCCGGGCTGGGGGGGGGCGGACGGGGGAGCGGGTTGCGTCGAAGGGCCGGCGACGCCGTACGGCACGTGAAAGCGTCCACTCGGCCCCCCCCTGGGCGGCGCGCCTGGCATCCCAGCCCGGGGCCGGGGGGGCGCTTACGCGGACCGTGCAGGCAGGCGCCCCGCGCCCCGTCGCCCGCGACCGGGTCGTCGGTGGCTGGGCCCCGCCCGCGCAACCCCTCCCACCGTCTGCCGTCCGCCGGCAGGCGCCGGTCGCGATCACTAGCGCGCGGGGGCCGACGCGCCTGGGGCGCCGCCGCGGCGGCACGGGCCGTAGCCCCTCGCGCGTAGCCAGCGCCGCCTACCGCCGTATTTGGCGTCCCCCGAGCGCCCGCGTCGGGCCTCGCACTTGGAGCCTCGCGTGGCGGGGCCGCCTACCGGGACGGCCCGCCCCTTGAGGGCCCAGCGTAGACGGAGGCCCGGGGAGTCGCCACCGCTGGGCTACCTACCAGGCGGGCCA     
I       GGAAAAATATTAGATATATTTTATATTACCTTATTTCAATAGCTAACTTAAATTACAGACTAATTTTCAGTATAGTTGAACATTAATTGTTATTGTTATAATTAACAATTTAATTTTTATAATTAAAGAACCAAGATTATGATGTCTTCATAATATAAATCTTAAATATATCATGTACGTTATACTTGTCTAATACAATAAATTTACATACTGTTACCAAAAATTATTTAAGGAATAAATTAATGACTATATGCATTAATACTCATTAGTGTGCTTCATTAATTTTTATGATCTTTTAACGATAGTGGTAAGATAGATCTTCATGTTATATATTAAAAATGCAGAAATAAAACATGTAAAGATATTGGAAGGTATAACTCTTAAAAAATTATCTTTTTATTTCTGATCCCTAAATCACACAAAGACCGAATTATTCTTAAACTAAATGCGTATAAACTAAATTATTATTCAGTAGTACAAAAAATTATAATATTATTGTTTTGGTTTAACATTTTCATTTGCGTCATGAAATTAGTTGTAATATTTAAAACATTTTCAAACATATTTTTTAAAATAACATAAAGATCTAATTGTAGTTTTCAATCGTTTACTTAATGTTGAGTATGTAGTATTATTAATTTTTATGGAACTATTTTATTAGAAAGTAATATAAAGAATATAGTGTCAAAAATCATTACTAAACCAAAACTTGTCTATGATAAATAATTATTTAGTTTTATAAAGTAATCTAATAAAATTAAGTATAATGGAAATACTTCTTACATAAATTAAGCACATTTAATAATTAGATCATTTAAATGTTAAAGTCTATAAAAAATTTGTTATTTTTACGTATACATTCATTTCTACTACAATGCTGTTATCATTTCGGGTATTTATTTTCATTACAGTCGCGCTACTTTAAAATCTTTGTTAAGTATAGCAATTTTAATCTTTGTGAACAAATGAAACTAAATTCGTTATAATACTTAAAAGACAACTAGAGGCCGCAAGATCGCTCAAAGTCACGTTGGTCGTCTAACTTTATCCCATGCTCTTGAAAATGGAACTTAGCTTTTTTGTATGCGCTAAAAAAATTGTGTACGGGTCGGCGAGCGGCGAAGCTTTTTCATACCGTCTTACCTAGGTCTGAACGAAGAGAGGATCGACCTTGATCGTGGTTAAGCCATCTCTGTTGACATCGCTGGAAGTTATGATGCTACTTAATGTCTGTTAGATTTGTTGTAATACATTGTTCATCGTATAATGTATTTTTCATGCCTTAAACAAATCATCATTATTATCTAGTCGTCGAAAGTCTTCTAGTTAGTCCTCTGAGGTAGATGGGCACAAAATCCTGTATTGTTGATTTATAGTCCAGTGGAAGATTTATAAGTTCTGATTGGCTCATCAATTGGAAGTACATATCTACCACAAATAAAGCACTTTTTGTTAATGCTCTACGTTCTGGCTTAGGTATTGTCAGTCATATCAGGTTTATAGAATCAAGATCCTCTATAAGTTCGATTTTGATGTGTCAACAGAAAGACTGAAACAAACAACTTCAGCTGCTGGCAAACTGTCCCTCCCACCACTAATTATCAAGAAGCAAAGTGTTCGACCCCGCCACAATTGCATTATGTTGTCAGTAACTCGTTCCAATGTAGCGGCAATCTATCAAAGACCGGTCTGCGTACTTGTTGCTATGAATATAACGAATGCTCTCCATTGCATGCAGGTATAGCATTTCTCCCAAAATATCTGATCGGTTGACCATATACATGGACTCTTAGACATGGAACCAACTTGGCAATCCGAATTCTGTTGGAAGATATTTTCTGTCCACTCTCGACTCTGCTGGGGTCGTCTCCTCCTCGAGAATAGGTCTGGCTCGCAGCGAGTCTCTTTACCCATTTGTCAACGTCTCAGTTTATTCACTCTCTCTTACTGTAATATGGTTCGCCAAGGTTCCATACCTTACAAGGTAGAACCTTTCTCAAGCCTGACTAGTGACTTGGTTATTTGGCACTCCCCCCGTCGGCCCATGAGTCTCTGCTTCCCTTGAGCCAATGGGAGGCTTCCTGGAGCGTGCCAGCAAGGATCAGCAGCACAAGATGCAGTATGCCCTTGCGCCCGGTGGAGGGCTGGCGGCCCACGATCTATACCTTCGCCCGACTGGAGAGGGGTTAGTTAGCAGCGGACGGGAGTAATTCCTAAGTTAACCACGGCTCCTTCATTCGGTATGCCTTAAATATCCATGGGACGGGAAAGAGAAGGCTTCGCTATGGTCGCACAGAGGCATAAAGCCCAGTCTAGCTACACGGTGGCGATGGGAGGAGCAGCGCCCCTTTACGACAGCCTAAGCTCCACTGAGACGGCCGGCAGGGCGTGTATACCCACCGGCTCCGGCTAAAGATTGGCTGACCGCGCAGGCTGAGACGGGCGGATGCCTACAACCGTTGGATCGAAGGCTGGATCGAAGCCCGATTACCCGAGCTTATCTCGCATACACGGAACGTCCACCTCATCACGACTTGCAGGCACACTGCACCGGAGCCTCACGTATGATGGGAGAGAATGTCTATGCTCATACCCCCTGCAGGTAGCGACCGCCGGATATCTTGCCCATGAAGCGGCCCGGTCTGGAGTCAAATGGCAGCGTGCATATGCCAGATACATGGCGCACGCTCCCGTGCAGTATTGCGACGGCGGTAATTCCGGACCGGGTTTAGAGAGAGTTGTGAAGCCTTGGGGGGGCTTGTACAACCCTTTGGCCACGGTATGATTCGGACTATAGAGGGCTTCATCGGGGACTGGTGGAGGGCGTCACTTGGGGGATATAAAGATCTGAGTACTATATCCTCATGCAGGGTACGCCGACTAGGCCTACGCGCGCGGACCCTGGTAGTTGTACTCAGCCGAATGTGCCAGTCCGGGGGACGATGTACGACGTCCCGCGGTTGGCACAGGCACGGTGGGGGACGTGCACAGGATGGGTCCGCAGGCCCACCCAGCGGATGCGGGGACGCTGGGGGACCAGCGGCCCAGCCGCCGGGATGCCGCGGGGGGCGCGACGCCGCCCCCGGCCTTGCGTCCGCCCCAAGGGCCAGTGGTTCCCGGTCCGGCGGCGTGGCGGCTGGACTCGACGGCGGCCTCGCCGCGCCCGTCGTTCTGCGGCGCCGGATCGCCGAGCAGTCGCGAGCCCGACGACCGGGGCGGTGTCACGCCAGGCGCCAAGCGCGGTAGCACGCGGTGACGGCCGGCGGGTGAGGCCCCCCCCGGGGGCGGGGTGGCTCCGGCCCCCGCGCCCCGCCCCCCCGCGTCGGCCGGAGCCGTCGCGGAGCTGCGCGGGGTGCCATATGGTGCCTCGGTTGCCCGGACGGGAAGGTGGGCGCAGAGGGGCCATCGAAGGCAGGACTTAACTGCAGCGGGCGCCGTCGGACGCTGGCCCGGAGTCGGCGCCACGCATGCGCTCCCGCCCGCCGGTGATGTGTATATGGCTCGCGGCTGGCGGGGGGCCGCCTGGCGAGCGGGTTCCCTCGAAGGGTCGGCAACGCGGTACGCCGCGCGAACGGCTCCCCCGGGCCAACCCCTGGGCGTCGCTCCTGGCATGCCACGGCGGGGCCGGGGGGGGGCTTACGGGGCCCCTGCAGGCACGCGCCCCCCGCCCCGTCGCCCGCCACGGGCCCGGCGGTCGCTGGGCCCCGCCGGCGCTACCCCTGCGACCGGGTGCCGTCAGCGGGCAGGCGCCCCCCGCGATCAGTAGCGCGCGGGGGCCGACTGGCCTGGCCCGACGCCGCAGCGCCAGGTGCCGGAGCCCATCCCCCGTAGCCAGGGCCGCCTACGGCCGTATTTGGCGTCCCCCGAGCGCCCGCTGGGGGGCTCGCACGTGGAGCCTCGAGTGGCCCGGCCGCGTCCCTGGACGGCCCGCCCCGGGACGGCGCATCGTAGGTCGAGCCCCGGGGAGTCGCCAGCGCGGAGCTCCCTACCAGGCGGGCCA     
H       GTAACAATATAAGATAAAATATATATGACCTTATTTCAACATCTGACTTTAATTAAAGACAAATTTTAACTATAGTTGAACATTGATTGCTACTGTTATAATTTAAAATTTAATTTTTATAATTAAAGAACCACGATTATTATGTCTCCATAATTTCAATATTAATTATATTATGTACGTTATTCTAGTCTATGAAATTTAGTATACATACTGGGTCTAAAAATTACCTAATGTATAAATTAATGAAAATATGCATGTTTATTCATTATTGTGGTTCATAAATATTTTTTATCTTTTAATGACAGAAGTAAGATAGACCTTCATGTTATATTTTAAAAATTAAGAATTATATAATGTAAAAATAATGTTAGGTATAACTCTTATATAGTTATCTAAATATTTCTGATCTCTAAATTACACAAATTCCGAAATATTCTTAAAATAAATGGGTATAAACTAATTTATTTTTAAGTAGTATACATAATTCTAATATAATTGTTTTAGTTAAACCTATTCATTTGCGTAATGATATTAGTTGAAAGATTTAAAATAACTTCTAAAATACTTTAAAATATAACATAAAGATCTAATTGAAGTTTCCAAACGTTTACTTTATGTTGAATAGGTAGATTCATAAAGTTTGATGAAACTATTTTATTAGAAAGTAATATAAAGTATATAGTGAATAAAATCATTACTAAACCACTATTCTTCTATGATATATAATAATATATTTTTACAAAGTTATCTAATAAATTTAGGTAGAATGGAAGTACTTCAAATATAAATTAAGCACATTTAACTAATATATCATTTAATTGTTATAGTCTATAAAAAATTTATTATTATTATGTACACATTCATTTCTAATACAATGTTGTCATCATTTCGGGTATTTATTATCATTAAAGTTGAGCTGCTTTAAACTCTTTGTTAATTATTGCAATTTTAACCTTAGTGAACAAATGAAACTCAATTCATTATAATACTTAAAATACAACTAGAGGCCGCAAGATCACTCAACGTCTAGTTTGTCGTCTCACTTTATCCCACGCTCTCGAATATCGAACCTATCTTTATTCTATGCGCTGAAAAAATTGGGTACGGGTCGGTGAGTTGCGAAGGTTTTCCATACCGTCTTACCTAGGTCTTAACAAAGAGAGGACCGAACTTGATCATGGTTAAGCGATCTCTGTTTACATCGCTGGAAATTATGATGCTCATTAAAGACTCATAAATTAGTTGTAATTCATTGTTAATCGTTTAATGAATTTTTAATGCCAGAAACATATCATCCCTATAATCCACTTGTCGAAAGTCTACTAGTCAGGCCTCTGTGGTAGATGGACTCAGATTCGTGTATTTTTGATTTATAGTCCAGTGCAAGATTGATAAGGAATCATTGGATCATATATTGCGACTACATTTCTAGCACAAATAAACCACTGTTTGTTGATGCTCTACGTTATGGCTTGGGTTTTGTAAGTCATAACATGTTTATAGAAGCAAGCCCCTATATAAGTTCGATTTTGATGTAGCAATAGATAGACTGAAACAAACAACTTCGGATGCTGGCAGATTGTCCCTCCCTCCACTAATTATCAAGTAGCAAAGTGCTCGATCCCGCCTCAATTGCATTATGTTGTCAGGAAGACGTACCTACGTAGCGGCAATCTATAAAATACCGGTCTGCGTACCTGTAGCTATGAATATAAGTAATATTCTCATTAACTCGCAGGTATAGAATTTCTCCCGAAATATATGAGAGAATGACCATATACATGGACTCTTACACATGCAACGAACGTGGCAAACTTAATTCTGTTAGAACATTTTTAATGTCAGCTCACGAATCCGCTGGGACCTTCTCCGCCTCTTGAATAGGACTGGCTCGCAGTGTGTCACTTTACCCGTTTGTCAACGTCTTAGTTCTTTCACTCTCACCTACTATAATATGCCTCGACAGAGCTCCATAACTTACAACGAACAACGTTTTTCAAGCATAACTTGTTACTTGGTTAGTTGGCACTCCCCCCGTCGGCCCGTGACTTTCGGCTCCGGTTGAGCCAATGGGAGGCTACCGGGAGTGTGCCATCAGGGCTCAACAGCACAAGATGCAGTATGGCGTCGTTACCGGTGGAGGGCTGGCGGACCACGATCTATCATTTCGCCCGACTCGAGAGGGGTTAGTTAGCAAAGCACGCGAGTACTTTTCAAGTCAACCGCGGCTCCTACATACGGTATCCCTTCAATGTGCATTAGCCGAGAAAGAGAGGGCTACGCTAGGGTAGGAACGGGGCATAAAGCCCAGTCTACCTACGGGGCAGACATGTCACGAGCAGCGCCCCCTTACGACGGCCTAAGCTCCACTGTGACGGCCGGCCTGGCTTGTAAACTCACCGACTCCGACTAAAGACCGGCTGAACGCACAGGCTGAGACGGGCGGACACCTACGAGCCTTCGATGGAAGGCTGAATCGAAGGCCAATTAACCGACATCATAAGGCAAGTACGGACTGTCCACCTCATCACGGCGTGCAGGCACACTGCCCCGGAGCCTCGGCTGAGATGAGGGTGTATGTCTATGTTGCTACCCCCTGGAGATAGCGACCGCTGCATATATTGCCCATGAAGCGGCCTCGTACGGGACCTAAGGCTAGGGTGCATATGCGAGATACATGGCGCACGCTCCCGCCCAGAATTCCGACGACGGTGATTCCCGACCTGGTTTAGAGAATGTTGTGAAGCCGTGGGCGGGCTTGCACAACCCTTTGGCCACGGTGTGGTTTGGACGATAGAGGGATGCATCGGTGACTGGGGGAGAGCGTCACTTGGCCGATGTAAAGATCTGGGGACTATATCCTCATGGAGGGTACGCCGACGAGGCCTACGCGCGCGGACCCTGGTAGTTGTAGTCAGCCGAATTTGCCCGTCCGGGGGACGATGTACGACCCCCCGCGGTTGTTACAGGCACGGTGGGGGACGCGCACATGATGAGTCCGCAGGCCGCCCGAGCGGATGCGAGGACGCCGCGGGACTAGCCGTCCAGCCGCCGGGATGCCGCGGCGGGCGCGTCGCCGCCCCGGGGCTTGCGTCCGCCCCGCGGTCCACTGGATCCCGGTCCGGGCGCGTGGCGGCTCGACTCGACGGCGGCCCCGCGGCGCCCGTCGTTCTGCGCCGGCGCATCGGCGATGCGTCGCGAGCCCGACGACCGCGGCTGTGTCACGCCAGGGGCCAAGCTCGGAAGCCCGCGCTGGCGCCGGGCGGCGGAGGCTCCCCCCGGGGGCCGGCTGGCTCGGGCCGCCGCGCACCGGCCCCCAGCGTTGGCGAGAGCCGTCCGGCAGCTGCGCGGGGGGCCATCCGGTCCCTCGCTTGCCCGGATGGGAACGTGGGCGAACAGGGGCCTTCGAGGGCCGGACTTAACTGCGGCGGGCACCGTCGGACGCTGCCCCGGAGCCGGCGCCACGCATGTGATCCGGCCCCGCGGTGCTGTGTTTATGGCTCTGGGCTCGGGGGGGGCCGGCTGGCGAGCGGGTTCCGTCGTAAGGTCTGCGACGCAGTACGGCGCGACACCGGTTCCCCCGGGCCGAGCGCTTGGCGCCGCCCCTGGCATGCCACGGCGGGGCCGGCGCGGAGCTGGCGGGGCCCGTGCAGGCAGTCGCCCACCGCCCCGTCGCGCGCGGCGGGATCGTCGGTCGCTGGGCCCCCCCGGGGCCACCCCCGGGACCGGGTTCCGTCCGCAGGCAGGCGCCGGGCGCGATCACTAGCGCGCCGGCGCCGACCGGCCTGGCCGGACGCCCCGGCGGCAGGCGCTGGAGCCCCTCCCCCGTAGCCGTGCCCGCCTACCGCCGTATTTGGCGTCCCCCGAGCGCCCGCCGCGGGCCTCGCACGTCGAGCCTCGAGTCGCCCGTCCGCTTCCCGGGACGGCCCGCCCCGTAACCGGGCACGGTAGACAGAGGCCCGGGGAGTCGCCAGCGCTGAGCTCCCGACCAGGCGGGCCA     
G       GGAACAATATTAGATAAATTTTATATGATCTTATTTCAACATCTGGCATTAATTACCGACAAATTTTGAGTATATTAGAACATTGATTGTCATTGTCATAATTAAAAATTTAAATTTTATAATGAAAGAACAACGAGTATAATGTCTTCATAATTTTTATATTAATTATATCAGATCCGTTATTCTTATCGAATAAATTAAGTATACTTTCTATTACTAGAAATTACTTCAAGAATAAATTTATGACCAATTGCATGTATATACATTATTGTGGTTCATAAATATTTATCATCTTTTAATGACAGTGGTAAGATTGTCCTTCATGTAATATATTAAAAGTTCAGAAATAAATAATGTAAAGATAATGGTAGTTTTAACTCTTTTAAAATTATCTCTATATTTCTTATCCCTAAATAACTCTAAGACCGAAAAATTCTTAATCGAATTGTGTATAAACTAATTTATTATTAAGTAGTACAAACAATTATTACTTTATTGTTTTTGTTAAACCTTTTCATTTGACTAGTAAAATTAGTTATAATATTTAAAATTAGTTCCAAAATAATTTTTAATTTAACATAAAGATCTGATTGAAGTTTCCAATCGTTTACTTAATGTTGATTAGGTAGAATCATAAATTTTTATGTATCTATTTTATTAGATAGTTATATAGAGTATATAGTGCTTAAAATCACTACTATACCACCATTCATCTATGATAATTAAATATTTACTATTATAAAGTCATCCAATATATTTAATTATAATGGAACTACTTCTAACTAAGATTAAGCACTTTTCAAAATAAAATCATTTAATTGTTATAGACTATAAATAATTTATTTTTTTTATGTAAACATTCATAACTAATACAATGATGTTATCCTTTCAGGTATTTATTTTCATTATTTTTGGGCTACTTTAAACTCTTTTTTCAATACAGCAATTATAATCTTTGTGGACAAATGAAACTCAATTCATTATAATACTTAAAATATAAATAGATGCCGCAAGATCGTTAAAAGTAAAGTACGTCGTATCAATGTATCCCCAGATCTTGAAAATCGAACCTAGCTTTATTGTATGCGCTTAAAAAATAGGGTAAGGGTCGGCGAGTGACGAAGCTTTGGCATATCGGCTTACCTTGGTCTTAACAAAGAGAGGAACGAACTTGATCAAGGTTAAGCGGTCTCTGTTTACATCGCTGGAACTAATGATGCTCCTTAAAGACTCATAGATTGGCTGTAATGTATTGTAAGTCGTTTAGTGGATTTTTATTGCCATAAACAAATCATCTATATAATCGACTAGTCGAATGTCTACTAGTCAGACCTCTGTGGTAGAAGGGCACAAATTCCTGTATTTTTGATCTATAGTCCAGTAGAAGATTGATAAGTTGGCATTGGATCTTAAATTGAAATTACTTTTTTAGCACAAATAAACCACTGTTTGTTACTGCTCTACGTTATGGCACGGGTCTTGTTAGTCATAGCATGTTTAAAGAAGCAAGATCCTATATAAGTTCGTATTTGATATGGCAAGAGTTAGACTGAAACAAACAACTTCAGCCGCTGGCAGACTGTCCCTCGCACCACTAATTATCAAGTTGCAAAGTGCTCGATCCTGCCACAACTGCATTATGTTGTCAGGAAGTCGCACCTACGTAGTGGCAATATATCAAAGACTGGTCTGTGTACTCCTAGCTATGAATATAAGGAATACTCTCAGTAGATAGTAGATATAGCATTTCTCCCGAAAGATATGATCGATTGACCATATACATGGACCCTTATCCATGGAACAATCGAGGCAACCTCTTTTCTGTAGGAACATGGTTAATGTCCGCTCGCGAATCCGATGGGGCCGTCTCATCCTCTCGTATAGGACTCGCTCGTAGTGAGTTACTTTACCCGTTTGTCAACGTCTTAGTACATTCACTCCTTCGTACTTTAATATGCGTCGACACAGCCCCATAACTTACAACGTAGAACGTTTTTCAAGCATAACTAGTTACTTGGTTATTTGGCACTTCCCCCGTCGGCCCGTGAGTCTCCGCTAATGTTGAGGCCCTGGGAGGCCTCCCGGATGGTACCAACAAGGTGCATCGGCGCAAGACGCAGTATGGCCACGCTCCCGGTGGAGGGCTGGCGGCCCACGATCTCTGACTTCGCCCGACTGGAGAGGGGTTAATTAGCACCGGACGTGAGTACTTTTCAAGTCAACGCCGGCTCCCTCATACGGTATACCTTCAATGTCCATAGGCCGGGAAAGAGAGGGCTACCCTAGCGTGCCAACGAGGCATGAAGCCCAGTCTACCTGGAGGGCAGAAATGTAAAGAGCAGCGACCCCTTACGACTGCATAAGCTCCACTGAGACGGCCGGCCGGGCGTGTATACTCACCGCCCCCGACTAAATATTGGCTGAACGTCCAGGCTGAGACGCGCGGATGCCTAGTACCGTTCGGTCGAGGGCTGAATCGAAGCCCCATGAATCGACATCATGCCGCACGCACGGATAGTCCACCTCATCACGACGTCCAGGCACACTGCACCGGAACTTCACGTCAGATGGGAGGGCATGTCTATGTTGATACCCCCTTGAGGTAGCGACCGCTCGATATGTTGCTCATGAAGCGGCTCGGAAGGAAGCCCAAGGCTAGTGTGCATATGCCAGATACATGGCGCACGCTCCCGCTCAATATTGCGACCACGGTGATTCCCGACCTGGTTTAGAGAATGTTGTGAAGCCATGGGAGGGCTTCTAGAACCATTTGGCCACGGCATGTTTTGGACCATAGAGGGTTTCTTCGGTGACTTGGGGCGCGCGTCACTAGGCCAATATAAAGATCTGGGGACTCCATCCTCATGGAGGTTACGCCGACAGGGCCTACGCGCGCGGACCCTGTTAGTTGTAGTCATCCGAATTTGCCCGTCCGGGGGCCGATGTACGACCCCCCATGGTTCTCACAGGCACGGCGGGGGACGTGTACATGATGCGTCCGCAGGCCCCCCAAGCGGATGCGCGGACGCCGCGGGACTAGCGGGCCAGCCGCCGGCATACCGCAGTGGGCGCGACGCCGCCCCGGGCCTTGCGTCCGCCTCGGGGCCCAGTGGATTCCGGGCCGGGCGCGTGGCGGCTCGACGCGACGGCGGCCTCGCGTCGCCCGTCCTCATGCGCCGGCGCATCGGAGACGAGTCGCGAGCCCGACGACCGGGGCTGTGTCACGGCAGGCGCCAAGCACGGGAGGCATCGGTGGCCGCCGGCGGCGGACGCTCCCCCCGCGGTCCGGGTGACTCGGGCCCCGGTGCTCCCCCCCCCCGCGTTGGCGGCAGCCGTCGGGCAGGTGGGCCGGGGGCCAGCGCGTCCCTCGGTAGCCCCGACGGGAACGGTGGCGAACAGGGGCCTCCGAAGGCAGGACTTAACTGCGGCGGGCAGCGTCGGACGCTGCCCCGGAGTCCGCGCCACACGTCTGAGCTGGCCCGGCGGTGCTGTGGTTATGGCTCTCGGCTTGCGGCGGGCCCCCTGGCGAGCGCGTTCCGTCCTCGCCTATGCGACGCGGTACGGCGCGTCAAGGGCTCCCCCGGGCCGACCCCTGGGCGACCCTCTTGGCATGCCACGGCGGGGCCGGGGAGGCGCTCGCGGGGCCCGTGCAGCCACGCCCTCAGCGCCCCGTTGCCCGCGGCCGGAGCGTCGGTCGCTGGGCCCCCGCGGCGGCACCCCCGGGACCGCGTTCCGTCCGCAGGCAGGCGCCCGGCGCGATTACACGGGCGCCCGCGCCGACCGGCCTGGCCCGGCGCCCCATCGGCAGGCGCCGGAGCCCCTCGCGCGTAGCCAGTCCCTCCTACCGCCGTATTAGGCGTCCCGCGAGCGCCCGCGGGGGGCCTCGCACGAGGAGCCTCGAGTCGCCCGCCCGCTTCCCGGGACGTCGCGCCCCATGACGGCACACGGCAGAAACAGGCCCGGGGAGTCGCCAGCGCTGAGCTCCACACCAGACGAGCGA     
F       GAAACAATATTATATAAAGTTTTTATAACCTTATTTCAATATCTGACATAAATTAACGACAAATTTTAACTATAGTTGAACATTGATTGTTAATGTCATAAACAAAAATTTAAATTTTATAATAAAAGAACCACGATTAAATTATCTTCATAATTTAAATATTAATTATATCATGTTAGTTATTCTTGTCTAAGAAATTTAGTATACATTCGATTACTAAATATTACTTCAACCATAAAGTAATGAAAATTTGCATGTATATTCATTAATGTGTTACATAAATATTTATCATATTTTAATGGCAGATGTAAGATTGACCTTCATGTTATATATTAAACATTGAGTAATACACAACGTAAAGAGAAAGTTAGGTTTAACTCCTATAAACTTATTTATATATTTTTGATCCCTAAATTACACAAAGAACGAAGAATTATTAAACTAAATGAATATAAACTAAATTATAATTACGTAGTACAAAGAATTATAATATTATTGATTTAGTTAAACGTTTTCATTTGAGTGATGAGGTTAGTTGTAACATTTAAATAAAATTCAAAAATAATTTATAATTATACATAAAGAGCTGATTGAAGTTTCCAAACGGTTACTTAATGTTGAATATGTAGTATAAGAAATTTTGATGGATATATTTTATTAGTTAGTTATATAAATTATATAGTGATCAAATTCACTACTATACCAATATTACTCCATGATAAATAATTATTTATTCTTATAAAGTCATCTAAAAGATTTAATTATTATGGAGTTTATTCTTATATATACTAAGCTAATTTATATGTTATATTATTTAAGTGTTATAGACTATAAAAAATTTATTTTTTTTTAGTATACATTCATTACTACTACAATGATGTTTTCATTTCTGGTATTAATTTCCATTAATACTGGGCTACTTCAGACTCTTTTTTCAATTCGGCAATTTTAAACTATGTGAACAAATGAAACTAAATTCTTTTTAAAAATTAAAATACAAAGAGAGGCCGCAAGATCGCTCAAAGTTAAGCACGTCGTCTAAATGTATCCCATGCTCTTGAAAATCGAACTCACCGTTCTTATATGCGCTAAAAAAATTGGGTATGGGTCGGTGAGTGACGAAGTTTTAACATACCGTCTTACTTAGGTCATAGCAAAGTGAGGACCGTTCTTGATTAAGGTTCAGTGATTTCTGTTGAAATCGCTGGAAATTATGTTGCTCCTAAAAGACTCTTAGATTCGGTGTAATTCAAAGTGAATTGTTTAGTGCATTATTGATGCCAAAAACAAATCATCTTTTTAATCCACTTGTCGAAGGTCACCTAGTCAGACCTCTGTGGTTGATGGACTCAAATTCCTGTATTTTTGATTTATAGTCCAGTGGAAGAATGATAAGTTCTCATTGGATCATATATTGACATTACATGTTTATCACATATAAACCACTGTTTGAAAATGCTCTACGTTATGGCTTGGGTTTTGTAACTCATAGCAGGTTTCAAGCAGCAAGCCCCTTTATAAGTTCGTCTTTGATGTCGCAAATGTTAGACTGCAACAAACAACTTCGGATGCTGGCAGACTGTACCTCGCACCACTAGTTATCAAGTAGAAAAGTGCTCGAGCCTGCCACAAATGCCTTATGTTGTCAGGAAGACGCACCGACGTCGCGGCACTATATCAAAAAGAGGTCTGCGCTCTTGTAGCTATGAATATAAGGAATACTCTCAATAGCTAGCAGCTATAGCATTTCTCCCGAAAGTTATGATTGATTGACCATATACATGGACGCTTCTACATGGCACGAACGCGGCAAACTGATTTCTGTAGGAACATAGTTTATGTCCGCTCGCGGCATGGCTGAGGCCGTTTCGTCCTCAAGAATAGGACTGGCTCGCAGTGAGTCACTCTAGCCCTTTGTCAGCGTCTCAGATCATTCACTCTTTCGTACTTTAATATGCTACGACACAGCCCCAAAACCTACAACGTACAACGTTTTTCAAGCATGACTTGTTACTTGCTTAGTTTGCACTCCCCCCGTCGGCCCATTAGTGTCGGCTGATGTTGAGCCAATGGCAGGCATCCTGGATTGTACCAATAAGGGCCCACAGCACAACCAGCAGTATGCTTCCGTTCCCGGGGGAGGCCTGGCGGCCCACGATCTATTATTTATGCCGACTGGACAGGGGTTAGTTAGCAACGAACGGGAGTACTTTTCAAGTAAACCGCGGCTCCTTCATACAGGATGCCTTCAATGCCCAATTGCCGCGAGAGAGAGGGCTACGCTAGAGTAGCAACGTGGCATAAAGCCCAGGCTAGCTACTGGGCAGCCATGGAAGGAGCAGCGACCCCTTACGACTGGCTAAGCTCCACTGAGACGGCCGGCCGGTCGTGTATACTCACCGGCTCCGACTAAGTATTGGATGAACGTTCAGGCTGAGACGTGCGGATGCCTACTACCATTCGGGCGAAGGCTGAATCGAAGCCCGATTAACCGACATCCCGGCGCACGTACAGAATGTCCGCCTCATGACGACGTGCAGGCATACAACACCAGAACCTCGCGTGAGATGGGAGAGCATGTCTATGTTGATACCCGCTAGAGGTGGCGACCGCTCGATACGCTGCCCTGGAAGCGGCTCCGTACGACCCCTAAGGCTAGAGTGCATATGCCAGATACATAGCGCACGCTCCCGCCCAGCATTGCGAGGGCGGTGATTCCCGACCTGGTGTAGAGACTGTTGTGAAGCCCTTGGGGGGCTTGTGGAACCTTTTAGCCACGGTATGCTTTGGACCATAGAGAGATCCATCCGTGACTTGGGGCGCGCGTCACTTGGCCCATATAAGCATCTTGGAACTATATCCTCATGTAGTGTGCCCCGACGAGGCCTACGCGCGCGGGCCCTATTAGTTGTAATCATCCGATTTTGCCCGTCCGGGGGCCGAAGTGCGACCACCCGCGGTCGTCACAGGCACGGTGGGGGGCGGGTACATGATGCGTCCGCAGGCCCGCCGAGCGGATGCCCGGACGCCGGTGGACTAGCGGCCCAGCCGCCCGCATCCCGCGGCGGGCGCGGCGCCGCCCCGGGCCTTGCGTCCGCCCCAGGGCCGACTGGCTCGCGCGCCGGGCGCGTGGCGGCTGGACTCGACGGCGGGCTCGCGGCGCCCGTCGTCCTGCGCGGGCGCATCGGCGAGCAGTCGCGAGCCCGGCCACCGGGGCTGTGTCACTGGAGGGGCCCAGCCCGGACGCCATCGGTGACGGCGGGCGGCGCAGGCTCCCCCCGTGGGCCGGGTGACTCCGGCCCCCGGGCACCGCCCGCCCGCGTGGGCGGCAGGCGTCCAGGAGCTCAGCGCGGCGCCATCCGGTCCCTCGGTTGCGCCGACGGGAACGGCGGCGAACAGGGGCCTTCGGAGGCAGGACTTAACTGCGGCGGGCATCGTCGGACGCTGCCCCGGAGTGCGCGCCACGCCTCGGGACGGGCCCGGCGGTGGTCTGTTTATGGCTCTGGGCTGGCGGGGGGGCGCCTGGGGAGCCGGTTGCGTCATAGGGTCGGCGACGCGGTACGGCCCGGAAACGCGTCCCCCGGGCCGACCCCTGGGCGGCGCACTGGGCATCCCACGGCGGGCCCGGACGGGCGCTCGCCGGGCCCGTGCAGGCAGGCCCCCACCGCCCCGTCGCCCGCGGGGGGAGCGTCGGTCGGCGGGCCCCGGCCGCGGCACCCCCGGGACCGCGTGCGGTCGGCCGGCAGGCGCCCGTCACGATCACGAGTGCGCCCGCGGCGACCGGCCTGGCCATCCGCCACAGCGGCAGGCCCCGGAGCCCCTCCCGCGTAGCCAGTGCGCCGTACCGCCGTATTTGGCGTCCCGCGAGCGCCCGCTGCCGGCCTCGCACCTCGACCCTCGCGTCGCCCGCCCGCCTCCCGGGACGACCCGCCCCTCGACTGAACGCGGTAGAGACAGCCCCGGGGAGTCGCCTGCGCTCAGCTCCCCCCCAGCCGCGCCA     
E       TAAACAATATTATATAAATTTTTTATATGCTTATTTCAAAATCTGACTTTAAATAACGACCAAATTTAATTAAAGTTGAACGTTGTTTGTTGATGTCAATATTAATAATTAAATTTCTATAATAAAAAAACCACGATTAAAATATCTTCATTATTATATTATTAATTATATCAAGTACGTTATTCTTGTTTAATAAATTAAGTTTACTTTCGTATACTAAATATTATTTTAAGTATAATTTTATGAATATTTGCATGTAAATTCATAGTTGTGATTCAAAAATATTGATGATCTTTTAATGGCGGTGGTAAGATAGACCTTCATGTTATATTTTAATAAATCAGTAATAAATAATGTTAATATAATGGTAGGTATAACTCTTAAAAATTTATTAATATATTTCTAATCGCTATATAACTCAATGACCGAATAATTCTTAATTTAATTGAATATAACCTAAATTATTGTTAAGTTGTACATACAAATATAAAATTATTGATTTAGTTAAACCTTTTCATTTGATTAATTAGGTTAGATGTAACATTTAAATAAGATACAAAAATAATTTATAATTTAATATAAAGACCTGATTGTATTTTCCAAATGGTTACTTAATGTTGAATAAGTAGTATCATAATTTTTGATGGATAAATTTTATTTGATAGTTATATAGACTATATAGTGATAAAAATCACTACATTCTCAAAATTATGCCATGATATATAAATATTTATTATTATAATGTTATCAAAGAAATTTCGATATTTTGGAATTACTTCTTAAATACATTAAGCTATGTTTAGAGTTAAATCATTTAATTGTTATAGACAATAATAAATTTGTTTTTTTCTTGTATACATTCATTACTAATACAATGATGGAATCATTTCTTGTATTTATTCTCATTAATTTTGGGCTACTTAAAAATCATATTTTAATAAAGCAATTTTAATCTTTGTGAAAAAATGAAACTCAATTCTTTATACTACTTAAAATAAAAACAGAAGCCGCAGGATCCCTCATAGTTAAGTGAGTCGTCTAACTGTATCCTAGGCGTTTGAAAATCGAACCAACCTTTATTGGATGCGCTGAAAAAATTGGGTAACGGTCGGTGAGGGACGAAGTTTTTTCATACCGACTTACCTAGGACATAACAAAGGGAGGATCGAACTTGATTAAGGATAAGCGTAGTCTGTTCAAATCGCTAGAAGTGATGCTGCTCCTTAAAGTCTCTTAGATTCGATGTCATACAATTTAAATTGTTTTTTGAAGTATTTATGCCATAAACAAATCATCTTTATAATCTACTAATCGTAAGTCTCCTAGTCAGACCTCTGTGGTAGAGGGGCTCAAATTCCTGCAGTTTTGATTTTTAGTCCAGGTGAAGATTGATAAGTTTTCATTGGATCCTACAGTGAAATTGCATTTGAAGCACAAATAAACCACTATTTGTAGATGCTCAACGTTATGGCTTGAGTGTTGTAATTCATAGCATGTTTCAGGAAGCATGACCCTCTATATGTTCGTCTTTGTTGTCGCAAGCGCAAGACTGCAACAAACAACTTCGGATGCCGGCATACTGTCCATCGCTCCACTAATTCTCAAGTAGACAAGTGCTCGATCCTGCCACAAGTGCATTATGTTGTTAGGAGGACGAACCGACTTCCCGGCAATATATCAAAGAGAGGTCTGCGCACTAGTAGCTATGAATATAAGGAATACTCTGAATGGCTAGCAGCTATAGCGTTTCTCCCGAAATATATGACTGAGTGACCATATACATGGACGCTTCAACATGAACCGAGCGCGGCAACCTGATTTCTGTAGGAACATAGTTTATGTCCGCTCACGTAACCGCTGAGGCCGTCTCGACCTCCCGTATAGGACTGGCTCACAGTACGTCATTCTAGCCATTAGTCAACGTCGCTGTCCATTCACTCATTAGTACTTTAATATGCTTCGACACAATCCCAAAAATTACAACGCATAACGTTTTTCAAGCATGACTTGTTACTTGATTAGTTTGCACTTCCCCCGGTGGCCCGTTAGTGTCGGCTTATATTGAGCCAATGGTCGGCCTCCGCGAGTGTACCAATAAGGGCTGGCCGCACGACAAGCAGCATGGTTCCGTTCGCGGTGGAAGGCTAGCGGCCCACGAGCTATCATTTCCCCCTACTGGACCGGGCTTAGTTCGCAAAGGACGCAAGTAGTCTTCAAGGAAACCGCGGCTCCTTCATAGTGAATGCCTTAAACGCCTATTGGCCGGGAAAGAGAGGGCTTCGCTAGGGTAGTAACCGGGTGTAAAGCCCAGTCCACCTGCAAGGTCGACATGTCCGGAGCAGCGTCTCCTTACGACTGCCTAAGCTGCACTGAGACGGCCGGCAGGGCGTGTCTACTCACCGGCTCGGCCTAATTATAGGGTGAACGTGCAGGCTGAGACGTCCGGAGCCCTAGGACCACTCGGGCAAAGGGTGAATCGAAGCCCTATTACCCGAAATACTTCCGCATGCACGGATGGTCCGCCTCATGACGACGTGCAGGCTAACGGCACCCGAGGCTCGCGTGAGATGCGGGAGCATGTCTATGTTGGAACACACTTGAGGTGGCGACCGCTAGATAGGGTGCCCATGAATCGGCTCGGTATGAACCCTAAGGTGACGGTGCATATGCAAGATAGATAGCGCACGCTCACGCCCAGAATTGCAAGTGCGGTGATTCCCAACCCGGTGTAGAGAATGTTGTGAAGCTATTGGAGGGATTGTGAAACCCTTTGGCCACAGTATGGTTTGGACGGTAGAGGGATGCATCGGTGACTTGGGGCGCGCGTCACTTTGCGAATATAACGATCTTGGTACTATATCCTCATGGATGGTACTCCGACAAGGCCTACGCGCGCGGACCCTATTAGCTGTATTCATCCGAATCTGCCCGGCCGGGGGCCGATATGCGACCCCCCGCGGTTATCACAGGCCCGGTGGGGGGCGGGTACAAGATGCGTCCGCAGGCCCGCCCAGCGGGTGCCCGGACGCGGGAGGACTAGCGCCCCAGCCGCCCGCATGCGGCGGCGGACGCGACGCCGCCCCGGGCCTTGCGTCCGCCCCGGGGCCGACTGGATCCCGGGCCGGGCGCGTGGCGGCTAGACCCGACGGCGGGCTCGCGGCGCCCGTCGGCCTGAGCCGGCGCATCGGAGAGGATAAGCGAGCCCGCCCACCGGGGCTGTCTCACGCCAGGGGCCCAGCGCGGGCGGGATCGGGGGCGGGCGGCGGCGCATGCTCCCCCCGAGGGCCGGGTGACTCGGGCCGCCGGGCCCCGGCCGCCCGCGTTGGCGCCAGGCGTCCGGGAGCTCAGCTCGGGGCCAGCGGGTCCCTCGGTGGCCCCGACGGGAAGGGCGGCGCACAGGGGCCGCCGCCGGCAGGACTTACCTGCCGCGGGCGTCGTGGGACGCTGCCCCGGAGTCCGCGCCACTCCTCGAACCGGGCCCGGCGGTGGTCTGTTTATGGCTCTGGGCTGGCGGAGGGCCGCCTGAGGAGCGGGTTCCGTCGTCGGATTTGCGACGCGGGACGGCGCGCTAACGGGTCCCCGGGGCCGACCCCGGGGCGCCGCGCTTGGCATCCCACGGCGGGGCCGGGTGGGCGCTCACGGGGCCCGTGCAGGCAGGCCCCCCCCGCCCGGTCGCCCGCGGCGGGCGCGTCGGTGGGCGGGCCCGCGCTGCGTCACCCGCGCGACCGCCTGCGGTCCGCAGGCATGAGCCAGACACGATAACAAGTCCGCCCGCGCCGACCGGCCTGCCCCCCCGCCGCAGGGACGGGCCCCGCAGCCCCTCACGCGTAGCCAGTGCGCCGCACGGCCGAATTTGGCGTCCCGCGAGCGCCATCGGGGGGCCTCCCACGTGGACCCTCGCGTCGCCCGACCGCTTCCCGGGACGTCCCGCCCCCTGAGGGGACCCGGGAGACACAACCCCGGGGAGTCGCCAGCGCTCATCTCCCCACGATGCGGGCCC     
D       TGAAAAACAATAGATATATTATTTATAAGCTTATTTCAAAATCTGTCATGAATTTACCACCAATTTTAACTATAGTTGAACATTGTTAATTATTGTCAAAAATTAAAATTAAATTTATATAATGAAAAAACCACGATTAATTTTTTTTCATAATTTGAATATTAATTATATTAAGTATGTAATTCATGCCTTACAAATTAAGTTTATATACGAAAACTAAATATTATTTCAACGATAATTTAATGATTATTTTCATGTATTTTCATTATTGTGTCTCTTAAATATTTATAATCTTTTAATGGAAGTGGCAAGATTGTCCTTCATGTAATATGTTAGTGATTCAGAAATAAATAATGTTAAAATAATGGTAGGTTTAACTCTTATTAGATTTTCAATATATTTCTGTTCTCTAAATATCACAAAGACCGAAAGATTCTTAATTTAAATGAATATAAACTAAAATATTATTTAGTAGTACAAACAATTATAATATTATTGATTTAGTTAAACATTTTCATTTGAATAATGATGTTAGATGTAACATTTAAATAAGATACAAAAATAATTTATAATTTGAGTTAAAGAGCTCATTGAAGTTTCCAACCGGTTACTTAATGTTGATTAAGTATTATCTTAAAATTTGATGGATATATTTTCTTATATAGTAAAATATATTATATAGTGAAAAAAATCACTACAAACCCACCATTTTACCATGATAAATAATTATTTATTTTTATAAAGTTATCTAAGGAATTTAATTAATTTGGAATTGCTTCTAAATTAGATTAAGCGCTTTTAATATTTATATCATTTAATTGTTATAGACAATAAAAAATTTGTTGTATTCTAGTATACTTTCATTACTAATACAATGATGTTATCATATCTGGTAATTATTTTCATTATTTTAGGGTTTCTTCAAACTCTGTTTTAAATAATTCACTTTTAATCATTGTGAAAAAATGAAACTAAATTCTTTTAAATTCTTTAAATATAAATAGAAGCCGCATGATCCCTCAGAGTTAAGTGCGTCGTCTAACTGTATCCAGGAAGCTCGAAAATGGAACCTATCTTTATTGGATGCGCTAACAAAATTGGGTAACGGTCGGAGAGGGATGAAGTTTTCTCATACCGTCTTACCTAGGCCCTAACAAAAAGAGGATCGAACTTGATTAAGGTTAAGCGTTCTCTGTTGAAATCGCTTGAACTTATGTTGCTCATTAAAGTCTCTTAGATTAGTTGGCATGGAATGTTAATTGTTTAATGAATTTTTAAAGCCATAAACATATCATCATTATAATCTACTAGTCGCATGTCTCCTAGTCAGCCCTCCGTTGTAGATGGGCTCACATTCCTGTATTTTCGATCTATAGTCCAGTTGAAGATTGAAAAGTTAACATTGGATCATACATTGCTATTCCATCTGTACCACAAATAAACCAGTATTTGTTCATGCTCTCCGTTATGGCTTGAGTAGTGAAATTCATACCATGTTTCAGGTAGCAAGCCCCTATTTAAGTTCGTCTATGTTGTAGCAAGCTTTAGACAGCAACAAACAACTTCTGATGCCGGCAGACTGTCCATCGCTCCACTACTTATCAAGTAGACAAGTACTTGACCCCGCCACAAATGCATTGTGTTGTTAGGAAGGCGAACCTACTTCCCGGCATTATATCAAAAACCGGTCTGCGCACTAGTAGCTATGGATATAAGGAATACTCTTAATTTCAAGCGGGTATAGTATTTGTCCCTAAATATATGATTGAGTGACCATATACATGGACCCTTCTACATGCACTCAGCGCGGCAACCTGATTTCTTTAGGAACATAGTTTTTGTCCGCTCACGGTACCGCTGAGGACGTCTCTACCTCTCGTATAGGACTTGATCACAGTGTGTCATTCTAGCCATTTGTCAACGTCTCGGGCCATTCACTCTTTAGTACAATAATATGCTTCGACAGAAGCCCAAAACATACAACGTATAACGTTCTTTCAGCATCACGGCTTAGTAGCTTTGTTGGGACTTCTCCGGTCCGCCCCTTATTGTCTGCTAATATTTAGCCAATGGCAGGCTCCCTCGAAAGTGCCACAAAGCGTTCACAGCGCAACATGCAGTATCGTTTCGTCCCCGGTCGAGCCCTGGCGGTCCACGATCTATGATTCCCCCCGACTCGACAGGGGTTAATTAGCAAAGAAAGCGAGTAATATTCAAGGTAACCGTGGCTCCTTCATCCTGTATGCCTTAAATGTCAATACGCCTGGAAAGAGAGGGCTAGGCTAGGGTAGGAAGCGGGTGTAACGCCCAGTCTACCAATAGGGCGGACACGTCGGGAGCAGCGTGTCGTTACGACCGCCTAAGCTCCACTGAGACGGCCGACCGGGTGTGTATACTCACCGGCTCTGAATAATTGTTCGCTGAACGTGAAGGCTGAGACGTGCCGATGCCTACTACCACTCGGACGAAGGATGAATCGAAGCCCGATTATCCGATATCCGGACCCACGCACGGATTGTCCGCCGCATGACGACGTGCAGGCACACCGCACCAGAGGCTCCCGTGAGATGGGCGAGCATGTCTATGTTGATACCGACTCGAGGAGGCGACCGCTCGATAGTCTGCCCATGGATCGGCTCGTCATGAACCCGAAGGCTAGAGTGCATATGCCAGATACATGGCGCACGCTCACGAACAGAATTGCCACCGCGGAAACTCCCAACCTGGTGTAGAGAATGTTGTGAAGACATTGGAGGGCTTGTTAAACCGTTTGGCCACGGGATGCTTTGGACCATAGAGGGATGCATCCGTGACTTGGGGCGCCCGTCACTTTGCCGATATAAGGATCTGGGGACTATATCCTCATGGAGGCCACGCCGACAAGGCCTACGCGCGCGGACCCTATTAGCTGTAATCAGCCGATTTTGACTGTCCGCGGCACGATGTGCGACCACCCTAGGTTATCACAGGCCCGGGGGGGGTCGAGTACATCATGCGTCCGTAGGCCTGCCCAGGGGATGCGCGGACGCCGCGGGACTAGCCCCCCGGCCGCCGGCATGCCGCGGTGGCAGCGACGCCGCCCGGGGCCCTGCGTCACCCCCGGGGCCGACTGGATCCGGGGCCGGGCGCGTGGCGGCTGGACCCGACGGCGGCCCCGCGCCGACCGTCCTCCTGCGGCGGCGCATCGGAGACCATTAGCCAGCCCGCTCACCGGGGCTGTGGGACACCAGGGGCCCAGCCCGGCAGGCATCGGTGGCGGTGGGCGGCGCAGGCTCCCCCCGGGGGCCGGGTCACTCCGCCCCCCGCCCCCCGCCCGCCCGCGTTAGCGCGGGCCGTCCGGGAGCTGAGCGGGGGGCCATGCGGTCCCTCGGTCGCGCCGGCGGGAAGGCTGGCGCTCAGGGGCCGCCGGCGGCGGGACTTAACTGCGACGGGCGCCGTCGGACGCCGCCCCGGAGTCTTCGCCACGCCTCTAACCCGGCCCGGCGGTGTTCTGTTTATGGGTCGGCGCTGGCAGCGGGCCGCCTGGGGAGCGGGTACCGTCCCGGGATCTGCGACGCCGTACGGCGCGTGAAGGCATCCCCCGGGCCGACCCCTGTGCGCGGCGCTTGGCATGCCACGGCCGGGCCGGGGGGGAGCTAGCTGGGCCCGTGCAGCCAGACCCCCAGCGCCCCGTCGCCCCCGGCACGAGCGTCGGTCGGGGGGGGCACGCCGCGACACCCGCGGCACCGTGACCGGTCCGCAGGCATGCGCCCCGCACGGTCACATGCGCGCGCGAGCCGACCGGCCTGCCGCGCCGCCCTCGCGCCCGGCCCCGGAGCCTCTCACCCGTAGCCAAGGTGCCGTACCGCCGGATTTGACGTCCCGCGAGCGCCATCGCGGGGCCTCCCACCTGGAGCCTCGGGTTGCCCGCCCGCTTCCATGGACCTCGAGGCCCGTGAGGGCGCCCGGTAGAGACTGGCCCGCGGAGTCGCCAACGCTCACCTCCCCCCAACGCGGGCCA     
C       TGATTAATAATAAATATATTATTTATGATCTTATTTCAATATCTGACATTAATTAACAACCAAATTTAAATATAGTTGAACTTTATTTATTAATGTCAAAATATACAATTAAAATTCTATATTAAAAAAACCACGATTAAAATCTCTTCATAATTTGAATATTAATTATATAATGATTGTAATACTTGAAGACAAAATTAATTTTATATACGACAACTAAATATTACTTCATCGATAAAATAGTGAAAATTTGCATTTATATACATTATTGTGGTTCTTCAATTTATATCATATCTTAACGGAAGCGGTAAGTTTGACCTTCATTTTATACCTTAGAGGATCAAAAATATATTAAGTTAATAGAATGGGAGGTATAACTCTTAAAAATTTATTATTATATTTAGATTCCCTATATAACTCCACGACCGAAGAATTCTTAATTCAAATGTATATAAACTAAATTATTATTAAGTTGAACATACAATTATAATATTATTGTATAAGTTAAACATTTTCATTTGATTTATGAAGTTAGATGTAATATTTAAACTAAATACAAATATAGTATTTAATTAGATATAAAGAGCTCACAGAAGTTACCAAACGTTTACTTAATGTTGAATACGTAGTATAATTAAGTTTGTTGGATATATTTTCTTAGAAAGTCAAATATATTATATAGTGAAAAAAATCCCTACAAACCCAAAATTTTTCCATGATAACTAATTAATTATTTATATAAAGTTATCTAAGAAATTTAAGTATTTTGGTATTTCATCGAAGATACATTAAGCTGTTTTAATATTTAAATCATTTTAATGTTATAGACATTAAAAAATTTGTTTTATTCTAGTTTAAAGTCATTACTTATACAATGATGTTATCCTATCTGGTATTTATTTTCATTATTTTTGTGCTAGTTCAAACTCTATTTTAACTAATTCAATTTTATTCATTGAAGAAAAATGAAACTAAATCCTATATAATACTTAAAATATAAATAGATGCCGCATGATCCCTCATAGTTAAGTGGGTCGTATAAATATATCCTGGACTCTTGAAAATGGAACCAATCTTTTTTGGATGCGGTTAAAAAATTGGATAACGGTCGGAGATGGATGAAGTTTTATCATACCGCCTTATCTAGGCCATAACAAAGCGAGGAACGTACTTGATTAAGCTTAAGTGCTGTCTGTTAAAATCGCTTAAATTTATGTTGCTGATTAAAGTCTCTTGGATAAGTTGGCATTCAATGTTAATTGTTTTCTGAATTATTAATGCCATAAACATATCATCTTTGTAATCTACTCGTCGTAAGTCTACTAGTCAGCCCTCTGTGGTAGACGGGCTCAAATTCCTGTATTATTGATTTATAGTCCAGTCGAAGATTTATAAGTTCACATTGGATCGTTGACTGAAACTGCATTTGAAGCACAAATAAACCACTGTTTGTAAATGCTCTACGTTATGGGCTGAGTCGTGTATGTCATAACAGATTTCAGTTAGCAAGAACCTTTTTATGTTCGTCTTTGGTGGTGCAAGAGTTAGACTGCAACAAACAAATTCGGAGGCCGGCAGAGTGTCCATCGCGCCACTAATTTTCAAGTAGACCATTGATTGCTCCAGCCACAATTGCTTTATGTTGTTAGGAAGGCCGACCTAGTTCGAGGCATTATATCAAAGAGCGGTCTGCGCACTGGTAGCTATGTATATAAGGAATACTCGTAATTTCAAGCAGGTATAACATTTCTCCCTAAAGATATGATTGAGTGACCATATACATGGGCTCTTCTACATGCATCGAGCCAGGCAACGTGATTTCTGTAGGAACATAGTTTTTGTCAGCTCCCGGTACGTATGAGGCCGTCTCTGCCTCAAGTATAGGTCTTGTTCACAGAGAGTCCTTCTAGCCTTTTGTCACCCTCGAAGTTCGTTCACTCTTTCATACAATAATATGCTTCGACACAAGCCCATAACTTACAACGAATAACGTATTTCAAGCGTGACGTGTTACTAGCTTTGTTGGGACTACTCCCGTCCGCCCCTTAGTTTCAGCTGAATTTGAGCCAATGGTAGGCTCCCCCGAGTGTGCCAAGAAGGGTATACAGCACCACACGCAGTATAGTTCCGTTGCCGGTGGAGACCTGGCGGCCCACGATCTATTATTTCACCCGACTAGACAGGGATTAATTAGCATAGGACGCGAGTAATTTTCATGGGAACCGGTGCTCCTTCATACTGGCTGCCTTGAATGCCTATTCGCCGGGAAAGAGAAGGCTACGCTAGCGTACTAAGCGGGCTTAAAGCCCAGTCTAGCAGGAGGGAAGCCACGGATCGAGCAGCGTCTCCTTACGACCGCCTAAGCTCCACAGTAACGGCCGGCGGGGTGTGTTTACTCCCCGGCTCTCGCTAACTGTTCGCTGAACGTGAAGACTGAGACGAGCGGGGCCCTACGATCACTTGGGCCAAGGTTGAATCGAAGCCCCATTAACCGAGATTCCGCCGCGCACACGGATTGTCCGCCTCATGACGACGTGCAGGCAAACCGCACCAGAGGCTCCCGTAAGATGGGCGAGGATGTCTATGTTGCTACCTGCTGGAGGAGTCGACCGCTCGATAGGCTGCCCATGAATCGGCACGGTATGAACCCTAACGGTAGAGTGCATATGCCAGATACATAGCGCACGCTCACGCACAGGATTGCCAGCGCGGCTACTCCCAACCTGGTTTAGAGACTGTTGTGAAGACATTGGAGGGCTTGTGAACCCCTTTGGCCACGGTAAGGTTTGGACCATAGAGGGATCCATAGGTGACTTGGGGGGACGGTCACTTTGCCGACGTAAGGATCTGGGTACTATATCCTCATGAAGGCTTCCCCGACGTGGCCTACGCGCGCGGATCCTGTGAGGTGTAGTCAACCGATTATGACTGTCCGTGGGACGTTGTGCGACCACCCTAGCTTATCACAGGCACGGTGGGGGGCGAGTACATAATGCGTCCGTAGGCCCCCCCAGACGATTCGCGGCCGGCGCAGGACTAGCCCCCGGGCCGCCGGCATGCCGCGGGGGGAGCGGCGCCGCGCGTGGCCTTGCGTCTCCCCCATGGCCGACTGGATCCCGCGCCGGAGGCGTGGCGGCTCGACCCGACGGCGGCCTCGCGCCGCCCGTCCTCCTGCGGCGGGGCATCGGTGACGATTAGCGAGCCCGGCCACCGCGGCTCTGTGACACCAGGGGCCGAGCCCGGCAGGCTTCGATGGCGGGAGGCGCCGTAGGCTCCCTCGGAGGGCAGGGTGACTCCGCCCCCCGCTCACCGCCCGCCCGCGTTGGCGCCCGGCGTCCAGGAGCTCAGCCCGGCGCCAGCCGGTCCCTCGGTGGCCCCGAGGGGAACGGCGGCGCTCAGGGGCCCCCGGCGGCGGGACTTAACTGCGTCGGGCCTCGTCGCACGCTGCCCCGGAGTCGTCGCCACGCCTCGAACCTGGCCCGGCGGTGTTCTGTTTATCGGTCTGCGCTCGCGGGGGGCCGCCTGGGGAGCGGGTTCCGTCGCCGGGTCCGCGAGGCCGCAGGGCGCGCGAAGGTCTCCCCCGGGCCGACCCCACCGGGGAGCGCTTGGCATCCCAGGTCGGGGCCGGCTGGGCGCTGCCGGGGCCTGTGCAGGCAGCCGCCCGTCGCCCCGTCGCCCCCGGCTCGAGCGTCGGTGGGCGGGGCCCGGCCGCGGCACCCGCCGGACCGTGAACTGTCCGCAGGCCTGCGCCCTGCATGATGACATGTGCGCCCGAGCCGACCGGCCTGCTCCTCCGCCGCTGCGACCGGCCCCGGAGCCTCTCACGCGGAGCCGGTGTTCCGTACTGCCGGATTTGACGTCCCGCGAGCGCCATCGGGGGGCCTCGCACCTGGAGCCTCGGGTGGCACGGCCGGTTCCCTGGACGTCGAGGCCCCCGACGGCGCCGGGAAGAAACAGTCCCGGGGAGTCGCCAGCACTCACCTCCCCACCATGCGGGCGC     
B       TAAATAATGATAAATACATTATTTATTAGCTTATTTCAAAATCTGACTTTAATTAAATATAAAATTTAACTATAGCTGAACATTTTTTATTAATGTCAAAACTAACAATTAAATTTATATAATAAAAATACCACGATTAAAATATCATCATAATTTGTATATTAAGTATATAATGATTGTAATACTTGACTAACGAACTAATTATATATCCGAAAACTATATATTACATCAACTATAAATTTATGAGAATTTGCTTTTATAATCATTTTTGAGGTTCTTCAATTTTTATCATATGTTAATTTAAGCTGTAAGATTGACCTTCATTTTATACTTTAGGAGTTCAAATATAAATTATGTTAACATAATGGTAGTTTTAACTATTAAATATTTTTCACTATATTTATTATCCCTATATAACACAATGAACGAATAATTCTTAATTCAAATGTATATAAACTACATTATTATTAAGTCGTACATACAATTATAATATAATTGATTTAGTCAAACATTCTCATTTGATTAAAGAAGTTAAATGTAATATTTAAATAGGTTACAAATATAGTATTTAAATTGAAATAAAGAGCTTACAGAAGTTACCAATCAGTTACTTAATGTTGAATACGTAATATGATAAAATTTGATGCATATATATTCTTAGAATATCTAATAAAGTATATAGTGAAAAAAATCACTACAAATCCATAATTTTCCCATGATATATAATAATTTATCTATATTAAGTTATCAAAGTGATTTAGATAACTTGATATTTCTTTGAATATACGTTAAGCCGTATTAATAATTAAATCATTTTATTATTATAGACATTAAAAAATTTGTTGTAATCTAGTATACTTTAATTACTATTACAATGATGTTATCTTATCAGGTATTTATTTTCATTATTTTAGGGCTACTTCAAACTCTTTGTTAATTAATGAAATTTTATTCTTTGACAAAAAATGAAACTAAATCCATTATAAAACTTAAAATACAAACAGAGGCCGAATGATCCCTCATAGTAAAGTGCGTCGTATTACCGTATCCTGGCCGCTAGAAAATTGAACCTATCTTTTTTGGATGCGCTTAAAAATTTGGGTAACGGTCGGAGAGGGACGAAGTATTACCATAACGTCTTAACTGGGCCATAACAAAGAGAGGAACGAACTTGATTATGTTTAAGTTATATCTGTTAAAATCGCTATAATTTATGGTGCTCATTAAAGTCTCTTGGATATGTTGGCATGCTATGTTAATTGTTTACTGAATTATTAATGCCATCAACATATCAACTTTGTAATCTACTAGTCGTAAGTCTTCTAGTCAGACCTCGGTGGTAGAAGGTCTCATATTCCTGTATTTGTGATCTAAAGTCCAGTCGAAGATTGAAAAGTGCTCATTGGATCGTCCATTGACATTGCATCTGTATCACAAATAAACCACTATTTGTTCATGCTATACGTTATGGCTTGAGTAGTGTAGGTCATAACATGTTTTAGAAAACAAGACCCTATCTAGGTTCGTCTTTGTTGTCGAAAGCGTTAGACTGCAACAAACAACTTCTGTAGCCGGCAGAGTGTCCATCGCTTCACTAATTATCAAGTAGACAATTGCTTGTTCCCGCCACAACTGCATTATGTTGTTAGAATGTCCGACCTACTTCGCGGCAGTATATCAAATAGCGGTCTGCGCACTTGTAGCTATGAATATAAGGAATCCTCGTTATTTCAAGCGGCTATAGCATTTCCCCCTCAAGATATGAATGATTGACCATATACATGGGCACTTCTACATGGATCGAGCGTGTCAACACTATTTCTGTATGAACATAGTTTTTGTCCGCTCGCGGTACCGCTGAGGGCTTCTCGACCTCCAGAATAGGACTAGCTCACAGTGAGTCATTCTAGCCATTTGTCAACGTCTCAGTCCCTTCACTCTTCGATACAGTAATATGCTTCGACAAAATCCCATAATCTACAACGAATAACGTTTTTCCAGCATGACACGTTACTGGGTTTGTTTGGACTTCTCTCGTCCGCCCCTTAGTGTCAGCTTATATTGAGCCAATTGAAGGCTTCCGCGAGTGTGCCATGAACGCGTCACAGCCCAACAGGCAGCATGAATCGGTTCCCGGAGGAGTCCTCGCGGGCCACGACCTATCATTTCCCCCGACTAGACAGGGGTTTTTTAGCATAGGACGCGAGTACTTTCCATGGGAACCCGTGCTCCTCCATGTTGTATGCCTTGAACGTCTATCCCCCGGGAAAGAGAAGGCATCGCTAGGGTACTAAGCGGTCGTCAAGCCCAGTCTACCAGAAGGGAAGACACGGGTCGAGCAGCGTCTCTTTACGACGGCTTAAGCTACACTGTGACGGCCGGCCGGGTGTGTTAACGCACCGGCTCTTACTAACTGCTAGCTGAACGCGAGGACTGACACGAGCGGGCGCCTACTATCACTGGGGAGAAGGTTGAATCGAAGCCCGGTTAACCGATTTACTGACGCACACACGGATTGTCCGCCTCATGACGACGTGCAGGCAGACTGCACCAGAGGCTCCCCTGGGATGGGCGAGCATGTCTATGTTGATACCTCCTTGAGGAGGCGACCGCTCGATAGGCTGCCCCTGAATCGGCTGGTCAGGAGCCCTAACGATAGAGTGCAAATGCCAGATACATAGCGCACTCTCACGCTCAGAATTGCCACCGCGGCGACTCCAAACCTCGTTTGGAGATTGTTGTAAAGACATGGGAGGTCTTGTGGACCCCTTTAGCCACGGTATGCTTTGGAGCAAAGAGAGATGCCTCGGTGACTTGGGCCGTCCGCCACTTTGCCCATGCAAGAATCTCGGAACTATATCGTCATGAAGGCTTCACCGACGAGGCCTACGCGCACGGACCCTATTAGCTGTAGTCACCCGACTTTGACGGTCCGGGGAACGATGTGCGACTACCCAAGGTTATCACAGGCCCGGAGGGGGTCGGGGACATGATGCGTGCGTAGGCCCCCCCCGGCGGTGCGCGGCCGCCGCCGGACGAGCGCCGGGGCCGCGGGCATACACCGGCGGGACCGACGCCGCCCCCGGCCTTGCGTCGACCCCCCGGCCGACTGGGTCGGGCGCCGGAGGCGCGGCGGCCCGACCCGGCGGCGGGCTCGCCGCGCCGGTCCTCCTGCGGTGGGGCATCGGCGACAATTAACGAGCCCGGCGACCGGGGCCGTGTCACACCAGGGGCCCAGCGCGGCAGCCTTCGATGGCGGCGGGCGCCGCAGGCTCCCCCAGTGGGCCGGGTGAGTCCGACCCCGGTCCACCGCCCGCCCACGTGGGCACCCGGCGTCCGGGAGATCAGCCCGGCGCGAGCCGGTCCCTCGGTGGCCCCGAAGGGAAGGGCGGGGCTCGGGGGCCCCCGGCGGCTGGACTTAACTGCGCAGGGCCTCCTCGCACGCCGGCCCGGAGACTTCGCCACGCCTCTAACCCGGCCCGCCGGTGCTCTGTTTATCGGTTTGCGCTCGTGGGGGGCGGCCTAGGGAGCGGGTTGCGTCGCCGGCGCGGCGACGCCGTACGGCGCGCGACGGTGCCCCCCGGCCCGACCACGGCGCGGCGCCCTTGGCATCCCACGACGGGGCCGGGGGGGCGCTCGCGGGGCGCGTGCAGCCAGGCCCCCCCCGCCCCGTCGCCCGCGGCCCGAGCGTCGGTGGCAAGGGCCGGGCAGCGGCACCCTCGGGACCGCCAAATGTCCGCAGCAATGCGCCCCGGATGATCAGATGCGCGCCCGAGCCGACTGGCCTGCCCCACCGCCCCGTCGCCCGGCCCGGGAGCATCTCTCACGGAGCCCCGGCGCCGCACGGCCGGATTTGACGTCCCGCGAGTGCCCGCTGGGGGCCTCCCACCTGGAGCCTCGCGTCGCACGGCCGCCTCGCTGCACGCCGAGGCCCCCAAGGGCCCCCTGGAGAAACACGCCCGCGGAGTCGCCAGAGCTCACCTCCCCACCACGCGGGCCA     
A       TGAAAAATAATATATATATTATTTATAAGCTTATTTCAAAATCTGACGTTAATTTAAAACAAAGTTTAACTATAGCTGAACTTTATTAATTATTGTCAAAATTAATCATTAAATCTCTATAATAAAAAAACCACAATGAAAATCTCTTCATAATTTGTATATTAATTATATTAGGATTGTAATGCTTTATTAACAAATTAATTTTATCTCCGATAAATATATATTAATTCAAAAATAAATTTATGAAAATGTGCATTTATGAACATTATTGTGTTTCTACAATTTTTATCATGTTTTAATGGAAGCTGTTAGATTGACCTTCATTTTATATTTTAGGAGTTCAAACATAAATTATTTTAATATAATGGTAGTTTAAACTCTTAAATATTTTTCACTATATTTATAATCCCTATATAACACAATGACCGAAAAATTCTTAATGTAAATGAATATAAACTAATTTATTATTAAGTAGTACAAACTATTATAATATTATCGATTTAGTTAAACATTTTCATTTGATTAATGAAGTTAGATGTAATTTTTAAATTGGTTACTAATATATTTTTTAATTTGATATAAAGAGCTAACAGAAGTTACCAATGGGTTACTTAATGTTGAATACGTAATGTTCTAAATTTTGATGGATATATATTCTTAGAATGTCTAATAAATTATATAGTGATAAAAATCACTAAAAATCCAAAATTTTTCCATGATATATAATTAATTATTATTATTAAGTCATCTAAAAGATTTAATTAGCATGTTATTGCTTCGAATCTACTTTAAGCGTTTTTAATATTTAAATTATTTTTTTATTATAGACGATAAAAAATTTATTATATTCTAGTATACATTCATTACTAATACAATGATGTTATCTTATCAGGTAATTATTTTCATTATATTAGGGCTAGTTAAAAATCTTTGTTAACTATGGCAATTTTATTCTTTGAAAAAAAATGAAACTAATCCCTTTATAATAATTAAAATAAAAACAGAGGCCGCATGATCCCTAATAGTAAAGTGTGTCGTATTACCGTATCCTTTACGCTTGTAAATGGAACCAATCTTTATTGGATGCGCTAAAAAAATTGGGTAACGGTCGGAGAGCGACGAAGTATTATCATACCGACTTAACTGGGGCATAACAAAGAGAGGAACGAACTTGATCAAGGCTAAGTGATCTCTGTTAAATTCGCTTTAATTAATGTGGCTCTTTAAAGTCTCTTAGATATGTTGGCATGCTATCTTAATTGTTTACTGAATTATTACTGCCATCAACATATCACCTTTATAAACTACTTGTCGTAAGTCTCCTAGTCAGACCTCTGCGGTAGATGGGCTTCTATTCCTGTATTTTTGATCTAAAGTCCAGTCGAAGATTGACAAGTGGACATAGGATCATACACTGAAATTCCTTCTGTAGCACAAATAAACCACTATTTGTTAATGCTCTACGTTATGGCTTGAGTTGTGTAGGTCATAACAGGTTTAAGAAACCAAGCCCCTATATATGTTCGTGTTTGTTGTCGCAAGTATTAGACAGCAACATACAACTTCAGAAGCCGGCAGAGTGTCCATAGCGCCACAAATTATCAAGTGGACAATTGCTTGGTCCCGCCACAAGTGCTTTACGTTGTTAGTAAGGCCGACCTACTTCGAGGCAGTATATCAAAAAGCGGTCTCCGCACTAGTAGCTATGAATATAAGCAATACTCGTAATATCAAGCAGCTATAGCATTTCTCCCTTAAGATATCAATGATAGACCATATCCATGGGCGCTTCGACATACATCGATCGAGTCAATCTGATTTCTATAGGAACATAGTTTTGGTCCGCTCGCGGTATGGCTGAGGCCTTCTCTACCTCTAGCATAAGCCTAGCTCACAGTGAGTCTTTCTAGCCATTTGTCAACATCTCAGTTCCTTCAATCTTCAATACAATAATATGCTTCGACACAATCCCATAACGTACAACGTAGAACGTTTTTCCAGCATGACACGTTACTGGCTTTGTTTGGACTTCTCCCGTCCGCCCCTTAGTCTCAGCTTATATTGAGCCAATGGAAGGCTCCCGCGAGTGTGCCACGAAGGCGGCCCAGCCCGACAGGTAGCATGCTTCCGTTTCCGGAGGAGGGCTGGCGGCCCACGATCTTTAATCTCCGCCGACTCGACAGGGGTTACTTAGCAGAGGACGCGAGTACTTTTCATGGGAACCCTTGCTCCTCCATTCGGTATGCCTTTAAGGCGTAGTCGCCGGGAAAGAGAAGGCTACCCAAGGGTACTAAGCGGTCTTCAGGCCCAGTCTAACAGGAGGGCAGGCACGGATGGAGCAGCGACTCCTTACGACCGCCTAAGCTCCACTGTGACGGCCGTCCGGGCGTGTTTACTCACCGGCTCTACCTAACTGCCAGATGAACGGCAAGACTGAGACGAGCGGGCGCCTACCCTCACTTGAGCGCAGGCTGAATCGAAGCCCTATTAACCGATTTCCTGACGCACACACGGATGGTCCCCCTCATGACGACGTGCAGGCAGACAGCACCAGAGGCTCACCTGTGATGGGCGGGCATGTCTATGTTGATACCTGCTTGAGGAGGCGACCGCCCGATAGGCTGCCCGTGAATCGGCGCATTATGAGCTCTAAAGTTAGAGTGCCTATGCCAGATACATAGCGCACTGTCACGCTCAATATTGCAACAGCGGCCACTCCTAACCTGGTTTGGAGAATGTTGGGAAGACATTGGAGGTCTTGTGAATCCCTTTAGCCACGGTATGCTTTGGACCTTAGAGAGCTGCATCGGTGACTTGGGGCGAGCGTCACTTTGCCCATGTAATCATCTGGGTACTATCTCGTCATGGACGCTTCCCCGACGGGGCCTACGCGCGCGGACCCTATTAGATGTAATCAACCGACTTTGACGGTCCGAGGAGCGACGTGCGTCTACCCTAGGTTATCACAGGCCCGGTGGGGGTCGCGAACACGATGCGTCCGTAGGCCCCCCCAGGCGATGCGCGGCCGCCGGAGGACGAGCGCCACGGCCCCCGGCATGCCCCGGCGGGAGCGACGCCGCCCGCGGGCTTGCGTCGCCCCACGGGCCGAGTGGATCCAGCGGCGGAGGCGTGCCGGCTTGAGCCGACGGCGGCCCCGCGGTGCCGGTCCTCCTGCGCCGGGGCATCGGAGACAATTAACGAGCCCGGCCACCGGGGCCCTGTGACACGAGGGGCCCAGCGCGGCAGCCATCGAGGGCGGGGGGCGCCGCAAGCTCCCACAGAGGGCCGGGCGACTCCGGCCACCGCCCACCGGCCGCCCACGTGGGCGCTCGGCGTCGGGGAGGTCAGCCCGGCGCCAGCCCGTCCCTCGGTGGCCCCGAAGGGAAGGGGGGCGCTCGGGGGCCCCGGGCGGAGGGACTTAACTGCGGCGGGCGGCGTCGCACGCCGCCCCGGAGTCTTCGCCACGCCTCTAACCGGGCCCGGCGCTGATCTGTTTATCGGTTTGCGCTCGGGGCGGGCCGCCTCGGGAGCGGGTTGCGTCGCCGGGGCCGCGACGCCGTACGGCGCGCGACGGTGTCCCCCGGGCCAACCCCCAAGGGTCGCGCTTGGCATCCCACGTCGGGGCCGGGGGGGCGCTGCCCGGGCGCGTGCAGGCACCCGCCCCGCGCCCCGTCGCCCACGGCGGGAGCGTCGGTCGCTGGGGCCGCCCCACGGCACCCCCGGGTCCGTGAAATGTCCGCAGCCATGCGCGCCGCATGCTCACATGTGCGCCCGAGCCGACGGGCCTGCCTCTCCGCCGCTGCGGCCGGCCCCGGAGCGTCTCTCACGGAGCCACTGTTCCGTACTGCCGGATTTGACGTCCCGCGAGCGCCAGCTCGGGGCCTCCCACCTCGACCCTCGCGTCGCGCGACCGCCTCCCTGGACGTCGAGGCCCCCGATGGCGCACTGCAGATACACACCCGCGGAGTCCCCAGCGCTCACCTCGCCACCATGCGGGCCA     
