# Supplementary material for: A simple method for data partitioning based on relative evolutionary rates
Source: PeerJ. 2018 Aug 28;6:e5498. doi: 10.7717/peerj.5498 (PMC6118207; doi:10.7717/peerj.5498)
Supplement: Data S1 — The datasets are provided in the PHYLIP format. [file peerj-06-5498-s002.zip › DataS2/AS3-8.phy]

17  4000
out     AGGATTTAAAAGAGTTCGTTAATATACTAATATTCAATTACTTAGATATGAAAAATAAGTGTTCCTAATTTTTTCACATTATTATAGAAGATATTAATAATTATATTTAAAATCAATTAAGTTATACCAAATATATGTAATTAATTGTTTGAATTTCACGAGATTTACATAGACATTGCCTTATAACGGTATTAAATAATATATCGTTAATTAATCTTATCTAACATTTATACAAAATTATGTAGATCTCATTATATAATTACTATCTTTGTGCAAAAAGCAATATTTTTTTATTTTTATAATTATTCTATAACGTACTTTTCAATTCCTTTAATTTGTAATTACCGCATGAATTAAGATCCCTTTTATTAAGATTAATATATAGTGTATAAAAATAAATTATTATTTTATAGAGAACATAGTCAATATTCATTAGATAATAATTGGTAGATTGTCTATAGAATGATACAACAAACTCTATTTCAAAACACTAATATATTTTTATTAATTATTGAAATTATCAATTTCGACCAATCCGACAATGATATGAGTTCAATTAACGATAATGAACATTTAAAAATAATCAATCCATTTTAATAAATCTAAATTTTTAAAAGTAGAACTGCCTATTATTAATAGATTACAGAGATGCGAATAATCGTGCATAAAAATAAATAAAAAACTTTGGTAACTTAATTTTCGTAATCTTATAGAAACTAACACGAGATTTTTAAAATATACAAAAAAATTTATTTAATATTAAGGGTAAAAACAGTTTTTATTTAATTAATATATTTTAGAATGCCAGTGTATAATTTTAAAAAAAAATCCTTTTGTTAGTAGAAACATTATATGAAAATTGTCTAATATAGAATATTATAGTTTAATTATAATATTTATATCTGATGTAAATATCTTTATAAAAAAACGATTATAACAAATATTTAAGAAATTTTATATTTATTGAAAATTGCTAACCATGTATATAGATTTAAATTGTGTATATTAAAGCTAGAGCCGCGAATTTAACAGAGCAAAGTACACGCTTGGTTTGCTTAAATAGGTCGCAGGCTAGGCATTCACTTAAATAGAAACCTCTTCGATGTATATCACAAGATATGCCGTGTTTATGGTTATGGTTTCCCTTCATACGTAGGATCTTCTTATGGTTCTCGTTTCCGTACGTGACCTTAAAACATCTACCTGTTGAAATTACAGATATGGTAGATCAGGCTCGTGCCCGAAATTATTAGTCTTATATGTTGACAAGATGGCTAATTTACAGATCAACGAATTGGTACGCTGGTGACATAAATTTTGACATATTTGGCCTCATGCGAGTGAGATCGATCTTGCAGTTTTTGCTGCAAAATGCTGAGAAACACTTGACAGCTGAAGTGATATACCTTTGTTGTTCTACACAAGTCGTAATACTAATGCAATATTTCCATGCGTTAAATTCTTAACAAAACAAGTCTGTTAATTACAGCTATTATCAATGGTTGGTACGGATCATCCATAGGATAGAATGGAGGTAACACTTAGCAATGGCGTCAGGAGTCCTATGCGTTCGAACCGAGCCCCACACGAGGCAAAAAGGTAACCAATTTTTTTAGTCGGTTTCCGGACCGCAATACCGTCTTCAAGGCTATCGGGCCTAAATAACAGTGTTTCCTGGTTCGAATAGTAAAGTCGGAAGTATAGTGGATTAGTCGACAAGGCATTAGAAGTGCATCCAACGTCACGTCTATCTAGATAAGACACTAACAGACTTTACATTTACGGTAGATATTGTGCGCACATAGCCCTTCACGGCTTTCTTCTGCCGGCAACATTGAATACAAAGTACACCTTTAGAACACCATGGCTCGTGGGCCATGAGCTGGTTTCAAGTCAAACTACATGGGTAAAACGTCGAGCTTAAAGATGATATAAGCAGAGAATCACACTCGGAGTTACCGAGCTCCAGAACTTCAGTATAGTTCTGGCTAACAGTAACCGACCGACATGGTGTGGCTGGACGGAGCAGTGATTAGTGGCCAAAAACCAAGCGTTCGATGCGGTTAGCCGTACCCCGAACCTAAACAGTCAGAAGCGCGCGGCAGGGCACTGCCGAGGGAAGCTCATGCGTAGCCTTTATGGGTCAGGACGTCTGTATCCACTAGAAGTAGTCGGCCCAGCAGCGGACGTGTTAAATCGGTAGCGTGCCCGGCACCATCTGGCCGCCCGGGTCACAGAGTTGCGCACTACACTGGCTCCGTCCCGTGTGTCCATGCAATACGCTCCGAACGCCTTAACCGATTTGGCCCGGACCGTTGGCCGGTGCAAGGTCGGCCCAAAGGGCGGTCTAGTGCAGAACGGCGTATCTCCGGCGAGGGATGTTGCCCGGCAGTCGATCCGGTAGTTGCGACCCTTAGGCCCTACTGCGTTGGTGACGACCGAGTGTTGACCCCAATGAGCGATTCCGGGCCTCCTACATAACGCTCGTCCGCTTGGTGGACACTTGGTACACGTGAGCTCCTCAGATCCCGCGTCTTCGTTGTGCGAGGTCGGCGCATGGTCGTGAACGGCTGAGTTATCTCGGGACGTCTCTCAGTTTTCCCGGTCTAGAGGGATTCATGAGACGTTCGGTGAAGAGCACCGCTGCCAGGCCATATTCTGCGATACTTGGGTCGTGCCGAAAAAACCCCGCTAAGGTCGAGCAGCCGCCGTTCCACAGCTTTCATCTTAACAGATTGCGGATCTGGTACGCCAACGCTAGATACCGGAAGGTTTTTGGCTTTCACGACAGCGTCTTGAGGACCCTCCGTTGGTCTAGCGATGTCCGACAACCGGGCGTTCCGCCCGGATCGGGGTGTCAACCTTTAGCGATCGCGGGCGCTCCTAATCATCGGATCTGGGCCGGCTCACGAGCGTGTGTTGATGGGGGGGTCGAGAGCCCTCGTACCGACCTTAATTAGCCCCGGACCGGTTTGGTGATCCGGAGACAGCCGCGCTTTCCAGGTCGCCGTCGCGGCGCCAGGCCGTGACGCCGGGGGCCCCAGCCCGGGGACAGGCGGCCACCCTGGTCCCACGGCGGCGGCCAGGACCCGAGAGGGCCCGTCCACACTCACGCGCGCCCTCCCCGCGCGCAGAGGGGGCTCCGGGCTGTTCCCAGTCGGCCCCACCCACTGGCCCGGCGAACGTCCGCACCACCGGGCGCATGGACCGACGGCGCCGCGTTCCCGACGGCTTCTGGCGGCGTGCACCTCCGGTTGCTGGGGCAGCCTCTGGGGGTATCAGGCGAGAGGGCCCGAACTACGACTGGCGCGTCGGTCCCCGCGCGCCCGACTCGCGGGCCGCCCGCCGCGACGGGCTCCCACGTCCAGGCCCAGGCTGGTCTGTGCCGCGTAGCCGCGCCCGCAGCGCGCGCAGCCCCCGACGTCGGGCGCCGTCCGGGCCCCTGCGCCCCGAAGCGTGTGCCCCCCCACGGGGGCCGCGTCGGCGCGCTCGCCGGGCCTCCCCGCCTTGTGCCCCCTTGGACGTCGCAGGGCTACGCGCGCCTCGGCCTAACGGCGAGGTACCATCTCCCCTCCGTTCCCCCGGCCCAGTTGGGCCCGCGCGCTTGACGCCCCCTTCACGGCGCCCTGCCGGGCTCGCGAGGGGGGCGCCGGTCGCGGCGGGGCCAGGGCCCAAGCGGACAGGTGTCCCGCGTTGGCCCCCCCCCGGGCGGGACCAACGAGCGTGGGCGCTCGTCCAGCGTGGACGGTGGTGCCGGCGTCGACCTGGGCTCGGGGATCGCGCAGCAGAGTCACTGGTCACCGCAGCCCGACGGCGACGGGGCCACCAGGTGGCCCGCGCAACCCGCGCCGGCCGCGAAGACGTGGGCGGCCTCGCAGGCGCTGGCACCCGCCGCGGCTACAGGTCCAGCGGCGGGAAGTGGGCGATCGGGCGCCCCGGGGGCCGCGCCCAGCCGGGCCCGCCCCCCTAGGGGCTGTCCGCGTTGCCTTGTTGTCCGTGC     
P       AGGATTTAAAAGAGTTCGTTAATATTCTAAAATTCAATAACTAGCAAATATATAATAAGTCTTCCTAATGTGATGCCGTTTTTATTGGAGATATATATATTTAAATTTAAAAAAAATTAAGTTATACCAAATATTTGTAAATAATTGTTTGAATTTAACGTGATTTACGAAAATATTGCCTTTTAACGTTATTAAATAATTTTTAGTTACTTAAACATATCTAACATTATTACAAAATTATGTAGATCTCAATAAATAATTACTATCTATGTGCATAAACCAATATTTTTTTATTTTTATTATTATATTATAACGTATTATTTGTTTCCTTTAATTTATAATTACCGCCCGAAATAAGATCCCCTTTATTAATATTATTATATATTGTATAAATATGAATTATAATCTTTTAGAGAACATAGTTATTTTGCATTAGATAATTGTAGGTAGATTGTCTATTGAATGCAACAACAAACTTTATTTCAAAACACTAATAAATTATAATTAAATATTGGAATTATCAATTACGACCAATATGAAAATGATATGAGTTCAATTAATGATAATTAACATTTATATATAATCAAAGCATTTTAATAAATTAAAATTTTTTAAAGTCGCAATGCCTATTATTAACTGATTACAAAGTTGAGAATAATTGTGTACACAAATTAAGAAAAAGGTTTGGTAACTCAATGTTCGTAATCTTATAGAGACTATCACTAGATTTTTAAAATAAACAAAACAATTTTTTTAAATGTAAGGGTAATAACAATTTTTATTTAATTAATATATTAAAGAATGCCAGTGTATAATTTTAAACAAATATACTTTTGTTAGTGGAAACATTATATGAAAATTTCCTAATACGGAAAATTATAGTTTAATTCTTATATATATATCTGAATAAAATATCTTTATAAAAAAACGATTATAACATTTATTTGAGAAATTTAATATTTAGTAATATTTGTTATACATGAATTTAGATTTAAATTGTGTATATGAAAGCTAGAGCCACTTATTTAACAGAGGAAAGTACACGCATATTTTGCTTTAATAGGGCGCAAGATAGGCATGCATATAAACAGAAACCAGTTGGTTGTATATCACATGATATGCCGTGTTTATGGTTATGGTTTCCCTTCGAACGTTGGGGCTTCTTGTGGTTATCGTTGCCAGACGTGACCTAGAAACACCTTCCTGATGAAATTTCTGATAAGGTATAGCAGACTCGCGCCCGAAATTGTTTGGCTTATATGTTGACAAGGTGACTAATTTGCGGACCTACGAATGGGTACCCCGGTGCCGTTAATTTTGACGTATTTGGCCTAAATCGAGTGATATCAATCTTGCAGTTTTTCCTCCAAAAGGCTTAGCAACACGTGCAAGCGGAAGTGATATAAAATTGTTGTTCTACAAAAGTCGTAATACAAATGAAATGGCTCCATGAATTAAAATCTATGCAACATAACTGTGTTAATTTCAGCTATTATCAATGGTTACTACTGATCATCGATGGGATAGAATGGAGGTAACACTTATCAATGGCGTCAGGAGTCCTATGCGTTCGAGACGAGCCCCACACAAGGCAAAAAGGTAACCGATTTTTTTAATCGGTTTCTGGACTGCAATACCTTCTTTAAGGTTATTGGGCCTAGTTAACAGTGTTTGGTGTTTTGCAAACTAAAGTCGGTAGTCTAGTGGATTAGTCGACAATGCATCAGAAGTACTTCCAACGTCACGTCTATCTAGATAGGTGACTCTCTGACTTTACATTTACGGTTGATACTGTGCGCACATAGCCCTTCACGGCTTTCATTTCCAGGCATGATTGAATACAAAGTACACCTTTAGACCATCATGGCCGTTGGGCCATGAGCAGTATTCAAGTCGAATTACATTGGTAAAAAGTCGCGCTTAAAGGTGAAATAATCAGAGAATTACGCTAGGAGTTACCAAGCTCCAGAACTTGAGTATAGTTGTGGCTAACAGTAACCGACCGACATGGTGTTGCTGGAAGGAGCAGCGCTTGGTGGCGAAAAACCAAGCGTTCGCTGCGGATGGCCGTTTCCGGAACCTAAAGAGTCGGAAGCGTGCGGCTGTGGACTGCCGGTAGAAGCTCACGCGTAGGCTTTATGGGTCAGGACGCCTGTATCCTCTAGAAGTAAGCTGCCCAGCAGCGGACGTGTTAAATCGGTAGCTTGCCCGGCGCTACCTGCCCTCCCTGGTAACAGAGTTGCGCACTAGACAGGCTCCGTCCCGCGTGTCGATGCAATACGCGCCGACGGCGTGAACCGATTGCACCCCGACTGTGGGCCGTTGCGAGGTCCGGCCAAAGGGCGGTCTAGTGCAGAGCGGCGTATCTCCGGCGAGGGAAGTCGCCCGGCAGTTGAACCGATACTTGCGAGCCTTAGGGCCTACTGGCTCGGTGACGACTGAGTCTTGACCCCAATGAGGGATTCTGGGCCTTCTACAACAAGCTCGTCCGCTTGGTGGACACTTCGTACGCGGAAGCTACCCATATCCGGCGTCTTCGTTGAGCGGGGTGGGCGCATGCTCGTCAACGGCTGATTTATCGCCGGACGTTTCTCTGTGCTCCCGGTCAAGAAGTATTCGTGAGACGTTCGGTGACGAGCACCCCTGCCAGGTCATATTCTGCGATACTCGGGTCGTGCCGAAAAGACCCCGCTGAGCTCCAGCAGACGCCGGTGCACAGCATTCATCTTAACAGATTGCGGGTAAGTTACGCCACCGCTAGACACCGGGAGCTCTTTGGGTTTCACAACAGCCTCGTGAAGACCCGCCGTTGGTCTAGCGATGTCCGACAACCGGGCGTTCCGCCCGGATCGGTGTATCAGCCTTTAGCGATCGCGGGCGTTCCTAATTATCCGATCGGGGCCAGCGTCCGACCGTGTGTCGATGGGGGGCTCGAGCGCACCCGTACCGACCTTCAATAGTCCTGGACCTATTTGCGGTTCCGGGTACAGCCGCGCTTTCCAGGTCGCGGTCGCGGCGCCAGGCCGTGACGCCGGGGGCCCCAGCCCGGGGACAGGCGGCGACCCTGGTCCCAGCGTGGCGGCAAGCACGCGAGAGGCGCCGTCCATACTCCCGCGCGCTCTGCCGCCGCGCAGAGGCCGCTCCGGGCTGTTCCCAGTCGGCCCGACCCACTGGCCCGGCCCACCGCCGCACCACCGGCCGCATCGGCCGAGGGCTCCGCCACCCCGCCGGCTTCTGCCGCCGTGCACCTCCCGGAGCTGGGGTAGCGTCTGGGGGTATCAGGCGAAAGGGCCCGAACTTGGACTGCGGCGTCGGTCCCCCCGCGGCCTATTCGCGGGGCGCCAGCCCCGACGGGCTCCCCCCTCCCGGCCCAGGCTGGTCCCTGCCGCGTAGCCCCGCCCCCAGCGCGCGCAGCCGCCGACGTGGCGGGCCGTCCGGGCCGGTGCCCCCCGACGCGTGTGCACCCCCGCGGGGGCCGGGTCGGGGCGCGAGCCGGGCCTCCCTGCCTTGTGCCCGTTCGGAGGTCGGGGGGCTACGTACGGCGCGGCCCAACGGTGAGGTGCAAGATCCCCTTCCTTCCCCCGGCCCAGTTGGGCCCGCGCGCTTGACGCCCCCTTGACGGCGCCCTGCCGGGCTCGCGAGGGGGGGGCCGGTCGCGTCTGCGCCAGTGACCAAGCGGTCAGGTGTGCCGCGTGGGCCCCCCCCCGGGCGGGACCAACGAGCCTGGGCGATCGACCAGCGTGGACGTTGGTGCCGCCGTCGACCGGCCCTCGGGGGTCGCGCAGGAGAGCCACTGGGCACCGAAGCCCGCCGGCGGCGGGGCCGCGAGGTTGCCCACCCGACGCGCGCCCGGCGCTGAGACTTGGGCGGCCTGGCAGTCGGCGGCGGCCGCCGCGGCTACAGGTCGAGGGGCGCGAAGCGGGCGATCGGGGGCGCCGGGGGCCGCTCCCAGCCGGGCTGGTCCCGCCAGGGCCTGTCCGCATTGCCTTGTTGTCCGTGC     
O       AGGATTTAAAAAAGTTCGTTATTATTCTAAGAATCAAAAACGTAGATATAAAAAATAAGTATTCTTAAATTATTCAAATTATTATTGTCGATATTAACATTTATATTTTTAATAAATTAAGTTATACCTAATATTTGTAAATAATTGTTTGAATTTAACGGGATTTACGTAGATATAGCCTTTTAACGATATTAAATCATTTTTCGTTACTTGAACTTATCTATAAGTAATACAAAATTAAGTATAGCGCAATATATAATTACTATCTTTGAGCTTAAAGGAATATTTTTTTTTTTTTATTACTATATCATATCGTCCTGTTTGTATCTTTTTATTTGTAAATACCGCGTGATTTAAGGTCCCTTTTATTAAGATAATTATATATTGTATAAAAAATTAATATTATCTTTTAGAGAACATAGTTAATATGCATCAGATAATAATAGGTAAATTGTCTATTCAATGGAACATAAAACGCTATTTTAAATCACGAATATATAATAATTAATTAATGAAAATATCAATTCCGACCAATAGTACAATGATTTGAGTTCAATTAAAGATAATAAACATTTATATATAATCATTATATTTTAATAAATTAAAATCATTTAGAGTTGCAATGCATATGATTAAAAGATTACAGAGTAGTGAAAAATAGTTCGCATAAATTACTAACTAACTTTGGTAACTGAATTTTCGTAATCTTATAGAAACAATCACCAGATTTTTAAAATAAACAAATAAATTTGTTTAATTTTAAGGGTAATAACAATTTTTAATTAAAGTATATATTTTAGAATATCAGTGTATAATTTTAAGAATAGTTTCTTTTGTTAGTGGAAACATTCTATGTAAATTTCCTAACAATGAATATTATAGTTTAATTGTTATATATATATCTGATATAAATATCTTTATAAATAAACGATTATAACATATATTTTAGAAATTTTATATTTTTTGATAATTCTTATCCTTGAATTTAGAATTAAACTGTGTATATGCAAGCTAGAGCCGCTTATTGAACAGAGGAAAGTGAACGAATTGTTTGCTTAAATAGGTCGCAGGCAAGGCATGCACTTAGACTGAAACCTCTTCGCTGTATATCACATGATATGCCGTGTTTATGGTTAGGGTTACCCTTCTTACGTTGCGTCTTGTTATGGTTCTCGTTTCCTAACGTGACCTTAAAACCACTCTCTGATGATATTTCAGATATGGTAGAGCAGGCGAGCTCCCGAAATTATTAGTCTTATATGTTGGCATGTTGGCGAATTTGCGGACCGACGAATTGGTACCACGGTGGCATTAATTTTGACTTGTTTGGCCTTAGTCGAGTGATATCAATCTTGTCTTTTTTACTGCAAAAGGCTGAGCAACACTTGATCGTGGAAGTGATATAAAGTTGTTGTTCTACAATAGTCGTAATACAAATGAAATATTTCCATGAGTTATAGTATTAACAAAAGCAGTGTGATAATTACAGCTATTATAAATGGTTGGTACGCATCATCGATAGCATCGAATGGAGGTAACACTTATCAATGGCGTCTGGAGTCCTACGCGTGCGAACCGAGCCCCACACGAGGTAAAAAAGTAACCGATTTTTTTAGTCGCTTTCTGGACTGTAATACCTTCTTGAAGGCTATGGGGCCTAATTAACAGTGTTTTTTATTTCGAAATGTAAAGTCGGTAGTCTAGTGGATTAGTCGACAAGGCATTAGAAGTGCATCCAACGTGACGTCTATCTGGATATGACACTATCTGACTTTTCATTTACGGTTGATTTTGTACTCACATAGCCCTTCACGGCTTTTATCTGCCTGCATGTTTGAATACAATGTACACTTTGAGAACATGATGGCCATTGGGCCATGAGCAGTATTCAAGTCGAATTACATTGGTAAAACGTCGGCCTGAAATTTGAAATAAGCAGAGAATTTCACTTGGTGTTACCCAGCTTCAGAACTTCAGTATAGTTGTGGCTTACAGTAACCAACCGACATGGTTGCGCTGGATGGAGCAGCGATTAGTGGCCAAAAACCAAGCGTTGGATGCGGATAGCCGAACCCGGAACATAGACCGTCACAAGCTGGCGGGAAGGTACTGCCGCTGGAGGCTCAAGCATAGGCTTTATCGGTCAGGACGTCTCTACCCTCTAGCAGTATCCTGCCCATCAGCGGACGTGTTAAATCGGAATCTTGTATGGCACGATCTGGCCTCCCTGGTTACAGAGTTGCGCACTCCACAGGCTCCGTCCCGTGTGTCGTTGCAATACTCGCCGACGGCGGTGACCGATTTCGCCACGACTGTTGGCCGTTGTCAGGTCGGGCCAAACAGCGGTCTAGTTCAGAGCGGCGTATCTCCGTCGAGGTAGTTAGCCTGGCACGTGATCGGACAGTCGCGTCCATTTGCCCCTACTACCCTGGTGACGACGGAGTCTTGACCCCAATGCGCGATTCTGTGCCTACTACAGCACGCTCGTCCGCTTGGTGGACACTTTGTACACGTACGCACCCCAGATTCCACGGCTTCGTTGAGCGGGGTGGGCGCATGCTGGTCAAGGGCTGATTTATGTCGGAACGTGTCTCTGTTCTCCCGGCCGAGAGGGATTCGTGAGACTTTCGGTGACGAGCACCCCTGCCAAGCCCTCATCTGCGATACTCGGGACTTGCGTAAAAAACCCCGCTCAGCTCGACCAGACGCCGTGCCACAGCGGTCATTTTAACAGATTGCGGGTCGGAAACGGCATCTCTAGACACCGGAAGGTCTTTGGCTTTCACAACAGCCTGGTGAAGACCCTCCGTCGGTCTAGCGATGTCCGAGAACCGGGCGTTCCGCCCGGATCGGGGTGTCAACCTTTAGGCATCGCGGGCGTTCCTGATCATCCGATCGGGACCAGCTCACGATCGTGTGTTGATGGGGGGGTCGATGGAACGCCGACCGACTTTCAATAAACCCGGAACGATTTGCTGTTCCGGAAACGGCCGCGCCCTCCACGTCGCGGTCCCGGCGAGAGGCTGTGACGCCGCGGGCCCCAGCCCGGGGACAGGCGGCGACCCTGTTCCCACCGGGGCGGCCCGGACGCGAGAGCCCCCGTGCACACTGACGCGCGCTCTGCCGGTGCGGACAGGCCGCTCGGGGCTGTCCGCAGTCGGCCTGACCCACTGGCCCGGCGCTCCTCGGCCCCTGCGGTCGCATGGACCGACGGCTCCGCCACCCCGCCGCCTTCTGCCGCCGGGCACCTCCGCCCGCTGGGGTAACCTCTGCGGGTATCAGGGGAGAGGGCCCGAACTAGGAGTCCGGCGTCGGTCCCCCCGTCCCCGAAGGGCCGGTCGCCAGGCGCGAGGGGCTACCCCCTCCCGGCCCAGGCTGCCCTCTGCCGCGTAGCCGCGCCCCCAGCGCGCCCAGCCCCCGAGGTCGCGGGCCGTCCGGGCCCCCGCCCCCCGACGCCTGTGCCCCCACCCGCGGCCGGAGGCGGCGCGCCCGCCGGGCCTCCCCGCCTGGTGCCCCTTCGGAAGTCGCGGGGCTACGTGCGCCTCGGCCCAACGGGGAGGTGCAAGCTCCCCTCCGTTCACCCGGCCGAGTTGGGCCCGGGCGCTTGACGCCCCCTTGACGGCGCCCTGCCGGGCTCGCCAGGGGGGCGCCGGTCGCGTCGGGCCCAGGGCCCGCGCGGTCAGCTGTCCCGCGTCGGCCCCCCCCCGGGCGTAACCAACGAGCGGGGGCCCTCGTCCAGCGTGGACGGTGCTGACGCCGCCGACCCGAGCGTGGGGATCGCGCAGGAGAGTCACTGGTCACCGAAGCCTGCCGGCGACGGGGCCGCCAGGTCTTGCGCCCGACCCGCGCCGGCCGCTCAGAGCTGGGCGGCTTGGTAGGCGCGGCCACCGGCCGCGACTACAGGTCCAGAGGCCCGAAGTGCGCGATCAGGCGCGGCGTGGGCCGCGCCCAGCCCGGCCGGGCCCCCGACGGCCTGTCCGGGTCGCCTTGTTGTCCGTGC     
N       ACTATTTAAAATAATTTTTTAATAATCTAAAAATCAAAAACATAGTTTTGAATAATAAGTGTTCCTATTGTGAATACATTTATATTGTAGATAATAACAATTATATTTAAAATAAATTAAGTTATACCTGATATTCGTAAATAATTGTTTGAATCTAACGGGAATTACTTATTAATTGCTTATTATCGCTTTTAAATCATTTTTCTTTACTTGAACTTATCTAATATTTATACTAAATTAAGTAGAATTTATTAAATATTTAAAGTCCTTGAGATGAAAATAATATTTTTTTCTTTTTATTATTATATTATAACGTACTTTTTGATTCTTTTAATTCGTAAATACCGTCTTAATTAAAGACTCTTTTATTAAGATTATTATATATTTTATAAAAAATTATTATAATCTTATAGAGAACATTGTTAATATGCATTAAATAATAATAGGTATTATGTTTATTGAATGCAACGTCAAATGCTATTTCAAATCACGAATTAATACGAATTAAATATTGGTAATATCAATTACGACCAAAACTACAATGATTTGAGTGAAATTAAAGATAATATACTTTTATATATAATCATTTAATTTTAATAAATTAATATTTTTTAAAGTTGAATTGCATATTATTAATAGATTACAAAGTAGTGAAAAATTGATTTCACAAATTAATAAAAAATTTTGGTGAATCAATTTTCGTAATCTTATAGAAACTATCACTAGATTATTAAATTAAACAAATAAATTTATTTAATAGTAAGGGTAAAAACAATTTTTTATTAATTAATATATTTTAGAATTTTAGTGTTTAATTATAAAAAAAAATACTTTTGTTATTGGAAACATTATATGTAAATTTCCAAATATACAATATTATAGTTTAATTATTATATATATATCTAATATAAAGAGCTATATAAACTAACGTTTATAACATTTATTTAAGAAAGTTAATATGTCTTGTAAGTTGTTATCCTTGCATTTAGATTTAAACTGTGTAGATGAAAGCTACAGCCGCTTTTCTAACAGTGGGAAGTAAGAGTATTGTTTGCTTCACTAGGTCGCAGGCCAGGCATGCGGTTATACTGAAATCTCTTCGGTGTATATCACATGATATACCGAGTTTATGGTTACGGTTCCACTTATTACGTCGCTACTTCTTATGGTACTCGTTTCCCTACGTGACCTGATAACCTCTCCCTGATGATATTACAGATATGGTACTGCAGTCTTGGTCCCGAAATTATTAGTCTTATATGTTGTTACGATGGCGGATTTGCAGACCAACGAAACGGTACCCCGTTCGCATTAATTTTGACATAATGGTCCTGAAACGAGTGATATCAATCTTGTATTTTTAACTGCAAAAGGCTGAGCCACACTTGATAGCGGAAGTGATATAATTTTGTTTTTATACAGAAGTCGTAATACAAATGAAATTCCTGCATGAGTTAAAATATTCACAAAAGTATCATGATAATTAAAGCTATTATCAATGGTTGGTGCGGATCACCTATAGCAAATAATGGAGGTAACACTTAGCAATGGTGTCGGGCGTCCTACGCGTTAGTGCCGCGCCCAACACGAGGTAAAAGAGTCACCGACTATTATGGTCGTTTTCTGGACTGCAATACCTTCGTTACGGCTATGGGGCCTCATTAACAGTGTTTGATAGTTCGAAAAGTAAAATCGGTAGTATAGGGGATTAGTCGACCATGCATTTGAAGTGAATTCAACCTCACGTCTTTCGAGATATGACACTATCTGACTTTACATTTACCCTTGTTATTGTACGCTAATAGCCCTTCGCGGCTTTCATCTCGTGGCATGTTTGAATACAAAGTACACTCTGAGAACATCATGGCCATTGGGCCAAGGGGTGTATTCAAGTCGAATTGCATTGGTAAAAAGTCCAGCTGAAATTTGAAATAAGCAGCGAATAACACTTGGAGTTATCAAGCGCCATAACTTCAGTATAGTTTTGGCTTACAGGAACCGAGCGAGATGGTTTCGCTGGAATGAGCGGAGATTAGGGGCCAAAAACCAAGCCTTCGATGCGGGTAACCGTATCCCGAACATAAACTGTCAGAAGCGCGCGGGACGGCACTGCCGCTAGAGGCTCAAGCGAAAGCTTTATGGCTCGGGACGTACGTATCCTCTAGAAGTATCCCGCCCAGCAGCGGACGTGTTAAATCGGAAGCGTGGGGGGCGCGATCTGGCCTCCCTGGTCACAGAGTGGCGCACTACTCAGGCTCTGTCCCGTGTGTCGATGCAATACGCCTCGCCGGCGACGACCGATTTCGCCACGACTGTCGGGCGTTGGGAGGGTCGGAGAAAGAGCGGTCTTGTTCAGAGGGGCGTATCTTCTGCGAGGGAAGTAGCCCCGCAGTTGAGCTGATAGTTGCGAGCGTGCGGCCCTACTACCTTGGTGACCACCGAGTCTTCACCCCCATAAGCGATTCTGCGCCTACTACATGAGGCTCGTTGGCTTGGTGGACACTTTGGAGGCGTCAGCTACCCAGATCCCACGGCTTCGTTGAGCGGGGTGGTTGCATGCTCGTAAAGGACTGACTTATGTCGGGACGTTTCTGTGTTATCCCGGCCGAAAAGTCTCCGTGAGAGCTGCGGTGACGAGCACCCCTGCCGAGCCATTTTCTGCCATACTCGGGACGTGCCGAAAAAACCCCGCTCAGCTACATAAGACGCCGTTCCCGAGTATTCGGCTTAACAGATTGCGGGTCGGTAACGGCAAATATATAAACCGGAAGGTCTTTGGCTTTCACTACAGCCTGGTGACGACGCTCCGTTGGTCTAGCGATGTCCGACCACCGGGCGTCCCGTCCGGATACGGGTGTCAACCTTGAACTATCGAAGGCGCTCCGGATCATCTGATCGGGGCCAGCTAGCGACCGTGTGTGGATGGGGGAGTTGAGCGCACGGCTAGCGATCTTCAATAAAAGCGGACCGATTTGCCGCTCCGGATACAGCGGCGCCTTCCACGTGTCCGTCGCGGCGACAGGCAGTGACGCCGGGGGCCCCAGCCGCGGGACAGGCGGCGACCCTGATCCCACCGGGGGGGCCCGGACGCGAGCGGGGCCGTGCACCCTGACGCGCGCTCTGCCCGCGCGGAGAGGCCGCCCGGGGCTGTCCCCAGTCGGCCCGACCCACGGGCCCGCCGCACGTCTGCCCCTCCGGGCGCATGGACCGACGGATCCGCAACCCCGGCCACTTCTGGCGCCGTGCACCTGCGCCCGCTGGGGTAACCTCTGGGGCTATCAGGGGAGAGGGCCCGAACTACGACTAAGGCGCCGGTCCCCTCGCCCCCGATTGGCCGGTCGCCAGCCGCGGTGGGCTACCCCCTCCCGGCACAGGCTGCCCGCTGCCGCGTAGCCGCGCCCTCAACCCACGCAGCCGCCGAGGCCGGGGGCCGTCCGGGCCGCTGCCCCCCGACGCGTGTGCCCCCCCACGCGGGCGGAGCCGGCGCGCCCGCCGTGCCTCCCAGCCTACTGCGCCTTCGGAAGGCGCGGGGCTACGGGCGCCTCGACCCAACCGTGAGGTGCGAGCTCCCCTCCGTTCCCCCGGCCGAGGTGGGCCCGCGCGCTTGACGCCCGCTTGACGGCGCCCTGCCGGGCTGGGGAGGGGGGCGGTGGTCGCGTCGGGGCCAGCGGCGTGGCGGGCAGGTGTCCCGCGTGGGCCCCGCCCCGGGCGTAACCAACCAGCCGGGGCGGTCCGCCCGCGTGGCCGTTGCTGCCGCCGTCGACCGGAGCTCGGGGATCGCGCAGGAGAGTCAGCGGGCACTGAAGCCCGACGGCAACGGGGCTTCCAGGTCTGGCGGCCGACACGCGCCGGGCGCTGAGCCCTGGGCCGCGTGCCAGAGGCCGCCAGCCGCCGCGACTATAGGTCGAGGGGCGCAAAGTGGGCGATCGCGGGCGGCGGGGGCCACCCCAAGCCGGGCCGCGCCCCCGCGCGCCTGTCCGGCTGGTTTTGTTGTCCGTGC     
M       ACCATTTAAAATAATTTCTTATTTCTCTAAAAATCAAAAACTAACTTATGAATAATAAGATTTCCTAATATGTACACATTAATATTGTTGTTACAAACAATTATAGTTAAAATAAATTAAGTTATACCTAATATTCGTGAATAATTGTTTGAATTTAACGGGGTTTACTTAAATAATGCTTTTTATCGCTTTTAAGTCATTTTTCGTTACTTGAACTTATCTATAATTAATACTAAATTACGTTGAACTCACTACATATTTACTATCCCTGCGCTGGAAGTAAAATTTTTTTATTTTTATTATTATTATATAACGTGCTTCTTGATTCTTTTAATTCGTAGATACCGCCTGATTTATGTTCCCTTTTATAAAGATTATTATATGTTATATAAAGATATATTATATTCTTATAGAGAAAATAGTTAATCTGCATTAGTAAATTATAGGTACGATGTCTACTGGATGCAACGTATAATGCTATTTCAAATCACTAATATGTAAGTTTTAATTATTATTAGTATCAATAACGACCAAAACTACAATGATGTGAGTTCAATTAAAGATAATATACTTTTAAATATAATCAATACTTTTTAATAAATTAAAATATTTTATAGTTGAAATGCTAATTATTAATTGATTACAGAGTTGTGAAAAGTAGATCACACAAATTAATAAAAAATTTTGGTGATTCAATTTTCGTAGTCTTATATATACTATCACTAGATTATGAAAATATACAAATAAATTTGTTAAAAATTAAGGGTAAAAATAATTTTTAATTAATTTATATATTTTAGAACTTAATAGTTTGATTTTTAAAAAAAATACTTTTGTTATTAGAAACATTATATGTAAAATTCCTAAGACTGAATATTATAGTTTAATTGTTATATATCTATCTAATATAAATAACTATATACATAAAAGGTTATAACATTTATTTTAGAAAGATAATATTTATTGTAATTTGTTATCCTTGCATTTAGATTTGAACTGTGTAGATGAAAGCTACAGCCGCGTATATAACAGAGGAAAGTAACCGTTTGGTGTGGTTTACTAGGACGGAGGCTGGTCATGCAGTTAAATTGAAACCTATTCGTTGTATATCACATGATATACAAAGTTGATGGTTACGGTTACACTTATTACGTTGCGGCTTCTTATGGTTGTCGTTTCCAAACGTGAGCTTAAAACCTCGTTCTGATGATCTTACAGATGCGGTAGTGCAGTCTAGATCCCGAAATTATTTGCCCGATATGTTGTCAAGATGGCGGATTTGCGGAACCACGAACTGGTTTTTCGGTTTCTTTACTTTTGACATATTTTTCCACAGTCGAGTGATATCAATCTTGCTTATTTTATTGCAAAAGGCTGAGACACACTTGATGCCGGAAGTGTTATAATTTTGTTCTTCTTCATAAGTCATAATCCAAATGTAATATTTTCATGAGTTAAAGTATACACAAAAGGATCATGATACTAGCAGCCATTATCAATGGTTGGTGCTGTTCATCGATAGCAAAGAATGGAGGTAACACTTAGCAATAGTGTCGGGAGGCCTATGCGTTCGAAGCGAGCCCAACACGAGGTACCAAAGTAAACTATTTTTTTAGTCGTTTTCTGGACGGCAAAACCTTCGTTTAGGCTATCGGGCCCAATTAACAGTGTTTGCTGTTTCGACAAGTAAATTCGGTAGTATAGTGGATTAGTCGACCATGCCTCAGAGGTGAATCCCACGTCACTTCTATCTAGATATGACACTATCAGAATTTATATTTAGCGTTGATATTGTTCGCTCATAGCCATTCACGGCTTTCATCTCCTGGCTTGTTTGAATACAAAATATACTCGTAGAACATCATGGCCGTTGGGAAAAGCGCAGGATCCAAGTCGACTTGCATTGGAAAAAGGGCAAGTTGAAATTTGAAATAAGCAGCGAATTAAACTAGGAGATCCAAAGCTCCAGAACTTCAGTAGAGTTGTCGCTTACATTAACCGACCCAGATGGTGTCGCTGGAACGTGGGTAGATTAGTGGCCAAAAACCAAGCGTTCGGAGCCGCTGGCCGTACCCTCAACATAAACAGTCAGAAGCACGCGTTAGGGCAATGCCGGTGGAGGCTCAAACGGAGGCCTTATGGATCGGGACGTACCTATCCTCTTGGAGTAACCCGCCCAGCAGCGGACGTGTTAAATCGGAAACGCGTCCGGCACGATCGGGCCTCCCTGGTCTCAGAGTGGCGCACTACACGGGCTGCGTCCCGTGTGTCCATGCACTACGCCCCGATTGCCGTGACCGTTTTCGCCACGACTGTTGGCCGTTCTTAGGCAGGGCCAAGGAGCGGGCTTGTTCAGAGCCGCGTATCTCCGCCGACGGAAGTAGCCCCGCGTTCGACCCGATAGTCGCTAGCGTGTCGCCCTACTACCTTGGTGTAGACCGAGTATTCACCCCAATAGACGATTCCGCGCCGACTACAAGATGCTCGTCCGCTTGGTGGACACTTGGTAGACGTCCGCTAGCCCGATCCCTCGGCTTCGATGAGCGGGGTGGGTGCATGCACGTCAAGGGCTGATTTATTTCGGGACGTTTGTTTGTTCTCCCGGTCTAGACTCATGCGTGAGAGCTGCGGTGACGAGCACCCCTGCCTAGCCATCTTCTGCCATACTGGGGACGTTCGTAAAAAACCCCGCTCAATTCCAGCAGACGCCGTGCCAGAGCATTAATCTTAACAGATTGCGGGTCTGTAACGGCAACTCTACAGCTCGGACGGTCTTTGGCTTTCACGACAGCCTGGTGACGACGCTCCGCTGGTCTCGCGATGTCCGACAACCGGGCGTCCCGCCCGGAACGGGGTGTCAACCCTTAACTATCGCTGGCGGTCCGGATCATCCGATCGGGGCCGGCTAACGACCGTGTGTCGTTGGGGCAGTCGAGCGCACGCCTACCGACGTTAATTCAAACCGGACCGAGTTGATGTTCCGGGTAGGGCCGCGCTTTCCACGTCGCCGTCGCGGCGACAGCCAGTGACGCCGGGGGCCGCAGCCCTGGGACAGGCGACGTCCGTGATCCCACCGGGGGGGCCGGCACGCGAGAGGCGCCGTGCAGGCACACGCGCGCGCTTCCCGGGCGGAGAGGCCGCTCGGGGAGGTCCGCAGTCGGCCGCACCCACCGGCCCGGCGCACGTCGGCCCCAGCGGCCGCATGGCCCGAGCGCTCCGGCACGCCGACCACTTCTGGCGCAGCGCACCTGTGCCCGCTGGGGAAACGTCTGGGGGTATCGGGCGAGAGGGCCCGAACTACGACTAGGGCGTCGGTGACCGACCGCCCGATTCGCCGGGCGCCCGCCGCGGAGGGCTACCCCCTCCCGGCGCAGGCTGTCCGCTGCCGCGTAGCCGCGCCCCCCGCCCGCGCAGCCCCCGACGCCGGGGGCGGTCGGGGGCGGTGCCCGCCGAGGCGTGGGCCCCCCCACGCGGGCGCGGGCGGCCCGCAAGCCGGGCCTCGCCGCCTAGTGCCCATTCGCAAGGTGCGGGGCTACGGCCGCCTCGACCGAAGCGCGAGGTTCAAGCTCCCCTCCCTTCCCCCGGCCGACTTGGGCCCGGGCGCTTGACGCCCCCTTCACGGCGCCCTGCCGGGCTCGCGAGGGGGGCGCCGGTCGCGTCGGGGCCCGGGACCCAGCGGACAGCTGTCCCGCGTTGGCCCCCCCCCGGGCGGAACCAAGGAGCGGGGGCGGTCGCCCAGCGTGGGCGGTGCTACCGTCGTCGACCCGATCTGGGGGATCGCGCAAGAGAGTCAGCGGGCACTGAAGCCCGACGGCCACGGGGCCCCCAGGTCTGGCGCCCCACCCGCGCCGGCGGCTGAGACCTGGGCCGCCTGGAAGGCGGGGACAGCCGCCGCGACTAGAGGTCCAGAGGCGCAAAGTGGGCGATCTGGGGCGCCGGGGGCCACGCCCAGCCCGGCCTGGCACCCGGCGGGCTGTCCGGGCGGCTTTGCTGTCCGTAC     
L       ACCATTTAAAATAATTTGTTAATCTTCTTAAAATCAAGAACTGACGTATAAATAATAGGTCTTCCTAAATTATACTCCTAAATATTGTTGATACAAACAATTATATATTATATAAATTAAGTTATACCAAATAATTTTAAATAATTGTTTGAATTTAAAGGGTTTTACTTTTAGATTCCGTTTGAACGTTATAAATTCATTTTTCATTACTTAAACATATCTAAAATTATTACGAAATTAAGTTAAACTCAATATAAAATTAATGTCCCTGGGCAGAAAGAAATATTTTTTTTTTTTTTTTATTATATTAAAACGAACTATTCGTTTCTTTTAATATGTAAATACCGCCTCACTTAGGTGCCCTATTATGAAGAATATTATATAATATATAGAGAATCATTATTATCTTATGGAGAAGACACTAAATATGCATCAATAAATTATAGATACAATGTCTATTGAATGAAACGGTTAATGCTATTTCGAAACACTAATATATATATCTTAATTTTTAATAATATAAATTGCGACCAAAACAACAATGATATGAGTTCAATTAAAGATAATAATCTTTTAAATATAATCAATACATTTGAATAAATTAATATCTTTTAAAGTTGTAATGCAAATTAATAATTGATTACAGAGTAGTGAAAAGTTGATTACATAAATAAATAAAAAAACTTAGTGTCTCAATTTTCGTAATCTTATATTACCTATCAACATATTATCATAGTAAACATATTAATTTGTTTAAAAGTAAGGGTAAAACCACTTTTTAGTTTATTAATATATTTATGAACTTCAGTGATTAATTTTAAAAAAAATTACTATTGTTATTGGAATCAGTATATGTAAAATTGCTAATAAGGAATATTATAGTGTAATTTATATATATAAATCTGATATATAGATCTATATAAATTAACGATTATAACATTTTTTTAAGAAAAATAATGTTTACTGTTATTTATTATCCTTGCATGTAGATTTACACTGTGTAGATGAACGCTAAAGACGCTAATTCAACAGAGGATAGTATTCGTATTCTTCGGTTTATTAGGGCGTAGGCTAGGCAGGCAGGGAAATAGAAACCTGTGCGGTGTATATCACATGATATACGCTGTTCATGGTTACGGTTTCACTTATTACGTTGCGGCTTCTTATGGTTCTCGTTTCCCAACGTGACCTTAAAACCTCTTTATGATAAAATTATAGATACGGTACTCCAGTCTAGTTCGCGAAATTATTAGCCAGATATGTAGCCAAGATGCCGGATTTGCGGAACAACGAAATGGTCCCTAGCTGTCATTAATTTTGACAAAATTGTCCTAAGTCGAGTGAGATCAATCTTGCTATTTTTACTGCAAAAGTCTGAGACACACTTGATTGCGGAAATGATATAATTTTGTTGTTCTTCAAAAGTCGTAATCCAAATGTAATAGTTCCATGAATTAAAGTATTTACAAAAGGATCGTGATAATAACTGCAATTATCAATTGTTGGTACGGATCAGCTATAGCAAACAATGTAGGTAACACTAAGCAATAGTGTCGGGAGCGCTGTGAGTACGAAGCGAGCCCACCAGGAGGTAAAAAAGTTACCGAATTTTTTTGTCGCTTTCTGGACTGAAATACCTTGCTAAAGGCTATCGGGCCCAACTAACATTGTTTGCTGTTTCGAAAACTAACTTCGGTAGTATAGGGGTCTAGTCAACAACGCTTTAGAAGTAATTCCACAGTCACTCCTATCTAGATCTGACACTATATGTCTTTACATTTAGCGTTGATCGTGTACGCGCATAGCCCTTCACGGCTTACTTCTCCTGGCTAGTTTGTATACAATGTATACCCTAAGAACATCATGCCAATTGGGACAAGGGCCGGCTTCAAGTCGACTTGCATCGGTAAAATGTCGGTCTGAAATATAAATTAAGCAGAGAATATCTCTTGGAGATACCAAGCGCCAGAAATTCAGTATAGTTGTGGCTTACATTAACCGCACGAGATTGTTTCGCTGGATCGTGCCAGGATTAGTGGCCAAAACCCAGGCGTTCGGTGCGGATAGCCGTACCCGGAACATCAACAGTCAACAGCGAGCGGGAGCGCACTGACGATGGAGGCTCAAACAGAGGCATTATGGATCGGGACGAGTTTATCCTCTAGTAGTAAGCCGCCCAGCAGCGGACGTGTTAAGTCGGAAGCTAGCGGGGCACCATCAGGCCTCCCAGGTCACCGAGTGGCGCACTAGACAGGCCCTGTCCCGTGTGGCTAAGCACTACGCCCCGATGGCGACGAGCGCTTTAGCCACGACTGTCGGCCGTTGTGAGGCGGGCTCAAACTGCGGGCTAGTTCAGAGCCGCGTATCTCCGCCGACGGAGGTAGCCAAGCAGTAGAACTGAAAGTCGCCAGCGCGCGGCCCCGCTACCTTGGTGACCACCAAGTCTTCAGCCCAATCAACGATCCCGCGCCTACTACTACAGGCTCGTTTGCTTGGTGGACTCTTCGGAACCCTCTGCTAGACACATCGCTCAGCATCTTTGAGCGGGTTGGGTGCATGTAAGTCAAGGGTTGAATTATTTCCGGAGGTCTCTTGGTTTTCCCGGCCGAGTCTAATACCTGAGAGCTTCGGTTACGAGCACCCCTGCCCAGGCATGTTCTGCCATACTGAGGTCTTGCGGAAAAAACCCCGCTCAATTGCAGCAGACGCCGTTCCCGAGGATTCATCTTAAGAGATTGCGAATCGGTAATGGCACCTCTAAACTCCGGACTGTCTTTGGCTTTCACCACAGCCCGGTGACGACGCTACGTTGGTCTAGCGATGTCCGACCACCGGGCGTCCCGCCCGGATTCGGGTGTCAACCTTTACGAATCGCGGGCACTCCAGCTCGTCAGATGGGGGCCGTCTACCGAACGTGTGTAGATGGGGGAGTCGATAGCGCCGCCACCGACCTTTATACATACCAGACCTAGTTGCCGTTCCGCGTCCAACCGCGCTTTACCCGTCCCCGTCGCGGCGAAAGGCCGTGACGCCGGGGGCCTCAGCCCGGGGACAGGCGACAACCGTGATCCCACCGCGGGGGCTCGGCCGCGAGTGGCGCCGCGCAGGCTTACGCGCACTCTGCCAGGGCGAAGAGGGGGCTCTGGGATGTCCGCAGTCTGCCGGACCCACCGGCCCGGCGCACATCGGCCCCCGCGGTCGCATGGCCCGACGGCCCCGGCACTCCGTCCACTTCTGCCGCCCCGCACCTGCGCCCGCTGGGGTAAGATCTCGGGATATCAGGCGAGGGGTCCCGAACTCCGAGGACAGCGTCGGTCCCCGCGCGCCCGCTGCGCGGGTCGCCCGCCCCGGCTGGCTACCACCTCCCGCCCCAGGCTGTCCCCTGCCGCGTCGCCGCGCCCCCCGCCCGCGCAGCCCCCGACGCCGGGGGCGGTCGGGGCCCCTGCCCCCCGACGCGTCTGCCCCCCCCCGGGGGCGGCGCCGGTGCGCGTGGCGGGCCTCCCCGCCTAGTGCCCATTCGCCCGGCGCCGGGCTACGTCCGCCTCGGCGGAACCGGGGGGTGCGACCTCCCCTCCGCTCGCACGGCGGACTCGGGCCCGCGCGCTCGACGCCCCCTTTACGGCGTCCTACAGGGCTCGCCAGGGGGGCGCCGGTTGCGTCGGGGCCTGGGCCTCAGCGGACCGGTGTCCCGCGTTGGCCCCCCCCCGGGCGGAACCAAGCAGCGGGGGCGCTCGTCCTGCGTGGCCGGTTCTGCCGTCGGGGACCCGGGGGGGGGGATCGCGCAGGAGAGTCACCGGGAGCTGAAGCCGGACGGCGACGGGGCCGCCAGGTCGGGCGGCCCACACGCGCCGGCCGCAGCGATCTGGGCCGCCTGCGAGGCGCGGGCACCCGCCCCCACTGGAGGTCGAGAGGCGAAAAGTGGGCGATCCGGGGCGCCGGGGGCCACCCCCAGCCGGGCCTAGCCCCCCGCTACCTGACCGGGGCGCTTTGCTGTCCGTAC     
K       AGAATTAAGAACATATTGTTAATGTCCTAAAAATCTAAAACTAATTTATAAATAATAAGTCTACGTAACTTTTATACCTTAATATAGTAGATACAAACATTTATATTCCAAATAAATTAAGTTATACCTAATATTAATAAATAATTGTTTGAATTTAACGGGGTTTACTTATAGATTTCATTTAGACGATATAAATTCTTTTCTCGTTAATTGAACTTATCTAATATTAATACAAAATTAAGTAAAAATAAATATATATTTAATCTCCTTTGGCAGAAATGAGTATTTTTTTGTTTTTATTATTAGATTATAACGTACTTATCGAGTCTTTTAATTCGTAAATACAGCCTTTATTACGAGCTCTTTTATTAAGAACATTATATATTTTATAAAGAATTATTATAATCTCTTGGAGAACATACTAACTATGTATTAATAAATAAAAGATACAATGTCTATTGAATGAAACGATTAATGCTATTTCGAATCATAATTTCATAATTATTAATTATTATTATTATCAATTTCGACCAATACTACAATGAAAAGAGTTCAATTAAAGATTATTAACTTTTAAATATAATCATTACATTTTAAGAAATTAACATCTTTGAAAGTTGAAATGCAAATAATTAATTGATTACAGAGTAGTGAAAAGTAGATCACATAACTTAATAAAGAATATAAGTGATCCAATTTTCGAAATCTTATATATACTATCACCATTTTATAAAAATAAACAAATTAATATGTTCAAAATTAAGGGTAAAAACAAGTTTTAATTTATTAATCTATTTATGAACATCAGTGATCGATTTTAAAAAATATCACTTTTGTTATTGGAAACAGTATTTGTAAATTTGCTAACACAGAATATTATAGTTTAATTTCTATATATATATCAGAAATAAAATTCTATATATATAAACGCTAATAACATTTTTTTCAGTAAGATAATGTTTAATGTTATTTATTATGCTTGAATATAGATTTATACTGTGTAGATGATGGCTACAGCCGCGTATAAAACAGAGGAAAGTAACTGTTTGGTGCGGTATATTAGGACGTAGGCTAGGCATGCAGGTAGATTGAAACCACTGCGGTGCATATCACATGATATACGCAGTTTATGGTTACGGTTATACTTATTACGTTGCGGCTTCTTATGGTTCTCGTTTCCCGACGTGAACTTAAAACCTCTTTATGTTAATCTTGCAGATTCGGTATAGCAGACTGGTTCCCGAAATTACTAGCCCGCTATGTAGTCAAGATGACGGATTTGCTGACAGACGAACTGGTATACTGTTATCATCAATTTTGACCGAATTGACCTAAGTCGTGTGATATCAATCTTGCTCTTTTGACAGCAAAAGGCTTAGACATACTTGATTGCGGAAGTGATATTACTTTGTTATTCTTCAGACGTCGTAATGCAAATATAATAGTTGCATTAAATAAACTTTTGACAAAAGGATCGTGGTATTTATTGATATTATCAATCGTCGGTTCGATTCATCTATAGCAGAGAATGTAGGTAACACTTAGGAATAGTGTCCGGAGCGCTATGCGTTCGAACCGTGCACAACACCAGGTTACATAGTAACCAATTTTTTTAGTCGCTTTCTGGACTGAAATACCTTGCTAATGGATATCGGGCCCAATTAAAAATGTTTGCTGTTTCAGAAAGTAACTTCGGTAGTATAGGGGATTAGTCTACACTGAATGAGAAGTAATCCCAAGGTCACTGCTTTCTAGAGACCCCACTAACTGACCTAACATTTACCGTTGATGTTGTGCGCCCATAGCCATTCACCGCTTTAATCTTAGGGCACGTTTGTATACAAAGTATACTCGGAGAACATCTTGACGATTGAGCTAAGAGCCGGTTTCAAGTAAACTTGCATCGGTAAAATGTCGACCTGACATTTGAAATAAGCAGAGAATATCGCTTGGCGGAACCAAGCACCACAAATTAAGTAAAGTTATAGCTTACATTAACCGACCGAAATGGTATCGCTGGAGCGTGCCCCGATTAGCGGCCAAAAACCAGGCGTTCGGTGCGGATAGCCGTAACCTGAACATAAACAGTCACCAGCGATCGGGAGGGCGCTGCCGATGGACGCTCAAACGCAGCCTTTAGAGATCGGGACGCCTTTATCCCCTAGTCCTAGGCCGCCCAGCAGCGGACATGTTAAATAGGAAGTTAGTGCGGCACAATCAGCCGCCCCGGGTCACAGAGTGGCGCACTAAACGGGCTCAGTCCCGCGTGTCCATGCACTACGCCCCGTTGGCGATGACCGTTTTAGCAACGACTGTCGGCCGTTGTGAGGAAGGGGCACTGAGCGGGCTTGTGCAGAGCCCCGGATCTCCTCCGAAGCACGTAGCACTGTAGTCGATCGCCTAGTCGCTACCGTGCGGCCCGACTCCCTTGGTGAGGACGGAGTCTTCACCCTGATATACGATCCGGCGCCTACTACACTAGGCTCGTTCGCTTGATGGACCCTTCGGAGACGACGGCCAGACAGATCCCTCGGATTCTTTGAGCGGGGCGGGCGCATGAATGTAAAGGGCTGATTTCTTTCGGGACGCTTCTTCGTTTTCCCGGTCCAGCATCATTCGTGAGAGCTCCGGGTACGAGCACAACTGCCCGGCCACCGTCTGCTATACTGCGGACATGCCCAAAAAACCCCGGTCAATTGCCACAGCCGCCGTACCCGAGGGTTGGTCTTAAAAGATTGCGGATCCATCATGCCACCTCTAGATGCCGGACGGTCTTTGGTTCTCGCTACAGCCGGCTGACGACTCTCTGTGGGTCTAGCGAAGTCCGACAACCGGTCGTCCCGCCCGGATTGGGGTGTCAACCCTTACGTATGGCCGGTTTTCCGGATGGTCCGATCGGGGCCCGCTAACGATTGTGCGTAGATGGGGGAGTCGAGAGCACGGCCCGCGACCTCGAATCAAGCCGGACCTAGTTGCCGTTCCGCGTACCGGCGCGCTTTCCCCGTCGCCGTCGCGGCGAGAGGGGGTGGCGCCGAGGGCCCCAGCCCGGGGACAGGCGACGACCCTGATCCCACCGCCGGGGCCCGTACGCGAGAGGGGCCGTGCAGCCTTACGCGTTCTCTGCCATGGAGGAGAGATGGCTCGGGGATGTCTCCAGTCTGCCGCACTCACGGGCCCGGCTCGCGTCCGCCCCAGCGTTCGCATGGGCCGACGGCCCCGTGACTCCGGCCACTTCTGCCGCGGAGCACCTGCGCGTGCTGGGGTAACGTCTGGCGATATCAGGCGAGGGGGCCCGAACTTCGAGTGCGGCGGCGCTCCCCGCGCTCCCGATTAGCCGGTCGCCCGCCGCGGCTGGCTACCGCCTCCCGGCCCAGGCTGTGCCCTGCGGCGTAGCCGCGCCCGCCCCCCCCGCAGGCCCCGACGCCGCGGGCCGTCCGGGCCTATGCGCCCGGTGCCGTGTGCCCCCGCCCGCGGACGTGGGCCGGGCGCGAGTCGGGCCTCCCTGCCTAGTGCCGGTTCGGCGGGCGCCGGGCTACGGCCGCGTCGGCCGACCCGGGAGGTCCAAGCTCCCCTCCGTTCGGCCGACGCACTTGGGCCCGCGCGGTCGACGCCCCCTTAACGGCGCCCTGCCGGGCTCGCGACGGGGGGGCCGGTCGCGTCGGGGCCCGCGACTCGGCGGACAGGTGTGCCGAGTGGGCCCGCCCGCGGGCGGGACCAAGCAGCGGGGGCGCCCGTCCTGCGTGCGCGGTGTTTCCGCCGCGGACCCACACTGGGGGGTCGGGCAGCAGAGTCTGTGGCCGCTGACGCCGGACGGACACGGGGCCGCGAGCTGTGGCCCGCGACACGCGCCGGCCCCCCCGAGGTGGGCCGCGTGCGGGCCGCGGGCGTCCGCCCCGTCTAGAGGTCCAGAGCCCCAAAGTGCGCGATCCCGGGCGACGGGGGCCACGCCCAGCCGGCCGTAGCCCCCCGGGGCCTGTCCGGCGGGCTTTGCTGTCCGTAC     
J       ACCATTTAAAATAATTTGTTAATGTTCTAATATTCTAAAACTAATATATAAATAATAAGATTTCATAATTTATACACCTTGATATTGAAGATACAAACAATTAGATTTCCAATAAATTAAGTAATACCTAATATTCATAAATAATTGTTTGAATTTAACGGGTTTTACTAGAATATTACTTTTTGACGTTATTAAGTGATTTTTCTTTATTTTATCTCATCTAATATTTTTACTTAATTATGTAAAACACAATATAAAATTACTATCCTATGGAAAAAATTAATATTTTTTATTTTTTATTAGTATATTATAACGTACTTTTCGACTCTCTTAATTGTTAAATACCGCATAAATTAAGTGCTCTTTTATTAAGAATATTATATATTTTATATAGAATTATTATAATCTCATGGAGAAAATACTGAATATGCATTAATAAATTATTGATACAATGTTTATTGAAAGAAACGAATAATGGTATTTCGAATCACTAATTTATATCTATTAATTAATACTATTATCTATTACGACCAAAAATACAATGAAACGAGTTCAATTAAAGATTATTTTCTTTTACATATTATCATTACATTTTAAGAAATTAAAATCTTAGATAGTTGAAATGCAAATTATTAAATGATTATAGAGTCGTGATAAGTAGATTACAAAAATTAAGAAAGATTATGAGTTGCTAAATTTTCGTAATCTTATATAACCTATCAACATATTATGAAATTACACAGATTAATTTGTTCAAACGTAAGGGTAAAAACATTTTTTAATTTATTCATATATATATGAACTTCAATGATAGCTTATAAAAAATTTTACTGTTGTTATTGGAAACAGTTTATGCAAATTTGCTAATATCGAATATTATAGTTTGATTTTCATATATATATCAGAAATAAAAAACTTTATAAAAAAACGATTATAACATATATTTAAGTCAGATAATGTTTATTTTAACTGGTTATCCTTGACTATTGATTTATACAGTGTATATGAAGGCTACAGTCGCTAATTTAACAGAGTAAAGTAATAGTATGGTGCGGTTTACTAGGACGTAGGCTAGGCATGCAGCTACAATGAAAGCGATGCGGTGTTTATCACATGATATACGGCGTTTATGGTTAAGGTTACACTAATAACGTTGCTGCTTCTTATGGTTATCGTTTCCCAACGTGAGCTAAAAACCTCTTTATGCTAACTTCAGAGATTCGGTAGAGCAGTCTAGTTCGCCAAATGTTTAGGCTCCTATGTAGTCAAGATGCCGGATTTGCGGACGAACGAACTGGTACCTAGGTATCATCAATTTTGACCAAATTGTTCTGAATCGAGTGATATCAATCTTGCTCGTTTAACTGCAAAAGGCTCAGAAAAACTTGAATGCCGAATTGATATAAGTTTATTGTTCTTCACAAGTCTTAATCCAAATGGAATCGTTCCATCAATTAAATTATTCCCAACAGGATCGTGATAATAAGTGCTATTATCAATGGCTGGTCCAAATCTTCAATAGAAGAGAATGTAGGTAACACTTATCCATTGTGTCCGGGGCGCTATGCGTTCGACCCGTGCCCTACACGAGGTTACAAAGTTACCAAATATTATGGTCGACTTCTGGACTGAAACACCCTACTAAAGGCTATCGGGCCCTACTAACAATGTTTGCTGTTTCGTAAGGTAACTTCGGTAGTATCGGGCATTAGTCAACACTGCCTTAGAAGTAAATCCAAAGTCACTTCTATGTACATAGGCCACTTAGTGACTTAACTTTTAGCGTTGATAGTGTACACGCATAGCCTTTCACGGCTTTAATCTCAGGTCAGCTTTTTATACAAAGTAGACTCTTAGAACATCATGGCACTTGGGAGAAGGGCGGCATTCCAGTCAACTTGCATAGGTAAAATGTCAACCTGACATTTTAAATAAGCAGAGAATATCGCGTGGTGCTACCAAGCTCCAGAAATTCAGTATAGTTGTGGCATACATTAACCGGACGAAATGGTTTCGCTGGACCGTGCGGGGATTAGTGGCGAAAAAGCAGGCGTTCGGTGCGGATAGCCGTACCCCGAACGTAAACAGTCAACACCGAGCGGGAGCGGTCTGCCGCTAGAGGGTCAAACGGACGCTTTATTGTTCGGGACGTCGTTATCCCCTAGTAGTCCCCCGCCCAGCAGCGGACGTGTTAAATCGGAAGCGAGCGTGGCACAATGGGGCCCCCCGGGTCACGGAGTGGAGCACTACACGGACTCTGTCCCGGGTGTCCATGCATTACGCCCCGTAGGCGATGACCGTTTTAGCCACGACTGTTGGCCGTTGTGAGGCACGGGCACAGAGAGGGCTTCTGCAGAGTCACGGATCTCCTCCGAAGAAGGTAGCCCAGCACCCGATCTGAAAGTGGCTGCCCAGGGGCCCCACTATCTTGGTGAGGACAAAGGCTTCACCCCGACAAACGATCCCGCGCCTACTACGCCAGGCTCGCTCGCATGGTGGCCCATTCGGACGCTTCGGCCCGACACATCCCAAGGATTATTTGAGCGCGGTGTAGGCATGTAAGTCAAGGACTGATTTGTTACGGGACGTTTCTTTGTTTTCCCGGACTAGAATCATTCGTGAGAGCTGCGGTTACGAGCCCACCTGCCGGGGCATATTCTGCAATACTGGGGACCTGCAAAAAAAACCCCGGTAAGTTACCGCAGACGCCGAGGCCGAGGAGTGATCTTAAGAGATTACGAGTCGATTATGCTACCCCTAGACTTCGGCCGGTCTTTGGTTTACGCAACAGCCGGCTGTCGACGCTCTGGGGGTCTAGCGATGTCCGACAACCGGGCGTCCCGACCGGATAGGGGTTTCAACCTTTAGGTAGCGCCGGTGGTCCGGATTGTCAGATCGGGGCCCGCTATCGACCGTGCGCGGATGGGGGCGTCGAAAGCACGTACACCGACGTTCGTTCAAACAGGACCGAGTTGCGGTTCCGCGGGCAGCCGCGCATTCCCCGTCGCCGTCCCGGCGACAGGAGGTGCCGCCGAGGGCCCCAGCCCGGGGACAGGCGTCGACCGTGATCCCACCGGGGGGGCCCGCACGCGAGAGGCGCCGTGCACCCTTCCGCGTCCTCTGCCCGCGTGGAGAGACGGCTCGGGGCTGTGCCCAGTCTGCCGTACGCACGGGCCCGACCCGCGTCTGCCCCTGCGGTCGCATGGACCGACGGCCGCGTCGCTCCGGCCACTTCTGGCGCCGCGCACCTGTGCCCGCTGGGGGAACGTCTGGCGCTATCAGGCGACGGGGCCCGAACTTCGAGTACCGCGGCGCGGCCCGCGCACCCGAATAGCCGGTCGCCTTCCGCGGCTGGCTACCCCCTCCCGGCCCAGGCTGTGCCCTGCCGCGTAGCGGCGCCCCCCGCCCCCGCAGGCCACGACGCCGCGGGCCGTCGGGGCCTCTGGGCCCAGCGGCGTGCGCCCCCCCACGCGGGCGTGGGCCGCGCGCCAGGCGGGCCTCCCTGCCTAGTGCCGGTCCGCCTGGCGCGGGGCTACGTCCGACTCGGCCGAACGGGGAGGTGCAAGCTCCCCTCCGTTCCCCCGCCTAGCTTGGGCCCGCGCGCTGGACGCCCCCTTAACGGCGCCCTCCTGGGCCCGCGACGCGGGGGCCGGTCGCGTCGGGGCAGGCGACCCAGCGGGCAGGTGTGCCGAGTTGGCCCCCCCGCGGGCGGAACCAAACAGCGGGGGCGGCCGTCCGCCGTGCGCGGTGCTGGGGTCGGGGACCAGCACTTGGGGGTTGGGCAGGAGAGTCTGCGGGCGCTGAAGCCAGGCGGGGACGGGGCGCCCAGTGATCGCGCACGACACGCGCCGGCCCCAGCGACGTGGGCCGCGTGCGCGCCGGGGGCACCGGCCCCCTCTCCAGGTCGAGTGCCGGCAAGTGGGCGATCCCGGGCGCCCGGGGCCACGCCCAGCCGGGCCGACCCCCCGGGAGCCTGTCGGCTGGGCTTTGCTGTCCGTAC     
I       ACCATTTAAAATATTTTCTTACTATTCTAATATTCTAAAACTAACATATAAATAATAAGACTTCGTAAAATTTTTACTTTAATATTGTAGTTAAAAACAATTATATTTCAAATAAATTAAGTAATACCTAATATTAATAAATAATTGTTTGAATTTAACGGGCTTTACTATAATATCACGTATTGTCGCTATTAAGTGATTTTTCATTAAATGAACTTATCTAATAATTATACTAAATTATGTTAATTGAAATATAAAATTACTATCCATGAGAAAAAATTAATATTTTTTTTTTTTTATTATTATATTATAACGTACTCATCGAGTCTTTTAATTGTTAAATACCGCCTCAATTAAGTGCTCTTTTATTAAGAATATTATATAATATATATTGAATTATTATAATCTCATGGAGAAAATACTGAATATGCATAAAATAATTATAGATACAATGTATATTGAATGACACGATTAATTGTATTTTTAAACACTAATTTATAACTATTAATTATTACTATTATCTATTTCGACCAAAACGACAATGAAACGAGTTCAATTAAAGATTATATTCTTTTAAATTTATTCATTATATTTTAAGATATTAACATATTAGATAGTTTACGTGCAAATTATAAAATGATTACAGTGGAGTGAAAAGTTGATCTCATAATTAAAGAAAGAATATTAGTAGCTAAATTTTCGTAATCTTATATAAACTAACACTATATTATGAAAATAAACAGATTAATTTGTTCCAAAATAAGGGTCAAAACATATTTTAATTTAATAATATTTTTATGAATTTCAATGATAGATTTTAAAAAAATTTACTATTGTTATTAGAAACAATATATGTAAAATTGCTAATATTGAAAATTATAGTGTAATTTTTATATATATATCAGATATACATTTCTATATAAAAAAACGTTTATAACATATATTTAAGTAAGATTATGTTTATTGTAAATCATGATCCTTGTATGTAGAATTTTACTGTGTAGTTGAGGGCTACAGTCGAAACTTTAACAGAGGGATGTAATCGTATGGTGCGTTTAACTAGGACGTAGGCTAGGCATGCAGGTAGATAGAAAGCTGTACGCTGTATATCACATGATATACAGTGTTTATGGTTACGGTTACACTTAGAACGTTGCAGCTTCTTATGGTTCTCGTTTCCCCACGTAAACTCAAAACAGCTTCATTATCAGCTCACAGATTCGGTAGATCAGGCATGTTCCCGAAATAATTAGTCTCCTATGTCGTCATGATGCCGGAGTTGCAGAGGAACGAACTGGTAACTGGCTATCATCAATTTTGACCAAGTTGTCCTGAATCGAGTGATATCAATCTTGCTCGTTTAACTCCGAAAGGCTCAGAAACACTTGGTAGCGGAAATGATATAACTTTATTGTTCTACATAAGTCATAAACCATATGCGATCGTTGCATTAGTTAAAATCTTACCAACAGTATCGGGATAATATCTGATATTATCAATGGGTGGTACAAATACTTTATAGTATAGTATGTAGGTAACACTTAAGCATAGTGTCCGTAGCACCATGCGTTCGATCCGTGCCCTCCACGAGGTTACATAGTTAACGAGTATTTTCGTCGTTTTCTGGACTGAAACACCTTACTAAGGGCTATCGGGCCCAAGTAACAATGTTTGATGTTTCGTAAGTTAACTTAGGTAGTATGGGGCACTAGTCAACACTGCTTTCGAGGTAATTCCAAGGTAACTTCTATGTAGATATTCCACTAACTGACTTATCATTTAGCGTTGATTTTGTTCGCGAATAGCCTTTCACCGCTTTAATCTCCAGGTATTTTTTTATACAAGGTATACTCTTAGAACATCATGGCCCTTGGGAAAAGTGCCGTGTTCCAGTCTACTTGCATCGGTAAAATGTCAATCTGACATTTTAAAAAAGCAGTGAATATCGCTTGGTGCTACCTAACTCCAGAAATTCAGTATAGTTATTGCTTACATTAACCAACCGAAATGGTATCGCTGGAACGTGCCGGGATTACTGGCCAAAAACCAGGCGTTGGGCGCGGATAGCCGTACCCCGAACGTCAACAGTCAACAGCTAGCGGGAGCGGCCTGGCGCTTGATGGTCAAACGGACGCGTTATTGCCCGGGACGCTGTTGTTCACTAGTAGTAATCCGCCCAGCAGCGGACGTGTTAAATCGGAACCGAGCGTGGCACAATCAGTCCGCGCTAGTCACATAGTGGAGCACTATCCGGACTCCGTCCCGGGTGTCCATCCACTACGCCCCGAACGCCACGACCGCTTTAGCCACGACGGTTGGCCGTGGTGAGGCAGGGGCACAGAGTGGGCTTTTGCAGAGTCGCGGATCTCCAGCGAGGAACTTAGCCTAGCGGTCGACCAGAAAGTGGCCGCCTCGCGGGCCCGCTACCTTGTTGACGACGAAGTCTTCACCCCGACAAACGATCCCGAGCCTGCTACAGCAGGCTCGTTCGGGTGGTGACCCCTTCGGAGGCGTCGGCCAGACAGATCCCATGGCTTCTGTGAGGGGGGTGGGAGAATCGGAGTCAAGGACTGATTTAGTTCGGGACGTTACTCTGTTTTCCCGGGCAAGAATCATTGGTGAGAGCTGCGGATACGGGGTCACCTGCCTGGCCATATTCTGCTATACTGGGGCCCTTCTGAAAACACGCAGATCAGTTAACGCAGACGCCGTTGCTTAGGGTTCATCTTAAGAGATCACGAGTCGCCAATGGCACCTCTAGACTTGGGGCGGTATTTGGTTTTCTCAACAGCCGGCTGATGACACTCTGTGGGTCTAGCGAAGTCCGGCAACCGGGCGTCCCGCACGTATGGGGGTCTCAACCTTTACGTATCGCCGGTGCTCCGGCTCGCCCGATCGGGGCCCGCGAACGAGGGTGCGGCGCTGGGGGAGTCGATAGCAGGACTAGCGACGTTCATTGAACCCAGACCCAGTTGCCGTTCCGTGTTCAGACGCGCTTTGCCCGCCGCCCTCGCGGCGACAGCGAGAGCCGCAGAGGGCCCCAGCCAGGGCACAGGCCACAACCGTGATCCCACCGGGGGGGCCCGGACGGGAGAGGCCCCGTCCAGCCTTCCGCGCCCTCTGCCGGCGCGGAGAGACCGCTCGGGGATGTGAGCAGTCTGTCGCACACACCGGGCCGCCGCGCTTCCGCCCCCCCGGTCGCATGGACCGACGGACCCGCCACTCCGGCCACTTCGGGCGCGGCGCACCTGCGCCCGCTGGGGTAACGTCTGGCGAGATCAGGCGAGGGGCCCCGAACATCGAGTCCCGCGGCGCTGCCCGCGCCCCCGTATAGCCGGTCGCCTAGCGCGGCTGGCTACCCGCTCCCGGCCGAGGCTGGCCCCTGCCGCGTAACGGCGCCCCCCCCCCGCGCAGTCGCCGACGCCGCGGGCCGTCCGGCCCTTTGCGCCCAGTGGCGTCTGCGCCCCCACGCGGGCGGAGCCCGGGCGCGAGGCGGGCCTCCCGGCCTAATCCCCGTTCGGCCCGCGCGGGGCTACGTCCGCCTCGGCAGAGCGGGGAGGTGCCCGCTCCCCTCCCTTGGCCCGGCCGACTTGGGCCCGCGCGGTCGACGCCCCCTTAACGGCGCCGTCCCGGGGTCGCAAGGGGGGCGCCGGTCGCGTCGGGGCGCGGGACCCAGCCGCCGGGTGTGCCGCGTGGCGCCCCGCGCGGGCGGAACCAAGCAGCGGGGGCGCCCCCCTGGCGTGCCCGGTGCTGGCGGCCGCGACCAGGGCCTGGGGCTCGGGCAGGCGACTCTGTGGGCGCTGACGCCAGACGGCGACGGGGCCTCCAGCGGCGGCGCCCGAGACGCGCCGGCCCCACCGAGGTGGGCCGCGTCCCGGCCGGGGGCATCGGCCCCTCCTGCAGGTCCATGGCCGCCGAGTGGGCGATCGCGGGCCCCGGGGGCCACGCCCAGCGTGGCCTAGCTCTCTAGCGCCTGTCCGGCGCCCTTTGCTGTCCATAC     
H       ACCATCTATAATATCTTCTTAGTCTACTAATATTCTACAACTAACATATAAAAAATAAGTCTTCGTAATTTTTATAATTGATTATCGAAGTTACAAACAATTACAATTCTGATAAATAAAGTAATACCTAATATTCATAATTAATTGTTTGAATTTTACGGGTTTTACTGTATCATCACTTATATACGTTATTAAGTGAATTTTCATTAATTGAACTTATCTAATATTAATACTAAATCACGTAAAATTCAATATAAACTTATTATCCTTAAGAGATAATGATTATTTTTTAATTTTTATTATTATATTATAACGTAATAATTTAGTCTTTTTATTAGTAAATACCTCCTCAATTAAGTGCACTTTTATTAAGAATAATATATATTTTATATATAATAATTATGATCTTATGGAGAACATGCTGATTATGCATCAACTAATAATAGATACAATGTCTATTTAATGAAACGTATAATTGTATTTCGAAACACCAATTCATAACTATTAATTATTTCTATTCTTTATTTCGACCAAAACCACAATTACACGAGTTAAAGTAAGGATTATAATCTTTTATATTTAATCATTTCATTTTAAGAAATTAATTTATTAGTTAGTTGACATGCAAATTATAAAATGATTACAGAGTTGTGAAAAGTTAATCGAATTATTAAAAAAATAAATTTAGTAGTTAAATTTTCGAATTCTTATATAGACTATCACTATTTTATAATAATAAACAGATTAAAGATTTCCAATTTAAGGGTAATATAAATTTTAACTTTATAAATATAATTATGAACTTCATTGATTGATTTTAAAAAAAATTACTCTTGTTAATCGATACATTTTTTGAAAATTTGCTAATATTGACTATTATAGTGTAATTATAATATATATATCCGAAATAAAAATCTATATAAATAAACGTTTATAAAATATATTTAAGTAAGTTAATGTTTAGTGTCAATTGTGATTCTTGTATCTAGACTTTTGCCGTGAAGACGAGGGCTACAGACGCTGCTTCAACAGAGGCATGTAATCGTATATTGGGTTTGACTTGGACGTAAGTAAGTCATGCATCTAAATAAAAAGCTCCTCGTTGTATATCACATGATATACGTCGTTAATGGTTACGGTTAGACTTTGAACGTTGCTGCTTCCTATGGTTCTCGTTACCGAACGTGAACTCAAAACTACTTTATGCTCATATCACAGATTCGGTAAATCAGGCAAGATCGCGAAATAATTTGACAAATATGTAGTCATGATGACAGAATTGCAGATGAACGAACTGGTAATCGGGTGACATCAATTTTGACCATGTTGACCTGAGTCGAGTGATATCAATCTTGCTTGTTTAACTGCAAAAGGATGAGAAACACTTGATGGAGGGAATGATATAACGTTATTGTTCTTCAAAAGTCTTAAACCAAATGTGATTGCTACATTAGTTAAAGTTTGTCCAACAGGATCGTGATAATAAATGATATTATCAATCGGTGATACAACGACTTTATAGCACAGTATGTAGGTTACACTTAGCCATAGTGTCAGGAGCTCCATGCGTTCGACCCGTGCCTCACACGAGGTTACATAGTTACCGAGTATTTTGCTCGTTTTCAGGACTTAAAAACCTTATTAAATGTTATTGGGCCCAATGAACAATGTTTTATCTTTCTTAAGCTAACTTCGGTAGTATGGGTCATTAGTCAACACTGCTTTAGAAGTAAGTCCAAGGTCACTTCTATGGAGATACTCCACTTTATGACTTACCATTTAACGTTGATCGTGTACTCTCATAGCCATTCACCGCTTTAATCTCAGGGGTGTTTTTTATACAAAGTATACTCTTCGAACATCATAACGTATGGGACAAGGGCCGTATTCCAGTCAACCTACATCGGTAAAACGTCGGTCTGACAATGTAAATTAGCAGAGAATAACCCTTGGTGCTACCTAACGCCAGAAATTCAGTATAGTTATGGCATACGTTAACCGTACGATAGGGTTTCGCTGGATGGTAGCGGGATTACTGGCGAAAAACCAAGCGTTCAGTGCGGAGAGCCGTAACCCGAACATGAAGAGTCAGCAGCGAGCGGGATCGGTCTACCGCCTGATGGTCAAACGGACGCTTTAGTGGCCGGGACGCAGTTATCCCCTAGTAGTAAACCGCCCAGGAGCGGACGTGTTTAATCGGAAACGAGCGTGGCACAATCGGGCCCCCCCAGTCACATAGTGGAGCACTATACCGTCTCGGTCCCGGGTGTCCATGTACTACGCCCCGTACGCCATCACAGTTTTATCCACGACGGCTGGCCGTTGAGAGGCAGGGACACAGGGAGGGCTTCTGCAGAGCCGCGGGTCTCCGCCGGAGCAATTAGCCTAGGCGTCGAGCAGAAAGTCGCTGTCTTGCGGCCCGTCTACCTTGCTGAGGACGAAGTCTTCACCCTGACGCACGATCCGGAGCCTGCTACACCAGGCTAGTGGGCTTGGTGACTCCTTGGGAGCCGTGGGCCTGACATATCCCATGGATTCTATGAGCGGGGTGGGAGCATATCTGTGAAGGAGTGATTTAGGTCCGAACGTTACTCTGTTTTCCCGGTCAAGGTTCGTTCGTGAGAGGTCCGGATTAGGGCTCAACTCCCGAGCCATTTTGTCCTATACTGGGGACCTGCCTAAAAAACCCCAGTAAGTTAATGCAGACGCCGTTGCTTAGGGTTCGTCTTAAGAGATTACGTGTCGCCCATGTCACAACTAGACTTCGGTCGGTATTTGGTTTTCTCGACAGCCGGCTGATGACGCTCTGTGGGTCTAGCGACGTCCGACAACCGGACGACCCGCCCGGATGGGGGTGTCAACCTTAACGCATAGCCGGTGCTCCAGATCACCACATGGTGGCCCGCTAACGAGGGTGCGTGGATGGGGGAGACGAATGCAGGACGACCGACCTTGATTGCGAACGGACCCAGTTGCAGTTCTGGGTACAAACGCGCTTTCCCCGCCGCGGTCGCGGCGAGAGTGAGAGCCGCAGAGGGCCCCAGCCCGGGGACAGTCGACCACCGGGATCCCACCGGGGGGGCCCGGACGGGAGAGGGCCCGGGCAGTCTTCCGCGATCTCTCCCAGCGCGGAGTGACCGCTCCGGGATGTGGCCAGTCTGTCGAACCCACTGTCCCGCCGCGCGTCGGCCCCCGCGGTCGCATGGTCCGAGGGAGCCGTCACTCGGGCCACTTCGGCCGCCGGGCACCTGCGCCCGCTGGGCTAACATCTGGCGGGATCTGGCGAGGGGGCCCGAACTTCGAGTCCCGCGGCGGTGCCCGCGTCCCCGAATAGCCCGTCGCCTACCGAAGGTGGCTACCCCCTCCCGGCCCAGGCTGGCCCGTGCCGCGTAGCGGCGCCCCCCCCCCGCGCAGGCGCCGACGCGGGGGGCGGTCCGGGACTGTGGGCCCAGTGGCGTGTGCCCCCCCTCGCGGCCGGGGACCCTGCGCGGGGCTGGCCTCCCCGCCTAGTCCCCGTTCGCCTAGCGGGGGGCTACGGGCGCCTCGACGCAGCGGTGGGGTTCCAACTCCGCTCGGTTGTCCCGGCCGACTTGCGCCCGCGCGCTCGACGCCCTCTTAACGGCGCCGTCCCGGGCGCGGGAGGGGGGCGCCGGTCGCGCCGGGGCGCGGGACCTAGCCGGCAGGTGTGGCGAGTGGGGCCGCCCGCGGGCGAAACCAAGCAGCGGCGGCGCCCTTCTGGCGTGCACGGTGCTGGCGCCCCGGACCGGGACCTGGGGCTCGGGGACGAGAGTCTGTGAGCGCAGAAGCCAGACGGTGACGGGGCGTCCAGGGATGGGGGACCACACGCGCCGGCCCCAACGAGCTGGGCCGCCAGCAAGCCGGCCCCCCCCGCCCCAACTACAGGTCCAGGGCCGGCAAGTGGGCGCTCGCGCGCGCCGGGGGCCACGCCCAGCCGGGCCTAGCCCCCGGGCGCCTGGCCGGGGGGCATTGCTGTCCATAC     
G       ATCATCTTTAATAACTTCTTAATCAACTAATATTCTACTTCGTACATATAAAAAATAAGACTTCCTAATTTTTAAAAATGATTAATGAAGGTACAAAAATTTAAATTTGTGAATAATAAAGTAATACCTAATATTGATAAGTAATTGCTTGAATTTAACTGGTTTTACTGTATAATCACGTGTTGACATTTTTAAGTGAATTGGCATTAATTAAACTTATCTAACATTTGTACTAAATCAAGTATAGCTAAATACAAAATTATTATCCTTTAGAAATAGTGAATATTTTTTACTTTTTATTATTATCCTATAACGTACTAATTTAGTCTTTTAATTAGTAAATACAGCCTGAATTAAGAGCACTTTTATTAAGTTTATTATATATTATATATATAAATATTATAATTTAATGGAGATCATACTGAATATGCATCTACTAATAATAGATACAATGTCTATTGAATAGAACGATTAATTGTATTTCGAATCACTAATTAATAAATATTAATGATTTTTATTCTTTATTATGACCAAAACTACAATTAAACGAGTTAAATTAAGGATTATTTTCTTTGATATTTAATCAATATATTTTAAGAAATTTATATGTTTATTAGTTGATTTGCAAATGATTAAGAGATTACAGAGTTGCGAAAAGTTGATCACATAATTAACTAAATAAATTAAGTATCTTAATTTTCGCAATCTTATATAGACTATCACCATATTATGAAATTAAACAGATTAAATTATTCCATATTAAGGGTAAAATCAATTTTAAAATTATTAATATATTGTTGAACTTCATTGATTGATATTAAAGAAAATTGCCGTTGTTAATTGAAACATTATTTGAAAATTAACTAATATAGACTATTATAGTGTAATTCTTATATATATATCAGATATAAATATCTAAATAATAAAACGATTATAAAATATCTTTAAGTCAGATAAAGTTTAATGTAAATTGTGATCCTTGTATAAAGATTTTAGCTGTGTAGATGAGGGCTACAGCCGCTACTTAAACAGAGGTAAGTACTCGTATAGTGCGGTTAACTAGGACGTATGCTAGTCATGCATCTAGACAAAAAACTATTCGATGTATATCACATGATATACGTCCTTGATGGTTACGGTAACGCTTGCAACTCTGCTGCTTCTTATGGTTCTCGTTTGCCAATGTGAACTCAAAGCTACTATCTGTTCAAATCACAGATACGGTACATCAGGCAAGATCGCGAAATAATTAGACTACTATGTAGTCATGAGGACAGAAATGCAGATATACGAACAGGTATGTGGGTGTCATCAATTTTGACCAAATTGCCCTAACTCGAGTGATATTAATCTTACTCCTTTAACGGCAAAAGGATCATTAACACTTGATTGGGGATATGATATAACGCTATTGTTCTTCAGAAGTCTTAAAGCAAATAAGATTGCTGCATATGTTAAAATTTTCCCAACAGGATCGGGATAGTAAATGCTATTATCAATGGGTGGTGCAAATACTTTATAGTACAGTATGTAGGTAACACTTAGCTCTAGTGTCAGGAGCGCCATGCGTTTGACCCGAGCCCTACACGAGGTTCCATAGTTACCAAGTGTTTTGGTCGCTTTCTGGACTGAATCACATTACTAAGGGGTATCGGGCCGAATTAACAGTATTTGTAGTTTTGTACGATAACTTCGGTAGTATTGGGAATTAGTCAACAATGCTTTTGAAGTAAGTCCAACGTTACTTCTATGTAGATCTTCCACTCACTGACTAAACATTTATCGTTGATCGTGTACGCTCATAGCCTTTCACCGATTTTATCTAATGGGGCTTTTTTATACAAAGTATACTCTTGGAACATCATGACAATGGGGACAAGTGCCGGATTCAAGTCCACTTGCATCGGTAAAATGTCGCTCTGACATCTAAAACAATCAGAGAATAACGCTTGGGGCTACCTAGCGCCAGAAATTCAGTATAGTTATAGCATACGTTAACCGCACGAAATGGTTTCGCTGGATCGTGCGGGGATTACTGGCGAAAAACCAGGCGTTCGGTGCGGTTAGCCGTAACCCGAACATAAACAGCCAACAGCGTACGGGAGCGGTGTGCCGCATGACGGTCAATCGAATCCTTTAGGGTCCGGGACGGGGTTCTCCTCTAGGAATAATCCGCCCAGGAGCGGACGTGTTAAATAGGAATCGAGCGTCGCACAATCGGGCCCCCCGAGTCACATAGTGGGGCACTATACGGACTCCGTCCCGGGTGTCCATGTACTACTTCCCGTCCGCCACGACCGTTTAAGCCCCGACGGCTGGCCGTCGCAAGGGAGGGCCACAGAGTGGGCTTCTGCAGTACCCCGGATCTCCCCCGAAGCACGTAGCCGCGTCGTCGAGCAGAAAGTCGCTGCCTTGGGGGCCGTCTGCCTTGCTGAGGAGGAAGTCTTTACCCTGACCAACGATCCCGCGCCTGCTACACTAGGCTAGTCCGCTTGGTGACGCCTTGGGACTCGTGGTCCGCGCTGATCCCAGGGCTTCTATGAGCGCGGTGGGACCATATCTGTCAAGGACTGATTTAGTTCGGGACGTTACTGGGTTATCCCGGCCAAGGATCATTCGAGAGAGCTTCAGATACGGGTTCAACTCCCTGGCCATAGTCTGCTATACTGGGGACCTACACAAAAAACTCCGTTCAGTTAAGCCAGACGCCGTTGCCTAGGGCTCATCGTAAGAGATTACTTATCAGCCATGGTATAACTAGACTCCGGTCAGTTTTTGGTTATCTCGACAGCCGGCTGACGACGCTCTGTGGCTCTAGCGTCGTCCGACAACCGGACGTCCCGCCCGGATAGGGGTGTCAACCTTAGCGTTTCGCCGGTGCGCCGGATTACCGGATGGGGGCCCGCTCACGAGGGTGCGTGGATGGGGGAGACAAAAGGAGGACTAACGATCTTTATTGGAATCGGACCCAGTTGCAGTTCCGGGTGCAGCCGCGCCTTCCCCGCCGCTATCGCCGCGATAGGCTGAGCCGCAGAGGGCCCCAGCCCGGGGACAGACGACGACCCTGAACCCACGGGGGGGGCCCGGACGGGAGAGGGGCAGCCCAGTCTTCCGCGCCCTCTCCCGGAGTGGGGTGACGGCTCGGGGAGGTGGGCAGTCTGTCGCACGCACCGCCCCGGCGCGCTTCGGCCCCCGCGGGCGCATGGGCCGACGGGGCCGTAACTCGGCCCACTTCGGCCGCAGCGCACCTGCGGCCGCTGGGGTAACATCCGGCGGGCTCGGGCGAGGGGGTCCGAACTCGGAGCCCTGCGGCGCTGCCCGCGCGCCCGTATAGCCCGTCGCCTGCCGAAGCCGGCTACCCCCTCCCGGCCCAGGCTGCCCCGTGCCGCGTAGCGACGCCCCCCCAGCCCGCAGGCCCCGAAGGCGCGGGCGGTCCGGGGCTCTGGCCCCCGTGGCATGTGCCCCCCCACGCGGGCCCTGGCCGCCCGCGCGCCGGGCCTCCCCGCCTAGTGCCGGTTCGCCCAGCGCGGGGCTACGTGCGACGCGGCCCACCGGTGAGGTTCAAACTCCGCTCCGTTGTCCCGTCGGAGTTGGGCCCGCGCGCTCGACGCCCCCTTACCGGCGCCGTCCGGGGCTCGGCATGGGGGCGCCGCTCGCGTCGGGGCGCGCGCCGAAGCGGCCAGGTGCGGCGCGTGGGGCCCGCCGCGGGTTAAACCAAGCAGCGGGGGCGACCTTCTTACGTGCGCGGTGCTGGCGCCCCCGACCCCCACTGGGGGCTCGGGCACCAGAGTCTGTGGGCGCTGACGCCAGACGTGGACGGGGCCTCGAGCAGTAGCGCGCGAAGCGCGCCAGCCCCCGCGAGCTGGGCCGCCTACTCGGCGGCGCCACCCGCCCCCGCAACAGGTCCAGGGCCGGCAAGTGGGCGATCGCGGGCACCGGGGGCCACGCCCAGCCGGGCCTTGCGCCCGGTCGCCTGGCCGGCCAGGTTTGCTGTCAATGC     
F       ACCATCTATAACATTTTCTTAATAAACTAATATTCTACTACTGAAGTATAAAAAATAAGACTTCCTAATTTTTAAGTTTGATTATTGTAGTTACTAACAATTAAATATTTGAAAAGTAAAGTCATACCTAATATAAATAAGTAATTGTTTGAATTTTACGGGTTTTACTGTTTCATCAATTATCGACGGTATTAAATGAATTGGCATTAATTGAACTTATCTAATAATTGTACTAAATCAATTATATCTCAATATAAAATAATGATCCATTAGATATAGTAAATATTTTTTATTTTTTATTATTTTATTATAACGTACTAATTTAGTCTTTTAATTAGTAAATACAGCCTCAATTATGTTCTCTATTATAATTTATATTATATAGTGTATAAAAAATGATTATTATCTGCTGGAGGACATACTGAATATGCATGCACTAATAATAGATACAATGTCTATTGAAAATAACGAATAATTATATTTCGAAACAATAATTTTTATTTATTAATTATTACTACGCTTAATTATGACCAACACAACAATTAAACGAGTTAAATTAAGGATTATTTTCATTTATATTTTATCATTCGATTTAAAGAAATTAATATTTTAATTAGATGTCATGCAAATCATAAATTGATTAAAGAGTTGTGAAAAGTCGATCGAATAATTAAAAAAATTAATTATGTATAAAAATTTTCGCAATCTTTTAAAGACTATCACCATTTTATGTAATTATACAGATTAAATTATTCTAGCTTAAGGGTAAAACCAATTTTAAATTTATTTATATATTTTTGAACTTCATTGATTGATTTTAAAAAACATTACTCTTTTTTATGGATACATTATTTGCAAATTGACTAATACGGACTATTATAGTGTAATTTTTATATATATATCAGACATAAATATCTATAAATTCAAACGCTTATATAATATCTTTAAATTAGATAATGTTTACTTTAAATTATGTTCCTTGTATAGAGAATTATGCGGTGTAGATCAGGGCTACAGCCGCTGCTTTAACAGAGGTCAGTAATAGTTTAGTGGGATTTACTAGGACGTATGCTAGTCATGCGAATAGACAAAGATCTCTTCGATGTATATGACATGATATACATGGTTGATGGTTACGTTAACACTTCCAACGTAGCTTCTTCTTATGGTTATCGTTTCCCAACGTGAACTAAAAACTACTTTCTGTTCACATCACAGATTCGGTAGATCAGGCAAGATCGCAAAATAATTATACAACTATGTAGCCATGATGACGGAAATGCAGAAGAACGAATTGGTAAGCCGATGGCATCAATTTTGACCAAATTTACCGGAGTCGAGTGATATCAATCTTGCTTTTTTTACTTCAAAAGGATGATTAACACTTGAGTGCTGCAGTGTTATAACGCTATTGTTCTTCAGGGGTCGTAAAGCAAATATGATAGCTGCATTTGTTAAAATTTTTCCAATAGGAGCATGCTATTAATTGCTATTATCGATGGGTGGTGCAAGTACATTATTGTTTTGTATGTAGGTAACACATAGCCATAGAGTCTGGCGCGCCATGGGTTTGAGCCGTGCCCTACACGAGGTTGTATAGTTAACTAGTCTTTTAGTCGCTTTCTGGACTGAATCACCGTACTAAGAGCTATGGGGCCGGACTAACAATGTTTGATGTCTTGTTGGCTAACTTCGGTAGTATCGGGAATTAGTCAACATAGCTTTGGAAGTAGGTCCAACGTTACTTCTATGTAGATCTAGCACTTACTGACTTACCATTTATCGTTGATCGTGTACGCCCATAGCCTTTCACCGCTTCAATCTAACGGGCGATTTTTATACCAAGTATACCCCTCGAACATCATGACGTTGGGGACAAGTGCCGTGATCAAGTCCACTATCATCGGAAAAACGTCTTTCTTACAGTATATATAAGCAGAGAATAGCGCTTGGGGATTCGGAGCTACAGAAATTAAGTATAGTTATTGCATACGTTAACCGGACGAAATGGTATCGCTGGATTGTGACGGGATTACTGGCGAAAAACCAGGCGTTAGATGCGGATAGCCGTACCCCGAACATAAAGAGTCATCAGCGACCGGGAGCGGTATGCCGCTCGACGGTGAACCGAATCCATTAGGGCCCGGGACGCGTTTATGCTCTAGTAGTATTCTGCCCAGCAGCGGACGTGTTAAATGGGCATCATGAGTGGCACACACAGGCCCCCCCAGTTACATAGTGGTGCACTATGCGGACTTTGTCCCGAGTGTTTATGTACTACGTGCCGGCAGCCATGACCGTTTTAGGCACGACGGCTGGCCGTTGAGAGGGCGGTTCACAGCGTGGTGTTCTGCAGAGCCGCGGATCTCCATCGAAGCACTGTGCCCTGTACTCGATCAGATAGTCGCTGCCTAGGGGCCCTCCTACCTTGCTGAGTACGAAGTCTTCACCCAGACTTACGATCCAGAGCCTACTACAACACGCTAGTCCGCTTGGTGGCTATTTGGGAGCCGTGGGACGGGCTCATCCCTGGGCTTCTATGAGCGTGGTGGGAGCATATCGGTCTAGGACTGAGTCTGGTCTGGACCTTTCTTCGTTATCCCGGGCAACTATCATTCGAGAGAGCTCCGGATACGGGCTCCGCTCCCGCGCCAAATGCTGCTATACTGGGGCCCTCCCCAAAACACGCCGGTCAGTTCACGCAGACGCCGGGGCTTAGAGTTCATCTTAAGAGATTACGTTTCTGCCATGTCAGCGCTAGAATTCGGTCAGTGTTTGGTTATCTCGCCAGCCGGCTGAGTACGCCCTGTGGGTCTAGCGACGTCCGACAACCGGACGTCCCACCCGGATGCGGGTGTCAACCTTAGCGTTTCGCCGGTCCTCCGGATCCCCTGATGGGGCCCCGCTGACGAGGGTGCGTGGATGGGGGAGTCGAAAGGGGGTTCACCGACGTTGATTGGAAACGGACCGAGTTGGCGTTCCGGGTGCAGACGCGCTTTCCCCGCCGCCATCGCGCCGACAGTCGGAGCCGCAGTGGGCCTCAGCCCAGGCACAGGCGGCGACCCTGATCCCACCGGGGGGTCCCGCACGGGGGAGTTCCAGGGCACTCCGACGCGCGCTCTTCCAGAGCGCAGTAAAAGGTCGGGGATGTTGCCAGTCTGCCGCACCCACCGTCCCGCCGCGCCTCCGCCCCGGCGGTCGCATGGACCGACGGAGCCGTCACTCGGCCCACTTCGGCCGGCGCGCACCTGGCCTCGCTGGGGTAACATCCGGCGGGAGCCGGGGAGGGGGCCCGAACTTCGAGTCGCGCGCCGCTCCCCGCGTGCCCGTATAGCCCGCCGCCCGCCGAAGGTGGCTACCGCCTCCCGGCCCAGGCGGCCCGGTGCCGGGTGGCGGCGCCCGCCCCTCGCGCAGGCCCCGAAGGCGCGGGCGGTCCGGGGCACTGGGGCGAGTCGCGTGGACCCCCTCACGCAGGCGGGGGCCGCGCGCGCGGCGGGCCTCCCCGCCTCGTCTCCGCTCGCCCAGGGCGGGGCTACGTGCGCGGCGGCCCACCGGACAGATTCCAACTCCGCTGCGTTGTCCCGGCGGAGTTGGGCCCGCGCGCTCGACGCCCCATTAACGGCGCCGTCCGGGGCCGGGCAGGGGGGGGCCGCTCGCGTCGGGGCGAGTGCCCCAGCGGCCAGGTGCGGCGAGTGGGGCCCGCCCCGGCCGCAACCAAGCACCGGGGGCGTCCGTCGCGGGTGCGCGCTGTTGGTGGCCGCGACCGCGCATGGGGGCTCGGGCACCAGAGTCTGTGTTCGCTGAAGCCAGACGGGGACGGGGCCGCGAGCTGTGGCGCTCGACGCGCGCCCGCCCCAGCGAACTAGGCCGCCTGCCCGCCGGGCCCACCGCCCCCGGCTAGAGGTCCAGGGCCGGCAAGTGGGCGATCGCGCGCAGGGGGGGCCACCCCTAGCCCGGCCTAGCCCCCGGGGGCCTGGCCGGCGGGGGTTGCTGTCGATAC     
E       ACCATCTATAATATTTGATTATTATACTAATAATCTACAACTAATTTATAAAAAATAAGACTTCCTAATATAATAAATTGAATATTGTAGGTACAAACAATTATATTTATGATAAGTGAAATCATACCTAATATTTATAAGTAATTGTTTGAATTTTACGGGTGTTACAGTTTTATCTTCAATAGACGTTAATATTTGAATTGGCATTAATTGAACATATCTAATATTTTTACTAAATCAAGTTTACCTCAATAAAAAATAACGTTCCTTAAGATATAGTTAATATTTTTTAATTTTTATTATTATATTATAACGTCCTATTAGAGTCTTTTAATTAGTAAATACTGCCTCAATTAAGTGCAGTTTTATTAAGTCAATTATTTAGTTTATACATAATTATTATTATCTAATGGAGAACATACTGAATATGCATGCACAAATAAGAATTATAATGTCTATTGAAAATAACGCGTAAATGTATTTCGAACTATTAATTTATAAATAATAATTATTACTAATCTTTATTGTGACCAATACTACAATTAAACGAGTTAAATTAATGATTATGATCATTTAGATTTTATCACTTCATTTTAAGAAATTAAGATATTAATTAGATGTCATGCAAATCATAAATTGATTACAGAGTTGTGAAAAGTTGATCATACAATTAAAAAAATTTATTATGTAACTAAATTTTCGCAAACTTATATAGACTATCAAGATTTTATATAAATAAACATATTAAATTTTTCCAATATAAGGGTAAAACCAATTTTAATTTTATTAATATAATTTAGAACTTCATTGATTGATTTTAAAGAAAATTCCTTTTTTTAATACATACATTATTTGTAAATTGATTAATATTGACTATTATGGTGTAATTTTTATATATAAATCAGATATAAATATCTATATAAAGAAACGCTTATACAATATATTTAAATTAGTTAATGTTTAATGTAAATTGAGTTCCTTGAATATAGAATTATGCTGTGTAGATAAGGGCTACAGCCGCTGCTGTAACAGAGATAGGTAGTCGTATAGTGCTTTTAACTAGGGCGTATGCTACTCATGCATCTAAACAAAAAACTCTTCGATGTATATCACAAGATATACTTCGTTGATGGGTATGGTATCGCTTGCAAGGTTGCTTCTTCTTATGGCTTTCGTTTCCTCAGGTGAACTAAAAACTTCGTCCTGATCACGTCAGGAGTTCGGTAGATCAGCCATGATCGCTAAATTATTAGACTACTATGTTGTCATGATGACAGATATGCTGATGTACGAAATGGTAGTCGGATGACATCAATTTTGACTAAATGCACCTGAATCGAGTGATATCAATGTTGCTATTTTCACTGCAAAAGGATGATCAACACTTGAGTGATGGACTGCTATAACGCTATTTTTCTTCACTAGTCTTAAAACAAATATGATTTCTGCATTGGTTAAGATATTCACAATATAATCCAGATATTATATGCTATTATCAATAGGTGGGGCAGATACATTATTGTTGTGTATGTAGGTAACACTAAGCAATTGTGTCCGGAGCGCCAAGCGATAGACGCGGGCCCCACACGAGGTTGTATAGTGACCGAGTGATATGTTAGCTTTCTGGACTGAATCACCTTACTAAGGGCTATGGGGCGGCGTTAATAATGTTTGATGTTTTGCACGTTAACTTCGGTAGTATCGGGAATTAGTCTACATTGCTTTAGAAGTAAGTCCAAGGTTACTTCTATGTAGATCTACAACTTGCTGACTTACCATTTATCGTTGACTGTGTACGCACATAGCCCTTCACCGCTTTAATCTGAGGGCATTTTTTTATACCAAGTATTCCCGCCGAACTTCATGTCAATGGGGCGATGTGCCGTATTCAAGTCCCCTTGCATCGGGAAAACGTCATCCAGACAAGTTAAATAAGCAGCGAATAGCGCTTGGGGCCCCGGACCGCCAGAAATTTAGTATAGTTATTGCATACGTTAACCGTACGGAATGGTCTCGCTGGATCGTGACGCGATTACCGGCCAAAAACCAGGCGTTGGATGCGGATCGCCGTAACCCGAACATAAACCGTCAAGAGCGACCGGGACCGATGTGCCGCCCGATGGTGAAGCGAATCCGTTAGCGCCCGGGACGACCTTATCCACTAGTAATAATCTGCCCAGCAGCGGAAGTGTTAAATCGGAATCGAGCGTGGCACAATCGGGCCCCCCCAATCACATAGTGGAGCACTATCCAGACTTCGACCCGCGTGTCCATGTACTACGCCCCGTCCGCCATGACCGTTTTATCCTCGACGGCGGGCCCTTGAGTGGGCGGGCCATAGAGTGGGCTTCTGCAGAGCCACGGATCTCCTGCGCAGCATGTTGCCCCGTGGTCGACCAGAAAGTCGGGGCCTAGGGGCCCGTCTACCTTGCTGGGAACCAAGTCTTTACTCTGACAAACGATCCCGGGCCTGCTACCCCACGCGAGTCCGCCTGGTGAATCCTTAGGACTCCCCGGCCGGGCGGATCTGATGGCTTCGATGAGCGTGGTTGGGGCATACGGGTACAGGACTGACTCCGCTCGGGACGTTCCTTGGTCATACCGGCCGAGGACGATTCTAGAGAGCTCCGGATCCGGGCACGAGTCGCACGCCTACTTCTGCTATACTGGGGACTTCCACAAAAACCGCGGCTCAGATAGAGCAGTCGCCGTCCCCTAGGGGTCATCTCAAGAGATTACGTCTCGCCCATGTGAACACTAGACTTCGGTCAGTGTTTGGTTATCTCGCCAGCCGGCTGATGACGCCCTGTCGGTCTGGCGACGTCCGACCCCCGGACGTCCCGCCCGGATCCGGGTGTCAACCTTAGCGCTTCGCCGGTCCTTCGCCTCGGCGGATGATGGTCCGCCAACGAGGGTGCGTGGATGGGGGGGTCGAAAGCCGGACTATCGACGTTGATTGGAAACGGAGCCAGTTGCGGATCCGCCTGCACACGCACTCTCCCCGCCGCAATCGCGGCGTAAGTCGGAGCCGCAGCGGGCCTCAGCCCGGGGACAGGCGGCGACCCTGATCCCACCGGGGGCGCCCGCACGGGCGGGTAGCAGGGCAGGCTTGCGGGCGCTCTGCCGGAGAGCAGTCAGGGCTCCGCGATGTGGCCAGTCTGCCCCACACAGCGTCCCGCCGGCCCTCGGCCCCCGCAGTCGCATGGGCCGACGGAGCCGGCACTCGGCCCAGTTCGGGCGTGCCGCACCTGGGCCCGCTGGGGTAACCTCCGCCGCGAGCCGGCGAGGGGCCCCGAACTTCGAGTCGCGCGGCGCTGGCCGCGTGCCCGTGTGGCCCGCCGCCCGCCGAAGCTGGCTGCCCCCTCCCGGCCCAAGCTGCCCATTGCCGCGTAGCGGCGCCCCCCCCTCGCGCAGGCCCCGAGGGCGCGGGCCGACCGGGGCTCTGGGCCTAGTGCCGTCAGCCCCCTCACGCGGCCCCGCCCCGCGCGCGGGGCGGGCCTCCCCGCCTCGTCCCCGTTCGGCCAGCGCGGGGCTACGTCCGGCGCGGCCGACCCGTGAGGTTCCAACTCCGCTCCGTTGCCCCGGCGGAGTTGGGCCCGCGCGCTCGAGGCCCCCTTCACGGCGGCGTCCCGGGCTGGCGACGGGGGAGCCGGTCGCGTCGGGGCGAGCCGCACTGCGGCCAGGTGCGGCGACTGGGACCCGCCCCGGGCGCAACCAAGCAGCGGGGGCGTCCCACTTGCGTGCGCGGTGTTCGGGGCGTCGACCGCGGCCGGGGGGTCGGGGACCAGAGTCTGGGTTCGCTGAAGCCAGACGGGTACGGGGCCGCGAGCTGTCGCCGGCCACGCGCGCCCGCCCGAGCGCGCTGGGCGGCCTGCACGCCGTGGGCACCCCCCCCGGCTAGAGGTCCAGGGCCGCCAAGTGCGCGATCGCGCGCCCCGGGGGCCACCCCCAGCCCGGCCTAACCCCCCCTCGCCTGTCGGGCGGGGCTCGCTGTCGATAC     
D       AACATCTATAATTTTTGTTTATTCTACTTATATTCTACAACTAATTTATTAAAAATAAGACTTCCTAATCTGAATGATTTTATAATGATGTTACTAACAATTAAATTTAAGATTAGTAAAACTATACCTAATATTAATACGTAATTTTATGAATTTGACGGGCATTACATTATAAACATTAATAGCCGTTTTGAAATGAATTGACATTAATTCAACATATCTAATATTATTTCTAAATCAAGTATATATCAATACAAATTAACGATCCTTTAGATATAATCAATATTTTTTAATTTTTATTATTGTACTATAACGTTCTAATAAAATCTTTTAATTAGTAAATACTGACTTAATTAAGTGCACTTTTATTAAGCAAATTATTTAGTTTATAAAAAATTATTATAATCTAGTGGAGATTATACTGAAAATGAATGTACTAATTATTAATACATTGTGTATTGAAAAAAACTAATAAATGTATTTAGAAGCATTAATTTATATATATTAATTATTATTACTCTTTATTATGACCAAAACTACAATTAAACGAGCTAAATTAATCATTATTATCGTTTAAATTTTAACAATATATTTTAAGTAATTAAGGTTTTAATTAGATCACATGCAAATCATAAATTGATTACAGAGTTGAGAAAAGTTGATCCTATAATTAAAAAAATTAATTATGTATCAAAATTTTTGCAAACTTATATAGACTATTACGATTTTATATAATTAAACAGATAAAACTATTCCAACTTAAGGGTAAAACCACTTTTAATTTTAACAGTATTATTTTGAAGTTCATTGTTTGATTTTAAAAAAAATTTCTTTTTTTATTGGATTTACTATGTGCAAATTGACTAATATTGACTATTATAGTGTAATTTTTATATATAAATCAGACATAAATATCTATATAAATAAACTCTTATAATATATATTTAAATTAGTTAATTTATAATTTAAATTGTTTTCCTTGAATATAGAATTCAGCTGTGTATATTAGGGCTACAGCAGCTGCTATAACAGAGGTAGGTAGTTGTATATTGCTTTTCACTAGGACGTATGCTAGTCATGCAACGAGAAAAAAAACTCTACGACGTATATCACATGATATACGTAGTTGATGGGTATGGTAATACGTGCAACTTTGCAGCTTTTTATGGCTATCGTTTCCCAACGTGAACTCACAACTCCTTTCTGATCCCGTTACAGATTCGGTACATCAGGCAAGATCCCAAAATAATTAGACTACTATGTCGCCAGGATGACAGAAATGCCGATAAACGAACTGGTACACGGATGACATCAATTTTGACTAAATTGGCCTGAGTCGAGTGATCTCAATCTTGCTATTTTCACGGCAAAAGGGTAATTAACACTTGAGTGCTGTAGTGCTATAACGCTATTGATCTTCAGAAGTCATAAAACAAATATGATCTCTGCATTGGTTAAGATATTGCCAACATAATCCAGCTATTATATGTTATTATCAATGGGTGGTGCAGATACATTATTGTTCTGTATGTAGGTAACACTTAGCCATAGTGTCAGGAGCGCCAAGAGATTGACGCGGGCCCAACACGAGATTGCATAGTTAACAAGTAATTTCTTCGCTTTCTGGACTGAATCACCTTACTACGGGCTATGGGGCCGCGTTAGTAATGTTTGGTGTTTTGTAGGCTAACTTCGGTAGTATCGGGAACTAGTCTTCGTTGCTTTTGAAGTAAATCCAAGGTTACTACTAAGTAGATCTCCCACTTGCCGACTTACCACTTATCGTTGACCATGTACGCCCATCGCCTTTCACCGCTTTAATCTAACGGCAATTTTTTATACCAAGTACACCCTGCGAACTTCATGCCATTGGGGCCAAGTGCTGTATTCAAGTCAACTTGCATAGGTAAAACGTCTTACTGACAAGTTAAATAAGCTGAGAATAGCCCAAGGTGTTCAGGAGCTCCAGAATTTCAGTAAAGTTAATGCATAAATTAACCGGCCGGCCTGGTATCGCTGTATCGTGAGGCGATTACTGGCGAAAAACCACGCGTTAGCGGCGGATCGCCGTAGCCCGAACATAACTAGTCACGACCGGCCGGGAGCGCTATCCCGATCGATGGTGATACGAATGCGTTAGCGGCCGGGACGTGTTTATCCACTAGTAGTAAGCTGCCCACCAGCGGACGTGTTAATTCGGAATCGCGACCGGCACGATCCGGCCCCCCCAGTCCCATAGTGGAGCACTATCCGGACTCCGTCCCGCGTGTCCATGTACTACGCCCCCAACGCCATGACCGTTTTAGACGCCACGCCCGGCCCTTGACAGGACATCGCATAGAGAGGGCTTCTACAGAGCCGCGGTTCTGCAACGCAGCATGTCGCCCAGTAGTCGATGAGAAAGTCGCAGCCGACGGGCCCTACTAGGTTGCTGTTCACGAAGTCCTTACCCTGACAAACGATCCCGGGCCTGCTACAGAACGCTAGTCCGCTTGGTGATCGCTTCGGACTCCTCGGCCGGGCTTATTACACGGCTTTTATGAGCGTGGTAGGGGCATGTCGGTACAGGACTAACTCCGGTCGGGACGTTCCTTTGTTATCCCGGGCCATCGCCATTAGTGAGAGCTCCGGATGCGGGCTCCACTCCCTTGCCTAATTCTGCTATACTGGGGGCTTCCAGAAAACCCGCGGGTGAGATAACGCAGGCGCCGTATCCTAGCGATGCTCTCAATAGATTGCGTCTCTCCGATGTGAAGACTAGACTTAGGTCAGTGTGTTGTTATCTCACCAGCCGGCTGATGACTCCCTGTGGGTCTAGCGACGTCCGACCACCGGACGCCCCGCCCGGATGTGGGTGTCAACCTTAGCATTTCGCCGGTCCTTCGCCTCCCCGGATGAGGGCCGGCTGACGATGGTGCGTGGATGGGGGAGTCGAAAGCAGGGTTATCGACGTTAATTAGGCGAAGACCCAGTTGCAGATCCGGGTACTAACGCGCGTTGCCCGCCGCCATCACGGCGAAGGTGGGAGCCGCAGGGGGCCGCAGCCCGGGCACAGGCGGCGACCCTGATCCCACCGGGGGGGCCCGGACCGGAGGGTCGCAGGGCCGGCCCGCGGGCGCTCTCCCACGGCGCAGTAACGGCTCCGGGAGCTGGCCAGTCTGCCCCACACACGGTCCCGCCCCCCTTCGGCGCCTCCGGTCGCATGGACCGACGCAGCCGTGACTCGGCCCAGTTCGGACGGGCCGCACCTGCCCCCGCTGGGGTAACGTCCGGCGTGGGCCGGGGAGGGGCCCCGAACGCTGACTGGCGCGCCGGTGCCCGCGTGCCCGTAGAGCCCGGCGCCCGCCGAGGTTGGCTGCCGGCTCCCGGCCCAGGCTGCCCGTTGCCGCGTGGCGGTGCCCGCCCCCCGCGCAGGCGCCGAGGGCGCGGGCGGTCCGGGCCTCTGGCCCCCGTGCCGTCTGCCCCCTCCCGCGGGCCCGCGCCGCGCGCGGGTCCGGCCTCCCAGCCGCGCCAGCGTTCGCCGACGGCGGGGCTACGTCCGGGGCGCCCCACCCGCGAGGTTCCAGCTCGGCTCCGTTGTCCCGGCCGAGTTGGGCCCGCGCCCTGGAGGCCCCCTTGACGGCGGCGTGCCGGGCTTGGGACGCGGGGCCCGATCGCGTCGGGGCGAGCGGCGCTGCGGGCGGGTGCGGCGGCTGGGACCCGCCCCGGGCGCAACCAAGCAGCGGGGACGTCCCACTCGCGTGCGCAGTGTTTGTGTCCTCGAGCCCGCCGTGGGGCTCGGGGACCAGAGTCTGTGTTCGCTGAGGCCAGACGGGAACGGGGCGCCGAGAGGTCGCATGCTACGCGCGCCCGCCCCACCGAGCTGGGCGGCCCGAACGCCGGTCCCACCCCCCCCGCCTCAAGGTCCAGGGCCGACAAGTGCGCGATCGCGCGCGCCGGGGGCCACGCCCAGCCCGGCCTAACCCCCGGTCGCCTGTCCGAGGGGGCTTGCTGTCAATAC     
C       ACCATCTATAAAAATTGATTATTAAACTAATATTCTACAACTCATCTATAAATAATAAGACTTCCTAATATAAATGACTAAGTAATGATGTTAATAACAATTAAATATAAGATAAGTAAAATTATACCAAATATTTATAAGTAATTGTTTGAATTTTACGGGCTTTACAATATTAGCTTCCATAGACGTCTTAAAATGATTTGGCCTTAATTCAACATATCTATTATTATTGCTAAATCAAGTATACCTCAATATAAATTAACGATCCTTAAGAAATAGACAATATTTTTTAATTTTTATTATTGAATTACAACGTTCTAATAGAATCTTTTAATTCTTAAATACTGACTCAGTTAAGTACACATTTATGATGCAAATTATATAGTGTATAAAAAATTATTATAATCTAATGGAGAATACACTGAATACGCATGCACTAATAATAAATATAATGTCTATTGAAAAAAACTACTAAATATATTTAGAAGCATTAATATTTATATTTTAATTAATAATACTCTTTATTATGACCAAAACTACAATTAAACGAGTTAAATTAAGAATTATTATCTTTTAAATTTTAACAATGTATTTTAAGAAATTAAGATATTAATAAGATCACAAGCTAATAATTAATTGATTACTGAGTTGTGTAAAGTTGATTAAATAATTAAATAAATTATTAATGTATGAAAATTTTCGAAAACTTATATATACTATCACGACTTTATATAATTAGACAGATAAAATTATTCCAACATATGGTTTAAACCAATTTTAATTTAATAAGTATTATTTAGAAATTCAATGAATGATTTTAAATAAACTTTCTCTCTTTACTAGATTCAATATTTGAAAATTAACTAATATAGACTTTTATAGTGTAATTTTTATATATAAAACAGATATAAATTTCTATAAAATACAACTTTTATAAAAAATATTTAAATTAGTTAATGTCTAGTATGAATTGTGTTCCTTGAATATACACTTATGCTGTGTACATAAGGGCTAGAGACGCTGCTCAAGCAGAGGTATGTACTCGTATAGTGCATTTAAAAAGGCCGTATGCTAGTCAAGCAACTAAAAAAATACCGCTTCGACGTATATCCCACGATATACGTAGTTTATGGGTACGGTACAACGTGAAAAGTAGCAGCTTCTTATGGCTTTCGTTCCCAAACGTGAACTCAAAACTCCTTTCTACTGCAATTATAGATTCGGTAAATCAGGCAAGTTCACAAAATAATTAGTCTACTATGTCGTCATGATGACACAAATGCGGAAGAACGAATTGGTAGCCGGCTTACATTAATTGTGACCCAATTCACCTGATTCGAGTGATATCAATCTTGCTATTTTTACTGCAAAAGGGTGATTAACACTTGAGTGCCGAATTGCTATAACGCTATTTTTCTGCAGTAGTCATAAAGCAAATATGATCCCTGCATTTGTTAAGATATTGCCAATATAATCGAGATGATATATGCGATTATCAATGGGTGGTTCAGATACTTTATTGTTCCGTATGTAGGTAACACTTAACCCTTGTGTCCGGAGCGCCATGCGATTGCTGCTGGCCCAGCACTAGGTTAAATAGTTACCTATTAATTTCTTCGCTTTCTGGTCTGTATCACCTTAATAAGGGCTATGGGGCCAAGTTAATATTGTTTGATGTTTTGTACGTTAACTTCGGTAGTATCGGGAAGTAGTATACTGAGCTTCTGAAGTATGCCCAAAGTTACTACTATGTAGATTTATCACTAGGTGACTTACCGCTTATCGTTGACCATGTACGCCCATCGCCGTTCACCGCCTTCAGATAACGGCAGTTTTTTATACCAAGTATACCCCGCTAACATCATGGCAATGGGGCCAAGAGCTGTGTTCGAGTCTACTTGCATCGGGAAAATGTCTTCCTGACAAGTTAAAAAAGCCGAGAATCGCTCTCGGGGTGGCGTAGTGCCAGAAATTCAGTAAAGTTAATGTCTACGTTAACCGGCCGTGCTTGTATTGCTGAACCGTGACGTGATTACCGGCGAAAAACCAGGCATTTGGGGCGGATCGCCGTACCCAGAACATAAACAGTCAAGAGCCGCCGGGAGCGCTTTGCCGATCGATGGTGAAAAGAAATCGTTAGCGTCCGGGACGACTTTATCCAGTCGTAGTAGTCTGCCCAGCAGCGGACGTATTGAGTCGGAATCCCGTCTGGCACCATCAGCCCCCCCGAATCACATAGTGGAGCCCTATGCTCACTCCGTCCGGCGTGTCTATGTAGTACGCTCCGGGCGCCATGACCGGTTTAGTCGCGACGGCTGGCCGCTGCCAGGGCGTTGCATAGGGAGGACTCTTGCAGAGCCGCGGGTCTCCTACGCAGAAGGCTGCCCAGATCTCGAACAGAAACTCGCGGGCTACGGGGCCGCCTACCTTGCTGTTAACCAACTCTTTTCCCTGACGAGCGATTCTGAGCCTCCTACAGAACGCTAGTTCGCTTGGTGAACGATTAGGACCCCTCGGCCTTGCTAATCACAAAGCTTTTATGAGCGTGGTAGGGGCATTGCCGTAGAGTTCTGACTCTGCTCCGGACGGTCCTCGGTTGTCCCGGTCCAGCGCCATTCGCGAGTGCTCCGGCTGCGGGCTCCACTCCCAAGCCTACTTCCGCTATACTGGGGGCATCCGCAAAACCCGCGGGTCAGCTAACTCAGTCGCCTTGCCATAGGAATCATCTCAATAGATTGCGACTCACCCATGTGAACACTAGACTTAGGGCCGTGTTTGGTTATCTTGCCAGCCGGTTGTTGACGCACTGTGGGTCCCGCGACGTCCGAACACCGGACGGCCCGCCCGGATGTGGGTGTCAACCTTACCGTTGCGCGGGGCATCCGCCTCCCCGGATGCAGGCCCGCTTACGAGGGTGCGTGGATGGGGGCGTCGGAGGCAGGGTTACCAAATTTGATTGGGCACAGAACAAGTTGCGGTTCGGGGTGCTGACGCGCTTTCCCCGCCGCGATCGCGGCGAAGGAGGGCGCCGCAGCGGGCCGCAGCCCGGGCACAGGCGGCCACCCTGATCCCACCGGGGGCGCCCGAACGGGAGGGTTGCAGGCCCCGCTTGCGGGCACTCTTCCCCTGGGCAGTAACCGCTCCGGGGTCTGCCCAGTCTGCCTAACACACCGTCCCGGCGCCCTTCCGCCCCTCCGGGCGCATGGACCGACGCAGCCGAGGCTCGGCCCAGTTCGGACGCCGCGCCCCTGGCCGCGCTGGCGTAACGTCCGGCGCGCGCGGGGGAGGGGGCCCGAACATCGACTCGGGCGCCGATACCCGCCTGGCCGTACAGCGCGTGGCCCCCCGAAGCTGGCTGCCAGCTCCCGGCCCAGGCTGCCCCCTGCCGCGTGGCGGGGCCCCCCCCGCGCGCAGGCACCGAGGGCGCGGGCGGCCCGGGGCGCTGGGCCCCGTGCCGTATGCTCCCTCCCGCGGGCAGTCGCCGCGCGCCCGCCCGGCCTCCCCGCCTCGCCACCGTGCGCCCAGGGCGGGGGTACGTCCGGCGCGGCCCACCCGTGAGGTTCAAGCTCCGCTCGGTTGGCGCGGCGGACTTAGGCCCGCGCCCTCGAGGCCCCGTTAACGGCGGCGTCCCGGGGTTGGGAGGGGGGGGCTTTTCGCGTCGGGGCCAGCGGCTCAGCGGTCGGGTGCGGCGTCTGGGACCCGCCTCGCGCGCAACCAAGCAGCGGGGGCGGCCCCCTCGCGTGGTCATTGCTTGCGGCCTGGCCCACAGCTGGGGGATCGCGGACCAGAGTCTGGGTTCGCCGCAGCCCGACGGGGACGGGGCCGCCAGCTGTCGCATGCTACGCGCGCCCGGCCCAGCTACCTGGGCGGCCCGCCCGCCCGTTCCTCCCCCCCCGGCTACAGGTCCAGGGCCGCCCAGTGCGCGATCCCGCGCGGCGGGGGCCACGCCCAGCCGGGCCTAACCCCCGGTCGGCTGTCCGCCTGTGCTTGCTGTCGATAC     
B       ATCATCTATAAAATTTCATTATTATACTAATATTCTACTACGAATCTATTAATAATAAGCCTTCCTAATATTACTTGGTTAATAATGATGTTAATAACAATTAAATTTAAGATAAGTAAAATTATACCTAATATTTATATGTAATTGTATGAATTTGACGAATTTTACAGTTTTAATATCAATAGTCGTTATGAAATGAATTGGCTTTAATTCAACATATCTATTATTCTTGCTAAATCAAGTATAACTCAATATAAATTAAGATTCCATGTGATATAGAAAATATATTTTAATTTTTATTATGGAAGTACAACGTTCTAATAATGTCTTTAAATTAGTAAATACTGACTCAATTAAGTGCACTTTTATGAATCTAAATATATAGTTTAAAAAAATTTATTATTATCTAATGGAGAATACTCTGAATATGCATGCACTAATTATAAATACAATGTTTATTGAAAAAAACAAATAAATGTATTTATAAACATTAATTTATATCTTTTAATTATTTCTACTCTTTATTCTGACCAACTATACCATTAAACGAGTTAAATTAAGCATTCTTTTCTTTTAAATTTAAACATTACATTTTATGAAATTAAGATTTTAATGAGATATAATGCTAATTATAAAGAGATTAAAGAGATGTGAAAATTATATAATAGAATTAAAAAAATTAATTATGTATCTTAATTTTCGAAAACTTAGATAGACTATCACAATATTTTATAATTAAACAGATTAAAATGTTTCAACATAAGGGTAAAATCAATTTTAATCTAATAAGTTTTATTTTGAATTTCAATGATTGATTTTCAACAAAGTTACTCTTATTACTTGTTTCATTCTTTGTAAATTGACTAATAATGATTATTATAGTGTAATTTTTATATATAAATCAGATATAAATATCTATATAGTAAAAGTTTTATAAAATATATTTAAATTAGGTGATGTTTAATATAAATTGTTTTCCTTGAATTTACATTTAAGCTGTGTACATAAGGGCTCCAGTCGCTGCTTCAACAGATGTATGTAGTCGTATACTGCGTTTGACAAGGTCGCATGCTCGTCATGCACCTAGACAAAAACCTATTCGATGTTTATCACACGATATACGAGCTTTATGGGCAGGGTACTACATACAAAGTAGCGGCTTCTTATGGATTTCGTTCCCAAACGTGACCTCAAAACGCCTTTATCATCGCGTTACAGATTCGGTATACCAGGCAAGCGCCCAAAATTATTAGCCTACTATGTCGTCACGATGGCAGATATGCCGACGTACGAAGGGGTAGCAGGATTCCATCAATTGTGACCCGTTTAACCAGAGTCGGGTGCTATCAATCTTGCTTCTTTATCTGCAAAAGGGTGATTAACACTTGACTGCAGAAGTGCTATAACACTATTGTTCTACAAAAGTCATAAAGCAAATATGATCACTGCATTTTTTAAGTTATATACAATAGAATCTAGATGGTTTATGCTATTATCAATGGGTGGTTCAGATACTTTATTGTTTCGGATGTAGGTAACTCTTATCCCTAGTGTCAGGAGCGCCAAGCGATTGCCACGCGCCCACCACTAGGTTATATAGTTATCAAGTAATTTGTTCGGTTTCTGGACTGCATCACCTTAATTTGGGCTACGGGCCCGGGTTAATATTTTTTCCTACTATGTAAGTTAACATCGGTAGTATAGGGAAGTAGTCTACATGGCTGTAGATGTATGGACAAGGTTACTACGATGTAGACCAATGACTTGCAGACGTACCTCGTATCGTTAAATATGTACGCCCATCGCCGTTCACCGCTTTCAGCTGACGGCATTTTTTTATACCAAGTATACCCCTCTAACATCATGACACCGGGGCCAAGAGCGGTATTCGAGTATGCGTGCATTGGAAAAATGTCTTCCTGACATGTTAAATAAGCAGAGAATATCTCTTGGAGGTGCGGAGTGCAAGAAATTCAGTAAAGTTACTGCCTACGTTAACCGGCCGTCCTTGTATTGCTGGACCGTGGTGCGATTACTGGCGAAAAACCCGGCGTTGGTGGCGGTTCGCCGTAGCCCGAACCTAAACAGTCCGGAGCGGCCGGGAGCGCTCTGCCGCTCGATGGTTAATAGTATACGTTAGCGCCCGGGACGGCTTTATTCTGTTGGAGTAGCCCGCCCAGCAGCGGACGTATTAAGTGGGGATCGCGCGTGGCACAAACAGTCCCCCCGAATCACATAGTCGAGCACTATGCGCACTACGTCCCGTGTGTCTATGTATTACGCTCCGGTCGCCATCACCGGTTTGGCCGCGACGGAGGGCCAGTGCCAGGGCCTTGCATAGAGAGGACTTTTGCAGAGCCGCGGGTCTACAACGCCGCAGGCTGCTAGGTTCTTGAGCAGAAAGTCGTGGGCTACGGGCCCCACTACCTCGCTGTTGACCCAGTCTTAACCCTGACCAACGATTCTGAGCCTACTACAGGACGCTAGTTGGCTTGGTGAACGCTTAGGACGCGTCGCCCTGCCTAATCGCATGGCTTCTGTGAGCGTGGTCGGGGCATGTCGGTCGAGGACTGACTCGGCTCGGGACGTACCTTGGTTGTCCCGGTCGACCACCATACGAGAGTGCTCCGGCTGCGTGCTCCGCTCACCGGCCTACTTCTGCTATACTTGGGGCTTCCGGAAAACCCGCTGCTCAGATAACGCAGGCGCCTTTCCATAGGGATCATCTTAATAGATTACGTGTCTCCCATGTTAACACTAGACTCAGCCCTGTGTCTGGTTATCTCGCCAGCCGGATGTTGACGCGCTGTGGGTCTCGCGACGTCCGACCACCGGACGGCCCGCCCGGATCTGCGTGTCAACCTTACCGATTTGCCGGGTCTCCGCCTCCCCCGATGCTGTCCGGCTGACGAGCCTGCGTGGATGGGGGCGGCGAAGGCAGGATCACCACCCTTGATAAGAACCGGAACAAGTTGCGGATCGGGGTACTGACGCGCTTTCCCCGCCGCTTTCGCGGCGAAGGTGAGAGCCGCAGCGGGCGGCAGCGCGGGCACAGGCGCCCACCATGCTCCGACCGGGGGCGCCCGCACGGGAGGGTCGCAGGGGCGGCTGGCGGGAACTCTCCCACGGCGCAGTAACCGCTCCGGGGTCTGTACAGTCTGCGGGACACACCGTCCCGGCCCCCGTCGGCCCCCCCGGGCGCATGGGCCGACGCAACCGGGGCTCGGCCCGCTTCGGCCGGCCCGCCCCTGGCCCCGCTGGCGTACCGTCCGGCGCGGGCTGGGGACCGGGCCCGAATGTGGACTCCCGCGACGATGGCCGCGTGCCCGTACAGCGCGTCGCCCCGCCCCCCTGGCTTCCGGCTCACGGCCGAGGCTGCGCGGTGCCGCGTGGCGGCGCCCCCCCCTCCGGCAGGCGCCGAGGGCGCGGGCGGTCCGGGGCGGTGGGCCCGGTGCCGTCCGCCCCCTCCCGCCGGCCCGCGCAGCGCGCGTGGCCGGCCTCCCCGCCTGGCCCCAGTTCGCCCAGGGCGGGGGTACGTGCGGCGCGGCCCACCCGTGAGGTTCCACCTCCGCTCCGTTCGCGCGGCGGAGTTAGACCCGGGCCCTCGAGGCCCCCTTAACGGCGGCGTCCCGGGCGCGGGACGGGGGGGCGGTTCGCGTCGGGGCCAGGGGCTGGGCGGACTGGTGCCGCGCCTGGGGCCCGCCCCGGGCGCAACCAAGCAGCGGCGGCGGCCCCCTCGCGTGCGCATTGGTTGGGGCTGCGCCCACACCGGGGGGATCGCGGACCAGAGCCTGGGTTCGCTGAGGCCAGACGGCGACGGGGTCCCCAGATCGGGCAAGCTACCCGCGCCCGCCCCCGCGGCCTGGGCGGCCCGCACGGCCGTCCCGCCCCGCCCGGCTACAGGTCCAGCGCCGCCAAGTGCGCGATCGCGGGCGCCGGGGGCCACGCCCACCCAGCCCTAACCCGCGCTCCCCTGTCAGAGGGTGCTGGCTGTCGATAC     
A       ATCATCTATAAGATTAGATTACTTATCTAATATTCTACTACTAATATATTAATATTAAGCCTTCCTAATATTACTGAGTTAATAATGTAGTTAATAACAATTAAATTTAAGATAAGTAAAATTATACCTAATATTTTTAAGTAATTGTATGAATTTTACGGGTCTTACAGTTTAAGCATCAATAGACGTTTTTAAATAAATTGGCCATAAGTCAACATATCTATTATTAGTGCTCAATCAAGTATATTTTAATATAAAATAAGATTCCTTTAGGAATAGTCAATATTTTTTAATTTTTATTAATGAATAACAACGTTCTAATAGTGTCTTTTAATTAGTAAATACTGACTCATTAAAGCGCACTTTTATGAAGCTAAATATATATTTTATAAAAATTTATTATTATCTCATGGAGAACACACTAAATATGCATACACTAATAATTATTACAATGTCTATTGAAGATTACTAATAAACGTATTTTGAAACATTAATTTATAGATGTTAATTATTACTAGTCTTTATTTTGACCATGACTACAATTATACGAGTTAAATTAAGCATTATTTTCTTTTAAATTTTAACATTTTATTTTAAGGGATTTAGATATTAATTAGAGCTCAAGCTAATTATAAAAAGATTACAGAGATGTGAAAATTTTATCTTATAATTAAAAAAATTTATTATGTGTCAAAATTTTCGAAAACTTATATAGACTATCACCATTTTATATAATTATACAGATAAAATTATTCCAACTTAAGGGTAAAAACACTTTTAATCTAATAAGTATACTTTTGAATTTCATTGAATGATTTTCAAGAAACTTACTTTTTTTACTTGATTAAATATTTGCAAATTGACTTAGTATTACTATTATAGTGTAATTTTTATATATAAAGCAGATATAAAATTTTATATATTTAAACTTTAATAAAATATATTTAAATTAGGTACTGTTTAATATAAGTTGTTTTCCTTGAATATACATTTAAGCTGTGTACATAAGGGCTAAAGCCGCAACTACAACAGAAGTATGTAGTCGTTTAGTGCAATTTATAAGGACGTATGCCAGGCATGCAACAAAAAAAAAACCTGTGCGACGTAAATCACACGATATACGGGGTTCATGGGTAGGGTTCTACGGGTAAAGTAGCAGCTTCTTATGGCCTACGTTCCCATACGTGACCTCAAAACTCCTTTCTCTTCCCGTTACAGATGCGGTAAATCAGACAAGAACCCAAAATTATTAGTCTACTATGTCGACATGATGACAGATATGCCGAAGGACGAATGGGTAGCTGGATTACCTCAATTGTGACCCGTTTCACCTGAGTCGAGTGATATCAATCTTGCTAGTTTCACAGCATAAGGGTCATTAACACTTGAGTTCCGGAGTGCTATTACGCTATTTTTCTACAGAAGTCATAAAACAAATATGATCCCTGCATGTGTTAAGATCTTAACAATACCAACCAGATGGTTTATGCTATTATCAATGGTTGGTTCAGTTACGTTATTGGTACGGATGTAGGTAACTCTTAGCCCTAGTGTCCGGAGCCCCAAGCGATTGCCACGGGACCAACACAAGGTCATATAGTTACCTAGTAATTTGGTCGGTTTCTGGAAGTGATAACCTTAATATTGGCTATGCGGCCGCGTTAATATTTTTTGCTAATTTGTACGTTAACATCGTTAGTATTGGCAAGTAGTCTACGTAGCTTTAGAAGTATGGCCATGGTTACTCCGATGCAGATCAACCACTTGCAGCCTTACCTCTTATCGTTGAATATGTACGCCCATCGCCCTTCACCGTTTACAGCTGTTGGCAATTTTTTGTATCAAGTATACCCCGCTAACATCATGTCGTTGGGGCCAAGAGCTGTATTCGAGTCTGCTTGCATTGGGAAAATGTCTTACTGACACATTAAATAAGCAGAGAATAGAGCTTGGGATTGCGGAGTGCCAGAAATTCAGTAAAGTTAATGCATACGTTAACCGGCCGTCCCTGTATTGCGGGATCGCGGTGCGATTACTGGCGAAAACCCAGGCGTTTGTGGCGGTTCGCCGTAGCACGAACCTAAACAGTCAGGACCGGTCGGGAGCGCTATGCCGATCGATGGTTAAAAGTAGACGTTAGCGCCGGGGACGACTTTATACAGTCGTAGTAGCCCGCCCAGCAGCGGACGTACTAAGTTGGAATCACGTTTGGCACGAACAGGCCCCCCCAATAACATAGTGGAGCACTATGCGCACTCTGTCCCGCGTGTCTATGCATTACGCTCCGGGCGCCATGACCGGTTTGGTCGCGACGGAAGGCCATTGCCAGGGCGTTGCATAGCGAGGACTTTTGCAGAGACGCGGGTCTACAACGATGCATCCTGCCCCGTTATCGAGCGGAAAGTCGCGGAAGACGCGCCCGCCTACCTTGCTGTTGACGCAGTCTTTACACTGACAGACGATTCTGAGCCTCCTACAGGACGCTAGTCCGCTTGGTGAACGCTTAGGACCCCTTGTCCTACCGAATCTCATGGCTTCCATGCGCGTGGTAGGCGCATGGCGGTCCAGCACTGAGTCTGCTCGGGACGTCTCTTGGTTGTCCCGGTCGACCCCCATCCGAGAGTGATCCGGCTGCGGGCTCCACTCGCCCGCCTACGTCTGCTATACTGGGGGCTTCCCCAAAACCCGCGGCTCAGGTCACTCAGGCGCCTTGCCAGAGAAATCCTCTCAATAGATTACGACTCCACCATGTAAACACTAAACTAAGGCCTGTGTCTGGTTATCTCGCCAGCCGGATGTCGACGCGCTGTAGGACTGGCGACGTCCGACCACCGGACGGCCCGCCCGGATGTGGGTCTCAACCTTATCGATTCGCCGGGCCTCCGCCTCTCCGGATGCCGGCCGGCTGACGAGGGTGCGTTGATGGGGGCGTCGACAGCCGCTTTAGCACTCTTGATAGGGACCGGAACAAGTTGCGGCTCGGTGTACTGACGCGCTTTCCCCGCCGCGTTCCCGGCGAAGGTGGGAGCCGCAGGGGGCCGCAGCGCGGGAACAGGCGTCCACCCTGATCCCACCGGGGGCGCCCGGACGGGAGGGTCGCAGCCCCGCCTTGCGCGAGCTCTGCCACGGCGCAGTAACCGCTCCGGGCTCTCTCCAGTCTGCCGCACCCACCGTCCCGCCCCCCTTCGGCCCCCCCGGCCGCATGGGCCGACGCAGCCGCGGCTCGGCCCGGTTCGGACGGGAGGCCCCTGGCGCCGCTGGCGTACCGTCCGGCGGAGGCTGGGGAGGGGGCCCGAATAACGACGCGTGCGGCGCTGGCCGCGTGCCCGTACGGCGCGTGGCCCCCCGCGCCTGGCTTCCCGCTCCCGGCGACGGCTGCGCCCTGCCGCGTCGCGGCGCCCCCCCCTCGGGTAGGCGCCGAGGGCGCGGGCCGTCCGGGGCCGTGGCCCCGGTGCCGTCGGCCCCCTCGCGCGGGCCCGCGCCGCGCGCGGGCCCGGCCTCCCCGCGTGGCCACAGTTCGGTCAGGGCGGGGGTACGTCGGGCGCGGCCCACGCGCCCGGTTGCAGCTCCGCTCCGTTGTCGCGGCGGAGTTTGACCCGGGCCGTCGAGGCCCCCTTAACGGCGACGTCCCGGGGTCGGCACGGGGGGGCTGTTCGCGTCGGGGCCAGCGGCTCCGCGGTCGGGTGCGGCGGCTGGGCCCCGCCCCGGGCTCAACCAAGAAGCGGCGGCGGCCCCCTCCCGTGCGCATTGTTTGTGGCGTCGCCCCCACCCGGGGGCTCGCGGACCAGAGTCTGTGTTCGCCGAAGCCTGGCGGGGACGGGGCCCCCAGGTGGCGCATGCTACCCGCGCCCGCCCCAGCGAGGTGGGCGGCTCTCACGGCCATCCCGCCCCCCCCGGCTACAGGTCAAGTGCCGGGGAGTGCGCGATCGCGCGCGCCGGGGGCCACGCCGACCGGGGCATAGCCCCCGTCCGGCTGTCTGGGGGTCTTTGCTGTCGATAC     
