# Supplementary material for: A simple method for data partitioning based on relative evolutionary rates
Source: PeerJ. 2018 Aug 28;6:e5498. doi: 10.7717/peerj.5498 (PMC6118207; doi:10.7717/peerj.5498)
Supplement: Data S1 — The datasets are provided in the PHYLIP format. [file peerj-06-5498-s002.zip › DataS2/AS3-9.phy]

17  4000
out     ACTTAAATAACATGATTATAAAGAATTCATTATTTTGAAGATAGCAAAAAGTAACCGTTAAAGAAAGAAAATATTTATAATAGATACACACTCCTTTTAAAGAATACAATATTAAGTTTATTAATTTTAATATTTTAAAAGGATTCTGATTAGACCAGTTTTTAACTTAATTCTCGTTAATAAATAAAAAATCATCTTAATGTTATAGTTTTTACGTTCCAAACCTTAAAATATAAATTAACAAATTAATAGCAAAGATTTACCAAATTAAAAATTAGCTTTCATATTACTACGATGTAATTTGATATTATATTAAGTTAAAGTTTAAAAGTATTTCTTAACCATTAACCATTGTTGAGAAATTTTTTTTATAAGAGTTATACATAGTTATATATAAACTTTATCACAAAAATAAAATTAAGAATTAATAAGTTTATTTATTTATGATGGAACCCCAGTCCTTCATAGTTTTAAAATAATATATAACTATATTAACTTTTTTATGTTATTCAACATTTTTATATACAAATTCTTTTTTTGATCTAATCTGAATTTTACCGAGACGGAAATTTAAGTACATTAATTAAAGATTATGAAGTTAATCAAATTTGTAATTTATTTGATAGTTATATTAATGCTAAAATAATATGGTTACAAATTAATTAGTATTAACGTTATAATTAAAAATCAACCATAGTTTAATCAATGGCTGTTATCACTAACAGAATCCTTAATTTGAAACTCCGATTCAACAATTAAAATCTGACAAAATCAGTAATATCGTATCAGTATCATCTAGAATGAACTAATTGTATATAACTTATAACTTATTTACTTATTTATAAATAATTTAAGCAGCATTTATAGCTTAATGCATATAATCATTTTAGCAATCTCAAAAGTTTCTATGTAATAGATTGTTATAAATTAATTGAATTATATAAACAAAATCATTACCCAATATCAGAAAAACCATGCAAATCATGTTATGTTTCAATATTATCGCTTATGGCAACCGGTTAGCTTAAATAATCAATAGAGCAATTATTTTCGATTTAGGTGCCAAGTGATGGATAGAAAACGTCCATAGCTATATCTACGGGATCTTATAACCTCAGCAAAATATACGATTCTAATGATGTCAGAAACACATAAATAAAAGACAATTTGTTTCAATTCCATAATCTCGGTAAAGTCTAAGAAACAATTGCCGCGCTGAGGTTTTAGTGATAAAATCTTACACTTGAGCTTCAAGTTATCGATCAGGCTGGGCGGTTGGGAAACGGTAATAACTAGGTGTCCTCTTAAGTTTTTTTAATAAGATTAGAGAGCTTGCATTCGTCCTGAACGTTAGACGTGAAGCAGTCTATCCTCCAGTTATATAACATTTACGTTTCCATTGGCGTACCTCGTCATCATGTTACGACAATCAAATTCGTTTCTAGTCTGTGCCGTCCAAACCACCAAAGCTCACATTCATATATCGTATAAACTTAATTAAAAAGAGCGAGCTGCTCATGATCAATAAAAAGCACGTATCCTAGGATACGGTCCCAATAATAATCCGTATTTATTGTAAATATTGAATTAGTCGTAATTAAGAGACTGGGTGAGAGTGGTTGCGTTGAGGTAGAGCAACATCTGTAACGCCAATCGCACATCTTTGCTTATAAGAAAAATTTGCTATAATGTCACAAATACCAAAGTATGGATACATACTTTACGCATGCACTAACTGCGTTAAGACCTCACAATTTGAGCTAGAAGTTCGATTTCCGGGCCAATGAACGCACTATTATTATCATGATAACCGAATCGAATCATCCAATGTGTTCTTGCGCTCGACGCAACCAGCATATGAGAACTGTTTGTTGTAGTTTTAGATAACGTTACGCCAATACGAACTAGGAGGTACTGTGTCGGGAGTTCTTCTACCATGTTTGTGATTAATTAAAAGCGTGGGAGTGCTTAGACTAAATTGGTCGAGTTTTATAACTTCGTCATTAGAGGCTGAGTCTACTGCCCGAGCGCTCATCCCAGAGTTAGATGAGCCGGGGCTCGTGAAGGAGATAATCCAACGAGTCACGGCTCCGGGCGACAAACGACTTGTCACGGCCCGGAGATCTCCAGGTTTACCTGCGGGCGCACGGGGCCAGGGCACTGGTCCCCAGAGGCCCCTATCTTGGTCAACTGCTAGCTGTTGAAGACAGTATCCGACATGCGGTTCGGCACAGGGACTTGCTATGCCCCCGACGCAACCACAAGCCCTCGTTACCCGGTGCGCCTCGAACAGGCGCACCGGCGGCGAGTTTCTTTGCCGCCCCGAGCCCTTGCGGGGGGTCGCACATCAGAGCCTTACCTCGAGTTCACCATGGGCAACGTCGAAAAATGCAGGTGGGCTGTAAGCGGGCAGCGTGCCCAGGCAGACGGAAGCCGGGGATACCGGGGAACCTGTGTTGTTCTTGGCGTCTACACCCAGAATGGGTCAGGCACAACACCCCTACGACCACCACCGTAAGGTCGAGGGCTCGGGAACGCCGGTTTAGCCGGGACTGCCCTATTCATCCCTCTGAGCCGTTTCCGCGTGTGTGACCTTAGAGGTGTGTGGTGGACACGGGGCCGAGTGGATGGGGGATGACCGCCGAGAACGTGCGACATGGAAATACGCGCCAGTCTGAGCGCACTTCTTGGTCACGAGGCGTCCAGATTCTGGCGGAGATGCGACGACGCGACGGAGTTGCGCACTACGCCCCGCAACGCGGTGATCCGCGCGTATTTTCCTCGCGAATGGTTAAGGGGAATCACGCCGCAGATCCAAGGAATGGTCAGGGTTGGAACGCGACGAGGAGGAGATTGTTAAAGCCTTAGGTCGACGCCCCGAAACCGAACCGTCTGAAACAAACGTCATCAGATGATTCCGTGATCCCGAGTGATTGAACGCTCTCACTGTGAGTTGGCCCCCAATCCCCTGACAGCACGTCCCCGGCTGGCACCGTTCCCCCACAACGCCCGGTGGGCGCGTGCGTCCGGCCGGCTGCGACTCGCACACGCTTTAGTGGCGCGGGGACCGGCACGCGGACCCCCCGGCCCACCGCTGGCGGGCGACGGCGGCCGATGCCAGCCGCCCTCCAGGGGAGAGCGAGCGTGGGGGGAGCGCGCCGCGGCGCGCGCGCCCTGGGCGTGCGAGCTACCCCCGGACGCTCGATCCGGCGGCGTTGCCGGCCTGGGGTGGGGGCCCCCAGCCTGGTGGCGCACGCGCCCCCCCGGGGGGATGAAGGCCCTCTGGTGCGCCCCCCGCGGAGGCCCCCCCCCCGCGCCGCGTGGGCGGGTGGCGTGCGCTGGGCGGCCTCCCAAGCCCTTGGCCCTACCGGAGGCCTCCGGGGGCACTGGGGAGTCTCCGGCGCGCCCCGTCTTCGTGGGCCACCGGCATGGCTGGCCTCGGATCGCCCCTCCTCGGCCCCGGCATAACTCGGGCCTGCAGATGCGGACCGGGGGCGCCGCGGGGGCGCACGGCGCCCCGGTCGCCTGCCGCGCCCGAAGGCGGGCTCCCCGCCGGAGTGGGGACCCGGGCTGCGTGGGGCCCGGCCACGCAGAGGCCGGCGCGTGACGCGGGCTGCTCGGCTCCCCCTCCTCGGGCGGCAGCGACGGAGGCCAGGCACAAGGGCCGCCCGCCCCCGGGCCCGCCCGTGCCGGTCGCCGACGCCTCGAGAGACGGACCGAGGCGGTCCCCGCGCGGCGGGAATCGCGTCTGAGAACTCCACGCGCCGGCGGCTAGGGGCCCGGGTCCGTGGGGGCGCCGGCCGCGGCTCGCGGCGGGGCTCCGGGGCGCGCCGGAACCGCGCCCATCCGTCGTCTGAGTTCGCCTCGGCTTTGGCCCGTCCGCGGCGTCCGCCCCGGGCCCCAGCGCGGCGGTGGACCCGCCGCGCCCTACCGCTCGTGAGACTCTGGGCCGGGCGCCGCGGCCCCGACCGGGAAGCGGGCAGCAGCGAGCAGGCCGCCG     
P       CCTTAAATAACATCTTTATAAAGAATTCATTATTTTGAAGATAGCAAATATAACACGTTAAAGAAAGAAATTATTTATAATAGCTACACACTCCTTATAAAGAATACAATGTTAAGTTTATGAATTTTATTATTAAAAAAAGATTCTATTTAGACCAGTTTTTAACTTAAATCTCGTAAATAAATAAAAAGTCATCTTAAAAATATCAGTTTCACGTTCCCAATCTTACAAACTAAATTAACAAATTAATAGCTAAGAATAACCAAATTAACAATTAGCTTTCATATTAATCCGATATAATTTGATATTATATTAAGTTAAAGTTTAATAGTATTGTTTAGCCATTAACCATTGTTGAGAAATTTTTTGTAGAAGAGTTATATATAGTTATATATAAACTATATCACAAAACGAAAAGTAAGATTTAATAATTATATTTTTTTATGTTGGTACCCCAGTCCTAATCATTTATAAAATAATATAACATTATATTAACATTATTAAGTTTTTCAACATTTTTAGATACAAATTCATTTTTAGTTCTAATCTGAAAACTTTCGAGTCGGAAGTTTGAGTACGATAATTAAAGATTATGAAGTTACTCAAATTTGTAACTTTTTTGATAGGTAAAGTAATGATAAATAAATGAGGTTACAAATTAAGTAGTATTAAAATTATAATTACAAATCATCTATAGTTAAATCAATGACCGAAATCACTTACATCATACATAAAATGAACTTCCGATTCAACAATTAATATCTTACTAATTCAGTAATATCGAATCAGTAACATCTAAAAAGAACTAATTTATTATAACATATAACTTATTTATTTGTATATAAATAGTTAAAGAACCATTTATTGCTTAATGCTTTTAATCATTTTATCAATCTCGCAAGTTTCTATGTAATAGAATGTTATATCTTAATTTCAACATATAAACATAATCATTACCCAATATCAGAAAAACCATGCGAAACATGTTATACTTTCATATTCTTGTTTACGTCAACCCGTTAAGTTAAAAAATCTACAGAGCAAGAATTTTAGTTTAAGGTGCCAAGTAATGGATCGAACACGTCCATAGATACATCTGCGGGATCTGATAATCTCAGCTAAAAGTACGAATCTAATGATGTAAGAAACACATAAATAAAACACTATGTGTTCCTATTCCATAATCTCGGTAAAGTCTTAGAAACAATTGCCGCGATGAGGTTTTAGTGATTAAATCTTACACCTGTGCTTCTAGTTATCGATCAGGATAGGTGGTAGGGAAACGGTAAAAACTAGGTGACCTCTTAAATTATTTTTATAAGATGAGAGAGCTCGCTTTCGTCCTGAACGATACATTTGAAGCAGTCTATACTCCACTTACAGACCATTTTCGTTTCCGTTGGCGTACCTCGTCTTCATGTTACGTCAATCAAATTCATTTATAGGCGGTGCCGTCGAGACCGCCAAAGTGCATATTCATATATCGAATCAACTTAATTACACCGCGCGAGCTACTTATGATATATATAAAGCACGTTTCTTAGGATAGTGTGTCAATAATAAGGCGTGTTAATTGTGAATATTGAATGGTTCGTAAATAAGAGACTGGGTGAGAATAGTTGCGTTGAGGTAGAACACCATCTTTCACGCAAACCGCACATCCTTGCATATTAGAAATATTAGCTATAATGTCTCAAATACCACAGTATGAACACATACCTAACGCCTGCACTAAATGCGTTACGACCTCACTATTTGAGCTAGAAGACCGCTTTCATGGCCAATGACAGCACAATTACTATCAGGATAAGCCAACCGAGTCAACCAATATGTTCTTGCGCTCGACGCAACCATCGTATGAAAACTGATTGTTGTACTTTTAGATAACGTTCCGCCAATACGAACTAGTTGGTTCTGTGTCGGGAGTTCTTCTACCGCGATTGTCATTAATTAAAAGCGTGGTAGTGCTTAGACTTAATTGGTCCAGATAGATTAGTTCGTCATTAGAGGCTGAGTCTCCAGTCCGAGCGCTCGTCCGAGAGTTCGATGAGCCGGGGCTCGTGGAGGAGATGATCCAACGGGTCACGGCTCCGGCCGACAGACGACTTGTCAGGGCCCGGAGATCTCCAGGTTTACCTCCTGGCGCATGGGGCCAGGTCACTGGTCCCGTGAGGCCCCTATCTTGGCCAACTGCTAGCTGTCGAATACAGAATCCCACATGCGATTCGTCACAGGGACTAGCGATGCCCCCGACCCTGCCACAAGGCCCCGTTACCCGGGGCGCCTCGAACCGGCCTACCGGCGGCGAGCTTGTTTGCCGCCCCGAGGCCTTGCGGGGGCTCGCCCATCGGAGCCTTACCTCGAGTTCACCATGGGAAACGTCAAAAAATGCAGGTGGGCAGTTAGCGTGCGCCGAGCCCAGGCAGCCGGAAGTGCGGGCTACCGGGGAACCGGGGGTGTCCTTGGCGTCTACAGCCAGAATGGGTCAGGCACAACACCCCTAGGTGCCCCACCGTAAGCTCGAGGGATGGGGGACGCGCGTTTAGCCGGGACTGCCCTATTGATCACTCAGATCCGTTTACGCGTGCGTCACCTTTGAGGTGTGTGGTGGACACGGAGCGGCGTGCATGGGGAATGACCTTCGAGAACGTGCTACATGTACATACGCGCCAGTCCGAGCGCACGTTATGGTCACGAGGCGCCCAGGTTCATGCGGAGATGCGACGACGCTTCGGAGTTGCGCAATACGCCCTGGAACGCGGTGATCCGCGCAGAGGTTCCAGACGAACGGTTAAAGGGAATCACGCCGCGGAACCAAGGTCTGGTCAGGGATGGAACGCGACGAGCTGGAGATAGTTAAAGCCTGAGGTCGACGCCCCGAAACGGAACCATCTGAAACACACTTCATCAGACGATTCTGTGGTTCCCAGTGATTGACCGCTCTCATTTAGACTTGGCCCCCAACCCCCTGATAGCACGTCCCCGGCCGGTACTGTTCCCGCCCAACCCCCAGTGGGCGCGCGCGTCCGCCGGGGGGCGCGCCACACACGCTGTGGGGGCCCAGGGACCGGCGCGGGGACCCCCGCGGCCACCGCCGGCCCCCGACGGCGTCCGCCGCCAGACGCCCTCCACCGGAGAGCGGGGGTGGCGGGAGGGCGCCGCGGCGCGCGCCCTGTGCCGGTGAGAGCTACCCCCGGACGCTCGATCTGGCGGCGTTGCCGGCGTTCCGCGGGGGCCCGCAGCCTGGCGGCGCACGCGCCCCCCCCGGGGGACGAAGGGCCACAGGAGCGCCCGCCCCGGAGGGCCGCCCCCCCCGCCGCGTGGGCGGGTGGCCTGGGCTGGCCGGCCTCCCAAGCCCTTGACCCTACGGGAGGCCGCCGGGGGGACTCCGGAGTCTCCAGCGCGCCCCGCCTTCGCCCGCCAACGGCATGCCCGGCGTGGGATCGCCGCTCCTCGGCCCCGGCATAGCTCACGCCTGGAGATGCGGACCGGCGGCGCCGCGGGGTTGCACGGGGCCCCCGTCGCCTGCCGCGCGAGAGGGCCGGCTCCCGGCCGGAGTCGGGAGCCGGGCTGGGTTCGGCCCGGCCACGCACAGGGCGGGGCTTGGCGCGGGCTGCTGGGCCCGCGTACCCGGGGTGGCAGCGACGGACGCCAGTCACAGCGACCGCCCGCCCCCGGGCCCGCCCCTGCCGGGCGCGGACGCCTCGCCAGACGGAACGAGGCGGTCCCCGCCGGGCGGGAGTCGCGTCTCAGCACTCCACGCGCCGGCGGCCAGGGGCCCCGGTCCCTGGGGGCGCCGGCCGGGTCTAGCGGCGGGGCTTCGGGGCGCGCCCGAACCGGGCCCATCCGTCGTCTGAGTTCGCCTCGGGTTTGACCCGTTAGCCGCATCCCCCGACCGCCTCAGCGCGGCCGTGGACGCGCCGCGCCGTACCTCTCGTGGGACTCTGGGCGGGGCGCCGCCGCCCCCACCGGGAAGCGGGCCGCACGGAGCTGGCGTCCG     
O       ACTTGAATAACATAATTTTAAAGAATGAATTATTTTGAAGTTAACAGATAGTAACAGTTAAACAAAGAAAATATTGATAATAGCTACACACTACTTATAAAGCATGAAATATTAAGTTTAAAAATTGCTATATTAAAAAGAGATTCTCTTTAGATCAGATTTTAGCTTAAATCTCGTTAATAAATAAACAATCACCATAAAACTATCGGATTTACGTTCCCAACTTTAGAAAATAAATTAACAAATTAATAGCAAAGAGTAACCAACTTATCAATTAGCTTTCAACTTAATACGAGATAATTTAATATTATAGTAAGTTAAAGTTTAATAGTATTTTTTAACCATTAACCATTGTTGATAAATTTTTTATAAGAGAGTTATACATTGATATATATAAACTGAATCACAAAATAAATAGTAAGAATTAATAAGTTTATTTACATATGCTGGTACCCCAGTCCTTCATTGTTAAAAAATAATATAACATTATATTAACATTTTTAAGCTATGCAACATATTTATATACAATTTAATTTTTAGATCTAATCTGAATATTTTCGAGACGGTAATTTAAGTACGTTAATTAAAGATTTTGATGTAAATCGAATTTGATATTTTTTTGATAGTTATAGTAATGATAAATTGATGAGGTTACATAATATGTAGTATTAAAGTTATAATTAGAAATCCTCGATAGTTCAATTAATGACAGAAATCACTAGTATAATCCATAATATATAATACCGATTCAACAATTAAAATCTTACCAATTCAGTAATAATGAATCAATATAATCTAGAATGAACTAATTTAATATAATTTATAACTGATTTAATAGTATAAAAGTATTAAATGTACCATTTTTTGCTTAATGCATATTTTCATTTTAGTAATCTTGAAAGTATCTATGTAATAGACTGTTATAAATTAATTTATAAATATAAACCATGTCTTGAACAAGTATCAGAAGATCCATGCAAAACATGTTATCCTTTTAAATTGTTGCTTATGATAACCCGTTAATTTAAAAAATCAAAAGAGCATAATTTTTGGTTTCTGGTGCCAAGTAATGGGTCGAAAACGTCCAAAGATAAATCTTCGGGATTTTATCACCTCAGCAGAAAGTACGATACTAACGATCTAAGAAACACATAAATAAAAGACTATGTGTTCCTATTCCATGATCTCGGTAAAGTCTTAAAAACAATTGCCTAGATGAGTTTTTAGCGATTAAATCTTACACCTTTTCATCTAGGTATCTATCATCGTAGGCGCTTGGGAAACGGTAAAAGCTAGGTGTCCTCTTAAGTTTTTTCTATGTGCTTAGATGGCTTGCCTTCGTCTGGAACGGTGGATCTGAAGCAGTCTAAACTGCAGTTATAGACCATTGACGTTTCCGTTGACGTACCTCGTTATCATGTTAAGTCAATTGAGTTCATTTATAGTCTGTGCCGACTAGACCACCAAAGCTCAAATTCATATATTGAATTACCTTAATTATACCGAGCGGGCTACTTATGATAAATAAAAAGCACGTGTCTTAGGATAGGGTGGTAATAATAACGCGTGTTTATTGTGAATCTTGAATTTTTCGTATTTGAGATACTGGGTGAGAATAGATGCGTTGAGGTAGAGCACCATCTGTAACACGACCCGCATATCCTTGCATTTTAGAAAAATTAGCTATAATGTCACAAATACGAGAGTATGAATACGTACCTTCCGCCTGTACTAATTGCGTTTCGACCTCACTTTTTGAGCTAGGACAGCGGTTTCTTGGCCAACGACCGCAGAATTACTATCTTGATAAGCGAAAAGAATCAACCAATGGGTTCTTGCGCTTGACGCAACCAGCGTATGAGAACTGTTTGTTGTAGTTTTAGATAACGTTCCGCCTATACGAACTAGTTGTTTCTATGTCTGAAGTTCTTCTACCGGGGTTGTCATTAATTAAAAGCGTTGGAGTGCGTAGACTTTATAGGTCTAGATATATTATTTCGTCATTAGAGGCTGAGTCTCTACTCCGAGCGGTCGTCTGAGAGTTAGATGAGCCAGGGCTCGTCCAGGATATGATTCAACGAGTCACGGCTCCGGGCGACAGACGACTTGTCCCGGCCGGGAGATTTCCAGGTGTACCTGCGGGCGCATGGGGCCAGGCCACCGGTCCCCGAAGGCACCTATCTTGGTGAACGGCTAGCTGTCGAACACAGTATCCGACATGCGATTCGGCACAGGGACTAGCCATGCCCCCGACACAACCACAAGCCCGCGTTAGCCTGTGCGCCTCGAACTGCCCTACCGTCGGCAAGCTTGTTTGCCGCGCCGAGCACTTGCAGGGGGTCGCACATCGTAGCCTTACCTCGAGTTCACCATGGGAAGCAGCAAAAAATGCAGGAGGGGTGTACGCGGGCACCGGGCCCAGGCAGACGGAAGCCGGGGCTACCGGCGAACCGAAGGTGTCCTTGGCGTATACATCCAGAAAGGGTCAGGCATAATACCCCTACGTGCACCACGGTAAGGTCGAGGGCGCGGGCAGGCCCGTTTAGCCGGGCCTGCCTTATTCCTCGCTCAGATCCTTTTACGCCAGCGTCACCTGTGAGGTGAGTGGTGGACACGGAGCTGATTTCATGGGGGATGACCGTCGAGAACGTGCTACATGTATATAGGGACCAGCCCGAGCGCACGTCATGGTTACGGGGCGCCCGGGTTCTTGCGGAGATGCGACGACACGGCGGAGATCCGCAATACGCCCGGCAACGCAGTGCTCCGCGCGGACATTCCAGGCGAACGGTTAAGGGGAATCACGCCGCAGAGCCAAGGAATGGTCAGGGTTGCAACGCGACGCGGAGGAAATAGTTAAAGCCTCAGGTCAACGCCCCGGGTCGGTACCGTCTGAAACACACGTCAGTAGATGATTCCGTGACTCCCAGTGCTTGACCGCTCTCATCTAGCCTTGGACCCCAATCCCGTGATAGCACGACCCCGGCAGGGACCGTTCCCACACAACCCCCGGTGGGTGCGCGCGTCCGCTAGGCGGCGAGCCACGCACGCTGTGGTGGCCCAGGGACGGGCACCCGGACCCCCGAGACGACCCCCGGCGCGCGACGGGGTCCGCTGCCAGCCGCCCTCCAAGGGAGAGCGAGCGTGAGTGGAGTGGGCCGCGGCGCGCGCCCCCTGCGCGTGACACCTACCCCCGGACGCTCGAGTGGCCGGCGTTGCCGGCCTTTCTTCGGGACCCCCAGCCTGGCGGCGCACGCGGCCACCCCGGGGACGGAAGGGGCCCCGGCTCGCCCAGCGCGGAGGGCCTCCCCCCGCGTCGCGCGGGCGGGTGGCCTGGGCTAGGCGGCGTCCCAAGCCCTGGGCCCTACCGGAGGCCTCCGGGGGGACTCCGGAGTCTTCAGCGCGTCCCGCCTTTGCGGGCCAGCGGCATGGCCGGCGCCGTATCGCCCCGCCTCGGCCCCGACATAACACGCGCCCGTAGATGCGGACGGGCGGCGCCGCGTGGTCGCACGCCGCCCCAGTCGCGTGTCCCGCGCGAGGGCCGGCTCCCCCCCGGACTGGGGACCGGGGCTGGGTTCGCCCCGGCCACGCAGAGGCTGGGGCCGGGCGCGGGCTGGTAGCCGCGCCCTGCCGGGGCGGCAGCGACGTAGGCCAGCCACAGGGTCCGCCCGCCCCCGGGCCCGCCCCTGGCGGGCGCGGACGGCTCGTGAGACGGACTGAGGCGGTCCCCGCACGGGGGGAGTCGCGTATGAGCGCGCCACGCGCGGGCGGCCACGGGCCCCCCTCCCTCGGGGCGCCGGCCGCGCGTCGCGGCGGAGCTTCGGTGCGGGCCAGAGCCGGCCCTATCCGTCGTCTGAGTTGGCCTCGGGTATGGCCCGTCCGCGCCGTCCCCCGCCCGCGGCAGCGCGGCGGTGGAACCGCCTCGCCGTACCGCTGGTGAGACTCTGGGCGCGGAGCCCCCGACCCGAGCGGGAAGCGGGCCGCAGGGATCAGGCGCCGG     
N       ACTTAAATAACATAATATTAAAGAATCAATTATTTTGAAAATATCAGATAATAATGGTTGACAAAAGAAAATATTTATAATAGCTACACACTATTTAATAAGCATGGAGTATTAAGTTTCATAATTGCAACATTAAAAAAAGATTCTCTTTAGATCTGTTTATATCTTAAATCTCGTGAATAATTAAAAAATCAGCATAAAATAATCGGATTAACGTTAACAACTTTAGAATATAAATTAACAAATTAAAAGCAAAGAATTACCAAATTATAAATTAGTTTTCATATTAATCCGAATTAACTTGATATTATATTAAGATAAAGTTTATTAGTATTTTTTAACCATTAACCATTGTTGGGAGATATTGTATAAGAGAGTTACATATTGTTATATATAAACTGTATCACAAACTAAAAAGGTAGATTTAATAAGTTTATTTACTTATGATCGTATCTCAGTCCTTCATCGTTAAAAAATAATATAACTTTAAATTAACTTTTTAAATCTTTTCAACATGTTTATATACAAGTTCATTTTTCGAACTAATCTGATTATTATCGATACGGTAATTTAAGTACGCTAATTAAAGATTTTGAAGTAAATCGAATTTGTATTTTTTTTGATAGTTAGAGAAATGATAAAATCATGAGATTACATATAAAGTAGTATAAAAGTAATAATTAAAAATCAACATTAGTTCAATTAATGACCGTATTCACTAACATAATCCTTGTGATAAAATTCCGATACAACAATAAAAATCTTACAAACTCAGAAATATCGAATCAATATCATCTAGAAAGATCTAATTTATTATAATTTAAAACTGATATAATGAAATATAAATATAAAAAGTACCAATTTTTGCATAATGAATTTTATCATTTTAGCAATCTTGAAAGTTTCTATATAATAGAATTTTAAAAATTAATTTAATTATATAAACCGTGTCTTAATTCAATATCAGAAGATCCATGCAAAACATGTTATCGTTTTATATTATTGGTTATGGTAACCTGTTAATTTAAAGCATCGAAAGAGCATACATTTTGCTTTCTGGAGCCAAGTTATTGATATGAAACGTCCATAGGTTCATTTTCGGGATATTAAAACCTCAGCTGAAAGTACGAATCTAACGATCTAAGAAACACATCAATAAAAGACTATGTTTTCCTATTCCTTAATCTCGCTAAAGTCATAGAAACAATCGCCGAGGTGAGGTTTTAGTGATAAAATCTTACACCATAGTTTCTAGTTATCTACCATGGTGGGCGGTAGGAAAACGGAAAAATCTAGGTGACCTCTTAAGTTTTTTTTATACGATTAAGGCGCTTGCCTTCTTGCTGAACTGTAGATGTGAAGCAGACTAAACTGCAGTTATAGTCCATTTATGTTTCCATTGGCGTACGTCGTGATCATGTTAGGCCAATCAAGTTGATTTCTAGTCTGAGCCGTCTAGAGCGCTAAAGCTCAGATTCATATATCGAATAACCTTAATTATACAGAGCGAGCTACTTATGATAAATAAAAAGCACTTATCATAGCACAGTGTGGCAATAATAACTCGTATTTATTGTAAACATTGAATCCTTCGTAAGTAAGTGACTGGGTGCGAGTAGTTGCGTTGAGGTAGAACAACATCAGTAACGCGAACCGCAGATCCTTGCTTTGTAGAAAGATTAGCTATATTGTCCCAAAAACCATAGTATGAATACGTACCTTACGCCTGTACTAGGTGCGTTACGACCTCAAAATTTGAACTATAAAATCGTTTTCTCGGCCAACTATCGCACAATTACTATCTTGATAAGCAAACCGAATCAACCAATAGGTTCTTGCGCGCGTCGCAACCAGCGAATGAGAACTGATTGTTGTAGTTTTATATAACGTTTCGCCAATACGACCAAGTCGTTTCCGAGTCGGAAGTTCTTCTACCACGGTTGTCATGTATATAAAGCGTGCGCGTGCTTAGACTTGATTGGTCTAGATTAATTCGTTCGTCATTAGAGGCTGAGTCTCTTTACCGAGCGGTACTCGCAGAGTTAGTTGAGCCGGGGCTCGTGCGCGAGACGATGCAACGCGTCACGGCTCCGGGCGACAGACGACTTGTCCGGGCCCGGAGGTGTCCAGGTTTACCTCCGGGCGCATGGGGCCAGGACACTGATCCATGAAGGCCCCTTTCCTGGTCAACTGCTAGCTGTCGAACACAATATCCGACATGCGTTTCCGCACAGGGACTAGCTATGCCCCCGACCCAACCACAAGCCCGCGTTAGCCGGTGCCCCTCGAACAGGCCTGCCGTCGGCAAGCTTGTTTCGCGCGCCGAGCCCTTGCGGGGGCGCGCGCATCCCAGCCTTACCTCGAGTTCACCATGGGCAATGGCAAAAAATGCAGGCGGCCTGTGAGCGGGCCCCCAGCCCAGGCATACGGAAGACCGGGCTACCGGGCAACCGGAGGTGTCCTTGGGGTCTGCAGCCAGAATGGGTCAACCACAAAACACCTAGTTACGCCACCGTAAGGTCGAGGGACCGGGAACGCCAGGTTAGCCGGGACAGCCGTCTTCTTCACTCAGATCCTTTTACGCCTGGGTGACCTTTGCGGTGTGTGGCGGACTCGGGGGGGCGTTCATGGGGGATGACCTTCCAGAACGTGCTACATGTATATACGCACCAGACCGAGCGCACGTTATGGGAACGAGGCCCCCTGGTTCCAGCAGAGATGCGACGACTCCACGGAGGTGCGCAATACGCCAGGGAACGCGGTGCTCCGCGCGGAGATTCCTCGCGAACGGTTAATGGGAACCACGCCGCTGAAGCAAGGACTGGTCAGGGTTGCAACTCGACGCGGAGGAGATCGTTAAGGCCTCAGGTCGCCCCCCCGGTACAGTACCGTCTGAAACGCACGTTATCAGACGATTCTGTGTTTCCCAGTGCTTGCCCGCTCTCATGTGGCTTTGGCCCCGAAACCCCTGATAGCACCACAACGGCCGGCACCGTTCCCGGACAACCCCCGCTGGGTCCGAGCGTTCGGGCGGCGGGGACCCACGTACGCTGTCGTGGCCGAGGGACCGGCACGGGGGCCCCCGCGCCGACCGCCGGTGCGCGGCGGGGCCAGCAGCCAGGCGCCCTCCACGGGAGAGCGAGCGTGGGGTGACGGCGCCGCCGCGCGCGCCCCCAGCCGATGAGAGCTACCCCCGGACGCTCGATGGGGCGCCATTGCCGGCCTTGCGCCGCGACCGGCAGCCAGCCGGCGCACGCGGCCGGCCCGGGGGCTGAAGGGCCGCCGGCACGCCCGCAGCGCAGTGCCGCACCCCGCGGCACGGGGGCGGGTGGCAGGGGCTGGGAGGCCTCCCAAGCCCTTGGCCCTACCGGAGGCCTCCGGGAGAACTCCGGAGTCTCGACCGCGGCCTGGCTTTGCGAGGCACCGGGATGGCCGGCCGCGTATCGCCCCTCCTCGGCCCCGGCATAACTCCCCCCTGTAGGTGTGGACCGGCGGCGCCGCGCGGTAGCACGGCGGCCCCGTCGCCTGCCGCGCGGGAGGGCCGGCTCCCCCCCGGACTGGGGACCGGCGCTGGGTTCGGCGCGCCCACGCACAGGCCGGGGGGCGGCGCGGGCTGCTCGCCCCGCCGTGCCGGGGCGGCAGCCACGGACGCCAATCACAGTGACCGCCCGCCCGCGGGCCGGCCCCTGCGGGGCCGGGACGGCTCGTGAGACGGAGCGATGCGGTCCCCACACCGCGGGAGTCGAGTGTGAGCACGCCACTCGCGGGCGGCCAGGGGCCCCGGTCCCTGCGGGCGCCGGCCGCGCGTCGCGGCGGAGCAGCGGGGCGGGCCGGAACCGAGCCGATGCGTCGTCTGAGTTCGCCTCGGGATTGTGCCGTCCGCGCCGTCACCCGCCCGCCCCAGCGCCGCGGTGGACCCCCCTCGCCTTACCTCTGGTCAGACTTGGGGCGCGGCGGCCCCCACCCAACCCCGAAGCGGCCCTCAGGGATCTGGCACCTC     
M       CCTTAAATAACATATTTATAAAGAATACCTTATTTTGATGATAGCAAAGATTAAAAGTTAAAAAAAGTAAATATTTATAATAGCTACACACTACTATTTAAGGTAGAATTATTAAGTATATATATTGCTACTTTAAAAAAAGATTCTGTTTAAAACAGATTTTATCTTAATTCTCGTGAATAATTAAAAAATCAGCGTAAAATAATAGGTTTTACGTTAACAAACTTAAAATATAATTTAACAAATTAAGAGCAGAGAATTACCAAATTATAAATTAGTTTTAAATTTAATGCGATATAATATGATTTTATATTATGATAAAGTTTAATAGTATTTTTTAACCATTAACCATTGTTGAGAAATTTTTTGTAAGCGAGTTAGATATAGTTATATATAAATTGTTTCCCAAAATCAAAAGGTAGATTTAATAAGTTTACTTACGTATGATTGTATCACATTCCTTCATCGTTAAAAAATTATATATCATTATTTTAACATTTTTTAACTCTTCATCATTGTTATATACAATTTCTTTTTTAGATCTAATCTGATTATTTACGAGACGGTAATTTAACAACGATAATTAAAGATTTAGAAGTAATTCGAATTTGTAATTATATTGTTAGTTATAATAATGATAAACTTATGAGATTACATATTAAGTAGTATTAAAGTTATAATTAATAATCAACAATAGTTCAATCTATGCCCGAAATCACTTATATATTCCTTAATAAAAAATCCCGATACAACAATTAATATCTTACAAACTCAGAAATATAGAATCTATATCTTCTAAAATGACCTAATTTATTATAATTTTAAGTAGATTTAACAGATTATAAATTTTAAAAATACCAAATATTGCATAATGAATTATATCATTTTAGCAATCTTGAAAGTATCTATATAAAAGAATTCAAAAATTTAATTTAAAAATATAAACCCTGACTTTATCCAAAAACAGAAGATCCATGCAAATTATGTTATAGATTAAAATTCTTGCTTATGATAACTTGTTGAATTAAAAAGTCAAGAGAGCACACATTTTAAATTTTGGTGCGAAGTGATGAATTCGAAACGTCCATAGATGTTTCTTCTGGTTCTAATCAAATCAGCTGAAAGTATGAATGTACCAATCTATGACACACGTCAATAAAAGACTATGTTTTCCTATTCCATAATCTCGGTAAAATCTTAGAAACAATCGCCGCGGTGTGATTTTAGTTATGAAATCTAACACCTTTGCATATAGTTATCTATCATGCTGGGCGGTAGGGAAACGGGAAGATCTAGGAGCCCTCTTAAGTTTTTCGAATTTCCTTAGGGAGCTAGCTTTCTTGCTGGACCTTAGATGTTTAGCAGACTAAACTACATTTATAGGCCATTGATGTTTCCCTTGGCGTACTTCGTGTTAATGTTAAGTCACTTAAGTTAATTTCTAGTCTGTGCCGTCTAGACCTCTACTGCTCACATTCATATATCGAATAACCTTAATTAAACAGAGCGAGGTCCTTATGATAAATAAAAAGCACTTATCTTAGGATAGCTTGAGAATAATAACGCGTCTTTATTGTTAATATTGAATAGTTCGTATTTTAGAGACTGGGTGAGAGTAGTTACGTTGAGGTAGAGCACCATCACAAACGCGAAACGCAAATCATTGCTTTGTAGACAAATTAGGTATAATGTCTCAAAGACCACAGTATGAATACGTACCGTACGCCTGTACTAAGTGCGTTTCGACCTTAAAAATTGAGGTATAAGAGCGATTTCTTGGTCAACGACCGATCAATTACTATCTAAATAAGCCAAACGAATCAACCAATAGGTTCTTCCGCGCGTCCCAACCAGCGGATGATAACTGTTTGTTGTAGTTTGAGTTAACGTTCCGCCAATACGATCCAGTCGTTCCTGTGTCGGAACTTCATCTACCTCGGTCGTCATTCATAAAAAGCGTGCTCGTGCATAGACTTAATTGGTCTAGATTTATTCCTTCGTCATGACAGGCTGACTCTCTTCTCCGACCGGTAGTCCCAGAGTTAGCTGAGCCGGGGCGCGTGCACGAGCTGATGCAACGGGTCACGGCTCCGGGCGCCAGGCGACTTGTCCGGGCCCGGAGATTTCCAAGTTTACCTGCGGGCGGATGGGGCCAGGACACTGCTCCACTAAGCCCCCTATATTGGGCAACTGCTAGCTGTCGAACACAGTATCCCAAATGCGATTCGGCACAGGGACTGGCTATGCTCCTGACCCAACCACAAGCCCACGTTAGCAGGTGCGCCTCGAACAGGCCCTCCGCCTGCAAGCTTATTTGGCGCGCCGAGACCTTGCGAGGGGGCGCACATCGTTGCCTTACCTGCAGTTCACCATGGGCAACGGCAAAAAATGCAGGGGGGGTGTACGTGCGCGCCCGGCCCAGGCTTACGCAAGCCCGGGTTACCGGCGAACCGGCGGTGTCCTTGGCGTCTACAGCCAGAATGGGGCAGGAACAAGACACCTACGCTCACCACAGGATTCTCGAGGGCGCTGGAACGCCGGTTTAGCCGGGGCAGCCATGTGCCTCACTCAGAGCCTTTTACGCCTGCGTGACCTTTGCGGTGTGTGGCGGACACGGCGGGAAGTTTAAGGGGGAGGACCGTCCAGAACGTGCTACATGTATATACGACCCAGACCGAGCGCATGTCATGGTTACGAGGCGCCCCGGTTCTCGCACAGATGCGCCCACGGTTCGGAGTTCCGCAATGCGCCGGGCAACTCGGTGCTCCGCGGGAATATTCCTCGCGAAGCGTAACTGGGAATCACGCCGCCGAAGCAAGGAGTGGTCAGGGTTGTAAGACGACGAGGAGGACATCGTTAAGGCCTCAGGTCGACCCCCCGGGACCGAACCGCCTGAAACGCACCTCATCAGTGGATACCGTGCTTCCCAGTGCTTGCCCGCTCTCATTTAGCGTTGGACCTGAAACCCCTGATAGCACGACAACGGCCGGCACGGTTCCCGCACAACCCCCGGTGGGTGCGACCGTCCGCGCGGCGGGGAGTCACGCATGCTCTGGTAGCACCGGGACCGGCACGCGGGCCCCCGCCGCGACCGCCGGAGGGCGCCGGGCGCAGCTGCCAGCCGCCCTCCAAGGCAGAGGCAGAGTGCGGGGAGGGCGCCGCGGCGCGCGCCCGCGGCCAGTGAGAGCTACCCCGGGACGCTCGATTGCGCGGCATTGCCGCCCTTCCCGCGGGCCCCGCAGCCAGGGGGCGCACGCGGCCCCCCCGGGGGCCGAAGGGGCCCGGGCTCGCCCGCCGCGCAGGGCCGCCCCCCGCGCCACGCGGGCCGGTGGCAACCGCTGGGCGGCGTCCCAAGCCCTTCGCCCGACCCAAGGCCTCCGGGTGGACTCGGGAGACTCTAGCGCGCCCCGGCTTTGCCGGCCCCCGGCATGGCCGGCGGCGGATCGCCGCGCCTCGGCCCCGCCATAACTCTCGCCTGTACAGGCGGACGGGCGGCGCCGCGGGGTCGCAGGGCGGCCCGGTCGCCTGCCCCGCGGGAGGGCCGGCGCCCGGCCGGGCTTGGGACGGGGCCCGGGTTAGGCGCGGCCACTCACAGGGCGGGGGGGGGCGCGGGCTGCTCGCCCCGCAGTGCCGGGGGGGCAGCGCCGGACGCGAATCACAGCGACCTCGCGCCCCCGGGCCGGCCCCTGCCGGGCGCGGGCGTCTGGCGAGACGGACGGATGCGGTCCCCGCACCGCGGGAGTCGCGTGCGAGCACGCCACGCGCGGGCGGCGAGGGGTCCCGATCCTTACGGGCGCCGGCGGGGCGTGCGGGCGGAGCCTCGGGGCCCGCCTGAACCGGTCCCGTGCCTCGTCTGAGTTGGCCTCGGTACTGCGCCGTCTGCGCCGTCGGCCACGCGCCCCGGCGGCGCGGTGGACTCCCCCCGCCGTACCTCTGGTGAGACTCCGGCCGCGCGGCCCCGCCGCCAACCGAGAAGCCGCCCGCAGGGATCTGGCACCGC     
L       TCTTTAATAACATAGTTATAAAGAATGAATTATTTTGAAAGTATCAAACATAAAAAGATAATAAAATTAAATATTTATAATTGCTACACACTTCTATTCAAGGTAGTAATAATAAGTTTATACATTGCAACTTTAAAATAAGATTCTCTTTAGAACAGTTTTTAACTTAATTCTCGTTAATAAATAAAAAATCATCGTAAATATATCTGTTTTACGTTTACTATCTGAGAAAATAAATTAACAAATAAAAAGCTTAGAATAACCAAATTATAAATAAGGGTACATATTAATTTGATTTAATTTGATTTTATGTTAAGATAAAACTTCAAAGTTATTTTTAACCATTAACCATTGTTGAGAAATATTTTATAAGGGAGTTAAAGTTCGATATATATAAACTGTTTCACAAAAAAAAAAGGTAGATTTATTAAATTTACTTACTTATTATCGTATTTCATTCCTTCATAATTAAAAAATTATATATTATTATATTAACATTGTTAAACTATTCATCATAGTTATATTCAATTTATTTTTTAGATCTAATCTGATTAATTACGAAACGGTAATTTAAGGACAATTATTAAAGATTATGAAGTAAATCGTATATGTATATTTTTTGTTAGTTAAATTAATGTTAAACTTATTAGGTTACATATTAAGTAGTATAAAAAATAGAACTAAAAATCAGCAATAGTTCAATTTATGACAGAAGTCACTCAAATATTCCTTAAAATATAATGCCGATACAACAATTAATATCTTACAACATTAGGATTATAGAATCAATTTCATCTAAAATGAAATAATATAATCTAAATTTTAGTTAATTTAACAGTTTAAAAATAGTACATTTACCAAGTTTTGCATAAAGAATAATATCATTTAAGAAATCTTATAAGTATCTATTTAATAGAATTTAAAAATTTAATTTATTAATATAAACCCTGTCTTTAACCAATATCAGAAGATCCATGCAAATAATGTTATTCCTTTAAATTGTCGCTTATGTTAACCAGTTAAGTTAAATAATCAATAAGGCAGCCCTTTTGGATTTTCGTGCGAAGTCATCGATACGATACGTCTAAATATTTATCTTCAGGGTCTAAACACCTCAGCTGAAAGTATGATGCTAATAATCTATTACACACATCAATAAAATTCTAATTTTTGCTATTCCATAACCTCGGTAAAGTCTTAGAAACAATTGCCGCGGTGCGCTTTTAGTGATTAAATCTTACACGTTTGCTTATAGTTATCTGGCATGATGGGCGGTTGTGAAACGGTAAAAACTAGGAGACCTCTTAAGTTTTTTTAATATTCTTCGGAAGCTCGCCTTGTTCATGAACCGTAGGGGTGAAGCAGACTAAAATGCAGATTTAGTCCATTAATATTTCCTTTGGAGTACATCGTTATAATGTTAAGCCAATGAAGTTGATTCCTAGTCTGTGCCGTCAAGATCTCAAAAGCGCACATTCATATATCTAATCACCTTATTTAAAATGAGCGAGGTACTTAAGATAAATAAAAAGCACGTATCTTAGGATATCATGAGAGTAATAATTCGTATTTGTTTTAAAAATTGAATGCATCGTAATTAAGTGACTGGGTGAGAATAGTTTCGATGAGGTAGAGCATCATCATCAACGCAAAACGCAAATCATTGCATTGTATAAAAATTAGCTATAATGTCCCAAAGATCGCAGTATGAATACGTAGCGTACGCATGACCTAAGTGCGTTCGGACCTCACAAATTGAGGTAAAATTACGACTTCTTGGACCACGACCGAACTATTACTATTTAGATAAGCTAAACGAATCAACCAATGGGTTCTTGCGAGCGTCGCAACCATCGGATGTGAACTGATTGTTGTAGTTTCGGTTAACGTTCCGTCCATACGACCTAGTCGTTGCTGGGTCGGCAGTTCATCTACCCCGATTGTAATTCATAAAAAGCGTGCTCGTGCCTAGACTTTATTGGTCAAGATTTATTCCTTCGTCATGACAGGCTGGCTCTCATTTCCGACCGGTAGTCCCGGAGTTAGATGAGCCCGCGCTCGTGCTAGAGGTAATGTAAGGCGTCACGGCTCCGGGCGGCAGACGACTCGTCCGGGCCCGTAGATGGCCAGGTTTACCTACTGGCGGATGGGGCCAGGACACTGCTCCACCTAGGCCGCTATCTTGGTCAACTGCTAGCTGTCGAACACGGCATCCGACATGCGATGCGGCACAGAAACTAGGAATGCCCCTGACTCAACCAGAAGCCCCCGTAAGCTGGTGCGCCTCTAACCGGCAGGCCGCCGGCAAGCTTGTTTGGCGCGCAGAGACCTTGCGCGGGGCCGCACATCTTAGCCTTACCTCCAGTTCACCATGGGCAGTTGCAAAAAATGCAGGCGGGATGTAAGCGCGCTCCCGGCCCAGGCAGACGGAAGTCCGGGCTGACGGTTAACCGGGGGTGTCCATGGTGTCTACACCCAGAATGATGCATGAACAATACACCTACGTACGCCATAGTAGGCTGGAGGGCTCTGGAGCGCGCGCTTAGCCGGGACCGCCGTCTGCCTCATTCAGAACCTGCTACGCCTGGGTCACCTGTTCGGTGTGTGGCCGACACGGAGGGGCGTTCAGGGGGGAAGACCGCCTAGAACGTGCTACACGTAGATACGCACCAGACCGAGCGCATGTCACGGTGACGAGGCCCCCCGGTTCTTGCCCAGATGCGATGGCCGCTCGGAGGTGCTCAGTAAGCCCGGGAACGCGGTGCTCCGCGTGCAAATTCCCCGCTCAGGGTGACGGGGAAACACGCCGCTGAAGCAAGGACAGGTCAGGTTTGAAAGGCGACGAGGCGGACATGGTTAAGTCCTCAGGTCGCCGCCCCGCGACGGTACCGTCTGAAACGCATGTCATCAGAGGATGCGATGCTTCCCAGTGTTTGCCCGCTTTCATTCAGCCTTGGCCCCGAAACCCCTGATAGCACGACAACCGCCCGCACAGTTCCCGCACAACCACCGGTGGGTTGGAGCGTCCGGTCGGCGGGGAGTCACGCATGCTGTGGTGGCACCGGGAGCGGCACGCGGGCTCCCTCGCCCACCGCGGGATCGCGGCGGGGTCAACTGCCAGCCGCCCTCGACGGGAGAGCCACCGTGAGGGGACGGCGCGGCGGCGCGCGCCCGCGGGCGGTGACAGCTACCCCCGGACGCTCCATTGGGCGGCATTGCCGACCTTCCGCCGGGACCCGCAGCCAGGGGGCGCACGCGGCCTCCCCGGGGGCCGAAGGGCCCCGGGTTCGGCCGCAGCGCAGGGCCGGCCCCCGCGCCGCGCGGGCCGGTGGGAAGCGCTGCGCGGCCTCCCAAGCCCTTCGCCCGACCGAAGGCCTCCGGGTGGACTCGGGAGCCTCAAGCGAGCCCCGCCTTGTCGGGCCACCGGCATGGCGGGCCGCGGATCGCCCCCCCTCGGCCCCGGCATAGCCCCCGCCGTGACAGGCGGACGTGCGGCGCCGCGCGGTCGCAGGGGGGCCCCGTCGCCTGGCCCGGGGGAAGGCCGGCTCCCCCCCTGGCTGGGGATCGGGCCTGGGTCCGCCCCGCCCACTCACCGGGCGGGGCGGGCCGCGGGCTGCTGGCCCCGCCTGGGCGGGGCGGCAGCGACGGACGCCAATCACAGTGCCCTCCCGCCCCCCGGCCCGCCCCTGCCGGGCGCCGCCGTGTGGTGAGACGGACCGATGCGGTCCCCGCAGGGCGGGAGTCGCGTATGAGCAGGCCACGCGCGGGCCGCGAGGGGTCGCGCTCCTGACGGGCTCCGGCGGCGTGTCCCGGCGGAGCTTCGGGGCCCGCCAGAACCGGTACCCTGCGTCGTCTGAGTGAGCCTCGGCATTGCGCCGTCTGCGCCGTCTCCCGCACGCCGCGGCGCCGCGGTGCACACCCCCCGCCGTACCTCGCGTGAGACTTCGGCCGCGGGGCCCCTCACGCAAGCGGGAAGCGTCCCGCAGGGATCTGGCACGTC     
K       TTTTCAATATCATAATTATAAAGAATGTATTATTTTGAAGATATCAAAGATTAAATATTAATAAAATTAAATATTTATAATGCCAACACACTTCTATTTAAGATATTAGTATTAAGTTTATAAATTGCAAAATTAAAATAAGATTCTCTTTTTAACAGTTATTAACTTAATTATCGTTAATAATTAAAAAGTCAGCTTAAAATTATCAGTTTTACGTTTACAATCTAAAAAAATAAATTAACAAATAAAGAGCATAGTATAAACAAATTATAAATTAGTGTTCAGATTAATAAGATATAATTTTATTTTATAATATGTTAAAGTTTAATAGATATTTTTAACCATTAACCATTGTTGAGAAATCTTTTGCAAGTGAGTTAAATATTGTAATATAATAACTTTTTCACAAAATTAAAATGGAGACTTATTAAGTTTACTTACTTATGATAGTATCTCATTATTTCATAATTCAAAAATAATATATCAATATATTGACTTTGTTAAACTATTCATCATGTTTATATTCAAATACCTTTTTAGATCAAATCTGATCATTTTCGATACGGTAATTTAAACACATTTATAAAAGAATTTGAAGAAATTCGAACATGTTAAATTTTTGATAGATAAATAAATCTTAAAATAATAAGATTACATATTAAGTAGTATTAAAATTAGAACTAAGAATCAGCCATAGTTCAATATATGACAGTAATCACTAGTATACTCCTTAAAAGAAAATACCGATACAACAATTAAAATCTTACAACCTCAGCAATATAGAATCAATATCATCTATAAAGAAATAATATTCTATAAATTTTAGCAAATTTAACCGGATATAAATATTAGAATTACCAAATTTTGCATAATGAATAATATCATTTAAGCTACCAAAAAAGTTTCTATGTAAAAGAATTTAAAAATTTTATTTATTAATATAAACCCAGTCATTTTCCAATATCAGAATATCCATGCAAAAGATATTATACCTGAAAATTATTGATTAAGATAACCCGTTAGTTTAAAGATTCAATAAGGCAAACATTTTTGATTTTGGAGCAAAGTTATGGATCTCATACGTCCATAGATTAATCTTCGGGTTATAAATACCTCAGCTGAAAGTATGATGCTACTAATCTGTTACACACATCAATAAAATACTAGGTTTTACCATTCCATATTCTCGGTAAAGTCGCAAAAACAATCGCCGAGATGAGGTGTTAGTGATTTAATCTTACACTATTGCTTATAGTTATCTGTCATGGTTGGCGGTTGAGAAACGATAATAACGAGGAGACCTCTTAAGTTTTTTAAATATACTGAGGGAGCTGGCTTTCGTCCACAACGGTATATTTGGAGCAGACTGAACTGCAGATATAGGCCGTTAATATTTCCATAGGTGTACTTCGTTATATTATTAACCCAATGTAGTTGATTGCTAGTCTGTGACGTCGACAGCTCTGGAGCCCACATTCATATATCGGATGACCTTATTTATGTAGAGCGAGGTTCTAATGATAAATAAAAAGCACGTGTCTTAGGATATCTTGAGATTAAAAGCGCGTTTTTATTGTTAATCTTGAATACTTCGTAGTTAAGAGACTGGGAGAGATTAGTTGTGTTGAGGCAGAACACAATCTGTAACGCGAATCGCAAATCATTGCATTTTAGAAATTTTAGCTAAAATGTCACAAATACCACAGTATGAATACGTACCGTACTCCTGTACTATATGCGTTCCGATCTCACAGATTGAGGTATAAGAGGGATTTCTTGGACAACGATCGCACTGTTACTATTTCGATAAGCTAAACGAATCAACAAATGGCTTCTTGCGATCGGCGCAACCATCGGATGTGAACTGATTGTTGTAGTTTGCTTTAACGTTACGCCCATACGATCTAGTTGTTCCTGTGTCGGGATTTCATCTAACCAGATAGTCATCTATAAAATGCGTGCTAGTGCTTAGACTTTATAGGTCTAGATTTATTCCTTAGTCATTACAGGCTAACCGTCTTCTCCGACCGCTAGTCCTCGAGTTAGATGAGCCAGCGCTCGCGCTTGAGATAATGCAACGCGTCACGGCTCCGGGCGTCAGACGACTTGTCCGGGCCCGGAGCTGGCCACGTTTGCCTACGGGCGGATAGGCCCAGGACCCTGCTCCACAAAGGGCCCGATGTTGGGAAACTGCTAGCTGTCGAACGCGGAATCCGACATGCTATTCGGCACAGGGACTCGCCATGCCCCTGACTCAGCCAGAAGCCCCCGTTAGCAGGTGCCCCTCGAACGGGCCTGCCGCCCGCATGCTTGTTTGGCGCGCAGAGACCCTGCGCGGGGGCGCACATCCTAGCCTTACCTCCAGTTCGCCATGGGGAATGGCTTAAAATGCAGAGGGGGCGAAAGCGTGCTGTCGGCCAAGGCATACTGAAGACCGGGCTACCGGTCAACCGTCGGTGTCCTTGGTGTCTACAGCCAGAATGCGGCATGAATAATACACCTACGTACACCATAGTAAGCTGGAGGGTTCTGGGGCGCCGGTTCAACCGGGACAGCCGTCTGCCTCACTCAGATCCTGCTACGCCTGAGTTACCTGTGCGGTGAGTGGCCGACACAGCGCAGCGTTTGGGGGGGAAGACCGCCCGGAACGTGCGACACGTATATTCGAACCAGACCGAGCGCATGTGACGGTTACGAGGCTCCCCGGTTCTTGCACAGATGCGACTACCGTTCGGAGGTGTTCAATACGCCGGGGAACGCGGTGCTCCGCGGGCACATTCCTCGCCCAGGGTAACATGGAAACACGCCGCTGACGCAAGGACGGGTCAGGATTGTAAGCCGACGAGGAGGACAACGTGAAGTCCTCAGGTCGCCGCCCCCGTACCGTACCGTCTGAAACGCACGTCAGGAGAGGATCCGGTGCTTCCGAGTCATTGCACGCTTTCAATAAGCCTTGGGCCCGAAACCCCCGATAGCACGACAACGGCCGGCACAGTTCCCGAACAACCCCCGGTGGGTCGGAGCGTCCGGGCGGTGGCGAGACACGCATGCTGTCGTGGCACCGCGAGGGGCACGCGGGCCCCCGCGCCGACCGGCGGGGCGCGGCGGGGCCTAGTGCCAGCCGCCCTCAAGGGGTGAGCGCGCGTGGGGGGACGGCGCCCCGGCGCGCGCCGCGGGGCCCTGACAGCTACCCCGGGACGCTCGATGGGCCGGCCTTGCCGACCTCCCCCCGGGCCCCCCAGCCAGGCGGCGCACGCGGCCGCCCGGGGGGCCGAAGGGCCCCGGGACCGGCCCCAGCGCAGGGCCGCGCCCCGGGCCGCGCCGGCCGGTGGGAAGCGCTCTGGGGCCTCCCAATCCCTTCGCCCGACCTAAGGCCACCGGGTGCACTCGGGAGTCTCGACCGAGCCGCGGCTTGGCGGCGCACCGGCATGGCGGGCGCCGCATCGCCCCCCCTCCGCCCGGGCATAACCCCAGCCGTCACAGGCGCACCGGCCGGGCCGCGCGGTCGCACGGGGGCCCTGTCGCCTGGCCCGCGGGAGCGCCGGCTCCCAGCCGGTCTGGGGACCGGGGCTGGGTCAGGCCCGGCCACGCACTCGCTGGCGGGGGTCGCGGGCTGCTAGCCCCGTCGGCGCGCGGCGGCAGCGCCGGTCGCCAACCACAGCGACCTCCCGCCCCCCGGCCTGTCCCTGCCGGGCCCGGCCGTCTGGCTAGACGGACCGATGCGGTCCCCTCACCGCGGGAGTCGAGTGTGAGCAGGCCACGCGCGGGCGGCTAGGGGTCCCGCTCCTAGCGCGCCCCGGCAGTTTGTCCCGGCGGAGCTTCGGAGCCCGCCAGAACCGGGCCCCTGCCTCCTCTGACTTCGCCTCGGGCTTGGGCCGTGTGCGCCGTCGCCCGCCGGCTGGTGCGCCGCGGTACACACGCCCCGCCGTACCTCTGGTGGCACTGTGGCCGCGGGGCCCCAGACGCCACCGCGAAGCGCCCGGCAGCGCTCTGGCAGAGC     
J       ACTTCAATAACATAATTATAAAGAATACATTATTTTGAACATAACAAAAAATAAATTTAAATACAATTAAATATTTTTAATACTTACGCACTACTATTCAAGGTAAAAGTATTAAGTTTATTCATTGCAAATTAGAAATAAGATTCTATTCTTAACAGTTTGTATCTTAAGTATCGTGAATAATTAAAAAATCAGATTAAAAATATCTGTTTTACGTTTACAATCTAAGATATTAATTTAACAAATAAAAATCATAGTATAAACAAAATAGTAATTAGTGTTCAGATTAATATGAAATAATTTGATTGTATATTATGATAAAGTTTAAAAGTTAATTTTATCCATAAACCATTATTGAGAAATTTTTTGTATGAGAGTTAGATTTTGAAATATATAAACTGTTTCACAAACAAAAAAGGGAAACTTATTATATTTACTTCCTTATGATTGTATCTCATTCTTTCATGATTAATAAATAATAAATCATAATTTTAACTTTGTATAACTATACATCATGGTTATATTCAACTTCTTTTTTAGATCAAATCTGATTATTTTCGAAACGGTATTTTAATCAAATTTATTAAAGATTTGGATGTAATTCGAACATGTATAGTTTTTGTTAGGTAAAAAAATATTAAACTAATAAGTTTACAAATTAATTATTATCAAAATTATAACAAAAAATCAGCTATACTTCAATATATGACAGGAATCACTGATATATTACTTAATAAAAAATACCGATACAACAATTAATATCTTTCAACTTCAGCAATATAGAATCAATATCATCTATAATGAAATAATATCTTATAATTTTAAGCTGATTTAACTGTATAAAAATAATACAATTTTCAATCTTCGCATTATGAATTATATCATTTAAGCTACCTAAAAAGTTTCTATGTAAAAGAATTAATAAATTTAATTTAAAAATTTAAACCTTGTCATTAGCAAATATCAGAAGTTCCATGCACAACATGTTATACCTAAAAATTATTGATTAAGTTAACCGGTTAGTTTAAAGATTCAAAAAGGCCGACATTTTTTATTTTCTAGCAAAGTTATGGATTACATACGTCCATAGATGGATCTTCAGGTTCTGAGCAGCTCAGCTGAAAGTATGAACCTAATAATCTATTACACACATCAATAAAATACTAGCTTTTGCTAGTCCATATTCTCGGGAAAGTCGTAGAAACAGTCGGCGAGATGAGGTTTTAGTGATTAAATCTTACACAATTGCTTCTAGTTATCTGACATGGTGGGCGGTAGCGAAACGGGAAAAGCTAGGAGTCCACTTAAGTTTTTCTAATCTGGTAAGGCAGCTGGCTTTCTTTAAGATCAGTAGAGTTGAAGCAGTCTAACCTCCAGACACAGGCCCTTGATAATTCCATTGGTGTTCGTCGTCTTAAACTTAACACAATTCAGTTGATTTCGAGTATGTGCCGTCGAGATCTCGAAAGCGGACATTCATATATCGGATTACCTTCTTTAAACGGTGCGAGGTGCAAATGATAAATAAAAAGCACGTGTCATAGGATATTTTGAGATTAAAAGCGCGTTTGGATTGTAAATATTGAATATATCATAGTTAAGTGACTGGGTGAGATTAGTTGAGTTGAGGCAGAGCATCATAAGTAACGCGAAACGCTGATCATTGCATTTGATAAAGATTAGCTATAATGTCCCAAATACCACAGTATGAATACGTAGCGTAGTCTTGTGCTAAATGCGTTAAGACCTAAAACATAGAGGTATACGATCGATTTCTCGGACAACGACGGCACTGTTACTATTTCGATAAGTTATACGAATCAACCAATGGGTGCTTGCGAACTTCGCAACCATGCGATGAGAACTGATTGTTGTAGTTTGAATTAACGTTCCGCCCATACGATCTAGCTGTTACTGTATCGGTATTTGATCTAACACGATGGTCATAGATAAAATGCGTGCTAGCGCTTAGACTTCATTGGTCTAGCAGTATTCCTTCGTCATAACAGGCAGACTGTCCTCGCCGCCCGGTAATCCCCGAGTTAGATGAGCCAGCGCTCGTGCGGGAGATAATGTAACGCGTCACGGCTCCGGTCGGCAGACGACTCGTCCGGGCCCGGAGTTGGCCACCTTTGCCTCCTGGGGGATCGGGCCAGGACCCTGCTCCACGAAGGGCCCTGTGTTGGAAAACTGCTAGCTGTCGAACCCGGAATCCGAGATGCTCTTCGGCACGGAGTCTCGCAATGCCCCTAAAACAGCCAGAAGCCCCAGTTACCTGGTGCGCCTCCAACAGGCCAGCCGCCCGCATGCTTGTTTGACGCGCAGAGACCTTGCGGGGGGCCGCACATCTCAGCCTTACCTCCAGTTCACCATGGGGAATCGCTCAAAATGCAGGGGGGACGAAAGCGTGCTCGCGGCCAAGGAATACTGAAGACTGGGCTATCGGGAAACCGGGGGTGGCCTTGGTGTGTACAACCAGAATGCGGCATGAACAATACCCCTAAGTACACAATAGTAAGCTGGAGGGGTTCGGAGCGCCCGTTCAACCGGGCCAGCCGTCTGCCTCACTCAGAGGTTGCTACGCCTGGGTTACCTGGACGGTGAGTGGGCGACAAGGGGCCTCGTTGAGGGGGGAAGACGGTCCAGAACTTGCGACACGTATATACGCACCAGGCAGAGCGCCTGTTATGGTTACGAGGCGGCCCGGTTCCGGCCCAGATGCGACGACCGCGCGGAGATCATCAATGCGCCGGGCAACGCTGTGCTCCGCGTGCAGATTCCTCGCTCATTGTAACGGAGGATCACGCCGCTCACGCAAGGACTGGTACGGGTTGTAACCCAACTAGGAGGTCAAAGTAAAGGCCTACGGTCGCCGCCCCGGGACCGGACCGTCTGAAACGCAGGTCATCAGACGATGCAGTGCTTCCGAGTGTTTGCCCGCTTTCACTTCGCGTTGTACCAGAAACCCCTGTTAGCACGACATCGGCCTGGACAGTTCCCCCACAACCGACGGTGGGGGGGGGCGTCCGGCGGGCGGGGAGCCACGCAGGCTCTGGTGGCACCGGGAGCGGCTCGCGGGCCCCCGCGCCGACCGCCGGTGCGCGGCGGGGCCTGCCGCGAGACGCCCTCGACGGGAGAGCGAACGTGCGGGGACGGCGCGCCGACGGGCGCTCGGGGCCAGTGACAGCTACCCCCGGACGCTCGACGCGCCGCGCTTGCCGCCCTGCCCGGGGGCCCCCCAGCCAGGGGGCGCACGCGGCCGACCGGGGGCCCGAAGGGCCGCCGGACCGCCCGCTGCGGAGGCCCGCCCCCCGCGCCGCCCGGGCCGGTGGGAAGCGCTCTGTGGCCTCCCAAGCCCCTGGCCCGACCTAAGGCCAGCGGGTGGACTCGGGAGCCTCAACCGAGACGCGGCTTGGCGGGCCACCGGCATCGCGGGCCCCGAATCGCCCCCCCTCAGCCCCGCCATAACCCCCGCCGCGAAAGGCGGACCGGCTGCGCCGCGCGGTGGCAGGAGGGCCCAGTCGGCTGGCGCGCGCGAGCGCCGGCTCCCCCCCGGTCTGGGAAGCCGGACTGGGTCAGCCCCGGCCACGCAGAGGGCGGGCCCGGTCGCGGGCTGCTGGCCGCGCCGGCCCGGGGCAGCAGCGCCGGTCGCCAGCCACAGCGACCTCCCGCCCCCCGGCCGGTCCCTGCCGGGCGCGGCCGTCTGGCCAGACGGACGGATGCGCTCCGCTCGCTGCGGGGGTCGCGTTCCATCAGGCCACGCGCGGGCCGCTAGGGGCCCCGATCCGAACGGGCGCCGGCGGCGTCTACCGGCGGAGCTTCGGAGCCCGCCAGAACCGGGCCCATGCGTCCTCTGACTTGGCCTCGGGGCTGCGCCGTGTGCGGCGTCTCCCGCCCGCCGCGGCGCCGCGGTGCACACGCGCCGCCGTACCTCGCGTGCCACTTGGGCCGCGGGGCCCCAGACCCGAGCGGGAAGCGCCCGGCGGCGATCTGGCACTTA     
I       TTTTCAAAAACATTATTATAAAGAATGCACTATTTTGAAGTTAACAAAAATTAGAATTAAATACAAATAAATATTTATGATACTCACTCACTACTATTCAAGGTAATATTATTAAGTTTACTCATTGCAAATTTAAAATAAGGTTCTCTTGTCACCAGTTAATAACTTCAATATCGTTAATTATTATAATATCAACATAAAAATATCTATTTTACGTTTACAATCTAAGAAATTAAATTAACAAATAAAAATCATAGTATAAACAAATTATTAAATAGAGTTCAACTTAATTCGATATAATATAATCTTATACTAAGATAAAGTTTAAAAGTTATTTTAAGCAATGAACCATTGTTGAGAAATTTTTTGTAGGAGAGTTAAGTTTTGTAATATATAAATTGTTTCACAAAATAAAAAGGGAGAGTTATTATATTTATTTTCTTATATTTGTATCTCATTCTATCATCATTAAAAAATAATATATGATCATTTTAACATTGTTAAACTTTACATCATGATTATATTCAATTTCTTTTTTCGATTAAATCTGATTATTTTCGAATCGGTAATTTAATCAAGTTTATGAAAGATTATGAAGTTATTCGAACATGTATAGATTTTGTTAGATTTATAAATGATAAACCTATAAGTTTACAAATTAATTAGTATTAAAATTTTAACTAAAAATCGGCAATAGTTCAAAATATGACTTTTATCACTGTTATAATACTTAAAAAAAATTGCTGATACAACAATTAAAATCTTTCTACATTAGCAATATAGAATCAATATGATCTATAATGAGATAATATATTATAATTTTAAGTTTATTTAACAGTATAAAATTATTACAATTACCAAACATAGCGTAATGAATAATCTCATTTAAGCTTCCTAAAAAGTTTCTATATAATAGAATTTCAAACTTTAATAAAAAAATATAAACTCTGTCATTATCCAAAATCAGAATATCCATGCAAAAAATGTTATTCTTTAAAATCTTTGATTATGCTAACCAGTTAGTTGAAATATTCAATAAGGCCGATATTTTTTATTATCGAGGAAAGTTATAGATATAATACGTCCATAGATGGATCTGCGGGTTCTAAGGAGCTCAGCTGACAGTATGATGCTAATAATCTATTACACACATCAAAAAAATACTATTTTTTGCTACTCCATATTCTCGGTAAAATCTTAGAATCAGTCGCCGAGTTGAGTTGTTAGTGATGAAATCTTACACCTCTACTTATAGTTATCTGTCATGATGGGCGGTTGTGAAACGGGAAGAACTAGAAGTCCTCTTAAGTTTTTTTCATCTGGTTAGGGAGCTGGCTTTTGTCCAGAACCGTAGAGTTGAAGCAGACTAACCTGCACACATAGACCATTTACATTTCCCTTGATGTACGTCGTTATATTTTTGACACAATGGAGTTCGTTTGGAGTATGTGTCGTCTAGATCACCACATCCGACATTCATATATCGAATTACCTTCGTTAAAGAGTGCGAGGTACATATGATAAATAAAAAGCGCGTGCCATAGGATAATTACAAATTAACAACGCGTTTGACTTGTAAATATTGAATCCTTCATAGTTAAGTGACTGGGAGAGAATAGTTGGGTTGAGGTAGATCACCATCATTAACGCGAATCGCAAATCACTGCGTTTTAGAAAGATTAGCTATAATGTCACAACTACTACAGTATGGATACGTAGCGTACTCTTGTGCTGTATGCGTTACGACCTCAGAAGTTGAGGTATACGATCGGTGCCTCGGACAACGACCGGACTGTTTCTATTTCGATAAGCGAAACGAATCAACCAATGGGTTCTTGCGATCGTCGCAACCATGGGATGTGAACTGTTTGTTGTAGTTTGAATTAACGTTCCGCCCATACGGTCTAGGTGTTGCTGTATCGCAATTTAATCTAACTAGATGGTCATACATAAAACGCGTCAGAGCGCCTAGACTTTATCGGGCTAGCATTATTCCTTCGTCATCACAGGCAGACTGTCGTCCCCGACCGGCAAACCCCGAGTTAGATGAGCCCGCCCCCGTGCGAGAGATGATCTAACGGGTCACGGCTCCGGTCGGCATACGCCTTGTCCCGGCCAGGAGCTGGCCACGTGTGCCTACAGGGGGACCGGTCCAGGACCCTGCCCCACTAAGAGCCCTAGGTTGCAAAACTGCTAGCTGTCGAAGCCGGGATCCGACATGCTATTCGGCACAGGGACTAGCGATGCCCCTGACACAGCCAGAAGCCCCGGTTATCAGGGGCGCCTCGAACCGGCCCGCCGGCCGCAAGTTTGTTTTGCGCGCAAAGCCCTTGCGCGGGCGCGCACATCCTGGCCTTACCTCCAGTTCACCATGGGGAATAGGTTAAAATGCAGGGGGGACGAACGCGTGCGTTCGGCCAAGGCATACGCAAGACTGGGCTAACTGTTAACCGGGGGTGTCCTTGGTGTCTAGAACCACAATGAGATATGAACAACAGCCCTACGTACACAATTGTACGCTGGGGGGTCTTGGAGCGCTGGTTAAACCGGGACAGCCGTCTGGATCCCTCAGATCATGATGCGCCGCCGTTACCTGTGCCGTGGATGGCCGAGATGGCGCTTCGTTCAGGGGGGAAGACCGTCGAGAACTTGCGACACGGACATACGAACCAGGCCGAGCGCATGTCACGGTGACCAGGCGGCCGGGTTCCCGCACAGAGGCGACGACCGGACGGAGTTGTTCAGTCCGCCGGGCAACCCTGTGCTCCGCGTGCACCTTCCTCGCACATTGTAACGGAGTATCACGCCGCCAACGCAAGTACGGGTCCGGATTGTAACTCGACTAGGGGTGCAACGTTGAGGCCTCTAGTCCGCGCCCCGGGACCGGACCGTTTGAAACGCATCTCATAAGAGGAAACTGTGCGTCCGAGTGATTGCCCGCTTTCACTTAGGGTTGGGCCTGAATCCCCTGAAAGCACGACAACGGTCGGTACAGTTCCCACACAACCCCCGGTGCGTGGGAGCGTCCGGCGTGTCGGGAGGCACGCAGGCTGTGGTAGCCTCGGGAGCGGCACGCGGGCCCCCGCGCCCACCGCCGGCCGCCGACGGGGTCTACCGCCAGAACCCGTCGAGGGGAGAGCGAGCCTCCGGGGAGGGCGCCCCGGCGGGCGCCCGGGGCCCGTGACAGCTACCCCGGGACGCTCGAGGGGCCGGGCTTGCCGACCTCACCCCGGGCCCCCCAGCCCCGGGGCGCACGCGAGCGCCCGGGGACCCGAAGGCCCCCGGGGCCGCCCGCAGCGTAGGCCCGCCCCCCGGGGCGCGGGTGCCGGTGGTAAGGGCTCTGTGGCCCCCGAAGCCCTTCGCCCGCCCTAAGGCCACCGGGCGCAGTTCGGAGACTCAACCGAGCCGCCCCTTGGCGCGCCACCGGCATGGCGGGCCGCGCATCGCCCCGCCTCCGCCCCGGCATAACCCCCGCCGTGACAGCCGGACCGGTTGCGCGGCGCGTTCGCAGGAGGGCCCGGTCGGGTGGCGCGCCCGATCGCCGGCTCCCCCGCGGTCTGGGCGGGCGGCCTGGGTCCTCCCCGTCCACGCACTGGGCGGGGGGGGTCGCGGGCTGCTCGCCCCGCCGCGCCGCGGGCGCAGCGCCGGTCGCCAGTCACAGCGTCCGCCCGCCCCCCGGCCGGCCCCTGACGGGCGCGGCCTTCTGGCCAGACGGACGGATGCGCTCCGCTCACCGGGGGTGTCGCGTGTGAGCAGGCCACGCGCGGGCGGCTAGGGCTCGCGGTCCCAACGCGCGCCGGCCGTGGGTGCCGGCGGTGCTTCGGACCCCGACGGATCCGCGCCCGTGCTTCCTCTGACTTCGCCTCGGCATTGAGCCGTGTGCGGCCTCCACCGCCCGACGCCGCGCCGCGGTGCACCCGCGCCGCCTTACCTCGCGTCCCACTTGGGCCGCGGGATCCCGGACCCAAGCGCGAACCGCCCGGCAGTGATCCGGCACTGG     
H       TATTCAATAACATAATTATAAAGAATGTATTATTTTGATGATAACAAAAAATAATTTCTAATACAAATAAATATTAATAATACTTACACACTTCTAATCACGGTAAAAGTTATAAGTTTACCCATTGCAAATTTAAAATAAGATTCTAAATATACCAGTTTTGAACTTCATTATCGTGAATAATTAAATTATCAGCGTAAAATAATCTACTTTACGTTTAAAATCTTATAAAATAAATTAACAAATCAAAATCTTAGTTTAAACAATTTATTAATTAGTGTTCAAATTAGTACGATATAATATAATTTTATATAAAGATAAAGTTTAAAAGATATATTTAACAATGAACCATTGTTGAGAAAAATTTTTAAGGAGAGTTATAATTTGAAATTTATTATATTATTCACAAATTAAAAAGGTAGAGTTATTATATTTAGTTCCATATAATGGTATCTCATTCTTTAATCATAATTAAATAATATATCACTATTTTAACTTTCTTAAAATATACATCATGATTATATACAACTTCTTTTTTAGATCTAATCTTATTAGTTTCGAAACGGTAATTTAATCATAATTATTAAAGATTTAGAAGCAATTCGAACATGTAAAAAAATTGTTAGATTTATTAATTGTAAACCAATAAGATTACAAATTAATTAGTATGAAAATTTTAACAAATAATCTGCCATAGTTCACTATATGTCAGTTATCACTATTATATTACTTAATAAAAAATTCTGATACAATCATTAAAATCTTTATACATAAGGAATATAGAATCAATATTATCTAGAAAGAAATAATATATTATAAATTATAGTTTATTTAAACATATAAAAATATTACAAATACCATACTTAGCATAATGACTAATCTCATTTAAGCTACCTAAAAAGTTTCTATATAAAAGAATTAAATTCTTTAATTTTTTAATATAAACCCTATCATTATCCAAGATCAGAATATCCAGGCAAAATATGTTATTATTAAAAATTATAGATTAGGCTAACCGGTTAGTTTAAAGATTCCACAAGGCCCGTATTTCTTATTGTCGAGCAAAGTGATGGAGAACATACGTCCATAGATCGATCTTCGGGTTCTTAAGAACTCATCTACACGTATGAAACTTACAATCTATTACACACATCAATAAAATACTAAGTTTTCCTACTCCATAGTCTCGGTAAAGTCATAGAATCAGTCGCCCGGATGACGTATTGGTGATTAAATCTTACACACCAACTTATAGTTTTCTGACATGGTAGGCGGTTGTGAAACGGTGAAAACTAGGAGGCCTCTTAAGTTTATATCATCTGATAAGGGAGCCAGCTTTTATACAGAACTGTAGAGATGAAGCAGGCTAAACTGAACATATAGACCATTCAACTTTCCTTGGGAGTACGTCGTAGTATTGTTAACGCAATCGTGTTGATTTGGAGTATGTGCAGTCTAGATCACAAGCTCAGACATTCATATATCGGAGTACCTTCTTTAAACAGTGCGAGGTTCATATTATAAAAAAAAAGCACGTGTCATAGGATATTTTGAGATTAATAACTCGTATTAATTTTCAAGCTTGAATTCTTCATAAATAAGTGACTGGGAGATATTAGTTGGGTTGAGGAAGAGCACCATCCGTAACGCAAAACGCAAATCATTGCGTTTAACAAAGATTAGCTACAAAGTCCCAACTACCACAGTAGGAATACCTAGCGTACTCTTGTGCTATATGCGTTCTGACCTCACAAATTGAGGTAAACGAACGGTGACTCGGACAACGAACGTACTGTTGCTCTTTCGATAATCCTATGGAATCAACTAATGGGTGCTGGCGAACGACACAACCAGGGGATGTAATCTGCTTGTTGTAATTTGAATTAACGTTCCGCCCATACGACCTAGTTGTTGCTGGGTCGTAATTTACTCTAACTCGATTGTCATAAATAAAACGCGTGCGAGCGCATAGACTTTATAGGTCTAGCAGTATTCTTTCGTCATGACAGGCAAACTGTGTTGGCCGACCGGCAATCCCCCAGTTAGTTGAGGCAGCGCTCGTGCGAGAGATGATCTAACGCGTCACGGCTCCGGTCGGCATACGACTTGTCCGCGCCAGGAGCTGGCCATGTTTGCCTACAGGGGGAACGGTCGAGGATCCTGCTCCACTAAGGGCCCCAAGTTGCCGAACTGCTAGCTGTCGAAGGCGGAATCCGCCATGCTATTCGTCACCGGGACTAGCCATGCCCCTGACGCAGCCAGAAACCCCCGTAACCCGGTGCGCGGCGAACGGGCGCACCGGCCGCAAGCGTCTTATGCGCCCAGAGCCCGTGCGGGGGCGCGCACATTGGAGCCTTACCTACAGTTCACCATGGGGAATGGCTTAAAATGCAGGGGGGCCGCAAGCGTGCGTTTGGCCAAGCCAGACAGAAGGCTGGGGCAGCGGTTAACAGCCGGTGTCCTTTGTGTGTACAACCAGAATGGGACATGAACAATAGCCCTAGGGACACAATGGTACGCTAGTGGGTTTTGGGGCGCGGGGTCACCCGGGAAAGCCGTCTGCCTCACTCAGATCGTCCTCCGCCTCCGTTACCTGGGTGGTGGGTGGCCCACATGGCGCTTCTTAGAGGGGAGAAGACCCTCCAGAACTTGCGACACGGACATAAGCTCCAGCCAGAGCGTATCTCACGGTCACGAGGCGGCCGGCTTCCAGTACAGATGCGACGACCGCTCGGAGTTGTTCAATTCGCCGGGCAACGCTGTGCTCCCCGAGCACATTCCCCGCGCACAGTTACCGAGAATCACGCCGCCAACGCAAGGACTGGTCCGGATTTTAACGCGACTAGGAGGGCAAAGTCAAGTCCTCTAGTCACCACCCCGTGCCCGGACCTTTTGAAACACATCTCATCAGAACAACCTGTGGGGCCGAGTGATTGCCCGCTTTCACCTAGCTTTGGGCCCGAACCCCCTGGTAGCACTACAGCCGCCCGTACTGTTCCCCCACAACTCCCGGTGCGTCGGAGCGTCCGGAGGGCGGTGAGCCACGCACGCTCTGGTAGCCCCGGGAGCGGCACGGGGGCCCGCGCGCCCGCCGCCGGTCGCCGGCGGGGTCTACCGCTAGGCCCCGTCCACGGGAGAGCGCGCATGTGGGGATGGCGCCCCGGCGGGCGCCCGGGGCCGGTGCCACCTACCGCGGGACGCTCGAGTCGCGAGGCTTCCCGCCCTCACCGCGGGACCCGCAGCCAGGGGGCGCACCCGGCCACCCCGGGGCCCGAAGGGGCCCGGGGGCCCCCCCAGCGGAGGCCCCCCCCCCGCGGCACGCGGGCCGGTGGCGAGGGCTCTGTGGCCTCCCAAGGCCTTCGTCCGACCGAAGGCCGCCGGGTGGAGTTGGGAGACTCGACCGAGCCGCGCCGTGGCGGGCCTACGGCATCGCCGACCGCGAATCGCCCCGCCTCCTCCCCGGCATACGCCCCGCCGTGACAGGCGCACCGGCGGCGCCGCCCGGTCGCAGGCGGGCCCGGTCGGCTGGCGCGGGCGAGCGCCGGCTCCCCCCGGGTCTGGGGGCCCGGCCTGGGTCTGCCCCGCCAACGGACTCGGCGGGGGGGGTCGCGGGCTGCTCGCCCCGCCGGGGCGCGGCGGCAGCGCCGTTCGCAACTCACGGCGACCGCTCGCCCCCCGGCCTGGCCCTGACGGGCGCGGCCCGCTGGCCAGACGGAAGGATGCGGTCCCCTCAGCGCGGGTGTCGCGTCCGGGCAGGCCACGCGCCCGCGGCTAGGGCTCGGGCTCCCACCGGGCGCCCGCGGTGTCTGCCGGCGGAGCTTAGGCGCCCGGCGGATCCGGGGCCGTCCGTCCTCTGATTTAGCCTCGGGATTGCGCCGTACCCGGCTTCTCCCGCCCGGCGCCGCGCAGCGGTGGACGCGCGCCGCCCTACCTCGCGTGTCACTGGGGCCGCGGGGCCCCGAAACCCAGCGGGGACCGCCCGGCAGCGATCGGGCCCTAG     
G       ATTTTAATATCATTATTAAAAAGAATGGATTACTTTGAGGACATCAAAAATTTAATTTAAATACAAATAAATATTAATGATAATTACGCACTTCTTGTAAAGTTAAAATTTATAAGTTTATTCATTGCAAAATTAAAATAAGATTCTATATATATCAGGTATTAACTTCATTATCGTAAATAAACAAAATATCAGCATAAAACAATCTAATTTTCGTTTACAACATAAAAAACTAAATTAACAAATGAAAATCTAAGTATAAACAAGTTATAAATTAGTGTTCAAATTAATATGAGATAATATGATTTTATCATAAGATAAAGTTTAAAAGTTATTTTTAACAATTAACCATTGTTGAGAACATAGAATAAAGAGAGTTATAATTAGTAATAGATAAAATTTATCACAAATTAAAAAGGTAGAATAATTATATTTAGTTTCTTATATTTGTATGTCATTCTTTAATCATAATCAAATCATATATGATCATTTAAACATTATTAATATATTCATCATTGTTATAATCTACTTAATTTTTATATCAAATCAGATTATTTTCTAAACGGTAATTTAATAAATATTATTAATGATTTTGAAGTTATTCGAACATGTATAGAAATTGTTAGTTTTATAAATGATAAACCTATACGTTCACATATTAACTAGTATTAAAATTGTAACTAATAATCTACCATAGTTCCCTATATGACTGTAATCACTGAAATAATACTTAATAAAAATTTTTGATTCAAAAATTAAATTCTTTATACCTAAGGACTACAGAATCAATATCATTTATAATAAGATAATATCTTATAATTTAATGTTTATTTAAACCTCTAAAAATAATTCATTAACCATGAATAGCATAATGTATATTTTCATTTAATCTACCTAATAAGTTTTTATCTAAAAGATTTAAACACATTTATTTATTCATATACACAATGTCATTATCCAAAATCAGAATATCCAAGCAAAACATGTTATTTTGAAAAATTATTGATTAAGCTAACCTGTTAGTTTAAACATTCCATAAGGCATTTATTTCATCTTATCGGGCAAAGTGATGGAGATAATCCGTCCATAGCTGGAACTTCGGGTTATTAAGACCTCAGCAGAACGTATGATACTAATAATCTATTACACACATCAATAAAATACTACGTTTTCCGAATCCATATTCTCGGTAAAGTCCTAGAATCAGTCGCCAGGGTGACGTATTGGTGATTAAATCTTACACTGCAACTTATAGGAATCTGTCATGCTTGGCGGTTGTGAAACGGTGAAAACTAGGAGTCGTCTTAATTTTTTAACATCTGGTGAGGGAACAGGCGTTTCTTGTAAACCCTAGAGCTGAAGCAGGCTAAACTCTACAAATAGGCCATTCAAATTTCCGTTGTAGTACGTCGTGCTATACTTACCGCAATGGCGTTGATTTGGAGTATGTGCCGTCAACACCCCAAAATCCGAAATTCATATATCGGAGTACCTTATTTAAACAGTGCGAGATACAGATAATAAATAAAAAGCACGAGCCATAGGATATTTTGAGATTAATAACGCATATGAATTGTCAATCTTGAATTCTTCATAATTAAGTGACTGGGAGAGACTAGGTGGGTTGAGGCAGAACACCATCAGTAACGCGAAACGCTTATCATAGCATTTTAGTAAGATTGGCTACAATGTAACAACTACCACAGTAGGAATACGTAGGGTACGCTTGTGCTATTTGCGTTCTGACCTCACATATTGAGGTAGACGACCGGTGTCTCGGACAATGAACGTACAGTTTCTATTTCGATAACCATAATGAATCAACCAATGGGTTCTGGCGTTCGACACAACCATGGGATGTAAACTGGTTGTTGTACTTTGAATTAACGTTACGCCGATACGACCTAGTGGTTGCTTTGTCGCAATTTACTCTAACTTGATTGTCCTTAAGAAAACGCGTTGGAGCGCGTAGACTTTATCGGTCAAGCAGAATACTGTCGTCATGACAGGCGGAGTGTCATTGCCGATCGGCAATCTCCCAGTTAGATGAGCCAGCGCTCGTGCGAGAGATGATTTAGCGCGTCACGGCTCCGGTCGACATACGACTTGTCCGGGCCTGGAGCTGGCCACGTTTGCCTACCGGGGGACCGGTGCAGGAGCCTGATCCACAAAGGGCCCTAAGTTGCTGAACTGCTAGCTGTCGAAGCCGTTATCCGAGATGCTTTTCGTCACAGGGACTTGCAATGCCCCTGACCCAGCCAGAAGCCCCCGTAACCAGGCGAGCGTCGAACAGGCGCGCTGACCGCTAGCTTTTTTTGCGCTCAGAGATCCTGTCAGGGCGCGCACATCCTAGCCTTACCTACAGTCCACCAGGGGCAATCGCTTAAAAGGCAGGGGGGTCGCAAGATTGCTGTAAGCCAAGGCAGACACAAGACTGAGCTAGCGGTTAACCGGCGGTGTCCGTGGTGTATACAACCAGAATCGCACATGAACAACAGCCCTAAGTACACCATTCTAAGCTAGCGGGTATTGGGGCGCCAGGTCAACCGGATCGGCCTTCTGCCTCTCTCAGATCCTGCTGCGCCTGCGTTACCTGTGCAGTGTGTGGCCGACATGGCGCGTCATACAGGGGGGAAGACCGTCCAGAACTTGCGACACGGACATACGCACCAGCCAGCGCGCATTTCAGGGTAACGAGGCGGCCGGGTTCCGGGACAGATGCGACCACTGGTCGGAGGTGTTCAATACGCCGGGGAACGCTGTGCTCCGCGAGCACATTCCTCGCCCAATGTAACGTAGAACCACGCCGCCAATGCAAGGACTGGTCCGGAATGTAACGCGACTAGGAGGCGAAAGTCTAGGCCTCTAGTCACCACCCCGCGCCGGCACCCTTTGAAAGGCATCTCATCAGAAGAACCCGTGCGGCCGAGTGATTGCCCGCTTTCACTCAGCGTTGGGCCGGAATCCCATGATAGCACGGCAACGTCCGGAACCGTTCCCCCACAACCCCCGGTGCGCGGGCGCGTCCGGCGGGCGGCGAGCCACGCACGCTCTGGTCGCGCCGGGAGGGGCGCGTGGGCCCCCGCGCCCACCGCCCGGCACCGCCGGGGTGTACCGCTAGGCGCCGTCGACGGGAGAGCGAGCATGGGGGGAGGGCGCCCCGGCGGGCGGCCGAGGCCACTGACACCTACCCCCGGACGCTCGGGGTGCCGGGCTTGCCGACCTATCCGCGGGGCCCCCAGCCGGGGGGAGCACCCGGCCGCCCGGGGGCCGGAAGGAGCCCGGGAGCCCCCGCAGCGAAGGCCCCCCCCCGGCGCCGCGCGGGCCGGTGGGAAGGGCTGTTCGGCCTCCCAAGGCCTTCGCCCGACGTAAGGCCGCCGGGTGGAGTTGGGAGACTCCACGGGGGCGCGACCTGGCGGGCGGGCGGCATAGCGGGCCACGGATCGCCCCGCCTCCTCCCCGGCATAACCCCCGCCGTGAGAGTCGGACCGGCGGCGCCGCCCGGTCGCAGGAGGGCCCGGTCGGCTGGCGCGGGGGAGCGCCGGCTCCCGCCCGGTCTGGGGGCCCGGCCTGGGTCAGCCCCGCCAACGCACAGGGTGGGGGGGGTCGCGGGCTGGTCGCCCCGCCGGGGCGCGGCCGCAGCCCCGGTCGCCAGTCACGCGGACCGCCCGGCCTCCGGCCTGGCCCTGACGAGCGCGGGCGTCTGGCCAGACGGGCGGATGCGGTCCCCTCAGCGGGGGTGTCGCGTACGGGCAGGCCACGCGGCGGCCGCTAGGGGTCGGGCTCCCAACGGGCGCCCGCGATGTGTGCCGGCGGAGCCGCGGAGCCCGACCGATCCGGGCCCGCGCCTCCTCTGACATCGCCTCGGGATTGCGCCGTGTGCGGCCTCCCCCCCCGGGCGCGGCGCCGCGGTGCACCCGCGCCGCCTTACCCCGCGTGCCACTATGGCTGCGGGGGCCCGGAGGCCAGCCCGAACCGCCCGGCAGCGATCCGGCACTCC     
F       TTTTGAATAACATAATAATAAAGAATTAATTATTTTGATAAAATCAAAAATTAAATTTACATGCAATTAATTATTAATGATACTTTCGCACTTCTAATCAAGATAATAATTTTAAGTTTACTCATTACAAATTTAACAAAAGATTCTAAATAAAACAGTTTTTAACTTCATTATCGTGAATAACAACACTATCAGCATAAAATAATTTACTTAACGTTTACAATATAAGAATTTAAATTAACAAATTAAAATCATAGTATAAACAAATTATTAATTAGTGTTCAAATTAATATGATATAATATAATATTATCAAATGCTAAAGTTTAAAAGTTATTTTAAACAATTAACCATTGTTGAGAAACCTTATTCAAGAGAGTTATATTTTGAAATATATAAAATAAATCACATATCAAAAAGTAAGAGTTATTATAATTACTTTTTTAAATTTGTATCTCATTCATTAATCAAAATAAAATCATATATCATTATTTAAATATTTTTAAAATGTTCATCATGGTTATAAACAACTTCTTTTTTATTTCTAAACAGATTATTTAAGTAACGGTAATTTAATGATAATTATTAAAGATTTTGATGTTATTCGAACTTGTACAATATTTGTTAGTTTTACAAATAATAAATCTATAAGAATACATAATAAGAAGTATAAAAATTTTAACTAATAATCAACAATAGTTCACTATATGACAGATATCACTATAATAATACTTAATAAAAAATTTTGATTCAAAAATTAAAATCTCTATACTTAAGGACTATAGACTCAATATCAATTATAAAGAGATAATATTTTATAATTTATTGTTAAAATAAATATATATAAATATTACATTTACCATTCATAGCGTAATGAATATTCTCATATATCCTACTTAAAAAGTTTCTATATAAAAGAATTTAAAACATTAATATTGTAGTATACCCCATGTCTTTAGCCAAAATCAGAATATCCAAGCAAACCATGTTATTCTGAAAAATTCTTGATTACGCGAACCGGTTAGTCAAAAGATACCATATGGCCTTTATTTCGTCTTGTAAAGCGAAGTGATGGAGACAATACGTCCATAGATCAATCTTCGGGTTGTAAGGACCTCAGCAGAACATATGATACTACAAGTCTTTTACACACATCAATAAAATACTATATTTTCCGATTCCATACTCTCGGTAAAGTCATAGAATCAGTCGCCTGGATGACGTCTTGGTGATTAAATCTTACACTGCAACATATAGTTTTCTGTCATGATTGGCGGTTGTGAAACGGTAACAACTAGTAGTCCTCTTAAGTTTTTATCATCTGGTGAGGGCACAGGCGTTTATCCTGAACACTAGAGCTGAAGCAGTCTAAGCACCACATATAGGCCATTCGAATTTCCGTTGTAGTACATCGTTTTATTATTATCGCGATTCAGTTGATTTTGAGTAAGTGCCGTCGAAACCCCGACATTTGAAATTCATATATCAAAGAACCTTATTTATACAGAGCGGGATTCATATTATCGATAAAAAGCACGAGACAGAGGATATTTTAAGATTAAAAACACATCTGACTTGTCAATATTTAATACTTCATAATTAAGTGACTGGGAGAGAGTAGTTGGGTTGAGGCAGACCACCATCGGTAACACCAAACGCTAATCATTGCTTTTTATAAGGATTCGCTACAATGTCACAACTACCAAAGTAGGAATACGTAGCTTTGTCTTGTTCTATATGCGTTATGACCTCAAGGATTGAGCTAGAGGATCGGTGCCTCGGACAAGGACCGTACTGTTTCTATTTCTATAACCGTAATTAATCAACCAATGGGTTCTGGCGATCGACACAACCATGGGATCGAGACTGATTGTTGTACTTTGAATTAACGTTTCGCCAATACGACCTAGTTGTTGCTGTGTCGCAATTTACTCTAACTTGCTAGTCCTAAATAAAACTCGTTGGTGCGCGTAGACATCATCGGTCCAGCAGTATACTTTCGTCATGACAGGCAGACCGTCCTTGCCGACCGGCAGTCCTCCAGTTAGATGAGCCAGCGCTCGTGCCAGATATCATTCAACGGGTCACGGCTCCGGTCGTCAGACGACTTGTACCCGCCTGGAGCTGGCCATGTTTGCCTCCAGGGGCAGCCGGCCAGGAGCCTGCTCCACAAAGAGCCCTTCGTTGCAGAACTGCTAGCTGTCGAAGCCGCAATCGGACATGCTATTCGACACAGGGACTAGCAATGCCCCTGACCCAACCAGAAGCCCGCGTAACCGGGCGCGCGTCGAACTGGCCCGCTGGCCGCACGCTTTTTATGCGCACATAGCCCTTATCAGGGCGCGCACATCGGAGTCTTACCTATAGTTAACCATGGGCAATGCCTTAAAATGCAGGGGGGGTGTATGAGTGCGTTTCGCCAAGGCAATCGTAAGACTGGGGCGGCGGTTAACCGGCGGTGTCCGTGGCGTGTCGTTCCAGAATGTGTCATTAACAATAGCCCTAGGTACACAATTCGAAGCTAGTGGGGGCCGGGGCGCGGGGTCAACCGGGACAGCCATCTGCCTCTCTCAGAACTTGCTGCGCCTGCGTTACCTGTGCGGTGAGTGGCCGACATCGCGCGTTGTGGAGTGGGGAAGCCCGTCCAGAACTTGCGACACGTACATAAGTACCAGCCAGCGCCTATATCAGGGTTACGAGGCGGCCGGGTTCGGGCCCAGATGCCACTACCGGCCGGAGCTGTTCAATACGCCTGGGAACGCTGTGCTCCGCGCGCACATTCTTCGCTCATTGTAACCTAGAATCACGCCGCCAACGCAAGGACTGATCGGGAATGGAACCCCACTCGGAGGCTAAGGTCAAGTCCTCTAGTCACCGCTCTGTGCCGGAACCGTTTGTAAGAAATCTCATCAGAAGAACCGGTGCTGCCGAGTGTTTGCACGCCTTCTCTCAGCTTCGCGCCCGAAACCCCTGGTAGCACTCCATCCTCCTGTACCGTTCCCCCACAATCCCCGGTGCGCGGGCGCGTCCGGCGGGTGGTGAAACACGCAGGCTGTGGTCGCCCCGGGAGCTGCAAGCGGGCCCCCGAGCCCACGGCCGGCCACCGCCGGGGCCGACCGCTAGGCCCCGTCGACGGGACAGCGAGCATGGGGGGAGGGCGCCCCGGCGGGCGAGCGGCGCGCCTGACAGCTACCCCGGGACCCTCGAGGTGCCGGGCTTGCCGGCCTCGCCCCGGGGCCCCCAGCCTGGGGGAGCACCCGCCCCCCGAGGGCCCGGAAGGGGCGCGGCATCGCCCGCCGCGGAGGGCCGCACCCCGCGGCGCGCGGGCAGGTGGCACGGGCTACGGCGCCTCCCAAGGCCTTCGCCAGACGTAAGGCCGCCGGGCGGACTTGGGAGACTCCAGCGTGGCGCGACTTGGCGGGTGAACGGCATAGCGGGCCGCGTGTCGCCCCGCCTCCTCCCCGACATAACCCCCGCCGTCAAAGTCGGACGGGCGGCGCCGCGGGGTGGCAGGCCCGCCCGGTCGGCTGGCCCGGCTGACCGCCGGCGCCCGGCCGGTCGGGGCGGCCGGGCTGGGTGAGGCCCGCCAACGCACTGGGAGGGGGGGGTCCCGGGCTGCTGGCCGGGGCCGGGCTTGGCCGCAGCCGCGGTGGCCAGCCACGGCGACCGCCCGGCCCCCGGCCAGGCCCTGACAGTCCCGGGCTTCTGGCCAGACGGACGGGTGCCGTCCTCTCCGAGGGGGTGTCGCGTACGGGCAGTCCTCGCGCCCGCGGCTAGGGGTCCTGCTCCCAACGCGCGCCCGCGGTGTGTCCCGGCGGAGCGTCGGGGCCCGTCGGATCGGGGCCGACGCGCCCTCTGACAACGCCTCGGGATTGCGCCGTGTGCGGCCTCGACCGCCGGGCGCGGCGCCGCGCTGCACGCCCCCGGCCGTACCACGCGTGGCACTATGGCCGCGGGGGCCGCGACCCGAAGGAGAACCCCCCGGCAGCGCTCGGGCGCTGG     
E       CATTGAATAACATTCTACTAGATAATTTATTATTTTGAGTATATGAAATATTAAAAACAAAGTCAATTAAATATTATTGATACTTTCACACTTCTATTCAAGGTGAGAATTTTAAGTTTAATCATTGCAAACTTAAAAACAGTTTCACAGTATATCAGGTCTTAACTTCATTATCGTGAATAATAACAATATCAGCTTAAACAAATCAAATTTACGTTTACAAAATAAGAAACTAAATTAACAAACCAAAATCAAAGTTTAAACAAATTATTTATTCGTGTGCAATTTAATATGATATAATATAATTTTATCCAATGCTAAAGTTTAAAAGCTATTTTTAACAATTAACCATAGTTGAGACACATTCTGAAAGAGAGTTATATTTTGAAATATATAAAAAATTTCTCAAATTTAAAAGTAAGAGATATTATAATTAGTTTTTTATATTAGTATCTCATTCTTTAATTAAAATAAAATTATATATTACAATTTTAACATTTTTAAACTCTTCATCATTTTTATAAACAACTTCTTTTTTTTTACAAATCTGAATATTTTCGTAACGGTAAATTAAAGATAATTATTAAAGATTATGAAGTAATTCGAACATTAATAGTAATTGATAGTTTTATTAATGTTTAACCTATAAGATTACATACTAATTAGTATAAAAATTTCAACTAATAATCTACCATAGTTCACAATATGACAGATATCACTACAATATTACTTAAAAAATATTTTTGATACAAAAATTAAATTCTTTATACATAAGGAATATAGAATCAATGTTATTTATAAAATAATAATATCATATAATCTATTGTAAAAATAATAATATATAAATATTACAAATACCAGTCTTAGCATAATGAATATTCTCATTTAACCTACCTAACAAGTTTCTATCTAAAAGAATATTATACATTAATGTAATTTTATACACCATGTCTTAATCCAAAATCAGAATATCCAAGTAAATGAAGTTATTCTGCTAAATTGTCGATTACGGGAACCGGTTAGTTAAAAGATTCGACATGGCCAAGATTTCTTATTTTCAGGCGAAGTGATGGAGTGAATACGTCCAAAGATCGATCTACGGGTTATAAATATCTCAGTTGTACGTATGATACTACAGGTCTTTTACACACATCAATAAAATTCTATTTTTTCCCAGTCCATAATCTTGGTAAAGTCCTAGAATCAGTCGCCAGGCTGGCATCTTGGAGATTAAATATTACACGACAACATATAGTCTACTTTCATGTTTGGCGGTCGCGAAACGGTAATAACTAGTCGTCCTCTTAACTTTTAATCATCTGGTAAGGGAACACTCCTTTCTTCAGAACTGTAGAGGTGACGCAGTCTAAACTCCACGTACAGGCCATTCAAATTTCCTTTGAAGTCCCTCGAGTTATTGTTATCGCAGTGCAGTTGATTTGGAGTTTGTGCCGTCCAAATCCCAACGTTTGACATTCATATATCAAAGAACCTTTTTTATACAGAGCGAGATTCGCTTTATGAATAAAAAGCACAAGACATAGGATAGATTTAGATTAATAACGCATGTGACTTGACAATATTAAATACTTCATAATTTAGTAACTTGGAGAGACTCGTTGCGTTGAGGAAGAGCACCATCTGTAACACGAACCGCTAATAATTGCATTTTATAACCATATGCTACAATGTCACAACAACCACAGTAGCATTACGTAGCTTACTCTTGTGCTATATGCGTTATGACCTCAACGGTTGAGGTATAAGTTCGGCGCCTCGGACAAGGATCGGACTGTTCCTATTTATATAAACCCATTTAATCAACCAATTGGTTCTGGCGCTCGACACAACCATGGGATGTAAACTGATTGTTGTACTTTGGATTAACGTTTCGACGATACGACCTAGATGTTTCTGCGTCGCAATTTTCTCAAACATGACTGTCCTATATAAAACGCGTTGGAGCGCGTAGACTTAATCGGTCTAGTAGAGTCCTTTCGTCATGACAGGCAGACCGTCCTTGCCGACCGGGAGTCTTCCAGCTAGACGAGCCAGCGCTCGTGCCAGATATGATTCAACGCGTCACGGCTCCGGGCGCCATACGACTGGTCCCCGCCAGGAGCCGGCCAAGTTTGCCTTCAGGGGCATCCGGCCAGGAACCTGCTCCGCGAAGAGCTCTACGTTGCAGAACTGCTAGCTGTTGAAGCCGGAATCCGATATGCTATTCGGCAAAGGGACTGGGATTGCCCCTGACTCAGCCAGAAGCCCCGGTGACCGGGCGGGCGTCGAACTGGCCGGCTGACCGCAAGCTTCGTTTGCGCTGATAGCCCTTATCCGGGCGCGCACATCGAAGACTTACGTACAGTTCACCATGGGCAACAGCTTAAAAGGCAGGGGGTTCGAAGGACTGCGACTCGCCTAGGCAGACGCAAGACTGGGGCAGCGGTTAACCGGTGTTGTCCGTGGTGTTTACAACCAAAATGTAGCATGAACAATAGTCCTACGTACACAATGGTAAGCTAGGGGGTCCAGGGGCGCTGGGTCAACCGGGACAGCCATCTGCCTCTCTCAGAACCCGCTGCGCCTGGGTTACCTGTTCTGTGAGTGGCCGACAGCGCGCGTAGTAAAGTGGGGAAGCCCCTTCAGAACATGCGACACGCACATAAGGTCCAGCCAGCGCATAACGCAGGGGCACGAGGCGGCCAGGTTCGCGCGCAGATGCCACCACTAGCCGGAGCTGTACAATAGGCCGGGGAACGCTGTACTCCGCGGGCACCTTCCTCGCTCGTTGTAACGGAGAATCACGCCGTAAACTCAAGGAATGATACGGGCTGGCACCCCACTAGGAGGCCAAAGTCCAGTCCTCTATTCACCTCCCCGGCGCCGGACCGTTTGAAAGACATTTCATCAGAAGAAACTGTGCGGCCGAGTGGTTGCCCGCTTTCTCACCGCGTTGGACCCGAAGCCCCTACTAGCACCACAACGTCCTGGACAGTTCCCCTACAATCCCCGGTGCGCGGGCACGTCCGGCGGGTGGTGAGCCCCGCACGCTCTCGTCGCTCCGGGAGCGGCAAGCGGGCCCCCGACCCCACGGCCGGGCACCGGCGGGGCCTGTCGCTAGGCCCCGTCGAAGGGAGAGCGACCATGGGGGGAGGGCGCGCCGGCGGGCGCGCGGCGCCTGTGACACCTACCCCGCGACGATCGATTCGCCGGGCTTGCCGACCTCACCGCGGGGCCCCCAGCCGGGGGGAGCACCCGTCCGCCGAGGGCCCGTAAGGTCCGCGGGACCCCCCGGAGCGTAGGGCCGCTCCCCGCGGCGCGTGGGCCGGTGGTAACGGCTCTGCGGCCTCCCAAGGCCTTGTCCCGACGGAAGGCCGCCGGGCGCAGCTCGGAGACTCGAACGGGTCGCGACTTGGCCGGGGACCGGCATAGCCGGCCTGGCATCGCCCCGCCTCCTCCCCGCCATAACGCGCGCCGTGACAGCCGGACCGGCCTCGCCGCCCGGTCGCAGGCAGGACCGGTCGGTTGGCCCGCGAGAGCGCGGCGGCCCGCCCGGTCGGGGGCTCCGGCCTGGGTGAGGCCCGCCAACGCAGTGGGCGGCGGCGGTCGCGGGCTGCTCGCCTCGGCCGGGCGTGGCCGCAGCCCCGGTCGCCACCCACGGCGACCGCCCGGCCCCCGGCCAGGCCCTGACGGGCGCAGGCGTCTGGCGAGACGGACGGATGCGGTCCTCCCAGCGTGGGCGTCGCGTCCCGGCAGGCCTCACGCCGGCCGCGAGGGGTCGTGCTCCCAACGGGCGCCCGCGGTGCGTCCGGGCGGCGCTTCGGGGCCCGACTGATCGGAGACCGAGCGTCCTCTGCCAACGCCTCGGCCGTGCGCCGTGTGCGGCCTCGCCCGCCCGGGGCCGCGCCGCGGTGCACGCGCCCGGCCATACCGCGCGTGGCACTGTGGACGCGACGGCGGCGATCCGAACGCGAACCCCGCCGCAGCGCTGCGGCACTGG     
D       TATTTAATAGCATAATTTTTGAAAATCAATTATTATGAGTATATAAAAAAGTAAAAACAAACTCAATTAAATATTTATGATACTTTCGCACTTCTATTCAAGGTGAGAATTTTAAGTTTAACCATTGCAAACTTAAAAAAAGATTCAAAATATAACAGGTATTAACTTCATTATCGTGAATTAAAACAATATCAACCTAAAATAATCTTCTTTACGTTTATAAAATAAGAAGATAAATTAACAAACTAAAATCTTAGTTTAAACAAATTATAAATTAGTATGCAAATTAATAAGATATAATATAATTTTATTTAATGCTAAAGTTTAAAAGGTAATTTTAACAATTAACCATTGTTGAGACAAATCCTTAAAGAGAGTTATATTTTGGAATATATAAAAAATGTCACAAAATAAAAAGAAAGATATATTATAATTAGTTTTTTATATTTGTATCACATTCTTTAATCAAAATAATATTATATTATACTATTTTAACATTATTAAGATTTTCATCATTGTTATAAACAACTACTTTTTAAATTCTAAACAGACTATTTTCGGGACGGTAAATTAATGATAATTATTAAAGATTATGATGTAATTCGAACATTTCTAGTTTTTGTTAGTTTTAATAATGTTAAACCAATAAGTTTATACACTAATAAGTATAAGCATTCTAACTATGAAACTACCATAGTTCACTATATGTCATTTATCACTAGTATGATACATAATATACATTCTTGATACAAAAATTAAAATCTTTATACTTAAGTACTATTGAATCAATTTCGCTTATAAGGTAATAAAATTTTATAAACTATTGTTTAAATAATTATATAGAATTAGTACATTGACCATACGTGGCATAATGAATATTCTCATTTAACCTACCTAAAAAGTTTCTATATAAAAGACTTTAACACATTAATATATTATTATACAACATGTCATAATGCAAAATCAGAATATCCAAGCAAAACATGTTATGCTGCTAAATTATTGATTACGGTAACCGGTTGTATAAAATATTCAAGAGGGCCATAATTTCGGATTAGAATGAGAAGTGATGGCGAGAATACGTCCAAAGATTTATCTACGGGTTATAGAAATCTCAGCTTAACTTATGACCCTAACAGTCTTTTACACACATAAATAAAATGCTAAGTTTTCCCACTCCAGATTCTCGGTAAAGACATAGAAGCAGTGGCCCGGATGACACCTTGGTGATTAAATATTACACAACTACATATAGTTTACTATCATGTTTGGCGGTTGTTAAACGGGAAGAGCTAGTAGTCCTCTTTAGTTTTATTCATCTGGTTAGGGATCAAGCGTTTTTTTTGAACCTTAAAGCTGTAGCAGCCTAAACTCCACATATAGGCCTTTCAAATTTCCATCGAAGTGCCTCGACCTAGTCTTATCCCAATGCAGTTCATTTAGAGTACGTGCCGGACAAACCCCAACATCTGAAATTCATATATCAAAGAACCTTATTAAAATAGAGCGAGATTTGCATTACTTATAAAAAGCACTACGCATAGGATATGTTAAGATTAATAACGCATATGACTTCACAATATATAATACTACATGATCAAGTAACTGGGAGAGACTAGTTGCGTTGAGGTAGACCACCATTTGTAACACATAATGCTTATTCTTGCATATTATAAAGATACGCTACAATGTCACAACGACCACAGTAGGAATACGTAGCTTACTCTTGTGCTCTATCCGTTATGACCTCTCCGATTGAGGTAGATGATCTGTGACTCGGACAAGGATCGTACTGTTTCTATCGATATAAACCAAGTTAACCAACCAATGGTTTCTGGCGATCGACACTACCATGGGATGTAAACTGGTTGTTGTACTTTGGATTAACGTTTCGCCGATACGACCCAGCTGTTGCTGCGTCGCAATTTTCTCTAACTAGCTTGTCCTAAATAGAAGGCGTTGCAGCACGTGAACTTGATCGGTCTAGCAGAGTACTCTCGTCATCACAGGCAGACCGTCATAGCCCAGCGGCAGTCTCCCAGCTAGATGAGCCGGCGCGCGTGCAAGATATGATTAAACGCGTCACGGCTCCGGTCGTCATACGACTTGTCCCCGCCTGGAGCTGGCCAGGTGTGCTTGCAGGGGAAACCGGCCAGGAGCCTGATCCTCTAAGAGCCCTCCGTTGCAGAACTGCTAGCTGTTGAATCCGGCATCCGGTATGCTCTTCTACAAAGCGGCTGGGGATGCCCCCGACGCAGCCAGAAGCCCAGGTAACCTGGGGGGCGTCCAACAGGCACCCTGGCCACAAGCTTCATGTGCGCTCATAGCCCTTATCGGGGCGCGCACATCGAAGCCTTACTTCCAGTTCACCATGGGCAATCACTTCAAATGCGGGGGGTTCGCAAGCGTGCGTTTTGCCAAGGCAACCGCAAGACTGGGGCAGCGGTTAACCGGTGGTGTCCGTGGTGTGTACAACCAAAATGTTCCATTAACAATAGTCCTAGGTACGCAATTCTAAGCTAGTGGGAACAGGGGCGCTAGCTCAACCGGGCCAGCCGTCTGCCTCACTCAGAAACTGGTGCGCCTGGGTTACCTGTGCGGTGAGTGGCCGACATCGCGCGTCCTGGAGTGGGGAAGCCCCTCAAGAACTAGCGACACGTACATAAGGTCCAGTCAGCGCAGATCTCAGGGGCACGAGGCGGCCAGGTTCGGGCACAGATGCGACCACAGCACGGAGCTGTACAATGCGCCGGGGAACGCTGTGCTCCGCGTGAAAGTTCCTCGCTCGTCGTAACGTAGAATCACGCCGCCAACGCAAGGAAAGATCCGGCATGGAAGTCGACTAGGTGGCAAATGTCAAGCCGTCTAGTCAACGCCCCGGGCCAGCACCGTTTGAAAGACAGTTCATCAGAAGAACCAATGCAGCCGAGTGCTTGACCGCTTTCCCACTGCTTCGGACCCGAAGCCCCTACTACCACTACAACGTCCTGAACAGTTCCCGTACAATCCCCGGTGCGCGGGCCGGTCCGGGGGGGGGTGAGCCACGCAGGCTCTGGTCGCCCCGGGAGCGGCGAGTGGCACCCCGAGCCGACGCCCGGTCACCGACGGGGCCTCCGGCTACGCCCCGTCGACGGGAGACCGACCGTGGGGGGAGGGCGCCCCGCCGAGCGGCCGGGGACCTTGACACCTACCCCGCGACGATCGATCCGCCGGGCTTGCCGCCCTCAACCCGGGGCCCCCAGCCGGGGGGAGCACCCGGCCCCCGCGGGCTCGCAAGGTCCGAGGGACCCCCCGTAGCGCAGGGCCCCTCCCCGCCGCGCGTGGGCCGGTGGTAAGGGCTCTCGGGCCTCCCAAGGCCGTCCCCCGACGGAAGGCCGCGAGGCGCAGTTCGGAGACTCCAGCGGGGCGCGACCTGGCCGGGGACCGGCATAGCCGGCCTCGTGTCGCCCCCCATCCTCCCCGAGATAAGAAGCGGCGTAAAAGTGGGACCGGCCCCGCCGCCCGGTCGCAGGGGGTCCTGGTCGGCTGGCCCGTGCGACCGCGGGGGCCCGCCCGGTCTGGCGGTCAGGCCTGGGTGCGGCCCGCCAACGCACTGGGCGGGGGGGGCCGCGGGCTGATCGCCCCGGCAGGGCGTGGGCGCAGCCCCGGTTGCCACCCACCGCGGCCGCCCGGCCCCCGCCCCGGCCCTGGCGGCCTCGGGCATCTGGCAAGCCGGACGGATGCCGTCCTCGCAGCGCGGGTGTCGCGTACGGGGAGGCCTCGCGCACGCCGCTAGGGGTGGTGCTCGCAGCGCGCGCCAGCGGAGTGCCCCGGCGGAGCGTCGGGGCCCGCCCGATCGGCTCCCAGGCGTCCTCTGCCAACGCCTCGGACTTGCGCCGTTCGCGGCCTCGCCCGCCCCGCGGCGCGCCGCGGTGCACACGCCCGGCCATACCCCGCGTGGCCCTCCGCCGGCGCCGGCGGGGCGTCAACCGGGAAGCCAGCCGCAGGGCAGCGGCACTAG     
C       ATTTGAATAGTATGATCATTGAGAATTAATTATTTTGAGAATATAAAATATAAAAATCAAACGCAATGAAATATTACTGATACTTTCTCACTACTAATCAAGTATAAAATTTTAAGTTTATTCATTGCAATCTTAATATCAGATTCGAACTATAACAGATTTCAACTTCATTATCGTGAATAACAACAATATCAGCTTAAAATTATCTATTTTACGTTTACAAAACAAGAAACTAAATTAACAAACTAAAATCTAAGTTTAATCAAATTATTATTAAGAATGCATATTAATGTGATATAATATAATATTATAACAAGTTAAAGTTTAATAGATATTTTTAACAATTAACCATTGTTGAGACAATTTAATAAAGAGAGTTAAATCTTGAAATATATAAAAATTATCACAAATTAAAAAGAAAGAAATAATATAATTATTTTTATATATTTGAATCACATACTTTAACCAAAATTATATTATGTATTAATATTTTAACATTTTTCACATGTTCATCATTTTTATAATCATTTTCTTTTTTATTACTAATCAGACTTTTTTCGTAACGGTAAATTAATGATAATTATTAAAGATTTTGAGGTAATTCGAAATTTTATAATATTTGTTAGTTTTAGAAATGTTAAACAAATAAGATTACATACTTAATAGTATATAAATTCTAACTATGAAACTACCATAGTTCACTATAAGCCTGTTATCACTAGTATAGTACATAATAAAAAATTTTGATACAAAAATTAACATCATAAAATGTAAGAACTATTGAATCAATGTCACTTATAACGTAATAATGTACTATAACCTATTGTATAAATAAATATATATAATTATTACAATGACCAAACTTAGCATAATGAATATTCTCATTTAACCTACCTAAAAAGTTTCTATTTAATAGAATTTAAAATATTAATATCATTTTTTACACCATATCATAAAATATAATCAGAATATCAAAGCGAATCATTTTATACTGATAAATTATTGACTATGGTAACCAGTTATGTTAAATATTCAATAGGGCCAAGAATTTGCATTGTGAGGAAAAGTGATGGAGATAATACGTCCACAGTTGTACCTCCGGGATATCAATATCTCAGCTGAACTTATGATACTACACGTCTTATACACACATAAATAAAATGCCACGTTTTCCTTTTCCAGATTCTCGGTAAAGACATAGAATCAGTCGCCGGGATGCCGGCTTTGGGATTAAATATCACACATCTACAAATAGTTTACCTACATGTTCCGCGGTTGTGAAACGGTAAGAACAAGTAGGCCTCCTAAATTTTATTCGTATGGTAAGGGATCACGCATTATTTTTGAACATCAGATCTGCAGCAGTCTAGACTCCACATATAGGCCTTTAAAATTTCCCTTGAAGTCGCTCGACTTATTTTTATCACAATGCAGTTGATTTTGAGTATGTGCAGGCCATACCGCAAAAGGGGAAATTCATATATCAAAGAACCTTATTAAAACAGAGCGCGATTCACATTATTTATAAAAAGCACTACGCTTAGGCTATTTTTAGAGTAATAACGCATGTGACTTCACAATTTTTAATTCTTCATGACTAAGTAACTGGGAGAGAATAGTTGGGTTGAGGCAGACCACCATCTGAAACACGAAATGCTCACTATTGCATATTATAAAGATAGGCTACAATGTCACAACGACCACAGTAGGAATACGTAGCATACTCTTGTTCTTTATGCGTTAAGACCTCAATGATTGAGGTAGACGATCGGTGGCTCGGACTATGATCGTACTGTTTCTATCTGTATGAGCCAATTCAATCAACCAATTGATTCTGGCGTGCGACACTACCATGAAATGTCAACTGGTTGTTGTACTTTTGATTAACGTTCCGCCCATACGACCGAGCCGTTTCTGCGTTGCAATTTTCTTTAACGTGCTTGTCCTAGATACAACTCGTTGAAGCGCGCGGACTTAATCGATCTAGCATAGTTCTCTCGTCATAACAGGCAGACCGTCGTCGCCCAGCGGCAGTCGTCCAGCGAGATGAGCCGGCGCGCGTGCGACATCTGATGCAACGGGTCACGGCTCCGGTCTCCAAACGACTGGTCCTCGTCGGGAGGGGGCCACGATTGCCTTCGGGGGGAACCGGCCAGGAGCCTGCGCCACGAAGAGCACTTAGATGCAGAACTGCTAGCTGTTGAATCCGGAATCCGTTATGCGATTCGCCAAAGCGACTGGGGATGCCCCAGACGCAGCCAGAAGCCCCGGTAAACGGGCGGGCGTCCAACGGGCGGGCTGACCCCACGCTTCCTTTGCGCTCAGAGGTCCTATCGGGGCGCGCACATCTCAGCCTTACTTACAGTCCACCATGGGGAATGGCTTCAAATGCGGGGGGTTTGAAAGCGTGCGTATGGCCTAGGCCAACGAAAGACTGGGGCAGCGGTTAACCGTCGGTGCCCCTGGTGTGTACAACCAAAATATGCCAGCAACAAGAGTCCTAGGGACACTATTCTAAGCTAGGGGGTACAGGGGCGCTGGATCAACCGGGACAGCCGTCTGCCTCGTTCAGAAAAAGCTGCGCCTGAGTTACCTGCGCGGTGAGTGGCCGCCAAAGCGCGTCGTGTAGTGGGGAAGCCCCTCTAGAAGTGGCGACACGCACATAAGGTCCAGCCAGCGCATAGCTCAGGGGCACCAGACTGCCAGGGTCGGGCACACATGCCAACACTGCCCGGAGCTGAACAATGTGCCAGGGAACGCTGTCCTCCGCGTGCACATTCCTAGCTCGCAGTAACGTAGCATCACGCCGCCTACTCAAGGGGTGATCCGGCATGGAACTCGACTAGGCGGCAAATGTCAAGTCGTCTACTCACCACCCAGAGCCAGGACCGATTGCAAGACAGTTCACCAGATGAACCTGTGCAGCCGAGTGGTTGCTCGCTTTCTAACCGCTTCGGGCCCGAAGCCCCTGATATCAGGACAACTTCCGGGACCGTTCCCCGACAATCGCCGGTGCGCGCGACCGTCCGGTGGGGGGTGACCCACGCAGGCTCTCGTCGGCCCGGGAGCGGCGACGGGCCCCCCGACCCCACGCCCGGGGCGCGACGGGCCGAGAGGCCAGGCCCCGTCAAGGGGAGACCGACCATCGGGGGACGGCGCCCCGGCGAGCGCGCGGGGGCCTTGCCACCTACCCCCCGACGGTCAATCGGCGTGGCTTGCCGCCCTCACACCGGGGCCCCCAGCCGGGCGGAGGACCCGCCCACCGCGGGGCCCCAAGGCCCCCGGGGCCGCCCTGAGCGCCGGGCCGCCCCGCCGCGCGCGTGGGCCGGTGGCCAGCGCTCTGGGGCCTGCCAAGGCCTTCGCCCGACGGAAGGCCGCGGGGCGCAGTTCGGAGACTCCAGCGCGTCGCGGCTTGGGCGGGGATCGGCATAGCCGGCCTCGCATCGCCCCCCCTCATCCCCGCGATAAGGAGCGCCGTGAAAGTTGGACCGGGCGCGCGGCCCGGGCGCAGGTGGTTGCGGTCGCCTGGCCCGGTAGCCCGCGGGGGCCCGCCCGGTCTGGGCGCCGGTGCTGGGTGGGGCCCGCCAACCCAGTGGGGGGGGGGGGGCGCGGCCTGATCGCCCCGGCCGGGCGTGGCCGCAGCCCCGATCGCCACCCACGGCGACCGCCCGGCCCCCGGCCGGGCCCTGGCGGGCGCGCGCACCTGGCCAGACGGATGGATGCGCTCCCCGCCGCGCGGGTGTCGCGTAGGGGAAGGCCTCGCGCACGCCGCTAGGGGTGGTGCTCCCAACGGGGGCCCGCGGCGTGACCCGGCGGAGCGTCGGGGGCCGGCCGATCGGGTCCCGAGCGTCCTCTGCCAGGGCCTCGGGATTGCGCCGTTGGCGGCCTCACCTGCCCCGCGCCGCGCCGCGGTGCACCCTCCCGGCCGTACCCCGCGTGGGACTTGGGCGGCGGGGCCGGCCAGCCGATCGTGGCCCCAGCCGCAGGGCTGCCGCCCTAG     
B       TATTGAATAACATGATAATTGAGAATTAATTATTGTGACCGTATAAAAAATAAAACTCAAATTCAATTAAATATTAATGATACTATCTCACTTCTATTCAAGGAGTAGGTCTTAAGTTTATACATTGCAATATTAACAAAAGATTCTTACTATAACAGTTCTTATCTTCATTATCGTGAATAATAACATTATCAATTTAAAACTATATACTTTACGTTTACAAAATAAAAAACTAAATTAACAAACTAATATCAAAGTCTAAACAAATTAATAATAAGTGTGCAAATTAATATGAAGTAATTTAATATTATTATATGTTAAAGTTTAAAAGGAATTTTTAACAATTAACCATTGTTGAGATATATTTTAAAAGAGAGTTAGATTTTGAAATATATAAAAAATATCACAAAGTAAAAAATAAGATATATTATAATTATTATAATATAATGGTATCACATTCATTAATCAAAATTATATTATATAATACTATTTTAACATTATTCAATTTTGCATCATTGTTATTATCATTTTGTTTTTTTTTGCATAACAGAATTTTTTCGGAACGGTAAAATAAATATTATTATTAATGATTTTGACGTAATTCGTAATTTTATAGTATTTGTTAGTTTTAGGAATATTAAAAATATAAGATTACATACTAATTAGTATAAAAATTTTAACTAAGAAACTACCATAGTTCACTCGATGCCAGTTATCACTTATATATTACTTAAGATAAATTTTTGATACAAAAATTAATATCATTATACTTAAGAAGTATGGTATCAATATCACTTATAAAGATATAATGTCTTATAAACTATTAAAAAAATAAATATATATATATACTAAACTGACCACTCTTTGCATAATGCATATACTCATATAACCTACCTCAAAAGTTTCTATGTAAAAGAGTTGAATTTTTTCATATAAAATTATACACCATGTCATAAGACAATATCAGAATATCCAAGCAAAACATGTTATTCTGCTAAATTATTGATTATGCTAACCAGTTACCTTAAATATTCGATAGGGCCATGAATTCTGATTGTGAAGAGAAGTGATTGAGCGAATACGTCCAAAGATGTATCACCGGGTTTTTAATATTTCAGCTTAAGTTATGATACTACAAGTCTTCTACACACATGAATAAAATGCTAAATTTTCCCACTCCAGATTCTCGATAAAGACTTAGAATCAGTCGCCGGGATGTCGGTTTTGGGATTACATATCACACTACAACAACCAGTCTACTGTCATGGTCAGCGGTTGTGAAACGGTAAGAACTAGTAGCCCTCCTGGTTTTTACTCGGATGGTATGGGTTCAGGCATTATTTCCGAACTACAGAAAAGCAGCAGTCTAGACTCCACAAATAGGCCATTTATATTTCCATTGAAGCCGTTCGACTTAGTCTTACCACGATGCAGATTTTTTGGAGTATGTGCTGGCCATAACTCACAAGCCGATATTCATATATCAAAGAATCTTATATAAACAGAGCGCGATTCGGATTATGTATAAAAAACGCCTCACTTAGGCTATCTTTAGAGTAATAAATCATGTGACTTCATAAGTTTTAATTCTTCATGTCTCAGAAACTTGGTGAGATTAGTTGCGATGATGCAGACCACCATTTGTAACACGAAATGCTTATTCTTGCATATTATAAAGATACGCTACAATGTCCCAACGACCACAGTAGCAAAACGTAGCTTACTCGTGTGCTAAATGCGTTATGACGTCAAAGATTGAGGTAGACGATCGGGGCCTCGGACTAAGATCGTACTGTTGCTATATTTAAAAACTAATTGAATCAACCAATGGCTTCTGGCGAGCGACACCACGACGAGATGGAAACTGGTTGTTGTACTTTGGGTTGACGTTCCGCCAATACGACCCAGCCGTTTCTGCGTTGCAATTTTCTCTAACGTGCTTGTCCTCCATAAAATGCGTTGAAGCGCGTGGACTTAATCGCTCTCGCAGCGTACTCTCGTCATCACAGTCAGATCGTCGTGGCCCGGCGGCCATCGTCCAGCTAGATGAGTCTGCCCACGTGCGATAAATGATTAAACGTGTCAAGGCTCCGGTCGTCATACGACTCGTCCTGGCCGGGAGCTCGCCACGATTGCCTTCGGGGGGAAGCGACCTGGGGACTGCTCCGCTAAGCGCCCTAAGATGGAGAACTGCTAGCTGTTGAATCCGGGATCCGTTATGCGCTCCCACAAAGTGACTGGTGATGCCCCCGACGCATCCAGAAGCCCTGGTAAAAGGGCGGGCGTCCAACGGGCGGGCTGACCCCGAGCTTCCTTGGCGCTCATAGAGCTTACCAGGGCTCGCACATCGAAGCCTTACTTACAGTCCACCATGGGGGATCGCTTCAAATGCGGGGGGTTTGTTCGCGTGCCTGTTGCCTAGGCAAACGCAAGACCGGGGCGCCGGGCAACCGTAGGTGTCCCTGGTGTGTGCAACCAAAATATGCCATCAACAATAGTCCTACGCACACCATCCTATGCTAGGGGGTACAGGCAGGCTTGATCAGCCGGGACTGCCGTCTGCCTCGTTCAGAAACAGCTGCGCCTTCGTTACCTGCGCGGTGATTGGCCGACATCGGGCGTCCTGTAGTGGGGAAGCCCCTCCAGAACTTGCAACACGCACATAAGGTCCAGGCAGCGCAGATCTCAAGGGCACGAGGCGCCCAAGGTCGGGCCCAGATGCCAGCACTGCCCGGAGCTGCACAATCCGCCGGGGAACGCTGTCATCCGCGAGCACATTCCTCCCTCGTAGTAACGTAGTATCACGCCGCGCATGCAAGCACAGATCCGGAATCCAACACTACTAGGCGGCAAATGTCAAGTCGTGAAGTCACCGCCAAGGGCCAGCACCGTTTGAAAGATAGTTCATCAGAAGAGGGAGTGCAGCCTCGTGGTTGCCCGCTTTCTAACCGCTTCGGACCCGAAGCCCCTGGTAGCAAGACAACGTCCTGCACCGTTCCCCCACATTCCCCCGGGCCTGCGGGCGTCCGGGGGGGGGGGACCCACGCACGCTCTGGTCGGCGCGGGAGCGGCGACCGGCCCGCCGACGCCACGGCCGGTCAGCGACGAGCCGACCGGCCAGGCCCCGTCTACGGGAGACCGAGCATGGGGAGAGGGCGCCCCGGCGAGCGCCCGGCGCCCTTGCCACCTACCCCCCGACGATCGAGCTGCCGGGCTTGCCGACCTCAACCCGGGGCCCCCAGCCAGGCGGAGCACCCGTCCACCGGGGGCCCGGAAGGCTCCCGGGGCCCCCCCCGGCGCAGGACCTCCCCCCTACCGGCGTGGGCGGGTGGCAAGGGCTCTGCGGCCTCCAAAGGCCTTCCCCCGACGCAAGGCCGCCGGGCGCACTTCGGAGACTCCAGCGCGACGGGGCTTGGCGGAGGAGCGGCATAGCTGGCCTCGCGTCGCCCCGCCTCATCCCCGCGATAAGCAGCGCCCTGAACGTGGGACGGGCAGGGCCGCCCGGATGCACGCGGTCCCGGTCGGCTGCCCCGGGAGAGCGCGGGGGCCCAGCCCGTCTCGGTTCCCGGGCTGGGTGGGGCCCGGCAACGCACCGGGCGGCGTCGGCCGCGGGCTGGTCGCCCCGGCCGGGCGTGGCCGCAGCCCCGATCGCCACCCACGGCGGCCGCCCGGCCCCCGGCCGGGCCGTGGAGGGCGCGCAAACTTGGGCAGACGGACGGATGCGCTCCTCGCACCGGGGGTGTCGCGTACGGGGAGGCCTCGCGCAGGCCGCCAGGGCTGGTGTTCCGACCGGGCCCCGGCGGTGTGGCCCGGCGGAGCGCCGGCGGCCGGCCGATCGGGTCCCCGGCATCCTCTGCCAGGGCCTCGGGCGTGCGCCGTTAGCGGCATCCGCTGCCCCGCGTCGCGCCGCGATGCCCCCCCCAGGCCGTACACCGAGTGCACCTTGGGCGCCGGCGCCGGCCAGGCCATCGGGAACCCAGCCCCAGGGCGGCGGCACTCG     
A       AATTGAATAGCATATTTATTGATAATTAATTATTATGATTATATAAAAAATAGAATGCAAACTCAATTAAATATTAATGATACCATCTCACTTCTACTAAAGGTGACGATTTTAAGTTTATTCATTGTAATCTAAAAATTAGATTCTTACTATAACAGTTTTTAGCTTCATTTTCGTGAATTACAACAATATCAGCCTAAAAGTATCTACTTTACGTTTACAAAATAAAAAGCTAAATTAACAAACGAATATCAAAGTCTTAACAAATTATTAATAAGTGTGCAAATTATTATGATATAATATAATATTATATTATGTTAAAGTTTAACAGATATTTTTAACAATTAACCATTGTTGAGTCAAGATCTAAAAGAGAGTTAGAATTTGAAATATAAAAATTCTATCACAAATAAAAAAGAAAGAGATATTATAATTATTTTTTTATATTTGTATCTCATTCTTTAATTAAATGTATATAATATAGTATTATTTTAACATTATTCAATTTTTCATCATTGTTATAATCATTTTCTCTTTTATTTCTAACCAGAATTTTATCGGAACGGTAAAATAATAATAATTATTAAAGATTAAGACGTAATTCGAAAATTTATAGTTATTGTTAGTTTTAGAAATATTAAAAAAATAAGATTACATACTAATTAGTATAAAAATACTAACTAAGAAACAACCATAGTTCACTAAATGACTGTTATCACTTGTATGTTACTTAAGATAAATTTTTGATACAAAAATTAACTTCATTATACTTTAGAACTGTTGTATCAATTTCACTTATAATGAAATAATGGCGTATAACCTATAGTTTACATAAGAATATATAATTACTAAAAAGACCATTCATTGCATAATGAATATTCTCATTTAACCTTCCTCAAAAGTATCTATTTAAAAGAATTTAATATCTTCATATATAGTTATACACCATGTCATTAAACAAAATCAGAATCTCCAAGCAAAAAATGTTATTCTGCTAAATTATGGATTAAGATAACCAGTTATGTCAAATATTCCATAGGGCCAAGAATTCGGATTGTGATGACAAGTCATGGAGCGTATACGTCCAAAGATGTATCACCGGGTAATTAATATTTCAGCTGAACTTATGAAACTACAAGTATTCTACACACATAAATAAAATGCTAATTCTTATCACTCCAGATTCTCGATAAAGACTTAGTATCAGTCGCCATGATTACGGCTTTGGGATTACATATCACACAACCACAACTAGTTTACTGGCATGTTCCGCGGTTGTGAAACGGCAATATCTAGTAGGCCTCCTGAGTTTTACTCGTCTGGTAAGGGATCAGGCATTATTTTGGAACATCAGAGCTGCAGCAGACTAGACTCCACAAATGGGCCATTCATATTTCCTTAGTAGTCGATCGATTTAGTGTTACCCCAATGCAGTTTATTTCGAGTATGTGCTGACGACAACTCACAAGCTGAAATTCATATATCAAAGAACCTTATTTAAACAGAGCGCGATTCGAATTATCCATAAAAAGCGCCACTCGTAGACTCATTTTAGAGTAATAAAGGATGTGACTTCAGAAGTTTTAATTTTTCATGGTTAAGTAACTGGGTGAGATTGGATGCGTTGAGGGAGGCCACCATTTGTAACACGAAATGCTAATTCTTGCCTATTATAAAGATATGCTACAATGTCCCAACGACCACAGAAGCAACACTTAACTTATTCTTGTGCTATGTGCGTTATGACGTCAACGATTGAGGTAGATGATCGGGGCCTCGGACTAAGATCGTAATGTTTCTATATATATAAACCAACTGAATCAACCAATGGCTTCTGGCGAACGACACTACCATGAGATGCAAACTGGTTGTTGTACTTTGGATTGACGTTCAGCTCATACGACCGAGGCGTTTCTGCTTTGCGATTTTCTCTAACTTGGTTGTCCTGGATAAAATGCGTTTAATCTCGTGGACTTAATGGGTCACGAAGAGTAATCTCGTCATCACAGTCAGACCGTCGTCGCCCGGCGGCAGGCGTCCAGCTAGATGAGCCTGCGCCCGTGCGAGAGATTATTCCACGAGTCACGGCTCGGCACTCCATACGACTGGTCCTGGCCGGGAGCTGGCCACGATTGCCTTCGGGGGCAAGCGCCCAGGAGACTGCTCCGCTAAGGGCCCTAGGTTGGAGAAGTGCTAGCTGTTGAAGCCGGAATCCGTTATGCGATTCCCCAAAGCGACCGGTGATGCCCCCGACGCATCCATAATGCCCGGTAAAGGGGCGGGCGTCCAACGGGCGGGCTGGCCCCAAGCTTGATTTGCGCTCATAGCCCTTATGAGGGAACGCACATCGAAGCCTTACTTACAGTCCACCATGGGTGATCGCTTCAAATGCGGGGGGTTTGGTAGCGTGCGGTTTGCCTAGGCAAACGCAAGACTGGGTCAGCGGTCAACCGGAGGTGTCCCTGGAGTCTGCAACCAAAATATGCCACTAACAATAGGCCTATGTACACAATACTAGGCTAGTGGGTACAGGGACGCTTGCTCAACCGGGACTGCCTTCTGCCTCTTTCAGAAACAGCTGCGCCTTCGTTACCTGTGCGGTGATTGGCCGTCATCGCGCTTCGTGTAGTGGGGAAGCCCATCCAGAACTTGCGACACGCACATAAGGTCCACTCAGCGCATATATTAACGGCACGAGGCGGCCCAGGTCGGGCGCAGATGCCACCACCGCCCGGAGCTCGACAATACGCCCGGAAACGCTGTCATCCGCGAGCACATTCCTCCCACGTAGTGACGTAGTATCACGCCGCGTACGCAAGGAGGGATCCGGCATGCAAAACTACTTGGCGCGTAATGTCAAGACGTGAAGTCACCGCCAAGAGCCCGCACCGTTTGAAAGATAGTTCATCAGTGGAAGCAGTGCCGCCGAGTGGTTGGCGGCGTTCTAACCGCTTCGGCCCCGAAGCCCCTGATATCACGACAACGTCCTGGACAGTTCCCCCACAATCCCGGGTGCGCGCGCCCGTCCGGGGCGCTGGGACGCACGCAGGCTCTCGTCGGGCGGGGAGCGGCGACCGGGCCGCCGAGCCCACGGCCGGTCATCGGCGCGGCCACCCGCCAGCCGCCGTCAGCCGGAGACCGAGCATGGGGAGAGGGCGCGCCGGCGAGCGCCGGGGGCCCTTGCCACCTACCCCCCGGCGATCGATCAGCCGGGCTTGCCGACCTCTACCCGCGGCCCCCAGCCGGGTGGAGCACCCGGCCACCGCGGGCCCGCAGGGCCCGCGGGGCCCCCCGCCGCCCAGGTCCGCCCCCCTCCGCGCGTGGGCCCGTGGCCAGGGCTCTCCGGCATCCCAAGGCCTTCGCCCGACGAAAGGACGCCGGGCGCAGTTCGGAGACTCAAGGGCGCCGCGACTTGGCAGGCGACCCGCATAGCCGGCGTCGCCTCGCCCCCCCTCCTCCCCGCGAGAAGCAGGGCCCTGAAAGTGGGACGCGCCGCGCCGCCCGGACACACGCCGTGCCGGTCGGCTGGCCCGGGCGACCGCGGGGGGCCAGCCGGTCTGGGAGCCCGGGCTGGGTGGGGCCCGCCAACGCAGTCGCCGGGGGCGGCCGCGGGCTGCTGCCCTCGGCGAGGCGTGGCCGCAGCCGCGATCGCCACCCACGGCGACCGCCCGGCCCCCGGCCGGGCCCTGGCGGGCGCGCGCCCATGGGCAGACGGACGGATGCGCTCCTTGCACCGGGGGTGTCGCGTACGGGGAGGCCTCTCGCGCGCCGCCAGGGCTGGTGCTCCGAACGGGCGCCAGCGGTGTGCCCCGGCGGAGCGTCGGCGGCCGGCCGATCAGCTGCCGAGCCTCCTCTGCCAGCGGCTCGGGCTTGGGCCGTGTGCGGCCTCCGCTGCCCGGCGAGGCGCCGCGATGCACGCCCCCGGCCGTACACCGTGTGCAACCCCGGCGGCGCCGGCGGCCAGCCCATCCGGAACCCAGCGGCACGGCGGCGGCACTCG     
