# Supplementary material for: A simple method for data partitioning based on relative evolutionary rates
Source: PeerJ. 2018 Aug 28;6:e5498. doi: 10.7717/peerj.5498 (PMC6118207; doi:10.7717/peerj.5498)
Supplement: Data S1 — The datasets are provided in the PHYLIP format. [file peerj-06-5498-s002.zip › DataS2/AS4-1.phy]

17  4000
out     TATATTTCAATTAATTTATCTATTAGATTCTCAAAGTAAATTTACTTCTTGTTTTATAAGAAAATTATTCTTATCAAAATAGTAATCAGGTAAATGATACTAATTAAGTTACCCTAGTAAAAAGATATAAGTTAGATTAGTATCGAAAAATAAATAACATTCTAGAGTGTTTTATCAAGAGTTTTATTATAGCAATAATCAAGTTAATATTGAAACTTGTGAGATTACATAATTTATATTATTAGAAATCATAGTATTTTTTTTATCTTTATATTTAACCAAAATTATTGATGATTCCATCAGTATAACTTTTTAAATAAACATCTATACAATTTGATTTTTATTACATTTTTTGCAAATGGATAATAATTTACTGCTTAAATTTTTTTAAATATAATTGAATTTGTATTAATTTGACATGCAACATTTATCTAATAACTCTATTATTTTACTTTTAATTACGAATTAACTAAAATTTCTCTTAGTACCACATACAGATTATCATCATTATGATGACTGGTATAGAATAACTTAATCTCTATTATGTAAATTAAGCCATAAAATTATACATAGTGAAGTGTATTTACTACACATAATACAATATAAAAGTTTTCAAATTGTCGAGAATTAAATTCGATAGAATTTTGTAGTTTAACGTTATATACATTTTACTTAATTCTCAATTTAAAATAACCAAGATATCTCATTTGAAGTAAAAGTAACCCTAACGAAACATAAATATCTGTAAAGAATTTTGTTAATGCTATTTAATATTATAGTATAATTCATTAAAATTCTGAGATTATATTATATTAATATAAAATGTACATTATACAAATAATTGCAATTTATAAAGAGCAAAAAATGTATAATAGATGTATACTTTGTTATAGTACATAAGTTTTTGAAAGGTCTTAAGTTGACTACCCAAAATTCGAATCATAATTAAACGTCACTGAAGTACCTAATGGCTAAGATTTAATATCTCAGGTATTATCTAGATTTAAGTCTAGCGCGATTAATCAAGGACGACTATTTTGTCACTTACGACGTCAACAATATGGGTAAGTTGCGCACACATGCAGATCCGATGATCTAAAGCATTCGATCATGGTATTTTACTAAAACATTATTTCAAGGTAATTGATTTGGATCAATTGTGAAATATCATCTATGCCCTGGTCGATACGCTAAAAAATCAGATTGATAGTAGTTTAACTGCGTCTGACCATGATGATACTGAGGAATGTTCTATTGACTCCGCGCTTGCCCCGTAGTAGGGCAAGATAGTTCAAAGGATTAATTAATAGATTAATGCACCTGTATCTGGCATCATGTTTAGTTACCCTAAGCTAAGCTCCACAAAAGGATAGAAGTTATCTGAGAACCGAGCCATTCCTTTAAACCGTTAATTATAGGTGGTGAGGCGACGCACAGTTTTGTGGGCTCCATAAAGTTCGTATTTGGATCCATAAACGTACATACACGTTGAGTCGCATAAGAAACAAGGTTATCAATGGAACAATCCGTAAGTCAATTATGGGATATGATCCTTGTAATGGGTATCAATCTATTGTCGACGAAATAGCTTGGGCCTTACAAACTCTTTATGGATGATCGACTTTCGCGCGACGCATTGGCTTTTAACCCATAGTAAAAGGATGATTCGTCAGCATTTGTCGACGATCGTACGATTATTGTTCGAGTCAGATTGCCGAAGGGTGCAACTTCATAGAAAAGTCAATACCGGGACACGTAAACCTAGAGGTATCCTTCGTCCTACATAAGAAAACTGAGATAACGGTAACTTTTGGCTAGATACAAGTGATTAAGGGTAAATCTTTGATGAAATGTAATGGTTGGACCCAGGAATTAGGGCTAGCAACAGGAAGAACTTATAATTACTTCTTCTAAAAAAACAGTAAATGTAGAGCATAGGCCCTCTTCTACACATAGTCTTTTGCATATGAGCCACATTCCAAGAATAGCTAGGCGGCAGACCGGCACCTGGCTCCCGATCGCAACAGGCGGCGAAATTGCTGGCGCCCCCGACCAGAGCAAGGATGGTGCCACACGCTGTCTTACGGGACGGTGCGGCGGTGCTCATCGAGCGCAAAGGGCGTGCCAGCTTGAGAACGACCCAGGCTGGTACAATGCATGGGCGTGAGGCAGCAGCGATTGGGCCGCAAGCTTAGATGTTAGACCTGCACGCACGGTCTCTATCAGTGCAACACAAGATTCGCCTGTGACTGCTCACTCGCTCAACTGAGGCCGTCAAATTCGTTGCCCTGGTGTAACACGGAGTGCAAACGGGTGCGCCGTAGCCGGGAAAAGGGCGGATTCTAGGAACGGTGCAGCATTCCTATGAAGGGGTGACATATCGCTGACCGCGAGCCCATCTCTGGGTCAATCTGGCTCTAGATGCCGCCTGTGCAGGCTGCCGTGGGCAAGGGAGCGGCAGGCCGATTGTACGGCTATCCTTGCCCGGTAGGGCCCAGAGGTATGTGCCACGAGGGCTTGGGGCCACCCCAACGCAAGATTAGACACTTCCCGTGCACGACTTAACGTACGGAGCGGCCCGACACTCCGTGAAATTGAGGCGCACAGGGGTATAACCGCGCCCCTCAAACAGCTATCCTGGATCAACCCGTTTGCCTGCACTCCTCCCCTCCGGGAACGGGACTAGATCAATTTGTGGCCTGTAGTTCCCCTTCGCGCCCTCATCAAAGCGATAGGCGTTCCCGGCGGATGTCTGGGGCTCGGATCAACTGGATACGCTACGGGTCAGGCATTTCCCATACCAGCTCCTTCCGGAGCCTTGAAGTAGCACGTAGGTAGTAGCTGACCCATTTCAACAATGGGCCGTTTGGCCACGCGGAGCGCTTGACGCAACACCCTGAAGCGCTAACTGACGTAGCAGCGGGACCAAGCTTGTAGCTCGGGATCACCGAACCTTGATACCGGCCCTGCACGGCAATCCGCCGCACGAACCCCTGTGCTGGGCGGAGCGAGGCCCGCGAAAGCGCGGCGGCGGGGGCGCGTGTGGCGCCGGCCGCCGACCTCGGCCGCGCATGGCTGACGCCGGGCCCAGGCGCGGATCGCAGGCGCCGCCCAGCCCGGGAACGGCGCGCACCTGGCACCGAGCCCCGTGCCGTGGCCTGTCCGCGGTAGGCCCGGAGCGCCCGGGTGAGCCTGGGGCCCGGCTCCGTCCCGGCCGTACGAGGCCCGCCGGGCCTCGGAGCGGGCAGCGCCCGCGGCGGGCACGCGATCGTGCGCGCCGGGCCCCCACACGGCGAACCGCGGCGACACCCTTGTCACGGCCCGGGCCAGCCCCCCATCCGGTAGGCCCTTGCCGTGATCGGCTCCAGGCTCGGCGCAAAGAGCCAGGGGGGGTACGAGGTCGCTGGGGGGGGCCCGGCCGCAGAAGGGACCCCGGGCGTCGATCGCGCGCACCCACGGCGCCCTGGGGACCACGGCCCGTCCCGCCAGCGCGCCCGGGCGGGCCGGGCCAACTGATCGTGGCACGACCGGTGCCCGCCACTCTCACCGCGAGACCTTGACACCGTCGCGGGCGGGGACCCCCCCTTCCAATACGGCCCGGTGGCTCGAGTGAGCCTTGCGGAGCCGCGGCCAGCCTTCACGGCCCGCCGCCCCACGGGGCTGACGGGCGCCGTAAGCCACCCCCGTTCCCCCAAGCGGGGCGGCCTCGGGTCTACTTGTCGTCCGGTCGGCCGGGGTCGCCCCGATAGGCCGAAGTCGTGCGCTGCGGGCGCCCCTCTGCTTGCGTCGGCGAGCAGACAACGGCCCGGGGCCCGCCCGCGCTAGGACGAGCGCCGAGCTCCAGTGCGTAATGGAGGCTGCCGAGGGCCGTCGCCCAGCCCCCCCCCTCGACCCTCCATACCCGAGCCGGGGATGCCGCCATCGGCTGCGAGGCCCCCCCCCACGGGGGGGCCCACGCCTCGAGGGGGCCCCAGCGGCGACGCTCTGGGCTGGGCGCAGC     
P       TATGTTTCAATTAATTTATCTATTAGATTTTCAAGGTAAATATACTTCTTGTTTTATAAGAAAATTATTCTTATCAAAATAGTAATCAGGTAAATGATACTACTTAAGTTACCATAGTGAAAGGATATTAGTAAGATTCGTATCGGAAATTAAATAACATGTTAGAGTGTTTTATCAAGAGTTTTATTATAGCAATTATTAAGTTAATATTGAAACTTGTGAGATTACATAATTTATATTATTAGAAAACAAAGTATTTTTTTTATCTTTATATTTAATCAAAATTTTTAATGGTTCCATCAGTATGACTTTTTCAATAAACATCTATACAATTTGATTTTTATTACATTTTTTGCACATGGATAATAATTTACTGCTTAAATTTTTGTAAATATAATTGAATTTGTATAAATTTGACATGCAACATTTATCTAATAAGTCTATTATTTTACTTTTAATTACGAATTCACTAAAATTTCTCTTAGTACCACATACAGAATATCATCATTATTATAACTGGTATAGAATAACTTGTTCTCTATTATGAAAATTAAGCCATAAAATTATACATAGTGAAGTTTATTTACTACACATAAAACAATACAAAAATTTTCAAATTGTCGAGAATTAAATTCGATAGAAATTTGTAGTTTAACGTTATATACATTTTATTTATTTCTCAATTAAAAATAACCAAGATATCTCATTTGAAGTAAAAGTAACCCTAACGAAATATAATTATTCGTAAAGAATTATGTTAATGTTATTTAATATTATAGTGAAATTGATTAAAATTCTGAAATTATAATATTTTAATTTAAAATGTACATTATACAAATAATTTCAATTTATAAAGAGCAAAAAATGTATAATAGATTTATACTTAATTATAGTACATAAGTTTTTGAAAGGTCTTAAGTTGACTATCCAAAATTCGAAGCATAATTAAACGAGACTTAAGTATCTAATGGCTAAGATTTAATATCTCAGATATTAACTAGATTTAAGTCTCGCGCGATTAATCAAGGACGACCATTTTGTCAGTTACGACGTCAACAATATAGGTAGGTTGCGCACACATGCAGATCCGATGAGCTAAAGCATACCATCATGGTATTTTACTAATACATTATTTCAAGATAATTGATTTGGATCAATCCTGAAATATCATCTATGCCCTGGTCGATACGCTAAAAAATCAGATTGATAATAGTTTAACTGCGACTGACCATGCTGATCCTGAGGAATGCTCTATTGACTCCGAGCTTACCCCGTAATAGGTCAAGATAATTCAAGCGATTAATTAATAGCTTAATGCATCTGGATCTGGCAGCACGTTTAGTTACCCTATGATAAGTTCCACAAAAGGATAGAAGCTATCTGAGAACCGAACGATTCCTTTAAACCCTTAATTCTAGGTGGTTAGGCGGGTAACAGTTTGGTGGGCTCCATATAGTTCATATTAGGATCTATAAAGGTACCTACACGTGGAGTCGCATAACAAACAAGGTTATTAATGGAACATTCCGTAGGTCAATTATGGGATAAGAACCGTGTAATGTGTATCAATTTATTGTCGACGAAAAATCTTGAGCCGTACAAACTCTTTATGGATTAACGACTTTCACGGGACGCATTGGCTTAAAACCCATAGTAAAAGGAAGATTCGTCAACCGGAGTCGACGCTCGTACGATTATTGTTCGAGTCAGAATGCGGAAGGGTGAGACTTCATAGAAAAGTCAATACCGGGACACGTATACTTCGAAGTATCCTTCGTCCTACATAAGTAAACTGAGATAACTGTAACGTTTGGCTTGATATAAGTGATTAAGGGTAAATCTTTGATGATATGTAATGGTTGGAGCTAGCAATCAGGCCTAGCTTCAGGAAGAACTAATAATTACTTCTTCTAAAAAAACGGTATATGTAGAGCACAGGCCCTTTTCTACACATATTCTTTTGCAAATGAGCCACAGTACAAGAATGTCTAGGGTGCAGACTGGCACCTGCTTCCCAATCACAACAGGCGGCGAAATGGATGGCTCCCCCGACCCGAGCCAGGTTGGTCCCACATGCTGTCCTACGGGTCAGTGCCGGGGTGATCATCGAGCGCAAAGGCCGTGCCAGCTTGGGCACGACCCAGGCTGGTCCAATGCATAGGCGTTAAGCAGCAGCGACTGGGCCGCAAGCTTAGAGGTTAGACCTGCACGCACGGTCTCTGTCAGGGAAACACAAGCTTCGACTGTGACTGCTCACTCGCTCTACTGAGGCTGGCACATTCGTTGCACTGGTGTACCACGGTGTGCAATCGGGTGCGCCATAACTGGGAAAAGCGCGGCTTCTAGGACCGTTGCAACAATCCTAGGAAGGGGTGACATATCGCTGCCCGCGAGCCCATCTCTGCGTCAAGCGGGCTCTAGAAGCCGCCTGTGCTGGCTGCCGCGGGCAACGGAGCGGCAGGCCCATTGTACGGCTATGCCCGCCCGGTAGGGGCCACGCGTACGTGCCACGAGGGCTTGGGGCCACTTCAACACACGATTAGACACGTACCGTGCACGGTTTAACGTCCGCAGCGGCCCGCCACTCCGTTAAATTGAGGTGCACAGAGGTATAATCGCGCCCCTCAAACAGAAATCCAGGATCACCCCCTTAGCCTGCACGCCTCCGCTCCGGAAACAAGAGTAGATCAACTTGTGGCCTGAAGTTCCGGTTCGCTCCCTCATCAAAGCGATTGACGTTCCCGGCGCGTATCTGGGGCGCGGCCCAACTGGATACGCTTCGGGTGCGGCATTTCCCAATCCAGCCTCTTCCGGAGCCTTGCAGTAGCACGAAGGTAGTAGATGACCCATTTCAACACTGGGCCGTGTGGCCACGCGGAGCGCTTGACGCAACACCCTGAAGCGCTAACTGACGTAGCGGCGGGACCAACCTTATAGCTCCGGATCAGCGTACCTTGATACCGGCCTTCCACGGCAATCCACCGCAATAACCCCTGTGCTGGGTGGTGCGACGCCCCCGAGAGCGCGGCGTCGGGGGCGCTTGTGGCGCCCGGCCACGACCTCGGCCGCGCATGGTTGACGCCGGGGCCCAGCGCGGATCGCAGGCGCCGCCCGGCCCGCGAACTGGGCGCACCTGGCACCGGGCCACCTGCCCTCGCCTGTCCGCGGGAGGCCCGGATCGCTCGGGTGAGCCGGGGGCCCGGCTCCGTGCCGGCCGTACGAGGCACACGGTGCCCCTGGGCGGGCAGCGCCCGCGGCGAGCACGCGCTTGTGCGCGCCGGGCCCCCACACGGCGAACCGCGGCGCCACCCTTGTCCCGGCCCGGGCCAGGCCCCCCTCCGGGAGGCCCCAACCGTGATCGGCTCCAGGCTCGGCGCAACGAGCCAGGGGGGGTGCGAGGTCGCTTGGCGCGGCTCGGCCGCAGAAGGGACCCCCGCCCTCGTTTGCGCGCACCCACGGCTCGCTGGGGACCCCGGCCCGTCGCGCCAGCGCGCCCGGGCAGTCCTGGCGAACTGATCGTGGCAGCACCGGTGCCCCCGACTCTCACCGGGAGCCCTGGACACCGTCGCGGGCGGGGACCCCCCCGCGCAAGACCCCCCGGCGGCACGCGTGAGCCTGGCTGAGTCGCGCCCGCGCTTCACGTCCCGACGCCCCACGGGGCGGACGGCCGCCGTAAGCCACCCCCGTTCCCACAAGCGGGACGGCCCCGGGTCTACTGCCCGTCCGGTCAGCCGGGGTCGGCCCGTGAGGCCCAAGTCGCGGGCTGCGGACGCCCCTTTCCGTGCATCTGCAAGCAGGCTAGTTCCCGGGTCCCGCCGGCGCTAGGACGAGCGCCGAGCACCAGTGCCCAATAGAGGCTCCCGAGGGACGTCGCCCAGCCCGCCCCCTCGAGCATCCAAACCCGAGCCTGGGATACCGCGATCGGCTGCAGGGCCCCCCCCCGCGGGGCGGCCCACGCCCCCGGAGGGCGCCACTGGCGACGCTCTGGGCGGGGCGCAGC     
O       TATATTTCAAATAATTTATCTTTTAGATTTTCAATGTAAATTTACTTCTTGTTTTATAAGAAAATTATTCTTATCAAAATAGTAATCAGGTAAATGATACTATTTAAGTTACCCTAGTAAAAAGATATAAGTTAGATTAGTATCGAAAAGTAAATAACATTCTAGAGTGTTTTATCAAGAGTTTTATTATAGCAACAATCAAGTTAATATTGAAACTTGTGAGATTACATAATTTATATTATTAGAAAACTAAGGATTTTTTTTATCTTTATAATTAACCAAAATTGTTTATGGTACCATCAATATAACTTTTTAAATAAACATCTATACAATTTGATTTTTATTACATTTTTTGCAAATGGATAATAATTTACTGTTTAAATTTTTTTAAATATAATTGAATTTGTAATATTTTGACAAGCAACATTTATCTAATAAACCTATTATTTTACTTTTAATTACGAATTAACTAAAATTTCTCTTAATACCACATACAGGTTATCATCATTATAATAACTGGTATAGAACAACTTGATCTATATTATGTAAATTAAGCCATTAAATTATACATAGTGAAGTTTATTTACTACACATAATACAATAGAAAACTTTTCAAATTGTCGAGAATTAAATTCGATAGAATTTTGTAGATTAACGTTATATACATTTTAATTAATTCTCAATTAAAAATAACCAAGATATCTCATTTGAAGTAAAAGTAACCGTAACGAAAAGTTATTATTCGTAAAGAATTTTGTTAATGATCTTTAATATTATAGTGTAATTAATTAAACTTCTGAAATTATATTATTTTAATAAAAAATGTACATTTTACAAGTAATTTCTATTTATAAAGAGCAAAAAATGTATAATAGATTTATACTTAAGTATAGTACATAAGTTTTTGAAAGGTCTTAAGTTGACTAACCAAAATTCAAAGAATAATTAAACGACACTGAAGTAACTAGTGGCTAAGATTTAATATCTCAGCAATTAACTAGATTTAAGTCTAGCGCGATTAATCAAGCACGACTATTTTGTCAGATACGACTTCAACAAAATGGGTAAGTTGCGCACACATGCAGATCCGATGATCTAAAGCATCCGATCATGGTATTTTACTAAAACATTATTTCAAGATAATTGATTTGCATCAATTTTGAAATAACATCTATGCCCTGGTCGATACGCTAAAAAATCAGATTGATACTAATTTAACTGCGTCTGACCATGTTGACCCTGAGGAATGCTCTATTGACTCCGTGCTTACCCCGTACTAGGGCAAGATAATTCTGAAGATTAATTAATAGCTTAATGCACCTGGATCTGGCATCTTGTTTAGTTACCCTAAGCTAAGTTCCACAATAGGATAGAAGCTATCTAAGAATCGAGCTATTCCTTTAAACCCTTAATTAGAGGTGGTGAGGCGAGCAACTGTTTGGTGGGCTCCATACAGTTCGTATTTGGATCTATAAATGTACATACACGTGGAGTCGCATGAGAAACAAGGTTATCAATGGAACATTCCGTCTGTCAATCATGGGATATGAACCATGTAATATGTATCACTTTATTGTCGACGAAGTATCTTGCGCCTTACAATCTCTTCATGGATAAGCGACTTTCACGAGACGCATGGGCTTGAAACCCATAGTAAATGGAAGATTTGTGATCATTTGTCGATGTTGGTACGATTATTGTACGAGTCAGATTGCCGAAGGGTATAACTTCATAGAAACGTCAATACCGGGACACGTAAACGTCGATGTATCCTTCGTCCTACTTGAGTGAACTGAGATAACAGTAACATTTGCCTTGATACAAGTGATTAAGGGTAACTCTTTGATAAAATGTAATGGTTAGACCCAGAAATTAGGACTAGCTACAGGAAGAACTCATAATAACTTCTTCTAAAAAAACAGTATATGTAGAGCAAAGGCCCTTTTTTACACCGAATCTTTTGCATATGAGCCACATTACAAGAATAGCTAGGTTGCAGACCGGCACCTGCTTCCCGATCACAAGAGGCGGCGAAATTGCTGGCACCCCCAACCAGAGCGAGGATGGTCCCACATGCTGTCTTACGGGACCGGGCCGAGCTGTTCATCGAGCGCTACGGGCGTGCCAGCTTGTGCACGACCCGGGCTGGTGCAATGCCTGGGCGTGAAACAGCAGCGAGTGGGCCGCAAGCTTAGAGGTTAGACATGCAAGCACGGGCTCTGTCAGTGGAACATAAGATTCGGGTGTGACTGCGCACTCGCTCCACTGAGGCTGGCACATTCGTTGCGCTGGTGTAACATGGTGTACAAACGGGTGCGCCCTAGCCGGGAAAAGGGCGGCTTCTAGGAACGGTGCAGCATTCCTAGGAAGGGGTGACATATCGCTGACCGCGAGCCCATCTCTGGGTCAATCCGGCTCTCGAAGCCGCCGGTGCTGCCTGCCGCGGGCAATGGAGCGGCAGGTCCACTGTACGGCTATACGGGCCGGGTAGGGGCCAAGGGTAAGTGCCACGAGGGCTTGGGGCCACGCCAACGCACGATTAGACACTTTCCGTGCACGACTTAACGTCCGCAGCGGCACGGTACTCCGTGAAATCGAGGGGCTCAGGGGTATAACCGAGCCCCTCAAACAGAGATCCAGGATCACCCCTTTCTCCTGCACCCCTCCCCTCCGGGAACGGGGGTAGATCAACTTGTGGCGTGAAGTTCCGTTTCGCTCCCGCATCAAAGCGATAGGCTTTCCCGGCGCCTATCTGGGGCTAGGGCCAGCTGGATGCGCTACGGGTGCGGCATTTCCGAGGCCGGCTGCTTCCGGAGCCTTGAAGTAGCACGAAGGTAGTAAATGACCCATTTCAACAATGGGCCGGTTGGCCACGCGGAGCGCTTGACGTAACACCCTGCATCGCTATCTGACGTAGAGGCGGGACCAAGCTTGTAGCTTAGGATAACCGTACCTTGCCACCGGCCATGAACGGCTATCCGGCGCACTAACCCCTGTGCTGGGGGGCGCGACCCCCCCGAAAGCACGGCGGCGGGGGCGCTTGTCGCGCCGGCCCCCGACGTCGGCCGCGCATGGTTGCGGCCGGGCCCGAGCGCGGATAGCAGGCGGCGCCCGGCGCGCGAACGGTGCGCATCCGGCACCGCGCCGCGTGCAGTGGCCTGTCCGCGGGAGGCCCGGAGCGCTAGGGTGAGCCCGGGGCGCGGCCCCGGGCAGGACGTACGAGGCCCGCCGGGCCCCCGGGCCGGCCGCGCCCGCGGCGGGCACGCTGTCGTGCGCGCAGGGCCCCCGCACGGCGAACCGCGGCGCTACCCTTGGCGCGGCCGGGGCCAGGCCTCCCTCCGGAAGGCCCTGGCCGTGATCGGCTCCAGGGTCGGCGCTACGACCCAGGGGGGCTCCGAGGTCCCTGGGCGGGGCTCGGCCGCAGAAGGGAGCCCGGGCCTCGTTTGTGCGCACCCCCGGCGCGCTGGGGAGCCCGTCCCGTCCCGCCAGCGCGCCCACGCAGTCCCGGCGAACTGATCGTGTCAGCACCGGCGCCCGCGATTCTCACCGCGAGCCCTGGACAGCGTCCCGGGCGGCGACCCCCCCTGCCAAGACCTCCGTGCGGCGCGAGTGAGCCTTGCGGAGTCGCGGCCAAGCTTCACGGCCCGCCGCCCCAGGGGGCGGACGGGCGCCGTAAGGCACCCCCGTTCCCCCTAGCGGGCCGGCCTCGGGTGTACTCGTCGTCCGGGCGGCCCGGTTCGGCCCGATAGGCGGAAGTCGCGGCCTGCGGGCCCCCCTCGGCGTGCGTCGGCAAGCAGGCGCCGCCCCGGGTCCCGCCCGCGCTAGGACGAGCGCCGAGCCCCAGTGCGGAATGGAGCCTGCCGAGGTCCGTCGCCCAGCCCGCCGCCGCCAACATCCGGACTCGAGCCGGGGATGCCGCGATCGGCTGCCGGGCCCGCCCCCACGGGGGGGCCCACGCGCCCCGAGGGCCCCACCGGCGACGCTCTGTGCGGGGCGCAGC     
N       TATTTTTCAATTAATTTCTCTATTAGATTATCAAGGTAAATCTACTTCTTGTTTTATAAGAAAATTATTCTCATCAAAATAGTAATCAGGTAAATGATGCTATTTAAGTTACCCTAGTAAAATGATATGAGTCAGATTAGAATCGTAAAATAAATAACATGATAGAGTGTTTTAACAAGAGTTTTATAATAGCAACTATTAAGTTAATATTGAAATTTGTGAGATTACAATATTTATATTAATAGAAAACAAAGAATTTTTTTTATCTTTATAATTAACCAAAATTTTTTATGCCTCCATCAATATTACTTTTTAAATAAACATCTATACAATTTGATTTTTATAACATTTTTTGCATATGGATAATGATTTACTGTTTAAATTTTTATAAATATAATTGAATGTGTAATAATTTGACATGCAACATTTATCTAATAATTCTATTATTTTACTTTTAATTACGGATTTACTAAAATTTCACTTATTACCACATACAGATTATCATCATTATCATTACTGGTATAGAATAACTTGTTCTTTATTATGAAAATTAAGCCATAAAATTATACATAGTGAAGTTTATTTACTACACATAATACAATATAAAACTTTTCAAATTGTCGAGAATTAAATTCGATAGAATTTTGTAGATTAACGTTATATACATTTTAATTAATTCACAATTAAAAATAACCACGATATCTCATTTGAAGTAAAAGTAACCATAACGAAAACTAAATATTCGTAAAGAATTATGTTAATGATTTTTAATATTATAGTGTAATTAATTAAATTTCTGAAATTATACTATATTAATTAAAAATGTACATTTTACAAGAAATTACAATTTATAAAGAGCAAAAAATGTATAATAGATTTATACTTAAGTATAGTACATAAGTTTTAGAGAGGTCTTAAGTTGACTATCCAAAATTCTAAGTATAATTAAACGACACTTAAGTAACTATTGGCTAAGATTTAATATCTCAGTAATTAACTAGATTTAAGTCTAGCGCGATTAATCAAGGATGACTATTTTGTCAGATACGACTTCAACAAAATGGGTACGTTGCGCACACATGCAGATCCGATGATCTAAAGCATGCGATCATGGTATTTTACTAACACATTAATTCAAGCTAATTGATTTGCATCAATTATGAAATAACATCTATGCCCTGGTCGATACGCTAAAAAATCAGATTGATAATATTTTAACTTCGTCTGACCATGATGAGAGTGAGGAATGCTCTATTGACTCCGGGCTTTCCCCGTATTAGGCCAAGATAATGCTAGCGATTAATTAATAGCTTAATGCAACTGGATCTGGCATCATGTTTAGTTACTCTAAGGTAAGTACCACAAAAGGATAGAAGGTATCTTAGAAACGAGCTATTCCTTTAAACCCTTAATTAAAGGTGGTGAGGCGAGGAACAGTTTCGGGGGCTCCATAAAGTTCGTATTAGGATCTATAAATGTACGAATACGTCGAGCCGCATAAGAAACAAGGTTATGAATGGAACATTCCGTCTGTCAATTATGGGATATGATCCATGTAATGATTATCACTCTATTGTCGACGAAGTATCTTGAGCCTTACAAACTCTTAATGGATCATCGACTTTCATGGGACGCATGGGCTTGAAACCCATAGTTAATGGAAGATTCGTAAACTATAGTCGACGATAGTACTATTATTGTTCGAGTCAGATTGCTGCAGGGTTCGACTTCATAGAAAAGTCAATGCCGGGACACGTATACTTCGAAGTATCCTTCGTCCTACATACGTAAACTGAGATAACGGTAACGTTTGCCTAGATACAAGTGATTAAGGGTAATTCTTTGATGATATGTAATGGTATGACCAAGGGATTAGGACTAGCTGCAGGAAGAACTTATAATAACTTCTTCTAAAAAAACAGTAAATGTAGAGCAGAGGCCCTTTTCTACACATAGTCTTTTGCATATGAGACACATTACAAGAATAGATAGGGTGCAGGCCGGCACCTGATTCCCAATCGCAAGTGGCGGCGAAATTGCTACCTCCCCCCACCAGAGCTAGGCTGGTGCCACATGCTGTCTTACGGGACCGGGCGGAGCTGATCATCGAGCGCTACGGGCGTGTCATCTTGTGTACGACCCGGGCTGGTCGAATGCATCGGCGTGAAACAGCAGGGACTGGGCCGCAAGCTTAGAGGTTAGACGTGTACGCACGGTCTCTTTCAGCGGAACACAAGCTTCGCATGTGACTGCTCACTACATCAACTGAGGCTGCCACATTCGTTGCCCTGGTGTAACTCGGTCTATAAACGGGTGCGCCGTAGGCGGGAAAAGGGCGTCTTCTAGGAACGGTGCACGAATCCTAAGAAGGGGTGTCATATCCCTGTCCACGAGCCCATCTCTGGGTCAAGCAGGTTCCAGAAGCCGCCGGTGTAGGCTGCCGGGGGCAAGGGAGCGGCAGGCCCTGTGTACGGCTATTCCTGCCCGGTAGGGGCCAAGGGTAAGTGCCACGACGGCTTGGGGCCACTCCAACGCACGATTAGACACCATCCGTGCACGCGTTAACGTCCGGAGCGGAACGTGACTCCGTGATATTGAGGGGCACAGGGGTATAACCGCGCCCCTCAAACAGAGATCCGGGATCAACCCCTTCACCTGCACGCCTCCTCTCCGGGAACGGGACTAGATCAAGTTGTGGCAGGAAGTTCCTGCTCGCCCCCTCATCAAAGCGATCGGCCTTCCCGGCGCGTGTCTGGGGCTAGGTCCAACTGGATACGCTACGGGTGTCGCATTGCCCAGGTCGGCTTCTTCCGGAGCCTGGAAGTAGCACGTAGGTAGTACATGACTCATTTCAACACTGGGCCGTATAGCCACGCGGAGCGCTTGACGGAACACCCTGCAACGCTACCTGACGTAGCGGCGGGACCAAGCTTCTAGCTCGGGATCATCGTAGCTTGCCAACGGCCATGCACGGCAATCCGGCGCAATAATTCCTGTGCTGGGGGGTGCGAGGCCCCCGAGAGCGCGGCGGAGGGGGGGCCTGTCGCGCCCGCCGCCGCCTTCGGCCGCGCATGCTTGTCGCCGCGCGCAAGCGCCGATCGCAGGCGGCGCCCGGCACGCGAACAGCGCGCATCTGGCATCGCGCCACGTGCGGTGGCCTGTCCGCGGCAGGCCCGGAGCGCGCGGGTGAGCCCGGGGCCCGGCCCCGTACCGGACGTACCAGGCGCGCGGCGCCCCCGGGCAGGCACCGCCCGCGGCGGGCACGCTGTGGTGCGCGCGGGGCCCCCACGCGGCGAACCGCGGAGCTACGCTTGACGCGGCCCGGGCCAGGCCCCCCTCCGGGAGGCCCTAACCGTGATCGGTTCCAGACTCGGCGCAAAGAACCAGGGGGGGTACCACGTCCCTCGGTGGGGCCCGGCCGCAGAAGGGACGCCGGGCCTCGTGGGCGCCCTCCCACGGCCCGCTGGGGAGCCCGGCCCGGCCCGCCAGCGCGGCGGGGCCGTCCCGGCGAACTGATTGTGTCAGCACCGGGGCCCGCGCGTCTGACCGCGAGCCCTGGACACCGTCGCGGGCGGCGGGCCCCCCTGCCAAGACCGCCGTGCGGCCCCAGTGAGCCTTGCGGAGTCCCGGCCTGGGTTCACGGCCCGCCGCCCCGGGGGGCGGACGGGCGCCCTAAGCCACCCCCGTTCCCCCCAGGGGCCCGGCCTCGGGTCTACTCGCCGTGCGGACGGGCGGGTTCGGCCCGAGAGGCGGAAGCCTGGCACTGCGGGCTCCCGTCGGCCTGCGTCGGCAAGCAGGCACTCGCCCGGGTCCCGCCCCCGCTAGGACGAGCGCCGAACTCCAGTCCGGAACCGAGCCTGCCGAGGTCCGTCGCCCAGCCCCCCGCCTCCGCCATCCCGACTCGAGGCGGGGATCCCGCGATCGGCTGCCGGGCCCACCCCCACGGGGCGGCCCACGCACCCGTAGGGGCCCAGGGGCGACGCTCTGGGCGGGGCGCAGC     
M       TATATTTCAATTAATTTCTCTCTTAGATTTTCAAGGTAAATATACTTCTTGTTTGATAAGAAAATTATTCTCATCAAAATAGTAATCAGGTAAATGATTCTATTTAAGTTACCCTAGTTAAACGATATAAGTAAGATTAGTATCGTAAAGTAAATAACATGTTAGAGTGTTTTACCAAGAGTTTTATTATAGCAATAATAAAGTTAATATTGAAACTTGTGAGATTACAAAATTTATATTATTAGAAAGCAAAGAATTTTTTTTATCTTTATACTTAAACTAAATTTTTTATGTTTCCATCATTATGACTTTTTAAATAAACATCTATACAATTTGATTTTTATTACATTTTTTGCAAATGGATAATGATTTACTGTTTAAATTTATATAAATATAATTGAATTTGTAACAATTTGACAAGCAACATTTATCTAATAAACATATTATTTTACTTTTAATTACGGATTGACTAAAATTTCTCTTAATACCACATACAGAATATCATCATTATCATTACTGGTATAGAATAACTTGGTCTTTATTATGAAAATTAAGCCATAAAATTATACATAGTGAAGTCTATTTACTACACATAAGACAATATAAAAATTTTCAAATTGTCGAGAATTAAATTCGATAGAATTTTGTAGATTAACGTTATATACATTTTAATTAATTCCCAATTAAAAATAACCAAGAAATCTCATTTGAAGTAAAAGTAACCTTAACGAAAATTAATTATACGTAAAGAATTCTGTTAACGATAGTTAATATTATAGTATAATTAATTAAATTTCTGAAATTATAGTATATTAATACAAAATGTACATTTTACAAATAATTACTATTTATAAAGAGCAAAAAATGTATAATAGATATTTACTTAAGTATAGTACATAAGTTTTAGAGAGGTCTTAAGTTGACTATCCAAAATTCTAAAAATAATTAAACGTCACTGAAGTACCTAATGGCTAAGATTTAATATCTCAGTAATTATCTAGATTTAAGTCTAGCGCGATTAATCAAGGAGGACGATTTTGTCAGCTACGACTTCAACAAAATGGGTAAGTTGCGCACACATGCAGATCCGATGATCTAAAGCATACGATCATGGTATTTTACTAAAACATTATTTCAAGATAATTGATTTGCATCAATAATGAAATAACATCTATGCCCTGGTCGATACGCTAAAAAATCAGATTGATAGTAGTTTAACTGCGTCTGACCATGGTGATACTGAGGAATGCTCTATTGACTCCGGGCTTTCCCCGTAGTAGGGCAAGATAATGCTCTAGATTAATTAATAGCTTAATGCACCTGGATCTGGCATCGTGTTTAGTTACTCTAAGATAAGATCCACAACAGGATAGAAGCTATCTTAGAAGCGATCGATTCCTTTAAACCCTTAATTTAAGGTGGTCAGGCGATGGACTGATTCGGGGGCTCCATAGAGTGCGTATTTGGATCTATAAATGTACTTATACGTGGAGACGCATCAGAAACAAGGTTATGAATGGAACATTCCGTCAGTCAATCATGGGATATGATCCTTTTAATTTTTATCACTATATTGTCGACAAAGTATCTTGAGCCTTACAAACTGTTTATGGATTAACGACTTTCAGGGGACGCATGGGCTTGAAATCCATAGTTAACGGAAGATTCGTCACCAGGCGTCGATGATGGTACGATTATTGTCCGAGTCAGATTGCGGTAGGTTTCGACTTCATAGAATCGTCAATACCGGGACACGTAAACTTCGAAGTATCCTTCGTCCTACTTAAGCAAACTGTGATAACTGTAACATTTGACTTGATACCAGTGATTATGGGTAATTCTTTGATGAGATGTAAAGGTGAGACCAAGGAATTTGGTCTAGCATCAGTAAGAACTAATAATAACCTCTTCTAAAAAAACTGTAAATGTAGAGCATAGGCCCTTTTATACACCAAGGCTTTTGCATATGAGCCACATGCCAAGAACATATAGGGAGCAGACCGGCACCTGATTCCCAATCGCAATTGGAGGCGAAATTGTTCGCGCCCCCGACCAGAGCTAGGCTGGTACCACATGCTGTCATACGGGCCGGCGCAGAGCTGATCATCGAGCCCTAGGGGCGTGTCACCTTGTGTACGACCCGGGCTGATTGAATGCCTCGGCGTGAAGCAGCAGCGACTGGGCCGCAAGCTTAGATGTTAGACTTGCACGAACGGTCTCTTTCAGTGGAACAGAAGTTTCGGATGTGACTGCCCACTAGCTCAACTGAGGCTGGCACATTCGTTGCACTGCTGTAACTGGCTGTACGAACGGGTGCGCCTTAGGCGGGAAAAGAGCGCCTTCTAGGAACGGTGCAGGAGTCCTAAGAAGGGGTGTCATATCGCTGTTCGCGAGCCCGTCTCTGCGTCAAGCTGTCTCCAGAAGTCGCCCGTGCAGGCTGCCGAGGGCAGGGGAGCGGCAGGTCCCTTGTACGGCTATTCCTGCCCGGTAGGGCTCAAGGATAAGTGACACGACGGCTTGGGGCCACTCCAACGCACGATTAGACACTTGCCGTGCACGATTTAACGTTCGAAGCGGCACGCTACTCCGTTAAATAGAGGAGCACAGGGGTATAACCGCGGCCATCAAACAGAGATCCAGGATCAACCCCTTCCCCTGCACGCCTCCCCTCCGGAAACGGGCCTAGATCAGGTTGTGGCATGAAGTTCCCCCTCGCTCCCGCATCAAAGCGATCGGCTTTCCCGGCCGATGTCTGGGGCTCGGACCAACTGGAAGCGCTACGGGTGTTGCATTACCTAAGCCGGCTTCTTCCGGAGCCTGGCAGTAGCACGAAGGTAGTAGAAAACCGATTTCAACAGTGGGGTTTTTCGCCACGGGGAGCGCTTGACGTAACACCCTGTATCGCTAACTGTCGTAGCGGCGGGACCAAACTTGTAGCTCGGGATCACCGCACCTTGCCAACGGCCCTCAACGGCAATCCCTCGCATTAACTCCTGTGCTGGGGGGCGCGAAGCCCGCGACAGCCCGGCGGCGGGGGGGCTTGTGGCGCCCGCCTCCGACCTCGGCCGCGCATGCCTGTCGCCGGGCGCTAGCGCGGATCGCAGGCCGCGCCCTGCGCGCCAACCGCGCGCACCTGGCAGCGCGCCACCTGCCGTGGCCTGTCCGCGCCAGGCCCGGAGCGCTGGGGTGAGCCGGGGGCACGGCCCCGAACCGGTCGTACGAGGCACGCAGCGCCCCCGGGCGGGCCCCGCCCGCGGGGCGCACACTCTCGTGCGCGCCGGGCCCCCAATCGGCGAACCGCGGAGTCACGCTTGCCCGGGCCCGGGCCAGACCCCCCGCCGGGAGGCCCTCCCCGTGATCGGCTCCACGCTCGGCGCAAAGAGCCAGGCGGGCTGCGAGGTCCCTCGGTGCGACGCGCCCGCAGAACGGACCCCGGGCGTCGTTTGAGCGCCCCCACGGGGCGCTGGGGAGCCCGGCCCGGCCCGCCAGCGCGCCCGGGCCGTCCCGGCTAACTGATCGTGTCACCACCGGCGCCCGCGGCTCTGGTCGCGAGGCCTGGACAGCGTCACGGGCGCCGAGCCCCCCAGACAAGACCGCCTTGCGGCGCGAGTGAACCTTGGGGAGTCGCGGCCACGCTTCACCGCCCGCCGCCCCGGGGGGCGGACGGGCGCCGTACGCCACCTCCGTTCCCCCCAGCGGGCCGGCCGCGGCTGTCCTCGACGTGCGGGCGGCCCGGTTCGGCCCGGCAGGCGGCAGCCCCGCACTCCGGGCGCCCCTCGGCGTGCATCTGCAAGCAGGCACCGGCCCGGGTCGCGCCCGCGCTAGGACGAGCGACGAGGGGCAGTGCGCAATCGAGCCTGCCGAGGTCCGCCGCCCCGCCCCCCGCCTCCACCGTCCGCACTCGACCCGGGGAGCCCGCGATCGGCTGCGGGGCCCCCCCCCGCGGGGCGGCCCACGCACCCCTAGGGGGCCAGCGGCGACGCTCTGGGCGCGGCGCAGC     
L       TATATTTCAATTAATTTCTCTCTTAGATTATCAACGTAAATATACTTCTTGTTTTATAAGAAAATTATTCTCATCAAAATAGTAATCAGGTAAATGATTCTATTTAAGTTACCCTAGTAAAATGATATAAGTGAGATTTGTATCGTAAATTAAATAACATGTTAGAGTGTTTTATCAAGAGTTTTATTATAGCAATAATAAAGATAATATTGAAACTTGTGAGATTACAATATTTATATTATTAGAAAACAAAGTATTTTTTTTATCTTTATATTTAACCAATATTGTTAATGGGTCCATCAATATAACTTTTTAAATAAACATCTATACAATTTGATTTTTATAACATTTTTTGCATATGGATCATGATTTACTGTTTAAATTTTTTTAAATATAATTGAATTTGTACAATTTTGACAAGCAACATTTATCTAATAATATTATTATTTTACTTTTAATTACGGATTAACTAAAATTTCTCTTAATACCACATACTGATTATCATCATTATCATAACTGGTATAGAATAACTTGATCTTTATTATGTAAATTAAGCCATAAAATTATACATAGTGAAGTGTATTTACTACACATAATACAATAGAAAATTTTTCAAATTGTCGAGAATTAAATTCGATAGAAATTTGTAGATTAACGTTATATACATTTTATTTAATTCACAATTTAAAATAACCATGAAATCTCATTTGAACTAAAAGTAACCTTAACGAAAATTAAATATTCGTAAAGAATTTTGTTAATGCTGGTTAATATTATAGTGGAATTAATTAAAGTTCTGAAATTATAATATCTTAATATAAAATGTACATTTTACAATTAATTACAATTTATAAAGAGCAAAAAATGTATAATAGATTTTTACTTCAGTATAGTACATAAGTTTTTGAGAGGTCTTAAGTTGACTATCCAAAATTCAAAAAATAATTAAACGACACTGAAGTAACTATTGGCTAAGATTTAATATCTCAGAAATTATCTAGATTTAAGTCTAGCGCGATTAATCAAGGAGGACTATTTTGTCAGATACGACTTCAACAAAATGGGTATGTTGCGCACACATGCAGATCCGATGAGCTAAAGCATGCTATCATGGTATTTTACTAAAACATTATTTCAAGCTTATTGATTTGTATCAATTCCGCAATAACAACTATGCCCTGGTCGATACGCTAAAAAATCAGATTGATATTATTTTAACTACGTCTGACCATGATGAACCTGAGGAATGTTCTATTGACTCCGGGCTTACCCCGTACTACGGCAAGATAATTCTTAAGATTAATTAATAGATTAATGCACCTGGAACTGGCATCATGTTTAGTTACTCTAAGTTAAGATCCACAACAGGACAGAATATATCTCAGAAGCGAACAATTCCTTTAAACCCTTAATTTAAGGTGGTGAGGCGGGATACTGTTTTGGGGGCACCATATAGTGCGTATTCGGATCTATAAATGTACGGATACGTGGAGACGCATTAGAAACAAGGTTATTAATGGAACAGTCCGTCTGTCAATAATGGGATATGAGCCTTGTAATTTTTATCACTATATTGTCGACCAATCATCTTGGGCCTTACGAACTCTTTATGGATTATCGACTTTCAGGGGACGCATTGGCTTGAAACCCATAGTTAACGGAAGATTTGTGACCACAAGACGAGGATAGTACGATTATTGTGCGAGTCAGACAGCTGAAGGTTTCGACTTCATAGAATTGTCAATACCGGGACACGTATACGTAGAAGTATCCTTCGTCCTACTTAAGTAAACTGTGATACCTATAACTTTTGCCTAGATACAAGTGATTAAGGGTAATTCTTTGATGAGATGTAATGGTGCGATCCAGACATCTGGTCAAGCTTCAGGAAGAACTCATAATAACATCTTCTAAAAAAACAGTACATGTAGAGCATAGGCCCTTTTTTACACCTAGTCTTTTGCATATGAGCCACATTACAAGAACAAATAGGTAGCAGGCCGGCACCTGATTCCCAATCTCAAAAGGGGGCGAAATCGGTGGCTCCCCCGACCAGAGCTAGGCTGGTCCCACATGCTGTCCTACGGGGCAGCGCGGTGCTGGTCATCGAGCGCTAAGGGCGTGGCACCTTGCGAACGACCCGGGCTGATGAAGTGCCTCGGCGTGAAGCAGCAGCGACTGGGCCGCAAGCTTAGAAGTTAGATGTTCACGCACGGGCTCTTTCAGTGAAACACAAGTTTCGGATGTGACTGCTCACTACCTCCACTGAGGATGCCACATTCGTTTCCCTGCTGTAACTCGATGTATGAACGGATGCGCCTTAGGAACGAAAAGTGCGCCTTCTAGGATCGGTGCAAAACTCCTAGGAAGGGGTGACATATCGCTGTTCGCGAGCCCATCTCCGAGTCAAGCTGTCTCCAGAAATCACCGGTGCTGGCTGCCGAGGGCAGGGGAGCGGCAGGGCCCGTGTACCGCTATACAGGCCCGGTAGGAGCCATTGATAGGTGACACGATGGCTTGGGGCCACTACAACGCACGATTACACACATTCCGTGCACGACTTAACGTGCGGAGCGGCACGCTACTCCGTAAAATCGAGGTGCACAGGGGTATAACCGCGCCCATCAAACAGATATCCAGGATCACCCCCTTCCCCTGCACGCCTCCCCTCCGGAAACGGGACTAGATCAGCTTGCGGCATGAAGTTCCGCCTCGCTCCCGCATCAAAGCGATCGGCGTTCCCGGCAAGTGTCTGGGGCTGGGTCCAACCGGAAACGCTACGGGTGTTGCATTGCCCAGGCTGGCTGCTTCCGTAGCCTGGCAGTAGCACGAAGGTAGTAGCAAACGCATTTCAACAATGGGCTTTTTGGCCACGCGGAGCGCTTGACGGAACACCCTGTATCGCTAACTGACGTAGCGGCGGGACCAAGCTTTTAGCTTGGGATCACCGCACCTTGCCAACTGCCCTCCACGGCAATCCGCCGCATTAACTCCTGTGCTGGGGGGCGCGAACCCCCCGAGAGCCCGGCGGCGGCGGCGCCTGTGGCGCCCGCCCCCGGCCTCGGCCGCGCATGCCTGCCGCCGGGCTCTAGCGCCGATCGCAGGGAGCGCCCGGGCCGCGAACCGGGCGCATCTGTCAGCGGGCCACGTGCCGTCGCCTGTCCGCGCCACGCCCGGAGCGCAGGGGTGAGCCGGGGGCCCGGCCCCGGCCCGCACGTACGTGGCTCGCAGGGCCCCGCCGCAGGCCCGGCCCGCGGCGCGCACTCACTGGTCCGCGCACGGCCCCTGGTCGGGGAACCGCGGGGGTCCGCTTGCCGCGGCCCGGGCCAGCCCTCCTGCCGGGAGGCCCACTCCGTGATCGGCTCCAGGCTCGGCGGAAGGACCCAGGCGGGATCCGAAGTCCCTAGGGGGGGCGCGGCCGCAGAAGGGACGCCGCGCCTCCGTTGCGCGCCCCCACGCCGCGGTGGGGAGCGCGACCCGGCACGCCAGCGCGGCCGGGCCGTCCCAGCGAACTGATCGTGTCAGCACCGGTGCCCGCGACTCTGACCGCGAGACCTGGACAGCGTAGCGGGCGGCGAGCCCCCCTCCCAAGGCGCCCGTGCCGCTCCAGTGAGCCTTGCGCAGTCGCGGCCAGGCTTCACGACCTGGCGCCCCGGGGGGCGGACGGGCGCGGTACGCCACCCCCGTTCCCCCAAGTGGGCACGCCCCGGGTGTCCTGGACGTACGGGCCGCCGGGTTCGGCCCGCCGGGCGCAAGCCGGGCACTGCTGCCTCCCCTCCGCCTGCATCAGCAAGCAGGCCCCCGCCCGGGTCGCGCCGGCCCTAGGACGAGCGCCGAGGCGCAGTCCGCATTGGAGGCTGCCGAGGGCCGACGCCCCGCCCCCCGCCTCCACCGTCCGCACTCGACCCGGGGACCCCCCGATCGGCTGCCGGCCCGCCCCCCAGGGGGCGGCCCACGCCCAAGTAGGGGGCCAGGGGCGACGCTCTGAGTGGGGCGCAGC     
K       TATATTTCAATTAATTTCTCTATTAGGTTATCAAAGTAAATATACTTCTTGTTTAATAAGAAAATTATTCTCATCAAAATAGTAATCAGGTAAATGATACTAATTAAGTTACCCTAGTTAAATGATATTAGTTAGATTAGTATCGCAAACTAAATAACATATTAGAGTGTTTTATCAAGAGTTTTATTATAGCAATAATAAAGATAATATTGAAAGTTGTGAGATTACATAATTTATTTTACTAGAAAACTAAGCATTTTTTTTATCTTTATGCTTAACCAATATATTAGATGGTTCCATCACTATAACTTTTTGCATAAACATCTATACAATTTGATTTTTATCACATTTTTTGCATATGGATCATGATTTACTGTTTAAATTTTTATAAATATAATTGAATTTGTAGCATTTTGACATGCAACATTTATCTAATAAAATTATTATTTTACTTTTAATTACGGATTTACTAAAATATCACTTAATTCCACATACTGTTTATCATCATTATGATAACTGGTATAGAATAACTTGATCTGTATTATGAAAATTAAGCCATAAAATTATACATAGTGAAGTATATTTTCTACACATAAAACAATAGAAAATTTTTCAAATTGTCGAGAATTAAATTCGATAGAAGTTTGTAGTTTAACGTTATATACATTTTAATTAGTTCTCAATTCAAAATAACCAAGATATCTCATTTGAAATAAAAGTAACCGTAACGAAATATAATTATTCGTAAAGAATTATGTTAATGATTTTTAATATTATAGTTAAATTTATTAAAATTCTGAAATTATATTATTTTAATATAAAATGTACATTATACAAATAATTTCGATTTATAAAGAGCAAAAAATGTATAATAGATTTTTACTTTAGTATAGTACATAAGTTTTAGAGAGGTCTTAAGTTGACTATCCAAAATTCTAATAATAATTAAACGTTACTGAAGTAACTATTGGCTAAGATTTAATATCTCAGAAATTATCTAGATTTAAGTCTAGCGCGATTAATCAAGGAGGACAATTTTGTCACTTACGACATCAACAAAATGGGTATGTTGCGCACACATGCAGATCCGATGATCTAAAGCATCCAATCATGGTATTTTACTAATACATTATTTCAAGTTCATTGATCTGCATCAATTTTGAAATAACAACTATGCCCTGGTCGATACGCTAAAAAATCAGATTGATACTAGTTTAACTGCGTCTGACCATGTTGAGCGTGAGGAATGCTCTATTGACTCCGTGCTTACCCCGTAATATGGCAAGATAATCCCGAAGATTAATTAATAGCTTAATGCATCTGGATCTGGCATCGTGTATAGTTACTCTAAGCTAAGATCCACAAGAGGATAGAATATAGCTCAGAAGCGAACCATTCCTTTAAACCTTTAATTAAAGGTGGTGAGGCGGGACACTGTTTGGGGGGCTCCATACAGTGCCTATTTGGATCTATAAACGTACGTATACGTTGAGTCGCATAAGAAACAAGGTTATAAATGGAACATCCCGTTAGTCAATGATGGCATATGACCCATGTAATATCTATCACTATATTGTCGACCAAGCATCTTCCGCCTTACCAACTGTTTATGGATTAACGACTTTCAGGGGACGCATAGGCTTTAAACCCATAGTTAATGGAAGATTAGTGCCCAAATGTCGAGGATGGTACGATTATTGTACGAGTCAGATTGCAGAAGGTTTCGACTTCATAGAATAGTCAATACCGGGACACGTAGACGTAGAAGTATCCTTCGTCCTACTTTAGTAAACTGTGATAACCATAACTTTTGCCTGGATACAAGTGATTAAGTGTAAATCTTTGATGATATGTAATGATGTGATCCAGTAATTCGGACTAGCACCAGGAAGAACTCATAATAACTTCTTCTAAAAAAACAGTAAATGTAGAGCAAAGGCCCTTTTTTACACTGACTCTGTTGCATATGAGCCACATTACAAGAACATTTAGGACGCAGGCGGGCACCTGATTCCCGATCACAACAGGCGGCGAACTTGATAACGCCCCCTACCAGACCTAGGCTGGTGCCACATGATGTCATACGGGTCGGTGCGGAGGTGGTCATCGAGCGTTAAGGGCGTGTCAGCTTGTGGACGACCCTGGCTGATCGACTGCCTGGGCGTGAAACAGCAGCGACTGGGCCGCAAGCTGAGACGTTAGACCTGCACGAACGGTCTCTGTCAGGGAAACACAAGATTCGGCTCCGACTGCCCACTCACTCCACTGAGGCAGCCACATCCGTTGCCCTGCTGTAACTCGGTGTGCGAACGGGTGCGCCTTACGCCCGAAAAGAGCGCGTTCTAGGACCGGTGCAAAACTCCTTCGAAGGGGTGCTATACCGCTGTCCGCGAGCCCATCTCTGGGTCAAGCTGTCTCCAGAAGCCGCCCGTGGCGGCTGCCGAGGGCAGCGGAGCGGCAGGTCCCCTGTACGGCTATACCTGCCCGGTAGGAGGAACGGATAGGTGACACGAAGGCTTGGGGCCACTCCAACGCACGATCACACACATACCGTGCACGACTTAACGTGCGAAGCGGGACGCTACTACGTCAGATAGACGTGCACAGGGGTATAACCGCGCCCATCAAACAGAAATCCAGGATCAGCCCCTTCCCCTGCACACCACCCCTCCGGAAACGCGACTAGATCAGATTGTGGCCTGAAGTTCCCGTTCGCTCCCCCATCAAAGCGATCGGCGTTCCCGGCCAGTGTCTGGGGCTAGGCCCAACCGGAACCGCTACGGGTGTAGCATTCCCGAAGGTGGCTGCTTCCGAAGCCTTGCAGTAGCACGCAGGTAGTACCAAGCCCATTTCAACAGTGGGTTTTGTTGCCACGGGGAGCGCTTGACGTAACACCCTGGAACGCTGACTGACGTAGCCGCGGGACCAAGCTTTTAGCTCTGGATCACCGCACCTTGCCAACGGCCCTCTGCGCCAATCCGGCGCACTAACGCCGGTGCTGGGGGGTGCGAAGCCCTCGAGAGCCCGGCGGCGGGGGGGCGTGTGGCGCCGGCCCGCGACGTCAGCCGCGCATGCATGTCGCCCGGCGCGACCGCTGATCGCAGGCCGCGCCCGGTACGCGAACGGGGCGCAACTGGCACCGGGCCCCCTGCCGCCGCCTGTCCGCGCCAGGCCCGGAGCGCCGGGGTGAGCCCGGGGCCCCGCGCCGGCCAGCATGTACGGGGCACGCGGGGCCCCCGCGTGGGCCCGGCCCGCGGCGGGCACTCTGTGGTGCGCGCGGGGCGCCCGGTCGACGAACCGCGGCGCGACGCTTGGCGCGGCCGGGGCCAGGCCCCGGGGCGGGAGGCCCCCGCCGTGATCGGCTCCAAGCTCGGCGGAATGAGCGAGGCGGGCTCCGAGGTCCCTCGGGGGGGCCCGACCGCAGAAGGGACCCCCGGCATCGGTTCGGCGCCCCCACGGTGCGCTGGGCATCGCGGCCCGGCCCGCCAGCGCGGCCCGGCGGACGGAGCGAACTGATCTTGTCAGCACCGGCGCCCGCGATTCTCACCGCGAGGCCTGGACAGCGTGGCGGGCGGCGAGCCCCCCGGCCCAGAGTGCCTCGCGGCTCCAGTGAGTCTTGCGGAGTCGCGGCCTGGCTTCACGACCTGCCGCCCCGGGGGGCGGACGGGCGCGGTAAGCCACCCCCGTTCCCGCCAGGGGGCACGCCGCGGGTGTCCTCATCGTGCGGGCCGCCCGGTTCGGCGCGACTAGCAGAAGCCGAGCACTCCGGCCTCCCCTCCTCTTGCATCAGCAAGCAGGCCCCCGGCAGGGTCGCGCCGTCGCTAGGACGAGCGGCGAGGCGCAGTCCACAGCCGAGCCTCCCGAGGGCCGTCGCCCAGCGCCCCGCCTCCTCCGTCCGGACGCGACGCGGGGAGCCCCCCATCGGCTCCCGGCCCCCCCCCGGCGGGGCGGCCCACGCCCATCTAGGGGGCCAGGGGCGACGCTCTGGGCGGGGCGCAGC     
J       TATTTTTCAATTAATTTCTCTTTTAGATTATCAAAGTAAATTTACTTCTTGTTTAATAAGAAAATTATTCTCATCAAAATAGTAATCAGGTAAATGATTCTAATTAAGTTACCCTAGTTAAATGATATTAGTAAGATTTGTATCGTAAATTAAATAACATATTAGAGTGTTTTATCAAGAGTTTTATTATAGCAATTATAAAGATAATATTGAAACTTGTGAGATTACATAATTTATTTTACTAGAAATCTTAGAATTTTTTTTATCTTTATGATTAATCAATATAATTTATGTTTCCATCAATATTACTTTTTATATAAACATCTATACAATTTGATTTTTATAACATTTTTTGCATATGGATCATAATTTACTGTTTAAATTTCTATAAATATAATTGAATTTGTAGCAATTTGACAAGCAACAATTATCTAATAAACATATTATTTTACTTTTAATTACGGATTTACTAAAATATCTCTTAATTCCACATACTGATTATCATCATTATTATAACTGGTATAGAATAACTTGATCTATATTATGAAAATTAAGCCATAAAATTATACATAGTGAAGTATATTTACTACACATAATACAATATAAAAGTTTTCAAATTGTCGAGAATTAAATTCGATAGAATTTTGTAGATTAACGTTATATACATTTTACTTAATTCTCAATTTAAAATAACCAAGAAATCTCATTTGAAATAAAAGTAACCATAACGAAAAATAATTATCCGTAAAGAGTTATGTTAAAGGTGGTTAATATTATAGTTTAATTAATTAAACTTCTGAAATTATAATATCTTAATAAAAAATGTACATTCTACAAATAATTACAATTTATACAGAGCAAAAAATGTATAATAGATATTTACTTAAGTATAGTACATACGTTTTAGAGAGGTCTTAAGTTGACTAACCAAAATTCTAATAATAATTAAACGTCACTTAAGTAACTAATGGCTAAGATTTAATATCTCAGATATTATCTAGATTTAAGTCTAGCGCGATTAATCAAGGATGACCATTTTGTCAGTTACGACATCAACAAAATGGGTAAGTTGCGTACACATGCAGATCCGATGATCTAAAGCATTCAATCATGGTATTTCACTAATACATTATTTCAAGGTAATTGATATGTATCAATTCGGAAATAACAACTATGCCCTGGTCGATACGCTAAAAAATCAGATTGATATTACTTTAACTGCGTCTGACCATGGTGAGGCTGAGGAATGATCTATTGACTCCGGGCTGACTCCGTAATAGGGCAAGATAATTCTGTAGATTAATTAATAGTTTAATGCACCTGGAACTGGCATCGTGTTTAGTTACTCTACGATAAGATCCACAATAGGATAGAATATAGCTAAGAAGCGATCAATTCCTTTAAACCTTTAATTATAGGTGGTGAGGCGGGACACCGATTTGGGGGCTCCATAGAGTGCGTATTTGGATCTATAAAAGTACATATACGTTGAGTCGCATTAGAAACAAGGTTATGAATGGAACATTCCGTCAGTCAATATTGGGATATGACCCGTGTAATTTCTATCACTTTATTGTCGACGAAGAATCTTGCGCCTTACGAACTTTTAATGGATTAACGACTTTCAGGAGACGCATCGGCTTAAAACCCATAGTTAATGGAAGATTCGTGATCAGGTGTCGAAGCTGGTACGATTATTGTGCGAGTCAGATTGCAGAAGGTTTAAACTTCATAGAATTGTCAATACCGGGACACGTAAGCGTGGAAGTATCCTTCGTCCTACTTAAGTAAACTGAGATAGCAGTAACTTTTGTCTAGATACCAGTGATTAAGGGTAATTCTTTGATGATATGTAATGGTGCGATCAAGTAATTTGGCCTAGCGCCAGTAAGAACTTATAATAACTTCTTCTAAAAAAACTGTAAATTTAGAGCATAGGCCCTATTATACACCCACTCTTTTGCATATGAGACACATTGCAAGAACATATAGGGCGCAGCCCGGCACCTGATTCCCAATCGCAAGCGGCGGCGAAATAGGTACCCCCCCCGACCAGATCTAGGCTGGTGCCACATGCTGTCATACGGGCCAGGGCGGGGAGGGTCACCGAGCGTCACGGGCGTGTCATCTTGTGTACGACACTGGCTGATCCAGTGCTTCGGCGTGAACCAGCAGTGAATGGGCCGCAAGCTTAGACGTGAGACCTGCAAGAAAGGACTCTCTCAGCGAAACATAAGCTTCGGCTGTGACTACCCACTAGCTCAACTGAGGCAGCCACATTCCTTGCACTGCTGTAACTCGGTGTGTGATCGGGAGCGCCATAGGCATGAAAAGCGCGCGTTCTAGGAACGGTGCAAAACTCCTTGGAAGGGGTGAGATACCGCTGCCCGCGAGCCCATCTCTACGTCAAGCCGTCTCCAGAAGTCACCGGTGCCGGCTGCCGGGGGCAGGGGAGCGGCAGGCCCGTTGTACGGCTATACCTGCCCGGTAGGTACAAACGATAGGTGACACGATGGCTTGGGGCCACTCCAACGCAAGATTACACACCTGCCGTACACGACTTAACGTGCGGAGCGGCCCGCTACTCCGTCAGATCGAGGCGCACAGGGGTATAACCGCGACCAGCAAACAGAGATCCAGGATCAGCCCTTTCACCTGCACTCCTCCCCTCCGGAAACGCGATTAGATCAGTTTGCGGCCTGAAGTTCCCTCTCGCCCCCCCATCAGAGCGATCGGCGTTCCCGGCCTATGTCTGGGGCTAGGCCCAACCGGAACCGCAACGGGTCGCGCATTCCCCAGGATTGCTGCTTCCGAAGCCTGGCAGTAGCACGCAGGTAGTACGAGACGTATTTCAACACTGGGCTTTGTTGCCACGCGGAGCGCTTGAAGGAACACCCTTGAGCGCTCACTGACGTAGCGGCGGGACCAAGCTTTTATCTCGGGATCACCGCACCTTGCCATCGGCCTTCTGCGGCAATCTGGGGCAATAACGCCTGTGCTGGGGGGGGCGAAACCCCCGGCAGCCCCGCGGCGGAGGGGCCTCTGGCGCCCGCCGCCGACGTCAGCCGCGCATGCCTGCCGCCGGGCGTGACCGCAGATTGCCGGCCGCGCCCGGTGACCAAACCGGGCGCAACTGGCATCGGGCCCCATGGGGTCGCCTGTCCCCGCCAGGCCCGGAGCGCCGGGGTGAGCCCGGGGCCCGGCCCCGTGCGTGATGTACCGGGCTCGCAGGGCCCCCGCGCGGGCCCCGCCCGCGGCGCGCACTCGGTGGTGCGCGCCGGGCGCCCCGCCGACGAACCGCGGAGGGACGCTTGCCGCGGCCGGGGCCAGACCCCCTGGCGGGAGGCCCCCTCCGTGATCGGCTCCAAGCTCGGCGGAAGGACCGAGGCGGGATCCGAGGTCCCTCGGGGCGGCCCGGCCGCAGAATGGACGCCGGGCATCCGTTGCGCCCCCCCACGGAGCGCTCGGCATCGCGCCCCGGCCCGCCAGCGCGTCGGGGCCGACGCAGCGAACTGATCTTGTCAGGACCGGGGCCGCCGCCTCTGACCGGGAGCCCTGGACAGCGTGGCCGGCGTCGAACCCCCCAGCCGACACTCCCGCGCGGCGCCTCTGAGCCTTGCGCAGTCGCGGCCAGGGTTCACGCCCAGCCGCCCCGGGGGGCCCACGGCCGCGGTATGTCACCCCCGTGCCCGCCAGCGGGCACGCCGCGGGTGTCGTCGACTTACGGGCAGCCCGGCTCGGCCCGACGAGCGGAAGCCCCGCACTACGGTCGCCCCTCCTCCTGCATCAGCAAGCAGCCCCCCGTCCGGGGCGGGCCTGCCCTAGGACGAGCGCGGAGGGCCAGTCGGCAGCCGAGCCTCCCGAGGGCCGTTGCCCAGCCCGCCGCCTCGTCCGTCCGGACTCGACCCGGGGACCCCGCGATCGGCTGCAGGCCCCCCCCCGCGGGGGTGTCCCACGCCAGTCTGGGGTCCCAGGGGCGCCGCTCTGGGCCGGGCGCAGC     
I       TATATTTCAATTAATTTCTCTTTTAGGTTATCAAAGTAAATTTACTTCTTGTTTAATAAGAAAATTATTCTCATCAAAATAGTAATCAGGTAAATGATACTAATTAAGTTACCCTAGTTAAATGATATAAGTAAGATTCGTATCGCAAAATAAATAACATATTAGAGTGTTTTATCAAGAGTTTTATTATAGCAATTATAAAGATAATATTGAAAATTGTGAGATTACAAAATTTATTTTACTAGAAAACAAAGTATTTTTTTTATCTTTATGATTAAACTATATATTTAATGGTTCCATCAATATTACTTTTTTAATAAACATCTATACAATATGATTTTTATCACATTTTTTGCAGATGGATCATAATTTACTGTTTAAATTTATTTAAATATAATTGAATTTGTACCAGTTTGACATGCAACATTTATCTAATAACAATATTATTTTACTTTTAATTACGGATTCACTAAAATATCTCTTAATCCCACATACAGAATATCATCATTATAATAACTGGTATAGAAAACCTTGTTCTCTATTATGCAAATTAAGCCATAAAATTATACATAGTGAAGTATATTTACTACACATAATACAATATAAAACTTTTCAAATTGTCGAGAATTAAATTCGATAGAAATTTGTAGATTAACGTTATATACATTTTATTTAGTTCTCAATTCAAAATAACCAAGAAATCTCATTTGAATTAAAAGTAACCCTAACGAAAAATAATTATCCGTAAAGAGTTATGTTAAAGTTAGTTAATATTATAGTAAAATTAATTAAATTTCTGAAATTATACTATTTTAATAGAAAATGTACATTCTACAAAGAATTACGATTTATAGAGAGCAAAAAATGTATAATAGATTTTTACTTGAGTATAGTACATAAGTTTTAGAGAGGTCTTAAGTTGACTAACCAAAATTCTAATAATAATTAAACGACACTTAAGTATCTAGTGGCTAAGATTTAATATCTCAGAAATTATCTAGATTTAAGTCTAGCGCGATTAATCAAGGAGGACAATTTTGTCAGGTACGACATCAACAAAATGGGTATGTTGCGGACACATGCAGATCCGATGATCTAAAGCATGCGATCATGGTATTTTACTAAAACATTATTTCAAGGTAATTGATTTGAATTAATTCTGAAATATCACCTATGCCCTGGTCGATACGCTAAAAAATCAGATTGATATTAGTTTAACTGCGACTGACCATGATGAGGCTGAGGAATGATCTATTGACTCCGAGCTTACGCCGTACTAAGGCAAGATAATCCAACAGATTAATTAATAGATTAATGCAACTGGAACTGGCATCTTGTTTAGTTACACTACGCTAAGATCCACAAAAGGATAGAATATAGCTTAGAAGCGGGCAATTCCTTTAAACCTTTAATTCCAGGTGGTGAGGCGCGACACTGATTCGGGGGCTCCAGAGAGTGCGTATTTGGATCTATAAACGTACCGATACGTGGAGTCGCATCAGAAACAAGGTTATAAATGGAACATTCCGTCTGTCAATAATGGCATATGATCCCTGTAATTTCTATCACTTTATTGTCGACCAAGTATCTTACGCCTTACGAACTATTTATGGATTAGCGACTTTCAGGGGACGCATAGGCTTAAAAACCATAGCGAACGGCAGATTCGTGATCAAGGGTCGATGTTGGTACGATTATTGTGCGAGTCAGAGTGCCGAAGGTTTTAACTTCATAGAATAGTCAATACCGGGACACGTAAACCTAGAGGTATCCTTCGTCCTACTTACGTAAACTGTGATAACTGTAACTTTTGGCTCGATACAAGTGATTAAGGGTAACTCTTTGATGAAATGTAATGCTGAAACCGAGGAATTCGGACTAGCTCCAGGCAGAACTTATAATAACCTCTTCTAAAAAAACGGTAAATTTAGAGCATAGGCCCTCTTCTACACCAAGTCTTTTGCATATGAGCCACATTACAAGAACAGATAGGTCGCAGACCGGCACCTGGTTCCCAATCACACGGGGCGGCAAAATCGGTCCCGCCCCCGACCGGACCTAGGGTGGTGCCACATGCTGTCATACGGGCCAGTGCGGTGATGGTCATCCAGCGTAATGGGCGTGTCAGCTTGTGAACGACCCCGGCTGTTGTAGTGCGTGGGCGTGAGGCAGCAGTGATTGGGCCGCAAGCCTAGAAGTAAGGCCTACATGTACGGCCTCTCTCAGTGAAACACAAGCTTCGAACCTGACTGCGCACTAACTCCACTGAGGCAGCCACATTCATTGCACTGCTGTAACTCGGGGTGTCAGCGGGCGCGCCTTACGTGTGTAAAGGGCGCCTTCTAGGACCGGTGCAGAAGTCCTATGAAGGGGTGACATACCGCTGGCCGCGAGCCCATGTCTGTGTCAAACTGTCTCCAGAAGTCACCAGTGCAGGCTGGCGGGGGCAGAGGAGCGGCAGGTCCCCTGTACGGCTATGCCAGCCCGGTAGGTGCATACGATAGGTGACACAACGGCTTGGGGCCACTACAACGCACGATTACACACATACCGTACACGACTTAACGTACGGAGCGGCGCGATACTCCGTGAGATGGACGTGCACAGGGGTGTAACCGTGCCCATCAAACAGATATCCAGGATCACCCCGTTCACCTGCACTCCTCCCCTCCGGAAACGGGCTCAGTTCAGCTTGTGGCCTGAAGTTCCCGTTCGCTCCCCCATCACAGCGATCGACATTCCCGGCCTGTGTCTGGGGCTAGGACCATCCGGACCCGCTACGGGTCAAGCATTCCCGAAGAGTGCTGCTTCCGAAGCCTGGCAGTAGCACGGAGGTAGTATGAACCTCATTTCAAAAGTGGGCTTCGTCGCCACGCGGAGCGCTTGACGTAACACCCTTAATCGCTACCTGACGTAGCCGCGGGACCAAGCTTGTAGCGCAGGATCACCGCACCTTGCCAACGGCCGTGAGCGGCAATCGCCCGCAGTAAGACCTGTGCTGGGGGGCGCGAAGCCCCCGACAGCGCCGCGGCGGCGGGGCCTGTGGCGCCGGGCGCCGACGTCCGCCGCGCATGCCTGTCGCGGCGCGCCCCCGCCGATGGCAGGCCGCGCCCGGTTCGCGAACTGGGCGCAACTGGCATCGGGCCCCGTGGGGTGGCCTGTCCGCGCGGCGCCCGGAGCGCCCGGGTCAGCCAGGGGCACGGCGCCGTCCGTGATGTACGGGGCGCGCAGCGCCCCCGCGGGGGCCCAGCCCCCGGCGAGCACTCGGTGGTGCGCGCCGGGCGCCCAGTCGCCGAACCGCGGGGCCACACTTGCCCCGGCCTCGGCCAGCCCTCTCGGCGGGAGGCCCCCTCCGTGATCGGCCCCAAGGTCGGCGAAAGGACCGAGGCGGGATCCGAGGTCCCTCGGGGCGGCCTGGCCGCAGAAATGACGCCGGGCATCCGTTGGGCGCCGCCGCGGTGCGCTGGGCAACGCGACCCGGCCCGCCAGCGCGACGGGGCGGACGCAGCCAACTGATCTGGTCAGCACCGGCGCCGCCGCCTCTGACCGAGAGCCCTGGAGAGCGTCGCCGGCCCCGAACCCGCCCCACAAGACTCCCATGGCGCCCGAGTGAGCCTTGCGGAGGCGCGGCCGGGCTTCACGACCTGCCGCCCCGCGGGGCGGACGGGCGCGGTACGCCACCCCCGTGCCCCCCAGTGGGCACGCCGCGCGTGTCTTCGACGTGCGGACGGCCCGGCTCGGCCCGACAAGCCAAACCCGCGCGCTGCGGGCCCCCCTCCTCGTGCATCAGCCAGCAGGCCCGCGTGCGGGCCGCGCCAGCGCTAGGACAAGCGCGGAGGGGCAGTCGGTAACCGAGGGTCCCGAGGGCCGGCGCCTCGACCGCCGCCTCCTACGTCCGAACTCGACCCGGGGATCCCACGATCGGCTCACGGCCCACCCCCGCGGGGGCGGCCCACGCCCCCCTGGGGGCCCAGGGGCGGCGCCCTGGGCCGGGCGCAGC     
H       TATATTTCAATTAATTTCTCTATTAGGTTTTCAAGGTAAATTTACTTCTTGTTTTATAAGAAAATTATTCTAATCAAAAAAGTAATCAGGTAAATGATGCTATTTAAGTTACCCTAGTTAAAAGATATAAGTGAGATTAGTATCGAAAAATAAATAACATATTAGAGTGTTTTATCAAGAGTTTTATTATAGCAAGTATAAAGATAATATTGAAACTTGTGAGATTACAAAATTTATTTTATTAGAAATCTTAGAATTTTTTTTATCTTTATGTTTAAACTAAATATTGAATGGTTCCATCAATATTACTTTTTTGATAAACATCTATACAATTTGATTTTTATAACATTTTTTGCAAATGGATCATAATTTACTGTTTAAATTTCTTTAAATATAATTGAATTTGTATCATTTTGACAGGCAACATTTATCTAATAATTATATTATTTTACTTTTAATTACGGATTTACTAAAATATCTCTTAGTACCACATACTGAATATCATCATTATAATAACTGGTATAGAATAACTTGATCTTTATTATGAAAATTAAGCCATAAAATTATACATAGTGAAGTCTATTTACAACACATAATACAATATAAAAGTTTTCAAATTGTCGAGAATTAAATTCGATAGAATTTTGTAGTTTAACGTTATATACATTTTAGTTATTTCTCAATTAAAAATAACCATGATATCTCATTTGAATTAAAAGTAACCATAACGAAATATAATTATTCGTAAAGAGTTATGTTAAAGTTAGTTAATATTATAGTACAATTAATCAAATTTCTGAAATTATACTATTTTAATATAAAATGTACATTCTACAAAGAATTACAATTTATACAGAGCAAAAAATGTATAATAGATGTTTACTTAAGTATAGTACATAAGTTTTAGAGAGGTCTTAAGTTGACTATCCAAAATTCAAAATATAATTAAACGTCACTGAAGTAACTAATGGCTAAGATTTAATATCTCAGAAATTATCTAGATTTAAGTCTAGCGCGATTAATCAAGGATGACCATTTTGTCATTTACGACTTCAACAAAATGGGTAAGTTGCGCACACAGGCAGATCCGATGATCTAAAGCATGCGACCATGGTATTTGACTAAAACATTATTTCAAGGTAATTGATATGGATCAATTTAGAAATGACAACTATGCCGTGGTCGATACGCTAAAAAATCAGATTGATAATAGTTTAACTGCGACTGACCATGATGAGTCTGAGGAATGATCTATTGACTCCGAGCTTACGCAGTATTATGGCAAGATAATACGAGAGATTAATTAATAGATTAATGCACCTGGAGCTGGCATCTTGTTTAGTTACTCTAAGCTAAGATCCACAATAGGATAGAATATAGCTGAGAATCGATCTATTCCTTTAAACCTTTAATTAGAGGTGGTGAGGCGGGGAACCGGTTCGAGGGCTCCATACAGTACGTATTAGGATCGATAAACGTACGTATACGTAGAGTCGCATTAGAAACAAGGTTATTAATGGAACATTCCGTTTGTCAATGCTGGCATATGACCCATTTAATTTCTATCAGTATATTGTCGACAAAGGAACTTATGCCTTACTAACTGTTTATGGATGATCGACTTTCAGGGGACGCATCGGCTTAAAACCCATAGTTAAGGGAAGATTCGTGATCATATGTCGAAGCTGGTACGATTATTGTGCGAGTCCGATTGCAGAAGGTTTTAACTTCATAGAATCGTCAATACCGGGACACGTAGACCTAGAGGTATCCTTCGTCCTACATTCGTAAACTGTGATAACTTTAACTTTTGACTGGATACAAGTGATTAAGGGTAACTCTTTGAGAACATGTAACGTTGTAATCCAGGCATGTGGTCCAGCTCCAGGAAGAACTCATAATAACCTCTTCTAAAAAAACAGTATATTTAGAGCAAAGGCCCTATTAAACACTCATTCGTTTGCATATGAGCCCCATTACAAGAACTTATAGGGCGCAGTCAGGCACCTGATTCCCCATCTCAATAGGCGGCAAAATAGGTTTCGCCCCCGACCAGACCTAGGCTGGTGCCACATGCTGTCGTACGGGCCGGCGCGGTGTTGTTCAGCGAGCGTCAAGGGCGTGTCAGCTTGGGCACGACCCCGGCTGATCCAGCGCTTCGCCGTGAGTCAGCAGTGACTGGGCCGCAAGCGTAGAACTTAGACCTACACGCACGGCCTCTGTCAGCGCAACACAAGATTCGTCTCTGACTGCTCACTAACTCGACTGAGGCAGGCACATTCATTGCACTGCTGTAACTCGTTTTTACAGCGGGTGCGCCTTACACGGGAAAAGTGCGCCTTCTAGGACCGGTGCACAAGTCCTCCGAAGGGGTGAGATACCGCTGTCCGCGAGCCCATGTCTGGGTCAATCTGCCTCCAGAATTCGCCGGTGCAGCCTGCCGGGGGCAAAGGAGCGGCAGGTCCCGTGTTCAGCTATCCTAGCCCGGTAGGTGCAACGGATACGTGACACGAGGGCTTGGGGCCACTCCAACGCACGATAATACACCTACCGTAGACGACTTAACATGCGGAGCGGCCCGGTACTCCGTGAGATAGAGGCGCACAGCGGTATAAGCGCGCCCATCAAACAGACATCCAGGATCAGCCCATTCACCTTCGCTCCGCCCCTCCGGAGACGCGGTTAGTTCAGGTTGCGGCCCGAAGTTCCCACTCGCTCCCACATCACAGCGATCGGCGTTCCCGGCCTGTGTCTGCGGCTTGCCCCATCCGGAACCGGTACGGGTCTTTCGTTCCCTAAGATTGCTCCTTCCGTAGCCTGGGAGTAGCACGGAGGTAGTATTAACCTCATTTCAACAGTGGGACTTGTGGCCACGTGGAGCGCCTGACGCAACACCCTTGAACGCTATCTGACGTAGCCGCGGGACCAAGCTTCTAGCGGTGGATCACCGTACCGTGCCACCAGCTGTTGGCGGCAATCCGACGCAAAAACTCCTGTGCTGGGCGGTGCGAAGCCCACGACAGCCCCGCGGCGGCCGGGCTTGTCGGGCCGGCCCCCGCCGTCCGCCGCGCATGCGTGTGGCCGGGCGCGACCGCGGATGGCAGGCCGTGCCCGGTCAGCAAACCGGGCGCAACTGGCATCGGGCCCCCTGGGCCGGCCTGTCCGCGTCGCGCCCGGAGCGCGGGGGTGAGCCAGGGGCGCGGCGCCGATCGTAATGTACCGGGCTCGCAGCGCCCCGGCGCGGGCCCAGCCCCCGGCGGGCACTCCCTGGTGCGCGCGGGGCGCCGACCCGCCGAGCCGCGGTGCGACACTTGGCGCGGCCTCGGCCAGCCCTCCTGGCGGGAGGCCCCGTCCGTGATCGGCTCCAAGCTCGGCGGAAGGACCGAGGCGGGGTCCGTGGTCCCTCGGGGGGGCAGGGCCGCAGAAGGGACCCCGGGCATCGGTTGGGCCCCCCCGCGGTGCGCTGGGTACCGCGACCCGGCTCGCCAGCGCGACTGGGCCGACGCAGCGAACTGATCTTGTCAGCACCGGGGCCGGCGCCTCTGCCCGGGAGCCCTGGAGATCCTCCCCGGCCGCGAACCCGCCCCTCAAGACCCCCTTGGCGCTCGAGTGAGCCTTGCGTAGTCGCGGCCCGTCTTCACGGCCTGCCGCCCCGGGGGGCGGAAGGGCGCGGTAGGTCCCCCCCGTGCCCACAAGCGGGTACGCCACGGATCTCTTCGACGTCCGGGCCGCCTGGCTCGGCCCGACAAGCGGAAGCCCTGCACTGCGGTGCCCCCTCCCCGTGCCTCAGCAAGGAGGCCCCCCTCCGGGGCGCGCCCGCCCTAGGACACGCGAGGAGCGGCAGTCGGCAACGGAGGGTCCCGAGGCCCGGCGCCCAGGCGCCCGCCTCCTCCGTCCCGACTCGACCCAGGGAGCCCGCCATCGGCCCCCGGCCCCCTCCCGCGGGGGTGGCCCACGCGCGCCTGGGGTCCCACGGGCCACGCCCTGTGCCCGGCGCAGC     
G       TATATTTCAATTAATTTCTCTATTAGGTTTTCAATGTAAATATACTTCTTGTTTTATAAGAAAATTATTCTAATCAAAAAAGTAATCAGGTAAATGATTCTAATTAAGTTACCCTAGTTAAATGATATAAGTAAGATTAGTATCGAAAAATAAATAACATAATAGAGTGTTTTATCAAGAGTTTTATTATAGCAATTATTAAGATAATATTGAAACTTGTGAGATTACAGCATTTATTTTAATAGAAATCTAAGTATTTTTTTTATCTTTATGTTTAAACAATATATTTTATGATTCCATCAATATAACTTTTTAAATAAACATCTATACAATTTGATTTTTATAACATTTTTTGCATATGGATTATAATTTACTGTTTAAATTTGTTTAAATATAATTGAATTTGTACAAATTTGACAAGCAACATTTATCTAATAAAAATATTATTTTACTTTTAATTACGGATTAACTAAAATATCACTTAGTACCACATACAGGGTATCATCATTATAATAACTGGTATAGAAAAACTTGGTCTTTATTATGTAAATTAAGCCATAAAATTATACATAGTGAAGTATATTTTCTACACATAATACAATATAAAAATTTTCAAATTGTCGAGAATTAAATTCGATAGAAATTTGTAGATTAACGTTATATACATTTTATTTATTTCACAATTTAAAATAACCAGGAAATCTCATTTGAATTAAAAGTAACCCTAACGAAATATAAATATACGTAAAGAGTTCTGTTAATGATAGTTAATATTATAGTACAATTTATTAAAGTTCTGATATTATATTATTTTAATAAAAAATGTACATTCTACAATGAATTTCAATTTATACAGAGCAAAAAATGTATAATAGATATTTACTTAAATATAGTACATAAGTTTTAGAGAGGTCTTAAGTTGACTATCCAAAATTCAAAATATAATTAAACGGCACTGAAGTAACTAATGGCTAAGATTTAATATCTCAGTAATTATCTAGATTTAAGTCTAGCGCGATTAATCAAGTACGACAATTTTGTCAGTTACGACATCAAGAAGATTGGTATGTTGCGTACACATGCAGATCCGATGATCTAAAGCATGCGATCATGGTATTTTACTAAAACATTATTTCAAGATAATTGATATGAATCAATTGTGAAATGTCAACTATGCCGTGGTCGATACGCTAAAAAATCAGATTGATAGTATTTTAACTGCGTCTGACCATGATGAGCCTGAGGAATGATCTATTGACTCCGAGCTGACGCCGTATTATGGCAAGATAGTACTGGCGATTAATTAATAGATTAATGCACCTGGAGCTGGCATCGTGTTTTGTTACTCTAAGTTAAGATCCACAATAGGATAGAATGTAGCTTAGAAGCGAACTATTCCTTTAAACCTTTAATTTAAGGTGGTGAGGCGCGATACCGTTTAGTGGGCTCCATAGAGTACGTATTTGGATCGATAAATGTACCTATACGTAGAGCCGCATGAGAAACAAGGTTATTAATGGAACATCCCGTCCGTCAATAATGGCATATGAACCTTGTAATTAGTATCACTGTATTGTCGACTAAGGATCTTGGGCCTTACTAACTGTTTATGGATCAACGACTTTCATGGGACGCATCGGCTTCAAAGCCATAGTTAAGGGAAGATGCGTGACCAAAGGTCGAAGATTGTACGATTATTGTGCGAATCAGAATGCTGAAGGTTTTAACTTCATAGAATTGTCAATACCGGGACACGTATACGTGGAGGTATCCTTCGTCCTACTTACGTAAACTGTGATAACGATAACGTTTGGCTGGATACAAGTGATTAAGGGTAACTCTTTGATGAAATGTAAAGTTGTAACCCAGAAATTTGGCCTAGCACCAGGAAGAACTGATAATAACCTCTTCTAAAAAAACTGTAGATTTAGAGAATAGGCCCTATTATACACCCATTCTGTTGCATATGAGCCACATTACAAGAACATATAGGTCGCAGGCCGGCACCTGGGTCCCCATCACAAGCGGCGGCAAAATCGCTATCGCCCCCCACCAGACCGAGGGTGGTACCACATGCTGTCCTACGGGGCAGCGCGGTGAGGGTAACCGAGCGTTAAGGGCGTGTCAGCTTGGGCACGACCCCGGCTGATTCAGTGCGTCGGCGTGAACCAGCAGAGACTGGGCCGCAAGCCTAGAGCTTAGACCTCCACGGACGGCCTCTGTCAGCGCAACACAAGTTTCGAAGCTGACTGCTCACTATCTCGACTGAGGGAGCCACATTCATTGCGCTGCTGTATCACGATGTTTCAGCGGGTGCGCCATAGACGGGAAAAGAGCGGGTTCTAGGACCGGTGCACAAGTCCTTTGAAGGGGTGAGATACCGCTGTCCACGACCCCGCGTCTGGGTCAATCGGACTCCAGAACTCACCCGTGCAGGCTGCCGGGGGCAGGGGAGCGGCAGGTCCCATGTCCGGCTATCCGAGCCCGGTAGGTGGAACGGATATGTGACACGACGGCTTGGGGCCACTTCAACGCAGGATCAGACACGTACCGTACACGCCTTAACTTGCGGAGCGGCACGCTACTCGGTGAGATAGAGGCGCACAGCGGTATAACCGCGCCCCTCAAACAGCCATCCAGGATCAGCCCGTTCACCTGCGCGCCGCCCCTCCGGAAACGTGGCTAGTTCAGTTTGGGGCGTGAAGTTCTGCCTCGCTCCCCCATCACAGCGATCGGCGTTCCCGGCCTGTGTCTGGGGCCACCGCCATCCGGAAGCGCTACGGGTCATGCGTTGCCAACGATTGCTGCTTCCGCAGCCTGGTAGTAGCACGAAGGCAGTAACACCCCCATTTCAACAGTGGGCCATGTGGCCACGCGGAGCGCATGACGCAACACCCTTGAGCGCTAGCTGCCGTAGCCGCGGGACCAAGCTTGTAGCGCTGGATCACCGTACCTTGCCAACAGCCATCGGCGGCGATCCGGCGCAACAATTCCTGTGCTGGGGGGTGCGAAGCCCCCGACAGCGCCGCGTCGGCCGGGCGTGTCGCGCCGGCCTCCGCGGTCCGCCGCGCATGCTTTTGGCAGGGCGCGCCCGCAGCTCGCAGGCCGTGCCCGGCTCGCAAACCGGGCCCACCTGGCATCGGGCCGCGTGGGCTGGCCTGTCCGCGCCGGGCCCGGAGCGCCGGGGTAAGCCGGGGGCGTGGCCCCGCCGGTCTTGTACGGGGCGCGCAGGGGCCCGGCGCTGGCCCCGCCCCCGGCGCGCACTCCGTGGTGCGCGCCGGGCGCCCTCCCGCCGAGCAGGGGGGCGACACTTGCCGGGGCCTCGGCCAGCCCCCCCGGCGGAAGCCCCGATCCGTGATCGGGTCCACGCTCGGCGGAAGGACCGAGGCGGGATCCGTTCTCCCTCGGCGGGGCCGGGCCGCAGAACGGACGCCCGACCTCGGGTTAGCCCGCCCGCGGTGCGCTGCGCAGCGCGCCCCGGCCCGCCAGCGGGGCGGGGCGGACGGAGCCAACTGATCTTGTCAGGACCGGGGCCGGCGCGTCTGCCCGGGAGCCCTGGAGAACGTGGCCGGCCCCGACCCCCCCCGGCAAGAGCGCCTAGGGGCTCCAGTGAGCCTAGCGGAGTCGCGGCCAGCCTTCACGCCCCGCCGCTCCGCGGGGCGGAAGGGCGCGGTAGGTCACCCCCGCGCCCCCGAGCGGGTACGCCGCGGTTATCTTCGACGTCCGGGCTGCCCGGCTCGGCACGACAAGCGCAAACCGGGCACTGCGGTTCCCCCTCGGCGTGCATCGGCCAGGAGCCCCTAGTCCGGGCCGCGCGTGCGCTAGGACACGCGAGGAGCGGCAGTAGGCAAGGGAGGGTCCCGAGGGCCGGCGCCGCGCCCCCCGCCTCGGCCGTCCCGACTCGACGCGGGGAGCCCGCGATCGGCTACCGACCCGGCCCCGTGGGGGTGCCCCACGCCGGACTCGGGTCCCAGGGGTGACGCCCTGGGCCGGGCGCAGC     
F       TATATTTCAAATAATTTCACTATTAGGTTATCAAAGTAAATTTACTTCTTGTTTTATAAGAAAATTATTCTAATCAAAAAAGTAATCAGGTAAATGATTCTAATTAAGTTACCCTAGTTAAAAGATATGAGTTAGATTAGAATCGTAAATTAAATAACATATTAGAGTGTTTTATCAAGAGTTTTATTATAGCAATTATAAAGATTATATTGAAACTTGTGAGATTACAAGATTTATATTAATAGAAAACAAAGTATTTTTTTTATCTTTATGTTTAACCAAAATAATTTATGTTTCCATCACTATTACTTTTTAGATAAACATCTATACAATATGATTTTTATGACATTTTTTGCACATGGATCATAATTTACTGATTAAATTTGTTTAAATATAATTGAATTTGTAACAATTTGACAAGCAACATTTATCTAATAAATTTATTATTTTACTTTTAATTACGGATTTACTAAAATATCACTTAATTCCACATACTGAATATCATCATTATAATCACTGGTATAGAAAAACTTTTTCTTTATTATGAAAATTAAGCCATTAAATTATACATAGTGAAGTATATTTACTACACATAATACAATACAAAAATTTTCAAATTGTCGAGAATTAAATTCGATAGAAGTTTGTAGTTTAACGTTATATACATTTTAATTATTTCCCAATTAAAAATAACCATGAAATCTCATTTGAATTAAAAGTAACCATAACGAAATGTAAGTATAAGTAAAGAGTTTTGTTAAAGATAGTTAATATTATAGTATAATTTATTAAAATTCTGATATTATATTATCTTAATATAAAATGTACATTCTACAAATAATTACGATTTATACAGAGCAAAAAATGTATAATAGATATTTACTTAAGTATAGTACATATGTTTTAGAGAGGTCTTAAGTTGACTAGCCAAAATTCGAAACATAATTAAACGACACTAAAGTAACTAGTGGCTAAGATTTAATATCTCAGTAATTATCTAGATTTAAGTCTAGCGCGATTAATCAAGGAGGACCATTTTGTCAGCTACGACCTCAAAAAAATGGGTAAGTTGCGTACACATGCAGATCCGATGATCTAAAGCATACTATCATGGTATTTTACTAAAACATTAATTCAAGGTAATTGATCTGCATCAATTTAGTAATGTCAGCTATGCCGTGGTCGATACGCTAAAAAATCAGATTGATAGTAGTTTAACTGCGTCTGACCATGCTGATATTGAGGAATGAGCTATTGACTCCGAGCTGACGCCGTAGTATGGCAAGATAATGCTTGCGATTAATTAATAGATTAATGCATCTGGATCTGGCATCCTGTTTAGTTACTCTACGCTAAGGTCCACAATAGGCTAGAATCTAGCTTAGAAGCGAAAAATCCCTTTAAACCTTTAATTACAGCTGGTGAGGCGGGGAACCGTTTCGGGGGCTCCATACAGTACGTATTAGGATCAATAAATGTACATATACGTTGAGGCGCATCAGAAACAAGGTTATAAATGGAACATCCCGTCTGTCAATTATGGTATATGATCCATTTAATCAATATCACTGTATTGTCGACAAAGTATCTTCTGCGTTACCAACTCTTGATGGATAAGCGACTTTCACGGGACGCATTGGCTTTAAAGCCATAGTTAAAGGAAGATTAGTTTCCAACTGTCGATGCTGGTACGATTATTGTACGAGTCAGAGTGCTGAAGGTTCTAACTTCATAGAATTGTCAATACCGGGACACGTATACTTAGAACTATCCTTCGTCCTACTTACGAGAACTGTGATAACTCTAACGTTTGGCTAGATACAAGTGATTAAGGGTAACTCTTTGATCATATGTAAAGTTGTAAGCAAGTAATCTGGTCAAGCAACAGGAAGAACTTATAATAACCTCTTCTAAAAAAACGGTATATTTAGAGAATAGGCCTTATTTTACACGCACTCTTTTGCATATGAGCCGCATAGCAAGAACATATAGGTCGCAGGCTGGCACCTGCCTCCCCATCACAAGCGGCGGCAAAATAGGTTACGCCCCCCACCAGAACTAGGGTGGCGCCACATGGCGTCCTACCGGTCTGTGCTGTGGTGTTCACCGAGCGTGAGGGCCGTCTCAACTTGGGGACGACCCGGGCTGATCCAATGGGTCGGCGTTAACCAGCAGTGACTGGGCCGCAAGCCTAGACCATAGAGGTCCACGTACGGCCTCTCTCAGCGCAACACAAGCTTCGGCCCTGACTACACACTATAACGACTGAGGCAGCCACATTCATTGCTCTGCTGTATCTCGTTGTTGCAGCGGTTGCGCCTTAAACCGGAAAAGGGCGCGTTCTAGGAGCGGTGCACAAGTCCTCCGAAGGGGTGATATACCGCTGTCCGCGACCCCTTGTCTGAGTCAATCAGGCTCGAGAAGCCACCGGTACAGGCTGCCGCGGGCAGCGGAGCGGCAGGGCCCGTGTCCTGCTATCCTAGCCCGGTAGGGCAAAAAGCTAGGTGACACGACGGCTTGGGGCCACTCCAACGCAGGATTACACACCTACCGTACACGAATTAACTTGCGGAGCGGCACGGTACTCGGTTAGATTGAGGTGCACAGCGGTATAACCGCGGCCATCAAACAGGCATCCAGGATCAGCCCATTCCCCTGCGCGCCGCCCCTCCGGAAACGTGGATAGTTCAGCTTGAGGCTTGAAGTTCCCCGTCCCACCCCCATCACAGCGATCGGCATTCCCGGCCTGTGTCTGGGGCCGGCGCCACCCGGATCCGCTACGGGTCATTGGTTCCCAAGTATCGCTGCTTCCGGAGCCTGGGAGTAGCACGTAGGTAGTACTACCCCTATTTCAACAGTGGGCCATATGGCCACGGGGAGCGCATGACGGAACACCCTTGAGCGCCATCTGTCGTAGTCGCGGGACCAAGCTTTTAGCGCAGGATCACCGCACCTTGCCAACAGCCCTACGCGACAAACAGACGCAGAAACACCTGTGCTGGGAGGTGCGAAGCCCGCGACAGCCCCGCGGCGGCCGGGCGTGTCGCGCCGGCCGCCGGGGTCCGCCGCACATGCGGGGCGCCGGGCGCGCCCGCAGATTGCAGGCCGTGCCCGGCCCACAAACCGGGCGCACCTGGCATCGGCCCCCATGGCGCCGCCTGTCCGCGCCGCGCCCGGAGCGCCGGGGTGAGCCAGGGGCCCGGCCCCGCTGATCAAGTACGGGGCGCCCAGCGGCCCTGGGCGGGCTCCGCCCCCGGCGGGCACTCTTTGGTGCGCGCAGGGCGCCCGGCCGCCGAGCCGCGGTGTGACACTTGCGGCGGCCGCGGCCAGCCCCCCCGGCGGGAGGCCCCACCCGTGATCGGGTCCACGCTCGGCGGAAGGACCGAGGCGGGGTCCGTTGTCCCTCGGGGGGGCGGGGCCGCAGAACGGACGCTGGGCATCCGGTGCGCGCCCCCGCGGTGCGCTGGGCGGCCCGTCCCGGCGCCCCAGCGGGCCGGGGCGGACCCGGCGAACCGATCTTGTCAGGACCGGCGCCGGCGCTTCTGCCCGCGAGGCCTGGAGACCGTCGCCGGCCCCGACCCCCCCCCGCCAGAGCGCCGGGCGGCGCGGCTGAGCCTTGCGCAGTGGCGGCCTCCGTTCACGCCCCGCCGCTCCGCGGCGCCGATGGGCGCGGTAGGTCCCCCCCGCGCCCCCCAGCGGGGACGCCGCGGTTCTCTTGCACGTGCGGGCCGCCCGGCTCGGCCCGAGTAGCCCAACCCGGGGACTCCGGTGCCCCGTCTTCGTGCATCGGCAAGGAGCCGCCGGTCGGGGCCGCGCCTGCCCTAGGACAGGCGCGGAGGGGCAGTAGCCACCGGAGGTTCCCGAGGGCCGCCGCCTAGTCCGCCGCCTCCTCCGTCCCGACTCGACCCGGGGAGCCCGCGATCGGCTGCCGGCCCGGCCCCGAGGGGCTGGCCCACGCCGGCGTCGGGTCCCACCGGCGACGCGCTGGGCCGGCCGCAGC     
E       TATATTTCAATTAATTTCTCTATTAGGTTCTCAAAGTAAATTTACTTCTTGTTTGATAAGAAAATTATTCTAATCAAAAAAGTAATCAGGTAAATGATTCTACTTAAGTTACCCTAGTAAAATGATATAAGTTAGATTTGAATCGAAAACTAAATAACATAATATAGTGTTTTATCAAGAGTTTTATAATAGCAAATATGAAGATAATATTGAAACTTGTGAGATTACAATATTTATATTACTAGAAATCTAAGGATTTTTTTTATCTTTATTTTTAATCAAAATAATTCATGAATCCATCAATATGACTTTTTATATAAACATCTATACAATCTGATTTTTATAACATTTTTTGCATATGGATCATAATTTACTGATTAAATTTTTTTAAATATAATTGAATTTGTATCAATTTGACAAGCAACATTTATCTAATAATAATATTATTTTACTTTTAATTACGGATTAACTAAAATATCACTTAGTACAACATACTGTATATCATCATTATCATCACTGGTATAGAAAATCTTTTTCTATATTATGTAAATTAAGCCATTAAATTATACATAGTGAAGTATATTTACTACACATAAAACAATATAAAAATTTTCAAATTGTCGAGAATTAAATTCGATAGAATTTTGTAGTTTAACGTTATATACATTTTAATTATTTCACAATTCAAAATAACCATGAAATCTCATTTGAAGTAAAAGTAACCATAACGAAATATAATTATAAGTAAAGAGTTCTGTTAAAGATTGTCAATATTATAGTTAAATTGATAAAAATTCTGATATTATATTACATTAATATAAAATGTACATTCTACAAAGAATTTCGATTTATACAGAGCAAAAAATGTATAATAGATCTTTACTTATATATAGTACATAAGTTTTAGATAGGTCTTAAGTTGACTACCCAAAATTCGAATTATAATTAAACGACACTAAAGTAAGTAGTGGCTAAGATTTAATCTCTCAGTAATTATCTAGATTTAAGTCTAGCGCGATTACTCAAGGATCACCATTTTGTCAGTTACGACATCAACAAAACGGGTACGTTGCGTACACATGCAGATCCGATGATCTAAAGCATTCTATCATGGTATTTTACTAACACATTATTTCAAGTTGATTGATATGCATCAATTTCGAAATGACATCTATGCCGTGGTCGATACGCTAAAAAATCAGATTGATAATAATTTAACTCCGTCTGACCATGATGAGATTGAGGAATGGGCTATTGACTCCGAGCTCCCGCCGTAGTATGGCAAGATAATGCTCACGATTAATTAATAGATTAATACCTCTGGAACTGGCATCATGTTTAGTTACTCTACGATAAGTTCCACAAAAGGCCAGAATATAGCTAAGAAACGAACTATTCCTTTAAACCTTTAATTGTAGGTGGTGAGGCGGGGTACCGTTTCGAGGGCTCCAGATAGTACGTATTTGGATCGATAAATGTACTTATACGTGGAGTCGCATTAGAAACAAGGTTATCAATGGAACATGCCGTCTGTCAATATTGGCATATGAGCCTTTTAATTTCTATCAGTGTATTGTCGACGAAGAATCTTGCGCCTTACAAACTGTTTATGGATTATCGACTTTCACGGGACGCATCGGCTTAAAACCCATAGTTAACGGTTGATTGGTTAACATTGGTCGAAGCTGGTACGATTATTGTACGAGTCAGAATGCGGAAGGTTCTGACTTCATAGAATGGTCAATACCGGGACACGTATACCTAGACGTATCCTTCGTCCTACATACGTGAACTGGGATAACACTAACGTTTGTCTTGATACAAGTGATTAAGGGTAACTCTTTGATAAAATGTAAAGATATAACCCTGTAATCTGGACTAGCACCAGGAAGAACTAATAATAACCTCTTCTAAAAAAACTGTAGATCTAGAGCATAGGCCCTGTTCTACACCAACTCTTTTGCATATGAGCCGCATTACAAGAACTAATAGGGCGCAGGCCGGCACCTGAGTCCCCATCGCAAGCGGCGGCAAAATAGGTGCCACCCCCCACCAGACCTAGGCTGGTCCCACATGGTGTCCTACGGGCCCGAGCCGTGGTGATCAGCGAGCGTCAAGGGCGTGCCAGCTTGTGGACGACCCAGGCTGATGCAGTGGGTGGGCGTGATCCAGCAGTGATTGGGCCGCATGCCTAGAACTTAGAGCTGCACGTACGGCCTCTGTCAGCGGAACACAAGCTTCGTCTCTGACTGCTCACTAGCTCTACTGAGGCAGCCACATTCATTGCCCTGCTGTATCTCGTTGTACCACCGGGTGCGCCCTAGACGGGAAAAGCGCGCCTTCTAGGAGCGGTGCACAAGTCCTCAGAAGGGGTGTTATACCGCTGCCCGCGAACCCGTGCCTGAGTCAAACTGGCTCCAGAAGCCACCCGTGCGGGCTGCCGGGGGCACCGGAGCGGCAGGACCCTTGTCCGGCTATCCCAGCCCGGTAGGGTCCACAGATAGGTGACACGACGGCCTGGGGCCACTGCAACGCAGGATTATAAACCTGCCGAACACGCGTTAACTTCCGAAGCGGCACGCGACTCGGTAAGATAGAGGAGCACTGCGGTATAACCGGGCCCATCAAACAGCGATCCAGGATCAACCGTTTCCCCTGCGCTCCGCGCCTCCGGATACTCGTGTAGTTCATCTTGAGGCCTGAAGTTCCTCCTCGCGCCCCGACCAGAGCGATCGGCCTTCCCGGCCTGTATTTGGGGCCGGCCCCATCCGGAACCGCTACGGGTCAGTCGTTGCCGATTATAGCTGCTTCCGTAGCCTGGGAGTAGCACGTAGGTAGTACTAAACGCATTTCAACACTGGGCCATGTGGCCACGCGGAGCGCATGACGTAACACCCTTTAACGCTATCTGTCGTAGTTGCGGCACCAAGCTTGTAGCGCCGGATCACCGTACCTAGCCAACAACCCTCAGCGGCAACCAGCCGCAATAACTCCTGTGCTGGGAGGGGCGAAGCCCGCGAAAGCGCCGCGGCGGCCGGGCGTGTCGCGCCTGCCGCCGACGTCCGCCGCGCATGCTTGCCGCCCCGCGGGGCCGCAGATCGCAGGCCGTGCCCGGCTCACAAACCGGGCGGACCTGGCATAGGCCCGCGTGAGGCGGCCGGTCCGCGCCGCGCCCGGAGCGCGGGGGTGAGCCGGGGGCGCGGCGCCGGCCGTCATGTACCGGGCCCGCCGCGGCCCGGCGCGGGCTACGCGCCCGGGGGGCACTCTCTGGTCCGCGCCGGGCGCCCGTGCGCCGAGCTGCGGTGGGACGCTTGAGACGGCCGCGGCCAGCCCGCCCGGCGGAAGGCCATGGCCGTGAGCGGCTCCACGGTCGGCGCAAAGACCGAGGCGGGGTCCGTTGTCTCTGGGGGCGGCGGGGCCGCAGAAGGGACGCCCGGCCTCCGGTGGGCCCCCCCGCGGCGCGCTGCGCAGCCCGTCCCGGCGCGCCAGCGGGCCTGTGCGGACGGGGCGAACTGATTTTGTTAGGACCGGGGCCGCCTCGTCTGCCCGGGAGGCCTGGAGACCGTCACCGGTCGCGACCCCCCCCTTCAAGAGCGCCGGGCCGCTCCAGTGAGCCTTGCGCAGTCGCGGCCGGCCTTCACGCCGTGCCGCCCCGGGGGCCCGATGGGCGCGGTAGGTCACCCCCGCGCCCCCAAGGGGGTACGCCGCGGTTCGCTTGCACGTACGGGCGGCCGGGGTCGGCCCGACTAGCCCAAGCCGAGCACTCCGGGGCCCCCTTTTCGTGCATCTGCCAGGAGGCCCGGGGCGGGGCCGCGCCCCCCCTAGGACAGGCGAGGACGTGCAGTAGGCAACGGAGGGTCCCGAGGGTCGACGCCGAGGCCGCCGCCTCGTCCGTCCGGACGCGACCCGGGGAGCCCCCCATCGGCTGCCGGCCCGCCCCCGGTGGGGCGGCCCACGCCCGCCGCGGGTACCAGGGGCGACGCACTGGGCAGGCCGCAGC     
D       TATATTTCAATTAATTTCTCTATTAGTTTATCAAAGTAAATTTACTTCTTGTTTTATAAGAAAATTATTCTAATCAAAAAAGTAATCAGGTAAATGATTCTACTTAAGTTACCCTAGTGAAATGATATAAGTAAGATTAGAATCGGAAACTAAATAACATAATATAGTGTTTTATCAAGAGTTTTATTATAGCAAAAATAAAGATAATATTGAAACTTGTGAGATTACATTATTTATCTTACTAGAAATCATAGTATTTTTTTTATCTTTATGTTTAATCAAAATAATTTATGTTTCCATCAATATAACTTTTTCGATAAACATCTATACAATCTGATTTTTATAACATTTTTTGCATATGGATCATAATTTACTGATTAAATTTCTTTAAATATAATTGAATTTGTATCATTTTGACAAGCAACATTTATCTAATAATTCTATTATTTTACTTTTAATTACGGATTAACTAAAATATCGCTTAGTTCAACATACTGGTTATCATCATTATAATAACTGGTATAGAATAACTTTTTCTTTATTATGAAAATTAAGCCATTAAATTATACATAGTGAAGTTTATTTACTACACATAAAACAATATAAAATTTTTCAAATTGTCGAGAATTAAATTCGATAGAAATTTGTAGCTTAACGTTATATACTTTTTAATTATTTCTCAATTAAAAATAACCAGGATATCTCATTTGAACTAAAAGTAACCATAACGAAATTTAAATATAAGTAAAGAGTTTTGTTAATGTTCATTAATATTATAGTAAAATTCATTAAATTTCTGAAATTATAATATTTTAATGAAAAATGTACATTCTACAATTAATTACGATTTATACAGAGCAAAAAATGTATATTAGATTTTTACTTATTTATAGTACATACGTTTTAGAGAGGTCTTAAGTTGACTATCCAAAATTCGAATTATAATTAAACGACACTTAAGTAAGTATTGGCTAAGATTTAATCTCTCAGTAATTATCTAGATTTAAGTCTAGCGCGATTAATCAAGCAATACTATTTTGACAGGTACGACATCAACAAAACGGGTAAGTTGCGTACACATGCAGATCCGATGATCTAAAGCATTCTATCATGGTATTTTACTAACACATTATTTCAAGATAATTGATATGAATCAATTCAGTAATGTCATCTATGCCGTGGTCGATACGCTAAAAAATCAGATTGATATTATTTTAACTCCGCCTGACCATGTTGAGCTTGAGGAATGGACTATTGACTCCGCGCTGTCGCCGTACTATGGCAAGATAGTACTCCCGATTAATTAATAGATTAATCCATCTGGAGCTGGCATCGTGTTTAGTTACGCTATGCTAAGATCCACAATAGGCTAGAATATAGCTAAGAAACGAACTATTCCTTTAAACCTTTAATTATAGGTGGTGAGGCGGTGAACCGTTTTGAGGGCTCCAGAGAGTACGTATTTGGATCGATAAAAGTACCTAAACGTAGAGTCGCATTAGAAACAAGGTTATCAATGGAACATCCCGTCTGTCAATTTTGGGATATGACCCCTTTAATAGGTATCACTGTATTGTCGACGAAGAAGCTTGCGCCTTACAAGCTTTTAATGGATTAGCGACTTTCACGGGACGCATCGGCTTGAAAGCCATAGTTAAAGGAAGATTCGTTATCACTTGTCGCTGATGGTACGATTATTGTGCGAGTCAGAATGCTGCACGTTCTAACTTCATAGAATGGTCAATACCGGGACACGTAAACTTAGACGTATCCTTCGTCCTACATACGTGAACTGTGATAACACTAACCTTTGTCTTGATACCAGTGATTAAGGGTAACTCTTTGATGATATGTAAAGTTAAAACCCTGTAATTTGGGCTAGCCTCAGAAAGAACTAATAATAACCTCTACTAAAAAAACTGTAAATTTAGAGCAGAGGCCCTTTTTTACACGAACACTTTTGCATATGAGTCGCATTTCAAGAACCAATAGGAAGCAGGCCGGCACCTGAGTCCCTATCTCAATGGGTGGCGAAATGGCTGCCTCCCGCGACCAGACCAAGGCTGGTCCCACATGGCGTCCTACGGGCCAGGGCTGTGGTGTTCAGCGAGCGTTAAGGGCGTGTCAGCTTGGGGACGACGCCGGCTGATCGAGTGGGTGGGCGTGATCCAGCAGTGACTGGGCCGCAAGCCTAGATCTGAGAGCTCCATGTACGGTCGCTGTCAGAGAAACACAAGCTTCGCTTCTGACTGCCCACTACCTCAACTGAGGAAGACACATTCATTACTCTGCTGTAACTCGCAGTTGCATCGGGTGCGCCCTAAACAGGAAAAGTGCGCTTTCTAGGATCGGTGCATAAATCCTGTGAAGGGGTGTTATAGCCCTGGCCGCGAACCCGTGCCTGTGTCAAGCCGCCTCCAGAAGCCCCCAGTGCCGGCTGCCGGGGGCACGGGAGCGGCAGGTCCAGTGTCCGGCTATCCGCGCACGGTAGGTTCCAAAGTTACGTGCCACCACGGCTTGGGGCCACTCCAACGCACGATTACAAACCTACCGTACACGCCTTAACCTGCGGAGCGGAACGTTACTCGGTGAGATAGAGGCGCACTGCGGTATAACCGAGCCCATCAAACAGCCATCCAGGATCAACCGATTCACCTGCGCCCCGCGCCTCCGGATACGCGTATAGTTCATGTTGAGGCAGGAAGTTCGGACTCGCTCCCACATCACAGCGATCGGCGTTCCCGGGCCGTGTCTGGGGCCAGCGCCAACCGGAATCGCTACGGGTTAGTCGTTGCCAACTAAGGCTCCTACCGCAGCCTGGCAGTAGCGCGTAGGTAGTATTAATCGGATTTCAACACTGGGCCATGTGGCCACGGGGAGCGCGTGACGGAACACCCTTGAACGCTATCTGTCGTAGTTGCGGGACCAAGCTTCTAGCGCGGGATTACCGTACCTTGCCACCGGCCGTGGGCGGCAACCCGACGCAATAACCCCTGTGCTGGGTGGGGGGAGCCCCGCGTCAGCGCCGCGGCGGACGGGCGTGTGGCGCCCGCCGCCCCCGTCCGCCGCGCATGCTTGCCGCCCGGCTCGGCCGCCGATGGCAGGCGGTGCCCGGCCCACAAACCGGGCGCAGCTGGCATAGGGCCCCGTGGCGCGGCCCGTCCGCGCCGCGCCCGGAGCGCGGGGGTCAGCCAGGGGCGCAGCCCCGGCGGTGATGTACCGGGCGCGCAGGGGCCCCGCGCGGGCTCCGCCCCCGGCGGGCACTCTTTGGTCCGCGCGGGGCGACCGCGCGCCGAGCCGGGGTGGGACACTTGCGCCGGCCGCGGCCAGCCCGCCCGGCGGGAGGCCAGGGCCGTGATCGGCTCCAGGCTCGGCGCAACGACCGAGGCGGGGTCCATGGTCCCTCGGGGAGGCCGGGCCGCAGAAAGGACGCCGGGCATCCGGTGCGCCCCCCCCCGGCGCGCTGCGCAGCCCGTCCCGGCCCGCCAGCGGGCCCGGGCGGACGGAGCGAACCGATCTTGTCAGGACGGGAGCCGCCGCCTCTACCCGGGAGGCCTGGAGACCCTGCCCGGTCCCGACCCCCCCATCCAAGACCTCCCGGCAGCTCGCGTGAGCCTTGGGCAGTCGCGGGCTGTCTTCACGCCCTGCCGCTCCGGGGGGCGGATGGGCGCGGTAGGTCACCCCCGCGCCCCCGAGGGGGCACGCCGCGGTTATCTTCGACGTGCGGGCGGCCGGGGTCGGCCCGACTAGCGCAAGCCACGCACTCCGGCGCCCCCTTTTCGTGCATCCGCAAGGAGCCCGCGGTGGGGGCAGGGCCTGCCCTAGGGCAGGCGAGGAGGGACAGTAGGGAACGGAGTGTCCCCAGGCTCGATGCCGAGGCCGCCGCCACCTACATCCGGACTCGACCCGGGGAGGCCGCGATCGGCTGCGGCCCCCCCCCCTGGGGGGTGGCCCACGCCAGCGGGGGGGGCCAGGGGCGACGCCCTGGGCAGGCCGCAGC     
C       TATATTTCAATTAATTTCTCTTTTAGTTTTTCAAAGTAAATATACTTCTTGTTTTATAAGAAAATTATTCTAATCAAAAAAGTAATCAGGTAAATGATGCTAATTAAGTTACCCTAGTTAAAAGATATAAGTAAGATTAGTATCGAAAATTAAATAACATATTAGAGTGTTTTATCAAGAGTTTTATTATAGCAATAATAAAGCTAATATTGAAATTTGTGAGATTACAAAATTTATTTTAGTAGAAAACTCAGAATTTTTTTTATCGTTATGTTTAATCAAAATACTTAATGAATCCATCATTATTACTTTTTACATAAACATCTATACAATCTGATTTTTATTACATTTTTTGCATATGGATAATAATTTACTGATTAAATTTTTTTAAATATAATTGAATTTGTATAACTTTGACAAGCAACATTTATCTAATAAAAATATTATTTTACTTTTAATTACGGATTTACTAAAATATCGCTTAATACAACATATTGAATATCATCATTATAATAACTGGTATAGAAAAACTTCTTCTGTATTATGAAAATTAAGCCATAAAATTATACATAGTGAAGTTTATTTACTACACATAAAACAATAAAAAAATTTTCAAATTGTCGAGAATTAAATTCGATAGAAGTTTGTAGTTTAACGTTATATACATTTTAATTAATTCGCAATTTAAAATAACCAAGACATCTCATTTGAAATAAAAGTAACCTTAACGAAAATTAACTATAAGTAAAGAGTTCTGTTAATGTTAGTTAATATTATAGTTTAATTTATAAAAATTCTGAGATTATAATATATTAATGGAAAATGTACATTCTACAAATAATTACAATTTATACAGAGCAAAAAATGTATATTAGATGTTTACTTATGTATAGTACATAAGTTTTAGAGAGGTATTAAGTTGACTACCCAAAATTCAAATTATAATTAAACGACACTAAAGTAAGTATTGGCTAAGATTTAATCTCTCAGTAATTATCTAGATTTAAGTCTAGCGCGATTAATCAAGGAATACAATTTTGACAGGTACGACTTCAACAAGAGGGGTATGTTGTGTACACATGCAGATCCGATGATCTAAAGCATACTATCATGGTATTTTACTAACACATTACTTCAAGGTCATTGATCTGAATCAATTATGAAATGTCAACTATGCCGTGGTCGATACGCTAAAAAATCAGATTGATACTATTTTAACTCCGTCTGACCATGATGAGCTTGAGGAATGGACTATTGACTCCGCGCTGCCGCCGTAGTATGGCAAGATAATACATATGATTAATTAATAGATTAATACATCTGGAACTGGCATCGAGTTTAGTTACCCTATGATAAGACCCACAAAAGGCTAGAATATAGCTCAGAAACGAACAATTCCTTTAAACCTTTAATTTAAGGTGGTCAGGCGGGAAACCGTTTTGAGGGCTCCATAAAGTACGTATTTGGATCGATAAAAGTACGGATACGTAGAGTCGCATTAGAAACAAGGTTATAAATGGAACATCCCGTCTGTCAATCGTGGTATATGATCCTTTTAATGGCTATCACTATATTGTCGACTAACGACCTTGAGCCTTACAAGCTTTTTATGGATCATCGACTTTCACGCGACGCATCGGCTCAAAATCCATAGTTAAAGGAAGATTAGTGATCAAGTGACGCCGGTGGTACGATTATTGTACGAGTCAGAGTGCAGAAGGTTCCTACTTCATAGAATTGTCAATACCGGGACACGTACACATGGAGGTATCCTTCGTCCTACATGTGTCAACTGTGATAACTTTAACTTTTGGCTGGATACAAGTGATTAAGGGTAACTCTTTGAAGACATGTAAAGGTATAACCGTGTTATTTGGTCGAGCTGCAGGAAGAACTGATAATAACCTCTACTAAAAAAACAGTAGATTTAGAGCAGAGGCCCTATTTTACACATAATCTTTTGCATATGAGCCGCATTTCAAGAAACTAAAGGTCGCAGGCTGGCGCCTGCGTCCCCATCACAAGGGGTGGCGAAATAGTTCGCTCCCCCGACCAGAGCTAGGCTGGTGCCACACGGGGTCCTACAGGACCGCGCGGTGGTGATCAGCGAGCGTTAAGGGCGTGTCAGCTTGCGCACGACGCGGGCTGATGAAGTGGATGGGCGTGATTCAGCAGTGACTGGGTCGCAAGCCTAGAACTCAGAGATCCAGGCACGGTCGCTATCAGAGGAACACAAGCTTCGAATCTGACCGCGCACTAGCTCCACTGAGGGAGCCACATTCCTTGCTCTGCTGTAGCTCGGTGTTACATCGGGTGCGCCCTAAAGAGGCAGAGTGCGCTTTCTAGGAGCGGCGCAGAATTCCTTTGAAGGGGTGATATATCGCTGCCCGCGATCCCGTGTCTGAGCCAAGCAGCATCCAGAAGCCCCCGGTGAAGGCTGCCGGGGGCAGGGGAGCGGCAGGCCCCATGTCCGGCTATTCGTGCACGGTAGGTGGAAAACATAGGTGACACGAGGGCTTGGGGCCACTCCAACGCAGGATTACAAACATGCCGTATACGATTTAACCTCCGGAGCGGCACGCTACTCGGTGAGATAGAGGAGCACTGCGGTATAACCGGGCCCAACAAACAGCCATCCAGGATCAGCCGGTTCACCTGCGCGCCGCGCCTCCGGGTACGCGGGCAGTTCATTTTGGGGCAGGAAGTTCCGGCTCGCTCCCTTATCAAAGCGATCGTCGTTCCCGGGCTGTGTCTGGGGCAGTCGCCATCCGGAACCGCTACGGGTCGGTGGTTGCCTAGTAAAGCTTCTTCCGGAGCCTGGGAGTAGCACGGAGGTAGTAAAAGACTCATTTCAACACCGGGCCACCTTGCCACGCGGAGCGCGTGACGGAACACCCTTGAACGCTATCTGTCGTAGTCGCGGAACCAAGCTTGTAGCGCTGGATCACCGGACCATGCCACCAGCCCTATGCGGCAACCCGCCGCAGTAATGCCCGGGCTGGGGGGGGCGAAACCCCCGAGAGCGCCGCGACGGCCGGACGTGTGGCGCCGGCCTCCGGCGTCCGCCGCGCATGGTAGCCGCCAGGCGGAGCCGCTGATGGCAGGCGGTGCCCGGCCCACGAACCGGGCGCAACTGAGATAGTGCCCCATGGGCCGGCCCGTCCGCGCCGAGCCCGGACCGCCAGGGTGAGCCGGGGGCACGGCCCCGGTGGTCATGTACCCAGCGCGCGGGGGCCGCGCGCGGGCCCGGCCCCCGGCGGGCACTCTATGGTCCGCGCCGGGCGCCCGGTCGCCGAGCCGGGGTGCAACCCTTGCGCCGGCCCCGGCCAGCCCCCCCGGCGGCAGGCCAGGGCCGAGATCGGGGCCACCCTCGGCGCAAAGATCGAGGCGGGGTGCGTTGTCCCTCGGGGCGGCGGGGCCGCAGAAAGGACGCCCGGCGTCCGATGCGCCCCCCCCCGGCGCGCTGCGCAGCGCGTCCCGGCGCCCCAGCGGGCCGCGGCAGACGCAGCGAACTGATTTTGTCAGGACGGGGGCCGGCGCCTCTTCCCGGGAGGCCTGGAGACCGTGACCGGTCCCGACCCCCCCCCCCAACAGCCCCGTGCTGCTCCAGTGAGCCTTGGGGAGTCGCGGCCGGCCTTCACGTCCTGGCGCTCCGGGGGGCAGATGGGCGCGGTAGGCCCCCCCCGCGCCCCCGAGCGGGGACGCCCCGGTTTTCTTGGACGTCCGGGCGGCCGGGCTCGGCCCGACTAGCGGAAGCCGCGGACTGCTGAGCCCCCTTACCGTGCATCCGCCAGGAGCCCGCCGTGGGGGCGGGGCCTGCCCTAGGCCACGCGCGGATGGGCAGTAGGTAACGTAGTGTCCCGAGGCTCGGCGCCGTGCCCGCCGCCCGTTCCGTCCGGACGCGATCCGGGGAGGCCGCCATGGGCTGCGGCCCAGCCCCCCGGGGGGGGGCCCACGCAGGCCGCGGGTGCCAGGGGCGACGCCCTGGGCTGGCCGCAGC     
B       TATATTTCAATTAATTTCTCTTTTAGGTTTTCAAAGTAAATGTACTTCTTGTTTGATAAGAAAATTATTCTAATCAAAAAAGTAATCAGGTAAATGATACTAATTAAGTTACCCTAGTAAAAGGATATAAGTCAGATTTGAATCGTAAATTAAATAACATATTATAGTGTTTTATCAAGAGTTTTATTATAGCAATAATTAAGATAATATTGAAACTTGTGAGATTACATTATTTATATTATTAGAAAACGTAGTATTTTTTTTATCGTTATGATTAAACTAAATATTTAATGAAACCATCAGTATAACTTTTTATATAAACATCTATACAATCTGATTTTTATAACATTTTTTGCATATGGATTATAATTTACTGATTAAATTTTTTTAAATATAATTGAATTTGTACAACTTTGACAGGCAACATTTATCTAATAACTATATTATTTTACTTTTAATTACGGATTTACTAAAATATCTCTTATTACAACATACTGATTATCATCATTATAATAACTGGTATAGAAAATCTTTTTCTGTATTATGAAAATTAAGCCATTAAATTATACATAGTGAAGTTTATTTACTACACATAATACAATAAAAAATTTTTCAAATTGTCGAGAATTAAATTCGATAGAAGTTTGTAGTTTAACGTTATATACATTTTAATTAGTTCTCAATTAAAAATAACCATGACATCTCATTTGAAATAAAAGTAACCATAACGAAAAATAACTATTAGTAAAGAGTTTTGTTAATGATCGTTAATATTATAGTTAAATTAATTAAATTTCTGAAATTATAATATATTAATAAAAAATGTACATTCTACAATTAATTACAATTTATACAGAGCAAAAAATGTATATTAGATTTTTACTTTTGTATAGTACATATGTTTTAGAGAGGTATTAAGTTGACTATCCAAAATTCAAAGAATAATTAAACGAAACTGAAGTAAGTAATGGCTAAGATTTAATCTCTCAGTTATTATCTAGATTTAAGTCTAGCGCGATTAATCAAGGAATACTATTTTGACAAATACGACTTCAACAAGACGGGTAAGTTGCGTACACATGCAGATCCGATGATCTAAAGCATTCTAACATGGTATTTTACTAATACATTAATTCAAGTTAATTGATCTGTATCAATTATGTAATGTCAACTATGCCGTGGTCGATACGCTAAAAAATCAGATTGATATTATTTTAACTCCGTCTGACCATGTTGACATTGAGGAATGTACTATTGACTCCGCGCTTGCGCAGTACTATGGCAAGATATTCCTTGCGATTAATTAATAGCTTAATACAGCTGGAGCTGGCATCTAGTTTAGTTACCCTATGATAAGACCCACAATAGGCTAGAATGTAGCTCAGAAGCGAGCTATACCTTTAAACCTTTAATTCTAGGTGGTGAGGCGGGGAACTGTTTGGGGGGCTCCATATAGTACGTATTTGGATCAATAAAGGTACTAATACGTGGAGTCGCATGAGAAACAAGGTTATTAATGGAACATCCCGTCTGTCAATCATGGTAAATGAACCTTTTAATAGCTATCACTATATTGTCGACGAAGAACCTTGAGCCTTACTAACTTTTTATGGATGAGCGACTTTCGAGTGACGCATCGGCTTAAAACCCATAGTTAAAGGAAGATTAGTGTTCACACGTCGCCGGTGGTACGATTATTGTCCGAGTCTGAATGCTGAAGGCTCTGACTTCATAGAATCGTCAATACCGGGACACGTAAACCTTGACGTATCCTTCGTCCTACATGCGTGAACTGAGATAACTTTAACCTTTGTCTGGATACAAGTGATTAAGGGTAACTCTTTGAAGATATGTAACGGTAGTATCGTGGTATTTGGGCTAGCTTCAGTTAGAACTGATAATGACCTCTACTAAAAAAACGGTAAATTTAGAGCAGAGGCCCTGTTGTCCACATAAACTTTTGCATATGAGCCTCATTTCAAGAACCTAAAGGTCGCAGGCCGGCACCTGGATCCCTATCACAAGCGGTGGCGAAATAGTTGGCTCCCCCAACCAGATCAAGGCTGGTGCCACACGGGGTCCTACTGGACTGGGCGGTGGTGATCAGCGAGCGTCAAGGGCGTGTCAGCTTGGGGACGACGCGGGCTGATGAACTGGGTGGGCGTCATCCAGCAGTGAATGGGCCGCAAGCCTAGAACTCAGAGTTCCATGTACGGCCGCTTTCAGCGGAACACAAGCTTCGGATCTGACTGCGCACTTGCTCAACTGAGGAAGGCACATTCCTTGCACTGCTGCATCTCGAGGTGGCAACGGGTGCGCCCTATAGAGGAAGAGCGCGCTTTCTAGGAGCGGCGCATAAATCCTCCGAAGGGGTGAGATATCCCTGCCCGCGAACCCGTGCCTGAGCCAACCAGGCTCCAGAAACCGCCGGTGAATGCTGCCGGGGGCAGAGGAGCGGCAGGTCCCCTGTCCGGCTATTCGGGCACGGTAGGCTGCAGAGATAGGTGACACGACGGCTTGGGGCCACGCCAACGCAGGATAACAAACCTGCCGTACACGTTTTAACCTACGGAGCGGCACGACACTCGGTAAGATAGACGTGCACTGAGGTATAACCGTGCCCATCAAACAGCAATCCAGGATCACCCGGTACGCCTGCGCCCCGCGTCTCCGCATACACGCGTAGTTCATTTTGAGGCTGGAAGTCCCGTCTCGCACCCCCATCAAAGCGATCGGCGTTCCCAGGATGTGTCTGGGGCCCCCGCCATCCGGAAGCGGTACGGGTCCTTCGTTGCCAAGGAACGCTGCTTCCGCAGCCTGGGAGTAGCACGGAGGTAGTACCAGACCCATTTCAACAACGGGCCATTTCGCCACGTGGAGCGCGTGACGGAACACCCTTGAACGCTATCTGTCGTAGTCGCGGAACCAAGCTTTTAGCGCGGGATCAGCGTAACTTGCCAACCACCCTCGGCGGCAAGCCGTCGCAGTAATGCCAGTGCTGGCAGGTGCGAACCCCGCGAGAGCGCCGCGGCGGCAGGGCCTGTCGCGCCGGCCTGCGTCGTCCGCCGCGCATGGTAGCCGCCCGGCGGGCCCGCCGATGGCAGGCGGTGCCCGGCCCAGGAAGCGCGCGCAACTGGCATCGCGCCGCCTGGGCCGGCCCGTCCGTGCCGTGCCCGGAGCGCCAGGGTAAGCCGGGGGCGCGGCCCCGTTGGTGACGTACGGGGCGCGCAGGGGCCCGGCGCGGGCTCCGCCCCCGGCGGGCACTCGCTCGTCCGCGCCGGGCGCCCGCTCGCCGAGCCGGGGAGGCACCCTTGCGCCGGCCGCGGCCAGTCCGCGCGGCGGCAGGCCCGTCCCGTGAGCGGCACCAGCCTCGGCGCAAACATCGAGGCGGGGTCCCTTGTCGCTCCGGGCGGCGGGGCCGCAGAACGGACGCCCGGCGTCAGGTGCGCCCCACCCCGGCGCCCTGCGCACCGCGTCCCGGCCCCCCAGCGGGCCCCGGCCGACGGAGCGAACTGATTTTGTCACGACTGGCGCCGGCGCCTCTTCCCGGGAGCCCTGGAGACCGGGCCCGGTCACCAGCCCCCCCGTCAACACAACCCTGGGGCGCGCGTGAGGCTCGCGCAGGCGCGGCCCCCCCTCACCCCCTGGCGCTCCGGGGGGCCGATGGGCGTGGTACGTCCCCCCCGCGCCCCCGAGGGGGCACGCCCCGGTTCTCCTGCACGTGCGGGCGGCCCGGCTCGCCCCGACTAGCGGAAGCCGGGCATTGCGGCGGCCCGTTAGCGTGCATCGGCAAGGACCCCGGCGTGGGGGCAGGGCCGGCGCTAGGACAAGCGGGGACACCCACTCGGAATCGGAGGGTCCCGAGGGTCGGCGCCGAGGCGCCCGCCTCCTGCGTCCGGACCCGACCCCGGGACGCCGCCATCGGCTGCCGCCCAGCCCCCCCGGGGGCGGCCCACGCCCGCTGCGGGCCCCAGCGGCGACGCGCTGGGCACGCCGCAGC     
A       TATATTTCAATTAATTTCTCTTTTAGTTTATCAAAGTAAATATACTTCTTGTTTTATAAGAAAATTATTCTAATCAAAAAAGTAATCAGGTAAATGATACTAATTAAGTTACCCTAGTAAAATGATATAAGTTAGATTTGAATCGAAAAATAAATAACATAGTATAGTGTTTTATCAAGAGTTTTATTATAGCAAAAATAAAGATAATATTGAAACTTGTGAGATTACAATATTTATATTAATAGAAATCATAGTATTTTTTTTATCGTTATGTTTAAACAAAATAATTCATGAATCCATCATTATAACTTTTTATATAAACATCTATACAATCTGATTTTTATAACATTTTTTGCATATGGATAATAATTTACTGATTAAATTTGTATAAATATAATTGAATTTGTAAAACTTTGACAGGCAACATTTATCTAATAAAAATATTATTTTACTTTTAATTACGGATTAACTAAAATATCTCTTAATACAACATACTGAGTATCATCATTATAATAACTGGTATAGAAAAACTTTTTCTGTATTATGTAAATTAAGCCATTAAATTATACATAGTGAAGTTTATTTACTACACATAAAACAATAAAAAATTTTTCAAATTGTCGAGAATTAAATTCGATAGAATTTTGTAGTTTAACGTTATATACTTTTTATTTATTTCACAATTTAAAATAACCAAGATATCTCATTTGAAATAAAAGTAACCGTAACGAAACATAATTATCAGTAAAGAGTTTTGTTAATGATAGTTAATATTATAGTTTAATTTATTAAATTTCTGAAATTATAATATGTTAATAAAAAATGTACATTCTACAACTAATTACGATTTATACAGAGCAAAAAATGTATATTAGATATTTACTTTTGTATAGTACATAAGTTTTAGAGAGGTATTAAGTTGACTAACCAAAATTCCAATTATAATTAAACGCCACTGAAGTAGGTAATGGCTAAGATTTAATCTCTCAGTGATTATCTAGATTTAAGTCTAGCGCGATTAATCAAGGAATACGATTTTGACAGCTACGACCTCAACAATACGGGTAAGTTGAGTACACATGCAGATCCGATGATCTAAAGCATGCGAACATGGTATTTTACTAACACATTATTTCAAGATAGTTGATCTGTATCAATTATGAAATGTCAACTATGCCGTGGTCGATACGCTAAAAAATCAGATTGATATTATTTTAACTCCGTCCGACCATGATGACATTGAGGAATGAACTATTGACTCCGTGCTGGCGCAGTACTAGGACAAGATAGTGCTCACGATTAATTAATAGATTAATACAGCTGGATCTGGCATCGTGTTTAGTTACCCTATGATAAGACCCACAACAGGCTAGAATGTAGCTGAGAAACGAGCAATTCCTTTAAACCTTTAATTATAGTTGGTGAGGCGGGGGACCGGTTAGAGGGCTCCATATAGTACGTATTTGGATCCATAAACGTACAGATACGTTGAGTCGCATGAGAAACAAGGTTATTAATGGAACATACCGTCAGTCAATCTTGGCATATGATCCGTCTAATAACTATCACTGTATTGTCGACGAAATACCTTGTGCCTTACTAGCTTTTTATGGATTATCGACTTTCAAGGGACGCATCGGCTTAAAAGCCATAGATAAAGGAAGATTAGTGTTCACATGTCGCGGTTGGTACGATTATTGTTCGAGTCAGAATGCTGAAGGCTCTGACTTCATAGAATTGTCAATACCGGGACACGTAAACCTTGAGGTATCCTTCGTCCTACATGCGTGAACTGAGATAACTTTAACATTTGCCTTGATACAAGTGATTAAGGGTAATTCTTTGAAGATATGTAACGCTATAACCCTGATATTTGGTCGAGCCCCAGGTAGAACTAATAATGACCTCTACTAAAAAAACAGTAGATTTAGAGCAAAGGCCATTTTCTCCACATATACTTTTGCATATGAGCCTCATTCCAAGAACCTAAAGGACGCAGGCCGGCGCCTGGATCCCTATCCCAACGGGTGGCTAAATAGTTGTCGCCCCCGACCAGAGCCAGGCTGGTGCCACACGCTGTCGTACCGGCCGGCGCGGTGATGGTCCGCGAGCGTCAAGGGCGTGTCAGCTTGCGCACGACGCCGGCTGGTGAACTGGGTGGGCGTGATGCAGCAGTGATTGGGCCGCAAGCCTAGACCTCAGAGCTACATGAACGGCCGCTGTCAGCGGAACACAAGCTTCGCAGCTCACTGCGCACTAACTCAACTGAGGAAGGCACATTCCTTGCACTGCTGTATCTCGCGGTCGCAGCGGGTGCGCCCTAAAGAGGAAGAGCGCGCTTTCTAGGAGCGCCGCAAAATTCCTCGGAAGGGGTGAAATATCCCTGCCCGCGAACCCGTGACTGTGCCAACCAGGCTCCAGAAGACCCCCGTGAAGGCTGCCGGGGGCAGCGGAGCGGCAGGCCCCATGTTCGGCTATTCGTGCACGGTAGGTTCCACAGATAGGTGACACGACGGCCTGGGGCCACTCCAACGCAGGATAATAAACCTTCCGTACACGCCTTAACCTGCGGAGCGGAACGGGACTCGGTAACATAGAGGGGCACTGTGGTATAACCGTGCCCATCAAACAGCTATCCAGGATCACCCGATTCACCTGCGCTCCGCGCCTCCGCAGACACGGGTAGTTCAGCTTGCGGCTGGAAGTTCAGCCTCGCACCCACATCAAAGCGATCGACGTTCCCGGGCTTTGTCTGGGGCCGCCGCCACCCGGAACCGCTACGGGTCCGGCGTTTGCGAACAACGCACCTTCCGTAGCCTGGTAGTAGCACGAAGGTAGTACCAGACCCATTTCAACAGCGGGCCATTTCGCCACGAGGAGCGCGTGACGTAACGCCCTTGAACGCAATCTGTCGTAGGCGCGGAACCAAGCTTTTAGCGCGGGATCAGCGTAACTTGCCACCTGCCCTGTGCGGCCAGCTGAAGCAGTAACCCCCGTGCTGGGTGGGGCGAACCCCCCGAGAGCCCCGCGGCGGCCGGGCCTGTGGCGCCGGCCCCCGGCGTCCGCCGCGCATGGTACCGGCCCGGCGGGCCCGCCGATCGCAGGCGGGGCCCGGCTCACGAAGGGGGCGCAACGGGCATAGTGCCGCGTGGGCCGGCCCGTCCGTGCCCCGCCCGGAGCGCGAGGGTGAGCCGGGGGCGCGGCCCCCGCGGTCATGTACGGGGCGCGCACTGACCCCGTGCGGGCGCGGCCCTCGGCGGGCACTCTTTGGTCCCCGCGGGGCGCCCGGTCGCCGAGCCGGGGAGGGACCCTTGCGGGGGCCTCGGCCAGGCCGCGCGGGGGCAGGCCACCGCCGTGATCGGCTCCAGCGTCGGCGGAACGAACGAGGCGGGGTTCGTTCTCGCTCGGGGTGGCGGGGCCGCAGAACAGACCCCCGGCCTCCGGTGGGCCCCACCCCGGCGCTCTGCGCAACGCGCCCCGGCCCCCCAGCGCGCCCCGGCGGACGCGGCGAACGGATGTTGTCAGGACGGCGGCCGGCGCTTCTTCCCGGGAGTCCTGGAGAGCGTGCCCGGTCACCAGCCCCCCCCTCGACAGACCCCCGGAGCTCCCGTGAGGCTTGGGCAGTCGCGGCCTCCCTTCACGCCCTGGCGCTCCGCGGGGCCGATGGGCGTGGTACGTCACCCCCGCGCCCCCGAGGGGGTACGCCGCGGTTCTCGTGTACGTGCGGACGGGCGGCCTCGCCCCGCCTAGCCGAAGCCGGGCATTGCGGCGGCCCATTAGCCTGTGTCCGCCAGGAGCCCAGCGTGGGGGCAGGGCCGGCGCTAGGACAAGCGCGGACGACCACTAGGAAACCGAGGGTCCCGAGGGGCGGCGCCGAGGCCCCCGCCGCCTGCCTCCGGACACGACCCGGGGACGCCGCGATCGGCTGCGGCCCAGCCCCCCTGGGGGTGGCCCACGCCGACCGCGGGCCGCAGCGGCGACGCGCTGGGCACGCCGCAGC     
