# Supplementary material for: A simple method for data partitioning based on relative evolutionary rates
Source: PeerJ. 2018 Aug 28;6:e5498. doi: 10.7717/peerj.5498 (PMC6118207; doi:10.7717/peerj.5498)
Supplement: Data S1 — The datasets are provided in the PHYLIP format. [file peerj-06-5498-s002.zip › DataS2/AS4-10.phy]

17  4000
out     TTATTGTTTAAGTCATGTACAGAAGATTAAATATTAGAAATATCGACTTTTTTTATGATGTATTCTACCTTAATTATTACGATTAAAATAAACTTTATTCTTTGAAAATTTATTCCAAAAGGTAAATACATTAATTATAAATAATAGATAAAATTTCCACATTAATATGTAACAAAATATAAAATATGAATTACACAATGAATACTATTTCCTTAAACAGATACAACCAGAAAACTTACAATAATATCAATTAATAACAGAAATTTATGTTAATTAAACTTATATTAAATATTTAAAAATATCAAAAGTAATATAAATAGCTCTATTAATTAATGTATCATTAGTCATTTTTAATTTATGCACATTAATAGCTATTATAATAATTCAAATACAAAACAAATCTCGAAATTTTTCATATTGTAAAATATTCTCCAAAATAGAGATATATGCGATATCTTTTAGCACATGTATATTATATATAATTGTATCATTAACAGCGACGTATATATTTAACCTTTAAACATTTAATTAAAACTTTTCTTTTATATGTTATTAAATCAACTTGATTTTTAAAAAGCTAGAAATGATTTAAATTAGGATTATTATGCTCTAATTATAAGACCCTACTGTTACTTGTTAACATTTGTGACGTTTATATTTTGTTAAGTATCTAATTAATTAATTATTAATATATCATAATTCTACACGAATCTTCAAATAAGCCTAGTATTTTATGAGGAATAATTTAAATTAATATGTATGTCTCTCATACATTAAATAAGGAATGTCTAATCTTTTATTGATGAATTATTAATTCTCCTTATTTGAATATTAAAATATATTTATTCTAATGAAAATACCAATATTCGTAAAGAGATGCTTCTATCTACCAGGCAATGACTTTGTATTATCATACGAATAGTGACCTTAAAAGAATATTACTAATATCAGATAAAAATTCTCTATTTCTATAAACAAGACTTATTTCTGTAATGACTATTTGATGGTACTTATATTTCTTAGATATCCAAAACATATTTGGTATTTTTCATCTTTTTGCGCGCGCAGATAGTGTATGTGAGGTGGTGAATCCCTAATTAGATAATTTGGTCTCTCCTAGGATGCCTACGAGTAGCAATTTGTTTCAAGGTGTTCGTACATTATCAATGTTACACATTGCCTTGCGGAGTGTTACTGCGGAATTATTCACTGTTAGGGTCAGTGTTTATCCCCCACGACCCCAAGGACGATCATCAGTTCCCAAGTGATTATGTAATAGCGTGTACTAACCTGTGCTTAATTGACTTGTCTTTAAGAAGTTTTAAAGATGTGAAGAAGTCGCGGAATTGAGCAAGTAGTAACAGACAACTCGATCATTTTGCGCGTTAACGAAAGGTGGCAAGGATGCTGAGTTATAAGTGAGGATGCTTAACCAAGATCAATGTTCGAAACCTATTCCCATGAGTTGATTGCATAACAGGTAATAGTCCCCATATTGCTCTGCGTGAAAGCCATGCATAGCCACAGGTATATAGATACATGTTCCCCGTGGCTTTTTTCTGGCTACATGAGCCTGTTTTGGAGCTTCATAATGGAACACCAATCGAAGGGGTTCTAGATGTGTGACGGCTCCTTTATTTCGTTAGCTTGAACGACTCTATGTATTAGGAAGTAAGGCTTTCGTAGCTTGAGACTGAAATGTATAAAGCATGAGCTGTTTGGGCATGGAGCTGCGTCGATCAGGCCGACCAAGACAGTACTATGTCTATTATATTAAAATATTCACCTAACGACCTAGTATGCTTAGCATGAGGACGGGGGGATTTAGTTGCCTACTTAATAGAATGCAGCATATATTGGCTCCTTGATCGATGCCTCGTATACCTTTCGCATTCTTTCATATGGCTAGACCTTGTCTTATATATCTGACACCAGCCTAGTATCAGACGTTACTTCATCAAATTAGGAACAAATATTAAATGCCAAGCAGATCATAGTCTACACCGCTCAACGTGGCAAGGCCCCAGGGCCGAATCCGTTTCCACAGCGGGGCCTCGCGCGTGCCCTCACCAAGCCCGCCGTACAGCGTCACGTGTCCAAGTTCATTCACTGCGGCAATGGTTGCGTGCGGATGCATGCCCACTAGAAGCGGCTTCAGCTGCCTGGGGCACCCGAGGCAGACTAGGACCGTACCAGCGGCCCGGTTCCAGGCACCACACCACCGCAGCGCGCGACGGCCATGCACCCCGGAGCAAGGCACAAGGTCCGTGTGTGCTGCAAACCTCGATACGTGCGCTAGTCCCTCGAACAGCGGCGGCAACGCCGGTGGGCCGTAACTTACGCGCGCGGGGTTAGCTTCCTGGTGTACGGGCGCCGGATTTGTTTCCCACCCGATGGGGCGCAGTACGTCGGGCACTCGGACCACCCTGACGATACGGACTCGTGTTCTCGAATAGGAACAGAGTCGATCGAAGGCGGAGATACTGCCTGTTCCCTCTTTACCTGTTCGCCTCCCCCAGACACGGCGTGGCTGCCCCCGCCCCTATATGTCAGCCCCGCCTCAATTAAGCAGCGAATGCACTGGGAACTACGAGGTTGCGTAGAGGCCATCGGCTTACGCCGGTTCAGCTTCGATCTACACGTCTGCTCCTGGGCAGCGCCCTACTCACTACCCCAATACCGTGGTCGGGGGGCGGCCCGAATGGTCGTACGGGCGGCAACCGGACAAACGAGAAGACCTGGAGGGGCCCCGCTAGGGCCCCGGTAGGCTGTAGAGGACCTTTAGCAGGGCGAAGTTAGAAATTGCCGGACTAACCATGACTGGTGCCGAGGAAGAGAGGGTATGGTTCGTCGTAGGCGTTTAACTGGCGGTGCGGGACAGCGGGATGCAAAGTTAGAGCATCGGCGCGCCTGGGCGCGCCAGTGCACGGGAATCCGAGGCCAGGTAGACCGCAATGGAGTGGATAAATTCCGGGGTGACTTCTTACAGTTTCCCAGCCGCCCCCCATCGGTAGGGGCGCGCATTCGGCGCCCCGTACCAAGGCGATAGGGCAGCGCGGCGTGCTGAAGCGGCCGCCTCCGCCGGGCTGCGGTGCCCCCAGGTCGCCCGGCCCCCTGGCAGCTGCCCCATGCCGCCGGTGCGGACCCCCCGACCCGGGGCGTACGTGGTGGGTCAGGAGCGGGCGGCGCGCGCCCCGCCGGCGGCAAGCGCGCCTTCACGTTGCCGTGGTCAGCTGGGCTGCCCGCACCTCGGGGGCCATACGGGCGCTGCGCTCGCCGCGCGGTCCACCCGGGCCGTCGGGGCCAGGCACCCGCGAGGGGCTCCCCGCCCCAGGCAACGGGGCACGCCGGGGCGGGCCCCCAGGGTTCACCGTGGCGCGGAGCGCCCCCGGGAGCCACCGACGCCCCCGCGCTGGCGGAGGCCAGTGCCCCCTCCGGCCCTGACCGGGCGCCTCCCACGGTAGTGGGGTCCGGGCCGGGTCGCGCCGGGCCCCCCGACGGGGGTGTGTGCCGGCGGAGACGGGAGTCGCGCAGTGCCCTCCCTTATACAGGCTCGAGCCCCCAGCCCGTCGGCTGGGGCTATCATAGGGCCCAACGGGGCGGGTCGCCAATAACTAGGCCGGGGCGCCCAGCGCCCGCAAGGCACCGCCGTCGCGGCCTACCGGCTGGACTGTGGCGCCCCCCGGCACCGGTCAGGCTCCGGTGGCGTGCGGTGGGCGCGCCGGCGCCCGGGACCGGGGGGGTGGGCATCCTTTCCTTTGGCGGTCCACTCTGCGCCAGTCCCGTCGGGTGCGCCGGGCCCGTCGGCGGGGCCGCCGGCGGGCGTCCGTGCCCCGCGATTCGGGCTCGGGGCGAGCGGCCTAGCCAGGCTCGGGCTGGCCGCGGCCGGGGGCGGCGCACGGGCGATCCCCCGCCGGGCCTAACGGATCGCCGGCCCTTAAGCACCGGACGGGTTGGCGCGCAGTCCCCGCTGCCTTCAGGCCTCGCCGTGCGATGGCCC     
P       TTATTGTTTAAATCATGTACATAAGATAAAATATTAGAAATGTCGACTTTTTTTACGATGTTTTCAAACTTTATTATTACGATTAAAATAAACTTTATTATTTTAAAATTTATTCCAAAAGGTAAATACATTAATTATAAATAATAGATTAAATTTCGACATTAATATGAAACAAAATATAAAATATTAATTACATAATGAATACTTGTTCGTTAAACAGATACAACCATAAAACTTACAATAATCTCAACTAATAACAGAAATTTATATTAATTAAACTTATATTAAATATTTAAAAAAATCAAAAGTTATATAAATAGCTCTATTAATTATTGTATCATTAGTCATTTTAAATTTATGCACATTAATAGCTATTATAATAATTCAAGTACAAAAGAAATATCGAAATTTTTCATATTGTAATATTTTCTCCAAAATAGAGATATATGCGATATCTTTTTGCACATGTATATTATATATAATTGTAACATTAACAGCGACGTATATATTTAACCTTTAAACATTTAATAAAAACTATTCATTTATATGTTATTATATCAACTTGATTTTTAAAAAGCTAAAAATGATTTATATTAGGATGATTATGCTCTAATTATAAGCCCCTACTGTTACTTGTAAACATTTGAGATGTTTATATTTTGATAAGTATATAATTAGTTAATTTATAATATATCATAATTCTATACGAATCTTCAAATAAGCCTAGTATTTTATGAGGAATAATTTAAATTAACATGTATTTCTCTCATATATTAAATAAGGATTGTCTAATCTTTTATTGAAGAATTGTTATTTCTCCTTATTTGAATATTAAAATATATTTATTCTAATAAAAATAGCAATATACGTAAAGATTTGCTTCTATCTACCTGGCAATGACTTTGTTTTATCAATCGAATACTGACCTTGAAAGAATAATTCTAATATCAGATAAAAATTCTCTTTTTTTATAAACATTACTTATTTTTTTAATGACTATATGATAGTACTTATATTTTTTAGATTTCCAAAACACATTTGCTAGTTTTCATCTTTTGGCGAGCGCAGGCAGTGCATGTGAGGTGGTCAATCCCGAATTAGATAATATGGTCTCCGCTACGATGCCTACTTGTAGCAGTCTGTTTCAAGGAGTTCGTACATTATCTATGTTACTCCTTGCCTGGCGTAGTATTACTGCGGAAATATTCACAGGTCGGGTCCGTGATTACCCCCCACGACAGCAAGGACGATCCTCAATTCCCAAGTGATTATGTAATAGCGTGTACTAATCCGTCGTTAATAGACTTGTCTTTAAGAAGTTTTAAAGAAGTGAAGAAGTTGCGGAGTTAAGCAAGTAGTAACAGATACCTCGATCATTTTGCACGTTAAAGAAAGGTGTCAAAGTTGCTGAGTTATAAGTGAGGATGGTTAACCAAGCTCAATGTTCCAATCCTATTCCCATGAGTTGATTGCATAACAGGTAATAGTCCCCATATTGCACTGCGTGGAAGTCATGCATAGCAACAGGCAAATAGATACATGTTCGCCCTGGCTTTTTTCTGGCTACATGAGCCTGTTTTGGTACTTCATAATGGAACACCAATATAAGGGGTTCTAGATATGTGACGGCTCCTTTCTTTCGTTAGCTTGAACGACTGGACGTATTAGGAAGTAAGGCTTTCGTAGCTTGAGACTTAAATGTATTACGCATAAGCTGTATGGGCATGGAGCTGGGTCGTTCAAGCCGACCAAGAAAGTACTATGTCTATTATATTAAAATATTCACCTAACGACCTAGTATGCTTAGAATAAGGACGGGGGGATTCAGTTTCCGACTTAAAAGAATGCAGAATATATTGGCTCCTCGATCGAAGCCTGGTATACCTCTCGCATTCTTTCATATGGCTAGACCTTGTCTAATATATCTGACACCAGCCTAGTATCAGGCGTTACTGCATCAAATTAGGACGAAATATTAAAATCTATGCAGACGATAGTCTACACCGCGCAACGTGTTAAGGCGCCGGCGTCGATTCCGTTTCCACAGCGGTGGCTCGCGCGCTCCCTCACCAAGCCCGCCGTACAACGGCACGTGTCCAAGTTGATTCACTGCGGCACTGGTTGCGTGCGGAGCGAAGCCGACTACAAGCGGCTTCAGCAGCCGGGGGCAACCGAGATAGACCACGACCGTACCAGCGGCCCGGTTCCATGCACCACACCAACTCCGCGCTCGACGGCCTTGCACCCCGGCGCGAGTCACAAGGTGTGTGTGTGCTGCAAACCTCGATACGCGCGCTCGTCCCTCGAACAGCGGCGGCAACGCCGGTGGGCCGTAACTTACCCGCGCAGGGTTAGATCACTGGGGTGCGGGCGCCGGATTTTTCTCCCACCCGATGGGGCTCAGTACGTCCGGCACTCGCCCCATCCTGACGATACGTACTAGTGTTCTCGAATAGGAACAGGGTAGATAGAAGTGGGAGATACAACCTGTTCCGTCTTTACCTGTTCGCGTACCCCAGACACGGCGCGGCCGCCCCCGCCCCTATATGGCAGCCCCGCCGCACTTGAGGAGCGAATGCACTGGGAACCACGAGGTTGCGTAGGTGCCAACGGATTGCGCCGGTTCGGCTTCGATCTACACGTCTGCTCCTGGGCAGCGCCCTGCTCACTACCCCCAAACCGTGGTCGGGGGGCGGCCCGAAGGGTCGTACGGGCCGCAACCGCGTAAGCGAGAAGATCTAGAGGGGCCCCGCTAGGGCCCCGGTAGGCTGTAGAGGACGTTTCGTCGGGCGAAGTTTGAAATTGCCGGATTAACCATCACTGGTGCCGAGGGAAAGAGGGGATGGTACGTCGTAGGCGTTTAAAGGGCGATGTGGGACCGCGGGATGCAAAGTTAGAGAATAGGCGCGCCTCGGCGGGCCAGTGCACGGGAATCTGAGGCAAGGTAGACCGCAATCGAGTGGATAAATTCCGTAGTGAGTTCTTGCATGGACCCAGCCGCCCCCCCTCGATATGGGCGCTCCTTCGGCGCCCTGTACCAAGGCGCTAGGGCAGCGGCGCATGCTGAAGCGGCCGCCTCCGGGGGGGTGCGGTGGCCCCAGGTGGGCCGGCCCCCTGGCACCTGCCGCATGGCGCTGGTGCGGACGCCGCCAGCCGGGGCGTGCGTGGTCGGCCAGGAGAGGGCGGCGCGCGCCCCGCGGGCGGCAAGCGCGCCTGCACGTGCCCGTGGTCATATGGGCTGCCGCGACCTCGGCGGCCATACGGGCGCTGGGCGCGCCGGGCGGTCCACCCGCGCAATCGGGGCCAGGCACGCGGGAGGGACTCCGCGCCCCAGGCAACGGGGCACGCCGGGGCGCGCCCCCAGGGTTGCCGTTAGCGGTGAGCGGGCCCGGGAACCACCGACGCCCCCGGGCTGGCAGAGGCCAGCGCCCCCCCCGCCCCTGACCGGGTGTGTCCCACGGTAGTCGGGGACGGGCCGGGTCGCGCCGGGACCCCCGACGGGCGTGTGTGCCGGCGGAGACGGGAGTCGCGCACGGCCCTCCCTTATACAGACTCGAGCCCCCAGCCCCTCGGCCGGCGCTATCACCGGGGCCAACGGGGCGGGCCGCCAATAACCACGCCGGGGCGCCCAACGCCCACAAGGCACCGCCGTACCGGCCTACCGGCTGGCCGGCGCCGCCGGCCGGCAGGGGTCAGGCTCCGGTGGCGTGCGGGGGGGGCGCCGGCGCCCGGGAGCGGGGGGCTGGGCATCCTTCCCTTTGGCGGTCCACTCTGCGCCAGTGCCCTCGGGTGCCCCGGGGCCGCCTCCGGGCCCGCCGGCGGGCGTCCGTGCCCCGCGAGTTGGGCGCGGGGCGCGGGGCCTAGCCAGGCTCGGGCTGTACGCGGGCGGGGGCGGCCCACGGGCGATCCCCCGCCGGGACTTACGGATCGCCCCCCCTTAAGCACCAGACGCGTTGGCGCTCAGTCCACGCTGCCTTCAGGCCTCGCCGCGCCATGGCCC     
O       TTATTGTTTAAATCATGTAAAGAAGATAAAAATTTAGAAATTTCGACTTTTTTTATGATGTATTCAAACTTTATTATTACGATTAAAATAAACTTTATTTTTTAAAAATTTATTCCAAAAGGTAAATACATTAATTATAAATAATAGATAAAATTTCCACATTAATATGTAACAAAATATAAAATATTAATTACATACTGAATACTTATTCTTAAAACAGATACAACCATAAAACTTACAATAATTACAATTAATAACAGAAATTTACATTAATTAAACTTATATTAAATATATAAAAACATCAAAAGCAATATAAATAGCTCTATAAATTAATGTATCATTAGTCATTTTAAATTTATGCACATTAATAGCTATTATAATAATACAAGTACTTAATAAATCTTGAAATTTTTCATATTGTAATATATTCTCCAAAATAGAGAGATATGCGATATCTTTTAGCACATGTTTATTATATATAATTGTATCATTAACAGCGACGTATATATTTAACCATTAAACATTTAATTAAAACTTTTCGTTTATATGTAATTATATCAACTTGATTTTTAAAAAGCTAAAAATGATTTAAATTAGGTTTATTATGCTCTAATTATAAGTCCCTACTGTTACTTGTTAACATTTGCGAAGTTTATATTGTGATAAGTATTTAATTAATTAATTAATAATATATCATAATTCTATACGAATCTTCAAATAAGCCTAGTATTTTATGAGGAATAATTTAAATTAAGATGTCTCTCTCTCATATATTAAATAAGGATTGTCTAATCTTTTATTGACGAATTATTAATTCTCCTTATTTGAATATTAAAATATATTTATTCTAATTAAAATTTCAATATTCGTAAAGATATGCTTCTTTCTACCAGGCAATGACTTTGTTTTATCAAACGAATAATGACCTTTAAAGAATAATTCTAATATCAGATAAAAATTCTCTATTTTTATAAACAATACTTATTTAAATAATGACTATCTGATAGTACTTATATTTCTTAGATCTCCAAAACACATTGGCTATTTTTCATCTTTTTGCGAGCTCAGGGTGTCTATGTGAGGTGGTCAATCCCTAATTAGATAATCTGGACACGGCAAGGATGCGTACATGTAGCAATCTACTTCAAGGAGTTCGTACATTATCAATGTTACCCGTTGCCTGGCATAGTGTTACTACGGAATGATTCACTGATAGGGTCTGTGCTTATCGCCCACGACTACAAGGACGAACTTCAGTTCCCAAGTGATTATGTAATAGCGTGTACTAACCCGACGTTAATTAACTTGTCTTTAAGAAGTTTTAAAGAGGTGAAGAAGTGGCGGAGTTTAGCAAGTAGTAACAGATACCTCGTTCATTTTGCCCGTTAAAGAAAGGAGCCAAGGATGCTGAGTTATAAGTTAGGATAGTTAACCAAGAGCAATGTTCCAATCCTATTCCCATGAGTTGATTCCATACCAGGTAATACCCCCCATATTGCTCAGCGTGAAAGTCATGCATAGCCTCAGTCTAATAAATACATGTTCCCCTTGGCTTTTTTCTGGCTACATGAGCCTGTTTTTGTCCTTCATAATGGAACAGCAATATAAGGGGTGCTAGATTTGTGACGACTCCTTTTTGTCGTGGGCGTGAACGACTCGACGTATTAGGAAATAAGGCTTTCGTAGCTAGAGATTTAAATATATAACGCATAGGCTGTACGGGCATAGAGCTGTGTCGTTCATGCCGACCAAGAAAGTACTATGTCTATTATATTAAAATATTCACCTAACGACTTAGTATGCTTAGAATAAGGACGGGGGGATTTAGTTTGCAAATTAAAAGAATGCTGAATATATTGGCTCCTAGATCGACGCCTAGTATACCTTTCGCATTCTTTCATATGGCTAGATCTTGTCTCATATAGCTGACACCAGCCTAGTATCAGACGTTACCGCATCAAATTAGGACTTAATATTAAATTCTATGCAGACGATAGTCTAGACCGCCCAACGTGTAAAGGCGCCGGGGTCGACTCCGTTTGCACAGCGGCGTCTCGCCCGAGCCCTCACCAAGTCCGCCGTACATCGTCACGTGTCCAAGTTTATTCACTGCGGCACTGGTTGCGTGCGGATCGCGGCCCACTGGAAGCAGCTTCAGCAGCCTGGGGCGTCCGAGGGAGGCCAGGGCCGTACCAGCCGCCCGATTCCAGGCACCAGGGGACCGCGGCGCGCGACGGCCTTTCACCCCGGGGCGCGGCACAAGGTGCGTGTGTGCTGCAACCCTCGATACTCGCGGTCATCCCGCGAACAGCGGCGGCTACGCCGGTGGGCCGTAACTTACCCGCGCGGGGTTAGCTCCGTGGTGTACGGGCGCCGGATTTGTGTCCCACCCGATGGGGCGCAGTACGTCGGGCACTCGCCACATCCTGACGATACGCACTCGTGTTCTCGAATAGGAACAGCGTAGATGGAAGGCGGAGATACGCCCGGCTCGCTCATTACCTGTTCGCGCGCCCCAGACACGGCACGGCTGTCCCCGCCCCTATATGTCAGCCCCTCCGCAATTGAGTGGCTAATGCATCAGGAACGACGAGGTTGCATAGGAGTCAACGGATTACGCCGCTTCCGCTTCGATCTACATGTCTGCGCTTGGGCAGCGCCCTGCTCACTACCCCGAAACCGTGGTCGGGGGGCGCCCCGACGGGTCGTACGCGCCGCAACCGAACAAACGAGAAGATCTCGAGGGGCCCCGCTAGGGCCCTGATAGGCTGTAGAGGGCTTTTTGGCGGGCGTAGTTAGAAATTGCCGGATTAACCATGACTGGTGCAGAGGAAAAGAGGGTATGGTGCGTCGTAGGCGTTTAAAGGGAGAAGCGGGACGGCGGGATGCAAAGTTAGTGCATATGCGCGGCTGGGCGGACCAGTGCACGGGAATACGAGCCCAGGTAGACCGCAATGGGGTGGATAAATTCCGGAGTGACTTCTTACAATGACCCAGCCGCCCCCCCTCGCTAGGGGCGCTCGTTCGGCGCACCGTACCAAGGCGTTAGGGGAGCGGCGCATGCTGAAGCGGCCGCCTCCGGCGGGTTGCGATCCCCCCGGGTCGCGCGGCCCCCTGGAACCTGCGGCATGCCGCCGGTGCGGACCCCCCCAGCCGGGCCGTCCGTGGTGGGCCAGGAACGGGCGGCGCGCGCCCCGCGGGCGGCAAGCGCGCCTACACGTCCCCGCGTTCAGCTGGGCTGCCACCACCTGTGGAGCCATACGGCCGCGGAGCGCGGCCGGCGGTCCAGCCGCCGGCTCGGCGCCTGGCACGCGCGAGTGGCTGCCCGCCCCGGGCGACTGCGCACGCCGGGGCGTGCCCCGAGGGTTCACCTTGGCGCTGAGCGGCCCCGGGAGCCACCGACGCCCCCGCGCTGGCGTAGGCCAGCGCCCCCTCCGCCCCTGACCGGGCGCCTCCCACGGTAGTCGGGCACGGACCGGGTCGCGCCCGGACCCCCGAGGGGCGTGGGTGCCGGCGGGGGCGGCAGTCGCGCAGTGCCCTCGCTTATGCAGCCTCGAGCCCCCAGCCCCTCGGCTGGCGCTATCAGGGGGGCCAACGCGGCGGGCCCCCAATAACGAGGCCGGGGCGCCCAACGCCCACAAGGCACCCCCGTGGCGGCCTACCGGCTGGACTGCGCCGCCCCCCGGCACCGGTCACGCTCCGGTGGCCTGCGGCGGGAGCGCCGGCGCACGGGACCGGGGGGGTGGGCAGCCTTGCGTTTGGCGCTCCACTCTGCGCCAGTGCCCACGGGTGCGCCCGGCCGGGCTGCGGGTCCGCCGGCGGGCGTCCGCCCCCCGCGATTTGGGCTCGGGGGGAGCGGTCTAGCCAGGCTCGGGCTGTCCGCGGCGGGGGGCGGCGCACGGGCGAGCCCCCGCCGGGACTGACGGGTCGCCCCCCGTTAAGCACCGGACGCGTTGGCGCCCCGTCCACGGTGCCTTCAGGCCGCGCCGCGCCATGGCCC     
N       TTATTGTTTAAATCATGTTCAGAAGATTAAATGTTAGAAATATCGACTTTTTTTATGATGTATTCTACCTTTATTATTACGATTAAAATAATCTTTATTATTTCAAAGTTTATTCCAAAAGGTAAATACATTAATTATTAATAATAGATAAAATTTCTACATTAATATGTAACAAAATATAAAATATTAATTACAGAATGAATACTGATTCGTAAAACAGATACTACCATAAAACTTACAATAATATCAATTAATAACAGAAATTTACGTTAATTAAACTTATATTAAATAAATAAAAAAATCAAAAGCAATATAAATAGCTCTATTATTTAATGTATCATTAGTCATTTTAAATTTATGCACATTAATAGCTATTATAATAATTCAAATACTAAATAAATTTTGAAATTTTTCATAATGTAATATATTCTCCAAAATAGAGAAATATGCGATATCTTTTAGCACATGATTATTATATATAATTGTATCATTAACAGCGACGTATATATTTAACCATTAAACATTTAATAAAAACTTTTCTTTTAGATGTTATTATATCAACTTGATTTTTAAAAAGCTAGAAATGATTTAAATTAGGTTTATTATGCTCTAATTATAAGACCCTACAGTTACTTGTAAACATTTGAGAGGTTTATATTCTGATAAGTATGTAATTAATTAATTATTAATTTATCATAATTCTAATCGAATCTTCAAATAAGCCTAGTATTTTATGAGGAATAAATTAAATTAAAATGTAATTCTCTCATAAATTAATTAAGGAATGTCTAATCTTTTATTGAAGAATTGTTTTTTCTCCTTAATAGAATATTAAAATATATTTATTCTAATAGAAATTTCAATATTCGTAAAGAAATGCTTCTATCTACCAGGCAATGACTTTGTTTTATCAGACGAATAATGACCTTGAAAGAATAATTCTAGTATCATATAAAAATTCTCTATTTTTATAAACAGATCTTATTTTTATAATGACTATCTGATAGTACTTATATTTTTTAGGTCCCCAAAACACATTGGCTACTTTTCATCTTTTTGCGAGCCCAGGGTGTAAATGTGAGGTGGTGAATCCCTAATTAGATAATATGGACTCTCCTAGGGCGCCTACATGTAGCATTCTTTTTCAAGGAGTTCGTACATTATCAATGTTACTCATTGCCTGGCCTAGTTTTATTGCGGAATTATACACTGATTGGGTCTGTGGTTATCTCCCACGACCCCAAAGACGAACTTCAGTTCCCAAGTGATTATGTATTAGCGTGTACTAAACAGACATTAATTAACTTGTCTTTAAGAAGTGTCAAAGATGTGAAGAAGTGGCGGAGTTCAGCAAGTAGTAACAGATACCTCGATCATTTTGCACGTTAAACAAAGGTGCCAAGGATGCTGAGTTATAAGTGAGGATGGTTAACCAAGAGCAATGTTCAAATCCTATTCACAAGAGTTGATTGCATATCACGTAATAATCCCCATATTGCTCAGCGTGAAAGTCATGCTTAGCCCCAGACCAATAAATACATGTTCCCCTTGGATTTTTACTGGCTACATGAGCCTGTTTTTGGTCTTCATAATGCATCAACAATATAAGGGGTTCTAGATATGTGACGGCTCCTTTATCTCGTGGGCTTGAACGACTTGATGTATTAGGAAATAAGGCTTTCGTAGCTGGAGAATTAAATATATAACGTATGAGCTGTACGGGCATAGAGCTGTGTCGATCATCCCGACCAAGACAGTACCATGTCTATTATATTAAAATATTCACCGAACGACCTAGTATGCTTAGCATAAGGACGGGGGGAATAAGTTCGCAATTAAATAGAAGGCTGAATATAGTGGGTCCTCGATAAACGCCTTGTATACCTTTCGAATTCTTTCATATGGCTAGATCTTGTCTCATATATCTGACACCAGCCTTGTATCAGACGTTATATCATCAAATTAGGACTGAATATTAAATTCTATGCAGATGTTAGTCTACACCGCGCAACGTGTGCAGCTGCCGGCGTCGAATCCGTTTGCACAGCGGTGGCTCGCGCGCGCCCTCGCCAAGTCCGCCGTGCATCGACACGTGTCCAAGTTTATTCACTGCGGCATTGGTTGCGTGCGGAGGGGCGCCCTCTCCAAGCTGCTTCAGCAGCCGGGGGCTACCGAGGCAGACCACGACCGTTCCAGCGGCTCGGCTCCAGGCTCCATAATACCGCGGCGCGCGACGGCAATGCACCCTGGAGCGAGTCACAAGGCGCGTGTGTGCAGCCAACCTTGACACCGGCGCTCGTCCCGCGAAAAGCGGCGGCAGCGCAGGTGGGCCGTAACTTACGCTCGCCGGGTTAGCTCCGTGGCGTACGGGCGCCGGATTTTTGTCCCGCCCGATCGGGCGCAGTAGGTCGGCCACTCGCATCATCCTGACGATACGTACTCGTGTTCTCGAATGGGAACAGAGTAGATAGAAGAGGGCGATACTACCGGTTCCCTCCCTACCTGTTCGCGTGTCCCAGACACGGCATGGCCGTCCCCGCCCCTATATGGCGGCCTCTCCTCACTTCAGAAACGAATGCACTCGGAAAAACGAGATTGCATAGGTGACAACGCATTCCGCCGGTTCTGCTTCGGTCTACACGTCTGCTCCTGGGCAGCGCCCTTCTCACTACCCCGAAACCGTGGTCGGGGGGCGTCCCGACCGGTCGTACGCGCAGCAACCGATGAAACGAGAAGACCTCGAGGGGCCCGGCTAGGGCCCCGGTAGGCTGTAGAGGGCCTTTAGAGGGGCGAAGTTTGAAATTGCCGAAGTAACCATGACTAGTGCAGAGGAAAAGAGGGGATGGTTCGTCGTAGGCGTTTAAGTGCGGGAGCGGGACGGCGGGATGCAAAGTTAGTGCATACGCGCGCCTTGGCGTGCCAGTGCACGTGAATAGCAGCCCAGGTAGACCGCAATGGCGTGGATAAATTCCGGAGTGATTTCTTACATCGACCCAGCCGCCCCCCCTCGCTAGGGGCGCTGCTTCGGCCCCCCGTACCACGGCGTTAGGGCAGCGGCCCATGCTGACGCGGCCGCCTCCGGCGGGCTCGGGTGGGCCCAGGTCGGGCGGCCCCCTGGCACCTGCCGCATGCCGCCGGTGCGGACCCCGCCAGCCGGGACGTACGTGGCGGGGCACCAGCGGGCGGCGCACGCCCGGCTGGCGGCGAGCGCGCCTCCACGTCGCCGCGGTCCGCTGGGCTGCCAGCCCCTGTGGGGCCCTACGGGCGCGGGGCCCGCCTGGCGGTCCACCCGCGCGATCGGCGCGGGGCACACGGGAGGGGCGCCGCGCCGCGGCCTACGGCGCACGCCGGGGCGTGCCCCCACGCTTCACCTTGGCGCGCAGCGCCCCCGGGAGCCACCGACGCCCCCGCGGGGGCGTAGGCCAGCGCCCCCCCCGCCCCTGACCGGGCGCGTCCGACGGTAGTCGGGGCCGGGCCGGGTCGCGCCCGGACCCCCGACGGGCGTGGGTGCCGGCGGGGCCGGCCGTCGCGCAGTGCCCTCGCTTATGCAGTCTCGAGCCCCCAGCCCCTCGGCTGGCGCTATCACCGGGGCCAACGGGCCGGGCGTCCAATGACGAGGCCGGGGCGCACAGCGCCCGCAAGGCACCCCCGTGGCGGCCTACCGGCTGGCCCGCGCCGCACCCCGGCAGCGGTCACGCTCCGGTGGCGTGCGGCGGGCGCGCCGGCGCCCGGGACCGGGGCGGTGGGGCGCCTTGCGTTTGGCGGTCCACTCTGCGCCAGCCCCCACGGGTGCTCCCGGGCCGCCCGGGGGCCCACCGGCGAGCGTCCGCTCCCCGCGATCCGGGCACGGGGCGAGCGGCCTAGGGAGGCTCGGGCGGTCCGCGGCCGGGGACGGCACACGGGCGCTCCCCCGCCGGGGCTGGCGGATCGCCTCCCGTTAAGCACCGTACGCGTTGGCCCCCCGTCCAAGCTGCCTTCAGGCCCCGCGGCGCCATGGCCC     
M       TTATTGTTTAAATCATGTACAGAAGATTAAACGTTAGAAAGATCGAGTATTTTTACGATGTCTTCATTCTTAATTATTACGATTAAAATAAACTTTTTTATTTTAAAGTTTATTCCAAAAGGTAAATACATTAATTATTAATAATAGATAAAATTTCTACATTAATATGTAACATATTATAAAATATTAATTACATAATGAATACTTTTTCGTAAAACAGATACAACCAAAAAACTTACAATAATAACAAATAATAACAGAAATTTAACTTAATTAAACTAATATTAAATATGTAAAAAGATCAAAAGCTATATTAAAAGCTCTATAAATTAATGTATCATTAGTCATTTTAAATTTATGCACATTAATAGCTATTATAATAATTCAAGTACTAAAGAAATATAGAAATTTTTCATATTGTAAGATATTCTCCAAAATAGAGAAATATGCGATATCTTTTTGCACATGTATATTATATATAATTGTATCATTAACAGCGACGTATATATTTAACCATTATACATTTAATAAAAACTCTTCGTTTATATGTCATAAAATCAACTTGATTTTTAAAAAGCTAAAAATGATTTATATTAGGTTTATTATGCTCTTATTATAAGACCCTACTGTTACTTGTAAACATTTGAGATGTTTATATTTTGATAAGTATGTAATGATTTAATTCGTAATATATCATAATTCTAATCGAATCTTCAAATAAGCCTAGTATTTTATGAGGAATAATTTAAATTAAAATGTATTTCTCTCATAAATTAAATAAGGATTGTCTAATCTTTTATTGATGAATTCTTTATTCTCCTTAATTGAATATTAAAATATATTTATTCTAATAAAAATTACAATATACGTAAAGACATGCTTCTATCTACCAGGCAATGACTTTGTTTTATCATACGAATAATGACCTTGAAAGAATAATTCTAATATCAAATAAAAATTCTCTATTTATATAAACAATTCTTATTTCAATAATGACTATCTGATAGTACTTATATTTGTTAGGTTTCCAAAACACATTGGCTAATTTTCATCTTTTTGCGAGCCCAGAATGTCTATGGGAGGTGGTGAGTCCCTAATTAGATAATTTGGTCTCGACGAGGGCGCGTACACGTAGCAATATATTTCAAGGTGTTCGTACATTAGCAATGTTACACGTTGCCTGGCTCAGTATTATTGCGGAATTATTCACAGATCGGGTCCGTGTTTATGGCCCACGACCACAACGACGAACTTCAGTTCCCTAGTGATTATGTAGTAGCGTGTACTAATCGGACATTAATTAACTTGTCTTTAAGAAGTGTTAAAGAGGTGAAGAAGGAGCGAAGTTCAGCAAGTAGTAACAGATACCTCGATCATTTTGCTCGTTAAAAAAAGGTGCCAATGATGCCGAGTTATAAGTGAAGATCGTGAATCAAGAGCAATGTTCTAATCCTATTCCCAGGAGTTGATTGCATACCACGTACTAGTCCCCATATTGCTCAGCGTGAAAGGCATGCATAGCCTCAGGCAAATATATACATGTTCACCGTAGCTTTTTTCTGGCGTCATGAGCCTGTTTTTCCTCTTCATAATGGATCATCAATAAAAGGGGTTCTAGATGTGTGACGTCTCCTTTGTGTCGTAGGCATGAACGACTGAAAGTATTAGGAAATAAGGCTTTCGTTGCTGGAGAATCAAATATATAAGGCATTAGCTGTATGGGCATAGAGCTGGGTCGGTCACGCCGACCAAGATAGTACATTGTGTATTATATTGAAATATTCACCAAACGACCTAGTATGCTTAGTATAAGGACGGGGGGAGTCAGTTCGCTAATAAGAAGAATGCTGAATATAGTTGCTCCTTGATTGACACCTTGTATACCTATCGCATTCTTTCATATGGCTAGAACTTGTCTCGTATATCTGACACCAGCCTCGTATCAGTCGTTATCTCATCAAATTAGGAAGGAATATTAAATGCTATGCAGATTTTAGTCTACACCGCTCGACGTGCGCAGGCGCCTGCGACGAATCCGTTTCCACAGCGGTGGCTCGCACGCGCCCTCACCAAGTCCGCCGTACACCGTCACGTGTCCAAGTTAATTCACTGCGGCCATGGTTGCGTGCGGAAGGATGCCCGGTCCAAGCGGCTTCATCAGCCCGGGGCATCCGAGGGAGGCCACGACCGTACCAGCGGCGCGGCTCCAGGCACCAACGCACCGCGGCGCTCGACGGCCCTGCACCCTGGTGCGAGACACAAGGCGCGTGTGTGCTGCGAACCTCGATACATGCGCTGGTCCCGCGAAGACCGGCGGCAACGCCGGTGGGCCGTAACTTACGCGCGCTGGGTTAGCTAAGTGGCGTACGGGCGCTGGCTTTTTGTCCCGCCCGATGGGGCCCAGTACGTCCGCCACTCGCCTCATCCTGACGATACGCTCTCGTGTTCTCGAGTAGGAACAGAGTAGATGGAAGGGGGCGATACCGCCGGTTTCCTCATTACCTGTTCGCGTGGCCCAGACACGGCAGGGCCGTCCCCGCCCCTATATGACAGCCTCGCCGCACTTCAGGAACGAATGCACTCGGAACAACGAGATTGTATAGGCGCCATCGCATTCCGCCGGTTCTGCTTCGGTCGACAAGTCTGCTCCTGGGCAGCGCCCTTCTCACTACCCCAATACCGTGGTCGGGGGGCGGCCCGCTGGGTCGTACGGGCCGCAACCGACAAAACGAAAAGAACTCGAGGGGCCCCGCTAGGGCCCCGATAGGCTGTAGAGGGCCTTTCGCCGGGCGCAGTTAGAAATTGCCGGACTAACCATGACTGGTGCAGAGGAAAAGAGGGAATGGTACGGCGTAAGCGGTTAACGGCCGAAGTGGGACTGCGGGATGCAAAGTTAGTCCATCGGAGCGGCTTGGCGTGCCAGTGAACGGGAATACCAGCCCAGGTAGACCGCAATCGCGTGTATAAATTCCGGAGTGATTTCTTACACGGACCCAGCCCGCCCCCCTCGCTAAGGGCGCTCGTTCCGCGCACCGTACCACGGCGCTAGGGCAGCCGCGCATGCTGAAGCGGCCGCCTCCGGCGGGTGCGGGTGGGCCCAGCTCGGGCGGCCCCCTGGAAGCTGCCGCATGCCGCCGGTGCGGACCCCCCCACGCGGGCCGTACTTGGCGGGGCACCAACGGGCGGCGCACGGCCACCCGCGGGCGAGCGCGCGTGCACGTGGCCGCGCTCCGTTGGGCTGCCAGGGCCTCGGGGGCCATACGGCCGCGGGGCCCGCCGGGCGGTCCCGCCGCCCGCTCGGCGCCAGGCACCCGGGAGCGGCGCCGCGCCGCAGCCTTCGGCGCACGCCGGCGCGGGCCCCCACGGTTTACCTTAGCGGATAGCGCCCCCGGGAGCCACCGACGCCCCCGCGCCGGCGTAGGCCAGCGCCCCCCCCGCCACTGACCGGGTGCGTCTCACGGTAGTCGGGTACGGGCCGCGTCGCGCCCGGCCCCCCGACGGGGGTGGGTGCCGGCGGAGACGGCAGTCGCGCAGGGCCCTCGCTTATGCAGCCTCGAGCCCCTAGCCCCTCGGCCGGTGCTATCACCGGGGCCACCGGGCCGGGCCGCCAACGACGAGGCCGGGGCGCCCACCGCCCACAAGGCACCCCGGTGGCGGCCTACCGGCTGGGCTGCGGGGCACCCCGGCAGCCGTCACGCTCCGGTGGCGTGCGGCGGGGGCGCCGGCGGGGGGGACCGGGGCCGTGGGGCTCCTTGCGTTTGGCGGGTTACTCTGCGCCGGGCCCCACGGGTGCGCCTGGGCCGCCCGCGGGTCCCGCGGCGGGCGACCGTTCCCCGCGATGCGCGGGCGGGGACTGGGGCCTCGTCAGGCTCGGGCCGTGCGCGGCCGGGCGCGGCTCACGGGGGCCCACCCGCCGGGACTCCCGGATCGCCGCCCCTTAACCACCGGACGCGTTGGCCCCTCGACCGCGCTGCCTTCAGGCGGCGCCGCGCGATGGCCC     
L       TTATTGTATAAATCATGTGTAGAAGATAAAATTTTAGAAAAGTCGACTCTTTTTATGATGTATTCATACTTTATTATTACGATTAAAATAAACTTTTTTGTTTAAAAGTTTATTCCAAAAGGTAAATACATTAATTATTAATAATGGATAAAATTTCAACATTAATATGAAACAGACTATAAAATATTAATTACAGAGTGAATACTGGTTCGTTAAACAGATACAACCAAAAAACTTACAATAATACCAAATAATAACAGAAATTTATATTAATTAAACTTATATTAAATATTTAAAAATATCAAAAGCTATATTAATAGCTCTATCAATTAGTGTATCATTAGTCATTTTTAATTTATGCACATTAATAGCTATTATAATAATTCAAGTACTAAATAAATTTTGAAATTTTTCATATTGTAATATATTCTCCAAAATAGAGAAATATGCGATATCTTTTCGCACATGCATATTATATATAATTGTATCATTAATAGCGACGTAAATATTTAACCACTATACATTTAATAAAAACTTTTCTTTTATATGTAATAATATCAACTTGATTTTTAAAAAGCTACAAATGATTTAGATTAGGTTTATTATGCTCTGATTATAAGTCCCTACTGTTACTTGTTAACATTTGCGATGTTTATATTATGATAAGTATTTAATTATTTAATTGATAATTTATCATAATTCTAGTCGAATCTTCAAATAAGCCTAGTATTTTATGAGGAATAATTTAAATTAATATGTTTATCTCTCATAAATTAAATAAGGATTGTCTAATCTTTTATTGATGAATTTTTAATTCTCCTTAATAGAATATTAAAATATATTTATTCTAATAAAAATTTCAATATCCGTAAAGATATGCTTCTATCTACCTGGCAATGACTTTGTATTATCACACGAATATTGACCTTGAAAGAATAATTCTAATATCAAATAAAAATTCTCTATTTTTATAAACAAATCTTATTTCTATAATGACAATATGATAGTACTTATATTTCTTAGGTTTCCAAAACACATTGGCTAATTGTCATCTTTTTGCGAGCCCAGACCGTAAATGAGAGGTGGTGAGTCCCTAAGTAGATAATCTGGTCCCGACGAGGCCGCCTACTTGTAGCAATATATTTCAAGGTGTTCGTACATTAACAATGTTACTCGTTGCCTGGCGGAGTATTAGTGCGGAACTATACACAGATAGGGTCGGTGTTTATCACCCACGACAACAACGACGAACTTCAGTTCCCAAGTGATTATGTAGTAGCGTGTACTAAGCAGTCATTAATTAACTTGTCTTTAAGAATTGTGAAAGATGTGAAGAAGTGGCGTAGTTAAGCAAGTAGTAACAGATACCTCGTTCATTTTGCGCGTTAAGTAAAGGTGGCAAAGATGCTGAGTTATAAGTGACGATAGTTAATCAAGGGCAATGTTCGAAACCTATTCCCAAGAGTTGATTGCAAAACACGTATTAATCCCCATATTGCTCGGCGTGAAAGGCTTGCATAGCCTCAGGCAAATATATACATGTTCACCTTAGCTTTTTACTGGCTACATGAGCCTGTTTTTCTACTTCATAATGAATCAGCAATAAAAGGGCTACTAGATGAGTGACGCCTCCTTTGTGTCGTTAGCATGAACGACTGTAAGTATTAGGAACTAAGGCTTTCGTAGCTCGAGAATTAAATGTATAAGGCATTCGCTGTATGGGCATAGAGCTGAGTCGTTCACTCCGACCAAGACAGTACATTGTCTATTATATTTAAATATTCACCGCACGACCTAGTATGCTTAGAATAAGGACGGGGGGACTTAGTTTGCGAATAAAAAGAATGCTGAATATAGTGGGTCCTTGATTGATGCCTTGTATACCTATCGCATTCTTGCATATGGCTAGATCTTGTCTTGTATATCTGACACCAGCCTTGTATCAGACGTTAAAGCATCAAATTAGGACCGAATATTAAATGCTATGCAGATTTTAGTCTACACCGCGCAACGTGGGCAGGCGCCAGCGACGGATCCGCTTCCACAGCGGTGGCTCGCACGAGCCCTCACCAAGTCCGCCGTACAGCGTCACGTGTCCAAGTTCATTTACTGTGGCCCTGGTTGCGTGCGGCTCGAAGCCCTGTGCAAGCGGCTTCATGAGCCCGGGGCCGCCGAGGCAGTCCAAGACCGTACCAGCGGCCCGGCTCCAAGCACCAGATAACCGCGGCGCACGACGGCCGTCCACCCCGGTGCCAGGCAAAAGAAGCGTGTGTGCTGCGAACGTCGATACCCGTGCTGGTCCCGCAAACAGCGCCGGCGACGCCGGTGGGCCGTAACTTACTCGCGCTGGGTTAGCTAAGTGGCGTACGGGCGCCGGCTTTTTCTCCCGCCCGATGGGGCCCAGTATGTCGGGCAATGACCGCATCCTAACGAAACGGTCTCGTGTTCTCGATTAGGAACGGAGTAGATTGAAGGAGGCGATACTACCGGTTCCGTCATTACTTGTTCGCGTGTCCCAGACACGGGATGGCCGCCCCCGCCCCTATATGACAGGCTCGCCCCATTTCAGCAACGAATGCACTACGAATTACGAGATTGTATAGGCCCCATCGCGTGGCGCCGCATCGGCTTCGGTAGACACGTCTGCTCGTGGGCAGCGCCCTTGTCACTACCCCTAAACCGTGGTCGGGGGGCCGCCCGCGCGGTCGTACGCGCAGCGACCGCTCCAACGACAACAACTCGAGGGGTCCCGCTAGGGCCTCGGCAGGCTGTAGAGGACCTTTCGACGGGCGTAGTTAGAAATCGCCGGATTAACCATGACTGGTGCGGAGGAAAAGAGGGGATCGTACGCCCTAAGCGTTTAAGAGTAGCAGCGGGACGACGGGATGCAAAGTTAGAGCATGCGCGCGCCTAGGCGTGCCCCTGCACGGGAATAACAGCCCAGGTAGACCGCAATAGAGTGGGTCAATTCCGGAGTGAGTTCTTACACGGACCCAGCCGCCCCCCCTCGCTATGGGCGGTCCTTCGGCGCGCCGTACGAGGGCGCTAGGGCAGCGCGTTATGCTGAAGCGGCCGCCTCCGCCGGGGTCCGGTGGGCCCAGGTCGAGCGGCCCCCTGGAACCTGCCGCATGCCGCCCGGGCGGACCCCTCGAGCCGGGACGTACTTGGCGGGGCAGGAACGGGCGGCGCACGCCCATCCGGCGGCGAGCGCGCCTGCACGTTGCCGCGCTCCGCTGGGCTGCCGGCGCCTCTGGCGCCATACGGGCGCGGCCCGCGCCGGGCGTTCCACCCGCCCGCCCGGCGGCCGGCACACGCGACGGGCGCCGCGCCGCGGCCTACGGGGCACGCCGGTGGGCGCCCCCAGGCTTTACCTTGGCGGCGAGCGGCCCCGGGATCCACCGACGCCCCCGGGGCGGCGCAGCCGAGCGCCCCCGCCGCCCCTGCCCGGGGGCGTCCCACGGGAGTCGGGCCGGGGCCGGGTCGCGCCGGGCCCCCCGACGGGTGTGGGTGCCGGCGGCGACGGCAGACGCGCAGGGCCCTTACTTATGCAGGTTAGAGCCCCCAGCCCCTCGGACGGCGCTATCAAGGGGGCCAGCGTGCCGGGCCGCCAACGACGAGGCCGGGGCGCGCACCGCCCACAAGGCACCCCGGTGGCGGCCTACCGGCTGGGCGGCGGGGCACCCCGGCAGGCGTCACGCACCGGTGGCATGCGGCGTGAGCGCCGGCGCCCGGGAGCGGGGTCGTGGGCCTCCTTGCCTTTGGCGCTCCACTCTGCGCCGCCCCCCCCGGGTGCGCCAGCGCGGGCCGCGGGGCCCCCGCCGGGCGACCGTTCCCCGCGATTGGGGTGCGGCGAGAGGGGACTAGGCAGGCTCGGGCTGTGCGCGGCGGGGCCCAGCGCACGGGGGGACCCCCGCCGGGCCTCCCGGATCGCCGCCCATTAAGCACCGGACGCGTTGGCCCCCCGTCCACGCTGCCTGCAGGCGCCGCCGCGCGATGGCCC     
K       TTATTGTTTAAATCATGTACACAAGATTAAATTTTAGAAATATCGACTCTTTTTACGATGTATTCATACTTTATTATTACGATTAAAATAAGCTTTCTTTTTTAAAAGTTTATTCCAAAAGGTAAATACATTATTTATTAATAATAGATAAAATTTCAACATTAATATGTAACAAAATATAAAATATAAATTACATAATGAATACTAATTCATGAAACAGATACAACCATAAAACTTACAATAATAACAAATTATAACAGAAATTTACATTAATAAAACTTATATTAAATATTTAAAAAAATCAAAAGCAATATAAATAGCTCTTTTAGTTAGTGTATCATTAGTCATTTTAAATTTATGCACATTAATAGCTATTATAATAATACAAGTACTAAACAAATCTTGAAATTTTTCATATTGTAATATTTTCTCCAAAATAGAGAAATATGCGATATCTTTTTGCACATGCATATTATATATAATTGTATCATTAATAGCGACGTATATATTTAACCTTTAAACATTTAATAAAAACTTTTCTTTTACATGTAATTATATCAACTTGATTTTTAAAAAGCTATAAATGATTTATATTAGGGTTATTATGCTCTTATTATAAGACCCTACTGTTACTTGTTAACATTTGTGTGGTTTATATTCTGATAAGTATATAATTAATTAATTTGTAATTTATCATAATTCTATTCGAATCTTCAAATAAGCCTAGTATTTTATGAGGAATAATTTAAATTAACATGTTTCTCTCTCATATATTAAATAAGGATTGTCTAATCTTTTATTGATGAATTTTACATTCTCCTTAATAGAAAATTAAAATATATTTATTCTAATTAAAATTTCAATATTCGTAAAGAAATGCTTCTATCTACCTGGCAATGACTTTGTTTTATCACTCGAATATTGACCTTGAAAGAATAATACTAATATCAAATAAAAATTCTCTATTTTTATAAACAAAACTTATTTTATTAATGACAATATGATAGTACTTATATTTTTTAGGTTTCCAAAACACATTGACTACTTTTCACCTTTTAGCGAGCCCAGAACGTTAATGCGAGGTGGTAATTCCCTAATTAGATAATGTGGCCTCGACGTGGGCGCCTACCCGTAGCAATATGTTTCAAGGTGTTCGTACACTAACAATGTTACGCGTTGCCTGGCGAAGTATTAGTACGGAACTATACACTGATAGGGTCTGTGTTTATCGCCCACGACCACAACCACGAACTTCAGTTCCCTAGTGATTATGTACTAGCGTGTACTAAACAGGCTTTAAGTAACTTGTCTTTAAGAAGTGTGAAAGAGGTGAAGAAGTTGCGCAGTTCAGCAAGTAGTAACAGATACCTCGATCATTTTGCGCGTTAATTAAAGGTGGCAATGATGCTGAGTTATAAGTGACGATTGTTAATCAAGAGCAATGTTCCATTCCTATTCCCAGGAGTTGATTGCATAGCACGTATTACGCCCCATATTGAGCGGCGTGAAAGTCATGCATAGCCTCAGGCGACTAGATACATGTTCACCTTCGCTTTTTGCTGGCTACATGAGCCTGTTTTGCTACTTCATAATGGACCAGCAATAAAAGGGGTTCTAGATACGTGACGACTCCTTTCTCTCGTGCGCCTGAACGACTGGAAGTATTAGGAATTAAGGCTTTCGTTGCTAAAGATTTAAATCTATGACGCATTTGCTGTACGGGCATAGAGCTTAGTCGGTCAACCCGACCAAGAGAGTACATTGTCTATTATATTTAAATATTCACCACACGACCTAGTATGCTTCGTATGAGGACGGTGGGAATTAGTTCGCCAATAAAAAGAAGGCCGAACATAGTGGGTCCTCGATTGATCCCTGGTATACCTTTCGCATTCTTGCATATGACTAGACCTTGTCTTTTATATCTGACACCAGCCTTGTATCAGACGTTAGGCCATCAAATTAGGACCGAATATTAAATTCTGTGCAGATATTAGCCTACACCGCACAACGTGCGAAGGCGCCAGCGACGGGTCCGCTTCCACAGCGGTGGCTCGCAGGAGCCCTCACCAAGTCCGCCGTCCAACGTCACGTGTCCAAGATCATTCACTGGGGCGGTGGTTGCGTGCGGATGGATGGCGTGTACAAGCGGCTTCATCTGCCCGGGGCGGCCGAGTGAGACGAAGGCCGTCCCAGCTGCCCAGCTCCAGGCACCAGCGCACCTCGGCGCGCGACGGCCTAACACCCCGGGGCGAGACAAAAGGGGCGTGTGTGCTGCGAACCTCGATACCAGCGCTGGTCCCGCAAACAGCGGCGGCAACGCCGGTGGGCCGTAACTTACGCGCGCCGGGTTAGCTGTGTGGCGTACGGGCGCTGGTTTTTTCTCCCCCCCGATGGGGCGCAGTATGTCTGTCAGTCCCCTCATCCTGACGACACGGTGTAGTGTTCTCGAGTAGGAGCAGCGTAGATCGAAGGAGGTGATACAACCGGTTCCCTCATTACCTGTTCGCACGTCCCAGACACGGCAAGGCCGTGCCCGCCCCTATATGCCAGCCTCGCCCCAGTGGAGCAAGGAATGCACTAGGAAGGACGAGATTGTGTAGGCGCCACCGCGTGCCGCCGGTTCCGCTTCGGTATACACGTCTGCCCCTCGGCAGCGCCCTTCTCACTACCCCGAAACCGTAGTCGGGGGGCGGCCCGCGCGGTCGTACGAGCAGCAACCGTTCCAACGAGAACAACTCGAGGGGTCCGGCTAGGGCCCCGGCAGGCTGCAGAGGGCATTTAGTCGGGCGAAGTTGGAAATAGCCGGATTAAACATGACTGGTGCGGAGGTAAAGACGGAATCGTGCGTCCTGAGCGTTTAAAGGCCGGCGCGGGACTCCGGGATGCAAAGTTAGAGCCTAGGCGCGCCTGGGCGTGCCCCTGCACGGGAAAATCAGCCCAGGTAGACCGCAATAGAGTGGGTAAATTCCGAAGTGAGTTCTTGCATCGACCCAGCCGTCCCCCCTCGGTAGGGGCGCTCCTTCGGCGCGCCGTACGACGGCGCTGGGGCAGCCGCGCATGCCGAAGCGGCCGCCTCCGGCGGGGTCCGGTGCGCCCAGATCGGGCGGCCCCCTGAAACCTGCCGCATCTCGCCCGTGCGGACGCCTCGAGCCGGGCCGTACATGGCGGGGCACGACCGGGCGGCCCACGGCCCCCGGGCGGCCAGCGCGCCTGCACGTCGCCGCGCTCCGGTGGGCTGCCGCGGCGTCCGCGGCCATACGGGCGCGGGGCCCGCCGGGCGGTCCAGGCGGGCGCTCGGCGGCCGGCACGCGTGACGGCCGCCGCGCCCCCGCCTACGGGGGACGCCGGTGGGCGCCCCCATGATTTACCTTGGCGTCGAGCGGCCCCGGGAGCCACCGACGCCCCCGTGGCGGCGAAGGCGAGCGCCGCCGCCGCCCCTGACCGGGGGCGTCCCACGGGAGGGGGGCCCGGGGCGCGTCGTGCCGGGGCCCGCGACGGGTGTGGGTGCCGGCGGCGGCGGCAGTCGCGCAGGGCCCTTACTTATGCAGGCTCGAGCCCCCACCCCATCGGATGGGGCTATCACCGGCGCCAGCCTGCCGGGCCGCCGACGACGAGGCCGGGGCGCTCAGCGCCCCCAAGGCACCCCGGTGGCCGCCTACGGGCTGGGCGGGGCGGCACCCCGGCACCCGTCACGCCGCGGTGGCATGCGGCGCCGGCGCCGCCGCAGGGCACCGGGGGGGTGGGCAGCCTTCCGTTTGGCGGTCCACTCTGGGCCGCAGCCCCCGGGTGCGCCGGGGGTGGGCGGGGGGCCCCCGCCGAGCGACCGTACCCCGCGATGGGGCTGCGGCGGCTGGGGGCTAGGCAGGCTCGGGCTCTGCGCGGCCCGGCGCGGCGCACGTGGGGACGCCCGCCGGGGCTGCCGGATCGCCGCCCATTAACCACCGGACGGGGTGGCCGCCCGCCCAGGCGGCCTTCAGGCGGCGCCGCGCCATGGCCC     
J       TTATTGTTTAAATCATGTAAAAAAGATTAAAGATTAGAAATATCGACTCTTTTTATGATGTATTCTTACTTTATTATTACGATTAAAATAATCTTTTTTATTTTAAAGTTTATTCCAAAAGGTAAATACATTATTTATAAATAATAGATCAAATTTCCACATTAATATGTAACAAATTATAAAATATTAATTACATAATGAATACTTTTTCTTAAAACAGATACCACCATAAAACTTACAATAATCACAACTAATAACAGAAATTTAAGTTAATTAAACTTATATTAAATACATAAAAATATCAAAAGCTATATTAATAGCCCTATTATTTAGTGTATCATTAGTCATTTTTAATTTATGCACATTAAAAGCTATTATAATAATTCAAGTACTTAAAAAATGTTGAAATTTTTCATATTGTAATATATTCTCCAAAATAGAGAAATTTGCGATATCTTTTTGCACATGATTATTATATATAATTGTATCATTAATAGCGACGTATATATTTAACCTTTAAACATTTAATTAAAACTTTTCTTTTATATGTAATCAAATCAACTTGATTTTTAAAAAGCTAAAAATGATTTAGATTAGGTTTATTATGCTCTCATTATAAGTCCCTACTGTTACTTGTTAACATTTGAGAAGTTTATATTCTGATAAGTATATAATTACTTAATTAGTAATATATCATAATTCTATTCGAATCTTCAAATAAGCCTAGTATTTTATGAGGAATAAATTAAATTAAAATGTTTATCTCTCATAAATTAAATAAGGATTGTCTAATCTTTTATTGAAGAATTATTCATTCTCCTTAATTGAAAATTAAAATATATTTATTCTAATTAAAATTACAATATTCGTAAAGAAATGCTTCTATCTACCTGGCAATGACTTTGTTTTATCAACCGAATAGTGACCTTGAAAGATTAATTCTATTATCAAATAAAAATTCTCTGTTTTTATAAACAAAACTTATTTCAGTAATGACAATTTGATAGTACTTATATTTCTTAGGTTTCCAAAACACATTGGCTACTTTTCATCTTTTTGCGAGCGCAGAATGTGAATGCGAGGTGGTCAATCCCTAATTAGATAATGTGGCCTCAACGTAGGCGCCTACCAGTAGCATTTTGTTTCAAGGTGTTCGTACAGTATCAATGTTACGCTTTGCCTGGCGGAGTATTACTCCGGAAATATTCACAGATTGGGTCCGTGTTTATCTCCCACGACATCAAAGACGAACCTCACTTCCCTAGTGATTATGTAATAGCGTGTACTAATCTGGCTTTAATTAACTTGTCCTTAAGAACTGTTAAAGAGGTAAAGAAGTTGCGAAGTTGAGCAAGTAGTAACAGATACCTCGATCATTTAGCCCGTTAATCAAAGGTGGCAAAGATGCTGAGTTATAAGTGACGATAGTTAATCAAGTGCAATGTTCAAGTCCTATTCCCATGAGTCGATTGCAAATCACTTATTTGGCCCCATATTGCGCGGCGTGAAAGTCTTGCGTAGCCTCAGGTGAAAATATACATGTTCACCTTAGTTTTTTTCTGGCTACATGAGCCTGTTTTACATCTTCATAATGGAGCAACAATAAAAGGGGTGCTAGATTAGTGACGTCTCCTTTATCTCGTGTGCATGAACGACTAGATGTATTAAGAATTAAGGCTTTCGTTGCTTGAGACTAAAATTTATAACGCATTTGCTGTAGGGCCATAGAGCTTCGTCGCTCACACCGACCAAGACAGTACATTGTATATTATATTGAAATATTCACCGCACGACCTAGTATGCTTAGCATGAGGACGGTGGGATTAAGTTTGCCAATCAAAAGAATGCTGAATATATTAGGTCCTGGATTGACCCCTTCTATACCTCTCGCATTCTTGCATATGCCTAGACCTTGTCTGTTATATCTGACACCAGCCTTGTATCAGACGTTACGCCATCAAATTAGGACCGAATATTAAATTCTATGCAGATGATAGCCTATACCGCACAACGTGTGAAGGCGCCAGCGACGGCTCCGCTTCCACAGCGGTAGCTTGCCCGTGCCCTCATCAAGTCCGCCGGTAAGCGTCACGTGTCCAAGTTTATTCACTGTGGCCTTGGTTGCGTACGGAAGGAGGCCATGTCCAAGCCGTTTCATCTGCCCGGGGCGGCCGAGGGAGTCGTAGACCGTACCAGCTGCCCAACTCCAGGCACCAACCCACCTCGGCGCGCGACGGCATCCCACCCCGGGGCGAGCCAAAAGGTGCGTGTGTGCTGCGAACCTCGATACCCGCGCTGGTCCCGCAAAGAGCGGCGGCGACGCCGGTGGGCCGTAACATACGCGCGCCGGGTTAGCTGTTTGGCGTACGGGCGCCGGTTTTTTATCCCCCCCGATCGGGCCCAGTACGTCCGCCAATCGCCTCATCCTGACGATACGATCTGGTGTTCTCGAGTAGGAGCCGGGTGGATTGAAGGAGGCGATACAACCGGTTCCCTCATTACCTGTACGCGTACCCCAGACACGGCAGGGCCGTCCCCGCCCCTATATGGCAGCCTCGCCCCAGTTAAGCAAGGAATGCACTAGGAACCACGAGATTGAATAGGCGCCACCGCGTGCCGCCGGATCGGCTTCGATACACACGTCTGCCCGTCGGCAGCGCCCTTCTCACTACCCCAAAACCGTCGTCGGGGGGCAGCCCGCGCTGTCGTAAGGGCAGCAACCGTCCGAACGAGAAAATCTGCAGGGGTCCGGCTCGGGCCGCGGCAGGCTTCAGAGCACCTTTCGCCGGGCGAAGTTGGAAATAGCCGAATAAAACATGACTGGTGCGGAGGAAAAGAGGCAATCGTCCGTCCAAAGCGTTTAAAGGATGGAGCGGGACACCGGGATGCTAAGTTAGAGCATCGGCGCGCCTGGGCGTGCCAGTGCACGGGAAAACGAGGCGAGGTAGACCGCAATAGCGTGGTTAAATTCCGAAGTGAGTTCTTACAGAGACCCAGCCGGCCCCCCTCGCCAGGGGCGCTCCTCCGGCGCGCCGTACGACGGCGGTAGAGCAGCCACTCGTGCCGAAGCGGCCGCCTCCGCCGGGGTCCGGTGGCCCCAGGTCGCTCGGCTCCCTGGAACCTGCCGCATGACGCACGTGCGGACGCCACCAGCCGGGGCGTACTTGGCCGGGCAGGACGGGGCGGCGCCCGCCCCCCCGGCGGCTAGCGCGCCTTCACGTGGCCGCGGTCCGGTGGGCTGCCGTGGCCTCTGGTGCCATACGGGCGCGGCGCGCGTCGCGCGGTCCCCGCGCGGGCTCGGCGGCCGGCACGCGGGACGGCCGCCGCGCCACCGCCTACGGCGCACGCCGGTAGGGGCCCCCAGAGTTTACCTTGGCGGCGGGCGGCCCCGGGACGCACCGAAGCCCCCGCTGCGGCGGAGCGGAGCCCCGCCACCGCCCCTGACCGGGCGCCTCACACGGGAGTCGGGCCCGGGCCGGGTCGCCCCGGGCCCCGCGACGGCTGTGGGTGCCGGCGGCGGCGGGAGCCGCGCAGGGCCCTTCCTTATGCAGGCTGGAGCCCCCCGCCCGTCGGATGGCGCTATCAGCGGGGCCAGCCGGCCGGGCCGCCGACGACGAAGCCGGGGCGCTCACCGCCCTCAAGGCACCCCCGTGGCCGCCTACGGGCTGGGCTGCGGGGCACCCCGGCAGGGGTCACCCCCGGCTGGCATGCGGCGGGGGCGCCGCGGCTGGGGACCGGGGGGGTGGGAGGCCTTCCGTTTGGCGCCCCACTCTGGGCCGCTCCCCCCGGGTGCGCCAGGGGTGGCCGGGGGTCCTCCGCCGCGCGACCGTCCCCCGCGATAGGGGTGCGGCGGTGGGGGCCTAGGGAGGCTCGGGCGCTGCGCGGCCGGGCGCAGCTCACGGGGGGACCGCCGCCGGGGCGCCCGGATCGCCGGCCCTTAACCAGCGGACGCGTGGGCCGCCCGTCCACGGTGCCTTCAGGCGCCGCCGGGCGATGGCCC     
I       TTATTGTTTAATTCATGAACAGAAGATTAAACTTTAGAAATCTCGACTCTTTTTACGATGTCTTCCATCTTAATTATTACGATTAAAATAAACTTTATTGTTTTAAAGTTTATTCCAAAAGGTAAAAACATTAATTCTTAATAATAGATCAAATTTCTACATTAATATGTAACAAATTATAAAATATTAATTACAAAATGAATACTCATTCTTGAAACAGATACAACCAAAAAACTTACAATAATTTCAAGTAATAACAGAAATTTATCTTAATTAAACTTATATTAAATACTTAAAAATATCAAAAGCTATATAAATAGCTCTATAACTTAGTGTATCATTAGTCATTTTCAATTTATGCACATTAATAGCTATTATAATAATACAAGTACTTAATAAATTTTGAAATTTTTCATATTGTAATATATTCTCCAAAATAGAGAAATTTGCGATATCTTTTAGCACATGCGTATTATATATAATTGTATCATTAAGAGCGACGTATATATTTAACCTATATACATTTAATAAAAACTATTCATTTATATGTCATTAAATCAACTTGATTTTTAAAAAGCTATAAATGATTTATATTAGGTTTATTATGCTCTGATTATAAGACCCTACGGTTACTTGTAAACATTTGTGAGGTTTATATTCTGATAAGTATTTAATTAATTAATTTATAATATATCATAATTCTATACGAATCTTCAAATAAGCCTAGTATTTTATGAGGAATAAATTAAATTAAAATGTTTGTCTCTCATAGATTAAATAAGGACTGTCTAATCTTTTATTGATGAATTTTTAATTCTCCTTAATAGAAAATTAAAATATATTTATTCTAATTAAAATTACAATATTCGTAAAGAAATGCTTCTATCTACCAGGCAATGACTTTGTTTTATCATACGAATAGTGACCTTGATAGACTAATTCTAATATCAAATTAAAATTCTCTATTTATATAAACAATACTTATTTCAATAATGACAATCTGATAGTACTTATATTTCTTAGGTCTCCAAAACACATTGGCTAGTTTTCATCTTTTTGCGAGCACAGTTCGTCAATGAGAGGAGGTGAATCCCAAATTAGCTAATGTGGTCTCGACGAAGGCGCCTACAAGTAGCATTGTTTTTCAAGGTGTTCGTACACTAACAATGTTACGCTTTGCCTGGCGGCGTATTAATGCGGAATAATACACCGATAGGGTCTGTGTTTATCTCCCACGACTTCAACGACGAACATCACTTCCCTAGTGATTATGTAGTAGCGTGTACTAACCCGGCTTTAATTAACATGTCTTTAAGAAGTGTTAAAGATGTAAAGAAGTAGCGTAGTTGAGCAAGTAGTAACAGAAACCTCGTTCATTTTGCACGTTAATTAAAGGTGACAAAGTTGCTGAGTTATAAGTGACGATAGTAAATCAAGAGCAATGTTCCACACCTATTCCCAAGAGTTGATTGCAAATCAGGTAGTATTCCCCATATTGCGCGGCGTGAAAGTCATGCATAGCATCAGGCGAATATATCCATGTTCACCTTAGCTTTTTACTGGCTTCATGAGCCTGTTTTCCAACTTCATAATGGACCATCAATAAAAGGGTTACTAGATATGTGACGTCTCCTTTATCTCGTACGCATGAACGACTAAAAGTATTAGGAATTAAGGCTTTCGTTGCTAGAGAATAAAATATATTACGCATTTGCTGTATGGGCATAGAGCTTTGTCGCTCACACCGACCAAGACAGTACAGTGTTTATTATATTAAAATATTCACCTCACGACCTAGTATGCTTAGGATTAGGACGGAGGGATTAAGTTAGCAAATAAACAGAATGCAGGATATAGAGGGTCCTGGATTGAGTCCTTCTATACCTATCGCATTCTTGCATATGGCTAGAACTTGTCTTCTATATCTGACACCAGCCTTGTATCAGACGTTATGCCATCAAATTAGGACGGAATATTAAAGCCTTTGCAGAGTATAGCCTACACCGCGCAACGTGCTCAGACGCCTGCGCCGGGTCCGCTTCCACAGCGGTGGCTGGCAAGAGCCCTCACCAAGTCCGCCGTTAAGCGTCACGTGTCCAAGTTCATTCACTGTGGCGATGGTTGCGTACGGATGGAGGCCGGGTAAAAGCCGCTTCATCTGCCCGGGGCTTCCGAGCCAGACCAAGACCGTTCCAGTTGCCCAGGTTCAGGCACCACCCCACCTCGGCGCACGACGACCTTACACCCCGGAGCGAGGCAAAAGGTACGTGTGTGCTCCTAACCTCGATACCTGCGGTGGTCCCGCAAACAGCGGCGTCAACGCGGGTGGGCCGTAACATACGCGCGCCGGGTTAGCTAAGTGGGGTACGGGCGCCGGCTTTTTTTCCCGCCCGACTGGGCCCAGTAGGTCAGCCAATAGCCACATCCTGACGATACGGTCTGGTGTTCTCGAATAGGAACAGTGTTGATTGAAGGTGGGGATACCCCCGGCTCCCTCACTACCCGTACGCGTAGCCCAGACACGGGAGGGCGGTTCCCGCCCCTATATGACAGGCTCGCCCCACTTGAGCATGGAATGCACCTGGAAAAACGAGATTGCATAGGCGCCAGCGCATGACGCCGGCTCTGCTTCAATATACACGTCTGCCCGTCGGCAGCGACCTTCTCACTACCCCAAAACCGTCGTCGGGGGGCGGCCCGCCCTGTCGTACGGGCAGCAACCGCCTCAACGAGAACAGCTCGAGGGGTCCTGCTGGGGCCCCGGTAGACTGGAAAGGTCATTTGGCCGTGCGCAGTTGGAAATAGCCGAACAAAACATGACTGGTGCGGAGGGAAAGAGGCAATCGTACGTCCAAAGCGGTTAAAGGTAGGAGGGGGACATCGGGATGCAAAGTTAGAGCATACGCGCGCCTGGGCGTGCCAATGCACGGGAAAACAAGCCAAAGTAGACCGCAATAGAGTGAGTAAATTCCGCAGGGAGTTCTTACAGAGACCCAGCCGGCCCCCCTCGCCAGGGGCGGTCCTTCGGCGCGCCCTACCACGGCGCTCGTGCAGCTGCCCGTGCTGAAGCGTCCGCCTCCGGGGGGCCCGGGTGCCCCCAAGTCGATCGGCCCCCTGGGACCTGCCGCATGCCGCCCGTGCGGACGCGGCCAGGCGGGCCGTACTTGGCGGGGCAGCAACGGGCGGCGCCCGCCCCCCGGTCGGCGAGCGCGCCTGCTCGTCGCCGCGCTCCGTTGGGCTGCCGGCGCGTCTGTCGCCATACGGGCGCGGCGCGCGCCCTGCGGTCCCCGCGGGCGCTCGGCGGCCGGCACGCGTGACGGCCTCCGCGCCCCGGCCTACGGCGAACGCCGGTGGGCGCCCCCAGACTTTGCCTTCGCGGGGAGCGCCCCCGGGACACACCGAAGCCCCCGCGGCGGCGAAGCCGCGCCCCGCCCCCGCCCCTGACCGGGCGCCTCACACGGGAGTCGGGCCCGGGCCGGGTCGCGCCCGGGCCCGCGACGGGCGTGGGTGCCGGCGGCGACGGCACTCGCGCAGGGCCCTTACTTATGCAGGCTCGAGCCCCCCGCCCATCGGATGGGGCTATCACCGGGGCCAGCGCGCCGGGCCCCCAACGACCACGCCGGGGCGCGCACCGCCCCCAAGGCACCCCAGTGGCCGCCTACGGGCTGGACCGCGGGGCACCCCGGCAAGGGCCACCCGCCGGTGGCATGCGGCGCGAGCGCCGCGGCAGGGGACCGGGGACGTGGGCGGCCTTCTGTTTGGCGCTGGACACTGGGCCGCGCCCCCCGGGTGCACCGGGCGCGGCGGCGGGCCCCCCGCCGGGCGACCGTCCCCCGCGATTCGGGTCCGGCGGGTGTGGGCTAGGGAGGCTCGGGCGCTACGCGGCCCGGCCCAGCTCACGGGGGGACCCCCGCCGGGGCGTCCGGGTCGCCTGCCCTTAAACAGCGTACGCGTGGGCCCCCCGTCCACGCTGCCTTCAGGCCGGGCCGCGCGATGCCCC     
H       TTATTGTTTAAATCATGGACAGAAGATTAAATTTTAGAAAAATCGAATGTTTTTAAGATGTCTTCTAGCTTGATTATTACGATTAAAATAAACTTTCTTATTTTAAAGTTTATTCCAAAAGGTAAATACATTAATTATTAATAATAGATCAAATTTCTACATTAATATGTAACAAATTATAAAATATTAATTACAAAATGAATACTAATTCTTTAAACAGATACAACCATAAAACTTACAATAATCTCAATTAATAACAGAAATTTATATTAATTAAACTCATATTAAATATTTAAAAATATCAAAAGCTATATAAATAGCTCTATTATTTATTGTATCATTAGTCATTTTTAATTTATGCACATTAATAGCTATTATAATAATTCAAATACTAAATAAATTTAGAAATTTTTCATATTGTAATATGTTCTCCAAAATAGAGAAATATGCGATATCTTTTAGCACATGCTTATTATATATAATTGTATCATTAATAGCGACGTATATATTTAACCTATATACATTTAATTAAAACTATTCTTTTATATGTTATAATATCAACTTGATTTTTAAAAAGCTAAAAATGATTTAAATTAGGATTATTATGCTCTGATTATAAGTCCCTACGGTTACTTGTCAACATTTGAGATGTTTATATTATGATAAGTATGTAATTAATTAATTTTTAATTTATCATAATTCTATTCGAATCTTCAAATAAGCCTAGTATTTTATGAGGAATAACTTAAATTAAGATGTTAATCTCTCATATATTAAATATGGAATGTCTAATCTTTTATTGATGAATTGTTTTTTCTCCTTAATTGAAAATTAAAATATATTTATTCTAATTAAAATTACAATATTCGTAAAGAATTGCTTCTATCTACCAGGCAATGACTTTGTTTTATCATACGAATATTGACCTTGATAGATTAATTCTAATATCAAATAAAAATTCTCTATTTTTATAAACAAAACTTATTTCACTAATGACAATTTGATAGTACTTATATTTGTTAGGTTTCCAAAACACATTGGTTACTTTTCATCTTTTTGCGTGCCCAGAGGGTTTATGAGAGGGGGTTAATCCCTAATTAGATAATATGGTCTCAACGTAGGCGCATACCAGTAGCAATTTTTTTCAAGGTGTTCGTACACTATCAATGTTACACTTTGCCTGGCGGAGTATTAGTCCGGAAAAATTCACAGATGGGGTCGGTGTTTACCTCCCACGACCTCAACGACGAACTTCACTTCCCAAGTTATTATGTAATAGCGTGTACTAAACTGACCTTAAATAACTTGTCTTTAAGAAGTGTTAAAGATGTAAAGAAGTTGCGTAGTTGAGCAAGTAGTAACAGATATCTCGGTCATTTTGCACGTTAAGCAAAGGTGACAATGTTGCTGAGTTATAAGTGAAGATGATTAATCAAGAGCAATGTTCGAATCCTATTCCCATGAGTTGATTGCAAAGCACGTAGTACTCCCCATATTGCGCAGCGTGAAAGTCATGCGTAGCCTCAGGGGAACATATCCATGTTCACCTTTGCTTTTTACAGGCTTCATGAGCCTGTTTTCCGACTTCATAATGGACCATCAATAAAAGGGATTCTAGATCTGTGACGCCTCCTTTATCTCGTAGGCTTGAACGACTACATGTATTAGGAATTAAGGCTTTCGTTGCTGGAGAATAAAATCTATTACGCATTAGCTGTAAGGGCATAGAGCTTCGTCGTTCACTCCGACCAAGATAGTACCGTGTATATTATATTTAAATATTCACCTCACGACCTAGTATGCTTGGCATTAGGACGGTGGGACTAAGTTAGCAAATAAAAAGAATGCGGGATATAATGGGTCCTCGATTGAACCCTTCTATACCTATCGCATTCTTGCATATGGCTAGAACTTGTCTGTTATATCTGACACCAGCCTTGTATCAGACGTTACAGCATCAAATTAGGATAGAATATTAAATCCTATGCAGATTATAGCCTACACCGCACAACGTGGATAGGCCCCTGCGACGGTTCCGTTTCCACAGCGGTGGCTCGCACGTGCCCTCAACAAGTCCGCCGTGAACCGTCACGTATCCAAGTTTATTAACTGTGGCGGTGGTTGCGTGCGGCGCGAGGCCGGGTCGAAGCCGCTTCATCTGCCGGGGGCGCCCGAGCCAGTCCAGAACCGTTCCAGCTGCCCATCTTCACGCACCAACTAACCTCGGCGCCCGACGGCCACACACCCAGGGGCGAGCCACAAGGTGCGTGTGTGCTGCGAACCTCGATACCCGAGCTGCTCCCGCAAAAAGAGGGGGCAACGCCGGTGGGCGGTAACACACCCGCGCCGGGTTAGCTACTTGGGGTACGGGCGCCGGCTTTCTATCCCACCCGACCGGGCCCAGTATGTCCGCCGTTCACGTCATCCTGACGATACGGTCTTGTGTTCTCGAGTAGGAACAGCGTAGATGGAAGGAGGAGATACCTCCGGTTCGCTCACTACCTGTACGCGTTGCCCAGACACGGCAAGGCAGTTCCCGCCCCTATATGACCGGCTCGCCGCAGTTAAGCATGGAATGCACTAGGAATAACGAGATTGCATAGGAGCCACCGCGTGACGCCGGATCTGCTTCGGTCTACACGTCTGCCCGTCGGCAGCGCCCTTCTCACTACCCCGAAACCGTTGTCGGGGGGCCGCCCGCTCTTTCGTACGGGCCGCAACCGTGGCTACGAGAACAGCTCGAGGGGTCCGGCTCGGGCCCCGGTAGGCTGGACAGGGACTTTCGGAGTGCGAAGTTGGAAATAGCCGAACAAAACATGACTGGTGCGGAGGGAAAGAGGCAATCGTCCGTCCAAAGCGTTTAAGAGCTGAAGCGGGACAGCGGGATGCAAAGTTAGAGCATCGGGGCGGCTGGGCGTGCCAGTGCACGGGAAAAGAAGCCGAGGTAGGCCGCAATAGCGTGGGTAAATTCCGGAGCGAATTCTTACACAGACCCAGCCGGCCCCCGTCGACAGGGGCGGTCGTTCGGCGCGCCGTACGACGGCGCTAGGGCAGCCGCTGGTGCCGAGGCGTCCGCCTCTGCAGGGGCCCGGTGGGCCCAGGTCGGGCGGCGCCCTGGGACCTGCCGCATGCCGCCCGTGCGGACCCCGCGAGGCGGGTCGTACTTGGCGGGGCAGGATCGGGCGGCGCGCGCCCCCCGTTCGGCCAGCGCGCCTGCACGTCCCCGCGCTCCGCCGGGCTGCCGGCCCCTCGGACGCCATACGGGCGCGGCGTCCGCCGCGCGGGGCCCGCGCGCGCTCGGCGCCCGGCACGCGCGACGGCCACCCCGCCCCCGCCCACGGCGAACGCCGGGGGGGGCCCCCACACTTTTACTTCGCGGGGACCGGCCCCGGGTGCCACCGAAGCCCCCGCGGCGGCGAAGCCGAGCGCCACCGCCGCCGCTGACCGGGTGCGTCACACGGGAGTTGGGCCCGGGCCGCGTCGCGCCCGGGCCCGCGACGGGGGTGGGTGCCGGCGGCGACGGGACTCGCGCAGGTCCCTCACTTATGCAGGCTCGAACCGCCCGCCCGTCGGATCGCGCTATCACCGGGCCCAGCCTGGCGGGCCGCCCACAAGGACGCCGGGCCGCACACCGCCCCCAAGGCACCCCCGTGCCCGCCTACGGGCTGGCCCGCGGCGCACCCCGGCAGTCGCCACCTCCGGGTGGCATGCGGCGGGTGCGCCGCGGCAGGGGAGCCGGGCGGTGGGCGCCCTTCCATTTGGCGCTGCACTCTGGGCCGCGGCCCCCGGGTGCACCCGGCCGGGCCGGGGGCCCCCCGCCGCGCGACCGTACCCCGCGATCGGTCTGCGGCGGCTGGGGGCTAGTCAGGCTCCGGCCCTTCGCGGCCAGGCCCAGCTCACGGGGGCACCGCCGCCGCGGCGTTCGGATCGCGCCCCTTTAAGCACCGCACGAGTGGGCCGCCCGGCCTGGCTGCCTCCAGGCGGGCCCGCGCGATGCCCC     
G       TTATTGTTTAAATCATGATCAGAAGATAAAAGATTAGAAATTTCGAATATTTTTATGATGTATTCGTACTTAATTATTACGATTAAAATAAACTTTTTTGTTTAAAAGTTTATTCCAAAAGGTAAATACATTAATTATTAATAATAGATCAAATTTCGACATTAATATGTAACAAAATATAAAATATTAATTACATAATGAATACTAATTCTTGAAACAGATACAACCAAAAAACTTACAATAATCTCAACTAATAACAGAAATTTAAATTAATTAAACTCATATTAAATATTTAAAAACATCAAAAGGTATATGAATAGCACTGTTAGTTACTGTATCATTAGTCATTTTAAAATTATGCACATTAAGAGCTATTATAATAATCCAAGTACTGAATAAATTTTGAAATTTTTCATATTGTAATATGTTCTCCAAAATAGAGAAATTTGCGATATCTTTTGGCACATGTTTATTATATATAATTGTATCATTAATAGCGACGTATATATTTAACCCATATACATTTAATTAAAACTATTCATTTATATGTTATTATATCAACTTGATTTTTAAAAAGCTATAAATGATTTATATTAGGGTAATTATGCTCTAATTATAAGTCCCTACGGTTACTTGTGAACATTTGCGATGTTTATATTCTGTTAAGTATTTAATTAATTAATTTATAATGTATCATAATTCTAGTCGAATCTTCAAATAAGCCTAGTATTTTATGAGGAATAACTTAAATTAAAATGTAAATCTCTCATACATTAAATATGGATTGTCTAATCTTTTATTGAAGAATTATCAATTCTCCTTAATTGAATATTAAAATATATTTATTCTAATTAAAATAACAATATTCGTAAAGATATGCTTCTATCTACCTGGCAATGACTTTGTTTTATCAACCGAATAATGACCTTGATAGAGTAATCCTATTATCAAATAAAAATTCTCTGTTTATATAAACAAAACTTATTTCTCTAATGACAATATGATAGTACTTATATTTGTTAGATTTCCAAAACACATTGGCTATTTTTCACCATTTTGCGACCACAGATTGTGTATGAGAGGGGGTCAATCCCTAATTAGTTAATTTGGACTCGCCCGTGGCGCGTACCGGTACCAATATATTTCAAGGTGTTCGTACACTATCAATGTTACACGTTGCCTGGCGGAGTGTTAGTTCGGAATTATTCACAGATAGGGTCTGTGTTTACCTCCCACGACATCAACGACGAACTTCACTTCCCAAGTGATTATGTACTAGCGTGTACTAACCTGCCTTTAAATAACTTGTCGTTAAGAAGTGTTAAAGAGGTAAAGAAGAAGCGTAGATGAGCAAGTAGTAACAGAAACCTCGTTCATTTTGCGCGTTAAGTAAAGGTGGCAATGTTACTGAGTTATAAGTGACGATCGTTAATCAAGTACAATGTTCGAATCCTATTCACATTAGTTGATTGCAAATCAGGTATTAGTCCCCATATTGAGCTGCGTGAAAGTCTAGCATAGCCTCAGGGGAATATATCCATGTTCGCCTTTGCTTTTTGCTGGCTTCATGAGCCTGTTTTTCTGCTTCATAATGGAGCATCAATAGAAGGGATACTAGATACGTGACGTCTCCTTTATCTCGTAAGCATGAACGACTGCAAGTATTAGGAAATAAGGCATTCGTTGCTCGAGAATCAAATATATAATGCATTCGCTGTAAGGGCATAGAGCTTTGTCGTTCACACCGACCAAGATAGTACAGTGTGTATTATATTTAAATATTCACCACACGACCTAGTATGCTTAGTATTAGGACGGTGGGAGTCTGTTCGCTAATAAAAAGAATGCAGAATATATTGGGTCCTAGATTGAGACCTCCTATACCTATCGAATTCTTACATATGGCTAGATCTTGTCTCCTATATCTGACACCAGCCTTGTATCAGACGTTAGCCCAGCAAATTAGGACTAAATATTAAATCCTATGCAGATCATAGCCTACACCGCCCAACGTGAAAAGGGGCCGGCGACGGGTCCGTTTCCACAGCGGTGGCTCGCACGCGCCCTCACCAAGTCCGCCGTGAACCGTCACGTGTCCAAGTTTATTTACTGGGTCTTTGGTTGCGTGCGGAGGGAAGCTGGGTTCAAGCGGATTCATCTGCCGGGGGCGGCCGAGGCAGCCCACAACCGTACCGGCTGCCCAGCTCCAGGCACCACCGTACCTCGGCGCCCGACGCCCCCACACCCAGGCGCGAGCCAAAAGGTACGTGTGTGCAGCGAAGCTTGATACCCGCGCTGCTCCCGCTAACAGAGGGGGCCACGCCGGTGGGCCGTAACATACGCACGCTGGGTTAGTTATCTGGGGTACGGGCGCGGGCTTTGTTTCCCGCCCGACAGGGCCCAGTACGTCCGCCCATCCCTTCATCCTGACCATACGTTGTTGTGTTCTCGAATAGGAACAGCCTAGATGGAAGGAGGTGATACGCCCGGTTCGCTCTTTACCTGTACACGTTCCCCAGACACGGCAGGGCCGTTCTCGCCCGTATATGACAGGCTCGCCCCAGTTAAGCATGGAATGCACTAGGAAGCACGAGATTGAGTAGCCGCCATCGCGTGCCGCCGGTTCAGCTTCGATCTACACGTATGCCCGTCGGCAGCGCCCTTCTCACTACCCCTAAACCGTAGTCGGGGGGCGCCCCGGTGCGTCGTACGCGCAGCAACGGCATCAACGACGACAACTCGAGGGGTCCGGCTGGGGCCCCGTTAGGCTGGACAGCCAGTTTCGGTGGGCGAAGTTTGAAATAGCCGGACAAAACCTGACTGGTGCGGAGGAAAAGAGGCGATGGTGCGGCCAGAGCGCTTAAGGGCAGTAGTGGGACCCCGGGCTGCAAAGTTAGAGCATTAGCGCGGCTCGGCGTGCCACTGCACGGGAAAGCCAGCCGAGGTAGAGCGCAATAGCGTGGGTAAATTCCGGAGGGAGTTCTTTCACAGACCCAGCCGCCCCCCCTCGGCACGGGCGGTCCTTCCGCGCGCCGTACGACGGCGCTAGGGCACCACTGGGTGCCGAAGCGTCCGCCTCCGGGGGGGCCCGGTCGGCCCAGGTCGCGCGGCTCCCTGACACCTGCCGCATGACGCACGTGCGGACGCCCCGAGGCGCGACGTACTTGGCGGGGCAGGAACGGGCGGCGCGCGGCCCCCGGTCGGCGAGCGCGCGTCCACGTCGCCGCGCTCTGGTGGGCTGCCGGCCCCTCTGTCGCCATACGGGCGCGGCGTTCGCCGGGCGCGGCCCGCGTGGCCTCGGGGCCCGGCACGGGCGACAGCCCCCGCGCCCCCGCCGACGGCGAACGCCTGCCGGCGCCCCCAGAGTTTTACTTGGCGCTGAGCGGGCCCGGGACACACCGAAGCCCCCGCGGGGGCGGAGCCCAGCGCCGCCCCCGCCCCTGTCCGGGAGCCTCCGACGGGAGTCCGGCGCGGGCCGGGTCGCGCCGGGGCCCGCGACGGCGGTGGGTGCCGGCGGCGACGCCGCCCGCGCAGGCCCCTCACTTATCCAGGCTGGAGCCGCCCGCCCGTCGGACTGCGCTATCACCGGGGCCAGCGAGCCGGGCCGCCAACGACGAGGCCGGGCCGCACACCGCCCCCAAGGCACCCCGGTGGCCGCCTACCGGCTGGCCCGCGCGGCACCCCGGCAAGCGCCCCGCCCCGGTGGCATGCGGCGGGCGCGCCGCCGCAAGGAAGCGGGGCGGTGGGTCTCCTTCCGTTTGGCGGTGCACTCTGGGCCGCTTCCCCCGGGTGCACCGGGGGTGGCCGGGGGCCCCCCGCCGCGCGACCGTACCCCGCGATGCGGCTCCGGCCGTTGGGGACTAGGTAGGTTCGGGCGCTTCGCGGCTCGGCCCAGCGCACGAGGGCACCCCCGGCGGGGCGGTCGGATCGCCGGCCCTTAATCAGCGAACGGGTGGGCCGCTCGTCCACGGTGCCTCCAGGCCGGGCCGGGCGATGGCCC     
F       TTATTGTTTAAATCATGAACAGAAGATAAAAAGTTAGAAATCTCGAATTTTTTTATGATGTCTTCGTACTTTATTATTACGATTAAAATAAACTTTCTTATTTCAAAGTTTATTCCAAAAGGTAAAAACATTAATTATTAATAATAGATCAAATTTCAACATTAATATGTAACACATTATAAAATATCAATTACATAGTGAATACTTATTCATAAAACAGATACAACCAAAAAACTTACAATAATGGCAATTAATAACAGAAATTTACATTAATTAAACTCATATTAAATATTTAAAAATATCAAAAGGTATATGAATAGCTCTATAACTAACTGTATCATTAGTCATTTTAAAATTATGCACATTAAGAGCTATTATAATAATACAAGTACTTAATAAATATTGAAATTTTTCATATTGTAATATGTTCTCCAAAATAGAGAAATGTGCGATATCTTTTAGCACATGTTTATTATATATAATTGTATCATTAATAGCGACGTATATATTTAACCTATAAACATTTAATCAAAACTATTCTTTTATATGTAATTATATCAACTTGATTTTTAAAAAGCTAAAAATGATTTAAATTAGGTTAATTATGCTCTAATTATAAGTCCCTACGGTTACTTGTAAACATTTGGGTAGTTTATATTATGTTAAGTATGTAATGAATTAATTCATAATATATCATAATTCTATTCGAATCTTCAAATAAGCCTAGTATTTTATGAGGAATAACTTAAATTAATATGTAACTCTCTCATAGATTAAATACGGATTGTCTAATCTTTTATTGATGAATTTTTTCTTCTCCTTAATTGAAAATTAAAATATATTTATTCTAATAAAAATTACAATATTCGTAAAGATTTGCTTCTATCTACCTGGCAATGACTTTGTTTTATCATACGAATAATGACCTTAATAGAGTAATCCTAATATCAAATAAAAATTCTCTATTTTTATAAACAATACTTATTTCATTAATGACAATATGATAGTACTTATATTTTTTAGGTTTGCAAAACACATTGGCTACTTTTCACCATTTTGCGAGCTCAGATTGTTCATGAGAGGGGGTAAATCCCAAATTAGATAATTTGAACTCGACGTGGGCGCTTACATGTACCACTGTATTTCAAGGAGTTCGTACATTATCAATGTTACTCTTTGCCTGGCAAAGTATTAATGCGGAACAATTCACAGATAGGGTCTGTGTTTACCAACTACGACTCCAACGACGAACTTCACTTCCCCAGTGATTATGTACTAGCGTGTACTAACCCGCCTTTAAGTAACTTGTCTTTAAGAAGAGTTAAAGAAGTAAAGAAGACGCGTAGATCAGCAAGTAGTAACAGATACCTCGCTCATTTTGCTCGTTAAATAAAGGTGTCAATGTTTCTGAGTTATAAGTGACGATCGTGAATCAAGCACAATGTTCCAATCCTATTCACATCAGTTGATTGCAAAACACGTATTAAGCCCCATATTGCGCGGCGTGAAAGTCGAGCGTAGCCTCAGGCGAATAGATCCATGTTCACCTTAGTTTTTTACTGGCAGCATGAGCCTGTTTTGGGACTTCATAATGAAGCAACAATAGAAGGGTTTCTAGATATGTGACGTCTCCTTTTTCTCGTACGCTTGAACGACTGAAAGTATTAGGAATTAAGGCATTCGTTGCTGGAGAATTAAATATATAACGCATTTGCTGTATGGGCATAGAGCTTAGTCGCTCACTCCGACCAAGAAAGTACAGTGTATATTATATTCAAATATTCACCACACGACCTAGTATGCTTAGTATGAGGACGGTGGGAATGAGTTGGCCAATAAAAAGAATGCGGAATATAATGGGTCCTAGATTGAGTCCTACGATACCTCTCGCATTCTTGCATATGGCTAGATCTTTTCTGATATATCTGACACCAGCCTTGTATCAGACGTTAACGCATCAAATTAGGATTAAATATTAAATCCTATGCAGATGATAGCCTACACCGCACAACGTGCGAAGGGGCCCGCGACGGATCCGTTTCCACAGCGGTCACTCGCAAGAGCCCTCAGCAAGCCCGCCGTTAAGCGTCACGTGTCCAACCTTATTCACTGTGTCAGTGGTTGCGTGCGGTGGGTGGCCGGGTGTAAGCCGATTCATCTGCCGGGGGCGACCGAGGCAGGCAAGGACCGTTCCAGCTGCCCAGGTACAGGCACCACCGCATCTCGGCGCTCGACGGCCTCGCACCCCGGTGCGTGTCTAAAGGGGCGTGTGTGCTGCCAACCTCGATACCATCGCGGCTCCCGCCAAGAGAGGGGGCAACGCCGGTGGGCCGTAACATACGCGCGGCGGGTTAGCTGCTTGGGGTACGGGCGCGGGCTTTCTATCCCGCCCGACAGGGCCCAGTAGGTCCGCCGGTCATTTCATCCTGACGATACGCTCTAGTGTTCTCGACTAGGAACCGGCTAGATGGAAGGTGGAGATACCTCCGGTTCGCTCGTTACCTGTACGCGTCTCCCATACACAGCAGGGCGGTCCTCGCCCGTATATGACAGGCTCGCCACAGTTTAGGATGTAATGCACTAGGAAGAACGAGATTGCCTAGGGGCCACCGAGTGACGCCGGTTCTGCTTCGATCTACACGTATGCCCGTCGGCAGCGCCCTTCTCACTACCCCTAAACCGTGGTCGGGGGGCGTCCCGGTGTGTCGTACGGGCAGCAACCGGTCCAACGAAGACCGCTTGAGGGGTCCTGCTTGGGCCCCTGTAGGCTGGACAGGACTTTTCGAAGTGCGAAGTTCGAAATGGCCGAACAAACCCTGACTGGTGCGGAGGAACAGAGGCGATTGTTCGGCCAGAGCGTTTAAGCGCCGTAGCGGGACGCCGGGATGCAAAGTTAGACCATTAGCGCGGCTGGGCGCGCCACTGCACGGGAAAGTCAGCCGACGTAGACCGCAATCGCGTGGGTAAATTCCGGGGGGACTTCTTTCAGAGACCCAGCCGCCCCCCCTCGGCATGGGCGGTCCTTCGGCGCGCCGTACAACGGCGCTAGGGCAGCGCCTGGTACCGAGGCGTCCGCCTCCGCGGCGGCCCGCTCTCCCCAGTTCGCGCGGCGCCCTGGCACCTGCCTCATGACGCCCGTGCGGACGCCCCGACGCGGGGCGTACTTGGCCGGGCAGCACCGGGCGGCGCACGGCCCGCCGTCGGCAAGCGCGCGTTCACGTGGCCGCGCTCCGGTGGGCTGCCGGCCCCTCTGCGGCCATACGGGCGCGGGGTGCGCCGGGCGCGGCCCGGGCGACCGCGGGGCCCGGCACGCGCGACGGCCCCCGCGCCACCGCCCACGGGGAACGCGTGCCGGCGCCCCCATAGGTTTACTTCGCGACGAGCGGCCCCGGGAGGCACCGAAGCCCCCGCGGGGGCGGAGCCCAGCGGCTCCGCCGCCCCTGTCTGGGGTCGTCCCACGGGAGTGGGGCGCGCCCCGGGTCGCGCCGGGGCCCGCGACGGCGGCGGGTGCCGGCGGCGACGGCACTCGCGCAGTTCCCTCGCTTCTGCAGGCTGGAGCCGCCCGCCCATCGGATCGGGCTATCAGGGGGGCCAGCCTGGTGGGCCCCCGACGACTAGGCCGGGCCGCCCACCGCCCCCAAGGCACCCCCGTGGCCGCCTACCGGCTGGCCGGCGGGGCACCCCGGCACTTGCCACGCCCCGGTGGCATGCGGCGGGCGCGCCGCGGCAAGGGAGCGGGGCGGTGGGGGCCCTTCCTTTTGGCGATGAACTCTGGGCCGCACCCCCCGGGTGCGCCCGGGGAGCCCGGCGGGCCCCCGCCGGGCGACCGTACCCCGCGATCCGGCCGCTGCGGGTGGGGGCTCGCCAGGCCCGGGCGCTCCGCGGACCGGCGCAGCACACGGGGGCCCCCCCGCCGCGGCGCTCGGGTCGCCAGCCATTAAACAGCGCACGGCTGGGCCGCTCGTCCCGGGTGCCTCCAGGCCGGGCCGCGCGATGGCCC     
E       TTATTGTTTAAATCATGAATAGAAGATAAAAACTTAGAAAGATCGAATATTTTTAGGATGTATTCTAACTTTATTATTACGATTAAAATAAACTTTTTTATTTTAAAGTGTATTCCAAAAGGTAAATACATTAATTATTAATAATAGATCAAATTTCAACATTAATATGTAACAAAATATAAAATATAAATTACAAAGTGAATACTGTTTCATTAAACAGATACAACCATAAAACTTACAATAATGCCAAATAATAACAGAAATTTATATTAATTAAACTCATATTAAATAAATAAAAAAATCAAAAGGTATATTAATAGCACTCTTACTAACTGTATCATTAGTCATTTTAAAATTATGCACATTAAGAGCTATTATAATAATTCAAGTACTTAATAAATGTTGAAATTTTTCATATTGTAAAATGTTCTCCAAAATAGAGAAATGTGCGATATCTTTTTGCACATGCCTATTATATATAATTGTAACATTAATAGCGACGTATATATTTAACCTATAAACATTTAATAAAAACTATTCTTTTATATGTTATCATATCAACTTGATTTTTAAAAAGCTAAAAATGATTTATATTAGGTTCATTATGCTCTGATTATAAGCCCCTACGGTTACTTGTTAACATTTGAGTTGTTTATATTATGTTAAGTATATAATGAATTAATTAATAATATATCATAATTCTATTCGAATCTTCAAATAAGCCTAGTATTTTATGAGGAATAAATTAAATTAAAATGTTTATCTCTCATATATTAAATACGGATTGTCTAATCTTTTATTGAAGAATTTTTTTTTCTCCTTAATGGAAAATTAAAATATATTTATTCTAATAAAAATTTCAATATTCGTAAAGATATGCTTCTATCTACCGGGCAATGACTTTGTTTTATCATTCGAATACTGACCTTAATAGAGTAATGCTATTATCAAATAAAAATTCTCTATTTGTATAAACAATACTTATTTCAATAATGACAATATGATAGTACTTATATTTGTTAGGTGTCCAAAACACATTTACTACTTTTCACCATTTTGCGTGCTCAGAGGGTCGATGAGAGGAGGTGAATCCCAAATTAGATAAAATGATCGCTACGTAGACGCCTACGTGTCCCAATGTATTTCAAGGTGTTCGTACATTACCAATGTTACCCTTTGCCTGGCGCAGTTTTAATCCGGAAATATTCACAGATAGGGTCTGTGGTTACCGACCACGACACCAACGACGAACTTCACTTCCCCAGAGATTCTGTACTAGCGTGTACTAATCTGTCTTTAATTAACTTGTCTTTAAGAAGTATAAAAGAAGTAAAGAAGATGCGTAGATTAGCAAGTAGTAACAGATACCTCGATCATTTTGCACGTTAAATAAAGGGGACAAAGTTGCTGAGTTATAAGTGAGGATCTTTAATCAAGTACAATGTTCAAAACCTATTCACAAGAGTTGATTGCATAGCACGTATTAAGCCCCATATTGCGCAGCGTGAAAGGCTAGCTTAGCCCCAGTAGAGCAAATGCATGTTCCCCTTAGTTTTTTCCTGGCCGCATGAGTCTGTTTTGCACCTTCATAATGAACCACCAATAGAAGGGATGCTAGATTTGTGACGTCTCCTTTCTGTCGTATGCATGAACGACTCCAAGTATTAGGAATTAAGGCAGTCGTTGCTAGAGAATGAAATTTATAACGCATTTGCTGTAGGGGCATAGAGCTTCGTCGATCAAACCGACCAAGAAAGTACTTTCCATATTATATTTAAATATTCACCACACGACCTAGTATGCTTAGAATCAGGACGGTGGGAGTAAGTTGGCGAATCAATAGAATGCGGGACATACTGGGTCCTTGATTGAGGCTTACGATACCTTTCGTATTCTTGCATATGGCTAGATCTTGTCTGATATATCTGACACCAGCCTTGTATCAGAAGTTATTGCATCAAATTAGGACGGAATATTAAATACTATGCAGATTATAGCCTAGACCGCGCAACGTGACCAGGGTCCTGCGACGGATCCGCTTCCACAGCGGGGGCTCGCAGGAGCCCTCATCAAGTCCGCCGTGAACCGTCACGTGTCCAAGTTTATTCACTGTGCCGGTGGTTGCGTGCGGCTGGTCGCCGTGTTTAAGCGGGTTCATCTGCCGGGGGCGGCCGAGGTAGGCGAGGACCGTTCCAGCTGCCCAGCTCCAAGCACCACAGAATCTCGGCGCACGACGACCACACACCCCGGTGCGTGCCAAAAGGAGGGTGTGTGCTGCCAACCTAGAGACCGGTGCTGCTCCCGCTAAAATAGCGGGCTACGCCGGTGGGCCGTAACATACGCGCGCCGGGTTAGCTACTTGGGGTACGGGCGCGGGGTTTTTGTCCCGCCCGACAGGGCCCAGTAGGTCGGCCGGTCATATCATCGTGACGATACGATCTCGTGTTCTCGAGTAGGAACTGTCTGGATCGAAGGAGGGGATACAACGGGTTCACTCATTACCTGTACACGTCGCCCAGACACAGCAAGGCGGTTCTCGCCCGTATATGGCAGGCTCACCCCAGTTGAGCATGGAATGCACTAGGAACAACGAGATTGTCTAGGGGTCACCGAGTGCCGCCGACTCTGCTTCGATCTACAGGTATGCCCTTCGGCGGCGCCCTCATCACTACCCCTAAACCGTCGTCGGGGGGCTTCCCGGTCTGTCGTACGGGCAGCAACCGGGGCAACGACGACAGCTCTAGGGGTCCGGCTGGGGCCACGGTAGGCTGGAGAGGGCATGTGGGAGAGCGCAGTTGGAAATGGCCGAACAAATCCTGACTGGTGCGGAGGAAAAGATGCGATTGTGCGGCCAGAGCGGTTAAGAGCCGGGGCGGGACACCGGGTTGCAAAGTTAGACCATGCGCGCGGCTAGGCGCGCCACTGCACGGGAAAGGTAGCCTAGGTAGACCGCAATAGCGTGCGTAAAGTCCGGGGGGAGTTCTTTCAGTGACCCAGCCGGCCGCCCTCGGCAGGCGCGCTCGTTCGGCGCGCCGTACGACGGCGCTAGGGCAGCCGCGCGTACTGAGGCGTCCACCTCCGGGGGGGCCTGGTCGCCCCAGCTCGCGCGGCGCCCTCGTACCTGCCGCATGACGCAGGTGCGGACCCCGCGACGCGGGGCGTACTTGGCGGGGCAGGACGGGGCGGCGCCCGGCCGGCTGTCGGCGAGCGCGCGTACACGTCGCCGCGCTCCGCTGGGCTGCCCGCCCCTCCGGGGCCATACGGGCGCGGTGCTCGCCGGGCGTGGCTCGGGCGCCCGCGGGGGCTGGCACGCGCGACGGCCGCCCCGCCGCGGCCAACGGTGGGCGCGTGGCGGGGCCCCCAGACTTTGGCTTCGCGGCGATCGGCCCGGGGAGACACCGAACCCCCCGAGGCGGCGGAGCCCAGCGCCTCCGCCGCCCCTGTCCGGGGACCTGCGACGGCAGTGGGGCGCGGGCCGCGTCGCGCCGGGCCCCGCGACGGGGGCGGGTGCCGGCGGAGACGGCCCTCGCGCAGCCCCCTCGCTTATGCAGGCTGGAGCCGCGGGCCCGTCGGCTCGGCCTATCAGGGGGGCCAGCCCGCCGGGCCCCCAACGACGACGCCGGGCCGCACAACGCCCCCAAGGCACCCCCGCGGCCGCCTACCGGCTGGCCAGCGGGGCACCCCGGCACGCGCCACGACCCGCTGGCATGCGGCGGGCGCGCCGCCGCAAGGGCCCGGGGCGGTGGGGCGCCTTACGTTTGGCGATTTACTCTGGGCCGCGGCCCCCGGGTGCGCCTGGGGGGGCCGGCGGGCCTCCGCCGTGCGACCGTGCCCCGCGATCAGGCTGCAGCGGCCGGGGCCTCGGCAGGCTCGGGCCCTGCGCGACGTGGCGCAGCACACGGGGGCACGCCCGCCGCGGCGGGCGGATCGCCCGCCCTTAAACAGCGTGCGGGTGGGCCGCTCGCCCCCGGTCCCTCCAGGCGGCGCGGCGCGATCGCCC     
D       TTATTGTTTAAATCATGAATAGAAGATTAAATGTTAGAAAACTCGAATAGTTTTATGATGTGTTCTTACTTTATTATTACGATTAAAATAAACTTTTTTATTTGAAAGTGTATTCCAAAAGGTAAATACATTAATTATTAATAATAGATCAAATTTCTACATTAATATGCAACAAAATATAAAATATAAATTACATAGTGAATACTATTTCATAAAACAGATACGACCATAAAACTTACAATAATCTCAAATAATAACAGAAATTTACATTAATTAAACTTATATTAAATAACTAAAAATATCAAAAGTTATATGAATAGCACTCTGACTAATTGTATCATTAGTCATTTTAAAATTATGCACATTAAGAGCTATTATAATAATTCAATTACTAAAAAAATTTTGAAATTTTTCATATTGTAATATGTTCTCCATAATAGAGAAATATGCGATATCTTTTCGCACATGAATATTATATATAAATGTATCATTAATAGCGACGTATATATTTAACCATTAAACATTTAATAAATACTATTCTTTTATATGTTATAATATCAACTTGATTTTTAAAAAGCTACAAATGATTTAAATTAGGTTTATTATGCTCTGATTATAAGACCCTACGGTTACTTGTGAACATTTGAGTAGTTTATATTATGTTAAGTATTTAATGAATTAATTAATAATCTATCATAATTCTATACGAATCTTCAAATAAGCCTAGTATTTAATGAGGAATAACTTAAATTAATATGTTGGTCTCTCATATATTAAATATGGATTGTCTAATCTTTTATTGAAGAATTTTAAATTCTCCTTATTTGAAAATTAAAATATATTTATTCTAATTAAAATTGCAATATACGTAAAGAGATGCTTCTATCTACCTGGCAATGACTTTGTTTTATCAGTCGAATAATGACCTTAATAGAGTAATTCTAATATCATATAAAAATTCTCTTTTTTTATAAACAATACTTATTTCCTTAATGACAATATGATAGTACTTATATTTGTTAGGTTTCCAAAACACATTGGCTAGTTTTCACCATTTTGCGAGCACAGAATGTTGATGAGAGGAGGTAAATCCCAAATCAGATAATATGATCGCAACGCTGGCGCCTACTGGTCCCAATATGTTTCAAGGTGTTCGTACATTATCTATGTTACCCCTTGCCTGGCGTAGTATTACTGCGGAAGTATTCACGGATAGGGTCGGTGGTTACCTACCACGACCACAATGACGAACATCACTTCCCAAGTGATTCTGTAGTAGCGTGTACTAACCTGTCTTTAAATAACTTGTCTTTAAGAAGTGTAAAAGATGTAAAGAAGATGCGCAGATAAGCAAGTAGTAACAGATACCTCGATCATTTTGCCCGTTAACTAAAGGTGCCAATGTTGCTGAGTTATAAGTGACGATCGTGAATCAAGGACAATGTTCGAAGCCTATTCACATGAGTTGATTGCAAAGCATGTATTACGCCCCATATTGCGCAGCGTGAGAGGCAAGCCTAGCCACAGGGGAACATACCCATGTTCCCCTTTGTTTTTTCCTGGCTACATGAGTCTGTTTTTCTTCTTCATAATGAATCAGCAATATAAGGGATGCTAGAAATGTGACGTCTCTTTTGTGTCGTATGCCTGAACGACTACAAGTATTAGGAATTAAGGCATTCGTGGCTTGAGACTCAAATCTATAACGCATTTGCTGTATGGGCATTGAGCTTAGTCGCTCAGTCCGACCAAGAAAGTACTTTATATATTATATTAAAATATTCACCACACGACCTAGTATGCTTAGAATAAGGACGGCGGGAGTTAGTTAGCTAATCAACAGAATGCTGTAAATATTGGATCCTGGATTAATTCTTCCGATTCCTGTCGCATTCTTGCATATGTGCAGATCTTGTCTGTTATATCTGACACCAGCCTTGTATCAGGGGTTAAGGCATCAAATTAGGACCTAATATTAAAACCTTTGCAGATAATAGCCTAGACCGCGCAACGTGGCAAGGGGCCTGCGACGGATCCGCTTCCACAGCGGTGGCTCGCACGAGCCCTCAGCAAGTCCGCCGTTAAACGTCACGTGTCCAAGTTTATTCACTGTGCCCGTGGTTGCGTGCGGATGGAGGCCGGGTTAAAGCGGATTCATCTGCCGGGGGCGGCCGAGATAGGCGACGACCGTCCCAGCCGCCCAGCTCCAGGCCCCACGAGATCTCGGCGCACGACCTCCGCCCACCCCGGCGCGTGGCAAAAGGAGCGTGTGTGCTGCCAACCTAGAGACCGCGGCTGCTCCCGCTAACAGAGGGGGCAACGCCGGTGGGCCGTAACATACGCGCGCGGGGTTAGCTTTTTGGGGTACGGGCGCGGGCTTTTTTTCCCACCCGACAGGGCCCAGTACGTCGGCCGCTCCTCTCATCCTGACGATACGATCTGGTGTTCTCGAATAGGAACGGCCTGGATGGAAGGGGGGGATACCCCCGGTTCGCTCGGTACCTGTACCCGTCGCCCATACGCAGCAGGGCGGTCCTCGCCCGTATATGGCAGGCTCATCCCACTTAAGAATGGAATGCACTTGGAACCACGAGATTGTGTAGGCGGCAACGAGTGCCGCCGGGTCCGCTTCGATCCACACGTATGCGCATCGGCAGCGGCCTACTCACTACCCCTAAACCGTGGTCGGGGGGCTTCCCGGGCTGTCGTACGGGCAGCAACCGTATCAACGACGACACCTCGAGGGGTCCGGCTAGGGCCACGGTAGGCTGTACAGGACTTGTCGGAGAGCGTAGTTGGAAATGGCCGAACAAACCCTGACTGGTGCGGAGGGAAAGAGGCAATTGTTCGGCCATAGCGTTTAAGTCTAGTGGCGGGACCTCGGGTTGCAAAGTTAGATCATGCGCGCAGCTGGGCCTGCCTTTGCACGGGAACGGGAGCCGACGTAGCCCGCAATCGTGTGAGTAAATTCCGAGGGGAGTTCTTTCAGTGACCCAGCCGCCCCCCCTCGGCAAGGGCGGTCATTCGGCGCGCCGTACGACGGCGCTAGCGCAGCCCTGCGTCCTGAGGCGTCCAACTCAGCGGGGCCCAGGTCGCCCCACGTCGTGCGGCCCCCTCGCACCTGCCTCATGCCGCAGGTGCGGAAGCGACGACGCGGGCCGTACTTGGCAGGGCAGGACCGGGCGGCGCACGGCCGCCTTCCGGCGAGCGCGCGTCCACGTCGCCGCCCTCCGCTGGGCTGCCCCCCCCTCAGGGGCCATACGGGCGGGGCCTCCGCTGGGCGTGGCCCCGGTGCCCTCGGTGCCCGGCACGCGCGACGGCCCCCCCGCCCCCGCCCACGGGGCGCGCGAGCCGGAGCCCCCAGGGCTTGACTTCGCGGCGAGCGGCCCCCGGACACACCGAAGCCCCCGCGCCGGCGGAGCCCAGCCCCTCCGCCGCCCCTGTCGGGGCGCCTCCCACGGCAGTGGGGGGCGGGCCGGGTCGCGCCAGGGCCCGCGACGGCCGCGGGTGCCGGCGGAGCCGGCACTCGCGCAGTCCCCTCGCTTATGCAGGCTGGAGCCGCGTGCCCTTCGGCTCGACCTATCAGAGGGCCCAGCCTGACGGGCCCCCAACGACGAGGCCGGGCCGCACACCGCCCCCAAGGCACCCCCGTGTCCGCCTACCGGCGGGCCCGCGCGGCACCCCGGCACGCGCCAGCACCCGGTGGCATGCGGCGCGGGCGCCGCCGCAGGGGCCCGGGGTCGTGGAGCCCCTTGGGTTTGGCGATGGACTCTGTGCCGCGGCCCCCGGGTGCCCCGGCTGCGGCGGCCGGGCCGCCGCCGCGCGAGCGTGCCCCGCGATCCGGCTCCGGCGGCTGGGGCCTCGTGAGGCTCGGGCGCTCCGCGGCAGGGCCCAGCCCACGGGGGCGCCCCCGCCGCGACGGGCGGATCGCCGCCCCTTAAACAGCGCACGGGCGGGCCGCTCGAGCACGGTGCCTCCAGGCGCGGCCGCGCGATCCCCC     
C       TTATTGTTTAAATCATGTAGAGAAGATTAAAACTTAGAAAATTCGAATATTTTTAGGATGTGTTCTGTCTTTATTATTACGATTAAAATAAACTTTCTTATTTAAAAGTGTATTCCAAAAGGTAAATACATTACTTCTTAATAATAGATCAAATTTCAACATTAATATGCAACAAAATATAAAATATAAATTACAAAGTGAATACTTTTTCATAAAACAGATACAACCAGAAAACTTACAATAATACCAAATAATAACAGAAATTTATATTAATTAAACTTATATTAAATATTTAAAAAAATCAAAAGTTATATTAATAGCACTCTAATTAACTGTATCATTAGTCATTTTTAAGTTATGCACATTAAGAGCTATTATAATAATACAAGTACTTAAAAAATTTTGAAATTTTTCATATTGTAAGATGTTCTCCAAAATAGAGAAATATGCGATATCTTTTTGCACATGGTTATTATATATAATTGTAACATTAAGAGCGACGTATATATTTAACCTTTATTCATTTAATAAATACTATTCATTTATATGTAATTATATCAACTTGATTTTTAAAAAGCTATAAATGATTTATATTAGGATAATAATGCTCTGATTATAAGACCCTACGGTTACTTGTCAACATTTGAGATGTTTATATTATGTTAAGTATATAATAAATTAATTATTAATTTATCATAATTCTACTCGAATCTTCAAATAAGCCTAGTATTTTATGAGGAATAACTTAAATTAAAATGTTTTTCTCTCATAAATTAAATATGGATTGTCTAATCTTTTATTGGAGAATTTTAAATTCTCCTTAATTGAAAATTAAAATATATTTATTCTAATGAAAATAACAATATACGTAAAGATATGCTTCTATCTACCGGGCAATGACTTTGTTTTATCATACGAATATTGACCTTAATAGAGTAATACTAATATCATATAAAAATTCTCTTTTTGTATAAACAAAACTTATTTCAATAATGACAATCTGATAGTACTTATATTTGTTAGGTACCCAAAACACATTGGCTACTTTTCACCATTTTGCGTGCTCAGCATGTTCATGCGAGGTGGTCAATCCCCAATTAGATAATTTGCTCGCTACACAGGCGCATACATGTACCAATATCTTTCAAGGTGTTCGTACATTATCAATGTTACACCTTGCCTGGCGTAGTGTTACTACGGAAATATACACAGGTTGGGTCGGTGATTACCTACCACGACTACAATGACGAACATCACTTCCCAAGTGATTATGTACTAGCGTGTACTAACCTGTATTTAAAAAACTTGTCTTTAAGAAGTGTAAAAGATGTAAAGAAGATGCGTAGATTAGCAAGTAGTAACAGATACCTCGATCATTTTGCACGTTAACGAAAGGTGACAAAGTTGCTGAGTTATAAGTTAGGATCGTTAATCAAGACCAATGTTCGACCCCTATTCACAGGAGTTGATTGCAAAACACGTATTACGCCCCATATTGCGTAGCGTGAGAGGCAAGCTTAGCAACAGGCGAACAAATCCATGTTCCCCTTTGGTTTTTCCGGGCTCCATGAGTCTGTTTTTCGTCTTCATAATGAAGCAGCAATAAAAGGGATACTAGATTTGTGACGACTCCTTTTTGTCGTATGCTTGAACGACTCTAAGTGTTACGAATTAAGGCTTTCGTTGCTGGAGATTCAAATATATAACGTATTTGCTGTAGGGGCATTGAGCTTTGTCGCTCAACCCGACCAAGATAGTACTTTATTTATTATATTCAAATATTCACCCCACGACCTAGTATGCTTAGCATGAGGACGGCGGGAATCAGTTAGCGAATCAAAAGAATGCGGTAAATAATGGATCCTGGATTGAGGCTTACGATCCCTATCGCATTCTTGCATATGGCTAGATCTTGTCTCTTATAACTGACACCAGCCTTGTATCAGACGTTAAATCATCAAATAAGGAAGTAATATTAAATGCAATGCAGATTATAGCCTACACCGCTCAACGTGGCAAGGGACCTGCGACGGATCCGCTTGCACAGCGGTGCCTCGCACGTGCCCTCAACAAGTCGGCCGTGAAGCGTCACGTGTCCAAGTTTATTAACTGTGCCCGTGGTTGCGTGCGGATTGGGGCCGGCTTGAAGCGGATTCATCTGCCGGGGGCGTCTGAGGCAGGCGGATACCGTCCCCGCTGCCCAGCTCCACGCACCAAGTTATCTCGGCGCCCGACCGCCAGCCACCCTGGTGCGTGCCAAAAGGAGCGTGTGTGCTGCAAAGGTGGAGACCAGGGCTGCTCCCCCTAAGAGAGCGGGCAACGCCGGTGGGCCGTAACATACACGCGCAGGGTTAGCTGTTTGGTGTACGCGCGCCGGCTTTTACTCCCCCCCGACGGGGCCCAGTACGTCGGCCGCTCCTGCCATCCTGACGATACGTTCTTGTGTTCTAGAATAGGAACGGGCTGGATGGAAGGAGGAGATACTACCGGTTCACTCAATACCTGTACCCGTTACCCAAACGCAGCATGGCGGTTCTCGCCCGTATATGGCAGGCCCACCCCAGTTCAGCATGCGATGCACTAGGAACTACGAGATTGAGTAGGCGCCAGCGACTGGCGCCGGTTCCGCTTCGATATACAGGTATGCTCCTCGGCAGCGCCCTACTCACTACCCCGAAACCGTGGTCGGGGGGCTCCCCTGTGACTCGTACGCGCAGCAACCGTATCAACGATGACATCTAGAGGGGTCCGGTTAGGGCCACGGGAGGCTGGACAGGGCTTGTAGCAGAGCGAAGTTAGAAATGGCCGAAAAAACCCTGACTGGTGCGGAGGCAAAGACGCAATGGTCCGGCTAGAGCGTTTAACCTCCGTGGCGGGACTCCGGGTTGCAAAGTTAGCTCATGCGTGCGGCCGGGCCTGCCATTGCACGCGAAAGGCAGCCCAGGTAGACCGCAATAGTGTGCGTAAAATCCGGGGGGAGTTCTTTCAGTGACCCACCCGCCCCCGCTGGGCAAGGGCGGTCCTTCGGCGCCCCGTACCACGGCGCTAGCGCAGCACCGCGTACTGAGACGTCCAGCTCCGCGGGGCCCCGGTCGGCCCAGCTCGCGCGGCGCCCTCGTACCTGCCGCATGACGCCGGTGCGGAAGCCCCGACGCGGGGCGTACTTGGCCGGGCACGAGCGGGCGGCGCACGGCCGTCTCCCGGCGAGCGCGCGTCCACGTGGCCGCGGTCCGCTGGGCTGCCGGTCCCTCAGTGGCCATACGGGCGCGGCGTTCGCCCTGCGCGGCACCTGCGCCCTCGGGGCCTGGCACGCGCGACCGCCCCCCCGCCTCCGCCGACGGGGGGCGCCAGCCCGGGCCCCCAGGGTTTGACTTCGCGGCGAGCGGGCCCGGGAAACACCGAAGCCCCCGCGGCGGCGGAGCCCAGCCCCTCCGCCGGCCCTGTCGGGGAGCGTCCGACGGGAGTGGGGCGCGGGCCGGGTCGCGCCAGGGCCCGCGACGGGCCCGGGTGGCGGCGGAGACGGCACTCGCGCAGCTCCCTCCCTTATGCAGCCTGGACCCGCGTGCCCTTACGCTCGGCCTATCACCGGCGCCAGCCTGCCGCGCCGCCAACGACGAGGCCGGGCCGCCCACCGCCCCCGAGGCACCCCCGTGTCCGCCTACCGGCTGGCCAGCGCGGCACCCCGGCACCGGCCAGGACCCGGTGGCATGCGGCGGGCGTGCCGCAGGTGGGGCCCGGGGGGATGGAGGTCCTTACGTTTGGCGTTGGACTCTGCGCCGCCGCCCCCGGGTGCGCCGGGTGGGGCGGCGGGCCCCCCGCCGCGCGACCGTCCCCCGCGATCCGGCTGCGGCGGCGGGGGCCTCGCCAGGCTCGGGCCCTCCGCGGCACGGCCCAGCCCACGGGGGCCCAACCGCCGCGGGGGCCGGGTCGCCCGCCCTTAAAGGGCCCAGGGGCGAGCCGGTCGACCACGGTGCCTCCAGGCGGGGCCGCGCCATGGCCC     
B       TTATTGTTTAAATCATGAAGAGAAGATAAAAAATTAGAAAGATCGAATGTTTTTAGGATGTGTTCATACTTGATTATTACGATTAAAATAAACTTTATTATTTAAAAGTTTATTCCAAAAGGTAAATACATTAGTTTTAAATAATAGATCAAATTTCTACATTAATATGCAACAAAGTATAAAATATAAATTACAAAGTGAATACTCGTTCATTAAACAGATACAACCAAAAAACTTACAATAATATCAAATAATAACAGAAATTTAAATTAATAAAACTTATATTAAATATATAAAAAAATCAAAAGGTATATAAATAGCACTCTTAGTTAATGTATCATTAGTCATTTTTAATTTATGCACATTAAGAGCTATTATAATAATTCAAGTACTTAACAAATTTTGAAATTTTTCATATTGTAAGATGTTCTCCAAAATAGAGAGATATGCGATATCTTTTTGCACATGGTTATTATATATAATTGTAACATTAAAAGCGACGTATATATTTAACCTTTACACATTTAATTAAAACTATTCTTTTATATGTAATTACATCAACTTGATTTTTAAAAAGCTAAAAATGATTTAAATTAGGTTAATAATGCTCTGATTATAAGCCCCTACGGTTACTTGTGAACATTTGTGTTGTTTATATTATGTTAAGTATTTAATGAATTAATTACTAATTTATCATAATTCTATTCGAATCTTCAAATAAGCCTAGTATTTTATGAGGAATAACTTAAATTAAAATGTTTTTCTCTCATATATTAAATAAGGATTGTCTAATCTTTTATTGAGGAATTATTTTTTCTCCTTACTCGAAAATTAAAATATATTTATTCTAATAAAAATTTCAATATTCGTAAAGAGATGCTTCTATCTACCCGGCAATGACTTTGTCTTATCATACGAATAATGACCTTAATAGAGTAATACTAGTATCATATAAAAATTCTCTATTTGTATAAACAAGACTTATTTCAATAATGACAATCTGATAGTACTTATATTTATTAGATTTCCAAAACACATTGGCTACTTTTCACCATTTTGCGTGCACAGCATGTTTATGAGAGGAGGTCATTCCCGAATTAGATAATTTGATCGCTACGCCGGCGCTTACATGTGCCAATTTTTTTCAAGGTGTTCGTACATTATCAATGTTACGCATTGCCTGGCCGAGTGTTAATCCGGAAATATGCACAGGTCGGGTCCGTGGTTACCAACCACGACCTCAACGACGAGCATCACTTCCAAAGTGATTATGTATTAGCGTGTACTAATCAGTCATTAAATAACATGTCTTTAAGAAGTGTAAAAGAAGTAAAGAAGCTGCGTAGATCAGCAAGTAGTAACCGAGACCTCGTTCATTTTGCGCGTTAACGAAAGGTGTCAACGTTGCTGAGTTATAAGTTAGGATCGTGAATCAAGAACAATGTTCCACACCTATTCACAAGAGTTGATTTCAAATCAAGTATTATGCCCCATATTGGGTAGCGTGAGAGCCAAGCCTAGCTTCAGGCGAACATATCCATGTTCTCCTTTGATTTTTCCTGGCGACATGAGTCTGTTTTGCCATTTCATAATGTAGCAGCAATAAAAGGGATCCTAGATATGTGACGTCTCCTTTATTTCGTAGGCCTGAACGACTGTATGTGTTAGGAATTAAGGCACTCGTAGCTAGAGACTAAAATTTATGAGGCATTTGCTGTAAGGGCATTGAGCTTTGTCGATCACACCGACCAAGATAGTACTTTATTTATTATATTGAAATATTCACCCCACGACGTAGTATGCTTAGCATTAGGACGGTGGGAGTCAGTTGGCTAATTACAAGAATGCCGTAAATAGCGGATCCTAGATAGACGCTTACGATACCTCTCGCATTCTTGCATATGGCTAGATCTTGTCTGATATATCTGACACCAGCCTTGTATCAGACGTTATGACATCAAATTAGGAAAGAATATTAAAACCTTTGCAGATCATAGCCTAGACCGCTCAACGTGGCAAGGGTCCTGCGACGGTTCCGCTTCCACAGCGGTCCCTCGCCCGAGCCCTCAACAAGTCGGCCGTGAAGCGTCACGTGTCCAAGTTGATTCACTGTGCCGCTGGTTGCGTGCGGCTGGGGGCCGGGTCTAAGCTGATTCATCTGCCGGGGGCGTCGGAGGTAGTCTAGTGCCGTACCAGCTGCCCAACTCCAGCCACAAAGTGATCCCGGCGCACGACCGCCAGTCACCCCGGCGCGTGTCAAAAGGGGGGTGTGTGCTGCCAACCTGGAGACCCGAGCTGCTCCCTCTAAAAGAGCGGGCGACGCCGGTGGGCCGTAACATACACGCGCCGGGTTAGCTTGCTGGCGTACGGGCGCCGGTTTTTAGTCCCACCCGACGTGGCCCAGTACGTCCGCCGCTCCTATCATCCTGACGATACGCTCTTGTGTTCTCGACTAGGAACGGACTGGATAGAAGGTGGCGATACCACCGGCTCACTCCATACCTGTACCCGTACCCCATAGGCAGCATGGCGGTCCTCGCCCGTATATGTCCGGCCCACCGCATTTAAGTATGGAATGCACTAGGAACGACGAGATTGACTAGGCGGCAACGAGTGGCGCCGGCTCCGCTTCGATCTCCACGTATGCTCCTCGGCAGCGGCCTACTCACTACCCCGAAACCGTAGTCGGGGGGCCCCCCTGACCGTCGTACGGGCAGCAACCGCTCCAACGATGACACCTCCAGGGGTCCGGTTCGGGCCACGGGAGGCTGGACAGGGCGTATGGCAGAGCGCAGTTAGAAATGGCCGTAGAAACCCTGACTGGTGCGGAGGGAAAGAGGCTATTGTGCGGCCAGAGCGTTTAAGCCCGGACGCGGGACGACGGGTCGCAAAGTTAGAGCATTGGCGCGGCCCGGCCGGCCACTGCCCGCGAAAGCTAGCCGAGGTAGACCGCAATAGCGTGGGTCAATTCCGTGGGGATTTGTTTCACGGTCCCAGCCGCCCCCCCTCGCCAAGCGCGGTCCTTCGGCGCGCGGTACGACGGCGCTGGGGGACCTCCGCGTACTGAGGCGGCCACCTCCGGGGGGCACGGGTCGGCCCGGGTCGCCCGGCGCCCTCGCACCTGCCTCATGGCGCGCGTGCGGAAGCCCCGACGCGCGCCGTACTTGGCCGGCCATCAGGGGGCGGAGCGCGGCCGCCCCCCGGCGAGCGCGCCTTCACGTGGGCGCGCTCCCCTGGGCTGCCTGGCCCTAGGCGGCCATACGGGCGCGGCGTTCGCCCCGCGGGCCCGCTGTGCCCCCGGGGGCAGGCACCCGCGACCGCCTCCCCGCCCCCGCCGACGGGGGGCGCGAGACGGCGCCCCCAGGGCTTCACTTCGGGGGGAGCGGGCCACGGAGACACCGAAGCCCCCGCGGCGGCGGAGCCGAGCCCCTCCCCCGGCGCTGTCGGGGCCCCTCTGACGGGAGTGGGGCGCGGGCCGGGTCGCGCCAGGGCCCGCGACGGGAGCGGGTGCCGGCGGAGCCGGCACTCGCGCACCTCCCTCCCTTATGCAGCCTGGACCCCCGGGCCCTTAGGCTCGTCCTATCAAGGGGGCCAGCCTGTCGGGCCGCCGACGACCAGGCCGGGCCGGCCAACGCCCCCGAGGCACCGCCGTGTCCGCCTACCGGCTGGCCCGCGCGGCACCCCGGCACGGGCCAGTACCCGGTGGCATGCGGCGGGCGTGCCGCAGCACGGGCCCGGGGCGGTGGAGCGCCTTGCGTTTGGCGATGGACTCTGCGCCGCGCCCCCCGGGTGCGCCCGGTGGGCCGGATGGTCCCCCGCCCCGCGACCGTCCCCCGCGATGCGGCCGCGGCGGCCGCGGCCTGGGCAGGCTCGGGCCCTCCGCGGCCCGGCCCAGCTCCGGGGGGCCCCCCCGCCGCGGGGGTCGGATCGCCGGCCGTTAAACAGGGCACGGGCGAGCCGTTCGACCAGGCTGCCTCCAGGCGAGGCGGCGCCATCGCCC     
A       TTATTGTTTAACTCATGAAGATAAGATAAAATATTAGAAAATTCGAATATTTTTAAGATGTGTTCGTACTTTATTATTACGATTAAAATAAACTTTATTATTTCAAAGTATATTCCAAAAGGTAAATACATTAGTTCTAAATAATAGATAAAATTTCAACATTAATATGCAACAAAATATAAAATATAAATTACATAGTGAATACTAGTTCGTAAAACAGATACAACCAAAAAACTTACAATAATAACAATTAATAACAGAAATTTACTTTAATAAAACTTATATTAAATAGTTAAAAAAATCAAAAGGTATATTAATAGCACTTTAAATAAATGTATCATTAGTCATTTTGAAATTATGCACATTAATAGCTATTATAATAATTCAAGTACTTAAAAAATGTTGAAATTTTTCATATTGTAATATGTTCTCCAAAATAGAGATATATGCGATATCTTTTTGCACATGGTTATTATATATAATTGTAACATTAAAAGCGACGTATATATTTAACCTTTAAACATTTAATTAAAACTATTCTTTTATATGTAATTATATCAACTTGATTTTTAAAAAGCTACAAATGATTTATATTAGGTTAATAATGCTCTTATTATAAGTCCCTACGGTTACTTGTTAACATTTGAGTAGTTTATATTATGTTAAGTATATAATGAATTAATTAATAATATATCATAATTCTAAGCGAATCTTCAAATAAGCCTAGTATTTTATGAGGAATAACTTAAATTAATATGTATGTCTCTCATAAATTAAATAAGGATTGTCTAATCTTTTATTGAAGAATTTTATATTCTCCTTAATTGAAAATTAAAATATATTTATTCTAATCAAAATTACAATATTCGTAAAGATATGCTTCTATCTACCTGGCAATGACTTTGTCTTATCACGCGAATATTGACCTTAATAGAGTAATACTAGTATCATATAAAAATTCTCTTTTTGTATAAACAAAACTTATTTCAATAATGACAATATGATAGTACTTATATTTATTAGATTCCCAAAACACATTGGCTATTTTTCACCATTTTGCGTGCTCAGCATGTTTATGATAGGAGGTCATTCCCGAATAAGATAATTTGAGCTCTACTCAGGCGCTTACAAGTCCCAATATATTTCAAGGTGTTCGTACATTATCAATGTTACGCATGGCCTAGCGTAGTGTTACTTCGGAAGTATCCACTGGTTGGGTCAGTGGTTACCTACCACGACTTCAATGACGAGCATCCCTTCCCAAGTGATTATGTATTAGCGTGTACTAAGCTGACATTAAATAACTTGTCTTTAAGAAGTATAAAAGAAGTAAAGAAGCAGCGTAGTTTAGCAAGTAGTAACCGATACCTCGATCATTTTGCTCGTTAATGAAAGGGGACAATGTTGCTGAGTTATAAGTTAGGATCGTTAATCAAGTACAATGTTCCAAACCTATTCACATGAGTTGATTTCAAATCACGTATTACGCCCCATATTGTGTAGCGTGAGAGCCAAGCTTAGCTACAGGTGAACAGATCCATGTTCCTCTTCGTTTTTTCCTGGCTCCATGAGTCTGTTTTGCCGCTTCATAATGAAGCATCAATAGAAGGGATTCTAGATTTGTGACGTCTCCTTTCTGTCGTATGCGTGAACGACTCGAAGTATTATGAATTAAGGCATTCGTTGCTCGAGACTTAAATATATAAGGCATGTGCTGTATGGGCATTGAGCTTGGTCGCTCATTCCGACCAAGATAGTACTTTATTTATTATATTAAAATATTCACCAAACGACCTAGTATGCTTAGCATTAGGACGGAGGGAATCAGTTTGCTAATCAATAGAATGCGGTAAATAGTGGATCCTTGATTGACGCTTACGATACCTGTCGGATTCTTGCATATGACTAGATCTTGTCTTATATATCTGACACCAGCCTTGTATCAGCCGTTACGTCATCAAATTAGGAAAGAATATTAAAACCTTAGCAGATAATAGCCTAGACCGCACAACGTGTCAAGGGGCCGGCGACGGATCCGCTTCCACAGCGGTCACTCGCCCGCGCCCTCATCAAGTCCGCCGTGAAACGTCACGTGTCCAAGTTTATTTACTGTGCCCGTGGTTGCGTGCGGATGGGAGCCGGTTTGAAGCGGATTCATCTGCCGGGGGCGTCGGAGGGAGCCGACGACCGTACCAGCTGCCCAGCTCCATCCACCAGACTATCCCGGCGCGCGACCGCCTCTCACCCTGGTGCCAGGCAAAAGGCGCGTGTGTGCTGCTAACCTGGAGACCTAGGCTGCTCCCTCTAAAAGAGCGGGCAACGCCGGTGGGCCGTAACATACTCGCGCGGGGTTAGCTTTTTGGTGTACGGGCGCCGGTTTTTAGTCCCTCCCGACCGGGCCCAGTACGTCCGCCGGTCATATCACCCTGACGATACGGTGTGGTGTTCTCGAGTAGGAACGGCCTGGATTGAAGATGGCGAAACCACCGCCTCACTCAATACCTGTACGCGTCCCCCATAGGCAGCAGGGCCGTTCTCGCCCGTATATGGCAGGCCCACCCCAGTTTAGTATGGAATGCACTAGGAAGGATGAGATTGGATAGGTGCCAACGACTGGCGCCGGCTCCGCTTCGATAGCCACGTATGCTCCTCGGCAGCGCCCTACTCACTACCCCGAAACCGTAGTCGGGGGGCTTCCCTGTACGTCGTACGGACTGCAACCGCACCAACGAAGACATCTAGAGGGGTCCGGTTCGGGCCACGAGAGGCTGGACAGCCCATGTGGCAGAGCGGAGTTAGAAATGGCCGTAGAAACCCTGACTGGTGCGGAGGGAAAGAGGCGATTGTCCGGCCGGAGCGTTTAAACCCCGTTGCGGGACGACGGGTCGCAAAGTTAGAGCATCCGCGCGGCCCGGCCGGCCAGTGCACGCGAAGGATAGCCAAGGTAGGCCGCAATGGCGTGGGTAAATTCCGCGGGGATTTCTTTCAGTGACCCAGCCGCCCCCCCTCGGCACGCGCGCTCCTTCGGCGCGCGGTACGACGGCGCGGGGGCAACTGGGCGTACTGAGACGGCCACCTCCGCGGGGCCCCGGTGCCCCCGGGTCGCGCGGCGCCCTCACACCTGCCTCATGGCGCGGGTGCGGAAGCCACGACGCGCGACGTGCTTGGCCGGTCATGAGGGGGGGGAGCCCGCCCCCCTCCCGGCGAGCGCGCGTGCACGTGGCCGCGCTCCGCTGGGCTGCCGGTGCCTCGGCTGCCATACGGGCGCGGCTTGCGGCGTGCGTGACCGCTGGGGCCTCGGGGCCTGGCACGCGCGACGGCCCCCCCGCCCCCGCCGACGGGGGGCGCGCGACGGCGCCCCCAGGCGGTCACTTCGCGGGGAGCGGGCCCCGGAAACACCGAAGCCCCCGGGGCGGCGGAGCCCAGCTCCTCCCCCGGCGCTGTCGGGGCCCCTCCGACGGCAGGGGGGCCCGGGCCGGGTCGCGCCAGGGCCCGCGACGGCCGCGCGTGCCGGCGGAGCCAGCAATCGCGCACCTCCCTCCCTTATGCAGCCTGGACCCGCCCGCCCGTAGGCTCGGCCTATCACCGGGGCCAGCCTGTCGGGCGGCCGACGACCAGGCCGGGCCGCCCAACGCCCCCGAGGCACCCCTGTGTCAGCCTACCGGCTGGACCGCGCTGCACCCCGGCATTGGCCAGTACCCGGTGGCATGCGGCGCGCGTGCCGCCGCCGGGGCCCGGGGTGGTGGACGCCCTTGCCTTTGGCGCTGGACTCTGCGCCGCGTCCGTCGGGTGCGCCGGGTGGGGCCCGCGGTCCCCCGCCCCGCGACCGTCCCCCGCGATGCGGCCGCGGCGGTAGTGGGCTGGCCAGGCTCGGGCCCTCCGCGGCCCGGCGCAGCTCCCGTGGGCGCCCCCGCCGGGAGGGTCGGCTCGCCGGCCCTTAAACAGGGGACGGGCGAGCCGCTCGGCCAAGCTGCCTCCAGGCTGGGCGGCGCCATCGCCC     
