# Supplementary material for: A simple method for data partitioning based on relative evolutionary rates
Source: PeerJ. 2018 Aug 28;6:e5498. doi: 10.7717/peerj.5498 (PMC6118207; doi:10.7717/peerj.5498)
Supplement: Data S1 — The datasets are provided in the PHYLIP format. [file peerj-06-5498-s002.zip › DataS2/AS4-2.phy]

17  4000
out     TTCTTTATCTAATTAAACATAAATATAAATTCACTAAACATAGTTTATGTGTTATAAATAAAAAAACATTTAAATAACTTTAATGATCGTTTTGAAAAAATGAGTAAAAAATAAATAATTCTATATAAATTTCCTTAATAAGACTTATAATTGAAGGGAAATAGTTCTAAAATATATATTCTAAACTGTAAAATAAATTTGAAATTATAACGCCCGTTATTAATACGAATATTTCTCAATATTACTCTTAATTTTACTTAGTAGTTAATACAAGTATTGTCACTAAATTTAGTGGGAATAATTTTGTTGATAAGATTCTTTATGTTTAAGTTTAATATTTTCTCAGACTTTATTACTATATATAAACCTTTTCAGAGTTTTATATTTATTAGAAATAAAATTTTACTAGTAATTCAGATAATTAATATTACAGTATAAATATAATTACCACATTCAATAGTATTAATACTAAAATAAATAATATATAGTTTTAGACAAGGATACTAATTTAAATTGTGGATTAACTATATATATGCTTATAAATAGAAAATGACTATATTTTTTATGAAAAATAAAATATATTGTATTATTAGGTTTGTATTTAAAAATTTATCTTTTTTAATATCTTATGTTTAGTTAATAATTTAAATAATCTATAATATAAATTTAAGTCAGCTTTATTAATAATTAATCTATGATTTTTAAAATGATTTTAAGTATATTATATAAACGTTAGATCTGTGATGGTGTTCATTCCAAAGATTTAAGAGATAATTAACTAATAAATAAGCATTAATTTCTTATTTTTATTTATACGATGGTTATAAAGTGTTAAAATTTTCTACCGAAAAATTCACTTACTAATTATTTTTATTATTATACTCGTATAAATTGATTATTGAACAATATATACAAAGTTTCTTTATAATTATACCAGAGAATATAATGAGATTACTGACTTAAACGTTTGATTTTTTTATAAAACTAAAAAAATAATTCCCCTTAGAGAAAAATCATTAACGATTGCATCTAATCACAACACATTATCTACTGGTTGACGGATGATTAAATGAGGACAGTGGAGGACGAAAGGCCAAACATTTCTTGTATAAACGCCCTGGTTCTAGTGTGCCCGTTAAGTGTCGGCGATCTTCAGGAGAATATGATCTACATGGTCGGCAAAATGTACAATAAGCCAATGTTAGCCGTCAGCTCAAGCTAATTACTCAACAATGTTCCCATAAATATATGATTTATAAGGTTCAGTGGGCCATATAATAACACATGACTTCCCTTACATAGTTAAAAATAATTTTATTCAAGGTTGAAGACTTCATTAGCTTACAGGGCAATCTGTATCGTAGGTGTTGCGTACCCTGCCCGATGTCAGACTCTTTACAAAGATGAAACTTCAACAACGATGAACGACGCGTACCAATAAAATGAAGGATCTCCTGTGCAACAGTAGGTATATGAAAGAATCTTTCTGTTCCACTCAACACCTTTGCTGAATCAAATACACGCTTCCAACCGAAGAATAGCTAGAAATAAATTAAGAATCGGTTTGTGGGTTGTTATTCGAAAAATGATCGTTTCTCGCACTCAGTGAAACCCTCTTTGCTTTCTTTACCCCAGGCACGGAGATTCGGTTCAGAACAACTGTTGGCGGTGACTTCTGCTTAGCGCAAAGAGGTGATTTTGACCGTCATGGCTTAAAACGAATTTGCCTAGATTTGAGTTCCAGTTGCGATAGCAGCCCACATGGAGAAAAACAGGGCACCATACTTGAATAGACGAAACAAAAATGGGTGTATCTCCGCGGAACGATTAAGTATGCAATAAGCAGGGTAGTTCCACCAATGCGTTCTTCGCTGTGCGACGCCTCCACTTGCTAGTTAAGACTGACCAACTAGAATGAAACGCTTACTTGTAATAAAGTATCAGAAGTGTCGGCATAAGTATATGCTATTCTCGTGCCAATCAGCAAGATCTTGGTTTATCCGCGACACCGTGGCCCCTAGGTCGCCCCGCTGAACGCCGGCAAGGAACTGCTTCTCTGAAGGAGCAAAGGAACTCCAGCTACCTTCTTACACGCACAGCCCGCGCGGGCACCCGCTGTGTTGTTCGGACGGCATTTATAACGTTTACGCCGGTGGTTCCCTTGCAACGCCGGCTAGAGGCCTCGGCACCCGTTCCCGCGGACCAAGGTTACGCCCGTCCGCGATTACGAACCTTCTCACGCAAGTTTCCGCTGGTAGGTGAGCAAACGCACACGGTATTGATGCTAGTTAAATGGCTTCACGGGAGGTCATGACGCTAGCAGGAGACTTCCAGCTCCGCACACGACGAAGACTACAGGGTTCGGCCCGTCGTACCAAAGATACGAGACCCGCAACGCAGGTTACTGGTAGGCGTCCAGGTCTGCGGCTGTTTCCTTGGCCCAGTCTAGCCCGTCGTGGGACTGACCCTGGTCTAGCCCCTCCGGGGCCTTTGAGTCTTGACTTGCTAACGGCCTGAGTTAACGCATAGAACCAGGGCACGAGAGCAGATTCGCGATAGTCGGGTTAGTACCGCACATGAGCAAGATGGGTTTACATCATAGCCTAGTTGGTAGAGACCCTCGGGCTGTCGTACCCTGCTGGCCAGACCTGCCCAAGGAGGCACACGCACACAGCCGACAAATATGGGCGGCTTAATCAAAAGTGCCTCTCGAAGTCGTCGTTAACCGGTTCTGGGAATGGTGAACCTCGAACTTTTCCCGACGGGAAGCGGACCCAGTCGGATTTCCGAGTGAGTGTACACTATACGTCACGCACTCGGAGGTGAGGCAGACTGTACCCCGATGCAGACACTAGCTGGCGAGCTCAAAAGACGAGTCTGGCCCCCCCGCGTATGTGGAGGACGCCCGCCGATGGGTGAGAGTGATGTAATACGTATCCGTGCCCGCTTTATGACTTGGCCGATCGCAACTTCGCTAACACACTTTGCCTGCCTGTTTAGGTTGCGGCGGGCCGCGGGAGCGAGCTCCGCTCCACACGCCGCCCGGGTCGGTTCGAGCGGCGCAGCAATGGCCGGGGTGTGCGAAAAGGAGGCGGTGCCGCGGGGGTGAGCCCGTAGCTGGCCGACGAGGCGGGAGGGGTCCTTCGGCATCCCCCTGCGCCTGTCTCCCGCGAGGGCTAGGCGGCTGTCTGGCCGGCCGCCCGCGCCGTGACGTTGCGCCCGCCCAGGGAGGTACGCGGGGCCCGTTGCCTATTCGGCCAACTGCGTCTGTCCATAGAGCGTCGCCCGGCGCACCCGCCGGTGATGCTGTTCCCCGACCCCCCTGGGGGCGGTCGCGTCCGCTTCGCTCCCCGCACTCGCCCGCGCCCGCAATCGGGCCCGCCCCCGCCCCCAGAGGGGTGGGGCCCCTCGGGCCGACGGCCGGGCCCTGCGCCCGAAGCTGGGGGGTAACGGCGCAAGCCCGGGGCAGTGGGCGGTCCCGTCTGGGCATGGGGCCACGGTGGCGGGGTAGGCTGGGTGCGCGGCGAACGCTGCGGCGCCGCCTCCGCTCGCGGCCCAGGTGGTCGGGCCCCGACCCGGCCTGCAGCGCGCCGCCGTTGCCCCCCGCCCGCTGGCGGGGGGGGGGGCCCTCCACAGGGGGCGGAGCCCCTCACGGGCCGGACCCCCTCCCGCCGGCATGAGCAGCGCCTCGGGGGTGCCGCTGGCTAGGCGGGCAGGGCGGCCGGGGCCAGAGCCGGTCCTGCGGTCGACCGCCCGATGGCTGTCAAGCTCGCGTCCGGCGCCGGGGCGGCCAGGCTCGCAGCCCCCGCGGCCGCAACGGGAGGCAGGCGCGGACGACCGCGAGGCGCGGCGACCCACCCGCGCCGCAGGGGCGACCGCCCCCAGCGGCCGCCCGCGCCGACCGGCCACGCCCCAGCTGGCGTCGCCCGTGCCGCAACCCCAGGGGCTACCTGCGCCCCTCGGGAGGGAGGCAGGCGCACAGCGCGCCCCGGCCATGCGG     
P       TTCTTTATCTAATTAAACATAAATATAAATTCACTAAACATAGTGTATGTGTAATTAATAAAAAAACATTTAAATAACATTAATGATCGTTTTGAGAAAATGAGTAAAAAATAAATAATTCTATATAAATTTCCTTAATAAGACTTATAATTGAAGGGAAATAGTTCTTAAATATATATTCTAATCTGTAATATAAATTTGAAATTATAACGCCCGTTATTAATACGAATATTTCTCAATATTACTCTTAATTTTACTTAGTAGTTAATACATGGTTTGTCAATAAATTTAGTTGGAATAATTATGTTGATGAGATTCTATATGTTTAACTCTAAAATTTTCTCAGACTTTATTATTATATATAAACCTTATCGGAGTTTTATATTTATTAGAAATAAAATTTTATTAGTAATTCAGATAATTAATATTACAGTATAAAAATATGTACCACATTCAATAGTATTAATACTATAATAAATGATATATATTTTTAGAACATGATACTAATTAAAATTGTGGATTAACTATATATATACTTATAAATAGAAGATGACTATATTTTTTATGAAAAATAAAATATATTGTATTGTTACGTTTGTATTTTTAAATTTATCTTTTTTAATATCTTATGATTAGTTAATAATTTAGCTAATCTACTATATAAATTTAAGTAAGCTTTATTAATAATTAATCTATGGTTTTTATAATGTTTTTAAGTATATTATATAGACGTTAGATCTGTGCTGGTGTTCATTCCAAAGATTTAAGAAATAATTAACTAATAAAAAAGCATTAATATCTTATTTTTATTTATACGATGGTTATCAAGAGATATAATTTTCTACCTACTAAGTCACGTACTAAGCATTTTTATTATTATTCTCGTATAAATTGATTATTGAACATGATATACAAAGTTTCTTTATAATTATACCAGAGAATATAATGAGTTTACTGACTTAAACGTTTGATTTTTTTATAAAACTAAAAAAATAATTTCCCTCAGAGAAAGAGCATTAACGATTGCATCTAATCACAATACATTATCTACTGGTTGACGGATGATTACATGAGGACAGTGGAGGACGAAGGGCCACACATTACTTGTATAAACGCTCTGGTTCTAGTGTGCCCTTTAAGTGTCGGCGATGGTCAGGTGAATATGATCAACATGGTCTGCAAATTATACAATAAGCCAATGTTAGCTGTCATATCAAGCTCATTACTCAACACTGTTCCCATAAGTAAATGCCTTATAACGTTCAGTGGACCATATAATAACACATGACTCCCCTCACCGAGTTAAAAATAATTTTATTCAAGGTTGCACACTTCATTAGCTTACAGGGCAATCTTCATCGTAGGTGATGCGGACCCTGCCCGATATCAGATTCTTCACAAAAATGAAACTTCAACAACGATGAACGACGCGTACCAATAAAATGACGGATCTCCTCTGCAACAGTGGGTATCTGAAAGAATTTTTCTGATCCACTAAACACCTTTGCTGAATCAAATACACGCTTCCAACCGAAGATAAGCTAGAAGTGAATTAAGTAGCGGTTTGTGGGTTGTTATTCGAAAAATGATCGTTTCTCATACTCAGTGAAACCCGCTTTGCGTAATTTACCCCAGGCCCGAAGATTCGGTTCAGATCCACTGATGGCGGTGACTTCTGCTTAGCGCATAGAGGTGATTTTGACCGACATGGCTTATATCGAATTTGCGTAGGTTTGAGTTCCAGTTGCGATAGCAGCCCACATGGAGAAAAACATGGAACAATACGTGAATAGAGGAGCTAATAATGGGTGCATCTCCGCGGAAGGATTAAGTATGCAATTAGCAGGGTAGATCCACCAATGCGTTCTTCGGTGTGCGACGCCTCCACAGGCTAGTTAAGACTGACCAACTAGAATGAAACGCTTACTTGTAATAAAGTATCAGTAGTGACGGCATAGGTATTTGCTATTGTCGTGCCAATCAGGTTGCTGTTGGCTTATCCGCGACACCGTGGTCCGTAGGCCGCGCAGCTGAACGTAGGCACGGAACTGTTTGTTTGAAGAAGCAAAGGAACTCGAGCTTCCTTCTTCCACGCACGCCCCGGGCGGGGACCGGCTGTGTAGTTTGGACAGCATTTAGAACGTTTACGCCGGAGCTTCCCTTGCAATGCCGGCTAGGGGCCTCGGCCCCGGTTCCCGGGTCCCAGGGTTATGCCCGACCGCGATTACAAACCTTCTCGCGCAACTGTCCACTGGTAGGTGAGCTAACGCAAAAGGTATTGATGATAGTTAACTGGCTTCACGGGAGGTCATGACGCTAGCCGGAGACTTAGGGCTGAGCACACGACGAAGACCGCAGTGTTCGGCCCGGATTAGCGAAGATACGAGAACCGCAACGCAGGTTACTAGTAGGCGTCTAGGTCTGCGGCGGTTTCCTTGGCTAAGTCTAGTCCGTCGTGGCAAGGACCCTCGTCTAGTGCCTCCTCGGCCTGTGACTAGTGACTTGCTAACGGCGCGAGTTAGCGCATAGCACCTGGTCACGAGAGCAGATTCGCGATGGTCCGGTTAGTAGTGCACATCAGCAAGATGGGTTTCAATCATAGTCTAGTAGATAGAGATCCTCGGTCTGACTTGCCCTGCTGGCCAGACCTGCCCAAGGAGGCACAGGCACACAGCCGACAAAGGTGGGCGGGTTAATCAAAAGTGCCGCTCGAAATGGTCTTTAACCGCTGCTTGGAATGGAGAACCTCGAACTTTTCGCTTCGGGAAGCGGACCCAGTGGGATTTCCGCGTGAGTGTACACTATACGTCACGCCATCCGAGGTGAGGCAGACTGTACCTCGGTGCAGACACTAGCTGGCGAGCTCAAAAGACGAGTCTGGCCACCCCCTGTACGTGGAGGACGCCCGACGATGGGTGAGAGTGATGTAATAAGTACCCTTGCCCGCTTAATGACTTGGCTGATCGCAACCTCGCTACCACACTTTGACTGCCGGTCTAGCTTGCGGCGGGCCGCGGGAGCGAGGTCCGCTCCACACCCCGCTCGGGTCGGTTCGAGCGGGGCAGCAATGGCCGGGGCCTGCGAAAAGGAGGCGGCGCCGCGGGGGCGAGCCCGTGGCTGGCCGACCAGGCGGCAGGGGACCCTCCGCATCCGCCTGCGCCTGTCTACAGCGAGCGCTACGCGGCTGTCTGGCCGGCGGCCCGCGCCGTGACGCTGCGCCGCCCCACGGAGGTACACGACGCCCGTTGAGTATTCGGCCAGCTGGGTCTCTCCATACAGCGTCGCCCGCCCCCCCCGGCGGTGATGCTGTCCCCCGCCCCCCCCGGGGGCGGCCGCGCCGGCTTCGCTCCCCGCACACGCCCGGGCCCGCAAACGGCCCCGTCCCCGCACGGAGGGGGGGCGGGCCCCTCGCGCCGACGGCCCGGCCGTGCCCGCGACGGTGAGCCGTCACCGCGCAAGCCCGGGGCAGTGGGCGGTCGGCTCTCGGCATGGGGCGACCCTCGCGCGGTACGCTGGTTGGGGGGCGAACGCCGCGGCCGCGCCTCAGCTCGCGACCCAGGCGCTCGGGCCCCGCCCCGTGCTGCAGCGCGCCGCCCTAGCCCCGCGCCCGCTGGCCCGGGGGCGGGCCCTCCACAGGGGGCGGAGCCCCTCACGGGCCGGTCCCCCTCCCGCCGGCATGAGCAGCGCCTCGGGGGGGCCGCAGGCAAGGCCGGCGGGGCGGCCGGGGCCAGAGCCACGCCTGCGGTCGACCTCACCATGGCGGTCACGCTCGCGTCCGACGCCGGGGCGTGCACGGTCGCCGCCCCCGCGTCCGCAGCGGCAGGCAGGACTGGACCACCGCCAGGCGCGGGCGCCCACCCGCGCCACAGCTGCGACGGCCCCCGGGGGCCGCCCGGGCCGACCGGCCACGCACCAGCTGGCTTCGCCCGTTCCGCAACCCCCGGGCCTACCTGCGTCCCTCGCCAGGGCGGGAGGCGCGCAGCCCGCCCCGGCCATGGGG     
O       TTCTTTATCTAATTAAACATAAATATAAATTCACTAAACATAGTTTATGTGTCATGAATAAAAAAACATTTAAATAACCTAAATGATCGTTTAGATAAAATGAGTAAAAAATAATTAATTCTATATAAATTTCCTTAATAAGACTTATAATTGAAGGGAAATAGTTCTAAAATATATATTCTAATCTGTAAAATAAATTTGAAATTATAACGCCCGTTATTAATACGAATATTTCTCAATATTACTATTAATTATAATTAGTAGTTAATACAAGTAATGTCAATAAATTTAGTGGGAATAATTATGTAGATCAGATTCTTTATGTTTAATTTTAATATTTTCTCAGACTTTTATATTATATATAAACCTTCTCAGAGTTTTATTTTTATTAGAAATAAATTTTTATTAGTAATTCAGATAATTAATATTACAGTATAAATATATTTACCACATTCAATAGTATTAATACTATAATAAATAATATATAATTTTAGATTACGATACTAATTCTAATTGTGGATTGACTATATATATGCTAATAAATATAATATAACTATATATTTTATGAAAAATAAAATATATTGTATTGTTAGGTTTGTATTTTTAAATATATCTTTTTTAGTATCTTATGCTTAGTTAATAATTTATTTAATCTAATATATAAATTTAAGTAAGCTTTATTAATAATTAATCTATGATTTTTAAAATGTTTTTAAGTATATTATATAGACGTTAGATCTGTGATGGTGTTCATTCCAAAGATTTAAGAGATAATTAACTAATAAAAAAGCATTAATATTTTATTTTTATTTTTACGATGGTTATTAAGAGTTATAATTTTCTACCCACCAATTCACTTACTAAACATTTTTATTATTATTCTCGTATAAATTGATTATTGAACAAAATATACAAAGTTTCTTTATAATTATACCAGAGAATATAAAGAGATTACTGACTTAAACGTTTGATTTTTATATTAAACTAAAATAATCATTCCCCTCACAGAAATAGCATTAACGATTGCATCTATTCACAGTACATTATCTACTGGTTGACGGATGATTAAATGAGGACAGCGGAGGACGAACGGCCAGACATTACTTGTATAAACGCTCTGGTTCTAGTGTGCCCTTTAAGTGTCCGAGATTCTCAGGAGAATATGATCAACATGGTCAGCAAAATCTACCATTAGCTAATCTTAGCGGTCCTCTCAAGCAAATTACTCAACACTGGTCCCATAATTAAATGCTTTTTAACGTTCAGAGGACCATATAAAGACACATGACTTCCCTCACTTAGATAAAAATAATTTTATTGATGGTTGCAGACTTCATTAGCTTGTAGGGCAATCTCGATCGTAGTTGCTGCGTACCGTGCCGGAACTCAGATTCTTAACAAAAATGAAACTTCAACAACGGTGTACGACGCGTACCAATAAAATGATGGATCTCCTATGCAACAGTCAGTATCTAAAGGAATTTTTCTGTTCCACTCGACACCTTTGCTGAATCAAATACACGCTTCCAACCGAAGAGTAGCTAGAAATCAATTAAGTATCGCTTTGTGGGTTGTTATTCGAATAATGATCGTTTCTCCGACTCAGTGAAACCCTCTTTGCTTTTTTTACCCCGGGCCCGAAGTTTCGGTTCAGACCCTCTCATGGCGGTAACTTCTACTTAGAGCATAGAGGTGATTTTGACCGCCATGGCTTAAATCGAATTTGCCTAGGTTTGAGTTCCAGCTGCGATAGCAGCCCACATAGAGAAAAACAAGGTACCGTACCTGAATAGACGACTGAAAAATGGGTGAATCTCCGCGTAACGATTAAGTATGCAACTAGCAGGGTATATCTACCAATGCGTTCTTCGGTGTGCGACGCCTCCACGTGCTAGTTCAGGCTGACCGACAAGAATGAAACACTTACGTGTAATAAAGTATGAGAAGTGTCGGCATAAGTATTTGCTGTTATCGTGCCAATCAGCAGGGTTTTGGTTTATCCGCGACACCGTGGGCCCTAGGTCTCCCACCTGAACGTGGGCAAGGAACTGCTTATGTCGAGTAGCAAAGGAACTACTGCTCCCTTCTGACACGCACCACCCGCGCCGGAACGGGCTGTGTAGTTCGGACCGTACTTACAACGTTTACGCCGGGGGATCCGTTGCAACGCCGGCTAGGGTCCTCGGCCCCGGTTCCCGCGTACCAGGGTTATGCCAGTCCGAGATTACTAACTTTCTCACGCAAATGTCCCCTGGCAGGTGAGCCAACGGAGACGGTATTGATGGTAGTTAACTGGCTTCACGGGAGGTCAAGACGCTAGCAGGAGACTTGCCGCTGCGCACACGATGAAGACAACTGTGTTCGGCCTGAGATACCGAAGTTACGAAACCCGCACCGCAGGTTACTAGTACGCGTCTAGGTCTGCCGCTGCTTCCTTGGCTCCGTCTAGTCCGCCGTTGCATTGACCCTGGTCTAGCCCCTCCGCGCCCTTCGAGTCTTGACTTGCTAACGGCCGGAGCTAGCCCATGGTACCTGGGCACGACAGCTCATTCGCGATAGTCGGGTTAGTAACGCACATCAGCAATTTTGATTTCCATGATAGACTAGGAGATAGGGACCCTCGGTCTGCCCTTCCCTGCTGGCCAAACCGGCCAAAGGAGGCAGATGCACACAGCCGGCAAAACTGGGCGGTTGAAACAAAAGTTCCTCTCGCAATCGTCTTTAAACGGTTCTGGGAATGGATAACCTCGAACTTTCCGCCACGGGAGGCGGACGCAGTCGAATTTCCGCGTGAGTGTACACTATACGTCACGCCATCCGAGGTGAGGCAGACTGTACCCCACTGCAGACACTCGCTGGCGAGCTCAAAAGACGAGTCTGGCCCCCCCGAGTTCGGGGAGGACGCACGGCGAAGGGTGAGAGTGATGTAATATGTACCCGTGCCCGCTCAATGACTTGGTGGATCGCAACTTCGCTAACACACTTTGCCTGCCTGTATAGGTTGGGCCGGGCGGCGGGAGCGAGGTCCCCTCCACACCCCGCCCGGCTCGGTTCGAGCGGCGCAGCAATGGCCGGGGCCTGCAAAAAGGATGCGCTGCCGCGGGGGAGAGCCCGACGCTGGCCGACCAGTCCGCAGGGGACTCGCGGCATCACCCTGCGCCTGGCCACGGCGAGGGCTAGGCGGCTGTCTGGCCGGCCGCCCTCCCCGTGATGCCGCGCCCGGCCGGGGAGGGACACCACGCCCGTTGAATATTCGGCCAACCGCGACTCTCCATAGAGCGTCGCGCGGCGCGCCCGCCCGTGCTGCTGTCCCCCGACCCCCCCGGGGGAGGTCGCGTCGGCTTCGCTCCCCGGAGGCGCCCGCGCCCGCCATCGGCCCCGGCCCCGCCCACAGGGGGTGCGGGCCCCTCGAGCCGACCGGCAAGCCCTACGCGCGACGCTGCGGAGTCACGGCGCACGCCCGGGGCAGTGGGCGGTCCCGTCTCGGCAGAGGGCGAGCGTCCCGCGGTACGGGGGTTGGGGGGCGAACGCCGCGGGCGCGCATCCGCTCGCCCCCCAGGGGGTCGCGCCCCCCCCCGGGCTGCAGCGCGGCGCCGCTGCCCCGCGCCTCCTGGCCACGGGGCAGGCCCTGGACACGCGGCGGAGCGCCTCATGGCCTGGACCCCCTCACGCCGACATGAGCAGCGCCTCGGGGGTGCCGCGGGCTAGGCGGGCCGGGCGGCGGGGGCCAGAGCCTGTCCGGCGCTCGACCGCACGACGGCTGTCAAGCTCGCGTGCGGCGCCGTGGCGCACAGGGTCGCGGCCCCCGCGGGCGCAACGGCAGGCAGCCCCCGACGACCGCGAGGCGCGGCGACCCACCCGCGCCACAGGTGGGACCTCCGCGGGGGGCCGCCCGGGCCGGCCGGCCACGCCCCAGCTCGCTTCGCCCGTGCCGCAACCCCGGGGCCTACCAGGGCCACTCGGGAGGGCGGCAGGCGCGCAGGGCGCCCCGGCCATGCGG     
N       TTCTTTATCTAATTAAACATAAATATAAATTCACTAAACATAGTTTATGTGTGATGAATAAAAAAACATTTAAAAAACATAAATGTTCGTTTAGATAAAATGAGTAAAAAATAACTAACTCTATATAAATTTCCTTAATAAGACTTATATTTGAAGGGAAATAGTTCTTAAATATATATTCTAAACTATAATATAAATTTGAAATTATAACGCCCGTTATTAATACGATTATTTCTCAATATTACTCTTAATTTTACTTAGTAGTTAATACATGTTATGTCAATAAATTTAGTAGGAATAATTATGTAGATAAGATTCTATAAGTTTAAATTTAAAATTTTCTCAGACTTTAATATTATATATAAACCTTGTCCGAGTTTTATATTTATTAGAAATATAATTTTATTAGTAATTCAGCTAATTAATATTACAGTATAAAAATACTTACCACATTCAATAGTATTAATACTATAATAAATAATATATATTTTTAGAACAAGATACTAATTCTAATTGTGGATTAACTATATATATGCTTATAAATACAATATGACTATATTTTTTATGAAAAATAAAATATATTGTATTGTTATGTTTGTATTTTAAAATATATCTTTTTTAATATCTTATGTTTAGTTAATAATTTATATAATTTAATATATAAATTTAAGTTAGCTTTATTAATAATTAATCTATGATTTTTAAAATGATTTTAAGTATATTATTTAAACGTTAGATCTGTGTTGGTGTTCATTCCAAAGATTTAAGATATAATTCACTAATAAATAAGCATTAATATTTTATTTTTATTGATACGATGGTTATAAAGAGTTATAATTTTCTTCCCAGTAAATCACTTACTAACCATTTTTATTAATATGCTCGTATAAATTGATTATTGAACACTATATACAAAGTTTCTTTATAATTATACCAGAGAATATAAAGAGTTTACAGACTTAAACGTTTGATTTTTTTATTAAACTAAAACAATAATTCCCCTCAAAGAAAAACCATTAACGATTGCATCTAATCACAGTACATTATCTACTCGTTGACGGATGATGAAGTGAGGACAGCGGAGGACGAAGGGCCTCGCATTACTTGTATAAACGCCCTGGTTCTAGTCAGCACTTTAAGTGTCGGGGATCGTCAGGAGAATATGATCAACATGGTCGGCAAACGTTAGCATTAGCGAATGTTAGCGGCCAACTCAAGCAAATTACTCAACACTGTTCCCATAATTAGATGCTTTGTAACGTTCAGAGAACCATATAAAAACACATCACTAGCCTCACATAGGTGAGACTAATTTTATTCAAGGATGGACACTTCATTAGCTTGTAGGGCAATCTCAAAAGAAGTTGGGGCTTTCCGTGCCCTAACTCAGAATCTTTAAAAAATTGAAACTTCAACAACGTTGCACGACGCGTACCAATAAAATGAAGGATCTCCTATGCAACTGTAAGTATCTTAAAGAATTTTTCTGCTCCCCTCGCCACCTTTGCTGAATCGTATACACGCTTCCAACCGTAGAGTAGCTAAAAATGAATTAAGCATCATTTTGTGGGTTGATATTCGAAAAATGATCGTTTCTCCGACTCAGTGAAACCATCTTTGCTTATTTTACCCCCGGCACGAAGATTCGGTTCAGAACCACTCATGGCGATCACTTCTGCTTAGAGCATAGCGGTGATTTTGACCGCCATGGCTTAAATCGTATTTGTCTAGGTTTGAGTTCAAGTGGCGATAGCAGCCCACATGGAGAAAAACATGGCACTCTACGTGAATAGACGAATGAAGAATGGGTGCATCTCCGCGCAACGATTACGTATGCAATTAGCAGGGTAGATCAACCAAGGCGTTCTTCGGTGTGCGACGCCTCCACCGGCTAGTTAAGGCTGACCAACAAGAATGATACACTTGCGTGTAATAAAGTATAAGAAGTGTCGGCATAAGTATGAGCTATTATCGTGCCAATCAGCACGCTCTTGGTTTAGCCGCGACCCCGTGACCCCTAGGACACCCACCTGAGCGTCGGCACGGAACTGATTCGGTGAAGCAGCAAAGGAACTGCCTCTGCCTTCTAACACGCACTTCCCGCGCCGGCACGGGCTGTGTAGTTTGGACGGAACTTACAACGTTTGCGCCTGGGGATCCTTTGCAACGCCGGCTAGAGGCCTCTGCCCCGATTCCCGTGAGCCAGGGTTAGGCCCGACCGGGATTGCAAACCGACTCGCGCAAGTATCCCCTGGTAGGTGTGCCAACGCAGAGCGTATTGATGTTAGTTAACTGGCTTCACGGGAGGTCAAGACGCTAGCGGGAGACTTTCAGCTGCGCCCACCAGGAAGACTCCCGTGTTCGGCCCGGTTTACCTAAGATACGAGTCCCGCACCGCAGGTTTCTAGTATGCGTCTAGGGCTCCTGCCTTCTCCTTGACTCCGTCTAGTCCGTCGTCATACTGACCCTGGACTAGCCCCTCCCCGGCCTTGGACTCTTGACTTGCTAAGGGCAGGAGATAACGCATGGTACCTGGACACGAGAGCAAATTCCCGATGGTGGGGTTAGTAGCGCACATCGGCAATTTTGGTTTGCATGATAGACTAGCAGATAGAGACCCTCGGCCTGTCATACCCTGCTGGCCAGAGCCGCCGAAGGAAGCACATGCACGCAGCCGACAAACATGGGCGGGTTAAGCAAAAGTTCCTCTCGAAAACGTCTTTAAGCGGTTCTGGAAATAGAGTCCCCCGACCTTTGCCCAACGGGAGGCGGACGCAGTTGGAATTCCGCGTGAGTGTACACTATACGTCACGCACTCCGAGATGATGCAGACCGTACCCCGCTGCAGACACTGGCTGCCGTGCTCAAAAGACGAGTCTGGCCGCCCCGCGTTCGGGGAGGACGCCCGACGAAGGGTGAGAGTGATGCCATAAGTACCCCTGCCCGCTCGATGACTTGGCCGATCGCAACTTTGATAACACACTTTGCCTGCCTGTCTATGCTGCGCCGGGCAGCGGGAGCGAGCTCCTCTCCACCCCCCGCCCGAGTCGGTTCGAGCGGAGTAGCAATCGCCGGGGCGTGCGAAAAGCAGGCGGTGCCGCGGGGGCGAGCCCGACGCTGGCCGACTAGTCGGCCGGGGACCGGCGGCATCCCCCTGCGCCTGGCTACAGCGAGCTCTAGCCGGCTCTCTGGCCGGCCGCCCGCCCCGGGACGCTGCGGCCGGGCCCGGAGGGCTACCACGCCCGTTGATTATTCGGCCAAGTGGCTCTCTCCATAGAGCATCGCCGGGCGCGCCCGCCGGTGCTGCTGTCCCCCGACCCCCCGGGGGGAGGCCGCGTCGGCTTCGCTCCCCGGACGCGCGCGGGACCGCAACCGGCCCCGAACCCGCGCGCAGGGGGAGCGGGCCCCTCGCGCCGACCGCCGAGCCCTGCGCGCGAGGCTGCGTTCTCACCGCGCGCGCCCGGGGCAGTGGGCGGTCCGCTCTCGGCATCGGGCGAGCGTGGCGCGGTACGCTGGTTGGGGGGCGAACCCGGCGGCGGCGCGTCGGCTCGCGCTCCAGACGAGCGGGCCCCCCACCGGCCTGCAGAGCGCCGCCCCTACCCCGCGCCCGTTGGCCCGGGGCCAGGCCCTCCACAGGATTCGCAGTCCCTCAGGGGCCGAACCCCCTCCGGCCGGCATGAGCCGCACCTCGGGGGGGCCCCGGGCTAGGCGGGCTGGGCGGCCGGGGCCAGAGCCCATCCGGCGCTCGACCCCGCGATGGCAGTCACGCTCGCGTGCGGCGCCGCGGCGAGCACGGTCGCTGCCCCCGCGGGCGCAACGGCAGGCGGGACCGGACCAGCGCGAGGCGCGGCGCCCGACCAGCGCCACAGGTGCGACGGCCCCTGGGGGCCACGCGGGCCCGCCGGCCCCGTCCCGGCTCGCTTCGCCCGTGCCGCAACCCCCGGGGCTACCGGGGCCACTTGGTAGGGCGGCAGGCGCGCAGCGCGCCGCGGCCATTCGG     
M       TTCTTTATCTAATCAAACATAAATATAAATTCACTAAACATAGTTTATGTGTTATTAATAAAAAAACATTTAAATAACTTAAATGTTCGTTTAGAAAAAATGAGTAAAAAATAAGTAATTCTATATAAATTTCCTTAATAAGACTTATACTTGAAGGGAAATAGTTCTTAAATATATATTCTAAACTGTAATATAAATTTGACATTATAACGCCCGTTATTAATACGATTATTTCTCAATATTACTCTTAATTTTACTTAGTAGTTAATACAAGTATTGTCAATAAATTTAGTGGGAATAATTATGTTGATAAGATTCTATATGTTTAAATCTAATATTTTCTCAGACTTTTATAATATATATAAACCTTTTCTGAGTTTTATTTTTATTAGAAATAAACTTTTAATATTAATTCAGATAATTAATATTACAGTATAAAAATAATTACCAAATTCAATAGTATTAATACTAAAATAGATTATATATAATTTTAGAACATGATACTAATTCTAATTGTGGATTAACTATATATATGCTAATAATTAAATTATGACTATATTTTTTATGAAAAATAAAATATATTGTATTGTTAAGTTTGTATTTTTAAATATATCTTTTTTAGTATCTTATGATTAGTTAATAATTTATTTAATTTAATATATAAATTTAAGTAAGCTTTATTAATAATTAATCTATGGTTTTTAAAATGATTTTAAGTATATTATATAGACGTTAGATCTGTGATGGAGTTCATTCCAAAGATTTAAGATATAATTAACTAATAAACAAGCATTAATTTTTTATATTTATTTATACGATGGTTATAAAGAGTTATAATTTTCTTCCTAATAAAGCACATACTAAAAATTTTTATTATTATTCTCGTATAAATTGATTATTGAACAAAATATACAAAGTTTCTTTATAATTATACCAGAGAATATAAAGAGATTACAGACTTAAACGTTTGATTTTTTTATAAAACTACAACAATAATTACCCTCAAAGAAAAAACAATAACGATTGCTTCAAGTTACAGTACAGTATCTACTCGTTGACGGATGATTACATGAGGACAGAGGAGGACGAATGGCCACACATTACTTGTATAAACGCCCTGGTTCTAGTCAGCCCTTTAAGGGCCGGCGATCGTCACGTGAGTATGATCAACATGGTCAGCAAACCGTAACATTAGCGAATATTAGCCGCCAACTCAAGCAAATTACTCAACAGTGTTCCCATAATTATATGTTTTATAACGTTCAGCGGACAATATAAGAACACATCACTTACCTTACTTAGTTAACAATAATTTTATTCAGGGTTGTAGACTTCATTAGCTTCAAGGGCGATCTTCATAGGAGATCTAGCAAACCGTGCCCTATCTCAGAATCTTTACAAACTTGAAACTTCAACATCGCTGGACGGCGCGTACCAATAAAATGAAGGATCTCCTATGCAACGGTCTGTATCTAAATGAATATTTCTGGTCCCCTTGCCACCTTTGCCGAATCAAATACACGCTTCCAACCGTAGACTAGCTATAAATCAATTAAACATCAATTTGTGGGTTGATATTCGAATAATGATCGTTTCTCTTACTCAGTGAAACCGGCTTTGCATTTTTTACCCCTGGCGCGAAGATTCGGTTCAGATCGACTCATGGCGGTTGCTTCTGGTTAGCGCAAAGCGGTGATTTTGACCGCCATGGCTTAAAACGTACTTGTCTAGCTTTGAGTTCAAGTAGCGATAGCAGCCCACATTGAGAAAAACTCGGTACAGTACTTGAATAGACGATTAAATAATGGGTGCATCTCCGCGCAATGATTAGGTATGCAAAAATCAGGGTATATCCACCAAGGCGTTCTTCGCTGTGCGACGCCTCCACCTGCTAGTTAAGACTGACCTACCAGAATGAAACACTTCCTTCTAATAAAGTATCAGGAGTGTCGGCATAAGTATCTGCTATTATCGTGCCAATCAGAATCTTTTTGGTCTAGCCGCGACACCGTTGGCCCTAGGGCACCCTTCTGAACGTCGGCACGGAACTGCTTCTCTAAAGGAGCAAAGGAACTGCGCCTGCCTTCTGATACGCACAACCCGCGCGGGGACGGGCTGTGTGGTTCGGACGGAACTTACAACGTTTACGCCGGTGAATCCATTGCAACGACGGCTACCGGCCTCGGCCCCGGTTCCCGTGTACCAGGCTGACGCCCGACCGGGATTCCGAACAGGCTCTCGTAACTTTCCCCTGGTAGGTGTGCGAACGCAGAACGTATTGATGCTAGTTTACGGGCTTCACGGGAGGTCATGACGCTAGCAGGGGACTTCCCGCTGCGCACACGCCGAAGACGCCCGTGTTCGGCCCGTCTTACCGAAGATACGAGACCCGCGTCGCAGGTTTCTGGTATGCGTCTAGGTCTGCTGCCCTTTCCTTGGCTCCGTCTAGTCCGTCGTTGCAGTGACCCTAGTCTAGCGCCTCCGGGGCCTTCTATTCGTGACTTGCTAACGGCCTGAGATAACTCATGGTAACTGGGCACGACAGCAGATTCGCGATAGTCGGGTGAGTAACGCACATAGGCAAATTTGGTTTACACGATAGACTAGTAGATAGAGACCCTCGGTCTGACTTGCCCTGCTGGCCAGAGCTGCCTAAGGACGCACATGCATACGGGCGGCAAATGTGGGCGGTTTAATCAAAAGTTCCTCTCGGAAGTGTCTTTAATCGGTTCTGGGAATGGAAGGCCACGAACCTTCCACTACGGGACGCTGACACGGTTGGAGTTCCGCGTGAGTGTACACTAAACGTCACGCGTTCTGAGCTGATGCAGACTGTACCCCGCTGCAGACACTCGCTGCCGGGCTCAATAGACGAGTCTGGCCACCCCGCGTTCGGGGAGGACGCTCGACGAAGGGTGAGAGTGATGGAATCAGTATCCGTGCCCGCTCGATCACTTGCCAGATCGCAACGTGGCTAACACACGTTGCCTGCCTGTCTAGCCTGCGGCGGGTCGCGGGAGCGGGCTCCGCTCCACCCCACGCCCGGGTCGGTTCCAGCGGGGAAGCAATGGCCGGGGCCTGCAAAAAGGAGGCGGTGCCGCGGGCGAGGGCCCGGGGCTGGCCCACAAGTCGGCAGGGGACGGGGGGCATCCCCCTGCGCCTGCCCGCGGCGACAGCTAGGCGGCTCTCTCGCCGGCCGCCCGCCCCGGGACGCCGCGGCCAGCCCGGGAGGGCCACCAGGCCCGTCGAGTCTTCGGCCACGTGGCGCTCTCCATAACGCATCGCCGGGCGCCCCCGGCCGTGCTGCTGTCCCCCGAGCCACCGCGGGGAGGCCGCGTCGGCGTCGCTCCCCGGACGCGCGCGGGCCCGCTACCGGCCCCGCACCCGCGCGCAGGGGGTGCGGGCCCCTCGGGCCGACGGCCCAGCCGTCCCGGCGATGCTGGGTGCTTACGGCGGCCGCCCGGGGCAGTGGGCGCTCCGCTCTCGGCATCGGGCGAGAGTGGCGGGGGATGCTGGTTGGGGGGCGAACGCCGCGGCGGCGCCTCCGCTCGCGCCCCAGCTGTTCGGGGCCCGCCCCGGCCTGGAGCGGGGCGCCGCTACCCCGCGCCTGCTGGGCCGGGGCCAGGCCCTCCACAGGGGTCGGAGGGCGTCAGGGGCGGGAGCCCCTCCGGCCGGGATGAGCCGCGCCTCGGAGGCGCCGCAGGCCAGGCGGGCCGGGCGGCCCGGGCCAGAGCCCCTCGTGCGCTCGAGCGCCCGATGGCCGTCGAGCTCGCGTGCGGCGCCGGTGCGCCCACGGTAGCCGCCCCCGCGCGCGCAACGCCAGGCAGGACCGGACGCCCGCCAGGCGCGGCGGCCCACCCGCACCATAGGCGGGACCGCCGCTTGCGGCCGCCCGGGGCGGCCGGGCACGCCCAGGCCCGCTTCGCCCGTGCCGCAAGCCCAGGGGCTACCCGGGCCACTCGGTACGGCGGCAGGCGCGCAGGGCGCCCCGGCCATGCGG     
L       TTCTTTATCTAATTAAACATAAATATAAATTCACTAAACATAGTTTATGTGTAATTAATAAAAAAACATTTAAAGAACATTAATGTTCGTTTAGATTAAATGAGTAAAAAATAAATAATTCTAAATAAATTTCCTTAATAAGACTTATATTTGAAGGGAAATAGTTCTAAAATATATATTCTAAACTGTAACATCAATTTGATATTATAACGCCCGTTATTAATACGAATATTTCTCAATATTACTATTAATTTTACTTAGTAGTTAATACAAGTAATGTCACTAAATTTAGTGGGAATAATTTTGTAGATTAGATTCTATATGTTTAAATTTAAAATTTTCTCAGACTTTATTATTATATATAAACCTTTTCTGAGTATTATATTTATTAGAAATATATTTTTATTAGTAATTCAGATAATTAATATTACAGTATAAATATAGTAACCACATTCAATAGTATTAATACTAAAATAGATAATATATATTATTAGAACATGATACTAATTTAAATTGTGGATTAACTATATATATGCTAATAAATATATTATGACTATATATTTTATGAAAAATAAAATATATTGTATTGTTATGTTTGTATTTAGAAATATATCTTTTTTAATATCTTATGCTTAGTTAATAATTTACGTAATTTAGTATATAAATTTAAGTAAGCTTTATTAATAATTAATCTATGATTTTTAAAATGGTTTTAAGTATATTATGTATACGTTAGATCTATGATGGTGTTCATTCCAAAGATTTAAGATATAATTGACTAATAAAAAAGCATTAATTTTTTATATTTATTAATACGATGGTTATAAAGAGTTAAAATTTTCTACCTACTAATTCACTTACTAAATATTTTTATTATTATACTCGTATAAATTGATTATTGAACAACATATACAAAGTTTCTTTATAATTATACCAGAGAATATAGAGAGCTTACGGACTTAAACGTTTGATTTCTTTATTAAACTATAAGAATTATTTCCCTAAAAGAAATAGCAATAACGATTGCTTCATTTCACAGGACAATATCTACTCGTTGACGGATGATAATGTGAGGACAGGGGAGGACGAATGGCCATACATTACTTGTATAAACGCGCTAGTTCCAGTCAGCCCTTTAAGGGTCGGGGATCGTCATGTGACTATGATCCACATGGTCAGCAAATGGTATGATAAGCCAATATTAGCCGCCAACTCAAGCTGATTACTCAACAATGGTCCCATAAATAGATGATTTGTAACGTTCAGAGGACAATATAACAACACATCACTACCCTCACGTAGTTAAGAATAATTTTATTAATGGGTGGACACTTCATTAGCTTCTAGGGAAATCTAGAAAGTAGATTTTGCAATCCCTGCCCTAAATCAGATACTTAACAAACATGAAACTTCAACAACGGTGTACGACGCGTACCAATAAAATGACGGATCTCCTCTGCAACTGTGTGTATCTAAACGAATCTTTCTGCTCCACTGCAGACCTTTGCTGAATCACATACACGCTTCCAACCGAAGATTAGCTAAAAATTAATTAAACATCCATTTGTGGGTTGATATTCGAATAATGATCGTTTCTCGGACTCAGTGAAACCCACTTTGCCTACTTTACCCCGGGCGCGAAGATTCGGTTCAGATCTACTCCTGGCGATTACTTCTGCTTAGGGCATAGCGGTGATTTTGACCGTCATGGCTTAAAACGTATTTGTCTAGGTTTGAGTTCAAGTAGCGATAGCAGACCACATAGAGAAAAACTCGGGACACTACATGAATAGACGATATAATAATGGGTGCATCTCCGCGCAATGATTACGTATGCAACAATCAGGGTATATCCACCAATTCGTTCTTCGCTGTGCGACGCCTCCACTTGCTAGTTAAGACTGACCGACTAGAATGATACACTTACATCTAATGAAGTATCAGGAGTGTCGGCATATGTATCTGCTATTCTCGTACCAATCAGTAGCCTCTTGGTTTAGCCGCGACCCCGTAGACCCTAGGGAACTCGTCTGAACGTCCGCACGGAACTGCTTTTCTAAAGGAGCAAAGCAACTCCGGCTTCCTTCTAAAACGCACCGCCCGTGCCGATACGCGCTGTGTGGTTCGGACGGGACTTAAAACGGTTACGCCAGGGCGTCCTTTGCAACGCCCGCTAGAGTCCTCGGCCCCTGTTCCCGTGTACCAGGGTTACGCCCGCCTGGGATTGCCAACCGCGTCGCGAAACTATCCTCTGGTAGGTGGGCTAACGCAAAGCGTATTGATGCTAGATGACGGGCTTCACGGGAGGTCAAGACGCTAGCGGGGGACTTACAGATACGCACACGATGAAGACGGCGGTGTTCGTCCCGAGTAACCGAAGATACGAGATCCGCGACGCAGGGACCTTGTATACGTCCAGGGCTTCTGCTGTTTCCTTGTCGCCGTCTAGTCCGTCGTTGGAAGGACCCTGGTCTAGGCCTTCCGTGGCCTTCAAATCATGACTTGCTAATGGCAGGAGTTACCTCATGGGAACTGGGCACGACAGCCGATTCGCGATGGTCGGGTTAGTAAGGCACATCGGCAAGTTTAGTTTGAATCATAGTCTAGTAGATAGAGACCCTCGGGCTGCCGTCCCCTGCTGGCCAGAGCTTCCCAAGGATGCACACGCACACGGGCGGCAAATGTGGGCGGTTTAAACAACAGTACCTCTCGGAAGCGTCTTTAAACGGTTCTGGGAATGGTCGACCGCGAACCTTACGCGACGGGAGGCGGACCCGGTTGGATGTCCGCGTGAGTGCACACTACACGTCACGCCATCTGAGACGAAGCAGCCCGTACCCCGGTGCAGACACTAGCTGCCGTGTTCAAAAGACGAGTCTGGCCGCCCCGCGTTCGGGGAGCACGCTCGACGAAGAGTGAGAGTGATGTCATAAGTACCCGTGCCCGCTCCATGACTTGGCCGATCGCAACGTAGCTAACACACTTTGCCTGCCTGTGTAGCCGGCGGCGGGACGCGGGAGCGAGATCCTCTCCACCCCCCGCCGGGAGCGGTTCGAGCGGCGCAGCAATCGCCGGGGCGTGCTAAAAGGAGGCGCTGCCACGGGCGCGCGTCCGTGGCTGGCCCACGAGTCGGGAGGAGACGCGGAGCATAACTCTGCGCCTGTCTCCCGCGACCGCTAGGCGCCTCTCTGGTCGGCCGCCCCCCCCGGGACGCCGCGGCCCGCCAGGGAGGGCCACCAGGCCCGTGGCTTATTCGGCCAGGTGCCGCGCGCCACACACCGTCGCCGGTCGCGCCCGGCCGTGCTTCTGTCCCCCGAGCCACGGGGAGGAGGGCGCGTGGGCTTCGCTCCCCGCATGCGCTGGGGACGGCTACCGGCCCCGCACCCGCGCGCACCGGGCGCGCGCCCCTCGCGCCGACGGCCCAGCCGTGGCCGCGAGGCTGCGAGGTCACTGCGCGGGCCCGCGCCAGGGGGCGGTCCCGTCTCGGCATGGGGCCACCGTGGCGCGGGACGCTGGTTGGGGGGCGAACCCCGCGGGGGCGCCTCGGCTCGCGCTCCAGCTGTTCGGGCCCCCCCCCGGGCTGGAGCGGGACGGCGCTGCCCCGCGCCGGCTGGGCCCGGGCCAGGCCCTCGACAGGGCCCGGAGGCACTCAGGGCCCTGAGCCCCTCGGGCCGCCATGAGCCGGACCTCGGGGCCCCCCCAGGCGAGGCGGGCCGCGCAGCCCGGGCCAGAGCCAATCCTGCGCTCGAGCACTCGGTGGCGGTCCAGCTCGCGTGCGGGGCCGGTGCGTCCACGGTGGCGGCCCCCGCGCGCGCAATGGCAGGCAGGATCGGACTACCGCCAGGCGCGGTGCCCGACCCGCGCCACAGGTGGCACCTCCGCTCGAGGCCGCCCGGGCCGGCCGGCCACGGGCAGGCCCGCTTCGCCGGTGCCGCAACCCCGGGGGCTACCCGGGCCCCTCGATACGACGGCAGGCGCCGAGGGCGCCCCGGCCATGCGG     
K       TTCTTTATCTAATTAAACATAAATATAAATTCACTAAACATAGTGTATGTGTCATTAATAAAAAAACATTTAAATAACATAAATGATCGTTTAGAATAAATGAGTAAAAAATAAATAAATCTATATAAATTTCCTTAATAAGACTTATATTTGAAGGGAACTAGTTCTTAAATATATATTCTAATCTGTAAGATAAATTTGATATTATAACGCCCGTTATTAATACGATTATTTCTCAATATTACTCTTAATTTTACTTAGTAGTTAATACACGTGATGTCATTAAATTTAGTGGGAATAATTATGTTGATTAGATTCTATATGTTTAAATTTAAAATTTTCTCAGACTTTTATATTATATATAAACCTTATCTGAGTATTATATTTATTAGAAATATAATTTTAATACTAATTCAGATAATTAATATTACAGTATAAATATAATAACCACATTCAATAGTATTAATACTAAAATAGATAATATATATTTTTAGAGCAAGATACTAATTATAATTGTGGATTAACTATATATATACTAATAAATAAAAAATTACTATATTTTTTATGAAAAATAAAATATATTGTATTGTTAAGTTTGTATTTTTAAATATATCTTTTTTATTATCTTATGATTAGTTAATAATTTACTTAATTTAATATATAAATTTAAGTTAGCTTTATTAATAATTAATCTATGATTTTTAAAATGATTTTAAGTATATTATGTAGACGTTAGATCTGTGATGGTGTTCATTCCAAAGATTTAAGATATAATTAACTAATAACTTAGCATTAATTTTTTATATTTATTTATACGATTGTTATAAAGAGTTATAATTTTCTACCTACTAAGACACTTACTAATTATTTTTATTATTATGCTCGTATAAATTGATTATTGAACAATATATACAAAGTTTCTTTATAATTATACCAGAGAATATAAAGAGATTACTGACTTAAACGTTTGATTTTTGTATAAAACTATAAAAATTATTACCTTAAGAGAAAAAGCAATAACGATTGCTTCAAATCACAGTACATTATCTACTCGTTGACGGATGATCAGATGAGGACAACGGAGGACGAATGGCCATACATTACTTGTATAAACGCGCTGGTTCCAGTCAGCCCTTTAAGAGTCCGAGATAGTCAGGAGATTTTGATCAACATGGTCCGCAAAAGGTATAATTAGCAAATGTTAGCAGACAACTCAAGCTCATTACTCAACAGTGGTCCCATAATTATATGAATTATAACGTTCAGAGGACAATATAAAAACACATTACTTCCCTCACCGAGCTAAAAATAATTTTATTCATGGGTAGAGACTTCATTAGCTTCCAGGGCAATCTAGAAAGAAGTGTGTGCACTCCGTGCCCTATCTCAGATACTTTACAAAGCTGAAACTTCAACACCGGTGAACGACGCGTACCAATAAAATGACGGATCTCCTTTGCAACTGTCGGTATCTAAATGAATATTTCTGCTCCACTGAACACCTTTGCTGAATCAGATACACGCTTCCAACCGTAGAATAGCTACAAATAAATTAAACATCGATTTGTGGGTTGATATTCGAAGAATGATAGTTTCTCTCACTCAGTGAAACCCGCTTTGCATGCTTTACCCCCGGCACGAAGGTTCGGTTCAGAGCAACTCATGGCGGTCACTTCTCCTTAGAGCAAAGAGGTGATTTTGACCGACATGGCTTATAACGTATTTGTCTAGGTTTGAGTTCAAGTAGCGATAGCAGCCCACATTGAGAAAAACTGGGTACAATACCTGAATAGACGAATGAATAAAGGGTGAATCTCCGCGGAACGATTATGTATGCAAGAATCAGGGTATATCTACCAATGCGTTCTTCGATGTGCGACGCCTCCACTTGCTAGTTAAGACTGACCCACAAGAATGATACACTTACATCTAAAGAAGTATTAGTAGTGTCGGCATAAGTATCTGCTATGTTCGTACCAATCAGAAACCTGTTGGTTTAGGCGCGACTCCGTAGGCCGTAGGGCACCCGCCTGACCGTCGGCACGGAACTGTTTCCCTTAAGGAGCAAAGGAACTCCGGGTTTCTTCTAATACGCACCCCCCGTTCTGGAACGGGCTGTGTAGTTAGGACGGGACTTACAACGGTTACGCCGGCGGATCCTTTGCAACGTCAGCTAGGGGCCTCTGCCCCGGTTCCCGTGCACCAAGGTGAGGCGCGCCTGGGATTTCGAACCGCCTCACGCAATTATCCACTGGTAGGTGTGCCAACGCAGATGGTATTGATGCTAGATGACGGGCTACACGGGAGGTCAAGACGCTAGCGGGGGACTTACAGGTGCGCACACGGTGAAGACTACCGTGTTCGGCCAGACTTACCGAAGATACGAGAACCGCGTCGCAGGTAGCTTGTATACGTCCAGGGCTGCTGCCTTCCCCTTGTCGCCGTCTAGTCCGTCGTTGCAGTGACCCTTGTCTAGCCCTTCCGAGGCCTGCAAGTCATGACTTGCTAATGGCACGAGCTAACCCATGGAAACTGGTCACGAGAGCGCATTAGCGATCGTGGGGTTAGTACCGCACATCCGCAAATTTGGTTTTAATTATAGGCTAGTAGATAGAGGGCCTCGGTCTGGCGTACCCTGCTGGCCAGAGCTGCCCAAGGAGGCAAAGGCACACAGCCGGCAAAAATGGGCGGATTAAGCAAAAGTTCCTCTCGGAACCGTCTTTAAACGGTTCTGGGAATTGCAGACCACGAACCTTGCACTACGGGATGCGCACCCGGTTGGACTTCCGCGTGAGTGCACACTACACGTCACGCCATCGGAGCTGATGCAGGCTGTACCCCGGTGCAGACACTAGCTGACGTGTTGAAAAGACGAGTCTGGCCGCCCCGAGTTTGGGGAGGACGCTCGACTAAGTGTGAGAGTCATACTATAAGAACCCTTGCCCGCTCCATGACTTGCCGGATCGCAACCTAGGTAACACACCTTGCCTGCCGGTGTAGCCGGCGGGGGGGCGCGGGAGCGAGCTCCGCTCCACCCCGCGCGGGGATCGGTTCCAGCGGCGGAGCAATCGCCGGGGCGTGCTAAAAGGAGGCGTTGCCGCGGGGGCGAGCCCGACGCTCGCCAACGAGTCGGCAGGGGACCCGCCGCATTACCCAGCGCCTGTCTGCCGCGACGGCTAGACGGCTCTCTCGCCGGCCGCCCTCCCCGCGAGGCGGCGGCCGGCCCCGGAGGCCCACCAGGCCCGTCGATTATACGGGCACGTGCCGCTTTCCACAAACCATCGCCGGGCGCCCCCGTCCGTGCTGCTGTCCCCCGGGCCACCTGGGGGAGGTCGCGGTGGCTTCGCTACCCGCATGCGCGGGTGACCGCTAGCGGCCCCGCACCCCCGCGCCGCGGGCCCGCGCCGCGCGGGCCGACGGCCAAGCCCTGCCAGCGAGGGTGCGCGCTCACGGCGGACGCCCGTGGCAGCGGGCGGTCCCGTCTCGGCAGGGCGGCAGTGTGGCGCGGGATGGTGGTCGGGGGGCGAACGCCGCGGCGCCGCCTCGGCTCGCGCTCCAGCTGAACGGGTCCCCCCCCGGGCTGGAGCGTGGAGGCGCTACCCGGCGCCTGCTGGCCTTGGGCCAGGCCCTGGACAGGGCTCGGAGGCACTCAAGGGCCGGAGCCCCTCCGGCCGGCATGGGCCGGCCCTCGGGGGCCCCCCGGGCGAGGCGTGCTGCGCGGCCCGGGCCAGAGCCGCTCCCGCGCTCGACCCCGCGATGGCCGTCCAGCTCGCGTGCGGTGCCGGTGCGCGCGCGGTCGCGGCCCCCGCGCGCGCAAGGCCAGGCAGGGGGGGACGACCGCCAGGCGCGGCGCCCGACCCGCGCCCCAGGTGGGACCACCGCTCGCGGCCTCCCGCGCCGGCCGGCCACGTCCAGGCTCGCTTCGCCCGTGCCGCAACCCCAGGGCCTACCCGGGCCCCTCGATACGGCGGTAGGCGCGCAGCGCGGCCCGGCCATCCGG     
J       TTCTTTATCTAATTAAACATAAATATAAATTCACTAAACATAGTGTATGTGTAATTAATAAAAAAACATTTAAAGAACATAAATGTTCGTTTAGAAAAAATGAGTAAAAAATAATTAAATCTATATAAATTTCCTTACTAAGACTTATATTTGAAGGGAACTAGTTCTAAAATATATATTCTAATCTGTAATATCAATTTGAGATTATAACGCCCGTTATTAATACGACTATTTCTCAATATTACTATTAATTATACTTAGTAGTTAATACAAGTTCTGTCATTAAATTTAGTGGGAATAATTATGTTGATGAGATTCTATATGTTTAAATTTAAAATTTTCTCAGACTTTGCTATTATATATAAACCTTGTCCGAGTATTATATTTATTAGAAATTTAATTTTATTAGTAATTCAGATAATTAATATTACAGTATAAATATATGAACCATATTCAATAGTATTAATACTAAAATAGATGATATATATTTTTAGAAAAAGATACTAATTAAAATTGTGGATTCACTATATATATGCTAATAAATAAAATATGACTATATTTTTTATGAAAAATAAAATATATTGTATTATTAAGTTTGTATTTCAAAATGTATCTTTTTTAATATCTTATGTTTAGTTAATAATTTAATTAATTTAATATATAAATATAAGTTAGCTTTATTAATAATTAATCTATGATTTTTATAATGGTTTTAAGTATATTATATAGACGTTAGATCTGTGATGGTGTTCATTCCAATGATTTAAGATATAATTTACTAATAAAGAAGCATTAATCTTTTATATTTATTTATACGATGGTTATAAAGAGTTACAATTTTCTGCCAACTAATCCACTTACTAATTATTTTTATTAATATACTCGTATAAATTGATTATTGAACAAAATATACAAAGTTTCTTTATAATTATACCAGAGAATATAAAGAGATTACAGACTTAAACGTTTGATTTTTATATAAAACTAAAACAATTATTACCTTCATAGAAACAACAATAACGATTGCTTCAATTCACAGTACAGTATCTACTCGTTGACGGATGATCACATGAGGACAAAGGAGGACGAATGGCCAAACAATACTTGTATAAACGCGCTGGTTCCAGTCAGCCCTTTAAGGGTCTTGGATAGTCAGGGGAATAGAATCAACATGGTGCGCAAACGTTATTATTAGCGAATTTTAGCAGCCAACACAAGCTTATTACTCAACATTGGTCCCATAAATATATGGCTTATAATGTTCAGAGGACTATATAAAAACACATCACTACCCTGACAGAGATAACAATAATTTTATTCAGGGATGGAGACTTCATTAGCTTCAAGGGCGATCTGTAAAGAAGTGTCAGCCTTCCGTGCCTTAACTCAGACACTTAACAAAATTGAAACTTCAACAACGCTGAACGACGCGTACCAGTAGAATGACGGATCTCCTTTGCAACTGTATGTATCTAAAAGAATGTTTCTGTTCCACTCTACACCTTTGCTGAATCGTATACACGCTTCCAACCGTAGATAAGCTATAAATGAATTAAACATCTATTTGTGGGTTGATATTCGAATAATGATCGTTTCTCTCTCTCAGTGAAACCGGCTTTGCTTTATTTACCCCCGGCTCGGAGGTTCGGTTCAGAGCAACTCATGGCGGTGACTTCTTCTTAGCGCACAGAGGTGATTTTGACCGACATGGCTTATAACGTATTTGTCTAGGTTTGAGTTCAAGTAGCGATAGCAGCCCACATCGAGAAAAACTTGGAAAACTACCTGAATAGACGAATTAAGAATAGGTGAATCTCCGCGAAAAGATTACGTATGCAATAAACAGGGTATATCCCCCAATGCGTTCTTCGTTGTGCGACGCCTCCACAAGCTAGTTAAGACTGACCTACAAGAATGAAACACTTACATCTAATGAAGTATGAGTAGTGTCGGCATAAGTATCTGCTATTTTCCTACCAATCAGTAGCCTGTTGGTTTATACGCGACACCGTGGGCCCTAGGGCACTCGCCTGAACGTCGGCACGGAACTGCTTTGATTAAGGAGCAAAGTAACGGCCGCTGTCTTCTGAGACGCCCTCCCCGTTCTGGAACGAGCTGTGTCGTTCGGACGGTACTTAAAACGTTTACGCCCGGGCATCCTTTGCAACGCCGGCTAGGGACCTCGACCCCGGTTCCCGGGTACAAAGGTGAGGCCCGGCTGGGAATTCAAACCCCTTCACGCAACTATCCACTGGTAGGTGTGCCAACGCAAAACGTATTGATGGTAGTTGACGGGCTCCGCGGGAGGTCAGGGCGCTATCGGGGGACTTAAAGGTCTGCACACGATGAAGACAACGGCGTTCGACCAGAGAAACCTAAGATACGAGACCCGCTCCGCAGGTAGCTGGTATACTTCCAGGGCTGCCGCGGTCGCCTTGGCGGCGTCTGGTCCGTCGTAGCACTGACCCTGGTCTAGTCCTTCCTCGGCCTTCAAGTCATGACTTGCTAACGGCTGGAGCTAACGCATGGAACCTGGGCACGAGCGCGGATTCGAGATGGTCGGGGTAGTATCGCACATCGGCAAGAGTGGTTTTGATTATAGGCTAGTAGATAGAGGGCCTCGGTGTGCCGTCCCCTGCTGGCCATAGCTTCCTAAGTATGCACACGCACACTGCCGGCAAATTTGGGCGGCATAATCAAAAGTGCCTCTCGGAACCGTCTTTAAACGGTTCTGGGAATGGCAGACCACGAACCTTGCGCTACGGGAGGCGGACCCGGTCGTAACTCCGCGTGAGTGCACACTACACGTCACGCCATAGGAGCTGACGCAGGCTGTACCTCGGTGCAGACACTCGCTGAGGCAGTCAAAAGACGAGTCTGGCCGCCCCGGCGTCGGGGAGGACGCTCGCCAAAGGGTGAGAGTCATATCATAAGAACCCCTGCCCGCTCAATGACTTGCGGGATCGCAACGTCGCTAACACACCTTGCCTGCCGGTGTAGCCGGCGCCGGGACGCGGGGGCGAGGTCCGCTCCACCCCGCGCGGGCTTCGGTTCGAGCGGCGCAGCCATCGCCGGGGCCTGCAAACAGGAGGCGTTGCCGCGCGGGCGGGCCCGGGGGCCGCCGACAAGTCGGCAGGGTAGACCCCGCATAATTCTGCGCCTGTCTCCCGCGACGGCTAGGCGGCTGTCCCGACGGCGGCCCCCCCCGGGATGCCGCGGCTCACCGAGGAGGGTCACCGGCCCCGTCGACTGTTCGGGCAGCTGCCGCTGTCCACAAACCCTCGCAGGCCCCCCCCGGCCGTGCTGCTGTCCCCCGCGCCACAGGGCGGACGGCGCGTCGGCTTCGCTGCCCGTAGGCGCGGGGGACCGCGACCGGCCCGGCACCCCCGCACAGGGGGCCCGGGCCGCTCGGCCCGACGGCCCAGCCCTGCACGCGGCGCTGCGTGCTCCCCGCTGCCGCCCGTGGCAGGGGGCCCTCGCTTCTCGGCAGGGCGGCAGCGTGGCGGGGGACGCAGGGTGCGGGGCGATCGCCGCGGGGCCGCCTCCGCTCGCGCTCCAGCTGAGCGGGCCCCGCTCCGTGCTGGAGCGGGGCGCCCCCCCCCCGCGCCGGCCGGCTTGGGGCCGGGCCCTCGACATGACCCGGAGCGAGTCACGGCCCGCCGCCACTCAGGCCGCAATGAAGCGGGCCTCGGCGGGGCCCCAGGCGAGGCGTGCCGCGCGGCCGGGGCCAGAGCCGCTCCCGCGCCCGACCGCCCGATGGCAGTCCAGCTCGCGTGCGGCGCCGGGGCGGGCATGCTCGCGGCCCCCGCGCGCGCAAGGTGAGGCAGGCTCCGACGAGCGCCAGGCGCGGCCCCCGACCCGCGCCCCAGGTGGGACCGCCGTTCGCGGCCGCCCCGGCCGCCCGGCCACCTCCATGCCCGCTTCGCCCGTGCCGCAAACCCGGGGCCTACCCGAGTCCCTCGGTACGGCGGCAGGCGCGCAGCGCGGCCCGGCCATGCGG     
I       TTCTTTATCTAATTAAACATAAATATAAATTCACTAAACATAGTGTATGTGTTATTAATAAAAAAACATTTAAAGAACATTAATGTTCGTTTAGATTAAATGAGTAAAAAATAAATAAATCTATATAAATTTCCTTATTAAGACTTATATTTGAAGGGAAATAGTTCTTAAATATATATTCTAAACTGTAATATCAATTTGATATTATAACGCCCGTTATTATTACGATTATTTCTCAATATTACTCTTAATTATACTTAGTAGTTAATACAAGTAATGTCACTAAATTTAGTCGGAATAAATATGTTGATTAGATTCTATATGTTTAATTTTAAAATTTTCTCAGACTTTACTATTATATTTAAACCTTCTCTGAGTATTATTTTTATTAGAAATCTAATTTTAGTAGTAATTCAGATAATTAATATTACAGTATAAATATAATTACCAAATTCAATAGTATTAATACTACAATATATAATATATACTATTAGAATATGATTCTAATTATAATTGTGGATTAACTATATATATTCTAATAAATAAAAAATTACTATATATTTTATGAAATATAAAATATATTGTATTGTTAAGTTTGTATTTCAAAATATATCTTTTTTAATATCTTATGATTAGTTAATAATTTACATAATTTAATATATAAATATAAGTTAGCTTTATTAATAATTAATCTATGATTTTTATAATGTTTTTAAGTATATTATGTAAACGTTAGATCTGTGATGGTGTTCATTCCAATGATTTAAGAAATAATTTACTAATAAACTAGCATTAATTTTTTATTTTTATTAATACGATGGTTATAAAGAGTTAAAATTTTCTTCCTAATAATACACTTACTAAGTATTTTTATTATTATGCTCGTATAAATTGATTATTGAACAGCATATACAAAGTTTCTTTATAATTATACCAGAGAATATAAAGAGATTACAGACTTAAACGTTTGATTTATATATAAAACTATAAAAATTATTCCCTTGAAAGAAAAATCAATAACGATTGCTTCAAATCACAGTACAGTATCTACTCGTTGACGGATGATTACATGAGGACAACGGAGGACGAAGGGCCATACAATACTTGTATAAACGCGCTGGTTCCAGTCAGCCCGTTAAGGGTCTGGGATTTTCAAGTGATTATGATCAACATGGTCCGAAACCCATATTATTAGCCAATGTTAGCGGGCAACTCAAGCGTATTACTCAACACTGATCCCATAAATATATGACTTTTAATGTTCAGAGGACAATATAATCACACATCACTCCCCTGACAGAGGTAATATTAATTTTATTCAAGGCTGTAGACTTCATTAGCTTCTAGGGCTATCTCTAAAGGAGTGTTTGTCTTCCGTGCCCTAGATCAGAATCTTAACAAAGTTGAAACTTCAACAACGATGGACGACGCGAACCAGTAAAATGAAGGATCTCCTGTGCAACCGTTCGTATCTTAAAGAATGTTTCTGGTCCACTTTACACCTCTGCTGAATCAAATACACGCTTCCAACCGTAGATAAGCTATAAATTAATTAAACATCGATTAGTGGGTTGATATTCGAATAATGATCGTTTCTCTAACTCAGTGAAACCGTCTTTGCATGATTTACCCCCGGCTCGAAGCTTCGGTTCAGATCGACTCATGGCGGTGGCTTCCCCTTAGAGCAAAGTGGTGATTTTGACCGACATCGCTTATAACGTATTTGTCTAGGTTAGAGTTCAAGCCGCGATAGCAGCCCACATAGAGAAAAACTTGGAACATTACCTGAATAGACGATTTAAAAATGGGTGCATCTCCGCGAAAGGATTACGTATGCAAGAATCAGGGTAGATCACCCAATGCGTTCTTCGCTGTGCGACGCCTCCACACGCTAGTTAAGCCTGACCTACCAGAATGACACACTTACTTTTAATGAAGTATCAGTAGTGTCGGCATAAGTATATGCTATTCTCCTACCAATCAGTAACCTTTTGGTTTAGTCGCGACACCGTAGACCCTAGGCTGCACGCCTGAACGACGGCACGGAACTGATTCCCTTAAGTAGCAAAGTAACTGCGACTTACTTCTCAGACGCCCTACCCGCTCCGGAACGTGCTGTGTCGTTAGGACAGGACTTACAACGTTTACGCTCCTGCATCCCTTGCAACGCCAGCTAGAGTCCTCAGCCCCGGTTCCCGGGTACGAAGATGAGGCCCGCCTGCGATTTCAAACCACCTCGCGCAACTATCCACTGGTAGGTGTGCCAACGAAAAAGGTATTGATGATAGATGACTGGCTTCACGGGAGGTCAAGGCGCTAGCCGGTGACTTAAAGGTATGCACAGGATGAAGACCTCAGGGTTCGCCCAGAAGTACCGAACATACGAGAGCCGCCCGGCAGGTAGCTTGTATACGTCCAGGGCTACCGCCATCTCCTTGGCGGCGTCTAGTCCGTCGTCGCAATGACCCTGGTCTAGGCCTTCCGGGGCCTTTAAATCATTACTTGCTAACGGCTGGAGCTAACGCATGGGAAATGGGCACGATAGCGTATTCGCGATGGTCGGGTTAGTAGAGCACATCGGCAAACTTAGTTTTGATGATAGGCTAGCAGATAGAGGGCCCCGGTCTGCCATACCCTGCTGGCCAGAGCGGCCGAAGGATGCACACGCATACCGGCGCCAAATGTGGGCGGATTAATCAAAAGTTCCGCTCGGAAGCGTCTTTAAACGGCACTGGGAATAGCTGTCCACGAACCTTTCGCTACGGGAAGCGGACGCAGTCGTATTTCCGCGTGAGTGCTCACTACACGACACGCGTTCGGAGATGATGCAGTCAGTACCCCGGTGCAGACACTAGCTGTGGCTTTTAAAAGACGAGTCTGGCCACCCCGCGGAAGGGTAGGACGCGCGCCAAAGGGTGAGAGTCATAGAATAAGAACCCTTGCACGCTCCATGACTTGCGGGATCGCAACGTCGATAACACACCTTGCCTGCCGGTGTAACCTGCGGCGGGCGGCGGGGGCGATCTCCACTCCACGCCGCGCGGGCCTCGGTGCCAGCGGTGCAGCAATGGCCGGGGCCTGCTGCAAGCAGGCGTTGCCCCGCACGCGGGCGCGTGGCCGGCCGACAAGGCGGCAGGGAAGGCACCGCATAACTCTGCGCCTGCCTGCCGCGACCACTAGCCGGCTCTCCCGGCGGCCGCCGGCTCCGGGACGCCGCGGCTCGCCCCGGAGGCCGACTGGCCCCGTCGATTATGCGGCCAGGTGGCGCTGGCCACAGACCCTCGCCGGGCGGCCACGGCCGTGCTGCTGTCCCCCGAGCCACACGGCGGACGGCGCGGTGGCTTCGCTGCCCGGAGGCGCCGGGGACCGCTACCGGCCCGCCACCCCCGCCTACAGGGCCGGGGCCGCTCGCCCCGACGGCCCAGCCGTGCCCGCGGCGCTGCGCCCTCACCGCTTGCGCCCGTGGCAGGGGGTGGTCCGGTCTCGGCAGAGCGCCACGGTGGCGGGGGATGGAGGGCGGGGGGCGAACAAGGCGGCGTCGCCTCGGCTCGCTCGCCAGCTGCCCGGGTCCCCCTCCGGTCTGGAGCGGGGCGGCCCCACCCCGCGCCAGCGCGCTTGGGGCCAGGCCCTCCACAGGGCTCGGAGCAACTCAGGCGCCACAGCCCCTCAGGCCGCCATGAGCCGGCCCTCGGGGGATACCCAGGCGAGGCGTGCGGCGCGGCCCGGGCCAGAGCCGTTCCCGCGGCCGACCTCGCGATGGCAGTCCAGCTCGCGTGCGCTGCCGCTGCGCCCACGCTCGCGGCCCCCGCGGGCGCAACGCTAGGCAGGCTCGGACGACCGCGAGCCGCGGCTCCCGACCCGCGCCAAAGGAGGGACTGCCCCTCGCGACCGCCCGGGCCCTCCGGCCACCCCCATGCTCGCTTCCCCCGTCCCGCAACCCCCGGGCCTACCCGGGTCCCTCGGTACGGCGGCAGGCGCCCAGAGCGGCCCGGCCATAGGG     
H       TTCTTTATCTAATCAAACATAAATATAAATTCACTAAACATAGTTTATGTGTTATTAATAAAAAAACATTTAAAGAACATTAATGATCGTTTTGATTAAATGAGTAAAAAATAAGTAAATCTATATAAATTTCCTTAATAAGACTTATATTTGAAGGGAAATAGTTCTAAAATATATATTCTAAGCTGTAAAATTAATTTGATATTATAACGCCCGTTATTAATACGATTATTTCTCAATATTACTCTTAATTTTACTTAGTAGTTAATACAAGTGTTGTCATTAAATTTAGTGGGAATAAATTTGTTGATTAGATTCTATATGTTTAAGTATAATATTTTCTCAGACTTTAATATTATATATAAACCTTATCTGAGTATTATATTTATTAGAAATATATTTTTAATAGTAATTCAGATAATTAATATTACAGTATAAATATATTTACCAAATTCAATAGTATTAATACTATAATAAATAATATATAATATTAGAATAGGATTCTAATTATAATTGTGGATTAACTATATATATTCTTATAAATATAAGATTACTATATTTTTTATGAAAAATAAAATATATTGTATTGTTACGTTTGTATTTCAAAATATATCTTTTTTATTATCTTATGTTTAGTTAATAATTTAAATAATTTAGTATATAAATATAAGTAAGCTTTATTAATAATTAATCTATGATTTTTATAATGTTTTTAAGTATATTATGTAAACGTTAGATCTGTGCTGGTGTTCATTCCAATGATTTAAGATATAATTTACTAATAAAGAAGCATTAATATATTATTTTTATTTTTACGATGGTTATAAAGAGTTATAATTTTCTACCTATAAATCCACATACTAACTATTTTTATTATTATGCTCGTATAAATTGATTATTGAACATAATATACAAAGTTTCTTTATAATTATACCAGAGAATATACAGAGATTACGGACTTAAACGTTTGATTTATTTATTAAACTATAATAATTATTACCTTAATAGAAAGACCAATAACGATTGCTTCAATTCACACTACACTATCTACTCGTTGACGGATGATTAAGTGAGGACAAAGGAGGTCGAAGGGCCAGACAATACTTGTATAAACGCGCTGGTTCCAGTCAGCCCTTTAAGGGTCGGTGATATTCACGAGATTATGATCAACATGGTCAGAAAACGATATTATTAGCCAATGTTAGCGGCCAACTCAAGCACATTACTCAACACTGGTCCCATAATTAAATGTGTTGTAATGTTCAGAGGACTATATAAGAACACATCACTAGCCTGACAGAGCTAATAATAATTTTATTCATGGTTACAAACTTCATTAGCTTCGAGGGCCATCTTCAAAGCAGTGTCTGTCTTCCGTGCCCTAGTTCAGAACCTTAACAAATATGAAACTTCCACAACGGTGCACGACGCGAACCATTAAAATGACGGATCTCCTTTGCAACGGTTTGTATCTCAAGGAATTTGTCTGGTCCTCTGAGTACCTCTGCTGAATCTTATACACGCTTCCAACCGTAGATAAGCTATAAATAAATTAAACATCTCTTAGTGGGTTGATATTCGAATAATGATCGTTTCTCTTACTCAGTGAAACCGGCTTTGCCTATTTTACCCCCGGCACGAAGGTTCGGTTCAGACCATCTCGTGGCGGTTTCTTCTCCTTAGGGCATAGAGGTGCTTTTGACCGACATAGCTTATAACGTACTTGACTAGGTTTGAGTTCAAGGGGCGATAGCAGCCCACATCGAGAAAAACTTGGAACATTACTTGAATAGACGAATTAAAAAAGGGTGCATCTCCGCGAAACGATTACGTATGCAACTATCAGGGTAGATCCCCCAATTCGTTCTTTGGTGTGCGACGGCTCCACTCGCTAGTTAAGACTGACCGACAAGAATGACACACTTACATTTAATGAAGTATGAGTAGTGTCGGCATCAGTTTCTGCTATTTTCCTACCAATCAGGATCCTGTTGGTTTAGGCGCGACACCGTGGGCCCTAGGTCGCTCACCTGAACGTGGGCACGGAACTGATTCTTTTAAGGAGCAAAGGAACTGCGGATATCTTCTAAAACGCCCTGCCCGTTCCGGGACGTGCTGTGTAGTTAGGACAGGACTTACAACGGTTACGCGCCCGCATCCTTTGCAAAGCCCGCTAGAGACCTCGGCCCCGGTTCCCGTGCAAGAAGGTGATGCACGCCGGTGATTGCAAACTGTTTCACGTAACTATCCTCTGGGAGGTGTGCGAACACAAATCGTATTGATGGTAGAGGAAGGGCTTCACGGGAGGTCAAGGCGCTAGCGGGTGACTTCAAGGTACGCACAGGATGAAGACATCTGTGTTCGCCCAGTCGAACCGAAGTTACGATAACCGCGCCGCAGGTACCTAGTGTACATCGAGGGCTGCCGCGGTCGCCTTGGCGGCGTCTAGTCCGTCGTTGCACTGACCCTGGTCTAGGTCTTCCGCGTCCTTTAGCTCATGACTTGCTAACGGCCCGAGCTAACTCATGGGAACTGGGCACGAGAGCGCATTTGCGATGGTCGGGTTAGTAGCGCACATTGGCAAGTTAAGTTTCGATTATAGGCTAGGCGATAGAGCGCCTCGGTCTGCCTTGCCCTGCTGGCCAGAGCCGCCTAAGGAAGCACAAGCACACTGCTGCCAAAGGTGGGCGGTTTAAACAAACGTTCCTCTCGCAACCGTCTTTAACCGGTACTGGGAACGGCAGCCCTCGAACCTTGCCCCACGGGATGCGGACGCCGTAGTTTTTCCGGGTGAGTGCACACTAAAAGACACGCCATCCGAGGTGAAGCAGACCGTACCCCGGTGCAGACAGACGCTGCGGTGTTTAAAAGACGAGTCTGGCCACCCCGGGGTCGGGTAGGACGCGCGGCAAAGGGTGAGAGTCATATTATAGGAAACCTTGCCCGCTCTATGACTTGCGTGATCGCAACGTCGGTAACCCACCTTGCCTGCCCGTGTAGCGTGCGCCGGGCCGCGGGGGCGAGCTCCGCTCCACCCCGCGCCGGCAGCGGTTCGAGCGGGGAAGCAATGGCCGGGGCCTGCTGAAAGGGGGCGCCGCCGCGCGTGCGCGTCCGCGGCTGGCCAACAACACAGAAGGGCGGGGGCCGGATACCTCTCCGCCTGGCCGCCGCGACCCCTGGCCGGCTCTCCCGGCCGCCGCCCCCCCCGGGAGGCCGCGCCTCCCCGCGGAGGGCCACCGCGCCCGTCGTCTATGCGGGCAGTTGACGCTCGCCACACACCATCGCCGGGCACCCCCGGCAGTGCTGCTGTCCCCCGAGCCACAAGGCCGACGGCGCGTCGGCTTCGCTGCCCGGAGGCCCGGGCGACCGCTACCGGCCCGCCACCCCCGCGCAGAGGGCCGGCGCCGCTCGCCCCGACGGCCTAGCCGTGCCCGCGACGATGGAAGCTCACGGCTGCAGCCCGTGGCAGGGGGGAGTCCGCTCTCGCCAGGGCGGCACGCTGGCGCGGGAGGCAGGCTGTGGGGCGTCCTCGGCGGCGCCGCCTCGGCTCGCGCGCCAGCTGTCCGGGCCCCACGCCGGGCTGGAGCGGGGCGGCCCCCCCCCCCGCCAGCGGGCTATGGGCCAGGCCCTCCACAGGCCTCGGAGGCACTCAGGGGCCGCGGCCACTCGGGCCGTCACGAGCAGGGCCTCGGGGGAGCCCCGGGGGAGGCGTGCGGCGGGGCGCGGGCCCGAGCCCTTCCCGCGGCCGACCGCACGATGGCAGTCCAGCTCGCGTGCGGGGCCGGTGCGCCCAAGATCGCGGCCCCCGGGCCCGCACGGGCAGGCAGGCTCGGACCACCGCCAGGCGCGGCTCCCGACCCGCGCCACAGGAGCGACTCCCGGTCGTGGCCGCCGGGGCCGGCCGGCCACGCCCAGGCCCGCTTCGCCCCTGCCGCAACCCCGGGGCCTACCCGCGTCACTCGGTACGGGGGTAGGCGCGCAGGGCGGCCCGGCCATTCGG     
G       TTCTTTATCTAATTAAACATAAATATAAATTCACTAAACATAGTCTATGTGTTATTAATAAAAAAACATTTAAAAAACTTAAATGATCGTTTTGATGAAATGAGTAAAAAATAAATAAATCTATATAAATTTCCTTAATAAGACTTATAATTGAAGGGAAATAGTTCTGAAATATATATTCTAACCTATAAAATTAATTTGAAATTATAACGCCCGTTATTAATACGATTATTTCTCAATATTACTCTTAATTTTACTTAGTAGTTAATACAAGTTGTGTCATTAAATTTAGTGGGAATAAATTTGTTGATTAGATTCTATATGTTTAAGTATAATATTTTCTCAGACTTTTCTAATATATATAAACCTTTTCTGAGTATTATTTTTATTAGAAATTTAATTTTACTAGTAATTCAGATAATTAATATTACAGTATAAATATAAATACCAGATTCAATAGTATTAATACTAAAATAAATTATATATAGTTTTAGATAAAGATTCTAATTAAAATTGTGGATTAACTTTATATATGCTAATAAATAAATGATAACTATATTTTTTATGAAAAATAAAATATATTGTATTGTTAGGTTTGTATTTCTAAATATATCTTTTTTACTATCTTATGATTAGTTAATAATTTAATTAATATATTATATAAATATAAGTTAGCTTTATTAATAATTAATCTATGATTTTTATAATGCTTTTAAGTATATTATTTAGACGTTAGATCTATGTTGGCGTTCATTCCAATGATTTAAGAGATAATTTACTAATAAATGAGCATTAATTTTTTATATTTATTTATACGATGGTTATAAAGTGTTAAAATTTTCTCCCTAATAAAACACTTACTAAATATTTTTATTACTATTCTCGTATAAATTGATTATTGAACAGGATATACAAAGTTTCTTTATAATTATACCAGAGAATATATAGAGATTACAGACTTAAACGTTTGATTTTTTTATAAAACTAAATAAATGATTCCCTTAAAAGATATAGCATTAACGATTGCTTCAATTCACATTACATTATCTACTCGTTGACGGATGATCAAATGAGGACAAGGGAGGACGAATCGCCAAACAATACTTGTATAAACGCGCTGGTTCCAGTCCGCCCTTTAAGGGTCGGGGATATTCATGAGAGTATGATCAACATGGTCCGAAAAATGTATTAGTAGCCAATCTTAGCGGCCACCCCAAGCACATTACTCAACAGTGGTCCCATAATTACATGATTTATAAAATTCAGAGGACGATATAAATACACATTACTCGCCTGACGGAGCTGAGAATAATGTTATTAACGGGTGAATACTTCATTAGCTTCTAGGGCCATCTAGATAGTAGATTATGTCTTCCGTGCCCTATCTCAGAAACTTAACAAAGGTGAAACTTCAACAACGATGTACGACGCGAACCATTAAAATGAAGGATCTCCTTTGCAACGGTTTGTATTTCAAAGAATATTTCTGCTCCGCTCCTTACCTTTGCTGAATCATATACACGCTTCCAACCGAAGAAAAGCTATAAATAAATTAAAAATCCATTCGTGGGTTGATATTCGAATAATGATCGTTTCTCTAACTCAGTGAAACCTCCTTTGCATTATTTACCCCAGGCTCGGAGTTTCGGTTCAGATCACCTCTTGGCGGTAACTTCTCCTTAGGGCAGAGAGGTGATTTTGACCGACATAGCTTAAATCGGACTTGTCTAGGTTTGAGTTCAAGAAGCGATAGCAGCCCACATAGAGTAAAACTGGGCACACTACTTGAATAGACGACTGAATAAAGGGTGTATCTCCGCGAAAGGATTATGTATGCAAGCATCAGGGTAGATCCCCCAATGCGTTCTTCGCTGTACGACGCCTCCACTTGCTAGTTAAGACTGACCCACTAGAATGAGACACTTACATCTAATGAAGTATAAGGAGTGTCGGCATCAGTATGTTCTATTTTCCTACCAATCAGGAACCTATTCGTTTAGCCGCGACACCGTGGGCCCTAGGCCTCACCTCTGAACGCCGGCACGGAACTGATTCCATTAAGTAGCAAAGTAACTGAGAGTTCCTTCTAAGACGCCCGGCCCGTTCAGGTACGGGCTGTGTCGTTCGGACAGGACTTAGAACGTTTCCGCGCCGGCATCCCTTGCAACGCCGGCTAGGGGCCTCGGCCCCAGTTCCCGCGAAAAAAGGTAAAGCCCGGCGGCGATTTCCAACCGTCTCGCGCAACTGTCCCCTGGGAGGTGCGCTAACACAAATCGTATTGATGCTAGAGTAAGGGATTCACGGGAGGTCAAGGCGCTAGCGGGTGACTTCACGGTACGCACAGGTTGAAGACGGCGGTGTTCGCCCCGTTCCACCGAAGTTACGATAACCGCCGCACAGGTAACTTGTATACGTCCAGGGCTGCCGCCCTCGCCTTGGCGGCGTCTAGTCCGTCGTGTCACTGACCCTGGTCTAGGACTTCCAAGGCCTTCAGGTCATGACTTGCTAAGGGCGGGAGTTAACGCATGGCATCTGGGCACGATAGCGCATTCGCGATGGTCGGGTTAGTAAGGCACTTCGGCAAGTTAAGTTTGGAGTATAGACTAGCCGATAGGGAACCTCGGCCTGACATACCCTGCTGTCCAAAGCCGCCTAAGGATGCACATGCAGACGGCCGACAGAATTGGGCGGCTTAAGCAAAAGTCCCTCTCGTAACCGTCTTTAAACGGCCCTGGGAATCGCTGCCCGCGAACCTTTCGCCACGGGATGCGGACGCGGTCGTAAGTCCGCGTGAGTGGGCACTATACGACACGCCATCGGAGCTGATGCAGCCCGTACCCCGGTGCAGACACGGGCTGAAGTGTTAAAAAGACGAGTCTGGCCACCCCGCGGTCGGGTAAGAGGCGCGACAAAGGGTGAGAGTCATACCATAAGAAGCCTTGCCCGCTCGATAACTTGCGTGATCGCAACGATGGTAACCCACCTTGCCTGCCTGTGTAGCCTGCGCCGGGCCGCGGTGGCGGGATCCCCTCCACCCCCCGCCGGCCCCGGTTCGAGCGGCGCAGCAATGGCCGGGGCCTGCGGAAAGGAGGCGCGGCCCCGCGCGGGCGGCCGCGGCTGGCCAACGAGCCGGACGGGCAGCGGCCCCATGAGTCGGTGACTGGCCTCTGCGACTCCTGGTCGGCTCTCCCGGCGGCCGCCCCCCCGGGGAGGCCGCGGCTCGCCTCGGAGGGCAACTGGCCCCGTCGGCTATGCGGCCAGGTCGCGCTGGCCACAGACCATCGCCGGGCGCCCCCGACCGTGCTGCTGTCCCCCGATCCACCAGGCGGATGGCGCGTGAGCTTCGCTGCCCGCAGGCGCGAGAGACGGCTAGCGGACCGCTACCCCCGCCCCGGGGGCCGGGGCCTCTCGGACCGACCGTCCAGCCTTGCTGGCGATGCTGGACACTCCCCGCTCCGGCCCGCGGCAGGGGGGGGTCCGGTCTCGGCATCGCGGCAGGGTGGCGGGGGAGGCAGGCTGTGGGGCGAACCCAGCGGCTTCGCGTCGGCTCGCGCTCCAGCAGACCGGGCCCCGCGCCGGGCTGGAGCGCGGCGGCCCGCCCCCTCGGCGGGGGGCTTGGGGCCAGGTCCTCCACAGGGCGCGCAGGGACTCAGGGGCCCCGTCCCCTGCGGCCGTCATGAGCGGGGCCTCGGGGGCGCCCCAGGCGCGGCCTGCCGCGGAACCCGGGCCAGAGCCCTTCCCGCGGCCGAGCGCGCGATGGCGGTCCAGCTCGCGTGCGGTGCCGGCGCGCCCACGCTCGCAGCCCCCGGGCGCGCACCGGCAGGCAGGCTCGGACGAGCGCTAGGCGCGGCTCCCGACCCGCGCCCCAGGAGGCACCGCCCCTCGCGGCCCCCGGGGCCCCCCGGCCACGGCCCGGCCCGCTTCGCCCGTGCCGCAAGCCCTGGGGCTACCCGGGTCCCTCGGTAGGGGGCCAGGCGCGCAGCGCGGCCCGGCCATCCGG     
F       TTCTTTATCTAATTAAACATAAATATAAATTCACTAAACATAGTCTATGTGTTATTAATAAAAAAACATTTAAATAACTTGAATGATCGTTTAGATTAAATGAGTAAAAAATAAGTAAATCTATATAAATTTCCTTAATAAGACTTATATTTGAAGGGAAATAGTTCTAAAATATATATTCTAACCTATAACATAAATTTGACATTATAACGCCCGTTATTAATACGATTATTTCTCAATATTACTCTTAATTATACTTAGTAGTTAATACAGGTTATGTCACTAAATTTAGTGGGAATAAATATGTTGATGAGATTCTTTATGTTTAAATATAATATTTTCTCAGACTTTCGTACTATATATATACCTTATCCGAGTATTATATTTATTAGAAATATAGTTTTAATAGTAATTCAGATAATTAATATTACAGTATAAATATAATTACCACATTCAATAGTATTAATACTATAATAAATGATATATAATTTTAGATCATGATTCTACTTATAATTGTGGATTAACTATATATATTCTAATAAATAGAATATGACTATATATTTTATGAAAAATAAAATATATTGTATTATTAAGTTTGTATTTCAAAATATATCTTTTTTATTATGTTATGCTTAGTTAATAATTTAATTAATTTAATATATAAATATAAGTAAGCTTTATTAATAATTAATCTATGATTTTTATAATGTTTTTAAGTATATTATGTAAACGTTAGATCTTTGTTGGGGTTCATTCCAATGATTTAAGAAATAATTAACTAATAAATTAGCATTAATTTTTTATTTCTATTTATACGATTGTTATAAAGAGTTAAAATTTTCTTCCAAATAAAACACATACTAAATATTTTTATTAATATACTCGTATAAATTGTTTATTGAACAAAATATACAAAGTTTCTTTATAATTATACCAGAGAATATATAGAGTTTACTGACTTAAACGTTTGATTTTTTTATTAAACTATATAAATTATTTCCCTAAAAGAAACAACATTAACGATTGCTTCAAGTAACAGTACAGTATCTACTTGTTGACGGATGATCACATGAGGACAAAGGAGGTCGAATCGCCATACAATACTTGTATAACCGCGCTGGTTCCAGTCAGCCCGTTAAAGGACGGCGATGATCATGGGATTCTGATCAACATGGTCCGAAAATTTTACAACTAGCCAATCTTAGCAGGCAACTCAAGCACATTACTCAACAATGTTCCCATAACTAAATGCGTTGTAAAGTTCAGAGGTCGATATAAAAACACATTACAGTCCTTACGGAGGTGAAAATAATTTTAACAAAGGTTGTACACTTCATTAGCTTCGAGGGCAATCTAGAAAGGAGTGTATGTCGACCGTGCCCTAGCTCAGACCCTTTATAAAGGTGAAACCTCGACAACGTTGCACGACGCGAACCATTAAAATGATGGATCTCCTATGCAACAGTTAGTATTTGAATGAATATTTCTGCTCCTCTTGATACCTTTGCTGAATCTTATACACGCTTCCAACCGTAGAAAAGCTAGAAATCAATTAAATATCTATTTGTGGGTTGATATTCGAATAATGATCGTTTCTCACACTCAGTGAAACCACCTTTGCTTACTTTACCCCTGGCCCGGAGGTTCGGTTCAGAGCTTCTCCTGGCGTTCGCTTCTCCTTAGCGCAAAGTGGTGATTTTGACCGACATAGCTTAAAGCGGACTTGTCTAGATTTGAGTTCAAGATGCGATAGCAGCCCACATGGAGTAAAACACGGTACTATACGTGAATAGACGATATAAAAACGGGTGAATCTCCGCGTAACGATTAGGTATGCAAGTATCAGGGTAGATCCCCCAATGCGTTCTTCGATGTACGACGCCTCCACCTGCTAGTTAAGACTGACCAACTAGAATGATACCCTTTCATCTAATGAAGTATCAGCAGTGTCGGCATCAGTATATTCTATTTTCCTACCAATCAGTGGCTTATTGGATTAGTCGCGACACCGTGGTCCCTAGGTCTCGCCTCTGAACGGCGGCAGGGAACTGATTCCATCAAGTAGCAAAGTAACCGGGTCTTCCTTCTAAGACGCCCCCCCCGTTCCGGGACGGGCTGTGTAGTTTGGACAGGACTTAGAACGTTTCCGCGTGTGCATCCCTTGCAACGTCCGCTAGCGCCCTCGGCCCCAGTTGCCGCGGCAGAAGGTCAAGCCCGGCGGCGAGTCCCAACCGTTTCCCGCAACTCTCCGCTGGTAGGTGGGCTAACCCACATAGTATTGATGGTAGAGGAAGGGCTTCACGGCAGGTCAAGCCGCTAGCGGGTGACTTTCAGGTACGCGCAGGCTGAAGACGGCGGTGTTCGACCCGTGCCACCGAAGTTACGATAACCGCGACGCAGGTACCTTGTACACGTCCAGGCCTGCCGCGCTCTCCTTGGCGGCGTCTAGGCCGTCGTCGCATTGACCCTGGTCTAGGACTTCCACGGCCTAAAGTTAATGACTTGCTAAAGGCTCGAGATAACGCATGGCACCTGGTCACGAGAGCCCATTCGCGGTCGTCGGGTTAGTATCGCACTTGGGTAAGTTAGGTTTGTACTATAGGCTATCCGATAGAGAACCTCGGCCTGACTTACCCTGCTGACCAGAGCCGCCGAAGTAAGCAGATGCACACCGGCGACAGACGTGGGCCGATTAAGCAAAAGTACCTCTCGGAATCGTCTTTAAACGGTGCTTGGAATAGACGCCCACGCACCTTGCGCCACGGGATGCGGACTCGGTCGAAAGTCCGCGTGAGTGCGCACTATACGACACGCCGTCGGAGCTGACGCGGACCGTACCCCGGTGCAGACACGGGCTGTACTGCTAAAAAGACGAGTCTGGCCACCCCGGGGTAGGGTAGGACGCGCGGCAAAGGGTGAGAGTGATAGGATAAGAAACCTTGCCCGCTCTATGACTTGCGTGATGGCAACGTCGATAACCGAGCTTGCCTGCCCGTGTAGCCCGGGGGGGGCGGCAGCGGCGAGATCCGCTCCACCCCCCGCCGGGACCGGTTCGAGCGGCGCAGCAATCGCCGGGGCCGGCTGAGCGGAGGCGCGGCCCCGCGAGTGGGCCCGCGGCTGGCCAACAAGCCGGAGGGGCAGCGGCAGCATGCGTCTGCGCCTGCCCACGGCGACCCCTGGGCGGCTCTCCAGGCGGCCGCCCCCCCCGGGAAGCCGCGCCTCACCCCGGTGGGCGGCGACCCCCGTCGATTATGCGGGCAGGTCAACCGGCCCACAGACCATCGCCGGGCGCCCCCGGCGGTGCTGCTGTTCCCCGATCCGCGCGGCGGATGGCGCGTCAGCTTCGCTGCGCGGACCCGCCGGGGACGGCTAACGGCCCACGAGCCCCGCGCAGAGGACGGGGGCCGTTCGCCCCCACGGCCCAGCCGTGCATGTGCCGCTGCAAAGTGCCCGCTGGGGCCCGGGGCAGGGGGGGGTCCCCCCTCGGCAACGCGGCAGCCTCGCGGGGGAAGGGGGCTGTGGGGCGAACTCGGCGGGTTCGCATCGGCCCGCTCTCCAGCAGCCCGGGCCCCCCGCCGGGCTGGAGCGGGGCGGCGCGACCCTGCGCCGGGGGGCTGGGTGCCAGGGCCTCCACACGCTGCGTAGGTACTCATGGCCCTCGGCCGCTCAGGCCGCCATGAGGCGGGCCTCGGGGGCGCCCCAGGCGCGGCGTGCAGCGCAGCCCGGGCCAGAGCCCTTCCGGCGGCCGACCCCGCGATGGCGGTCCAGCTCGCGTGCGGTGCCGGCGCGACCACGCGCGCGGCCCCCGGGCTCGCAGGGACAGGCAGGCTCGGGCGACCGCCAGGCGCGGCTGCCGACCCGCGCCGCAGGAGCCACTGCCTCACGCGCCCGCGGCGGCCCGCCGGCCACGCCCATGCCCGCCTCGCCCGTGCCGCAGGCCCCGGGGCTACCCGCGTCCCTCGGTACGGCGCCAGGGGCCCAGCGCGGCCCGGCCATGCGG     
E       TTCTTTATCTAATTAAACATAAATATAAATTCACTAAACATAGTCTATGTGTTATTAATAAAAAAACATTTAAATAACTTCAATGTTCGTTTAGAAAAAATGAGTAAAAAATAATTAAATCTATTTAAATTTCCTTAATAAGACTTATATTTGAAGGGAAATAGTTCTAAAATATATATTCTAATCTATAAAATTAATTTGAAATTATAACGCCCGTTATTAATACGAATATTTCTCAATATTACTCTTAATTTTACTTAGTAGTTAATACATGTTGTGTCAATAAATTTAGTGGGAATAAATCTGTAGATAAGATTCTATATGTTTAATTATAATATTTTCTCAGACTTTTGTAGTATATATATACCTTATCAGAGTATTATATTTATTAGAAATATATTTTTAATAGTAATTCAGATAATTAATATTACAGTATAAATATATATACCAAATTCAATAGTATTAATACTATAATAAATTATATATATTTTTAGATAACGATTCTACTTATAATTGTGGATTAACTGTATATATTCTTATAAATATACTATTACTATATATTTTATGAAAAATAAAATATATTGTATTTTTAAGTTTGTATTTCTAAATATATCTTTTTTACTATTTTATGCTTAGTTAATAATTTAATTAATTTAATATATAAATATAAGTAAGCTTTATTAATAATTAATCTATGTTTTTTATAATGTTTTTAAGTATATTATTTAAACGTTAGATCTATGTTGGTGTTCATTCCAATGATTTAAGAAATAATTAACTAATAAAATAGCATTAATATTTTATATTTATTTATACGATAGTTATAAAGAGTTATAATTTTCTTCCAATTAATACACTTACTAAATATTTTTATTATTATACTCGTATAAATTGCTTATTGAACAATATATACAAAGTTTCTTTATAATTATACCAGAGAATATATAGAGTTTACAGACTTAAACGTTTGATTTGTATATTAAACTATATTAATTATTTCCGTAACAGATAAAACATTAACGATTGCTTCAACTCACAGCACACTATCTACTTGTTGACGGATGATGAGATGAGGACAAAGGAGGACGAACCGCCATACAATACTTGTATAACCTCGCTGGTTCCAGTCAGCCCTTTAAATGCCCGGGATGATCATGGGAGTCTGATCCACATGGTCCGGAAAATCTATCATTAGCAAATTTTAGCTGGCAGCTCAAGCATATTACTCAACATTGGTCCCATAATTACATGTATTCTAAAGTTCAGAGTTCAATATAAAAACACATCACTATCCTTACGGAGGTGATAATAATTTTATTCATGGTTGAATACTTCATTAGCTTCCAGGGCCATCTTGAAAGGAGTATATGTCCCCCGTGCCCAAGTTCAGACGCTTAATAAATGTGAAACTTCAACAACGTTGCACGACGCGAACCAGTAAAATGATGGATCTCCTGTGCAACTGTAAGTATTTAAAGGAATTTTTCTGCTCCTCTCGCAACCTATGCTGAATCATATACACGCTTCCAACCGTAGAAAAGCTAGAATTAAATTAACTATCAGTTGGTGGGTTGCTATTCGAAAAATGATCGTTTCTCTTACTCAGTGAAACCAACTTTCCCTCTTTTACCCCCGGCTCGGAGCTTCGGTTTAGAACCTCTCGTGGCGTTATCTTCTCCTTAGTGCAAAGTGGTGATTTTGACCGACATAGCTTAAATCGGACTTGTCTAGGTTGGAGTTCAAGTAGCGATAGCAGCCCACATGGAGTAAAACGCGGAACTATACTTGAATAGACGATTGAATAACGGGTGAATCTCCGCGGAACGATTACGTATGCAAATATCAGGGTAGATCTCCCAATGCGTTCTTCGCTGTACGACGGCTCCACTTGCTAGTTAAGTCTGACCTACGAGAATGAAACACTTGCCTCTAACGAAGTAATAATAGTGTCGGCATCTGTATGTTCTATTGTCCTACCAATCAGCTGCTTTTTGGATTAGTCGCGACCCCGTGGGCCCTAGGACTCTCCCCTGAACGGAGGCAAGGAACTGATTTGGGAAAGTAGCAAAGTAACTTTGGGTTACTTCTAAGACGCCCTCCCCGCTCCGGAACCCCCTGTGTGGTTTGGACGGGACTTAGAACGTTTCCGCGCCCGCATCCCTTGCAACGGCGGCTAGTGCCCTCCGCCCCAGTTCCCCCGTCGGAAGGTAACGCCCGGCGGCGATTGCCAACCGTCTCCCGCAACTATCCGCTGGGAGGTGGGCTAACGTATACGGTATTGATGGTAGAGGACGGGCTTCACGGCAGGTCAAGCCGCTAGGGGGTGACTTGGAGATCCGCACAGACTGAAGACGGCCGCGTTCGTCCCGGCCCACCGAAGTTACGACACCCGCTCCGCAGGTACCTGGTACACGTCCAGGTCTCCCGCCCTCTCCTTGGCGGCGTCTAGTCCGTCCTTGCAATGACCCTGGTCTAGGTCTTCCACGCCCTCAAGTTCATGACTTGCTAAAGGCGCGATATACCGCATGGCAACTGGCCACGAGCGCGGATTCGCGATAGTAGGGTTAGTATCGCACTTCGGTAAGTTAAGTTTGGAGCATAGGCTACACGATAGCGGACCTCGGCCTGGCTTACCCTGCTGGCCATAGCCGCCTAAGAAAGCACACGAATACCGGCGACAGAATTGGGCGGGCTAATCAAAAGTACCTCTCGAAATCGTCTTTAAACGGTGCTTGGAAGGGCCCCCCACGCACCTTTCGCAACGGGGTGCCGACGCCGTAGTAAGTCCGCGTGAGTGCGCACTACACGACACGCCTTCTGAGCTGAAGCAGACTGTACCCCAGTGCAGACACGGGCTGGAGATTTTAAAAGACGAGTCTGGCCACCCCGCGGTCGGGTAGGACGCGCGACCAAGGGTGAGAATCATAGGATGAGAACCCCTGCCCGCTCGATGACTTGCGTGATGGCAACGTCGTTAACCGACCTTGCCTGCCCGTGTAGGCTGGGGCGGGCGGCGGTGCCGAGCTCCGCTCCACCCCCCGCCGGCGCCGGTTCGAGCGGCGTAGCAATTGCCGGGGCGGGCTGAACGGAGGCGTTGCCCCGGTAGCGAGGCGGCAGCTGGCCGACAAGCCGGAAGAGCGGGCGCCGCATGGGCCTCCGCCTGGCCGCAGCGACCCCTGGCCGGCTCTCCCGGCCGCCGCCGCCGCGGCGAGGCCGCGGCTCCCCGCGGCGGGCGGCGGGGCCGGTGGACTATGCGGGCAGATCGCCCTCGCCACACACCCTCTCCGGGCGCCCCCGCTGGTGGTGCTGTCCCCCGATCCCCGAGGCCGATGGCGCGTCCGCTTCGCTGCGCGGACGCGCGGGCGACGGCTAACGGCCCACGACCCCCACGCAGAGGGCGGGTGCCGCTCGACCCCACGGGCCAGCCCTGGCCGCGACGATGCACGGTGCCCGCTGGCGCCCGCGGCAGGGGCGGGTCCTCCCTCGGCAGGGCGCCAGCCTGGCGTGGGACCAGGGCTGCGGGGCGCACACGGCGGGATCGCATCGGCCCGCTCTCCAGCAGCCCGGGCCCCCCGCCGGGCTGGAGCGGGTCGCCCCGACCCACCGCCAGGGGGCTGGGTGCCAGGGCCTCCACAGGCGGCGGAGGGACTCAGGCGCCGCGGCCGCTCCGGCCGGGATCAGCGGGGCCTCGGGGGGTCCCCAGGCTCGGCGTGCCGCGCCGCCAGGGCCAGAGCCCGTCCCGCGGCCGAGCGCGCGATGGCCGTCCAGCTCGCGTGCGGCGCCGGCGCGGGCACGGTCCCTGCCCCCGGGCTCGCAGGGGCAGGCAGGCTCGGACGACCGCAAGGCGCGGCTGCCGACCCGCGCGCCAGGGGGCACTGCCCCTGGGGCCCCCGGGGGCCCGCCGGCCACCGCCATGCCCGCGTCGGCCGTCCCGCAAGCCCCGGGGCTACCCGGGCCCCTCGGTACGGCGGCAGGCGCGCAGCGCGGCACGGCCATGCGG     
D       TTCTTTATCTAATCAAACATAAATATAAATTCACTAAACATAGTCTATGTGTTATTAATAAAAAAACATTTAAATAACTTAAATGATCGTTTAGAATAAATGAGTAAAAAATAAATAAGTCTATCTAAATTTCCTTATTAAGACTTATATTTGAAGGGAAGTAGTTCTCAAATATATATTCTAATCTATAATATTAATTTGAAATTATAACGCCCGTTATTATTACGAATATTTCTCAATATTACTGTTAATTTTACTTAGTAGTTAATACATGTTTTGTCAATAAATTTAGTGGGAATAAATCAGTTGATGAGATTCTATATGTTTAATTATATTATTTTCTCAGACTTTAATATTATATATAAGCCTTATCTGAGTATTATATTTATTAGAAATAAAATTTTACTAGTAATTCAGATAATTAATATTACAGTATAAATATATTGACCAGATTCAATAGTATTAATACTATAATAAATTATATATATTCTTAGATAATGATTCTACTTATAATTGTGGATTGACTGCATATATTCTCATAAATATACTATAACTATATCTTTTATGAAAAATAAAATATATTGTATTGTTATGTTTGTATTTGTAAATATATCTTTTTTATTATCTTATGCTTAGTTAATAATTTAAATAATTTAATATATAAATTTAAGTTAGCTTTATTAATAATTAATCTATGATTTTTATAATGTTTTTAAGTATATTATATAAACGTTAGATCTATGATGGTGTTCATTCCAATGATTTAAGAGATAATTTACTAATAAAATAGCATTAATTTTTTATAGTTATTTATACGATTGTTATTAAGAGTTAAAATTTTCTGCCAATTAATTCACCTACTAAAAATTTTTATTAATATACTCGTATAAATTGTTTATTGAACAGCATATACAAAGTTTCTTTATAATTATACCAGAGAATATATAGAGTTTACTGACTTAAACGTTTGATTTTTATATCAAACTAAATTAATAATTTCCTTAAAAGAAACACCAGTAACGATTGCTTCAACTTACAGTACATTATCTACTTGTTGACGGATGATAAGATGAGGACAACGGAGGACGAATCGCCATACAATACTTGTATAACCGCACTCGTTCCAGTCAGCCCTTTAAAGGCCCTGGATTATCAAGAGATTTTGATCAACATGGTCTGTAAATTATATTAATAGCTAATCTTAGCAGGCACCTCAAGCAAATTACTCAACATTGCTCCCATAAATAAATGTATTGTAAAGTTCAGAGAACAATATAAAAACACATTACTTTCCTTACGTAGGTTATAATAATTTTATTAAAGGTTGTATACTTCATTAGCTTCAAGGGCGATCTCTAAAGTAGTCCTTGTCGTCCGTGCCTTACCTCAGACCCTTTATAAATGTGAAACTTCTACAACGCTGTACGACGCGAACCATTAAAATGAAGGATCTCCTGTGCAACTGTAGGTATCTTAATGAATTTTTCTGGTCCACTCAGTACCTATGCTGAATCCCATACACGCTTCCAACCGTAGAAAAGCTAGAAATTAATTAAGGATCAGTTTGTGGGTTGATTTTCGAATAATGATCGTTTCTCGAACTCAGTGAAACCCCCTTTGCCTCTTTTACCCCTGGCTCGGAGGTTCGGTTCAGACCGTCTCGTGGCGTTCTCTTCTCCTTAGAGCAGAGTGGTGATTTTGACCGACATGGCTTATATCGGACTTGTCTAGGTTTGAGTTCAAGAGGCGATAGCAGACCACATGGAGTAAAACTTGGAAATATACGTGAATAGACGAATTAAGAAGGGGTGAATCTCCGCGTAACGATTACGTATGCAATGATCAGGGTAGATCTCCCAATGCGTTCTTCGCTGTACGACGCCTCCACACGCTAGTTAAGTCTGACCAACAAGAATGAGACACTTACATCTAACGAAGTATAAATAGTGCCGGCATCAGTATTTTCTATTGTCATACCAATCAGCAGCCTGTTGGATTATGCGCGACCCCGTGGTCCCTAGGACGCTCTTCTGAGCGTCGGCATGGAACTGGTTTGAGCAAGTAGCAGAGCAACTGAGGGTTTCTTCTGAGACGCCCCGCCCGTTCAGTAACCGCCTGTGTCGTTAGGACTGAACTTAGAACGTTTGCGCGCCCGTATCCCTTGCAAAGGCCGCTAGGGGCCTCGGCTCCGGTTCCCGGGTAAGACGGTTACGCCCGGCTGCGATTACCAACCGTCTCGCGCAACTATCCGCTGGGAGGTGTGCCAACGCAGATGGTATTGATGCTAGAGGAAGGGCTACACGGCAGGTCAAGGGGCTAGCGGGTGACTTTAAGGTCCGCACAGGCTGAAGACATCAACGTTCGTCCCGGCGCACCGAAGTTACGACACCCGCCTCGCAGGTACCTTGTATGCGTCCAGGTCTCCCGCTCTCCCGTTGGCCGCGTCTAGTCCGTCCTGGCATAGACCCTGGTCTAGTCCTTCCTCGGCCTTACGTTCTTGACTTGCTAACGGCCAGAGGTAACCCATGGAAGCAGGCCACGAGAGCGCATTCGCGATCGTAGGGTTAGTACCGCACTTGGGTAACTTAAGTTTCGAGCATAGCCTAGTGGATAGAGCGCCCCGACCTGACTTTCCCTGCTGGCCACAGCTGCCTAAGGATGCACATGCAGACCGGCGACAGACGTGGGCGGACTAACCAAAAGTTCCTCTCGCAAGGGTCTTTAAACGGTGCTTGCAATGGTCCCCCACGCACCTTGCTCGACGGGACGCCGACGCGGTGGCAAGTCCGCGTGAGTGCGCACTACAAAACACGCCATCTGAGCTGAGGCAGACCGTATCCCGGTGCAGACACGAGCTGGCGTGTTTAAAAGACGAGTCTGGCTACCCCGCGGTCGGGTAGGACGCGCGCCAAAGGGTGAGACTGATGGGATGCGAAACCCTGCCCGCTCGATGACTTGCGTGATGGCAACCGAGGTAACCGACGTTGCCTGCCTGTCTAGCCTGCGCCCGGCCGCGGTACCGGGTTCCGCTCCACCCCCCGCGGGCGGCGGTTCTAGCGGTGGAGCAATGGCCGGGGCGGGCTGAGCGGCGGCGTTGCCCCGCTCGCGAGGCCGGGCCTGGCCAACGAGCCGGAAGGGCCGGAGACGGATGCGTCTGAGCCTGGCCGCCGCGACCCCTGGCCGGCTCTCCCGGCGGCCGCCGGCCCCGGGAGGCCGCGGCTCCCCGCGGTGGACCGCTGGCCCCGTCGGCTATGCGGGCACGTCGCCGTGGCCACAGACCGTCGCCGGGCGCCCCCGCCGGTGCTGCTGTTCCCCGCTCCACCAGGCGGATGTCGCGTGAGCTTCGCTGCGCGCACGCGCGGGCGACGGCTAACGGCCCGCGACCCCGACGGAGCGGGCAGGGGCCGCTCGGCCCCACGGGCGGGCCGTGGTCGCGAGGATGCAAGGTCCCCGGTACCGCCCGCGGCAGGGGCGTTTCCCCCCTGGGCACCGCGGCAGCCTGGCGGGGGACGACGGGTGGGGGGCGCCCCCGGCGGGTCCGCATCGGCCCGCTCTCCAGGAGCCCGGGCCCCCCCCGGGGCTGGAGCGGGTCGGCCCGACCCGGCGGCTGGGGGCTGGGTGCCCGGCCCTCAACACGGAGCGGAGGGACTCACGCGCCGGGGCCCCTGGGGCCGCCATCATCGGGGCCTCGGGGGAGGCCCTGGCGCGGCGTGCGGCGCACCTCGGGCCAGAGCCCTTCCCGCGCCCGAGCGCCCGATCACCGTCCAGCTCGCGTCCGGAGCCGGCGCGTGCAGGCTCCCTGCCCCCGGGCGCGCAAGGCGAGGCCGCCTCGGACGATCGCCAGGCGCGCGTGCCGACCCGCGCCACAGGAGGCACCTCCCCTCGGGGCCCCTGAGGCCCGCCGGCCACCCCCATGCCCGCTTCTGCCGTGCCGCAACCCCGGGGGCTACCCGGGACGCTCGGCACGGAGACAGGCGCGCAGGGCGGCCCGGCCATTGGG     
C       TTCTTTATCTAATTAAACATAAATATAAATTCACTAAACATAGTCTATGTGTGATTAATAAAAAAACATTTAAATAACATTAATGTTCGTTTAGATTAAATGAGTAAAAAATAAATAAATCTATCTAAATTTCCTTAATAAGACTTATATTTGAAGGGAAGTAGTTCTAAAATATATATTCTAAACTATAATATAAATTTGATATTATAACGCCCGTTATTAATACGAATATTTCTCAATATTACTCTTAATTTTACTTAGTAGTTAATACATGTAATGTCAATAAATTTAGTGGGAATAAATTTGTTGATGAGATTCTATATGTTTAAGTATAGTATTTTCTCAGACTTTAGTAATATATATAAGCCTTATCAGAGTATTATAATTATTAGAAATAAAATTTTAATAATAATTCAGATAATTAATATTACAGTATAAAAATACTTACCAAATTCAATAGTAATAATACTATAATAAATTATATATAATTTTAGATAATGATACTACTTACAATTGTGGATTTACTGAATATATTCTTATAAATATAAAATGACTATATCTTTTATGAAAGATAAAATATATTGTATTGTTAGGTTTGTATTTGAAAATATATCTTTTTTAATATCTTATGCTTAGTTAATAATTTAATTAATTTATTATATAAATATAAGTGAGCTTTATTAATAATTAATCTATGATTTTTATAATGTTTTTAAGTATATTATGTATACGTTAGATCTATGGTGGTGTTCATTCCAATGATTTAAGAAATAATTTACTAATAAAGTAGCATTAATATCTTATATTTATTTATACGATTGTTATAAAGAGTTAAAATTTTCTTCCAATTAATGCACATACTAAATATTTTTATTAATATTCTCGTATAAATTGTTTATTGAACAAAATATACAAAGTTTCTTTATAATTATACCAGAGAATATATAGAGTTTACCGACTTAAACGTTTGATTTTTATATAAAACTATATAAATAATTTCCTTTAGAGAAATATCATTAACGATTGCTTCAACTTACATAACAATATCTACTGGTTGACGGATGATAATATGAGGACAAAGGAGGACGAAACGCAATCCAATACTTGTATAACCGCCCTTGTTCCAGTCAGCCCTTTAAACGCCTGTGATAATCAGGAGAATCTGATCAACATGGTCAGCAAAATGTATCAGGAGCAAATTTTAGCCGGCCCCTCAAGCTAATTACTCAACAGTGGTCCCATAATTACATGCTTTATAAAGTTCAGCGTACAATATAAAAACACATTACTAACCTTACGCAGTTTAGAATAATTTTATTAATGGATGAATACTTCATTAGCTTCTAGGGCTATCTGCAAAGAAGACTTTGGCATCCGTGCCCTAGCTCAGACCCTTTATAAAGGTGAAACTTCCACAACGTTGAACGACGCGAACCATTAAAATGACGGATCTCCTCTGCAACTGTGAGTATATGAATGAATTTTTCTGATCCTCTGCGTACCTTTGCTGAATCATATACACGCTTCCAACCGTAGAGAAGCTAGAAATTAATTAAGTATCTTTTTGTGGGTTGTTATTCGAAGAATGATCGTTTCTCCCACTCAGTGAAACCACCTTTGCTTCGTTTACCCCTGGCTCGGAGGTTCGGTTCAGAACAACTCGTGGCGTTATCTTCTCCTTAAAGCACAGTGGTGATTTTGACCGACATAGCTTATAGCGGACTTGTATAGGTTTGAGTTCAAGAGGCGATAGCAGCCCACATTGAGTAAAACTTGGAAATATACATGAATAGACGATATAATAACTGGTGTATATCCGCGTAAAGATTACGTATGCAATGATCAGGGTAAATCTCCCAATTCGTTCTTCGCTGTACGACGCCTCCACACGCTAGTTAAGACTGACCTACAAGAATGATACACTTACGTATAACGAAGTATTAGAAGTGACGGCATCCGTATGTTCTATTCTCCTACCAATCAGCAACGTCTTGGATTATCCGCGACCCCGTGGGCCCTAGGCCCCGCCCCTGAGCGACCGCACGGAACTGATTCCTGCAAGTAGCAAAGTAACTACGGGTGCCTTCTGAGACGCCCGGCCCGTTCAGTAACGGTCTGTGTCGTTAGGACGGAATTTAGAACGTTTGCGCGCGGGTATCCGTTGCAACGGCCGCTAGGGTCCTATGCCCCGGTTCCCGCGTAAGAAGGTAATGCTCGGCCGCGATTACGAACGGTATCTCGCAACTGTCCGCTGGGAGGTGAGCTAACGCACAGTGTACTGATGTTAGAGGAAGGGCTTCACGGCAGGTCAAGGGGCTAGTGAGTGGCTTGATGCTGCGCACAGGTTGAAGACTTCAGCGTTCGGCCTGTCAGACCAAAGTTACGACACCCGCCTCGCAGGTTGCTTGTATGCGTCTAGGCCTCCAGCGCTCTCCTTGGCCGCGTCTAGTCCGTCCTTGCAACAACCCTGGTCTAGGACTTCCACGGCCTCTCGATCTTCACTTGCTAAAGGCCGGAGGTATCTCATGGCAGGGAGCCACGACAGCTCATTCGGGATCGTAGGGTTAGTAGCGCACTTGGGTAAGTTCAGTTTGGACTATAGACTAGCCGATAGAGGACCTCGGCCTGACTTACCCTGCTGGCCACAGCAGCCTAAGGATGCAGATGCACACCGGCGAAAGAGCTGGGCGGACTAATCAAAAGTTCCACTCGTAATCGTCTTTAAACGGTGCTTGCAATGGCACTCCCCGCACCTTGCCCCCCGGGACGCGGACCCGGTAGCAAGTCCGCGTGAGTGCGCACTACACTGCACGCCGTCCGAGGTGATGCAGGCCGTACCCCGCTGCAGACACGCGCTGGAGTGTTCAAAAGACGAGTCTGGCTGCCCCCTGGTTGGGTAGGACGCGCGTCAAAGGGTGAGACTCATGGGATGAGAAACCATGCCCGCTCGATGACTTGAGTGATGGCAACCGGGTTAACCGACGTTGCCTGCCCGTGTAGTCTGCGCCGGGCCGCGGTGCGGCGTTCCGCTCCACCCCGCGCCGGGGGCGGTTCCAGCGGCGGAGAAATCGCCGGGGCGGGCCGAGCGCCGGCGCTGCCGCGCTAGAGAGGCCGGGGCTGGCCGACCAGTCGGAAGGGGAGGCTACGCATGAGTCTGAGCCTGGCCCCGGCGACGTCTGGCCGGCTCTCCCGGCGGCCGCCGCCCCCGCGAGCCCGCGTCTCCCCGAGGTGGGGGGCCGCCCCCGTCGGGTATGCGGCCAGTTCGCGGGGTGCAGAGACCGTCGCCCGGCCCCCCCGGCGGTGCTGCTGTTCCCCGAGCCACGAGGCGGATGCCGCGTGCGCTTCGCTACGCGCAGGCGCCCGCGACGGCTAACGGCCCGCGAGCCCGACCCAGAGGGCGGGCGCCGCTCGCGCCCACCGCCCAGCCGTGGGGGCGATGGTGCGTGCTTCCCGCTAGCGCCCGGGGCAGGCGCACGTCCCGCCTCGGCAGGGCGGGACCGTGGCGCGGGATGGGGGCTGTGGGGCGATCCCGGCGGAATCGCGTCGGCCCGCGCCCCAGCCGCCCGGGCCCCTCGCGGGGCGGGAGCGGGGCGGCCCGGCCCCGCGCCTGGGGGCTGGGTGCCAGGCCCTCCACACGCCGCGGAGCCATTCAGGCGCCCCATCCGCTGCGGCCGCGATGAGCCGGCCCTCGGGCGCGCCCCGGGCGCGGCTTGCCGCGAACCTCGGGCCAGGGCCCTTCCCGCGCCCGAGCCCCCGATGGCGGTCCAGCTCGCGTCCGCTGCCGGCGCGCACAGGCTGCCTGCCCCCGGGTGCGCAGTGCCAGGCCGCGTCCGACGACCGCCAGGCGCGGGTCCCGACCCGCGCCGCGGGAGGCACCGCCGCTGGGGGCCGCCGGGGCCCGCCGGTCACCGCCACGCCCGCTTCGCCCGTGCCGCAAGCCCGGGGGCTACCAGGGACCGTCGCCACCCGGGCAGGGGCGCAGCGCGGCCCGGCCATGCGG     
B       TTCTTTATCTAATTAAACATAAATATAAATTCACTAAACATAGTCTATGTGTTATTAATAAAAAAACATTTAAATAACATAAATGTTCGTTTAGATAAAATGAGTAAAAAATAAATAAATCTATTTAAATTTCCTTAATAAGACTTATACTTGAAGGGAAGTAGTTCTTAAATATATATTCTAAACTATAAAATAAATTTGATATTATAACGCCCGTTATTAATACGAGTATTTCTCAATATTACTTTTAATTTTACTTAGTAGTTAATACATGTGTTGTCACTAAATTTAGTGGGAATAAATATGTCGATTAGATTCTATATGTTTAATTGTAATATTTTCTCAGACTTTTCTAATATATATAAGCCTTTTCGGAGTATTATCATTATTAGAAATATAATTTTATTAGTAATTCAGATAATTAATATTACAGTATAAAAATACTTACCATATTCAATAGTAATAATACTAGAATAAATGATATATAATCTTAGATTATGATCCTAATTTGAATTGTGGATTAACTGAATATATTCTAATAAATAAAAAATAACTATATGTTTTATGAAAAATAAAATATATTGTATTGTTAAGTTTGTATTTGAAAATATATCTTTTTTACTATTTTATGTTTAGTTAATAATTTAAGTAATTTATTATATAAATATAAGTAAGCTTTATTAATAATTAATCTATGTTTTTTATAATGTTTTTAAGTATATTATATAAACGTTAGATCTATGTTGGTGTTCATTCCAATGATTTAAGATATAATTAACTAATAAATTAGCATTAATATATTATTTTTATTTATACGATTGTTATAAAGTGTTAAAATTTTCTACCTAATAAATCACATACTAAAAATTTTTATTATTATTCTCGTATAAATTGTTTATTGAACAAAATATACAAAGTTTCTTTATAATTATACCAGAGAATATATAGAGTTTACTGACTTAAACGTTTGATTTGTATATCAAACTATATAAATTATTTCCTTAATAGATACAACATTAACGATTGCTTCATCTCACAGTACATTATCTACTTGTTGACGGATGATTAAATGAGGACAAAGGAGGACGAAACGCCAAACAATACTTGTATAACCGCCCTTGTTCCAGTCAGCCCATTAAATGCCAGAGATAGTCAGGAGATTGTTATCAACATGGTCTGCAAACTGTAGCACTAGCCATTGTTAGCTGGCACCTCAAGCCAATTACTCAACATTGTTCCCATAATTACATGAGTTCTAAAGTTCAGAGTACCATATAAATACACATCACTGTCCTCACCCAGATTACAATAATTTTATTAATGGATGAATACTTCATTAGCTTCCAGGGCTATCTCTAAAGGAGACCCTGTCGTCCGTGCCCTAGCTCAGACTCTTTATAAATGTGAAACTTCAACAACGGTGAACGACGCGAATCATTAAAATGAAGGATCTCCTTTGCAACTGTGAGTATTTGAAAGAATTTTTCTGATCCCCTGGATACCTATGCTGAATCACATACACGCTTCCAACCGTAGATAAGCTAGAAATAAATTAAAAATCACTTTGTGGGTTGGTATTCGAAGAATGATCGTTTCTCTCACTCAGTGAAACCACCTTTGCTTAATTTACCCCCGGCTCGGAGGTTCGGTTCAGAACCTCTGATGGCGTTGTCTTCTCCTTAGAGCAAAGTGGTGATTTTGACCGCCATAGCTTATACCGGACTTGTCTAGGTTAGAGTTCAAGATGCGATAGCAGCCCACATCGAGTAAAACTAGGAAACATACATGAATAGACGACTGAATAAAGGGTGTATATCCGCGTAATGATTACGTATGCAACTATCAGGGTAGTTCTCCCAATGCGTTCTTCGCTGTACGACGCTTCCACAGGCTAGTTAAGACTGACCGACAAGAATGAAACACTTACATATAACGAAGTATTAATAGAGTCGGCATCAGTATCCTCTATTCTCCTACCAATCAGAATCATATTGGATTATTCGCGACCCCGTGGACCCTAGGACCCGCGCCTGAGCGTGCGCAAGGAACTGCTTAGCGCAAGTAGCAAAGTAACTCCGGGTTCCTTCTCACACGCCCGGCCCGTTCAGTCACTGCCTGTGTTGTTAGGACCGGATTTAAAACGTTTGCGCGAGGGGATCCTTTGCAACGACGGCTAGCGCCCTAGGCCCCTGTTCCCGCTCCACAAGGTGAGGCTCGTCCGCGATTGCGAACCGCCTCACGCAACTGTCCCCTGGGAGGTGTGCTAACACAGAGTGTACTGATGTTAGGCGAAGGGCTCCACGGCAGGTCAAGGGGCTAGCGGGGGGCTTATAGATGCGCGCATGCTGAAGACATCAGCGTTCGTCCGGACACAGCGAAGTTACGACAGCCGCCTGGCAGGTAACTCGTATGCGTCAAGGGCTCCGGCGCTCTCCTTGGCCGCGTCTAGTCCGTCTTTGCATCAACCCTGGTCTAGGACCTCCACGGCCTCACGATCTTCACTTGCTAATGGCGGGAGTTATCCCATGGCAGGCGGCCACGAAAGCGCATTCGCGATCGTAGGGTTAGTACAGCACTTGGGTAAGATCAGTTTGGAGAATAGCCTAGCCGATACAGGACCTCGTCCTGGCTTACCCTGCTGGCCAGAGCGCCCGAAGGATGCATAAGCACACAGGCGAAAGAGCTGGGCGGACTAAACAAAAGTACCTCTCGCAATCGTCTTTAAACGGTGCTTGCAATGGCTCCCCCCGCACGTTGCTCGCCGGGAGGCGGACACGGTAGCATGTCCGCGTGAGTGCGCACTATACAACACGCCCTGCGAGCTGATGCAGACCGTACCCCGCTGCAGACACGCGCTGGAGCGTTCAAAAGACGAGTCTGGCTACACCGTGTTCGGGTAGGACGCGCGTCAAAGGGTGAGACTTATGCGATGAGAAGCCCTGCCCGCTCGAGGACTTGAATGATGGCAACCCGGGTAACCGACGTTGCCTGCCCGTATAGTCTGCGGCGGGGGGCGGTGCGGGGTTCCGCTCCACCCCGCGCCCGCGGCGGTGCGAGCGGCCCAGAGCTCGCCGGGGCGGGCTGAGCGGCGGCGCTGCCCCGCCCGGGAGGCCGCGGCTGGCCGACAAGCCGGAAGGGGCGCATACGCATGAGGCTGGGCCTGGCCCCCGCGACCCCTGGCGGGCTCTCGCGGCGGCCGCCGCCCCCGGGTGCTCTCGTCTCGCCCGGGTGGGGGACTGCGCCCGTCGGGTATGCGGGCAGTTCGCCCCGGCCACACCCCGTCGCCGGGCGCGCCCGCCCGTGCTGCTGTGCCCCGAGCCACGCGGCCGATGTGGCGTAGGCTTCGCTACGCGCAGCCGCAGGCGACAGCTAACGGGCGGCGACCCCGGCGGCGGGGGAGCGCGCCCCTCGCGCCCACGGGCCAGCCGTGCGCGGGCCGATGCCCCGTCCCCGCTACCGCCCGGGGCAGGGGCGCGTCCCGCCTCGGCAGGGCGACACGCTCGCGTGGGACGAGGGCTGCGGGGCGCCCGCGGCGGCGCCGCATCGGCCCGCTCTCCAGCCGCCCGGGCCCCTCCCGGCGCCGGAGCGCGGCGGCTCGACCCCCCGCCCGGGGGCTGGGTGCCAGGGCCTCCACCGGCCGCGCAGCCACTCAGGCGCCGCGGCCGCTGGGGCCGGCATAAGACGGGCCTCGGGGGCGCCCCGGGCACGGCCTGCGGCGACGCTCGGGCCGGAGCCTTTCCCGCGTCCGAGCGCCCGATGGCGGTCCAGCTCGCGTGCGCGGCCCGCGCCCGCAAGGTCCCGGCCCCCGGGCCCGCAGAGTCAGGCCGCCTCGGACGACCGCCACACGCGGGTCCCGACCCGCGCCACAGGAGCCACCGCCGCCGGGGGCCCCCGCGGCCCGCCGGCCCCCCCCACGCCCGCTTCCCCCGTGCCGCAAGCCCGGGGGCTACCCGGGACGCTCGCCACAGCGGCAGGCGCCCGGGGCGGCCCGGCGATGTGG     
A       TTCTTTATCTAATTAAACATAAATATAAATTCACTAAACATAGTTTATGTGTTATCAATAAAAAAACATTTAAATAACATAAATGTTCGTTTAGATTAAATGAGTAAAAAATAAATAAATCTATTTAAATTTCCTTAATAAGACTTATAATTGAAGGGAAGTAGTTCTAAAATATATATTCTAAACTATAATATTAATTTGAGATTATAACGCCCGTTATTAATACGATTATTTCTCAATATTACTTTTAATTTTACTTAGTAGTTAATACACGAGTTGTCATTAAATTTAGTGGGAATAAATGTGTTGATCAGATTCTATATGTTTAATTATAAAATTTTCTCAGACTTTACTATTATATATAAGCCTTTTCAGAGTATTATAATTATTAGAAATATAATTTTATTAGTAATTCAGATAATTAATATTACAGTATAAAAATAAATACCAAATTCAATAGTAATAATACTACAATAAATCATATATATTATTAGAAAATGATACTAGTTAAAATTGTGGATTTACTGAATATATTCTAATAAATATATAATGACTATATTTTTTATGAAACATAAAATATATTGTATTTTTAAGTTTGTATTTGCAAATATATCTTTTTTAATATCTTATGATTAGTTAATAATTTAATTAATTTATAATATAAATTTAAGTAAGCTTTATTAATAATTAATCTATGGTTTTTATAATGATTTTAAGTATATTATGTAAACGTTAGATCTATGATGGTGTTCATTCCAATGATTTAAGATATAATTTACTAATAAAGTAGCATTAATGTATTATTTTTATTTATACGATTGTTATAAAGAGTTAAAATTTTCTTCCTATTAAGACACTTACTAAAAATTTTTATTATTATGCTCGTATAAATTGTTTATTGAACAATATATACAAAGTTTCTTTATAATTATACCAGAGAATATATAGAGTTTACAGACTTAAACGTTTGATTTTTATATTAAACTAAATAAATTATTTCCGTAACAGAAACAACATTAACGATTGCTTCAACTCACAGAACAGTATCTACTTGTTGACGGATGATAAAATGAGGACAAAGGAGGACGAATCGCCACACAATACTTGTATAACCGCCCTTGTTCGAGTCAGCCCGTTAAAGGCCTGGGATAATCAGGAGAATGTGATCAACATGGTCAGCAAACTATAGCACTAGCCAATGTTAGCCGGCACCTCAAGCTGATTACTCAACATTGCTCCCATAATTAAATGTTTTCTAAAGTTCAGAGTTCGATATAAATACACATAACTCGCCTCACGCAGTTTATAATAATTTTATTAATGGATGAACACTTCATTAGCTTCCAGGGCCATCTGTAATGTAGACCATGTCGTCCGTGCCCTATCTCAGACCCTTTATAAATGTGAAACTTCAACAACGATGAACGACGCGAATCATTAAAATGAAGGATCTCCTTTGCAACTGTCAGTATTTAAACGAATATTTCTGATCCACTCTTTACCTTTGCTGAACCAAATACTCGCTTCCAACCGAAGAAAAGCTAGAAATAAATTAAGCATCTTTTTGTGGGTTGTTCTTCGAAAAATGATCGTTTCTCCCACTCAGTGAAACCATCTTTTCTTGATTTACCCCCGGCTCGGAGGTTCGGTTCAGAACCTCTGGTGGCGTTGTCTTCTCCTGATTGCAGAGTGGTGATTTTGACCGCCATAGCTTATACCGGACTTGTCTAGTTTTGAGTTCAAGAGGCGATAGCAGCCCACATTGAGTAAAACGCGGTAATTTACTTGAATAGACGAGCGAACAACGGGTGGATATCCGCGGAAAGATTAAGTATGCAAGAATCAGGGTAGTTCTCCCAATGCGTTCTTCGTTGTACGACGCTTCCACAGGCTAGTTAAGACTGACCGACGAGAATGATACACTTACATATAACTAAGTATTAGCAGAGTCGGCATCAGTATTGTCTATTCTCCTACCCATCAGCATCATCTTGGATTATGCGCGACACCGTGGTCCCTAGGACCCCCGACTGAGCGGGCGCAAGGAACTGATTACAGAAAGTAGCAAAGGAACTACGGGTTGCTTCTCAGACGCCCGGCCCGTTCAGTCACCGCCTGTGTTGTTAGGACCGAACTTACACCGTTTGCGCGAGCGGATCCTTTGCAACGCCCGCTAGCGACCTAGGCCCCTGTTCCCGCGAAAGCAGGTCAGGCTCTTCCGCGATTCCCAACGGCCTCGTGCAACTGTCCCCTGGGAGGTGCGCGAACACAGAGAGTACTGATCTTAGAGGACGGGCTCCACGGCGGGTCAAGGGGCTAGCGGGGGGCTTGTAGATGCGCACATGCTGAAGACAACCGCGTTCGTCCCGACTGAGCAAAGGTACGACAGCCGCATCGCAGGTAGCTAGTATACTTCAAGGTCTCCGGCCCTCTCATTGGCCGCGTCTAGTCCGTCCTTGCATTAACCCTGGTCTAGTACTTCCACGGCCTCACGATCTTCACTTGCTAAAGGCGGGAGGTAACCCATGGAAGCGGGCCACGACAGCGGATTCGAGATCGTAGGGTTAGTAGGGCACTTCGGTGAGTTAAGTTTGGAGCATAGCCTAGCCGATACAGGGCCTCGTCCTGCCCTACCCTGCTGGCCAAAGCGGCCTAAGGATGCATAAGCATACAGCCGGAAGACCTGGGCGGACTAAGCAAAAGTACCTCTCGTAATCGTCTTTAAACGGTGCTAGCAATGGCACCCCCCGAACCTTGTTCACCGGGAGTCGGACCCAGTCGCAGGTCCGCGTGAGTGAGCACTACACACCACGCCCTCTGAGCTGACGCAGCCGGTACCCCGGTGCAGACACGCGCTGCAGGGTTCAAAAGACGAGTCTGGCTCCCCCGTGGACGGGTAGGACGCGCGCCAAAGGGTGAGATTCATGGGATGCGAAGCCCTGCCCGCTCGAGGACTTGAGGGATGGCAACCCGGTGAACCGACGTTGCCTGCCCGTGTACTCTGGGGCGGACGGCGGGGCGGGGTTCCGCTCCACCCCCCGCAGGCGGCGGTTCTAGCGGCGTAGAGATCGCCGGGGCGGGCTGAGCGGCGGCGCTGCCGCGCAGGTCAGGCCGCGGCAGGCCGACAAGCCGGAAGGGCCGAATACGCATGCGTCTGGGCCTGGCCGCCGCGACGCCTTGCCGGCTTTCCCGCCGGCGGCCCCCGCCGGGAGTTCGCGCCTCCCCCCGGTGGGTTACTGCGCGCGTCGGCTATGCGGGCAGTTCGCGCGGGCCACACACCCTCGCCGGGCGCGCCCGGCGGTGCTGCTGTTCCCCGAGACACGCGGCCGATGGCGCGTGGGCTTCGCTACGCGCACGCGCAGGCGACAGCTAACGTCCGGCGACGCCGACGCACCGGGCGGGGGCCCCTCGGGCCCACGGGCCAGCCGTGGGCGCGAGGATGCCTTCTCCCCGCTACCGCCCGCGGCAGGGGCGCGTCCCCCCTCGGCAGGGCGCCAGGCTCGCGTGGGACGAGGGCTGCGGGGCGCTCCCGGCGGCACCGCATCGGCCCGCGCTCCAGCCGCCCGGGCCCCTGCCGGCGCTGGAGCGGGGCGGCCCAACCCCCCGGCTTAGGGCTCGGTGCCAGGGCCTCCACCCGGGGCGGAGGAACTCACGCGCCCCGGCCCCTGGGGCCGGCATCAGAGGGGCCTCGGGGGCCCCCCTGGCACGGCTTGCCGCGACGCTTGGGCCAGAGCCCTTCCCGCGTCCGAGCGCCCGATGGCCGTCCAGCTCGCGTGCGCCGCCGGGGCGCCCAGGGTCCCCACCCCCGGGCTCGCACGGCCAGGCCGCCCCGGACGACCGCCAGGCGCGGGTCCCGACCCGCGCCGCAGGAGGCTCGGCCGCTGGGGGCCCCGGCGGCCCCCCGGGCCCCCCCAGGCGCGCTTCGCCCCTGCCGCAACCCCTGGGGCTACCAGGGACCCTCGGCACCGCGCCAGGCGCGCGGCGCGGCCCGGCGATGCGG     
