# Supplementary material for: A simple method for data partitioning based on relative evolutionary rates
Source: PeerJ. 2018 Aug 28;6:e5498. doi: 10.7717/peerj.5498 (PMC6118207; doi:10.7717/peerj.5498)
Supplement: Data S1 — The datasets are provided in the PHYLIP format. [file peerj-06-5498-s002.zip › DataS2/AS4-3.phy]

17  4000
out     TGAGTCCTTTAAGTTGTTAACACAGACATAAATAATTTCTATTTAGTTATATATTAATACTTTATGTTAATTAAATAACTAATAGTATACTTCTTCTTCCAAAAAATTATCAATAGGATAATTGATAATTATTATTGATAATAAAAATTTCATTAATTTACGTTTATTATAATTTAGCCCCACCTTTTCTACACATTTTAAAATGGTATTGTTTAATTTGGATTAATGTCAAGGTTTGTAATAATCTTTCTTTGAAAGTTATATAATCAAACTACGACAGATTATTTATAGTATCTTTCATATACTGTTACATAAGTCAATAGATATATATTAATATGTAGTTAGAAGACTTATTTAGTAATATATAGCGAGTGATCATTATAGATATTGAAAAGATGTATTATTAATACAGTTTTAGAAACCTTATCAGATCAATTCATATTAAGTATAAGTATCTTTAAGTTACTTTCAAAGTCAATATATAATAATTAGATTTATGAATATTATATTACTCGACAAATATAAATTTGACTCATGACCAATTTAAATATGGCGTTTATAAGGAGATTTCGTATTAATTAAATAATTAACTCAAAGAATTTTATTACGTTCTATAGTAAAAAATATATACTATAAAATCACTATTCATTTTAGCCGTGAAATAAATATGCATTAGTTAAAATAATTTCCATAATTGTTTAAAATGAATCAAGTGATGTAATAAATTAATACACATCCCCTACTTTATAACTATATACGCATATAACTATTCATAGAGATATAATGTTTGTTGATTTTTAAGAGTTTGATTATTCTACTTTAAAAATAATACTTTTATATATATTAAAAATAGAATCTCATAATTACGGCTATACCTTCGAAATGGAAATATTAGACACCCATTTTCTTATGACGATGACAAAATATCATTATAAATATCGTTAGTACTTTAAGCATTGTTTTTAAATATATAAATAATCTATTCTTTTTTTAAATAATGTAAAAGAAGCCATTGGGATCTGGAACTAAATATGAACGGTTTTCCCTTAAGCGTGAACTTTGACTTTGATACGTATATGGTGTTCGTAACTAGTTTGAACATAAATGGAGTGAGTGCCGTAGGACCACGAAATGATACCGCGCTTTAGTGGCATTGTTACTTGGCTTATGACCCAAACTCGCTCTCTAAGGATCATGTAAAACCTTCTACAATGCCTCCATTGCCCGAGTGCGCATCCACTGACTAGTTGTTACCATCGTTACGAAATACTTTCATAGAAAGAGAGACCGCTGGGGAATTATGGTGGCTACACAACTACCTTATGAGGTAATCTTAGCCTTATCAGGAATACGTATATCGAAGTCCAGTGCACAATTAAAATCAACGAGATGGAATCCGTAAAAAACAATTTTGTAGCGCCGTTGACAATCTATTCTTGTTAATCATAACAGCAGGGTAGTATAAGCCTGCCTTGGCGGGCTGGCTATATATTAATACTATAAGAAGCATCAATTGATCATAAATGAGGTGTAAACCATCAGTCCCTAGGCAAACTTCGTACCGGTCTATAATTAAAAAATTATAAGATATACCGTTTAATCAATGTATTGCATTATGATTAAAAGGCCTGGTATTTATCAGAGTATTTTTATATGGACCTTTTGCAATCTAGCTATATGTAAGCAACCCACCTTACTGACTTTAATTTTTAGAATCCCATTCATCGAAACTCCAATTGTATTATCCTACCTGCATGTAGGTATCGAAAAACTAAAGTCATGTTCTTAACTCGTCGCCTGGCTGCTGATCACCCACAAAGGGACATATTTAACGGGTATTTAAGACAAGGTCTATCGCAGTAAGACGTGATATTCTCGTGAACAGATCATGCAATACGTCTAAATAAATAGTAGATCGATTTATGGATGATATATGAGACTTTCTCTCTTCACTATATGATAATGTTAATCACTGGGCTGCTACATCCTACACTTAGCCTCAGTCAACTTGGGAGTACCGGCTCCAACCGAGAGATACTACGGCTATGGGAGGTCCTGCGCCGTTCCCGCCAGACTCTAATGGATGGCCATTCTGGGAGAGGGCCTTCTCAGTTCTCGTACGCACCGGCGCTTTGCATCGGCACAACAGGGGCTATGGCTCCCTCTAAGTACCCCACGTCCGATATGTCCTTATAGGGCCCGCACAAGCGCCCGGCGGGTGTTATCTGGTGGGAAGGCCAGTGTTTCCTGTGCCGATCTTCCCTGGGGTAGGCAGATGATCTGGAAATGGCCCACGCGACTTCAGTATACCGGAGTGGCCGGGCAGCATAAGCCTCTAGATCTCGACAATACACGCCAGGCTTAAGCAAAGAACGACTTTCCGTCGGCCCCTCATGCCCTTATAGCGGGAACCCCTCAAAGATATCAAATATCATTTGGACGGGGGCTCGCGCTCCGACTCATCCCTGCCACTGCCACTAGTCCCTCTCCTCGCCCGACCGTGCGACTTCAGTAGAGGCGCCTCTCTCCGGGCTGCCGCCGGCGATGACCCCCTGGAGCTCCTAATCAGGCGGCGAAGAAAGTGGGGGACACCCATTCTTTCCGAATGTAAATGGATCTAGAACTAAGCACGGCCCGGAAGGTCCCGGCCCCGCGTTCTAGTACGGCAGTCGACCCCTACTGCCGCGCAATCACCCCTCGGAGAACTTTGGTATTGCGTTAGCAAGGAGCACTGCGGGGGCCCTCTTCTAGCCTCAGAGGCGGTAGTCTTCAGCCCATAGGCAGAGGTCGGGGTTGGATCGCAACGAGAGTGTCGAGGGTCCCTAGCGGTCGGTCACAATCTTACCAGTTTTCCTACCATACTCAGCCGGAAGTCTCAGTAGAGCCATTATCCTTGCCACTGCGGCTCTGTGAACCGGATTCGCACAGGGCCCAATCCTTAGGGAGTTCGGCCGCCGGCTGCCTCTTAGTCGTAGGCCCCGCGGCGTCGCTGGAATGTAACGGGCCGCGTGAGGCTCCGGCGAGGGGGCCCGCCGACGCAGCGGGCGCCTCACCTGGCGAGGCGCCTGGGATGTACGTCCTCGCCCGGGCGCGTCCGCGCCTACTGGACCCGCCACCGGCCGTGGGCGCTCGCGGCACCTGCGGGCCAGGCCACTTCCGTGATCTGGGCCGAAGGGCGGCCCCCTGCCGTGGCAGCGGGCGGCCGGGGGCAGCGGGATCGGGGCGAACCCCCGGGCCGCCCGCCGCCACCCATCGGACCCGCGCTCGTCCGACGCGCCCGGCGCGGCGCCTGCTACTGGGGGGGGGCCGGGAAACGCGACCCCCAGCTGTGGCTGAGGGCAGCGTCTCTCCCGCGGGCCCACAGGTTCAGTACTACTAGCCGGCGCGGTGCCGCGCGGCCGCGGGGGGCCTGGCGCGACGCGCCTGCCCGGGCCGCCGCAGCGACAGGGGACAGTCAGGGAACGGCGGTGGACGCGAGCCGTTGAGGTCGGGAGGGTCGCTGCGGAGGCCGGCGCCGGTGTCCCGCCCGCTCCATCGCGGCGTGCGTGGGGCCGCCGGGAGGCGCGGCTACCTGCGGCCCAGCATGCACGCGCGTTGCAGCTGCCCCACTCGCGCGCGTACACGGGCACGACAGCCGGCTTGCGCGCGTCCGCGGCGCGCCGCTCGTGGTCCGAGCCACGGGCCCGCGTGGGGCGTACGCCGCGGCCGCCCCGGCTATGCTCCACGCCCGGTCGTGAGGAGACGCCCCGCCCGGTCGGCCATCCCCCCCATCCGCCTCGCCCCGAGCCGCCAGGCGGCATGATAGCGGCCCCGGGCGCCTCGTTCCGGCCCCGGACGGCGGAGCGCGTGGGGCCATGCGCGTGACCCCGGCCGGCGGCCCTGGCGCCGGGCGTGGGGGCCCGGGGGCCTGGCCCCGCCGCCCGCCGCCCGCCGGGGCTACCCTAGGCGTCGCCGCTCAGGCTGGGGACGACGCACACGCGCTGGCGGGCTGTGTCGGGGG     
P       TGAGTCCTTTATGTTGTTAACACAGACATAAATAATTGCTATTTAGTTATATATTAATAATTTATGCTAAATAAATAACTAATAGTATGCTTCTGCTTCCAAAAAATTATCAATAGGATAATTGATAATTATTAATGATAATAAAAATTTAATTAATCTACGTTTATTATAATTTAGCCCCACCTTTTCTACACATTTTAAAATGGTGTTGTTTAATTTGGATTAATGTCAAGGTTTGTAAAAATCTTTCTTTGAATGTTATATAATCAAAATACGGCAGATTATTTATAGAATCATTCAAATACTGTTACATAAGTCAATAAATAAATATTAATATGCAGTTAGAAGACTTATTTAGTAATATATAGCGAATGATCATATTAGAAATTGATAAGATTGATTATTAATACAGAATTATAAACCTAATCAGATCTATTCATATTAAGTATAAGTATATTTTAGTTACTTTCAAAGTCAATATATAATAATTTGATTTAAGAATATTATATTAGTCGACAAATATAAATTTGACTCATGACCAATTTAAAAATGGCGTTATTAAGGAGGTTTAGAATTAATTAAATAATTAAATCAAAGAATTTTATTACGTTCTATAGTAAAAAATATATACTATATAAACACTATTCATTTTAGGCGTGAAATAAATATGAATTAGTTAAAATGATTTCCATAATTGTTTAAAATGAATCAAGTTATGAAATAAATTAATACACATAGCCTACTTTATAACTATAACCACATATAACTATGCATAGAGATATAATGTTTGTTGATCTTTAAGAATTTGATTATTCTACTTTATAAAAACTACTTTTATATATATTAAAAATAGAATCTCATAAGTACGGCTATATCTTCGAAAAGGAAATATTAGACACCCATTTTCTTATGACGAAAACAAAATATCATAATAAACATCGTTAGTACTTTAAGCATTGTTTTTATATATATAAATAATCAATACTTATTTTAAAAAATGTAAAAGAATCCATTGGGATCCGGAAATAAATATGAACGGTTTTCCCTTAAGCCTGAACTTTGACACTGATACGTATATGGTGTTCGTAACTAGTTTGATCATAAATAGAGATAGTGTCGTCGGACCACGAAATGATCCCACGCTTTAGTGGCATTGTCACTTGGCTGATGACCCAATCTCGATCTCTATGGATCATGTAAAAACTTCTACTATAACTCCATTGCCCGAGTACGCATCCACTGACTAGTTGTTACCATCGTTACAAACTACGTTCATAGAAAGAGAGACCGCTGCAGAAATATTGTGGCTCCACAAATCCCTTATGAGGTAATCCTAGCCTTATCTGAAATACCTATATCGAAGTCCAGTGCACTATACACATCAACTAGATGGAATCCGTAAAAAACAATTTTGTAGCGCAGTTGACAGACTATTTTTGTTAATCATAACAGGAGGGTAGTATAAGCCTGCCTTGGCGGGCGGGCGATATATTAATACTATAAGAAGCATCAATTGATCATAAATTAGGTATAATCCTCCAGTCCCTAGGCAGACTGCGTACCGGTCTATAATTAAATAATTATAAAATATACCGTTTATCCAATGTAATGCATTATGATTAAAAGGGCTGGTATTTATCAGCGTATTTATATATGGACCTTTTGCAATCTAGCGATATGTAAGCAACCCACTTTACCGAGATTAATTTTTTCAGTCACATTCATCGAAACTCGGATTGTATTATCCTTCCTACATGTAGGTAGCGAAGAGCTAAAGTGATGTTCTTAGCTCGTTGCGTGGTTGCTAATCAGCCATAAAGAGACATTTTTAACGTGTATTTGAGAAAAGGTCTAACGCAGTCAGACGTGATCTTCTCGTGAACAGATCATGCAAAACGTCTAAATGAATAGTAGATTGATTTATGGATGGTATATGAGACTTTCTAATTTGACTATATGATACTTTTATGCACTGGTCTGCTACAGCCTACACTTAACCTCAGTCAAATTGGGAGTACCGGCTCCCCGCAAGAGATACGACGCCTGTGGGTGGTCCTGCGGCGTTCGCGTCCCACTCTAATGGTTAGCCATTCTGGGAGAGGGCCTTTTCAGTTTTCGTACGCACCGGCGCAATGTATCGCCACAACAGGGGCTATGGCTGCCGCTAAGTACCCCACGGCCGATATGTCCTTATAGGGCCCGGCCCAGCGCCCGGGGGGTGTTACCAGGTGGAAAGGCCGGTGTTTCCTGTGCCGATCTTTCCTCGGGTAGGCAGATGATATGGAAATGGCCCGCGCCACTCCAGTATACCGGAATGGCAGGGCAGCATAAGCCTGTAGACCTCGACGATACACACCCGGCATAAGCAAAGCACGACTTTTCGTCGGACCCTTATGCCCGTATAGCGGGAACCCCCGAAAGATATCAAATACCAGCTGGACGAGGGCTCGCGCTCGGCCTCATCCCTACCACTGCCACTAGTCCCTCTCCGCTCCCGACCGCGTGACTTCAGTAGGGGCGCCACTCTCAGGGCTGCCGCCGGCGATGAACCCCAGTCGCTCCTTATCAGCCGGCCAAGAAGGTGCGGGACACCCATTCGTTCCGACTGTAAATGGATCTAGCACTAAGCACTACCCGGAAAGTCCCGGCCCCTCGTCCTAGTACGGCTTTCGGCGTCTACTTCAGCGCCATCGCCCTTCCGACAACTTTGGTGTTGCGTTAGCCAGCTGCACTGCGCGGGCCCTCTTCTAGCCTCAGAGGCGTTAGTCTTCAGCCCATAGGCCGGGGTCGGGTTTGTATGACGACGAGAGTGTGGAGGGTCCCTAGAGGCCGGTCACAATCTTAGCAGTATTCCTACCTTACCGAACCGGAAGTCTCAGTAGAGCCATTATCCTTGCCACTGCGGGGCTGTTAACCTGATTCGCACCGGGCCCAAGCCTTAGAGAGTTCGGGCGCCGCCTGTCTCTTAGTCGTAGGCCCCGCGTCGTCGCTTCCATGTAACGGGCCGCGTGCGGCCCCGGCGAGGGGCCCCGCCGACCCAGCGGGCGCCCCACCTGGCCAGGCGCCTGGGAGGTACGTTCTGGCCCGCGCGCGGCGGCGCCTACCGGACCCGGCATCGGCCCTCCGCACTCGCGCCACCGGCGGGTCAGGCGACTGCCGCGATCTGGGTCGAACGGCGGCCCCCTGCCGTGGCAGCGGGGGGGCGGGGGCAGGGGCATCCGGGCGAACCCCCGTGCGGCCCGCCGCCTCCCATCGCGCCCGCCCTCGTCGCACGCGCCCGGCTCGGCGCCTGGCACCTGGGGGGGGCCGGTAAACGCGACGGCCACCTGTGGCAGAGGGGAGCGTGTCCCTCGCGGGCCCACAGGTTCAGCACTACTAGCCCGCGCGGCGCCGCGCGGCCGCCTGGGGCCTGGCGCGACGCGCCTGCCCGGGCCGCGGCAGCGACCGGGGACAGTCACGCAACGGAGGTGCGCGCTAGTCTTCGAGGTCGGGAGGGTCGCTGCGGCGCCTGGCGCCTGTGTCCCACAGGTTGCATCGCGGCGGGCGTGGGGCCGCCGGGAGGCGCGGCGAGCCGCGGCCTAGGATGCACGCGCGCTGGAGCTGCCCCACTCGTGCGCGCAGACGCGCACGATAGCCGGCTTGGGCGCTCCCGCGGGGCGCCGCTCGTGGTCCGAGCCACGGGCCCGCGTGGGACGTAGGCCGCGGCCGCCCCCGCTATGCTCGGCGCGCGGTCGTGAGGAGAGGCCCCGCGCGGTCGGCCGTCCCCCCCATCCGCCCCGCCCCGACCCGCCAGGCGGCCCGTTAGCAGCCCCGGGCGCGTCGGCCCGGCCCCGGACGGCGGTGCACGCGGTGCCATGCGCGTGCCCCCGGCCGGCGGCCCTGGCGCCGGGCGGGGGGGCCCGGGGGCCTGGCCCCGGCGCCTCCCGCCCGCGGGGGCGCCCCTAGGCGTCGCCGCCCTGGCTGGCGACGACACACACGCCCCGGGGGGATGTGTCGGGGG     
O       TGAGTCCTTTAAGTTGTTAACACAGACATAAATAATTAATATTTAGTCATATATTAATAATTTATGTTAAATAAATAACTAATAGTATACTTCTTCTTCAAAAAAATTATCTATAGGATAATTGATAATTATTAGTGATAATAAAAATTTAATTAATCTACGTTTATTATAATTTAGCCCCACCTTTTCTTCACATTTTAATATGGTATTGTTTAATTTGGATTAATGTCAAGGTTTGTAAAAATCTTTCTTTGAAAGTTATATAATCAAATTACGTCAGATTATTTATAGTATCTTTCAAATACTGTTACATAAGTCAATAAATAAATATTAATATGTAGTTAGAAGACTTATTTAGTAATAAATAGCGATTGATCATCGTAGAAATTGATAAGATGAATTATTAATACAGTCTTATAAACCTGATCAGATCAATTCATATTAAGTATAAGTATATATTAGTTACTTTCAAAGTCAATATATAATAAATAGATCTTTGAAAATTATATTACTCGACAAATATAAATTTGACTCAAGACCAAGTTAAATATGGCGTTACTAAGGAGTTTTTGAAATCATTAAGTAATTAACTCAAAGAATTTTATTACGTTCTATAGTAAAACATATATACGATATAAACACTATTCATTTTAGGCGTGTAATAAATATGCATTAGTTAAAATGTTTACCATAATTGTTTAAAATGAATCAAGTTATGTAATAAATTAATACACATCACCTACTTCATAACTATAAACTCATATCACTATGCATAGAGATATAATGTTTGTTGATTTTTAAGAATTTGATTATTCTACTTTAGAAAAACTACTTTTATATATATTAAAAATAGAATCTCATAAATACGGCTATATCTTCGAAATGGAAATATTAGACACCCATTTTCTTATGACGAGAACAAAATATCATTATAAAAATCGTTAGTACTTTAAGCATTGTTTTTATATATATAAATAATCTATTCTTATTTTAAAAAATATACAAGAATCCATTGGGATCCGGAACTAAATATGAACGGTTTTCCCTTAAGCCCGAACTTTAACAATGATACGTATATGGTGTTCCTAACTAGTTTGCTCATAAATGAAGGGTGTGTCGTAGGACCACGAAATGATCGCGCGCTTTAGTGGCAGTGTCACTTGGCTTATGACCCCAAATCGCTCTCTAGGGATCATGTAAAACCTTCTACCAACACTCCATTCCCCTAGTCCGCTTCCACTGACTAGTTGTTAGCATCGTTACAAAATACGTTCATAGAAAGAGAGACCGGTGCAGAATTATTTTGTCTACACAAGGACCTTATGAGGTAATCATAGCCTTATCTGCAATACCTATATCGAAGTCCAGTGCACAACACAAATCAACAATATGGAGACCCTAAAAAACAATTTTGTAGCGCCGTCGACACTCTATTTTTGTTAATCATAACAGGAGGGTAGTATAAGCCTGCCTTGGCGGGCGGGCTGTATATTAATACTATAAGAAGCGTCAATAGATCATAAATAAGGTATAAACCGGCAGTCCCTAGGCGGACTGCCTACCGGTCTATAATTAAAAAATTATAACATATATCGTTTAATCAATGTAATGCATTATGATTAAAAGGACTGGTATTTATCAGTCTGTTTCTATGTGGACCTTTTGCTATCTAGCAATATGAAAGCAACCCACTTTACCGACATTAATTTTTTCAATCTCATTCATCGAAACTCAAATTGTATTAACCTTCCTACATGTAGGTCACGAGAAACTGAAGTCATGTTCTTAACTCGTAGCCTGGTTGCTGATCAGCCAGAAAGCGACATGTTTAACGGGTATTTAAGACAAGGTCTATCGCAGTCAGATGTGATCTTATCGTGAACAGATCATGCAATACGTCTCAATAAAAAGTAGATCGATTTATAGATGGTAGAGGAGACTTGCTAATTTCACTATATGATAATTTTACTCACTGGTCTGCTACAGACTACACTTAGACTGAGTCATATTGGGAGTACCGGGTCCCGGCAAGTGATACTACGGCTGTGGGCGGTCCTGCGCCGTTCGCGACGGGCTCTAATGGTTGGCCATTCTGGGAGAGGGCCTTCTCGGTTCTCGTACGCACCGTCGGTATGATTCGCCACAACAGGGGCTATTGCTGCCGCTTAGTCCACCACGTCCGATAGGTCCTTGTAGGGCACGCACAAGCGCCCGGAGGGTGGTATCAGGCGGAAAGGCCAGTGTTTCCTGTGACGATCTTACCTCTGGTAGGCAGATGATATGGAAACGGGCCCCGCGACTACAGTATACCGGAATGGCAGGGCAGCATAAACCTGTGGATCTCGACTCGACGCGCCCGGCGTAAGCAGGGCACGATTTACCGTCGGGCCCTCCTGCCCTTATAGCGGGAACCTCTGAAAGATGTCAAATATCACCTGGACGCGGGCTCGCGCTCCGGCTCATCCCTACCACTGCCACTGGCCCCTCTCCGCGCCCTACCGCGTGGCATCAGTAGAGGCGCCCCTCTCCGGGCTGCCGCCGGCGATGAGCCCCAGGGGCTCCTGATCAGCCGGCTAAGAATGTGCGGGACACCTATACTTTCCGACTGTAAATGGATCTAGCATGACGCACAACCAGGAAGGTCCCGGCCCCTCGTTCCAGTGCGGCACTCGGCGTCTACTTCGGCACGATCACCCCTCTGAGAACTGTGGTATTGCGTTAGAAAGCTTCACTGCGCAGGCCCTCTTCTAGCCTCAGAGGCGATAGTCTTCAGCCCTTAGGCTGAGGTCAGGATTGACAGGTGACGAGAGTGTAGAGCGTCCCTACCGGGTGGTCACAATCTTAGCAGTCTTCCTACATTAGGGTGCAGGAAGTCTCAGTAGAGCCATTATCCTTGTCACTGCAGCGCTGCGACCCTGATTCGCACCGGGCCCAATCATTAGGGAGTTCGGCCGCCCGCTGTCTCTTAGTCGTAGACCCCGCGGCGTCGCTGCAATGTAACGGGCCGCGTGCGGCCCCGGCGAGGGCCCCCCCCGCCGGAGCCGGCGCCTAGCCTGGAGCGGCGCGTGGGATGTACGTTGCAGCCCGCGCGCCGCGGCGGCTACTGGACCCGCCAGCGGCCCTGGGCGCTCCCGCCACCGGCGGCCCAGGCGACTGCTGCGATCTGCGTCGAACGGCGCCCCTGTGTCGTGGCTGCGGGCGGCCGGGGGCAGCGACATCGCGGCGAACACCCGTGCGGCCGGCGGCCTCCGATCGAACCCGCCCTCGTCGCACGCGCCCCGCTCCACGCCTGCTACTGGGGGGGGGCCGGGAAACGCGACTGCCACCCGTGGCTGAGGGTAGCGTCTCCCTCGCGGGCCCACAGGTTCAGGACTGCTAGCCGGCCAGGTGCCGCGCGGCCGCGCGGGGGTTCGCGCGACGCGCCCGCCCGGGTCGCGGCAGCGAGCGGCTACAATCAGGAAACGGCGGTGGCCGCGAGTCTTTGAGGTCCGGAGGGTCGCCGCGGAGGCTGGCGCAGGTGTCCCAACCGTTCCATCGCGGCGCGCGTGGCGCCGCCGCGAGGCGCGCCGACCCGCGACCGAGGATGCACGCCCCCTGCCGCTGCTCCACTCGTGGGCGCGCACGCGCACGACAGCCGGCTTGGCCGCGTCCACGGCGGGCCGCTCTTGGTCCGAGCAAGGGGCCCCGGGGGGGCGTAGGCCGCGACCGCCCCGGCTATGCTCGAGGCGCAGTCATGACGAGACGCCCCGGTCGGTCGCGCCTCCCCCCCATCCGCCCCGCCGCGAGCCGCCAGGCCGCCGGTTAGCGGCCGCGGGCCCCTCGTTGCGGCCCCGGACCTCGGAGCCCGCCGTGCCATGCGCGTGCCCCCGGCCGGCGGCCCTGGCCCCGGGCGTGGGGGCCCGGGGGCCCGGCCCCGCCGCCTAACGGGCGCCGGAGCGTCCCTAGGCGTCGCCGCCCGGGCTGGGGACGACTCACACGCGCGGGGGGGCTGTGTTGGGGG     
N       TGAGTCCTTTATGTTGTTAACACAGACATAAATAATTGTTATTTAGTTATATATTAATAATTTATGATAAATAAATAACTAATAGTATCCTTCTTCTTCTAAAAAATTAACTATAGGATAATTGATAATTATTAATGATAATAAAAATTTCATTAATCTACGTTTATTATAATTTAGCCCCACCTTTTCTACACATTTTAATATGGTCTTGTTTAATTTGGATTAATGTCAAGGTTTGTAAAAATCTTTCTTTGAATGTTATATAATCAAATTACGACAGATTATTTTTAGTACCATACACATACTGTTACATAAGTCAATATATTCATATTAATATGTAGTTAGAAGACTTATTTAGTAATAAATAGCGAGTGATCATAGTAGAAATTGATAAGATACATTATTAATACAGTGTTATAAACCTAATCAGATCAATTCATATTAAGTATAAGTATATTTAAGTTACTTTCAAAGTCAATATATAATAATTCGATATATGAATATTATATTAATCGACAAATATAAATTTGACTCATGACCAATTTAAACATGGCGATACTAAGGAGTTTTTGAAATAATTAAATAATTAACTCAAAGTATTTTATTACGTTCTATAGTAAAATATATATACAATATAAACACTATTCATTTTAGTCGTGAAATAAATATGCCTTAGTTAAAATGTCTTCCATAATTGTTTAAAATGAATCAAGTTATGCAATAAATTAATACACATAACCTACTTAATAACTATAAACGCATATAACTATTCATAGAGATATAATGTTTGTTGATTTTTAAGAGTTTGATTATTCTACTTTATAAAAATAACTTTTATATATATTAAAAATAGAATCTCATAACTACGGCTATAGCTTCGAAATGGAAATATTAGACACCCATTTTCTTATGACGAAAACAAAATATCATTATAAAAATCGTTAGTACTTTAAGCATTGTTTTTAAATATATAAATAATCTATTCGTTTTTTAAATAATCTAGAAGAATCCATTGGGATCGGGAAGTACATATGAACGGTTTTCCCTTAAGCCTGAACTTTAACATTGATACGTATATGGTGTTCGTATCTAGTTTAATCATAAATCAAAGGCGTTTCGTAGGACCACGAAATGATCCCTCGCTTTAGTGGCACTGTCATTTGGCTCATGACCCCAACTCGATCTCTATGGATCATGTAAAACCTTCGAGTATAGCTCCATTGCCCGAGTACGCATCCACTGACTAGTTGTTATCATCGTTACGAAATACATTCATAGAAAGAGAGACCGCTGAAGAATTATGTTGACTACACAAAGACCTTATGAGGTAATCTTAGCCTTATCTGGAATACCTATATCGAAGTCCAGTGCACAACTCATATCAACAATATTGAAGCCATAAAAAACAATTTTGTAGCGCCGTGGACACTCTATTTTTGTGAATCATAACAGGAGGGTAGTATAAGCCTGCCTTGGCGGGCGGGCTATATATTAATACTATAAGAAGCATCAATTGATCATAAATTAGGTATAACCCGGCAGTCCCTAGGCGAACTGCCTACCGGTCTATAATTAAATAATTATAAGATATACCGTTTGACCAATGTAGTGCATTATAATTAAAAGGCCTGGTATTTATCCGTGTGTTTATATGTGGACCTTTTGCAATCTAGCAATATGAAAGGAACCCACTTTACCGACACTAATTTTTCGAATCACATTCGTCGAAACTCTGAATCAATTATCCTTCCTACATGTTGGTCTCGCCGATCTGAAGTCAAGTTCTTAACTCGTGGCATGGTTGCTGATCACCCAAAAATAGACATTTTTAACGCGTATTTAAGATAAGGACTATCGCAGTCAGATGTGATCTCATCGTAAACAGATCATGCAAAACGTCTTAATAAATAGTAGATAGATTTATAGATGGTACAGGAGACTTTCTACATTAACTATATGATAATTTGAGTCACTGGTCTGCTACATCCTACACTTAGGCTCAGTCAGATTGGGAGTACCGGCTCCCCCCAACCGATACGACGGCTATGGGGGATCCTGCGTAGTTCCCGCCGGGCTCTAATTGGTGGCCATTCTGCGAGAGGGCCTTTTCGGTTGTCGTACGAACCGTCGATATCTATCGCCGGAACAGGGGCTCTAGCTGCCGCTGAGTACGCCACGCCCGATAGGTCGTTGTAGGGCACGCGAAAGCGCCCGGAGGGTTGTATCGGGTGGAACGGCCAGTGTTTCCTGAGCCGATCTTCCCTGGGGTAGGGAGATGATATGGAAATGGGCCCCGCCTCTACAATATACCGGATTGGCAGGGCAGCATTAACCTGTAGACCACGACACTACGCTGACGGCGTAAGCAAGGCACGACTTTGCGTAGGACCCTCCTGCCCTGATAGCGGGGACCACCTAAAGCTATCAAATATCAGCTGGATGGGGGCTCGCGCTCTGGCTCATCCCCTCCACTGCCACTAGCCCCTCACCGCGCCCGACCGCGTGCCCTCAGTGGAGGCGCCTCTCTCCGGGCTGCCGCCGGCGATGAACCGCGGGTGCTCCTGATCAGCCGGGCAAGAAACTGCGGGACACCTATTCTTTCCGACTGTAACTGGATCTAGCACGACGCACAACAAGGAAGGTCCCGGCCCCTCGTTCCAGTGCGGCACTCGGCGGGTACTTCGGCACCATCACCCCTTTGAGGACTTTAGTATTGCGCCAGGAAGCCGCACTGCGCTGGCCCTTTTCTAGCCTCAGAGGCGGTAGGCTTCAGCCCTTACGCGGAGGTCAGGTTTGCGTGGCGACGAGAGTGTAGAGGGTCCCTACCGGGCGGTCACAATCTTAGTAGTGTTCCTACCATACGGAGCAGGAAGTCTCAGTAGAGCCATTATCCTTGGCACGGCCGTGCTGCTACCCAGATTCGCACCGGGCCCAAGCCTTAGGTAATTCGGCCGCAGCCTGTCTCTTAGTCGTAGGCCCCGCGACGTCGCTCCAATGTAACGGGCCGCGTGGGGTCCCGGCTAGGCCCCCCGCCGCCGCGGCTGGCGCCTAACCTGGAGCGGCGCCTGGGATGTACGTCCCGGCCCGCGCGCGGCAGGGGCTACTGCACCCGCCACCGGCCCTGGGCACTCGCGCCACCGGCGGGACAGGCGACTGCCGCGATCTCCGTGCAAGGGCGCCCCCGTGTCGTGGCATGGGGGGGCCGCGGGCAGCGGCATCGGGGCGAACCCCCGTGCGGCCCGCCGCCTCCCATCGCGCCGGCGCTCGTGGGACGCGCCCGGCCCCGCGCCTGGTACTGGGGGGGGGCCGGTAAACGCGACACCCAGCGGTGGCTGAGCGGAGCGCCTCGCGCGCGGGCCAACAGGTTCAGGAGTACGAGCCCGCCTGGTGCCCCGCGGCCCCGCGCGGGCTGGCGGGACGCGCCTGGCGCGGCCGCGGCGGCGACGGGGTACAGTCACGCGACGGCGGTGCCCGCGAGTCTTCGAGGTCAGGAGGGTCCCAGCGGAGGCTGCCGCCGGTGTCCCGACGGCTGCATCGCGGCGGGCGTGGCGCCGCCGGGAGGGGCGGCGACCCGCGCCCGACCATGCACGCACACTGCCGCTGGGACACGCCGGGGCCCATACGCGCACGACACCCGGCTTGCGCGCAGCCGCGGGGCGCCGCTCGTAGTCCGAGCAACCGGCCCGCGAGGGGCGTAGGCCGCGTCCGCCCCCGCTATGCTGGAGGCGCCGTCGTGAGGAGACGCCCCGATCGGTCGGGCGTCCCCCCCCTCCGGCTCGCCGCGACGCGCCAGGCGGCGTGTTAGGCGTCGCGGGCCCTTCGGTCCGGGCCCGGACCGCGGCGCCCGCGGCGCCACGCGCGGGCCCCCGGCCGGATGCCCTGGCGAGGGGGGTGGGGGCGCGGGGGCCCGGCCCCGCCGCGCGCCGCCCGCCCGGGGGCCCCTAGGCGTCGCCGCCCAGGCTCGGGACGACACCGACGCGCGGCCCGGCTGTGGAGGGGG     
M       TGAGTCCTTTATGTTGTTAACACAGACATAAATAATTATTTTTTAGTTATATATTATTATTTTATGATAAATAAATAACTAATAGTATTCTTCTTCTTCTAAAAAATTAACAATAGGATAATTGATAATTATTAATGATAATAAAAATTTCATTAATCTACGTTTATTATAATTTAGCCCCACCTTTTCTACACATTTTAAAATGGTCTTGTTTAATTTGGATTAATGTCAAGGTTTGTAATAATCTTTCTTTGAAAGTTATATAATCAAAATACGTCAGATTATTTCTAGTAACTTTCACATACTGTTACATAAGTCAATATATATTTATTAATATGAAGTTAGAAGACTTATTTAGTAATAAATAGCGAGTGATCATTGTAGAAATTGATAAGATATATTATTAATACAGAATTAAAAACCTAATCAGATCAATTCATATTAAGTATAAGTATATTTAAGTTACTTTCAAAGTCACTATATAATAAGTAGATATTTGAAAATTATATTAATCGACAAATATAAATTTGACTCATGACCAATTTAAAGATGGCGTTAGTATGGAGGTTTAGAAGTTATTAATTAATTAAATCAAAGTATTTTATTACGTTCTATAGTAAAAAATATTTACAATATAAACACTATTCATTTTAGTCGTGAAATAAATATGCTTTAGTTAAAATGTATACCATAATTGTGTAAAATTAATCAAGTTATGGAATAAATTAATACACATCACCTACTTCATAACTATATACACATATAACTATTCATAGAGATATAATGTTTGTTGATTTTTAAGAGTTTGATTATTCTACTTTATAAAAATAACTTTTATATATATTAAAAATAGAATCTCATAATTACGGCTATATCTTCGAAATGGAAATATTAGACACCCATTTTCTTATGACGATAACAAAATATCATGATAAATATCGTTAGTACTTTAAGCATTGTTTTTAAATATATAAATAATCTATACTTCTTTTAAATAATATATAAGAATCCATTGGGATCTGGAATTAAATATGAACGGTTTTCCCTTAAGCCTGAACTTTAAAACTGATACGTATATGGTGTTCGTAACTAGTTTCCTCATAAATAAAGGGCGTGGCGTAGGACCACGAAATGATCCCTCGCTTTAGTGGCATTGTCACTTGGCTGATGACCCGAAATCGCTCTCTACGGATCATGTAAAACCTTCGATTATCACTCCATTTCCCGAGTACGCCTCCACTGACTAGTTGTTACCATCGTTACGAATTATATTCATAGAAAGAGAGACCGCTGAAGAATTATGTTGACTACACAAACACCTTATGAGGTAATCTTAGCCTTATCTGAAATACTTATATCGAAGTCCAGTGCACAAACCAAATCAACAATATTGAAGCCATAAAAAACAATTTTGTAGCGCAGTGGACATTCTATTTTTGTTAATCATAACAGAAGGGTAGTATGAGCCTGCCTTGGCGGGCAGGCTGTAAATTAATACTATAAGAAGCATCAATTGATCATAAATGAGGTATAAACCCTCATTCCCTAGGCCTACTGCCTACCGGTCTATAATTAAATAATTATAATATATATCGTTTGACAAATGTAGTGCATTATGATTAATAGGTCTGGTATTTATCAGTGTTTTTTTATATGGACCTTTTGTTATCTAGCCATATGTAAGTAACCCACTTTACCGATTTTAATTTTTATATTCACATTCGTCGAAACTCTGAATCTATTATCCTTCCTTCATGTTGGTCTCGAAGATCTTAAGTCAAGTTCTTAACTCGTGGCATGGTCGCTGATCATCCAAAAATGGACATTTTTAACGAGTATTTAAGAGAAGGACTATCGCAGTAAGAGGTGATCTCATCGTAAACAGATCATGCAAAACGTCTTAAGGAATAGTAGATAGAGTTATAGAGGGTAAACGAGACTTGCTCCGTTGACTATATGATACTTTCATGCACTGGTCTGCTACAACCTTCACTTAGGCTCAGTCATTTTGGGAGTACCGGCTCCCACCAAGAGATACTACGACTATGGGCGATCCTGCGCCGTTCCCGCCTGGCTCTAATGGGTGGCCATTCTGGGAGAGGGCCTTCTCGGTTCTCGTACGAACCGTCGCACTCGATCGCCAGGACAGGGGCTATGGCTGCGGCTGAGTACTCCACGACCGATACGTCCTTGTAGGGCCCGTCAAAGCGCCCGGGGGGTGGTATCTGATGCAATGGCCAGTGTTTCCGGAGGCGATCTTCCCTGTGGTAGGAAGATGATATGGAAACGGGCCTCGTCTACACAATATACCGAATTGGCAGGGCAGCATCAACCGGTAGATCCCGACACGACGCGCCCGGGGTAAGCAAGTGACGACTTCCCGTCGGCCCCTCCTGCCCGTATAGCGGGAACCACTGAAAGCTATCAAATATCACAGGGACGGGGGCTCGCGATCGGTCTCATCCCCACCAATGCCACTAGACACTCTCCCCGCCCGACCGCGTGCCCTCAGTGGAGGCGCCTGTCTCCCGGCTGCCCCCGGCGATGAACCGCACGTGCTCCAGATCAGCCGGCTAAGAAAGTGCGGGACGCCCATTCTTTCCGATTGTAAGTGGATCTAGCACGACGCACAACCAGGAATGTCCCGGCCCCTCGTACTAGTGCGGCAATCGCCGTCTACTTCCGCTCAATCACCCCTCTGAGAACTTTGATAGTGCGTTAGAAAGCGCCACTACAGTGGCCCTCTTCTAGCCTCACAGGCGGTAGTCTTCAGCCCTTCCGCTGAGGTCAGGTTTGCGTGGCGACGCGAGTGTTGAGCGTGCGTAGCGGGCGGTCACAATCTTAGTAGTGTTCCTACCATAAAGCCCCGGAAGTCTCAGTAGAACCATCATCCTTGGCACTGCGGTGCTGACACCCTGATTCGCACCGGGCCCAATCGTTAGTGAACTCGGGCGCAGGCTGCCTCTTAGTCGTAGGCCCCGCGGCGTCGCTCCAATGTAACGGGCCGCGTGGGGCCCCCGCGAGGCCCCCCGCCGGCGGGGCGGGCGCGTAACCTGGACGGGCGCGTGGGATGTACGGTCCCGCCCGCGCGCTGCCGGGGCTACTCCACCCGCCACCGGCCCTACGCACTCCCGCCACCGGCGGGTCAGGCGACTCCCGCGATCTGCGTCGAACGGCGGCCCGCTGTCGTGGCAGCGGGCGGCCGGGGGCAGCGGCATCGGGGCGAACCCCCGTGCTGCCCCCCGCCGCCCATCGCGCCCGCCCTCGTCGCACGCGCCCAGCTCCGCGCCTGCTACCGGGGGGGGGCCGGCAAACGCGCCACCCACGCGTGGCTGAGCGCATCGCTTCCCGCGCCGGCCGACAGGTTCAGTCCTACCAGCCCGCCGGGTGCCCCGCGGCCGCGTGCGGCCTCGCGGGACGCGCCAGCGCGGGGCGCAGCGGCGACCGGCGAGAGTCACGCCACGGGGGTGGCCCCGAGTCTTAGAGGTCCGGAGGGTCGCCCCGGGGGCTGCCGCCGGTGTCCCAACCGGTCCATCGCGGCGGGCGTGGCGCCGCCGGCAGGCGCGGCGACCGGCGCCCAACCATGCAGGCGCAATGCGGCTGGCTCACGCGGGGGCGCACACGCGCACGACACCCGGCTTACGCGGTTCCGCGGGGGGCCGCTCGTCGTCGAAGCGATCGGCCCGGGTGGGGCGTAGCCCGCGGCCGGCCCGGCTTTGCTGCCGGCGCCGTCGTGAGGAGAGCCCCCGGGCACTCGGGCCTCCCCCCCCTCCGGCCCGCCGCGAGGCGCCAGGCGTCCCGTCAGCCGTCCCGGGCGCGTTGGTCCGGCCCCCGACCGCGGCGCGCGCGGTGCCACGCGTGCGGCCCCGGCCGGATGCCATAGCCCCCGGGGTGCGGGCCCGGGGGCCCGGCCCCGCCGCCTGCCGCCGGCCGGGGCGGCCCTAGGGGTCGCCGCACGGGCTCGGCACGACACCCAAGCGCGGGCGGGCTGTGCGGGGGG     
L       TGAGTCCTTTAAGTTGTTAACACAGACATAAATAATTCTTATTTAGTCATATATTATTAGTTTATGTTAAATAAATAACTAATAGTATTCTTCTTCTTCGAAAAAATTAACAATAGGATAATTGATAATTATTAATGTTAATAAAAATTTTATTAATCTACGTTTATTATAATTTAGCCCCACCTTTTCTACACATTTTAATATGGTCTTGTTTAATTTGGATTAATGTCAAGGTTTGTAAAATTCTTTCTTTGAATGTTATATAATCAAATTACGACAGATTATTTTTAGTATCTTTCATATACTGTTACATAAGTCAATAAATCAATATTAATATGTAGTTAGAAGACCTATTTAGTAATAAATAGCGAGTGATCCTTTTAGAAATTGAAAAGATTAATTATTAATACAGCTTTATAAACCTTATCAGATCTATTCATATTAAGTATAAGTATTTTTTAGTTACTTTCAAAGTCACTATATAATAAAAGGATATTTGAAAATTATTTTAATCGACAAATATAAATTTGACTCATGACCAATTTAAAGATGGCGATTCTATGGAGTTTTTGAACTAATAAATTAATTAAATCAAAGAATTTTATTACGTTCTATAGTAAAAAATATTTACCATAGAAACACTATTCATTTTAGTCGTGAAATAAATATGCATTAGTTAAAATGTTTACCATAATTGTTTAAAATTAATCAAGTAATGTAATAAATTAATACACATCTCCTACTTCCTAACTATAAACTCATATAACTATACATAGAGATATAATGTTTGTTGATTTTTAAGACTTTGATTATTCTACTTTAAAAACAACACTTTTATATATATTAAAAATAGAATCTCATAAATACGGCTATAGCTTCGAAATGGAAATATTAGACACCCATTTTCTTATGACGAAAACAAAATATCATTTTAAAGATCGTTAGTACTTTAAGCATTGTTTTTATATATATAAATAATCAATTCTTATTTTAAAAAATCTAAAAGAATCCATTCGGATCTGGAACTAAATATGAACGGTTTTCCCTTAAGCCTGAACTTTCACCACGATACGTATATGGTGTTCAGAACTAGTTTGATCATAAATATATCGTGTGACGTAGTACCACGAAATGATCCCTCGCTTTAGTGACAATGTTACTTGGCTAATGACCCCAAATCCCTCTCTACGGATCATGTAAAACCTTCGAGGATATCTCCATTCCCCGAGTACGCATCCACTGACTAGTTGGTACCATCGTTACAAAATATATTCATAGAAAGAGAGACCGTTGGAGAATTATGTTGACTACACAACCACCTTATGAGGTAATCTTAGCCTTATCTGCAATACATATATCGAAGTCCAGTGCACAACATAAATCAACAATATTGAACCCATAAAAAACAATTTTGTAGCGCTGTTGACATTCTATTTTTGTTAATCATAACAGAAGGGTAGTATGAGCCTGCCTTGGCGGGCGGGCCGTATATTAATACTATAAGAAGCATCAATTGATCATAAATGAGGTATAAGCCGCCATTCCCTAGGTTAAGTTCCTACCGGTCTATAATTAAATAATTATAAGATATAGCGTTTGATAAATGTAATGCCTTACCATTAAAAGGCCTGGTATTTATCAGTGTTTTTTTATGTCGACCTTTTGCAATCTAGCTATATGAAAGAAACCCACATTACCGAGTGTAATTTTTCTATTCACATTCGTCGAAACTCTCAGTCGATTATCCTTCCTGCATGTAGGTCACGAAGATCTAAAGTTAAGTTCTTAACTCGTTGCCTGGATGCTAATCATCCACAAATTGACATTGTTAACGCGTATTTAATAAAAGGACTATCGCAGTAAGAGGTGATCTTATCGTAAACAGATCATGCAACACGTCTTAATGAATAGTAGATGGATTTATAGATGGTAAAGGAGACTTGTTGACTTCACTATATGATAATCTTAATCATTGGACTGCTACACACTTCACTTAGACTCAGTCATCTTGGGAGTACCGGGTCCCCACAACAGATACTACGGCTCTGGGTGGTCCTGCGGCCTTCCCGTCAGGCTCCAATGGGTGGCCATTCTGGGAGAGGGCCTTCTCGGTTATCGTACGAACCGTCGGAATGGGTCGACAGTACAGGGGCTATAGCTGCGGCTTAGTTCTCCACGTCCGATAAGTCCTTGTTGGGAACGTGAAAGCGCCCGGGGGGTGATACCTGATGGAAAGGCCAGTGTTTCCGGAGTCGATCTTACCTCTGGTAGGAAGATGATATGGAAACGGGCCGCGCGGCTACAATTTACCGGAATGGCAGCGCAGCATGAACCTGTAGATCTCGACGATACGCGATCGGGGTAAGCAAGGCACGACTTCCCGTTGGCCCCTCCTGCCCCTATAGCGGGTACCACCGGGAGCTATCAAATATCAGACGAAAGGGGGCTCGAGGTTGGACTCATCCCCACCACTGCCACTAGCCACTCCCCGCGCCTGACCGCGTGACCTCAGTGGTGGCGCCTGTCTCCAGGCTGCCGACGGCGATGAACCGCAGGGGCTCCTGATCAGTGGGCCAAGAAAGTGCGTGACGCCGATTCCTTCGGACTGTAATTGGAACTAGCACGACGCACTACCAGGAAGGTCCCGGCCCCTCGTTCTAGTGCGGCGCTCGGCGTCTACCTCGGCACAATCACCCATAAGAGAACTTTGGTAGTGCGTTAGCAAGCCGCACTACGGTGGCCCTCTTCTAGCCTCATAGGCGGTAGGCTTCAGCCCTTACGCGGAGGTCAGGTTTGCGTGTCGCCGAAAGTGTCGCGCGTCCATAGCGGAGGGTCTCAATCTTAGTAGTGCTCCTAGCATAGCGCACCGGAAGTCTCAGTAGAACCATTATCCTTGCCACTACAGACCTGTCACCCTGATTCGCACCGGGCCCAACCATTAGGGATTTCGGTCGCAGCCTGTATATTAGTCGTAGCCCCCGCGCCGTCGCTCCAATGTAACGGGCGGCGTGGGGCGCCGGCGCGGCCCCCCACCGCCGCGGCCGGCGCCTAACCTGGACCTCCGCATGGGATGTACGGTCCTGCCCGCGCGCCGCCGCGGCTACTGCACCCGCCAGCGGCGCTGTGCACTCCCGCCACCGGTGGGTCAGGCGACTCCCGGGATCTGCGTGAAACGGCGCCCCGGTGTCGTGTCAGGGGGGGGGCGCGGGACGCGGCATCGCGGCGAACCCCCGTGCGGCCCGCCGCCTACCATCCCTCCCGCGCTCGTCGGACGCGCCCCGGGCCTCGCCTGCTACAGGGGGGGGGCCGGCGAACGCGCCGTCCACCGGTGGCTGAGGGCGGCGTATCCCTCGCGGGCCCACAGGTTCAGCCCTACCAGCCCCGCGGGCGCCACGCGGCCACGCGGGGGCTCGCGGGACGCGCCAGCACGGGGCGCCGCGGCGAGCGGCCGGAGTCACGCGACGGGGGTGGACGCGAGTCTTGGAGGTCAGGAGGGTCGCTGCGGGGCCTGCCGCCGGTGTCCCACAGGGTGCATCGCGGCGGGCGTGGCGCCGCCGGGAGGCGCGGCGACCAGCGGCCGACCATGCACGCGCCGTGGCGCTGCCACACGCGGGGGCCCACACGCGCACCACATCCGGCTTACGCGGTTCCGCGGGGCGCCGCTCGTGGTCGGAGCCACCGGCCCCGGTGGGGCGTACCCCGCGCCCGCCCCGGCTATGCTGGGGGCGCCGTCGTGAGGAGACGCCCCGGGCGGTCGCGCCTCCCCCCCATCCGGCTCGCCCCGAGCCGCCAGGCGGCCCGTCAGCCGTCCGGGGCGCGTCGTTCCGGCCCCGGACCCCGGCGCGCGCGGTGCCGCGAGTGCGACCCCGGCCGGATGCACTGACGCATGGGCTGAGCGCGCGGGGGCCCGTCCCCGCCGCCTGCCGCCGGCGGGGGCGCCCTTAGGGGGCGCCGTCCGGGCTCGGCACGCCGCCCAGGCGTCGCCCGGCTGTGGTGGGGG     
K       TGAGTCCTTTACGTTGTTAACACAGACATAAATAATTATTATTTAGTAATATATTATTAATTTATGCTAAATAAATAACTAATAGTATACTTCTTCTTCAAAAAAATTAACGATAGGATAATTGATAATTATTAATGATAATAAAAATTTTATTAATCTACGTTTATTATAATTTAGCCCCACCTTTTCTACACATTTTAAGATGGTCTTGTTTAATTTGGATTAATGTCAAGGTTTGTAAAATTCTTTCTTTGAAAGTTATATAATCAAACTACGACAGATTATTTTTAGTACCATACATATACTGTTACATAAGTCAATATATAAATATTAATATGTAGTTAGAAGACTTATTTAGTAATATATAGCGAATGATCTTATTAGTAATTGATAAGATTAATTATTAATACAGTATTATAAACCTAATCAGATCCATTCATATAAAGTATAAGTATTTTTTAGTTACTTTCAATGTCACTATATAATAAATAGATATTCGAAAATTATTTTATTCGACAAATATAAATTTGACTCAAGACCAAGTTAAATATGGCGATACTAAGGAGCTTTTGCATTAATTAATTAATTAAGTCAAAGAATTTTATTACGTTCTATAGTAAAAAATATTTACTATATAAACACTATTCATTTTAGACGTGAAATAAATATGCTTTAGTTAAAATTTATACCATAATTGTTTAAAATGAATCAAGTCATGTAATAAATTAATACACATCACCTACTTAATAACTATAACCTCATATAACTATTCATAGAGATATAATGTTTGTTGATTTTTAAGAATTTGATTATTCTACTTTACAAAAAGTACTTTTATATATATTAAAAATAGAATCTCATAAATACGGCTATATCTTCGAAATGGAAATATTAGACACCCATTTTCTTATGACGATAACAAAATATCATCATAAAGATCGTTAGTACTTTAAGCATTGTTTTTATATATATAAATAATCAATTCTTTTTTTAAATAATTTAAAAGAATCCATGGGGATCTGGAAATAAATATGAACGGTTTTCCCTTAAGCCTGCACTTTCACTTGGATACGTATATGGTGTTCGAAACTAGTTTGTACATAAATAAAGTGTGTGACGTAGTACCACGAAATGATACCACGCTTTAGTGTCAATGTCACTTGGCTGATGACCCGAACTCGCTCTCTACGGATCATGTAAAACCTTCGAGCATTTCTCCATTTCCCGAGTACGCATCCACTGACTAGTTGTTACCATCGTTACGAAATATTTTCATAGAAAGAGAGACCGTTGCAGAATTATGTTGCCTGCACAATCACCTTATGAGGTAATCATAGCCTTATCTGAAATACATATATCGACGTCCAGTGCACAACTCAAATCAACCATATTGAATCCTTAAAAAACAATTTTGTAGCGCGATAGACATGCTATTTTTGTTAATCATAACAGTAGGGTAGTATGAGCCTGCCTTGGCGGGCAGGCTTTATATTAATACTATAAGAAGCGTCAATTGATCATAAATGAGGTATAACCCTTCATTCCCTAGGTTGACTGCCTACCGGTCTATAATTAAACAATTATAAGATATAACGTTTGATTAATGTAATGCCTTACGATTAAAAGGCCTGGTATTTATCAGTGTTTTTGTATCTGGACCTTTTGCCATCTAGCAATATGAATGAAACCTACTTTACCGACCATAATTTTTCTATTCGCATTCTTCGAAACTCTCAATCCATTAGCCTGCCTACATGTAGGTCGCGAAAATCTAAAGTAAAGTTCTTAACTCGTTGCTTGGCTGCTTATCATCCAGAAATCGACATTTATCACGAGTATTTAAAACAAGGACTATCGCAGTGAGAGGTGATCTTATCGTAAACAGATCATGCAATACGTCTGAATAAATAGTAGATAGATTTATAGATGTTAAAAGAGACTTGTAGTATTGTCTATATGATAATTTAAGTCATTGGTCTGCTACACCCTTCACTTAGACTCAGTAATCTTGGGAGTACCGGCTCCCACCAACGGATACTACGGCTATGGGGGATCCTGCGCCTTTCCCGGCCGGGTCTACTCGGTGGCCATTATGGGAGAGGGCCTTTTCGGTTATCGTACGAACCGTCGGAATGTATCGCCAGCACAGGGGCTATAGCTGCGTCTCAGTACTCCACGTCCGATACGTCGTTGTTGGGAACGGTAGAGCTCCCGGAGGGTGTTAGCTGCTGTAAAGGCCAGTGTTTCCAGAGCCGATCTTACCTGGGGTAGGGAGATGATATGGAAACGGTCCTTGCCTCTACAATATACCGAATTGGCCGCGCAGCATGAACCTGTACAGCGCGACACCACTCGGGCCGGGTAAGCAAGGCACGACTTCCCGTCGGCCCCTCCTGCCCTTATAGCGGGGACCACGAGAAGCTTTCAAGTATCAGACGGAAGGGGGCTCGTGGTCGGGCTCATCCCCACCACTGCCACTCGCCCCTCCCCGCCCCCGACCGCGTGACCTCAGTGGTGGCCCCCGTCACGTGGCTGCCCCCGGCGATGAACCTCAGCAGCTCCTGATTAGTGGGGTAAGAAAGTGCGCGACGCCGATTCGTTCCGACTGTAAATGGATCTAGCACGACTCACCGCCACGAACGTCCCGGCCCCTCGTTCTAGTGCGGCAATCGGCGTCTACTTCCGCACTATCAACCTTCCGAGGACTCTGATAGTGCGTTAGAAAGTTGCAGTGCGGTGGCCCTCTTCTAGCCTCACAGGCGGTAGTCTACAGCCCTTACGCTGGGGTCAGGTCTGAGTGACGACGCGAGTGTTGAGGGTCCCTAGCGGGGTGTCTCAATCTTAGTATTTCTCCTAGCGTAGGGTGCCGGAAGTCTCAGTAGAACCTTTATCCTTGGCACTAGGGCGCTGCCACCCTGATTCGCCCCGGGCCCAACCATTAGGCAATTCGGACGCCGGCTGGCTGTTAGTCGTAGGCCCCGCGCCGTCGCTCCAATGTAACGGGCGGCGTGCGGCGCCGGCGCGGCCCCCCACCGGCGGGGCAGGCGCGTAACGTGGCCCTTCGCATGGGATGTACGGGCCTGCCCGCGCGCGGCCGGGGCTACTGGACCCGCCAGCGCCCCTCTGCTCTCTCGCCACCGGCGGGCCAGGCGACTCCCGCGATCTGCGTGGAACGGCGCCCCCGTGTCGGGCCACGGGGGGGGCGGGGGCAGCGGCATCCCGGCGAACCCCCGTGCGGCCCGCCGCCTCCCATCGTACCCGCCCTGGTCCCACGCGCCCCGATCCGCGCCTGATACCGGGGGGGGGCCGGGGAACGCGACGCCCATCAGTGGAGGACGGTAGCGTATCCCTCGCGGGCCCACAGGTTCAGCCGTACCAGCCCGGCGGGCGCCACGCGGCCCCGCGCGGGCTGGCGAGACGCGCCAGTCCTGGGCGCGGCGGTGACCGGAGGGACTCACAAAACGGCCGTGGCCGCCAGTCTTCGAGGTCCGGAGGGTCCCTGCGGCGTCCGCCGCCGGTGTCCCAAAGGGTGCATCGCGGCGCGCGTGGCGCCCCCGGGAGGCGCGTCGAGTGGCGTCCCACGATGGACGCGCCCGGCGGCTGGCTCACGCCTGGGCCTGCACGCGCACTACACCCGGCTTACACGCTTCCGCGGGGCGCCGGTCGTGGTCACAGCGACCCGCCCCGGTGGGCCGTACGCCGCGGCCGCCCCGGCTGTGCTGCCGGCGCCGTCGTGACGAGAGGCCCCGGCCGCTGGGACGTCCCCCCCATTCGCCTCGCCCCGCGCCGCCAGGCGGCCTGTCAGCCGTCGCGGGACCGTCGTTCCGGCCCCGGACCGCGGCGCGCGCGGTGCCGCGCGTACGACCCCGGCCGGATGCTCTGACGCATGGGCTGCGGGCCCGGGGGCCCGTCCCCGCCGCCTCCCGCCGGCCGGGGCGTCCCTAGGGGTCGTCGTGCGGGCTGGGGACGCCACCCAGGCGCGGTCGGGATGTCCTGGGGG     
J       TGAGTCCTTTAAGTTGTTAACACAGACATAAATAATTATTATTTAGTAATATATTATTATTTTATGTTAAATAAATAACTAATAGTATACTTCTTCTTCAAAAAAATTATCTATAGGATAATTGATAATTATTAACGATAATAAAAATTTTATTAATCTACGTTTATTATAATTTAGCCCCACCTTTTCTACACATTTTAAGATGGTCTTGTTTAATTTGGATTAATGTCAAGGTTTGTAATATTCTTTCTTTGAATGTTATATAATCAAATTACGACAGATTATTTTTAGTAACTTACACATACTGTTACATAAGTCAATATATAAATATTAATATGTAGTTAGAAGACTTATTTAGTAATATATAGCGAGTGATCATTTTAGAAATTGAAAAGATAAATTATTAATACAGTCTTATAAACCTAATCAGATCAATTCATATAAAGTATAAGTATCTTTAAGTTACTTTCAAAGTCACTATATAATAAAAAGATCTTCGAAAATTATATTACTCGACAAATATAAATTTGACTCATGACCAATTTAAAAATGGCGATACTACGGAGTTTTAGAATTTATAAACTAATTAAATCAAAGCATTTTATTACGTTCTATAGTAAAAAATATTTACCATAAAAACACTATTCATTTTAGACGTGAAATAAATATGCTTTAGTTAAAATGTCTACCATAATTGTTTAAAATGAATCAATTAATGTAATAAATTAATACACATCTCCTACTTTATAACTATATACACATATAACTATACATAGAGATATAATGTTTGTTGATTTTTAAGAATTTGATTATTCTACTTTAAAAATAGTACTTTTATATATATTAAAAATAGAATCTCATAACTACGGCTATAACTTCGAAACGGAAATATTAGAAACCCATTTTCTTATGACGAAAACAAAATATCATACTAAAGATCGTTAGTACTTTAAGCATTGTTTTTATATATATAAATAATCAATTCTTTTTTTAAAAAATATATAAGAATCCATTGGGAACTGGAAACAAATATGAACGGTTTTCCCTTAAGCCTGCACTTTCACATAGATACGTATATGGTGTTCGAAACTAGTTTGTACATAAATTAAAAGTGTGACGTAGTACCACGAAATGATGCCACGCTTTAGTGACAGTGTTACTTGGCTAATGACCCGAATTCGGTCTCTATGGATCATGTAAAAGCTTCCAAGATTACTCCATTACCCGAGTACGCATCCACTGACTAGTGGTTACCATCGTTACAAATTATATTCATAGAAAGAGAGACCGGTGAAGAATTATGTTGACTACACAACAACCTTATGAGGTAATCGTAGCCTTATCTGTAATACCTATTTCGATGTCCAGTGCACAAATTAAATCAACTATATTGGATCCATAAAAAACAATTTTGTAGCGCGGTAGACATTCTATTTTTGTGAATCATAATAGGATGGTAGTATGAGCCTGCCTTGGCGGGCTGGCTTTATATTAATACTATAAGAAGCATCAATCGATCATAAATGAGGTATAACCCATCATTCCCTAGGATGACTGCCGACCGGTCTATAATTAAAAAATTATAACATATACCGTTAGCTGAATGTAATGCATTACCATTAAAAGGTCTGGTATTTATCAGTGTTTTTCTATATGGACCTTTTGCAATCTAGCTATATGAATGGAACCTACTTTACCGAACATAATTTTTTCAATCGCATTCGTCGAAACTCATAGTCAATTACCCTTCCTGCTTGTCGGTGCCGATTATCTAAAGTTAAGTTCTTAACTCGTTGCCTGGGTGCTGATCAACCATAAATCGACATTCCTTACGAGTATTTAACATAAGGACTATCGCAGTGAGAGGTGATCTTACCGTAAACAGATCATGCAATACATCTTAACAAATAGTAGATAGATTTACAGATGGTAAATGAGACTTGTAGTCTTAACTATATGATAATATCATTCAATGGTCTGCTACATCCTGCACTTAGTGTCAGTAATGTTAGGAGTACCGGCTCCCACCAACCGATACTACGCCTCAGGGAGATCCTGCGGCATTCCCGTCGGGGTCTACTGGGTGGCCATTATGGGAGAGGGCCTTATCGATTTTCGTACGAACCGTCGGACTCGGTCGCCGGCACAGGGGCTATTGCTGCGCCTCAGTACTCCACGTCCTATACGTCGTTGTTGGGAACGTGAAAGCTCCCGGGGGGTGATAGCTGGTGGAAAGGCCAGTGTTTCCAGGGGCGGTCTTACCTGCGGTAGGGAGATGATATGGAAACGGACCACGCCACCGCAATATACCGCAGTGGCCCCGCAGCATGAACCTGTACACCCCGACATTACGCTCGCGGGGTAAGCAGCGCACGACGTCCCGTAGGCCCCTCGTGCCCCTATAGCGGGTACCGCGAGAAGGTTTCAAATATCACGCGGAGGGGGGCTCGCGTTCGGCCTCATCCCCACCACTGCCCCTCGCCCCTCCCCGCCCCCGACCGCGTGGCATCAGTTGTGTCACCGGTCACCGGGCTGCCTCCGGCGATGAACCGCACTCGCTCCTGATCAGTAGGCCAAGAAAGTGCGCGACGCCTATTCCTTCCGACTGTAATTGGAGCTAGCACGACTCACCACCAGGAAGGTCCCGGCCCCTCGTTCTAGTCCGGCAATCGGCGTCTAGCACCGCACTATCAACCCTCGGAGAACTCTGGTAGTGCGTTAGCAAGACGCACTGCGGTGGCCCTGTTCCAGCCTCACAGGCGGTAGTCTTCAGCCCCTCCGCGGGGGTCAGGTCTGCTTGCCGACGAGAGTGTGAAGGGTCCCTAAGGGGGGGTCTCAATCTTAGTATTGCTCCTAGCTTAGGGCGCCGGAAGTCTCAGTAGAACCATTATCCTTGCCACCATCGAACTGCTACCCTGATTCGCACCGGGCCTAAACATTAGTGAATTCGGACGCAGGCTGTCTGTTAGTCGTAGGCCCCGCGCCGTCGCTTCAATGTACCGGGGGGCGTGCGGGCCCGGCGAGGCCCCCCATCGGCGGGGCCGGCGCCTAACATGGAGCTTGGGATGGCAGGTACGGGCCTGCCCGGGCGCGGCCGGGGCTACTGGACCCGCCATCGCCCCTGCGCGCCCCCGCCACCGGCGGGTCAGGCGACTCCTGCGATCTGCGTGAAACGGCGCCCCGCTGTCGTGCCACGGGGGGGACGGGGGCAGCGGGATCCGGGCGAACCCCCGCGCCGCCCGCCGCCTGCCATCATACCCGCGCTCGTCGCACGCGCCCCGGTCCGCGCCGGGTACCGGGGGGGGGGCGCTAAACGCGACGTCCACCAGTGGCGGAGGGTAGCGTCTTCCCCGCGGGCCCACAGGTTCAGGCATACGAGCCCGCGGGGCGCCACGCGGCCCCGCGCGGCGTGGCGAGACGCGCCAGGCCGGGGCGCGGCGGCGACAGGGAGGACTCACAAAACGGTGGTGGCCGCCAGGCTTTGAGGTCCGGAGGGTCGCTGCGGAGGCTGCCGCCCGTGTCCCAGAGGGTGCATCGCGGCGTCCGTGGCGCCCCCGGGGGGCGCGACGAGGGGCGCCCCACGATGGACCCGGGCTGCAGCTGGCGCACGCGTGGGCCCACACGCGCACGAGACCCGGCTGTCGCGCTTCCGCGGGGCGCCGGTCGTGGTCGCAGCGACCGGCCCGGGTCGGGCGTAGCCCGCGCCCGCCCCGGCTGTGCTGTCGGCGCCGTGGGGAGGAGAGTCCCCGGGCCGTCGGGCCTTCCCCCCATCCGGCTCGCCCCGAGGCCCCAGGCGGCCGGTCAGCCGTCGCGGGCCCGTGGGTCAGGCCCCGGACCCCGGGGCGCGTGGTGCCGCGCGTACGCCCCGGGCCGGATGCGCTGGCGCATGGCGTGGGAGCCCGGGGGCCCGTCCCCGCCGCCTCCCGCCGGCCGGGGCGGCCCTAGGGGTCGCCGGACGGGCTGGGGACGCCGCCCAGGCTCGGCCGGGCTGTTCCGGGGG     
I       TGAGTCCTTTAAGTTGTTAACACAGACATAAATAATTTCTGTTTAGTTATATATTATTATTTTATGTTAAATAAATAACTAATAGTATACTTCTTCTTCAAAAAAATTATCAATAGGATAATTGATAATTATTAATGTTAATAAAAATTTTATTAATCTACGTTTATTATAATTTAGCCCCACCTTTTCTTCACATTTTAAAATGGTCTTGTTTAATTTGGATTAATGTCAAGGTTTGTAACATTCTTTCTTTGAACGTTATATAATCAAAATACGTCAGATTATTTTTAGAAACTTACAAATACTGTTACATAAGTCAATATATTAATATTAATATGTAGTTAGAAGACTTATTTAGTAATATATAGCGAGTGATCGTTGTAGAAATTGAAAAGATGAATTATTAATACAGACTTAGAAACCTGATCAGATCTATTCATATAAAGTATAAGTATCTTTAAGTAACTTTCAAAGTCACTATATAATAACAAGATCTTCGATAATTATTTTAATCGACAAATATAAATTTGACTCATGGCCAAATTAAAAATGGCGTTGATATGGAGTTTTCGTAATTATTAAATAATTAAATCAAAGTATTTTATTACGTTCTATAGTAAAACATATTTACCATAGAAACACTATTCATTTTAGACGCGAAATAAATATGCATTAGTTAAAATGATTACCATAATTGTTTAAAATGAATCTAGTGATGTAATAAATTAATACACATACCCTACTTTATAACTATAATCACATATAACTATTCATAGAGATATAATGTTTGTTGATTTTTAAGATTTTGATTATTCTACTTTAAAAAAATTACTTTTATATATATTAAAAATAGAATCTCATAAATACTGCTATAGCTTCGAAATGGAAATATTAGACACCCATTTTCTTATGACGATAACAAAATATCATTATAAAGATCGTTAGTACTTTAAGCATTGTTTTTAAATATATAAATAATCAATTCTTATTTTAAATAATATAGAAGAAACCATTGGGATCTGGAAACAAATATGAACAGTTTTCCCTTAAGCCTGCACTTTCACCCTGATACGTATATGGTGTTCGGAACTAGTTTCTACATAAATTAACTGTGTGACGTAGTACCACGAAATGATACCGCGCTTTAGTGACACTGTAACTTGGCTTATGACCCTAATTCAGTCTCTATGGACCATGTAAAACCTTGTAGAAAGACTCCATTTCCCGAGTACGCTTCCACTGACTAGTGGTTACCATCGTTACAAAATATCTTCATAGAAAGAGAGACCGTTGCCGAATTATGTTGTCTCCACAAACACCTTATGAGGTAATCCTAGCCTTATCAGCAATACCTATATCGAGGTCCAGTTCACAACCCAAATCAACTATATTGAATCCGTAAAAAACAATTTTGTAGCGCAGTAGACATGCTATTTTTGTTAATCATACTAGAAGGGTAGTATGAGCCTGCCTTGGCGGGCAGGCATTATATTAATACTATAAGAAGCATCAATTGATCATAAATGAGATATAATCCTGCATTCCCTAGGTTAACTACCTACCGGTCTATAATTAAAGAATTATAAAATATAACGTTTGCCCAATGTAATGCATTACGATTAAAAGGGCTGGTATTTATCAGAGTGTTTCTTTCTGGACCTTTTGCAATCTAGCGATATGGATGTAACCTACTTTACCGATCCTAATTTTTAAATTCACATTCTTCGAAACTCTTAGTCCATTACCCTGCCTCCGTGTCGGTCGCGAAAATCTAAAGTTAAGTTCTTAACTCGTATCTTGGGTGCTGATCATCCAAAAATCGACATTCGTCACGCGTATTTAATAAAAGGACTATCGCAGTGAGAGGTGATCTTCTCGTAAACAGATCATGCAAAACGTCTTAACAAACCGTAGAGCGATGTACAGATGGTAAATGAGACTTGTAACCTTTACTATATGATAATATAAATCATTGGTCTGCTACAACCTTCACTTAGCATGAGTAATCTTGGGAGTACCGGCTCCAAAAAACGGATACCACGGATCAGGGAGATCCTGCGTAATTCTCGGCTCCGTCTATTGGATGGCCATTATGGGAGAGGGCCTTTTCGATTCTCGTACGAACCGTCGCAGTACATCGCCGGCACAGGGGCTATAGCTGCGCCTCAGTGCTCCACGTCCTATAGGTCCTTGTTGGGAACGTAACAGCTCCCGGGGGGTGTTAGCTGGTGCAACGGCCGGTGTTTCCAGAGCCGGTCTTACCTCTGGTAGGGAGATGATTTGGAAAAGGGCCTCGCCTCGGCACTATACCGGAGTGGCCGCGCAGGATGAACCTGTAGACCACGACTTTACGCTCGGGGGGTAAGCAACTCGCGACATCCCGTTGGACCCTCGTGCCCCTATAGCGGGTACCACGCGAAGTTTTCAAATATCATACGGAAGTGGGCTCGGGATCGGGCTCAGCCCCACCACTGCCCCTCGGCACTCCCGCCTCCTGACCGAGCGTCCTCAGTGGTGGCCCCAGTCACCGGGCTGCCCCCGGCGATGAGCCGCCACTGCTCCTGATGAGTTGGGGAAGAAAGTGCGCGACGCCTATTCCGTCCGACTGTAATTGGATCTAGCACGACCCACCGCCTGGAATGTCCCGGCCCCTCGTTCTAGTCCGGCAATCGCCGTCTACCACGGCTCGATCAACCGTCTGAGAACTCTGCTAGTGCGTTAGCAAGGTGCACTGCGGTGGCCCTCTTCCAGCCTCACAGGCGGTAGTCTTCAGCCCCTACGCGGGGGTCGGGTCTGCTTGTCGACGAGAGTGTCGAGTGTCCCTAGCGGAGCGTCTCAATCTTAGTATTTCTCCTAGCATACGGCACGGGAAGTCTCAGTAGTACCATTATCCTTGGCACTACCGCGCTGGCACCCCGATTCGCACCGGGCCCAATCATTAGTGAATTGGGACGCAGGCTGGCTGTTAGTCGTCGGCCCCGCGTCGTCGCTTCAATGTACCGGGTGGCGTGGGGGCCCGGCGAGGCCCCCCGCCGGCTGGGCTGGCGCCTAACCTGGACTTCCGGATGACACGTACGCTGCCGCCCGCGCGCCGCCGGGCCTACTGCACCCGCCAGCGCCCCTGCGCGCTCGCGCCACCGGCGGGACAGCCGACTGCGGCGGTCTGCGTTGAACGGCGCCCCGCTGTCGTGCCACCGGGTGGTCGGGGGTAGCGGCATCCGGGCGAACCCCCGTGCAGCGCACCGCCTCCCATCACACACGCGCTCGTCGCACGCGGCCTGGGCCGCGCCGGATACCGGGGGGGGGCCGGTAAACGCCGCCGCCACCCGTGGCCGAGGGCAGCGTCTGCCTCGCGGGCCCACAGGGTCGGCCCTACCAGCCCAGCGGGCGCCACGCGGCCCCGCGCGGGCTAGCGAGACGCGCCAGTGCGGCGCCCCGCGGCGACGGGGGGGACTCATGCAACGGCCGTGCCCGCCAGGCTTCGAGGTCCGGAGGGTCGCGGCGGCGCCTGCCGCGGGTGTCCCAAAGGGTGCATCGCGGCGAGCGTGGCGCCCCGGGGAGGCGCGGCGAAGCGCGGCCCACGATGGACCCGCTTGGCCGCTGGCCCACGCCCGGGGCAAAACGCGCACCAGAGCCGGCTGAGTCGGTTGCGCGGCGGGCCGCTCCTGGTCGGAGCCAGCGGCCCCGGTGGGGCGTACGCCGCGGCCGCCCCGGCTGTGCTGCCGGGGCCGTTCTGAGGAGACCACCCGGGCGATCGGGCCTTCGCCCCATCCGGCCCGCCCCGAGGCGCCAGCCGGCGGGTCAGCCGTCGCGGGCCCGTGGGTGAGGCCCCGGACCCCGGGGCGCGCGGTGCCCCGAGTGCGGCCAGGGCCGGATGCGCTGGCGCCTGGCGTGGGGGCCCGGGGGCCCTTCCCCGCCGCCTGCCGCCCGCGGGGGCCGCCATAGGGGTCGCCGGACGGGCTGGGCACGGCGCCGACGCTCGGCCGGGCTGTGCAGGGGG     
H       TGAGTCCTTTAAGTTGTTAACACAGACATAAATAATTACTATTTAGTTATATATTATTACTTTATGGTAAATAAATAACTAATAGTATACTTCTTCTTCGAAAAAATTAACTATAGGATAATTGATAATTATTAATGTTAATAAAAATTTAATTAATATACGTTTATTATAATTTAGCCCCACCTTTTCTACACATTTTAAAATGGTTTTGTTTAATTTGGATTAATGTCAAGGTTTGTAAAATTCTTTCTTTGAAAGTTATATAATCAAACTACGCCAGATTATTTATAGTAACGTGCATATACTGTTACATATGTCAATATATAAATATTAATATGGAGTTAGAAGACTTATTTAGTAATATATAGCGAGTGATCATAGTAGAAATTGAAAAGATATATTATTAATACAGATTTACAAACCTTATCAGATCTATTCATATAAAGTATAAGTATATTTAAGTTACTTTCAATGTCACTATATAATAATTAGATCTTAGATAATTATTTTATTCGACAAATATAAATTTGACTCACGGCCAATTTAAATAAGGCGTTTATATGCAGTTTTAGAACTTATAAAATAATTAAATCAAAGTATTTTATTACGTTCTATAGTAAAAAATATTTACTATACAAACACTATTCATTTTAGACGCGAAATAAATATGCATTAGTTAAAATGTTTACCATAATTGTTTAAAATGAAACTAGTAATGAAATAAATTAATACACATATCCTACTTCATAACTATAATCCCATATTACAATACATAGAGATATAATGTTTGTTGATTTTTAAGAATTTGATTATTCTACTTTAAAAAAAATACTTTTATATATATTAAAAATAGAATCTCATAAGTACAGCTATAACTTCGAAATGGAAATATTAGAGACCCATTTTCTTATGACGACAACAAAATATCATCTTAAAGATCGTTAGTACTTAAAGCATTGTTTTTATATATATAAATAATCAATGCTTATTTTAAAGAATTTATAAGAAACCATTGGGATCCGGAATCAAATATGAACGGTTTTCCCTTAAGCCTGCACTTTAACTCTGATACTTATATGGTGTTCTAAACTAGTTTGTACATAAATTGATTGTGTGACGTTGTACCACGAAATGATACCACGCTTTAGTGTCAATGTAAGTTGGCTTATGACCCTAACTCTTTCTCTAGGGAACATGTAAAACCTTCTATCAAGGCTCCATTTCCCCAGTCCGCGCCCACTGACTAGTAGTTACCATCGTTACAAAATATCTTCATAGAAAGAGAGACCGGTGGAGAATTATATTGTCTCCACAAGCTCCTTATGAGGTAATCGTAGCCTTATCAGTAATACATATATCGATGTCCAGTTCACAAATAAAATCAACTATATCGAATCCTTAAAAAACAATTTTGTAGCGCCGTAGACATCCTATTTTTATTAATCATAATAGGAGGGTAGTATGAGCCTGCCTTGGCGGGCAGGCCCTATATTAATACTATAAGAAGCATCAATTGATCATAAATGAGATTTAAGCCACCATTCCCTAGGTAAACTCCCTACCGGTCTATAATTAAACAATTATAAGATATGTCGTTCGCAGAATGTAATGCGTTACCGTTAAAAGGGCTGGTATTTATCAGGGTATTTATTTCTGGACCTTTTGCAATCTAGCCATATGCATGTAACCTACGTTACCGATATTAATTTTTAGACTCACATTCTTCGCAACTCTGATTAGATTAGCCTTCCTTCCTGTCGGTTGCGACAAGCTAAAGTCAAGTTCTTAACTCGTACCATGGCTGCTGATCAACCAAAAATCGACATACATTACGAGTATTTAACAAAAGGACTATCGCAGTGAGAGGTGATCTTCCCGTAAACAGATCATGCAATACGTCTTAACAAACCGTAGATAGATGTACAGATGCTAAACGAGACTTGTAATGTTTACTATATGATAGTTTAAATCACTGGTCTGCTACAGTCTTCACTTAAGATCAGTCATCTTGGGAGTACCGGCTCCCACCTACGGATTCCACGGCTCAGGGTGATCCTGCGCAATTCGCGGCGTGTTCTACTGGGTGGCCATTGTGGGAGAGGGCCTTCTCGATTGTCGTACGAACCGTCGCAGTACATCGCCGGCACAGGGGCTATCGCTGCGCCTCAGTGCGCCACGTCCTATAAGTCGTTGTGGGGCACGGCACACCTCCCGGGGGGTGATAGCAGTAGTAACGGCCAGTGTTTCCAGAGCCGGTCTTACCTGAGGTAGGGAGATGATATGGAAAAGGTCCACGCCCCCACAATAAACTGAAGTGGCCGGGCAGGATGAACCTGTATACCCCGACGATACGCACGCAGGATAAGCAACTCACGACTTCTCGTTGGCCCCTCTTGCCCCTATAGCGGGGACCTCCCGAAGCTTTCAAATATCAGAGGGATTTGGGCTCGAGATCGGGCTCATCCCCACCAGTGCCCCTCGCCACTCCCGGCCCCCAACCGAGTGCCCTCAGTGGTGGCCCCTGTCACCCGGCTGCCTCCGGCGATGAGCCGCGAGTCCTCCTGATCAGTGGGGGAAGAAAGTGCGCGACGCCAATCCCGTCCGACTGTAATTGGATCTAGCACGAACCACGGCCGGGAATGTCCCGGCCCCTCGTTCTAGTGCGGCGATCGGCGACTAGTCCCGCGCAATCAACCCTCGGAGAACTCTGCTGGTGCGGTAGAAAGTGGCACTCCGGTGGCCCTCTTCCAGCCTCACAGGCGGTAGCCTTCAGCCCCTACGGTGCGGTCAGGGGTGCTTGCCGTGGGGAGTGTTGAGCGTCCCTATGGGAGCGTCTCAATCTTAGTATTCCTCCTAGTCTAAGGGACCGGAAGTCTCAGTAGTACCATTATCCTTGCCACTACAGCGCTGGCACCCTGATTCGCACCGGGCCCAAACATTAGGGAAATCGGACACAAACTGTCTGTTAGTCGTAGTCCCCGCGCCGTCGCTTCAATGTACCGGGCGGCGTGGGGCCCCGGCGAGGCCCCCCGCCGGCTGGGCTGGCGCTTAGCCTGGCTCTGCGCGTGACATGTACGGGCCCGCCCGCGCGCGGCCGAGCCTACTGAACCCGGCACCGCCCCTGCGCCCTCGCGGCACCGGCGGGTCAGTCGACTCCTGCGATCTGCGTCGAATGGCGCGCCCCTGTCGTGCCACCGGGGGGCCGGGGGGAGCGGCATCCCGGCGAACCCCCGCGCGGCCCCCCGCCTCCCATGATGCCGGCGCTCGTAGGACGCGCCCCGGGCCGCGCGGGATACCGGGGGCGGCCCGCCAAACGCGGCGGCCAACCGTGGCCGAGGGCAGGGTCTGCCTCGCGGGCCCACAGGGTCGGGCGTACAAGCCCCGCGGGCGCCACGCGGCCACGCGCGGCCTCGCGGGACGCGCCAGTGCCGGGCGCAGCGGCGACCGGAGGGACTCAACCAACGGCGGTGGCCGCTAGGCTTCGAGGGCGGGGGGGTCCCTGCGGCGGCTGCCGCGGGCGTCCCAAAGGGTGCAGCGCGGCGGGCGTGGCGCCCCGGGGAGGCGCGTCAATGGGCGCCCGACGATGAACGCGCGTGGCCGCTGGCCCACGCCGGGGGCAATAAGCGCACCAGACCCGGCTGACGCGGTTCCGCGGCGCGCCGCTCGTAGTCGGAGCGACCGGCCCCGGTGGGGCGTAGCCCGCGGCCGCCCCGGCTGTGCTGAAGGGGCCGTGGTGAGGAGACCACCCGGGCGCTCGGGCCTGCGCCGCATCCGGCTCGGCCCGACGCGCCAGGCGGGCCGTGAGCGGTCCCGGGCCCGTGGGTGGGGCCCCGGACCGCGGCGCTCGCTGGGCCGCGGGTTGGGCCAGGGCCGGACGCGCTGCCGCGCGGCGTGAGCGCGCGGGGGCCCTTCCCCGGCGCGTGCCGGCTGCGGGGGCGGCCGTAGGGGTCGTCGCACGGGCTTGGGACGTCACCTAAGCTCGGACGGGCTGTCGCGGGGG     
G       TGAGTCCTTTATGTTGTTAACACAGACATAAATAATTTCTATTTAGTTATATATTAGTAATTTATGTTAAATAAATAACTAATAGTATGCTTCTACTTCTAAAAAATTAACAATAGGATAATTGATAATTATTACGGATAATAAAAATTTTATTAATTTACGTTTATTATAATTTAGCCCCACCTTTTCTACACATTTTAAAATGGTCTTGTTTAATTTGGATTAATGTCAAGGTTTGTAAAAATCTTTCTTTGAAAGTTATATAATCAAATTACGTCAGATTATTTATAGTAACTTCCAAATACTGTTACATACGTCAATAAATTTATATTAATATGAAGTTAGAAGACTTATTTAGTAATAAATAGCGAGTGATCATTTTAGTCATTGAAAAGATTTATTATTAATACAGTTTTATAAACCTTATCAGATCCATTCATATAAAGTATAAGTATTTTTTAGTTACTTTCAAAGTCACTATATAATAAATAGATCTCAGATAATTATTTTATTCGACAAATATAAATTTGACTCACGGCCAAATTAAATATGGCGTTTATATGGAGTTTTTGTAATAATAAAATAATTAAATCAAAGTATTTTATTACGTTCTATAGTAAAACATATTTACGATAAAAACACTATTCATTTTAGTCGCGAAATAAATATGCGTTAGTTAAAATGGATACCATAATTGTTTAAAATAAATCTAGTTATGTAATAAATTAATACACATTTCCTACTTAATAACTATACACACATATTACTATACATAGAGATATAATGTTTGTTGATTTTTAAGAATTTGATTATTCTACTTTATAAATATTACTTTTATATATATTAAAAATAGAATCTCATAAATACAGCTATAACTTCGAAATGGAAATATTAGACACCCATTTTCTTATGACGAAAACAAAATATCATTCTAAACATCGTTAGTACTTTAAGCATTGTTTTTACATATATAAATAATCAATCCATTTTTTAAACAATATACAAGAAACCATTGGGATCGGGAAGCAAATATGAACGGTTTTCCCTTAAGCCTGCACTTTAACACCGATACCTATATGGTGTTCGTAACTAGTTTGTACATAAATTCACAGTGTGACGTAGTACCACGAAATGATTCCACGCTTTAGTGACAATGTGACTTGGCTGATGACCCTAATTCGGTCTCTAGGGACCATGTAAAAACTTCTAGGACTACTCCATTTCCCGAGTTCGCCCCCACTGACTAGTTGTTACCATCGTTAGAAATTATCTTCATAGAAAGAGAGACCGGTGTTGAATTATACTGACTACACAATCACCTTATGAGGTAATCCTAGCCTTATCAGAAATACCTATATCGATGTCCAGTCCACAACACAAATCAACTATATTGGATCCGTAAAAAACAATTTTGTAGCGCCGTAGACAACCTATTTATGTGAATCATAATAGGATGGTAGTATGAGCCTGCCTTGGCGGGCTGGCACTATATTAATACTATAAGAAGCATCAATGGATCATAAATGAGTTTTAACCCTTCATTCCCTAGGTGTATTACCTACCGGTCTATAATTAAATAATTATAATATATACCGTTTGCCGAATGTAATGCGTTCCGATTAAAAGGACTGGTATTTATCAGTGTTTTTTTTTGTGGACCTTTTGCTATCTAGCAATATGAATGGAACCTACTTTACCGACCGTAATTTTTATAGTCGCATTCTTCGAAACTCTAACTACATTACCCTTCCTCCATGTTGGTTGCGATTAGCTAAAGTAAAGTTCTTAGCTCGTTGCATGGTTGCTGATCACCCAAAAACGGACATTCATTACGTGTATATCACACAAGGACTATCGCAGTGAGAAGTGATCTTTCCGTAAACAGATCATGCAACACGTCTAAACAAACCGTAGATAGATGTACAGAAGATACAGGAGACTTGTAGTGTTTACTATATGATATTTTTAAACACTGGTCTGCTACACACTTCACTTAGCGTTAGTAACCTTGGGAGTACCGGCTCCCGATGTCGGATACTAAGTCTAAGGGAGATCCTGCGTAATTCGCGACCTAGTCTACTGGGTGGCCATTATGGGAGAGGGCCTTTTCGATTCTCGTACGGACCGTCGAAGTCTTTCGCCGGGACAGGGGCTATAGCTGCGCCTCAGTCCTCCACGACCCATATGTCGTTTTCGGGGACGTGAAACCTCCCGGTGGGTGGTAGCCGCAGGGCCGGCCAGTGTTTCCAGGGTCGGTCTTACCTGTGGTAGGGAGATGATATGGAAAGGGACCTCGCCCCCCCAATATACTGGAGTGGCCACGGAGGATGAACCTGTATATCTCGACGCCACGCTCGCGGGATAAGCAACTCTCGACATCGCGTTGGACCCTCTTGCCCGTATAGCGGGAACCACGAGAAGCTTTCAAATATCAGACGGACTTGGGCTCGCGATCGGGCTCATCCCCGCCAGTGCCCCTCGGCGCTCCCCCCACCCGAACGAGGGCCCTCAGTGGTGGCCCCAGTCACCCGGCTGCCGCCGGCGATGAGCCGCCCCTGCTCCTGATCAGGGGGGAAAGAAAGTGAGCGACGCCTATCCCGTCCGATTGTAAATGGATCTAGCACGATCCACTGCCAGGAAGGTCCCGGCCCCTCGTACTAGTCCGGCGATCGGCGTCTAGTCCCGCACAATCAGCCCTGAGATAACTCTGGTGGATCGATAGAAAGTTGCACTGCGGTGGCCCTCTTCCAGCCTCACAGGCGGTAGACTTTAGCCCTTACGCGGCGGTCAGGGGTGCTTGTAGACGAGACTGTAGAGTGTCCCTAGGGGAGCGTCTCAATCTTAGTATTAGTCCTACCGTACCGTTCAGGAAGTCTCAGTAGTACCATTATCCTTGACACTAAGGGACTGACACCCGGATTCGCACCGGGCCCAACCATTAGTGAAATCGGCCACAGTCTGGCTCTTAGTCGTGGGCCCCGCCCCGTCGCTTCCATGTACCGGGCGGCGTGTGGGCCCGGCGAGGCCCCCCGCCGTCTGGGCCGGCGCGTAACCTGGGGCTGCGGCTGACATGTACGCCCCCGCCCGCGCGCGGCCGGGCCTACTGCACCCGGCAAGGCCCATGGGCACTCGCGGCACCGGCGGGACAGCCGACTCCTTCGATCTGCGTGGAACGGCGCCCCCCTGTCGTGCCACCGGGCGGTCGCGGGGAGCGGGATCCCGGCGAACCCCCGTGCTGCCACCCGCCTGCTATCATGCCTGCGCTCGTAGCACGCGCCCCGGGCCGCGCGCGTTACGGGGGGGGGGCCGCCAAACGCGGCGGCCAGTGGTGGCCGAGGGTAGGGCCTGGCCCGCTGGCCCACAGGGTCAGGCGTACAAGCCCACCGGGCGCCCCGCGGCCACGCGGGGGCTCGCGAGACGCGCCAGCGGCGGGCGCCGCGGCGACCGGACGGACTCAATGTACGGCCGTGCCCGCCAGGCTTGTAGGTCGGGAGGGTCGCTGCGGCGGCTGCCGCGGGTGTCCCAAAGGGTGCATCGCGGCGGGCGTGGCGCCGCGGGTGGGCGCGGCGATGAGCGGCCCAACATGGACTCGCGTTGCCCCTAGCTCACGCCGGGGGCAACACGCGCACCAGACCCGGCTGACCCGCTCCCCCGGGGCGCCGCTCGTTGTCGCAGCGACCGGCCCCGGTGGGTCGTAGGCCGCGGCCGGCCCGGCTGTGCTGAAGGGGCCGTCGTGCCGAGACGAGCCGGCCGCTCGGGCCTGCGCCGCATCCGGTTCGGCGCGAGGCGCCAGGCGGCTGGTGAGCCGTCGCGGGCCCGTCGGTCAGGCCCCGGAGCGCGGCGCGCGCTGGGCCGCGGGTCCGGCCAGGGCCGGACGCGCTGCCGCACGGCCTGCGGGGGCGGGGCCCCTTCCCCCGCGCCGTGCGGCCGCGGGTGCGGCCCTAGGGGTCGGCGCCCGGGCTGGGCACGTCACCTAGGCTGGGCCGGGCTGTGGAGGGGG     
F       TGAGTCCTTTAAGTTGTTAACACAGACATAAATAATTTTTTTTTAGTAATATATTACTATTTTATGATAAATAAATAACTAATAGTATCCTTCTTCTTCGAAAAAATTAACAATAGGATAATTGATAATTACTAATGATAATAAAAATTTTATTAATCTACGTTTATTATAATTTAGCCCCACCTTTTCTTCACATTTTAAAATGGTCTTGTTTAATTTGGATTAATGTCAAGGTTTGTAAAAATCTTTCTTTGAAAGTTATATAATCAAATTACGGCAGATTATTTGTAGAAACCTGCATATACTGTTACATGAGTCAATAGATTAATATTAATATGGAGTTAGAAGACTTATTTAGTAATAAATAGCGAGTGATCCTCGTAGTTATTGATAAGATTAATTATTAATACAGATTTAAAAACCTAATCAGATCTATTCATATAAAGTATAAGTATATTTTAGTTACTTTCAAAGTCACTATATAATAATTAGATGTGAGATAATTATTTTATTCGACAAATATAAATTTGACTCAAGGCCAAATTAAAAAAGGCGTTAGTAAGGAGGTTTAGGATTAATAAAATAATTAAATCAAAGTATTTTATTACGTTCTATAGTAAAATATATTTACAATAAAAACACTATTCATTTTAGTCGCGAAATAAATATGCGTTAGTTAAAATGTATACCATAATTGTTTAAAATGAAACTAATAATGGAATAAATTAATACACATTACCTACTTTATAACTATAGACTCATATTACTATACATAGAGATATAATGTTTGTTGATTTTTAAGAATTTGATTATTCTACTTTATAAAAAATACTTTTATATATATTAAAATTAGAATCTCATAAATACAGCTATATCTTCGAAATGGAAATATTAGACACCCATTTTCTTATGACGATTACAAAATATCATACTAAAGATCGTTAGTACTTTAAGCATTGTTTTTATATATATAAATAATCAATTCATGTTTTAAAAAATATATAAGAAACCATTGGGATCGGGAAGCAAATATGAACGGCTTTCCCTTAAGCCTGCACTTTAACTCAGATACATATATGGTGTTCGAAACTAGTTTGGACATAAATTAAATGTTTCGCGTAGTACCACGAAATGATACCACGCTTTAGTGACAATGTCACTTGGCTTATGACCCAAATTCCAACTCTAGGGAACATGTAAAACCTTCAACTAAATCTCCATTTCCCGAGTTCGCACCCACTGACTAGTTGTTAGCATCGTTACGAACTTTCTTCATAGAAAGAGAGACCGCTGGTGAATTATTATGTCTGCACAAATACCTTATGAGGTAATCGTAGCCTTATCTGTAATACTTATATCGATGTCCAGTACACGATCCAGATCAACCATATTGTAACCTTAAAAAACAATTTTGTAGCGCCGTAGACACTCTATTTATGTGAATCATAATAGAATGGTAGTATGAGCCTGCCTTGGCGGGCCGGCAGTATATTAATACTATAAGAAGCATCAATGGATCATAAATGAGATTTAAACCTTCATTCCCTAGGGAGACTACTTACCGGTCTATAATTAAAAAATTATAATATATGCCGTTTGAAGAATGTATTGCGTTACGATTAAAATGCCTGGTATTTATCACAGTCTTTTTTTTTGGACCTTTTGCTATCTAGCAATATGAATGTAACCTACATTACCGATCCTAATTTTTAGAGTCACATTCATCGTAACTCTAAGTACATTAGCCTTCCTACGTGTAGGTCTCGAACAACTAAAGTAAAGTTCTTAGCTCGTTGCATGGCTGCTAATCACCCATAAACAGACATTCATAACGTGTATATAACAAAAGGACTACCGCAGTGAGAAGTGATCTTTTCGTTAACAGATCATGCAAAACATCTGAAGAAATCGTAGATGGATGTACCGATGGTACACGAGACTTCTAATGTTAACTATATGATATTCTTATACATTGGTCTGCTACACCCTACACTTATTATGAGTAATCTTGGGAGTACCGGCTCCCACTATCTGATACGAAGACTTAGGGATATCCTGCGGTCTTCCCGCCCTTGTCTAATGGATGGCCATTCTGGGAGAGGGCCTTGTCTATTGTCGTACGGACCGTCGCACTCTTTCGCCGGGACAGGGGCTATAGCTGCGCCTAAGTCCTCCACGGCCCATAAGTCGTTGTCGGGAACGAAAAACCTCCCGGGGGGTGCTAGCAGTAGGGCCGGCCAGTGTTTCCAGCGCCGGTCTTACCTGGGGTAGGCAGATGATATGGATAAGGTCCCCGCCCCCGCAATATACTGAAGTGGCCGCGCAGGATCAACCTGTATGCCTCGACGTAACGCTCCCGGCATAAGCAACTCACGACTTCGCGTTGGACCCTCATGCCCGTATAGCGGGCACCCCACGAAGCTTTCAAATATCAGGTGGAATTGGGCTCGAGATCGGGCTCAACCCCACCAATGCCCCTCGCCGCTCCCGCCACCCAACCGAGTGTCCTCAGTCGTGTCCCCTGTCACTTGGCTGCCTCCGGCGATGAGCCGCCCGTGCTCCTGACTAGTGGGCGAACAAAGTGAGCGACGCCGATCCCGTCCGATTGTAATTGGAACTAGCCCGAACCACTGCCAGGAATGTCCCGGCCCCTCGTGCTAGTCCGGCGCTCGGCGACTAGTTCAGCACAATCAACCCCTGGAGAACTCTGTTGGTGCGATAGGAAGTCGCACTGCAGGGGCCCTCTTCCAGCCTCACAGGCGGTAGGCTTTAGCCCCTACGCGGCGGTCAGGGGTGATTGACGACGAGACTGTTGAGAGTCCCTACGGGAGCGTCGCAATCTTACTATTTGTCCTAGCCTACGGCTCCGGAAGTCTCAGTAGTAGCTTAATCCTTGCCACAACCGGGCTGCGACCCCGATTCGCACCGGGCCCAAGCGTTAGTGAAATCGGTCACAGACTGGCTGTTAGCCGTGGGCCCCGCGCCGTCGCTCCGATGTACCGGGCGGCGTGGGGGCCCGGCGAGGTCCCCCGCCGTCTGGGCGGGCGCCTCACCTGGAGGTGCGCGTGACAGGTACGCCCCGGCCCGCGCGCGGCCGGGACTACTGGACCCGGCAGGGCCCCTCCGCCCTCACGGCACCGGCGGGTCAGTCGACTGCTGCGATCTGCGTGGAACGGCGCACCGCTGTCGTGCCATCGGGCGGCCGGGGGTAGCGGCATCGCGGCGAACCCCCGTGCTGCCCGCACCCCCCGATCGGGCCCGCGCTCGTGAGACGCGCGCCGGGCCGCGCCCGGTACGGGGGGGGGGCCGAGAAACGAGACGACCAGCGGTGGCAGAGGGCAGGGTCTGGCGCGCGGGCCCACAGGGTGAGCCGTACGAGCCCACCCGGCGCCGCGCGGCCACGCGGGGGCTGGCGAGACGCGCCAGCGCAGGGCGCCGCGCCGAGCGGGCGGAGTCAAGAAACGGGGGTGCTCGCGAGGCTTCGAGGTCGGGCGGGTCGCCGCGGGGACTGCCGCGGGTGTCCCCGAGGCTGCATCTCGGCGATCGTGGCGCCGCGGGGAGGCCCGGCGAAGGGCGGCCCACCATGGACGCGCCTTGCGCCTAGGCCACGCGGGGGACGATACGCGCACGAGACCCGGCTGACGCGGTTCCCCGGCGTGCCGCTCGTCGTCGTAGCTAGGGGCCCGGGTGGGCCGTACGCCGCGGGCGCGCCCGCTGTGCTGAGGGGGCCGTCGTGCCAAGACTACCCGGTCGCTCGGGCCTGCGCCGCATGCGCCTCGCCACGACGCGCCAGGCGGCCGGTGAGCCGTCCCGGGCCCGTGGGTCAGGCCCCGGACCTCGGTGCGCCCTGTGCCGGGCGTTCGACCAGGGCCGGACGCCCTGCCGCGCGGCTTGGGTGGGCGGGGGCCGTTCCCCCGCGCCTGCCGGCCGGGGGTGCGGCCCTAGGGGTCCGCGCCCTGGCTGGGAACGTCGCCTAAGCTGCGCCGGCCTGTGGCGGGGG     
E       TGAGTCCTTTAAGTTGTTAACACAGACATAAATAATTATTTTTTAGTTATATATTACTAATTTATGGTAAATAAATAACTAATAGTATACTTCTGCTTCTAAAAAATTAACAATAGGATAATTGATAATTATTACTGATAATAAAAATTTTATTAATCTACGTTTATTATAATTTAGCCCCACCTTTTCTACACATTTTAACATGGTCTTGTTTAATTTGGATTAATGTCAAGGTTTGTAAGAATCTTTCTTTGAACGTTATATAATCAAATTACGCCAGATTATTTATAGGAACTTGCAAATACTGTTACATATGTCAATAAATTAATATTAATATGGAGTTAGAAGACTTATTTAGTAATAAATAGCGAGTGATCATAGTAGATATTGAAAAGATGGATTATTAATACAGAATTATAAACCTTATCAGATCGATTCATATTAAGTATAAGTATTTTTGAGTTACTTTCAAAGTCATTATATAATAATAAGATATGAGATAATTATTTTATTCGACAAATATAGATTTGACTCAAGGCCAATTTAAATATGGCGTTTATATGGAGATTTTGTAATCATAAACTAATTAAGTCAAAGTATTTTATTACGTTCTATAGTAAAAAATATTTACTATAAAAACACTATTCATTTTAGTCGCGAAATAAATATGCATTAGTTAAAATTGATACCATAATTGTTTAAAATGAAACTAGTAATGGAATAAATTAATACACATTTCCTACTTAATAACTATATTCACATATTACTATACTTAGAGATATAATGTTTGTTGATTTTTAAGACTTTGATTATTCTACTTTATAAAAATAACTTTTATATATATTAAAATTAGAATCTCATAAGTACAGCTATATCTTCGAAATGGAAATATTAGACACCCATTTTCTTATGACGAAAACAAAATATCATCATAAAAATCGTTAGTACTTTAAGCATTGTTTTTAAATATATAAATAATCAATACGTTTTTTAAATAATTTATAAGAAACCATTGGGATCCGGAACTAAATATGAACGGTTTTCCCTTTAGCTTGCACTTTAACACAGATACCTATATGGTGTTCGTAACTAGTTTGGACATAAATTCAGTGTTTCACGTAGTACCACGAAATGATACCTCGCTTTAGTGACAATGTCACTTGGCTGATGCCCCCAAGTCTATCTCTAGGGAACATGTAAAACCTTCCACTAACTCTCCATTACCCGAGTTCGCGCCCACTGACTAGTGGTTACCATCGTTACTAATTCTATTCATAGAAAGAGAGACCGCTGTTGAATTATTATGTCTGCACAAGTACCTTATGAGGTAATCAGAGCCTTATCAGAAATACATAAATCGATGTCCAGTACACGAACCAGATCAACGATATTGTAACCTTAAAAAACAATTTTGTAGCGCAGTAGACAACCTATTTATGTGAATCATAATAGAATGGTAGTATGAGCCTGCCTTGGCGGGCAGGCTGTATATTAATACTATAAGAAGCATCAATGGATCATAAATGAGATTTAAACCCCCATTCCCTAGGTACACTACTTACCGGTCTATAATTAAATAATTATAAGATATCTCGTTTGCAGAATGTATTGCATTACACTTAAAAGGACTGGTATTTATCAGCGTTTTTATTTCTGGACCTTTTGCGATCTAGCAATATGAATGTAACCTACATTACCGAACGTAATTTTTCTAATCCCATTCCTCGGAACTCTAACTAAATTACCCTACCTGCGTGTGGGTACCGTCGATCTAAAGTTAAGTTCTTAGCTGGTCGCAAGGTTGCTAATCACCCACAAACCGACATTCATTACGCGTATATAAAAAAGGGACTACCGCAGTGAGAAGTGATCTATCCGTAAACAGATCATGCAATACGTCTGAACAAAACGTAGATCGAAGTAACGATGATAGAGGAGACTTATAATATTTACTATATGATACTCTCATTCATTGGACTGCTACAGTCTGCACTTATGATCAGTTATCTTGGGAGTACCCGCTCCTGTTTTCGGATACTAAGACTAAGGGATATCCTGCGTGATTCACGCCCTGGTCTACTGGGTGGCCATTATGGGAGAGGGCCTTTTCGATTTTCGTACGGACCGTCGAAGTATGTCGCCGGTACAGGGGCTATAGCTGCGACTGAGTCCGCCACGTCCAATACGTCGTTGTCGGGCACGATGAAACGCCCGGCGGGTGTTAGAGGCAGGTCCGGCCAGTGTTTCCAGCGCCGGTCTTACCTGCGGTAAGAAGATGATATGGAAATGGTCCCCGCGACGCCAATATACTGGAGTGGCCGTGCAGGATGAACCTGTATGACGCCACCCGACGCTTCGGGGGTAAGCAAATCACGACTTTGCGTTGGACCCTCATGCCCTTATAGCGGGCACCGCTCGAAGCTTTCAAATATCAAGCGGACTTGGGCTCGCGATCGGGCTCATCCCCACCAATGCCCCTCGTCGCTCGCGCCACCCAAACGAGTCACCTCAGTCGTGGCCCCCGTCACCGGGCTACCGCCGGCGATGAGCCGCCCTGGCTCCTGACTAGTGGGGGAAGAAAGTGAGCGACTCCTATGCCGTCCGATTGTAACTGGAACTAGTGCGAACCACTGCCCGGAATGTCCCGGCCCCTCGTTCAAGTCCGGCACTCGGCGCCTAGTCCTGCCCAATCAGCCTTACGAGAACTCTGCTGGTGCGTTGGGAAGAAGCACTGCGGGGGCCCTCTTCTAGCCTCACAGGTGGTAGTCTTTAGCCCCTACGCGGTGGTCTAGGGTGCGTGATGACGGGACTGTCGAGCGTCCTTACTGGAGTGTCGCAATCTTACTATTGGTCATAGGGTATGGATCCGGAAGTCTCAGTAGTACCATCATCCTTGACACTACCGGACTGACACCCCGCTTCGCACCGGGCCCAACCGTTAGTGAAATCGGTCACAGACTGCCTGTTAGTCGTAGGCCCCGCGAGGTAGCTTCGATGTACCGGGCGGCGTGAGGGGCCCGCGAGGCCCCCACCCGGCCCGGCGGGCGCCTCACCTGGAGGTGCGCGTGACAGGTACGCGCCGGCCCGCGCGCGGCCGAGACTACTGGACCCGCCACGGCCCCTCGGCGCTCGCGGCACCGGGGGGTCAGTCGACTCCTGCGATCTGTGTAGGACGGCGCGCCCCTGTCGTGCCACGGGGCCGGCGGGGGCAGGGGCATCCCGGCGAACGGCCGGGCTGCCCCCAGCCCCCGATCGGGCCGGCGCTCGTGAGACGCGCGCCGGGCCGCGCGTGGTACGCGGGGGGGGCCGCCAAACGCGGCGGCCAGGCGTGGAAGAGGGCAGGGTGTCGCTCGCGGGCCCACAGGGTCAGTCGTACGAGCCCACGGGGCGACCCGCGGCCACGCGGGGCCTTGCGAGACGCGGCAGGGCCGCGCGCGGCGGCGACGGGACGCATTCGTCCTACGGGCGTGGTCGCCAGCCTTCGAGGTCGGGCGGGTCGCCGCGGAGGCTGCCGCGCGTGTCCCAAAGGCTGCATTGCGGCGAGCGTGCGGCCCCGGGGAGGCGCGACCATGAGCGACCGACCATGGACGCGCCTTGCACCTAGCTCACGCCCGGGACGATACGGGCACGATACCCGGCTGACGCGGGTCCCCGGGGGGCCGCTCGTCGTCGGAGCGAGCGGCCCCGGTGGCCCGTACCCCGCGGGCGGCCCCGCTGTGCTGTCGGGTCCGTCGTGCCAAGACTACCCGCTCCCTCGGCCGTCCCCCGCATCCGCCTCGCCCCGACACGCGAGGCGGCAGGTCAGGCGCCCGGGGCTCCTGGGTCAGGCCCCGGACGGCGGCGCGCGCCGCGCCCCGCGTTCGGCCAGGGCCGGACGCCCTGCCGCACGGCTTGGGGGGGCGGGGGCCGTCCCCCCGCGCCTGTCCCCCGGCCGCGCACCCCTAGGGGTCTTCGACCGGGCTTGGCACGGCACCTAAGCTGCGCCCGGCTGTGGCGGGGG     
D       TGAGTCCTTTAAGTTGTTAACACAGACATAAATAATTTTTATTTAGTAATATATTATTACTTTATGATAAATAAATAACTAATAGTATACTTCTGCTTCAAAAAAAATAACTATAGGATAATTGATAATTATTATTGATAATAAAAATTTTATTAATCTACGTTTATTATAATTTAGCCCCACCTTTTCTACACATTTTAAAATGGTCTTGTTTAATTTGGATTAATGTCAAGGTTTGTAATAATCTTTCTTTGAATGTTATATAATCAAAATACGACAGATTATTTATAGAAACTTGCAAATACTGTTACATACGTCAATACATTTATATTAATATGGAGTTAGAAGACTTATTTAGTAATAGATAGCGAGTGATCCTACTAGAAATTGAAAAGATATATTATTAATACAGTTTTAAAAACCTTATCAGATCAATTCATATAAAGTATAAGTATTTTTCAGTTACTTTCAAAGTCACTATATAATAATAAGATATTAGATAATTATCTTATTCGACAAATATAAATTTGACTCATGGCCAATTTAAATATGGCGTTGATATGAAGATTTTGTAGTGATGAACTAATTAATTCAAAGTATTTTATTACGTTCTATAGTAAAAAATATTTACTATAGAAACACTATTCATTTTAGCCGCGAAATAAATATGCATTAGTTAAAATAAATACCATAATTGTTTAAAATGAAACTAGTAATGAAATAAATTAATACACATTCCCCACTTAATAACTATAGTCACATATTACTATACATAGAGATATAATGTTTGTTGATTTTTAAGAATTTGATTATTCTACTTTAAAAAAATAACTTTTATATATATTAAAATTAGAATCTCATAATTACAGCTATAACTTCGAAATGGAAATATTAGACACCCATTTTCTTATGACGAAAACAAAATATCATTATAAACATCGTTAGTACTTTAAGCATTGTTTTTATGTATATAAATAATCTATCCGTATTTTAAATAATGTATAAGAAACCATTGGGATCGGGAAGCAAATATGAACGGTTTTCCCTTAAGCCTGCACTTTCACGGGGATACTTATATGGTGTTCGGAACTAGTTTGCACATAAATAAATGGCTTCACGTAGTACCACGAAATGATTCCTCGCTTTAGTGTCAATGTTACTTGGCTGATGACCCAAATTCTAGCTCTATGGAGCATGTAAAAGCTTCTATTACGTCTCCATTGCCCGCGTCCGCGCCCACTGACTAGTCGTTACCATCGTTACTAATTCTCTTCATAGAAAGAGAGACCGCAGTGGAATTATTATGTCTGCACAATCACCTTATGAGGTAATCCTAGCCTTATCTGCAATACGTATATCGATGTCCAGTACACGATCCAAATCAACAATATTGTAACCCTAAAAAACAATTTTGTAGCGCCGTCGACAATCTATTTATGTGAATCATATTAGAATGGTAGTATGAGCCTGCCTTGGCGGGCAGGCAATATATTAATACTATAAGAAGCATCAATGGATCATAAATGAGATATAACCCCTCATTCCCTAGGGAAACTACTTACCGGTCCATTATTAAAAAATTATAATATATCACGTTTGCAAAATGTATCGCGTTACGATTAAAAGGTCTGGTATTTATCAGTTTATTTGTTTGTGGACCTTTTGCAATCTAGCTATATGTATGAAACCTACATTACCGAGCGTAATTTTTCTAGTCTCATTCGTCGGAACTCTTACTAGATTACCCTTCCTACGTGTGGGTGCCGAGGAACTAAAGTAAAGTTCTTAGCTGGTCGCTTGGTTGCTTATCAACCAGAAACTGACATTCATTACGTGTATATAAAAAAAGGCCTACCGCAGTGAGAAGTGATCTTTCCGTAAACAGATCATGCAAAACGTCTAAACAAAACGTAGATTGAAGTACCGATGGTAAATGAGACTTTTAATGTTGACTATATGATATTCTTACACATTGGTCTGCTACAAACTACACTTATTATGAGTAAGCTTGGGAGTACCCGCTCCCTTGATCCGATTCTAAGACTGAGGGATATCCTGCGTCATTCCCGCCCTGGTCTAGTGGCTGGCCATTATGGGAGAGGGCCTTTTCGATTATCGTACGGAACGTCGCATTATTTCGCCGGGACAGGGGCTATAGCTGCGCCTAAGTCCTCCACGTCCCATACGTCGTTGTCGGGTGCGACGAAACTCCCGGGGGGTGTTAGCGGGAGTTCAGGCCAGTGTTTCCGGAGTCGGTCTTACCTTCGGTAGGAAGATGATATGGAAAGGGCCCACGCGCCTCCACTATACTGGAGTGGCCGAGCAGGATCAACCTGTATGCCTCGACTACACGCCCAGGGGGTAAGCATCTCACGACTTAGCGTTGGACCCTCATGCCCTTATAGCGGGCACCGCTCGAAGGTTTCAAATATCATACGGAAGAGGGCTCGCGCTCGGTCTCATCCCCACCACTGCCCCTCGCCGCTCGCGCCCCCCAACCGAGGGACCTCAGTCGTGGCCCCCGTCACCTGGCTGCCGCCGGCGATGATCCGCCCGAGCTCCTAACCAGTGGGGCAAGAAAGTGAGCGACGCCTAATCAGTCCGAATGTAACTGGAACTAGCGCTAAGCACACCCAGGAACGTCCCGGCCCCTCGTCCGAGTCCGGCGCTCGGCGCCTAGTCCGGCACAATCAACCATGTGAGAACTCTGCTGGTGCGTTAGCAAGCAGCAGTGCGGGGGCCCTCATCGAGCCTCACAGGCGTTAGTCCCTAGCCCATACGCGGCGGTCCAGAGTGCGTGCTGACGAGACTGTGAAGAGTCCGTACAGGACCGTCGCAATCTTAGTATTTGTCCTAGGATACGGAACGGGAAGTCTCAGTAGTACCATAATCCTTGGCACTACCGGGCTGCCACCCGGCTTCGCACCGGGCCCAACCGTTAGTCATATCGGTCACAGCCTGTCTGTTAGTCGTGGTCCCCGCGCCGTCGCTTCTATGTACCGGGCGGCGTGAGGGCCCCGCGAGGCCACCCGCCGGCGGGGCCGGCGCCTCACCTGGAGCTGCGCCTGACAGGTACGCGCCGGCCCGCGCGCGGCCGGGACTACTGGACCCGCCACGGCCCGTCGGCCCGCGCGGCACCGGGGGGACAGGCGACTCCTGCGATCTGCGTGGAACGGCGCACCCCTGTCGTGCCAGCGGGGCGCCGGGGGGAGGGGGATCGCGGCGAACGCCCGCGCCGCCCGCAGCCCCCGATCACCCCGGCCCTCGTGACACGCGCGCCGTGCCGCGGCGGCTACCAGGGGGGGGCCGCGAAACGCGCCCGCCAGCGGTGGGCGAGGGCAGGGGGTTGCTCGCGGGCCCACAGGGTCAGCCCCGCGAGCCCACCCGGCGACCCGCGTCCGCGCGTGGGCTGGCGAGCCGCGGCAGGTATGGCCGCCGCGCCGACCGGACGGACTCATCGAACGGAGGTGTACGCCAGGCTTTGAGGTCGGGCGGGTCGCCGCGGCGGCTGCCGCGCGTGTCCCACAGGGTGCATCGCGGCGAGCGTGAGGCCGCGGGGAGGCGCGGCCACGGGCGGCCCACCATGGACGCGCCGTGCACCTAGAGCACTCCGGGGACGATACGGGCACCATAGCCGGCTGACGCGGGTCCCCGGAGGGCCGCTCGTCGTCGGAGCGAGCGGCCCGGGTGGGGCGTAGCCCGCGCGCGCCCCCGCTGTGCTGGGGGGGCGGTGGTGCCAAGAGTACCCCGCCGTTCGGGCCTACCCCGCATGCGGCTCGCCCCGACGCGCGAGGCGGCGGGTGAGCGGTCCGGGGCCCATGGGCCAGGCCCCGTACCACGGGGCGCGCCGGGCCGGACGCGCGCCCCGGGCCGGACACGCTGCCGCTCGGCTTGCGGGGCCGGGGGCCGTTCCCCCGCGCCGGCCGGCGGGGCGTGCGCCCCTAGGGGTCGGCGCCCTGGCTGGGAACGCCGCCTATGCTCCGCCGGGCTGTAGCGGAGG     
C       TGAGTCCTTTAGGTTGTTAACACAGACATAAATAATTTTTGTTTAGTTATATATTAATATTTTATGTTAAATAAATAACTAATAGTATACTTCTGCTTCTAAAAAAATAACAATAGGATAATTGATAATTATTAATGGTAATAAAAATTTTATTAATCTACGTTTATTATAATTTAGCCCCACCTTTTCTACATATTTTAATATGGTCTTGTTTAATTTGGATTAATGTCAAGGTTTGTAAAAATCTTTCTTTGAATGTTATATAATCAAATTACGCCAGATTATTTATAGAATCTTGCATATACTGTTACATACGTCAATATATTTATATTAATATGGAGTTAGAAGACTTATTTAGTAATAAATAGCGAGTGATCATAATAGTAATTGAAAAGATGTATTATTAATACAGTTTTACAAACCTTATCAGATCAATTCATATAAAGTATAAGTATATTTTAGTAACTTTCAAAATCACTATATAATAAATAGATATGCGATCATTAACTTAGTCGACAAATATAGATTTGACTCAAGTCCAAATTAAAAATGGCGTTAGTATGGAGATTTAGAATTGATAAAATAATTAAATCAAAGAATTTTATTACGTTCTATAGTAAAAAATATTTACAATATAAACACTATTCATTTTAGCCGCGAAATAAATATGCTTTAGTTAAAATAAATACCATAATTGTTTAAAATGAAACTAGTAATGAAATAAATTAATACACATTACCTACTTAATAACTATAAACACATATTACTATTCATAGAGATATAATGTTTGTTGATTTTTAAGATTTTGATTATTCTACTTTATAAATATTACTTTTATATATATTAAAATTAGAATCTCATAATTACAGCTATATCTTCGAAAAGGAAATATTAGATACCCATTTTCTTATGACGACAACAAAATATCATACTAAAAATCGTTAGTACTTTAAGCATTGTTTTTATATATATAAATAATCTATTCATATTTTAAATAATTTAGAAGAAACCATTGGGATCAGGAAGCAAATATGAACGGTTTTCCCTTAAGCGTGCACTTTAACCTAGATACATATATGGTGTTCGAAACTAGTTTGTACATAAATGAATAGGTTCACGTAGTACCACGAAATGATTCCTCGCTTTAGTGACACGGTAACTTGGCTCATGCCCCGAATTCAAGCTCTATGGAGCATGTAAAAACTTCAAAAAGCACTCCATTTCCCAAGTTCGCTGCCACTGACTAGTTGTTACCATCGTTACCAATTCTTTTCATAGAAAGAGAGACCGCAGTGGAATTATTCTGTCTTCACAAGAACCTTATGAGGTAATCATAGCCTTATCAGGAATACCTATATCGAAGTCCAGTTCACAAACAAAATCAACGATATTGTATCCTTAAAAAACAATTTTGTAGCGCATTAGACAATCTATTAATGTAAATCATAATAGTATGGTAGTATGAGCCTGCCTTGGCGGGCGGGCGTTATATTAATACTATAAGAAGCATCAATGGATCATAAATGAGATTTAAACCAACATTCCCTAGGTTGACTACTTACCGGTCCATAATTAAAAAATTATAATATATCACGTTTGCTGAATGTAACGCGTTACGATTAAAAGGCCTGGTATTTATCATTGTTTTTTTTTATGGACCTATTGCCATCTAGCAATATGCATGTAACCTACATTACGGAGCGTAATTTTTAAAATCTCATTCTTCGGAACTCTCAGTACATTACCCTCCCTTCGTGTTGGTCACGAAGACCTCAAGTGAAGTTCTTAGCTGGTCGCGTGGTTGCTAATCACTCAGAAACCGACATCCATTACGGGTATATAAAAAAAGGACTACCGCAGTAAGAAGTGATCTTTCCGTAAACAGATCATGCAATACGTCTTAACAAATCGTAGATTGAACTACCGATGGTAAAGGAGACTTGTAGTATTGCCTATATGATACTCTTATCCATTGGCCTGCTACAGTCTACACTTATTATGAGTTATCTTGGGAGTACCCGCTCCGCAGTTCAGATTCTAAGGCTTAGGGATATCCTGCGGAATTCACGCCCTGGTCTAGTGGCTGGCCATTGTGGGAGAGGGCCTTCTCGATTCTCGTACGGACCGTCGCAATAGTTCGCCGGCACAGGGGCTATAGCTGCGACTAAGTACTCCACGGCCCATAGGTCGTTGTCGGGGGCGATGAAACTCCCGGGGGGTGGTAGCGGGAGCGCCGGCCAGTGTTTCCCGAGTCGGTCTTACCTGAGGTAGGCAGATGATATGGAAATGGTCCACGCGTCCTCACTATACTGAAGTGGCCGCGCAGGATGAACCTGTAAGCCCCGACATCACGCTCCCGGCGTAAGCAACTCACGACTTATCGTTGGACCCTCATGCCCTTATAGCGGGGACCGCATGAAGGTTTCAAATATCACAGGGAATGGGGCTCGCGATGGGGCTCATCCCCACCACTGCCCCTCGCCGCTCGCGCCCCCCAAACGAGGGACCTCAGTCGTGGCACCTGTCACCGGGCTGCCGCCGGCGATGATCCGCCCCAGCTCCTCAGTAGCGGGCCAAGAAACTGAGCGACGCCGAAACCGTCCGATTGTAAGTGGACCTAGCGCGACGCACTGCCAGGAAGGTCCCGGCCCCTCGTCCGAGTCCGGCGGTCGGCGCCTAGTCCAGCACTATCAACCTTTGGAGAACTTTGTTGGTGCGTTACAAAGTGGCACTGCGGGGGCCCTCTTCCAGCCTCAAAGGCGTTAGTCTTTAGCCCGTACGCAGTGGTCTAGGGTGCGTGCTGGCGAGACTGTCAAGAGTCCGTACAGGAGAGTCGCAATCTTAGTATTTGTCCTACGTTAGGGTGCGGGAAGTCACAGTAGTACCATTATCCTTGCCACTACGGCTCTGAAACCCCGCTTCGCAGCGGGCCCAATCGTTAGGGAGTTCGGACACAGCCTGACTGTTAGTCGTTGTCCCCGCGACGTCGCTCCTATGTACCGGGGGGCGTGAGGGCCCAGCGAGGCCACCCGCCGGCCCGGCAGGCGCCCCACCTGGAGGTGCGCATGACAGGTACGCTCCGGCCCGCGCGCGGCCGGGACTACTGCACCCGCCAGGGCCCCTCAGCCCTCGCGCCACCGGGGCGTCAGGCGACTCCTGCGATATGCGTCGAACGGCGGCCCGATGTCGCAGCACGGGGGCGTCGGGGGCAGTGGTATCCCGGCGAACCCCCGGGCTGCCCGCAGCCGCCCATCGTCCCCGCTCTGGTGGAACGCGCCCTGGGCCGCGCCCGATACGAGGGGGGGGCCGCGAAACGCGGCGTCCAGAGGTGGAGGAGGGGGGGGGCTTGCCCGCGGGCCCACAGGGTCAGCCCTGCGAGACCACGGGGCGACCCGCGGCCCCGCGGGGGATGGCGAGCCGCGGCGGCGCGGGCCGCCGCGGCGACCGTGGGGATTCACCGAACGGGCGTGTTCGCCAGGCTTGGAGGTCGGGCGGGTCGCGGCGGGGCCTGCCGCGCGTGTCCCACAGGGTGCATCGCGGCGAGCGTGAGGCCCCGGGGAGGCGCGCCGAGGGGCGGCCCACGATGGACGCGCCTTGGCCCTAGTTCACGCAGGTGCCGACAGGTCCACGACAGCCGGCTGACGCGGGTCCCCGGCGGGCCGCTCGTGGTCGGAGCGAGCGGCCCGGGCGGGCCGTACCCCGCGCGCGCCCCGGCTGTGCTGACGGGGCGGTGGTGCCAAGATTACCCCAGCACTCGGCCCTACGCCGCATGCGGCTCGCCCCGACCCGCGAGGCGGCGGGTGAGCCGTCCCGGGCCCGTGGCCCAGGCCCCGGACCGCGGCGCGCGCGGCGCCCTAGGTACGCCCAGGGCCGGATGCGCTCCCGCGCGGCTCGGGCGGGCGGGGGCCGTCCCCCCCCGCCGGCCGGCGGGGGGTGCGCCCCTAGGGGTCGGCGACCTGGCTTGGCACGTCCCCCAGGCTCCGCCGGGCTGTTGCGGAGG     
B       TGAGTCCTTTAAGTTGTTAACACAGACATAAATAATTCTTTTTTAGTAATATATTAATAATTTATGATAAATAAATAACTAATAGTATTCTTCTGCTTCTAAAAAATTATCAATAGGATAATTGATAATTATTATTGGTAATAAAAATTTCATTAATCTACGTTTATTATAATTTAGCCCCACCTTTTCTACACATTTTATAATGGTCTTGTTTAATTTGGATTAATGTCAAGGTTTGTAATAATCTTTCTTTGAATGTTATATAATCAAACTACGACAGATTATTTATAGAAACTTGCATATACTGTTACATAAGTCAATAAATGAATATTAATATGAAGTTAGAAGACATATTTAGTAATAAATAGCGAGTGATCCTATTAGAAATTGAAAAGATAAATTATTAATACAGTTTTATAAACCTGATCAGATCAATTCATATAAAGTATAAGTATATTTGAGTTACTTTCAAAATCACTATATAATAAGTAGATATCAGATAATTAACTTAATCGACAAATATAGATTTGACTCATGGCCAAGTTAAATATGGCGTTTTTATGGAGTTTTAGAATTAATAAAATAATTAATTCAAAGAATTTTATTACGTTCTATAGTAAAATATATTTACGATATAAACACTATTCATTTTAGCCGTGTAATAAATATGCTTTAGTTAAAATACTTACCATAATTGTTTAAAATGAAACTAGTAATGGAATAAATTAATACACATGTCCTACTTAATAACTATAAACTCATATTACTATACATAGAGATATAATGTTTGTTGATTTTTAAGATTTTGATTATTCTACTTTATAAAAAGTACTTTTATTTATATTAAAATTAGAATCTCATAAATACAGCTATATCTTCGAAAAGGAAATATTAGAAACCCATTTTCTTATGACGATAACAAAATATCATACTAAAAATCGTTAGTACTTTAAGCATTGTTTTTATATATATAAATAATCTATACATATTTTAAAAAATTTAAAAGAAACCATTGGGATCAGGAACCAAATATGAACGGTTTTCCCTTGAGCCTGCACTTTAACTAAGATACATATATGGTGTTCGCAACTAGTTTGCACATAAATCTATTGGTTCACGTGGTACCACAAAATGATTCCTCGCTTTAGTGTCATGGTCACTTGGCTGATGCCCCTAAGTCTATCTCTATGGAGCATGTAAAAGCTTCGACGAAGACTCCATTTCCCGAGTTCGCGCCCACTGACTAGTAGTTACCATCGTTACAAATTCTTTTCATAGAAAGAGAGACCGCAGTGGAATTATTTTGACTGCACAATAACCTTATGAGGTAATCATAGCCTTATCAGTAATACATATATCGATGTCCAGTTCACAATGAAAATCAACGATATTGGAGCCTTAAAAAACAATTTTGTAGCGCTGTAGACAATCTATTTATGTAAATCATAATAGAATGGTAGTATGAGCCTGCCTTGGCGGGCGGGCTTTATATTAATACTATAAGAAGCATCAATGGATCATAAATCAGTTTTAATCCTGCATTCCCTAGGGCAACTACTTACCGGTCCATAATTAAAAAATTATAATATATCGCGTTCGTAAAATGTAACGCGTTAGAATTAAAAGGACTGGTATTTCTCATCGTTTTTATTTCTGGACCTATTGCAATCTAGCGATATGTACGAAACCGACTTTACAGACGTTAATTTTTCTAATCCCATTCGTCGAAACTCATACTAGATTACCCTCCCTTCGTGTCGGTCACGAAGAACTAAAGTCAAGTTCTTAGCTAGTAGCATGGTTGCTAATCAACCACAAAGAGACATTCATTACGTGTATGTGAAAGAAGGACTACCGCAGTAAGACGTGATCTAGCCGTAAACAGATCATGCAATACGTCTCAACAAATAGTAGATGGAAATACCGATGGTAAAGGAGACTTGTAACGTTGACTATATGATATTTTAATCCAATGGTCTGCTACAATCTACACTTAATATGAGTAATTTTGGGAGTACCCGCTCCATTCATCGGATTCTAAGACTTGGGGATATCCTGCGTAATTCCCGCCTTGATCTACTGGTTGGCCATTGTGGGTGAGGGCCTTCTCGATTCTCGTACGGACCGTCGCAGTGTTTCGTCGGGACAGGGGCTATCGCTGCGGCTAAGTTCTCCACGTCCCATAAGTCGTTGTCGGGAGCGAGCAAACGCCCGGGGGGTGGTAGCGGGAGTTCCGGCCAGTGTTTCCCGCGGCGGTCTTACCTGGGGTAGGGAGATGATATGGAAATGGTCCTCGGGGCGGCACTATACTGGAGTGGCCGCGCAGGATCAACCTGTATGCCCCGACCCTACGCGCCGGGCGTAAGCAACTCACGACTTACCGTTGGACCCTCATGCCCATATAGCGGGCACCGCTGGAAGTTTTCAAATATCACGCGGAATTGGGCTCGTGATGGGGCTCATCCCCTCCAATGCCCCTCGTCGCTCCCGCCTCCTAAACGAGGGGCTTCAGTCGAGGCACCTGTCACCGGGCTGCCTCCGGCGATGATCCGCCTAAGCTCCGGACCAGTGGGGTAAGAAAGTGAGCGACACCTAATCCGTCCGATTGTAAGTGGAACTAGAGCGAAGCACAGCCGGGAACGTCCCGGCCCCTCGTGCGAGTCCGGCGCTCGGCGCCTACTCCGGCACAATCAACCCATGGAGAACTTTGTTGGTGCGTTGTGAAGCGGCAGTGCGGGGGCCCTCTTCCAGCCTCATAGGCGTTAGACTTTAGCCCCTACGCTGTGGTCTAGAGTGCGCGCTGACGAGACTGTGAAGTGTCCCTACAGGACAGTCGCAATCTTAGTAATCGTCCTAGGCTAGGGTACGGGAAGTCTCAGTAGAACCATTATCCTTGCCACTGCGGCTCTGCCACCCTGCTTCGCACCGGGCCCAACCGTTAGTGAGTTCGGCCTCAGACTGGCTGTTAGTCGTGGTCCCCGCCCCGTCGCTCTTATGTACCGGGCGGCGTGAGGGCCCCGCGCGGCGACCCCCCGGCCCGGCGGGCGCCTCCCCTGGAGGTGCGGATGACAGGTTCGCGCCGGCCCGGGCGCGGCCGCGACTACTGGACCCGCCAGGGCCCGTTGGCGCTCGCGGCACCGGCGCGTCAGCCGACTGCTGCGATCTGGGTCCAACGGCGCTCCGTTGCCGTGCCACGGGGACGCCGTGGGGAGGGGGATCGCGGCGAACGCCCGCGCGGCCAGCGGCCGGCGATCATCCCGGCGCTCGTGGAACGCGCCCCGGGGCGCGCCCGATACCTGGGGGGGGCAGCGGAACGCGCCGGCCAGTCGTGGACGAGGGCGGGGTGTTGCGCGCTGGCCCACAGGTTCAGCCGTGCGAGCCCACGTGGGGACCCGCTGCCACGCGGGGGCTGGCGAGCCGCGCCTGGGAGGGCCGCCCCGGCGACGGTCAGGAGTCATGCAACGGACGTGACCGCCAGGCGTCGAGGTCAGGCGGGTCTCGTCGGGGCCTGCCGCCGGTGTCCCAGACGGTGCATCGCTGCGCGCGTGAGGCCCCGGGGAGGCGCGACCATGCGCGGCCCAGGATGGACGCGCCTTGGCCCTAGCTCACCCACGTGCCGACACGCGCACGACACCCGGCTGACACGGTTCCCCGGAGGGCCGCTCGTCGTCGGAGCCAGCGGCCCGGGAGGGACGTATCCCGCGGGCGCCCCGGCTGTGCTGCTGGGGCAGTTCTGCCTAGACGACCCCGGCTCTCGGACCTCCCCCGCATGCTGCTCGCCCCGACCCGCGAGGCGGCCGGTGAGCCGTCGCGGGCGCGTAGCCCAGGCCCCGGACTTCGGGGCCCGGTGCGCCGCAAGTCCGGCCAGGGCCGGATGCGCTCGCGCACGGGTTGGGGGGCCGGGAGCCCTTCCCCGGCGCCTGGCGGCTGCGGGTGCGCCCCTAGGGGTCGGCGCGCTGGCTTGGCACGTCACCCAGGCTGCGGGGGGCTGTTCCGGAGG     
A       TGAGTCCTTTAAGTTGTTAACACAGACATAAATAATTCTTTTTTAGTTATATATTATTATTTTATGTTAAATAAATAACTAATAGTATACTTCTTCTTCTAAAAAATTAACTATAGGATAATTGATAATTATTAATGTTAATAAAAATTTCATTAATCTACGTTTATTATAATTTAGCCCCACCTTTTCTACACATTTTAAAATGGTCTTGTTTAATTTGGATTAATGTCAAGGTTTGTAATAATCTTTCTTTGAATGTTATATAATCAAAATACGACAGATTATTTATAGAAACTTGCATATACTGTTACATACGTCAATAAATTAATATTAATATGAAGTTAGAAGACTTATTTAGTAATAAATAGCGAGTGATCCTATTAGAAATTGACAAGATATATTATTAATACAGTATTAAAAACCTAATCAGATCAATTCATATAAAGTATCAGTATATTTAAGTTACTTTCAATATCACTATATAATAAAAAGATATCCGACAATTAATTTATTCGACAAATATAGATTTGACTCAAGTCCAAATTAAATATGGCGTTGTTATGGAGGTTTCGGATTTATAAACTAATTAAATCAAAGAATTTTATTACGTTCTATAGTAAAATATATTTACCATATAAACACTATTCATTTTAGTCGCGTAATAAATATGCTTTAGTTAAAATATATACCATAATTGTTTAAAATGAAACTAGTAATGGAATAAATTAATACACATTACCTACTTCATAACTATATACTCATATTACTATACATAGAGATATAATGTTTGTTGATTTTTAAGAATTTGATTATTCTACTTTATAAAAAATACTTTTATATATATTAAAATTAGAATCTCATAAATACAGCTATATCTTCGAAAAGGAAATATTAGAAACCCATTTTCTTATGACGAAAACAAAATATCATACTAAAAATCGTTAGTACTTTAAGCATTGTTTTTTTATATATAAATAATCTATTCATTTTTTAAAAAATTTAGAAGAAACCATAGGGATCTGGAACCAAATATGAACGGTTTTCCCTTAAGCCTGCACTTTAACATCGATACATATATGGTGTTCACAACTAGTTTGAACATAAATCTATAGGTTCACGTAGTACCACGAAATGATTCCTCGCTTTAGTGACATGGTAACTTGGCTAATGTCCCCAATTCCAGCTCTATGGACCATGTAAAATCTTCCACCAATGCTCCATTTCCCGAGTTCGCGCCCACTGAATAGTAGTTAGCATCGTTACAAATTATTTTCATAGAAAGAGAGACCGAAGCGGAATTATTATGGCTGCACAATTACCTTATGAGGTAATCTTAGCCTTATCAGGAATACTTATATCGATGTCCAGTTCACGATCAAAATCAACTATATGGTTGCCATAAAAAACAATTTTGTAGCGCAGTAGACATTCTATTTATGTAAATCATAATAGTATGGTAGTATGAGCCTGCCTTGGCGGGCGGGCTTTATATTAATACTATAAGAAGCATCAATGGATCATAAATGAGCTTTAATCCCCCAGTCCCTAGGGTAACTACTTACCGGTCTATAATTAAAGAATTATAAGATATCACGTTCGTGTAATGTACCGCGTTACGATTAAAAGGTCTGGTATTTATCATCGTTTTTCTTTTTGGACCTATTGCAATCTAGCGATATGGATGTAACCTACTTTACCGAGTTTAATTTTCCAAATCTCATTCATCGTAACTCTTAATATATTACCCTGCCTTCGTGTTGGTCTCGATTATCTAAAGTTAAGTTCTTAGCTGGTTGCCTGGTTGCTAATCAACCAAAAACAGACATTACTTACGGGTATATAATATAAGGACTACCGCAGTCAGAAGTGATCTGTCCGTAAACAGATCATGCAAAACGTCTTAACAAATCGTAGATCGATATACCGATGATAGAAGAGACTTCTAAGCTTTACTATATGATAGTCTTATTCACTGGTCTGCTACAGTCTACACTTATGATGAGTAATTTTGGGAGTACCCAATCCTTTCATCGGATTCTAAGACTTAGGGATATCCTGCGTAAATCTCGCCCTGGTCTACTGGGTGGCCATTGTGGGAGAGGGCCTTCTCGATTCTCGTACGGAACGTCGCAATTATTCGCCGGGACAGGGGCTATCGCTGCGGCTAAGTTCTCCACGACCCATAAGTCTTTGTTGGGAGCGATCAAACGCCCGGGGGGTGGTACCCGAAGTGCCGGCCAGTGTTTCCCGCGGCGGTCTTACCTCAGGTAGGAAGACGATATGGAAATGGTCCGCGCGACCCCAATATACTGGAGTGGCCGAGCAGGATGAACCTGTAGGTCGCGACTTTACGCCTCCAGTGTAAGCAACTCACGACTTGTCGTTGGACCCTCCTGCCCTTATAGCGGGCACCTCCCGAAGGTTTCAAATATCACACGGACTCGGGCTCGTGATCGGGCTCATCCCCACCAAGGCCCCTCCGCGCTCGCGCCTCCCAACCGAGGGCCATCAGTCGAGGCACCTGTCACCTGGCTGCCTCCGGCGATGATCCGCCTTAGCTCCGGACTAGTGGGGTAAGAAAGTGAGCGACGCCTAATCCGTCCGATTGAAAGTGGAACTAGCGCGAAGCACAGCCGGGAACGTCCCGGCCCCTCGTGCGAGTCCGGCGGTCGGCGCCTAGTCCAGCACAATCAACCGTCCGAGAACTTTGTTGGTGAGTTGGGAAGCGGCACTGCGGGGGCCCTCTTCCAGCCTCACAGGCGTTAGACCTTAGCCCCTACGCCGTGGTCTAGCGTGCGCGATGACGAGACTGTCAAGTGGCCCTACAGGAGAGTCGCAATCTTAGTATTTGTCCTAGGCTAAAGGCCAGGAAGTCTCAGTAGAACCATCATCCTTGCCACTGCTGTTCTGGCACCCGGCTTCGCACCAGGCCTAACCGTTAGTGAGATCGGTCCCAGACTGCCTGTTAGCCGTTGCCCCCGCGGCGTCGCTATTATGTAGCGGGGGGCGTGAGGGCACCGCGAGGCGACCCGCCGGCCAGGCGGGCGCCTCACCTGGAGGTGCGCATGGCAAGTACGCGCCTGCCCGCGCGCGGCCGCGACTACTGGACCCGCCAGGGCCCCTGGGCGCTCCCGGCACCGGGGCGTCAGGCGACTCCTGCGGTCTGGGTGCAACGGCGCCCCCATCCCGTGCCACGGGGGCGGCGGGGGGAGGGCGATCGCGGCGAACGCCCGAGCGGCCCGCCCCCGGCTATCCTGCCAGCGCTCGTGGAACGCGCCCCGGGCCGCGCCCGATACCAGGGGGGGGCAGCGCAACGGCTCGGCCATTCGTGGACGAGGGGGGGGGGTTGCTCGCCGGCCCACAGGGTCAGGCGTGCGAGCCCAGGTGGAGACCCGCTGCCACGCGGGGCCTGGCGAGCCGCGGCAGGGAAGGCCGCGCCGGCGACGGTAAGGATTCATGGAACGGGCGTGGTCCCCAGGCTTGGAGGTCAGGCGCGTCGCGTCGGGGGCTGCCGCGCGTGTCCCACAGGGTGCATCGCGGCGCGCGTGAGGCCCCGGGGAGGCGGGCCCAAGGGCGCCCCACCATGGACGCGCCTTGGCCCTATCTCACGCACGGGGCGATACGGGCACCATAACCGGCTGACGCGCCTCCGCGGCGGGCCGCTCGTGGTCGGAGCCACCGGCCCGGGCGGGTCGTATCCCGCGCGCACCCCGGATGTGCTGGTGGGGCCGTGCTGCCAAGAGGACCCGGGCGCTCGGCCGTACGCCGCATGCGGCTCGCCCCGACACGCGAGGCGGCGCGTGAGCCGTCCCGGGGCCTTGGCCCAGGCCCCGGACCCCGGCGCGCGGTGGGCCCGAGGTTCGTCCAGGGCCGGATGCGCTCCCCCACGGCGTGGGTGGTCGGGGGCCCTTCCCCGGCGCCTCCCGGCCGGGGGTGCGCCCCTAGGGGTCGGCGGCCTGGCTTGGGACGTCACCCAGGCTGCGCCGGGCTGTTCCGGAGG     
