# Supplementary material for: A simple method for data partitioning based on relative evolutionary rates
Source: PeerJ. 2018 Aug 28;6:e5498. doi: 10.7717/peerj.5498 (PMC6118207; doi:10.7717/peerj.5498)
Supplement: Data S1 — The datasets are provided in the PHYLIP format. [file peerj-06-5498-s002.zip › DataS2/AS4-4.phy]

17  4000
out     TTATATTCTGATGATTTCTATATAATTTGTCTTAAAAAGACCTTTTATAAATTAATATGTTTAAATAGCAATGATTTAGTCATATAACTAAAACATTTAATCAAACATTTTTAAATTTATCTTATTCAGATTACAATAATTTTGTTATTTAGACCAAAACTATAAAAGTATAATTAGATGTTTTATTATATAAATACATTATTATGATATAATATAACATAACATAAAAGTAGAAACAATTACTAAATATCAGATTGCAATTTTATTATTTCTAAGTAGATAATCATATACATAATTCCTATAAAACTGTAAAGTAAAAATGTTATAATTATTTTTAGTTAACATAATCAAAGAATTTTCTATTAGGTAAACACTATTACTATTGCATCTTTAAATTTTATCGAAACTCATATAGTAATTTATATAAGGCTATGAAAGTTATAATAATTTATTATGATTTGTTATGCTATTATTGCCTATAATTATACATGCTTAAATTAGTTTGATGATTATTATAAGGATTGCATAACAATTATACAGATCAATTAAAAAGTATATATATCAATTCGTTTCTTATTCTTCTATCATGGCTTGAAAGATTTTAAACTATAGATCCATATTATATTCGACTCAATATATTGAACAGTAATAGTCAACGAAAGAAAATGGTAAAGTAATTATGAATTATAGAGAGAAAGTTCTTTAATAACTACTTGATATAGAGTTTCTTGTGATAGGTCAATCGAAAGAATTTTTGTAGCTTTAAAATCGATATTATTAGATTCAAGATGGTTAATAATAACACATAACTGATAATAAACAAGTTACACAGAATACATATAAAAAAATTATGGTAAAGTTTGTATATTCGCATTCACTTTTGATGATAATATTATCGTTTATTAGTAACGATCGCGATTCTGTGGACAAAAGATAGATATTAAATGGAAGCTACAACATATAGTTTTAATTTTAAGTTATTTGATACAAAGATAAAAACGTTAATAATAGCGAATACCAATCGAAGGACTGAACAAATCCTTATTGTAGATCCGTGAATGGCGACACCCTGAGAAAACTGCTAAAAAGGAAATAGCCATACATAAGTCGGCGTAAAGTAGTTTTGTCCCACGACTACTTACGTATATTCTAACTTGCAGCATACCTTGCTACATATCGGCCGTCAACGCCTTCTAAAGTATTAGAGGAAGGTGATGGCTATCATCTCCTCATGATAAGCGAAACGTAATTCCGGCATGACCGTATGTATGTCGCCCGAAACAGAAACGATATAAAACAGCTTTAATCCAAACTTCTTTCGATATCATGGTGACCGCGAAGATCACGGCGTTCGTAAGCGCAAATAACATAGATAATGAAGAACACACAGTCATGTCAGGACTCCCATCATGTTGCAGGTTTAAAGAGGATTTAATGATTGACAACAAATGTAAATGTGATAAAAATTGCTTGAAATGGTACCTAATCCTAACGAATTAATAGGCCGATGATCTGGTTCTTGTATGAGCGCCTCGAGATTAAACATTTTAAACCTAAAACAAGTACAAAGTCTACGAGTATTTGTTGGGTTCGATATAGTTTAGAGGCCATTATTAGCACACAAAACGAAAACGTTATTATATTACCTCGACTGGGTAAGACGTTACTAGATAAATGCGCTCAGTGCACGTGCATTCAAAACCTTCAACTCGTTCACTTGATAGACAGATCAAAATCTTTGTTTAAATACCGTGAAGAACGGTCGCTGACAACGGAGATCAATTTGTGTTTTGAGGAGCCTTTGTACGTGAGCCACCGACGCGTGAGAAGTTTGTTCAGGCTTGATAAGGAATATGAATTGTTGGGAGCTATTAAAACCATAAATCAGTTGCCGAGAACGATAGCAGATCTAAAAGCCTACAACGTAAACTTACCGTATTAGTACGCCCAACGCCCTCGGCAGTGTGCTTCTACTCTTTGGACCACCTTTCTGCACGCACTTCAAGTAGGCCATAGCTAGGTCGGCAGTGGTGCGCAACCCTTGGGGTGTCTCGCGGCGAGAAGCACTGACAGGGGGACCGGGCGATGCGCACCGGTAGATCCACTGGGCGCGCGCAGGAGCATTTTTCACTGGGCGACGCCGCATGCTCTTCGGTCCGCGCAGGGGCCCTTTTGCAGTACTGAGCAAACGCTACACCGAGCTCATAAGCGCAAAGAATGAGCGTCTGGGCGGGGTAGCCACACCGTGTAGAAACCATCTCGGCGCCCGGCTCCTAGGCGGCAACTTCGGGAGTCGGTGCCGATTGCGTCTTGCGCAACCCAAGGTCGCTTCCCCCTTTGTCCCAGGCAGCGGGCCCCGATAGTCCGCCAACGCGCATGAAGGCGCCTCAATCACTATCGATGCAGTGCTTGCGACGCTGTACCGCATCGAAAGGCACACTGTTTTCCGAATACGGAACCACTCTTCACGGTTCCTGGACACATGTACCCGCATAGAAACCGGTGGCAACTGCCGGGTACGATATCTCACCGCTCAACACCCCGAACATGTCCCGTAGCGATAGTATACGATGTACAGGAGAGTAGTAGCTTATTTATGGAGGAGCGCGGCGGTGATGCTAGCGTGCCATCCCGTCTCCGCTGGGTGGGGCCCATCGACACGTAGAGTGCCATAGGGCCGGCCTTATGAGCGGACTCCGACCGGGGACGTAGATTCTCATAGAATTGGTTCCCGCTTGCAAACGCGGTGAGCGGGATGCGGCATGAATAACCCGTAAGTAAGGCACAAAGAACTCAAACTTTCAAAGATCGCTGCGGTCTTTGAGAGTGTCCCGGTCTTTCCCATTCGCCGTCAACACCCGGGGTCCAATGCTCTGTCCCGGTGGCTCCGCGCACGTCACTGCAACGCCTTGATTTGTCGCCTTGGGCGAACTTCACGAGGCAAAAGAGAGGGGGGTCGAGCCGAGTCGTGTTATGTAGTGAGGGCAGACCGAGGTCGCTGCGGCCAAGGGGAGGGGACGGGGACCGCCGGCCGCCGAGAACGTGGACGCGGGCCGTAAGCGTGGTGAGCCGCTCCGGCACCCGGCGGACCGGGCCCCCCCACGCGGCCCCGCCCCGTCCGCCACCGGCCGCCGTGCCCGCCCGCGGGGGCGGGGGGGCACTCCGGGCGTGTTGGGCGGCTGCTCGCCTTGCCGGGCGCCCCCCTCCGGCCGTCCCCGCGGGCGGACGACGGGCGAGGGATGGGGCGACTCCTGCGGGGCCGTGCGTCTGGGGGGGGGGGAGAAACCTACCGCGTGCAGGACCGGCGCCGTAGCCCCCGTGCGAGCCTCGGTCGCGCTGCCGGCCCCCCAGGTGCGCCTCCCGGCCAGCCTGAGTCCCCCGCGCCGCCCGCGCGCCCCATGCGCGTTGAGCGGCGGACCTCGCCCTCCGCACGTCGGCCCGGCGGCCCACAGCGGGCCCCCCTGGGCGGTCGCCAGGCGGTCGCAGGGGCGCTGCTGGGGGGTCACGGCGTCACGCGCGCGCTTCGCGGAGCCCGGCGCTACCACTCGCGACCCCCGGGGCGCCCCTTAGACTGCGTGCAGCCGCCCGCCGTCGCGTGGGATGAGCCCGCTCGGAGGCGGGGAGCCCCAACCGGCCGCTATCCGGCCGGGGGCTTGTACTGCGCGCTCCCTGGGCGGGCCGCGCTGCGCGGCTAGGGCACCCTCGGTGCTGCCGCGCCCCATCACCCGGGGTTTCGCACGTTCGCCAGCGCGCGGAGGCTGGGGCGGCGACGTCAAGGCCCCCCCCCAGCTCATCCGTACGCCACCGGGGGGCGAGCCCGCCTGTACCCTTAGGCCAGTGTCCGCGTCGGCGCGCCGCGGGAGCAGGCGGGGGGGGACCTCAGGCCCCCCCCCTCCGATGGCGACGACCCGCCGTCGGCGCCGCCGGGCCCGGGCCCGCGGAGTGGCCCTGGCTACTCGCCCCCCGACGCCGGCGCCTAGCGCGGGCTGAGAGACCCCTT     
P       TTATATTCTGTTGATTTCTATATTATTTGTCTTAAAAAGACCTGTTATAAAATAATATGTTTAAATAGCAATTATTTAGACATATCACCAAAACATTTAATCAAACATTTTTACATTTTTCTTATTCAGAATACATTAAGTTTGTTATTTAGACCAAAACTATAAAAGTATAATTAGATGTTTTATTATATAAATAGATTATTATGATATAATATAACATAACATAAAATTTGAAACAATTACTAAATATCAGATTGCAATTTTATTATTTCTGAGTAAATAATTATATACCTAATTCCCATAAAACTGTAAAGTAAAAATGTTAATATTATTTTTAGTTAACTTAATCAAATAATTATCTATTAGGTAAACACTATTACTATTGAAGCTTAAAATTTTATCGAAACTCATATAGTAATTTAAATAAGGCAATGAAAGTTATAATAATTTATTATGATTTGTTAAGCAATTTTTACCTATAATTATACATGATTTAATTAGTTTGATGATTATTATAAGGATTTCATAACAATTATACAGATCAATTAAAAAATATATATATCAAGTCGTTTCTTATTTTTTTATCATGGCTTGAAAGATTTTAAACTATAGATCCATATTATATTCGACTCAATATATTGAACAGTAATAGTCTACGAAAGAAGATTGTAAAGTATTTATGAATTATAGAGAGAAAGTTCTTTCATAACTACTTGATATAGAGTTTCTTGAGATAGGTTTATCGAAAGAATTTTTGTAGCTTTAAAATCGATCTTATTAGATTCAAGATGGTTAATAATAACACATATCTTAAAATAAACAAGTTACACAGAATACATATAAAAAAGATATGGTAAAGTTTGTATTATCGCATTCAAATTTGATGATAATATTATCTTTTATTAGTAACAATCGCAATTATGTGGACAAAAGAAAGTTATTAAAAGGAAGTTATAATGTATAGTTTTAATTTTAAGTTATTTGATACAAAGATAAAAACGTTAATAAGAGCGAATATCAATCGAAGGACTGAACAAATCCTTATTGGAGATCCGTGAATGGCGACTCCCTGCGAAAGCTGCTGACAATGAAATAGCCATACATTAGTCGGCGTAAAGGAGTTTTGTCCCACGTCTACTGAAGTATATGCTATCTGGCAGCATACCTTGCTACCTGTCGGTCGTCAACACCTTCTATAGTATTAGAGGAAGGAGATGGCCATCTTCTCCTCATGACAGGCGAAAAGTAATTCCGGCATAACCGTATTTATGTCGCCCGAAACAGAAACGATATAAGACAGCTTTAATCCATGCTTCTTTCGACATCAGGTTGACCGCGAAGATCACAGCGTTCGTAAGGTAAAATAACATAGATAATGAATAACACACAGTCCTGTCAGGACTCCCTTCATGGTGCAGGTTTAAAGTGGATTTAATGATTGACAATAAATGTAAAAGTGATAAAGATTGCTTGAAATAGTACCTACTCCTAACGAATTGATAGGCCGCTGATCTGGTGCTTGAATTACCGCCTCGAGACTAAACATTTTAAACCTAAATCAAGTACGAAGTCTACTAGTATTTGTTGGGTTCGATATAGTATAGAGGCCCTTATTAGCACACAAAACGATAACCTTATTATAGTACCTCGACTGGGAAAGAAGCTGCAAGATAAGTGCGCTCAGTGCACGTGCATACAAAACCTTCAACTCTTTGACTTAATAGTCAGATGAAAATCATTGTTTAAATCCCGTGAAGAACCGTCGCTGACAACGGAGATCATTGTGTGTTTTGAGGAGACTTTGTACGTTAGCCACAGACGCGTGAGAAGTTTGGTTAGGCTTTAAAAGGAATATGAACTGTTGGGCGCTATTAAAACCAAACATCAGTTGCGGAGATCGATAGCACATCTAAAAGCCTAGAACGTAATCTTACAGTTTTAGTACGCACAACGCCCTAGGCAGTATGCATCTAGTATTAGGATCACCTTTCTGCACGAAATTCGATTAGGCCATACCTAGGTCGGCAGTGGTGAACAACCCTTGGGGTGTCTCTCGGCGAGAGGCACACACGGGGGGACCGGCCGATGCGCCCCGGTAGGTACACCGGGCGCACGAACGAGCACTTTTCACTGGGCGCCGCCTCATGCTCTCCGGTCTGCGCACTGGCCCATTTGCAGTACTGACCAAAGGCTACACCCAGCTCATGAGCGCAAGGAATGAGCGTCTGGGCCGGCCAGGCATACCGTATACTAACCGTCTCGGCGACCAGCTTCTAGGTGGCAAATTCGGGAGTCGGTGCCGATTGCGTCCTGAGCAACCCAAGGTCGCTTCCGCCTTTGTCCCAGGCAGCGGGCCCGGATAGGCCGCCAACGCGCATGAAGGCGCCTCAATCACTATCGATAGAGTGCTTGCGAAGCTGTTCCGCAACGAAGGGAAGACTGCTTTCCGAATATGGAACCACTCTTCACGGTTCCTGGGCACATGCACCCGCATAGAACCCGGTGGCAGACGCCGGGTACGATTTGTCCCCGCTTAACACCCCGTATATGTACCTTAGCGGTAGTATACGATGGACAGGAGAGTGGTCGCGTATTTATGGAGGACGCCGGCGGCGATGGTTGCGTGCGATCCCGTCCCCGCTGGGTGGTGCTCATCGACACAGGGTATGCCTTAGGGCCGGCCTGATGAGCGGACTCCGACCGGGGAAGTACATTCTCATAGAAATGGTTCGCGCTTGTAAAGGCGGTGAGGAGGATGCGGTGTCGATAACCCATAAGTTAGGCACATAGATATCAAACTCTCAAAGGTCGCTGCGGTCTTTGAGAGTGTCCCGGTCTTTCCCATTCGCCGTCAACACCGGAGGTCCACTGCTCTGTCCCTGTGCCTCCGCGCACGTCACTGTGACGCCTAGATTTGGCGCCTTGTGGGAACTGCACGAGGCGAAAGAGAGCTGGGTCGAGCCGAGTCGTGTTATGTAGTGAGCGCAGACCGACGTCGCTCCAGCGCAGCCGAGGGGACGGGGACCGGCGGCCGCCGGGAACGTAGAAGGGGGGCGTAAGCCGGGTGAGCCGATCCGGCACCCGGCGGGCCGGGCCCCCCCACTCGGCCCCGCCCCGTCTGCCACCTGCCGCCGTGCGCGCCCGCGGAGGCGGGGGGGCACTCCGGGCGTGTTGGGCGCCTCCTGGCCTTGCCGGGGGCCCCCCTCCGGCCGTCCCCGAGGGCGGACGACGGGCGAGGGATGGGGCCAGTCCTGCGGGGCCGTGCGACTGCTGGCGGCTGAGAAACCTGCCGCGTGCAGGACCGGCGGCGTACCCCCCGTGCGAGCCTCGGTCGCGGTGCCGGCCCCCCATGTGCGCCTCCCGCCCAGCCCGACTCCGCCGCCCCGCCCGCGGGTCCCATGCGCGTTGAGGGGCGGACCTCCCCCTCCGCACGTCGACGGGGCGGCCCACAGCGGGCCGCCCTGGGCGGTCGCCGGGCGGTCGCAGGGGCCCTGGTGGTGGGTCCCCCCGTCACGCGCGCGCTTCGCGGAGCCCGGCCCTACCACCCGCGCCCCCCAGGGGGGCCCTTAGACTGTGTGCCGCCGCGCGCGCTCGCGGGCGCTGAGCCCGGTCGTAGGCGGGGAGGCCCAACCGGGCGCTATCCGGCCGCGGGCTTGTACTGCCCGCTCCCTGGGCGGGCCGCGCTGCGCAGCTAGGGCGCCCTCGGTGCTGCCGCGCCCCATCTCCAGGGGTTTCGCACGTTCGCCACGGCGCGTAGGCTGGGGCGGCGACGTCCAGGCCCCCCCCCAGCGCATGCGTACGCCACCTGGCCGCGAGGCAGCCTGCACCCTTACGCCAGTGTCCGCGTCGGCGCGAAGCCGGAGCAGGGGGGGGGCGACCTCAGGCCCCCCCCCTTCGATGGCCACGACCCGCGCTCGACGTCGCCGCGGCCGGACCCGCGGAGTAGCCATGGCTACTCGCCCCCCGTCGCCGGCGCCTGGCGCGGGCTGAGCGACCCCTT     
O       TTAAATTCTGATGATTTCTATATGATTTGACTTACATAGACCTTTTATAAATAAATATGTTTAAATAGCAATCATTTAGTCATATCACAATAACATTTAATCAAACATTTTTATATTTTTCTTACTCAGAATACAATAATTTTGTTATTTAGACCAAAACTATAAAAGTATAATTAGATGTTTTATAATATAAATATATTATTATGATATAATATAACATAACATAAAACTAGAAACATTTACTAAATATCAGATTGCAATTTTATTATTTCTTAGTATATAATTATATACTTAATTCCTATAAAAATGTAAAGTAAAAATGTTATTATTATTTTTAGTTAACATAATCAAAGAATTATCTATTAGGTAAACACTATTACTATTGCAGCTTAAAATTTTATCGAAACTCATATAGAAATTTAAATAAGGCGATGAAAGTTATAATAAATTATTTTGATTTGATAAGCAATTTTTACCTATAATTATACATGATTAAATTATTTTGATGATTATTATAAGGATTTCATAACAATTATACAGATCAATTAAAAAATATATATGTCAAGTCGTTTCTTATTATTTTATCATGGCTTGAAAGATTTTAAACTATAGATCCATATTATATTCGACTCAATATATTGAACAGTAATAGTCAACGAAAGATGATGGTAAAGAATTTATGAATTATAGAGAGAAAGTTCTTTAATAACTACTTGATATAAAGTTTCTTGTGATAGGTTTATCGAAAGAATTTTTGTAGCTTTAAAATCGATGTTATTAGATTCAAGATGTTTAATAGTAACACATATCTAGTAATAAACAAGTTACACAGAATACATATAAAAAAAATATGGTAATGTTTGTATATTCGCATTCAATTATGATGATAATATTATCGTTTTTTAGTAACTATCGCAATTATGTAGACAAAAGAGAGATATTGAACGGAAGATATAATTTATAGTTATAATTTTATGTTATTTGATACAATGATAAAAACGTTAATAAATGCGAATATCAATCCAAGGACTGAACAAATCCTTATAGTAGATTCGTGAATGGCGACTCCCTGTGAAACCTGCTAAAAAGGAAATAGCCATACATTAGTCGGCGTAGAGGAGTTTTGTCCCACGTCTTCTTAAGTATTTAGTACCTCGCAGCATACCTTGCTAATTTTCGGTCGTCAACTCCTTCTATAGTATTAGAGGAAGGTGATGGCCGTCTTCTCCTCATGATAGGCGTAAAGTAATTCTGGCATTACCGTATGTATGTCGCCCGAACCAGAAACGATATACCACAGCTTTAATCCGAACTTCTTCCAACATCAAGTTGACCGAGAAGATCACAGCGTTCGTAAGGGAAAATAACATAGATAATGAATAAAACACAGTCATGCCAGGACTACCTCCATGGTGCAGGTTTAAAGAGGATGTAATGATTGAGAACAAATGTGAAGGTGATAAATATTGCTTGAAATTGTACCTAATCGTAACGAATTGATACGCCCTTGATCTGGTCCTTGAATTTACGCCTCGAGAATATACATTTTAAACCTAAATCAAGTAGGAAGTCTACTAGTATTTGTTGGGTTCGATATAGTGTAGAGGCCGTTATTAGCACACAAAACGCAAACCGTATTATAATACCTCGACTGGGTAAGATAGTTCAAGATAATTGGGCTCAGTGCACGGGCATACAAAACCTTCAAATCATTGACTTTATAGACTGACAAAAATCCTTGTTTAAATGCCGTGTAGAACGGTCGCTGACAACGGAGATCATTGTGTGTTTTGAGGAGGCTTTGTACGTAAGCGACCGACTCGTGAGAAGTTTGGTTAGGTTTTACTAGGAATATGAATTGTTGGGCGCTATTAAAACCATATATCAGTTGCGGAGAGCGATAGCACATCTAAAAGCCTACAACGTTATCCTACTGTCTTAGTACTCTCAACGCCCTTGGCAGTCTGCCTTCAGTATTCGGAGCACCTTTCTGCACGAAAATCGATTAGGCTACACCTAGGTCGGCAGTGGTGCCCAACCATTGGGGTGTCTCTCGGGGGGATGCACTGACAGCGGCACCGGACGATGCGCCCCGGTAGGTCCACCGGGCGCACGAAGTAGCAGTTTTCAATGGGCGGCGCCTCGTGATCTGCGGTCAGCGCATGGGTCCATTTGCAGTACTGACAAAATGCTACACCTAGATCGTAAGCGCAAAGAATGAGCGTCTGGGCCGGCTAGCCACTCCGTGTAGTAACCATCTTGGCGGCCAGCTCCTAGGCGGCAGATTCGGGAGTCGGTGCCAATTGCTTCTTGAGGAACACGAGGTCGTTTCCCCCTTCGTACCAGGCAGCGGGCACCGATAGTCCGCCAACGCGCATGAAGGCGCCTCAATCACTATCGGTTCAGTGCTTGCGACGCTGTTCCGCACCGAAAAGCAAACTGTTTTCCAAATACAGAATCACTCTTCATGGTTCCTGGGCACATGCACCCGCATAGAACCCGGTCGCATTTGCCTGGTACGACTTGTCGCCGCTCAACACCCTGAACCTGTACACTAGCGATAGTATACGATGGACAGGACAGTGGTCGCCTATTCATGGAGCATGCCGACGGCGATGGTTGCGTGCGATCCCGTCCCCGCTGGGTGGGGCCCATCGACACTTAGTTTGCCTTAGGGCCGGCCTGATGAGCGGACTCCGACCGCCGACGTAGATTCTCAGAGAAATGGTTCTCGCTCGGAAACGCGGTGAGGCGGATGCGGCATGTATAACCCCTAAGTAAGGCACAAAGAAGTCAAACTTTCAAAGATCGCTGCGGTCTTTGAGAGTGTCCCGGCCAGTCCCATTCGCAGTCAACACCCGAGCTCGACTGCTATGTCCCAGTGGCTCCGCGCACGTCACTGTAACGCCTGGATTTGCCGCCTTATGGGAATTTCACGATGCCAAAGAGAGGTGGGTGGAGCCGAGTCGCGCTATCTAGCGAGGGCAGACCGAGGTCGCTCCCGCCCAGGGGAGGCGACGGGGACCGCCGGCCGCCGGGAACGTCGCCGGGGGCCGTAAGCCGGGCGCGCCGCTCCGGCACCCGGCGGGTCGGGCCCCCCTACTGGGCCCCCCCCCGTCTCCCACCGGCCGCCGAGCGCGCGCGCGGGGGCGGGCGGGCACTCCGGGCGTGTTGGCCGGCTGCTGGCCTTGCCGGGCCCCGCCCTCGGGCCGTCCCCGAGCGCGGACCACCGGCGGGGGATGGGGCGACGCCTGCCGGGGCGTGCGACTGCTGGCGGCTCAGGAACCTGCCGCGTGCAGGACCCGCGCCGCAGCCCCGGAGAGCGCGTCGGTCGCGCTGACGGCCCCCCATGTGCGCCTCCCGGCCAGGCGGAGTCGGCCGCGCGCCCCGCGGGGCCCATGCCCGTTGAGGGGCGGACCTCCCACTGCGCACGTCGAACCGCCGGCCCGCAGCGGGCGGCCCTGCGCGGTCGGCGGGCGGTCACAGGGACCCTGATAGGGGGTGCGCGGGTCAAGCGCGGGCTTAGCGGAGCCCCGCCCTACCAACCGCGGGCGCCAGGGCGGCCCTTAGACCGTGGGCGGGCGCTCTCGCTCGCCTGCCATGAGCCCGCTCGGAGGGGGGGAGGCCCCACTGGCCGCGCTCCGGCCGGGGGCTTGTACTGCCCGCTCCCTGGGGGGGCCGCGCTGCCCGGCCAGGGCTCCCTCGGTGCTGCTGCGCCCCATCACCCGCGGTTTCGCATGTTCGCCAGCGCGCGTAGGCTGGGGCGGCGACGTCGAGGGCCCCCCCCAGCCCATTCGTACGCCACCTGGCGGCGAGGCCGCCTGTACCCTTAAGCCAGTGTCCGCGTCGGCGCGAGCCCGGAGCAGGGGGGCGGGGACCTCAGGCTCCCCCCCTGGGATGGTGACGACCCGCGCTCGGAGCCGCCTAGGCCGGTCCAGCGGAGGGGCCATGGCTACTCCTCCCCCAGCGCCGGCGCCTTCCGCGGGCTGAGAGACCCCTT     
N       TTATATTCTGTTGATTTCTACATATTTTGTCTTAAATAGACCTTTTATAAAATAATATGTTTAAATAGCAATTATAAAGTCATATACCTAAAACATTTAATCAAACATTTTTATATTATTCTTATTCAGAATACATTAATTTTGTTATTTAGACCAAAACTATAAAAGTATAATTAGATGTTTTATTATATGAATAAATTATTATGATATAATATAAGATAACATAAAAATTGAATCAATTACTAAATATCAGATTGCAATTTTTTTATTTCTTAGTATATTATTATATACTTAATTCCTATAAAACTGTAAAGTAAAAATGTTACAATTATTTTTAGTTAACATAATCAAAGAATTGTCTATTAGGTAAACACTATTACTATTGCATCTTAAAATTTTATCGAAACTCATTTAGTAATTTATATAAGGCAATGAAAGTTATAATAAATAATTATGATTTGTTAAGCAATTTTTACCTATAATTATACATGTTTGAATTATTTTGATGATTATTATAAGGATTTCATAACAATTATACAGATCAATTAAAAACTATATATATCAAATCGTTTCTTATTATTGTATCATGGCTTGAACGATTTTAAACTATAGATCCATATTATATTCGACTCAATATAATGAACAGTAATGGTCAACGAAAGATTATCGTAAAGTATTTAAGATTTATAGAGAGAAAGTTCTTTTATAACTACTTGATATAGAGTTTCTTGAGGTAGGTGAATCGAAAGAATTTTTGTAGCTTTAAAATCGATATTATTAGATTCAAGATGTTTAATAATAACACATAACTGAAAATAAACAAGTTACACAGAATACATATAAAAAAATTATGGTAATGTTTGTAAAATCGCATTCAGGTCTGATGATAATATTATCGTTTTTTAGTAACTATCTCAATTTTGTAGACAAAAGAAAGTTATTAAAAGGAAGTTATAAATTATAGTTTTAATTTTATGTTTTTTGATACAATGATAAAAACGTTAATAGAAGCGAATATCACTCAAAGGACTGAACAAATCCTTATTGTAGATCCGTGAATGGCGACTCCCTGAGAAAGCTTCTAATAAGGAAATAGCCATACATAAGTCGGCGTAAAGTAGTTTTGTCCCACGACTACTGAAGTATATCGTATCTGGCAGCATACCTTGCTAAATGTCGGTCGTCAACGCCTTCTATGGTATTAGAGTGAGGTGATGGCTATCGTCTCCTCATGATAAGCGTAAAGTAATTCCGGCATTACCGTGTGCATGTCGCCCGAAACAGAAACGATATAGTACAGCTTCTATCCAAACATCTTACCAAAACAAGCTGACCGCGAAGATCACAGCGATCGTAAGAGTAAATAACTTAGATAATGAATAATACCCAGTCTTGTCACGACTCCCATCATGATGCAGGTTTAAAGAGGATCTAATGATTGACAACAAATGTAAATGTGATAAATATTGCTTGAAATAGTACCTAATCGTAACGAATTTATATGCCCTTGGTCTGGTGCTTGAATTACCGCCTCGAGATTATACATTTTAAACCTAAACCAAGTACTAAGTCTACTAGTATTTGTTGGGTTCGATATAGTGTAGAGGCCCTTATTAGCACACAAAACGAGAACTATATTATAGTACCTCGACTGGGAAAGAAGATTCAAGTTAAGTGTACTCAGTGCACGTGCATACAAAACCTTCAATTCTTTTACTTAATCGTCATATAAAAATCCTTGTTTAAATGCCGTGTAGAACGGTCGCGGACAACGGAGATAATTGTGTGTTTTGAGGAGGCTTTGTACGTTAGACACCGACACGTGAGAAGTTTGTTGAGGTTTGAAGAGGAATATGAATTGTTGGGTGCTATTAAAACCAAATATCAGTTGCGGAGAGCGATAGCAAATCTAAAAGCCTATAACGTCATCTTACAGTGTTAGTACACACAACGCCCTAGGCAATATGCGTTCAATTTTAGGAGCACCTTTCTTCGCGAAGTTCCAGTAGGCGACACCAAGGTCGGCAGTGGGGCGCAACGCTTGGGGTGTCTGTCGGGGCGAAGCACTGACAGGGGTACCGGCCGATGCGCTCAGGTGGGTGCACCGGGCGAACGAAATAGCATATTTCAATGGGCGGCGCCGCCTGCTCTCCGGTCTGCGCATAGCTCCTTTTGCAGTACTGACCAAATGCTACACCGAGCTCGTCAGGTCACAGAATGAGCATCTGGGCCGGCCAGCCAGACCGTGTACCAACCATCTTGGCAGCAAGCTGCTAGGCGGCATATTCGGGCGTCGGTTCGGATTGCGTCTTGGGTAACCCGAGGTCGCTTCCCCGCTTCTACCAGGGAGCGGGCTCCGATAGGGCGCCAACGCGCATGAAGGCGCCACAATCACTATCGATGCAGTGCTTGCGACGCGGTTCCGCAGCGAAAGAGACACTGTTTTCCGGATACTGAATCACTCTTCAAGGTTCCTGGACTCATGCACCCGCATAGAACCCGGTCGCAGCCGCCGCGTACGACTTGTCGCCGGTCAACACCCGGTACGTGAACCCTAGCATTAGTATACGATGGACAGGAAACTAGTAGCCCATCCATGGACTAGGACGGCTGTGATACTTGCGTGCGATCCCGTCTCCGCTGGGTGGGGCACATCGACACATACGATGCCGTAGGGCCGGCCTGATGATCGCACTCCGACCGATGACCTATATTCTCACAGAAATCGTTCCCGCTTGGAAACCCGATGAGACGGAGGCTGAATGTATAACCCCTAAGTAAGGCACACAAAAATCCAACTCTCAAAGGTCGCTGTGGTCTTTGAGAGTGTCCCGGCCATTCCCATTCGCAGTCAACACCGGAGCTCGAGTGCTATGTCCCGGTGCCTCCGCGCACGTCACTGTAACACCTGGATTTGCCGCCTGCTGCGAACTTCACGTGGCTAAAGGGAGGTGGGTCGAGCCGAGTCGAGCTATTGAGCGAGGGCAGACCGACGTCGCTCCCGCTAAGGGGAGGCGACGGGGACCGCCGGCCGCCGGGCGCCTGGCCGGGGGCGGTAAGCCTGGTGTGCCGCTCCGGCACCCGGCCGGCCGCGCGCCCCCACCGGGCCCCATCCCGTCTCCCACCGGCCGCCGGGCGCGCCCGCGGCGGCGGCCGGGGACTCCGGGCGTGCCGGCCGGGTTCTCGCGTTGGCGGCCGGCGCCCTCCGGCCGTTCCCGAGGCCGGACCACGGGCCCGGGATGGGGCGACGCCTGCGCGGCCGTGCGTCTGCCGGAGGGGCAGAAACCTGCGGAGTGCAGGACCGGCGCCGCAGCCACCGTGCGAGCCGCGGACGCGCTGCCGGCCCCCCATATGCGCCTCCCGGCCGGCCGGAGTCGGCCGGGCCCCCCGCGGCGCCCATGCACGTGGAGTGGCCCACCTCCCCCTCCGCACGTCGGATCGCCGGCCCACAGCGGGCCCCCCTGGTCGGTTGCCGGGCCCGCCCAGGGACGATCGTCGGGGGTCCGCGGGTCAGGCGCGCGCTTAGCGCCCCCGGGCGCTACGACGCGCGGGCTCCAGGGCGCCCCTTAGACGGTGTGCTGGCCCACTCGCTCGCGTGCCCTGCGCCCGGTTGGAGGCGGGGAGGCCCCACCGGCCGCCGTCCGGCCTGGGACTTGTACTGCCCGCTCCCTGCGGGGGCCGCGCTGCCCGGCTAGGGCGCCCTCGGGGCTCCAGCGCCCCATCAACCGCGGTTTCGCATGCTGGCCAGGACGCGTAGCCTGGGCCGGCGACGTCCAGGCCCCCCCCCAGCTCATACGTACGCCACCTGGCGGCGAGGCGGCCTGTACCCTTACGGCAGTGTCCGCGTCGGCGCGAGCCCGGAGCAGGGGGGGGGGCACCTAAGGCCCCCCCCCCACGATGGTCAGGACCCGCCTTCGCCGCCGCCGCGGACGGCCCCGCGGGGTGGCCATGGCTACTCGTCCCCCGGCGTCGGCGCCTGGCGCGGGCTGACAGACCGCTT     
M       TTATATTCTGATGATTTCTATATGATTTGTCTTAAAAAGACCTTTTATAAATTAATATGTTTAAAAAGCAATAAATAAGTCATATTCCAAAAACATTTAATCAAACATTTTTATATTTATCTTATTCAGAATACAATAAATTTGTTATTTAGACCAAAACTATAAAAGTATAATTAGAAGTTTTATTAAATTAATATATTATTATGATATAATATAAGATAACATAAAAATTGAAACATTTACTAAATATCAGATTGCAATTTTATTACTTCTTAGTATATAATGATATACATAATTCCAATAAAAATGTAAAGTAAAAATGTTAAAATTATTTTTTGTTAACATAAACAAATAATTATCTATTAGGTAAACACTATTACTATTGCAGCTTTAAAATTTATCGAAACTCATGTAGTAATTTACATAAGGCAATGAAAGTTATAATAACTTATTTTGATTTGTTAAGCAATTTTTTCCTATAATTATACATGATTAAATTACTTTGATGATTATTATAAGGATTACATAACAATTATACAGATCAATTAAAAATTATATATTTCAAATCGTTTCTTATTTTTTTATCATGGCTTGAAAGATTTTAAACTATAGATCCATATTATATTCGACTCATTATAATGAATAGTAATAGTCGACGAAAGAAAATTGTAAAGTATTTAAGATTTATAGAGAGAAAGTTCTTTTATAACTACTTGATATAGAGTTTCTTGTGTTAGGTAAATCGAAAGAATTTTTGTAGCTTTAAAATCGATTTTATTAGATTCAAGATGATTAATACTAACACATAACTCGCAATAAAGAAGTTACACAGAATACATATAAAAAATTTATGGTAAGGTTTGTAGGTTCGCTTTCAACTCTGATGATAATATTATCGTTTTTTAGTAACAATCACTATTGTGTAGACAAAAGAGAGATATTAAAAGGAAGTTATAATGTATAGTTTTAATTTTATGTTATTTGATACAAAGATAAAAACGTTAATACTAGCGAATATCATTCCAAGGACTGAACAAATCCTTATTGAAGATCCGTGAATGGCGACCCCCTGAGAAAGCTCCTAACAAGGAAATAACCATACATTAGTCGGCGTACAGCAGTTTTGTCCCACGGCTACTCAAGTATAATTTACCTCGCAGCATATCTTGCTAACTCTCGGCCGTCAACGCCTTCTAAAGTATCAGAGGGAGGTGATGGCCATCGTCTCCTCATGATAAGCGTAAAGTAATTCCGGCCTGACCGTCTGGATGTCGCCCGAATCAGAAACGATATAATACAGCTTTAATCCATGCCTCTTTCTAAAGCAAGCTGACCGCGAAGATCACTGCGATCGTCAGACTAAATAACTTAGATAGTGAAAAATACACAGTCGTGTCAGGACTACCGTCATGATGCAGGTTTAAAGAGGATATAATGATTGACAACAAATGTAAATGTGATAAAAATTGCCTGAAATAGTACCTAATCCTAACGAATTCATATGCCATTGCCCTGGTCCTTGAATAAGCGCCTCGAGATTAAACATTTTAAACCTAAATCAAGTACGAAGTCTACTAGTATTTGTTGGGTTCGATATAGTTTAGAGGCCTTTATTACCACCCAAAACGTGAACCATATTATAATACCTCGACTGGGTAAGTGCTTACTCGATAACTGGGCTCAGTGCACGTGCATACAAAACCTTCAACTAATTAACTTAATAGCCAGAGGAAAATCTTTGTTTAAATACCGTGGAGAACGGTCGCTGACAACGAAGATCATTGTGTTTTTTGAGGAGGCTATGTACGGAAGACACTGACGCGTGAGAAGTTTGTTTAGGTTTTAAGAGGAATATGAAGTGTTGGGAGCTATTAAAATCAGAGATCAGTTGCGGAGAACGATAGCAAATCAAAAAGCCTACAACGTAAACTTACAGTATTAGTACTCACAACGCCCTTGGCACTATTCTTTCACTATTAGGAGCACCTTTCTGCACGAACTTCTATTAGGCCAAAGCAAGGTCGGCAGTGGGGCCCAACCCTTGGGGTGTCTCTCGGCGGGACGCAATAACAGGGGCAGCGGGCGATCCGCTCCTGTGGGTCCACCGGGCGCACGGAGTTGCATGTTTCATTGGGCGGCACCTCGTGCTCTCCGGTCACCGCATGGGTCCGTTTGCAGTACTGACTAAAGGCTACACCGAGCTCATGAGCTCACAGACTGAGCGTCTGGGCCGGCTAGCCACACCGTGTACTAACCATCTTGGCGACCGGCTGCTAGGCTGCATCTTCGGGAGTCGGTTCCGATTGCATCCTGCGAAACCCGAGGTCGCTGCCCCGCTTCTACCAGGGCGCGGGCGCCGATACCGCGCCAACGCGCATGAAGGCGCCACAATCACTATCGATACAGTGCTTGCGACCCGGTGCCGCAGCGAAAGGGACACTGTTTTCCAAATACTGAATCACTCTTCACGGTTCCTGGGCTCATGCACCCGCATAGAACCCGGTCGCGTCGGCCTGGTACGAGTTGTCCTCGCTCAACACCCTGGACTTGACCGCTAGCCCTAGTATACGATGGACAGGTGAATAGTGGCCAATTGATGGAGGAACCCGCCTGGGATACTCGCGTGCGATCCCGTCCCCGCTGGGCGAGGCACATCGACACCAAGTTTGCCGTAGGGCCGGCCTCATGAGCGTACTCCGACCGCCGACGCAGATTCTCAGAGAACTGGTTCCCGCTTGGAAATGCGGTGAGACGGAAGCGGTATGTATAACCCCTAAGTGAGGCACACAGAAATCCAACATTTAATGGTTGCTGTGGTCTTTGAGACTGTCCCGGCCATTCCCATTCGCAGTCAACACCCGAGCTCGACTGCTATGTCCCAGTGGCTCCGCGCACGGCACTGTATCACATTGATTTGACGCCTCGAGGGAACTGCACGTGGCCAAAGGGAGGGGGGTCGAGCCGAGTCGGGCTCTCCAGCGAGGGGAGACCGTCGTCGCTCCGGCCCAGCTGAGGGGACGGGGACCGCCGGCCGCCGGGACCGTGGCCGGCGGCTGTAAGCCTGGTGGGCCGCTTCGGCACCCGGCGGGCCGCGCCCCCCGACGGGGCCCCCCCCCGTCAGCCACCGGCCGCCGGGCTCGCCCGCGGGGGCGGGCGGGCACTGCGGTCGTGCCGGGCGGCTTCTCGCATTGCCGGGCGCCGCCCTCCGGCCGTACCCGCGGCCGGAAGACGGGCCTGGGATGGGGCGACCCCCGCTCCGCCGTCCGTCTGCTGGCGGCGGAGAAACCTGCGGAGTGCCGGACCGCCGCCGCAGCCGCCGTGCGAGCCTCGGGCGCGCTGCCGGCCCCGCACATGGGCCTCCGGGCCCGGCGGAATCGGCCGGGGCCCGCGCCGCCGCCATGAGCGTTGGGCGGCGTACCTCCCCCTCCGCAGGTCGACACGGCGGGGCCCAGCGGGCCCCCCTGGTCGGTTGCCGGGCCGTCGCAGTGAAGGTCATCGGGGGTCTGCGCGTCACGCGCGTGCTTAGCGCGGGCCCGGGCTACCACCCGCGGCCGCCAGGTCGGCCCTTAGACTGTGTGGTGGCCCGCGCCGTCGCGTGCCCTGTGGCCGCTTGGAGGCGGGGAGGCCCCACCGGCCGCCCTCCGGCCTGGGAATTGCACTGCGCGGTCCCTGCGGGGGCCGCCGTGCCCTGCTAGGGCGCCCTCGGCGCTCCCGCGGGCCATCCCGCGCGGTTTCGAATGCGCGCGAGCGCGCGTAGGGTGGGGCGGCGACGTCCAGGACCCCCCCCAGCTGATCCGTAGGCCACCTGGCCGCGAGGCCGCCTGCACGCTTACGCCAGTGTCCGCGTCGGCGCGACCCCGGAGCAGGCGGGCGGCGACCTCAGGCCCGCCCCCCGCGATGGTCAGGGCCCGCGTTCGGCGTCGCCGCGGCCGGTCCTGCGGAGCGGCCATGGCTACTCGCCCCCCGGCGCCGGCGCCTCCCGCGGCCTGAGTGACGACTT     
L       TTAAATTCTGTTGATTTCTATATGATTTGTCTTAAATAGACCTATTATAAATAAATATGTTTAAATAGCAATTATTCAGCCATATCCCTATAACGTTTAATCAAACATTTTTATATTTATCTTAATCAGACTACATTAAGTTTGTTATTTAGACCAAAACTATAAAAGTATAATTAGATGTTTTATTATATAAATATATTATAATGATATAATATTAGATAACATAAAAATTGAAACAATTACTAAATATCAGATTGCAATTTTATTAATTCTAAGTACATCATAATATACTTAATTCCTATAAAATTGTAAAGTCAAAATGTTAATATTATTTTTTGTTAACATAATCAAATAGTTTTCTATTAGGTAAACACTATTACTATTGAAGCTTAAAAATTTATCGAAACTCATATAGTAATTTAGATAAGGCAATGAAAGTTATAATAAATTATTATGATTTGATAAGCAATTTTTACCTATAATTATACATGCTTAAATTAGTTTGATGATTATTATAAGGATTACATAACAATTATACTGATCAATTAAAAATTATATATGTCAAATCGTACCTTATTCTTTTATCATGGCTTGAAAGATTTTAAACTATAGATCCATATTATATTCGACTCATTATACTGAACAGTAATAGTCGACGAAAGATAATAGTAAAGTATTTAAGATTTAAAGAGAGAAAGTTCTTTTATAACTACTTGATATAGAGTTTCTTGTGATAGGTTAATCGAAAGAGTTTTTGTAGCTTTAAAATCGATTTTATTAGATTCAAGATGTTTAATAATAACACATAGCTAGTAATAAAAAAGTTACACAGAATACATATAAAAAAAGTATGGTAATGTTTGTACAATCGCCTTCATATATGATGAAAATATTATCGTTTTTTAGTAACAATCGCAATTGTGTAGACAAAAGAAAGATATTAAAAGGAAGATATAATATATAGTTTTAATTTTATGTTATTTGATACAAAGATAAAAACGTTAATAATAGCGAATATCAGTCAAAGGACTTAACAAATCCTTATTGCAGATCCGTGAATGGCGACTCCCTGAGAAAGCTCCTAATAAGGAAATATCCATACATTAGTCGGCGTATAGAAGTTTTGTCCCACGACTACTGAAGTATAGTGTATCATGCAGCATATCTTGCTACGTCTCGGACGTCAACACCTTCTAATGTATTAGAGTAAGGTGATGGCCATCGTCTCCTCATGAAACGCGTAAAGTAATTCAGGCCTCACCGTATGGATGTCGCCCGAAACAGAACCGTTATAGCACAGCTTTAATCCATTCCTCTTTCCAGATCAAGATGACCGCGAAGATCACCGCGCTCGTAAGATTAAACAACTTAGATAGTGAAGAACACACAGTCATGGCAGGACTCCCGACATGATGCAGGTTTAAAGAGGATATAATGATTGACAACAAATGTGAATGTGATAAATATTGCTTGAAATTGTACCTAATCCTAACGAATTCATAGGCCTATGCCCTGGTGCTTGAATAACCGCCTCGAGAGTAAACATTTTAAACCTAAATCAAGTACGAAGTCTACTAGTATTTGTTGGGTTCGATATAGTCTAGAGGCCTTTATTAGCACCCAAAACGAAAACCATAATATAGTACCTCGACTGGGCAAGTTCGTACAAGATAATTGTACTCAGTGCACGTGCATGCAAAACCTTCAAATTCTTAACTTTATTGTCAGAAAAAAATCTTTGTTTAAATGCCGTGAAGAACGGTCGCCGACAACGGAGATCATTGTGTGTTTTGAGGAGCCTCTGTACGGGAGGCACCGACGCGTGAGAAGTTTGATTAGGTTTAAGGAGGAATATGAAATGTCGGGAGCTATTAAAATCAGAGATCAGTTGCGGAGAGCGATAGCACATCAAAAAGCCTACAACGTAAACCTACAGTATTAGTACTCGGAACGCCCTTGGCAGTGTGCGTTGACTATTGGGAGCACCTTTCTTCCCGAAAATCTATTAGGCGAGATCAAGGTCGGCAGTGGTGCACAACTTTTGGGGTGACTCCCGGGGAGAGGCAATCACAGGGGCACCGGACGATGCGCGCCCGTGAGTCCACCGGGCGCACGGAGTTGCAGGTTTCATTGGGCGGCGCCGCTTGGTCTCCGGGCACCGCATGGGTCCCTTTGCAGTACTGACCAGAGGCTACACCGAGCTCCTAAGCTCACAGACTGCGCATCTGGGCCGGCTAGCCATACCGTGTACGAACCATCTTGGCGACCCTATGCTAGGCTGCAAATTCGGGGGTCGGTTCCGATTGCTTCCTGAGGAACCCCAGGTCGGTTCCCCCGTTGTCCCAGGGAGGGGGCTCCGATACCGCGCCAATGCGCCTGAAGGCGCCGCAATCACTATCGATGCAGTGCTTGCGACTCGGTACCGCAGCGAATGGTACACTGTTTTCCGAATACCGAACCACTCTTCCCGGTTCCTGGGCCCATGCACCCGCATAGAACCCGGTCCCCGCCGCCTTGTACGATTTGTCCCCGCTCAACACCGGGGACTTGTACCCTAGCGTTAGTATACGACGGAAAGGGCACTTGTAGCCAATTCATGGAGAAGCGCGCCTTCGATTCTCGCGTGCTATCCCGGCCCCGCTGTGTGACGCACATCGACACCGAGTTTGCCGTAGGGCCGGCCTGATGAGCGCACTCCGACCGAGGACGAAGATTCTCAGAGAACTGGTTCTCGCTTGAAAACGCGGTGAGATGGAGGCGGTATCGATAACCTGTTTGTAAGGCACAAAGAACTCCAACTGTGAATGGTCCCTGGGGTCTTTGAGAATGTCCCGGGCCTTCCCATTCGCCGTCAACACCGGAGCTTAACTGCTTTGTCCCAGTGGCTCCGCGCACGTCACTGTAACACATCGATTTGACGCCTGCTGCGAACTTCACATGGCCAAAAGGAGACGGGTCGAGCCGAGTCGCGCTCTCGAGCGAGGGCAGACCGATGTCGCTCCCGCCGAGGCGAGGCGACGGGGACCGCCGGCCGCCGATAACGTGGCCGGGGGCCGAAAGCAGGGTGAGGCGCTCCGGCACCCGGCGGGCCGCGCCCCCCCACCCGGCGCCCCCCCGTCATCCACCGGACGCCGGGCGCGCCCGCGGCGGCGGGCGGGCCCTCCGGTCGTGGCGGGCGGCTTCTCCCGTGGCCGGCCGCCGCCCTCGGGCCGTACCCCAGGGCGGACCACGGGCGCCGGATGGGGCGACTCCCGCGCAGCCGTCCGTGTGCCGGCGGCGGAGAAACCTGCGGAGGGCTGGACCGGCGCCGCACCCGCCGTGCGAGCCTCGGACGGGCTGCCGGCCCCGCATATGGGCCTCCCGGCCAGCAGGACTCCGCCGGTCCCCCCGCCGCTCCCATGCTCGTCGAGGGGCGGACCTCCCCCCCGGCATGTCGGTTCGGCGGGGCAGAGCGGGCCCCCCTGGTCGGTTCGCGGGCCGTCTCAGTGACTCTCCACGGGGGTCTGCGCCTCACGCGCGGGCTGAGCGGGAGCCCGCCCTACAACCCGCGGACGCCCGGGAGACCCATAGACTGTGTGCCGTCGCTCTCGCTCGCGTGCCCTGGGCCCGGTCGGAGGCGGGGAGGCCCCAGAGGCCGCCATTCGGCCTGGGACTTGTACTGCCCGTTCTCTGGGGGGGCCGCCCTGCCCGGCAAGGGCGCCCTGGGCGCTCCGGCGGCCCACCCCGGGCGGTTTCGGATGGTCGCCAGCGCGCGTAGGGCGGGGCGGCCACGTCCAGGCCCCCCCCCAGAGCATGCGTACCCCACCGGGCAGCGAGGCGGCCTGTACGCTTACGCCAGTGTCCGGGTCGGCGCGACCACGGAGCAGGCGGGCGGCGACCTCAGGCCCCCCCCCCGCGATGGTTAGGGCCCGCCTTCGGCGTCGCCGGGGTCGGTCCTGCGGAGCGGCCATGGCTACTCGTCCCGCGGCGGCGGCGCCTCGCACGGGCTGCCAGACCGCTT     
K       TTATATTCTGTTGATTTCTAAATGATTTGTCTTACACAGACCTATTATAAATCAATATGTTTAAATAGCAATAATTAAGACATATGCCAATAACATTTAATCAAACATTTTTATATTTTTCTTATTCAGATTACAGTAAATTTGTTATTTAGACCAAAACTATAAAAGTATAATTAGATGTTTTATTAAATGAATTAATTATTATGATATATTATAAGATAACATAAAAATTGAACCAATTACTAAATATCAGATTGCAATTTTATTATTTCTTAGTATATTATCATATACATAATTCCCATAAAATTGTAAAGTAAAAATGTTAAAATTATTTTTTGTTAACTTAAACAAATAATTATCTATTAGGTAAACACTATTACTATTGTATCTTAAAAATTTATCGAAACTCATATAGTAATTTAGATCAGGCTATGAAAGTTATAATAAATTATTATGATTTGTTAAGCTATTTTTACCTATAATTATACATGTTTAAATTAGTTTGATGATTATTATAAGGATTACATAACAATTATACTGATCAATTTAAAATTATATATTTCAAATCGTACCTTATTTTTTTATCATGGCTTGAAGGATTTTAAACTATAGATCCATATTATATTCGACTCAATATATTGAACAGTAAGAGTCGACGAAAGATAATAGTAAAGTAATTAAGATTTATAGAGAGAAAATTCTTTCATAACTACTTGATATAGAGTTTCTTGTGATAGGTGAATCGAAAGAATTTTTGTAGCTTTAAAATCGATTTTATTAGATTCAAGATGTTTAATAGTAACACATAACTTGTAATAAAAAAGTTACACAGAATACATATAAAAAAATTATGGTAAGGTTTGTAGAATCGCTTTCAAATATGATGAAAATATTATCGTTTTTTAGTAACGATCTCAATTTTGTGGACAAAAGAAAGATATTAAATGGAAGTTATAACTTATAGTTTTAATTTTAAGTTATTTGATACAAAGATAAAAACGTTAATAAAAGCGAATATCAGTCAAAGGACTGAACAAATCCTTATTGTAGATCCATGAATGGCGACTCCCTGTGAAATCTTCTAGAAAGGAAATATCCATACATTAGTCGGCGTACAGGAGTTTTGTCCCACGACTACTAAAGTATAAATTAACCTGCAGCATACCTTGCTATATCTCGGCCGTCAACCCCTTCTAAGGTATAAGAGTAAGGCGATGGCTATCCTCTCCTCATGACAAGCGTAAGGTAATTCCGGCGTAACCGTATGGATGTCGCCCGAATCAGAACCGATATATCACAGCTTCAATCCCATCTTCTTTCGAAACCATCTTGACCGCGAAGATCACAGCGTTCGTAAGATTAAATAACTTAGATAGTGAAGAATACACAGTCACGACAGGACTGCCATCATGTTGCAGGTTTAAAGAGGATATAATGATTGACAACAAATGTAAATGTGATAAAGATTGCTTGAAATGGTACCTAATCCTAACGACTTCATAGGCCGTTGGTCTGGTGCTCGAATAATCGCCTCGAGATTAAACGTTTTAAACCTAAATCAAGTACGAAGTCTACTAGTATTTGTTGGGTTCGATATAGTTTAGAGGCCATTATTAACACACTAAACGAAAACCGTACTATATTACCTCGACTGGGAAAGAACTTGCAAGATAAATGTCCTCAGTGCACGTGCATTCAAAACCTTCAAATCCTTAACTTCATAGACAGAAGAAAATCATTGTTTAAATGCCGTGAAGAACGGTCGCCGACAACGGAGATCATTGTGTGTTTTGAGGATGCTTTGTACGTAAGCCTCAGACGCGTGAGAAGTTTGTTAAGGTTTGATCAGGAATATGAAATGTCGGGTGCTATTAAAATCAGAGATCAGTTGCAGAGATAGATAGCATATCAAAAAGCCCACAACGTCAACCTACGGTCTTAGTACACTCAACGCCCTAGGCAGTGTGCGTTAACTATTTGGAGCACCTTTCTGCCCGAACGTCAATTAGGCTAGAACGAGGTCGGCAGTGGCGCTCAACGATTGGGGTGTCTCGCGGGGGGACGCAATGACAGCGGCACCGGCCGAGGCGCACCAGTGTGTCCACCGGGCGCACGGATTAGCATCTTTCATTGGGCGCCGCCGCGTGCTCTCCGGGCGCCGCATGGGTCCGTTTGCAGAACTGACCAAATGCTACACCGAGGTCGAAAGCTCACAGACTGAGGGTCTGGGCCGGCTAGTCACACCGTGTACGAACCATCGTGGCGACCGTAGGCTAGGCTGCTTGTTCGGGGATCGGTCCCTATTGACTCATGAGGAACCCTAGGTCGCTTCCCCCTTTTTACCAGGCTGGGGGCTCCGATACGACGCCAACGCGCCTGAAGCCGCCCCAATAACTATCGATGCAGTGCTTGCGACTCGGTTCCGCAGCGAACGGAATACTGTTTTCCGAATAGCGAATCACTCTTCCGGGTTCCTGGGCCCATGCGCCCGCTTAGAAACCGGTCCCCTCCGCCAGGTACGATTTGTCGCCGGTCAACACCGGGTACTTGGACCCTAGCCTTAGTATACGATGGACAGGGAACTGGTTGCCAAATCATGGAAAAGGGCGCCTAAGATCTTCGCCTGACATCCCGCCCCGGCTGGGTGACGCTCATCGACACCTGGCCTGCCGTAGGGCCGGCCTCATGAGCGCACTCCGACCGCTGACGCAGATTCTCAGAGAATTGGTTCCCGCTTGAAAACGCGATGAGATGGATGAGGTATCTATAACCTATTTGTAAGGCACACAGAACTCGAACCTTGAAAGCCTGCTGTGGTCTTTGAGATTGGCCCGGCCCGTCCCATTCGCCGTCAACACCGGAGGTTCAGTGCTGTGTCCCCGTGGCTCCGCGCACGTGACTGTAACGCATCGATTTGACGCCTCCTGCAAACTTCACGTAGCGAAAGGGAGGCGGGTCGAGCCGAGTCGCGTTTTCAAGCGAGGGCAGACCGCCGTCGGTCCGCCCCAGGGGAGGGGACGGGGACCGGCGGCCGCCGCGAACGTGGCCGAGGGGCGAAAGCCTGGTGAGCCGCTGCGGCACCCGGGGGCACGCGCCCCCCCACGAGGCGCCCCCCCGTCAGCCACCGGGCGCCGGGCGCGCACGCGGGGGCGGCCGGGCCCTCCTGTCCTGGCGGGCGGCTTCTCCCGTCGGCGCGCGCCACCCTCAGGCCGTCCCCCCGAGCGGACCAGGGGCGGGGGATGGGGCCAAGCCCGCCCCGGCGTCCGGCTGCCGGCGGCGCAGAAACCGGCCGAGTGCAGGACCGGCGCCGCAGCCGCCGTGCGGGCCTCGGGCGGGCTGCTGGCCCCGCATATGGGCCTCCCGGCCAGTAGGACTCCGCCGCTCGCCCCCCCGCTCACATGCGCGTGGGGGGGCCCACCTCCCGCTCAGCAGGTCGTCGCGGCGGGCCAGAGCGGGCGCCCCTGGTCCGTCGGCGGGCCGTCCGAGTGACGATCCACGTGTGTGTGAGATTCACGCGCGCGCTAAGCGGCGGCCAGCGCTACCACCCGCGGGGGCCAGGCCGGCCCATAGACGGTGTGACGGCACGCTCACTCGCGTGCAGTGGGCCCGCTCGCAGGCGGGGAGGCCCCACAGGCCGCCCTCCGGCCCGGGCCTTGTACTGCGCGGTCCCTGGGGGCGCCGCCCTGCGCGGCTAGGGCGCCCTGGGCGCTCAGACGGCCCATCCCTGGCGGTTTCGGATGGTGGCCACCGCGCGTAGGGCGGCGCGGCGACGTCCAGGTCCCCCGCCAGCCCATCGGTACGCCAGCCGGTCGCGAGGCCGCCTGTACGCTTACGCCAGGGTCCGCGTCGGCGCGACCCCGGAGCAGGCGGGCGGCCACCTCAGGCCCGCCCCCCGCGATGGCCAGGGCCCGCCTTCGACGCCGCCGTGGTCGGCCCCGCGGAGGGGCCATGGCTACTCCGCCCCCTGCGCCGGCGCCTGGCACGGCCTGACAGACCGCTT     
J       TTATATTCTGATGATTTCTAAATGATTTGACTTACAAAGACCTGTTATAAATAAATATGTTTAAATAGCAATAATTAAGTCATATGCCCATAACATTTAATCAAACATTTTTAGATTGTTCTTAATCAGATTACATTAAATTTGTTATTTAGACCAAAACTATAAAAGTATAATTAGATGTTTTATTAGATTAATTGATTATTATGATATATTATAAGATAACATAAAATTTGAAACAATTACTAAATATCAGATTGCAATTTTATTAATTTTTAGTACATTATCATATACATAATTCCAACAAACTTGTAAAGTTAAAATGTTAATATTATTTTTTGTTAACATAATCAAATAATTATCTATTAGGTAAACACTATTACTATTGTATCTTTAAAATTTATCGAAACTCATATAGTAATTTAAATAAGGCTATGAAAGTTATAATAATTTATTTTGATTTGCTAAGCAATTTTTACCTATAATTATACATGTTTAAATTAGTTTGATGATTATTATAAGGATTACATAACAATTATACTGATCAATTTAAAAGTATATATTTCAAATCGTATCTTATTCTTCTATCATGGCTTGAAAGATTTTAAACTATAGATCCATATTATATTCGACTCAATATAATGAACAGTAAAAGTCGACGAATGATAATTGTAAAGTAATTATGATTTATAGAGAGAAAATTCTTTAATAACTACTTGATATAGAGTTTCTAGTGATAGGTTCATCGAAAGATTTTTTGTAGCTTTAAAATCGATTTTATTAGATTCAAGATGATTAATAATAACACATAACTTGTAATAAAAAAGTTACACAGAATACATATAAAAAATTTATGGTAATGTTTGTAGAATCGCTTTCAACTATGATGAAAATATTATCGTTTTTTAGTAACTATCACAATTATGTTGACAAAAGAGAGTTATTTAAAGGAAGATATAAATTATAGTTTTAATTTTCAGTTATTTGATACAAAGATAAAAACGTTAATAGCAGTGAATATCAGTCAAAGGACTTAACAAATCCTTATTGTAGATATGTGAATGGCGACTCCCTGTGAAAACTCCTAGGAACGAAATATCAATACATTAGTCGGCGTATAGGAGTTTTGTCCCACGTCTACTTAAGTATACATTAACACGCAGCATAACTTGCTACCTCTCGGCCGTCAACGCCTTCTAAGGTATTAGAGTTAGGTGATGGCTATCATCTCCTCATGAGAGGCGTAACGTAATTCTGGCATCACCGTATGGATGACGCCCGAAACAGAACCGATATATCACAGCTTTAATCCATACTTCTTTCGAGAACACGTTGACCGCGAAGATCACCGCGCTCGTGCGACTAAATAACATAGATAGTGAAGAATACACAGTCATGGCAGGACTCCCAGCATGATGCAGGTTTAAAGAGGATATAATGATTGACAACAAATGTAAACGTGATAAAAATTGCCTGAAATCGTACCTAATCCTAACGAATTCATAGGCCAGTGTACTGGTGCTCGAATAGCCGCCTCGAGAATAAACATTTAAAACCTAAACCAAGTACCAAGTCTACTAGTATTTGTTGGGTTCGATATAGTTTAGAGGCCTTTATTAGCACACAAAACGATAACCATAATATACTACCTCGACTGGGGAAGTACATACACGATAATTGTGCTCAGTGCACGTGCATACAAAACCTTCCAATAATTCACTTAATAGACAGATGAAAATCGTTGTTTAAATGCCGTGAAGAACGGTCGCCGACAACGGAGATCATTGTGTGTTTTGAGGATGCTCTGTACGACAGGCTCCGACCCGTGAGAAGTTTGCTTAGGGTTTATCAGGAATATGAAATGTTGGGGGCTATTAAAATCATACATCAGTTGCGGACAGAGATAGCATATCAAAAAGCCGACAACGTTAGCATACTGTCTTAGTACCCACAAGGCCCTAGGCAGTCTGCGTTGAATATTCGGACCACCTTTCTGCTCGAACTTCCATTAGGCTACAACGAGGTCGGCAGTGGCGCACAACGCTGGGGGTGTCTCTCGGAGAGACGCAATGACCGGGGCACCGGTCGAAGCGCTCCCGTCGCTTCACCGGGCTCACGGAGTTGCATGTTTCATTGGGCGGCGCCGCGTGCTCTCCGGGCGCCGCAAGGCTCCTTTTGCAGTACTGACCAAACGCTACACGGAGCTCGTAAGCTCACCGACTGAGCATCTGGGCCGGCTAGGCACACCGTGTAGAAACCATCGTGGCGGCCTTACTCTAGGCTGCATATTCGGGGATCGGTCCCTATTGGTTCCTGAGCAACTCAAGGTCGCTTCCCCGTTTATCCCAGGGAGGGGGCTCCGATACAACGCCAACGCGCCTGAAGGCGCCGCCATCACTATCGATGCATTGCTTGCGACCCGGTACCGCAACGAATGCCACGCTGGTTTCCGAAGATTGAATCACTCTTCCCGGTTCCTGGGCCCATCCACCCGCATAGAACCCGATCCCATGAGCCCGGTACGATCTGTCCACGCTCAACACCGGGGTCGTGAACCTTAGCGTTAGTATACGAGGGACAGGGGACTGGTAGCGGAATTATGGATGACCACGCCTACGATCGTCGCTTGCCATCCCGGCACCGCTGGGTGACGCTGATCGACACTGAGCCTGCCGTAGGGCCGGCCTCATGAGCGGACTCCGACCGTCGAGGAACATACTCAAAGAATTCGTTCACTCTAGGAAACGCGCTGAGACGGAAGAGGACTTGATAAGCTTTTAGTAAGGCACACAGAACTCCAACCTTAAAAGGCAGCTGAGGTCTTTGAGAATGTCCCGGACCCTCCCATTCGCTGTCAACACTGGAGATCAACTGCTATGTCCCGGTGGCTCCGCGCACGTCGCTGCAACGCATCGATTTGACGCCTCTTGCAAACTTCACGTAGCTAGAACGAGGGGTTTCGAGCCGAGTCGAGATCTCCAGCGAGGGCCGACCGCCGTCGTTCCCCCCCAGGGGAGGGGACGGGGACCGGCGGCCGCCGCGAGCGTGGCCTCCGGCCGCAAGTCCGGTGGGCCGCTGCGGCACCCGGCGGAACGCGCCCCCCCACGCGGCGCCACCCCTTCCCCTACCGGCCGCCCAGCCCCCCCGCGGGGGCGGCCCGGGCCTCCGGTTGTGACGGGCGGCTTCTCCCTTTGGCGGGCGCCGCCCTCAGCCCGTCCCCCAGCGCGGACCAGGGGCGGGGGATGGGGCCAACGCCGCTCCGTCGCCCGGCTGCCGGGGGCGCAGAAACCTGCGGAGTGCAGGACCGGCGCCGCAGCCGCCGTGCGAGCCGCGGCCGGGCTGCTGGCCCCGCAGATGGGCCTCCGGGCCAGCTGGAGTCAGCCGGACTCCCCCCCGGCCCCATGCGCGTCGAGCGGCGGACCTCCCGCTCGGCATGTCGAGCGGCCGGGCCAAAGCGGGCCCCCCTGGTCGGTTGCCGGGCCGTCGCAGTGACGATCCACGCGGGTCCGCGGCTCACGCGCACGATTAGCGGGGTCGCGCGCTACGACGCGCGGCTGCCGGGCTGGCCCATAGTCTGTGGGCCGGCCCCCTCACTGGCGTGCCTTGGGCCCGGCGGTAGGGGGGGAGGCCCCACAGGCCGCCCTCCCGCCCGGGCCTTGTACTGCCCGCTCCCTGCGGGGGCCGCCCTGCACCGCTAGGGCCCCCGGGGCGCTCAGGCGGGCCATCGCGGGCGGTTTCGGACGGTCGCCAGCGCGCGTAGGGCGGGCCTGCGACGTCCAGGCCCCCCCCCAGCGCATCGGTACGCCACCCAGGCGCGAGGCTGCCGGTACGCTTACCCCAGTGTCCGCGTCGGCGCGGCCCCGGAGCAGGCGGGTGGCCACCTCAGCCCCCCCCCCCCCGATGGCCAGGGCCCGCGTTCGGCGCCGCCGGGGCCGGCCCTGCGGAGGGGCCCTGGCTACTCGGCCCCCCGCGCCGGCGCCTGCACCGGCCTGAGAGACGCCTT     
I       TTATATTCTGATGATTTCTAGATAATTTGTCTTACAGAGACCTATTATATATAAATATGTTTAAATAGCAATCATTAAGGCATATTCCTATAACATTTAATCAAACATTTTTATATTATTCTTAATCAGATTACAATAACTTTGTTATTTAGACCAAAACTATAAAAGTATAATTAGAAGTTTTATTAAATCAATAAATTATTATGATATAATATAAGATAACATAAAAGTAGAATCAATTACTAAATATCAGATTGCAATTTTATTAATTTTAAGTATATAATCATATACTTAATTCCAATAAATATGTAAAGTAAAAATGTTAAAATTATTTTTTGTTAACATAATCAAATATTTATCTATTAGGTAAACACTATTAATATTGTATCTTTAAAATTTATCGAAACTCATATAGTAATTTAAATAAGGCGATGAAAGTTATAATAAATTATTCTGATTTGATAAGCCATTGTTACCTATAATTATACATGTTTAAATTAGTTTGATGATTATTATAAGGATTACATAACAATTATACTGATCAATTAAAAATTATATATATCAATTCGTACCTTATTCTTTTATCATGGCTTGAATGATTTTAAACTATAGATCCATATTATATTCGACTCATTATATTGAACAGTAAAAGTCGACGAAGGAAGATAGTAAAGTAATTAAGATTTATAGAGAGAAAATTCTTTTATAACTACTTGATATAGAGTTTCTTGTGATAGGTATATCGAAAGAGTTTTTGTAGCTTTAAAATCGATTTTATTAGATTCAAGATGTTTAATAATAACACATATCTGGCAATAAAAAAGTTACACAGAATACATATAAAAAATTTATGGTAACGTTTGTATTATCGCTTTCATGTATGATGAAAATATTATCGTTTTTTAGTAACCATCACTATTATGTCGACAAAAGAAAGTTATTGAAAGGAAGATATAAATTATAGTTTTAATTTTATGTTATTTGATACAATGATAAAAACGTTAATAAAAGTGAATATCAATCAAAGGACTAAACAAATCCTTATTGTAGATCCGTGAATAGCGACGCCCTGTGAAAACTACTTGAAATGAAATAACAATACATTAGTCGGCGTACAGTAGTTTTGTCCCACGACTGCTCAAGTATTAGATAGCCCGCAGCATACCTTGCTACATTTCGGCCGTCAACGCCTTCTAGGGTATTAGAGGCAGGTGATGGCAATCTTCTCCTCATGAGAAGCGTAAAGTAATTCCGGCTTAACCGTATGGATGCCGCCCGAACCAGAACCGATATATTACAGCTTTAATCCAAGCTTCTTGCTAAAACAAGATGACCGCGAAGATCACCGCGTTCGTCAGACTAAATAACTTAGATAGTGAAAAACACACAGTCCTGACAAGACTCCCGTCATGTTGCAGGTTTAAAGCGGATGTAATGATTGACAATAAATGGCAAGGTGATAAAGATTGCTTGAAATTGTACCTAATCCTAACGAATTTATAGGCCAGTGGCCTGGTGCTGGAATACTCGCCTCGAGAGTAAACTTTTAATACCTAAATCAAGTACGAAGTCTACTAGTATTTGTTGGGTTCGATATAGTTTAGAGGCCTTTATTAGCACACAAAACGAAAACCTTAATATACTACCTCGACTGGGTAAGTTCTTTCGAGATAACTGTGCTCAGTGCACGTGCATACAAAACCTTCAACTTTTTAACTTAATAGGCAGAATAAAATCATTGTTTAAATTCCGTGGAGAACGGTCGCTGACAACGGAGATTATTGTGTGTTTTGAGGAGCCTTTGTACGAAAGTCTCCGACTCGTGAGAAGTTTGTTGAGGTTTTTTTAGGAATATGAAATGTCGGGCGCTATTAAAATCAAAAATCAGTTGCAGACATAGATAGCAGATCAAAAAGCCGACAACGTTAGCATACAGTCTTAGTACCCTCAAGGCCCTGGGCAGTCTGCATTAAATATTTGGACCACCTTTCTACACGAACCTCAATTAGGCAAGAACCAGGTCGGCAGTGGCGCTCAACACTTGGGGTGTCTCCCGGGGCGACCCAATTACGGGGGCACCGGACGAAGCGCTCCGGTGGCTTCACCGGGCGCACGGAGGTGCAATTTTCAGTGGGCTGCTCCCCTTGCTCTCTGGGCGCCGCATCGGTCCTTTTGCAGTACTGACCAAACGCGACACCGAGCTCATAAGCTCACAGACTGAGCGTCTGGGCCGGCTAGGCAAACCGTGTACCAACCATCCTGGCGCCCCTTCTCTAGGCTGCAACTTCGGGGATCGGTCCCTATTGCTTCCTGAGCAACTCGAGGTCGCTTCCCCCTTTTTGCCAGGGAGGGGGCGCAGATCCGCCGCCAACGCGCCTGAAGGCGCCCCAATCACTATTGATGCATTGCTTGCGACGCTGTACCGCACCGAATGGTATGCTGCTTTCCACAGCCCGAATCACTCTTCAGGGTTCCTGGGCCCATCCACCCGCATAGAACCCGATCCCCTTCGCCCGGTACGACCTGTCAACGCTCAACACCGAGATGCTGCACAGTAGCCCTAGTATACGATGGAAAGGGAACTTGTAGCCAAATCGTGGAGTATTGCGGCTCTGATGCTGGCTTGCAATCCCGGCACCGCTGGGTGACGCTGATCGACACCAGGCCTGCCGTAGGGCCGGCCTCATGACCGCACTCCGACCGCCGACGAAGATGCTCGCAGAATTGGTTCACGGTAGAAAACGCGCTGAGACGGATGAGGAATTTATAACCTGTTAGTGAGGCACACAGAACTCCAACCTTGAAGGGTCCCTGAGGTCTTTGAGATTGTCCCGGTCCGTCCCATTCGCAGTCAACACTGGAGGTTGAGTGCTATGTCCCGGTGGCTCCGCGCACGCCACTGCAACGCCTCGATTTGCCGCCTGCTGCAAACTTCACATAGCTAAAGGGAGGTGGTTCGAGCCGAGTCGGGATTTCAACCGAGGGCGGACCGCCGTCGTTGCGCCGGAGGTGAGGGGACGGGGACCGCCGGCCGCCGTGAACGTGGCCGCGGGCCGAAAGCCCGGTGAGCCGTTGCGGCACCCGGCGGAGCGAGCCCCCCCACGCGGCCCCCACCCCTCCCCCACCGGCCGCCCGGCGCGCCCGCGGGGGCGGCCGGGGGCTCCGGTTTTGGCGGCCGCCTTCTCCCCTCGGCGGGCGCCGCCCTCCGGCCGTGCCCCAGGCCGGACCAGGGGCGGCGGATCCGGCCACGCCCGCACCGACGTCCGGGTGCAGGCGGCGCAGAAACCTGCGGAGTGCAGGACCGGCGCCGCAGCCGCCGTGCGAGCCACGGACGGGCTGCTGGCCCCGCATATGGGCCTCCCCGCCAGCTGGACTCAGCCGGGCCCCCCCCCGGGGCCATGCCCGTGGAGGGGCGCACCTCGCCCTCGGCAGGTCGAGCGGACGGGCCACAGCGGGCATCCCTGGTCAGTGGGCGGGCCGCCCCCGTGACGATGGACGCGGGTCCGCGGGTCACGCGCGCGCTTAGCGGGGCCCGGCTCTACCACCCGCGGCTCCCCGGCCGACCCATAGTCGGTGTGGAGGCCCCCTCACTGGCGTGCCTTGGGCCCGACGGCAGGCGGGGAGCCCCCACGGGCCGCCGTCCGGTCGGGGCCTTGTACTGCCCGCTCCCTGCGAGGGCCGCCCTGCGCAGCAAGGGCGCCCGGGGTGCTCACGCGGCCCATCACGGGCGGTTTCGGATGGAGGCCACGTCGCGTAGGGCGGGGCCGCGACGTCCAGCGCCCCCCCCAGCGGATGCGTACGCCACCTGGGCTCGAGGCGGCCCGTACGATTACCCCAGTGTCCGCGTCGGCGCGGCCCCGGAGCAGGCCGGCGGCCACCTCAGCCCGCCCCCCCGCGATGGGCAGGACCCGCGTTCGCCGCCGCCGGGGCCGGCCCTGCGGAGGGGCCGTGGCTACTCGGCCCGCGACTCCGGCGCCTGCCCCGGGCTGACAGACAGCTT     
H       TTATATTCTGTTGATTTCTAAATTATTTGTCTTACAAAGACCTATTATAAATAAATATGTTTAAACAGCAATAATTAAGTCATATACCTATAACATATAATCAAACATTTTTATATTATTCTTAGTCAGAATACATTAATTTTGTTATTTAGACCAAAACTATAAAAGTATAATTAGATGTTTTATTATATCAATTAATTATTATGATATAATAAAAGATAACATAAAAATAGAAACAATTACTAAATATCAGATTGCAATTTTTTTAATTTTAAGTATATCATAATATACTTAATTCCAATAAAAATGTAAAGTAAAAATGTTAAAATTATTTTTTGTTAACATAAGCAAATAATTCTCTATTAGGTAAACACTATTACTATTGTATCTTAAAAATTTATCGAAACTCATATAGTAATTTAAATAAGGCGATGAAAGTTATAATAAATTATTTTGATTTGCTAAGCTATTCTTACCTATAATTATACATGTTTAAATTAATTTGATGATTATTATAAGGATTACATAACAATTATACTGATCAATTAAAAAATATATATTTCAATTCGTACCTTATTATTTTATCATGGCTTGAAAGATTTTAAACTATAGATCCATATTATATTCGACTCATTATATTGAACAGTAATAGTCAACGAAGGACTATAGTAAAGAATATATGATTTATAGAGAGAAAATTCTTTAATAACTACTTGATATAGAGTTTCTTGCGTTAGGTGAATCGAAAGAGTTTTTGTAGCTTTAAAATCGATCTTATTAGATTCAAGATGTTTAATACTAACACATAACTAGTAATAAAAAAGTTACACAGAATACATATAAAAAACTTATGGTAAAGTTTGTAATATCGCTTTCATTTATGATGAAAATATTATCGTTTTTTAGTAACCATCTCTATTATGTTGACAAAAGATAGTTATTAAAAGGAAGATATAATTTATAGTTTTAATTTTAAGTTATTTGATACAATGATAAAAACGTTAATAAGAGAGAATATCAGTCAAAGGACTGAACAAATCCTTATTGTAGATCCGTGAATGGCGACCCCCTGTGAAAACTCCTAGGAAGGAAATATCCATACATTAGTCGGCGTACAGAAGTTTTGTCCCACGGCTGCTTAAGTATAAATTAGCCTGCAGCATACCTTGCTACATCTCGGCCGTCAACGCCTTCTAAGGTATAAGAGTCAGGTGATGGCGATCGTCTCCTCATGAGAAGCGTAAAGTAATTCCGGCGTAACCGTTTGGATGTCGCCCGAACCAGAACCGATATATCACAGCTTGAATCCACGCGTCTTTCAAGACCAGCTTGACCGCGAACATCACAGCGTTCGTCAGACAAAATAACGTAGATGGTGAATAACACACAGTCATGGCAAGACTCCCACCATGATGCAGGTTTAAAGAGGATTTAATGATTGAGAATAAATGGCAAAGTGATAAAGATTGCTTGAAATGGTACCTAGTCGTAACGAATTAATATGCCGCTGATCTGGTTCTCGAATGAGCGCCTCGAGAGTAGACTTTTAAGACCTAAACCAAGTACGAAGTCTACGAGTATTTGTTGGGTTCGATATAGTTTAGAGGCCTTTATTAGCACACCACACGGAAACCTTAATATACTACCTCGACTGGGAAAGTAGTTGCTAGATAACTGAGCTCAGTGCACGTGCATACAAAACCTTCAACTGCTTAACTTCATGGTCAGAGGAAAATCTTTGTTTAATTTCCGTGAAGAACAGTCGCCGACAACGGAGATCATTGTGTGTTTTGATGAAACTTTGTACGTCAGAGTCAGACACGTGAGAAGTTTGTTGAGGATTAAACAGGAACATGAATTGTTGGGCGCTATTAAAAACATAAATCAGTTGCTGATATAGATAGCAAATCAAATAGCCGACAACGTTACCATACTGTCTTAGTACACTCAAGGCCCTGGGCAGTATGCTTTAAGTATTAGGAGCACCTTTCTCCACGAACGTAGATTAGGCAAGAGCCAGGTCGGCAGTGGGGCTGAACACTTGGGGTGACTCCTGGTGAGAAGCAATCACTGTGGAAGCTGTCGAAGCGCACCCGTGGCTTCACCGGGCGCACGTAGTTGCAGGTTTCAGTGGGCGTCGCCTCGTGCTCTCCGGGCCCCGCATGGGTCCCTTTGCAGTACTGACGAAACGCGACACCGAGCTCGTAAGCTCACGGACTGAGCGTCTGGGCCGGGGAGTCACACCGTGTACTAACCGTCGTGGCACCCTTTATCTAGGCAGCATATTCGGGGATCGGTCCCTATTGGTTCCTGAGCAACTCTAGGTCGCTTCCCCAGTTGTACCAGGGAGGGGGCGCTGATACAACGCCAACGCGCTTGAAGGCGCCCCAATCACTATCGATGCATTGCTTGCGACACCGTTCCGCACCGAACGGTAAGCTGCTTTTCTCAGCCTGAATCACTCTTCACGGTTCCTGGGCCCATCCACCGGCATAGAAACCGATGCCCCGAGCCTGGTAGGACCTGTCCACGCTCAACACCGAGGTCTTGGACCTTAGCCTTAGTATACGATGCAAAGGTCACTCGTCGCCAAATCATCGAGTATGCCGCCTCCGATTATAGCGTGCAATCCTGACGCCGCTGGGTGTAGCCGATCGACACCCGGCATGCCCTAGGGCCGGCCTCATGATCGCACTCCGACCGCCGAAGAACATGCTCGCAGAAGTGGTTCGCGGTAGGAAACGCGCTGAGACGGAGGAGGAATTGATAACCGCTTAGTTAGGCACACAGAACTCCAACCTTGAAAGCTTCCTGAGGTCTCTGAGACTGTCCCGGGCCGTCCCATTCGCAGTCAACACCGAAGTTGGAGTGCTATGTCCCGGTGGCTCCGCGGCCGTCAATGCAAAGCCTCGATTTGACGCCTGATGCAAACTGCACTTCGCCAAAGGGAGGAGGTTCGAGCCGAGTCGGGATATCTAGCGAGGGCCGACCGCCGTCGCTCCTGCGCAGGCGAGGGGACGGGGACCGGCGGCCGCCGCGAACGTGGCCGGCGGCCGAAAGCCGGGTGTGCCGTTGCGGCAGCCGGCGGCGCGGGCACCCCCACGCGGCGCCGACCCGTCACCAACCGGCCGCCCGGCTCGCCCGCGGGGGCGGCCGGGCGCTCCGGTTCTGGCGGGCGTCTTCTCGCCTCGCCGCGCGGCCCCCTCAGGCCGTGCCCCAGTGCGGACCAGGGGCGCGGGATGCGGCCAGGCCCGCGGCGCCGTCCGGCTGCGGGGGGCGCAGCAACCTGCCGAGTGGGGGACCGGCGCCGCAGCCGCCGTGCGAGCCGCGGGCGGGCTGCTGGCCCCGCAGATGGGCCTCCCGGCCCGCGGGACTCCGCCGCGCCCCCCCCGGGGGGCATGCGCGTGGAGGGGCGGGCCGCCCACTCGGCAGGTGGACGGGGCGGGCCACAGCGGGCCTCCCTGTTCGGTTGGCGGGCCGTCCCGGTGACGGTCCCTGGGGGTCCGCCGGTCATGCGCGGGCTCAGCGGGCTCCAGCACTACGACCCGCGGTCCCCCGGGGGACCCATAGTCCGTGTGGAGGCCCCCTCACTGGTGTGCGTTGGGCCCGCTAGCAGGCGGGGAGGCCCCAGGGGCCGCCCGGCGGTCCGGGCCTTGTACTGCCCGGTCCCTGGGAGGGCCGCCCTGCGCGGCTAGGGCGCCCCGGGCGCTCGCGCGGCCCATCGCGGGGGGTTTCGGATGGAGGCCAGCCCGCGTAGGGCGGCCCGGCGACGTCCAGGGCCCGCCGCAGCCCATGGGTACGCCACCCGGGCTCGAGGCGGCCTGTACGGTTACCCGAGTGTCCACGTCGGCGCTGGCCCGGCGCAGGCGGGGGGCCACCTCAGCCCCCCCCCCCACGATGGGCACGACCCGCAGTCGATGCCGCCCTGGCCGGCCCGGCGGAGGCGCCATGGCTACTCGGCCCCCGGCGGCGGCGCCCCACACGGCCTGAGCGACCCCTT     
G       TTAAATTCTGATGATTTCTAAATTATTTGACTTAGAAAGACCTATTATAAATAAATATGTTTAAATAGCAATGATATAGGCATATCCCTATAACTTTTAATCAAACATTTTTATATTAGTCTTAATCAGAATACAATAACTTTGTTATTTAGACCAAAACTATAAAAGTATAATTAGAAGTTTTATTACATTAATATAATATTATGATATAATATAAGATAACATAAAATTAGAATCAATTACTAAATATCAGATTGCAATTTTATTACTTGTTAGTATATTATCATATACATAATTCCAATAAAAATGTAAAGTTAAAATGTTAAAATTATTTTTTGTTAACTTAAGCAAATAATTATCTATTAGGTAAACACTATTACTATTGTATCTTAAAAATTTATCGAAACTCATTTAGTAATTTACATAAGGCGATGAAAGTTATAATAAATTATTGTGATTTGATAAGCGATTATTTCCTATAATTATACATGATTTAATTAGTTTGATGATTATTATAAGGATTACATAACAATTATACAGATCAATTAAAAATTATATATCTCAATTCGTACCTTATTTTTTTATCATGGCTTGAAGGATTTTAAACTATAGATCCATATTATATTCGACTCATTATACTGAACAGTAACAGTCCACGAAGGAAAATAGTAAAGTATTTATGAATTATAGAGAGAAAATTCTTTAATAACTACTTGATATAGAGTTTCATGAGATAGGTCTATCGAAAGAGTTTTTGTAGCTTTAAAATCGATCTTATTAGATTCAAGATGTTTAATATTAACACATATCTAGAAATAAATAAGTTACACAGAATACATATAAAAAATGTATGGTAAAGTTTGTAAGATCGCATTCATATATGATGAAAATATTATCGTTTTTTAGTAACAATCTCTATTTTGTTGACAAAAGATAGATATTAAAAGGAAGTTATAACTTATAGTTATAATTTTAGGTTATTTGATACAAAGATAAAAACGTTAATAAAGGTGAATATCAGTCTAAGGACTGAACAAATCCTCATTGTAGATCCGTGAATGGCGACGCCCTGTGAAAACTCCTAGAAAGGAAATATCCATACATGAGCCGGCGTACAGTAGTTTTGTCCCACGTCTGCTTAAGTATAATGTATCCGGCAGCATACCTTGCTACATCTCGGGCGTCAACGCCTTCTAAGGTATAAGAGCGAGGTGATGGCTATCATCTCATCATGAGAGGCGTAATGTAATTCCGGCGTAACCGTATCAATGTCGCCCGAATCAGAAACGAGATATAACAGCTTTAATCCACACTTCTTTCAACATCAAGTTGACCGCGAAGATCACAGCGTTCGTAAGAGGAAATAACCTAGATGGTGAAAAATACACAGTCGTGTCAAGACTACCGACATGATGCAGGTTTAAAGAGGATATAATGATTGAAAATAAATGGCAAAGTGATAAAGATTGCTTGAAATTGTACCTAATAATAACGAATTCATATGCCAATGGCCTGGTCCTAGAATGAACGCCTAGAGAGTAAACTTTTAATACCTAAAACAAGTACGAAGTCTACTAGTATTTGTTGGGTTCGATATAGTTTAGAGGCCTTTAGTAGCACACCACACGGAAACCTTAATATAATACCTCGACTGGGAAAGTTCGTTCTAGATAAGTGAACTCAGTGCACGTGCATTCAAAACCTTCAATTATATAACTTCATGGACAGATGAAAATCTTTGTTTAAATACCGTTTAGAACGGTCGCGGACAACGGAGATCATTGTGTGTTTTGAGGAGTCTTTGTACGACAGGCACTGACACGTGAGAAGTTTGTTGAGGTTTTTTCAGGAAGATGAACTGTAGGGCGCTATTAAAATCAGATATCAGTTGCTGACATAGATAGCAAATCAGAAAGCCGAGAACGTAACCTTACTGTCTTAGTACGCTCAAGGCCCTAGGCAGTCTCCCTTGAATATTTGGACCACCTTTCTGCTCGAAGTTCTATTAGGCAACACCCAGGTCGGCAGTGGGGCTGAACACTTGGGGTGGCTCCCGGTGGGAAGCAATGACTGTGGAAGCGGGCGAAGCGCACCAGTGAATTCACGGGGCGAGCGCACTTGCACGTTTCCCTGGGCGTCGCCCCGTGCTCTCCGGGCACCGCATGGGTCCGTTTGCAGTACTGACGAAACGCCACACCAAGCTCCTAAGGTCAGCGACTGAGCGTCTGGGCCGGGGAGGCACACCGTGTAGTAACCGTCGGGGCGACGATTCTCTAGGCTGCATTTTCGGGAATCGGTCCGTATTGGTTCCTGAGCAACTCGAGGTCGCTTCCCCCGTTTTCCCAGGAAGGGGGCGGCGATACCGCGCCAACGCGCTTGAAGGCGCCCCAATCACTATCGATGCATTGCTTGCGACACAGTTCCGCAACGAACGGTACGCTGCTTTTCGCACCGAGAATCACTCTTCACGGTTCCTGGTCCCATCCACCCGCATAGAAGCCGATCCCCGCTGCCCGGTACGAACTGTCCGCGCTCAACACCGCGGTCTTGAACCCTAGCGGTAGTATACGATGCAGAGGAGACTGGTCGCCAAATCATCGAGTAAGCCGCCTCCGATTGTGGCCTGCAATCCCGCCCCCGCTGGGTGTCGCGGATCGACACGCGGCCTGCCCTAGGGCCGGCCTCATGAACGCACTCCGACCGCCGAAGGAAATGCTCGGAGAATTGGTTCTCGCTAGAAAACGCGTTGAGACGGACGAGGCCTTAATAACCTCTCTGTCAGGCACAAAGAACTCCAACCGTGAAAGCTACCTGAGGTCTTTGAGATTGTCCCGGGCCCTCCGATTCGCAGTCAACACGCGAGTTCGAATGCTATGTCCCGGTGTCTCCGCGGCCGCCACTGCAATGCCTCGATTTGCCGCCTGTTGCAAACTTCACTTCGCCAAAGGGAGGCGGTTTGAGCCGAGTCGGGATGTTCAGCGAGAGCGGACCGCCGTCGTTACCGCCCAGGTGAGGGGACGGGGACCGGCGGCCGCCGCGAACGTGGCGGGGGGGCGAAAGCGTGGTGAGCCGATGCGGCAACCGGCGGAACGGGCGCCCCCAGGCGGCGCCCACCCTTCCCCCACCGGCCGCCCCGCGCCCCCGCGGCGGCGGCCGGGCGGTCCGGTTGTGGCGGCCGGCTTCCCGCCTCGACGGGCGGCTCCCTCTGGCCGTGCCCCAGCTCGGACCAGGGGCGGGGGATGCGGCCAGCCCCGTGCCGCGGTCCGGGTGCAGGCGGGCTAGAAACCTCCCGAGTGCTGGCCCGGCGCCGCAGCCGCCGAGCGAGCCGCGGCCGGGCTGCTGGCCCCGCACATGCGCCTCCCGGCCCGCCCGACTCGCCCGGGCCCCCCCCCGCGCGGAGGCCCGTAGAGAGGCTCGCCTCGCCCTCGGCAGGTGGCGCGGGGGGTCCACAGCGGGCCTCCCTGTTCCGTTGGCGGGCGGTCGCTGTGACGCTGGATGAGGGTCCGGGCGTCAGGCGCGCGCTTAGCGGGGGCCAGCACTACCACCCGCGGCCCCGCGGGGCGCCCCTAGTCCGCGTGTAGGCCCCCTCACTGGGGTGCGTTGGGCTCGCTGGTAGGCGGGGCGGCCCCAGGGGCCGCCATCCGGTCCGGGCCTTGCACTGCCCGCTGCCTGCGAGGGCCGCCCTGCGCGGCTAGGGCGCCCGGGGCGCTCTCGCGGCCCATCCCGGGCGGTTTCCGATGCAGGCTAGGCCGCGTAGGGCGGGGCGGCGACGTCAAGGCCCCGCCGCAGCACATGCGTACCCCAACTGTGCGCGAGGCAGCCGGTACGATTACCCCAGTGTCCGCGTCGGCGCGCGCCCGGAGCAGGGGGGTGGCGACCTCAGCCCCCCCCCCCCCGATGGCCAGGACCCGCGGTCGCTGGCGCCCGGGCCGGACCCGCGGAGCGGCCATGGCTACTCAGCCCGCGGCGGCGGCGCCCCGCTCGGCCTGATAGACCCCTT     
F       TTACATTCTGATGATTTCTATATAATTTGTCTTATATAGACCTATTATAAATAAATATGTTTAAATAGCAATGATTTAGTCATATACCAAGAACCTTTAATCAAACATTTTTATATTATTCTTAATCAGATTACATTAAGTTTGTTATTTAGACCAAAACTATAAAAGTATAATTAGAAGTTTTATTAAATAAATCTAATATGATGATATAATAAAAGATAACATAAAAGTAGAATCAATTACTAAATATCAGATTGCAATTTTTTTAATTGTTAGTACATAATCATATACGTAATTCCAATAAAATTGTAAAGTCAAAATGTTAAGATTATTTTTTGTTAACATAAACAAATAATTTTCTATTAGGTAAACACTATTACTATTGTAGCTTCAAAATTTATCGAAACTCATTTAGTAATTTATATAAGGCGATGAAAGTTATAATAAATTATTTTGATTTGATAAGCGATTATTACCTATAATTATACATGTTTTAATTATTTTGATGATTATTATAAGGATTTCATAACAATTATACTGATCAATTAAAAAGTATATATATCAACTCGTACCTTATTATTATATCATGGCTTGAATGATTTTAAACTATAGATCCATATTATATTCGACTCAATATATTGAACAGTAAGAGTCCACGAAGGAATATAGTAAAGCATTTATGAATTATAGAGAGAAAATTCTTTAATAACTACTTGATATATAGTTTCACGTGATAGGTTTATCGAAAGAGTTTTTGTAGCTTTAAAATCGATCTTATTAGATTCAAGATGTTTAATAATAACACATACCTTGAAATAAATAAGTTACACAGAATACATATAAAAAACATATGGTAAAGTTTGTAAGCTCGCATTCATATATGATGAAAATATTATCGTTTTTTAGTAACTATCACAATTATGTTGACAAAAGAAAGTTATTGAAAGGAAGTTATAAATTATAGTTTTAATTTTATGTTTTTTGATACAAAGATAAAAACGTTAATAACAGTGATTATCAGTCAAAGGACTGAACAAATCCTTATTGTAGATACGTGAATGGCGACAACCTGAGAAAACTACTTGTAAGGAAATATCCATACATTAGCCGGCGTATAGAAGTTTTGTCCCACGACTGCTAAAGTATAACCTATCCGGCAGCATACCTTGCTACATGTCGGCCGTCAACACCTTCTAAGGTATTAGAGAAAGGTGATGGCTCTCCTCTCCTCATGAGAAGCGTAATGTAATTCCGGCGTTACCGTTTCAATGTCGCCCGAACCAGAACCGAGATATGACAGCTTCAATCCACTCGTCTTACTATACCAGTTTGACCGCGAAGATCACAGCGTTCGTCAGATGAAATAACATAGATGGTGAATAATACACAGTCGTGACAAGACTACCTTCATGGTGCAGGTTTAAAGAGGATATAATGATTGATAAAAAATGGCAAGGTGATAAAGATTGCGTGAAATTGTACCTAATACTAACGAATTAATAAGCCGGTGGCCTGGTCCTAGAATGAGCGCCTCGAGACTAAACTTTTAAGACCTAAACCAAGTACGAAGTCTACTAGTATTTGTTGGGTTCGATATAGTGTAGAGGCCATTATTAGCACACCAAACGGTAACCGTAATATAATACCTCGACTGGGCAAGTCCTTACTGGATAAGTGGACTCAGTGCACGTGCATACAAAACCTTCAATTTATTAACATTATCGACAGATGAAAATCATTGTTTAAATACCGTGTAGAACGGTAGCCGACAACGGAGATCATTGTGTGTTTTGAGGAGCCTTTGTACGACAGACTCCGACACGTGAGAAGTTTGTTGAGGTTTCTGAAAAAAGATGAAGTGTTGGGCGCTATTAAAATCAAAAATCAGTTGCAGACAAAGATAGCACATCAGAAAGCCGAGAACGTCACCATACCGTCTTAGAACGCGTAAGGCCCTAGGCAGTTTGCGTTGAATATTAGGAACACCTTTCTGCGCGAATTTCGATTAGGCTAGAGCTAGGTCGGCGGCGGCATTGAACTATTGGGGTGGCTCTGGGCGCTACGCAATCACTGCGGTAGCGGGCGAAGCGCACCGGTACATTCACCGGGCCAACGTACGTGCAAATTTCGCTGCGCGGCGCCCCATGATCTCCGGGCACCGCATGGGTCCCTTTGCAGTACTGACCAAATGCCACACCGAGCTCGTGAGCTCACCGACTGAGCGTCTGGGCCGGCCAGTCATACCGTGTACAAACCGTCTTGGCGGCGTTCCGCTAGGCTGCATATTCGGGGCTCGGTCCTTATTGGTTCCTGAGCAACTCCAGCTCGCTTCCGCCGTTTTCCCAGGGGGGGGGCGCCGATACAAGGCCAACGCGCTTGAAGGCGCCCCAATCACTATCGATGCATTGCTTGCGACCCTGTACCGCAGCGAAGGGCATGCTGCTTTTCTCAGCGCGAATCACTCTTCAGGGTTCCTGGACCCATCCACCCGCATAGAAACCGATCCCCCCGGCCCGGTACGACGTGTCCACGCTCAACACCGTGGTGTTGGACCCTAGCGGTAGTATACGATGCACAGGAAAGCAGTGGCCAAATCATCGAGTACACCGCCTCCGATGGTAGCGTGCTATCCCGTATCCGCTGGGTGTGGCTGATCGACACGCGGCCTGCCGTAGGGCCGGCCTGATGACCGTACTCCGACCGCCGAGGAAAATGCTGGGAGAATTGGTTCACGGTAGTAAACGCGGTGAGATGGAGGAGGCATCGATAACCTTTGAGTCAGGCACAAAGAACTCCAACCGTGAAAGCTACCTGAGGTCTTTGAGAGTGTCCCGGGCCGTCCCATTCGCAGTCAACACTGGAGGTCGAATGCTATGTCCCAGTGACTCCGCGGCCGTCACTGTGATACCTTGATTTGCGCCCTCGTGCAAACGTCACCTCGCGATAGGGAGGGGGCTAGAGCCGAGTCGGGATGTCTAGCGAGGGCGGACCGCTGTCGCTGCGACGCAGGGGAGGCGACGGGGACCGGCGGCCGCCGCGGTCCTAGCGGGCGGCCGAAAGCCCGGTGGGACGATGCGGCAGCCGGCGGAACGGGCGCCCCGAGCAGGCGCCGCCCCATCGGCCACCGGCCGCCCGGCTCGCCGGCGGGGGCCGCCGGGGGGTCCGGTTATGCCGGGCGGCTTCTAGCCTCGTCGAGCGACCCCCTCCGGCCGTGGCCCAGTCCGGACCAGGGGCGTGGGATCCGGGAATGCCCGCTCCGGCGTCCGGGTGCAGGTGGGCTAGAAACCTCCCGAGTGCAGGACGGGCGCCGCAGCCCCAGAGCGAGCCTCGGCCGGGCTGCTGGCCCCGCACATGCGCGTCCCGGCCCGCCCGATTCGGCCGCGCCCCCCCCCGCCCGCATGCGCGTCGAGTGGCTCGCCTCCCGCTCCGCAGGTGGGCGGGCCGGGCCACAGCGGGCCTCCCTGTTCAGTGGGCGGGCCGTCGCGGTGACGCTGGATGGGGGTCCGAGGGTCATGCGCGGGTTTCGCGGGGTCCGGCACTACCACCCGCGGCGTCGCGGCGGGCCCCTAGTCCGTGTGCATGCCCCCTCCCTCGTGTGCGTTGGGCCCGCTGGCAGGCGGGGAGGCCCCAGGGGCCGCCGTCCGGTCGGGGCCTTGTACTGCCCGCTGCCTGGGCGGGCCGTCCTGCCCGGCCAGGGCCCCCGGGGGGCTCTCGCGGGCCATCGAGGGCGGTTTCCGATGTAGTCGAGTCCGCGTAGGGCGGGCCCGCGCCGTCGAGGGCCCGCCGCAGCGCATTCGTACCCCACCTGTGCGGGAGGCCGCCGGTCCGGTTACCCCAGGGTCCGCGTCGGCGCGACCCCGGAGCAGGCGGGTGGGCACCTCAGCCCCCCCCCCCACGATGGGCAGGACCCGCGGTCGCTGGCGCCCCGGCCGGCCCTGCGGAGGGGCCATGGCTACTCACCCCGCCGCGGCGGCGCCCACCACGGCCTGATAGACCCCTT     
E       TTAAATTCTGCTGATTTCTATATAATTTGCCTTATAAAGACCTTTTATAAATAAATATGTTTAAATAGCAATTATTTAGGCATATTCCAATAACATTTAATCAAACATTTTTATATTAATCTTATTCAGATTACAATAATTTTGTTATTTAGACCAAAACTATAAAAGTATAATTAGATGTTTTATTAAATTAATCGAATATAATGATATAATATAAGATAACATAAAAGTAGAAGCAATTACTAAATATCAGATTGCAATTTTGTTAGTTTTAAGTATATTATCATATACATAATTCCTAAAAAATTGTAAAGTCAAAATGTTATAATTATTTTTTGTTAACATAAGCAAATAATTATCTATTAGGTAAACACTATTACTATTGTATCTTAAAAATTTATCGAAACTCATTTAGTAATTTATATTAGGCAATGAAAGTTATAATAAATTATTATGATTTGATAGGCTATTATTACCTATAATTATACATGTTTAAATTAATTTGATGATTATTATAAGGATTACATAACAATTATACTGATCAATTAAAAAATATATATCTCAATTCGTAACTTATTTTTTTATCATGGCTTGAATGATTTTAAACTATAGATCCATATTATATTCGACTCATTATACTGAACAGTAACTGTCAACGAAGGATCATTGTAAAGTAATTAAGATTTATAGAGAGAAATTTCTTTTATAACTACTTGATATAGAGTTTCACGTGATAGGTTTATCGAAAGAGTTTTTGTAGCTTTAAAATCGATTTTATTAGATTCAAGATGTTTAATATTAACACATAACTAGTAATAAATAAGTTACACAGAATACATATAAAAAAATTATGGTAATGTTTGTAAGCTCGCCTTCAATTATGATGACAATATTATCGTATTTTAGTAACGATCACTATTATGTTGACAAAAGAAAGTTATTAAAAGGAAGTTATAATATATAGTTATAATTTTATGTTATTTGATACAAAGATAAAAACGTTGATAATAGTGAATATCAGTCAAAGGACTTAACAAATCCTTATAGTAGATCCGTGAATGGCGACTCCCTGTGAAAACTCCTGGAAAGGAAATATCCATACATGAGCCGGCGTAAAGTAGTTTTGTCCCACGACTTCTGAGGTATAATATATCGCGCAGCATACCTTGCTAACTCTCGGCCGTCAACTCGTTCTAAGGTATCAGAGACAGGTGATGGCAATCATCTCCTCAAGAGATGCGTAAAGTAATTCTGGCCTAACCGTTTCAATGACGCCCGAACCAGAACCGAGATATGACAGCTTTAATCCACGCCTCTTTCCAGAACATTTTGACCGCGAAGATCACAGCGTTCGTCAGAATAAAAAACATAGATGGTGAATAAAACACAGTCCTGTCAAGACTACCATCATGATGCAGGTTTAAAGAGGATGTAATGATTGACAATAAATGGCAAAGTGATAAATATTGCTTGAAATAGTACCTAATAGTAACAACTTCATAGGCCAATGTTCTGGTCCTAGAATGATCGCCTCGAGACTAAACTTTTAAGACCTAAACCAAGTACGAAGTCTACTAGTATTTGTTGGGTTCGATATAGTTTAGAGGCCATTATTAGCACACCAAACGCCAACTTTAATATAGTACCTTGACTGGGAAAGTCCATACTAGGTAAGTGTACTCAGTGCACGGGCATACAAAACCTTCAAGTGATTTACATAATGGGCTGAAAAAAATCCTTGTTTAAATACCGTGGAGAACGGTCGCCGACAACGGAGATCATTGTGTGTATTGAGGAGGCTTTGTACGATAGACTCAGACGCGTGAGAAGTTTGGTTAGGGTTCTGAATAAAGATGAATTGTTGGGCGCTATTAAAAACACATATCAGTTGCTGACAAAGATAGCAGATCGGAAAGCCGAGAACGTTACCATACTGTCTTAGAACGCCCAAGGCCCTTGGCAGTTTGCGTCGAGTTTTGGGAACACCTTTCTGCTCGAATGTCAAGTAGGCAAGATCCAGGTCGGCGGTGGCGCTGAACGCTTGGGGTGCCTCCCGGAGCCATGCAATAACAGCGGAAGCGGTCGAAGCGCACCGGTAGATTCAAAGGGCGAACGTACTTGCAATTTTCGTTGGGCGTCGCCACTTGATCACTGGGCCCCGCATGGGTCCCTTTGCAGTATTGACAAAAGGCCACTCCAAGCTCGTTAGGTCATAGACTGGGCGTCTGGGCCGGAAAGGCATACCGTGTACAAACCGTCATGGCGGCGTTCCCCTAGGCTGCATTTTCGGGGGTCGGTCCCCATTGGTTCCTGCGCAACTCGAGGTCGCTTCCCCCGTTATTCCAGGAAGGGGGCAACGAGACCACGCCAACGCGCTTGAAGGCGCCACAATCACTATCGATCTATTGCTTGCGACTCTGTTCCGCAGCGAATGGTATGCTGCTTTTCTCAGCCAGAATCACTCTTCCCGGTTCCTGGTCCCATCCACCCGCCTAGAACCCGATCGCCCCGGCCCGGTACGAAGTGTCCACGCTCAACACCGAGGTTTTGTACGCTAGCGGTAGTATACAAGGCAAAGGAAGTCGGTAGCCAAAACATCGACGATGTCGGCTCAGATTGTAGCGTGCGATCCCGCCGCCGCTGGGTGTAGCTGATCGACACACGGCATGCCGTAGGGCCGGCCTGATGACCGAACTCCGACCGCGGAAAGAGATGCTGGCAGAAATGGTTCCCGCTTGGAAACGCGGTGAGAGGGAGGAGGTATCGATAACCTATTCGTGAGGCACAAAGACCTCCAACGATGAAAGCTGCCTGTGGTCTGTGAGAGTGTCCCGGGCGATCCCATTCGCAGTCAACACCGGTGGTCGAATGCTGTGTCCCGGTGACTCCGCGGCCGTCACTGTGAGGCATCGATTTGTGGCCTCATGCAAATGTCACTTCGCCAAAGGGAGGTGGTTAAAGCCGAGTCGGGATCTCGAGCGAGGGCGGACCGCAGTCGAGGCGGCCCAGGCGAGGCGACGGGGACCGGCGGCCGCCGCGAACGTGGCGGGCGGCCGAAAGCCTGGTGGGTCGCTGCGGCAGCCGGCGGAGCGGGCGCCGCGAGGAGGCGCCGGCCCATCCTCCACCGGCCGCCAGGCTCGCCCGCGGGGGCGGGCGGGCGGTCCGGGTTTGGCGGGCGGCTTCTGCCCTCGCCGGGCGCCGCCCTCGGGCCGTGGCCCAGCGCGGACCAGAGGCGTGGGATCCGGGAATACCCGCTCCGCCGTCCGCGTGCGGGGGGGTTAGAAACATCCCCCGTGCAGGACGGGCGCCGCAGCCCCCGAGCGAGGCGCGGCCGGGCTGCTGGCCCCGCAGATGCGCGTCCCGGCCCGCCAGATTCCGCCGGCCTCCGCCCCGGCCGCATGCACGTCGAGCGGCTCGCCTCCCGCGCGGCAGGTGGGGAGGCCGGGCCACAGCGGGCATCCCTGTTCAGTGGGCGGGCTGTACCGGTGACCGTTGATGGGGGTGAGACTGTCACGCGCGCGTGTAGCGGCGGCCAGCACTACGACCCGCGGCAGCGCGGCGGCCCCATAGTCCGTGGGGGGGCCCTCTCACTCGGGTGCGCTGGGTGCGCTGGCAGGCGGGGAGGCCCCAGGGGCCGCCCTCCTGTCCGGGCGTTGTACTGCCCGCTGCCTGGGCGTGCCGCCCTGCGCCGCTAGGGCGCCCGGGGCGCTCTCGCGGTCCATCGAGGGGGGTTTCCGATGCAGCCCAGGCCGCGTAGGGCGGGCCCGCGCCGTCAAGGGCCCGCCGCAGCGCCTCCGCACCGCACCTGAGCCGGAGGCGGCCGGCCCGATTACCCCAGTGTCCGCGTCGGCGCGCCCCCGGAGCAGGCCGGGGGGGACCTCAGCCCCCCCCCCCGCGATGGCCACGACCCGCGCTCGCTGCCGCCGCGGCCGGCCCCACGGAGGGGCCATGCCTACTCGCCCCCCGCCGGCGGCGCCCCGCACGGGCTGGTAGACGTCTT     
D       TTAGATTCTGGTGATTTCTATATGATTTGTCTTATACAGACCTATTATAAATAAATATGTTTAAAAAGCAATTATTTAGACATATTCCTATAACATTTAATCAAACATTTTTAAATTGATCTTAATCAGAATACAATAAGTTTGTTATTTAGACCAAAACTATAAAAGTATAATTAGAAGTTTTATTATATCAATCAAATATTATGATATAATATAAGATAACATAAAATTAGAATCAATTACTAAATATCAGATTGCAATTTTTTTAATTTTAAGTATATCATCATATACATAATTCCAATAAATTTGTAAAGTGAAAATGTTAGCATTATTTTTTGTTAACATAAGCAAATAATTTTCTATTAGGTAAACACTATTACTATTGTATCTTTAAAATTTATCGAAACTCATATAGAAATTTATATAAGGCGATGAAAGTTATAATAAATTATTTTGATTTGATATGCAATTATTGCCTATAATTATACATGATTTAATTATTTTGATGATTATTATAAGGATTACATAACAATTATACAGATCAATTAAAAATTATATATCTCAATTCGTAGCTTATTATTTTATCATGGCTTGAATGATTTTAAACTATAGATCCATATTATATTCGACTCAATATATTGAACAGTAAGAGTCCACGAAGGAAAATTGTAAAGCAATTATGAGTTATAGAGAGAAAATTCTTTCATAACTACTTGATATAAAGTTTCACGAGATAGGTAGATCGAAAGAGTTTTTGTAGCTGTAAAATCGATATTATTAGATTCAAGATGTTTAATAATAACACATATCTAATAATAAACAAGTTACACAGAATACATATAAAAAACGTATGGTAAAGTTTGTAGAATCGCTTTCATTTATGATGATAATATTATCGTTTTTTAGTAACAATCCCGATTTTGTAGACAAAAGAAAGTTATTTAAAGGAAGGTATAAATTATAGTTTTAATTTTATGTTTTTTGATACAAAGATAAAAACGTTGATAAATGTGAATAGCAGTCAAAGGACTTAACAAATCCTTATAGTAGATCAGTGAATGGCGACACCCTGAGAAAGCTTCTAGGAAGGAAATATCGATACATTAGCCGGCGTACAGTAGTTTTGTCCCACGTCTTCTGATGTATATGGTAACGCGCAGCATATCTTGCTACGTCTCGGACGTCAACTCCTTCTAAGGTATCAGAGACAGGTGATGGCCATCTTCTCCTCATGATAAGCGTAATGTAATTCCGGCTTAACCGTTTCAATGGCGCCCGAACCAGAATCGTGATATAACAGCTTTTATCCACACGTCTTACTAAAGCACTTTTACCGCGAAGATCACGGCGTTCGTCAGAGGAAATAACTTAGATGGTGAACAAAACACAGTCCTGGCAAGACTGCCCCCATGATGCAGGTTTAAAGAGGATGTAATGATTGAGAATAAATGTAAACGTGATAAAAATTGCTTGAAATCGTACCTAATATTAACGACTTCATAAGCCGATGTTCTGGTTCTAGAATCTCCGCCTCGAGATTAGACTTTTGAGACCTAAAGCAAGTACAAAGTCTACTAGTATTTGTTGGGTTCGATATAGTGTAGAGGCCGTTATTAGCACACCACACGGGAACCTTAATATAATACCTCGACTGGGTAAGGTCATGCTTGGTAAGTGAACTCAGTGCACGGGCATCCAAAACCTTCAAGTTGATAACATAATTGCCAGACGAAAATCATTGTTTAAATGCCGTGTAGAACGGTGGCCGACAACGGAGATCATTGTGTGTTTTGAGGAGTCTTTGTACGGAAGATTCGGACGCGTGAGAAGTTTGGTGAGGGTTATTGATGAAGATGAATTGTAGGGGGCTATTAGAAACAAACATCAGTTGCAGACATAGATAGCATATCAGAAAGCCGAGAACGTAACCATACTGTCTTAGAACACACAAGGCCCTTGACAGTGTGCGTTAAGTATTTGGACCACCTTTCTGCACGAATATCCATTAGGCAAGATCTAGGTGGGCAGTGGCGCGGAACGTTTGGGGTGGCTCGCGGAGCCAAGCACTTACCGCGGGAACGGCCGAAGCGCACCGGTCTTTCCACCGGGCCAACGGACTTGCACATTTCGGTGGGCGTCGCCGCTTGATCTCTGGGCACCGCATGGGTCCCTTTGCAGTATTGACCAAACGCCACACCGAGTTCGTAAGGTCATCGATTGAGCGTCTGGGCCGGATAGACATACCGTGTACAAACCGTCCTGGCCGCGTTTACCTAGGCTGCAGCTTCGGGGATCGGTCCCCATTGGTTCTTGAGAAACTCCAGGTCGCTTCCCCCGTTATTCCAGGGTGGGGGCACCGATGCCTAGCCAACGCGCTTGAAGGCGCCGCAATGACTATCGATCTATTGCTTGCGAACCCGTCCCGCAGCGAATGGTATCCTGCTTTTCTCAGCGAGAATCACTCTTCCAGGTTCCTGGGCCCATCCACCCGCATAGAAGTCGATCTCCCCCGCCGGGTACGAAGTGTCGCCGCTCAACACCGAGGTAATGGACGCTAGCTGTAGTATAGGCTGCAAAGGACAGCAGTGGCCAAAACATTGATCACGTCGACTCCGATCGTAGCGTGCGATCCCGTCACCGCTGGGTGTAGCCGATCGACACCTGGCGTGCCGTAGCGCCGGCCTGATGACAGGACTCCGACCGCGGACAGAAATGCTGGCAGAAGTGGTTCTCGTTGGTAAACGCGGTGAGAGGGACGATGAATCGATAACCTGTTTGTGAGGCACCGAGAGCTCCAACCGTGAAAGCTCGCTGGGGTCTGTGAGATTGTCCCGGACGATCCCATTCGCAGTCAACACGGGCGTTATATTGCTATGTCCCAGTGGCTCCGCGGCCGCCACTATGATTCCTCGATTTGCGCCCTCCCGCAAATGTCACTTCGCCAAAGGGAGCTGGTTTCAGCCGAGTCGGGATGTCCAGCGAGGGCGGACCGCCGTCGTGACCCCCAAGGGGAGGGGACGGGGACCGGCGGCCGTCGCGAACGTCGGGGCGGGCCGAAAGCCAGGTGGGCCGGTCCGGCAGCCGGCGGAGCGGGCGCCCCGAGGAGGCTCCGGCCCATCGACCACCGGCCGCCCCGCACACCCGCGGGGGCGGGCGGGCGGTCCGGTTGTGGCGGACGGCTTCTACCCTCGCCGGCCGGCACCCTCTGCCCGTGGCCCAGCACGGACCAGGGGCGACGGATCCGGGAATATCCGCGACGTCGTCCGGCTGCCGGAGGGCGAGAAACCTGCCGCGTGCGGGACGCGCGCCGCAGCCCCCGGGCGAGGCGCAGCCGGGCTGCTGCCCCCGCACATGCGCGTCCCGGCCCGGCCGACTCCGCCGCGCCCCGCCCCGGCCGCATGGACGTGGAGGGGCTCGCCTCCCCCTCGGCAGGTGGCGGGGCCGGGCCAAAGCGGGCGCCCGTGTTCAGTGGTGGGGCAGTCCCGGTGAGGATAGATGGGCGTATGGGGGTCACGCGCGGGTGTAGCGGGGGCCGGCCCTACGACCCGCGGCACCGCGGCGGGCCCATAGTCCGTGTGCAGGCGCCCCCACTCGGGTGCCCTGGGCGCGCGGGCAGGCGAGGAGGCCCCAGGGGTCGCCTTCCGGTCCGGGTCTTGTACTGCCCGCTGCCTGGGTGTGCCGCCCTGCGCGGCTAGGGCGCCCGGGGGGCTCACTGGGTCCATCCAGGGCGGTTTCCGATGCACCCGAGTCCGCGTAGGGCGGGCCCGAGGCGTCAAGGCCCAGCCGCAGCGCATCCGTACCCCACCAGCCGAAGAGGCCGCCTTCACGATTACGCCAGTGTCCGCGTCGGCGCGACCCCGGAGCAGGCGGGCGGGCACCTCAGCCCCCCCCCCCCCGATGGCCAGGACCCGCACTCGCGGCCGCCCCGGCCGGCCCTGCGGAGCGGCCATGCCTACTCGCCCCGCGTCGGCGGCGCCCCACGCGGCCTGATAGACGCCTT     
C       TTAAATTCTGTTGATTTCTATATAATTTGTCTTAAATAGACCTATTATAAATCAATATGTTTAAAAAGCAATTATTAAGACATATCCCAATAACATTTAATCAAACATTTTTATATTTCTCTTACTCAGAATACATTAAATTTGTAATTTAGACCAAAACTATAAAAGTATAATTAGAAGTTGTATTATATAAATCAAATATCATGATATAATAATAGATAACATAAAATTAGAAACAATTACTAAATATCAGATTGCAATTTTATTAATTTTGAGTATATAATGATATACATAATTCCTATAAAAATGTAAAGTTAAAATGTTATTATTATTTTTTGTTAACATAAGCAAATAATTGTCTATTAGGTAAACACTATTACTATTGTATCTTTAAATTTTATCGAAACTCATTTAGTAATTTATATTAGGCGATGAAAGTTATAATAAATTATTATGATTTGTTATGCAATTATTCCCTATAATTATACATGATTTAATTATTTTGATGATTATTATAAGGATTTCATAACAATTATACTGATCAATTAAAAATTATATATCTCAAATCGTAGCTTATTATTATATCATGGCTTGAAGGATTTTAAACTATAGATCCATATTATATTCGACTCAATATAATGAACAGTAATAGTCCACGAAGGATAATTGTAAAGAAATTATGATTTATAGAGAGAAAATTCTTTTATAACTACTTGATATATAGTTTCACGTGATAGGTTTATCGAAAGAGTTTTTGTAGCTTTAAAATCGATATTATTAGATTCAAGATGTTTAATACTAACACATAACTAGAAATAAATAAGTTACACAGAATACATATAAAAAAGATATGGTAAAGTTTGTATAATCGCTTTCAATTATGATGATAATATTATCGTTTTTTAGTAACTATCACAATTTTGTGGACAAAAGACAGATATTTAAAGGAAGCTATAAAATATAGTTTTAATTTTTGGTTTTTTGATACAAAGATAAAAACGTTGATAAGAGTGAATAGCACTCAAAGGACTTAACAAATCCTTATAGTAGATCCGTGAATGGCGACTCCCTGGGAAATCTGCTAGTAAGGAAATATCCATACATTAGCCGGCGTAAAGTAGTTTTGTCCCACGACTGCTGAAGTATAAAGTACCTTGCAGCATATCTTGCTACCTCTCGGACGTCAACACCTTCTAAGGTATTAGAGAAAGGTGATGGCGATCCTCTCCTCATGATAAGCGTAATGTAATTCCGGCCTTACCGTTTCAATGTTGCCCGAACCAGAACCGATATATTACAGCTTTAATCCACACGTCTTTCAAAAACATTGTGACCGCGAAGATCACAGCGTTCGTTAGCTCAAATAACGTAGATGGTGAAGAAAACACAGTCCTGGCAAGACTACCCACATGATGCAGGTTTAAAGAGGATATAATGATTGACAATAAATGTAAACGTGATAAATATTGCGTGAAATTGTACCTAATACTAACGAATTGATAAGCCCATGTGCTGGTTCTAGAATGCACGCCTCGAGATTAGACTTTTAAGACCTAAATCAAGTACGAAGTCTACCAGTATTTGTTGGGTTCGATATAGTATAGAGGCCATTATTAGCGCACCACACGGCAACCTTATTATAATACCTCGACTGGGTAAGTACGTTCTAGGTAAGTGTACTCAGTGCACGGGCATACAAAACCTTCAATTTCCTGACATGATTGTCAGAAGAAAATCCTTGTTTAAATTCCGTGTAGAACGGTTGCCGACAACGGAGATCATTTTGTGTTTTGAGGAGTCTATGTACGAAAGACTCAGACGCGTGAGAAGTTTGGTGAGCGTTCTTAATTAAGATGAATTGTGGGGAGCTATTAAAACCATATATCAGTTGCTGACATAGATAGCATATCAAAAAGCCTAGAACGTGACCATACGGTCTTAGAACCCCCTAGGCCCTTGGCAGTGTGCCTTTTTTATTCGGAACACCTTTCTGCCCGAATTTCGATTAGGCAAGATCTAGGTCGGCAGTGGGGCCGAACTTTTGGGGGGGCTCACGGCGGCATGCAGTCACAGTGGCAACTGCCGAAGCGCCCATGTCGATGCACCGGTCCAACGAACTTGCACCTTTCGGTGGGCGCTGCCCCCTGATCTCTGGGCCCCGCATGGGTCCTTTTGCAGTATTGACAAAACGCCACACCTAGTTCGTAAGCTCAAAGATTGAGCATCTGGCCCGGGAAGACACACCGTGTATAAACCGTCGCGGCTCCGATTGCCTAGGCTGGGTCTTCGGGGTTCGGTCCCCATTGGTTCCTGTGGACCACCAGGTCGCTTCCTCCCTTATTCCAGGGCGGGGGCACCGACTCCACGCCAACGCGCTTGAAGCCGCCGCAATCACTATCGATCTATTGCTTGCGACCCTGTGCCGCAGCGAACGGGATGCTGGTTTTCTCAACGGGAATCACTCTTCCTGGTTCCTGGGCCCATCCACCCGCATAGAACTCGTTCTCGCGTGCCGGGTACGATGTATCCACGCTCAACACCGCGATCGTGGACGGTAGCCGTAGTATACCATGCAAAGGAGACCGGTAGCCCAAACATTGAAGAGACCGTCTCCGATTGTTGCGTGCGATCCCGCCTTCGCTGTGTGTCGCGGATCGACACCCTGCTTGCCATAGCGCCGGCCTCATGACAGGACTCCGACCGGGGAGAGACATGCTGGGAGAAATGGTTCGCGCTGGTAAACGCGGTGAGACGGACGAGGTATGGATAACCTTTTCGTTAGGCACCTAGAGGTCCAACCGCGAAAGCCGCCTGAGGTCTTTGAGAGTGTCCCGGACTGTCCCATTCGCAGCCAACACGGGCGCTCGACTGCTATGTCCCAGTGACTCCGCGGTCGCCACTGAGATTCCTCGATTTGTGCCCTCCTGCAAATGTCACTTCGCCAAAAGGAGCGGGTTTGAGCCGAGTCGAGATGTCCACCGAGGGCGGACCGCTGTCGTGCCTCCCGAGGGGAGGCGACGGGGACCGGGGGCCGCCGCGACCGTCGGGGGGGGCCGAAAGCCTGGTGGGCCGATGCGGCAGCCGGCGGACCGGGCGCCCCGAGGAGGCCCCCGCCCAGCGGCCACCGGCCGCCCCGCTCACCCGCGGGGGCGGGCGGGCGGTCCGGTTGTGGCGGGCGACTACTCCCGTCGCCGGGCGGCGCCCTCCGGCCGTGGCCCAGCGCGGACCAGGGGCGTGGGATCCGCCAATGCCCGCGTCGCCGGCCGGATGCCGGGGGGAGAGAAACCTCCCGCGCGCGGGACGGGCGCCGCAGCCCCCGGGCGAGGCGCAGCCGGGCTGGTGGCCCCGCACATGCGCGTCCCGGCCCGGCCGATTCCGCCGGCCCCCGCCCCGGTCGCATGCCAGTAGAGGGGCTGGCCTCCCCCTCGGCAGGTGGCCGGGGCGGGGCACAGCGGGCATCCCTGTTCAGTGGCGCGGCAGTCGCGGTGAGGGTAGATGCGGGTGCGGCGGTCACGCGCGGGTGTAGCGGGGCCCCGCACTACGACCCGCGGCCCCGCGGCGGGCCCATAGTAAGTGTGCGGGCCCACCCCCTCGGGTGCGTTGCGCGCGGTGGTAGGCGAGGAGGCCCCAGGGGTGGCCCTCCCGTCGGGGCGTTGTAGTGCCCGCTGCCTGGGCGTGCCGCGCTGCGCCGCTAGGGCGCCCGGGGGGCTCTCGCGGGCCATCGAGGGCGGTTTCGGACGAAGCCCAGAGTGCGTAGGGCGGGCCCGAGGCGTCAAGGGCCCGCCGCAGCGCATGCGTACCCCACCTGCCGCGGACGCGGCCGGGACGCTTACGCCAGTGTCCGCGTCGGCGCGAGCCCGGAGCACGCTGGCGGTCACCTCAGCCCCCCCGCCCGTGATGGCGAGGACCCGCCCTCGCTGCCGCCCCGGCCGGCCCTGCGGAGCGGCCGTGCCGACTCGCCCCGGGTCGGCGGCGCCCGCCCCGGGCTGATAAACGCCTT     
B       TTAGATTCTGCTGATTTCTAAATTATTTGACTTATATAGACCTATTATAAATTAATATGTTTAAAAAGCAATCAAAAAGACATATTTCAACAACTTTTAATCAAACATTTTTAAATTTATCTTAATCAGATTACATTAATTTTGTTATTTAGACCAAAACTATAAAAGTATAATTAGACGTTTTATTATATCAATCCAATATGATGATATAATAAAAGATAACATAAAAGTAGAAACAATTACTAAATATCAGATTGCAATTTTATTAATTCTAAGTATATTATGATATACATAATTCCAATAAAAATGTAAAGTAAAAATGTTATTATTATTTTTTGTTAACATAAGCAAATAATTATCTATTAGGTAAACACTATTACTATTGAACCTTTAAAATTTATCGAAACTCATTTAGTAATTTAGTTTAGGCGATGAAAGTTATAATAAATTATTTTGATTTGGTATGCGATTTTTACCTATAATTATACATGTTTTAATTATTTTGATGATTATTATAAGGATTTCATAACAATTATACTGATCAATTTAAAATTATATATCACAACTCGTCTCTTATTATTTTATCATGGCTTGAAAGATTTTAAACTATAGATCCATATTATATTCGACTCAATATAGTGAACAGTAACAGTCAACGAAGGAAAATCGTAAAGGAATTATGAGTTACAGAGAGAAATTTCTTTAATAACTACTTGATATAGAGTTTCACGTGATAGGTTTATCGAAAGAGTTTTTGTAGCTTTAAAATCGATATTATTAGATTCAAGATGTTTAATAATAACACATAACTAGTAATAAATAAGTTACACAGAATACATATAAAAAAAATATGGTAAGGTTTGTAGAATCGCATTCATTTATGATGAAAATATTATCGTTTTTTAGTAACAATCACAATTTTGTTGACAAAAGATAGGTATTTAAAGGAAGATATAAAATATAGTTCTAATTTTATGTTTTTTGATACAAAGATAAAAACGTTGATAGAAGTGAATAGCAGTCAAAGGACTGAACAAATCCTTATAGTAGATCCGTGAATGGCGACTCCCTGAAAAATCTACTAGCAACGAAATATCAATACATTAGCCGGCGTAAAGTAGTTTTGTCCCACGGCTTCTGAAGTATAAAATATCGTGCAGCATATCTTGCTACCTCTCGGACGTCAACTCCTTCTAGCGTATAAGAGAAAGGTGATGGCGATCTTCTCCTCAGGATACGCGTAATGTAATTCCGGCCTGACCGTTTCAATGTTGCCCGAAGCAGAATCGATATATGACAGCTTTAATCCTCACCTCTTTCGAAACCATTATGACCGCGAAGATCAATGCGTTCGTCCGAGGAAAAAACTTAGATGGTGAATAAAACACAGTCTTGACAAGACTACCAACATGTTGCAGGTTTAAAGAGGATTTAATGATTGACAAGAAATGTAAACGTGATAAAAATTGCGTGAAATAGTACCTAATACTAACGATTTCATAAGCCCATGTGCTGGTGCTAGAATGTACGCCTCGAGATTAGACTTTTAAGACCTAAATCAAGTACGAAGTCTACGAGTATTTGTTGGGTTCGATATAGTGTAGAGGCCATTATTAGCACACCACACGCAAACCTTAATATAATACCTCGACTGGGTAAGTCCGTGCTAGGTAAATGAGCTCAGTGCACGGGCATACAAAACCTTCAATTTCTTAACATAATGGACAGAATAAAATCATTGTTTAAATACCGTGTAGAACTTTGGCAGACAACGGAGATCATTGTGTGTTTTGATGAGTCTTTGTACGAAAGACTCTGACACGTGAGAAGTTTGGTGAGGGTTGTAAAGTAAGATGAATTGTTGGGTGCTATTAAAACCATACATCAGTTGCAGACACAGATAGCAAATCAGAAAGCCAAGAACGTTACCATACTGTCTTAGAACCCTCTAGGCCCTGGGCAGTTTACATTTATTTTTCGGACCACCTTTCTGCCCGAATTTCGATTAGGCGACATCCAGGTCGGCAGTGGGCCGGAACGTTGGGGGTGGCTCACGGCGACAGGCAATTACGGAGGCACCGGCCGAAGCGCCCACGTCGTTGCACCGGGCCTTCGCACTTGCACGTTTCGCTGGGCGCCGCCTCATGATCTCGGGGCGCCGCATGGGTCCCTTTGCAGTATTGACAACACGCCACACGTAGTTCCTAAGGTCAGGGACGGAGCATCTGGGCCGGCGAGGCACACCGTGTATGAACCCTCACGGCTACCGTCGCCTAGGCTGGAGATTCGGGTTTCGGTCCCCATTGGTTCCTGGGCACCCCCAGGTCGGTTCCCCCGTTTTCCCAGGCAGGGGGCACCGATCCCACGCCAACGCGCTTGAAGACGCCGCAATCACTATCGATCAATTGCTTGCGACTCTGTGCCGCACCGAACGGTATTCTGCTTGTCACATCCAGAAGCACTCTTCCCGGTTCGTGGGCCCATCCACCCGCAAAGAAACCGATCTCCTGCGCCTGGTTCGATGTGTCAACGCTCAACACCGAGCTATTGCACGTTAGCGGTAGTATACGATGAAAAGGACACCAGTAGCCTAAAGATTGAGTAGGTCGACTACGATTGTCGCGTGCAATCCCGCCGCCGCTGGGTGTGGCAGATCGACACAGAGCTTGCCGTAGCGCCGGCCTTATGACAGGACTCCGACCGGGGCGCGATATGCTGAGAGAAGTCGTTCGCGCTGGTAAACGCGCTGAGGGGGAAGAGGCATTGATAACCGGTGCGTCAGGCACCTAGACCTCAAACCATGAACGCCGGCTGTGGTCTTTGAGACTGTCCCGGACAGTCCCATTCGCAGTCAACACGGCCGATAAACTGCTGTGTCCCCGTGACTCCGCGAACGCCAGTGTGATACGTCGATTTGGGCCCTCTTGGAAATGACACTTCGCCAAACGGAGCCGGATTGAGCCGAGTCGGGATGTCCAGCGAGGGCGGACCGCTGTCGTGGCCCCCCAGGGGAGGGGACGGGGACCGCCGGCCGCCGCGAACGTCGGGGGCGGCCGAAAGCCGGGTGGGCCGGTCCGGCAGCGGGCGGAGCGGGCGCCCCGAGGAGGCGCCCGCCCGGCCGCCACCGGCCGCCCCGCTCACCCGCGGGGGCGGGCGGGCGGTCCGGCTCTGGCGGGCGGCTGCTCCCGTCTCCGGGCGCCACCCTCCGGCCGTGTCCCAGATCGGACCAGCGGCGTAGGACCCGCTAATACCCGCTGTGTCGTCCGGATGCCGGGGGGCCAGAAACCTCCCGCGTGCGGGACGCGCGCCGCAGCCCCGGGGCGAGGCGCAGGCGGGCTGCTGGCCCCGCAGATGCGCGTCCCGGCCCGGCGGATTCCGCCGCCCCCCGCGCCGGTCGCATGCCCGTCGAGGGGCTCGCCTCGCCCTCGGCAGGTGGAGGGGCCGGGGCACAGCCGGCACCCCTGTTCCGTGGGGGGGCAGTCACGGTGAGCGTCGATGGGGGTGGGGCGATCATGCGCGGGTGCAGCGGGAGCCCGCACTACAACCCGCGGCAGCGCGGCCCCCCCATAGGCGGTGTGCGGGGCCACTCGCTCGGGTGGCTTGGGCGCGTTGGTAGGCGAGGCGGCCCCAGGGGAGGCCCTCCAGTCCGGGCGTTGTAGTGCCCGTTGCCTGCGGGTGCCGTCCTGCGCCGCTAGGGCGCCCGGGGAGCGCTCGCGGGCCCTCGCGGGCGGTTTCGGATGCACCCCAACGCGCGTAGGGCGGGCCGGAGGCGTCAAGGCCCCGCCGCAGCCCATGCGTACCCCACCTGCCCCGGAGGCGGCCCGGGCGCTTACGCGAGTGTCCGCGTCCGCGCCACCCCGGAGCAGGCTGGCAGCGACCTCAGCCCCCCCGCCCGCGATGGCGAGGACCCGCCGTCGCTGGCGCCCGGGCCGGCCCAGCGGAGTCGCCATGCCTACTCTCCCCGCGGCGCCGGCGCCCCCCCCGGCCTGATAGACCTCTT     
A       TTATATTCTGGTGATTTCTAAATAATTTGGCTTATATAGACCTGTTATAAATAAATATGTTTAAATAGCAATGATTAAGTCATATTCCTATAACATTTAATCAAACATTTTTAAATTATTCTTATTCAGAGTACAATAATTTTGTAATTTAGACCAAAACTATAAAAGTATAATTAGATGTTTTATTAAATAAATCAAATATGATGATATAATATAAGATAACATAAAATTAGAAACAATTACTAAATATCAGATTGCAATTTTATTAATTCTAAGTATATTATGATATACGTAATTCCTATAAAATTGTAAAGTTAAAATGTTATTATTATTTTTTGTTAACATAAGCAAATAATTGTCTATTAGGTAAACACTATTACTATTGAACCTTAAAAATTTATCGAAACTCATCTAGTAATTTATTTTAGGCGATGAAAGTTATAATAAATTATTGTGATTTGTTAAGCAATTCTTACCTATAATTATACATGATTTAATTATTTTGATGATTATTATAAGGATTTCATAACAATTATACTGATCAATTTAAAAATATATATTTCAAATCGTATCTTATTGTTATATCATGGCTTGAAAGATTTTAAACTATAGATCCATATTATATTCGACTCAATATATTGAACAGTAATAGTCTACGAAGGATAATAGTAAAGTAATTATGAGTTACAGAGAGAAAGTTCTTTAATAACTACTTGATATAGAGTTTCACGTGATAGGTTTATCGAAAGAGTTTTTGTAGCTTTAAAATCGATATTATTAGATTCAAGATGATTAACAGTAACACATACCTTGAAATAAATAAGTTACACAGAATACATATAAAAAAATTATGGTAATGTTTGTAGAATCGCCTTCAGCTATGATGAAAATATTATCGTTTTTTAGTAACTATCCCAATTTTGTAGACAAAAGAAAGTTATTTAAAGGAAGTTATAAATTATAGTTTTAATTTTATGTTTTTTGATACAAAGATAAAAACGTTCACAAAAGTGAATAGCAGTCAAAGGACTTAACAAATCCTTATAGAAGATCCGTGAATGGCGACTGCCTGCGAAAACTTCTAGAAACGAAATATCGATACATTAGCCGGCGTACAGGAGTTTTGTCCCACGTCTCCTCAAGTATAACTTAACGTGCAGCATATCTTGCTACCTCTCGGACGTCAACTCCTTCTAGGGTATTAGAGAAAGGTGATGGCGATCGTCTCATCATGATAGGCGTAACGTAATTCAGGCCTGACCGTTTCAATGTTGCCCGAAACAGAACCGATATAAAACAGCTTTAATCCTCACCTCTTTCGAAAACATCGTGACCGCGAAGATCAAGGCGTTCGTCAGTCGAAATAACGTAGATGGTGAATAAAACTCAGTCGTGGCAAGACTACCGACATGCTGCAGGTTTAAAGAGGATATAATGATTGACAATAAATGTAAATGTGATAAATATTGCGTGAAATGGTACCTAATACTAACGATTTTATATGCCTTTGTCCTGGTTCTGGAATGACCGCCTCGAGAATAGACGTTTAAGACCTAAACCAAGTACGAAGTCTACGAGTATTTGTTGGGTTCGATATAGTGTAGAGGCCGTTATTAGCACACCAAACGGGAACCTTAATATAATACCTAGACTGGGTAAGTCCATACTAGGTAAGTGAGCTCAGTGCACGTGCATACAAAACCTTCAAGTCCGTTACATCATGGACAGAAGAAAATCTTTGTTTAAATTCCGTGTAGAACGGTGGCCGACAACGGAGATCATTGTGTGTTTTGAAGATTCTTTGTACGAAAGACTCAGACACGTGAGAAGTTTGGTTAGGGTTGTTCATTAAGATGAATTGTGGGGTGCTATTAAAATCATAAATCAGTTGCGGACAGAGATAGCATATCAGAAAGCCGAGAACGTGACCATACGGTTTTAGAACGCTCTAGGCCCTTGGCAGTATGCGTTTATTATTGGGAACACCTTTCTGCTCGAATTTCGAGTAGGGAAGATCCAGGTCGGCAGTGGAGCGGAACCGTGGGGGTGACTCACGGCGGCAGGCAATAACAGCGGCAACGGCCGAAGCGCCCACGTCGTTGCACCGGGCCTACGGAGTTGCAGGTTTCGCTGGGCTCCGCCGCATGGTCTCTGGGCGCCGCATGGGTCCGTTTGCAGTATTGACCAAAAGCTACACGGAGTTCCTAAGGTCAGCGACGGAGCATCTGGGCCGGCGAGACACACCGTGTATGAACCTTCTCGGCGTCCGTCGCCTAGGCTGGAGATTCGGGGTTCGGTCCCCATTGCCTCTTGGGCACCTCTAGGTCGGTTCCCCCGTTATTCCAGGCAGGGGGCAACGATCCTACGCCAACGCGCTTGAAGACGCCACAATCACTATCGATCAATTGCTTGCGACTCTGTTCCGCAGCGAATCACATGCTGCTTGTCTCATCTCGAAACACTCTTCCCGGTTCGTGGTCCCATCCACCCGCGTAGAAGCCGATCTCCACGGCCATGTACGATCTGTCGTCGCTCAACACCGTGATGGTGGACGCTAGCGGTAGTATACTATGAAAAGGACACCCGTAGCCTACAGATTGAGGAGCCCGACTCCGATTATAGCGTGTCATCCCGGCGCCGCTGGGTGTGGCTGATCGACGCTAGGCATGCCATAGCGCCGGCCTGATGAAAGGACTCCGACCGTCGGGCGATATGCTGCGAGAAGTTGTTCACGCTAGTAAAGGCGATGAGATGGATGAGGCATTGATAACCTTTGCGTAAGGCACCAAGAGCTCGAACGCTGAAAGCCTTCTGTGGTCTGTGAGAGTGTCCCGGGCTGTCCCATTCGCGGTCAACACGGGCGATAAATTGCTATGTCCCGGTGACTCCGCGGACGCCACTGTGATACGTCGATTTGCGCCGTCATGCAAATGTCACATCGCTAAAGGAAGCTGGTTTGAGCCGAGTCGGGATGTCGCGCGAGGGCGGACCGCCGTCGTGGCCCCCCAGGGGAGGGGACGGGGACCGTCGGCCGCCGCGAACGTGGGGGGTGGCGGAAAGCCCGGTGGGCCGATACGGCAGCCGGTGGATCGGGCGCCCCGAGGAGGCGCCCGCCCACCCGCCACCGGCCGCCCCGCGCACCCGCGGGCGCGGGCGGGTGGTCCGGTTCTGGCGGGCGGCTTCTCCCGTCGCCGGGCGGCGCCCTCTGGCCGTGGCCCGGGGCGGACCAGCGGCGTGCGACCAGCAAATTCCCGCTGTGCCGTCCGGGTGCCGGGGGGACAGCAACCTCCCGCGTGCCGGACGCGCGGCGCAGCCCCGGGGCGAGGCGCGGGCGGGCTGCTGGCCCGGCACATGCGCGTCCCGGCCCGGCCGATTCCGCCGCCCCCCGCGCCGGCCGCATGCGCGTCGAGAGGCTCGCCTCGCGCTCGGCAGGTGGGGGCGCGGGGGCACAGCCGGCACCCCTGTTCAGTGGGGGGGCAGTCGCGGTGAGGGTCGATGGGGGTGGGGCGCTCACGCGCGGGTGGAGCGGGGGCCCGCACTACGACCCGCGGGGGCGCGGCGCGCCCCTAGTCGGTGTGCGGGCCCACTCGCTCGCCTGCCTTGGGCGCGTTCGTAGGGGAGGAGGCCCGAGGGGGGGCCGTTCCGTCGGGGCGTTGTAGTGACCGTTGCCTGGGGGTGCCGTCCTGCGCGGCGAGGGCGCCCGGGGGGCTCGTGCGGCCCATCGCGGGCGGTTTCGCATGCACCCCAGTACGCGTAGGGCGGGCCCGAGGCGTCAACGCCCCGCCGCAGTGCATCGGTACCCCACCCGCCTCGGAGGCGGCCCGGGCGGTTACGCCAGTGTCCGCGTCCGCGCCACACCGGAGCAGGCGGGCGGGCACCTCAGCCGCCCCGCCCGGGATGGCAACGACCCGCCATCGTTGGCGCCCGGGCCGGCCCAGCGGAGCGGCCATGCCTACTCTGCCCGCGTCGGCGGCGCCCCCCCCGGCCTGATAGACGTCTT     
