# Supplementary material for: A simple method for data partitioning based on relative evolutionary rates
Source: PeerJ. 2018 Aug 28;6:e5498. doi: 10.7717/peerj.5498 (PMC6118207; doi:10.7717/peerj.5498)
Supplement: Data S1 — The datasets are provided in the PHYLIP format. [file peerj-06-5498-s002.zip › DataS2/AS4-5.phy]

17  4000
out     ATTTTTATTTTTTATCTTAATATTAATTAGTTACAAGAATTATAAAATGTTACATTAGGATGTATGAAAATAGTTTATACCAAAAATTCGGGAATAATCATAGGTTTAATGTTAATTTTATCTTAGTTAGAACATACGTAATATTAATGAAGATACGTTGAATTTGTATCTGAAAATGAAAGATACGAATATTCATTCAGTCAATAATTAACAATTATTATTAATTTACTAAATATAAAGTATATCTTTAGATTATTAAAATTTTATATTATAGATAAAAATTTTTAAATTAGTTTAGATCGTTTACCATAATATTTTCTATATAAATAATATGTATCGTCACATAGTACATTTGTCGTTTTTTTACTTAACAACTATTTTGTAGGAATTACAGTAATTACGCTTTTTGTTATGTATTTGTTACTATAATTTTTTTTAATTTATTCTATTTTATGATTTAAATACTAACATACATGCATTAAATTGATCAATTTACTAAAACTCGCTATAAATAAATTTCACTTTAACGATTGTTAAACAATAATGTACGAGTTTATAGTTTACATCCATATAATATATTTTTACAAGATTAACTATTTTATAATTGGTTAAGCAAATGATTTTGGTTACCAAATTAACTATTATAAAGGTTACTTATGATTATACAATTAACTGAATTAAATTTTCTTTTTATTTGTTATTTGCAAAGAGTTAATAAATAGTTATTCTTGATCTTATAATAGAGGAAAAAAAATAATCATTAAATCATAATTATGTTGTAATATACCGTATTTTTTAAGCCATATTCTTGGATTAATGAATGTTATAGAATATTATAATAATTATACAACTATATTATAACAAATCCTGTTTAAACTAAAAAAATATTATCCAACATAAAATTATAATTATTTAAGTCTAAGAATCCATACATTGATGATAATAGATTATTGGGATCGCGCAATAAGTTTAGTTCTAAACGTAAGATTTTTTTTACTCTAATCTCGGGCCACAGTCTTGTAATACTGCCGTATATTTTCTATATATTAAATATTTTTATCAGCGTACCTAGGAAACAGCTTAAGGTATGCCTATCTCGGGTCCTTTTGTAGTTACACGAGATCGTACCTTTACAGAATGGCAAAATGTTAGTCGCGTGTTGATGTAAATGTAATCTTGAGTGAGGACCATGAAGAGAAGAGTTAACGCACTCGCGGTCGTTTTGAGATACCTCCAATAATTGATGGAAGTGATCAAGAACACGAATAAAATGCCTACAAAACCAAACAATAGTGAAAATTAGTCCTACCTCTTTCACGTTATCAGATCTTTAACTAAAAGCCAGTGAGTAGACTAGCATCCACTGAGCAAAATATCATCTAGTAATCCGCAGCTAGTCTCAACAATCTGTGAAGGAACCTATCTCTTGTGCAATGCGAGACGACTACGGCAAAAATCCGTTTTTGGTCCATACAGATAAAGAAATAGGTTACATAATGAAGGAAAAGATCCACCATGCTTGTCTACAACGATCAAAAAAGGCTGAACCTTTACGGTGACTATGGGTAGTGCGAAAAGAATCGATATGCTGCGCTGAAAGCTGTCCGTAAGGTAATAAGCTAATTATTCCCCCCAGGCTCCCGGTTAACGCATTTGATTCTCTACAAGGGCACCAGCATAGCCTAATCTGTACGTGTAGGTAAGTTTAATGGACATGCATATAGATGCTATGGCTGAAGAATGCTTTTGCACTGATATGTCAAGGCGACTACTTTCCTCTCGGGGACCTCTGATCTTTCTCCATATGTAATGATATTAGAAATAAATCCAGAGTCCATAATTCTTCTGATTAATGTTAATGAGATTAACTAATTGGTTATAGGTGATACATGGTATTAGACGCAAAGTGACCTTCATATTTACTACTTCAGAGTCCTTGTTGGTCGTTTATCAAACGAGCGGCATACTTAAACTTAGTGGATGAAGAGTGTCAAGCGCGATAAGACTTTTAGTAGCAACAACGGCGAGCGTTGTTATATAGTCGCTGTAGGGACAAGAGTTGGATTCTTTTGGCTGCGCCCAGAACCTAGCGTCTTGGGGCGCTCAGTCAGGCAGGACTGACCATGTCACCCTAGCCCGCCCCTCCCGAGGGGCCATAGTGTAGAGGCCTTGTGTGATCCCGGCTGAGGGGCCTCCACCATCGCCGAACGATAGGCGATCCGGATAATGACCGGGGCTCACCCCCGGCGCGCCCACCCCGAGGGATATTACCAATCGCCGACGGGGAGATGTACCCTCGGAGCCCCGAATGATCTCTGGGGCTTCGCCGTTATGTGGAGGCGACAGACTAATCCGAGTCAGGGGGTGCGTGGGGCTCTCAGAGGTTCGGGACCAATTCGAAGAGATGCCGGGCTCGAGTTCATACAGGGGCCCAGACGCATTGTTTGTGGCACGCAGTGCAGCGTGTCAAACTCGTTGCGCGCGTAGGCAGCCAGTATTCCCAAAGGCGTCCAGTGCAGCCGATGCCTGTGCAGGAGGAGAGCGATACATGTGGCACCGCTGGGACGGGGAATCGCCCTGTCGACGGCCGACTCGACGGATCTCCCCCCTTGCCTTCCTTTGAGTCGGGCCTCACAGCCGTGCTTCCATTCTCACTCCAGTCTACATGGTTGCCCCGGTTGCGGCGATGGATCCAGGGTCCATCCGGTGGAGGCGTTACTTTCTCGCTTCAGTTAGATGTCTTCCGGTCATTGGCAGCGGCTTACAGCCTCACACCACACAGAGATTGGGGCGCAACCGACTAAGGGCAACAAGGAGAACGCTATCAGGCTGCACGGCTTGGTAGGTTGGTGATAACGAATTAGCGTGTGAGATCCGTATGGGGGTGAAGCGTTGATAGTGTAAGCCTTATCCTAGCGTGCGATCAAAAGCTACTTTGATGGCAGGCGGCGCTAACGCTGGGACTGGGACTCAGACGCAGTTGCTTCGGTAGCGAGTGGGGACGCAGTAAGCGGGGACAGGGCATGTCGGTAGAATCGGGCCGGGCCGGCTGCGTGCCGGCCTGGGGACCCGAAGCGCCCCTGGCGCCTGGCGCCCGGGAGCCCGGGCCGGATTATAAGCCAGTCGCCCCACCGCGCTCGGGCCCGGACGGGTGCCAGGCAGCGCCACGTGGGCCGCGGGTCGGGGCGGTTGCCTATGGGCCCGCCCTCGCGGTCGAGCGCCGCCCGCGCAGGCCCGGAGTGCCTACGCGCGCGATCAGCGCGCCGCGGACGCGCGGGACCCCGTCGGGCGGCTGGTGGGCTAGGACCTTCCGGGCCGCTGCGCCCCGGCCCGCCGGCAGGCGCCACCCGGACCTCCGCATACCTCTCCCGGGGCCCGCGCCGATGCGCGGGGGGGAGCGGCCGTTCGTCCGACCGTGGCCCCAGCTATTCCTGACGGCGGGGCGCGCTAGGCGCGCGGATAGTCGCCTTGTCGCAACCGCACGTTTGGCTGGTGCCGCATAGCGGCTCGGGCTCGCCGCGGAACCGGGGCTCGCCGGTGGTCGACAGGCGCGGCCCGCGGGGGGTTCCGGTGGACGGGCAGCGCGCCAGGACTCGGTCCCGCGGGGAGACAGCGCCGCCCCCGACCTTGCGCTCCCCACCCGGGTCCGGCCCGCGACGCAGCGCACGGCGCGCCGCCCGCCCGGCGCCGGCCGGCCCGCGTACGTCCGCCGTGCTCGCGCCGCCCCGACGGCCGGGCAATACCGGCGAGCGTTTTCCGGTCCTTTCGGGCCCGCCTGCCGGGCTAGTTAGATGGCCAGGCCCGTTCCTGGGACCCCGAACGCGGCGCGTACCCGGCTGGGGGGCCCAAAGGCCGCGGTGGGGGCGTCCAGTGACGCCGCCTCGCAGCGACGAGAATCGCGGGCGGGCTGGGCGCGGCAGGGCCGGGCGGCCGCCGGGAGACGCAGCGCGGGGCCGCCAGTCGGCGTCCGCGGGGGGCCGCCCCTCGCACAGCTCGCCCC     
P       ATTTTTATTTTTTATCTTAATATTAATCAGTTACAAGAAATAGAAAATGTTACATTATTTTGTATGAAAATAGTTTCTACCAAAAATTCGGGAATAGTCATAGGATTAATGTTAATTTTATCTTAGTAAGAACATACGTTAGATTAATGAAGATACGTTGAATTTATATCTGAAAATGTAAGATACAAATATTCATACATTCAATAATTAACAATTATTATTAATTTACTAAATATAAAGTATTTCCTTAGATTATTAAAATTTTATATTATAAATAAAAATTTTTAAATTAGTGTAGATCGTTTAACATAGTTTTTGCTATATAAATAATATGTATCGTTACATAGTACTTTTGTCGTTTTTTTACTTCACAACAATTTTGTAGGAATTACAGTAAATACTCTTTTTGTTATGTATTTGTTACTATAATTTTTTTTAATTTATTATATTTTATGATTTAAATACAAACATACATGCATTAAATTGAACAATTAACTAAAATTCGCTATAAATAAAATTCACTTTATCGATTTTTAAACTATAATATACGAGTTTATAGTTTAAAACCATATAATTTATTTTAACAAGATTAACTATTTTATAATTGGTTAAGAAAATGATGTAGGTTACCAAATTAACTATTATAAAAGTTACTAATGATTATACAATTAACTGAATTAAATTTTCTTTTTATTTGTTATTTGCAAAGAGTTAATAAATAGTTATTCTTGATCTTATAATAGAGGAAAAAAAATAATCATTAAATCATAATTATGTTGTAATATACCGTATTTTTTAAGCCAAATTCTTGTATTAATGAATGTTATAAAATATTATAATAATTTTACAACGATATTATAACATATCGCGCTTAAACTAAAAAAATATTATCTAACATAATACTTTAATTATTTAAATCTAAGAATCCATATAATAATTTTAATAGATTTTTGGAATCGCGCAATAATTTATGTTCTAAAAGTAAGATTTTTTTTACTCTAATGTCGGGCCACAGTCTTGTAATATCGCCGTAGATTTGCTATATACTGAATAAATCTATCAGCGAACCTAGGAAACAGCTTAACGTATGCCTGTCTCGGGTCCTTTTGTAGTTACACGAGATCTTACCTTTACAGAATGGCAAAATGTTAGTCGTGTGTTGCTGTAAATGTAATCTAGAGTGAAGACGATGTTGCGAATTGTTCACGCACTCGCGGTTATTTTGAGCTACCTCCAACTATTGATGGAAGTGATCAAGAACAGGAATAAGATGCCTACAAAACCAAACAATAGTGAAAATTAATCTAACCTCTTTCACGTTATCAGGTCTTTAAGTAAAAGCCAGTGAGTACTCTAGCATCCACTCAGCAATATATCATCTAGTAAGCCTCAGCTAGTCTCAACAATCTGTGAAGGAACCTATCTCTTGTGAAATGCGAGACGACTACGGCGAAAATACGTTTTGGGTCCATACAGATAAAGGAATAGGTTACATAATACAGGAAAAGACCTACCCTGGTTGTCTACAAAGATCAAAAAAGGCTGGACCTTTCCGGTGACTATGGGTAGTACGAAAAGAAACGACTTGCTGCGCTGAAAGCTGTCTGTAAGTTAATTTGATAAGTATCCCCCCCAGGCTCCGGGTTATCGCATTCGATTCTCTACAAGGGCACCAGCAGATCTTAATCTGTACGTGCAGTTAAGTTTCATGGCCATGCATATAGATGCTATGGCTGTAGAATGCTTTTGCACTGATATCTCAAGGCGACTACTTTCCTCTCGGGGGCCTCTGATCTTTCTCCATATGTAATGATATCACCAATAAATCCACAGTCCATAATTCGTCTGATTAATGTTGAAGAGTTTAACTAATTGGTGATAGGTGATTCATGGTACTAGACGCGCAGTGACCATCATATTTACAACGTCAGTGTCCTTGTTGGTCGTTAATCAAACGAGCGGCTTTCTTAAACTAAGTGGCTGAAGAGTGTCAAGTTGGCTAAGACTGTAAGTAGCAACAACGGCGAGCGTTGTTATATAGTCGCTGTAGGGACAAGAGTTTGATTCTTTGGACTGCGCCAAGAACCTAGCGACTTGGGGCGCGCCGTCACGCGGGACTGACCATGTCACCCTAGCCCGCCCTTCCCGAGGGGCCAAAGTCGAGAGGACTTGTGTTGTCCTGCCTACGCGGCCTCCGCCGTCGCCGAAAGATACGCGACTGCGATAATGACCGGCGCTCAGCATCGGCGCACCGCCCCCGCGGGATATTACCTATTGCCGACGGGGAGATGTACCCTGGGAGCCCCGAATGATCTATGGGGCTTCGCCGTTATGCGGAGGCGCTAGACTAATCTAAGTCAGCGGGTGCGGACGGCTCTCGGAGCTTCGGGACCAATTCGAAGAGATGCCGGGCTTGGGGTCCTCCAGTGGGCCAGACGCATTGTTTGTAGCCCGCAGTGCATCGCGTCCAACTCCTTGCGCGTGTAGGCAGCCATTATTCCCAAAGCCGTATAGTCCAGCCGAAGCATGTGCAGGAGGAGAGCGATACATGTGGCACTGCTGGGACGGGGGAGCGCCCTGTCGACGGCCAACTCGACAGAACTCCCCCCTTGCCGTCCTTTGAGACGGGCGTCACAGCCGTGCCTCCATTGTCACTCCAGACTACATGGTTTCGCCCGTTGAGGCGATGGAGCCAGCGTCCCCCCCGTGGAGGCGTTACTTTCTCGCTTCCGTTAGCTGGCTACCCGTCATTAGCAGCGGATTGCAGCATCACACCACACAGAGATTGGGGCGCAACCCACTAAGGGTAACATAGAGAACGCTATCAGGCTGGACAGATTGGTAGGTTGATGATAACGCATTAGCGTTTGAGATCCGTATGGGGGCGAAGCGTTGATAGTGTAAGGCTTATCCTATCGTGAGATCAAGAGCTACTTTGATGGCAGGCCGCGCTGACGCTCGGACTGGGACTCAGACGCAGTTGCTTCGGCGGCGAGTGGAGACGCAGTCAGGGGGGAGAGGGGATGTCGGAAAAATCGGGCCGGGCCGGCTGCGGGCCGGCGTGGGGACCCGAAGCGCTCCCGGCGCCTGGCGCCGGTGACCCCGGGCCGGCCTCGGAGCCACTCGCTACACCTCGCGCGGGGACGGACGGACGCCACGCAGCGCCGTGTAGGCCGCGGAGGGGGGCGGTTGCGTCGGCGCCCGCCCTGCCGGTCGAGCGCCCCCCGCGCAGGCCCGGAGTCCCTACGGGGGCGACCAGCTCGCCGCGGACGCAGGGGACCCCGTCGTTGGGATGGTGGGCTACGACCCTCCGGGCCGCAGCGCCCGAGGCCGCGGGCAGGAGCCCCCCGGCCCTCCGCACGCCCCTCCCGGGGCCCGCGCCGATGCGCGGGGGAGAGCGGCCGTTCGCCCGACCGTGGCCCCACCTACTCCTGACGGCGGCGCGCGGTAGGCGGCCGGCTAGCCGCCTCGCCGCAACTGCACGTTTGACTGGTGCCGCATAGCGGCTCGGGGTCGCCGGGGAACCGGGGCTGGCCGGTGCTCGCCAGGTGCGGCCCGCGGGGGGGTCGGGTGGATGGGCAGCGCGTTAGGCCTCGGGCCCGCGGGGAGACTGCGCCGGGCGCGACGTTGCGGTCCGCACGCGCGTCCGGCCCGCCACGCAGGGCACGCCGCGCCGCCGGCCCCGCCCCGGTCGGTCCGGGTACGTCCGACGTTCTCGCGGCGCCCCGACGGCCGGGCAATACCCGCGAGCGTTTTCCGGTCCTCTGGGGCCCGCCCGCCAGGCTGTTCTGATGGCTACGCCTGTTCCGGGGACCCCAAACGGCGCGCGTACCCGGCTGGGGGGCCCAAAGGCCGCGGTGGGGGCCTCCAGTGATGCCGCGTCGCAGGGTCCGGAATCGCGTGCCGGCTGGGCGCGGCAGGACCGGGCGGCCTGCGGGAGACGCGCCGCGGGGCCGCAAGTCGGGGTCCGCGCGGGGCCGCCGCTCGCACAGCTCACCCC     
O       ATTTTTACTTTTTATCTTAATATTAATAAGTTTCAAGAAATAGAAAATGTTACATTATTTTGTCTGAAAATAGTTTTTACCAAATATTCGGGAATAATCATAGGTTTAATGTTAATTTTATCTTAGTAAGAACATACGTAAAATTAATGAAGATACGATGAATTTATATCTGAAAATGGAAGATACTAATAATCATTCATTAAATAATTAACAATTATTATTAATTTACTAAATATAAAGTATTTCATAAGATTATTAAAATTTTATTTTATATGTAAAAATTTTTAAATTAGTGAAGAACGTTTATCATAATTTTTACTATATAAATAATATGTATCGTAACATAGTACTTTTGTCGTTTTTTTACATAATAAAAATTTTGTAGGAATTACAGTAAGTACACTTTTTGTTATGTATTTGTTACTATAATTTTTTTTTATTTATTCTATTTTATGATTTAAATACCAACATACATGCATTAAATTGATCAATTAACTAAAAATCGCTATAAATAAAATTCACTTTATCGATATTTAAACAATAATGTACGAGTTTATAGTTTACATCCATATAATCTATTTTTACAAGATTAACTATTTTATAATTGGTTAAGCAAATGATATGGGTTACCAAATTAACTATTAAAAAAGTTACTCATGATTATACAATTAATTGTATTAAATTTTCTTTTTATTTGTTATTTGCAAAGAGTTAATAAATAGTTATTCATGATCTTATAATAGAGGAAAAAAAATAATCATTAATTCATAATTATGTTTTAATCTACCGTTTTTTTTAAGCTAAATTCTTGGATTAATGAATGTTATAAAATATTATAATAATTTGACAACGATATTATAACAAATCAGGTTTAAACTAAAAAAATATTATCTAACATAACATTTTAATTATTTAAATCTAAGAATCCATATAGTTTTTATAATAGAATTTTGGAATCGCGCAATAAATTAGGTTCTAAAAGTAAGATTTTTTTTACTCTAATCTCGGGCCACCGACTTGTAATAGTGCCATAAACTTGCTATATAGTCAAAATATATATCAGCGTGCATAGGAAACAGCTTAAGGTATGCCTATCTCGGGTCCTTTTGTAGGTACACGAGATCGTACCTTTACAGAATGGCAAAATGTTAGTCGAGTGTTGTTGTGAATGTTATCTCGAGTGAGGACGATCATGTGAAGAGTGAACCCACTCGCGGTTCTTTTGAGATACCTCCAAGTTTTGATGGAAGTAATCAAGAACAAGAATAAAATGCCTACAAAACCACACAATAGTGAAAATTAGTCTTACCTCTTTCACGTTATCAGGTCTATAAGTAAAAGCCAGTGAGTACACTTGCATCCACTAAGCAACATATCATCTAGTAAACCGCAGCTAGTCGCGTCAATCTGTTAAGGAACCTATCTCTAGTGTAATGCGAGACGACTACGGCGGAAATTCGATTTGGGTCCATACAGATAAAGTAATATGTTACATAATAAAGTAAAAGACCAACCCTGATTGTCTACAAGGATCAAAAAAGGCTAGACCTTTACGGTGACTATGGGTAGTGCGAAAAGCACCGGAATGCTGCGCTGAAAGCTGTCTGTAAGATAATCTGTTAATTATGCCCGCCAGGCTCCGGATTAACGCATTAGATTCTCTACAAGGGCACCAGCACAGCCTAATCTGTACGTAGAGGTAAGTTTGATGGACATGAATATAGATGCTATGGCTGTAGAATGCTTTTGCACTGTTATTACAAGGCGACTACTTTCCTCTCGGGAACCTCTGATCTTTCTCCATATGTAATGATATGAGATATAACTCCAAAGTCCATAATTTGTCTGATTATTGTTGATGATATTAACTGATTGGTTTTAGGTGATTCATGGTATTAGACGCACTGTGACCCTCATATTTACAACGTCAGGGTTCTTGTTGGTCGTTTATCAAACGAGCGGCTTACTTAAACTTAGTTGATGAAGAGGGTCAAGTAGGTTAAGCCTGTTAGTAGCAACAACGGCGAGCGTTGTTTTATAGGCGCTGTAGGGACAAGAGTTTGATTCTTTCGCCTGCGCCCAGAACCTAGCGACTTGGGGCGCGCGGTCAGGCTGGACTGGCCATGTCACCCTAGACCGTCCGTCCCACGGGGCGAGAGTCGAGGGGGCTTGTGTTATCCAGGCTTGGCGGCCTCCACCGTCGCCGAACGATACGCCACCACGATAATGACCGGCGCTCATCCACGGCGCGCCTCCCCCGCGGGAGATTACCAATCGCCGACGGGGACATGCACCCTGGTAACCCCGAATGATCTTTGGGGCTTCGCCGTTATGGGGAGGCGCGAGACTAATCAGAGTCAGAGTTTGCGGAGGGCTCTCTGACGTTCGGGACCAATTCGATGAGCTACCGGCCTGGAGGACGTCCAGTGGCTCAGACGCGTTATTTGTCGGGCGCAGTGCTCCGCGTCCAACTCGTTACGCGTGTAGGCAGCCAGTATTCCCAGAGACGTGCAGTCCAGTCGAAGCATGTGCAGGAGGAGAGCGATACATGTGGCACCGCAGGCACGGGGGACCGCCCGGTCGCCGGCCCACTCGACAGATCTCCCCCCTAGCCCTGCTTTGAGGCGGGCATCACAGCCGTGCCTCCATTCTCACCCGAGTCTACCTGGTCTCCCTTGGTGTGGGGATGAATTCCGCGTCCACCCCGTGGAGGCGTTATTTTCTCGCTTCAGTTAGATGTGTACCGGTCATTAGCAGCGGCTTACAGCCTCACACCACACAGAGAATGAGGCGCAACCCACTAAGGACAACAAGGAGAACGCTATGCAGCTGTACCGATTGGTAGGTTTCTGATAACGAATTAGCGCGTGATATCCGTATGGGGGCGTAGCATTGGTAGTGTAAGCCTTATCCTACCGTGCGTTGAAAAGCTACTTGGATCGCAGGCCGCGCAGACGCTGGGACTGGGACTCAGCCGCAGTTGCTTCGGCGCCGAGTGGAGACGCAGTCAGCGGGGAGAGCGCATCTCGGGAGAATCGGGCCAGGCCGGCTGCGGCCCGGCGTGGGGACCCGAAGCGCTCTTGGCCCCTGGCGCCGGTGACCACGGGCCGGCCTCGAAGCCACTCGCTCCACCGCGCGCGGGTCCGGACGGGCGGCACGCAGCGCCATGTGGGCCCCGGAAGGGGGCGGTTGCGTCTGGGCCCGCCCTCGCGGTCGAGCGCCCCCCGTGCAGGCCCGGTGTCCCTACGGGGGCGATCCACGCGCCGCGGACCCCGCCGACCCCCTCGGTGGGCTGGTAGGCTAGCACCGTCCGGGCCGCAGCGCGCCCGTCCGCCGGGACGAGCCCCTCGGCCCTCCGGATGCCCCTCCCGGGGCGCGCGCCCATGCGCGGGGGTGAGCGGCCGTTCGGTCGACCGTGGCGCCAGCTGGTCCTGACGGCCCCGCGCGCTGGGCGGGCGGTGAGCGGCCTGCCCGCAACCGCACGTCTGACTGGTGCCGCGTAGCGGCTCGCGCTCGCGGGGGGACAGGGGCTAGCCGGGGGCCCTCAGGTGCGGCCCGGGGGGGGGTCGGGTGGACGGGTAGCGCGTTAGGGCTCGGTGCCGCGAGGAGACAGCGCCGACCTCGACATTGCGGTGCCCACCCGCGTCCGGCGCGCTACGCAGGGCACGGCGGGCCGCCCGCGCGGCGCCCGCCGGCCCGCGTACGTCCGACGTGCTCGCGGCGACCAGACGGCCGGGCAATACCCGCGAGCGTTTGCCGGTCCTTTCGGGCCCGCCTGCCGGGCTAGTCAGATGGGGCGGCCAGTTCCGGGGACCCCAGACGCCGCGCGTACCCGGCTGGGGGGCCCAGAGGCCGCGGGGGGGGCGTCCAGTGACGCCGCCTCGCAGCGACGAGAACCGCGTGCCGGCAGGGCGTGGCAGGGCCGGGCGGCCTCCGGGGGACGCGCCGCGGGGCCGCAAGTCCCGGTCCGCCGCGCGCCGCCCCTGGCACAGCTCGCCCC     
N       ATTTATAATTTTTATCTTAATATTAATAAGTTTCAAGCATTAAAAAATGTTACATTATATTGTATGAAAATAGTTTTTACTAAATATTCGGGAATAATCATAGGATTAATGTTAATTTTATTTTAGTAAGAACATACGTAATATTAATGAAGATACGATGAATTTATATCTGAAAATGAAAGATACTAATATTCATACAATCAATAATTAACAATTATTATTAATTTACTAAATATAAAGTATTTCTTTAGATTATTAAAATTTTATATTATAAATAAAAATTTTTATATTAGTGAAGATCGTTTAATATACTATTTACTATATAAATAATATGTATCGTTACATAGTACATTTGTCGTTTTTTTACTTTAAAAGCATTTTGTAGGAATTACAGTAATTACTCTTTTTGTTATGTATTTGTTACTATAATTTTTTTTAATTTATTATATTTTATGATTTAAATACTAACATACATGCATTAAATTGATCAATTAACTAAAACTAGCTATAAATAAACTTCACTTTATCGATGGTTAAACAATAATGTTCGAGTTAATTGTTTACATCCATATAATCTATTTTTACAAGATTAACTATTTTATAATTGGTTAAGCAAATGATATAGGTTACCAAATTAACTATTATAAATGTTACTAATGATTATACAATTAAATGAATTAAATTTTCTTTTTATTTGTTATTTGCAAAGAGTTAATAAATAGTTATTCTTGATCTTATGATAGAGGAAAAAAAATAATCATTAAATCATAATTATGTTTTAATATACCGTATTTTTTAAGCTAAATTCTTGTATTAATGAATGTTATATAATATTATAATAATTTAACATCTTTATTATAACAAATCCCGTTTAAACTAAAAAAATATTATCAAACCTAATATTGTAATAATTAAAATCTAAGAATCCATATAGTAATTATAATAGAATTTTGGAATCGCGCAATAATTTAAGTTCTAAAAGTAAGATTTTTTTTATTCTAATGTCGAGCCACCGTCTTGTACTCATGCCGTAAAATTTCTATATAAACAAAATATATATCAGCGGGCCTAGGAAACAGCTTAAGGTATGCCTTTCTCGGGTCCTTTTTTAGTTACACGAGATCTTACCTTTAAAGATTGACAAAATGTTAGTCGTGTGTTGATGTAATTGTAATCTGGAGTGAGGACGATGAAGAGAAGAGTTAACCCACTCGCGGTTGTTTTGAGATACCTCCAAAGTGTGATGGAAGTGATCAAGAACACGAATAAAAAGCCTACAAAACCAGACAATAGTGAAAATTAGTCATACCTCTGTCACATTATTATGACTTTAATTAAAAGCCAGTGAGTGTACTTGCATCCACTAAGCAAAATTTCATCTGGTTACCCGCAGCTAGTCGCTCCAATCTGTGAAGGAACCTATCTCTCGTGAAATGCGAGACGACTACGGCTAAAATCCGATTTTGGTCCATAAAGATAAAGAAATAGGTTACATCATAAAGGAAAATAGGTACCCTGCTTGTCTACAAGCATCAAAAAAGGCTGGACCTTTTCGGTGACTATGGGTAGTGCGAAAAGAACCGATATGCTGCGCTGAAAGCTGTCTGTAAAATAATATGGTAAGTATTCCCCCCAGGCTCCTGTTTAACGCATTAGATTCTATACAACGGCACCAGCGGAGCCTAATCTGTACGTGTAGTTAAGTTTTATGGACATGCATATAGATGATATGGCTGTAGAATGCTTATGCACTCTTATCTCAAGGCGACTACTTTCCTCTCGGGTACCTCTGATCTTACTCCATATGTAATGATATCAGCAATAAATCCAAAGTCCATAATTCGTCTGATTAGTGTTAAAGAGGTTAACAGATTGGTTATAGGTGATTCATGGTATTAGCCGCACAGTGACCATCATATTTACGACGTCAGTGTCCTTGTTGGTCGTTGATCAAACGAGCGGCTTACTTAAACTTAGTTGATGAAGAGGGTCGAGGCAGATACTCCTGTCCGTACCAACACCGGCGAGCGTTGTTATATGGTCGCTGGAGGAACCAAAGTTGGATTCTTTAGCCTACGCCCCGAACCTCGCGCTTTGGGGCGCGCGGGCAGGCTGGACTGACGATGCCACCCTCGGCCGCCCTTGCCGCGGGGCGACAGTCCAGGGGGCTTCTGTTCTCCGGCCTATGCTGCCCCCACCGTGGCCGAAGGATATGCCTCCCCGATAATCACCGGCGCCCAGCCTCGGCGCACGCCCCCCGCGGGATATTACCAATCGCGGACGGGTACATCTACCCAGGGAAGGCAGAATGTTCTATGGGGCTTCGCCGTTATGGGGAGGCGCCAGACCAATCTCAGTCAGAGGGTGCAGATGGCTCTCGGACGTTCGGGACCAATTCGACGCGAAGCCGGGCTCGAGGGCTTCCAGTGGCCCAGAGGGGTTGTTTGTCGGCCGCAGTGCTTCGCGTCGAACTCGTTTCCCGGGTAGGCAGCCAGTATCCCCAGAGGCGGGCAGTCTATTCGAAGCATGTTCAGGAGGAGAGCGATACATGTGGCACGGCTGGGACGGGGGATGGCCCAGCCGGCCGCCGACTCGACCGAACTCCCCCGTCGCCTTGCCTTGAGGCGGGCGTCACAGCCGTGCCTCCATTGTCACACCAGCCTACATGGAAGCCCCTGGTCTGGTGATTGATTCAGCGTCCACCCTGTGGAGGCGTTATTTTCTCGCTTCAGTTAGATGTCTACCAGTCATTAGTAGCGGATTGCAGCCTCACACCACACAGAGATTGGGGCTCAACCAACTAAGGGCAACGAGGAGAACGCTATCTAGCTGAACCTAGGGGTAGGTTTCTGAAAACTAATTAGGTTCTGACATCCGTATGGGGGGGGAGCGTTGATAGTGTAAGCCTTATCCTAGCGTGCGATCAAAAGCTACTTTGATGGCAGGCTGCGCTCACCCTGGGACTGGGACTCAGCCGCAGTTGCTTCGGCTACGCGTGGACCCGAAGACATCGGGGAGAGGCCCTGTCGGGACACTCGGGCCAGTCCGGCTGCGTCCCGGCATGGGGACGCGAAGCGCTCCTGGTGCCTGGCGCCGGTGACCCCCGGCGGGCGTGGCAGCCACGCGCTCCACCGCGCGCGGGGCGGGACGGGGGGCACGCTGCGCCACGTCGTCCCCGGACCCGGGCGCTTGCCTGTGGGCCCGCCCTCGCGGTCGAGCGCCCCCCGCGCAGGCCCGGTGTGTCTACGGGAGCGATCCCCGCGCCGGGGTCCCTAGCGACCCCGTCGTTGGTCTCGTGGGCTAGCACCGTCCGGGCCGCATCGCGCCTGGCCGCAGGCACGAGCCCCCCGGCCCTCCGGATCCCGCTGCCGGGCCGCGCGCCGATGCGCAGGGGAGAGCGGCCCTTCCGCCGACCGTGGCCCGACCTTGTCCTGACGGCGGCGCGTGCTGGGCGGGGGGCGACCCGCCTGCGCGCAACCGCACGTCTGACTGGTGCCGCGTAGCGGCTCGGGCTCGCCGTGCAACGCGGGCTAGCCGGGGGACGTCAGGTGCGGCCCGCGGGGGGCTCGGGTGGACGGGCAGCGCGGTAGCCCTCGGTCTCGCGCGGAGCCAGCGCCGCCCTCGACTTTGCGGTGCGCACACGCGTCCGGCCGGCCACGCAGCGCACGCCATGCCGCCAGCACCGCGCCAGCGGGCCCGCGTACGTCCGACGTGCTCGCGCCGCCCCGATGGCCGGGCAATACCTGCGCGCGTTTCCCGGTCCTCTGGGGCCCGCCCGCCGGGCTAGTTAGATGGCGTGGCCTGTTCCGGGGACCACCACCGCTGCGCCTGGCCGGCTGGGGGGCCCCCAGGCCGCGGTGGGGGCGTCCAGTGACGGCGGGTCGCAGCGCCGAGAAGCGCGTGCCGGCTGGGGGGGGCAGGGCCGTGTGGCCGTCGGGCGAGCCGCCGCGGGGCCCCAAGTCCCGGTCCGCCCGGCGCCCCAGCTGGCAGAGCTCGCCCC     
M       ATTTATAATTTTTATCTTAATATTAATGAGTTTCAGGAATTAGAAAATGTTACATTAGTTTGTTTGAAAATAGTTTGTACTAAATATTCGGGAATAATCATAGGATTAATGTTAATTTTCTTTTAGTAAGAACATACGTTATATTAATGAAGATACGATGAATTTATATCTGAAAATGTAAGATACTAATATTCATTCATTAAATAATTAACAATTATTATTAATTTACTAAATATAAAGTATTTCATTAGATTATTAAAATTTTATATTATAAATAAAAATTTTTAAATTAGTGTAGAACGTTTAATATAATTTTTCCTATATAAATAATATGTATCGTAACATAGTACTTTTGTCGTTTTTTTACCTTAAAATAATTTTGTAGGAATTACAGTAAATACACTTTTTGTTATGTATTTGTTACTATAATTTTTTTTAAATTATTGTATTTTATGATTTAAATACTAACATACATGCATTAAATTGAACAATTAACTAAAACTAGCTATAAATAAAATTCACTTTAACGATTGTTAAACAATAATGTCCGAGTTAATTGTTGAAAACCATATAATCTATTTTAACAAGATTAACTATTTTATAATTGGTTAAGCAAATGATATTGGTTACCAAATTAACTATTATAAATGTTTCTTATGATTATACAATTAATTGAATTAAATTTTCTTTTTATTTGTTATTTGCAAAGAGTTAATAAATAGTTATTCGTGATCTTAATATAGAGGAAAAAAAATAATCATTAAGTCATAATTATGTTGTAATCTACCGTATTTTTTAAGCTATATTCTTGAATTAATGAATGTTATAAAATATTATAATAATTCTACAACTTTATTATAACTAATCCTGCTTAAACTAAAAAAATATTATCTAACATAAAATTGTAATTATTAAAATCTAAGAATCCATAAAGTTATAATAATAGATTTTTGGAATCGCGCAATAAATTAAGTTCTAAAAGTAAGATTGTTTTTATTCTAATCTCGGGCCACGGTCTTGTAATATTGCCACATACTTACTATATAATTAAAAAATCTATCAGCGTTCCTAGGAAACAGCTTAAGGTATGCCTCTCTCGGGTCCTTTTTTAGTTACACGAGATCTTACCTTTAAAGAATGACAAAATGTTAGTCGAGTGTTGTTGTAACTGTAATCTCGAGTGAGGACGATGATGAGAAGAGTTTACCCACTCGCCGTTATTTTGAGGTACTTCCAAGCTTTGATGGAAGTGATCAAGAACACGAATGAAACGCCTTCAAAACGAAACAATAGTGAAAATTAGTCGGACCTCTGTCACCTTATAAGGACTTTAAATAAATGCCAATGAGTGCACTAGCATCCACTGAGCAAGATTTAATGTCGTAATTCTCAGCTAGTCGCTGCATTCTGTCAAGGAACCTATCTCTAGTGGAATGCGAGACGACTACGGCTAAAATCCGATTTAGGTCCATACAGATAAAGTAATAGGTTACATCATTAAGTAAAAAAGATACCATGATTGTCTACAAGGATCAAAAAAGGCTAGACCTTTACGGTGACTATGGGTAGTGCAAAAAGAACCGATATGCTACGCTGAAAGCTGTCTGTAACATAATCAGCTAAGTATTCCCGCCAGGCTCCGGATTAACGCATTGGATTCTCTACAAGGACACAAGCTTAGCATAATCTGTACGTGTAGTTAAGTTTTATGGACATGTATATAGATGTTATGGCTGCAGAATGCTTATGCACTTTTCTCTCAAGGCGACTACTTTCCTCTCGGGTGCCTCTGATTTTTCTCCATATGTAGTGATTTTAGGCATAAATCCAAAGTCCATAAGTCGTCTGATTACTGTTCATGAGATTAACGGATTGGTGATAAGTGATGCATGGTATTAGACGCTCTGTGACCATTATATTTACAACGTCAGGGTCCTTGTAGGTCGTTGATCAAACGAGCGGCTTACTTAAACTAAGTTGATGAAGAGGGTCAAGTTGGATACCGCTCTCGGTAGCAACACCGGCGAGCGTTGTTATATAGTCGCTGTAGGGCCTAAAGTTTGATTCTTTCGCCTACGCCCCGAACCCAGCGTTTTGGGGCGCGCGGTCACGCTGGACTGACCATGTCACGCTAGCCCGCCCTTCCCGCGGGGCCACAGTCGAGGGGCCTTCGGTTATCCGGCCTCAGCCGCCCCCACCGTGGCCGAAGGATACGCCTCGCCGATAATGACCGGCGCTCACCCACGGCGCGGCGCCCCCGTGGGAAATTACCAATGGCGGACGGGGACATCTACCCCCGGAGCCCCGAATGATCTGTGGGGCTTCGCCGTTATGGGGAGGCGCTACGCCTCTCCCAGTCAGAGCATGCGGTGGGCTCTCTGACGTTCGGGACCAATTCGACGAGATCCCGGTCTGGAGGTCTTCCAGTGGGACAGACGCCTTTTTTGTGGGTCGCAGTGCGTCTTGTCGAACTCGTTTAGCGTGTCGGCAGCCAGGATTCCCAGAGACGGCCAGTACAGTCGAAGCATCTTCAGGAGGATAGCGATACATGTGGGACGGCAGGGACGGGGGACCGCCCAGGCGTCGGCCAACTCGACGGACCTCCCCCGTTGCCGTGCACTGAAGCGGGCATCACAGCCGTGCCTCCGTTGTCACGCCAGTCTACATGGCAGCTCCGGTTTTGGGGACGGATTCCGCGGCCACCCTGTGGATGCGTTATTTTCTAGCTTCAGTTAGACGTCTGCCGGTCTTTCGCAGCGGCTTTCAGCGTCACAGCACACAGAGACTGTGGCGCAACCCACTAAGGGCAACTAGGAGAACGCTATGGCGCTGTACCGATGGGTAGGTTTCTGACAACGAATTAGCGTCTGAGATCCGTATGGGGGCGCAGCGTTGCTAGTTTAAGCCTTTTCCTAACTTGCGTTCAAAGGCTACTATTATGGCAGGCAGCGCTCACCCTGGGACTGGGACTCAGCCGCATTTGCTTCGGCGCCGCGTGGGCACGAAGAGATCCGGGAGAGGCCCTGTCGGCACAGTCGGGCCCGCCCGGCCGCGGCCCGGCCTGGGGACACGAAGCGCTCCTGGCGCATGGCCCCGGTGACCCCGGGGCGGCGTCGCAGCCATGCGGTCCACCGCACCCGGGACCGGACGGGAGGCACGCAGGACCACGTTGGCCTCGGACGGGGGCGGTTGCCCCTGCCCCCGCCCTCGCGGTCGAGCGCCGCCGGGGCAGGCCCGGGGTTCCTACGAGCGGGACCCCCACGCCGCGGGCCCCATCGACCCCGTCGTTGGGCTTGTGGGCTAGCAGCGTCCGGGCCGCATCGCGCCGGGCCGCAGGCACGAGCCCCCCGGCCCTCCGGATGCCCCTCCCGGGCCGCGCGCCGATGCGCCGGGGAGAGCGGCCGTTCTGCCGACCGTGGCCCAAGCTCCTCCTGACGGCGGGGCGTGCTGGCCGGGGGGGCACGCGCCCCCCCCCATCCGCACGTGTGACTGGTGCCCCGTAGCGGCTGCCGCTCGCCGGGCCACGGGGGCTAGCCGGGTGCCGACAGGTGGGGCCCGGGGGGGGTTCGGGTGGACGGGCAGCGCGGCAGGCCTCGGTCCCGCGCGGAGACGGCGGGGGCCTCGACGTTGGGGTTCTCACACGCGTCCGCCACGCCAGGCAGCGCACGCCGGGCCGCCCGCCCCGCGCCGGCCGCCCCGCGTACGTCCGACGTCCTCGCGGCGCCCCGACGGGCGGGCAATACCCGCGAGCGTTTGCCGGTCCTCTCGGGCCCGCCGGCCGGGCTAGTCAGCTGGCGTCGCCTGTTCCGGGGACCCCCAGCGCCGCCCGTCCGCGCCTGGGGGGCCCCTAGGCCGCGGTGGGGGCGTCCAGTGACGACGCGTCGGAGCGGCGAGAAACGCGTGCCGGGTGGGCGCGGCAGGTCCGGGCGGCCTGCGGGCGAGTCGCCGCGGGGCCGCCGGTCCGGGTCCGAGCAGGGCCGCGGCTGGCAGAGCTCGCCCC     
L       ATTTATAATTTTTATCTTAATATTAATTAGTTACAAGGACTAAAAAATGTTACATTATTTTGTATGAAAATAGTTTTTACTAAATATTCGGGAATAATCATAGGCTTAATGTTAATTTTATATTAGTAAGAACATACGTAAAATTAATGAAGATACGTTGAATTTATCTCTGAAAATGTAAGATACAAATAATCATACAATGAATAATTAACAATTATTATTAATTTACTAAATATAAAGTATGTCAATAGATTATTAAAATTTTATTTTATATATAAAAATTTTTAAATTAGTGAAGAACGCTTATTATATTTTTTCCTATATAAATAATATGTATCGTAACATAGTACATTTGTCGTTTTTTTACATAAAAATAATTTTGTAGGAATTACAGTAAATACTCTTTTTGTTATGTATTTGTTACTATAATTTTTTTTAATTTATTATATTTTATGATTTAAATACTAACATACATGCATTAAATTGAACAATTAACTAAAATTTGCTATAAATAAAATTCACTTTAGCGATTTTTAAACCATAATGTACGAGTTAATAGTTTATACCCATATAATCTATTTTAACAAGATTAACTATTTTATAATTGGTTAAGCAAATGATTTTGGTTACCAAATTAACTATTAAAAATGTTACTTATGATTATACAATTAACTGAATTAAATTTTCTTTTTATTTGTTATTTGCAAAGAGTTAATAAATAGTTATTCATGATCTTATGATAGAGGAAAAAAAATAATCATTAAATCATAATTATGTTATAATTTACCGTATATTTTAAGCAAAATTCTTGGATTAATGAATGTTATAAAATATTATAATAATTATACAACCTTATTATAACACATCCTGATTCAACTAAAAAAATATTATCCAACATAAGATTTTAATTATTAAAATCTAAGAATCCATATAGTTACAGTAATAGATTTTTGGAATCGCGCAATAAATTACGTTCTAAATGTAAAATTGTTTTTATTCTAATGTCGCGCCACGGTCTTGTAGTAGTGCCTTATAATTTCTATATACTGAAAAGATTTATCAGCGTCCCTAGGAAACAGCTTAAGGTATGCCTATCTCGGGTCCTTTTTTAGTTACACGAGATCTTACCTTTAGAGAATGGCAAAATGTTAGTCGAGTGTTGCTGTAATTGTAATCTTGAGTGAGGACGAAGATGAGAATAGTTCACTCACTCGCAGTTATTTTGAGGTACCTCCAACGCATGATGGAAGTGATCAAGAACACGAATTACACGCCTTCAAAACGACACAATAGTGAAATTTAGTCACACCTCTGTCACCTTATTAGGACTTTAATTAAAAGCCAGTGAGTGAACTCGCATCCACTAAGCAATATTTAATCTCGTAAACCGCAGCTAGTCACGTCATTCTGTCAAGGAACCTATCTCTTGAGAAATGCGAGACGACTACGGCCGATATTCGGTTTCGGTCCATACAGATAAAGTAATACGTTACATCATAAAGAAAAATACATACCCTGATTGTCTACAAGGATCAAAAAAGGCTCGACCTTTACGGTGACTATGGGTAGTTCGAAAAGAACCGAGGTGCTGCGCTGAAAGCTGTCTGTAAATTAATTAGATAAGTATTCCCGCCAGGCTCCGGATTAACGCATTTGATTCTCTACAAGGGCACAAGCATAGCTTAATCTGTACGTTCAGGTAAGTTTTATGGCCATGTATATTGATGATATGGCTGAAGAATGCTTCTGCACTTATATATCAAGGCGACTACTTTCCTCTCGGGAGCCTCTGATCTTTATCCATAAGTAATGATTTTTGCGATAACTCCAAAGTCCATAAGTTGTCTGATTATTGTTAATGAGTTTAACTGATTGGTTACAAGTGATGCATGGTATTAGGCGCCCTGTGACCATCATATCTACAACGTCAGCGTCCTTGTTGGTCGTTGATCAAACGAGCGGCTTACTTAAACTAAGTTGATGAAGAGGGTCGAGTAAGCTACGGCTGTTGCTAGCAACACCGGCGAGCGTTGTTCTATAGTCGCTGAAGGGACTAAAGTTCGATTCTTTGGACTACGCTCCGAACCTAGCGGCTTGGGGCGCGCGGGCATGCGGGACTGACCATGTCACCCTAGCCCGCCCTTGCCGCGGGGCGACAGTCAAGGGGCCTTGTGTAATCGCGTCTCAGGGGCCCCCACCGTGGCCGAACGATAAGCATCCCCGATAATGACAGGAGCTCAGCCACGGCGCCGCGCCCCCGCGGGAAATTACCGATCGCGGACGGGGAGATATACCCCTGGACCCGCGAATGATCTGTGGGGCATCGGCGTTATGGGGAGGCGCTAGACCTCTCTCAGTCAGAGAGTGCTCGAGGCTCTCAGACGTTCGGGACCAATTCGAAGTGATGCCGGTCTGGAGGACTTCCAGTGGCTCAGACGCCTTCTTTGTCGGGCGCAGTGCGTCACGTCGAACTCGTTGAACGTGTTGGCAGCCAGTATTCCCAGAGACGGTAAGTCCAGTCGAAGCATCTTCAGGAGGAAAGCGATACATGTGGCACGGCTGGGACAGGGCAGCGCCCAGTCGGCGGCCTACTCGACCGAACTCCCCCGTTGCCTTGCATTGAAGCGGGCCTCGCAGCCGTGCCTCCATTATCACTCGAGGCTACATGGCAGCGCCGGTTTTGGGGATGGATTCTACGTCCCCCCTGTGGAGGCGTTATTTTCTCGCTTCGATTAGATGACTACCGGCCATTTGCAGCGGATTGCAGCGTCACAGCACACAGAGAGTGCGGCGCAACCCACTAAGGGCAACAAGGAGAACGCTATGTTGCTGTACCGATTGGTAGGTTTCTGATAACCAATTAGAGTGTGAGATCCGTATGGGGGTGTAGCGTTGCTAGTTTAAGCATTTTCCTAACGTGCGAGCAAATGCTACTTGGATGGCAGGGAGCGCTCACCTTGGGACTGGGACTCGGCCGCAGGTGCTTCGGCGCCGCGTGGGCACGCAGAGATCGGGGAGAGCCCCTGTCGGCACAGTCGGGCCGGTCCGGCCGCGTCCCGGCCTGGGGACCCGAAGCCCCCCGGGCGCGTGGCCCCGGTGAGCCCGGGCCGGCCTCACAGGCACGCGGTCCACAGGACGCGGCTCTGGACGGGGCGCAGGCCGCGCCACGTCGGTCGCGGACGCGGGCGGTTGCGCCTGCGCCCGCGCTCGCGTTCGAGCGCCCCGCGGGCAGGCCCGGGGTACCTACCGGATGGAGCCCCCCGCCGCGGGCCCCTGCGACCCCGTCGTCGGGCTGGTCGGCTAGCACCGTCCGGGCCGCATAGCGCCGGCCCGCAGCCACGCGCCCCGCGGGCCTCCGTATGCCGCTCCAGGGCCGCGCGCCAACGCGCCGGGGGGAGCGGCCCTTCTGCCGACCGTGGCCCGACCTCCTCCTGACGGCCTCGCGTGCTGGGCGGGCGGCGACTCGCCTCCCCGCAACCGCACGTCTGACTGGTGCCCCGTAGCGGCTCCGGCTCGCCGGGCAACTGGGGCTAGCCGGTCCCCGGCAGGTGGCGCCGGCGGGGGGCTCGCGTGGACGGGCAGCGCGGCAGGGCTCGGTTCCGCGCGGAGAGAGCGGGGCCCTCGACGTTGGGGTGCTCACACGGGCCCGCCCGGCGACGCAGCGCACGCCGGGCCGCCCGCCCGGCGCCAGCCGGCAGGCGTCCGTCCGACGTACTCACGACGCCCGGACGGGCGGGCAATCCCCACGAGCGTTTGCCGGTCCTCTCGGGCCCGCCGGCCGGGCTCGTCAGCTGGCCTCGCCGGCTCCAGGGACCGCCACCGCGCCCGGTACCCGGCTGGGGGGCCCCTAGGCCGCGGTGGGCGCGTCCAGTGACGGCCCTTCGGAGCGAGGAGAATCGCGTGCCGGCTGGGGGCGGCAGGGCCGGGCGGCCACCGGGCGACCGGCCGGGGGGCCGCAAGTCCCCGTCCGGACCGGGCCGCCGCTGGCAGAGCTCCCCCC     
K       ATTTATAATTTTTATCTTAATATTAATCAGTTTCAAGTAGTAAAAAATGTTACATTATATTGTATGAAAATAGTTTTTACTAAATATTCGGGAATAATCATAGGATTAATGTTAATTTTATATTAGTAAGAACATACGTTATATTAATGAAGATACGGTGAATTTATCTCTGAAAATGAAAGATACTAATAGTCATCCATTTAATAATTAACAATTATTATTAATTTACTAAATATAAAGTATTTCTATAGATTATTAAAATTTTATATAATAAATAAAAATTTTTATATTTGTTAAGAACGCTTAATATATTTTTTCCTATATAAATAATATGTATCGTTACATAGTACATTTGTCGTTTTTTTACCTAAAAAATATTTTGTAGGAATTACAATAAATACACTTTTTGTTATGTATTTGTTACTATAATTTTTTTTAATTTATTTTATTTTATGATTTAAATACAAACATACATGCATTAAATTGAACAATTCACTAAAATTTGCTATAAATAAAATTCACTTTATCGATGTTTAAACCATAATGTTCGAGTTAATTGTTAATATCCATATAATGTATTTTAACAAGATTAACTATTTTATAATTGGTTAAGCATATGATATTGGTTACCAAATTAACTATTATAAATGGTGCTTATGATTATAAAATTAATTGAATTAAATTTTCTTTTCTTTTGTTATTTGCAAAGAGTTAATAAATAGTTATTCATGATCTTATAAAAGAGGAAAAAAAATAATCATTAAATCATAATTATGTTATAATTTACCGTAAATTTTAAGCTATATTCTTGTATTAATGAATGTTATAAAATATTATAATAATTTAACAACTATATTATAACATATCCTGATTAAACTAAAAAAATATTATCAAACCTAAAATTGTAATTATTAAAAACTAAGAATCCATAAAGTTTCAGTAATAGATTTTTGGAATCGCTCAATAAATTTAGTTCTAAATGTAAGATTGTTTTTATTCTAATCTCGGGCCACGGACTTGTATTACTGCCAGACAATTACTATATAATGAAAATATGTATCAGCGTCCCTAGGAAACAGCTTAAGGTATGCCTTTCTCGGGTCCTTTTTTAGTTACACGAGATCATACCTTTAGAGAATGCCAAAATGTTAGTCGAGTGTTGGTGTAAGTGTAATCTAGAGTGAGGACGAGGCTGAGAATAGTTCACCCACTCGCGGTTGTTTTGAGTTACCTCCAAGAGTTGATGGAAGTGATCAAGAACAGGAATAAGAAGCCTTCAAAACCAAACAATAGTGAAAATTAGTCATACCTCTGTCACCTTATAAGGACTTTAAGTAAAAGCGAGTGAGTGGACTCGCATCCACTAAGCAATATATAATCTCGTAAGCCGCAGCTAGTCACGTCATTCTGTCAAGGAACCTATCTCTAGTGTAATGCGAGACGACTACGGCAGAAATTCGATTTTGGTCCATACAGATAAAGCAATAGGTTACATCATGAAGCAAAAGAGATACCTTGATTGTCTACAAGGATCAAGAAAGGCTGGACCTTTTCGGTGACTATGGGTAGTTCTAAAAGAATCGAGATGCTGCGCTGAAAGCTGTCAGTAAAATAATCCGGTAAGTATGCCCACCAGGCTCCGGTTTAACGCATTCGATTCTCTACAAGGGCACGAGCACAGCGTAATCTGTACGTCAAGTTAAGTTTAATGGACATGTATATAGATGATATGGCTGTAGAACGCTTCTGCACTTCTATATCAAGTCGACTACTTTCCTCTCGGGCGCCTCTGATCTTTCTCCATATGTATTGATGTATGGCATAAATCCATAGTCCATAAGTTGTCTGATTATTGTTGACGAGATTAACCGATTGGTTATATGTGATACATGGTATTAGCCGCACGGTGACCTTCATATCTACCACGTCAGAGTCCTTGTTGGTCGTTGATCAAACGAGCGGCTTACTTAAACTTAGTTGATGAAGAGGGTCAAGTCCGATACGGCTATAGGTAGCAACACCGCCGAGCGTTGTTCTATAGTCGCTGGAGGGACTAAAGTTCAATTCTTCAGGCTAAGCCCCGAAGCCAGCGAGTTGGGGCGCGACGTCATGCTGGACTGACCATGTCACCCTAGGCCGCCCATGCCTAGGGGCGACAGTCTAGGGGCCTTCTGCTATCACCTCTCAGCCGCCCCCACCGTGGCCGATGGATAGGCGTCGATGATAATGACAGGCGCTCACCCACGGCGGAGCACCCCCGTGGGACATTACCAATAGCGGACGGGGAAATAGACCCTTGGACCTCCGAATGATCTGTGGGGCATCGCCGTTATGGGGAGGCGGCACAAATCTCGCAGTCAGAGCTTGCTCGGGGCTCTCCGACTTTCGGGACCAATTCGAGGAGATGCCGGCCTTGAGAACTTCCAGTGGCGCAGACGCCTTTTTTGTAGGTCGCAGTGCAACAAGTCTAACTCGTTTAGCGCGTGGGCAGCCAGTATTCCCAAAGCCGGGAAGTCCAGTCGAAGCATTTTCAGGAGGAAAGCGATACATGTGGCACGGCAGGGACGGGGCAATGCCCATTCGCCGGCCGACTCGACCGACCTCCCCCTTCGCCGTGCCTTGAAACGGGCCTCACAGCCGTGCCTCCAAGGTCACGCCAGGCTACATGGCAGCGCTGGGTCTTGGGATGGATTCCCCGTCCACCCGGTGGAGGCGTTATTTTCTGGCTTCGGGTAGATGACTCCCGGTCATCTGCAGCGGGTTCCAGCGTCACACCACACAGAGAGTGGGGCGCTACCGACTAAGGGCAACAAGGAGAACGCTATCGGGCTGTACCGATCGGTAGGTGGCTGACAACGAATTAGCCTCTGCGCTCCGTATGGGGGCGGAGCCTTGCTAGTTTAAGCATTTTCCTAACGTGCGAGCAAAGGCTACTATGATCGCAGCCAGCGCTGACGCTGGGACTGGGACTCTGCTGCAGTTGCTTCGGCGGCCAGTGGGCACGAAGGGATCGGGGCGAGCCCCTGTCGGCAGAGTCGGGCCGGACCGGCCGCGCCCCGGCCTGGGCACTGGAAGCGCTCCTTGCGCCTGGCCCCGGTGAGCCCGGGCCGGTGTCACAGCCCCGCGGGGCCCAGAACGCGCGGGCGGACGCGCCGCACGCAGCGCCACGGCGCCCCCGGGGGGGGGCGGTTGCGCTTGCTCCCGCGCTCCCGTTCGAGCGCCCCCCGGGCAGGCCCGGGGTTCCTACGGGACTGACCGCCGCGCCGCGGGCCCCCGCGACCCCCTCGCAGGGCTGGTAGGCTAGGAACTTCCGGGCCGCATCGCCCCGGGCCGCAGGCACGAGCCCCGCGGCCCTCCGAAACCCGCTGCCGGGCCCCGCGCCGATGCGCGGGGGGGAGCGGCCGTTCCGCTGACCGTGGCTCGACCTCCTCCTGACGGCCCCGCCCGCTGGTCGGCGGGCTACTAGCCTGCCCGCAACCGCACGTGTGAATGGTGCCCCGTAGCGGCTCGGGGTCGCCGGTCTACTTGGGCTAGCCGGTCGCCGGCAGGTGAGGCCGGCGGGGGGCCCGGGTGGACGGGCAGCGCGGCAGGGCTCGGCCCCGCGCGGAGATAGCGCGGCCCCCGACCTTGCGGTCCTCACGCGCGTCCGCCCGGCCACGCAGGGCACGCCGGGCCGCCCGCGCGGCCCCGGTGGGCCGCCGTACGGCCCACGTGCTCCCGCCGCGCGGACGGGCGGGCAATACCCGCGAGCGTTTGCCGGTCCGCTCGGGCCCGCCCGCCGGGCTCGTCAGCTGGCGCCGCCTGTTCCCGGGACCGCCACCGCCGCCCCTACGCGGCTGGGGGGCCCCCAGGCCGCGGGGGGGGCGTCCAGTGACGGCCGGCCACAGGGAGACGAACCGCGTGCCGGCTGGGGGCGGCAGGGCCGGGCGGTCACCGGCCGAGTCGCCGAGGGGCCGCGAGTCCGAGTCCGACCCGCGCCGCGCCTGGCAGAGCTCCCCCC     
J       ATTTGTAATTTTTATCTTAATATTAATTAGTTTCAAGAAATAAAAAATGTTACATTAAATTGTTTGAAAATAGTTTAAACTAAAAATTCGGGAATAATCATAGGATTAATGTTAATTTTATATTAGTAAGAACATACGTTATATTAATGAAGATACGTTGAATTTATCTCTGGAAATGAAAGATACTAATATTCATTCATTAAATAATTAACAATTATTATTAATTTACTAAATATAAAGTATATCGATAGATTATTAAAATTTTATATTATATATAAAAATTTTTAAATTAGTTAAGAACGCTTAAAATAGTTTTTCCTATATAAATAATATGTATCGTAACATAGTACATTTGTCGTTTTTTTACTTAAAAAGTATTTTGTAGGAATTACAGTAATTTCACTTTTTGTTATGTACTTGTTACTATAATTTTTTTTAATTTATTTTATTTTATGATTTAAATACAAACATACATGCATTAAATTGAGCAATTTACTAAAACTAGCTATAAATAAATTTCACTTTAGCGATTTTTAAACAATAATGTACGAGTTAATTGTTAAAAACCATATAATGTATTTTTACAAGATTAACTATTTTATAATTGGTTAAGCAAATGATTTCGGTTACCAAATTAACTATTAAAAATGGTACTTATGATTATAAAATTAATTGAATTAAATTTTCTTTTAATTTGTTATTTGCAAAGAGTTAATAAATAGTTATTCCTGATCTTATGATAGAGGAAAAAAAATAATCATTAAATCATAATTATGTTTTAATTTACCGTTATTTTTAAACAATATTCTAGTATTAATGAATGTTATAAAATATTATAATAATTTGACATCATTATTATAACATATCCAGTTTAAACTAAAAAAATATTATCAAACATAAAATTATAATTATTAAAGACTAAGAATCCGTATACTAACAATAATAGAATGTTGGAATCGCCCAATAAGTTTAGTTCTAAATGTAAGATTGTTTTTAATCTAATGTCGGGCCACGGTCTTGTAATAGAGCCTTAAATTTACTATATAACAAAAATTTTTATCAGCGTGCCTAGGAAACAGCTTAAGGTATGCCTTTCTCGGGTCCTTTTTTAGATACACGAGATCTTACCTTTATAGAATGGCAAAATGTTAGTCGAGTGTTGATGTAAGTGTAAACTCGAGTGAGGACGACGCTGAGAATAGTTGACCCACTCGCTGTTATTTTGAGATACCTCCAATCCTTGATGGAAGTGATCAAGAACACGAATAATAAGCCTTCAAAACGAAACAATCGTGAAAATTAGTCATACCTCTGTCACCTTATAATGACTTTAAATAAAAACTAGTGAGTGAACTTGCATCCACTAAGCAAAATCTAATCTTGTAAGCCGCAGCTAGTCACTCCATTCTGTAAAGGAACCTATCTCTTGTGAAATGCGAGACGACTACGGCAGACATGCGATTTCGGTCCATACAGATAAAGGAATAGGTTACATCATAAAGGAAAATATAAACCCTGATTGTCTACAAGGATCAAGAAAGGCTCGACCTTTACGGTGACTATGGGTAGTACAAAAAGAACCGAGATGCTGCGCTGAAAGCTGTCTGTAAATTAATCCGGTAAGTATTCCCACCAGGCTCATGGTTAACGCATTAGATTCTCTACAAGGTCACAAGCAGAGCCTAATCTGTACGTTGAGTTAAGTTTAATGGACATGTATATGGATGTTATGGCTGAAGAAGGCTTTTGCACTTATTTCACAAGTCGTCTACTTTCCTCTCGGGCGCCTCTGATCTTTCTCCATATGTAATGATTTCTGTCATAAATCCATAGTCCATAAGTCTTCTGATTAATGTTGACGAGATTAACACATTGGTTTGAAGTGATGCATGGTATTAGTCCCTCCGTGACCGTCATATCTACGACTTCAGTGTGCTTGTTGGTCGTTAATCAAACGAGCGGCTTACTTAAACTAAGTCGGTGAAGAGGGTCAAGTTGGATACGCCTTTCGGTAGCAACACCGGCGAGCGTTGTTCTATAGTCGCTGACGGGACTATAGTTCGATTCTTCTGGCTAGGCCCCGAACCCTGCGGGTTGGGGCGCGGGGTCAGGCTGGACTGACCATGTCACACTAGGCCGCCCGTCCCGGGGGGCCACAGTCCAGGGGGCTTGTGTTATCCGGCCTTCGCGGCCCCCACCGTGGCCCAAGGATACGCGTCGGTGATAATGACAGGCGCTCAGCCACGGCGCAGCCCCCCCGGGGGACATTACCAATGGCAGACGGGGAAATATACCCTCGGAACGCCGAATGATCTCTGGGGCATCGCCGTTATGCGGAGGCGCGACAACTCTCTCAGTCAGCGCGTGCCCCGGGCTCTCCGACTGTCGGGACCAATTCGACGAGACGCCGGCCTTGAGACTTTCCAGTGGCGCAGACGCATCTTTTGTCGGTCGCAGTGTCCCTCGTCTAACTCCTTGACCGGGTCGGCAGCCAGTATTCCCAAAGCCGGCAAGTTCAGTCGAAGCATGTTCAGGAGGAAAGCGATACATGTGGCACGGCAGGAACGGGGCAATACGCAATCGTCGGCCAACTCGACTGAGCTCCCCCTTCGCCTTGCCTTGAAACGGGCTTCACAGCCGTGCCTCCATTATCACGCGAGCCTACATGGCACCAGAGGTTAGGGTGACGGATTCAGCGTCCGGCCTGTGGAGGCGTTATTTTCTTGCTTCGGTTACGCGGCTTCCAGTCTTCTGCAGCGGCTTCCAGCGTCACAGCACACAGAGAGTGGGGCGCGAGAGACTAAGGGCAACCAGGAGAACGCTATTGAGCTGTACCGATGGGTAGGTCTTTGACAACCAATTAGAGCCTGACCTCCGTATGGGGGGGGAGCCTTACTAGTATAAGCATTTTCCTATCGTGCGAGCAAACGCTACTTGGATGGCAGCCTGCGCGCTCCCTGGGACTGGGACTCTGGCGCAGTTGCTTCGGCGACGAGTGGGCACGAAGACATGGGGGAGAGCTCCTGTCGGGACAGTCGGGCTGGTCCGGCTGCGTGCCGGCCTGGGGACCCGAAACGCTCCTCGCGCGTGGCCCCGGTGAGCCCCGGGCGGTGTCACAGCCAGGCGCAGCTCCGAACACGGGTGCGGACGAGACGCACGCTGCCCCACGCGGCCCGCGGACGTGGGCGGTTGCCCTTGGGCCCGCCCTGCTGTTCGAGCGCCCCCCGGGCAGGCCCGGGCTTCTTACGCGCCGGAGCGGCCCGCCGCGGGCCCGTGCGACCCCGTCGTGGGGCTGGTCGGCTATCAACGTCCGGGCCGCATCGCGCCGGACCGCAGAGACGGACCCCGCGGCGATCCGCAACCTGCTCCTGGGCCGCGCGCCTATTCGCGGGGGGGAGCGGCCTTTCCCCCCACCGTGGCCCGACATCGTCCTGACGGCCACGCCTGATGGGCGCGGGGGCACGGGCCTTCCCGCAACCGCACGTGTGACTGGTGCCCCGTAGCGGCTCCGGGTCGGCGAGCAACGGGGGCTAGCCGGTGGCCGGCAGGTGCCGCCGGCAGGGGGCCCGAGTGGACGGGCAGCGCGGCAGGGCTCGGTCCCGCGTGGAGATAGCGCGGCCCCCGACGTTGGGGTCCGCACGCGCGTCCGCCCGGCCAGGCAGCGCACGCCGTGCCGCCCGCCCCGCGCCGGGCGCCCCGTGTACGGCGTTGGTGCTCCCGCCGCGCGGACGTGCGGGCAATACCCGCGAGCGTTTGCCGGTCCCGTCGGGCCCGCCGGCCGGGCTTGTCCGCTGGCCCCGCCTGGTCCGGGGGCCGCCATCGCGGCCCCAACAGGGCTGGGGGGCCCCTAGGCCGCGGTGGGGGCATCCAGTGCCGGCCCGTCGCAGGGAGAAGAAGCGCGTGCCGGCTGGGCGCGGCAGGCGCGTGCAGCCACCGGCCGACTCGCCGAGGGGCCGCGAGTCCGCGCCCGGACCGGGCCCCCGCTCGCAGAGCTCACCCC     
I       ATTTATAATTTTTATCTTAATATTAATAAGTTTCAAGAATTAAAAAATGTTACATTATATTGTTTGAAAATAGTTTAAACTAAAAATTCGGGAATAATCATAGGATTAATGTTAATTTTATATTAGTAAGAACATACGTGATATTAATGAAGATACGTTGAATTTATCTCTGAAAATGAAAGATACTAATAGTCATCCATTAAATAATTAACAATTATTATTAATTTACTAAATATAAAGTATATCGATAGATTATTAAAATTTTATGTGATATATAAAAATTTTTAAATTAGTATAGAACGCTTAAAATAGTTTTTTCTATATAAATAATATGTATCGTTACATAGTACTTTTGTCGTTTTTTTACATAAAAAAAATTTTGTAGGAATTACAGTAACTACTCTTTTTGTTATGTACTTGTTACTATAATTTTTTTTAATTTATTATATTTTATGATTTATATACTAACATACATTCATTAAATTGAACAATTAACTAAAACTAGCTATAAATAAATTTCACTTTAACGATTTTTAAACAATAATCTGCGAGTTAATTGTTTAAATCCATATAATGTATTTTTACAAGATTAACTATTTTATAATTGGTTAAGCACATGATGTTGGTTACCAAATTAACTATTAAAAAAGATACTCATGATTATAAAATTAATTGAATTAAATTTTCTTTTGATTTGTTATTTGCAAAGAGTTAATAAATAGTTATTCTTGATCTTATGATAGAGGAAAAAAAATAATCATTAAATCATAATTATGTTGTAATCTACCGTAATTTTTAAGCTATATTCTTGTATTAATGAATGTTATAAAATATTATAATAATTAGACATCACTATTATAACAAATCCAGATTAAACTAAAAAAATATTATCCAACATAATATTTTAATCATTAAATACTAAGAATCCATAGATTTACATTAATAGAATTTTGGGATCGCTCAATAATTTAAGTTCTAAATGTAAGATTTTTTTTATTCTAATTTCGGGCCACGGTCTTGTATTAATGCCTTATATTTACTATATAATGAAAACATATATCAGCGTACCTAGGAAACAGCTTAATGTATGCCTGTCTCGGGTCCTTTTTTAGTAACACGAGATCCTACCTTTACAGAATGTCAAAATGTTAGTCGCGTGTTGGTGTAACTGTAACCTGGAGTGTGGACGAGGCTGAGAATAGTTCACCCACTCGCTGTATTTTTGAGGTACCTCCAATTCTTGATGGAAGTGATCAAGAACACGAATAACATGCCTTCGATACGAAACAATAGTGAAAATTAGTCAGACCTCTGTCACCTTATAATGACTTTAACTAAAGTCTAGTGAGTGATCTTGCATCCACTAAGCAATATTTAATCTTGTAACCCGCAGCTAGTCACGCCACTCTGTTAAGAAACCTATCTCTGGTGTAATGCGAGACGACTACGGCGTACATCCGATTTTGGTCCATACAGATAAAGAAATAGGTTACATCATAAAGCAAAATATATACCCTGGTTGTCTACAAGCATCAAGAAAGGCTGAACCTTTCCGGTGACTATGGGTAGTTCGAAAAGAACCGTAATGCTGCGCTGAAAGCTGTCTGTAACGTAATCCGGTAAGTATTCCCGCCAGGCTCACGTTTAACGCATTAGATTCTCTACAAGGTCACAAGCGTAACCTAATCTGTACGTTGAGTTAAGTTTAATGGACATGTATATAGATGATATGGCTGCAGAAGGCTTGTGCACTTGTATAACAAGACGACTACTTTCCTCTCGGGCGCCTCTGATCTTTCTCCATATGTAATGATGTATGACATAACGCCACAGTCCATAAGTATTCTGATTACTGTTGAAGAGATTAACAAATTGGTTAGAAGTGATGCATGGTATTAGACGCGCTGTGACCATCATATATACGACTTCAGGGTGCTTGTAGGTCGTTCATCAAACGAGCGGCTTGCTTAAACTAAGTTGATGAAGAGGGTCCAGTACGATATTGCTTTGCGTAACAACACCGGCGAGCGTTATTCTATAGTCGCTGAAGGAACTAAAGTTCGATTCTTCGGGCTACGCCCGGAACCCTGCGACTTGGGGCGCGAAGGCAAGCAGGACTGACCATGTCACCCTAGCCCGTCCATTCCTCGGGGCGACAGTCTAGCGGCCTTGTGTGATCCCGGCTCAGCCGCCTCCACCGTGGCCGAAGGATACGCGTCCCTGATAATGAAAGGCGCTCACCCACGGCGCTGGCCCCCCGGGGGGCATTACCCATTGCGGACGGGGAGATATACCCTGGGAGCCCCGAATGATCTTTGGGGCATCGCCGTTATGGGGAGGCGCCACGACTCTCTAAGTCAGCGCTTGCACCGGGCTCTCAGAGTTTCGGGACCAATTCGACGAAACGCCGGGCTGGAGGCCTCCCAGGGGCCCACACGCCTTTTTTGTCGGTCGCAGTGCGACGCGTCTAACTCCTTGAGCGGGTTGGCAGCCAGTATGCCCAGAGTCGGAAAGTCTAGTCGAAGCTTGTTCAGGAGGAAAGCGATACATGTGGCACGGCAGGGACAGGGCACCACCCGATCGACGGCCGACTCGACTGATCTCCCCCTTTGCCGTGCCTTGAACCGGGCCTCACAGCCGTGCCTCCATTATCACGCGAGGCTAGATGGCTCCCTTTGGTCGCGGGATGGATTCGGCGTCCTTCCTGTGGAGGCGTTATTTTCTTGCTTGGGTTACGTGGCTTCCGGTCATCCGCAGCGGGTTCCAGCGTCACAAAACACAGAGAATGAGGCGCGACCTACTAAGGGCAACAAGGAGAACGCTATCGAGCTGTACTGACGGGTAGGTCGCTGACAACAAATTAGCGTATGAACTCCGTAGGGGGGGGCAGCCTTACTAGTTTAAGCATTCTCCTAACATGCGAGCAAAGGCTACTTGGATGGCAGCCCGCGCTCACCCTGGGACTGGGACTCAGGCGCAGTTGCTTCGGCGGCGGGTGGATACGGAGTGATCGGGGAGAGCGCCTGTCGGGAGACTCGGGCCGGTCCGGCGGCGTCCCGGCCTGGGCACCAGAAGCGCTCCTTGCTCGTGGCGCCGGTGAGCCCGGGACGGCGTCCCAGCCCCGCGCCGCACCGAACCCGGGTAGGGACGGCAGGCACGCAGCGCCACGGGGGTCGCGGCGGCGGGCGGTTGCCCCTGCGCCCGCGCTCCTGGTCGAGCGCCCCCCGGGCAGGCCCAGGGTGCGTACGCGAGGGAGCGGCGCGCCGCGGGCCCCTGCGACCCCTTCGGCCGGCTGGTGGGCTAGCACCGTCCGGGCCGCATCGCGCCGGGCCGCAGGGACGGCCCCCCCGGCCCTCCGGAAGCCGCTCCTTGGCCGCGCGCCGATGCGCGTGTGGGAGCGGCCGTTCCCCCGAGCGTGGCCCAACCTCCTCGTGACGGCCACGCGCGCTGGGCGAGGGGAGACGGGCCTGGGCCCAACCGCGCGTGTGCCTGGTGCCCCGTAGTGGCTCCGCGTCGGCGCGCCACTGGGGCTAGCTGGTCGCCGACAGGTGCTGCCGGCGGGGGGGCCGGGTGGACGGGCAGCGCGGCAGTGGTCGGTCCCGCGTCGAGATAGCGCGGGCCCCGACGTTGTGTTCCGCACGCGGGTCGGCCGGGCCACGCAGGGCACGCCGTGCCGCCCGCCGCGCGCCGGGCGTCCCGCGTACGGCCGAGGTGCTCCTGTCGCGCAGACGCGTGGGCAATACCGGCGAGCGTTTGCCGGTCCGTTGGGGCCCGGCGGCCGGGCTCGTCGGCTGGGCCCGCCTGTTCCCGGGACCCCTACCGCGGCCCCTACGCGGCTGGGGGGCCCCGACCCCGCGGTGGCGGCGTCCAGTGCCGGGCCGTCGGAGTGAGACGAAGCGCGCGCCGGCTGGGAGCGGCAGGCCCGTGCAGCCGGCGGCCGAATCGCCGTGGGGCCGCGAGTCCCGGCCCGGACCGCGCCGCGGCTGGCAGAGCTCGCCCC     
H       ATTTATAGTTTTTATCTTAATATTAATCAGTTTCACGAAATAAAAAATGTTACATTATATTGTTTGAAAATAGTTTTAACTAAATATTCGGGAATAATCATAGGATTAATGTTAATTTTATATTAGTAAGAACATACGTAAAATTAATGAAGATACGTTGAATTTTTCTCTGAAAATGAAAGATACAAATATTCATGCAATTAATAATTAACAATTATTATTAATTTACTAAATATAAAGTATATCAATAGATTATTAAAATTTTATATTATAAATAAAAATTTTTAAATTTGTAGAGAACGCTTATTATAGTGTTTACTATATAAATAATATGTACCGTCACATAGTACTTTTGTCGTTTTTTTACTTAATAACTATTTTGTAGGGATTACAGTAAGTACACTTTTTGTTATGTACTTGTTACTATAATTTTTTTTTATTTATTATATTTTATGATTTAAATACAAACATACATGCATTAAATTGAGCAATTTACTAAAACTAGCTATAAATAAAATTCACTTTATCGATCTTTAAACAATAATGTACGAGTTCATGGTTTAAAACCATATAATGTATTTTTACAAGATTAACTATTTTATAATTGGTTAAGCAAATGATCTTGGTTACCAAATTAACTATTATAAAGGATACTAATGATTATATAATTAATTGAATTAAATTTTCTTTTGGTTTGTTATTTGCAAAGAGTTAATAAATAGTTATTCCTGATCTTATTATAGAGGAAAAAAAATAATCATTAAATCATAATTATGTTATAATCTACCGTGATTTTTAATCAATATTCTAGAATTAATGAATGTTATAAAATATTATAATAATTTAACATCATTATTATAACAAATCCAGATTAAACTAAAAAAATATTATCCAACATAATATTGTAATGATTAAAAACTAAGAATCCATATACTAACTGTAATAGACTCTTGGAATCGCGCAATAAGTTAAGTTCTAAATGTAAGATTGTTTTTAATCTAATGTCGGGCCACGGTCTTGTAATACAGCCGTATACTTTCTATATAATGAAAATGTGTATCAGCGAACCTAGGAAACAGCTTAAGGTATGCCTCTCTCGGGTCCTTTTTTAGTTACACGAGATCTTACCTTTAAAGAATGCCAAAATGTTAGTCGAGTGTTGTTGTAACTGTAAGCTGGAGTTTGGACGAGGCTGAGAAAAGTTGACCCACTCGCTGTGATTTTGAGGTACCTCCAACTTGTGATGGAAGTGATCAAGAACATGAGTAACAGGCCTTCAATACAAGACAATAGTGAAAATTAGTCATACCTCTGTCACCTTATAACGACTTTAATTAAAAGCTAGTGAGTGTTCTTGCATCCACTTAGCAATATTTAATCTTGTCACTCGCAGCTAGTCGCGGCACTCTGTAAAGAAACCTATCTCTTGTGTAATGCGAGACGACTACGGCCTATATGCGATTTCGGTCCATACAGATAAAGTAATAGGTTACATAATAAAGTAAAACACAAACCCTGATTGTCTACAAGGATCAAGAAAGGCTCGACCTTTACGGTGACTATGGATAGTTCTAAAAGAACCGTAGTGCTGCGCTGAAAGCTGTCTGTAAACTAATTAGTTAATTATTCCCTCCAGGCTCAAGATTAACGCAATTGATTCTCTACAAGGACACTAGCGTAACATAATCTGTACGTTTAGTTAAGTTTAATGGACATGTATATAGATGGTATGGCTGCAGAAGGCTTGTGCACTTGTTTGACAAGTCGACTACTTTCCTCTCGGTGTCCTCTGATCTTTATCCATATGTAATGATCGATGCGATAAGACCATAGTCCATAAGTATTCTGATTAGTGTTAACGAGTTTAACGGATTGGTTTGAAGTGATGCATGGTATTAGTCGCCCCGTGACCTTCATATCTACAACTTCAGTGTTCTTGTTGGTCGTTAATCAAACGAGCGGCTTACTTAAACTTAGTTGATGAAGAGTGTCAAGTTCGATATCCCTTTCGGTAGCAACACCGCCGAGCGTTGTTCTATAGCCGCTGGAGGTACTAAAGTTGGATTCTTCTGGCTATGCCCGGAATCCAGCGTGTTGGGGCGCGCTGTCATGCAGGACTGACCATGTCACCCTAGGCCGCCCATGCCTTGGGGCGACAGTCTAGCGGGCTTGTGTGGTCCGGTCTCTGAGGCCTCCACCGTGGCCGAAGGATACGCGTAGGAGATAATGAAAGGCGCTCACCCGCGGCGCAACGCCCCCGGGGGACATTACCCATCGCGGACGGGTAAATAGACCCTCGGACCCCCGAATGATCTCTGGGGCATCGCCGTTATGGGGAGGCGCCACGACTTTCGCAGTCAGCGTGTGCTCAGGGCTCTCGGAAGTTCGGGACCAATTCGACGAGACGCCGGGCTGGAGAACCCCCAGTGGCACAGACGCCTTATTTGTCGGGCGCAGTGCGACGCGTCTAACTCCTTCAGCGGGTGGGCAGCCAGTATTCCCAGAGGCGGGAAGTTTAGTCGACGCATGTTCAGGAGGAAAGCGATACATGTGGAACGGCAGGGCCGGGGCAATACCCGATCGTCGGCCGACACGACAGAACTCCCCCTTCGCCTTGCCTTGAGTCGGGCCTCACAGCCGTGCCTCCAGCTTCCCCCGAGACTAGATGGCACCCTCGGGTAGGGGGATGTATTCCCCGACCGACCTGTGGAGGCGTTATTTTCTTGCTTCGATTACGTGGCTACCTGTCATCCGCAGCGGGTTCCAGCATCACAGGACACAGAGATTGCGGCGCCACCTACTAAGGGTAATGAAGAGAACGCTATCAAGCTGGACCGATGGGTAGGTTTCTGAAAACGTATTAGGGTGTGATCTCCGTATGGGGACGCAGCGCTACTAGTTTAAGCATTTTCCTAACATGCGCGCAAAAGCTACTCCGATGGCAGCCTGCGCTCACCCTGGGACTGGGACTCAGGCGCAGTTGCTTCGGCGTCGTGTGGGCACGGAGAGAGGGGGGAGAGCCCGTCTCGGGACAGCCGGGCCGGGCCGGCGGCGTCCCGGCGTGGGGACCCGAAGCGCTCCTCGCTCGTGGCCCCGGTGACCCCCGGGCGGCGTCCCAGCCGCCCGGTGCACCAAACGCGGGTAGGGACGCCTCGCACGCTGGGCCACGGTGCTCCCGGACGGGGGCGGTGGCGCGTGCGCCCGCACTCCAGCTCGAGCGCCGCCCGGGCAGGCCCGGGGTTCTTACGCGACGGACCGGCCCGCCGCGGCCCCCGGCGACCCCCTCGGCCGGCTCGTGGGCTAGGAACGTCCGGGCCGCACCGCCCCGGCCCGCAGCCACGGTCCCCGCGGCACTCCGGAAGCCGCTGCCGGGCCCCGCGCCCATGCGCCGGGGGGAGCGGCCCTTCCCCCGACCGTGGCCCGATCTCGTCCTGACGGCCACGCGGGGTGGGCACCGGGCGACGGGCCTTGGCGCAACCGCACGTATGACTCGTGCCCCGTAGAGGCTCCGGGTCGGCGGGCCACGCGGGCTAGCCGGTCGCCGGCAGGTGATGCCGGGGGGGGGCCCGGGTGGACGGGCAGCGCGGCAGGGTTCGGTCCCGCGCCGAGATAGCGCGGGCCTCGACGTTTGGGTGCACACGCGGGTCCGCCCGGCCAGGCAGCGCACGGCCGGCCGCCCGCGCCGCGCCGGGCGTCCCGGGTACGCCCGAGGTGCTCCCGCCGCGCGGACGCGTGGGCAATACCCGCGAGCGTTGGCCGGTCCGCTGGGGCCCGGCGGCCGGGCTGGCCCGCTGGGGCCGCCTGTTCCGGGGACCCCGATCGCGGCCCCTACGCGGCTGGGGGGCCCCTAGGCCGCGGGGGCGGCGTCCAGTGGCGGCCCGTCGCAGTGAGACGAAGCGCGTGCCGGCCGGCGGAGGCAGGCCCGTGCTGGCGGCGGCCGAGCCTCCGCGGGGCCGCGAGTCCGGGCCCGGACGGTGCCGCCGCTGGCAAAGCTCGCCCC     
G       ATTTATATTTTTTATCTTAATATTAATAAGTTTCAAGTATTAAAAAATGTTACATTAAGTTGTTTGAAAATAGTTTTAACTAAATATTCGGGAATAATCATAGGATTAATGTTAATTTTATATTAGTAAGAACATACGTTAGATTAATGAAGATACGCTGAATTTATCTCTGAAAATGAAAGATACGAATAGTCATACAATTAATAATTAACAATTATTATTAATTTACTAAATATAAAGTATATCAAAAGATTATTAAAATTTTATTTTATAAATAAAAATTTTTAAATTAGTTAAGACCGCTTAATATAGTATTTACTATATAAATAATATGTATCGTAACATAGTACTTTTGTCGTTTTTTTACTTTAAAATTATTTTGTAGGAATTACAGTAAGTACACTTTTTGTTATGTACTTGTTACTATAATTTTTTTTTATTTATTTTATTTTATGATTTAAATACCAACATACATGCATTAAATTGAACAATTCACTAAAACTGGCTATAAATAAAATTCACTTTATCGATATTTAAACAATAATGTACGAGTTAATTGTTGAGAACCATATAATGTATTTTTACAAGATTAACTATTTTATAATTGGTTAAGCAAATGATATTGGTTACCAAATTAACTATTATAAAAGGTACTTATGATTATAAAATTAAATGAATTAAATTTTCTTTTGGTTTGTTATTTGCAAAGAGTTAATAAATAGTTATTCTTGATCTTATTATAGAGGAAAAAAAATAATCATTAAATCATAATTATGTTATAATATACCGTGATTTTTAATCTATATTCATGAATTAATGAATGTTATAAAATATTATAATAATTAAACATCTATATTATAACAGATCTAGGTTAAACTAAAAAAATATTATCCAACTTAATATTCTAATAATTAAAGACTAAGAATCCATAAACTGACATTAATAGAATTTTGGTATCGCTCAATAATTTAAGTTCTAAATGTAAGATTGTTTTTAGTCTAATTTCGGGCCACTGGCTTGTAGTGGTGCCTTATACTTACTATATATCTAAAAAATTTATCAGCGTTCCTAGGAAACAGCTTAAGGTATGCCTCTCTCGGGTCCTTTTTTAGTTACACGAGATCTTACCTTTAGAGAATGACAAAATGTTAGTCGAGTGTTGTTGTAACTGTAAACTTGAGTGTGTACGAGGCTGAGAATAGTTGACTCACTCGCAGTAGTTTTGAGGTACCTCCAAATTTTGATGGAAGTCATCAAGAACAGGAGTAAAAAGCCTTCAAGACGACACAATAGTGAAAATTAGTCACACCTCTGTCACCTTATGAAGACTTTAAATAAAATCTAGTGAGTGCTCTTGCATCCACTGGGCAATATTTAATCTTGTCAGTCGCAGCTAGTCACACCATTCTGTCAAGAAACCTATCTCTAGTGCAATGCGAGACGACTACGGCAGACATTCGATTTAGGTCCATACAGATAAAGAAATAGGTTACATCAGGAAGGAAACTACACACCCTCCTTGTCTACAAGAATCAATAAAGGCTTAACCTTTGCGGTGACTATGGGTAGTTCTAAAAGAACCGTAGTGCTGCGCTGAAAGCTGTCTGTAAACTAATTCGATAATTATGCCCTCCAGGCTCAAGATTAACGCAATAGATTCTTTACAAGGACACCAGCCGAACGTAATCTGTACGTTAAGTTAAGTTTAATGGACATGTATATAGATGGTATGGCTGAAGAAGGCTTCTGCACTGATTTACCAAGTCGACTACTTTCCTCTCGGTACCCTCTGATCTTTTTCCATATGTATTGATATCTGTAATAAGTCAATAGTCCATAAGTAATCTGATTAGTGTTGACGAGATTAACAGATTGGTTTGATGTGATACATGGTATTAGTCGCTACGTGACCCTCATATCTACAACTTCAGTGTCCTTGTGGGTCGTTAATCAAACGAGCGGCTTACTTAAACTTAGTAGATGAAGAGGGTCAAGTCTGATACATCTTTGCGTACCAACACCGGCGAGCGGTTTTCTATTGCCGCTGATGGTTCAAAAGTTGGATTCTTCTGCCTATGCCCGGAACCCTGCGGGTTGGGCCGCGTAGTCATGCAGGACTGACGATGTCACCCTAGGCCGCCCATGCCTTGGGGCGACAGTCTAGCGGACTTTTGTCATCTTGTCTCCGCGGCCTCCACCGTGGCCGATGGATACGCGCTCGTGATAATGAAAGGCGCTCATCCTCGGCGCGGCCCCCCCGGGGGATATTACCAAGAGCTGACGGGGAAATATACCCCCGGACCCCCGAATGATCTATGGGGCATCGCCGTTATGAGGAGGCGCAACGACACTCTAAGTCAGCGTGTGCCTAGGGCTCTCGGACTTTCGGGACCAATTCGAGGAGACGCCGGCCTAGAGTCCGCCCAGGGGCACATACGCATTATTTGTCGGTAGCAGTGCCACACGTCTAACTCTTTCAGCGCGTAGGCAGCCAGTATTCCCAGAGTCGGTAAGTCTAGTCCAAGCATGTTCAGGAGGAAAGCGATACATGTGGTACGGCAGGGACGGGGCACGACCCTATCGTCGGCCTACTCGACAGAACTCCCCCTTGGCCGTGCCTTGAGCCGGGCCTCACAGCCGTGCCTCCATCATCACACCAGCCTACATGGCGCCGTCACGTGAGGCGATGTATTCGTCGTCCTACCTGTGGAAGCGTTATTTTCTTGCTTCGATTACGTGGCTACCCGTCATCCGCAGCGGGTTCCAACATCACAGAACACAGAGACTGAGGCGCCACCTACTAAGGGGAACGTCGAGAACGCTATCTCGCTGTACCGATGGGTAGGTCTCTGAGAACCCATTAGCGCCTGAGCTCCGTATGGGGCTGTAGCCTTACTAGTGTAAGCATTTTCCTAACATGCGCGGAAAGGCTACTCCGATGGCAGCCCGCGCTGTCCCTGGGACTGGGACTCAGGGGCAGTTGCTTCGGCGCCGGGTGGGCACGAAGCGAGCGGGGAGAGCCCATCTCGGCAAAGTCGGGCCGGACCGGCCGCGTCCCGGCCTGGGGACCCGAAGCGCCCCTCGCCCGTGGCCCCGGTGAGCCCGGGGCGGCGTCCGAGCCGGCCGGTCCACCGAACGCGGGCAGGGACGACCCGCACGCCGCGCCACGGAGGTCGCGGACGGGGGCGGTCGCTCGTGCGCCCGCACTCTTGGTCGAGCGCCCCCCGGGCAGGCCCCGTGTTCGTACGCGAAGGACCCGCGCGCCGCGGGCCGCCGCGACCCCTTCGGGGGGCGCGTGGGCTAGAATCGTCCGGGCCGCAGCGCGCCGGGCCGCAGACACGGCCCCCACGGCGCTCCGCAAGCCACTGCTGGGCCCCGCGCCCATGCGCGGGGGGGAGCGGCCCTTCCTCCGACCGTGGCCCTATCTCCTCCTGACGGCCGCGCGGGCTGGGCACCGGGCGACGCGCCTTCGCGCAACCGCACGTGTGACTCGTGCCCCGTAGAGGCTCGGCGTCCGCGCGCCACTCGGGCTCGCGGGGGGCCGGCAGGCGGTGCCGGCGGGGGGCGCGGGTGGACGGGCAGCGCGCCATGGGCCGGTCCCGCGCCGAGATAGCGCGGGCCACGACCTTGAGGTCCGCACGCGAGTCCGCCCCGCGAGGCAGCGCACGGCCGGCCGCCGGCGCCGCGCCGGGCGCCCCGGCTACGTCCGAGGTGCTCCCGACGCGCGGACGCGCGGGCAATCCCCGCGAGCGTTGTCCGGTCCCCTGGGGCCCGGCCGCAGGGCTTGTGAGCTGGCGCCGCCGGCTCCGGGGACCCCGAGCGCGGCTGCTACGCGGCTGGGGGGCCCCTAGGCCGCGGTGGTCGCGTCCAGTGGCGACCCGTCGGAGCGAGACGAAGCGCGTGCAGGGCGGCGTGGGCAGGCCCGGGCCGGCCGCGCCGGACGCTCCGCGGGGCCGCCCGTCTGGGCCCGGGCCGCGCCGCCGCTCGCACAGCTCCCCGC     
F       ATTTTTAGTTTTTATCTTAATATTAATGAGTTCCAAGTATTAAAAAATGTTACATTATCTTGTTTGAAAATAGTTTAAACTAAAAATTCGGGAATAATCATAGGATTAATGTTAATTTTATATTAGTAAGAACATACGTAAAATTAATGAAGATACGTTGAATTTATCTCTGAAAATGAAAGATACGAATAGTCATTCAGTTAATAATTAACAATTATTATTAATTTACTAAATATAAAGTATTTCAATAGATTAATAAAATTTTATTTTATAAATAAAAATTTTTAAATTTGTTAAGAACGCTTATTATAGTTTTTACTATATAAATAATATGTATCGTAACATAGTACCTTTGTCGTTTTTTTACCTAAAAATCATTTTGTAGGGATTACAGTAATTACTCTTTTTGTTATGTACTTGTTACTATAATTTTTTTTTATTGATTATATTTTATGATTTAAATACTAACATACATTCATTAAATTGATCAATTTACTAAAACTCGCTATAAATAAAATTCACTTTATCGATCTTTAAACCATAATGTACGAGTTAATAGTTTATATCCATATAATTTATTTTAACAAGATTAACTATTTTATAATTGGTTAAGAAAATGATCTTGGTTACCAAATTAACTATTATAAATGATACTCATGATTATAAAATTAAATGAATTAAATTTTCTTTTGGTTTGTTATTTGCAAAGAGTTAATAAATAGTTATTCATGATCTTATTAAAGAGGAAAAAAAATAATCATTAAATCATAATTATGTTTTAATTTACCGTGAGTTTTAATCTAAATTCTTGTATTAATGAATGTTATAAAATATTATAATAATTATACATCATTATTATAACAAATCCTGATTAAACTAAAAAAATATTATCTAACATAACAATTTAATAATTAAAAACTAAGAATCCATATATTAACTGTAATAGATTTTTGGCATCGCTCAATAAGTTAAGTTCTAAAAGTAAGATTGTTTTTAATCTAATGTCGAGCCACGGGCTTGAAATAATGCCTTAGATTTCCTATATAACGAAAAGATCTATCAGCGTTCCTAGGAAACAGCTTAAGGTATGCCTGTCTCGGGTCCTTTTTTAGTTACACGAGATCCTACCTTTAAAGAATGGCAAAATGTTAGTCGAGTGTTGGTGTAATTGTAAACTAGAGTGTGGACGAGGGTGAGAAGAGTCTACTCACTCGCAGTAATTTTGAGGTACCTCCAATTCTTGATGGAAGTGATCAAGAACATGAGTAATAGGCCTTCAAAACGAGACAATAGTGAAAATTAGTCGAACCTCTGTCACCTTATAAAGACTTTAAATAAACGCTAGTGAGTGAACTTGCATCCACTTAGCAATATATAATCTTGTCACTCACAGCTAGTCACCTCACTCTGTAAAGAAACCTATCTCTAGTGCAATGCGAGACGACTACGGCTGAAATTCGATTTCGGTCCACACAGATAAAGTAATAGGTTACATCAAAAAGTAAAATAAACACCCTCATTGTCTACAAGCATCAAGAAAGGCTTAACCTTTCCGGTGACTATGGGTAGTTCTAAAAGAAGCGTCATGCTGCGCTGAAAGCTGTCTGTAAAGTAATTCGGTAATTATTCCCCCCAGGCTCAAGATTAACGCAATAGATTCTCTACAAGGACACCAGCGTAACATAATCTGTACATTAAGTTAAGTTTAATGGTCATGTATATTGATGTTATGGCTGCAGAAGGCTTCTGCACTGTTGTCACAAGTCGACTACTTTCCTCTCGGTTCCCTCTGATCTTTGTCCATATGTATTGATCTATGATATAATGCAATAGTCCATAAGTATTCTGATTAATGTTCATGAGATTAACGGATTGGTTCAAAGTGATACATGGTATTAGTCGCATAGTGACCATCATATCTACAACTTCAGAGTCCTTGTGGGTCGTTAATCAAACGAGCGGCTTACTTAAACTTAGTAGATGAAGAGGGTCAAGTTAGATAGGCCTGTTGGTAGCAACTCCGTCGAGCGATGTTCTATTGCCGCTGAAGGGTCAAAAGCTGGATTCTTCTGCCTTTGCCCTGAACCCGGCGCCTTGGGGCGCCTCGGCATGCGGGACTGACCATGTCACCCTAGGCCGCCCATGCCTAGGGGCGACAGTACAGCGGGCTTTTGTTATCATGGCTGCGCCGCATCCACCCTCGCCGAAGGATACGCGTTGATGATAATGAAAAGCGCTCATCCTCGGCGCATCACCCCCGCGGGATATTACCAATAGCGGACGGGCAAATACACCCCCGGACGCAGGAATGATCTATGGGGCATCGCCGTTATGTGGAGGCGCGACGAGTATCCCAGTCAGCGTCTGCCCAGGGCTCTCGGACTCTCGGGACCAATTCGACGAGATGCCGGCCTAGAGGGCTCCCAGGGCCGCATACGCGTTGTTTGTCGGTAGCAGTGCGCCGCGTCTAACTCCTTAAGCGAGTAGGCAGCCAGTATTCCCGGAGTCGGTAAGTCTAGTCCACGCATGTACAGGAGGAAAGAGATACATGTGGCACAGCAGGGACGGGGCACTACCCGATCGCCGGCCAACTCGACAGAACTCCCCCTTTGCCGTGCCTTGATGCGGGCGTCACAGCCGTGCCTCCTTCATCACGCGAGACTACATGGCACCGCACGGTCAGGAGAGGCATTCACCGTCCGACCTGTGGAGGCGTTATTTTCTTGCTTCGATTATGTGGCTACCCGCCATCGGCACCGGGTTCCAACCTCACAGTACACAGAGACTGCGGCGCCACCCACTAAGGGTAACCTCGAGAACGCTATCGTGCTGGACCGGTGGGTAGGTCGCTGAGAACGCATTAGGGTGTGAACTCCGTATGGGGCGGGAGCGTAACTAGTGTAAGCTTTTTCCTAACGTGCGAGCAAAGGCTACTCAGATGGCAGGGGGCGCGCACCTTGGGAATGGGACTCGGGCGCATCTGCTTCGGCGCCGTGTGGGCACGTAGAGAGGGGGGAGAGCCCGTCTCGGCAGACGCGGGCTGGGCCGGCGGCGTCCCGGCCTGGGGACAGGAAGCGCTCCTGGCTCGTTGCGCCGGTGAGCCCAGGGCGGCGTCACAGCCGCGCGGTGCACGAAACTCGGGGAGGGACGACTCGCACGCGGGGCCGCGGTGGTCCCGGCTGGGGGCGGTCGCCCCGGCCCCCGCGCTCTGTCTCGGGCGCCGCCCGCGCAGGCCCGGCGTTTGAACGCGAAGGAGCGGCGCGCCGCGGCCCCGGGCGACCCCTTCGCGGGGCGCCTGGGCTACGCACCTCCGGGCCGCACCGCGCCGGGCCGCGGACACGGCCCCCTCGGCGGTCCGGAACCCCCTCCCGGGCCCCGCCCCCATGCGCGGGGGCGAGCGGCCGTTCCGCCGACCGTGGCGCGACCTCCTCCTGACGGCCACGCGGGCTGGGCCCCAGGCGCCGGGCCTGCGCGCAACGGCACGTGTGACTCGTGCCCCGTAGAGGTTCGGCGTCCGCGTGCCACTCGGGCTACCCGGTAGCCGGCAGGTGGTGCCGGGGGGGGGGCCGGGTGGACGGGGAGCGCGTCATGCGTCGGGCCCGCGACGAGATAGCGCGGGCCTCGACGTTGAGGTCCCCACGCGGGTCCGCCGCGCGAGGCAGCGCACGGCCGGCTGCCGGCGCCGCGCCCGGCGCCCCGCCTACGGCCGCGGTGCTCCCGCCGCGCGGACGGGCGGGCAGCACCCGCGAGCGTTGGCCGGTCCGCTGGGGCGCGGCGGCGGGGCTGGTCCGGTGGGGGGGCCGGTTCCGGGGACCGCCAGCGCGGCATCTACGCCGCTGGGGGGCCCCGACGCCGCGGCGGCGGCGTCCAGTGGCGGGCCCTCGCAGGGACACGAAACGCGTGCCGGCCGGGCACGGCAGGCCCGTGCCGCCGGCACCCGAGACTCCGCCGGGCCGCGAGTCCCGGCCCGGCCGGGGCCCCCGCTCGCATAGCTCCCCCC     
E       ATTTCTAATTTTTATCTTAATATTAATTAGTTCCAAGGAATAAAAAATGATACATTAGATTGTTTGAAAATAGTTTAAACTAAATATTCGGGAATAATCAAAGGATTAATGTTAATTTTATATTAGTAAGAACATACGTTAAATTAATGAAGATACGGTGAATTTATTTCTGAAAATGAAAGATACAAATAATCATACAATTAATAATTAACAATTATTATTAATTTACTAAATATAAAGTATGTCTAAAGATTAATAAAATTTTATTTGATAAATAAAAATTTTTAAATTAGTTAAGAACGCTTATAATAGTGTTTTCTATATAAATAATATGTTTCGTTACATAGTACCTTTGTCGTTTTTTTACTTAACAATAATTTTGTAGGGATTACAGTAAATTCACTTTTTGTTATGTACTTGTTACTATAATTTTTTTTCATTGATTTTATTTTATGATTTAAATACCAACATACATGCATTAAATTGATCAATTAACTAAAAGTTGCTATAAATAAATTTCACTTTAACGATTATTAAACAATAATATACGAGTTTATAGTTTATATCCATATAATGTATTTTAACAAGATTAACTATTTTATAATTGGTTAAGTAAATGATATCGGTTACCAAATTAACTATTAAAAATGATACTTATGATTATATAATTAAATGAATTAAATTTTCTTTTGGTTTGTTATTTGCAAAGAGTTAATAAATAGTTATTCTTGATCTTATTAAAGAGGAAAAAAAATAATCATTAAATCATAATTATGTTATAATATACCGTGAGTTTTAATCCATATTCATGCATTAATGAATGTTATATAATATTATAATAATTTTACATCACTAATATAACAAATCCCGCTTTAACTAAAAAAATATTATCGAACATAAAAATCTAATAATTAAAGACTAAGAATCCATAGATTGACATTAATAGACTTTTGGTATCGCTCAATAACTTTAGTTCTAAACGTAAGATTGTTTTTAATCTAATCTCGTGCCACTGGCTTGTAATCTCGCCTTAGACTTACTATATAAAGAAAAGATATATCAGCGCTCCTAGGAAACAGCTTAAGGTATGCCTTTCTCGGGTCCTTTTTTAGTTACACGAGATCTTACCTTTAAAGAATGGCAAAATGTTAGTCGAGTGTTGGTGTCACTGTAAACTAGAGTGTGGACGAGGGTGAGAATAGTTTACACACTCGCAGTTTTTTTGAGATACCTCCAAAGTTTGATGGAAGTCATCAAGAACAAGAGTCAGACGCCTCCAAAACGATACAATAGTGAAAATTAGTCATAACTCTGTCACGTTATAACAACTTTAAATAAAATCTATTGAGTGAACTTGCATCCACTTGGCAACATGTAATCTTGTCACTCGCAGCTAGTCACCGCACTCTGTGAAGAAACCTATCTCTTGTGCAATGCGAGACGACTACGGCTCATATACGTTTTAGGTCCAGACAGATAAAGGAATAGGTTACATCAGTAAGTAAAATACTCACCATCATTGTCTACAAGCATCAAGAAAGGCTTAACCTTTCCGGTGACTATGGGTAGTTCTAAAAGGACCGGATTGCTGCGCTGAAAGCTGTCTGTAAAGTAATTAGCTAATTATTCCCCCCAGGCTCAAGATTAACGCAATAGATTCACTACAAGGACACTAGCGCAACATAATCTGTACATTAAGATAAGTTTGATGGTCATGAATATAGATGGTATGGCTGGAGAAGGCTTATGCACTGTTGTTTCAAGTCGGCTACTTTCCTCTCGGTGCCCTCTGATCTTACTCCATATGTACTGATATATGGGATAAATCAACAGTCCATAAGTAATCTGATTATTGTTTAAGAGCTTAACAGATTGGTTAAACGTGATTCATGGTATTAGTCGCCTAGTGACTCTCATATCTACAACTTCAGAGTACTTGTTGGTCGTTAATCAAACGAGCGGCTTACTTAAACTCAGGCGATGAAGAGAGTCAAGTATGGTACACCTGTGCGTAGCAACTCCGGCGAGCGTTGTTCTATTGCCGCTGCAGGGTTTAAAGCTCGATTCTTCTGTCTATGCCCGGAACCCGGCGGCTTGGGACGCGTCGTCACGCCGGACTGACCATGTCACGCCAGGCCGCGCAACCCGTGGGGCGTCAGTACAGCGGGCTTGAGTTCTCATGTCTCGGCGGCCACCACCGTAGCCGAAGGATACGCTGTCCCGATAATGAAAGGCGCTCATCCCCGGCGCTTCCGCCCCGGGGGAGATTACCAATAGCGGACGGGTATATATACCCCTGGACTCGCGAATGATCTCTGGGGCATCGCCGTTATGGGGAGGCGCAAGGAGTATCCGAGTCAGCGCTTGCACGTGGCTCTCACACTTTCGGGACCAATTCGAGGAGACTCCGGCCTAGAGCCCCCCCAGGGGCCCATACGCATTTTTTGTTGTGAGCAGTGCAACGCGTCTAACTCTTCCAGCGAGTGGGCAGCCAGTATTCCCAAAGACGTCAAGTATACTCCACGCATATACAGGAGGAAAGCGATACATGTGGCACAGCAGGGACGGGGCAAAACCCTATCGCCGGCCAACTCGACAGACCTCCCCCTTTGCCGTGCGTTGATGCGGGCCTCACAGCCGTGCCTCCATCATCACCCGAGACTACATGGCACCACCCGGTCAGGGGACGTAGTCGGCGTCCGACCTGTGGAGGCGTTATTTTCTCGCTTGGATTACGTGGCTACCCGTCATCGGCAGCGGTTTCCAACCTCACAGTACACAGAGACTGCGGCGCCACCTACTAAGGGGAACGTAGAGAACGCTATCGTGCTGTACCGGTCGGTAGGTCTCTGATAACCCATTAGTGTCTGAACTCCGTATGGGGGTGAAGCTTACCTAGTTTAAGCTTTTTCCTAACTTGCGCGCAACTGCTACTCTGATGGCAGCGTGCGCTTGCCTTGGGATTGGGACTCAGGCGCAGATGCTTCGGCGGCGGGTGGGCACGCACACATCGGGGAGAGCCCGTCTCGGGGGACTCGGGCCCGCCCGGCGGCGTCCCGGCCTGGGCACGGGAAGCGCTCCTGGCTCGTGGCTCCGGTGAGCCCGGGCCGGCGTCCCAGGCGGCCGGTGCACGGCGGTCGGCTGGGGACGACCCGCACGCGGAGCCACGGCGCTCGCGGAGGAGGGCGGTTGCGCCTGCCCCCGGACTCTTGCTCGAGCGCCGCCCGCGCAGGTCCGGGGTTCCTACGCGCTGGAGCGGCGCGCAGCGGCCCCGTGCGACCCCTTCGGGGGGCGCATGGGCTATAACCGGCCGGGCCGCACCGCCCCGGGCCGCAGACACGCCCGCCCCGGTGCTCCGGACGCCCCTGCAGGGCCGCGCCCCCATGCGCCGCGGGGAGCGGCCGTTCCCGCGACCGTGGCCCGACCTCCTCCTGACGGCCCCGCCGGGTGGGCGCCGGGCTCCGGGCCTGCGCCCAACCGCACGTATGACTCGTGCCCCGTAGAGGCTGGGCGTCCGCGCGCCACTCGGGCTTCCCGGAGGGCGCCAGGTGATGCCGGGGGGGGGGCCGGGTGGAGGGGCAGCGCGCCACGAGTCGGCCCCGCGCCGAGGTAGCGCGGCCCCCGAGCTTGAGATACCCACGCGGGTCCGTCACGCCAGGCAGTACACGCCCTGCTGCCCGCGCCCCCCCGGCCGGGCCGGCTACGCCCGGGGTGCTCCCGCCGCGCGGACGTGCGGCCAACACCACCGAGCGTTGCCCGGTCCGCTGGGGCGCGGGGTCCCGGCTCGTCCGCTGGGCCCGCCGGTTCCGGGGACCTCCACCGCCGCATCTACCCCCCTGGGGGGCCCCGAGGCCGCGGGGGCGGCGTCCAGTGGCGGGCTCTCGGAGGGAAACGAAGCGCGTGCCGGCCGGCGTTGGCAGGGCCGTGCGGCCGTCGCCGGAGTCTACGACGGGCCTCGAGTCCGGGTCCGGTCCGTGCCCCGGCTCGCACAGCTCACCCC     
D       ATGTATAGTTTTTATCTTAATATTAATAAGTTACAAGTAATAAAAAATGATACATTACTTTGTATGAAAATAGTTTAAACTAAATATTCGGGAATAATCATAGGTTTAATGTTAATTTTATATTAGTAAGAACATACGTGATATTAATGAAGATACGTTGAATTTATTTCTGAAAATGTAAGATACAAATAATCATGCAGTAAATAATTAACAATTATTATTAATTTACTAAATATAAAGTATATCAATAGATTACTAAAATTTTATTTAATAAATAAAAATTTTTAAATTAGTTGAGAACGCTTATTATAATGTTTGCTATATAAATAATATGTTTCGTTACATAGTACGTTTGTCGTTTTTTTACTTTAAAAAAATTTTGTAGGGATTACAGTAATTTCGCTTTTTGTTATGTACTTGTTACTATAATTTTTTTTTATTGATTTTATTTTATGATTTAAATACAAACATACATGCATTAAATTGATCAATTTACTAAAATTAGCTATAAATAAAGTTCACTTTATCGATCATTAAACAATAATATTCGAGTTTATAGTTCAGAGCCATATAATGTATTTTTACAAGATTAACTATTTTATAATTGGTTAAGGAAATGATATTGGTTACCAAATTAACTATTATAAAAGATACTTATGATTATATAATTAATTGAATTAAATTTTCTTTTGGTTTGTTATTTGCAAAGAGTTAATAAATAGTTATTCCTGATCTTAATAAAGAGGAAAAAAAATAATCATTAAATCATAATTATGTTATAATCTACCGTGATTTTTAAGCGATATTCATGGATTAATGAATGTTATATAATATTATAATAATTATACATCTATAATATAACATATCCTGATTTAACTAAAAAAATATTATCTAACCTAACAATTTAATAATTAAATTCTAAGAATCCATAAACTGACAATAATAGATTTTTGGAATCGCTCAATAAATTATGTTCTAAACGTAAGATTGTTTTTATTCTAATGTCGGGCCACGGGCTTGTATTCGCGCCATATATTTACTATATAAAAAAAAGATGTATCAGCGCTCCTAGGAAACAGCTTAAGGTATGCCTTTCTCGGGTCCTTTTTTAGTTACACGAGATCGTACCTTTAGAGAATGACAAAATGTTAGTCGAGTGTTGTTGTAACTGTAAACTAGAGTGTTGACGAGGGTGAGAACTGTTTACACACTCGCAGTAATTTTGAGATACCTCCAATATTTGATGGAAGTCATCAAGAACAGGAGTAATACGCCTTCAAAACGAAACAATAGTGAAAATTAGTCATACCTCTGTCACTTTATAAAGACTTTAATTAAAATCTAGTGAGTGGACTTGCATCCACTTAGCAATATGTAATCTAGTCACTCACAGCTAGTCACTGCACTGTGTGAAGAAACCTATCTCTAGCGTAATGCGAGACGACTACGGCGCACATTCGATTTGGGTCCATACAGATAAAGTAATAGGTTACATCAGAAAGAAAAATACATACCATCATTGTCTACAATCATCAAGAAAGGCTTAACCTTTACGGTGACTATGGATAGTTCGAAAAGGACCGGTGTGCTGCGCTGAAAGCTGTCTGTAAAGTAATCCGTTAATTATACCCACCAGGCTCATGATTAACGCATTGGATTCTCTTCAAGGACACGAGCCTAACATAATCTGTACATTGAGTTAAGTTTAATGGACATGTATATCGATGCTATGGCTGAAGAAGGCTTATGCACTGCTGTGGCAAGTCGACTACTTTCCTCTCGGCTCCCTCTGATCTTAATCCATATGTAGTGATTTTTGTGATAAATCAAGAGTCCATAAGTAGTCTGATTACTGTTCACGAGGTTAACAGATTGGTTTGAAGTGATACATGGTATTAGTCGCCCGGTGACGTTCATATCTACCACTTCAGGGTCCTTGTTGGTCGTTCATCAAACGAGCGGCTTACTTAAACTTAGTAGATGAAGAGGGTCTAGTATGTTATAGCTTTTCGTAGCAACTCCGACGAGCGTTGTTCTATTGCCTCTGCCGGGTCTAAAGTTCGATTCTTCGGTCTAGGCCCCGAACCCCGCGGGTTGGGGCGCGTAGTCAAGCGGGACTGTCCATGTGACGCCAGGCCGCCCCTGCCGTGGCGCGACAGTATAGCGGGCTTCTGTTATCACGGCTCCGCGGCCTCCACCGTTGCCCAACGATATGCCTTGGGGATAATGAAAGGCGCTCAGCCCCGGCGCATCCGCCCCGGGGGGCATTACCAACGGCTGACGGGTAGATACACCCCCGGAACCAGGAAAGATCTCTGGGGCATCGGCGTTATGGGGAGGCGGGAGGAGTATCGCAGTCAGCGTGTGCCCTGGGCTCTCGGACTTTCGGGACCAATTCGAAGAGACACCGGCCTAGAGCCCCCCCAGGGGCACACACGCCTTTTTTGTAGGCAGCAGTGCCGCGCGTCGAACTCATTAAGCGAGTTGGCAGCCAGTATTCCCCGAGCCGGGGAGTATAGGCAAAGCATATACAGGAGGAAAGCGATACATGTGGCACCGCAGGGACGGGGCAAAACCCTATCGGCGGCCAACTCGACAGAACTCCCCCTTCGCCGTGCGTTGATGCGGGCCTTACAGCCGTGCCTACCTCATCACGCGAGTCTACATGGTACCGCACGGTGATGGGACGTATTCGCCGTCCGACCTGTGGAGGCGTTATTTTCTAGCTTCGATTACGTGCCTACCCGTCATCAGCAGCGGGTTACAACATCACAGTACACAGAGAATGTGGCGCCACTTACTCAGGGGAACTGAGAGAACGCTATGAAGCTGTACCGACGGGTAGGTATCTGAGAACGCATTAGGGTGTGATCTCCGTATGGGGAGGGAGCGTAGCTAGTGTAAGGTTTTTCCTAACTTGCGCGCAAAGGCTACTCGGATGGCAGCGTGCGCATACCTTGGGAGTGGGACTCGGGCGCAGATGCTTCGGCGCCGTGTGGGGACGCACATATGGGCGGGAGAGCCTCTCGGCGGAATCGGGCCCGCCCGGCGGCGTCCCGGCCTGGGCACCCGAAGCGCTCCTGGCTCGTGGCCCCGGTGAGCCCCGGGCGGGGTCCCAGCCGGGCGCTGCACGGGGGTCGCGTAGGGACGGACCGCACGCGGCGCCACGGGGCTCGCGGAGGGGGGCGGGTGCGGGTGCCCCAGCACTCTTGCTCGAGCGCCACCCGGGCAGGGCCGGGGTTCCCACGCGCACGAGCGACGCGCAGCGGACCCCCGTGACCCCCTCGGGGGGCGGGTGGGGTACGACCCACCGGGCCGCACCGCCCCCGGCCGCGGACACGGCCCCCACGGCGGTCCGGAGGCCGCTCCTGCGCCGCGCCCCAATGCGCCGGGGGGAGCGGCCCTTCCCGCGACCGTGGCCCGACCTCCTCCTGACGGCCACGCGGGGTGGGCGCCGGGGGCCGGGCCTCCGCCCAACCGCACGTGTGACTCGTCCCCCGTAGGGGCTGCCCGTCCGCGGGCCACACGGGCTTCCCGGCGTACGCCAGGTGAGGCCGGGGGGGGGGCCGCGTGGACGGGGACCGCGGGACGGCCCGGGCCCGCGCCGAGATAGCGCGGGCCGCCAGCTTGAGGTTCCCACGCGGGTCCGCCTCGCGAAGCAGCGCACGGCCCGCTGCCCGCCCCGCGCCTGGCGGCCCGGCTACGACCGCGGTGCTCCCGCCGCGCAGACGCGCGGGCAACCCCCGCGAGCGTTGTGCGGTCCGCTGGGGCCCGGCAGCAGGGCTCGTCCGCTGGGCTTGCCGGTTCCGGGGACCGCCCCCGCGGCTCCTAGGCGCCTGGGGGGCCCCCAGGCCGCGGGGGCGGCGTCCAGTGTCGGCCCCTCGCAGGGAAAGGAAGCGCGTGCCGGCCGGCGCCGCCAGGCCCGAGCCGCCGGCGCCTGATGCTCCGACGGGCCGCGAGTCCCGGCCCGCAGCGCGCCCCGGCTGGCAGAGCTCCCCCC     
C       ATGTTTAGTTTTTATCTTAATATTAATGAGTTTCATGAAATAGAAAATGATACATTAAATTGTTTGAAAATAGTTTTAACTAAACAATCGGGAATAATCATAGGATTAATGTTAATTTTTTATTAGTTAGAACATACGTAAAATTAATGAAGATACGTTGAATTTATTTCTGAAAATGTAAGATACGAATAATCATTCATTAAATAATTAACAATTATTATTAATTTACTAAATATAAAGTATATCGAAAGATTATTAAAATTTTATTTTATATATAAAAATTTTTAAATTTGTTTAGAACGATTAATATAGTTTTTGCTATATAAATAATATGTTTCGTAACATAGTACTTTTGTCGTTTTTTTACATAACAACCATTTTGTAGGGATTACAGTAAGTTCACTTTTTGTTATGTACTTGTTACTATAATTTTTTTTTATTTATTTTATTTTATGATTTAGATACAAACATACATGCATTAAATTGATCAATTAACTAAAATTTGCTATAAATAAATTTCACTTTAGCGATGATTAAACAGTAATGTTCGAGTTTATAGTTCAAAGCCATATAATGTATTTTAACAAGATTAACTATTTTATAATTGGTTAAGAAAATGATTTTGGTTACCAAATTAACTATTATAAATGATACTTATGATTATATAATTAATTGAATTAAATTTTCTTTTGATTTGTTATTTGCAAAGAGTTAATAAATAGTTATTCATGATCTTACTATAGAGGAAAAAAAATAATCATTAAATCATAATTATGTTTTAATATACCGTGACTTTTAATCTATATTCATGAATTAATGAATGTTATATAATATTATAATAATTTGACATCTATATTATAACAAATCCTGATTAAACTAAAAAAATATTATCCAACCTAAAAATTTAATAATTAAATTCTAAGAACCCATAAAATAACATTAATAGATTATTGGTATCGCTCAATAAGTTTTGTTCTAAACGTAAGATTGTTTTTATTCTAATGTCGGGCCACGGTCTTGTATTAGCGCCCTAGATTTACTATATAAAAAAAACATCTATCAGCGCACTTAGGAAACAGCTTAAGGTATGCCTGTCTCGGGTCCTTTTTTAGTTACACGAGATCGTACCTTTAGAGAATGCCAAAATGTTAGTCGAGTGTTGCTGTAAGTGTCACCTAGAGTGTTGAAGAAGGTGAGAAGAGTTTACGCACTCGCTGTCATTTTGAGGTACCTCCAAATTTTGATGGAAGTCATCAAGAACATGAGTAAAACGCCTTCAAAACGAGACAATAGTGAAAATTAGTCATACCTCTGTCACGTTATTAAGACTTTAATTAAAATCTAGTGAGTGTGCTTGCATCCACTTGGCAATATTTGATCTTGTCATTCACAGCTAGTCACACCAGTGTGTGAAGGAACCTATCTCTTGTGTAATGCGAGACGACTACGGCGCCCATTCGATTTAGGTCCATACAGATAAAGTAATAGGTTACATCATAAAGAAAAAGAAAGACCATCATTGTCTACAAGTATCAAGAAAGGCTGAACCTTTTCGGTGACTATGGATAGTTCTAAAAGGACCGGTATGCTTCGCTGAAAGCTGTCTGTAAAATAATCCGATAATTATTCCCACCAGGCTCAAGTTTAACGCAATAGATTCTATTCAAGGACACAAGCCGACCATAATCTGTACATGAAGTTAAGTTTAATGGACATGTATATCGATGCTATGGCTGGAGAAGGCTTTTGCACTGTTATGGCAAGTCGACTACTTTCCTCTCGGTTCCCTCTGATCTTAGTCCATATGTACTGATTTGTGCAATAACTCAAGAGTCCATAAGTAGTCTGATTATTGTTGAGGAGATTAACGGATTGGTTTGAGGCGATTCATGGTATTAGTCGCTACGTGAATATCATATCTACAACCTCAGAGTACTTGTGGGTCGTTCATCAAACGAGCGGCTTACTTAAACTAAGTCGATGAAGAGGGTCAAGTGGGCTACGGCTTTTCGTAGCAACTGCGGCGAGCGTTGTTCTATTGCCTCTGCCGGGTCGACAGTTCGATTCTTCTGCCTAGGCCCGGAAGCCGGCGGATTGGGGCGCGGGGTCAAGCGGGACTGACCATGACACCCCAGGCCGCCCATGCCTGGGGGCGACAGTATAGCGGGCTTATGTTATCATGCCTGGGCAGCCGCCACCCTGGCCCAACGATACGCTTCGGAGATAATGAATGGCGCTCAGCCCCGGCGCGACGCCCCCGGGGGAGATTACCAATGGCGGACGGGTACATATACCCCCGGATCCCCGAAAGATCTCTGGGGCCTCGCCGTTATGTGGAGGCGGGAGGCGTTTCGCAGTGAGCGGCTGCGGGGGGCTCTCGGACTTTCGGGACCAATTCGAGGAGGCCCCGGCCTAGAGATCCCCCAGGGGCCCAGACGCCTTGTTTGTAGGTAGCAGTGCCGCACGTCCAACTCGTTAAGCGAGTTGGCAGCCAGTATTCCCAAAGCCGGAAAGTATAGGCAACACATATACAGGAGGAAAGCGATACATGTGGGACGGCAGGGACGGGGCAAAACCCGGTCGGCGGCCCACTCGACAGAACTCCCCCTTAGCCGTGCTTTGACTCGGGCATCACAGCCGTGCCTACATCGACACCCTAGCCTACATGGCACCACATGTTCTGGTGACGTATTCACCGACCGACCGGTGGAGGCGTTATTTTCTAGCTTCGTTTACGTGGCTTCCCGTCATCCGCAGCGGCTTCCACCCTCACAATACACAGAGACTGTGGCGCCACCTACTAAGGGGAACCTAGAGAACGCTATGCCGCTGGACCGGCGGCTAGGTGTCTGAAAACGCATTAGTGCCTGATCTCCGTATGGGGCAGGAGCTTAGCTAGTGCAAGGTTTTTCCTAACTTGCGCGCAAATGCTACTCAGATGGCAGCGTGCGCCTGCCTTGGGATTGGGACTCGGGCGCAGATGCTTCGGCGCCGCGTGGACACGCACATATGGGCGACAGACCGTCGCGGGCGACTCGGGGCCGCCCGGCGGGGAGCCGGCCTGGGCACCGGAAGCGCTCCTCGCTCCTGGCACCGGTGAGCCCCGGCCGGGGTCCCAGCCGCGCGGTCCACGGGGGCCGGGCCAGGACGAATCGCACGCCGCCCCACTGTGCTCGCGGAGGTGGGCGGTGGCGCCTGGCCCCGCTCTCTGGCTCGAGCGCCCCCCGGGCAGGCCCGGTGTTCGTACGCGCCGGACCTGCGCGCAGCGGACACATGCGACCCCTTCGCGCGGCGCCTGGGGTATAATCCCCCGGGCCGCATCGCCCCCGGCCGCAGGCACGGCCCCCGCGGGGGTCCGTCGGCCGCTGCAGGGGCGCGCCCCTATGCGCCGGGGGGAGCGGCCATTCCGTCGTCCGTGGCCCGACCTCCTCCTGACGGCCGCGCCGGTTGGGCGCCGGGAGCCGTGCCTCGCCCGAACGGCACGTGTGAGTCGTCCCCCGTAGGGGCTGCTCGTGCGCGGGCCACCGGGGCTTCCCGGGTTGCGCCAGGTGATGCCGGGGGGGGGGGCAGGTGGACGGGGAGCGCGTGACGCGTCGGGCCCGCGCCGAGAGAGCGCGGGCGTCAAGGTTGAGGTACCGACGCGGGTCCGCCGGGCAACGCAGGGCACGGCCCGCTGCCCGCGCCGCGCCTGCCGGTGCGGCTACGCCCGCGGTGCTCCCGCCGCGCGGACGCGCGGGCAACACCCGCGAGGGTTGCCCGGTCCGCTGGGGCCCGCCGGCTGGGCGCGTGCGCTGGGCTCGCCCGTTCCTGGGACCGCGCGCGCGGCCACTATGCGCCTGGGGGGCCCCTAGGCGGCGGCGGCGGCGTCCAGTGGCGCCCCTTCGCAGGGACATGAAACGCGTGCCGGCCGCCGGGGCCAGGCCCGAGCCGCCCACGCCTGAGGCTCCGACGGGCCGCCAGTCCCAGCCCCGACGGCGCCCCCCCTTGCATAGCTCGCCCC     
B       ATGTATAATTTTTATCTTAATATTAATTAGTTACAAGGAATATAAAATGATACATTAATTTGTTTGAAAATAGTTTTAACTAAAAATTCGGGAATAATCACAGGATTAATGTTAATTTTTTATTAGTTAGAACATACGTTAAATTAATGAAGATACGTTGAATTTATTTCTGAAAATGCAAGATACCAATAATCATTCAATAAATAATTAACAATTATTATTAATTTACTAAATATTAAGTATGTCAATAGATTATTAAAATTTTATTTTATAAATAAAAATTTTTAAATTAGTTAAGATCGCTTAATATAATATTTGCTATATAAATAATATGTTTCGTAACATAGTACTTTTGTCGTTTTTTTACATTACAAAAATTTTGTAGGGATTACAGTAAGTTCTCTTTTTGTTATGTACTTGTTACTATAATTTTTTTTTATTAATTCTATTTTATGATTTAAATACAAACATACATGCATTAAATTGACCAATTCACTAAAAGTTGCTATAAATAAAATTCACTTTACCGATTATTAAACAATAATGTACGAGTTTATAGTTCAGAGCCATATAATGTATTTTAACAAGATTAACTATTTTATAATTGGTTAAGAAAATGATATTGGTTACCAAATTAACTATTATAAAAGATACTGATGATTATATAATTAATTGAATTAAATTTTCTTTTTATTTGTTATTTGCAAAGAGTTAATAAATAGTTATTCGTGATCTTATTATAGAGGAAAAAAAATAATCATTAAAACATAATTATGTTATAATATACCGTAACTTTTAATCGAAATTCATGTATTAATGAATGTTATATAATATTATAATAATTTTACATCTGTAGTATAACTAATCCCGATTAAACTAAAAAAATATTATCTAACCTAATATTATAATGATTAAAATCTAAGAATCCATAAAATTACATTAATAGAGTATTGGCATCGCTCAATAAGTTTAGTTCTAAAAGTAAGATTTTTTTTACTCTAATGTCGGGCCACAGGCTTGTATTCACGCCGCAGATTTACTATATATCTAAAATATGTATCAGCGCGCCTAGGAAACAGCTTAAGGTATGCCTATCTCGGGTCCTTTTTTAGTTACACGAGATCTTACCTTTATAGAATGTCAAAATGTTAGTCGGGTGTTGATGTTAATGTGAACTAGAGTTTTGAGGAAGGTGAGAATAGTTTACGCACTCGCAGTCGTTTTGAGATACCTCCAAATTTTGATGGAAGTCATCAAGAACATGAGTAATACGCCTTCAAAACGAGACAATAGTGAAAATTAGTCAGACCTCTGTCACGTTATAAAAACTTTAATTAAAATCTACTGAGTGTGCTTGCATCCACTTGGCAATATGTAATCTTGTCATTCACAGCTAGTCACGACACTGTGTGAAGGAACCTATCTCTTGTGGAATGCGAGACGACTACGGCACACATTCGATTTAGGTCCATACAGATAAAGTAATAGGTTACATCACAAAGCAAAAGATATACCATCATTGTTTACAAGCATCAAAAAAGGCTTAAGCTTTCCGGTGACTATGGATAGTTCTAAAAGGAACGCAATGCTGCGCTGAAAGCTGTCTGTAAAATAATTCGCTAATTATCCCCCCCAGGCTCAAGGTTAACGCAATCGATTCTTTTCAAGGACACAAGCTCAACTTAATCTGTACGTTGAGTTAAGTTTAATGGACATGTATATCGATGCTATGGCTGGAGAAGGCTTTTGCACTGTTATTGCAAGCCGGCTACTTTCCTCTCGGTTCCCTCTGATCTTACTCCATATGTAATGATTTCTGGGATAACTCAAGAGTCCATAAGTAATCTGATTAGTGTTCACGAGATTAACGTATTGGTTTGAAGCGATCCATGGTATTAGTCGCGAAGTGAATCTCATATCTACGACATCAGGGTCCTTGTGGGTCGTTCATCAAACGAGCGGCTTACTTAAACTTAGTCGATGAAGAGCGTCCAGTTGGGTACGCCTTTTCGTAGCAACTCCGGCCAGCGTTGTTCTATTTCCTCTGCCGGCTCAAGAGTTCGATTCTTCTGCCTGCGCCCGGAACCCTGCGGGTTGGGGCGCTTCGTCAGGCGGGACTGACCATGACACCCTAGGCCGCCCATGCCTCGGGGCGACAGTTGAGCGGTCTTATGTTATCACGGCTGGGCGGCCTCCACCGTTGCCCAGCGATAGGCGTCGGCGATAATGAATTGCGCTCATCCTCGGCGTGTCCGCCCCGGGGGCGATTACCAATGGCGGACGCGTAGATACACCCCCGCAACCTGGAATGATCTCTGGGGCATCGGCGTTATGGGGAGGCGGTAGAAGTATCCCAGTAAGCGTTTGCTATCGGCTCTCGGAGTTGCGGGACCAATTCGGGGAGCCTCCGGCCTCGAGCCCCCCCAGGGGCGCAGACGCATTTTTTGTGGGGCGCAGTGCTGCGCGTCTAACTCGTTAAGCGGGTAGGCAGCCAGGATTCCCGAAGTCGGAAAGTCCAGGCAACACGTCTACAGGAGGAAAGCGATACGTGTGGCACAGCAGGGACTGGGCAACACCCGGTCGTCGGCCGACTCGACAGAACTCCCCCTTGGCCTTGCTTTGAAACGGGCCTCACAGCCGTGCCTACAGCGTCACGCGAGCCTACATGGTACCTCAGTTTCGGGGGACGTATTCTTCGTCCAACCTGTGGAAGCGTTATTTTCTAGCTTCAATTACGTGGCTACCAGTCATCGGTACCGGCTTCCAACTTCACAGTACACAGAGACTGTGGCCCCACCAACTAAGGGGAAGGTGGAGAACGCTATCGAGCTAGACCGGCGGGTAGGTAGATGATAACTCATTAGTGTGTGATCTCCGTATGGGGCAGAAGCTTAGCTAGTGTAAGGTTTTTCCTAACTTCCGCGCAAAGGCTACTCAGATGGCAGCGCGCGCAAGCCTTGGGATTGGGACTCAGGCGCAGATGCTTCGGCGCCGAGTGGGCACGGACACATGGGCGAGAGAACGTGTCGGGGCAGCCGGGCCGGCCCCGCGGGGTCCCGGCATGGGCACCGGAAGCGCTCCTCGCTCGTGGCGCCGGTGAGCCCCGGGCGGGGTCCCAGGCGGGCGGTGCCCGGGGGCCGGGGCGGGACGGATCGCACGCGGCGCCAGTGTGGGCGCGGAGAGGGGCGGTTGCTCCTGCCCCCGCACTGCCCCCCGAGCGCCACCCGGGCAGGGCCGGCGCTACTACGCGCAGGAACGGCGCGCAGCGGACGCGCGCGACCCCTTCGCGCGGCGGGTCGGGTATAACCCACCGGGCCGCATCGCCCCTGACCGCCGGCACGGCCCCCGCGGGGTTCCGGGAGCCGCTCGCGGGCCTCGCCCCCATCCGCGGGGGCGAGCGGCCGTTCCCGGGACCGTGGCACCACCTCGTCCTGACGGCCACGCGGGCTGGGCGGCGGGTCCCGGGCCTCCCCCCACCGGCACGTGTGAGTCGTCGCCCGTAGAGGCTGCGCGTCCGCGGCCCAGTCGGGCCTACCGGCCGGCGCCAGGTGGTGCCGGCGGGGGGCCCGCGTGGACGGGGAGCGCGCGACGACTCGGGCCCGCGGCGAGATAGCGCGGGCGGCAAGGTCGAGGTGCCCACGCGCGTCCGGCGCGCGACGCAGGGCACGGCCAGCTGCCAGCGCAGTACCCGCCGGCCCGTCTACGTCCGCGGTGCTCCCGCCGCGCGGACGCGCGGGCAGCACCCGCGGGCGTTGATCGATCCGCTGGGGCCCGGCGGCCGGCCTTGTCGGCTGGGGAGGCCCGTTCCGGGGACCCCGCGCGCGGCACCTAGGCGCCTGGGGGGCCCGCTGGCCGCGGGGGCAGCGTCCAGTGGCGGCCCGTCGGAGGGGGATGAAACGCGGGCCGGCCGGCGCGGCCAGGGCCGACCCGCCGGCGCCTGATCCTCCGGCGGGCCGCCAGTCGCTGCCGGGACCGGGCCCCCGCTTGCATAGCTCCCCCC     
A       ATGTTTACTTTTTATCTTAATATTAATTAGTTACATGTACTAGAAAATGATACATTAAATTGTTTGAAAATAGTTTAAACTAAAAATTCGGGAATAATCACAGGATTAATGTTAATTTTATATTAGTTAGAACATACGTTAAATTAATGAAGATACGTTGAATTTATTTCTGAAAATGAAAGATACAAATAATCATTCATTAAATAATTAACAATTATTATTAATTTACTAAATATAAAGTATTTCAATAGATTATTAAAATTTTATTTAATAAATAAAAATTTTTAAATTAGTTAAGAACGCTTATTATATTCTTTTCTATATAAATAATATGTTTCGTAACATAGTACATTTGTCGTTTTTTTACTTTACAATTATTTTGTAGGTATTACAGTAAATTCCCTTTTTGTTATGTACTTGTTACTATAATTTTTTTTGATTAATTTTATTTTATGATTTAAATACTAACATACATGCATTAAATTGATCAATTTACTAAAAGTTGCTATAAATAAACTTCACTTTAGCGATCATTAAACAATAATGTACGAGTTTATAGTTCAGAACCATATAATGTATTTTAACAAGATTAACTATTTTATAATTGGTTAAGAAAATGATATAGGTTACCAAATTAACTATTATAAATGATACTCATGATTATATAATTAAATGAATTAAATTTTCTTTTGATTTGTTATTTGCAAAGAGTTAATAAATAGTTATTCATGATCTTAATATAGAGGAAAAAAAATAATCATTAAAACATAATTATGTTATAATATACCGTGACTTTTAATCTAAATTCATGAATTAATGAATGTTATATAATATTATAATAATTTTACATCTTTAGTATAACATATCCGGATTAAACTAAAAAAATATTATCGAACCTAAAAATATAATTATTAAAAACTAAGAATCCATAAAATTACATTAATAGATTTTTGGTATCGCTCAATAAGTTATGTTCTAAAAGTAAGATTGTTTTTATTCTAATATCGGGCCACGGGCTTGTATTTACGCCTTATATTTACTATATAATCAAAAAATTTATCAGCGCTCCTAGGAAACAGCTTAAGGTATGCCTCTCTCGGGTCCTTTTTTAGGTACACGAGATCCTACCTTTATAGAATGGCAAAATGTTAGTCGAGTGTTGCTGTAAATGTAAACTAGAGTCTTGACGAAGGTGAGAAGAGTTTACTCACTCGCGGTCATTTTGAGATACCTCCAAATGCTGATGGAAGTCATCAAGAACACGAGTCATACGCCTTCAAAACGAGACAATAGTGAAAATTAGTCATACCTCTGTCACGTTATCAAGACTTTAAATAAAATCTAGTGAGTGAGCTTGCATCCACTTGGCAATATTTAATCTTGTCAATCACAGCTAGTCACGGCACTATGTAAAGGAACCTATCTCTTGTGCAATGCGAGACGACTACGGCTCACATTCGATTTGGGTCCAAACAGATAAAGTAATAGGTTACATTAAAAAGTAAAATATACACCGTCTTTGTTTACAAGCATCAAGAAAGGCTTAAGCTTTTCGGTAACTATGGATAGTCCTAAAAGGACCGCTGTGCTGCGCTGAAAGCTGTCTGTAAAGTAATTCGCTAATTATACCCCCCAGGCTCCAGCTTAACGCAATGGATTCTTTTCAAGGAGACAAGCGTAACTTAATCTGTACATTCAGTTAAGTTTAATGGCCATGTATATCGATGTTATGGCTGCAGAAGGCTTATGCACTGTTATGCCAAGTCGGCTACTTTCCTCTCGGTACCCTCTGATCTTATTCCATATGTAATGATTTATGAGATAATTCAAGAGTCCATAAGTATTCTGATTACTGTTAAGGAGATTAACATACTGGTTTGAGGCGATCCATGGTATTAGTCGCAATGTGAATATGATATCTACAACTTCAGGGTCCTTGTGGGTCGTTCATCAAACGAGCGGCTTCCTTAAACTTAGTCGCTGAAGAGAGTCCAGCTGGCTACGACTCTCTGTATCAACTCCGGCGAGCGCTGTTCTATTGCCGCTGCGGGATCAAGAGTTCGATTCTTCAGCCTATGCCCAGCACCCCGCGGGTTGGGGCGCTGTGTCAAGCGGGACTGACCATGACACCCTAGGCCGCACATGCCTGGGGGCCCCAGTTTAGCGGGCTTATGTCATCACGACTGGGCAGCCTCCACCGTCGCCCAACGATAGGCATCGGCGATAATGAATTGCGCTCAACCGCGGCGTCTCGGCCCCGGGGGATATTACCAATCGCGGACGGGCATATATACCCTAGGATCCTGGAATGATCTCTGGGGCATCGCCGTTATGGGGAGGCGGCATAAGAGTCCCAGTTAGCGGTTGCGTACGGCTCTCGGACGTTCGGGACCAATTCGAAGAGACCCCGGTCTCGAGTGCCCCCAGGGGCACAGACGCTTTCTTTGTAGGACGCAGTGCTGCCGGTCTAACTGGTTAAGCGGGTAGGCAGCCAGGATTCCCAGAGCCGGATAGTCCAGGCAACACATGTACAGGAGGAAAGGGATACGTGTGGCACAGCAGGGACTGGGCATAACCCGGTCGCCGGCCAACTCGACAGAGCTCCCCCTTGGCCATGCTTTGAGACGGGCATCACAGCCGTGCCTACCGCATCACCCTAGCCTACATGGTACCGCAGGTTACGGTGACGTATTCTGCGTCCCACCTGTGGAGGCGTTATTTTCTAGCTTCGAGTAGGTGGCTACCGGACATCAGCACCGGCTTCCAATCTCACAGTACACAGAGAGTGCGGCCCCACCAACTAAGGGGAACTTTGAGAACGCTATACAGCTGTACGGGCGGGTAGGTAAATGAAAACGAATTAGCGTATGAACTCAGTATGGGGCGGAAGCTTAGCTAGTGTAAGGTTTTTCCTAACTTGCGCGCAAAGGCTACTAAGATTGCAGCGTGCGCACGCCTTGGGATTGGGACTCAGGGGCAGGTGCTTCGGCGCCATGTGGGCACGGACAGATCGGCGAGAGACGCTGTCGGCGCAGCCGGGCCGGCCCGGCGGGGTCCCGGCCTGGGCACCAGAAGGGCTCCTGGCTCGTGGCCCCGGTGAGCCCCGGGCGGGGTGCCATCCGGGCGGTGCACCGGGGGCGGGGCGGGACGGGCCGCACGCCGCGCCAATCTGCTCGCGGAGGAGGGCGGTTGCCCACGGCCCCGCACTCGAGGGCGAGCGCCCCCCGGGCAGGGCCGGGGCTGCTACGGGGGGGAGCGACGCGCAGCGGACCCCCGCGACCCCTTCGCGGGGCGGGTCGGGTACGACCGACCGGGCCGCATCGCCCCTGACCGCCGGCACGGCCCCCCCGGGGCTCCGGACGCCTCTCGGGGGCCTCGCCCCAATGCGCGGGGGGGAGCGGCCGTTCCTGCGCCCGTGGCCCGACCTGGTCCTGACGGCCCCGCGGGTTGGGCGCCGGGCGCCGGGCCTGCCCCGAACGGCATGTGTGACTCGTGCCTCGTAGAGGCTGGGCGTCCGCGGGCCAGTCGGGCGTGCGGGGCTACGACAGGTGGGGCCGGGGGGGGGGCCGGGTGGACGGGGAGCGCGCTACGAGTCGGGCCCGCGGCGAGATAGCGCGGGCCGCAACGTTGTGGTTCCCACGCGCGTCCGACGTGCCATGCAGGGCACGCCCCGCTGCCCGCCCCGCGCCTGGCGCCTCGGCTACGACCGCGGTGCTCCCGCCGCGCGGCCGAGCGGGCAACACCGGCGAGCGTTGCTCGATCCGCTGGGGCCCGGCGGCAGGGCTGGTGAGCTGGGGGCGCCCGTTCCCGGGACCGCGCCCGCGGCACATAGACGCCTGGGGGGCCCCCAGGCCGGGGGGGCAGCGTCCAGTGGCGGCCGCTCCCAGGGAGATGAAGCGCGGGCCGGCCGGCGCCGCCAGGGCCGACCGGCCGGCCCCTGATGCGCCGGCGGGCCGCCAGTCCCTGCCCGGCCCGAGCCCCCGCTTGCATAGCTCACCCC     
