# Supplementary material for: A simple method for data partitioning based on relative evolutionary rates
Source: PeerJ. 2018 Aug 28;6:e5498. doi: 10.7717/peerj.5498 (PMC6118207; doi:10.7717/peerj.5498)
Supplement: Data S1 — The datasets are provided in the PHYLIP format. [file peerj-06-5498-s002.zip › DataS2/AS4-6.phy]

17  4000
out     TGATTTATTTATACATATGTGTATGATAAATAAAAAATTAAATTTTTCTAATCTAAAATGTTAAAAGAAATCACATAAAAGTAAACTACATAGTAAAATTCCAAATCAAATCCAGCGTGTTAACAAAGTAATTCGTATTATGAATGATTTACGTAATTAAATCAGTATAATATAGTATCTGCTATTAGTTATACTGGATTGTCAAAATTATTAATCAAATAAGTTTGATAATAAATACTATAAAATTTTAAAATACAATATTCCATTATAGTATTTGAATATGCTAAAATATTATAAACTATAATAAAAAATATCAAAATAACTAAAATTTTGACCAAGATATAATACAATTTTTTATATTCATTTTATTTTATTAAACAGAAATTTAAATAATAATGTATCTTCTCATTTAGATCAATATTTTCATTAATGAATGTTTATATCCATCACTAATAATGATTCGGTATTTAATAGATTAGTTTATTAACCAGATATTATACAGATTATTATTTGACTGAATATAATAAGAGATATGTATCAACGAGGTTACATGTAAGTTTAAATTGCAAAATATTAAGTAGATTTAAAATCAAATAATGGTTACATGAAAACAGTTTGAAAATTTTTATTTATTTTGAAAGTTCTTTCTTGGTATCAATATGTGAAAATTAGAAATATTAATATCCACTTTATTCGTTCAATAATAAAATTAATTTTAGATAATTAGTATGCTGAAAATAAATCGGTTATAACTCCTATTTCTAGATTTAAACAGTATGCGAAAATGGATAAATTTAGCTAAACTATTCATCGCTAATACACTTATATTAAATAGTTTATATTATTTTAAATCTTCCGTTTTTTATCACTAAATGCTTTCGTAATTATACAGATCAATAAAGAGTAGAATTATTAATAATTTATATATGTCTATTAACCAAAGAAACGATATTACTTAAGTATTAAGAAAGATTTAGCGTTGATTGAGTAAAGTTATTGCTTAACTAATGCCCGAGTGGTTAGGCACTATGATCGGCGTCGCAACTGGAGCTAAACTTTAGGGGAGGAAATCCTCATTGATTACAAATGGCGTTGATTACGGGGGACTAATTCTTCGATTATTTCTTCCGTCACACTAAGGATGTTGATTCACTATCTAGTAATTACAGTTTTCCCTGGAGCACCATTTGCTGGAAGATTTGGACTGACCCTTCAACCAAGTCCAATTGTCATAAAAGGTAACATTTAATGTCACCAGGTAAGACATTTCACAACAGGCATGTTCGGATATAGACGTATTTGTCAGAAACACAGTGCCCTATATAAGACGAGGCCTTCTATATTGCAAAGGTTAATTGCGAAGTAGTCTGACCTTTCCCATATGGCAACCATGGTCCGATCTGGCTCTTACGTTGTCTGACTCGATAAATTTCTGGTCCCAGTGTACAATCTTTTCACATCGTAGGGTATAATTCGGTACGAGAGTCATGTTTCTTCCAGAATCGAATTATAGTGGTCCCCGTGCTGTCTCCTATCCCGGAACGGTAGTTATCTCTTATAACCTCGCATATAATTAATGCGCTAAACCAGCTATAGGTAGCGTGTATTCCTAATCACTCGATCTATCTCAAGGGAACGAGCTTGGTGTTTGGACCTGTATGAAATTACTACAGCTTTCACACCGCCTTGTTTGCTATTCAGCTAAGTGGCAGGTATAACTCTATAAGTTTCTTGTTGTACAAGCTCAATTCGGTGCAATGGATCCATAGAAAACTCAATTCTTGCTTCTAATCGTTGATTTGACCAGAGTAAAGCATGATGGATTCAGTAGTAGACTTGATAAGGAAATTAGTGTACGCACTTCTACCTTATATCTCGAAATTTAACACCACAATTAAACTGGTACTGTAGGCTAATAATTTACGTTTGTATTTACGCTGATCAGAGGATAATGGGGGTCATAACGTTTTAATACGAAGCATAACTTGATCTGTAGACCGAAATAACGTAGCACCTCTTGCAGTTCCTGCGCCCGGCATATGTTCTGCCGGTTCCCGTTATTTCAGCGAGTGCCAGTATCACACCCGTGTTGGGCCGAGTGAGCTCGCGTTCGCCCATCGGGACACCTTTAGCCGACCGACGGCACGGATATCCCGTCCGGCCCGCACCCGTGCGGCCCGCCATGGTCGGGCCACCTCGAGTGACGCTGGGGGTCCGAAATGCTACAGCGCGGCGAGTCACCGACGCAGACCATATGGGCTGGCTGGTTTGCGTATTATTCGCTCGCATTTACCGCTCGGGTAAACACGAAGCTTGTCGACCCCGCTTCGAGACGCCGACTGCGCCACACCCGTGCTCCCGAGTTCTAGGGATGGCCTACTTATCAGCGTTCAGCTGTAGGGGAATCGTCGTAGACTTGCGGGAGGCCATCTGTACGGTCTCGCGCATGTTCGGATGGTGGCCGGCCTGGCACGAGGCACGACCCGACGGTCGCTACAGGCGAACACAGAACCAACCACTACTGACCTCGTCACATTTATGGGGGCTCCCGCGCGCACTCTCGGAGCAAGAGCTCATCTGGCAGGTATCCCGAGGGCCGCCCCACCCGCTGCCGCTGTTCGCTTCCCGTGGGATGTGTGCAAGACACCCGTGTGTAGCGCTGGACATCCGTCCTCTAGGATTTTAGGAGACCAGTGAAACCTTCAGGCTGCTCGAATCAGGCCGTTAAGACGTGATCTTAATACCTACCATTCTCCCATAATTACCGTCGGTCGTGGGAGGGGTCGCTGCCTCTGCTCCGGTTCCCGACTGCCGTACCTTCAGTTCCCAGGGGGCGGATACCCTCACGAGGGTCCGCGAGCTAGGCCTTCCGGTCGCAGGGGCCGCCGCCGTTGAAGGCGGTGAATTGCCGAGAGTGACACTGTAGGCCGCATGGAGGTTCCCATGGCCAGCAAGTGGAAGGACAGCCAGATTGGCGGCGGTCGGATTCAGGCCACAGCCACGCCTACGCGGCGGACGCCCGGAGGCGGCCCCCCCCGCCTCGCCCACTGGCTGGGGGGCTTTCTCGTGCGCACGAGACTGGATTCGCGCGATCGCCGGGCAGGACACCGAGCGCACCGGGTCCGGCTGGGGCGCGGCGCCTCTGCCCGGGCTAACGAAGCACGCCCGGCGCTAGGTCTGCGTACGGGCCCTGGGCGCAGTCTCCCGCGACAGCCTGTGCTGGAAGCCTGCCGTCGCCGCGAGGCCGGCCCCGACCTTCCCACGAGGGGGGTCGCGCCGGCGCTAGAGCGCCCCCCACGTTCGTCCCGGCCCCGTAGTGGCGGTGGGCGAAACTCTCCCGGCAGGCGCCCTCACGGCCCTCGGGATCCCACGCCGGGTCCACCCCCGGCTCTCGCGGAGTCGGCCCGCGGATCGCGGGGACCTCCCGGACCGCGCGCCCCCGGCCGAAATCACCGCTGGCAGGCCGCGCGCGGTCGACGGCCCGGCGCTTGAGGCGCGACCTCCGGCGGGCGCGGGCGCCGCGAGCCGGCGGTTGGCGGTCGGGGCGAGACGCCGCCTGGGGGAACGAGCTCGGGCGGGGCCGGCACAGCCCGCAGTCCTCGCCCCCCGCCGAGGGCGGGCGCGCAAGTGCGCTCTCGACTCCGGCCGAACGCAGGGGGACCCGAGGGGGGCCCCCGGCAGAAAAGATCCGGGAGAATCGGAGTCACCGGCGCAGGGGCGCGGCCCCGCCCTGATCGGCCGGTGTTCAGGCGTCCGCGCCCGGGGGGGGGCAGGCGCGTGGGGGAGGCCACGGCCACAGCTCAGTGCTGTGCTAGTGTGACGGGGGCTCTCCGGGCCCAGGGCGTCCGGCCCAGGGGGCGCGGTTCCGGCGCGGGCTTCGCCCCGTGCGCGCGCCATCCCGATTTGCCCGCGGGGTGACGCCGACTCGGCGCGAACCCGCCTCTGGAGAGCCAGCCTGACCACATCGTGCGGGCGGCCGTGGTGCCTACTGCCCCCCCAG     
P       TGATTTATTTATACATATGTGTATGATAAATAAAAAATAAAATTTTTCTTATCTAATAAGTTAAAAGAAATCACATAAAAGTAAACTGCTTAGTAAAATTCCAAATCAAATCCAGCTTGTTAACAAAGTAATTCGTATTATGAATGATTTACTTAATTATATCATTATGATATAGTATCTGCTAAGAGTTAAACTGGATTGTCAAAATAATTAATCAAATAAGTTTGTTAATAAATATTATAAAATTTTAAAATAAAATATTCCATTATAGTATTTGAATATGCTAAATTATTATAAACTATAATAAAAAATAACAAAATAACTAAAATTTAGACCAAAATATAATACAATTTTTTATATTTATTTTATTTTATTGAACAAAAATTTAAGTAATAATATATCTTCTCATTTAGATCAATATTTTCATTATTGAATCTTTATATCCAACACTAAGATTAAATCGGTAGTTAATAGATTAGATTATTAACCAGATAATATACAGATTATTAATTAACTGAATATAATAAGAGATATGTATCAAAGAGCTTACATGTAAGTTTGAATTGCAAAATATTAAGTAGATTTAAAATCAAATAATGGTTACATTAAAACAGTTTGAAAATTTTTATTAATTTTGAAAGTTCTTTCTTGGTATCAATCTGTGAAAATTAAAAATATTAATATCCACTTTATTCGATCAATAAAAAAATTAATTTAAGATAGTTAGTATGCTAAAAAGAAATCGGTTATAACTACTATTTCTAGATTTAAACAGTATGCGAAAATGGAAAAATTTAGCTAATCTATTCATCGCTAATACACTTATAATAAATAGTTTATATTATTGTAAATCTTCCTTTTTTTATCAATAAATTCTTTATTAATTATACATTTCAATAAAGAGTAGAATTATTAATAATTCATCTATGTCTATTAACCAAAGAAACGAAATTACCTTATTATTAAGAAAGATTTAGCGTTGATTGAGTAAAGTTATTGCTTAACTAATGCCCGAGTGGTTAGCCCCTTGTATCGGCGTCGAAACAGGTGCTAAACTTTAGCGGAGGAAATCCTCATTGATTACCAATGGCGATGATTACGGGGGACTAATTCTTCGATTATTTCTTCCGTCACACTAAGGATGTTGATTCACTATCTATTAAACACAGTTTTCCCTGGAGTACCTTTTGCTGGAAGTTTAGGATTGACCCCTCATCCAAGTCCAATTGTCATAAAAGGTAACATTAAATGTCACAAGGTAAGACATTTCACAACAGGCTTGTTCGGATAGAGACGTATTTGTCAGAAACACAGTGCCCTATATAAGACAAGGCCTTCTATATTGCAAAGGTAAATAGCGACGTAGTCTGACCTTTCCCATATGGAGACGACGGTCCGATCCTGCTCTTACGTTGTCTCACACGATAAATTTCTGGTCCTAGTGTACAATCTTTTCACATCGTCAGGTATAATTCGGTACGAGACTCTTGTTTCTAGCAGAATCGAATTAAAGTTGTCCCCGTGCTGTCACCTATCCCGGAACGGAAGTTATCTTTTATAACCTAGCATATAATTAATAGCCTAAACCAGATATAGGTAGCGTGTATTCCTAATCACTCTTGCCATATGAACGGAGCGAGCTTGGTGTTTACTCCTGTAAGAAATTACTACAGTTTTAACACCGCCTTGTTTACTTTTCAGCTAAGTGGAAGGTAAAACTCTATAACTTTCTTTTTATACAAGCTCAATTTGGGGCAATGGATGCCTAGAAAACTCAATTCTTTCTCCTAATCGTTGATTTGACCAGAGTAAAGCATGATGGATTCAGTAGTAGACTTGATAAGGAAATTAGTGTACGCACATTTAACTTAAATCTCGTAATTTAACAGCGCAATTAAACTGGTACTGTAGGCTAATAATTTACGTTTGTAATTAGGCTGATCAGAGGATCATAGGAGCTATAACGTTTTAATACGAACCATATCTTGATCTGTACACCGAAATAACGGAGCACCTCTTGCAGTTCCTGCGCCAGACTTATGTTCTGCCGGATCCGGTTTTGACAGCGAGTGCCGGTAGGCCACCCGTGTTCGGCCGAACGATCTCGCGTTCGCCCATCGGGACAACTTTAGGCGAGCAACGGCACGGATATCCCGTCCGGCCCGCACCCGTGCGCCCCGCCATGGTCTGCCCACCTCGAGTGACGCTGGGGGTCCGGAAGGTTACACCTCGCCGAGTCATCGACGCAGCCCCTATGGGCTTGCTGATTTCCGTACTATCCACGCGCGTTTACCGTTCGGGTTAACACCTAGATTCTCGACCCAGCTTCGAGACGCCGACTGCGCCACACCCGTGCTCCCGAGTCATAGTGATGTCCTACTTACCAGCGTACAGATGTTGGTGAATCGTCGTAAAGTAGCGGGAGGCCATCTGTACGATCTCGCGCATGTTCGGATGGTGGTCCGTCTGGGTCAAGCCACGGCCCGACGGTCGCTACAGGCGAACACAGAACCAACCGCTACTAACCGCGTCCCATTTATGCGGGCTCCCGCGCGCACCCTCGGAGCGAGAGCTCAGCTGGCAGGTATCCAGAGGGCCGCCCCACCCGCTGCCGCTGTTCGCTACCCGTGGGTTGTGTGCAAGCCACCCGTGTGTAGCGCTGGACGTCCGGGATCTAGGATTTTAGGACACCAGTGAGACCCTCAGGCTGGTCGACTCAGGCCGTTAACACTTGATCTTAATACCTACCACTCTACCATACGAACCGTCTGTCGTGGTATGGGTCGCTGCCTCTGTTCCGGTTCCCGCCTGCCGTACCTTCAGTTCCCAGGGGGCGGATACCCTCACCAAGGTCCGCGAGCTACGCCTCCCGGTCGCAGGGTCCGCCGCCCTTGAAGGCGCTCACTTGCCGATAGTGACACTGTAGGCCGCATGGAGGTTCCCACGGCCAGCATGTCGAAGGAGAACCAGATTGGCTGCGGTCGGACTCAGGCCACAGCCACCCCCACGCGGCGCGCGACCGGCCGTGGCCCGCCCCGCCTCGCCGACTGGCTGGGGGGGTTTCTCGTGCCCACGAGACTGGATTCGCGCGATCGCCGGGCAGGACACCGAGCGCAGCGGCTCCGCCTGAGGCGCGGCGCGTCTGCGCGGGCTGACGGAGCACGCCCGGCGATAGGTCTGCGTGCGGGCTCTGGGCCCAGTCTCCCGCGACAGACTCTGCGGCAAGGGTGGCGTCCCCGCGATGCCGGCCCCGACCTTCCGACGCCGGGGGTCCCGCCGGCGCTAGAGCGCCCCCCACGTTCGGCCCGGCCCCGTAGTGGCGCTGGGCGCCGCGCTCCCGGCAGCCGCCCTGACGGCCCCCGGGCTCGCACGCTGGGTCCACCCCGGGCTCTCGCGGAGTCGGCCCGCGGATCGCCGGGACCTCCCGCACCGCGCGCCCTCGCCGGAAATCAACGCTGGCACGGTGCGCGTGGTCGACGGCCCGGCGCTCGAGCCGCGACGTCCGGCGGACCCGGGCGCCGCCAGCCGGCGGTTGGCGCTCGGGGCGAGACGCCGGCTGGGGGAGCGACCTCGGGCGGGGCCGGCACCGCCCGCAGTCCGCGCCCCCGGCCGAGGGGCGGCGCGAAAGTCGGCTCTCCACTCCGGCCCACCGCAGGGGGCCCCGAGGGGGGCCCCCGGCAGAAAAGATGCGGGCGAAGCGGAGTCACCGGGGAAGGGGCTCGGCCCCCCCCTGCTCGGCCGGTCTTCAGGCGTCCGCCCCCGGGGGGGGGCAGGCGCGCGGGCGAGCCCACGGGCCGAGCTCAGTGCTGTGCTAGCGTGACGCGGGCTATCCGGGCCCAGGCCGTGGGGGCTAGGGGGCGCGGCTCCCGGGCGGGGCTGGGCCGGTGCTGGGGCACTCCCGCTTTGCCCGCGGCGGGACGCCGACTCGACGCTGACGCCCCTCTGGTCTGCCTCCCTGCCCACAGCGTTCGGGCGGCCGTGGTGCCTACTCCCCCCCCAG     
O       TGATTTATTTATACGTTTGTGTATGATAAATAAAAAATAAAATTTTTCTTATCTAAAACGTTAAAAGAAATCACATAAAAGTATACTACTTAGTAAAATTCCAAATCAACTCCAGCTTGTTTACAAACTAATTCGTATTATGAATAATTTACTTAATTATAGCATTATTATATAGTATCTTCTATTAGTTAGACTGGATTGTCAAAATAATTAATCAAATAAGTTTTATAATAAATAATATAAAATTTTAAAATAAAATATTCCATTATAGTATTTGAATATGCTAAAACATTTTTAACTATAATAAAAAATAACAAAATAACTAAAACTTAGACCAAGATATAAGACAATTTTTTATATTCATTTTATTTTATTTAACAGAAATTTAAATAATAATATATCTTCTCATTTAGGTCAATATTTTCATTACTGAATGTTTATATCCATCACTAAAAATTATTCGGTAATTAATAGATTAGTTTATTAACCAGATATTAGACAGATTAGTATTTTACTGAATATAGTAAGAGATATGTATCAATGAGTTTACATGTAAGTTTCAATTGCAAAATATTAAGTAGATTTAAAATCAAATAATGGTTACATTAAAACAGTTTGAAAATTTTTATTGATTTTGAAAGTTCTTTCTTGGAATCAATATGTGAAAATTATAAATATTAATAACCACTTTATTCGTTCAAAAATAAAATTAATTTCAGATATTTGGTATGCTGATAAAAAATCGGTTATATCTTCTATTTCTAGATTTAAACAGTATGCGAAAATGGAAAAATTTAGCTAATTTATTCATCGCTAATACACTTATAATAAATAGTTTATATTATTGTAAATCTTCCATTTTTTATCAGTAAATGCTTTAGTAATTATACATATCAATAAAGAGTAGAATTATTAATAATTTATATATGTCTATTAACCAAAGAAACGATATTACTTAATTGTTAAGAAAGATTTAGCGTTGATTCAGTAAAGTTATTGCTTAAGTAATGCTCGAGTAGTTAGCCTCTTTTATCGGCGTCGAAACTGGAGCTAAACTTTAATGGAGGAAATCCTCATTGATTACTAATGGCGATGATTACGGGGGACTAATTCTTTGATTATTTCTTCCGTCACACTAAGGATGTTGATGCACTATCTAATAATCACAGTTTTCCCTGGAGCACCTTTTGCTGGAGGGTTTAGATTGACCCGTCAACCAAGTCCAATTGTCATAAAAGGTAACATTGAATGTCACCAGGTAAGACATTTCACAACAGGCGTGTACGGTTATAGACGTATTGGTCAGAAACTCAGTGCCCTATATAAGACAAGGCCTGCTATATTGCAAAGGTTAATTGCGACACAGTCTGAACTTTCCCATATGGGAACGATGGTCCGATCCCGCTCTTACGTTGCCTAACGCGATAAATTTCTGGTCCTAGTGTACAATCTTATCACATCGTATGGTATAATACGTTACGAGAGTCTTGTTTTTCTCAGAATCGAATTAGAGTCGTACCCGTGCTGTCTCCTATCCCGGAACGGTAGTTACCTCTTATTACCTAGCATATAATCAATATACTAAACCAGTTATAGTTAGCGTGTATTCCTAATCACTCATTCCATCTCAATGGATCGAGCTTGGTGTTTATTCCTGTAAGAAATTACTATAGTTTTTACACCGCCTTGTTTCCAATTCAGCTAAGTGGCAGGTATAACTCTATAAGTTTCTTTTTATACAAGCTCAATTGGGGGCCATGGATCCATAGAAAGCTCAAATCTATATCCTAATCGTTGATCTGACCACAGTAACGCATGATGGATTCAGTTGTAGACTTGATAAGGAAATTAGTGTACGCAAAAATATCTTACATCTCGTAATTTAACACCGCAATTAAACTGGTACTGTAGGATAATAATTTACGTTTGTAATTAGGCTGATCAGATGATAATGGGCGTGATAACGTTTAAATACGAAGCATAGCTTTATCTGTACACACAAATAACGCAGCACCTCTGGCAGTTCCTGCGCCCGGAATAGGTTCTGCCGGATCGTGTTCTGTCAGCGAGTGCCCGTATGGCACCCGTGTTCGGCCGAGTGAGTTCGCGTTCGGCCATCTGGTCAACTTGAGCCGAGCAACGGCACGGATATCACGTCGGGCACGGCCCCGTGCGCCCATCCATGGTCTTCCCACCTCGAGTGGCGCTGGCGGTCCGGAACGGTACAGTACGCCGAGTCATCGACGCCGCCCAAATGGGCTTGCTGTTTTTCTTACTATCCCCCCCCAGTTACCGATTGGATAAACTACGGGATTCTCGACCCAGCTGCGAGACGCCGACTGCGCGACACCCGTGCTCCCGAGTGCTAGTGATGGCCTACTTGCCGGCGTACAGGTGTAGGGGAATCGTCGTAGAGTCGCGGGAAGCCATCTGTACGATCTCGCGCTCGTTCGGAAGGTGGCCCGCCTGGCTCCAGACACGGCCCGACGGTCGCTACGGGCGAACACAGAACCAAGCACTACTTACCTCGTCCCATTTATGGGGGCTCCCGCGCGCACGCTCGGAGCGAGAGCTCAGCTGGCAGGTCTCCCGTGGGCCGCCCCACCCGCTTCCGCTGTTCGCTACCCGTGGGATGTGTGCAAGCAACCCGTGTGTAGCGCTGGACGTCCCACCGCTAGGATGTTAGGAGACCAGTGACACCATCGGGCTGCTCGGCTCGGGCCGATAAGACGTGATCTTAATACCTACCAGTCTGTCATAAGGACCGTCGATCGTGGGACGGGTCGCTGCCTCTCATCCGGTTCCCGCCTCCCGTCCCTTCAGTTCCCAGGGGGCTGTTACCCTCACCAGGGTCCGCGAGCTAGGCCTTCCGGTCGTAGGGTCCGGGGCCGTTGAAGCCGGTAACTTGCCGATAGTGACACTGTAAGCCGGATGGAAGTTATCAAGGCCAGCCGGTGTAAGGACACCCAGATTGGCGGCGGTCGGACTCAGGCCACAGCCGCGCCGACGCCGCGCGCGACCGGACTCGGCCCTCCCAGCCTCCCCGACTGGCTGGGGGGCTATCTCGGGCGCAGGAGACTGGATTCGGGGGATCGCCCGGCACGACACCGAGCGCACCGGCCCCGCCTGGGGCGCGGCGCGCCTGCTCGGGCTGACGCAGCACGCCCGGCGAAAGGTCTGCGTGCGCGCTCTGGGCGCAGTCTCCCGCGACAGCCTCTGCGGCAAGCGTGCCGTCCCCGCGAGGCCGGCCCCGACCTTTCGACGGGGGGGGACGCGCCGGCGGTGTAGCGCCCCCCACGTGCGTCCCGGCCCCGTAGGGGCGGTCGCCGCGGCTCTCCAGGCGGGCGCCCGCGCGGCCCCCGGGCTCGCACGCCGCGTCCACCCCCGGCTCTGGCGGAGTCCGCCCGCCGATCGCCGGCACCTCCCGCACCGCACGCCCCCGGCCGAAATGAACGCTGGCAGGCCGAGCGTGGTCGACGGCCCGGTGCTCGGGCCGCGACCTTCGGCGGGCGCGGGCGCCGCCAGCCGGCGTTTGGCGGTCGGGGCGGCACGCCGCCTCGGGGAGCGAGATCGGGCGGGGCAGGCGCCGCCCGCAGTCGTCGCGCCCCGCCGACGGGGGGCGGGCAAGTGCGCTCTCCACTCCGGCCGAGCGCAGGGGGTCGCGAGGGGAGGCCCCGGCAGCAAAGGTCCCGGAGAAGCGGAGTCACCGGGAAAGGGGCCCGGCCCCCCCCTGATCGGCCGGTCTTCAGGCGTCCGCCCCCGGGGGGGGGGAGGCGCGCGGGGAAGGCCACCGGCTCAGCTCAGCGCTGTGCTAGCGTAACGCGGCCTCTCCGGGCCTAGGGCGTGGGGCCGAGGGGGCGGGGCTCCGGCCCCGGGCGGGGCCCGTGCTGGCGGCATCCCGATTTGCCCGCGGGCTGACGCCGACTCCGCGCAGACTCCCCTCTGGAGCGCCCGGCTGGCCCCATCGTGCGCGCGGCCGTGGTGCCTACTGCCCCCCCAC     
N       TGATTTATTTATACATTTGTGTATGATAATTAAAAAATAAAATTTTTCTAATCTAAGACGTTAAAAGAAATCACATAAAAGTAAACTGCGTAGTAAAATTCCAAATCAACTCCAGCATGTTTACAAAATAATTCGTATTATGAATGATTTACTTAATTATATCAATATAATATAGTATCTGCTAATAGTTAAACTGGATTGTCAAAATTATTAATCAAATTAGTTTATTAATAAATAATATAAAATTATAAAATAAAATATTCCATTATAGTATTTGAATATGCTAAAAGATTATAAACTATAATAATAAATATCTAGATAACTAAAACTTTGACCAAAATATAATACAATTTTTTATATTTATTTTATTTTATTAAACAGAAATTTAAATAATAATCTATCTTCTCATTTTGATCAATATTTTCATTATTGAATGTTTATATCCAACACTAATACTAAATCGGTATTTAATAGATTAGGCTATTAACCAGATATTAAACAGATTATTATTTTACTGAATATACTAACAGATATGTATCAATGAGATTACATGTAAGTTTAAATTGCAAAATATTAAGTAGATTTAAAATCAAATAATGGTTACATTAAAACAGTTTGAAAATTTTAATTAATTTTGAAAGTTCTTTCTTGGTATAAATTTGTGAAAATTATAAATATTAATATTCACTTTATTCGTTCAAAAATAAAATTAATTTAAGATATTTAGTATGCTAAAAATAAATCGGTTATACCTTCTATTTCTAGATTTAAACAGTATGCGAAAATGGATAAATTTAGCTAATTTATTCATCGCTAATACACTTATAATAAATAGTTTATATTATTGTAAATCTTCCTTTTTATATCATTAAATGCTTTAGTAATTATACAAATCAATAAGGTGTAGAATTAGTAATAATTTATATATGTCTAGTAACCAAAGAAACGACATTACATGATTATTAAGAAAGATTTAGCGTTGATTGAGTAAAGTTATTGCTTAAGTAATGCGCGAGTAGTTAGACTCTTTTATCGGCGTCGAAACTGGGGCTAAACTTTAACGGAGGAAATCCTCATTGATTACTAATGGCGTTGATTACGGGGGACTAATTCTTTGATTATTTCTTCCGTCACACTAAAAATGTTGATTCTTTATCTAATAATAACAGTTTTCCCTGGAGCACCTTCTGCTGGACGATAAAGACTGACCCCTCATCCAAGTCCAATTGCCATAAAAGGTAACTTTAAATGTCACAAGGTAAGACATTTCACAACAGGCGTGTACGGTTATTGACGTATTTGTCAGAAACACAGTGCACTATATAAGACAAGGCCTCCTATATTGCAAAGGTCAATGGCGACACAGTCTGACCTTTCCCATATGGGTACCAGGGTGCGATCGGGCTCTTACGTTGGCTCACACGATAAATTTCTGGTCCTAGTGTACAATCTTTTCACATCGTTTGGTATAATTCGGTTCGAGACTCATGTTTTTAGCAGAATCGAATTATAGTAGTCCCCGTGCTGTCACCTATCCCGGAACGGAGGTTAACTTTTATAACCTCGCAGATAATTAATGAGCTAAACCAGTTGTAGTTAGCGTGTATTCCTAATCACTCAGTCCATATGAACGGGACGAGCTTGGTGTTTAGACCTGTAGGAAACTACTATGGATTTTACACCGCCTTGTTTTCGATTCAGCTAAGTGGTAGGTAGAACTCTAAAATTTTCTTGTTATACAAGCTCAATTGGGAGCCATGGATCCGTAGAAAACTCAACTCTATGTGCTAATCGTTGATATGACCCTAGTAACGCATGATGGATTCAGTTGTAGACTTGTTAAGGAAATTAGTGTACGCATATTCATCTTATATCTCGGAATTTAGCACCGCAATTAAACTGGTACGGTAGGGTAATAATTTACGTTTGTAATTAGGCTAATCAGAGGATTATTGGCGTGATAACGTTTTAGTACGAAGCATACCTTCATCTGTACTCGCAAATAACGCAGCACCTCTTGCAGTTCCTGCGCCCGTAATACGTTCTGCCGCGTCGGTTTCTGTTAGCGAGTGCCAGTAGGGCACCCCTGTTGGGCCGAGTGAACTAGCGTTCGGCCATCGGGGTATCGTGAGGCGAGCTACGGCACGCATATCCCGTCGGGCCAGCCCCCGTGCGCCCGGCCATGGTCTGCCCACCTCGAGTGGCGCTGGCGGTCCGGAATGGTACAGCCCGCCGAGTCATCTACGCCGCCCATATGGGCTTGCCGGTTTTCGTACTATACCCTCCCTCTTCCCGATCGGTTGAAGGGCATGATTCTCGACCCAGCTACGTGACGCCGACTGCGCGACACCCGTGCCCCGGAGTGCTAGGGATGTCCTACTTCCCAGCTTGGAGCTGCTGGCGAATCGTCGTAGAGTGGCGGGAACCAATCTGTACGATCGCGCTCCTGTTCCGAAGGTGGCCCGTCTGGTCCGAGCCACGGCGCGACGGTCGCTACAGGCGAACACAGATCCTAGCTCCACTCACCACGTCCCATTTGAGAGGGCTCTCGCGCGCACCCTCGGAGCGAGAGCTCAGCCGGCAGGTTTCCCGAGCGCTGCCCCACCCGCTCCCGCTGTTCGCTACCCGTGGGGTGTGTGCAAGACACCCGTGTGTAGCGCTGGACGTCCCGCGGCTAGGATCTTAGGAGACCAGTGAGACCGTCGGGCTGGTCGGCTCTGGCCGGTAAGACTTGATCTTAATACCTACCATTCTTGCATAATGACCGTCGATCTTGGTATGCGTCGCTGCCGCTGGTCCGGTTCCCGCCGACCGTACCTTCAGTTACCAGGGGGCTGGTACCCTCTCCAGGGTCCGCGAGCTGGGCCTTCCGGTCGGAGGGACGGGGGCCTTTGAAGTCGGGTACTGGCCGATAGTGACACTGTAAGCCGGATGAAAGTACCCACGGCCAGCGGGTGGAAGGAGAACCAGATTGGCGGCGGTCGAACTCAGGCCACAGCCTCACCCACGCCGCGAGCGCCCGGAGGCGGCCCGCCCGGCCTCCCCCACTGGCGGGGGGGCTTTCTCCTGCGCACTAGACTGGATTCGCGCGCTCGCCGGGCACGACACCGAGCGCACCGGCCGCGGCTGGGGCGCGGCGGGACAGCGCGGGCTCACGAAGCACGCCCCGCGATAGGTCCGCGTGCGGGCTCTGGGCCCAGTCTCGCCCGACAGTCTCTGCGGCAACAGTGCCGTCCCCGCGACGCCGGCCCCGAGCTTCCGACGGGGGGGGGCGCGCCGGCGCTCCAGCGCCCCCGACGTGCGCCCCGGCCCCGTAGGGGCGCTAGGCGCCGCTCTCCCGGCTGCCGCCCTCCCGGCCCCCGGGGTCGCACGCCGCGTCGGCCCCCGGCTCTAGCGGAGTCCGCCCCCCGATCGCTGGGACCTCCGGCACCGCGCGCCCCCGGCCGAAAGCAACGCTGGCAGGCTCGCCGTGTTCGGCCGCCCGGTGCTTGAGCCGCGACCGCCGGCGGGCGCGGCCGCCGCCAGCCGGCGGTTGGCGGTCGGGGCGAGACGCGGCCTGGAGGACCGGGCTGAGCCGGGGCAGGCCCCGCCCGGAGTCGTCGCCCCCCGCCGAGGGGGGGCGCGCACGTCCGCGCTGCACTCCGGCCGACCGCAGGGGGCCTCGACGGGAGGCCCAGGCAGATAAGGTCCGGGAGAAGCGGATTCACCGGCGCAGGGGCTCGGCCCCCCCCTGGTCGGTCGGTCTTCAGGCGTCCGCCCCCGGGGGGGGGGAGGCTCGGGGGCGAGGCCACCCGCCCAGCTCAGTGCTGTGCTAGTGTGACGGGGGTTGTCCGGGCCCAGGCCGTGGGGCCGAGGGGGGGGCGCTCCGGCCCGCGGCTAGGCCCGTGCTGGTGGGACCTCGATTTGCCCGCGGGGTGACGCCGACCCCGCGCACACGGCCCTCTGGCGAGCCCCGCTGCCCACATCGTGCGAGCGGCCGGGCTGCCTACTGCCCCCCCAG     
M       TGATTTATTTATACTTTAGTGTATGATAAATAAAAAATAAAATTTTTCTTATCTAAAATGTTAAAAGAAATCACATAAAAGTATACTACATAGTAAAATTCCAAATCAAATCCAGCTTGTTTACAATCTAATTCGTATTATGAATGATTTACATAATTATACCAGTATTATATAGTATCTTCTACGAGTTAGACTGGATTGTCAAAATTATTAATCAAATAAGTTTGTTAATAAATTATATAAAATTTTAAAATATAATATTCCATTATAGTATTTGAATATGCTAAATAATTTTGAACTATAATAAGAAATATCTAAATAACTAAAAGTTAGACCAATATATAAAACAATTTTTTATATTAATTTTATTTTATTTAACATAAATTTAAATAATAATATATCTTCTCATTTTGGTCAATATTTTCATTAATGAATTTTTATATCCAGCACTAATATTTATTCGGTATTTAATAGATTAGTATATTAACCAGATAATATACAGATTAATATTTAACTGAATATAACAAGAGATATGTATCAATGAGCTTACATGTAAGTTTAAATTGCAAAATATTAAGTAGATTTAAAATCAAATAATGGTTACATTAAAACAGTTTGAAAATTTTTATTAATTTTGAAAGTTCTTTCTTGGTATCAAATTGTGAAAAGTATAAATATTTATAATCACTTTATTCGTTCAATAATAAAATTAATTTTAGATAATTATTATGCTGAAAAAAAATCGGTTATAACTACTATATCTAGATTTAAACAGTATGCGAAAATAGATAAATTTAGCTAATCTATCCATCGCTAATACACTTATAATAAATAGTTTATATTATTGTAAATCTTCCTGTTTATATCATTAAATCCTTTATTAATTATACATATCAATAAAGAGTAGAATTAGTAATAATTCATATATGTCTATTAACAAAAGAAACGAAATTACATAATTTTTAAGAAAGATTTAGCGTTGATTGAGTAAAGTTATTGCTTAAGTAATGCTCGAGTGGTTAGACACTGTTATCGGCGTAGTAACTGGAGCTAAACTTTAGAGGAGGAAATCCTCATTGATTACTAATGGCGATGATTACGGGGGACTAATTCTTTGAATATTTCCTCCGTCACACTAAGTATGTTGATTCATTATCTACTAATTACAGTTTTCGCTGGAGGACCATATGCTGGAAGGTTAAGATTGAACCCTCATCCAAGTCCAATTGCCATAAAAGGTAACCTTGAATGTCACTAGGTAAGACATTTCACAACAGGCGTGTACGGTTAGAGACGTTTTTGTCAGAAACACAGTGCACTATATAAGACAAGGCCTTCTAGATTGCAAAGGTTAATTGCGACGCAGTTTGATCTTTCCCATATGGTCACCAGGGTACGATCCTGCTCTTACCTTGACTTACCCGATAAATTTCTGGTCCTAGTGTACAATCTTTTCACATCGTGAGGTATAATTCGGTGCGAGACTCATGTTTTTTGCAGAATCGAATTACAGTAGTCCCCTTGCTGTCTCCTATCCCGGAACGGTGGTTAGCTATTATTACCTCGCATATAATTAATGGACTAAACCAGTTTTAGTTAGCGTGTATTCCTAATCACTCACTCAATATCAACAGAGCGAGCTTGGTGTTTAACCCTGTACGAAACTACTACGATTTTTACACCGCGTTGTTTTCAATTCAGCTAAGTGGAAGGTAAAACTCTATAAATTTCTTGTTATACAAGCTCAATTGGGTGCCATGGATCCGTAGAAAGCTCAATTCTTTTTGCTAATCGTTGATTTGACCCCAGTAAAGCATGATGGATTCAATGGTAGACTTGTTAAGGAAATTAGTGTAGGCATATACATCTTATATCCCGGAATTTATCACCGCAATTAAACTGGTACTGTTGGATAATAATTAACGTTTGTACTTAGGATAATCAGAGGATAATGGGTGTGGAAACGTTTTAGTACGAAGCATATCTTTATCTGTACGCGCAAATACCGCCGCACCTCTTGCAGTTCCTGCGCCTGACCTACGTTCTGCCGGATCTTGTTCTCTCAGCGAGTGCCAGTATGCCACCCTTGTTGGGCCGAGTGAACTCGCGTTCCGCCATCGGGTCAACTTGCGAGTAGCAACGGCACGCATATCCCGTCGGGCCCGGTCCCGTGCGCCCCGCCATGGTCTGCCCACCTAGAGTGGCGCTGGGGGTCCGGAACGATACAGATCGCAGTGTCATCGACGCCGCCCATATGGGCTTGCAGGTTTTCTTACTATCCGCGCCCAGTTCCCGATCGGATGAACTGCCCCATTTTCGACCCAGCTCCGAGACGCCGACTGCGCCACACCCGTGCGCCGGAGTTCTAGTGATGGCCTACTTGCCAGCGTTCAGGTGCGGGAGAATCGTCGTACAGTCGCGGGAAACAATCTGTACGGTCGCGCTCCTGTTCGGGATGTGGCCCGTCTGGGACGAGACACGGCCGGACGGTCGCTACCGGCGAAGACAGAGCCCACCGCAACTCACCGCGTCCCATTTAAGTGGGCTCCCGCGCGCACACTCGGAGCCAGAGCTCAGCTGGCAGGCCTCCCGTGATCCGCCCCACCCGCTGCCGCTGTTCGCTACCCGTGGGTTGTGTGCAAGACACCCGTGTGTCGCGCTGAACCTCCCGCGTCTAGGATTTTAGGAGACCAGTGATACCGTCGGGCTGTTCGGATCCGGCCGTTAAGACGGGCACTTAATACCTACCATTCTTCCATACGGACCGTCCCTCGTGGGAGGGGTCGCTGCCGCTAGTCCGGTTCCCGCCCACCGTACCCTCAGTTGCCAGGGGGCGGTTACCCTCACCACGGTCCGCGAGCTAGGCCTTCCGGGCGCAGGGCCCGAGGCCTTTGAAGCCGGTTACTGGCCGATAGTGACACTGTAAGCCGGATGGTAGTTCCCAAGGCCAGCGGGTGGAAGGTGATCCAGATTGGCGGCGGTCGCAGTCACGCCGCAGCCTCGCCCACGCCGCGCGCGGCCGGAGGCGGCCCCCGCGGCCTCCCCCACTGGCTGGGGGGGTCTCTCGTGCGCTCGAGACTGGATTCGCGCGATAGCCGGGGACGACACCGACCGCACCGGGCCCGTCTGAGGCGCGCCGGCGCTGCCCGGGCTGACGTCGCACGGCCCGCGAGAGGTCCCCGTACGGGCTCTGGGGCCAGTCTCCCGCGACAGCCTCCGCGGCAAGAGTGCCGTCCCCGCGAGGCCGGCCCCGACCTTCCGACGTGGGGGGGCGCGCCGGCGCTGCAGCCCCCCCCACGTGCGCGCCGGCCCCGGAGGGGCGCTTGCCGGAGCTCTCCGGGCAGCAGCCCTTCCGGCCCTCGGGCTCGCACGCGGCGGCGTCCCTCGGCTCTTGCGGAGTCCGCCGCCCGATCGCGGGCACCTCCCGCACCGCGCGCCCGCGGCCGAAATGAACGCTTGTAGCCTGGGCGCGGTCGGCCGCCCGGTGCTCGAGCCGCGACCTCCGGCGGGCGCGGGCGCCGCCAGCCGGCGGTTGGGGGTCGGCGCGGGACGGCGCCTGGGGGGCCGCTCTCGGACGGGGCAGGCACGGGCCGGAGTCGTGGCCCCGCGCCTAGGGGTGGCGGGCACGTCCCGGCTCCACTCCGGCCGAACGCCGGGGGCCCCGAGGGGAGCCCCGGGCAGCTAAGGTCGAGGAGAACCAGATTCGCCGCCTCAGGGGCTCGGCCCCCCCCTGCTCGGGCGGTCTTCAGGCGTCCGCCCCCGGGGGGGGGGAGGCCCGCGGGGGAGACCACCCGCCCAGCTCAGGGCTGTGCTAGTGCGACGGGGCCTCTCCGGGCCCAGGCCGTGCGGTCGAGGGGGAGGCGCTCCGGCCCCGGGCTTGGCCGGTGCCGGCGATGTGCCGATTTGCCCGCGGTGAGACGCCGACTCGGCGCAAACGGCCCTCTGGAGAGCCCGGTTGCCCACATCGTGCGGGCGGCCGCGCTGCCTACTGCCTCCCCAC     
L       TGATTTATTTATACTTTTGTGTATGATAATTAAAAAATAAAATTTTTCTTATCTAAGAAGTTAAAAGAAATCACATAAAAGTAAACTACTTAGTAAAATTCCAAATCAACTCCAGCTTGTTTACAAAATAATTCGTATTATGAATGATTTACATAATTAAAACAGTATGATATAGTATCTACTATTAGTTATACTGGATTGTCAAAATGATTAATCAAATAAGTTTTATAATAAATATTATAAAATTTTAAAATAAAATATTCCATTATAGTATTTGAATATGCTAAAAAATTTTAAACTATAATAATAAATAACTAGATTACTAAAATTTTGACCAATATATAAAACAATTTTTTATATTAAATTTATTTTATTAAACAGAAATTTAAATAATAATTTATCTTCTCATTTTGTTCAATATTTTCATTATTGAATGTTTATATCCATCACTAAGAATAAATCGGTATTTAATAGATTAGTTTATTAACCAGATATTATACAGATTATTATTTCACTGAATATAACAGAAGATATGTATCATTGAGATTACATGTAAGTTTTAATTGCAAAATATTAAGTAGATTTAAAATCAAATAATGGTTACATAAAAACAGTTTGAAAATTTTTATTAAGTTTGAAAGTTCTTTCTTGGTATAAATATGTGAAAAATAAATATATTCATACTCACTTTATACGCTCAATAATAAAATTAATTTGAGGTATTTAGTATGCTAAAAAGAAATCGGTTATAGCTACTATTTCTAGATTTAAACAGTATGCGAAAATAGACAAATTTAGCTAATTTATTCATCGCTAATACACTTATATTAAATAGTTTATATTATTCTAAATCTTCCTCTTTTTATCATTAAATACTTTATTAATTAAACACATCAATAATGTGTAGAATTATTAATAATTAATATATGTCTATTAACAAAAGAAACGAAATTACATAATTATTAAGAAAGATTTAGCGTTGATTGAGTAAAGTTATTGCTTAAGTAATGCGCGAGTGGTTAGACTCTTTTATCGGCGTCGTAACTGGCGCTAAACTTTACCGGAGGAAATCCTCATTGATAACAAATGGCGTTGATTACGGGGGAATAATTCTTTGAATATTTCGTCCGTCACACTAAGAATGTTGATTCACTATCTAGTAATGACAGTTTTCCCTGGAGGACCATTTGCTGGAGGGTTCTGATTGACCCCTCAGCCAAGTCCAATTGGCATAAAAGGTAAAATTAAATGTCACAAGGTAAGACATTTCACAACAGGCGTGTACGGTTAGAAACGTTTTGGTCAGAAACGCAGTGCACTATATATGACAAGGCCTCCTATATTGCAAAGGTCAATTGCGATACAGTTTGACCTTTCCCATATGGACACAATGGTACGATCCTGCTCTTACCTTGCCTGACGCGATAAATTTCTGGTCCTAGTGTACAATCTTATCACATCGTTTGGTATAATTCGTTTCGAGACTCATGTTTTTAGCAGAATCGAATTATAGTAGTCCCCTTGCTGTCACCTATCCCGGAACGGCGGTTAACTATTATAACCTGGCATATAATGAATGTTCTAAACCAGTTGTAGTTAGCCTGTATTCCTAATCACTCATTCAATGTAAATTGCTCGAGCTTGGTGTTTTGACCTGTATGAAACTACTACGATTTTTACACCGCCTTGTTTCCTATTCAGCTAGGTGGAAGGTAAAACTCTATCAATTTCTTCTTATACAAGCTCAATTCGGGGCTATGGATCCCTAGAAAGCTCAATTCTCGTTGCTAATCGTTGATATGACCCCAGTAAAGCATGATGGATTCACTAGTAGACTTGTTAAGGAAATTTGTGTAAGCATAGACATCTTAAATCTCGTAATTTAACACCCCAATTAAACTGGTACAGTAGGCTAATAATACACGTTTCTAATTAGGTTAATCAGAAGATTATCGGCGAAGTAACGTTTTAGTACGAAGCATACCTTTATCTGTACACCCAAATACCGCCGCACCTCTAGCACTTCCTGCGCCTGGCATACGTTCTGCCGGATCTCGTTTTCTCAGCGAGTGCCAGTAGGCCACCCCTGTTGGGCCGAGCGGCCTCGCGTTCCGCCATCGGGGCAACGTGAGGGGAGCAACGGCACGCATATCCCGTCGGGCTCGTTCCCGTGCGTCCGGCCATGGTCCGCCCACCTTGAGTGGCGCTGGGGGTCCGTAACGATACAGCTCGAAGTGTCAACAACGCCGCCCAGATGGGCTTGCAGATTTTCTTACTATACGCACCCGGTTGCCGAATGGCCAAACCGGAGGATTTTCGACCCCGCTTCGAGACGCCGACTGCGCCACACCCGTGCTCCGGAGTGTTAGTCATGGCCTACTTACCAGCGTCCAGTTGCCAGCGAATCGTCGTAGACTCGCGGGATGCAATCTGTACGGTCGCGCTCCCGTTGTGGTTGTGACCCGTCTGGAACCAGGCACGGCCCGACGGTCGCTACCGGCGAAGACAGATCGCAGCACGACGCACCTCGTCCCATTTCAGCGGGCTCCCGCGCGCACCCTCGGAGCCAGAGCTCAGCTGGCAGGTTTCCCGTGCGCCGCCCCACGGGCTCCCGCTATTCGGTACTCGTGGGTTGTGTGCAAGACACCCGTGTGTAGCGCCGAACGTCCAGCGTCTAGGATCTTAGGAGACCAGTGACACCCTCCGGCTGTTCGGATCCGACCGTTAAGACTGGCACTGAATACGTTCCAGTCTGCCATATGCACCGTCCCTCCTGGGATGGGTCGCTGCCGCTACTCCGGCTCCCGCCCACCGTACCTTCAGTTGCCAGGGGGCGGGTACCCTCACCACGGTCCGCGAGCTAGGCCTTCCGGGCGCAGGGTCCGAGGCCTTTGAAGCCGGGTACTGGCCGATAGTGACACTGTAAGCCGCATGGTAGTGCCCACGGCCAGCGGGTGGAAGGTGATCCAGATTGGCGGCGGTCACATTCACGCCGCAGCCGCGCCCACCCCGCGCGCGCCCGGAGGCGGCCCGCCCGGCCTCCCCTACTGGCCGGGGGGCTTTCTCGTGCGCGCGAGACTGGATTCGCGCGATCGCCGGGGACGACACCGAGCGCACCGGGCGCGTCTGAGGCGCGCCGGCCCTGCCCGGGCTGACGGCGCACGACCCGCGAGAGGTCCCCGTCCGGGGTCGGGGGTCAGTCTCCCGCGACAGGCTCGGCCGCAAGAGTGCCGTCCCCGCGAGGCCGGCCCCGACCTTCCGACGGGGGCGGAGACGCCGGCGCTCCAGCGCCCCCCACGGGCGTGCCGGCCCCGTAGCGGCGCTGGCCGGGGCTCTCCAGGCGGGAGCCCTCCGGGCCCCCGGGCTCACACGCCGCGGCGGCCCCCGGCTCTCGCGGAGTCCGCCCTCCGATCGCGGGTACCTCCCGCACCGCGCGCCCGCGGCCGAAATCAGCGCTCGCAGCGACGGCGCGTTCGGCGGCCCGGTGCTCAAGCCGGGACCTCCGGCGGGCCCGGGCGCCGCCAGCCGGCGGCTGGTGGTCGGCGCGCGACGCCGCCTGGGGGGCCGGGCTCGGCCGGGGCCGGGCCGGGCCGGAGTCGTCGCCCCGCGCGTAGGGGGGGCGCGCAGGTGCCGGCTCCACTCCGGCCGAGCGCCGAGGGCCGCGAGGGGAGCCCCGGGCAGGTAAGCTCCCGGAGAACCGGATTCACCGGCCCACCGGCTGGGCCCCCCCCTGGTCAGGCGGTCTTCAGGCGTCCGCCCCCGGGGGGGGGAAGGCTCGAGGGACAGGCCACCCGCCCAGCTTAGTGCAGTGCTAGTGTCACGGGGGCTCTCTGAGCCCAGGCCGGGCGGCCCAGGGGGGGGCGCTCCGGTCCGCGGATAGGCCGATGCCGGCGAAGTGCAGCTTTGCCCGCGGCGAGACGCCGACTCGGCCCAAACTGCCCTCTGGAGCGCCATGCTGCCCACATCGTCCGGGCGGCCGGGCTGCCTACTGCCCCCCCAC     
K       TGATTTATTTATACTTTTGTGTATGATAATTAAAAAATAAAATTTTTCTAATCTAATATGTTAAAAGAAATCACATAAAAGTATACTACATAGTAAAATTCCAAATCAACTCCAGCATGTTTACAAACTAATTCGTATTATGAATAATTTACGTAATTATATCAATATAATATAGTATCTTCTATAAGTAAGACTGGATTGTCAAAATAATTAATCAAATAAGTTTTATAATAAATATTATAAAATTATAAAATAGAATATTCCATTATAGTATTTGACTATGCTAAAAAATTATAAACTATAATAATAAATATCTAAATTACTAAAATTTTGACCAAAATATAAAACAATTTTTTATATTAAATTTATTTTATTAAACATAAATTTAAATAATAATCTATCTTCTCATTTAGGTCAATATTTTCATTATTGAATGTTTATATCCATCACTAATAATAAATCGGTAATTAATAGATTAGTATATTAACCAGATAATATACAGATTATTATTTCACTGAATATAACAAGAGATATGTATCATTGAGATTACATGTAAGTTTTAATTGCAAAATATTAAGTAGATTTAAAATCAAATAATGGTTACATAAAAACAGTTTGAAAATTTTTATTAACTTTGAAAGTTCTTTCTTGGAATAAAAATGTGAAAATTATATATATTTATATTCACTTTATTCGCTCAATAAAAAAATTAATTTAAGATAATTAGTATGCTTATAATAAATCGGTTATAACTTCTATATCTAGATTTAAACAGTATGCGAAAATAGAAAAATTTAGCTAAGCTATTCATCGCTAATACACTTATATTAAATAGTTTATATTATTATAAATCTTCCAATTTTTATCATTAAATTCTTTATTAATTATACATATCAATAATGTGTAGAATTAAAAATAATTTATTTATGTCTATTAACGAAAGAAACGAGATTACTTAATTATTAAGAAAGATTTAGCGTTGATTGAGTAAAGTTATTGCTTAAGTAATGCACGAGTGGTTAGTTTCTCTTATCGGCGTCGGAACTGGTGCTAAACTTTAAGGGAGTAAATCCTCATTGATTACCAATGGCGATGATTACGGGGGAATAATTCTTGGAATATTTCGTCCGTCACACTAAGAATGTTGATTCACTATCTAATAATGACAGTTTTCACTGGAGCACCATGTGCTGGAAGGTTGAGAATGACCCCTCAACCAAGTCCAATTGGCATAAAAGCTAACTTTGAATGTCACCAGGTGAGACATTTCACAACAGGCGTGTACGGTTAGAGACGTTTTGGTCAGAAACCCAGTGGACTATATAAGACAAGGCCTACTATATTGCAAAGGTCAATTGCGAAACAGTTTGACCTTTCCCATATGGCTACAATGGTTCGATCTTGCTCTTACCTTGCCTGACGCGATAAATTTCTGGTCCTAGGGTACAATCTTTTCACATCGTATGGTATAATTCGATTCGAGACTCATGTTTTTAGCAGAATCGAGTTATAGTCGTACCCGTGCTGTCGCCTATCCCGGAACGGAGGTTAACTCTTATAACCTCGCAAATAATAAATATCCTAAACCAGGTGTAGCTAGCTTGTATTCCTAATCACTCAGTCAATTTGAAAGGCACGAGCTTGGTGTTTCAACCTGTAAGAAACTACTACGGTTTTGACACCGCCCTGTTTTCGATTCAGCTAAGTGGAAGGTAAAACTCTATAAGTCTCTTATTATACAAGCTCAATTAGGAGCCATGGATTCCTAGAAAACTCAAATCTCTGTACTAATCGTTGATGTGACCCCAGTAAAGCATGATGGATTCACTGGTAGACTTGTTAAGGAAATTAGTGTAAGCTTAGTCATCTTATATCTCGCAATTTAACACCGCAATTAAACTGGTACAGTAGGTTAATAATTCACGTTTGTATTTATGTTAATCAGAAGATTATGGGTGATGAAACGTTTTAGTACGAATCATACCTTCATCTGTACACGCAAATACCGCAGCACCTCTGGCAGTTCCTGCGCCTGGCTTACGTTCTGGCGGATCGCATTGTGTCAGCTAGTGCCAGTATGGCACCCCTGTTCCGCCGAATGCTCTCGCGTTCCCCCATCGGGTCAACGTGAGAGGAGCGACGGCACGCATATCCCGTCGGGCTCGGTCCCGTGCGCCCAGCCATGGTCGGCCCACCTAGAGTGGCGCTGGCGGTCCGTAAAGATACAGTACGGAGTGTCATCGACGCCGCCCGAATGGGCTTGCAGATTTTCTTACTATTCGCACCCGGTTCCCGTTCGGTCGAAACGTTCGTTTTTCGACCCCGCTACGCGACGCCGACTGCGCTACACCCGTGCACCCGAGTGTTATTGATGGCCTACTTGCCAGCGTACAGTTGCGTGTGAATCGTCGTATACTCGTGGGAAACAATCTGTACGGTAACGCTCCTGTTCCGACTGTGACCCGTCTGGTGCCAGAGACGGCCAGACGGTCGCTACCGGCGAAGACAGCTCGCAGCCCCACTCACCGCGTCTCATTTCGGAGGGCTCCGGCGCGCACTCTCGGAGCAAGAGCTCACCTGGCAGGTGTCCCGAGGTCCGCCCCACCGGCTCCCGCTGTTCGGTAACCGTGGGATGTGTGCAAGCCACCCGTGTGTAGCGCTGTACGTCCTGCGTCTAGGATCTTAGGAGACCAGTGATACCCTCGGGCTGTCCGGATCCGGCCGATAAGACTGGCTCCGAATACCTTCCAATCTTAGATAGGGACCGTCGGTCGTGGCATGGGTCGCTGCAACTGCTCCGGGTCCCGTCCACCGTACCGTCATTTGCCAGGGGGCGGATACCCTCACGAGGGTCCGCGAGCTGGGCCTCCCGGGCGCAGGGCCCGAAGCCCTTGAAGCCGGGAACTCGCCGATAGTGACACTGTAAGCCGGATGGTAGTTCCCAAGGCCAGCGGGTGGAAGGTGAGCCAGATTGGCGGCGGTCGCATCCACGCCGCAGCCCCGCCCAGGCGGCGCGCGCGCGGAGACGGCCCGCCCGGCCTCCCCGACTGGCTGGGGGGATTTCTCGCGCGGAGGAGACTGGATTCGCGGGGTCGCCGGGGAATACACCGACCGCACCGGCCGCGTCTGCGGCGCGGCGGTCCTGCCCCGGCTGACGGCGGACGCCCGGCGACAGGTCCGCGTCAGGGGGCTTGGGCCAGTCTCCCCCGACAGTCTTGGCTGCAAGAGTGCCGTCCCCGCGGGGCCGGCCCCGACCTTGCGACGCGGGGGGGCCCGCCGGCGCTCCAGCGCCCCCTACGTGCGTGCCGGCCCCGTAGGGGCGCTCGCCGCCCCTCTCCCGGCCGCAGCCCTCCAGGCCCCCGGGCTCGCGCGCGGCGTCCGCCCCCGGCTCTGGCGGAGTCCGCCCCCCGATCGCCGGCACCTCCCCCACCGCCCGCTCGCGGCCGAAATCACCGCTTGGAGCAACGTCGCGGTCGGCCGCGCGGTGCTTGAGCCGCGACCTCCGGCGGGCCCGGGCGCCGCCAGCCGGCGGTTGGTGGTCGGTGCGGGACGCGGCCTGGGGGGCCGTGATCGCACGCGGCAGGCCCGGCCCGGAGTCGTGGCCCCGGGCCGAGGGCTGGCGGGCAGGTACCGCCTCCACTCCGGCCGAGCGCCGCGAGACCCGACGGGAGCCCCCGGCAGGTAAGGTCGGGGAGAACCGGACTCACCGGCTAAGCGGCTCGGTCCCCCCCTGGTCAGGCGGTCTTCAGGCGTCCGTCCCCGGGGGGGGGTAGGCTCGAGGGCGAGGCCACCCCCGCAGCTCAGTGCTGTGCTAGTGTGACGGGGGCTCTCTGGGCCCAGGCCGCGGGGTCTAGGGGGGGGCGCTCGGGCCCGGAGATGGGCCGGTGCCGGGGAAGTGTAGATTTGCCCGCGGCGAGACGCCGACTCGGCCCAAACGCCCCACTGGAGGGCCATTGTGCCCACATCGTCCGGGCGGCCGGGCTGCCTAGTGCCCCCCCAC     
J       TGATTTATTTATACTTTTGTGTATGATAATTAAAAAATAAAATTTTTGTAATCTAAGATGTTAAAAGAAATCACATAAAAGTAGACTACGTAGTAAAATTCCAAATCAATTCCAGCTTGTTGACAATATAATTCGTATTATGAATAATTTACTTAATTATAACAGTATTATATAGTATCTACTATTTGTAATACTGGATTGTCAAAATTATTAATCAAATGAGTTTTGTAATAATTAATATAAAATTTTAAAATAAAATATTCCATTATAGTATTTGATTATGCTAAAACATTTTTAACTATAATAACAAATACCTATATTACTAAAAGTTAGACCAACATATAAAACAATTTTTTATATTTATTTTATTTTATTCAACATAAATTTAATTAATAATATATCTTCTCATTTTGCTCAATATTTTCATTAATGAATGTTTATATCCATCACTAATAATTAATCGGTATTTAATAGATTAGTTTATTAACCAGATATTATACAGATTATTAATTCACTGAATATATCAAGAGATATGTATCATAGAGGTTACATGTAAGTTTTAATTGCAAAATATTAAGTAGATTTAAAATCAAATAATGGTTACATAAAAACAGTTTGAAAATTTTTATTTAGTTTGAAAGTACTTTCTTGGAATAAAAATGTGAAAATTAGATATATTAATATTCACTTTATTCGCTCAAAAACAAAATTAATTTAAGATATTTAATATGCTTATAATAAATCGGTTATAACTGCTATATCTAGATTAAAACAGTATGCGAAAATAGATAAATTTAGCTTAGTTATTCATCGCTAATACACTTATAATAAATAGTTTATATTATTCTAAATCTTCCATTTTATATCAATAAATACTTTATTAATTATACATATCAATAAGGTGTAGAATTATAAATAATTTATATATGTCTATTAACTAAAGAAACGAAATTACATAATTTTTAAGAAAGATTTAGCGTTGATTGAGTAAAGTTATTGCTTAAGTAATGCTCGAGGGGTTAGATTCTTTTACCGGCGTCGAAACTGGTGCTAAATTTTAGGGGAGCAAATCCTCATTGATTACTAATGGCGTTGATTACGGGGGAATAATTCTTGGAATATTTCATCCGTCACACTAATAATGTTGATCCACTATCTATTAATCACAGTTTTCACTGGAGGACCATGTGCTGGAAGGTTAAGTGTGAACCCTCATCCAAGTCCAATTGGCATAAAAGGTAACATTAAATGTCACCAGGTAAGACATTTCACAACAGGCATGTACGGTTAAGGACGTATTCGTCAGAAACACAGTGGACTATATAAGACAAGGCCTCCTATATTTCAAAGGTTAATTGCGAAACAGTGTGACCTTTCCCATATGGCGACAACGGTACGATCTTGCTCTTACCTAGTCTAACGCGATAAATTTCTGGTCCTAGGGTACAATCTTTTCACATCGTATGGTATAATTCGATTCGAGAGTCATGTTTATGTCAGAATCGAATTACAGTTGTCCCCTTGCTTTCTCCTATCCCGGAACGGAAGTTAACTCTTATGACCTCGCATATAATAAATTTGCTAAACCAGTTTTAGTTAGCTTGTATTCCTAATCACTCAACCCATGTAAACGGCACGAGCTTGGTGTTTCCACCTGTAAGAAACTACTATGGTTTTTACACCGCCTTGTTTTCCATTCAGCTAAGTGGCAGGTAAAACTCTACAAATTTCCTGTTATACAAGCTCAATTGGGAGCCATGGATTCTAAGAAAACTCAAGTCTGCTTACTAATCGTTGATTTGACCCCTGTAAAGCATGATGGATTCACTCGTAGATTTGTTAAGGAAATTCGTGTAAGCTTAGACTTCTTATATCTCGAAATTTAACACCGCAATTAAACTGGTACTGTCGGTTAATAATTCACGTTTTTATTTAGGTTAATCAGAGGATTATGGGTGAGGTAACGTTTTAGTACGAAGCATATCTTCATCTGGACACGCAAATACCGCTGCACCTCTTGCAGTTCCTGCGCCTGGATTACGTTCTGTCGGATCGATTTCTGTCAGTTAGTGCCAGTATGCCACCCTTGTTCGGCCGAGGGAACTCACGTTCCCCCATCGGGCCAACGTTAGTGGAGCTACGGCACGCATATCCCGTAGGGCTCGTGCCCGTGCGGCCAGCCATGGTCCGCCCACCTCGAGTGGCGCTGGGGGTCCGTAATGATACAGTACGCAGTGTCACCGACGCCTCCCAAATGGGCTGGCCGGTTTGCGTACTATTCGCCCCCGATTCCCGACCGGGTTAACGACTCGATTATCGACCCCGATCCGAGACGCCGACTGCGCCACACCCGTGCACCAAAGTTTTAGTGATGACCTACTTGCCCGCGTCCAGTTGCTTGCGAATCGTCGTCGACTGGTGGGACGCAATTTGTACGCTCGCGCTCCGGTTCCGACTGTGAACCGTCTGGTGCCAGGGACGGCCAGACGGTCGCTACCGGCGAAGACAGCGCGCACCGCTACTTACCCCGTCCCATTTCCGTGGGCTCCCGCGCGCACGCTCGGAGCTAGAGCTCATCTGGCAGGACTCCCGGGAGCCGCCCCACCCGCTGCCGCTTTTCGATACCCGTGGGATGTGTGCAAGACACCCGTGTGTAGCGCTGCACCTCCAACAGCTAGGATTTTAGGAGACCAGTGAAACCCTTGGGCTGTTCGCATCCGGCCGTTAAGTCTGGCACCTAATACCTTCCATTCTGAAATAGGCACCGTCGTTCGACGGATGGGTCGCTGCCACTAGTCCGGTTCCCGGCCACCGTACCTTCAGTTGCCAGGGAGCGGGTACCCTGACCAGGGTCCGCGAGCTGGGCCTTCCGGCCGCAGGGTACGAGGCCTTCGAAGGCGGGGACTGGCCGATAGTGACACTGTAAGCCGGATGATAGTTCCCACGGCCAGCCGGTGGAACGTGATCCAGATTGGCGGCGGTCGGATTCACGCCGCAGCCTCGCCGATTCTGCGTGCGGCCGGAGGCGGCCCCCCCGGCCTCCCCCCCTGGCGGGGGGGATCTCTCGTGCGCGGCAGACTGGATTCGCGGGGTGGCCGGGGACGACACCGACCGCACCGGACCCGCCTGTGGCGCGCCGGGACTGCCCGGGCTGACGACGCACGCCCAGCGACAGGTCCGCGTCAGGGGTCTGGGCCCAGTCTCCCGCGACAGACTCGGCGGCAAGAGTGCCGTCCCCGCGAGGCCCGCCCCGACCTTCCCACCGGGGGGGTCGCGCCGGCGCTCCAGCCCCCCCCACGTGCGTGCCGGCCTCGGAGCGGCGCTGGCCGCGCCTATCCCGGCGGAAGCCCTCCCGGCCCGCGGGATCGCACGCGGCGGCCCCCCTCGGCTCTTGCGGAGTCCGCCCTCCGATCGCGGGGACCTCCCGCACCGCCCGCGCCCGGCCGAAACGACCGCTAGAAGCGAGCTCGCGGTCGGCCGCGCGGTGCTCGGACCTCGAGCTCCGGCGGCCCCGGGCGCCGCCAGCCGGCGGGTGGTCTTCGGCGCGGGGCCGCGCCTGGGGGGCCGTGCTCGGCCGCGGCGGGACCCGCCCGGAGTCGTGGCCCCGCGGCTCGGGTCGGCCCGCACGTTGTGGCTCCGCTCCGGCCGACAGCCGGGGGTCGCGAGGGGAGCCCCCGGCAGGTAAGATCGGGGAGAACGCGACTCACCGGGCTAGCGGCTCGGCCCCGCCCTGCTAAGGCGGTCTTCAGGCGTCCGTCCCCGGGGGGGGGTAGGCCCGAGGCCGAGCCCACCCCCCCAGTTCAGGGCTGTGCTAGTGCGACGGGGGCTCTCTGGGCCCAGGCCGCGGGGCCGAGCGGGTGGCGCTCCGGACCGGGTATCGTCCGGTACCGGCGAGGTGCCGATTTGCCCGCGGGGAGACGCCGACTCGGCCCACACGCACCTCTGGAGGGCCGCGGTGCCCACATCGTCCGGGCGGCCCGGCTGCCTACTGCCCCCCCAC     
I       TGATTTATTTATACATTCGTGTATGATAATTAAAAAATAAAATTTTTCTTATCTAAGATGTTAAAAGAAATCACATAAAAGTACACTTCTTAGTAAAATTCCAAATCAATTCCAGCATGTTGACAATTTAATTCGTATTATGAATAATTTACCTAATTATATCATTATAATATAGTATCTACTAAAAGTTATACTGGATTGTCAAAATTATTAATCAAATCAGTTTGATAATAAATAATATAAAATTTTAAAATAAAATATTCCATTATAGTATTTGAGTATGCTAAAAAATTGTAAACTATAATAACTAATATCTAAATTACTAAAACATTGACCAAAATATAATACAATTTTTTATATTAACTTTATTTTATTTAACATAAATTTAAATAATAATATATCTTCTCATTTTGTTCAATATTTTCATTAATGAATGTTTATATCCATCACTAATAATTAATCGGTAATTAATAGATTAGTTTATTAACCAGATATTAGACAGTTTAGTATTTAACTGAATATAACAAGAGATATGTATCATAGAGATTACATGTAAGTTTCAATTGCAAAATATTAAGTAGATTTAAAATCAAATAATGGTTACATAAAAACAGTTTGAAAATTTTTATTAAATTTGAAAGTTCTTTCTTGGTATAAAAATGTGAAAATTAAATATATTTATATTCACTTTATTCGCTCAATAATAAAATTAATTTCAGATATTTATTATGCTTAAAATAAATCGGTTATAGCTTCTATCTCTAGATTAAAACAGTATGCGAAAATAGACAAATTTAGCTAAGTTATCCATCGCTAATACACTTATAGTAAATAGTTTATATTATTCTAAATCTTCCTATTTCTATCAATAAATGCTTTAGTAATTATACATATCAATAATGTGTAGAATTAAAAATAATTTATTTATGTCTATTAACTAAAGAAACGATATTACCTTATTATTAAGAAAGATTTAGCGTTGATTGAGTAAAGTTATTGCTTAAGTAATGCGCGAGTGGTTAGCTTCTGTAATCGGCGTGGCATCTGGTGCTAATGTTTACTGGAGGAGATCCTCATTGATTACGAATGGCGATGAATACGGGGGAATAATGCTTAGAATATTTCATCCGTCACACTAATAATGTTTATTCACTATCTAGTAATTGCAGTTTTCACTGGAGCACCTTATGCTGGAGTGTTTAGCCTGACCCCTCAGCCAAGTCCATTTGGCATAAAAGGTAATCTTGAATGTCACCAGGTAAGACATTTCACAACAGGCATGTACGGATAACGACGTTTTTGTCAGAAACACAGTGCACTATATAAGACAAGGCCTCCTATATTTCAAAGGTCAATGGCGATACAGTGTGATCTTTCCCATATGGTTACCATGGTACGATCTAGCTCTTACCTTGTCTTACGCGATAAATTTCTGGTGCAAGGGTACAATCTTTTCACATCGTATGGTATAATTCGCTGCGAGAATCATGTTTATGTCAGGATCGAATTAAAGTTGTCCCCGTGCTGTCTCCTATCCCGGAACGGAGGTTAACTTTAATAACCTCGCAAATAATAAATAAGCTAAACCAGTTTTAGGTAGCTTGTATTCCTAATCACTCTATCAATCTAAAGGGCGCGAGCTTGGTGTTTCCACCTGTATGAAACTACTACGGTTTTTACACCGCCTTGTTTTCCATTCAGCTAAGTGGGAGGTAAAACTCTACAATTTTCGTTATATACAAGCTCAATTCGGCGCCATGGATTCATAGAAAGCTCAAGTCTAGTTGCTAATCGTTGATTTGACCCGAGTAAAGCATGATGGATTCACTAGTAGATTTGTTAAGGAAATTAGTGTAAGCATAGACATCTTACATCTCGGAATTTATCACCGCAATTAAACTGGTACAGTAGGTTAATAATTCACGTTTGTACTTACATTAATCAGAAGATTATCGGTGCTGTAACGTTTGAGTACGAAGCATATCTTCATCTGTACACGGAAATACCGGTGCACCTCTTGCAGTTCATGCGCCTGATTTATGTTCTGACGGATCGGGTGTTGTCAGCTAGTGCCAGTAGCTCACCCCTGTTGCGCCGAGTGAGCTCGCGTTCTGCCGTCGGGGCAACGTAAGGGGAGCGACGGCACGCATATCCCGTAGGGTGCGGGCCCGTGCGCCCTGCCATGGTCAGCCCACCTAGAGTGCCGGTGGGGGTCCGAAAGGCTACAATCCGGAGTGTGATCGACGCTGCCCATATGGGCTTGCACATTTTCCTACCATCCGCGCCCGGTTCCCGATCGGATAAACGGATGAATTCTCGACCCCGCCTCGAGACGCCGACTGCGCACCACCCGTGCACCAGAGTGTTAGAGATGACCTACTTGCCACCGTGCAGGTGCTCGGGAATCGTCGTATACTGGTGGGACGCAATCTGTACGATCGCGCTCCTGTTCCGAGCCTGAACCGTCTGGTGCAAGACACGGGGAGACGGTCGCTACGGGCAAAGACAGCACGAATTCCAACTTACCACGTCACATTTCAGAGGGCTCCTGCGCGCACACTCGGAGCAAGAGCTCATCTGGCAGGACTCCCGGGAGCCGCCCCACCCGCTTCCGCTGTTCGATACCCGTGGGCTGTGTGCAAGACACCCGTGTGTAGCGCCGAACTTCCGTCGGCTAGGATTTTAGGAGACCAGTGACACCCTCGGGCTGTTCGGATCCGGCCGTTAATTCAGGCACCTAATACCTACCAGTGTGCAATAGAGACCGTCGATCGAGGAACGGGTCGCTGCCACTCATCCGGATCGCGTCCACCGTACCCTCAGTTGCCAGGGGGCCGATACCCTCACAACGGTCCGCGAGCTGGGCCTTCCGGGCGCGGGGCCGGAGGCCCTCGAAGGCGGATACTGGCCGATAGTGACACTGTATGCCGTATGCTGGTGCCGAGGGCTAGCGGGTCGAAGGCGAACCAGATTGGCGGCGGTCGTATTCAAGCCGCAGCCTCGCCGAGGCGGCGCCCGCCCGGAGGCGGCCCCCCCAGCCTCCCCGCCTGGCCGGGGGGGTCTCTAGTGCGCGGGAGAGTGGATTTGCGGGGTCGCCGGGCAAGACACCGACCGCAGCGGCCGCGTTTGGGGCGCGCCGCGACTGCCCGGGCTGACGACGCACGCCCAGCGAGAGGTCCGCGTACGGGGTCTGGGGCCAGCCTCCCGCGACAGGCTGGGCTGCAAGAGTGGCGTCCCCGCGAAGCCCGCCCCGACCTTCCGACGCGGGGGGCCCCGCCGGCGCTCCAGCGCCCCCCACGTGCGGCCCGGCCCCGCAGGGGCGCTGGGCGCGGCTCCCCCGGCAGGAGCCCTCGCGGGCCCCGGGATCACACGCGGCGGCCCCCCTCGGCTCTAGCGGAGTCCGCCCCCCGATCGCGGGGACCTCCCGCACCGCCAGCGCACGGCCGAAAGCAGCGCTAGAAGCGCAGTCGCGGTCGGCGGCGCGGGGCTTCAACCGCGACCGACGCCGGCCGCGGGCGCCGCCAGCCGGCGGTTGGCCGTCGGCGCGCCACCCCGCCTGCGGGGCCGGTCTGGGCCGCGGCAGGCCCGGCCCGGAGTCGTGGCCCCGCGCCTAGGGCGGGCGGGAACGTAGAGGCTCCGCTCCGGCCGAGCGCTGGGGGCCCCGAGGGGAGCCCCCGGCGGGTAAGATCGGGGAGAACCGGACTCCCCGGCGCAGGGGCTCGGCCCCCCCCTGGTAAGCCGGTCTTCAGGCGTCCGGCCCCGGGGGGGGGTAGGCGCGGGGGCGCGCGCACCCGCGCAGATGAGCGCTGTGGTAGTGGGACGCGGGCTCTCTGGGCCCAGGGCGGGGGGTCGAGCGGGAGGCGGTCCTGCGCAAGGATCGGCCGGTGCCGGGGAATTGCCGCTTTGCCCGCGGCGCGACGCCCACGCGGCCCTAACCTCCCTCTGGAGGGCCGCGGTGACCACATCGTGCGGGCGGCCGGGCTGCCTACTACCCCCCCAC     
H       TGATTTATTTATACATTTGTGTATGATAATTAAAAAATAAAATTTTTCTAATCTAACAAGTTAAAAGAAATCACATAAAAGTAAACTACTTAGTAAAATTCCAAATCAATTCCAGCATGTTTACAATATAATTCGTATTATGAATAATTTACATAATTAGAGCAGTATAATATAGTATCTTCTATAAGTTAAACTGGATTGTCAAAATTATTAATCAAATCAGTTTATTAATAATTATTATAAAATTTTAAAATAAAATATTCCATTATAGTATTTGAATATGCTAAATAATTATAAACTATAATAACAAATAACTACATTACTAAAAATTTGACCAATATATAACACAATTTTTTATATTTATTTTATTTTATTAAACACAAATTTAAATAATAATTTATCTTCTCATTTTGTTCAATATTTTCATTAGTGAATGTTTATATCCACCACTAATAATAAATCGGTAATTAATAGATTAGTATATTAACCAGATATTAAACAGATTATTATTTTACTGAATATAACAAGAGATATGTATCATTGAGATTACATGTAAGTTTTAATTGCAAAATATTAAGTAGATTTAAAATCAAATAATGGTTACATAAAAACAGTTTGAAAATTTTTATTAAATTTGAAAGTTCTTTCTTGGTATTAATTTGTGAAAAATATATATATTTATATTCACTTTATTCGATCAAAAATAAAATTAATTTAAGATAATTCGTATGCTTAAAGGAAATCGGTTATAGCTTCTATTTCTAGATTAAAACAGTATGCGAAAATAGAAAAATTTAGCTTAATTATCCATCGCTAATACACTTATAGTAAATAGTTTATATTATTCTAAATCTTCCACTATATATCAATAAATACTTTATTAATTATACAAATCAATAAAGTGTAGAATTAAAAATAATTTAAATATGACTATTAACTAAAGAAACGATATTACTTTATTATTAAGAAAGATTTAGCGTTGATTGAGTAAAGTTATTGCTTAAGTAATGCTCGAGTGGTTAGATTCTTTCAGCGGCGTAGTACCTGGTGCTAATCTTTATCGGAGGAAATCCTCATTGATGACGAATGGCGGTGATTACGGGGGAATAATGCTAGGAATATTTCCTCCGTCACACTAAGAATGTTGATTCACTATCTATTAATTGCAGTTTTAACTGGAGCACCTTTTGCTGGATGATTAAGCATGACCCCTCATCCAAGTCCATTTGGCATAAAAGGTAACCTTGTATGTCACCAGGTGAGACATTTCGCAACAGGCTTGTACGGCTACTGACGTTTTTGTCAGAAACACAGTGCACTATATAAGACAAGGCCTTCTATATTTCAAAGGTAAATTGCGAGACAGTTTGATCTTTCCCATATGGCCACGATGGTACGATCTGGCTCTTACCTTGGCTTACGCGATAAATGTCTGGTCCTAGGGTACAATCTTTTCACATCGTGTGGTATAATTCGATGCGAGAATCATGTTTTTATCAGGATCGAATTAAAGTTGTTCCCGTGCTGTCTCCTATCCCGGAACGGAGGTTAACTTTAATAACCTCGCATATAATGAATAGGCTAAACCAGTTGTAGGTAGCTTGTATTCCTAATCACTCACTCAATATGATTGGCTCGAGCTTGGTGTTTCTACCTGTAGGAAACTACTATAATTTTTACACCGCCGTGTTTCCGATTCAGCTAAGTGGGAGATATAACTCTACGTTTTTCGTGCTATACAAGCTCAATTGGGAGCCATGGATTCATAGAAAGCTCAAGTCTCACTTCTAATCGTTGATTTGACCCGAGTAAGGCATGATGGATTCACTTGTAGATTTGTTAAGGAAATTAGTGTAAGCTTATACATCTTATATCTCGGAATTTACCACCGCAATTAAACTGGTACAGTGGGTTAATAATTCACGTTTCTATTTAAGTTAATCAGAGGATTATCGGTGTCGTAACGTTTGAGTACGAAGCATAGCTTCATCTGTATTCCCAAATACCGGTGCACCTCTTGCAGTTCATGCGCCTGTCCTACGTTCTGACGGATCCTATGATGTCAGCCAGTGCCTGCACCACACCCCTGTTGAGCCGAGTGACCTCCCGTTCCCCCATCGGGCCAACGTATGTGGAACGACGGCACGCATATCCTGTAGGGTGCGGGCCCGTGCGGCCCGCCATGGTCGGCCCACCTAGGGTGGCGCTGGGGGTCCGAAAAGATACAGGACGGAGTGTGATCGACGCCGCCCAGATGGGCTTGCACTTTTCCGTACCATCCGCCCGCCATTGCCGTTCGGGTAAACGCATCAATTCTCGACCCCCACGCGCGACGCCGACTGCACGAAACCCGTGCACCAGAGTTTTACTGATGACCTACTTGCCAGCGTCCAGGTGTAGGCGAATCGTCGTATATTTGTGGGAGGCAATTTGTACGATCGCGCTCCAGTTGCGAGCGTGAACCGTCTGGTGCAAGAGACGGGCTGACGGGCGCTACCGGCGAAGACAGCTCGGAGTGCGACTGACCGCGTCTCATTTCGGGGGGCTCCCGCGCGTACGCTTGGAGCGAGAGCTCAGCTGGCAGGGCTCCCGTGGGCCGCCCCACCCGCTGCCGCTGTTCGATACCCGTGGGTTCTGTGCAAGACACCCGTGTGTAGCGCTGTACGTCCCGCGTCTAGGATTTTAGGAGACCAGTGAAACCGTCCGGCTGTTCGGATCTGGCCGTTAACTCTGGCACTTAATACATTCCACTTTGAAATAGAGACCGTCCATCGAGGCAAGGGTCGCTGCCTCTACTCCGGTTCCCGCCCACCGTACCTTCAGATGCCAGGGGGCGATTACCCTCACAATGGTCCGCGAGCTGGGCCTCCCGGGCGGAGGGGCGGGGGCCCTTGAAGCCGGCCACTGGCCGATAGTGACACTGTAAGCCGTATGCTAGTTCAGATGGCTAGCGGGTCGAAAGCTAGCCAGATTGGCGGCGGTCGCAAGCACGCCGCAGCCCCGCCGAGCCCGCCCGCGCCCGGAGGCGGCCCCCGCGGCCTCCCCGCCTGGCTGGGGGGATCTCTCGCGCGCCGGAGACTGGATTTTCGTGCTCGCCGGGGAGGACACCGACCGCACCGGGCGCGTCTGCGGCGCGGCGGGCCTGCCCGGGCTGACGTCGCACGCCCTGCGCGAGGTCCGCGTCCGGGGTCTGGGCCCAGTCTCCCGCGACACGCTGGGCGGTAAGACTGGAGTCGCCGCGGGGCCCGCCCCGACCTTCCCACGGGGGGGGCCGCGCCGGCGGTACAGCGCCCCCGACGTGCGTGCCGGCCGCGGAGCGGCGGTTGGCGTCGCTACCCCGGCTGAAGCCCTCGCGGGCCCCGGGCTCGCACGCGGCGCCGGCCCGCGGCTCTGGCGGAGTCCGCCACCCGATCGCGGGGACCTCCCGGACCGACCGCGCCCGGCCGAAATCACCGCTGGAACCGCGGTCGCGGTCGGCCGCGCGGGGCTTGAACCGCGACCGCCGGCGGCCGCGGGCGCCGCCAGCCGGCGCTTGGTCGTCGGCGCGTCACGCCGCCTGCGGGGCCGGCCTGGGACGTGGCCGGCCCGGCCCGCAGTCGCGGCCCCGCGTTTACGGGGGGCGAGGACGTCGCGGCTCCGCTCCGGCCGAGCGCCGGGGGCCCCGAGGGGAGCCCCCGGCCGGTAACCTCAAGGCGAACCAGACTCCCCGGCCGAGCGGCTCGGGCCCCCCCTGGTAAGGCGGTATTCAGGCGTCCGTGCCCGGGCTGGGGGAGGAGCCTGGACCCGCGCACCCCCACAGATCAGGGCTGTGGTAGTGGGATGCGGTCTCTCTGGGCCCAGGGCGGGGGGCCGAGCCGGTGGCGCTCCTGCCCCGGCATCGGCCGGTGCCCGGGCGTGGGCGATTTGCCCGCGGGGCGACGCCGCCGCGGCCCAAACCGCCCCCTGGAGGGCCCTGGTGGCCACATCGTGCGGGCGGCCGCGCTGCCTACTACCCCCCCAC     
G       TGATTTATTTATACTTTTGTGTATGATAATTAAAAAATTAAATTTTTCTTATCTAAGATGTTAAAAGAAATCACATAAAAGTAGACTACTTAGTAAAATTCCAAATCAATTCCAGCATGTTTACAATATAATTCGTATTATGAATGATTTACTTAATTATATCAGTATTATATAGTATCTACTAATAGTTATACTGGATTGTCAAAATTATTAATCAAATTAGTTTAATAATAATTCCTATAAAATTATAAAATAGAATATTCCATTATAGTATTTGATTATGCTAAATGATTATAAACTATAATAAGAAATAACAAGATTACTAAAAATTTGACCAACATATAAAACAATTTTTTATATTTATTTTATTTTATTCAACAAAAATTTAATTAATAATATATCTTCTCATTTTCTTCAATATTTTCATTATTGAATGTTTATATCCAACACTAAAATTAAATCGGTATTTAATAGATTAGAATATTAACCAGATAATATACAGATTAATATTTAACTGAATATATCAAGAGATATGTATCAATGAGTTTACATGTAAGTTTAAATTGCAAAATATTAAGTAGATTTAAAATCAAATAATGGTTACATTAAAACAGTTTGAAAATTTTTATTAATTTTGAAAGTGCTTTCTTGGAATTAATTTGTGAAAAATATATATATTTATATTCACTTTCTTCGTTCAATAATAAAATTAATTTCAGATATTTCATATGCTAATAAAAAATCGGTTATAGCTACTATATCTAGATTAAAACAGTATGCGAAAATAGACAAATTTAGCTTATTTATCCATCGCTAATACACTTATAATAAATAGTTTATATTATTCTAAATCTTCCAATTTGTATCACTAAATTCTTTATTAATTATACAAATCAATAATGTGTAGAATTACAAATAATTTATATATGTCTATTAACTAAAGAAACGATATTACATAATTTTTAAGAAAGATTTAGCGTTGATTAAGTAAAGTTATAGCTTAAGTAATGCTCGAGTGGTTAGATACTTACATCGGCGTTGTACCTGGCGCTAATGTTTACGGGAGGAAATCCTCATTGATCACTAATGGCGCTGATTACGGGGGAATAATGCTAAGAATATTTCCTCCGTCACACTAAGAATGTTGATTCATTATCTAGTAATCCCAGTTTTCACTGGAGAACCGTGTGCTGGAAGGTGGAGCATGAACGCTCATCCAAGTCCATTTGGCATAAAAGTTAACCTTGTATGTCACCAGGTAAGACATTTCACAACAGGCTTGTACGGGTACAGACGTATTCGTCAGAAACACAGTGTAATATATAAGACAAGGCCTTCTATATTTCAAAGGTAAATTGCGAATCAGTTTGATCTTTCCCCTATGGCGACTAAGGTACGATCTTGCTCTTACCTTGGCTAACGCGATAAATTTCTGGTTAGAGTGTACAATCTTTTAACATCGTAAGGTATAATTCGTTTCGAGACTCATGTTTTTTTCAGGATCGAATTATAGTTGTCCCCGTGCTATCACCTATCCCGGAACGGAGGTTAACTCTAATAACCTCGCAAATAATAAATAACCTAAACCAGTTCTAGATAGCCTGTATTCCTAATCACTCAATCCATGTTAACGGCGCGAGCTTGGTGTATCAACCTGTAGGAAGCTACTAAATTTTTAACACCGCCTTGTTATCGATTCAGCTAAGTGGTAGGTAAAACTCTACTAATTTCCTGCTATACAAGCTCAATTAGGCGCCATGGATTCGGAGAAATCTCAATTCTTACTGCTAATCGTTGATTTGACCCGAGTAAAGCATGATGGATTCACTGGTAGATTTGTTAAGGAAATTAGTGTTTGCTTAACCATCTTAAATCTCGTAATTTAGCACCGCAATTAAACTGGTACAGTTGGATAATAATTCACGTTTCTAATTAAGTTAATCAGACGATTATGGGAGTTGTAACGTTTGAGTACGAAGCATATCTTCATCTGTACACACAAATACCGGTGCACCTCTAGCAGTTCATGCGCCTGCCTTACGTTCTGACGGATCCGTTGTTTTCAGCCAGTGCCAGTAGCTCACCCCTGTTGGGCCGAGTGATCTCACGTTCCACCATCGGGGCAACGTATGTCGAACAACGGCACGAATATCACGTCGGGTACGCGCCCGTGCGACCCACCTTGGTCGGTCCACCTAGGGTGTCGATGGGGGTTCGTAAGGCTACAGTCCGGAGGGTGATCGACGCAGCCCAAATGGGCTTGCACCTTTCCCTACTATGCACGCGCGCTTCCCGCCAGGCTGAAATCACATATTCACGACCCAGACCCGCGACGCCGACTGAGCCACTCCCGTGCACCGGAGTACTAGCGATGACCTACTTCCCTGCCTCCAGCTGTGTGGGAATCGTCGTATAGTCGTGGGAGGCAGTCTGTACGTTCGCGCTCCTGTTCCGAGCATGAACTGACTGGAGATAGAGACGGGTAGACGGGCGCTACTGGCGAAAACAGCTCAGACTTCCACTGACCACGTCCCATTTCCGCGGGTTCTAGCGCGCACCCGTGGACCTAGAGGTCATCTGGCAGGGTTCCCGCTAGCCGCCCCACCCGCTGCCGCTCTTCGTTACCCGTGGGGTGTGTGCAACGAACCCGTGTGTCGCGCTGTACGTCCTGCGTCTAGCATATTAGGAGACCAGTGAAACCATCCGGCTGTTCGCATCTGGCCGCTAAGTCCGGCGCTTAATACATTCCACTCTGAAATATGAACCGTCGCTCGAGCGATGGGTCGCTGCCTCTAGCCCGGTTCCCGACCACCGTACCTTAAGTTGCCAGGGGGCCGATACCCTCACGACGGTCCGCGAGCTTCGCCTTCCGGGCGGAGGGCGGGAGGGCCTCGAAGACGGCCACTGGCCGATAGTGACACTGTAGGCCGGATGGTAGTGCCGACGGCTAGCAGGTCGAAGGCCAGCCAGATTGGCGGCGGTCGCATGCACGCCGCAGCCCCGCCTAGCCAGCCCGCGCCTGGATGCGGCCCCCCCGGCCTCCCCGCCTGGCTGGGGGGGTCCCTCGGGCGGCCGAGACTGGATTTGCGGGGTCGCCGTGGAGGACACCGACCGCACCGGGCGCGTCTGCGGCCCGGCGGGGCTGCGCGGGCTGACGGCGCACGCCCGGCGCGAGGTCGGCGTGGCGGCTCTCGGGCCTGTCTCCCGCGACACGCTCGGCTGCAAGATTGGCGTGCCCGCGAGGCCCGCCGCGACCTTCCGACGGAGGGGGGCACGCCGGCGCTAGAGCGCCCCCCACGTACGCCCCGGCCCCGGAGCGGCGCTGGGCGTCGCTAGCCCGGCCGGAGCCCGACTGGGCCCCGGGCTGGCACGCGGCGCCTCCCCTCGGCTCTGGCGGAGTCCGCCGTCCGCTCGCGGGGACCTCCCGGACCGGAATCCCGCGGCCGAAATCAGCGCTCGAAGCACTGGCGCGGTCCCCCGCGCGGGGCTTGAACCGCGACCCCCGGCGGGCGCGGGCGCCGCCAGCCGGCGCTTGGTCATCGGGGCGGGACGGCGCCTGGGGGGGCGGCCTGGGCCGGGGCCGGCCCTGGCCGCAGTCATGGCGCCGGGCTTAGGGCGGGCGGGCAAGTCGGGGCTCTGCTCCGGCCGAGCGCCGCGGGCCCCGAGGGGCGCCCCCGGCCGGGAACGTCAAGGAGAAACAGACTCCCCGGCCCAGCGGCTCGGCCCTCCCCTGGTAAGGCGGACGTCAGGCCTCCGTCCCCGGGGGGGGGGAGGCCCGGGGACTCGCGCACGCCCGGAGATGAGGGCTGTGGTAGTGCGACGGGGCCTTTCTGGGCCCAGGGGGAGGGGCCGAGCGGGCGGCGCTCCTGGCCCGGGATGGGCCGGTGCCGGGGCGTTGCGGATTTGCCCGCGGGGAGACGCAGACGCGGCGCAAACCGCCCTCTGGAGGGCGCTGCTGGCCACATCGTACGGGCGGGCGCGCTGCCTAGTACCCCCCCAC     
F       TGATTTATTTATACTTTTGTGTATGATAAATAAAAAATTAAATTTTTCTCATCTAAGAAGTTAAAAGAAATCACATAAAAGTATACTACTTAGTAAAATTCCAAATCAATTCCAGCGTGTTTACAATTTAATTCGTATTATGAATGATTTACATAATTATAGCAGTATCATATAGTATCTACTATGAGTAATACTGGATTGTCAAAATAATTAATCAAATCAGTTTCTTAATAATTTCTATAAAATTTTAAAATATAATATTCCATTATAGTATTTGAATATGCTAAAGGATTATAAACTATAATAATAAATAACAATATTACTAAAAGTTTGACCAATATATAAAACAATTTTTTATATTAATTTTATTTTATTCAACATAAATTTAACTAATAATCTATCTTCTCATTTAGTTCAATATTTTCATTAATGAATGTTTATATCCAACACTAATATTAAATCGGTAGTTAATAGATTAGGGTATTAACCAGATAATAAACAGATTAGTATTTAACTGAATATAACAAGAGATATGTATCAAAGAGATTACATGTAAGTTTTATTTGCAAAATATTAAGTAGATTTAAAATCAAATAATGGTTACATTAAAACAGTTTGAAAATTTTTATTGAATTTGAAAGTACTTTCTTGGTATTAATATGTGAAAATTAAAAATATTTATAGTCACTTTCTTCGGTCAATAATAAAATTAATTTAAGATATTTTATATGCTTATAAAAAATCGGTTATAGCTTCTATATCTAGATTAAAACAGTATGCGAAAATAGATAAATTTAGCTTACATATTCATCGCTAATACACTTATAGTAAATAGTTTATATTATTCTAAATCTTCCATTTTTTATCAATAAATACTTTTTTAATTATACATATCAATAAGGTGTAGAATTATAAATAATTTATATATGTCTGTTAACCAAAGAAACGAAATTACTTTATTTTTAAGAAAGATTTAGCGTTGATTTAGTAAAGTTATAGCTTAAGTAATGCTCGAGTGGTTAGGTACTATCATCGGCGTCGTACCTGGTGCTAAAATTTAATGGAGGAAATCCGCATTGATGACGAATGGCGGTGATTACGGGGGAATAATGCTACGAATATTTCGTCCGTCACACTAAGAATGTTGATTCAATATCTATTAATTCCAGTTTTCCCTGGAGGACCTTCTGCTGGACACTGGAGTTTGAACACTCAACCAAGTCCATTTGGCATAAAAGATAATGTTTTATGTCACCAGGTCAGACATTTCACAACAGGCTTGTACGGGTAACGACGTCTTTGTCAGAAACACAGTGCAATATATAAGACAAGGCCTACTATATTTCAAAGGTTAATTGCGAACCAGTTTGATCTTTCCCATATGGCCACAATTGTACGATCTGGCTCTTAACTTGTCTAACGCGATAAATTTCTGGTTATAGGGTACAATCTTTTCACATCGTAGGGTATAATACGGTCCGAGACTCATGTTTTTTTCAGGATCGAATTAGAGTTGTGCCCGTGCTATCCCCTATCCCGGAACGGAGGTTAACTCTAATAACCTCGCATATAATTAATTAACTAAACCAGCTCTAGATAGCTTGTATTCCTAATCACTCAAGCTATATGAATGGCACGAGCTTGGGGTTTATACCTGTAAGAAGCTACTACAGTTTTTACACCGCCTTGTTTCCAATTCAGCTAAGTGGTAGGTAAAACTCTACGAGTTTCGTACTATACAAGCTCAATTGGGAGCAATGGATTCAGAGAAAGCTCAAATCTACATCCTAATCGTTGATATGACCCGAGTAAAGCATGATGGATTCACTTGTAGATTTGTTAAGGAAATTAGTGTTAGCTTAAACACCTTAAATCTCGTAATTTATCACCGCAATTAAACTGGTACGGTCGGTTAATAATTCACGTTTTTAATTAAGATAATCAGATGATGATGGGTGATGAAACGTTTCAGTACGAAGCATATCTTCATCTGTACACGGAAATACCGGCGCACCTCTGGCAGTTCATGCGCCTGCAGTAGGTTCTGACGGATCCCGTGGTTTCAGCCAGTGCCAGTACCTCACCCGTGTTGGGCCGAGTGAATTCCCGTTCCCCCATCGGGCCAACGTGTGGCGACCGACGGCACGCATATCCCGTAGGGTGCGCTCCCGTGCGACCTGCCATGGTCGGCCCACCTAGGGTGTCGCTGGTGGTCCGTAAAGGTACATTCCGGAGTGTGAGCTACGCCGCCCTGATGGGCTTGCACCTTTACTTACCATCCGCGCGCTATTCCCGCTAGGCTAAACTGCTGCATACTCGACCCTGACCCGTGACGCCGACTGAGCCACACCCGTGCACCAGAGTTGTAGCGATGACCTACTTCCCAGCCTCTAGCTGTTGGTGAATCGTCGTCTAATCGTGGGATGCAATTTGTACGATCGCGCTCCGGTTCCGATCATGAACTGACTGGAGAAAGTGACGGCCCGACGGGCGCTACCGGGGAATACAGCGCCTACTGCGACTAACCCCGTCCCATTTCCGCGGGTTCCAGCGCGCACCCGTGGAGCTAGAGGTCATATGGCAGGGCTCCCGCGAGCCGCCCCACCCGCTTCCGCTGTTCGTTACCCGTGGGTTGTGTGCAAGCTACCCGTGTGTCGCGCTGAACGTCCCGCCTCTAGGATATTAGGAGACCAGTGAGACCATCTGGCTGTTCGGATCAGGCCGATAACTCTGGCTCTGAATACATTCCAGTCTGACATAGTGACCGTCGATCCAGCGATGGGTCGCTGCCTCTCGTCCGGTTCCGGCCCACCGTACCTTCAGTTGCCAGGGGGCGGTTACCCTTACAACGGTCCGCGAGCTGAGCCTTCCGGGCGTAGGGGTCGAGGCCGTGGAAGACGGCCACTGGCCGATAGTGACACTGTACGTCGTATTCTAGTTCCTAAGTCTAGCGGGTGGAAGGCGACCCAGATTGGCGGCGGTCGCATGCACGCCGCAGCCGCACCGAGCCAGCGGGCGCCGGGAGGCGGCCCCCGCGGCCTCACCTCCTGGCTGGGGGGGTCTCTCGGGCGACAGAGACTGGATTTGCGGGGTCGCCGGGGAGGACACCGACCGCACCGGGCGCGCCTGTGGCGCGCCGGGGCTGCACGGGCTGACGCCGGACGCCCGGCGCGAGGTCCGCGTGGCGGGTCGGGGCCGGGCCTCCCGCGACACGCTGGGCTGCAAGAGTGGCGTCGCCGCGACGCCGGCCCCGACCTTCCGACGAGGTGGGGCGCGCCGGCGCTACAGACCCCCCCACGTACGGGCCGGCCCCGGAGGGGCGCTTGGCGCAGCTACCCCGGCGGGAGCCCTAGCGGGCCGCGGGCTGCCACGCGGCGGCCGCCCTGGGCTCTGGCGGAGTCCGCCCTCCGCTCGCGGGGACCTCCCGGACCGCACGCCCGCGGCCGAAATCACCGCTGCAAGCACAGGCGCGGTCGGCCGCGCGGGGCTTAAACCGCGACGGCCGGCGGGCCCGGGCGCCGCGAGCCGGGGCTTGGGCGTCGGCGCGGGACACTGCCTGCGGGGCCGCCGTGGGCCGTGGCCGGCTCGGGCCGCAGTCATGCCGCCGGGCGTAAGGCCGGCGGGCACGTCGGGGCTCCGCTCCGGCCTAGCGCCGGGGGCCCCGACGGGCGGCCCGGGCCGGTAACCTCAAGGCGAAACAGACTCCCCGGACCAGCGGCTGGGCCCCCCCCTGCTAAGGCGGTCGTCAGGCGTCCGGCCCCGGGGGGGCGGAGGCTCGAGGACTCGCGCACCCCCCGAGATCAGGGCTGTGCTAGTGCGACGCGGCCTATGTGGGCCCAGGGCGGGGGGCCCAGCGGGGGGCGATCCTGGCCGGGGATCGGCCAGTGCACGGGGCTTCCGGATTTGCCCGCGGGGAGACGCGGACGCGGCCCAAACTCCCCTCTGGAGGGCGCGGGTGGCCACACCGTGCGGGCGGCCGCGCTGCCTAGTACCCCCCCAC     
E       TGATTTATTTATACATTTGTGTATGATAAATAAAAAATTAAATTTTTTTTATCTAAGATGTTAAAAGAAATCACATAAAAGTAAACTTCATAGTAAAATTCCAAATCAATTCCAGCATGTTTACAATCTAATTCGTATTATGAATGATTTACATAATTATAGCATTATTATATAGTATCTACTAAGAGTAAAACTGGATTGTCAAAATTATTAATCAAATGAGTTTTGTAATAACTCATATAAAATTTTAAAATATAATATTCCATTATAGTATTTGATTATGCTAAAAGATTATAAACTATAATAATAAATAGCTAGATTACTAAAACTTCGACCAACATATAAAACAATTTTTTATATTCATTTTATTTTATTTAACATAAATTTAAATAATAATATATCTTCTCATTTTGATCAATATTTTCATTATTGAATGTTTATATCCATCACTAAGAGTAAATCGGTATTTAATAGATTAGATTATTAACCAGATAATAAACAGATTACTATTTAACTGAATTTAACAAGAGATATGTATCATAGAGTTTACATGTAAGATTCAATTGCAAAATATTAAGTAGATTTAAAATCAAATAATGGTTACATAAAAACAGTTTGAAAATTTTTATTTATTTTGAAAGTTCTTTCTTGGGATTAAAATGTGAAAACTAAATATATTTATAGTCACTTTCTTCGCTCAATAAAAAAATTAATTTTAGATACTTAATATGCTAAAAATAAATCGGTTATATCTTCTATATCTAGATTGAAACAGTATGCGAAAATAGATAAATTTAGCTTACTTATACATCGCTAATACACTTATACTAAATAGTTTATATTATTTTAAATCTTCCATTTTTTATCAATAAATACTTTATTAATTATACAATTCAATAAGGTGTAGAATTAATAATAATTAAGGTATGGCTATTAACTAAAGAAACGATATTACATAATTTTTAAGAAAGATTTAGCGTTGATTTAGTAAAGTTATAGCTTAAGTAATGCCCGAGTGGTTAGTTTCTGTCATCGGCGTTGTACCAGGGGCTAATGTTTAGTGGAGGAAATCCGCATTGATAACTAATGGCGATGATTACGGGGGAATAATGCTACGAATATTTCTTCCGTCACACTAAAAATGTTGATTCTATATCTATTAATCCCAGTTTTCACTGGAGTACCTTCTGCTGGACGTTGTAGTCTGAACCATCAGCCAAGTCCATTTGACATAAAAGGTAATCTTCTATGTCACCAGGTTAGACATTTCACAACAGGCTTGTACGGGTAAAGACGTTTTCGTCAGAAACACAGTGCAATATATAAGACAAGGCCTTCTATATTTCAAAGGTTAATAGCGAACCAGTATGATCTTTCCCATATGGACACAAGGGGTCGATCTAGCTCTTACCTTGGCTAACTCGATAAATTTCTGGTCTTAGGGTACAATCTTTTCACATCGTGGGGTATAATTCGATGCGAGATTCATGTTTTTTACAGGATCGAATTAAAGTAGTCCCCGTGCTGTCTCCTATCCCGGAACGGTGGTTAACTCTAATGACCTGGCAAATAATTAATGTACTAAACCAGTTATAGGTAGCTTGTATTCCTAATCACTCACGCTATCTTAACTGCGCGAGCTTGGTGTTTGGACCTGTAAGAAGATACTATACTTTTTACACCGCCTTGTTTTCCATTCAGCTAAGTGGAAGGTAAAACTCTACTTCTTTCGTTCTATACAAGCTCAATTCGGCGCAATGGATGCAGAGAAAACTCAAATCTATATACTAATCGGTGATTTGACCCGAGTAAAGCATGATGGATTCACTTGTAGATTTGTTAAGGAAATTAGTGTTAGCATTACCACCTTAAATCTCGTAATTTAACACCGCAATTAAACTGGTACAGTCGGCTAATAATTCACGTTTCTAATTATGCTAATCAGAGGATTATGGGTGTCGCAACGTTTGAGTACGAAGCATAGCTTCATCTGTAAACAGAAATACCGGGGCACCTCTGGCAGTTCATGCGCCTGCGGTAAGTTCTGACGGCTCCAGTGTTAGCAGCCAGTGCCGGTATCGCAGCCGTGTTGGGCCGAGCGAACTCGCGTTACACCATCGGGGCAGCGTTTGAAGAGCGTCGGCACGCATATCCCGTCGGGTTCGGGCCCGTGCGGCCGGCCCTGGTCTGGCCACCTGGGGTGGCGATGGTGGTCCGCAGCGGTAAACTCCGCAGTGTCATCGACGCCTCCCTTATGGGCTTGCACTTTTACTTACCATGCGCGCGCGCTTTCCGCTTGGGTGAACTAATCCATTGTCGACCCGGACGCGAGACGCCGACTGAGCCACACCCGTGCGCCCGAGTGTTAGGGATGACCTACTTCCCAGCCTTTAGGTGTTGGAGAATCGTCGTCTAATAGTGGGATGCAATCTGTACGATCGCGCTCCCGTTCAGAAGATGAACAGCCTGGAGAGAGACACGTGGAGACGGGCGCTACCGGCGAATACAGCGCTTACTGCCACCAACCTCGTCCCATTTGCGAGGGGTCCAGCGCGCACCCGTGGACCTAGAGGTCACATGGCAGGGCTCCCGAGGGCCGCCCCACCCGCTCCCCCTGTTCGTTAGCCGTGGGGTGTGTGCAAGCGACCCGTGTGTTGCGCTGAACTTCCGGCCGCTAGGATTTTAGGAGACCAGTGAGACCCTCGGGCTGTTCGGATCAGGCCGGTAACTCTGGCTCTTAATACATTCCACTCTGAAATAGCCACCGTCGACCGAGCAAAGGGTCGTTGCCTCTCGTCCGGTTCCCGGCCACCGTACGTTTAGTTGCCAGGGGGCGGTTACCCTCACGAGGGTCCGCGAGCTGCGCCTTCCGGGCGGAGGGCTCGAGGCCCTCGAAGACGGCCACTCGCCGATAGTGACACTGTAGGTCGGATACCAGTCCCTACGGCGAGCGGGTCGAAGGCGAACCAGATTGGCGGCGGTCGGACGCACGCCGCAGCCCCCCCGAGCAAGCGCGCGACCGGACGCGGCCCCCGCCGCCTCCCCTCCTGGCTGGGGGTGTCTCTCGCGCGCTCGAGACTGGATTTGCGCGGTGGCCGGGGAGGACACCGACCGCACCGGGCTCGCGTGGGGCGCGCCGGGCCTGCGCTGGCTGACGCCGCACGCCCAGCGCGAGGTCCACGTGGCGGGTCTGGGCCCGGTCTTCCGCGACAGGCTCCGCGGGAAGGCTGGCGTCCCCGCGACGCCCGCCCCGACCTTCCGACGAGGTGGGCCGCGCCGGCGCTGCAGTGCCCCCCACGGACGCGCCGGCCCCGCAGCGGCGATTGGCGACGCTACCCCGGCGGAAGCCCTAGCGGGCCCCGGGCTGGCACGCGGCGGCTGCCCTCGGCTCTGGCGGAGTCCGCCATCCGCTCGCCGGAAGCTCCCGGACCGCGAGCCCCCGGCCGAAATCACCGGTGGAAGCACTTGCGCGGTCGGCGGCCCGGGGCTTCAAGCGCGAGCGCGGGCGGCCGCGGGCGCCGCCAGCCGGCCCGTGGTCTTCGGCGGGCTACACCGCCTGGGGGGCCGGGGTGTGGCGCGGCCGGCTCGGGCCGGAGTCATGGCGCCTGGCTTAGGGACGGCGCGGACGTGGCGGCTCCGCTCCGGCCGAGCGCCGGGGGCCCCGAGGGGAGCCCCCGGCCGGTAACCTCACGGAGAAGCAGAGTCCCCGGCCCAGCGGCTTGGCCCCGCCCTGGTAAGGCGGTCGTCAGGCGTCCGTCCCCGGGGGGGGGCAGGCTCGAGGACCCGCGCACCCCCGGAGATCAGGGCCGTGGCAGTGCAACGGGGCCTCTCTGGGCCGAGGGCGGGGGGCCGAGCGGGGGGCGATCCTGGCCGGGCATCGGCCCGTGCCCGGGCGTCGCCGATTTGCCGGCGGCGAGACGCGGACGCGGCCCAGACGCCCCTCTGGCGGGCGCCGCTGGCCACACCGTGCGGGCGGGCGGGCTGCCTAGTGCGCCCCCAC     
D       TGATTTATTTATACCTTTGTGTATGATAAATAAAAAATTAAATTTTTCTTATCTAAGAGGTTAATAGAAATCACATAAAAGTATACTTCATAGTAAAATTCCAAATCAAATCCAGCCTGTTAACAATCTAATTCGTATTATGAATAATTTACATAATTATAACATTATTATATAGTATCTACTAATTGTTATACTGGATTGTCAAAATAATTAATCAAATCAGTTTTGTAATAAATCATATAAAATTTTAAAATAAAATATTCCATTATAGTATTTGACTATGCTAAAATATTTTAAACTATAATAAAAAATACCAAAATTACTAAAAATTAGACCAATATATAATACAATTTTTTATATTAATTTTATTTTATTAAACAAAAATTTAATTAATAATCTATCTTCTCATTTTGTTCAATATTTTCATTATTGAATGTTTATATCCATCACTAAAAATAAATCGGTACTTAATAGATTAGTATATTAACCAGATAATATACAGATTAATAATTCACTGAATTTAACAAGAGATATGTATCATAGAGGTTACATGTAAGATTAAATTGCAAAATATTAAGTAGATTTAAAATCAAATAATGGTTACATCAAAACAGTTTGAAAATTTTTATTTATTTTGAAAGTTCTTTCTTGGAATTAAGATGTGAAAACTAAATATATTTATAATCACTTTCTTCGTTCAATAATAAAATTAATTTTAGATAATTAATATGCTGAAATAAAATCGGTTATAACTACTATTTCTAGATTGAAACAGTATGCGAAAATAGAAAAATTTAGCTAACTTATACATCGCTAATACACTTATATTAAATAGTTTATATTATTTTAAATCTTCCGATATATATCAATAAATTCTTTATTAATTATACAAATCAATAATGTGTAGAATTATTAATAATTTAGGTATGGCTATTAACTAAAGAAACGATATTACATCAATTTTAAGAAAGATTTAGCGTTGAATGAGTAAAGTTATAGCTTAAGTAATGCCCGAGTGGTTAGATACTGTCATCGGCGTCGTACCTGGAGCTAATATTTATAGGAGGAAATGCGCATTGATGACTAATGGCGATGATTACGGGGGAATAATGCTAGGAATATTTCCTCCGTCACACTAAGAATGTTGATTCAATATCTAATAATCCCAGTTTTCACTGGAGTACCCTGTGCTGGAAGGTGTAGTATGAACCCTCAACCAAGTCCATTTGGCATAAAAGGTAATGTTTTAGCTCACTAGGTGAGAAATTTCACAACAGGCCTGTACGGGTATAGACGTGTTAGTCAGAAACACAGTGCAATATATAAGACAAGGCATCCTATATTACAAAGGTTAATAGCGAAACAGTATGATCTTTCCCATATGGGCACAACCGGGCGATCTCGCTCTTACCTTGTCTAACTCGATAAATTTCTGGTCCGAGGGTACAATCTTTTCACATCGTCAGGTATAATACGGTACGAGACTCATGTTTTTTACAGGATCGAATTATAGTTGTCCCCATGCTGTCACCTATCCCGGAACGGCCGTTAACTTTAATAACCTAGCAAATAATAAATATTCTAAACCAGTTGTAGGTAGCGTGTATTCCTAATCACTCACGCAATCTGAAGTGCGCGAGCTTGGTGTTTTGACCTGTACGAAGATACTATAATTTTTACACCGCAGTGTTTCCAATTCAGCTAAGTGGAAGGTAGAACTCTACACGTTTCGTTCTATACAAGTTCAATTTGGCGCCATGGATGCTGAGAAAGCTCAATTCTCTATTCTAATCGGTGATTTGACCCGAGCAAAGCATGATGGATTCAATAGTAGATTTGTTAAGGATATTAGTGTTAGCATGAACATCTTTCATCTCGTAATTTAACACCGCAATTAAACTGGTACTGTGGGCTAATAATTCACGTTTCTAATTAAGCTAATCAGAAGATTATGGGTGTAGCAACGTTTCAGTACGAATCATAGCTTCATCTGAACACAGAAATACCGGCGCACCTCTGGCAGTTCATGCGCCTGGGGTATGTTCTGACGGCTCCTGTGTTATCAGCCAGTGCCAGTAGGTCAACCGTGTTGGGCCGAGCGAACTCGCCTTCTCCCATCGGGGCAACTTGCGCTGATCCACGGCACGCATATCCCGTCGGGTCCGGGCCCGTGCGGCCGACTATGGTCGGCGCACCTAGGGCGTCGATGGCGGTCCGCAGGGGTACACTTCGGAGTGTCATCGACGCACCCCTGATGGGCTTGCACCTTTCCTTACCATTCGCCCGCAATTCCCGGTAGGCTTAACGGTGCCATTTTCGACCCCGCCGCATGACGCCGACTGAGCCATACCCGTGCACCAAAGTGTTAGGGATGACCTACTTCCCTGCCTAGAGGTGCTGGCGAATCGTCGGCTAATGGTGGGAGGCACTCTGTACGGTCGCGCTCCTGTTCGGAACATGATCTGACTGTTCAAAGCCACGTGCAGACGGGCGCTACCGGCGAAGACAGAGCTAACTGCTACTAACCACGTCTCATTTCCGCGGGTTCCAGCGCGCACCCGTGGAGCCAGAGGTCACATGGCAGGGCTCCCGCGGGCCGCCCCACCCGCTCCCGCTGTTCGTTAGCCGCGGGGTGTGTGCAAGTGACCCGTGTGTAGCGCTGGACTTCCTGCGTCTAGGATTTTAGGAGACCAGTGAGACCATCAGGCTGTCCGGATCAGGCGGGTAAGTCCGGCGCTTAATACATTCCACTCGGAAATAGCTACCGTAGAGCGAGCAAGGGGTCGCTGCCGCTTGTCCGGTTCCCGACGACCGTACCTTCAGTTGCCAGGGGGCCGCTACCCAGAAAAAGGTCCGCGAGCTGCGCCTTCCGGGCGGAGGGCTGGAGGCCGTCGAAGACGGCGACTCGCCGAGAGTGACACTGTACGCCGTATTCCAGTCCATAGGGCGAGCGTGTAGAAGGCGACCCAGATTGGCGGCGGTCGGATGCAGGCCGCAGCCCCGCCGCGCGCGCGCGCCCCCGGAGGCTGCCCCCGCCGCCTCGCCTCCTGGCAGGGGGTGTCTCTCGCGCGCCAGAGACTGGATTTGCGGGGTGGCCCGGGACGACACCCACCGCAACGGGCTCGCCTGGGGCCCGCCGGCTCTGCGCGGGCTTACGCGGCACGCCCCGCGCGAGGTCGACGTCTGCGTTCTGGGGCCGCTGTCCCGCGACAGTCTCGGCGGGAAGGCTGGCGTCCCCGCGAGGCCGGCCGCGACCTTCCGACGGGGTGGGACCCGCCGGCGGTCCAGTGCCCCCTACGCACGGGCCGTCCCCGGAGCGGCGCTAGGCGAGGCTACCCCGGCGGAAGCCCTCGTGGGCCCCGGGCTGGCACGCGGCGTCGGCCGTCGGCTCTGGCGGAGTCCGCCATCCGCTCGCTGGAACCTCCCGGACCGCCAGCCCTCGGCCGAAACCACCGGTGGAAGCAGTCGCGCGGTCGGCGGCTCGGGGCTACAAGCGCGACCGCCGCCGGCCGCGGGCGCCGCCAGCCGGCGCGTGGTATTCGGGGCGCCACACCGCCTGGGGGGCCGCCGTGTGCCGGGGCCGGCTCGGACCGTAGTCCTGGCCCCGGGCTGAGGGCCGGCGGGCAAGTGAAGGCTCGGCTCCGGCCGATCGGCGGGGGGCCCGAGGGGCGCCCCCGGCCGGTAACCTAAAGGTGAACCAGACTCCCCGGCCCAGCGGCTGGGCCCCCCCCTGCTAGGGCGGTCGTCAGGCGTCCGCCCCCCGGGGGGGGCAGCCTCGGGGACCCGCGCACTCCCGGAGATCAGGGCTGTGGTGGTGCAACGGGGCCTTTCTGGGCCGAGGGCGCTCGGCCGAGCGGGGGGCGTTCCTGATCCGGCATCGGCCAGTGCCGGGGCGTCGCCGATTTGCCCGCGGCGCGATGCGGACGCGGCGCCAACGCCCCTCTGGAGGGCGCCGTTGGCCAAGCCGTACGGGCGGGCGCGCTGCCTAGTGCCGCCCCAC     
C       TGATTTATTTATACTTTTGTGTATGATAAATAAAAAATGAAATTTTTCTAATCTAAGAAGTTAAAAGAAATCACATAAAAGTAAACTTCTTAGTAAAATTCCAAATCAAGTCCAGCGTGTTTACAATGTAATTCGTATTATGAATAATTTACATAATTAAAACAGTATGATATAGTATCTTCTAAATGTTATACTGGATTGTCAAAATTATTAATCAAATCAGTTTAATAATAACTCGTATAAAATTTTAAAATAGAATATTCCATTATAGTATTTGAATATGCTAAATAATTTTAAACTATAATAAAAAATAACTAAATTACTAAAACTTTGACCAAAATATTAAACAATTTTTTATATTCAATTTATTTTATTAAACATAAATTTAATTAATAATTTATCTTCTCATTTTGCTCAATATTTTCATTATTGAATATTTATATCCATCACTAATAATAAATCGGTAATTAATAGATTAGTATATTAACCAGATAGTAGACAGATTAATAATTAACTGAATTTAAAAAGAGATATGTATCAAAGAGTTTACATGTAAGATTAAATTGCAAAATATTAAGTAGATTTAAAATCAAATAATGGTTACATAAAAACAGTTTGAAAATTTTTATTCATTTTGAAAGTTCTTTCTTGGAATTAAAATGTGAAAAATATATATATTTAAAGTCACTTTCTTCGCTCAATAAAAAAATTAATTTGAGATAGTTAATATGCTAATATAAAATCGGTTATATCTTCTATTTCTAGATTAAAACAGTATGCGAAAATAGATAAATTTAGCTTAATTATACATCGCTAATACACTTATATTAAATAGTTTATATTATTATAAATCTTCCAGTATTTATCATTAAATTCTTTCTTAATTATACAAATCAATAATGTGTAGAATTATTAATAATTAAGGTATGGCTATTAACTAAAGAAACGATATTACATGACTTTTAAGAAAGATTTAGCGTTGATTTAGTAAAGTTATAGCTTAAGTAATGCTCGAGTGGTTAGCTACTGTCATCGGCGTTGTACCTGGAGCTAATATTTATGGGAGGAAATCCGCATTGATGACTAATGGCGTTGATTACGGGGGAATAATGCTATGAATATTTCATCCGTCACACTAAGAATGTTTATTCATTATCTATTAACTCCAGTTTTTACTGGAGCACCTTATGCTGGATGATGAAGTCTGAACACTCACCCAAGTCCATTTGGCATAAAAGTTAATGTTATATATCACAAGGTGAGACATTTCACAACAGGCTTGTACGGGTATAGACGTCTTTGTCAGAAACGCCGTGCAATATATAAGACAAGGCCTACTATATTACAAAGCTCAATAGCGAGAAAGTCTGAGCTTTCCCGTATGGCCACGACCGAGCGATCTAGCTCTTACCTTGTCTAACTCGATAAATTTCTGGTATTAGGGTACAATCTTTTCACATCGTGAGGTATAATACGTTGCGAGACTCATGTTTTTTACAGGATCGATTTAGAGTTGTCCCCTTGCTATCTCCTATCCCGGAACGGCGGTTATCTTTAATTACCTAGCAAATAATGAATAGTCTAAACCAGTTATAGTTAGCTTGTATTCCTAATCACTCACGCTATAATAAGTGCACGAGCTTGGTGTTTTTTCCTGTAAGAAGCTACTAGAATTTTTACACCGCCTTGTTTACTATTCAGCTAAGTGGTAGGTATAACTCTACACATTTCTTTCTATACAAGATCAATTTGGGGCAATGGATTCTAAGATAGCTCGAATCTACGTACTAATCGGTGATGTGACCCCAGCAAAGCATGATGGATTCAATTGTAGATTTGTTAAGGAAATTAGTGTTAGCGATACCACCTTATATCACGTAATTTAACACCGCAATTAAACTGGTACCGTGGGTTAATAATTCACGTTTTTAGTTATGCTAATCAGAAGATGATGGGTGAAGAAACGTTTCAGTACGAAGCATATCTTTATCTGAACACAGAAATACCGGGGCACCTCTGGCACTTCATGCGCCTGCTGTATGTTCTGACGGCTCATGTGGTATCAGCTAGTGCCAGTATGTCAGCCGTGTTGCGCCGGGCGAGCTCGGGTTCCCCCTTCGGGGAAACTTTAGCCGAGCGACGGCACGCATATCCCGTCGGGTATGGGCCCGTGCGGCCGGCTATGGTCGGGCCACCTGGGGTGGTGATGGCGGTCCGCAGGGATACACTGCGCAGTGTCATCTACGCACCCCTGATGGGCTTGCACATTTTCATGCCATCCGCCCGCCTTTTCCGCTTGGCTTAACTGCGAGATTGTCGACCCTGCCTCGCGACGCCGACTGATCCACACCCGTGCACCAAATTTTTAGGGATGACCTACTTCACTGCCTTTAGGTGTTGGGGTATCGTCATCTAGTGGGGGGCTCCAATTTGTACGGTCGCGCTCCGGTTCCGATGATGAACGGACAGTAAAGAGTCACGTGGAGACGGGCGCTCCCGGCGAACACAGCGCTCAGTGCGACTAACCCCGCCCCATTTGCGCGGGTTCCAGCGCGCACTCGTGGAGCCACAGGTCAAATGGCAGGGGTCCCGCGAGCCGCCCCACGCGCTCCCGCTGTTCGATAGCCGTGGGGTGTGTGCAAGATACCCGTGTGTAGCGCTGGACTTCCCGCCGCTAGGATGTTAGGAAACCAGTGAGACCATCCGGCTGTTCGGATCAGGCCGATAATTCCGGCACTTAATACATTCCACTCTAAAATAGATACCGTCGAGCGAGGGACGGGTCGCTGCCTCTGGTCCGGTTCCCGGCCACCGTACCTTCAGTTGCCAGGGGGCGGCTACCCACAAAACGGTCCGCGAGCTGGGCCTTCCGGACGGAGGGCTGGAGGCCATCGAAGTCGACGACTCGCCGATAGTGACACTGTAGGCCGTATGACTGTCTGTAAGGCGAGCAGGTGGAAGGCGACCCAGATTGGCGGCGGTCGCACGCACGCCCCAGCCCCCCCCTGGCAGCGCGCACTCGGAGGTTGCCCCCGCAGCCTCTCCTCGTGGCTGGGGGTCTGTCTCGCGCGCGGGAGAGTGGATTTGCGCGCTCGCCCGGGACGACACCGACCGCAGCGGGCACGCGTGGGGCGCGCCGGTGCTGCGCGGGCTAACGCCGCACGCCCCGCGCGAGGTCCACGTCGGGGCTCTGGGCCCGCTCTCCCGCGACACGCTCGGCCGAAAGGCTGGCGTCCCCGCGGGGCCGGCCCCGACCGTGCGACGCGGTGGGAAACGCCGGCGGTCGAGAGCCACCTACGGACGGACCGGCCCCGGAGGGGCGGTGGGCGGGCCTCCCCCGGCCGAAGCCCGCGCGGGCCGCGGGTTGGCACGCGGCGTCGCCCGTCGGCTCTGGCGGAGTCCGCCATCCGCTCGCCGGAACCTCCCGGACCTCCAGCCCGCGGCCGAAATCAACGGTGGGAGCACGTGCGCGGTCGGCGGCCCGGGGCTGCACGCGCGACCGCCGCCGGCCGCGGGCGCCGCCAGCCGGGCAGTGGTCGTCGGCGCGGCACGCAGCCTGGGGGGCCGGCGTGTGGCGGGGCCGGCGCGGTCCGGAGTCCTGGCCCCGGGATCATGGCCGGCGGGCAGGTTCCGGCTCTGCTCCGGCCGAGCGGCGCGGGTCCCGAGGGGCGGCCCGGGTCGATAACCTGAAGGGGAAGCAGACTCCCCGGCCCAGCGGCTGGGCCCCCCCCTGGTCAGGCGGTCGTCAGGCGTCCGCCCCCGGGGCGGGGCAGCCTCCAGGACGGGCGCACCCCCTGAGGTCAGGGCTGTGGTAGTGCAACGTGGACTCTCTGGGCCGAGGTGGGCCGGCCGAGCGGGGAGCGTTCCTGTCCGGGGCTAGGCCGGTGCCGGGGGGCCGCCGGTTTGCCCGCGGGGCGAGGCCGACGTGGCCCGTACGCCCCTCTGGAGGGCGCCGTCGCCCACGCCGTGCGGGCGGGCGCGCTGCCTAGTGCCCCCCCAC     
B       TGATTTATTTATACCTATGTGTATGATAAATAAAAAATTAAATTTTTCTAATCTAAGAAGTTAAAAGAAATCACATAAAAGTATACTACATAGTAAAATTCCAAATCAATTCCAGCATGTTTACAAAGTAATTCGTATTATGAATAATTTACATAATTAAATCAGTATTATATAGTATCTACTAATTGTTATACTGGATTGTCAAAATTATTAATCAAATCAGTTTTATAATAACTCCTATAAAATTTTAAAATAGAATATTCCATTATAGTATTTGAGTATGCTAAAGCATTGTTAACTATAATAAAAAATAACTAGATTACTAAAATTTTGACCAATATATAATACAATTTTTTATATTCAATTTATTTTATTTAACATAAATTTAATTAATAATTTATCTTCTCATTTGGATCAATATTTTCATTATTGAATATTTATATCCACCACTAACATTAAATCGGTAATTAATAGATTAGTTTATTAACCAGATAATAAACAGATTAATAATTAACTGAATTTATCATGAGATATGTATCACAGAGATTACATGTAAGATTTAATTGCAAAATATTAAGTAGATTTAAAATCAAATAATGGTTACATAAAAACAGTTTGAAAATTTTTATTGATTTTGAAAGTTCTTTCTTGGCATTAAATTGTGAAAATTATATATATTTATAAACACTTTCTTCGTTCAATAAAAAAATTAATTTGAGTTATTTAATATGCTAAAACAAAATCGGTTATAGCTTCTATATCTAGATTGAAACAGTATGCGAAAATAGAAAAATTTAGCTAATCTATACATCGCTAATACACTTATAATAAATAGTTTATATTATTATAAATCTTCCAATTTATATCACTAAATGCTGTAATAATTATACATATCAATAACGGGTAGAATTAATAATAATTAAGGTATGACTATTAACTAAAGAAACGAGATTACTTAACTTTTAAGAAAGATTTAGCGTTGATTTAGTAAAGTTATTGCTTAAGTAATGCACGAGTGGTTAGGTCCTATCATCGGCGTTGCACCTGGGGCTAATATTTACTGGAGGAGATCCGCATTGATGACGAATGGCGTTGATTACGGGGGAATAATGCTATGAATATTTCGTCCGTCACACTAAGAATGTTGATTCTATATCTATTAACAACAGTTTTTACTGGAGAACCTTTTGCTGGACGATTCAGACTGAACACTCACCCAAGTCCATTTGGCATAAAAGTTAATGTTCTATATCACAAGGTGAGACATTTCACAACAGGCTTGTACGGGTAAAGACGTGTTGGTCAGAAACGCAGTGCAATATATAAGACAAGGCCTTCTATATTACAAAGTTAAATTGCGATCCAGTATGATCTTTCCCTTATGGCCACTACCGGACGATCAAGCTCTTACCTAGTCTAACACGATAAATTTCTGGTCTAAGGGTACAATCTTTTCACATCGTTAGGTATAATACGGTGCGAGATTCATGTTTTTGACAGGATCGAATTAAAGTTGTCCCCATGCTCTCTCCTATCACGGAACGGTGGTTAACTCTAATCACCTAGCAAATAATTAATAATCTAAACCAGTTGTAGGTAGCTTGTATTCCTAATCACTCTAGCAATCTGAATTGCACGAGCTTGGTGTTTTATCCTGTAGGAAGCTACTACAATTTTTACACCGCCTTGTTTTCAATTCAGCTAAGTGGAAGGTAGAACTCTACCCGTTTCGTTCTATACAAGATCAATTCGGGGCAATGGATGCAGAGAAATCTCGAGTCTGTATTCTAATCGGTGATGTGACCCGAGTAAAGCATGATGGATTCAATAGTAGATTTGATAAGGAAATTAGTGTTAGCAATGACATCTTATATCACGCAATTTAACAGCGCAATTAAACTGGTACCGTGTGTTAATAATTAACGTTTCTACTTAAGCTAATCAGATGATTATGGGTGAGTAAACGTTTGAGTACGAAGCATATCTTCATCTGTACACATAAATACCGGAGCACCTCTCGCAGTTCATGCGCCTGCGGTATGTCCTGACGGCTCTTATGGTATCAGCAATTGCCAGTAGCGCAGCCGTGTTGAGCCGGGGGAACTCGGGTTCCGCCCTCGGGTCAGCTTTTGCTGATCGACGGCACGCATATCCCGTCGGGTATGTGCCCGTGCGGCCGGCTATGGTCGGTCCACCTAGGGTGCCGATGGGGGTCCGAAGGGGTACATTCCGTAGTGTCATCGACGCGTCCCTCATGGGCTTGCACCTTTCCTTACCATTCGCCCGCACTTGCCGGCGGGTGTAACTGTAACATTGCCGACCCTGCCTCGTGACGCCGACTGTGCCACACCCGTGCACCGAAGTTTTAGCGATGACCTACTAGCCTGCCTATAGGTGTCCGGGAATCGTCGCCTACTGGAGGGCGGCAGTCTGTACGTTCGCGCTCGAGTTCCGTCAATGACCTGACTGTTGAAAGTTACGCGTAGACGGGCGCTACCGGCGAAGACAGCACTTACAGCTACTAACCCCGCCACATTTGCGCGGGTTCCAGCGCGCACCCGTGGATCTACAGGTCACATGGCAGGTCTCCCGGGGGCCGCCCCACCCGCTCCCGCTGTTCGTTACCCGTGGGGTTTGTGCAAGACACCCGTGTGTCGCGCTGAACGTCCTGATCCTAGGATATTAGGAGACCAGTGACACCATCCGGCTGTTCGGATCGGGCCGATAATGCGGGCTCTTAATACATTCCAATCTACAATAGGGACCGTCGGGGGAGCGAGGGGTCGCTGCCTCTGGTCCGGTTCCCGGCCGCCGTACCTTCAGTTGCCAGCGGGCCGTTACCCACAAAAAGGTCCGCGAGCTGCGCCTTCCGGCCGCAGGGGGAGATGCCCTAGAAGTCGGCAACTCGCCGAGACTGACACGGTAGGCCGTATTGCAGTCTGTAGGGCGAGCGGGTGGAAGGCGAGCCAGATTGGCGGCGGTCGGAGGCACGCCCCAGCCGCGCCCTGCCAGCGCGCAGCGGGAGGCTGCCCCCGCCGCCTCTCCTGCTGGCTGGGGGTGTCTCTCGAGCCCGGGAGAGTGGACTTGCGGGGTCGCCCGGGACGACACCGACCGGACCGGTCCCGAGTGGGGCCCGACGGGGCTGCGCGGCCTGACGGGGCACGCCCCGCGCGAGGTCCACGTCTGGGTTCTGGGCCCGCTCTCCGGCGACACTCTCGGCCGCAAGGCTGGCGTCCCCGCGACGCCGGCCCCGACCTTCCCACGGGGTGGGGAGCGCCGGCGGTCCAGGTCCGCCCACGGACGGACCGGCCCCGGACCGGCGGTGGGCGCGCCTACCCCGACGGCAGCCCCCGCGGGCCCCGGGCTGGCACGCGGCGTCGCCCGTCGGCTCTGGCGGAGTCCGCCACCCGCTCGCGGGAACCTCCCGGACCCCCCGCCCCCGGCCGAAAGCAACGGTGGCAGCACTGGCGCGGTCGGCGGCGCGGGGCTTCACGCGCGACCGCCGCCGGCCGCGGGCGCCGCCAGCCGGGCCGTGGCCTTCGGCGCGCCACCCCGCCTCGGGGGCCGCCGTGTGCCGGGGCCGGGTCGGCCCGAAGTCCGGGCTCCGGGATTAGGGCCGGCAGGGACGTGGCGGCTCAGCTCCGGCCGATCGGCGCGGGGCGCGAGGGGCGCCCCCGGCCGGTAACCTCATGGAGAAGCGGAGTCCCCGTACGAGCGGCTGGGCCCCCCCCTGCTAAGGCGGTCGTCAGGCGTCCGCCCCCGGGGGGGGGCAGCCGCCTGGACTGGCGCACTCCCGGAGATTAGGGCTGTGGTAGTGCAACGCGGGCTTTCTGGCCCGAGGTGGGGCGGTCCAGCGGGTGGCGTTCCTGTCCGAGCCTCGGCCTGTGCCGGCGGGTCGCCGGTTTGCCCGCGGCGCGAGGCCGGCGCGGCCCCCACCGCCCTCTGGAGGGCGCCGGTGGCCACGCCGTGCGGGCGGGCGAGCTGCCTAGTGCCCCCCCAC     
A       TGATTTATTTATACTTATGTGTATGATAAATAAAAAATTAAATTTTTCTAATCTAAGAAGTTAAAAGAAATCACATAAAAGTAAACTTCTTAGTAAAATTCCAAATCAAATCCAGCTTGTTTACAATATAATTCGTATTATGAATAATTTGCCTAATTAAACCATTATAATATAGTATCTTCTATTGGTTAAACTGGATTGTCAAAATCATTAATCAAATTAGTTTCGTAATAACTCTTATAAAATTTTAAAATAGAATATTCCATTATAGTATTTGATTATGCTAAATGATTTTTAACTATAATAAAAAATATCTAAATTACTAAAATTTAGACCAAAATATAAAACAATTTTTTATATTCATTTTATTTTATTAAACATAAATTTAAATAATAATATATCTTCTCATTTAGTTCAATATTTTCATTAGTGAATATTTATATCCAACACTAAAAATTAATCGGTAATTAATAGATTAGTATATTAACCAGATAATATACAGATTAATAATTAACTGAATTTAACATGAGATATGTATCAATGAGTTTACATGTAAGATTAAATTGCAAAATATTAAGTAGATTTAAAATCAAATAATGGTTACATAAAAACAGTTTGAAAATTTTTATTTAATTTGAAAGTTCTTTCTTGGAATTAATTTGTGAAAATTATATATATTTATAATCACTTTCTTCGATCAATAAAAAAATTAATTTGAGTTACTTAATATGCTTATATAAAATCGGTTATATCTGCTATATCTAGATTAAAACAGTATGCGAAAATAGATAAATTTAGCTTAATTATTCATCGCTAAAACACTTATACTAAATAGTTTATATTATTTTAAATCTTCCACTATCTATCAATAAATACTTTAATAATTATACATATCAATAATGGGTAGAATTATTAATAATTAAGGTATGGCTATTAACTAAAGAAACGAGATTACTTTACTTTTAAGAAAGATTTAGCGTTGATTTAGTAAAGTTATGGCTTAATTAATGCACGAGTGGTTAGCTACTTTCATCGGCGTTGCACCTGGCGCTAATATGTACCGGAGGAAATCCGCATTGATGACCAATGGCGATGATTACGGGGGAATAATGCTAGGAATATTTCTTCCGTCACACTAAGAATGTTGATTCAATCTCTACTAACAACAGTTTTTACTGGAGAACCTTGTGCTGGAAGTTGTAGATTGAACACTCACCCAAGTCCATTTGGCATAAAAGTTAATTTTCCATATCACCAGGTGAGACATTTCACAACAGGCGTGTACGGGTATAGACGTGTTGGTCAGAAACGCAGTGCAATATATAAGACAAGGCCTTCTATATTACAAAGTTCAATAGCGATACAGTATGATCTTTCCCTTATGGGTACAACCGGGCGATCTAGCTCTTACCTTGTCTAACTCGATAAATTTCTGGTCTCAGCGTACAATCTTTTCACATCGTGAGGTATAATACGTTACGAGAATCATGTTTATAACAGGATCGAATTACAGTTGTTCCCTTGCTATCACCTATCACGGAACGGTAGTTAACTTTAATCACCTGGCAAATAATAAATACACTAAACCAGTTTTAGCTAGCTTGTATTCCTAATCACTCCCGCGATTTAAAATGTTCGTGCTTGGTGTTTGTTCCTGTAAGAAGCTACTAGAATTTTTACACCGCCTTGTTTTCTATTCAGCTAAGTGGAAGGTAGAACTCTAAACATTTCGTGCTATACAAGATCAATTCGGGGCAATGGATGCTTAGAAAAATCGATTCTTACTACTAATCGGTGATCTGACCCGAGCAACGCATGATGGATTCAATAGTAGATTTGATAAGGAAATTAGTGTTGGCTATAATACCTTACATCACGTAATTTATCACCGCAATTAAACTGGTACAGTCGGATAATAATTCACGTTTCTAATTAAGCTAATCAGACGATTATGGGTGATGTAACGTTTCAGTACGAAGCATATCTTCATCTGGACACATAAATACCGGGGCACCTCTGGCAGTTCATGCGCCGGCGGTAGGTCCTGACGGCTCGAGTGGTATCAGCCATTGCCCGTAGGTCAGCCGAGTTGGGCCGCGGGAACTCGGGTTCTGCCCTCGGGCCAACTTTTGCTGAGCAACGGCACGCATATCCCGTCGGGTCTGGCCCCGTGCGGCCGGCTATGGTCGTCCCACCTTGGGTGCCGATGGAGGTCCGCAGCGATACACTTCGGAGTGTCAGCGACGCACCCCTGATGGGCTTGCACCTTTTCCTACCATTCGCCCGCACTTGCCGATCGGTGCAAGTGTACGATTCTCGACCCCGCCTCGTGACGCCGACTGTGCCACACCCGTGCACCTAAGTTTTAGCGATGACCTACTTTACTGCCTATAGGTGGCAGGGAATCGTCGCGTAATAGAGGGCATCAATGTGTACGTTCGCGCTCCGGTTCCGTAGATGAACCGACTGTTGAAAGGCACGTGGAGACGGGCGCTACCGGCGAAGACAGCTCCCAATGCGACTAACCGCGCCACATTTGCGCGGGTTCCAGCGCGCACACGTGGAGCGACAGGTCATATGGGAGGGGTCCCGGAGGCCGCCCCACCTGCTCCCGCTGTTCGTTAGCCGTGGGCTGTGTGCAAGCTACCCGTGTGTCGCGCTGGACGTCCTGCCTCTAGGATCTTAGGAGACCAGTGAGACCTTCAGGCTGGTCGGATCTGGCCGGTAAATCGGGCTCTTAATACATTCCAGTCTGCAATAGAGACCGTCGAGCGAGCTAGGCGTCGCTGCCTCTGTTCCGGTTCCCGCCCGCCGTACCTTCAGTTCCCAGCGGGCGGCTACCCACAAAACGGTCCGCGAGCTGCGCCTTCCGGCCGGAGGGCTAGAGGCCCTCGAAGACGGCGACTCGCCGACACTGACACTGTAGGCCGTATGGCAGTCTGTAAGGCCAGCGGGTTGAAAGCGATCCAGATTGGCGGCGGTCGAAGCCACGCCCCAGCCACCCCGTGCCAGCGCGCACAGGGAGGCTGCCCGCGCCGCCTCTCCTCCTGGCTGGGGGTGTGTCTCGAGCGGGCGAGAGTGGATTTTGGGGGTGGCCGGGGACGACACCGACCGCACCGGGCCCGCGTGTGGCACGCCGGGTCGGCCCGGGCTGACGCCGCACGCCCCGCGCTAGGTCCACGTCCGGGTTCTCGGCCAGCTCTCCTCCGACAGGCTCGGCCGCAAGGCTGGCGTCCCCGCGAGGCCGGCCCCGACCTTTCCACGGGGTGGGGAGCGCCGGCGGTGCAGCGCCACCCACGGACGACCCGGCCCCGGACAGGCGGTCGGCGCACCTACCCCGACGGCAGCCCGCGCGGGCCCCGGGTTGGCACGCTGCGTCGCCCGTCGGCTCTGGCGGAGTCCGCCATCCGCTCGCCGGGACCTCCCGGACCGCCATCCCCCGGCCGAAATCACCGGTGGCAGCCCGCGCGCGGTCGGCGGCGCGGGGCTTCACGCGGGACCGCCGCCGGCCCCGGGCGCCGCGAGCCGGGGCGTGGGCGTCGGCGCGCCACCCCGCCTCCGGGGCCGGCGTGGGCCGGGGCCGGCTCGGCCCGGAGTCCTGGCTCCGGGGCTAGGGCTGGCGAGCATGTGGCGGCTCAGCTCCGGCCGAGCGGCGCGGGTCACGACGGGCGGCCCGGGCCGTTAACTTCGCGGAGAAGCGGACTCCCCGGACCAGCGGCCGGGCCCCCCCCTGGTAAGGCGGGCGTCAGGCGTCCGGCCCCGGGGGGGAGCAGCCTCAAGGACTCGCGCACTCCCGGAGATCAGCGCTGTGCTAGTGCAACGCGGGCTATCTGGGCCGAGGTGGCGCGGCCGAGCGGGGGCCGTTCCTGTCCCCGCATCGGCCCGTGCCGGCGTGCCGCCATTTTGCCCGCGGCGGGAGGCGGAGGCGGCCCCCACCCTCCGCTGGAGGGCGGAGCTGCCCAAGCCGTCCGGGCGGGCGGGCTGCCTAGTTCCCCCCCAC     
