# Supplementary material for: A simple method for data partitioning based on relative evolutionary rates
Source: PeerJ. 2018 Aug 28;6:e5498. doi: 10.7717/peerj.5498 (PMC6118207; doi:10.7717/peerj.5498)
Supplement: Data S1 — The datasets are provided in the PHYLIP format. [file peerj-06-5498-s002.zip › DataS2/AS4-7.phy]

17  4000
out     GATTAACAGATTTACTACAGTAAGATTAATTTTAAATTTATTAGTAATGGTAACCCTTTAGAATAGAAGTACACAAAAACTTTTCAATTTAATTCTTTACACAATTCAATGAGAACAGAATATATATTTTAATCTTAAGACTATTATTATAGTCTCATATTTTTGGTATATTAGGGAGATTCTATCAGTAATATTACAAAACCTTTAAATATTTAAATAATTTATAAACAAAGATAGATTGACATATTCACTACATTTTAATGTTAATTGATCTACACAAATACTAGAAATATGTATCTATTTTATTATGTTTATTTATAAAATACTGTAAAAAAATTATTTTATTTGTGTGTCACTAAATTATAATATATATATTAAATAATTTATTATTTAAACTATATCTGACATATACGAGACTTTTAGAAAATTGATTTTACAATATGACATTTTTAAAGAACTATACTATACTAGAAGTTCTATGCCTGACAAATTAAGTAGTACGAATTTTGTACATTTCAGCATATGGGTTTAAAATATTAATTAAAATAATAATTAAAATATAACAAATTTCTTTTGGTATCATTCCTCGAGAAATATAATCAAAATAAATTATATATTATAAGATAAAATTCGTCATTGTAAAAGCACAATTTGAAGTACTTTATTTGATACAATACTATTACAGGACTCCACTGAAATGACGTTATCAAATCATTATCATATTATCACTTTTAAAATTATAATTTTGAAAAGAGATATTTTATTGATTTTATTATATAACTTTATTTTCTATTACATTGTACTGGGTTTATCGTCTAAAAGTTTCAGACTAAAATTAAGAATTTGTAATTATTAGAAAGTAGTATTTTTTAACAATTAGATCTACTTGAATTAATATGTACTAGATACTTCAAAATGTTAACAATATTTACAAGTTGAACCGTTAATAAGAATAAAAAATTAATCATAGTTATCTTCTAATACATATATTTTTTTGAATAAGTAAGGTAACTTGTGCTTAGTTTACGCTCAGGCAAAAAGTATAAGATCTATCGTAGACATAAACACCGTATTTCCACACTCCGCACAGTCTGTCTCTCTACTAATCGGGTCAATTAGTGTACACAAGAGTCATCCATAGGAGTTATTTAATTGAACACATTCTTTTCAGGTCTATAGATTCTGTACAGATTTAGTATGAATGCGATGTTAATGGTGTAGTATTTAATATATCTAGACAATTTTGAATTGTCTAGCTCAAATGCGACATTGATAATAGAGCTACTGTGATCACCGATCTAAAGGATCTCGAATTGTATTAGAAGTGAATATGCACGCCTAACAAACAATGAAAATAGACACGATTCTACGAAAGCTATCTTTAATTCGTAAACCGTAAAGAATTGAATATTGATAACACGTTGATAAGTGAAGCTTATCGATTACACCAGTTTCTTATTTCAGTGCAGGTTAAACTGCATTAATATTCCAATCAGAATTTGGGAATAGTGCTTGGATAAACGGCCTCGTACACCTTCATAGTCCTAAACCTAAGTCACATACCACCTGTGTGTATCATAACCCAACATAATTAAATCACTTGACCAGATGAATTATAACACCGCGAGAAGTTCGACGACTCATCCCGGAGAAGCGCTGGCTCAGGCGCACGGATCTCTCCTGACAGAGGGAATTCGGATGAAACCTAGATCATTCTAAGATTACAACCTGGATCAGACTTGTTCATACGGCTACATAACAAATTTGTGCGATGGTTAAAGGACCCTGAGCCCACAGTATCTAAAATACCGCCTGCAACTGGGACACGACGAAGGATTTATAATCAAAATGTAACGACAATGAAGGCGAACTCGGCGAAATCGAGATCCGGACAAGATTAGTACTTTCATGTACAATTCCGACATTCAGAAGTCCCTAAGCTTATTATTACAAGATATTTCGAAAATATTGAGAAGTCATATTATGCTGTGTAGCGTATTACCACGAATCTTTTCGGGGATCGGTCTCATGATCTCGAGCCCCTGCTACGCGGAACGGGCCGGGTAGGTCCATCACTACAGAGACCCGACCCAGATTCCCGGCCGGCCCTCGTAGACGTGAACTCGACCGCCCAGGTGTCCGTCCCGGGACATTCAGTAGCACTTAACGAGGAACTTCGACCGCCTTCTCCCGAGTCCGTTCCGTCTTCTGGCGGATCGGGTGTGTGCGAGTCGCCCCTTAGCGATAATTAGGGCAGCCAGGCTCGTATGTACTAGTCGTAAAGTATTCGTAGTCCCGGCATAAGGCTGGCCTTGATTCGGGTTCCTCCCGGTGGTCCCCGCGGGCTTAAAGCATTTCCAAGTGCCCATTGCTGCGGGGCCGCAGCGTAACAGGTCTGGTCCGCTCGATGGCTAGGCGGGCCGGATGGACGCGCCCCCGTTGTCGCACAAGTAATATAGTTTGTGGATCGGCGGCCGACGTTACGGTAGGGAGGTCGGACGTGATGGCTTTCCACGCGAGCCTGCCTGCAAGCCGAGGTGGCGGACCAGGATCCAGAAGTACCGGTGGGCCTGTACCTCGTCCCGTATCGGCCTGGACTAACGCCTGGCTGGGGAGGCCAGCTCCGCGTCGCCCCATGCAGCCGCCACATTCGACCTCGTGCTCTACCCTTTCGGCTGCGGCGTGGAGCCTGGCTCTGATCAATGGGCAACCCTCGTGATTGTCACGGCGACGGAGCCTGCCGGAGCTCGCGTGGACCAGAACATCGTGGTACCCCTGATGCGCTAAGCCGTGAGAAGTATTGCAGTGGGCTGCGATACTCCTGGAGACAGGAATCGTCGTATGGACTGTTCTTTGGTGCGCCTATCGGCGGCGAGAATTCACCGGGGGCCTAGCAAAGCCGGACACTCAACGGCGACATAGACGTCCCTGCTTGGCCGGCGGCGTCTTATCCAGCAGGGAGCCAGGTCACTGGTCTTTCCGCCGGACCCAAGGATAGGCTCCGCTGGCGCGCGACCCTTGCGCCCCTCGCCGACGCGCGCCGCCGCCCGCGGCAGTCCCCGCGGCGGGCAACCGGCGGGGCGGGGGGAGACGACGGGGGGCCGAGCCGCGGCCCGCTGGCACCCGCGTTCCCCCGGCGAGGACTGGTTTAGCTAGGGGGACGCGCGCCTCATCAGGTAGGCCGGCCTGCCCCCCCCAGCCGGCGGAATCGGAGCCTAGCACGGCCTCCGGAACGGACTGGGGGCGTGGCGGCCGGGCCCTGGGAAGCCGCGCGCACGCGGTAGCTCCCGGCCCGCCGCGGCGGGTGGCCGAGCCGGGCTCGCCCCCCCGCCGCCCGAGGACTTGTCGGGTCTCGCGAGCGGGGTCGGGCCCCGGCGTCAGCCCGGCCTCCGGAGACGTGTCGCGTGCTCGTCGACGGGCTGGCCCTGGGCACCTGGGCCCCCTCCCCCGCGACGGGCCGGCCGGGATGCCGGCAGTGCAGCCCCGGGTGGGCCCGGTCCTAAAGCCTGGCCGGAGGGCGGGGGAGGCAAAATCCGCGCGCCGAGGCGCGCGTAGGGCCCCGCGGGCCGCACCCGGGTGTAAGTGCCGGGGGACGGCCGGGGGCCGCCTCGTACCCCAGTGCCCGGGCCGCGCTCGACGCCACCGCGCCGGTACAGCGGGCCGCCCCACGGCCCAGGGAAGCGGGCCCCCTAGGCCCGGCGCCGATCGGCGGTCCCGGCAGGTCGGGCCAGCGTTGCGGGGCGAGCTGCCACGGTGTGCGCCCGCAGGTGGCAGGGCGGATCGCCAGACGCCGTGGGGCAAGCTTGCACGGACCCGCGCCCCGGGCTATGCCGCCCTGGGTCGGCGTCCGCGGGCGCTCGGCGGGCCACAGCCGGTGCATGCCCGGGGCGCCCGGGCGGCGGCCGCCCTACCCCCACCCGCAGTTGCCCGGCGTTCCCGCGGCTGGGGGCTCGCCGGACCGACCGACGGCCCACGCCCCGGGCGAGCGTCCCAGGCCGGC     
P       AATTAACAGATTTACTGCAGTAAGATTAATTTGAAATTTATTAGTAAAGGTAACTATTTAGAATTGAAGTACACGAAAACTTTTCAATTTAATTCTTTACTCAATTCAATTAGAACAGAATATATATTTTAATTTTAAGACTAATATTATAGTCTCATATTTTTGGTATATTTTGGAGATTCTATCAGTAATATTACAAAACCTTTATATATTTAAATAATTTATAAACATATACAAATTGATATATACACTACATTTTAATGTTAATTGGACTACACAAATACTAGACATATGTATCTATTTAATTATTTTTCTTTATAAAATACTATAAAAAAATAATTTTATTTGTGTGACACTAAATTATAATATATATATTAAATAATTTATTATTAAAACTATATCTGACTTATACGAGAATTATAGAAAATTGATTTTACAATATGACATTTTTAAAGAACTATACTATACTAGAAGGTCTATGCCTGACAAATTAAGTAGTTCGAATTTTTTACATTTCTGCATATGGGTTTAAAATATTAATTAAAATAATAATTAAAAAATAACAAATTTCTATTGGTATCTTTCCTCGAGAAATATAATCAAAATAAATTATATATTATAAGATAAAATTCGTTATTGTAAAATCACAATTTTAAGTACTCTATTTCATACAATACAATTACAAGATTCCACTGTAATGATGTTATCAATTAATTATCATATTTTCACTTTTAAAATAATAATTTTGAAAAGAGATATTTTATTGATTTTATTATATAACTTTATTGGCAATTACATTGTACTGGGTTTATCGTCTAATAGTTTCAGAATAAAATTAAGAATTTGTCATTATTAGAAAGTAGTATACTTTAACAATTAGATCTACTTTAATTATCATGTACTAGATACTTCAAAATGTTAACAATATTTACAAGTTGAACCTTTAATAAGAATAAATAATTAATCTTAGTTATCTTATAATACATATATTTTTATGAATAAGTAAGGTAACTTGCGCTTATTTTATGCTCAGGCAAAAAGTATAAGATTTGTCGTAGACGTAAACACCGTATTTCCACACTCCGCACAGTATGGCTCTCTACTAATCGGGTCGATTAGTATACACAAGAGTCATCCTGTGGAGTGACTAAATCGAACATATTCTTCTCAGGTCTGTTGATTCTGTTCAGATTTAGTATGCATGCTATGTAAATGGTGTCGTATTTAATATATCGTGGCAATTTTGCTTTGTCTAGCTAATATGCCATATTGATCATAGCCCTACTGTGCTCACAGATTTAGAGGATCTCGAATTGTATTAGAAGTGAATATGCATGCATAACAAACAATGATAATAGACAAGATTCTACGAAAGATATCTTTAATTCGTAAACCCTAAAGAATTGAATGTTGGTAATACGTTGATAAGTGACGCTTATAGATTACACTAGTTTCTTATTTCAGTGATGGTTAATTTGCATTAATATTCCAATCAGACTTTGGGAATCGTGGTTGGATAAACGACCTCGTACACCTTCATAGTCCTAAACCTAAGTCACATACCACCTGTCTGTATATTAACGCAACATAACTAAACAACTTGACCAGCTGAATTATAACACCGCGAAAAGTTCCAGGATTCATCCCCGAGAAGTGCTAGCGGAGGCGCACGGATCTATCCTGACAGAGGGAATTCGGATGAAACCTAGTTCATTCCAAGATTACAACTTTGATCAGACGTGTTCATACGGCTACATTACAAATTTGTGCGATGGTTAAAGTACCCTGAGACCCCAGTCTCTAAAAGCCCGCCTGCAACTGGAACTCGACGAAGGATTTATCATCAAAATCTAACGTCAATAAAGGCGAACTCGGCGAAAACGAGATCCGGACAAGATTAGTACTTTCATGTACGATTCCGACATTAAGAAGTGGATAAGCTTATTAATACAAGATATATCGAAAATATTGAGAAGTCATTTAATGCTGTGTAGCTTATTACCCCTAATCTGTTCTGGGATGTATCTCATAATCTCTAGCCCGTGCTACTCGGAACGGGTCGGGTATCTCCATCACTACAGAAACTCGACCCAGCTTCCCGGCCTGCCCGCGTAGACGTGAACTCTAGCGCTCTGTGATCCGCCCCGGGACATTCAGTAGCACTTTACGAGGAACTTCGAACGCCGTCTCCCGAGTCCGTTCCATCATCTGGCGGATCGGCTGTGTGCAAGTCGCCCCTTACCGATAGTTAGGGCAGGCAGAGTCGTATGTACTAGTCGTAAAGTATTCGTAGCCCCCGCATAAAGCTGGCCCTGATTCGGGTTCCTCCCGGTGGTCCCCGCCGGCTTGAAGCATTTCAAAGTGCCCATTGCTCCCGGTCCGTAGCGTAACAGGTCTGGTGCGCTCGATGGCTAGGCGAGTTGGATGGACCCGCCCCCCTTGTCGCACAAGTAATATAGATTGTGGATCGGCCGCCGACGATACGGTAGCGAGGTCCGATTGGACGGCTTTCCAGGCGAGCCTACCTTCAAGCCTAGGTGGCGCAGCAGGATCCAGAAGTACCGGTGGGCCTGTACCTCGTCCGGTATACGCCTGCATTAATGCGTGGCTGTGGAGGCCGGCTCCGCGGCGCCCCATGCAGCCGCCCAATTCGACCTGGAGTTCTCCCCTTTCGGGTGCGGCGTGGAGCCGGGCTCCAATAAATGGGCCACCCTCCTGATTGTCGCGACGAGAGAGCCTGCCGGAGCACGCGGGGACCAGAACATCGTGGTACCCCTGATGCGTTAAACCGTTAGACGTATTGCAGTGGGGTGCGATGCTCGTGGAGACAGGAATCGTCCTATGGGCTTTTCTTTGGTGCGCCTATCGGCGGCGAGCAATCACCGAGGGCGTAGCAACGCTGTACACTCAACGGCGACATAGACGTCCATGCTTTGCCGGGGGTGTCTTATCCAGCAGAGAGCCTGGTCCCTGGTCGTTCCGTCGGACCCAAGGACCGCCGCCGCGGCCGCGCGACCGTTGCGCCCCTCGCCGAGGCGGGCCGGCGCCCGCGAGAGTGGCCGCGGCGGGCACCCGCCGGGGGGGGGGGAGTCGAGGGCGGGCCGACCCGGGGCCCGCTGGCAGCCGCGTTCCCCCCGCGAGGACTGGTTCGGCTAGGGGGAGGTGCCCCCCGTCAGGTAGGTCGGCCTGTACCCCCCAGCTCGCGGAATCCGAGCCTAGCACGGCCACCGGGGCGGACTGGGGGCGTGGCGGCCGGACCCTGGGAGGCCGCGCCCACGCGGTAACGCCCGGGCCGCCGCGGCGGGTTGCCGAGCCGGGCTCGCCCCCCCGCGGCCCGAGGACTGGTCCGGTCTCGCGAGCGCGGGGCGGCCCCCCCATCAGCGCGACCTCTGGCGCCCGGTCGCGTGCTCCTCGACGTGCGGGCCCCGGGCACTCGGACCCCCTCGCCCGCGCCGGGCTGGCCGGGATGCCGGCAGTGCAGTCCCGGGTGGGCCCGGTCCTAAAGCCTCTCCGGGGGCCCGGGGAGGCAAAATCCGCGCGCCGAGGCGCGCGTAGGGCCCCGCGGGGCGGACCCGGGTGTAAGTGCCGGGGGACGGCTGGGTGCCGCCTCGTACCCCAGTGCGCGGGCCGAGCTCGACGCCACCGCCCCGGTACAGCGGGCCGCCGCACGGCCCAGGCAAGCCGGCCCGCCATGCCGTGCGCCGTTCCGCGGGCCCGGCGGGTCGGGCCAGCGTTCCGGGTCGCGCTGCCACGGTGTGCGCCCGCAGCTGGCACGGCGGATCCCCAGACGCCGAGGCGCAAGCCTGCACGCTCCCGGGCCCCGGGCTATCCCGCCCTGGGTCGGAGTCGGCGGGCGCTCCGCGGCCCACAGCCGCTGCCGCCCCGGGGCGCCCGGGCGCCGGCTGCCGTACCCGCACCTGCAGTTGGCCGGCGTTCCGGCGGCTGGGGGCGCCCCGGACGGACCGTCGGCCCACGCCCCGGGCCAGCGACCCAGGCCCGC     
O       TATTAACAGATTTACTACAGTAAGATTAATTTAAAATTTATTAGTAATGGTAACAATTTAGAATTGAAGTACACTAAAACTTTTCAATTTAATTCTTTACACAATACAATAAGAACAGAATATATATTTTAATTTTAAGACTATTATTAGAGTCTCATATTTTTGGTATATTAGGGAGATTCTATCAGTAATATTACAAAACCTTTAAATATTTAAATAATTTATAAACAAATAAATATAGACATATCCACTACATTTTGATGTTAATTGAACTACACAAATACTAGAAATACGTATCTATTTAATAATGTTTATTTATAAAATACTATAAAACAATCATTTTAATTGTGTGACACTAAATTATAATATACATATTAAATAATTAATTATTTAAACTATATCTGACATATACGAGACTTATAGAAAATTCATTTTACAATATGACATTTTTAAAGAACTATACTATACTAGAAGATCTATGCCTGACAAATTATGTAGTACGAATTTTTTACATTTCTGCATATGGGTTTAAAATATTAATTAAAATAATAATTAAAATATAACAAATTTCTATTGGTATCATTCCTCGAGAAATATAATCAAAATAAATTATATATTATAAGATAAAATTCGTGATTGTAAAAACACTATTTGAAGTACTTTATTTAATACAATACTACTACATGAATCCACTGTATTGACGTTATCAAATTATTTTCATATTTTCACTTTTAACATAATATTTTTAAAAAGAGATATTTTATTGATATTATTATATAACTTTATGATCAATTACATTGTACTGGGTTTATCGTCTTAAAGTTTCAGACTAAAATTAAGAATTTGTACTTATTAGAAAGTAGTATACTGTAACAATTAGATCTACTTTAATTAGTATGTACAAGATACTTCAAAATGTTAATAATATTTACAAGTTGAACCATTAATAAGAATACATAATTAATCATTGTTATCTTTTAATACATATATTTTTGTGAATAAGTAAGGTAACTTGTGCTTACTTTAAGCTCAGGCAAAAATTTTAAGATTTTTCGTAGACGTAAACTTCGTATTTACACACTCCGCACAGTCTGTCTCTCTACTAATCGGGTAAATTAGACTACACCAGAGTCATCTGTTAGAGTAACTTAATGGAACATATTCTTTTCACGTCTATTGATTCTGTTCAGATTTAGTATGAATGCTATGTAAATGGTGTAGTATTTAATCTATCTAGACATTTTTGATTTGTCCAGCTTATATGCAATATTGATCATAGACCTACTGTGATCGCAGATCTAGAGCTTCTCGACTTGTAATAGAAGTGACTATGCAGGCCTAACAAACAATGAAAATAGACAAGATTCTACGAAAGTTATCTTTAATTCGTGAACCGTAAAGAATGGAATATTGATAACACGTTCATAAGTGAGGCTTATCGATTACACGAGCTTCTTATTTCAGTGCAGGTTAAATTGCATTAATATTCCAATCAGAATTTGGGAATCGTGCTTGGATAAACGTCCTCGCACACCTTCATGGTCCTAATCCTAAGTCACAAACCACCTGTGTGTATAGTAAAACAACATAACTAAATCCCGTGACCAGGTGAATTATAACACCGCGATATGGTCGAGGACTCATCCCGGAGAAGTGCTGGATCAGGCACACGGGTCTATCCTGACAGAGGGAATTCGTACGAAACCCAGCTCATTCTAAGATTACAACTTCGATGAGACTTGTTCATACGGCAACATTACAAATTTGTGCGATGGTTTAAGAACCCTGCGTCCACAGTGTCTCAAATCCCGCCTGCAACTGGAACGCGACGAAGGATTCATTATCAAAATCTAACGCCAATGAAGGCGAACTCGGCGAAATCGAGATCACGACAAGATTAGTACTTTCATGTACGATTCTGACATTCAGAAGTGGCTAAGCTTATTAGTAGAAGATATTTCGAAGATATTCAGAGGTCATATTATGCTGTGTAGCTTATTACCAAGAATCTCTTCAGGGATTGGTCTCATAATGTCCAGCCCTTGCTACGCGGAACGGGGCGGGTACATCGATTACTACAGAGACTCGACGCAGCTTCGCGGCCCGACATCGTAGACGTGAACTCTAGCGCCCAGGGGCCCGTCCCGGGACATTCAGTAGCACTTAACGAGGAACTTCGAGGGCCGTCTCCCGAGTCCGTTCCGTCGTTTGGCGGATCGGGTGTGTGCGAGTCGCCCCTTAGCGATAATTAGGGCAGATAGATTCGTATGGCATAGTCGAAAAATATTCGTAGCCCCGGCATAAGGCTGGCCCTGATTCGGGTTCCTCCCGGGGGTCCCGGCCGGCCTGGAGCATTTCCATGTGCCCATTGTGCCGGGACCGTAGCGTAACAGGTCTGCTCCGCTCGATGGCTAGGCGAGAAGTATGGACGCGCCCCCGTTGTCGCACTGGTAATATAGATTGTGGATCGGCCGCCGACGGTACGGTAGAGAGGTCCGACTGGATCGCTTACCATGCCAGCCTGCCTTCAAGCCTAGGTGGCGTAGCAGGATCCAGAAGTAGCGGTGGCCCTGTACCTCGTCCCGTATAGGCCTGCACTAACGCGTGGCTGGGGCGGCCCGCTCCACGGCGCCCCATGCAGCCGCCCCATTCGAGCTTGAGCTCTACCCTTTCGGCAGCGGCGTGGAGCCGGGCTCTGATAAATGGGCAACCCTACTGATTGTCTCGCCGATTGAGCCTGCCGGAGCACCCGGGGACCAGAACATCGTGGTACCCCTAATGCGCTAAGCCGTGAGAGGAATTGCAGTGGCCTGCGATTCTCCTGGAGGCCGTAATCGTCCTATGGCCTGTTCTTTGGTGCCCCTATCGGCGGCGAGTAATCTCCGTGGGCGTAGCACAGCCGCACACTCAACGGCGACATAGACTTCCCTGCTTGCACGGCGGTGTCTTATCCAGCAGCGAGCCGGGTCACTGGTCGTTCCGCAGGACCCAAGGCCCGGCAGCGCGGGCGGGCGACCCTTGCGCCCGTCTCCGACGCGGGCCGGCGCCCGCGAGAGCCACCGCGGCGCGCAACCGGTGCGCGGGGGGGAGACGACGGCGGGCGGACGCGGGGCCCGTTGGCACGCGCGTTCCCCCCCCGAGGACTGGTTCAGCTAGGGGGAAGTGCGCCTCCTCAGGTAGGCCGGCCTGCCCCGCCCAGCGCGCCGAATCCGAGTCTAGCAGGGCCCCCGGGGTGGACTGCGGCCGTGGCGGCCCCCCCCTGGGAGGCCCCGCTCCCGCGGTACCTGCCGGGCCGCCGCGGCGCGTCGCCGAGCCGGGCTCGCCCCCCCCCCGCCCCAGGGCTCGTCGGGTCTCCCGAGCGCGGGCGGCCCCCGCCATCAGCCCCGCCTCGGGCCGCGCGTCGCGTGCCCCTCGACGGGCTGGCCCCGGGCACCTGGGCCCCCTCCCCCGCGCCCGGCTGGCCGGGATGCCGGCAGTGCAGACCCGGGTGGCCCCGGTCCTAAAGACTCGCCGCAGGCCGCGGGAGGCAATATCCGCGCGCCGAGGCGCGCGTAGGGCCCCGCGGGGCGGACCCGGGTGTAAGTGCCGGGGGTCGGCGGCGCGCCGCCCCGTACCCCAGTGCTCGGGCCGCGCTGGACGCCACCGCGCCGGTACAGCGGGCCGCCTCCCGCCCCAGGCAAGCGGGCGCCCGACGCCCGGCCCCGATCCGCCGGCACGGCGGGTCCGGCCAACTTTCCGGGTCGCGCTGCCACGCTGTGGGCCCGCAGGTCGCCCGGCGGATCGCCAGACGCCGAGGAGCAAGCGTGCAAGCTCCCGCGCCGCGGGCTATCACGCCCTGGGTCGGGGTCGGCGGGCCCTCGGCGGCCCACAGCCGCTGCCTCCCCGGCGCGCCCGGGCGGCGGCGGCCCTACCCGCAGCGGCAGTTGCCCGGCCTTCCTGCGCCTGGGGGCGCCCCGGACGGACCGGCGGCCCACGCCCCGGGCGAGCCCCCCAGGCCCGC     
N       CATTAACAGATTTACTACAGTAAGATTAATTTTAAATTTATAAGTAATGGTAACGCTTTAGAATTGAAGTACACTAAAACTTTTCAATTTAATTCTTTACACAATTCAATTAGAACAGAATATATATTTTAATTTTAAGACTATTATTATAGTCTCATATTTTTGGTATATTAGGGAGATTCTATCAGTAATATTACAAAACCTTTAAATATTTAAATAATTTATAATCATCTAATTATGGATATATACACTACATTTTTATGTTAATTGTACTACACAAATAATAGACATAAGTATCTATTTTATTATATTTTTTTATAAAATACTTTAAAAAAATAATTTTAATTGTATGACACTAAATTATAATATATATATTAAAAAATTTATTATTTAAACTATATCTGACATATACGAGATTTTTAGAAAATTGATTTTACAATATGACATTTATAAAGAACTATACTATACTAGAAGTTCTATGCCTGACAAATTAGGTAATACGAATTTTATACTTTTCCGCATATGGGTTTAAAATATTAATTAAAATAATAATTAAAATATAACAAATTTCTTTTGGTATCATTCCTCGAGAAATATAATCAAGATAAATCTTATATTATAAGATAAAAATCGTTATTGTAAAAACACAATTTGAAGTACTGTATTTGATACAATACTAATACAAGAATCCACTGTGTTGACGTTATCAATTTATTTTCATAATATCACTTTTAAAATAATAATTTTAAAAAGAGATATTTTATTGATGTTATAATATAACTTTATATACTATAACATGGTACTGGGTTTATCGTCTTAAAGTATCAGACTAAAATTAAGAATTTGTTTTTATTAGAAAGTAGTATATTCTAACAATTAGATCTACTTTAATTATTATGTACAAGATACTTCAAAATGTTAATAATATTTACAAGTTGAACCATTAATAAGAATAAAGAATTAATTTTTGTTATCTTTTAATACATATATTTTTTGGAATAAGTAAGGTAACTTGTGCTTAGTTTAAGCTCAGGCAAAAAGTCTAAGATATATCGACGACTTAAACTTCGTCTTTACACACACCGCACAGTGTGTCTTTCTACTAATCGGGTCGATTAAAATACACCAGGGTCATGCTATAGAGTAAATCAATCGAACAGATTCTTATCACGTCTTTTGATTCTGTGCAGATTTAGTATGCATGCGATGTAAATGGTGTAGTATTTAATATATCTTGGCGATTAAGCTTTGTCCTGCTCAAATGCAAAATTGATGATAGATCTACTGTGTTCACAGATCTACAGGATCTCGACTTGTAGTATAAGTGAATATGCATGCTTAACAATCAATGAAAATAGACAAGAATCTACGAAAGGTATCTATAATTCGTGAACCTTAAAGAATTGAATATTGGTAACACGTTGATAAGTGACGCTTATCGATGACACGAGTTTCTTATTTCAGAGCTGGTTAATGTGCATTATTATTCAAATCAGACTTTGGGAATAGTGCTTGGATAAATGTCCTCATACACCTTCATAGTCCTAATCCTAAGTCACATACCACCTGTCTGTATCTTAATACAACATAAATAAATCTCGTGACCAGATGAATTATAACACCGCGATAGGTTCGAGGATTCATCCCCGAGAAGTGATGGCTTAGGCACACGGGTCTATCCTGACAGAGGGAATTCGAAAGAAACCCAGGTCATTCAAAGATTACAACGTAGATGAGACGTGTTCATACGGCAACATTACAAATTTGTGCGATGGTTGAAGTAACCTGTGCCCCCAGTCTCTCAAAGCCCGCCTGCAACGGGAACGCGACGGAGGATTCATAATCAAAATATAACGTCAATGAAGGCGAACTAAGCGAAACCGAGTTCCGGACAAGATTAGTATTTTCATGTACGATTCCGACATTCAGAAGTTACTAAGCTTATTATTAGAAGATATTTCGAAAATATTCAGAGGTCATATTATGCTGTGTAGCTTATTACCACGAATCTTTTCAGGGATGCGTCTCATACTGTCCAGCCCTTGCTACGCGGGACGGGGCGGGTACTTCCATTACTACAGAGACTCGACCCAGCTTCCTCGCCAGCCATCGTAGACGTGAACTCCAGCGCCCACGCAACCGCCCCGGGACATTAAGTAGCACTTGACGAGGAACTTCGACAGCCGCCTCCCGAGTCCGTTCCGTCGTCGGGCGGATCGGCTGTGTGCGAGTCGCCCCTTACCGATAATTAGGGCAGCTAGGTTCGTATGGAATAGTAGTAAAGTATTCGTAGTCCCGGCATTAGTCTGGCCGTGATTCAGGTTCCTCCCGATGGTCCCGGCTGGCGTCAAGCATTTGCAAGTGCCCATTGCCCCGGGACCGTAGCGTAACAGGTCTGCTACGCTCGATGGCTAGGTGAGAAGTATGGACGCGCCCCCCTTCTCGCACGAGTAATATAGCTTGTGGATGGGCAGCCTACGAGACGGTAGCGAGGTCCGACTGGATCGCTTTCCAAGCGAGCCGGCCTGCAAGCCCAGGTGGCGCACCAGGATCCAGAGGTACCGGTGACCCTGTACCTCGTACCGTATAGGCCTGGACGAATGCGTGGCTGGGGAGGCAAGCTCCCAGGCGACCCATGCAGCCGCCCCATGCGACCTTGAACTCTACCCTTTCGGCTGCGGCGTGGAGCCGGGCTCCAATAAATGGGCAACCCTGCTGATCGTCCCGCCGAGCAAGCCTGCCGGACCACGCGGGGACCAGAACATCGTGGTCCCCTTTATGCGCTAAGCCGTAAGAGGGATTGCAGTGGGCTGCGATACTTCTGGAGGCTGTAATCGTCATATGGCCTGTTCTGTGGTGCCCCTATCGGAGGCGAGCACGCCCCGGGGGCGTAGCAAAGGTGACCACTCAACGGCCACATAGACTTCCTTGCTTGGACGGCGGTGTCTTATCCCACAGGGAGCCCGGTCAAAGGTCCTTCGGTCGGACCAAAGGCCAGCCGGCGCTGGCGCGCGATCCTTGCGCCCGTCGCCGATGCGCGCTGCCGCCCGCGGCAGACCCCGCGGCGTGCGACGGGTGCCCCGTGGGGAGACGACGTCGGGCGGAGGCGGGGCCCGTGGGCAGGCGCGTTCCCCCCCCGAGGACTGGTTCGGCTAGGGGGAAGTGCTCCTCGTCAGTTAGGCCGGGCTGACCGGACCAGCCCGCGGAATCGGAGGCTAGGAGGGCCACCGGGGTGGCCTGGGGGCGGGGCGGCCCGTCCCCTGGAGGCCGCGCGCACGCGGTACCTCCCGGTCCGCAGCGGCGGGTCGCTGAGCCGGGCGCGGCCCCCCGCCGGCCGACGGCTCGTCGGGTCTCGCGAGCGTAGCCCGGCCCCGCCATCACCCCCGCCTCGGGCCGCTGGTCGCGTGCTCCTCGACGGGCCGGCCCCGGGCACCGGGGCGCCCTCCCCCGCGCCGGGATGGCCGGGATGCCGGCAGTGCAGCCCCGGGTGGGCCCGGTCATAAAGGCTCGCCGGAGGCCACGGGAGGCAAAATCCGCGCGCCCAGGCGCGCGTAGGGCCCCGCGGGCCGGAGCCGGGTGTAAGTGCCGCGGGACGGCGGGGCGCCGCCTCGTACCCCAGTGTCCGAGCCGCGCTGGACGCCACCGCGCCGGTACAGCGGGCCGCCGCACGGCCCAGCGAAGCGGGCCCCCCAGGCGCGGCCCCGATCCGCGGGCGCGGCAGGTCGGGCCAGCCTGCCGGGTCGCGCCACCACGGTGTGCGCCCGCAGGTGGCCAGGCGGATCGCCTGACGCGGAGCGGCCAGCTTGCACGCGCCCCCGCCCCGGGCTTTACCGCCCTGGGTCGGCGTCCGCGGGAGCTCCCCGGCCCACAGCCGCTGCCGCCCCGGCGCGCCCGGGGGGCGGGGGCGCTACCCGCACCGGCAGTTGCCCGGCGTTCCTGCGGCTGGGGGGGCGGCGGATGGACCGCCGGCCCACGCCCCGGGCGAGCGGCCCAGGCCCGC     
M       TATTAACAGATTTACTACAGTAAGATTAATTTAAAATTTATTAGTAAAAGTAACTCTTTAGAATAGAAGTACACAAAAACTTTACAATTTAATTCTTTACTCAATTCAATTAGAACAGAATATATATTTTAATTTTAAGACTAATATTATAGTCTCATATTTTTGGTATAATTTGGAGATTCAATCAGTAATATTACAAAACCTTTATATATTTAAATAATTTATAAACAAATAAAAATTGACATATTCACTACATTTTAATGTTAATTGTACTACACAAATAATAGAGATACGTATCTATTTAATTATGTTTATTTATAAAATACTCTAAAAAAATGATTTTAATTGTAAGTCACTAAATTATAATATATATATTAAAGAATTTATTATTAAAACTATATCTGAAATATACGAGAGTTTTAGAAAACTGATTTTACAATATGACATTTTTAAAGAACTATACTATACTAGAAGATCTATGCCTGACATATTAAGTATTACGAATTTTATACATTTCGGCATATGGGTTTAAAATATTAATTAAAATAATAATTAAAATATAACAAATTTCTTTTGGTATCATTCCTCGAGAAATATAATCAAAATAAATAATATATTATAAGATAAAATTCGTTATTGTAAAAACACAATTTGAAGTACTTTATTTGATACAATACTATTACATGAATCCACTGTGTTGACGTTATCAATTTATTTTCATAGTCTCACTTTTAAAATTATAGTTTTTAAAAGAGATATTTTATTGATGTTATAATATAACTTTATTGTCAATTACATGGTACTGGGTTTATCATCTTACAGTTTCAGAATAAAATTAAGAATTTGTTTTTATTAGAAAGTAGTATACTCTAACAATTAGATCTACTTTAATTAGTATGTACTAGATACTTCATAATGTTAACAATATTTACAAGTTGAACCTTTAATAAGAATAAACAATTAATTTTTGTTATCTTATAATACATATATTTTTATGAATAAGTAAGTTAACTTGTGCTTAGGTTAGGCTCAGGCAAAAAGTATAAGATATATCGTAGACGTAAACATCGTATTTTCACACGCCGCACAGTCTGACTCTCTACTAATCGGGTCAATTAGATTACACCAGAGTCATCCCGCCGAGTGACTGAATGGAACACATTCTTTTCACGTCTCTTGATCCTGTACAGATTTAGTATGCATGCGATGTAAATGGTGTAGTATTTAATATATCTTGGCGATTTTGTTTTGTCTAGCTGAAATGCCACATTGATTATAGGCCTACTGTGTTAACAGATCTAAAGGTTCTCGACTTGTAATAAAAGTGAATATGCATGCCTAACAACCAATGAAAATAGACAAGAGTCTACGAAAGATATCTATAATTCGTGAACCTTAAAGAATTGAATATTGGTAATTCGTTGAGAAGTGACGCTTATAGATTTCACGCGATTCTTATTTCCGTGCTGGTTAATTTGCATTATTATTCAAATCAGAATTTGGGAATTGTGATTGGATAAATGTCCTCGCACACCTTCATAGTCCTAATCCTAAGTCACATACCACCTGTGTGTATCATAATACAACATAACTAAATTACGTGACCAGCTGAATTATAACACCGCGATAAGTTCGAGGATCCATCCCAGAGAAGAGATGGCCCAGGCACACGGGTCTATCCTGACAGAGGGAATTCGAATGAAACCCAGTTCATTCTAAGATTACAACTTTGATCAGACGTGTTCATACGGCGACATAACAAATTTGTGCGATGGTTCAAGTAACCTCTGCCCACAGTGCCTAAAAATCCTCCTGCAACTGGTACGCGACGAAGGATACATTATCAAAATAAAACGTCAATAAAGGCGAACTCTGCGAAACCGAGTTCAGGACAAGATTAGTACTTTCATGTACAATTCTGACATTCAGAAGTGCGTAAGCTTATTCCTAGAAGATATATCGAAAATATTGAGACGTCATATTATGCTGTGTAGCATATTACCCCGAATCGTTTCGGGGATCAGTCTCATACTTTCGAGCGCGTGCTACCCGGAACGGGGCGGGTACGTGCAACGCTACAGAAACTCGACACAGCTTCTCGGCCAGCCGTCGGAGACGTGAACACTAGCGCCCACTCATCCGACCCGGGACATTAAGTAGCACTTAACGAGGAACTTCGACAGCCCCCTCCCGAGTCCGTTCCGTCATAGGGCGGATCGGCTGTGTGCGAGTCGCCCCTTACCGATAATTAGGCCAGCTAGTTTCGTATGGACTAGTAGTAAAGTATTCGTAGTCCCGGCACAAGGCTGGCCGTGAATCCGGTTCCTCCCGGTGGTCCCGGCGGGCTTCCAGCATTTCAAAGTGCCCATTGAGCCGGGACCGTAGCGTACCAGGTCGGTTCCGCTCGATGGCTAGGTGGGGAGTATGGACGCGCCCCCATTGTCGCACTAGTAATATAGATTGTCGATCGGCATCCGACGTGACGGTAGGGAGGTCGGACAAGACGGCTTGCCACGCGAGCCTCCCTCCAAGGCTAGGTGGCGGAACAGGATCCAGAGGTAGCGGTGGTCCTGTATCTCGTCCAGTATAAGCCGGGACAAACGCCTGGCTGGGGCGGCCAGATCCGCGGCGTCCCATGCAGCCGGCACATGCGACCTGGGACTCTACCCTTTCGCCTGCGGCGTGGAGCCGGGCTCCAATTAATGGGCAACCCTGCTGATTGTCCCGCCGACGGAGCCTTCCGGAGCACGCGAGGACCAGAACATCGTGGTCCCCCTGATGCGCTAAGCCGTGAGAGGCATTGCAGTGGGGTGCGATTCTTCTGGAGACATTAATCGTCCTATGGTCTGTTCTATGGTGCCCCTATCGGTGGCGAGCAGACTCCGAGGGCCTAGCAGTGAAGACCACTCAACGGCCAGATAGACTTCCGTGCTTTGACGGCGGTGTCTTATCCGCCAGAGAGCCCGGTCATTGGTCGTTCGGCCGGACCAAAGGACCGCCTCCGCTGGCGCGCGAGCGTTGCCCGCGTCGCCGATGCGCGCTGGCGCCCGCGAAAGCGTCCGCGGCGGGCACCCGGCGGCCGGTGGGGAGACGATGGCGGGCGGACCCGGGGGCTGTTGGCACGCGGGTTCCCCCCCCGAGCACTGGTTAAGCTAGGGGGAAGTGCTCCCAGTCAGCTAGGCCGGCCTTCCCGCGCCAGCCCGCGGACTCGGAGGCTCGGAGGGCCACGTGTGGGGGCTGTGGGGGGGGCGGCCCGCCCCTGGGAGGCCGCGCGGACGCGCTAGCTCCCGGACGGCCGCGGCGGGTCCCCGACCCGAGCGCGCCCCCCCCCCGGCCGACGGCTCGTCGGGTCTCTCGAGCGTGGGCCGGCCCCCCCAGCACCGCGGCCTCCGGCGGCGCCTCGCGTGCTACTCGACGGGCTGGCCCCGGGCACCGGGGCCCCCTCCCCCCCGCCGGGCGGGCCGGGATGCCGGCAGTGCAGCCCGGGGTGGGCCCGGTCGTAAAGGCTCGCCGGGGGCCACGGCAGGCAAAATCCGCGGGCCCAGGCGCGCGTAGGGCCCCGCGGGCCCGAGCGGGGTGTACGTGCCTGGGGACGGCCGGGCGCCGCATGGTACCCCAGTGTGCGGGCCGCGCTGGACGCCACCGCCCCGGTACAGCGGGCCGCCGCACGCCCCAGGCAAGCGGGCCCTCGACGAGCGGCCCCGGTCCGCCGGCACGGCGGGTCGGGCGACCGTCCCGGGTCGCGAACCCACGGTGTCCGCCCGCAGGTTGCCAGGCGGATCGCGAGGCGACGCGCGGCCAGCGTTCACGCGCCCGCGCCCCGGGCTCTGCCGCCCTGGGTCGGCGTCCGCGGGTGCTCCACCTCCCACAGCCGCTGCGGCCCTGGCGCGCCCGGGCGGCCGCCGCGCCACCCGCAGGCGCAGTTGCCCCGCGTTCCGGCGGCGGGGGGCTGCCCGGACAGACCCCCGGCCCAGGCCCCGGGCGACCAGCCCAGGCCCGC     
L       AATTAACAGATTTACTACAGTAAGATTAATTTCAAATTTATTAGAAAAGGTAACTATTTAGAATAGAAGTACACGAAAACTTTTCAATTTTATTCTTTACTCAATCCAATTAGAACAGAATATATATTTTAATATTAAGACTATTGTTATAGTCTCATATTTTTGGTATATTTTGGAGATTCTATCAGTAATATTACAAAACCTTTAAATATTTAAATAATTTATAAACAAATAAGTATTGAAATATTCACTACATTTTTATGTTAATTGCACTACACAAATATTAGATATACGTATCTATTTAATCATCTTTATTTATAAAATACTATAAAAAAATAATATTAATTGTATGACACTAAATTATAATATATATATTAAAAAATTTATTATTAAAACTATATCTGAATTATACGAGACTTGTAGAAAATTAATTTTACAATATGACATTTATAAAGAACTATACTATACTAGAAGTTCTATGCCTGACAAATTAGGTAATACGAATTTTTTACGTTTATGCATATGGGTTTAAAATATTAATTAAAATAATAATTAAAATATAACAAATTTCTTTTGGTATCATTCCTCGAGAAATATAATCAAAATAAATCTTATATTATAAGATGAAATTCGTTATTGTAAAAACACAATTTGAAGTACTATATTTAATACAATACTAATACATGATTCCACCGTTTTGACGTTATCAATTAATTGTCATATTATCACTTTTAAAATAATATATTTAAAAAGAGATATTTTATTGTTGTTATAATATAACTTTATAAACTATAACATGGTACTGGGTTTATCATCTGAAAGTATCAGACTAAAATTAAGAATTTGTAGTTATTAGAAAGTAGTATAATCTAATAATTAGATCTACTTTAATTAGTATGTACCAGATACTTCAAAATGTTAACAATATTTACAAGTTTAACCTTTAATAAGAATAGATAATTAATTATAGTTATCTTTTAATACATATATTTTTTTGAATAAGTAAGTTAACTTGTGCTTAGGTTAAGCTCAGGCAAAAAGTTTAAGATATGTCGTAAAGGTAAACATCGTATTTCCACACGCCGCACAGTATGGCTCTCTACTAATCGGGTCAAGTATATTACACCAGAGTCATCCTACCGAGTTATTTAATAGAACACATTCTTCTCACGTCTGTGGATCCTGTACAGATTTAGTATGGATGCCCTGTAAATGGTGTAGTATTTAATAAATCTTGGCAATTTTGCTTTGTCTAGCTGATATGCAAAATTGATTATAGGTCTACTGTGATCTCAGATGTAGAGGATCTAGATTTGTATTAAAAGTGATTATGCAAGCCTAACAACCAATGAAAATAGACATGAGTCTACGGAAGATATCTTTAATGCGTGAACCTTAAAGAATGGAATATTGGTAAACCGTTAATTAGTGAAGCTTATTGATAACACGCGGTTCTTATTTCCGCGCAGGTTAAGTCGCATTATTATTCGAATCAGATTTTGGGAATTGTGCTTGGATAAATGACCTCGAACACCTTCATTGTCCTAATCCTGAGCCACATACCACCTGTATGTATTTTAATCCAACATAAATAAATAGCGTGACCAGCTGAATTATAACACCGCGAGAGGTTCGAGGATCCATCCCAGAGAAGAGATGGCGTACGCTCACGGGTCTGTCCTAACAGAGGGAATTCGTAGGAAACCAAGTTCATTCGAAGATTACAACTTTGATAAGACATGTTCATACGGCCACATAACAAATTTGTGCGATGGTTCAGGTAACCTGTGCCCACAGTTACTCAAAAGCCCCCTGCAACTGGAACGCGACGAAGGATGGATCATCAAAATATAACGCCAATCAAGGCGAACTCTGCGAAAACGAGTTCATGACAAGATTAGTACTTTCATGTACAATACAGACATTCAGAAGTAGATAAGCTTATTCTTACAAGATATGTCGAATATATTGAGACGTCATATTATGCTGTGTAGCCTATTACCACTAATCTGTTCCGGGATTGGTCTCATACTATCCAGCTCTTGCTACCCGGAACGGGGCGGGTACCTCCGTCCCTACAGAGACGCGACCCAGGTTATCGGCCAGCCAGCGGAGACGTGAACTCGAGCGCCCACGGCACCGTCCCGGGACATTAAGTAGCACTTAACCAGGAACTTCGAGTGCCGCCTCCCGAGTCCGTTCCCTCTTTGGGCGGATCGGCTGTGTGCAAGTCGCCCTTTACCGATAATTAGGGCAGCGAGGTTCGTATGGGGTAGTAGTAAAGTATTCGTAGTCCCAGCATAAGGCTGGCCGTGAATCGGGTTCATCCCTATGGTCCCGGCAGGCCTGGAGCATTTCAAAGTGCCCATTGGGCCGGGGCCGTAGGGTACCAGGTCTGCTTCGCTCGATGGCTAGGCGAGGAGTATGGACACGTCCCCTTTGTCGCACTAGTGATATAGTTTGTCGATCGGCTCCCGACGAGACGGTAGCGATGTCCGACTCGATCGCTTTCCATGCGAGCCCGCCTACAAGGCAAGGTGGCTGAGCAGGATCGAGAGGTAGCGGTGGTCCTGTACATCGTCCCGTATAGGCCTGCACCAACGCCTGGCTGAGGCGGCCCGCTCCTCGGCGTCCCATACAGCCGCCACAGCCGAACTTGAACTCTACCCTTTCGCCTGCGGCGTGGACCCGGGCTCCAATAAATGGGCAATCCTGTTGATTGTCCCGCCGACCGAGCCTCCCGGAACCCGCGCGGACCAGAACATTGTGGTCCCCCTGGTGCGGTAATCCGTGAGAGGAATTGCAGTGGGGTGCGATCCTACTGGAGCCAGCAATCGTCCTCTGGTCTGTTCTTTGGTGCCCCTATCGGAGGCGAGCAATCTCCGGGGGCTTAGCAATGCAGTCCACTCAACGGCCAAATAGACTTCCGTGCTTTGACAGAGGTGTCTTACCCGTCAGGGAGCCCGGTCCTAGGTCGTTTGGCCGGACCAAAGGCCCGCCCACGCTGGCGCGCGAGCCTTGCCCCCCTCGCCGAGGCGCGCTGCCCCCCGCGACAGGCCCCGCGGCCGGCAACCGGCGCCCGGTGGGGAGACGAGGCCGGGCTGATACGGGGCTCGTTGGCATGCGCGTGCCCCCCCCGAGCACTGGTCGAGCTAGGCGGAGGTTCCCCGCCTCCGCTAGGCCGGCCTGGCGCCACCAGCTCGCGGAATCGGAGGCTAGCAGGGCCGCGTGGGAGGGCTGCCGGCGGGGCGGCCAGTCCCTGGGAGGCTGCACTGACGCGATATGTCCCGGCCCGCCGCGGCCCGTTGCGGACCCGGGCGCGCCCCCCCGCCGGGAGACGCCTCGTCGGGTCTCTCGAGCGGAGGCCGCCCCCCCCAGCAACCCGGCCTCGGGCCTCGTCTCGCGTGGTCCTCGACGCGCCCGCCCCTCGCACCCGGGCCGCCTCCCCCGCGCCTGGGTCGCCGGCCTGCCGGCAATGCAGCCCGGGCTGGCCCCGGTCCTAAAGCCTCGCCGGCGGTCACGGGAGGCAAAATCCGCGCGCGGAGGCGCGCGGAGGGCACCGCGGGGCGGAGCGGGCTGTAAGTGCCCCGGGACGGCGGGGCGCCGCATAGTAGCCCAGTGTGCGGGCCGGGCTGGACGCCACCGCCCCGGTCCAGTGGGCCGCCGCACGGCCCAGCCAAGCGGGCGCTCCGGGCGCCGCCCCGGCGCGCGGCCACGGCGGGTCGGGCCACGTTCCCGGGTCGCGGTGCCACGGTGAGAGCCCGCAGGTGGCCCGGCGGATCTCCGGCCGACGCGCGGCGAGCGTTCACGGGCCCGCGCCCCGGGCTGTCCCGCCCGGGGTCGGGGTCCGCGGGCGCTCGCCGGCCCACAGCCGGTGCTACCCTGGCGCGCCCGCGCGCCGGTTGCCCCACCCGCAGGGGCCGTTGCGCCGCGTTCCAGCGGCTGGGCGCGCGCCGGACAGACCCGCGGCCCACGCCCCGGGCCACGGGCCCAGGCCCGC     
K       TATTAACAGATTTACTACAGTAAGATTAATTTAAAATTTATTAGTAATAGTAACTTTTTAGAATAGAAGTACACTAAAACTTTTCAATTTTATTCTTTACTCAATACAATTAGAACAGAATATATATTTTAATATTAAGACTATTATTATAGTCTCATATTTTTGGTATAGTTAGGAGATTCTATCAGTAATATTACAAAACCTTTATATATTTAAATAATTTATAAACAAATAATAATTGAAATATTCACTACATTTTAATGTTAATTGAACTACACAAATAATAGATATACGTATCTATTTAATTATCTTTTTTTATAAAATACTATAAAAAAATTATATTAATTGTATGACACTAAATTATAATATAAATATTAAAAAATTTATTATTTAAACTATATCTGAACTATACGAGAATTATAGAAAATTAATTTTACAATATGACATTTATAAAGAACTATACTATACTAGAAGTTCTATGCCTGACATATTATGTAGTACGAATTTTTTACCTTTTGGCATATGGGTTTAAAATATTAATTAAAATAATAATTAAAAAATAACAAATTTCTTTTGGTATCATTCCTCGAGAAATATAATCAAAATAAATTTTATATTATAAGATAAAATTCGTTATTGTAAAAACACAATTTGTAGTACTTTATTTTATACAATACTATTACATGAATCCACAGCTTTGACGTTATCAACTTATAATCATATTCTCACTTTTAAGATAATAAATTTTAAAAGAGATATTTTATTGAAGTTATAATATAACTTTATTAACTATTACATAGTACTGGGTTTATCGTCTGATAGTTTCAGATTAAAATTAAGAATTTGTCATTATTAGAAAGTAGTATATTCTAAAAATTAGATCTACTTTAATTATTATGTACTAGATACTTCAAAATGTTAAAAATATTTACAAGTTGAACCCTTAATAAGAATATATAATTAATTTTAGTTATCTTTTAATACATATATTTTTTTGAATAAGTAAGTTAACTTGTGCTTATATTAGGCTCAGGCAAAAAGTCTAAGATATTTCGTAGACTTAAACATCGTATTTTCACACGCCGCACAGTATGACTCTCTACTAATCCGGTAAAATAGATTACACCAGAGTCATCCATTAGAGTCAATTAATGGAACAAATTCTTTTCAGGTCTTTGGATCCTGTGCAGATTTAGTATGGATGCTATGTAAATGGTGTAGTATTTAATATATCTTGGCCATTTTGCATTGTCTAGCTAACATGCGAAATAGATCATAGAGCTACTGTGATTACAGATATAAAGGGTCTAGAATTGTAGTAAAAGTGATTATGCACGCGTAACAATCAATGAAAATAGACAAGACTCTACGCAAGTTATCTCTAATTCGTGAACCTTAAAGAATTGAATATTGGTAAGTAGTTTATTAGTGAAGCTTATCGATTACACGCGTTTCTTATTTCAGCGCGGGTTAATCTGCATTATTATTCAAATCAGAGTTTGTGAATAGTGCTTGGATAAATCTCCTCAAACACCTTCATAGACCTAAACCTGAGCCACATACCACCTGTTTGTATTTTAATGCAACATAATTAAATCACGTGACCAGCTGTATTATAACACCGCGATACGTTCGATGAGCCATCCCAGATAAGAGATGGCGTAGGCCCACGGGTCTTTCCTGACAGATGGAATTCGGATGAAACCAAGCTCATTCTAAGATTACAACGTAGATAAGACTTGTTCATACGGCCACATAACAAATTTTGGCGATGGTTCATGTAACCTGTGACCACAGTCACTGAAATTCCTCCTGCAACTGGAACGCGACGAAGGATTTATCATCAAAATTTAACGTCAATAAAGGCGAACTCAGCGAAAGCGAGATCAAGACAAGATTAGTACTTTCATGTACAATTCAGACATTTAGAAGTACCTAAGCTTATTATTAGAAGATATATCGAATAAATTCAGATGTCATATTATGCTGTGTAGCATATTACCAATAATCTTCTCCGCGATTAGTCTCATGCTATCCAGCGCTTGCTACCCGGCACGGGGCGGGTATTTCCGTCCCTACAGAGACGCGACACAGCCTAACGGCCGGGCAACGGGGACGTGAACTCGAGCGCCCACGCGCCCGACCCGGGACATTGAGTAGCACTTAACCAGGAACTTCGAGAGCCGGCTCCCGAGTGCGTTCCTTCCTTGGGCGGATCGGCTGTGTGCCAGTCGCCCCTTTCCGATAATGAGGTCAGCGAGTTTCGTATGCAGTAGTAGTAAACTATTCGTAGTCCCAGCATAAGCCTGGCCGTGAATCGGGTTCTTCCCTATGGTCCCGGCGGGCGTGAAGCATTTCAAAGTGCCCATTGGGCCGGGACCGTAGCGTACCAGGTCTGCTTCGCTCGATGGCTAGGACAGGTGTATGGACTCGGCCCCATTGTCGCATTGTTGATATAGGTTGTCGATCGGCTGCCGAGGAGACGGTGGGGATGTCCGACCGGACTGGTTTCCACGCGAGCACACCTTCAAGGCCAGGTGGCAAACAAGGATCCAGAGGTACCGGTGGCCCTGTACCTCGTCCCGTATAAGCCTGGACTAACGCCTGGCTGGGGCGGCCGGCTCCCCGCCGTCCCGTACAGCCGCCGCATGCGAACTAGAACTCTACCCTTTCGCCTGCGCCGTGGACCCGGGCTCCGATCAATGGGCAATCCTGCTGATGGTCCCGGCGAAGTAGCCTGCCGGACCACGCGGGGACCAGAACATAGTGGTCCCCCTCATGCGGTAACCCGTCAGAGGGATTGCAGTGGGGTGCGATCCTCCTGGAGTCCGTAATCGTCCTATGGCCTGTTCTATGGTGACCCTATCGGAGGCGAGCACGCCCCGAGGGCGTAGCAATGACGTCCACTCAACGGCTACATAGACTTCCGTGCTGTGACGGCGGAGTCTTGTCCGGCAGTGAGCCCGGTCATGGGTCGTTCCGCCGGACCGAAGGCACGTCGGGGCTGGAGCGCGACCCTGGCACCCCTCCCCGATGCGCGCTGCACCCCGCGAGAGCCGCCGCGGCGAGCAACCGGCGCCCGGTCGGGAGACGAGGCCGGCCTGATGCGAGGCCTGTTGGCACGCGCGTTCCCCCTGCGAGCACAGGTTCAGCAAGGGGGAAGTTCCCCGACTCGGGTAGGCCGGCCTGGCGGGACCAGCGCGCGGAATCGGATGCTAGGAGGGCCCCGCGGGCGGGCTGCCGCCGGACCGGCCCGTCCCTGGGAGGCTGCACTTACGCGATACCCCCCGGTCCGCCGCGGCGCGTCGCCGAACCCTGCGCGCCCCCCCCGCGGACGAGGGGTCGTCGGGTCTCTCGAGCGGACGCCGGCCCCCCCCGCAGCTCCGCCTCGGGCCGCGGGTCGCGTGGGGCTCGACGGGCCCGCCCCGGGCAGCCGGGCGACCTCCCCCGCGCCGGGCTTGCCGGGCTGCCTGCAGTGCAGCCCGGGCTGGTCCCGGTCCTAAAGGCTCGCCGGAGGGCTCTGGAGGCAAAATCCCCGGGCCTAGGCGCGCGGAGGGCCCCGCGGGCCGGAGAGGGGTGTAAGTGCGCGGGGACGGCGGGGCGCCGCACAGTACCCCAGTGCCCGGGCGGAGCTGGACGCCACCGCGCCGGTACAGCGGGCCGCCTCGCCCCCCAGGAAAGCGGGCGCCCCAGGCGGTGCCCCGGTCCGGGGGCACGGCGGGTCGGGCCACCGTCCCGGGTCGCGATACCACGGTGGCGGCCCGCAGGTCGCCCGGCGGATCTCCCGCCGACCTGCGGCCAGGGCTCACGCCCCCGTGCGCCGGGCTCTCCCGCCCTGGGTCGGGGTCCGCGGGCCCTCGCCGGACCACAGCCGGTGCCGACCTGGCGCGCCCGCGCCCCGGTTGCCCCACCCGCAGGGGCAGTTGCCCCGCGTTCCGGCGACTGGGCGCGCGCCGGACGGACCGGCGGCCCACGCCCTGGGCCAGGGCCCCAGGCCCGC     
J       AATTAACAGATTTACTACAGTAAGATTAATTTAAAATTTATTAGTAATAGTAACTTTTTAGAATTGAAGTACACTAAAACTTTTCAATTTCATTCTTTACTCAATTCAATTAGAACAGAATATATATTTTAATATTAAGACTATTATTATAGTCTCATATTTTTGGTATATTCCGGAGATTCTATCAGTAATATTACAAAACCTTTACATATTTAAATAATTTATAAACAGCTAGTTATTGATATATTCACTACATTTTAATGTTAATTGCCCTACACAAATATTAGAGATACGTATCTATTTAATCATCTTTTTTTATAAAATACTGTAAAATAATAATATTAATTGTATGACACTAAATTATAATATATATATTAAAAAATTTATTATTAAAACTATATCTGAAATATACGAGATTTGTAGAAAACTAATTTTACAATATGACATTTATAAAGAACTATACTATACTAGAAGATCTATGCCTGACAAATTATGTAGTACGAATTTTATACATTTCGGCATATGGGTTTAAAATATTAATTAAAATAATAATTAAAAAATAACAAATTTCTATTGGTATCATTCCTCGAGAAATATAATCAACATAAATATTATATTATAAGATCAAATTCGTTATTGTAAAAACACAATTTGAAGTACTTTATTTAATGCAATACTAATACATGATTCCACCGTAATGACGTTATCAACTTATTATCATATTATCACTTTTAATATAATAAATTTTAAAAGAGATATTTTATTGAATTTATTATATAACTTTATTTTCTATTACATAGTACTGGGTTTATCTTCTTAAAGTTTCAGAATAAAATTAAGAATTTGTATTAATTAGAAAGTAGTATAATCTAAAAATTAGATCTACTTTAATTATTATGTACTAGATACTTCAAAATGTTAAAAATATTTACAAGTTGAACCCTTAATAAGAATAAAAAATTAATTTTAGTTATCTTTTAATACATATATTTTTTTGAATAAGTAAGATAACGTGTGCTTACGTTAAGCTCAGGCAAAAAGTGTAAGATATTTCGTAGAATTAAACAACGTATTTTCACACCCCGCACAGTGTGCCTCTCTACTAATCCGGTGGATTAGAATACACCAGAGTCATCCATATGAGTGAATTAATCGAACAGATTCCTCTCAGGTCTGTCGATCCTGTACAGATTTAGTATGAATGCGTTGTAAATGGTGTTGTATTTAATATATCTTGGCAATTTAGAATTGTCGAGCTAATATGCTAATTTGATCATAGGTCTACTGTGATCACCGATATAGAGGGTCTAGACTTGTAGTAAAAGTGATTATGCAGGCTTAACAAGCAATGGAAATAGACAAGAGTCTACGCAAGTTATCTTTAATACGTGAACCTTAAAGAATTGAATATTGGTAAGTCGTTGATTAGTGACGCTTATTGATTACACCAGGTTCATATTTCAGCGCTGGTTAAGTTGCATTATAATTCAAATCAGAATTTGGGAATAGTGCTTGGATAAATGTCCTCTAACACCTTCATAGACCTAAACCTGAGCCACATACCACCTGTATGTATTTTAATACAACATAATTAAATTTCCTGACCAGCTGAATTATAACACCGCGAAAAGTTCGATGATCCATCCCGGAGAAGAGATGGCTGAGGCGCACGGGTCTATCATGACAGATGGAATTCGTGCGAAACCTAGCTCATTCTAAGATTACAACGTCGATCAGACGTGTTCATACGGCTACATAACAAATTTGTGCGATGGTTAATGCAACCTGCGCCCACAGTCACTGAAAGACCTCCTGCAACTGGAACGCGACGAAGGATTCAATATCAAAATGGAACGCCAATGAAGGCGAACTTAGCGAAATCGCGATCACGACAAGATTAGTAATTTCATGTACAATACTGACATTTAGAAGTACCTAAGCTTATTCTTATAAGATATATCGAATATATTAAGAAGTCATATTATGCTGTGTAGCCTATTACAGGTAATCTTCTCGGCGATAGCTCTCATACTATCCAGCGCTTGCTACACGGAACGGGCCGGGTAAATGCGTCCCTACAGAGACGCGACACAGCCTATAGGCCAGGCCCCGTCGACGTCAACTCAATCGCCCAGACACCCGTCCCGAGACATTCAGTAGCACTTAACCAGGAACTTCGAGAGCCGCCTCCCGAGTGCGTTCCGTCGTTGGGCGGATCGGCTGTGTGCGAGTCGCCCCTTTTCGATAATGAGGTCAGCAAGCTTCGTATGGAGCAGTAGTAAAGTATTCGTAGTCCCAGCAAAAGACTGGCCTTGAATCTGGTTCATCCCCATGGTCCCGGCAGGCCTCAAGCATTTTAAAGTGCCCATTGCGCCGGGGCCGTAGCGTACCAGGTCAGCTGCGCTCGGTGGCTAGGTGGGCTGTATGGACTCGGCCCCATTGTCGCACGATTCATATAGTTTGTCGATCGCCTGCCGAGGAGACGGTAGGGATGTCAGACTGGATCGGTTTCCATGCTAGCCCACCTGCAAGGCCAGGTGGCACAGTATGATCCAGAGGTATCGGTGGCCCTGTAGCTAGTCCCGTATATGCCTGGACAAACGCCTGGCTGACGCGGCCAGCTCCACGGCGTCCCGTGCAGCCGGCTCATGCGAACTTGAGCTCTACCCTTTCGCCTGCGTCGTGGACCCGGGCTCGAATAAATGGGCAACCCTGTTGATGGTCCCGCCGAGGGACCCTGCCGGACCAAGCGTGGACCAGAACATGGTGGTCCCCGTCATGCGCTAACCCGTGAGAAGAATTGCAGTGGGGTGCGATCCTGGTGGAGTCAGTAATCGTCCTCTGGTCTGTTCTATGGTGCCCCTATCGGAGGCGAGAAGTCCCCGGGGGCGTAGCAATGAAGGCCACTCAACGGCCAGATAGACTTCCGTGCTGTGACGGCGGGGTCTTGTCCGCCAGGGAGCCAGGTCTTAGGTCTTTCCGGCGGACCGAAGTGCCGCCAGCGGTGGCGCGCGAACGTTGCACCTCTCGCCGATCCGAGCTGTCCCCCGAGAGAGCCCCCGCGGCGGGCAACCGGCGCCCGGTCGGGAGACGAGGGCGGGCGGAGCCGAGGCCGGTTGGCAGGCGCGTCCCCCCCCCGAGTACGGGTTTAGCAAGGGGGAAGTTCCCCACCTCCGCTAGGCCGGGCTGCCGCGACCAGCCCGCGGAATCGGATGCTAGCAGGGCCGCGGGCGTGGCCTGGGGCCGGGGCGGCCGGGCCCTGGGAGGCTGCACTGACGCGATACGGGCCGGCCCGCCGCGGCGAGTCGCCGACCCCGGCGCGCCCCCCCGCCGCGCCAAGCCTCGTCGGGTCTCTCGAGCGCAGTCCGCCCCCGCCAGCAGCGCGGCCTCGGGCCGCGACTCGCGTGGTCCTCGACGGGCCCGCCCCGGGCATCCGGTCGGCCTCCCCCGCGCCCGGCGTGCCGGGCTGACTGAACTGCAGCCCGGGCTGGCCCCGGGCCTAAAGCCTCGGCGGGAGCCGCGGGAGGCAAAATCCTCGCGCCGAGGCGCGGGGAGGGCCCCGCGGGTCGGACGGGGGTGTAAGTGCCCGGGGACGGCGGGGCGCTGCCGAGTAGCCCAGTGTCCGGGCCGGGCCGGACGCCACCGCGCCGGTCCAGCGGGCCGCCGCCCGGCACAGCCAAGCGGGCCCCCCACGCGCGGCCCCGGTCCGCGGGCACGGCCGGTCGGGCGATCTTCCCCGGTCCCGCTGCCACGGTGTCGGCCCGCAGGTGGCCGGGCGGATCTCCCGCCGACGTGCAGCCAGGATTCACGCGCCCCCGCCCCGGGCTGCCCCACCCCGTGTCGGCGTCCGCGGGCACTCGGCGGAGCACAGCCGGTGCCGCCCTGGCGCGCCCGGCGGGCGGTTGCCCCACCCGCAGGCGCAGTTGGGCTGCGTTCCGGCGCCTGGGCGCGCGGCGGACTGACCGGCGGCCCACGCCCTGGGCCACCGGCCCAGGCCCGC     
I       CATTAACAGATTTACTACAGTAAGATTAATTTCAAATTTAAAAGTAATAGTAACATTTTAGAATGGAAGTACACAAAAACTTTTCAATTTTATTCTTTACACAATTCAATTAGAACAGAATATATATTTTAATATTAAGACTATTCTTATAGTCTCATATTTTTGGTATAATAAGGAGATTCTATCAGTAATATTACAAAACCTTTATATATTTAAATAATTTATAAACACATATTTATTGAAATAAACACTACATTTTAATGTTAATTGATCTACACAAATATTAGAAATACGTATCTATTTAATTATCTTTATTTATAAAATACTTTAAAAAAATAATATAAATTGTACGACACTAAATTATAATATAAATATTAAAGAATTTATTATTTAAACTATATCTGAAGTATACGAGACTTTTAGAAAATTAATTTTACAATATGACATTTATAAAGAACTATACTATACTAGAAGTTCTATGCCTGACAAATTAAGTAATACGAATTTTGTACTTTTCAGCATATGGGTTTAAAATATTAATTAAAATAATAATTAAAATATAACAAATTTCTATTGGTATCATTCCTCGAGAAATATAATCAATATAAATCTTATATTATAAGATTAAAATCGTAATTGTAAAATCACAATTTGAAGTACTTTATTTAATTCAATACTATTACATGATTCCACAGTGGTGACGTTATCAACTCATAATCATAATGTCACTTTTAAAATAATAAATTTTAAAAGAGATATTTTATTGAGGTTATTATATAACTTTATAAGCTATAACATAGTACTGGGTTTATCTTCTTAAAGTTTCAGAATAAAATTAAGAATTTGTTTTAATTAGAAAGTAGTATATTCTAAGAATTAGATCTACTTAAATAAATATGTACAAGATACTTCAAAATGTTAACAATATTTACAAGTTGAACCATTAATAAGAATAAATAATTAATTTTAGTTATCTTTTAATACATATATTTTTGTGAATAAGTAAGATAACTTGAGCTTAAATTATGCTCAGGCAAAAAGTGTAAGATATCTCGTAGACATAAACAACGTATTTACACACCCCGCACAGTTTGCCTCTCTACTAATCCGGTCTACTAGAATACACTAGAGTCATCCGTCGGAGTAACTAAATTGAACACATTCTTATCACGTCTCTCGATCCTGTACAGATTTAGTATGAATGCAGTGTAAATGGTGTGGTATTTAATATATCTTGGCGATTTAGAGTTGTCGAGCTAATATGCTATTTAGATAATAGAGCTACTGTGATCACAGATGTACAGGTTCTAGATTTGTAGTAAAAGTGATTATGCAGGCCTAACAAGCAATGAAAATAGACAAGACTGTACGCAAGCTATCTATAATGCGTGAACCTTAAAGAATTGAATATTGGTAATGCGTTGATTAGTGAAGCTTATTGATTACACAAGATTCTTATTTCAGAGGTGGTTAATTGGCATTATTATTCAAAGCAAAATTTGGGAATAGTGCTTGGATAAATGTCCTCACATACCTTCATAGACCTAAACCTGAGCCACAAACCACCTGTTCGTATGATAATACAACATAATTAAATCACGTGACCAGGTGAATTATAACACCGCGATATGTTCCATGATCCATCCCTGAGAAGAGATGGCTTATGCACACGGGTCTTTCATGACAGATGGAATTCGACTGAAACCCAGGTCATTCTAAGATTACAACATGGTTGAGACCTGTTCATACGGCTACATAACAAATTTGAGCGATGGTTTATGTAACCTGTGCCCTCAGTCGCTAAAACCCCTCCTGCAACTGGAACGCGACGAAGGATACAGTATCAAAGTTTAACGTCAATCAAGGCGAACTCTGCGAAATCGAGGTCCTGACAAGATTAGTACTTTCATGTACAATACCGACATTTAGAAGTATCTAAGCTTATTCTTAGAAGATATCTAGAATATATTCAGAGGTCATATTATGCTGTGTAGCATATTACCCGTAATCGTCTCCGGGATTTGTCTCATTCTATCAAGCGCATGCTACACGGCACGGGCCGGGTATGTCGGTCCCTACAGAGACGCGACACAGCCTACCGGCCGGGCCCCGTCGACGTGAACTCCATCGCCCACCGGGCCGACCCGGGACATTGAGTAGCACTTCACCAGGAACTTCGACAGCCGACTCCGGAGTACGTTCCATCGTAGGGCGGATCGGCTGTGTGCGAGTCGCCCCTTTGCGATAATGAGGGCAGTAAGTTTCGTATGTTGTAGTCGTAAAGTATTCGTAGTCCCAGCATAAGCCTGGCCTTGAATCTGGTTGTTCCCTTTGGTCCCGGCAGGCATGCAGCATTTCAAAGTGCCCATTGCGCCTGGGCCGTAGCGTACCGGGTCTGCTGCGCTCGATGGCTAGGCGCGTTGTATGGACCCGACCCCCTTGTCGCACTATTCATATAGTTTGTCGATCGACTGCCGAGGGGACGGTAGAGATGTCCGACTGGAACGGTTTCCACGCTAGCCCGCCTACAAGGCCAGGTGGCAGAGTATGATCCAGAGGTATCGGTGGGCCTGTACCGAGTCCCGTATAGGCCTGGACCAACGCCTGGCTGACGCGGCCAGCTCCCCGGCGTCCCGTACAGCCGCCACATACGACCTAGAACTCTACCCTTTCGCCTGCGTCGTGGACCCGGGCTCGAATAAATGGGCAATCCTGTTGATGGTCCCGCCGAAGGAGCCTGCCGGACCAGGCGTGGACCAGAACATCGTGGTCCCCGTCATGCGGTAACCCGTGAGAGGGATTGCAGTGGGCTGCGATCCTGCTGGAGTCAGTAATCGTCGTCTGGCCTGTTCTATGGTACCCCTATCGGAGGCGAGGACTCCCCGGGGGCCTAGCAATGAAGTCCACTCAACGGCGATATAGACGTCCCTGCTGTGACGGCGGTGTCTTGTTCTCCAGGGAGCCTGGTCTTAGGTCTTTCCGCCGGACCAAAGAGCCGCCCGCGCGGGCGCGCGACCCTTGCCCTCGTCCCCGACTCGTACTTCCCCCCGAAAGCGGCCCCGCGGCGGGCAACCGGCGCGCGGTGGGGAGACGGGGGCGGGCGGACGCGAGGCCTGATGACAGGCGCGTTCCCCCCCCGAGCACTAGTCAGGCAAGGGGGAAGTGCCCCACCTGCGCTAGGTCGGCCTGGAGGTACCAGCCCGCCGAATCGGACCCTGGGAGGGCCCCAGGGGTGGTCTGCGGTCGGGCCGGCCCGTCCCTGGGAGGCTGCCCTGACGCGATACACGCCGGCCTGCCGCGGCGAGTCGCCGACCCCGGCGCGTGCCCCCGCCGGTCCAAGGCTCGTCAGGTCTCTCGAGCGCACACCGGCCCCACCAGCAGCAGGGTCTCGGGCCGCTCCTCGCGTGGGCCTCGACGGGCCCGCCCCGGGCATCCGGCCGGCCTCCCCCGGGCCCGGCCTGCCGGGCTGCCTGAAGTGCAGCCCGGGCTGGGCCCGGTCCTAAAGGCTGGCCGGAGGGCCTAGGAGGCACAATCCGCGCGCCGACGCGAGCGGAGGGCGCTGCGGGGCGGAGGGGGGTGTAAGTGCCACGGGACGGTGGGGCGCCGCGGAGTAGCCCAGTGTGCGGGCCGCGCAGGACGCCACCGCGCGGGTCCAGCGGGCCGCCGCCCGCCACAGCCAAGCGGGCCCGCCACGCGCGGCCCCGGTCCGGAGGCCCGGCTGGTAGGGCGAGCTTCCCGGGTCGGGTGACCACGGTGTCGGCCCGCAGGTGCCCGGGCGGATCTCGGGGCGACGGGCGGCCAGGGTTCAGGCTCCCGCGCCCCGGGCTTCCCCCCCGCGAGGCGGAGTCGGCGCGCACTCGCCGGGCCACAGCCGGTGCAGCCCTGGCGCGCCCGCGCTGCGGTGGCCCCACCCGCACGCGCAGTTGCGCCGCGTTCCGGCGCCTGGGGGCGCCGCGGAGGGACCTCCGGCCCACGCCCTGGGCGACCGGCCGAGCCCCGC     
H       AATTAACAGATTTACTACAGTAAGATTAATTTCAAATTTAATAGAAATAGTAACTCTTTAGAATCGAAGTACACTAAAACTTTTCAATTTTATTCTTTACTTAATACAATTAGAACAGAATATATATTTTAATATTAAGACTATTATTATAGTCTCATATTTTTGGTATATTTTGGAGATTCTATCAGTAATATTACAAAACCTTTACATATTTAAATAATTTATAAACATTTAATAATTGAAATAATCACTACATTTTAATGTTAATTGTTCTACACAAATAATAGATATACGTATCTATTTAATTATCTTTGTTTATAAAATACTCTAAAACAATTATTTAATTTGTAAGACACTAAATTATAATATAAATATTAAAGAATTTATTATTTAAACTATATCTGAAATATACGAGAATTATAGAAAAATAATTTTACAATATGACATTTATAAAGAACTATACTATACTAGAAGTTCTATGCCTGACAAATTATGTAATACGAATTTTATACATTTCCGCATATGGGTTTAAAATATTAATTAAAATAATAATTAAAATATAACAAATTTCTTTTGGTATCATTCCTCGAGAAATATAATCAATATAAATATTATATTATAAGATTAAAATCGTAATTGTAAAAACACAATTTTAAGTACTTTATTTAATACAATACTAATACATGATTCCACGGTTATGACGTTATCAAATCATATTCATAATATCACTTTTATTATTATAGTTTTTAAAAGAGATATTTTATTGAGTTTATTATATGACTTTATATACTATAACATTGTACTGGGTTTATCATCTTATAGTTTCAGATTAAAATTAAGAATTTGTATTAATTAGAAAGTAGTATTATCTAACAATTAGATCTACTTTAATTAGTATGAACAAGATACTTCATAATGTTAATAATATTTACAAGTTGAACCTTTAATAAGAATATATAATTAATTATTGTTATCTTCTAATACATATATTTTTTTGAATAAGTAAGCTAACTTGAGCTTAAGTTAAGCTCAGGCAAAAAGTTTAAGATGTATGGTAGACGTAAACAACGTATTTACACACTCCGCACAGTGTGCCTATCTACTAATCCGGTGGACTAAAGGACACCAGAGTCATCCAACTGAGTTAATGAATGGAACACATTCTTTTCAGGTCTGTAGATCCTGTACAGATTTAGTATGAATGCTGTGTAAATGGTGTAGTATTTAACTTATCATGGCAATTTAGATTTGTCGAGCTTATATGCTATTTAGATAATAGAACTACTGTGTTCACAGATATACAGAATCTAGACTTGTATTAAAAGTGAATATGCAGGCGTAACAATCAATGTAAATAGACACGAATCTACGCAAGTTATCTCTAATTCGTGAACCATAAAGAATCGAATGTTGGTAAAACGTTGATTAGTGATGCTTATTGATTCCACCAGTTTCTTATTTCAGAGTAGGTTAAATTGTATTATTATTCAAAGCAAAATTCGGGAATAGTGCTTGGATAAATGTCCTCGCACACCTTCATGGACCTAAACCTGAGCCACACACCACCTGTCTGTATGATAATTCAACATAACTAAAAACCTTGACCAGGTGAATTATAACACCGCGAAACGTTCAATGATCCATCCCTGAGAAGGGATGGTTTAAGCCCACGGGTCTCTCATGACAGATGGAATTCGTACGAAACCGAGATCATTCTAAGATTACAACTTCGTTGAGACCTGTTCATACGGCAACATAACAAATTTTAGCGATGGTTGATGGAACCTGGGACCACAGTCACTAAAATTCCTCCTGCAACTGGTACCCGACGAAGGATAAACGATCAAAATGTAACGGCAATAAAGGCGAACTTAGCGAAAGCGAGTTCTTGACAAGATTAGTACTTTCATGTACTATACTGACATTTAGAAGTGACTAAGCTTATTCGTGGAAGATATTTAGAAAATATTCAGATGTCATATTATGCTGTGTAGCTTATTACCCGTAATCTTCTCCGCGATATGTCTCATACTGTCGAGCGCTTGCTACGCGGAACGGGCCGGGTACGTCGGTCCCTACAAAGGCCCGACACAGCCTACCGGCCTGGCGCCGTCGACGTGAACTCAATCGCCCACTTCCCCGGCCCGGGACATTTAGTAGCACTTTACCAGGAACTGCGACAGCCGGCTCCGGAGTACGTTCGATCTTAGGGCGGATCGGCTGTGTGCGAGTCGCCCCTTTGCGATAATGAGGTCAGCAAGCGTCGTATGTTGTAGTCGTAAAGTATTCGTAGTCCCAGCATAAGCCTGGCCGTGAATCAGGTTCTTCCCTATGGTCCCGGCCGGCGTGAAGCATTTCAAGGTGCCCATTGGGCCCGGTCCGTAGCGTACCGGGTCTGCTACGCTCGATGGCTAGGAGGGGTGCATGGACTCGCCCCCCTTGTCGCACGATTCATATAGTTTGTCGATCGACAGCCGAGGGGACGGTGGAGAAGTCCGACTGGAACGGTTTCCATGCTAGCCTGCCTGCAAGGCTAGGTGGCACAGAATGATCCAGAGGTCTCGGTGGTCCTGTACCGAGTCCCGTATAGGCCTGGAACAAGGCCTGGCCGCCGCGGCCAGCTCCCGGCCGACCCGTACAGCGGCCCCATTCGATCTGGATCTCTACCCTTTGGCCTGCGCCGTGGACCCGGGCTCGAATAAATGGGCAACCCTGCTGATGGTCCCGCCGAAGTAGCCTGCCGGATCACGCGAGGACCAGAAAATCGTGGTCCCCGTCATGCGCTAACCCGTGAGACGTATTGCAGTGGGGTGCCATCCTACTGGAGGCAGTAATCGTCATATGGACTGTTCTATGGGGACCCTATCGGAGTCGAGGACTCCCCGCGGGCGTAGAAAGGAAGTGGACTCAACGGCTATATAGAATTCCATGCTGTGACGGCGGTGTCTTGTGCCGCAGGGAGCCTGGTTATAGGTCTCTCCGAAGGACCCAAGGGCCGCCCGCGGTGCCGGGCGACCCTAGCCCCTCTCGCCGATTCGCGCTTCTGCCCGATCGAGTGCCCGCGGCGGACAACCGGTGCGCGGTCGGGAGACGGGGGCGGCCAGATCCGAGGCCCGTTGACAGGCGCGTTCGCCCCCCGAGGACGAGTGCCGCAAGGGGGAGGTTCGCCGCGTCCGCTAGGCCGGCCTGGCGCGACCAGCACGCGGAATCGGATGCTAGCAGCGCCCCGGGCTTGGTCGGGGGTCGGGCCGGCCCGTCCCTGGGAGGATGCGCGGACGCGATAGATGCCGGTCTGCCGCGGCGAGTAGCCGACCCCCGCGCGCGCCCCCGCCGGTCCACGTCTCGTCGGGTCTCTCGAGCGGACACAGGCCCCACCAGCAGCACCGCCTCGGGCCGCACCTCGCGTGGTCCTCGACGGGCCGGCCCCGGGCACCGGGGCGGCCTCCCCCGCGCCCGGCCTGGCGGGCTGCCTTCACTGCAGCCCGGGCTGGACCCGGTCCTAAAGGCTCGCCGGAGGGCGCCGGAGGCAAAATCCGCGCGCCGCCGCGCGCGGAGGGCGCTGCGGGCCGGAGCGGGCTGTAAGTGCCGCGGGCCGGGCGGGCGCCGCAGAGTACCGCAGTGTACGGGCCGGGCTGGACGCCACCCCGCGGGTCCAGGGGGCCGCCGCTCGCCACAGCGAAGCGGGCCCCCAAGGCTGGGCCCCGGCCCGACGGCAAGGCCGGTCCTGCGACCATGCCGGGCCCCGTCCCCACGGTGTGGGCCCGCAGGTGGCCCGGCGGATCTCGGGCCGACGCCCGGCTAGGCTTCAGGCGCCCGCGCGCCGGGCTGCGCCCCCCCGAGGCGGGGTCCGCGGGCACTCGCCGGGGCACAGCCGCTGCCGCCCTCGCGCGCCCGCGCGCCGGTCGATCCACCCCCAGGCGCAGTTGCGCCGCGTTCCCGCCGCTGGGGGCGGGGCGGACGGACCCGCGGCCCACGCCCTGGGGGACCGGCCCAGGCCCGC     
G       TATTAACAGATTTACTACAGTAAGATTAATTTAAAATTTAATAGTAATTGTAACTATTTAGAATAGAAGTACACAAAAACTTTTCAATTTTATTCTTTACTCAATTCAATTAGAACAGAATATATATTTTAATATTAAGACTATTATTATAGTCTCATATTTTTGGTATACTTTGGAGATTCTATCAGTAATATTACAAAACCTTTATATATTTAAATAATTTATAAACAGATAATAATTGATATAAGCACTACATTTTAATGTTAATTGCACTACACAAATAATAGAGATATGTATCTATTTTATTATCTTTATTTATAAAATACTTTAAAAAAATAATATAAATTGTAAGACACTAAATTATAATATAGATATTAAAGAATTTATTATTTAAACTATATCTGATGTATACGAGAGTTATAGATAGATAATTTTACAATATGACATTTTTAAAGAACTATACTATACTAGAAGTTCTATGCCTGACAAATTAAGTATTACGAATTTTATACATTTTCGCATATGGGTTTAAAATATTAATTAAAATAATAATTAAAACATAACAAATTTCTATTGGTATCATTCCTCGAGAAATATAATCAATATAAATTTTATATTATAAGATAAAAATCGTAATTGTAAAAACACAATTTGAAGAACTTTATTTGATACAATACTAATACATGAATCCACTGTTCTGACGTTATCAAGTGATTATCATAATTTCACTTTTAATATAATACATTTTAAAAGAGATATTTTATTGAGTTTATTATATAACTTTATATCCTATAACATAGTACTGGGTTTATCTTCTTAAAGTTTCAGATTAAAATTAAGAATTTGTATTAATTAGAAAGTAGTATTATCTAAAAATAAGATCTACTTTAATTACTATGAACGAGATACTTCAAAATGTTAACAATATTTACAAGTTGAACCTTTAATAAGAATACATAATTAATTTTGGTTATCTTTTAATACATATATTTTTGTGAATAAGTAAGCTAACTTGAGCTTATCTTACGCTCAGGCAAAAAGTTTAAGATATTTCGTAGACATAAACAACGTATTTTCACACCCCGCACAGTGTGACTCTCTACTAATCCGGTAAATTAGAGTACACCAGTGTCATCCATCTGAGTCATTGAATAGAACAAATTCTTTTCAGGTCTATGGATACTGTACAGATTTAGTATGGATGCCGTGTAAATCGTGTTGTATTTAATATATCTTGGCAATTTAGATTTGTCGAGCTTAAATGCTAGTTAGATTATAGATCTACTGTGCTCACAGATCTACAGAATCTAGACTTGTATTAAAAGTGAAAATGCATGCGTAACAAGCAATGCAAATAGACAAGATTCTACGCAAGCTATCTTTAATTCGTGAACCTTAAAGAATCGAACTTTGGTAAACAGTTGATTAGTGAGGCTTATTGATTCCACCAGTTTCCTATTTCAGCGCAGGTTAAAGTGCATTATTATTCAAAACATACTTTGGGAATGGTGCTTGGATAAATGTCCTCTCACACCTTCATAGACCTAAACCTGAGCCACAAACCACCTGTTTGTATCGTAAGACAACATAATTAAAACTCGTGACCAGGTGAATTATAACACCGCGAAAAGTTCTATGATCCATCCCTGAGAAGGGATGGCCTATGCCCACGGGTCTGTCATGACAGATGGAATTCGAACGAAACCAAGCTCATTCTAAGATTACAACTTAGTTAAGACTTGTTCATACGGCAACATAACAAATTTTAGGGATCGTTGATGGAACCTGCGCCCTCAGTGGCTAAAAACCCGCCTGCAACTGGAACCCGACGAAGGATGAAATATCAAAATAAAACGTCAATAAAGGCGAACTTTGCGAAACCGAGCTCTGGACAAGATTAGTACTTTCATGTACAATACAGACATTCAGAAGTGTCTAAGCTTATTCCTATAAGATATCTCGAATATATTTAGATGTCATTTTATGCTGTGTAGCATATTACCCTTAATCTGCTCAGCGATCTGTCTCATTCTGTCCAGCGCCTACTACTCGGGACGGGCCGGGTCCTTCCGTGGCTACAGAGACCCGACGCAGCCTACCGGCCTGGCACCGCCGACGTGAACTCCATCGCCCATGTGCCCGCCCCTGGACATTGAGTAGCACTTAACCAGGAACTTCGACTGCCGGCTCCAGAGTACGTTCCGTCTTGGGGCGGATCGGTTGTGTGCGAGTCGCCCCTTTTCGATAATGAGGTCAGCAAGGGTCGTATGCTGTAGTCGTAAGGTATACGTAGTCCCAGCATAAGCGTGGCCTTGAATCCGGTTGTTCCCTGTGGTCCCAGCTGGCCTGTAGCAGTTCTAAGTGCCCATTGGGCCCGGTCCGTAGCGTACCAGGTCTGCTACGCTCGATGGCTAGGAGCGGTGTATGGACTCGTCCCCCTAGTCGCACTATTCATATAGTTTGTCGATCGAAGGCCAAGGGGACGGTAGTGATGTCAGACCGGATCGGTTTCCATGCTAGCCGTCCTCCAAGGCCAGGAGGCACACGATGATCCAGAGGTACCGGTGGGCCTGTACCCAGTCCCGTATAGGCCCGAACCAAGGCCTGGCTGGCGCGGCCAGGTCCCAGCCAGCCCCTCCAGCCGCCACATACGAGCTAGAAATCTACCCTTTAGCCTGCGGCGTGGACCCGGGCTCGAATAAATGGGCAAGCCTGGGGATGGTCCCGACGATGGAGCCTTCCGGACCCCGCGCGGACCAGAAAATCGTGGTCCCCGTAATGCGCTAACCCGTGAGATGTATTGCAGTGGGATGCTATGCTACTGGAGTCAGTAATCGTCCTCTGGACTTTTCTCTGGGGCCCCTATCGGAGACGAGGAATCCCCGGGGGCATAGCACGGTAGGCCACTCAACGGCTATATAGAATTCCCTGCTGGGACGGCGGCGTCTTGTGCGGCAGCGAGCCAGGTTATCGGTCCTACCGCAGGACCAAAGGGCGGGCCCCGCTGGCGGGCGACCCGAGCCCCCCTCCCCGATTCGCGCTTCTCCCCGAGCCAGACACCGCGGCGCACAACCGGGGTCCGGTCGGGAGACGGGGGGGGCCTGAGCCGGGGACCGTTGACACGCGCGTTCCCCCGGCGAGCACGAGTGCCGCAACGGGGAGGTTCCCCGCGTCCGCTAGGCCGGCCTGGCGCTGCCAGCCCGCGGAATCCGACGCTCGCACCGCGTCGTGATAGGTCTGAGGGCGCGCCGGCCTGTCCCTGGTAGGCTGCGCGGACGCGGTAAATTCCGGGCTGCCGCGGCCTGTGGCCGAACCCCACGCGCCCCCCCGCCGGCCTACGCCTGGTCAGGTATCGCGAGCGAGCGCAGCCCCCGCCGGCAGCACTGGCTCCGGCCGTTCGTCGCGTGGTGCTCGACGGGTCCGCCCCGGGCACGGGGCCGCCCTCCCCCGCGCCCGGCCTGCCGGTCTGCATTCACTGCAGCGCCGGCTGGACCCGGTCCTAAACGCTGGCCCGAGGGCGCGGGAGGCACAATCCGCGCGCGGCAGCGCGCGGAGGGCCGTGCGGGCCGGACCGGGCTGTATGTGCCACGCGGCGGCCGGGCGCCGCGCGGTAGCCCAGTGTCCGGGCCGAGCTCGACGCCACCCCGCGGGTCCAGCGGGCCGCCTCCCGCCACAGCCAAGCGGGCCCTCGACGCTCGGCCCCGGTCCGGCGGCACGGCGGGTCCGGCGACCCTGCCGGGCCCCGCTACCACGGTGTCGGCGCGCAGGTGGCCGGGCGGATCTCGCGACGACGTGCGGCCAGGGTTCAGGTTCCCGCGCCCCGGGCTGCGCCGCCCCGAGGCGGGGTCGGCGGGCACTCGGCAGGCCACAGCCGCTGCCCCCCTCGCGCGCCCGGGCGGCGGTCGCCCCACCCGCAGGCACAGTTGCGCGGCGTTCCGGCGGCTGGGGGCGCGGCGCACGGACCCGCGGCCCACGCCCCGGGCGACCGCCCTAGCCCGGC     
F       TATTAACAGATTTACTACAGTAAGATTAATTTTAAATTTAAAAGTAATTGTAACATTTTAGAATCGAAGTACACTAAAACTTTTCAATTTAATTCTTTACACAATTCAATTAGAACAGAATATATATTTTAATATTAAGACTAATATTATAGTCTCATATTTTTGGTATAATATGGAGATTCTATCAGTAATATTACAAAACCTTTATATATTTAAATAATTTATAAACATCTAATAATAGATATAAACACTACATTTTAATGTTAATTGAACTACACAAATATTAGAAATATGTATCTATTTAATTATCTTTTTTTATAAAATACTTTAAAACAATAATATAAATTGTATGACACTAAATTATAATATAAATATTAAAGAATTTATTATTCAAACTATATCTGATTTATACGAGATTTATAGAAAAATTATTTTACAATATGACATTTTTAAAGAACTATACTATACTAGAAGTTCTATGCCTGACAAATTAGGTAGTACGAATTTTTTACCTTTTTGCATATGGGTTTAAAATATTAATTAAAATAATAATTAAAAAATAACAAATTTCTATTGGTATCATTCCTCGAGAAATATAATCAATATAAATATTATATTATAAGATAAAAATCGTAATTGTAAAAACACTATTTATAGTACTATATTTAATACAATACTAATACACGATTCCACAGTTATGACGTTATCAATTTATTCTCATATTGTCACTTTTAATATAATAAGTTTAAAAAGAGATATTTTATTGAGTTTATTATATAACTTTATAAACTATAACATGGTACTGGGTTTATCTTCTTATAGTATCAGAATAAAATTAAGAATTTGTTTTTATTAGAAAGTAGTATTTTCTAAAAATAAGATCTACTTTAATTAATATGAACTAGATACTTCATAATGTTAACAATATTTACAAGTTGAACCTTTAATAAGAATAAACAATTAATTATCGTTATCTTATAATACATATATTTTTGTGAATAAGTAAGATAACTTGAGCTTATTTTATGCTCAGGCAAAAAGTTTAAGATATATTGTAGACATAAACAACGTATTTGCACACCCCGCACAGTGTGACTCTCTACTAATCCGGTCAAATAAAATACACAAGTGTCATCCTGCGGAGTCACTTAATGGAACAAATTCTTTTCAGGTCTCTTGATACTGTACAGATTTAGTATGTATGCTGTGTTAATAGTGTTGTATTTAATATATCTTGACTATTTGGGTTTGTCCCGCTTACATGCTAATTAGATGATAGAGCTACTGTGATCACAGATATACAGACTCTAGACTTGTAGTAAAAGTGATTATGCACGCGTAACAACCAATGAAAATAGACAAGAATCTACGCAAGGTATCTCTAATTCGTGAACCTTAAAGAATCGAAGGTTGATAAGATGTTGAATAGTGACGCTTATTGATCACACTAGGTTCTTATTTCGGCGATGGTTAATGTGCATTAATATTCTAATCATATTTTGGGAATAGTGGTTGGATAAATGTCCTCTTACACCTTCATCGACCTAAACCTGAGCCACAAACCACTTGTATGTATCATAAGACAACATAACTAAAATTCGTGACCAGGTGAATTATAACACCGCGACAGGTTATATGAACCATCCCTGAGAAGGGATGGCCCATGCCCACGGGTCTTTCATGACAGATGGAATTCGAACGAAACCGAGCTCATTCAAAGATTACAACTTTGATAAGACTTGTTCATACGGCAACATAACAAATTTTAGGGATGGTTCATGGAACCTGGGGCCGCAGTCGCTAAAAACCCTCCTGCAACTGGAACCCGACGAAGGATCAATTATCAAAATGGAACGTCAATTAAGGCGAACTTCGCGAAAACGAGGTCGGGACAAGATTAGTAGTTTCATGTACAATATTGACATTAAGAAGTGGCTAAGCTTATTCGTATAAGATATCTTGAACATATTAAGATGTCATATTATGCTGTGTAGCATATTACCGGTAATCTGCTCCGCGATGAGTCTCATAGTGTCCAGCGCGTGCTACGCGGGACGGGCCGGGTAGGTCCGTCGCTACAGAGACTCGACGCAGCATATCGGCCTGGCACCGCCGACGTGAACTCTAGCGCCCACCTGCCCGTCCCCGGACATTCAGTAGCACTTGACCAGGAACTTCGACTGCCGACTCCAGAGTACGTTCCGTCTTCGGGCGGATCGGCTCTGTGCGAGTCGCCCCTTTTCGATAATGAGGTCAGCTAGCGTCGTATGTTGTAGTCGTAAACTATACGTAGTCCCAGCATGAGCGTGGCCGTGAATCAGGTTGTTCCCGATGGTGCCTGCAGGCCTAAAGCAGATCCATGTGCCCATTGTGCCCGGGCCGTAGCGTACAAGGTCTGCTTCGCTCGATGGCTAGGGGGGGTGCATGGACCCGCCCCCGTAGTCGCACTATTCATATAGTTTGTCGATCGACAGCCAAGGGGACGGTAGCGATGTCTGATCGGATCGGTTTCCAGGCTAGCCTTCCTACAAGGCTAGGAGGCTCATTATGATCCAGAGGTATCGGTGGCCCTGTACCCAGTCCCGTATAGGCCAGTACCAACGCCTGGCTGACGCGGCCTGCTCACTGCCAGCCCCTACAGCCGCCTCGTCCGACCTCGAACTCTACCCTTTAGGCTGCGCCGTGGACCCGGGCTCGAATGAATGGGCAATCCTGATGATTGTCCCGGCGAAGGAGCCTGCCGGACCCCGCGCGGACCAGAAAATCGTGGTGCCCGTCGTGCGCTAACCCGTGAGAAGCATTGCAGTGGGGTGCCATGCTTCTGGAGTCAGTAATCGTCCTATGGACTGTTCTATGGGGCCCCTATCGGAGACGAGGACACGCCGGGGGCGTAGCAAGGGAGACTATTCAACGGCGACATAGAATTCCGTGCTGCTACGGTGGGGTCTTGTTCTGCAGGGAGCCCGGTCACCGGTCTTTGCGAGGGACCGAAGGGCGGTCGGAGGGGTCGGGCGACCGCCGCCCGAGTCGCCGAATCGGGCTGCCCCCCGATAGAGGCTCCGCGGCGGACAACCGAGGCCCGGTAGGGAGACGGTGGCGGCCTGATCCGCGGCCGGTTGACACGCCTGTTCCCCCCCCCACGACCAGTGGCGCGAGGGGGAGGTTCCCCGCGTCCGGTAGGCCGGCCTGACGCGCCCAGCCCGCGGAATGGGACTCTAGCAGCGCCACGGGATTGGTCTGAGGCCGGGCCGCCCTGACCCTGGGAGGCTACCCTCACGCGATACACGCCGGGCTGCCGCGGCGCGTAGCCGACCCCCGAGCGCGCCCCCGCCGGGGCACGGCTCGTCCGGTATCCCGAGCGTGCCCAGCCCCCCCCAGCAGCACCGCCTCCGGCCTTTCGTCGCGTGCTCTTCGACGGGCGAGCCCCGGGCAGCAGGCCGGCCTCGCCCGCGCCCGGCCGGCCGGGCTGCGTTCACTGCAGCGCCGGGTGGCCCCGGTCCTAAAGGCTGGGCCGAGGGCGCGGGAGGCACAATCCGCGCGCCGCCGCGCGCGGAGGGCGCTGCGGGATGGACTGGGCTGTAAGTGCCACGCGGAGCGGGGGAGGCGCACAGTAGCCCAGTGGGCGGGCCGCGCCGGACGCCACCGCGCGGGTCCAGCGCGCCGCCCCCCGTCACAGGCGAGCGGGCCCTCAAGGCTAGGCCCCGGTCCGGGGGCACCGCCGGTCCGGCCACCCTGCCGGGCCGGGCCGCCACGGTGTCGGCCCGCAGGTGGCCGGGCGGATCTCGCGGCGACGAGCGGCCCGGGTTCAGGTCCGCGCGCCCCGGGGTGCGGCCCCCCGCGGCGGGGTCCGCGGGCACTCCCCCGGGCACAGCCGCTGCCGCCCTCGCGCGCCCGGGCGTCGGTGGCCCCACCCGCACGCGCAGTTGCGCTGCGTCCCGGCGCCGGGGGGCGCGGCGGACGGACGCCCGGCCCACGCCCCGACCGAGCGCCCCAGACCCGC     
E       GATTAACAGATTTACTACAGTAAGATTAATTTTAAATTTAACAGTAATTGTAACATTTTAGAATAGAAGTACACTAAAACTTTTCAATTTAATTCTTTACCCAATTCAATAAGAACAGAATATATATTTTTATATTAAGACTATTATTATAGTCTCATATTTTTGGTATAATAAGGAGATTCTATCAGTAAAATTACAAAACCTTTATATATTTAAATAATTTATAAACACATATTAATAGATATAATCACTACATTTTTATGTTAATTGAACTACACAAATAATAGAAATATGTATCTATTTAATAATCTTTCTTTATAAAATACTTTAAAAAAATCATATAATTTGTAAGTCACTAAATTATAATATACATATTAAATAATTTATTATTTAAACTATATCTGATATATACGAGAATTGTAGAAATTTAATTTTACAATATGACATTTATAAAGAACTATACTATACTAGAAGATCTATGCCTGACAAATTAGGTATTACGAATTTTATACATTTTCGCATATGGGTTTAAAATATTAATTAAAATAATAATTAAAAAATAACAAATTTCTTTTGGTATCATTCCTCGAGAAATATAATCAAAATAAATCTTATATTATAAGATTAAAATCGTAATTGTAAAAGCACAATTTGTAGTACTTTATTTAATCCAATACCAATACACGATTCCACAGTAATGACGTTATCAAATTATTCTCATAATATCACTTTTAAAATAATATATTTAAAAAGAGATATTTTATTGAGATTATAATATAACTTTATCTTCCATAACATAGTACTGGGTTTATCTTCTTAAAGTTTCAGATTAAAATTAAGAATTTGTAATTATTAGAAAGTAGTATTGTTTAAAAATTAGATCTACTTGAATTATTATGAACAAGATACTTCATAATGTTAATAATATTTACAAGTTGAACCCTTAATAAGAATAGACAATTAATTATTGTTATCTTTTAATACATATATTTTTGTGAATAAGTAAGATAACTTGTGCTTAGATTACGCTCAGGCAAAAAGTTTAAGATGTTTGGTTGATGTAAACAACGTATTTCCACACCCCGCACAGTATGACTCTCTACTAATCCGGTGGACTAGACTACACAAGAGTCATCCATCTGAGTGAGTTAATTGAACATATTCTTTTCAAGTCTATAGATACTGTTCAGATTTAGTATGTATGCTGTGTAAATAGTGTAGTATTTAATATATCTAGGCTCTTTAGAATTGTCGCGCTTAAATGCAAGTTAGATAATAGAGCTACTGTGATCACAGATGTACAGAATCTAGACTTGTAATAAAAGTGAATTTGCATGAGTAACAATCAATGAAAATAGACAAGAATCTACGCAAGATATCTTTAATTCGTGAACCTTAAAGAATTGAAAGTTGGTAATACGTTGATTAGTGAAGCTTATTGATCCCACTAGGTTCTTATTTCGGTGCCGGTTAAAGTGCATTATTATACAAAGCATAGTTTGGGAATCGTGCTTGGATAAATGTCCTCACACACCTTCATAGACCTAAACCTGAGCCACACACCACATGTCTGTATCTTAAGACAACATAACTAAAATACGTGACCAGATGAATTATAACACCGCGAGATGCTCTATGATCCATCCCGGAGAAGTGATGTCGGCTGCGCACGGGTCTATCATGACAGATGGAATTCGGAAGAAACCTAGTTCATTCGAAGATTACAACTTAGATCAGACCTGTTCATACGGCCACATAACAAATTTTAGTGATGGTTCATGGAACCTGGGCCCGCAGTTGCTTAAACCCCGCCTGCAACTGGAACCCGACGAAGGATACATCATCAAAATAAAACGACAATTAAGGCGAACTTCGCGAAACCGAGGTCTCGACAAGATTAGTAATTTCATGTACAATATCGACATTCAGAAGTGCCTAAGCTTATTGGTAGAAGATATCTCGAAAATATTAAGACGTCATATTATGCTGTGTAGCATATTACCCGTAATCTGCTCTGCGATCTGTCTCATCGTATCCAGCGCCCGCTACGCGGCACGGGGCGGGTATGTCCGTCGCTACAGAGACTCGACTCAGCCTAGCGGCCTGCCACCGCCGACATGAACTCCATCGCCCACACGCCCGCCCCGGGACATTGAGTAGCACTTTACAAGGAACATCGACAGCCGCCTCCAGAGTACGTCCCGTCTTTGGGCGGATCGGCTGTGTGCGAGTCGCCCCTTTTCGATAATGAGGCCAGTAAGCGTCGTATGCTGTAGTCGTAAAGTATACGTAGTCCCAGCATGAGCGTGGCCCTGAATCAGGTTGTTCCCTATGGTGCCGGGTGGCAGTGAGCAGTTCTAAGTGCCCATTGTGCCCGGTCCGTAGCGTAGAAGGTCTGCTTCGCTCGATGGCTAGGAGGGTTGAATGGACCCGCCCCCCTACTCGCACTATTCATATAGTTTGTCGATCGACGGCCAAGGGGACGGTAGCGAGGTCCGATCGGATAGGTTACCAGGCTAGCCTCCCTCCAAGGCGAGGAGGCAAAAAATGATCCAGAAGTATCGGTGGCCCTGTACCCAGTCCCGTATAGCCCAGAACCAACGCCTGGCGGTCGTGGCTAGCTCCCGGACAGCCCCTACAGCCGACACATGCGACCTGGAACTCTACCGTTTAGCCTGCGGCGTGGACCCGGGCTCAAATAAATGGGCAAGCCTCGTGATGGTCCCGGCCAAGGAGCCTCCCGGAGCAGGCGCGGACCAGAAAATCGTGGTGCCCGTTATGCGCTAACCCGTCAGAGGTATTGCAGTGGGTTGCCATGCTGCTGGAGTCAGTAATCGTCCTATGGCCTGTTCTATGGGGCCCCTATCGGAGACGAGCACTCTCCGGGGGCATAGAAGCGGATGCTACTCAACGGCGATATAGAGTTCCCTGCTGCGACGGGGGCGTCTTGGCCAGCAGGGAGCCAGGTCACTGGTCTTTCCGCCGGACCCAAGGGCGGGCTGCGCCGTCGGGCGACCTCAGCCCGCGTCCACGACTCGCGCTTCGGCCCGATATAGGGCCCGCGGCGGACAACCGAGGTCCGGTCGGGAGACGGCGGCGGCCGGATGCGGGGCCCGTTCACACGCCTGTTCCCCCCCCCACCACGAGTGCTGCAAGTGGGAGGTTCTCCGCTTCCGCTAGGCCGGCCTGGGGCGGCCAGCCCGCCGAATCGGAGCCTAGGAGGGCCTCGCGCTGGGTCTGAGGCCGAGCCGGCCGGTCCCTGGGAGGCTCCGCCGGCGCGATATAGGCCGGGCTGCCGCGGCGGGTGCCCGACCCCCGAGCGCGCCCCCCACGGGCTACGCCTAGTCGGGTTTCTCGAGCGGGCGCAGGCCCCGCCAGCAGCCCCTCCTCCGGCCCTACGTCGCGTGTTGCTCGACGGGTGAGCCCCAGGCATCGGGGCGGCCTCGCCCGCGACGGGCCGGCCGGGCTGCCTTCACTGCAGCGCCGGCTGGCCCCGGTCGTAAAGGCTGGCCCGAGGGCCCCGGGGGCACAATCCGCGCGCCGCCGCGCGCGGAGGGCGCTGCGGGACGGCCAGGGCTGTAAGTGCCACGCGAGGCCGGGGCGCCGCACAGTAGCCCAGTGGGCGGGCCGCGCGGGACGCCACCGCGCGGGTCCAGCGGGCCGCCTCCCGCCACAGCCAAGCGGGCCCTCATCGGTCGGCACCGATCGGTCGGCACCGCAGGTCCGTCCAGCATTCCGGGCCGCGCCGCCACGGTGTCAGCCCGCAGGTGGGCCGGCGGATCTCGCGGCGACGCGCTGCCAGCCTTCAGGTTCCCGGCCCCCGGGGTGCCGCCCCCCGGGGCAGGGTCCGCCGGCACTCCGCGGGACACATCCGGTGCTGTCCTCGCGCGCCCGGGCCGCGGTGGCCCCACCCGCAGGCGCAGTTGCGCGGCGTTCCGGCGCCGGGGGGCCCGGCGGACGGACCCCAGGCCCACGCCCCGAGCGAGCGCCCCAGCCCCGC     
D       TATTAACAGATTTACTACAGTAAGATTAATTTCAAATTTAAAAGTAAATGTAACCTTTTAGAATCGAAGTACACTAAAACTTTTCAATTTCATTCTTTACACAATTCAATTAGAACAGAATATATATTTTAATCTTAAGACTAATATTATAGTCTCATATTTTTGGTATAATTCGGAGATTCTATCAGTAATATTACAAAACCTTTAAATATTTAAATAATTTATAAACATATATTAATTGAAATAATCACTACATTTTAATGTTAATTGTTCTACACAAATAATAGAAATAAGTATCTATTTCATTATTTTTGTTTATAAAATACTTTAAAAAAATTATATAAATTGTAGGACACTAAATTATAATATAGATATTAAAAAATTTATTATTAAAACTATATCTGATCTATACGAGAATTATAGAAAAATAATTTTACAATATGATATTTATAAAGAACTATACTATACTAGAAGTTCTATGCCTGACAAATTATGTACTACGAATTTTTTACATTTTAGCATATGGGTTTAAAATATTAATTAAAATAATAATTAAAATATAACAAATTTCTTTTGGTATCATTCCTCGAGAAATATAATCAAGATAAATCGTATATTATAAGATTAAAATCGTAATTGTAAAATCACAATTTGTAGTACTATATTTGATCCAATACTAATACAAGACTCCACTGTTATGACGTTATCAAGTTATATTCATAATTTCACTTTTATAATAATAAATTTAAAAAGAGATATTTTATTGATATTATGATATAACTTTATGATCAATTACATGGAACTGGGTTTATCTTCTTATAGTATCAGAATAAAATTAAGAATTTGTCATTATTAGAAAGTAGTATTATCTAAAAATTAGATCTACTTTAATTAATATGAACAAGATACTTCAGAATGTTAACAATATTTACAAGTTGAACCATTAATAAGAATAAACAATTAATTTTTGTTATCTTATAATACATATATTTTTATGAATAAGTAAGCTAACTTGGGCTTATCTTATGCTCAGGCAAAAAGTCTAAGATATTTAGTAGAAATAAACAACGTATTTTCACACCCCGCACAGTATGCCTTTCTACTAATCCGGTTAATTAGAGTACACAAGAGTCATACACCAGAGTAAATTAATGGAACACATTCTTATCATGTCTTTCGATACTGTCCAGATTTAGTATGAATGCTGTGTAAATAGTGTAGTATTTAATATATCTCGGCGATTTGGAATTGTCTAGCATAGATGCTACTTAGATAATAGACCTACTGTGATCACAGATGTAGAGATTCTAGACTTGTATTAAAAGTGAATATGCATGCGTAACAAACAATGAAAATAGACAAGACTCTACGCAAGGTATCTGTAATTCGTGAACCTTAAAGAATAGAAAGTTGGTAAGCCGTTTATTAGTGAAGCTTATCGATCACACTAGGTTCTTATTTCGGAGCTGGTTAAGGTGCATTATTATACAAAGCACAATTTGCGAATGGTGCTTGGATAAATGACCTCACATACCTTCATTGACCTAAACCTAAGCCACATACCACCTGTCTGTATTGTAAGACAACATAACTAAAGTTCGTGACCAGATGAATTATAACACCGCGACACGCTCTATGATCCTTCCCGGAGAAGTGATGGCGTATGCTCACGGGTCTTTCATGACACATGGAATTCGGCCGAAACCTAGGTCATTCGAAGATTACAACGTTGATGAGACATGTTCATACGGCCACATAACAAATTTTAGGGATGGTTGATGTAACCTGATCCCCCAGTCTCTAAAATCCCTCCTGCAACTGGAACACGACGAAGGATCTATTATCAAAATCAAACGTCAATGAAGGCGAAGTTGGCGAAAACGAGGTCGTGACAAGATTAGTACTTTCATGTACAATATCGACATTAAGAAGTGACTAAGCTTATTCATATAAGATATATCGAAAATATTAAGATGTCATCTTATGCTGTGTAGCATATTACCTGCAATCTGCTCCGCGATGCGTCTCATTGTCTCGAGCGCCCGCTACTCGGGACGGGCCGGGTATTTCCGATGCTACAGAGACGCGACTCAGCCTAGGCGCCCGGCGCCGCCGACATGAACTCGATCGCCCGCCATGCCGACCCGGGACATTGAGTAGCACTTGACCAGGAACTTCGACAGCCGCCTCCAGGGTTCGTTCCGTCATGCGCCGGATCGGCTGTGTGCGAGTCGCCCCTTTGCGATAATGAGGTCAGCCAGTGTCGTATGGTGTAGTCGTAAAGTATACGTAGTCCCTGCAGGAGCGTGGCCTTGAATCAGGTTGTTCGCTATGGTGCCGGCTGGCTTAGAGCAGTTCTAAGTGCCCATTGGTCCCGGGCCGTAGGGTACAAGGTCTGCTCCGCTCGATGGCTAGGTGGGCTGTATGCACCCGTCCCCCTAGTCGCACCATTCATATAGTTTGTCGATCGACTGCCAAGGTGACGGTAGCGAGGTCCGATAGGATCGGTTACCAAGCTAGCCTCCCTCCAAGGCGAGGAGGCAAAGTATGATCCAGATGTATCGGTGGTCCTGTACCCAGTCCCGTATAGGCCAGAACCTACGCGTAGCGGACGTGGCGGGCTCAGTGCCAGCCCTTACAGCAGGCCCATGCGATCTAGAACTCTACCGTTTAGCCTGCGCCGTGGACCCGGGCTCGAATAAATGGGCAAGCCTGATGATCGTCGCGCCCAACTAGCCTCCCGGAACACGCGCGGACCAGAAAATCGTGGTGCCCGTTATGCGCTAATCCGTCAGAGGTATTGCAGTGGTTTGCCATGCTGCTGGAGTCAGTAATCGTCATATGGACTGTTCTTTGGAGCCCCTATCGGAGACGAGCACGCCCCGAGGGCTTAGCAAGGTGTGCTACTCAACGGCGACATAGAATTCCCTGGTGGGACGGCGGCGTCTTGTGCCACAGCTAGCCAGGTTACGGGTCTTTCTGGCGGACCGAAGGCCGGGCTGGGAAGGCGGGCGAACCCAGCCCGCGTCGACGACCCGTGCTTCTGCCCGATATAGCATCCGCGGCGGACAACCGAGGGCCGGTCGGGAGACGGTGGCGGGCGGAGCCGGGGCCCGTTGACACGCCTTTTCCCCCGCCCAGGACAAGTGCTGCAGGTCGGAGGTCCTCCGGGTCCGGTAGGCCGGGCTGGCCCGCCCAGCGCGCCGAATCGGACGCTACCAGCGCCTCGGGCTAGGTCTGGGGCCGGGGCGGCCCGGCCCCGGGAGGCTGCGCTGCCGCGATAGATTCCCGCGTGCCGCGGCGCGTGCCCGACCCCCGAGCGCGCCCCCCAGGGGCCACGCCTGGTCCGGTATCTCGAGAGGGGTGAGGCCCCCCCAGCAGCACCGGCTCCGGCCGTTAGTCGCGTGGTGCTCGACGGATGAGCCCCGGGCACGGGGCCGGCCCCGCCCGGGCCCTGCTGGCGGGGCTGCCTTCACTGCAGTGCAGGCTGGGCCCGGTCCTAAAGGCTGGCCCGGGGCCCCCGTGGGCACAATCCGCGGGCCGCCGCGCGCGGAGGGCGCTGCGGGTCGAACAGGGCTGTAAGTGCCAGGCGGCGCCGGGGCGCCGCGGAGTACCCCAGTGCGCGGGCCGCGCTGGACGCCACCGCGCGGGTCCAGGGGGCGGCCCCCCGACACAGTAAAGCGGGCCCTCTGCGCTCGGCACCGGTCCGTGGTCACCGCAGGTCCGGCAACCTTTGCGGTCCGCGGCGCCACGGTGTCGGCCCGCAGGTGGCCGGGCGGATCTCGCGGCGACGCGCTGCGAGTGTTCAGGTGCCCGCGCTCCGGGGTGCCCCCCCCCGGGGCGGGGTCCGCGGGCACTCGTCGGACCGCTTCCGGTGCGGCCCTCGCGCGCCCGGCCCGCGGTGGCCCCACCCGCAGGCGCAGTTGGGCTGCGTTCCGGCGTCGGGGGGCGCCGCGGACAGACCCGCGGCCCACGCACCGAGCGAGCGCCCGAGTCCCGC     
C       TATTAACAGATTTACTACAGTAAGATTAATTTCAAATTTACAAGTAATTGTAACTTTTTAGAATAGAAGTACACAAAAACTTTACAATTTTATTCTTTACTCAATTCAATTAGAACAGAATATATATTTTAATCTTAAGACTATTATTATAGTCTCATATTTTTGGTATATTTAGGAGATTCTATCAGTAATATTACAAAACCTTTATATATTTAAATAATTTATAAACATAAATTTATTGAAATAAACACTACATTTTTATGTTAATTGACCTACACAAATATTAGACATAGGTATCTATTTCATTATCTTTTTTTATAAAATACTATAAAAAAATGATTTAAATTGTAGGTCACTAAATTATAATATAGATATTAAATAATTAATTATTAAAACTATATCTGATATATACGAGAGTTATAGAAACATAATTTTACAATATGATATTTTTAAAGAACTATACTATACTAGAAGATCTATGCCTGACAAATTATGTAATACGAATTTTATACCTTTTAGCATATGGGTTTAAAATATTAATTAAAATAATAATTAAAAAATAACAAATTTCTATTGGTATCATTCCTCGAGAAATATAATCAACATAAATATTATATTATAAGATTAAATTCGTAATTGTAAAATCACTATTTGTAGTACTCTATTTAATTCAATACTATTACAAGAATCCACAGTTTTGACGTTATCAAATAATTTTCATATTTTCACTTTTAATATAATCTGTTTAAAAAGAGATATTTTATTGATATTATAATATAACTTTATTATCAATTACATAGCACTGGGTTTATCTTCTTAGAGTATCAGATTAAAATTAAGAATTTGTTATTATTAGAAAGTAGTATTGTCTAAAAATTAGATCTACTTTAATTAATATGAACAAGATACTTCATAATGTTAAAAATATTTACAAGTTGAACCTTTAATAAGAATACAAAATTAATTATAGTTATCTTATAATACATATATTTTTGTGAATAAGTAAGATAACTTGCGCTTATATTATGCTCAGGCAAAAAGTCTAAGATATATTGTAGACATAAACAACGTATTTGCACACCCCGCACAGTCTGTCTCTCTACTAATCCGGTACAATATATTACACAAGAGTCATGCTTCTGAGTTAATAAATGGAACACATTCTTTTCAAGTCTTTCGATACTGTGCAGATTTAGTATGTATGCTGTGTAAATAGTGTAGTATTTAATATATCTTGTCCATTTGGTTTTGTCGAGCTCAAATGCGAATTAGATAATAGATCTACTGTGCTCACAGATGTAGAGACTCTAGACTTGTAATAAAAGTGAATATGCAGGCGTAACAATCAATGAAAATAGACAGGACTCTACGCAAGGTATCTGTAATTCGTGAACCTTAAAGAATGGAATGTCGCTAAGTAGTTTATCAGTGATGCTTATTGATCGCACTAGATTCTTATTTCGGGGCGGGTTAACGTGTATTATTATACAAAACATACTTTGGGAATTGTGCTTGGATAAATGCCCTCTGACACCTTCATAGACCTAAGCCTAAGCCACACACCACCTGTCTGTATTGTAAGCCAACATAATTAAAATACTTGACCAGTTGAATTATAACACCGCGATATGCTCTATGACCCATCCCGGAGAAGTGATGACTAAGGCTCACGGGTCTATCATGGCAGATGGAATTCGTCTGAAAACAAGATCATTCTAAGATTACAACGTAGATGAGGCATGTTCATACGGCGACATAACAAATTTTAGGGATGGTTCATGAGACCTGAGCCCTCAGTGCCTAAAATCCCTCCTGCAACTGGAACACGACGAAGGATCTATCATCAAAATATAACGTCAATCAAGGCGAAGTGAGCGAAAACGAGGTCAGGACAAGATTAGTAATTTCATGTACAATATGGACATTTAGAAGTGGCTAAGCTTATTTCTAGAAGATATCTTGAACATATTAAGATGTCATGTTATGCTGTGTAGCGTATTACCCGTAATCTGTTCCGCGATAAATCTCATCGTTTCAAGCGCCCGCTACGCGGGACGGGACGGGTAATTCCGACGCTACACAGGCGCGACCCAGCCTATACGCCCGGCTCCGCCGACATGAACTCGAGCGCCCATCCGCCCGCCCCTGGACATTCAGTAGCACTTGACCAGGAACTTCGACGGCCGTCTCCAGAGTACGTGCCGTCCTCGGGCGGATCGGATGTGTGCGAGTCGCCCCTTTTCGATAATGAGGGCAGCAAGTGTCGTATGCTGTAGTCGTAAAATATACGTAGACCCAGCATAAGCGTGGCCCTGAATCTGGTTGTTCCCTATGGTGCCTGGAGGCTAATAGCAGTTCTAAGTGCCCATTGTCCCGGGGCCGTAGGGTAGAAGGTCTGGTCCGCTCGATGGCTAGGTGAGCTGTATGGACCCGCCCCCCTAGTCGCACCATTCATATAGCTTGTCGATCGAATGCCAAGGGGACGGTTGGGAGGTCCGATATGATAGGTTACCATGCTAGCCACCCTGCAAGGCTAGGAGGCACATCATGATCCAGAGGTAGCGGTGGGCCAGTACCCAGTCCCGTATAAGCCAGAAGCAATGCCTTGCTGAAGTGGCTGGCTCCCTGCCTGCCCGTACAGCCGGCACATGCGAGCTCGAACTCTACCTTTTAGCCTGCGCCGTGGACCCTGGCTCCAATAAATGGGCAACCCGGATGACAGTCACGTCCAAGCATCCTGCCGGACCGCGCGTGGACCAGAAAATGGTGGTGCCCGTGTTGCGATAATCCGTCAGAGGTATTGCAGTGGGGTGCCATGCTTCTGGAGTCAGCAATCGTCATTTGGGCTATTCTTTGGCGCCCCTATCGGAGCCGAGAACCCGCCGGGGGCCTAGCAAGGGATTCCACTCAACGGCGACATAGAATTCCCTGGTGTGACGGAGGCGTCTTGTGCTTCAGTTAGCCCGGTCACTGGTCGTTCTGGCGCACCCAAGGCCCGGCCGGGCGGCCGGGCGACCGCAGCCCGCGTCTACGATCCGGCCTCGTGCCCGATATAGCCTCCGCGGCCGACAACCGAGGGCGCGTCGGGAGACGGCGCCGGCCAGAGCCGTGGCCGGTTGACACCCCTCTTCCCCCCCCCAGCACGAGTGCGGCAAGGGGGAGGTTCGCCGGGTCCGCTAGGCCGGCCTGTCGGGACCAGCGCGGGGAATCGGAGTCTAGCAGCGCCTCGCCGTTGGTCTGAGGCCGGCGCGGCCTGGCCCTGGGAGGCCGCTCGGCCGCGGTAGCCCCCCGTCTGCCGCGGCGTGTGCCCGACGCCCGAGCGCGCCCCCCCGGGCCCACGCCTCGTCCGGTATCTGGAGCGGCGTCCGGCCCCGCCAGCAGCACAGTCTCCGGCACTTCATCGCGTGGTGCTCGACGGCTCAGCCCCGGGCACCGGGGCCCCGCCGCCCCGGTCCGGCCGGCCGGGCTCCCTTCACTGCAGCGCCGGCTGGGCCCGGTCCTAAACGCTGGCCCGGGGGCCCCGGGGGCACAATCCCCGCGCCCCAGCGGGCGGAGGGCGCAGCGGGGCCAACGGGGGTGTAACTGCCAGGCGCCGCCGGGGCGCCGCATAGTACCCCAGTGGGCGGGCAGCGCCGGACCCCACCGCGCGGGTCCAGCGGGCGGCCCCCCGACACAGGCAAGCAGGCCCTCTGGGCTCGGCACCGGTCCGTGGGCACCGCGGGTCCGGCAAGCCTTACGGTCCGCGGCGCCACGGTGTCGGCCCGCAGGTGGGCGGGCGGATCGCAAGGCGACGCGCCGCTAGTGCTCAGGTGCCCGCGCCACGGGGTGCCCCGCCCCGGGGCGGCGTCCGCGGGTACTCGTCGGGCAACTTCCGGTGCCTCCCTCGCGCGCGCGCGGCGCGGTCGCCCCACCCGCAGGCGCAGTTGGGCGGCGTTCCAGCGCCGGGGGGCGCGTCGGACCGACCCCCGGCCCACGCCCCGGGCGAGCGCCCGAGCCCCGC     
B       TATTAACAGATTTACTACAGTAAGATTAATTTGAAATTTAAAAGTAAGTGTAACTTTTTAGAATGGAAGTACACAAAAACTTTTCAATTTAATTCTTTACTCAATTCAATTAGAACAGAATATATATCTTAATATTAAGACTATTATTATAGTCTCATATTTTTGGTATAATATGGAGATTCTATCAGTAATATTACAAAACCTTTAAATATTTAAATAATTTATAAACAATTATTAATCGATATAGTCACTACATTTTAATGTTAATTGTCCTACACAAATAATAGACATATGTATCTATTTCATAATCTTTTTTTATAAAATACTATAAAAAAATAATATAAATTGTAAGTCACTAAATTATAATATAGATATTAAATAATTAATTATTGAAACTATATCTGATTTATACGAGATTTTTAGAAAAATAATTTTACAATATGATATTTTTAAAGAACTATACTATACTAGAAGGTCTATGCCTGACAAATTATGTAATACGAATTTTTTACATTTTAGCATATGGGTTTAAAATTTTAATTAAAATAATAATTAAAAGATAACAAATTTCTCTTGGTATCATTCCTCGAGAAATATAATCAATATAAATTTTATATTATAAGATAAAAATCGTCATTGTAAAACCACGATTTATAGTACTATATTTTATCCAATACTATTACATGAATCCACTGTTTTGACGTTATCAATTAATTTTCATACTTTCACTTTTACTATAATAAATTTGAAAAGAGATATTTTATTGATATTATAATATTACTTTATTATCTATAACATGGAACTGGGTTTATCTTCTAAAAGTTTCAGAATAAAATTAAGAATTTGTTATTATTAGAAAGTAGTATTATATAATAATTAGATCTACTTTAATTATTATGAACTAGATACTTCATAATGTTAAAAATATTTACAAGTTGAACCTTTAATAAGAATAAAAAATTAATTATTGTTATCTTATAATACATATATTTTTGTGAATAAGTAAGATAACTTGGGCTTATGTTATGCTCAGGCAAAAAGTTAAAGATATTTTGTAGATCTAAACAACGTATTTGCACACCCCGCACAGTCTGACTCTCTACTAATCCGGTAAAATATATTACACAAGAGTCATGCTTCCGAGTGACTGAATAGAACAGATTCTTTTCAGGTCTTTTGATACTGTACAGATTTAGTATGCATGCTGTGTAAATAGTGTAGTATTTAATATATCCTGACCATTTGGTATTGTCTAGCTCACATGCAAGTTAGATAATAGACCTACTGCGATCACAGATTTACAGAATCTAGACTTGTAATAAAAGTGACTATGCATGCGTAACAATCAATGAAAATAGACACGAATCTACGAAAGTTATCTCTAATTCGTGAACCTTAAAGAATGGAACGTGGATAAAACGTTTATTAGTGAAGCTTATTGATGGCACTAGGTTCTTATTTCGGAGCTGGTTAAAGTGCATTATTATACAAAGCATAGTTTGGGAATTGTGCTTGGATAAATGACCTCTGACACCTTCATAGACCTAATCCTAAGCCACATACCACCTGTAGGTATTTTAAGACAACATAAGTAAAACCCGGGACCAGGTGAATTATAACACCGCGAAATGCTCTATGACTCATCCCTGAGAAGCGATGTCACAGGCACACGGGCCTATCATGACACATGGAATTCGACGGAAACCTAGATCATTCGAAGATTACAACGTAGATCAGACCTGTTCATACGGCGACATAACAAATTTTAGGGATGGTTCAGGTAACCTGCGCCCTCAGTGACTAAAATCCCTCCTGCAACTGGGACACGACGAAGGATACAAAATCAAAATTAAACGGCAATCAAGGCGAAGTGTGCGAAAACGTGGTCTAGACAAGATTAGTAATTTCATGTACAATATTGACATTTAGAAGTCCCTAAGCTTATTTATCAAAGATATCTCGAACATATTAAGATGTCATATTATGCTGTGTAGCTTATTACCCGAAATCTGCTCCGCGATCCATCTCATCGTGTCGAGCGCCCGCTACACGGTACGGGACGGGTACTTCCGAGGCTACAGAGGCGCGACACAGCCTAGCCGCCCGGCGCCGCCGACATGAACTCCATCGCCCATCGTGCCGCCCCGGGACATTTAGTAGCACTTTACCAGGAACTTCGACAGCCGCCTCCAGAGCACGTTCCGTCGTGTGGCGGATCGGCTGTGTGCGAGTCGCCCCTTTACGATAATGAGGGCAGTTAGGGTCGTATGGTGTAGTGGTAAAGTTTGCGTAGCCCCAGCATGAGCCTGGCCCTGAATCAGGTTGATCCCTATGGTGCCAGGTGGCGTTGAGCAGTTCTAAGTGCCCATTGTCCCTGGGCCGTAGCGTATAAGGTCTGCTCCGCTCGATGGCTAGGAGAGTTGTATGGACCCGCCCCCGTAGTCGCACCATTCATATAGCTTGTCGATCGCATGCCAAGGGGACGGTCGGGAGGTCCGATCGCAAAGGTTTCCAGGCGAGCCTCCCTGCAAGGCAAGGAGGCAAAGCATGATCCAGAGGTAGCGGTGGGCCTGTACCCAGTTCCGTATTGGCCAGAACCAAGGCCTTGCTGGAGTGGCTAGCTCGTCGGCTGCCCTTACAGCTGCCCCATGCGAGCTCGAATTCTACCATTTCGCATGCGCCGTGGACCCGGGCTCTAATGAATGGGCAAGCCGGCTGATGGTCACGACCAATAAGCCTCCCGGAGCCCGCGTGGACCAGAAAATCGTGGTGCCCGTTGTGCGGTAATCCGTCAGACGTATTGCAGTGGGGTGCCATGCTGTTGGAGTCCGCAATCGTCATTTGGCCTATTCTTTGGCGCCCCTATCGGAGACGAGAACGCGCCGCGGGCTTAGCAAGGCATTGCACTCAACGGCAAGATAGAATTCCATGGTGTGACGGAGGCGTCTTGTCCAACAGGTAGCCCGGTCACGGGTCCTTCTGAGGCACCCAAGGCCGGGCCTGGCGGGGGTGCGACCCCGGCCCTCCTCGACGACCCGTCCTGCGGCCCGATAGAGAGTCCCCGGCGTACAACCGATGGGCCGTCGGGAGACGGCGGCGGCCTGACGCGGGGCCGGTTGACAGGCCTTTTCCCCCCCCCAGGACGCGTGACGCAAGGGGGAAGCTCCCCGGGTTCGGTAGGGCGGCCTGGCGGCCCCAGCGCGCGGAATCGGAATCTAGCAGCGCCGCGGGGTCGGTCCGGGGCCGGCGCGGGCTGGCCCTGGGAGGCTGCCCGGTCGCGGTAGAGCCCCGGCTGCCGCGGCGCGTGCCCGACCCCCGAGCGCCCCCCCCCGGGTCCACGCCTTGTCCGGTGTCCCGAGCGGCGTCAGGCCCCCCCAGCAGCACGGACTCAGGCCGTTCATCGCGTGGCCCTCGACGGCTGTGCCCCGGGCACCGGGGCCGCCGCGCCCCGGCCACGCGGGCCGGGCTGCCTTCACTGCAGCGCCGGCTGGGCCCGGTCATAAAGGCTGGCCCGGGGCCGGTGGGCGCACAATCCGCGCGCCGCCGCGGGCGGAGGGCGCAGCGGGGCGCAGGGGGCTGTAACTGCCAAGGGTCGCCCGGGCGCCGCACAGTACCCCAGTGGGCGTGCAGGGCTGGACCCCACCGCGCGGGTCCAGGGGGCGGCCCCCCGACACAGGCAAGCGGGCCCTCTGTGCTCGGCACCGGTCGGGCGGCACCGCTGGTCCGGCGAGCCTTGCAGTCCGCGCCGCAACGGTGTCGCCCCGCAGGTGGGGTGGCGGATCACGCGGCGACGCGCCGCGAGTGTTCAGGTGCCCGCGCCCCGGGGTGCCCCACCCCGGGGCGGCGTCGGGGGGCACTCGGCCGTCCACTTGCGTTGCGGGCCTCGCGCGCGGGCGGCGCGGTCGCACCACCCGCAGGCGCAGTTGAGCGGCGTTCCAGCGTCGGGGCGCGCGGCGGACCGACCCCCGGCCCAGGCCCCGAGCCATCGGCCGAGTCCGGC     
A       TATTAACAGATTTACTACAGTAAGATTAATTTAAAATTTAAAAGTAAATGTAACTTTTTAGAATAGAAGTACACTAAAACTTTTCAATTTAATTCTTTACTCAATTCAATGAGAACAGAATATATATTTTAATTTTAAGACTATTATTATAGTCTCATATTTTTGGTATAATAAGGAGATTCTATCAGTAATATTACAAAACCTTTATATATTTAAATAATTTATAAACAAATATTAATTGAGATAAGCACTACATTTTAATGTTAATTGACCTACACAAATATTAGATATATGTATCTATTTAATAATCTTTATTTATAAAATACTATAAAAAAATAATATAATTTGTAGGTCACTAAATTATAATATAGATATTAAATAATTAATTATTGAAACTATATCTGATGTATACGAGAATTATAGATAAATTATTTTACAATATGATATTTATAAAGAACTATACTATACTAGAAGATCTATGCCTGACAAATTATGTAATACGAATTTTTTACGTTTTAGCATATGGGTTTAAAATATTAATTAAAATAATAATTAAAAAATAACAAATTTCTATTGGTATCATTCCTCGAGAAATATAAACAAAATAAATGTTATATTATAAGATTAAATTCGTAATTGTAAAACCACTATTTGTAGTACTATATTTCATGCAATACTATTACAAGACTCCACAGTTTTGACGTTATCAAATCATAATCATAGTATCACTTTTACTATAATATTTTTTAAAAGAGATATTTTATTGATATTATAATATTACTTTATAGACTATAACATTGAACTGGGTTTATCTTCTTAAAGTCTCAGAATAAAATTAAGAATTTGTTTTTATTAGAAAGTAGTATTTTTTAAGAATTAGATCTACTTTAATGACTATGAACAAGATACTTCATAATGTTAAAAATATTTACAAGTTGAACCATTAATAAGAATAAAAAATTAATTGTTGTTATCTTTTAATACATATATTTTTGTGAATAAGTAAGATAACTTGGGCTTAAGTTAAGCTCAGGCAAAAAGTATAAGATATCTTGTGGATGTAAACAACGTATTTTCACACCCCGCACAGTATGACTCTCTACTAATCCGGTGTACTATATTACACAAGAGTCATGCTTCAGAGTCATTTAATGGAACAGATTCTTTTCAGGTCTTTTGATACTGTCCAGATTTAGTATGTATGCAGTGTAAATAGTGTAGTATTTAAGATATCTTGGCCATTTGGGATTGTCCAGCTAATATGCTATTTAGATAATAGAGCTACTGTGGTTACAGATCTAGAGAATCTAGACTTGTAATAAAAGTGAATATGCATGCGTAACAATCAATGCAAATAGACATGATTCTACGAAAGATATCTGTAATTCGTGAACCTTAAAGAATGGAATTTGGGTAATCCGTTTATTAGTGATGCTTATGGATCGCACCGGATTCTTATTTCGGTGCTGGTTAAAGTGCATTATTATACAAAGCATAGTTTGCGAATTGTGCTTGGATAAATGACCTCACACACCTTCATAGACCTAAACCTAAGCCACATACCACCTGTCTGTATTCTAAGGCAACATAACTAAAATTCGTGACCAGGTGAATTATAACACCGCGAGATGTTCTATGACACATCCCAGAGAAGTGATGTCAATGGCCCACGGGTCTGTCATGACACATGGAATTCGTCTGAAACCGAGGTCATTCGAAGATTACAACGTTGATGAGACTTGTTCATACGGCGACATAACAAATTTTAGGGATGGTTGATGGAACCTGCGCCCTCAGTATCTAAAATCCCTCCTGCAACTGGGACACGACGAAGGATTTATTATCAAAATCAAACGTCAATTAAGGCGAAGTGAGCGAAAACGAGGTCACGACAAGATTAGTACTTTCATGTACAATATTGACATTGAGAAGTGACTAAGCTTATTTTTAAAAGATATTTTGAACATATTTAGATGTCATATTATGCTGTGCAGCGTATTACCCGAAATCTACTCCGCGATTAATCTCATTGTGTCGAGCGCCCGCTACACGGGAGGGGACGGGTACTTCCGACGCTACAGAGGCGCGACTCAGCCTAGCCGCCGGGCACCGCCGACATGAACTCGAGCGCCCATCGGGCCGGCCCGGGACATTCAGTAGCACTTAACCAGGAACTTCGACGGCCGGCTCCAGAGTACGTTCCGTCCTGTGGCGGATCGGCTGTGTGCGAGTCGCCCCTTTACGATACTGAGGGCAGCCAGTCTCGTATGAGGTAGTGGTAAAGGATACGTAGCCCCAGCATTAGCCTGGCCCTGAATCCGGTTGATCCCTATGGTGCCAGGTGGCTCTCAGCAGTTCTAAGTGCCCATTGTTCCTGGGCCGTAGCGTACAAGGTCTGCTCCGCTCGATGGCTAGGAGAGTAGTATGGACCCGACCCCCTAGTCGCACCATTCATATAGGTTGTCGATCGAATGCCAAGGGGACGGTCGTGAGGTCCGATCGGATAGGTTACCATGCGAGCCTACCTCCAAGGCCAGGAGGCACATCATGATCCAGAGGTATCGGTGGGCCTGTACCCAGTCCCGTATATGCCGGGACGAATGCCTTGCTGTAGTGGCTCGCTCCCTGCCCGCCCTTACAGCGGGCATATGCGACCTCGAACTCTACCGTTTCGCATGCGCCGTGGACCCGGGCTCGAATAAATGGGCCAGCCCTATGATCGTCACGACCAACCAGCCTCCCGGAGCGCGCGCGGACCAGAAAATCGTGGTGCCCGTTTTGCGGTAAGCCGTCGGACGTATTGCAGTGGGGTGCCATGCCCCTGGAGCCAGCAATCGTCCTTTGGGCTATTCTTTGGCTCCCCTATCGGAGACGAGAATTCTCCGAGGGCTTAGCAAGGGATGTCACTCAACGGCAAGATAGAATTCCCTGGTGGGACGGAGGCGTCTTGTGCAACAGTTAGCCCGGTCACAGGTCGTTGTGCGGCACCCAAGGCCGGGCGTGGTCGACGTGCGACCCCAGCCCCCGTCCGCGAGCCGCCCTAGGGCCCGATAGAGAGTCCGCGGCGGACACCCGAGGGCCCGTCGGGAGACGGCGGCGGCCGGAGGCGGGGCCGGTTGACAGGCCTTTTCCCCCCCCCAGGACCCGTGCCGCAAGGGGGAAGTTCCCCGCTTGCGCTAGGCCGGACTGGCCGGGCCAGCGCGCGGAATCGGAGACTAGCAGCGCCGCGGGCTTGGTCTGAAGCCGGCGCGGGCGGGCCCTGGGAGGCTGCCCTGCCGCGGTACAAGCCCGGCTGCCGCGGCGCGTGCCCGACCCCCGAGCGTGGCCCCCCGGGTCCAGGCGTCGTCCGGTCTCTCGAGCGACGACAGGCCCCCCCGGCAGCACCGGCTCGGGCAGTTCATCGCGTGGCGCTCGACGGGTGGGCCCCGGGCACCGGGGCGGCCGCGCCCCCGGCTGGCCGGCCGGGCTGCCTTCACTGCAGCGCCGGCTGGGCCCGGTCATAAATTCTGGCCCGGGGGCAGCGGGCGCACAATCCGCGCGCCGCCGCGGGCGGAGGGCGCAGCGGGTCGCAGGGGGATGTAACTGCCACGCGGCGCCCGGGCGCCGCCCAGTACCCCAGTGGGCGGGCAGAGCTGGACCCCACCGCGCGGGTCCAGCGGGCGGCCCCCCGGCACAGTCAAGCGGGCCCTCCGGGCTCGGCACCGCTCCGCGGGCACCGCTGGTCCGGCAAGCATTGCAGTCCGCGCCCCCACGGTGCCGGCCCGCAGGTGGGGGGGCGGATCTCGTGGCGACGCGCCGCGAGGGTTCAGGAGCCCGCGCCCCGGGGTCCCCCGCCCCGTGGCGGCGTCCGCGGGCGCTCGCCCCGCCACTTGCGGTGCGGGCCTCGGGCGCGGGCGGCCCGGGGGCACCACCCGCAGGCGCAGTTGAGCCGCGTTCCAGCGGCCGGGCGCCCGGCGGACGGACCCACGTCCCACGCCCCGAGCGATCGGCCGAGTCCGGC     
