# Supplementary material for: A simple method for data partitioning based on relative evolutionary rates
Source: PeerJ. 2018 Aug 28;6:e5498. doi: 10.7717/peerj.5498 (PMC6118207; doi:10.7717/peerj.5498)
Supplement: Data S1 — The datasets are provided in the PHYLIP format. [file peerj-06-5498-s002.zip › DataS2/AS4-8.phy]

17  4000
out     TATAGTAAAATTGTAAAGTAATTAATATTTATTTGATATTTTACTCAGTTTATATAATACTGAAGCCTATTATTGTTTCTCAGAATCAATGATCTAAAAGTTTGAGTTTATCAATCTCAAAATTTAACTAATCAATAAGTATTTCATTATATTTTTAATTTTCCTAATGATAATTGCCAGAACAACACACATTCTTATAATACTTTAATATTAAGAATTTAATCTTAATCAACAATTAAATATATATTGTGAATTATGACTAAATTTAGTAATTTTTTATGTTTAGGAAAGTGACATAAATTTTTGGTTATCTTTTAATAGGAATTAGTATCTAATGTCCTCTCTAATAAAAATACTTAACGTGATAGTAATAATTAATAAGTTATTTAGATATATAATGGAGCTTGTGCCTTATCATAAATAATTTTTCATATACATATATTTTTTGAAAATAAATCAACATTGAAATTACTTCGATTGATTTTTGATGTAAGATAAAGGATACAACCTCGGTAGTTTTCTCTAATCATATTGAGACAAGCTTACAAAGAATCACATATACTTGCCAATTTTATAAAATAAAGATCACAATATTGTATTAAAATCTTAAATAAATAAAAAAGTTTTTATCAATAAAAGGATAAGTTATATCTTTAGTTTACACATATACTCTTATATCATAAAATAAATAAATAACAGTATTATAGATTTACCTTTAACACAGATTTATTAAGCCGAAAGTTTAGAATTCGATTATTGGGTATATCAATAAAAATTCATATTTAATAATTTGCTTTGTTAATTTCGCTATATTTATAATAATATAGCAAAAAGATCAATAATAATAGTTATTATTTAATAAAAACATACATTACTTATTATACGTTTTGTAAAAGAATATACTGTAAATAGGATTTTAATACAAATTTAAACTATATAAAGACTATAGCCAATCTAATTTTTATTGAGGAAAGTAAACTATATTTATACAATAGATTTATGTGAGCACTCCCATCTACCCTACCAATCAACTGTTGTACACTGACTAGTTTAAATAATAGAAGAAGTAAGTTAATAGAGTGCAGGTATTGGAATAAAAGTGTTTTCGTGTACTTAGAGTGGTATTTCTTTCATAATGAATGTATACTGTTTCTTAGTCATCTGCGTAGATCTCACTCATCCACTTTTTTACGAACACACGAACCATCTTAACCCAATCTATAGGTTTATAGTATTCAACCTTATACATTACTTCCACTCCTGACAAGTTGTATAATATTTATAAACTTTGCAACATTTTTTTATGAGATATGTACCTTACAGCGTTCAGTCGAAGCTTGCTTTCGTAATGTAATCCGAAGTGCCGAATCTGAAAGTATCCAAGCCATACAGCTACAATTTAAACAATCTTACCGATTCAAAGTTTCAAGGTCTGACCCACCTCGGCATTAGCGAAATTAGAATTGTGTTGCTAGGATCACAATCAAGTATCATCCTTAAGGTCGCTACCTTTCTTAAAAGTCAGAGAATTGTAGTTTAGCGGTATAGCGGACAAACTGTTATTCAATACGACATGCCACGGATGCTATTCATGTCAAACTCAAAATGCATACGTGTATTGATTCTACGAATGTTTGTAAACAGGACAGCAGACTTAATATTTGAACCCACGAACTGATATCGCAGATTTCATCATCGAAGAGGACTAGTGCTATTTAAGATAAGCATTTCACCTACAGGTGTTAAAAACGGTTAGCAGGAGAAAGACTCATGGATAAGTTCACTATTATTCTCGGAGAGAATACGAAAAAGATCGTGAAGGTCTGTATGTTGCACAATTACGGAGGTATGATCCTGTGAAAAGGCAAGGATTCAAAGATAGAACGGACGCCAGCTTTCCAGTGGCTCAAACCATAATGAAGATTTCAAACCTAAAATATGAAATATGGAGCTGTAAGTCGCATTTATTCGAGGCTCACTTTTTATAGGGACTATTGAACGTCAAGCATGTGGGCGGGTACAACGCAGCTTTCAGCCTCCTGATGCGTCTCTTAGCCCCTAACGTCAGGCCGTGATGGGCCGCGTGAATGGCGCGACCCCGCTCCGCCAGAAGGCCACTAGGTCCATGTTCGACACGCCCCACACGGGCCGTTCGCTCTTTAGATGGCCTGTTTCGTACCATCCACCATGGAGTTGCGCATAGCGTGGACGCTGAGCACACCACCGCCTGACCCTCTCGCGGCAAGAAAAATACGGGTAACTAAGCTCGCGCTCGGGGACGTGTGACGACCATAGGCACGTCACCACGATGAATCTGTCATGGCAGCTGGGTACCTCCTGGCTTTTAGAGGGGGCCGGAAGCCTAAAGAAGCGGGACAGGCGTCGCATAGGGGGAGGGCGGATGACGCTCATCCGGGGTGCGCGGATCGAATCGCGGCGGCCATCTGATTGGCTTGAAGAGGCACCAGAGCGGGAGTGGATGAGTCGCGCTCTTCCCCATGATCCAGGTACCCAACGGCGACCGGGTCGAAACTTACTGGCGGGTGGTAGAGCGCAGAGGGACATCCCGATGGGCCTCGAGAGTCAGCCGAGCAGGTTGGGATCTAGATCCGTGACGGGAGAACAGCGCAGCACCCTACTCTCGATTGTGCACCACAGCGAAACCGCGGTGGGCTTCCTTTCAAATCTGAAAAGAAGGGCATCCTGACGTGCCCGACGCGCTGGCGCGGCCCCGGTTCGGGGTGTGCCACTCGTAGCGAGAGCCCCGTACTAATAGCTTTACCGGCATGCCCTCCAATAACTCCGCTCGGCCTCAGATGAGGAACGTCTGCTACCCGCGCTTTGCGGTGTGTGGTAGTCTGAGTAGGAGGTGTCGCCGCCCCCAGGCCGATGTCAGTGTATTAACGCCAAGGCGGCTCACGTCGTGGCTGCCGACGGCCTTGCCACGGGGCCATCGGAGGGACGGCACAGGTACCCGTACTTGGCGGACCAACCGAGCGGCAGCCCCTGTCTAGTCACGGGTGGAGGGGCGTGAGGCACGGGTGCGTCCGACGTGCCCTCCTGGATAGGCGCCGCGCGCCGCCCCGCGCCGCCGTCCCCTTCGGACGGCCGGGGGAGCCCGGGGCCCCCGGCGCGTTGTCCCCCTTGCAGCGTGCACGGCCCGCGGGGTGGCATGCGGTCCGGACCGCGAAGCGTACGGGCCGGGCAGTAACTTTCCCGCGGGCGGCCCGAGCCCGCCCGCGACCCGAGACGGAGGACGGGGGGCCCGGCGGCGCCGGCGGGGACGGCGAGCGGGCCCCGCGGACGCAGAGCGGCCCGGACGTCCCCGCGAGCTCGCCACCCCGGCTCACACACGGCACGGGCCGGTGTGGCCGGAGTGTGGGGGCCGGGTCGTTGACGCCGCCCGTGCCCGCCGCCTCCCGGGGTCCTCGCGCGACCGGCCACCATCCCTGCCCCCCGCCGACCCGAGGAAAGGGCCGGGGGGGCCCGCCAGGTGAGCCGACGGGGTGGAGGGCCGCCAGCCTATCGGGTGAGGGAGCGGGGACGACGGGTGGCCCCCCAGCCCGCGCGCAACCGCCTCGCCCCCACTGCAGCGTCCGTCAGCGGGGCGCGCCGTTAGGCCACGACGGCCCCGCCGTTGCGTGCGGCAGTGCCCACGGACACCCCTAGCGACCGCGCGGCGCGTCCGGCAGCCCGCGGGGCGGGTCGGCCGCAAGAGTCAGCGCCACAGCGCTCCGCGGAGAGCGACTGCGCGGGCCGTGCCGGGTCCGTCCGGCGCGCGGGTCCGCGGCCGGTCACCGGCCGACCGGGGGGTCCCGGACTTGGGGTCCGGTCGCCACGTCCGCGCGTCCGAACGGTGCCCCAGCGGCCCCGCCCGTTCGGCAGCCGCCCACGCCCCGCCACCGCAACAGAACGTCGCGCAGGCGGCGTCGGCCCCCCCCAGAAGGCCGCCCGCGCCCCGGGGGCAAAGACGCCCCCCCCGCCGCCGCACCCGCTGCCG     
P       TATAGTAAAATTGTAAAGTAATTAAAATTTATTTGATATTTTACTCAGTTTATATTATACTGAAGCCTATTATTGTTTCTCAGAATAAATAATCTTAAAGTTTGAGTTTATCAATCTGAAAATTTAACTAATCAATAAATATATCATTATCTTTTTAATTTTTCTAATGATAAATGCCAGAACAACATACATTCATATAATACTTTAATATTAAGAAATTATTCTTAATCAGCAATTAAATATATATTGTTATTTATGACTAAATTTAGTAATTTTTTATATTTAGGAAAGTGACATTAATTTTTGGTTATCTTTTAATTGGAATTATTAACTAATGTCCTCTCTAATAAAACTACTTAACGTGATTGTAATAATTAATAAGTTATTTAGATTTATAATGGAGATTGTGCCTTATCATAAATACAGTTTCATATACATATATTTTTTGAAAATTAATTAACATATAAATTACTTCGATTGAATTTAGATGTTAGATAAAGGATACAACCTCGGTAGTTTTCTCTAATCATATTATGACAAGCTAACAAAGAATCACATATATTTGACGATGTTATAAAATAAAGATCACAATATTGTATTAAAATCTTAAATAAATCAAAAAGTTTTTATCAATAAAAGGATAAGTTATATCTTTAGTTTACACATATAATACTATATCAAAAAATAAATAAATAACAGTATTATAGATTTACCTTTAACACAGATTTTTTAAGCCGACAGTTTAGAAATGGATTATTGGGTATAACGATAAAAATTAATTTTAAATAATTTGGTTTGTTAATTTCGCTATATTTATAATAATATAGCAAAAAGATCAATAATAATAGTTCTTATTTAATAAAAACATTCATAACTTTTTATACGTTTTGTAATAGTATATTCTTTAAATATGATTTTAATACTAATTTCAAATATATAAAGACTATAGCCTATCTAATTTTTTTTGAGGAAAGTAAATTTTCTTTATACAATAGATTTATGTCAGCACTCCCATCTACCTTACCAACCAACTGTTGTACACTGTCTAGTTTAAATAATAGAAGAAGTAAGTTAATAAAGTGCAGGTATTGTAATAAAAGTGTTTTCGTGTACTTAGAATGGCATCTCTTTCATAAAGAATGAAGACTGTATCTTAGTCATCTGCATAGAGCTCACTCATTCATCTTTTTACGAACAAATGAACCATCTTAGCCCAATATAAAGCTTTATAGTATTCAACCTTATCCTATACTTTCCCCCCAGAGAGGTTGTGTAATATTTATTAACTTTGCAACATTATTTTATGAAATATGTACCATACAGCAATCTGTCGTAGCTTGCTTACATTATGTAATCCGAAGTGCCGAATCTGAAAGTAACTAAGCCATACAACTACAATTTAATCAATCTGACCGTTTCAAAGTTTCAAGGTCTGTCCCACCTAGGCACTAGCCACATAAAAATTGTGTTGTTAGGATCACAATCAAGTATCATCCCTAAGGTCTCTACCTTTCTTAAAGGTCAGAGAATTGTAGATTAGCGGTGAAGCGTACACACTGTTATTCAATACGACATGACACGGATACTATTCATGTCAAGCTCAATATTCAAACGTGTACTGATTGTGCGAATGTTTGCAAACAGGACAGCAGAAATAATATTTGAACCCTCTAACTAATATCGCAGATTTCTTCATCGAAAAAGACTAGTGCTATCTAAGATAATCATTTCACCTACAGGTGTGAAAGACGGTTAGCAGGAGAAAGACTCAGGGATAAGTTCAATATTATGCTCGTAGAGAATACGAAAAAGATCGTGAAGGTCTGTATGTAACACCATTACGGTCGTATGATCCTGCGAAAAGGCAAGGATTCAAAGATAGAACGGACGCCAGATTTCTAGTGGCGCAAACCATAATGAAGATTTCAAACCTAAGATATGAAATATGGAGCTGTAAATCGCATGAATGCGAGGCTCAGTTTTTCTAGGGACTTTTGAACGTCAATCATGTGCGCGGGTGCAACGCAGCTTTCAGCTTCCTGTTGCGTCTCTTAGCCCCTAACGTCAGTCCGGGATGTGGCGCGTGAATGGCCAGACCCCGCTCCGCCAGAAGGGCACTAGGTCCATGTTCGACACGCCACACACGGGCCGTTCCCTATTCAGATGGGCTGTCTCGTACTGTCCAGCCTGGAGTGACGCATGGCGTGGACGCTGTGCACACCACTGCCTGACCCTCTCGGGGGAAGAAATATACGGGTACGTAAGCTCGCAGTCGGGGACGTGTGACTCCCATAGGCACCTGACGACTATGAATCTGTCATGGTAGCGGGGTACCTCCTGGCTTTTAGAGGGGGCCGGCAGGCTAAAGAGGCGGGACAGGCGTCGCATAGGGGGAGGGCGTATCACGCTCGTCCGGGGGGGACGGATCCCATCGCGGTGGCCTTCTGGTTGGCTTGACGAGGGACCAGAGCGGGAGTGGATGAGTCGAGCTGTTCCCCATGATCCGGGTACCAAACGGCGAACGGGTCGAAACTTACTGGCGGGTGCTAGAGCGCAGAGGGACATCCCGATGGGCCTTGAAAGTGGGCCGAGCAGGTTGGAATCCTTTTCCGAGACGGGAGGACAGCGCCGCAACCTACTCTCGATCGTGCACCACAGGGTAAACGCGGTTGGCTTCCTTTTGAATCCGCAAAGAAGGGCAACCTGCCGTGCCCGACGCGCAGGCACGGACCCGGTCCGGTGTGTGTCACTCTTCGCGAGATCCCCGTACTAATAGCTTTACCCGCATGCCCTCCAATAACTCTGCTCGGCCACAGATGAGGAACGTCTGCTACCTGCGGTTTGCAGTGGGAGGTAGTCTAAGTAGGAGGGGTCGCCGCCGACAGGCCGATGTCAGTGCATTAACGCCAACGCGGCTCACGTTGTGGCTGCCGACGGCCTTACCTCGGGGCCATCGGAGGGACGGCACCGGTACCAGTACTTTTCGGACCAACGTAGCGGCAGCCCCTGTCTAGTGAGGGGTGGCGGAGCGGGAGGCACGGGTGCCGCCGACGTGCCCTCCGGGATAGCCGCCGCGCGCCGCCCCGCGCCGCCGTCGGGTCCGCACGGCCGGCGGTCCCCGGGGCCCCCGGAGCGTTGTCCCCCTTGCAGCGGGCACGGCCCGCGGGGTGGCATGCGGCCCGAAACGCGAGGCGGCCCGGCGGGGCTGTAACTTTCCCACGGGCGCCGCGAGCCCGCCCGCGGCCCGAGAGGGAGTACGCGAGGCCCGGCGGCGCCGTCGGGGCCGGCGAGCAGGCCCCGCGGATGCAGAGCGGCCCGGACGTCCCGGCGAGCCCGCCACCCCGGCTCACACACGGCACGCGCCGGTGTGGCCGGAGTGTCGGGAGCGGGTGGTTGACGGCGCCCGCGCGCGCCGCCTCGCGGGCTCCTCGTGCAGCCGGCCACTACCCCTCCCCCTCCCCGACCCCAGGAAAGGGCGGACGGGGCCCGCCAGGTCGGCCCACGGGGTGGAGGGCCGCCAGCCTCTCCGGCGAGGGACGAGGGACGACGGACGGCCCCACAGCCCTCGCGCAACCGCGTCGCCCCCGCAGCGGCCTCCGGCAGCGGGGCGCGCCGGGAGGCCCCCACGCGCCCGGCGTTGCCTGCGGCAGTGCCCGCGGATACGCCTAGGGACCGCGGGGCGCGTCCGGGAGCCCGCGGGGCGAGTCGCCCGCGAGGGTCAGCGCGACAGGGCTCCGCGCAGAGCGACTCCGCGGGCCGTGCCCGATCCGTCCGGCCCGGGGGCCAGCGCCCGCTCATCGGCCGACCGGGGGGTCCCGGTCTGGGGCTGCGGTCCTCCCGTCCGCGCGCCCGAACGGTGCCCCCGCGGCCCCCCCCGTTCTGAAGCCGCCCCCGCCCCGCCAGCGCAACAGGACGTCGCGCAGGCGGCGTCGCCCCGCCCCAGACAGCCGACCGGGCCCCCGGGGCAAAGACGCCCTCTCCGTCACCGCACCCACGACCG     
O       TATAGTAAAATTGTAAAGTAATTAAAATTTATATGATATTATACACAGTTTATATAATACTGAAGCCTATTATTGTTCCTCAGAATAAATTATCTAAAAGTTTTAGTTTATCAATCTTAAAATTTAACTAATCAATAAATATTTCATTATCTTTTTAATTTTACTAATGATAATTGCCAGAACAACAAACATTCATATAATACTTTTATATTAAGAAATTAATCTTCATCTACAATTAAATATATATTGTAATTTATGACTAAACTTAGTAATTTTTTATTTTTAGAAAAGTGGCATCAATTTTTGGTTATCTTTTAATAAGAATTATTAACTAATGTCCTCTCTAATAAAATTACTTAACGTGATAGTAATAATTTATAAGTTATTTAGATTTATATTGGAGTTTGTGCCTAATCATAAGTAATATTTCATATACATCTATTTTTTCAAAATTAATAAACATATAAATTACTTCGATTGATTTTTGATGTTAGATAAAGGATACTACCTCGGTAGTTTTCTCTATTCATTTTATGACAAGCTAACAAAGAATCACATATACTTGACAATATTATAAAATAAAGATCACAATATTGTATTAAAATCTTAAATAAATACTAAAGTTTTTATCAATAAAAGGATAAGTTATATATTTAGTTTACACATATACTTTTATATCATATAATAAGTAAATAACAGTATTATAGATTGACCTTTAACACAGATTTTTTATGCCGATAGTGTAGATATAGTATATTGGGTATAACAATATAAATTAATGTTAAATAATTTGGTTTGTTCATTTCGCTATATTTATAATAATTTAGCAAAAAGATCAATAATAATAGTTGTTATTTAATAAAAACATTCATAACTTATTATACGTTTTGTAAAAGAATATACTTTAAATATGATTTTTATACTAATTTAAATTATATAAAGACTATATCCTATCTAATTTTTTTTGAGGAAAGTAAAGTTTTTCTATACAATAGATTTATATCAGAACTCCCATCTACCTTACCAACTAACTGTTGTACACTGTCTAGTTTAAAGATTAGAAGAAGTAAGATAATAGAGTGCAGGTATTGAAATAAAAGTGTTTTCGTGTACTTAGACTGGCATTTCTTTCATAATGTATGGAAACTGTTTCTTAGTCATCTGCATAGATCTCACTCATTCAACTTTTTACGAACATACGAACCATCTTAGCCCAATATATAGTTTTATAGTAATCAACCTTAATCAATACTTCCCCCCCAGATAAGTTGTATAATATTTAATAACTTAGCAACATTATTTTATGCGATATGTACCCTACAGCATTCTGTCGTAGCTTGCTTACATGATGTAATCCGAAGTGCCGAATCTGAAAGTATCTAAACCATACAGCTACAATTTAATCAATCTAACCGTTTCAAATTATCAAGGTCTGTCCCACATGGGCACTAGCAACATGAAAATGATGTTGGTAGGATCACAATCTATTATCATCCCTAAAGTCACTACCTTTCTTATAGGTCAGAGAATTGTAGATTAGCGGTAAAGCGGACAATCTGTTATTCAATACGACATGTCACGGATACTATTCGTGTCAAGCTCAAAATTAAAACGTCTACTGATTGTTCGAATGTTTGTAAACAGGTCAGCAGAATTAATGTTTGAACCCGTGAACTAATATCACAGATTTCTACATCGAATCTGACTAGTGCTATATAAGATACTCATTTCACCTACAGGTGTGAAATACGGTTAGCAGGAGAAAGACTCATGGATAAGTTCAAAATTATTCTCGGAGAGAATACGAAAAAGATCGTGAAGGTCTGTATGTTACACAATTACGGACGTATGATCCTGCGAAAGGGCAAGGATTCAAAGGAAGAACGGCCGCCAGTTTTATAGTGGCGCAAACCATAATGAACAGTTCAAACCTAAAATATGAAATGTGGAGCTGTAAATCGCATACATTCGAGGCTCCTTTGTTTTCGGGAGTATTAAACGTCAACCATGTGAGCGGGTGCAACGCAGCTTTCAGCCTGCTGATGCGTCTCTTAGCCCCTAACGTCAGTCCGGGATGAGACGCGCAAATTGCAAGACCCCGCTCCGCCAGAAGAGCACTAGGTCCATGTTCGAACCGCCACACACGGGCCGTTCGCTGTTCAGATGGCCTGTGTCGTACGCTCCACCGCGCAGTTGCGCATAGCGTGGACGCTGTGCACACCACAGCCTCACCCTCTCGGGGTAAGAAATATCCGGGGAAGTAAGCTCGCGGTCGGGGACGTGTGACGCCCGTAGGCACGTCACGACTATGAACCTGTCATCGCAGCCGGGTACCTCCAGGCTTTTAGAGGGGGCCGGCAGAGTCAAGACGCGGGACAGGCGTCGCATGGGGGGAGGGCGCATCACGCCAGTCCGGGGAGTACGGATCCCAACGCCGCGGCCTTCTGGTTAGCTTGAAGCGGGACCAGCGCGGGAGTGGATGAGTCGGGCTGACCCCCATGATCCCGGTACCAAACGGCGAACGGGTCGAAACTTACTGGCGGGATATTGAGCCCAGCGGGACATCCCGATGGGCCTCGAGAGATAGCCGAGCAGTTTGGAATGGATATCCGAGACGGGAGGACAGCGCTTCATCCTACTCTAGATCGTGGACCACAGGGTAACCGCGGTCGGCTTCCTTTCCAAACCGCAAAGAAGGGCGCCCTGGTGTGCCCTACGCGCAGACTCGGCCCCGGTTCGCTGTGTGGCACTCTTTGCGAGAGCCCTGTACTAGTAGCTTTACCAGCATGCCGTCCCATATCTCCGCTGGGCTGCAGATGAGGCACGTCTGCTACCCGCGATTTGCAGTGTGGGGTAGTCTCAGCAAGAGGGGTCACCGCCGACAGGCCGATGTCAGTGTATCAACGACAACGCGGCTCACGCCGTGGCTGCCGACGGCCTTACCTCGGGGCCATCGGAGGGACGGCGCGGGTAGCCGCACTTGGCGGACCAACCTAGTGGCAGCCCCTGTCTAGTCATGGGTGGGGGGGCGTGAGGCACGCGAGCGCCCGAAGTGCCCTACGGGATAGCCGCCGCGCGCCGCCCCGCGCCGCCGTCCGCTCCGGACGGCCGGGGGGCCCCGGCCCCCCCGGAGCGTTGTCCCCCTTGCAGCCGGCAGGGCCCGCGGGGTGGCATGCGGTGCGGGCCGCGAAGCGGACCGGCGGGGCCGTAACCTTCCCGCGGGCGCCGCGAGCCCGCCCGCGGCCCGAGAAGGAGGACGGGATGGCCGGGGGCGCCGTCGGGGGCGGCGAGCAGGCCCCGGCGAGGCAGAGCGGCCCGCACGTCCCTGCGAGCCCAGCACGCCGGCCAAAAGACCGCACGGGCCGGTGTGTCCCGACCGTCGGGACCGAGTCGTTGACAGGGTCCGGGCGCGCCGCCTCGCGGGGTCCTCGCCCAGCCGGCCACGCTCCCTGCCCCCCCCCGCCCTCAGGAAAGGGCGGGCGCGGCCCGCCAGGGGGGACCACGGGGTGGAGGGCCGCCAGCGTCTCTGGCGAGGGAGGCGGGACGACGGGAGGCCCCCCAGCCCTCGCGCAACCACGTCGCGCCCCCAGCCGCCTCCGTCAGCGGGCCGCGGCGTGCTGCCCCCACGGCCCCCACGTTGCCTGCGGCGGTGCCCGCGGGTAGACCTAGCGACAGCGTGGCGCGTCCGGCAGCACGCGGGGCGCGTGGGGCGCAAGCGTCTGGGCTACCGGGCTCCGCGGAGCGCGACTGCGCGGGCCGTGCCGGTTGCGTCCGGCCCGCGGGCCTGCGGCCGGTCACGGGCCGACCGGGGGGTCCAGGGCGTGGGGAGCGGTGCTTCCGTCCGCGCGTCCGAGCGGTCCACCAGCGGCCCCGCCCGTTCGGAAGCCGCCCACGCCCCACCCCCGCAACAGGAGGTTGCGCAGGCGCCCTCGGGCGGCCCCAGACGGCCGACCCGGCCCCTGGGGCGAAGACGCCCCCTCCTGCACCGTCCCCCCGCCCG     
N       TTTAGTAAAATTGTAAAGTAATTAAAATTTATTTGATATTCTACTCAGTTTATATTATACTGAAGCCTATTATTGTTAGTCAGAATAAATAATCTGAAAGTTTAGGTTTATCAATCTAAAAATTTAACTCATCAATAATTATTTCATTATATTTTTAATTTTCCTAATGATAAATGCCAGAACAACATACATTCATATAATACTTTCATATTAAGAAAATATTCTTAATCTACAATTAAATATATATTGTTATTTATGACTAAATTTAGAAATTTTTTATATTTAGGAAAGTGTCATAAATTTTTGGTTATCTTTTAATTCGAATTATTATCTAATGTCCTCTCTAATAAAAATACTTAACGTATTAGTAATAATTAAAAAGTTATTCAGATTTATATTGGAGTTTGTGCCTTATCATAAATAAGATTTCATATACATTTATTCTTTAAAAATAAATAAACATTTAAATTACTTCGATTGAATTTAGATGTAAGATAAAGTATACAACCTCGGTAGTTTACTTTATTCATATGTCGACAAATTTACAACGAATCACATATACTTGTCTATTTTATGAAATAAAGATCACTATATTGTATTAAAATCTTAAATTAAACTAAAAGTTTTTATCATTAAAAGGATAAGTTATATATTTAGTTTACACATATACTTTTATATCATAGAATAAATAAATAACAGTATTATAGATTAACCTTTAACACAGATTTTTTATGCCGAAAGTGTAGAAATTGATTATTGGGTATATCAATAAAAATTAATGTATAATAATTTGTTTTGTTAATTTCGCTATATGTATAATAATATAGCAAAAAGATAAATAATAATAGTTGTTATTTAATAAAATCATTCATGACTTATTATATGTTTTGTAAACGGATATTCTATAAATATGATTTTAATACTAATTTTAATTATATAAAGACTATAGCCTATCTAATTTTTATTGAGGAAAGTAAAATGTATATATACAATAGAATTATTTCAGCACTCCAATCTACCTTACCAACTCACTGTTGTACACTGACTAGTTTAAAAATTAGAAGAAGTAAGTTAATAAAGTGCAGGTATTGGGATAAAAGTGGTTTCGTGTACTTAGACTGGGATATCTTCCATAATGAATGAATACTGTGTCTTAGTCATCTGCCTAGAACTCACTCATGCACCTTTTTACGAACACACGAACCATCTGAGCCCAATATATAGGTTTATCGTATTCAACCTTACGCAATACTTTCCCCCCAGATAAGTTGTTTAATATTTAAAAACTTTGCAACATCATTTTATGCCATACGTACCTTACAGCATTCTGTCGGAGCTTGCTTACCTTATGTAATCCGAAGTGCCGAATCTGAAAGTATCTAATCCATACAGCTACAATATAATCAATCTCACCGATTCAAAGTTTCAAGGTCTGACCCACCAAGGCAATAGCAACATGAAAATAATGTTGATAGAATCACCATCAATTATCATCCCTAAAGTCTCTACCTTTCTTAAAGGTCAGAGAATTGTAGGTTAGCGGTAAAGCGGACAAACTGTTATTCAATACGACATGTCACGGATGCTTTACAAGTCAAGCTCAACATCAAAACGTCTAGTGATGGTGCGAATGTTTGCAAACAGGTCAGCAGAGCTAATATTTGAACTCGTGAATTTATATCCCAGATTTCTCCATCGAAAATGACTAGTGCTATCTAAGATACTCAATTCACCTACAGGTGTGAAATACCGTTATCAGGAGAAAGACTCAGGGATAAGTTCAACATTATACTCGTAGAGAATACGAAAAAGATCGTGAAGGTCTGTATGTTTCACAATTACGGGCGTATGATCCTGCGAAACGGCAAGGATTCAAAGAAAGAACGGTCGCCAGCTTTTTAGTGGCGCAAACCATAATGAAGAAGTCAAACCTAAGCCATGAAATGTTGAGCTGTAAAGCGCATGAATTCGAGGCTCCTTTTTTCGCGGAAATTGTGAACGTCAATGATGTGTGCGGGTGCAACGCAGCTTTCAACGTCGTGGTGTGTCTCTTAGTCCCTAACGACAGTCCGGGTTAAGGCGCGCAAATGGCATGACCCCGCTCCGCCAGAAGGGCACTAGGTCCATGTTCGACACGCCACACACGGGCCGTTGGCTGTTCAGATGGGCTGGATCGTACTCTCCACCCGGGAGTTAAGCATAGCATGGACGCTGCGCACAGCACCGCCAGAGCCTCTCTGGGCAAGAAATAACCGGGTAAGTAAGCTCGAGTTCGGGGACGAGTGACGCCCCTAGGCACGTCACGACTATGAATCCGTCATGGCAGCGGGGTACCTCCTGGCTTTTAGAGGTGGCGGGCAGGCTGATGCAGCGGGACAGCCGTCGCATAGGGGGAGGGCGCATCACGCTCGTCCGGGGAGGGCGGATCGCATCGCGGTGGTCGTTGGCTTTGCTTGAAGAGGGACCAGAGCGGCAGTGGATGAGTCGCGCTCTGCCCCCTGAACCTGGTACCAAACGGCGAACGGGTCGAAACTTACTGGAGGGCGCTTGAGCTCAGAGGGACAACCCGATGGGCCTAGAGAGATAGGCGAGCAGGTTGGTTTGCGGATCCGTGACGGGAGCACAGCGCCGCATCCTACTCTGGATCGTGTCCCACAGAGTAAACGGGGTTGGCTTCCTTTCGAACCAGCAAAGAAGGGCATCCTGCCGTGCCTGACGCGCTGGCCCGGCCCCGCTTCGGTGTGTGCCACTCCTGGCGAGAGCCCTGTACTAGTAGCTTCACCCGCATGCCATCCCGTACCTCCGCGCGGCCGCAGATGAGGCACGTCTGCTACCGGCGCTTTGCAGTGTGTAGTAGACTAAGCAGGAGGGGTCGCCGCCTAAAGGCCGATGTCAGTGTATTAACGACAACGCGGCTCACGCCGTGGCTGCCGACGGCCTTAACGCGGGGCCATCGGAGGGACGGCGCGGGTACCTGCACTTGGCGGACCAACCGAGCGGCAGCCTCAGGCTAGTCACGGCGTGGGCCGCGTGAGGGGCGGGAGCGCCCGACGTGCCCTCCGGGATAGACGCCGCGCGCCGCCCCGCGCCGCCGTCCCGTCCGGACAGCCGGGGGCTCCCGGGGCCCCCGGAGCGTTGTGCCCCTTGCAGCGAGCACGGCCCGCGGGGTGGCATGCGGTCCGGACCGCGAGGCGGGCCGGCGGGGCCGTCACCTTCCCGGGGGCGCCCCGACCCCGCCCGCGACCCGAGAAGGAGGACGGGACGGTCGGGGGCGCCGTCGGGGACGGGGAGCAGGCCCCGCCCAGGCAGAGCGGCCCGGACGTCCCTGCGAGCCCCACACCCCGTCCCCAAGACGGCACGGGCCGGTGTACCCGGAGTGTCGGGAACGAGTCGTTGACTGGGTCCGGGCCCGCCGCCTCCCGGGGTCGTCCTCCAACCGGCCACCCTCCCTGCCCCCCCCCGGCCCTAGGAAACCGCGGCCGCGTCCCGCCAGGGGGGCCGACGGGGGGGAGGGCCGCTAGCCTCTCCGGCGAGGGACCCGGGACGACGGGAGGCCCCGCAGCCCTTGCGCAATCGCGTCGGCGCCCCTGCCGCGTCCGGCACCGGGCCGCGCCGTCCGGGCACCACGGCCCCCAGGCTGCGTACGGCTGTGCCCGCGGACAGGCCTAGCCACCGCGAGGCGCGTCGGGCAGCGCGCGGGGCTCGTGGGGCGCCAGCGTCTGCGGTACGGGGCTCCGCCGAGAGCGACTGCGCGGGCCGGGCCGGGTGCCTCCGGCGCGCGGGCCCGCGGCCGGTCACCGGCCGACCGGGGGGTCCCGCGGGTGGGGCCCGGTAGTCCCGTCCGCGCGTCCGAGCGGTACCCCGGTGACCCCGCCCGTTCGGAACCCGACCTCGCCCCACCAGCGCAACAGGACGTAGCGCAGGCGGCCTCGGCCCGCCCCAGACGGCCGACCGGGCCCCGGGGGTAAAGAGGCCCCCTCCTCCACCGTCCCCGCTGCCG     
M       TGTAGTAAAATTGTAAAGAAATTAATATTTATTTGATATTATACACAGTTTATATAATACTGAAGCCTATTATTGTTTCTCAGAATAAATTATCTAAAAGTTTAAGTTTATCAATCTCAAAATTTTACTAATCAATAAATATTTCATTATCTTTTTAATTTTGATAATGATAAATGCCAGTACAACATACATTCATATAATACTTTAATATTAAGAAATTATTCTTTATCTACAATTAAATATATATTGTTATTTATGACTAAATTTAGAAATTTTTTATATTTAGGAAAGTGTCATAAATTTTTGGTTATCTTTTAATAAGAATTGCTACCTAATGTCCTCTCTAATAAAATTACTTAACGTATTAGTAATAATTTATAAGATATTTAGATGTATAATGGAGTTTGTGCCTTATCATAATTAAGATTTCATATACAATTATTCTTTAAAAATTAATCAACATTTAAATTACTTCGATTGAATTTAGATGTAAGATAAAGTATACAACCTCGGTAGTTTACTCTATTCATATGTGGACAAGCTTACAATGAATCACATATATTTGACTATTTTATAAAATAAAGATCACTATATTGTATTAAAATCTTAAATAAAAAAAAAAGTTTTTATCATTAAAAGGATAAGTTATATATTTAGTTTACACATATACTGATATATCATATAATAATTAAATAACAGTATTATAGATTAACCTTTAACACAGATTTGTTAGGCCGAGAGTGTAGAAGTCGTTTATTGGGTATATCCATAAAAATTTATTTAAAATAATTTGCTTTGTTAATTTCGCTATATATATAATAATATAGCAAAAAGATAAATAATAATAGTTGTTATTTAATAAAAACATTCATCACTTATTATATGTTTTGTAATTGTATATCCTATAAATATGATTTTGATACAAATTTTAAGTATATAAAGACTATAACCTATCTAATTTTTTTTGAGGAAAGTAAATTTTATTTATACAATAGACTTATCTCAGCACTCCAATCTACCTTACCAACTTACTGTTGTACACTGTCTAGTTTAAATACGAGAAGAAGTAAGCTAATAGAGTGCAGGTATTGCTATAAAAGTGTTTTCGTGTACTTAGACTGGAATGTCTTTCAAAAAGCATGAAGACTGTATCTTAGTCATCTGCGTAGAATTCACTCATCCACCTTTTTACGAAGTCACCAACCATCTTAGCCCAATTTATAGGCTTATTGTATTCAACCTTACGCAATACTTTCCCCCCAGATAAGTTGTATAATATTTAACAACTTGGCAACATGATTTTATGCTATATGTACCCTACAGCAATCTGTCGTAGCTTGCTTACAATATGTAATCCGAAGTGCCGAATCTGAAAGTAGCTAAGCCATACAGCTACAATTTAACCAATCACACCGTTTCAAAGTCTCAAGGTCTGTCCCACCTAGGCACTAGTGACATGACAATAATGTTGATAGGATCACCATCAATTATCATCCCTAGTGTCGCTACCTTTCTTATAGGTCAGAGAATTGTAGATTAGCGGTGAAGCGGACAGACTGTTATTCAATACGACATGGCACGGATCCTTTTCAGGTCAATCTCAACATTAATACGTCTACTGATTTTTCGAATGTTTGTAAACAGGACAGCAGAACTAATATTTGAACTCATGAACTGATATCGCAGATTTCTCCATCGAAGATGACTAGTGCTATCTAGGATAGTCAATTCACCTACATGTGTGAAATACAGTTAACGGGAGAAAGACTCATGTATAAGTTCAAAATTATCCTCGCAGAGAATACGAAAAAGAACGTGAAGGTCTGTATGTTCCACCATTACGAAAGTATGATCCTGCGAAATGGCAAGGATTCAAAGACAGAACGGACGCCAGTTTTTTAGTGGCACAAACCATAATGAAGACTTCAAACCTAACACATGAAATTTTGAGCTGTAAATCGCATACATACGAGGCTCTATTTTTGTCGGTAATCTCGAACGTGAACGATGTGCGCGGGTTGAACGCAGCTTTCAGCTTCTTGATGAGTCTCTTAGCCCCTTACGACAGTCCGGGCTGAGACGCGCGAATGGCAAGACCTCGCTCCGCCAGAAGGGCACTAGGTCCATGTTCGACACGCCACACACGGGCCGTTGGCTGTTCAGATGGACTGTGTCGTACTCTCCAGCGCGGAGTTGCGCATAGCTTGGACGCTGTGCACAGCACGGCCAGAGCGTCTCTCGGTAAGAAATAACCGGGGAAATAAGCTCGCGCTCGGGGACGCGTGACGGCCTTTGGCACGTCACGAGCATGAATCTGTCATGGTAGCGGGGTACCTCCTGGCTTTTAGAGGGGGCCGGCCGGCTAAGGAAGCGGGACAGGCGTCGCATAGGTGGAGTGCGCATCACGCTCCTCCGGGGAAGTCCGATCCCCTCGCAGTGTCCTTCGGGTTATCTTGAAGAGGTACCAGAGCGGCAGTGGATGAGTCGCGCTTTTCCCCATGATCCTGGTACCAAACGGCGCGCGGGTCGAAACTTACTGGTGGGAGTTTGAGCGCAGGGGGACACCCCGATCGGCCTAGACAGACACCCGAGCAGCTTCGGCTTTCTTTCCGAGAGGGAAGGACAGCGCAGCATCCTACTCTGGATGGTGGCCCACAGAGTAAAAGCGGTTGGCTTGCTTTCGAATCAGGAAAGAAGGGCCTCCTGCGGTGACAGACGCGCTGGCCCGGCCCCGCTTCGGAGTGTGTCACTCTTGGCGAGACCACTGTACTAGTAGTTTTACCGGCATGCCATCCGATACCTCCGCTGGGCGGCAGATGAGGCACGTCTGCTACCGGCGCTTTGCAGTGTGTGGGAGGCTCAGCAGGAGGGGTCACCGCCCTCAGGCGGATGTCAGTGTATCAACGTCAATGCGGCTCACGCCGTGGCTGCCGACGGCCTTAGCCCGGGGCCATCGGAGGGACGGCGCCGGTAACAGCACTTGGCGGACCAACCGAGCGGCAGCCCCAGGCTAGTCAGGGGTGGGGGCGCGTGAGGCGCGGGAGCGCCCGACGTGCCCTGCGGGATAGACGCCGCGCGTCGCGCCGCGCGGCCGTCGCGTCCGAACAGCCTGGGGCTCCCGGCGCCCCCGGCGCGTTGTCCCCCTTGCAGCGGGGCGGGCCCGCGGGGTGGCATACGGTACGGCCCGCGAAGCGGGCCGGCCGGGCGGTAACATTCCCGCGAACGGCACGACCCTGCCCGCGGCCCGAGACCGAGCACGGGAAGCTCGGGGGCGCCGCCGGAGCCGGGGAGCAGGCCCGGCCCACGCAGAGCGGCCCGGATGTCCCGCCGAGCGCTCCACGCCGGCCCAAAGACGGCCCGGGCCCGTGTTCCCCGACTCTCGGGACCGAGTCGTTGACTGGGTCCGGGCCCGCCGCCTCCCGGGGTCGTCGCCCTACCGGCCACGCGCCCTGCGCCCCCCCGCACCGAGGAAACCGCCGACGCGGCCCGCCCGGGGAGCCCACGGGGCGGAGGGCCGCGAGCCTCTCTGGCGAGGGACGCGGGACGACGGGAGGCCCCCCAGCCCTGGCGCAACCGCATCGGCCCCCCTGCCGCCTCCGTCACCGGGCCGCGCCGCGCAGCCCCCACGTCCCGAAGGCTGCGTGCGGCGGTGCCCCCGGATATTCCTAGCCACCGCGGGGCGCGTCCGGCAGGCCGCGGGGGGGGTGGAGCGCGAGGCTCTGGGCTACGGGGCTCCGCGGAGGGCGACTCCGCGGGCCGGGCCGGTCGCCTCCGGCGCGCGGGACCGGGGCCGCTCACCGGGCGACGGGGGGGTGGCGGACGTGGGGCCCGGTACGCCCGTCCGCTCGTCCGAGCGGGCCCCCGGGGGCCCCCCCCGTTCGGGAGGCGCCCACGGCCGACCACCGCAACAGGACGTTCCGCAGGCGCCCTCGGCCCCCCCCAGCCGGCCACCCCGGCCCCTGGGGTAAAGACCCCCCCTCCTCCTCCGCCCCCGCTCCCC     
L       TTTAGTAAAATTGTAAAGCAATTAATATTTATTTGATATTCTACGCAGTTTATATAATACTGAAGCCTATTATTGTTTCTCAGAATAAATAATCTCAAAGTTTGAGTTTATCAATCTTAAAATTTAACTAATGAATAACTATGTCATTATATTTTTAATTTTTCTAATGATAAATGCCAGAACAACATACATTCATATAATACTTTGATATTAAGAAATTAATCTTGATCGACAATTAAATATATATTGTGATTTATGACTAAATTTAGTAATTTTTTATTTTTAGGAAAGTGACATAAATTTTTGGTTATCTTTTAATTAGAATTTCTATCTAATGTCCTCTCTAATAAAAATACTTAACGTATTAGTAATAATTAAAAAGTTTTTTAGATATATAATGGAGATTGTGCCTGATCATAAATAAGATTTCATATACATTTATTCTTTAAAAATCAATAAACATAGAAATTACTTCGATTGATTTTTGATGTAAGATAAAGTATACAACCTCGGTAGTTTACTTTATTCATGTTCCGACAAGCTTACAAAGAATCACATAAATTTGTCTATTTTATTAAATAAAGATCACTATATTTTATTAAAATCTTAAATAAATTAAAAAGTTTTTATCCTTAAAAGGATAAGTTATATATTTAGTTTACACATATACTTGTATATCAAATAATAAATAAATAACAGTATTATAGATTAACCTTTAACACAGATTTGTTACGCCGAGAGTGTAGAAGTGGATTATTGGGTATAACGATAGAAATTAATGTTCAATAATTTGATTTGTTTATTTCGCTATATATATAGTAATATAGCAAAAAGATAAATAATAATAGTTTTTATTTAATAAAAACATTCATGACTTTTTATATGTTTTGTAATAGAATATGCTATAAATACGATTTTCATACTAATTTTAAATATATAAAGACTATAACCAATCTAATTTTTTTTGAGGAAAGTAAAATTTATTTATACAATAGAGTTATATCAGCACTCCTATCTACCTTACCAACGCACTGTTGTGCACTGTCTAGTTTAAATACGAGAAGAAGTAAGCTAATATAGTGCAGGTATTGTTATAAAAGTGCTTTCGTGTACTTAGACTGGGATGTCTTGCATAACGTATGAAAACTGTTTCTTAGTCATCTGCATAGAGCTCACTCATTCAGCTTTTTACCAAGATAACAACCATCTTACCCCAATCTACAGATTTATGGTAATCAACCTTAGACACTACTTCCACCCCAGATAAGTTGTATAATATTTATGAACTTAGCAACATTATTTTATGATATATGTACGGTACAGCATTCTGTCGTAGCTTGCTTACAAAATGTAATCCGAAGTGCCGAATCTGAAAGTATCTAAGCCATACAGCTACAATCTAATCAATCACACCGATTCAAAGTTTCAAGGTCTGTCCCACCTGGGCACTTGCTACATTATAATAATGTTGATAGGATCACCGTCAATTATCATCCCTAGAGTCTCTACCTTTCGTAGAGGTCAGAGAATAGTAGATTAGCGGTGAAGCGAACACACTGTTATTCAAGACGACATGGCACGGATACTTTTCGTGTCAAGCTCAATATTTAAACGTCTAGTGATTTTGCGAAAGTTTGTACACAGGGCAGCAGAGCTAATATTTGAACTCATGAACTCATATCACAGATTTCATCATCGAATAAGACTAGTGCTATCTATGAGAGTCATTTCACCTACAGGTGTGAAACGCAGTTAGCAGGAGAAAGACTCAGGTATAAGTTCAACATTATGCTCGAAGAGAATACGAAAAAGATCGTGAAGGTCTGTATGTAGCACAATTACGGCAGTATGATCCTGTGAAAGGGAAAGGATTCAAAGAAAGAACGGGCGCCAGTTTTTTAGTGGCGCAAACCATAATGAAGTCTTCAAACCTAAAACATGAAATTTTGAGCTGTAAAGCGCATTTATGCGAGGCTCGTTTTTTCTTGGTAATTTCAAACGTCAACAATGTGCGCGGGTTCGACGCAGCTTTCAGCTTGATGTTGCGTCTCTTAGCCCCTTACGACAGTCCGGGCATAGGCACGCCAATGGCCGGACCGCGCTCCGCGAGAAGGACACTAGGTCCATAATCGACACGCCGCACACCGGCCGTTTCCTGTTCAGATGGCCTGTATCGTACATTCCAGCCTGGAGTCGAGCATTGCTTGGACGCTGTGCACAGCACTGCCAGAGCGGCTCTGGGCAAGAAATACTCGGGAAAGTAAGCTCGCGCTCGGGGACGGCTGACGCCCTTTGGCACGTTACGAGTTTGAATCTGTCATGGGAGGGGGGTACCTCCTGGCCTTTAGAGGGGGCTGGGAGCCTAATGCCGCGGGACAGGCGTCGCAGAGGGGCAGGGCGTATCACGCTCGTCCGGGGAAGTCGGATCGCATCGCGGTGGCCTTCCGCCTATCTTGAAGAGGTACCAGAGCGACAGTGGATGAGTCGCGCTTTTCCCCATGATCCGGGTACCAAACGGAGGCCGGGTCGAAACTTACTGGCGGGCGCTTGAGCACAGAGGGACACCCCGATCGGCCTTGACAGACAGCCGAGCAGGTTCGCGTTTCGGTCCGAGAGGGGAGGACAGCGCTGCAACCCACTCTGGATGGTGCCCCACAGAGTAATAGCGGTTGGCTTCCCTTCGAACCCTCAAAGAAGGGCGACCTGTCGTGCCCGACGCCCTGTCCCGGGCCCGCTTCGGCGTGTGACACTCTTGGCGAGACTCCTGTACTAATAGTTTTACCCGGATGCAATCCCATAACTCCGCTGGGCGGCAGATGAGGCACGTCTGCTACCCGCGCTTTGCAGTGCCTGGGAGGCTCCGCAGGAGGGGTCACCGCCTACAAGCCGATGTCAGTGTATCAACGTCAACGCGGCTCACGCCGTGGCTGCCGACGGCCTTACCACGGGGCCATCGGAGGGACGGCCCGGGTACCAGCACTTGCCGGACCAACCGAGCGGCAGCCCCTGTCTAGTCATGGGTGGCGCTGCGTGAGGGGCGGGAGCGCCCGAGGTGCCCTGCCGGATAGTCGCCGCGCGTCGGGCCCCCCCGCCGCCCCGTCCGCACAGCCTGGGGCTGCCGGGTCCCCCGGAGCGTTGTCCCCCTTGCAGCGCGCAGGGCCCGCGGGGTGGCATGCGGTCCGGCCCGCGAAGCGGTCCGGCCGCGCCGTCACCTTCCCCCGGGCGCCGCGAGCCCGCCCGCGACCCGAGACCGAGGACGGGAAGGGCGGGGGCGCCGTCTGGGGCCGCGAGCAGGCCCCGCCGGCGGAGGGCGGCCCGCACGTGCCCGCGACCGCGCCACGCCGGTCCAAAGACGGCCCGCGCTGTTGTTGCCTAACTCCCGGGCCCGAGTGGTTGACGGGGCCCGGGTCCGCCTCCTCATGGGCTCGTGCCCCAACCGGCCACGCTCCCCGCCCCGCGCCGCACCAAGGAAACCGCGGCCGCGGCCCGCCCGGGGCGCCGACGGGGCGGAGGGCCGCTAGCCTCTCGGGCGAGGGACCTGGGACGACGGGAGGCCCCGCAGCCCTGGCGAAACCCCGTCGGCCCCACCGCCGCCTCCGTCACCGGGCCGCGTCGTTCGGCGGCCACGGCCCCCAGGTTCCCTGCGGCAGTGCCCCCGGATACACCCAGGCACCGCGCGCAGAGTCGGGCAGCCCGCGGGGGGAGTGGGGGGCCAGGCTCTGGGCTACGGCGCTCCGCGGAGGGCGACTCCGCGGGCCGGGCCGGCGGCCTCCAGCGCGCGGGACCGCGGCCGGTCACCGGCCGAGGGGGGGGTAGCGGAGGTGGGCCCCGGTAGTCCCGTCCCGTCGTCCGAGCGGTCCCCCAGCGACCCCACCCGTTCGGGAGCCGGCCACGGCCGACCGCCGCAACAGGAAGTGCCGCAGGCGGCCTCGGCCGCCCCCAGCCCGCCGCCCCGGCCCCTGGGGAAAAGACGCCCCCTCCTACACCGCCCCCCCTGCGT     
K       TTTAGTAAAATTGTAAAGCAATTAATATTTATTTGATATTCTACTCAGTTTATATAATACTGAAGCCTATTATTGTTACTCAGAATAAATAATCTTAAAGTATAAGTTTATCAATCTGAAAATTTATCTAATGAATAAATATTTCATTATTTTTTTAATTTTTATAATGATAAATGCCAGAACAACAAACATTCCTATAATACTTTGATATTAAGAAATTACTCTTTATCTACAATTAAATATATATTGTGATTTATGACTAAAGTTAGTAATTTTTTATTTTTAGGAAAGTGTCATTAATTTTTGGTTATCTTTTAATAAGAATTAATATCTAATGTCCTCTCTAATAAAATTACTTAACGTGATAGTAATAATTTAAAAGTTATTTAGATTTATAATGGAGATTGTGCCTGATCATAACTAAGGTTTCATATACATTTATTTTTTTAAAATTAATTAACATTAAAATTACTTCGATTGAATTTTGATGTCAGATAAAGTATACAACCTCGGTAGTTTACTCTATTCATGTTACGACAATCTTAAAATGAATCACATATACTTGACTATTTTATAAAATAAAGATCACTATATTTTATTAAAATCTTAAATAAATATTAAAGTTTTTATCATTAAAAGGATAAGTTATATTTTTAGTTTACACATATACTTATATATCAAATAATAATTAAATAACAGTATTATAGATTTACCTTTAACACAGATTTATTATGCCGATAGTGTAGAACTTGTTTATTGTGTATAACGATAAAAATTTATATTAAATAATTTGTTTTGTTTATTTCGCTATATTTATCATAATATAGCAAAAAGATAAATAATAATAGTTTTTATTTAATAAAAACATTCATAACTTTTTATATGTTTTGTAAATGGATATTCTTTAAATAAGATTTTAATACAAATTTAAATTATATAAAGACTATAACCAATCTAATTTTTTTTGAGGAAAGTAAATTTTTTTTATATAATAGAGTTATATTTGCACTCCGATCTACCTTACCGACGTACTGTTGTTCACTGTCTAGTTTAAACAGTAGAAGAAGTAAGCTAATAGAGTGCATGTATTGGTATAAAAGTGTTTTCGTGTACTTAGACTGGTATCTCTTGCATAAGGTATGAATACTGTCTCTTAGTCATCTGCTTAGAGCTCACTCATTCAACTTTTTACGAATCAAAGAAGCATCTTAACCCAATCTAGAGTTTTATTGTAGACAACCTTACGCAATACTTACCCCCCAGAAAAGTTGTATAATATTTAACAACTTTGCAACATACTTTTATGCTATAATTACCCTACAGCATTCTGTCGTAGCTAGCTTACATTATGTAATCCGAAGTGCCGAATCTGAAAGTACCGAAGCCATACAGCTACAATTTAACCAATCACACCGTTTCAAATTCTCAAGGTCTGTCCCACCTGGGCACTAGCAACATTATAATAATGTTGTTAGGATCACCATCAATTATCATCCCTAAAGTCACTACCTTTCTTACAGGTCAGAGAATGGTAGATTAGCGGTTCAGCGGACAGACTGTTATTCAATACGACATGGCACGGATACTTTTCGAGTCAAGCTCAAGATGAAAACGTATAATGATTTTGCGAATGTTTGTACACAGGACAGCAGATATAATATTTGAACTCATGAACTGATATCACAGATTTCTGCATCGAACCAGACTAGTGCTATCTATGATACGCAATTCACCTACAGGTGTGAAAGACCGTTATCTGGAGAAAGACTCATGTATAAGTTCAAGATTATGCTCGAAGAGAATACGAAAAAGATCGTGAAGGTCTGTATGTGCCACCATTACGGAAGTATGATCCTGCGAAAAGGCAAGGATTCAAAGACAGAACGGACGCCAGCTTTTTAGTGGCCCAAACCATAATGAAGATTTCAAACCTAACACATGAAATGTTGAGCTGTAAGTCGCATAGATTCGAGGCTCATTTTTACTAGGGAATGTCAAACCTGAAGAATGTGCGCGGGTAGAACGCAGCTTTCAGCCTCATGATGCGTCTCTTAGCCCCTCACGACAGTCCGGGCATTGCCGCGGGAATGGCGAGACCGCGCTCCGCCAGAAGGGCACAAGGTCCATGTTCGACACGCCACACACCGGCCGTTTCCTCTTCACATGGCCTGTATCGTAGGCTCCACCTTGAAGTGCCGCATTGCTTGGACGCTGGGCACAACACGGCCAGAGCGGCTCTAGGAAAGAGATAACCGGGGAATTAATCTCGCGGTCGGGGACGCGTGACGCCCCTTGGCACGTCACCAGCGTGAATCTGTCATGGGAGCGGGGTACCTTCTGGCTTTTAGAGGGGGCCGGCAGGCTAAAGCAGCGGCACAGGCGTCGCAGAGGAGGAGGGCGCATGACGCTCGTCCGGGGACGTCGGATCGCGTCGCGGTGGCCTTCGGCTTATCTTCATGAGGTACCAGACCGACAGTGGATGAGTCGCGCTTGTCCCCATGATCCTGGTACCAAACGGCGTGCGGGTCGAAACTTACTGGAGGGAGCTTGAGCACAGGGGGACACCCCGATCGGCCTTGACAGACAGCCGAGCAGGTTCGTCTAATTGTCCGAGAGGGGAGGACAGCGCCGCACCCTACTCTGGATCGTGCCCCACAGCGTAAGAGCGGTTGGCTTCCTTTCGAAACCTCACAGAAGGGCGGCCTGTCGTGCCAGACGCCCTGGCCCGGGCCCGCTTCGGTGTGTGCCACTCGTGGCGAGACCCCTGTACTAATAGTTTTACCAGGATGCGATCCGATATCTCCGCTTGGCGTCAGATGATGGACGTTTGCTACCGGCGCTTTGCAGTGGCTGGGAGGCTCAGTAGGAGGTGTCGCCGCTGGCATGCCGATGTCAGTGCATCAACGCCAACGCGGCTCACGCCGTGGCTGCCGACGGCCTTCCCTAGGGGCCATCGGAGGGACGGCGCTGGTGCCAGCACTTACCGGACCAACCCAGCCGCAGCCGCAGTCTAGTCAGGGGTGGGGCCGCGTGAGGCGTGGGAGCGACCGAGGTGCCCTCCGGGATAGTCGCCGCGCGTCGGGCCGCGCCGCCGCCGCGTCCGGACAGCCTGGGGCTCAGGGGTCCCCCGGAGCGTTCTCCCCCTTGCAGCGCGCACGGCCCGCGCGGTGGCATGCGGTCCGACACGCGAAGCGGCCGGGCGGGGCCGTGACCATCCCGCGCACGCCGCGATCCCGCCCGCGCCGCGAGACGGAGGACGGGAAGCCCGGCGGCCCCGTCGGGGGCCGGGAGCAGGCCCGGCCCACGGAGAGCGGCCCGCACGTCCCGGCGAGCGCGACACCCCCGCCCAAACACGGCCCGGGCCGGTCTGGCCCGATTGTCGGGAGCGAGTCGTTGACGGTGTCCGGGTCCGCCCCCTCCAGGGGTCGTGGTCCACCACGCCACGCGCCCCGCCCCCCCCCGCACTTAGGCAACCGCGGATGCGGCCCGCCGGGGGCGCCGACGGGGCGGAGGGCCGCCAGCCTCTCTGGCGAGGGAGCGGGGACGACGGGAGGCCCCCCAGCCCTCGCGAAACCCCATCGGCCCCACCGCCGCCCCCGTCACGGGGTCGCGGCGTGCGGGCCCGGCGGCCCTCAGGTTCCGTGCGGCGTTGCCCCCGGATAGACCCAGGCACCGCGGGGCGCGTTGGGGAGCCCGCGGGGGGCGTGGCGCGCCAGGCTCTGGGCTACGGCGGTCCGCGGAGGGCGACTGCGCGGGCCGGGCGCGCCCCCTCCACCTCGCGGGGCCGCGGCCGGTCAACGGCCGACGGGGGGGTAGAGGCGGTGGGAGCCGGTCGGCGCGTCCGCTCGTCCGACCGGTCCCCCGGGGACCCCGCCCGTTCGGGAGGCGCCCCCGGCCAAGCACCGCAACAGGAGGTTCCGCAGGCGGCCTCAGCCGCCCCCAGGCCGCCGCCCCGGCCCCTGTGGACAAGAAGCCTCCTGCTGCACCGTCCCCCCTTCCC     
J       TTTAGTAAAATTGTAAAGCAATTAATATTTATATGATATTATACGCAGTTTATATTATACTGAAGCCTATTATTGTTATTCAGAATGAATCATCTTAAAGTATAAGTTTATCAATCTTAAAATTTAACTAATGAATAAGTATATCATTATTTTTTTAATTTTTCTAATGATAAGTGCCAGAACAACAAACATTCATATAATACTTTAATATTAAGAAATTAATCTTGATCAACAATTAAATATATATTGTTATTTATGACTAAGTTTAGTAATTTTTTATATTTAGGAAAGTGACATAAATTTTTGGTTATCTTTTAATTAGAATTTATATCTAATGTCCTCTCTAATAAAACTACTTAACGTTCTAGTAATAATTCAAAAGTTCTTTAGATGTATAATGGAGATTGTGCCTTATCATAAATAAGGTTTCATATACATTTATTTTTTCAAAATTAATTAACAAATAAATTACTTCGATTGAGTTTCGATGTAAGATAAAGTATACAACCTCGGTAGTTTACTTTATTCATATATAGACAATCTTACAATGAATCACATATACTTGTCCATTTTATAAAATAAAGATCACTATATTTTATTAAAATCTTAAATTAATTTTAAAGTTTTTATCTATAAAAGGATAAGTTATATATTTAGTTTACACATATACTGATATATCATACAATAATTAAATAACAGTATTTTACATTAACCTTTAACACAGATTTATTACGCCGAAAGTGTAGATATTGTTTATTGAGTATAACTATATAAATTTATGTAAAATAATTTGTTTTGTTTATTTCGCTATATTTATGATAATTTAGCAAAAAGATAAATAATAATAGTTTTTATTTAATAAAAACATTCATTACTTCTTATATGTTTTGTAACAGAATATACTATAAATACGATTTTTATACGAATTTGAACTATATAAAGACTATAACCGATCTAATTTTTTTTGAGGAAAGTAAATTCTATTTATACAATAGAGTTATGTTTGCACTCCTATCTATCCTACCAAAGTACTGTTGTTCACTGTCTAGTTTAAATAATAGAAGAAGTAAGTTAATAGAGTGCATGTATTGGTATAAAAGTGATTTCGTGTACTTAGACTGGGATATCTTTCATAACGTATGTATACTGTTTCTTAGTCATCTGCTTAGACTTCACTCATGCACCTTTTTACGCAGCCAACAACCAACTTACCCCAATATACAGGTTTATGGTAGTCAACCTTATTCAATACTTACCCCCCAGAAAAGTTGTGTAATATTTAATAACTTTGCAACATACTTTTATGCCATATATACCTTACAGCCGTCTGTCGTAGCTTGCTTACCAGATGTAATCCGAAGTGCCGAATCTGAAAGTATCTAAGCCATACAGCTACAATTTAATCAATCACACCGGTTCAAACTTTCAAGGTCTGTCCCACCTGGGCAATAGCAACATCACAATATTGTTGATAGGATCACCATCAAATATCATCCCTAAAGTCACTACCTTTCTTACAGGTCAGAGAATAGTAGTTTAGCGGTTCAGCGGACAAACTGTTATTCAATACGACATGTCACGGATACTTTTCGCGTCAAGCTCAAAATTCAAACGTCTAGTGATTTTACGAAGGTTTGGAGACAGGACAGCAGACATAATATTTGAACTCTGCAACTCATATCGGAGATTTCGACATCGAAAAAGACTAGTGCTATCTATGATACTCATTTCACCTACAGGTGTGAAAAACTGTTACCCGGAGAAAGACTCAAGTATAAGTTCAACATTATGCTCGAAGAGAATACGAAAAAGATCGTGAAGGTCTGTATGTAACACAATTACGGTAGTATGATCCTGCGTAATGGCAAGGATTCAAAGCCAGAACGGACGCCAGATTTTAAGTGGCACAAACCATAATGAAACAGTCAAACCTAATAGATGAAATATTGAGCTGTAAATCGCATGTATTCGAGGCTCCATTTTAGTGGGGAATGCCAAACATGAAGAATGTGGGCGGGTGAAACGCAGCTTTCAGCCTCATGAAGCGTCTCTTAGCCCCTCACGACAGTCCGCGCTTTGGCGCGGGAATGACAAGACCTCGCTCCGCCACAAGCTCACAAGGTCCATGTTCGACGCGCCCCACACCGGCCGTTGACTATTAACATGGCCTGTTTCGTGGCCTCCAGCTCGGAGTACTGCATTGCTTGGACGCTGTGCACACCACTGCCGGACCGGCTCTGGGGAAGAAATAAGCGGGTAATTAATCTCGCGCTCGGGGACGAGTGACGGCCATTGGCACGTTACCAGCATGAATCTGTCATGGGAGCGGGGTACCTTATGCCTTTTAGAGGGGGCCGGCAGGGTAACGGACCGGGACAGGCGTCGCATAGGGGGAGAGCGGATTACGCTCCTCCGGGGTAACCGGATCGCATCGCAGTGGCCCTCCGCTTATCTTCATGAGGAACCAGAGCGACAGTGGATGAGTCGCGCTTCCCCCCATGACCCCGGTACCAAACGGCGCGCGGGTCGAAACTTACTGGGGGGAGCTTGAGCACAGAGGGACAGCCCGATGGGCCTGGATAGGGAGCCGAGCAGCTTCGTCTTGTCATCCGAGAGGGGGGGACAGCGCTACAACCTACTCTGGATTGTGCCCCACAGCGGAAGAGGGGTTGGCTTCCCTTCCAATCCTCAAAGAAAGGCCTCCTGTAGTGGCGGACGCCCTGACCCGGGCCCGCTTCGTAGTGTGCCACTCTTGGCGAGACCCCTGTGCTAGTAGTTTTACCGGGATGCTTTCCCATTCCTCCGCTGGGTGGCAGATGAGGCACGTCTGCTACCGGCGCTTTGCAGTGGATGGGAGGCTCAGCAGGAGGGGTCGCCGCACACATGCCGATGTCAGTGGATCAACGCCAAGGCGGCTCACGCCGTGGCTGCCGACGGCCTTATCTAGGGGCCATCGGAGGGACGGCACGGGTACCAGCACTTTGCGGACCAACCAAGCGGCAGCCCCCGCCTAGTTACGGGTGGCGCCGCCTCAGGGGTGGGAGCGCCCGAGGTGCGCTACGGGATAGCCGCCGCGCGTCGCGCCGCGCCGCACACACCTCGGAACAGCCCGGGGCCCAGGGCGCCCCCGGGGCGTTCTCCCCCTGGCAGCGAGCAGGGCCCGCGGGGTGGCATGCTGTCCGGCACGCCAAGCGGCCGGGCCGGGCCGTGACGTTCCCGCGGGCGCCTCCACCCCGCCCGCGCCACGATACGGAGCACGGGAAGCTCGGCGGCCCCGTCGGGGGCCGCGAGCAGGCCCCGCCCAGGGAGAGCGGCCCGCAAGTCCCAGCGAGCTCGGCACCCCGTCCCACAGACGGCCCGGGCCGGTGTTTCCGGATTCGCGGGAGCGAGTCGTTGACGCTGTCCGGGCCCGCCTCCTCAAGGGGTCGTGCTCCAACCGGCCACGCGCCCCGCTCCCCCCCGCGCCAAGGTAACCGCCGCGGCGGCCCGCCCGGGGCGCCCACGGGGCGGAGGGCCGCCAGCCTCTCGGGCGGGGGAACGGGGACGACGGGCGGCCCCCCACCCCTCGCGAAACCGCGCCGGCCCCCCTGCAGCCTCCGTCACGGGGTCGCGCCGCGCGGCCACGACGGCCCCCTGGTTCCGGGCGGCGGTGCCCCCGGACAAACCCAGGCACCGCGCGGCGCGTCGGGCAGCCCGCGGGGGGCGTGCCGCGCGAGGCTCTGGGACACCGGGCTCCGCGGAGGGCGACTCCCCGGGCCGGGCCCGATGCCTCCATCTCGCGGGGCGTTGGCCGGTCAGCGGCCGAAGGGGGGGTGCCGGCGGTGGGAGGCGGTCCGCGCGTCCCACCGTCCGACCGGTCCCCGGGCGACCGCGCCCGTTCGGAACGCGCCCACGGCCCAGCCCCGCAACAGGAGGTACAGCAGGCGTCCTCGGCCGTCCCCAGACCGCCGCCCCGGCGCCTGGGGGGAAGAAGCCCCCTCCTGCACCGCCCGCGCATCCC     
I       TTTAGTAAAATTGTAAAGCAAATAATATTTATTTGATAATATACTCAGTTTATATAATACTGAAGCCTATTATTGTTAATCAGAATAAATAATCTAAAAGTTTTAGTTTATCAATCTTAAAATTTAACTAATAAATAAATATTTCATTATTTTTTTAATTTTGCTAATGATAAATGCCAGAACAACACACATTCATATAATACTTTTATATTAAGAAAATATTCTTTATCTACAATTAAATATATATTGTGATTTATGACTAATTTTAGGAATTTTTTATTTTTAGGAAAGTGTCATTAATTTTTGGTTATCTTTTAATGAGAATTAATAACTAATGTCCTCTCTAATAAAAGTACTTAACGTACTAGTAATAATTAAAAAGTTATTTAGATTTATAATGGAGATTGTGCCTGATCATAATTAATTTTTCATATACACATATTCTTTCAAAATAAATTAACATATAAATTACTTCGATTGAGTTTAGATGTAAGATAAAGTATACTACCTCGGTAGTTTACTTTACTCATATCTTGACAAACTTACAATGAATCACATATATTTGTCAATCTTATTATATAAAGATCACTATATTTTATTAAAATCTTAAATAAATATTAAAGTTTTTATCAATAAAAGGATAAGTTATATATTTAGTTTACACATATACTTATATATCAAATAATAAATAAATAACAGTATTTTAAATTGACCTTTAACACAGATTTATTACGCCGATAGTGTAGAATTGGATTATTGTGTATACCTATAAAATTTAATATGCAATAATTTGTTTTGTTTATTTCGCTATATGTATCATAATTTAGCAAAAAGATAAATAATAATAGTTGTTATTTATTAAAATCATTCATGACTTTTTATAAGTTTTGTAAAAGAATATACTTTAAATATGATTTTAATACTAATTTTAAATATATAAAGACTATATCCTATCTAATTTTTTTTGAGGAAAGTAAAATATATTTATACAATAGAGTTATATTAGCACTCCTATCTACCCTACCAAATTACTGTTGGACACTGTCTAGTTGAACTAACAGAAGAAGTAAGCTAATACAGTGCAGGTATTGGCATAAAAGTGCTTTCGTGTACTTAGACTGGGATATCTTACATAAAGTATGAAGACTGTGTCTTAGTCATCTGCTTAGACGTCACTCATACAGCTTTTTACGGAAGCAACAACCAACTTAACCCAATATAGAGCTTTATCGTAGCCAACCTTACCCAATAATTTCCCCCCAGATAAGTTGTATAATATTTAAAAACTTTGCAACATAGTTTTATGACATAAGTACCATACAGCCGTCAGTCGGAGCTGGCTTACATGATGTAATCCGAAGTGCCGAATCTGAAAGTATCTAAGCCATACAGCTACAATTTAAGCAATCACACCGCTTCAAAATATCAAGGTCTGTCCCACCTGGGCAATAGAGACATTAGAATGATGTTGATAGGATCACCATCAATTATCATCCGTAAAGTCTCTACCTTTCTTACAGGTCAGAGAATAGTAGGTTAGCGGTCCAGCGCACACACTGTTATTCAAGACGACATGGCACGGATACTTTTCAAGTCAAGCTCAACATTTAAACGTCTAATGATTTTCCGAAGGTTTGAAAACAGGTCAGCAGATATAATATTTGAACTCATGAACTTATATCGCAGATTTCTACATCGAAAGAGACTAGTGCTATCTATGATACTCATTTCACCTACAAGTGTGAAAAACGGTTATCTGGAGAAAGACTCATGTATAAGTTCAATATTATGCTCGTAGAGAATACGAAAAAGATCGTGAAGGTCTGTATGTCACACAATTACGGTAGTATGATCCTGCGTAAAGGCAAGGATTCAAAGGAAGAACGGACGCCAGATTTGAAGTGGCCCAAACCATAATGAACACCTCAAACCTAAGAGATGAAATATTGAGCTGTAAACCGCATGCATTCGAGGCTCGTTTATACTTGGGAATAAGAAGCATGAAGAATGTGGACGGGTAAAACGCAGCTTTCAGCGTTATGCGGCGTCTCTTAGCCCCTCACGTCAGTCCGTGCATTGACGCGGGAATGGCAGGACCTCGCTCCGCCAGAAGCGCACAAGGTCCATGCTCGATCCGCCTCACACCGGCCGTTGCCTTTTCACATGGCCTGTCTCGTAGGCTCCAGCCCGTAGTGGAGCATTGCTTGGACGCTGCGGACACCACTGCCGGATCGGCTCCAGGTAAGAAATAGACGGGAAATTAATCTCGCAATCGGGGACGAATGACGGCCCTTGGCACCTTACGAGCCTGAATCCGTCATAGGAGCCGGGTACCTTCTGTCTTTTAGAGGGGGCTGGCAGCCTAACGTACCGGGACAGGCGTCGCATAGGGGGAGTGCGGATGACGCTCTTCCGGGGTAGCCGGATCCCATCGCCGCGTCCCTCGGCTTATCTTCAAGAGGAACCAGAGCGCCAGTGGATGAGTCGCGCTTCCCCCCATGATCCCGGTACCAAACGGCGGGCGGGTCGAAACTTACTGGAGGGAGATGGAGCACAGGGGGACAGCCCGATCGGCCTCGACAGACGCCCGAGGATATTGGGCTTTCGATCCGAGACGGGAGGACAGCGCAACAACCTACTCTGGATTGTGCACCACAGGGTAATAGCGGTTGGCTTCCTTTCCAACCTTTAAAGAAAGGCAGCCTGTCGTGACCGACGCCCTGTCGCGGCCCCGCTTCGGAGTGTGCCACTGCTACCGAGACACCTGTACTACTAGTTTTACCTGTATGCGTTCCCATAGCTCCGCCAGGTGGCAGATGAGGCACGTCTGCTACCGGCGCTTTGCAGTGGATGGGAGGCTAAATACGAGGAGTCACCGCTCACACGCCGATGTCAGTGGATCAACGTCAAGGCGGCTCACGCCGTGGCTGCCCACGGCCTTATCTAGGGGCCATCGGACGGACGGCCCGGGTACCAGCACTTCGCGGACCAACCAAGCGGTAGCCGCCGCCTAGTCACGCGTGGGGCCCCGTGAGGCGCGGCGGCGGCCGAGGGGCGCTGCGGGATAGTCGCCGCCCGTCGCCCCGCGCCGCAGCCCGGTCCGCATTGCCTGGTGCTCAGGGCGCCCCCGGGGCGTTGTCCCCCCTGCAGCGCGCAGGGCCCGCGGGGTGGCATGCGGCTCGGACCGCGAAGCGGGCAGGCCGGGCAGTGACCTTCCCGCGCGCGCCCCGACCCCGCGCGCGACACGATATGGAGTACGGGAGGCGCGGGGGCCCCGGCGGCGGCCGCGAGCAGGCCCCGTCCAGGGAGAGCGGCCCGGAGGTCCCAGCGAGCTCGGCACCCCGCGCCACAGACAGCCCGCGCCGGTGTTTCCCGAATCACGGGGGCGAGTCGTTGGCCGGGTCCGGGCCCGCCGTCTCGAGGGGTCGTGGTGCAACCGGCCACGAGCCCCGCTCCCCCCCGCACCTAGGGAGCGGCCGCGGCGGCCCGCCCGGGGGGCATACGGGGCGGAGGGCCGCCAGCCTCTCCGGCGAGGGAATGGGGACGACGGGCGGCCCCGCAGCCCTCGCGAAATCGCGTCGGCCCCCCGCCTACGTCCGTCACGGGGTCGCGCCGCACGGCGCCCACGCCCCCCAGGTTCCGGGCGGCGTTGCCCCCGGATAGGCCCAGGCACCGCGCGCCGCGTCGGGCAGCCCGCGGGGGGGGTGCCGCTCGAGGGTCTGGGGCACCGGGGTCCGCCGAGGCCGACGGGTCGGGCCGGGCCCGCGTCTTCCGGCACGCGGGACGGAGGCCGGTCAGCGGCCGACGGGGGGGTACCGGAGGCGGGAGCCGGTCCGCCCGTCCTCTCGTCCCAACGGTCCCCGGGCGGCCGCTCCCGTTCGGAAGGCGCCCGCGGCCCAGCACCGCAACAGGAAGTACAGCAGGCGTCCTCGGGCCCCCCCAGGCCGCCCCCCCGGCCCCCGGGGCCAAGATGCCCCCTGCTACACCGGCCGCCCTGCGC     
H       TTTAGTAAAATTGTAAAGCAATTAAAATTTATATGATAATATACTCAGTTTATATAATACTGAAGCCTATTATTGTTTCTCAGAATAAATCATCTAAAAGTTTTAGTTTATCAATCTTAAAATTTTACTAATGAATAAGTATTTCATTATTTTTTTAATTTTTCTAATGATAAATGCCAGAACAACACACATTCTTATAATACTTTAATATTAAGAAAATACGCTTTATCTACAATTAAACATATATTGTAATTTATGACTAAAATTAGTAATTTTTTATTTTTAGGAAAGTGTCATTAATTTTTGGTTATCTTTTAATAGGAATTTATATCTAATGTCCTCTCTAATAAAATTACTTAACGTATTAGTAATAATTTAAAAGTTATTTAGATATATAATGTAGTTTGTGCCTTATCATAAATAAGTTTTCATATACAATTATTTTTTCAAAATAAATTAACATTAAAATTACTTCGATTGAGTTTGGATGTTAGATAAAGCATACAACCTCGGTAGTTTACTCTATTCATATATTGACAATCTTACAAAGAATCACATAAACTTGTCAATAATATAAAATAAAGATCACTATATTTTATTAAAATCTTAAATTAATTATAAAGTTTTTATCATTAAAAGGATAAGTTATATGTTTAGTTTACACATATACTAATATATCAAACAATAAATAAATAACAGTATTTTATATTGACCTTTAACACAGATTTATTATGCCGACAGTGTAGAAATAGATTATTGGGTATATCAATAAAATTTAATCTTGAATAATTTGATTTGTTAATTTCGCTATATTTATAATAATTTAGCAAAAAGATTAATAATAATAGTTTTTATTTATTAAAAACATCCATCACTTTTTATAAGTTTTGTAAGAGAATATTCTATAAATACGATATTAATACTAATTTTAAGTATATAAAGACTATATCCAATCTAATTTTTTTTGAGGAAAGTAAAATATTTTTATAAAATAGATTTATATTCGCACTCCTATCTACCCTACCCACTCACTGTTGTACACTGTCTAGTTTAAATACTAGAAGAAGTAAGATAATACTGTGCATGTATTGTTATAAAAGTGATTTCGTGTACATCGACTGGGATTTCTTGCATAAAGAATGCATACTGTATCTTAGTCATCTGCGTAGACGTCACTCATCCATATTATTACGAAATGAACAATCAACTTAGCCCAATATAGAGATTTATCGTACTCAACCTTAACCAATAATTGCCCCCCAGAGAAGTTGTATAATATTTACGAACTTTGCAACATAATTTTATGCCATAGTTACCCTACAGCCGTCAGTCGTAGCTGGCTTACAAGATGTAATCCGAAGTGCCGAATCTGAAAGTATCTAAGCCATACAGCTACAATTTAATCAATCACACCGCTTCAAACTGTCAAGGTCTGTCCCACCTTGGCAATAGCAACATGACAATGATGTTGATAGGATCACCTTCAATTATCATCCGTAAAGTCCCTACCTTTCTTAAACGTCAGAGAATAGTAGATTAGCGGTTCAGCGTACACACTGTTATTCAAAACGACATGACACGGATTCTTTTCGCGTCAAGCTCAATATTCAAACGTCTAATGAGATTCCGAAGGTTTGAAAAAAGGTCAGCAGTATTAATATTTGAACTCTCGAACTAATATCGCAGATTTCGTCATCGAAAAAGACTAGTGCTATCTATGATACTCATTTCACCTACAAGTGTGAAATACGGTTAACAGGAGAAAGACTCATGGATAAGTTCAAGATTATGCACGGAGAGAATACGAAAAAGATCGTGAAGGTCTGTATGTGACACTATTACGCAAGTATGATCCTGCGCAAAGGCAAGGATTCAAAGCTAGAACGGACGCCAGGTTTTAAGTGGCACAAACCATAATGAACAAATCAAACCTAAGATACGAAATCTTGAGCTGTAATCCGCATGAATTCGAGGCTCTTTTTTAGTTGGCAATAAGAAACATAAAGAATGTGGGCGGGTAAAACGCAGCTTTCAGCTTCATGTGGCGTCTCTTAGTCCCTTACGTCAGTCCGAGCCTAGTCGCGGTAATGGCAAGACCTCGCTCCGCCAGAAGGAAACGAGGTCCATGTTCGACACGCCTCACACCGGCCGTTGCCTCTTAACATGGTCTGTGTCGTAGCGTCCAACCAGGAGTGCAGCATTGCATGGACGCTGCGTACACCCCTGCCGGAACGGCTCTGGGTAAGAAATAATCGGGTAATTAATCTCGCATTCGGGGACGGGTGACGTCCATTGGCACTTGACGAGCATGAATCTGTCATAGAAGCGGGGTACCTTCGGGCTTTTAGAGGGGGCCGGTAGGCTCAAGTCCCGGGACAGGCGTCGCAAGGGGGGAGGGAGGATGACGCTCGTCCGGGGTAGCCGGATCTGATCGCAGTGGCCCTCCGCTTATCTTCAAGAGGAACCACAACGACAGTGGATGAGTCGCGCTTCGCCCCGTGACCCCGGTACCGAACGGCGCGCGGGTCGAAACTTACTGGAGGGCGGTTGAGCACAGAGGGACAGCCCGATCGGCCTCGACAGACATACGAGCAGCTGGGAATGAGAATCCGAGAGGGGAGAACAGCGCCGCAGCCTACTCTGGATTGTGTACCACAGTGTAAGGGGGGTGGGCTTGCTTTCCAAGCCTGAAAGAAGGGCCGCCTGTCGTGGCGGACGCCCTGTCACGGTCCCGCTTCGTTGTGTGGCACTGCTAGCGAGACACCTGTGCTACTAGTTTTACCAGGATGCGGTCCTATACCTCAGCGTGGTGGCAGATGAGGGACGTCTGCTACCGGCGCTTTGCAGTGGATGGGAGGCTCAACACGAGGGGTCCCCGCACACAAGCAGATGTCAGTGTATCAACGCCAAGGCGGCTCACGCCGTGGCTGCCCACGGCCTTATCAAGGGGCCATCGGACGGACGGCCCCGGTACCGGCACTTGACGGACCAACTGAGCAGCAGCCACAGCCTAGCCATGAGTCGCGGCCCCTGAGGCGAGCGAGCGCCCGAGGGCCGCTGCGGGATAGGCGCCGCGCGTCGCCCCGCGCCGCACCCCGGTCCGCACCGCCTGGGGCGGAGGGCGCCCCCGGGGCATTCTCCCCCTTGCAGCGCCCAGGGCCCGCGGGGTGGCATGCGGGCCGGCACGCGAAGCGGGCGGGCCGGGCCGTCACCTTCCCGCGCGCGCCTCGACCCCGCGCGCGGCCCGATACGGAGAACGGGAGGCGCGGGGGCCCCGGCGGGGGCCGCGAGCCGGCCCCGGCCAGGGGGAGCGGCACGGAAGTGCCGGCGAGCCCTTCACCCCGCCCCAAAGACGGCCCGGGCCGCTGTGTCCCGATTCGCGGGCCCGAGTCGTTGGCGGCGTCCGGGCCCGCCTTCTCCAGGGGTCGTGGACCATCCGGCCACGCCCCCCTCTCCGCCCCGCACGTAGGAAGCCGCCGTGGCGGCCCGACCGGGGGGCCTACGGGGCGGAGGGCCGCGAGCCTCTCGGGCGAGGGAACGGGGACGACGGGCGGCCCCGCAGCCCTCGCGAAACCGCGTCGGCCCCCCCGCGGCTTCCGCCACGGGGTCGCGCCGCGCGGTGGCCACGCCCCTCAGGTTCCGGGCGGCGCTGCCCCCGGAGACACCCAGGCACCGCGCGGCGGGTCGGGCAGCCCGCGGGGGGGGTCCCGCGCGAGGCTCTGGGAGACGGGGCTCCGCGGAGTCCGACTCGCCGCGCCGGGCCCGCCGCCTCCGGCACGGGGGTCAGCGGCCGGTCAGGGGCCGACGGGGGGGTGCCGGAGGTGGGACCCGGTTCGCGCGTCCTCTCGTCCTACCGGTCCGCGCGAGCCCGCGCCCGTTCGGCAGGCGCCCGCGGCCACGCACCGCAACAGGAGGTCCAGCAGGCGTCCTCCTCCGTCCCCAGGCCGCCGCCCCGGCCCCCCGGGCCAAGACGCCGCCTCCTCCACCGTCGGCCCCGCCC     
G       TTTAGTAAAATTGTAAAGCAATTAAAATTTATATGATAATATACTCAGTTTATATCATACTGAAGCCTATTATTGTTCCTCAGAATAAATAATCTTAAAGTATTAGTTTATCAATCTTAAAATTTAACTAATAAATAATTATATCATTATCTTTTTAATTTTTCTAATGATAAGTGCCAGAACAACATACATTCGTATAATACTTTAATATTAAGAAATTATGCTTCATCTACAATTAAATATATATTGTTATTTATGACTAAATTTAGTAATTTTTTATATTTAGGAAAGTGGCATTAATTTTTGGTTATCTTTTAATATGAATTATTAACTAATGTCCTCTCTAATAAAAATACTTAACGTAATAGTAATAATTTAGAAGTTATTTAGATATATAATGTAGATTGTGCCTTATCATAAATAAAATTTCATATACATTTATTCTTTCAAAATTAATGAACATATAAATTACTTCGATTGAGTTTTGATGTAAGATAAAGTATACAACCTCGGTAGTTTTCTCTAGTCATCTTTTGACAACCTTACAATGAATCACATAAAATTGACAATATTATAAAATAAAGATCACTATATTTTATTAAAATCTTAAATTAATGCTAAAGTTTTTATCTATAAAAGGATAAGTTATATATTTAGTTTACACATATACTAATATATCAAACAATAAGTAAATAACAGTATTTTAGATTTACCTTTAACACAGATTAATTACGCCGATAGTGTAGAACTTGATTATTGAGTATAACTATATAATTTTATATTAAATAATTTGATTTGTTAATTTCGCTATATATATAGTAATTTAGCAAAAAGATAAATAATAATAGTTTTTATTTAATAAAAACATGCATAACTTATTATATGTTTTGTAAAAGCATATACTGTAAATAAGATATTAATACAAATTTAAATTATATAAAGACTATATCCGATCTAATTTTTTTTGAGGAAAGTAAAATTTATTTATACAATAGAGTTATATAAGCACCCCTATCTACCCTACCAAGTCACTGTTGTACACTGGCTAGTTTAAATAGTAGAAGAAGTAAGCTAATAATGTGCATGTATTGGGATAAAAGTGGTTTCGTGTACATAGACTGGCATCTCTTCCATAAAGCATGGAACCTGTATCTTAGTCATCTGCGTAGAAGTCACTCATTCAACTTTTTACGCAACGAAGAACCAACTCGACCCAATATATAGTTTTATAGTAGTCAACCTTAAACAGTAATTCCCCCCCAGACAAGTTGTATATTATTTAAAAACTTTGCAACATAGTTTTATACCATAAGTACCGTACAGCCCTCAGTCGTAGCTGGCTTACAAAATGTAATCCGAAGTGCCGAATCTGAAAGTATCTAATCCATACAGCTACAATTTAAGCAATCACACCGTTTCAAAATTTCAAGGTCTGTCCTACCTAGGCATTAGGAACATCAGAATGATGTTGATAGGATCACCATCAATTATCATCCCTAAAGTCGCTACCTTTCCTATAGGTCAGAGAATAGTAGCTTAGCGGTGCAGCGTACACACTGTTATTCAATACGACATGTCACGGATACTTTTCATGTCAAGCTCAATATGTAAACGTCTAATGATCTTACGAAGGTTTGAAAAAAGGCCCGCAGACGTAATATTTGAACTCGTGAACTTATATCACAGATTTCGGCATCGAAAAAGACTAGTGCTATCTATGATAATCATTTCACCTACAAGTGTGAAAGACTGCTATCGGGAGAAAGACTCATGTATAAGTTCAATATTATGCCCGTAGAGAATACGAAAAAGAGCGTGAAGGTCTGTATGTTCAACAATTACGGACGTATGATCCTGCGTAACGGCAAGGATTCAAAGCCAGAACGGCCGCCAGTTTTTCAGTGGCCCAAACCATAATGAACGACTCAAACCTAACGGAAGGAATATTGAGCTGTAAACCGCATGAATTCGAGGCTCTTTTTTACGCGGAAAACACAAACATGAATAATGTGGGCGGGTAAAACGCAGCTTTCAGCTTCATGTGGCGTCTCTTAGCCCCTGACGACAGTCCGAGCAATGTCGCGGTAATCGCATGACCTCGCTCCGCCAGAAGGTCACGAGGTCCATGTTCGAGACGCCCCACACCGGCCGTTGACTTTTAATATGGTCTGTATCGTAGAGTCCAGCGAGGAGTGTCGCATTCCTTGGACGCTGTGCACAGCACTGCCGGAGCGGCTCTGGGAAAGAAATAATCGGGGAAGTAATCTCGCATTCGGGGACCTGTGACGACCCTTGGCACCTTACTAGCATGAATCTGTCATAGCAGCCGGGTACCTTCAGGCTTTTAGAGGGGGCGGGAAGGCTCAGGTTCCGGGACAGGCGTCGCATTGCCGGAGCGGGCATCACGCTCGTCCGGGGTGTCCGGATCACATCGCAGGGACCCTCGTCTTATCTTCAAGAGGGACCAGACCGACAGTGGATGAGTCGCGCTTCCCCCCTTGACCCCGGTACCCAACGGCGGGCGGGTCGAAACTTACTGGGGGGGGCTTGAGCACAGTAGGACAGCCCGATCGGCCTAGACAGAGAGCCGAGTAGCTTGGGCTGGCCGTCCGAGAGGGGAGTACAGCGCCACAACCTACTCTGGATTGTGTTCCACAGCGTAAGAGCGGTTGGCTTTCTTTCCAACCGTAAAAGAAAGGCGGCCTGTCGTGGCCTACGCCCTGGCGCGGCCCCGTTTCGTAGTGTGGCACTCCTACCGAGACAGCTGTACTACTAGTTTTACCGGGATGCGGTCCAATAACTCGGCTAGGAGACAGATGAGGTACGTCTGCTACCAGCGCTTTGCAGTGGACGGGAGGCTCAACACGAGGGGTCTCCGCTCACACGCAGATGTCAGTGTATGAACGGCAAGGCGGCTCACGTCGTGGCTGCCCACGTCCTTATCGAGGGGCCATCGGACGGACGGCCCAGGTACCCGCACTTCCCGGACCAACGGAGCAGCAGCCCCAGGCTAGTCACGGTTGGGGCCCCCTGAGGGGCGCCAGCGGCCGGGGACCGCTGCGGGATAGGCGCCGCCCGGCGTCCCGCGCCGCAACCCGGTCCGCACGGCCTGGGGCGCTGGGCGCCCCCGGTGCGTTCTCCCCCTTGCAGCCCGCAGGGCCCGCGGGGTGGCATGCGGGCCGGAACGCGAAGCGGGCCGGCCGGGCCGTGACCTTCCCGCGCGCGCCCGGACCCCGCGCGCGGCCCGATATCGAGCACGGGCGGCCCGGGGGCCCCGACGGCGGCCGCGAGCGGGCCCCGTCCACGGAGAGCGGCCCGGAAGTGCCTGCGAGCCCTACACCCCTCGCCAGAGACGGCCCGCGCGGGTGTAACCAGATTCTCGAGATCGAGTCGTTGGGCGGGTCCGCGCCCGCCTTCTCGGGGGGTCGTGGTCCAACCGGACACGCCCGCCGCTCCCCCCCGCCCCCAGGGAGACGCCGGGGCGGCACGGCCGGGGCGCCTACGGGGCGGAGCGCCGCGAGCCTCCCCGGCGAGGGAACGGGGAGGACGGGCGGCCCCCCAGCCCTGGCGAAACCGCGTCGGCCCCACCGCGGCTTCCGCGAGCGGGTCGCGCCGAGCGGCGGCTACGCCCCGCAGGTTCCGGGCGGCGGTGCCCCCGGATAGACCCAGGCACCCCGCGGCGGGTCGGGTAGCCCGCGGGGGGCGTGCAGCGCCAGGCTCCGGGACACCGGGCTCCGCGGAGCCCGACGCGGCGGGCCGGGCCGGCCGCCTCCGGCCCGGGGGCCCGCGGCCGCTCAGGCGCCGACGGGGGGGTACGGGCGGTGGGACCGGGTAGCCGCGTCCTCTCGTCCGACCGGTCCACGGGGGGCCGCTCCCGTTCGATAGGCGCCCGCGGCCCACCAGCGCACCAGGACGTCCAGCAGGCGCCCTCGGCCGACCCCAGGCGGCCGCCCCCGCCCCTGGGGCCAAGAGGCCGCCTTCTACACCGTCCGCACCCCCT     
F       TTTAGTAAAATTGTAAAGCAATTAATATTTATTTGATAATATACTCAGTTTATATAATACTGAAGCCTATTATTGTTTCTCAGAATAAATAATCTAAAAGTATTAGTTTATCAATCTAAAAATTTAACTAATGAATAACTATGTCATTATATTTTTAATTTTGCTAATGATAAGTGCCAGAACAACAAACATTCATATAATACTTTAATATTAAGAAACTATTCTTTATCTACAATTAAATATATATTGTTATTTATGACTAAGATTAGTAATTTTTTATCTTTAGGAAAGTGCCATTAATTTTTGGTTATCTTTTAATATGAATTTATAACTAATGTCCTCTCTAATAAAAGTACTTAACGTTATAGTAATAATTAAAAAGATTTTAAGATGTATATTGTAGTTTGTGCCTTATCATAACTAAAATTTCATATACATATATTCTTTCAAAATGAATTAACATAGAAATTACTTCGATTGATTTTCGATGTTAGATAAAGTATACTACCTCGGTAGTTTACTCTAGTCATTTCAGGACAAACTTACAATGAATCACATAAAGTTGTCCATCTAATAAAATAAAGATCACTATATTTTATTAAAATCTTAAATTAAACTAAAAGTTTTTATCAATAAAAGGATAAGTTATATTTTTAGTTTACACATATACTGTTATATCAGACAATAATTAAATAACAGTAATTTAAATTTACCTTTAACACAGATTATGTACGCCGACAGTGTAGAAGTTGTTTATTGAGTATAACAATATAATTTTATTTAAAATAATTTGTTTTGTTTATTTCGCTATATATATAGTAATTTAGCAAAAAGATAAATAATAATAGTTATTATTTATTAAAAACATGCATTACTTTTTATATGTTTTGTAAGAGTATATTCTGTAAATAGGATATTTATACTAATTTAAATTATATAAAGACTATATCCTATCTAATTTTTTTTGAGGAAAGTAAATTGTCTTTATACAATAGAATTATATCTGCACCCCAATCTACCCTACCAAAAGACTGTTGTTCACTGTCTAGTTTAAATAGTAGAAGAAGTAAGTTAATAATGTGCATGTATTGATATAAAAGTGTTTTCGTGTACATAGACTGGGATATCTTGCATAATGCATGTAAACTGTATCTTAGTCATCTGCTTAGAGGTCACTCATACACCTTTTTACGCAATGAACAACCAACTTCGCCCAATATAGAGATTTATGGTAGTCAACCTTAATCAATAATTTCCCCCCAGAGAAGTTGTATAATATTTAATAACTTTGCAACATAGTTTTATGCCATATGTACCGTACAGCCGTCAGTCGTAGCTGGCTTACATCATGTAATCCGAAGTGCCGAATCTGAAAGTATCAAAGCCATACAGCTACAATTTAAGCAATCGGACAGTTTCAAATTTTCAAGGTCTGACCCACCTAGGCATTAGGGACATCATAATTCTGTTGATAGGATCACCATCAATTATCATCCGTAAGGTCACTACCTTTCATAAATGTCAGAGAATAGTAGTTTAGCGGTTCAGCGTACACGCTGTTATTCAATACGACATGTCACGGATCCTTTTCTGGTCAAGCTCAATATTAAAACGTCTACTGATATTACGAAGGTTTGCAAAAAGGACAGCAGAGGTAATATTTGAACTCCATAACTCATATCGCAGATTTCGACATCGAACACGACTAGTGCTATCTATGATAATCATTTCACCTACATGTGTGAAATACTGCTAACCGGAGAAAGACTCATGTATAAGTTCAACATTATGCCCGGAGAGAATACGAAAAAGAGCGTGAAGGTCTGTATGTAACACAATTACGACAGTATGATCCTGCGTAACGGCAAGGATTCAAAGCTAGAACGGACGCCAGATTTTAAGTGGCGCAAACCATAATGAACACATCAAACCTAAAAGACGTAATATTGAGCTGTAACCCGCATTCATTCGAGGCTCTCTTTTACTCGGAACACAAAAACATGAAGAATGTGGGCGGGTAAAACGCAGCTTTCAGCATGATGCGGCGTCTCTTAGCGCCTGACGACAGTCCGAGCATTGTCGCGGTAATGGCATGACCTCGCTCCGCCAGAAGAGCACGAGGTCCATGCTCGAAACGCCGCACACTGGACGTTACCTGTTAACATGGGCTGTATCGTACAGTCCAGCCAGGAGTGCAGCATTACTTGGACGCTGTGCACATCACTGCCGGAGCGGCTCTGGGTAAGAGATAAACGGGGAATTAATCTCGCAGTCGGGGACCACGGACGCCCGTGGGCACCTTACTAGGATGAATCTGTCATAGAAGCAGGGTACCTTCGGGCTTTTGGAGGGGGCCGGGAGGCTGAAGTACCGGGACAGGCGTAGCATTGCGGGAGAGAGCATCACGCCCCTCCGGGGTCGACGGATCACACCGCCGGGGCCCTAGGATTGTCTTCAAGAGGGACCAGAACGACAGTGGATGAGTCGCGCTTTCCCCCCTGACCCGGGTACCTAACGGCGGGCGGGTCGAAACTTACTGGCGGGAGCTTGAACCCAGTGGGACAGCCCGATCGGCCTCGACAGAGAGCCGAGTAGATTGGGATCGGCCTCCGAGAGGGGAGAACAGCGCCAAAACCTACTCTTGATTGTGCACCACAGGGTAAGAGCGGTTGGCTTCCTTTCGAAACTTTAGAGAAAGGCGACCTGGTGTGGCCGACGCCCTGGCGCGTCCCCGCTTCGTAGTGTGGTACTGGTAGCGAGACACCTGTACTAATAGTTTTACCAGGATGCCGTCCCATAGCTCTGCTAGGAACCAGATGAGGGACGTCTGCTACCGGCGCTTTGCCGTGGATGGGAGGCTCCAAAGGAGGAGTCTCCGCAGTCACGCAGATGTCAGTGGATGAACGTCAAGGCGGCTCACGCCGTGGCTGCCCACGGCCTTAACAAGGGGCCATCGGACGGACGGCACGGGGACCCGCACTTTTCGGACCAACGGAGCAGCAGCCCCAGCCTAGTCACGGGTGGGGCCCCCTGAGGCGCGCCAGCGCCCCGAGCCCGCTGCCTGATCGGCGCCGCGCGTCGCCCCCCGCCGCAACCCGGTCCGGACCGCCCGGGGCGCAGGGCGCCCCCGGGGCGTTGGCCCCCTTGCAGCGCGCAGGCCCCGCGGGGTGGCATGCGGGACGGGACGCGAAGCGGCCCGGCCGGGCGGTGACCTTCCCGCGCGCGCCTCGACCCCGCGCGCGGCCCGATACGGCGCACGGGGGGCGCGGGGGCCCCGGCGGCGGCAGGGAGCGGGCCCCGTGGACGGAGAGCGGCCCGGAAGTCCCTGCGAGCCCGCCACCCCTGGCCAGAGACGGCCGGGGCGCCTGTCGCCCGATTCGCGAGAGCGAGTCGTCGGCTGAGACCGGGCCCGCCTTCTCCAGTGCTCGTCGCCCAACCGGCCGCGCCCGCCGCTCCCCCCCGGCCCCAGGCAGCCGCAGGAGCGGCCCGGCCGGGTGGCCTACGGGGCGGAGGGCCGCGAGCCTCTCGGGCGAGGGAGGAGGGAGGACGGACGGCCCCGCAGCCCTCGCGAAAGCCCGTCGGCCCCCCGGCGGCATCCGCCACGGTGACGCGCCGACCGGCGCCAACGCCCCTCAGGTTCCCGGCGGCCCTGCCCACGGATAGACCGAGACACCGCGGGGAGGGTCGGGCAGCCCGCGGGGCGAGTGCCCCGCCAGGATCTGGGGCGCCGGGCTCCGCCGAGCCCGACGCGGCGGGCCGGGCGCGGTCCCTCCGGCCCGGGGGGCGGCGGCCGGTCAGGGGCCGACGGGGGGGTACCGGAGGTGGGATGGGGTAGCCGCGTCCTGTCGTCCGAACGGTCCCCGGGCGGCCGCCCCCGTTCGGGAGGCGCCCGCGGCCGATCAGCGCAACAGGACGTCCAGCAGGCGTCCTGCCGCGACCCCAGGCGGCCTCCCCCGCCCCCGGGGCAAAAAGACCGCCTCCTACACCGGCGGCCCCTCCC     
E       TTTAGTAAAATTGTAAAGCAAATAACATTTATATGATATTATACTCAGTTTATATAATACTGAAGCCTTTTATTGTTTTTCAGAATAAATAATCTAAAAGTTTTAGTTTATCAATCTTAAAATTTAACTAATGAATAAATATATCATTATTTTTTTAATTTTGCTAATGATAAATGCCAGAACAACATACATTCGTATAATACTTTTATATTAAGAAATTATTCTTTATCATCAATTAAATATATATTGTTATTTATGACTAAAATTAGTAATTTTTTATGTTTAGGAAAGTGGCATTAATTTTTGGTTATCTTTTAATATGAATTTATACCTAATGTCCTCTCTAATAAAATTACTTAACGTTATAGTAATAATTTAAAAGTTTTTGAGATATATAATGAAGTTTGTGCCTTATCATAAATAAATTTTCATATACATATATTCTTTCAAAATAAATTAACATCCAAATTACTTCGATTGAGTTTCGATGTAAGATAAAGTATACAACCTCGGTAGTTTACTCTAATCATCTGAAGACAAACTTACAACGAATCACATATATTTGTCTATCTAATAAAATAAAGATCACTATATTTTATTAAAATCTTAAATTAAAGAAAAAGTTTTTATCAGTAAAAGGATAAGTTATATATTTAGTTTACACATATACTAATATATCAGACAATAAATAAATAACAGTATTTTAGAATAACCTTTAACACAGATTATTTACGCCGATAGTGAAGAATTTGTTTATTGTGTATATCTATACAATTTTATTTTAAATAATTTGTTTTGTTTATTTCGCTATATATATTTTAATTTAGCAAAAAGATAAATAATAATAGTTTTTATTTATTAAAAACATACATTACTTTTTATATGTTTTGTAACAGAATATTCTTTAAATAGGATATTAATACAAATTTAAAGTATATAAAGACTATATCCTATCTAATTTTTTTTGAGGAAAGTAAATTATATTTATACAATAGAATTATATATGCACCCCTATCTACCATACCAATAAACTGTTGTACACTGACTAGTTCAAATAATAGAAGAAGTAAGCTAAAAGTGTGCAAGTATTGGTATAAAAGTGGTTTCGTGTACTTAGACTGGAATGTCTTACATAAAGCATGTAGTCTGTGTCTTAGTCATCTGCGTAGAGGTCACTCATACAATTTTTTACGCAAAGACCAACCACCTACACCCAATATAGAGTGTTATAGTAGTCAACCTTAGACAGTAATTCCCCCCCAGACAAGTTGTATAATATTTAGTAACTTTGCAACATGGTTTTATGCCATAATTACCTTACAGCCGTTAGTCGTAGCTGGCTTACACCATGTAATCCGAAGTGCCGAATCTGAAAGTATCAAAGCCATACAGCTACAATTTAATCAATCAGACAGGTTCAAAATTTCAAGGTCTGACCCACCTGGGCAGTAGGAACATAATAATGATGTTGATAGGATCACGCTCAATTATCATCCCTAAAGTCGCTACCTTTCCTAAACGTCAGAGAATGGTAGTTTAGCGGTGCAGCGTACAGACTGTTATTCAATACGACATGACACGGATCCTTTTCCTGTCAAGCTCAATATGGAAACGTCTAATGATTTTGCGAAGGTTTGTAAAAAGGTCAGCAGAGGTAATATTTGAACTCGTGAATTCATATCAAAGATTTCCACATCGAATAGGACTAGTGCTATCTATGATAATCAATTCACCTACAAGTGTGAAAGACGGCTAACTGGAGAAAGACTCATGCATAAGTTCAATATTATGCCCGAAGAGAATACGAAAAAGAGCGTGAAGGTCTGTATGTATCACTATTACGGAGGTATGATCCTGCGTAAGGGCAAAGATTCAAAGCAAGAATGGACGCCAGGTTTTAAGTGGCGCAAACCATAATGAAGAGATCAAACCTAAATAAGGAAATGTTGAGCTGTAAATCGCATTCATTCGAGGCTCTCTTTTACTCGGAAAGTTCAAACCTGAATAATGTGGGCGGGTAGTACGCAGCTTTCAGCATAGTGCGGCGTCTCTTAGCACCTGACGCCAGTCCGAGCATAGTCGCGTCAATGCCCCGACCTCGCTCCGCCAGAAGGTGACGAGGTCCATGTTCGAGACGCCCCACACTGGACGTTGACTGTTAACATGGGCTGTCTCGTAAAATCCACCCAGTAGTGCTGCATTACTGGGACGCTGCGCACAGCACCGCCTTACCGGCTCTGGGCAAGAGATAACCGGGTAATTAACCTCGCGCTCGGGGACCCCGGACTACCATGGGCACCTTACAAGTATGAATCTGTCATAGTAGCTGGGTACCTCCGGGCTTTTGGAGGGGGCCGGAAGGCTGATGTACCGGGACAGGCGTCGCACTGGTGCAGTGCGTATTACGCTCCTCCGGGGTCGCCGGATCGCATCGCGGGGGCCTTAGGATTATCTTCAAGAGGGACCACAACGGCAGTGGATGAGTCGGGCTAGACCCCATGATCCGGGTACCCCACGGCGCGCGGGTCGAAACTTACTAGCGGGAGTTTGAACCCAGAGGGACAGCACGATCGGCCTAGACAGAGATCCGAGTAGATTGGGCCTTTTATCCGAGACGGGAGCACAGCGCCGCAACCTACTCTCGATTGTGGGCCACAGGGTAAGAGGGGTTGGCTTCCTTTCAAACCGTGAAAGAAAGGCGCCCTGTAGTGGCGGACGCCCTGACACGTCCCCGATTCGTAGTGTGCCACGGGTGTCGAGACACCTGTACTAATAGGTTTACCAGGATGCCGTCCGCTACCTCAGCTTGGTGGCAGATGAGGCACGTCTGCTACCTGCGATTTGCCGTGCATGGGAGGCTAAAAACGAGGAGTCACCGCCTTCACGAAGATGTCAGTGGATAAACGCCAGGGCGGCTCACGCCGTGGCTGCCCACGGCCTTATCAAGGGGCCATCGGAGGGACGGCCCCGGGACCCGCACTTTACGGACCAACGCAGCAGCAGCCCCTGCCTAGTCACGCGTGGTGCCCCCTGAGGGGCGCAAGGAGCCGGTGACCGCTGCGGGATAGGCGCCGCGCGTCGACCCCCGCCGCAACCGGGTCCGAAGCGCCCGGGGGGCGCGGCGCCCCCGGGGCGTTGTCCCCCTTGCAGCGCGCAGGCCCCGCGGGGTGGCATGCGGGACGGGACGAGAAGCTGCCCGGCCGGGCGGTGACGTTCCCGCGCGCGCCTCCAACCCGCGCGCGCCCCGAAACGGAGCACGGCACGCGCGGGGGCCCCGACGGCGCCCGGGAGCAGGCACGCACCACGGAGAGCGGCCCGGAAGTCCCCGCGAGCTCGGCACCCCCCGCCAGAGGCTGCCGGCGCCGGTGTGACCCCATGGGCGCGATCGAGTGGTTGCCCGGGCCCGCGCCCGCCTTCTCCAGGTCTCGTGGTCCAACCGGCCACGCGCGCCGCGCCCCCCCGGCGCCAGGCAGCCGCAGGTGCGGCCCGGCCGGGTGGCCTACGGGGCAGAGGGCCGCGAGCCTCTCCGGCGAGGGAAGCGGGAGGACGGGCGGCCCCCCAGCCCACGCGAAACCCCGACGGCCCCCCGGCGCCATCCGGCACGGGGTCGCGGCGAGCGGCACCCACGCGCCTCGGGTTCCCGGCGGCGATGCCGGCGGGAAGACCCAGGCACCGCGGGGAGGGTCGGGGAGCCCGCCGGGGAGGTGCCGCCCCAGGCTCTGGGCCGCCGTGCTCCGCGGAGCCCGACGGGGCCTGCCGGGCGTGCTCCGTCCATCCCGCGGGCCCGGGGCCGGTCAGGGGCCGACGGGGGGGTACCGGGGGGGGGAGGGGCTACCCGGGTCCCCTCGTCCGACCGGTCCCCGCGGGACCGCCCCCGTTCGGCACGCGCCCGCGGCCCAGCAGCGCAACAGGACGTCCAGCAGGCGGCCTCCTCCAACCCCAGGCGGCCCGCCCGGCCCCGCAGGCCAAGACCCCGCCTCCTACACCGGCCGCCCCGCCA     
D       TTTAGTAAAATTGTAAAGAAATTAACATTTATTTGATAGTTTACACAGTTTATATGATACTGAAGCCTATTATTGTTTTTCAGAATTAATGATCTTAAAGTTTAAGTTTATCAATCTTAAAATTTACCTAATGAATAAATATTTCATTATTTTTTTAATTTTACTAATGATAATTGCCAGAACAACAGACATTCTTATAATACTTTGATATTAAGAAACTACTCTTTATCTACAATTAAATATATATTGTAAATTATGACTAAGATTAGGAATTTTTTATCTTTAGGAAAGTGACATTAATTTTTGGTTATCTTTTAATCAGAATTAATATCTAATGTCCTCTCTAATAAAAATACTTAACGTTATAGTAATATTTAAAAAGTTTTTGAGATTTATAATGTAGTTTGTGCCTAATCATAAATAAATTTTCATATACAACTATTTTTTTAAAATTAATAAACATTAAAATTACTTCGATTGAATTTAGATGTTAGATAAAGCATACAACCTCGGTAGTTTACTCTATTCATCTAAGGACAATTTTACAAGGAATCACATATATTTGTCAATATAATTAAATAAAGATCACTATATTTTATTAAAATCTTAATTTAAACTTAAAGTTTTTATCCTTAAAAGGATAAGTTATATATTTAGTTTACACATATACTTATATATCATAAAATAAATAAATAACAGTATTTTAAATTAACCTTTAACACAGATTATGTATGCCGACAGTGAAGACATAGTTTATTGGGTATAGCTATAGAAATTAATGTGAAATAATTTGGTTTGTTAATTTCGCTATATATATAATAATTTAGCAAAAAGATAAATAATAATAGTTATTATTTATTAAAATCATACATTACTTTTTATATGTTTTGTAAAAGAATATTCTGTAAATAGGATATTGATACGAATTTTAAATATATAAAGACTATAACCCATCTAATTTTTCTTGAGGAAAGAAAAATATATTTATACAATAGAATTATTTGTGCACCCCGATCTACCTTACCAATTAACTGTTGTACACTGACTAGTTTAAATAAAAGAAGAAGTAAGATAATACTGTGCAAGTTTTGATATAAAAGTGATTTCGTGTACATAGACTGGGATATCTTCCATAAAGTATGTAAACTGTCTGTTAGTCATCTGCCTAGAGTTCACTCATACAGTTTTTTACGTAAAGAACAAACAACTAATCCCAATTTAAAGATTTATTGTAATCAACCTTAGTCTGTAATTCCCCCCCAGATAAGTTGTTTAATATTTAATAACTTTGCAACATACTTTTATGCCATAAGTACCGTACAGCCTTTAGTCGTAGCTAGCTTACAGAATGTAATCCGAAGTGCCGAATCTGAAAGTACCCAAGCCATACAGCTACAATTTAAGCAATCCGACAGCTTCAAACTTTCAAGGTCTGACCCACCTCGGCATTAGTCACATTATAATCATGTTGATAGGATCACCCTCAATTATCATCCGTAAGGTCACTACCTTTCCTAAAGGTCAGAGAATAGTAGTTTAGCGGTAAAGCGAACACACTGTTATTCAATACGACATGCCACGGATCCTTTTCAAGTCAAGCTCAAAATGGAAACGTCTATTGATTTTACGAAGGTTTGCAAAAAGGCCAGCAGACATAATATTTGAACTCTTAAATTCATATCTAAGATTTCGGCATCGAACAGGACTAGTGCTATCTATGATAGTCAGTTCACCTACAAGTGTTAAATACTGCTACCGGGAGAAAGACTCATGTATAAGTTCAAAATTATGCACGGAGAGAATACGAAAAAGAGCGTGAAGGTCTGTATGGACCACAATTACGAAAGTATGATCCTGAGAAATGGCAAGGATTCAAAGACAGAACGGACGCCAGATTTCAAGTGGCCCAAACCATAATGAAGTTTTCAAACCTAACTAAGGAAATTTTGAGCTGTAACACGCATTGATTCGAGGCTCATTTGTACTAGGTAAGCGCAAACCTCAAAAATGTGGTCGGGTAGTACGCAGCTTTCAGCATACTGTGGCGTCTCTTAGCGCCTGACGCCAGTCCGGGCATGGTCGCGTGAATGGCCGGACCTCGCTCCGCCAGTAGCACACGAGGTCCATGTTCGAGATGCCCCACACTGGCCGTTTTCTGTTAAAATGGCCTGTATCGTAGCCTCCAGCTCGTAGTGCGGCATTGCTTGGACGCTGGGGACAGCACTGCCGGACCGGCTCTGGGTGAGAGATAAACGGGCACTTAACCTCGCCTTCGGGGACCTGGGACGTCCATGGGCACCTTACAAGGATGAATCAGTCATAGAAGTTGGGTACCTCCGGGCTTTTGGAGGGGGCCGGGAGGCTTACGGCCCCGGACAGGCGTCGCATTGGCGGAGAGGGCATTACGCTCGTCCGGGGTCGCCGGATCACATCGCCGGGGCCTTACCCTTATCTTCAAGAGGGACCATAACGACAGTGGATGAGTCGCGCTTGTCCCCATGAGCCAGGTACCGAACGGCGGGCGGGTCGAAACTTACTGGCGGGTGATTGAACTCAGCGGGACAGCACGATCGGCCTGGACAGAAATCCGAGAAGCTTGGGCTTTTCCTCCGAGAGGGGAGTACAGCGCCGCAGCCTACTCTAGATTGTGGGCCACAGCGTAAGAGGGGTTGGCTTCCTTTCGAACCCTCATAGAAAGGCCGCCTGTGGTGCCCCACGCCCTGACGCGTGCCCGCTTCGAAGTGTGCCACGGTTGTCGAGACCCCTGTACTAATAGTTTTACCGGCATGCCGTCCGCTACCTCCGCTTGGGCGCAGATGAGGAACGTCTGCTACCGGCGATTTGCCGTGGGTGGGAGCCTATAAACGAGGAGTCACCGCCCCCACGAGGATGTCAGTGCATCAACGCCAAAGCGGCTCACGCCGTGGCTGCCCACGGCCTTATCCAGGGGACATCGGACGGACGGCGCGGGGAACAGCACTTCCCGGACCAACGCAGCGGCAGCCGCGGGCTAGTCACGGGTGGTGGCCCCTGAGGGGCGCGAGCACCCGGGGACCGCTCCGGGATAGACGCCGCGCGTCGCGCCCCGCCGCAACCCGGTCCGCGGCGCCGGGGGGACAAGCGGCCCCCGGGGCGTTGCCCCCCTTGCAGCCGGCTGGCCCCGCGGGGTGGCATGCGGGACGGGACGCGAAGCGGGCGGGCCGGGGGGTCACCTTCCCGCGGGCGCCTCCACCCCGCGCGCGGCGCGAAACGGAGGACGGGAGGCGCGGGGGCCCCGACGGCGGCCGCGAGCGGGCCCCGTGCAGGGAGAGCGGCCCGGAAGTACCAGCGAGCCCGCCACCCCCCGCCAGAGACTGCCGGCGCGGCTGTGACCCGAAGCGCGCGGCCGAGTGGTTGGCCGTGTCCGCGCCCGCCTTCTCGAGGCCTCGTGGCCCCACCGGCCACCCGCGCCGCTCCCCCCCGGCCACAGGTAGTCGCCGGCGCGGCCCGGCCGGGGGGCCTACGGGGCAGAGCGCCGCGAGCGTCTCGGGCGAGGGAAGCGGGAGGACGGAGGGCCCCCCAGCCCTCGCGAAACCCCGCCGGCCCCGCAGCCCCCTCCGCCACGGTGTCGCGGCGCCCGGCGCCGACGACCCTCCGGTTCCCGGCGGCGATGCCCGCGGAGACACCCAGGCACCGCTGGGAGGATCGGGGACGCCGCCGGGGGTGTGCCGCGCGAGAATCAGGGCCACGGGGCTCCGCGAAGCCCGACGGGGCGTGCCGGGCCCGGTGCCTCCGTCCCGGGGGCCCGGGGCCGGTCACGAGCCGACGGGGGGGTAGCGGACGGGGGACAGGGTAGCCGCGTCCCGTCCGCCGAGCGGCCCTCGGGGGCCCGCCCCCGTTCGGGAGGCGGCCGCGCCCCACCAACGCAACAGGACGTCCAGCAGGCGTCCTCTACCCACCCCAGGCGGCCCCCCCCGCCCCTGAGGCAAAGACGCCGTCTCCTACGCCGCCCGCCCCGCCG     
C       TATAGTAAAATTGTAAAGCAATTAACATTTATATGATATTTTACTCAGTTTATATAATACTGAAGCCTATTATTGTTTTTCAGAATTAATTATCTTAAAGTATTAGTTTATCAATCTTAAAATTTTACTAATGAATAAATATATCATTATTTTTTTAATTTTACTAATGATAATTGCCAGAACAACAAACATTCGTATAATACTTTAATATTAAGAAATTATTCTTTATCTACAATTAAATATATATTGTTATTTATGACTAAGGTTAGTAATTTTTTATATTTAGGAAAGTGTCATTAATTTTTGGTTATCTTTTAATGAGAATTATTAACTAATGTCCTCTCTAATAAAATTACTTAACGTTATAGTAATATTTAAAAAGATTTTGAGATCTATAATGAAGATTGTGCCTTATCATAAATATTATTTCATATACATTTATTATTTAAAAATAAATTAACATATAAATTACTTCGATTGATTTTGGATGTAAGATAAAGTATACAACCTCGGTAGTTTACTCTATTCATATGATGACAAATTTACAACGAATCACATACAATTGACAATGTAATAAAATAAAGATCACTATATTATATTAAAATCTTAATTTAAATTTAAAGTTTTTATCATTAAAAGGATAAGTTATATATTTAGTTTACACATATACTAATATATCATACAATAATTAAATAACAGTATTTTAGATTTACCTTTAACACAGATTTTGTAAGCCGAAAGTGAAGAAATTGATTATTGGGTATAACTATAAAATTTCATTTTAAATAATTTGATTTGTTGATTTCGCTATATTTATTATAATTTAGCAAAAAGATAAATAATAATAGTTCTTATTTATTAAAATCATGCATTACTTTTTATATGTTTTGTAAAAGAATATACTTTAAATATGATATTGATACAAATTTTAAATATATAAAGACTAAAACCAATCTAATTTTTTTTGAGGAAAGAAAATTATATTTATACAATAGAATTATTTCCGCACCCCGATCTACCATACCAATTAACTGTTGTTCACTGCCTAGTTTAAATAATAGAAGAAGTAAGGTAATATTGTGCAAGTATTGTAATAAAAGTGGTTTCGTGTAAATAGACTGGTATATCTTCCATAATGCATGCACACTGTATCTTAGTCATCTGCCTAGAGGTCACTCATACAATTTTTTACGTAAATAACAAACAACTACGCCCAATATATAGTTTTATAGGAGTCAACCTTAATCTGTAATTACCCTCCAGATAAGTTGTTTAATATTTAGTAACTTTGCAACATAGTTTTATGTCATAGGTACCTTACAGCCTTTAGTCGTAGCTGGCTTGCATAATGTAATCCGAAGTGCCGAATCTGAAAGTACCCAAGCCATACAGCTACAATTTAAGCAATCCGACAGATTCAAAGTTTCAAGGTCTGACCCACCTAGGCAATAGGAAAATTATAATCATGTTGATAGGATCACCGTCAACTATCATCCTTAAAGTCGCTACCTTTCCTAGAAGTCAGAGAATTGTAGGTTAGCGGTACAGCGTACATACTGTTATTCAAAACGACATGTCACGGATACTTTTCCCGTCAAGCTCAAAATTGAAACGTCTAATGATTATCCGAAGGTTTGCAAAAAGGTCAGCAGCTGTAATATTTGAACTCCTCAATTCATATCCAAGATTTCAGCATCGAAAAGGACTAGTGCTATCTAGGATAATCATTTCACCTACATGTGTGAAATACAGCTATCGGGAGAAAGACTCATGTATAAGTTCAGAATTATGCCCGGGGTGAATACGAAAAAGATCGTGAAGGTCTGTATGGTACACTATTACGGGAGTATGATCCTGTGTAACGGCAAGGATTCAAAGCAAGAACGGACGCCAGTTTTAAAGTGGCCCAAACCATAATGAAGATATCAAACCTAAGTCACGAAATATTGAGCTGTAAGCCGCATTCATTCGAGGCTCAATTATACTAGGTAAGTACAAACCTGAACAATGTGGGCGGGTAGTACGCAGGTTTCACCATAATGCGGCGTCTCTTAGCGCCTGACGCCAGTCCGTGCATGGTCACGTCAATGGCAAGACCTCGCTCCGCCAGTAGCACACGAGGTCCATGTTCGAGACGCCCCACACTGGCCGTTGTCTATTTACATGGGCTGTTTCGTAGCCTCCAGCTAGTAGTGGAGCATGACTGGGACGCTGGGCACAGCACTGCCAGACCGGCTCTGGGGAACATATAATCGGGTAATTAAGCTCGCCTTCGGGGACCTCGGACCGCCGTGGGCACGTTACCAGGATGAATCAGTCATAGGAGTCGGGTACCTTCAGGCTTTTGGAGGGGGCCGGAAGACTCATGTCCCGGGACCGGCGTCGCATGGGCGGAGAGGGTATGACGCCCGTCCGGGGGCGCCTGATCACACCGCTGGGCGCCTAGCGTTATCTTCAATAGGTACCACGACGACAGTGGATGAGTCGCGCTCACCCCCGTGAACCAGGTACCGAACGGCGGGCGGCTCGAAACTTACTGGCGGACGCTTGAACCCAGCGGGACAACGCGATCGGCCTAGACAGATATCCGAGGAGCTTGGGCTTGGTCTCCGAGAGGGGAGAACAGCGCACCATCCTACTCTCGATTGTGTGCCACAGGGTAAGGGAGGTTGGCTTTCTTTCGAACCCTTAAAGAACGGCCACCTGTGGTGCCGCACGCCCCGACTCGTCCCCGCTTCGATGTGTGCCACAGCTGTCGAGACCGCGGTCCTAATAGTTTTACCCGGATGCCGTCCGCTAACTCTGCTCGGGGGCAGATGAGGTACGTCTGCTACCGGCGATTTGCCGTGGATGGGAGGCTAAACACGAGGAGTCACCGCAGTCACGAAGATGTCAGTGAATCAACGGCAAAGCGGCTCACGCCGTGGCTGCCCACGACCTTATCCAGGGGCCATCGGACGGACGGCCCGGGGAACTGCACTTACCGGACCAACGAAGCGGCAGCCCCGGGCTAGTCACGGGTGGGGCCCCCGGAGGTGCGCCAGCCTCCGGGGACCGCTGCGCGATAGGCGCCGCGCGTCGGGCCCCGCCGCAACCCCGTCCGCACCGCGCGGGGCGCACGGCGCCCCCGGCGCGTTGCCCCCCTTGCAGCCCGCTGGCCCCGCCGGGTGGCATCCGGGACGGCACGCGTAGCGGGCGGGCCGGGCTGTCACCTTCCCGCGCGCGCCTCCACCCCGCGCGTGGCCCGAAACGGAGTACGGCATGGCCGGGGGCCCCGACGGGGGCCGCGAGCGGGCGCGGTGCACGGGGAGCGGCCCGGAAGTACCAGCGAGCGCGCCACCCCCCCCACCACACTGCCGGCGCGCGTGTACCCCGAGGCGCGCGGGCGAGTGCTTGGCCGTGTCCGGGCCCGCCTTCTCCAGGCCTCGTGCTCCCACCGGCCACGCCCGCGGCTCCCCCCCGGCCCAAGGCAGCCCCCGCCGCAGCCCGGCCGGGGGGCCTACGGGGCCGAGGGCCGCGAGCCTCTCGGGCGAGGGACGGGGGAGGACGGGCGTCCCCCCAGCCCTGGCGAAACCCCGCCGGCCCCGCCGGGCCCTCCGCCACGGTGTCGCGACGACCGGCGCCCACGCCCCACGCGTTCCCGGCGGCGCTGCCCCCGGAGATACCCAGGCACCGCTGGGAGCATCGGCGAGCCCGCGGGGGGAGTGCCGCGCCAGGCTCTGTGCCACGGTGCTCCGCCGAGGCCGCCGCGGCGTGCCGCGCGCGGTGCATCCTGCCCGGGGGCCCGTGGCCGGTCACGGGCCGAGGGGGGGGTACCGGCACGGGGAGCGGGTCGGCCCGTCCCATCGTCCGAACGGCCCGCGGGCGACCGCACCCGTTCGGGACGCGCCCGCGGCCGAGCAGCGCAACCGGACGTCCAGCAGGCGTCCTCATCCTACCCCAGGCGGCCCCCCCCGCCCCGCAGGCAAAGAGGCCGCCTCCTCCGCCGCTCGCCCCTCGG     
B       TTTAGTAAAATTGTAAAGTAATTAATATTTATTTGATATTTTACTCAGTTTATATAATACTGAAGCCTATTATTGTTCATCAGAATTAATTATCTAAAAGTATTGGTTTATCAATCTTAAAATTTCACTTATGAATAATTATGTCATTATGTTTTTAATTTTTCTAATGATAAATGCCAGAACAACAAACATTCTTATAATACTTTAATATTAAGAAAGTAATCTTGATCAACAATTAAATATATATTGTAATTTATGACTAAGATTAGTAATTTTTTATTTTTAGTAAAGTGTCATCAATTTTTGGTTATCTTTTAATATGAATTAATAGCTAATGTCCTCTCTAATAAAATTACTTAACGTTATAGTAATAATTTAAAAGTTTTTGAGATCTATAATGTAGTTTGTGCCTAATCATAATTAGTATTTCATATACATATATTCTTTCAAAATTAATAAACATTAAAATTACTTCGATTGATTTTAGATGTAAGATAAAGTATACCACCTCGGTAGTTTCCTCTATTCATCTGATGACAAACTTACAAAGAATCACATAAATTTGCCTATATAATAAAATAAAGATCACTATATTTTATCAAAATCTTAATTTAAAATAAAAGTTTTTATCACTAAAAGGATAAGTTATATATTTAGTTTACACATATACTAATATATCATACAATAAATAAATAACAGTATTTTAGATTAACCTTTAACACAGATTTAGTAGGCCGACAGTGAAGAAATTGAATATTGTGTATACCAATAAAATTTTATTTTAAATAATTTGATTTGTTGATTTCGCTATATATATTCTAATTTAGCAAAAAGATAAATAATAATAGTTATTATTTATTAAAATCATGCATTACTTATTATATGTTTTGTAAAAGTATATACTATAAATAGGATTTTTATACCAATTTAAAATATATAAAGACTATAACCCATCTAATTTTTTTTGAGGAAAGAAAACTGTATTTATACAATAGAATTATTTCCGCACCCCTATCTACCATACCGAAAGACTGTTGTACACTGACTAGTTTAAATAATAGAAGAAGTAAGATAATATTGTGCAAGTATTGTAATAAAAGTGTTTTCGTGTAAATAGACTGGTATATCTTACAAAAAGGATGAAAACTGTATCTTAGTCATCTGCATAGAAGTCACTCATACATTTTTTTACGTAAAGAACAAACAACTACACCCAATATATAGCTTTATCGGATTCAACCTTAAGCTTTAGTTCCCCTCCAGATAAGTTGTATAATATTTAGTAACTTCGCAACATAATTTTATGTAATATCTACCTTACAGCCTTTAGTCGTAGCTGGCTTACACGATGTAATCCGAAGTGCCGAATCTGAAAGTACCCAAGCCATACAGCTACAATCTAAGCAATCTGACAGGTTCAAAATCTCAAGGTCTGGCCCACCTTGGCATTAGGTACATCAAAATTGTGTTGATAGGATCACCGTCAATTATCATCCGTAAAGTCCCTACCGTTCCTATAGGTCAGAGAATAGTAGTTTAGCGGTGCAGCGAACAAACTGTTATTCAAAACGACATGTCACGGATACTTTTCCTGTCAAGCTCAATATAGAAACGTCTAATGATTATACGAACGTTTGCAAGAAGGACAGCAGAAGTAATTTTTGAACTCCTCAATTTATATCGAAGATTTCGGCATCGAATTGGACTAGTGCTATCTATGATAATCAATTCACCTACAAGTGTGAAAAACTGCTAACTGGAGAAAGACTCAGGTATAAGTTCAAGATTATGCCCGTGGAGAATACGAAAAAGATCGTGAAGGTCTGTATGGCACACCATTACGTAAGTATGATCCTGCGTAAAGGCAAGGATTCAAAGCGAGAACGGACGCCAGTTTTAAAGTGGCCCAAACCATAATGAAGTGGTCAAACCTAATTAAGGAAATCTTGAGCTGTAAGCCGCATTGATTCGAGGCTCACTTATACAGGGGACGCACTAACATGAAGAATGTGCGCGGGTAGGCCGCAGGTTTCACCCTAGTGAGGGGTCTCTTAGCGCCTCACGCCAGTCCGAGCGCAGGCACGTGAATGGCCCGACCTCGCTCCGCCAGTAGGGCACGAGGTCCATGGTCGATTGGCCCCACACCGGCCGTCTTCTCTTAACATGGACTGTTTCGTAAAGTCCAGCTGGTAGTGGCGCATTACTTGGACGCTGGGAACAGCACTGCCGGAGCGGCTCTCGGGAAGACATATCCGGGGAACTAAGCTCGCCTTCGGGGACCGGGGACTGCCCTGGGCACGTTAACAGTATGAATCAGTCATAGCAGTAGGGTACCTCCGGGCTTTTGGAGGGGGCCGGAAGTTTTAGGTACCGGGACCGACGTCGCATTGGGGCAGAGGGTATGACGCTCTTCCGGGGCGATCGGATCGCATCGCCGGGGGCGTCTGGTTCTCTTCAAGAGGGACCAGACCGACAGTGGATGAGTCGCGCTCGCCCCCGTGAACCAGGTACCTAACGGCGGGCGGGTCCAAACTTACTTGCGGGCGATGGAACCCAGTGGGACAACGCGATCGGCCTAGACAGACCCTCGAGAAGTCGGGCTTGAAGGTCCGAGAGGGGAGAACAGCGCGACATCCGACTCTCGATCGTGTGCCAAAGCGTAAGTGGGGTTGGCTTTCTTTCCAACCCTGATAGAAAGGCCCCCTGCGGTGGCACACGCCCTGCCGCGTTCCCGCTGCGAGGTGTGACACGGTTGTCGAGACCGCTGTACTAATAGTTTTACCAGGATGCCCTCCGCAAACTCCGCGCGGCTGCAGATGAGGCACGTCTGCTACCGGCGCTTTGCCGTGTATGGGAGGCTCAAGATGAGGAGTCACCGCCCTCATGAAGATGTCAGTGGATTAACGACAAAGCGGCTCACCCCGTGGCTGCCCACGACCTTATCTAGGGGCCATCGGACGGACGGCCCTGGGACCTGCACTTTCCGGACCAACGGAGCGGCAGCCCCGGGCTAGTTACGGGTGGGGGCCGCGGAGGAGCGCCTGCATCCGGGGACCGCTACGGGATAGCCGCCGCGCGGCGGGCCCCGCCGCAACCCCGTCCGGACCGCCCGGGGGGCACGGCGCCGCCGGGGCGTTCCCCCCCTTGCAGCGCCCGCGCCCCGCGGGGTGGCATGCGGGGCGGGACGCGAAGCGGGCGGGCCGGGCGGTCACCTTCCCGCGGCCGCCTCCAGCCCGCACGCGGCCCGAAAGGGAGCACGGGAGGCGCGGCGCCCCCGGCGGCGCCCGGGAGCGGGCGCGGTCCCGGGAGAGCGGCCAGGAAGTGCCGGCGGGCACGCCACGCCGCCCAGCAGACTGCCGGGGCCCGTGTGACCCGACGCGGGCGGACGAGTCGTTGGCGTTGTGCGCGCCGGCCTTCTGGAGGCCTCGTGGCTCCACAGGCCACCTGCGCCGCCCCCCCCCGGCCGGAGGCAGCCGCGGTCGCAGCCCGGCCGGGGGGCCTACGGGGCAGAGGGCCGCGAGCCTCTCGGGCGAGGGAAGGGGGAGGACGGGCGGCCCCCCAGCCCTCGAGAAACCCCGCCGGCCCCGCCGCCCCTTCCGCCACGGGGTCGCGGCGACCGGAGCCCACGGGCCGCGGGGTCCCGCCGGCGCTGCCCGCGGAGAGGCCCAGGCACCGCTGGGGGCATCGGGGAGCCCGCCGGGGGAGTGCCTCTCGAGCCTCCGTGCCACTGTGCTCCGCGGAGCCCGACGGGGCGTGCCGGGCGGGGCGCCTCCGCCCCGGGGGCCCGGGGCCGGTCAGGGGCCGAGGGGGGGGTGGCGGGGCGGGGAGCGGGTCCTCGCGTCCGGTCGCCCGAGCGGCCCACGGGAGACCGCGCCCGTTCGGGAGGCGGCCCCGGCCCAGCAGCGCAACCGGATGTGCAGCAGCCGTCCTCTCGCACCCCCAGGGGGCCCGCCCCGCCCCTCAGGGAAAGAGACCGCCTGCTGCGCCGGGCCCGCCGCCG     
A       TTTAGTAAAATTGTAAAGTAATTAACATTTATATGATATTTTACCCAGTTTATATAATACTGAAGCCTATTATTGTTGTTCAGAATAAATTATCTCAAAGTTTTAGTTTATCAATCTGAAAATTTGACTAATGAATAATTATATCATTATGTTTTTAATTTTTGTAATGATAAATGCCAGAACAACAGACATTCATATAATACTTTGATATTAAGAAAGTATTCTTTATCAACAATTAAATATATATTGTTATTTATGACTAAGATTAGTAATTTTTTATATTTAGTAAAGTGTCATTAATTTTTGGTTATCTTTTAATTTGAATTACTATCTAATGTCCTCTCTAATAAAAGTACTTAACGTTATAGTAATAATTAAAAAGTTTTTGAGATATATATTGTAGCTTGTGCCTTATCATAAATATTTTTTCATATACATGTATTCTTTTAAAATAAATTAACATATAAATTACTTCGATTGAATTTGGATGTGAGATAAAGTATACTACCTCGGTAGTTTCCTCTATTCATCTAAGGACAATCTTACAAAGAATCACATACATTTGCCAATATAATAAAATAAAGATCACTATATTTTATTAAAATCTTAATTTAAATTTAAAGTTTTTATCAATAAAAGGATAAGTTATATATTTAGTTTACACATATATTAATATATCATAAAATAATTAAATAACAGTATTTTAGATTAACCTTTAACACAGATTTAGTAGGCCGAAAGTTAAGATATAGCATATTGAGTATACCAATAAAATTTAATTTCAAATAATTTGATTTGTTGATTTCGCTATATTTATTATAATTTAGCAAAAAGATAAATAATAATAGTTTTTATTTATTAAAATCATACATTACTTTTTATATGTTTTGTAAAAGAATATACTATAAATAGGATATTAATACTAATTTTAAGTATATAAAGACTATATCCAATCTAATTTTTTTTGAGGAAAGAAAACTTTATTTATACAATAGAATTATTTCCGCACCCCTATCTACCATACCGATAGACTGTTGTGCACTGACTAGTTTAAATAATAGAAGAAGTAAGATAATAGTGTGCAAGTATTGAAATAAAAGTGCTTTCGTGTAAATTGACTGGTATCTCTTCCAAAAAGAATGTAGACTGTTTCTTAGTCATCTGCGTAGAGGTCACTCATACACTTTTTTACGTAAAGAACAAGCAACTCCACCTAATATATAGATTTATCGGAGTCAACCTTAATCTGTAGTTTCCCTCCAGATAAGTTGTATAATATTTAGAAACTTCGCAACATTGTTTTATGTCATAAGTACCATACAGCCTTTAGTCGTAGCTGGCTTACATGATGTAATCCGAAGTGCCGAATCTGAAAGTACCCAACCCATACAGCTACAATTTAACCAATCTGACAGTTTCAAAGTTTCAAGGTCTGACCCACTTTGGCATTAGGGACATCAAAATCTTGTTGATAGGATCACCGTCAATTATCATCCTTAAAGTCGCTACCGTTCCTAAAGGTCAGAGAATAGTAGTTTAGCGGTTAAGCGTACATACTGTTATTCAAAACGACATGTCACGGATGCTTTTCCTGTCAAGCTCAAGATCGAAACGTCTAATGATCGTACGAAAGTTTGCAAGAAGGACAGCAGAGTTAATTTTTGAACTCATCAATTAATATCTAAGATTTCAACATCGAATAGGACTAGTGCTATCTATGATAATCATTTCACTTACAGGTGTGAAAAACTGCTATCGGGAGAAAGACTCATGTATAAGTTCAATATTATGCCCGAGGAGAATACGAAAAAGATCGTGAAGGTCTGTATGGCGCTCAATTACGATAGTATGATCCTGCGTAATGGCAAGGATTCAAAGCAAGAACGGACGCCAGATTTAAAGTGGCCCAAACCATAATGAAGTGCTCAAACCTAAGTAAGGAAATCTAGAGCTGTAAGCCGCATTTATACGAGGCTCTTTTGTACTAGGTAAGTTCAAACCTGAAAAATGTGAGCGGGTTTGCCGCAGGTTTCACCCTTGTGCGGGGTCTCTTAGCTCCTCACGCCAGTCCGAGCACCGTCACGTAAATGGCCGGACCTCGCTCCGCCAGTAGCACACTAGGACCATGTTCGAGACGCCACCCACGGGCCGTTCTCTCTTCACATGGGCTGTATCGTAGAGTCCAGCGAGTAGTGCAGCATTGCTTGGACGCTGCGAACAGCACTGCCGGACCGGCTCTGGGGAAGACATAACCGGGCAACTAAGCTCGCCTTCGGGGACCGCGGACTACCCTGGGCACGTTACCAGTATGAATCAGTCATAGAAGTCGGGTACCTTCGGGCTTTTGGAGGGGGCAGGAAGGCTGATGTACCGGGACCGAGGTCGCATTGGAGGAGCGGGAATTACGCACTTCCGGGGTGTTCGGATCGTGTCGCGGAGGGCGTAACGTTATCTTCAAGAGGGACCAGAACGACAGTGGATGAGTCGCGCTAGCCCCCGTGAACCTGGTACCGAACGGCGGGCGGGTCCAAACTTACTGGAGGGCGTTTGAACTCAGGGGGACAACGCGATCGGCCTTGATAGAAATCCGAGAAGGTTGGCGTCCGCGTCCGAGAGGGGAGTACAGCGCGGCACCCGACTCTCGATCGTGTACCACAGCGTAAGTGTGGTTGGCTTGCTTTCGAACCCTGAAAGAAAGGCACCCTGCGGTGCGGGACGCCCTGTCGCGCGCCCGTTGCGGGGTCTGCCACTGTTGTCGAGACCCCTGTACTAGTAGTTTTACCAGGATGCCCTCCGCTATCTCAGCGCGGAGGCAGATGAGGTACGTCTGCTATCTGCGATTTGCTGTGGATGGGAGGCTCAAAACGAGGAGTCACCGCACTCACGAAGATGTCAGTGGATCAACGTCAAAGCGGCTCACCCCGTGGCGGCCCACGCCCTTATCTAGGGGCCATCGGATGGACGGCGCAGGGACCTGCACTTTCCGGACCACCCGAGCGGCAGCCGCGGGCTAGTCACGGGTGGGGCCCCCGGAGGCGCGCTAGCATCCGCCGACCGCTGCGGGATCGCCGCCGCCCGTGGGGCCCCGCCGCAGCCCCGTCCGGACCGCCCGGGGGGCACGGACCCCTCGGGGCGTTGCCCCCCTTGCAGCGAGCGCGCCCCGGGGGGTGGCATGCGGGGCGGGACGCGAAGCGGGCTGGCCGGGCGGTGACCTTACCCCGGGCGCCTGCATCCCGCGCGCGCCCCGAAACCGGGCACGGGACGCGCGGGGCCCGCGGCGGCGGCCGCGAGCGGGCGCGGTACACGGAGCGCGGCCAGCAAGTACCCGCGGGCACTGCACGCCCCCCAGGAGACTGCCGGCGCGGGTGTGACCAGAGGCGGGCGGCCGAGTGGTTGGCCGGGTCCGCGCCCGCCCTCTCTAGGCCTCGTGGCTCCACCGGCCACCGTCGCCGCCCCCCCCCGGCCGAAGGCACCCGCAGTCGCAGCCCGGCCGGGGGGCCTACGGGGAAGAGGGCCGCGAGCCTCTCGGGGGAGGGACGCGGGAGGACGGGCGGCCCCCCAGCCCTCGCGAAACCCCGCCGTCCCCGGCGCCCCGTCCGCCACGGCGTCGCGGCGACCGGCGGCGACGCCCCGCGGGGTCCCGCCGGCGCTGCCCCCGGAGACACCCAGGCACCGCTTGCCGCATCGGGGAGCCCGCGGGGGGAGTGCCTCGCCAGCCTCCGTGCGACTGTGCTCCGCGGAGCCCGACGGGGCGTGCCGGGCGGGGCGCCTCCGCCCCGGGGGGCCGGGGCCGGTCAGGGGCCGAGGGGGGGGTGCCGGGTGGGGGAGGGGGTCGGCGCGTCCGATCGTCCGAGCGGCCCCCGGGTGCCCGCACCCGTTCGCGATGCGGCCGCGGCCCAGCAGCGCAACCGGATGTCCAGCAGCCGTCATCTTTCAACCCCAGGCGGCCGCCCCCGCCCCTCAGGGAAAGAGGCCGCCTCCGCCGCCGCGCCCGCGTCCG     
