# Supplementary material for: A simple method for data partitioning based on relative evolutionary rates
Source: PeerJ. 2018 Aug 28;6:e5498. doi: 10.7717/peerj.5498 (PMC6118207; doi:10.7717/peerj.5498)
Supplement: Data S1 — The datasets are provided in the PHYLIP format. [file peerj-06-5498-s002.zip › DataS2/AS4-9.phy]

17  4000
out     TATGCTATTTTAAATGACAATTCTATACATGGATAAAACTATTTAAAAATGTAATTTTAGTAGTACTTAAATGTTATAAATTAATTAGTACAACATTTTAATTAAATAAATATCAAGGTCTATTATCTATTTTAAAGCACTTCATCAATTTTATATAAAGAATACTTATCCTTTTAGCTAATTATATAGTTTTTTTTATATCAATAATAAAATATTTATTATTTAAATTATATTATCAGCAATACTAAAAATCAAAGATTATTGTATAATTGAATTATTTTTGGTGTAGAGGTTCATTATACTGCTTAGTTATAATTCCTGAGAATAGAAATCTTAATAGTTATATTATTATAAAGTGGTTTATTATACAATGCGTCTATTCTAAACAATATAGTTATTTTTATGTTAATATAAAATACATTAAGAAAATACTTTTAACTAATAATAGACCAAGTTTTAATAATAAAAAATAGATTTTAAATGCGAATATATATCTGGTTTTAGATTAATTATATCTGTTATTATGTCATCTTTATATTAAATATAATAAAATCTTTTATATGATTGTTTACGAATATTGACCACAACTAAAATATATTGTATTATAATTTGAAACAACTATGTGAGGGTTTAAATTGTTTTGACCTATACAAGTAGTATAATTTATCTAATAAGTTTAGTCATTATGTATAAGTGCACAAACATTAATTAAGTAAATTTTTGTTTAATTATACTAGGTTTATTTTGCACATTAAAACAAAATTTCTAGATAAGTTTAAGATTGAATTCTTATCATAGTATAATTTAATATTCTCTGACATTTAGGTACAAAATAAAAACAATCAGATGCAATTAATCTATTAAAATAATTATATGATTTATCTCCAAATTTATTTTCAGAAGACATTTAGTTCTATTACAATTAGTATAAATATTTTATTAGAACTTAACATATTCGTAAGTATTATTCTTCTGAATACCATTTATACATGCTCTAATAATATGACAGAACGGAATAACATCCACGACTTCCTAGGTTGCGACCGAGCGCGAGTACCGAACTGTGATCAATCTAGGCTCGCGATTTACGGCATGAACCAGCGAATGCTATTAACCCGCGCTATTCTTGATGATATCTTCTTTATTTAATAATACGGTCTCCGCAATAACATAATTGCCTCGCTTATACTATGAACACGGCATATACTTACAAGCCCTTTATCTGAGGATTAGTGAAGCAGCACGTACCAAGCATAATTGATGATCAGTGTTGATGCCGGACGTTCTTTAGCCGATTCATATCGCAGAGATCGCCGTTAAGATACATTCCTGTGACAAGCGCTGTGCTACCCAAGCCATTGATAAGGTCGGCATTAGTCCGGCAACATGTTCTGAGAACAAATAGAAGCTTTTACAGTCGAAATATACACGAACCTTAGTCAGCATCGTGTAAAAAGACAGGCGTCCTTCTGGTCAAAAGACTTCGGCCGCTCCGAAATATAGGAAATAAGGGCCTTACAAAGTACCCATTGCGTCGTTGTCCTACTGTGTTCCTCGGTATGAGACGGTTGTTCTTGAGGAGCAAATAGTTAGACGCTCTTAGATAACATGATAATCGCTCCTCATCGACGATTTGTACGATAGCTGCCATTCTAGGATGTATAGGTTCACACGAGCAAACACTTGTGAGCCGGAAACCGTTGACTAGACTATAATCAGAAGAGAAGGTGGATGCCCGAGGACCACCGATAGTAAGCCAGGACCAACCAACAATAAAGAAAGTGAAGCATCTACGCCGCACCTAGCACGTAAACTGGATTGCGTAGATACAAGTATTGCTCCAGACACGACACGGAAGCCCGCATACTGCCTCACACCCTACGCTGCGACTAGAAGTAGTGTTAAATCTAGTCGCAGTTTTTACAACGGGTGGTAGCGATAATCCGTTTTAGTCCCTATAGAAACGATGCCGAGCACTAGGATCTTAGTCCAATGGTCATGGGCGCGCCCGGACGGTGTGCCAACGCTAGTCGAAGACCCTCGCAAGGCCTGACGCGCTCAATAACTGGGGCAGCCTGGTTCGTTCACCGAGGCTTTTCTCCCGTAGAGGCGACCTGCGCAGATTCTACCAGTCTGTCTGATGGGTCCTCAAGTGCGAGTCCGATGTGCGCGATAGACTGCCTATCTCTCCGGTCCGGAGCTCAGATCCGGAAAGCGCCCCCCGTAGCTACGGCGCCACGCTGCGTTAAACCGACGTGCTTTGCAGCGGTGTTGCCAGGATCGGAGTCTAACCATTTGAATCCGACGTGTTACGACCACGTTAATCGCACCCGGCGACTATGAGAGCTCGGGGTTGGTATTTCATACCCGCTCTTACTCGCTCCGTTCGCCCGCTTTCTAGTGTGTCCAAACTACTGGAGTCCCCTGGCGATTATCCCAGGGATTCGGAGTCGCTAGGACGATTCAACCATGCCCCCGGGTGCTCGGACTGTGCCGGAGGCCTTGTCCCCGACGCATGGCCCGGTGTGAACCGGGGTAGCACTGCCGCAATTCGCGCAGACTTAACTTGGACCGGAACATGCCAGATACCGGCCGCGCGTCGAAGCGGCGCCGTACCCGGCCGACGGTCCGGTAGCCTCGCGGCTCGAGTCGACATCGAGCTAGCCAAGGAGGAGGGCTCCGTCCCGTTCATCGACAATCGGGCCGCCCACGTCGAGCTGATTCGACGCTCTACAAACGCTGTAGCCCAGCCCTCTGGCTTGACGCCCCGCGCCGATTGGGAAGCTGAATTGTCTCAGTTCACCGCACCTGGTACGGTCAGCTCCACTGGGCAGAATCACGCCCTGCCCGCCTAACGCCTCAGATCACACGAAGCTTGGGCGTCAGCGATGACCAGCAGTCGTGCTAACGGAGTGGTCCGAGGGCACGGGAACTGCCCAGCAGAGGGTAGGTACTGCGTCAAGCGTCTGTATCGACCGAAGGGCAGTACAACCATCTCTCAGGTGGGACAGGGAGGCCGGCCGGCCGGCGGGCCCGGCACTGGTATGGAGCGGATGATGCACAGACCAGGACCAGCGGGCGAGGAGTGCCCGCCAGGCGGGGAGGGCCGTTCCGCGGGAACTCGTCGCCACCGGGCCCCGTCATGTTGCGCGCCGGCGGTACGGCCGCGGCCGACGCCGCCCTCGGGGTCGCGCGGCCGCTAGCCGCCCTCAGCCACCGGGGCGGTCCCGCGCAGGGGTGTGACCAACCGACCAGGAAGGGGCTCGGACGAGGAGCGGGTCGCGGGACCTACGCTGCCGCTGCGGTCCCCACCGCGCCCCCGGGGCAGCACCGCCGGGCCGGTTCTCCGGGGAGTCCGGGCCGACAACAACCGTCCGGAGCGCACGGCCCCAGGCGCGCCGAGCGTCCCCGTCCCCTAGCACGGGTTGCTGATGCTCCGTCGAGCGGGCGCGCGGGTGGTCTGGAGGGCTCGCGCTGAGCCCGGGGGCGCCCTGGAGGAGGCTCCCGGAGGGCGCGCGCCGATTGTCAGGAACCCCCCTGGGCCCCTGACGGCCCCTCTGCCTCCTCCTGTGCCGCGGGGCGCCGGTAGTGCGGGCGCGGCACGGTTGGCCGCCGGGGCGACCCCCGTCACCCGCCCGGTGCCGCCGAGAGGCCGATCCCTCGGTCGCCCAGAATGCATCGAGCCCGACGGGCGGCGCGCGAGCGCGGGACGACGCGCTGTCTCGTCGGGCTGCCACGTCCCCCCCCCAGCCGGCGGGGCGTCGACGTCGACGCACACCCTGGGCAGGGAGGACCCCGCAACACAAGGACCCCGCTCAGAGACAGCCCGCCTGGGACCGCCGCCGTGGGGCGCCCCTACGCGCCCGAGAAAGGGTGCCTGGCCGCACCTTCGGCCCCGCCCACTGGCGGGCGTTGGCGACGGAGGAGGTCGAGCGTCGGGCGGGGTAGGCTCCGCCGGCGGGACGGGACGGCTCGGAGCGGCCCACCCCCAGGGGCGCCG     
P       TATGCTATTTTAAATGACAATATTATACATGTATAAAACAATTTAAAAATGTAATTTTAGTAGTACTTGAATGTTATAGATTAATTAGTACAACATTTTAATTAAATAAATATCAAGGTCTATTATCTATTTTGAATCACTTCATCAATTTTATACAAATCATACTTTTCATTTTAGCTATTTATATAGTTTTTTTTATATCAATAATAAAATATTTATTATTTAAATTATATTATCAGCAATACTAAAAATTAAAGATTATTGTCTAATTGAATTATTTTTGGTGTAGTGGTCCATAATTCTGCTAAGTTATAATTCCTGAGAATAGAAATCTTAATAGTTATATTATTATTAAGTGGTTTATTATACAATGCGTCTATTCTAAATAATATAGTTATTTTTATGAAATTATAAAATACATTAAGATAATACTTTCATCTAATAATAGACCAATTGTTAATAATAAAAATTAGATTTTAAATGCGAATATATATCTAGTTTTAGATTTATTATATCTATTATTATGTCATCTTTATATTATATATTATAAAATCTTTTATATGATTGTTTACGAATATGGACCACAACTAAAATATATTGTATTATAATTTGATACAACTATGTGCAGGTTTAAATTGTTTTGACCTATACAAGTAGTATAATTTATTTAATAAGTTTAGTCATTATGTATAAGTGCACAAAAATTTATTAAGTACATTTTTGTTTAATTGTACTTGGTTTATTTTGCACATTAAAACAAAATTTCTAGATAAATTTAAGATTGAATTCTTATCATAGAATAATTTAATATACTCTGACATTTAGGTACAAAATAAAAACAATCAGATGAAATTAATCTATTAAAATAATTATATGATTTATCTCCAAAATTATTCTCAGAAGACATCTAGTTCTATTACAATTAGTATAAATATTTTATTCGACCTTAACATATTCGTAAGTATTATTCTTCTTAATACGATATATACATGCTCTAAATATATGACAGAACGGAATAACATCCACGACTTCTTAGGTTGCGTCCGCTCGCGAGTACCGAACTGTTATCAATCTAGTCCCGCGATTTACAGCATGAACCACCGAATGCTACTAACCCGCGCTATTTTTAATGATATCTTCTTTATTTAATAATACGCTCTCCGCAATTACATAATAGCGTCGGTTATACGATAACAACGGTACATACTTACAAGCCCTTCAGCTGAGGATTAGTGACGGAGCACGTAGCAAGCATACTTGAGGATCAGTGTTGATGCCGGACGTTCTTTACCGGATTCATATGGCAAAGGCCGCCGTTAATATACATTCCGGTCGCAAGCGCTGAACTAACCAAGCCAAAGATAAGGTCGGCATTAGTCCCGCAACAGGTTCTGATAACAAATAGAAGCTTTTACAGTCGAAATATACACGAACTTTAAACACAATCGGGTAATAAGACAGGTGTCCTTATGATCTAAAGACTTCGGGCGCTACGAAATATAGGAAATAAGGGCCTTACAGCGTACCCAGAGCGTCGTAGTCCCACTGTGTTCCTCTGTAAGAGACGGTTGTGCTTGAGAAGCAAATATTTACACCCACTTAGATAACATGATAATCCCTCCTCAGCGAAGAATTCTACGATAGCTGCCATCATAGAATGTTTAGGATCACACGAGCATACCCTTTTGAGCCCGAAGCGGTTGACTAGACTATAATCAGAAGCGAAGGTGGATGCCCGAGCACCCCCGATAGTAAGCCTGGACCAACCTACAATAAAGAAAGTGAAGCATCTACGCCGGACCTAGCACGCAAACTGGGTTGCCTAGATACACGTATTGCTCCTGACATGACACGGAAGCCCGCATACTCCATCACACCCTACGCGGCGACTATACGTAGTGTAGCATATAGTAGCGGATTTTACAAAGGGTGGTAGCCATAATCCGGTTTAGTCCCTATAGGAACGATGCCGAGCACTAGGAACTTAGTCCAATGCTCATGGGCGAGTCCGGAGGGTGCGCCCACGCTTGTCGAAGACCCTAGCAAAGCCGGCCGCGCTCAATAACTGGGGCGACCTGGTTCATCCACCCAGGTTTTTCTCCCGTACAGGCGTTCTGCGCAGGTTCTACCAGTCTGTCTACTGGGTCCTCAAGTGCGGCTACGATGTGCGCGATAGCCTGCCTATCTCTCCGGGCCGCAGCTCATATCCGGAAAGCGCCCCCCGCAGCTCCGGCGCCGCGCTCCGCTAGACCGACGTGCTTACGAGCGGTGTTGGCCGGATCAGAGTATAACCATTTGAATACGACCGGTTACGACCACGTTCATCGCACCCGGCGACGATGAGAGCTCGGGCTGGGTATTTCATACCCGCTCTTACTCGCTCCGCGCGCCCGCTTACTAGTGTGTCCAAACTCCTGGAGTCCCCTGGCGATTATCCCAAGGATTCGGAGTCGCACGGATTCCTCAACAGTGCCCCCGGGTGCTTGAACTGTGGCGGAGGCCTTGTCCTCGACGCATTGCCCGGTGTGAACCGGGGTTGCACTTCTGCAATTCCCACAGACTTAACTGGGACCGGAACAAGCCAGATACCGGCCGCGAGTCGAAGCGGGGCCTTACCAGGGCGACGGTCCCCTCGCCTCGCGGCTCGACTCGGCATCGAACAAGCCAAGAAGGAGGCCTCCGTCCCGTTCATCGAAAATCGGGCCGCCCCCGTCGAGCTGTTTGAACGCTCTACAAGTGCTGAAGCCCAGCCCTCTGGCTAGACGCCCCGCGCCGGTTGGTGAGCTGAATTGTCTCAGTTCAGCGCACCTGGTACGGTCACCGTCACCGGGCAGAATGTCACCCTGCCCGACGAACGCCGCAGGCCACACGAAGCTTTGGAGTCAGCGATGACCAGCAGTCGTGCTAACGATGTGGTCAGAGGCCACGGGAACTGACCAGGCGAGGGCAGGTACTGCGTCAAGCGTCTGTATCGACCGAAGGGCAGTGCAACCATCGCTCACGGGGGACACGGCGGCGGCCCCACCTGCCGCCCCGGCGCTGGTATGGAGCGGATGATGCACACGCCGGGACCAGCGCGCGGCGAGTGCCAGCCAGGCGAGGAGCGCCGTACCCGGGCAACTGGGCGCCACCGGGCCCCGTCATGTTGGGCGCGGGCGGTACGCCCGCGGCCCACGCCGCGCTCGGGGCCGCGCGGCCGCTAGCCGGCCTCTGTCACCCGGGCGGTCCCGGGCTGGGGTGGGACCAACCCACCAGGAAGTGGCTCGGCCCAGGATCGGGTCGCGCCACGTACGGTGCCGCTGCGGTCCCCACCGCGCGCCCGGGCCAGCACCGCCGGGCCGGTTCTCCGGGGAGCCCGGGCCGACAGCAATCGTCCGGAGCGCACGACCCCAGGGGCGCCGACCGTGCGCGTCCCCTCGGACGGGTTGCTGATGCTGCCTCGAGCGGGCGCGTGGGTGGTCTGGGGTGCTCGCGCTGAGCCCCGAGGCGGCCTGGAGGAGGCTCCCGGAGGGGGCGCGCCGGTTATCAGGAACCCCCGTGGGCCCCTGACGGGCCGTCTGGCTCCTCCTGTGCCGTGGCGCGCCGGTAGGGCGGGGGCGGCACGGTCGGCCGCCGGGACGACCCCCGTCACCCGCCCGGCGCCCCCGAGAGGCCGATGCCTCGCTCGGCCACAATGCTTCGAGCGCGACGGGCGGCGCGCGTTCGCGGGACGGGGCGCTGCCTCGTAGGGGTGCCACGTCCCCTCCCCCGCCGGCGGGGCGGCGACGTCTACGGACACCCTGGGCAGGCAGGATCCCGCAAGGCCAGGCGCCCGCTCAGGGACAGCCAGCCTGGAACCGCCGCCGTGGGGCCCCCCTAGGCGCCCTAGAAAGGGTGCCTGGCCGCACGATCAGCCGCCACCAATGGCGGGCGTTCGCGACGGCGGAGGTCCAGCGTCGGGCGGTGTAGGCTCCGCGGGCGCGAGGGGATGGCTCGGAGCGGCCCACCCCCAGCGGCGCCG     
O       TATGCTATTTTAATTGCCAATTTTATTCATGTATAAAACAATTTAAAAATGTAATTTTAGAAGTACTTAAATGTTAAATATCAATTAGTACAACGTTTTAATTAAATAAATATCAAGGTCTTTTATCTATTTTCAATCACTTCATCAATTTTATAAAAAATATACTTATCTTCTTAGCTAATTATATAGTTTTTTATATATCATTAAAAAAATATTTATTATTTAAATTATATTATCAGCAATACTTAAAATTAAAGATTATTGTGTAATTGAATTATTTTTGGTGTAGATGTCCATAATACTGCTTAGTTATAATTCCTGAGAATAGAAATCTTAATAGTTAGATTATTATAAAGTTGTTTATTATACAATGCGTCTATTCTAAACAATATAGTTATTTTTATGTAAATATAAAATACAATAAGAAAATACTTTTATCTAATAATAGACCAATTTTTAATAATAAAAATTAGATTTTAAATGCGAATATATCTCTTGTTTTAGATTTATTATATCTTATTTTATGTCATATTTATATTAAATATAATAAAATCTTTTATATGATTGTTTACGAATATTGACCACAACTAAAATATATTGTATTATAATTTGAGATAACTATGTGTGGGTTTAAATTGTGATGACCTATACAAGTAGAATAATTTATCTACTAAGTTTAGTCATTATGTATAAGTGCACAAATATTGATTAAGTCAATTTTTGTTTAATTTTACTGGGTTTATTTTGCACATTAAAAAAAAATTTCTAGTTAAATTGAATAATGAATTCTTATCATAGCATAATTTAATATACTCTGACATTAAGGTACAAAATAAAAACAATCAGATGAAATAAATCTATTAAAATAATTATACGATTTATCTCCAAAATTATTTTCAGAAGACATCTAGTTCTATTACAATTAGTATAAATATTTTATTCGATCTTACCCTATTCGTAAGTATTATTCTTCTAAATACAATATATACATGCTCTAATTATATGACAGAACGGAATAACATCCACGACTTCCTAGTTTGAGTCCGCGCGCGATTACCGAACTGTAATCGATCTAGTCACGTGATTTACAGCATGAACCACCGAATGCTACTAACCCGCGCTATTTTTGATGATATCTACTTTATTTAATAATAAGGGCTCCGCAATGACATAATAGCGTCGTGTATACGATACACACGGTACATACTTACAAGCCCTCCATCTGAGGATTAGTGAAGAAGCACGTAGCAAGCATACTTGTAGATCAGTGTTGATGCCGGACGTTCATTAGCTGCTTCATATGGCATAGATCGCCGTTAAGATACATTCCTGTTGCAAGCGCTGTCCTAGCCAAGCCAAAGATAAGGGCGGCATTAGTCCTGCAACAGTTTCTGAGAACAAATAGAAACTTTTACAGTCGAAATATACACGAACGTTACGCATCATCGTGTAAAAAGACAGGTGTCCTTCGGGTCAATAGACTTCGGTCGCTCCGAAATATAGGAAATAACGGCCTTACAGGGTATCCATAGCGTCATGGTCCTACTGTGTTCCTACGTATGAGATGGTTGTGCATGAGTAGCAAATAGCTAAACCCTCTTACATACCATGATAATCACACCTCATCGACGACTTGTACGATAGCTGCAATAATAGGATGTTTCGGTTCACACCAGAGGACCCTTATGAGCCCGAATCGGTTGACTAGACTATAATCAGAAGCGAAGGTGGATGCCCGACAACCTCCGATAGTAAGCCTGGACCCATCAACAATAAGGAAAGTGAAGCATCTACGCCGTACCTAGCACGCAAACTGGGTTGCCTTGATAAGGGAATTTCGACTGACACGACACCGAAGCCCGCATACTGCCACACACCCTACGCCGCGACTACAAGTTGTGTCATATATAGTAGCAGATTTTACAATGGGTGGTAGCTATAATCCGGTTTAGTCCCTATAGCAACGATGCCTAGCACTAGGAGCTTAGTCCAAGGGTCATGGGCGCGCCCTGCGGGTGTGCCAACGCTAGTCGAAGACCCTCGCAATGCGTCCCGCGCTCAATAAGTGGGGCGGCCTGGTTCCTCCACCCAGGCTTTTCTCCCGTACAGGCGTTCTGCGCCGTTTCTACCAGTCTTGCTAGTGGGTCCTCAAGTGCGAGTTCGATGTGCGCGATAGCCTGCCTATCTCTCCGGTGAGCAGCTCAGATCCGGAAAGCGCCCCCCGCAGCTTCGGCGCCGCGCGCGGTGAGACCTACGTGCTTCCGAGCAGTGTTCACAGGAGCAGAGCCTAACCATTTGAATGCGACCAGTTTCGACCACGTTCATGGCACCCGGCGGAGATGAGGGCTCGGGATTCCTATTTCATACCCTCTCTTACTCGCTCCGCACGCCCGCTTCCTAGTGTGTCGAAACTCCTGGAGTCCCCTGGCGATTATCCCACGGAATCGGAGTCGCCCCGAAAACTCAACCATGCCCCCTGGTGCTTGGACTGTGCCGGAGGCCTGGACCTAAACGCAGTGCCCGGTATGAACCGGAGTTGCACTACGGCAATTCCCGCAGACTTAACTAGGACCGAAACCGGCCAGATACCGGCCGCGGGTCGCAGCGGCGCCAAACCCGGCCTACGGGCCCGTGGCCTCGCGGCTCGACTCGGCATCGAGCCAGCCAAGGAGGAGCGCTCCGTCCCGTTCATCGACAATCAGGCCGCCCCCGACGAGCTGCTGCAACGCTCTACAATCTCTGTAGCCCAGGCCTCTGGCTTGACGCCCCGCGCCCGTTGGAAAGCTGAATTGTCTCAGTTCACCGCACCTGGTACGGTTACCTTCACCGGGCAGAATATCCCCCTGCCCGCCGAACGCCGCAGGACACACGAAGCTTTGGCGTCAGCGATGACCAGCACTCGTGCTACCGGAGTGGTCCGAGGGCACGGGAACTGCCCAGTAGAGTGTAGGTACTGCGTCAAGCGTCTGTATCGACCGCAGGGCAGTATAACCATCGCTCACGGGGGACAAGGAGGCGGCCCCGCCGCCGGGCCCGGCACTGGTATGGAGGGAGTGCTGCACAGCCCAGGAGCAGCGCGCGGCGAGTGACCGCCATGCGCGGAGCGCCGTCCCCCGGGAACTCGGGGCCACCGGCCCCCGTCATGTTGGGCGGCCGCGGTACGCCCGCGGCCGACGCCGCCCTACGGGGCGCGCGGCCGCTAGGCGCCCTGAGCCACCGGGGCGGTCCCGGGCCGGGGTGGGACCAACCCACCAGGAAGCGGCTCGGACCCGGCTCGGGTCGCGCCAACGACGGTGCCTCTCCGGTCCGGGCCGCGCGCCCGGGGTCGCACCGCCGGGGCGGTTCTCCGGAGAGTCCGGGCCGCCAGCAAGTCTCCGGAGCGCACGGCCCCAGGGGCGCCGACCGCCCGCGTCCCGTAGGACGGGTTGCTGATGCTGGGTCGAGCGGGCGCGCGGGCGGTCTGGAGTCCTCGGGGTGCCCCCCGCGGCGGCCCCGTGGAGGATCCCCCGGGGGGCCAGCCGGTTGCCAGGAACCCGCCTGGGCCCCTGACGACCCGTGGCCCCCCTCCGGTGCGGCGGGGCGCGGGTAGTACGGGCGCGGCACGGTCGGCCGCCGGGCCGACCCCGGTCACCCGCCCGGCGCCCCCGAGAGGCCGATACCTCCGTCGTCCACCATGCCTCGAGCCCGACGGGCGGCGCGGGCCCCCGGGACGCCGCGCTGCCTAGTAGGGGTCCCACGTCCCCCCCCCCGCAGGCGGGGCGCCGACGTCGACGAACAACCTGGGCAGGCACGACCACGCACCGCAAGGACCCCGCTCAGAGACAGCCTGCCTCGAACCGCCGGCGAGGGGCGCCCGTACCCGCCCGCGAAAGCGTGCCTGGCCGCACGCTCGGCCCCCACCAGTGGCCGGGGTTCCCGACGGGGGAGGTCCAGCGTCGGGCGCAGTAGGGTCGGCTGGCGCTACGGGATGGCTCGGAGCGGTCCACCCCCAGCGGCGGCG     
N       TATGCTATTTTAAATGCCAATTTTATTCATGAATAAAACAATTTAAAAATGTAATTTTAGAAGTACTTAAATGTTATAGATTAATTAGTACAACATTTTAATTAAATAAATATCAAGGACTATTATCTATTTTGAAGCACTTCATCAATTTTATAAAAAGCATACTTTTCTTATTAGCTAGTTATATAGTTTTTTTTATATCAATAATAAAATTTTTATTATTTAAATTATATTATCAGCAATACTAAAAATAAAAGATTATTGTTTAATTGAATTATTTTTGGTGTAGATGTCCATTATACTGCTTAGTTTTAATTCCTGAGATTAGAAATCTTAATAGTTATATTATTATGAAGTTGTTTATTATACAATGCGTCTATATTAAACAATATAGTTATTTTTATGTAATTATAAAATACATTAAGATAATACCTTCATCTAATAATAGACCAATTATTAATAATAAAAATTAGATTTTAAATGCGAATATATATCTAGTTTTAGATTAATTATATCTTTATTTATGTCATCTTTATATTAAATATAATAAACTCTATTATATGATTGTTTACGAATATTGACCACAACTAAAATATATTGTATAATAATTTGAGATAACTATGTGAGGGTTTAAATTGTTATGACCTATACAAGTAGTATAATTTATCTACTGAGTTTAGTCATTATGTATAAGTGCACAAACATTAATTAAGTACATTTGTGTTTATTTATACTGGGTTTATTTTGCACATTAAAAAAAAATTTCTAGTTAAATTAAAAAATGAATTCTTATCATAGCATAATTTAATATTCTCTGACATTAAGGTACAAAATAAAAACAATCAGATGATATAAATCTATTAAAATAATTATATGATTTATCTCCAAATTTATTCTCAGAAGACATTTAGTTCTATTACAATTAGTATAAATATTTTATTCGACCTTATCATATTCGTAAGTATTATTCTTCTAAATACAATATATACATGCTCTAATTATATGAGAGAACAGAATAACTTTCACGACCGCTTAGGTTGCGGCCTCGCGCGATTACCGAACTGTCATCAATCTAGTCCCGAGATTTACAGCATGAACAACCGAATGCTAATAACCCGAGCTATCATTGATGATATCTACTGTATTTAATAATACTGGCTCCGCAATAACATAATAGCGTCGATTATACCATGTACACGGAACATATTTACAAGCCCTACATCTGAGGATTAGTGACGAAGCACGTAGCAAGCATAATTGTCGATCAGTGTTGATGCCGGACGTTCATTAGCTGCTTCATATGGCAGAGATCGCCGTAAAGATACATTCCTGTGGCAAGCGCTGTCATAACCAAGCCATAGATAAGGTCGGCATTAGTCCCGCAACAGGTTCTGAGAACAAATAGAAGCTGTTACTGTCGAAATATACACGAACCTTACTCATTCTCGAGTAAAAAGACAGGAGTCCTTGTGTGCCATAGACTTCGGCCGCTGCGAAATATAGGAAATAATGGCCTTACAGTGTATCCAGAGCGTCGTAGTTCAACTGTGTTCCTCTGAACGAGACGGTTGTGCTTGAGGAGCAAATAGTTATACACTCTTACATAACATGATAATCACACCTCATCGATGACTTCTACGATAGCTGCAATAATAGGATGTTTCGGTTCACACGAGAAGACCCTTGTTAGCCCGAACCAGTTGACTAGACTATAATCAGAAGCGAAGGTGGATGCCCGAGCACCACCGATAGTAAGCCTGGACCCACCGACAATAATGAAAGTGAAGCATATACGCCGTACCTAGCACGCATACTGGGTTGCATAGATACCTGTATTGCTACTGACACGACACTGAAGCCCGCATACTTCTTCACACCCTACGCTGCGACTAAAAGTAGCGTATTATATAGTGGCGGATTTTACAAAGGGTGGTAGCGATAACCCGATTTAGTCCCTATAGAAACGATGCCTAGCAATAGGAGCTTAGTCCAATGGTCATGGGCGCGCCCGGAAGGTGACCCCATGCTAGTCAAAGCCCCTCGCAATGCCTGCCGCGCTCAATAACGGGCGCGGCCTGGTTCATTCAGCCAGGCTTTTCTCCCGTATAGGTGTTCTGCGCCGTTTCTACCAGTCTTCCTAATGGCTCCTGAAGTGCGAGTACGGTGTGCGCGATAGCCTGCCTATTTCTCGGGGCTCCAGCTCACATCCTGAAAGCGCCCCCCGAAGCTGCGGCGCCGCGCGCCGTTAGACCGAAGTGCTTCCGAGCGGGGTTTCCTGGACCAGAGACTAACCATTTGAATACGACGCGTTCCGACCACGTTCATAGCACCCGGCGGCGATGAGAGCTCGGGATTGGTATTTCATGCCCCCTCTTACTCGCTCCGTTCGCCCGCTTTCTAGTGTGTCCAAACTCCTGGAGTCCCCTGGCGATTATCCCAGGGAATCGGAGTCGTGCGGACTAGTCAACCCTGCCCCCGGGTGCTTGAACTGTGGAGGAGGCCTTGTCCCGCACGCCTTGCCCGGTGTGAACCGGCGTTGCACTTCTGTAATTCCGACATACTTAACTAGGCCCGTAACAGGCCAGATACCGGCCGCGCCTCGAACCGGAGCCGTACCGGGGCAACGGGCCCCTCGCCTCGCGGCTGGAGTCGCCATCGGGCGAACCAAGGAGGAGGGCTCCGTCCCGTTCATCGAAAATCGGGCCTCCCCCAACGAGCTGCTTCTACGCTCTACATGGTCTCTAGCGGAGGCCTTTGGCTTGACGCCCCGCGGCGATTGGTAAGCTGAATTGTCTCAGTTCAGCGTACCTGGTACGGTGACCATCACCGGGCAGAATATCCCCCTGCGCGCCCAACGCCTCAGACCACACGTAGCTTGGGCGTCAGCGATGACCAGCAGTCGTGCTACCGCAGTGGTCCGAGGGCACAGGAACTGCCCAGGAGAGGCTAGGTAGTGCGTCAAGCGTCTGTATCGACCGAAAGGCAGTATAACCGTCTCTCACGGGGGAGAAGGAGCCGGCCCCGCCGGCGCCCCCGGCACTGGTATGGAGGGAGTGATGCACAGCCCTGGACCAGCGCGCGGCGAGTCCCCCCCAGGCGGGGCGCGCCGTTCCTCGGGAACTCGGGGGCACCGGCCCCCGCCACGTTGTGCGGTGGCGGTACGCCCGCGGCGGACGCCGCGCGACGGGCCGCGCGGCCGCTAGGCGCCGTGCGCCCCAGGGGCGGTCCCGGGCAGGGGTGGGACCTACCCACCAGGAAGCGGGTCGGACGAGGCCCCGGTCGCGCTAGCCACGGTGCCCCTCCGGTCCTCCCCCCGCGCCCGGGCTAGCACCGCCGGGGCGGTTCTCCGGGGAGGCCCGGCCGGCACCAATCGTCCGGAGCGCACGACCCCAGGGGCCCCGACCGTCTGTGTCCCCTCGGATGGGTTGCTGATGCTGCCTCGAGCGGGCGCGCGGGCCGTGTGGAGTCCTCGCGGTGCGCCCCCCGCCGGCCTCGACGAGGATCCGCCAGGCAGCGCGCCGGTTGCGGGGAACCCGCCTGGGCCCCTGACGGCCCATGCGCCGCCTCCGGTGCCGTGGGGCGCGGGTGGGCCGGGCGCGCCACGGTGGGCCGCCGGGGCGACCCCCGCCACCCGCCCGGGGCCCCCGAGAGGCCGATGGCTCGGTCGGCCACAGTGCATGCAGCCCGACGGGCGGCGCGGGCTCGCGGGACGGCGCGGTGACTCGTCGGGCTGCCACGTCCCCCCCCCCGCAGGCGGGGCGCCCACGTCGAGCCGCAGCCTGGGCCGGCACGACGGCGCACCGCAAGGAGCCATCTCAGAGGCAGCCGGCCTCGAGCCGCCGCCCAGGGGCGCCCGTACGCGCCCGTGAAAGCGGGCCTGGCCGCACCCGCGGCCGCCCCCAGTGGCGGGCGTTCGCGACGGCGGAGGTCCAGCGTCGGGCGCTGTAGGGTTCGCCGGGGAGACGGGATGGCTCGGGGCGGTCCACCGCCAGGGGCGGCG     
M       TATGCTTTTTTAATTGCCAATTCTATGCATGAATAAAACAATTTAAAAATGTAATTTTAGCAGTACTTAAATGTTAGAGATAAATTAGTACAACTTTTTAATTAAATAAATATCATGGTCTCTTATCTATTTTTAATCACTTCATCAATTTTATATTAAATATACTTATCTTTTTAGCTATTTATATAGTTTTTTATATATCACTAACAATATTTTTATTATTTAAATTATATTATCAGCAATACTCAAAATTAAAGATTATTGTTTAATTGAATTATTTTTGGTGTAGCTGTCCATTATACTGCTAAGTTCTAATTCCTGAGAATAGAAATCTTAATAGTTAAATTATTATGAAGTAGTTTAATATACAATGCGTCTATACTAAATAATATAGTTATTTTTATGTAATTATAAAATACATTAAGAAAATACTTTGAACTAATAATAGACCAAATATTAATAATAAAAAATAGATTTTAAATGCGAATATATATCTAGTATTAGATTCATTATATCTAAATTTATGTCATTTTAATATTACATATAATAAATTCTTTTATATGATTGTTTACGAATATAGACCACAACTAAAATATATTGTATGATAATTTGATATAACTATGTGAGGGTTTAAATTGTTATGACCTATACAAGTAGTATAATTTATCTATTTAGTTTAGTCATTATGTATAAGTGCACATACATTAATGAAGTTTATTTTTGTTTAATTCTACTTGGTTTATTTTGCACATTAAAAAAAAATTTCTAGCTAAATTTAATATTGAATTCTTATCATAGAATTATTTAATATTCTCTGACATTAAGGTACAAAATAAAAACAATCAGATGAAATTTATCTATTAAAATAATTAAATGATTTATCTCCAAAGTTATTATCAGAAGACATTTAGTTCTATAACAATTAGTATAAATATTTTATTCGAACTTATCTTATTCGTAAGTATTATTCTTCTCAATACAATTTATACATGCTCTAATTATATGACAGAACGGAATAACGTTCACGACTTCCTAGGTTGCGTCCACGCGCGATTACCGAACTGTCATCATTCTAGTACCGAGATTTACAACATGAACCACGGAATGCTAGTAACCCGCGCTATTTTTGATGATATCTACTTTATTTAATAATAAGGGCTCCGCAATAACATAATAGCGTCGTTTATACGATTAACACGGCAAATAGTTACAAGCCCTCCACCTGAGGATTAGTGACGAAGCACGTAACAAGCATATTTGTCGATCAGTGTTGATGCCGGACGTTCTTTAACTGTTTCATATGGCAGAGTTCGCCCTAAAGATACATTCCCGTTGCAAGCGCGGTCCTAACCAAGCCAAAGATAAGGTCGGCATTAGTCCTGCAACAAGTTCTGAGAACAAATAGAAGCTCTTACAGTCGAAATATACACGAACCTTACTCACAGTCGGGTAAAAAGGGAGGTGTCCTTGAGTTCGATAGACTTCGATCGCTGCGGAATATAGGAAATAATGGCCTTAGGGGGTATCCAGTGCGTCTTTGTGCTACTGTATTCCTCTGCATGAGACGGTTGTGCTTGAGCATCAAATAGGTATACCCAGTTACATAGCATGATAATCCCACCTCATCGACGACTTTTACGATAGCTGCGATAATAGAATGTATCGGGTCACACCAGCAGACACTTCTTAGCCCGAAGCAGTTGACTAGACTATAATCAGAAGCGAAGGTCGATGCCCGACCGCCTCCGATAGTAAGCCTGGACCCACCAACAATAAAGAAAGTGAAGCATATACGCCGTACCTAGCTCGCAAACTGGGCTACCTAGATACAGGAATTGCTACGGACATGACACTGAAGCCCGCATACTGCCGCACACCCTACGCTGCGACTATAAGTAGTGTGTTATATAGTAGCGGCTTTTGCAATGGTTGGTAGCCATAACCCAGTTTAGTACCTATAGAAACGATGCCTAGCAATAGGACCTTAGTCCAATAGTCATGGGCGGGTCCGGAGGGTGGCCCCACGCTAGTCGAAGCCCCTCGCAACCCCTGCCGCGCTCAGTAACTGGAGCGGCCTGGTTCATCCATCAAGGCTTTTCTCCCGTAAAGGTGTTCTGCGCCGGATCTACCAGTCTCACTAAAGGCTCCTTAAGTGCGTGTTCGGTGTGCGCCATAGTGTGCCTATGTCTCGGGGCTGCAGCTCAGATCCGGATAGCGCCCCCTGCAGCTTCGGCGGCGCGCCCTGTTAGACCGAAGTGCTTTCGAGCAGGGTTCTCGTGATCAGAGACTAACCATTTGAATACGACCAGTTTCGACCACGTTGATGCCACCCGGCGGCAAAGAGAGCTCGGGATCGGTATTTCATACCCCCTCTTACTCGCTCCGGACGCCCGCTTCCTAGCGTGTCCAAACTCCTGGAGTCCCCTGGCGATTATCCCAGGGACTCGGAGTCGCTCGGATCATTCAACGAGGCCCCCCGGTGCTTGAACTGTGGCGGAGGCCTTGTCCCAGACGCATTGCCCGGTGTGAACCGGAGTTGCACTTCCGTAATTCCGGCATACTTAACTAGGTACGTAACAGGCCAGATACCAGCCGCGGCTCGAACCGGAGCCGTACAGGGCCAACGGGCCCTTGGCCTCGCGGCTCGAGTCGGCATCGGGCGAGCCAAGGAGGAGTGCTCCGTCCCGTTCATCGAAAATCGGGCCGCCCCCAACGAGCTGCTTCGACGCTCTACAGGACCTGCAGCCCAGCCCGCTGGCTAGACGCCCCGCGCCAGTTGGAAAGCCGAATTGTCTCAGTTCAGCGTACCTGGTACGGTGACCGTCACCGGGCAGAATATCCCCCTGCGCGGCTAACGCCTCAGACCTCACGTAGCTTCGGCGTCAGAGATGACCAGCAGTCGTGCTACCGAGGTGGCCCGAGGTCACGGGAACTGCCCAGAAGAGGTTAAGCAATGCGTCAAGCGTCTGTATCGACCGAAGGGCAGTATAACCATCGCTCACGGGGGACAAGGAGCCGGCCCCGCCGGCCCGCCCGGCACTGGTATGGAGGGACGCATGCACAGGCCAGGACCAGCGCGCGACGAGTCCCCCCCCGGCGCGGAGCGCCGTTCGTCCGGAACTCGGGGGCACCGGCGCCCGGCACGTTGCGCGGCCGCCGTACTCCCGCGGCCCACGCCGCGCGACGGGTCGCGCGGCCGCTACGCGCCGTGACCCACCGGGGCCGTCCCGGGCGGGGGTGGGACTAACCCGCCAGGAAGCGGGTCGGCCAAGGCTCGCGCCGCGCCACGCACGGTGCCCCTGCGGTCCTCCCCCCGCCCCCGGGCGAGCACTGCCGGGGCGGTTCTCCGGCGAGTCCTGGCCGGCAGCAACCGTCCGGAGCGCACGTCCCCAGGGGCGCCGACCCTGAGCGTCCCCTGGGACGGGTCGCTGATGCTAGCTCGAGCGGGCGCCCGGACCGTGTGGAGTTCTCGGGGTTGGCCCCTCGGCGGCCAGGAGAAGGGTCCTCCCGGCGGGGCGCCGGTTGTGCGGAACCCGCGTGGGCCCCTGACGGCCCGTGCCTCTCCTCCGGGCCCGTGGGACGCGGGTGGGCCCGCCGCGCCACGGTTGGCCGCCGGGGTGACCCCGGTCACCCGCCCGGCGCCCCCGACAGGCCGATAGCTCGGTCGTCCACAATGCGAGCAGCCCGACGGGCGGCGCGCGCTCGCGGGACTGCCCGCTGCCTCGTAGGGGTCTCACGCCCCCGCCCCCGTGGGCGGGGCGCCGACGGCGAGGGACACCCTGCGCAGGCGCGAGGCCGCACTGCAACGAGCCAGCTCCGAGACAGCCTGCCTGGCACCGCCGCCCTGGGGGCCCCGTATGAACCCGCGAAAGCGTGCCTGCCCGCACCCGCGGCCGCCACCAGTGTCGGGCGTTCGCGACGGCGGAGGTCCAGCGTCGGGCGCTGTAGGCTCCGCGCGCGAGACGGGATGGCTCGGAGCGGTCCACCCCCAGGGGAGACG     
L       TATGCTATTTTAAATGACAATCTTATCCATGAATAAAACAATTTAAAAATGTAATTTTAGAAGTACTTAAATGTTAAAGATGAATTAGTACAACTTTTTAATTAAATAAATATCAAGGTCTTTTATCTATTTTGAAACACTTCATCAATTTTATAACAACTATACTTTTCATTTTAGCTAGTTATATAGTTTTTTTTATATCACTAAGAAAATATTTATTATTTAAGTTATATTATTAGCAATACTAAAAATTAAAGATTATTGTGTAATAGAATTATTTTTGGGGTAGCTGTCCATTCTACTGCTAAGTTATAATTCCTGAGACTAGAAATCTTAATAGTTAAATTATTATAAAGTAGTTTAATATACAATGCGTCTATACTAAACAATATAGTTATTTTTATGTCAATATAAAATACAATAAGAAAATACTTTAAACTAATAATAGACCAATTATAAATAATAAAAATTAGATTTTATATGCGAATATATATCATGTTTTAGATTAATTATATCTTGATTTATGTCATCTTAATATTACATATAATAAAATCTTTTATATGATTGTTTACGAATATGGACCACAACTAAAATATATTGTATTATAATTTGAAATAACTATGTGAGGGTTTAAATTGTAATGACCTATACAAGTAGTATAATTTATCTATTAAGTTTAGTCATTATGTATAAGTGCACATATATTAATTAAGTTCATTTTTGTTTAGTTATACTAGGTTTATTTTGCACATTAAAACAAAAATTCTAGATAATTTTAAAAATGAATTCTTATCATAGCATTATTTAATGTACTCTGACATTAAGGTACAAAATAAAAACAATCAGATGACATAAATCTATTAAAATAATTATATGATTTATCTCCAAATTTATTATCAGAAGACATGTAGTTCTATAACAGTTAGTATAAATATTTTATTGGATCTTATCTTATTCGTAAGTATTATTCTTCTTAATACAATATATACATGCTCTAAATATATGACAGAACGGAATAACTTTCACCACTTCCTAGGTTGCGGCCATGCACGAGTACCGAACTGTCATCTATCTAGACCCGTGATTTACAACATGAACAACCGAATGCTAATAACCCGGGCTATAATTGATGATATCTACTTTATTTAATTATAAAAGCTCCGCAATCACATAATGGCGTCGTTTATACGATAAATACGTAAGATAGTTACAAGCCCTCCACCTTAGGATTAGTGATGAAGCACGTAGCAAGCATATTTGATGATCAGTGTTGTTGGCGGACGTTCCTTACCCGGTTCATATGGCAGAGGTCGCCGTTAAGATACATTGCCGTGGCAAGCGCAGTCCTAACCAAGCCATAGATAAGGTCGGCATTAGTGCTGCAACAGGTTCTGAGAACAAATAGAAGCTCATACAGTCGAAATATACACGGTCGTTACCCAATTTCGGGTAAAAAGACAGGTGTCCTTCGGATCGAGAGACTTCGGTCGCTACGAAATATAGGAAATAATGGCCTTATTGAGTAGCCAGAGCGTCTTCGTACCACTGTGTTCCTCTGCATGAGACGGTTGTGCTTGCGTAGCAAATAGGTAGACTCTCTTACATAACATGATAATCTCTCCTCATCGACGACATTTACGATAGCTGCGATATTAGGATGTATCGGCTCACACGTGCCCACACTTGTTAGCCCGAAGCAGTTGACTAGACTATAATCAGAAGGGTAGGTGGATGCCCGAGCACATCCGATAGTAAGCCTGGACCCATCAACAACAAAGAAAGTGAAGCATCTACGCCGTACCTAGCGCGCACGCTGGGTTTCGTCGATAGATGAATTCCTACCGACAAGACACTGAAGCCCGCATACTGCCACACACCCTACGCTTCGACTATATGTCGTGTATTATATAGTGGCTGATTTTGCAATGGCTGGTAGCCATAATCCAGTTTAGTACCTATAGTAACGATGCCTAGCAGTAGGAGCTTAGTCCAATGTTCATGGGCGGGATGTGAAGGTGCTCCCACGCTAGTCGCAGCCCCTCGCAATGCCTACCGCGCTCAATAACTGGAGCGTCCTGGATCAACCAGCAAGGCTTTTCTCCCGTAAAGGGGTCCTGCGCCGATTCTACCAGTCTTCTTTGTGGATCCTGAAGTGCGAGTCCGGTGTGCGCCATAGGGTGCCTATGTCTCGGGACGGCAGCTCAGATACGGATAGCGCCCCCCGCAGCTCCGGCGCCGCGCCCTCTCATACCGAAGTGCTTGCGAGCGGGGTTAACGTGAGCAGAGCCTAACCATTTGAATACGACCCGTTTCGACCACGTTCATCCGACCCGGCGGGCAAGAGAGCTCGGGATCGGTATTTCATACCCCCTCTTACTCGCTCCGCCCGCCCGCTTCCTAGTGTGACCAAACTCCTGGAGTCCCCTGGCGATTATCCCACGGACTTGGAGCCGCGCTGATTGGTCAGCGACGCCCCCAGGTGCTTGAACTGTGGCGGAGGCCTTGTCCGAGACGCATTGCCCGGTGTGAACCGGAGTTGCACTACAGCAATTCCGGCATACTTAACTAGCCCCGTAACACGCCAGATCCCGGCCCCGCGTCGCAGCGGCGCCAGACAGGGTCCGCGGTCCCGTGGCCTCGCGCCTCGAGTCGTCATCGAGCGAGCCAAGGAGGAGAGCTCCGTCCCGTTCATCCATAATCGGGCCGCCCCCAACGAGCTGCTTCAACGCTCCACAAGCTCTGGAGCCAAGTCCTCTGGCTAGACGCCCCGCGGCCGTTGGAAAGCAGAGTTGTCTCAGTTCAGCGTACCTGGTACGGTCACCTTCAGCGGGCAGAATGGCCCCCTGCGCGACTAACGCCACAGACCACACGTAGCTTTGGCGTCAGCGATGACCAGCACTCGTGCTAGCGACGTGGTCCGAGGCCACGGGAACTGCCCAGAAGAGGGTAGGAAATGCGTCAAGCGTCTGTATCGACCGAGGGGCGGTATAACCATCGCTCACGCGGGACAAGGAGCCGGCCCCGCCGACGCCCCCGGCGCTGGTATGGAGGGAGTCGTGAACAGGCCAGGACCAGCGCGCGGCGAGTGCCCCCCAGGCGGGGCGGGCCGTTCCTCCGTAACTCGGAGGCACGGGCGCCCGTCATGTTGCGCGGCCGCCGTACCCCCGCGGCGGACGCGGCACTAGGGGCCGCGCGCCCGCTACGCGGCGTCACCCACCGGGGGCGTCCCGGGCAGGGGTGCGACCAATCCACCAGGAAGCGGGTCGCACCAGGGCCGGGGCGCGGCAGACACGGTGCCCCTCCGGTCCCCCCCCCGCCCCCGGGCGAGCGCTGCGGGGGCGGTTCTCCGGGGAGGCCGGGCCGGCAGCAATCGCCCGGAGCGCACGGCCCCAGGGGCTACGACCGTGCGGTTCCCGTAGCACGGGTTGCTGATGCTGAGTCGAGCGCGCGCGCGGGCGGTTTGGAGTCCTCGGGGTGTCCCGCCCGGCGGCCTGGAGGACGGTCCCCGCGGCGGCGCGCCGGTTCTGGGGAACCCCCGTGGGCCCGTGACGGCCCTTGCGCCTGCTCCGGGTCCGTGGCTCGCCGGTAGCTCCGGCGGGGCACGGTTTGCCGCCGGGGCGACACCCGCCACCCGCCCGGTGCCCCCGAGAGGCCGAGGGCTCGGTCGCCCAGAATGCCAGCAGCCCGACGGGCGGCGCGCGCGGTCGGGACGGGGCGGTGCCTCGTAGGGGCCCCACGTCCCCCCCCCCGCCGGCGGGGCGCCGACGTCGAGACACACCCTGGGCTGGCACGACGTCGCACTGCCGCGAGCTCGCTCTCAGACAGCCTGCCTGGAACCGCCGCCCTGGGGCCCCCGTATGCGCCCGCGAAAGCGGGCCTGGCCGGACTGGCCGCAGCGGCCATCGTCGGGGGTTTGCGACGGCGGAGGTCCAGCGTCGGGCGCGGTAGGCTACGCCCGCGACAAGGGATGACTCGGGGCGGTCCACCCCCAACGGCGGCG     
K       TACGCTATTTTAATTGCCAATTTTATGCATGTATAAAACAATTTAAAAATGTAATTTAAGAAGTACTTAAATGTTACAGATAAATTAGTACAACTTTTTAATTAAATAAATATCAAGGTCTCTTATCTATTTTGAAGCACTTCATCAATTTTATAGAAATTATACTTATCTTTTTAGCTAATTATATAGTTTTTTATATATCACTAAAAAATTTTTTATTATTTAAATTATATTATCAGCAATACTAAAAATGAAAGATTATTGTTTAATTGAATTATTTTTGGGGTAGATGTCCATTCTTCTGCTGAGTTCTAATTCCTGAGATTAGAAATCTTAATAGTTAAATTATTATAAAGTTGTTTATTATGCAATGCGTCTATACTAAATAATATAGTTTTTTTTATGCGATTATAAAATACATTAAGATAATACTTTTAACTAATAATATACCAATTTTGAATAATAAAAAATAGATTTTATATGCGAATATATCTCTAGTTTTAGATTTATTATATCTTGAATTATGTCATATTAATATTATATATAATAAATTCTTTTATATGATTGTTTACGAATATAGACCACAACTAAAATATATTGTATTATAATTTGAAATAACTATGTGATGGTTTAAATTGTAATGACCTATACAAGTAGTATAATTTATATATTAAGTTTAGTCATTATGTATAAGTGCACAAATATTAATAAAGTGTATTTTTGTTTATTTATACTCGGTTTATTTTGCACATTAAAAAAAAATTTCTAGATAAATTAAAAAATGAATTCTTATCATAGCATTATTTAATTTCCTCTGACATTAAGGTACAAAATAAAAACAATCAGAAGAGATTAATCTATTAAAATAATTATATGATTTATCTCCAAAATTATTATCAGAAGACATATAGTTCTATAACACTTAGTATAAATATTTTATTAGATCTTATCGTATTCGTAAGTATTATTCTTCTCAATACGATGTATACATGCTCTAAATATATGACAGAACGGAATAACCTTCACCACTTCCTAGGTTGGGCCCACGCACGATTACCGAACTGTGATCATTCTAGAATCGCGATTTACGCCATGAACAACCGAATGCTAATAACCCGCGCTATTTTTGATGATATCTACTTTATTTAATAATAGAGGCTCCGCAATCACATAATAGCCTAGTTTATACGATTTACACGGAACATAGTTACAAGCCCTCCACCTGAGGATTAGTGATGAAGCACGTAGAAAGCATAGTTGACGATCAGTGTTGATGCCGGACGTTCTTTAGCCGGTTCATATGGCAGAGCGCACCTTGAAGATACATTCCAGTAGCAAGCGCGGTCCTATCCAAGCCATAGATAAGGTCGGCATTAGTCCGGCAACAACTTCTGAGAACAAAAAGAAGCTTCTTCAGTCGAAATATACACGGTCTTTAGCCATTTTCGCGTAAGAAGACAGGGGTCCTTACGCACTATAGACTTCGGTCGCTCCGAAATATAGGAAATAATGGCCTTAGGGTGTATCCAAAGCGTCTTTGTACGACTGTGTTCCTCTGCATGAGACGGTTGTGCTTGCGTAGCAAATAGCTATACCCCCTTATATAACATGATAATCGCCCCTCATCGACGACTTGTACGATAGCTGCTATCATAGGATGTCTCGGCTCACACATGATGACCCTTGTTAGCCGGAAACCGTTGACTAGATTATAATCAGAAGCGAAGGTGGATGCCCGACTGCCGCCGATAGTAAGCCTGGACCCAACAACAATAAAGAAAGTGAAGCATGTACGCAGTACCTAGCTCGCACACTGGGTTGCCTCGATAGAGGAATTGCCACCGACAAGACACTGAAGCCCGCATACTTCGTCACACCCTACGCTACGACTAAAGGTAGTGTGTAATATAGTAGCTGATTTTACAACGGCTGGTAGCCATAATCCATTTTAGTACCTATAGCAACGATGCCTAGCAATAGGATCCTAGTCCAAGTTTCATGGGCGGGACCTGAAGGTGCCCCCACGCTAGTCGGAGCCCCTCGCAATGCCAGCCGCGCTTAATATCTGGCGCCCCCTGGTTCGACCAACAAGGGGTTTCTCCCGTAAAGGTGTTCTGCGCCGGTTCTACCATTCTTGATAATGGTTCCTGAAGTGCGGGTGCGCTGTGCGCCATAGCGTGCCTATGTCTCGGGTCGACAGCTCAGATACGGATAGCGCCCCCTGTAACTACGGCGCCGCGCGGTGATAAACCGAAGTGCTTCCGAGCAGGGTTCCCTTGATCCGGGACTAACCATTTGAATACGACCCGTTTCGACCACCTTGATCCCACCCGGCGGCCAGGAGCGCTCGGGTTCGGTATTTCATACCCCCTCTTACTCGCTCCGCGCGCCCGCTTGCTAGCGTGTCCAAACTCCTGGAGTCCCCTGGCGATCATCCCACGGACTCGGAGACGCGCGGACTGGTCAGCTGTGCCCCCAGCTTCTTAAACTGTGGGGGAGGGCTTGGCCCGGAAGCATTGCCCGGTGTGAACCGGAGTTGCACTACCGCAATTCCAGCATACTTAACTAGGCCCGCAACAGGCCAGATACCGGCCTCGGTCCGCAGCGGCGGCGTACAGGGCCAACGGCCCCCTAGCCTCGCGGCTCGAGTCGGCATCGTGCGAGCCAAGCAGGAGTGCTCCGTCCGGTTCATCGATAATGGGGCCGCCCCCAACGAGCTGCTTCCACGCTCCACACGATCTGGAGCCCAGTCCTCTGGCTCGACGCCCCGCGCCTTTTGGAAATCTGAATTGTCTCTGTTCACCGTTCCTGGTACGGTGAACTTCAGAGGGCAGAATGGCCCCCTGCGCGCCGAACGCCACAGAGCACACGTAGCTTTGGCGCCAGCGATTACCAGCACTCGTGCTACCGGCGTGGTCCGAGGGCACGGGAACTGACCAGTAGAGGGTAGGAAATGCGTCAAGCGTCTGTATCGACCGGAAGGCAGTATAACCATCCCTCACGGAGGACAAGGAGCCGGGCCCGCCACCGCCCCCGCCACTGGTATGGAGGGGGTCGGGGACAGCCCGGGAGCAGCGGGCGGCGAGTCACCGCCTGGCGGGGCGCGCCCTTCCCCCGGAACTCGGCGACACCGGCGCCCGCCAGGTTGGGCGGTGGCCGTACCCCCGCGGCCCAGGCCGCGCGAGGGGCCGCGCGGCCGCTACGCGACGTCACGCACCGGGGCGGTCCCGGGCAGGGGTGGGACCAATCCACCAGGAACGGGGTCGGGCCAGGGCCGCGCCGCGGCAACAACGGTGCCGCTCCGGTCCCCCCCTCGCCCCCGGGCCCGCACGGCGGGAGCGGTTCTCCGGCGAGGGCGGGCCGTCCCCAACCGTCCGGAGCGCACCCCGCCAGGGGCCACGACCGTGCGGCTCCCGTAGTAGGGGATGCTGCTGCTGACTCGAGCGGTCGCGTGGGCCGTTTGGAGTCCCCGAGGGCGGCCCCCCGGCGGCCTGGAGGAGGGTCCTGCCGGCGGCGCGCCGCTTCTGCGCGACCCCCCTGGGCCCCTGACCGACCCTGCCCCTCCTCCGGGCCCGTCGCGCGCCGGGAGGCCGGGCGCGGCACAGGCGGCGCCCGGGGCGACCCCCGCCACCCGCCCGGTGCCCCCGCCAGGCGGAGCGCTCGTTCGTCCACAATACGAGAAGCCCGACGGGCGGCGGGGGCTGCCGGGACGCACCGCTGCCTCGTTGGGGCCCCACGTCCCCCCCCCCGGAGCCGGGGCGCCGACGTCCACAGACAACCTGGGCTGGCTTGAACCCGCACTGCCACGAGCCTTCTCTGAGACAGCCAGCCTGGCCCCGCCGCCCCGGGGCGCCCGTATGCGCCCGCGAAAGCGTGCCTGGCCGCACCGGCCGCCTCGCCCAGCGTCGGGCGTTGGCGACGTAGGAGCCCCAGCGTCGTGCGCGGTAGGCTGCGCCAGGGACAAGGGATGACTCGGAGCGGTCCACCCCCAAGGGCGGCG     
J       TATGCTATTTTAAATGGCAATTATATCCATGAATAAAACAATTTAAAAATGTAATTTGAGCAGTACTTTAATGTTAAATATAAATTAGTACAACTTTTTAATTAAATAAATATCATGGTCTATTATCTATTTTGAAGCACTTCATCAATTTTATAAAAAATATACTTATCTTTTTAGCTACTTATATAGTTTTTTATATATCACTAATAAAGTATTTATTATTTAATTTATATTATCAGCAATACTAAAAATAAAAGATTATTGTTTAATTGAATTATTTTTGGGGTAGTTGTGCATTCTACGGCTTAGTTATAATTCCTGAGAGTAGAAATCTTAATAGTTAAATTATTATAAAGTAGTTTACTATACGATGCGTCTATACTAAACAATATAGTTTTCTTTATGCAAGTATAAAATACACTAAGAAAATACTTTAAACTAATAATATACCAATTATGAATAATAAAAATTAGATTTTATATGCGAATATATATCTAGTTTTAGATTTATTATATCTTGAATTATGTCATATTAATATTAAATATAATAAAATCTGTTATATGATTGTTTACGAATATTGACCACAACTAAAATATATTGTATTATAATTTGAAATAACTATGTGTTGGTTTAAATTGTTATGACCTATACAAGTAGTATAATTTATATAATAAGTTTAGTCATTATGTATAAGTGCACACATATTAATAAAGTAAATTTTTGTTTAATTATACTAGGTTTATTTTGCACATTAAAATAAAAATTCTAGATAAATTTAAGACTGAATTCTTATCATAGTATCATTTAATATGCTCTCACATTAAGGTACAAAATAAAAACAATCAGATGACATGAATCTATTAAAATAATTATATGATTTATCTCCAAAATTATTATCAGAAGACATTTAGTTCTATAACAATTAGTATAAATATTTTATTAGAGCTTAACTTATTCGTAAGTATTATTCTTCTTAATACTATATATACATGCTCTAAAAATATGACAGAACGGAATAACGTACACCACTACCTAGCTTGGGGCCACGCACGATTACCGAACTGTCATCAATCTAGAACCGCGATTTACCTCATGAACAACCAAATGCTAATAACCCGCGCTATTATTCATGATATCTACTTTATTTAATAATAGAAGCTCCGCAATGACATAATAGCCTCGCTTATACGATTAACACGGCAGATAGTTACAAGCCCTCCACCTGAGGATTAGTGAAGAAGCACGTAACAAGCATATTTGATGATCAGTGTTGATGCCGGACGTTCTTTAGCTGATACATATAGCATAGACCACCTTAAAGATACATTCCCGTAGCAAGCGCTGTCCTAACCAAACCATAGATAAGGACGGCATTAGTCCGGCAACAGGTTCTGAGAACAAAAAGAAGCTGTTTCAGTCGAAATATACACGCTCATAAACCAATCTCGAGTAAGAAGACAGGTGTCCTTTGGATCTACAGAATTCGGTCGCTACGGAATATAGGAAATAATGGCCTTAGAGCGTATCCAGAGCGTCTTAGTTCGACTGTGTACCTCTGCATGAGACGGTTGTTCATGCGGAGCAAATAGTTATACCCTCTTATATAACATGATAATCACTCCTCATCGACGACCTTTACGATAGCTGCGATAATAGGATGTTTCGGCTCACACGTGCTGACACTTGTTAGCCCGAAACTGTTGACTAGATTATAATCAGAAGGGAAGGTGGATGCCCGAATACCTCCGATAGTAAGCCTGGACCCACCAACAATAATGAAAGTGAAGCATCTACGCAGTACCTAGCCCGCATACTGGGTTTCGTGGATAGATGTATTGCTACCGACATGACACTGAAGCCCGCATACTGCCCCACACCTTACGCTTCGACTAAAGGTGGTGTCTAATATAGTAGCGGTTTTTACAAAGGCTGGTAGCCATAACCCAGTTTAGTACCTTTAGAAACGATGCCTAGTAATAGGATCTTAGTCCAATGTTCATGGGCGGGACCTGAGGGTGTCCCCACGCTAGTCGTAGCCCCTCGCAAGGCCTGCCGCGCTCAATAACTGGCGCGGCCTGGCTCATTCAGCAAGGAGTTTCTCCCGTATAGGTGTTCTGCGCCGAATCTACCATTCTCCGTACTGGTTCCTCAAGTGCCGGTGCGGTGTGCGCCATAGCGTGCCTATGTCTCGGGACGGCAGCTCAGATACGGAGAGCGCCCCCTGCAGCTACGGCGCCGCGCCGTGTTAAACCGAAGTGCTTGCGAGCGGTATTTACGTGACCCGGGACTAACTATTTGAATTCGACCTGTTTCGACCACGTTGATACCACCCGGCGGCAAAGAGCGCTCGGGGTCGGTATTTCATACCCACTCTTACTCGCTCCGTGCGCCCGCTTGCTAGAGTGACCAAACTCCTGGAGTCCCCTGGCGATCATCCCACGGACTGGGAGTCTCGCTGAACCCTCATCTATGCCCCCCGGTGCTTGGAATGTGGCGGAGGCCTTGTCCGGCACGCATAGCCCGGTGTGAACCGGAGTTGCACTGCTGCAATTCCGGCATACTTATCTAGGCCCGGAACATGCCAGATACCGGCCGCGGACCGCACCGGGGCCATACCTGGCTTACGGCCCCCTAGCCTCGCGGCTAGAGTCGGCATCGTGCCAGCCAAGGAGGAGAGCTCCGTCCGGTTCATCGATGATAGGGCCGCCCCCATCGAGCTGTTTCAACGCTCTACACGCTCTGGAGCCCAGGCCTCTTGCTAGACGCCCCGCGTCCATTGGAAATCTGAATTGTCTCAGTTCACCGTACCTGGTACGGTCAGCTGCACCGGGCAGAATCGCCCCCTGCGCGCCCAACGCCTCAGATCACACGTAGCTTGGGCGTCAGCGATTACCAGCACTCGTGCTAGCATCGTGGTCCGAGGCCACGGGAACTGTCCAGCAGAGTGTAGGCAATTCGTCAAGCGTCTTTATCGACCGTAGGGCGGTACAACCATCACTCACGAAGGGCAAGGAGCGGGGCCCGCCGCCGCCCCCGCCACTGGTATGGAGCGATTCGGGCACAGCCCGGGAGCAGCGCGCGGCGAGTCGCCGCCAGCCGGGGGGCGCCCTGCCACCGGAACTCGGCGGCACCGGCGCCCGCCAGGTCGAGCGGTGGCCGTACGCCCGCGGCCCACGCGGCGCCACGGGCCGCGCGGCCGCTACGCGCCGTCACGCACCGGGGCGGTCCCGGGCAGGGGTGCGACCGACCCGCCAGGAAGGGGGTCGGGCCCGGGCCCCGTCGCGCCAGCAACGGTGCCGCTCCGGTCCCCGCCGCGCGCCCGGGGGAGCACGGCTGGGCCGGTTCTCCGGGGAGGCCGGGCCGGCACCAACCGTCCGGAGCGCACGGCCCCAGGGGCGCCGACCCTTCGGGTCCCCTAGGACGGGATGCTGATGCTGCGTCGAGCGCTCGCGCGGCCCGTTTGGAGTCCTCGGCGTCCCCCCCCCGGCGGCCTGGAGCAGGGTCCTTCCGGCCGCCCGCCGCTTCTGCGGAACCCCCGTGGGCCCCTGACGGCCCATGCGGCTCCTCCGGGCCCGTCGCGCGCCGGTAGGGCGGGCGCGGCACGGGCGGCGGCCGGGGCGACCCCCGTCACCCGCCCGGTGCCCCTTACAAGCCGATGGCTCGCTCGTCCACAATGCGAGAAGCACGACGGGCGGCGCGGGCTGTCGGGACGTTGCGGTGCCTCGTTGGGTGCGCACGTCCCCCCCCCCGCAGCCGGGGCGCCGACGTCCAGATACAACCTGCGCTGGCGCGAGCCCGCACCTCCACGAGCCCGCTCTGAGACAGCCAGCGTGGCACCGCCGCCCTGGGGCGGCCGTCTGCGCCCGCGAAGAGGTGCCTGGCCGGACGGGCCGCCGCGGCCATCGTCCGGTGTTCGCGACGGCGGAGGACCAGCGTCGGGCGCGGTAGGCTGCGCCAGCGATACGCGATGACTCGGAGCGGTCCACCCCCTGGGGTGCCG     
I       TATGCTATTTTAACTGTCAATTATATTCATGTATAAAACAATTTAAAAATGTAATTTTAGTAGTACTTAAATGTTAGAGATAAATTAGTACAACTTTTTAATTAAATAAATATCAAGGACTTTTATCTATTTTGAAGCACTTCATCAATTTTATATAAACCATACTTATCTTTTTAGCTATTTATATAGTTTTTTTTATATCACTAAAAAACTTTTTATTATTTAATTTATATTATAAGCAATACTAAAAATTAAAGATTATTGTTTAATTGAATTATTTTTGGGGTAGTTGTTCATACTACGGCTTAGTTGTAATTCCTGAGAATAGAAATCTTAATAGTTAAATTATTATAAAGTTGTTTACTATACAATGCGTCTATATTAAACAATATAGTTTTTTTTATGCAATTATAAAATACATTAAGATAATACTTTTAACTAATAATATACCAAATATGAATAATAAAAAATAGATTTTATATGCGAATATATATCTTGTTTTAGATTGATTATATCTTTAATTATGTCATCTTTATATTAAATATAATAAAATCTATTATATGATTGTTTACGAATATTGACCACAACTAAAATATATTGTATTATAATTTGAAAAAACTATGTGTGGGTTTAAATTGTAATGACCTATACAAGTAGGATAATTTATATAATAAGTTTAGTCATTATGTATAAGTGCACAAATATTAATAAAGTATATTTTTGTTTAATTATACTAGGTTTATTTTGCACATTAAAATAAAATTTCTAGATAACTTTAATAGTGAATTCTTATCATAGTATAATTTAATTTACTCTGACATTAAGGTACAAAATAAAAACAATCAGATGACATTTATCTATTAAAATAATTATATGATTTATCTCCAAATTTATTATCAGAAGACATTTAGTTCTATAACAATTAGTGTAAATATTTTATTAGATCTTAACTTATTCGTAAGTATTATTCTTCTGAATACTATCTATACATGCTCTAAATATATGACAGAACGGAATAACTTTCACAACTTCCTAGGTTGCGACCACGCACGATTACCGAACTGTAATCATTCTAGGAACGAGATTTACAACATGAACAACAGAATGCTAATAACCCGCGCTATTTTTGATGATATCTACTTTATTTAATAATACAGGCTCCGCAATCACATAATAGCCTCGTTTATAAGATCAAGACGGAAGATAGTTACAAGCCCTACACCTGAGGATTAGTGAAGAAGCACGTACCAAGCATACTTGAAGAACAGTGTTGATGCCGGACGTTCCTTAGCTGTTTCATATAGCATAGAGCACCTTTAAGATACATTCCCGTCGCAAGCGCTGAACTAACCAAACCAAAGATAAGGTCGGCATTAGTCCAGCAACAGTTTCTGACAACAAAAAGAAGCTGATCCAGTCGAAATATACACGTTCCTAATACAATCTCGAGTAAAAAGACAGGTGTCCTTCTGATCCACAGATTTCGGACGCTTCGGAATATAGGAAATAACGGCCTTAGTCGGTATCCAGAGCGTCTTTGTGCCACTGTTTACCTGAGGATGTGACGGTTGTTCTTGCGCAGCAAATAGATATACCCTCTTATATAACATGATAATCGCTCCTCATCGAAGACTTATACGAGAGCTGCGATCATAGGATGTTACGGTTCACACTTGGTGACACTTGTTAGCCCGAATCAGTTGACTAGAATATAATCAGAAGCGAAGGTGGATGCCCGAAAGCTTCCGATAGTAAGCCTGGACCCACCAACAAAAAAGAAAGTGAAGCATCTACGCCGTACCTAGCCCGCACTCTGGATTACTTGGATAGTGGAATTGCTACAGACAAGACACTGAAGCCCGCATACTGCCTCACACCCTACGCTTCTACTACATGTTGTGTTCAATATAGTAGCAGATTTTTCAAAGGCTGGTAGCAATAAACCAGTTTAGTACCTATAGAAACGATGCCTAGCAATAGGAGCTTAGACCAAAGTTCATGGGCGGGCCCCGAGGGTGCACCCACGCTGGTCGTAGCCCCTCGCAACGCCTATCGCGCTCAATAACTGGCGCCCCCTGGACCAACCAACAAGTTGTTTCTCCCGTATAGGCGTTCTGCGCCGAGTCTACCAGTCTGGGTACTGGTTCCTTAAGTGCGAGTTCGGTGTGCGCCGTAGCGTGCCTATGTCTCGGGACAGCAGCTCAGATATCGAGAGCGCCCCCTGCAGCTGCGGCGCCGCGCCCCGCTAAACCGAAGTGCTTCCGAGCGGGGTTGGCGTGACCAGGGACTAACTATTTGAATACGACCAGTTTCGACCACGTTGATCCCACCCGGCGGGGAAGAGGGCTCGGGGTCGGTATTTCAGGACCGCTCTTACTCGCTCCGTGCGCCCGCTTGCTAGTGTGTCCAAACTCCTGGAGTCCCCTGGCGATTATCCCACGGAGTCGGAGACGCACCGAGTCTTCAACCGTGCCCCCCGATGCTTCAAATGTGGCGGAGGTCTTGTCCCGGACGCATAGCCCGGTGTGAACCGGAGTTGCACTACTGGAATTCCCCCATACGTATCTAGGGCCGGAACAAGCCCGATACCGGCCGCGGCGCGCACCGGGGCCCCACCTGGCTGACGGACCCCTAGCCTCGCGGCTCGATTCGGCATCGTGCCAGCCTAGCAGGAGAGCTCCGTCCGGTTCATCGAAAATGGGGCCGCCCCCAACGAGCTGGTTCAACGCTCCACACGCTCTGGAGCCAAGCCCTTTTGCTAGACGCCCCGCGCCGATTGGCGAGCTGAATTGTCTCAGTTCAGCGTACCTGGTACGGTCAACTGCACCGGGCAGAATGCCCCCCTGCGCGTCTAACGCCACAGCCCACACGTAGCTTTGGCGTCAGCGATCACCAGCAGTCGTGCTACCGCAGTGGTCTGAGGGCACGGGAACTGTCCACTAGAGGGGAGGGAATGCGTCAAGCGTCTTTATCGACCGAAGGGCGGTAAAACCATCCCTCACGGGGGACAAGGAGCTGGGGCCCCCGACTCACCCGCCACTGGTATGGAGGGTCTCCGGCACAGGCCTGGACCAGCGCGCGGCGAGTCCCCGCCGGGCGGGGTGCGCGCTCCCGCCGGAACTCGGGGGCACCGGGGCCCACCATGTCGGGCGGGGGCGGTACTGCCGCGGCGGACCCGGCCCGATGGGCCGCGCGGCCGCTACGCGGCGTTACCCACCGGGGCGGTCCCGGCCCGGGGTGGGACCAACCCCCTAGCAAGGGGGTCGGGCCAGGGCCGCGTCGCGGCATCAACGGTGCCGCTCCGGTACCCGCCCCGCGCCCGGGCGAGCACAGCGGGGGCGGTTCTCCGGGGAGCCCGGGCCCGCACCAACCGTCCGGAGCGCACGACGCCAGGGGCGACGACGGTAGGGGTGCCGTTGTACGGGATGCTGATGCTCCCTCCAGCGCTTGCGCGCCCCGTTTGGAGTCCTCGCCCTTGCCGCGGCGGCGGCCTGGACAACGGTCCCGCAGGCCGCCCGGCGCTTCTGCGCAACCGCCTTCGGCCCCTGACGGCCCGTGCTGCTCCTCCGGGCCCGTCGCGCGCCGGTAGCACGGGCGCGCCACCGTCGGCTGCCGGGGCGACCCCGGGCACCCGCCCGGTGCCCCGGAGAGGCCGATCGCTCGGTCCGCCAGAATCCGATAAGCCCAACGGGCGGCGGGGCCTGGCGGGACGCCCCGCTGTCTCGTTGGGCGCCCACGTCCCCCCCACCGCAGCCGGGGCGCCGACGCCCAGCTACAACCTGCGCGGGCTCGATAACGCACGTCCACGAGCCCTCTCGGAGACAGCCAGCCTAGACCCGCCGCCCGGGCGCGGACGTCTGCCCCCGCGAAAACGTGCCTGGCCGAACCTGCCACCCCACCCATCGACGGGCGTTACCGACGACGCAGGACCCGCGTCGCGCGCGGTAGGCTCCGCACGCGCGAAGGGATGACTCGGAGCGGTCCACGACCACGGGCGCCG     
H       TATGCTATTTTAATTGACAATTATATACATGTATAAAACTATTTAAAAATGTAATTTGAGAAGTACTTAAATGTTATATATTAATTAGTACAACTTTTTAATTAAATAAATATCATGGGCTTTTATCTATTTTGAATCACTTCATCAATTTTATATAAATCATACTTTTCTTGTTAGCTACTTATATAGTTTTTTATATATCATTAAAAAACTATTTATTATTTAAATTATATTATCAGCAATACTAAAAATGAAAGATTATTGTATAATCGAATTATTTTTGGGGTAGTTGTGCATTTTACTGCTAAGTTTTAATTCCTGAGATTAGAAATCTTAATAGTTACATTATTATCAAGTTGTTTATTATACAATGCGTCTATATTAAAGAATATAGTTTTTTTTATGGTATTATAAAATACATTAAGATAATACTTTTAACTAATAATATACCAAATATGAATAATAAAAATTAGATTTTATATGCGAATATATATCAAGTTTTAGATTAATTATATCTTGAATTATGTCATTTTAATATTATATATAATAAACTCTTTTATATGATTGTTTACGAATATTGACCACAACTAAAATATATTGTATTATAATTTGATAAAACTATGTGCGGGTTTAAATTGTAATGACCTATACAAGTAGTATAATTTATATAATCAGTTTAGTCATTATGTATAAGTGCACATATATTAATAAAGTTTATTTTTGTTTATTTATACTAGGTTTATTTTGCACATTAAAATAAAATTTCTTGTTAAATTGAACATTGAATTCTTATCATAGAATAATTTAATATGCTCTAACATTAAGGTACAAAATAAAAACAATCAGAAGACATAAATCTATTAAAATAATTAGATGATTTATCTCCAAATTTATTATCAGAAGACATATAGTTCTATTACAATTAGTGTAAATATTTTATTTGATCTTAACTTATTCGTAAGTATTATTCTTCTGAATACTATATATACATGCTCTAAAAATATGACAGAACTGAATAACTTTCACTACCTCCTAGGTTGAGACCACGCACGATTACCGAACTGTGATCATTCTAGAAACGTGATTTACCCCATGAACAACAGAATGCTAATAACCCGCGCTATTATTGATGATATCTACTTTATTTAATAATATTGGCTCCGCAATGACATAATAGCCTCGATTATACGATATAGACGGCACATAGTTACAAGCCCTCCAACTGAGGATTAGTGAAGCAGCACGTACCAAGCATACTTGAGGATCAGTGTTGGTGCCGGACGTTCCTTAGCTGTTTCATATCGCATAGAGCGCCTTAAAGATTCATTGCCGCTGCAAGCGCTGATCTAACCAAACCAGAGATAAGGTCGGCATTAGTCCCGCAACAGCCTCTGAGAACAAAAAGAAGCTCATGCAGTCGAAATATACACGGTCCTAACACAATATCGTGTAAAAAGGAAGGAGTCCTATGGGTCTACAGACTTCGGCCGCTTCGCAATATAGGAAATAAGGGCCTTAGGGCGTATCCACAGCGTCTTTGTACGACTGTGTACCTGAGCATGAGACGGTTGTACATGCGAAGCAAATAGATATACCCAATTATATAACATGATAATCGCTCCTCATCGAAGATCTTTACGATAGCTGCGATTATAGTATGTGTCGGGTCACACGTGATGACGCTTGTTAGCCCGAATCTGTTGACTAGAATATAATCAGAAGCGAAGGTGGATGCCCGAAATCTTCCGATAGTAAGCCAGGACCGACCAACAATAACGAAAGTGAAGCATCTACGCAGAACCTAGCGCGCAGACTGGTATACCTACATAGAAGAATTGCTACCGACAAGACACTGAAGCCCGCATACTGCATCACACCCTACGCTTCGACTAGAAGTAGTGTTTAATATAGTAGCAGATTTTACAAAGGCTGGTAGCCATAACCCAGTTTAGTACCTATAGAAACGATGCCTAGCAATAGGAACTTAGACCAAAGATCATGGGCGGGGCCTGAGGGTGCACCCACGCTAGTCGTAGCCCCTGGCAAAGCCTATCGCGCTGAATAACTGGGGCGCCCTGGGTCAACCACCAAGGTGTTTCTCCCGTAGAGGTGCTCTGGGCCGCATCTACCAATCTAGTTAGTGGTTCCTTAAGTGCGAGTTCGGTGTGCGCCATAGTGTGCCTATGTCTCGGGCAGGCAGCTCAGATGTCGACATCGCCCCCGGGAGCTACGGCGCCTCGCCTAGTTATACCGAAGTGCTTCCGAGCGGCGTTGGCGTGATCTGGGACTAACTATTTGAATCCGACTAGTTTCGACCACGTTGATCCGACCCGGCGCGCAAGAGGGCTCGGGGGCGGTATTTCATACCCGCTCTTACTCGCTCCGCCCGCCCGCTTCCTAGTGTGTCCAAACTCCTGGAGTCCCCTGGCGATCATCCCATGGACTCGGAGACGCCCGGAGTTGTCACCTCTGCCCCCAGATGCTTCAAATGTGCCGGAAGCCTTGGCCCGGTCGCATAGCCCGGTATGATCCGGAGTTGCACTTCGGGAATTCCCCCGTGATTAACTAGCCCCGTAAAACGCCAGATACCCGCCACGACCCGCACCGGAGCCGTACCTGGCTGACGGGCCCCTAGCATCGCGGCTCGACTCGACATCGTGCTAGCCTAGTAGCAAAGCTCCGTCCGGTTCATCGAAAATAGGGCCGCCCCCAACGAGCTGTTTCAACGCTCCACAAGCTCTGGAGCCCAGACCGCTTGCTAGACGCCCCGCGTCTGTTGGTGATCTGAATTGTCTCAGTTCACCGGACGTGGTACGGTGACCGGCACCAGGCAGAATAACTCCCTGCGCGCCGAACGCCACAGACGACACGTAGCTTTGGCGTCAGCGATGACCAGCACTCGTGCTACCGAGGTGGTCCGAGGCCACGGGAACTGGCCAGCAGAGGGGAGGGAATGCGTCAAGCGTCTTTATCGACCGTCGGGCCGTAAAACCATCCCTCACGGCGGACAAGGAGCGGGCCCGCCCGGCGCCCCCGCCACTGGTATGGAGGCAATCGGGGACAGCCCCGGAGCAGCGCGCGCCGAGTGCCCCCCGGGCGGGGGGCGCGATACCGCGCGAACTCGGGGGCACCGGGGCCCGGCATGTCGCGCGCGAGCCGTACTCCCGCGGCGGACGCTGCCCGATGGGCCGCGCGGGCGCTACGCGGCCTCCCGCACAGGGGCGGTCCCGGGCCGGGGTGCGACGAAGCCGCCAGCAAGGGGGTCGGGCCAGCTACGTGTCGCCGCAGCAACGGTGCCGCTCCGGTCCCCCCCGCGCGCCCGCGCCAGCCCTGCTGGTTCGGTTCTCCGGCGAGGCCGGGCCCTCAGCAACCGTCCGGAGCGCACGGCCCCAGGGGCCACGACCCTTTGGGTCCCGTAGAACGGGATGCTGATGCTAACTCCAGCGGTGCCAGGCTTCGTGTGGGGTGCTCGGCCCCCGCACGCGGGCGGCCTGGACGAGGCTCCCACGGGCGGCCCGCCGCTTCGGAGCAACCCCCGTGGGCCCCTGACGGCCCGTGGGCCTGCTCCCGGCCCGTCGGGCGCAGGTAGGCCGCCCGCGGCACCGTCGGCCCCCGGGGGGACCACCGCCACCCGACCGGCGGCCCGCACACGCTGATCGCTCGGTCCCCCACAATCCGACAAGCCCGACGGGCGGCGGGGGATGCCGGGACAGCCCGGTGCCTCGTTGGGGCCCCACGTCCCCCCCCCCGCAGCCGGGGCGGCGACGTCCAGCCACAACCTGGGCTGGCGCGAGCCCCCACGCCCACGAGCGCCCTCGGAGAGAGCCTGCCTAGACCCGCCGCCGGGGGGCGGCCCTAGGCACCCGCGAAGAGGTGCCTGGCCGCACATGCGGCCCCACCCAACGACGGGGGTTAGCGACGAAGCAGGACCAGCGTCGGGCGGCGTAGGCTCTGCGCGCGGCACGGGATGACTCGGAGCGGTCCACCACCAGGCGCGGCG     
G       TATGCTATTTTAAATGACAATTATATACATGAATAAAACAATTTAAAAATGTAATTTAAGAAGTACTTAAATGTTATAGATAAATTAGTACAACATTTTAATTAAATAAATATCACGGACTTTTATCTATTTTGAATCACTTCATCAATTTTATAAGAATCATACTTCTCATCTTAGCTATTTATATAGTTTTTTTTATATCATTAATAAACTATTTATTATTTAATTTATATTATCAGCAATACTCAAAATGAAAGATTATTGTTTAATCGAATTATTTTTGGGGTAGTAGTTCATTATCCTGCTAAGTTTTAATTCCTGAGAATAGAAATCTTAATAGTTAAATTATTATAAAGTAGTTTAGTATACAATGCGTCTATATTAAACAATATAGTTTTTTTTATGAAATTATAAAATACATTAAGAGAATACTTTTATCTAATAATATACCAATTTTGAATAATAAAAATTAGATTTTATATGCGAATATATGTCTTGTTTTAGATTAATTATATCTGGATTTATGTCATGTTTATATTATATATAATAAATTCTTTTATATGATTGTTTACGAATATAGACCACAACTAAAATATATTGTATTATAATTTGAGAAAACTATGTGATGGTTTAAATTGTATTGACCTATACAAGTAGAATAATTTATTTATTTAGTTTAGTCATTATGTATAAGTGCACATATATTAATAAAGTTAATTTTTGTTTAATTTTACTTGGTTTATTTTGCACTTTAAAATAAAACTTCTTGATAAATTTAATAATGAATTCTTATCATAGTATAATTTAATATGCTCTAACATTAAGGTACAAAATAAAAACAATCAGAAGAAATTAATCTATTAAAATAATTATATGATTTATCTCCAAACTTATTTTCAGAAGACATTTAGTTCTATAACAATTAGTGTAAATATTTTATTTGATCTTATCTTATTCGTAAGTATTATTCTTCTGAATACAATATATACATGCTCTAAATATATGACAGAACGGAATAACTTTCACAACTTCCTAGGTTGTGGCCAGGCTCGATTACCGAACTGTTATCATTCTAGAACCGAGATTTACAACATGAACAACAGAATGCTAATAACCCGCGCTATCTTTGATGATATCTACTGTATTTAATAATAGATGCTCCGCAATAACATAATTGCCTCGTATATACGATATTGACGACATATAGTTACAAGCCCTACACCTCAGGATTAGTGATGAAGCACGTATCAAGCATAGTTGTTGATCAGTGTTGGTGCCGGACGTTCCTTAGCCGTTTCATATTGCAAAGAGCCCCTTTAAGATTCATTCCCGCTTCAAGGGCTGACCTATCCCAACCATAGATAAGGTCGGCATTAGTCCCGCAACAGCTTCTGAGAACAAAAAGAAGCTCCTGCAGTCGAAATATACACGTTCATAAGACACTCTCGGGTAAAAAGGAAGGTGTCCTTTCGTTCTAAAGACTTCGGCCGCTTCGGAATATAGGAAATAACGGCCTTACAGTGTATCCAGAGCGTCGTCGTACCACTGTGTACCTGAGCATGTGAAGGTTGTTCTTGCGCAGCAAATAGATAAACCCCCTTATATAACCTGATAATCACTCCTCATCGAGGACCTGTACGAGAGCTGCGATTATAGTATGTGACGGTTCACACATGTAGACGCTTCTTAGCCCGAATCCGTTGACTAGAATATAATCAGAAGCGAAGGTGGATGCCCGAATCCTGCCGATAGTAAGCCGGGACCAACCAACAATAATGAAAGTGAAGCATCTACGCAGGACCTAGCACGCACACTGGCCTCCCTGTATAGACGAATTGCTACGGACAAGACACTGAAGCCCGCATACTCCACCACACCCTACGCTTCGACTAAAAGTAGTGTTCAATATAGTAGCAGCTTTTTCAAAGGCTGGTAGCCATAAACCATTTTAGTACCTATAGAAACGATGCCTAGCAATAGGAGCTTAGACCAAATATCATGGGCGGGACTTGACGGTGGTCCCACGCTCGTCGTAGCCCCTCGCAATGCCTGTCGCGCTCAATAGGTGGCGTCCCCTGGAGCACGCACCAAGGCGTTTCTCCCGTAAAGGCGCTCTGAGCCGTCTCTACCAATCTAGATACTGGGTCCTTAAGTGCGACTTCGGTGTGCGCCGTAGAGTGCCTATGTCTCGGGGACGCAGCTCAGATATGGATATCGCCCCCTGGAGCTGCGGCGCCACGCGTAGCGACACCGAAGTGCTTCCCAGCGGGGTCCCCCTGACCCGGGACTAACAATTTGAATGCGACCCGTTTCGACCACGTTGATGCCACCCGGCGCGAATGAGGGCTCGGGGTCGGTATTTCATAGCCTCTCTTACTCGCTCCGGGCGCCCGCTTGCTAGTGTGACGAAACTCCTGGAGTCACCTGGCGATCATCCCACGGAGTCGGAGACGCCCGGAGTCATCACCTCTGCCCCCGGATGCTCCTAATGTGCCGGAAGACTTGGCCACGTAGCATAGCCCGGTGTGATCCGGAGTGGCACTAAGGGAATTCTGGCATGATTAACTAGCCCCGGAAGAAGCCAGATACCCGCCGCGGGCCGCAGCGGCGCCCCACCGGGGTTACGGACCCCTCGCATCGCGGCTCGACTCGACATCGTACGAGCCTAGTAGCAGCGCTCCGTCCGGTTCATCGAAAATAGGGCCGCCCCCATCGAGCTGTTTCCACGCTCCACAAACTCTGAAGCTCAGGCCTCTTGCTGGACGCCCCGCGGCGATTGGATATCTGAATTGTCTCGGTTCACCGTACCTGGTACGGTCGACGGCAGCAGGCAGAATGCCTCCCTGCGCGGCCAACGCCACAGATCACACGTAGCTTTGGTGTCAGCGATCACCGGCACTCGTGCTACCCGCGTGGTCCGAGGGCACGGGAACTGTCCAGCAGAGGGGACGGATTGCGTCAAGCGTCTATATCGACCGTCGGGCGGTAAAACCATCTCTCACGCAGGACAAGGAGCCGGGCCCCCCGGCGTACCCGGCGCTGGTATGGAGGCACTGGGGGACAGCCCGGGAGCAGCGGGCGCCGAGTCCCCGCCAGGCGGGGCGCGCAGTCCCGCGGGAACTCGGCGGCACCGGGGCCCGGCAAGTCGCGCGGAGGCCGTACTCCCGCGGCCGACGCGGCCCGCCGGGCCGCGCGGCCGCTACGCGGCCTCGCGCGCTGGGGCGGGCCCGGGCCGGGGTGCGACGAAGCCGGGAGCAAGGGGGTCGGGCCAGGTGCGCGTCGCCAAAGCAACGGTGCCACTCCGGTCCCCCCCTCGCCCCCGGGCCAGCACGGCGGGTTCGGTTCTCCGGGGAGGCCGGGCCCGCACCAACCGTCCGGAGCGCACGGCCCCACGGGCCTCGACAGGTTGGGTCCCATCGTACGGGACGCTGATCCTATCTCCAGCGGTGGCGGGCCCCGTATGGGGTCCTCGTCCACCGCCCCGCGGCGGCCTGGAGCACGGTCAGGCTGGCCGCGGGGCGCTTGGGCGGAACGCCCCTGGGCCCCTGACGGCCCGTGCTCCTCCTCCACATCCGTCGGGCGCCGGCCGGACGGGGGCGCCACTGTCGGCGCCCGGGGGGACCCCCGGCACCCGCCCGGGGGCCCGGACAGGCCGATGCCTCGGTCCCCCAAAATCCCACAAGCGCGACGGGCGGCGGGGGCTGGCGGGACCGCCCGGCCGCTCGTGGGGCCCCCACGGCCCCCCCCCTACTGCCGGGTCGGCTACGTCCAGCCACATCCTGAGCTGGCGCGAATGCCCACGGCCACGAGCGCTCTCGGGGACAGCCGGCCTAGGTCCGCCGCCCCGGGGCGGCCCTATGCCCCCGCGAAAAGGCGCCTGGCCCCACCCCCAGCCCCCCCCAGCGAGGGGAGTTGCCGACGCAGCAGGACCAGCGTCGGGCGCGGTAGGCTGCGCCTGCGGCACGGGAAGACTCGGAGAGGTCCACCACCAGGGGCGACG     
F       TAAGCTATTTTAATTGACAATTGTATCCATGTATAAAACAATTTAAAAATGTAATTTAAGTAGTACTTTAATGTTAGAGATAAATTAGTACAACATTTTAATTAAATAAATATCAAGGGCTCTTATCTATTTTAAACCACTTCATCTATTTTATAGAAATCATACTTGTCTTATTAGCTATTTATATAGTTTTTTATATATCATTAATAAAGTTTTTATTATTTAAATTATATTATCAGCAATACTTAAAATAAAAGATTATTGTATAATCGAATTATTTTTGGGGTAGTTGTTCATTATACTGCTAAGTTTTAATTCCTGAGAATAGAAATCTTAATAGTTAAATTATTATAAAGTCGTTTATTATACAATGCGTCTATACTAAACAATATAGTTTTTTTTATGTAATTATAAAATACATTAAGATAATACATTAAACTAATAATATACCAATTATGAATAATAAAAATTAGATTTTATATGCGAATATATATCTTGTGTTAGATTTATTATATCTTTATTTATGTCATATTTATATTATATATAATAAATTCTTTTATATGATTGTTTACGAATATGGACCACAACTAAAATATATTGTATCATAATTTGAAAAAACTATGTGTTGGTTTAAATTGTATTGACCTATACAAGTAGTATAATTTATCTAATCAGTTTAGTCATTATGTATAAGTGCACAAATATTAATAAAGTGTATTTTTGTTTAGTTATACTAGGTTTATTTTGCACATTAAAATAAAATTTCTTGCTAAATTAAAGACTGAATTCTTATCATAGTATTATTTAATTTACTCTAACATTAAGGTACAAAATAAAAACAATCAGACGAAATTAATCTATTAAAATAATTATATGATTTATTTCCAAAATTATTTTCAGAAGACATTTAGTTCTATAACAATTAGTGTAAATATTTTATTAGATCTTATCTTATTCGTAAGTATTATTCTTCTGAATACGATCTATACATGCTCTAAATATATGAAAGAACTGAATAACATTCACAACTGCCTAGGTTGAGGCCAGGCTCGATTACCGAACTGTTATCATTCTAGGATCGCGATTTACCCCATATACAAAAAAATGCTACTAACCCGCGCTATTATTGATGATATCTACTTTATTTAATACTAAACGCTCCGCAATGACATAATTGCCTCGATTATACGATTTATACGGCATATAGTTACAAGCCCTACACCTCAGGATTAGTGACGTAGCACGTATCAAGCATATTTGAAGATCAGTGTTGGTGCCGGACGTTCCTTATCCGATTCATATAGCAAAGTGCACCTTCAAGATTCATTCCCGCTCCAAGCGCCGATCTATCCAAACCAAAGATAAGGACGGCATTAGTCCAGCAACAGCTTCTGAGAACAAAAAGAAGCTCATCCAGTCGAAATATACACGTTCTTAATACAATGTCGAGTAAAAAGGGAGGTGTCCTAAGGTACGAGAGACTTCGGTCGCTGCGAAATATAGGAAATAACGGCCTTACCCTGTATCCAGGGCGTCTTAGTGCTACTGTGTACCTAAGGATGAGAAGGTAGTTCCTGAGAAGCAAATAGTTACACCCCCTTATATAACATGATAATCCCGCCTCATCGAAGACCTATACGAGAGCTGCGATTATAGAATGTTACGGCTCACACATGATGACCCTTGTTAGCCCGAAGCGGTTGACTAGAATATAATCAGAAGCGAAGGTGGATACCCGAAATCTACCGATAGTAAGCCTGGACCCATCAACAACAAAGTAAGTGAAGCATCTACGCAGTACCTAGCGCGCACACTGGGTTGCTTCTATAGAAGAATTGCTACGGACAAGACACTGAAGCCCGCATACTGCTTCACACCCTACGCTTCGACTAAACGTAGTGTTGTATATAGTAGCAGATTTTCCAAAGGCTGGTAGCAATAATCCACTTTAGTTCCTATAGTAACGATGCCTAGCACTAGGATCTTAGACCAAGGTTCATGGGCGCGCCCGGACGGTGTGCCCACGCTAGTCATAGCCCCTCGCAAGGCTTCTCGCGCTCAATAGTTGGGGGGCCCTGGATCCACCAACAAGGCGTTTCTCCCGTAAAGGCGGTCTGCGCCGGATCTACCAATCTGTTTACTGGTTCCTTAAGTGCGAATTCGATGTGCGCCGTAGCGTGCCTATGTCTCGGGAAAACAGCTCAGATATGGAAATCGCCCCCGGGAGCTTCGGCGCCGCGCGAACTAACACCGAAGTGCTTCCCAGCGGGGTCCTCCTGAGCGGGGGCTAACTATTTGAATTCGACGCGTTCCGACCACCTTGATGCCACCCGGCGGGCAAGACAGCTCGGGGTCGGTATTTCATACCCCCTCTTACTCGCTCCGGGCGCCCGCTTTCTAGTGTGCCTAATCTCCTGGAGTCACCTGGCGATCATCCCATGGAATCGGAGACTCTCGGAATTGTCACCTCTGCCCCCGGTTGCTGCTAATGTGTAGGAAGACTTGGCCTGGTCGCATGGCCCGGTGTGAGCCGGGGTGGCACTGCGGGAATTCCGGCATGATTAACTAGCCCCGGAAGGAGCCAGATACCCGCCGCGGTGCGCACCGGCGCCCTACCGGGGTGACGGACCCCCGGCATCGCGGCTCGAGTCGGCATCGGGCGAGCCTAGTAGCAGGGCTCCGTCCGGTTCATCTAGAATTGGGCCGCCCCCAACGAGCTGATTCCACGCTCCACACACTCTGCAGCCGAGGCCTCTTGGTGGACGCCCCGCGTCGATTGGTGATCTGAATTGTCTCAGTTCAGCGTACCTGGTACGATCAACGGCACCACGCAGAATGCCTCCCTGCGCGCCCAACGCCGCAGACGGCACGTAGCTGAGGTGTCAGCGATGACCAGCACTCGTGCTACCCCCGTGGTCCGAGGCCACGGGAACGGCCCAGCAGAGGAGAGGCAATGCGTCAAGCGTCTGTATCGACCGCCGGGCCGTAAAACCATCGCCCACGGCGGACAAGGAGGCGGAGCCCCCGGCGTCCCCGCCACTGGTATGGAGGCGCTGTGGTACAGCCCCGGATCAGCGGGCGCTGAGTCCCCGCCAGGCGGGGCGCGCACTCCCGCGGGAACTCGGGGGCACCGGGGCCCTGCACGTCGCGCGCGGGCAGTACCCCCGCGCCAGACGCCGCCCGCGGGGCCGCGCGGCCGCTACCCGGCCTCGCCCGCCCGGGCGGTCCCGGGCGCGGGTGGGACGAAGCCAGGAGCAACAGGGTCGGGCCAGGGGCGCGTCGCCCCAGCTACGGTGCCTCTCCGGTCCCCACCCCGCGCCCGCGCCAGCACGGCCGCACCGGTTCCCCGGCGAGGCCCGGCCCGCACCAACCGTCCGGAGCGGACCGCCCCAGGGGCCACGACCGGGGGAGTTCCCTGGGACGGGATGCTGATCCTCCCTCCAGGGGTCGCGGGCTCGGTCTGGGGTCCTCGGCCACCGCCTCTCGGCGGCCCGGCGCAGGGTCAGGCGGGCCGCCCGCCGCTTCTGCGGTACCCGCGGGGGCCCCTGACGGTCCGTGCCGCTGCTCCACACCCGTCGGCCGCCGGTAGGACGGGCGCGTCACGGACGGCAGCCGGGGCGACCCCGGCCACCCGCCTGGAGGCGCGGAGAGGCGGATCGCTCGCTCGTCCACAATCTGACTAGCGCGACGGGCGGCGCGGGGTGTCGGGACATCCCGGTGGCTCGCTGGGCCCACACGGCCCCCCCCCTCCAGCCGGGTCGCCCACGTCCAGCCACATCCTGGGCGGGGCCGACACCCCACCACCACGAGCCCTCTCCGGGACAGCCCGCAGAGAGCCGCCGCCCGGGGGCCGCCCTAGGCCCCCGCGAAAAAGCGCCTGGCCCCACCCCCAGCCCCACCCAACGAGGGGGGTTAGCGACGAAGCAGGCCCGGCGTCGGGCGCGGTAGGCAGCGCCCGCGCGAGGGGAGGACTCGGAGAGGTCCACCACCAGGGGCGGCG     
E       TATGCTATTTTAATTGACAATAATATGCATGTATAAAACTATTTAAAAATGTAATTTTAGAAGTACTTAAATGTTAAAGATTAATTAGTACAACATTTTAATTAAATAAATATCATGGTCTTTTATCTATTTTGAAGCACTTCATCAATTTTATAGAAAACAAACTTTTCTTTTTAGCTATTTATATAGTTTTTTATATATCATTAATAACTTTTTTATTATTTAAATTATATTATCAGCAATACTAAAAATGAAAGATTATTGTTTAATCGAATTATTTTTGGGGTAGATGTACATTATACTGCTGAGTTTTAATTCCTGAGATTAGAAATCTTAATAGTTACATTATTATAAAGTGGTTTAATATTCAATGCGTCTATACTAAAGAATATAGTTTTTTTTATGAAATTATAAAATACACTAAGATAATACATTTATCTAATAATATACCAATTATGAATAATAAAAATTAGATTTTATATGCGAATATATTTCTAGTTTTAGATTTATTATATCTAAATTTATGTCATTTTAATATTAAATATAATAAATTCTTTTATATGATTGTTTACGAATATTGACCACAACTAAAATATATTGTATTATAATTTGAAAAAACTATGTGATGGTTTAAATTGTATTGACCTATACTAGTAGCATAATTTATATATTGAGTTTAGTCATTATGTATAAGTGCACAAACATTAATAAAGTAAATTTTTGTTTAATTATACTGGGTTTATTTTGCACATTAAAATAAAATTTCTTGATAAATTTAATACTGAATTCTTATCATAGTATAATTTAATTTTCTCTAACATTAAGGTACAAAATAAAAACAATCAGATGAAATTAATCTATTAAAATAATTATATGATTTATTTCCAAATTTATTTTCAGAAGACATATAGTTCTATAACAATTAGTGTAAATATTTTATTTGATCTTAACTTATTCGTAAGTATTATTCTTCTAAATACCATTTATACATGCTCTAAGTATATGACAGAACTGAATAACATTCACAACTTCATAGGTTGAGCCCAGGCACGATTACCGAACTGTCATCACTCTAGAATCGCGATTTACACCATGAACAACAGAATGCTACTAACCCGGGCTATCATTGATGATATCTACTTTATTTAATTATAGACGCTCCGCAATAACATAATTGCGTCGATTATACGATTTAAACGGTAGATAGTTACAAGCCCTACACCTCAGGATTAGTGATGAAGCACGTATCAAGCATATTTGAAGATCAGTGTTGGTGCCGGACGTTCCTTATCCGTTTCATATGGCAAAGTTCACCTTTAAGATCCATTTCCGCACCAAGCGCGGATCTATCCAAACCATAGATAAGGACGGCATTAGTCCCGCAACACCTTCTGATAACAAAAAGAAGCTCATACAGTCGAAATATACACGTTCATAATACAGTGTCGAGTAAAAAGGCAGGTGTCCTGAGGAGCAAAAGACTTCGATCGCTACGGAATATAGGAAATAACGGCCTTACCCAGTATCCAGAGCGTCTTGGTACTACTGTTTACCTATGCATGCGAGGGTAGTTCATGAGTAGCAAATATTTATACGCGCTTATATAACATGATAATCCCTCCTCATCGAAGACCTATACGAGAGCTGCGATTATAGCATGTTGCGGCTCACACATGCACACCCTTCTTAGCCCGAATCGGTTGACTATAATATAATCAGAAGCGAAGGTGGATACCCGAATACTGCCGATAGTAAGCCTGGACCCACCAACAACAATGAAAGTGAAGCATCTACGCAGTACCTAGCTCGCACACTGGGTGTCATTTATATTGGAATTTCTACAGACAAGACACTGAAGCCCGCATACTTCTTCACACCCTACGCTTCGACTACAAGTAGTGTTAAATATAGTAGCAGCTTTTTCAACGGCTGGTAGCGATAATCCATTTTAGTACCTATAGCAACGATGCCTAGCACTAGGAACTTAGACCAAAGGTCATGGGCGGGCCGGGAGGGTGTGCCTACGCTAGTCATAGCCCCTCGCAATGCCTTTCGCGCTCAATAAATGGTGTGGCCTGGATCCACCACCCAGGTGTTTCTCCCGTACAGGGGCTCTGCGCCGCATCTACCAATCTAGGTTTTGGTTCCTGGAGTGCGCCTGCGGTGTGCGCAGTAGAGTGCCTATGTCTCGGGAAAGAAGCTCAGATATGGAAATCGCCCCCGGGAGCTGCGGCGCCTCGCGAAGTAAGACCGAAGTGCTTGCCAGCGGGATCTTCCTGATCGGGGCCTAACTATTTGAATACGACCCGTTGCGACCACGTTGATGCCACCCGCCGCGCAAGAGCGCTCGGGCTGGGTATTTCATACCCGCTCTTACTCGCTCCGCGCGCCCGCTTTCTAGTGTGCCCAACCTCCTGGAGTCACCTGGCGATCATCCCATGGACTCGGAGACGCACGGACTCGTCAACATTGCCCCCTGTTCCTGCCAATGTGCCGGAAGTCTTGGCCCCGTCGCAGGGCCCGGTGGGATCCGGGGTGGCACTCCAGGAATTCCGCCATGTTTACCTAGCGCCGGAAGGCGCCAGATACCCGCCTCGGCCCGCATCGGGGGCAGACCAGGTTCACGGACCCCTTGCATCGCGGCTCGATTCGTCATCGAACGAGCCTAGTATCAGCGCTCCGTCCGGTTCATCAAGGATCGGGCCGACCCCGACGAGCTGCTTCCACGCTCCACAGGCTCTGCAGCCCAGGCCTCTTGCTGGACGCCCCGCGTCCATTGGCAATCTGAATTGTCTCAGTTCAACGTACCTGTTACGGTCAGCGGCACCACGCAGAATGGCTCCCTGCGCGGCAACCGCCGCAGAGGGCACGTAGCTTTGGTGTCAGCGATGACCAGCACTCGTGCTACACACGTGGTCCGAGGTCACGGGAACTGTCCAGCAGAGGTGAGGGCATGCGTCAAGCGTCTCTATCGACCGCCGGGCAGTGAAACCATCGCGCACGCCGGCCAAGGAGCCGGCCCCCCCGACATGCCCGCCACTGGTATGGAGGCCGTGCGGTACACCCCCGGAGCAGCGCGCGCCGAGTCCCCCCCAGGCCCGGCGCGGGTTCCCCCGGGAACTCGGGGACACCGGGGCCCTACATGTTGCGCGCAGGCCGTACGCCCGCGGCGGACGCGGCCCGCCGGGCCGCGCGGCCGCTACGCGGCGTCGCCCGCCAGGGCGGTGCCGGGCGGGGGTGAGACGGAGCCACCAGCAGACGGGTCGGGCCAGGGCGGTGTCGCCCCACATACGGTGCCTCTCCGGTCCTTACCCCACGCCCGGGGGAGCACCGCCGCAACGGTTCCCCGGCGAGCCCGGGCCGGCAGCAAGCGTCGGGAGCTAACGGCACCAGGGGCCACGACCGGTCTCGTGCCATGGCACGGGATGCTGATCCTAGCTCCAGCGGTTGCGTGCGCCGTGTGGGGTCCTCGCCCAGCGCCACTCGGCGGCCCGGCGCACGCGCAGACCGGTCGCCCGTCGGTTCCGCGGAACCCGCCTGGGCCCCTGACGGCCCGTGCCCCCCCTCCACAGCCGTGGGGCGCCGGTCGGACCGTCGCGCCACCGTTCGCGGCGGGGGCGACCCCCGCCACCGGCCTGGGGGCGCGGAGAGGCCGATCGCTCGGTCGTCCAGAATCCCAGCAGCCCGACGGGCGGCGGGGGCTGCCGGGACACCCCTCTACCTTGTCGGGGCCCGACGGCCCCTCCCCTGCCACCGGGTCCCCCACGTCCAGGAACACCCTGCGCAGGGGCGACAGCCCACCGCCACGAGCGCGGTCCGGGACAGCCCGCCTAGGGCCGCCGCCCCGGGGCCGCCCTAGGCTCCCGCGAAAAGGCGCCTGGCCGCACCGCCAGCCGCCCCCAGCGAGGGGGGTTACCGACGGTGCAGGACGAGCGTCGGGCGCAGTAGGCTGCGCGCGCGGTACGGGAGGACTCGGAAAGGCCCACCACCACGGACGGCG     
D       TATGCTATTTTAAATGACAATACTATTCATGAATAAAACAATTTAAAAATGTAATTTAAGTAGTACTTAAATGTTAAAGATTAATTAGTACAACATTTTAATTAAATAAATATCAAGGACTTTTATCTATTTTGAAACACATCATCAATTTTATAAAAGTTATACTTATCTTTTTAGCTAGTTATATAGTTTTTTTTATATCAATAAAAATTTATTTATTATTTAAATTATATTATAAGCAATACTCAAAATTAAAGATTATTGTATAATCGAATTATTTTTGGGGTAGGCGTACATTATACTGCTTAGTTTTAATTCCTGAGAGTAGAAATCTTAATAGTTATATTATTATAAAGTAGTTTATTATTCAATGCGTCTATATTAAAAAATATAGTTATTTTTATGTAATTATAAAATACATTAAGACAATACATTGATCTAATAATATACCAATTTTGAATAATAAAAATTAGATTTTATATGCGAATATATATCTTGTTTTAGATTGATTATATCTAAATTTATGTCATTTTAATATTATATATAATAAATTCTTTTATATGATTGTTTACGAATATAGACCACAACTAAAATATATTGTATTATAATTTGAAAAAACTATGTGCTGGTTTAAATTGTTTTGACCTATACAAGTAGCATAATTTATCTAATTAGTTTAGTCATTATGTATAAGTGCACATATATTAATAAAGTTGATTTTTGTTTAATTTTACTCGGTTTATTTTGCACATTAAAATAAAAGTTCTTGGTAAATTTAAAACTGAATTCTTATCATAGAATAATTTAATTTACTCTAACTTTAAGGTACAAAATAAAAACAATCAGATGAAATTAATCTATTAAAATAATTATAAGATTTATTTCCAAACTTATTCTCAGAAGACATATAGTTCTATTACAATTAGTGTAAATATTTTATTAGATCTTATCTTATTCGTAAGTATTATTCTTCTTAATACTATTTATACATGCTCTAAATATATGACAGAACCGAATAACTTTCACAACTTCCTAGGTTGAGCCCAGGCGCGATTACCGAACTGTTATCGTTCTAGAACCGAGATTTACACCATGAAGAACAGAATGCTAGTAACCCGCGCTATTATTGATGATATCTACTTTATTTAATCATAAGGGCTCCGCAATTACATAATTGCGTAGATTATACGATAAAAACGGCATATAGTTACAAGCCCTGCACCTCAGGATTAGTGACGTAGCACGTATCAAGCATAATTGATGATCAGTGTTGGTGCCGGACGTTCGTTATCCGATTCATATTGCAGAGTCCACCTTTAAGATCCATTTCCGCTTCAAGCGCTGATCTATCCAAACCACAGATAAGGACGGCATTAGTCCCGCAACAGCTTCTGAGAACAAACAGAAGCTCATACCGTCGAAATATACACGTTCGTAATCCAATCTCGGGTAAAAAGCCAGGTGTCCTTCAGCTCGAGAGACTTCGGACGCTTCGGAATATAGGAAATAATGGCCTTACACAGTATCCATAGCGTCTTGGTTCCACTGTGTGCCTAAGCATGTGAAGGTAGTTCGTGAGTACCAAATAAATATACGCGCTTATATAACATGATAATCGCACCTCATCGAAGACATTTACGAAAGCTGCGATAATAGGATGTGGCGGATCACACGCGACGACCCTTATTAGCCCGAATCCGTTGACTAGATTATAATCAGAAGCGAAGGTGGATACCCGAACTCTTCCGATAGTAAGCCTGGACCCACCAACAATAACGAAAGTGAAGCATCTACGCAGTACCTAGCTCGCACCCTGGATTTCGTCTATAGATGTATTCCTACTGACAAGACACTGAAGCCCGCATACTTCGTCACACCCTACGCTTCGACTATACGTTGTGTTGAATATAGTAGCAGCTTTTACAAAGGCTGGTAGCTATAATCCAATTTAGTGCCTATAGAAACGATGCCTAGCAATAGGAGCTTAGTCCAACGGTCATGGGCGCGACCTGACGGTGGGCCCACGCTAGTCATAGCCCCTCGCAATGCCTTTCGCGCTCAATAAATGGAGTGCCCTGGCTCCTCCAACAAGGTGTTTCTCCCGTAGAGGCGCTCTGCGCCGCATCTACCCATCTACGTTGTGGATCCTCAAGTGCGGATACGGTGTGCGCCTTAGTGTGCCTATGTCTCAGGCAACGAGCTCAGATATGGACATCGCCCCCGGTAGCTTCGGCGTCGCGCGAGGAGAAACCCAAGTGCTTCCCAGCGGGGTAAGCCTGATCAGTGCCTAACTATTTGAATCCGACGCGTTTCGACCAGGTTAATGCCACCCGACGCGGAAGAGCGCTCGGGATGGGTATTTCATGCCCTCTCTTACTCGCTCCGCACGCCCGCTTGCTAGTGTGACCAACCTGCTCGAGTCACCTGGCGATCATCCCATGGATTCGGAGACCCCCGGACTCTTCAGCGGGGCCCCCTGTTCCTGCTTATGTGGCGGAAGGCTTGGCCCACTCGCATCGCCCGGTGGGATCCGGAGTGGCACTGAAGAAATTCCTCCATGTTTAACTAGCACCGCAAGGCGCCAGATACCCGCCACGGCCCGCACCGGTGCCTGACCCGGGTCACGGGCCCCTGGCATCGCGGCTCGATTCGGCATCGCGCGAGCCTAGTAGCACGGCTCCGTCCGGTTCATCAATAATCGGGCCGACCTCAACGAGCTGGTTCCACGCTCCACACCCTCTGTAGCCAAGGCCTCTTGCTAGACGCCCCGCGCCGATCGGGGATCAGACTTGTCTCAGTTCAACGCACCTGTTACGGTCAGCGGCACGAGGCAGAATGCCCCCCTGCGCGACAACCGCCACAGAACTCACGTAGCTTCGGTGTCAGCGATGACCGGCACTCGTGCTACAGACGTGGTCCGAGGACACGGGAACTGGCCAGCAGAGGTGAGGGAATGCGTCAAGCGTCTTTATCGACCGGCAGGCAGTCAAACCATCACTCACGCCGGACAAGGAGCCGGGCCCCCCGGCGTCCCCGCCCCTGGTATGGAGGCATTGCGGTACACCCCCGAACCAGCGGGCGCAGAGTCCCCACCTGCCGGGGCGCGCGGTCCAGCGGGAACTCGGCGCCACCGGGGCCCTGCATGTTGCGCGGGGGCCGTACGCCCGCGGCGAACGCCGGCCGCCGCGCCGCGCGGCCGCTACCCGGCCTGGCCCGCGTGGGGGGTCCCGGGCGGGGGTGCGACGGAGCGAGCAGCAAGGGGGTCGGGCCAGGCCCGGGCCGCCACATCTACGGGGCCGCTGCGCTCCGCCCCCCGCCCCCGGGGGAGCACCGCCGCAGCGATTCCCCGGCGAGCCCCGGCCCGCCCCAACCGTCGGGAGCGAACGGCCCCAGGGGCGACGACCGGCTGCCTTCCTTGCCACGGGATGCTGATCCTGACTCGAGCGGTTGCGCGCGCGGTGTGGGGTGCTCGCCGAGCCCCCGGCGGCGGCCCAGCGCACGGGCACGCGGGCCGCCGGCCGTTTGTGCGGAACGCGCCTGGGCCCCTGACGGCCCGTGCCCCTCCTCCACAGCCGTCGGTCGCCGGTAGGACCGCAGCGACACCGTGGGCCGCCGGGGGGACCCCGGGCACCCGCCTGGGGGCGCGGAGACGCCGATGGCTCGGTCGCCCATAATCCCAGCAGCTCCACGGGCGGCGGGCGGTGGCGGGACACTCCGCTGCCTCGTTAGGCCCCGACGGCCCCCCCCCCCCAGCCGGGTCGCCCACGACCAGCCACAGCCTGCGCGGGGGCGATACCCCACAGCCACGAGCGCGGTCGGGGACAGCCTGCCTCGGCCCGCCGTCGCGGGCCGGCCCTACGCCCCCGCGAAGACGCCCCTGGCCCCACCGCCGGCCGCACCCACCGAGCGGGGTTACCGACGTGGCAGGGCGAGCGTCGGGCGCAGTAGGCTGCGCCGGCGGAACGGGAGGACTCGGAAAGGTCCACGTCCAGGGGCGGCG     
C       TAAGCTATATTAATTGACAATTTTATCCATGAATAAAACAATTTAAAAATGTAATTTAAGTAGTACTTAAATGTTAAAGATTAATTAGTACAACTTTTTAATTAAATAAATATCATGGTCTTTTATCTATTTTGAAGCACCTCATCAATTTTATAGAAGACATACTTGTCGTATTAGCTATTTATATAGTTTTTTCTATATCCATAAAAATTTATTTATTATTTAAATTATATTATAAGCAATACTGAAAATGAAAGATTATTGTATAATCGAATTATTTTTGGGGTAGTTGTTCATTATACTGCTTAGTTATAGTTCCTGAGATTAGAAATCTTTATAGTTATATTATTATAAAGTTGTTTAATATTCAATGCGTCTATACTAAACAATATAGTTTTTTTTATGAAAGTATAAAATACATTAAGACAATACTTTAATCTAATAATATACCAATTTTGAATAATAAAAAATAGATTTTATATGCGAATATATGTCTAGTGTTAGATTGATTATATCTAAAATTATGTCATATTTATATTAAATATAATAAATTCTTTTATATGATTGTTTACGAATATTGACCACAACTAAAATATATTGTATTATAATTTGATAAAACTATGTGTTGGTTTAAATTGTATTGACCTATACAAGTAGCATAATTTATCTATTTAGTTTAGTCATTATGTATAAGTGCACACAAATTAATTAAGTTTATTTCTGTTTATTTATACTAGGTTTATTTTGCACCTTAAAATAAAATTTCTTGATAAATTGAATACTGAATTCTTATCATAGAATAATTTAATATACTCTAACATTAAGGTACAAAATAAAAACAATCAGATGAAATTAATCTATTAAAATAATTATATGATTTATTTCCAAAATTATTTTCAGAAGACATTTAGTTCTATAACAATTAGTGTAAATATTTTATTGGATCTTAGCTTATTCGTAAGTATTATTCTTCTAAATACTATATATACATGCTCTAAATATATGACAGAACTGAATAACTTTCACAACCTCCTAGGTTGAGCCCAAGCACGATTACCGAACTGTGATCGGTCTAGACACGAGATTTACTACATGAAGAACAAAATGCTACTAACCCGCGCTATTTTTTATGATATCTACTTTATTTAATCATAATCGCTCCGCAATAACATAATTGCGTCGCTTATACGATACAAACGGTATATAGTTACAAGCCCTACATCTCAGGATTAGTGATGCAGCACGTATCAGGCATATTTGACGATCAGTGTTGGTGTCGGACGTTCCTTATCCGTTTCATATGGCATAGTGCACCTTGAAGATCCATTTCCGTTGCAAGCGCGGGAATACCCAAACCAAAGATAAGGACGGCATTAGTCCAGCAACAAATTCTGAGAACAAAAAGAAGCTCATTCTGTCGAAATATACACGTTCTTAATACAGTATCGTGTAAAAAGGCAGGAGTCCTTAGGCTCGATAGACTTCGATCGCTTCGTAATATAGGAAATAACGGCCTTACTCAGTATCCAAGGCGTCTTTGTACGACTGTGTGCCTAAGGATGTGAGGATAGTTCATGAGCAACAAATAAATAGACGCGCTTATATAGCATGATAATCGCGCCGCATCGAAGACCTTTACGAGAGCTGCGATCATAGTATGTCGCGGTTCACACGTGCCGACCCTTATTAGCCCGAAGCAGTTGACTAGATTATAATCAGAAGAGAAGGTGGATACCCGAAAACTTCCGATAGTAAGCCTGGACCCACCAACAACAATGAAAGTGAAGCATCTACGCGGTACTTAGCACGCACCCTGGGTTCCATCTATAGTTGTATTCCTACAGACAAGACACTGAAGCCCGCATACTTCTCCACACCCTACGCATCCACTATATGTGGTGTATAATATAGTAGCCGCTTTTACACAGGTTGGTAGCCATAATCCAATTTAGTCCCTATAGTAACGATGCCTAGCAATAGGAGCTTAGACCAACGTTCATGGGCGTGCCCGGACGGTGGGCCTACGCTGGCCATAGCCCCTCGCAACGCCTATCGCGCTCAATAAATGGGGTGTCCTGGATCCACCAACTAGGGGTTTCTCCCGTAGAGGAGTTCTGCGCCGCGTCTACCAATCTAAATTATGGTTCCTCAAGTGCGGGTTCGGTGTGCGCCTAAGTGTGCCTGTGTCTCAGGTAGCTAGCTCAGATATGGACATCGCCCCCGGGAGCTTCGGCGCCGCGCAAAGAGAAACCCAAGTGCTTCCCAGCGGGGTAAGCCTGATCCGAGCCTAACCATTTGAATTCGACCGGTTTCGACCACGTTCATCCCACCCGCCGCCCAAGAGGGCTCGGGTTCGGTATTTCATGCCCTCTCTTACTCGCTCCGGGCGCCCGCTTACTAGTGTGACAAACCTGCTGGAGTCACCTGGCGATCATCCCATGGAGTGGGAGACGCCCGGATTTGTCACCGGGGCCCCCAGTTCCTGCTTATGTGTCGGAAGGCTTGGCCCAGTCGCCTCGCCCGGTGGGATCCGGGGTGGCACTGACGGAATTCCGGCATGTTTAACTAGCACCGGAAGGAGCCAGATCCCCGCCGCGGAACGCACCGGGGCCAAACCAGGGTTACGGCCCCCTTGCATCGCGGCTCGAGTCGGCATCGCGCGAGCCTAGAAACACTGCTCCGTCCGGTTCATCCAAAATCGGGCCGACCCCAACGAGCTGGTTGCACGCTCCACACCCTCTGCAGCCCAGGCCTCTTGCTGGACGCCCCGCGCCGCTCGGGTATCTGAATTGTCTCAGTTCAACGCACCTGTTACGGTGACCGGCAGCAGGCAGAATGGCCCCCTGCCCGCCAACCGCCCCAGAGGGCACGTAGCTTCGGTGCCAGCGATGACCAGCACTCGTGCTACATACGTGGTCCGAGGACACGGGAACTGACCAGGAGAGGTGAGGGAATTTGTCAAGCGTCTTTATCGACCGCCAGGCAGTAAAACCATCACTCAGGCCGGACAAGGACCCGGCGCGGCCGGCGTGCCCGCCACTGGTATGGAGACGTTGCGGCACAGCCCGGAACCAGCGGGCGGCGAGTCCCCGCCAGCCGGGGGGGGCGCTCCCCCCGGCACTCGGAGGCACCGGGGCCCTCCATGTTGTGCGCGGGCAGTACGCCCGCGGCCCACGCCGCCCGCCGGGCCGCGCGGCCGCTACCCGGCCTAGCCCACCTGGGCGGTCCCGGGCTGGGTTGGGACGTAGCCAGGCGCAAGGGGGTCGGGCCAGGGCCGCGCCGCCACATCGACGGGGCCTCTGCGGTCCGCCCCCCGCGCCCGGGGGCGCACCGCCGCAGCGGTTCCCCGGCGAGCCCTGGCGCGCCGCAACCCGCGGGAGCGAACGGCCCGAGGGGCAGCGACCGGTTGCCTTCTTTGCGACGGGATGCTGATCCTCATTCGAGCGGTAGCCCGCGCGGTGTGGGGTGCTCGGCCACAGCCCCGCGGCGGCGCGGCGCAGGCTCGCCAGGGCGGCCCGCCGCTTCCGCGCAACGCCCTTGGGCCCCTGACCGCCCCTGCACCTCCTCCACAGCCGTCGGGCGCCGGTAGGGCTGCGGCGGCACCGTGGGCGGCCGGCGGGACCCCCGACACCCGCCTGGCGGCGCGGAGACGCCGATGGCTCGGTCGGCCAGAATCCGAGCAGCTCGACGGGCGGCGGGGCGTGGCGGGACACCCCGGTGCCTCGTTGGGGCCGGACGGCCCCCCCCCTCGAGCCGGGTCGCCCACGACCAGGGACATCCTGGGCCGGAGGGACAACCGACGGCCACGAGCCCCGTCGGGGACAGCCCGCCTCGCGCCGCCGGCCCGGGGCGCCCCTACGCCCCCCCGAAGACGCGCCTGCCCCCACTGCCGGCCCCACCCAGCGAGGGGCGTTGCCGACGGGGCAGGCCGCGCGTCGGGCGCGGTAGGCTCCGCCGGCGGGACGGGAGGGCTCGGAAAGGTCCACCACCACGCGCGGCG     
B       TAAGCTTTATTAATTGACAATTTTATTCATGTATAAAACAATTTAAAAATGTAATTTAAGAAGTACTTTAATGTTATATATAAATTAGTACAACTTTTTAATTAAATAAATATCAAGGACTATTATCTATTTTAAATCACTTCATCAATTTTATAACAGACATACTTTTCGTCTTAGCTATTTATATAGTTTTTTCTATATCCATAAAAATTTCTTTATTATTTAATTTATATTATAAGCAATACTTAAAATAAAAGATTATTGTATAATCGAATTATTTTTGGGGTAGAAGTTCATTATACTGCTTAGTTATAATTCCTGAGACTAGAAATCTTTATAGTTAAATTATTATAAAGTGGTTTACTATTCAATGCGTCTATACTAAACAATATAGTTCTTTTTATGATAATATAAAATACACTAAGAAAATACTTTCATCTAATAATATACCAATTTTGAATAATAAAAATTAGATTTTATATGCGAATATATATCTTGTTTTAGATTTATTATATCTATATTTATGTCATATTCATATTAAATATAATAAATTCTTTTATATGATTGTTTACGAATATTGACCACAACTAAAATATAATGTATTATAATTTGATAAAACTATGTGAAGGTTTAAATTGTAATGACCTATACAAGTAGAATAATTTATCTAATTAGTTTAGTCATTATGTATAAGTGCACATATATTAATAAAGTTTATTTCTGTTTACTTTTACTAGGTTTATTTTGCACCTTAAAATAAAAATTCTTGGTAATTTTAATATTGAATTCTTATCATAGAATAATTTAATATCCTCTAACATTAAGGTACAAAATAAAAACAATCAGATGAAATTAATCTATTAAAATAATTAAATGATTTATTTCCAAAATTATTATCAGAAGACATATAGTTCTATAACAATTAGTGTAAATATTTTATTAGATCTTCACTTATTCGTAAGTATTATTCTTCCCAATACAATTTATACATGCTCTAATTATATGACAGAACCGAATAACTTGCACAACCGCCTAGGTTGAGTCCGGGCACGATTACCGAACTGTATTCGGTCTAGAAGCGAGATTTACATCATGAAGAACAAAATGCTACTAACCCGCGCTATTGTTGATGATATCTACTTTATTTAATCATAGGAGCTCCGCAATTACATAATTGCGTCGTTTATACGATGCACACGGTATATAGTTACAAGCCCTAAACCTCAGGATTAGTGAGGAAGCACGTATCAAGCATATTTGACGATCAGTGTTGGTGCCGGACGTTCATTAACCGGTTCATATGGCAAAGATCACCTTAAAGATCCATTTCCGCTACAAGCGCGGTACTAACCAAACCACAGATAAGGACGGCATTAGTCCCGCAACAACTTCTGAAAACAAAAAGAAGCTGATTCTGTCGAAATATACACGTTCGTAATACATATTCGCGTAAAAAGGTAGGAGTCCTTAAGGTCGATAGACTTCGATCGCTTCGGAATATAGGAAATAAGGGCCTTACGCCGTATCCAGAGCGTCTTTGTACGACTGTGTGCCTAAGGATGCGAGGATAGTTCATGAGCAGCAAATAAATATACCCCCTTATATAGCATGATAATCGCGCCTCATCGAAGACCTTTACGAGAGCTGCGATGATAGGATGTCCCGGATCACACGTGTGGACCCTTATTAGCCCGAAGCTGTTGACTAGATTATAATCAGAAGCGAAGGTGGATACCCGAATGCTACCGATAGTAAGCCAGGACCTACCAACAACAAAGAAAGTGAAGCATCTACGCAGCACCTAGCACGCCCTCTGGAGTTCCTCTATAGATGTATTCCTACGGACAAGACACTGAAGCCCGCATACTTCATCACACCCTACGCATCCACTACAAGTTGTGTAAAATATAGTAGCAGGTTTTCCACAGGTTGGTAGCCATAATCCAATTTAGTTCCTATAGTAACGATGCCTAGCAATAGGATCTTAGACCAAAGATCATGGGCGTGACCGGACGGTGGTCCCAGGCTAGTCGTAGCCCCTCGCAACGCCTATCGCGCTCAATATATGGAGTGTCCTGGATCCAGCAACAAGGTGTTTCTCCCGTAGAGGGGTTCTGCGCCGGCTCTACCAATCTAGATCGTGGTTCCTGAAGTGCACATACGTTGTGCGCCTTAGTGTGCCTATGTCTCAGGAAGCTAGCTCAGATATGGACAACGCCCCCCGGAGCTTCGGCGCCCCGCCGGGCCAGACCCAAGTGCTTTGCAGCGGGGTGATCCTGAGCCGGGCCTAACTATTTGAATCCGACCAGTTTCGACCACTTTGATGCGACCCGACGCGGGAGAACGCTCGGGGTCGGTATTTCATGCCCCCTCTTACTCGCTCCGTACGCCCGCTTGCTAGTGTGACAAAGCTGCTGGAGTCACCTGGCGATCATCCCATGGAGTCGGAGACGCGCGGGCTGCTCAGCGAGGCCCCCTGGTGCTGCTGATGTGGTGGAAGCCTCGGCCCTGTCGCTGGGCCCGGTGGGACCCGGGGTGGCACTCAGGCAATTCCAACATGTATAACTCGCACCGGAACGGGCCAGATACCCGCCGCGAGCCGCAGCGGAGCCAGACCAGGCTTACGGTCCCCTAGCATCGCGGCTCGAATCGGCATCGTCCCAGCCTAGTAGCACTGCTCCGTCCGGTTCATCCAGAATCGGGCCCGCCACAACGAGCTGTTTGCACGCTCCACATCCTCTGCAGCCAAGGCCTCTTGCTGGACGCCCCGCGCCCATCGGAGATCTGAATTGTCTCAGTTCAACGCACCTGTTACGGTGAGCGCCAGCAGGCAGAATGGCCCCCTGCGCGCCAACCGCCCCAGAGTACACGTAGCTTCGGTGCCAGCGATGACCAGCGATCGTGCTAAATACGTGGTCCGAGGGCACGGGAACTGGCCAGCAGAGGTGAGGCAATGAGTCAAGCGTCTTTATCGACCGCCAGGCAGTAAAACCATCACTCAGGGCGGACAAGGAGCGGGGCCCGCCGCCGTGCCCGCCCTTGGTATGGAGGCGGTGGGGCACACGCCCGGAGCAGCGGGCGCCGAGTCACCGCCGGCCGAGGGGCGCTGTGCCGCCGCAACTCGGGGACACCGGGGCCCGGCAGGTTGCGCGGGGGCAGTCCCCCCGCGGCCCACGCCGCGCGCAGCGCCGCGCGGCCGCTACACGGCCTCGCTCACCTGGGGGGTCCCGGGCCGGGGTGGGACGTAGCCCGCAGCAAGCGGGTCGGCCAAGGGCGGCGCCGCCTAATCAACGGTGCCGCTCCGGTCCGCTCCTCGCGCCCGGGGGAGCACGGCCGCAGCGCTTCCCCGGCGAGGCCGGGCGCGCCGCAACCGTCGGGAGCGAACGGCTCCAGGGGCCGCGACCGGTTGCCTTCTTTGCCACGGGATGCTGATCCTGGGTCGAGCGGTCGCCCGCGCAGTTTGGGGAGCTCGGCCAGCGCCCGCCGGCGGCCAGGCGCAGGGTCCCGCGGGCAGCCCGACGTTTGCGCGGAACGCTCCTGGGCCCCTGACCGCCCCTGCCCCTCGTCCACAGCGGTGGGGCGCCGGTCGCGCGGCCGCGCCAGCGTGGGCCGCCGGCGGGACCCCCGCCACCCGCCTGGCGTCCCGCAGACGCCGATGGCTCGCTCGCCGATAATCCCAGCAGCTCGACGGGGGGCGGGGCGCCGCGGGACGCCCCGCTGCCTCGTTGGGACCCGACGCCCCCCCTCCTCCAGCCGGGTCTTCCACGACCAGGCACATCCTGAGCGGGGGGGAGAGCCCATACCGACGAGCTCAGTCCGTGACAGCCCGCCTCGACCCTCCGCCCCGGGGCGGCCCTACGCGCCCCCGAAGACGCGCCTGGCCCCACGACCGGCCCCACCCAGCGAGGGGCGTTACCGACGAAGCAGGACGGGCGTCGGGCGCAGTAGGCTTCGCGGGCGGAAGGGGAGGGCTCGGAAAGGTCCACCACCACGGGTGGCA     
A       TAAGCTATATTAACTGACAATAATATGCATGGATAAAACAATTTAAAAATGTAATTTTAGTAGTACTTTAATGTTATAGATAAATTAGTACAACTTTTTAATTAAATAAATATCATGGGCTCTTATCTATTTTTAATCACTTCATCAATTTTATAGCAGTCATACTTTTCTTGTTAGCTATTTATATAGTTTTTTATATATCTATAAAAATTTATTTATTATTTAAATTATATTATAAGCAATACTTAAAATTAAAGATTATTGTATAATCGAATTATTTTTGGGGTAGAAGTACATTGTACAGCTTAGTTATAATTCCTGAGATTAGAAATCTTTATAGTTAAATTATTATAAAGTCGTTTAATATTCAATGCGTCTATACTAAACAATATAGTTTTTTTTATGTAAGTATAAAATACATTAAGATAATACCTTAATCTAATAATATACCAATTCTCAATAATAAAAAATAGATTTTATATGCGAATATATTTCTTGTTTTAGATTAATTATATCTAAATTTATGTCATATTTATATTAAATATAATAAAATCTTTTATATGATTGTTTACGAATATTGACCACAACTAAAATATAATGTATGATAATTTGATAAAACTATGTGTTGGTTTAAATTGTAATGACCTATACAAGTAGTATAATTTATCTACTCAGTTTAGTCATTATGTATAAGTGCACAAATATTCATGAAGTTTATTTCTGTTTATTTGTACTTGGTTTATTTTGCACCTTAAAATAAAAATACTTGATAATTTTAAAATTGAATTCTTATCATAGAATAATTTAATGTGCTCTAACATTAAGGTACAAAATAAAAACAATCAGATGAGATGAATCTATTAAAATAATTATATGATTTATTTCCAAACTTATTATCAGAAGACATTTAGTTCTATAACAATTAGTGTAAATATTTTATTTGATCTTATCATATTCGTAAGTATTATTCTTCTAAATACTATATATACATGCTCTAAAAATATGACAGAACCGAATAACATGCACAACCACTTAGGTTGAGGCCCGGCACGATTACCGAACTGTCATCGGTCTAGAATCGTGATTTACATCATGAAGAACAAAATGCTACTAACCCGCGCTATTATTGATGATATCTACTTTATTTAATCATACGAGCTCCGCAATTACATAATTGCGTGGTTTATACCATATAAACGTTAAATAATTACAAGCCCTCAACCTCAGGATTAGTGACGAAGCACGTATCAAGCATATTTGACGATCAGTGTTGGTGCCGGACGTTCCTTATCCGTTTCATATAGCATAGTTCCCCTTAAAGATCCATTTCCGCTACAAGCGCTGAACTAACCAAACCACAGATAAGGACGGCATTAGTCCCGCAACAGAATCTGAAAACAAAAAGAAGCTCATCCTGTCGAAATATACACGTTCCTAAAACAAATTCGCGTAAAAAGGAAGGTGTCCTACGGTTCGATAGAGTTCGATCGCTTCGGAATATAGGAAATAACGGCCTTAGGCCGTAGCCAGCGCGTCTTGGTTCAACTGTGTGCCTAAGGATGTGTGGATAGTTCATGAGAAGCAAATTAATACACGCGCTTAAATAACATGATAATCCCTGCTCATCGATGAACTGTACGAGAGCTGCGATGATAGGATGTGGCGGGTCACACTAGCGGACCCTTGTTAGCCCGAAGCTGTTGACTAGATTATAATCAGAAGCGAAGGTGGATACCCGAAAACTACCGATAGTAAGCCCGGACCCACCAACAACAAAGAAAGTGAAGCATCTACGCTGTACCTAGCGCGCACTCTGGATTTCATCTATAGAGGTATTCCTACTGACAAGACACTGAAGCCCGCATACTTCATCACACCCTACGCTTCCACTACAAGTAGTGTCAAATATAGTAGCAGCTTTTGCATAGGCTGGTAGCCATAAACCAATTTAGTTCCTATAGTAACGATGCCTAGCATTAGGAGCTTAGACCAACGATCATGGGCGTGGCCGGTCGGAGGGCCTACGCTAGTCGTATCCCCTCGCAAGGCCTATCGCGCTCAATAATTGGTGTGTCCTGGATCCACCAGCAAGGTGTTTCTCCCGTAAAGGGGTTCTGCGCCGAATCTACCAATCTATATTCTGGTTCATAAAGTGCGGTTACGCTGTGCGCCTTAGTGTGCCTATGTCTCAGGTGCCTAGCTCAGATATAGCGAACGCCCCCCGGAGCTCCGGCGCCGCGCGGTGCCAAACCCAAGTGCTTGTCAGCGGGGTGAGCGTGAGCCGGGACTAACTATTTGAATTCGACCGGTTTCGACCACTTTGATGCGACCCGCCGGTGGAAAACGCTCGGGGTCGGTATTTCATGCCCCCTCTTACTCGCTCCGTACGCCCGCTTGCTAGGGTGGCAAACCTGCTGGAGTCACCTGGCGATCATCCCATGGAGTCGGAGACGCACCGGGTGCTCAACAAGGCCCCCTGGTCCTGCAGATGTGCCGGAAGCCTCGGCCCGATCGCTTCGCCCGGTGGGATCCGGCGTGGCACTCAGGGAATTCCACCAGGTTTAACTAGCACGGTAAGGAGCCAGATACCCGCCGCGCACCGCACCGGGGCCGGACCCGGTTCTCGGTCCCGTGGCATCGCGGCTCGAGTCGCGATCGTGCGAGCCTAGTAGCACTGCTCCGTCCGGTTCATCCATAATCGGGCCCACCCCAACGAGCTGTTTGCACGCTCCACAACCTCTCCAGCCAAGCCCTCTTGCTTGACGCCCCGCGTCCTTGGGTGATCGAAATTGTCTCAGTTCAGCGCACCTGTTACGGTGATCGGCAGCAGGCAGAATGTCGCCCTGCGCGCCAACCGCCCCAGTGAACACGTAGCTTGGGTGCCAGGGATGACCAGCCGTCGTGCTACATGCGTGGTCCGAGGACACGGGAACTGGCCAGGAGAGGTAAGGAAATGCGTCAAGCGTCTCTATCGACCGTCAGGCAGTCAAACCATCACTAACGCCGGAGAAGGAGCGGGCCCCTCCGGCGTGCCCGCCATTGGTATGGAGCCCCTGCGGCACACGCCCGGACCAGCGCGCGACGAGTCACCGCCGGCCGAGGCGCGCTCTGCCGCGGCAACTCGGCGACACCGGCGCCCGCCACGTTGCGCGGGGGCAGTACCCCCGCGGGCCACGCCGCACGCGGGGCCGCGCGGCCGCTACGCGGCCTCGCTCACCTGGGCGGTCCCGGGCGGGGGTGGGACGTAGCCCGCAGCAAGCGGATCGGACCAGGGCGGCGCCGCCGAATCAACGGTGCCGCTCCGGTCCGCACCTCGCGCCCGGGAGAGCACCGCCGCAGCGCTTCCCCGGGGAGGCCGGGCGGGCCTCAACCGTCGGGAGCGAACGGCCCCAGGGGCGGCGACGGGCTGACTTCTGTGCCACGGGATGCTGATCCTTAGTCGAGCGATTGCCCGCGCGGTCTGGGGAGCGCGGCCACGGCCCCGCGGCGGCCAGGCGCACGATCCCGCGGGCCGCCCGCCGCTTGCACGTATCCCGCCTGGGCCCCTGACCGGCCGTGCCGCTCGTCCGCACCTGGCGGGCGCCGGTGGCGCGGCCGCGGCAGCGTGGGCGGCCGGCGGGACCCCCGCCACCCGCCTGGGGTCCCGCAGACGCCGATGGCTCGATCGGCGAGAATCCCAGCAGCGCGACGGGGGGCGGGGCGCCGCGCGACACGCCGCTGCCTCGCTGGGCCCCGACGGCCCCCCTCCTTCGGCCGGGTCGCCCACGACCAGGCACATCCTGAGCCGGGGCGATAGCCCATAGCGACGAGCGGCGTCCGTGACAGCCCGCCTCGGGCCGCCGACCCGGGGCGGCCCTCCGCCGCCCCGAAGACGCGCCTGGCCCCACTGCCGGCCCCTCCCAGCGAGGGGCGTTCCCGACGAGGCAGGACGGGCGTCGGGCGCGGTAGGCTCCGCGAGCGGGATGGGAGGGCTCGGAAAGGTCCACCACCACGGGGGGCA     
