# Supplementary material for: A simple method for data partitioning based on relative evolutionary rates
Source: PeerJ. 2018 Aug 28;6:e5498. doi: 10.7717/peerj.5498 (PMC6118207; doi:10.7717/peerj.5498)
Supplement: Data S1 — The datasets are provided in the PHYLIP format. [file peerj-06-5498-s002.zip › DataS2/AS5-1.phy]

17  4000
out     TTCCAACCTAATTAGACAAAATTATATTATAATGAATATAATTTTTTATTAATCTTGAAAATATTAAGTTAAAAATTTACTACTAATCCTATTTATGCCTTTAATAGAATCTAACATTGCTCATAATCACAATTTCAAACATATAATAATGAGCTATTGCTAAACGCGTTTTTTTTGATTTAATCATCTCATCACACATTAATACATTTAGATGTTCCATTTTTATGAAACTTATCAAGAGTAAAATAGTATATGGTACTCACCTAATTAGAGGTGTAAATGTGTACTTTCCATAAAATCTAAGTCATACTGATTTGTTAATTGATATGTAATAAACAAATTGAAACTATCTTTTTAGAATCTACATGATTAATACTAGATTCTGTCTTAAATATATTCAAGATTTTTCTTATTAATCGTAACTTAACTTAAATATTAAATCTGATTTATTTAAACAACCTAAATTATCAATTTAAAATACATAATATGAGTCTTTCTATTTAATAGTAAATTTTTTATTTGAATCAATTATACCACTAAGGTTTCTTGATTCTCATTAGTATAAAGTTAAATAATTGTCAAATAAGTATTAATTATTTCAACTATCCTGATTTTTTATTATAATTTGCTAGTCGTTGAATTCTATTCAAAAAATTATTATTTAAATGATCAGATTATCTACCATGTATTTATATTTAAATATAAGAATGTTATATTATATAAATGAAATAACATATATCAAAAAACTAAAGACAAATTATGTGCTTCTAAACATATATATTATGTTTCTCGAAATATAAACATATATAAGGTGGTTGTTTATTTCTATCTTCTAATACTCGGTATTTAAGAGTTTAATTAAAAAGTTTTATCTAGTAGTATTCTCTTTACAATTATTAAGAAATTAGAATTGTATCTCTCAATGCGTGTAACTTGTTTTTCTAGTGCATTATATTTCTATTAAATATACACAAAGTAACGTTCTACAATAAGTTAGACGTGCTGAATCAGGTTAATTTAAGGTAGCTGGACCAACATATAGCAGAAGAAGTCACACCTCGGAGGCTTCTTACACGTACCTCTTCTTAAAGAAGCTAACCGCCGATAAGTGAATCTACTCTGAAATACTGCGATTCAATTGGAGACCTGAAAGCATTGTCGTAGTTTATGACGAAAAATTTGCCATATGGTCGTTACTGTAGAGTATGGCTCCCTAATCTTTAACTGGCAGGGAAGCCATTATCGTAAATACGTTAGCGGACGCGTGAAGGTGGACTTTAAAGGCTTTATGTGTTATTTCTACTCCAATACATTTATATGTTGCCCGCGCATTGAAATAACAAAGTTACCGATTTTTCAACAAACGCGAAGACTCCATAATGCTGTCAATAGGGAACGATGGCAATGCTATGTGGTTCTTTCTACCGATTCTGAAAATCTAAACTCCTCGTGTTTATTGTCATGGACTTTAGTGAACCATATAATCACCATTTACGTGGCGGTTTGTTCAAATAGGAGCCCCGGCCATCCGTGTGTATAGCTCGCAGAATTCACCATACTTATAATACGATCATTTAAGCACTTAAATTATGTACTATAACGATGAGTGGCAGTGATGTCATAATTCCCTCCGAGTGGGTTCCAATAACCGCCGCTCGGTATAAGTTATGTCGCTTAATCGTAATACACACCTGTTACCGCACAGAACTCCAGAGAATCATCGCCTGGGTGCAGAGAGAGTTGCATTAACGGCCTTAGAGTTTACTAGTGCGTTAATTTTGAAGAGACATGTAATGCCTCAACCTTTAGCGTTCTAAAACAAACTTCACATTCACGGGCTTCATGTACGCTGAGTGCCCCCGTTACGCGTGAATTTCATAGATCCCTTCAACTCCCCTTATCGCCAAATGCTGACAATTTCTAAGGAATTTTAAACGAAGTTTCGCAAGTCCATGGAATATTGTCGGGGTTAAATGCGAAATACTTACCTCAAATGTTAATGTGGGGCGTGTGCAGCCGCTGGACGGCTAGTTCCCCTCTCCGGGCTTCCACTACGCACGACGCCCAGGCAGACGGCCCCAACTTTAGAACGGGCCATGGGTAATCCATAGGGCCAGGCACCTCGCTAGCGCGCTGAGACTTGGGATTTCGTCCCGGTCAAGGCCAGTGACGTGGTTTTTCCCCGTGCTGGACGCCCGCTCGTGGACGACTTATCGCCTCCGTCATGGCCTCCTGACCGCTTCCGAAGTTTGCGCCTGCCATCTCCGGGTCGAACCCCGCGCTTTTGCACGAGCTATTTCCCGCCGGCGGGGATCAAACGCCCACCGGATAGTGGGCGGCGCGTGTCGTGCTGCGGCTAGTCCGATTTCTAGACCCCGTTCGGTCCCCCTCTAACTCGAGGAGAAGAGTCTAAACGGACGACTCAGGCGCCCCGCGTCGTCACGGTTCGGCGAATGTCGAAGCCCGGGTGACCAAATTGGTTCGCAGTTATCTGGGGGGAAAAGCGCTGCCTTTGTACCTAAGGGGCTACAGAGACCGGACTAGGCACCTGCCGAGCTTTTAAAACGGTACGCACCGCACGGCATGTCGTGGGGCTGCACGAGGAAGGAACCACACGAGACCTGGCCCCAGGGCGGCCGGCTCTTAGAAGTGGAAGTAGCCCTTATCCTCATGGCGAGTCTGGAATCGCCGCGGCTGTGGTGCGCGATTGTTACGGCCGCGTCGATACCTAATACCAAGCTGTCCAGTTACGGCGTTACTTATGTTCGGGTCCATCCTCTTTTCCCGCGAACCTGCGGCGACGGAAGTGCGTCACGTAGCGTGTCCTTGGTCGGGACTGCCCGCAAAGTTCGGGACCCGGAATTGGCTGCCACCGAGATCTCGATCTAGTCCTTATCCGGAAACGTATCGCCGAGCCACACCAACTTCGCTTTCACAGTTTGTCCTGCTGACGTCGTATTGTGGCACAGCTTGACACCACCACGCGATCTACCACTCTGCGGAATACGTCGGGCGGCGGGTCGCGACGGTGCACTGGGGCGGCCCAGGCTTGGCCATCGGCCATCACGGGATCGGCACCGCAAGGAGCCTCCGGCCCCGCGGCACGGGCCCCAACTGCCGCCGCAGCTGACCCCGGGCGACGGACTGAGCGCCCGGCCTAGCTCGGGAGGCACCTAGCGCCGGCGCCTCCCCCGGGGGTGGCGCGGCGCCCGGGGGTCGGCCCCGGACCGGCCGTCCCGGGGCGGCCTGGTCGGGCCGCGACCCGGGCACCTGGTCCGGATCGCGATGTGTCGTGGGCCGGTACGGTCGCAGCGGGCATCGGCGCTCCCGCCTCCCGGCCGCGCGGCGCCCCCGGGGGGCCCCCGATAGAAGCGTGAGCGGCCGTCCGGACGACCGGGGCTTAGACCCTGCCAGCCCGGAATGAGACGCGGGGCGCTGGGGGCGTGGCCCCAACGGCCCGGATCGGCGACATGCGAGACCCCGTCCGCCGCGGGGCGGGAATCACAGGCGCGTAGCGCGGCTCAGCTTGCCCCCGCGGGCGCATCCCGGACCGCTCCACGGCCGGCGCGGCACAGGCCAGGGTGGCCCGCGGCGGGCCCCCGGCGTCAGGTTCCGCGCCCGACGGGCGGCCGGCGCCCGATCGGCCGCTCCCGGGGCGCGGGAGGCGCTCGGGCCGCCGTGTCGCCGCTCGACGCGGGTTTGCCCAGTGGAGCAAGCGGCTGACCGGCACGCGTGCGGGCACGGGGCACGCGGTGCCGCCCTGCCCCCCCACTTCAGCCGGCTGCCTGAGCGGCCGGGGGCCCCGACTGCTGCCGCACATCCGGCCGGTCGCGGGCAGGGACGGGGGCCGACGCTGAGCTCGCGCAGGGGCCCCGCGCCCGCTGCGGGGGGGCCGTGGCTGTGCTTCCGGCCGGGGCTGGCCGGAGGGGCCCTCGCGCGGCGCCGGGTCGCAGGCGCCGGCCTCGGCAGCGGGCCCATCCGTCGGCAGGGGAGACCGCGC     
P       TTCCAACCTAATTATACATATTTTTATCATAATGAATATTATTATTTATTAATCTTGAAACTATTAAGAGAAAAATTTTTTACTAATTATATATATGACTAAAATAGAGTCGATCATTGCACATAATCACAAGTTCAAACATATAATAACTCGATATAGCTAAACGCGTTTTTTTTGATATCATCATCTCATTACACCTTATTACATTTAGATGTTCCTTTTTTATGTAACTTAACAAGAGTAATATTGTATATGCTACTCACTTAACTAGAGGTGTAAATGTGTAATTTTTATATAATCTAAGTATTACAGTTTTGTTAATTGATAGTCAAAAAACCAATTGAAACTTTCTATTTAGAAACTATATATTTAATACTAGATTCTGTCTTAAATATATTGAAGACTTTTCGTTTTGATCGAACCTTAATTTAAATATTAAATATGATTGATTTATATAACCTAGTTTGACAATTTAAATTACATAATATGAGTCTTTATATTTAATAGACAATTTATCATTCGAATCTATAATAACACTAAGGTTTCATGATTTTAATTAGTATATAGTTTAATAATAGTGTAATAAGTCTTAATAAAGTCAAATGTTCTGATTTTTAATTAAAATTATATAGTCGATGAATTTTATTCAAAAAATTATTATTTAACTGATCCGATTATCTACCTTATATTTAAATTTAAACATAAGAATGTAATTTTATATAAATGTAATAACATATAATAAAAAACTAACGAAAAATTATATGCTTCTGAACATATATACCATGATTCTCGAATATTAAACATATTCAAGGTGGTTGTTTATTTCTATCTTCTAATACTCGGTATTTAAAAGTTTAATTAAAAAGTTTTATCTAGAAGTATTCCTTTTACAATTGTTAAGTAATAAAAATTGTATCTCTCAGTTCGTGTAACTAGTCTTTCTAGTGCATTATATTTCTTTAAAATATAAACAAAGTAACGTTCTACAATAAGTTAGACGTGCTTAATCAGGTTAATTTAAGGTAGCTGGACCATGATATAGCAGAAGAACTCTCACCTCGGAGGACTCTTACACGTACCTTTCCTTAAAGAAGATAACCGCCGGTAAATCAATACACTCTGATATACTACGCGACATTTGGAAACCAGAAAGCGTTCTCGTAGTTTATGACTAAAAATTTACCATATGGTCTTTACACTAGAGTATGTCTCCCTAATCTTTATCTGGCCGGCAAGCCATTATCGTAAATAGCTTAGCGGACGCGTTAAGGTGGAATTTAAAGGCCTTAGGTAGTATTTCTATTCCAATACATTTATGTGTTCCCCGCGCATTGTAACAACATAGTTGCAGATAGTTCAACATACGGGAAGACTCCATAATGCTGTCAATAGGGAACGATGGCAATGCTATGTGGATCTTACTAACGATTCTGAAGGACGAAACTCCTCGTGTTCATGGTCATGGACTTTAGTCAACCATATAATCACCACTTATGTGGCGGTTTGTTCAAATAGGCGCCCCGGCGATCCGTGTGTATCGCTCGCATCAATCAGCTTACTTATAATACGGTCATTTATCCGCTTTAATTCGGTACTATAACGATGAGCTGCAGTGATGTCACAATTCCCCCAGAGTGAGTTAAAATAACCGCCGTACTTACTAAGTTATGTCGCCTAAGCGTAATCCACACCTGTGACGGGAAAGAACTACAAATAATCATCGCATGGGTGCAGAGCGAGGTGCATTAACGGCCTTAGAGTTTACTAGTGCGTGATTTTTGCAGAGACATGTAATGTATCACCCTTTAGCGGTCTTAAACAAACCTCACATTCACCGGTATCATGTACGCTGAGTTCCCCCGTAGGGCGTGAATTTCATAGATCCCTTCAACTCCCCGTATCGAGAATTGCTGACAATTTCTAAGGAAATTTAAAAGAAGTTGCGCAAGTCCATGGAACATAGACGTGGTTAAATGCGGAATACTTACCTCCAATGTTAATGTGGCGCGTGTGCAGCATCTGGACGGCGAGTGCCCCTTTCCGGGCTTCCACTACACACGACGCCCCGGCAGACGGCGTCAACTATATAACGGTCCATGGGTAATCTATAGGGCCAGGCACCTCGCAAGCGCGCTGAGACTTGGGATTTCATCCCGGTCAAGGCCATTGACGTGGTTTTTCCCCGTGCTGGCCGGCCGTTCGCGGACGACTTAACGCCTCCGTCGTGGCCTCCTGACTGCTTCTGAAGTTTGCGACTGTTATCCCCGGGTCGACCCCCCCGCTGTTGCTCGAGCCATTTCACGCCGGCAGGGAACAACCGCCCACCGGATCGAGCGCGGCGCGTGTCGTGACCCGGACTGTCCGGTTTCTTGACCCCGTTGGGTCCGACTCTACCTGGAGGAGAACAGTCTAAACGGACGACTCAGGCGCCCCGCGTCTTCACGGTTCGGCGAATGCAGAAGCCGGGCTGACCAAATTGGATCGCAGTTACCTGGCGGGAAACGCGCTCCCTTGCTAGCTGAGGGGTTACCGAGACTGGACAAGGCGCCTGACTGGCTATAAAAACGGTACGTACCGAACAGCACATCGTGGGGGTGCACGACGAAGGAAGCACACGAGACCCGGCCCGAGGGCGGCCGGCTCTTAAAAGTGGCAGTAGCCCTCATCCGCATGGCGAGTCTGGCATCGCCGTGGCTGTGGTGCACGATTCTTACGGCCGCGTCAATTCCTAAGACAAAGCTGTCCAGTTCCGGCGCTTCTTATGGTCGGCTCCATCCTGTGTTCCCGCGAACCTGAGGCGACGGAAGTGCGCCACGTAGCCTGTCCTAGGTCAAGACCGCCCGCAAAATTCGGGAGCCGGAATTCCGTGCCACCGATAGCTCCATCCAGTCCGGGTCGGGAAACGTGTCGCTTAGCGACACCAACTTCGCTTTCACAGTTTGTCCTGCTGACGTCGTACTGTTGGACAGCTTGACACCACCACGAGATCGACCACTCTGGGGAATACGTCGGGCGGCGGGTCGGCACGATGCACTGGGGCGCCCCAGGATTGGCCACCGCCCAGCATGGTGTCGGGACCGAAAGCAGCCTGCGGCCGCGCGCCACGGGCCCCAAGTGCCGGCCCAGCTGACCCCGAGCGACGGACTGAGCGCGCGGCCTGGCTCGGAAGGCACCTAGCGCCGGCGCCTCCCCCGGGTGTGGCACGGCGCCCGGGCGTCGTCCCCCGACCGGACGTCCCGTGGCGGGCTGGTCGGGCCGCGACGCGGGCACCTGGTCAGGAACGCGATGTGCCGTGGGCCGGTACGGTGGCAGCCGGCACTGGGGCACCCGCCTGCCCGCCGCGCGGCGCCCGCGGGTGGCCCCGCCTAGAAGCGTGAGCGGCCGTCGGGACGACCGGGGGTCAGACGCTGCCAGCCCGGAGTGAGAGGCGGGGCGCTGGGGGGGTGGCCCGGACGGCCGGGATCGGCGAACTGCGAGACGCCGTCCGCCGCGCGGCGGGAGTCACAGGTCCCCGGCGCGGCGCAGCTTGCCCCCGCGGGCCCATCCCGGACCGCACCACGGTGGCCGCGATACAGGCCAGGGTGGGCCGCAGAGGGTCCCCGGCGTCAGGTTTCGCGACGGACGGGCGGCGGGGCCCCCATCGGTCGCTCCGCGGGCGCGGCAGGCGCTCTAGACCACGTGTGGCGGCTCGACGCGCGATTGCCCAGTGGAGCAAGCGGCTGACCGGCACGCGCGTGGGCAGGGGGCGCCCGGTCCGGCCCTGCCCGCCCACTTCAGCGGGCTGCCTGAGGGGCCGCGGGCCCCCAGTGCCGCCGCACATCCGGCCGGTCGCGGTCAGGGCGGGGGGCCGACGCTGGGCTCGCGCAGGGGCGCCGCGGCCGCTGCGGGGGGGCCGTGGCTGTGCTTCGTGCCGGGGCTGGCCCGACGGGCCACCGGTCGGCCACGGGGCGGAGGCGCCGGCCTCGCCAGCGGTCCCATGGGACGGCAAGGGAGACCGCGC     
O       TTCCCACCTAACTAAACATAATTTTAGCATAATGAATATTATTTTTTATTAATCTTGAAAATATTATGAGAAAACTTTTCTAATAATCATATTTAAGACTGTAAGAGATTCTATCATTGCTCATAATCACAACTTCAAACATATAATAATTCGCTATAGCGATACGTGTTTTTTTTGATGTCAATATCTCATTTCACCTTAATACATTTAGATGTTCCTTATTTATGAAACTAATTAAGACTAAAATTGTATAGGCTACTGACCTAACTAAATGTGTAAAAGTGTAATATCTATATAATCTAAGTATTACAGATTAGTTAATTGACATTTACCAAACTATTTGAAACTATTTATTTAATATCTAAATACTTAATACTAGATTCTGTCGTAATTATTTTTAAGACTTTTCTTTTTGATTGTAACTTAACTTAAATATTAAATATGATTTATTTAAACAACCTAGAATATCAATTTAAATCACATAATATGAGTTTGTATTTTTAATAGAAAATTTTTAATTCGAATTCATAATACCACTAAGGTTTCTTGATTTTTATTAGTATATAGTTGAACAATTGTGAAATAAGTGTTAATTATGTCAAATGTCTTGATTCTTAATTATAATTTGTTAGTCGTTGAAATTTATTCAAAAAATTATTATTTAAATGAACCAATTATCTACCTTATATTTATATTTAAATATAAGAATGTAATTTTATATATTTGAAATAACATATAACAAAAAACTAACGAAAAATTTTTTGCTTCTAAACATATATACCATGGTTCTCGAATATTAAACTTATTCAAGGTGGTTGTTTTTTTCGATCTTCTAATACCCGGTATTTAAAAATTAAATTAAAATGTTTTATCTAGAAGAATTCTATTTACAATTATTAAGAAATTAAAATTGTATCTCTCAGTACGTGTATCTTTTTATTCGAGTGTATTATAAATATATTATATATAAACAAATTAACGTTCTACTATAAGTTAGACGTGCAAAATCAGGTTAATTTGAGGAAGCTGGACCATCATATAGCAGTAGCAGTATCACCTCGGAGGATTCGTACACGTACCTTCCCTAAAAGAAGCTAACCGCCGGTACATTAATATACTCTGAAATACTCTGAGACAATTGGAAACCGGGAAGCTTTGTAGTAGTTTATGACGACAAATATATCATAAGGTCGTTACTCTAGAGTATGACTCCCCAATCTTTATCTGGCAGGGAAGCCATTTTCGTAAATAGATTAGCGCACGATTGAAGGTGGACTTTAAAGGACTTAGGTGATATTGCTATTCCAATACATTTATGTGTTGCCCGCGCATTGTAACAACATAGTTACAGATAGTCAAACAAACGCGAAGACTCCACAATGATGTCAATAGGGAACGATGGCAACGCTATGAGGATCTTTCTATCGATTCTGAAGTTCTAAACTGCTCGTGTTCATGGCCATGGACTTTAGTCAACCATATAATCACCAGTTATGTGGCGGTTTGTTCAAATAGGAGCCCCGGCGACCCGTGTGTAAAGCTCGCACAATTCACCTTACTTTTAATACGGTCATTTAAGCGCTTTAATTCTGAACTATAACGATGAGCGTCAGTGATGTCACAATTTCCCCCGAGCGAGTTGCAATAACCCCCGTCAGGGGTAAGTTTTGTCGCTTAACCGTAATCCAAACCAGTGACAGGACAGAAGTCCAGAGAATCATCGCATGGGTGCAGAGTGAGGTGCAGCAACGGCCTTAGAGTTTACTATTTCGTTATGTTTGTAGAGACATGTAATTCCTTTACCATTAGCGTTCTTAAACAAACCTCACATTTACCGGCTTCATGGATGCTGAGTGCCCCCGTAGCTCGTGCAATTCATAGAGCCCTTCAACTCCCCTTATCGATGAGTGCTGACAATTTCTAAGGAATTTAAAATGAAGTATCGCAAGTCGATGGAACATAGCCGTCGTTAAATGCGAAAGACTTACCTCGAATGTTAATGTGGTGAGTGTGCAGCAGCTGGGCGGCGAGTGCCCCTTTGCGGGCTTCCACTACGCACGACCCCCAGGCAGACAGCGGCACCTATAGAACGGTCCATGGGTAATCTCTAAGGCCAGGCACCTCGCTAGCGCGCTGATACTTGGGATTTCGTCCCGGTCAAGGCCAGTGACGTGGTTTTTCCCCGTGCTGGGCGGCCACTCATGGACGACTTAACGCCTCCGTCACGGCCTCCTGACCGCTTCAGAAGTTTGCGGCTGCCATCGCCGAGTCGACCCCCGCGTTGTTGCTCGAGCCATTTCCCGCCGGCGGGGATCAAACCCCCACCGGATAGTGCGCGCTACGTGTCGTGGCGCGGCCTGTCCGATTTCTAGACCACGTTGGTTCCGCCTCTACCTCGAGGAGAAGAGTCTAAACGGAGGACTCGTGCGCGCCGCGGCCTCACGGTTCGGCGAGTGTAGAATCCCGGCTGACCAAATTGGATCGGTGTTACCTGGGGCGAAAAGCGCTCCCATGTTACCTAATGGGCTACAGAGACCGTACTAGGCACCTGCCCAGCTATGAAGAAGGTACGTACCGTACAGCAGGTCGTCGGGCTGCCCGCGAAAGGAAGCACACGAGACCTGGCCCAAGCGCGGCCTGCTCTTAGGAGTGGAAGGAGCCCGTATCCACATGGCGCGTCTGGCATAGCCGTGCCTGTGGTGGACCATTGCTACGGCCGCGTCAATTCCTAAGACATACCTGTCCAGTTCCGGCTCTACTTATGGTCGGGTCCATCCTAATTTCCCTCGAACCTGCGGCGGCGGCAGTGCGCCACGTAGCCGCTCCTTGGTCGAGACTGCCCGCAAATTTCGGGACCCGGAATGCGGTGCCACCGATATCTCGATCCAGTCCTCGTCGGGAAACGTATCGCAGAGCGACACCAACTTCGCTTTAACAGTTTGTACTGCTGACGTCGTACTCTTGCTCAGCTGGACAGCACCACGTGATCGACCAATCTGGGGAATACGTGGGGCGGCGGGTCGGCACGATGCACTGGGGCGGCTAAGGATTGGCCACCGGCCAGCACGGTGTCGGGACCGGAAGGGGCCTGCGGCCCCGCGGCACGGGCCGCAAATGCCGGCCCAGCTTACCCCGAGCGACTGACTGAGCGCCCGGCCTAGATCGGGAGGCACCTAGCGCCGGCGCCTCCCCCCGGGGTGGCGCGGAGCCCGGGCGTCGGCCCCCCACCGGCCGCTCCCGGGCGGGCTGCACGGGCCGCGACGTGGGCACCTCGTCAGGATTGCGGGGTGGCGTGGGCCGGTACCGTCGCAGCGCGCACCGGCGCTGCCGCCTCCCCGCAGCGCGGCGGCCGCGGGGGGCCCCCCCGAGAAGGGTGAGCGGCCATCGGGACTACCGGGGCTGAGACGCTGCCAGCCCGGACTGAGAGGCGGGGCGGTGGGGGCGTGGCCCCAACGGCCGGGATCGGCGCGCTGCGGCACGCGGGCCGCCGCGGTGCGGGAGTCACAGGCGCGTGGCGCGGCACAGCTTGCCCGCGGGGGCGCATGCCGCACCGCTCCACGTCCGGCGCGACACAGGCCAGGGTGGGCTGCGGCGGGCCCCCGGCGTCAGGGTTGACGTCGGACGGGCGGCGGGGCGCCGACCGGCCCCTCCCCGGGCGCCGGAGGCGGTCTAGACCAGGTGTCGCCGCTCGACGAGCGTTTGCCCAGTGGAGGGGGCCGCTGAGCGGCACGGGCGAGGGCACGGGGCCCCCGGTCCCGCCCTGCGCGCCCCCTTCAGCGGGCTGCCTGAGCGGCCGGGGGCCCCGACTGCAGCCGCACATCCGGCCGGTCGCGGGCAGGGACTGGGGCCGACGCTGTGCTCGCGCAGGCGCGCCGCGGACGGGGCGGGGGGCCCGTGGCTGTGCTTAGTGCCAGGGCTGGCCCGACGGGACCCCGAGCGCCGCAGGGTCGCCGGCGCCGGCCCCGGCAGCGGGCCCATGCGCCGCCAGGGGAGCCCGCGC     
N       TTCCTACCTAAATAGACATAATTTCATCATAAAGAATTTTATTATTTATTAAACTTGAAAATTTTAAGAGAAAAATTTTCTACTAATTATATAAATGCCTTTAATAGATTCTATCATTGCTCATAATTACAATTTCAAAAATATATTAATTTGCTATAGCTATACGCGATTTTTCTGATTTTATCATCTCATTTCACCTTAATACATTTAGATGTTCCTTATTTATGAAACTTATCAAGAGTAAAATTGTATATGTTACTCACCTAACTAGACGTGTAAATGTGTAATTTATATATAATCTAAGAATTACAAATTTCTTAATTGATATTTAAAAAACTAATTGATTCTACCTATTTAGTACCTAAATATTTAATACTAGATTCTGTCGTAAATATATTCATGACTTTTCTTTTTGATGGTAGCTTAACTCTAATATTTAATATGATTCATTTATACAACCTAGTTTATTAATTTAAATTACATAATATGAGTCTTTATAATTAATAGAACATTTTTAATTAGAATCAATAATATCACTACTGTTTCTTGATTTTAATTAGTATATAGTTAAACAATTGAGAAATAAGTATTTATTATGTCAAATGTACTGATTCTTTATTAAATTTTATTAGTCGTTGAATTTTATTCAAAAAATTATTATTTAACTGATCCGATTATCTACCTTATATGTATATTACAATATATGAATGTAATTTTATACAAATGATATAACATATAACAACAAACTAACGAAAAATTATTTGCTGCGAAACTTATATATCATAGTTCTCGAATGTTAAACTTATTTAAGATGTTTGTTTGTTTCTATCATCTTATACTCGGTATATAAAATTTTTATTAAAAAGATTTATCTAGAAGTATTCTCTTTACAAATTTTAAGAAATTAAAGTTGTATCTCACAGTTCGTTTAACTTATTTTTCTAGTGCATTTTATTTATATTTAATATATACAAAGTAACGTTCTACAATAAATTAGACGTGCATAATCAGGTTAATTTAAGGTAGCTGGACCAACATATAGAACAAGAAGTGTCACATCGGAGGCTTCTTATACGTACCTTTCCTTAAAGACGCTAACCACCGATAAATTAATATAATCTGATATACTGGGAGACAATTGGTAACCAGAAAGCATTGTCGTAGTTAAAGACGAAAAATTTCCCATACGGTCGTTACTGTACAGTATGACTCCATAATCTTTATCTGGCAGGGAAGCCATTATCGTAAAAACCTTAGCGAACGAGTGAAGGTGGACTTTAAAGGCCTTATGTGGTATTTCTATTCCAATACATTAATGTGTTGCCCGCGCATTGTAACAACAGAGTTTCAGATTGTTCAACATACGCGAAGACTCCATAATGCTGTCAATAGGGAACGATGGCAATGCTATGTGGATCTTTCTATCGATTATGAAGTTCTAATCTCGTCGTGTTAATGGTCATGGGCTTTAGTGAACCATATAATCATCACTTATGTGGAGGTTTGTTCAAATAGGAGCCCCGGCGTTCCGTGTGTAAAGCTCGCACCATTCACGTTACTTATAATACGGTCATTTAAGCACTTAAATTTAGTACTATAACGAGCAGCGGCAGTGATGTCACAAGTACCGCCGAGTGAATTGCAATAACCGCCGTCCGTACTAACTTTTGTCGCTTAATCGTAATTCACACCAGTGACAGGACAGAACTCCAGAGAATCATTGAATGGGTGCAGGGCGAGGTGCATTAACGGCCTTAGAGCTTACTATTGCGTTATTTTTTAAGAGACATGTAATTCCTCAGCCATTAGTGATCTTAAACAATCCGTAAGTTCACCGTCTTCATGTACGCTGAGTGCCACCGTTACACGTGAATCTCATAGAACCCTTCATCTCCCCTTATCGATAAATGCGGACAAGTTCGAAGGAATTTTGAAAGAAGTTTCGCCAGTCGATGGAACAATGACCTGGTTAAATGCGAAATACTTACCTCGAATGATAATATGGCGCCTGAGCAGCAGCTGGACGGCCAGTGCCCCTTTCCAGGCTTCCACTACGCACGACGCCTGGGAAGACAGCGGCACCTCTAGAACGGTCCATGGATGATCTATAGGGCTAGCCACCTCGGTAGCGCCCTGAGTATTGGGAGTTGGTCGCGGTGAAGGCCAGTGACGTGGTTTTTCCCCCTGCTGGACTGCCCCTCGTGGACCACTTAACGCCTCCGTCAGGGCCTCCTGACCGCTTCCGAAGGTTCCGGCTCATATCTCCGGGTCGAACCCCGCGCTGTTGCACGAGCCATTTCACGCCGGCGGGAAACAAACGCCCACCGGATAGTGCGCGCCCCGTGTCGTGACGCGGCCTGTCCGATTTCTAGACCCCGTTGGGTCCGGCTCTACCTCGAGGAGAAGAGTCTACACGGTGGACTCAAGCGCCCCGCGCCGTCACGGTTCGGCGACTGTAGATGCCCGCCTGACCCAATTGGCTCGCAGTTACCTGGGGGGAAACGCGCTCCCTTCGTACCTAAGGTTCTACAGAGACCGGACAAGGCGCCTCCCTAGCTATTAAAACGGTACGTACCGCACAGCATGTCGTGGGGCTGCACGCGGAAGGAAGCACACGAGACCTGGCCCGAGGGCGGCCGGCTCTTTGAATTGGAAGTAGCCCTTCTCCGGATGGCGAGTCTGGCATCGCCGTGGCTGTGGTGCACGATTGGTACGGCTGCGTCAATACCTAAGAGATAGCTGTCCAGTTCCGGCGCTACTTATGGTCGGGACCATCCGATGTTCCCTCGGACCTGCGGCGATGGAAGTGCGCCACGTAGCGTGTCCTTGGTCCAGACTGCCTGCAAATTTCGGGACCCGGAATTCTGTGCCACCGATACCTCGTTCCAATCCACGTCGGGAAACGATTCGATGAGCGACACTAAATTCGCTTTGATAGTTTGTCCTGCTGACGTGGTACTGTTGAACAGCTCGACACCACTACGAGGACGAATACTCTGAGGTATACGTCGGGCGGCGGGTCGCGACGATGCACTGGGGCGGCCCAGGATTGGCCACCGGCCAGCATGGTATCGGGACCGCAAGGTCCCTTCGGCCCCGCGGCACGGGCCCCAAGTGCCGCCCCAGCTGACCGCGAGCGACGGACTGAGCGCCCGGCCTAGCTCGGGAGGCACCTAGCGCCGGCGCCTCCCCCGGGGGTGCCGCGGTGCCCGGGCGTCGTCCCCCGACCGGCCGGCCCGGGGCGGCCTGCTCGGCCCGCGACCGGGGCACCTGGTCAGGATCGCGACGTGCCGTCGGCCGGCACCGTCGCAGCGCGCATCGGCGCTCCCCCCTCCCCGCCGCGCGGCGGCCGCGGGGGGCCCCCGCCAGAAGCGTGAGCGGCCGTCCGGACGTCCGGGGAGCAGACGCTGCCAGCCCGGCCTGAGAGGCGGCGCGCTGGGGGCGTGGCCCCAACGGCCGGGATCGGCGCACTGCGAGACGCCCTACGCGGCGGCGCGGGGGCCACAGGCCCGCGGCGCGGCCTAGCTTGCCCCCGCGGGCTCAACCCGTCCCGCCCCACGGCAGGCGCGACACAGGCCAGGGTGGGCCGCGGCGGGCCCCCGGGGTCAGGTTTCGTGGCGGACGGGCGGCGGTGCCGCCATCGGCCGCTCCCCGGGCGCGGGAGGCGGTCTAGACCAGGTGTCGCTGCTCGACGAGCGTTTGCGCAGTGGAGCGAGCGGCTGACCGGCACGCGTCACCGCACGGGGCGCCCGGTGCGGCCCTGCGCGCCCCCTTCAGCGGGCTGCCTCAGCCGCCGGGGGCCCCGACTGCCGCCGCACACCCGGCCGGTCGCGGGCAGGGACCGGGGCCGAAGCTGGGCTCGCGCAGGGGCGCCGCGCCCCCGGAGGCGGGGCCGTGGCTGTGCTTCGTGCCAGGGCTGGCCGGACGGGACCCCGCGCGGCGCCGGGTCGCAGGCGCCGGCCTCGGCAGCGGGCCCATGCTTCGGCAGGGGAGACCGCGC     
M       TTCCATCCTAATTAGACATAATTTTATCATAATGAATATAATTGTTTATTATTCTTGAAAATAAAATGTGAAAAATTTACTGCTATTCTGATGAATGCATTCAATAGAATCTATCATTGCTCATAATCACAAGTTCAAACATTTAATAATGCGCTAAAGCTATACGCGTTTTTTTTGATTTCATCATCTCTTTAAACCTCTAAACATTTAGACGTTCCTTTTTCATGAAACTTATCAAGAGTAAAATTGTATATGCTACTAACCTAACTAGAGGTGGAAATGTGTAATTTCTATAAAATCTAAGAATTACTGCTTTGTTAATTGATAATTAATAAACAAATTGAAACTAAATATTTAGTTTCTAAATACTTAATACTAGATTATGTCGTAATTATATTCAAGACTTTTCGTTTTGAACGTACCTTAACTTAGACATTAAATATGATTCATTTAAACAACCTAGATTATTAATTTAAATTACATAATAGGAGTATATATATTTAATAGAAAATTATTAATTCGAATCAATAATACCACTAAGGTTTCTTGATTTTAATTAGTATAAAGTTAAATAATTGTGAAATAAGTATTAATTAGATCAAATGTCCTGATTCTTAATTATAATTTGTTAGTCGTTGAATTTTATTCAAAAAATTATAATTTAACTGATCCGATTATCAACCCTATATTTATTTTTAAATATAAGGATGTGATTTTATAAAAATCAAATAACATATAACAATGAACTAACGAAAAATTATTTGCTTCAAAACATATATACCATGTTTCTCGAATACTAAACATATTTAATGTGGTTGTTTATTTCTATCTTCTAATACTCGGTATTTAAAAATTTAATTCCAAAGTTTTATCTAGAAGGATTCTCTTTACAAGTATTAAGTAATTAAAATTGTATCTCTCAGTACATGTAACTTAAATTTCTAGTTCATTATATTTCTATTAAATATAAACAATGTAACGTTCTACAATGAGAAAGACGTTTATAATCAGGTTAATTTAAGGTAGCTGGACCATGATATAGCACAAGAAGTTTAACATCGGAGGATTCTTACACGTACCTCTCCTTAAAGAAGCCAACCACCGTAAAATATATATACTCTGACATACTGCGAGACAATTGGAAACATGAACGCATTGTCGCAGTTTATGACGAAAAATTTCCCATATGGTCGTTACTCTAGAGTATGACTCCAAAATCTTTATCTGGCAGGGAAGCCATTTTCGTAAAAACATGAGCGGACGCGTGCAGGTGCACTTTAAAGGGCTTAGGTGGTATTTCTAATCCAATACATTTATGTGTTGCCCGCGCATTGTAACAACATAGTTACAGATAGTTCAACATACTCGAAGACTCCACAATGCTGTCAATAGGAAACGATGGCAATGCTATGTGGATCTTTCTATCGTTTCTGAAGGTCTAAGCTACTCGTGGTAATGGTCATGGCCTTTAGTGAACCATATAATCACCATTTATGTGACGGTTTGTTCAAATAGGAGACCCGGCTAACCATGTGTAAAGCTCGCACCATTCACCTTACTTATAATACGCTCACTTAAGAGCTTTAATTCTGTACTATAACGAAAACCGTCAGTGTTGTCACATCTCCCCCCGAGTGAGTTGCAATATCCACCGTCCTGGCCAAGTTTTGTCGCTTAATCGTAATTCACAACCGTGTCAGGACAGATCTACAGAGAATCATCGATTGGGTGCAGAGCGAGGTGCATTAACGGCATTAGAGTTTACTACTGCGATACTTTTGAAGAGACATGTAATCCGTCTTCCATTAGAGTTCTTAAATAAACATCAGATTCACCGGCTTGATGTATGCTGAGTGCCCCCGTTTCTCGTGAATTACATAGAACCCTTCAACTCCCCTTATCGAGAACTGCTGACAATTGCTAAGGAATTTTTAAAGAAGTTTCGCTAGTCGATGGAACATTGACGTAGTTAAATGCGAAATACTTACCTCGAATGTTAATGTGGCGCGTGTGCAGCACCTGGAGGGCGAGTACCCCTGTCCGGGCTTCCACTACTCACGACACGCAGGCACACAGCCGCAACTATACAACGGTCCATGGATAATCTATAGGGCCAGGGACCTCGCTAGCGCGCTGAGACTTGGGTCTTCGTCTCGGTCAAGGCCAGTTACGTGGTTTTTCCCCTTGCTGGGCCGCCGGTCGTGGATTACTTAACGCCTCCGTCATGGCCTCCTTACGGCTTCCGAAGGTTGCGTCTGTTATCTCCGCGTCGACCCCCGCGACGTTGCTCGAGCCATTTCACGCCGGCCGGGAACAAACGCCCACAGGTTAGTCCGCGGCGCGTGTCGTGACGCGGCCTGTCCGATCTCAGGACCCCGTTGGATCCGGCTCTATCTGGAGGAGAATCGTCTAAACGGGCGACTCATCCGCCCCGGGTCGTCACGGTTGGGCGATTGTGGACGCCCGGCCGACCAAATTGGAGCGCGGTTACCTAGGGGGAAAAGCGCTCCCTTGGTACCTTAGGAGCGCCAGAGACCGGACTAGCCGCCTGCCTGGCTCTTAAAATGGTACGTACCGAACAGCATGTCGTGGGGCGGCACGCTGAAGGAAGCACACGAGACCTGGCACAAGGGCGGCCGGCTCTTAGAAGTGGAAGTAGCCCTTATCCCCATGGCGTGTCTGGCATCGCCGTGGCTCCGGTGCACGATTGAAACGGCCGCGTCAATTCCTAAGACATAGCTGTCCAATTCCGGCACTACTTATGGTCGGGACGATCCTATCTTCCCTCGAACGTGCGGCGACGGAAGTGCGTCACCTAGCTTGTCCTAGGTCGCGATTGCCCGCAAACTTCGGGACCCGGAATTCGGCGGCACCGATATCTCCATCCAGTCCTGTACGGTAAACGTCTCGCTGAGCGACACAAACTTCGCTTTCACAGTTTGGCCAGCTGACGCCGTACTGTTGCACAGCTAGACCCCATCACGCGATCAACAACTATGGGGAATAGGTCGGGCGGCGGGTCGGGACGCTGCACTGGGGCGGCCCAGGATTGGCCACCGGCCACCACGGTCTCGGGACCCCGAGGAGCCTGCGGCCCCGCGCCACGGGCCCCAATTGCCGACGCAGCTGACCCCGAGCGGCCGACTGAGCGCCCGCCCTAGCTCGGGAGGCACCTAGCGCCGGCGCCTCCCCCCGGCGTGGCTCGGGGCCCGGGCGTCGGCCCCGGACCGGCCGGCCCGGGGCGGGCCGCCCGGGCCGCGACTTGGGGACCTGGTCAGGATCGCGATGTGTCGGGGGCCGGTACGGTCGCAACGCGCATCGGCGCTCCCGCCTCCCCGCCGCGCGGCGACCGCGGGGGGCCCCCGCCAGGAGCATGAGCGGCCGTCGGGACGCCCGGGGGTCAGACCCTGCGAGGCCTGCCTGGGAGCCGGGGCGCTGGGGGCGTGGCCCCCACGGCCAGGATCGGCGACCTGCGAGACGCCGCCCGCGGCGGGGGCGGAGTCGCAGGCGCGTGGCGCGGCCCAGCTTGCCCGCGCGGGCCCATCCCGGACCGCTCCACGGCCGGCGCGACACAGGCCAGGGTGGGTCGCGGCGGCCCCGCGGCGTCAGGTTTGGAGACGGACGGGCGGCGGCGCCCCGATCGGCCGCTCCCCGGGCGCGGGGGGCGCTCTGGACCAGGTGTCGCGGCTCGACGGGCGTTTGCGCAGTCGGGCGAGCGGCTGACCGGCAGGCGCGAGGGCACGGGGCCCGCGGTGCCGCCCTGCGCGCCCCCTTCAGCGGGCTGGCTGAGCGGCCGGGGGCCCCCACTGCCGCCGCACATCCGGCCGGTCGCGGGCAAGGACGGGGCCCGACGCTGGGCTCGCGCACGGGCGCCGGGGCCGCTGCGGGGGCGCCGTGGCTGTGCTTCGTTCCAGGGCTGGCCCGACGAGACCCCGCGCGTCGCCCGGTCGTAGGCGCCGGCCTCGGCAGCGGGCCCATGCGTCGTCAGGGGAGGCCGCGC     
L       TTCCAACCTAATTAGACATACTTGTATCAAAATGAATATTATTTTTTATTAATCTTGAATATACTAAGTTAACAACTTTTTACTAATCATATTTATGCTTTGAATAGTATCCATCATTGCTCATTTTCACAACTTTAAACATAAATTAATGCGCTATAGCGGAACGAGTTTTTTTTGATTTCATCATCTCATTACACCTTAATACATTTAAATGTTCCTTATTTATGAAACTTATCATGAGTAATATTGTATATGCTACTCACGTAACTAGAGGTGTAAATGTGTAATTGCTATAAAATCTAAGAATTACAGATTTGTTAATTGATAATTAAAAACCCGATTGAAACTTAATATTTAATAACTAAATACTTAATACTAGATTCTGTCATAAATATATTCAAGACTTTTCTCTTTGTTTGTAACTTAACTCAAATATTAAATATGATTTATTTAAAGAACATAGATTATCAATTTAAATTACATAATATGAGTCTTTATATTTAATAGATGATTTTTAATTCGAATAAATAATACCACTAAGATTTCTTAAATTTAATTAGTATATTGTTAAATAATTGAGAAATAAGTATTAATTATGTCATATGTGCTGATTCTTAATTATAATTAGTTAGTCGTTGAATTTTACTAAAATAATTATTATTTAATTGATCCGATTAGCTACCTTATATTTATATTTAAATGTAAGAATGTAATTTTATATAAATGATATAACATATAACAATAACCTAACGTAAAAGTATTTGCTTCTAAACATATATACAATGGTTCTCGATGATTAAACATATACAAGGTGGTTGTTTATTTCTATCCTATAATACTCGGTATTTAAAAATTTAATTAAAAAGTTTTATCTAGAAGTATTCTCTTTACAATTATTAAGCAATTAAAATTGTATCTCACAGTACGTGTAACTAGTCTTTCTAGTTCATATTAATTATATTAAATATATACAAAGTAACGTTCTACAATAAGCTAGACGTACATAATTAGGTTAATTTGAGTTAGCTGGACCACCATATAGCAGAAGAATTCTCACATCGGAGGATTCTTACACGTACCTCCCCTTTAAGAAGCTAACCGCCGACAAATCAATATACTCTGATATACTCCGAGACAATTGGAAACCTGAAAGCATTGTCGTAGTTTATGGCGAAAAATTTACCATAAGGTTGTTACACTAGAGAATGACTCCCTAATCCTTATCTGGCAGGGAAGCCATTATCGTAAATAGCGTAGCGGACGCGTGAAGGTGGACTTTAAAGGCCTTAGGTGGTATTTCTAATCCAAACCATTTATGTGTTGCCCGCTCATGGTAACAACATAGTTTCAGATTTTTCAACATACGAGAAGACTCCACAATGCTGTCATTAGGGAACGATGGCAATGCTATGTGGATTCTTCTATCGATTATGAAGGTCTAAACTCCTCGTGTTAATGGACATGGACGTTAGTGAACAATATAATCACCATTTATGTGGCGGTTTATTCAAGTAGGGGCCCCGGCGATCCGCGTGTTTAGCTCGCACCATTCACCTTACTTATAATACGGTCATTTAATCTCTTTAATTCAGTACTATAACGATAAACGGCAGTGATGTCAGATTTTCCCCCGAGTGCCTTGCAACAACCACCCCCCAGGCTAAGTTTTGTCTCTTAAGCGTAAGCCACACCAGTGACGGGACAGAACTCCAGAAAATCATCGCATGGATGCAGAGTGACGTGCATTAACGGCATTAGAGTTTACTAGTGCGTTATTTTTGAAGAGACATGTAATTGCTCAACCATTAGAGATCTTAAAGAAACCGAACATTTACCGGATTGATGCACGCTGGGTTCCCCCGTTTCTCTTGAATTTCATAGATCCCTGCAACTCCTCTTATCGATCAAAGCTGGCAATTTCTAAGGAATTTTAAAAGAAGTTTCGCAAGTCGCTGGAACATTGACGTGGTTAAATGGGAAATACTTACCTCGAATGCGAATGTGGCGCGTGGGCAGCACCTGGACGGCGAGTGCCCCTATCCGGGCTTCCGCAACGAACGACGCCCTGGCAAACAGCGTCAACTACACAACGGTCCATGGGTAATCCATAGGGCCAGACACCTCGGTAGCGCGCTGACACTTACGATTTCGTCCCGGTCGAGGCCAGTGACGTGGTTTTTCCCCGTGCTGGCCGGCCGCTCGTGGACGACTTACCGCCTCCGTCATGGCCTGCTGACCTCTTCCGAATTTTGCGGCTGCTATCTCCGGGTCGAACCCCGCGCTGTTGCACGAGCCATTTCCCGCCGGCGTGGAACAAGCGCCCACCGGATAGTGAGCGGCACGTGTCGTGACGCGGCCTATCCGATATCTAGACGCCACTGGAACCGCCTCCACCTCGAGGAGAAGAATCTAAACGGGCGACTCATGCGCCCCGCGCCGTCACGGTTCGGCGAATGTAGAGGCCCGGCTGACCAAATTGGATCGCCGTTACCTGGGGGGAAAAGGGCCCCCTTGGTACCTAAGGGGCTACAGAGGCCGGACTAGTCACCTAACTCGCTATTAAAACGGTACGTACCGAACAGCATGTCGTGGGGCTGCCCGGAGAAGGAAGCACACGAGACGGGGCCCAAGGGCGGCCGGCTCTTAGAAGTGGAAGCTGCCCTTATCCACATGGCGAGTCTGGCATCGCAGTGGCTGTGGTGGACGATTGTTACGGCCGCGTCAATTCCTAAGACATAGCTCTCCAGTTCCGGCGCTACTTATGGTCGGGTCCATCCTATCTTCCCTCGAACTTGCGGCGACGGAAGTGCGCCACGTAGCGTGTCCTTGGTCGTGACTGCCCGCAAATGTCGGGACCTGGAATTCGGTGCCACCGATAACTCGATCCAGTCCTGGCCGGGAAACGTGTAGCTTAGCGACACCAACTTGGCTTTCACAGTTTGTCCTCCTGGAGTGGTACTGTTGCTCAGCTCGACACCACCACGAGATCGACCACTATGGGGAATAGGTCGGGCAGCGGGCCGGCACGATGCACTGCGGCGGCCCTGGATTGGCCACCGGCCACCATGGTTTCGGGACCGCAAGCGGCCTGCGGCCCCGCGCAACGGGCCCCAACTGCCGACCCAGCTCACCCCGAGCGACCGACTGAGCGCCCGGCCTAGCTCGGGAGGCACCTAGCGTCGGCGCCTCCCCCGGGGTTGGCGCGGTGGCCGGGCGTCGGCCCCTGACCGTCCGGCCCGCGGCGGGCTGCTCGGGCCGCGACCGGGGCACCTCGTCAGGAGGGAGCTGTGTCGCGGGCCGGTACCGTCGCAGCCCGCATCGGCGCGGCCGCCTCCCGGCCGCGCGGCGGCCGCGGGCGGCCCCCGCTAGGGGCGTGAGCGGCCCTCGCGACGCCCGCCGGTCAGACGCTGCCAGCACGGACTGAGAGACGGGGCGCTGGGGGCGTGGCCCCCACGGCCGGGGTCAGCGACCCGCGACACGCGGCCCGCGGCGGGGCGGGAGCCAGAGGGCCGCGGCGCGGCCGAGCTTGCCCCGGCGGGCGCACCCCGGACCGCCCCACGGGCGGCGCGATACAGGCCAGGGTGGGGCGCGGCGGACCCCCGGCGTGAGGTTGCGGGACGGACGCGCGGCGGGGTCCCGACCGGGCGCTCCCCGGCCGCGGGAGGCGCTCTGGACCAGGTGCCGCGGGTCGACGAGAGTTTGCGCAGTGGAGCGAGCGGCTGACCGGCACGCGTGCGGGCACGGGGCACCCGGTGCCGCCCTGCGCGCCCGCTTCGGCGGACTGCCTGAGCGGCCCGGGGCCTCGAGTGCCGCCGCACATCCGGCCGCTCGCGGGCAGGGCGGGGGGCCGACGCTGCGCTCGCGCCCGGGCGCCGCGGCCGCTGCGGGGGCGCCGTGGCCGTGCTTCCGGCCAGGGCTGGCCCGACGTGGCCCCGCGCGGCGGCGGGTCGCCGGCGCAGGCCTCGGCAGCGGGCCCGTGGGGCGCCAGGGGAGACCGCGC     
K       TTCCAACCTAATTAGACATAATTTTATCATAATGAATATGATTATTTATTAAACTTGAAAATATTAAGAGAAAAAGTTTCCACTAATCATATCAATGCATTTAATAGATTCTAACATTGCTCATAATCACAACTACAAACATTTATTAATTCGCTATAGCTAAACGCGTTTTTTTTGATTTCATCATCTCATTTCACTTAAATACATTTAGATGTTCCTTCTTTATGAAACTTATTAAGAGTAAAATTGTATATGCTACTAACCTAACTAGAGGTGTAAATGTGTAATTTCTATATAATCTAAGATTTACAGTTTTGTTAATTGATATTTAAAAAACTAGTTGAAACTAACTATTTATTATCTAAATACTTAATACTAGATTCTGTCGTAAATATATTCAAGATTTTTCTTGTTGATCAAACCTTAACTCATATATAAAATATGATTCATCTAAAAAACCTAGATTATCAACATAAATTACATATTATGAAACTTTATATTTAATAGAAAATTTTTATTTCGAATCCATAATACCACTAAGCTTTCTTGATTTTAATTAGTATATAGTTAATTAATTGTGAAATTAGTATAACATATAACAAATGTCCTGATTCTTAATTATAATTTGTTAGTTGTTGAATTTTATTCAAAAAATTATTATCTAACTGATCCGATTATCTACCTTATATTTATCTTTAAATTTAAGAATGTTTTTCTATATAAATGATATAACATATAACAAAAAACTAACGAAAAATTATTCGCTACTAAACATATATACAATGGTTCTCGATTAATAAACATATAAAAGGATATTGTGTATTTCTATCTTCTTATACTCGGTATTTAAAAATTTCATTAAAAAGTTTTATCTAGAAGTATTCTCTTTTCAAATATTAAGCAATTAAAATTGTTTCTCCCATTTCGTGTAACTTGTTTTTCTAGTTCTTTATATTTCTATTTAATATAAACAAAATAACGTTCTACAATAAGTTAGACGTGCATAATCAGGTTAATTTAAGGTAGCTGGACCATCATATAGCACAAGCAGTCTCACATCGGAGGATTCTTACACGTACCTCTCCTCAAAGAAGCTAACCTCCGGTAATTCAATAAACTCTGATATGCTGCGAGACAATTGGAAACCTGACAGCATTGTCGTAGTTTATGACGAAAAATTTCCCATATGGTCGTTACTTTAGAGTATGACTCCCGAATCTTTATCTGGCAGGCAAGCCATTATCGTAAATAGCTTAGCGGACCCGTAAAGGTGTAGTTTAAAGGACGGACGTGGTAGGTCTATTCCAAAACATTCATGTGTTGCCCGCGCATTGTAACAACATAGTTACAGATATTTCAACATACGCGAAGACTCCAAAATGCTGTCAATAGGTAACGATGGCAATGCTATGTGGACCTTACTATCGGTTCTGAAGAACCAATCTGCTCGTGTTAATGGTCATGGGCTTTAGTGAACCATATAATCGCCATTTATGTGGCGGTTTGTTCAAATAGGAGCCCCGGCTATCCGTGTGTCTAGCTCGCATCACTCATTTTACTTATAATACGGTCATTTAAGCGCTTTAATAAGGTACTAGAATGATGAGGAACAGTGATTTCACAATTCCCCCCGAGTGAGTTGCAGTAACCGCCGAACCGTCTAAGTTTTGTCGCTTAATCGTAAGCCACACCCGTGACAGAACAGAACTCCGGAGAATCATCGCATGTCTGCAGAGCGAGGTGCAGTAACAGCATTAGAGTTTACTACTGCGTTATTTTTGTAAAAACATGTAATTCATCAGCCATTAGGGTTCTCAAAGAAACCGCACATTCACCGGATTCATGTAAGCTGAGTGCCCCCGTATCACGTGAATTCCATATATCCCTTCAACTCCCCTTATCGATAAATGCTGACAATTTCGAAGGAATTTTAAAAGAAGTTTCGCAAGTCTATGGAACATTGACGGGGTTAAATGCGAAATACTTACCTCGAATGTTATTGTGGCGCGTGTGCAGCAGCTGGACGGCGAGTGCCCCTCTCCAGGCTTCCACTACGAACGACGCCCAGGCTGACAGCGGCTACTATAGAGCGGAACATGGGTAATCTATAGGGCGAGGCACCTCGCTAGCGCGCTGAGCCTAGGGATTTCGTCCCGGTCAAGGCCAGTGACGTGGATTTTCCCCGTGCTGGTCGGCCACTCGTGGACGATTTAACGCCTCCGTCATGGCCTCCTGACCGCTTCCGAAGCTTGCGGCTGCTATCTCCGGGTCGAGCCCCGCGCTGTTGCTCGAGCCATTTCCCTCCGGCGGGGAACAAACACCCACCGGATAGTATGCGGCCCATGTCGTGACCCGGACTGACCGCTTTCAAGACCCCGTTCGGTCCGCCTCGACCTCGAGGAGAAGAGTCTAGAGGGACAACTCATGCGTCCCGCGTCATCGCGGTTCGGCGAATGTAGAAGCCCGGCTGACCAAATTGGATCGCAGTTATCTCGGGGGAAAAGCGCTCCCTTGGTACCGCAGGGGCTAGCGAAACCGGACGAGGCGCCTGCCCAGCTGTGAAAACGGTACGTACCGAACAGCATGTCGTGGGGCTGGACGAGAAAGGAAGCATACGCGACCTGGCCCCAGTGCGGCCGGCTCTTAGAAGTGGAAGGAGCCCTTATCCACATGGCGAGTCTGGCATCGCCGTGGCTGCGCTGCACGATTGCTACGGCCGCGTCAATGCTTAAGACATAGCTGTCCAGTTCCGGCGCTTGTTATGGTCGGGTCCATCCTATGTTCCCACGCACCTGGGGCGACGGAAGTGCGGCACGTAGCCTGTCCTCGGTCGAGACTGCCAGCAAATGTCGGGACCCGGAATTCAGCGCCAACGATATCTCCATCCAGTCCAGGACGGGAAACGTCTCGCTGAGCGACACCCACTTCGCGTTCACAGTTTGTCCTGCTGACGTCATACTGTTGCACAGCTCGCCCCCACCATGGGATCGACCACTCCGGGGAATACGTCGGGCGGCGGGTCGGCACGATGCACTGGGGCGGCCCAGGATTGGCCACCGGCCACCACGGTATCCGGACCGCGAGGAGCCTGCGGCCCCGCGGCACGGGCCACCAATGCCGGCCCAGCTGACCCCGAGCGACGGACTGAGCGCCCGGCCTAGCTCGGCACCCCCCTAGCGCCGGCGCCTCCCCCGGCGGTGGCTCGGCGCCCCGGCGTCGGCCCCCGACCGGCCGCGCCGGGGCGGGCTGCCCGGGCCGCGACCCGGGCACCTGGTCAGGCTCGGGGTGTGCCGCGGGCCGGTACGGTCGCAGCCCGCAACGGCGCTCCCACCTCCCCGCCGCGCGGGGCCCCCGGGGGGCCCCCGCCAGAAGCGTGAGCGGCCGTCGGGACGCCCGGGGCTAAGAATCTGCCAGCCCCGAGTGACAGGCGGGGCGCTGGGGTCGTGGCCCCAACGGCCCGGATCGGCGACCTGCGAGACGCCGTCCGCCGCGGGGCGGGAGGCACAGGCCCGTGGCGCGGCCGAGCTTGCCCCCGCGGGCGCATCCCGGCCCGCTCCACGGGCGGCCCGACACAGGCCAGGGTGGGCCGCGGCGGGCCCCCGGCGTCAGGTTTCGAGACGGACGGGCGGCGGGGCCCCGAGCGGCCTCTCCCGGGGCGCGGGAGGCGCTCCGGACCAGGTGTCGCTGCTCGACGAGCGTTTGCGCAGTGGAGCGCGCGGCTTAGCGGCACGCGTAAGGGCACGGGGCCCCCGGTGCCGCCCTGCGCGCCCACTTCAGGGGGCTGCCTGAGCGGCCGGGGGCCCCGACTGCCGCCGCACCTCGGGCGGGTCGCGCGCAGGGACGGGGGCCGAGGCTGGGCTCGCGCACGGGCGCCGCGGCCGCGACGGGGGGGCCGTGGCTGTGCTTCGAGACAGGGCTGGCCCCACGGGACCCCGCGCGGCGCCACGTCGCAGGCGCGGGCCTCGGCAGCGGGCCCACGCGACGGCAGGGGAGCCCGCGC     
J       TACCAACCTAATTAGACATAATTTTATCATAACGAATATTATTTTTTATAAATCTTGAAAATATTAAGAGAAAAATTTTCTACTAATAATTTTTATGTATTTAATAGAATCTATCATTGCTCATAATCACAACTTCAAACATCTATTAACGCGGTATAGCTATACGCGTTTTTTTTGATTTCATCATCTCATGACACGTTAATACATTTAGATGTTCCTTATTAATGAAACTTATCAAGATTAAAATTGTATATGCTACTGACCTAACTAGAAGTGTAAAAGTGTAATTTCTATATAATCTAAGAATTACAGCTTTGTTAATTGATATTTAAAAAAAAAATTGATGCAAACTTTTTAGACCCTTAATACTTAATACTAGATTCTGTCATAAATATATTCAAGACTTTTCTTATTGATCGTATCTTAACTTAAATATTAAATATGATTGATTTTAACAACCTAGATTATCAATGTAAATTACATAATATGAGTCTTTATATTTAATAGAAAATTTTTAATTAGAATCGATAATACCACTATGGTTTCTTGACTTTATTTAGTTTATAGTGAAATAATTGTGAAATAAGTATTAATTATGTCAAATCTCCTGATTGTTAATTATAATTAATTAGTCGTTGAATTTTAATCAAAAAATTATAATTTAACTGATCCGATTATCTACCTTATTTTTATATTAAAATATAAGAATGTAATTTTATATATATGAAATAACATATAACAAAAAACTAACGAAAAATTATTTGCTTCATAACATATATACCATAATTCTCGGTAAGTCAACGTATTCAAGGTGGTGGTCTATTTCTATCTTCTAATACTCGGTATTTAAAAATTTAATTAAAAATTTTTATCTAGAAGGAGTCTCTTAACAATTATTAAGTAATGAAAATTGTATCTCGCAATACATGTAACTTGTTTTTCTAGTTTATTATATTTCTATTAAATATAAACATAGTAACGTTCTACAATAAGTTAGACGTGCATAATCAGGTTAATTCTAGGTAGCTGGACCATCATATAGCATGAGAAGTCTCACATCGGAGGATTCTTTTACGTACCTATCCTTAAAGAAGCTCAGGGCCGGTAATTCAATACACTCTGAAATACTGCGAGACCATTGGCAACCTGAAATCGTTGTCGGAGTTTAAGACAAAAAATTTACCATATGGTCGTTACTCTAGAGTATGTCTCCCTAATCTTTATCTGGCAGGGAAGCCATTATCGTAAATACCTTAGCGGACGCGTGAAGGTGGACTTTAAAGGAGTTAGGTGGTAGTTCTATTCCAATACATTTATGTGTTGCCTGCGCATTGTAACAACAAAGTTACAGATAGTTCAACATACCCGAAGACTCCACAATGCTGTGAATAGGGAACGATGGCAATGCTATGTGGTTCTTTCTATCGTTTCTGAAGGTCCAAACTCCTCGTGTTAATGGTCAAGTCCGTTAGTGAACCATATAATCACCATTTATGTGACGTTTTGTTCTAATAGGAGCCCCGGCGAACCGTGTGTATAGCTCGCACCATTCACCTTACTTATAATAGGGTCATTTACGCGCTTTAATTCTGGACTATAACGAGGTACGTCAGTGATTTCAGATTAACCCCCGAGCGAGTTGCAATAACCTCCGTCCGGGATAAATTAAGTCTCTTAATCGTCAGCCACACTAGTGACAGGACAGAACTAGAGAGAATCATTGCATGGGTGCAGAGCGAGGTGCGTTAACGGCATTAGAGTTTACTAGTGCGTTATCTTTAAAGAGACATGTAATTCATCTGCCAATAGCGTACTTAAACAAACCTGACATTCACTGGCTTCATGTACGCTGAGTGCCCCCGTTTCTCGTGAATCTCATAGATCCCGTCAACTCCCCTTATGGATCAAAGCTTACAAGTTCTAAGGAATTTTAAAAGAAGTTTCGCAAGTCGATCGAACATTCACGCGGTTAAAAGCGAAAGACTTACCTCGAATGTTAATGTGGCGGGGGTGCAGCAGCTCGACGGCGAGTGCCCCTTTCCGGGCTTCCACTACGCACGACACCCAGGCAGCCAGCGTCACCTATAGAGCGGTCCATGGGTAATCTATAGGGCCAGGCACCTCGCTAGCGCGCTGGGACTTGGTATTTCGTCGCGGTCAAGGCCACTGACGTGGTTTTTCCCCGTGCTTGCCGGCTACTCGTAGATGAATTAAAGCCTCCGTCATGGCCTCTTGACCGCTTCCGATCTTTGCGCCTGCTATCTGCGGGTGGAACCCCGCGCTGTTGCTCGAGCCATTTCCCGCCGGCGGGGAACAAACGCCCACCGGATAGTCCGCGGCACGTGTCGTGATGCGGGCGGTCCGTTCTCTCGACCCCGTTGGCTCCGTCTCTAGCTCGCGGCGAAGAGCCTAAACGGACAACTCAGGCGCCCCGCGCCGTCCCAGTTTGGCGAATGCCGAAGCCCGGCTGACCAAATTGGATCGCAATTACCTGGGGAGGAAAGCGCTGCCTTGGTACCTTACGCGCTACTGATACCGGGCCACGCACCTGCCTAGCTATTAAAACGGTACGCACCGAACAGCATGTCGTGGGGCCGCACGCGCAAGGGAGCACACGAGACCTGGCCCCAGGGCAGCCGGCTCTTCGAAGTGGAAGTAGCCCTTTTCCTCATGGCGAGTCTGGCATCGCCGTGTCTGTAGTGCACGATTGTTACGGCTGCGTCAATTCCTAAGACATAGCTGTCCAGTTTCGGCGCTACTTATGGTCGGGTCCATCCTATGTTCCCTCGAACCGGCGGCGCCGGAAGTGCGCCACGTAGCCTGTCCTCGGTCGAGACTGCCCGCAAAACTCGGGACCCGGAATTCGGTGGCACCGATACCTCGATCCAGTCCTCACCGGGGAACGTGTTGCTGAGCGACACCAAGTTCTCTTTTACAGTTTGTCCGCCTGACGCCGTACTGTTGCACAGCTCGACACCACCACGAGATCGACCACTCCGGGGAATATGGCGGGCGGCGGATCGGCACGATGCACTGGGGCGGCCGAGGATGCGCCACCGGCCCTCACGGTCTCCGGACCGGAAGGGGCCTGCGGCCCCGGGCCACGGGCCCCAACTGCCGGCCCAGCTGACCCCGAGCGGCGGACTGAGCGCCCGCCCGAACTCGGGAGGCGCCTAGCGGCGCCGCCTCCCCCGGGGGTGGCGGGGGCCCCCGGCGTCGGCCCCCTACCGTCCGCCCCGGGGCGGGCTGCTCGGGCCGCGACGCGGCCACCTTGTCCGGACCGCGAGGTGTCGCGGGCCGGTACGGTCGCACCGCGAATCGGCGCTCCCGCCTCCCGGCCCCGCGGCGCGCGCGGGGGGCCCCGGCGAGTAGCGTGAGCGGCCGTCGCGACAACCGGGGGTCAGACGCTGCCAGCCCGGACTGAGAGGCGCGGCGCTGGGGGCGTGGCCCCCAGGGGCGGGATCGGCGCCCTGCGAGACGCTATCCGCCGCGGGGGGGCAGTCACAGGCCCGTGGCGCGGCCGAGCTTGGCCCCGGACGCGCATCCCGGACCGCTCCACGGCCGGCGCGACACAGGCCAGGGTGGGCCTCGGCGGGCCCCCGGCGTCAGGTTCCGCGACGGACGGGCGGCGGGCCGCCAATCGGCCGCTCCCTGGGCGCGGGCGGCGCTCGGGACCAGGTGTAGTGGCTCGACGAGCGTTTGCTCAGGGGACCTAGCGGCTGACGCGCACGCGTGAGGGCACGGGGCATCCGGGGCAGCCCTGCGCGCCCACTTCAGCGGGCTGCCTGAGCGGCCGCGGGCCCCAACTGCCGCCGCACAACCGGCCGGTCGCGCGCAGGGACGGGGGCCGACGCTGGGCTCGCGCACGGGCGCCGCCGCCGCCGCGGGGGGGGCGTGGCTGTGCCGGGTGCCAGGGCTGGCCCGACGGGCCCCCGCGCGGGGCCGGGTCGCCGGCGCCGGCGTCGGCAGCGGGCCCGTGCGGCGGCAGGGAAGACCGCGC     
I       TTCCGACCTAATTAGACATAATTTAATCATAATGAATATAATTATTTATTAATCTTGAATTTATTAAGCGAAAAATTTTCTACTATTCATATTTAAGCTTATAATAGTATCGATCATTGCTCATAATTACTACTTCAAACATATAATATTGCGCTATAGCCAAACGCGTTTTTTTTGATTTTATCATCTCATTACACCTAAATACATTTAGATGTTCCTTATTTATGAAACTTATCAAGAGTAAAATTGTATATGCTACTCACCTAACTAGAGGATTTAATGTGTAATTTCTATAAAATCTAAGAATTACTGATTTATTATTTGAATTCAAACAAACCATTTCATACTAACTATTTAGTACCTAAATACTTAATACTATATTCTGTCGTAATTATATTCAAGAATTTTCATTTTGAACGTAACTTAACTTAAATATTAAATTTGATTCATTTACACAACCTAGATTATGAATTTAATTTAAATTATATGAGTCTTTATATTTAATAGTATATTTTTATTTTGAATCAATAATACCACTCAAATTTCATGATTTTAATTAGTATATAGTTAAATATTTGTGTAATAAGTATTAATTATGTCAAATTTTCTGATTCTTAATTAAAATTTATAAGTCGTTGAATTTTATTCAAAAAATTTTTATTTAAATGATCCGATTATCTACCTTATACATATATTAAAATATATGAATGTTATTTTATATAAATGATATAACCTATAACAAAAAACTAACGAAAAATTATGTGCTCTTAAACATATATAAAATGGTTCTCGAGTATTAAACATATTCAAGGGTGTGGTTTATTTCTATCTTCTAATACTCGGTATTTAAAAATTTTATTAAAAAGTTTCATCTAGAAGTATTCTCTTTATAATTTTTAAGAAATTAAAATTGTGTCACTCAGTTCGTGTAACTTGTTTTTCGAGTTCTTTTCATTTCTATTCAATATAAACAAAGTAACGTTCTACAATAAGAAAGACGTACATAATCAGGTTAATTTAAGGTAGCTGGACCATCGTAAAGCATAAGAAGTCACACATCGGAGGATTCTTACACGTACCTCGCCTTAAAGAAGCTGACCGCCGGTAAATGAATTCACTCTGATATACTGCGAGACAATTGGACACCTGAAGGCATTGTCGTAGTTTATGACGTTAAATCTAGCATATGGTCGTTACTCTAGAGTATGACTCACTATTCTTTATCTGGCAGGGAAGCCATTATCGAAAATATCTTAGCGGACGCGTGAAGGTGGACTTTAAAGGCCTTAGGTGGTAGTTTTATTCCAAAACATTTATGTGTTGCCCACGCATTGTAACAACATAGTTACAGATACTTCCACATACTCGAAGACTCCACAATGCTGTCGATAGGGAACGATGGCAATGCTATGCGGATCTTTCTATCGATTCTGAAGGACTAAACTCCTCGTGCTAATGGTCATGGACTTTAGTGAACAATATAATCACCATTTATGTGGCGGTTTGTCAAAATAGGAGCCCCGGCGACCCGTGTGTCTAGCTCTCACCACTCACATTACTTATACTACGTTCATTTAAGCACTTTAATTCAGTACCATAACGATGAGCGGCACGGATGTCCCATTTACCCCCGAGTGAGGTGCAATCACCGCCGTCCGGGCTAAGTTTTGTCGCTTAATCGTAAGCCACACCCGTGACAGGACAGAACTCCACATAATCATCGTATGGATGCAGAGAGAGGTGCATTTACGGCATTAGAGTTTACTAGTGCGTTATTTATGAAGAGACATGTAATGCCTGAGCCATTAGCGTTCTTAAACAAACTTCACATTTACTGGATTCATGTAGGCTGAGTTCGGCCGTTTCACTTGAATTACATAGAGCCCTTCAACTCCCCTTAGCGAATAGAGCTCACAATTTCTAAGGAATTTTGAAAGAAGTTTCGCAAGTCGATAGAACATTCACGTGGTTATATGCGTAATACTTACCTCGAATGTAAATGTGGCGCGTGTGCAGCAGCTGCGCGGCGAGTTCCCCTCTCCGGGCTTCCACTACGCACGACGCCCAGCCAGACAGCGGCAGCTATAGAACGGTCCATGGCTCATCTATAGGGCCAGGCACCTCGCTAGCGCGCTGGGACTTGGGAATTCGTCCCGGTCAAGGCCAGGGACGTGGTTTTTCCCCGTGCTGGCCGGCCACTCCTGGACGAGTTAACGCCTCCGTCTTGGCCTCCTGACGCCTTCCGAAGTTTGCGGCTGCTAACTCCGGGTCGAACCCCGCGCTGTTGTTCGACCGATTTCCCGCGGGCGCGGAACAACCGCCCACCGGATAGTGCGCGGCACGTGTCGTGACGCGGCCGATCCGATTTCTAGACCCCATTGGTTCCGGCTCCACCTCGAGGAGAATAGTCTAAATGGACAACTCGTGCGCCCCGTGCCGTCACGGTTCGGCGAATGGAGAAGCCCGGATGACCGAATTGGATCGCAGTTAACTAGGGGGAAAGGCGCTCCCTTGCTACCAAAGGGACTACAGAGACCGGACTAGGCATCTGACTAGCTATTAAAACGGTACGTACCGAACAGCATGTCGTGGGGCTGGACGCGGAAGGCAGCACACGAGGCCTGGCTCAAGGGCGGCCCGCTCCTACAAGTGGAAGGAGCCCTTATCCACATGGCGTGTCTGGCATCGCCGTGGCTGCGCTGCACGATTGTTACGGCCGCGTCAATTCTTAAGACATAGCTGTCCAGTTCCGGCGCTACTTATGGTGGGGACCATCCTATGTTCCCTCGAACCTGCGGCGACGGAAGTGCGCCACGTAGTCTGTCCTTGGTCGTGGCTACCCGCAAATTTCGGGACCCGGAATTGGGGCCCACCGATATCTCTATCCACTCCTGCCCGGGAAAGGTGGCGCTGAGCGACACCAAATTCGCTTTGACAGTTTATCCTCCTGACGGCGGGCTGTTGCCCAGCTCGCCACCACCACGCGATCGAGCACTCTGGGGCATACGTCGGGCGGTGGGTCGGCACGATGCACTGGGGCGGCCGACGATTCGCCACCGCCCAGCACGGTATCGGGACCGGAAGGAGCCTGCGGCCCCGCCCCACGGGCCTCAAGTGCCGGCCCAGCTGACCCCGAGCGACGGACTGAGCGCGCGGCCTGGCTCGCGAGGCACCTAGCGCCGGCGCCTCCCCCAGGGGTGTCGCGGCGCCCGGGCGTCGGGCCCGGACCGGCCGTCCCGGGGCGGCCTGCGCGGGCCGCGACCTGGGCACCTGGTCAGGATCGGGGTGTGCCGCGGGGCGGTACGGTCGCATCGCGCCTCGCCGCGCCCGCCTCCCGGCCGCGCGGCGGCCACGGCGGGCCCCCGCTAGCAGCGTGAGCGGCCGTCGCGACGACCGTGGGTCAGACTCTGCCAGCGCGGAGTGAGAGGCGGGGCGTTGGGGGCGTGGCCCCAACGGCCGGGATCGGCGACTTGCGAGACGCGGTCCGCCGCGGGGCGGGAGTCACACGCCCGCGGCGCGGCCCAGCGTGCCCACGCGGGCGCATGTCGGACCGGTCCACGGCGGGCGCGACACAGGCCAGGGTGGGCGGCGGCGGCCCCCCGGCGTAAGGTTTCGCGACCGACGGGCGGCGGGGCCCCCATCGACCACTCCGTGGGCTCGGGAGGCGCTCTGGACGAGGTGTCGGGGCTCGACGTGGGTTTGCCCAGTGGGGCGAGCGGCTGACCGGCACGCGTGAGGGCACGGGGCCCGCGGTGCTGCCCTGCGCCCCCGCCTGAGCGGGCTGCCTGAGCGGCCGGGGGCCCCGACGGCCGCCGCACACCCGGGCGGTGGCGGGCAGGGAGGGGGGCCGACGCTGCGCTCGCGCACGGGCGCGGCGGCCGCTGCGGGGGGGCCGTGGGTGTGCTTCGTGCCAGGGCTGGCCCGATGGGCCCCCGCGCGGCTCCGGGTCGGCGGCGCCGGCCCGGGCAGCGGGCCCATGGTGCGGCAGGGCAGACCGCGC     
H       TTCCAACCTAATTAAACACAATTTTATCATAATGAATATTATTTTTTATTAATCTTGAAAATATTAAGAGAAAAAATTTCTACTAATCATATTTATGCCTATAATAGAATCTATCATTGCTCATAATCACAACTTCAAACATATAATAAAGCGCTATTGCGTAACGCGTTTTGTTTGATATCATCATCTCATTACACCAAAAAACATTTATATGTTCCGTATTAATGAAACTTATCAAGAGTAAAATTGTATATGCTACTCAGCTAAATATAGGTGTAACTATGTAATTTCTATATAATCTAAGAATTACAGACTTGTTAATTGATATTTAAAAAATCAATTTATTCTAATTATTTAATACCTAATTACTTAATACTAGATTCTGTCGTAAATATATTCAACAGTTTTCCTATAGAACGTACATTAACTTAAATATTAAATATGATAAATTTAAACAACCTATATTATTAATTTAAATTACATAATATGAGTCTTTATATTTAATAGATAATATTTAGTTCGAATCAATAATACCACTAATGTTTCTTGATTTTAATTAGTATATAGTTTAATAATTGTGAAATAAGTATTGATTAACTCAAATGTTCAGATTCTTCATTATAATTTGATAGTCGTTGAATTTTATTCAAATAATTATTATATAACTGATCCGATTATCTACCTTATATTTATAATTCAATATTAGAATGTCATTTTAGATAAATGAAATAACTTATAAAAAAAAACTAATGTAAAATTATTTGCTTCTAAACATATATACCATGATTCTCGATTAATAAACATATCCTAATTGGTGGTTTATTTCTATCTTCTAATACTCGGTATTTAAAAATTTAATTAAAATGATTTATTTAGATGTTTTCTCTTTACAATTATTAAAAAATTAAAATTGTATCTCTCAGTACGTGTATCTTGGTTTTCTAGTTTATTAAAAATCAATTAAATATAAACAAAGTAACGTTCTACAATAAGAAAGACGTGCATAATCAGGCTAATTTAAGGTAGCTGGACCACCATATAGCAGAAGAAGTCTCACATCGGAGGATTCTTACACTTACCTCACCTTTAAGAAGCCAAACGCCGGTAAATCAATATATTCTGATATACTGCGACACAATTGGGAACCTGAAAGCTTTGTCGTAGTTTATGACGATAAATTTAGCATTTGGTCGTTACTGTAAAGTATGGCTCCCAAATCTTTATCTGGCAGGGAAGCCATTATCGTAAATACCTTAGCGGACGCCTTAAGGGGGAATTTAAAGGCCTTAGGTGGTAGTTCTATTCCAAAACATTTATGTGTTGCCCGCGCATTGTAACAACAAAGTTACAGATAGTTCAACATACCCGAAGACTCCACAATGGTGTCAATAGGCAACGATGGCAATGCTATGTGGAACGTTCTATCGCTTTTGAAGGACTAAACTCGTCGTGTTTATGGTCATGGACTTTAGTGAACCATATAATCACCAGTTATGTGGCGTTTTATTCAAGTATGAGCACCGGCAATCCGTGTGTAGAGCTCGCATCATTCATTTTTCTTATAATACGGTCATTTAAGCACTTCGATTCTGTACTATAACGATAAGCGGCAGTGATGTCCGAAATCCCCCGGTGTGAATTGCAATAACCGCCGTCCTGGCTGAGTTTTGTCGCTTAATCGTAAAGCATACCAGTTACCGGACAGAAGTCCATAAAATCATCGAGTGGGTGCAGAGCGACGTGCATTAACGGCATTAGAGTTTACTAGTGCGTTATTTTTGAAATGACATGTAATTCCTCAGCCATTAGCGCTCTCAAAGAAACCTAACATTCACCGTATTGTTGAACGCTGAGTGCCCCCGTTTCTCATGAATCTCATAGATCCCTGCAACTCCCCTTATAAGTAAATGCTGACAATTTCTAAGGAATTTTAAATGAAGTTTCGCAAGTCGATCGAACATTGACGTGGTTAAATGCGAAATACTTACCTCGAATGGTAGTGGGGCGCGTGCGCAGCAGCTGGCCGGCGAATGCCCCTATCCGGGCTTCCACTACGTACGACACCCAGGCAGACAGCGGCAACTATAGATCGGTCCATGGTTGAACAATAGGGCCAGGCACGTCGCTAGCGCGTTGAGACTTGGGCGTGCGTCCCGGTCAAGGCCAGTGACGTGGCTTTTCCCCCTGCTGGTCAGCTACTCGTGGACAACTTAACGCCTCCGTCATGGCCTCCTGACCGCTTCAGAAGTTTGCGCCTGCCATCTCCGGGTTGAACCCCGCGCTGTTGCTCGGGCCATTTCCCGCCGGCGGGGAACAAACGCCCACCGGATAGCGCGCGGCTCGTGTCGTGGCGCGGCGTTTCCGATTTCTCGAGCCCGTTTGGTCCGCCTCTAACTCGAGGAGTAGAGTCTAGAAGGACCACTCAGGCGCCCCGCGGCGTCACGGTTCGGCGAATGTAGAATCCCGGCTGACCAAATTGAATCGCAATTACCTGGGGGGAACAGCGCTCCTTTGATACCTAAGGGCCGACAGAGATCGGACTACGCACCTGGCGAGCTATTAAAACGGTACGTACCGCACAGCAGGCCGTGGGGCTGTACGCGGACGGGAGCACACGAGACCTGCCCCGAGGGCGGCCCCCTCTTAGAAGTGGAAGTTGCCCTTATCCACATGGCGAGTGTGGCATCGCCGTGTCGGTGGTGCACGATTGTTGCGGCCGCGTCAATTCCTAAGACACAGCTGTCCAGTACCGGCCGTACTTATGGTCGGGTCCATCCACTGTTCCCTCGAACCTGCGGCGCCGGAAGTGCGCCACGTAGCCTGTCCTTGGTCCAGACTTCCGGCAAATTTCGGGACCCGGAATTCGGTGCCAACGATAGCTCGACCCCGTCTTGATCGGGCAACGTGTCGCTGAGCGACACCAACTTCGCTTTAACAGTTTGTACTGCTGACGTGGTACTGTTGCACAGTTCGACACCACTACGAGATCCACCACTCTGGGGCATACGTCGGGCGGCGGGTCGGCACGATGCACTGGGGCGGGCCAGGATTGGCCAGCGGCCCGCAGGGTGTCGGGACCGCAAGGAGCGTGCGGCCACGCGCGACGGGCCCCAAGTGCCGGCCCAGCTGACCCCGAGCGACGGACTGAGCGCCCGCCCTGGATCGGGAGGCGCCTAGCAACGGCGCCTCCCCCGGGGGTGCCGCGGGGCCCGGGCGTCGGCCCCGGACCGACCGGCCCGGGGCGGCCTGCTCGGGCCGCGACCCGGGCACCTTGTCGGGACAGCGATGTGGCGCGGGCCGGTACGGTCGCAGCGCGCGGCGGCGCTCCCGCCTCCCTGCGGCGCGGCGCCCGGGGGGGGGCCCCGCTAGAGGCATGAGCGGCCCGCGGGACGACTGGGGCTCAGACGCTGCCAGCCCGGACTGAGAGGCGGCGCGATGGGGGCGTCGCCCCGAGGGCCGGGATCGGCGGGCTGCGAGACGCCGTCCGCGGCGGGGCGGGCTTCACAGGCCCCTGGCGCGGCCTAGCTTGCCCCCGCGGGCGCAACCCGGCCCGCTCCACGGCCGGCCCGAGACAGGCCAGGGTGGGCCGCGGCGGGCCCCCGGGGTCAGGTTTGGCGCCGGACGGGCGGCGGGCCCCCGACCGGACGCTCCCGGGGCGCGGGAGGCGCTCCGGACCATGTGTGGTGGCTCGACGCGCGTTTGCGCAGTCGCGCGAGCGGCTGACAGGCAAGCGTGTGGGCACGGGGCTCCCGGTGCCGCCCTGCGCGCCCGCCTCGGCGGGCTGCCTGAGAGGCCGGGGGCCCCCACTGCCGCCGCACAGCCGGCCGGTCGCGGGCAGGGACGGGGGCCGACGCGGGGCGCGCGCAGGGGCGCCGCGGCCGCTGCGGGGGGGCCGCGGCTGTGCTTCGTGCCAGGGCTGGCCCGACGGGACCCCGCGCTGGGCCGGGTCGCAGGCGCCGGCCTCGGGAGCGGGCCCACGGGGCGCCAGGGAAGGCCGCGC     
G       TTCCAACCTAATTAGACATAATTTTATCATAATGAATATTATTTTTTATTAAACTTGAAATTATTTAGAGAAAAATTTTCTACTATTAATATTAAGGCCTTTAAAAGAATCTAGCATTGCTCATAATCACAACTTCAAACATATAATATTGCGATATAGCTGAACGCGTTTTTTTTGATTTAATCATCTCATTACACATTCATACATTTAGATGTGTCTTTATTATGAAACTTATCAAGAATAAAATTGTATATGATACTTACCTAACTAGATGTGTAAAGGTGTAATTTCTATATAATCTAAGAATATCTGATTTGTTAATTGAGTTTGAAAAAACCAATTTAAACCTACTATTTAGCACCTAAATACTTAATACTAGATTCTGTCGTAAGTATATTTAAGTCTTTTCTTTTTGATCGTATCTTAACTGAAATATTAAATATGATTCATTTAAAAAACGTAGATAATCAATTTAAATAACAAAATATGTTTCTTTATAGTTAATAGAAAAATTATAATTCGAATCAATAATAACACTAATGTTTTTTGATTTTAATTAGTATATAGTTAAATAATTGTGTAATCAGTATTAATTTTGTCTTATTTCCTGATTCTTAATTATAATTTCTTAGTCGTTGAATTTTATTCAAAAAATTATTATTTAACTGTTCCAATTATCTACCTTATATTTAAATTTAAATATAAGAATGTGTTTTTATATAAATGTAATAACATATAACAATAAACTAACGAAAAATTATTTGCTTATAAACATATATACCATGGTTCTCGAATATTAAACATATTCAAGGTGGTGGTTTATTTTTATCTTCTAATACTCGGTATTTAAAAATTTGATTAAAAAGGTTTATCTAGAAGTATTCTCTTTACAATTATTAAGAAATTAAAATTGTTTCTCTCAGTTTATGTAACTTATTTTTCTAGTTCATTATATTTCTGTTAAATATAAACAAAGTAACGTTGTACAATAAGTTAGACGTGCGTAATCAAGATAATTTAAGGGAGCTGGACCATCATATAGCAGTAGAATTCTCACATAGGAGGATTCGTACACATACCTTTCCTTAAAGAAACGAACCTCCGAAAAATCAATATACTCTGATATACAGCGAGACAATTGGAAACCTGAAAGCATGGTCGTAGTTTAAGACGAAAAATTTTCCATATGGTCGTTACTCTAGAGTATGACTCCATAATCTTTATCTGGCGGGGAAGCCATTGTCGTAAATACTTAAGCGCACGCTTGAAGGTGGCCTTTAAAGGCCTTAGGTGGTAGTTCTATTCCAAAACATTGATGTGTTGCCCACGCATTGTAACAACATAGTTACAGATAGTTCAACATACGCGAGGACTCCACAATGCTGTCAATAGGGAACGATGGCAATGCTATGTGGACCTTACTATCGATTCTGAGGGTCAAAACTCTTCGTGTGAATGGTCATGGACTTTAGCGAACCATATAATCAGCATTTATTTGGCGGTTTGATCAAATAGGGGCCCCCGCGATCCGTGTGTATAGCTCGCATCATTCACCTTTCTTATAATACGGTCATTTAGGCGCTTCAATTGTGTACTATAACGACGAGCGGCAGTGATGTCTCAACTCCCCCCGGGTGAGTTGCAATAACCGCCGACGGGGCTAAGTTTTGTCGCTTAAACGTAAGCCACACCAGTGACAGGACAGAACTCCATAGAATCACTGCATGGGTGCAGAGCGAGGTGCATTAACGGCATTAGAGGTTACTAGTGCTTTATTTTTGAAGTGACATGTAATTCCTTAACCATTGGTGTTCGTAAACAAACCTCACATGCACAGGATTTATGTACGCTGAGTGCCCCCGTTACGCGTGAATTTCATAGAACCCTTCAACTACCCTTATATATAAAAGCTGACAATTTCCAAGTAATTTTAAAAGAAGCTTCGCAAGACTATGCAACATAAACGTGGTTAAATGCGAAAGACTTACCTCGAATGTTAATGTGGCGGCTGAGCAGCAGCTGGACGGCGAGCGCACCTTTCCTGGCTTCCACGACGCACGACGCCCAGACAGACAGCGGAAACTTTAGAACGGTCCATGGTTAATCTATAGGGCCAGGCGCCTCGCGAGCGCGCTGAGACTTGGGATTTCGTCCCGGTCAAGGCCAGTGACGTGGTTTTTCCCCGTGCTGGCCGGCCACTCGTGGACGACTTAGCGCCTCCGTCATGGCCTGCTGACCGCTTCCGACGTTTGCGGCTGTTATTGCCGGGTGGAACCCCGCGCTGTTGCGCGAGCAATTTCCCGCGGGCGGGGACCAAGCGCCAACCGGATAGGGCGCGGCGCGTGTCGTGACGCGGCCTGTCCGTTTACTAGAGCCCGTTGGGTCCCCCTCTACCTCGAGGAGAACAGTCTAAAGGGAGAACTCATGCGCCCCGAGCCGTCACGGTTCGGCGAATGTAGACGCCCGGCTGACCAGAATGGCTCGCAGTTAGCTGGGCGGAAAAGCGCTCCCTTGGTACCAAAGGGCCAACGGAGACCGGACTAGTCACCTGCGTAGCTATGAAAACGGTACGTACCGAACAGCACGTCGTGGGGCTGTGCGTGGAAGGAAGCATACGAGACGTGGCCCCAGGGCGGACTGCTCTTAGAACTGGAAGTAGCCCTTATACAGATGGCGAGTCTGGCATCGGCGTCGCTGCGGTGCACTATTGTTACCGGCGCGTCAATTCCTAATATATAGCTGTCCAGTTCCGGCCCTACTTATGGTCGGGTCAATCCTATGTTCCCTCGGACTTGAGGCGACGGAAGGGCGCCACGTAGCCTGTCCTTGGTCGAGACGGCCCGCAAATTTCGGGAACCGGAATTCGGTGCCACCGATATCTCCATCCAGTCCGGGTCGGGAAACGTGTCGCGCAGCGACACCTAGTTCGCTTTCACAGTTTGTCCTACTGACGCCGTGCTGTGGCACAGCTCGGCACCACCACGAGACCGACCACTCTGCGGAATACGTCGGGCGGCGGGTCGGCACGATGCACTGGGGCGGCCCAGCATTCGCCACCGGCCACCACGGTATCGGGACCGCAAGGCGCCTGCGGCCCCGCGCCACGGGCCCCAAGTGCCGGCCCAGCTGACCCCGAGCGACGGACTGAGCGCCCGGCCTAGCTCGGAACGCACCTAGCGCCGGCGCCTCCCCCCGGGGTGGCGCGGCGCCCGGGCGTCGGCCCCCGACCGGCCGCCCCGGGGGGGGCTGGACGGGCCGCGACGCGGGCACCTGGTCAGGAGCGCGACGTGTCGGGGGCCGGTACGGTCACAGCGCGCACCGGCGCTCCCGCCTCCCCGCCGCGCGGCGCCCGCGGGGGGCCCCCTCTAGAAGCCTGAGCGGCCGTCGGGACAACCGGGGGTCAGACGCCGCCAGCCCGGACTGAGACGCGGGGCGCGGGGGGCGCGGCCCCCACGGGCGGGATGGGCGACCTGCGAGACGCCGTCCGCCGCGGGGTGGGAGTCACAGGCCCCTGGCGCGGCCCGGCTTGGCCCCGCGGGCGCATCCCGGACCGCTCGACGACGGGCGCGAGATAGGCCAGGGTGGGGCGGAGCGGGCCCCCGGGGTCAGGTTGGCCCACGGACGGGCGGAGGGGGCCCCAGCGGCCGCTCCCCGGACGCGGCAGGCGCTCTGGACCAGGTGTCGCGGCTCGACGAGCGTTTGCGCAGAGCAGCGAGCAGCTGACCGGCCCGCGTGAGGGCACGGGGCCCCCGGTGCCGCCCTGCGCGCCCCCTTCAGCGGGCTGCCTGAGCCGCCGGGGGCCCCGACGGCCGCCGCAAATCGGGGCGCTCGCGCGCAGGGGCGGGGGCCGACGCTGGGCTCGCGCATGGGCTCCGCAGCCGGTGTGGAGGGGCCCTGGTTGTGCTTCGGGCCAGGGCTGGCCCGACGGGACCACGGGCGCCGCCGGGTCGCAGGCGCGGGCCCCGGCAGCGGGCCCATGGGGCGCCAGGGAAGTCCGCGC     
F       TTCTAACCTAATTAGACATAATTTGATAATAAAGAATATAATTTTTTATTAATCTTGAAAATATTCAGTGAAAAACTTTCTTCTAATCATATTAATACTTTTAATAGACTCGATAATTGCTCATAATCACAATTTCATACATATAAAAATGCGCTTTAGCTGAACGCGTTTTTTTTGATTTTATCATCTCATTAAACCTTTATTCATTTAAAGGTTCCATATTTATGAAACTTATGAAGAGTAAAATTGTATATGCTACTCACCTAACTAGATGAGTAAATGTGTAATTTCTATATAATCTAAGAGTTACAGTTTTGTTAATTGAAATTTAATAAACCAATTGAACCAAAGTTTTTAGTACCTAAATATTTAATACTAGATTCTGTTGTATATATATTCAACACTTTTCTTATTGATCGTACCTTAACTTAGATATAAAAAATGATTGATTTAAACAACCTAGTTTATTAATCTAAATTACATAATAAGAGCCTTTGTATTTAATAGAAAATTTTTATTTCGAATCAATAATACCACTAAGATTTCTTGATTTTTATTAGTATATAGTTTAATAATTGAGTAATAAGTATTAATTATATCAAATATCCTGATTCTTAATTATAATTTTATAGTCGTTGATTTTTATTCAAATAATTATAATTTAATTGATCCGATTATCTACCTTATATATATATTTAAATATAAGAATGTAATTTTATACAAATGAAATAACATATAACAAAAAACTAACGAAAAATTATATGCTTCAAAACATATATAAAATGGTTCTCTAATATTAAACATCTTAAAGTTTATGGTTTAATTCTATCTTTTAATACTCGGTATTTAAAAATTTAAATAAAAAGTTTAATCTAGCAGTTTTCTCTTTAAAATTATTAAGAAATTAAATTTCAATCTCTCAGTTCGTGTAACTTTTTTTTTTAGTTCCTGTTATATCAATTAAATATATACAAAGTAACGTTCTACAATAAGTGAGACGTGCATAATCAGGGTAATTTAAGGTAGCTGGACCACCATATAGCAGAAGAATTCTCACATCGGAGGATTCTTACACTTACCTAGCCTTAAAGAAGCGAGCCTCCGTTAGATCAATATACTCTGATTTACGGAGAGACAGTTGGAAACCTGAGGGCATTGTCGTTGTTTACGACGAAAAATTTAGTATATGGTCGTTACGTTAGAGTATGCCTCCCTAATCTTTATCTGGCAGGGAAGCCATTATCGTAAATACCATAGCGTACGCGTGAAGGTAAACTTTAAAGGCCGTAGGTGGTAGTTCTAGTCCAAGACATCTATGTGTTGCCCACGCATTGTAATAACAAAGTTACAGATATTTCCACCTATTAGCAGACTCCACAATGCTGTCAATAGGGAACGATGGCAATGCTATGTGGATCTTTCTATCGATTTTGATGGCCAAAACTCCTCGTGTAAATGGACATGGACTTTAGTGAACCATATAATCACCACTTATGTGACGGTTTGTTCAAATAGGAGCCCCGGTCATCCATGTGTATAGCTCGCACCAATCACCGTACTTATAATACGGTCGTTCAGGCGCTTTAATTCTGTACTATAACGATGACTGCCAGTGATGTCACAATTACCTCCGAGTGAGGTGAAATAACCGCCGGCCCGGGTAAGTTTTGTCGCTTAACCGTAAGTCACACCAGTGACAGGACAGAACTCCAGAGAATCATCGCATGAGTGCAGAGCGAGGTGCATTAACGGCATTAGAGTTTACTACTGCGTTATTTTTGAAGAGACATGTAATTCCTCAGCCATTAGAGTTCTTAATCAAACGTCACAGTCACCGGCTTGATGTACGCTGAGAACCCCCGTCAATCGCGAGTGTCATAGATCCCTTCAACTCCCCTTATCGTTCATAGCTGACGATTTCTAAGGAATTTTAAAAGAAGTTTCGCAAGTCGATAGAACATTGACTTGGTTAAACGCGTAAAACTTTCCTCGAATGTTAATGTGGGGCGTGTGCAGCAGCTGGACGGTGAATACCCCTTACCTGGCTTACACAACGCACGACGCTCAGGCAGACAGCGGCAACTATAGAACGGTCCATGGGTAATCTATAGGGCCACGCACCTCGCTAGCGCGCTGGGACTTGGGCTTTCGTCCGGGTCAAGGCCGATCACGTGGTGTTTCCCCGTGCTGGCCGGCCACTCCTAGAATACTTAACGCCTCCGACATGGCCTCCTGACCGCTTCCGAAGTTTGCGGCTGCTATCCCCGGGTTGAACCCCGCGCTGTTGCTCGAGCCATTTCCCGCCGGCGCGGAACAGGCGCCCACCGGATAGAGCGCGGCGCGTGTCGTGGCGCGGCCTGACCGATGTCTAGACCCCGTTGGGTCCGCCTCGACTTCGAGGAGAAAAGTCAACATAGCCAACTCGTGCGCCCCGCGCCGTCACGGTTCGGCGAGTGTAGAAGCCAGACTGACCAAATTGGCTCGGAGTTACCTGCGGGGAAAAGCGCTCCCTTGCTACCCAAAGGCCTACAGAGGCCGCACTAGGCAACTGCTTAGCAATTAAAACGGTACGTACCGAACAGCATGTCGTGGGGCCGCACGCCGAAGGAAGCACACGAGACCTGGCCTAAGGGCGGCCGCCTCTTGGAAGTGGAAGTCGCCCTTATGCACATGGCGAGTCTGGCATCGCCGTGGCGGTGATGCACGATTGTTAAGGCGGCGTCAATTCCTAAAACACAGCTGTCCAGTTCCGGCGCTACTTATGGTCGGGTCTATCCTATGTTCCCTCGTACCTGTGGCGACGGAAGTGCGCCACTTACCCTGTCCTTGATTGAGACAGCCCGCGAATTTCGGGACCCGGGATTTGGTGACACCGCTAACTCGATCCAGTCTTGATCGGGGAACGTGTCGCTGAGCGACACCAACTTCCCTTTCACAGTTTGTCCAGCTGACGTCGTACTGTTGCACAGCTCGACACCACCACGCGACCGACCACTATGGGGAATACGTCGGGGGGCGGGTCGGGACGATGCACTGGGGCGGCCCAGCATTCGCCCGCGGCCAGCACGGTGTCGGGACCGAAAGGCGCGTGCGACCCCCCACTACGGGCCCCAAGTGCCGCCCCAGCTGACCCCGAGCCACGGACTGTGCGCCCGCCCCAGGGCGGGCGGCACCTAGCGGAGGCGCCTCCCCCGGGCGTGCCGCGGCGGCCGGGCGTCGGCCCCGCACCGACCGCCCCGGGGCGGGCTGCTCGGGCCCCCACTCGGGGACCTCGTCAGGATGGGGATGTCCCGCGGGTCGGTACGGTCGCAGGGCGCAGCGGCGCTCCCGCCTCCCCGCCGCGCGGCGCCCGCGGGGGGCCCCCGCTAGAAGCGTGAGCGGCCGTCGCGACGACCGCCGGCTAGACGCTGCCAGCCCGGACTGAAAGGCGGGGCGCTGGGGGCGTGGCCCCAACGTCCTGGATTGGCGACCTGCGAGACGCCTCCCGCGGCGTCGCGCGAGTCACACGCCCGTGGCGCGGCCGAGCTTGCCCCCGCGGGCGCATCCCGGACCGCTCCACGGCCGCCGCGACACAGGCCAGGGTGGGCCGCCGGGGGCCCCCGGCGTCAGGTTTCGATCCCGACGGGCGGCGGGGCCCCGATCGGCAGCTCCGCGGGCGCGGGATGCGCTCTGCACCCGGTGTCGCGGCTCGACGCGCGTTTGCGCAGTGGAGCGAGCGGCTGACCAGCACGCGCGAGGGCACGGGGCCCCCGGTGCCGCCCTGCGCCCCCTCTTCAGCGGCCTGCCTGAGGGGCCGGGGTCCCCGACTGCCGCCGCACACCCGGCCAGTCGCGGCCAGGGACGGGGGCCGACGCTGTGCTCGCGCAGGGGCGCCGCGGCCGCTGCGGGGGGGCCGTGGCTGTGCTTCGTCCCAGGGCTGGCCCCACGGGACCCCGCGCGGCGGCGGGTCGCAGGCGCCGGCCTCGGAGGCGGGCCCGTCCGGCGCCAGGGAAGTCCGCGC     
E       TTCAAACCTAATTAGACATAATTTTATCAAAATGAATATTATTATTTATTTATCTTGATAAAATTGAGTGAAAAAATTTCACCTACTCATATTGATGCATTTAACAGAATCTATCATTGCTCAAAATCACAACTTCAAACATATAATAACTAGTTAATGCTAAACGCGTTATTTTTGATTTCTTCATCTCATTACACTATATTACATTTATATGTTCCTTATTTATGAAACTTATCAAGAGAAAAATTGTATATGCTACTCACCTAACTAGAAGTGTAAATGTGTAATTTCTATAAAATCTAAGATTTACAGACTAGTTAATTGATATCTAATAAACCAATTGAAACTGACTATTTAGTTACTAAATACTTATTACGAGATTCTGTCGTACATATATTGATGACTTTTCTTATCAATCGTACATTAACTTAAATATTAAATATGATTCATTTATAAAACCTAGATTATCAATTTAAATTATATAATATGAGTTTTTATAATTAATAGAAAATTTTTAATTCGAATCAGTAATACCACTAAGATTTCTTGATTTTAATTAGTATATAGTTTAATAATTGAGTAATAAGAATTTACTAGGACAAATGTCCTGATTCTTAATTATAATTTGTTAGTCGATGAATTTTACTAAAAAAATTATTATTTAACTGATCCGATTATCAACCGTATATTTATATTTAAATTTAAGAATGTAAATTGATATATATGAGATAACTTATAACAAAAAACTAACGAAAAATTATTTGCTTGTAAACATATATACAATGATTCTCTAATATTAAACATAAAAAAGGAATTGATGTGTTTCTATCTTCTTATACTCGGCATTTAAAAATTTGATTAAAAAGTATTATCTAGAAGTATTCTATTTCTAATTATTAAGTAATTAAAATTGTATCTCACAGTTCGTGTAACTTATTTTTCTAGTTCATTTTATTTCTATTAAATATAAACAAAGTATCGTTCTACAATAAGTTAGACGTGCATAATAAGGTTAATTTAAGGTAGCTGGACCACCATATAGCAGCAGAAGTCCCACATGGGAGGATTCTTACACGTACCTCTGCTTAAAGAAGCCAACCGCCGGTAAATCAATAAACTCTGATATACTGCGAGACAATTGGAAACCCGATAGCATTGTCGTAGTTTAGGAAGATAAATTTAGCATATGGACGTTACTCTATAGTATGACTCCCCAATCTTTATCTTGCTGTGAAGCCATTATCGTAAATACCATAGTGGACGCGTTAAGGTCGACTTTAAAGGCCGTAGGTGGTAGGTCTACTCCAAAACATTTATGTGTTGCCCGCGCATTGTAACAACATAGTTTCAGATAGTTCAACATACGCGAAGACTCCACAATGTTGTCAATAGGGAATGATGGCAATGCTATGTGGCTGTTGCTATCGATTCTGAAGGTCTATACTCATCGTGTTAATGGTCAGGGACTTTAGTGAACTATACAATCTCCACTTATGTGCAGGTTTGTTCAAATAGGAGCTCCGGCGATCCTTGTGTAAAGCTCGCATCATTCACCTTGCATATATTACGGTCAATGAAGCCCTTTAACTCTGTACTATAACGATGGGCGGCAGTGTTATCATATTTCCCGCCGAGGGAGTTGCAATCACCGCCGTCCTGGGAAATTTATGTCGTTTAATCGTAAGTCACACCCGTGACAGGACAGAACTTCAGATCATCATTGCGTGGGTGCAGAGCGATGTGCATTAACGGCATTAGAGTTTACTAATGCGTTATTTTGGAAGATACATGTAATTCCTCTGCCATTAGCGTTCTTTAACAAACCCAACATTCACCGACTTCATGCACTCTGAGTGCCCCCGTTTCACGAGAATCGCATAGATCCCTTCAACTCCGCTTAGCGCTAAATGCTGATCATTTTTAAGGTAATTTAAAAGAAGTTTCGCAAGTCTATCGAACATTGACGTGGTTAAAAGCGAAATACTTACCTCGAATGCTAATGTGGTGCTCGTGCAGCAGCTGGACGGCGAGTGCCCCTTGCCGGGCTTCCACGACAGACGACGCCCAGGCGGACCCCGGCCGCTCTAGATCGGTCCATGGCTAATCGATAGGGCCAGGCGCCTCGCTAGCGCGCTGAGGGTAGGGATTTCGTCCCGGTCTGGTCCAATGGCGTGGTTTTTCCCCGTGTTGGCCGTCCGATCTTAGACGATTTACCGTCTCCGTCATGGCCTCCTGACCACTTCCGAAATTTGCGGCAGCCATCTCCGGGTCGAACCCCGCGCTGTTGCTCGAGCCATTTCTCGCCGGCGGGGAACACACGCCCACCGGATAGCGCGCGGCGCGTGTCGTGACGCGGCCTGTCCGCTTTCCAGATCCCCTTGGGTCCGCCTCGACCTCGAGGAGAAGAGACTAAACCGTCAACTCATGCGCCCCGCGGCATCACGGTTCGGCGAATGTAGAAGCCCGTATGACCAAATTGGTTCGCTGTTACCTGGGGGGAAAAGCGCTACCTTGGTATCCCACGGCCTACAGAGACCGGACTAGGCAGCTGCCTAGCTCTTAAAACGGTACGTACGGAACAGCATGACGTGGGGCTGCACGCAGAAGGAAGCACACGAGACCGGGCTAAGGGGCGGCCGGCTCTGAGTAGTGGAAGCTGCCCTGATCCACATGGCGAGTCTGGCACCGCCGGGGCTGTGGTGCACGATTGTTACGGCCGCGTCAATTCCTAAGAGATAGCTGTCCAGTTCCGGCGCTACTTATGGTTGGGTCGATCCTATGTTCCCTCGTACCTGCGGCGACGTAAGTGCGCCACGTACCCTGTCCTTGATCGAGACTGCCCGCAAACTTCGGGAGCCGGAATTCATTGCCACCGATATCTCGGACCAGTCCTGATCGGGAAACGTGTAGCTGAGCGACACCAACTTCCCCTTTACAGTTTATCCTTCTGTCGCCGTACTGTTGCCCAAGTCGACACCTCCACGAGATCGACCACTCCGAGGAACAGTTCGGGCGGGGGGTCGGCACGATGCACTGGCGCGGCCGAGGATTCGCCACCGCCCGCCACGGTATCGGGACCGCAAGGAGCCTGCGACACCGCGGGACGGGCCCCAAGTGCCGGCCCAGCTGACCCCGAGCGACGGACTGAGCGCCCGCCCTAGCTCGGGAGGCACCTAGCCGCGGCCCCTCCCCCGGGGGTGGCGCGGCGCCCGGGCGTCGCACCCCCACCGGACGCCCCGGGGCGCGCTGCTCGGGCCGCGACCCGGGCACCTCGTCAGGATCGCGACGTGTCGGCGCCCGGTACGGTCGCAGCGCGCATCGGCGCTGCCGCCTCCCCTCCCCGCGACGCCCGCGGGGGGCCCCCGCTAGAAGAGTGAGCGGCCGTCCGGAGGACCGGGGGTCAGCGCCTGCCAGCCCGGACTGAGAGGCGGGGCGCTGGGGGCGTGGCCCCCACGGCCCGGATAGGCGACCTGCGAGACGCCGACCGCCGCGTGGCGGGAGTCACAGGCCCGGGGCGCGGCCGAGCTTGCCCACGCGGGCGCATCCCGGACCGTCCCACGCCGGGCGCGACACAGGGCAGGGTGGGCCGTCGCGGGCCGCCGGCGTCAGGTTTCGCGCCTGACGGGCGGCGCGGCCCCGCTCGGGGGCTCCCCGGGCGCGGCAGGCGCTCCGGCCCCGGTGTCGCGGCTCCTCGAGCGTTTGCGCAGCGGAGCTAGCGCCTGACCGGCACGGGTGAGGGCACGGGGCCCCCGGTGCGGCCCTGCGCGCCCCCTTCAGCGGGCTGCCTGAGCGGCCCGGGCCCGCGACTGCCGCCGCACGTCCGGCCGGTCGCCGGCAGGGACGGGGGCCGACGCTGGGCTCGCGCACGGGCGCCGCGGCCGCTGGGGTGGCGCCGTGTCTGTGCTTCGAGCCAGGGCTGGCCCGACCGGACCCCGCGCGCCGCCGGGCCGCAGGCACCGGCCTCGGGAGCGGGCCCATGCGGCGGCAGGGAAGTGCGCGC     
D       TTCCAACCTAAGTAGACATAATTTCATCAAAATGAATATTATTTTTTATTAATCTTGAAAATATTAAGAGACAAATTTTCTACTAGTCATATTAATGCCTTTAATAGAATCAATCATTGCTCATAATCACAACTTCAAACATATAATATTGCGATAAAGCTGAACGTGTTTTTTTTGATTTTATTATCTCATTACACCTTAATACATTTAGATGTTCCTTTTTTATGAAACTTATTAAGAGTAAAATTGTATATGTTACTCTCTTAACTAGATGTGTAAATGTGTAATCTTGATAAAATCTAAGTATTTCACAATTGTTATTTGATACTTAAAAAAACAATTCAAACTAACTATTTTGTGACTAAATACTAAATCCTAGATTCTGTCGTAAATATATTAAAGACTTTTCTTTTTGATCGTAACTTAACTTAAATATTAAATTTGATTCATATAAAAAACCTAGATTATTAATATAAATTACATAATATGTGTCTTTATATTTAACAGAAAATTTTTATTTCGAATCAATAAAACCACTAAATTTTCTTGATTTTATTTAGTATATAGTTAAATAATTGCGAAATAAGTATTAATTATGTCAAATGTCCTGATTCTTAATTATAAGTAGATAGTCGTTGAATTTTCTTCAAAAAATTATCATTTAAAAGATCCGATTATCTAACTTATATCTATGTTTAAATATAAGAATGTAATTTTATATAGATGAAATAACTTATAACAATAAACTAACGAAAAATTATTTGCTTAAATACATATATAGAATGGTTCTCGAATATTAAACATATAATAACTAGTGGTTTATTTCTATCTTCTAATACTCGGAATTTAAAAATTTAATTAAAAAGTTTTATCTAGAAGTATTCACTTTAGAATTATTAAGAAATTAATATTGTGTCTCTCAGTTCGTGTTACTTGTATTTCTAGTTCATTTTATGTCAATTAAATATAGACAAAGTAACGTTCTACAATAAGGTAGACGTGCGTAATCAGGTTAATTTAAGGTAGCTGGACCATCATATAGCAGAAGAAGTCTCACATCGGAGGATTCTTACACCTACCTATCCTTTAAGAAGCTAACCTCCGGTAAGTCAATTTACTCTGATATACTTCGACACAATTGGAATCCTGAGCGCATTGTCGCAGTTTATGACAAAAAATTTATCATATGGTCGTTACGTTAGAGTATGACTCCCTAATCCTTATCTGGCAAGGAAGCCATTATCGTAAATACCTCAGAGGCCGCGTGAAGGCGGACTTTAAAGGCCGTCGGTGGTAGATCTATTCCAAAACATTTATGTGTTGCCCGCCCATTGTAACAACATAGTTACAGATATTTCAACATTCGAGCAGACTCCACAATGCTGTCAATAGGGAACGATGGCAATGCTATGTGGATGTTTCTATCGTTTCTGAAGGTCTAAACTCCTCGTGTTAATGGACACGGACTTTAGTTAACCATATAATCACCATTTATGTGGCGGATTGTTCAACTAGGAGCCCCGCCGAACCGTGTGTACAGCTCGCAGCATTCACCGTACTTTTAATAAGGTCATTTAAACACTTTAATTCTGTACTATAACGATGAGCGGCAGTGATGTCACACTTCCCACCGAGGGAGTTGTAATAACCGCCGACGGGGCTAAGTTTTGTCGCTTAATCGTAAGGCACACCAGTGACAGGACAGAAGTCCAGATAATCATGGCATGGATACAGAGCGACGTGCATTAACGGCCTTAGAGTTTGCTAGTGCGTTATTTTTGGAGAGACATGTAATTCCTCAGCCATTAGCGTTCTTAAACAAACCTCACGCTCACCGGGTTCATGAACGCTGAGTGTCCCCGTTTCTCATGAATTACATAGATCCCTTCAACACCCCTTTTCGAATAATGCTGATATTTTCTAAGGAATTTTAAAAGAAGTGTCGCAAGTCGATGGAACATTTACCTTGTTAAATGGGAAATACTTATCTCGAATGTTAATGTGGCGCGTGTGCAGCAGCTGGTCGGCGAGTGCCCCTTGCCGGGCTTCCACTACGCACGACGCCCAGGCAGACAGCGGCCTCTTTAGAACGGTGCATGGCTAATCTATAGTGCCAGGCACCTCGCTAGCGCGCTGAGACTTGGGAGTTCGCCCCGGTCAAGGCCACTGACGTGGCTTTTCCCCGTGGTGGCCGGCCACTCGTGGACCATTTAACGCCTACGTCATGGCCTCCTGACCGCTTCTGAGTTTTGCGGTCCCGATCTCCCGGTCGAACCCCGCGCTGTTGCGCGAGCCATTTCCCGCCGGTGGGGAACAAACGACCACCGGATAGTGCGCGGCACGTGTCGTGAGCCGGCGAGTCCGCTTTCTAGACCCCCTTGGGTCTGCCTCCACGTGGAGGTGTCGAGTCTAGACGGACGACTGACGCGCCCCGGGCCGTCACGGTTGGGCGAATGTAGAAGCCCGGCTGACCAAATTGGATCGCCGTTACCTGGGGGGAAAAGCGCTCCCTTGCTGCCTTACGGCCTACAGAGACCGAACTAAACACCTGCCTAGCTATTAAAACGGTACGTACCGAACAGCATGGCGTGGGGCTGCACGCGGAAGGTAGCAAACGAGACCCGGCTCACGGGCGGCCAACTCTTAAAATTGGATGTAGCCCTAAACCACATCGCGAGTCTGGCATCGCCGTGGATGTGGTGCACGATTCTTGCGGCCGCGTCAATTCCTAGGACAGAGCTGTCCAGTTCCGGCGCTAATTATGTTGGGGTCAATCCTATGTTCCCTCGTACTTCCGGCGACGGAAGTCCGCCAGTTAGCCTGTCCTTGGACCAGACTACCCGCAAATTTCGGGACCCGGAATTCGGTGCCACCGATAGCTCGATCCAGCCCTGAGCGGGAAACGTGTCGCTTAGCGACACCAACTTCGCTTTGACAGTTTGTACTTCTGACGTCGTACTGTTGCAAAGCTCGCCACCACCACGTGATCGACCACCCTGGGGAATACGTCGGGCGGCGGGTCGCAACGATGCACTGGGGCGGCCCAGGATTGGCCACCGGCCACCACGCTATCGGGACCGCAAGGAGCCTACGGCCGCGCGCCAGGGGCCCCAAGTGCCGGCCCACCTGACCCCGAGCGACGGATAGAGCGCCCGCCCTCGATCGCGAGGCACCTAGCGCCGGCCCCTCCCCCGGGCGTGGCGCGGCGCCCGGGCGTCGGTCCCTGACCCCCCGCCCCGGCGCGGCCTGGGCGGGCCGCGACCAGGGCACCTGGTCAGGATCGGGACGTGAGGGGGAACGATACGGTTCCAGCGCGCATCGGCGCTCCCGCCTCCCCGCCGCGCGGCGCCCGCGGGGGGCCGCCGCTAGAATGGTCGGCGGCCGTCGGGACTACCGGGGGGCAGACGCTGCCAGGCCCGACTGAAAGGCGGGGGGCTGGGGGCGGGGCCCCCACGGCCAGGCTCGGCGAGCTGCGAGACGCCGCCCGCGGCGGTGGGGGACTCACATGCCCCTGGCGCGGCCGAGCTTGCCCGCGCGGGCGCAGGCCGGACCGCTCCACGGCCGGCGCGACACAGGTCAGGGTGGGGCGCCGCGGGCCCCCGGCGTCAGGTTTCGCGACAGACGTGCGGCGGGGGCCCCATCCGCCTCTCTCCGGCCGCGGGAGGGGCTCTGGACTAGGTCTCGCGGGTCGACGAGCGTTTGCGCAGTGGAGCGAACGGCTGACCGGCACGCGTCAGGGCACGGGGCCCCCGGTGCCGCCCTGCGCGCCCACTTCAGCGGGCTGCCTGAGTGGCCGGTGGCCCCGACTGCCGCCGCACATCCGGCCGGTCGCGGGCAGGGACGGGGGCCGACGCTGGGCCCGCGCACGGGCGCCGCGGCCGCGGCGGGGGGGCCGTGGCTGTGCTTCGTGCCAGGGCTGGCCCGAGGGGACCCCGCGCGGCGCCCGGCCGCAGGCGCCGGCCCCGGGAGCGGGCCCGGGCGGCGGCAGGGAAGCCCGCGC     
C       TTCCAACCTAATTAGACATAATTTTTTCATATTGAATGTTATTTTTTATTAATCTTGAAAATACTATGAGAAAAGTTTTCTTCTAATACTATTGATGAATATAATAGAATCAATCATTGCTCATAATAACAATTTCAAACATATACTAATGCGGTATAGCTAAACGCGTTTTTTTTGATTTAATCATCTCATTACACTTTAATACATTTAGAGGTTACTTATTTATGAAACTAATCAAGAGAAAAATTGTATATGTTACTCACCTAACTAGATGTGTAAATGTGTAATTTATATAAAATCTAAGAATTACAGTTTTGTTAATTGATATTCAAAAAACTAATTGAAACTAACTATTTAGCACTTAAATAATTAATACTAAATTCTGTCGTAAATATATTCATGATTTTTCTTTTTGATCGAACCTTAACTTAAATATAAAATCTGATTCATTTAAACAACCTAGATTATCAATTTAAATATCATAATAAGAGTCTATATATTTAAAAGAAAATTTCTAATTCGAATCAATAATACCACTAAGGTATCTTGATTTTAATTAGTATATAGTTAACTAATTGTGTAATATGTGTTAATTAAGTCAAATGTCCAGATTCTTAATTATAATTTGTAAGTCGTTGATTTTTATTCAAAAAATTATAATTTAACTGATCCGTTTATCTACCTTCTTGATATATTTAAATATAAGAATGTAATTTTATATAAATGAAATAACTTATAACAAAAAACTAACGAAAAATTATTTGCTACTAAACATATATACAATGGTTCTTGAATATTAAACTTGTTAAAGGTAGTGGTTTATTTCTATCTTTTTATACTTGGTATTTAAAAATTTAATTAAAAAGATTTATCTAGAAGTTTACTCTTTACATTTATTAAGAAATGAAAATTGTATCTCTCAGTTAGTTTTTCTTGTTTTTCTAGTAAATGATATTTCTATTTAATATAAACAAAATAACGTTCTACAATAAGTTAAACGTGCATAATCAGGGTAATTTAAGGTAGCTGGACCATCATATAGCACAAGAAGTCTCACATCGGAGGATTCTTAAACGTACCTAGACTTAAAGAAGCAGATCGCCGGTAAATCAATTTACTCTGATATACTGCGAAACATTTGGAATCCTGAAAGCATTTTCGTAGTTTACGACGAAAAATTTAACATATGGTCGTTACACTAGAGTATGACTCCCTAATCTTTATCTGGCAGGGAAGCCATTATCGAAAATAATTTAGCGCACGCGTTAAGGTGGACTTTAAAGGCCGTAGGTGGTAGTTCTATTCCAAAACATTTATGTGTTGCCCGCTCATTGTAACAACAGAGTTACAGATCGTTCAACATACGAGAAGACTCCACAATGCTGTCTATAGGAAACGATGGCAATGCTATGTGGGGCTTTCTAGCGATACTGATGGTCTAAACTCCTCGTGTTAATGGTCATGGACTTTAGTGAACCATATAATCACCAGTTATGTGGTGGTTTCTTCAAATAGGAGCGCCAGCGATCCGTGTGTACAGCTCGCATCACTCAGCTTACTTATAACAGGCTCATTTAATCGCTTAAATTCAGTACTATAACGATGAGCGGCAGTGGTGTCACACATGCCCCCGAGTGAGTTGCAATAACCTCCGTACGGGCTAAGTTTTGTCGCTTAATCGTAATCCACACCAGTGACAGGACAGAATTCCTGATAATCATCGCATGGGTGCAGAGCGAGGTGCATTAACGGCATTAGAGTTTACTAGTGCGTTAGTTTTGAAGACACATGTAATTCCTCAGCCATTAGCGTTCTTAAACAGACCGCACAAAAACCGGCTTCTTGTACGCTGAGTGCCCCCGTTTAACGTGAATTACATAGATCCCGTCAGCTCCCCTTATAGATCAATGCTGACAATTTCTAAGGAATTTTAAAAGAAGTTTCGCGAGTCTATAGAACATTACCGTGGTTAAATGAGAAATAATTACCTCGAATGTTAATCTGGCGCGTATGCAGCAGCTGGACGGCGAGTCCCCCCGACCGGGATTCCACTTCACACGACGCCCAGGCAGTCAGCGGCAACTATAGAACGGTCCATGGGTAATCTGTAGGGCCAGGGACTTCGCTAGCGCGCTGAGACTTGGGCTTTCGTCACGGTCAAGGCCCGTGCCGTGGATTTTCCCCATGCTGGCCGGCCTCTCGTCGACGATTTAACGCCTCCCTCATGGCCTCCTGACCGCTTCCGAAGTTTGCGGCTGCTATCTCCGGGTCGAACCCCGCGCTGTTGCTCGAGCAATTTCCCGCCGGCGTGGAACAACCGCCCACCGGATATTCCTCGGCACGTGTCGTGAGGCGGCCCGTCCGATTTCTAGAGCCCGTGGGGGCCGCCTCTAGCTGGAGGAGAAGAGTCTAAACGGATAACTCATGCGCCCCGCGCCGTCACGGTTCGGCGATTGTGGAAGCCCGGCTGACCAAATTGGATCGGAGTTACCTGGGGGGAAAAGCGCTCCCTTGGTAGCTTACGGCCTACCGTGTCCGCGCTAGGCACCTGCCTAGCTTTTAAAAGGGTACGCACCGAACTGGATGCCGTGGGGCTGGACGGGGAAGGAAGCACACGCGACGGCGCCCAAGGGCGGCCGCCTCTTAGAAATGGAAGTTGCCCTTATCCACATGGCGGGTCTGGCATCGCCGTGGCTCGGGTGCACGATTACTACGGCCGCGTCAATCCCTAAGACATAGCTGTCCAGTCCCGGTCCTATTTATGGTCGGGTCCATCCTATGTTCCCTCGTACCTGCGGCGAGGGAAGTGTGCCACGTAGCCTGTCCTTGGTCGAGACCGCCCGCAAATTTCGGGACCCGGAATTCGGTGCCACCGATATCTCGATCCAGTCTTGAGCGGGCAATGCGTGGCTGAGCGACACCCACTTCGCTTTCGCAGTTTTTCCTGCTGACGGCGTACTGTTGCCCAGCTCGACACCACCACGAGATCGACCACCCTGGGGCATACGTCGGGCGGCGGGGCGGCACGATGCACTGGGGCGGGCCAGGATTGGCCACCGGCCGGCACGGTATCGGGACCCCCAGTAGCGTGCGACCCCGGCGTACGGGCCCCAAGTGCCGGCACAGCTGACCCCGAGCGACGGACTGAGCGCCCGGCCTAGGTCGGGAGGCACCTAGCGCCGGCGCCTCCCCAGGGGGTGGCGCGGCGCCCCGGCGTCGGCCCCCGACCGCCCGCCCCGGGGCGGGCTGCTCGGGCCGCCACCCGGCCACCTCGTCAGGACCGCGCTGTGGCGCCGCGCGTTACAGTCGCAGCGCGCATCGGCGCTGCCGCCTCCCTGCCGCGCGGCGCCGGCGGGGGGCCACCGCGAGGAGCGTGAGCGGCCGTCGGGACGACCGGGGTTCAGACGCTGCAAGACCGGACTGAGACGCGGCGCGCTGGAGGCGTAGCCCCAACGGCCGGGATCGGCGCCGTGCGAGACGCCGTCCGACGCGGGGCGGGAGTCACAGGCCCGGGGCGCGGCCCAGCTTGCCCCGGCGTGCGCATCCCGGACCGCTCCACGCCCGGCTCGACAGAGGCCAGGCTGGGCCGCGGCGGGCCCCCGGCGTCAGGTTTCGTGAGGGACGGGCGGCGGGGCCGCCATCGGGCGCTCCGCGGGCGCGGGAGGCGCCCTGGCCCAGGTGTCGCGGCTCGACGGGCGTGTGGGCAGTGGAGCCAGCCGCCGACCGGCACGGGTAAGGGCATGGGGCCCACGGTGCCGCCCTGCGCGCCCGCTTCAGCGGGCTGCCTGAGGGGCCGGGGGGCCCGACTGCCGCCGCACATCCGGCCCGTCGCGTGCAGGGGCGGGGGCCGACGCGGGGCCCGCGCACGGGCGCCGCGGCCGCGGGGGGGGGGCCGTGGCTGTGCCTCCTGGCAGGGCCGGCCCGACGTGAGCCCGCGCCTCGCCGGGTCGCGGGCGCGGGCCTCGGCAGCGGGCCCATGGGGGGGCAGGGAAGTCGGCGC     
B       TTCCAACCTAATTTAACATAATTGGATCATAATGAATATTATTTTTTATTAATCTTGAAAATAATAAGAGAAAAATTTTCTACTAATCATATTTATGCCTTTAATAGAGTCTAACATTGCTCATAATCACAACTTCAAACATATAATAATGCGCTATATCTAAACGAGTTTTTTATGATGTAATCATCTCATTACACCTAAATACATTTAGATGTTCCATATTTATGAAACTTATCAAGAGTAAAATTGTATATGTTACTCTCCTAACTAGATGTGTAAAAGTGTAATTTCCTTATAATCTAAGAAATTCATTTTTGTTAATTGATAATAAACATTTCAATTGATACTAACTATTTCGTTTCTACATACTTAATACTAGAATCTGTCATATATATATTCAAGACTTTTCTTTTTGAACATAACTTAACTTAGATATTAAATTTGATTCATTTAAACAACCTAGATTATCAATTTAAATTACAAAATATGAGTCTATATATTTAATAGAGAATTTTTAATTCGAATAAATAATACCACTAAGGTTTCTTAATTTTAATTAGTATATAGTATGTTAAATGCGTAATAAGTATAAATTATGGCAAATGTCCGGATTCTTATTTATAATTTGTTAGTTGTTGAATTTTATTCAAAAAATTATAATTTAAATGATCCGATTATCTACCTTATAATTATATTAAAATATATGAATGTAATTTTATATAAATGAGATAACATATAATAAAAAACTAACGAAAAATTATATGCTTCTAAACATATATAAAATGGTTCTCGATTATTAAACATATTTCAGGTGTTGGTTTATTTCTATCTTTTAATACTCGGTATTTATAAATTTAATTCAAAAGTTTTATCTAGTAGTATTCTCTTTACAAATATTAAGAAATTAAAATTGTATCTCTCAGTTCGTGTGACTTGTTTTTCAAATTAATTATATTTCTATTAAATATAAACAAATTAACGTTCTACAATAACTTAGACGTGCATAATCAGGTTAATTTAAGGGAGCTGGACCAGCATATAGCAGAAGCAGTCTCACATCGGAGGATTCTTACACGTACCTCTACTTGGAGAAGCTTACCTCCGGTAAATCAATATACTCTGAGATACTGCGAGACACTTGGCAACCTGAAAGCTTTGTCGTAGTTTATGTCGAAAAATTTAGCATATGGTCGTTACTGTAGAGTATGACTCCCAAATCTTTATCTGGCAGGGAAGCCATTATCGTAAATACCTTAGGGGACTCGTGGAGGTGTACTTTAAAGGGCGTAGGTGGTATTTCTATTCCAAAACATTTATGTGTTGCCCGCGCATAGTAACAACATAGTTACAGATAGTTCAACATACGCGAAGACTCCAAAATGGTGTCGCTAGGGAACGATGGCAATGCTATGTGGATCTTTCTATCGATTGTGAAGGTCCAAGCTCCTCGTGTCAATGGTCATGGACTTTAGTGAACCATATAATCACCATTTATGTGGAGGTGTATTAAAATATGAGCCCCGGGGATCTATGTGTATAGCTCGCAGCAATCACCTTTCTTATAATACGGTCATTTAACCGCTTCAATTTTGTACGATAACGATTAGCGACAGTGATTTCAAAAGTCCCCCCGAGTGCGCTAAAATAACCGCCGTCCTGGCTAAGTTTTGTCGCTTAAGCGTAAGCCACACCAGTGACAGTGCAGAAGTCCACATAATCATCGCATGAGTGCAAAGCGAGGTGCATTAACGACATTAGAGTTTACTAGTGGGTTATTTTTGAAGAGACATGTAATCCCTCCGCCATTTGCGTTCTTTAACATACCGCACATTCACCGGCTTCATGAAGGCTGAGTGCCCCGGTTGCTCCTTAATTACAGAGATCCCTTCAACTCCGATTATCGGTAAATGCTGACGATTTCTAAGGAAATTTAAAAGAAGTCTCGCAAGACGCTGGAAGCTGGTCGGGGTTAAATGCGAAATACTTACCTCGAATGATAATGTGGCGCGTGCGCTGCAGCTGGGCGGCGAGTGTCCCTTTCCCGGCTTCCACTACACACGACGCCCAGGGAGACAGCGGCAGCTATAGAACGGTCCATGGGTAATCTATAGGGCCAGGTACCTCGCTAGCGCGCTGAAAGTTGGGATTTGGTCCCGGTCAAGGCCACTGACGTGGTTTTTCCCCGTGCTGGTCGGCCGCTCGTTGACGACTTAACGCCTCCGTCATGGCCTCCTGAGCGCTTCGGAGGTTTGCGGCTGCTATCCCCGGGTCGACCCCCGCCCTGTTGCTCGAGCCATTTCCCGGCGGCGTGGAACAAACGCCCACCGGATAGTGCGCGGCACTTGTCGTGACACGGCCCGTCCGATCGCCAGACGCCGTGGGCTCCTCCTCGACCTCGAGGAGATGAGTCTTAACGGACTACTCATGCGCCCCGTGACGTCACGGTTCGGCGAATGTAGAAGCACGGCCGACCAAAGTGTATCGCAGTTAACTGGGGGCACACGCGCTAGCTTGGTACCGAAGGGCCCACAGAAACCGAACTAGGCACCTTTCTAGCTATTAAAACGGTGCGTACCGAACAGCATGTCGTGGGGCTGCACGCTGAAGGAAGCATACGCGGCTTGCTCCTAGGGCGGCCGGCTCTTGGAAGTGGAGGTAGGCCTGATCCACATGGCGACGCTGGCATCGCCGTGGCTGTGGTACACGATTGTTACGGCCGCGTGAATTCCTAAGACAGAGCTGTCCAGTTCCGGCACTACTTATGGTCGGGTCCACCCTATGTTCCCTCGTACCAGCGGCGACGGAAGTGCGCCACGTAGCATGTCCTTGGTCGAGACCTCCCGCAAATTTCGGGACCAGGAATTCGGTGCCACCGATTTCTCTATCCAGTCCACAGCGGGAAACGTGTCGCTGAGCGACACCAACTTCGCTTTCACAGTTTGCCCAGCTGACGGCGTACTCTTGCACATCTCGGCACCACCACGAGCCTCACCACTCGGGGGAAGACGTCCGGCGGCGGGTCGGCACGATGCACTGGGGCGGGTCAGGATTGTCCACCGCCCGGCAGCGTCTCCGTACCGCAAGGAGCCTCCGTCCCCGCGCCACGGGCCCCAAGTGCCGACCCAGCTGACCCCGAGCGACGGACTGACCGCGCGGCCTAGCTCGGGAGGCACCTAGCCCCGGCGCCTCCCCCGGGGGTGGCGCGGCGCCCGGGCGTCGGCCCCCGACCGGCCGCCCCGGGGCGGGCTGCTCGGGCCGCGACCCGGGAACCTGGTCAGGATCGCTATGTGTCGCGGGCCGCTACGGTAGCAGCGCGCATCGGCGCTCCCGCCTGCCCGCCGCGCGGCGCCCGCGGGAGGGCCCCGCGAGCAGCCTGAGCGGCCGTCGGGACGACCGGGGGTCAGAGGCTGCCAGCCCGGACTGAGAGGCGGGCCGCTGGGGGCGTGGCCCAGATGGCCGGGATCGGCGACCTGCGAGACGCCGTCCGCCGCGCGGCCGGAGGCACAGGCCCCCCGCGCGGCCCAGCTTGCCCCCGCGGGCGCATCCCGAACCGCTCCACGGCCGGCGCGACACAGGACAGGGTGGGCCGCGGCGGGCCCGCCGCGTCAGGCTGGGGGACGGACGGGCGGCGGGGGCCCCATCGGTCGCTCCCCGGGCGCGGGAGGTGCTCTGGACGCGGTGTCGGGGCTCGACGACGGTTTGCCGAGTGCAGCGAGCGGCTGACCGGCACGCGTGAGGGCACGGGGCCCCCGGTACGGCCCTGCGCGCCCCCTTCGGCTGGCTGCCTGAGCGGCCGCCGGCCCCGAGTGCCGGCGCACATCCGGCGGCTCGCGGACAGGGATGGGGGCCGACGCTGGGCTCGCGCACGGGGGCCGCGGCCGCTGCGGGGGGGGCGCGGCTGTGCTTCGTGCCAGGGCTGGCCCGAGGGGACCCCGCGCGGCGGGGGCCCGCAGGCGCGGGCCCCGGGAGCGGGCCGACGCCGCGGCAGGGAAGCCCGCGC     
A       TTCCAACCTAATTAGACATAGTTTAATCATAATGAATATTATTTTTTATTAAACTTGAATATTCTAAGAGCAAAATTTTCTTCTATTCATATTTATGCCTATAAGAGATTCTATCATTGCGCATAATCACAAGTTCAAACATGTACAAATGAGCTATAGCTATACGCGTTTTTTTTGATTTTATCATCTCATTACACATTAATACATTTATATGTTCCTTATTTATGAAACTTATCAAGAGTAAAATTGTATATTCTACACACCTAACTAGATGTGTAAATGTGTAATATCTATATAATCTAAGAATTACTAATTAGTTAGTTGATATTTATAAAAACAATTGAAACTAACTATTTAGTCCCTAAATACTTAATACTAGATTCAGTTGTATATATATTAAAGACTTTTCTTTTTGATCGTACCTTAACTTAAATATTAAATATGATTCATTTTAACAACCTAAATTATCAAATTAAATAACATAATATGAATCTTTATTTTTAATAGATAAATTTTAATTCGAAGCAATAATACCACTAAGGTTTCTTGATTTTGGTTAGTATATAGTTAAACAATTGGATAATAAGTCTTAAATATGTCAAATGTTCTGATTCTTAATTATAATTCGTTAGTCGTTGAATTTTATTCAAAAAATTATAATTTAAATGATCCAATTATCAAGCTTATATTTAAATTTAAATATAAGAATGTAATTTTATATAAATGAAATAACATATAATAAAAAACTAACGAAAAATTATTTGGTTCAAAGCATATATTTAATGGTTCTCGAAGATTAAACATATGAAAGGTGGTGGTTTGTTTATATCTTCTAATACTCGGTATTTAAAATTTTAATTCAAAGGTTTTATCTTGAAGTACTCTCTTTAAAATTATTAAGAAATTAAACTTGTATCTCTCAGTTCGTGTGTCTTGTTTTTCTAGTTCATTGTATTTTTATTAAATAAAAACAAATTAACGTTCTACAATAAGTTAGACGTGCATAATCAGGTTAATTTAAGGTAGCTGGACCATTATATAGCAGAAGAAGTCTCACATCGGAGGATTCTTACACTTACCTGTCCTTAAAGAAGCTCACCTCCGGTAAATCAATATACTCTGATATACTGCGACTCAATTGGAAACCTGAAAGCATTGTCGTAGTTTATGACCAAAAATTTAGCATATGGTCGTTACTCTAGAGTATGACTTCCTAATCTTTATCTGGCGGGGAAGCCATTTTCGTAAATACCTTAGCGGACGCCTGAAGGTTAACTGTAAAGGGCGCAGGTGGTAGTTCTATTACAAGACATTTATGTGTTGACCGCGCATTGTAACAACATAGTTACAGATGATTCAACATAAGTGCAGACTCCACAATGCTGTCACTAGGTAACGTTGGCAATGCTATGTGGGTCTTGCTAGCGATTCTGAAGGTCTAAACTCCTCGTGTAAATGGTCATGGCCTTTAGTGAACTATATAATCCCCATTTATGTGGCGGTTTGTTCAAGTAGGAGCCCCGGCGATCCGTGTGTATAGCTCGCATCATTCCCCTTACTTATAATACGGTCATTTAAGCGCTTTAATTCTGTACTATAACGATGTAGGATAGTGATGTCATAGGTCCCCCCGAGGGAGCTGCATTCACCGCCGTCCAGACAAAGTTTAGTCGCTTAACCGTAAGCCACACCAGTGACAGGACAGAACTCCAGAGAATCATAGCATGGGTTTATAGCGAAGTGCATTAACGGCATTAGAGTTTACTAGTGCGTTACTTTTGAAGACTCATGTAATTCGTCAGCCATTAGCGATCTTAAACAAACCTCACAATCACTGGGTTCATGTACGCTGAGTGCCCCCGTTTCTCGGGGATTTCATAGAACCCAGCAACTCCCCTTATCGAAAAATGCTGACAATTTCTAAGGAATTTGCACAGAAGTTTCGCTAGACGGTGGAACATTGACGTGGTTAAATGCGAAATACTTACCTCGAATGCTAATGTGGCGCGTGTGCAGCAGCTGGACAGCGAGTGCCCCTTACCGGGCTTTCTCCACGCACGACGCCCAGGCAGACAGCGGCAGCTATAGACCGGTCCATGGGTAATTGATAGGGCCAGGCACCTCGCTAGCGCGCTGTAACTTGGGATTTCGTCCCGGTGAAGGCCAGTGACGTGGTTTTTCCGCGTGGTGGCCGGCCACTCGTTGACGAGTTACCGCCTCCGTCATGCCCTCCTGACGGCTTCCGAACTTTGCGGCTGCTATCTCCGGGTCGAACCCCGCGCTGTTGCTCGAGCCATTTCCCGCCGGCGGGGAACAACCGCCCACCGGATAAAGCGCGGCACGTGTCGTGTCGCGGCACGTCCGGTATCTCGACCTCACGGGGTCCGCCTCCACCTCGAGGAGAAAAGTCTAAACGGAGAACTCATGCGTCCCGCGCCGTCACGGTTAGGCGAATGGCGACGCCCGGCGGACCAAATGGGATCGTGGTTACCTGGGGGGAAAAGCGCTCGCTTGCTACCTAACGGCCGACAGAGAGCGTACTAGACCCCTATCTAGCTGTTAAAACGGTACGTACGGTACAGCAGGGCGTGGGGCTGCACGCGGAAGGATGCATACGAGACCTGGCCTAAGGGCGGCCGGCTCTTAGAAGTTGAAGTAGCCCTTATCCACATGGCGAGTCTGGCATCGCCGTGGCCGTGCTGCACGATTGTTGCGGCCGCGTCAATTCCTAAGACACAGCTGTCCAGTAACGGTGCTACTTATGGTCGGGTCCATCCTACGTTCCCTCGTACCTTTGGCGACGGAAGTGCGCCACGTACCTTGTCCTGGGTCGAGGCTGCCCGCAAATTTCGGGAACCGGAAGTCGGTGCCAGCGATAGCTCCCTCCAGTCCTGAACGGGAAACGTTTCGCTCAGCGACACCAACTACGCTTTAAAAGTTTGTCCAGCTGACGTAGTACTGTCGCTCAGCTCGACACCACCCAGAGACCGACCACTCTGGGGAATACGTCGGGCGGCGGGTCGCCACGGTGGACTGGGGCGGCCCAGGATTCGCCACCGGCCAGCACGGTATGGGGACCGCCCGGAGCCTGCGGCCGCGCGGCACGGGCCCCAAGTGCCGTCCCACCTGACCCCGAGCGACGGACTGAGCGCCCGGCCTAGCTCGGGCGGGGCCTAGCTTCGGCGCCTCCCCCGGGGGTGGCGCGGGGCCCGGGCGTAGCCCCCCGACCGGCCGCCCCGCGGCGGGCAGCTCGGCCCACCACCCGGTCACCTGGTCAGGATCGCGGTTTGTCGCGCGCCGGTACCGTCTCAGCGCGGATCGGCGCTCCCGCCTCCCCGCCGCGCGGCGCACCCGGGGGGCCCCCGCTAGCAGCGTGAGCGGCCGTCGCGACGACCGGCGCTCAGACGCTGCCAGCCCGGACTGAGAGGCGGGGCGCTGGGGGCGTGGCCCCAACGGCCAGGATCGGCGGCCTGCGAGACGCCGTCCGCCGCGAGGCGGGAATCACAGGCCCGTGGCGCGGCCGAGCTTGCCCCCGCGGGCGCACCCCGGGCCGCGCCACGGCCGGCGCGACACAGGCCAGGGTGGGCCGCTGCGGGCCGCCGGCGTTATGTTTCGCGCCGCACGGGCGGGGGGGCCCCCATCGGACCCTCCCCGGGCGCGGGAGGCGGTCGGGACCAGGTGTGGCCGCTCGACGAGGGCTTGCGCACTTGAGCGAGCGGCCGACACGCACGCGTGGGGGCACGGGGCCCGCGGTGCCGCCCTGCGCGCCCGCTTACGCGGGCTGCCTGAGTGGCCGGGGGCCCCGACTGCCGCCGCACATCCGGCCGGTCGCGGGCAGGGGCGGGGGCCGACGCTGGGCTCGCGCACGGGCGCCGCGGGCGCTGGGGGGGGGCCTTGGTTGTGCTTCGGGCCAGGGCTGGCCCGACGGGACCCCGCGCGGCGCGGGGTCGCTGGCGCCGGCGACGGGAGCGGGCCCATGCGGCGGCAGGGAAGTCCGCGC     
