# Supplementary material for: A simple method for data partitioning based on relative evolutionary rates
Source: PeerJ. 2018 Aug 28;6:e5498. doi: 10.7717/peerj.5498 (PMC6118207; doi:10.7717/peerj.5498)
Supplement: Data S1 — The datasets are provided in the PHYLIP format. [file peerj-06-5498-s002.zip › DataS2/AS5-10.phy]

17  4000
out     TAAATTATAACTTATAATACCGTTTTCTTACGAATCATGTATAATTACTTCTCTTTTCAATCTTATAAAATATTTAATTTATAATAATTACTAACAAAGTGTTATTATAAAAATAGATTAATTGTATGAAGTATTAACATTAATATGATTTCTTTTAAATATGACTGGAAGTTATAGACTTGAATTTATGCTCGTAAATAGGAATTTTATGATTACAATAAGAGACTAGATAAGTATTTATTGCATATTTTTAAATATGTTAGATTCAATTCAGCATTAAAAAAAATTTCATAATTGTAAATCTAACGAATTTTACGTGTAAAAAATAATCTATAATAAATATTGAGACAAATTAGAAATTGTGATATTTGAGAACTAAAACGAAACTTCTTTTTAATACATTAAAGTATTCAAAATTTGTAGATATAATTAAATATATCATATTTATAATAACAGTTATGTCTTTTATGTTTAGAATCATGTACCTATTTGACTTCAAAATAAAATACTAATAAATACTTCAATTTATTATATGAAAGACCATAGATTTCTTGCTTTATCTGCGTTTGACTACACAATTTTTCATTATGTAAATTATGATGCTATTAAATCATGATTTACTAATTTAGTAAGATATTATAAATTATACTCTTAATGTATATTTAATAGCAAGCAATCATTTAATTATTCTAGTTTTACTAACTATGTTTTCACTAAGATGTCGTACCCCTAATATTTTCCATTGAACAATAAAACTTTTCTTGAATTGTAATAAAATAAAGGTTAAAACTAAAGATAACATGAATAAATTTTAATTTAAAAAAATATTACATTATTTAAAGTAAAATTGACCATATAAAAAAGGCTTGAATATTTCAAAATTTTATGTAAAATAAAAAGTTGTATTTGTTATGAATAAGCAGAATTAATTTTGTAATTTTTAATTTGATTCATCTTCTTAAAGGTTTTCGAAAACTTTGAAAAGTTGTTGTACTAGTAAAATTCCTCGTTCAGTTATTATGTACGTAACTTTCACTATGGGCTGTCACGCTGTTGTCATTTAGGCAGTGTGCTTTTTCTAAGAGTGCTCGCTGACTGGACTAAGCTTTCCAAACCCAGATTTAATAGGTGATTCGACCCATATAATAAATTACATCGAAGTAGAAGAATATTAAGAGAAGCGCTATTAGGTTATCGGTTTTCTCTGAGGTTTCAAAGCAATAATTAATCTCGGAGGTATAATCAACCGCATACTTACCACTTTATTGATATTGGACCAAGATTTAGATTTCAGATCAGGTCGCATGAGCCGTTCATAGTCCGTATCTCAACAGTATGTGAATACATTAAGATAGGCATTGCACGTTGTACCGACTACTAAAGTATGGTTTCTTATATGATAAATAGCACACTCAAACGATAGTGTTACACTTACAATGTTGATCTAAAAGGCGTCAACAAAGAGGGTGGCTTCCTATACAGGAGGATATTCAGCGCTGTTAAGCATATGCAGTCCAGGACTAGGAACCAAGCTTTGACGTGAAAGGATTTTCCATTATCAACAATAAGTTCGCTTTTCTGAACTGTTGAAATGCTTGTTGGTCGTAGGTATTTCAATTGTAAAAGGCGCGGCCCACCAATTATCACTTAAGCACTTGACATCAATTCTTGAGGATTTATTTGTGGCTGATCCTGACTAAGTGATACACCCTGCAGTGCATAAGCCTATCCTGGGGGCTTTGATTAACTCTATCTCCTTTTGCCATATTGGTCAATGGGTTCAATCAGCATTGAGCGAGACTTGTTCGCTGTTACAAGCTTCGCTATTAATGAAGCTATCTCCTTCTATTGACAGACCTATTTTCCCCATACGTACTGGCTGATACATTGATTCCTGGTCTAAACAGAATGGTAGGTCGGTGAATTAATTAATCCCCCTGCGTTGAACATTGCATTCACAGAATTGGTTCTTCCTAAGCTTTGTGTCCTAATAGGCAGTTCAATATTCCACCCTCCATCGACTCGCGAAATTGCAAAGTTGGGGGCGTTGTGAAAGGCAGTGACACACCGATCGGGGAGGATGCCAGCTAGCGATGAGTAAACCGCGAGCCCCTGATTCTGGCGTATCGTCTAGGGCGTCGAGCCATGGATGTGCAGATTCGATCGATGGGAGCGTTTGAGAGAGTGCGGATAACCACACTCCGAGCCCATCCTGGCCCACGCACACGGGGCGCCCGTGGCACAAAGTAACTCTTGCTCTCTGCTACAATAACGAATGTGAGACAGGGCTGGGGCCTGCTCCCGCGCTTGTGACCGTGCCCAAAGCCTACGGACTGGCGCGAGGACTGTAAACTACAATAAAGCGGGTAAGCTCGCGGGGCGATCGACGCCCCCTGTATTGGCTTATAAGGAGGGAAGACCGTGGCTGTCTCAGGACGCCCTGAAATGCTTCCAGATTGGGGTTGGACGCTACCGTGGTCGTAGCCCGATCAAGAAAAAAAGGCCGCGGCGTGGCTCGGTTTCGTCGACTCGTGTCGCCCCCACAAGGCGATCTAGCGGACTCGCGTCACCACGCGCTGATCGCTAGGCCGATCACAGTAAGAAAGCTCCGAACAGTGCCGTGGTCCGTCTCGCCGAGCTGCTTGCGTTGCCGAGGGGTATTGGCTCGCTGGGCCCCCGGTTGAGGACGATCAGGCGGCTCGCTGGTCGTGTGAGGTATCGGATCTCCCCCAGCAATAATTTAACCTCCGAGCCTGTCGGGTCGCCTCGCCACGATAGGAGGTGCAGCGCACTTCTGGACTCGTGTATCACGGGTACCGCGGGCCGAGACAGTCACGTTGGACACCCGTATAAGAAAGTCCGCAGACTCGCTGTTGGTTGCAACCCACTCAATGGCCTTGGGTCCTTGTCCAGGGTAAGGCTGGGTAACCTACGGGGAAGACCGAGAAATACCGTCCTCGGACGGGGTGAGATAGCTCTCCACGGCTACCCCCCCTACCACGCGACGGGCAGGGCCCCGCGGGCCCCGCGCGCCTCCTGCGGAGGTGCAGAGCGCCCGCGAGGCGGACCCGAGCTCGCTGAGGGCAAGGGCGGGCGGGGGACACGGGGGCGGCCGCCCGCGGTGAGGGCGATTGGGCACGATGCGAGCCGCGCGCGCGTTGGGCCCGGCGCGGGCGGGCCCAACCGGTCGGAGCAGCGGATGCTCCTCGCTGCAGAGGGCGCGGAATGCCGGCCTAAGCATCCCAGCGGCCAGCTGGCGCGCGCCCGGGGTCCGTCGCGGCTCCCTGCCCGCCGCCCTGCGAGCCTCTGCCGGCCTACCTCGGGTGGGCGGAGTGCATTACAGAGGGCCGGCGGCCCGGCCCCGCCTCTCGCCGAGGGGACGGGTGGGGTATGGGTCGCCTCGGTCTATGAGCGGCGTCGTTCTCGGCCAGCCAGCCTGGCCGGGCTCCCCACGGCGGCGGGCGAAGCTCGCGCGGGATGGCGGGGCGGCTGCGCCCCGTGTGACGGCGGCAAGCCGCGTCTACTTAGTAGCTGCGGCCGACCCTTACGCCCGGCGCCGCGGCCACACGAGCCGGTCGGCCCCCGGTGCCCAGCACCCCGGGGCCCGTCCCCGGGGTAGGCGCCACACGCGCCGACTGGCGGACGGCTACGTCCAGCCCGCAGCGGAGCTGCGCTGTCCCCCGCCCTCGAGGCACCAACGGCGGAGGGGCCCCTGCTCGCCCCCTGGTGTCTGCCGAGCATTGGGGGAGCGCCGGGAGACTGCGGGGCACGCCGTCCCGGGCGGCCCCGCGGCGGGGGCCCCCGGCCTTGACTAGGGGCGCAGACACTCATGGGAGGCCCGGATAGGCCGGGGGCACGCCCCGCCACCCGGCCACGGGGTCGGTCCAGAACAATACTGGGGCTCGGCTGGGCCGGATCCCGCACTCGGCGAGTGGCCGACGGGCCTGCCGCAAACGCAGAGGCGGGGCCCCGAAACCCCAGACCGCTCCCCCGAGCCGGT     
P       TTAATTATACCTTATAATACCTTTTTCATAAGAATCATGTAAAATTACTTCTCTTTGCAATCTTATAATATAGTAATTTAATAATAATAACTAACAAAGTGTAAATAAAACTATAGAATAATTGTAAGATGTATTAAAATTATTTTGATTTCTTTTAAATATGAAATGTAGTTATAGCCTTGAAATTAAGTTCGTAAATAGGAATTTTAAGATTACTATAAGATACTAGAAAAGTATTTATTGCATATTTTTAAATGTGTTATTTTAAATTCAATATTAACAAAAATATCATAATTGTAAATCTAACGAATTTTACTTGTAAAAAATAATATAAAAAAAATATTCATATAAATTAGAAATTGTTATATTTGAGAATTAAAATGACACATATATTTAATAAATTAAATTATTCATAAATTGAAGAAATAATTAAATTTATCATATTAATAATAACAGTTAAATAATTTATGTTTAGATATATGTACATATTTGAATTCAAAAGTAAATAATAATAAATACATAAATTTATTATATGAAAGACAATAAATTTCATACATTTTCTGAATTTGACTACACAATTTTACATTATTTAAATTAAGATGATAGAAAATCACGATTTACTAATGTAGTAAGATTTTATAAATTATAATATTAATGTATATTTACTAGCACGCAATAATTTAATAAGTCTTGTTTTACTAACTATGTTTCCAATAAGATATCATACCCCTAATAATTTCCACTAAAAGATAAAAATTTTCATGAATTGTAATAAAATAATGATTAAAACTAAAAATAACATTAATAAATTTTAATATAATTAAATATTTTATTATTTAAAGTAAAATTGGCCATATAAAAAAGGCTTGATTATTTCAAATTTTAATTTAAAAAAAAAAAATTTATATGTTATGAATAAGCAGAATTAATTATGTAATTTTTACAATGATTCATCTTCTTAAAGGATATCTAAAACGTTGCCAAGTTGTTATACTAGTAATATTCCTCGTTCAGTTATTAGGTACGTAACTTTCACTATGGGTTGTCACGCTGTTGTCATCTAGGCGGGGGGCTGTTTCTCAAAGTGCTAGCTGAATGGACTAAGCTTACCTAACCTAGATTTAATAGGTGTTTCGACCTATATAATTAATAACATACAAGTAGAACAATATTAAGACATGTGCGAATTGGTTATCGGTTTTCTGCGCGGTTTCAAAGCAATAATTAATCTCTGAGGTAAAATCAACCGAATACGTGCAACGTTATTGATATTGGACAAAGATTTAGATTTCAGATCAGGACGCATGAGCCATAAATAGTCCATATCTCAACAGTTTTTGATTAAATTAAGGTTGGCTTTCCACGTTGTCCCGCCTACTAAAATATGGTTTCTTATATTATAAATGGCCCACTTAACTGAAAGCGTGACACTTGCAATGTTGATCTCACAGGCGTCAACAAATAGGGTGGCTTTCTATACCGGAGGATACACATCGCTGATGAGCATGTGCAGTCCAGGACTATGAACCAATCTTCGACGTGAAAAGTTTTCCCATTAGATACAATAAGTGCACTTTTCTGAATTGTTGAGATGCTTTTTGGTCATTGGTATCTCAATTGTAAAAGGCGCGGCCCACCAATTGTGACTTTAGCACTTGTCATTTATTCTTGAGGAATTGTTACTGGCTGAATATGACTATGTGATATACCCTACAGTGCAGAAGCCTATCCTGGGGGCTTTGCTTATCTCTATCTACATTTTCCAGAGTTGTCAATGGGTTCGATCTGCATTGCGCGAGAGTTGTTCGCTGTTACAAACTTCGCTTTTAATTAAGCTATCTCCTTATATTGACGAACCTATATTACCCACAAGCACTGGCTGATACACTGATTCCTGGTCAATAAACAATGGTAGGCCGGTGACTTCGGTAATCCCCCTGCCTTGAATCTTGCCTTCACAAAATTGGTTCTTCCTAAGCTTTGTGTCCTAAGAGACCGTCCAATATTCCACCGTCGATCAACCCGCGAACTTGCAACGTTGGGGGCGTTGTGGTAGCCAGTGACACGACGATTGGGGAGGATGCCAGCTAGCGATGAGTACACCGACTGCCCGTAGTTCTAGCGGACCTGAAATGGCATCGAGCCATGGATGAGCAGATTCGATCTATGTGGGCGTTTGAGAGAGTGTGTATAAACACACTGCGAGACCAACGTGGCCCACCCACAAGGGGCGCCCGTGGCAAAAAGTAACTCTTGCCCACTGCTTTTATAAAGAATGTTAAACAGGCCTTGGGCCTGGTCCCGCGCTTGTGACCGTGCTCATGTCCTACGGAGAGGCACGAGGACTGTAATTGACTATTAAGCGCGTAACCACGGGGGGCGATCGAGGCCCCCTGTAGTGGCTCATAAGTCAGTAAGACCGTGGCTGTCTCAGGACGCCCTAAAATGAGTCCAGACTGCGGGTGGAAGCTTCCGTGATCGGAGCCCGACCAAGAAAAAAAGGTCGCGGCGTGGCTCGGTTTCGTCGCTTCCTGTCGCCCCCACAAGGCGATCAAGCAGACTCGCGTCACCACGCGGTGAGCGCTTGGTCGATCACAGTAAGAAAGCTCCGACCAGTGCCGTGGTCCGTCGCGCCGAGCTGCTTGCGTTGCCGAGGGGTATTGGGTCGCTGGGCCTCTGCTTGAGGACGATCAGGCGGCGCACTGGTCGTGCGAGTTATCTCACCTCCCCCAGCTATTTTTTGACCTCCGAGCCCGTCGGGTCGTCTGGCCACGGTAGGACATGCCGCGAACGTCTGGAATAGTGAGTCACGGGTAGGGCACGACGAGTCGGTGACGTTGTGCACCCCTGTAAGAGCGTCCGCAGCCCAGTTGTTGGGTGCACCGCACTCACTGGCCTTGGGTCATTATCCAGGGCAAGGCTCGGAAGCCTACGGGGAAGACCGAGAAATACCGTCCTCTGACGGGGTTAGATAGCTCGCATCAGCTACCCCCCCTACAACTCGACGCGCACGGCCCCGCGGGCCCCGCGCGGCTCCTGCGGAGGTCCTAAGCGCCCGGGAGGCGGAACCGAGCTCGCTGAGGGCTAGGGCGGGCGGGGGACAGGGGGGGGGCCGCCCGCGGTGACGGCGACTGGGCTCAATGCGAGCCGCCCGCGCGTCGGGACCGGGGCGGGGGGGCACAGCCGGTCCGACCACCGGATCCCGCGCGCTGAAGATGGCGCGGAAGGTCGGCGTACGGATCCCACTGGCCAGCTGGCGCGCCCCCGCGCTCCGTCGCGGCTCCTGGCCCGCCGCCCTCCGAGCGTCTGCCGGCCTACCTCTGGTGGGCGGCGGGCTTTACAGGGGCCCGGCGGCCCGGCCCCGCCTCTCCCCGAGGGGAGGGGTGGGGTATCGGTTGCCTCGGTATATGAGCGGCCTACTACTGCGCCAGCCAGCCTGGCCGGGCTGCCCACGGCGGCGCGCGCAGCCCGCACCCCGTAGCGGGGCGGCGGTGCCCCGTGAGACGGAGCCCCGCCGCGTCTGCTCAGTACCTTCGGCCGGCGCTTCCGCCCCGCGCCGCGGCCACAGGGCTCCGAGAGCCCCCGGCGCCCCGAACCCCGGGCCCCGTCTCCCGGGTAGGCGCCACACGCGCCGAGACGCGGACGGCTACGTCCCCCCCGGACCCGCCCTGCGCTGTCCCCCGCCCTCCACCCACCAACCCCGGACGGGCTCCTGCTCGCCCCCTGGTGTCTGCGGAGCATTGGGGGAGCCCCAGGAGACGGCGGGGCACGCCTTACCGGGCGGCCCCGCAGCCGGGGCCCCCGGCCTTGACTAGGGGCGCAGACAGTCATGGGCGGCGGGGATCGCGCTCCGGCGCGCCCCGCCAGCCGGCCGCGGGGTCGGTCCAGAACAGTAGTGTGGCTCGGCTGGGCCGGATCCGCCACTCGGAGAGTGGCTGACGGGGCGGCCGCACACGCAGAGGCGCCGTCCCGAAACCCCAGATCGACCCCCAGCGCCGAT     
O       TTAATTAAACCTTATAATACCATTTTCGTAATAATCATGTTAAATTACTTCTCTTTACAATCTTATACAATAGTAATTTTATAATAATAACTAACAAAGTGTTAATATAATAATAGAATAATTGTAAGATGAATTAATATTATTTTGATTTCGTTTAAATATGATGGGTAGTTATAGACTTGAATTTACGCTCGTAAATAGAAATTTTATGATTTCAATAAGAAAATAGATATGTATTTATCGCATATTTATAAATTTGTAATATTCAATTCAGCATTAATAAAAATATCTTAATTGTAAATCTAACGAATATTACTTTTAAAAAATAATCTATAATAAATATTCAGACAAATTAGAGATTGTTATATTTGAGAAATAAAATGACACATATATTTAATTTATTAAATGATTCAAAATTAGCAGATTTAATTATAAATATCATATTTGTAATAACAGTTATGTATATTATGTTTAGATTAATGTACCTATTTGACTACAAAAAAATATACTAATAAATACTACAATTTATTATATAAAAGACAATAGATTTCTTACTTTATCAGCATTTGAATACACAATTTTTCATTATATAATATATGATGATAGCAAATCATGATTTACGAATATAGTAAGACCTTATAAATTATAATATTAATGTATATTAACTAGCACACAATAATTAAATCAGTCTAGTTTTACAAACTAAGTTTTCAATAAGATATCTTTCCCTTAATAATTTCCATTGAAAAATAAAAATTTTCCTGAATTTTAATATAATTATGGTTAAAACTATAGATAACATTAATAAATTTTAATTTAAATAAATATTGTTTTATTTAAAGTAAAATTGGCCATATAAAAAAGGCTTGAATATTTCAGAATTTAATGTAAAGAAAAAAGATGAATATGTTATGAATAAGCTGAATTAATTTTGTATATATTACAATGATTCATCTTCTTAAAGGATATCTTAAACAGTGAAAAGTTGTTATACTAGTAAAATCCCTCGTTCACTCATTCAGTACATAACTTTCGCTATGGGCTGTCACGCTGTTGTCATTTAGGGAGGGTGCAGTTTCTCAAAGTTCTAGCTGACTGGACTAAGCTCTCCTAACCTAGAGTTAATAGGTGATTTGACCAATATAATAAATTACATCGAAGTAGAAAATTTTTAAGAGATTAGCGAGTAGGTTATCGGTTTTTACCGCGGTTTTAAAGCAATAATTAATCTCTGAGGTACAATCAACCGAAGACGTCCCACTTTATTGATATAGCATCAAGATTTGGATTTCCGATCAGGTCGCATGAGCCTCTACTAGTCCATAACTGAACAGTTTCTGACTACATTAAGATAGGCATTCCTCGTTGTCCCGCCTATTAAAATATGGTTTCTTATATTATAAATAGACCACTAAAATGAAAGTGCCACACTTACAATGTTGTTCTCACAGGCGTCAACAAATTGGGTGGCTCTTTATACCGGCGGATATTCATCGCTGTTATGCAAGTGCAGTCCAGGACTATGAACCAAGCTCTGACGTGAAAGTATTTTCCATTAGCTACAATAAGTTCTCTTTTCTGAATTGTATAAATGATTAGTGATCGTAGGTATTTCAACTGTAAATGGCGCAGCCCACCAATTGTCACTTAAGCACTTGTCTTTTATTCTTGAGGATTTATTACTTGCTGATCTTGACTACGTGATATACCCTCCAGTGCAAAAGCCTATCCTGGGGGCTTTGATTATCTCTATCTACTTCTGCCAGCGTGGTCAATGGGTTCAATCCGGATTGCGGGAGAGTTGTTCGCTGTTACAAGCTTATCTATTAATGAGGCTATCTCCTTATATTGACATACCTATTTTACCCATAAGCACTGGATGATATACTGATTCCTGGTCGAAGCACAATGGTAGGCCGGTTAATTCGTTAATCCCCCTGCTTACAGCATTGCCTTCACAGAATTGGTTCTTCCTAAGCTTTGTGTCCTAAGAGACAGTTCAGTGCTCCACCGTCCGTCGACCCGCGAAATTGCAACGGTGGGGGCGTTGTGAAAGCCACTGACAAGACGATCGGGGAGGATGCCAGCTTGCGATGAGTAAACCGGTAGCCCCTAGTTCTGGCGTATCATTAACGGCGTCGAGGTATGGATGAGCAAATTCGATCTATGTTAGCGTTTGAGAGAGTGTGGATAACCACACCCCGAGCCCAGGCTGGCCCACGCACACGGGGCGCCCGTGGCAAAAAGTAACTCTTGCGCACTATTGCTATAAAGAATGTGAGACAGGGCTGTGGCCTGCTCCCGCGCTTGTGACCGTGCGCATGGCGTACGGATCGGCGCGAGGACTGAAAATTACGCCAAAGCGCGTAACCACTCGGGGCGATCGAGGCACCTTGGAGTGTCTTATAAGTAGGTAAGACCGTGGCTGTCTCAGGACGCCCTAAAATGTTTCCAGACTGGGGTTGGAAGCTTCCTTGATCGTAGCCCGACCTCGAAAAAAAGGCCGCGGCGTGGCTCGGTTTCGTCGATTGCTGTCGCCGCCACAAGCCGCTCGAGCTGACTCGCGTCACCACGCGGTGAAAGCTTGGCCGATCACAGTAAGAAAGCTCCGACCAGTGCCGTGGTCCGTCGCGCCGAGCTGCTTGCATTGCCGAGCGGTATTGGCACGCTGGGCCCCGGCTTGAGGACGATCAGGGGGCGCACTGCTCGTGTGGGGTATCTGATCTCCCCCAGCGATAATTTGACCTCCGAGCCCGTCGGGTCGGCTTGTCACCATCGGAGGTGCGGCGCACGTCTGGAATCGTGCGTCAGGGGTACGGCAGGGCCAGACGGTGACGTTGGGCACCCCTATAAGATCGTCCGCAGACACGCTGTGGGTTGCAACCCACTCAATGGCCTTGGGTCATTGTCCAGGGCAAGGGTCGGAAGCCTACGGGGAAGACCGAGCAATACCGGCCTCTGACGGCGTTAGAGAACTCCCCGCGGCTACGCCCCCTGCCACTCGACCCGCACTGCGCCGCGGGCCGCGGGCACCTCACGCGGAGGTGCGAAGCGGCCGGGAGGCGGAACCGAGCTCGCTGAGGGCCAGGGCGCGCGGGGGCCAGGGGGGGGGCCCCCCGCGGTGACGGCGAGTGGGGTCGATGCGAGCCGCCCGCGCGTTGTGCGCGGCGCGGGCGGGCCCAACCGGTCGGAGCAGTGGATGCTCCCCGCTGTAGATGCCGCGGAAAGTCGGCGTACGCATCCCCGGGGGGAGCTGGCGGGCCCCGGGGCTCCGTCGCGGCTCCCTGCCCGCGGTCCTGCGAGCCCGTGCCGGCCCACCTCTGGTGGGCGGAGTTAATTACAGAGGCCCGGCGGCCCGGCCGCGCCTCTCTCCCAGGGGAGGGGTGGGGTATGGGTCGCCTCGGTCTATCAGCTCCGTCCTCCTCCGCCAGCCAGCCTGGCCGGGGTGCCCACGGCGGCGCGCGAAGCGCGCCCCCCCTCCCGGGGCGGCGGCGCCCGGTGAGACGGCGGCGAGCCGCGTCTGCTCAGTACCTTGGGCCGGCCCTTCCGGCCGGCGCCGCGGCCACAGGGCTCCGGCAGCCCCCGGTGCCGAGCACCCCGGGCCCCGTCCCCCGGGTAGGCGCCACACGCGCCGAGAGGGGGACGGCTACGTCCAGGCGGGACGCAGCCTGCGCTGTCCCCCGCCCTCCACCCACCAACGGCGGAGGGGCCCCGGATGGCCCCATGCTGTCTGCCGAGCATTGGGGGAGCCCCCCGAGACGGCGGGGCACGCCTTCCCGGGCGGGCCCGCAACGGCGGCCCCCGGCCTTGAATAGGGACGAAGACACTCATGGGCGGCTCGGACCGGGCGGGGGCACGCCCCGCCAACCGGCCCCGGGGTCGGTGCAGAACACTAGTGTGGCTCGGCTGGGCCCGATGCCCCACTCGGCGCGTGGCCGACGGGGCTTCCGCACACGCAGCGGCGAGGACCCGAAACCCCAGACCGGTCCCCCCCGCCGGT     
N       TAAATTAAACCTTATAATACCTTTTTCATAAGAATCATGTCATATTACTTCTATTTATAATCTTATATAATAGTAATTTTATAGTAATAACTAACGAAGTGTTAATTTTACAATAGAATAATTGTTAGATGTATTTAAATTATTTTGATTTCATTTAAATATGACAGGTAGTTATAGACTTGAATTTACGCTCGTAAATGGTAATTTTATGATTACAATAAGATACTAGATAAGTATTTATTGCATATTTATAAATATGTTATATTCAATTCAGAATTATTAAGAATTTCATGATTGTAAATCAAACTTATTTTACTTTTAAAAAAAAATCTATAATAAATATTGTTACAAATTAGAAATTTTGATATTTGAGAATTAAACTGACACATATTTTTAATTCATTATATTATTCAAAATTTGTAGATATAATTATAAATATCATTTTATTAATAACAGTTGTGTAAATTATGTTTAGATTGATGTACCAATTTGACTTCAAAATAAAAAACTAAAAAATACTTCAATTTTTTATAAGAAAGACCATAGATTTCGTACTTTATCTGCATTTGAATACACAATTTTTCATTATATAAATAATGATGATAGTAAAGTATGATTTACTAATATAGTAAGATATTATAAATTATAGTATTAAACTATATTTACTAGCACGCAATAATTAAATCAGTCATGTTTTAAATACTATGTTTTCACTAATATATCATCTCCCTAATAATTTCCATTGAAAAAAAAAAATTTTCCTGAATTGTAATAGAAGATACATTAAAACTAAAGATAACATTAATAAATTTTAATTTAAATAAATATTCTTTTATTTAAAGAAAAATTGGCCATATAAAAAAGCCTTGAATATTCCAAACTTTTATGTAAATAAAAAAAATGTATATGTTATGAATAAGCAGAATTATTTTTGTAATTTATACAATGATTCATATTCTTTAAGGATTTCAAAAACATTGATAAGTTGTTATACTAGTAAAATTCCTCGTTCACTTATTATGCACGTAACTTTCTCTATGTGCTGACACGCTGTTGTCATCTAGGCAGGGTGCAGTTTCTCAAAGTGCTAGCTGACTGGACTAAGTTCTCCTAACCTAGATTTAATAAGTGATTCGACCTTTATAGTAAATTACATCGAAGTAGAAGAATGTTAAGAGATACCCGATTGCGTTATCGGTTTTCACCGCGATTTCAAAGCAATAATTAATCTCTGAGGTAAAATCAACCGAATACGTACGACGTTATTGATATTGAAAAAAGATTTAGATTTCAAATCAGATCGCATGAGCCGTTAATTGTCCCTATCTCAACAGTTTCTGAATACATTAAGATGGGCATTTCACGTAGTTCCGCCTACTAAAATATGGTTTCTTATATAAGTACTAGCCCACTTAAATGTAAGTGTGACACTTACAATGTTGATCTCACAGGCGTCTACAAATAGGGTGGCTTTCTATACCGGAGGATATTCAGTGCTGTTAAGCACGAGCAGTCCAGGACTACGAACCAATCTGTGACGTGAAAGGATTTTCCATACGCAACAATAAGTTCGCTTTTCTGAATTGTTAATATGCTTGTTGATCCTGGGTATTGCAATTGTAAAAGGCGCGACCCACCAATTTTAACTTAAGCTCTTGTCATTTATTCTTGAGGATATATATCCGGCTGATCTTGACTAAGTCATATACCCTCCAGTGCAAAAGCCTATCCTTGGGGCTTTGCTTATCTCTATCTACATTTGCCAGAGTGGTCAATGGCTTCAATCTTCATTGCGCGAGAGTTGTTCTCTGTTACAAGCTTAGCTATTAATGTTGCTATCTCCTTATATTGACAAACATATTTTACCCATAAGCACTGGCTGATATATTGAATCCTGGTCAATACACAATGCTAGGCCGGGGAATTCGTTAATCCCCCTGTATTGCAAGTTGCCTTCACAGAATTAGTTCTTCCTAAACTTTGTGTGCTACGAGACAGTTCACTGTTCCACCGTCCATCGACCCGCGAAAATGCAACGTTGGGCGCGGTGTAAAAGGCAGTGACACGACGATCGGGGAGGATACCAGGTAGCGATGAGAACACCGCTAGCCCCTAGTTCTGGCGCGTCGCTAAGGGCGTCGAGGTATTGATGGGCAGATTCGATCTATGTGAGCGTTTGAGTGAGTGTGGATAACCACACTCCGAGCCCAGCCTGGCCCACCCACCCGGGGCGCCCGTGGCGAAAAGTAACTGTTGCTCGCTGCTGGTACAACGAATGTGAGACAGCGCTGGGGCCTGCTCCCGCGCTTGTGACCGTGCGCATGGCCTACGGACGGGCGCGAGGACTGTAAAGTGCAATAAAGCGCGTAATCACGCGGGCCGATCGCGGCCCCCTGTAGTGGCTCATAAGTAGGTAAGACCGTGGCTGTCTCAGGACGCCCTAAAATGCTTCCATACTGGGGTTGGAAGCTTCCTTGCTCGTAGCCCGAGCAAGAAAAAATGGCCGCGGCGTGGCTCGGTTCCGTCGATTCCTGTCGCCCCCACAACACGATCAAGCCGACTCGCGTCACCACGCGCTGATGGCTTGGCCGATCACTGGAAGAAAGCTCCAACCAGTGCGGTGGTCTGTCGCGCCGATCTGCGTGCGTTGCCGAGGGGTATTGGCTCGCTGGGCCCCGGCTTGAGGACGATCAGGCGGCGCCCTGGTCGTGTGAGGTATCGGATCTCCCCCAGCGATAATTTGACCTCCGAGCCGGTCGGCTCGTCTAGCCACGATAGGAGGTGCGGCGGACGTCTGGAATCGTGTCACACGGGTACGGCATGGCAAGACGATCACGTTGGGCACCCCTATAAGATCGTCCGCAGACGAGATGTTGGCTCCAACCCACTCCTTGGCCTTGGGTCCTTGGCCAGGGCAGGGCTGGGAATCCTACGGGGAAGACCGAGTAATATCGTCCTCTGGCGGGCTGAGAAAACTCTCCACGGCTACCCCCCCTACCCCTCGACGGGCACGTCCCCGCGGGCCGCGCGCGTCTCCTGCGGTGGTGCAAAGCGCCCGGGAGGCGGAACCGAGCTCGCTGAGGGCAGGGGCGCGCGGGGCACAGGCGGCCGGCCGCCCGCGTTGACGGCGAGTGGGCTCGGTGCGCGCGGCGCGCGCGTTGCGCCCGGCGCGGGCGGGCTCAACCGGTCCGACCAGCGGATCCTCCGCGCTGCAGATGACGCGGAAGGGCCGCGTACGCATCCCAAAGGCTAGCTGGCGCGCCCCGGGGATTCGTCGCGGCTCCCCGCCCGCCGCCCTCAGAGCCCCTGCCGGCATACCTTTGGTGGGCGGAGTGCATTACAGAGGGCCGGCGGCGCGGCCCCGCCTCTCTCCCAGGGGAGGGGCGGGGTATGGGTCGCCTCGGTCTATGAGCGGCGGGCTACTGCGCCAGCCAGCCTGGCCGGGCTGCCCACGGCGGCGCGCGGAGCGCGCGGCCCCGCGCGGGGCGGCGGCGCCCTGTGAGACGGCGGCCAGCCGCGTCTCGTCAGTACCTTCGGCCGACCCAGCCGGCCGCCACCGCGGCCACAGGGCTCCGCGAGCCCGCCGCGCCCAGCACACCGGGCCCCGTCGCCCGGGTAGGCGCCACACGCGCCGAGAGGCGGACGGCTACGTCCCCCCGGGACCGGGCCTGCGCTGTCCGCCGCCCTCCACGCACCAACGGCGGAGGGGGCCCTGCGCGCCCCCGGCTGTCGGCCGAGCAGTGGGGGAGCCCCTAGACACGGCGGGGCACGCCTTGCCGGGCGGCGCCGCAGCGGGGGCCCCCGGCCTTGACTAGGGGCGGTGACTCTCATGGGCGGCTCGGAGCGGCCGGGGGCACGCCCCGCCAACCGGCCACGGGTTCGGCCCAGAACAGGAGTGTGGCTCGGCTGGGCCGGATACCCCACTCGGGGAGTGGCCGACGCGCCTGCCGCAAGCGCGCAGGCGACGTCCCGAAACCCGAGACCGATCCCACGAGGCGGT     
M       AGAATTATAAGTTTTAAAACCTTTTTCTTAAGAATCATGTTAAATTACTTCTCTTTACATTCTTATAAATTAGTAATTTTATAATAATAACTAACAAAGTTTTAACATTACAATAGAATAATTGTAATATAAATTAAAGTTATTTTGATTTAATTTAAAAATGATAGGTAGTTTTCGAATTGAATTTACGTTCCTAAATAGGAATTTTTTGTTTATAAAAAGATCCTAGATAGGTATTTATTGCATATTTTTAAATATGTTATATTTAATTCAGTATTAATAATAATATCATAATTGTAAATCTAACGAATTTTACTTTTAAAAAACAATCTATTATAAATGTTCTGACAAATTAGAGATTGTGATATTTGAGAAATAAAATGACACTTATTTTTAATACATTTAATTATTCAAATTTTGTAGATATAATTATATATAACATATTAATAATAACAGTTATGTAATTTATGTTTACATTGATGTACCTCTTAGACTTCAAAATAAAATATTAATAAATACTTCAATTTATTATATGAAAGACCATAGATTTCTTGCTTTATATGTTTTTGACTACACAATTTTTCATTAAATAAATTATGAAAATAGTAAATAATGATTTACTTATATAGTAAGATATTATAAATTATATTAATAATGTAAATTTACTAGCACACAATTATTAAATAAGTCTTGTTTTACAAACTATGTTTTCAATTAGATATCATAACCCTAATTATTTCCATTGAAAAATAAAAATTTTCCTGAATTGTAATATAAAAATAGTTAAAACTAAAGATAACATTAATAAATTTTAATTACAATAAATATTTTTTTATTTAAAGTAAAATTGGCCTTATAAAAATGGCTTGAATATTTCAAAATTTAATGTAAATAAAGTAGATGTATATGGTATGTATAAGCAGAATTAATTATGTAACTTTTACTATGATTCATCTTCTTAATGGATATCTAAAACACTGAAAAGTTGTTTTTCTAGTAAAATTCCTCGTTCAGTAATTAAGTACGTAACTTTGCCTATGGGCTGTTACGCTGTTGTAATCTAGGCAGGGTGCTGTTTCTCATAGTGCTAGCTTACTGGACTAAGCTCTCCTAACGAAGATTTAATAGGTGTTTCGACCTTTATAGTAAACTACATCGAAGTAGAAGATTTTTAAGAGATGAGCGATTAGGTTATCGGTTTTCTCCTCGTTTTCAAAGCAATAATTAATCTCTGAGGTAAAAGCAACCGAAGTCGTACGACTTTATTGATATTGGACCAAGATTTAGATTTCATATCAGGTCGCATGAGCCTTTAATAGTCCTTATCTTAACATATTTTGATTACATTATGTTTGGCATTGCACGTAGTACCGCCAACTAAACTATGGTTTCTTATATTATGAATAGCGCACTTAAATGAAAGTGTCACACTTACAATGTTGATCTCACAGGCGTCAACATATAGGGTGGCTTTCTATACCGGAGGATACTCAGTGGTGTTATACACGTGCAGTCCAGGGCTAAGAACCACTCTTTGACGTGTAAGGATTTTCCATTTACAACAATAAGTTCGCTTTTCTGAATTGTTGAAACGCTTGTTGGTCGTGGGTATTGCAATTGTAAAAGGCGTCGCCCAGCAATTGTTACTTGAGCACTTGTCATTTATTCTTGAGGATTTATAGCTGGCTGATATTGGATACGTGTTATACCCTCCCCTGCAAAAGCATATCCTGGGGGCTTTCATTATCTCTATCTAATTTTGCAAAATTGGTCAATTGGTTCGATCTGCATTGCGCGAGGGTTATTCGCTGTTGCGAGCTTCGCTATTAATGAAGCTATCTCCTTATATTGACAAACCTATTTTACCCAGAAGAACTGACTGATACTTTGATGCCTGGTCAAGACACAATGCTAGGTCGGTGAATTCGTTATTCCCCCTGCCTTGAAGATTTCTTTCACAGAATTGGTTCTTCCTAAGATTTGTGTCCTAAGTGACAGTTCAATCTTCCACCGTCCATCGACCCACGAAATTGCAACGTTGGGTGCGTTGTCAAAGCCAGTGACACGACGATCGGGGAGGATCCCAGCTTGCGATGGGTAAACCGAGAGCCGCTTGTTCTGGCGTATCTCTAAGGGCGTCGAGGTATGGATGAGCAGATTCGATCCGTGTATGCGTTTGAGAGAGTGTGGATAACCACACGCCGAGCCCATACTGGCCCACCCACACGGGGCCCCCGTGGCAAAAAGGAACTCTTGCCCACTGCTGCTTTAAAGAGTGGGAGACAGGCCTTGGGCCTGCTCCCGGGCTTGTGAACGTGCGCATCGCCTACGGACGGGCCCGAGGACTGAAAAGTACAATAAAGCGAGTAAGCGCGCGGGCCGATCAGCGCCCCCAGTAATGGCGTATAAGTGGGGAAGACCGTGCCTGTCTCAGGACGCCCTGAAATGGCTCCACAGTGGCGTTGGACGCTTCCTTGATCGTAGGACGACCAAAAAAAAAAGGCCGCGGCGTGGCTCTGTTTCGTCGATTCCTGTCGCCCCCACAAGCCGATCGAGCAGACTCGCCTCACCACGCGCTGATCGCTTGGCCGATCACAGTAAAAAATCTCCGACCAGTGCCGTGCTCCGCCGCGCCCAGATGCTTGCGTTGCGGAGGGGTATTGGCACGCTCGGCCCTGGTTTGAGGACGATCAGGCGGCGCGCTGGTCGTGTGAGGTATCGGATCTCTCCCAACGATAATTTGACCTCCGAGCGAGTCGGGTCGCCCCGCCACTATAGGAGGTGCGGCCCACGTCTGGAATCGTGCGTCACGGGTACGGCAGGGCGAGACGGTCACATTGGGCAGCCTTATAAGATCGTCCGCAGACACGCTGTTGGTTGCAATCCCCTCTAGGGCCCTGGGTCCTGGTCCAGGGCATGGCTCGGAAGCATACGGGGAAGACCGAGAAATACCGTCCTCTGCCGGGATTAGAAAACGCTCCGCGGCTACCCCCGCTACAACTCGACGCCCAAGCGCCCGCGCGCCCCGCGCGCCTCGTGCGGAGGTGCAAAGCGCCCGGGAGGCGCAACCGAGCTCGCTGAGGGCAAGGGGGGGCGGGGGGCAGGGGGGCGGCCGCCCGCGGTGACGGCGACTGGGCACGATGCGAGCCGCGCGCGCGTTGTCCCCGGCCCCGGAGGGCACAACCGGTCGGAGCAGCGGGTGCTCCACGCTGCAGATGTCCCGGAAGGACGTCGTACGCATCCCACGGGCCAGCTGGCGCGCCCCGGGGCTCCGTCGCGGCTCCCTCCCCGCCGCCCTCCGAGCCTCTGCCGGCCTACCTGTGGTGCGCGGAGGGCATTACAGAGGCCCGGCGGCCCGGGCCCGCCTCTCTCCGAGGGGAGGGGTGGGGTATGGGTGGCCTCGGTCTATGAGCGGCCTCTTACTCCGCCAGCCAGCCTGGCCGGGTTGCCCACGGCGGCGCGCGACCCGCGCGCGCCCTCGCGGGGCGGCGGCTCCCGGTGGCACGGCGGAGCGCCCCGTGTACTCCGTATCTTCGGCCGACCCTTCCGGCCGCCGCCGCTGCCACAGGGCTCCGCGAGCCCCCGGTGCCCGGCCCCGCGCGCCCCGTCTCCCGGGGAGGCGCCACACGCGCCGAGAGGCGGACGGCTGCGTCCACCCCGGACAGGCCCTGCGCTGTCCTCGGCCCTCGACACACCAACGGCGGAGGGGCTCCTGCTCGACCCCCGGTGTCTGCCGAGCATTGGGGGGCCCGCGGGAGACGGCGGCGCACGCCTTCCCGGGCGGGCCCGCCCCCGCGGACCGCGCGGTTGACTAGGCCCGCGGACACTCACGGGCGGCTCGGAACGGCCGGGGGCACGCCCCGCCAACCGGCGGCGGGGGCGGCCCAGAACAGTAGTGTGGCTCGGGTGGGCCGGATCCCCCACTCGGCGAGGGGCCGACGGGCCTGCCGCAAACGCCGAGGCGACGTCCCGAAACCCCAGCCGGGTCCCCCGGCCCGGT     
L       TATATTAAAACTTATTAGACCTTTTTCTTAAGAATCATGTCAAATTACTTCTCTTTACAATCTTATAAAATAGTAATTTTAATATAATACCTAACGTAGTGTTAAAATAACAATAGAATAATTGTATGATGTTTTAAAATTATTTTGATTTCTTTAAAATATGACTGGAAGTTATAGACTTGAATTTATGCTTCTAAATAGGAATTTTATGATTGCAATAAGACACTAGATAAGTATTTATTGCATATTTTTTAATATGTTAATTTAGATTCAGCATTAATACAAATATCCTAAATGCAAATCTAACGAATTTTACATGTAAAAAACAATCTAAAATAAATATTCTGACAAATTAGAAATTGTGATATATGAGAACTAAAAATACACTTATTTTTAATACATTAAATAATTCATAATTTGTAGAAATAATTATATATATCTTATTAATAAAAACAGTTATGTATTCTATGTTTAGATTTATGTACCGATTTGACTTCAAAATAAAATACAAATATATACTTCAATTTATTATATGAAAGACCATAGATTTCTTATTTTATGTGCATTTGATTACACAATTTTTCATTATATAAATAATGATGATAGCAAATCATCATTTACAAATTTAGTAAGTTTTTAGAAATTATAGTATTAATGTAAAATTACTAGCATGCAATAATTAAATGAGACATGATTTACAAACTATGTTTTCAATTAGAAGTCATCCCCCTAATAATATCCATTGAAAAATAAAAAGTTTCCTGAATTGTAATATAATAATGGTTAAAACGAAAGATAACATTAATAAATTTTAATTAAATAAAATATTCTTTTATTTAAAGTAAAATTGGCCATATAAAAAAGGCTTGAATACTGCAAAATTTAATGTAAATAAAATAGTTGAATAAGTTATGAATAAGCAGAATTAATTATGTAATTTTTACAATGATACATCTTCTTAAAGGATATCTTAAACATTATAAAGTTGTTATACTAGTCAAATTCCTCGTTCAGTTATTTAGTACATAACTTTCTCAATGGGCTGTGACGCTGTTGTCGTCTAGGCAGGGGGCTGTTTCTCAAAGTGGTATCTTACTGGACTAAGCTCTCCTAACCTAGATTTAATAGGTGTTTCGACCTATATAATAAATTACATCGATGTAGAAGAATATTAACAGATGGGCGAGTCGGATATCAGTTTTCTCCGCGGTTTCAAAGCAATAGTTAATCTCTGAGGTAAAATCAACCGCAGACATACCACGTTATTGATATTGGACCAAGATTTAGATTTCAGGTCAGCTCGCATGAGCCTCTAATAGTCCATATCTGAACAGGTTCGGATTAAATTAAGATAGGCATTTCACGTAGTCCCGCCTACTAAAATATGGGTTATTATATTATAAATAGCCCACTTAAACGAAAGTGGCACACTTACAATCTTGATCTCACAGGAGTCAACAAATAGGGTGGCTTGCTATACCGGAGGATACTCAGCGTTGTTAAGCAAGTGCAGTCAAGGACTAGGAACCAATCTTTGACGTGAAAGGATTTTCCATTTGCAACAATAAGTTCGCTTTTCTGAATTGTTTAAATGCTTATTGTTCCTTGATATACCACTTGGAAAAGGCGCGGCCCACCAATTGTCACTTAAGCAGTCGGCCTTTATTCTTGAGGATTTATAACTGGCTGATCATGACTACGTGGTATACCCTCCAGGGCAAAAGCATATCCTGGGGGCTTTGATTAACTCTATCTACTTTTGCCAGATTGGTCAATAGTTTCAATCGGCATTACGCGAGAGTTGTTCGCTGTTATAAGCTTCGCTATTAATGAAGCTATCTCCTTATATTGACACACGTATTTTACCCATAGGCACTGGCTGATAGATTGATTCCTGGTCAATACACAATGATAGGCCGGTAAATTCGTTAATCCCCCTGCCTTGAACCTTTCCTTCACAGAATTCGTTCTTCCTAAGCTTTGTGTCCTACGAGACAGTACAATATTCCACAGTCCATCGACCCGCGAAATTGCAATGTTGGGCGCGTTGTGACAGGCAGTGACAGGACGAACGGGGAGGCTGCCAGCCACTGATGAGAATACCGATAGCCCCGCCTTCTGGCGTAGCGCTAAGGGCTTCGAGGTATGGATGAGCAGATTCGATCTATGTTAGCGTTTGAGAGAGTGTGGATAACCACACTCCGAGCCCATGCTGGCCCACGCACACGGGCCGCCCGTGGCAAAACGAAACTTTTGCTCACTGCTGCTATAAATACTGGGATACAGGGCTGGGGGCTGCTCCCGCGCTTGTGACCGTGCCCATAGCCTACGGAAGGGCGCGAGGACTGAAAATGACAATAACGCGAGTAACCCCGCGGGGCGATCGAGGCCCCCTGTAGTCGCTTATAAGTAGGTAAGACCGTGGCTGTCTCAGGACGACCTGAAATGCGTCCAGACTGGGGTTGGATGCTTCCTTGATCGAAGCTCGACCAAGAAAGAAAGGCCGCGGCGTGCCTCGGTTTCGTCGATTCCTGTCGCCCCCACAACGCTGTCGAGCAGATTCGCGTCACCACGCGGTGATCGCTTGGCCGATCACAGTAGGCAAGCTCCAAACAGTGCGGAGGTCCGTCGCGCTGAGCTGCTTGCGTTGCCGAGCGGTATTGGCTCGCTGGGCTCCTGCTTGAGGACGATCAGGCGGCGCCCTGGTCGTGGGTGGTATCGGATCTCCCCCAGCGATGCTTTGACCTCCGAGCCCGTCGGTTCGCCTCGCCGCGATATGAGGGGCAGCGCACGTCTGGACTCGTGCGTCACGGGTACGGCAGGGGGAGACCGTGACGTTCCCCACCCCTATAAGATCGTCCGCAGACCGACTGTTGGTTGCAACCCACTCACTGGCATTGGGTCCTCGTCCAGGGCACGGCTCGGTATCCTATGGGGAAGACCGAGAAATACCGTTCTCTGACGGGGTTAGAAAACTCGCCCCGGCTACCCCCCCTACTACTCGACGCGCACGGCTCCGCGCGCCCCCCGCGCCTACTGGGGAGGTGCGAAGCGCCCGGGAGGCGGAACCGAGCACGCTGAGGGCAAGGGCGGGCGGGGGACAGGGGGGCGGCCGCCCGCGGTGACGGCGATTGGGGCCGATGCGCTCCGCGCGCGCGTTGTGCCCGGCGCGGGAGGGCACAACCGGTCGCAGCAGCGGATACTGCCCGCTGCAGATGTCCCGGAACCTCGGCGTACGCCTCCCAGGGGCCAGCTGGCGCGGCCCGGGGGTCCGTCGCGGCTCCCTGCCCGCCGCCCTCCGAGCCTCTGCCGGCCTACCTCTGGTGGGCGGCGTGCCTTACAGAGGCCCGGCGACGCGGCCCCGCCTCTCTCCGAGGGGAGGGGTGGGGTATGGGTCGCCTCGCTCTATGAGCGGCCTCCTACTCCGCCAGCCAGGCTGGCCGGCGTGCCCACGGCGGCGGGCGGAGCTCGCACCCCCTCGCGGGGCGGCCGCGCCCCGTGACACGGCGGCGAGCCGCGTCTGCTCGGTACCTTCGGCCGACCCTTCAGCCAGGCCCGGCCGCCACAGGGCTCCGCGTGCCGCCGGTGCCCGGCAGCCCGGGCCCCGTCGCCCGGGTAGGCGCCACACGCGCCGAGGGGCGGACGGCTACGTCCACCCGGGAGCGGGCCTGCGTTGTCCCCCGCCCTCCCCGGACCAACGGCGGAGGGGTTCCTGATCGCCCCCTGGTGTCTGCCGAGCATTGGGGGAGCACCGGGAGACGGCGGGGCACGCCTTCCCCGGCGGCCCCGCACCGGGGGCCCTCCGCCTTGACTAGGGGCGCAGACACTCATGGACGGCTCGGACCGGCCGGGGGCACGCCCCGCCACCCGGGCGCGGGGCCCGTCCACAACACTAGTTTGGCTCGGCTGGGCCGGATCCCCCACTCGGCGAGTGGCCGACGGGCCTACCGCACACGCTGAGGCTACGACCCGGAACCCCAGACCGGCCCCCCCGGCCGGT     
K       TAAATTTTACCTTATAATACCTTTGTCATATTAATCATGTCAAATTACTTCTCTTTTCAATCTTATAAAATAGTAATTTTATATTAATAACTAACAAAAAGTTAATATGACAATTAAAAAATTGTAAGATGCATTAATATTATTTTGATTTCTTTTAAAAACGACAGGTAGTTGTAGACTTGAATTTACGCTCGTAAATAGTAATATTATGATTAAAAAAAGATACTAGATAAGTATTTATTGCATATTTTTAAATATGTTATCTTCAATTCAGCATTAATAAAAATATCTTAATTGTAATTCTAACGAATTTTACTTGTAAAAAATAATCTAAAATAAATCTGTTAACAAATTAGAAATTGTGACATTTGAGAATTAAAATGACACTTATTTCTAGTTTATTAATTTATTCAAAAGTTGTAGATAAAATTATATATATCATATTATTAATAACAGATATGTATTTGATGTATAGATTCATGCACCTAATGGAGTTCAAAATAAAGTACTAATAAATACATCAATTTATTATATGAAAGACCATAAGTTTCTTGCTTTATCAGTATTTGACTACACAATTTTTCATTATATAAAATATGATGATAGTAAATTATGACTTACAAATATAGTAAGTTCTTAAAAATTACAGTATTAATGTATAGTTACTAGCACGCAATAATTTAATCAATCTTGTTATAATAACTATGTTTTCAATGAGATATCATAACCCTAATAATTTCCTTTGAAATATAAAAATTTTAATGAATTGTAATATAATAATGGTTAAAACTAAAGATAACTTTAATAAATTTTAATTTCAACAAATAGTCTTTTATTTAAAGTAAAATTGGCCTTATAAAATAGGATTGAATATTTCAAAATTTGATGTAAATAAAAAAGATATATATGTTATGAATAAGCTGAATTAATTATGTAATTTTTACTATGATTCCTATTCTTAATGTATGTCTGAAACATTGTAAAGTTGTTATACTAGTAAAATTCCTCGTTAATTTATTAAGTACGTAACTTTCACTATGGGCTGTCACGCTGTTGTCATTTAGGCAGGGTGCTGGTTCTAACAGTGCTAGCTCACTGGACTAAACTCTCTTAACCTAGACTCAATAGGTGATCCGACCAATATAATAAATTACCTCGAAGAAGAAGAATATTAAGAGATGCGAGATTAGGTTATCGGTTTTCTCCGCGGTATCAAAGCAATAATTAATCTCTGAGGTACAACAAACCGAATACCTACGACTTTATTGATATTGTACCAAGATTTAGATTTCAGTTCAGGACGCATGAGCCTTTAATAGTCCATATCTCAACAGTTTTTGATTACATTAAGATAGGCATTGCACGTTGTTCCGCCTACTAAAATATGGTTTCTTATATTATAAATAGCACACTTAAATGAAAGTGTGACGCTTACAATGTTGATCTCTCAGGCGTCAACAAATAGGGTGGCTTTCTATACCGGAGGACATTCAGCGCTGTTAAGCATTTGCAGTCCAGGACTATGAACCAGTCTTTGACCTGAAAGGATTTTCCATTAGCAACAATAAGTTCTCGTTTCTGAGTTGTCGACATGCTTGTCGCTCGTCGGTATTTCAAGTGTAAAAGGCGCGTCCCACCAATTGTCACTTAAGCACTTGTCATTTATTCTGGAGGATTTCTTACTGACAGATATTCTCTACGTGGTAAACCCTCCAGTGCAAAAGCCTATCCTGAGGGCTTTGTTTATCTCTATCTACTTTTGCCAGATTGGTCAAGGGGTTCAATCTGCATTACGCGAGAGTTGTTCGCGGTTGCAAGCTTCGCTATTAATGAAGCTAACTCCTTATATTGACAAACCTATTTTACCCATAAGCACTGGCTGATACATTGATTCCTGGTCAATACACAATGGGAGGCCGGTGAATTCGTTAATCCCCCTGCCTTGAACGTTGCTTTCACAGAATTGGTTCTTCCTAAGTTTTGTGTCCTAAGAGACAGTTCATTATTCCACCGTCCATCGACCCGCGAGATTGCAACGTTGGAGGCGTTGTGACAGCCATTGACACGCCCAGCGGGGAGGACGCCAGCACCCGATGAAGAAACAGATAGCCCCTAGTTCTGGCGTGTCGCTAAGGGCGTCGAGGTATCGATGAGCAGATTCGATGTATGTAAGCGTTTGAGTGAGGGTGGATAACCACACGCCGAGCCCATACAGGCCCACACACACGGGGCGCCCGTGGCAAAAAGTAACTCTTGCACACTACTGCTATAAAGACTGCGATCCAGGGGTCGGGCCTGCTCCCGCGCTTGTGACCGTGCGCATCGCCTACGGACGGGCGCGAGGACTGTAAGTTACAAGAAAGCGCGGAAGCACGCGGGCTCATCGAGGCCCCCTGTACTGGCTTATAAGTAGGTAAGACCGTCGCTGTCTCAGGACGCCCTAAAATGATTCCAGACTGGTGCTGGAAGCTTCCTTGATCGTAGCCCGACCAAGAAAAAAAGGCCGCGGCGTGGCTCGGTTTCGTCGATTCCTGTCGCCCCCACAACGCGATGGACCAGACTCGCGTTACCAGGCGGTGATGGCTTGGACGATCACAGTAACAAAGCTCCAACCAGTGCCGTGGTCCGTCGCGCCGAGCTGCTTGCCTTGCCGAGGGGTATTGGCTCGCAGGGCTCCGGCGTGAGGACGATCAGGCGGCTCGCTGGTCGTGTGAGCTATCGGATCTCCCCCAGCGATAATTTGACCTCCGAGCCCGTCGGGGCGTCTCGCCTCGATAGGAAATGCGGCGCACTTCTGGAATCGTCCGTCACGGGTACGGCAGGGCGACACAGTGACGTTCGTCACCCCTATAAGAACGTCCGCAGACACGATGTTGGTTCCAAGCCACTCCATGGCCTTGGGTCCTTGTCCAGGGCAGGGCTCGGAACCCTACGCGGAAGACCGAGAAACACCGTCTTCCGGCGGGTTTAGATAAATCGCTGCGGCAACCCTCCCTACCTCTCGACGGGCACGGCCCCGCGGCCCCCGCGCGCCTCCTGCGGAGGTGCAAAGCGCGCGGGAGGCGGAACCGAGCTCGCTGAGGGCAAGGGCGGGCGGGGGACAGGGGGGCGGCCGCCCGCTGTCACGGCGATTGGGCTCCATGCGAGCGGCGCGCGCGTTGTGCCGGGCGCGGGCTGGCACAACCGGTCCGAGCAGCGGATGCTGCGCGCTGCAGACGCCGCGGAAGGCGGGCGTAGGCATCCCAGGGGCCAGCTGGCGCGCCCCGGCGGTCCGTCGCGGCTCCGTGCCCGCCGGCCTCGGACCCTCTGCGGGCCTACCTCTGGTGGGCGGAGGGCGTTACAGAGGCCCGGCGGGCCGGCCCCGCCCCTCTCCGAGGGGAGGGGTGGGGTATGGGTCGCCTCGGTCTATGAGCTGCGTCCTATTCCGCCAGGGAGGCTGGCCGGGCTGCCCACGGCGGCGCGCGGAGTCCGCGCCCCCTCGCAGGGCGGCCGACCCCCGGGAGACGGAGGCGAGCCGCGTCTGCTGAGTACCTTCGGCCACCCCGTCCGCCCGTCGCCGCGGCCACAGGGCTCCGCGAGCCGCCGGTGCCCGGAAGCCCGGGCCCCGTCCCCCGGGCAGGCGCCGCACGCGGCGAGAGGCGGACGGCTACGTCCACCCGGGATCCGGCCTTCGCTGTCCCCCGCCCTCGACCCACCAGCGGCGGAGGGGGTCCTGCTCGCCCCCTGGTGTCTGCCGAGCATTGGGGGAGCGCAGGGAGACGGCCGCGCACGGCTTCCCGGGCCGGTCCGCAACGGGGGCGCCCGGGCTTGACTAGGGGCGCAGACACTCATGGTCGGCTCGGATCGGCCGCGGGCACGCCCCGCCAACCGGCCGCCGGCTCGGTCCAGAAGACTAGTGTGGCTCGGCTGGGCCGGATCCGGCACTCGGCGAGTGGCCGACGGGCCTGCCGCAAACGCAGAGGCGACGCCCCGAAACCCCAGACCGGTCCCCGCAGCCGGT     
J       TAAATTATAGCTTATAATACCTTTTTCATAAGAATCATTTCTAAGTACTTCTCTTTATATTCTGATTAAATAGTAATTTTATTATAATAACTAACAAAGAGTTAAAATAACAATAGAATAATTGTAAGATGTATCAAAATTGTTTTGATTTCTTTTAAATATGATAGGTAGTTATAGACTTGAATTTACGCTAGTAAATAGGAATGTTATGATTACAATAAGATACTAGATAAGTATTTATTGCATATTTTTAAATATGTTATAATCAATTCAGCATTAAAAAAAATATCGTAATTGTAAATCTAACGAGTTTTACATGTAAAAAATAATATATAACAAATATTTAAACAAATTAGAAATTGTTATATTCGAGAAGTAAATTGTAACTTATTTTTAATTCATTAAATTATTCAAAATTTGTAGATATAATAAAATATATCTTATTAATAAAAACAGTTATGTATGTTATGTTTAGATTTATGTACCTATTTGAATTCAAAATATAATACTAATAAATATTTAAATTTATTATATGAAAGACAATAGATTTCTTGCTTTATATGCTTTTGACTACACAATTTTTCATTATGTAAATTATGATGATAGTAAATAATGATTTACAATTATATTAAGATTTTATAAATTATAATATTAATGTATATTAACTAGCACGCAATAATTAAAAAAGTAATGTTTTACCATCTATGTTTTCAATAAGATATCATACCCATTATAATTTCCATTGAAAAATAGTAATTATCCTGATTTGTAATATAATAATGGTTAAAACTAAAGATAACATAAATAAATTTTAATTAAAATAAATATTCGTTTAATTATAGTAAAATTGGCCATATAAAAAAGGCTTGAATATTTTAAAATTTAATGTAAAAAAAAAAGACGTATATGTTATGAATAAGCAGATTTAATTATGTAAATATTACAATGATTCATCTTCTTAAAGGATATCTATAACATTGATAAGTTGTTATACTAGTAAAATTCCTCGTTCAGTTATTTAGCAGGTAACTTTTGCTATGGGCTGTCACGCTGTTGTCATCTAGGCAGGGTGCTGGTTCTCAAAGTGCTAGCTGACTGGCCTAAGCACTCCTAACCTAGATGTAATAGGTGATACGACCCTTATAATAAATTACAACTAAGAAGTAGATTATTAAGAGATAAGCGATAAGGTTATCGGTTTTCTGCGTGGTTTCAAAGCAATAATTAATCTCTGAGGTAAAATCAACCGTAAACGTACGACTTTATTGATATTGCACCAAGATTTAGATTTCCGGTCAGTTGGCATGAGCCGGTAATAGTCCATATCTCAACATTTTTTGATTACATTAAGATAGGCATTGCAGGTTGTCCCGCCTACTAAAATATGGTTTCTTATATTAGAAGTAGCCCACTAAAATGAAAGTGCCACACTTACAATATTGATCTCACTGGCGTCGACAAATTGGGTGGCTGTCTATACTGGAGGATAATCAGCGCTGTTCGGCACGTGCAGTCAAGGACTATGAACCAATCCTTGACGTGAAAAGATTTTCCATAACGAATAATAAGTTCACTTTTCTGAATTGTAGAAAAGCTTCTTGGTCGTAGGTATTTCAAATGTAAAAGGCGGGGCCCACCAATTGGCACTTGAGCACTTGACCTTTATTCTTGAGGATTTATTCCTGGCTGAACTTGACTACGTGATATACCCTCCTGTGCAAAAGCCTATCCTGGGGGCTTTGATAATCTCCATCAACTTGTGCCAGATTGGTCAATTGGTTCAATCTGAATTGCGCGAGTGTTGTTCGATGTTCCAAGCTTCGCTATTAATTCAGCTATCTCCTTATATTGACAAAACTATTTTACCCATAAGCACTGGCTGATACATTGACTCCTGGTCAATACCCAATGGTAGGCCGGTGAATTCCTTAATCCCCCTGCCTTGAAGATTGCCTTCACAGAATTCGTTCTTCCTAAGCTGTGTGTCCGATAAGACGGTTCAATATTCCACCGTCCATCGACCCGCGAAACTGCAAAGTTGGGGGCGTTCTGACAGGCAGTGACACGACCATCGGGGAGGCTGCCAGCTAGCGATGAGCAAACCGATAGCCCCTAGTTCTGGCGTATCGTTAAGGGCCTCGAAGTATGGATGAGCAGATTTGATGCTTGTCAGCGTTTGAGCGAGTGGGTATAACCACACTCCGAGCCCATGCGGGCCCACACACACGGGGCGCCCGTGGCAAAAAGTAACTCTTGCTCACTGCTGTTATAAGGAATGGGAGACAGGGATGGGGCCGGCTCACGAGCTTGTGTCCGTGCGCATCGCCTACGGAGGGGAGCGAGGACTGTAAAACTCCATAAAGCGCGTAACCACGCGGGGTGTTCGAGGCCCCCTGTAGTGGGTTATAAGTAGGTAAGACCGTGGCTGTCTCAGGACGCTCTGAAATGCTTCCACACTGGGGTTGGACGCTTCCTTCATCGTAGCCCGACCAGGAAAAAAAGGCTGCGGCGTGTCTCGGTTTAGTTGATTCCTGTCGCCCCCACAAGGCCATCGAGCAGACTCGCGTCACCACGCGCTGATCGGCTGGCCGATCACGGTAAGGAAGCTCCAAGCAGTGCCGTGGTCCGCCGCGCCGAGCTGCTTGCGTTGCCGAGGGGTATTGGCTCGATGGGCCCCGCCGTGAGGACGATCAGGCGGCGCGCTGGTCGTGTGTGGTATCGGATCTCCCCCAGCGATAATTTGACCTCCGAGCCCGTCGAGTCGTCTTGCAACGATAGGAGGTGCCGCTCACGTCTGGACTCGTGCGTCACGGGTACGGCACATCGAAAAAGTTACGTAGGGCACCCGTATAACATCGTCCGCAGACAGCCTGTTGGTGGCAGCCCGCTCATTGGCCTTGGGTCCGTGTCCAGGGCAAGGCTCGGCAGCCTACGCGGAGGACCGAGAAAAACCGTCCTCTGACGGGGTTAGAAACATCTCCGCGGCTACGCCCCCTACCACCGGACGGGCACGGCCCCGCGGGCCCCCCGCCCCTCCTGCGGAGGTCCACAGGGCCCGGGAGGCGGAACCGAGCTCGCTGAGGGCAAGGGCGGGCGGGGGCCAGGCGGGAGGCCGCCCTCGTTGACGGCGATTGGGCCCGATGCGAGCCGCTCGCGCGTTGTGCCCGGCGCGGGAGCGCACAACCGGTCGGAGCAGCGGGTTCTCCCCGCTCCAGATGCCTCGGAAGGGCGCCCCACGCATCCCAGGGGCTAGCTGGCGCGCCCCGGGGGTCCGTCGCGGCTCCCTGCCCGCCGCCCTTCGAGCCTCTGCCGGCCTACCTGTGGTGGGCGGAGTACATTACAGAGGCCCGGCGGCCCGGCCGCGCCTCTCTCCGAGGGGAGGGGTGGGGTATGGGTCGGCTCGGTCTATGAGCGGCCTCCTCCTCCGCCAGGCAGCCTGGCCGGGCTGCCCACGGCGGCGCGCCAAGCGCGCACCTCCTCGCGGGGCGGCCGCGCCCCGTGAGACGGCGGCGAGCCGCGTCTGCTCCGTACCTTCGGCCGACCCTTCAGGCCGGCGCCGCCGCCACACGGCTCCGCGAGCCCCCGGTGCCCAGCAGCCCGGGTCCCGTCCCCCGGGCAGGCGCCACACGCGGCGAGAGGCGGACGGCTACGTCCGGCCGGGACCGGCTCTGCGCTGTCCCCCGCCCTCCACGCACCATCGGCGGAGGGGTTCCTGCTCGCCCCTTGTTGTCTGCCGAGCATTGGGCGAGCCCCGCGAGACGGCGGGGCATGCCTTCCCGGGCCGCCCCGCAACCGGGCCCCCCGGCCTTGACTAGGGTCGCCGACACTCACGCGCGGCTCGGAGCGGCCGGGGGCGCGCCCCCCCAACCGGCCGCGGGGCCGGTCCAGAACAGTAGTCTGGCTCGGCTGGGCCGGATCCCGCACCCGGCGAGTGGCCGACCGGCCTGCCGCAAACGGAGGGGCCACGTCCCGAAACCCCAGACCGGACCCCCATGGCGGT     
I       TAAATTATAACTTATAATATCTTTTTCATAAGAATCATTTCAAATTACTTCTCTTTACAATCTTATAAAATAGTAATTTTATAATAATAACTAACAAAATATTATTATAAAAATAGAATAATTGTAAGATGTATTAAAATTTTTTTGATTTCTTTTGGATATGACAGGTAGATATAGACTTGAATTAACGTTCGTAAATAGGAATTTTATGTTTTCCATAAGATTCTAGATTAGTATTTATTACATATTTTTAAATATGTTATTTTAAATTCAGAATTTATAAAAATTTCATAATTGTCAATCTAACGAATTTTACTTGTAAAAAATAATCTATAATAAATATTGTGACAAATTAGAAATTGTAATATTTGAGAACTAAAATGATACTTATTTTTAATTCATTAAATTATTCAAAATTTGTTGATATAATTAAATATATCATATTACAAATAACAATTATGTACTTTATGTATAGATTCATGTACCTATTTGACTTCAAAATAAATTACTAATAAATACTTCAATTTATTTTCTGAAAGACCATAGATTTCTTGCTATATCTGCATTTGACTACTAAATTTTTCATTATATAAATTATGATGATAATAAATCATGATTTACTAATATAGTAAGATTTTACAAATTATAGTTTTAATGTATATTAACTAGCACGAAATAATTAAATTAGTCTTGTTTTACAAACTATGTTTTCAATAAGATATCATACCCCTTATAATTTCCATTGAAAAACAAAAATTTTCTTGAATTGTAATATAATAATGGTTAAAACTAAAGATAACATTAATAAATTTTAATTTAAATAAATATTCTTTTATTTACAGTAAAATTGGCCCTATAAAAAAGTATTGAATATTTCAAAATTTAATGTAAATAAAAAAGAAATATATGTTATGAATAAGCAGAATTATTTATGTAATTTTTACGATGATTCAACTTCTTAAGGGATATCTAAAACATTCATAAGTTGTTAAACTAGTAAAATTCCTCGATTATTAATTAAGTACGTAACTTTATCTCTGGGCTGTCACGCTGTTGTCATCTAGGCAGGGTGCTGGTTCTCAAAGTGCTAGCTAACTGGACTAAGCACTCCTAACCTAGATTTAATAGGTGATTCGAGCTATATATTAAATTACATCGACGTAGAAAATTTTTGAGAGATGCGAGATTTGGTTATCAGTTTTCTACGCGGTTTAAAAGCAATAATTAATCTCTGAGGTAAAATCAACCGCAGAGGTACGCCTTTATTGATATTGAACCAATATTTAGATATCAGGTCAGGTCGCATGAGCCTTTAATCGTCCTTATCTTAACAGCTTTTGATTACATTAAGATAGGCATTGCACGTAGTCACGCCTACTAAAATATGGTTTCTTATATTATGAATAGCCCACTTAAATGAAAGTGTCACAAATAGAAAGTTGAACTCACAGGCGTGAACAAATAGGGTGGCTTTCTATACCGGCGGTTACTCAGTGCTGTTAAGCAGGTGCAGTCCAGGACTATGTACCAATCTTTGACCTGAAAGGATTTTCCATTAGCAATAATAAGTTCGCTATTCTGAATTGTTCTAAGGCTTATTGGTCTTAGGTATTTCAATTGTAAAAGGCGCGGCCCACCAATTGTCACTTAATCACTTGTCATTCATTCTTGAGGGTTTATGACTGACTGACCTTGACTAGGTCATGCACCCTACAGTGCAAAAGCTTATCCTTGGGGCTTTGATTATCTCCATCTACTTGTGCCAGATTGGTCAATGGGTTCGATCTGAATTGCGCGAGATTTGTTCGCTGTTATAAACTTTTCTATTAATAAAGATATCTCCTTATATTGACAAAGCTATATTACCCAAAAGCACTGGATGATACATTGATTCCTGGTCTATACACAATGGTAGGCCGGTTAATTCCTTAATCCCCCTGCCTTAAACATAGCCTTCACAGAATTGGTTCTTCCTAAGCTTTGTGTCCTAAGCGACAGTGTATTATTTCACCGTCCATCGCCCCGCGAAATTGCAAAGTTGGGGGCGTTGTGACAGCCACTGACACGAAGATCGGGGAGGATTCCAGCGAGCGATGAGTAAACCGAAAGCCCCTAGTTCTGGCGTATCGCCAAGGTCGTCGAGGTATTGATGAGCAGATTCGATCTATGTGTGCGTTTGCGAGAGTGTGGATAACCAGACGCCGAGCCCATGCTGGCCCACCCACACGGGGCGCCCGTGGCAAAAACTAACTCTTGCTCACTACTGCTATTAAGAATGGGAGACAGGGCTGGGGCCTGCTCCCGCGCTTATGACCGTGCGCATCGCCTACGGACGGGAGCGAGGACTGTAAACCGCAATAAAGCGCGTAACCACGCGGGGTGAACGAGGCCCCCGGTAGTGGCCCATAAGTAGGCAAGACCGTGGCTGTCTCAGGACGCCCTAAAATACCTCCAGAATGGGTTTGGATGCTCCCTTGATCATAGCCCGACCAAGTAAAAAAAGCCGCGGCGTGGCTCGGTTGCGTCGCTTCCTGTCGCCCCCACAAGGCGATCGAGCAGACTCGCGTCACCACGCGCTGAACGCTTGGCCGATCACAGTAAAAAAGCTCCCGCCAGTGCCGTGGTGCGCCGCGCACAGATGCTTGCGTTGCCGAGGGGTATTGGCTCGCTGGGCCGCGGCTTGAGGACGATCAGGCGGCGCGCTGCTCGTGTGCGGTATCTGATCTCGCCCGGCGATGGTTTGACCTCCGAACCCGTCGGCTCGTCTGGCCACGATAGGAGGCCCTGCGCGCGTCTGGAATCGTGCGTCACGGGTACGGCAGGTCGAGACGGTGACGTTGAACACCCTTATAAGATCGTCCGCAGAGACGCTGTTGGTTGCAAATCACTCAATGCCCTTGGGTCCTTGTCCAGCGCAAGGAGCGGAAGCCTACGCGGACGACCGAGGAATAGCGTCCTCTGACGGGGTGAGAAAACTCACCGCGGCTACTCCCCATACAACGCGACGGGCACGCGCCCGCGGGCCCCGCGCGCCTCACGCGGAGGTGCAGAGCGCCCGGGAGGCGGAACCGAGCTCGCTGAGGGCAAGGGCGAGCCGGGAACAGGGGGGCGGCCGCCCGCGTTGACGGCGAATGGGCCCGATGCGAGCCGCGCGCGCGTTGTGCCCGGTGCCGGCGGGCACAACCGGTCGGAGCAGCGGATCCTGCGCGCTGCCGATGCCGCGGAAGGTCGGCGTACGCATCCCAGGGGCCAGCTGGCGCGCCCCGGGCTTCCGTCGCGGCGCCCTGCCCGCCGCCCTGCGAGCCTCTGCCGGCCTACCTCTGGTGGGCGGAGTGCCTTACAGAGGCCCGGCGACGCGGGCCCGCCTCTGTCCGAGGGGAGGGGTGGCGTATGGGTCGCCTCGGTCTATGTGCGTCATCCTACTCCGCCACCCATCCTGGCCGGGCTGCCCACGGCGGCGCGCGAAGCGCGCAGCCCCTCGCGGCGCGGCCGCGCCCCGTGGGACGGCGGCCAGCCGCGTCTGCTCAGTACCTTCGGCCGACCCTTGCGGCCCGCGCCGCGGCCACAGGGCTCCGCGAGCCCCCGGTTCCCAGCAGCGCGGGCGCCGTCCCCCGGGTAGCCGCCACACGGGTCGAGAGGCGGACGGCTTCGTGCACCCGGGACCGGCCCTGCGCTCTCCCCCGCCCTCCACACACCAACCGCGGAGGCGCTCCTGCTCGCCCCCTGATGTCTGCCGAGCATTGGGGGAGCCCGGGGCGACGGCGGGGCAAGCCTTCCCGGCCCGCCCCGCAACGGGGGCCCCCGGGCTTGACTACGGGCGCAGACACTGGTGGGCGGCGGGGATCGGCCGGGGGCACGCCCCGCCACCCGGGCGGGGGGTCAGTGCAGAAGACTAGTGTGGCTCGGCTGCGCCGGATCCCCCACTAGGAGAGTGCCCGACCGGCCTGCCGCAGACGAGGAGGCGACGACCCGAAACCCCAGACCGGTCCCCCGAGCCGGT     
H       TAAATTAAAACTTATAATATCTTTTTCATAAGAATCATCTAAAATAACTTCTCTTTTGATTCTTATAAAATAGTAAATTAATAATAATAACTAACAAAATGTTAATATAACAATCGAAAAATTGTAAGATGTATTAAAATTGTTTAGATTTCTTTTAAATAAGTCAGGTAGTAGTATACTTGAACTTACGCCCGTATATAAGAATTTTATGATTACTCTAAGATATTAGATAAGTATTTATTGCATATTTTTAAATTTGTTATGTTCAATTCAGAATTAATAAAAATTTCATAATTGTAAATCTAACGAATTTTACTTGTAAAAAAAAATCTATAATAAATATTTTGAAAAATTAGAGATTGTGATATTTTAGAAATAAAATGACACATATTTTTAATTGATTAATTTATTCAAAATTAGTAGATATAATTATATATTTCATATTAATAATAACATTTATGTGTTTTATGTATAGATTCATGTACCTATTTGACTCCAAAATAATTTACTAATCAATACTTCAATTTTTTATATGAAAGACAATAGATTTCTTACGTTATCTGCCTTTGACTACTCAATTTTTCATTATATAAATTAAGATGATAGTAAATCATGATTTACTAATATAGTAAGATTTTATAAATTGTAGTATTAATGTATAGTAATTAGCACGCAATTATTAAATAAGTCTTATTTTACAAACTATGTTTACAATAAGATATCATACCCCTTATAATTACCATAGAAAAATAAAAATTTACCTGAATTGTAATATAATACTGGTTACAACTAAAGATATCATTAATAAATTTAAATTTAACAAAATATTCTTTTATTTAAAGTAAAATTGGCCATATAAAATAGGCTTGAATATTTCAAAATTAAATGTAAAAAAAAAAGATCTATATGTAATGAATAAGCAGAAATAAATATGTAATTGTTACAATGATTCATCTTCTTATAGGATATCTAAAACATTGAAAAGTTGTTATACTAGTAAAACTCCTCGTTCAGTTATTAAGGACGTAACTTTCTCCATGGGCTGTCACGCTGTTGTAATCTAGGCAGGGAGCTGATTCTCATAGTGCTAGCTCACTGGACTAAGCTCACCTAACCTAGATTTAATAAGTTATTCGACATACATTATAAATTACATCTAAGCAGAAGATTGTTAAGATATGAGCCATTCGGTTATCGGTTATCTCCGCGGTTTCAACGAAATAATTAATCTCTGGGGTAAAATCAAGCGTCGAAGTAATACCTTATTGATATTGAAGTAAGATTTAGATTTCAGATCAGCTCGAATGAGCCTCTAATAGTCCGTATCTCAACAGTCTTTGATTATATTAAGATAGGCATTGCACGTTGTCCCGCCTACTAAAATATGGTTTCTTATATTAAAAATAGCCCACTTAAAAGAAAGTGTCACACTTTCAATGTTGATCTAACAGGCGTCAACAAATAGGGTGGCTTTCTATACCGGAGGACACTCAGAGTTGTTAAGCATGAGCAGTCAAGGTCTATGAACCACTCTTTGACGTGAAAGGATTTTCCATTAGCAACAATAAGTTCGCTCTTCTGAATTGTTTTAATGCTTGGTGATCGTAGGTATGCCAATTGTAAAAGGCGCGGCCCACCAATTGTCACTTAAGCACTTGACATATATTCTTGAGGATTTTTTACTGGCTGATCTTGAATACGTGATATACCCTCCAGTGCATAAGCCTATCCTGGGGGCTTTGATTATCTCTATCTACTTTTACCAGACTGGTCAATCGCTTCAATCTGCATTGCGCGAGGTTTGTTCGCTGTTACAAGCTTCGCTATTAATGAAGCTATCCCCTTCTATTGACAAACCTATCTTATCCATAAGCACTGGCTGATACATTCATTCCTGGTCAATACACAATGGTAGGCCGGTAAATTCGTTAATCCCCCTGCCTTGAACATAGCCTTCACACAATTCGTTCTTCCTAAGCTATGAGACCGAAGTGTCAGTTCAATATTCCACCGTGCATCGACCCCCGAGGTTGCAACGTGGGGGGCGGAGTTACAGCCACTGACACGACGATCGGGGAGGATCCCAGCTAGCGATGACTAAACCGATAGCCCCTAGTTCTGGCGTATCGCTGAGGGCGTCGAGGTATGGATGAGTAGATTCGATCTATGTGAGCGTTTGAGAGAGTGTGGATAACCACACTCCGAGCCCACCCTCGCCCACGTACACGGGGCGCCCGTGGCAAAAAGTAACACTTGCTCACTGCTGCTTTAAGAAATGAGAGACAGGGCTAGGGCCTGCTCCCGCGGTTGTGTCCGTGCGCACCGCCTACGGACTGGCGCGAGGACGGTAACTTACAATAAAGCGCGTAACCACGCGGGGTGGTCGAGGCCCCCTGTAGTGGCTTATAAGTTGGAAAGACCGTGGCTGTCTCAGGACTACCTAAAATGCTTCCAGACTGGGGTTGGATGCTTCCTTCATCGTAGCCCGACCAAGAAAAAACGGCCGCAGCGTGGCGCGGTTTCGCCGATTCCTATCGCACCCACAAGGCGATCTAGCAGAATCGCCTCACCACGCGCTGACCGCGTGGCCGATCACAGTAAGAAAGCTCCAACCAGTGCCGTGGTCCGTCGCGCCGAGCTGCTCCCATTGCCGAGGGGTATTGGCTCGTTGGACTCCGGCTTGAGGACGATCAGGCGCCGCGCTGTTCGTGTGAGGTATCGGATCTTCCCCAGCAATCATTTGACCTCCGAGCCCGTCGGGTCGGCTCGCCACGATAGGAGGTGCGGCGCACGTCTGGAATCGTGCCTCACGGGTACGGCACGGCGAGACGGTAACCTGCGGCACCACTATAAGATCGTCCGCAGACACGCTGTTGGTTCCAACCCACTCGATGGCCTTGGGTCCTGGTCCAGGGTAGGGCTGGGAAGCCTATGGGGAAGACCGAGGAATACCGTCCTCGGACGGGGTGAGAAAACTCACCGCGGCTACCCCCCCTACCGCGCGACGCGCACCCCCCCGCGCGCCCCTCGCGCCTCGTGCGGAGGTCCAAAGCGTCCGGGAGGCGGAACCGAGCTCGGTGAGGGGAAGGGGGGGCGGGGGACAGGGGGGCGGCCGCCCGCGGTGACGGCGATTGGGCCCGATGCGAGCCGCGCGCGCGTTGTGCCCGGCGCGGGCGCGCACAACCGGTCGGAGCACCGGGTACGGCCCGCTGCAGACGGCGCGGAAGCTCGGCGAACGCATGCCAGAGGGCAGCTGGCGCGGGCCGGCGGTCCGTCGCGGCTCCCTGCCCGCCGTCCTCCGAGCCTCTGCCGGCCGACCTCCGGTGGGCGGAGTGCATTACAGCGGCCCGGCGGCCCGGCCCCGCCTCTCTCCGAGGGGAGGGGTGGGGTATGGGTCGCCTCGGTCTATGAGCGGCGTGCTAGTGCGCCAGCCAGCCTGGCCGGCCTGCCCAGGGCGGCGCGCGGAGCGCGCACGCCCCAGCGGGGCGGCCGCGCCCCGTGAGACGGCGGCCAGCCGCGTGTCCTCAGTGCCTTCGGCCGCCCCGTCCGGCCGGCGCCGCGGCCACAGCGATCCGCGAGCCGCCGGTGCCCTGCAGCCCGGGCCCCGTCCCCCGGGTAGGCGCCACACGCGGCGAGAGGCGGACGGCTACGTCCACCCAGGCCTTGGCGTGCGCTCTCCCCCGCCCTACACGCACCATCGGCGGAGGGGCGCCTGGTATCCCCCTGGTGTCTGCAGAGCCGTGGGGGGGCCCCGCGAGACGGCGGGGCACGCCTTCTCGGGCGGCCCCGCAACGGTGGGCCCCGCCCTTGACTAGGGGCGCAGACACTCAGGGACGGCTCGGATCGGCCGGCAGCACGCCCCGCCTACCGGGCGCGGGGTCCGTCCAGAACACTAGTGTGGCTCGGCTAGGCCGGATCCCCCACTGGGCGAGAGCCCGACCGGCCTGCCGCAAAGGCACCGGCGACGACCCGAAACCCCAGACGGGCCCCCCGACCCGGT     
G       TAAATTAAAACTTTTAATACCATTTTCTTAAGAATCGTTTCAAATTACTTCTCTTTACAATCTAATAAAATAGTAAATTTATAATAATAACTAACCAAATGTTAAATTTACAATAGAATTATTGTAAGATTTATTAAAATTACTTCGATTTCTTTGAAATATGCCAGGTAGTTGTAGACTTGAAATTATGTTCGTTAATAGGAATTTTACGATTTAAATAAGATACTAGATATGTATTTATATCATATTTTTAAATCTGTTAGATTAAATTCACCATTAATAAAAATATCATTATTGTAAATCTAACGAATTTTACTTATAATAAATAATATATAATAAATATTCTGACAAATTAGAAATTGTGATATTTGAGAACTAAAATGGTACTAATTTTTAAGTCATTAAATTATTCAGGATTGGTAGATGAAATTATATATAACATATTAATAATAACAGTTATGTAATTTATGTCTAGATTAATGAACCAATTAGACTTCAAAATAAACTACTAATAAATAATTCAATCTATTATATGAAAGACCATCGTTTTCTAGCATTATCAGAATTTGATTACACAATTTTTCATTATATAAATTATGATGATAGTAAATAATGAATAACAAATATTGTAAGATTTTAGAAATTATAGTATTAATGTAAATTTACTAGCACACAATAATTAAATAAGTCTTGATTTACAAACTATGTTTTTAATAAGATATCATTACCCTTATAATTTCCTTTGAAAAATAAAAATTTTACTGAATTGTATTAAAATAAAGGTTAAAACTTAAGATAACATTAATATAAATTAATTTGAATAAATATTAATTTATTTAAAGTAAAATTGGCCCTATAAAAAAGGCTTGAATATTTCAAAATTTAATGTAAATAAAAAAAATGTATATGTGATGAATAAGCTGAGTTACTTATGTAATTTATACAATGATTCAAATTCATAAAGGATTTCTAAAAAATTGAAAAGTTGTTATACTAGTAAAATTACTCGTTCAGTTATTACGAACGTAACTTTCTCTATGGGCTGTAACGCTGTTGTCATCTAGGGGGGGTGCAGTTTCTCATATTGCTAGCTGACTGGACTAAGCTTTCCTGACCTAGATTTAATAGGTGATTCGACCTATATAATAAATTACCTCGAAGTAGAAGATTATTAAAAGATTAGCGATTAGGTTATCGGTTTTCTCCGAGGTTTAAAAGCAATAATTAATCTCTGAGGTAAAATCAACCGAAGACGTACGACATTAGTGATATTGAACCGAGAGTTAGATTTCACATCAGCTCGCATGAGCCTTTAATAGTCCATATCTCAACAGTTTTTGATTATATTAAGATAGGCATTACATGTCGTCTCGCCTACTAAAATATGGATTCTTATATTATAAAGAGACCACTTAAAGGATAGTGTCACACTTTCAACTTTGATCTCAAAGAAGTCAACAAATAGGGTGGTTTTCTATACCGGAGGACACTCAGCGCTAATAAGCATGAGCAGTCCAGGACTATGAACCAATCTTGGACGTGAAATGATTTTCCATTAGCAACAATAAGTTCGCTTTTCTGAATTGTTGAAATGCTTGTTGGTCGTAGCTAGATCAATTGTAAAAGGCGTGTCCCAACAATTGTCACTTAAGCACTTGTCATTCACTCTTGAGGATCTATTACTGCCTGATCTTGCCTACGTGAAATACCCTCCAGTGCAAAAGCCTATCCTGGGGGCTTTGATAATCTCTATCTACTTTTGCCAGCTTGGTCAATGGGTTCAATCTTCATTGCGCGAGAGTTGTTCGCTGTTATAAGTTTCGCTATTAATGAAGCTATCTCCTTATATTCACATACTTATTTTACCCAAAAGCACTGGCTGATACCTTGATTCCTGGTCAATACTCAATGGTAGGCCGGTTATTTCGTTAATCCCCCTGCGTTTAAGATTGCCTTCACACAATTAGTTCTTCCTAAGCTTTTTGTCCTAAGAGTCAGTGCAATATTCCGGCGTCCATCGACCCGCGACATTGCAACGTTGGGGGCGTTGTGAGAGCCAGTGACACGGCGATCGGGGAGGATCCCAGCTAGCGATGTCTAAACCGACAGCCCCTTGTCCTGGCGGAACGCTAAGGGCCTCGAGGTATGGATGAGCAGATTCGATCCATGTGAGCGCTTGAGAGAGTGTGGATAAGCACACTCCCAGCCCATGCTGGCCCACTCACACGGGCCGCCCGTGCCATAAAGTAACTCTTGCTCGCTTCTGGTATAAAAAATGATAGACAGGACTGGGGCCTGCTCCCGCGCTTCTGACCGTGCGCATCGCCTACGGACGGGCGCGAGGACAGTAAACGACAGTAAAGCGCGCAAGCACGAGGGGTGATCTAGGCCCCCCGTAATGCTTTATAAGTAGGTAAGACCGTGGCTGTCTCAGGACGCCCTCAAATGTTTCCAGACTGGGGTTGGAAGCTTCCTTGTTCGTAGCCCGACCACATAAAAACGGCCGCGGCGTGGCTCGGTTTCGTCGATTCCTGTCGCCCCCACAAGGCTATCGAGCAGACTCGCTTCACCACGGGCTGATCGCTTGGCCGATCACCGTAAGAAAGCTCCAACCAGTGCCGTGGTCCGTCGCGCCGAGCTGCTTGCGTTGCCGAGGGGTATGGGCTCGCTGGGCCCCGGCTTGAGGACGATCAGGTGGCGCGCTGGTTGTGCGGGGTATCGGATCTCGCCCAGCGATCATTTGACCTCCGAGCCCGTCGGCTCGTCTCGCCACGATAGGAGGTGCGGCGCACGTCTGGATTCTTGCGTCACGGGTACAGCTGGGCGAGACGGTGACCTTGGGCACCCCTATAAGAGCGTCCGCAGACGCGCTGTTGGTTTCAACCCACTCAACGGCCTTGGGTCTTTGTCCAAGGCAAGGCTAGGAAGCCTACGGGGAAGACCGAGAAATACCGTCCTCTGACGGGGTTAGAAAACTCTCCGCGGCTACCCCCCCAACCACACGACGGGCACGGCCCCGCGGGCACCGCGCGCCGCCTGCGGAGGTGCAAAGCGCCCGGGAGGCGGAACCGAGCTCGCCGAGGGCAAGGGGGGGCGGGAGACAGGGGGGCGGCGCCCCGCGGTCACGGCGATTGGGCTCGATGCGGCCGGCGCGCGGGTTGTGCCCGACGCGGGCGGGCACAACCGGTCGGAGCAGCGGCTACCCCGCGCGGCAGACGGCGCGGAATGTCGGCGTACGCATCCCACGTGCCAGCTGGCGCGCCCCGGGGGCCCGTCGCGGCTCCCTGCCCGCCGCCCTCCGAACCTCTGCCGGCCTACCTTTGGTGGGCGGAGTGCGTTACAGAGGCCCGGCGGCCCGGCCCCGCCTCTCTCCGAGGGGAGGGCTGGGGTATGGATCGCCTCGGTCTATGAGCCGCGTCCTACTCCGCCAGCCAGCCTGGCCGGCGTGCCCACGGCGGCGCGCAAAGCGCGCAGCCCCCCGCGGGGGGGCCGCGCCCCGTGAGACGGCGGCCAGCCGCGTCTGATCAGTACCTTCGGCCGACCCTTCCGGCCGCCGCCGCGGCCACAGGCGGCCGCGAGCCCCCGGTGCCAAGCAGCGCTGGCCCCGTCGCCCGGGTAGGCGCCAGACGCGGCGAGAGGAGGACGGCTCCGTCCCCCCCGCACCGGGCCTGCGCTATCGCCCGCCCTCCACGCACCAACGGCGGAGGCGCCCCTGGTCGCCCCCCGCTGTCTGCCGAGCATTGGGGGCGCCCCGGGAGACGGAGGGGCACGCCTTCCCGGGCGGGCCCGCAGGGGGGGCCCCCGCCCTTGACTAGGGCCGGAGACCCTCATGCGCGGCTCGGATCGGCCGGTCGCACGCCCCGCCAACCGGCCGCCGGGTCGGTGCAGGACAGTAGTATGGCTCGCCGGGGCCGGATCCCCCACTGGGCGAGCGGCCGACCGGCCTCCCGCAAACGTAGAGGCGTCGTCCCGAAACCCCACACCGGACCCCCAAGCCGGT     
F       TAAATTATAACTTCTATTACCTTTTTCATAAGAATCATTTCAAATTACAGCTCTTTACAATCTTATAAAATAGTAATTTTATAATAATAACTAACAAAGTGTTAATATTAAAATAGAATAATTGTAAGATGTATAAAAATTATTTTGATTTCTTTTATACATGTCAGGTAGTCAAAGACTTGAATTTACGCTAGTAATTACATATTTTATGATTATAATAAGATAATAGATAAGTATTTATTGCATATTTTTAAATATGTTATATACAATTCAGCATTGATAATAATATCATCATTAAAAATCAAACAAATTTTACTTGTTAAAAAAAATCTATAATAAATATTCTGACAAATTAGAAATTGTGATATTTGAGTACTAAAATGTCACGTATCTTTAATACATTAAATTATTCAAAATTTGAAGATATAATTATATATATAATATTAATATTAACAGTTATGTATTTAATGTATATATTCATGTACCTATTAGACTTCAAAATAAAATACCAATAAATACTTCAATTTATTTTAAGAAAGACCATAGATTTCATCCATTATTCGCATTTGACTCCACAATCTTTCATTAACTAAATTATGATGGTAGTAAATTATTATTTACAAATTTATTAAGATTTTATAAATTCTAGTATTAAAGTATATTAACTATCACGCAATAATTAAATTAGTCTTGTTTTATCATCAATTCATTGAATCAGATATCTTACCCCTTATAATTTCCATTGAAAAATAAAAATTTTCCTGAATTGTAATATAATAATGGTTAAAACTAAAGATAACATAAATAAATTTTAATTTAAATAAATAATCTATTACTTAAAGTAAAATTGGCCCTATAAAAAGGGTTTGAATAATACAAAATTTAATGTAAAATAAAAAGATGTATATGTTATGAATAAGCAGAATTAAATATGTAAATTTTACAATGATTCATTTTCTTAAAGGATATCTAAAACATTGGAAAATTGTTTTACTAGTAAAATGCCTCGTGGATTTATTAAGCACGTAACTTACTCTATGGGCTGTCACGCTGCTGTCTTATTGGCAGGGTGCGTGTTCTCAAAGTGCTAGCTGACTGGACTAAGCCCTCCTTACCTAGATTTAATAGGTGGTACGACCGATATCATAAATTACATCGACGTAGAAGATTATTAAGAGATGATCTATTAGGTTATCGGTTTTCTACGCGGTTTTAAAGCAATAATTAATCTCTGAGGTAAAATCAACCGAAGAGGTACGACTTAATTGATATTGTACCAAGATTTAGATTTCGGATCAGGTCGCAGGAGCCATTAAAAGTCCATATCTTAACAGTTTTTGATTACATTAAGATAGGCATTACAAGTTGCCCCGCCTTCTAAAATTTGGTTTATTATATTATAAATAGTCCACTTAAACGAAAGTGTCACACTTTCAATCTTGAACTCACAGGCGTCAACAAATAGGGTGGCTTTCTATACCGGAGGATACTCAGTGCTGTTATGCATGTGCAGGCGAGGACTATGTACCAATCTTAGAGGTGAAATGATTTTCCATTAGCAACAATAAGTTCGCTATTCTGAATTGTAGAAAGGCTTATTGGTCGTTGTTATTTCAATTGTTAAAGGCGCGGCCCATCAATTGTAACTTTAGCACTTGTCATTAATTCTTGAGGATTTATTAGTGGCTGATCTTGACTGCGTGATATACCCTTCAGTGCATAAGCATATCCTAGGGGCTTTGATTATCTCTATGTACTTTTGCCAGATTGGTCAATGGCTTCTGTCTCCATTGAGGGAGAGTTGTTCGCTGTTACAAGCTTCGCTATTATTGAAGGTATCTCCTTATATTAACAAACCTATTTTACCGAGAAGCACTGGTTGATACATTGATTCCTGGTCTATACACAATGGTAGGCCGGTGAATTCGTTAGTCCCCCTGCCTTGAATGTTGCCTTCACAGAATTAGTTCTTCCTAAGCTTTGTGTCCTAAGAGACAGTGCAATCCTCCTGCGTCGGTCGACCCGCGAAAGTGCAACGTTGGGGGCGATGTGACAGCCAGGGACACGACGAACGGGGAGGATGCCAGCTAGCGATGAGTAAACCGATAGCCCCTACTTCTGGCGTATCGCTAAGGGCTTCGAGGTATGGATGAGCAGATCCGATCTATGTGAGCGTTTGCGAGAGTGTCGATAACCACACTCCGAGCCCATGCCGGCCCACCAACACGGGGCGCCCGTGGCAAAAAGGAACTCTTGCTCACTGCTTCTATAAAGACTGGGATACAGGGCTGGGGCCTGCTCCCGGGCTTGTGACCGTGCGCAACGCCTACGGACGGGGGCGAGGACTGAAAGCTACAGTAAGGCGCGTAACCCCGCGGGCTGTTCGAGGCCCCCTGTAATGGCTTGTAAGTAGGAAAGACCGTGGCTGTCTCAGGACGCTCTAAAATGCTTCCACACTGGGGTTGGACGCTTCCTTGATCGTAGCCCGACCCAGCAAAAAAGGCCGCGGCGTGCCTTTGTTTCGTCGATTCCTGTCGCCCCCACGAGGCCTTCGAGCAGACTCAGGACACCACGCGCTGATCGCTTGGCCGATCACAGTAAGAAAGCTCCCACCAGTGCCGTGGTCCGTCGCGCCGAGCTGCTTACGTTGCCGAGGGGTATTGGCTCGCTGGGCCTCGGCTTGAGGATGATCAGGCGGCGCCCTGGTCGTGTGAGGTATCGGATCTCGCCCAGCGATAATTTGACCTCCGAGCCCGTCGGCTCGGCTCGCCACGATAGGAGGTGCGGCGCCCGTCCGGACTTGTGCGTCACGGGTACGGCAGGACGAGACGGTGACGTTGGGCACCCCTATAAGATCGTCCGCAGACACGCTGTCGGTTGCAACCCACTCGATGGCCTTGGGTCGTTGTCCAGGGCCAGGCTCGGGAGCCTACGGGGAGGACCGAGGAATACCGTCTTCTGTCGCGGTGAGAAAACCCGCCACGATTACCGCACCTACTACGCGACGGGCACGGCCCCGCGGGCCGCACGCGCGTCCTGCGGAGGTGCCACGCGGCCGGGGGGCGGAACCGAGCTCGGTGATGGCAAGGGGGGGCGCGGGACAGGGGGGAGGCCCCCCGCGGTACCGGCGATTGGGCTCCATGCGGGCCGCGCGCGCGTTGTGCCCGGCGCGGCCTGGCGCACCCGGTCCGAGCAGCGGATACTGCCCGCTGGAGATGGCGCGGAAGGTCGGCGTACGCATCCCAGCGGCCCGCTGGCGCGCCCCGGCGGTCCGCCGCGGCTCCCTGCCCGCCGCCCTGCGAGCGTCTGCCGGCCTACCTGTGGTCGGCGGCGTCCATTACAGAGGCCCGGCGGGCCGGGCCCGCCGCTCCCCCACGGGAGGGGTGTGGTATGAGTCGCCTCGGTCTATGGGCGGCGTCCTTCTCCGCCAGCCAGCCTGGCGGGGCTGCCCACGGCGGCGCGCGAAGCGCGCACCCCCTGGCGGGGCGGCCGCGCCCCGTGAGACGGCGGCGAGCCGCGTCTCCTCCGTACCTTCGGCCGACCCGTGCGGCCGGCGCCGCGGCAACAGGGCTACGCTAGCCCCCGGTGCCCGGCAGCCCGGCCCCCGTCGCCCGCGCAGGCGCCACACGCGGCGAGAGGCGGACGGCTGCGTCCCCCCGGGACCGGCCCTGCGCTGTCCCCCGCCCTCCACGCACCAACGGCGGACTGGGTCCTGCTCGGCCCCCGGTGCCTGCCGGGCATTGGGGGAACCTCGGGAGACGGCGGGGCCCGCCTGCCCGGGCAGACCCGTAACGGGGGCCCCCGGCCTTGACTACGGGCGCAGACAGTCATCGGCCGCCCGGAGCGGCCGGGGGCACGCCCCGCCCACCGGCCGCGGGGTCGGTCCAGAACAGTAGTGTGGCTCGGCTGGGCCGGATCCCCCACTCGGCGAGTGGCCGACCGGCCTGCCGCAAAGGGAGAGGCGACGTCCCGAAACCCCAGCCCGGGCCCCCGAGCCGGT     
E       AAAATTATAACTTATAATAACTTTTTCATATGAATCTTTTCAAATTACTTCTCTATAAACTCTTATAAAATAGTAATTTTATAATAATAACTAACTAATTGTTAATATTACAATAAAATAATTGTAAGATGTAATAAAATTATTAAGATTTCTTTTAAATATGACAGGTAGTTATAGACTTGAATTTACGGTCGTTAATAGGCATTTTATGATTACAATAAGAAATTAGATAAGTATTTATTGCATATCTTTAAATATGTTATATTCAATTCAGAATTTAGAAAAATATCCTAATTGTAAATCTAACGAATTTTACTTGTAAAAAATAATCTATAATAAATATTATGACAAATTAGATATTGTAATATTTGAGAACTAAAATTATACTTATTTTTAAGCTATTAAGCCATTCAATATTTGTAGAAAAAATAATATATAACATAATACTAATAACAGATATGTTTATTATGTATAGATTAATGTAGCAATTAGACTTCAAAATAAAATAGTAATAAATACTTCAATTTATTATATGAAAGACCATAGATTTCCCGCTATATCAGTATTTGACCACACAATTTTTCATTAAATAAATTATGATGATAGTAAATCATGATTTACAAATATAGTAAGATTTTATAAATTATAGTATTAATGTATATTTACTAGCATACAATAATTAAATCAGTCTTGTTTTACAAACTAAGTTTTCAATCAGATATCTTACCCCTTATAATTTCCATTGAGAAATATAAATTTTCCTGAATTGAATTATAATAATGGTTAACACTAAAGATAACATTAATAACTTTTAATTAAATTAAATATTTTATTATTTAAAGTAAAATTGGCCTTAAAAAAAAGGATTGAATATTTCAAAATTAAATGTAAAATAAAATGATATATATGTTATGAATAAGCAGAATTAATTATGTAATTTTTATAATGATTCATCTTCTTAAAGGATATCGAAAACATTGTTAAGATGTTATACTAGTCTTATTCCTCGTTCAATGATTAAGTTCGTAACTTTCTCTATGGGCTGTTACGCTGTTGTGATCTAGGCAGGATGTGGGTTCTCACAGTGCTAGCTAACTGGACTAAGCCATCCTAACCTAGATTTAATAGGTGATTCGAGCTGTATAATAAATTACATCTAAGTAGACGATTATTAAGAGAAGAGTGATTAGGTTATCGGTTTTCTCCGCGATTCTAAAGCAATCATTAATCTCTGAGGTAAAATCAACCGAAGTGCTACAACTTTATTGATATTGAAGCTAGATTTAGATTTCAGATCAATTCGCATGAGCCTTTAATAGTCCGTATCTCAACAGTTCTTGTTTAAATTAAGATAGGCATTGCACGTTGTACCGCCTGCTAAAATATGGATTCTTATATGATAAATAGCCCACTTAAATGAAAGTGTCACACTTTCAATGTTGATCTAAAAGGCGTCAACAAATAGGGTGGCTTCCTACACCGGAGGATACTCAGTGCTGTTGAGCATGTGCAGTCCAGGACTATGAACCAATCTTAGACGTGAAAGCATTTTCCATCATTAACAATAAGTTCGCTCTTCTGACTTGTTGATATGCTAATTGGTCGTACGTATTGCAATTGTTAAAGGCGCGACCCACCTATTGTCACTTAAGCACTTGTCATTTATTCTTGAGGATTTGTCACTGGCTGATCTTGACTACGTGATATACCCTCCAGTGCAAAAGCCTATCACGGGGGCTTTGCTCATCTCAATCTATTTTTGTCAGATTGGTCAATGGGTTCAATCTGCATTGCGCGAGAGTTGTTCGCTGTTTCAAGCTTCGCTATTAATGAAGCTAACTCCTTATATTGACAAACATATTTTACCCATAAGCACTGGCTGATACATTGATTCCTGGTCAATACACAATGGTAGGCCGGTGACTTCGTTCTTCCCCCTGCCTTGAACTTTGCCTTCACAGAATTGGTTCTTCCTAAGCTTTGTGTCCTAAGAGACAGCGCAATATTGCACCGTCCATCGACCCGCGAAATTGCAACGTTGGGGGCGTTGTCACAGCCAAGTACACGACGATGGGGGAGGATGCCAGTGTGCGATGCGTAAACCGATAGCCCCTAGTTCTGGCGGATCGGAAAGGGCGTAGAGGGATGGATGAGCAGATTCGATCCTTGTAAGCGTCTGAGAGAGTGAGGATAACCACACTCCGAGCCCATGCTGGCCCACCCACACGGGGCGCCGGTGACACAAAGTAGCTCGTGCTCACTGCTGTTATAAAGAAGGGCAGACCGGGCTGGGGACTGCTCCCGCGCTTGTGACCGTGCGCATAGCCTACGGACGGGCCCGAGGACCGTAAATTACATTAAAGCGCGTAACCACGCGGGGTGATCGAGGCCCCCTGTATTGGCGTATAAGTCGGTAAGACCGTGTATGTCTCAGGACGCGATAAAATGCTTCCAGAGAGGGGTTGGAAGCTACCTTGATCGCAGCCCGACCAATAAAAAATTGCCGCGGCGTGGGTCGGTTTCGTCGATTCATGTCGCCCCCACAAGGCGATCAAGCAGACTCGCGTCACGACGCGTTGATCGCTGGGCCGATCACAGTAAGAAAGCTCCAACCAGTGCCGTGGTCCGTCGCGCCAAGCTGCTTACGTTGCCGAGGGGTATTGGTTCGCTGGGCCTCGGCCTGAGGACGATCAGGCGGCCTCCTGCTCGTGTGAGGTATCGGATCTCCCCCCGCGATGATTTAACCTCTGAGCCCGTCGGGTCGTCTCGCCCCGATAGGAGGTGCGGCGCACGTCTGGACTCGTGCCTCAGGGGTACCGCAAGTCTCCACGGTCACGTTCGGCACCCCTATAAGATCGTCCGCAGACACGCTGTGGGTTGCAACCCACTCAATGGCCTTGGGTCCTTGCCCAGGGCAAGGCTCGGAAGCTTACGGGGATGACCGAGGGATACCGCCCTCTGTCGGGTTCAGATAACTCTCTGCGGGTACCCCCCCTGCCGCAGGACGGGCACGCCGCCGGGGGCCCCACGCCCCCCCTGCGTAGGTGCCAAGCGCCCGGGAGGCGGAACCGAGCTCGCCGACGGCAAGGGGGGGCCGGGGACAGGGGGGGGGCCCCCCGCGGTGACGGCGATCGGCCTCGATGCGAGCCGCGCGCCCGTTGCGCCCGGCGCGGGCCGGCACAGCCGGTCGGAGCAGCGGGTACTGCCCTCTGCAGATGGCGCGGAAGTTCGGCGTACGCATCCCATGCGCCATCTGGCGCGCGCCGGGGGTCCGTCGCGGCTCCCGGCCCGGCGCCCTCCGAGCATCTGCCGGCCTACCTATGGTGGGCGGAGTCCGTTACAGAGGCCCGGCGGCTCGGCCCCGCCTCTCTCCGAGGGGAGGGTGGGGGTATGGGTCGCCTCGGTGTATGAGCAGCTTGCTGCGCCCCCAGCCAGTCTGTCCGGGCTGCCCACGGCGGCGCGCGAAGCGCGCACGCCCTCGCGGGCCGGCCGCGCCCGGTGATACGGCGGGGAGCCGCGTCTGCTCCGTACCTTCGGCCGACCCGTCGGGCCGCCGCCGCGGCCACAGGGCTCCCAGTGCCCCCGGTAGCCCGCAGCCCGGGGCCCGTCCCCCGGGTAGGCGCCAAACGGGGCGAGAGGAGGACGGCTACGTCCCCCTGGGACGGGGCCTTCGCTGTCCCCCGCCCTCGACGCGCCAACGGCGGAGGGGCTCCTGCTCGGCCCCGGGTGTCTGCCGAGCATTGGGGGAGCCACCGGAGACGGCGGGGCACCCCTTCCCAGCCGGCGCCGGGACGGGGGCCCCCGGCCTTGACTAGGGGCGCAGACAGTCATGGGCGGCTCGGATCGGCCGGGGGCGCGCCCCGCCAACCGGGCGCGGGCTCGGTCCAGAAGAGTAGTGTGGCTCGGCTGGGCCGGATCCCCCACGCGGCGAGTGGCCGGCCGGCCTGCCGCAAACGCAGCGGCGGCGCCCCGAAACCCCAGACCGGTCCCCCGCGTCGGT     
D       CAAATTCAAACTTATAATACCTTTCTCATAAGAATCATTTCGAATTACGTCTCTTTCTAATCTCATAAAATAGTAATTTTATAATAATAACTAACAAAGTGTTAATATAAGTAAATAAAAATTGTAAGATGTATTTATATTATTCAGATTTCTTTTAAATATGAAATGTAGTTATAGACTTGAATTTACGCTCGTCAATAGGAATTTTTTGATTAAAATTAGAAAATCGATAAGTATTGATTTCATATTTTTAAATTTGTTATATTAAACTCAGCATTAATAAAAATTTCGTTATTGTAAATCTAACGAATATTACTTGTAAAAAATAATCTATAATAAATATTCAGACAAATCAGAAATTGTGATATTTGAGAACTAAAATGACACTTTTATTTAATACATTAAATTATTCAATAGTTGTAGATATACTTATATATATCATATTATTAATAACAGTTATGAATTATATGTATAGATTTATGTACCTATTTGACTTCAAAATAAAATACTAATAAATACTTCAATTTATTATATGAAAGACCATAGATTTCTTTCTTTATCTGCAATTGACTACACAATTTTTCATTATATAAATAATGATGATAGTTAATTATGATTTACAAATATAGTAAGATATTATAAATTTTATTATTAAGGTATATTAACTAGCACTCAATAATTCAATAAGTCTTGTTTTACAATCTAAGTTTTCAATAAGATATCTTATCCCTTATATTTTCCAATGAAAAATAAAAATTTTCCTGAATTGTAATATAATAATGGTTAAAACTAAAGATAACTTTAATAAAATTTAATTTAAATAAATATTTTCTTAGTTAAAGTAAAATTGGCCTTATAAAAAAGGCTTGAATAGTTCATAATTTAATGTAAATTAAAAACTTGTATAGGTTATGAATTAGCTGAATTAATTATGTAATTTTTAGAATGATTCATGTTCTTAATGGATATCCAAAACATTGAAAAGATGTTATACTAGTAAAATCCCTCGTTCAGTTATTAAGACCGTAACTTGTTCGATGGGCTGTCACGCTGTTGTCATCTAGGCAGGGGGCAGGTTCTGAAAGTGCTAGCTGACTGGACTAAGCTGTCCTAACCAAGATTTAATAGGTTGTTGGACCAATATACTAAATTACATCGAAGTAGAAGAAATCTAAGAGATGATCGATTGGGTTATCGGTTTTCTCCGAGGTTTAAAAGCAATCATTAATCTTTGAGGTAAAATCTACCGTAAAGTTAGGACTTTATTGATAGTGTACCGAGATTTAGATTTAGGATCAGATCGCATGAGCCTTTAATAGTCCATATCTTAACATTTTTTGATTACATTAAGTTAGGCATTACACGTTGTCTCGCGTACTAAAATTTGGTTTCTTATATGACAAATAGCCCACTTAAAAGAAAGTGTCACACTTTCAATGTTGATCTCACAGGCGTCAACAAAGAGGGTGGCTTTCTATACCGGAGGATAGTCCGCGCTGTTATGCATGTGCAGTCCAGGTCTACGAACCAATCTTTGACGTGAAAGGATTTTCCATTTCCAACAAATCGTTCGCTTTTCTGAATTGTCGCAATGCTCATTGGTCGTAGGTATTGCAATTGTTAAAGGCGCGTCCCACCAATTGTCACTTAACCACTTGCCTTTTATTCTTGAGGATTTATTAATGTCCGATTTTGACTACCTGATATACCCTCCAGTGAAAAAGCCTATCCTGGGGGCTTTGATTATCTCTATCTACATTTGCCAGATTGGTCAATGGTTTCAATCTGCATTGCGCGAGAGTTGTTCGCTGTTACAAACTTCGCTATTAATGAAGCTATCTCCTTATATTGACAAATCTATTTTACCCATAAGCACTGGCTGCTACATTGATTCCTGGTCGATACACAATGTTAGGCCGGTGAATTCGTTAATCCCCCTGTCTTGAACATTGCCTTCATAGCATTGGTTCTTTCTAAGCTTTGTGTCCTAAGAGACGGTGGAATATTCCACCGTCCATCGACCCGCGAAATTACAACGTTGGGGGCGTTGTGACAGCCAGTCACACGACGAGCGGGGAGGATGCCAGCTAGCGATGAGTAAACCGACAGCCCCTAGTTCTGGCGTATCACTAAGGCCGTCGAGGTATGGATGAGCAGATTCGATCAATGTTAGCGTTTGAGAGAGTGTTCATAACCACACTCCAAGCACATCCCGGCCCACCCACACGGGGCGCCCGTGGCATACATTAACTCTTGCACACTACTGCTATAACGAATGGGAGACAGGGCTGGGCCCTGCTCCCGCGCTTGAGACCCTGCGCATCGCCTACGGACGGGCGCGAGGACTGTAAACTACAGTAAAGCGCGTAAGCACGCGGGTCGATCGCGGCCCCCTGTAATGGCCTATAAGTAGGTAAGACCGTGGCTGTCTCAGGACGCCCTAAAATGCTTCCAGACTGGGGTTGGAAGCTTCCTTGATCGCAGCCCGACCAAGAAAAAAAGGCAGCGGCGTGGCTCGGTTTCATCGATTCGTGTCGCCCCCACAAGTGGATCGAGCTGACTCGCGTCACCACGCGCTGGTCGCCTGGGCGATCACAGTAAGAAAGCTCCGACCAGTGCCGTGGTCCGTCGCGCCGACCTGCATGCGTTGCCGAGCGGTATTGGCTCGCTGGGCCCCGGCTTGAGGACGATCAGGCGGCGCCCTGGTGGTGTGCGCTATCGGATCTCCCCCCGCTATCCTTTGACCACCGAGCCCGTCGGTTCGACACACCACGATGGGAAGTGCCGCTCACGTCTGGAATCGTGCTCCACGGGTACGGCACGGCGAGACGGTGACGTTGGGCACCCCTATAAGACCGTCCCCAGAAACGCTGTTGGATGCAACCCACTCTGTGGCCTTGGGACATTGGCCAGGGGAAGGCTTGGAAGCTTACGGGGAAGACCGAGGAATACCGTCCTCCGTCGGGGTGAGAAAACTCTCCGCGGCTACCCCCCCTTCCACGCGATCGGCACGGCCCCGCGGGCCCCCCGCGCCTCCTGCGGAGGTGCAAAGCGCCCGGGAGGCGGAACCGAGCTCGCTGAGCGCCAGGGAGGGCGGGGGCCAGGGGGGCGGCCGCCCGCGCTGGCGGCGAATGGGATCGGTGCGAGCGGCGCGCGCGTTGAACCCGGCGCGGGGGGGCACAACCGGTCCGAGCAGCGGCTACCGCGCGCTGCAGATGGCGCGGAAGCTCGGCGTAGGCATCCCACGGGCCAGCTGGCGCGCCCCCGGGATCCGTCGCGGCTCCCTGGCCGCCGCCCTGCGAGCCCCTGCCGGCCTAGCTCTGGTGGGCGGAGCGCATTACAGAGGCCCGGCGCCCCGGCCCCGCCTCTCTCCGAAGGGAGGGGTGGGGTATGGATCGCCTCGGTCTATGAGCGGCCTTCTACGCCGCCAGCCAGGCTCGCCGGGCTGGCCACGGCGGCGCGCGAAGCGCGCACTCCATCGCGGGGCGGCCGCGCCCCGTGAGACGGCGGCGAGCCGCGTCTTCTCAGTAGCTTCGCCCGGCCCGTCCGGCCGCCGCCGCGGCCACAGGGTTAGGGTAGCCCCCTGTGCCGAGCAGCCCGGCGCCCGTCCCCCGGGTAGGCGCCAGACGCGGCGACAGGCGGACGGCTACGTCCCCCCGGGACGAGACCTGCGCTGTCCCCCGCCCGCCACGCACCATCTGCGGAGGGGCCCCTGTTCGCCCCCTGATGGCTGCCGAGCATTGGGGGAGCCCCGGGAGACGGCGGGGCGCGCCTTCCCGGCCTGGCCCGCAACGGGGGCCCCCGCCCTTGACTAGGGGCGGAGAGAGTCATGGGCGGCGCGGATCGGCCGGGGGGCCGCCCCGCCAGCCGGCATCGGGGTCGGTCCAGAACAGTAGTGTGGCTCGGCTGGGCGGGATGCGCCACTCGGCGAGTGGCCGACCGGCCCCCCGCAAACGCCGAGGCGCCGTCCCGAAACCCCAGACGGGGGCCCCGAGCCGGT     
C       TAAATTATAACTTATAATACCTTTTTCATAAGAATCATTTCTAATTACTTCAATTTCCAATCTAATAATATAGTAATTTTACAATAATAACTAACTAACGGTTAATATAACAAGAGAATAATTGTATGATGTATCTAAATTATTTTGATTTCTTCTAAATATGAGAGGTAGTTATAAATTTGAAATTACGCTCGTTATTAGGAATTTTATGATTATTATAAGATACTATATATGTTTTTATGGCATATTTTTAAATTTGTTATATATTATTCAGCATTAAAAAAAATATCATAATTGTAAATCTAACGAATTTTACTTGTCAAAATTAATATATAATAAATATTCTGACAAATTGGAAATTGTGATATTTGTGAATTAAAATGACACTTATTTTTAATTCATTAAATTATTCAAATCTTGTAGATATAATCATATATATCATATTAGTAATAACAGGTTTGTTTTTTATGTATAGATTAATGTACCTATTTGACTTCTAAATAATATACCAATAAATAAGTCAATTTATTATATGAAAGACCATAGATTTCCTGCTTTATTAGTATTTGACTACACAATTTTTCATTATATAAATTATGATGATAGTCAAACATGATTAACTAATATAGTAAGATTTTAAAAGTTTTAGTATTAATGTATATTAAATAGCACTCAATAATTAAATTAGTCTTGTTTTTCAAACTATGTATTTAATAAGATATCATATCCCTTATAATTTCCTTTGAAAAATAAAAATTTTCCTGATTTGTAATATAATAATAGTTAAAACTAAAGATAACGTTAATAATATTTAATATAATTAAATATTTTTTTATTTAAAGTAAAATTGGCCTTATAAAAATGTTTTGAATAATTCAAATTTTAATATAAAAAAAAAACATGAATATGTTATGAATAAGCTGAATTAATTATGTAATTTTTACAATGATCCATATTCTTAAAAAATTTCTAAAACATTGTAAAGTTGTTATACTAGTAAAATTCCTCGTTCAGTAATTAAGTACGTAAGTTTCTCAATGGGCTGTCACGCTGTTGTCCTCTAGGCTGGATGCTGGTTCTCAAAGTGCTAGCTGACTGGACTAAGCTATCCTCACATAGATTTAATAGGTGATTCGACCTTTATAATAAATTACATCGAAGTAGAAAATTATTAAGAGATGAGCGATTAGGTTATCGGTTTTCTCTGAGGTTTCAAAGCAATCATTAATCTCTGAGGTAAAATCAACCGAACAGGTACCACTTTATTGATATTGAACCAAGAGTTAGATTTCAGATCAGGTCGCATGAGCCTTTAATAGTCCATATCTCAACAGTTTATAATTAAATTAAGATAGGCATTGCAGGTTGTGCCGCCTACTAAAATATGGTTTCTTATATTACAAATAGCCCACTTAAATGCAAGTGTCACATTTTCAATGTTGATCTCACAGGAGTTAACATATAGGGGGGCTTTCTATACCGGAGGAAACTCAGCGTCGTTTATCATGTGCAGTCCAGGACTATGGACCACTCTTTGACGTGTAAGTATTTTCCATAGGCAACAATTAGTTCGCTTTTCTGAATTGTAGAGATGCTTATTGGTCGTGGATATTTCAATTGTTAAAGGCGCGACCCACCAATTTTCACTTAAATACTTGTCAATGATTCTTGAGGATTTATGACTGGCTGATCTTGACTAGATGATCAACCCTCCAGTGCAAAAGCCTATCCTGGGGGCTTTGGTTATCTCGATCTATTTTTGCCAGATTGGTCAATGGGTTCATTCTGCATTGCGCGAGAGTTGTTCGCTGTTACAAGCTTCACTATTACGGACGCTATCTCCTTATATTGACAAACGTATTTTAGCCAAAAGTACTGCCGGATACATTGATTCCTGGTCTATACACAATGATAGGCCGGTGAACTGGTTAATCCCCCTGACTTCAACATAGGCTTTACGGAATTAGTTCTTACTAAACTCTCTGTCTTAAGAGACTGTGCATTGTTACACCGTCCATCGACCCGCGAAATTGCAAAGTTGGGGGCGTCGTGTGAGACAGTGACACGGCGATCGGGGAGGGTCCCAGCTAGCGATGAGTACACCGATATCGCCTAGTTCTGGCGTAACGCGAAGAGCGTCGAGGTATCGATGGGGAGATTCGATCTATGGGAGCGTTTGAGAGAGTGTGGATAACCACACTCCGAGCCCATGCTGGCCCACCGACACGGGGCGCCCGTGGCAAAAAGTAACTCTTGCCCACTGCTGCTATAAAGACTGGGAGACGGGGCTGGGGCCTGCTCCCGCGCTTGTGACCGTGCGCATCGCCTACGGACGGGCCCGGGGACTGTAAGCGACTGTAACTCGCGTACCCACGCGGGGTGATCGAAGCCCCCTGTAATGCCGTATAAGTAGGTAAGACCATGGCTGTCTCAGGACGCCCTAAAATGCTTCCAGACGGGGGCTGGATGCTTCCTTGATCTTCGCTCGACCATGAAAAAAAGCCCGCGGCGTGGGTCGGTTTCATCGATTCCTGTCGCCCCCACAAGGCGATCGACTAGACTCGCGGCACCACGCGCTGACAGCGTGGCCGCTCACTGTAAGAACGCTCCAACAAGTGCCGTGGTCCGTCGCGCCGAACTGCTTCCTATGCCGAGGGGTATTGGCTCGCGGGGCCCCGGCTTGAGGACGATCAGGCGGACCGCTGGTAGTGGGAGGTATCGGATCTCCCCCAGCGATCCGTTGACCTCCGAGCCCCTCGGGTCGTCTCGGGTCAATAGGACGTGCGGCGCCCCTCTGGACTCGTGCGTCACGGGTACGGCACGGCGAGACGGTGACGTTGGGCACCCCTATAAGATCGTCCGCAGAGACGCTGTTGGTTGCAACCCACTCCATGGCCTGGGGTCCTTGTCCAGGGTAAGGCGCGGAAGCCTACGTGGAAGACCGAGGAATACAGTACTCTGTCGGGGTCACAAAACGCTCCGCGGCTACCCCCCCTACCACCCGACGGGCACGGCACCGCGGGCCCCGCGCGCCTCCTGCGGAGGTGCAAAGCGGCCGGGAGGCGGAACCGAGCTCGGCGAGCGCAAGGGGGCGCGGGGGGCAGGGGGGCGGCCGCCCGCCATTGCGGCGAGTGGGCTCGGTGCGGGCCGCCCGCGGGTTGCGCCCGGCCCGGGCGGGCACACCCGGTCGGAGCAGCGGGTCCTTCGCGCTGCAGATGGCGCGGAAGGCCGGCGTACGCATGCCAGGGGCCAGGTGGCGCGCTCCGGGGGTCCGTCGCGGCTCCCTACCCGCCGCCCTGCGAGCCTCTGCTGGCCTACCTCTGGTGGGCGGAGTCCATTCCACAGGGCCGGCGGCCCGGTCCCGCCTCTCTCCGAGGCGAGGGGTGGCGTATGCGTCGCCTCGGTCTATGAGCGGCCTTCTACTACGCGAGCCAGCCTGGCGGGGCTGCCCACGGCGGCGTGCCAAACCCGCACCCCCTGGCGGCGCGGCCGCGCCCCGTGGGACGGCCGCGAGCGGCGTCTGCTCAGTCCCTTGGGCCGCCCCTTCCGGCCGGCGCCGCGGCCACAGGGCTACGCGCGCCCCCGGGGCCCAGAACCCCGGGCCCCGTCCCCCGGGTAGGCGCCACACGCGGCGAGAGGCGGACGGCTACGTCCCCCCGGGACCGGGGCTCCGCTGTCCCCCGCCCTCCAAGCACCAACGGCGGAGGGGCCCCTGCTCGGCCCGTGGTGCCTGCCGAGCATTGGGGGAGCCCCGGGAGACGGCGGCGCGCGCCTTCCCGGGCGGCCCCGCAGCCGGGGCCCCCGGCCTTGACTAGGGGCGCAGACAGGCCCGGGCGGCTGGGATCGGCCGTGGGTACGCCCCGCCAGCCGGCGGCGGGGTCGGTCCAGAACAGTAGTGCGGGTCGGCTGGGCCGGATACGCCACTCGGCGAGTGGCCGACGGGGCTCCCGCAAACGCAGAGGCGACGTCACGAAACCCCAGAAGGGGCCCCCGAGCCGGT     
B       TAAATTATAACTTATAATACCCTTTTCATAATAATCATTTGAAATTACTTCTCTTTACATTCTTATAATATAGTAATTTTATAATAATATCTAACAAAGTGTTAATATTATAATAAAGTAATTGTATGGTATATTAAAATTATTTTGAATTCTTTTAAATATGCCAGGTAGATAAATACTTGAATTTACGATCGTAAATAGGAATTTTATGATTACAATAAGATACTATATACGTCTTTATTGCATATTTTTAAATATGTTAAATTCTATTCAGAATTAATAAAAATATCATTATTGTAAATCTAACGAATTTTACTTGTAAAAAATAATCTATTATAAATATTCTTACAAATTAGAAATCGTGATATTTGAGAACTAAATTGACACTTTTTTTTAATCTATATAATTATTCATAATTTGTAGAAATAATGATATTTTTCATATTGATAATAACAGATATGTAAGTTATGTATAGATTCTAGTACCTATTTGTCTTCAAAATATAATACAAATAAATACTTCAATTTATTATATGAAAGACCATAGATTTCTTGCTTTATCTGTATTTGACTACACAATTTTTCATTAATTAAAAAATGATGTTTGTAAATCATGATTTACAAATATAGTAAGAATTTATAAATTTTATCATTTATGTATATTTACTAGCACGCAATAATTAAATTAGTCTTGTTATACTAACTATGTTTACAATAAGATATCATGCCCCTTATAATTTCCATTGAAAAATAAAAAATTTCCTGAATTGTAATATAATAATGGATAAAACTATAGATAATATTAATAATTTTTAATTAAAATAAATATTCTGATATTTAAAGAAAAATTGGCCATATAAATAAGGTTTGAATATTTCAAAAGTGAATGTAAATAAAAAAGATGAATATGTAATGAATAAGCAGAATTATTTTTGTAACTTTAACATTGATTCATCTTCTTAAAGGATATCAGGAACATTGATAAGTTGTTATACTAGTTAAAGTCCTCGTTCAGTGCTTAAGCACGTAACTTTAACGATGGGCTGTCACGCTGTTGTCGAATAGGCTGGGTGCGGGTTCTAAAAGTGCTAGCTGACTGGACTAAGCTGTCCTAACTCAGATTTAATAGGTGATTAGACATACATAATAAATTACATCGAAGTAGAAGATTATTAAGAGATGTGCAATTAGGTTATCTGTTTTCTCCACGGTTTCAAAGCAATCATTAATCTCTGAGGTATAATAAACCGCAGAGCTACCACTTTATTGATATTGAACCAAGATTTAGATTTCAGATCAGGTCGCATGAGCCTTTATTAATCCATATCTCAACAGTTTTTTATGAAATTAAGATAGGCATTTCACGTTGTCTCGCCTACTAAAGTATGGTTTCTTATATTCTAAGTAGCCCACTTAAATGAGAGTGTCACACTTTCAATGTTGACCTCACAGGCGTCAACAAATAGGGTGGCTTACTACAACGAAGGATACTCAGCGAAGTTAAGCATGTGCAGTCAAGGACTAAGAACCAATCTTCGACGTGAAAGTATTTTCCATTCGCTACAATAAGTTCGCTGTTCTGAATGGTCGAAATGCTTATTGGTCGTAGGTATTTCAAATGTTAAAGGCGTGGCCCACCAATTGTCACTTAACCACTTGTCATTTATTCTTGAGGATTTGTTACTGTCTGATCTTGACTACGTGATATACCCTCCAGTACAAAATCATATCATGGAGGCTTTGATCATCTCTATCTACTTTTGCCAGAATGGTCAATTGGTTCAATCTCCATTGAGTGAGAGTTGTTCGCTGTTATAAGCTTCGCTATTAATGAAGCTAACTCATTTTATTGACAAAGATATATTACCCATAAGCACTGGCTGATACATTGATTCCTGGTCAAGACACAATGGTAGGCCGGTAACTTCGTTAATCCCCCTGCATTGAACATTGCCTTCTCAGAATTGGTTCTTACTAAGATTTGTGTCCCAAGAGACAGTACAATATTACACCGTCCCTCGACAAGCGAAACTGCAAGGTTGGGTGCGTTCTGAACGCCAGTGACACGACGATCGGGGAGGATCCCAGCTAGCGATGAGTAAACCGTCAGCCCCTAGTTCTGGCGTACCGCTAATGGCGTCGAGGTATGGATCAGTAGATTCGATCTATGTGAGCGTTTGAGTGAGTGTTGATAACCACACTCCGAGCCCATTTTGGCCCATCCACACGGGGCGCCCGTGGCACAAAGTAACTCTTGCTCACTGGTGCTATAAAGAGTGGGATACAGGGCTGGGGCCTGCTCCCGCGCTTTCGACCGTGCGCACCGCCTACGGACGGGCGCGCGGACTGTAAGCTGCAGTAAAGCGCGTAACCGCGCGGGCTGATCGAGGCCCCCAGTAATCGCTTATAAGTAGGCAAGACCGTGGCTGTCTCAGGACGCCCTCAAATGCTTCCAGACTGGGGTTGGATGCTCCCTTGATTGAAGCCCGAACACGAAAGAACGGCAGCCGCGTGGGTCGGTTTCGTCGATTCCTGTCGCCCCCACAAGGCGTTCGAGCAGACTCGCGTCACCACGGGCTGATAGCGTGGCCGATCATCGTAAGAAAGCGCCAACCAGTGCCGTGGTCCGTCGCGCCGAGCTGCTTCCGTTGCCGAGGGGTATTGGCTCGCCGGGCGCCGGCTTGAGGACGATCAGGCGGCGCGCTGGTCGTGTGAGGTCTCTCATCTCCCCCAGCGATCATTTGACCTCCGAGTCCGTCGGGTCGTCTCCCCTCGATAGGAGGTGCGGCGCGCGTCTGGAATCGTGCGTCACGGGTACGGCAGGGCCAGACACTGACGTTGGGCAGCCGTATAAGACCGTCCGCAAACACGTTGTCGGTTGCGACCCACTCAATGGCCTTGGGTCGTCGTCCACGGCAAGGCTCGGAAGCCTACGTGGAAGACCGAGAAATACCGTCCTCTGACGGGATTAGATAACTCTCCGCGGCTACTCCCCCTACCGCCCGACGGGCACGGCCCCGCGAGCCCCACGCTCCTCCGGAGGAGGTGCACAGCGCCCGGGAGGCGGAACCGAGCTCGCTGAGGGCAAGGGGGGGCCGGGGACAGGGGGGCGGCCGCCCGCGTAGAGGGCGATTGGGCTCGATGCGACCCGCGCGCGAGTTGTGCCCGGTGCGGGCGGGCACAACCGGTCGGAGCAGCGGGTACTGCGCGCTGCAGAGGGCGCGGAAGGTCGGCGTACGCATCCCCCGGGCGAGTTGGCGCGCCCCCGGGGTCCGTCGCGGCTCCCGGCCCGCTGCCCTCAGAGCCGCTGCCGGCCTACCTCTGGTGGGCGGAGTGCGTTCCAGGGGGCCGGGGGCGCGGCCCCGCCTCTCTCCGAGGGGGGGGGTGGGGTATGGGTCGCCTGGGTCTATGAGCGGCGTCCTACTCCGCCCGTCTGCCTGGCCGGGCTGCCCACGGCGGCGCGCGAAGCGCGCACACCCTCGCGGGGGGGCCGGGCCCCGCGGGACGGCGGCGCGCAGCGTCTGCTCGGTACCTTCGGCCGACCCCTGCGGCCGGCGCCGCGGCCACAGGGCTACGGGCGCCCCCGGTGCCGGGCAGCCCGGGCCCCGTCCCCAGTGTAGGCGCCAGACGCGGCGAGAGGCGGACGGCTACGTCCCGCCGGGAGCCGGACTGCGCTGTCCCCCGCCCTCCATCGACCAACGGCGGATGGGCTCCTGCTCGCCCCCTGGTGCCTGCCGAGCATTGGGGGTGCCCCGGGCTACGGCGGGGCGCGCCTTCCCGGCCAGACCCGCAACGGCGGCCACCGGCGTTCACTAGGGGCGCAGACATTCATGGGCGGCTGGGAACGACCGGCGGGACGCCCCTCCAACCGGCCGCGGGGTGACTCCAGAACAGTAGTGTGGCTCGGCTGGGCCGGATCCCCCACTCGGGGAGTGCCCGACCGGCCTGCCGCAAACGCAGAGGCCACGTCCCGAAACCCCACACGGCGCCCCAGAGCCGGT     
A       TAAATTAGAACTTATAACACCTTTTTCATAAGAATCATTTCAAATTACTTCTCTTTAAAATCTTATAGAATAGTAATTTTATAAGAATAACTAACAAAGTGTTAATATAATAATAGATTAATTGTAAGTTGAAATAAAATTACTATGATTTCTTTTAACTAGGACAGGTAGTATTAGATTTGAATTTACGCTCGTAAATAGTAATTTTATGGTTCCCATAAGATACTAGATAAGTATTTATGGCATATTTATAAATATGTTAAATTAAATTCAGCATAAACAATAATATCATAATTGTAAATCTAACGAATTTTACTTTTAAAAAATAATCTATAATAAATATTCTAACAAATTAGAAATTGTGATATTTGAGAAATAAAATGACACATATTTTTAATCCATTTACTAATTCAAATTTTGAAGATATAATTATATATATCATATTAATAATAACCGTTATGTATTTTATGTATAGATTTTTGTACATATTAGAATTCAAAATAAAATACTAATAAATAATTTAATTTATTATATGAAAGACCATAGATTTCTTGCTTTATTTGCGTTTGTCTACTCAATTTTTCATGATATAAATTATGATGTTAGGAAATCACGATTTACAAATATAGTAAGATATTATAAATAAAAGTATTAATGTATATTAACTAGCACACAATAATTAAATTAGACGTGTTTTACAAACTATTTTTTCAATAAGATATCATACCCCTTATAATTTCCAGTGAAAAATAAAAATTATCCTGAATTGTAATATAATAAAGTTTAACACTAAAGATAACATCAATAATTTTTAATTTAAATAAATATTCTTTTATTTATAGTAAAATTGGCCATATAAAAAAGGCTTGAAAATTTCAAACTTTAATGTAAATAAAAAAGATGTATAAGTTATGAATAAGCAGAATTAATTTTGTACTTTTTACAATGATTCATCTTCTTAAAGGATATCTTAAACAATGAAAAGTTGTTTTACTAGAGAAATTCCTCGTTCAGATATTAAGTCCGTAACTTTCTCTAGGGGCTGTCACGCTTTTGTCAGCTAGGCTGGGTGCTGGTTCTTAAAGTGGTAGCTGACTGGACTAAGCTCTCCTTACCTATATTTAATAGGTGATTCGACCTATATTATAAATTACATCGAAGTAGAAGATTATTAAGAGATGAGCGATTAGGTTATCGGTTTTCTCCCCGGTTTAAAAGCAATCATTAATCTCTGAGGTAGAATCAAACGAAAAGCTACGACTTTATTGATATTGTACCAAGATTTAGATTTCAGATCAGGTGGCATGAGCCTTTAATTGTCCATATCTCAACAGTTTTTGAATACATTAAGATTGGCATTTCGCGTTGTCCCGCCTCCTAAAATATGGTTTCTTATATTATTAATAGTCCACTTAAATGAAAGTGTCACACTTTCAATGTTGATCTCATAGGCGTCAACAGATAAGGTGGCTTTCTATACCGGAGGATAACCAGTGCTGTTAAGCATGTGCAGTCCAGGACTATGAACGAATCTTTGTCGTGAAAAAGTTTTCCATAAGCAACAATAAGTTCGCTTTTCTGAATTGTTCAAATGCTTATTGGTCGTAGGTATTTCAATTGTTAAAGGCGCGGCCTACCGATTTTCACTTAAGGACTTGTCATTCATTCTTGAGGATTTTTTGCAGACTGATTTTCACTACGTGATATACCCTCCAGTGCAAAAGCCCATCCGTGAGGCTTTGATTATCTCTATCTACTTATGCCAGATTAGTCAAAGGATTCAATCTGCATTGCGCGAGAGTTGTTCGCTGTTTCAAGCTTCGCTATTAATGAGGCTATCTCCTTATATTGACAAACCTATTTTACCCATAAGCACTGACAGATACATTGATTCCTGGTCAATCCATAATGGTAAGCCGTTGAATTCGTTAATCCCCCTGGATTGAATATCGCCTTCACAGAATTGGTTCTTCCTAAGTTTTGTGACCCAAGTGACGGTGCAATCTTCAACCGTCCATCGACCCGCGAAATTGCAACGTTGGGGGCGTTGTCACAGGCAGTGACACGACGATAGGGGAGGATCCCAGCTAGCGATGCGCACACCGAAAGCCCCTAGTTCTGGCGCACCGCTAAGGGCGTCGAGGTATGGATCAGCACATTCGATCAATGTGAGCGTTTGGCGGAGTGTGGATAACCACACTCCGAGGCCATGCTGGCCCACCCACACGGGGCGCCCGTGGCAAAAAGTAACTCTTGCTCACTGCTGCTATAATGAATGAGAGACTGGGATGGGGCCTGCTCCCGCGCTTGTGACCGTGCGCATCGCCTACGGAAGGGGACGAGGACTGTAAACTACCGTAAAGCGCGAAAACACGCGGGGTGATCGCGGCCCCCTGTATTGACTTATAAGTAGGGAAGACCATGGCTGTCTCAGGACGCTCTAAAATGAGTCCAGACTGGGGTTGGAAGCTTCCCTGATCCGAGCCCGACCACGGAAAAAAGGCCGCGGCGTGGCTCGGTTTCGTCGATTCCTGTCGCCCCCACAAGGCGATCGAGCAGACTCGCGTCACCACGCGCTGAACGCCTGGCCGATCACAGTAAGAAAGCTCCTACCAGTGCCGCGGTCCGTCGCGCCGAGCTGCTTGCGTTGCCGAGGGGTATGGGCTCGCTGGGCCCCGGCTAGAGGACGATCAGGCGGAGCCCTGGTCGTGTGAGGTATCGGATCTCCCCCTGCGATGATTTGACCTCCGAGCCTGTCGGGTCGTCTCGCCCCGATATGACGTGCGGCGTCCGTCTGGACTCGTGCGTCAGGGGTACGGCAGGTCGAGACGCTCACGTTGGGCACCTGTATAACATCGTCCGCAGTGATGCTGTTGGTTGCAACACACTCGATGGCCTTGGGTCCTTGTCCAGGGCAAGGCTCGGAAGCCTATGTGGAAGACCGAGGAATACCGTCCTCTGGCGGGGTTAGACAACTCACCGCGGCTACACCCCCTACCCCACGACCGGCACGGACCCGCGGGCCCCGCGCGCCTCGTGCGCAGGTGCGAAGCGGCCGCGAGGCGGAACCGAGCTCGCGGAGGGCAAGGGGGGGCGGGGGGCAGGGGGACGGCCGCCCGCGGTCACGGCGAGTGGGCTCGATGCGAGCCGCGCGCGCGTTGCGCCCGGCGCCGGCGGGCACAACCGGTCGGAGCCGCGGATGCTGCGCGATCCAGATGGCCCGGAAGGCTGGCGTACGCATCCCATGGGCCAGCTGGCGCGCCCCGGGGGTCCGTCGCGGCTCCCGGCCCGCCGCCCTCCTAGCGTCTGCCGGCCTAGCTGTGGTGGGCGGAGTGCGTTCCAGCGGCCCGGCGGCCCGGCCCCGCCTCGCTCCGAAGGGAGGGGTGGGGTATGGGTCGCCTCGGTCTATGAGCGTCTGCCTCCACCGCCACGCAGTCTGGCCGGGCTGCCCACGGCGCCGCGCGAAGCGCGCACCCGCTCGCGGGGCGGCCGGGCCCCGTGAGACGGGGGCGAGCCGCGTGTCCTCAGTACCTTCGGCCGACCCCTCCGGCCGGCGCCGCGGCCAGAGGGCTGCGCGAGCCCCCCGTGCCCAGCAGCCCGGCGCCCGTCCCCCGGGTAGCCGCCATACGCGGCGAGCCGGGGACGGCTACGTCCCCCCGGGAGAGGGTCTTCGCTGTCCCCGGCCCGCGACGCGCCAACGCCGGAGGGGCCCCTGATCGCCCCCTGTTGTCTGCCGAGCATTGGGGCGGCGCTGTGAGACGGCGGGGCGGGCCTTCCCGGGCTGGCCCGCAACGGGGGCCCGCGCCCTTGAGTTGGGGCGCAGACAATCATGGGCGGCTCGGAGCGGCCGGGGGCACGCCCCGCCAACCGGCCCCGGGGCCGGTCCAGAACAGTAGTGTGGCTCGGCTGGGCCGGATCCCCCACTGGCCGAGTGGCCGACCGGCCTGCCGCAGACGCCGAGGCGACGTCCCGAAACCCCAGACCGCTCCCCCGAGCCGGT     
