# Supplementary material for: A simple method for data partitioning based on relative evolutionary rates
Source: PeerJ. 2018 Aug 28;6:e5498. doi: 10.7717/peerj.5498 (PMC6118207; doi:10.7717/peerj.5498)
Supplement: Data S1 — The datasets are provided in the PHYLIP format. [file peerj-06-5498-s002.zip › DataS2/AS5-2.phy]

17  4000
out     ACGTATCGTTTTGATTATAACATCTATGAATTATTAACAATTACAAAAGTTAAAAATATTATTATAGATATTTAAATTGCGATATAACAATATGGTCATACAAGAACACATTCCTAATTTTAAATTAGAGATTATAGAAATGTATGTTGTTTTGGTAGTTATTAATAAGATATTAGTAAAAAAGATATACATGAACTTGAAGAGTATTTCAGAAAATCATACCAGGCAGATAATTTATTTATTAAATATAGTAAAGTATTGAAGATTGAATATATCTTATAAAATGATGATAATTATAGATTAAATTTTCATTATTTAACATAAAATATTAAATTTTGGTTAATATATAAACTTTTAATCAAATAACGTGTATAGATATATTATAAAATATTTATTATACACTGAAGTGAGATACGTTACTTACCCTATAAAAATAGAATAAACTATTCTGTATGTTAAAATTTGAATCAATTTTCGGATAATAGATATATGAATTGAGTATGATAATCTATAATATTATTAATTTTTAATGAGTATTGTCTTTGAAAATTATAACTTAGCCATTAAACAAATTCTTTTATCAAACTAAAATTTTTTTATTTACAAGATTTACTTATGATTCAGCACGCACGATCTATTTGAACGAATTTATTATCCAAATCTTTTACAAATTATTTTCTTATAAAAACATTTAAGACTCTAAAAGCTGTTTTAATGAATTTTTTGATTAAATATTTACACATCATATATTATAATGAATTAATATATTATAATATTATATATGTACACACATAATTTTTAAATATCATATAATTTATCTATTAAGCCTATTATACTACACTATACTATCTTATATGTTAGAAATTATAATGTAGTATTATAATTTATTAACCTTTCAATTTTAGGAAAAAGTTAATTAAGTAGTATTTTATATAAAATAAGTCATTCTTTCCATTGGAATCATAGTATCCTTATCGAGCTTTTTTTTTTGGAATTCTAATGGTTTGATCATAACTTAGAACGTTAAATTTGACGTATCAAAATTCTCCTCCAGAATCAGTGTATCAAAATATTTTGAATGCAATCATGCATCTGACTATTTTGCATGATAAACAGTGCTTTGCGTCGATCGCCACATGCTCTACTTTACGTATAACCAAAGTGCAAAGTGCACATCTTAGTTGCCGCACAGAAAGTAGGCAAGGGTCGTGAGTATTGAATATAATCCCACCATGAATACTCTTGCAAATACTTTGCTGTATCACCAACTTAGTCCAGGGGCGGAAGTTATCCTTACGATGGCAAAGCCTTTCGATCGGACTCGAGTTTTGCTGTCCTCGGACGTTTAATTATGCATGCCTGGCTCTTGATGAAATCGAAAGTATGGTCACCCTAGAAATCGAATCTCAGCCACACGAACTTCTCCTCAGCCAAAAACTACACTTGTATTTCATCCTCTATTTGAACTTGGTTTTTAGTTGGAACTATGCTCATCGTTTTTCGACTTCATGAGAATAGTGTCTTGTTGCAATAGTGCGAACTCCATAACAAAAGAGATCAACTAGCGTCGGTGCATTCGAGCCTCAAACTCAGACATCGAACGGATAGAATGAAACCAGTCTTAAGCCCAATCATAAGTAGAGGATAACGATCGTTTTCTCCGGTTATACCCGCTAACAAACCCAAATACACCACACAACGTTCACCAAATCCCCGTCAAAAGTTCGTTATTATTCTTAGTACCGCCCATGGTGCAGTAGTTTGTAACAGGTAATTTATGTCTCATAAGGAAGTTAATCTAAGATCGTAAAGCGAAGGCAAATGATTTCCCAGTCTTTCCCTGACTTGGCTAATAGCTCCCTGCCAGGAAGAGTTCGAATAGTTACACACCTGGCCTCGAACTGTATCCGCTAAAATTATCAAAATCCCTTAGTAATTTGGGGATGACATTCAATGCCAACGGTATGACTCTCACAAGTGCGCACACTAGCAATGATATGCCGTGGGCGCCTGCCCAAACGGCGAAAACCGTCAGCAAAACAGGAATCCACTGGCGTATCCTGCGGACTAGGTCGTAGCACCCCCTTCCGAGGTGCTTCGCCCCTGCTCATGGTACGCGCCCTGCTCACCACCGCTCGGGTAGAGATCCCCCGGGGACCTCGTGTATCCTAGCCAACCTCGCAGCTTACTAGCCCTTTTGGTTTTAGGTTGAACCGCGTGTTCCCGGGGGTCCTATATGCTCGGCATGGACGTGCTTGTAACAACTTAAACGTGGCCTCCATCAGCACATGTTCGCTAGTGAGGTAGGGCTTCTTATCTCGCGTCGGGCCCTTACTCGCTTAGGGCCTAGTCAGCTGGCCCTTATCGGCGTTCAACCGGAAAACCGCATGGGGCATGGCTCAGACGGCGCGGCCAGTCCGGCCAGACGCCGGGCTACACCGCCTTACGGGACCCAGGGCCCGTCCGCGTCTCTCTCGTTATGTTGCTGAGTAAGGCTGCCCGGCTTGCCGGTCGCCCTGTCCACCGTAGGTACAACCGGACCGTCCCGGTTCACGCTGCAAACGGTCATGACATCCTACGCATCCGCCCGAAGATTTAGTGCCTTCTTGCCAGCTCCTGGACAGGGCCGCGTTGACCCGCCCTAGTATGGCTAAAGTAGGAGGCAACATTGAAGGGTGTGCGCGAACAAAAGCTCGTTCCCGTGACCTGGGGGTCCCTGCCGATGTGAGAGCTGATGGGGTCTCTAAAGGCCGGTCGCGTTTGTCTGACGACCCCACCAGCAACTTACCGACCACTGTGAATGAACGCAGACAGGCGGAGGATCGGCCCTAGCAAGAGCGGGTCCCAGATCGATAGCGCTTAGTGTCATCGGACTTTCCGGAGCCAGCAGTCTGGTCCCAGAGCCCCAGCCTATGACAGCCCGCCACTTCCCGGCCTCGGACGTTGCGGCCACTAATATGGCGCCGGGGATAATGTCGCGTGGACGGACCTGCGAACATTGCTGCCAGGGCGCCGACGCCGGGCCCGCGCCGGGCGCGGCCGGAGCGGTCCCCACTAGCCCCCCCCGGAGCCGCGCCGGACCCAACGATGCCACCGGTGGGACCCAGTCGCCCCGTTGGCCGGGTAGCATCGGGCGCCGCTCGGGCTGAACTGGGTCCCCGTGGGTGACCCTGAAGCGGGCGTACCGCGCCGGTCCGGCTCCGCGGCCCTGTGGCCGTCGGACCGTCGCTCGCGCCGCCCGAGCATGGGCCGCCTGGCCAGGGGCACTTCCGCGACCCGGGCCCGGACCCAGCTTGTCCACGCCGGGCCCGAGGGGTGGGCTCACGGCGGGTGGGCCAGCCACATGCCGGTACCCACGATCGCCCGAAGCGCGCTCTGGGGCCGCGGGGCGCGGGCCCCAGGGTGCCCGGCGGTGGTGCGCAGCCCGGCCGGGGGGGAGGCGGACGCGCCCGGGGAGCCGGCGCGCTCCGCGGCGTCGCTCCGGGACGCGCCGCCCGTCGGCCCAGGCCCAGGCTAGGTGCTCTGGCACCCGCAGCCAGGTGGCCGGCGCATGATTCGGGTCCCGGATGGCGCGGAGGCATCTCGGAGGGCCTTGGGTACCGCCCGGGGCCGCCGTCGGTGGCCCACGGCCGGACTGCGTGCCCGGCCTGGCGGCGGCGCCCTGCAGCCGGCCGTGGCCCTCCGGGTGCGCGCTCGCCGCGCGGCACGGTGCGGGGGAGGGCCACGGCGGGCCTTCGCGGCCGCCGGCTCCCCCGGGGGCATCCGCGAGGAGCCCAAGCCAGCTGCTCGCGACCGCGAGGGGGACTCCCTCGGCGGCCCGGGCTGGCGTGCGCGGGTGCACGCCCCCGTCAGCGGTTCGGTCTAGACCTGGTGGCGCGGATCCACGCGGGCGGTTGCGCGCCGCCCGCGCGGCCGAGGCCCCGTCATTCCCGGCGCGCGCCAGGTCCATCGGGCTCAAGGGCAGCTGGGGGTTCCGCACGATCGCGTGCGCCCGGCCCCA     
P       ATGTATCTTAATGATTATTACATCTATGTACTATAAACAATTACTAAAATTATAAATTTAATAATAGCTATTTAAATTGCATTATAACAATATGGTCATACAAGAACACATTCCTTATTTTAAATTTGAGATTAAAGAATTGTATGATGTATAGGAATAAATTAGTAAGAAATAAGTATTATAGATTTAAATTTACCTGAAGAGTCATTCAGAATATCTTAACAGGCAGATAATTTATTTATTAAATATAATAAAGTTTCGAGGATTGAATATATCTTATAGAAATATAATCATTATAGATCATAATTTTATTATATAACATAATATATTAAATTTTGGTAAATATATAAACTTTTGATCGAATGACGTCTATAGAAATATTACAAAATATTTATTGAACCCTGAAGTGAGATTCGTTTCTTACCCTATTTAATTAGAATAAACTATTCTGTATGTTATAATTTGAATTAATTTTCAGATTATAGATATATGAATTGATTATAATTATATATAATATTATTAATTTTTAATTAGTAGTGTCTTTTAAAATAATTTCTTAGCCATTATACTAATTCATTTATTAAGCTAAAATTTATTTATTTCCTAGATATACTTAGGAATCGGCGCACGCGATCTAGATGAACGAATTTAATAACTAAATATTTTACAAATTATTTTCATTTGCAAACATTTAAGACTCTTAAAGCTGTAATATTGAATTTTTTCATTAAATTTTTACACATCATATGTAATAATGAATTAATACATTATAATTTTATATTTTTACACACTTAATTTTGAATTATCATATAATTTATCTATTAAGCCTATTTTACTAAACTATATTACCTTATATATTAGAAATTGTAATGTTGTATTATAATTTTTTAAGCTTTCAATTTTAGGAAAAAGTTAATTAATTATTATTTTATATAAAATAAGTGCTACTTTCCATTGTATGCATAGTATCCATATTGAGCTTTTTTTTTTGTAACTCTCATGTTTGGATGATGGCTTAGAGCGCTAAATTTGAAGTACTAAAATACTCTTCCAGAATCAGTGTTTCAAAATATTTTGAATGCTATCATACATATGAACACTTTGAATGATAAAAAATGCCTAGCAACTATCATCACAAGCTCTACTCGACGTATAACCCAATTGCAAAATGCGCATAGTAGATGCCGCACCGTAAGTAGGCAAGGCACGTGAGTATTGAATATAATCCAACCATGAATACTCTTGCAAGGACGTCTCAGTATCGACAACTTATGCCAGTGGCGGAAGTAATCCTTACTTTGGCAAAGCCTTACGCTCGGTCTCGAGTTTGGCTGCGATCGGACGTTAAATTATGCATGACTGGCCCTAGATGATATCGAAAGTATGGTCACCCTAGAAATTTAATCTCCGCCACACGAACTTATACTCAGCAAGAAACTATGCGTGTATTTCATCCTCTATTTGAACTTGGTTGTTGGGTTGTATTATACTCATCATTCTTCGAATTTATGAGAATAGTGTGTTGTTGCAATAGCGTGTACTCCATAAGACAAGCGATCAACTAGCGTTGTAGCAATCGAGCCTAAAACTCAGACATCGAACGGAAAGGATAAAACCATTCTTAGGCCCACTCATAGATAGACGATAACGATCGTTTTCTCCGATTATACCCGCTAACAAACGAGATTAGAACAGACAAGCTTATTCAAGTCCTCGTCTAATGTTCGTTATTCTTCTTACTACCGCCCGTGGGGCAGTAGCATGGACCACGTAATGTTTATCTCATAAGGAAGCTAAGTTAAGAACGTAAAGCGAAGGCAAATGATTTCTCAGCCTTTCCCTGTCTTGGATAATTGATCCCTCCCAGGAAGAATTCGGATAGTTACACACCAGGCCTCGAACGGTATCCGCTAAAATTATCAAATTCCATTAGTAATTGGGGAATGACATTCAATGCCCACGATTTGACTCCCACATGTGCTCCCACTATCAAGGATATGCCGTTGGTGCCTGCCCCAACGGTGAAAATCATGAGCATAACAGCGATCCACTCGCGTATGCTACGGACTGGTTCGGAGCGCCCCAGTCCGACGTGCTTCGCCCCTGAACATGGTACGCGCCCTCATCGCAGCCGCTCGGGTAGAGAACCGCGGGGGACCACGTGGATTCTAGCCAACTTCGGAGCTTGCTGGCCCTTGTGGTCCTAGGTTGAATCGCGTGATCCGGGGGGTCCTGTATGCGCGGAATGGACGTGCGTGTAACCACTTACACGTGGCCTCCATCACCCCATGTTCGCCAGTGAGGTAGGGGTTGTTATCTCGCGTCGGGCCCTCACTCCCTTAGGGCCTACCCAGCTGGCCCTAGTCGACGTTCAACCGCAGTAGCGCGTGGGGCATGGCACATACGGCCCGTCCAGTCCCGCCAGACGCCGGGCTTCACAGCCCTACCGCACCCAGGGGTCGTTGGCGTCTGCCTCGTCATGCTGCCGAGTAACGCAGCCCGACTTGCCGGTCGCCCTGTCAACGGTAGGTACAACCGGGCCGCCCCAGGTCACGCTGCGAACGGTCATGACATCCTACGCCTGCGCCGGAAGATTTAGTGCCTTCTTGCCAGTAACTGGCAAGGCCCCCGTTGACCCGCCCTACTATGGCTAAAGTAGGAGGCAACAATGAAGGGGGTGCGCGAACACACCCTCGTACCCATCACTGACGGAGCCCTGCCGAACTGAGAGCTGTGGGGGTCTCTAAAGGGAGGTCGCGATTGTCTGACGACTATACCAGCAACTTACCGATTACCGTGAATGAACGCAGACAGGCGGTGTGTCGGCCCTAGCAATAGCGGGTCACAGATTGATAGTGCCTAGTGTCATCAGGCTTTCCGGAGCGACCATACTCGTCCCAGATCCCCAGCCTAGGACAGCCCGCCACTCCCCGGCCTCGGACTTTGAGGCCACTAATATGGCGCCGCGGATAAAGAGGCGAGGACGGACCTCGGAACATTGCTGCGAGGGCGCCGACGCCGGGCCCGCGCCGGGGGCGGGGGGAGCTGTCCCCACTAGCCCCGCCGGGAGCCGCGCCCGACCCAGCCATGGGACTGGTGGGTGCCAATCGCCCCGTTAGCCGGGCAGCGTCGGGCGCCGCTCGGGCTGAAGCGCGTCCCCGTGGCTGACCCTGCAGCGGGCGTACCGCTCCGGTCCTGCTCTGCGGCCCTGTCGCCGCCGGCCCGTCGCTCGCGCCGCCCGACCATCGGCCGCCTGGGCAGGCGCACTTCCGCGACCCGGGGCCGGACCGAGCTTGTCCACGGCGGGCGCGGCGGCTTGGCGCCCGGCGGCGGGGCCAGCCCCATGCGGGGACCCACGGTCGCCCGAATGGCGCTCTGCGGCGACGGGGCTCCGGCCCCAGGGTGCCGGGCAGTGGAGCGCAGCCCGGACGGGGGGGGGGCGGCCGCGGACGGTGGGCCGGCGCGCTCCGTGGCCTCGCGCCAGAGCGCGCCGCCCGTCCCCCCACGCCCAGGCTCGGTTTCCTGGCACCCGCAGCCAGCGGGCCGGCCCAGGATTCGGGTCGCGGACGGCGCGGACGCGTCTCGGAGGGCCTTGGGTACCGCCCGGCGCCGCCCCGGCTGGCCCTTGGCCGGAATGCGTGCGCGCCATGGCGCCGTCGCCCTGCAGCCGGCCGTCTCCCTCCGTGTGGGCGCGCCCCCCGCGGCGCGGTGCGCGGGAGGGGCACGGCGCGCGTTGGCCGCCGCCGGCTCCCCCGGGGGCATCCGCGACGAGCCAAAGCCAGCTGCCCGCGACCGCCACGAGGACTGCCTCCGCGGACCGCGCCGGCGTGCGCGGGTGCACCGCTCCGGCGGCGGATCGGTCTCGACCCGGTGGCGCGGATCCACGGGGGCGGTTGCGCGCCGCCCGCGCGGCCTCGGCCGCGTCCATGCCGGCGCGCGCGAGGTCGATCGGACTCCAGGGCAGGTGAGGGGTCCGCACGATCGCGTGCGCCCGGCCCCA     
O       ACGATTCGTTCTGATTATTACATCTATGAAATATTAACAATTACTAAAATGATAAATTTAATTATAGATATTTAAATTGTGATATAACAATAAGGTCTTACAAGAACACATTCCTTATTTTAAATTTGAGATTATAGAAATGTATGTTGTTAAGGAATTAATAAGTAAGAAATTAGTCCAATAGATATAGATTTACTTGACGAGTATTTCAGAAAATATTACCAGGCAGATAATTTATTTATTAAATATAATAAAGTTTTAATGATTGAATATATTTTATAGAAATATGATGATTATAGATAAAATTTTCATTATATAACATAATATATTAAATTTTGGTTTATATATATGCTTTTGATCGAATAACGTCTATAGAAATATTACAAATTATTTATTGAACCCTGAAGTGAGATTCGATTCTTACCCTATTTAATTAGAATACACTATTCTGGATGTTATATTTTGAATCAATTTTCTTATAATAGATATATGAATTGAATATAATTATATATTATATTATTAATAATTAATTAGTAGTGTCTTTTAAATTAATATATTAACCATTACACAAATTCTTCTATAAAGCTTAAATTTGTTTATTTACATGATTCACTTAAGATTCGACGCACACGGTCAAGTTGATCGAATTTATTAACTAAATATTTTACATATTATTTTATTATTCAAACATTAAAGACTCTTACAGCTTTTTTAATGAATTTTTTGCTTAAATTTTTACACATCATATTTTATAATGAATTAATACATTATAATTTTATATATGTAAACACATAATTTTGAAATATCATATAATTTATCTATTAAGCCTATTATACTATACTATACTACCTTATATGTTAGAAATTATAATGTAGTAATATAATTTTTTTAGCTTTAAATTGAAGGATTAAGTTATTTAAATAGTATTTTATATAAAAAAAGTCTTCCTTTCCATTGCATGCATAAAATCCATATCGAGCTTTTTTTTTTCGAATTCACATGTTTTGAGGATAGATTTGAACGTTAAATTTGAAGTATTAAAATTCTCCTCCAGAATCAGTGCTTAAAAGTATGAAGAATGCAATCATGCATATGAACACTTTGCATGATAAAAAATTCCCTGCAACGATCAACACATGCTCCACTTTACGTATAACCCAAGAGCAAAATGCACATTTTAGATGCCGCCCAGGAAGTAGCCAAGACACGTAAGTATAGATTATAATCCTCACATGAATCCTCATGCAAGTAGTTCGCGGTATCGTCAACTTATCCCAGTGGCGAAACTTATCCTTGCGTTGGCAAAGCCTTACGTCCGGACTCGAGTTTTGCAGACCTCGGACGTTGAATTATGCATGCCTGGCTCTAGATGAAATCGAAAGTATGGTCACCCTAGAAATCCAATCTCTGCCACACGTACTGCTACTCAGCGAAACACTACGCGTATACTTCATCCTATATCAGAACTTGGTTTTTGGTTGGTAATATCCTCATCCTTATTCGAATTCATGAGAATAGCGTTTTGTTGCTATAGTGCGTACACAATAACAAAAGAGAGCAACTAGCGTTGTTACAATCGAGCCTCAAACTCAGACATCAAACGGACTGAATAAAAACATCCTTATGCTCACTCATAGATAGAGGATAGCGATCAATTTCTCCGATTATACCCTCTAACAAACGAAATTACACCAGACCACCTTCTCCAAATCCTCGTCTAAAGCTCGTTATTCTTCTAAATACCGCCCGTGGCGCAGTAGCATGTACCACGTAATTGTTATCTCATAACGCAGTTAAACTAAGAACGCAAAGTGAAAGCAAATGAGTTCACAGTCTTTCCCTGACATGGTTAATAGCTCCCTCCCAGGAAGAATTCGAATAGTTACACACCTGGCCCCGATCTGTATCCGCTAAGATTATCAAAATACATTAGTAATTCGGGAATGACATTCAATGCGAACGGCATGACTCCCATAAGTGCGCACACTATCAATGATATGTCGTTGGTGCTTGCCCAAACGGGGAAAACCGTCAGCAGAACAGCGATCCACTGGCCTATGATTCGGACTGGGTCAGAGCACCCCAGTCCGACGTACTTCGCCCCTGATCATGGTACGCGCCCCGATCGCCTCCACCCCGTTAGAGAACCCCGGGGGACCTCGTGTATGCTAGCCAACCTCGGAGGTTGCTCGTCCTTGTGGTTCTGGGTGCAATCGCGTTATCCGGGGGGGCCTGTATGCGCGGCATGTACGTGCGTGTAACCACTTACATGTGGCCTCCCTGAGCACATGTTCGCTAGTGAGGTAGGGGGTCGTATCTCGCGTCGGGCCCTTGATCGCTTAGGGCCTACCCAGCTCGCCCTAGTCGCAGTTCAACCGCAGTAGCGCGTGGGGAATGTCTCATACGGCGCGTCCGGTCCGGGCAGACGCCGGGCTGCACAGCCATACGGGACTCCGGGGCCGTTCGAGTCTCACTCGTAATGCTGACGAGTAAAGCAGCCCGGCTTACCGGTCGCTCTGTCAACCTTAGGTACAGCCGGGCCGTCCCAGGTCACGCTGCAAACGGTCATGACATCCTAGGCAGTTGACCGAAGATTTAGTGCCTACTTGTCAGCAACTGGCAAGGGCCTCGTTGACTCGCACTACTATGGCTAAAGTAGGAGGGAACATTGAAGGGTGTGCGCTAACGCAACCTCGTTCCTATAACCTGGGGAGCCCAGCCGAACTTAGACCTGTGGGGGTCTCTAAAGGCTGGTCGCGATTGTCTGACGACTCCACCAGCAACTTGCCGATTAGCGTGAATGACCGCAGACAGGCCGTGGTTCGGCCCTAGCAATAGCGCGTCACAGATAGATAGCGCTTAGTGTGATCGGACTTTCCGGAGCGAACAGCCTGGTCCCAGATCCCCAGCCCATGACAACCCGCCACATCCCGGCCTCGGACTTTGCGACCACTAATATGGCGCAGGGGATAAAGAGGCGAGCACGGACCTGCGAACCTTGCTGCGAGGCCGGCGACGCCGGGCCCGCGCTGGGGGGGGCCGGAGCGGTCCGCACTAGCCCCCCCCGGAGCCGCGCGGGACCCAGCGATGCGACTGGCGCGGTTCAGTCGCCCCGTTGCCCGGGTAGCGTCGGGCGCCGCTCGGGCTGAAAGGGGTCCCCGTGGGTGAGCCTGCCGCGGGCGTACCGCTCCGGTCCGGCTCGGCGGCCCGGTCGCCGCGGGCCCCTGGCTCGCGACGCCCGAGCCTCGGCCGCCTGGGCAGGCGCACTTTCGCGACCCGGGCCCGGACCGAGCTTATCGACGCAGGGCGCGAGGCGTGGGCTCCCGGCGGCCGGGCCAGCCACATGCCGGGAGCCACGATCGACCGAAGCGCGCTCTGAGGCGCCGGGACGCGGGCCCCAGGGTGCCCGGCGTTGGAGCGCGGCCCGGGCGGGGGGGGGGCGGACGCGGACGCGGGGCCGACGCGCTGCGCGGCGTCGCTCCGGCCCGCGCCGCCCGTCGCCCCAGGCCCAGGCGCGGGACCCTGGCACCCGCATCCAGGGGGCCGCCGCATGATTCGGGTCCCGGACGGCGCGGAGGCGCCTCGGAGGGCCTTGGGTCCCGCCCGGCGCCGCCCCGGGTGGGCCTGGGCAGGACTGCGTGCCCGGACTGACGCCGTCGCCCTGCAGCGGCCCGTGTCCCTCCGGGTGGGCCCTTTCCGCGCGGCCCGGTGCGCGGGAGGCCCACGGCGGCCCTTGGCGGCCGCCCGCTCCCCCGGGGCCGTCCGCGAGGAGCCAGCCCGAGCTGCCCGCGACCGCCGCGGGGACTGCCTCCGCGGCCCGCGCCGGCGTGCGGGGGTGCACCGCTCCGGCGGCGGATCGGTCTCGACCAGGTTGCGCGGGTCCACGCGGGCGGTCGCGCGCCGCCCGCGCGGCCTCGGCCGCGTCCTTGCCGGCGCGCACGAGCTCGGTCGGACTCCAGGGCCGCTGCGGGGTCCGCACGATCCCGTGCGCCCGACCCTA     
N       ATGATTCGTAATGATTATTACATCTATGAATTATAAACAATTACTAGAATGATAAATCTAATAATAGCTATTTAAATAGCGATATAACAATATGGTCTTACAAGAACACATTCCTTATTTTAAATTTGAGGTTAAAGAATTGTTTGTCGCATTGGAAATAATGAGTAAGAAATTAGTCTAATAGATATAAATTGATTTGAAGAGTATTTCAGAAAATCATACAAGTCAGATAATTCGATTATTAAATATATTAAAGTTTTGAAGATTGAATATATCTTATAGAAGTATGATAATTATAGATCAAAATTTCATTATATAACATAAAATATTAATTTTTGGTTAATATATATTCTTTTTATCCAATAACGTCTTTAGAAATAATACAAAATATTTAATGAACCCTGAAGTGAGAATCGTTTCTTACCCTATGTAATTAGAATAAACTATTCTGTTTATTATACATTGAATCAATTTTCGTATTATAGATATATGAATTGAATATAATTATATATTATATTATTTATTTTTAATTAGTAGTGTCTTTTAAACTTATACCTTAACCATTTTACAAATTCTATTATTAAGCTAAAATTTATTTATTTACAAGATTTACTTATGATTCGGCGCACACGATCAAGATGAACGTATATATTAACTAAATATTTAACAAATTATTTTCTTATTCAAAGAATTAAGACTCTTAAAGCTGTTTTAATGTATTTGTTGATTAAAATTTTTCACATCATATATTATAATGAATTAATACATTATATTTCTATATATGTAATCACATAATTTTGAAATATCATATAATTTATCTATTAAGCCTATTATACTACACTATATTACCTTTTATGTTAGAAATTATAATGTAGTAATATAATTTTTTTAGCTTTCAATTTACGTAAAAAGTTAATTAAATAGTATTTTATATAAAATAAGATTTACTTTCCATTGCATTCATAGTATCCATATCGAGCTTTTTTTATTGGAATACTCATGTTTTGATGATAGCTTCGGGCGTTAAATTTGAAGTTTTAAAATTCTCCTCCAGAATCAGTTTTTCAAATTATGTTGAATGCAATCATGCATATGAACACTTTGCATGATAAAAGACTCCTAGCAACTATCAACACATTCTCTACTTTACGTATAACCAAAGTGCAACATGCGCATTTTAGGTGCCGCACAGGAAGTAGGCAAGGCACGTCAGTATTGAGTATCATCCTACCATGAATACTCTTGCAATGACTTCGCTGTTTCGTAAACTTATTCCAGAGGCGGAAGTAATCCTAACTTTGGCAAAGCCTTTCGCTCGGACTCGAGTTTTGCTGGTCTCGGACGTTCAATTATGTATGCCTGGCCCCAGTGGGAATCAAAAGTATGGTCAACCTCGAAATCTAATCTCAGTCACACGAACCACTACTCAGCTAAAAACTACGCGAGTATTACATCCTATATATGAACTTGGTTTTTGGTTGGTATTATTCACATCATTCTTCGAATTCATGAGAATAGTGTCTTGTTGCAATAGTGCGAACTCCATAACAAAAGCGATCAACTTGCGTCGTTGCAATCGAGCCTCAAACTTAGACATCGAACGGAAATAATAAAACCATTATTACGCCCATTCATATATAGAAGATAACGATCTAGTTCTCCGATCACACCCGCTAACAAACCTGATTACAGCAGACAACCTTCTCCAAATCCTCGTCTAAGGTTCGTTATTATTCAGAATAGCGCCCGTGGTGCGGTAGTATGTATCTCGTAATTTTTATCCCATAAGGAAGTTAATCTAAGAACGAAAAGGGTAGGCAAATGATTGCCCAGACTTTCCCTGACTTGGATAATAGATCCCTCCGAGGAAGACTTCGAATAGTTACACACCTGGCCTCGATCAGTATCCGCTAATATTATCAAAATCCATTAGTAATTTGAGAATGAAATTCAATGCGAACGGTATGACTCCCACACGTGCGCACATTATCAATGAGATGCCGTTGGCGCCTGGCCTAAAGGCGAAAACCCTCAGCACAACAGCGTTCTACTGGCGTATCCTTCGGACTGGGTCAGAGCACCCCAGGCCGACGTGCTTCGCCGCTGATCAGGGTACGCGCCCTGGTCGCCTTCTCTCGCGTAGAGAACCCCGGGGGACCCAGTGCTTACTAGCCAAGCTCGGGGCTTACTTGTCCTTTCGGTGTTAGGTGGAATCGCGTGATCCGGGGGGGCCTGTATGCGCGGCATGGACGTGCGTGTAACCACTTACACGTTGCCTCCATCACTACATGTTCGCTAGTGAGGTAGGGCTTCTTATTTCGCGTCGGGCCCTTACTCGCTTAGGGCCTACACAGCTGGCCCTAGTCGCAGTTCAACCGCAGTAGAGCGTGGGGCATGGCTCATACGGCGCGTCCGGTCGTGCCAGACGCCGGGCTACACAGCCTTACCGGACCCAGCGGCCGTATGAGTCTGCCTCGTTATGCTGCTGAGTACGGCAGCCCGGCTTGCAGGTCGCCCTGTCAACCGTAGCTACAACCGGGCCCCCCCAGGTTACGCTGCAGACGGTCATGGCATCCTACGCATCCGCCGGAAGATTTAGTGCCTGCTTGCCAGCAACTTGCAGGGTCCGCGTTGACCCGCCCTACTATGGCTAAAGTAGGAGGCAACATTGAAGGATGTGCGCGAACTCAACCTCGTGCCAATCAGCGACGGAGCCCGGCCGAAGTGAGAGCTGTGGGTGTCTCTAAAGGCTGGTCGCGATTGTCCCACGACTGCACCAGCAACTTGCCGATCACCGTGAATGACAGCATACAGGCGGTGGGGCGGCCCAAGAAAGAGCGCGTCACAGATTGATAGTGCTTAGTGTCATCTGACTTTCCGGATCGACCATACTGGTCCCAGATCCCCCGCGTATGACAGCGCGCCACTTCCCGGCCTCGGACTTTGCGGCCACTAATATGGCGCAGGGGATAAAGAGGCGAGGACGGACCTTCGAACATTCCTACGAGGGCGCCGACGCCGGGCCCGCGCCGGGAGCGGCCGGAGCGGTCCGCACTCCCCCCCCCAGGAGGCGCGCCGGACCCAGCGATGCGACTGGTGGGTTCCAGTCGCCCCGTTGTCCGGGTAGCGTCGGGCGCCGCTCGGGCTGAACTGGGTCCCCGTGGGTGACCCTGCAGCGGGGGTACCGCTCCGGCCCAGCTTCGCGGCCCTGTCGCCGGCGGCCCGTGGCCCGGGCCGCCCGCACATCGGCCGCCTGGGCAGGCGCACTGCCGCCACCCGGGGCCGGACCGAGCCTGTCCACGCCGGGCGGGAGGGGTCGGCTCCCTGCGGCTGGGCCAGCCACATGCCGGGACCCACGATCGCCCGAAGCGTGCTCTGAGGGGCCGGGGCCCGGGCCCCAGGGTGCCCGCCGGTGGGGCGCAGCCCGGGGGGGGGGGGGGCGGACGCGCACGGGGCGCCGGCGCGCTCCGCGGCGTCGCCCCGGCGCGCGCCGCCCCTCGGCCCAGGCCCAGGCTCGGCGCGCTGGCACCCGCAGCCAGGGGGCCGGCCCAGGATGCGGGTCCCGGGCGGCGCGGCGGCGTCTCGGCGGGCCTTGGGTACCGCCCGGGGCCGCCCCCGGTGGCGGTTGGCAGGACTGCGTGCCCGGGCTGGCGCCGTCGCCCTGGGGCCGGGCGTGTCCCTCCGGGTGCGCCCTCGCCCCGCGGCTCGGTGCGCGAGAGGCGCGCGGCGCGCCTAGGCGGCCGCCGGCTCCCCCGGGGGCACCCGCGAGGAGCCAAACCCAGCTCCCCGCGACCGCGCGGCCGCCTGCGTCGGCGGCCCCCGCCGGCGTCCCCGGGTGCACCCCTCCGCCGGCGCCTCGGCCTCGACCGCGTGGCGCGGATCAACGCGGGCGGTGGCGCGCCGCCCGCGCGGCCTAGGCCGCGTCGTTGCCGGCGCGCGCGAGGTCGATCGGGCTCTAGGGCAGCTGCGGGGTCCGCACGATCGCGTGCGCCCGGCCCCC     
M       ATGTTTCGTAATGATTTTAACACCTATGGACTATCAACAATTACTAAAATAATAAATATAATTATAGTTATTTAAATCCCACTATAACACTATGGTCATACATGAACACAAGCCTTATTTTAACTTTTAGATTACAGAATTGTATTTTGTATTGGCGGTAATTAGTAAGAAATTATTATATTAGAGATAAATTTACTTGAAGATTATATTAGAATAACTTACCATCCAGATAATTTAATTATTAAATATAATAACTTTTTACGGATTGAATATATCTTATAGATGTATTATGATTATAGATCTGATTTTCATAATTTAACATTATATATTACATTATGGTTAATTTATAAACTTTTCATCCAATATCGTCGATAGAAGTATTAAACAATATTTATTGTACCCTGAAGTGAGATTCGTTTCTTACCCTATTTAATTAGAATAAACTATTCTGTATGTTATAGTTTGAATCAATTTTCAGATAATGGATATAAGAATTGAGTATAATAATATATAATTTTATTAATATTTAATTAGTATTGTCTTTTAAAATAGTATCTTAACCTTTAAACAAATTCTTTTATTAAGCTAAAATTTATTTATATACATGACATTCTTAGGATTCGGCATACACGATCTAGATGAACGAATTTATTAACGAAATATTTTACAATATATTTTCTTATTAAAAAAATTAAGACTCTTAAGGTTTTTTTATTGTATTTTCTGATTAAATTTTTACACATCATATATTATAATGAATTAATATATAATAATGGTATATATGTAAACACATAATTTTGAAATATCATATAATTTATCTATTAATCCTATTTTAATACACTATAATGCCTTATATGTTAAAAATTATAATGTAGTAATATAATTTTTTAAGCTTTTAATTTTAGAAAAAAGTTATTTAAATAGTATTTTATATAAAATAAGTCACACATTTCATTGCATGCATAGTATCCATATCGAGCTTTTTTTTTTGAATTTCTCATGTTTTGATGATCGCTTAGAGCCTTAAATTTGAAGTATTAAAATTCTCCTCTAGAATCAATGTTTCAAAATATTATGAATGCAATCATGCATATGAACATTTTGTATGATAAAAAATTCGATGCTACGATCAACACATGCTGTACTTCACGTATAACCCACATGCAAAATGCACCTTTTAGATGCCGCACAGTAAGTAGGCAAGGCACGTGAGTATTGAATATAATCCTATCATAAATACTCTTGCAAGCACTTCGCTGTATCGTCAGCTTATTCCAGTGGCGGGAGTAATCCTTACGTTGGCAAAGCCTTTCGCTCGGACTCGAGTTTCGCTGACCTCGGACGTTGAATTATGCATGGCTGTCACTAGAGGAAATCGAAAGGATGGTCAGCCTGGAAATCTAATCTCAGCCACACGAACTTATACTCAGCGAAAAACTTCGCGTGAATTTCATCCTATATAGGACCTTGCTTTTTGGTTGGTAGGATTCTCATCATTCTTCGAATTCATGAGAATAGTGTCTTGTTGCAATAGCGCGTACACCATAACCAAAGCGAGCAACTAGCGTCGTTACAACCGAGCCTCAAACTCAGACATCTAGCGGAAGGAATAAAACCATTATTACGTCCACTCATAGATATAGGATAACGATCGGTTTCTCAGATTATACCCGCTAAAAAACATGAATAAACCAGACGACCTTCTCCAAATCCTCGTCTAAAGTTCGTTATTATTTTTAATACCGCCCGTGGTGCAGTAGCATGTACCACGTAATTTTCATCTCATAAGGAAGTTAATATAAGAACGTAAAGAGAAGGCAGATCATTTCACAGTCTTTCCCTGACTTGGATAATAGCTCCCTCGCAGGAAGAATTCGAATAGTTACACACCTGGCTCCGGACAGTATCCGCTAAAATTATCGAATTCCATTAGTAATTTGACAATGACATTCAATGCGAACGGTATGACTCCCATAAGTGCGAACACTATCAATGATATGCCGTTGGCGCATGCCCCAACTGCGAAAACCGTCAGCAAAACAGCCATCGACTGGCGTATGCTTCGGACTGGGTCTGAGCACCCCAGTCCGACGTGCTTCGCCCCTGATCACGGTAGGCGCCCTGATGGCCTCCTCTCGGGTAGAGAACCCCTGTGGACCTCGTGTTTTCTAGCCAACCTCAGAGCTTGCTGGGCCTTCTGGTGTTACGTGGAATCGCGTGATCCGGGGGGGCCTGTTTGCGCGGCATGGACGTGCGTGTAACCACATACATGTGGCCTCCATCAGTACATGTGCGCTAGCGAGGTAGGGGTTTTTATCTCGCCTCGGGCCCTTACTCGCTTAGGGCCTACCCAGCTGGCCCTAGTCGGCGTTCAACCGCAAGAGCGCGTGGGGGATGGCTCATACGGCGCGTCCCGTCCGGTCAGACGCAGGGCTACACAGCCTTACCGGACCCAGGGGCCGTTCGCGTCTGGCTCGTTATGCTGTCGAGTAAGGCAGCCCGGCTAGCCGGTCGCCCTGTCAAGGGTAGGAACAACCGGGCCCTCCCAGGTCACGCTGCAAACGATCATGTCATCCTACGCATCCGCCGGAAGATATAGTGCCTGCTTGCCAGCAACTGGCCAGGGCCGCGTTGACCCGCCCTACTGTGGCTAAAGTAGGAGGGTACATTGAAGGGTGTGCGCGAACACAACCTCGTTCCTATCACCGACGGCTACCTGCCGAAGTGAGAGCTGTGGGGGTCTCTACAGGCTGGTCGCGATTGTCTGACGACTACACCAGCAACTTGCCGATTAGCGTGAATCATAGCAGACAGGCGGTGGGTCGGCCCTAGCAACAGTGCGTCACAGATAGATAGTGCTTAGTGTCATCTGACTTTCCGGAGTGACAACACTGGTACCAGATCCCCGGCCTATGACAGCCCGCCACTTGCCGGCCTCGGACGTTGCGCCCACTAATATGGAGCCGGGGATAAAGAAGCTAGGACGCACCGGCGAACATTGCTGCGAGGACGCCGACGCCGGGCCCGCGCCGGGGGCGGCCGGAGCGGTCCGCACTAGCCCCCCCCGGAGCCGCGCCCGACCAAGCACTGCGAATGGTGGGGTCAAGTCGCCCGCTTGGCCGGGTAGCGTCGGGCGCGGCTCGGGCTGAAGTGGGTCCCCGTGGGTGACCCTGGAGCGGGAGTACTGCTCCGGTCCCGCTCCGCGGCCCTGTCGCCGCCGGCTCCTGGCCCGCGTTGCCGGAGCATCGGCCGCCTGGGCAGGCGGACTTGACCGACCCGGGGCCGGACCGAGCGTGTCCACGCCGGGCGCGGGGGGTGGGCTCCCGGCGGCTGGGCCAGCCACATGCCGGGACCCACGGTCGCCCGAAGCCCGCTCTGAGGAGCCCGGGCGCGGGCCCCAGGGTGCCCGGCACTGGGGCGCAGCCCGGGAGGGGGGGGGGCGGGCGCGGGCGGGGGGCCGCCGCCCTCCGCGGCGTCGCTCCGGAGCGCGCCGCCCGTCGGGCCACGCGCCCGCTCGGGGCCCTGGCACCCGCAGCCAGGGGGCCGGCCCATGATCCGGGGCCCGGACGGCGGGGAGGCGTCTCGGAGGCCCTTGGGTACCGCCCGGGGCCGCCCGCGGTGGCCCTGGGCCGGACTGCGTGCCCGGCCTGGCGCCGTCGCCCTGCAGCCGCCCGTGTCCCTCCGGGTGCCCGCTCCCCCCGCGGCCCGGTGCGCGGGAGGCGCACGGCGCCCCTTGGCGGCCGCCGGCTCCCCCGGGGACATGCGCGGGAAGCCGAAGCCAGCTGCCCCCGACCGCCCGGGGGAGTGCCTCCGCGGCCCGGGCCCGCGTGCACGGTTGCTCCGCTCCGGCAGCGGATCGGTCTAGACCCAGTGGCGCGGCTCCACGCGGGCGGTTGCGCGCCGCCGGCGCGGCCTAGGCCGCCTCCGTGCCGGCGCGCGCGAGGTCGAGCGGGCTCCAGGGCAGGTGAGGGGTCCGCACGATCGCGTGCGCCCGGGCCCA     
L       ATGATTCGTAATGATTATTACATATAAGAATTATAAACAATTACTAAAATAATACATTTAATAATTGTTATTTAAATTGCGAAATAACAATATGATCATACAAGAACACATTCCTTATTTGAAATTTAAGATGAAAGAATAGTATGTTGAATTGGTTGTTATTAGTAAGAAATTAGATAATTAGATATAAATTTACATGAAGAGTATTTAAGAAAATAATACCAGGCAGATAATTTATTTATTATATATTATAAAGTGTTGAGGATTGAATATATCTTATAGAAGTATGATTATTATAGATCACATTTTGATTATATAACATAATATATTAAATTTTTGTTAAAAAATAAACTTTTGATCGAATAACGACTATAGCAATATTACAAAATATTTATTGAACCCTGAAGTGAGATTCGTTTCTGAACCTATTTTATTAGAATAAACAAATCTGTATGTTATAATTTGAATCAATATTCAGATAATAGATATATGAATTGATTATAATTATATATAATATTATTAATTTTCAATTAGTAATGTCTTTTAAAATAATATGTTAGCCTTTATACAATTTCTTTTATTAAGCTTAAATTTGTTTATATACAAGAATCACTTAGGATTCGGCGCACACGATCTAGCTGTACGAATTTATTAACTAAATATTTAACATATTATTTTCTTATTCAAACATTTAAGACTCTAAACGCTGTTTTAGTGAATTTTTTGATTAAATTTTTACATATCAAATATTATAATGAATTAATACATTATAATTTTATTTATGTTAACACATAATTTTGAAATATCATATAATTTATCTATTAAGCCTATTATACTACACTATACTAACTTATACGTTAAAAATTTTAAAGTAGTAATATAATTTTTTTAGCTTTCAATTTTCGAAAAAAGTTAATTAATTAGTATTTTATATAAAAGAAGTTATACTTTCCATTGCATGCATAATATCCATATCGAGCTTTTCTTATTGGAAATCACATGGTTTGATGAGAGTTTTGAGCGTTAATTTTGAAGTCTTAAAATTCTCCTCCAGAATCAGTGCCTCAAAATATTTTCAATGGAATCATGCATAGGAACACTTTGGATGTTAAAAAATTCATTGCCGCCATCAACACATGCTCTACTTTACGTATAACCCAGCTGCAATGTGCACATTTCAGATGCCGCACAGCAAGTAGGCAGGGCACGTGAGTATCGAATATAATCATTCCATGAAGGCTCTTGCAACGACTGCGCTGTATCGTTAACTTATTACAGTGGAGGTAGTTACCCTTACGTTGGCAAAGCCTTTCGCGCGGACTCGAGTTTTGCTGACCTCGGACGTTGGATTATGCATGCCTGACCATAGATGAAATCGAAAGTATGGTCACCATAGAAATCTAATCTCAGACACACGAACTGGTACTCAGCCAGAAACTACGCGGGTATTTCAGCCTCTATAAGAACTTGTTTTTTTGTTTGTATTATTCTCATCTTTCTTCTAATTCATCAGAATAGAGTCTTGTTGCAATAGTGTGTACTCCATAACAAAAGCGATCAACTAGCGTCGTTGCAATCGAGCCTCAAACTCAGACGTCGAACGGAAACAATAAAACCACTATTACGTCCACTCATAGATAGAGATTAACGATCTTTTTCTCCGAGTAGATCCACTAACAAATGCGATTACACCAAACAACCTTCTGCAAATCCTCGTATAATGTTCGTTATTGTTCTAAATACCGCCCGTGCTGCAGTAGCGGGCACCACGTAATTATTATCTCATAAGGAAGTTAATCTAAGAACGCAAAGGGAAGGCAATTGATTTCACAGTCTTTCACTGACTTGGATCATAGCTCCCTACCAGGAAGAATTCGCATAGCTACACACCAGGCCTCGTACAGTATCCGCTAAAATTATCCAAATCCATTAGTAATTAGTGAATGACATTCAATGCGCACGGTATGACTCCCATAATTGCGCACAGTAACAATGATATGCCGTTTGTGCCCGCCCAAACGGCGAAAACCGTCAGCAAAACAGCCATCCACTTGCGTATTCTTCGGACTGGGTCCGAGCACCCCAGTGCGACGTGCTTCGCCCCTGGTCATGGTACGCGCCCTTATCGCCTCCACTCGGGTAGAGAACCCCGGGGGACCTCGTCATTTCTAGCCAACCTCGGAGCTTGCTGGTCCTTTGGCTGGTCGGTGGAATCGCGTGATCCGGGGGGGCCTGTATGCGCGGCATGGACGTGCGTGTAATCACCTACACGTGGCCTCCAGAAGTACATGTTCGCTAGTGAGGTAGCGATTCTTATCTCGCGTCGGGCCCTTACTCGCTAAGGGCCTACCCAGCTGGCCCTGCTCGGGGTTCAACCGCATTAGCGCGTGGGGCATGGCTCATACGGCGCGTCCAGTCTAGCCAGACTCCGGGCTACACAGCCATACTGGACCCAGGGGCCGTTCGCGTCTGCCTCGTTATGCTGCTGCGTACGGCAGCCCGTCTTTCCGGTCGCCCTGTCAACCGTAGGTACAACCGGGCCCTCCCAGGTCACGCTGCAAACGGTGATGACATCCTACGCATCCGTCGGAGGATGTAGTGCCTCCATGCCAGCAACTAGCAAGGTCCGGGTTGACCCGCCCTACTATGGCCAAAGTAGGAGGCAACATTGAAGGGTGTGCGCCAACACAACAGCGTTCCTCTCATCGTGGGAGCCCTGCCGAAGTTATAGCTGTGGGGGTCTCTAAAGGCTGTTCGCCATTGTCCGACGACTCCAGCAGCAACTTGCCGATCACCGTGAATGACCGCAGCCAGGCGGTGGGTCGGCCCTAGCAAGAGCGAGTCCCAGATCAATAGTGCTTAGTGTCATCGAAGTTTCCGGAGTGACGATACTGGTACCGGATCCCCATCCTATGACAGCCCGCCACTTCCCGGCCTCGGACCTAGCGACCACTAATATGGCGCAGGGGGTAAAGAGGGGAGGACGGACCTCCGAACATTGCTGCGAACGCGCCGACGCCGGGCCCGCGCCCGGCGCGGCCGGAGCGGTCCGCACTAGCCCCCCCGGGAGCCGCGCCCGACCCAGCGATGCCACTGGTGGGTACCAGACGCGCCGTTGGCCGGGTAGCGTCGGCCGCCGCTCGTGCTGAAGTCCGTGCCCGTGGGTGAGCCTGCAGCGGGGGTACCGCTCCAGTCCCGCTCGGCGGCCCGGTCGCCGCCGGCCCGTGGCTCGGGCCGCCCGGGCATCGGCCGCCTGGGCAACCGCACTCCCGGCAACCGGGGCCGGACCGAGCTTGTCCACGCCGGGCGGGACGGGTGGGCTCCCGGCGGCTGGGCCAGCCACATGCCGGGACCCACGATCGCCCTAAGCGCGCTCTGAGGCGCCGGGGCCCGGGCCCCAGGGTGCCCGGCGGTGGAGCGCAGCCCGGGAGGGGGGTGGGCGCACGCGCACGGGGGGCCGGCGCCCTCCGTGGCGTCGCTCCCGCGCGCGCCGCCCGTCGGCCCAGGCCCGGGCTCGGGGGCCTGGCACCCGCAGCCAGGGGGCCGGCCCAGGATTCGGCTCGCGAACGGCGCGGAGGCGGCTCGGAGGGCCTTGGGTGCCGCCCGGGGGCGCCCCCGGTGGCCCGCGGCAGGTCTGCGTGCCGGGCCTGGCGCCGTCCCCCTGCAGGGGCCCGTGTCCCTCCGGGTGGGCACTCCCCCCGCGGCCCGGCGCGCGGGAGGTGCGCGGCGCCCCTTGGCGGCCGCCGGCTCTGCCGGGGGCATCCGCGACGAGCCAAAGCCAGATGCCCCCGACCGCCCCGGGGGCTGCCTCCGCGGCGCGCGCCGCCGGGCGCGGGTGCCGGGCTCCGGCGCCGGGTCGGGCTCGACCTGGTGGCCCGGATCCACGGGGGCGATTGCGCGCCGCCCGCGCGGCCGAGGCCCCCTCGTTGCCGGCGCGCGCGAGCTCCAGCGGGCTCCAGGGCGGCTGTGGGCTCCGCACGATCGCGTGCGGCCGGCCCCG     
K       ATGATTCGTAATGATTATTACATCTATGAATTATTAACAATTACTAAAAAAATTGATATAATAATAGCTATTTAAATTGCGATATACCAATGTGGTCATACAAGAACACATTCCGTATTTAAAGTTTCAGATTAAAGATTTGTATGTTGTATTGGAAGTAATTAGTAAGAAAATAGTATAAAAGTTATAAATATATTTGAAGAGTAGTTCAGAAAATCTCCCCAGCCAGATAATTTATTTATTAAATATTAAAAAATTCCGAGGAATGAATATATCTTATAGAAGTATTTTGATTATAGATCAAATTTTCATTATATAACATAATATATTACATTTGGATGAATTAATAATCTTTTGATCGAATAACGGCTATAGAAATATTAAAAATTATTTATAGAACCCTGAAGTGAGATACGATTCTTTCCCTATTTAATTAGACTAAACTAATCTGTATGTTATAATTTGATTCAATTTTCGTATAATAGATATATGAATTGAGTATATTTATATTTAATATTATTAATTTTTAATTAGTAGTGTCTTTTAAAATAAAATCTTATCCATTATTCAAATTCATTTATTAAGCTAAAATTTATTTATTTACAAGAATTACTTAGGATACGGCGCACACGATCTAGTTGAACTTATTTACTAACTAAATATTTTACAAATTATTTTCTTATTCAAACATTTAAGACTCTTAAAGTTATTTTAATGAATTAACTGATTAAATTTTTACATTTCATATATTATAATGAATTAATACATTATAATTTAATATATGTAATCACATAATTTTGAAATATCATATAATTTATCTATTAAGCCTATTAAACGAAACTATACTACCTTTTAAGTTATAAATTTTAATGTAGTAGTATAATTTTTTTAGCTTTAAATTTTAGGAATAAGTTAATTAAATAGTATTTTATATAAAATAAGTTTTGCTTTCCAATGCATGCATAAGATCCATATCGAGCTTTTATTTTTGGAATTCACATGTTTTGATGATAGGTTCGAGCGTTAAATTTGAAGTATTAAACTTCTCCTCCAGAATGACTGTTTCAAAATATTTTGAATACAATCATGCATTTGAACACTTTGCTAGATAAAATATTCCTTGCAACGATCAACAAATGCTCTACTTAACGTATAACCAAAGTGCAATCTGCACATTATAGATGCCTCACTGGAAGTAGGCAAGTCACGTTAGTATCGAATATAATCCTACCATGAAGACTCTTGCAATAACTTCGCTGTATCATCAGCTTATTCCAGAGGCGGAAATCAGCCTTACGTTGGCAAAACCTTTCGCTCGGACTCGAGTTTTGCTGATCTCGGACGTTGAATTATGCAGGCGTTGACCTAGATGAGATTGAAAGTATGGTCATCCTAGAAATCTAATCTCAGCCACACGAACTACTGCTCAGCGAAAAACTACGCGTGAATTTCATCCTCTATATGAACTTGGTTTTTGGTTGGTATTATTCTCATCGTTCTTCGAATTCATGAGAATAGTGTCTTGTTGCTATAGAGCGTACCCCATAACAAAAGCGATTAACTAGCGTCATAGCACTCGAGCCTCTGACTCAGACATCGATCGGAACGAATAAAACCATTCTTACGCCCAGTCATAGATAGAGGATAACGATCGTTTTCTCCGATTACACACGCTAAGAAACGTGATTAGACCAGACGACCTTGTACAAATCCTCGTCTAATGTTCGTTATTATTATTAATACCGCCCGTGCTGCGGTAGCTTGTACCGCGTAATTTTTATCTCATAATGAAGTTAATCTAAGAACGTAAAGCGAAGGCAAATGATTTCACGGTCTTTCCATGACTAGGATAATAGCTCCCTCCCAGGAATAATTCGTATAGTTACACACCTGGCCTCGATCCGTATCCGCTAAAATTATCAAAATCCATTAGTAATTAGGGAATGACATTCAATGCGTACGGTATGACTCCCACAACTGCGCACACTAGCAATGATATGCCGTTGGCGCCGGCCCCAACCGAGAAAACCTTCAGCAAAACAGCCATCCACTGGCGTCTGCTTCGGACTGGGTCAGACCACCCCAGTCCGACGTCCTTCGCACCTGAGCACGGTACGCGCCCTGATCGCCTCCTCTCGGGTAGAGAACCCCGGGGGACCTGGTGATGTGTAGCCAACCTCGGAGCTTCCTGGTCCTTTTGGTAGTAGGTGGAACCGCGTGATCCCGGGGGGCCTGTATGCGCGGAATGCACGTGCGTGTAAGCACTTCCACGTGGCCTCCATCAGTGCATGTTCGCTAGCGAGGTAGGGGATCTTATCTCGCGTCGGGCCCTTACTCGCTTGGGGCGTACGCAGCTGGCCCTAGTCGGCGATCAACCGTAATATCGCGTGGGGAATGTCTCAAACGACGCGTCCAGTCCGGCCAGACGCCGGGCTACACAGCCATACAGGACCCAGGGGGCGTGCGCGTCTGCCTCGTCACGCTGCCGAGTACGGCAGCCCGGCTCGCCGGTCGCCCTGTCAACCGTGGGTACAACCGGGCCCTCCCAGGTAACACTGCAAACGGCCATGCCATCCTATGCATCCGCCGGAAGATTTAGTGCCTCCTTGCCAGCAACTGGCAAGGCCCGCGTGGACCCTCCCTAATATGGCTAAAGTAGGAGGCAACATTGAAGCGTGTGCGCGAATACAACCTCGTTCCAATCACCGAGGGGGCCAGGCCGAAGCGAGAGCTGGGGGCGTCTCTAAAGGCTGGTCGCGATTGTCTGACGACTACACCTGCAACTTGCCGATCACCGTCAATGACCGCAGACAGGCGGTGGGTCGGCCCTAACAAGACCGCGTCACAGATAGATAGTGCTTAGGGTCATCCTACTTTCCGGAGCGAGGATACTGGTGCCAGATCCCCGGTCTATGACAGCCCGCCACTTCCCGGCCTCGGACTTTGCGGCCACTAATATGGCGCCGGGGATAAAGCGGCCAGGACGGACCTCCGAACATTCCTGCGAGGTCGCCGACGCCGGGCCCGCGCCGGGAGCGGCCGGATCGGTCCGCACTACCCCCGCCCGGAGCCGCGCCGGACCCAGCGATGCGACTGGTGGGGCGCAGTCGCGCCGTTGCCCGGGTAGCGTCGGGCGCCGCTCGAGCTGAAGTCGGTCCCCGTGGGTGACCCTGCAGCGGGGGTACCGCTCCGGTCCGGCTCCGCCGCCCAGTCGCCGCCGGCCCGTGGCTCGCGCCGCCCGAGCATCGGCCGCCTGGGCACGCGCACTTCCGCGACCCGGGGCCGGACCGAGCTTGTCGACGCGGGGCGCGCGGGGTGGGCTGCCGGCGGCTGGGCCAGCCACATGCGGGGACCCACGATCGCCCAAAGTGAGCGCTGAGGCGCCGGGGCGCGGGCCCCAGGGTCCCCGCCTGTGGAGCGCACCCCGGGAGGGGGGGGGGCGGACGCGGACGCGGGGCCGGCGCGCTCCGTGGCGGCGGTCCCGCCCGTGTCGCCCGTCGGCCCAGGCCCCGGCTCGGGGCCCTGGCACCGGCAGCCAGGAGGCCGGCCCAGCATTCGGGTCCCGGACGGCGCGGAGGCGTCTCGTAGGGCCTTGGGCACCGTCCCGGGCCGGCCGCCGTGGCCCTGGGCAGGACTGCGTGCCCGGCCTGGTGCCGTCGCCCTGCACCCGGGCGTGTCCCTCCGTGCACGCGCTCCCCCCGCGGCCCGGTGCGCGGGAGGCGCACGGCGGCCCTTGGCCGCCGCCGGCTCCGCCGGGGGCATCCGCGAGGAGCCAAAGCCAGGTGCCCGCGACCGCGCTGGGGGCTGCCTCCGCGGCCCGCGCCGGCGTGCGCGGGTGCGCCGCTCCGGCGTCGGATCGGTCTCGACCGGGTGGCGCGGATCCACGCGGGCGGTAGCACGCCGCCCGCGCGGGCCAGGCCGGGTCTTTGCCCGCGGGGGCGAGCTCGTGCGGGCTCGAGGGCAGCTGAGGGGTCCGCACGATCGCGTGCGCCCGCCCCCA     
J       ATGCATCGTGATGATTATTACATCTAAGAATTATTTACAATTACCAAAAAAAAAAATTTCATAATAGCTATTTAAATTGCGAAAAAACAGTAAGGTCAAACAATAACACATTCCTTATTTTAAGTTTGAGATTAATGAATAGTATATTGTATTGGACGTAATTAGTAAGATATTAGTATAATATATATATATTAACTTGAAGAGTAATTTAGAAAAACTTACCAGTCAGATAAATTATTTATTAGATATTATAAAGTTTTTAGGATTGAATATATCTTATAGACGTATTTTGATTATAGATCGGATTTTCATTATGTAACATTATATATTAAATTTAGGTCAATATATAAACTTTTGATATAATAACGTCTATAGAAATATTACAAAATATTTAAAATACCCTGAAGTGAGATTCGTTTCTTACCCTATTAAATTAGAATAGACTAATCTGTATGTTATTATTTGAATTAATTTTCGGATAATAGATATATGAATTGAGTATAATTATATATAATATTATTAATTTTAAATTAGTAGTGTCTTTTAAAATAATATCTTAGCCATTATTCAAATTCTTTTATTAAACTAAAATTTTTTTATCAACAAGATTTACTTAGGTTACGGCGCACTCGATCTAGTTGTACGTATTTATTATCTAAATATTTTACAAATTATTTTCTTATTCAAACATTTAAGACTCTTAAAGCTTTTTTAATGAATTTTTTGTTTAAATTTTTACACATCATATATTATAATGAATTAATACATTATAATTTTATATATGTAAACACTTAATTTTGAAATATCATATAATTTATCTATTAAGCATATTATACTACACTATACTAGCTTATATGTTAGAGATAGTAATGTAGTAATATAATTTTTTTAGCTTTCACTTATTGGAAAATGTTAAGTAAATAGTATTTTATATAAAATAAGTCATACTTTTCATTGCATGCATAATATCCATAGCGAGCTTTTTTTATTGGAAGTCACATGTCTTGGTGATTGCTTAGAGTGTTAAATTTGAAGTAATAAAACTCTCGTCCAGAATCAGTGTTTCAAAATATTTTGAATGCAATCATGCATATGAGCATCGCGCATGATAAAAAAGTCCTGGCAACGATCGTCAAATGCTCTACTTTACGTATAACCCACATGCAAAGTGCACATTTTAGATGCCGCACAGAAAGTAGGGAAGGCACGTGAGTATTGAATATAATCCCAGCATGAATACTCTTGCAAAGACTTCGCTGTATCGTCAACTTGTTCCAGTGTCGGAATTTACCCTTACGTTGGCAAAGCCCTTCGCTCGGACTCGAGTATTGCTGACCTCCGACGTTGAATTATGGATGCCTGGCCCTAGACGAAATCGAAAGTATGGTCACCCTAGGAATCCAATCTCTGCCACACGAACTTCTAGTCAGCAGAATACTACGCGTGAATTTCAACCTTTATATGAAGTTGGTTTTTTGTTGGTACTATTCTCATCATTCTTCGAATTCATGAGAATAGAGTATTGTTGCAATAGTATGTACCCCATAACAAAAGCGAACAACTAGCGTCGTTGCAATCGAGCGTCAAACTCAGACATCTAACGGAATGAATTAAACCAATTTTACGCCCACTCATAGAGAGAGGATAGCGATCGATTTCTCCGACTATACCCGCTAGCAAACATGATTACACCAGACAACCTTCTCCAAATCCTCGTCTAATGTTCGTTATTAGTCTTAATACCGCCCGTGCTGCTGTAGCATGTACCAAGTAATGTTAATCTCATAAGGAAGTTAATCTAAGAACGTAAAGCGGAGGCAAATGATTTCAAAGTCTTTCCCTGACTTGGATAATAGCACCCTCCCAGGAATAATTCGGATAGGTACACACCTGGCCTCCAATAGTAACCGCTAATATTATCAAATTCCATTATTAATTTGGGAATGACATTCAATGCTCACAGTCTGACTCCCACAGGTGCGAGCACTTTCAATCATATGCCGTTGGCGCATGCCCGAACGGCGAAAAGCGTCAGCACAACAGCGACCCACTAGCGTATTCGCCGGACTGGTTCAGAGCACCCCCGTCCGAAGTTCTTCGCCTCTGATCACGGTAGGCGCCCTGATCGCCTCCGCACGGGTAGAGAACCCCGGGGGACCTGGTGTTTGCTAGCCAACCTGGGAGCTTGCTGGTCCTTTTGGTGCTAGGTGGAATCGCTTTATCCGGGGGGGCCTGTATGCTCGGCATGGACGTGCGTGTAACCACTTACACGTGGCCTCCATCAGGACATGTTCGCTCGCGAGGTAGGGGTTGTTATCTCGCGTCGGGTCCTTACTCGCTAAGGGCCTACCCAGCTGGCCCTAGTCGGCGTTCAACCGCAATAGCCCGTGGGGAATCGCTCATACCGCGCGGCCAGTCGGGCCAGACGCGGGGCTACACAGCCATAACGGTCCCAGGGGCCGTTCGCGTCTGGCTCGTAATGCTGACGAGGAGGGCAGCCCGACTTGCCGGTCGCTCTGTCAACCCTAGGTACAACCGGGCCATCACAGGTCACGCTGCAAACGGCCATGACATCCTACGCATCCGCCGGAAGATTTAGTGCCTCCTTGGCAGCATCTGGCCTGGCCCGCGTGGACCCGCCCTACTATGGCTAAAGTGGGAGGCAACACTGAAGCGTGTGCGCGAACACAACATCGTTCCACTTACCTAGGGGGCCCTTCCGAAGTGAGAGCTGGGGGAGTCTCTAAAGGCTGGTCGCAATTGTCAGACGACTCCACCAGCTACTTGCCGATCACCGTGAATGAGCGCAGACAGGCGGTGGGGCGGCCCTAGCAAGAGCGCGTCCTAGATAGATAGTGCTTAGAGTCATCGGACTTTCCGGAGCGACGAGACTGGGCCCTGATCCCCCGGCTATGACAGCCCGCCCGTTACCGGCCTCGGACTTTGCGCCCACTAATATGGCGCCGGGGATAAAGAGGCGAGGACTGACCTCCGAACATTGCTGCGAGGGCGCCGACGCCGGGCCCGCGCGGGGGGCGGCCGGAGCGGTCCGCACTGGCCCCCCCCGGAGCCGCGCCGGGCCCAGCGATGCGACTGGTGGGGTCCAGTCGCCCCGTTGTCCGGGGGGCGTCTGGCGCCGCGCGGGCTGAAGCGGGTCCCCGTGGGTGACCCTGTAGCGGGGGTACGGCCCCGGTCCCGCTCCGCGGACCAGTCGCCGCTGGCCCCTGGCACGCGCGGCCCGAGCATAGGCCGCCTGGGCAGGCGCACTTACGCGACCCGGGGCCGGACCGAGCTTGTCCACGCCGGGCGCGAGGGGTGGGCTCCCGGGGGCTGGGCCAGCGACATGCCGGGACCCACGATCGCCCGAAGCGCGCTCTGCGGAGGCGGGTCGCGGTCCCCAGGGTGCCCGCCGGTGGAGCGCAGCCCGGGAGGCGGAGGGGCGGACGCGGGCGCGGGGCCGGCGCGCTCCGCGGCGTCGCTCCGGCGCGCGCCGCACGTCGGCCCAGGCCCAGGATCGGGACCCTGGCACCCGCGGCCAGGGGGCCGGCCCATGATTCGGGTCCCCGACGGCGCGCAGGCCTCTCGGAGGGCCTTGGGTACCCACGGGGCACGCCCCCGGTGGCGCTCGGCGTTACTGCGTGCCGGCCCTGGCGCCGTCGCCCTGCAGCTGGCCGTGACCCGCCGGGTGCGCGCTCGCCGCGCGGCCCGGTGCGCGGGAGGCGCCCGGCGCCCCTTGGCGGCCGCCGGCTCTCCCGGGGGCATCCGCGAGGAGCCGACGCCAGCTGCTCCCGACCGGCCGGGGGACTGCGTCCGCGGCCCGCGCCGGCCTGCACGGGTGCACCGCTCCGGCGGCGGCTCGGTCTCGACCTGGTGGCGCGGATCCACGCGGGCGGTTGCGCGCCGCCCGCGCGGCCTAGGCCGCCTCCGTGCCGGCGCGCGCGAGGTCGCGCGGGCTCGAGGGCAGCTGAGGGGTCCGCACGATCGCGTGCGCCCGACCCCT     
I       ATGATTCTATATGATTATTACAACTATGAATTATAAACAATTACTAAAATAATGAATTTAATAATAGATATTTAAATTTCAATATAACAATAAGGTCAAACAAGAACACATTCCTTATTTTAAATTTCAGATTAAGGTATTGGATGTTGTATTGGAAGTAATTAGTAAGAAATTAGTTTAATAGATATAAATTTACTTGAAGATTATTTCAGAAAATCTTACCAGGCAGATAATTTATGTATTAAATATTATAAAGTTTTTAGGATTGAATTTATCTTATAGAACTATGATGATTATAGATCTTATTTTCATTATATAACATAAGATATTAAATTTTGGTTAATATATAAACTTTTGATCTAATAACGTCCTTAGTAATATTACAAAATATTTATTGAACACTGAAGTGAGATTCGTTTCTTTCCCTATTAAATTAGAATAAACTATTCTGTTTGTTAAAATTTGAATCAATTTTCAAATAATAGATATATGAATTGAGTATAATAATATATAATATTATTAATTTTTATTTAGTAGTGTCTTTTAAAATAAAATCTTAGCCATTTTACTAATTCTTTTATTAAGCTGAAATTTGTTTATTTACAAGATTTACTTTAGATTCTGCGCCCACGATCTTGTTGAACGTATTTATTAACTAAATATTTAACATATTATTTTCATATACAAACATTTAAGACTCTTAAAGCTGTTTTAGTGAATTTTTTGATTAAATATTTACACATCATATATTATTATGAATTAATATATTATAATTTTATTTATTTAAACACATAATTTTGAAATATCATATAATTTATCTATTAAGCCTATTTGACTAAACTATACTACCTTATATGTTAAAAATTATAATGTATTAATATAATTTTTTAAGCTTTCAATTTTAGGAAAAAGTTAATTAAATAGTATTTTATATAAAACAAGTCATACATTCCATTGCATGCATAGTATCCATATCGAGCATTTTTTATTAGAATTCACATGTTTTGATGATGGTTTAGAGCGTTAAATTTGAAGTATTAAAGTTCTCTTCCAGAACCAATGTTTCAAAATATGATGAATGCAATCACTCATATGAACACTTTGCATGATAAAATATTCCTTGCAACTATGAACACATGCTCTACTTTACGTATAACCCAAGTGCAAAATTCACTTTTTAGATACCGCACTGGAAGTAGGCAAGGCACGTGAGTCTTGAATATAATCCAACCATGAATCCTTTTGCAAGAACTTCGCTGTATCATCGACTTATTCCAGTGTCGGAAATTAACCGTACGGTGGCAAAGCCTTGCGCGCGGCCTCGAGTTTTGCTGACCTCGGACGTTGAATTATATATGCCTGGCCCCGGACGTTATCGAAAGTATGGTCACCTTAGAAATCTAATCTCAGCCACACGAACTTCTACTCATCGAAAAACTACCCGTGTACTACATCCTCTATATGAAGTTGGTTTTTGGTTGGTACTATTCTCATCATTGGTCGAATTCATGAGAATAGAGTCTTGTTGCAATAGTGCGTACCCCATAACAAAAGGGAACAACTAGCGTCGCTACAATCGAGCGTCAAACTCAGATATCGATCGTAAAAAATAAAACCATTTTTAGGCCCACTCATAGACAGAGGATAACGATCGCATTCTCCGCATATACGCGCTCAAAAACGTGATTACGCCCGACAACTTTCTCCAAATCCTCGTCTAAAGTTCGTTATTATTCTTAATACCGCCCGTGCAGCCGTAGCATGTAACACGCAATTTTAATCTCATAAGGAAGTTAATCTAAGAACGGAACGAGAAGGCAAATGATTTCTGGGTCTTTCCCTGACTTGGATAATAGCTCCCTCCCAGGAAGAATTCGTATAGATACACACCTGGCCTCGAATTGTATCCGTTAAAATTATCAAAATCCATTAGTAATTTGGGAATGACCTTCAATGCGAACGGTATGATTCCCACAAGTGCCCTCACTATCAAAGATATGCCGTTGGCGCCTGCCCCAACGGCGAAAACCCTCAGCATAACTACGATCCACTTGCGTATGCTACGGACTGGGTCTTAGCACCACAGTCCGAGGTGCTTCGCCCCTGAACACGGTACGGGCCCTGATTGCCTCCACTCGAGGAGAGAACCCCAGCGGACCTCGTGTTTTCTAGCCAACGCCGGAGCTTACTGGTCCTTCGGGTGGTAGGTGGAATCGCCTGATCCGGGCAGGCCTGTATGCGCGGCATGGACGTGCGGGTAACCACTTACACGTGGCCTCCCTCATCTCATGTTCGCTAGTGTGGTAGCGGTTGTTATCTCGCGTCGGGCCCTTACTCACTTAGGGCCTACCCAGCTGGCCCTAGTCGGCGTTCAACCACAAGAGCACGTGGGGCATGGCTCATACGGCGCGTCCAGTCCGGCCAGACGCCGGGCTTCACAGCCCTACCGGACCCAGGGGCCGTTAGCTTCTGCCTCGTTATGCTGCCGAGTAGGGCAGCCCGGCATGCCGGTCGCCCTGTCAACCGTCGGTACAACCGGGCCTTCCCAGGTCACGCTGCAAACGGCCATGCCATCCTACCCATGTGCCGGCAGATTGAGTGCCTCCTTGCCAGCAATTCGTAAGGCGCGCGTAGACCCGCCCTATTATGGCGAAAGTCGGAGGCAACATTGACGCGTGTGCGCGAACACAACCTCGTACCTATCATGGAGGGAGCCCTGCCGACGAGAGAGCTGTGGGGGTCTCGAAAGGCTGGTCGAGATTGTCTGACGACTCCACCAGCCACTTGCCGATCACCGTGAATCATCGCAGACAGGCGGTGGGTCGGCCCTAGCAAAAGCGCGTTTCAGATAGATAGTCCTTAGTGTCATCGGACTTTCCCGAGCGACCATACTGGTACCAGATCCCCAGCCTATGACAGCCCGGCACTTCCCGGCCTCGGACTTTGCGGCCGCCAATATGGCTCAGGGGATAAAGCGGCAAGGACGGACCTCCGAACATTCCTACGAGGGGGCCGATGCGGGGCCCGCGCCGGGGGCGGCCGGAGCCGTCCGCACTATCCCCCCCGGGAGCCGCCCCTTACCCAGCCACTCTAGTGGTGGGTTCCAGTCGCCCCGTTGCCCGGGTCGCGTCGGGCGCTGCTCGGGCTGAAGTGGGGCCCCGTGGGTGACCCTGGAGCGGGGGTACCGCTTTGGTCCCGCTCCGCGGCCCTGTCGCCGCCGGCCCGTCGCTCGCGCCGCCCGATCATCGGCCGCCTGGGCACCCGCACTTCCGCGACCCGGGGCCGGACCGAGCTTGTGCACGCCGGGCGCGACGGGTCGGCTGCCGGCAGGTGGGCCAGCCACATGCCGGGACCCAGGGTCGCCCGAGCCGCGGTCTGAGGCGCCGGGGTTCGGGCCCCAGGGTGCCCGGCGGTGGAGCGCAGCCCGGGAGGGGGGGGGGCGGGCGCGGACGCCGGGCCGGCGCGCTCCGCGGCGTCGCTCCGGCGCGCGCCGCCCGTCGGCCCAGGCCCAGGCTCGGGGCCCTGGCACCCGCAGCCAGGGGGCCGACGCATGATTCGGGTCCCGGACGGCGCAGAGGCGCCTCGGAGGGCCTTGGGTACCGCCCGGGGCCGCCCCCGGTCGCCCCGGGCAGGACTGCGTGCTCGGCCTGCCGCCGTCGCCCTGAAGCCGGCCGTGTCCCCCCGGGTCCGCGCTCCGCCCGCGGCCCGGTGCGCGGGAGGGAGACGGCGCCCCTTGGCGGCCGGCGGCTCGCCCGGGGGCATCCGCGAGGAGCCAAAGCCAGCTGCCCCCGACCCATCGGGGCACTGCCTCCGCGGCCCGTGCCGGCGTGCGCGGGTCCAGCGCTCCGGCGGTGGCTCGGTCTTGACCCGGTGGCGCGGATCCACGCGGGCGGTTGCGCGCCGCCCGCCCGGCCTGGGCCGCGTCCTTGCCGGCGCGCGCGAGGTCGAGCGGGCTCCAGGGCCGCTGCGGGGTCCGCACGATCCCGTGCGCCCGTCCCCA     
H       ATGAATCGTATTGATTATTACATTTATGAATTAGTAACAATTACTAAAATAATAAATTTGATTATAGCTATCTAAATTTCGTTATAACAGTATGGTCAAACAAGAACACATTCCTTATTTTAAATTTGAGATTAAAGAATTGTCTGTTGAATTGGAATTTATTAGTAGGAAATTAGTTTAATAGTTATAAATTTACTTGATGAGTATTTCACAAAATCTTACCAGGCAGATAATTTATTTATTAAATATTATAAATTTTTAATGATTGAATATTTCTTATAGTAATATTATGATTATAGATCAAATTTTCATTATTTAACATTAAACATTAAATTTTGGTTAAAATATAAACTTATGATCTAATAACGCTAATAGAAATATTACAAAATATTTATTCAACCCTGAAGTGAGATTCGTTTCTTACCCTATTAAACTATAATAAACTATTCTGTATATTAAATTTTGATTCAATTTTCCGATAATAGATATATGATTTGAGTAAAATTATATTTTATATAATTAAATTTTAATTAGTAGTGTCTTTTAAAGTAATATCTTAGCCATTATACAAATTTATTTATTAAGCTAAAATTTGTTTATTTACATGATTTACTTAGGATTCGTCGCATACGATCTAGATGAACGGATTTATTAACTAAATATTTTACAAATAATGTTCTCATTCAAACATTTAAGACTCTTAAAGCTATTTTAATGAATGTTTTGATTTAATTTTTCCATAACATATATTATAATGAATTAATACATTATAATTTTATATATGTATACACATAATTTTGAAAACTCATATAATTTATCTATTAAGCATATTATACTAAACTATAATGACTTATATGTTAGAAATTTTAATGTAGTAAGATAATTTTTTTAGCTTTCAATTTAAGGATAAAGTTAATTAAATAGTATTTTATATATAATAAGTCTTACATCCCATTGTAAGCATAATATCCATATCGAGCTTTTTTTTTTATAAGTCCTTTGTTTTGATGATACCTTAGAGCGTTAAATTTGAAGTGCTAAAATTCTCGTCCAGAATCAGTGTTTCAAAATGTTTTAAATCCAATCATGCATATGAACACATTGCATGATAAAAAATGCCTTGCAACGATCTACACATGCACTACTTTACGTCAAACCCAAGTGCATAATTCACATTTTAGATGCCGCACAGCAAGTAGGCACACCACGTGAGTATTGAATATAATCCTACCATGAATACTCTTTCAAGGACTTCCCTGTATCGTCCACTTATTCCAGTGGCGGTAGTGAACCTTACGTTGGCAAAGCCTATCGTTCGGACTCGAGTTTTGCTGTCCTAGGACGTTTAATTATGCATGCGTGGCACTAGAAGAAATCCAAAGTCTGGTCACCCTAGAAATCAAATCTCCGCCACACGAACAGCTACGCAGCGAAAAACTAAGCGTGTAATTCATCCTCTATATGAAGTTGGTTTTTGGTTGGTAGTATTCGCATCATTCTTCGAATTCATGAGAATAGTGTCTTGTTGCAATAGTGCGAACACCATAATAAAAGCGATCAACTACCGTTGTTGCTATCGAGCCTCAAAATCAGACATCGAACGGAAAGAATAAAATCAGTTTTAGGCCCACTCAAACAGAGAAAATATCGATCGTTTTCACCGGTAATACCCGCTAATAAACGTGATTACGCCAAACAACATTCTCCAAATCCTCGTCTAATGTTCGTTATTATTCTGAATAGCGCCCGTGATGCAGTAGCAGGTACCACGTAATTTTTATATCATAAGGAAGTTAATCTAAGAACGTAAACCGAAGGCAGATGATTTCGCAGACTTTCGCTGACTTTGATAATAGCGCCCCCCCAGGAAGGATTCGGATAGCTACACACCCGGCCTCGAACAGTATCCGCTAAAATAATCCAATTCCATTAGTAATGTGGGAATGACAATCAATGCGCACGGTATGACTCCCACAAGTGCGCACATTAACAATGATATGCCGTTGGCGGCAGCCCGAACGGCGAAAACCTTAAGCAAAACAGCCATACACTGGCGTATGCTTCGGACTGGGTCAGAGCACCCCAGTCCGACGTGCTTCGCCCCGGATCATGGTACGCGCCCTCATGGCCTCCACACGGGTAGAGAACCCCGGGGGACCTCGTGATTTCTAGCCAACTTCGGAGCCTGCCGGTCCTTTTGGTGGTAGGTGGAATCGCGTGATCCTGGGGGGCCTGTATGCGCGGCATGGACGTGCATGTAACCACTTACACGTTGCTTCCATCAGCACATGTTAGCTAGGGAGGTGGGGGGTGTTATCTCGCGTAGGGCCCCTACTCGCTTGGGGCCTACCCAGCTTGCCCCATTCGCCGTTCAACCGCGATAGCGCGTGGGGCATGTCTCACACGGCGCGACCAGTCCGGCCAGACGCCGGGCTACACAGCCATACCAGACCCAGGGGCGGTGCGGTTCTGCCTCGTTAGGTTGCCGAGTATGGCAGCCCGGCATGCTGGTCGCCCTGTCAACCGTAGGCACAACCGGGCCCTCCCAGGTGTCGCTGCAAAGGGCCATGCCATCCTACGCTTCCGCCGGAAGCTTTAGTGCCTCCTGGCCAGCACCTGGCAATGTCCGCGTTGACCCGCCCTACTATGGCGAAAGTAGGAGGCCACATTGAAGCGTGTGCGCGAACACAACCCCGTTCCTATCCCCCAGCGAGCCCTGCCGAAGTGAAAACTGTGGGGGTCTCTAAAGGCTGGTCGGGATTGTCTGACGACGCCACCAGCAACTTACCGATGACCGTGAATGGCCGCAGACAGCCGGTGGGACGGCCCCAGCAAGAGCGAGTCGCAGATCAATAGTGCTTAGTGTCATCGGACTTTCCCGAGCAACCAGACTGGTCCCAGATCCCCAGCCTATGACAGCCCGCCACTTCCCGGCCTCGGACTTTGCGGCCGCTAATAAGGTGCCGGGGATTAAGAGGCGAGGACCGACGTCCGAACATTGCTGCGACGGCGCCGACGCCGGGCCCGCGCCGGGGGGGGCCGGAGCCGTCCGCACTACCCCCCCCCGGAGCCGCGCCGGACCCAGCGATGCCACTGGTGGGCTCCAGTCGCCCCGTTGGCCGGGTAGAGTCGGGCGCCGCTCGGGCTGAAGTCGGTCCCCGTGGGTGACCCGGCAGCGGGGGTACCGCTCCGGTCCCGCTCCGCGGCCCTGTCGCCGCCGGCCCGTGGCTCGCGCCGCCCGCGCATCGGCCGCCTGGCGACGCGTACTCCCGCCACCCGGGGCCGGACCGAGCGTGTCTACGCCGGGCGCGGCGGGTGGGCTCCCAGCGGCTGGGCCAGCCACATGCCGGGACCCAAGACCGCCCGAAGCGAACTCTGAGGCGCCGGGGCGCGGGTCCCAGGGTGCCCGGCCGTGGAGCGCAGCCCGGGAGGGGGGCGGGCGGGCGCGTACGCGGGGCCGGCGCGCTCCGCGGCGTCGCCCCGGCCCGCGCCGCCCGTCGACCCAGGCCCCGGCTCGGGGCCCTGGCACCCGCAGGCAAGGGGCCGGCCCATGATTCTGGTCCCGGACGCCTGGGATGCGTCTCGGCGGCCCCTGGGTACCGGCCGGCGGCGCCCCGGGTGGGCCGGGGCAGGACTGCGTGCCCGGTGTGGCGCCGTCGCCCTGCAGCCGCCCGTGTCCCTCCGGCTGCGCGCTCTGCCCGGGGCCCGGTGCGCGGGAGGCGCACGGCGCGCCTGGGCGGCCGCCGCCTCCACCGGGGTCATCCGCGAGGAGCCACCGCCAGGTGCCCGCGACCGCTCGGGGCAGTGCCTCCGCGGACCGCGCCGGCGTGCGCGGGTGCACCGCTCCGGCGGAGGATCGGTCTCGACCTGGTGGAGCGGATCCACGCGGGCGGTCGCGCGCCGCCCGCGCGGCCTAGGCCGCGTCTTTGCCGGAGCGCGCCAGTTCGAGGGGGCTCCGGGGCAGCTGAGGGGTCCGCACGATCGCGTGCGCCCGGCCCCA     
G       ATGTTTCGTAGTGAATATTACAGCTATGAATTATTAACAATTACTAAAATAATATATTTTATAATAGCTATTTAAAATGCGTTATAACAATATGGTCATACAATAACACATTCCTTATTTTAAATTTGAGATTAAAGAATTGTATGTTGTTTAGGAAGTAATTAGTAAGAAATTAGTATAATAGAAATTAATTTACTTGAAGAGTATTTCAGGAAATCTAACCAGGCAGAAAATTATTTTATTATATATTATAAAATACTGAGAATTGAATATTTCTTATAGAAGTATAATGATTATAGATTAAATTTTCATTATTTAACATAATATATTAAATTTTTGTCAATATTTAAACTTTTGATCTAATCACGACTATAGAAGTATGACAAAATATTTAGTGAACCCAGAAGTGAGATTCGTTTCTTACCCTTTTGAAATAGAATAAACTATTCTGTATGTTTCAGTTTGAATCAATCTTCGGATTTGAGATATATGAATTGAGTATACTTATATATAATATTATTCATGTTTAATTAGTAATGTCTTTTAAAATAATATCTTAACCATTATACAAATTCTTATATTAAGCTAAAATTTATTTATTTACAAGATTTCTTTAAGATTCGGCGCGCACGATCTATATGAACGAATTTAGTAACTAAATATTTTACAAATCATTTTCTTTTTCAAATATTTAAGACTCTTAATGCTGTTTTAATGTATTTAATGATTGAATTTTTTCACATCATATTTTATAATGAATTAATACATTATAATTTTATCTATTTAAACACAAAATTTTGAAATATCATATAATTTGTCTATTAAGCCTATGATACTACACTATACTACCTTATATATTAGAAATTTTAATGTAGTAAAATACTTTTTTAAGCTTTCAATTTTAGGAAAAAGTTAATTAATTAGTATTTTATAGAAAATAAGTCACCCTTTCCATTGAATACATAGTCTCCATATCGAGCTTTTTTTTTTAGAATACCTATGGTTTGATGATAGCTTAGAGCGTTAAATTTGAAGTATTAAAATTCTCAGCCAGAATCAGTGTTTCGAAATATTTTTAATGCAATTATGCATATGAAGAATTAGGATGCTAAAGAATTCCGTGCAACGATCAACACATGCTCTACTTTACCTATAACCCACGTGCAAAATGCCCATTTTAGATGCCGCACAGGAAGTAGGCAAGGCACGTGAGTATGGAATATAATCCCACCATGAATACTCTTGCAAGAACCTTGCAGTATCGTCAAGGTATTCCAGGGCCGGAAGGTATCCTTATGATGGCAAAGCATTGCGCTCGGACTCGAGTTTTGCTGGTCTCGGACGTTGGATTATGCATGCCTGGCCCTTGATGAGATCGAAAGTATGCTCATCCTAGAAATCTAATCTCAGCCACACTAACAGTTACTCAGCGAGAAACTACGCGTGAATTGCATCCTCTATATGAAGTTGGTTTTTGGTTGGTATTATTCTCATCATTGTTCGAAATCATGAGAATAGTGTCTTGTTGCAATAGTGTGAACCCCATAACGAAAGGGAGCAACTAGCGTTGTAGCAAACGAGCCTCAAACTAAGACATCTAACGGAGACAATTAAACCATTTTTACGCCCACCCATAGATAGAGGATAACGATCGTTTTCGCCGATGATACCAGCTAACAAACGTGATTACGTCAGACAACCTTCTCCAAATCCTCGTCTAACGTTCGTTATTATTCTTAATATCGCTCGTGCAACAGTAGCATGTACAACGTAATTTTTATCTCATAAGGAAGTGAATCTAAGAACGTAAAGTGAACGCAAATGATTTCACAGTCTTGCCCTGACTTGGATACTAGCTCCCCCCTAGGAAGAATTTGTATAGTTACACACCTGGCCTGGAAAAGTATCCGCTAAGATTATCAAAGTCCATTGGTAATTTGGGAATGACATTCAATGGGCAAGGTTTGACTCCCATAAGTGCGCACATTATCAATGATATGCCGTTGGCGCGTGCCCCAACGGCGAAAACCTTCAGCAGAACAGCGATCGACTTGCGTCTGCTTCGGACTGGGTAAGAGCTCCCCAGTCCGACGTGCTTCGCCCCTGGTCATGGTACGCGCCCTGATCGCCCCCACTCGTGTCGAGAACCCCGGGGGACCTCGTGCTTTCTAGCCAACCCCGGAGCTTACTGGTCCTTTCGGTGTTACGTGGAATCGCGTGTTCCCGGGGGGCCTGCATGCGCGGCATGGACGTGCGTGTAAGCGCTTACACGTGGCCTCCCTCAGCCCATGTTCGCTAGTGAGTTAGGGGTTTTTATCTCGCGTCGGGCCCTTACTCGCTGAGCGCCTACCCAGCTGGCCCTAATCGTCGTTCTACCGGAATAACACGTGGGGCATGACTCAGACTGGGCGTCCAGTCCGGCCAGACGCCGGGCTTCACAGCCGTACCGGACCCAGGGGCCGTCCGCGTCTGCATCGTCACCTTGCCGAGTATGGCAGCCCGGCAAGCCGGTCGCCCTGTCAACCCTAGGTACAACCGGGCCCTCCCCGGTCACTCTGCAAACGCCCATGACATCCTACGCCTGCGCTGGAAGATGTAGTGCCTGCTTCCCAGCAATTGGCAAGGCCCGCGTAGACCCGCCCGACTATGGCTAAAGTAGGAGGCAAAATTGAAGCGTGTGCGCGAACACAACCTCGTTCCAATCTCCGAGGGAGCCCGGCCGAAGTGAAAGCTGGGGGGGTCTCTAAAGGCTGGTCGCCATTGTCTGACGACTTCACCAGCAACTTGCCGATTCCCGTCAATGACCGCAGACAGGCGGTGGGTCGGCCCTAGCAATAGCGAGTTAAAGATTGATAGTGCCTAGTGTCATCGGACTTTCCGCAGCGACCAGACTGGACCCAGATCCCCAACTTATGACAGCCCGGCAGTTTCCGGCCTCGGACTTTGCCGCCACTAATATGGCGCTGGGGATAAAGAGGCGAGGACCGGCCTGCGAACATTGCTGCGAGGGCGCCGAGGCCGGGCCCGCGCCGGGGGCGGCCGGAGCGGTCCCCACTGGTCCCCCCCGGCGCCGCGCCCCACCGAGCGAGGCTACTGGTGGGTTCCAGTCGCGCCGTTGGGCGGGTAGCGTCCGGCGCCGCTCGGGCTGAAGAGGGTCCCCGTGGGTGATCCTGCAGCGGGGGTACGGCTCCGGTCCCGCTCCTCGGCCCTGTGGCCGGCGGCGCGTGGCTCGCGCCGCCCGGGCATCGGCCGCCTGGGCACGCGCACTTCCGCGACCCGGGGCCGGACCGAGCCTGTCCACGCCGGGCGCGAGGGGTGGGCTCCCGGCGGCTAGCCCAGCCACATGCCGGGACCCACGGCCGCCCGAAGCGCGCTCTGAGGCGCCGGGGGCCGGCGCACAGGGTGTCGGGCGGTGGAGCGCAGCCCGGGAGGGGGGGGGGCGGACGCGGACGAGGCGCCGGCGCCCTCCGCGGCGTCGTGCCGGCGCGCGCCGCCCGTCGGCCCAGGCCCCCGCTCGGGGGCCTGGCACCCTCAGGCAGGCAGCCGGCCCATGACTCGGGTTCCGGACGCCGCGGAGGCGTCTCGGAGGCCCTTGGGTACCGCCCGGAGCCGCCCCAGGTGGGCCTGGACCGGACCGCGTGCTGGGCCTGGCGCCGTCGCCCTGCCGCCGGGTGTGTCCCTCCGGGTGCGCGCTGCCCCCGCGGCCCGGTGCGCGGGAGGCGCACGGCGCCCCTCGGCCGCCGCCGTCTCCCCCGGGGGCATCCGCGAGGAGCCAGAGCCAGCTGCTCGCGACCGCTCGGGGAACTGCCTCCGCGGGCCGGGCCGGCGTGCGCGGGTGCACCTCTCCGGCGGCGGACCCGCCTTGACCTGGTGGCGCGGATCCACGCGGGCGGTTGCGCGCCGCCCGCGCGGCCGAGGCCTGGTCCTTGCCGGCGCGCGCGAGGCCGGGCGGGCTCCAGGGCAGCTGAGGGGTCCGCACGATCGCGTGCCCCCGGCCCCC     
F       ATGACTCGTAAAGATTATTACATCTATGAGTTATAAACAATTACAAAAATAATCGATTGAATAATAGCTATTTAAATTGCGATATAACAATAAGGTCATACAAGAACACATTCCTTATTTTAAATTTGAGATTAAATAATTCTATGTTGTATTAGAAGTAATTAGTAAGAAATTAGTATATTAGTTATAAATTTACTTGAAGAGTTTTATAGAATATCTTACCAGGCAGATAATTTATTTATTAATTATTATAAAGTGATCAAGATTGAATATATCTTATAGAAGTATGTTGATTATAGATCAAATTTTCATTATATAACATAATATATTATATTTTGGTTAAAATTTATTCTTTTGATCGACAAACGTCTATAGAAATATTACAAAGTATTCATAGAACCCTGAAGTGAAATTCGTGTCTTTCCCTATTCAATTAGAATAAACTATTCTGTATCTTATAATTTGAATCAATATTCTTATAATAGATATGTGAATTGAATATAATTATGTTTAATATTATTAAGATTTAATTAGTAATGTCTTTCAAAATAATATCATAGCCATTATACAAATTCATTTATGCAGCTAAAATTTATTTATTTACAAGATTTTCTTAGGATGCGTCGCAAACGATCTATTTGATCGAATTTATTATCTGAATATTTTACACATAATTTTCTTATTGAAACATTTAAGACTCTCAAAGATCTATTAATGAATTTTATGATTAAATTTTTACACATCATAAATTATAATGAATTAATAAATTATAATATTATATATGTAAACACAAAATTTTGAAATATCATATAATTTATCTATTAAGCTTATTCTACTACACTATACTAACTTATATGTTAACAATATTAAAGTAGTAAAATATTTTTTTTAGCTTTCAATTTTAGGAAAAGGTTAATTAAATAGTATTTTATATAAAATAAGTTATACTTTTCATTGCATACATAATATCCATATCGACCTTTTTTTTTTTGAAATCCAATGTTTTGATGATAGCTTAGAGCGTTAAATTTGAAGTATCAAACTTCTCCTCGAGAATTAGTGTTTCAAAATATTCTGAATTCTATTATGCATATGAATACTTTGCATGATAAAAAGTTCTATGATACGATCGACACATGCTCTACTTAACGTATACCCCATGTGCAAGATGCACATTTTAGATGCCGCACAGGAAGTAGGCAAGTCACGTGAGTTTAGTATATAATCCTACCATGAATACTCTTGCAAGGACATCGCGGTGTCGTCAGCTTATACTAGTGGCGGAAGTTATCCTTACGTTGGCAAAGCCTGTCGCTCGGTCTCGAGTTTCGCTGAACTCGGACGTTGAATTATTCATGCCTAGCACTCGATGTAATCGAAAGTGTGGTCACCCTAGAAAACTAATCTCAGCCACACGGACTTCTAGTCATTGAAAAACTAAACGTGTATTTCAACCTCTATATGAAGTTGGTTTTTGGTTGGTAATATCCTCATCATTCTTCGAATTCATGAGAATAGGGTTTTGTTGCAATAGTGCGTACCCCATAACAAAAGCGACCAACTAACGTGGTAGCAATCGAGCCTTAAAATCAGACATCGAACGGACAGAATAAAAACATTTTTAAGCCCACTCATAGATAGAGAATAACGATCGTTTTCACCGATTATACCCGCTAACAAACGTGATTAAGCCAGACAACCTTCTCCAAATCCTCGTCTAATGTTCGTTATTATTCATAATAGCACCCGTGAAGCCGTAGCATGTACCAAGTAATTTTGATGTCATAAGGAAGTCAATCTAAGAACGTAATGCGAAGGCAAATGATTTCACAGTCTTTCCCTGACTTGGATAATAGCACCCTCCCAGGAAGAATTCGTATAGTAACACACCTGGCCTCGAACGGTATCCGCTAAAATTATCAAATTCCATTAGTTAATTGGGAATGACATTCAATGTGCACGGTCTGACTCGCACAAGTGCGCACGCTATCAACGATATGCCGTTGGTGCATGCCCCAACGGCGAATACCTTCACCAAAACAGCGACCCACTCGCGTATGCTGCGGACTGGCTCAGAGCGCCCCAGTCAGACGTGCTTCGCCCCTGGACATGGTAGGAGCCCTCCTCGCCTCCACTCGGGTAGAGAGCCCCGGGGGACCTCGTGTTTTCTAGCCAAGCTCGGAGCTTTCAGGTCCTTATGGTGTTGGGTGGGATCGCGTGATCCGGGGCGGCATCTATGCGCGGTATTGACGTGCGGGTAACCACTTACACGTGGTCTCCATCAGTCAATGTTCGCTAGTGAGCTAGGGCTTCTTACCTCGCGTTGGGCCCTTACTCGCTTAGGGCCTACCCAGCTGGCCCTAGTCGCCGTTCAACCGCAATAGCGCGTGGGGCATGGCTCATACGGCTCGGCCAGTTCGGCCAGACGCCGGGCTACACAGCCATACAGGACCCCGGGGCCGTTCGCGTCTGCGTCGTTATGGTGCTGAGTAAGGCAGCCCGGCACTCCGGTCGCCCTGTCAAGTGTAGGAACAACCGGGGCGTCCCAGGTAACGCTGCAAAGGGCCATGACATCCTACGCCTATGCCGGAAGATATAGTGTCTCCTTGTCAGCAAGTGGCGGGGCCCGCGTTGACCCTCCCTACTATGGCTAACGTGGGAGCCAACATTGAAGCGTGTGCGCGAACACAGCCTCGTTCCTATCACCGGGGGAGCCCTGCCGACCTGAGAGCTGTGGGCGTCTCGAAAGGCTGGTCGCGATTGTCTGACGACTCCACCAGCAACCTACCGGTCACCGTGAATGACCGCAGACAGGCGGTGTGTCGGCCCTAGGAAGAGCGTGTACCAGATAGATAGTGCTTAGTGTCATCCGACTTTCCGGAGCGATCAGACTGGTTCCAGATCCCCAGCCTATGACAGCGCGCCGCTTCCCGGCCTCGGACTTTGCGGCCGCTAATATGGCGCCGGGGATAAAGAGGCGAGGACGGCCCACCGAACATTGCTGCGAGCTCGCCGACGCGGGGCCCGCGCCGGGGGGGGCCGGAGCGGACCACACTACCCCCGCCCGGAGCCGCGCCGGTCCCAGCGGTGCGACTGGTGGGTGCCAGTCGCCCCCTTGGACGGGTAGGGTCGGGCGCGGCTCGGGCTGAAGTGCGTCCCCGTGGGTGACCCTGCAGCGGGGGTACCGCTCCGGTCCCGCTCGGCGGCCCTGTCGCCGCCGGCCCCTGGCTCGCGCTGCCTGAGCATCGGCCGCCTGGGCACCCGCACTCCCGCCACCCGGGGCCGGACCGAGCCTTTCCACGCCGGGCGCGAGGGGTGGGCTCCCGGCGGCTGGGGCAGCGACATGCGGGGACCCACGCTCGCCCGAAGCGCGGTCTCAGGCGCCGGGGCGCGGGCCCCAGGGTGCCCGGCGGTAGAGCGCAGCCCGGGAGGGGGGGGTGCGCACGCGGCCGGGGGGCCGGCGCGCTCCGCGGCGTCGCTACGGCCCGCGCCGCCCGTCGGCCCAGGCCCAGGATCGGCCCCCTGGCACCCGCGGTCAGGAGGGCGGCCCACGATTCGGGTCCCGGACGGCGCGGAAGCGTCTCGGAGGCCCTTGGGTACCGCCCGGGAACGCCCCCGGTGGCCCTGGGGACGACCGCGTGCCCGGGCTGGCGCCGTCGGCCTGAAGTCGGCCATGTCCCTCCGGCTGCGCGCTCACCCCGCGGCCCGGTGCGCGGGAGGCGCACCGCGGCCCTGGGCGGCCGCCGGCTCCCCCGGGGGCATCCGCGAGGAGCCGAAGCCAGTTGCCCGCGACCGCCCGGGGGACTGCCTCCGCAGTCCGCGCCGACGTGCGCGGGTGGACCGCTCCGGCGGCGGATCGGTCTTGACCTCGTGGCGCGGTTCCACGCGGGCGGGCGCGCGCCGCCCCCGCGGCCTAGGCCGCCTCCTTGCCGGGGTGCCCCAGCTCGCGCGGGCTCCAGGGCGGCTGAGGGGTCCGCACGATCACGTGCGCCCGCCCCCG     
E       ATGAATCGATCTGATTATTACATCTATGAATTATTAACAATTACTAAAATAAAAAATTTAATAATAGCTATTTAAATTACGTTATAACAATATGGTCACACAAGAACACATTCCTTATTTTAAATTTAAGATTAAAGAATTGTATGTAGTATTGGAAGTAATAAGTAAGATAATAGTATAATAGATATATATTTTCTTGAATAGTAACTCAGAAAATCGTACCAGGCAGATAATTTATTTATTAAATATAATAAAGTGTTAAGGATCGGATATATATTATAGAAGGATGATTATTATAGATCAAAATTTCATTATTTAACATATAATATTAAGTTTTGGTGAATATATAAACTTTTGATCGAATAACGTCTATAGAAATATTACATAATATTTATTGAACCCTGATGTGAGATTCGTTTCTTACCCAATTAAATTAGAATAAACTATTCTGTATGTTATATTTTGAATCAATTTTCGAATAATAGATATATGAATTGAGTATAATTATATATAATATTATTAATTTTTAATTAGTAGTGTCTTTTAAATTAATATCATAGCCATTGTACTAATTCTTTTATTAAGCTAAAATTTATTTATCTACAAGATATACTTAGGATTCGGCGCACACGATCTAGTTGGACGAATTTATTAACTCAATATTTTACAAATTATTTTCATATTAATAAATTTAAGACTCTAAAAGCTATTTTAATGAATTTTTTGATTTAATTTTTACACATCATAAATAATAATGAATTTATACATTATAATTTTATATATGTAAACACATAATTTTGAAAGATCATATAATTTAACTATTAAGCCTATTATACTACACTATAATAACTTATATGTTATATATTTCAATGTATTAATATAATTTTTTTAGCTTTAAATTAAAGGAAAAAGTTAATTAAATAGTATTTTATATAAAATAAGTTTTACTTTACATTGCATGCATATTATCCATAACGAGCTTTTTTTTTTGCAATTCCCATGTTTTGATGGTAGGTTTGAGCGTTAAATCTGAAGTACTAGAATTCTCGTCCAGGATCAGTTTTTAAAAATATTTTGAATGCAATCATGCATATGAACACTTTGAATGATAAAAATTTTCTTGCAACGATCAACACATGCTCTACTTTACGTATAACCCAAGTGCAAAATGCTCATTTGAGAGTTCGCACAGGAAGTAGGCAAGGCACGAGAGTATAGAATATAATCCCACCATGAATCCTCTTGCATGGACTTCGCTGTATCGTTGACTTATGCTAGAGGCGGAAGTTATCCTTACAGTGGCAAAGCCTATCGATCGGTGTCGAGTTTTGCTGATCTCGGACGTTGAATTATGAATGACTGACGCAAGATGAAATCGAAATTATGCTCGCCCTAGAAAACTAATCTCTGCCACACGAACTTCTACTCAGCGAACAACTCCGCGTGTATTTCATCCGATATCAGAAGTTGGTCTTTTGCTGGTATTTTTCTCATCATTCTTCGAATTCATGAGAATAGTGTCTTGTTGCAATAGTTCGTACCCCATAACAAAAGCGATGAACTAGCGTCATTGCAACCGAGCCTCAAACTCAGACATCGAACGGAATGAATAAAACCAGTTTTACGCCCAATCATAGTAAGAGGATAACGATCGTGTTCTCCGATCATACCCGCTAACAAGCGAGATTACGCCAGACAACCTTCTCAAAATCCTCGTCTAATGTTCGTTGTTATTCTGAATACACGCCGTGCGGCAGTAGCATGTACCACGTAATTTTTATCTCATAAGGAAGTAAATCTAAGAACGAAAAGAGAAGGCAAATGATTGCAGAGTCTTTTCCTGACTTGGATAATAGCTCCCTCCCAGGAAGAATTCGTATAGTTACGCACCCGGCCGCGAACAGTATCCGCTAAGATTATCAAATTCCATTAGTTATTTGGGAATGACTTTCAATGCTCACGGTGTGACTCCCACAAGTGCGCACACTATCAATTATATGCCGTTGGTGCCTGCCCGAACGGCGAAAACCCTGAGCATAACAGCGATCCACTGGCGTATGGTTCGGACTGGTTCCGAGCACCCCAGTCCGAGGTGATTCGCCCCTGATCATGGTACGCGCCCTGATCTCCTCCACTCGAGTAGAGAATCCCGGGGGACCTCGTGCTTTCTAGCCAACCTCGGAGCTTCCTGGTCCTTTGGGTGCTAGGTGGAATCGCGTGTTCCGGGGCGGCCTGTACGCTCGGCATCGACGTGCGTGTAACCACTTACTCGTGGCCTCCACCAGTACATTTTCGCTAGTGAGGTACGGGTTCTTATCTCGCGTCGGGCCCTTACTCACTAAGCGCCTGCTCAGCTGGCCCTAGTCGGCGTTCAACCGCAATAGCACGTGGGGCATGGCTCATACAGCGCGTCCCGTCCGGCCAGACTCCGGGCTACACAGCCATACCGAACCCAGGGGCGGTTGGCGTCTGCTTCGTTATGTTGCCGAGTAAGGCAGCCCGTCATGCCGGTCGCCCTGTCAACCATAGGAACAACCGGGCCGTGCCAGGTCACGCTGCATACGGCCATGGCATCCTACGCCTCCGCCGGAAGATTTAGGGCCTCCTTGCCAGCAGGTCGCGAGGCCTGCGTTGACCCCCCCTACTATGGCTAAAGTGGGAGGCTACATTGAAGCCTGTGCGCGAACACAACCCCGTTCCTATCTCCGATGGAGTCCGGCCGAAGTGAGAGCTGTGGGGGTCTCTAAAGGCTGGTCGCGATTGTTTGACGACTTCAGCAGCAACTTGCCGATCACCGTGAATGACCGCAGACAGGTGGTGGTGCGGCCCTAGCAAAAGCGCGTGACGGATCGATAGTGCTTAGTGTCATCCCACTTTCCGGAGCGACGATACTGGTGCGAGATCCCCAGCCAATGACACCCCGCCACTTCCCGGCCTCGGACTTTGCGGCCACGGATGTGGGGCCTGGGATAAAGAGGCGAGGACGGACCTCCGAACATTGCTGCGAGGGCGCGGACAGCGGGCCCGCGCCCGGGGGGGGCGGAGCGGTCCGCACTAGCCCCCCCCGGCGCGGCGCCCCACCCAGCGAGGCCACTGGTGGGTTCCAGTCGCCCCGTTGCCCGGGTAGCGTCGGGCGCGGCTCGGGCTGAAGGGGGTCCGCGTGGGTGACCCTGGAGCGGGGGTACCGCTCCGGTCCGGCTCCGCGGCCCTGTAGCCGCCCGCCCGTGGCTCGCGCCGCCCCAGCATCGGCAGCCTGGGCACGCGCACTTCCCCGACACGGGGCCGGACCGAGCTTGTCCACGCCGGGCGCGAGGGGTGGGCTCCCGGCGGCTGGGCCAGCCACATGCGGGGACCCACGATCGCCCCACGGGCCCTCTGAGGCGCCGGGGCGCGGGCCCCAGGGTGCCCGCCGGTGGAGCGCAGCCCGGGAGGGGGGGGGGCGGCGGCGCACGCGGTGCCACCGCGGTCCGCGGCGTCGCTGCGGCGCGCGCCGCCCGTCGGCCCAGGCCCAGGGTCGGTGTCCTGGCACCCGCAGCCAGGGGGCCGGCCCACTATTCGGCTCCCGGACGCCCCGGAGGCGTCTCGGAGGGCCTTGGGTGCCGCCCGGGGCCGCCCCGGGTGGCCCCGGGCGCGACCGCGTGCCCGGGCTGGCGCCGTCGCCCTGAAGCCGTCCGTGTCCGTCCGGCTGCGCGCTCGACCCGCGGCGCGGTGCGCGCGAGGCGGCCGGCGGCCCTGGGCGGCCGCCGGCTCCGCCGGGGGCATGCGCGAGGAGCCAAACCTAGCTGAGCGCGAGCGCGCGGGGGACTGCCTCCGCGGCCCGCGCCGGCATGCGCGGGTGCCCCGCTCCGGCGGCGGACCGGCCTCGACCTGGTCGGGCGGATCCACGAGCGCGGTTGCGCGCCGCCGGCGCGGCCTAGGCCGGGTCCTTGCCGGCGCGCGCGAGGTCGAGCGGGCTCCAGGGCAGCTGAGGGGTCCGCACGATCGCGTGCGCCCGGGCCCA     
D       ATGATTCGTAATGATTATTACATCTATGTATTATTAACAATTACTAAAATAATAAATTTAATCATAGCTATTTAAATTGGGCTATAACAATATGGTCATACAAGAACACATTCCTTATTATAAATTTGAGATTAAAGAATTGTTTGTTGTATTGGAATTAATTAGTTAGAAATTAGTATAATTTATATAAATTTATTTGAAGAGTATTTAAGAAAATCTTACCAGGCAGAGAATTTATTTAATAAATATTATAAAGTTATGATGATTGAATATCTCTTATAAAAGAATGATGATTATAGATCTAATTTTAATTTTATAACATAATATATTAGATTTTGGTAAATATATAAACTTTTGATCTTATAACGTCAATAGCAATATTACAAAATATTTATTGAACCCTGAAGTGAGAATCGTTTCTTACCCTCTTAATTTAAAATACACTATTCTTAATGTTATAATATGAATCAATTTTCTAATAATAGATATAAGAATTGATTATAATTATATATAATATTATTAATTATTAATTAGTAGTGTCTTTTGAATTAAAAAATTAGCCTTATTACAAATTCTTTTATTTAGCTTAAATTTATTAATTTACAAGATATACTTAAGATTCGGCGCACACGATCTAGTTGAACGAATTTATTAACTAAATATTTTACAAATTATTTTCTTATGCAAACATTTAAGACTCTAAAAGCTGTTTTAATGAATTTTTTTGTTAAATTTTTACACTACATATATTATAATGAATTAATACATTATAATATTATAAATGTAATCACATAATTTTGAAATATCATATTATTTATCTATTAAGCCTATTATACTACTCTATACTACCTTATATGTTAGAAATTTGAAAGTAGTAATACAATTTTTGTAGCTTTCAATTTTGGGAAAAAGTTATTTAAATAGTATTTTATATATAATAAGTCATTCTTTCCATTGCATACATAGTATCCATATCGAGCTTTTTTTTTTTAAATTCCCATGTTTTGATTATGGCTTAGAGCGTTAAATTTGAAGTATTAAAATTCTGCCCAAGAATCATTGTTTCAAAATATTTTGAATGCGATGATGCATATGAACAATTTGCATGATAAAAAATCCCTTGCAACGATCAACACATGCTCTACTTTACGTATAATCCAAGTGCAAAATGCGCATTTAAGTTGCCGCACAGGAACTAGGCAAGGCACGTGAGGGTTGGATATAATCCTACCATGAATGCACTTGCAAGGACGTCTCTGTATCATCAACTTATACCAGTGGCGGAAGTTATCCTTACGGTGGCAAAGCCTTTCGCTCGGACTCGAGTTTTGCTGACCTCGGACGTTGAATTATGCATGCCAGGCCCTTGATGACGTCGAAAGTTTGGTCACCCTAGAAAACTAATCTCAGCCACACGCACTTCTACTCAGCGTAAAACTACGCGTGTATTTCATCCTCTATATGAAGTTGTTTCTTGGTTAGTATCATGCTCATCAGTCTACGAATTCATGAGAATAGTGTCTTGTTGCAATAGTGCGTACCCCATAATAAAAGCGATCAACTCGCGTCGCTGCAATCGAGCCTCAAACTTAGACATCCAACGGATGAAATAAAACCATTTTTAGGCCCACACATAGAAAGAGGATAATGATCTCTTTCTCCGATTGTACCCGATAATAAACTTGATTACGCCACACAACCTTTTCCAAATCCTCGTCTAATGTTCGTTATTATTCTTAATCAAGCCCGTGCGGCTGTAGCATGTACCACGTAATTTTGATCTCATAAGGAAGATAAGCAAAGAACGTAAATCGAAGGCAATTGACTTCAAAGTCTTTCACTGACTTGGCTAATAGCTCCCTCCCAGGAAAAATTCGTATAGTTACACACCTGGCCTCGTACTGTATCCGCTAAAAATATCAAATTCCATTAGTAATTTGGGAATGACATTCAATGCGCACGGTATGACTCCCAAAAGTGCGGGGACTATCAGTGATATGCCGTTGGCGCCCGCCCCAACCGCGAAAACCTTCAGCACAACATCGAGCCACTGGCTTATGCTTCGGACTGGGTCAGAGCACCCCAGTCCGACGTGCTTCGCCCCTGATCATGGTACGCGCCCTGATCGCCTCCACTCGGGTAGAGAGCCCCGGGGGACCTGGTGTTTTCTAGCCAAAATCCGGGTTTGCTGGGCCTTTTGGTGTTACGTGGAATCGCGTCATCCGGGGGGGCCTGTATGCGCGGCATGGACGTGCGTGTAACCACTTACACGTGGCCTCCGACAGCCCATGTTAGCTAGGGAGCTAGAGGTTCTTATCTCGCGTCCGGCCCTTACTCGTTCAGGGCCTACCCAGCTGGCCCTAGTCGGCGGTCAACCGTAATAGCGCGTGGGGCATGCCTCATACGGCCCGTCCAGTCCGGCCAGACGCCGGGCTACACAGCCATTCCGGGCCCAGGGGTCGTCCGCGTCTGCTTCGTTACGCTGCCGAGTAAGGCAGCCCGGCATGCCGGTCGCCCTGTCAACCGTAGCTACAACCGGGCCAACTCAGGTCACGCTGCAAACGTCCATGACATCCTACGCCTCCGCCGGAAGATTTAGTGCCTGCTTGCCATCAACTCGCTAGGGCCGCGTAGACCCGCCCTACTATGGCGAAAGTTAGAGGCAAAAGTGAAGCGTGTGCGCAAACACAACCTCGTTCCTCTAACCGGAGGAGCCCTGCCGACGTGATAGCTGAGGGGGTCTCTAAAGGCTGGTCGAGATTGTCTGACGACTGAACAAGCCACTTGCCGATCGCCGTGAATGAACGCAGACAGGCGGTGGCGCGGCCCTAGCAAGAGCTCGTTACAGATAAATAGTGCTTAGTGTCATCGGCCTTTCCGGAGCAACCATACTGGTCCCAGATCCCCCGCCTATGACAGCCCGCCACTACACGGCCTCGGACTTTGCCTCCGCTAATATGGCGCCGCGGATAAAGGCGCGAGGACGGACCACCGAACATTCCTGCGAGAGCGCCGACGCGGGGCCCGCGCGGGGAGGGGCCGGAGCGGTCCGCACTCCCCCCGCCCGGAGCCGCGCGGGACCCAGCGATGCGACTGGTGGGTCCCAGTCGCCCCGTTGGCCGGGGAGCGTCGGGCGGCGCTCGGGCTGAAGTGGGTCCCCGTGGGTGACCCTGCAGCGGGGGTACCGCTCCGGTCCAGCTCCGCGGCCCTCTCGCCGCCGGCGCCTCGCTCGCGCCCCCCGCACATTGGCCGCCTGGGCAGGCGCACTTCCTGGACCCGGGGCCGGACCGAGCTTGTCCACGACGGGCGCGAGGGGTGGGCTGGCGGCGGCTGGGCCAGCCACATGCGGGGACCCAGGATCGCCCGAATCGCGCTCTGAGGCGCCGGGGCGCGGGCCCCAGGGTGCCCGGCGGTGGAGCGCGGCCCGGGAGGGGGGGGGGCCGACGCGTACGCGGGGCCGGCGCCCTCCGCGGCGTAGCTCCGGCGCGCGCCGCCCGTCGGCCCATGCCCAGGCTCGGGCCCCTGGCACCCGCAGCCATAGGGCCGGCCCAGGATTCCGGTCCCGGACGGCGCGGAGGGGTCTCGGAGGGCCCTTGGTACCGCCCGGGGGCGCCCCCGGTGGCCCTGGGCGGGAGCGCGTGCCCGTGGTGGCGCCGTCGCCCTGCAGCCGGCCGTGTCCCTCCGGGTGCGCGCTTCCCCCGCGGCCCGGTGCGCGGGAGGCGCCCGGCGGGCTTTCGCTGCTGCCGGCTCACACGGGGGCATCCGCGAGGAGCCAAAGCCAGCTGCCCGCGACCTCGCGGCGGACTGCCTCGGCGGGCCGCGCCGGCGTGCGCGGGTGCAGCGCTCCGGCGGCGGATCGGTCTCCACCTGGTGGCGCGGCTCCACGCGGGCGGTCCCGCGCCGCCTGCGCAGCCGAGGCCGCCTCCGTGCCGGCGCGCGCCAGGCCCAGGGCGCTCCAGTGCAGCTGAGCGGTCCGCACGATCGCGTGCGCCCGAGCCCA     
C       AAGATTCTTAACGAATATGACATCTGAGAATTATTAACAATTACTAAAATAATATATATAATTATAGCTATTTAAATTTCGATATAACAATATGGTCATACAAGAACACATTCCTTATTTTAATTTTAAGTTTAAAGAATCGTTTGTTGTATAGGAAGTCATTAGTTAGAAAATAGTCTAATAGACATATATATACTTGAAGAATCTTTCAAAAAATCATTCCAGGCAGAAAATTTCATTATTAAATATTTTAAATTCTTAAGAATTGAATTTTTCTTATAGAAGAATGATAATTATAGATAAAATTTTCATTATATAACATAATATATTAAATATACGTCAATATATAAACTTTTAATCGAATAACGGCGCTAGAAATATTACAAAATATTAATTGAACCCTGAAGTGAGACTCGTATCTTAACTTATTAAATTAGAATAAACTATTCTTTATGTTATAATTTGAATCAATATTCGGATAATAGATATTTGAATTGATTTTAATTATATATTATATTATTTATTTTTTATTAGTAGTGTCTTTTAAAATAATAGCTTAGCAATTATACAAATTCTTTTATTAAGCTAAAATTTATTTATTTACAAGATTTACTTATGATTCGAAGCCCACGATCTAGATGACCGAGTTTATTATCTAAATATTTTACAAATTATTTTCTTATTTAAACATTAAAGACTCTTAAAGTTGTTTTAATGAATATTTTGATTTAATTTTTACACATTATATATTTTAATGAATTAATACATTATAATTTTATAAATGTAAACACATAATTTTGAAATATCATTTAATTTTTATATTAAGCATATTTTACTAAACTATACTACCTTATATGTTATAAATTTTAATGTATTAACATAATTTTTTTAGCTTTCTATTTTCGTAATAAGTTATTTAAATAGTATTTGATATAAAATAAGTCATACTTTTCATTGCATTCATATTATCCAAATCGAGCGTTTTTTTTTGGAATTCCCATGTTTTGATGATACTTGAGAGCTTTAATTTTGAAGTATTAAAATTCTCCTCCAGAATCAGTGTTTCAAAATATTTTGAATACTATCATGCATGTGAACACTTTGTATGATAAAAATTTCCTTGCAACGATCAGCACATGCTTGACTTTACGTATAACCCATGTGCAGAATGCACCTTTCGGTTACCCCAAAGGAAGTAGGCATGGCACGTCAGTTTTGAATATAATCCAACCATGAATACTCTTTCAAGGACTTCTCTGTATCGTCAACTTCTTCCAGGGGCGGAAGTTATCCTCACTGTGGCAAAGTCTATCGGCCGGATTCGAGTTTGGCTGATCTCGGACGTTGAATTATTCACGCCTGGCCCAAGGAGAAATCGAAAGTAAGGTCAGCCTAGAAAACTAACCTCGGCCACACGTACATTTACTCAGCGGAAAACTACGCGTCTATTTCATCCTCTATACGAAGTTAATTTTTGGTTGGTATTATTCTCATCCTTCTTCGAATTTATGAGAATAGTGTCTTGTTGCAATAGTGCGTACCCCATAACAAAAGCGACCAACTAGCGTAGTTGCAATCGAGCCTCTCAATCAGACATCAAGCGGAAAGAATAAAACCATTCTTACACCCACTCATAGATAGAGTATAACGATCGTTTTCTCCGATTATACCCGCTAACAAACGTGATTACGCCAGACAACCTTCTCCAAATCCTCGTCTAATGTTCGTTATTAATCTTAATACCGCCCGTGCAGCGGTAGAATGTACCAAGTAATTTTTATCTCATAAGGAAGAAAATCTAAGAACGTAAAGCGAAGGCAAATAATTTCACAGTCTTTCACTGACTTAGATAATAGAACCCTCCCAAGAAGAATTCGTATAGTTACACACCTGGCTCCGAACAGTATCCGCTAAAATTATCACACTCTATTCGTCATTTGGGAATGAGATGCAATGCGCACGGAATGACTCCCACAATTGCACGCACTATCAATGATATGCCGTTGGGGCCTGCCCCAACGGCGAAAACCTTCGGCAAAACAGCGACCCACTGGCGTATGCTTCGGACTGGGTCAGAGCACCCCAGTCCGACGTGCTTCGCACCTGACCATGGTACGCGCACTGATGGCCTCCACTCGGGTAGAGAACCCCGGGGGTACTCGTGCTTTCTAGCCAACCTCGGAGCTTGCCGGTCCTTGTGGTGTTAGGTGGAATCGCGTTATCCAGACGGCCCTGTATGCGCGGCATGGCCGTGCGTGTAAGCTCTTACACGTGGCCTCCAACAGAGCATGTTCGCTAGTGAGGTAGGGCGTATTATCTCGCGTCGGGCCTTTACTCGCTTAGCGCCTACGCAGCTCGCCCTAGTCGGCGGTCAACCGAAATACCGCGTGGGGCATGGCTCATACCGCCCGTCCAGTCCGGCCAGACGCCGGGCTACACAGCCATAGCGGACCCAGGGGCCGTAGGAGTCTGCCTCTTCACGCTGTAGAGTAGGGCAGCCCGTCATGCCGGTCGCCCTGTCAACCGTTGGTACAACCGGGCCCTCCCAGGTTACGCTGCATACGGCCATGACATCCTACGCCTCCGGCGGAATATTTAGTGCCTCCTTGCCAGCAACTGACAAGGACCACGTTGACCCGCCCTACTATGGCTAAAGTAGGAGGAAACATTGAAGCGTGTGCGCGAACTCAACCTCGTTCCTATCACCGCCGGAGCCCTGCCGAACCGAGAGCTGTCGGGGTCTCTAAAGGCTGGTCGCGATTGTCTGAGGACTCAACCCGCAACTTGCCGATCACCGTGAATGACCGCAGACAGGCGGTGGGTCGGCCCTAGCAAGAGCAGGTGACAGATGGATAGTGCTTAGTGTCATCTGACTTTTCGGAGCGACCATACTGGTCCCAGATCACCAGCCTATGGCAGCCCGCCACTACCCGGCCTCGGACTTTGCGGCCACTAACGTGGCGCCGGGGATAAAGGGGCCAGGACGGACCCCCGAACATTTCTGCAAGCGCGCCGACGCCGGGCCCGCCCCGGGGGGGGCCGGAGCGGTCCGCACTAGCCCCCCCCGGAGCCGCGCCGCACCCAGCGCTTCGACTGGTGGGTTCCATTCGCCCCGTTGGCCGGGTAGCTTCCGGCGCCGCTCGGGCTGAACTGCGTCCCCGTGGGTGAGCCTGGAGCGGGGGTACCGCTCCGGTCCCGCTCCGCGGCCCCGTCGCCGCGGGCCCGTGGCTCGCGCCGCCGGAGCATTGGCCGCCTGGCCACGCGCACTTCCCCGACCCGGGGCCGGACCGAGCTTGTCCACGCGGGGCGCGATGGGTCGGCTCCCGGCGGCTGGGCCAGCCACATGCCGGGACCGACGATCGCCCGAAGCGCGTTCTGGGGCGCCGGGGCGCGGGCCCCAGGGTGCCCGGCGGTGGAGCGCAGCCCGGGAGGGGGGGGGGCGGACGCGGACGCGGGGCCGCCGCGCTACGCGGCGTCGCTCCGGGGCGGGCCGCCCGTCAGCCCAGGCCCACGCTCGGCCCCGTGGCACCCGCAGGCAGGGGGCCGGCCCATGATTCTGGTCCCGGACGGCGCCCAGGCGTCTCGGAGGGCCTTGGGTACCGCCCGGCGCCGCCCGCGATGGCGCCGGGCGGGACCGCGTGCCCGGCCTGGCGCCGTCGCCCTGCAGCGGGCTGTTTCCCTCCGGCTGCGCGCTGCCCCCGCGGCTCGGTGCGCGGGAGGCGCACCGCGCCCATTGGCGGCCGCCGGCTGCCACGGGGCCATACGCGAGGAGCCAAAGCCAGCTGCCCGCGACCGCCCTGGGGACTGCATCCGCGGCCCGGGCCGGCGTGCGCGGGTGCAGCGTTCCGCCGGCGGTTCTGTCCCGACCTGTTAGGGCGGATCCACGAGGGCGGCTGCGCGCCACCCGCGCGGCCCAGGCCGCGCCCTTGCCGGCGCGCGCGAGGTCTAGCGGGCTCCAGGGCCGCTGAGGGGTCCGCACGATCGCGTGCGCCCGGCCCCA     
B       AAGAATCGTAATGATTATCACATCTATGAATAATTAACAATTACTAAAATAATAAATTTAATAATAGCTATTTAAACTTCGTTACAACAATATGGTCATACAAGAACACATTCCTTATTTTAATTTTGAGATTAAAGAATTGTCTGTTGTTTAGGGATTAATTAGTAAGAAATTAGGATTATAGACAGAAATTTACTTGAAGATTTTTTCAGAAAATATTACCGGGCAGATAATTTATTTATTAAATATTATAAAAATGTTAGGATTGAATTTATTTTATAGAAGTATGATTATTATAGATAAAAGTTTCATTATATAACATATTATATTAAATATAGGTCAATATATAAACTTTTGATCGAATAACGACAATAGAAATATTACAAAATATTTATTGAACACTGAAGTGAGAATCGTTTCTTACCCTATTAAATTAGAATAAACTACTCTGTATGTTAAAATTTGAATCAAATTTCGGATAATAGAAAAATGAATTGATTATATTTATTTATAATATTATTAATGTTAAATTAATATTGTCTTTTAAACTAATATCTTAACGATTGTAAAAATTCTTTTATTAAGCTAAAATTTATTTATTTTCAAGATATACTTAGGATTCGGCGCACACGATCTAGATGAACGAATTTATTAACAAAATATTTTACAAATTATTTTCTTATTCAAACATTTAAGACTCTTAAAGGTGTTTTAGTGAATTTTTTGCTTAAATTTTTACACATCACATATTATAATCAATTAATACATTATAATTTTATCTATGTAAACACAAAATTTTGAAATATTATATAATTTATCTATTAAGCCTATTATACTAGACTATACAAACTTTTATGTTAGAAATTTTAATGTAGTATAATAATTTTTTTAGCTTTCAATTTTAGGGATAAGTTATTTAAATAGTATTTTATATAAAATAAGTCTTACTTTCCATTGCATGCATAGTATCGATATCGAGCATTTTTTTTTGGATTTCACATGTTTTGATGATAGCTTAGAGCGATATATTTGAAGTATTAAAATTCTCCTCCAGAATCAATGTTTCGAAATATTTTGAATGCAATCATGCATCTGAACACTTTGCATGATAAAAAATACCTTGCGGCGATCACCACATGCCCTACTTAACGTATAGTCCAATTGCAAAATGCACATTTTAGCTGCCGCACAGGAAGTAGGCAAGGCACGTGAGTATGGAATATAATCCTACCATGAATCCTCTTGCACGGACATCGCTGTATCGTCAACTTCTTCTAGTGCCGGAATTTATCCTTACGGTGGCAAAGCCTTTGGCCCGGAATCGAGTTTAGATGACCTGGGACGTTGAATTATGCCTGCCTTACTCTTGATGATATGGAAAGTATGGTCACCCTAGAAAACTAATCTCAGCCAAACGAACTTCTACTCAGCGTAAAACTACGCGTGTATTACATCCTATATGAGAAGTTGGTTTTTGGTTCGTAGTATTCTCATCATTCTTCGAATTCATGAGAATAGGGTTTAGTTGCAATAGTGCGTACCCCATAACAGAAGTGATAAACTACCGTCGTTGCAATCGAGCCTCAAACTCAGACATCGAACGGAAAGAAGAAAACCAATCTTACGCCCACTCATAGATAGAGTATAACGATCTGTTTCTCCGAATATACGCGCTACAAAGCTTGATTACGCCAGACAACTTCCTCCAAATCCTCGTCTAACGTTCGTTATTATACTTAATACCGCCCGTGCACTAGTAGCGTGTACCGCGTAATTTTCACCTCATAATGAAGAGAATCTAAGAACGTAAAGCGAAGGCAAATGATTTCATCGTCTTTCCCTGACTTGGATGATAGCTCCCTCCCAGGAAGAATTCGTATATACACACACCGGGCCTCGAACAGTATCCGCTAAAATTATCAAATTCCATTAGTAATTTGCAAATGACATTCAATGCACACGGTATGACTCCCACAAGTGCCGACAATATCAATCCTATGCCGTTGGCGCCTGCCCCAACGGCGAAAACCTTGAGCAAAACAGCTATCCACTGGCGTATGCCTCGGACTGGCTCAGAGCACCCCTGTCCGACGTGCTTCGCCTCTGATCATGGTAGGGGCCCTGATCCCCTCCACTCGGGTAGAGATCCCCGGGGGACCTCGGGGTTTCTAGAGAACCTCGGAGCTTGCTGGTCCTTTTGGTGTTAGGTGGAATCGCATGATCCCGGCGGCCCTGTATGCGCGGCATGGACGTGCGTTTAACCGCTTACACGTAGCCTCCAACAGCGTATGTTCGCTAGGGAGGTAGGGGGTCTTATCTCGCGTCTGGCCCTTACCCGCTTAGGGCCTACCCAGCTGGCCCTTCTCGACGCTCAACCGCAATAGCGGGTGGGGCATGGCTCATACGGCGCGTCCAGTCCGGCCAGACTCCGGGCTACACAGCCGTACCGGACCCGGGGGCCGTTCGCGTCTGCCTCATTACACTGCCGGGTCAGGCAGCCCGGCATTCGGGTCGCCCTGTCTACCGTGGTTACAACCGGGCCCCCCCAGGTCACGCTGCAAAGGGCCATGACATCCTACGCGTCCGACGGAAGAGATAGTGCCCCCTTGCCAGCTACTCGCAAGGCCCGCGTTGACCCGCCCTACTATGGCCAAAGTAGGAGACGATATTGAAGCATGTGCGCAGACTCAACATCGTTCCTATCACCCAGGGAGCCCTGCCGAAATGACATCTGTGGGGGTCTCTAAAGGCTGGTCGTGATTGTCTGACGACTCCAACAGCAACTTGCCGATGACGGTGAATGACCGCAGACAGGCGGTGGGTCGGCCCTAGCAACACCGCGTTACAGATTGATAGTGCTTAGTGTCATCGCACTTTCGGTAGCGACCATACTGGTTCCAGATCCTCAGCCTGTGACAGCCCGCCGCTTCCCGGCCTCGGAATTTGCGGCCACTCATATGGCGCCTGGGATAAAGAAGCGAGGACGGACCCCCGAACATTGCTGCGAGCGCGCCGACGCCGGGCCCGCGCCGGGCGGGGCCGGAGCGGTCCGCACTAGCCCCCCGCGGAGCCGCGCCGGACCCAGCGAGGCGACTGGTCGGTTCCAGTCGCACCGTTGACCGGGTAGCGTCGGGCGCCGCTCGGGGTGAAGGGGGTCCCCGTGGGTGACCCTGCAGCGGGGGTACCGCTCCGGTCCGGCTCCGCGGCCCGGTCGCCGCCGGCCCGTCGCTCGCGCCGCCCGTGCATCGGCCGCCTGGGCACGCGCACTTGCGGGACCGGGGGCCGGACCGAGCCCGTCCACGCCGGGCGCGACGGGTGGGCTCCCGGCGGCTGGCCCAGCCACGTGCGGGGAGCCACGTTCGCCCGAAACGTGCCCTGAGGCGCCGGGGCGCGGGCCGCAGGGTGCCAGGCGGTGGAGCGCAGCGCGGGAGGGGGGGGGGCCGACGCGGACGCGGGGCCGGCGCGCTCCGAGGCGTCGCTCCGGCGCGCGACGCCCGTCGGCCCAGGCGCAGGCTCGGGGCCCTGGCACCCGCAGACAGGGGGCCGGGGCATGATTCGGGTGCCGGACGGCGCGGAGGCGTCTCGGAGGGCCATGGGTGCCGCCCGGGGCCGCCCCCGGTGGGCCTGGGCAGGACCGCGTGCCCGGCGTGGCGCCGTCGCCCTGCAGCCGGCGGTCCCCCTCCGCCTCCGCGCGCTCCCCGCGGCCCGGTGCGCGGGAGGCGCACGGCGCCCCTTGGCGGCCGCCGGCTCCCACGGGGGCATACGCGAGGAGCCAAAGCCAGCTGCTCGCGAACGCCCAGCGGACTCCCTCCGCCGTCCGCGCCGGCGTGCCCGGGTGCAGCGCTCCGGCGGCGGATCGGCCTCGACCTGGTGGCGCGGATCCACGCGGGCGGTTCCGCGCCGCCCGCGCGGCCCAGGCCGCCTCCATGCCGACGCGAGCGAGGTCGGGCGGGCTCCAGGGCCGCTGTGGGATCCGCACGCTCGCGTGCGCCCGGCCCCC     
A       ATGATACTTACTGATTATCACATCTAAGAATTATTAACAATTACGAAAATTATTAATATAATAATAGCTATTTAAATTGCGTTATATCATTAAGGTCATACATGAACACATTCCTTATTTTAACTTTGAGCTTAAAGAATTGTATGTTGTATTGGTAGCATTTAGTAAGAAAATAGTATTATAGATATAAATTTACTTGAAGAATATTTGAGAAAATCTTACCAGGCAGAAAATTTATTTATTACATATTATAAATTTTGTATGAATGAATATATCTTATAGAAAAATGATAATTATAGATCACATTTTCATTATATAACATTAGATATTAAATTTTGGTTAATATATAAACTTTTAATCAAATAACGTCAAAAGAAATATTACAAATTATTAATCGAACACTGAAGTGAGATTCGTTTCTTACCCTATTAAATTAGAATAAACTATTCTGTATGTTATAATTTGAATCAATTTTCCGATAATTGATAAAGGAATTGAGTATAATTATGTATAATATTATTAATTTTTAATTAGTAGTGTCTTTTAAAATAAGATCTTAACCATTATACAAATTCTTTTATTAAGCTTAAATTTATTTATTTCCAAGAATTACTTATGATTCGGCGCACACGATCTAGATGTACGAATTTATTAACTAAATATTTTACAAAATATTTTCTTATTTAAACATTTAAGACTCATAATGGTGTTTTAATGAATTTTTTGATTAAATTTTTTCACACCATATATTATAATGAATTAATACATTATATTTTTATGTATGTAAACACATAATTTTGAAATATCATATAATTTATCTATTATGCCTATTAGACTAGACTATATTACCTTATATGTTAGAAATTTTAATGTAGTAATATATTTTTTTTAGCTTTGAATTTTAGGAATAAGTTATTTAAATAGTATTTTATATAAAAGAGGTTATACTTTCAATTGGATCCATAGTATGCATATCGAGCTTTTTTTTTTGGAATTCCTATGTTTTGATGATAGGTTAGTGCGTTAAATTTGAAGTATTAAAATTCTCGACCAGAATCAGTGTTTCAAATTATTTGAAATGCAATCATGCATATGATCACTTTGCAGGATAAAAAATTCCTAGCAGCGATCAACACATGCTCTACTATACGTATAACCCAAGTGCAACATGCACATTATAGACGCCCCACAGGAAGTAGGCATGACACGTGAGAATTGAATATAATCCTACCATGAATACTCTTGCAAGGACTTCGCAGTATCGTCAACTTATTCCAGTGTCGGAAGTTATCCTTGCGGTGGCAATGCCTTTCGCTCGGACTCGAGTCGAGCCGACCTCAGACGTTGAATTATGCATGTCTGGCCCTAGATGAAATCGAAAGCATGGTCAGCCTAGAAAACTAATCTCTGCCACACGTACGTGTACTCAGCGTAACACTACCCGTTTATTTCATCCTTTATGTGAAGTTGTTTTGTGGCATGTATTATGCTCATCATTCTGCGAATTCATGAGAATATTGTCATGTTGCAATAGTGCGGACTCCATAACAAAAGCGATCAACTAGCGTCGTTGCAATCGAGCCTCAAACTCAGACATCAAACGGAAATAATAAAACTATTGTTACGCCCATTCATAGATAGATTATAAAGATGGTTTTCTCCGATTATACCCGCTAGCAAACCTGATTACGCCAGACGACCTTCTCCAAATCCTCGTCTAAAGTTCGTTATTATTCTAAATACCGCCCGTGCAGCAGGAGCTTGTACCATGTAATCTTCTTCTCATAAGGAAGATAATCTAAGAACGCAAAACGAAGGCAAATGATTTCAAAGTTTTTCATTGACTTGGATCATAGCTCCCTCCCAGGAACAATTCGGATAGTTACACACCTGGCCTCGAATTGTATCCGCTGAAATTATCAAATTCCATTAGTAATTTGGTAATGACATTCACTGCGCACGGTATGACTCCCACAAGTGCGAACACTATCAACGATATGCCGTTGGCGCATGCCCCAACGGCGCAAACCTTGAGCAAAACAGCGACCCACTGGCGTATTCTTCGGACTGGGTCAGAGCACCCCAGTCCGACGTGCTTCGCGCCTGATCATGGTACGTGCGCTCATCGCCTCCACTCGGGTAGAGAACCCCGGGGGACCGCGTGCTTTCTAGCCAACCTCGGAGCTTGCTGGTCCTTTTGGTGGTAGGTGGAAACGCATGATCCCGGGGGGCATGTCTGCGCGGCATAGACGTGCCGGTAACCGCTGACACGTGGCCTCCTACAGTACATGTTCGCTAGTGAGCTAGGGGGTGTTATCTCGCGTCGGGCCCTTACTCCCTTCGGGCCTACCCAGCTGGCCCTAGTCGGCGTCCAACCGCAGTATCGCGTGGGGCATGGCTCATACGGCGCGTCCAGTCGGGCCAGACGCCGGGCTACACTGCCATACGGGACCCGGGGGCGGTTCGCGTTTGCGTCGTTATCCTGCCGAGTAAGGCAGCCCGGCATGCCGGTCGCCCTGTCAACCCTTGGTTCAACCGGGCCCTCCCAGTGCACGCTGCAAACGGCCATGTCATCCTACGCCTCCGCCGGAAGATTTAGTCCCTCCTTGCCAGCAAATGGCAAGGCCCACGTTGACGCGCCCTACTATGGCTAAAGTAGGAGGCCACATTGAAGCGTGTGCGCGAACCGAACCTCGTTCCTATCACAGAGGGCGCCCAGCCGAAGTGAGAGCTGTGGGGGTCTCTAAAGGCTGGTCGCGATTGTCCGACGACTCAACCAGCAACTTGCCGATCACCGTGAATCACCGCAGACAGGCGGTGGGGCGGCCCTAGCAAGAACGCGTTACAGATTGATAGTGCTCAGTGTCATCGGACTTTCCGGAGCGACCATACTGGTCCCAGATCCTCAGCCTATGACAGCCCGCCACTCCCCGGCCTCGGACATTGCGGGCACTAATGTGGCGCATGGGATAAAGGGGCGAGGACCGACCTCCGAACATTCCTGCCAGGGCGCCGACGCCGGGCCCGCGCCGGGGGTGGCCCGAGCGGTCCGCACTACCCCCGCCCGGAGCCGCGCCGTACCGAGCGATGCGCCTGCTGGGTGCCAGTCGCCCCGTTGGCCGCGTAGCGTCCGGCGCCGCACCGGCTGAACCGGGTGCCCGTGGGTGACCCTGCAGCCGGAGTACCGCTCCGGTCCCGCTCCGCGGCCCTGTCGCCGCCGGCGCGTTGCTCGCGCAACCCGGGCATGGGCCGCCTGGCCAGACGGACTTGCGGGACCCGCGGCCGGACCGAGCGTGTCCACGCCGGGCGCGAGGGGTGGGCTCCCGGCGGCTGGGCCGGCCACATGCGGGGACCCACGATCGCCCGAAGCGCGCTCTGTGGCGCCAGGGGGCGGCCCCCAGGGTCCCCGGCGGTGGAGTGCAGCCCGGGAGGGGGGAGGGCGGGCGCGGACGCGGGGCCGGCGCGGTCCGCGGCGTCGCTCCGGCGCGCGCCGCCCGTCCACCCAGGCCCAGGCTCGGGGCCCTGGCACCCGCAGCCAGCGGGCCGGCCCATGATGCGGGTCCCGGACGGCGCGGACGCGGCTCGGCGGGCCTTGGGTACCGACCGGGGCCGCCCCCGGTCGCCCTCGGCGGGACCGCGTGCCCGCCGTGGCGCCGTCGCCCTGGAGGCGCGGGTGTCCCTCCGGGTCCGCGCTCACCCCGCGGCCCGGTGCGCGGGAGGGGCACGGCGACCCTTGGCGGCCGCCGGCTCCCACGGGGGCATCCGCGAGGAGCCACGGCCAGCTGCCCGCGACCGCCCGGGGGGCTGCGTCCGCGGGCCGCGCCGGCGTGCTCGGGTGCACCGCTCCGCCGGCGGATCCGTCTGGACCTAGTGGCGCGGATCCACGGGGGCGGTTGCGCGCCGCCGGCCCGGCCCAGGCCGCGTCCTTGCCGGTGCGCGCGAGATCGAGCGGGCTCCAGGGCAGCTGAGGGGTCCGCACGATCGCGTGCGCCCGGCCCCC     
