# Supplementary material for: A simple method for data partitioning based on relative evolutionary rates
Source: PeerJ. 2018 Aug 28;6:e5498. doi: 10.7717/peerj.5498 (PMC6118207; doi:10.7717/peerj.5498)
Supplement: Data S1 — The datasets are provided in the PHYLIP format. [file peerj-06-5498-s002.zip › DataS2/AS5-3.phy]

17  4000
out     CATGAGTAGAATTGACAATTTTGCCTTAATGTAGATTGGAATTTTTTTTAATTTTTTCTATTAACTTGGTAATTAAATTAATAATTTAAATTAATTTGAAAAACTTTGATTAAATAGTTATAAATCAAAACTTGTTTTATTGTAAGTTTTTTTTTTAATTATAGGTTTAGACTTATATTGGCAATTAAAAAGTGAAGATGATTACGTTAAAAGAGTTATGAATTTGATTACAATTGAATAAAAGATTGGTTGCGATTACACAATATATGATAACTTAGTAAAACTTTGTTTTTTATCATGAAAAAAATAAGATTGAAATCGAAATTCTCTATATTCGTTAAACTCAAGTCTTATAAAATTAATTTTAAAGAATACTACTCCTATATGAATTAATTGATGAACTTAATCCCAGAATTGAGCTGTAAGTTTATACTATTTAATACCACTTTTCTATAAATATTTATTAAATATTATAATTTACATTGAAATATATCGTATATTATGTACCCATTAATAGATATACTGTTTATACTGGAATTCCGAATATGAATATATATTTTTAACAAAGCCAATTTCACATTGATTATAACAAATTGCTTACAAAAAACGTAAAAATAATCTCTGTATTAACAGATTTTTTGACAAAACTTATTTTTTATAGTTTCAGATTTTTTAACGATCGGAAATTCTTCAAACATTTATGTCCGGAGAATTCTCAATAACAGTTATTATAAGAAATCTATTTATACAATTAAAAAAATCCTAAAGAATCTAGAGTTCTAATAAATAGTGATATTGTTTAACGATGTATTTAGAATTAAAATCCAATTCTTTATAATTAATATATAATTATGTACAAGCAGTGTGTTTCCGATTAATAGCGTTTAATAAAATTTAATTGTTTAGTACAAGCCCTCAATTTGATTTATATAGGATTGTTTTTCCTTTTACCACATATTAATATTTTACTCTAAGTGTAATTAAAAGTTATATATAAAAGCTTCTCGGGTGCCACTACAAAAATCAACTTATTATACAACGTATCCGACCTTTGGCAGTTTAAATATCTCTCGTAAAGTGTGCGAGGTTTAATACTGGAATACTATCAAATGGATACAGGTTTATTATCAAAGGTTTGGCTAGTGGAAATTGCCCTGATATTTCAACTGAATCACCTGATCTCCACTAGTGACTAAAGGTCCAATCTAAGCAACATTGGCGGCCACATTTTAGGATCGATCAGGGTGCGCGCGGTTCTAAAAATGTGGGCCGGACATTGTACTATATGGTGGGCGGTACATGACTCGATTCTCAATCTGGCCTTTTCCTATGGCACTATTAACAAATAGATCTGAACGACTACCTAATTAATGTGTGTTCTAAAACTACATTTAGATGATAAATGTATCGCAATACGCCTACCATGATCATTATAATGTTAGTTCCAGTTGTGCTGACTGAGACGTAAACAAATGTATCAAAATGTGGGCAACTTTATGACAACCGGGTTTATTGCGGTGCTTCCTATATCCTACTCAAATCTGTTGTCACAATCCGAGGTGGACCTGACTTAAATATATTTCTCCATGATTGATGTAGGTATTTCAACATGACAAAAATGGTTACCTAAGACGGCCGTAGTACTAGATGTACATATACAAATAGATGGCAGCTTCGATACCAGAAATGAAAAACGTAACATAAACGTCGAAGGTTGAAATAAACAAAACGTCTCTCTACTTGTAAGAGTGCTAGCTTGCAAAGTGTAGCAAAAGATATGGGAGGACTCGTGTGTAAAGCGAGCCCACGCGCAAAGATTTGAACGCCTCTTGTTTAACACCTGTTTTTTAATAACACTGAAGCACCCAGCTTGCTTATCGTTACAGCATAATCGTAATTTGTGGATGATATGGTGATTAACAGCATTACCAACACTATACTGTAATATGCGGTTACAACTCGGCAACGATTTTTAATTCTACCTTTTGGGCCCAGATCTCGCGAACATCAATAGCCCGAGCTGATAAGCCATGTAGCGCGAGGCGATCGATCGAAGGTACCGGGGCCATAGGACTGTCGGGCGATGCCCGTAAGCGCTGTACTGTGTTGGCGGGGAGAACACGCTCTGGTGGTGATAGCTCGCGCAAGAAGACTATGGCCCGGCCTCGAGCCCCGAACAAACTTGTCAGCACCAGCAGCGAGTCTCGTTGCCACGGGACCCTCGGCAGAAACAGTGTTTAGGCGGTGCCGGCGTCAGCACCCTCAAAGGGCACCCGCGGCAGTACGCCAACCCGCTGACAACAAAGACCAGGACACCGCGTGATAGCGGCGGGACACAACATGGGCGTCACCCTAGTACCAGCTGGGGGACCTACAGGCTCGCCGGCTGAAAATCAACGACTCGGCCGCCAACGACGGCCACCAGGTCGATCACATCTGCCAGCTCGTAACAGTGCCGGAATGCACGGCGGGAATTGCCCGGGCAGGGTGGAGGGTTCCCCCAAGTCATATTAGGTCCCGAGTAGTAGTTGCGTGCAGTCAGAGGTTAGAGCCCGGTATGGGTGCGTCAGTTTAGGTTTCCGTTAGGCTAACCGGACGGCTTCTGGCCAATGTCGAGAGCTATCTAAGAAAGCTGAGGAGCCAGCCAAAGCGGCGGCTATGGCTCGGGGTGTCTTCGCTAGAAGGCACATCCGTCGCACGCGGATACCGCAGCGTCACCACCGATCCCGCAGAGGCAGCCCAGGGAGGCTCCCGGAGTGGATCAAAAGCGGACTTTCAGACAAGTGGCTTTCAAAGCAACCGCGCTCGACGCGGCGTAAAGATCGTCGCGTCTACCCCGGCAGGTAACACAGGCTGACGTGGGCCATCCCACTGTCAACGGCTCGACCCCCGTCGGCCTAGCGCGCGAAGCTAAGCCTCGAGGGATCCGCCTCGCCATGCCGGATCGGACGGCCGCGACGTCTCGCGGCTCGAGCATCCCTCGTACATGACTGGCCGGTCGCGGCAGACTCGCCCACCGCCGCGCGCGGCCGCCGGTCCCTGGGGCGCCGCAGAGGCGCCTCCCGACCGGGCGGGACCTGCCCAGGGCCCCGGCGTTGAGCAGACCCCCACCACCCTCCGACCTCTGCAGTAGCGGCCCCCCGCCCCTACGGGGGGACTCGCGCAGGCGAGTCCCCAGCCCCCAGGGCCCGCAGCCGAGGGGCCTCGCGGGGGCCCGCCCGGGGGGCCCTCGATGGAGCCCGTTTGGCGGGTGCACGGACCGATCCCTGGGGCCGCCGCGGCCCGGGCACACACCCCCGGCCGCACGCCCCGTCCCGCCGTCGACCTCCAGCAGGAAGGCGCCGCGCAGGGGCAGTGTGTCCCGCCGGCGGGGAGGGCACGGGGCCGGTTGCCTTCCTCGCGCGGCGCGGGGGCCCCCATAGGTGCAGCTAGTGTGCCGCCCACCGGGGCTAGCCTCCGGGGGCGGCCCCCCCGCGGCCGGGGGCGAGCCGAGGGCGTCGCGCGCCGGGACGAGCCCGCCCGCGCGCGCCGTCCAACCGTTGGCCGCCCCCCACCATTCTCGACGCCGCGGCGCCAGGGCGCCCCCGGCAGGGGATGAGCAGAGCCCGCGCACCGGTTCCAGGCCGCTGGCAGGGCGCCCACCGATGCGCAGCCCGGGCGCGGCACGCAGCGCCCGGCGGAGTTGGCCGCGCGCGGCTGCCGTCGGAATCGAGCCCGGTGCCGGGCAGCCTAAGAGCACCCGCGGGGCGGCGAGCCGGCTGGGTACACGGTCCGTGAGACGCCCTCGCCACCGGAGGGAACGGGAGGGGGATGGCCGGCGCCAGCCGATCAGTCGGATAAGGGTCAGTCGGTTCCCGGCGGGCGTGGGCGGCCGACAGGCCTCCCGCGGTCCCAGGTCGGAAACGTCCCGACCCGCCCGGGAGGGGGTGCGGGCTGCCTGCGGGGCCAGCGGCGCGATGACCCGATGCCCCTGCCCCACCCGCGCTCCGGCCTCGGCCCG     
P       CATGAGTAGAATTGACAATTTTGTTTTAGAGTAGTTAGGAGGTTCGTTTAAATTTATCAATTTATTGGTTAATAAAACGAATAATTAAAATTAATTTGAAAAACTTAGATTAAATAGTTAAAAAGCAACACTTGTTTTATCGTAAGTTTTTTTAGTAATTATAGGTTTTCAATTGAATTGGCAATAAAATACTGAAGATTATTACGTTAAAATAGTTATGAATTTGATTACAATTGATTAAATGATTGTTTGCGATTACACAATATAAGATTACTTAGTAAAATTTTTTTTTTTATCTTGACAAAAATAAGATTAAAATTGAAAATCTCTATATTCGTTATACTCAAGTCTTATAAAATTAATTTTAAAGAATACTACTCTTATATTAATTAATTGATGAACTTATTCCCAGAATTCAGCTGTAAGTTTATACTATTTAATACAACTTTTCTATAATTAAGTATTAAATATTATTATATCCATAGAATCATATCTTATATTGTGTAGCCATTCATAGATATACAATTTATACTTGAATTCCGTATATAAATATATATTTATTTCAAAGCCAATTTCACATTTATTATCACAATTTGCTAACAAAAAACGTTTAAATAATCTCTGTAATATCAGATTTTTTGACAAAACTTATATTTTATAGTTTAAGATTTTTTAAAAATAGGCAATTCTTCAAGCATTTATTTCCGGAATATTCTAATTAACAGTTATTATAAGAAATCAATTTATTCAATTAAAAAAATACTAAGGAATCTAGAGTTCTAATAAATAGAAATATTGTTTTACGATGTAATTAAAAATATATTCCCATTCTTAATAATTAATACAAAATTATGTACCAGAAGTGTGTTTCCGAATAATAGCGTTTAATAAAATTTGATTATTTTGTACAAGCCATCAAATACTTTTATACAGGATAGTTTTTCCTATTACTATAAAATAATATTTTACTCTGAGTATATATAAAAGTTATATATTAAAGCCTCTCGGGTGCCATTACAAAAAGTAACTTATTATTAAACATATCCGACCTTTAGCAGTACAAAGATCTCTCTTAAAGTGTACAAGGTTTAATAGTGGAATACTACCGTATGGAAACAGGTTTATTAACAAAGTTCTGGGTAATGGAAGTTGCTCTTTTAATGCAACTGAAACACCTGATCTCCACTAGTGACTAAACGTCCAATCGGAGCAACACTGGCCGCCTCGTTTCAGGATCGATCAAGTTGCTCGCGACTCTAAAAATGTATGCCGGACATTGTACAATATAGTGGGCGGTTTGTGAGTCGGTTCTCTATCAGGCCTTTCCCTTTGCCACTATTAACTAATAGATCTGAACGACTACCTAAATAATGTGTACTCTAAACCTACAGCTTGAAGATAAATGTATCGCAGTACGCCTAACATGATCATTATAATGTTAGTTCCAATTGAGCTGACTGAGACGAAAACACATGTATCAAAATGTGGGCAACTTTATGACAACCGGGTTTATTGCGGTGCTTACTATAACCTACTCAAATATGTTGTCGAAATCCGAGGTGGACCTGACAAAAATATATTACTCCATGAATGATGTAGGTATTTCTAAATTAAAGAAACAGTTAGCTAATACGGCCGTAGTACTAGAATTTCAGATTCAAATAGAAGGCAGGTTCGCTAGCTGACATGAAAAAAGTAACTCAAACGTCGAAGGGTGATATAAGCAAAGCGTCTCTTTACATGTAGGAGTGCTAGCTAGCACAGCGTAGCAAAAGATCTTCGAGGACTCGTGTTTAAAGCTAGCCCAATAGCAATAATTGGAACGTCTCCTGTTTAACACATGTTTGTTAATAACACTGAAGCCCCCAACTTGCTGATCGTTAAATCAAAATCGTAATTTTTGGATGACTTGGCGACTAACAGAATTATCAACTGAATACTGCAATATTCGGTTACTTCTCGGCATCAATTTTTAATTCTACCTGGTGCTCCCAGATCTATCGAACTTGAATAGCCGGAGCTGATATGCCATGTAGCGCGAGGCAATCGATGGAACGTACCGGGGCCATAGGACTGTCGGGCGATGCCCGTACCCGCAGTACTCGGTTGCCCGGGAGAACATGCTCTGGGGGTGATAGCTCGAGAAAGAAGACTATGGCCCGGCCTCGAGCCCCGATCAAACATATAAGCACAAGCAGCGAGGCTCGTTGCCACGGGAACCCCGGCAGAAACAGTGTTTAGGAGGTGCCTGCGTCAGCACGGTCAAAGGGCGCCCGCCGCAATACGCCAACGCGCTGACAACAAAGACCAGAACAGCCCGTGATAGCGGCGGTACACAACATCGGCGTAACCCTGCGACCAGCTGGCGGACCTACTGGCTCGCCGGCTGAAAATAAACGACTCGGCCGCCAACGTCGGACACCAGGTCGATGACATCTGCCAGCTCGTAACAGGGCCGGAATGCACGGCGGAAATAGCCATGGCAGGGGGGCGGGTGCCCCCAAGTCAGATTAGGTCCCGACTAGTAGTTGCTTGCAGTCAGTGGTAAGAGCCCGGTATGGGTTCGTTTGTTTTGGTTACCGTTAGGCTAACCGAACGGATTCGGGGCGATTTCGAGAGGTATCTAAGAGAGCTGAGGGGCGAGCCAAAGAGGCGGCTATGGCTCGGGATGTCTTCGCTAGAAGCCACGTCCGTCACACGAGGATGCCACCGCGTCGCCACCGGTCCCGCGGAGGCCGCCTAGCGAGGCTCCTGGAGTGGGTCAAAAGCGGACCTTCGGACAAGACGCTGTCAAAGCGACCGCGCTAGACGCGGCGTAAAGATCGTCGAGTCTAGCCCGGAAGGTAACACGGGCCGAAGTGGGACCTCCCACTGTCAAGGGCTCGATCCCCGTCGGCTTAGCGCGTGTAGCTAAGCCTAGGGGGATGGTCCTCGCCTTTCCGGATCGCACGTCCGCGAGGTATCGCGGCTCGAGCATCCCTCGTACGTGACTGGGTGGTCGCGGCGGACTTCCCCACCGCCGCGCCCGGCAGCCGCTCCCTCGGGCGGCGCAGCGCCGCCGCACGACCGGTCGGGCCCGGCCCAGGGCCCCGGCCTTGAGCACACCCTCACCACCCTGCCACCTCTGCAGTAGCGGCCCCCCGCCCCTACGGGGGGACTGGCGCAGGCGAGTCCGCGGCTCCCAGGGCCCGGAGCCGGCGGGGCTCGGGGGGGCCCGCCGGGGAGGCCCTCGATGGAGCCCGATTGGCTGGTGCACCGACCGATCACTGGGCCGGCCGCGGCCCGGGCACACCCCCCCGGCCGCTCGCCCCGTCCCGCTGGCGCCCTCCACCAGGAACGCGCCGCGCAGGGGCAGTGTGTCCCGCCGGTGGGGAGGCCACCCGGGCGGTTGCCTTCCTCGCGCGGCTCGGGGGCCGCCATAGCTATTCATAGTGGGCCGCCCACCGGGGCTAGCCGCCGGGGGCGGGCCCTCCGCGGACGGGGGCGAGCTGACGCCGGCGCCCGCCGGTACGAGCGCGCGCGCGCGCGCCGTCCAACGGTTGGCCGGCCCCCACGGTTCTCGACGCCGCGGCGCCGGGGCGCCCCCGCCGGGGGAGGAGCAGCGCCGGCGCACGGGTTCCAGGCCGCAGCCAGGCCACCCACCGACGCCCAGGCCGCGGGCGGCACGCACGGCCCGGCGGACTTGGCCGCGCGCGACTGCCGTAAGAATCGAGCCCGGTGCCGGGAAGCCTAAGAGCACCCGCCGGGGGCTGAGCCAACTGGGTGCACCGTCCCTGAGACGGCCCCGCCACCGTAGGCAACAGGAGGCGCATGGCCGGCGCCAGGCCCTCAGTCGGCTACGGGTGAGTCGGTTCACGGCGGGCGCGGCCGTCGGAGACGCCTCGCGCGCTCCCTGGTCGGAAACGTCCCGCCCCGCCCGGGCGGGGGTGCGGGCCGCCTGCGGGGCCATAGGCCGGCTGACCCGACGCCCCTGCCCCACCCGCCCTCCGGCCTCGGCCCG     
O       CATGAGTAGAATTGACAAATTTGCTTTAGTGAAGTTTGAAGTTTTGTTTAAATTTTTTAATTTATTGGTTAATATTACGAATAATTTACATATATATAAAAAACTTGGAATAAATAGTTAAAAAGCTACACTAGTTTTAATGAAAGTTTTTTTAGTAATTATAGGTTTAAAATTATATTGGCAATTAAAAAGTGAAGATGAATACGTTAAAAGAGTAATGAATTTGTTTTCAATTTAATAAATGATTGGTTTCGATTACACAATATAAGATTACTTAGTTAAATTTTGTTTTTTATCATGACAAAAATAAGATTCAAATCGAAAAACTCTTTATTCGTTAAACTCAAGTCACATAAAATAAATTTTAAAGAATACTACACGTATTTTAATTAATTGATGAACTTAATCACATAATTGAGCTGTAAGTTTATACAGTTAATTTCAACTTTTCTATAATTATTTCTTAAATAATATAATATCCATTGATTAATATCTTTTATTGTGTATCCATTAAAAGATATACAATTTATACTTGAATTCCGTATATTAATATATATTTATATCAAAGCCAATTTAACATTTATTATCACAAATTGCTTACAAAAAACGTAGAAATAATCTCTGTATTAAAAGATTTTTTGACAAAAGTTATTTTTTATAGTATCAGATTTTTTAACTATAGGAATTTCTTCAAACATTTATGACCGGACAATTCTAAATAACAGTTATTCTAAGAAATCAATTTCTACAATTAAATAAATACTAAAGAATCTAGAGTTCTAATAAATAGAAATATTGTTTTACGATGTAATTTAAATTATAATCCAATTCTTCATAATTAATATAAAATTTTGTTCTAGAACAGTGTTTCCGATTAATAGCGTTTTATAAAATTTTATTGTTTGGTACAAGCCTTCAACTATTTTTATATTTGATAGTTGTTCCTCTTACCACAAAATAATATTTTACTCTCAGTTTAAATAAAAGTTATATATTAAAGTCTCTCGGGTGCCATAACAAAAAGTAACTTATTATTAAACGTATAAGACCTTTGGCAGTACAAAGATCTCTCGTAAAGTGTGCGAGGTTTAATAGTGGAATACTATCGAATGGTAACAGGTTTATTATCAAAGTTTTGGGTAATCGCATTAGCTCTTTTATCTCAACTGAAACACCTGAACTCCACTAGAGACTAACGGTCCAATGTAAGTGACAGTGGAGGCCTCGTATTTTGATCGATCAAGGTGCACGCGACTGTAAAAATGTATGCCGGCGTTTGTACTATATGGTGGGCGGTTATCGATTCGTTACTCTATCAGGCCTTTTCCTTTGCCACCATTCACTAATAGATATGAACGTCTACCTAAGTAATGTGTACCCGAACACTACAGTTAGATGATAAATGTATCGCGGTACGCCTAACGTGATCATTATAATGTTAGTTCCAGTTGCGCTGGCTGAGACGACAACAAATGTATCAAGATGTGGGCAACTTTATGACGAAGGGTTTTATTGCGGTGCTTACTATATCCTACTCAAATCTGTTGTCGCAAGCCGAGGTGGCCCTGACTTAAATATACTCCTCCCCGATTGATGTAAGTATTTCCACATTACACAAATGGTTACCTAAGACGGCCGTAGCACTAGATTTACAGATACAGATAGATGGCAGGTTCGCTACCTGAAATGAAAAACGTAACACAAACCTCGAAGGTTGATATAAACAAAGCGTCTCTCTAGCAGTAAGAGTGATACCTTGCAAAGCGTAGTAAAAGAATTTGGAGCACTCGATTATAAAGCTAGCCCACTCGCAAAAATTTTAACGCCTCATATTTAACACATGTTTGTTTATAACTCTGAAGACCCCAGCTTGCTTATCGTTGCAGCAAAATCGTAATTTTTGGATTATTTGGCGACTAACAGAATTATCAACACTATACTGCAATATCAGGTTACTTCTCGGAAACTATTTTTAATTCTCCCTAATGGGCCCAGATCTAAGGAACGTGTATAGCCCGAGCTGATAGGCCATGGAGCGAGAGGCAATCGATAGAATGTACCGGGGCCATAGGACTCTCGGGCGATGGCCGTAAGCGCTGTACTCGGTTGCCACGGAGAACAGGCTCTGGGGGTGATAGATCGAAAAAGAAGACTATGGCCCGGCCTCGAGCCCCGACCGAACCTATCAGCACCAGCAGCGAGTGTCGTTCCCACGGGGCCCTCGGCAGAAACAGTGTTTAGGCGGTGTCTGCGTCAGGACCCTCAAAGGGCGCCCGCGGCAGTACGCCAACCCGCTGACAACAAAGACCAGCACACGGCGTGATAGCGGCGGTACACAACAGCGGCGTGACTCTGAGGCCAGCTGGGGGACCTACAGGCTCGCCGGCTGAAATCCAACGACTCCGCCGGAAACGTCGGCCACCAGGTCGATCACATCTGCCAGCTCGCAACAGGGCCGGAATGTACGGCGGAAAAAGCTAGGGCAGGGGGGAGGGTGACCCCAAGTTAGATTAGGTCGCGATTAGTAGTTGGTTGCAGTCAGTGGTTAGAGACCGGTATGGGTCCGTTAGTTTACGCTTCGGTTAGGCTAACCGGACGGGTTCTGGCCGATTTCGAGAGGTATCTAAGAGAGCCGAGGGGGCAGCCAAAGCGGCGGCTATGGCACGGGGTGTCTTCGCTAGAAGTCACCTCCGTCACACGAGGATACCGGAGAGTCGCCACCCCACATGCCGAGGCAGGCTAGCGAGGCTCCCGGAGTTGGTCAAAAGCGGACCTTCAGACAAGTGGCTCTCTAAGCGACCGCGCTTCACGCGGCGTAAAGATCGTCGAGTCTAACCCGGAAGGTACCACCGGCTGATGTGGGCCCTCCCACTGTCCAGGGCTCGACCCCCGTCTGCCTAGCGCGTGAAGCCAGGCCTCGTGGGATCCCCCTCGCCTTTCCGGATGGGACGTCCGCGACGTATCGCGCCTCGAGCATCCGTAGTACTTGACTGTGTGGTTGACGCGGACTCCCCCACCGCCCCGCCCGGCAGCCGGCCCCTCGGGCGCCGCAGCGGCGCCCCCCGACCGGGCGGGGCAGGGCCAGGACCCCGGCCTCGAGCACACCCGCACCACCCTGCTACCTCTGCAGTAGCGGCCCCCGGCCCCTACGGGGGGACTCGCGCAGGCGTGTCCCCGGCGCTCAGGGCCCGCCGCCGAGGGGGCTCACGGGGGCGCGCCGGGGGGGGCCTCGATGGACCCCTATTGGCCGCTGCACCGACCGATCACTGGGTCGGCCGCGGCCCGAGGACACCCCCCGGACCGCACGCCCCTTCGGGCGGGCGCCCTCCACCACGAAGGCGCCACGCAGGGGTAGTGGGTCCCGCCGGCGGGGAGGCCACCCGGGCGGTTGCCTTGCTCGCGCGGCTGAGGGGCCCCCACAGCTATTCCCAGTGCGCCGCCCACTGGCGCTATCCGCGGGGGGCGGGCCCGCCGCGGACGGGGGCGAGCCGAGGCCGACGCGCGCCGGTACGAGGCCGCGCGCGCGCGCCGTCCAACGCTTGGGCGACCCCCACGATTCTCGACGCCGCGGCGCCGGGGCGCCCCCGGCTGGGGACGAGCATCGCCGGCGCACCGGTTCCAGGCCGCAGGCAGGCCACCCACCGACGGGGAGCCCGGGGGCGGCACGCAGGGCCCGGCGCAGTTGGCCCGGCGCGGCTGCCGTCAGAATCGAGCCCGGTGCCAGGCAGCCTAAGAGCACCCGCGGGGCGCCGAGCCCGCTGGGTGCACCGCCCCTGAGACGGCCCGGCCACCGGAGGTAACCGGAGGAGGATGGCCGGCGCCACGCCCTCAGTCGGCTACGGGTGCGTCGGTTCCGCGCGGGCGGGGCCGTCCGACAGGCCTCCCGCGGTCCCCGGTCGGAAACGTCCCACCACGCCCCGGCGGGGGTGCGGGCGGCCTGCGGGGCCAGGGGCCTGATGACCCGAGGCCCGCGCCCCACCCGCGCTCCGGCCTCGGCCCG     
N       CATGAGTAGAATTGACAATTTTGCTTTAGTGTAGATTTTATTTTTGTTTAAATTTTTCAATTTATTGGTTAATTAAATGAATAATGAAAATTAATTTCTAAAACCTAGAAAAAATAGTTAAAAAACTACACTGGTTTTATCGTAAGTTTTTTTAGTAATTATAGGTTTACAATTATATTGGCAATTAAAAAGTGAAGATCATTACGTTAAAAGAGTAATGAATTTGATTACAATTGAATAAATAATTGATTGCGATTACACAAAAAAAGATTACTTAGTAAAAGTTTGTTTTTTATCATGATAAGAATAAGATTGAAATCGAAAATCTCTATATTAGTTAAACTTAAGTCATATAAAATTAATTTTAAAGATTACTACTCCTATATTTATTAATTGATGAACTTAATCCCAGAATTGAGCAATAAGTTTATACTATTTAAACCCTCTTTTCTATACGTATTTATTAAATATTCTAATTTTCCTTGAATCATATCTAATATTGTGTAACCATTATAAGATATACAATTTATACTTGAATTCCGTATATTAATATATATTTATATCATAGCCAATATCACATTAATTATCACAATTTGCTTAAAAAAAACGTATAAATAATCTCTGTATTAACATATTTTTTGACATAACTTATTTTTTATAGTTTCAGATTTTTTTAAGATAGGTAATTCTTCAAACATTTAAGTCCGGAAAATTCTTAATAACAGTTATCTTAAGAAATCTATTTATACAATAAAAAAAATACGAAAAAATCTAGTATTCTAATTAATAGAAATATTGTTTTACGATATTATTACTATTAAAATCCAATTCCTTACAAAGAATATAAAATTATTTACCAGAAGTGTGTTTCCGATTAATAGCGTTTAATAAAATTTGATAGTTTAGAAAAAGTCTTCAAATTTGTTTATATATGATAGTTTTTTCTCTTACCACAAAATAATAATTTACTCTAAGTTTAAATATAAGTTATATATTAAAGCCGCTCGGGTGCCATGACAAAAAGTAACTTATTATAAAACGTTTCAGACCTTTGGCAGTACAAAGATCTATCGTAAAGTGTGCGAGGTTTAATATTGGAATACTAACGAATGGAAACAGGTTTATTATCAAAGATTTAGGTAATTGATGTGGCTCTTTTATTCCAACTGAAACACCTGATCTCCACTAGTGACTAAGCGTCCAATGTAAGCAGCCTTGGCGGCCACGTTTTAGGATCGCTCTAGCTACACGAGACACGCAAAATGTAGGCCGGGCATTGTACTTTATGGTGGGCGGTTCCTGCCTCGATTCTATATCAGGCCGTTTCCTTTGCCACTATAAAATAATAGGTCTGAACGTCTACATAGCTAATGTGTACTCCAATGCTACAGTTAGATGATAATTGTCTCGCCTTATGACTAACATGATCATTATAATGTTAGTTCCAGTTGTACTGACTGAGACGAAAACAAATGTATCAAAATGTGGGCAACTTTATGACCACTGGGTTTATTGCGGAGCTTAATATATCCTACTCAAATCTGTTGTCGCAAACCGAGGTGGACCTCACTTAAATATATTTCTCCATGATTGTTGTAGGTATTTCTACATTACAGAAAGGGTTACCTAAGACGGCGGTAGTGGTAGAATTCCAGATACAAATAGATGGCAGGTTCGCTACCTGACGTGAAAAACGTAAGACAGACGTCGAAGGTTGATATAAACAAAACGTCTCTCTAATTTTAAGAGTGCTACCGTGCAAAGCGTACCAAAAGATATTGAAGGACTCGTGTTTAAAGCTAGCCCACTCGCAAAGATTGGAACGTATCTTGTTTAACACATGTTTTTTTATAACACAGAAGCACCCAGCTTGCTTAGCCTTACAGCAAAATCGTAATTTGTGGATGATTTGGCGAATAACAGAATTACCAACTCTATACTGCAATATTAGGTTACATCTCAGCAGCAATTTTTATTTCTACCTAGTGGCCCCTGGTCTAACGAACTTGAATACTCCGAGCTGATAGGCCATGGAGAGCGAGGCAATCGATGGAACGTACCGGGGCCATGAGACTGTCGGGCGATGCCCGTACCCGCTGTACTCGGTTGTCGGGGAGAACACGCTCTGGGGGTGATAGGTCGTGAAAGAAGACTATGGCCCGGCCTCGACCCCCGAGCAAACATGTCAGCGCCAGCAGCGAGTCTCGTTGCCACGGGATCCTCGGCTGAAACAGTGTTTAGGCGGTGACTGCGTCAGTACCATCAAAGGGCGCCCGCGGGAGTACGCAAACCCGCTGACAACAAAGACCAGGACACCGCGTGATAGCGGCGGTACTCAACATGGGCATCCCTCTGCTACCAGCTGGAGGAACTACCGGCTCGCCGGCTGAAAATCATCTACTCCGCCGCCAACGTCGGCCCCCAGGTCGGTCACATCTGCCAGCTGATAACTGGGCCGGAATGCACGGCGGAAATAGCCAGGGCAGGGGGAGGGGTGCCCGCAAGTCAGATTAGGTCCCGAGTAGTAGTTGCTTGCAGTCAGTGGGTAGAGTCCGGTACGGGTCCGTGAGTTTTGGTTTCCGTTAGGCTAACCGGACGGCTTCTGGCCCATGTCGAGAGGTATCTAAGACAGCTGAGGTGCCCTCCAAAGCGGCAGCTATGGCTCGGAGTGTCTTCGCTAGAAGCCAACTCCGTGACACGAGGATACCGCAGCGTCGCCATCGATCCCGCGGAGGCAGCCCAGCGAGGCTCCCGGGGTTGGACAAAAGCGGACCTTCAGACAAGTCGGTATCAAAGCGACCGCGCTCCACGCGGCGTAAAGATCGTCGAGTCTAGCCCGGAAGGTAACACCGGGTGACATCAGCCCTCCCACTGTCAACGTCTCGAGTGCCATCGGCCTAGCGCGAGAAGCTAAGCCTAGAGGGATCCGCCTCGCCTTTCCGGATCGCACGTCCGCGAGGTATCGCAGCTCGAGCATCCGTCCTTCGTGCCTGGGCGGTCCCCGCGGACTCCCCCACCGCCGCGCCCGGCAGCCGCTCCCTCGGCCGGCGCAGCGGCGTCGCCCGACCGGGCGGGGCCGGCCCAGGGCCCCCGCCTTGAGCACACCCCCACCACCCTGCCTCCTGTGCACTAGCGGCCCCCCGCCCCCACGGGGGGGCTGGCCCAGGCGAGTCCTCGGCCCCCAGGGCCCGCAGCCGACGGGGCTCCCGGGGGTCCGCCGGGGGGGTCCTCGATGGAGCCCGATTGGCGGGTGCACCGACCGATCACCGGGTCGGCCGCGGCCCGGGCACACCCCCCCGGGCGCACGCCCCGTTCGGCGGCCGCCCTCCACGAGGGAGGCGCCCCGCAGGGGTAGTGTGTCCCGCCGTCGGGGAGGCCACCCGGCCGGTTGCCTTCCTCGCGCGGCACAGGGGGCCCCCTAGCTGTTCCCAGTGTGCCGCCCGCCGGCGCTAGCGACCGGGGGCGGGCCCTCTGCGCACGGGGGCCAGCGGAGGCCGACGCGCGCCGGTACAAGGCCGCGCGCGCCCGCCGTCCAACGGTTGGCCGACCCCCACGCTGATCAACGCCGCGGCGCCCGGGCGCCCCCGGCGGGGGCTGAGCGGCGGCCGCGGACCGGTTCCAGGCCGCAGCCACGACGCCCACCGACGCCCACCCCGGGGGCGGCACGCAGGCCCCGGCGGACTTGGCCGCGCGCGGCTGCCGTCAGAATCGAGCCCGGTGCCGGGAAGCCTAAGAGCACCCGCGGGGCGCTGAGCCAGCTGGGTGCACGGTCCCTGAGACGGCCCTGCCACCGGAGGCAACCGGAGGAGCATGGCCGGCGCGACGCCGTCAGTCGGCTACGGGTGAGTCGGTTCCCGGTGGGCGGGGCCGTCCGGGAGGCCTCCCGCGGTCCCCGGTCGGAAAGGTCCCGCCCCGCCCGGGGGGCGGTGTGGGCCGCCTGCGGGGCCAGGGGCCCGATGACCCGATGCCGCCGCCGCACCCGCGCTCCGGCCTCGGCCCG     
M       CATGAGTAGAATTGACAATTTTGCATTAGTATAGTTCGAAATTTTGTTTAAATTTAACAATTTACCGGTTAATTAAACGAATAATTAATATTAATATGAAAAAGTTAGAAATAATAGTTAAAAAACTACAATTGTTTTATCTTCACTTTTTTTAGTAATTATAGGTTTACTTTTATATTGCCAATAAATAAGTGAAGATTATTACGTTAAAAGAGTCATGAATTTGATTACACTTGAATAAATCATTGGTTGCGATTACACAATATAAGATTACTTAGTATAATTTTGTATTTTACCATGACTAAAATAAGATTGAATTGGAAATTCTCTATATTCGTTAGACTCAAGTCTTATAAAATAAATCTTAAAGAATACTACTCCTATCTTAATTAATTGATGAAGTTACTCCCAGAATTAAGTTGTAAGTTTATACTATTTAAGTCAACTTTTTTATACCTAATTAATATAAATTATAATATCTATTTAATTATATCTAATATTATGTATCCATTAATAGATATTCAATTTATACTTGAATTCAGTATATTATTATATATTTTTATCAAAGCCAATTGAAAATTTATAATGACAAATTGCTTCCAAAAAACGTTTAATTAATCTCTGTATTAATAGATTTTTTGACATAACTTAATTTTTATAGTTTTAGATTTTTTAATGATAGGAAATACTTCAAACATTTATGTCCGGAGAATTCTTCATAACAGTTATAATAAGAAGTCCATTTAAACAATTATAAAAATACTAATTAATATAGAGTTCTATTAAATAGAAATATTGTTTTACGATTTCATTAAAATTAAAATCCAATTCTTTATAATTAATATAAAATTATGTACCAGAACTGTTTTTCCGATTTATAGCGTTTAAAATAATTTAAATTTTTAGTACAGGCCTTCAACTTTATTTATATAGGATAGTTTATCCTTTTACCACAAAATCATATGTTACTCTTAGTTTAAATAAAAGTTATATATAAATGCCACTCGGGTGCCATTACAGAAAGTAACTTTTTATAAAACGCATCAGAGCTTTGGCAGTAGAAAGATCTCTCGTAAAGTCATCGAGGTTTAATATTGGAATACTATCGAATGGAAACAGGTTTATTATCAAAGATTTGGGTAATGGAAATAGCTCTTTTATTTCAACTGAAACACCTGATCTCCACTAGTGACTAAACGTCCAATCTAAGCAACAGTTGCGGCCACTTTTCGGGATCGATGAAGGTGCCCGCGTCTCTAAAAATGTATTCCGGGCTTTGTACTATATGGTGGGCTGTTATTGAGTGGTTTCTCTATCAGGCCTTTTCCTTTGCCACCATCGACTAATAGATCTGAACGGCTACGTAAGTAATGTGTACTCCAAATCTACAATTAGATGATAAATGTATCGCCGGAAGACTAACTTGATCAGTATAATGTTAGTTCCAGTTGGGCTGCCTGAGACGGAAACAAATGTATCAAAATGAGGGCAACTTTATGACAACCGGTTTTATTACGGTGCTTACTACATCCTACTCAAAACTGTTGTCGCAACCCGAGGTGGACCTGACTTAAATATATTTCTCCATGACTGATGTAGGTTTTTTAACATTAAACAAATGGTTACCCAAGACGGGCGTAGGTCTAGAATTACACATACAAATAGATGGCAGGTTCGGTACCTGACATGTAAAACGTAAGACAAACGTCAAAGGTTGATATACATAATGAGTCTCTCTAATAGTAGGAGTGCTACCTTGCAAAGCATAGCAAAAGAAATTGGAGGACTCGTGTATAAAGCTAGCCCACTTGCAAAAATTGGAACGCTTCCTTTTTAACACATGTTTTTTTATAACACTGAAGCCCCCAGCTTGCTTCTCGTTTCAGCTAAATCGTAATTTTTGGATGAGTTGGCGAATAACAGAATTATCAACTCTATACTGCAATATTCTGTTACAACTCGGCAACTATTTTTGATTCTACCTAGTGGGCCCAGATCTAGCGAACCTGAAAAGCCCGAGCTGATAAGCCATGGAGCGCGAGGCAATCGATGGAAGGTACCGAGGCCATTCGACTGTCGGGCGATGCCCGTACCCGCTGTACTCGGTTGCCGGGGAGTACAGGCTCCGGGGGTGATAGCTCGACAAAGAAGACTATGGCCCGGCCTCGAGCCCCGACCTAACATATGATCACTGGCAGCGAGTCTCCTACCCACGGGACCCTCGGCAGAAACAGCGTCTAGGCGGTGTCTGCGTCAGCACCATCAAAGGTCGCCCGCGGCAGTACGCCAACCCGCTGACAACAAGGACCAGGACACCGCGTGATAGCGCCGGTACACGACATCAGCGTAACGCTGCTACAAGCTGGCGGACCTACTGGCTCGCCGGCTGAGAATCAACGCCTCGTCCGCTAACGTCGGCCACCAGGTCGATAACATCTGGAAGCTCGTAACAGGGCCGGAATGCACGGCGGAATTAGACGGGGCAGGGGGGACGGTTCCCACAAGTCAGATTAGGTCCCGAGTAGTATTTGCTTGCAATCACTGGTTAGAGCCGGGTAGGGGTCCGTGAGTTTCAGTTTCCGTTAGGCTAACCGGACGGCTTCTGGCCGATTTGGAGAGGTATCTAAGATAGCTGAGGGGCCCGGCAAAGCGTCGGCTATGGCTCGGGGTGTCTCCGCTAGAAACCCGCTCCGTCACCCGAGGAGGCCGCGGTGTCGCCACGGGGCTCGCGGAGGCAGCCCAGCGAGACCCCCGGAGCTGGTCAAATGCGGACCTTCAGACAAGTGGCCGTAAAAGCGACCGCGCTAGACGCGGCGTATAGATCGTCGACTCTAGCCCGGAAGGTAACAGAGGCGGATGTGTGCCCTCCGACTGTCAGCGCTTCGAACCCCCTCGGCCTAGCGCGTGAAGCTAGGCCTAGAGGGATCCGCCTCGCCTTTCCGGATTGGACGTCCGCGAGGTATCTCGGCTCGAGCATCCGTCGTACCTGACTGGGCGGTCGCCGCGGACTCCCCGACCGCCGTGCCCGGCAGCCGGGCCCTCGGGCGCCGCAGCGGCGCCGCCCGACCGGGCGGGGCCGGGCCAGGGCCCCGCCCTTGAGCATACCCTCACCACACTGCCACCTCTGCAGTAGCGGCCCGCCGCCCCTACGGGGGGACTGGCGCAGGCGAGTCCCCGGCCCCCAGGGCCCGGAGGGGACGGGGCTCGCGGGGGCCAGCCGGGGGGGCTCTCGATGGAGCCCGGTTGACGGGTGCACGGCCCGATCGCTGGGGCGGCCGCGGCCCGGGCACACCCCCCGGGCCGCACGCTCCATCCTGCCGGCGCCCTCCACTAGGAAGGCGCCCCGCAGGGGTAGTGTGTCCCGCCGGGGGGGAGGCCACCCGGGCGGTTGCCTTCCTCGCGGGGCTCCGGCGCCCCGATAGCTATTCCTAGTGTGCCACCCACCGGCGCTAGCCGCCGGGGGCGGGCCCCCGGCGGACGGGGGCGAGCGGACGGGGGCGCGCGCCGGTACGAGCCCGCGCGCGGGCGTCGTCCAACGGTTGGCCGACCCCCACGATTCTCGACGCCGCGGCGCCGGGGCGCCCCCGGCGGGGGATGAGCTCCGCCCGCGCCCCGGTCCCAGGCCGCAGGCATGCCACCCCCCGACGTCCAGCCCGGGGGCGGCACGCAGGGCCCGGCGGAGTTGGCCGCGCGCGGCTGCCGTCACAATGGAGCCCGGTGCCGGGCAGCCTAACAGCACCCGCGGGGGGCTAAACCAGCCGCGTAGACGATCCCTCAGACGGCGCCGCCACCGGAGGCAACCCGAGGCGCATGGCCGGCGCTAAGCCGTCAGTGGGCTAGGGGTGCGTCAGTTCCCGGCGGGCGGGGCCGTCCGAGAGGCCTCGGGCGGTCCCCGGTCGGATACGTCCCGGCCCGCCCGGGCGGCCGCGGGGGCCGCCTGCGGGGCCAGGGCCCCGGTGACCCGATGCCCCTCCCGCACCCGCGCTCCGGCCTCGGCCCG     
L       CATGTGAAGAATTGACAATTTTGCCGTAGTGTAGTTAGTAATTTAGTTTAAATTTTTCAATTAAATGGTTAATCAAACGAATAATATACAATAATTTGATAAACTTAGAATAAATAGTTAAAAAACTACACTTGTTTTATTGTAAGTTTTTTTAGTAATTATAGGTTTACAGTTGTATTGGCAATAAAAAAATGAAGATGATAACGTTAAAAGAGTCATGAATTTGTTTACAATTGAATAATTGATTGGTTGCGATTACACAATATATGATTACTTAGTCAAACATTGTTTTTTATCATGACAAAAATAAGATTGAAATCGTAATCCTATATATTCGTTAAACTCAAGTCTAATAAAATAAATTTTAAAGAATACTTCGCTTATATAAATTAATCGATGAATTTATGCTCAGAATTGAGCTGTAAGTTTATTTTATTCAATTCAACTTTTCTATATATATTTATTAAATATTATAATATTCATTTAACCTGCTCTTATATTGTGTATCCTTTATTAAATATACAATTTATACTTGAATTCCGTATATTAATATATATTTATATCAAAGCCAATTGCACATTTATTATCACAAATTGCTTTCAAAAAACGTTTAAATAATCTCTGTATTATCAGATTTTTTGACAAAACTTATTTTTTATAGTTTCAGATTTTTTATAGATAGTAAATTCTTCAAACATTTCTATCCAGATAACTCTAAATAACAGTTATAATACGAAATCTATTTATACAATTAAAAAAATACATAAGAATTTAGAGTTCTATTAATTAGTTATATTGTTTTACATTGTGATTAAAATTAAAGTCCAATTCTTTATAATAATTATAGAATTATGTTCCAGAAGTGTGTTTCCGATTAATAGCGTTTAATAAAATTTTATTGTTTAGTACAAGCCTTCAACTTTTTTTATTAAGGATAGTTCTTCCTCTTACCACATAATAATAAATTACTCTCAGTTTAAATAAAAGTTATGTATTAAAGCCTCTCGGGTGCCATTACAAAAATTAACTTATTATAAAACGTCTCAGACCTTTGGCAGTACAAAGATCTCTCGTAAAGTGCGTGAGGTTTAATATTGGAATACTATCGAACGGAAACAGGGTTATTATCAAAGATAAGGGTAATGGAACCATCTCTGTTATTGCAACTAAAACACCTGATCTCCACCAGTGACTAAACGTCCAATCTAAGCCACAGTGGCCGCCACGTTTCAGGATCGATCAAGGTGCACGCGACTCTAAAAATGTATGCCAGACATTGTACTATATGGTGGGCGGTTATTGATTCTTTTCTCTATCAGGCCTTTTCCTCTGCCACTATTAACCAATAGATCTGAACGACTACCTAAATAATATGTACTCTAAAACTACGGGTAGATGATAAGTGTATCGCATAACGTCTAACATGAACATTATAACGTTAGTTCCAGTTGGGCTGATTGAGACGAAAACAATTGTATCTAAATGTGGGCAACTTTATGACAACGGGTTTTATTGCGGTGCTTACTATACCCTACTCAAATCTGTTGTCGCAATCCGAGGTGGACGTGACTTAAATATATTGCTCCTTGATTGATGCAGGTATTTCCACATTACAGAAATCGTTACCTAAGACGGACGTAGTATTAGAATTTCAGATACAAATAGATGGCAGGTTCGATACCCGACATGAAAAAAGTAAGACAAACGTCGAAGTTTGATATAAACAGAGCGTCTCTCTAATAGTAAGAGTGCTACCTTGCAAAGCGTAGCAAAAGATATTGGAGGACTCGTATCTAAAGCTAGCCCACTCGTAATAATTCGAACGCTTCCTGTTGAACACATGTTTTTTGAGAACACTGAAGCCCCCAGCTTGCTTAGCGTTATATCAAAATCGTAATTTTTGAATGATTTGGCGACTAACAGAATAATCATCACTATACTGCAATATGCGGTTCCTTATCGGCAACTATTTTTATTTCCACCTATAGAGCCCAGCTCAATTGAATTTGCACGTCCCGAGCTGATAAGCCATGGAGCGCGAGGCAATCGATGGAACGTACCGGGGCCATTGGACTGTCGGGCGATTCCCGTACTCGCTGTAATCGGTTGCCTGGGAGAACAGGCTCTGGGGGTAATAGCTCGGTAAAGAAGCCCATGGCCCGGCCTCGAGCCCCGACCAAACATATAAGCACTTGCAGCCAATGTCCTCCCCACGGGATCCGCGGCAGAAACAGTGTTTAGTCGGGGACTGCGTCAGCACCTTCAAAGGGCGCCCGCGGCAGTACGCCAACTCGCTGCCAACAAAGACCAGGACACCTCGTGATAGCGGCGGTACAAAACATCTGCCTGAACCTGGGACCAGCTGGGGGACCTACGGGCTCGCCGGCTGAAAATCAGCGGCTCGGCCGCCAACGGCGGCCACCAGGTCGTTCACATCTGCCAGCTCGCAACAGGGCCGGCCTGCAGGGCGGTAATCGCCAGGGGAGAAGGGAGGGTGCCCCCAAGTCGCATTAGGTGCCGAGTAGTCGTTGTTTGCAGTCAGTGGTTAGAGCCCGGTATGGGTCCGTTAGTTTTGGTTTCCGTTAGGCTAACCGGTCCGTTTCTGGCCGCTCTCGAGAGTTATCTAACACAGCTGAGGCGCCAGTCAAAGTGGCGGCTATGGCTCGGCGTGTCTTCTCTAGAAGCCACCTCCGTCACACGAGGATACCGCAGAGTCACCACCGGACCCGCGGAGGCTGCCCAGAGAGGCTCCCGGGGTTGGTCAAAAGCCGACATTCAGACAAGTGGCACTCGAAGCGACCGCGCTCGACTCAGCGTAAAGATCATCGAGTCTAGCCCGGAAGGTAACACCGGCTGATGTGGGCCTTCCCTCTGTCAACGGCTCGATCGCCGTCGGCTGAGCGCGTGCAGCTAAGCCTAGAGGGATCCGCCTATCCTTTCCGGATCGCGCGTCCGAGACGTATCGCGGCTCGAGCCTCCGTCGTACGTGACTGAGCGGTTGCCGCGGACTCCCCCACCGCCGGGCCCGGCAGCCGGTCCCTCGGGCGGCCCAGCGCCGCTGCCCGCCCGGGCAGGACCGGCCCAGGTCCCCGGCCTTGAGCACGCCCCCACCACCCTCCCACCTGTGCAGTAGCCGCCCCCCGCCCCTACGGGGGGCCTGGGGCAGGCGAGTCCCCCGCCCCCAGGGGCCGCAGCCGCCGGCGCTCGCGGGGGCCCGCGGCGGGGGCGCTCGATCGAGCCCGATTGGCGCGTGCACCGACCGATCACTGGGTCGGCCGCGGCCCGGGCACACCCCCCCGGGCGCTCGCCCCGTCCGGCAGGCGCCCTCCACCAGGAAGGCGCCCCGCAGGGGTAGTGTGTGCCGCCCGCGGGGAGGCCACCCGGGCGGTTGCCTTCCTCGCGCGGCCCAGGGGCCCCCATAGCTATTCCGAGTGTGCCGCCCCCCGGCGCTAGCCGGCGCGGGCGGGCCCTCCGCTCACGGGGGCGAGCGGAGGCCGGCGCGCGCCGGTACACGGCCGCGCGCGCGCGCTGTGCAACGGTTGGCCGACCCCCACGATTCTCCACGCCGCGGCGCCGGGGCGCCCCCGGCGGGGGATGAGCAGCGCCCGCGCACGCGTTCCAGGCCGCAGCCAGGCCACCCACTGACGCCCAGCCCGGTGGCGGCACGCAGGGCCCGGCGGCGTTGGCCACCCGCGGCTGCCGTCAGAATCGACCCCGGTGCCGGGAAGCCTAAGAGCACCCGCGGGGCGCTGAGCCAGCTGGGTCGACGTTGCCAGAGACGGCGCCGCCACCGCAGGCAACCGGAGGCGGACGGCCGGCGACAGGCCGTCAGTCGGCTACGGGTGAGTCCGTTCACGACGGGCGGGGCCGTCTGAGGGGCCTCCCGCGGTGCCCGGTCGGAAACGTCCCCCCCCGCCCGGGCGGGGGTGGGGGCGGCCTGCGGGGCCAGCGGCCCGATTACCCGACGCCCCAGCCGCACCCGCGCGCCGGCCTCGGCCCG     
K       CATGAGTAGAATTGTCAATTTTGCTTTAGTGTAGTTTGTAAATTGTTTTAAATTTTTCGTTTTACTGGATAATTAAACGAATAATTAACATTATTTTGAAAAACTTAGAATAAATTGTTATAAAACTACACTAGTTATATGGTGAATTTTTTTAGTAATTATAGGTTTACAATTATATTGGCAATTAAATAGTGAATATGATTACGTTAAAAGAGTCTTGATTTTGATTACAGTTGAATAAATAGATGGTTGCGATTACAAAATATATGTTTACTTAGTAAAAAATTGTTTTTTCTCATGACAAAAATAAGATTTAAATCGAAAATCTCTTTATTCGTTAAACTCAAGTCTTAAAAAATAAATTTTAAAGATTACTACACCTATATTAATTTATTGATGAACTTAATCTCAGAATTGAGTAGTAAGTTTATACTATTTAATACTACTTTTCTATAATTATTTATTAAATATTATAATATAAATTAAGTCATATCTCATATTGTGTAACCTTTAATAGATATACAAATTTTACTTGAATTCCGTATATTATTATATATTTTTATCAAAGCCAATTCCGCATCAATTATTACAAATTGCTTACATAAAACGTTTAAATAATCTCTGTATTAATTGATTTTTTGACAAATTTGATTATTTATAGTTTCAGTTTTTTTAAAAATAGGAAATTCTTCAAACATTTAAGTCCGGAATATTCTAAATAACAGTTATTATAAGAAATCTATTTATACAATTAGAAAAATACTAAAGAATATAGAATTCTAATAAATAGAAATATTGTTTTACGAAGTAATTAAAATAAAAATCCAATTCTATATAATTAAAATAAAATTATGTACCAGAAGTGTGTTTCCGATTAATAGCGTTTAATAAAATTTATTTGTTTAGAATAAGCCTTCAGCTTATTTTATATAGGATAGTTTTTTCTTTTACCACAAAATGATATTTTACTCTCAGTTTAAATAAAAGTTATGTATTAAAGCCTCGCGGGTGCCATTACAAAAAGTAACTTATTATAAAACGGATCAGACCTTTGGCAGTACAAAGATCTCTCGTAAAGTGACCGAGGTTTAATAATGGAATACTATCGAATGGAAACAGGTTTATTACCAAATATTTGGCTAAAGGAAGTTGCACTTTTTATGCAACTTAAACACCTGATCTCCACTAGCGACTAAACGTCCAATCAAAGGTACAGTGGCGGCCTCGTCTCAGGATCGATCAAAGTGCGCGAGACTCTAAAAATGTATACCGGATATTGTACTATGTGGTGGGCGGTTATTTACTTGTTGCTCTATCAGGCCTGTTCCAGTGCCACCATTAACTAATAGATCTGAACGACTGCTTAATTAATGTGTAATCTAAAACTCCAGTTAGATGATAAATGTATCGTAGTACGCCTAACTTGATCTTTATAAGATTAGTTGCAGTTGTGCTGACTGAGACGAAAACAAATGTATCTAAATGTGGGCAACTTTATGACAACGGGTTTTATTGGGGGGCTTATTATAGCCTACTCAAATCTGTTTTCGCGATCTGAGGTGGACCTGACTTAAATATATTTCTCCTTGATTGCTGTAGGTTTTACCACATTACAGAAATGGTTACCTAAGACGGCCGTAGTACTAGAAGTACAGATACAAATAGATGGCAGATTCGATACCTGACATGAAAAACGTAAGACAAACGTCGAAGGATGATATAAACAAAGCGTCTCTCTAATCATAAGAGTGCTACCTTGCAAAGCGTAGCAAAAGAAATTGGAAGACTCGTTTATAAAGCTAGCCCACACGCAAAAATTGGAACGCTTCTTGTTAAACACATGTTTTTTTATAACCCTGAAGCCCCCAGCTTGCTTCTCGTTACAGCATAATCGTAATTTTTAGATGATATGGCGACTAACAGAGTAATCAACGCTATACTGCAATATTCGGTTCCTTGACGGCAACTATTTTTAATTCCACCTAGTGGCCCCAGATCTACCGATCACGTATACCCAGAGCTGATAAGCCATGGAGCGCGAGGCAATCGATGGAAAGTATCGGGGCCATAGGACTGTCGGGCAATGCCCGTACCCGCTGTACTCGGTTGCCGGTGAGAGCACGCTCTGGGGGTGATAGCTCGGGAAAGAAGACTATGGCCCGGCCTCGAGCCCCGACCAAACATGTCACCACCAACTGCGAGTCTCGTAACCACGGGACCCTCGGCAGAATCAATGTTTAGGCGGTGACTGCGTCAGGACCCTCAAAGGGCGCCCGCAGCATTACGCGAACCCGCTGACAACAAAGACCAGGACGCCCCGTGATAGCGGCGGTACACAACATAGGCGTAACCCTGCTACCAGATGCCGGACCTACGGGCTCGCCGGCTGAAACACAACGCCTCGGCCGCCAAACTCGGGCACCAGGTCGATAACATCGGCCAGCTCGTAACAGGGCAGGAATGCACGGCGGAATTAGCCAGGGCAGGGGGAAGGGTGCCCCCAAGTCACATTAGGTGGCGAGGAGTAGTTGCTTGCTGTCAGTTGTTAGAGCCCGGTATGGGTCCGTTACTTTTGGTTTCCGTTGGGCTAACCGGACAGCTTCTGGCCGATTTCGAGAGGTATCTAAGACAGCTGAGGGGCGAGCCAAAGCGGCTGCTATGGCTCGGGGTGTCTTCGCTAGAACCCACCTCTGTCACACGCGGATACCGCCGCGTCGCCAGCGGTCGGGCGGAGGCAGCCCAGCGAGGCCCCCGGAGTTGGTCAAAAGCGGACCTTCAGACAAGTGGCTGTCAAAGCGACCGCGCTCGACGCGGCGTAAACACCGTCGACTCTAGCCCGGAAGGTAACACAGGCTGATGTGCGCCCTCCCTCTGTCAACGGCTCGATCGCCGTCGGCGGAGCGCGTGAAGCTAAGCCTAGAGGGATCCGCCTCGCCTTTGCGGATCGGGCGTCCGCGAGGTATCGCGGCTCGAGCATCCGTCGTACGTGGCTGGGCGGTCCCCGCGGACGCCCGGACCGCCGGGCCCGGCAGCCGTTCCCTCGCGCGGCGCAGCGGCGGGGCGCGACCGGGCTGGGCCGGCCCAGGGCCCCGGCATCGAGCACACCCCCACCAAGCTGCCACCTCTGCAATAGCGGCCCCCCGCCCCTACGGGGGGGCTGGCGCAGGCGCGTCCCCGGCCCCCAGGGCCCGCGGCCGACGGGCCTCGCGGGGGCCCGCCGGGGGGGCCCTCGATGGAGCCCGGTTGGCGGGTGCACGGACCGGTCACTGGGTCGGCCGCGGCCCGGGGACACCCCCCCGGCCGCACGCCCCGTCCGGCAGGCGCGCTCCAGGAGGCAGGCGCCGCTCAGGGCTAGTGTGTCCCGCCCGCGGGGAGGCCACCCAGGCGGTGGCCCTGCTCGCGCGGCTCGGGGGCCCCCATAGCTCCTGCTAGTGTGCCGCCCACCGGCGCTAGCCGCCGGGCGCGGCCCCTCCGCGGACGGGGGCGAGCTGAGGCCGACGCGCGCGGGTACAAGGCCGCCCGCGCGCGCCGTCCAACGGTTGGCTCACCCCCACGATTCTCGACGCCGCGGCGCCGGGGCGCGCGCGCGGGGGGAAGAGCGGGGGCCCCCCCCCGGTTCAAGGCCGCAGGCAGGCCACCCACCGGCGCCCAGCCCGAGGGCGGCACGCAGCGCCCGGCGGAGTTGGCCGCCCGCGGCTGCCGTCAGAATCGAGCCCGGTGCCGGGTAGCCTAAGAGCACCCGCGGGGCGCTGAGGCAGCTGGGTTCACCGTCCCAGAGACGGCCCGGCCACCGGAGGCAAACGGAGGCGAATGCCCGGCGCCACGCGGTCAGTCGGCTACGGGTGAGTCGGTTCTCGGCGGGCGGGGCCGTCCGCGGGGCCTCCCGCGGTCCCCGGGCGAAAACGTCCCGCCCGGCCCGGGGGGGGGCGAGGGCCGCCTGCGGGGCCAGGGGCGCGATGACCCGAGCCCCCTGCCGCACCCGCGCTCCGGCCTCGACCCG     
J       TATGGGCAGAATTGTCAATTTTTCATTAGTGTAGTTTGTAATTTTGTTTAAATTTGTCCACTTAATGGTTAATTAAAGGAATAATGAACATTTATTTGAAAAACTTAGAATAAATAGTTAAAAAGCTACACTAGTTTTATATTAAGTTTTTTTTGTAATTATAGGTTTATACTTATATTGGCAATAAAAAAGTGAAGATGACCACGTTAAAAGAGTCATGAATTGGATTAAAATTGAATAAATGATTGGTTGTGATTACACAATATGTGATTACTTAGTAGAATTTTGTTTTTTATCATTACTAAAATAAGGTTGAAATTGAATATCTCTATATACGTTATACTCAAGTCTTATAAAATAAATTTTAAAGAGTACTACCCCTATATTCATTTATAGATGAACTTAATCCCAGAATTAAGCTGTACGTTTATACTAATAAATTTAACTTTTATATAAATAATTAATAAATATTAGAGTTTCCATTGATTTATATTTTATATTATGTAACCCTTAATAGATATACAATTTATACTTAAATTCCGTATATTAATATAAATTTATTTCAAAGCCAATTACACATTTATAATCACAAATTGCTTACAAAAAACGTTTAAATAATCTCTGTATTAACAGATTTATTGACAAAATTTAGTTTTTATAGTTTCAGATTTTTTAAAGATAGGAAATTCTTCAAACATTTATATCCGGAGAATTGTAAATAACAGTTATTATAAGAAATGTATTTTGACAATTAAATTAATACTAAAGAAAATAGACTTATAATAAATAGCAATATTGTTTTACGTTATAATTTTAATTATAATCCAAATCTTAGTAATTAATATAAAATTATGTTCTAGTACTGTGTTTCCGATTAATAGCGTTTAATAAAATTTAATTGTTTAGTAGAAGCCATCAACTTTTTTTATATAGGATTGTTTTTGCTCTTACCACAAAATAATATTTTACTCTCAGTTAAAATAAAAGATATATATAAAAGCCTCTCGGGTGCCATCACAAAACGGAACTTATTATAAAACGTTTCAGACCTATGGCAGTACAAAGATCTATCTTAATGTGTGCGAGGTTTAATACTGGAATACTATCGAATGGAAACAGGTTAATTAACAAAGATATGGCTAATGGAAATGCCTTTTTTATTGCAACTGAAACACCTGATCTCCACTAGTGGCTAAACGTCCAATCTAAGTAACAGTGGCGGCCGCGTGTCTGGATCGATCAAGGTGCACGCGATTCTAAAAATGTAACCCAGACATTGTACTATGTGGTGGGCGGTTATTGACTCGCTTCTCTATCAGGCCTTTTCCTTTGCTACCATTAACTAATAGATCTGAACGACTGCTTAACTAATGTGTACTCTAAAACTACAATTAGATGATAAATGTATCGCAATACGCCAAACCTGATCATTATAATGTTAGTTCCAGTTGGGCTGACTGAGACGAAAACACATGTAACAAAATGTGAGCAACTTTATGACAACCGGTTCTATTGCGGTGATTACTATATCCTACTCAAATCTGTTGTCGCAATCCGAGGTGGACCTGACATAAATATAGTTCTCCCTGATTGATGTAGGTATTTCAACATTATAGACATGGTTATCTAACACGGCCGTAGTTCTAGAATTTCAGATACAAATAGATGGCAGGTTCGATACCTGACTAGAAAGACTTAAGGCAAACGTCGAAGGTTGAAATAAACAAAGCGTCTCTCTAATCGTAACAGTGCTACCTTGCATACAGTAGCAAAAGATATTGGAGGACTCGTGTATAAAGCTAGCCCACTAGCAAATTCTGGAACGCTTCCTTTTTAACACATGTTTTTATACAACATTCAAGCTCCCAGCTTGCAAATATTTACATCAACATCGTAATTTTTGGAAGACTTGGCGACTAACGGATTTATCAACACTATTCTGCAATATTGGGTTACTCCTCGGTAACACTTTTTAATTCTACCTAATGGGCCCAGATCTAGCGAACTTGAAGAGCCGGAGCTGATAAGCCATGTAGCGCGAGGCAATCGATAGAATGTAGCGGGCCCATGGGACTATCGGGCGATGCCCGTACACGCTGTACTCGGTTGCCGCGGAGAACAGGCTCTGGGGGTGATAGCTCGAAAAAGAAGACTATGGCCCGGCCTCGAGCCCCGACCCAACATATCACCACCAGCAGCGAGTGTCGTTCCCACGGGACCCTCGGCAGAAACAGTGTTTAGGCGGGGACTGCGTCAGCACCCTCAAAGGGCGCCCGCGGCCGTACGCCAACGCGCTGACAACAAAGACCAGGACACGGCGTGGTAGCGGCGGTACACAACAACGGCTTAACCCTGCTACGAGCTGGGGGACGTACTGGCTCGCCGGCTGAAAATTAACTTCTCCCCCGCGAACGTCGGCCACCAGGTCGATCACATCTGCCAGTTCGTAACGGCGCCGGAATGGACCGCCGGATTGGCCCGGGCAGGGGGGAGGGTGACCCCAAGTCAGATTAGGTCCCGAGTAGTAGTTGCTTGCAGTCGGTGGTTATAGCCCGGTATGTGTCCGTTAGCTCTGGTTTCAGTTAGGCTAACCGGACCGATTCTGGCCGAGGTCGCGAGGTATCTAAGTCAGCGGAGGGGCTAGACAAAGCGGCGGCTATGGCTCGGGGTCTCCTCGCTAGAAGCCACTTCCGTCACACGAGGATACCGCCGGGTCTCCACCGGGCCCGCGGATGCCGCCCAGCGAGACTCCCGGAGTTGGTCAAAAGCCGACGTTCATACAAGTCGCTTTCAAAGCCACCGCGCACGACGCGGCGTAAAGACCGTCGGGTCTAGCCCGGAAGGTAACACAGGCGGATGTCGGCCGTCCCACTGTCAACGGCTCGGTCGCCGTCGGACTAGCGCGCGAAGCGAAGCCTAGAGGGATCCGCCTCCCCTTTCCGGATCGTACGTCCGGGAGGTATCTCGGCTCGAGCCTCCCTCGTACATGGCTAGGAGGTCCCAGCGGACTCGCCCATCGCAGGGCCCGGCAGCCGGTCCCTCGGGCGGCGCAGCGGCGCTGCCCGACCGGGCGGGGCCGGCCCAGGGCCCCAGCCTCGAGCACACCCTCACCACCCTCCCACCTCTGCACTAGCGGCGCCCCGGGCCTACGGGGGGACTGGCGCCGGCGAGTACCCGGCCCCCAGGGCCCGCAGCCAACGGCCCTCGCGGGGGCCCGCGGGGGGGGCCCTCGATGCAACCCGATTGGCGTGTGCACGGACCGATGACTGGGTCGGCCGCGGCCCGGGCACACCCCCCCGGCCGCACGCCCCGTCCGGCAGGCGCCCTCCAGCAGGAACGCGCCACGCAGGGGTAGTGTGTACCGCCGGCGGGGATGCCACCCGGGCGGTTGCCTTGCTCGCGCGGCTCTGGGGCCCCCCGAGGTATTCCTAGTGTGCCGCCCGCCAGCGCTAGCCGCCGGGGGCGGGCCCGCCGCGGAGCGGGGCGAGCGGAGGCCGCCGCGCGCCGGGACTAGCCCGCGCGCGCGCCCCGTGCAACGGTTGGCCGACCCCCACGATTCGCAACGCCGCGGCGCCGGGGCGCCCCCGGCGGGGGACGAGCAGAGCCCGCCCACCGGTCCCATGCCGCAGGCAGGCCACCCACCGACGCCCAGCCCGGGGGCGGCACGCAGGCGCCGGCGGACTTGGCCGCCCACGGCTGCCGTCAGAATCGAGCCCGGTGCCGGGCAGCCTAAGAGCACCCGCGGGGCGCTGGGACACCGGGGTACACGGTCCGGGAGACGGCCCCGGCACCGTTGGCAACCCGAGGCGCATGGCCCGCGACACGCGGTCAGTCGGCTCCGGGTCAGTCTGTTCGCGGCGGGCGGGGGCGTCTGAGAGGCCTCACGCGGTCCCCGGTCGGAAACGTCCCGCCCCGCCCGGGCGGGGGTGAGGGCTGCCTGCGGGTCCAGCGGCCCGCTGCCCCGATGCCGCCGCCGCACCCGCGCTCCGGCCTCGGCCCG     
I       CATGAGTAGAATTTACAATTTTGCTTTAGTTTAGTTTGTAAGTTTGTTTAAGTTTTTCAATTTACTTGTTAATTAAACGCAAAATTTACAAAAATTTGAAAAACGTTGAATAAATAGTTAAAAAACTACATTTGTTTTATCGTAAATTTTTTTAGTAATTTTAGGTTTACAGCTCCATTGGCAATAAAAAAGTGAAGATGAGGACGTTAAAAGAGTCATGAATTTGATTACAAATGAATAAATGAATGGTTGCGATTACACAATATAAGATTACTTAGTTCAAATTTGTTTTTAGTCTTGAAAAAAATAAGCTAGAATTAGAAAATCTCTATATACGTTAAACTCAAGTCTTATAAAATCAATTTGAAAGAATTCTACTCCTATTGTAATTAATTGATGAACTTAATCCCAGAATTAAGCCGTAAGTTTATACTATTTAATTCAACTTTTCAATAAATAATTAATAAATATAATACTATCCTTTGATTGATATCTATTCTTTTGTATCCATTAATAAATATTCAGTTTATACTTGAATTCCGAATAATAATATATATTTTTATCAAAGCCAATTGCACCTTTATTCTCACAATTTGCTTACAAAAAACGTTTAAATAATCTCTGTATTAAACGATTTTTTGACAAAACTTAACTTTTATAGCTTCAGATTTTTGAAAGATGGGAAATTCTTCAAACAATTAAGTCCGGAGAATTCTAAATAACAGTTATACTAAGATATCTATTTATACAATTAAACAAATACTAAAGAATCTAGAGTTCTAATAAATAGAAATATTGTTTTACGATCTAATTTAAAATAAAGTCCAATTCTTTATAATTGATATATAATTATGTACCAGAATTGTGTGTCCGATTAATAGCTTTTAATAAATTTTAATTTTTTAGTACAAGCCTTCATCTCTATTTATATAGGTTAGTTTTTACTCTTACCACAATATAATAATTTACTCTCAGTTTTAATAAAGGTTATATATAAAAGGCTCTCGGTTGCCAGTAAAAAACGTAACTTATTATGAAACGGATCAGACTTTTTGCAGTACAATGATCTCTCGTAAAGCGTGCGAGGTTTAATAATGTAATACTATCGAATGGAAACAGGCTTATTATCAAAGGTTTGGGTAACGGAAGTTGCTCTATTATTCCAACTTAAACACCTGATCTCCACTAGTGCCTAAGCGTCCAATCTAAGCCACAACGGCGGCCACGTTTTATGATCGATCAAGTTGCACGCGATTCTAAAAATGTATGCCGGACATTGTACTATATGGTGGGCGGTTCTTCACTCGTTTCGCTATCAGGCCTTTTCCCTTGCCACCATTAACTAATAGATCTGAACGACTACCTAAATAATGTGTACTCTAAAATTACAGTTAGATCATAAGTGTATCGCAATATGCCTAACATGATCATTATAATGTTAGTTTCAGTTGGGCTGACTGAGACGAAAACAAATGTATCAAAATGTGTGCAAATTAATGACCACCGGTTTTATTGCGGTGCTTAATATACTCTACTCAAATCTGTTGTCGCAAACCGAGGTGGACATTAATTAAATATATTGCTCCATTATTGATGTAGGTATTTCCACATTACAGAAATGGTTAGCTAAGACGGCCGTAGTACTAGAATTACAGATGCAAACCGATGGCAGATTCGATACCTGACATGAAAAACGTAAGACAAACGTCGAAGGTTGATATAAACAAAGCGTCTCTCTAATTGTAAAAGTGCTACCTTGCAGAGCGTAGCAAAAGATATGGGAGGACTCGTGTATAATGCTAGTCCACTTACAATTATTGGAACGCGTCCTGTTTAACGCATGTTTTTGTACAACACGGAAGCTCCCAGCTTGCGAATCGTTACAGCAGAATCGTAATTTGTGGGTGACTGGGCAACTAACAGAATTATCAACACTATTCTGAAATCTTCGGTTACTTCTCAGCCACTATTTTTAATTATACCTAGTGGCCCCAGCTCTAACGAGCTTAAATCGCCCGAGCGGATAAGCCATGGAGAGCGAGGCAATCGATGGAGCGTACCGGGGCCATTGGACTGTCGGACCATGCCCGAACTCGCTGCACTCGGTTGCCCGGGAGAACAAGCTCTGGGGGTCATAGTTCGAGAAAGAAGACTATGGCCCGGCCTCGATCCCGGACCAAACATATGAGCACCACCAGCGAGTATCGTTCCCACGGGACCCTCGGCAGAAACAGTGTTTAGGCGGTGACTGCGTCAGCACCTTCAAAGGGCGCCCGCTGCAGTACGCCAACCCGCTGACAACAAAGAGCAGGACACCCCGTGATAGCGGCGGTACACAACATCGGCGTAACCCTGCGACCAGCTGGTGGACCTACGGGCTCGCCGGCTGAAAATCAACCACTCGTCCGCCTACGTCGGCCACCAGGTCGATTACATCTGCCAGTTCGCAACAGCGCCGGAATGCACGACGGAAATAGACAGGGCAGGTGGGAAGGTGCCCCCAAATCAGAATAGGTCCCGGGTAGTCGTTGCTTGCAGTCAGTGGTTAGAACCCGGTATGGGTACGTTAGTTTTGGTTTGCGTTAAGCTAACGGGACGGCTTCTGGGCGATCTCGAGAGGTATCTGAGACAGCTGAGGCGTCCGCCAACGCGGCTGCTATGCCTCGGCGTGTCTCCGCTAGAAGCCAGTTCCGTCGCACGAGAATACCGCAGCGTCGCCACCCGTCCCGCGGAGGCAGCCCAGAGTGGCTCCCGGAGTTGGACAAAAGGGGACCTTCAGACACGGTGCTTTCGAAGCGCCCGCGCTCGACGCGGCGTGAATAACGTCGAGTCGAGCCCGTAAGGTAGCACGGGCAGACGTGGGCCCTCCCACGGTCAACGGCTCGGTTGCCCTCGGCTTAGCGCGTTAAGCTAAGCATAGAGGGATCGCGCTCGCCTTTCCGGATCGGACGTCCGCGAGGTATCGCGGCTCGAGCATCCGTCGTACGTGACTGGGCGGTCGCCGCGGACTCCCCCACCGCCGCGCACGGCAGCCGATCCCTAGGTCGGCGCAGCGGCGCGGCCCGACCGGCCGCGGCCGGCCCAGGGCCCCCGCCTTGAGCACACCCTCACCACCATTCCACCTCTGCAGTAGCGGCCCCCGGCCCCTACGGGGCGACTGGCGCAGCCGGGTCCCCGGCCCCCAGGGGCCGCAACGGACGGGGCTCGCGGGGGCCCGCCGGGGGGGCTCTCGATGGAGCCCGATTGGCCGGTGCACGCCCCGATCACTGGGTCGGCCGCGGCCCGGGCACACCCCCCCGGCCGGCCGCCCCGTCCGGCCGGCGGCCTCCACTAGGAAGGCGCCCCGCAGGGGTAGCGCGTCCCGCCCGCGGGGAGGCCACCCGGGCGGTTGCCTTCGTCGCGCGGCTCGGGGGCCCCCATAGCTATTCCGAGTGTGCCGCCCACCGGCGCTACCCGGCGGGGGCGGGCCCCCCGCGGATCGGGGCTAGCGGATGCCGACGCGCGCCGGTACAAGGCCGCGCGCGAGCGCCGTCCAACGGTTGGCCGCCCGCCACGATTCTCGACGCCGCGGCGCCGGGGCGCCCCCGGCGGGGGACGAACAGCGTCCGCGCGCGGGTTCCGGGGCGCAGGCACCCCACCCACCGACGCCCAGACCGTGGGCGGCACGCAGGGCCCGGCGGAGTTGGCCGGCCGCGGCTGCCGTCACAATCGAGCGCGGTGCCGGGAAGCCTAACAGCACCCGAGGGGCGCTGGGCCAGCCGGGTCCCCGCTCCCTGAGACGGCGCCGCCACCGGAGGCAACTCGAGGCGCATGGCCCGCGCCACGCCTTCAGTCGGCTACGGGTGAGTCAGTTCCCAGAGGGCGGGGCCCGCCGAGAGGCCTCCCGCGGTCCCCGGTCGGAAACGTCCCCCCCCGCCCGGGCGGGGCTGGGGGCCGCCTGCGGGGCCAGCGGCCCGATGCCCCGATGCCAGGGGCGCACCCGCGCTCCGGCCTGGGCCCG     
H       CATGCGTAGAATTGACAATTTTGCCTTAGTGTAGATTGTAATATAGTTAAAATTTTTCAATTTATTGGTTAATTAAATGAATAACTAACAATAATATTAAAAACTTAGAATTAATAGTTATAAAGCTACACTTGTTTTTTTGTAAGTTTTTTTAGTAAATATAGGTTTACAATTATATTGGCAATCAAAAAGTGAAAATGATTACGTTATAAGAGTCTTGAATTTGATATTAATTGAATAAATTATTGGTTGCGATTACACAATATAAGATTACTTAGTATAATTATATTTTTTATCGTGACAAAAATAAGATTAAAATAGAAAATCTCTGTATTCGTCAAACAAAAGTCATATAAAATAAATTTTAAAGATTACTGCTCCTATTTTAATTAATTGATGAACTTTATCCCAGAATTTAGCTGTAAGTTTATATTAGTTAATTCAGCTTTTCTATAAATAATTATTAAATATTATAATATCCATTGAACCAAATATTATTTTGTGTATCCATAAATTGATATTCAATTTATTCTTGAATTCCGTATATTAATATATATTTATAACAAAGCCAATTACACTTTTATTACCACAAATTGCTTACAAAAAACATTAAAATAATCTCTGTATTATCAGATTTGTTGACAAAACTTCTTTTTTATAGTTTCAGATTTTTTAAAGATCGGAAATACTTCCAACATTTATGTCCGGATAATTCAAAATAACAGTTATTATAAGAAATCTATTTCTACATTTAAAAAAATACTACAGAATCTAGAGTTCTAATAATTAGAAATAATGTTTTACGATATTAATAATATTAAAATCCAAATCGTTATTATTAATATAAAATTATGTACCAAAAGTGTGTTTCCGATTAATAGCGTTTGATAAAATTTTATTGTTTTGTAGAAGCCTTCAAATTTTTTTATCTAGGAGAGTTTTTCCTCTTACCACAATATAATATTATACTCTCAGTATGAATAAACGTTATATTTTAATGCCTCTCGGGTGCCATTACAAAAAATAACTTATTATAAAACGTATCAGACGTTTGGCAGTACAAAGATCTCTCGTAAAGTGTGATAGGTTTAATATTGAAATATTATCGAATGGAAACAGGTTTATTAGCAAATATTTGGGTAATAGAGGTATCTCTTTTATTGCAACTGAAACACCCTATCTCCACTAGCGACTAAACGTCGAATCTAAGGAACAGTGGCGGCCACGTTTAAGGATCGATCAAGGTACACGCGATCCTCAAAATGTATGCCAGACTTTGTACTATATGGTGGGCGGTTTCTGACTCGTATCTCAATCGGACCTTTTCCTTTGCCAATATTAACTAATAGATCTGAACGACTACCTAAATAATGTGTCCGCTAAAACTACAGTTAGATTATAATTGTATCGCAAAACGCCTAACATGATCATTATAATGTTAGTTCCAGTTGGGCTGACTGAGACGAACACAAATATATCAAAATGTGGGAAACTTTATGACAACCGGTTTTATTGCGGTGCTTACTATATGCTACTTAAATCTGTTGTCGCAACCCGAGGTCGACTTGACGCAAACATATTTCACCCTGACTCATGTACGTATTTCGACATCAGAAAAAAGGTTACCTAAGACGGGAGTAGTACTAGATTTTCAGATCCAAAAAGATGGCAGCATCGATACCTGACATGAAAAACGTAAGACAAACGTCGAAGGATGATATAAACAAAGCGTCTCTTTAATAGTAAGAGTGGTTCCTTGCAAAAGGTAGCAAAAGATATTGGAGGACTCGTGTATAAAGCTAGCCCACTTGCAATAATTGGAACGCTTCCTGTTGAACACATGTTTTTTTCTAACTCGTAAGCCCCCAGCTTGCTTATCGTTACACCAAAATCGTAATTTTACGATGAGTTGGCGAGTAACAGTATAATCAACACTATACTGCAATATTACGTTACGTTTCGGAAACTATTTTTAATTCTCCCTATTGAGCCCAGCCCTAACGAACTTGAATAGCCCGAGCTGATAAGCCATGGAGCGCGAGGCATTCGATTGAACGTACCGGGGCCATAGGACTGTCAGGCTATGCCCGTACCCGCTGTACTTGGTTGGCGGAGAGAACAGGCTCTGGGGGTCATAGCTCGAGAAAGAACACTTTGGCCCGGCCTCGAGCCCGGAGCCAACGTATCAGCACGAGCATCGAGTGTCGTTCCCACGGGACCCTCGGCAGAAACAGTGTGTAGCTGGCGACTGCGTCAGCACCCTCAAAGGGCGCCCGCGGCAATACGCCAACCCCCTGGCAACTAAGACGAGCACACTGCGTGATAGCGGCGGTACACAACATCGGCGTTACCCTACCACCAGCTGGAGGACCTACAGGCTCGCCCGCTGAAAATCAACGACTCCGCCGCCAACGTCGGCCACCACGTCGATCACATCTGCCAGCTCGGAACAGGGCCGGAATTTACGGCGGGAACAGGCTGGGAAGTGTGGAGGGTGTCCCCAAGTTAGATTGGTTCCCGACTAGTAGTTGCTTGCAGTCAGTGGTTAGATCCCGGTATGGGTCTGTTAGTTTTGGTGCCCGTTAGGCTAACCGGACTGCGTCTGGACTATATCGAGAGGTATCTAAAAAAGCTGAGGGGACAACCAAAGCGTCGGCTATGGCTCGGGGTGTCTTCCCTAGAAGCCCCTTCCGTCACACTAGGATACCGAAGCGTCGCCACCCGTCCCGCAGAAGCAGCCCAGCGAGGCTCCCGGAGTTGGTCAAAAGCGGAACTTCAGACATGTGGCCGTCAGAGCGTCCTCGCTCGACGCGGCGTAAAGATCCTCGAGTCTAGCGCGGAAGGTATCACAGGCTGATGTGGGCCCTCCCACGGTCAGCGGCTCTATAGCCGTCCGCCTAGCGCGTGCAGCCAGGCCTTGAGGGATCCGCCTCGCCTTCCCGGATAGGACGTCCGCGAGGTATCGCGGCTCGAGCATCCGTCCTACATGGCTGGGCGGTCGCCGCGGACTCGCCCAGCGCCTGGGCCGGCAGCCGGGCCCTGGGGCGGCGCAGCGGCGCCGCCCGACCGGGCCGGTCCGGCCCAGCGCCCCGGCCTTGAACACACCCGCACCACGCTGCCCCCTCTGCAATAGCCGCCCCCGGCCGCTACGGGGACCCTGGCGAAGGCGAGTGCGCGGCCCCCAGGGCCCGCAACCGACGGGGCTGGCGGGGGCCCGCCTGGGGGGCCCTCTATCGAGCCCGATTGGCGGGTGCACGGACCGACCACTGGGACGGCCGCGGCCCGGGAACACCCCCCCGGCCGGACGCCCCCTGGGGCAGGCGCCCTCCACCAGGAAGGCGCCGCGCAGGGGTAGTGTGTCCCGCCGGCGGAGAGGCCACCCAGGCGGTTGCCTGCCTCGCGCGGCTCAGGGGCCCCCAGAGGTATTCCTTGTGTGCCGCCCACCGGCGCGAGCCGCCGGGGGCGGGCCCTCCGCGGACGGGGGCGAGCGGAGGCCGACGCGCGCCGGTGCGCGGCCGCGCGCGGGCGCCGTCCAACGGTTGGCGGACCCCCAGGATTCTCGACGCCGCGGCCCCGGGGCGCCCCCGGCGCGGGAGGAGCAGCGCCCCCGGACGGGTTCCAGGCCGCAGCCAGCGCACCGCCCGACGCCCAGGCCGGGGGCGGCACGCAGGGCCCCGCGGACTTGGACGCCCGCGGCGGCCGTCAGAATCGAGCACGGTGCCGGGCAGCCTAGGAGGACCCGCGGGGCGGTGAGCCAGCCGAGTACACGATCCCTGAGACGGCCCCGCCCCGGGAGGCAACCAGAGGCGGATGTCCGGCGCCACGTCATCAGTCGGCTACGGGTGAGTCGGTTCCCCGGGGGCGGGGCCGCCCGGGAAGCCTCGCGCGGTCCCCGGTCGGAAACGTCCCGCCCGCCCCGGGCGGGGGTGAGGGCCGCCTGCGGGGGCACCGGCCCGATGCCCCGATGCCCTTGCCGGACCCGCGCTCCGGCCGCGGCCCG     
G       CATAAGTAGAATTTACAATTTTGCTTTTGTGTAGTTTGTAATTTTGTTTAAATTTGTCATTTTACTGGTTAATTTTACGAATAATTAACTATAATTTGAAAAACTTAGAACCAATATTTAAAAAACTACACCTGTTGTATCGAAAATTTTTTTAGTAAATATAGGTTTACACTTATATTGGCAATAAAAAAGTGAAGATGATAACGTTAATTGAGTCATGAATTTGATTAGAATTGTATAAAAGATTGGTTGCGATTACAAAAATTAAGATAATTAAGTAAAATAATGTTTTTTATCATGACAAAAATAAGATGAAAATCGAAGATCTCTATATTCGTTAAACTCAAGTCTCTTAAAAAAAATATTAAAGAATTCTACTCATATATTAAATAATTTATGAACTTAAACACAGAATTGAGATGCAAGATTATACTATTTAAATCAACTTTTCTATAAATAATTATTAAATATCATAATATCCATTGATTTAAATCGTATATTGTGTATTCATTAATATATATACGATTTATACTTTAATTCCGAATATTAATATATATTTATATCAAATCCAATTGCACATTTATTATCACAAACTGCTTTCAAAAGACGTTTAAATAATCTCTGTATTAAAAGATTTTTTGCCAAAACTTAATTTATATAGTTTCAGATTTTTTAAATATAGGAAATTCTACAAACTTTTATGTCCGGAAAATTCTAAATAACAGTTATTTTAAGGAATCAATTTATACAATTAGAATAATACTAAAGAATCTAGATTTCTAATAAATAGAAATATTGTTTAACGATGTATTTAAAATTATATTCCAATTCATTAGAATTAGTAAAAAATTATGTACAGAAACTGTGTATCCGATTATTAGCGTTGTATATAATTTAATTGTTTAGAACAAGCCTTCGACTTTTTTCATATAGGATTGTTTTTACTATTATCACAACATAGTAATATACTCTCAGTTTAAATAAAAGTTATATATAAAAGCATCTCGGGTGCCATTACAAAATATAACTTATTATAAAACGTATCTGACCTTTGGCAGTAAAAAGATCTCTCGTAAAGTGGATGAGGTTTAATACTGGAATACTATCTAACGGAAACAGGATTAATATCAAACATTAGGGTAATGGAAGTATCTCTTTTAGTACAACTGAAACACCTGATCTCCACTAGTGACCTAACGTCCAATATAAGAAACAGTGGCAGCCACGTTTCCAGATCGATCAAGGTGCACGCGATTCAAAAACTGTATACCGGACATTGTGCTATATGGTGGGCAGTTATTGACTCGTTTCTCTATCTGGCCTTTTCCCTTGCCACCATTAAATAATAGATCTGAAAGACTACCTAAATAACGTGTAGTCTAAAACTACAGATAGATGATAAATGTTTCGCAATATGCCAAACATGATCATTATAATGTTAGTTCCAGTTGGGCTGCGTTAGACGAAAACAAATGTATCAAAATGTGGGCAACTTTATGACGACCGGCTTTATTGCGGTGCTTAATATAACCTACTCAAATCTGTTGTCGCAATCCGAGGAGGACCTGACTTAAATATATTTCTCCATGAATGATGTAGGTATGTCCACATTACAGAAATGGTTACCTAAGACGGCCGTAGTACTAGATTTACAGAAACAAATAGATGGCAGGTTCGTTATCAGACATGAAACACGTAAGGAAAACGTCGAAGGTTGATATAAACAAAGCGTCTCTATAATTATAAGAGTGCTACCTTGCAAAGCGTAGCAAAAGATATTGGAGGACTCGTGTATAAAGCTAGCCCACAAGCAATTATTGGAACGCTCCCTGGTTAACACATGTTTTTTTAAAACACTGAAGCCCCCAGCTCGCCTATCGTTACATCAAAATCGTAATTTATGGATGATTTGGCGATTAACAAAATTATCAACCCTAGGCTGCAATATTCCGCTCCCTATCGGCAACTATTTTTAATTCTACCTAGTGGTCCCAGCTCAAACGAACTTGTATAGCTCGAGCAGATATGCGATGGAGCGCGAGGCTATCGATGGAACGTACCGGGGCCATAGGACTGTCGGGGGATGCCCGTACCCGCGGTACTCGGTTGCCGGGGAGAACAGGCTCTGGGGGTGATAGCTCGCGAAAGAATGCAATGGCCCGGCCTCGAGCCCGGACCAAACATATCAGCACCAGCCGCGAGTCTCGTTCCCACGCGACCCTCGGCAGAAACAGTGTTTAGCCGGTGGCTGCGTCAGTACCTTCAAAGGCAGCCCGCGCCACTACGCCAACCCGCAGACAACAAAGACCAGGACACGGCCTGATAGCGGCGGTACACAACATCGGCTTAACCCTGGGACCAGCTGGGGGACTTACTGGCTCGCCGGCTGAAAATCAACGACTCGGCCGCCAACGTCGGCCACCAGGTCGATGACATCTGCCAGCTCGTAACAGGGCCGGAATGCACGGCGGAAATAGCCAGGGTAGGGGGCAGGGTCCCCGCAAATCAGAGTAGGTCCCGAGTAGTAGTTGCTTGCAGTCAGTGGTTAGAGCCCAGTATGGGTCGGTTAGTTTTGGTTTCAGTTAGGCTAACCCGACGGCTTCTGGCGGATTTCGAGAGGTATCTAAGATAGCGGAGGTGCGAGACAAAGTCGCAGCTCTGGCTCGGGGTGTCTTCGCTAGAAACCACTTCCGTCACTCGAGGATACCGCAGAGTCGCCACCCGTCCCGCGGATGCCGCCCAGAGAGGCGCCCGGAGTTGGTCAAAAGCGGACCTTCAGACAAGTGGCTGTCAAAGCGACCGCTCTCGACGCGGCGTTAAGATCGTCCAGTCTAGCGCGCCAGGTAGCACCGGCTGATGTGTGCCGTCCGACTGTCAACGGCTCGAGCGCCGTCGGCCTAGCGCGGGCAGCGAAGCCTAGAGGGATCCAGCTCGCCTTTCCGGATCGGACGTCCGCGATGTATCGCGGCTCGAGCCTCCGTCCTACGTGACTATGCGGTCGCCGCGGACTCCCCCAGCGCCGCGCCCGGCAGCCGGTCCCTCGGGCGGCGCAGCGGCGCCGCCCGACCGGGCGGGGCCGGCCCAGGTCGCCGGCCTCGAGCACACCCTCACCACCCTCCCACCTCTGCAGTACCGGCGCCCCGCCCCTACGGGGGGACTGGCGGAGGCGAGTGCCCGGCCCCCAGGGCCGGCAGCCGACGGGGCTGGCGGGGGCTCGCCGGGGGCGTCCTCGATGGAGCCCGCTTGGCGCGTGCACGGACCGATCACTGGGCCGCCCGCGGCCCGGGCACACCCCCCGGGGCGCCCGCCCCGTGCGGCAGCCGCCCTCCACCAGGCACGCGCCCCGCAGGGGTAGTGTGTCCCGCCAGCGCGGAGGCCACCCCGGCGGTTGCCTTCCTCGCGAGGCTCAGGGGCCCCCATAGCTCATCCGAGTGTGCCGGCCCCCGGCGCTAGCGGCCGGGGGCGGGCCCTACGCGGACGGGGGCGAGCGGAGGGCGACGCCCGCCGGGACACGGCCGGGCGCGCGCGCCGTCCAACCGTTGGCCGACCGCCACGATTCTCGACGCCGCGGCGCCGGGGCGCCCCCGGCGCGGGAGGAGCAGCGCCCGCGCCCCGGTCCCAGCCGGCAGCCAGGTCACCCAGCGAGGCCCAGCCCGTGGGCGGCACGCAGGGCCCGGCGGAGTTGGCCCCCCGCGGCGGCCGTCAGAATCGAGCCCGGTGCCGGGGAGCCTAACAGCACCCGCGGGGCGGACAGGCAGCTGGGTAAACGGTCCCTGAGACGGCCCCGCCACCGGAGGGAACCGCAGGCGCATGGCCGGCGCTACGTCGTCAGTCGGCTACGGATGAGTCGGTGCCCGCCGGGCGTGGTCGGCCGAGAGGCCTCGCGCGGTCCCCGGTCGGAAACATCCCGCCCCGCCCGGGCGGGCGTGAGGGCCGCCTGCGGGCCCAGCCTCCCGATGCCCCGACGCCGCTGCCGCACCCGCGCTCCGGCCTCGGCCCG     
F       AATGAGCAGAATTGACAGGTTTGCTTTAGTGTAGATTGTAATTTTCTTTAAATTTTTCTATTTACTGGTTAATTCAACGAATAATTAAGAATCATTTGAAAAACTTAGAACAAATAGTTAAAAATCTACATTTGTTTTATTGGAAGTTTTTTTAGTAATTATAGGTTTACGATTACATTGGCGTTAAGAAAGTGAAGATGATTACGTTAAAAGAGTAATGAATTTGATAACAATTGAACAAATGTTTGGTTGCGATTACACAAAATAAGATTACTTAGTCAAATTGTATTTTTTATCATTACAATATTAAGATTGGAATAGAAAATCTCTATATTCGTTAAACTCAAGTCTTTCAAAATAAATTTTAAATAGTACTACTCTTATATTAATTAATTGATGAAATTAATCTCAGAATTAAGGTGAAAGTTTATACTAGTTAAATCAACTTTTCTTTATATAATTATAAAATATCATAATTTCCATTGAATCATATCTTATATTGTGTATCCATTAATAAATATACAATTTATACTTTAATTCCGTATATTAAAATATATTTATATCAAAGCCAATAGCACATTTTTAATCACAAATTGCTTACAAAAAACGTTTAAATTATCTCTGTATTTATGGATTTTTTGACAAAACTTATTTTTTATAGTTTCAGATTTTTTAAAGATTGTAAATTCTACAAACATTTATGTCCGGAGAAGTCTAAATAACAGTTATTACAAGAAATCCATTTCTACAATTATATCAATACTAAAGAATCTAGAGTTCTAATAAATAGGATTATTGTTTTACGATGTAATTAAAATTATAATCCAATTCTTTATAATTAATATAAAATTATGTACCAGAAATGTTTTTCCGATTTATAGCGTTTTATAAAATTTTATTGTTTAGAACAAGCCTTCAACTTTCTTTATAAAGGATAGTTTTTCCTATTACCAAAAAATTATATTTTACTCTCAGTTTAATTAAAAGTTTTATATAAAAGCCACTCGGGTGCCAGTACAAAAAATAACTTCTTATATAATGTATCCGACCTTTGGTAGTACAACGATCTCTCGTAAAGTGTATGTGGTTTAATATTGGAATACTATCCAATGGAAACAGGCTTATTATCAAAGATTGGGGTAATAGATGTATCTCTTTTGTTGCAACTTAAACACCTGATCTCCACTAGTGACTAAACGTCCAATCTAAGAAACAATGGGTGCCAAGTTACATGATCGATCAAGGTGCACGTGACTCTAAAAATGTATGCTGGAGATTGTACTATCTGGTGGGCGGTTGTTGACTCGATTCTCCATCAGGCCTTTTCCTTTGCCACCATAAAATAATTGTTCAGAACGCATACATAAATAATGTGTACTCTAATTCTACAGTTAGATGATAATTGTATCGCTGTACGCCTAACATGATCATTATAATGTTAGTTCCAGTTGGGCTAACTGAGACGAAAACAAAAGTATCAATATGAGGGCAACTTTATGACAATCAGTTTTATTGTGGAGCTTAATATATCCTACTCAAATCTGTTTTCAGAATCCGAGGTTGGGCTGACTTAAATATATGTCTCCATGATTGATGTAGGTATTTCCACATCAAAGAAATGGTTACCTAAGACGGCTGTAGTGCTAGATTTACTCATATAAATAGATGGCAGGTTCGATACCTGACATGAAAAACGTAAGACAAACGTCGAAGGTTGAAATACACAAAGCGTCTCTATAATGGTAAGAGAGCTACCTTGCAAAGCGTAGCAAAAGATATATGAGGACTCGTGTATAAAGATAGCCCACTAGCAAACATTGGAACGCATCCTGTTCAACACATGTTTTTTAGGAACTCTTAAGCTCCCAGCTTGCTTATCTTTACAGCAGAATCGTAATTTTTTGATGACTTGGGTATGAACAGAATTATCAACACTATACTGCAATCTTCAGTTACTTCCCGGCAGATATTTTTAATTATACCTAGTGGGCCCAGCTCTCCCGAACTTCAATAGCCCGAGCGGATAAGCCATGGAGGGCGAGGCTATCGATGGATCGTACCGGGGCCATAGGACTGGCGGGCGATGCCCGTACCCGCGGTATTCCGTTGCCATGGAGAACAGGCTCTGGGGGTGATAGTTCGAGAAAGAATATTGTGGCCCGGGCTCAAGCCCGGACCAGACATATCACCACCACCATCGAGTCTCGTTCCCACGGGACCCTCGGCGGAAACAGTGTGTAGGCGGTGTCTGCGTCAGTACCGTCAAAGGCCGCCCGCGGCAGTATGCCAACCCGCTGACAACAAAGACCAGGACACCGCGTGATAGCGGCGGTACACAACATCCGCGTCGCCCTGCGACCAGCTGGGGGACCTACTGGCTCGCCGGCTGTAAGGTACCGTCTCGGCCGCCGACGTTGGCCACCAGGTCGATCACATCTGCCAGCTCGGAACAGGGCCGGAATGGATGGCGGAAGTCGCCAGGGAAGGGGGGAGGGTGCCCCCTAGTCAGATTAGGTCCCGAGTACTAGTTGATTGCAGTCTGGGGTCAGAGTCCGGTATGGCTCAGTTAGTTTTGATTTCAGTTAGGCTAACGGGACGGCTTCTGGCCGATTTCGAGAGCTATCTAAGCCAGCTGACGGGCTACCCAAAGCGGCGGCGTTGGCTCGGGGTGTCTTCGCTAGAAGCCACTTCCGTCACACGAGGATACTGCAGCGTCGCCACCCGTCCCGCGGAGGCCGCCCAGCGAGGCTCCCGGCGTTGGTCAAAAGCGGACCTTCAGACAAGTGGCTGTCAAAGCGACCACGCTCGACGCGGCGAAAAGATCGTCGTGTCTAACTCGGAAGGTAACACAGGCTGAGATGAGGCCTCCCACTGTCAACCTCTCGAACGCTGTCGGCCTAGCGCGTGAAGCTAAGCCTAGAGGGATCTGCCTCGCCTTTCCGGATCGGACGTCCGCGATGTATCGCGGCCCGAGCATCCGTCGTACCTGACTGGGCGGTTGCCGCGGACTCCCCCACCGCCCGGCCCGGCAGCCGGTCCCTCGCGCGGCCCAGCGGCGCCGCCCGACCGGGCGGGCCCGGCCCAGGGCCCCGGCCTTGAGCACACCCTCACCCCGCTGCCACCTCTGCAGCATCGGCCCCCCGCCCCTACGGGGGGCCTGGCTCAGGCGTGTCCCCGGCCCCCAGGGCCCGCTGCCGACGGGGCTCGCGGGGGCCCGCCGGGGGGGCCCTCGATGGAGCCCCATTGGCGCGTGCACGGACCGATCACTGGGGCGGCCGCGGCCCGGGCACACCCCCCCGGCCGCACGCCCCGTCCGGCAGGCGCCCTCCAGCAGGAAGGCGCCGCACACGGCTAGTGGGTCCCGCCGCCGGGGACGCCACGCGGGCGGTTGGCTTCCTCGCGAGGCTCAGGGGCCCCCATAGCTGTTCCTGGTGTGCCGCCCAGCGGCGCTAGCCGCCGGGCGCGGGCCCGCCGCCGACGGGGGCGAGCGGAGGCCGACGCGCGCCGGTACAAGGCCGCGCGCGCGCGCCGTCCAACGGTTGGTGGCCCACCACGCTTCTCGACCCCGCGGCGCCGGGGCGCCCCCGTCGTGGGAGGAGCACCGCCTCCGCACGGGTGCCAGGTCGCAGGCAGGCCACCCACCGACGGCCAGCCCGGGGGCGGGACCCAGGGCCCCGCGGCTTTGGCCGCCCGCGGCTGCCGTCAGAATCGACCCCGGTGCCGGGAATCCTAAGAGCACCCGCGGGGCGCTGGGCCAGCTCGGTACACGCTCCCTGAGACGGCCGGGCCACGGGAGGCAAACGGAGGCGCATGGCCGGAGCCACGCCGTCAGTCGGCTAGGGCGGAGTCGGTTCCCGGCGGGCCGGGCCGTCCGAGAGGCCTCGCGCGGTCCCCGGTCGAAAACGTCCCGCCCCGCCCGGGCGGGGGTGACGGCCCCCTGGGGGGCCAGCGGCCCGATGCCCCGATCCCCCATCCGCACCCGCGCTCCGGCCTCGGCCCG     
E       CATGTGTAGAATTGACAATTTTGGTTTAGTGTAGTTTGTAATTTTGTTTAAATTTGTCGATTTACTGGTTAATTTAAAGAATAATCAGTTATAATATGAAAAACTTAGAATAAATATTTAAAAAGCTACACATGTTTTATAGTTAGTTTTTTTAGTAATTATAGGTTTATATATCAATAGGCAATAATTTAGTGAAGATGATTACGTTATAAGAGTCCTGAATTTGATTACAATTGTATAAAACATTGGTTGCGATAACACAATAAAGGATTACTTAGTTAAATTTTGTTTTTTATCATGACAAATATAAGATTGAAATCGAAAATCTTTATATTCGTTAAACTCAAGTCTTAAAAAATGAATTTTAGAGAATACTACTCCTATATTAATTAATTGATGAAATTAATTACAGAATTGAGCAGTAAGTTTATTTTGTCTAAATCGTCTTTTTTATAAATAATTAATAAATATTATAATATCCCTTGAATCATATCTTATATTGTGTATCCATTAATACATATACAAATTATACTTGAATTCCGTATAATAAAATATATTTATATCAAAGCCAATAGCACATTTATTATCACAAATTGCTTACAAAAAACGTTTAATTAATCTCTGTATTAATAGATTTTTTGACAAAAGTTACTTTTTATAGATTCAGATTTTTTTAACATAGGAATTTCTTCAAAGACTTATGTCCATAAAATTCTAAATAACAGTTATTTTAAGAAATCTATTTATCCAATTAAAAAAATACTAAAGAATCTAGAGTTCTAATAAATAGACATATTGTATTACGATATATTTAAAAATAGATTCCAATTCTTTATCATTAATATATAATTATGTACCAGAATTGTATTTCCGATTTTTAGCGTTTTATAAATATTAATTCTTTAGTACAAGCCTTCATCTTTTTTTATTTATGAAAGTTTATACTCTTACCACAACTTTGTATTGTACTCTAAGTATAAATAAATGATATATATTAAAGCCTCTCGGGTGCCATTAGAAAAAATAACTTATTATAAAACGTATCAGACCTTTGTCAGTACACCGATCTCTCGTAAAGTGTGCGTGGTTTAATATTGGAATACTATCGAATGGAACCAGGTTTATTACCAAAGCTTTGGGTAATTGAACTATCTCTTTTATTGCAACTGAAACAACTGATCACCACTAGTGACTAAACGTCCAATCTAAGCAACTGTGGCGGCCACTTTCATGCATCGATCAATATGCACGCGACTTTAAAAATCTCTGCCGGACTTTGTACTATACGGTGGGCGGTTATTAACTCGTTTCGCTATCAGGCCTATTCCTTTGCTACCATTAACGAATAGTTCTGAACGACTACCTAATTAGTGTGTACTCTAAAACTACAATTAGATGATAATTGTATCGCAGTCCGCCTAACATGATCATTATAATGTTAGTTCCAGTTGAGCTGACTGAGACGAAAACAAATGTATCTAAATGTGGGCAAGTTTATGACAAACGGTTTTATTGCGGTGCTTACTTTATCCTACTCAAATCTGTTGTCGCAATCCGAGGAGGACCTAAGTTAAATATATTTCTCCATGATTAATGTAGGTATTTCAACATTACAGAAATGGTTACCGAAGACGGCCGTAGCACTAGAATTTCAGATCCAAATTGATGGCAGGTTCGATGCTAGGCAAGAAAAACGTAAGACAAACGTCGAAGGATGATATAAACAAAGCGTATCTGTAATTGTATGAGTGCTAGCTTGCAAAGCGTATCAAAAGATATTGGAGGACTCGTGTATAAAGCTCGCCCACCCGCAAAAATTGGAACGCTGCCTATTGAACACATGTTTTTTAACAACGCAGAAGCCCCCAGCTTGCTTATCCTTACAGCAAAATCGTAATTTTTAGATGATTTGGCGATTAACAGAGTTATCAACACTATTCTGCAATAATCGGTTAATTCTCGGCAACTATTTTTAATTCTACCTAGTGGGCCCGGATCTAATGAACGTGAAGAGCCGGAGCCGATAAGCCATGGAGCGCGAGGCAACCGATGGAACGTAGCGTGGCCATAGGACTGTCGGGCGATGCCCGTACCCGCTGTACTCGGTTGCCTAGGAGAACAGGCTCTGGGGGTGATAGCTCGTGAAAGAACACAATGGCCCGGCCTCGAGCCCGGACCAAAGATATCACCACCAGCAGCGAGTCGCGTTCCCACGGGACCCTCGGCAGAAACAGTGTTTAGGCGGTGCCTGCGTCAGAACCCTCAAAGGGTGCCCCCGGCAGTACGCCAACCCGCTGACAACAAAGACCAGGAAACCACATGGTAGCGGCGGTACACAACATCGGCGTCACACTCCGGCCAGCTGGGGGACGTGCTGGCTCGCCGGCTGAAATTCAACGACTCATCCGCCAACGTCGGACACCAAGTCGATCACATCTGCCAGCTCGTAACAGGGCCGGAATGCAGTGCGGAACTAGGCCGGGCAGAGGGGAGGGTCCCCCCCAGTGAGGTTAGGTTCCGACTAGTAGTTGCTTGCAATCCGTGGTTAGAGCCCGGTATGGGTCAGTGAGTTTCGGTTTCCGTTAGGCTAACCGGAAGGCTTCTGGCCCATTTCGAGAGGTATCTAAAAGAGCTGGGGGGGCCGCCAAAGCGGCCGCTTTGGCTCGGGGTCTCTTCGCTAGAAGCCACTTCCGTCACGCGAGGATACCGCAGCGTCTCCACCCGACCCGCCGAGGCAGTCCAGCGAGGCGCCCGCAATTGGTCAACAGAGGACCTTCAGACAAGTGGCTGTAAAAGCGATCGCGCTCGACGCGGCGTAAAGATCGCCGAGTCTAGCGCGGAAGGTAACACCGGCTGATGTAGGCACTCCCACTGTCACGGCCTCGATCGCCTTCGGCCTAGCGCGTGAAGCCAAGCCTAGAGGGATCCGCCTCGCCTTACCGGATCGGACGTCCGCGAGGTATCGCGGCTTGAGCATCCGTCGTAAGTGACTGGGCTGTCGCAGCGGACTCGCCCACCGCCGCGCCCGGCAGCCGGTCCCTGGCGCGGCGCAGCGGCGCAGCCCGACCGGGCGGGGCCGGCCCAGGGCCCCCGCCTTGAGCAGACCCTCACCAGCCTGCCCCCTCTGCACTAGCGGCCCCCCGCCCCTACGGGGGGACTTGCGCAGGCGAGTGCCCGGCCCCCAGGGCCCGCAGCCGACGGGCCTCGCGGGGGCCCGCGGGGGGGGGCCTCGATCGAGGCCGATTGGCGGGTGGACGGACCGATCACTGGGTCGGCCGCGGCCCGGGGCCACCCCCCCGGCCGGGCGCCCCCTCCGGCAGCCGCCCTCCAGCAGGAAGGCGCCGCGCAGGGGTAGTGTGTCCCGCCGGGGGGGAGGCCACGGCGGCGGTTGTCTTCCTCGCGAGGCCCAGGGGCCGCCATAGCTCTTCCTGGTGAGCCGCCCACCGGCGCTAGCCGCCGGGGGCGGGCCCTCCGCGCACGGGGGAGAGTGGAGGCCGACGCGCGCCGGTACCGGGCCGCGCGCGTGCGCCGTCCAACGGTTGGCGGACCGCCACGGCTCTCGACGGCGCGGCGCCCGGGCGCCCCCGGACGGGGACGAGCAGCGCCCGCGGACGGGTCCCAGGCCGCAGGCAGCGCACCCACCGACGGGCAGCCCGGGGGCGGCACTCAGAGCCCGGCGGGGTTGGCCGCCCGCGGCTGCCGTCAGAATTGAGCGCGGTGCCGGGAAGCCTAAGAGCACCCGGGGGGCGCTGAGCCATCTGGGTACACGGGCCCAGAGACGGCCGCGCCACCGGAGGCAACCGGAGGCGCATGGCCGGCGCGACGCCGTGAGTCGGCTAAGGGTGAGTCGGTTCCCGGCGGGCGGGGCCGGCCGAGAGGCCTCCCGCGCTCCCCGGCCGGAAAGGTCCCGCGCCGCCCGGGCGGGGGTGAGGGCCGCCTGCGGGCCCAGCCACCCGATGCCCCGATGCCTCTTCCGCACCCGCGCTCCGGCCTGGGCCCG     
D       CATGAGTAGAATTGACAAATTTCCGTTAGTGTAGTTTGTAATTTTGTTTAAATTTTTCAATTTACTAGTTAATTAAACGAATAATTTAAAATCATCTGAAAAACTTAGATTCAATAGTTAAAAAACTACACATGTTTTATAGTAAGTTTTATTAGTAATTATAGGTTTAAACTTAGATTGGCAATTAAAAAGTGAATATGATTACGTTAAAAGAGTTATGATTTTGATTACAATTGAATAAAAAATTGGTTGCGATTACACAATATACGATTATTTAGTTAAATTTTGTTTTTTAACATGATAAAAATAAGATTTAAATCGAAAATCCCTATATTCGTTACACTCAAGTCTTATAAAGTAAATTTTAAAGAATACTACTCCTATATTAATTAATTGATGAACTTAATCCCAGAATTGAGCTGTAAGTTTATACTTTTTAAATCAACTTTTCTATAAATAAATAGTAAATATTATGATATTCATTCAAACATATCTTATATTGTGTAACCATTTATAGATATACAAATTATACTTGAATTCCGTATAATAATATATATTTATTTCGAAGCAAAATGCACATTTATTATAACAAATTGCTTATAAAAAACGTTAAAATAATCTCTGTTATAACAGATTTTTTGACAAAACTAATTTTTTATATTTTCAGATTTTTTAAAGAAAGGAAATGCTCCAAACATTTATGTCCGGATAATTCTAAATAATAGTTATGATAAGAATTCTATATATACAATTTTAAAAATACTAAAGAATCTAGAATTCTAATAAGTAGAAATATTGTTTTACGATGTAATTAAAATTAAAATCCAATTCTTTATAATTATTATAAAATTATGTACCACCAGAGTGTTTCCGATTAATAGCGTTTAATAAATTTTAAATGTTTAGTACAAGCCTTCAACTTTTTTTATATAGGATAGTTGTTCCTCTTACAACAACATTATATTATACTCTCAGTTTTACTAAAAGTTATATATAAAATCCACTGGGGTGCCATAACAAAACATAACTTATTATAAAACGCATCAGACCTTTCGCAGTACAAAGATCTCTCGTAAAGTGTGCGAGGTTTAATACTGGAATACTACCGAATGGAAACAGGTTTATTATCAAAGATTTGGGTAACGGAAGTATGTCTGTTAGTGCAACTCAAACACCTGATCGCTACAAGGGACTAAATGTCCAATCTAAGCAACAGTGGCAGCCACGTTTCAGGATCGATCAAAGTGCACGCGCCTCTAAAAATGTATGCCGGTTATTGTGCTATATGGTGGTCGGTTACTGACTCGTATCTGTATCAGGCCTTTTCCTTTGCGACGATTAACTAAGAGTTCTGAACGACTACGTAAATAATGTGTACCCTAAAACTACATTTAGATGATAAATGTATCGCAATCAGCCTAACGTGATCATTAAAATGCTAGTTCCAGTTGGGCTGTCTGAGACGTAAACAAATGTATCTAAATGTGGGCAACTTTATGACCATGGGTTTTATTGCGGTGCTTAGTTTAGCCTACTCAAACCTGTTGTCGCAATCCGAGGTGGACCTGATATAAACATATTTCTCCATGATTGATGTAGGTATTGCCACATTATATAAAGGGTTACCTAAGACGGTCGTAGTATTAGAATTACAGATATAAATAGATGGCAGGTTCGATTTCTGACATGAAAAACGTAAGACAAACGTCGAAGGTTGATATAAACAAAGCGTAACTATAATGTTAAGAGTGCTACCTTGCAAAGCGTAGCAAAAAATATTGGAGAACTCGTGTCTAAAGCCAGCCCATTCGCAAAAATTGGAACGCTTCCTGTTAAACACATGTTTTTTTATAACACTCAAGCCCCCAGCTTGCTGATCGTTACAGCAAAATCGTAATTTTTGGATGATTTGGCGATTAACAGAAATATCAACACTATACTGCAATTTTCGGTTACTTCTCGGCAACTATTTTTAATTCTCCCTAGTGACCCCAGGTCTAGCGAGCTGGAATGGCCCGAGCTGATAAGCTCTGGCGCGGGAGGTTATCCATGGAACGTATCGGGGCCATAGGACTGTCGGGCGATCCCCTTACTCGCTGTACTGGGTTGCCCGGGAGAACAGGCTCTGGGGTTCATAGTTCGAGACAGAAGACTATGGCCCGGCCTCGAGCCCGGACCAAACATATCAGCACCAGCAGCGAGTGTCATGTCCACGGGACCCTCGGCAGAAACAGTGTCTAGCCGGTGTCTGCGTCAGTACCCTCAAAGGGCGCCCGCGGCCATACGCCAACCCGCTGCCAACAAAGACCAGGACACCGCGTGATAGCGGCGGTACACAACATCGGCGTAGTCCTGCGACCAGCTGGAGGACCTACGGGCTCGCCGCCTGAAATTGAACGTCTCTGCCGCTAACGTCGGACACCAGGTCGATCACATCTGCCAGCTCGTAACAGGGCCGGAATGGAAGGCGGAAATAGCCAAGGCAGTGGGGACGGTGGCCCCCAGTCAGATTAGGTCGCGAGTAGTAGTTGCTTGCAGTCAGGGGTTAGAGCCCGGTATGGGTCCGTAAGTTTTGTTTTCAGTTAGGCTAACCGGACGGATTCTGGTCGATTTCGAGAGGTATCTAACAAAGCTGAGGGGCAGGCCAAATCGGCCGCTATGGCTCGAGGTGTCTTCGCCAGAAGCCACTTCCGTTGCTCGAGGATACCGCAGCGTGGCCAGCCGTCCCGCGGAGGCAGCCCAGCGAGGCTCCCGGAGTTGGGCAAAAGCGGAGCTTCAGACAAGTGGCGCTCAAAGCGGCCGCGCTAGACGCGGCGTAAAGATCTTCGAGTCTACCACGGAAGGTTGCACAGGCTGATGGGGGCCCTCCGACTGTCAACGGTTCTAGCGCCGTCGGCCTAGCGCGTGAAGCTAAGCCTAGAGGGATCTTCCTCACCTTTCCGGATCGGACGTCCGCGAGGTATCGCGGCTCGAGCATCTGTCGTAAGTGACTGGGGGGTAGCGGCGGACTCGCCCACCGCCCCGCCCGGCAGCCGCTCCCTGGCGCGGCGCAGCGCCGGCGCCCGACCGGGCAGGGCAGGGCCAGGGCCGCGGCCTTGAGCAGACCCTCACCACCCTGCCGCCTCTGCAGCAGCGGCTCCCCGCCCCTACGGGGGTACTGGCGCAGGCGGGTCCCCGGCCCCCAGGGCCGGCAGCCGACGGGGCTGGCGGGGGCCCGCCGGGGCGGCGCTCGATGGAGTCCGATTGCCGGGTGCACAGACCGATTTCTGGGTCGGTCCCGGCCCGGGCACACCCCCGCGGCCGCACGCCCCGTCCGGCAGGCGACCACGACCAGCAAGGCGCCCCGCAGGGGTAGTGTGTCCCGGCAGCGGGGAGGCCACACCTGCGGTTGCCTTCCTCGCGAGTCTCGGGGCCCCCCATAGCTCCTCCTAGTGAGCCGCCCGCCGGCGCTAGCCGCCGGGGGCGGGCCCCCCGCGGACGGGGGCGAGCGGACGCCGTCGCGCGCCGGTACAAGGCCGCGCGCGCGCGGCGTCCAACCGTTGGCAGACCACCAGGATTCTCGACGCCGCGGCGCCGGGGCGCCCCCGGCGGGGGATGAGCCGCGCCCGCGCACGGGTCGCCGGCCGCCGGCAGCCCCCCCACCGACGCCCAGCCCGGGGGCGGCACGCAGGGCCCGGCGGAGTTGGCCGCCCGCGGCTGCCGTCAGAATCGAGCCCGGTGCCGGGCAGCCTAAGAGCACCCGCGGGGCGGTGGGCCAGCTGGGTAGACGCTCCCTGAGACGGCCCCGCCACCGGAGGAAACCGGAGGCGCACGGCCCGCGCTACGCCGTCAGTCGGCTAAGGTTAAGTCGGTTCCCGGTGGGCGGGGCCGTCCGAGAGGCCTCCCGCGGTCCCCGGTCGCAAACGTCCCGCCCGGCCCCGGGGGGGGTGAGGGCCGCCTGCGGCCCGAGGGGCCCGGTGGCCCTATGCCCGCGCCGGACCCGCGCTCCGGCCTGGGCCCG     
C       CATGAGTAGAATTGACAATTTTGCATTAGTGTAGGTTGTACATTTGTTTAAATTTTACAATTTAGTTGTTAATTAAAATAATAATTAACAAAAATTTTAAAAACTTAGAATAAATAGTTAAAAATATACACTAGTTTTATGGTAAGTTTTTTTTATAATTATAGGTTTACTCTTCTATTGGCTATTAAAAAGTGAAGATGATTACGTTAAAAAAGTCATGAATTTGTTTACAATTGAATAAATGTTTGGTTTCGATTACACAATATATGATAACCAAGTAAAAATTTGTTTTTTATCATGATAAAAATAAGTTCGAAATCCGAAATCGCTATATTCGTTATACTCCAGTCTTATAAAATAAATAATAAAGAATACTACTCTTATATTAATTAATTGATGAAATTAATCGCGGAATTGAGCTTTAAGTTTATACTATTTAAATCTACTTTTCTATAAATAATTATTAAATAATATAATATCCATAGAATCATATCTTATATTTTGTATCCATTTTTATATATTCAATTTATACTTGATTTCCGTATAATACTATATATATATATCAATACAAATTGCACATTTATTATAACAAATTGCTTATAAAAAACGTTGAAATAATCTCTGTATTAACAGATTTTTTGACAAAATTTAATTATTATAGTTTCAGATTTTTTTAAGATAGGAAATTCTACAAACATTTATGTCCGGTGAATTCTTAATAACAGTTATTATAAGAAATCTATTTAAACAATTAAATAAATACTAAGAAATCTAGAGTTCTAATAATTAGATTAATTGTTTTACTATGTAATTAATAATAAAATCCAATTCTTTTTAATTAATATAAAATTATGTACCAGAATTGTGTTTCCGATAAATAGCGTTTTATAAAAATTAATTGTTTAGTACAAGCCTTCATCTTCTTTTATATAGGATAGTTTTTCCTCTTACCACAACACAATATTTTACTCTCAGTTTAAATAAAAGTTATATATTAAAGCCCCTCGGGTGCCTTTATAAAAATTAACTTATTATATAACTTATCGGACCTTTGTCAGTAAAAAGATCTCTCGTAAAGTGCACGAGGTTTAATGTTGGAATACTATCAAAAGGAAACACGTTAAATATCAAAGATTTGGGTAATTGAATTATCACTGTTATTTCAACTGAAACACCTGACCTCCACTAGTGCCTAATCGTCCAATCTAAGCAACAGTGGAGGCCACCTTTCAGGATCGATCAAGGTGCACGCGACTCTAAAAATGTTTGCCGGGCATTATATTATGTGGTGGGCGGTTATTGACTCTTTTCTCGATCAGGCCCTTTCCTTTGCTACCATTAACTAATAGTTCTGCACGACTCCGTAAATAATGTGTAGTCTAAAACTACACATAGATCATAAATGTATCGCAATACGCCTAACTTGATCAGTATTATGTTAGTTCCAGTTGGGCTTACTGAGACGAAGACAAATGTATCAAAATGTGCGCAACTTTATGACAACCAGTTTTATTGGGGTGCTCACTATATCCTACTCAAATCTGTTTTCGCAACCCGAGGTGGACCTTACTTAAATATATTTCTCCATTAATGATGTAGGTCTTTCGACATAACAGAGATGGTTAACTAAGACGGCCGTAGTACTAGAATTTCAGATGCCAATAGATGGCAGGTTCGATAATTGACATGCCAAACGTAAGACAAACGTCGAAGGTTGATAGAAATAAAGCGTCTCTCTAATTGTAAGAGTGCTACCTTGCACAGCGTAGCAAAAGATATGGGTGGACTCGTGTATAAAGCCGGCCCACTCGGAAAACTTGGAACGCCTCCTTTTTAATACATGTTTGTTTATATTACTGAAGCTCCCATCTTGCACATCGTTACAGCAAAATCGTAATTTTTTGATGATTTGGCGATCAACAGAATCATCAACACTATACTGCAATTTGCGGTTTCTTCTCGGTAACTATTTTTACTTCTACCTAATGATCCCAGGTCTAGCGAACTTGAATAGCCCGAGCTGAAAAGCCATGGAGCGCGAGGCAATCGATGGAACGTAACGAGGCCATAGGACTGTCGGGCGATACCCGTACCCGCTGTACTCAGTTGCCGGGGAGAACATGCTCTGGGGGTGATAGCTCGAGGAAGAACGCTATGGCCCGCCCTCGAGCCCTGAACGAACTTGTCGCCACGAGCAGCGAGTTTCGTTCCCACGGGACCCTCGGCAGAAACAGTGTTTAGGCGGTGCGTGCGTCAGTACCTTCAAAGGGCGCCCGGGGCAGTACGCCAACCAGCTGACAACGACGACCAGGATCCATCGTGATAGCGGCGGTACACAACATCGGCGTAGCCCTCAGACAAGCTGGGGCACCTACTGGCTCGCCGGCTGAAAATCAACCACTCGGCCGCCAACGTCGGCCACCAGGTCGATCACATCTGCCAGCTCGTAACAGGGCCGGAATGCATGGCGGAAAGAGCCAGGGCAGGGTGGAGGGTGCCCCCCATTAAGATTAGGTCCCGAGTAGTAGTTGCTTGCAGTCAGTGGTTAGAGCCCGGTATGGGTCGGTTAGTTTTTGTTTCCGTTAGGCTAACGGGACGGCTTCTGGTCGATTTCGAGAGGTGTCTAAGACAGCGGAGGGGCGAGCCAAAGCGCCGGCTATGGCGCGGAGTGTCTGCGCTAGAAGCCACTTCCGTCTCACGAGGATACTGCAGCGTGCCCATCCGGCCCGCGGACCCAGCCCAGCGAGGCTCCCGATGTTGGTCAAAAGCGGAACTTCAGACAAGTGGCGGTCAAAGCGCCCTCGCTCGACGCGGCGTAAAGATCGTCGGGTCTATCGCGGAAGGTAACACGGGCTGATATGCGCCCTCCCTCTGTCAACGGCTCGGACGCCGTCGGCGTAGCGCGTGAAGCTAAGCCTTGAGGGATCCACCTCGCCTTTCCGGATCGGACGTCCGCGAGGTATAGCGGCTCCAGCATCCGTCGTATGTGACTGGGCTGTAGCTGCGGACTCCCCCACCGCCGCGCCCGGCAGCCGGTCGCTGGCGCGGCGCAGCGGCGCCGCCCGACCGGACGGGGCCGGCCCAGGGCCCCGGGTTTGAGCACACCCTCACCACCCTGCCGCCTCTGCATTACCGGCCCCCCGCCCCTACCGGGGGACTGGCGCAGGCGAGTCCCCGGCCCCCAGGGCCCCGAGCCGACGGGGCTCCCGGGGGCCCGCCCGGGGGGGCCTCGATGGAGTCCGATTTGCGCGTGCACGGGCCGAGCACTGGGTCGGCCGCGGCCCGGGCACACCCCCCCGGCCGAACGCCCCGTACGGCAGGCGCCGTCCACCAGGAAGGCGCTCCGCAGGGGTAGTGTGTCCCGCCGGCGGGGAGGCCACCCGCGCGGTTGCCTTCCTCGCGACGCTCGGGGGCCCCCATAGCTCTTGCAGGTGTGCCGCCCACCGGCGCTAGCCGCCGGGGGCGGGCCCTCCGCGGACGGGGGGCAGCGGAGGGCGACGCGCGCCGGTACAAGGCCGCGCGCGCGCGCCGGCCAACGGTTGGCTGACCCCCACGATTCTCGACACCGCGGCGTCGGGGCGCCCCCGGCCGGGGAGGAGCCGCGCCCCCTCACGGGTCCCGCGCCGCCGGCAGGCCACCCGCCGACGCCCAGCCCGCGGGCGGCACGCAGAGCCCGGCGGACTTGGCCGTCCGCGGCTGCAGTCAGAATCGAGCCCGGTGCCGGGCAGCCGAAGAGCACCCGCGGGGGGTCGAGGCAGCTGGGTCAACGGTCCCCGAGACGGCCACGCCACCGGAGGCGACCGGAGGCGCATGTCCGGCGCCACGCCGTCAGTCGGCTACTGGTGAGTCGGTTCGCGCGGGGCGCGGGCGTCCGACAGGCCTCCCGCGGTCCCGGGTCGGAAACGTCCCCCCCCCCCCGAGCGGGCGTGAGGGCCGCCTGCGGGGCCAGCCGCCCGATGCCCCGATGCCCCCGCCGCACACGCGCTCCGGCCTCGGCCCG     
B       CATGTGTAGAATTGACATTTTTGCCTTAGTGCAGTTTGTAATTTTGTTTAAATATTTCAAGTTACTGGTTAATTATACGAATAATTAACAGTAATTTAAAAAACTAAGAATAACTAGTTAAAAAGCAACACTGGTTATATCGACAGTTTTTTTTGTAATTATAGGTTTACATTTATATTGGCTATAAATAAATGAAGATGATTACGTTAAATGAGTCATGATTTTGATTACAATCTAATAAAAGTGTAGTTGCGATTACACAATATATGATCACTTAGTAAAATCTTCTTTATTAACATGACAAAAATAAGATTCAAATAGAAAATCTGTATATTCGTTAAACTCTAGTCTTATAAAATCAATTTTAAACAATTCTACGCCTATATTAAATAATTGATGAACTTAATCACAGAATATAGCTGTAAGTTTATACAATTTAACTCTTCTTTTCTATAAATAATTATTAAATATTATAATATACATTGAATCATATTTTATATTGTGTATCCATGAATAAATATTCAGGTTATTATTGAATGGCGTATATTAATATAAATTTATATCAAAGCAAATTTCACATTTATAATCACAAATTGCTAACCAAAAACGTTAAAAAAATCTATGTACTAACAGAGTTTTTGACAAAACTTTTTTATTATAGTTTCAGATTTTTTAACGATAGGAATTTCTTCTAACATTTATGTCCGGACAAATCTAAATAACAGTTATTATAAGATATCTATTTATACAATTAAAAAAATACTAAAAAATTTAGAGTTCTAATAATTAGAAATATTGTTTTACGATGTAATTAAAAATAAAATCCAACTCTTCAAAATTAATATAAAATTATGTTCCAGAAACGTGTTTCCGATTAATAGCGTTTTATAAACTTTACTTGTTTAGAACAAGCCTTCAACTTTTTTTATTTAGGAAAGTTTTTACTTTTACCACAATATAATATTCTACTCTGAGTGTAAATAAATGTTATATATCAAAGCCGCTCGGGTGCCATTACAAAACATAACTTATTATAAAACATATCAGACCTTTGGCAGTACAAAGATCTCTCGTAAAGTGGGCGAGGTTTATTATTGGAATACTATGGAATCGACACAGGTTTACTATCAAAGATTTGGGTAATGGAAATCACTCTGTTCTTGCATCTGAAAAACCTGATCTCCACTAGAGTCTAAAAGTCCACTCTAAGCAACACTGGCTGCCTCGTTTCAGGATCGATCAAGGTGCACGAGACTCCAAAAATTTATGCCGGAACTTGTACTATAGGGTGGGCGGTTACTGACTGGCGTCACTATCAGGCCTTTGCCTGTGCGACCATGAACTAATAGTTCTGAACGTCTACATAAATAATGTGTGCTCTAAGACTACAATTAGTTAATACATGTGTCGCAATAGGCCTAACATGATCATTATAATGTTAGTTCCAGTTGGGCTGACTGAGACGAAAACAGATGTATCAACATGTGGGCAACTTTATGGCTACCGGTTGTATTGCCGTGCTTACTGCATCCTACTCAAATCTGTTTTCGCAATCCGAGGTGGACGTGACGAAAATATATTCCTCCATGATTTATGTAAGTATTTCTACATTACAGAAATGATTACCTAAGACGGGCGTAGCACTAGATATACAAATACAAATAGATGGCAGGGTCGATGCCTGACATGAAAAACGTAAGCTAAACGTCGAAGGTTGATATAAACAAAGCGTCTCTGTAATTGTTAGAGTGCTCTCATGCATAGCGTATCAAAAGATATTGGAGAACTCGTGACTAAAGCTAGCCCACTCGCAAAGATTGGAACGCTTCACGTTGAACAAATGCTTTTTAAAACCACAGAAGACCCCAGCTTGCTTATCGTTTGAGCAAGATAGTAATTTCTGGATGATTTGGCGATTAACAGAATCATCAACACTATGCTGCAATTTTCGGTTACTTCTTGGCAACCATTTTTATTTCTACCTAGTGTTCCCAGGTCTAACGAACTGCGATAGCCGGAGGTGATAAGCCATGGGGCGCGAGGCAATGGATCGAACGTAACGGGGCCATCGGACTGTCGGGCGATGCCCGTACCCGCTGTACTCGGTTGCCTCGGAGAACATGCTCTGGGGCTGAGAGCTCGAGAAAGAAGGCTATGGCCCGGCCTCGAGCCCGGACCAAACATATCAGCACCTGCGGCGAGTGTCGTTCCCACGTGACCCACGGCAGAAACAGTGTGTAGGCGGTGTCTGCGTCAGTACCCTCAAAGGCCGCCCGCGGCAGTACGCCAACCCGCTGACAACAAAGACCAGGACACCGCGTGATAGAGGCGGCACACAACATCCGCGTAACCCTGCGACCAGCTGGGCGACCTACTGGCTCGCCGGCTGAAAATCAACGACTCTGCCGGCAACGTCGGTCACCAGGTCGATGACATCTGCCAGCTCGTAACCGAGGCGGTATGCCTGGCGGAAATAGCCAGGGCAGGGGGCACGGTGCCCCCAAGTCAGATTAGGTCCCGATTAGTAGTTGCGTGCAGTCAGTGGTTAGAGCCCGGTATGGGTCCGTTAGTTTAGGTTGACGTTTGGCTAACCGGACTGCTTCTGGGCGATTTTGAGCGGTATCTAAGATAGCCGAGGGGCCCACCAAAGCGGCGGCTATGGCTCGGGGTATCTTCGCTAGAACACAGTTCCGTCACTCGAGGAGACCGCAGCGTGGCCACCCGTCCCGCGGATGCAGCCCAGCGAGGCTCCCGGCGTTGGTCAAAAGCGCACCTTCAGACAAGTGGCGTTCCAAGAGGCCGCGCTCGACGCGGCGTAAAGAACGTCGAGTCTATCCCGGAAGGCAACCCAGGCTGATGTGGGCCCTCCCACTGTCAAACGCTCGATCGCAATCGGCGTAGCGCGTGAAGCGAAGCCTAGAGGGATCCACCTCGCCTTTCCGTATCGCACGTCCGCGAGGTATCGCGGCTCGAGCATCCGCCGTAAGTGACTGGGCGGTCGCCGCGGACTCCCCCACCGCCGGCCGCGGCAGCCGGTCCCTCGCGCGGCGCAGCGCCGCCGCCCGACCGGGCGGGTCCTGCCCAGGGCCCCGGCCTTGAGCACACCCTCACCGCCGTGCCTCCTCTGCAGTAGCGGCCCCCTGCCCCTACGGGGGGGCTGGCGCAGGCGAGTCCCCCGCCCGCAGGGCCCGCTGCGGAGGGGCCTAGCGGGGGCGCGCCGGGGGGGGCCTCGGTGGAGTCCGCTTGGCGGCTGCACGGACCGAACCCTGGGCCGACCGCGGCCCGCGCACACCCCCCGGGCCGCGCGCCCCGTCCAGCAGGCGCCCTCCACCACGAAGGCGCCCCGCAGGGGTAGTGTGTCCCGCCGGCGGGGAAGCCACCCCCGCGGTTGCCTTCCTCGCGAGGCTCGGGGGCCCCCATAGCTCATCCTGGTGAGCCGCCCCCCGGCGCTAGCCGGCGGGGGCGGGCCCTCCGCGGGGGGGGGCCAGCGGAGGCCGGGGCGCGCCGGTACAAGGCCGCGCGCGCGCGCCGTGCAACCGTTGGCCGACCACCACGATTCTCGACGACACGGCGGCCGGGCGCCCCCGGCGCGGGATGACCACCGGCCGCGCACCGGTCCCAGGCCGCAGGCAGGCCAGCCACCCAGGGCCAGCCCGGGGGCGGCACGCAGGGCCCGGCGGAGTTGGCCCCGCGCGGCTGCCGTCAGAATGGAGCCCGGTGCCGGTAAGCCTAACAGCACCCGGGGGGCGTTGAGCCAGCTGGGTACACGCTCCCTGAGACGGCCGCGCCACCGGAGGGAACCGGAGGCGCATGGGCCGCGCCACGCTGTCAGTCGGCTAGGGGTGAGTCGGTTCCCGGCGGGCGGCGGCGTCCGGGAGGCCTCCCGCGGTCCCCGGTCGGAAACGTCCCGGCCTGCCCGGGCGGGGGGGGGGCCAGCCTGCGGGGCCAGCACCCCGATGCCCCGACGCCCCTTCCGCACCCGCCCTCCGGCCTCGGCCCG     
A       CATGAGTAGAATTGTCAATTTTGCTTTAGTATAGTTTGTAATGTTGTTTAAATTTTTCAATTTACTGGTTCATTAAACGAATAATATACACTAATTTGAAAATCTTTGAACAAATAGTTAAAAAGCTACACATGTTTTATAGTAAGTTTTTTTTGAAATTATAGGTTTACACTTATATTGGCAATAAAAAAGTGAAAATGATTACGTTAAAAGAGTTATGACTTTGATTATAATTGAATAAAAGATTGGTTGCGATTACACAATTTAAGATTACTTAGTCAAACTTTGTTTTTTATCATTACAAATATAAGATTGAAATCGAAAATCTCTTTATACGTTAAACTCAAGTCTAATAAAATAAATTTTAAAGAATACTACTCCTATATTAATTAATTGATGAATTTATGCACAGAATTAAGCTGTAATTTTATACTATTTAAGTCAACTTTTCTATAAATAATTATTTAATATTATCATATTCATTGATTCATATCAAATATTTTGTATCCTTTAATAGATATTCAATTTATGCTTGAATTCCGCATATTAATTTATATTTATTTCAATGCAAAATGTACTTTAATTATCACAAATTGCTTACAAAAAACTTACAAATAATATCTGTAGTAAGCGATATTTTGACAAAAGTTATTTTTTATAGTTTCAGATTTTTTTAATATAGGAAATTCTTCGAACATTTATGTCCGGAAAAATCTATATAACTTTTATTTTAAGAAATCAAATTAAACAATAAAAAAAATACTAAAAAATCTAGAATTCTAATAAATAGAAATATTGTTTAACCATGTTATTATGAATATAATCCTATTCTTTATAAATAATATAAAATTATGTACCAGATGTGTGTTTCCGATTAATAGCGTTTAATAAAATTTAATTGTTTAGTACAAGCCTTCTAGTTTTTTTATATAGGATAGTTTTGCCTTTTACCACATAATAATATTTTACTCTCAGTTTAAATAAAGGTTATTTATTAAAGACTCTCGGGTGTCATTACAAAAATTCACTTATTATAAAATGTATCAGACCTTTGGCAGTAGAAAGATCTCTCGTAATGTGTACGAGGTTTAATATTGGAATACTATCGAATAGAACCAGGTTTATTATCAAAGATTTGGGTAATGGTAGTTTCGCTGTTATTGCAACTGAAACACCTGAACTCCACTAGTGGCTCAACGTCGAATATAAGCAACAATGGCGCCCACGTTTCAAGATCGATCAAGGTGCGCGCGAGTCTAAAAATGTATGCCTGACATTGTACTATTTGGTGGCCGGTTATTGACTCGTTCCTCAATCAGACCCTTATCTTTGATACCATTAACTAATAGTTCTGAACGGTTACCTAAATAATGTGTACTCTAAAACTACATTTAGATGATAAATGTTTCGCCAAACGCCTAACATGATCATTATAATATTAGTTACAGTTGGGCTGAGTGAGACGGAAACATATGTATCAAAATGGGTGCAACTTTATGACAACCGGTTTTATTGCGGTGCTTAGTATATCCTACTCAAGTCTGTTGTCGCAATCCGAGGTGGACCTGACACAAATATATTTCTCCATGACTGATGTAGGTATTTCCACATTACAAAAATGGTTACCTAAGACGGCCGTAGTACTAGATCTACTGATTTAAATAGATGGCAGGTTCGATAACTGCCATGAAAAAGGTAAGCCAAACGTCGAAGGTTGATATATACAAAGCGTCTCTCTAATTGTAAGAGTGCTACCTTGCAAAGCGTAGCAAAAGATATTGGAGGACTCGTGTATAAAGCTAGCCCACTCGCAAAAATTGGAACGCTCCCTATTTAACACATGTTTTGTTATAACACAGAAGCCCCCAGCTTGCTCATCTTTAAAGCAGGTGCGTAATTTTTGGATGATTTGGCGATTAACAGAAAGATCAACACTATACTGCAATCTTAGGTTACATCTCGGAAATTATTTTTAATTCTACCTAGTGGGCCCAGTTCTAATAAATTTGTATAGCCCGAGCTGATACGCCATGCAGCGCGAGGCGATCGATGGAATGTAAAGGGGCCATGGGACTGTCGGGCGATACCCGTACCCGCTGTAATCGGTTGCCGGGGAGAACAGGCTCCGGGGGTGATAGCTCGACAAAGAAGACTATGGCCCGGCCCCGAACCCGGACCAAACATATAAACACCAGCAGCGAGTCTCGTTCACACGGGACCCTCGGCAGAAACAGTGTTTAGTCGGTGTCTGCGTCAGTACACTCAAAGGGCGCCCGCTGCAGTACGCCAACCCGCTGACAACAAAGACCAGCACCCCGCGTGATAGCGGCGGTACACAACATCGGCGTAACCCTGGGACGAGCTGGGGGACCTACCGGCTCGCCGGCTGAAAGTGAACTACTCCGCCGCCAATGTCGGCCACTAGGTCGATCACCTCTGCCAGCTCGTAACAGGGCCGGAATGCATGGCGGGAGTGGCCCGGGCAGGAGGGACGGTGCCCCCAAGTCAGATTAGGTCCCGCGTAGTAGCTGCTTGCAGTGAGTGGTTAGAGCCCGGTATGCGTCCGTTAGTTTTGATTTCCCTTAGGCTAACCGGACGGCTTCTGGCCCATGTCGAGCGGTATCTAAGGCAGCCGAAGGACCAGCCAAAGCGGCGGCTATGGCTCGGGGTGTCTTCGCTAGAAGCCACTTCCGTCACACGAGGATACCGCAGCGTGGCCACCCGGCCCGCGGAGGCTGCCCAGCGAGGCTCACGGAGTTGGTCAAAAGCGGAGCTTCAGACAAGTGGCCGTCAAAGCGACCGCGCTCGACGCGGCGTAAAGAACGTCGCGTCTAGCCCGGAAGGTAACACGGGATGATGTGGGCCCTCCCACTGTCAACTGCTCGATCGCCGTCGGCCTGGCGCGTGTAGCCAAGCCTAGAGGGATCAGCCTCGCCTTTCCTGATCGTACGCCCGCGAGGTATCGCTGCTCGAGCATCCGCCGTACGTGCCTGGGCGGTCGCCGCGGACTCCCCCACCGCCGGGCCCGGCAGCCGCTCCGTCGCGCGGCCCAGCGGCGCCCCCCGACCGGGCTTGGCTGGCCCTGGGCCCCGGCGGTGAGCACCCCCTCACCAGCGTGCCCCCTCTGCACTAGCGGCCCCCGGCCCCTACGGGGGGCCTGGCGCAGGCGAGCCCCCGGCCCCCAGGGCCCCCAGCCGACGGGGCTCGCGGGGGCCCGCCGGGGGGGCCCTCGATGGAGTCCGCTTGGCGGGTGCACGGCCCGATCACGGGGCCGGACGCGGCCCGGGCACACCCCCCAGGCCGCCCGCCCCGTCCGGCGGCCCCCCTCCAGCAGGAAGGCGCCCCGCATGGGTAGTGTGTCCCGCCGGCGTGGACGCCACCGGGGCGGTTGCCTTACTCGCCAGGCTCGGGGGCCCCCATAGCTCTTCCTAGTGTGCCACCCACCTGCGCTAGCCGCCGGGGGCGGGCCATCCGCGTACGGGGGCGAGCGGAGGGCGACGCGCGCTGGCACAAGCCCGCGCCCGCGCGGCGTCCAACGGTTGGCCGACCCCCACGAGTCTCCACGCCGCGGCGGCCGGGCGCCCCCGGCAGGCGATGAGCATCGCCGCCGCACCGGTCCCAGGGCGCAGGCAGGGCGCCCACCGACGACCAGCCCGCGGGCGGCACGCAGGTCCCGGCGGAGTTGGCCGCCCGCGGCTGCCGTCAGAATCGAGCGCGGTGCCGGGAAGGCTAAGAGGACCCGCGGGGCGCTGAGCCAGCGGGGTACAAGGTCCCTGAGACGGCCCCGCCACCGGAGGCAACCGGAGGCGCATGGCCGGCGGTACGCCGTCAGTTGGCTACGGGTGAGTCGGTTCCCGGCGGGCAGCGCCGTCCGGGACGCCTCCCGCGGTCCCCGGTCGGAAACGTCCCCCCCCGCCCGGGCGGGGGTGCCGGCCGCCTGCGGGGCCAGCGGCCCGATGGCCAAACGCCCGTGCCGCACCCGCGCTCCGGCCTGGGCCCG     
