# Supplementary material for: A simple method for data partitioning based on relative evolutionary rates
Source: PeerJ. 2018 Aug 28;6:e5498. doi: 10.7717/peerj.5498 (PMC6118207; doi:10.7717/peerj.5498)
Supplement: Data S1 — The datasets are provided in the PHYLIP format. [file peerj-06-5498-s002.zip › DataS2/AS5-4.phy]

17  4000
out     TTAGATTTTGTGATTTACTTTCTTTAGTAATATCATAATTACACTTCTTAATTCGAGAATATAATGAATTAAAATACAATTTCTAGAAATACAGCAGAGATCAACTACAGTTTTATTATCTATAAACGCTGATCTTATTACCTAATGAATATCAATTTAGATAATATAAGTAAAACATACATAATGTGTTAAATTTACCTCATTTATTATTAGCAGTTAAACTCAATTATTTATATTTAATATAATAATTAATTAACTAATTAAACCCTTAATTAAAATCTTCTTATCATTTTTAAGTTCGATCTACATAATGTATTTTATTTTGTTATTAACGTATGAGATATTAAGTTGATAATTAGGGATATTACAACTAATAAAATTATATAAAAATGTATAAATAAAGGTACAATCTTAAAATAATTACCTTATACTAATTATTCTATGATACAGAATAAATTGAATTGTTGATTTGCATTTTATAAAAAGATATTTGTATATATTGTATTCAAAAAGGAAATTATATTAACAATTAAAACAAATATTTTGAAAACTAACAACTAATAATATTTTATAGATAAATAAGTTTCACATAAGTGGACTATTATTTTTTTTAATAGATAAATTATTAATATAATATAACGATACAAAGATTATTAACTAAAAGTATCGACAAAATCTTATTCATAAGTTTATAGACCTAATCTCCGAAGTGATACAAAGAGACTTTGAAGAACAATAATAAAGCCTCTTCATAGTATTTAAGCCCATATATAGATGTTTGATGTATATTTGTTAGATTGATGGTATATCTATTAATTAAGATAAGACTAGATTGACTAGAATAGAATATTATATATTATAAGATAAAAATTAAATATCTTATGGAGCATATAAAAAAATAAATTTACTAAAAAAGTTTAACTATTTTAATTGATTTAAACTAATAAAGATGAAATAGAGTATAAATATACATTATTCGTATTTTTATTAACAATACGTTATAGTTCAAAGGGTACAGAAGAATGTCGGAGACCGCAATCTATATCTGGGATAACCGTTAACTTATTAAAGGGGAATACGAAGATATTTAAATCCCGATTAGATGTGATTAGAATTGATAACAGTTGTAAATATGACCTATTGAATATTTACTTCATCTGTTCCCAATACTCCTAAGAACTCAACGCTTTTTAATTGGAGCTAGTGCCACAAGAAGATCAACCGAAATTACGACTTTTCTATTATTCTTAACATTAGAGCCATTTATGATAACGTGGTGCTCTCACGATAGGTTACAGCGTAACGGGATGATAGAGACGTCATAATATATGAAGTTCCTAGTCTTTATCTTCAAATCGTGAGGTCTCATTGTTGTTATATTGCCTTGTATATATAATTTGTGCAGACTCACAAGTCTGATACGTAATTAAATTCTTCTAGCTGGGTATATAATCTTGGGGACTAACTGTTATAAGTTCCTAATATTCAGTAGCACTTCATCTTCTGTATGACAACAGTCGATAGTTCGATCTAGTAACCTGGGTTACATGATCTTCATTGTACGAATTGAGTACTTCGCACAACCATTACTCTGTTCTTCACAGTGCATCTTATCATCGTATTAACATTAAGTATGGAAGGCCAAGTACGATCGGTCTTCGTCGTAGTTCACGTACACATATGGTAATTCTGGCTATCTTAATGATTACTAAAATTCTTAGCGAAAGGTGAAATAGTTGAGACCGCGTCATTTCACGTGCTCACACTCTAAGGTTCACATATGCGACGCACCGGTGAAGCTATGGCTGTTCTAATCAAGACAGGATGAACTTTACTAAGACCAGAGCTCAACTCCAGACCAAAAAGACATGACAAAAGATAAAGCCTAATTATTTCAGCGGCCTGAGCGGGGAATCTATGTACCCACGTTTTCATGTTTCTTACTTCATCCAAAGTATGGATTCCCAATTTATTAATAAGATCGACATGTGAGAAAAACTGTGGGTGCTTTCCATGGACCAAGGGCCACCGGCGCTATCTCGTTGCAATATCTCGTGGCTCTCCTTCTTAAGATTGATCGCTGCCGCGCCAGGGCCTATACCACATCCTGGTCGTGCGCCGCGTCGCTCTGTCACGTGGGCGGGGGGGAGGGCCTTCTGAAGGAGGCGCAGCGCGCATTGGGCAGCTCGGCGTCTGGGCGTGGATAGCGCCGTACTAAGACTGACGCCGGAAGACCTACGGTCTGCCTCGAGCCACCGCTCCACAGCCCACCAGCGGCCAAGTCTGCCTACTGTGTATGCGCCCGCAAGCCCCCGGCCGGTGTGCCCCGGAGCTCTGGTGAACGAATCGAAGCTGCCGTTCTCCTGCGGGAGTTTAGTGACCGAGGTCTTGACGCATACCAAAACTATCATACCGTCTTGCCCTAGGGTGTTGACATACCAACCAAGTAGGAGCAGACGCGTGCCCCAAATCGCTGTGCACCCCCACAATCAACAGCGTCGTGGTCGCCCTGCAAATCAGCGTTGCCCTAAATGCCTGTCCAAGGCGGGTCAGAACGGGTCCTTCTACGGGCAATGCCACCTTCTTGCGTGGGGTTGCCTACGCCGGAAGGACGCCACCCGAGTTGCAGTAGTTATAGACAGCGGCGGCAGGCTAGCGTAGTAGTATGTGGGAGAGACGCAGCGACTCGTGATTCGCCTTCGCACCTATGCGAGCGACTAAACGGGCTGCGTCGTGAGGTGTAGCGAGAGGTGGGAGTACCTAAAGGCCAGGCGGCGGAACTGGAATCCATAGGCTTTGGCCCACGAATAGATTTAAAATGTAGGTGCGCAGCTGCGCACACTGTGAAGGATTTACCATGCGCGCCGCACTGGAGGACTCGGCTGGAACTATTGCTCGCAGGCGTCCCTTGGACTCCCTACTTACGCAATTCGCCAGCGCACCAGTCGGAAGTTCGCCGTCCAGAAGGCAGGTACCATAGTCACTATCCATTGGGCGACTCGACCCGCCGGGCCACCTGCCACCGCGGGCCAGCACGGCGAGCGTGCGGACTAGCGTCGCGCGGTTGCCAGCGGCGCGCCGCGGCTCGCGATCGAGCCGATGCGTCGCAGGGCGCGCGGGCGGCCCCCCTGCGGGCAGGGGGCGCCGCGACGAGTCAGGGCGCTGCGCGAGAGGAGGCCGTCGGGGCCCGCTGCCGCACGCACGGCCGCGGCGATCCATGGGAGCGCGCCGCCCCCGGCGCTCAGGCCCCGCTCTGGCCGTCCGGTAATGGTGGAGCGGGGCGCTTTCCCGGGGGCCGTACGGCGCGGGGACGCCCCCGGTCGCGCCGGCGTCGGCCCCCCGAGGCGTGGCCGGCCCCCTCGGAAGGCGGTCGGTCGGAGCCGCGGCCTCGCCCCCGCCGGCGGCCCGGTCGGCCTCGCTGCGGCGCATTGGGAGCTCGACGCCCGCCCCCGCCAACCTGTCGCCGGCTGTCATCTCCCGAGACGTTCCCGGCGATGTCCGCACCGCGCGCTGCAGCCCGCGGGGGCCCAGGGCGAGAGGCGCGGGTGGTGACGCCGATGCCCCCCGGCGAGCGCCCGCGGGGCGTCCGCCGTGCCCCACCGAAGGAGTCTAGAGGGAACAGCGTCGGCGCCTCCAGTGTCTAGCGTATCGCGGAGTCACTGCGCCCCACGGCGCGGGGGGCGGGCCAACGCCCGCCCGCGGCGGGTCGACCGCGCACGGCGCAAGGGCTCCCGGCGGTTCACCCCTGTAACTAGCCGGCCGGCGCGGGCGCTGCGCGGGTCGCGGCCAGTCGCGTTTCGCGCAGGCAGCGGCCACCGCCTGGGCAACGCGCCCTGCAGCGGGACGGGCGCGGACCTGTCGCCCGTGGGTCCCGGGGCCTGCAGTCATGGCAACCCGCGGCAAGCCGCTCCCCTAGCCCGAGGGGGGCAACGCGGCCCCCCTGGCGGGTGGGCGATGCCGACCGGCCCGGCAGGGTCCCCCCGCGACCGCCCCGGTGGCC     
P       TTTGATTTTGTGAGTAACTTTTTTAAGTAATATCATAATGACAATACTTAATTCGGTAATATAATGAATTAGAATACAATTACTAGAAATAAATAAGAGATCATCTACAGTGTTTTTATCTATAAACGCTGAACCTATTTCCTAATGAATATATATTTAGAAATTATAAGAAAAACAAACGTAATGTGTTGAGAATACCTAATTTTTAATTAACAATTAAACTCAATCATTTAAATTTAATATAAGAAATAATTTACTAATTAAACCCTTAATTAAAATCTTCTTATAATTTTTAAGTTCGATATACATAATGAATTATATTTTGTTACTTACGTATGATATATTAAGTTGATTATTAGGGAGATTACAATAAATAATATTTTATAAAAATGTGTAAACAAAGGTACATTCTGAAAATAATTTCCATATACCAATTATTATATTATATAGAATAAATTGAATTGTAGATTTGTTTTTAATAAAAAGATATTTGAATCAATTCTAATCGAAAAGGAAAATATATTATCAATTAATACAACTATTTAGAAAAAACACAACTAATAAAATTTTATAGGTAATATAATCACAACTAAGTGGACTATTAGTTTTTTTAATAGATAAATTATAAATAGAAAATAACGAAACAAAAATTATTAACTAAAAGTATCGACAAAATCTGAATCATAAGTCTATAAACCTAATCAACGATTTGATTCAAAGAGACTTTAAAGAACAAAATTGATGCCTCTTCCTAGAATTTTAGCACATATAAATATGTTTGATGTATATTTGTTAAATTGATGGTATATCTATTTATTAAGATGAGTATTAATTGACTAGAATAGAATATAACATCTTATAAGATAAATATTAATTATCTTATGGAGCATATAAAAAAATAAATTTACGAAAAAAGTTTATCTATTTAAATGAAGTTTAACTAATAATGTAGAATTAGAGTATATATTTACATAATTCCTAATTTTATTAACAATACGCTATATTTTAAGTGGTACATATGACCGTCGGTAACCTCATTCTATATCTAGGATAACCGTTAACATATGTAAGTGGGATAGGAAGCTATTTAAATACAGATAAAATGTGATTTGAATTGATAACTGTAGTAATTAAGAACTAAAGCATATTTACATCTACTGTACTGCATACGCCTACGCACTAAACGCTCTTTAATTGGAGATAGTGCCATAAGAAGATCAACCGTAATTACGACTTTACTATTATCCCTATCATTAGAGCCATTTATGCTAACGCGGTGCTCTGACGATAGGTAACATCGTATCGGGATGATCGAGACTTCATAATATATGATGTTCCTAGCCTTTATCTTAAAATCGTGGGGTCTCATTGTTGTTGTATTCTATTGTATATATAATTGGTGCTGGCTCACAAGTCTGATACGTAATTAAATTCTTTATGCGGGGTATATAATCATGGGAACTAACGGTTATAAGCTCCTAAAATTCGGTACCACTTCATGTCCTGTATCCCCACAGTCGATTGTTCGATCTAGTAACCTGGGTTACGAGATCCCCACTCTACGAATTGAGTCAATCGCACTACCATTAGTCTGTTCGTCACAGTGTATCCTATCAACATATTAACATTAAGTATGAAAGGCCAAGTACTATCGGTATTCGATGTAGTTCACTTACACATATGGTACCTCTAGGAATGTTAATGATTATCAAAATTCTTAGCCAAAGGTGAAATAGTTGATACCGCGTCTTTTCACGTACTCACACTCTACGGTTCACAAATGCGACGCATCGGTGAGGCTATGGCGGTACTTAGTAAGACAGGTCGAACTCCACGAAGACCCGAACTAAACCGCTGACCAGAAAGACATGTCAAAAGATCAAGCCTAATTATGAAAGCGGCCTCAGCGGGTACTCTAGATACCCACGTTTACATATTTCTTACTCCATCCATAGTATGGATTCACAATTTATAAAGAAGATCGACCAATGAGAATAAAGGTAGGTGCCTTCCATGGACCAAGTGCGCCCGGCGTTATCTCGTTGCAATATCTCGTGACTCTGCCTCTTGAGATTGAACGCTGCCGCGCCAGGGCCTACACCACATCCTGTTCGTTAGCCGGGTCCCTCTGTCCCGCGGGGGGGGCAGATGGCTTCCTGAAGGAGGCCCAGCCGGAATTGTGCAGCTCGGCTTCTGGGCGTGGATAGCTCCGTACTAAGATTGACGCCGTAAGACGTCCGGTCTGCCTCGCGCCACGGCTCCACAGCCCAGGAGCGGCCAAGTCTACCTACTGTTTATGCGCACTCACGCCCCCCGCCGGTCTGCCCCGGAACTCTAACGAACAAATCGAAGCTGCCGTTTTCCGGCGGGGCATTACTGTCCGATGTTTTCACGCATACCAAAACTATCATACCGTCTTGCCTTCGGGTCTTGAGATAGCAACCAAGTAGGAGCAGACGCGGGCCCCTTATCGCTGTGACCCCGCACTATCAACAGCGTCGCGGTACCTTTGCAAACCAGCGTTGCTCTAAATGCCTGTCCAAGCCGGGTCAGAACGCGACCTCCTACGGGCTGTGCCACCGTCTAGCGTAGGGTTCACTAGGACGGAAGGACGCGACCTGAGATGCAGTAGTTATAGAAGGCGACGGCAGGCTAGGGTACTAGTGTGTGGGAGCGACGCAGCGTCTCGTAATTCGCCTTCGCACCTGTGCGAGCGACGGTACGAGCTGCGTCGTCAGGTGTAGCGAGAGGTGGGAGTACCTAAAGGCGTGACCGCGGAACTGGACTCCATAGGCTTTGGCCCACGAATAGGTTTAAAATGTAGGTGCGGAGCTTCGTACACTGGGAAGGATTTACCATGCGCGCCGCGCTGGAGGTCTCGGCTGGAACTATTGCTCTCAGGCGTGCCTCGCAATCCCTACTTGCGCAATTCGCCAGCGCACCAGCCGGAAGTTAGCTGTCCAGAAGGCAGGCGCAATCGTCACTCTCCATTGGGCGACAAGACCCGCCGGGCCACCTGCCACCCCGGGCCATCACGGCGAGCGTGCGGACTAGCATCGCGCGGTTGCCGGCGGCGCGCCGCGGCTTGCAATCGAGCCGGTGCCGCGCAGGGCGCGCGGGCGGCCCGCCTGCGGGCAGGGGGCGCAGCGACGAGTCAGTGCCCTGCGCGACAGGAGGGAGTCGGGGGCCGCCGGCGCACGCACGGCCGCGGTGGTCCAGGGGACCGCGCCGCCCCCGTCGGTGAGGCCCCGCTCTGGCCATCCGGTAATGGGTGAGCGGGGCGCTTTCCCGGGGGCCGTACGGCCCGGGTACTCTCGCGGTCGCGCCGGCGTTGGCAGCCGGAGGCGTACCCGGCCCCCTCGGAAGGCGGTCGGTCGGAGCCGCACCGTCGCCCCCACGGGTCGACCGGCCGGCCTCGCTGCGCCGCATGAAGGGCCGGACGCCCCCCCCAGCGAACCTGCCCCCGGCTGTCTTCCCCCTAGACCTTCCCGTCGACGTGCGCACCGCGCGTTTCGGGCCGGGGGGGCCCAGGCCCCGAGGCGCGGTTGATCACCCCGATTCCCCGCGGCGAGCCCCCGCGCGGCGTCCGCCGTGCCCCACCCAAGGACTCTAGAGGGCCCCGCGTGGGCGCCTCCAGTGTCTACCGGATCCCGCAGTCACTGCGGCCCACGGCCCGGGGGGCAGGCTAACGCGCCCCCGCGGCGGTGCGACCGACCACAGGGCAAGTGCTCCCAGCCGTTCACCCGCGTAACCGGCCGGCGGGCGCACGCGCCGCGCGGGTCGCGGCCAGTCGCGCGTCGCGCAGGCAGCGGCGACCCCCTCGGCAACGCGCCGTTCATCGGGACCGGGGCGCACGTGTCGCGCCTGGGCCCCCGGGCCTGCAGCCATGGCATCACGCCCCAAGCCCCTCCCCTAGCGCGAGGGGGGCGACGAGGCGTCCCTCTGGGGCGGGCGCTGCCGACCGGCCCGCCAGGGTCCCCCCGCGGCCGCCCCGGTGGCC     
O       TTTGATTTTGTGACTAACTTTCTTTAATAATATCACAATAACACTACTAAATTCGATCATATAATGAATTAGAATACAATTACTATAAATAAAGACGATATCTACTACAGTGTAATTATCTATAAACTATGATGCTATTACCTAATGAATTTAATTTTAGACATTATAAGAAAAACATACGTAATTTGTTTAAATTAACTAATTGTATTTTAACAGTTAACCTCAATTATTAACATTTAATATAAGAATTAATTGACTAATTAAACCCTTAATCAAAATCTTCTTATATTCTTTAAGTTCGATCTACATAATGGAAATTATTTTGTTATTTACGTATGATATAAGAATTTGATTGATAGGGGGATTACTACAAATTAAATTTTATAAAAATGTTTAAACAAAGGTACAATCTGAAAATAATTTCCATATTCCAATTACTATATTTTATTGAATAACTTGAATTGTTTATTTGTAGTTCATAAAAAGATATTTGAATAAATTGTTTTCGAAAATGAAAATATATTAACAATTAATACAAATATTTAGTACAAAAACTACTAATAATATTTTATAGGTAATATAATCACACTTAAGTGGACTATTAGTTTTTTTAATAGATAAATTATAAATTTAATATAACGACACAAATATTAATAACTATAATTATCGATAAAATCCGAATCATAAGTCTTTAGACCTAATCAACTAATTGAATCAAAGAGACTTTAAAGATCAATATTAAAGCCACTTCATAGTATTTTAGCACATATAAAGATGTCTGATTTATATTTGTTAAATTGATGGTATATCTATGAATTAAGATAAGTATTAATTGACTAGAATAGGTTATAACTTAATAGAAGATAAATAATAATTATCTTATGGAGCATATAAAAAAATAAATTTTCGAAAAAAGATTATCTATTTAAATTAAGTGAATCTAATAATGAAAAATTAGAGTATATATATACATAATTCGAAATTTTATTAACAATACGTTATAGTTAAAATGGGACACATGAATGTAGGTAACCGCCTTCTATATCTAGGATAACCGCTAACTCATGGAAGTTGAATACGAAGCTGGTTAAATCCACATCAAATGTGATTAGAATTGATAACTGTGGTAAATAAGAACTAAATAATATTTAGATCACATGTTCCTCATACTTCTACCAACTCTACGCTCTTTAATTGGAGATAGTGCCACTAGAAGATCAACAGAAATTACGACTTTTCTATGATTCGAACCATTAGAGCCATTTTTGATAAGGCGGTGCTGTTACGAAAGATTACAGCGTAACGGGATGATATAGACTTCATAATATATGAAGTTCCTAGCCTTAATCTTCAAATAGTGAGGTCTCATTGTTGTTATTTTGTATTGTATATATAATTGGTGCTGCCTCACAAGTCTGATACGTAATTAAATTCTTTTCGCTGGGTATATAATAATGGGAACTAACGGTTATAAGATCCTAATATACGGTAGCACTTCATGTACTGTGTCCCCACAGTCGATTGTTCGTTCTAGTAACCTGGGTTACATTATCTTCACTCTACGAATTGAGTTCTTCGCACTACCATTAGTCTGTTCTTCACAGTGCGTCTTATCATCATATTGACATTAAGTATGAAAGGCCAAGTACTATCGGTATTCGTCTTAGATCACGTACACATACGGTACTTCTGGGTATGTTATTGATTATTAAAATTATTAGCCAAAGGTGAAATAGCTGAGATCGCGTCATTTTACGTACTCACACTCTAAGGTTCACAAATGCTACGCACCAGTGAGGCTATAGCGGTTCTTATTAAGACAGGGCGAACTCTACGAAGACCCGAACTCAACCGCTGATCAAAAAGACATGTCATCAGATAAAGCCTAATTATTCCAGCGGCTTCAGCGGCTAATCGATGTACCCACGTTCACATTTCTCTTGCTACATCCATAGTATGGATTACCAATTTATTAAGAAGATCGATAAATGAGAATAAGTGTAGGTACGTTTCATGAACCAACTGACACCTGCGTTATCTCGTTGCAATATCTCGTGACCCTGCTACTTGAGATTGAACGCTGCCGCGCCAGGGCCTACACCGCATCCTGATCGTTAGCCGGGTCGCTCTGTCCCGTGGGGGGGGCAGAGGGCTTCCTGAAGGAGGCCCAGTCCGAATTGTGCAGCTCGGCGTCTGGGCAGGGATAGCCCCGTACCAAGAGTGACGCCGTAAGACCTCCGGTCTGCCTCACGCTGCGGCTCCACAGCCCATGAGCGGCCAAGTCTCCCAACTGTCTATGCGCACCCAAGCCCCCAGCCGGTATGCCCCGGAACTCTGGTGAACAGATCGAAGCTGCCTTTCTCCTGGGGGGGTTTACTGGCCGGTGTATTGACGCATACCAACACTATGATACCGTCTTGCCCTAGGGTCTTGAGATCTCACCCAAGTAGGAGCAGACGCGGGCCCCATATCGCCGTGACCCCGAACCATCAACAGCGGCGGGGTACCTCTGCAAATCGGCGGTGCTCTAAATGCCTGTCCAAGGCGGCTCAGAACGCGTCCTACTACGAGCAATGCCACCGTCTTGCGTCGGGTTCACTAGGACGGGAGTACGCAACCTGAGACGCAGTAGTTATAGAAGGCGGCGGCAGACTAGTATAGTAGTATGTGGGAGCGACGCAGCGACGCCTGATTCGCCTTCGCACCTGTGCGAGCGACTCAACAGTCCGGGTCGTGAGGTTTAGCGAGAGGTGGTAGTACCTAACGGCGTGGCGCCGGAACTGGAATCCATAGGTTTCGGCCCACGAATAGGTTTAAAATGGAGCTTCGCAGTTTCGTACACTGGGAAGGATTTAGCATGCGGTCCGCACTCCGGGACTGGGCTGGACCTATTGCTCCCAGGCCTGCTTTGGAATCCCTATTTGCGCAATCCGCCACCGCCCCAGCCGGAAGTTCGCTGTCCAGAAGCAAGTCGCCATCGTCACTCTCCATTGGGCGACAAGACCCGCCGGCCCAGCTGCCACCGCGTGCCATCACGGCGAGCGTGCGGACCCGCCTCGGGCGGTTGCCGGCGGCGCGCCGCGGATGGCGATCGAGCCGACCCGTCGCAGGGCGCGCGGGCGCCCCCCCTGCCGGCACGGGGCGCAGCGACGAGTGAGTGCCCTGCGCGAGAGGAGGGCGTCGGGGGCCGCCGGCGCACGCACGTCCGCGGCGGTCCATGGGAGCGCGCCGCCGCCGTCGCTCAGGCCCCGCTCTGGTCGTCCGGTAATCGGCTAGCGGGGGGCTGTCCCGGGGGCCGTAATGCCCGGGTACCCCCCCGGTCGCGCCGGCGTTGGCACCCGGGGGCGTGCCCTGCCCCCCCGGAAGGCGGTCGGTCGAAGCCGCGCCATCGCCCCCGGTGGCAGACCGGGCGGCCTCCCTGCTGCGCATAGAGAGCGCGACGCCCGCCGCCGCCAAGCTGCCCCCGGCTCTCCCCCCCCTAGACCTTCCCGGCGATGTCCGCAGCGCGCCCTGCGGCTCGGGGGGGCCCAGGCCCCGAGGCCCGGGTGGTGACGCCGATTTCCCCCGGCGAGCCCCCGCGTGGCGTCCGCCGTGCCCCACCCAAGGCGTCTAGAGCGCCCAGCGTCGGCGCCCCCAGGGTCTACCGGCTCCCGGAGTCACTGCGAACCCCGGCGCGGGGCGCCGGCCAACGCGGGCCCGCGGCGGGGAGACCGAGCACCGCGCAAGTGCTCCCGCCGGTTCACCCCTGTAACCGTCCGGCCGGCGGAAGCGCCGCGCGGGTCCGGGCCAGTCCCGTGTCGCGCAGGCAGCGGCGACCGCCTGGGCAACGCGCCCTTCAGCGGGAGGGGAGGGCACCTATCGCCTGTGAGTCCCCGGGCCTGCAGCCACGGCAACACGCCGCAAACCCCTCCCCTAGCCCGAGGGGGGCCACCCGCCGCCCCTCTCGGGGGGCTGGGGCCGACCGGCCCGCCAGGGTCCCCCCGCGGCCGCCCCGGTGGCC     
N       TTTGATTTTGTGATTAACTTTCTTTAGTAATATCATAATTACACTTCTTACTACGATAATATAATGAATGTTAATACAATTTCTAGAAATAAAGATGAGATCAACTACAGTTATATTATCTATAAACATTGATTATATTACCTAATGATTATTAATTGAGATATTATAAGAAAAACATAAGTAATGTGTTAAGATTACCTTATTTTTTATAAGCAAGTACCCTCAATTATTTATACTTAATCTAAAAATTAATTTACTAATTAAACCCTTAATTAAAATCTTCTTAGAATTATTCAGTTCGATCTACATAATGAATTTTATGTTGTTATTAACGAATGATGTAAGAAGTTGATAATTAGGGAGATTACTACAAATCAAATTTTATAAAAATGTTTAAACTAAGGTAAAATCTTTAAATAATTTCCATATGCCAATTGTTATATTATATAGAATAAATTGAATTGTAAATTTGTATTTAATAAAAAAATATTTGTATAAATGGTTTTCGAAAAGGAAAGTTTATTAACAATAAATACAACTATTTTGAAAAAACACATCTAATAATATTTTAAAGGTAATTAATTCACATTTAAGTGGACTATTAGTTTTTTTAATAGATAAATTATTAATACAAAATAACGACACAAATATTATTAACTATAAGTATCGACAAAATCTGAATCAACTGTCTTTAGACCTAATCAACGAATTGAATCAAAAAGACTTTAAAGATCATTTGTAAAGCCTCTTCTTAGAATTTTTGCACATATCAAGATGTTTGATGTATATTTGTTATATTGATGGAATACCTATTAATTAAGATTAGTATTTATTGACTAGAATAGAATTTAATATATTATAAGATAAAAATTAATTATCTTATGGAGCATATAAATAAACAAATTTAAGAAAAAAGTTTATCTTTTTAAATGAAGTTATACTAATAAAGTAGAATTTGCGTATAAATATACATACTTCGTAATTTTATTAACGATACGTTATAGTTAAAACGAAACAAATGACGGTCGGTAACCGCGTTCAATACCTTGGATAACCGTTAACATATGAAAGTGGGATACGAAGCTAGTTAAATACAGATTAAATGTGATTAGAATTGATAACTGTAGTAAATACGAACTAAAGGACATTTACACCACCTGTACCTCATATTCCTACGTACTCAGCGCTCTTTAAGAGGAGTTAGTGCCACAAGAAGAACAACCGAAATTACGACTTTACTATTATTCCTATCATTAGAGCGATTATTGATAACGCGGTGCTCTCACGATAGGTTACAGCGTAACGCGATGATAAAGACTTCATAATATATAATGTTCCTAGTCTTTATCTTCAAATCGTAAGGTCTCATTGTTGTTATATTGTAATGTATATATAATTGGTGCTGGCTCACAAGTCTGATACGTAATTAAATTCTTATAGCTGTGTATATAATTATGGGTACTAACAGTTATAAGATCCTAATATTCCGTATCACTTCATGTACTGTAACCTCACAGTCGATTGTTCGATCTAGAAACCTGGGTTACATGATCTTCACTCTACGAATTGAGTACTTCGCACTACCATTAGTCTGTTCTTCACAGTGCATATTATTATCATATTAACATTAAGTATGAAAGGCCAAGTACTATCGGTATTCGTCGTAGTTTGCCTACACATATGGTATTTCTTGGTATGTTAATGATTATTAAAAGTAATAGCCAAAGGTGAAATAGTTGAGAGCGCGGCATTTCACGTACTCACACTCTAAGGTTCACAAAGGCGACGCACCTGTGAGGAGATGGCAGTTCTTATGAAGACAGGTCGAACTCTACGAAGTCCCGAACTCCACGGATGACCAAAAAGACAAGTCAAAAAATAAAGCCTAATTATTACAGCGGCTTCAGCGGGTATTCTTTGTACCCTCGTATACATGTATCTTCCTTCAGCCACAGTATGGATTCGCAATTTATTAAGAAGATCGAGTAATCAGAATGATTGTAGGTGCGTTCCATGGACCAACTGCGGCCGGCGTTATCGCCTTGCAATATCTCGTGACTCTGCTTCTTAAGATTGACCGCTGCCGCGCCAGGGCCGACAGCACATCCTGTTCGTTAGCGGCGTTGCTCTGTCCCGTGGGGGGGCCTGACGGCCTCCTGAAGGAGGCCCAGCCCGAATTGTGCAGCGCGGCGTCTGGGCGTGGATAGCCCCTTACTAAGATTGACGCCGTAAGACCTCCGGTCTGCCTCCGCCCACGGACCCACCGCCCACCAGCTGCCAAGTCTGCCTATTGTCTATGCGCACCCCAGCCCCCGGCCGGTCTGCCCCGGAACTCTGGTGAACTAATCGAAGCTGCGGTTCTCCGGTGGGGGATTACTGTCCGATGTCTTGACGCATACCATAACTATCATACCGTCTTGCCCTAGTATCCTGAGATAGCAACCAAGTAGGAGCAGACGGGGGCCCGCTATCGCAGTGAGCCCGCACTATCAACTGCGGCGCAGTACTTCTGCAAATCAGCGATGCTCTAAATGCCTGTCCTAGGCGGGTCCGAACGCGTCCTCCTACGGGCAATGCCACCGTCTAGCGGTGGGGTAACTAGGACGGAAGGACCCAACCTTAGGTGCAGTCGTTATAGAATGCGGCGGCAGACTAGGGTAGTAGTATGTGGGAGGGACGCAGCGACCCCTGATTCGCCTTCGCACCTCTGCGAGCGACTAAACGGGCTGCGTCGTGAGGTTTAGCGAGAGGTGGGAGTACCTAAAGGCGCGATGGCGGAACTGGAATCCATAGGCTGTGGCCCACGAATAGATTGAAAATGTAGCTGCGCAGCTACGTACACTGGGAAGGATTTGTCATGTGCGCCGCGCTGGAGGTCTCGGCTGGAGCTTTTGCTCTCAAGCGTTCCTTGTAATCCCTGCTTACGCAATTCGCCATCGCGCCACCCGGAAGTTCGTTGTCCAGAAGGCAGGAATCATCGTCACTCTCCAATGGGTGACTGGCCCGGCCGGGCAAGCTGCCACCGCGGGCCATCACGGGGAGCGTGCGGACTAGCGTCGCGCGGTTGCCGGCGGCGCGCCGCGGCTGGCGATCGGGCCGATGCCCCGCAGGGCGCGCGGGCGCCCCCCCTGCGGGCAGGCGGCGCCGCGACGAGTCTGCGCGCTGCGCGAGAGGAGGCCGTCGGGGGCGGCCGGCGCCCGCACGCCGGCCGCGGTCCAGGGGAGCGCGCCGCCCCCGGCGCTCACGCCCCGCTCTGGCCGTCCGGTAATGGGGGACCGGGGAGCTGTGCCGGGGGCCGTATGGCGCGGGTACTCCCCCGGTCGCGCCGGCGTTGGCAGCCGGAGGCGTGCCCGGCCCCCGCGGAAGGCCGTCGGTCGGAGCCGCGCCGTCGCCCCCTCTGGGAGACCGGCGGGCCTCGCTGCGGCGCATCGAGAGCGCGACACCCGCCTCCGCCAATCTGCGCCCCCCTGTCCTCCCCCTAGACCTGCCCGCCGACGTCCGCACCGCGCGTTCCGGCCCGGGGGGGCGCAGCGCCCGGGGCGCGGGTGGTCACCCGGATTCCCCCCAGCGAGCCCCCGCGCGGCGTCCGTCCTGACCCATCCCAGGACTCTAGGGCGCCGAGCAAGGGCGCCTCCAGTGTCTACCGTAGCTCGGAGCCACTGCGCCCCACGGTGCGGGGCCCCGGCCAACGGCGTCCCGCGGGGGGGCGACCGAGCACGGCGCAAGTGCTCCCCCCGGTTCACCCGAGTAACTTTCCGGCCGGCGCACGCGCCGCGCGGGTCGCGGCCAGTCGCGTCTCGCGCAGGCAGCGGCCACCCCCTGGGGAACGCGCCCTACAGGGGGATGCGTGCGTATGTGTCGCCCGTGTGTCCCGGGGCCTGCACCCATGGCAACGCGCCGCAAACCTCTCCCCTAGCCCGAGGGGGGCCACGAGGCGCCCCTCTGGGGTGGCAGCTGCCGACCGGCCCGCCAGGGTCCCCCCGCGGCCGCCCCGGTGGCC     
M       TTTGATTTTGTGATTATCTATCTTTAGTAATATCAAAATTACACTACTTAATGCGTTAATAAAATGAATTACAATACAATTTCTAGAAATAAAGAAGAGATCAACTACAGTGTTATTATCTAGAAACAATGATCATATTACCTAATGAATATATGTTTAGAAATTATAAGAAAAACATAAGTAATGTGTTTATAATACCTAATTTTTTATTAGCAATTAAGCTCAATAATTTATATTTAATATAATAATTAATTTACTAGTTAAACCCTTAATTCAAATCATCATATAATTTTTTAGTTCGATCCACATAATGAATCATATTTTGTAATTTACGTATGATATATTAAGTTGATCATTAGGAAAATTACTAAAAATAAAATTTTATAAAAATGATTAAACAAAGGTACAATCTTATAATAATTTCCATATACTAATTATTATATTAAATAGAATAAATTGAATTGTTGATTTGATTTTAAAAAAAAGATATTAGAATATATTGTCATCGCAAAGGACAATATATTAACAATTAATACAAATATTTAGAAAAAAGACAACTAATAATATTTTATAGGTAATTTAGTTACACTTAAGTGGACTATTTGTTTTTTTAATAGATAAATTATTAATAGAAAATAACGACACAAAGATTATTAGCTATTAGTATCGACAAAATCTGAATCATAAGGCTATAGACCAAATCATCGAATTGAGTCAAAGAGACTTTAAAGATAAACATTAAAGCCTCTTCATAGAATTTTAGCACATATAAAGATGTTTGATGTATATTTGTTATATAGATGGTATATCTATTAATTAAGATAAGCATTCAATGACTAGAATAGAATATTATATATTATAAGATAAAAATTAATTATATTTTGGATCATATAAAAAAATAAAATTATGAAAAAAGTTTATCTATTCAAATCGAGTTTTACTAATCAAGATGTATTAGCGTATAAATATACATATTTCGTAATTTTATTGTCATTACGTTATATTTAAAATGGTACATAAGAAAGTCGGTAACCGCAATATATATCTAGGATAACCGTTATCGTCTGAAAGTGGTAAACTAAGCTAGTTAAATACAGATTACATGTGATTAGAATTGATAACTGTAGTAAATAATAACTAAAGAATATTTACATCCCATGTTCCTCATACTCCTACGAACTCAACGCTCTTTAAACGGAGATAGTGCCTCAAGAAGATCAACCGAAATTACGATTTTTCTATTATACCTATTATTAGAGCCATTTTTGACAATGCGGTGCTCTCACGATTGGTTACAGCGTAACGGGATGATACAGACTGCATAATATATGACGTTCCTAGTCTTTATCTTCAAATCGTAAGGTCCGATTGTTGTTATATTGTATGGTAAATATAATTGGAGCAGACTCACAGGTCCGATACGTAATTAAACTCTTTTCCCTGGGTAGATAATCAGGGGAACTAATTGTTATGAGATCCAAATATTCGGTAGCACTTCATGTACTGTATCCCCACAGTCGATTGTTCGATCTAGTAACCTGGGTTATATGATCATCACTCTACGGATTGATTCGTTCGCACTACCATTACTCTGTTCTTCACAGTGCATATTGTCATCATAATCACATTAAGTATGAAAGGCCAAGTACTATCGGTATTCGTCGTAGTTCACGTACACATATGGTACCTCTGGGTATGTTAATGATTTTTAAAATTATTAGCCAAAGGTGAAATAGTTGAGATCGCGACATTACACTTACTCACACTCTAAGGTTCACAAACGCCAAGCTCCGGTGATGCTATGGCAGTTCTTATTAAGACAGGACGAACTCTACGAAGACCCGAACTTAACCACTGACCAAAAGGACATGTCAAGACATAAACCCTAATTATTTCAGCGGCTTCAGCGGGTAATCTTTGTACCCACGTCTACTTGTCTCTTACTTCATCCATAGTATGGATTCGCAATTTATTAAGAAGATCGAAAAATGAGAATAAATGTCCATGCATTCCTTGGACCAACTGCGACCGGCGTTATCGCGTTGCAATATCTCGTGACTCTGCTTCTTAAGATTGTTCGCTGCCGCGCGAGAGCCTACACCACATCCTGTTTGTGAGCCGGGTCGCGCTGTCCCGTGGGGGGGGCCGAGGGCCCCCTGAAGGAGGCCCAGCGCGAATTGTGCTGCTCGGCCTCTAGGGGTGAATAGCCCGGTACTAAGAGGGACGCCGTAATACCTCCGGTCTGCCTCAAACCACGGCTCCACAGCGCATCAGCGGCCTAGTCTCCCTAGTGTATATGCGCACCCATGCCCCCAACCGGTGTGCCCCGTAACCCTGGTGAACAAATCGAAGCTGCCGTTCTCCGGCGGGCGGTTACTGTCCGATGTCTTGACGCATTCCAAAACTATCATACCGTCTAGCCCTAGGGTCTTGAGATACCAACCAAGTAGGAGCAGACGCGGGCCCCCTATCGCCGTGACCCCGCACTATCCAAAGCGGCGCGGTACCTGTGCAAATCAGCGTTGCTCTAACTGCCTGTACAAGGCGGGTCAGACCGCGTCCTCCTACGGGCGATGCCACCGACTCGCGTCGGGCTAACTAGGACGGAAGGACGCAACCTGAGATGTAGTAGTTATAGAATGCGGCGGCAGACTAGGGTAGAAGTCTGAGGAAGGGACGCAGCGGCTCCTGCTTCCCTTTCGCACCTCTGCGAGCGACTCCACGTGCTGCGTCGTGAGGTGTAGCGAGAGGTGGGAGTACCAAAAGGCGTGGAGGCGGAACTGGAATCCATACGCTTTGTCCCACGCATAGATTTAAAACGTAGCTTCGCAGCTTCGTACACTGGGAAGGATTTATCATGCGAGCCGCGCTGGAGGTCTAGGCTGGAACTCTTGCTCCCAGGCGTACCTTGGAATCCCTACTTTCGTAATTCGCCACCGGACCAACCGGAAGGTCGATGTTCAGAAGGGAGCCACCCTCGTCACTCTCCATTGGGCGACAGGACCCGCCGGCCCAGTTCCCACCGCGGGCCATCACGGCGAGCGTGCGGACTAGCGTCGCGCGGTTGCCGGCGGGGCGCCGGGGCTGGCGATCGAGCCGATGCCTGGCAGGGCGCGCGGGCGCCCCCCCGGCTGGCAGGGGGCGCCCCGACGAGTCCGCGCCCTGCGCGAGAGGAGGGCGTCGGGGGCCGCCGGCGCCCGCACGGCCGCGGCGGTCCGTGGGAGCGCGCCGCCCCCGTCGGTCAGGCCCCGCTCTGGCCGTCCGGTAATCGCGTAGCGCGGCGCTTTCCCGGGTGCCGTACGGCCCGCGTACCCTCCCGGTCCCGCCAGCGTTGGCGACCGGCGGCGTGCCCGGCCCCCTCGGAAGGCTGTCGGTCGGAGCCGCGCCCTCGCCCCGACTGGAAGACCGGCCGGCCTCTCTGCGGCGTATGGAGAGCGAGACGCCCGCCGCCGCCAATCTGCTCCCCGCTGTCTTCCCCCAAGACCATCCCGGCGACGTCCGCACCGCGCTTTGCGGGGCGGGGGGGCCCAGGGCCGGAGGCGCGGGTGGTGACCCGGATTCCCCGCGGCGAGCCCCCGCGCGGCGCCCGACGTGCCCCACCCAAGGACTGTAGAGCCGCCAGCGTGGGCGCCTCCAGTGTCTACCGTATCCCGGAGTCACTGCGCCCCACGGCGCGGGGCGCCGGCCAACGCCCACCCGCGGCGGGCCCACCGAGCACGGCGCAAGTGCTCCCGGCGGTTCGCCCGTGTAACGGCCCGGCCGGCGCAGGCGCCGCGCGGGTCGTGGCCAGTCGCGTGTCCCGCAGGCAGCGGCGACCCCCTCGGCAACGCGCCCCGCAGCGGGACGGGTGCGCACCTGTCGCCCCTGGGTCCCGGGGCCTGGGGCCATGGCAACACGACGCAACCCGCTCCCCTAGCCCGAGCGGGGCCACGACGCGGCCCGCTAGGGGGGGCGCTGCCGACCCGCCCGGCAGGGTCCCCCCGCGTCCGCCCCGGTGGCG     
L       TTTGAATTTGTGATTAACTTTCTTTAGTTATATCATAATTACACTACTTATTACGATAATATAATAAATTAGAATTCAATAATTAGAAATAAATAAGAAATCAACTACAGTTTTTTTATCTATAAACACTGACCCTATTTCCTAATGAAAATTTATTTGGAAATTATAAGAAAATCATTCATAATGTGTTAAGATTACCTAATTTTTTATTACCAATTGACCTTAATCAATAATATTTAATATAATAATTAATTCACTAATCAAACCCTTAATTAAAATCTTCTTATAATTATTAAGTTCGATGTACATAATGAATTTTATTTTGTTATTTACGTATGATATAATAACTTCATCATTAGGAAGATTACTACAAATAAAATTTTATAAAAATGTTTAAACAAAGGTACAATCTGAAAATAATTTCCATAAACCAATTCCTATATATTATAGAATAAATTGAATTGTATATTTGTATTTAATAAAAAGATTTTTGTATTAATTGTAATCGAAAATGAAAATTTATTAACAATAAATACAAATATCTAGAAAAAAAACAACTAATAATATTTTATAGGTAATTTAGTCACAATTAAGTGGACTATTAGTTTTTTTAATAGATAAATTATTAATAGAAAATAACGAAACAAATTTTATTAACAACAAGTATCGACCATATCAGATTCGTACGTATTTAGACCTAATCTACGAATTGAATCAAAGAGACTTTAAAAATCATTAATAAAGCCACTTTATAGCATTTTTGCACATATTAAGATGTTTGATTTATATTTGTTAAATTGATGGTATATCTATCAATGAAGATAAGTTATAATTGACTAGAATATAATATAACATATTATAAGATAAAAATTAATTATCTTTTGGAGCATATAAAAAAATAAATTTAATAAAAAAGTTTATCTATTTAAATAGAGTTATTCTAATAAAGAAGAATTAGCGTATATCTATACATAATTTGTAATTTTGTTAGCAATACGTAGTAGTTATATTGGTACATATGATAGTCGGTAACCGCTCTCCATATCTAGGATAACCGATAACATTTGAAAGGGGTATGCCAAGCTATTTAAATACATATTAAATGAGATTAGAGTTGATAACTGTAGTAAATAAGAACTATAGAATATTTTCAACACCTGTTCCTTATACTCCTAAGAACTCAACGCTCTTTAATTGCAGATAGTGACACAAGTAGATCAACCGAAATTACGACTTTTCTATTATTCATATCATTAGAGCTATTTATGATAAAGCGGTGCTCTCACGATAGGTTACAGCGTAACGGGATGATAGAGACTTCATCATATATGATGATCCTAGTCTTTACCTTCAAATCGTGAGGTCTCATTGTTGTTATATTGTATTGTATATATAATTGGTGCTGACTAACAGGTCTGATACGTAATTAAATTCTTTTGGCTGAGTAAATAATAATGGGTACTAACTGTTATAAGATCCTAACATTCGGTAGCACTTCCTTTACTGTATCCCCACAGTCGATTGTCCGATCTGGTAACCTGGGTTACTAGATCATCAATCTACGGATTGAGTACTTCGCACTACCATTATTCTGTTCCACACAGTGCATCATATCAACATAGTTACATTAAGAATGAAGGGCCAAGTACTATCGGTATTCGTCGTAGATCTCTTACAAATACGGTACTTCTGGTTATGTTAGTGATTTTTAAAATTGTTAGCCAAAGGAGAAATAGTTGAGATCGCGTCATTTCACATACTCACACTCTAAGGTTCACAAATGTGAAGCAGCGGTGACGCTATGGCAGTTCTTATTAAGACAGCACGAACTCTACAAAGACCCGTACTAAACCGCTGACCAAAAAGACATGTCAAAAGATAAAGCCTAATTATTACAGCGGCTTCAGCGGTCAATCTTTGTACCCTCGTTTGCATTTTTCTTACTTCATCCACAGTATGGATTCGCAATTTATTAATAAGATCGACAAATGAGAATAACTGTTGGTGCGTTCCCTGGACCAAATGCAACCCGCGTTATCTCGTTGCAATATCTCGTGACTCTGCTTCTTCCGCTTGATCGCTGCCGCGCCAGGGCCTACACCACATGCTGTTCGTTAGCGGGGTTCCTCTGTCCCGTGGGGGGGGCCGACGGCCTCCTGAAGGAGGCGCAGCCCGAAGTGAGCAGCTCGGCGTCTGGGCGTGGATAGCCCCTTACTAAGAATGACGCCGCAAGGCCTCCGGTCAGCCTCACGCCACGGCTCCACAGCCCATCAGCGGCCAAGTCTGCCTACTGTGTATGCGCACCCAAGCCCCCGGCCGGCGTGCCCCGGAACTCTGGTGAACAAATCGAAGCTGACCTTATCCCGTGGGCAGTTACTCTCCGATGTCTTCACGCATATCAAAACTATCATAGCCTCTTGCCCTAGGGTCTTGGGATAGCAACCAAGTAGGAGCAGACGCGGGCCCCATATCGCCGTGACCCACCACTATCAACAACGGCGCGGTAACTCTGCAAATCAGCGTTGAGCTAAATGCCTGTCTAAGGCGGGTCAGAAGGCGTCCTCCTACGGGCTATCGCACCGTCTAGCGTCGGGTTAACCGGGACGGAAAGACGCAACCTGAGGTGCAGTAGTTATAGAAGGCGGCGGCAGACTAGGATAGTAGTATCTGGGAGGGACGCAGCGACGCCCGATTCGCCTCCGCACCTCTGCGAGCGACTCAACGGCCTGCGTCGTTAGGTGTAGCGAGAGGTGGGAGTACCTAAAGGCGTTGCGGCGCAACTGGAATCCATAGGCTTTGGCCCACGAATAGATTTAAAATGTAGCTGCTGAGCTTCTTACACTGGGAAGGATTTACCATGCGCGCCTCGCTTGAGGTCTCGGCTGGAACTATTGGTCACAGGCGTGAGTGGGAGTCCCTACTTGCGCAATTCGCCACCGCACCAGCCCGAAGTTCGCTGTCCAGAATGCAGGCCCCATCGTCACTCTCCATTGGGCGACAGGACCGGCCGGCCCAGCTGCCACCCCGCGCCATCACGGCGAGCGTGCGGACTAGCGTCGCGCGGTTTCCTGCGGCGCGCCGCGGCTGGCGATCGAGCCGACGCCTCGCAGGGCGCGCGGGCTCCCCCGCTGCGGGCAGGGGGCGCAGCGACGAGTCAGCGCCCTGCGCGAGCGGAGGGCGTCGGGCGCGGCCGGCGCGCGCACGGCCGCGGCGGTGCATGGGAGCGCGCCGCCCCCGCCGCTCAGCCCCCGCTCTGCCCGTCCGGAAACGGGGAAGCGGGGCGCTTTCCCGGGGGCCGTACGGCCCGGGTACTCACCCGGTCCCGCCGGCGTTGGCCACCGGTGGCGTTCCCGGCCCTCTGGGAAGGCTGTCGGTCGGAGCCGCACCATCGCCCCCACCAGAAGACCGGCCCGCCTCTCTGCGGCGCATGGCGAGCGAGACGCCCGCCCCCGCCAATCTGCCCCCAGCTGTCTTCGCCCGAAACGTTCCCAGCGATGGCCGCAGCGCGCCATGCGGCTCGGGGGGGCCCAGGGCTCGAGGGGCGGGTAGCTACCCCGATTCCCCCCGGCGAGCCCCGGCGCGGCGTCCGCCGTGCCCCACCCAAGGACGCTAGGGGGCCCCGCGTGGGCGCCTCCAGTGTCTACCGTATCCCGGAGTCACTGCCCCCCCCGGCCCGGGCCGCCGGCCAACGAGCCCCCGCGGCGGGGTGACCGCGCGCGGCGCAACTGCTCCCGGCCGTTCACCCGTGTAACCGGCCGGCCGGCGCACGCGCCGCGCGGGTCGCGGCCAGTCGCGTATCGCGCAGGCAGCGGGCGGCCCCTCGGGAACGCGCCCTCCAGCGGGACGGGCGCCCACCTCTCGCCGATGCGTCCCCCGGCCTGCAGCAATGGCAACGCGCTGCAAGCCGCTCCCCTAGCCCGAGGGGGGCCAAGAGGCGCCCCTGTCGGGGCGGCGGTGCCGACGGGCCCGCCAGGGTCCCCCCGCGGCCGCCCCGGTGGCC     
K       TTTGATTTTGTGATTAACTATCTTTAGTAATGTCATAATAACACTACAAAATTCGACAATAGAATGAATTAGAATACAATTTCTAGAAATAAACAAGAGATCAACTACTGTGTTTTTATCTATAAACACTGATCGTATTACCTAATGAAAATATATGTTAAAATTATAAGAAAAACATTCGTAATGTGTTAAGATTACCTCATTTTTTATTAGCAATTTAACTCAATTATTAATACTTAATATAACAAATAATTTAATAATAAAACCCTTAATTAAAATCTTCTTAACATTTTTAAGTTCGATCTACATAATGTATTATATTTGGTTATTTAAGTCTGATATATTAAGTTGATTATTAGGGATATTACTACAAATAAAATTTTATAATAATGTTTAAAGAAAGGTACAATCTGAAAATAATTTCCATATACCAATTATTATATTAAATAGAATAAATTGAAATGTTAATTTGTATTTAATAAAAAGATTTTTGTATTAATTGTTATCAAAAAGGAAAATTTATTAACAATTAATACAAATATTTAGATAAAAAACAACTAATATCATTTTAAAGGTAATTTAGTTACATTTAAGTGGACTATTAGTTTTTTTAATAGTTAAATTATTAATAGAAATTAACGATACAAATATTATTAACTATAAGTGTCGACAAAATCAGTATCATAAGTCTAAAGACCTAATCAACGAATTGATATAAAGAGACTTTAAAGATCAATAATAAAGCCTCTTCATAGTATTTTAGCACATATTAAGATGTTTGATGTATATTTGTAAAATTGATGATATATCTATTAATTAAGATAAGTATTCATTGACTAGAATAGAATATAACATATTATAAGATAAACAATAATTATCTTATGGAGCATATAAAAAAACAAATTTAGGAATAAGGTTTATCAAATTAAATTGAGTTAAACTAAAAAAGATGAATTAGCGTATATATATACATAATTCGTATTATTATTAACAATACGTTATAGTTGAACTGGTACAAAGGAAAGTCGGTAACCGCATACTATATCTAGGATAACAGCTAACATATATAAGTGGGATACGAAGCTATGAAAATACAGATAATATGTGATTAGACTTGATAATTGTAGTAAATAAAACCTAAGGAATATTTACATCTCCTGTTCCACATACATTTACGCACTCAACGCTCTCTAATTGGAAATAGTGCCACAAGAAGATCAACCGAAATTACGACTTTACTATGATTCGTATCATTAGAGCCATTTTTGTTAACGCGGTGCTGTCACTAATGGTTATAGCGTAACGGGATGATAAAGACTTCATTAGATATGATTCTCCTAGTCGTAATCTTCAAATCGTGAGGTCCGATTGTTGTTATATTGTATTGTATATATAATTGGTGCCGTCTCAAAACTCTGATACGTAATTTAATTCTTCTCGCTGGGTATATAATCATGGGTACTAACTCTTATAAGATCCTAATATTCGGTAGCACTTCATGTACTGTATCCCCACAGTCGATTGTTCGGTCTAGTAACGTGTGTTAAATGATCTTCACTCTACGAATGGAGTCCTTCCCACAACCATTAATCTGTTCTGCACAGTGAATCATATCATCATAGTCACATTTAGTATGAAAGGCCAAGTGCTATCGGTATTCGTCGAAGTTCCCGTACACATAGGGTAATTCTGGGTATGTTAATGATTATTAAAATTATTAGCCAAAGGTGAAATAGTTGATATCGCGTAATTTCAAGTACTCACACACTAAGGTTCACCAATGCGACGCACCGGTGAAGCGAAGGCCGTTCTGATTAAGACAGGACGAGCTCTACGAAGACCCGAACACAACGGCAGACCAAAACGACATGTCAGAAGATAAAGGCTAATTATTCCAGCGGCTTCAGCGGGTAATCTATGTACCCACGTTTACATTTTTCTTACTACATCCATAGTATGGATTCCCACTATATTAAGAAGATCGACAAGTGAGATTAAATATAGGTGCATTCCCTGGACCAACTGCGACTGGCGTTATCTCGTTGCAATATCTCTTGACTCTGCTTCTTCAGATTGATCGCTGCCGCGCCAGGGCCTACACCTCATCCTGTTCGTCAGCCGGGTCGCTCTGTCCCGTGGGGGAGGCTGAGGGCCTCCTGAAGGTGGCTCAGGCCGAATTGTGCAGCTCGGCGTCTGGGCGTGGATAGCCGTGGACTAAGATTGACGCCCTTAGACCTCCGGTCCGCCTCAAGCCACGGCTCCACAGCCCATCAGCGGCCCAGTCTACCTATGGTGTATGCGCACACAAGCCCCCCGCCGGTCTGCCGCGGAACTCGGGGGAACCAATCGAAGCTGCCGTTCTCCGGGGGGCGGTTACTGACCGATGTTTTGACGCATACCAAAACTATCTTACCGTCTTGCCCTTGGGTCTAGAGATAGCAACCAAGTAGTAGCATACGCGGGCCCCATATCGCCGTAACCCTACACTATCAACAACGTCGCGGTACCGCTGCAAATCAGCGTTGCGCTAAATGCCTGTCCAAGGCGGGTCAGATCCCGTCCTCCTACGGGCTATTCCACCGTTTAGCGTTGGGGTAACCAGGACGGAAGGTCGCAACCCGAGATTCAGTCGTTATAGAAAGCGGCGGCAGACTAGGCTAGTAGTATGTGGAAGGGACGCAGCGCCCCCTGATTCGCCTTCGCACCTGTGCGAGCGCCACAACGAGCTGCGTGATCAGGTGTAGCGAGAGGTGGGAGTACCTGAAGGCGTGGCGGCGGAACTGGAATCCATAGGCTTTGACCCACGAATAGTTTTAAACTGTAGCCGCGTAGCTTCGTACACTGGAAAGGATTTTCCATGCGCGCCGCGCTGGAGGTCTCGGCTGGAAGTATTGCTCTCAGGCGTGCCTTGGAATCCCTACCTACGCAATTCGCCACCGAACCAGCCGGAAGTTCGCTGTCCAGAAGGCAGGCCACATGCTCACTCTCCATTGGGCGACAGGGCCGGCCGGCCCACCTCCCACCCCGGGCCATCACGGCGAGCGTGCGGACTAGCGTCGCCCGGTTACCGGCGGCGCGCCGCGGCTGGCGATCGAGCCGATGCGTCGCAGGGCGCGCGGGCGCCCCCCCTGCGGGCAGTGGGCGCGGCGACCAGTCAGCGCCCGACGCGAGAGGAGGGTGTCGGGGGCGGCCGGCGCGCGCACTCCCGCGGCGGTCCATGGGAGCGCGCCGCCCCCGTCGCTCACGCCCCGCACTGGCCGTCCGGTAATGGGCCAGCGGGGCGTTTTCCGGGGGGCCGTACGGCCCGGGTACGCCCCCGGTCGCGCCGGCGTTGGCACCCGGAGGGGTGCCCGGCGCCCTCGGAAGGCGGTCGGTCGCAGCCCCGGCGTCGCCCCCACGTGGAGACCGGCCGGCCTCGCTGCGGCGCATTGAGAGCGCCACGCTCGACGCCGCCAATCTGCCCCCAACTGTCTTCGCCCTAGACCTTCCCGGCGAGGTCCGCACCGCGCCGTGTGGCCCGGGCGGGCCCAGGCCCCGACGGGCGGGTGGTGACCCCGATCCCCCCCGGCGAGCCCCCGCGCGGCGTCCGCCGTGCCCCACCGAAGGACTCTAGAGCGGCCGGCCGCGGCGCCTCCAGGGTCTACCGTATCCCGGGGTCACTGCCCCCCACGGCTCGGGGGGCCGGCCAACGGGCTCCCGCGGCTGCGCGACCGACCACGGCGCAACTGCTCCCGGCGGTTCACCCGCGTAACTGGCCGGCCGGCGCACGCGCCGCGCGGGTCGCGGCCAGTCGCGCCTCGCGCAGGCAGCGGCGCACCCCTGGGCAACGCGCCCTACAGCAGGAGCCGCGCGCACCTGTCGCCCGTGGGCCCCCGGACCTGCAGCCATGCCACGACGCCGCAAGCAGCTCCCCTAGCCCGAGGGGGGCCACAAGGCGCCCCTCGAGGGGGGGCGGTGCCGACCGGCCCGCCAGGGTCCCCCCGCGGCCGCCCCGGTGGCC     
J       TTTGATTTTGTGAATAACTTTCTTTAGTAATATCATAATTACACTACTTAATCCGATAATATAATTAATTAGAATACAATTATTAGAAATAAAGAAGAGATCAACTACATTGTTTTCGTCTATAAACATTGATCATATTACCTAATGAAAATATCTTAAGAAATTATAAGAAAAACATAAGTAATGTGTTTAAAATACCTAATGTTTTTTAAACATGTTACCTCAATTATTAATATTTAATATAATAATTAATTAAATAATTAAACCCTTAACTTAAATCTTCATATAATTGTTAAGTTCGATCTACATAATTTATTTTATTTGGTTATTTACGAATGATATAATAAGTTTATCTATTGGGAGAGTACTACTAATTAAATTTTATAAAAATGGTTAAACAAAGGTATAATTTGAAAAAAATTACCCTATACTAATTAATATATTTTAAAGAATAATTTGAATTGTTGATTTGTATTTCATAAAAAGATATTTGCATAAAATGTAGTCCAATAGGAAAATTTTATAACAATTAATACAAATATTAAGAAAATCAACATTTAATAATAATTTATAGGTAATTAAATCACAAATAAGTGGACTATTTAATTTTTTAATAGATAAATTATTAATAGAATATAACGACACAAACATTATTAACTATAAGTATTGACTAAATCAGAATCATAAGTATAGAGACCGAATCAACGAAATGAATCAAAGAGACTTTAAAGAACAATAATAAAGACTCTTCATAGTATTTTAGCACATTTAATGATGTTAGATATATATATGTTAAATTGATGGTATATCTATTAATTAAGATAAGTTTTTATTGACTAGAATAAAGTATAACATATTATAAGATAATTATTAATTATCTTATGGAGCATATAAAAATAAAAATTTACAAAAAAAGTTTATCTATTTAAATTTAGTTATACTAATAAAGGAACACTAGCGTATATATAAAAAAAATACGTAATTTTATTAACAATACGTTATTCTTAAAATGGTACATATGAAAGTCGGTAACCACATTCAATATCTGGGATAACCGTTAACATATGAAAGTGGGATGCGAAGCTATATAAATACAGATTATATGTGTTTAGAATTGATAAATGTAGTAAATAAGAACTAAAGAGTATTTACAGCTCCTGTTCCTCATACTACTACGAACTCATCGCTCTTTAATTGGAAATAATGCCTCACGACGATCAACCGAAATTACGACTTTTCTATTATGCCTATCATTAGAGCCATTTTTGAAAAGGCGGTGCTCTCACAATAGGTTAAAGCGTAACGGGATGATCTAGACTTCTGAGTATATGATTTTCCTAGACTTTATCTTCAATTCATGAGGTCTCATTGTTCTTATATTATATTGTATATATAATTGGTGCTGGCTTACAAGTCTGATACGTAATTAAATTCTTATAGCGGGGTATATAATTATGGGCACTAACTGTTACATGAGCCTAACATTCGGTAGCACTTCATGTAGTGTATCCCCACAGTCAATTGTGCGTTCTAGTATCCTGGGTTACCAGATCTTAACTCTACGAATGGAGTATTTCGCACTACCATTAGTCTTTTCATCACATTGCATCATATCAGCATATTAACATCGAGTATGAAAAGCCAAGTTCTATCCGTATTCGTCGTAGTTCACTTACACATATGGTAATTCTGGGTATGTTAATGATTATTAAAATTATTAGCCAAAGGTGAAATAGTTGAGATCGCGTCATTTGACGTATGCACACTCTAAGGTGCACTAATGCGACGCTCCGGTGAGGCTATGGCAGTTCTTCTTAAGACAGGACGAACTCAACGAAGACAAGAACACAACCGCTGACCAAAAAGACATGTCAAAAGATAAAGCCTAATTATTACAGCGGCGTCAGCGGCTAATCCCTGGACCCTCGATAACATGTTTCTTACTTCATCCACAGTATGGATTCGCACTCTATTAAGAAGATCGTCAAATGAGAATAAATGTAGGTGCATTCCATGGACCAAATGCGCCCGGCGCTACGTCGTTGCAATATCTCGTGACTCTGCTTCTTAAGATTGACCGCTGCAGCGCCAGGGCCTAGACCACATACTGTTGGTTAGGCGGGTCGCTCTGTCCCGTGGGGGCGGCTGGGGGCCTCCTGAAGGAGGCTCAGCCCGAATTGTGCAGCTCGGCGTCTGGGCGTGGATAGCCCCGTACTACGAGTGACGCCCTAAGACCTCCGGTCTGCCTCGAGCCGCAGCTCCACAGCCCATCAGCGGCCAAGTCTGCCGACTGTGTATGCGCACCCAAGCCCCCGGCCGGTCTGCCCCGGAACTCTGGAGAACAAATCGAAGCTGCGCTTCTCCGGGGGGGGCTTACTGTCCGATGTGTTGACGCATACGAAAACTATCATATAGTCTTGCCGTTGGGTCTAGAGATATCAGCCAAGTAGGAGCAGACGCGCGCCCCATATCGCCGTGAACCTTCACTATCAACAACGGCGCGGTACCTATGCAAATCAGCGTTGCTCTAAATGCCTGCCAAAGGCCGGTCAGGACGCGTACTCCGACGGGCATTGCCACGGTCTGGCGTCGGGTTAACCGGGACGGAAGACCTCAACACGAGATGCAGTGGTTATAGAAGGCGGCGGCAGACTAGGGGAGTAGTCTGTGGTAGGGACGCAGCGACTCCTGATTCCCCTTCGCACCTCTGCGAGCGACTAAACGGGCTGCGTCGTGAGGTGTAGCGAGAGTTGGGAGTACCTAAAGGCGTGGGGGCGGAACTGGAATCCATAGGCTTTTACCCCCGAAGAGATTTAAAATGTAGCTCCGCACCTTCGTACACTGGGAAGGATTTACCATGCGCGCCGCGCGGGAGGTCTGGGCTGGATCTATTGCTCTCAGGCCTGCCTTGGACTCCCTACTTACGCAGTTCGCCACCGCTCCATCCGGAAGTTCGCTGTCCAGAAGGCAGGCTCCATCGTCAGTCTCCATTGGGCGACAGGACCTGCGGGCCGAGGTGACACCGCGTGCTATCACGGCGAGCGTGCGGACGAGCGTCGCGCGGTTACCGGAGGCGCGCCGCGCCTGGCGACCGAGCCGACGCGTCGCAGGGCGCGCCGGCGCCCTCCATGGGGGCACGGGGCGCCGCGACGAGTCGGAGCTCCGCGCGAGGGGAGAGCGTCGGGGGCGGCCGGCGCACGCACGGCGGCGGCGGTCCATGGGAGCGCGCCGCCCCCGTCGCTCAGGGCCCGCTGTGGCCGTCCGGTAATGGGGGACCGTGGCGCTTTCCCGGGGGCCGTAGGGCCCGGGTACGCCCCCGGTCGCGCCGGCGTTGGCACCCGGAGGTGTCCCCGGCCCGCGCGGAAGGCGGTCGGTCGGAGCCGCCGCCTCGCCCCCACTGGAAGACCGGCCGGCCTCGCTGCCCCGCATTGAGAGCGCGACGGCCGCCGCCGCCAATCTGCCCCCAGCTCTCTTCGCCCTAGACCTTCCCGGCGATGTCCGTACCGCGCGTTGCGGCCCGGGGGGGCCCAGGGCGCGAGACGCGGGTTGTGACGCCGATCCCCCCCGGCGAGCCCCCGCGCGGCGTCAGCTGGGCCCCAGCCAAGGACTATAGAGCGCCCGGCGTTGGCGCTTCCAGTGTCTACCGTATCCCGGAGTCACTGCGCGCCACGGCGCGGGGCGCCGGCCAACGCCCCCCCGCGGCAGGGCCACCGAGCACCGCGCAAGTGCCCCCGCCGGTTCATCCGTGTAACCATCCGTCCGGCGCACGCGCCGCGCGCGTCGCGGCCAGTCGCGTGTCGTGCAGGGAGCGGCGACCCCCTGGGCAATGAGCCCGACAGCGGGACGGGCGCCCACCTGTCGCCGGTGGGTCCCCGGGCCTGCGCCCACGTCAGCACGCCGCAAGCCGCTCCCCTAGCCCGAGGGGGGCCACGTGGGGCCCCTCTGGGGGGGTCGGTGCCGACCGGCCCGCCAGGCTCCCCCCGCGCCCGCCCCGGTGGCC     
I       TTAGATTATGTGAATAACTTTATTTAGTATTATCATAATAACACTACTTATTTCGAAAATATAATAAATTAGAATACTATTTTTAGAAATAAAGAAGAGATCAACAACAGTGTTATTATCTACAAATACTTATCCTATTATCTAATGAATATATATTTAGATATTATAAGAAAAACATACGTAATGTGTTAAGATTACCTAATTTTATAATAGCAGTTAACCTCATTTTTTAATATTTAATATAAGAATGAAATTACTAATTAAACCCTTAATTAAAATCGTCTTATAATTTTTTAGTTCGATCTACATAATGTATTTTATTTGGTTATTTACGTATGATATAATAACTTAATCATTAGGGAGAATACTACAAATAAAATTTTATAAAAATGTTTAAACAAAGGTACAATCTTAAAATAATTTCCATATACCAATTATTCTATTATATAGAATAAATTGAATTGTTGATTTGTTTTTAATAAAAAAATATTTGAATAAATTGTAATCGTAAAGGAAAATTTATTAACAATTAATACAAATATGTAGACAAAAAACAACTAATATTATTATATAGGTAATTAAGTTACACCTATGTGGACTATTAATTTTTTTAATAGATAAATTATTAATAGAAAATAACGACACAAATATTATTAACTAAAAGTATCGACAAAATCGGAATCATACGACTTTAGACCTAATCAACCAATTGAATCAAAGAGACTTTCAAGATCAATAGTAAAGTATCTTCTTAGTATTTTGGCACATATAAAAATGTTTGATGTATATCTGAGAGATTGATGGTATATCTATTAATTAAGATAAGTATTTGTGGACTAGAATAGAATATTAAATATTATAAGATAAAAATTAATTATCTTATGGAGCATATAAAAAAATAAATTTTTAAAAAAAGTTTATCTATTTAAATTGAGTTATACTAATAAAGAAGTCTTAGCGTATATATACACATAATTCGTAATTTTAATAACCATACGTTATAGTTAAGATGGTACAGATGAAAGTCGGTAATCGCATTCTATAATTAGGATAACCGTTACCGTATTAAAGTGGTATACGAAGCTATTTAAATCCCGATTATATATGATTAGAATTGATAACTGTAGTAAATAAGAACTAAAGCGTATTTACACCGTGTGTTCCGCATACGCCTACGAACTCAACGCTCATTATTTGGAGATAGTGCCACAAGAAGATCAACCGAGATTACGACTTTTCTAATATTCCTATCATTAGAGCCATTTTTGCTGACGCGGAGCTCTCACGATAGGTTACAGCGTAACGGGATGATAGAGACTTCATAGTATATGATGTTCCTATTCTTTATACTAAAATCGTGAGGTCTAATTGTTGTTATATTGTAATGTATATATAATTGGGGCTGACTAAAAACTCTGATACGTAATTATATTCTTATATCTGTGTATATTCTCATGGGACCTAACTGTTATAAGTTCCTAAGATTCGGTAGCACTACATTTACTGTACCCCCACAGTCGATGGTTCGATCTAGTAACCTGGGTTAAATGATCTCCACTCTACGTATTGAGTACTTCGCACTACCACTACTCTGTTCTTCACAGTGCATTATTTCATCGTATTAACACTAAGTATGAAAAGCCAAGTACCATCGGTATTCGACCTAGTTCTCGTACACATATGGTACTACTGGGTATGTTACTGCTTATTAAAATTTTTAGCCAAAGGCGAAATAGCCGACATCGCGTCATTTCACTTACTCACACTCTAAGGTACACAAATGCGAACCATCGGTGAGGCAATGGCAGTTCTTATTAAGACACGACGAACTCCACGAAGTCCCGTACTCAACCGCTGCCCAAAAAGACAGGTGAAAAGATAAAGCCTAATTATTACAGCGGCGGCAGCGGGTACTCTATGTACCCCTGATTTCATGTGTCTTACTTCATCCATAGTATAGATTCACATTTTATTAATAAGATCGAAAACTGACAAAAAGTGTAGGTGCTTTCCATGGACCAAATGCGAACGGCGTTATGTCGTTGAAATATCTCGTGACCCTACTTCTTACGATTGATGGCTGCCGCGACAGGGCCTATACCACATCCTGTTCGTTAGCCGGGTGGCTCTATCCCCTGGGGGGGTCTGAGGGCCCCCTGAAGGAGGCTCAGCCGGAATTGTGCAGCTCGGCGTCTGTGCGTGGATAGCCCCGTACTAAGATTGACGCCGTAAGACCTCCGGTCCGCCTCAAGCGACGGGTCCGGAGCCCATCAGCGGCCAAGTCTGCCTACTGTGTATGGGCACCCAAGCCCCCGGCCGGTCTGCCCCGGAACTCTGATGAACTAATCGAAGCTGCCGTTCTCCGGGGGTGCGTTACTGTCCGATGTCTTGACGCATACCAAAACTACCGTAGCGTCTTGCCCTGGGGTCTTGAGATAGCAACCAAGTAGGAGCAGACGCTGGCCCAATATCGCCGTGATCCCGCACTATCAACAACGGCGCGGCACCTGTGCAAATCAGCGCCCCTCTAAATGCCTGTCCAAGTCCGGTCAGAACGCGTCCTCCTAGGGGCAATGCCACCGTCTAGCGTCGGCTTAACCGGGACGGAAGGACGCAACAGGAGATGCAGTAGTTATAGAGGGCGGCGGCAGACTAGGGTACTAGTATATGGGAGCGACGCAGCGGCGCCTGATTCCCCTTCGCACCTCTGCGAGCGACTAAACGGGCTGCGTCCTCAGGTTTAGCGAGAGGTGGGAGTACCTAAAGGCGTGTCCGCGCAACTGGAATCCATATGCTTTGGCCCACGCATAGGTTTAAACTGTAGCTGCGGAGCTTCGTACACTGGGAAGGATTTACCATGCGTGCCGCGCTGGAGGCCGCGGCTGGAACTCTTGCTCTCAGGCGCGCCTTGCAAACCCCATTTACGCAATTCGCCATCGTACCAAGCGTAAGTTCGCTGTCCAGAAGGCAGGCTCCATTGTCACTCTCCATTGGGCGACAGGACCCCCCGGCCCAGGTGCCACCGGGGGCCATCACGGTGAGCGTGCGGACTAGCGGCGCGCGGTTGCCGGCGGCGCGCCGCGGCTGGCGATGCACCCGATGCGTGGCAGGGCGCGCGGGCGCCCCCACTGCAAGCAGGCGGCGCCGCGACGAGTGAGCGCGCGCCGCGATAGGAGAGCGTCGTGGGCAGCCGCCGCACGCACGGCTGCGGCGGTCCATGGGAGCGCGCCGCCGCCGACCCTCAGGCCCCCCTCTGGCCGTCGGGTACTGCGGGAACGGGGCGCTTGCCCGGGGGCCGTACGGCCCGCGTACTCCCCCGGTCGCGCCCGCGTTGGCACCCGGCGGGGTGCCCGGCCCGCTCGGAAGCCGGTCGGTCGGAGCCGAGCCATCGCCCCCACTTGATGACCGGCCGGCCCCGCTGCCGCGCATTGAGAGCGCGACGCCCGCCGCCGCCAAGCTGCGCGCTCCTGTCCTCGCCCGAGACCTTCCCGGGGATGTCCGCACCGCGCGGTCCGGCCCGGGGGGGCCCAGGCCCCGAGGCGCGGGTGGTGACCCCGATTCCCCCCGGCGAGCCCCCCCGGGGCGTCCGCCGTGCCCCACCCCAGGACTCTAGAGCGCCCAGCATGGGCGCCTCCAGGGTCTACCCTATCCCGGAGTCACGGCCCCCCCCGGCGCGGGGCGCCGGCCAACGCGCCCCCGCGGCGGGACGACCGTGCACGGTGCAACTGCTCCCGTCGGTTCACCCGTTTAACGGTCCGGCCGGCGCACGCGCCGCGCGGGTCGGGGCCAGTCGCGTGTCGCGCAGGCAGCGGCGACCCCCTGGTCAACGCGCCCTGGAGCGGGACGGGCGACCACCTGTTGCCTGTGGGGCCCCGGGCCTGCAGCCATGGGAACGCGCCGCAAGCGGCTCCCCTATCCCGAGGGGGGCCACGAGGCGCCCCTCTGGGGGGGGTGGTGCCGACCGGCCCGCCAGGGTCCCCCCGCGGCCGCCCCGGTGGCG     
H       TTTGATTTTGTGATTAACTTTCTTTAGTAACATCATAATTACATTACTAAATTCGATAATATAATTAAATATAATACAATTTGTAATAATAAAGAAGATATCATATACAGTGTTATAATCTATAAACACTGATCGTATTTTCTAATGAATATGTTTTCAGAAATTATAAGAAAGACATACGTAATGTGTTAATATTACCTTATTTTTTATGAGCAATTAATCTCAGTTATTAATATTTAATATAACAATTAATTTAATAATTAAAACCTTAATTAAAATCTTCTTATTCTTTTTCAGTTCGATCTACATAATGTATATTATTTGGTTATTTACGTATGATATAATAAGTTGATAATTAGGGAAAATCCAACCAATAAAATTTTAAAAAAATGTATAAACAAAGGTACAATCTGAAAATAATTTCCATATACCAATGTTTATATTATAAAGAATAACTTGAAATGTAAATTTGTATTTAATAAAAAAATATTTGTATAAATTGTAATCGGAGACGAAAATTTATTAACAATTAATACAAATATTTAGAAAAAAAACAACTAATAATATTATATAGGTAATTTATTTACACATTAGTGGACTATTAGTTTTTTTAATAGTTAAATTATTAATAGAAAATAACGTTACAAATATTATTTGCTATAAGTATCGACTAAATCTGAATCATAAGTCTATATACCTAATCATCGAATTGAATAAAAGAGACTTTAAAGATCAATATTAATGAATTTTCATAGTCTTTTAGCACATATAAAAATGTTTGATGTATATATGTTAAATTGATGGTTTATCTATTAATTAAGATAACTATATCTTGACTAGAATTGAATATAATATATTATAAGATAAAAAATAATTATCTTATGGAGCATATAAAAACATAAATATACAAAAAAAGATTATCTATTAAAATTAAGTTATACTAATAAAGCAGAATTAGCGTATAAATATACATCATGCGTAATTTTATTATCTATACGTTAGACTAAAAATGGTACAAATGACAGTCGGTAACGGCATTCTATATCTAGGATAACCGTTAACCTGTGAAAGTGGGATACGAAGCTATGGAAATACAGATTAAATACGATTAGAGTTGATAACTGTAGTAAATAACAACTAATGAATATTTACATCACATGTTCCACATACTCCTACGAACTCAACGCTCTTTAATGGGAGTTTGTGCCACAAGAAGATCAACCGACATTACGACTTTTCTATTATTCTTAACATTAGAGCCATTTTTGATAACGCGGTGCTCTGACGAGATGTTAGAGCGTAACGGGATGATAGAGACTGCATATTATATGATGTTCCTAGTCCTTATCTGCAAATTGTGACGTCTCATTGTTGTTAAATTGTACAGTAAATATAATTGGCGCTGACTAACATGCCAGATACGTAATTAAATTCTTATAGCTGGGTATATTATCGTGGGAACTTATTGTTTTAAGAACCTAAGATTCGGTAGCACTTCATGTACTGTACCCCCACAGTCGATTGTTCGATCTAGTAACCTGGGTTACAAGATCTCCACTCTACGTATTGAGTACTTCGCACTACCATTAGTCTGTTCCTCACAGTGCATCATATCATCAAATTAACATTTAGTATGAAAAGCCAAGTACTATCGGTATTCGTCGTAGTTCACGTACACATATGGTACTGCTGGGTATGTTAATGATTATTAAAATTATTAGCCAAAGGTGAAATAGTAGAGACCGCGTCATTACACGTACTCACACTCTAAGGTTCACAAATGCGACCCAGCGGTGAGGCTATGTCAGTTCTGATTAAGACAGGCCGATCTTTGGGAAGCCCCGAACTCGACCGCGGACCAACAAGACATGTCAAAATATAAAGCCTAATTATTCCAGAGACCTCAGAGGCTAATCTATGTACCCACGTTTGCATGTTTCTTACTTCAAACATAGTATGGATTCGCAATATATTAATAAGATCGATAAATGGGACTAAATGTAAGTGCTTTCCATGGACCAACTGCGACCGGCGTTATTTCGTTGCAATATCTCGTGACTCTGCTTCTTAAGATTGATAGCTGCCGCGCCAGGGCCTATACCACATTCTGTTCGTTAGCCAGGTACCTCTGTCCCGTGGGGGCGGCTGAAGGCGTCCTGAAGGAGGCGCAGCCCGAATTGGGCAGGTCGGCGTCTGGGCCTGGATAGCTCCGTACTAAGATTGACGCAGTAAGACCTCCGGTCGGCCTTGAGCCGCGGCTCCATAGCCCTTCAGCCGCCAAGTCTGCCTACTGTGTATGCGCACCCAAGCCCCCGGCCGTTCTGCCCCGGAACGCTGGTGAACAAATCTAAGCTGCCGTTCTCCGGGGGGGGGTTAGTGTCCGATGTCTTGACGCATACCAAAACTATGATACGGTCTTGCACTAGGGTCTTGAGATAGCAACCAAGTAGGAGCAGACGCGGGCCCCATATCGCCGTGACCCCGCACTATCAATAACGGCGTGGTACCTCTCCAAATCAGCGTTGCTCTAAATGCCTGTCAAAGGCAGTTCAGAACGCGTGCTCCTACGGGCAATGCGACCGTTTTGCGCTGGGTTAACGAGGAGGGGAGGACGCGACTGGAGATGCAGTAGTTATAGAAGGCGCCGGCAGACTAGTCTAGTAGTATGTGGAAGGGACGCAGCGACTCCTGATTCGGCTTCGCACCTCTGCGAGCGACTAAACGGGCTCCGTCGTGAGGTGTAGCGAGAGGTGGGAGCACCTAAAGCCGTGGCCGCGGAACTGGAATCCATAGGCTTTCGCCGACGAATAGATTTAAAATGTAGCTGCGCAGCTACGTACACTGCGAAGGATTTACCATGCGCTCCCCGCTGGAGGTCGCGGCTGGAGCTATTGCTCGCAGGCGGGCCTCGGAATCCCTGCTTACGTAGTTCGGCACCGCACCAGCCGGAATTTCGCTGTCCAGAAGGCAGGCTTCATCGTCACTCTCCAATGGGCGACACGGCCCGCGGGCTCAGCTCCCACCGCGGGCGATCACGGCGAGCGTGCGGACTAGCGTCGCGCGGTTCCCGACGGCGCGCCGCGGCTGGCGATCGAGCCGATGCGTCGCCGGGCGCGAGGGCGCCCCCTCTGCCGGGAGGGGGCGCCGCGACGAGTCAGCGCCCTGCGCGACAGGAGAGCGTCGGGGGCGGCCGGCGCGCGCACGGCAGCAGCGGTCCGTGGGAGCGCGCCGCCCGCGTCGCTGAGGCCCCGCTCTGGCCCTCCGGTAATCGGAGACCGGGGCGCTTTCCCGGGGCCCGTACCCCCCGGGTACTCTCCCGGTCGGGCCCGCGTTGGCACCCGGAGGCGTGCCCGGCCCCCTCGGGAGGCGGTCGGTCGGAACCGCGCCATCGCCCCCACTGGAAGACCGGCCGGCCTCGCTGCGGCGCATTAAGCGCGGGACGCGCGCCGCGGCCAATCTGCCCCCACCTGTCTTCGCCCCACACCTTCACGGCGATGCCCGCACCGCGCGTTGCGGCCCGGGGGGGCCCAGGGCCCGAGCCGCGGCAGGTGACCCCGATTCCCCCCCGCGAGCCCCCGCGCGCCGTCCGACGGGCCCCACCCGAGGACTCTGGAGCGCCCAGCCTGGGCGCCTCCAGTGTCTACCGCGTCCCGCAGGCACTGCGCCCCACGGCACGGGGCGCCGGCCCACCCGGCGCCGCGGCGGGGCCACAGCCCACGGCGCAAGTGCTCCCTCCGGTTCACCCGTGTAACCGTCCGGCCGGCGCACGCGCCGCGCCGGTCGCGGCCGGTCGCGTCTCGCGCAGGCAGCGGCGACCCCCTGGGCAACGCGCCCTGCAGCGGCACGGGCGCGGACCTGTCGGCCGTGGGTCCCGGGGCCTGCAGGCATGGCAACACGCCGCAAGCCGCTCCCCTGGCCCGAGGGGGGCCACCCGGCGCCCCTCTCGGGGGGGCGGTGCCGCCCGGCCCGCCGGCGTCCCCCCGCGGCCGCCCCGGTGGCC     
G       TTTGATTTTGTGAATTACTATCTTTAGTAATATCATAATTACACTTCTTAGTTCGATAATATAATGAATTATAATACAATTTATAGAAATAAAGAAGAGATCAACTACAGTGTTTTTATCTATAAACATTGATCATATTACCTAATGAAAATATATTTAGAAATTATTAGAAAAACATACGTAATGTGTTAAGATTACCTAATTTTATTTTAGCAATTATAATTAGTTCTTAATAGTTAATATAATAATTAATTTACTAATTAAACCCTTAATTAAAATCATCTTATTATTGTTAAGTTCGATCTACATAATGTATTTTATTTAGTAAATAACGTATGATATAATAAGTTAATCATTAGGGAAATTACTTCAAATAAAATTATATAATAATTTTTACATAAAGATACAATCTGAAAATAATTTCCATATACAAAAAGTTATATTATATATAATAAATTGAAATGTTAATTTGAATTTAATAAAAAGATATTTGTATAAATTGTCATCGATAAGGAAAATCTATTAACAATTACTACAAATATTTTGAAAAAAAACAACTAATAGTATTTTATAGGTAATTTTGTCACACTTAAGTGGACTATTTGTTTTTTTAATAGATAAATTATTAATAGAAAATAACGACACAAATATTATTAACTATAAGTATCGACAAAAGCAGATTCATAAGTGTATAGACCTGATCAACGAATTGAATCAAAGAGTCTTTAAAGATCATTATTAAAGCCTCTTCATGGTATTTTAGCACATATTAACATTTTTGATTTATATTTGGGAAATTGATGGTATTTCTATAAATTAAGATAAGTATTTATTGACTAGATTAGAATATAACATATTATAAGATAAAAATTAATTATCTTATGGAGCATATAAAAAAATAATTTTTAAAAAAATGTTTATATATTTAATTCGAGTTATACTAATAAAGAAGAATTAGCGTAAATATGCACATTTTTCGAAATTTTATTAACAATACGATATAGTTAAAATGATACATAGGAAAGTCGGTAACTTCATACGATACCTTGGATAACCGTTAACATCTGAAAGTGGGAACCAAAGCTATTGAAATACAGATTAAATGTGATTAGAATTGATAACTGTAGTAAATAAGAACTAAAGAATATTTACATCGCCTGTTCAAGATACTGCTACGAACTCATTGTTCTTTAATTGGAGATAATGCCACAAGAAGAGCAACCTAAATTACGACTTTTCTATGATTCATAACATTAGAGCCATATTTGATAACGCGGTGCTCTCACAATAGTTTACAGCGTAACGGGATGATAGAGACGTCATTATATATGATGTTCCTAGTCGTTATCTTCAAATCGTGAGGTCTGATTGTTGTTATCTTGTATAGTATATATAATTGGTGCAGACTCATAAATCTGATCCGTAATTGAATTCTTCTAGCTGGGTAGATAATCATGGGAACTAACTGTTATAAGATCCTAATATTCGGTAGCACTTCATGTGCTGTATCCCTACAGTCGATTGTTCGATCTAGTAAACTGGGTTACATGATCTTCACTATACGAATTGAGTACTTCGCACTACCATTAGTCTGTTCTTCAAAGTGCTTCATGTCAGCATATTCACATTACGTATGAAAAGCCATGTACAATCGGTATTCGTCGTAGTTCACGTACACACATGGGACAGCTGGGTATGTTAATGATTATTAAAATTATTAGCCAAAGGTGAAATAGTTGATTTCGCGGCATTTCAAGTTCTCACACCCTAAGGTTCACAAATGCGACGCACCGGTGACGCTATGGCTGTACTTATTAAGACAGGACGAACTCTACGAAGACCCGAACCCTACCGTCGACCAAAAAGCCATGTCAAAAGATAAAGCCTAATTATTACAGCGACTTCAGCGGCTAATCTATGTACCCACGCATCCATTTTTCTTACTGCATCGATAGTATGGATTCCCAATTTATTAAGAAGATCGACAGATGAGAATCAATGTAGGTGCTTTCCATGGACCAACTGCGACCGGCGGAATCTCGTTGCAATATCTCGTGACTCTGCTTCATAAGATCGATCGCTGCGGCGCCAGGGCCTAGACCACATCCTGCTCGTGAGCCGGGTCGCTCTGTCCCGCCGGGGGGGCTGACGGCCTCATGAAGGAGGCTCAGCCCGAATTGTGCAGCTCGGCGTTTGGGAGTGGATAGCCCAATACTAAGATTGACGCCGTGAGACCTCCGGTCTGCCTCAAGCGACGGGACCACGGCCCATCAGCGGCCAAGTCTCCCTACTCTGTATGCGCACCCAAGCCCCCCGCCGGTCTGCCCCGGAACCCTGGTGAACAAATCGAAGCTGCGGTTCTCCGGGGGGGGGTTACTGGCCGATGTCTTGACGCATCCCAAAACTACCGTACCGTCTTGCCCTAGGGTGTTGAGATAGCAACCAAGTAGGAGCAGACGCGGGCCCGATATCGCCGTGAATCCGCACTATCAACAACGGCGCGGTACCTCTGCAAATCAGCGTTGCTCTAAATGCCTGTCCAAGGCCGCTTAGAACGCGTCCTCCTACGGGCAATGCCACCGACTAGCGTCGGCGTTGCTAGGACGGGAGGACGCCACGTGAGCTGCAGTAGTTATAGAAGGCGGCGGCAGACTAGGGTAGTAGTATGTGGGAGGGACGCAGCGACTCATGATTCTCCTTCGCACCTATGCGAGCGAAGGAACGGGCTGCGTCGTGAGGTATAGCGAGAGGTGGGAGTACCTAAAGGCGTGGGGGCGGAACTGGAATCCATAGGCTGTGACCCACGAATAGGTTTAAAATGTAGCTGCTCAGCTTCGTACACTGCGAAGGATTTATCATGCGCGCCGCGATGCAGGGCTGGGCTGGAACTATTGCTCGCAGCCATACGTTGCAATCCCAACTTACGCAATTCGCCATCGCACCACTCGGAACTTCGCTGTCCAGAACGCAGGCTCCATCGTCACTCTCCATTGGGCGACAGGACCCGCCGGACCAGCTGACCCCCCGGGCCATCACGGCGAGCGTGCGCACCAGCATCGCGCGGTTGCCGGCGGCGCGCCGCGGCTGGCGAGCGAGCCGATGCGCCGCAGGGCGCGCGGGCGGCCCCCCTGCGGGCACGGGGCGCCGCGACGAGTTAGCGCCCTGCGCGAGAGGAGGGTGTCGGGGCCCGCGGTCGCACGCACGGCCGCGGCGGTCCAGGGGAGCGCGCCGCCCCCGGCTCTCAGTCCCCGCTCTGGCCGTCGGGTAATGGGGTACCGTGGCGCTTTCCCGGGGGCCGTACGCGCTGGGTACTCCCCCGGTCGTGCCGGCGTTGGCACCCGGAGGCGTGCCCGCCCCCCCCGGAAGGCTGTCGGTCGGACCCGCGACATCGCCCCCACGAGAAGACCGGCCGGCCCCCCTGCGGCGCATTGAGAGGGCGACCCCCGCCGCCGCCAATCTGCCCCCAGCTGCCATCGCCCCACACCTGCCGGACGATGTCCGCACCGCGCGCTGCGGCGCGGGGGGGCACAGGCCCCGAGGCGCGGGTGGTCACCCCGATTCCCCCCGGCGAGCCCCCGCGCGACGTCGGCCGTGCCCCACCCCAGGACCCTAGAGGGCCCAGCGCCGGCGCCTCCAGGGTTTACCGTATCCCGGAGTCACTGCGCCCCACGGTGCGGGGCGCCGGCCAACGCCCCCCCGCGGCGGGGGGACCGTTCACGGCGCAAACGCTCCCGTCGGTTCACCCGTGTAACCGCCCGGCCGGCGTACGCGCCGCGCGGGTCGCGGCCAGTCGCGTGTCTCGCGGGCAGCGGCGACCCCCTGGGGCACGCGCCCTCCCTCGGGAAGGGCGCCCACGTGTCGCCCCTGGGTCCCCGGGCCTGCACCCACGGCAACACGCCGCAAGCCCCTCCCCTAGCCCGAGGGGGGCCACGAGGGGCCCCTGTCGGGGGGGCGCTGCCGACCCGCCCGCCAGGGTCCGCCCGCGCCCCCCCCGGTGGCC     
F       TTTGATTTTGTGAATAACTTTCTTATGTAATATCATAATTCCAATACTTAATTCGTTAATATAATTAATTATAATACAACTTTTAGAAATAAAGAAGAGATCAACTACAATTTTATTTTCTATAAACATTGATCCTATTACCTAATGAATATAAATTAAGAAATTATAAGAAAAACATACGTAATGTGTTAAGATTACCTAATTTTTTATTAGCTCTTAATCTTTATATTTAATATTTAATATAATAATTATTTTAATAATTAAACCCTTAATTCAAATCTTCTTATAATTTTTAAGTTCGATCCACATAATGTATTTTATTTGGTTATTTACGTATGATATAAAAAGTCAATCGTTAGGGAGATTACAACAAATAAAATTTTATAAGTATGTTTAAACACAGGTACAATCTGAAAATAATTTCCCTATACCAATTATTTTATTCTATAGAAGAAATTGAATTGTTGATTTGTATTTAATATAAAAATTTTTGTATAAATTGTAATCGAAAATGAAAATTTATTAACAATTAATACAAATATTTATAAGAAAAACAACTAATATTATTTTATAGGTAATAAATACTCACTTAAGTCGACTATTAATTTTTTTAATAGTTAAATTATTAATATAAAATAACGACACAAAAATTATTATCTATCAGTATCGACTAAATCTGATTCATAAGTCTATAGACCTAATCCACGAATTGAATCAAAGAGACTTTAAAGATCAATAGTGATGCCTCTTCATAGATTTATAGCACATATAAAAATGTTTGATATATATTTGTTAAATTGATGGTGTATCTATTAATTAAAATAAGTAGTTATTGACTAGAATACTATATTACATATTATAAGATAAAAATTAATTATCTTATGGAGCATATAAAAAAAAAAATTTACAAAAAATGTTTAACTATTTAAATTGAGTTTTACTAATAAAGAAGAATTAGCGTATAAATATACTTAATTCGTAATTTTATTACCTAAACTTTATGGGTAAAATGATACATATGAAAGTCGGTAACCGCATTCAATATCTCAGATAACCGTTAGCATATGAAAGTGGCATACGAAGCTATTTAAATACAAATTAAATGTGATTAGACTTGATAACTGTAGTAAATAAGAACTAAAGTGTATTTACATCACCTTTTCGACATACGCCTACGAACTCAGCGCTCTCTAGCGGGAATTAGTGCCCCAAGAAGATCAACCGAAAATTCGAATGTGCTATGATTCCTATCATTAGAGCTATTTTTGATTACGCGTTGCTCTCACGACAGGTTACAGCGTAACGGGATGATAGAGACTCCATAATATAGGAAGTTCCTAGTCTTTATCTTCAAATCGTTAGGTCTAATTGTTGTTAAATTGTATTGTATATATAATTCGTGCTGGCTCACAAGTCTGATACGTAATTAAATTCTTTTAGCTGGGTATATTATCATGGGAACTAATTGTTATAAGATCCTAATTTTCGGTACCACTTCATGTACTGTATCCCCACAGTCGATTGTTCGATCTAGTACCCTGGGTTACATGATCTTCACTCTACGCATTGAGTTGTTAGCAATACCATTAGTCTGTTCATCACAGTGAATCATTTCAGCATAGTAACATAGAGTATGAAAAGCCAAGTACTACCGGTATTCGTCGTAGTTCTCGTACACATATGGTACTTCTGGGTATGTTAATGATTATTAAAATTCTTACCGAAAGGTGAAATAGTTGAGATCGCGTCATTTCAGCTACTCACACTCTTAGTTTCACAAATGCGACGCATCGGTGAGGCTATGGCGGTTCTTATTAAGACAGGACGACCTCTACGAAGGCCCGAACTCAACCGATGACCACAAAGACATGTCAAAAGATTAAGCCTGATTATTACAGCGGCTCCAGCGGGTACTCTATGTACCCACGTGTACATGTTTCTTACTTCACCCATATTATGGATTCTCAATTTATTAAGAAGATCGACTAATGAGAATAAATGTATGTGCGTTCCATGGACCAACGGCAGCCGGCGTTAACTCGTTTGAATATCTCGTGACTCGGCTTCTTTAGATCGATCTCTGCCGCGCCAGGGCCTATACCACATCCTGTTCGTTAGCCGGGTCTCTATGTCCCGCGGGGGGGCCTGAGGGCCTCATGACGGAGGCTCAGCCCGCATTGTGCAGCTCGGCGTCTGGGCGTGGATAGCCCAGTACTAAGAGTGACGCCCTTAGACCTCCGGTCTGCCTCAAGTCACGGCTCCAGAGCCCATCAGCGGCCAAGTCTGCCTACGGTGTATGCGCACGCAAGCTCCCCGCCGCTCTGCCCCGGAACTCTGGTGAACAAATCGAAGCTGCCTTTCTCCAGGGGGGGGTTACTATCCGATGTCTTGACGCATACCAAAACTATCGTACGGTCTTGCCCTAGGGTCTTGAGATAGCAACCAAGTAGGAGCAGACGGGGGCCCCATATCGCCGTGACCCCGCACTATCAATAACGCCGCGGTGCCTCTGCAAATCAGCGTTGCGCTAAATGCCTGTCCAAGCCGGGTCAGAACGCCTCCTCCTACGGGCAATGCCACCGTCTGGCGTCGGATTAACTCGGACGGAAGGACGCAGCCTGAGATGCAGTAGTTATAGATGGCGCCGGCAGACTAGGGTAGTAGTATGTGGGAGGGACGCAGCGACTCATGATTCGCCTTCGCACCTCTGCGAGCGACTGAACGCGCTGCTTCGTAAGGTGTAGTGAGAGGTGGAAGCACCTAAAGGCCTGGCGTCGGAACCGGAATCCATAGGCTATGGCCCACGAAGAGATTCAAAATGGAGCTGCGCAGCTGAGTACACTGGGAAGGATTTACCCTGCGCGCCGCGCTGAAGGTCGCGGCTGGAACTGTTGCTCTCAGTCGTGCCTTGGAATCCCTACTTGCGAAATTCGCCACCGAACCATCCGGAAGTTCGCTGTCCAGAAGGCAGGCTGCATCGTCACTGTCCATCGGGCGACACGACCCGCGGGCCCAGATGCCACGCCGGGCGATCAGGGCGAGCGTGCGGACTAGCGTCGAGCGGTTGCCGGCGGCGCGCCGCGGCTGGCGATGCAGTCGACACCTCGCACGGCGCGCGGGCGCCCCCCCTGCGGGCAGGGGGCGCGGCGACGAGTCAGCGCCCGGCCCGAGAGGAGGGCGTCGGGCGCGGCCGGCGCCCGCACGCACGCGGCGGTTCATGGGAGCGCGGCGCCCCCGCCGCTCAGGCCCCGCTCTGGCCGTCCGCCAATGGGCGAGCGGAGCGCTTTCCTGGGGGCCGTAGGGCCCGGGTACCCCCCCGGTCGGGCCCGGGTTGGCACCCGGAGGGGTGCCCGGCCCCCTCGGAAGGCGGTCGGTCGCAGCCGCGCAGTCGCCCCCACTGGCAGACCGGGCGGCCCCGCTGCGGCGCATCGAGCGCGCCACGCGCGCCGCCGCCAACCTGTCCCCAGCTGTCTTCTCCCTAGACCTCCCCGGGGATGTCGGCACCGCGCGTTGCGGGCCGGGGGGCCGCAGGACCCGAAGAGCGGGTGCTCACGCGGATCCCCCCCGGCGAGCCCCCGCGCGGCGTACGCCGTGCCCCACCCAAGGATTCTAGAGCGTTCGGCGTGGGCGCCTCCAGCGTCTACTGGATCCCGCAGGCACTGCGCCCCACGGCGCGGGGTGCCGGCTAACGCGGCCCCGCGGCGGCGCGACCGAGCACGGCGCAAGTGCTCCCGCCCGTTCACCCGGGTAACGATCCGGCCGGCGCACGCGCCGCGCGCGTCGCGGCCAGTCGCGTGTCCCGCAGGCAGCGGCGAACCCCTGGGGAACGCGCTGTACAGCGGGACGGGCGCGCACCTCTCGCCCGTGCGTCCCCGGGCCTGCAGCCATGGCAACACGCCGCAAGCCGCTCCCCTAGCCCGAGGGGGGCCACGAGGCGCCCCTCTCGGGGGGGAGGTGCCGACCGGCCCGCCAGGGTCCCCCCGCGTCCGCTCCGGTGGCC     
E       TTTGATTTTTTGAATAACTATCTTTAGTTATATCAACATTACAATACTTAATTCGTTAATATAATGTATAATAATACAATTTATAGAAATAAAGAAGAGATTAACTACAGTATTATTATCTATAAACTCTGATCCTATTAACTAATGTGTATATATATAGAAATTATAAGAAAAACATACGTAATGTGTTAAGATTACCTTATTTTGTATTAGCAATTAACCTTAATTATTAATATTTAATATAATAATTAATTTATTAATTAAACCCTTAATTAAAATCTTCTTATAATTTTTAAGTTTGATCTACATAATGTATTATATTTGGTTATTAACGAATGATATAATAAGTTTATCATTAGGGAGCTTACTACAAATAAAATTTTATAAATATGTATAAAAAAAGGTACAATCTGAATATAATTTCCATATACCAATTGTTATATTATAGAGAATAAATTGAATTTTTCATCTGTAATTAATAAAAAGATATTAGTATAAATTATAATCGAAAGGGAAAGTTTATTAACAATTAATACAACTATTTAGAAAAAAAACAACTAAAAATATTATATAGATAATATAGTCACAATTAAGTGGACTTTTGATTTTTTTAATACATAAATTATTAATAGAAAATAACGACACAAATATTATTATCTAGAAGTATCGACAAAATCTGAATCATAAGTATATAGACCTAATCTACGAATTGAATCAAAGAGACTTTAAAGAGCAGTATTAAAGGCTCTTCTTAGAATTATAGCACATATAAGGATGTTTGATGTATATGTGTAAAATTGATGGTATATCTATAAATTAAGATTAGTTATTTTTGACTAGAATAAAATTTAACATAATATAAGATAATAATTAATTATCTTCTGGAGCTTATAAAAAAATAAATTTACGAAAAAAGTTTATCTATTTAAAATGATTTTTACTAATAAAGATGAATTAGCGCATATATACACATAATTCGAAATTTTATTATCTATACGTAATATTTAAAATGGTACATATGAATGTGGGTAACCGCATGCTATATCTAGGATAACCGATAACCTGTGAAAGGTGGATACGAAGCTATTTAAATACAGATTAAATGTGATTAGACTTGATAACTGTTGTAAATAAGAGCTAAAGAATATTGACATCACATGTTCCTCATACTGCTACGAACTCAACGCTCTTTAATTGGAGATAGTGCCCCAAGAAGATCAACCGCAATTACGACTTTTCTATCATTCTTATCTTTAGAGCCATTTTTGGTTACGCGGGGCTTTTACGATAGTTTAACGCGTATCGGGATGATAGAGACTTCATATTATATGACGTTCCTAGTCTTTATTTTCAAATCGTAAGGTCTCATTGTTGTTATATTTTTTAGTAAATATAATTGGCGCGGACTCACACGTCTGATACGTAATTTAATTCTTCTAGCTGGGTAGATTATCGTGGGTACGAAATGTGAAAAGAGCCTAATATTCTGAAGCACTTCATGTTCTGTATCCGCACAGTCGATTGTTCGATCTAGAAGCCTGGGTTACAGGATCTTTACTCTACGAATTGAGTCCTTCGAAGTACCATTAGTCTTTTCCTCACAGTGCATATTATCATCTTATTAACATTAAGTATGAAAAGCCAAGTACTATCGGTATTCGTCGTAGTTCACGTAAAAATATGGTAATTCTGGGTATGTCAATGATTATTAAAATTTTTATCCAAAGATTAAATAGATGAGATCGCGTCATTTCACTTACTCACACTCTAAGATTCACAAATGCGATCCACGGGTGAGGCTATGGCAGTTTTTATGAAGACAGGCCGACTTCCACGAAGACCCGCACTCAACCGCTGTCCAAAATGACATGTCAGAAAATAAAGCCTAATTATTTCAGCGGCTTCAGCGGATAATCTATGTAACCACGTTAACATGTTTCTTACTACATCCATAGTATGGATTCGCAACTTATTAAGAAGATCGACAAATGAGAATTAATGTACGTGCTTTCCATGGACCAACTGCCACCGGCGTTATCACGTTGCAATATCTCGTGACGCAACTTCTTAAGATCGATCGCTGCCCCGCCAGGGCCTATACCTCATCCTGTGGGTTAGCTGGGTAGCTCTGTCCCGCGGGGGGGGCTGCGGGCCTCATGAAGGACGCTCAGCCGGAATTGTGCAGGTCGGCGTCTGGGCGTGGATAGCCACGTACTAAGATTGACGCCGTTAGACATTCGGTCTGCCTCAAACCATGGATCCACCGCCCATCAGCGGCCAAGTCTCCCGACTCTTTATGCGCACCCAAGCCCCCAGCCGGTCTGCCCCGGAACTCTGGTGAACAAATCGAAGCTGCCGTTCTCCGGGGGGGGGTTACTGTCCGATGTCTTGACGCATACCAGAACTATCGTAGTGTCTTGCCCTAGGGTCTCGAGATAGCAACCAAGTAGGAACAGACGAGCGCCCCATGTCGCCGTGATCCCGCACTATCAACAACGCCGCGGTACCTCTGCAAATCAGCGTTGCTCTAAATGCCTGTCCAAGGCGGGTCAGAACGCGTCCTCCGACGGGCAATCCCACCGGCTAGCGGCGGGTTAACTAGGACGGAAGGACGCGACATCAGCTGCAGTAGTTATAGATAGCGGCGGCAGACTAGGGTAGTAGTCTGCGGGAGAGACGCAGCGACTCCAGATTCGCCTTCGCACCTCTGCGAGCGACTAAACCGGCTGCGTCGTGATGTGTACCGAGAGGTGGGAGTACCTAAAGGCGTGCTGGCGGAACTGGAATCCATAGGCTAAGGCCCACGTATAGATTTAAAATGTAGATGCGCAGTTTCGTACACTGGGAAGGATTTACCCTGGGCGCCGCGCTGGAGGGCGCGGCTGGATCTTTTGCTCTCAGGCGTTCCTTGGAATCCCTACTTACGCAGTTCGCCACCGCGCCAAGCGGAAGTTCGCTGTCCAGAAGGCAGGCTCCATTGTCACTCTCCATTGGGCGACAGGACCCGCCGGCCCAGGTGCCACCCCGGGCGATCAGGGCGAGCGTGCTGACCCGCGTCGCGCGGCTGCCGGCGGCGCGCCGCGGCTCGCGATCGAGCCCATGCGTCGCACGGGGCGCGGGCGCCCCCCCTGCCGGCAGGGGGCGCCGCGACGAGTCAGCGCCCTGCGCGACAGGAGGGCGTCGGGGGCGGCCGGCGCACGCACGGCCGCCGCGGTCGATGGGAGCGCTCCGCCCCCGACGCTCACGCCCCGCTCTGGCCGTCCGGTAATGGGCGACCGGCGCGCTTTCCCGGGGCCCGTACGGCACGGGTACTCCCCCGGTCGCGCCGGCGTTGGCACCCGGCGGCGTGCCCGGCCCCCTCCGGAGGCGGTCGGTCGGAGCCGCGCCATCGCCCCCACTGGGAGACCTGCCCGCCTCGCTGCGGCGCATTGAGAGCGCGACGTCCACCGGCGCGAACCTGCCCCCACCTGTCTTCGCCGTAGACCTTCCCGCCGATGTCCGCACCGCGCGTTGCGGGGCGGGGGGGCCCAGGCCCAGACGCTCGGGAGGTCACGCCGATTCCCCCCAGCGAGCCCGCGCGCGGCGTCCGCCGTGCCCCACCCAAGGACCGTAGAGGGCCGAGCCTGGGCGCCTCCAGTGTCTACCGTTTCCCGGAGGCACTGCGCGCCACGGCGCGGGGGGCCGGCCAACGCCCCCCCGCGGCGGTGGGACCGAGCACGGCGCAAGTGCTCCCGCCGGTTCACCCGTGTAACCCCCCGGCCGCCGCACGCGCCGCGCGGGTCCCGGCCATTCCGGTCTCGCGCAGGCCCCGGCGATCACCTGGGGAACGCGCCCTCCAGCGGTACGGGCGCGCACCTCTCGCCCGTGGGTCCCAGGACCTGCGGCCATGCCAACCCGCCGCAAGCCGCTCCCGTAGCCCGCGGGGGGCCACGAGGGGCCCCTCGGGGGGGGGGGCTACCGACGGGCCCGCCAGGGTCCCCCCGCGGCCGCCCCGGTGGCG     
D       TTTGATTTTGTGAATAACTTTCTTTAGTAATATCATAATTACACTTCTAATAACGATAATATAATAAATTCTAATTCAATTTCTAGAAATATAGAAGAGATCTACTACAGTGTTATTATCTATAAACACTGATCATATTACCTAATGAAGATATATTTAGAAATGATAAGAAAAACATACGTAATGTGTTAAAATTACCTCATTTTTTATTAGCCATTAACCTTAATTATTAATAATTAATATAATAATTATTTTACTAATTAAACCCTTAATTAAAATCTTCATATCATTTTTAAGTTCGATCTACATAATGAATATTATTTGGTTATTTACGTATGATATAATAAATTGATAATTAGGGAGATTACAACGAATTAAATTTTATAAATATGTATAAACAAAGGTACAATCTGAAAATAATTTCCATATACCAATTATTATATTATATAGAATAAATTGAATGGTTAATTTGTAATTAATAAAAAGATATTTGTATTCATTGTAATCGAAAAGGAAAATATATTAACAATTATTACAAATATTTAGAAAAAATACAACTAATATTATTTTATAGGTAATTTAGTCACATTTAAGTGGACTATTAGTTTTTTTAATAGATAAATTATTAATTGAAAATAACGATACAAATATTATTAACTATAAGTATCGACATAATGTGACTCATTAGTTTATACATCTAATCCACGAATTGAATCAAAGAGACTTTAAAGATCAATATTAATGATTCTTCATAATAATATAGCACATATAAAGATGTTTGATGTATATTTGTTATATTGATTGTATATCTATAAATTAAGATAAGAAATTATTGACTAGAATAGAATTTAACATATTATAATATAAATATTAATTATCTTATGGAGCATATAAAAATAAAAATTTACCAAAAAAGTTTATCTATTTAAATTGACTTATACTAATAAAGAAGAATTAGCGTATATAAATACATAATTCATAATTTTATTAACAATACGGTATTATTAAAATGGTACATATGAAAGTCGGTAACCGCATTCAATAACTAAGATAACCGCTAACATGTGAAAGTGGTATAGAAAGCTATTTAAATACATATTATATGTGATTAGAATTGATAACCGTAGTAAATAAGAACTAAAGAATATTTACATCACCTGTTCCTCATACACCTACGCAGTCATCGCTCTGTAATTAGACATAGTGCCAAAAGAAGATCAACCGCAATTACGACTTTTCTATGATTCATATCATTAGAGCCATTTTTGATAACGCGGGGCTCTCACTATAGGTTACAGCGTAAGGTGATGATAGAGACTTCATAGTATAGGATTTTCATAGTCTTTATCTTCAAATCGTGAGGTCACATTGTTGTTATATTGTATTGTATATATAATTAGCGCTGTCTTACAAGTCTGATACGTAATTAAATTCTTGTAGCTGCGTATATAATCATGGGAACTAACAGTTATAAGAGAATAAGAATAGGAAGCACTTCATGTACTGTATATCCACAGTCGATTGTTCGATCTTGAAACGTGGGTTACATGGTCACCAATCTACGAATTGAGTACTTCACACTACCATTAGTCTGTTCTTCACAGTGGATCATATAACCATATTAACATTAAGTATGAAAAGCCAAGTACCATCGGTATTCGTGGGAGTTCACATACATACATGGTATTTCTGGGTATGTTAATCATAATAAAAATTATTAGCCAATGGAGAAATCGATGAGATCGCGTCATTTCATGTACTCACACTCTAAGGTTCACAAATGCGACGCACCGGTGAGGCTATGGCAGTACTTATTAAGACAGGACGAACTATACGAAGACCCGAACTCAACCGCTGGCCAAAAAGACATGTCAAAATATAAAGCCTAATTACTCCAGCGGCTACAGCGGGTAGTCAATGTACCCACGCGAACATTTTTCTTACTTCATCCAGAATATGGATTCGCAATTCATTAAGAAGATCGACTATTGAAAATAAATGTAGTTGCTTTTCATGGCCCAACGGCGACCGGCGTTAGCCCGTTGCAATATCTCGTGACTCTGCTTCTTGTGATCGATTGCTGCCGCGCCAGGGCCTATACCACATCCTGTTCCTTCGCGGGGGCGCTCTGTCCAGTGGGGGGGGCTGGCGGCCTCCTGAAGGTGGCTCAGCCCGAATTGCGCAGCTCGGCATCTGGGTGTGGATAGCCCCGTACTAAGAGTGACGCAATAAGACCTCCGGTCTGCCTCAAGCGACGGGCCCACAGCCCATAAGCGGCCTAGTCTGCCAACTGTGTACTCGCACACAAGCCCCCGGCCGGTCTGCCCCGGAACACTCGTGAACAAATCGAAGCTGCCGCACACCGGGGGGGGTTTACTGTCCGATGTGTTGACGCATACGAAAACTAGCGTACCGTCTCGCCCTAGGGTCTTGAGATAACAACCAAGTAGGAGCAGACGTGGGCCCCATATCGCCGCGACCCCGCACTATCAACGAAGGCGCGGTACCTGTGCAAATCAGCGCTGCTCTAAATTCCTGTCAAAGCCGGATAAGAACGCGTCCTCCTACGGGCAATGCCCCCGTCTAGCGTGGGGTTAACTAGGACGGAAGGACGCAACATGAGATGCAGTGGTTATAGAACGCCGCGGCAGACTAGGCTAGTAGTATGTGGCAGGGACGCAGCGACTCGTGATTCGCCTTCGCACCTCTGCGAGCGACTAAACGGCCTGCGTCGTGAGGTACACCGAGAGGTGGGAGTACCTAAAGGCGTGACGGCGGAACTGGAATCCATAGGCTCCAGCCAACGAATAGGTGTAAAATGTAGCTGCGCAGCTTCGTACACTGGGAAGGATTTACAATGCGCGCCGCGCTGCAGGGCGGGGCTGGAACTATTGCTCTCAGGCGTTCCTCGTAATCCCTACTTACGCAATTCACCACCGCACCACGCCGAAGTTCGCTGTCCACAAGTCAGTCTCCATGCTCACTCACCATTGGGCGACAGGCCCAGCTGGCCGAGCTGACACCGCGTGCGGTCACGGCGAGCGTGCGGACCCGCGTCGCGCGGTTGCCGGCGCCGCGCCGCGGCTGGCGATCGAGCCGAGGCGACGCAGGGCGCGCGGGCGCCCTCCCTGCTGGCAGGGGGCGCCGCGACGAGTCAGCGCCCTGCGCGACAGGAGGGCGCCGGGGGCGGCCGGCGCACGCACGGCCGCGGCGGTGCACGGGAGCGCGCCGCCCCCGTCGCTCAGGCCCCGCTCTGGCCGTCCGGTAATGGGGGAGCGGGGCGCTCTGCCGGGGGCCGTACGGCCCGGGTACTCGCCCGGTCGCGCCGGCGTTGGCCCCCGGCGGCGTGCCCGGCCCCCTCGGAAGGCCGTCGGTCGGAGCCGCGCCCTCGCCCCCAGGAGGAGACCGGCCGGCCCCGCTGCGGCGCATTGAGAGCGCCACGCCCGCCGCGGCCAAGGTGCCCCCCTCTTTCTTCGCCGTAGACGTTCCCGGGGATGTCCGCACCGCGCGTTGCGGCGCGGGGGGGCCCAGGGCCCGCGGCTCGGGTGGTGACCCAGATTCACCCCTGCGAGCCCCCGCGGGGCGTCCGCCGTGCGCCACCCCAGTATATTAGGGCGCCGGGCGGGGGCACCTCCAGTGTCTAGCGTCTCCCGGACTCACTGCGCCCCCCGGCGCGGGGGGCCGGCCAACGCGCCCCCGCGGCGGGGGGACCGAGCACGGCGCAAGTGCTCCCGGCGGTTCACCCGTGTAACCGTCCGGGCGGCGCACGCGCCGCGCGGGTCGCGGCCAGTCGCGCGTCGCGCAGGCACCGGCGTCCCCCTGGGAGACGCGCCCTACAGCTGGACGGGTGCGCACCTGTGGCCCGTGGGTCCCCTGGCCTGCGGCCATGGCAACACGCCGCAAGCCGCTCCCCTAGCCCGAGGGGGGCCACGAGGCGGCCCTCTGGGCAGGGCGGTGCCGACCGGCCCGCCACGGTCCCCCCGCGCCCGCCCCCGTGGCC     
C       TTTGATTTTGTGAATAACTTTCTTTAGTAATCTCATAATTATACTACTTAGTTTGATAATATAATGAATTACAATACGATTTATAGAAATAAAGCAGAGATCAACTACAGTGTTTTTATCTATAAACACTGATCCTATTACCTAATGAAAATATATTTAGAAAATATAAGAAACTCAAACGTAATGTGTTAATATTACCTAATTTTTTTTGATCTGTTAACCTTCATTTTTAACATTTAATTTAAAAATTAATTAATTAATTAAACCCTTAATTAAAATTTTCTAATAATTTTTGAGTTCGATCTACATATTACATAATATTTGGTTATTTACGCATGATATAATAAGTTGATCATTAGGGAGATTACTACAAATAAAATTTTATAAATATGTATAAACAAAGGTACAATCTGTAAATAATTTCCATATACCAATATTTATATTATATAGAATAAATTGAATTGTGGATTTGTATTTAATAAAAAGATAATTGTATAAATTGTTATCGAAAACGAAAATTTATTAACAATTAATACAAGTATTTAGAATAAATACAACTAATAAAATTATATAGGTAATTAAGACACACTTAAGTGGACTATTAAATTTTTTAATAGATAAATTATTAATAGAAAATAACGACACAAATATTATTAACTATAAGTATCGACGAAATCTGATTCATATGACTATAGACCTAATCAACGAATTGAATCAAAGAGACTTTGAAGATCAATATTAATTACCCTTCATAGTATTATAGCACATAAAAGTATGTTTGATGTATATTTGTTAAATTGATGGTATATCTATAAATTAAGATAAGTATTTATTGACTAGAATAGGATATAACATATTTTAAGATAAAAATTAATTATCTTATGGAGCATATAAAAAAATAAATTTATAAAAAATATTTATCTATTTAAATATATTTATTCTAATAAAGCAGAATTAGAGTATATATAGAGAAAATTCGAAATTTTATTACCATTACGTCTTAGTTCACACGGGACATCGGAAAGTCGGTAACCGCATTCTATAACTAGGATAACCGTTAACCTATGAAAGAGGCATACGAAGCTTTGTAAATACAGCTTAAACGTGATTAGAATTGATAACTGTAATAAATACGAACTAAAGATTATATACATCGCTTGTTCTACATACTCCTACGAACTCTACGCTCTTTAATTGGACATCGTGCCACAAGAAGATCAACCGAAATTACGACTCTTCTATGATCCCTATCATTAGAGCCATTTTTGATACAGCGGGGCTCTCACGAACGGTTACAGCGTATAGGGATGATAGAGACTACATAGTATATGACGTTCCGAGACTTTATCTTTAAATCGTGAGGTCTCATTGTTGTTATAATGTATTGTATATATAATTGGCGCTGACTCATAAGTCTGATACGTAATTAAATTCTTTTAGCTGGGTACATTATCATGAGCACTAACTGTTATAAGATTCTAATATTCTGTAGCACTTCATGTCCTGCATCCCCACAGTCGATTGTTCGATCTAGTAACCTGTGTTACATGGTCATCACTCTACGAATTGAGTACCTCGCACTACCATTAGTCGGTTCTTCACAGTGAATCATATCACCGTATTAACATTAAGTATGAAAAGCCAAGCACTATCGGTATTCGTCGTAGTTCACATACACATAAGGTAATTCTGGGTATGTTAATGATAATTAAAATTATTAGCCAAAGATGAAATAGTTGAGTTCGCGTCGTGTCAAGTACTCACACTCTAAGGTTCACAATTGCTACGCCCCGGTGAGGATAAGGCCGTTCTTATAAAGACAGGAAGATCTCTACGAAGACCCGAACTCCACAGCTGTCCATAAAGACATGGCAAAAGATTAAGCCTAATTATTAAAGCGGCTTCAGCGGATAATCGATGTACCCACGTTTACATATTTCTTACTGCATCCATAGTATGGATTCGCAATATATTAAGAAGATCGACAAATGATAATAAATGTAGGTGCTTTCAATGGACCAACTGCGACCGGCGATATCTCGTTGGAATAACCCGTGACTCTGCTTCTTAAGATCGATCACTGCCGCGCCAGGGCCTATACCACATCCTGTTCGTTAGCCGGGTCGGTCTGTCCCGTCGGGGGGGCTGAGGGCGTCCTGAAGGAGGGCCAGACCGCATTGCGCAGATCGGCGTCTGGGCGTGGACAGCCCCGTACTAAGATTGACGCCGTAAGACCTCCGGTCTGCCTCAAGCCACGGCTCCACGGCCCATCAGCGGCCAAGTCTGACGACTGTATATGTGCACGCAAGCCCCCTGCCGCTCTGCCCCGAAAGTCTCGTGAACCAATCGAAGCGGGCTTTCTCCGGGGGGGGGTTACTGCCCGATGTGTTGACGCATACCAAAACAATCGTAGCGTCTTGCCCTAGGGTCTTGTGATAGCAACCAAGTAGGAGCAGACGGGCGCCCCCTATCGCTGGGACCCGGAACAATCAAAAACGGGGCGTTACCTCTCGAAATCAGCGGGGCTCTAAATGCCTGTGCAAGGCGAGTCAGAACGCGTCCTCCTACGGGCAATGCCCCGCTTTAGCGACGGGGTAACTAGGACGGCAAGACGCAGCATGAGGTGCAGTCGTTATAGAATGCGTGGGCAGACTAGGGTAGTAGTATGTGGGAGGGACGCAGCGACTCCTGATTCGCCTTCGCACCTCTGCGAGCCACTTAAGCGGCTGGGTCCTGAGGTGTAGCGAGAGGTGGGAGAACGTAAAAGCGTGCCGGGGGAACTGGAATCCATAGGCTTTGACCCACGAACAGATTTAAAAAGTAGGTGCTCACCTTCTTACACTGGGAAGGATTTAACATGCGCTCCGCGCTGGAGGACGCGGCTGGATCTCTTGCTCGCAGGCATTCCTTGGAATCCCTACTTACGCAATTCGCCATCGCACCAGCCGGAAGTTCGCTGTCCAGAAGGCCGGCTCCATTGTCACTCTCCACTGGGCGACCGCTCCCGCGGGGCCAGCTGCCACCGGGGGCGATCGCGGCGAGCGTGCGCACTCGCCTCGGGCGGTTGCCGGCGCGGCGCCGCGGCTCGCCATCGAGCCGAGGCGTCGCCGGGCGCGCGGGCGCCCCCCCTGCCGGCAGGGGGCCCCGCGACGAGTCAGCGCCCCACGGGAGGGGAGGGCGTCGGCGGCGGCCGGCGCACGCACGGCGGCCGCGGTCCATGGGAGCGCGCCGCCGCCGTCGCTCAGTCCCCGCTCTGGCCGTCCGGTAATGGGGGAGCGGGGCGCTATCCCGGGGGCCGTACGGCCCGGGTACTCCCCCGGTCGCGCCGGCGTTGGCCCCCGGCGGCGTGCCCGGCCCGCTCGGAAGGCGGTCGGTCGGACCCGAGCCCTCGCCCCCCCTGGGAGAACGGCCGGCCGCGCTGCGGCGCATGGCGCGGGGGACGCCCGCCGGCGCCAACCTGCCCCCAGCTCTCGTCGCCCTAGACTTTCCCCGCTAAGTCCGCACCGCGCGGTGCGGCCCGGGGGGCCCCAGCGCGGGAGGGGCGGGTCCTGAGGCGGATCTCCCCCGGCGAGCCCCCGCGCGGCCTCCGCCGTGCCCCACCCAAGGACTGTAGAGCGCCCAGCCTGGGCGCCTCCAGTGTCTACCGTATCCCGGAGTCACTGAGCCCCCGCGCCCGGGGCGCCGGCACACGCGCCCCCGCCGCGGGGCGACCGCGCACGGGGCAAGTGCCCCCCGCGGTTCAGCCGTGTAACCGCCCGGCCGGCGCAGGCGCCGCGCGGGTCGCGGCCAGTCGCGTGTCGCGCTGGCACCGGCGACCCCCTGGGCAACGCGCCCGACAGCGGGACGGGCGCCCACCTGTCGCGCGTGGGTCCCCGGGCCTTCAGCCATGGCAACACGCCGCAAGCGCCTCCCCTACCCCGAGGGGGGCCACGCGGCGGCCCTCTCCGGCGGGCGGTGCCGACCGGCCCGTCAGGGGCCCCCCGCGGCCGCCCCGGTGGCC     
B       TTTGATTTTGTGAATTACTTTCTTTAGTAATATCATAATAACACTTCTTAATTCGATAATATAATGAATTATAATACAATTTATAGAAATATATAAGAGATAATCTACAGTTTTGTTATCTATAAACATTGATCCTTTTTCCTAATGAATATGTATTTTGAAATTATAAGAAAAACAAAAGTAATGTGTTGAGAATACCTAATTTTTTATTAGCAATTAACCTTAGTTATTAATATTTAATATAATACTTAGTTTACTAATTAAACCCTTACTTAAAATCTTCTTATAATTATTAAGTTAGATCTACATAATGTATATTATTTGGTTATTTACGTATGACATAATAAGTTGATTATTAGGGAGATTACTACAAATAAAATTTTATAAATATGTATAAACAAAGGTACAATATTAAAATAATTTCCATATACAAATTATTATATAAAATAGAATAAGTTGAATTATTGATTGGTATTTTATACAATGATATTTGTATATATTGTTATCGAAAAGGAAAGTTTATTAACAATTAATACAAATATATAGAAAAAAAACAACTAATAATATTTTATAGGTAATTTATTTACACTTAAGTGGACTATTAGTTTTTTTAATAGATAAATTATTAATCGAAAATAACGACACAAATAATATTAACTATAAGTATCGACAAAATCTGAATCTTATGTCTATAGACCTAATCAACCAATTGAATCAAAGAGACTTTTAAGATCATAATTAAAGCTTCTTCTTAGTATTTTAGCACATATGAAAATGTTTGATTTATATTAGTGAAATTGATGGTATATTTATAAATCAAGATAAGTTTTTATTGACTAGAATAGAATTTAACATATTATAAGATAAAATCTAATTATCTTATGGAGCTTATAAAAAAATAAATTTTTAAAAAAAGTTTATCTATTTAAATTGAGTTCAACTAAAAAAGATGACTTAGCGTATATATAAACATAGTTCGAAATTTTATTAACAATACGTTATAGTTAAAATGGTACACATGAAGGTCGGTAACCGCATGCTATATCTAGGATAACCGGTAACTTGTGAAAGCGGGATACTAAGGTATATAAATTCAGATTAAATATGATTAGAATTGATAACTGTAGTAAATAAGAACTAAAGAATATTTACAGCACCTGTTCCTCATACTCCTACGAACTCATCGCTCTTCAATTGGAGATAGTGCCACAAGAAGATCAACCGTAATGACGTCTTTTCTATTATTCCTAGCATTAGAGCCATTTTTGATTACGCGGGGCTCTTACGATAGGTTATAGCGTAATGGGATGATAGAGACTGCGTGATATATGACGTTCCTAGCCTTTATCTTCAAATCGTGAGGCCTCATTGTTGTTATATTGTATGGTACATATAATTGGGGCTGACTCACAGGTCTGATACGTAATTAAATTCTTTTTGCTGGGTATATTATAATGGAAACTAATTATTATAAGATCCTAATATTCGGTAGCACTTCATGTCCTGTATCCCCACAGTCGATTGTTCGATCTAGGAACCTGGGTTACATGTTCATCAATCTACGAATTGAGTACATCGCACTACCATTAGTCTGTTCTTCACAGTGCCTCATATCATCTTATTAACAAAAAGTATGGAAAGCCAAGTACGATTGGAATTCGTCGGAGTTCACGTACACATATGGTACATCTGGATATGTTAATGATGATTAAAATTATTAGCCAAAGGTGAAATAGTTGAGGTCGCGTCATTTCACGTGCTCACACTCTAAGGCTCACAAATGCGACGCACCGGTGAGGCTAAGGCAGTTCTTATTAAGACAGGACGAAGTCTACACCGACCCGAACTCAACCAATGTCCAAAAAGACATGTCATAAGATAAACCCTAATTATTCCAGCGGCAGCAGCGGTTAATCTATGTACCCGCGTATCCATGTTTCTTACTGCATCCATAGTATGGATTCGCAATTTATTAAGAAGATCGATACATTACAATAACTGTAGGGGGTTTCCATGGACCAACTGCGACCCGCGTTATCTCGTTGCAATATCTCGTGACCCTGCTTCTTAAGATCGATCGCTGCCGCGCCACGGCCTATACCACATGCTGTTAGTTAGCCGGGTCGCTCTTTCCCGTGGGGGCGGCAGAGGGCCCCATGAAGGAGGCTCAGCCAGAATTGTGGAGCTCGGCGTCTGGGCGTGGATAGCCCCGTACCAAGATTGACGCCGTAACACCTCCGGTCTGCCTCCAGCCACGGATCCACTGCCCATCAGCGGCCGAGTCTGCCGACTGTGTATGCGCACCCAAGCCCCCGGCCGGTCTGCCCCGGAAGTCTGGTAAACTAATCGAAGCTGTCTCTCTCCTGGGGGGCGTTACTACCCGATGTCTTGACGCATACCAAAACTATCGTATTGTCTTGCCTTAGGGTCTTGAGATAGCAACCAAGTAGGGACAGACGCGGGCTCCTCATCGCAGTGATCCGGCACCATCGACAACGGCGCGGTACCTCTGCAAGACAGCGTTTCGCTAAATGCCTGTGCAAGGCGGGTCAGAACGCGTCCTCCTACGGGCAATTCCACCGTCTAGCGTCGGGTTGACGAGGACGGAAGGACGCATCATGAGATGCAGTAGTTATAGAAGGCGGCGGCAGACTAGGGTAGTAGTGTGTGGGAGGGACGCAGCGACACATCATTCTCCTTCGCACCTCTGCGAGCGACTAAACGGGCTGGGTCGAAAGGTGTAGCGAGAGGTGGGAGTACCTAAAGGCGTGGCGCCGTAACTGGAATCCATAGGCTGTGGCCCACGAATAGATTAAAGATGCAGATACGCAGCTTTGTACACTGGGAAGGATGTACCATGCGCGCCGCGCTGGAGGACGCGGCTGGAACTATTGCTCTCAGGCGACCCTGGGAATCCCGACTTACCCAATTCGCCACCGCACCAGCCGGAAAGTCGCTGTCCTGAGCACAGGCTCCATCGTCACTCTCCATTGGGCGACAGCACCGGCCGGCCCAGGTGCCACCGCGTGCGATCACGGTGAGCGTGCGGACTAGCCTCGCGCGGTTGCCGGCGGCGCGCCGCGGCTGGCCATCGAACCCAGGCCTCGCAGGGCGCGCGGGCGCCCCCCCTGCGGGCAGGGGGCGCGGCGACGTGTCAGCGCGCTGCGCTACAGGAGGGCGTCGGGGACGGCCGGCGCGCGCACGGCCGCGGCGGTCCATGGGAGCGCGCCGCCCCCGCCCCTCAGACCCCGCTCTGGCCTTCGGGGAATGGGCGAGCGTGGCGCTTTCCCGGGGGCCGTACGGCCCGAGTACTCCCCCGGTCGCGCCGGCGTCGGCCGCCGGGGGCGTGCCCGGCCCCCTCGGAAGGCGGTCGGTCGTAGCCGCCCCGTGGCCCCCACTGGCAGACCGGCCGGCCTCGCTGCGGCGCATGGAGAGGGCGACGACCGCCGCCGCCAAGCTGCCCCCGGCTGTCTTCCCCCTAGACGTGCCCGCCGATGTCCGCACCGCGCGGTCCGGCCCGGGGGGCCCCAGGCCCCGACGCGCGGGTGGTGACCCCGATGCCCCCCGTCGAGCCCCCGCGCGGCGTCCGGCGTGCCCCAACCAAGGACTGTAGAGCGCCCAGCGTGGGCGCCTCCAGTGTCTACCGTATCCCGGAGTCACTGCCCCCCAAGGCGCGGGTCGCCGGCCAACGCGCGCCCGCGCCGGGGGGACCGAGCACGGGGCAAGGGCACCCCCCGGTTCACCCGTGTAACGTTCCGGCCGGCGCACGCGCCGCGCGGGTCGCGGCCAGTCGCGGGTCCCGCACGCACCGGCGACCCCCTGGGCCACGCGCCCTACAGCGGAACGCGCGCGGACCTATCGCCTGTGGGTCCCCGGACCTGCCGCCATGGCACCACGCCGCAATCCCCTCCCCTAGCCCGAGGGGGGCAACGAGGCACCCCTCTCGGGGGGGGGCTGCCGACCGGCCCGCCGGGGTCCGGCCGCGGCCGCCCCGGCGGCC     
A       TTTGATTTTGTGAATAACTTTCTTTAGTAATTTCATAATTACACTACTTAATTCGCTAATATAATGAATATTAATACAATTTCTAAAAATAAAGAAGAGATCAACTACAGTATTATTATCTATAAACACTGATCCTATTACCTAATGAATATATTTTTTAAAATTATAAGTAAAACATAAGTAATGTGTTAAGATTACCTAATCTTTTATCAGCAATTAATCTTTAAACTTAATATTTATTATAATAACTATTTTACTAATTAAACCCTTAATTCAAATCTTCTTATAACTTTTAAGTTCGATCTACATAATATATTTTATTTGGTTATTTAAGTATGATATAATAAATTGATAAGTAGGGAGATTACTAATAATTAAATTTTATAAATATGTATAAAGAAAGGTACAATCTGAAAATAATTTCCATATACCAATTATTATTTTACAAAGAATAAATTGAAATGTTGATTTGTTTTTTATAAAAAGATCTTTGTATATATTGTAATCGAATATGAAATTTTATTAACAATAAATACAAATATTTTGAAAAAAAACGACTAATAATATTGTATAGGTAATTTAGTCACACTTAAGTTGACTATTAATTTTTTTAATAGATAAATTATTAATATAAAATAAAGACACAAATATTATTAACTATAATTATCGACAAAATCTGAATCATAAGTCTATAAAACAAATCAACGAATTGAGTAAAAGAGACTTTAAAGATCATTTTTAAAGCCACTTCATATTATTATAGCACATATAAAGATGTTTGATTTATTTTAGTTATATTGATGGTATATCTATTAATAAAGATAAGTGGTTATTGACTAGAATAGTATATAACATAATATAAGTTAAAAATTAATTATCTTATGGATCATATAAAAAAAAAAATTTGCAAAAAAAGTTTATCTATTTAAATTGAATTATACTAATAAAGAAGTATTATCGTATATATATACATTATTCGTAATGTTATTAACAATACGTAATAGTTCAAATGATACATATGAAAGTCGGTAACCGCATTCTATAGCTAGGATAACCGGTAACATATGAAAGTGGGATACTAAGCTATGTAAATACGCATTAAATGTGATTAGAATTGATAATTGTAGTAAATAAGAACTAAAAAATATTTACATCACCAGTACCTCATACTTCTACGAACACCACGCTCTTTAATTGGAAATAGTGCCACAAGAAGAGCAACCGAAATTACGTCTCTTCTATGATGCCTATCATTAGAGCCATTTTTGATAGCGCGGGGCTATGACGATAGGTTATATCGTATTGGGATGATAGAGATTTCATGACCTAAGACGTTCCTAGTCTTTATCTTCAAATTGTGAGGTCTCATTGTTGTTATATTGTATTGTATATATAATTGTTGCTGTCTAACAATTCTGATACGTAATTAAATTCTTTTAGCTGGGTATATTATCATGGGAACCAATAGTTATAAGATCCTAATATTCGGTAGAACTTCGTGTACTGTATCCCCACAGTCGATTGTTCGATCTAGAAACCTGGGTTACGTGGTCTTCACTCTACGTATTGAGTACTTCGCACTACCATTAGTCTGTTCTTCACAGTGTGTCGTAACATCATATTAACATTTGGTATGGAAAGCCAAGTACTATCGGCATTCGTCGTAGTTCGCATACCCATATGGTAGTTCTAGGTATGTTAGTGATTATTAAAATTAGTAGCCTAAGGTGAAATAGTTGATATCGCGACATTTCACGTACACACACTCTAAGGTTCACGAATGCGATGCAGCAGTGACGCTATGGCAGTTCTTATGAAGACAGGACGACCTCTACGAGGACCCGAACTCAATCGCAGACCAAAAAGACATGTCAGAACACAAAGCCTAATTATTACAGCGGCTTCAGCGGGTACTCTATGTACCCACGTTTGCTTGTTTCTTACTTCATCCATAGTATGGATTCGCAATTTATTAAGAAGATCGACAAGTGACAATAAATGTACGTGCTTTACATGGACCAATGGCGACCGGCGTTAACGCGTTGCAATATCTCGTGACTCTGCTTCTTAAGATCGATTCCTGCCGCGCCAGGGCCTACACCACATACTGATAGTTAGCCGGGTCGATCTGTCCCGTGGGGGGGGATGAGGGCCTCCTGAAGGAGGCTCAGCCGGAATTGTGCAGCTCGGCGTCTGGGCGTGGATAGCCCGGTACTCAGATTGACGCCGTAAGACCTCCGGTCTGCCTCTAGCCACGGCCCCAGAGCCCATCAGCCGCCAAGTCTGCCGACTGTGTATGCGCACGCAAGCCCCCCGCCGGCCTGCCCCGGAAGGCTGGTGAACCAATCGAAGCTGAAGTTCTCCCGGGGGGGGTTACTGACCGATGTCTTGGCGCATGCCAAAACTATCGTACCGTCTTGCCCTAGGGTCTTGAGATAGCAACCAAGTAGGAACAGACGCGGGCCCCAAATCGCCGTGACCCTGCACTATCAACAACGGCGCGGTACTTCTGCAAATCAGCGTTGCGCTAAATGCCTGTCCAAGGCGGGTCAGAACGCGTCCTCCTACGGGCAATGCCACCGTCTAGCGTGGGGTTACCGGGGACGGAAGGACTCATCAAGAGATGAAGTAGTTATAGAAGGCGGCGGCAGACTAGGGTAGGAGTATGTGGGAGGGACGCAGCGACTCCTGATTCTCCTTCGCACCTCTGCGAGCGACTAAACGGGCTGCGTCCTGAGGTGTAGCGAGAGGTGGCAGTACCTGAAGGCGTGGCGGCGTAACTGGAATCCATAGGGTTTGGCCCACGAAGAGATTAAAAATGGAGCAGCGCAGCTACGTACACTGGGAAGGATTTACCATGCGCGCCGCGCTGGAGGTCGCGGCTGGAGCTATTGCTCTCAGGCGTTCCTTGAAATCCCTACTTACGCTATTCGCCACCTTGCCAGCCGGAAGTTGGCTGTCCAGAAGGCAGGCTCCATCGTCACTCTCCATTGGGCGACACGGCCAGCCGGCCCAGCTGCCACCGGGCGCGATCACGGCGAGCGTGCGGACTAGCGTCGGTCGGTTGCCGGCGCCGCGCCGCGGCTTGCGATCGAGCCGATGCGTTGCAGGGCGCGCGGGCGCCCCCCCTGCTGGCAGGGGCCGCGGCGACGCGTCAGCCCCCTGCGGGAGAGGAGGGCGCCGGGGGCGGCGGGCGCTCGCACGGCCGCGGCGGTCCATGCGAGCGCGCCGCCCCCGTCGCTCAGGCCCCGCTCTGGCCGTCCGGTAATGGGGGAGCGGAGCGCTTTCCCGGGGGCCGTAGGGCCCGGGTACTCCCCCGGTCGCGCCGGCGTTGGCCCCCGGAGGCGTGCCCCGCCCGCGCGGAAGGCGGTCGGTCGGAGCCGCGGCTTCGCCCCCACCGGACGCACGGGCGGCCTCACTGCCGCGCATTGAGGGGGGGACGCCCGCCGGCGCTAACCTGGCGGCTGCTGTCTTCGCCCTAGACCTTCCCTGCGAGGTCCACACCGCGCATTCCGGGCCGGGCGGGCCCAGCGCGCGAGGCCCGGGTGGTGACCCCGATTCGCCCCCGCGAGCCCCCGCGCGGCGTCCGACCTGCCCCACCCAAGGACACTAGAGCGCCCAGCGGGGGCGCCTCCAGTGTCTACCGTATCCCGGAGTCACTGCACCCCGCGGCGCGGGGCGCGGGCCAACGGGCCCCCGCGGCGGGACGACCGAGCACGGCGCAAGTGCTCCCGTCGGTTCACCCGTGTAACCCTCCGGCCGGCGCACGCGCCGCGCGGGTCGCGGCCAGTCTCGTGTCGCGCAGGCACCGGCGAACGCCTTGGCAACGGGCCCTACAGCGGGACGGGCGCGCACCTCTCGCCGCTGAGTCCCCGGGCCTGCAGCCATGGCAACCCGCCGCAAGCGCCTCCCCTAGCCCGAGGGGGGCAACGAGCCGCCCCTCTGGGGGGGCCGGTGCCGACCGGCCCGCCAGGGTCCCCCCGCGGCCGCCCCGGTGGCC     
