# Supplementary material for: A simple method for data partitioning based on relative evolutionary rates
Source: PeerJ. 2018 Aug 28;6:e5498. doi: 10.7717/peerj.5498 (PMC6118207; doi:10.7717/peerj.5498)
Supplement: Data S1 — The datasets are provided in the PHYLIP format. [file peerj-06-5498-s002.zip › DataS2/AS5-5.phy]

17  4000
out     ATAACACGATATTAAATTTGAAAATCCATCCAAAAACATTTCAGCATTATCACAAAAATCTTGTTTAAGAGTTATATTGAAACGTTACGTTATGCGTGGTTATAATTATAATTTATTATATAATGTGTAAATTAAATAATATGTGTAAAGCTAAATAATTAAAAGAGTTAATATCATCTAATAATAAGATTTTTAAACTTATAAGTTATTAGAGTATAAAAATATAGACTAAATAAAGTGTAAATAATACGAATATTAATTTCAAGATTTATTAAAGTACTTTAATAAAAATAGTCTACTGTTCTTATTAAATAATTGTAATCTAATAAAAAATTCCTTCTGATAATTTTAATATTTAAACACCCCTAAATGATTCAATTTCTTGGATATAATAGTACTTATACTAATATATAAAAAGGAAAATAAGTTTTGTGAAATCAATTATATGTTTTATTATCTTAACGTTATACTTTTTTTCGTAAAGAAATCAGTATAAATATTAGATAACATAATTGACTATTATAATTGATGTATTATCATCTGCTATTTGATATATACATGTTTGATTATTTTTAATTAATCAACGCTGCAATTCGAGTTTTAGGTATTAAATTCGGCAAAATCAATGAAATATTTATATAAAACTAAAAATAATTCAATTGAATTATATAGGCATAGTTAGGACATGTATTGTAATTCTAACTTAAAATTAATTATATTAATGAAATTCTAATATAAACAATTTGTGGTCCTAACAATAATCATTTGAAGAAATGATAATGTTTATAAATCTAAAGAGTGATTAAGTGCTAAATATTAATAAATTTTAGATCAAAATAAAAAAATGAAATAATATCAAATCAGTATAACTAAAATGTTGGACTTAATATTTCAAACCCTATTATCATATATTACTTATATTGAGGTCCTATTATAATGTTGAATAATATTAGGAGTTTTCTTTTAACTTTTTAAACAATAAAAATTATTTTATTTATCTGTTTTACATGTTTCAGACCTCTTGGGCCCTCTCCCACAAGTACCTTCCTACTAAGAATTGACGTTCACAAGACGGCTTACAATGAAAGCTTGATCCATCTCCTTCTCCTTTATCTGAGAACATCTATACGTGTAGGGGTCTGGGTCTTGTATACAACATCAAACTAACAATTTACGTTTGATGATACGGCCACTGCTCACAATAAAAGAAGGTTGTGTTTGGCTCCTACCACAGAAGCACGAAGAATTAGAGATCAGGGGGACAGAGATCAGATGTTCATAAGTGTCATCACAAGGCCATGCAAGAGGAGGATCTAAAACGTTCTACTGGGTATCGTTTTAGTTTAGCTATTATATAAACATACGTTATAACGACTCACGAGAGTGATCATTGATACAATTCCTTGCATAAGATACTATGTTGTTTTCTAAAATGTGGCCACCGCCTTTCCCAGGCATTCATCTATAGACTATATGTTGAACCAATTAAATTCTTACTAAAGCTGCACTAGTTTTAAACGCGTATTGCGGGATTAGTCACGCCAGAAGTATTCTTGGCATTCTACGCAACACAGACACACCCCATGTATAATTATAACGCTATTTATTGTTCATGTTTGCTTCTATGCTCTTATACATACAGGAATCTGTCTTAATGTAGTATACCTAATAGTGGAAATGGCTGTTTCCTCTTCGTCCAGAGTCCTACTCCCATTTCAGTTGTGGAGGACATCGACTAATATTGTCCACATCGAAATGGGGTGGTGGTGCGTCACTCCCTGCTTGATAAGTGGGCTATTGAGTTAGCCATTCAGTACACTTAGACACAAAACGATATTCAAATTTCATTCTCCTGGAGGTATATCGTATCATCATAGTCAGGAGAAAAACTAGGGCGCCTGTCCATGCAGCCAATTGATACGAAATGCGTAAACGGAGACTTGGACGCGTAATTAGATTAGTTTATCTTGTTTGACGTAAATGTCTGATCCACCTTTCTCTCGAAGCCCGGGAACTTATGCACGTCGCGGTGTAGTGCCGTGCCTAACTGATGTACCTACTGCCGGCGGAGTCTATGGCGGCGGAGGCGCTTTCCGTCACCTCCCGTCATCACGGATGGGCCTTTGACAAACCCTTGTCAAGACATCACGCGCGGCAAAAGTCACTAGACTCGTACACGTAGTCAAGCCCTGATACCTCGACCCGGCCAAGTTGAGAGAAGATCCGTCCCGCCCTACTCGGCCTCGATGGCACCTGTGTGAGCGTCACAGAGGACTATGAAGCGTACCGCTAGAAACGATTCGGTGGAGTTGCCGTTTCCTACGGCCCCAAGGGCAGGCTCCGTGACGCCCGTGACACGCCATGGCAAGGTATGTTTCGACCTCGGGTAGACGTATCACCCACTCCGGCAATCGTCCAAGTTCACGTGAGGGGTTCTGGCATCCAAGAACCGCCCCCTCGAGTCCTCCCACGGCGCATAGACGAGAGATTCCTACGCAGCTTGTGCCGTGCAGGTCCGCCGGGATTCTTTCGGTTGGCCTCGGCACCGACTCGCCCCATTACCGGTACATACAGAGCCACATTCACTTAGCACGGCGGAGCGGGCGAGGGTGGGGGGTACCTCGAAAGGGATAGTGGTTAGGCGAATGTAGTCTCCGGCACACGCTGGTTAATTCGGGTCACTGCGAAGGCAGCCGCCCGATTCTGCTGAATTGTCTTCCAACAGCGTCCTATGTTATGAGACTGGGGGTGCGTGTCTCCTGACGCGCGCGGGCTGCCACCAGAAAACGTATCCGCTGGTCCTGGCCAGCGAGGACGGCTAGCCGGTTATTGGCACCCCGAAACTAGGGACCGTACGGCTCACTTACGGCCCACATACGGTAAGCGGGGTGCTTGTGCGATTTAAGATAAGCCGCCGTTAACGCTGGGGGCACCAGCGGTCAGCGCCCTTGGGGGCACACCCCCGGAGCCACGGAGGCAAACCTGAGTGTCCACATGCGCCGCCGCGCCGCCCCGGGGGGCGGGCCCCCCGCAGCGCGCCGCGCCCGCCCCGGGAGTGCTGCCGTCTGCGCCCGCCGGTACGTACGAGGGCCGCCGGTCACCGGTCTGCCCGGTCCTCGCGCACGTGTGGACTGGTTGCCCCCCCGGCCCCAGGGGCCTGGCGGCGGACACCCCCGCGGAGCTGCTCTACGGTGCTGGGCCCCTTGCCGGCGGACGTCGGAGGCGCGCCCGCGGGCCCCTGATGCGGCGCCTGCGGAGTGCCCGGGGCGCCCGGCGCCCCCGCGCCCCGGTCCCGCGCGGCCGGCCTGCTTCGCGCGCCTCGCACGCCCGGCGCCCGCCGGAGCGACCGTGGGCTAGCGGCTGGCGCCGGGCCGCGGCTAGCCGTCGCCGCTCGGACATCCCGGCGCCCATAGGCCGGGCCCGGGGCGGAACATTGCGCCCCGCCCCGTGTCCTCCGTACCGGGCGCAGGGCCGCCCGGGGGGCCCGTTGGGGGCCGGCACGCGGCGGCATCGCGGTGTGCCGACGGGTAACAAACCCAGCAGCCCGGGCCCCGGCCGGCTACCCACCGCGGCGAGGAGAAGTCGCTGCGGGCGGCTCCCGGCCCTCATTCCTCGGGGGTAGGGGACCCCGGACCGGGCCCTGATCCCGAAATCCGACGCACTGTCGGGGAACACGGAGTCCTGACCGATCGCTGGGCGAGCCTCCGTGCCGCCGCTCGGACCCGGCAAAGTGGGGACCTTGCCAGACCGCCCCGCGCCTCGCCGTGGGCCGAGCGCCGGCGCGGTAGGGGCCCTTCGAAGCCCGTGCTCCGCCCCGTGCTTCCCACCACGTGGGCGGCGCTCAGCGTCGTAGCGGGTCGGGGGGGTGCCCTGGGCCGCGGCGTACCCGGCCCTCCGGGGTGGGCCCGGCGCGCTGGCCTCGCCGCATAGGACCCGCAGTACCCTGCCCCGCCCCATCCGGCGGCGGCCCCAGCGAGGAACATAGCTCGCGGCCCCCCGG     
P       ATTACACGTTATTAACTTTGAATATCCATCCAAAAACGTTTCATCATTTTCACAATAATCTTGGTTATGTGTTATATTGAGACATTACGTTAAGAGTGGTTATAATAATAATTTATTATGTATTGTGTAAATTTAATAAAATGTATTGATTTACATAATTAAAAGAGTTAATATCATCTTTTAATAAGATTTTGTAACTTATAATTTATTAGAGTATAAAAATTTAGACTAAATAAAGTGTAAATTATACGAATATTTCCTTCAGGATTTATAAAAGTACTTTAATATAAATAGTTTAGTGTTCTTATTAAATTTAAGAATTGTAACTACAATTTCCTTCTGATTTATTTAATATTTAATCACCACTAAATGAATCAATTTCTTGGATATACTAGTTCTTATACTAATATATAAAAAATAAAATAAGTATTGTGAAATCAATTATATATCTTATTATCTAAAAGTTTTTCTTATTTTCGTAAAGAAATCAGTATAAAAATTAGATAACATAAATGATTATTTTAATTGATGTATTTACATCTGCTATTTGATATATACATGTTCAATTATTTTTAGTTAGTCATCATTGCTATTTGAGTATTATGTATTATTATCCGCAAAATCAATGAAATATTTATATAAAACTAAAAATAATTCGATTGTGTTATATAGGCATAGTTAGGACATGTATTATAATTCTTAATTAATATTAATTATATTATTGGAATTCTACTATTAACTATTAGTGGTCCTGACAATAACCACTCAAAAAAACGATAATATTAATAAATCTAAAGAGTTATTAAGTGCTAAAAATCATTAAATTTTAGATCAAAAAAAATAAATGAAGTAATATCAAATCTGTATTACTAAAATGTAGGACTTAATAATCCTAACCCTATTATCTTATATTACTTATGTTGTGGTCCTATTATAATATTGAATAATATAAAGAGTCTTCTTTTAACTTGTTAAATAATAATAATTATTTTATTTATCTGTTTTGCAAGTTTCAGAGGTCTTGGGCCCTCCCTCACAAGTACCTTCCTACTAAGAATTGTCCTTCAGATGACGCCTTACACTTAAAGAAAGACCCTTATCCTTCTACTATATCTGAGAACATTTATACGTGTAGGGGTATGGTTCGTGTATACAACATCAAACTTATAATTTACGTTTGATGCTACGGCCAGTGCTCACAATAAAAGTCGGCTGTGTTTGGAGCCTACCATAGATGCACGAAGAATCAGAGATCAGGGGAACGCAGGTCAGATGTACATAATTGTAATCATATGGCCATGTATGAGAAGCATCTAAAACGTTCTACTGGGTATCGTTGGAGTGTACTGATTGTATCAACATACCTTATTACGACTAACGCGAGAGATCATTGATGCAATTCATTGAATAAGATACTATGATCTTTTCTAAATTGTGACCACCGCCTTTCCCAGGTATTCCTCTATAGATTATATTTTGAACCAATTAAATTCTTCCTAAAGGTGCACTAGTGTTTAACGCGTATTGCGGGATTAGTCACGCCAGAAGTATTTTTGACATTCTCCGCTAAACAGACACACCTCATGTATAATTATAAATCTGTTTATTGTTCACGTTTGTTTCAATGGTCTTTAACAAACAGGATTCTATCTTAATGTAGTAAACCTAATCGTCGAAATGGTAGTTTCCTCGTCGTCCAGAGACCGATCCCCATTTCAATTGTGGAGGACTTCGACTAATTCTGTCCACATCTAAAGTGGGTGGTGGCGTGTCACTGCCTACTTGGTAAGTGGGTTATTGAGTTAGCCATTCAGTACACGTAGACACTAATCGATATGCAAATTTCATTCTGCTCGAGGTATCTCGGATCATAACAGTCAGGAGCAAAACTAGGACGCCTGTCCATGCAACCTATTGGTACGAAATTCGTAAACGGAGACTATGACGCGTAAATAGATTAGTTTAACTGGTTTGACGTAAATGTCTGATCCACCTTGCTCTCGAAGCACGGGAACTTATGCACGTCGCGGTGTATTGCGGTGCCTAAGTGATGTACTTACTCCCGGCGGATTCTATCGCGGCGGAGGCGCTTAGCGACACCTCCAGTCATCACGGATGGGCCTTTGTCAGACGTGTGTCAGGACTTCACGAGCAGCAAATGGCAGTAGACTCCGACACGTAGTCAAGCCCTGATATCTCCGCCCGGCCAAGTTGAGAGAAGATACGTCCCGCCCTACTCGGCGACGATGGCACCTGTCTGCGCGTCACAGAGTGCTATGATGCGTGCCGCTGGATACGTGTCGGTGCACTTTCCGTTACTTACGGTCCCTAAGGCAGGCTCCGTGACGCCCGTGCCACGCCAGGGCAAAGTTCGTGTGGCCCACGTTTAGACCTATCACCCACTCCGGGAATCGTGCAAGGTCACGCGAGGGCTTCTGGCATCCAAGAACCCGCACCTCGAGCCCTCCCACGGCGCATAGACGAGATATTCCTACGCTGCTTGTGGCGTGCAGGTTCGCCGGGATTCTCACTGTTGGCCTCGGGACCGACTCGCCCCACTACCGGTACGTACAGAGCCACATCCACTTAGTACGGCGGAGCGGCCGAGGGTAGGGGGGACATCGAAAGGGAGAGTGGCTAAGGGAATGTACTATGTGTAAGACGCTGGGTAATTGGGGTAACTGACAAGGCAGCCGCCCGATTCTGCTGATTTATCTTCCAACAGCGTCCTATGTGATGAGACTCGGGGTGCGTGTCTCCTGACGCGCGCGCGTTGCCAGCAGGAAACGGATCCGCTGGTTCGGGCCAGCGAGGATGGCTGGCCCGTTATTGGCTTCCCCCAACTAGGGACCGTACGGCTCACTTACGGCCCGCGTACGCTAAGCGGGCTGTTTGAGGGTTTTGAGGTGAGCCGTCGTTAACGCAGGGGGCACCATCCGTCAGCGCCCTTGGGGGCACGCCCGCGGAGCCACGGGTTCAAATATGAGGGTCCACCTGGACCGGCTCTGGGCCCTGGACGGGGGGCCCCCCGCAGCGCGCCGCGCCCGCCCCCGGGGGCCTGCTGTCTGCCCCGCGGGGTACGGCCGAGGTCCGCCGGTCACCGGTCTGCCCGGTACTCGCGCTCGTGTGGAGTGGTTGCCCCCCCGGCCCCAGGGGCCTGTCGGCGGTCACCCCCGCGGAGCTACTCTAAGGTGCTGTGCTCCCTCCCGGCCGACGGCGGAGGCGGGCCCGCGGGCCCCTGCCGCGGCGCCTGGGAAGTGCCCGAGGCGCCGGCCGCCCCCACGCCCCGGTCCCGCGCGGCCGGGCTGCTTCCCGAGCCTCGCACGCCCGGCGACCGCGGGAGCGACCCTGGGCCACCGGCTGGCGAGGGGCCGCGACTAGCCGTCGCCGCTCGACCGTCCCGGCGCCGATAGGCCGGGCCCGGGGCGGAACATGGCGCCTCGCCGCGTGACCTCCGCAACCGGCGCAGGGCCGCGTGGGGGGCCCGCCGGGGGCCGGCACGCGGCGGCATCGCGGTGTGCCGACGGGTAACAAACCCAGCAGCCCGGCCCTCGGCCGGCTACCCACCGCGGCGGGGAGAGGTCGCTGCGGCGGCCTCCCGGGCCTCATTCCTCGGGGGTAAGGAACCCCGGACCGGGCCCTGCTCCCTCAATCCGGGGCCCTGTCGGGGAACACGGAGTACGGACCAATGGCTGGGCGAGCCTCCGTGCCCCGGCTGGGACCCGGGAAAGCAGGGACCTTCCCAGATCGCCCCTCGCGTCGCGCTGCGCCGAGCGCCGGCGATGTAGGGGCCCTTCGAAGCCCGTGCTCCGCCCCGCGCTTCCCACCACGTGGGCCGGGCTCGGGCTCGTACCGGGACCCGGGTGTGCCCTGCGCCCCCGGGTACCCGGCCCTCCGGGGTGGCTCCGGCCCGCTGCCCTCGGCGCAGAGGTCCCCCAGGACCCTGCCCCGCCGCATCCGGCGGCGGCCCCGGCGACGAACATAGCGCGCCTGCCCCCGG     
O       ATAACACGTTATTAAATTTGAAAATCCATCCAATAACATTTCAGCATTTTCACAAAGTTCTTGTATAGGTGTTATATTAAAACGTTACGTTATGCGTGCTTATAATAATAATTTATTATATAAAGTGTAAATTAAAAAACTTGAGTAAATTTAAATAATTAAAAGAGTTAATCTTATCGTATAATAAGATTTTGTAACTTGTAATTTATTTGATTATAAAAATATAGACTAAATTAAGTGTAAATAATACGATTATCTTCTTCAGGATTTATAAAAGCACTTTAAAATAAATAGTTTAGTATTCTTTTTAAATATTAGAAAACTAATAAAACATACCTTCTGATATTTTTAGCATTTAATCACCATTAAATGAATCAATTTCTTGGATATGCTCGTACTTATACTAATATATAAAAAATACAAGTAGTTTTGTGAAATCATTTATATGTTTTATTATCTTAACGTGATACCTTTTTTCGTAAAGAAGACAGTATAAACATTAGATAACTTAATTGATTATTCTATTTGTTGTATGTACATCTGCTATTTGATCTATACATGTTTTATTATTTTTAATTAGGCATCGCTGCTATTCGAGTATTACGTATTATAATCGGCAAAAACAATGTAATATTTATAAAAAACTAAATATAATTCCATAGTAATATATAGGCATAGTTAGGACATGTATTATAATTATAAATTAAAATTAATTATATTAATGAAATCCCACTATTAACAATTTGTGATCCTGATAATAACCATTCGAAAAAATGATAATATTTATAAATCTAAAGAATTATTAAGAGCTAAAAATAAGTAAATAATAGATCAAAACAAAAAAATGAAATAATATCAATTCAGTATCGCAAAAATGTAGGACCTAATATTCCAAGCCCTATTATCATATATTAATTATATTGTGGTCTTAGTATAATGTTGAATAATATAAAGAGTTTTCTTTTAACTTGTTAAACAATAAAAATTATTTTATTAATCTGTTTTGCAAGTTTCAGACCACTTGGGCCCTAACTCACAAGTACCTTCCTACTAAGAATTGTCCTTCAGATGACGCCTTACACTAAAAGCAAGACCCTTCTCCTTCTTCTTTATCTAAGAACATATGTACATGGAGCGGTATGGTTCTTGTTTACAACATCGAACTCATACGTTACGTTTGATGCTTCGGCCATTGCTCACAATAAAACAAGGTTGTGTTTGGCGCCTACCATAGAAGCACGAAGAATTAGAGATCAGGGGGACAGAGATCAGATGTACATAAGTGTTAACACATAGCCATGCATGAGAACCATCTAAAACGTTCTCCTGGGTATCGTTTTAAGGTAATTATTATATGAACATACCTTTTTACGACTCAGGAGAGAGATCATTGATGCAATTCATTGAATAAGATCCTATTATATTTTCTAAAGTGTGACCACAGCCTTTCCCAGGCATTCCTCTATAGAGTATATTTGGGACCAATTAAATACTTCTTAAAGGTGCACTAGTGGTCAGCGCGTATTGCGGGATTAATCACGTCAAAAGTTTTCTTGGGATTCTCCGCTACACAGACACACCCCATGTATGATTATAAAGCTATTTATTGTTCATGTTTGCTTCTATGGTCTTATACAAACAGGTTTCTGTTTTAATGTAGTAAACCTAATACTCGAAATGGCAGTTTCATCGTCGTCCAGAGACCGTTCCCCATTTCAATTGCGGAGGCCATCGTCTTATCCTGTCCACATCGGAATTGGCTGGAGGTGCGTCAGCCCATACTTGGTAAGTGGAGTATTGATTTTGCCATGCAGTACACTTAGACACGAATCGATATTCAAATTTCATTCTGCTCGAGTTACATCGTATCATAAAAGTCAGGAGCAAAACTTGGAGGCCTGTGCATGCAGCCAATTGCTACGAAATGCGTAAACGGAGATTATGACGCGAAAATAGATTAGTTTACCTTGTTTGAGGTAAATGTCTGATCCACCTTGCTCTCGAAGCCCGGGAACTTACGCACGTCGCGGTGTATCGCGGTGCATAAGTGACGTACCTACTCCCGGGGTAGTCTATCGCGGCGGAGGCGCTTACCGACACCTGCCGTCATCACGGATGGGCCTTTGTCAAACGCGTGTGATGACTTGACGCGCAGCAGAGGTCAGTAGAATCGGACTCGTGGTCAAGCCCTTACATCTCGGCCCGGCCAGGTTGAGAGAAGATTCGTCCCGCCCTACTCGGCGTGGATGGCACCTGTATAAGCGTCACAAAGCACTATGAGGCGTGCCGCTCGATACGTTTCGGTGTAGTTTCCGTTTCGTACGGTCCCTAACGCAGGCTCGGTCACGCCCGTGGCAAGCAAAGGCGACGTGCGTTTGGACCGCGGGTAGACCTATCAGCCACTCCGGGAGTCGTGCATGCTCACGAGAGGGGTTCGGGCATCCAAGAACTCGCCCCTCGAGCCCTCCCACGGCGCATTGACGAGAGATCCCTACGCAGGATGTGCCGTGCACGTTCGCCGGGATTCTTCCTGTTGGCCTCCGCTCCGACTCTCAGCACCTCCGGTAAATACTGAGCGACATCCACTTAGTACGGCGGAGCGGCCGAGCGTTGGGGGTACCTCGAAAGGGATAGTGGCTCAGCGACTGTAGTCTCCGGCAGACGCTCGTTACTTCGCGTCACTGGGAAGGCAGCCGCCCGATTCTGCTGACTTCTCGTCCAGCAGCGTCCTATGTTATGAGACTCGGGGTGCGTGTCTCCTGACGCGCGCGGGCTGCCAGCAGAAAATCGATCCGCTGGTCCGGGGCAGCGAGGATGGCTCGCCCATTAATGACTTCCCAAAACTAGGGACCATCCGGCTCACGCACGGCCCACGTACGGTAAGCGGGCCGCTTGAGGGTTTTGAGATAAGCCGTCGTTAACGTAGGGGGCGCCGACGGTCAGCGCCCTTGGGCGCACACCCGGGGAGCCACGCCTGCAAACCTGAGGGTCCACGTGGGCCGCCGCTCGGCCCGGGGCGGCGGGCCGCCCGCAGCGCGCCGCCCCCGCTCCGGGCGGGCTGCGGTCTGCCACCCCGGGTACGCACGAGGACCGCCGGTCCCCGGTCTGCCCGGTACTCGCGCACGTGTGCAGTGGTTGCCCCCCTGGCCCCAGGGGCCTGTCGGCGGACACCCCCACGCAGCTCATCTACGGTGCTCGGGTCCGTCGCGGCGCACGTCGGAGGCGTGCCCGCGGGCCCCTCCCGCGGCGCCTGCGGAGTGCCCGAGGCGCCCGGCGCCCCCACGCCCCCGTCCCGCGCGGCCGGCCTCCTTCGCGAGCCCCGCACGCCCGGCGACCGCGGGAGCGCCCGTGGGCTCGCGGCTGGCGCCGGGCCGCGGCTAGCCGTCGCCTCTCGGGCCTCCCGGCGCCGATAGGTCGGGCCCGGGGCGGAACATCGCGCCCCGCCGCGTGACCTCCGTAACCCGCGCAGGGCCGCCCGGGTGGCCCCCCGGAGGCCCGCACGCGGCGTCATCGCGGTGTGCCGACGGCTAACAAACCCAGCAGCCCGGGCCCCGGCCGGTTACCCGCCGCGGCGTGGAGAAGTCGCTTCGGCGGGCTCCCGGGCCTCATTCCGCGGGGGTCGGGGGCCCCGGAACGGGCCCTGCTCGCTCAATCCGGGGCACTGTCGGGGAACACGGAGTCCTGACCTATGGCTGGCCGAGCCTCCGTGCCCCGGCTCGGACCCGGCAAAGCGGGGACCCTGCCAGATCGCCCCACGCGTCGCCCTCCGCCGAGCCCCGGCGTGGTAGGGGCCCGTCGGAGCCTGTGCTCCGCCCCGTGCTTCCCACCACGTGGCCGGCGCTCGGGCTTGTACCGCGTCGGGGGGGTGCCCTGCGCCGCCGCGTACCCGGCCCTCTGGGGTGGGCGCGGCGCGCTGGCCTCGCCGCAGAGGTCGCCCACGACCCTGCCCCGCCCCATCCGGCGGCTGCCCCCGCGAGTAACATAGTGTGCCTCCCCCCGC     
N       ATAACACGATAATAAATTTGAATATACATCCAATAACATTTCAGCATTTTCACAAAAAGCTTGTTTATGTTTTAAATTAAAACGTTACGTTATGCGTGTTAATTATAATAATTTATTATATATAGTGTAATTTTAATAATTTGTATAATTTTAATTAATTAAAAGAGGTAATATCATCTATAACTAAGATTTTTTAACTAATAATTTATTAGATTATAAAAATATAGACTAAATAAAGTGTAAATAATACGAATATTATGTTCAGGATTTATAAAAGTACATTAATATAAATAGTTTAGTGTTTTTTTTAAATTTTAGAATTTTAATAATACAATCCTTTAGCTATTATTATTATTTAATCACCCCTAAATGAATCAGTATCTTGGATATAGTAGTACTTGTTCTAATATATAAATAATATAAGAAGTTTTGTGAAACCAATTATATATTTTATTATATTAACGTTAAACATTTTTTCGTAAAGAACACAGTATAAATAATAGTTATCATAAATGATTATTTTAATTGTTGTATGTACATCTGCTATTTGATATATACATGTTTTATTATTTTTAATCATTCTACGCTGATATTCGAGTATTACGTATTATTTTCGGCAAAATCAATGAAATACTAATATAAAATTAACTATAATTCGATAGTATTATATAGGGATAGTTAGGACATGTATTGTAATTCTGAATTCTAAATAATTATATTATTGAAATTCTACTATAAACAATTTGTGATCCTGAGGATAACCATTCTAAAAAATGATAATATTTATAAATTTAAAGAGTTATTAAGTGCTAAATATTAGTATATCTTAGATCTAAACAAAAAAATGAATTAATATCATATCAGTATAACTAAAATGTAGGACTTAATATTCCAAACCCTATAATCATATATTAATTATATTGTGGTCCTATTATAATATTGAATAATATGAAGAGTATTCTTTTCACTTGTTAAAAAATAATAATTATTTTATTAATCTGTTGTGCAATTCTCAGACCTCTTGGGCCCTGCCTTACAAATACCTTCTTACTAAGAATTTTCCTTCAGATGTCGCCTTACACTGAAATCAAGACCCTTCTCTTTCTACTTTATCTAAGAAGATATATACCTGGAGGGGTCTAGTTCATGTATACAACACCAAACTTAGATGTTACGTTTGATGCTACGGCCATTGCGCACGATCAAAGGAGGTTGTGTTTGGTGCCTACCATCGAAGCACGAAGAATTAGAGATCAGGGGGACATCGTTCAGATGTACATAATTGTCATCACATAACCATGAATGAGAAGCATCTAAAACGTTCTACTGGGTATCGTTTTATTGTATTTATTATATCAACATACCGTAGTACGACTCACGATTGAAATCATTGATGCAATTCAATGAATAAGATACTATGGTATTTTCTAAAGTGTGACCACAGCCTTTCCCAGGCATTCCTCTATAGAGTATATTTTGAACCAATTAAATTCTGCCTAAAGGTGCATTAGTGTTTAACGCGTATTGCGGGATTAGTCACGCGTTAAGTGTGCTTGGCATTCTCCGCTACACAGACACGCCCCATGTATAATTATAAAGCTCGTTATTGTTCATGTTTGCTTCTATTGTCTTTTTCAAACAGGTATCTGTCTTAATGTAGTAAACCTAATACTCGAAATGGCCGTTTCCTCTTCGTCTAGAGACCTATCCCCATTTTAATTGTGGAGGGCTTCGACTAATATTGTCCACATCTTAATTGGGAGGAGGCTAGTCACTTCCTCCTTGATAAGTGGGGTATTGATTTAGCCATTTAGTAAACTTAGACACGAATCGATATTCAAATTTCATTCTACTCGAGGTATATCGTATCATAATAGTCAGGAGGAAGACTAGGACGCCTGTCCATGCAGCCAATTGGTACGAAATGCGTAAACGGAGACTATGACGCGTAAATAGATTAGTTCACCTTGTGCGACGTAAGTGTCTGATCCACCTTTCTCTCGAAGCGCGGGACCTTATGCACGTCGCGGTGTATTGAGGTGCCTAACTGATGTACGTACTCCCGGCGGAGTATATGGCGGCGGAGGCGCTTACCGACACCTCCAGTCATCACAGCTGGGCCTTTGCGAAACGCGTGTCATGACTTCACGGGCTGCCAAAGGTAGGAGAGTCGTACACGTAGTCAAGCCTTGATATCTCTGCCCGGCCAACTTGAGAAAAGAATCGTCCTGCCCTACTCGGCGTGGATGGCGCCTGTCTGAGCGTCACAGAGGCCTATGAAGCGTGCCGCTGGAGACGTTTCGATGGAGTTCCCGTTTCCTACGGTCCCTAAGGCAGGCTCCATGACGCCCGTGACAAGCAAGGGCCAGGTGTGTGTGGACCTCGGTTAGACGTGTCACGCACTCCGGCAATCGTGCAAGTTCACGCGAGGGGTTCTGGCATTCAAGCACCGGCACCTCGCGCCCTCGCACGGCGCATAGACGAGAGATTCCCACGCAGGTTGTTGCGTGCAGGATCGCCGGGATTCTTTCTGTTGGCCTCTTGGCCGACTCGCCCCACTACCGGTACATACAGATCCACATCCACTTAGTACTGCGGGGCGGCCGAGCGTAGGGGGTACCTCGAAAGGGATAGTGGCTAGGGGAATGTAGGATCTTGCAGACGCTGGTTAATTCGGGTCACTGAGAAGGCAGCCGCCCGATTCTGCTGACTTCTCTTCCAACAGCGTCCTATGTTATGAGTCTCGGGGTGGGCGTCTCCTGACGCGCGCGAGCTGCTAGCGGAAAACCGATACGCTGGTTCCGGCAAGCGAGGACGGCTCGCCCGAGATTGGCTTGCCCAAACTAGGGACCATACGGCTCACTTACGGCCCGCGTACGTTAAGCGGGCTGCTTGAGGGTTTTGAGATCAGCCGTCGTTAACGCAGGGGGCGCCTTCGGTCAGCGCCCTCGGGGGCACGCCCCCGGAGCCAAGGGTTCAAACATGAGGGTCCACGTGAGCCGCCGGTCCGCCCCGTGCGGCGGGCCCCCCGCAGCGCCCCGCGCCCGCCCCCGGAGGTCAGCTGTCTGCCCCCCGGGGTACGCAGGAGGGCCGCCGGTCACCGGTCTGCCCGGTACTCGCGCACGTGTGGAGTGGGTGCCCCGCCGGCCCCAGGGGCCTGTCGGCGCACACCCGCGCCCAGCTACTCTACGGTGCTGCGCGCCGTCGCGGCCCACGTCGGACGCGCGCCCGCGGGCCCCTGCCGCGGCGCCTGCGGAGTGCCCGAGGCGCCGGGCGCCCCCACCCCCCGGTCCCGCGCGGCCCGCCTGCTTCGCGAGCCTCGCACGCGCGGCGACCGCCGGAGCGACCGTGGGCTAGCGGCTGGCGCCGGGCCGCGGCTACCCGTCGGCGCTCGGCCGTCCCGGCGCCGATAGGGCGGGCCCGGGGCGGAACATGGCGCCCCGCCGCGTGACCTCCGTAACCGGCGCAGGGCCGCGCAGGGGGCCGCATGGGGGCCGGCACGCCGCGGCATCGCGGTGTGCCGAGGGGTAAGACACCCAGCAGCCCGGGCCCCGGGCGGCTACCCACCGCGGCGCGGAGACGTCGCAGCGGCGGGCTCCCGGGCCACATTCCTCGGGGGTCGGGGACCCCGGACCGGGCCCTGGTCCCTCAATCGGCGGCACTGTCGGGGAACACGGAGTCCGGACCAATGGGTGGCCAAGCCTCCGTGCCCTGGCTCGGACCCGGCCAAGCGGGGACCTTGCCAGATCGCCCCACGCGTCGCCCTGGGCCGAGCGCCGGCGAGGTAGGGGCCCTTCCGAGCCCGTGCTCCGCCCCGTGCTTCCCACCAGGCGGGCGGGGCTCAGCCTGGTACCGGGTCGGGGGAGGGCCCTGGGCCGCCGGGTACCCGCCCCTCCGGCGTGGGCGCGGCCCGCTGCCCTCGCCGCAGAGGGCCCTCAGGACCCTGCCCCGCCCCATCCGGCGGCGGCCCCCGCGCGGAACATAGCGCGCATCCCCCCCC     
M       ATAACACATCATTAAATTTGAATATCCATCCAATAACATTTCAGCATTTTCTCAAAACTCGTGTTTATGTGTAATATTGAAACCTTACGTAATGCGTGGTTATAATAATAATCTATTATGTAATGTGTAAATTAAATAAAATGTCTAAATTCATGTAATTAAAAGAGTTAATATCTCCATATATAAACATTTTGTAACTTATAATTTATTCGAGTATAAAAATATAGACTAAATAAAGTGTAAATTATACGAATATTTTCTTCAGGATTTATAAAAGTACTTTAATATAAATAGTTTAGCGTTTTTTTTAAATTTTAGAAATCTAATAAAAAACTCCTTCTGATATTTTTAACATTTAATCACCACTAAATGAATCAATTTCTTGGCTATACTAGTACTTATACTAATATATAAAAATTAAAAGAAGTTTTGTGAAATCAACTATATTTTTTATTTTTTGAAAGTGATACTTTTTTTCGTAAAGTAAGCAGTATAAATACTAGATAACATAAATGATTATTATAATTGTTGTATTTACATCTGCTATTTGATATATACTTGTTTTAGTATTTTTAATTAGTCATCTCTGCTATTCGAGTTTTATATATTATATTCGGAAAAATCAATGAAATATTTATATAAAACTAAGTATAATTCAATTGTATTATATAGGCATAGTTAGGACATGTATTATAATTCTTATTTAACATTAATTATATTAGTGAAATACAACTATAATCAAGTTGTGTTCCTGATAATAACCATTCGATAAAATGATTATTTTTATAAATCTAAAGAGTTATTAAGTTCTAAAAATTAGTAAATTAAAGATCAAAACAAAAAAATGTAGTAATATCAAATCAGTATAACTAAACTGTAGGACTTAGTATTCCAAACCCTATTATCATATATTATTTATATTGTGGTCCTATTATAATGTTGAATAATATAAATAGAATTCTTTTAACTTGTTAAAAAATAATAATTATTTTATTAATCAGTTTTGCAGGTTTCAGAAATCTTGGGCCCTCCCTCACAAGTACCATCCTACTAAGAATTGTCCTTAAGATGACGCCTTACACTGAAAGCAAGACCCTTCTCCTTCTACTTTATCTAAGAACATTTATACGTGTAGGGGTCTTGTTCTTGTATACAACATCAAACTTATAATTTACTTTTGATGCTACGGCCATTGCTCACAATAAAAGAAGGTTGTGTATGGCGCCTGCCATAGAAGCAGGAAGAATTAGAGATCTAGGGGACGAAGATCAGATGTACATAATTGTTATCAAATCGCCATGCAAGAGATGCATCTAATACGTTCTACTGGGTATCGTTTTAGTGTACTTATTATAATAACATACCTTGTTACTACTCACCAGAGAGATCGTTAATGCAAATCATTGAATAAGATACAACGGTTTCTTCTAAAGTGTGTCCACAGCCTTTCCCAGGCATTCCTCTATAGAGTATAGATTGAACCAATAAAATTCTTCCTAAAGGTGCACTAGTGTTAATCGCGTATTGCCGGCTTAGTCACGCCCGAATTCTGTTTGACATTCTCCGCCACACAGACACACCCCATGTATAATTATAAAGCTATTTATTGTTCAAGTTTGCTTTTGTGCTCTTATACAAACAGGTATCTGTCTTAATGTAGTATACCTAGTTGTAGAAATGGTGGTTTCCTCCTCCTCCAGAGACCGATCCCCGTTTAAATTGTGGAGGACCGCGTTTAATATTGTTCACATCTGAATTGGGTGGTGGCGAGTCACTCCTTACTTGGTAAGTGGGTTATTGATTTAGCCATTCAGTACACTTTGACACTAATAGATAATCAAATGTCATTCTGCTCGCGGTATATCGTATCATTACAGTCAGGAGCAAAACTCGGACGCCTGACCATGCAACCAATTGGTACGAAATGGGTAAACGGAGACTATGACGCGCAAATAGATTAGTTTTGTTTGCTTGACGTAATTGTCTGATCCGCCTTTCTCTCCAAGCCCGGAAACTTATGCACGTCGCGGTGTAATGAGGTGCCTAAGTGATGTACGTATTCCCCCCGGAGTCTATCGCGGCGGAGGCGCTTACCGACAGCTACCGTCATCACGGATGGGCCTTTATCAAACGCGTGTCGTGACTTCACGCGCAGCAAAAGGCAGTAGACTCGTACTCGTCGTCAAACCCTGAGATCTCGGCCCGGCCAAGTTGAGAGAAGATTCGTCCCGCCCTACTCGGCGTGGAGGGCACCTGTGTGAGCGTCACAGAGGCCTATGTGGCGTGCCGCTAGATACGTTTCGGTGGAGTTACCGTTGCGTACGTTCCTGAGGGCAGGCTCCATGACGCCCTTGATACGCCAGGGCAAGGTTGGTTTGGACCCCGGCTAGACCTATCACCCACTCCGGGAAGCGTGCAAGTTCACTCGAGGGGTTCGGGCATCCAAGAACTGGCCCCTCGAGCCCTCCCACGGCGCATAGACGAGAGATTCCCACGCAGCTTGTGGCGTGCACATCCGCCGGGATTCTTTCTGTTGGCCTCGGGACCGACTCGCCCCACTGCCGGTACATACAGAGCCACATCCACTTAGTACGGCGCACCCGCCGAGCGTAGGGGGAACCTCGAAAGGGATAGTGGCAAAGTGCATGTATTCTCTGGGAGACGCTCGTTAATTCGGGTCACTGCGAAGTCGGCCGCCAGATTCTGCTGAGTTGACTGCCAACAGCGTCCTCTGTTATGAGACTCGGGGTGCGTGTCTCTTGACGTGCGCGAGCGGCCAGCAAAAAACCGATCCGCTGGTTCGGGCCAGCGTGGAAGGCTCGCCGGTGATTGGCTTCCCCAAACTAGGGACCATACGGCTCACTTACAGCCCACGTACGGTAAGCGGGCTGCTTGAGGGTTTTGAGCTAAGCCGCCGTTAACGCAGGGGGCGTCATCCATCAGCGCCCATGGGGGCACACCCATGGAGCCACGGGTTCAAACATGAGGGCCCACGTTGGCCGCCGCTCGGCCCCGGGCCGCGGGCCCCCCGCAGCGCAACGCGCCCGACCCGGGAGGGCTGCTGTCTGCACCCCGCGGTACGTACGAGGCCCGCCGGTCACCGGTCTGCCCGGTACTCGCGCACGTGTGGAGTGGTTGCCCCCCCGGCCCCAGGGGCCTGCCGGCGGGCACCCGCGCGCAGCTACTCTACGGTGCTGTGCGCGCTACCGGCCCACGTCGGAGACGCGCCCGCGCGCCCCTCCCGCGGCGCCTGCGGAGTGCCCGGGCCCCCCGCCGCCCCCACGCCCCGGTCCCGCGCGACCGGCCTGCTTCGCGCGCCACGCACGCCCGGCGACCGCGGGAGCGACCGTGGGGTGGCGGCTGGCGCCGGGCCGCGGTTAGCCGTCGCCGCTCGGTCGTCCCGGCGCCGATAGGCTGGGCCCGGGGCGGAACATCGCGCCCCGCCGCGTGACCTCCGCAACGCGCGCAGGGCCGCTCGGGGGGCCGGGCGGGGCCCGGCACGCGGCGCCATCGCGGTGTGCCTACGGGTAACAAACCCAGGAGCCCGGGCCCCGGGCGGCTACCGAGCGCGGGGGGGAGAAGTCGCTGCGGCGGGCGCCCGGCCCTCATTCCACGGGGGTCGGGCACCCCGGACCGGGCCCTGCACCCTCAACCCGCGGCACTGTCGGGGAACACGGAGTCCGGACCAATGGGTGGGCGAGCCTCCGGGCTCCGGCTCGGACCCGGCAAAGCCAGGACCTTGCCAGATCGCCCCACGCGTCGCCCTGGGCCGAGCGCCGGCGAAGTAGGGGCCCGTCGCAGCCCGTGCTCCGCCCCGCGCTTCCCACCAGGTGGCCGGGGCTCAGGCTCGTACCGTGTCGGGGGTGTGCGCTGCGCCGCCGGGCACCCGGCCCTGCGGGGTGGGCGCGGCGCGCTGCCCTCGCCCCAGAGGACGCCCAGGACCCTGCCCCGCCCCATCCGGCGGCGGCCCCGGCGAGCAACAAAACGCGCCTCCCCCCGG     
L       ATAACACGTTAATAAATTAGAATATCCATCCAATAACATTTCAACATTGTCATACAAATCTTGTTAATATATTATATTAAAACCATACGATATGCGTGGTCATAATAATAATATATTATATACTGTGTAATTTAAAAAATATGTATATATTTAAATAATTAAAAGAGCTAATATAGACTTATAATAAGATTTTGTAACATTTAATTTATTAGAGTATAAAAAAATAGACTAAATAAAGTGTAAATAATACGATTATTTTCTTCAGGATTTATAAAAGTACTTTAATATAATTAGTTTAGTGTTATTTTCAAATTTTAGAAGACTAATAATAAAACCGTTCTGATATTTTTAATATTTAATCAACACTAAATGAATCACTTTCTTGGATATACTAGTACTTATCCTAATATATAAAAAATAAAATAAAATTTGTGAATTCATGTATATATTTTATTCTCTTAACGTGATACTTTTTTTCGGAAAGAAATCAGTATAAAAATTAGATATCATAAATGATTATTTTAATTGTTGTATATACATCTGCTATTTGATATATACATGTTTTAATATTTTTAATAAGTCTTCAGTGCTATTCGAGTATTACGTATTATATTCGGCAAATACAATGAAATAGTTATATAAAACTAAAAATAATTCGATAGTTTTATATAGGCATAGTTAGGACATGTATGTTTATTCTAAAATAAAATTAATTATATTATTGAAATGCTACTATAAAAAATGTATGATCCTGATAATAACCATTCGAAAAAATGATAATATTAATAAATCTAATAAGTAATTAAGTGCTAAATATTATTAAATTTTAGATCAAAATAAAAAAATTATGAAATATCAAATCAGAATAACTAAAATGTAGGACTTAATATTCCAAACCCTAAAATCATATATTACTTATAATGTAGTCCTATCATAATGTTGAATAATTTAAAAAGTTTCCATTTAACTTATTAAACAATAATAATTATATTATTAATCTGTTTTGCAAGTTTCAGACCTCTTGGGCCCTCCCTAACAAGTACCATCCTACTAAGAATTGTCCTACAGAAGACGCCTTACACTAAAAGCAAGACCCTTCTCCTGATACTTTATCTGAGAACATGTATACGTGGAGGGGTATAGATCATGTATACAACATCAAACTTACAATTTACGGTTGAAGCTACGGCCATTGCTCACAATTAAAGAACGTTGTGTTTGGCGCCTACCATAGAAGCTCGAAGAATTAGAGATCAGGGGGACAGAGGTCAGATGTACATCAGTGTTATCACATAGCCATGAATGAGAACTATCTAATACGTTCTACTGGGTATCGTTTTAGTGTAGTTACTATATGAACATACCTTATTACGACTGAAGAGAGTGAACATTGATGCACTTCATTGAATATGATACCATGCTGTGTTCTAAAGTGGGCCCACAGCCTTTCCCAGGCATTCCTCTATAGAGTATATATTGAACCAATTAAATTCCTCCTAAAGGTGCACTAGTTTTTAGCGCGTATTGCGGGATTAGTCACGCCCGAAGTATTCTTGTTATTTTCCGCTACATAGACACACCCCATGTATTATTATTAAGCTATTTATTGTTCATGTTTGCTTCTATGTTCTTATACAAATAGGGATCTGTCTTAATTTAGTAAACCTAATACTCGAAATGGCAGTTCCCTCGGCGTCCAGAGACAGATCCCCATTTCAATTGTGGAGGACTTTGACTAATATTGTACACATCAAAATTGGGTGGAGGCGCGTCACTCCCTACTTGGTAAGTGGGTTATTGATTTAGCCATTGAGTACACTTAGACACAAATCGATATTCAAATTACATTCTGCTCGAGGTATCTCGTCTCATAACAGTCAGGAGCAAACCTAGGACGCCTGTCCATGCAGCCAGCTGGGACGAAATGCATAAACGGAGAATATGACGCGCAAATAGATTAGTTTACCTTGTGTGACGTAAATGTCTGATCCACCTTTCTCTCGAAGCCCGCGAGCTTATGCACGTCGCGGTGTACTGTGGTGCATAAGGGATGTACGTACTCCCGGAGGAGTGCATTGCGGCGGAAGCGCTCACCGACACCTCCCGACATCACGGATGGGCCTTTGTCAAACGTGTGTCATGACTTCATGTGCGGCAAAAGGCGCTAGACTCGTACACGTAGTCAAGCCCTGATATCTCGGCCCGGCCAAGTTGAGAGAATATCCGTCCCGCCCTACTCGGCGAGGATGGCACCTTTCTGAGCGTCACAGAGGACTTGGATGCTTTCGGCTCGTTACGTCTCTGTGGAGTTTCCGTTTCGTACGATCCCTAAGGCAGGCTCCGTTACGCCCGTGACACGCGACGGCAAGGTTGGTGTGGACCGCGATTAGACCTAGCACCCACACCGGGAGTCGTGCAAGTTCACGCGAGGGGTTCCGGCATCCAAGAACCGGCCCCTCGAGCCCTCCCACGGCGCATAGACGAGAGATCTGCACGCAGCTTGTGGCGTGCAGGTGCGCCGGGATTCTTACTGTGGGCCTCGGGACCGTCTCTCCCCACTACCGCTATATACAGAGCCACATCCACTTGGAACGGCGGAGCGGCCGAGCGTAGGGGGTACCTCGAAAGGGATAGTGGCTAAGGGAATGTAGTCTATGGCACACGCTGGTTAATTCGGGTCACTGCGAAGGCAGCCGCCCGATTCTGCTGAATTCTCGTCCAACAGCGTCCTATGTCACGAGACTCGGGGTGTGTGTCTCGTGACGCGCGCGACCTGCCAGCCGAAAACCGATCCGCTGGTTCGGACCATCGAGGACGGCTCGCCCGTTATTGTCTTTCCCAAACTAGGGACCGTACGGCTCACTTACGGCCCTCGTACGGTAAGCGGGCTGCTTGAGGGTTTTGAGATATGCCGTCGTTAACGCATCGGGCGTCATCGGTCAGCACCCTTGGGGGCACGCCCGCGGACCCACGGGTTCAAACATGAGGGACCACGTGGGCCGCCGCTCGGCCCCGCGCGGCGGGCCCCGCGCAGCGCCCCGCGCCCGCGCCGGGAGCGCTGCGGTCTGCCCCCCCTGGTACGTACGAGGGCCGCCGGTCGCCGGTCTGCCCGGCACTCGGGCGGCTGTGGAGTGGTTGCCCCGCCGGCCCCAGGGGCCTGCCGGCGGACGCCCCCGCCCAGCTACTGTAGGGTGCTGTGCGCGCTCCCGGCCCACGGCGGAGGCGCGCCCGCGGGCCCTGGCCGCGGCGCCGGCGGAGTGCCCGGGGCGGCCGCCGCCCCCACGCCCCGGTCCCGCGCGGCCCGCCTGCTTCGCGGGCCTCGCACGCCCGGCGGCCGCCAGAGCGACCGTGGGCTAGCGGCTGCCGCCGGGCCGGGGCTAGCCGTCGCCGGTCGGCCCTCCGGGCGCCGATAGGGCGCGCCCGGGGGGGAACATGGCGCGCCGCCGCGTGACCTCCGGAACCCTCGCAGGGCCGCGCGGGGGGCCAGCCGGGGGCCGGCACGCGGCTGCATCGCGGTGTTCCGACGGCTAACAAACCCAGCAGCCCGGGCCCCGGCCGGCTACCCACCGCGACGCGGGGATGTCGCTACGGCGGGCTCCCGGGCCGCATTCCTCGGGGGTCGGGGACCCCGGACCGGGCCCTGCTCCATCAATCCGGTGCACTGTCGGGGGACCCAGAGTCCGGACCAATCGGTGGGCCAGCCTCCGTGCCTCGGCTCGGGCCCGGCCAAGCGGGGACCATGCCAGATCGCCCTACGCGTCGCCCTGGGCCGAGCTCCGGCGAGCTAGGGGCCCTTCGAAGCCCGTGCGCCGCCCCGCGCCTCCCACCACGTGGGCGGCGCTCAGCATCGTACCGGGTCGGGGGTGTGCCCTGCGCCCCGGCGCACCCGTCCCCCAGGGGTGTGCCGGGCGCGCTGCCCTCGCCGCAGAGGACCCACAGCACCCTGCCCCGCCGCGTCCGGCGGCGGCCCCGGCGAGGAACATACCCCGCCTCCCCCCGG     
K       ATTACAAGTTATTAAATTTGAATATACATCCAATAACATTTCAACATTTTCACAAAAATCTTGTTTATGTTTTAGAATGAAACGTTACGTTATTCGAGGTTATAATAATAATCTATTATATAACGTGTAAATTAAATAATATGTATAAATTAAAATAATTATAAGAGTTAATATCAAATTATAATAAGATTTTGTAACTTATAAGTTATTTGAGTTTAAAAATATAGACAAAATAAAGTGTAAATAATACGAATATATCCTTCAGGATCTATAAAAGTACTTTAATATAATTAGTATAGTGTTATTTTTACATTTTAGAGATTTAATAATATGTTCCTTCTGTTATTTTTAATATTTAATCACCCCTAAATGAATCAATTTCTTGGATATAATAGTACTTATACTAATTTATTAATAATAAAAGAAGTTTTGTGAAATCAACTATATTTTTTATTATCTAAACATGAAACTTTTTTTCGTAAAGCAATCAGTATAAAAATTAGATAACATAAATGATTATTTTAATTGTTGTATTTACATCTGCTATTTGATATATACATGTTATATTATTTTTAATTAGACCTCGCTGCTATTCGAGAATTACGTATTATATTCGACAAATTCATTGAAATAATTACATAAAATTAAATATAAATCGATAGTATTATATAGGAATAGTTAGGACATGTATTTTAAATCTAAATTATAATTAATTATATTATAGTAATACTACTATAAACAATATGTGTTCCTAATAATACGCATTCGAAAAAATGATAATTTTTATAAATCTAAACAGTTATTAAGTGCTAAAAATTTGTAAATTTTAGATCAAAACTAAAAAATGAAGTAATATCAAATCAGTTTTACTAAAATGTAGGACTTAGTATTCCAAAACCTATTATTATATATTAATTATTTTGTGGTCCTATTATAATGTTGATTAATAATAAGAGTTTTTTTTTAACTTGTTAAACAATAAAAATTATTTTATTAATCCGTTTTGGAACTTTCAGACCACTTGGGCCCTCCCTCACAAGTACCTTCCTACTAAGAATTGTCCTTCAGATGACGCCTGCCACTGAAAGCAAGACCCTTCTCTTTCTACTTTATCTAAGAACATATATACATGTAGGGGTATGATTCTTGTATACAACAGCAAACTTATAATTTACGTTTGATGCTACGGCCATTTCTCACAATAAAAGAAGGTTGTGTTTGGCCCCTACCATAGAAGTACGAAGGATTAGAGATCCGGGGGACTCACGTCAGATGTACATAAATGTTATCACATAGCCATGCATGAGAATTATCTAAGACGTTCGACTGGGTATCGTTTTAGGGTACATATTATATGTACCTACCATAATACGACTCACGAGAGTTATCATTAATGGAACTCATTGAATTAGATGCTATGATGTATTCTAAAGTGTGTCCACAGACTTTCCTAGGCATTCCTCTATTGCATATATTTTGAACCAATCAGATGCTTCCTAAAGGTGCATTAGGGTTTAGCGAGTATTGCGGGATTAGTCACGCCCGAAGTATTCTTGGCATTATCCACTACATAGACACACCCCATTTATCACTATTAGGCTATGTATTGTTCATGTTTGCTTCTTTGGTCTTATCCAAACAGGTATCTGAATTAATGTAGTAAACCTAATAGTCGAAATGGTCGTTTCCTCGCCGTCCAGAAAACGTTACCCATTTAAATTGTGGAGGACTTCGACTAAAACTGTACACATCTAAATTGGGTGGGGGAGCGTCAATCCCTCCACGTTAAGTGGGTTCTCGTTTTAGCCATTCAGTACACTTAGACACGAATCGATATTCAAATTTCATTCTGCTTGAGGTATTTCGATTCATTACAGACAGGATCAAAACTATGACGCCTGTCCATGCAGCCAATTGGTACGAAATGCTTATACGGAGACTTTGACGCGTAAATAGATTAGTTTACCTCGTTTGACGTGACTGTCTGATCCACCTATCTCTCGAAGCCCGAGAACTTATGCACGTCGCGGTGTATTGCGGTGCGTAAGTGATCTACGTACTCCCGCCGGAGTCTATCTCGGCGGAGGGGCTTACGGACACCTCCCGTCATCACGGATGGGCCTTTTTGAAACGCATGTCATGACTTGACGCGCCGCAAAAGGCAGTAGACTCGTACCCGTAGTCAAGGCGTGATATCTCGGCCCGGCCAAGTTGAGAGAGGATTGGTCCCGCCCTACTCGGCGTGGATGGCCCCTGTCGGAGCGTTACAGAGGGCTATGATGCGTGCCGCTGGATACGTTTCGGTGGAGTGGCCGTTTCGTACGGTCCCTAAGGCAGGCTCCGTCACGCCCTTGACACGCCACGGCGAGGTTGGTGTGGACCTTGCTTAGACCTATCACCCACTCCGGGAGTCGTGCAGGTTCACGCGAGGGGTTCGGGCCTCCAAGAACCGGCCCCTCGAGCCCTCCCACGGCGCATAGACGAGACATTTCTAGGCAACTTGTGGCGTGCAGGTTCGCCGGGATTCTCACTGTGGGCCTCGTGACCGACTCGGCCCACTACCGGTATAGACGGAGCCACATCCAGTTAGTCCGGCGGCGCGGCCGAGCGTAGGGGGTAGCTCGAATGGGATAGTGGCTACGGGAAGGTAGTCTCTGGCACACGCTGAGTAATTCGGCTCACTGCGAAGGCAGCCGCCCGATTCTGCTGAATTCTCTTCCAACAGCGTCCTATGTTATGAGACTCGGGGTGCGTGTCTCCTGACGCGCGCGAGCGGCCAGCAGAAAACCGATCCGCTGGTCCGGTCTAGCGAGGACGGCTAGCAAGTTATTGGCTTCCCGAAACTAGGGACCATGCGGCTCACTGACGGCCCCCGTACGGTAAGCGGGCTGCTTGAGGGTTTTGCGATAAGCCGTCATTAGCGCAGGGGGCGCCATCCGTCAGCGCCCTTGGGGGCACACCAGCGGAGCCACGGGTGCAAACATGAGCGTCCACGTGGGGCGCCGCTCGGCCCCGGGCGGTGGGCCCCCCGCAGGGCACCGCGCCCGGCCCGGGCGGGCTGCTGTCTGCCCCGCCGGGTACGTACGAGGGCCGCCGGTCCCCGGTCTGCCCGGTACTCGCGCACGTGTGGAGTGGGTGCCCCCCCGGCCCCAGGGGCCTGTCGGCGGACACCCCCGGGCAGCTACTCTACGGTGCTTTGCTCCCTCGCGTCCCACGTCGGAGTCGGGCCCGCGCGCCCCTGCCGCGGCGCCTGCGGAGTGCCCGAGGCGCCCGGCGCCCCCCCCCCCGGGTCCCGCGCGGCCCGCCTGCTTCGCGAGCCTCGCCCGCGCGGCGACCGCGGGAGCGACCGTGGGCTACCGGCTCGCGCCGGGCCGCGGCTAGCCGTCGCCGCTCGCCCGTCCCGGCGCCGATAGGGCGCGCCCGGGGCGGAACATGGCGCCCCGCAAGGTGACCTCCGTAACCCGCGCAGGGCCGCGCGGGGGGCCGTGCGGGGGCCGGCACGCCGCGGCATCGCGGTGTGCGGACGGGTAACAAACCCAGCAGCCCGGGCCCCGGGCGGCTACCCACCGCGGGGGGGCGAAGTCGCTGCGGGGGGCTCCCGGCCCTCATTCCTCGGGGGTCGGGAACCCCGGACCGGGCCCTGCTCCGTCAATCCGCGGCACTGTCGGGGAACAGCGAGTCCGGACCCATGGATGGGCGAGCCTCCGTGCCCGGGTTCGGACCCGGCAAAGCGCGGCCCCTACCAGATCGCCCCGCTCGTCGCCCTGGGCGGAGCGCCGGCGAGGTAGGGGCCCTTCGGCGCCCGTGCTCCACCCCGTGCTTCCCACCCCGTGGGCGGGGCTTAGCCTCGTACCGGGTCGGGGGTGTGCGCTGCGCCGCGGGGTACCCGGCCCTGCGGGCTCCCCGCGGCGCGCTGCCCTCGCCGCGGAGGACCCGCAGGACCCTGCCCCGCCCCACCCGGCGGCCGCCCCAGCGCGCAACATAGCGCGCCTCCCCCCGG     
J       TTTACAAGTTAGTAAATTTGAATATTCATCCAAAAACATCTCATCATTTTCATATAAATTTTGTTTATGTTTTATATTGAAACGTTACGTTATGCGTGGTAATAATAATAAATTATTATGTAATGTTTAAATTAAAAAATATGTATAAATTTAACAAATAAAAAAAGATAATATCATCCTATAAAAAGAATTTGTAACTTATAAATTATTAGAGTTTAATAATATAGACAAAATAAAGTGTACATAATACGATTATTTTATTAAGGATTTATAAAAGTACTTTAATATATTTAGAGATGTGTTCTACTTATATTTTAGTATTCTAATAATATATTCCTTCTTATATTTTTAATATTTAATTACCACTAAATGAATAAATTTCTTGGAAATTTTAGTACTTATTCTAATATATAAAAAGAATAAGAATTATTGTGAAATCTACTATATTTTTTATTATTTTAACGTGATAATTTTTTTCGTAAAGTAAACAGTATAAAAATTAGATTACATAGATGATTATTTTAATTGTTGTATTTACATCTGCTATTTGATATATACATGTTGAATTATTTTTAATTAGGCTTCTTTGCTATTCGAGTTTTACGTATTTAATTCAGCAGAATCAATGAAATATATATCTAAAACTAAATATAAGTCGATGGGTTTATATAGGCATAGTTAGGACATGTATTGTAATTCTAATTTAAAATTAATTATATTATGGAAATACTACTATAAACAATTAGTGGTCCAGATAATAACCATTCGAATAAATGATAATTTTTATAAATCTAAATAGTGATTAAGTGCTAAAAATTATTAAATTTTAGATCAAAACAAAAAATTGTAGAATTATCAAATCAGTATAACTAAAATGTAGGACTTAATATTCCGAACCCTATGATCATATATTAGTTATATTGTGGACTTATTATAATGTAGAATAATATTAAGAGGTTTCTTTTAACTAGTTAAACAATAATAATTATTTTATTAATCAGCTGTGCAAGTTTCAGACCTCTTGGGCCCTCCCTTACAAGTACCTTCCTACTAAGAATTGTCCTTCATATGACGACTTACACTAAAAGCGAGACCCTTCTCATTCTACTTTATCTAAGAACATCTTTACGTGTAGGGGTATGGTTCTTGTATGCAACATCAAACTTATAATTTACGTATGAGGCTACGGCCATTGCTCACAATAAAAGAAGGTTGTGTTTGGCACCTACCATAGCAGCACGAATAATTAGAGATCAGGGGGACAGCGGTCAGATGTACATAATTGTCATCACAGTGCCATGCATGAGTAACATCGAAGACGTTCTACTGGGTATCGTTTCAGTGTATTTAGTATACGAACATACCGTAATACGACTCACGAGGGTGAACATTGATGCAATTTATTGAATAAGATACTATGGTGTTTTCTAAAGTGTGACCATAGCCTTTCCCAGCCATTCGTCTATAGAGTATAGATTGAACCAATAAACGCGTAGCTAGAGGTGCACTAGTGTTTACCGCGTATTGCGGGATTAGTCACGCACGAAGTATACTTGGAATTCTCCACGACAGAGACACGCCCCATCTATAATTATAAAGCTATTTATTGTTCATGTTTGCTTGTCTGGTCTTATACAAAAAGGGATCAGTCTTAATGTAGTAAACCTAATATTGGAAATAGAAGTTTCCTCTTCGTCCAGATACCGATACCCATTTCAATTGTGGAGGACTTCGGCTAATACTGACCACAGCTAAATTGGGTGGGGGCGCGTCACTCCCTACTTGGTAAGTGGGTTATTCATTTATCCATTCTGTATACTTAGACACGAATCGATATTCAAATTACAATCTGCTCGAGTCATATCGTATCATAACAGACAGGAGCAAATCTAGGACGCCTGTTCATTCAGCCAATTGGTACGAAATGCGTAAACGGAGACTATGACGCGAAAATAGATTAGTTAACCTCGTATGTGGTAAATGTTTGATCCATCTTTCTCTCGAAACACGGGAACTTATGCACGTCGCGGTGTATTACGGTGCATAAGTGATATACATACTGCCGGCGGACTCTATCGCGGCGGAGGCGCTTCGCGAGACCTCCCGTCATCACGGATGGGCCTTTGTGAAACACGTGTCATGACTTCACGCGCCGCATAGGCCGATTGACTCCTACTAGTTGTCAAGCCCTTATATCACGGCCCGGCCAAGTTGAGAGAAGATTCGTCCCGCCCTACTCGGCGTGGATCGGACCTGTCTGCGCGTCAAAGAGGTCTATGATGCGTTCCGCTGGAAACGTATCGGTGAAGTTTCCGTTTCGTACGGTCACCAAGGCAGGCTCCGTGACGCCCGTGACACGCTAGGGCGAGGTTGGTGTGGACCGCGGTTAGACCTATCATCCACTCCGGGAGTCGTACAAGTTCACGCGAGGGGTTCGGGCATCCAAGAACCGGCCCCCCGAGGCCGCCCACGGCGCATAGACGAGAGATCCCTACGCGGCTTGTGGCGTGCAGGTTCGCCGGGAGTGTTGCTGTTGGCCTCGGGCCCGGCTCGCCCCACTACCGGTACATACAGAGCCACATCCACTTAGAACGGCGCAACGGCCGAGTGTAGGGGGTACCTCGAAGGGGATAGTGGCTAAGGGAATGTAGTGTCTGCCAGACGCTGCTTAGTTGGGGTCACTGCGCAGACAGCCGCCAGATTCCGCTGAATTATCTTCCAACAGCGTCCTATGTTAGGAGCCTCGGGGTGCGTGTCTCCTGACGCGCGCGGGCCGCCAGCGAAAAACCGATCCGCTGGTACGGGCCAGCGAGGACGGCTCGCCCGTTATTGGCTTCCCCAACCTAGGGACCATACGCCTCACTGATGGCCCCCGTACGGTAAGAGTGCTGGTTGAGGGTTTTGAGGTGAGCCGTCGTGAACGCAGAGGGCGCCAGCGGTCGGCGCCCTTGGGGGCACACCCGCGGAGCCATGGGTTCAAACATGAGGGTCCACGTGGGCCGCCGCTCGGCCCCGGGCGGCGGGCCCGCCGCAGGGCTCCCCGCCCGCGCGGGGAGGGCTGCTGTCTGCCCCCCCGGGTACGTACGAGGGCCGCCGGTCCCCGGTCTGCCCGGTACTCGCGCACGTGTGGAGTGGTTGCCCCGCCGGCCCCAGGGTCCTGTCGGCGGACCCCCCCGCGCAGCTCCTCTGTCGTGCTGTGCACCCTCCCGTCCCACGTCGGAGGCGGGCCCGCGGGCCCCTGCTGCTGCGCCTGCGGAGTGCCCGAGGCGCCCGGCGCCCCCATGCCCCGGTCACGCGCGGCCGGGCTGGTTCGCGAGCCCCGGACGGCCGGCCACCGCTGGGGGGACCGTGTGCTAGCGGCTGACGCCGGGCCGCGGCTAGCCCTCGCCGCTCGGCCCTCCCGGCGCCGATAGGGCGGGGCCGGGGCGGAACATGGCGGCCCGCCCGGTGGCCTCCGTAACGCGCGCAGGGCCGCACGGGGGGCCCATCGGGGGCCGCCACGCGGCGGCATCGCGGTGTGCAGACGGGTTACAAACCCAGCAGCCCGGGCCGCGGCCGGCGACCCGCCGCGGCGCGGAGAGGTCGCTGCGTCGGGCTCCCGGGCCTCATTCCCCCGGGGTCGGGGACCCCGGACCGGGCCCTGCTCCCGGAATCCGCCGCTCTGTCGGGGAACACGGAGTCCGGGCCAATGGGTGGGCTAGCCTCCGTGCCCCGGCTCGGACCCGGCAAAGCGGGGACCTTGCCACACCGCCCCACGCGTCGCCCTCGGCCGAGCGCCGGCGAGATAGGGGCCCTTCGCAGCCCGTGCTCCGGCCCCCGCTTCCCACCGGGTGGGCGGCGCTCTGCCCCGTACCGGGTCGGGGGTGTGCCCTGGGCCGCGGGGTACCCGGCCCCCCGGTGTGGGCGCGACGCGCTGGCCTCGCCGCAGAGGGCCCGCAGTAGCCTGCCCCGCCCCATCCGGCGGCGGCCCCGGCGCGGAACAGAGGGGGCCGCCCCCCGG     
I       ATAACACGTTATTAAAATTGAATATCCATCCAATAACATTTCAGCATTCTCACAAAAATATTGATTATCTTTTATATTAAAACGTTACGTCATGCGAGGTTATAATTATAATATCTTATATAATGTGTAATTTAAATAAAATGTATAAAGTTAAATAATTAAAAGAGTTAATATCATCTAATAATAAGATTTTGTAACTTATAATTTATTAGAGTATACTAATATAGTCCAAATAAAGTGAATATAATACGAATATCTTATTCAGGATTTATAAAAGTACTTTAATATAATTAGTATAGTGTCCTTATTAAATTTCAGAAACATAAAACTATTTTCTTTCAGATATTAATATTATTTTAGCACAACTAAATGAATCAATTTCTTGGATATACTAGTACTTATACTAATATATTAAAAATAAAAGAAGTTCTGTGAAATCAACTAGATTTTTTATTATCTAAACGTGATACCTTTTTTCGTAAAGAAATCAGTATAATAATTAAATAACATAATTGATTATTTTATTTGTTGTATTTAAATCTGTTATTTGATATATACATGTATTATTATTTTCAATTAGTCATCGCTGCTATTCGAGAATTATGTATTATATTCGTCAAAATCAATGAATTAATTATAGAAAACTAAATATAATTCGATAGTATTATATAGGCATAGTTAGGACATGTATTTTAATTCTTAATTAAAAATAATTAAATTATTGAAATTCTACTATAAAAAATTTGGGGTCCTAATAATACCCATTCGAAAAATTGATAATATTTATAAATCTAAAGAGTTATTAAGTGCTAGAAATTAGTAAATTTAAGATCGAAACAAACAAATGAAGTAATATCAAATCCGTTTAGCAAAATTGGAGGACTTAAAATTCCAAACCCTAATATTTTATATTAAATATATTATGGTCTTATTATAATGTTGAATAAATTAAAGAGTTTTCTTTCAACTTGTTAAATAAAAATAATTATTTTATTAATTTGTTATGCAAGTTTCATACCTCTTGGGCCCTCGCTCGCAAGTACCTTCCTACTAAGAATTGTCCTTCAGATGACGCCTTCCACGTAAAGGAAGACCCTTCTCCTTCTACTTTATCTAAGAACATTTATACGTGTAAGGGTTTGGTTCTTGTATACAACATCAAACTTTTAATTTACGTTTGATGCTACGGCCATTGCTCACAATAAAAGCAGGGTGTGTTTGGCGCCTTCCTTAGAAGCACGAAGAATTAGAGATCAGGGGGACAGAGGTCAGATGTACATAAGTGTAATCACCTAGCCATGTAGGAGAAGCATCTAAGACGTTCTACTGGGTATCGTTTTAGTGTAGATATTATATGAACATACCTTAGTACGACTCACGAGAGCGATCGTTGATGCAATTCATTGAATAGGATACTATGCTGTTTTCTAAACTGTGGCCACGGCCTTTCCCAGTCATTCCTCTATAGAGTATATATAGAGCCAATTAGATTCTTCATAAATGTGCACTAGTGTTGAACGGGTATTGCGGGATTAGTCACGCCCGAAGTATTTTTGCCATTCTCCGCTACACAGACACACCCCATGTAAAGTTCTAACGCTATTTCTTGTTCATGTTTGCTTCTATGGTCTTATACAAACAGGTATCTGGTTTAATGTAGTACACCTAATATTCGAAATGTAAGTTTCATCATCGTCCAGAACCCGATCCCCATTTCAATTGTGTACGACCACGGCTAATACTGTCCACATCGAAATTCGGTGGAGGCGCGTCACTCCCTACTTGGTAAGTGGATTGTTGATTTAGCCATTCACTACACGTAGACGCGAATCGATATTCAAATTTCATTCTGCTCGAGGTATATCGTATCATAAAAGTCAGGAGCAACACTTTGACGCCTGTCCATGCTGCCAATTGGTACGAAATGCGTAAACGAAGACTATGACGCGTAACTGGATTAGTTTACCTTGATTGACGTAACTGTCTGATCCACCTTTCTCTCCAAGCCCGGGAACTTATGCACGTCGCGCTGTACTGCGGTGCGTAAGTGATGTACGTATTACCGGCGGAGTCTATCGCGGCGAAGGGGCTAACCGACACCTGCCGTCATCACGGATGGGCCTTTGTCAAACGCGTGTCATGACTTCCCGCGCGGCACAAGGCAGTCGACTCGGACACGTAGTCAAGCCCTAATATCTCGGCCCGGCCAAGTTGAGACAAGATCCGTCCCGCCCCACTCGGCGTGGATGGCACCTGTATGAGCGCCACAGATGACTCCGATCCGTTCGGCTTGATACGTGTCGGTGGAGTTTCCGTTTCCTACGGTCCCTAAGGCAGGCACCGTGACGCCCGTGACAGGCAAGGGCGAGGTTGGTCTGGACCTCGGTTAGACCTAACACCCACTCCTGGAGTCGTGCAAGTTCACGCGAGGGGTTCGGGCGTCCAAGAACGGGCCCCTCGATCCCTCTCACGGCGCATAGACGAGAGATTCCTACGCAACTTGTGGCGTCCAGGTTCGCCGGGATTGTTTCTGTTGGCCTCGGGGCCGACTCGCCCCTCTTCGGGGACATACAGAGCCACATCCACTTAGGACGGCGGTGCGGCCGAGCGTGGGGGGTACCTCGTAAGGGATAGTTGCTATGGGAAAGTAATCTCTGGGAAACGCTCACTAATTCGGGTGACTGCGTAGGCAGCCGCCCGATTCTGCTGAATTCTCCGCCAACAGCGTCCTATGTTGTGAGTCTCGGGGTGCGTGTCTCCTGACGCGCGCGAGCTGGAAGCGGAAAACCCTTCCGCTGGTTCTGGCCAGCGAGGACGGCTGGCCCGTTATTGGCTTCCCTAAACTAGGGACCATGCGGCTCACTGACGGCCCACCTACGATAAGCCGGCTGCTTGAGGGTTTTGAGCTGAGCCGTCCTTATAGCAGGGGGCGCCATCGTGCAGCGCCCTTGGGGGCACCCCCGCGGAGCCACGGGTTGAAACATGAGCGTCGACGTGGCCCGCCGCTCGGCCCCGGGCGGCGGGCCCCCCGCAGCGCGCCGCGCGCGCCCCGGGGGGGCTGCTGTATGCCCCCGCGGGTACGGACGAGGGCCGCCGGTCGCCGGTCTGCCCGGCAGTCGCGCGCGTGTGGAGTGGTGGCCCCCCCGGGCCAAGGGGCCTGTCGGCGGGCGCCCCCGCGCAGCTACTCTACCGTGCTGTGCTCCGTCCCGGCCCACGCCGGAGCCCCGCCCGCGGGCCCCTGCCGCCGCGCCTGCGGAGTGCCCGGGGCGCCCGCCGCCCCCCCGCCCCGGTCCCGCGCGGCCCGCCTGCTTCCCGGGCCTCGCACGCCCGGCGACCGCGGGAGCGACCGTGGGCTAGCGCGTGGCGCCGGGCCGCGGCTAGGCGTCGCCCCTCGGCCCTCCCGGCGCCGATAGGCCGTGCCCGGGGCGGAACATCGCGGCTCGCCGCGTGACCTCCGTAACCCGCGGAGGGCCGCGCGGGGGGCCCGCCGGGGGCCGGCACGCGCCGGCATCGCGGTGTCCCGACGGGTAACAAACCCAGCAGCCCGGCCCCCGGGCGGCTACCCACCGCGGTGCGGAGAAGTCGCTGCGGAGGGCTCCCGGGCCGCATTCCGCCGGGGTCGCGGACCCCGGACCGGGTCCTGCTCCCTCAATCTGCGGCACTGTCGGGGAACACAGAGTCCAGGCCAATGGGTGGGCCAGCCTCCCTGCCCGGGCTCGTACCCGGCCAAGTAGGGACCTTGCCCGAGCGCCCCACGCGTCGACCTGGGCCGAGCCCCGGCGGGGTAGGGGCCCTTCGAAGCCCTTGCTCCGCCCCGTGCTTCCCACCACGGGGGTGGCGCTCAGCCTCGTACCGCGTCGGGGGTGTGCCCTGCCCCGCGGGGGACCCGGGCCTCCGGGGTGGGCTCGGCGCGCTGACCTCGCCGCAGAGGACCCGCAGGACCCTGCCCCGCCCCATCCGGCGGCGGCCCCCGCGACGAACAGAGCGCGCCCCCCCCCGA     
H       ATAACAATTTATTAAATTTGAATATCCATCCAATAACATCTCTGCATTTTCACAAAAATCTTGTTTATGTAGTAGATTGAAACGTTACGATATGCGTGGTTATAATTATAATTTATTATATAATGTGTAACTTAAAAAATCTGTATTAATCAAAAAAGTAAAAAGAGTTAATTTCAACTAATAATAAGCTTTTGTAACTTATAATTTATTTGAGTATAATAATATAGACAAATTAAAGTGTAAATAATACGAATGTTTTCTTCAGGATATATAAAAGTACTTTAATATAATTAGTTTAGTGTTATTCTTAAATTGTAGCAATCTAATAATAAAGTCCTTCTGATATTTTTATTATTTAATCACCACTGAATGAATCAATTTCTTGGATATAATAGTTATTATACTAATATATAAAAAAAAAAAGAAGTTTTGTGAAATCAACTATATGTATTATTATCTTAACGTCTTACTTTATTTCGTAAAGAAAACAGTATAAAAATTAGATAATATAAATGATTATTTTAATTGTTGTATTTACATCTGCTATTTGATATAAACATGTTATATTATTTTTAAATATCCCTCGCTGCAATTCGAGTATTACGTATTATAATCGTCAAAATCAATGAAATATTTATATAAAACTAAATATAATTCGATTGTATTATATAGGCATAGTTAGGACATGTATTTTAATTATACATTAAAATTAATTATATTATTGAAATACTACTATCAACAATTTGAGGTCCTGATAATAATCATTAGAAAAAAAGATAATTTTAATAAATCTAAAGAGTTATCAAGTGCTATAAATTACTCAAAATTAGATCCAAACAAAAATATGAAGTAATATCAAATCCGTATAACTTAAATGTAGGACTTATTATTCCAAACCCTATTATCTTATATTAAGTATATTGAGGTCATCTTATAATATAGAATAATATAAAGAGTTTTCGTTAAACTTGTTAAACAATAAAAATTATTTTATTTATCTGTTTTACAAGTTTCAGAGTCCTTGGGCCCTTCCTTACAAATACCTTCCTACTAAGAAATGTCCTAGAGAGGACGGCTTACACAGAAAGTTAGACCCTTCTCCTTTTACTTTATCTAAGAACATTTGTACGTGAAAGGGTATTCTTCTTGTATACAACACCATACTTATAATTTACGGTTGATGCTACGGCCAGTGCTCACAATAAAATAAGGATGTGTTTGGCGCCTACCCTAGAAGCATGAATAATGAGAGATCAGGGGGACAGAGGTCAGATGTACATACGTGTTATCACATTGCTATGCATGAGAAGCATCGAAGACGTTCTACTGGATATCGTTATAATGTATTTATTATATAAACATACCTTATTACGACTCACGAGAGAGATCATTGGTGAAGTTCATTGAATAAGATACTATGGTTTTTTCTAAACTGTGTCCACCGCCTTTCCCAGACATTCCTCTATAGAATAAATATTGTACCAATTAGCTTCTTCCTAAAGGTGCACTAGTGATTAACGCGTATTGCGAGATTAGTCACGCGCGAAGTATTCTTGGCATTCTCCGCTACATAGGCACACCCCATGTATAACTATAAAGCTAGTTATTGTTCACGTTTGATTCTATGGTCTTATACAAACAGGTATCTCTCTTAATGTAGTAAACCAAATAGTGGAAATGGAAGATTCCTCGTCGTCTAGAGACCCATTCCCATTTCAATTATGGAGGAGTTTGATTAATACTGTCCACATCTAAATTAGGTGGAGGTTCGTCACTCCCTACTTGGTAAGAGGGTTAGTGCTTTAGCCATCCTGTATACTTAGACCCGAATCGATATTCAAATTTCATTCTGCTCGAGGTATATCGTATCATGACAGTCAGGAGCAAAACTAGGACGCCTGAACATGCAGCCAATTGGTACGACATACGTAAACGGAGATTATGACGCGTAAATAGATTAGTTTAGGTTGTTTGCAGTCCCTGTCTAATCCACCTTTATCTCGAAGCCCGGGAACTTATGCACGTCCCGGTGGAATGCGGTGCATAAGTGATGTACGTATTCCCGGCGGAGTCTATCGCGGCGGAACCGCTAACGCACACCTCCCGTCCTCACTGATGGGCATTTCCCAAACGGGTGTCGTGACTTCACGCGCAGCAAAAGGCAGTAGACTCGTACACGTAGTCAAGCCGTAAAATCTGGGCCCGGCCAAGTTGAGACAAGATCCGTCCCGCCGTACGAGGTGTGGATGGCACCTGTCTGAGCGTCACAAAGGACTATGAGGCGTGCCGCTGGATACGATTCGGTGGGGTTTCCGTTTCGTACGGGCCCTACGGCAGGCTATTTGACGCCCGTGGCACGCTAGGGCGAGGTTCGTGTGGACCCCGTTTAGACCTATCACCCACTCCGGGAGTCGTGCAAGCTCACGCGAGGGGTTCCGGCCTCCAAGAACCGGCTCCTCGAGCCCTCCCACGGCGCATAGACGGGAAATTGCTACGCACCTTGTGGAGTGCAGGCTCGCCGTGAGTATTCCTGTTGGCGTCGAGACCTACTCGCCCCACTACCGGTACATACAGAGCCAAATCCACTTAGTACGGCGAAGCGGCCGAGCGTAGGGGGTACCTCGAAAGGGAACGTAGCTAAGGGAATGTAGTACATGGCAGACGCTGGATAATTCGGGTAACTGCGGAGCCAGCCGCCCGATTCTGCTGAATTATCTTCCAACAGCGTACTATGATATGACCCTCGGGGTGCGTGTCTCCTGACGCGCCCGAGCTGCCAGCAGAAAACGGATCCGCTGGTTCGGTGCAGCGAGGACGGCTCGCTCGTTATTGGCTTCCCGAGATTAGGGACCATACGTCTCGCTTACGGCCCGTCTACGGTAAGCGGGCTGCTTGCGGGTTTTGAGATCAGCCGTCGTTAACGCAGGGGGCGCCCTCCGTCAGCGCCCTCGGGGGCACACCCTGGGAGCCAAGGATTAAAACATGAGAGACCACGTGGACCGGCGCTCAGCCCCGGGCGGCGGGCCCCGCGCAGGGCCCCGCGCCCGCCCCGGGGGGGCTGCTGTCTGCGACGCCGGGTACGCACGAGGCCCGCCGGTCCCCGGTCTGCCCGGTACTCCTGCACGTGTGGAGTGGTTGCCCCCCCGGCCCCAGGGGCCTGTCGGCGGGCGCCCCCGCGCAGCTACCCTACGGTGCTTTGCTCCCTCCGGGCCGACGGCGGAGGCGCGCCCGCGGGCCCCTGCCGCGGCGCCTGCGGAGTGCCCGAGGCGGCCGGCGACCCCGCGCCCCGGTCGCGCGCGGCCCGCCTTCCTCGCTAGCCTCGCACGCCCGGCGACCGCGGGAGCGAGCGTGGGGTAGCGGCTGGCGCCCGGCCGCGGCTAGCCGTCGCCCCTCGGCCGTCCCGGCGCCGATAGGGCGGGCCAGGGGCGGAACATCGCGCCCCGCCGCGTGACCTCCGCAACCCGCGCAGGGCCGCCCGGGGGGCCCGACGGGGGCCGGCACGCGGCCGCATCGCCGTGTGCCGAGGGGTAACAACCCCAGCAGCCCGGGCCCCGGCCGGCTACCCACCGCGGCGGGGAGAGGTCGCTGCGGCGGGCTCCCGGGCCGCATTCCGCTGGGGTCGGGGACGCCGGCCCAGGCCCTGGCCCGCCAAGCCGCGGCGCTGTCGGGGAACAGGGAGTCCGGACCAATGGGTGGGCGAGCCTCCGTGACGAGGCTCGGCCGCGGCAAAGCGGGGACCGTGCCCGATCGCCCCACGCGTCGCCCTGAGCCGAGCGCGGGCCAGGTAGGGGCCCTTCCGAGCCCGTGCCCGGTCCCGTGCTTCCCGCCGCGTGGGCGGCGCTCAGTGTCGTACCGGGTCGGGGGTGTGCCCTGGCCCGCGGCGTACCCGGCCCTCCGGGGTGGGCGAGGCGCGCTGCCCTCGGCGCAGAGGACCCGCACGACCCTCCCCCGCCCCCCGCGGCGGCGGCCCCCGCGAGGAACTTAGCGCGCCGCCCCCCGG     
G       ATTACACATTATAAAACTTGAATATCCATCCAATCACATGTCAGCATTTTCATATAAATCTTGAATAAGTTTTATATTGAAGCCTTACGTTATGCGGGGTTATAATAATAATTTATTATATATTGTGTAAATTAAATAATATGTATAAATTTAACTAATTATAAAAGTTTATATCAACATATATTATAATTTTATAACTTTTAATTTATTAGAGTATAATAATATAGTCAAAATAAAGTGTAAATTCTACGAATATTTTGTTCAGTATTTATAAAAGTACATTAATAAAATTAGTTTAGTGTTCTTATTAAATCTTAGAAAACTAATAATAATTTCCTTCTGTTATTCTTAATATTTAATCACCACTAAAAGAATCAATTTCTTGGATATACTAGTACTTATACTAATATATAAAAAATAAAAGAAGTTTTGTGTAATCAACTATATTTATTATTATCTTAACGTGATGCTTTTTTTCGTAAAGAAAACAGTATAAACATTAGATAAAATAGATGATTATTTTAATTGTTGTATTTTTATCTGATATTTGATTTATACATGTTTTATTATTAGTAATTAGTCATCGCTGCTATTCGAGTATTACGTATTATAATCGTCAAAATCAATGAATTATTTATATAAAACTAAATATAATTCGATAGTATTTTATAGGCATAGTTAGGACATGTATTTTAATTTTCTATTGAAATTAATTATATTAATGAAATACTACTATAAACAATTAGCGGTCCTAATAATAATCATTCGAAAAAATGATAATATTTATAAATCCAATGAGTTATTAAGTGCGAAAAATTATTCAATTTTCGATCAAAAATAAAAAATGAATTAATATCAAATCAGTATTACCAAAATGTAGGACTTAAAATACCTTACCCTATAATCCTATATTTATTATATTGTGGTCTTAGAATAATGTAGAATAAAATAAATAGTTTTCTTTTAACTTGTTAAACAATAATAATTATTTTATTCATCTGTTTTGCAAATTTCAGACCTCTTGGGCCCTCCCTCACAAGTACCCTCCTACTAAGAATTGACCTTCAGATGACGCCTTACACTGGAATCCAGACCCTTCTCCTTCTACTCTGTCTAAGAACATATATACGTGTAGGGGTATTGTTCTTGTATACATCATCAAACTAATAATTTTCGTTTGATGCTACGGCCAATCCTCACAATAAAAGAAAGTTGTGTTTGGAGCCTACCATAGAAGGACGAAAAATTAGTGATCAGGGGGACTGACGTCAGATGTACAAAAGTGTTATCACATAGCCATGCAGGAGAAGCATCTAAGACGTTCTACTGGGTATCGTTTTAGAGTACAAATTATATGAACATACCCTTTTACGACTTACGAGAGTCATCATTGATGCATTTCATTGAATAAGTTACTACAGTGTGTTCTAAATTGCGTCCACGGCCTTTCCCAGGCATTCATCTATAGAGTATATATTGAACCAATTATATTCTTCCTAAAGGTGCACTAGTTTTTATCGCGTATTGCTAGATTAGTCACTCGCGAAGTATTCTTGGTATTTTTATCTACACAGACACCCCCCAGGTATGATTATCAATCTATTTATTGTTCAAGTTTGCTTCTTTGATCTTAGACGAACAGGTATCTGACTTAATGTAGTAAACCTATTAGTCGAAATGGAAGTTTCCTCATCGTCCAGAGACCGGCCCCCATTTCAATTGTGGACGACTTCGACAAATACTGTCCACATCTGAATTGGGGGGAGGGGTGTCACTCCGTACGTGCTAAGTGGGTTATAGATTTAGCCATTTAGTACACTTAGACCCTAATCGATATTCAAATTTCATTCTACTCGAGGTATGTCGTATCATAACAGTCAGGAGCAAGACTAGGACTCCTCTACATGTAACCAATTGGCACGAAACTCGTAAACGGAGACTATGACGCGTGATTAGATTAGTTAGCCTTGTTTGACGTAAATGCCTGATCCACCTTTCTCTCAAAGCACGGGAACTTATGCACGTCGCGGTGTATTGCGGTGCATAAGTGATGTACGTACTTCCGGCGGAGTCTATCGCGGCGGAGGCGCTTACCGACAACTCCCGTCATCACGGATGGGCCTTCGCCAAACGGGTGTCATGAGTTCACGCGCTGCAAAAGGCAGTGGACTCGAACACGTAGTCAAACCCTGATGTCTCGGCCCGGCCAAGTTGAGAGGAGATTCGTCCCGCCCTGCTCGGCGTGGATGGCACCTGTCTGAGCGCCACAGAGGACTATGATGCGTTCCGCTCGTTACGTTTCGGTGGAGTTTCGGTTTCGTACGGTCCCAAGGGCAGGCTCGGTGACGCCCGTGACACGCCAGGGCGAGGTCGGTGTGGGCCTCTGTTAGACGTAGCACCCACTCCGGGAGTCGTGCAAGTTCACGTGAGGGATTCCGGCATCCAAGAACCGGCGCGTCGAGCCCTCCCACGGCGCATAGACGAGAGATTACCACGCAGATTGTGGCGTGCAGGTTCGCCGGGATTGTCGGTGTAGGCCGCGGGCCCGACTCGCCCCAGTACCGGGACATACAGAGCCACATCCACTTAGTACTGCGGAGCGGCCGAGCGTAGGGGGTACCTCGAAAGGGAGAGTGGCTATGGGCATGTAAGCTCCGTCAGACGCTAGCTAATTCGTGTCACTGCGAAGGCATCCCACCGATTCTGCTGAGTTCTCATCCAACTGCGTACTATGCTTTGAGACTCGGGGTGCGTGTCTCCTGACGCGCGCGAGCAGCCAACAGAAAACCGATCGGCTGGTTCGGGCCAGCGAGGACGGCTCGCGCGTTAATGGCTTCCCCAAACTAGGGACCATACGGCTCACTTACAGGCCAAGTACGGTAAGCGGGCTACTTGAGGGTTTTGAGATAAGCGGTCGTTAACGCAGCGAGCGGCTTCGGTCAGCGCTCTTGGGGGCACACCCGAGGAGCCAGGGATTCAAAGATGAGGGACCACGTGGACCGCCGTTCGGCCCCGGGCGGCGGGCTCCCCGCAGGGCGCCGCGCCCTGCCCGCGAGGTCTGCGGTCTCCCCCCCCGGGTACGGACGAGGGCCGCCGGTCACCGGTGTGCCCGGTGCTCGCGCACGTGTGGATTGGTTGCCCGCCCGGGCGCAGGGGCCTGTCGGCGGACGCCCCCGCGGAGCTACTCTACTGTGCTGTGCCCCCTCGCGGCCTACGCCGGAGGCGCGCGCGCGGGCCCCTGCCGCGGCGCCTGCGGAGTGCGCGACGCGGCCGGCGCCCCCCCGCCCCGGTCGCGCGCGGCCCGCCTGGTTCGCGAGCCTCGCACGCCCGGCGACCGCGGGAGCGACCGTGGGCTAGCGCCTGGCGCCGGCCCGTGGCTAGCCGTCGCCGCTCGGCCGTCCCGGCGCCGATAGGGCGAGCCAGGGGCGGACCATGGCGCGCCGCCGCGTGACCTCTTTAACCCGCGCACGGCCGCGCGGGGGGCCGGCGGGGGGCCGCCACGCGGCGGCATCGCGGAGTGCCCACGGGTAACAAACCCAGCATCCCGGGCCCCGGGCGGCAACCCGCCGCGGCCGGGAGACGTCGCTGCGGCGGGCTCCCGGGCCTCATTCCTCGGGGGTCGGGGACCCCTGACCGGGCCCTGCTCCCTCAACCCGCGGCACTGTCGGGGAACACCGAGTCCCGACCCATCGCTGGGCGAGCCTCCGTGCCCCGGCTCGGACCCGGCAAAGCGGGGACCCTCCCAGATCGCCCCACGCGTCGCCCTGGGCCGAGCGCCGGCGCCGTAGGGGCCCTTCACAGCCCGTGCTCCGCCCCGTGCTTCACACCACGTCGCCGGCGCTCAGCCTCGTACCGGGTCGGGGGGGTGCGCTGCGCCGCGGGGCTCCCGGCCCGCCGGCGGGGCCGCGGCGCGCTGCCCTGGCCGCAGAGGACGCACAGCACCCTCCCCCGCCCCATCCGGCGGCGGGCCCCGCGGGGAACATCGCGCCCCTGCCCCCGT     
F       ATTACACGTTATTAAATTTGGATATCCATCCAAAAACATTTCAGCATTTTCACAAAAATGTTGTATATGGGTTATATTTTAACGTTACGTTATGCGAGTTTATAATAATAATTTATTATATATTGTGTAACTTAAATAATATGAATAAATTTATATAATTAAAAAAGTTAATATCATCTTGTAATTTGAATTTTTAACTGGTAATTTATTAGATCATAAAAATATAGACAAAATAAAGTGTAAATAATACGAATATTTTCTTCAGGATTTATAAAAGTACTTTAATATAATTAGTTTAGTGTAATTTTTTGATTTTAGAAATTTAATAATCGATTCCTTCCCATATTGTTAAAATTTAATCAACACGAAAAGAATCAATTTCTTGGATATACTAGTAATTATACTAATTTATAAAAACTAATAGAAATTTTGTGAAATCAATTATATGTTTTATTATCTTAAGGTGATTCTTTTTTTCGTAAAGAAGACAGTATAAAAATTAGATAAGATAAATGATTATTTTAATTGTTGTATTTAGATCTGCTATTTGAGATATACATGTTTAATTATTTTTAATTTGTCCTCGCTGCTATTCGAGTTTTATGTATTATTTTCATCATAATCAATGAAATATTTCTAGAAAACTAATTATAATTCGATAGTATTATATAGGCATAGTTAGGACAAGTATTTTAATTATAAGTTATAATTAATTATATTATTGAAATAATACTATTAACAATTCTAGGTCCTAATAATACCCATTCGAAAAAATGATAATATTTATAAATCTAAAGAGTTATTAAGTGCTAAAAATGTGTGAATATTAGATCAAAACAAAAAAATGTATTAATATAAGATCAGTATTACTAAAATGTAGGACTTAATATTCCTAATCCTATTATCATATATTATTTTTATTGTGGACCTATTATAATGTTGAATAATATAAAGAGTTTCTTTATAACTGGTTAAACAATAAAAATTATTTTATTAATCTGTTTTGCAAGTTTCGGATCTCGTGGGACCTCCCTCACAATTACCTTCCTCCTATGAATTGTCCTTCAGATGACGACTTACAACGAAAGCACGATCCTTCTCCTCCTACTTTATCTAAGAACATATATACATGAAGGGGTATGGTTCTTGTATACAACATCAAACTTATAATTTACGGTTGATGCTACGGCCATTCCTCACATTAAAAGAAGGTTATGTTTGGCGCCTACCAGAGACTCAAGAAGAATTAGAGATCTGGGGGACACAGGTCAGATGTACATAAGTGGAATCACATAGCCATGGATGAGAAGCATCTAAGACGTTCTGCTGGGTATCGTTTTATTGTACTTATTATATGAACATACCATATTACGACTTACGAGAGTGATCGTTGATGAAGTTCATTGAATAAGATACTATGGTGTTTTCTAAAGTATGTCCATCGCCTTTCCCAGGCATTCCTCTATAGAGTACATATTGAACCAATTAATATCTTCCTAAAGGTGCACTAGTGTTTAACGCGTATAGCGGGATTAGTCACGCCCGAAGTATTATTGGTATTCTCTGCTACACAGACACACCCCACATATAATTCTCACGCTAATTATTGTTCAAGCTTGTTTCTATGGTCTTATACAAACAGGTATCCGTCTTAATGTAGTAAACCTAATAGACGAAATGGAAGTTTCATCGTCGTCCAGAGACCGATCCCCATTTGAATTGTGGAAGACTTTGACTAATAATGTCCACATCTAAATGGGGTGGAGGCGCGTCACTCCCTACTTGGTAAGTGGGTTATTGTTTTAGCCATGAAGTACACTTAGACTCGTATCGATATTCAAATTTCATTCTGTTCGGGATATGTCGTATCATAACAGTCAGGAGCAAAACTATCCCGACTGTCCATGCAACCAATTGGTACGAAATGTGTATACGGAGACTATGACGCGTAAACAGATTAGTTAATCTTGTTTGACGTAAATGTCTCATCCACCTTTCTCTCCATGCCCGGGAACTTATGCACGTCGCGTTGTATTGAGGTGCATAAGTGATATACGTACTCCCGGCGGAGTCTATCGCGGCAGAGGTGCTTACCGACACCTCCCGTCGTCACGGATGGGCCTTTGTCAAACGTGTGGCATGACTTCACGCGCAGCAGATGCCAGTGGACTCGTACACGTAGTCCAGCCCTGATAGCTCGGCCCGGCGAAGTTGAGAGTAGATTCGTACCGCCCTACTCGGCTTGGATGGCACCTGTATGGGCGGCACAGAGGACTCGGATTCTTTCGGCTGGGTACGTGTCGGTGGAGTTTCCGTTTCGTACGGTCCCTAAGGCAGGCGGCGTGACGCCCTTGGCAAGCTAGGGCAAGGTTGGTATGGACCGCGGTTAGACCTACCACCCACTCCGGGAGTCGTGCAAGTTCACGCGAGGGGTTCGGGCATCCAAGAACTGGCCCCTCGAGCCCTCGCACGGCGCATAGACGAGAGATTCCTACGCGGCCTGTGACGTGCAGGTACTCCGGGATTGTTGCTGTGGGCCTCGGGACCGACTCGCCCCAGTACCGGGACAGACAGAGCCGCATCCACTTAGGACGGCGGAGCGGCCGAGCGTAGGGGGGAGCTCGAAAGGGATCCTCGCTAACGGCATGTAGTCTCTGGCAGACGCTGCTTACTTCGGGTAACTGCGAAGGCAGCCGCCCGATTCTGCTGAATTCTCTTCCAACAGCGTCCTAGGTTCTGTGACTCGGGGTGGGCGTCTCCTGACGCGCGCGAGCTGCCAGCAGAAAACCGATCCGGTGGTACGGCCCAGCGAGGACGGCTCGCCCGTGATTGGCTTCGCCAAACTAGGGACCCTACGGCTCACTTACGGCCCGGCTACGGAAAGCGGGCTGCTTGAGGGTTTTGCGATAAGCCGGCGTTAACGCAGGGGGCGCCATCGGTCAGCGCCCTTGGGGGCACACCCGCGGAGCCACGGGTTCAAACTTGAGTGCCCACGTGAGTCGCCCCTCGGCCCCGGGCGGCGGGCCCCCCGCAGGGCGCCGCGCCCGCCCCGGGAGGGCTGCTGTCTGCCGCCCCGGGTCCGTACGAGGACCGCCGGTCCCCGGTCTGCCCGGTACTCGCGCAGGGGTGGAGTGGTTGCCCCCCCGGCCCCGGCGGCCTGTCGGCGGCCCCCCCCGAGGAGCTACTCTCCCGTGCTGTGGTCCCTCCCGGCCCACGCCGGAGGCGCGCCCGCGCGCCCCTGGGGCGGCGCCTGCGGAGTGCCCGAGGCGCCCGGCGCCCCCAGGCCCCGGTCACGCGCGGCCGGCCTGCTTCGCGCGCCTCGCACGCACGGCGACCGCGGGAGGGACCGTGGGCTAGCGGCTGGCGCGGGGCCGCGGCTAGCCGTCGCCGCTCGGCCGTCCCGGCGCCCATAGGGCGTGCCCGGGGCGGAACATGGCGCTCCGCCGTGTGACCTCCGTAACCCGCGCACGGCCGCGCGGGGGGCCCCCCGGGGGCCGTCACGCGGCGGCAGCGCGGTGTGCCTACGGGTAACAAACCCAGCAGCCCGGCCCCCGGGCGGCTACCCACCGCGGGGGGCAGAAGTCGCTGCGGCGGGCTGCCGGGCCTCATTCCTCGGGGGTCGCGGACCCCGGACCGGGCCCTGCCCCCTCAATCCGGGGCACTGTCGGGGAGCAAGGAGTCCGGACCAATGGCCGGGCCAGCCTCCGTGCCCGGGCTCGGATCGGGCGAAGCGGGGACCATGCCATACCGCCCCGCGCGTCGCCCTGGGCCGAGCCCCGGCCGGGTAGGGGCCCTTCGGAGCCCGTGCGCTGCCCCGGGGTTCTCACCCCGCGGGCCAGGCTCAGCCTCGTACCGGGTGGGCGGGGTGCCCTGCGCCCCGGGGGACCCGGCCCTCCGGAGTGGGAGCGGCGCGCTGCCCTCGCCGCATAGGACCCGCAGGACCCTGCCCCGCCCCAGCCGGCGGCGGCCGCCGCGGGGATCCTAGCGCGCCTCGCCCCGT     
E       ATAACACGTTAGTAAAATAGAATATCCATCCAATAACTTTTCAGCATTTACACAAATATCTTGTTAAAGTTTTATATTGAACCATTAGGTTATGCGTGGTTATAATAATAATATATTATATAATGTGTAAATTAAATAATATGTTTAAATTAAAATAATTAAAATAGTTAATTTCATCTTATAATAAGATTTTGTAACTCATAATTTATTTGAGTATAATAATATAGACAAAATTATGAGTAAATATTACGAATATTTTGTTAAGTATTTATAAAAGTACGTTAATAAAATTCGTTTAGTGTTCTTTTTAAATTTTAGTAATTTAATAATAAATTCCTTCTGATGTTATTAATATTTAATCACCACTAAAAGAATCATTATCTTGGATATTTTAGTTCTTATACTAATATATAAAAAAAAATAGAAGTTTTGTGAAATCAACTATATTTTCTATTATCTTAACGTTATTCTTTTTTTCGTAAAGAAAACAGTATAAAAAATATATATAATAAATGATTATTATAGTTGTTGTATTTACATCTGATATTTGATATAAACATGTTTTATTATTATTAATTTGTTCACGCTGCTATTCGAGTATTATGTATTATATTCGACAAAAACAATGAAATATTAATATAAAACTAAAAATAAGTCGATAGTATTATATAGGCATAGTTAGGACATGTATTTTAATTCTAAATTAAAATTAATTATATTATTGTAATACTTATATAAACAATTTGTGTTCCTGATTATAACCATTCGAAAAAATGATAATATTTATAAATCTAAATAGTTATAAGGTGCTAAAAATTAGTCAATTTTAGATCAAAAAAAAAAAATGAATAAAAATCAAATCAGTATAACAAAAATGTAGGACTTAATACTCCAAATCCTAATATCATATATTAATTATATTGTAGACCTTTTATAATGTTGAATAATTTAAAGAGTTTTCTTTAAACTTTTTAAACAATAAAAATTATTTTATTAATCTGTTATGCAAGTTTCAGAGCTCTTGGGCCCTCCCTGGCAAATACCTTCCTACTAAGAATTGCCCTTCAGATGTCGCCTTACACTCAAAGCAAGACCCTTCTCCTTCTACTATATCTAAGAACATATATACTTGGAGGGGTTTGCTTCCTGTATACAACATCAAACTTATAATTTACTTTTGATGCTACGGCCATCCCTCACAATCAAAGAAGGTTGTGTTTGGTCCCTACCATAGAAGCACGAAGAATTAGAGATCAGGGGGACAGACTTCAGATGTGCATAAGTGTTATCAAATAACTATGAATGAGAAGCATCTAAGACGTTCTACTGGGTATCGTTTTAGTTAACTGAATCTATGAACATACCTTCATGCGACTCACGAGCGAGATCATTGATGCAATTCCTTGAATGAGATGCTATGGTATTTTTTAAAATGTGTCCACAGCCTTTTCCAGGCATTCCTCTATAGAGTATATAAAGAACCAACTAAATTCTCCCTAAAGGTGCAGTAGAGTTTAACGCGTATTGCGGGATTAGTCACGCTCGAAGTATTCTTGGTATTATCCGCTACACAGACACACCCCATATATAATTATTAAGCTATTTATTGTTCATGTTGGCTTCTACGGTCTTATACAAACAGGTATCTATGTTAATGTAGTAAACCTAATAGTCGAAATGGAAGTTTCCTTGTCGTCCAGATACCTATCCCCATTTCAATTGTGGAGGACTTCGTCTAATACTGTCCACAACGAAATTCGGTGGAGGCGCGTAACTCCCTACCTGGTAAGTGGGTTGTAGCTTTAGCCATTCAGTACACTTAGACGCAAATCGATATTCAAATTTCATTCTGGTCGAGTTATATCGTATCATAACAGTCAGGAGCAAAACTACGACACCTGTCCATGCAGCCACCTGGTACGAAATGCGTAGACGGAGACTATGACGCGTAAATAGATTAGTTTACCTTGTTTGCCGTAATTGTCTGATCCACCTTGATCTCGGATCCCGGGAACTTATGCACGTCTCGGTGTATTGCGGTGCATAAGTGATATACTTACTCCCGTCGGAGTCTATCGCGGCGGAGTCGCTTCCCGACACCTCCAGTCATCACGGATGGGCCTTTGTCAAACGCGTGTCATGACTTCACGCGCCGCAAACGCCAGTAGAATCGCACACGTAGTCAACCCCTGATATCTCGGCCCGGCCAAGTTGAGACAAGACTCGTCCCGCCCTACTCGGCGTGGATGGCGCCTCTCTGTACGTCACAGAGGACTATGATCCGTTCCGATCGCTACGTTTCAGTGGAGTTCCCGTTTCGTACGCGCCCCAAGGCAGGCTCCGTGACGCCCGTGACAGGCTAAGGCGAGGGTGGTGTGGACCTCGGTTAGACCTATCACTCACTCCGAGAGGCGTGCAAGTTCACGCGAGGGGTTCGGGCATCCAAGAATCGGCCCCTCAAGCCCGGCCACGGCGCATAGACGAGAGATTCCTACGCAGCTTGTGACGTGCAGGTCCGCCGGGATTGTATATGTTGGCCTCAGGACCGACTCCCCTCACTACCGCTACATACAGAGCCACATCCACTTAGGAGGGCGCAGCGGCCGAGCGTAGAGGGTACCTCGAATGGCATAGTCGCTAAGGGCATGTAGCCTCTGGCAAACGCTTAATACTTCGGGTCACTGCGAAGGCAGCCGCCCGATTCTGCTGAATTCTCCTCCAACAGCGTCCTATGTAACGAGACTCGGGGCGCGTGTCTCCTGACGCGCACTAGCTGCCAGCAGAAAACCGGTCCGCTGGTACGGGCCAGCGAGGACGGCTCGCCCGTTATTGGCTTAACCAAACTAGGGACCATGCGGCTCACTTACCGCCCACGTACGGTAAGCGGGCTGCTTGAGGGTTTTGGGATAAGCCGTCGTTAACGCAGGGGGCGCCAGCGGGCTGCGCCCTTGGGCGCACACCCCAGGAGCCACGGGTTCAAACCTGAGCGTCGACGTGGGCCGCCCCTCCGCCCCGGGCCGCGGGCTCCCCGCAGGGCCCCGCGCCGGCCCGGGGAGTCCTGCCGTCTGCCCCGCCGGGTCCGTACGAGGCCCGCCGGTCACCCGTCTGCCCGGTACTCGCGCACGCGTGGAGTGCTTGCCCCGCGGGCCCCAGGGCCCTGGCGGCGGACACCCCCGCGCAGCTACTCTACCGTGCTGTGCTCCTACCCGTCCGACGCCGGAGGCGCGCCCGCGGGCCCCTGGGGCGGCGCCTGCGCAGTGCCCGAGGCGCCCGCCGCCCCCGCGCCCCGGTCGCCCGCGGCCGGCCTGGTTCGCGCGCCTCGCAGGCCCCGCGACCGCGGGAGGGACCGTGGGCTGGCGGCTCGCGCCGGGCCGCGTCTAGCCGTCGCCGCTCGGCCGTCCCGGCGCCGATAGGGCGGGCCCGGGGCGGAACATGGCGCCCCGCCGCGTGAGCTCTGCAACCCGCGCAGGGCCGCACGGGGGGCCCGCGGGGGGCCGGCACGCGGCGGCATCGCGGTGTGCCGACGGGTAACAAACCCAGCAGCCCGGGCCCCGGGCGGCTACCCACGGCGGCGGGGAGAGGTGGCTCCGCGGGGCTCCCGGGCCCCATTCCTCGGGGGTCGGGGACCCCCGACCGGGCCCTGCTCCCTCAAACAGCGGCACTGTCGGGCAACACGGAGTCCGGACCAATCGGGGGGCGAGCCTCCGTGCCCCGGCTCGGACCCGGCGAAGCGGGGACCATGCCAGATCGCCCCACGCGTCGCCCTGCGCCGAGCTCCGGCGGGGTAGGGGCCCTTCGAAGCCCGTGCCCCGCCCCGTGCTTCGCACCACGTGGGCGGCGCGCCGCGTCGTACCGCGTCGGGGGTGTGCGCTGCGCCCCCGGGCACCCGGCCCACTGGGGTGGGCGTGGCACGCTGCCCTCGCCGCAGAGGCCCCGCGGGACCCTGCGGCGCCCCATCCGGCGGCGGCCCCGGCGAGGAACATACCGCGCCTCCCCCCGG     
D       ATTACACGTTAATAAATTCGAAAATCCATCCAATAACTTGTCAGCATTTTCACAAAAATCTTGTTTATGTTTTATATTGTAACGTTACGTTATGCGTGGTTATAATAATAATATATTATATAAGGTGTAAATTTAATAATATGAATAAAGTAAAATAATTAAAAGAGTTAATGTCAACATCTATTAAGAGTTTATAACTTATAATTTATTTGATTATAATAATATCGTCAAAATAAAGTGTAAATTATACGAGTATTTCCTTCAGGATTTATAAAAGTACTTTAATATAATTCGATTAGTGTTCTTTTTAACTTCTAGAAATCTAATAATATATTCCTTCAGATATTTTTTATATTTAATCACCACTAATAGAATCAATTTCTTGGATATACTAGTAATTATTCTAATGTATAAAAAATAATAGAAGTTTTGTGAACTCAAATATATGTTTTATTATCTAAATTTTATACTTTTTTCCGTAAAGAAAACAGTATAAAATCTAGATAAAATAAATGATTATTTAAATTGTTGTATTTACATCTGCTATTAGATATATACATGTTATATTATTTTTAATTAGTCGTCTCTGCTATTCGAGTATTATGTATTATATTCATCAAAATCATTGAAATGTTTATGAAAAACTAAAAATAATTCGATGGTATTATATAGGCATAGTTAGGACATTTAATTTAATTCTTACTTAAAATTAATTATATTATTGAAATACTACTATAAACTATACGGGATCCTGATAATAAACATTCGAATAAATGATAATATTTATAAATCTAAAGAGTAATTAAGTGCTCTAAATAAGTCTATATAAGATCTAAACAAAAAAATGAAGTAATATCAAATCAGTCTAACTAAAATGTAGGACTTAATATTCCAAAACCTATTATCATATATTAATTATATAGTGGTCTTATTATAATGTAGAATAATATAAATAGTTTACTTTTAACTTATTAAACAATAATAATTATTTTATTAATCTGATTTGCAAGTTTCAGACCTCTTGGGACCTCCCCAACAAGTACCTTCCTACTAAGAATTGTCCTTCAGATGACGTCTTACACCGAAAGCACGACCCTTCTCCTTTTTCTTTATCTAAGAACATGTGTACGTGTAGGGGTATGGTTCCTGTATACAACAACAAACTTATAATTTACGTTTGATGATACGGCCATTGCTCACAATTAAAGAAGGATGTGTTTGGAGCCTACCATAGAAGCAGGAAGCAGTAGAGATCTGGGGGACTGAACTCAGATGTACATAAATGTTATCACATAGCAATGCATGCGAAGCATCCGAGACGCTCTACTGGGTATCGTTTTAGTGTACTAAATTTATGAACATACCTTATTACGACTCACGAGAGTGATCATTGTTGCAATTCATTGAATAAGATACTATGGTGTATTCTAAAGTGTGTCCACGGCCTTTCCCAGGGATTCCTCTATAGAGTATAACTTTAACCAATTAAATGCCTCCTAAAGGTGCATTAGTGTTTAACGCGTATAGCGGGTTTAGTCACCCCCGGAGTATTCTTGGTATTCTCCGCTACGTGGCCACACCACATGTAACATTGTTAGGCTAAATATTGTTCATGTTTGCATCTATGATCTTACACATACAGGTATTTGTCTTAATGTCGTAAACCTAATGGTAGAAATGGACGTTTCCTCGTCGTCCAGAGACCGAGCCCCATTTTAATTGTGGAGGACACCGACTAATACTGCCCACATCTAAATTGGTTGGAGGCGCGTCACTACCTACTTGGTAAGTGGGTTATTGATCTAGACATACAGTACACATAGACACGAAACGATATTCAAATTTCATTCTACTAGAGGTATATCATATCATAACAGTCAGGAGCAACACTAGGATGCTTGTCCATGCAGCCAGGTGGTACGAAAAGCGTAAACGGAGAGTTTGACGCGTAATTAGATTAGTTTACCTTGTGTGACGTAAATGACTGATCCACCTTTCTCTCGAAGCGCGGGACCTTATGCACGTCGCGTGGTATTGCGGTGCATAAGTGATATACGTACTCCCGCCGGTGTCTATTGCGGCGGAGCCGCTTCCCGACACCTCCGGACCTCACGGATGGGCCTTTGTAAAACGCGTGTCATGACTTCACGTGCAGCAGAGGGGAGTAGACTCGTAGACGTAGTCAAGCCCTGATATCTCGGCCCCGCCAAGTTGAGAGGAGATTCGTCCCGCCCTACTCGGCGTGGATGGCACCTGTCTGAGCGTCACAAAGGACTATGAACCGTTCCGCTGGACACGTTTCGGTCGAGTTTGCGTTTCTTACGGGCCCTATGGCAGGCTCCGTGACGCCCGTGCCACGCCAGGGCGAGGTTGGTTTTAACCTCGCTTAGATCTGGCACCCACTCCCGGAATCGTGCAAGGTCACGAGAGGGGTTCGGGCATCCAAGAACGGGCCCCTCAAGCCCTCGCACGGCGCATAGACGAGAGATTCCTACGCAGCGTGTGGCGTTCAGGTTCGCCGGGATTATTTCTGTTGGACTCGGGACCGACTCGCCCCACTGCCGGTACAAACAGAGCCGCATCCACTTAGTACGGCGAAGCGGCCGAGCGTAGGGGGGACCTCGAAAGGGATAGTCGCTAAGGGAATGTTGTCTCTGACGGACGCTGGCTAATTCGGGTTACTGCGAAGGCAGCCGCCCGATTCAGCTGAATTAGCTTCCAACAGCGTCCTATGTTATGAGACTCGGGCTGGGTGTCTCCTGTCGCGCGCGAGCTGATACCATAAAACCGATCCGCTGGTTCGGGCCAGCGCGGACGGCTCTCCCGTTATTGGCTTCCCCAAACTAGGGACCATACGGCTCTCTCACGGCCCACGTACGGTAAGGGGGCGGGTTGAGTGTTTTGAGATAAGCCGTCGTTAACGCAGGGGGCGCCACCGGTCAGCCCCCTTGGGGGCACACCCCGGGAGCCATGGGTTCAAAAATGAGAGTCCACGTGGGCCGGCGCTCCGCCCCGGGCGGCGGGCGCCCCGCAGGGCGCCGCGCCCGCCCCGGGCGGCCTGCTGTCTGCACCCGCCGGTACGGACGAGGTCCGCCGGTCACCGGTCTGCCCGGTAGTCGCGCACGTGTGGACTGGTTGCCCCCCCCGCCCCAGGGGCCTGGCGGCGGGCACCCCCGCCCACCTAGTCTAGGGTGCTGTGCTCCCTCCCGGCCCACGCCGGAGGCGTGGGCGCGGGCCCGTGGCGCGGCGCCTGCGGAGTGCCCGAGGCGGCTGACGCCCCCACGCCCCGGTCCCGCGCGGCCGGCCTGCTTCCCGAGCCTCGCACGCGCGGCGACCGCTGGAGGGACCGTGGGCTAGCGGCTCGCGCCGGCCCGCGGCTAGCCGTCGCCCCTCGGCCGTCCCGGCGCCGATAGGGCGCGCCCGGGGCGGAACATGGCCCCGCGGCGCGTGACCTCAGTAACCCGCGCAGGGCCGCGCGGGGGGCCCGCCGGGGGCCGGCACGCGGCGGCATCGCGGTGTGCCGACGGGTAAGAGACCCAGCAGCCCGGGCCCCGGGCCGCTACCCACCGCGGCGGCGAGAAGTCGCTGCGGCGGGCTCCCGGCCCGCATTCCACGGGGGTCGGGGACCCCGGACCGGGCCCTGCTCCCTCAATCCGGGGCACTGTCGGGGAACACCGAGTCCGGACCAATTGGCGGGCAGGCCTCCGTGCCTGGGCTCGGACCCGGCAAAGCGGGGACCATGCCAGATCGCCCGGCTCGTCGCCCTGGGCCGGGCGCCGGCGAGCTAGGGCCGCTTCCAAGCCAGTGCTCCGCCCCGTGCTTCCCACAACCTGGGCGGGGCTCAGCGTCGTACCGGGTCGGGGGTGTGCCCTGCGCCGCGGGGGACCCGGGCCTCCGGGGTAAGGGCGTCGCGCTGGCCTCGCCGCACAGGACCCGCAAGACCCTGCCCCGCCCCATCCGGCGGCTGCCCCGGCGGGGAACATCGCGCGCGTCCCCCCGG     
C       ATAACACATTATTAAATTTGAATATCCATCCAATAATATTTCAGCATTTTCACAAAATTCTTGTTGATGATATAAATTGAAACGTTACGTTATGCGTGGTTATAATAATAATTTATTATATAAGGTTTAAATTAAATAATATGTATAAAAGTAATTAATTATAATAGTTAATATAATCTAATAAGATGATTTTGTAACTTATAATTTATTAGAGTATAATAATATTGACAAAATAAAGTGTAAATAATACGAATATTTTCTTCAGGATTTATCAAAGTACTTTAAAATAATTTGTTTAGTGTTCTTTTTAAATTGTAGAATTTAAATAATAAAGTCCTTCGGATATTTTTAAAATTTAATTACCACTAATAGAATCAATTTCTTGGATATAATAGTACTTATACTAATTTATAAAAAAAAATAGAAGTTTTGTGAAATCAATTATATTTTTTATTCTCTTAACTTGATACTTTTTTTCGTAAAGCAATCAGTATAAAAATTACATAACATAATTGATTATTCTAATTGTTGTATTTACATCTGCTATTAGATATATACATGTTTTATTATTTTTAATAAGTAGTCTCTGCTATTCGAGTATTACGTATTAACTTCGTCAAAATCAGTGAAGTATTTATACAAAACTAATAATAATTCGATAGTATTATATAAGCATAGTTAGGACATGTATTTTAAATCTTTATTAGGATTAATTATATTATTGAAATACTACTATAAACAATTTGAGGTCGTTATAATAGCCAGTCGGGAAAATGATAATTTTTATAAATCTAAAGAGTTATAAAGTGCTAGAAATTAGTTAATTTTAGATCATAACAAATAAATGAATAAAAATCAAATCTGTATAACTAAAATGAAGGACTTATAATTCCAAATCCTATTATCATATATTAATTATATTGTGGACCTACAATAATGTTGAATATTATAAAGAGTTTTCTTTTAACTTTTTAAAAAAAAATAATTATTTTATTGATCTGTTCTTCAAGTTTCAGACGTCTTGGGCCCTTGCTGACATGTACCATCCTACTAAGAATTGTCCTACAAAAGTCGCCTTACAGTGAAAGCAAGACCCTTCTCCTTCTACTTTATCTCAGAACATATATACGTGAAGGGGTATGGTTCCTGTGTACAACATCAAACTTATAATTTACGTTTGATGATACGTCCATTGCGCACAATAAAAGAAGGTTGTGTTAGGCGCCTACCATAGAAGCACGAAGTATAAGAGATCAGGGGGACTGAGGTCAGATGTACATAAGTGTTATCACATAGCCATGCATGAGAAGCATCTAAGACGTTCTACTGGGTATCGTTTTAGAATAATTATTATAGAAACATACCTTAATACGGCTAACGAGGGGGATCATTGTTGCAATTCAGTGAATAAGATACTATGGTGTTTTCTAAAGTGTGTCCACAGCCTGTCCCAGCCATTCCTCGATAGAGTATATATTGAACCAATTAAATGCTACCTTAAGGTGCACTAGCGATAAACGCGTATTGCGGGATTAGTCACGCCGGAAGTATTTTTGGTTTTCTCGGCTACATAGACACACCCCATGTATAATTATTAAGCTTTTTATTGTTCATGTTCGCTTCTATATTCTTATACAAACAGGTATTTTTATTAATGTAGTAAACCTAATAGTGGAAATGGAAGTTACCTCTTCGTCCAGAGACCGATCCCCATTTCAATTGTGGAGGAATTCGACTAATACTGTACACATCTAAATTGGGAGGAGGAGCGTCACTCCCTACTTGGTAAGTTGGTTATCGATTTAGCCATTTAGTACACTTAGGCAGGAATCGATATTCAAATTCCATTCTGCTCGAGGTAGATCCTATCATAACAGTCAGGAGCAAATCTAGGCGAACTGTGCATGTAGCCAATTGGTACGAAATGCGTAGACGGAGACTTTGACCCGTAAATTCATTAGTTTACCTTGTTTGACGTAAATGTCTGATCCTCCTTGCTCTCCGAGCCCGGGAACTTATGCAAGTCACGGTGTATGGCGGTGCATAAGTGATCTACGTACTCCCGGCGCAGTGTATCGCGGCGGAGGCGCTTCCCGACACCTCCCGTCATCACGGATGGGCCTTTGTAAAACTCGTGACATGACTTCACGAGCAGCAAATGGCAGTAAACTCCTACACGTAGTCAAGCCCTTATTTCTCGGCCCGGCCAAGCTGAGATAAGACTCGTCCCGCCCTACTCGGCCAGGAGGGCCCCTGTCTGAGCGTCACCGAGGACTATGAGGCGTGCCGCTGGATACGATAGGGTGCAGTTACCGTTCCTTACGCTCCCTAAGGCAGGCTCCGTCACGCCCGTGACCCGCTAGGGCGAGGTTGGTGTGGACCTCGGTTAGACCTATCACCCACTCCGGGAGTCGTGCAAGCTCACGCGAGGGGTTCTCGCATCCAAGAACCGGCCCCTCGGGCCCTCCCACGGCGCATAGACGTGACATTGCTACGCTGGTTGTGGCGTACAGGTTCGCCGGGATTGTTTCTGTTGGCCTCAGGACCGTCTCGCCCCACTACCGCTACATACAGAGCCACAGCCACTTAGGACGGCGGATCGGCCGAGCGTAGCGGGGACCTCGAAAGGGATAGTCGCTAAGGGAGTGTGGTCTCCGGCCGACGCTGGTTAATTAGGGTCACTCCGAAGACAGCCGCCCGATTCTGGTGAATTCGCTTCCAGCACCGTCCTATGTTACGAGGCTCGGGGTGCGTGTCTCCTGACGCGCCCGCGCTGCGAGCAGAAAACCGATCCGCTGGTTCGGTCCAGCGCGGACGGCTCGCCCGTTAATGGCTTGCCAAAACTAGGGACGATACGTCTCACTTATTGCCCACGTACGGTAAGCCCGCTGCTTGAGGGTTTTGAGATCAGCCGTCGTTAACGCAGGGGGCGCCAGCGGTCAGCGCCCTAGGGGGCACACCCGGGGAGTCAGGGTTTCAAACATGAGGATCCACGTGAACCGCCGGTCGGCCCCGGGCAGCGGGCCCCCCGCACGGCGTCGCGCGCGCCCCGGGAGGGCTGCGGTGTGCCCCCCCCGGTACGTACGAGGGCCGCCGGTCACCGGTCTGCCCGGTACTCGGGCACGTGTGGACCGGTTGCCCCGCCGGCCCCAGGGGCCTGCCGCCGGGCCCCCCCGCGCAGCTCCTCTAGCGTGCTCGGCTCCCTCCCGGCCCACGCCGGAGGCGCGCCCGCGGGCCCCTGGCGCGGCGCCTGCGGAGTGCCCGACGCGCCCGTCGCCCCCAGCCCCCTGTCCCGCGCGGCCGGCCTGATTCTCGCGCCTCGCACGCTCGGCGACCGCCGGAGCGACCGTGGGCTAGCCGCTGGCGCCGGGCCGCGGCTAGCCGTCTCCGCTCGGCCGTCCCGGCGCCCATAGGGGGTGCCCGGGGCGGAACATGGCCCCCCGCCCCGTGACCTCCGTACCCCGCGCAGCGCCGCACGGGGGGCCCAGCGGGGGCCGGCACGCGGCGGCATCGCGGTGTGCCGACGGCTAAGAAACCCAGCAGCCCGGGCCCCGGGCGGCTACCCCCCGCGGCGGGGGGATGTCGCTGCGGTGGGCTCCCGGGCCCCATTCCTCCGGGGTCGGGGACCCCGGACCGGGCCCTGCTCCCTCAAACGGGGGCACTGTCCGGGCACACCGAGTCGGGACGGATGGGTGGGCGAGCCGCCGTGCCCCGGCTCGGACCCGGCAAAGCGCGGACCATGCCCGACCGCCCCACGCGTCGCCCTGGGCCGGGCCCCGGCGGGGTAGGGGCCCTTCGAAGCCCGTGCCCCACCCCGCGCTTCACCCCACGCGGGCGGCGCTCAGCCTCGTAACGGGTGGGGGGTGTGCCCTGACCCGCTGGGGACCCGACCCTCCGGAGTGCCCGCGGCGCGCTGGCCTCGCCGCAGAGGGCCCGCAGGACCCTGCCCCGCCCCATCCGGCGGCGGCCCCGTCGGGGAACATAGCGGGCCGTCCCCCGG     
B       ATTACACGTTATTAAATTTGAATATCCAACCAATAACATATCAGCATTTTCACATAAATATTGTTTATGTATTATAATGAAACGTTATGTCATGCGTGTTTATAATAATAATATATTATATAATGTATAAATTATATAATATGTATAAATTTAATTAATTAATAAAGTTAATATAATCTTATAATCAGATTTTATAACTTCTAATTTATTAGAGTTTAATAATATTGACTAAATAAAGTGTAAATAATACGAATATTAGCTTCATGATTTATTAAAGTACGTTAACAGAATTCGTTTAGTGTTATTTTTACATTTTAGTAAACAAATAAAAAATTCCTTCTGATATTCTTAATACTTAATCACCTCTAAAACATTCATTATCTTGGATATAATAGTACTTATACTAATATATAAAAAATAATAGAAGTTATGTGAATTCAATTATATGTTTTATTATCTTAACGTAATACTTTTTTTCGTAAAGAAAACAATATAAGAATTAGATATCATAAATGATTATTTTAGTTGTTGTATTTACATCTGCTTTTTGATATATACATGTAGTATTATTTTTAATGAGTCCTCGATGCTATTCGAGTATTACGTATTATATTCGTCAAAATCATTGAAATAGTTAAAGAAAATTAAAAATAAATCTATAGAATTATATAGGCATAGTTAGGACATGTATTTTAATTATTAATTAAAATTAATTATATTAGTGTAATTCTACTATTAACAATATGAGGTCCTGAAAATAAACATTGGAAAAAATGATAATATTTATAAATCTAAAGAATTATTAAGTGCTTAAAATTAATCAATACTAGATCATAACAAAAAAATGATGTAATCTCAAATCAGTATAACTAAAATGTAGGACTTAATATTCCAAACCCTAATATCATATATTAATTATATTGAGGACTGATTATAATGTTGAATAATTTAAATAGTTTTCTTTTTACTTTTTAAACAATAATAATTATTTAATTAATCTGTATTGCAAGTTTCAGACCCCTTGGGGCCTCCCTCACAAGTACATTCATACTAAGAATTGTCCTGCAGAGGACGCCTTACACTGAATGCAAGACCCTTCTCCTTCTCCTTTATCTAAGCACATATGTACTTGTATGGGTATGGTTCTTGTGTACAACGTCATACTAATAATTTACGCTTGATGGTACGGCCATTGCTCACAATAAAAGATGGTTGTGTTTGGAGCCTACCATAGAAGCACGAAGAAATAGAGATCAGGGGGACGCAGGTCAGAGGTACATAAGTGTTATCACATAACCAGGGATGAGCAGCATCTAAGACGTTCGACTGGGTATCGTTTTAATGTATTTATTATATGAACATACCTTTTTACGACTCACGAGGGTGATCCTTGATGATATTCATTGAATAAGATACTATGTTGTTTTCTAAAGTGTGTCCTCAGCCTTTGCCAGGCATTCCTCTATAGAGTATATCTTGAACAAATTAAATTCTTCCTAAAGGTGCACTAGTGATTAGCGCGTATTGCGGGATTAGTCACGTCCTAAGTATTCTTGGCATTCTCTGCTACACAGACACACCCCAAGTATCATTATAAAGCTATTTATTTTTCATGTTCGGTTCTTTGGTCTTATACAAAAAGGTATCTGTCTTAATGTAGTAACCCTAATAGTAGAAATGGAAGTTTCATCATCGTCCAGAGACCAAACACTATTTCAATTGTTGATGATCTTGACTAATACAGTCCACATCTAAATTGGTTGGAGGTGCGTCGCTCCCTACTTGGTAAGTGGCTTATTGTTTTAGCCATTTAGTAAACTTAGACACAAATCGATATGCAAATTTCATTCTGCTCGAGCTATATCGGATCATAACGGGCAGGAGCAAAACTAGGACGCCTGGCCATGCAGCCAATTGGTACGAAATGCGTAAACGGAGACTATGACGCGTAAAGAGATTAGTTTATCTTGTTTGGCGTAAATGTCTGATCCACCTTTCTCTCGAAGCCCGTGAACTTATGTACGTCGCGCCGTATTGCAGTGCATAAGTGACATACATACTACCGGAGGAGTTTATAGCGGCGGAGACGCTTACCGACACCTCCCGTCGTCACGGCTGGGCCTTTTTAAAACGCGTGGCACGACTTCATGTGCAGCAAACGGCTGTAGGCTCGTACACGTTATCAAGCCCTGATATCTCGGCCCGGCCGAAGTGAGATTAGATTCGTCCCGCCCGACTCGGCGTGGATGGCACCTGTTTGACCGTCATAGAGGCCTATGATGCGTGCCGCTGGCGACGTTGCGGTGGAGTTTCCGTTTCGTCCGGTCACTAAGGCAGGCACCGTGACGCCCGTGCCACGCAAGGGCGAGGTTGGTGTGCACCTCCGTTAGACCTGTCACCCAATCCAGTAGTCGTGCAAGTTCACGCGAGGGGTTCGGGCATCCAAGAACCCGCCCCTCGAGCCCTCCCACGGCGCATAGACGAGAAATTTCTACGCTGCTTGTGGCGTGAAGGTTCGCCGGGATTGTATCTGTGGGCCTCGGTCCCGACTCGCCCCACTACCGGGACACACAGAGCCACATCCACTTAGTCCGGCGAACCGGCCGAGCGTAGGGGGCACCTCGAAAGGGATAGTCGCTAGGGGAATGTAGTCTGGGGCACACGCTGTCTAATTCGGGTCACTGCGAAGGCAGCCGCACGATTCTGCTGAGTTCTCTTCCAACAGCGTCCTATGTTAGGAGACTCGGGGTGAGAGTCTCCTGACGCGCGCGAGCTGCCAGCATGAAACCTGTCCGCTGGTTCGGGCCAGCGAGGACGGCTCGCCCGTTATTGGCTTCCCCAATCTAGGGACCATACGGCTCACTTACGGCCCTCCTACGGGAAGCGGGCTGTTTGAGTGTTTTGAGGTAAGCCGTCGCTAACGCAGGGAGCGCCATCGGTCAGCGCCCTTGGGGCCACACCCGCGGAGCCACGGGTTCAAACTTGAGGGTCCACGTGGGCCGCCCGTCGGCCCCGGGCGGCGGGCACCCCGCAGGGCGCCGCGCCCGGCCCGCGAGGGCAGCTGTCTGCCCCCCCCGGTACGCACGAGGGCCGCCGGTCACCGGTCTGCCCGGTCCTCGCGCACGTGTGGAGTGCCTGCCCCCCGGGCCCCAGGGGCCTGTCGGCGGACACCCGCGGGCAGCTGCTCTACGGTGCTGGGCTCCCTCCCGGCCGACGGCGGAGCCACGCACGCGGGCCCCTGGCGCGGCGCCTGCGGAGTGCCCGAGGCGCCCGGCGCCCCCACCCCCCGGTCCCGGGCGGCCCGGCTGCTTCGCAAGCCGCGCACGCCCTGCGACCGCGGGACCGACCGTGCGCTAGCGGCTGGCGCCGGGCCGCGGCTAGCCGTCGCCGCTCGGCCCTCCCGGCGCCGATAGGCCGGGCCCGGGGCGGAACATGGCGCCGCGCCGCGTGACCTCCGGAACCGCCCCAGCGCCGCGCGGGGGGCCGGCCGGGGGCCGGCACGCGGCGGCATCGCGGTGTGCCGACGGGTAACACACCCAGCAGCCCGGGCGCCGGGCGGCTACCGACCGCGGTGGGGAGAGGTCGCTGCGAGGGGCTCCCGGTCCTCACTCCTCGGGGGTCGGGGACCCCGGACCGGGCCCTGCTCCTTCAATCTGGGGCACTGTCGGGGAACACGGAGTCCGGACCTATGGGGGGGCGAGCCTCCGTGGCCGGGCTCGGCCCCGGCAAAGCCCGGACCATGCCCGATCGCCCCGCGCGACGCCCTGGCCCGAGCGCCGGCGACGTACGGGCCCTTCGAAGCCCGTGCGCCGCCCCGTGCTTCCCACCACGTCGGCGGAGCTCAGCCTCGTACCGCGTCGGGGGGGTGCCCTGCGCCTCGGGGGACCCGGCCCTCTGGCGTGGGCGCGGCGCGCTGCCCTCGCCGCACAGGACCCGCAGGACCCTGCCCCGCCCCATCCGGCGGCGGCCCCGGCGGAGAACATAGCACGCGTCCGCCCGG     
A       ATAACACGTTAATAAATTTGAAGATTCATCGAATAACGTTTCATCATTATCATAAAAAAATTGTTTATGTTTTATATTGAAACGTTACGTTATGCGTCGTGATAATAATAATTTATTATATATTGTGTAATTTAAATAATATGTATAAATTTAAATAATAAAAAGAGTTAATATCATCTTATAATAATAATTTGAATCTTATTATTTATTGGAGTATAATAATTTAGACAAAATCAAGTGTAAATAATACAAATATTTTCTTCAGGATTTATAAAAGAACTTTATTATAATTAGTTTAGTGTGCTTTTTATATTTTAGAAATCTAATAATATTTACCTTCTGATATTATTAATATTAAAACACCACTAAAAGTATCAATTTCTTGGATATACTAGTACTTATTCTAATCTATAAAAATTAATCGAAGTTATGTGAGATCAACTATATGTTTTATTATCTAAACGTTATTCCTTTTTTCGTAAAGAACACAGTATAAAAATTAGATACCATATTTGATTATTTTATTTGTTGTATTTACAACTGCTATTTGATATATACATGTTTTATTAGTTTTAATTAGTCCGCGCTGCTATTCTAGAATTATGTATTATATTCTTCAAAATCAATGAAATATTTATATAAAACTAATAATAAATCGATAGTATTATATAGGCATAGTTAGGACATGTATTTTAATTTTAAATTATAATTAATTATATTATTGAAAGACTACTATAATCAATTTGTGTTCCATATAATAATCATTCGTAAAAAGGATAATATTTATAAATCTAAAGAGTTATTAAGTGCTAAATATTAGTCAATTTTAGATCCAAACAAAAAAATGAATTAATATCAAATTAGTATATCTAAAATGTAGGACTTAAGATTCCTAACCCTATTATCATATATTATTTATATTGTGGTCCTATTATAATGTTGAATAATATAAAGAGTGTTCTTCTAACTTTTTAAACAATATTAATTATTTAATTAATCTGTTTTGCAAGTTTCAGATCTCTTGGGCCCTCACACATAATTACCTTACTACTACGAATTGTCCTTCAGATGATGCCTTACACTGAAAGCCAGAACCTTCTCCTTCTACTATATCTAAGAACATAAATACGTGTAGGCGTATGATTCATGTATACAACCTCAGACTTCTAATTTACGGTTGATGCTTCGGCCATTGCTCACAATAAAAGAAGGTTGTGTTTGGCTCCTACCATAGAAGCACGAAGAACTAGAGATCAGGGGGACCGTGGTCAGATGTACATAACTGTTATCACATAACGATGGATGAGAAGCATCTAAGACGTTCTACTGGGTATCGTTTTAGTGTACTTATTATAAGAACATACCTTTTTACGACACAGGAGAGTGAACCTTGTTGCAAGTCATTGAATAAGATACTATGATGTTTTCTAACGTGTGTCCACAGCCTTTCCCAGGCATTCCTCTATAGAGTAAAGTTTGAACCAATTAAATTCTTCATAAAGGTGCAATAGTGATTAACGCGTATTGCGGGTTTATTCACGCCCGAAGTATTGTTGGGATTTTCCGCTACACAGACACACCCCATGTATAATTATAACGCTATTTATTGTTCATGTTCGCTTCTATGGTCTTATGCAGATAAGCATCTGGCTTAATGTAGTAAACCTAATAATCGAAATGGTAGTTACCTCATCGTCTAGAGACCGATCCCCATTTCAATTGTGGAGGACTTTGACTAATACTGTCCACATCTAAATTGGGTGGAGGCGCGTCACTCCCTACTTGTTAAGTGGGTTAGTGATTTAGCCATTCAGTACACTTAGACACGAATCGATATTCAAATTTCATTCTGCTCGAGCTATATCGAATCATAACGGTCAGGAGCAACACTAGGACGCCTGTCCATGCCGCAAATGGGCACGAAATGCGTAAACGGTGACTATGACGCGAAAATAGATTAGTTTATCTTGTTTGATGTAAGTGTCTGATCCACCTTTCTCTCGAAGCCCGGGAACTTTTGCACCTCGCGATGTACTGCGGTGTATAACTGATATACGTACTCCCGGCGGAGTCTATGGCGGCGGAGGCGCTCCACGAGACCTCCCGTCATCACGGATGGGCCTTTGTCAAACGTGTGGCATCACTTCACGCGCAGCAAAGGGCCGTCGACTCGTACACGTCGTCAAGCCGTTATATCTCGGCCCGGCAAAGTTGTGAGAAGATACGTCCCGCCCTACTCGGCGTGGAAGGCACCTGTGTGAGCGTTACAGAGGACTATGATGCCTGCCGCTGGCAACGCATCGGTGGATTTTCCGTTTCGTACGGTCCCTAAGGCAGGCTCCGTGACGCCCGTGACATGCCAGGGCGAGGTTGGTGTGGACCTCGGTTAGACCTAACACCCACTCCGAGAGTGGTGCAAGTTCACGCGAGGGCTTCCGGCATCCAAGAACCTGCCCCTCGAGCCCTCCCACGGCGCATAGACGCGAGATTCCTACGCAGATTGTGACGTGCAGGTTCCCCGGGATTGTTTCTGTTGGCCTCTGGCCCAACTCGCCCCACTGCCGGTACAGACAGAGCCACATCCACGTAGTACGGCGAAGCGGCCGAGCGTTGGGGGTACCTCGAAGGGGATAGTTGCTAAGCGTATGTAGTCTCTGGCAGACGCTGATTAATTCGGGTCACTGCGAAGGCAGCCGCCCGATTCTGCTGAGTTCACTTCCAACAGCGTCCTATGTTATGGGACTCGGGTGGCGTGTCTCCTGACGCGCGCGAGCTGCCAGCAACAAACCGATCCGCTGGTCCGGGCCAGAGAGGACGGCTGGCCGGTGAGTGGGTTCCCCAAACTAGGGACCATACGGCTCGCTTACGGCCCGCGTACGGAAAGCGGGCTGTTTGAGGGTTTTGAGATAAGCCGTTGTTAACGCAGGGGGCGCCATCGGTCAGCGCGCTCGGGGGGACGCCCACGGAGCCACGGGTCCAAACCTGAGGGTCCACGCGGTACGCCGCTCGGCCCCGGCCTGCGCGCTCCCCGCAGGGCGCCGCGCCCGCCCCGGGAGGGCAGCTGTCTGCCCCCCCGGGTGCGTACGAGGGCCGGCGGTCACCGGTCTGCCCGGTACTCGGGGACGTGTGGAGTGGATGCCCCCCGGGCCCCTGGGGCCTGGCGGCGGGCACCCCCGCGCAGCTACTCTACGGTGCTCTGCCCCCTCGCGACGTACGCCGGAGGCGCGCCCGCGTGGCCCTGGGGCGGCGCCTGCGGAGTGCCCGAGGCGCCCGGCGCCCCCAGACGCCGGTCCCGCGCGGCCGGCCTGCTTCCCGTGCCCCGCACGCCCGGCGACCGCGGGACCGACCGTGGGCCAGCGGCTGGCGCGGGGCCGCGGCTAGCCGTCGCCGCTCGGCCGTCCCGGCGCCGATAGGGCGGGCCGGGGGCGGAACATCGCTCCCCGCCGCGTGACCTCCGGAACCGGTGCAGCGGCGCGGGGGGGGCCCGCCGGGGCCCGGCACGCGGCGGCATGGCGGTGTGCCAACCGGTAACAAACCCAGCACCCCGGCCCGCGGGCGGCTACCCGCCGCGGCGGGGGGAAGTCGCTGCGGCTGGCTCCCGGGCCTCATTCCTCGGGGGTCGGGGACCCCGGACCGGCCCCTGCTCCCTCAAGCAGGGGCACTGTCGGGGAACACCGAGTCCGGACCGATTGCGGGGCGAGCCTCCGTGCCCCGGCTCGGCCCCGGCAAGGTGGGGACCGTGCCAGATCGCCCCACGCCTCGCCCTGGGCCGAGCGCCGGCCAGGTAGGGGCCCTGCGGAGCCCGTGCTCCGCCCCGTGCTTCCCACCACGTGGGCGGGGCTCAGCCACGTACCGGGTCGGGGGTGTGCCCTGCGCCGCGGGGGCTCCGGCCCTCCGGGGTGGGCGCGGCCCGCTGCCCTCGCCGCACAGGACCCCCAGGACCCTCCCCCGCCCCGTCCGGCGGCGGTCCCGGCGGGGAAGATAGCGCTCCTCCCCCCGG     
