# Supplementary material for: A simple method for data partitioning based on relative evolutionary rates
Source: PeerJ. 2018 Aug 28;6:e5498. doi: 10.7717/peerj.5498 (PMC6118207; doi:10.7717/peerj.5498)
Supplement: Data S1 — The datasets are provided in the PHYLIP format. [file peerj-06-5498-s002.zip › DataS2/AS5-6.phy]

17  4000
out     AAAAATCATATAAGTTATAAGACTTTTAGAATAGTTATAAATCTTATTTTTCTTCCCAGTGCAAGTATTGAATTTGTACTCATATGTTCTTTGAAAATTATTGATCTGAATGATTTTAAAATTAGACTGGATATGTTTTATTCAAAAATAGTAATTTTTTGAGATCTATTTTTAATTAGAATAACTAATTTTGATAATTCAAATTATATAACTTAGTATACATATGTTTATATCATATTATAGAAGCCGTAGTAAGAATTTGACTATGAAATAAAAAAATCTTTTATTATGAGTAAAATTTAATAACGGAGGACTTATAAAAGTGAACTTAGACGTCAAAAACGAAATGTATTTAAGGTTTACACAGTAATGTTCTATTTAATTAAAATGATTTTCGAAAATGAATAATTTATTACGTTTTTTACATAACTGATAATCTGGAGTATTCGGTAAGATAAGTCTGATAATGATAATACTGTCGTAAAATTAAGTTAAAAATATTAAAGATTGATAAATAGAACCATTTAAAGGCGATATTTACTATCATAATTATACTCAATAATACTAAGATAGACAGAGTTATTTTGCTATTGTATTTTAATAAAAATTCAAAATATGTCTTATATACCTACATTAAACATATACCATTGATGTAAAATAGGATATGATGGGGCACGAAAAATATTTATTTTCATATAGAATAAAAGGATATAAAAATATTATAATTAAATAGATTAATTTAAAAATAAATAAAATTCCTTATGTAAATAATGATTTACATAAGTGTAATATTATTCGAATTAAGAATACACATTTTATTTACGGGCAAAAAAATAATATAACAAAATAAATATATAAATGTTTAAAATATCACATTTTAGATTCCTATTATCATTAATAACTATAATATTATAAATTATATTTAGGAACATCTAATGTTCATGTCTGTTCCTTTGTATTTACCATAGTAAAAGTTCTCGTGTCTGGCTGCAGCTAATATTGGGCGAAATATTATATCTAACATTCAGCGATACTAGGCACGCCTAGTCATAGTAGCTCAAGATGTACACCGAGATACGAACTAAAGAGCTTGATACCCGCTATGTTCGGTCGTCCAACTTCGATAATACTAGCTCCGCTGGTATAAATCTGTGTCCAATACCTTGCGGAAACGATGAGCACACTCTTTGCTGCCTTTATCTGTTATGGACATATTAGAACATAGCCTTACTACCCGTGAGTTCATGGCATCGCCCACGCCTTCATCGCGTTACGTTCTTGATGGTAGAAACTATCTATCTAGAATGATTGCCCACTTATATTAGATACGTAGCATATCTCTGATTGACATGGTCAAGGATAGGTACTAAGTTGACTAGGTATCTTTGCTGTATCGCATAAGCCACTTATGAAGGGTAGCATCTGGAAAATGGCGTGAATGCGCAGCATGTAACTTTTTGGACTATTATGATCTTATTACGGTATTAAGATAGTCTCCCATCGCATTAAACACCCAGAGTACTACTATGTCACCAGGTACATTCGATATCGAATAGTGTAAGACGTTCGAGACGATGTAGCTTATAACTACTCTGAGTGGTCTAATTGATAGGCATTCGCTGTCAATGTCGGAACGCCTCACGCGTTCCAACGAACCACGCTCGATCAGCCTGATTTTTGTTATGTACAGTATGAAAATAGATGTAGTGTTTGGAGATGAGCCATGTATTGATTCGATGTACAATAGATCAATACTGCTTAAATTCACCCTTAGCTATGCATGTTTTAGTTAACAAAACAGACGCATTATGATGATTTCAACTCTTGTAGAAGTACTCTTTGTAACTCTGCTTTGAAACTCTGCAGTGCACATTATGGTCTCTAAGATATAGATCTACGACTGCTCAGCTATAAACTGAGATTCTTAAGTCTTGATCCCAATTTAATGGTGACAGAGGCCTATATCATCACTGGTCAAATGGTAAGGTACTTTAATTCCTTCGCGAACTGCCGCCCCATCGTTCGGTTCTGGGAGTGCGGCCTTTCCCACACCTCCACAGTGGCAGCGTTTAGAGCCGCTCATTGATACCACGGAGCCAGCGTCAACTCGGACCGCCGGATACAACTTCGAGAACAGACGTCTGTCCACGGACGCAATAGTTGACCCTACCTCAGAAAAAGTGTTATGGTGTTGTGTCCATATCTGGCCCCGACTAGGATAGGACGGGAGCCGGAATATTTTTAGATTGGCATGGCGGGGCTAACCCAAACTGCTGGCCCAGTCCGATCGGCCGCGCCGGAGCTCGTATGAGTCTATTTGGGGGTGGCATGGCGTCAGCCGGTGACGCTCCCCACGTAGAGCCTTCCGTAAGGCACGAGAGATTGCTTCGCTATAGACAACGAGAGGATAATTGACGCGACCGCGTTACCTGGCTGCATTGCACTAAGAGAACGGATGCAAGGATAGGCGCCTCTTGTCGCACTCAGTAGGTAGCACAAACCGGACAAGCTACGCTGTTGCCGGGGCCGGCTTCGCTGTCGCGCCAAATCTGGCTGCCCGAGTGTCCGCATCGCCCCAGCTGAGGCTGCACTGGTCCAACCGGTGGTCCTTTTGCATCGGTGCTTAGTCTCCCTGCGCTAGGCTCCGCATCCGCCACGTTAACGCGCGCCGGACGCTGCCACGCATGAACGCGCATTACGTCCTGCGGGGAAGGTTAGTGCCAGGAGGAGGGATTCGGGAGAATTCGGCGGCGCCCTCCATGCACAGCGCCCAGTCACGGGGAACTGCTGAAGACCGGACTTAGTCGTCCTCGCACGGAATCCGAAGGTCCCCAGTATGACAACTTGGGGCGATCGCACGTCAAAGGGCTCCTCCCAGCGGTCGTCTGCGCGCTTTCGACGACCTCGCCATTAATTTCACCTAGGGAATAAAGGGAGGCCCCGGCCAACATCTCGAAGGCTCGGACTATTGTGTGCCCTAGGTGATGGGGTCGCACTGCCGGCGGTCCCGAGGGTAGCCGCGGCCCCCGTTCCCCGCCCGGGGCTGGCGGGGGTGCCCACCCTCCTGCCCGGAGGGCGGCGGCGCGGCCGAGGCGGCGCATCCACTGGCAGCGCGGGGGGGCCGGAGGTCCAAGGGGGGGCGACCGGCGGCCCACGACACGGGCGGATGGGGCAGTGCGAGGTCGCCGACCTCCTTCCCCAGTCCCTCGAGGCAACCTGGCGGGGAATGCCAGGGCCAGGGGCCTTCGGCGCAGCCGTGGTGCGGGGCCAATCCGGTGCCGAGATCGCTAGTGTCGCGGACCGCGGCGGGCTCCGCCGGCAGGCACGTGCGGCCGGTGCGGCCCGGCAGCCGCCCAGGACGCGCCGCCCGGACACGCCGGGCGGCCGCAGTCCGAGCTGCAGCCCGGCTTAGAGGGGCCGGCCCTCTCCTCGCCGAGGGGGCCGTCCGGTGTTCTGGGCGGGCAGACCGCGTGGCGGGTGCCGCATACCATGGGCCCGGGCCAAGGCCCTGCCGCGCCCCGGGCGCCGGTCGCGGCGCCCGCCGCGGCCCCGGAGCGCGCCCCGCTGCGGTACGCGGCCGCCGGCGTCGGCCCGGACTCAGTGGAGCCCACACGGACGGGGCGGTAATCGGGGGCCGAGCTACCGGCTTGTCGCCTGGCGTACTGGCCCGGGGTCCGGGGGCTTGGCGCCCCGGCGGCGCCCCTAGGGCGCCTGCAGCCCCGCCCCTGCCCGCGCGTCCCGCGCCCCCAGGGGGAGTTGCGGCTGGCCCCCGGGTCAGGCGCCAGCTCGCGGAACCGCCCCCCCACCCGGGGGCTGTACTGGGCGAGGAGAGAGGGCCGGCCGCGGGCGAGCGCCGGGTAGCAGCAGCCCTGGCGCCGCGCGCGCCAGTGCGCGGGACGGCGGCGTGGCGGCGCAGCTGTGCCCCTCGGGTGGGCGGCTCAGGCCAGGGGGGACCGTCGGCGGTGTGGTCGTCCCGAACGCCACCCCGGGCGCGCCCAGG     
P       AAAAAACATTTTAGTTTTTAGACTTTTCGTTGACTAATAAATCTTATTTTTTTGCCAAGTGCAAGTATTAAATTATTACACATATGTTCTTTGAATATTATTTATCTGGATGATTTTAAAATTAGACTGGATATGTTTTATTTAAAATTAGTAATTTTTTGAGGACTATTTTTAATTAGAATAACTAATTTTGATAATTAAATATATAAAACTTAGTATACATATGTTTACATCATATCTAATTAGCCGTTTTAAGATTTAGACTATGAAATAAAAAAATCATATATAATGTGTAAAATTTATTATCGGAGGACTTATAATAGTGAAATTAGATGTCAAAAACGAAATGTATTTAAGGTTTACACAGTAATTTTTAAATAATGTAAAATGATTTTTCAAAATTAATACATAATTACGTTTTTTACAAAATTTATAAACTGGAGTATTCAGAAAGAAAAGTCTAATTATAATAAAACTGTTGTAAAATTAAGTAAACTATATTAAAGATTTATAAATAGACCCATTCAAAGGCTATATTTAATGCCATATTTATATTCAATAATACTAGGATAGACTGAGTTATTTTGCTATTGTATTTTATAAAATATTCAAAATATATTTTAAATACCTACATTAAACATATAACATTGTCGTAATATAGCATATGTTGGGGCAGGAAAAATATTTATTTTCATTTAGAGTAAGAGGATATAAAAATATTCTAAATAAATTGAGTAAATTAAAAATAAATAAAATTCCTTATGTGGATAATAATATACATTGGTGTAATATTATACGAATATAAATTAAACATTTTATTAACGGGCAAAAAAATATTATAACAAAATCAACATATAAATGTATAAAATATCATAATTTAGATTCCTAAAATCATTATTAACTATACTTTTATAAATTATATTTAGGATAATCTACTTTTCACGTCTGTTCCTTTGTATTTACCATAGTAAAACTTCGCGAGCCTGGCTGCAGCTTATAATGGGCGAAATATTATATCTATCATTCAGCGATACTACGGAGTCCTAGTCATAGAAGCTCAAGATGTACTCCGAGATACTAACTAGAGAGCTTGATACTCGTAATATTTGGTCGTCCAACTTCGATCATACTAGCTCCGATTGTATAAATCCGTGTCCAATACCTTGCGAAAACGATCACCACACTCTTTGCTGCATTAATTTGTTAGGGACATAGTATAACATAACCATACTAACTTTGCGTTTTTGGCATAGCCCACGGCTTAATCGCGTTACGTCCTTGATGTTATAAACTATCTATCTAGTACGATTGTACGCTTCTATTAGTTACCTAGCAAATCTGTGATTGAGATGGTGAAGGATAGGTACTAGGGTGGCTAGTTAACTGTGTTGTAACGCACAAGCCACTTAGGTAGGGTAGCGTCTGGAAATTAGCCGGCAAGCGCGGCTTTTAACTTATTGGTCTATTAAGATCTAATTAACGTATTAACATTGTCTACCAGCGCATTAAACACCTAGAGTATTTCTATATCACTAGTTACATTCGATATCGAATAATATATAACGTTTGAGCCGCTGTAGCTTATAAGTACTCTGCGTGGTATATTTGATAAGCGTACGCTGGCAACGTCTAAACACCTCACGCGTCCCAACGAACCACACTCGATCAGCCTGATTTTTGTTATGTACAGTTTCAAAAAACGTGTAGTGTTTGGAGATGAGCAATGTATTGAATCGCTGCACAATAGATCATTACTCCTTAAATTCACACTTCGCTATGCATGTTTTAGTAGACAAAACAGACTCATTTGGATGCTTTTAACTCTTGTAGAAGTACTCTTTGAAGCTCTGCTTTGAAACTCTGCCGTGCACAGTCCGGCCTCTAAGATATAGATCTACGACTGATCAGTTAGACAATGAGATTCTTACGTCTTGATCCCATTTTAATGGTGACCGAGGCCTAGATCATCTCTGGTCAAATGGTTAGTTACTTGATTTACTAGTCGAACAGGCGCCCCATCCTTCGGTTCTGGGAGTGCGGCCTTCCGCACACGTCGACGTCGGAAGCGTATAGAGCCGCTCCTGGATACCACTCATCTAACGTCAACTGGGACAGCCGGCTACAACTTCGAGAAGAGACGTCCGTCCACAGAAGCAATAGTTGACCCTACCTCAGTAAGAGTGGTATGGTGTTGTGTCTACATCTCGCCCCGACTAGGTAAGGACGGGAGCCCGAATATTTCTAGATTGCCATGCCGGGGCTAACCCAAACTGCTGTCCCGGTCCGATCGGCCACGCCACATCACGTATGAGTCAAACTGGGGGGGGCTTGAGGCCACCCGGGGACGCTCGCCCCCTAGAGCCTTCCGTGAGGCATAGGAGATTGCTTCCCAATAGGAAATGACAGGATAATTGAGGCGACAGTGTTATTTTGCTGCATTGCACTCAGATAACGGATGCTAGTGTAGCCAGCCCTTAGCGCACCCAGTAGGCACCACAAACCGGACAAGCTACGATATTGTCGGGGCCGGCTTCGCTGCCGCGCCAAAACTGGGTGCCAGAGTGCCCGCATCGCTTCAGCTGAGGCTGCCCTAGTCCAAGCGGTGGACCTTTTGCATCGGCGCTCAGACTCCCTGCGCTAGGCTCCGCATCCGCCACATTAACGCGCGCCGGACGGTGTCACGCATGAGCGCGCACTACATCCTGGGGGGGTGCTTTGTACCAGGAGGAGCGATTGGGGAGAATTTGGCGGCGGCCTCCATGCACGGCGCCCAGTCACGGGGAACGGCAGAAGACCCGACGTAGTCGTCCTCGCACTGAAACCGAAGGTCCCCAGTTTGAAAACTTGGGGTCATCCCATGTCAAAGGGCTCCTCCCGGCGGTCGTCTGCGCGATTTCGACGACCTCAGCATTAATTGCCGCTAGTGAATAAATGGATGCCCCGACTTACAGCTCGAAGGCTCGGACGATTGTTTGCCCTAGGTGTTGGGGACACCCTGCCGGCGGTCACTAGGGTAACCGCGGCCCCCTTGCCCCCCCCCGCGCTGGCGGGGGTGCCTACGCGCGTGCCCGCAGGGCGTCGGCGCGGCCGAGGCAGCCCGTCCACTGGCAGCGCGGGGGGGCGGGAGGTCCATGGGGAGGCCACGCGCGGCCCACGACGCGGGCGGATAGCGCGGTGCGCGGTCGCCACCCTGCTTCCACAGTCGCTCGAGGCTACCTGGCGGGGCCTGCCAGGGGCAGGTGCCTCCGGCGCAGCCTTGGTGCGGCCCCAATGCGGCGCCGAGACTGCTAGTGGCGCGGACCGCGGCGGGCGCCGCCGGGACGCACGCGCGGCTGATACGGCTGGGCAGTCGCACAGGACCCCCTGCGCGGACACGCCGGGCGGCCGCAGTCCGAGCTGCAGCCCGGGCTGGAGCCGCCCACCCTCTCCTCGCCGAGGAGGCCCTCTGGTGTTGCGGGCGGGCAGGCCCGGTGGCCGGTGCCGCGCACCATGGGCCCGGGCCAAGGCCCAGGCGCGCCCGGGGCGCCGGTCGAGGGGCCCGCCGCGGCGCCGGACCGCGGTCCTCTGGGGTACGCGGGCGCCGGCGGCGCCCCGGTCTCAGTGGATCCCACAAGCGCGGGGCGCTAATCGGGGGCCGAGCTGCCGGCTTGGCGCCTGGCGTTCTCGCCCGGGGTCCCGGGCCTTGGCGCCCCGGCGGCGCCCCTAGGGCGCCCGCGTCCCCCCGCATGCCCGCGCGTTCCGCACCCCCGGGGGGAGTTGCGGCTGGCCCCCGGGTCAGGCGCCAACGCGCGGAACCGTCCCGCCACCCTGGGGCTGTACTGGGCGTGGCGACGGGGCCCGCCGCGGCCGAGCGCCGGGTTCCAGCGGCCCTGGCGACCCGCGCGCCCGTGCGCGGGACGGCGGTGTCGCGGGGCGGCTGGTCGCCTGCGGTGGGCGGCTCGGGCCAGTGGGGAGCGGCGGCGGTGTGGTGGACCCGAGCGCCACAGCGGGCGGCCCCAGC     
O       AAAAAACCTCTTAGTTATTAGACTTTTCGTGTAATTATAAATCTTATTTTTTTGCCAAGTGCAAGTATTGAATTGATACACATATGTTCTTTGAAAATTATTGATCTGAATGATTTTAAAATTAGACAGAATATGTTTAATTCAAAAATAGTAATTTTATGAGCACTATATTTAAGTAGAATAACTAAATTTGTTAATTAAATATATAAAACTTAGTATCCATATTTTTACATGATATTATATAAACCGTATTAATAATTTGACTATGAAATAAAAAAATCATATATAGTGAGTAAAATTTATTAACGGAGGACTTATAAAAGTGAACTTAGTCGTCAAAAACGAAATGTCTTTATGGTTTACACAGTAATGTTTAATTAAAGTAAATTGATTTTACAAAATTAATAAAATATAACGTTTTTTACAAAATTTATAATCTCGAGTATTCGTTAAGATAAGTCTAATCATCATAAAACTGTCGTAAAAATAAGTAAACTATATTTAAGTTTAATATATAGACCCATTTAAAGGCTATATTTACTGCCATATTTATATTCAATAATACTAGGATAGACAGAGTTATTTAACTATTGTATTATATTATAAATTCAAAATATTTCTTCTATACCTAAATTAAACATAGACAATTGAAGTAATATAGCATATGTTGGGGCACAAAAAATATTTATTTTCATATAGAGTAAAAGCATATAAAAATATTTTAATGAAATTGATTAAATTAAAAATAAGTAAAATTCCTTATTTACATAATAATATACATTTGTGTAATATTATTCGAATTTAAAATACACATTTTATTAACGGGCAAAAGTATAATATATCAAAATCTACATATAAATGTATAAAATATCAAATTTTAGATTCCTATACTCATTATTAACTATAATGTAATAAATCGTATTTAGGAATAGCTAATGTTCAAGTCTTTTCCTTTGTATTTACCATAGTAAAATTGCACGAGTCTGGCTGCATCTAATATTGGGACAAATATTATATCTAACATTCAGCGATACTAGGGAGTCCTAGTCATAGGAGTTCCAGATTTACTCCGAGATACGACCTAAAGAGCTTGATACCCGCTATATTTGGTCGTCCAACTTCGATACTACTAGCTACGTTTGTATAAATCCGTGTCCAATACCTTGCGCAAACGATGAGCACAGATTTTGCAGTGTTAATGTGTTAGGGACATATTATAACATATCCATTCTATCCGTGAGTTGATGGCATATCCCACGGGTTCATCGCGTTACGTTCTTGATGGTATAAACTATCTATCTAAAATGATTGGCCACTTCGTTTAGTTACTTACCAAATCTCTGATTGAGATGGTGACGGATAGGTACTAGGGTGACTAGGTATCTGTGTTGTATCGTACAAGCCACTTAAGAAGGGTAGCTTGTGGAGATTTGCACGAACGCGCGGCTTGTAACTTATTGGTCTGTTATGTTCTTATTAACGTATTAACATTTTCTCCCATCGCATTAAACACCTAGAGTATTTCTGTCTCACTAGGTACATCCGGTATCGAATAAGATAAAACGTTCCAGCCGCTGTAGCTTATAAATACTCTGCGAGGTATATTTGATAAGCATACGGTGGCAACGTCGTAACACCTCACGCGTCCCGGTGAACCAAATTCGATCAGCCTCATTTTTGTTATGTACAGTATCAAAATACGTGTAGTGTTTGCAGATGAGCAATGTATTGATTAATTGAACAATAGATCAATACTGATTAACTTCACACTTTGCTATACATGTTTTAGGTAACCAATCATATGCATAGTGATGCTTTTAACTCGTGAAGAAATACTCTTGGTAACTCTGCTTAGAAACTGTGCCGTGCACAGACCGGCCTCTAAGATCTATAGCTAGGACTGCTCAGCTAGAAAAGGAGATTCTTACGTATTGGTCCCATTTTAATGGTGACCGAGGCCTAGAACATCTCTGGTCAAATGGTAATCTACTTAATTTCCCACGCGGTCAGCCGCCCTAGCGTTCGGTTCTGGGAGTGCGGCCTTGCTCACACGTCCATGGCGGGAGCGTAAAGAGCCGCTCATGGATCCCACCGATCGAGCATCAACTGGGAGAGCCGGATATAAGTTCGAATACAGACGTCCGTCCACGCAGGCATTAGTAGACGCTACCTCAGCAAGAGTGTTATGGTGTTGTGTCGACATCAGGCCCCGACTAGGATAGGACGGGAGCCGGAATATTTCTAGATTGCCAAAGCGTGGCGAACCCAAACTGCCGGACCGGACCGATCGGCCTCGGCAGCCCACGTATGAGTCTAAATCCGGGTGACTTGAGGTCGACCGGTGACGCTCGCCGCCTAGCGCCTTCCGTAAGACAGGGGAGATTGCTTAGCCATAGTCAATGACAGGATAATTGAGGCGACAGTGTTATCTGGCTGCATTGCACTAAGAGAACGGATGCAAGTAGAGCCGGCTCTTTCCGCACCCAGTAGGCATCACAAACCGGACAAGCTCCGATGTTGCCGGGGCCGGCTTCGCTGTCCCGCCAAAAGTGGCTGCCAGAGTGCCCACATCGCTCCAGCTGAGGATGCCCTGGTCCAACCGGTGGGCCTTTTGCATCGGTGCTGAGACTCCCTGGGCTAGCGTCGGCATCCGCCACGTTAACGCGCGGCGGACGGTTTCACGCTTGAACGCGCACTACGTCCTGCGGGGGTGCTTAGTCCCATGAGGAGCAATTTGGGAGAATTCGGCGGCGGGCTCCATACCCGGCGCCCAGTCGCCGGGAACTGCTGAAGACACGACGTAGTCCTCCTCTCACTGAAACCGAAGGTCCCCAGTTTGACAACTTGGGGTCATCGCGTGACAAAGGGCTCCTCCCACCGGTCGTCTGCGCGCTTTCGACGACATCGCCATTAATTGCATCTAGGGAATAAATGGATGCCCCGGGCAACGTCTCTAAGGCTCGGACGAATGCTTGCACTAGGTGATGGGGTCACCCGGCGGGCGGTCGCTAGGCTTACCGCGGGCCCCGTTCGCCGCCCGGCGGTGCCGGGGGTGCCCACCCTCCTGCCCGGAGGGCGACGGCGCGGCCGAGGCGGCGCATCCACTGGCAGCGCGGGGGGGCGGGAGCTCCAGGGCGACGCGACGCGCGGCCGACGACACGGGCGGATAGGCCGGTGCGAGGTCGCCAACCTGCTTCCACAGTCCCTCGAGGCGACATGGCGGGGAATGCCAGGCGCAGGGGCCTTCGGCGCAGGCGTGATGCGGGGCCAATCCGCCGCCGAGACCGCTAGTGTCGCGGACCGCGTCGGGAACCGGCGGGAGGCACGCGCGGCCCCTGCGGCCGGGCAGCCGCCCAGGACCCCCTGCGCGGACACGCCGGGTGGCCGGAGTACGAGCTGCAGCCCGGTCTCGAGGCGCCCTCCCTCTCCTCGCCGAGGGGGCGCTCAGGTGTTGCGGCCGGGCAGGCCGCGGGGCCGGTGCCGCCCACCAGGGGCCCGGGCCAAGGCCCCGACGGGCCCGGGGCGCGGGTCGAGGCGCCCGCCGCCGCGCCGGAGCGCGCTGCTCTGCGGTACGCGGCCGCCGGCGGCGTCCCGGTCTAAGTGGGTACGACACGAACGAGGCGGTAATCCGGGGCCGAGCTGCCGTCTTGTCACCTGGCGTCCTCGCCCGGGGTCCGGGGGCTTGGCGCCCCGGCGGCCCGCCTAGCGCGCCCGCGCCCCCGCAAGTGCCCACGCGTCCGGCGCCCCCGGGGGGAGTTGCGGCTGGCCCCCGGGTCAGGCGCCAGCTCGCGGAACCGCCCCGCCAACCCGGGGCTGGGCTGGGCGTGGACAGAGCGCCGCCCGGGCGCGGGCGCCGGGTGCCAGCTGCCCTGGCGCCCCGCGCGCCAGTGCGCGGGACGCAGGTGTGGCGGGGCGGCTGGCCCCCTGGGGTGGGCGGCTCGGGCCAGGGGGGCCCGGCGGCGGTGTGCTGGTCCCGATCGCCACAGCGGGGGCCCACAGC     
N       AAAAAACATATTAGTTATTGGACTTTTTGAGCATTTATAAATATTATTTTTTTGCCAAGTGCAAGTAATCATTAATTATACTTATTTTCTTTGAAAATTATTGATCTGTATGATTTCAAAATTAGACTGGATAAGATTTATTGATATATAGTAATTTTATGAGAACTATCTTTAAATTGAATATCTAATTTTCATAATGAATTTTATAAAAATTAGTAAACATATGATTACATCATATTATAAAAGCCGTTTTACGATTTTGACCATGAAATATAAAATTAATATATAATGTGTAAAATTTATTAACGGAGGACTTATAAAAGTGAACTTAGATGTCAAAAACGATATGTATTTAAGGTTTACACAGTTATGTTAAATTAACGTAAAATGATTTTACAAAAAAAATAAATTATAACTTTTTTTACAAAAATTATAATCTGGAGCATTCGGTAAGATAATTCTAATCATGATAAAACTGTCGTAAAATTAAGTAAATTATATTTAAGATTTATATAAAGACCCATTAATAGGCGATACTTATTCCCATAATTATTCTCAAAATTACTATGATAGACAGAGTTATTTTGCTTTTGTATTTTATTAAAAATTAAAAATATATCTTTATTACCTATATTAAACATGTACAATTGTGGAAATATTGGATATGTTGGGGCACGAAAAATATTTATTTTCATATAGAGTAATAGGTTATATATATATTATAATTAAATTGATTAAAATAAAAATAAATATACTTGCTTATGTATATAATAATATACATTTGTGTAATATTATTTGAATTTAGATTTCACATTTTATTTACGGGCAAAAAAATAATACAACAAAATCAACATATAAATGTTTAATATATCACATTTTAGATTCCTAAAATAATTAATTACTTTAATGTAATAAATCAAACTTAGGATAATCAAATGTTGACGTCTTTTCCTTTGTATTTACTATAGAAAAACTTTTCGAGTCTGGCTGCAGCATATATTGGGCGAGATATTATATCTAACATTCAGCGATAATAGGAAGTCCTATTCATAGTAGCTCAAGATGTACGTCGGGATACGAACTAGAGAGCTTGATACTCGTTATGTTTGGTCGTCCAACTGCGATAATACTAGCCCCGGTTGTATAAATACATGTCGAGTACCTTGCTCCAACGATTAGCACAGAATTTGCTGAATTAATCTGTTAGGGACAGATTATAATATAGCCATACTATCCGTCTGTTGATGGCATAGCCCACGCCTTCATCGCGTTACAATCTTGATGGTAAAAACTTTCTATCTAGAAAGATTGTCCATTTCTATTAGCTACTTAGCAGATCTCTGATTGAGAGGGTGAAGGATAGGTACTAGGGTGACTAGTTCTGTCAGTTGTATCGCACAAGCTACTTAAGGAGGGTAGCATCTTGAAAGTTGCTAGTATACGCAGCTTGTAACTTATTGGCTTATTATAATCGTATTACCGTATTAACATTTTCTCCCATCGCATTAAACACCCAGAGTATTTCTACCTCACTAGGTACATACGATAACGAATCTTGTAAAACGTTCGAGACGCTGTAGCTTATAAATACTCTGCCAGGTATATTTGATAAGCGTTCGCTGTCAACGTCGAAACAGCTCACGCGTTCCAAGGAACCAAACTCGATCAGCCTGATTTATGTTATGAACAGTATCAAAATACTTGTAGTGTTTGGAGATGAGACATGTATTCATTTTTTGACCATTAGATCAATACTGCTTAATTTCACACTTTGCTATACATGTTTTAGTTCTCTAATCAGACGCATGTTGATGCTTGTAACAGTTGTAGAAGTACTCATAAAAACTCTGCTTTGAAACTATACCGTGCACTGACCTGTCTCTAAGAAATAGATCTAAGACTGCTCATTGAGAAAATGAGATTCTTACGTCTTGATCCCTATTTAATGGTGACCAAGGCCTATAACATCTCTGGTCCAATAGTGATATACTTTATGTCCTATGCGAACCGCCGCGCCATCGTTCGGTTCTGGGAGTGCGGCCCTTCCCACAAGTACACGGTGGCAGCGTTTAGAGCCGCTCATTGAGACCACGGATCGAGCGTCAACTGGGACAGCCGGCTAGAAATTCGAGAACAGACGTCTGTCCACTCAGGCAGTAGTAAACCCTACCTCAGAAAGAGTGTTAGGGTGTCGTGTCGACATCTGGCCCCGTCTAAGATAGGACGGGAGCCGGAATGTTTCTAGATTGCCATGGCGTGGCTACCCCAAACTGCTGTCCCGGTCCGATCGGCCGCGCCAGAGCACGTATGAGTTAAAATCGGGGTGGTTTGAGGTCAACCGGTCATGCTCGCCTCCTAGAGCCTTCCCTAAGGCAGGGGAGATTGCTTCGCTATAGACAACGACGGGATAATTGACGCGACAAAGTTATGTGGCTGCATTCCACTAAGAGAACGGATGCAAGTCGAGCCGGCTCTTCGCGCACCCAGTAGGCAACACAAACCGGACAAGCTCCGATGTTGCCGGGGCCGGCTTCGCTGTCCCGCCAAATCTGGCTGCCAGAGTGCCCGCATCGCTCCAGCTGAGGCTGCCCTGGTCCAAGCGGTGGGCCTTGTGCCTCGGTGCTGAGGCTCCCTGCACTGGGCTCCGCATCCGCCACATTAACGCGCGGCGGACGATGTCACGCATGAACGCGCACTGCGTCCTGCGGGGGTGCTATGTGCCCTGAGGAGCCATTTGCGAGAACTCGGCGGCGGCCTCCATGCATGGCCCCCAGTCACGGGGAACTGCTGAAGACCTGACGTAGTAGTCCTCCCACTGAAACGCAAGGTCCCCAGTTTGAAAACTTGGGGTCATCTCATCGCAAAGGGCTCCTCCCAGCGTTCTTCTGCGCACTTTCGACGACCTCGCCATTAATTGTACCGAGGGAATAATTGGACGCCCCGCCCAACATCTCGAACGCTCGGACGATTGTGTGCTCTAGGTGATGAGGTCACCCTGCTGGCGGTCGCTAGGGTAACCGCCGCCCCCGTTCGCCCGCCGGCGCTCGCGGGGGTGCCCACCCCCCTGCCCGGAGGGCGTCGGCGCGGCCGAGGCCGCGCACCCACTGGCGGCGCGGGGGGGCGCGAGGTCCACGGAGAGGCGGCGCGCGGCCCCCGACACGGGCGGATAGGGCGGTGCGGGGTCGCCTACCTGCTTCCACAGTCTCTCGAGGCGGCCTGGCGGGGACTGCCACGGGCAGGCGCCTTCGCCGCAGCCGTGGTGCGCGGCCAATCCGGCGCCGAGACAGCTAGTGTCGCGGACCGCAGCGGGCACCGCCGGGAGGCACGCGAGGCCGTTGGGGCCGGGCAGCCGCCCAGGACCCCATGCGCGGACACGGGGGGCGGCAGTACTCTGAGCTGCAGCCCGGGCTGGAGGGTCCGCCCCTCCCCTCGCCGAGGGGGCGTTCTGGTGTTCGGGGCGGGCAGCCCGCGTGGGTGGTGCCGCACACCACGGGCCCGGGCCACGGCCCCGGCGCGCCCGGGGCGCCGGTCAGGGGGCCCGCCGCGGAGCCGTGGCGCGCTCCTCTCCGGTACGCAGCCGCAGGCGGGACCCCGATCTCAGTGGATCCTACACCCACGCGGCGGTAATCGGGGGCCGAGCTGCCGCCGTCTCGCCTGGGGTGCTTGCCCGGGGTCCGGGGGCTTGGCGCCCCGGCGGCGCTCCTAGGCCGCCCTCGGCCCCTCCCATGCCCCCGCGTCCGGCGCCCCCTGGGGGAGTTGCGGCTGGCACCCGGGCCAGGCGCCGTCGCGCGGAACCGCCCCTCCACCCGGGGGCGGGGCCGGGGGTGGCCACCGGGCCCGCCGCCGGCGAGCGCCCGGTGCCAGCCGCCCTGGCGCCGCTCGCGCCGGTGCGCGGGACGGGGGTGTCCCGGGGCGGCTGGCCCCCTGGGGTGGGCGGCTCTGGCCAGGGGGGACGGGCGGCGGTGTGGCGGGTCCGAACGCCACAGCGGGCGCCCCCAGC     
M       AAAAAACATATTAGTTTTTAGACTTTTCGTGTAGTAATAAATATTATTTTTTTGCCTAGTGCAAGTATTTAATTGGTACCCATACAATCTTTGAAAATTATTGATCAGAATGAATTTAAAATTAGACTGGATCTCTTTTATTCAAAAATAGTAATTTTATGAGTCCTATCTTTTATAAGAATAACTAATTTTGATAATTAAATATATAAAACTAAGTATACATAGGTTTACATCATATTATATTAGCCGTTTTAAGATTTTGACTATGAAATAAAAAAATCATATATTATAACTAAAATTTATTATCGGAGGACTTATAAAAGTGAACTTAGATGTCTAAAACCATATGTATTTAACATTTACACAGTAATCCTTAATTAATGTAAAAGGAATTTACATAATTAATAAATTTTAACATTTTTTAGAAAATTTATAAGCTTAAGTATTCGTGAAGAAAGGTCTAATCATGATAAAACTGTTGTAAAATTAAGTAAATTATATTAAAGATTCATATATAGACCCATTCAAAGGCAATAATAAATGCCATATTTTTTCTTAATAATACTAAGATTGACAGAGTTATTTTTCTATTGTATTTTATTAAAAATTCAAAATATATTTTTTATTCCTACATTAAACATAGACCATTTAAGTAATACACAATATGTTGGGGCACGATAAATATTTATTTTCATATAGTGTAATAGGATATAAAAATTTTTTACTTAAATTGATTAAATTGTATATAAATTAAGTTTCTTATGTATACAATTATATACATTGGTGTAATATTATACGAATTTAGATTACACATTTTATTTACGGGCAAAATAATAATGTACCAAAATCAACATAACAATGTTTAAAATATCACATTTTAGATTTCTAAAATCATTATTAACTATTTTATCATAAATTATAATTAGGTAAATCTAATGTTCACGTCTGTTCCTTTGTAATTTACATTGTAAAACTTCTCGAGACTGGCTGCAGCTAAGATTGGGAGAAATATTATATCTATCATTCAGCGATACTAGGGAGTACTAGTCATAGTAGATCAAGATTTACCCCGGGATACAAACTAAAGAGCTTGATACCCGCTATATTTGGTCGTCCAACATCGATAATACTAGCTCCGCTTGTATAAATCCCTGTCTAATACCTTGCGCAAACAATGAGCACAGACTTGGCTGCCTTAATTTGTTATGGACATATCATAACTTAGCCATAGCACCCGTGAGTTGATTGTATAGTCCACGCCTTCATCGAGTTACGTTTTTGATGGTAGAAAATATCTATATAGAATGATTGTCCACTTCTACTAGTTACTTAGCAGATATCTGATTGAGATGCTGAAGGATTGGTACAAGGGTGACTAGGTATCTGTGTTGTATCTCACAAGCGACTTAAGAAGGGTAGCATCTTGAAACTTGCTAGAATGCGCAGCTTGTAATATATTGGGCTATTACGATCTTATTACCGTATTAACATTTTCTCCCATCGCATTAAACACCCAGAGTATTTCTATCTCACTAGGTACATGAGATATCGAACAATATAAAACGTTCAAGCCGCTGTGGCTTTAAAATACTCTGCGTGGTATATTGGATAAGCATACGCTGGCAACGTCGAAACACCTCACGCTCTCCGACGAACCACGGTCGATGAGCCAGATTTTTGTTATGTACAGTATCAAAATACTTGAAGTGTTTGGAAATGAGACATGTATCCATGCGCTGAACAATAGATTAATACTGCTTTAATTTACATTTAGCTATTCATGTTTTAGTTAACAAATCAGACGCATTTTGATGCTTTTAACTCTGGTAGAAGTACTCTTGGAAACTCTGCTATGAAACTCTGCCGTGCGCAAACCGTGCTCTAATATATCGATCTACCACTGCTCAGATACAAAATGAGATTCTTACCACTTGATCCCAATTGCATGGTGACCGAGGCCTAGATCACCTCTGGTCAAATGGTAAGCTACTTGATTTCCTACGCGAACTGCCGCTCCAGCGTTCGGTTCTGGGAGTGCGGCCTTGCGCACACGTCCACGGTGGCCGCGTTTAGAGGCGCTCGTGGCTACCACGCATCTCGCGTCAGCTGGGACAGCCGGGTGGAACTTCGATAACAGGCGTCTGTCGACGCAGGCATTAGTAGACCCTGCCTCAGTAAGAGTGTTATGGTGGTGTGGCGACATCTGGGCCCAACTAGGATAGGACGGGACCCTGAATATTTCTAGATTGCCATGCCTGGGCTATCCCAAACTGCTGTCCCGGTCCAATCGGCCTCGCCTGAGCGCGTAGGAGTCAAAGTCGGGGTGGCGTGAGGTCATCCGGTCACGCTCGCCACCTAGAGCCCTCCGTGAGGCATGGGAGATTGCTTCGCGATAGTCAATGACCGGATAATTGAAGTGACAGTGTTATCTAGCTGCATTGCACTAAGAGATCGGATGCAAGTGGACCCCGCGCTTCGCGAACCCAGTAGGTATCACAAACCGGACAACCCCCGATGTTGCCGGGGCCGGCTTCGCTGTCCCGCTAAACCTGGCTGCCAGAGTGCCCACATCGCTCCACCCGAGCCTGCCCTAGGCCAATCGGTAGCCCATTTGCATCGATGCTGAGACCCCCTGCGCTATGCTCCGCATCCGCCACATTAACGCGCGGCGGACGGTAACACGCCTGAGCGCGCACTACGTTCTCCGGGGCCGCTTAGTGCCATCAGGAGCCATACGTGAGAATTCGGCGGCGGCCTCCATGCACGGCCCCCAGTCACGGGGAACTGTTGAAGACCCGACGTAGTCGTCCTCGCACTGAAACCGAAAGTCCCCAGTTTGACAACTTGGGGTCGGCTCCTGACACAGGGCTCCTCCCAGCGGTCGGCTGCGCGCTTTCGACGACCTCGCCATTAATTGCATCAAGGGAATAAATGGATGCCCCGGCCAACATCTCGAAGGCTCGGACGATTGTCTGCCCTAGGTGATGGGGTCACCCGGCTGGCGGTCGCTACGGTAACCCCGGCCCCCGTTCGCCGCCCGGCGCTGCCGGGGGTGCCCACCCTCCTGCCCGCAGGGCGTCGGCGCGGCCGAGGCGACGCATCCACTGGCAGCGCGGGGGGGCGCGAGGCCCAAGGCGAGGCGACGAGGGGCCCACGACACGGGCGGATAGGGCGGTGCGACGTCGCCGACCTGCTTCCACAGTCCCTCGAGGCGTCCTGGCGGTGGATGCCAGGGGCATGCGCCTTCGCCGCAACCGTGGGGCGGGGCCGAGCCGGGGCCGAGCCCGCTAGTGTCGCGGACCGCGGCGGGCACCGCCGGAAGGCTCCCGCGGCCGGTGCGGCCCCGCAGCCGCGCAGGACCCCCGGCCCGGACACGCCGGGCGGTCCGGGTCCGAGCTGCAGCCAGGGCTGGAGGGACCCGCCCTCCCCTCGCCGAGGGCGCGCCCCGGTGTTGCGGGCGGGCAGGCCGCGTGGCCGGTGCCGCACACCATGGGCCCGGGCCAAGGCCCCGCCGCGCCCGGGGCCCCGGTCGAGGGGCCCGCCGGGGGGTCGAAGCGCGCTGCTCTGCGGTACGCGGCCGCCGGCGCCGTCCCGATCTCAGTGGACCCTACACGTACGGGGCGGTAATCGGGGGCCGAGCTGGCGTCTTGGCGCCTGGCGTCCTGGCCCGGGGTCCGGGGGCTTGGCGCCCCGGCGGCGCCCCTAGGGCGCCCGCGGCCCCGCGCATGCCCGCGCGTCCGGCGCCCCCGGGGGGAGGTGCGGCTGGCCCCCGGGTCAGGCCCCAGCCCGCGGAACCGCCCCTCCACCCGGGGGAGGGGCTGGGCGTGGACACACGGCCCGCCGCGAGCGAGCGCCGCCTGGCAGCTGCCCTGGCGCCGCGCGCGCCGGTGCGCGGGACGGACGTGTCCCGGGGCGGCTGGACCCCTGGGGTGGTCGGCTCGGGCCAGGGGGGACCGGCGGCGGTGTGGGGGTCCCGATCGCCACAGCGGGCGCCCCCAGC     
L       AAAAAACATTTAAGGTATTAGACTTGTCGTGTAGTGATAAGTATTATTTTTTTGCCAAGTGCAAGAATTGAATTTGTACACATATCATCTTTGAAAATTATTGATCTGAATGAGTTTAAAATTAGACTGGATGTGATTTATTAAGAAATAGTAATTTTATGAGCACTATCTTTAATCAGAATACCTAAATTTGATAATTGAATATATAAAAGTTAGTATACATATGTTTACATAATATTATATAAGCCGTTTTAAAATTTTGACTATAAAATAAAAAAATTATATATAATGAGTAAAATTTATTAACGGAGGTCTTATAAAAGAGAACTTAGACGTCAAAAACAAAATGTATTTAAGGTTTACCCAGTAATGATTATTTAAAGTAAAATAATTTTACATAATAAATAAATTATAACCTTTTTTACAAATGACATAAGCTTGAGTATTCAGTAAGATAAGTCTAATAATCATTAAACTGTCGTATAATTAAGTAAATAATATTAAAGATTTATATATAGACCCATTTAAAGGCGATATTTATTGCCATAATTATACTCAATATTACTAAGTTCGACAGAGTTATTTTACTATTGTATTTTATAATAAATTCAAAATATATATTTTATTCCTACATTAAACAAATACGATTGAAGTAATATAGCATATATTTGGGCACGATAAATATTTATTTTCATGTAGAATAAAAGGATATAAAAATATTTTAATTAAATTGATTAAATTACAAATAAATAAAATTTCTTATGTAAAAAATAATATACATCTGTGTAATATTATTCGAATATAGATTATACTTTTTATTTAAGGGCAAAAAAATAATATACCAAAATTAACATATAAATGTATAAAATATCACATTTTAGATTCCTAAAATCATTATTAACTATAATATAATAAATCATATTTAGGAAAATTTAATGTTCACGTCTGTTCCTTTGTATTTACTATAGTAATACGACACGAGTCTGGCTGCAGCTAATATTGGGCGAAATATTAAATCTAACATTCAGCTATACTAGGGAGTCCCTATCATAGTAGGTCAAGCTGTACTCCGGGATACGTACTAAAGAGCTTGATACCCGCTATGTTTGGTCGTCCAACTCCGATAATACTACCTCCGCTTGTATAGATCCGTGTCCATTACCATGCGCAAACGATGAGCACAGACATAGCTGCATTAAACTGTTAGGGACATATTATAACATAGCCATACGACCCGTGAGTTGATGGAATAGCCCACGCCTTCATCGCGTGGCGTTCTTGATGCTAGAAACTATCTATCTAGAATGATTGTCCACTTCTAATAGTTACATAGCATATATCTGATTGAGAAGGTGAAGGATAGGTACTAGGGTGACTAGGTATCTGTGTTGTATCGCACAAGCCACGTAAGAAGGGTAGCATCTGGAAATTTGCCAGTAAGCGCCGCGTGTAACGTATTGGTCTATTATGATCTTATTACCATTTGAACATAATCTCCCATCGCATTAAACACCCAGAGTATTTTTATCTCACTAGATACCGCCGATATCGAATAATATAAAACGTTTAAGTCGCTGTAACTTTTAAATACTGTGCATGGTATGATTGAAAAGCATACGCTGGCAACGTCGAAACACCTCACGCGATCCGACGAACCAAACTCGATCAGCCTTATTTCTGTTATCTACAGTATCAAAATACTTGTAGTGTTTGGAGATGATCAATGTATTCAGTCGTGGAACAATAGATCAATACTGCTTAAATTTACTCTTTACTATGCATGTTTTCGTTAACAAAACAGACGCATTGTGATGCTTTTAACTCTGTTAGAAGTACTCTTCGAAACTCTCTTTTGAAACTCTGCCGTGCAAAATCCGGTTTCTAAAATATAGATCTAAGGCTGCTCACGTAGAAATTGAGATTCTTACATCTTGATCCCAATTTAATGGTGACCGAGGCCTAGATCATCGCTGGTCCAATAGTAAGCTACTGTATACCCTACGAGAACAGCCGCCCCATCGTTCGGTTCTGGGAGTGCGGCATTTCCCACACGTCCACGGTTGCACCACATAGAGCCGCTTATGGATACCACTGATCTAGCGTCAACTGGGACAGCCGGATAGAACTTCGAGAACAGACGTCTCTCCACGCAGGCAATAGTACACCCTTCCTCAGCAAGAGTGTTATCGTGCTGTGTCGACATCTGGCCCCGACTAGGATAGGACGGGAGCCGGAATATTTCTAGATTGCCAAGGCGTGGCTCCCCCAAATTGCTGTTCCGGTCCGTGCGGCCGCGCCGGAGCAGGTATGAGTCTAAATGGGGGTGGCTTGACGACAGCCGGAGACACTCGCCACCAAGGGCCTTCCCTAATGCACGTGAGATTGCTTCGCTATAGTAAATGACAGGATAATTGATGCGACAGTGTTATCTGGCTGCATTGCACTAAGATAACGGGTGCAAGTAGACCCGGCGCTTCGCGCACCCAGTAGGCATCACAAACCGGACAAGCTCCGATCTTGCCGGGGCCGGCTTTGCTGTCCCGCTAAAGCTGGCTGCCAGAGTGCCCACATCGCTCCAGCTGAGGCTGACCTGGTCCAAGCGGTGGGCCGTTTGCATCGGTGCTGAGAGGCCCTGCGCTAGGCTCCGCATCCGCCACATTAACTCGCGCCGGACCATGTCACGCATGAGCGCGCACCACGTTCTGCGGGGGTGCTTAGTCCCATGAGGAACTCTTAGGGAGTATTGAGCGCCGGCCTCCATGCACGGCCCCCAGTCACGGGGAACTGCTGAAGACCCGACGTAGTCATCCTCGCACTGAAACGGAAGGTCCCCGGTTTGACAACTTGGGGTCATCGCATGACAAAGGGGTCCTCCCATCGGTCGTCTGCGCGCTTTCGACGACCTCGCCATCAATTGCACCTAGGGAATAAATGGATCCCCCGCCCAACAGCTCGAAGGCTCGGACGATTGCCTGCGCTAGGTGATGGGGTCACCCGGCTGGCGGTAGCTATCGTAACCGCGGCCCCCGTTCGCCTCCCGGAGCTGCTGGGGGTGCCGACCCTCCTGCCCTGGGGGCGTCGGCGCGGCCGAGGCGCCGCATCCACTGGGAGCGCGGGGGGGCGGGAGGTCCAGGGCGAGGCGACGCGCCGCGCGCGACACGGGCCGATAGCTCGGTCCGGGGGCGCCTACCTGCTTCCACAGTGCCTCGAGGCGACCTGGCGGGGAATGCCAGGGGCAGGCGCCTTCGCGGCCGCCGCGCTGCGGGGCCAAGGCAGGGCCAAGACCGCTAGTGTCGCGCACCGCGGCGGGGGCCGCCGGGAGGCGCGCGCGGCCGGTGCGGCCGGTCAGCCGCCCCGGCCCCCCTGCGCGGAGACGCCGGGCGGCCGCAGTCCGAGCTGCAACCCGGGCTGGCGGGGCCAGGCCTCTCCTCGCCGGGGGACCCATCCGGTGTTGCGGGCGTGCAGGCCGCGCGGCCGCTGCGGGACACCATGGGCCCGCGCCACGGCCCCGGCACGCCCGGCGGCCCGGTCGGGGCGCCCGCCCCCGCGCCGGAGCGCGCTCCTCTGCGGTACGCCGCCGCCGGCGGCGGCCCGGTCTTAGTGCAGCCTACACGGACGGGGCGGTAACCGGGGGCCTAGCTGCCGTCTTGCCGCCTGGCGTCGTGGGCCGGGGTCCGGGGGCTTGGCGCGCCGGCGGCGCGCCTAGGGCGCCCGCGCCCCCGCGCGTGCCCGCGCGTCCGGCGCCCCCGGGGGGAGTTGCGGCTGGCCCCCGGGTCAGGCCCCAGCTCGCGGAACCGCCCCACCCCCCGGGGGCGGGTCTGGGAGTGGACAGAGGGCCTTCCCCGGGCGAGCGCCGGGTGGCAGCTGCCCTGGCGGCGGGCGCGCCAGTGCGCGGGACGGCGGTGTCGCGGGGCCGCTGCCCCCCTGGGGTGCGCGGCTCGGGCCAGGGGGGACCGGCGGCGGTGTGATGGTCCCGAGCGCCACAGCGGGTGCCCCCAGC     
K       AAAAACCTTTTTATTTCTTTGACTTTTAGTGTTTTTATAAATCTTATTTTTATGCCAAGTGCAAGTATTTAATTGGTACACATATGTTATTTGAAAATTATTGATCTGAATGATTTTAAAATTAGACTGGATATTATTTATTCAAAAATAGTAATTTTATGAGCTCTATCTTTAATTAGAATAACAAATTTTAATAATTAAATATATAAAACTTAGTATACATATATTTACATCATATTATATAAGCCGTTTTAATATTTTGACTATGAAATAAAAAAATCATATATAATGAGTAAAAATTATTAACGGAGGTATTATAAAAGAGAACTTAGACGTGAAAAACAATATGTATTTAAGGTTTACGCAGTAAAGTTTTATATAAGTAAAATGATTTTACATAATAAATAACTTATAACTTTTTTTACAAAATTTATAAGCTTGAGTATTCGGTAAGATAAGTCTAATCATTATAAAACTGTCGTAAAATTAATAAAACTATATTAAAGAGTTATATATAGACCCATTAAAAGGCGATATTTACTGCCATATTTATACTCAATAATACTAAGATAGACAGAGTTATTTTGCTATTGTATTTCATTAAAAATTCAAAATATATTAATTATACCTATATTAATCATATACCATTGAAGTAATATAGCATATGTTGGGGCACGAAAAAATTTTTTTTTCATATAGAGTAAAAGGTTATAAAAATATTTTAATTAAATTTATTATTTTTCAAATAAATTAATTTCCTTATGTAAAAAATAATATACATTTGTGTAATATTATACGAATTTATATTACACATTTTATTTACGGGCAAAAACATAATGTAACAAAATAGACATATAAATGTATAAAACATCACATTTTAGATTCCTAATATCATTATTAACTATAATATAATAAATCATAATTAGGAAAATCTAATGTTCAAGTCTGTTCCTTTATATTTGCCATATAAAAAATTCTCGTGTCTGGCTGCAGCTAATATTGGGCGAAATATTATATCTAACATTCTGCGATACAAGGGAGAACTTGTCATAGTAGCTCAAGATGTACTGCGAGATACGAATGAAAGAGCTTGATACCCGATATCTTTGGTCGTCCAACTTCGATTTTACTAGCTCAGCTTCTATAAATCCGTGTCAAATACCTTGCGCAAACGATGAGCACAGATTTTGCTGGATTAATTTGTTAGGGAGATATTATAACATAGCCATACTACCCGTTAGTTAGTGGCATTGGCCACGACTTAATCGCGTAACGCTCTTGAAGCTAGAAACTATCTATCTATGAAGATTGTCCACTTCTATTAGATACTTAGCACATGTCTGATTGAGATGGTGAAGGATAGGTACGAGGGTGACAAGTTATCTGTGTTGTATAGCACAAGCTACTTAAGAAGGGTAGCCTCTGGAAATTTGCCAGTACGCGCAGCTTGTAACTTATTGGTCTATTATGATCTTATTACAGTATTAACATTTTTTCCCTTCGCATCAAACACCCAGATTATTTCTATCTCACCAGGTAGAACCGATATCGATAAATATAAAACGTTCGAGCCCCGGTAGCTTAGAAATACTCTGCGTGGTATATTTGATCCCCATACGATGGCAACGTCGAAACACCTCACGCGTTCCGACGAACCACACTCGATCAGCCTGATTTTTGTTATGTACAGTATCAAAATACTTGTAGTGTTTGGAGATGAGGCATGTATTCATTCGTTGGACAATAGATCAATACTGCTTACATTCACATTTTGCTATACATGTTTTAGTAAACAAAACAGAGGCATTTTGATGTTTTTAACGCAGGTAGAATTACTCTTGGAAACTCTGCTTTGACACTCTGCCGTGCACAGAACGGTCTCTAAGATATAAATCTACGACTGCTCAGCTAAAAATTGAGATTCTTACGTCTTGTTACCACTTTAATGGGGACCGAGGCCTAGATCATCTCTGGTGCAGTGGTAAGCTACTTTAGTTCCTACGCGAACAGCCGCCCCATCCTTCGGTTCTGGGAGTGCGGCCGTTCCCACACGTCCACGGGGGCAGCGTGTAGCGCCGCTCCTGGACACCACGGAACTAGCGTCAAGTGCGACAGCCGGGTAAAACTCCGAGAACAGACGTCCGTCCACGCAGGCACTAGTAGACCCTACCTCAGCAAGAGTGTTATGGTGTTGTGTCGACGTCTGGCCCCGACTAGGATAGGACGGGAGCCGGAATATTTGTAGATTGCGATGGCGGGGCAAATCCAAACTGCTGTTCCGGTCCCATCGGCCGCGCCGGAGCAGGTCTGAGTTAAAAACTGGGTGGCTTGAGGTCAGCCGGTGACGCTCGCCACGGAGAGCCTTCCGTTAGGCATGGGAGATTGCTTTGCCATAGGCAATGACAGGATAATTGAGGCGACAGTGTTATCTGGCGGCATCGCACTAAGAGAACGGAAGCAAATGCAGCCGTCGCTCCTCGCACCCAGTAGGGATCTCAAACCCGACAAACGCAGATGTTGGCGGGGCCGGCTTCGCTGTCCCGCCAAATCTGGCTGCCAGAGTGCCCAGATCGCTTCAACTGAGGCTGTTCTGTTCCAAGCGGTAGGCCTTTTGCATCGGTGCTGAGTCACCCTGAGCTAGACTACGCGTCCGCCACAGTAACGCGCGCCGGACGATGACACGCATGAACGCGCACCACGTCCTGCGGGGCTGCTTAGGGCCATGAGGAGGAATTTGAGAGGATTCGGCGGCGGCCTCCATGGACGGCGCCCAGTCACGGGGACCTGCTGAAGACCCGATGAAGTCGTCCTCGCACCGAAACAGAATGTCCCCAGTTTGACAACTTGGGGTCATCGCCTGAGAAAGGGTTCCTCCCAGCGGTCGTCTGCGCGCTTTCGACCACCTCGCCATTAATTCCATCTAGGGAATAAATGGATGCCCTGGCCAACATCTCGAAGGCTGGGACGCTCGTCTGCCCTAGGTCATGGAGTCGCCCGGCTGGCGGTCGCTAGGGTAACCTCGCCCCCCGTTCCCCGCCGTGCGCTGGCGGGGGTGCCCACCCGCGTGCCCGGAGGGCGTCGACGCGGCCGAGGCCGCGCATCCACTGGCAGCGCGGGGGCGCGGAAGGTCCAAGGAGACGCCACGCGGGGCGCACGACACGGGCGGATGGGGCGGTGCGAGGTCGCCAGCCTGCTTCCACAGTCGCTCGAGGCCACCTGGCGGGGACTGCAAGGGGCAGGCGCCTTCGGCGCACCCCTGGTGCGGGGCCTATCCGGCGCCGAGACCGCTAGTGTCGCGGACCGCGGCGGGGACCGCCGGGAGGCACGCGCGGCCGGTGCGGCCCGGCAGCCGCCCAGGACTCGCTCCGCGGACGCGCGGGGTGGCCGCAGTCAGAGCGGCAGCCCGGGCTCGAGGCGCCCGCGCTCCCCTCGCCGAGGGGGCGCTCGGGTGTCGTGGCCGGGCAGGCTGCGTGGCCGGTGGGGCACACCAGCGGCCCGGGCCAAGGCCCCGCCGCGCCCGGGGGGCCGGTCGAGGGCCCCGCCGCGGCGCCGGAGCGCGCGGCTCTGCGGTACGGGGCCGGCGGCGGCGCCCCGGTATCAGTGGGGCCGACACGGACGCGGCGGTAATCCGGGGCCCAGCTGCCGTCGTGTCGCCTGGCGTCCTCGGCCGGGGTCCGGGGGCTTGGCGCCCCGGCGGCGCCCCTAGGCCGCCAGCGGCCCCGCGCGTCCCCGCGCGTCCGGGGCCCCCGGGGGGAGTTGCGGCTGGCCCCCGGGTCAGGCCCCAGCTCGCGGAAGCGCCCCTCCACCCGGGGGGTGGGCGGGGCGTGGACAGAGGGCCCGCCGCGCGCGAGCGCCGGGTGACAGGTGCCCTGGCACGCAGCTCGCCTGTGCGCGGGACGCCGGTGTAGCGGGGCAGCTGGCCCCCTCGGGTGGGCGGCTCGGTCCAGGGGGGACCGGCGGCGCTGTGCTGGTCCCGAACGCCACAGCGGGCGGACACAGC     
J       AAAAAACATTTTAGTTATTATACTTTTCGTATATTTATAAATATTATTTTTTTGCCAAGTGCAAGTATTAAATTCGTACACATATTTTATTTAAATGGTATTGATCTGAATGATTTTAAAATTAGACTGGATATGTTATATTCAAATCTAGTAATGTTATGAGCTGTATCTTTAATTTGAATTACTAATTTTGATAATTAAATATTGAAAACTTAGTGTACATATGTTTACACCATATGATATTAGCCGTTTTAAGATTTTGACAATGAAATAAAAAAATCATATATCATGAGTATAATTTATTAACGGAGGACTAATAAAAGTGAGCTTAGACGTCTTAAACGAAATTTATTTAAGTTTTACACAGTAAAGTTTAATTAATGTAAAATTATTTTTCAAAATAAATAAATTATAACGTTTTTTACAAAATATATAAGCTTGAGTATTCGGTAAGATATGTCTAATCATGATATAACTGTAGTAATATTAAGTATACTATATTAAAGATTTATATAGAGACCAATTAAAAGGCCATATTTACTGCCAAATTTATACTTAATAATACTAAGTTAGACAGAGTTATTTTGCTATTGTATTTTTATATAAATTAAAAATATATCTTTTATACCTACATTAAACACGTACCATTGAAGAAATATAGCATATGTTGGGGCAAGAAAATTCTTTATTTTCATAAAGAGTATAAGGATATAAAAATATTTTAATTAAATTGATTAAATTATAAATAAATAAAATTACTTATGTAAATAATAATATACATTTGTGTAATATTATTTGAATTTATATTATACATTTTATTTACGGGCAAAATGAAAATGTAACGAAATCAAGATATAAATGTATAATTTATCACAATTTAGATTCCTAAAATCATTATTAACTATATTTTAATAAATAATATTTAGGAAAATCTAATGTTCACGTCTTTTCCTTTGTATTTTCCCTATTAAAACATCTCGGGGCTGGCTGCAGCTAATATTGGGGGAAATATTATATCTAGCATTCAGCTATACTAGGAACTCATATTCATAGTAGCTCAAGATAAACTCCTAGATACGGACTAAAGAGCTTGACACTCGTTATGGTGGGTCGTCCAACTTCTATAATACTAGCTCCGGTTGGATAAATCCGTGTCCAATACCTTGCGCAAACGATGAGCACAGACTTTGCTGCATTAATGTGTTATGGACAAATTATAAAATCGCCATAGTAGTCGTGAGTTGATTGGATTGCCCACGAATTCATCGTGTATCGTTCTTGAGGGTAAAAACTATCTATCTAGAACGATTGTCCACTTCTATTAGTCACATAGCAGATCTCTGATTGAAATGGTGAAGGATGGGTACTAGGGTGACTAGTTCTCAGTGTTGTATGACACAAGCTACTTAAGAAGGGTAGCATCTGGAAATTTGCTGGTACGCGCAGCTTGTAAATTATTTGTATATTATGATCTTATTACCGTTTTCACATTGTCGCCCATCTCATTAAACACCCAGAGTATTTCTATATCACTAGTTACATCCGACATCGAAGAATATAAAACGTACAAGCCGCTGTAGCTTTTAAATACTCTGCGTGGTATTTTTGATTATCGTCCGCTGGCAACGTCGAAACACCTCACGCCGTCCGCCGAACCACACTCGATCAGCCTGATTTTTGTCATGTACAGTATCAAAATACCTGTAGTATTTGGAGATGAGTAATGTATTCATTTGTTGAACAATAAATCAATACTGCTTAAATTCACACTTTGCTATCCATCATTTAGTTAAAAAAACAAACGCATTTTGATGCTTTTAACTCTTGTAGAAATTCTCATGGAAAATCTGCTTTGAAACTATGCCGTGCACCTACAGGTCTCTAATATATCGACCTACGACTGCTCAGTTAGAAAATGAGATTTTTACTGCTTGATCCCATTTTAATGGTGACCGAGGCCTATACCATCTCTGGACAAATGGTAAGTTACTCTATATCCCACGCGAACAGCTGCTCCATCGTTCGGTTCTGGGAATGCGGCCCTTTCCACACGGCCACGGTGGCAGCGTATAGAGCCGCTCCTGGATGACACGGATCTAGCGTCGACTGGGACAGCCGGCTACAACTTCGAGAAGAGACGTCCGTCCACGAAGGCAATAGTAGACCCTACCTCAACACGAGTGGTATGGTGTTGTGTCGACGTCTGGCCCCGACTATGATAGGACGGGGGCCGGAATATTTCTAGCATGCCATGCCCGGGCTAACCCAAAATGCTGTCCCTATCCCATCGGCCGTGCCAGAGCACGTATGAGTCGAAATAGGGGTGGCTTCAAGTCAGACGGTGACGCTCTCCCCCCAGGGCCTTCCGTTAGGCATGGGAGATTGCTTTGCCATAGTCAATGACAGAATAATTGAGGCGACTGTGTTATCTTGCTGCACTGCACTAAGAGAACGGATGCAAGTGGAGCCCGCGCTTCGCGCACCCAGTAGGAAACACAAACCGGACACGCTCCGATGTTGCCGCGTCCGGCTTGGCTGGCCCGCCAAATCTGGCTGCCAGAGTGGCCACATCGCTCCAGCTGAGGCTGGCCTGGTCCAAGCGGTGGGCCGTTTGCATCGGTGCTGAGATGCCCTGCGCTAGGCTCCGCATCCGCCACATTAACGCGCGACCGGCGATGTCACGCATGAAGGCGCACTACGTCCTGCGGGGCTGCTTAGTGGCATGAGGAGCCATATGGGAGCAATCGGCGGCGCCCTCCATGTACGGCGCCCAGTCACGGGGAACTGCGGAAGACCCGACGTAGTCCTCGTCGCACTGAAACCGACGGTCCCCAGTTTGACAACTTGCGGTCATCGCATGTCAAAGGGCTCCTCCGAGCGATCGTCTGCGCGCTGTCCACGACCTCGCCATTAATTACAACTAGGGATTAAGTGGATGCCCCGGCCAGCATCTCGACGGCTTGGACGATTGTCTGCCCTAGGTGTTGGGGCCACCCGGCTGGGGGTCGCTAGGGTAACCGCGGCCCCCGTTGGCCGCCCGGCGGTGGCGGGGGTGCCGACCCTCCTGCCCGGAGGGCGGCGGCGCGGCCGAGGCGCCGCATGCAGTGGCAGCGCGGGGGGGCGAGACGTCCAAGGGGAGGCGACGCGCGGCCAACGGCACGGGCGGATAGGCCGGTGCGAGGTCGCCGACCTGCCTCCACAGTCCCTCGAGGCCTTCTCGCGGAGAGTGCCAGGGGCAGGCGCCTTCGACGCAGCCGTGGGGCGGGGCCAACCCGGCGCCGAGACCTCTACTGCCGCGGACCGCGGCGGGCCCCGCCGGCAGGCACGCGCGGCCGGTGCGGCGGGACAGCCGCCCAGGACTCCCTGCGCGGACACGCCGGGCGGCCGCGGTCCGAGCTGCAGCCGGGGCTGAAGGGCCCAGCCCTCTCCCCGCCGAGGGGCCGCTCTGGTGTGGCGGACGGGCAGGCCGCGTGGGCGGTGCGGCACACCAGGGGCCCGGGCCAAGGCCCCGCCGGGCCCGGGGCCCCGGTCGAGGGGGCCGCCGCCCCGCCGCAGCGCGGTCCTCTGCGGTACGCCGCCGCGGGCGGCGCCGCGCTCTTAGTGGAGCCCACACGGACGGGGCGGTAATCGGGGGCCGAGCTGCCGTCTTGTCGCCTGGCGTCCTCGCCCGGGGTCCGGGGGCCTGGCGCTCCGGCGGCCCCCCTAGGCCGCCCGCGGCCCGGCGCATGCCCCACCGTGCCGCGCCCCCCGGGGGAGATGCGGCTGGCCCCCGGGTCAGGCCCCAGCTCGCGGAAGCGCCCCTCCGGCCGGGGGGTCGGCTGGGCGTGGACACAAGGCCCGCCGCGGGCGAGAGCCGGGTGGCAGCCGCCCTGGCGGCCGGCGCGCCAGTGCGCGGGACGCCGGTGTCGCGGGGCGGCTGGCCCCCTGGGGTGGACGCCTCCGGCCAGGGGGGACCGGCGGCGGTGTGGTAGTCCGGAACGCCACGGCGTGCGCGCCCAGC     
I       AAAAAACATTTTAGTTATGAGACTTTTCGTGTAGTCATAATTATTTTTTTTTTGACAAGTGCAAGTATTGAATTTGTACACATATATTCTTTGAAATTTAATGATCCGAATGACTTTAAAATTAGACTGGATAGGTTTAATTCAAAAACAGTAATTTTATGAGCACTCTCTTAAATTAGAATATCTAATTTTGTTAATTAAATATATAAAACTTAGTATACATATGTTTACATGATATTATATAAGCCGTTTTAAGATTTTGACTATGAAATAAAAAAATCATTTATAATAAGTAAAATTTACTAACGGAGGACTTATAAAAGTGAACTTAGATGTCACAAACAAAATGTCTTAAAGTTTTACACAGTAATATTTAATTAAAGTAAAATCATTTTACAAAATTAATAAGTTATAACGTTTTTTACAAAATTTATAAGCTGGAGTATTCGGTAAGATAAGTCTAATTATGATAATACTGTCGTAAAATTAATTAAACTATATTAAAGATTTATATATAGAACCTTTAATAGGCGATATTCATTGCCTTATTTATACTAAATAGTACTAATATTGACGGAGTTATTTTGCTATTGTATTTTCTTAAAAATTAAAAATATATATTTTATACCTAGATTAAACATATACCATTGAAGTAATAAAGCATATGTTGGGGCACGAAAAGTATTTATTTTTATTTAGATTAAAAGGGTATAAAAATATTTTAATTAAATTGATTAAATTATAAAAAAACTAAATTCCGTATGTAAATAATAAAATACATTTGTGTAATATTATTGGAATTTAGATTACACATTTTATTTACGGGCAAAAAAATTATATAGCTAAATCAACATATAAATGTATATGATATCACATTTTAGATTCCTAAAATCATTATTAACTATAATTTAATAAATAAGATTTAGGAAAATCTACTGTTCACGTCTATTCCTTTGTATTTACCAAATTAAAATTCCTCGAGACTGGCTGCATCTAATATTGGGCGAAATATTATATCTAACATTCAGCAATACTAGGGAGTCCTATTCATAGTGGTTCTAGTTGTACTCCGAGATACGTACTAAAGAGCTTGATACACGTTATGTTTGGTCGTCCAACTTCGATACTTCTAGCTCCGCTCGTATAAATCCGTGTTCACTACCTTGCGCAAACGATGAGCACAGACTTTGCTGCATTAATCTGTTAGGGACATATTATAACATATCCATACTAGCCGTGGGTTGCTGGCATAGCCCACGCCTTTATCGCGTTACGTTCTTGATGGTAGAAACTATCTATCTAGATCGATTGTCCACTTCTATTAGTAACTTAGCAGATCTCTGATTGAGATGGTCAAGGACAGGTACTAGGGTGGCTAGTTGTTTGTGTTGTATCGCACAAGCCACTTAAGCAGGGTACCATCTGGAAATTCGCCAGTATGCGCAGCTTGTAAATTATTGGTCTATTACGATCTTATTACAGTCTTAACATTTCCTCCCATCGTATTACACTCCCAGAGTATTTCTTTGTCACTAGGTACATCCGATATCGAATAATATAAAACTTTCGAGCCGCTGTGGCTCATAACTACTCTGCGGGGTTTAGTTGATAAGCATGCGCTGGCAACGTCTAAACACCTCACGCGTTCCGCCGAACTACCCTCGATCATCCTGATTTTTGTTATTTAAAGTATCAAAATACGTGTAGTGTTTGGCGATGAGCCATATATTCATTCGTTGAATAATAGCTAAATACTGCTTAATTTCACACTTTGCTATACATGTTTTAGTTAACATAACAGACACATTTTGATGATTTTAACACTTGTAGAAGTACTCATCGAAACTCTCCTTTGAAACTCTGCCGTGCACAGACATGTCTCTAAGATATAGATCTACGACTGCTCAGGTATAAAATGAGATTCTTACGCCTTGATCCCCGTTTAATGGTGACCGAGGCCTAGAACATCTCTGGTGAAATGGTTATTTACTTTAGTTCCGACGCGAACAGCCGCCCGATCGTTCGGTTCTGGGAGTGCGGCCGTTCCCACACGTCCACGGTGGTAGCGTATAGAGCCGCTCCTGGATACCACGGATCTAGCGTCAAATGGCACAGCCGGGTACAATTCCGAGAAAAGACGTCTGTCCACGCATGCAATAGTAGACCCTGCCTCAGCAAGAGTGGTATCGTGTTGTGCCGACATGTGGCCCCGGCTAGGGTAGGACGCGAGCCGGAATATTTGTAGATTGACAAGAAGTGGCGAAGCCAGACTGCTGTCCCGGTCCGATCGGCCGCGCCCGAGCACGTATGCGTATAAGTCGGGGCGGCTTGAGGTCAGCCGGTGACGCTAGCCACCAAGCGCCTTCCTTTAGGCCTGGGAGATTGCTTCACCATAGTCAAAGACCGGATAATTGATTTGACAGTGTTATGTGGCTGCATGGCACTAAGAGAACGGCTGCAAGTTGAGCCGGCGCTTCTCGCACCCAGTAGGCATCACAAACCGGACAAGCTCCGATGTTGCCGGGGCCGGCTTCGCTGTCTCGCCAAACCTCGCTGCCAGAGTGCCCACATCGCTCCAGCTGAGGCTGCCCTTGTCCAAGAGGTGGGCCTTTTTCTTCGGTGCTGAGACTCCCTGTGCTAGGGTCGACATCCGCCACATTAACGCGCGCCCGACCGTGTCACGCATGAACGCGCACTACGTCCTGCGGGGGTGCTTAGTGCCATGGGGAGCCATTTGCGAGTATTCGGCGGCGGCCTCCATGCACGGCCCCCAGTCACGGGGACCTGCGGAAGACCCGACGTAGTCGTCGTCGCAATGAAACCGAAGGTCCCCAGTTTGACAACTTGTGGTCATCGCATCCCAAAGGGCTCCTCCTAGCGGTCTTCTGCGCGCCTTGGACGACCTCGCCATAAATTGCATCTAGAGAATAAATGGATGCCCCGGCCATCATCTCGAATGCTCGGACGATTGTCTGCCCTGGGTTAGGGTGTCACCTGGCTGGCGGTCGCTAGGGTCACCGCGGCCCCGGTTCGCCGCCTGGCGCTGACGGGGGTGCCCACCGTCCTGCCCGGAGGGCGTCGGCACGGCCGAGGCGGCGCATCCACTGGCAGCGCGGGGGGGCCCCGGATCCAAGGGGAGGCGCCGCCGGGCCGCCGACACGGGCGGATCGGGCAGTGCGAGGGCGCCAACCTGCTTCCACAGTCCCTCGAGGCGACGTGGCGGGGAATGCCAGGGGCAGGCGCCTGCGGCGCTGTCGTGGTGCGCAGCCAATGCCGCGCCGAGACCGCTAGTGTCGCGGACCGCGGCGGGCGCCGCCGGCAGGCACGCCCGGCGGCTGCGGCCGGCCAGCCGCCCAGGACCCCGTGCTCGGACACGCCGGGCGGCCGCAGTCCGAGCGGCCGCCGGGGCTGGAGGGCCCCCCCCTCTCCTCGCCGCGGGTGCGCTCTGGTGTGGGGCGCGGGCAGGCCGCGTGGTCGGTGCGGCCCACCAAGGGCCCGGGCCGGGGCCCCGTCGCGCCCGGGGCGCCGGTCGAGGGGCCCGCCGCGGCGCCGGAGCGCGCTCCGCGGCGGTACGTGGGCGCCCGGGGGGCCCCGATGTCAGTGGAGCCCACACGGACGGGGCGGTAATTCGGGGCCGAGTGTCCGTCTTGTCGCCTGGCGTCCTCGCCCGGGTTCCTGGGGCTTGGCGCCCCGGCGGCGCCCCTAGGGCGCCCTCGGCCCCGCGCATGCCCGCGCGTCCGGCGCCCCCGGGGGGAGTTGCGGTTGGCCCCCGGCTCAGGCCCTAGCTCGCGGAAGCGCCCCACCCCCCGGGGGCTGGGCTGGGCGTGGGCACAGGGCCCGCCGCGGGCGACCGCCGGGACGCACCTGCCCTGGCGCCGGGCGCGCCTGTGCGCGGGACGCCGGTCTCACGGGGCGGCTGCCCCCCTGGGGTGGGCGGCTCGGCCCAGGGGGAAGAGGCGGCGGTGTGGGCGTCCCGAACGCCACCGCGGGCGCCCCCAGC     
H       AAAAAACATTTTAGCTATTAGACTAATCGTGTAGTAATAAATATTAATTTTTTGCCGAGTGCAAGTATTTAATTGGTACACATATATTCTTTGAAAATTAGTGATCTGAATGAATTTAAAATTAGACTGGATATGATTTTTTAAAAAATAGTAATTTTATGAGTACTATCTTAAATTAGAAAATCTAATTTTCATAATTAAATATATAAAACTTGGTATACATATGATTACATAATATTATATGAGCTGTTTTAAGATTTTAACGATGAAATAAAAAAATCATTTATAGTGAGTTAAATTTACTAACGGAGGACTTATAAAAGTGAACTTAGACGTCATAAACGAAATGTATATAAGCTGTACACAGTAATGTTTAATGTAAGTAAAATTAGTTATCAAAATTAATAATTTATAACGTTTTTTACGAATTTCATAATCTAGAGTATTCGGTAAGATAAGTCTAATGATGATAAAACTGTCGTAAAATTATGTATACTATATTTAAGATTTATATATAGACCCTTCGAAAGGCGATATTTAATGCCATAGTTATACTCAATAATACTATGATAGACACGGTTATTTTGCTATTGTATTTTAATACAAATTAAAAATATTTCTTATATACCTACATTAAACATAAACCATTGAAGAAATATAGCATATATTGGAGCACGAAAATTGTTTATTTTCATATAGAGCATATGGATCAAAAAATATTTTTATTAAATTGATTAAATTATAGATAATTCAAATTACTTATTTAAATAATAATTTACATTTGTGTTATATTATTCGAATTTAGAATACACATTTTATTTACGGGCATAAAAATAATATAACGAAAACAACATAAAAATGAATAAAATATCACATTTTAGTTTCCTAAAATTATTATTAACTATAATTTTATAAATTATACTTAGGAAAATATAATGTTTATGTCTGTTCCCTTGTATTTACCATATGAAAATGTATCGAGTCTGGTTGCATCTAATATTGGGCGAAATATTAAATCTAACATTCAGCGATACTAGGGAGTTCTAGTCATAGTAGCTCAAGATTTACTCCGGGATACCAACTAAAGAGCTTGATACCCGCTATGTTTGGTCGTCCCACTTCGATATTACTAGCTGCGATTGTATAACTCCGTGTACACTACCTTGCGCAAACAATGAGCTCAGATTTTGCTGCATTAATCTGTTAGGGACATATTATAACTTAGCCATAATACCTGTGAGTTCATGGCATGGCCCACGCCTTCATCGAGTTACGAGCTTGAAGTTAGATACTATCTATCTAGTAAGATTGTCCACTTCTTTTAGTTACTTAGCAGATCTCTGATTGAAATGGTGAAGGATAGGTACTAGCGTGACTAGTTTTCTCTGTTGTATCGCACAAGCTACGTATGTAGGGTAGCATCTGGAAATTTGCCAGTATGCGCAGCTTGTAAATTCTTGGCCTATTATGATCTTATTACGGTATTAATATATTCTGCCATCGCATTAAACACCCAGAGTATTGATATCTCACTAGGTACATCCGATGGCGAAAATTATAAAACGTCCGAGACGCTGTAGCTTGTAAATACTCTCCGTGGTATACTTGATAAGCATGCGCTGCCAACGTCTAAAAACCTCACGCCTCCCGACGAACCACATTCGATCAGCCTGATCTGTGTAATGTACAGTATGAAAACACTTGTAGTGTTTGGAGATGAGCCATGTATTCAATCCTGGAACAATAAATCACTACTGCTTAAATTCACACTTGGCTATACATGTTTTAGTTAACAAAACACACGCATTTTGATGCTTTTAACCCTTGTAGAAGTCCTCTTGGAAACTCTTCTTTGAAACTCTGCCGTGCACATACCGGTCACTAACATATAGATCTACGACTGCTCATCTACAAAATGGGATTCTTACGTGTTGTTCCCAATTTAATGGTGACCGAGGCCTAGATCATCTCTGGTAAAATTGTAAGCTATATTAATTCCAACGCCAACAGCCGCCCCATCGTTCCGTTCTGGGAGTGCGGCTTTTCTCGCACGTCCACGGTGGCAGCGTATAGAGCCGCTCCTGGCGACCACGGATCTATCGTCCACTGGGACAGCCGGGTAAAACTTCGACAACAGACGTCCGTCCACGCAGGCAATAGTTGACCCTACCTCAGAAAGAGTGTTATGGCGTTGTGTCGACATTCGGCCCCGACTAGGATAGCACGGGACCCGGAATATTTATAGATTTCCAGGGCGTGGCTCACCCAAACTGCTGTCCCGGTCCTATCGGCCGCGCCAGACCACGTATGAGTCAAAATTGGGGGGGCTTGAGTTCAGCCGGAGACGCTCGCCACCTAGAGCCATCCGTTAGACATGGGAGATTGCTTTGCCATAGTAAATGACAGGATAATTGACGCGACTGTGTTATCTGGCTGCATCGCACTAAGAGAACGGCTGCAAGTGGAGCCGGCTCTTCGCGATCCCAGTAGGGATCACAAACCGGACAAGCTCCGAAGTTGCCGGGCCCGGCTTCGCTGACTCGCCAAATCTGGCTGCCACAGTCCCCGCATCGCTCCAGCTGAGCCTGACCTAGTCCAAGCGGTGGGCCTCTTGCTTCGGCGCTGAGACTCCCTGCGCTAGTTTCGGCATCCGCCACATTAACTCGCGCCCGACGATGCCACGCCTAAACGCTCACTACGTGCTGCGGGGGCGCTTAGATCCAGGAGGAGCCATTTGGGAGTATTCGGCGGTGGCCTCCATGCACGGCGCCCAGTCACGGGGAACTGCTGAAGTCACTACGTAGTCGTCGTCGCACTGCAACCGAACCTCCCCAGTTTGCCAACTTGGTGTCATCGCACGTCAAAGGGCTCCTCCCAGCGGTCGCCTGCGCGCTTTCGACGACCTCGCCATCAATTCCACCTAGGGAATAAGGGGATGCCTCGGCCAACATCTCGAAGGCTCGGACGATTGTATGCTCTAGGTAATGGGGTCGCCCGGCTGGCGGTCGCTAGGGTAACCCCGGCCCCCGTTCACCGGCCGGCGGGGCCGGGGGTTCCCACCCTCCTGCCCGCAGGGCGTCGGCGCGGACGAGCCGGCGCATCCACTGGCAGCGCGGGGGGGCGCGACGTCCCAGGCGAGGCGACGCCCCGCCCACTACACGGGCGGATAGAGCGGTTCGGGGTCGCCAACCTGCTTCCAAAGTCCCTCGAGGCGACCTGGCGAGGAATGCCAGGGCCAGGCGCCTTGGGCGCAGCTGTGGTGCGGGGCCGATTTGGCGCCCAGACGTCTAGTGTCGCGGACCGCGGCGGGCCCCGCCGGGAGGCACGCGCGGCCGGTGCGGCGGGGCAGCCGCCCAGGACTCCCTGCGCGGACAGGCCGGGGGGCCGCAGTCCGAGCTGCAGCCCGGGCTGGAGGGGCCCGCGCTCTCCTCGCCGAGGGGGCGGTCTGCTGTGGCAGGCGGGGAGGCCGCGTGGGAGGTGCCGCTCACCAAGGGCCCGGGCCAAGGCCGGGCCGCGCCCGGGGCGCCGGTCGCGCGGCCCGCCGGCGCGCCGGAGCGCGCTCCTCTGCGGTGCGCCGCCGCAGGCGGCGCCGCGGTCCCAGTGCAGCCCACACGGACGGGGCGGTAATCTGGGGCCCAGCTGCCGTCTTGTCGCCTGGGGTCCTCGCCCGGGATCCGGGGGCTTGGCGCCCCGGCGGCGCCCCTAGGGCGCCCGCGGCCCAGCGCATGCCCGCGCGTGCGGGCCCCCCGGGGGGAGTTGCGCCTGGCCCCCGGGTCAGGCCCCAGCGCGCGGACGCGCCCCCCCACCCGGGGGCTGGGCGGGGCGTGGACAGAGGGCCCGCCGCGAGCGAGCGCCGGGTGGGAACTGCCCTGGCGCCCGGCGGGCCAGTGCGCGGGACGACGGTGTCTCGGGGCGGCTGCCCCCCTGGGGTGAGCGGATCGGGCCAGCGGGGAGCGGCGGCGGCCTGGTGGTCCCGAACGCCACAGCGGGCGCCCCCAGC     
G       AAAAAACGTTTTAGTTATTAGACTTTTCGTGTATTTATAAATATTATTTTTTTTCCAAGTGCAAGTATTGAATTGGTACACATATTAGCTTTGAAAATTACTGATCTCAATGATTTTAAAATTAGACTGGATATGTTTTTTTTAAAATTAGTAATTTTATGATCACTATCTTTTATTCGAATAACTAATTTTGATAATTAAATATATAAAATTTAGTAAACATATATGTACATCATATTATATTATCCGTTTTAATATTTTGACTATGAAATAAAAAAATCATATATAATGAGTAAAAATTATAAAAGGAGGACTTATAAATGTGAACTTAGTCGTCTAAAACTAAATGTATTAAAGGTTTACACAGTAATGATTAACTAAAGTAAAAAGATTTTACAAAATTAATAAGTAATAAAGTTTTTTACAAAAATTATAATCTAGAGTATTCGGTAAGCTAAGTCTAATAATAAAAATACTGTCGTAAAATTAAGTAAAATATATTAAAGATTTCTATATAGATCCATTAAAAGGCGATAATTAATGGCATATTTATAATCAATAATACTAAGATAGACAGAGTTATTTTTCTATTGTATTTTATTCAAAATTAAAAATATATCTTATATACCTACATTAAACATATTCCATTTAGGTAATAAAGCATATTTTGGGGCACGAAAATTATTTATTTTTATATAGAATAAAAGGATATAAAAATATTTTAATTAAATTGATTAAATTATAAATAAATACAATTCCTTATCTAAATAATAACGTACATTTGTGTAATATTATTAGAATATAGATTACACATTTTATTTAGGGGCAAAAATATAATTTTACTAAATAAACATGTAAATGTGTAAACAATCATATTTGTGATTCCTAAAATCATTATTAACTATTATTTAAAAAATCATAGTTAGGTAAATCTAATGTTCAAGTCTGTTCCTTTGTATTTACCTTATTAAAACTTCTCGAGTCTGGCTGCAGCTTATAATGGGCGAAATATTATATCTAACATTCAGCGATACTAGGGAGTCCCAATCATAGTCGGTCAAGATGTACTCCGAGATACGAACAAAATAGCTTGATACCCGCTATATTGAGTCGTCCAACTTCGATATTACTAGCTCTACTTGTATAATTCTTTGTCCATTACCTGGCGTAAACGATGAGCACAGATTTTGCTGTAATAATATGTTAAGGACAGATTATAACATAGCGATACTATCCGTGAGTTGATGCCATCGCCCACGTCTTCATCGCGTTACGTTCTTGATGGTACATACTTTCTATCTAGAATGATTGTCCACTTCTATTAGTTACTTAGCAGATCTCTGATTGATAAGGTGAAGGATAGGTACTAGGGTGATTAGGTTTCTCTGTTGTATCGCACAAGCCACTAAGGAAGGGTAGCATTTGGAAATCTGCCAGTATGCGCACCTTGTAACTTCTTCGCGTATTATGATCTGATTACCTTTTTAACATTTTCTCCTATTGCATTAAACACCCAGAGTATTTCTATCTCACTAGGTAGATCCGTTATCGAAAATTTTAAAACGTTCCAGCCGCTGTAACTTATATATACTATGCGTTGTATATTTGACCATCTTCCGCTGACAACGTTGAAACACCTCACGCGGGCCCCCGAACCACTCTCGATCATCCTGATTTTTGTTAATAACAGTATCAAAATACTTGTAGTGTTTGGAGATGATCCATGTATTCAATCGTTGAACAATAGATAACTACTGCTTAAATTCACACTTGGCTATACATGTTTTAGTTAACAAAACGTACGCATGTTGATGCGTTTAACTCTTGTAGAAGTACTCTTGGAAACTCTCCTTAGAAACTCTGCCGGGCACAAACCGGTCTCTAACATTTAGATCTACGACTGCTCAGATAAAAAATTAGATTCTTACGGCTTGATCCCATTTTAATGGAGACCGAGGCCTAGATCATCACTGGTCAAATGGTAAGCTAGTATATTTCCTACGCGAACGGCCGCCCAATCGTTCGGTTCTGGGAGTGCGGCCTTACCCACACGTCCACGGTGGAAGCGTATAGAGCGGCTCCTGGATACCACGGATCGAGCGTCGAGTGGGACAGCCGGATGGAACTGCGAGAACAGACGTCTGTCCACGCAAGCATTCGTTGACCCTCCCTCAGCAAGAGTGTTATGGTGTTGTGTCGACCTCTGGCCCCGGCTAGGATAGGACGGGACCCGGAACATTTGTAGATTGCCATGGCCGGGCGAATCCAGACTGCTGTCCCGGTCCGATCGGCCCCGCCCGATCACGTATGAGTCAAAATGGGGGTGGCTTCAGGTACCCCGGAGACGCTCACCACCAAGAGCCTTCCGCTAGTCCTGGGAGATTGCTTCGCAATAGTCAATGACTGCATAATTGACGCGACACTGTTATTTGGCTGCATTGCACTAAGAGAACGGATGCAAGTAGAGCCGGCGCTCGGCGCACCCAGTAGGCATCACAAACCGGACACGCTCGGATGTTGGCGCGGCAGGCTTCGCTGTCCCGCCAAATCTGGCTGCCAGAGTGCCCTCATCGCTCCAGCTGAGGCTGCCCTGGTCCAATCGGTGTGCCTTTTGCTTCGGTGCACAGACTCCCTGCGCTAGCTTCCGCCTTCGCCACATTAACGCGCGCCGGACGATATCACGCCTGAACGCGCACTACGTCCTGCGGGGGCGCTTAGAGCCAGGAGGAGCCATTTGGGAGTATTCGGCGGCGGCCTCCATGGTCGGCGCCCAGTCACGGGGAACCGCTGAAGACCCGACGTAGTCGTCGTCGCACTGAAACCGAAGGTCCCCAGTTTGACAACTTGGTGTCGGCGCATCACAAAGGGCTCCTCGCAGCGGTCTGCTGCGCGCTTTCGACGACCTCGCCATTAATTGCACCTAGGGAATAAATGGATGCCCCGGCCAACATCTCGAAGGCTGGGACGATTGTCTGCCCTAGGTATTGGGGTCGCACGGCGGGCGGTGGCTAGGGTAACCGCGGCCCCCGTTCGCCGCCCAGCGCTGGCGGGGGTGCCCACCCTCCTGCCCGGAGGGCGTCGGCCCGGCCGAGCCGGCGCATCCACTGGCAGCGCGGGGGGGCGGGAGGTCCACGGGGAGGCGACGCCCAGCACCCGACACCGGCGGATAGGTCGGTGCGAGGGCGCCAACCTGCTTCCACAGTCCCTCGAGGCGACCTGGCGGGGAATGCCAGGGGCAGGCGCGTTCCGCGCAGCCCTGGTGCGGGGCCGATCGGGCGCCGAGTCCCCTAGTGTCGCGGACCGCGGCGGGCGCCGCCGGGAGGCACGCGCGGCCGGTGGGGCCTGGCAGCCGCCCAGGACCCCCTGCTCGGACACGACGGGCGGCCCCCGTCAGAGCGGCAGCCCGGCCTGGAGGGGCCGGCCCTCTCCGCGCCGAGGGGGCCGGCCGGTGTGGCGCGCGGCCAGGCCGCGTGGCGGGGGCGGCACACCATGGGCCCGGGCCCCGGCCCGAGCGCGCCCGGGGCGCGGGTCGAGGGGCCCGCCGCGGCCCCGGAGCGCGCCGCTCCGCGGTGCGCGGCCGGGGGCGGCGCCCCGGTCTCAGTGGAGCCCACACGGACGGGGCGGTAATCGGGGGCCCAGCTGGCGTCTTGTCGCCTGGCGTCCTTGCCCGGGGTCCGCGGGCTTGGCGCCCCGGCGGCGCCCCTAGGGCGCCCGCGGCCCCGCGCATGGCCGCACGTTCGGCCCCCCCGGGGGGAGTTGCCGCTGGCCCCCGGTTCGGGCCCCAGCTCGCGGAAGCGGCCCTCCACCCCGGGGCGGGGCTGGGCGTGGCCAGAGGGCCCGCCGCGGGCGAGCGCCGGGTGGCAGCTGCCCTGGCGCCCGGCGCGCCGGTGCGCGGCACGGCGGTGTCGCGGGGCCGCTGTCCCCCTAGGGTGCGCGGGGCGGGCCAGGGGGGACCGGCGGCGCTGTGGCGGTCCCGAACGCCACAGCGGGCGCCCCCAAC     
F       AAAAAACATTTTAGATGTTAGACTTTTCGTTAAGTAATAAATATTATTTTTTAGCCAAGTGCAAGTATTGAATTGTTACACATATATTATTTGAAAAATATTGATCTGTATGATTTTAAAATTAGACTGGATATGTTTTATACATAAATAGTAATATTATGAGAACTATCATTTATTAGAATGACTAATTTTAATAATTAAAACTATAAAACTTCGTATACATATGTTTACAAAATATCACATAAGCCGTTTTAAGATTTTGACTATGAAATAAAAAAATCATATATAATGTGTAAAATTTATTAACGGATGACTTATAAATGTGAACTTAGATGTCTAAAACAAAATGTATTTAAAGTTTACACAGTAATGTTTAATAAATTTAAAATGATTTTACATAATTAATAAATTATAACGTTTTTTACATAATTAATAATCTGGAGTATTCGGTAAGCTAAGTCTAATAATGATAATACTGTCGTAAAATTAAGTAAAGTATATTTAAGTATTATATATAGACCCATTCAATGGCGATAATTACTGCCATTTTTATACTAAATAATACTAGGATAGACTGAGTTATTTTGCTATTGTATTTTATCAAAAATTTAAAATTTATCTTTCATACCAACATTAGACATATAACATTGAAGTAATATAGCATATTTTGGGGCACGAAAAATATTTAATTTCATATTGAGTAAAAGGATACAAAAATATTTTAAATAAATTCATTAAATTTAAAATAAATAAAATACCGTATATAGATAATAATTTACATTAGTGTAATATTATTCGAATTTATATTTGACATTTTATTTACGGGCAAAATAATAATATAACTAAATCAACATATAAATGTATAAAATATCAAATTTTAGATTTCTAAAATCATTATTAACTAAATTTTTATAAATCATATTTAGGAAAATCTAATGTTCAAGTCTCTTCCTTTGTATTTTCGATATTAATACTTCTCGAGTCTGACTGCAGCTTATATTGGGCTAAATATTATATCAAACATTCAGCGATACTAGGGAGTCCTCGTCATAGTAGCTCAAGATGCACTCCGCGATACGAACTAAAGAGCTTGATACCCGCTATGTTAGGTCGTCCAACTTCGATATTACTAGCCCTGATTGTATAACTCCGTGTACAATACCTGGCGCAAACCATGAGCACAGTCTTTGCTGCATTAATCTGTTAGGGACATATTAAAACATAGCCATACTAACCGTAAGTTGATAGCATAGCCCACGCCTTCATCGCGTTACGTTCTTGATGGTAGAAATTATCTATCTAGAACGATTGTCCACTTCTATTAGTTACGTAGCAAATCTCTGATTGAGATGGTGAAGGATAGGTACTAGGGTGTCTAGTTCTTTGTGATGTACCGCACAAGCCACTTAAGCAGGGTAGCATCTGGAAATTTGCCAGTATCCGCAGCTTGTAATTTATTGGTCTATTATGATCTTATTACAGTGTTAACATTTTATCCCATCGCATTAAACACCTAGAGTATTTCTATCTCACGAGGTACATCAAAGATCGAATATTATAAAACGTACTAACCGCTGTACCTTATAAATACTCTGCGTGGTATATTTGATCAACTTGCGCTGACAACGTCGAAACAGATCACGCGTTCAGCCGAACCACAGTCGATCAGCATGATTTTTGTTATGAACAGTTTCAAAATACGTGTAGTTTTTGGAGAGGATCCATGTATTCATTCGTTGAACAATAGATCAATACTTCTTGAATTCAAATTTAGCTATACATGTTTTAGTTAACAAAACAGAAGCATTTTGATGCTTTTAAGTCTTGTAGAAGTACTCGTGGAAACTCTACTATGAAACTCTGCCGTGCACAGGCCGATCTCTAAGATATAAATCTGCGACTGCTCAGTTAGAAACTGAGATTCTTACTTCTTGATCCCAATTTAATGGTGACCGAGGCCTAGAGCATCACTGGTCAAATTGTAAGCTACTTGATGTGCGACCCGAACAGCCGCACCATCGTTCTGTTCTGGGAGTGCGGCCTTTCCCACACGCCCACGGCGGCAGCGTATAGAGCCGCTCGTGGATTCCACGGATCGAACGTCAACTGGGACAGCCGGGTAGAACTTCGAGAACAGCCGTCTGTCCACGCACGCAATAGTAGACCCTACCTCAGCATGAGTGTTAGGGTGTAGTGTCGAAATCACGCCCCGGCTAGGATAGGACGGGATCCGGAACATTTCTAGATTAGCATGGCTGGGCTGACCCAAACTGCTGTCGCGGTCCGATCAGCCGCGCCAAAGCAGGTATGAGTCAAAATCGGGGGGGCTTGAGGGTAGCCGGTAACGCTCGCCACCCAGAGCCATCCGTTAGACACAGGAGATTGCTTCGCCGTAGTCAATGACAGGATAGTTGACGCGACAGTGTTACCTAGCTGCATTGCACTAAGAGAACGGATGCACGTGGAGGCGGCTCTTCGCGGACCCAGTAGGCAGCACAAACCGGACAAGTTCGGATGTTACCGCGGCCGGCTTCGCTGTCTCGCCAAAGCTGGCTGCCAGAGTGCCCAGATCGCTCTACCTGAGGGTGGCCGCGTCCAAGCGGTGGGCCGTTTGCTTCGGTGCTGAGGCTCCCTGCACTCGGCTCCGCATCCGCGACATTAACCCGCGCCGGACGGTGGCCCGCATGAACGCGCACTACGTCCTGCGGGGGCGCTTAGTGCCACGAGGAGCCATTTGAGAGTATTCAGCGGCGTCCTCCATTCACGGCGCCCACTCACGGGGAACTGCTGAAGACACGACGGAGTCGTCGTCGCACGGAAACCGAAAGTCCCCAGTTTGACAACTTGACGTCATCACATGACAAAGGGCTCCTCCCAGCGGTCGTCTGCGCGCTTTCGACGACCTCGCCATTAATTTCACCTAGTGAATAAATGGACGCCCCGGCCAACAGCTCGAAGGCACGGACGCTTGTATGCCCCAGCTGATGGCGGCACCCGGCCAGCGGTCGCTAGGGTAGCCGCGGCCCCCGTTCGCCGCCCGGGGCTGCCGGGGGTGCCGACCCTCCTGCCCGGAGGGCGTCGGCCCGGCCGACGCGCCCCGGGCACTGGTGGCGCGGGGGGGCGGCAGGTCCAAGGGGACGCGACGCCGGGCCCACGACACGGGCGGACAGTGCGGTGCGAGGTCGCCTAACTGCTTCCACAGTCCCTCGAGGCGACCTGGCGGGGAGTGCCAGGGCCAGGGGCCTTCGGCGCACCCGGGATGCGGGGCCAATCCGGCGCCGAGGGCGCTAGTGCCGGGGACAGCGCCGGGTCCCGGCGGGAGGCACGCAGGGCCGGTGCGGCCCGGCAGGCGCCCAGGACCCCCTGCGCGGACCCGCCGGGCGGCCGCAGTCCGAGCCGCAGCCCGGGCTGGAGGGGCCCCCCCTCCCCCCGCCGAGGGGGCCGTCTGGTGTGGGGGCCGGGCAGGCCGCGTGGCCGGTGGGGCACACCACGGGCCCGGGCCAAGGCCCCCCCGCGCCCGGGGCGCAGGTCGAGGAGCCCGCGGCGGCGCCGGAGCGCGCCGCTCAGCGCTACGCGGCCGCCTGCGGCGCCCCGGTCTGAGTGGAGACGACACGTACGGGGCGGTAATCGGGGGCCCAGCGGCCGTCTTGTCCCCTGGCGTGCTCGCTCGGGGTCCGGGGGCTTGGCGCCCCGGCGGCGCGCCTAGGGCGCCGGCGCCCCCGCGCATGCCCGCGCGTCCGGGCCCCCCGGGGGGAGTTGCGCCTGGCCCCCGGGTCAGGCGCCAGCTCGCTGAAGCGGCCCTCCGCCCCGGGGGTGGGCTGGGCGGGGCCAGAAGGCCCGCCGCGGGCGAGCGCCGGGTGGCAGCTGCCCTGGCGGCCGGCGCGGCTGTGCGCGGGACGCCGGTGTCGCGGGGCCGCTGCCCCCCTGGGGTGGGCGGGTCGGCCCAGGGGGGACCGGCGGCCGTGCGGTGGTCCCCAACGCCACAGCGGGCGCCCCCAGC     
E       AAAAAACATTTTAGTTATAAGACTTTTCGTGACGTTATAAATATTAGTTTTTTGCCAAGTGCAAGTATTGAATTTATATACATATATTCTTTAAAAATTATTGATCTGAATGATTTTAAAATTAGACTGGATATGTTTTATTCATTAATAGTAATTTTATGAGCACTATCTTTAATTGGAATAACTAATATTAATAATAAAATATATAAAATTTAGTATACATATGATTACATTATATTATATAAGCCGTTTTAAGACTTTGACTATGAAATATAAAAATCATATATAATGAGTAAAATTTACTAACGGAGGTCTGATAAAAGTGAACTTAGACGTCAAAAACCAAATGTTTTTAAGGTTTACACAGTATTGATATATATAAGTAAATTGTTTTTACAAAATTAATATATTATAACGTTTTTTACTAAATTTATAAGCTAGAGTATTCTGTAAGATAAGTCTAGTCATGATATAACTGTTGTAAAATTAACTAAACTATATTTAAGATTTATATATAGACCCTTTAAAAGGCAATATTAAATGCCATATTTATACTCAATAATACTAAGATTGACTGAGTCTTTTTGCTATTGTATTTTATTAAAAAGTAAAAATATATCTTATATACCTACATTAAACATATACCATCGTAGTAATATAGAATATGTTGGGGCACGAAAAATATTTATTTTCATACAGTGTAAAAGGATACAAAAATATTTTAATAAAATTGATAAAATTATAAAGAAATCAATTTCCTTATGTAAAGAAAAATATACATTTGTGTAATATTATTCGAATTTAGATTACACATTTTAATTACGGGCAAAACAATAATATAACTAAATCAACATAGAAATGTATAAAATATCATATTTTAGATTCCTAAAATCATTAATAACTTAACTATAATAAATCATATTTAGGAAAATATAATGTTCACCTCTTTTCCTTTGTATTTACCATATTAAAATTTCTCGAGACTTGCTGCAGCATATATTGGGCGAAATATTATATCTAACATTCAGAGATACCAGGGAGTCGTAGTCATAGTAGCTCAAGATGTACCCCGAGATACGAACTAAAGAGCTTGATACCCGCTATGATTGGTCGTCCGACTTCGATGTTACTAGCTCCGCTTGTATAACTCCGTGTCTAATACCTGGCGTATACGACAAGCACAGATTTTGCTACATTAATCTGTTATGGTCATATTATAACATAGCCATACTAACCGTGAGTTGATAGCATAGCCTACGCCTTCATCGCGTTACGTTCTTGATGGTAGAAACTATCCATCTAGGATGATTGTCCTCTTCTAATAGTCACATAGCAGATCTCTGATTGAGATGGTGAAGGATAGGTACGAGTGTGACTAGTTTTCTGTGTTGTATCGCACAAGCCACTTACGTAGGGTAGCATATGGAAATTTGCGAGTAGGCGCAGCTTGTAACTTATTGGATTATTATGATCTTATTAGCGTATTAAAATTGTCTGCCATCGCATTAAACACCCAGAGTAATTCTATCTCACTAGGTACATCCGATATCGAAAATTCTAAAACGTCCGAGCCGATGTAGCTTGTAAATACTCTGCGTGGTATATTTGAAATACGTACGCTGGCAAAGTAAAAACACCTCACGCGTTCCACTGAACCACAATCGATCAGCCTAATTTTTGTTATGAACGGTATCAAAATACTTGTAGTGTTTGGAGAAGAGCCATGTATTCCTTCGGTGCACAATAGATCAATACTGCTTAAATTCACTCTTTGCTATACATGTTTTAGATAACAAATCAGACGCATTTTGTTGTTTTTAACTCGTGTAGAAGTTCTCTTGGAAACTATGCTTTGAAACTCTGCCATGTACAAACCCGGTTCTAAGATTTAGGTCTACGACTGCTCAGCTAGAAGATGAGATTCTTACACCTAGCTCCCACTTTAATGGAGACCGAGGCCTAGAACATCGCTGGTCAAATGCTAAGCTACTAAATTTCCTACGCGAACGGCCGCCCAATCGTTCGGTTCTGGGAGTGCGGCCGTTCCCACACGTCCACGGTTGCAGCGTATAGAACCGCTCCTGGATACCACGGATCCAGCGTCAACTGGGAAAGCCGGGTAGAAGTTCGAGAACAGACGTCTGTCCACGCAGGCAATATTAGACCCTACCTCAGCAAGAGTGTTAAGGTGTTGTGTCGACATCAGGCCCCGACTAAGATAGGACGGGACCCGGAATATTTCTAGATTGCCATGGCGGGGCTGCCCCAAACTGCTGGACCGGTCCGATCGGCCTCGCCAGAGCAGGTATGAGTCAAAATGGGGGTGGCATGAGGTCAGCCGGGGACGCTCGCCGCCTAGAGCCTTCCTTTAGGCATAGGACATTGCTTCGCGATAGTCAATGACCGGATAATTGATGCGACAGTGTTATGTAGCTGCATTGCACTAAGAGAACGGATGCAAGTGAAGTCCGCACTGCGCGCCCCCAGTAGGCATCACAACCCGGACAAGCTCCGATGTTGTCGAGGCCGGCTTCGCTGTCCCGCCAAAGCTGGGTGCCAGGGTGCCCACATCGGTCCAACTGAGGCTGCACTGGTCCAAGCGGTGGGCCCTTTGCTTCGATGCTAAGACTCCCTGTGCTAGGCTCGGCATCAGCCACATTAACCCACGCCGTTCGATGTCACGCATGAACGCGCACTACGTCCTGCGGGGGTTCTTAGTGCCATGTGGAGGCATTTGGGAGAATTCGGCGGCGGCCTCCATGGCAGGCGCCCACTCACGGGGAACCGCTGAAGACCCGCCGTAGTCGTCGTCGCACTGAAACCGAAGGTCCCCAGTTTGATAACTTGGGGTCATCGCAGTACAAAGGGCTCCTCCCAGCGCTCATTTGCGCACTTACGACGACCTCGCCATTAATTGCACCTAGGGAATAAATGGATGCCCCGGCCATCAGCTCGAAGGCTCGGACGATTGTCTGCCCTAGGTGATGGGGTCACCGCGCCGGCGGTGGCTAGGGTAACCCCGGCCCCCGTTCCCCCCCCGGCGCTGTCGGGGGTGCCCACCCTCCTGCACGGAGGGCGTCGGCGCGGCCGAGGCAGCGCATCCACTGGCAGCGCGGGGGGGCGGGCGGTCCAAGGGGAGGTCACGGCCTGCGCCCGACACGGGCGCATAGGGCGGTCCGGGGTCGCCAACCTGCTTCCACAGTCCCTCGAGTCGACCTGGCGGGGAATGCCAGGGGCAGGCGCCTCCGGCGCAACCGTGGTGGGGGCCCAATCCGGCGCCGAGACCGCTAGTGTCGCGGACCGCGGCGGGCGCCGTCGGTAGGCACGCGCGGCGGGTCCGGCCGGGCAGCCGCCCAGGACGCCCTCCCCGGACTCGGCGGGCGGCGCCAGTCCGAGCTGCCGCCCGGGCTGGAGGGGCCCCCCCTCTCCGCGCCGAGGGGGCGATCGGGTGTGTGGGGCGGGCAGGCCGCGTGGCCGTTGCGGCACACCATAGGCCCGCGCCCAGGCCTCCGCGCGCCCGGGCCCCCGGTCGCGCGGCCCGCCGAGCAGCGGCAGCGCGCCGGTCAGGGGTGCCCGGCCGGCCGCGGCGCCCCGGTGTCAGTGGACCCCACACGGACGGGGCGGTAATCGGGGGCCCAGCTGCCGCCTTGTCCCCTGGCGTCCTCGCCTGCGGTCCGGGGGCTTAGCGCCCCGGCGGCGCCCCTAGGGCGCCCGCGCCCCCGCGCATGCCCGCGCGTCGGGCCCCCCCGGGGGGAGTTGCGGCTGGCCCCCGGTTCAGGCCCAAGCCCGCGGAAGCGGGCCCCCACCCGGGAGCCGGACTGGGCGTGGACAGAGGGCCCGCCGCCGGCGAGCGCCGGGTGCCAGCGGCCCTGGCGCCCGCCGCGCCAGTGCGCGGGACGCGGGTGTGGCGGGGCGGCTGGCCCCCTAGGGTGGGCGCCGCCGGCCAGGGGGGACCGGCGGCCCCGTGGTGGTCCCCAACGCCACAGAGGGGGCCCCCAGC     
D       AAAAAACATATAAGTTATAAGACTTATCGTGTAGTAATAAATATTATTTTTTAGCCAAGTGCAAGTATTTAATTGGTACACATAGGTACTTTGAATATTATTGATCTGGATGATTTTATAATTAGACTGGATAGGTTTAATTCATAAATAGTAATTTTATGAGCACTATTTTAAATTTGAATAACTAATTTTGATAATTAAATTTATAAATCTTAATATACATATGTTTACATTATACTTTATAAGCCGTTTTAAGATTTTGAATATGAAATAAAAAAATCATATATAATGCGTAGAATTTATTAACGGAGGACTAATAAAAGTGAACTTAGACGTCTAAAACCAAATGTATTTAAGGTTTACACAGTAATGTTTCATTAACTTAAAATGATTTTACATAATAAATAAATTATTACGTTTTTTACATAATTTATAAGCTGGAGTATTCGGTAAGATAAGTCAAATCATGATAAAACAGTCGTAAAATTAAGTAAACTATATTTAAGATTTATATATAGACCCATTAAAAGGCGATATTTACTGCCATATTTGTACTTAATAATACTAAGGTGGACTGAGTTATTTTTCTATTGTATTTTATTAAAAATTAAAAATATCTCTTATATACCTTTATTAAACATATACCATTGAAGTAATATAGCATATGTTAGGGCACGAAAAATATTTTTTTTCATTGAGAGTAAAAGGAAATAAAAATATTTTAATTAGATTGATTAAATTAAAAAAAAATAAATTTCCTTATATAAATAATAATATACATTAGTGTAATATTATTTGAATTTAAATTCCACATTTTATTTACCGGCAAAAAAATAATATATCTAAATCAACATATAAATGTATAAAATATCACATTTTTGATTTGTAAAATAATTAATAACTAAAATTTAATAAATCATATTTAGGTAAATCTAATGTTCACGTCTGTTCCTTTGTATTTTCCATATTATAACTTCTCGTGACTGGCTGCAGCTAATCTTGGGCGAAATATTAAATATAACGTTCAGCGATACTAGGGAGGCTTTCTCATAGCAGATCAAGATGTACTCCGTGATACGAACTAAAGAGCTTGATACCCGCTATGTTTGGTCGTCCAACTTCGAGATTACTAGCTACGATTGTATAAATCCTTGTGCAATACCTGGCGCAAACGATGAGCACAGAGTTTGCTGAATTAAACTGTTAGGGACATATTATAAAATAGCCATGCTACCCGTGTGTTGATAGCATAGCCCTCGCCTTCATCGCGTTTCGTTCTTGTTGGTAAAAACTATCTATCTAGAATGATTGTCCACTTCTACTAGTCACTTAGCAGATCTCTGATTGAGATGGTGAAGGATAGGTACAAGGGTGACTAGCTTTTTGTGTTGTATCGCATAAGCCACTTAAGAAAGGTAGCATCTGGAAAGTTGCGAGTATGCGCTGCTTTTAACTTATTGGACTGTTATGATCTTATTACTGTTTTAACATTATCTCCCATCGCATTAAAGACCCACAGTATTTTTCTCTCACTAGGTACATCCGATACCGAAAATTATAAAACGTCCGAGCCGCTGTACCTTATAAATACTCTGCGCGGTATATTTGATCAGCTTACGCTGACAACGTCGAAACACCTCACGCTTTCCGTCGAACCACACTCGATCAGCCTAATTTTTGTTATGTACAGTATCAAAATACTAGTAGTGTTTGGAGATGAGCCATGTATTCATTAGATGAACAATAGATCAATACTGCTTAAATTTACACTTTGCTATTCATGTTTTAGTTCACCAAATAGACGCATTTTGATGATTTTAATTCTTGTAGAAGTACTCTTTCAAACTCTTCTTGGAAACTCTGCCGTGCACTTACCGGTCTCTAAGATATTGATCTACGACTACTCAGCTATAAACTGGGATTCTTACTCCTTGATCCCAATTTAATGGTGACCAAGGCCTAGATCATCTCTGGTACAATGCGCAGTTACGTTATTTCCGACTCGAACCGCCGCCGCATCGTTCGGTTCTGGGAGTGCGGCGCTTCCCACACGTCCACGGTGGCAGCCTATAGAGCCGGCGCTGCAGGCCACGGATCTAGCGTCAACTGGGACATCCGGGTAGAGCTTCGACAACACACGTCTGTCCACGCAGGCAATAGTACACCCTACCTCAGCAAGGGGGTTATGGTGTTGTGTCGACATAAGGCCCCGACTAGGATAGGACGGGAGCCGGAATATTTCTAGATTGCCATGACGGGGCAAACCCAAACTGCTGATCCGGTCCGATCGACAGCGCCATAGCATGTATGAGTCAAACTGGGGGTGGTTTGAGGTCAACCGGTAACGCTCGCCGCGTAGGGCCTTCCGTCAGGCTGTGGAGATTGCTTCGCCATAGTCAATGACTGCATAATTGACGCGACATTGTTATCTGGCGGCATGGTACTAAGAGAACGGATGCAAGTGTAGCCGGGGCTTCGCGCACCCAGTAGGCAGCACAAACCGGACACGCTCCGATGTTGACGGGGCCGGCTTTGATGTCCCGCCAAAGCTGGCTGCCAGAGTGCCCAAATCGCTCCAGCTGTGGCTGTCCTAGTCCAAGCGGTGGGCCTTTTGCTTCGGTGCTGAGACTCCCTGCGCTAGGCTACGCATCCGCCACATTAACGCGCGGCGGACCCTGTCACGCATGAGCGCCCACGACGTCCTGCGGGGGTGCTTAGTCCCAGGAGGAGGCACTTGGGAGAATTGTGCGGCAGCCTCCATGCACGGCGCCCAGTCACGGGGAACTGCTGAAGACCAGAGGTAGTCGTCCTCGCACTCTAACCGAAAGTCCCCAGTTTGACAACTTGGGGTCCTCTCATGACAAAGGATTCCTCTCCGCGGTCGTCTGCGCCCTTTGGACGACCTCGCCATTAATTGCACCTAGTGAATCAATGGATGGCCCGGCCAACATCTCGAAGGCTCGGACGATTGCCTGCGCTAGGTGATGGGGCCCCCCGGCTGGCGGTGGCTAGAGCAACCCCGGCCCCCGTTCGCCGCCGGGGGCTGGGGGGGGTGCCGACCCCCCTGCCCCGAGGGCGTCGGCGCGGCCGAGGCGCCGCATCCACTGGCAGCGCGGGGGGGCGGGAGGTCCAAGGGGGGGCGAAGGGCGGCCCACGACACGGGCGGATAGGGCGGTCCGAGGTCGCCAACCTGCTTCCACAGTCGCTCGAGGCGACCTGGCGGGGAATGCCCGGGGCACGGGCCTTCGGCGCAGCCGTGCGGCGGGGCCAACCCGCCGCCGAGACCACTAGTGCCGCGGACCGCGGCGGGTACCGCCGGCACGCACGCGTGGCCGGTGCGGCCGGGCAGCCGCCCAGGACCCCCGGCGCGGACACGCCGGGCGGCCGGTGTCCCAGCCGCAGCCCGGGCTGGAGGGGCCCGCCCTCTCCTCGCCGAGGGGGCGGTCGGATGTGCCGGGCGGCCAGGCCGCTTGGCCGGTGCGGCACACCACGGGCCCCGGCCAGGGCCCCCCCGGGCCCGGGGCGTCGGTCGCGGGGCCCGCCGCGCCGCCGGAGCGCGCTGCTCGGCGGTAGGCGGGCGCCGGCGGCGGCCCGGTCTGAGTGGAGCCTACACGAACGAGGCGGTAATCTGGGGCCCAGCTGCCGTCTTGTCCCCTGGCGTCCTCGCCCGGGGTCCGGGGGCTTGGCGCCCCGGCGGCGCCCCTAGGGCGCACGCGCCCCCGCTCGTGCCCGCCCGTCCGGTCCCCCCGGGGGGAGTTGCGGCTGGACCCCGGGTCAGGCCCCAGGTCGCGGAAGCGGCCCTCCCCCCGGGGGCGGCGCTGGGCGTGGAAAGAGGGCCCGCCGCGGGCGACCGCCGGGTGGCAGCTGCCCTGGCGCCCCGCGCGCCAGTGCGCGGGACGCCGGTGTGGTGGGGCCGCTGGCCGCCTGGGGTGGGCGCGTCGGGCCAGGGGGGACCGGCGGCCGTCTGGTGGTCCCGACCGCCACAGCGGGGGCGCCCAGC     
C       AAAAAACATTTTAGCTATTAGACTTTTCGTGTAGTAATAATTATTATTTTTTAGCCAAGTGCAAGTATTAAATTGGTACACATATATTCTTTTTATATTATTGATCTGAATGATTTTAAAATTAGACTGAATATGATTTATTCATAAATAGTAATTTTATGAGCACTATTTTTAAGTAGAATACCTAATTTTAATAATAAAATATATAAAACTTAGTATACATATGTTTAGATCATATTATATTAGCCGTTCTAATATTTTGACTATGAAATAAAAAAATCTTATATAATGAGTAAAAATTACTAACGGATGACTTATAAATGTGAACTAAGATGTCTAAAACGTAATATATTTAGGGTTTACACTGTCAAGATTAATTAAAGTAAAATGAAGTTACAAAAGTAATAAATTATAACGTTTTTTACAAAATTTATAAGCTGTGGAATTCGGTAAGATATGTCTAATCATGATAAAACTGTCGTAAAATTAAATAAAATATATTTAAGTTTTAAATATAGACCCACTAAAAGGCGATATTTACTGCCAAATTTATACTCAATATTACTTCGATGGACTGAGTAATTTTTCTATTGTATTTTATTAAAAATTAAAAATATATCTTACATACCTACATTAATCATATACCATAGAAGTAAAATAGCATATTTTGGGGCACGAAAAATATTTATTTTCATATAGAATAAAAGGATAAAAAAATATTTTAATTTAATTGATTAAATTAAAAATAAGTAAAATTCCTTATGTAAATAATAATATACATTTGTGTAATATTATTCGAATTTAGATTACACATTTTATTTGCGGGCAAAAAAATAATATGTCTAAATAAACATATAAAATTTTAAAATATCAAATTTTAGATTCCTAAAATCATGATTAACTAAACCCTAATAAATCATATCTAGGATAATCTAATGTTCAAGTCTGTTCCTTTGTATTTACCATATTTAAACTCCTCGAGACTGGCTGCAGCTAATATTGGGCGAAATATTATATCTAACATTCAGCCGTACGAGGGAGTCGTAATCATAGAAGCTCAAGTTTTACCCCGAGATACAAACTAAAGAGCTTGATATCCGCTATGTTTAGTCGTCCAACTTCGATATTACTAGCTTGGCTTGTATAAATCATTGTCCAATGCCTGGCGCAACTGATCAGCACAAACTTTGCTGCATTAATCTGTTAGGTACAGATGAAAACTTAGCCATACCACCAGTGAGTTTATGGCATAGCCCACGCATTCATCGGGTTACGTACTTGATGATACAAACTATCTATCTAGAATGATTGTCCACTTCTATTAGTTACTTAGCAGATCTCTGATTGACATGGTGAAGGAATGGTACTAGGGTGATTAGATTTCTGGGTTGTATCGCCTAAGCCACATAAGAAGGGGATCTTCTGGAAATGTGCCAGTAAGCGCCACTTTTAAATTATTGGTCTATTATTATCCTATTATCGTTTTAACATTTTATCCCATGGCATTAAACACCCAGAGTATTTCTATCTCACTAGGTACATGGGATATCGGACATTATAAAACGTTCGAGCCGGTGTAGCTTTTAAATACTCTGCTCGGTATAATTGATAAGCGTACGCTGGCAACGTCGAAACACCTCACGCGTACCCCCGAACCACTCTCGATCAGCTTGATTTTTGTTATGTACAGTATCAAAATAATTGTAGTGTTTGGTGATGAGCCATGTATTCATTGGTTGAACAATAGACCAATACTACTTAATTTCACAGTTTGCTATACATGTTTTAGTTAACATAACAGAGGCATTGTGATGCTTTTAACTCTAGTAGAAGTGCTCTTGGAAACTCTGATTCGAAACTCTGCCGTGCATAGACCGGTCGAGAAGATATAGAACTTCGACTGCTCACCTCGAAAATGAGATTTTTACTATTTGATCCCAATTTAATGGTGACCGAGGCCTAGATCATCACTGGTCAAATACTAAGCTACTCAGTTTCCTACGCGAACATCCGCCCCATCGTTCGGTTCTGGGCGTGCGGCCTTGCCCACACGTCCACGGCGGCAGCGTGTACAGCCGCTCTTGGATAGCACGGATCGAGCATCAACTGGGACAGCCGGGTAGAACTTGGAGAACAGACGTCGGTCCACACAGGCAATAGTAGACCCTACCTCAGCAAGAGTGTTATGGTGTTGTGTCGATATCTGGCCCCGACTAGGATAGGACGAGAGCCGGAAAATTTATAGATTGCCAGGGCGGGGCAAGGCCAAACTGCTGGCCCTGTCCGATCGGGCGCGCCAGAGCACGTATGAGTCAAAATGGGGGTGGCTTGAGGTAACCCGGCGACGCTCGCCGCCCAAGGCCCTCCGATAGGCATGGGAGATTGCTTCGCGATAGTCAATGACGGGCTAACTGATGCGACGGTGTTATCTGGCTGCATGGCACTAAGAGAACGGCTGCAAGTGGAGCCTGCGCCTCTCGCACCCAGTAGGGATCACAAACCAGACAACCTCCGATATTGCCGGGGCCGGCTTCGCTGTCCCGCCAAAGCTGGCTGCCAGAGTGCCCTCATCGCTCCAGCTGGGGTTGCCCTGGTCCAAGCAGTGGGCCATTTGCTTCGGTGCTGAGACTCCCTGGGCTAGGCTCCTCATCCGCCACATTAACGCGCGCCGGACACTGTCACGCATGAACGCGCACTACCTCCTGCGGGGGAGCTTGGCGCCATGAGGAGCCATTCGGGAGAAATCGGCGGCGCCTTCCATGCACGGCGCCCAGTCACGGGGAACTGCAGAAGACCCGGCGTAGTCGTCGTCGCACTGAAACTGACGGTCCCCAGTTTGACGACTTGGGGTCATCTCGTCCCAAAGGGCTCCTCGCAGCGGTCGTCTGCGCCCTTTCGACGACCTCGCCATCAATTGCCCCTAGGGAATAAATGGACGCCCCGGCCAACATCTCGAAGGCTCGGACGAGTGTCTGCCCTAGGTGATGGGGTCACCCGGCTGGCGGTCGCTAGGGTAACCGCCGCCCCCGTTGGCCGCCCGGCGGTGGTGGGGGTGCCGACCCTCCTGCCCGGAGGGCGGCGCCCCGGCCGACGCCGCGCAGACACTGGCAGCGCGGGGGGGCGGGAGGTCCACGGAGAGGCGACGCCAGGCACACGACACGGGCTGATAGGGCGGGGCGCGGACGCCAACCTGCTTCCACAGTCCCTCGAGGCTACCTGGCGGGGAATGCCAGGGCCGGGCGCCTGCGGCGCAGTCCGGCTGCGGGGCCAATCCGGCGCCGAGGCCGCTAGTGTCGCGGACCGCGGCGGGCACCGCCGGGAGGCACGCGGGGCGCGTGCGCCCCGGCAGCCGCCCAGGAGCCCCTGCGCGGACACGGCGGGCGGCCGCAGTCCGAGCTGCAGCCCGGGCTGGAGGGGCCCGCCCTCTCCGCGCCGAGGGGGCGGTCTGGTGTGGCGGCCGGGCAGGCCGCGTGGGGGGTGCGGCACACCATGGGCCCTGGCCAAGGCCGCCCCGCGCCCGGGGCGCCGGTCGAGGGACCCGCCGCGGCTCCGCAGCGCCCTCCTCAGCGGTACGCGGCCGCCGGCGGCCCCCCGGTGGTAGTGCACCCCACACGGACGGGGCGGTAATCTGGGGCCGAGCTGCCGTCTTGTCCCCTGCCGTCCTGGCCCGGGGTCCGGGGGCTTGACGCCCCGGCGGCGCCCCTAGGGCGCCCGCGCCCCCGCGCATGCCCGCGCGGCCAGCCCCCCCGGGGGGAGTTGCGGGTGGCGCCCGGGTCAGGCCCCACCCGGCGGAAGCGGCCCTCCACCCGGGGGCTAGTCTGGGCGTGGGCAGAGGGCCCCCCGCGGGCGAGCGCCGGGTGGCAGCCGCCCTCGTGCCCTGCGCGCCGGTGCGCGGGACGGCGGTGTCGCGGGGCGGCTGGCCCCCTGGGGTGGCCGGCTCGGGGCAGGGGGGACCGGCGGCCGTGTGATGGTCCCGAACGCCACCGCGGGGGCCCCCAGC     
B       AAAAAACATTTTAGTTATTAGACTTATCGTGTTTTCATAAATATTATTTTTAAGCCAAGTGCAAGTACTGATTTAGTACACTTATATTCTTTGAAACTTATTGATCTGAATGGTTTTAAAATTAGACTGGATATGGTTTATTCAAAAATAGTAATTTTATTAGGTCTATCTTTAATCAGAATTACTAAGTTTGATAATTAAATATATAAAAATTAGTATACAAATGGTTACAATATATTATATGAGGCGTTTTAAAATTTTGACTATGAAATAAAAAAATTATATATAATAAGTAAAATTCATTAACGGACGACTGATAAAAGTGAACTTAGAAGTCTAAAACGAAATGTACTTAAGGTATACACAGTAAAGTTGAATTGAAATAAAATAATTTTACAAAAATAATAAATTATAACATATTTTACAGAATTTATTAGCTCGAGTATTCGGTAAGATATGTCTAATCATGATAAAACTGTCGTAAAATTAAGTAAACTATATTTAAGATGTATATATAGATCCAATAAATGGCGATATTTTCTGCCATATTTATACCCAATAATACTAAGATTGACAGAGTAATTTTGCTATTGTATTTTATTATAAATTAAAAAAATATCTTAGATACCTACATTAAACATAAACAATTGAAGTAATATAGCATATTTTGGGGCACGAAAAATATTTATATTCATATAGTGTAAAAGGATATAAAAATATTTTAATGAAATTGATAAAACTTAATATAAATAAATTTCATTATATAGATAATAATATACATTTGTGTAATATTATTCGAATATAGATTACACCTTTTATTTTCGGGCAAAAAAATAATATAACTAAATTAACATTTAAATGTATAAACTATCACATTTTAGATTCCTATAATCATTATTGACTAAAATTTAATAAATATTATTTAGGTAAATCTAATGTTCAAGTCTATTCCTTTGTATTTACCATATAAAAACTTCTCGAGTCTGGCTGCAGCTAATATTGGGCGAAATATTAAATCTAACATTCAGCGATACTAGGTAGTTTTAGTCATAGTAGCTCAAGATGCACTCCGCGATACGAACTAAAAAGCTTGATACCCGTTATGTTTGGTCGTCCAACTTCGATAATACTAGCGCCGCTTGTATAAATCCGTGTCCAATACCTGGCGCAAACGATGAGCACAGACTTTGCTGCGTTAAACTGTTAAGGACATATTATAACATACCCATACTACCCCTGAGTTGATGGTATAGCCCACGCCTTCATCGAGTTACGGACTTGATGATAAAAACTATGTATCTAGAATGATTGTCCACTTCTATTAGTTACTTAGGAATTCTCTGATTGAGATGGTGAAGGATGGGTACTAGGGTGACTAGTTTTGTGTGTTGTATCGCACAAGCCACTTATGTAGGGTAGCATCTGGAAATTTGCTAGAATGCGCGGCTTATAATTTATTGGCCTATTATGATCTAATTACCGTGTTAACATTTTCTCCCCTCGCATTAAACACCCAGAGTATTTCTATCTCACTAGTTACATACGATATCGGATGATATAAAACATTCCAGGCGCTGTAGCTTATAAATACTCTGCGTGGTGTATTTGAACAACTTGCGCTGGCAAAGTCGAATCACCTCACGCGTGCCGTCGAACCACGGTCGATCAGCCTGATTTTTGTTAAGTACTGTATCAAAATACTTGCAGTGTTTGGAGTTGACCCATGTATGCAACTGTTGAACAATAGATCAATACAACTTAAATTCACACTAAACTATACATGTTTTCGGTAACAAAACATACGCATTGTGATGTTTTTAACTCTTATAGAAGTACTCTTTGAAACTCTGCTTTGATACTCTTCCGTGGACAGACCGGTCTCTAAAATATATAACTACCACTGCTCAGCTAGAAAATGGGATTCTTACATCTTGTTCCCAATTTAATGGTGACCGAGGCCTAGATCATCTCTGTTCAAATGCTGAGCTACTTTATTTCCTTCGCGAACAGCCGCCCCACCGTTCTGTTCTGGGAGTGCGGCCTTTCCCACACGGCCACAGGGGCAGCGTATAGAGCCGCTCCTGGATAACACGGATCCCGCGTCAACTGGGACAGCCGGGTAGAACTTGGACGACAGACGTCGCTCCACGGAAGCAGTAGTGGACCCTACCTCAGAAAGAGTGTTTCGGTGTTGTGTCGACATCTGGCCCCGACTAGGATAGGACGGGAGCCGGAAAATTTGTAGCTTGCCATGGCGAGACTAACCCAAAGTGCTGACCCGATCCGATCGGCCGCGCCGGAACACGTATGAGTCAAACTGCGGGTGGTTTGAGGCCATCCGGGCACGCTCGCCGCCTAGTGCCCTCCATTAGGCAGGGGAGATTGCTTCTCCTTAGTCAATGACAGGATAAATGACGAGACGGAGTTATCCGGCTGCATGGAACTAAGAGAACGGATGCAAGTGGAGCCGTCGCTTCCCGCTCCCAGTAGGCATCACAACCCCGACAACCGGCGATGTTGACGGGGCCGGCTTCGCTGACCCGCAAAAAATAGGTGCCAGAGTGCCCACATCGCTCCAACTGAGGCTGCTCTGGTCCAAGCGGTGGTCCTTTTGCTCCGGGGCTCAGCCTCCCTGCGCCAGGTTCCGCATCCGCCCCATTAACGCGCGCCGGACGATGGCACGCATGAACGCGGACCACGTCCTGCGGGGCTGCTTAGTGCCATGAGGACCCAGTTGGGAGGATTCTGCGGCGGCCTACATGCCCGGCGCCCAGTCACGGGGAACTGCTGAAGACCCGACGTAGTCGTCGTCGCACTCAAACCGAAGGTCCCCAGTTTGACAACTTGGTGCCGTCGCATTACAAAGGGCTCCTCGCAGCGGTCGTCTGCGCGCTTTCGACGACATCGCCATGAATTGCATCTAGGGAATAAATGGATGCTCCGGCCAACATCTCGAAGGCTCGGACGTTTGCCTGCCCTAGGTGATGGGGCCGCCCGGCAGGCGGTCGCTAGGGTTACCCCGGCCCCCGTTCGCCGCCCGGCCCTGGCGGGGGTGCCCACCCTCCTGCGCGGCGGGCGTCGGCGCGGCCGAGGCGGCGCATGCACTGGCAGCGCGGGGGGGCGGGGGGTCCAAGGGGAGGCGAGGCCCGGCCCATGACACGGGCGGATAGGGCGGTGCGCGGTCGCCAACCTGCTTCCACAGTCCCTCGAGGGGACCTGGCGGGGAATGCCAGGGTCAGGCGCCTTCGGCGCAGCCGTGATGCGGGGCCAATCCGGCGCCGAGACGACTAGTGGCGCGGACGGCGGCGGGCACCGCCGGCAGGCACGCGAGGCCGATGCGGCGGGGCAGCCGCCCAGGATGCCTTGCGCGGACGCGCGGGGCGGCCCCGGTCCGAGGTCCAGCCCGGGCTGGAGGGGCCGGCCCTCGCCCCGCCGAGGGTGCGGTCTGGTGTGGCGGGCGGGCAGGCCGCGTGGTCCGTGCGGCACACCATGGGCGCGGGCCTAGGCCCCCGCGCGCCCGGGGGGCCCGTCGAGGGCCCCGCCGACGCGCCGCGGCGCGCTCCTCAGCGGTACGGGGCCGCCCGCGGCGGCCCGGCCTCAGTGGAGCCCACACCGACGGGGCGGTAATCGGGGGCCCAGCTGCCGTCTTGTCGCCTGGCGTCCTCGCCCGGGGTCCGGGGGCTTGGCGCCCCGGGGGCGCCCCTAGGGCGCCCGCGTCCCCCCGCATGCCCGCGCGTCCGGACCGCCGGGGGGGAGTTGGCGCTGGCCCCCGGGTCAGGCCCCCGCTCGCGGAAGCGCCCCCCCACCCGGGGGCTGGGCTGGGCGTGGGCAGCGGGCCCGCCTCGGGCGAGCGCCGGGTGCTACCTGCCCTGGCGACCGGCGCGCCGGTGCGCGGGACGCCCGTGTCGCGCGGCGGCTGGCCCCCTGGGGTGTGCGCCTCGGGCCAAGGGGGACCGGCGGCCCTGTGGGAGCCCCGAACGCCACAGCGGGGGCCCCCAGC     
A       AAAAAACATATTAGTTATTAGACTTTTCGATTATTTATAAATATTATTTTTTTGCCAAGTGCAAGAATTAAATTGGTACACATATATTCTTTGAATATTATTGATCAGTATGATTTTAAAATTAGACTGGATATGTTTTATTCAACAATAGTCATTTTATGAAATCTATCTTTAATTAAAATATCTAATATTGATAATGAAATATATAAAACTTAGTATACATTTGTTTACATCATATGATATGAGCCGTTTTAAGATTTTGACTATGAAATAAAAAAATCATATATAATGCGTAAAATTTAATAACGGAGGACTTATAAAGGTGAACTTAGACGTCTTAAACGAAATGTAGTTAAGGTCTACACAGTAAATTTAAATTAAAGTAAAATGATTTAACAAAATAAATAATTTATAACTTTTTTTACAAAATGCATAACCTGGAGTATTCGGTTAGATAAGTCTATTCATGATAAAACTGTCGTAAAATTAAGTAAACTATATTTAAGATTTATATTTAGACCCATTTATAGGCGATATTAACTGCCATAATTATACTCAATAATACTACGATGCACAGAGTCATTTTGCTATTGTATTTTATTAAAAATTTAAAATATATCTTTTATACCTACATTATACATATACCATTGAAGTAATATAGCATCTTTTGGGGCACGAAAAATATTTATTTTCATATAGATTATTAGGATAAAACAATATTATAATTAAATTGATTAAATTGCAAATAAGTTAAATTTCGTATGTAAATAATAATATACCTTTGTGTAATATTATTCGAATTTAAATTTCACATTTTATTTGCGGGCAAAAAAATAATAAAACTAAATCAACAAATAAAAGTATATTATATCACATTTTAAATTCCTAAATTCATTATTAACTTAAATTTAATAAATCATATTTAGGAAAATCTAATGTTCACGTCTGTTCCTTTGTATTTACCATATAAAAACTACTCGTGACTGGCTGCAGCTAATATTGGACGCAATATTAAATCTAACATTCAGCGATACTAGGGAGCCCCAGTCATAGTAGCTCAAGATGTACTCCGAGATACGCACGAAAGAGCTTGATATCCGCTATGTTTGATCGTCCAATTTCGATATTACTTGCTCATCTTGTATATATCCGTGTCCAATACCTGGCGAAAACGATAAGCACAGACTTTGCTCCATTAATCTGTTATGGACAAATTATAAAATAGCCATACTACCTGTCGGTTGATGGCATAGCCCACGCATTAATCGCGTTTCGTACTTGATGGTAGAAACTCTCTATCTAGCATGAATGTTCACTTCTATTAGTTACTTAGCAGATCTCTGATTGACATGGTGAAGGATAGGTACGAGGGTGACTAGTTTTCTCTGTTGTAACGCACAAGCTACTTAAGAAGGGTAGCATCTGGTAATTTGCCAGTATGCGCAGCTTGTAACCTATTGGTCTATTATGACCTTATTACCGTATAAAAATTGTCTCCCATCGCATTAAACACCAAGAGTATTACCATCTCACCAGATACATCCGATATCGAAAAATATAAAACATTCGAGACGCTGTAACTTCTAAATACTCTGCGTAGTATAGTTGATAAACTTACGCTGGCAACTTCAAAACACCTCACGCATTCCGCCGAACCACACTCGATCAGCCTGATTTTTGTTAAAAACGGTATAAAAATTCTAGTAGTGTTTGGAGAAGAGCCATGTATTCAATAATTGAACAATAGATGACTACTGCTTAAATTCACACATTGCTATACATGTTTTAGTTGACAAAACAGACGCATTTTGATGATTTTAAATCTTTTAGAAGTACTCTTGGAAACTCTGCTGTGAAACTCTGCCGTGCACAGATTGGTCTTTAAAATCTAGATCAACGACTGCTCAGCTAGAAAATGAGATTCTTACTTCTTGATCCCAATTTAATGGTGATCGAGGCCTAGACCATCTCTGGCTAAATACTAATCTACTTAAATTCCAACGCGAACAGCAGCGCCATCGTTCGGTTCTGGGAGTGCGGCCATACACACACGTCCACGGGGGCAGCGTATAGAGCCGTCCTTGGATAGCACGGATCAAGCGTCAACTGGGACAGCCGGGTAGAACTGGGAGTACAGACGTCTCTCCACGCAGGAAATAGTCGACCCTACCTCAGAAAGACAGTTATGGTGTTGTGTCCACTTCTGGCCCCGACTAGGATAGGACGCGGGCATGAAAATTTCTACATTTCCACGACGGGGCATAGCCAAACTTCTGTCCCGATCCCATCGGCCCCGCCAGCGCACGTATGAGTCAAAATTGGGGTGGCTTGAGGCCATCCGGTGACGCTCGCCGCATAGAGCCCTCCGTTAGGCTCGGGAGAGTGCTTCGCCATAGCCAATGACAGAATAATTGACGAGACAGCGTTATCTGGCTGCATTGCACTAAGAGAACGGATGCAAGTGGAGCCGGCGCTTCGCGCACCCAGTAGGCATCACAAACCGGACAAGCGTAGATGTTCCCGGGGCCGGCTTCGATGTCGCGCCAAACCTGGCTGCCAGAGTGCGCGCATCGCTCCAGCTGAGCCTGCCCTCGTCCAAGCGGTGGGCCTTTTGCTTCGCTGCTGAGACTCCCTGAGCTAGGGTGCGCCTCCGCCACATTAACGCGCGCCGGGCCATGTCACGCATGAACGCGCACTACGTCCCGCGGGGCTGCATAGTGCCATGAGGAACCATTTGAGAGAAATAGGCGGCGGCCTCCATGCACGGCGCCCAGTCACGGGGACCCGCTGAAGACCCGACGTAGTCCTCGTCGCACTGAAACGGAACGTCCCCAGTTTGACAACTTGGGGTCATCGCATGACAAAGAGCTCCTCCCAGCGGTCGTCTGCGCGCTTTCGGCGACCTCGCCAATAATTGCACCTAGCGAATAAATGGATGCCCCGGCCACCATCTCGAAGGGTCGGACGATTGCCTGCCCTAGGTGATGGGGTCACCAGGCTGGCGGTAGCTAGGGTAACCTCGGCCCCCGTTCGCCGCCGGGCGCTGGCGGGCGTGCCCACCCTCTTGCCCGGAGGGCGTCGCCGCGGCCGACGCGGCGCATTCACTGGCCGCGCGGGGGGGCGCGAGGTCCACGGCGAGGCCACGCCCGGCCTACGACACGGGCGTAGAGGGCGGTGCGACGCCGCCAACCTGCTTCCACAGTCCCTCGAGGCGACCTGGCGGGGAGTGCCAGGGGCACGCGCCTGCGGCGCCCGCGTGCTGCGCGGCCAATCCGGCGCCGAGACCGCTAGTGTCGCGGACCGCCGCGGGCACCGACGGGAGGCGCGCGCGGCCGCTGCGGCCGAGCAGCCGCCCAGGCGGCCCTGCGCGGACACGCCGGGCGGCCGCCCTCCGAGCTGCAGCCCGGGCTGGAGGGGCCGGCCCTCTCCCCGCCGAGGGGGCGGGCTGGTGTGGCGGCCGGGCAGGCCGCGCGGACGGTGCGGCACACCAAGGGCCCGGGGCCAGGCCCCCGCGCGCCCGGGGCCCCGGTCGAGCGGCCCGCCGCGGTGCCGGAACGCGCTCCGCAGCGGTGCGCGGGCGCCGGCGGCGCCCCGGTCTAAGTGGAGCCGACACGGACGGGGCGGTAATCGGGGGCCCAGCTGCCGTCTTGTCGCCTGCCGTTCTTGCTCGGGCTCCGGGGGCTTGGCGCCCCCGCGGCGCCCCTAGGGCGCCGCCGCCCCCGCGCCTGCCCGCGCGTCCGGCCCCCCCGGGGGGAGTTGCGGCTGGCCCCCGGGTCCGGCCCCAGCTCGCGGAAGCGCCCCGCCACCCGGGGGCCGGTCCCGGCGTCGACACAGGGCCCGCCGCGGGCGAGTGCCGGGTGGCAGCTGCCCTGGCGCCCGGCGCGCCAGTGCGCGGGACGCTGGTGTCGGGGGGCGGCTGGCCCCCTCGGGTGGGCGGGTCCGCCCAGGGGGGATCGGCGGCCGTGAGGTGGTCCCGAGCGCCACGGCGGGGGCCCCCAGC     
