# Supplementary material for: A simple method for data partitioning based on relative evolutionary rates
Source: PeerJ. 2018 Aug 28;6:e5498. doi: 10.7717/peerj.5498 (PMC6118207; doi:10.7717/peerj.5498)
Supplement: Data S1 — The datasets are provided in the PHYLIP format. [file peerj-06-5498-s002.zip › DataS2/AS5-7.phy]

17  4000
out     GATTCTTTATATTATTCGAAAATATTCATTATAAAATTATATTAGTTAATTTTGTAGGCATTTAATAGATGTTATTCATTTGTATATTTTAGTTTTGATCTGCTTATGACATAACATTATAGTACACCTTTAATATTGAAATAATTTAATTTTAAAGACACGCAAATCTAAAATGATATATAGCAAAATTATGTATTTAAACCAAATCATAATATAAGTCTATATTTGATTCAAGAATTCCACTTTTAATGCCGAACTATAGATAATAAACAACAATAATAGAAATACATTCAATTAATTTTGTTAATTATCTTATTTTATTGAAAACAAAAGTGAAATAATTTTCCATATAAGTTTTTAATTATTTACAATGTTATTTTAATTTCATTTTTAAAAATTATAACAATTAATTCTTTATTTTAAGATAACCGTAATATATAAACTGGTCTCATTCTTAAAACTTTATTAAAGAAAATTTAAATGTTATATATATTATTAAATATAAATTAACAGAAAAACGTGCATTATAATATATTCACCTTAACTTTTAGTTAAATTAATTTATCTTAAATAGTAGCGTTTGAAGAAAGTCTGATTCTTGTTATTGATAACCTTGAAGGTCTTAAATATATGTTTTTTCATAATGTCTGAACAAACCAAATTGAAATCTTTTTACAATTTACGTCCTTTTTCATAATATTTTTTCTCAAAACATATATTATAGTGGACTTTTTTATTATTATTAATATAATAAAAGTTGCATTGTAAGAATTAATGAGTAAGTATAATAATAAAAGTAACTATATCGTAGGTTTTTGAATAAGAAGTACTTTTAATATGAAATACCAAAGATGAATGATATTGCATAAATTATAAAATATCTAATACATAAAAACTCGGATTATCTTTTTAATCTAGAATAATTCTTGAAGTTGTTATTAAAAGTATGATATATGATTTTATATTGAATACTTAAAAGTCTTAGTGACTCAATATTGAACCAAAAAAACTAAGATACATAAAGTAGGCTGTCAAATGTTATAAATGCCTATAGCTCTGAATAATAGTTGGAATTTATTAAATCCACCGGTAAAGAATCGATTTAGGAACGACTATAGTAATTGGCCAAACATCTCAATTCTTGTTCAGCTGGGCTGTGATAATGTTGCAACCCTCTATAACTAAATTCGTCGGTTGGAATGTCATTCGTGACGTAATCATAGTTTTTAGAGGAAACAGTCGTTGATATATTCAATCGACGTAGTTTGTTTAGGAGCCAGAACAGATTAAAAGGGTTACATGTTCCGCATTCACGAATTCTCATTGCATTCATATCTAAACCGTAATACAGGTGGTACTGGTTATAGCGCTCAAACATATTATTTCTCTCTATAAACTGTTAAAAAATGGGTGAGATCAATTGTCTGTTATATTGTAAAAAGTCAGTTTTAGTGAGCTGAGAACGCGATCCAAGACTTCGAAAATACTGTATTACTACGTAGAGGGTTACACTCTTAAGAAAATCTCACACAAAGGAGTAGGTAAACAACTGCGGCGCAGTGAACTCGAAAGCGGAATCTCTGGCTTAACACCTTAACTAGGGTAAGTAATATAGTACCTTAGTGCCGTTAGGTCAGAGTAATGTTGTTCTAAGTCGCTTGTCTCTTAGAACTTGATGCCGAAAAATGATTTTAATCTCAACATAACTACATATCCGTGTAGGCTTGAATAGAACATATAAGCATTAATTACCCAAGGGTCTAGTATCAGATTCATACTCACGACTGATTACTCGAATGCAATGGAGCCGATGTTTCTTTTTCACCACAATTAATTTCGATTGGGCTTCTTGATAATAAAGAAGGTAATAGAATGTAACCGTGCTTAAACCTGACACACAACAACGGTGCCTCATAATGTAAATACTTTAGTGGTTGCCGGCGAGCTGCTAAATTGGTTTTCGTTAATTGGTACTAAACATATACCTAAGATTGCACTAGATAGCAAGCTGGCATCATCCAGACCGCTTGAAAATTTTTAGGAGTCCCAGATTGCTGTGTATCCACTGATTACCGCCAGTGGTACCCCAACTCGCGTGTCATACGCCCCTAAGACACGCGCTTAGTTCGCCCCTCGACAGGTCGCCACAGCCCTTGTCGGGCGCGCGGACCAGCGGGGCCCCCTTCACGCCATCGGAGCGCCGCATTTGGGCACCACGATGCCGTTTAGGCCTGCACCACGAATTGTCTCGCGCAGGGAAAGTCGCTGCCTTCACCGTAGTGAGTAAGCGCTGCATCGGTTACCGCCTCGCATCCCCGTACACCATCCGTCTCTTGGGTCAGGTTCCCGGACACGGCAGCGGTCGGCGCATGGTTGCACAGGAGGGAGGCGCGTCTTGACCGGAGCAGCCGTCCCTCGCGGCACCGGCGGGCAAAGTGTCGTGATAAGGTATATTACTGCGCAACATGTTGGAAAGCCCTAGACCGGCCAGATCCCGCTATGGCGAGGGTGCTAGATAGCACGCTTCCAAAGGAGCCTCTCCTGGGGGATTTTGAGAGGTTTCAGGTGCCTCCCACGGCAGCGGATTGCAAGGTAAAGCCCCCGAGCGGCACCAGTACCACACCACTCCGATTTTGATTAGGGGCACGACCAGATTACGTGGATTCACCCCCATCGCTAAGACTCCGCGCGGTTATGTACGACACTGAAACGCTTAACTCACCGACCTCACCCGAGTTCACGAATTAAAATGATCGTAATGTCATCGTATACCTTGAACCTACGTAACAAACGGTCCGCTCGGGGCCCACGCGCTGACCCGCTACAGCGTCGCCGCTAGGACTCTCAAGGACACCTGAACTGGACGCAACCTGCCCCCAAACTGCCTCTGGCTCCCCTCGTGACGAAGATGTAGCAGTGGCTTCGTACAGGCAGTCGGCGGTGTCCAGGCGCCATTTGGTAGCGGATTGGCGCCCCTCCCCGTCGGGGTGGTACAACCTCGCGCCCTTGGGAGCGATAGTTGGACGGCCCAGCGGAGGGCCAGGGGGCCCCAGTCGGCCCTGGCTATCCCGGGGGCGGGGCTGGCGCGCCCGCCCGAGCGGCCGGGGGGCCAGCGAAGCGGTCGCCTGCGCATTTGCCAGGGTTCTGGGGGGCCGCGTCGTCTGCGTCACTCCGCCGGCCCGGCCGCTGCAGGCTACGCCAGGGAGGCGCAACACGCGGCGCGCGCCCACCTCGGGCGTCTCTGCGAGACAGGTCAGCGCAGCGCAGGCGCGAGACCCGTGCAGCGCCCGGGGCCGTTGCGGCGCACCGCCCGCCTACATCACGGCAGGGTCCACGTCCCGGCACGCGAGGTCTTGCAAGGCCCCTTCCCCGTGGGCAGGTTGACCACGGGAGCCGGCCGCCCGCGCACTGGACGTAGGAGGCCGACGGCCCCGAGGCGTGGCCTGCGGCCTGCATGTATTGGGACGCCCGGATGCCCTGAGCGGGCGTCGGCCCCCTCCCGTGCCCCCGACGATGGCCCACGGGCCCTGGGCCTGCGACGGGCGGAGCGGGAGAGTCTGCGAGTCTTCGACCGGGCCTGGGAATCCGTGGCTAGCGCCGGGCCCGGCCCCCGCCGGCACAGGGGACCCCGGCGGTCCCGCTGCTGGGCCGCGTCACCTCTGTGCCGCGCGCTCTCCCCCGCCGGGGCGTCCGCGTGCGCACCGCGCTCGCGGCTGCTGCCGCCGCCCGGGGGGTCTTCCCGGGGGCGTCTTCTAGGCGGCCGCGCCCGCCGCCCCGCCTGCTGCCAGTCCCCCGGCCGCGCGCTGGACGAAGCGCCGGTCGGGCGCCCGGACCGTTAGCGCCCACCACGCCCCGGCCACCCGGCCGGTGGCGCCCATGACGCACAGCGGGGCGCGCGAGCGCGGATCGGCCGGGGTGCGGGGCCTCGGTGCGGGGGGCGCCTGGGCGCAGCTCTGCACCGCGGACCGCGCACCCCCGGGGACCTTACGGATCCCGGGTG     
P       GTTTCTAGATATAAGTCAAAAATATTCATTATAAAATTATAATATTTAATTTTATAGGTATTTAATAGATGTTATTCATTAGTATATATTAGTTATGATCTACTTTTGAGATAACATTATAGTATACCTATAAAATTGATATATCTTAGTTGGAAAGAATATCTTATCTAAAACGTTTTATAGAAAAATTATGTATTTATACCAAATCATAATATAAACCTAAATTTGATTAAAGAAATCCACTTTTATTACGAAACTATAGATAATGATCATCAATAAAAGAATTACACTCAATTACTTTTGTTAATTATCTTATTTAATTGAAGACAAAAGTGAAATAATTTTCATTATAATTTTTAAATTATTTACAACGTTATTTTAAATTCAAGTTTAAAAATTATAACAATTAAATTTTTATTTTAAGAAAACTGTTATATATAAACTAAAATCAATCTCAAAAGTTAATTAAAAAAAATTTAACAGTTAAATATATTGTTAAATATAAATTAACAGAATAACGTAAATTATAATATATTCCCCTTAACATTTATTTAAATTAATTTATATTTAATTGTCCCTTTTGAATATAGTCAGCTTCTTGTTATTGATAACGTTGAAGGTCTTAAATATATAATTTTTCATAATGTCTGAATCAATCAAATATACATCTTTTTATAAGTTACGTCTTTTTTCATAATATTTATACCCAACACATTTGTTAAAGAGGACTTTATTATTATTATCAATATATTAAAATTTAAATTGTAATAAATAATGATTATTTATAATAATTAAAGTACCTAAATCATGGGTTGTTGAATAAGATGTACTTTTTATATCAATTACCAAAGAAGAAGGATATTGCTTACATTATAAAATATCTATTTCCTAAAAACTCGGATTATATTATTAATCTAGAATAAATCTTGAAGTGGTTTTTAAAAGTATAATTAATGATTGTATATTGAATACTTAAAACTCTTGGTGATTCAATTTTGAACCAAAAAGACAAAGAAGCATAAAGTCCACTGTCCAATGTTATAATTGCCTATAGCTCTAAATAATAGTTGGAATTTATTAAATCCACGGTTAAAAAATCGTTTTAGGAAGGAGTATAGTAATTTACCCAACTTCTCAAATTTTGTCCAGCTGGGGTGTGATTATGTTGCAACACTTTATAACTAAATTCGTCGATAGAAATATCATTCGTGTCGTAATCAAAGTTTTTCGAGGAAACAGTCGTTGATTTACTCAATCGACGTAGTTTGTTTAGGATCCTGATCAGATTAAAAGGGTTACATGTTCCTAAGTAACGAATTCGCATGGCATTCCTGTCTCAACCATAATACAGCTGGTAGTGGTTAAAGCGCTCACACAAATTAATTCTCTCTACAAAAGCTTAAAAAATGTGTTACATCATTTGTATGTTGCATTGTAAAAAGTACGTTGGAGTGAGCTGCGAAGGCGATCCAAGACATCTAAACCCCTGAATTACTACATAAAGGGTGACACTCTTAAAAAAATCTCACACAAAGGGGTAGGTAAACGTCTGCGGCGCAGAGAACCCGAAAGGGGAATCTCTGGCTTAACACCTTAACTAGGCTAAGTAATATAGTACCTTAGTGACGTTAGGTCATAGTAAGGTTATTCTAAGAAGCTTGTTTCTTAGATCTTACTGACGAAAAATAATTTTAATCTCAACATAAGTACATATACGTGTAGTCGTAAATAGAACATATAAGCATTGTTTACCCAAGGTTCTGGTATCAAATTCCAACGAACGACTGATTCCTAGAATGCAATGGAGCTGATGTGTCTTTTCCTCCACAATTAATTCCGAGTGGGCGTCGTAATCATAAAGAAGGTAATAGAATGTAACCGTGATCAAAACTGACACGCAACAGCGGTGTCTCTTTATGTCAATACTTTCTTTGTTTCCGGCTAGCTCCCAAATTCGTTTTCGTTAATTGGTGCTAAACAGATACTTGAGATTGGACTAGATAGCATGCTGGCATCGTCCAGACAGCTTGAAAATTTTAGGGAGTCCCAGATTCCTGTGTATCCACTGCGTGCCGCCGGTGGTAGCCCGCCTCGCGTGTCGTACTCCCCTCAGACTCACACGTACTCCGCCCCTCGACAGGTCGCCACAGCCCTTGCGGGGCGCGCGCACCAGGGGGGCACCCTTCACGCCATTGTAGCGCCGCTTTTGGGGACCACGATGGCGTGTAGGCATCCATGAGAAATTGCCTTGCGCAGGGAAAGACGCTGCCTCCGCCGTAGTGAGTAAGCGCTGCATCGGGTAACGGGTCGCATCCCCGCACACAATCCGTCTCTTGGGTCAGGTTCCCGGACACAGCAGCGGTCGGCGCATTGTTGTACGGCTGGGAGGCGCGTTGTGACGGGAGCAGCCTCCTCCCGCTGCCACGTAGACCCACGTGTCGTGTCAACGTATATTACTGTCCACCGTGTTGGAAAGCCCTAGACCGGCCAGATCCCGCTATTGCGAGGATGCGAGGTCGCACGCTTGCAAAGGAACCTCACCTGGGGGACTGAGAAAGGACTCATGTGCCTCCTACGGCAGCGGATTGTGTGGTAAAGCCCCCGAGAGGCGCCAGCGACCCACCACTCCGATTTTGATTATGGGCTCGACCAGACTACGTGGATTCAGCCCTATCACTAAGACTCCGATAGGTGATGTACTAGACGTAAACCCTTAAGTCACGGACCTCACCGGCTTTCACGAGTTGAAATGATTGTAAGGTCATCGGATGCCTTGAACTCACTTCACAAACTGTCCGCTCGTGGCCCACGCGCCGACATGCTACAGCGCGGCCCCTAGGATTCTCAAGGAAACCTGAACTGGACCCAACCTGCCCCGGAATTGCCTCTGTCTACCTTCGTGACGAAGACGTAGCCGTGACTTCGTATAGGCAGTGGGTGTTATGAAGGCGACATGGGATTGGGGATTGTCGCCCCTTCCGGTCAGGGTGATACGACCTCGCGCCGTTGGGAACGATACTTCGACGGCCCAGCGGAGGGCCCGGGGGCCCCAGCCGGCCCTGGCTATCGTGGGAGGGGGCCTGTCGCCCCCCACCGAGCGGCCGGGGGCCCAGGGAAGCGGTCGCCTGGGCCGTTGCGCGGGTTGTGGGGCGCCCCGTCGTCTACGTCCCCCCGCCGGCCCCGCTGCTGCAGGCTATGTCAGGGAGGCGCAACCCGCCGCGCGCGGCCAGCACAGGCGTCTCTGGGGGGCAGGGGAGCTCAGTGCGGGCGGGAGACCCGTGAAGCGTCCGGGGCGGTTGCGTCGCCCCGCCCTCGTCCATGACGGCACGGGGCCGGCCCCGGGGCGCGAGGCCTTGCAAGGCCCCTTCACCGTCGGCAGGCGCGCCACGGGAGCGGGCCGCACGCGCACTGGACGTAGGGGGCCGACGGCCCCGAGGCGTCGGCTGCGGCCTGCAGCTATCCGGACCCCCGCGTGCCGTGACCGGGCGTCGGCCCCCTGCCGTGCCCCCCACCACGGCACGCGGGCCCTCGGCCTGCGACGGGCGGAGGGGCCGAGTCGGCCGGTCTTCGATCGTGCCCGCGAATGGGTGGGTAGCGCCGGGCCCGGCCCCCGCCGGCACCGGGGACCTCGGCGGTCCCGCTGCTGGGCCGCGTCCCCTCTGGGCCGCGCGCTCTCCCGTTCGGGGGGCTCCGCATGCGCACCGCGGTCGCGCTTGCTGCGGCCGCCGGCGGGGTCTTGCGGGGCGCGCCTTACAGGCGGCCGCGCCCCCCGACCCGCCTGCTGTCAGTCCCCCGGCCCCGCGCTGGACGGAGCGCGGCTCGGGCGCCCGGACCCGTGGCGCCCAGCACGCGGTGGCGACCCGGCCGGTGGGACCCATTACGCCCAGCGGGGCGCGCGGGCGCGGATCGTACGGGGCGCGGGGCCTCGGTCCGGGGGGGGCCTCGGCCCAGCTCTGCACCGCTGACCGCGCAGCCCCGGGGAGCTTGCGGATCCCGGGTG     
O       GAGTCTTGATATAATTCAAAAATATTCATTATAACATTATATTATTTAATATTTTAGGCATTTAATAGTTGTTATTTATTAGTATATTTTAGTTTTGATCTACTTATGACATAACAATATAGTAAACTTTTAAAATTGAGATAATTTAGTTAGAAAGACGCTCCTATCTGAAAAGAATTATGGAAAAATTATGTATTTAAACTAATTCATAATATAAGTCTATTTTTGATTAAAGAAATACACTTTTATTGCCAAACTATAGATAATGAACATCAAGAATAGAAATACATTCAAATTATTTTGTTATTTATCTTATTTAATTGAAAACAAAAGTGAAATTATTTTCTTTGTAAATTTTTAAATATTTACAACGTTTTTTTAATTTCATGTTTAAAAATTATAACAATTGATTTTATTTTTTAAGATAGCTGTAATATATTAACTTATCACATTCTCAAAACTTTACTAAAAAAAATTTATCTGTTATTTATATTGTTAAATATAAATTAACATAAAAACGTAAATTATAAAATATTCACCTTATCATTTCGTTAAATTAATTTATCTTTTATTGTACCATTTGAAAATAGTTAGCTTCTTGTTATTGATAACTTTGAAGGTCTTAAATGTATAATTTGTCAATATGACTGCACCAAGAAAATATACATCTTTTTATAATTTACGTCCATTTTCATAATATTTGTACACAACAAATTTATTAATGATGACTTATTTATTATTATCAATATATTAAAAGTTAAATTGTAACAAATAATGAGTATATATAATAATAAAAGTAACTAAATCTTGGGTTTTTGAATTAGAAGTACTATTTATATAAAATACCAAAGATGAATGATATTGCATAAATTATAAAATATCTACTACTTAAAAATTCGGATTATATTTTGAATCTAGTATAATTCTTGAAGTTGTAATTAAAAGTATTATATATGATTGTATATTGAATTCTTAAAACTTTTTGTGACTCAATTTTTAACCACAATGACAAAGATACATAAAGTCTGCTGTCAAATGTTATAATTGCCTATAGCTCAGAATAATAGTTGGAATTTATTAAATCCAGGGGTAAAGAATTAATTTAGGAAGGACTATAGTAATTTTCCAAACTTCTCAACTTTTGTCCAGCTGGGCTGTGATAATGTAGCAAAACTTTATAACTAAATTCGTCGGTAAAAATATCATTCGTGGCGTAATCATAGTTTATCGAGGATACAGTCGTTGATTTATTCAATCAACGTAGTTTGTTTAGTATCGTGACCAGATTAAAAGCGTTACACGTTCCTCGGTCACGAATTCTCATGGCATTCCTATCTCAACCATAATACAGCTGGTAGTGGTTAAAGCGCTCAAACATACTAATACTCTCTAAAAACGCTTAATAAATCGGTTATATCAATTGTATGTTACATTGTAAAAAGTCTGTTGTAGTAAGCTGAGAAGGCGATCCAAGACATCTAAACTCCCGTCTTACTACGTAGAGGGTCACACTCTTAACAAATTCTCACACTATGGGGTAGGTAAAGGCCTGCGTCGCAGTGAACCCGAAAGAGGTATCTCTGGCATAACACCTTAACTAGGCTAAGTAATATAGTACCTTAGTGACATTAGGTCATGGTAATGTTGTTCGAAGACGCTTATCTATTAGAACTTGCTGACGAAAAATGATGTTAATCTCAACATAAGTACATATACGTGTAGGCTTGAATAGTGGATATAAGCATTGTTTACCCAAGGGTCTAGTATCAAATTCCAACGAACGACTGATTTCTCGAATTCAATGGAGCTGATGTTTCTTTTCGACCACAATTAATTCCGATTTGGCGTCTTAATAATAAAGAACGTAATAGAACCTAACCGTGTTTGAAACTGGCACACAACAGCGGTGTCCCTTGATGTGAATACTTTTGTGGTTACCAGCCAGCTGCTTAAGTCGTTTTCGTTAATTGGTGCTAAACAGATACTCGAGATTGCATTAGATTGCATGGTGGCATCGTACAGACCTCTTGAACATTTTAGGGAGTGCCACATAGCTGTGTATCCGCTGCGTCCCGCCAGTGGTACCCCCACTCGCGTGTCGTACTGCCCTAAGACACGCCCTTAGTCCGCCCCTCGACAGGTAGCCACATCCGTTGTGGGACGCGCGGACCAGCGGGGCTCCCTTCACGCCATCGCAGCGCGGCTTTTGGGCGCCACGATCGCGTTTAGGCCTGCACCATACATTGTCTTGCGCACGGGAAGACGCTCCCTCCGCCGTAGTGAGTAAGCGCTGCATCGGGTAACGGCTCGCATGCCCGCACACCATCCGTCTCTTGGGTCACGTTCCCGGGCACGGCAGCGGTCGGAGCATCGTTGTACGGCTGGGAGGCGCGTGGTGACGGCAGCAGCCCCCTCGCGCGGCTCCGTCGGCCGACGTGTCGTGAGAAGGTATCTTACTGTGCAACGTGTTGGAAAGCCCTAGGCCGGCCAAATCCCGCTATTGCGGGGCTGCGAGATTGCACTCTGACAAAGCAGCCGCTGCTGGGGGTTTGTGATATGCCTCATGTGCCTCCTACGGCAGCGGATTGTTCAGTAAAGCGACCGAGCGGCCCCAGCACTACACCCCTCCGATTTTGACTTGGGGCGCGACCAGATTATGTGGATTCACCCCCATCGCTAAGACTCAGCCAGGTTATGTACCACACTGAAACCCTTAACTCCCCGACGTCACCCGAGTTCAGGACTTAAACTGATTGTAATGTCATCGCATGCCTTGAATGCACGTGACAAACGGTCCGCTCGGGGCCCACGCGCTGTCCTGCTACAGAGCGCCCCCTGGGACTCTCAAAGAAACCTGAACTGGACCCAAACTGCCCCGAAATTGCCTCTGTGTACCGTCGTGACGAGGAAGTAGCCGTGCCTTTGTAGAGCCAGAGGGCGGTGTCCAGGTGACTTTGGCTAGCGGATTGGCGCCCCTCCCGGTCCGGGTCATTCGACCTCGCGCCCTTGTGCACGATAGTTGGACGCCCCAGCGGAGGGCCCGCGGGCCCCAGTCGGCCCTGGCTATCGTGAGAGGGGGGCTGGCGCCCCCCCCTGCGCGGCCGGGGGGCCCGGGAAGCGGTCGCCTGGGCCTTTGCCCGGGCTCTGGGGGGCCGCGTCGTCGACGTCGCCCCGCCGGCCCGGCCGCTGCAGACAACGCCAGGGAGGGGGAACACGCGGCGCGCCCCCAGCCCAGGCGTCTCGGCGGGGCAGGGGAGCACAGAGCGGGCTGGAGACGCTTGGAGCGGCCGGGGCCGTTGCGTCGCCGCGCCGTCGTACATCACGGTACGGTCCCCGGGCCGGGGCGCGAGGCCTTGCAGGGCCACTTGCCCGTCGGGGGGGGGACCACGGGAGCGGGCCGCACGCGCACTGGACGTAGGGGGCTGACCGCGCCGAGGCGTCGCCTGCGGCCTGCACGTATCGGGACGCCCGGGGGGCGTGACCGGGCGTCGGCCCCCTCGCGTGCCCCCGACCAGGGCACGCGGGCCCGCGGCCTGCGAGGGGCGGAGGGGCCCAGTCTGCGTGTCTTGGACCGGGCATGCGAATCCGTGGCTAGCGCCGGGCCTGGCCCCCTCCGGCACCGGGGACCCCGGCGGTCCCGCTGCTGGGCCGCGTCCCCTCTCGGCCGCGCGCTCTCCCCGGCCGGGGCCTCCGCGTGCGCACCGGGGTCGCGCTTGCTTCGGCCGCCCGCGGGGTCTTCCGGGGCGCGCCTTCGAGGCGGCCGCGCCCAAGGCCCCGCCTGCTGTCAACCCCCCGTGCGCGCGCTGGCCGAATCGTGGGTCGGGCCCCCGGACCCTTGGCGCCCACCACGCCCGGGCGACCCGGCCGGTGGCGCCCATGCCGCACAGCGGGGCGCTCGAGCGCGGATCGTCGGGGGTGCGGGGCCTCGGTGCGGGGGGCGCCTGCGCCCAGCTCTGCACCGCAGACCGCGCAGCCGGGGGGACCTTGCGGATCCCGGGTG     
N       GAGTCTTGAAATAATTCTAAAATATTCATTATAAAATTATAATAATTAATTTTGTAGTCATTTAATAGATGTTATTAATTAATATATTTTAGTTTTGATCTACTTATGAAATAACATTATAGTAAACTTTTAAAATTGAAATAATATAATAATAAAGGTACTCCTATCTAAAATGAGTTATAGCAAAATTATGTATTTTAGTCAATTCATAATATAAGTCTATATTTGATTAAAGATTTCCACTTTTATTGCCAAACTATAGATACTGAAAATTAAAAATAGTAATAAAATCAATTAATTTTGATAATTATCTTAGTTAATTGAAAACAAAAGTGAGATAATTTTTATTATAATTTTTTCATTATTTACAATGTTATTTTAATTTCATGTTTAAAAATTATAACAATTAAATTTTTATTTTAAGAAAACTGTAATCTATTAACAGATCTCATTCTCAAAACTTTATTAAATAACATTTATTTGTTAGATAGATTGTTAAATATAAATTAACAGAAAAACGTTAATTATAATATATTCACCTTAACATTTTTTTAAATTAAATTAGCTTATATTGTATCTTTTGAAAACAGTCAGTTTCTTGTTAATGATAACTTTGAAGGTCTTAAATATATAATTTTTCATAATGACTGCACAAATCAATTATACATCTTTTTATATTTTACGAGTTTTTTCATAATATTTTTTCACAACGCATTTCTTAAAGAGGACTTATTTATTATTATTAATATATTAAAAGTAAAATTGTAATAAATAATGAGTATTTATAATAATATAAGTAACTAAATCATGGGTTTTTGAATTAGAAGTACTTTTTATATTAAGTACCAAAGATGAATGATATTGCGTAAATTATAATATATCTACTACATAAAAACTCGGAGTATATTTTGTATCTAGAAAAATTCTTGGAGTAGTTATTAAAAGTATTATAAATGATTGTATATTGAATTGTTAAAACTCTTTGTGACTCAATTTTTAACCATAACAACGAAGATTCATAAAGTATGCTGTCAAATGTTATAATTGCCTATAGCTCTAAATAATAGTTCGAATTTATTAAATCCACGGGTAAATCATTAATATAGGAAGGGCTATAGTAATTTTCTGAACTACTCAAATTTAGTCCAGCTGGGCTGTTATAATGTTGCAAAACTCTATATCTAAATTCGTCGGTTGAAATTACATTCGTGGCGAAATCATAGTTTTTCGAGGAAACAGCCGTTGATTTATTCAATCGAGTTAGTTTGTTTAGGATCCTGAGCAGATTAAAACGGTTACATGTTCCTTATTCACGAATTCTCATGGCACTCCTATCTCAACGATCAGACAGCTGGTACTCGTTAAAGGGTTCAAACATATTAATTCTCTATACAAACGCTTAAAAAATGGGTTCAATCATTTGTAGGTGACATTGTAACAAGTCTGCCGGAGATAGCTGAGAAGGCGATCCAAGACATCTAAACCCCTGTATTACTACGTAGAGGGTTACACTCTTAAGAAAATCTCACACAAAGGGGTAGGTAAATGTCTGCGGCGCAGTGAACCCGAAAGGGGAATCTCGGGCTTAACACCTTAACTCGGGTAATTGATATAGTACTTTAGTGACGTTAGGTCAGAGTAATGTTGTTCTAAGCCGCTTGTCTCTTAGAACTTGATCCCGAAAAATAATTTTAATCAAAACATCAGTACATATACGTGTAGGCTTGAGTAGATCATATCAGCATTGATTACCCAAGGGTCTAGTATCACATTGCAACCCACGACTGATTCCTCGAGTGCAATGGAGCGGATGTTTCTATTCCACCACAATTAATTACGATTTGGCATCTTAATAAGGAAGAAGGTAATCGAATCTAACAGTGAACAAAACTGACACTCAACAGCCGTGACACTTAATGTCAATACTTATGTGGTTGACGGCTAGGTGCCAAATTCGTTTTCGATAATTTGTGCTAAAGAGATACTCGAGACTGCACTAGATAGGGTGCCGGCATCGTCCAGACCACTTGAAAATTTTAAGGAGTCCCACATTTCTGTGTCTCCACTGCGTACAGCCGGTGGTACCCCGACTCGCGTGTCGTACTCCCCTAAGACACCCACTTAGTCCGGCCCCCGACAGGTCGCCACACCCCTTGTGGGGCGCGCGGACCAGAGGGCCCCCCTTCACGCCAAGGCAGCGCCGCTTTTGGGGACCACTATGGCGTTTAGGCCTGCACCATAAATTGTCTCGCGCACGGAAAGACGCTCCCTTCTCGGTAGTGAGTACGCGCTGTATCGGGTAACGGCTCGCATCCCCGCACACCATCCGTCTCTTGGGTCAGGTTCCCGGACATGGCAGCGGTCGGCGCATGGTTGTAAGGCGGGGTCGCGCGTTGTGACGGGAGCAGCCCCCTCTCGCGCCCGCGTCGGCCAACGGGTCGTGACCACGTATATTACTTTGCAACGTGTTAGAAAGTCCTATACCGGCCATATCCTGCTATCGCGTGGCTGGGAGATTGCACGCTTACAAAGGAGCCTCTGCTGGGGGGTTATGAGAGGTCTCATGTTCCTCGTACGGCAACGGATTGTATGATAAAGCCGCCGAGCGGCGCGAGCAACACACCACTCCGATTGTGATTACGGGCTCGACCGGATGACGTGGATGCACCCCCATCGGTAAGACTCCGCAAGCTGATGTAGGCCACTGAAACCCATAACTCACCGACCTCACCCGAGTTCCGGATTTCAAATGCTTGTAATGTCAGCGTATTCCTTGAACGCAGGTAACAAACGGTCCGCTCGCGGCCCACGGGCTCACCTGCTACTGAGTCGCCCCTAGGACTCTCAAGTAAACCTGAACTGGACCCAACCTGCCCCCAAATGGCCTCTGTCTACCCTCGTGCCGTAGAAATAGACGTAACTTAGTATAGTCAGAGGGCGGTCTCCAGGCGACATCGGGTCGCGGATTGGCGCGCCTCCCGGTCAGGGTGATACGACGTAGCGCCCTTGGGGACGATAGTTGGACGGCCCAGCGGAGGCCCCGCGGGCCCCAGTCGGCCCTGGGTAGCCTGCGAGGGGCGCTGGCGCGCCCCCGCGTGCGGCCGGGGGGCCAGCGAAGCGGTCGCCTGGGCCTCTGCCCCGGTTGCGAGGGGCCGCGTCGTCTCCGTCGAACCTCCCGCCCGGCCGCGGCAGCCTCCGCCAAGCAGGCGCAACACCCCGCGCCCGCCCATCTCACGCGGCTCTGCGGGGCAGGGGAGCGCAGTGCGGGCGGGAGACCCGTGGAGCGGCCGCGGCCGTTGCGTCGCCGCGCCCTCGTACATCACGGCACGGCCCCCGAGCCGGGGCGCGAGGCCTTGCAAGGCCACGTGCCCGTCGGGAGGTGGACCGCGGGAGCGGGCGGTCGGCGCACTGGCCGTAGGGGGCTGACGGCCCCGAGGCGTCGCCTGCGGCCTGCCGTTATCGGGACGCCCGGGCGCCGTGACCGGGCGTCGGCCCCCTTGCGTGCCCCCCGCCACGGCACGTGGGCCCTCGGCCTGCGCCGGGCGGAGGGGCCGAGTCTGCGAGTCTTCGACCGGTCCTGGGAATCGGTGGGTAGGGCCGGGCCGGGCCCCCGCCGGCACCGGGGACCCCGGCGGTCCGGTTGCGGCGCCGCGTCCCCTCTGGGCCCCGAGCTCTCCCCCGCCGCGGCCTCCGGGTGAGCACCGCGGTCGCGCTTGCTGCGGCCGCCGGCGGGGGCTTGCGGGGCGCGCCTTCGAGGCGGCCGGGCCGCCCGACCCGCCTGCTGCCAGTCCCCCGGCCGCGCGCTCGAGGAAGCGTGGGTCGGGCGCCCGGACCTGTGGCGCCCACCACGGCCTGGCGAGCCGGCGGGTGGCCCCCATGACGCCCAGCGGGGCGCGCGAGCGCGGATCGTGCGGTGTGCGGGGCCTCCGTGCGGGGGGGGCCTGGGCCCAGCTGTGCACCGCGGACCGCGCAGCCCGGGGGACCTTGGGGATCGCGGGTG     
M       GATTCTAGATATAATTCAAAAATATTCATTAGAAAACTATAATGATTAATTTTGTAGGCATTTAATAGATGTTTTTCATAAGTATATTTTAGTTTCGATCTACTTATGACATAACAGTATAGTAAACATGTAAAATTGAGATAATTTATTTAGAAAGACACGCATATCTAATATGATTTATAGGAAAATTATGTAATTAAACAAATTCATAATATAAGTCTAAATTTGTTTAATGAATTCCACTTTTATTACAAAACTATAGGTAATGATCACCAAGAATAGAAATATATTCAATTAATTTTGTTATTTATCTTATTTAATTGAAAACAAAAGTGAAATAATTTTCTTTAACATTTTTTAATTATTTATAACGATCTTTTAATGTCATGTTTAAAAATTATAACAATTAAATATTTATTTTAAGCAAGCTGTCATATATTATCTGATCTCATTCTCAAAACTTTATTAAACAAAACTTATCAGTTAAATATATTGTTAAATATAAATAAACAGAAAAACGTAAATTATAATATATTCTCCTTAACATTTCGTTAAATTAATTTATCTTATATTGTACAGTTTGAAAACAGTCAGATTCTTGTTATTGATAACGTTGTAGGTCTTAAATATATAAATTTTCATAATGTCTGAACCAATCATTTATACATCTTTTTATAATTTACGTCTGTTTTCATAATATTTGTTCACAACACATTTATTAAAGAGGACTTATTTATGATTATCAATATATTTTAAGTTAGATTGCAATAAATAATGAGTTTTTATGATAATAAAAGTAACTAAATCGTGGGTTTTTGAATACGATGTACTTTTTATATTAAATACCAAAGATGAAAGATATTTCGTTAATTATAAAATTTCTACTACATAAAAATTCGGATTATATTTTGAATCTAGAACAATTCTTGAAGTTGTTATTAAAAGTATGATCTATGATTGTATATTGAATACATAAAACTCTTAGTGACTCAATTTTGAAACATAACTACTAAGATACATAAAGTCTGCCGACCAATGTTATAATTGCCTATAGCTCTAAATAATAGTTGGAATATATTAAATCTACGGATAATAAAAAAATTTAGGAAGGACTATAATAATTTTCCAAACTTCTCAAATTTTGTCCAGCTGGGCAGTGATAATGTTGCAAGACTCTATGTCTCAATTCGTCGGTTGAAATTTCATTCGTGGCGCAATCATAGTTTGTCGAGGAAACAGTCTATGGTTTATTCAATGGAGATCGTTTGTTTAGCATCCTGACCGCATTAAAATAGTTACATGTTCCCATATCACGAATTCACATGGCATTCCTATCTCAACCATAATACAGATGGTACTGGTTAAAGCGCTCAAACATATTATTACTATCTACAAAGGCTTAAAAAATGGGTTAAATCAATTGTGTGTTACATTGTAAAAAGTCTGTTGCAGTGAGGTGAGAAGGCGATCCAAGACATCCAAAACGCTGTATTACTACGAAGAGGGTCACACTCATAAGAAAAGCTTACACAAATTTGTAGGTAAAGGTCTGCGGCCCAGTGAACTCGAAAAGGGAATCTCTGGCTTAACACCTTAACTTGGCTAAGTAATATAGTACCTTAGTGTCGTTGGGTCATAGTAAAATTGTTCTAAGACGCTTGTTTCTAAGAACTTGCTGCCGAAAAATAATTTTAATCACAACATAAGTCCATATACGTGTAGGCTTGAATAGAACATATAAGCATTGATTACGCAAGGCTCTAGTATCAAATTCCAAAGAACGCCTGATTCCGCGAATTCAATGGACCTGATGTTTCTTTGCCACCACAATTAATTACGATATGGCATCTTAATAATAAAGAAGGTAATAGAACCTAACCGTGATTAAAACTGACACACAACAGCAGTGTCCCAGAATGTTAATACTTTTGTGGTTAACGGCCAGCTGCCATAGTCATTTTCGTTAATTGATGCTAAACAGACACTTGAGATTGCACTAGATAGCATGCTGGCATCGTCCAGACCGCTTCGAAATATTGAGGAGTTCCAAATTGCTGCGTGTCCACTGCGTACCGCCGGTGGTACCCCGCCTCGCGTGTCGTACTCCCCTAAGACACGCACTTAGTCCGCCCCTCGACAGGTCGCGAAGGCCCTTGTGGGGCGCGCGGACCAGAGGGGCGCCCTTCACGCCATAGCAGCGCCGCTTTTGGGCACCACGATGGCGTTTAGGCCTGCACCATAAATTGTCTTGCGCAGGGAAAAACGCTGCCTGCGCCGTAGTGAGTAAGTGCTAGATCGGGTAACGTCTCCCATCCCCGGACACCATCCGTCTCTTGGGTCAGGTTGCCGGACACGGCAGCGGTCGGCGCATGGTTGTACCGCTGGGAGGAGCGTTGTGACGGGAGCAGCCGCCTCTCGCGGCCCCATCGGCCAACGTGTCGTGAGAACGTATATTACTCTTCAACGGGTTGGAAAGGCGTAGACCGGCCAGATCCAGCTATTGCGCGGCTGCGAGTTGGCACGCTTGCAAAGGAGCCTCTGCTGGCGGCTTGTGACAGGTCTAATGGGCCTCCTACGGCAGCGGATTGTCTTGTAAAGCCCCCGAGCGCCGCCAGGAACACATCACTCCGATTTTTATTAGGGGCTCGACCAGATTGCGTGGATTCACCCCCATCGCTAAGACTCCGCGAGGTTATGTACCACACTGAAACCCGTAAATCACCGACCTCACCAGGTTTCAGGATTTTAAATGATTGTGATCTCATCGTATGCCTTGAACGAAGGTCACAAACGGTCCGCTCGGGGCCCACGCGCTGACCTGCTACAGCGTGGCCCCTAGGATGCGCAAGGAAACCTGAACTGGACCCAACCTGCCCCCAAATTGCCTCTGTCTACCCTCGTGACGAAGAACTAGCCGTGACTTCGTAAATGCAGAGGGCGGTGTGCAGGCGACTTGGGATAGGGGATTGGCTCGCCTCCCGGTCAGGGTGATCCGACTTCGCGCCATTGGGAACGATAGTTGGACGGCCCAGGGGAGGGCCCGCGGGCACCAGTCGGCCCTAGCCATTGTGCGAGGGGGCCTGGCGCGCCCCCCCGCGCGGCCGGGGGCGCAGCGAAGCCGTCGCCTGGGCGTTTGCCCGGGTTCGGGGGGGCCGCGTCGTCTGCGGCGCCCCGCCGGCCCGGCCGCTGCAGCCTACGTCAGGCAGGCGCAACGCGCGGCGCGCGCCCACCTCAGGCCTCTCTGCGGGGCAGGGGCTCGCATTGCGGGCGCGAGACCCGTGGAGCGGCCGGGGCGGTTGCGTCGCGGCGCCCTCGTACATCAGGCCGCGGTCCCCGGCCCGGCGCGCGAGGCCTTGCAAGGCCACTTGCCCGTCGGGGGGTGGACCACGGGAGGCGGCCGCACCCGCACTGGCCGTAGGTGTCTGAGGCCCCCGAGGCGTCGCCTACGGCCTGCGTTCATCGGGACGCCCGGGTGCCGTGACCGGGGGTGTGCCCCCTCGCGTGCCCCCGGCCACGGCACGCGGGCCGTCGGCCTGCGACGGGCGGAGCGGCAGAGTCTGCGAGTCTTCGACGGGGCCGGGGTATCCGTGGCTACGGACGCGCCGGGCCCCCGCCGGCACCGGGTACCCCGGCGCTCCCGATGCCGGGCCACGTCCCCTCTGGGCCGCGCGCTCTCCCCCGCCGGGGCCTCCGCGTGCGGACCGGGGTCGCTGTTGCTGCGGCCGCCGGGGGGGTCTTGCGGGGCGCAGCTTCGAGGCCGCCGCGCCCCCCGCGCCGCCTGCTGGCAGTCCCCCGGCCGCGCGCTAGGCGAGGCGCGGGTCGGGTGCCCGGACCCTTTGCCCCCACCACGCCCTTGCGACCCGGCCGCTGGCGCCCATGACGCACAGCGGGGCGCGCGAGCGCGGATCGTCCGGGGTGCGGGGCCCGGGTGCTGCGGGGGCCTGGGCTCAGCTCTGCACCGCTCACCGCGCGGCCCGGTGGACCTTGCGGAGCCCGGGTG     
L       GATTCTTGATATAATTCAAAAATATTCATTATAAAATTATAATATTTAATTTTATAGGCATTTATTAGATGTTATTCACTATTATATTGTAGTTTTTATCGACTTATAACATAACATTATAGTAAACCTTTAATTTTGATATAAGTTAGTTAAAAAGCCACTCCTATCTAAAATGATTTATAGAAAAATTATGTATTTCAACTAATTCATTATATAAGACTATATTTGCTTAAAGAATATCACTTTTATTGCAAAACTATAGATAATGAATATCAATAAAAGAAATACATTCAATTAATTTTGTTATTTATCTTATTTAATAGACAACAAAAGTGAAATAAGTTTCTTTATAATTTTTTAATTATTTACAACGTTATTTTAATATCATGTTTAAAAATTATAACAATTCATTTTATATTTTAAGAAAGCTGTAATATATAAACTTATCTCATTCTCAAAACTTTATTAAAAAAAAGTTAACAGTTAGATATATTGTTAAATATAAATTAATAGAAAAACGTAAATTATAATATATACACCTTAACTTTTTGTTAAATTAAATTATCTTAAATTGTACCGTTTGAAAATAGTAAGCTTCTTGTTATTGATAACGTTGAATGTCTTAAATATATTATTTTTCATAATTACTGAACCAAGCAAATTTACATCTTTTTATAACTTACGTCTTTGTTCATAATATTTGTACACTACACATTTATTAAAGAGGTCTTATGTATAATTATCAATATAATAAAAATTATATAGTAATAAATAATGAGTATATATAATAATATAAGTAACTAAATTATGGGTTTTTGAATAAGATGTACTTTTTATATAAAATACCAAAGATGAAAGATTTTGCTTCAATTATAAAATATCTAATACTTAAAAACACGGATTATATAAAAAGTCTAGAATAATTCTTGGAGTTGTTATTAAACGTATTATATATGATTGTATATTGAATACTTAAAACTCTTAGTGACTCAATTTTAAACCATAACGACAAAGATACATATAGTCTGCTGTCCAATGGAATAATTGCCTATAGCTCTAAATAATAGTTGGGATTTATTAAATCCACTGGTAACAAATCTATTTAGGAAGGACTATAGTAATTTTAAAAACATATCAATTTTTGTCCCGCTGAGATGACATTATGTTGCAACACTGTATAACTAACTTCGGCGATTGAGATTTTATTCGTGGCGAAATCATAGTTTTTCGAGGAAACAGTCGTTGATTTACTCAATCGACGTAGTTTGTATAGGATCCTAAACAGATTACAAGGGTTACATGTTCTTAAATCACGAATTCTCATGGCATTCATATCTAAACCATAATACAGATAGTACTGGTTAAAGCGATCAAACACAGTAATTCTCTCTACAAACGCTTAAAAAATGGGTTGTATCAATTATATGTTACATTCTAAAAAGTATGCCGGAGCAAGCTGGGAAGGCGATCCAAGACATCTAAACCCCTGTATTACTACGTAGAGGGTCACACTCCTAAAAATATCTCACACAAAGGGGTAGTTAAAGGACTGCGGCGCAGTGAACCCGAAAGGGGAATCTCTGGCATAACACCTTAACTAGGCTTAGTAATATAGTACCTTAGTGACGTTAGGTCATTGTAATGTTGTTCTAAGACGCTTGTGTTTAAGAACTTGCTGCCGAATAATGATTTTAATCTGAACCTAAGTACATATATGTGCAGGCTTCAATAGAACAAATAAGTATTGCGTACCCAGGGGTCTAGTATCAAATTCCAACGAACGGCTGATTCCTCGAATGCAATGGAGCTGTTGTTTCTTTTATACCACTATTAATTACGATTTAGCGTCATAATTATAAGGAAGGTACTAGAATCTAACCGTGATTAAAACTGACACTCAACACCGGTGACTCTTAATGTATATACTTTTGTGGTTGCCGGCAAGCTGCCGAAGTCGTTTTCGTTAATTGGTGCTAAACAGATACTTGAGAATGCACTAGATAGCATTCTGGCAGCGTCGAGACTGCTTGAAGATTTTCAGGAGTCCCAAATTGCCGTGTGTCCACTCCGTGCCGCGGGTGGTACCCCGACTCCCGCGTCGTTCTCCCCTACGACACGCACTTGGTCCGCCCCTCGACAGGACGCCAGGGCCCTTGTGGTGCGCGCGGACCAGATGGCCCCCCTTCACGCCATCGCAGCGGCGCTTTTGGGGACCACGATGTCGTCTAGGCCTGCACCATAAATTGTCTTGCGCAGGTAAAGCCGCTCCCTTCACCGTAGTGCGTAAGCGCTGAATCGGGTAACGGCTCGCATCTCCGCACACCATCCGTCTCCTGGGTCAGGTTCCCGGACACGGCAGCCGTCGGCGCATCGTTGCACGTCTGGGAGGCGCGTTGTGACGGGAGCAGCCGGCTCTCGCGGCCGCGTCGCCCAACGTGTCGTAAGAACGTATCTTACTGTGCAACGGGTTGAAAAGCCCTAGACCGGCCAGATCCCGCTCTAACGAGGCTGCGAGATTGCAGGCCTCCAAAGTACCCTCTGCTGGGGGTTTGTGAGAGGCCTCATGTGCCTCCTATGGCAGCGGATTGTAAAGTAAAGCCCCCGAGCGGCCCCAGGAACCCACCACTCCGAGTTTGATTAGGGCCACGACCAGATTACGTGGATTCACCCCCATCGCTAAGACTCCGCAAGGTTATGCACCACACTCAAACTATTAACTCACCGACCTGACCCGACTTCATGACTTAAACTGGTTGTAAGGTCAACGTATGCCTTGAACCGACGTAACGAACGGTCCGCTCGGGGCTCACGCGCTGACCTGCTACAGAGTGGCCCCTGGGACTCTCCAGGAGACCTGAACTGGACCCCACCCGCCCCCGAACGGCCTCTGTGTACCCTCGTGACGAGGAACTAGCCGTTACTTAGTATAGGCAGAGGGCGATGTAGAGGCGACATTAGGTAGCGGAGTGGCGCTCGTCCCGGTCCGGGTGACACGACCTCGCGCCCTGGGGAACGATAGTTGGACGGCCCAGCGGAGGGCCCGCGGGCCCCAGCCGGCCCTGGGTACCATGGGAGGTGGGCTGCCGCGCCCGCCCGCGCGCCCCGGGGACCAGCGAAGCGGTCGCCTGGGCCTTTGCCCGGGTTCCGGGGGGCCGCGTCGTCTACGTCGCACCGCCGGCCTGGCCCCTGCAGGACGGGCCAGGGAGGCGCAAGACCCCGCGCGCGCCCAGCTCAGGCGTCTCGGAGGGGCAGGGGAGCGCCGCGCCGGCCCGAGACCCGAGGAGCGGCCGGGGCGGTTGGGTCGCCACGCCCTCGTACATCACGGCACGGGACACGGGCCGCGGCGCGAGGCCTTGCAAGGCCACTTCCCCGTCGGGAGGTGGACCACGGGAGGCGGCCGGACTTGCACTGGACTTAGGGGTCTGACGGCGCCGAGGCGTGGCCCGCGGCCTGCAGTTATAGGGACGCCCGCGTGCCGTGAACGGGCGTGGGCCCCCTCGCGTGCCCCCCGCGACGGCACGGGGGCCCCCGGCCTGCGCCGGGCGGAGGGGCCGAGTCCGCGAGTCTTCGACCGGGCCCGGGAATCGGTGGGTAGAGCCGGGCCGGGCCGCCGCCGGCACCGGTCACCCCGGCGGTCCCGCTGCTGGGCCGCGTCCCCTCTGGGCCGCGCGCTCTGCCCCGCCGGGGGGTCCGCGTGCGCACCGCGCTCGCGGCTGCTGCGGCCGCCGGGGGCGGGTTCCGGGGCGCGTCTTCCAGGCGGCCGCGCCGCCCGCCCCGCCTGCTGTCAGTCCCCCGGCCACGCGCTGGGCGAAGGGAGGGTCGGGCGCCCCGACCCTTGGCGCCCACCACGCGCGGGCGACCCGCCCGCTGGTGCCCGTGACGCACGACGGGGCGCGCGAGCCCGGATCGTAGGGGGTGCCGGGACGCTGTGCGGGGAGGGCCTGGGCCCAGCTCTGCACCGCTCACCGCGCAGCCCGGGGGACCTTCCGGATCCCGGGTG     
K       TATTCTTGATATAATTCAAAAATATTCATTATAAAATTATAATATTTAATTTTATAGACATTTAATAGATGTTATTTAATTGTATATTTTAGTTTTGATCTTCTTATGACATAACATTATAGTAAACATTTAAAATTGAAATATTTTATTTAGAAAGACAATCCTATCTAAAATGAATTATAGAAAAATTATGTATTAAAATCAATTCATAATATAAGTCTATTTTTGATTCAAGAATACCACTTTTATTGCCAAACTATAGATAATTATCATCAATAATCGAAATACATTCAATTAATTTTGTTAATTATCTTATTTAATTGAAAATAAAAGTGAAATAATTTTCATTATAATTTATTAATTATTTATAACGTTATATTAATTTCATGTTTAAAAATTATAACAATTAATTTATTATTTTAAGCCAACTGTAATATATTAACTGAAATCATTCTCAAAACTTTATTAAAAAATATTTAATTGTTGGTTATATAGATTAATATTAATTAACAGCATAACGTAAATTATAAAATATTCGCCTTAACAGTTTGTTAAATTAATTTAACTTACATTGTATCGTTTGAAAACAGTCAGTTTCTTGTTATTGATAACGTTGAAGGTCTTAAATGTATAATATTTCAAAACGACTGAAACAATCAATTATACATCTTTTTATAAATTACGTCCTATTTCATAATATTTGTACGCAACCCATTTATTAAAGAGGACTTATATATTATTATCAATATATTTAAAGTTAAATTGTAATAATTAATAAGTATTTATTATAATAAAAGTAACTAAATCGTGGGTTATAGTATAAGAACTACTTTTTATATAAAATACCAAAGATGAATGATTTTGCGTAAATTATAAAATATCTAATACATAAAATTTCGGATTATATTTTGAATCTAGAAAAATTCTTGAAGTTGTTATTAAAAGTATTATAAATGTTTGTATATTGAATACTTAAAAATCTTAGTGATTCAATTTTGAACCAAAACGATCAAGACACAAAAAGTCTGCTGTCAAATGTTATAATTGCGTATACCTCTGAATAATAATTGGAATTTATTAAATCCACGGGTAAAAAATCAATTTAGGAAGGCCTATAGTAATTTTGCAAACTTCTCAAATGTTGTCCAGCTGGGCTGTGATAAAGTTGCAACCCTATATAACTAATTTCGGCGGTTGAAATTTCATTCGTGGCGTAATCATAGATTATCGAGGAAACAGTCGTTGATAAATTCAATAGACTTAGTTTGTATAGAATCCAGAACAAACTAAAAGCGTTACATGTTCCTAAGTCACGAATTCTCATGGCATTCCTATCTCAACCATGATACAGATGGTACTGGTTAAAGCGCTCAAACATATTAATTCTCTCTACCAACGCTTAAAAAATGGGTTAAATCAATCGTATGTTACATTGTAAAAAGTCAGCTTTTGTTAGCTGAGAAGGCGATCCAAGACATCAAAACTCCTGTATTACTACGTAAAGGGTCACACTCTTAAGAAAATCTCACACAAAGGGGTAGGTAAAAGTCTGCGGCGCAGTGAACCCGAAAGGGGGATCTCTGGCTAAACACCTTAACTAGGGTAAGTGATATAGTACCTTAGTGACGTTAGGTCAGAGTAATGTTGTTCGAAGACGCTTGTCTCTTAGACATTCCTGCCGAAAAATGATTTCGATCTCAACATAAGTACATATCCGTGAAGGCTTGAATAGAACATATTAGTATTGAATACCCATGGGTCTAGTATCAAATTCCAACGAACGACTGATACCTCGAATACAATGGAGCTGATGTTTCTTTTCCACCACAATTTATTACGATTTGGCCTCTTAATAATAAAGAAGGGACTAGAACGTAACCTTGATTAAATCTGAAACACAACAGCGGTGTCGCTAAATGTCAGTACTTTTGTCGTTCCCGGCCAGCTGCAATAGTCATTTTCGTTAATTATTGCCACACAGATACTTTAGAAAGCACTAGATAGCATGCTGGCATCGTCCAGACCGCTTGAAAATTTTAAGGAGTCCCTTATTGCTGTGTATCCGCTGCGTACCACCGGTGGTAACCCGACTCGCGTGTCGTACTCCCCTACGACACGCACTTACTCCGCCCCTCGACAGGTCGCCACAGCCGTGTTGGGGCGCGCGCACCAGATGGGCCCCCTTCACGCCATCGCAGCGCCGCTTTTGGGCACCACGACGGCGTCTAGGCCTGCACCATGAAGTGTCTTGCGCAGGCAAACACGCTGCCTTCACAGTAGTGAGTAAGTGCTGCATCGGGTAACGGCTCCTATCCCCGCACACCATCCGTCTCTTGGGTCAGGTTCCCGGGCACGGCAGCTGTCGGCGCACGGTTGCACGGCTGGGAGGCGCGTTGTGACGGGGGCAGCCGCCTCTCGCAGCCCCGTCGCCCGACTCGTCGTGAGAACGTATATTAGGGTGCAACGTGTTGGAAAGTCCTAGACCGGCCAGATCCCGCTATTGCGAGGCTGCGAGATTACACGCCTCCAAAGGAGCCTCTGCTGGGGGTATGTGAGACCCTTCATGTGCCTCCTATGGCAGCGGATTGTATGGTAAAGCCCCCGAGCGGGACCAGCAACACACCACTCCGATTATAATTAGGGGCTCGACCAGATTACGTGGATTCACCCCCATCGCTAAGACTCCGCCAGGTTACGTACGACACTGAAACCCGTAACTCACCGACCTCACCCGCGTTCACGACTTAAAATGCCTGTTATGTCATCGTATGCCTTAAACGCACGTAACCAACGGTCCGCTCTGGGCCCACGGGATGACTTGCTACTGAGTGTCCCCTCGGACTCTCAGGGAAACCTGAACCGGACCCAACCTGCCCCCAAACTGCCTCTGTCTCCCCTCGTGAGGATGAAGTAGCCGTGACTTCGTATAGGCAGTGGCCGTTGTGCAGGCGACTTTGGGTAGCGGATTGGCGCGTCTCACGGTCAGGGTGATACGACCTCGCGCCCTTGAGAACGATAATTGGACGGCCCAGCGCAGGGCCCGCGGGCCCCAGTCGGGGCTCGCTAACGTCCCAGGGGGGCTGGCGCGCCCCCCCGAGCGGCCGGGGGGCCATCGAAGCGGTCGCCTGTGCCGTTGCCAGGGGTTTGGAGGGCCGCGTCGTCTGCGTCGCACCGCAGGCCCGGCCGCCGCCGGCTGCGCCAGGGAGGCGCAACACCCCGCGCGCCGCCATCTCAGGGGTCTCCGCGGGGCAGGGGAGCGCCGTGCCGGCCCGAGACCCGTGGAGCGGCCGGGGCGGTTGCGTCGCCACGCCGTCTTACATCACGGAAGGGTCCCCGGCCCGGGGCGCGAGGCCTTGCAAGGCCACTTCCCCGTCGGGAGGGGTACCACGGGAGCCGTCGGCACGCGCACTGGTCGTAGGGGGCTGACGGCCCCGAGGCGTGGCCTGCGGCCTGCAGTTATCGGGACGCCCGGGTGCCGTGACCGGGCATCGGCCCCCTGGCGAGCCCCCCGCCACGGCACGCGGGCCCTCGGCCTGCGAGGGGCGGAGGGGCTGAGCCTGCGAGTCTTCGACCGGGCTTGGGAATCAGTGGGTAGCGTCGGGCCGCGCCCCCGCCGGCACCGGGGACCCCGGCGGTCCCGCTGCTGGTCCGCGTCGCCTCTGGGCCGGGCGCTCTCCCCCGGCGGGACCTCCGCGTGCGCACCGCGGTCGCTATTGCTGCGGCCGCTGGGGGGGTGTTCCGGGGCGCGCCTTCAAGGCGGCCGCGCCCCCCGCCCCGCCTGCTGTCAGCCCCCCGCCCGCGCGCTGGACGAGGCGCTGGTGGCGCGCCCGGACCCGTGGCGCCCACCACGCCTTGGCGACCCGGCCGGTGGGGCCCATGACGCACAGCGGGGCGCGCGAGCGCGGATCGTCGGGGGTGCGGGGGCTCGGTGCGGGGGGGGCCTGGGTCCAGCTCTGCACCGCTGACCGCGCAGCCAGGGGGACCGTGCGGATCCCGGGTG     
J       GATCCTTGAAATAAATCTAAAATATTCATTATAAAATTATAATATTTAATGTTATAGTCATTTAATAGATGTTTTTCATTCGTATATTTTAATTTTGATCAACTTATTACATAACATTATAGTAAACATATAAGATTGAAACAAATTAGTTTCATAGACCCGCCTATCTAAGAAGATTTATATAAAAATTATGTATTTAAATCAATTCATAATATAATTCTATATTTGATTAAAGTATTCCACTTTTATTGCAAAACTATAGATCATGAACATGAAAAAAAGAAATACATTAAATTAATTTTGTTAATTATCTTATTTAATTGAGAACAAAAGTGAAATAATTTTATTTTTAAATTGTTAATTATTTACAACGTTATTTTAATTTCATGTTTAAAAATTATAACAATTAAATTTTTATTTAAAGATAACTGTAATATATAAACTGAGCTCATTCTCAAAACTTTATTAAAAAAAATTTATCTGTTAGGTATATAGTTGAATTTTAATTAACAGAAAAACGTAAATTATAAAATATTCACCTTAACATTTCGTTAAATTAATTTATCTTATATTGTACCGTTTGAAAATAGGCCGCTTCTTGTTATTGATAGCATTGAAGGTCTTAAATATTTAATTTTTCATAATGACTGAACCAAGCAAATATACATCTTTTTATAAATTACGTCCTTTTTCATAATATTTGTACACAACAGATTTATTAAAGAGGACTTATATTTTATTATCAATATATTCAAAGTTAAATAGTAATAAATAAAGAGTATTTATAATAATAAAAGTAACTAAATCGTGGGTTTTTGAATAAGAAGAACTTTTTATAAAAAATACCAAAGATGAATGATATTGCGTAAATTTTAAAATATCTAGTACTTAAAAACTCGGATTATATTATGAAACTAGAATAAATCTTGTATTTGTTATTAAATGTATAATAAATGATTGTATCTTGAATATTTAAAACTCTTTGTGAGTCAATTTTAAACCAAAAATACAAAGATACATAAAGTTTGCTGTCAAATGTTATAATAGCCTATCGCTCTTAACAGTAGTTGGGATTTATTAAATCCACTGGTAAAAAATCAATTTAGGAACGACTATGGTAATTTTCAAAACTTCTCAAATTTTGTCCAGCTGGGCTGTGATAATGGTGCAACACTCTATAACTAAATACGTCGATTGAAAATTCATTCGTGGCGAAATCATAGTTTGTCGAGGAAACGGTCGTTGATTTTTTCAATCGATATAGTTTGTATAGGATCCTGACCAGATTAAAAGAGATACATGTTCCTAAGTCACGAATTCTCATTGCATTCGTATCTCAACCATGATACAGCTGGTACTGGTTAAAGCGCTCAAACAAATTAGTTCTCTATATAAAGGCTTAAAAAATTGGTTTAATCAATTGTCGGTAACATTGTAAAAAGTCTGTTGGAGGGAGTTGAGAAAGCGATCCATGACATCTAAACCCCTGTACTACTAAGTAGAGGGTCACACTCATAAGAAAATCTCACATAAATGTGTACTTAAATGTCTGCGGCGCAGTGAACACGAAAGGGGGATTTCTGGCTTAACACCTTAACTAGGGTAAGTAATATAGTACCTTAGTGACGTTAGGTCATCGTAATGTATTTCTAAGACGCTTGTCTCTAAGACCTTGCTGCCGAAAAATGATTTGAATCTCAACTTAAGTACATATACGTGTAGGCTTGAATAGAGCATATAAGCAATGAATACCCAAGGATCTAGTATCAAATTCCAACGAACGACTGATTCCTCGAATTCAATGGAGCGGATGTTTCTTTTCCACCACAATTAATTACGATTTAGCGTCATAATATTAAAAAACGAACATGGACGTTACCGAGATTAAAACTGACACACATCAGCGGTTTCTGTTAATGTCAATACTTTTGTCGTTGTCGGCAAGCTGCCAAAGTCGTTTTCGTTAATTGGTGCTAAAATGACACTAGAGATTGCACTAGATAGCATGCCGGCATCGTCCAGACCTCTTGAAAATTTTCAGGAGTGCCAGATTGCTGTGTATGCACTGCGTTCCGGCGGTGGTACCCCGACTCGCGTGTCGTACTCCCCTATGACACGCACTTAGTCCGCCCCACGACAGGTCGCCACAACCCTTGTGGCGCGCGCGGACCAGGGGGGCCCCCCTCACACCATGGCAGCGCCGCTTTTGGGGACCACGACGGCGTCTAGGCCAGCACCATAAATTGACTTGCGCACGGAAAGACGCTTCCTACCCCGTAGTGAGTAAGAGCTGGATCGGCTTACGGCTCGCATCCCCGCACACCATCCGTCTCTTGCATCAGGTTCCCGGGCACGGCAGCGGTCGGCCCATGGTTGCACGGCTGGGAGGCGCGTTGCGACGGGAGCAGCCGCCACTCGCGGCCCCGTCGGCCAACGTGTCGTGAAAACGTATTTTACTCTGCACCGTGTTGGCAAGCCCTAGACCCGCCAGATCCCCCTATTGCGAGGCTGGGAGGTAGCACGCCCCCAAAGGAGCCTCTGCTGGGGGTTTGTGAGAGGGCTCATGTGCCTCCTACGGCAGCGGATTGTATGGTAAAGCCCCCGAGCGGCGCCAGCAACACACCACTCCGAATATGATTCGGGGCGCGACCAGATTACGTGGATTCACCCCCATCGCTAAGACACCGCAAGGTTATGAACCCCACAGAAACCCTTAACTCACGGACCTCACCCGCGTTCATAGCTTAAAATGACTGTAATGACAACGTATGCCTTGAACGCACGTAACAAACGGTCCGCTCCAGGCCCACGCGGCGACCTGCTACAGGGTGGCCCCTAGGACTCTCAACGAAACCTGAACTGGACGCAACCTGCCCCTCAATTGCCTCTGTCTACCCTCGTGACGAGGAAGTAGCCGTTACTTCATATAGACAGAGGGCGGTCTCCACGCGACATTGGGTGGCGGATTGGCGCCCCTCCCGGCCAGGGTGATACGACGTAGCGCCCTTGCGCACGATAGTTGGACGGCCCAGCGGAGGGCCCGCGGGCCCCAGTCGGCCCTGGCTATGGTGGAACGGGGGCTGGCGCGCCCCCCCGAGCGGCCGGGGGGCCAGCGGAGCGGTCGCCTCGGGCTTTGCCCCGGCTCTGGGGGGCCGGGTCGTCTACGTCGCGCCGCCCGCCCGGCCGCTGCAGGCCACGCCAGGGAGGCGCAACACTCCGCGCGCGCCGAGCTCAGGGGTCTCCGCGGGGCAGGGTAGGGCGGGGCAGGCGCGCGACCCGTGCAGGGGCCGGGGCGCTTGCGTCGCCGCGCCCCCGTCCATCACGGAACGGGCCCGCGCCCGGGGCGCGAGGGCTTGCAAGGCCACTTCCCCGTCGGGAGGTGGACCACGGGAGCCGGCCGCACGCGCACTGGACGTAGGGGTCAGACGGCTCGGAGGCGTGGCCTGCGGCCTGCCGCTATCCGGACGCCCGTCCGCCGTGACCGGGGGTGGCCCCCCTCACCGGCCCCCCGCCGCGGCACGCGGGCTGTCAGCCTGCGACGGGCGGCGCGGCCGAGTCTCCGGGTCTCCGAGCGGGCGTGCGAATGCGTGGCTAGCGCCCGGCCCGGCCCCCGCCCGCAGCGGGGACCCCGGCGGTCCCGCTGCTGGGCCGCGTCCCTTCTAGGCCCCGCGCTCTCCCGGGCAGGTGCCTCCGCGTGCGCACCGGGGTCGCCGGTGCTGGGGGCGCCGGGGGGGTCTTCCGGGGCCCGCCTACAGGGCGGCCGCGCCACCCGCCCCGCCTGCTGTCAGTCCCCCGGCGGCGCGCTAGAGGAAGCGCCGGTCGGGCGCCCCGAGCCTTCGCGCCTACCACGGCCCGGCGACCCGGCCGGTGGCCCCCAGGACGCACAGCGGGGCGCACGAGCCCGGATCGGCGGGGTTGCGGGGCCTCGGTGCGGGGGGGGCCTGGGCGCGGCTCCGCACCGCCGACCCCGCAGCCCGGGGGACCTTGCGGATCCCGGGTG     
I       GATTCTTGATATAAGTTAAAAATATTCATTATAAAAATATAATATTTAATTTTATAGACATTTAATAGATGTTAATCAATAATATATTTTAGTTTTGATCTACTTATAACACAACATTATAGTAAACTTTTAAAATTGAAATACTTTATTTAGTAAGACATTCATATCTTAAATGATTTATTGAAAAATTTTGTATTTAAAAAAACTTATGATATAAGACTATATTTGATTAAAGAAATCCACTTTTATTACCAAACTATAGATAATGAACATCAATAATAGAAATACATTAAATTAATTTTGTTAATTATCTTATTTAATTGATAACAAAAGTGAAATAATTTTGTCTATTATTTTTTAATTATTTACAACGTTATTTTAATTTCATGTTTAAAAATTATAACAATTTAATATTTATTTTAAGAAAACTGTAATATATAAACTTATCTCATTCTCAAAACTTTATTAAAAAAAATTTACCTGTTATATATATAGTTCAATATTAATTGACAGAAAAACGTAAATTATAATATTTTCACATTTGCATCTTGTTAAATTAATTTATTTTATATTGTAACTTTTGAAAATAGTCAGCTTCTTGTTATTGATCACTTTGAAGGTCTTAAATATATAGTTTTTCATAATGAGTGAAGAAATCAAATATACATCATTTTATACTTTACGTCCCTTTTCATAATATTTGTACACAACACATTTATTAAAGAGGACTTATTTATAATAATCAATATATTAAAAGTTATATGGTAATTAATATAGAGTATATATAATAATGAAAGTAACTAAATGATGGGTTGTTGAATTTGATGTACTTTTTATACAAAATACCAAAGATGAATGATATTGCGTAAATTTTAAAATATTTATTACATAAAAACTCGTATTATATTATGAATCTAGAATAATTCTTGAAATTGTTGTCAAAAGTATAATATATGATTGTATATTGAATTCTTAAAACTCTTTGTGAATCAATTTTGAACCAGAAGCACAAAGATACATAAAGTCTTCTGTCAAATGTCATAATTGCCTATGGCTCTAAAGAATAGTTGGAATTTATTATATCCACGGATAATAAATCAATTTAGGAAGGACTATAATAATTTTCCAAACATCTCAAATCTTGTCCAGCTGGGTTGTGATAATGTTGCAAGACTCTATAACTAACTACGACGGTTGAAATGTCATTCGTGGCGTAATCATAGTTTTTAGAGGAAACAGTCGTTGATTTATTCAATTGAAGTAGTTTGTTTAGGATCCTGACCAGATTAAAAGAGTTACAAGTTCCTAAGTCACGAATTCCCATTGCATTCCTATCTCAACCATAAAACGCCTGGTATTGGTTACAGCGCTTAAACATATTAATTCTTTCTAGAAAAGCTTAAAAAATGGGTTAAATCAATTGTATGGTAGATTGTAAAAAGTATGTTGGAGTGAGCTGTGAACGCGATCCACGACATCAAAACCCCTGTATTAATACGTACAGGATGTCACGCTTTAGAAAATCTCACACAAAGGAGTAGGTAAAGGTCTGCGGCGCAGTGAACACGAAAGGGGAAACACTGGCTTAACTCCTTAACTAGGGTAAGTAATATAGTACCTTAGTGTCGTTAGGTCATTCTAATGTTGTTCTAAGACTCTTGTCTCTTAGACCTTGCTGCCGAAAAATGATTTTAATCTCAACATAAGTACATATATGTGAAGGCTTCAATAGAGCATATAAGCATTGATTACCGGAGGGTCTAGTATCAAATTCCAACCAACGACTGATTTCTCGAATTCAATGGAGATGATGTTTCTTTTCCACCACAATTAATTGCGATTTGGCGTCTTAATAATAAAGAAGGTAATAGAACTTAACCATGACTAAATCTGACACACATCAGCCGAGTCTCTTAATGTCACTACTTTCGTGGCTACCGGCCAGCTGCCAAAGTCGTTTTTGTTAATTGATACCAAACAGACACTTGAGATGGCACTAGATAGTATGCAGGCATAGTCCAGACCCCTTAAATATATTAGGGAGCCCCGAATTGATGTGTATCCACTGCGAACCGCCGTTGGTACCCCGGCTCCGGGCTCGTACTCCCCTAAGACACGCACTTATTCCGCCCCTCGACAGGGCGCCACAGCCCTTGTGGAGCGCGCGCACCATAAGGGCCCCCTTCACGCTTCTGCTGCGCCGCCTTAGGGGACCACGGTGGCGTTTAGGCCCGCACCAAAAATTGTCTAGCGCACGTGAAGGCGCTCCCTTCACGGTAGTGAGTAAGCGCTACATCGGGTATCGGCTCGCATCTCCGTACACCATCCGTCTCTTGGGTCAGGTTCCCGGACACCGCAGCCGTCGGCGCATGGTTGTACGGCGGGGAGGCGCGTTGTGACGGGAGCAGCCGCCTCTCGCGGCACCGTCGGCCAAGGTGTCGTGAGAACGTATATTACTTTCCATCGTGTTGCAAGGGCCTAGACCGGCCAGATCCCGCTCTCGCGAGGCTGCGAGATTGCACCCCCCCAAAGGATCCTCTTCTGGGGGTTTGTGAGAGGTCTCATGTGCCTCCTAAGGCAGCGGATTGTATGGTAAAGCCCCCGAGCGACGCCAGCAACACAACACTCCGATTTTGATTAGGGCATCGACCGGGTTACGTGGATTCAGCCCCATCGATAAGACTCCGCAAGGATATGAACCCGACTGAGACCCTTAATTCACCGACCTCACCCGAGTTCCCGACTTAAAATGACTGTAATGTCAGGGTATGCCTGGAACGCAGGTAACGAACGGTCCGCTCGGGGCCCACGCGCTGACCTGCTACGGAGTGGCCCCCAGGACTCTCAAGGAAACCTGAACTGGCCCTAACCTGCCCCCCAATTGCCTCTGTCTCACCTCGTGACGAAGAAGTAGCCGTGACTTCCTATAGGCAGAGGTCGTTGTCTAGGCGACATTGGGTAGCGGTTTGGCGCCACTTTCGGTCAGGGTGGTTCGACCTCGCGCCCTTGCGAACGATAGTTGGACGGCCCAGCTGAGGGCCCGCGGGGCCCAGTCGGCCCTTGGTATCGTGGGAGGGGGGCTGGCGCGCCCCCCCGAGCGGCCGGGGGGCCAGAGAAGCGGTCGCCTGGGCCTTTGCCCGGGGTCCGGAGGGCCGCGTCGTCTCCGTCGCGCCGCGGGCCCGGCCGCTGCAGGCGGCGGCAGGCAGGCGCAACCCCCGGCGCGCGCCCAGCCGACGCGTCTCTGCGGGGCAGGGGAGCGCAGTGCCGCCTCGAGACCCGTGCAGCGGCCGGGGCCGCTGCGTCGCCGCGCACCCGTACATCACGGACCGGCCCCGGGGCCGGGGCGCGAGGCCTTGCAAGGTCACTTCCCCGTCGGCAGGTGGACCACGGGAGCCGGCCGCACCCGCACTGGGCGTAGGCGGCTGACGGCGCCGAGGCGTGGGCTCCGGCCTGCGCTTATCTGGACGCCCGGCGGCTGGGACCGGGCGTGGGCCCCCTCGCGTGCCCCCCGCCACGGCACCCGGGCCATCCGCCTGCAACGGGCGGGGGGGCGCAGTCTGCGAGTCTTCGACCGCGGCTGGGAATGCGTGGGTAGCGCCGAGCCGGTGCCCCGCCGGCACCGCGGACCCCGGCGGTCCGGCTGCGGGGCCGCGTCCCCACTGGGCCGCGCGCTCTCCCCTGCGGGGGCCTCCGCGTGGGCACCGCGGTCGCGCTTGCTCCGGGCGCCGGGGGGGTATTCCGGGGCGCGCCTTCCAGGCGGCCGCGCCCCCCGCCCCGCCTGCTGCCGGTCCCCCGGCCCCGCGCTGGGCGAAGCGCGGGACGGGTGCCCCGACCCGTGGCGCCCACCACGCCCTGGCGACCCGGCCGGTGGCGCCCATGACGCACAAGGGGGCCCGCGAGCGCGGATCGTCCGGGGTGCGGGGCCTCGGTGCGGGGGGGGCCTGGGGCCGGCTCTGCACCGCGGACCGCGCAGCCCGTGGGACCTTGTGGATCGCGGGTG     
H       GTTTCTTGATATTAGTCAAAAATATTCATTATAAAAATATAATATTTAATTTTATAGGCATTTAATAGATGTTATTCATCAGAATATTTTAGTTTTGATCTACTTGTGACATAACATTATATTATACCTTTAAAATTGAAATAAATTAGTTAGTAAGACTCTCCTATCTAAAATGAATTATAGAAAAATTATGTATTTAAACCAATTCATAATATAATTCTATATTTGCTTAAAGAATTCCACTTTTATTGCCTAACTACGGATAATGAATATCAATAATAGCAATACATTCAATTAATTTTGTTAATTATCTTAGTTAATTGAAAACAAAAGTGATATCATTTTCTTTATAATTTTTTAATTATTTAGAACGTTATTTTAATTTCATGTTTATAATTTATAACAATTAAATATTTATTTTAAAAAAACTGTAATATATAAACTGATCTCATTCTCAAAACTTTATTAAAAAAAACTTATCAGTTAGATATATTATTAAATATAAATTACCAGAAAAACGCAAATTATAATATATACTCCTTTACATTTTGTTAATTTAATTTATCTTATATTGTATCGTTTGCAAATAGTCAGATTCTTGTTATTGATAACGTTGAAGGTCTTAAATATATAATTTTTCAATATGACTGAATCAACCAAATAGACATCTTTTTATAATTTATGTCTTTTATCATAATATTTGTACACAACACATGTTTTATAGAGGTCTTATTTATTATTATAAATATAATAAAAGTTAAATTGGAATAAATAATGAGTATTTATAATAATATAAGTAACTAAATATTTGGTTTTTGAATTAGAAGTACTTTTTATATAAAATACCAAAGATGAAAGATCTTGCTTAAATTATAAAATATCTATTACTTAAAAACTCGGATTATATTATTTATCTAGAATAAATCTTGAAGTTGTTATTAAAAGTATAATAAATGATTGTATATTGAATACTTAAAACTCTTAGTGATTCAATTTTGAACCAAAAAGACAAACAAACATAAAGTCTGTTGTCAAATGTCATAATTGCCTATTGCTCTATATAATAGTTTGTATTTATTAAATCGACGGGTAAAATATCAATTTAGGAAGGATTACAATAATTTTCATAAGTTTTCAACTTTTGTCCAGCTGGGCGGTGATAATGTTGCAACACTCTATAACTAAAAACGTCTGTTGAAATCTCATTCGTGGCGTAATCATAGTTTTTCGAGGGATCAGTCGTTGATTTATTTGATAGACCTAGTTTGTTTAGGATCTAGACCAGAATAAAAGAGTTACATGTTCCTAAGTCACGAATTCTCATGGCATTCCTATCTCAACCATAATACAGATGGTACTGATTAAAGCGCTCAAACATATTAATGCTCTCTACAAACGCTTAAGAAATGTGTTAAATCAATTGTGCGTTACATTGTAAAAAGTCAGTTGGAGACAGCTGGAAACGCGATCCAAGACATCTAAACCCCTGTATTACTACGTAGAGGGTCACACTCCTAAAAAAATCTCACACAAAGGAGTAGGTAAAGGTCTGCGTCGCAATGAACCCGAAAGGGGAATCTCTGGCTTAACACCTTAATTAGGGTAATTAATAGAGAACCTTAGTGTCGTTAGGTCATAGTAATGTTGTTCTAAGACGCTTGTCTCTTAGTACTAGCTGCCGAAAAATGATTTGAATCTCAACATAAATCCATATTCGTGTAGGCGTGAATAGAATATATAAGCATTGATTACCCAAGGGTCTAGTATCAAATTCCAAAGAACGACTGATCTCTCGAATGCAATGGAGCTGATGTTTCTTTTCCACCACAATTAATTATGATTTGGCGTCTTAATAATAAAGAAGGAAATAGAACCTAACCGTGATTTAAACTGACAAACTACAGCGGTTTCTCTCAATTTCAGTACTTGTGTTGTTGCCGGCCAGCTGCCAAAAACGTGTTCGTTAATTACTGCTAAACAGATACTTGAGATTGCACTAGATAGCATGCTGGCATCGTCCAGGCCGCTTAAAAATTTTACGGAGTGCCCAATTGCCGTGTGTCCACTGCGTACCGCCGGTGGTACCCCGACTCGCGTGTCGTACTCCCCTAAGAAACGCACATAGTCCGCCCCTCGACAGGTCGCCATACCCCTTGAGGGGCGCGCGGACCAGTGGGGCCCCCTTCACGCCATAGCAGCGCCGCTTTTGGGGACCACGATGGCGTTTAGGCTTGCACTAAAAATTGTCTTGCGCACGTAAAGCCGCTACCTTCACCGTAGTAAGTAAGAGCCGTATCGGGTAACGGCTCCCATCCTCGCACACCATCCGTCTCATTGGTCAAGTTCCCGGACACAGCAGCGGTCGGCGCATGGTTGTACGGCAGGGAGGCGCGTGGTTACGGGAGCAGCCGCCTCTCGCGGCACCGTCGGCCAACGTGTCGTGAGAACGTATATTACTCTGCGGCATGTTTGAAAGCCCTAGACCGGCCAGATCCCGCTATTGCGAGGCTGGGAGCTTGCACGCCCCCAAACAAGCCTCTGTTGGGGGTTTGTGAGAGGTCTCACGTGCCTCCTACGGCAGCGGATTGAATGGTAAAGCGCACGAGTGACACCAGCAAGACACCCCTCCGAGTTTGAATAGGGGCGCGACCGGATTACGTGGATTCACCCCCATCGCTAAGACTCAGCAAGGTTAGGCACCATACTGAAACCCTTCAGTCGCCGACCTCACCAGTGTTCACGAACTCAAATGCGTGTTATGTCATCGGATGCCTTCAACGCACGTAACCAACGGTCCGCTCTTGGCCCAGGCGATGACCTGCTACAGAGTGGCCCGTAGGACGCGCAAGGATACCAGAACAGGACCTAACCTGCCCCCAAATTGCCTCTCTCTACCCTCGTGAGGAGGAAGTAGCCGTGAGTTCGCAGAGCCAGTGGGCGGTGTCCAGGCTACATGGGGTAGCGGATTGGCGCCCCTCCCGGACAGGGTGACACGACGTCGCGCCCTTGGGAACGATACTTGGACGCCCCAGCCGAGGGCCCGCGGGCCGCCGTCGGCCCGCGCGATGCTGGGAGGGGGGCTGGCGCGCCCCCGCGCGCGCCCGGGGGCCCAGTGAAGCGGTCTCCTGGGCCTTTGCCGGGGTTGGGGCGTGCCGCGTCGTCTACGTCCCACCCCCGGCCCCGCCGCTGCTGGCGACGCCAGGCAGGCGCAACACGCCGCGCCCGCCCAGCTTAGGCGTCTCTGCGGGGCAGGGGCGCGCTTTGCGGGCGCGAGACCCGTGGAGCGGCCGGGGCCGGTGCGTCGCCGCGCCCTAGTACATCACGGAACGGTCCCGGGCCCGCGGCGCGAGGCCTTGCAAGGCCCCTTCCCCGTCCGGATGTGCACTAAGGGAGCCGGCCGCACCCGCACTGGACGTAGGGGGCCGACGGCCCCGAGGCGTTGCCTGCGGCCTGCACTTATCTGGACGCCCGCGTGCCGTGACCGGGAGTCGGCCCCCTCGCGGGCCCCCCGCCCCGGCACCCGGGCCCTCCGCCTGCGACGGGCGGGGGGGCCTAGTCTGCGCGTCTTCGACCGGGCCTGCGAATCCGTGGCTAGTGCCGGGCCGGGCCCCCGCCGGCACCGGGGACCACGGCGGTCCCGCTGCTGGGCCGCGGTTCCTCTGGGCGCCGGGCTCTCTCCCGGCGGGGCCTCCGCGTGGGCACCGCGCTCGCGTTTGCTGCGGGCGCCGGGGGGGTCTTCCGGGGCGCGCCTTCCAGGCGGCCGCGCCCCCCGCCCCGCCTGCTGTCAGTCCCCCGGCTGCGCGCTGGACGGAGCGCGGGTAGGGCGCCCGGACCCTTGGCGCCCACCACGTCCTGGCGACCCGGCAGGTGGCGCCCATGACGCACATCGGGGGGCGCGCGCGCGGATCGTCCGGGGTGCCGGGCCGCGGTGCGGGGGGGGCCTGGGCCCAGGTCTGGACCGCTGACCGCGCAGCCCGGGGGACCTTCCGGATCCCGGGTG     
G       GATTCTTGATATAATTCAAAAATATTCATTATAAAAATATAATTTTTAATTTTATAGGCATTTAATAGATGTAATTAATTAGTATATTTTAGTTTTGATCTACTCATTACATAACATTATAGTATACCTTTAATATTGAAAAAATTTAGTTAGTAAGACACTTCTATCTAAAATGATTTATAGAAAAATAATGTATTAAAATCAATTCATAATATAAGTCTATATTTTATTTAAGAATTACACTTTTATTGCCAAACTATAGATTATGAACATCAATAATAGAAATATATACAATTAATTTTGTTAATTATCTTATTTAATTGAAAACAAAAGTTAAATAGTTTTCTTCATAATTTTATAATTATTTACAACGTTATTTTAATTTCATGTTTAAAAGTTATAACAATTAAATATTTAATTTAAGGAAACTGGAATATATAAACTGACCTCATTCTCAAAACTTTAATAAAAAATATTTATCTGTTAGATATATTGTTCAATATCAATTAACAGAAAAACGTAAATTATAATATATTCACCTTAATTTTTCGTTAAATTAATTTATCTTAAATTGTACCGTTTGAAAATAGTAAGCTTCTTGTTATTGATAACATTGAAGGTCTTAAATATATAATTTTACATAATGTCTGAACCAATCAAATATACATCTTTTTATAATTTACGACCTTTTTCATAATATTTTTACACAACACATTTATTAAAGTGGACTTATTTATTATTATTAATATATTAAAAGTTATTTCGTAATAATTAATGAGTTTTTATAATAATTAAAGTAACTAAATCGTGGGCTTTTGAATCATAAGTACTTTTTATATAAAATACCAAAGATGAATGATATTGCGTAAATTATAAAATATCAATTACATAAAAACTCGGATTATATTATTAAACTAGAAAAATTCTAGAAATTGCTATTAAAAGTATAATATATGATTGTATATTGAATACTTAAAACTATTAGTGACTCAATTTTGAACCAAAACGACAAAGATACACAAAGTCAGCTGTCAGATGTTATAATAGCGTATCGCTCTAAATAATATTTGGAATTTATTAAATCCACGGGGATAAAATCAATATAGGATGGATAATAATAATTTTCGAAACCTGCCAAATTTTGTCCAGCAGGGCTGTGATAATGTTGCAATACTCTATAACTAAATACGTCGGGTGATATTTCTTTCGTGGCGCAATCATAGTTTTTCGAGGAAACAGTCGTAGATTAATTCAATCGACGTAGTTTGTATAGGATCCTAACCAGATTATAATGGTAACATGTTCCTAATTAACGAATTCTCATGGCATTCCTATCTCAACCATGATACAGGTGGTACTGGTCAAAGCGCTCAAACATATTAATGCTCTCTAAAAACGCTTAAAAAATGGGTTCAATCAATTGTACGTTACATTGTAAAAAGTCTGTTGGAGTGAGCTTAGAAGGCGATCCAAGACTTCAAAACCCCTGTATTAATACGTAGAGGGTCTCACTCTTAACAAAATCTCACACAAAGGAGTAGCTAAAGGTCTGCGGCGCATTGAACTCGAAATAGGAATCTCTGGCTTAACACCTTAACTAGGGTAAGTAATATAGTACCTTAGTGACGTTAGGTCATCGTAATGTTGTTCTAAGACGCTTTTCTCTTAGAACTTGTTGCCGAAAAATTATTTTAATCACAACAAAACTACATATACGTGAAGGCATGAATAGAACATATAAGCGTTGACTACCCAAGGGTCTCGTATCAAATTTCAACTAACGACTGATTTCTCGAATGCAATGGAGCTGATGTTTCTTTTCCACCACAATTAATTACGATTTGGAGTCTTAATAATAAATAACGGAATAGAACGTCACCGTGATTTAAACTGACACACCACAGCTGTGTCTCTCAATGTTTCAACTTTTGTGGATGCCGGCGAGCTGCTAAAGTCGTTTTCGTTAATTGGTGCTAAATAGACACTTGAGATTGCACTAAATAGTATGCTGGCATCGTCCAGACCGCTTGAAAATTTTACGGAGTCCCATATTGCTGTGTATGCACTGCTTTCCGCCTGTGGTACCCCCACTCGCGGGTCGTACTCCCCTATGACACGCACTTAGTCCGCCCCTCGACAGGTGGCCACAGCCGTTGTGGTGCGCGCGGACCAGCGGGGCCCCCTTCACGCCACAGCCGCGCCGCTTTTGGGGACCACGATGGCGTTTAGGCATGCCCCAGAAAGTGTCTGGCGCAGGGAAAGACGCTACCTTCACCGTAGTGAGTACGCGCCGCATCGGGTAACGTCTCGCATCCCCGCACACCATCCGTCTCATGGGTCAGGTTCCCGGACACGGCAGCGGTCGGCGCATGGTTGTACGGCTGGGAAGGGCGTTGTGACGGCAGCAGCCGCCTCCCGCGTCGCCTTCTGCCACCGCGTCGTGAGAACGTATATTACTATGCCGCATGTTGGCAGGCCCTAGACCGGCCAGATCCCGCTGTCGCGAGGTTGGGAGTTTGCACGCCCTCAAAAGAACCTCTGCTGGGGGGGTGTGAGAGGTCTCATGTGGCTCCTACGGCAGCGGATTGTGAGGTAAAGCCCCCGAGCGGCACCAGCAACACACCACCCCGACTGTGATTCGGGGCGCGACCAGATTACGTGGATTCACCCCCATCGCTAAGACTGCGCAAGGTTATGAACCACACTGAAACCCGTAAGTCACCGACCTCACCCGCTTTCGGGACTTCAAATGAGTGTCATGTTGTCGTGTGCCTTGAAAGCAGGTAACAAACGGTCCGCTCGGGGCCCACGCGCGGACCGGCTACAGAGTGGCCCCTAGGACCCTCAAAGAAACCTGAACTGGACCCAACCTGCCCCAAAATTGCCTCTGTTTGCCCACGTGACGAAGAAGTAGCCGTGACTTAGTATACCCAGAGGGCGGTGTCAAGGAGACATTGGGTGGCGGATTGGCGCCGCTTCCGATCAGGGTGATACGACCTCGCGTCCTTGGGCACGATAGCTGGACGCCACAGCGGAGGGCCCGCGGGACCCAGCCGGCCCTGGGTATCGTGGGAGGGGGGCTGGCGCCCCCCCCCGGGCGGGCGGGGGGCCAGCGAAGCGGTCGCCTGGGTCCTTGCCCGGGGTGTGGGGGGCCGCGTCGTCTGCGTCGCACCGCAGGCCCGGCCGCTGCAGGCTAGGCCAGGCAGGCGGAACACGCCGCGCGCGCCCAGCCCAGGCAGCTCTGCGGGGCAGGGGAGCGTCGTGCGGGCGCGAGACCCGTGGAGCGGCTGGGGCGGGTGCGTCGCGGCGCCCGCGTACATGACGGAACGGTCCACCGCCCGCGGTGCGAGGCCTTGCATGGCCACTTGCCCGTCGGGAGGAGGACCATGGGAGCCGGCCGCACGCGCACTGGACATAGGGGGCTGACGGCCCCCAGGCGTGGCCTGCGGCCTGCAGGTATCCGGACGCCCGTGTGGCGTGAGCGGGCGTCGGCCCCCTCGCGGGGCCCCGGCCACCGCACGCGGGCGCTCGGCCTCCGACGGGCGGAGGGGCCCAGTCTGCGCGTCTTCGACCGGGCGTGGGAATCCGTGGGTAGGGACGCGTCGGGCCCCCGCGGGCGCCGGGCACTCCGGCGGTCCCGCTGCCGCCCCGCGTCCCCTCTGGGCCTCGCGCTCTCCCCCGCCGGGGCCTCCGCGTGCGCACCGCGGTCGCGGTTGCTGCGGCCGCCGGGGGGGTCTTCCGGGGCGTGCCTTCAAGGCGGGCGCGCCCCCCGCCCCGCCTGCTGTCAGTCCCCCGGGCGCGCGCTTGCCGAAACGGGGGTGGGGCGCCCGGACACTTGGCGCCCACCACGCCCTGACGACCCGGCCGGTGGCGCCCATGACGCACTGCGGGGCCCACGAGCGCGGATCGTCCGGGGTGCCGGGCCTCGGTGCGGGGGGGGCCTGGGCGCCGGTCTGCACCGCTGACCGCGCCGCCCGGGGGACCTTGGGGACCCCGGGTG     
F       GATTATTGATATAATTCAAACATATTCATTATAAAATTATAATATTCAATTTTATAGGCATTTAATAGATTTCATTCATTAGTATATTTTAGTTTCAATCAACTTATTATATAACATTATAGTAAACCTTTAAAATTGAAATAATTTAGTAAATAAGCCGCATCTATCTAAAATGATTTATAGAATAATTATGTATTTAAACCAATTCATAATATAAGTCTCAATTTGATTAAAGAATTCCACTATTATTGCCAAACTATAGAAAATGATTATCAAAAATAGAAATACATTCAATTAATTTTGTTAATTTACTTATTTCAATGATAACAAAAGTGAAATAGTTTTCTTTATAATTTTTTAATTATTTATATGGTTATTTTAAATTCATGTTCGTAAATTAAAACAATTAAATATTTATTTTAAGTTAACTGAAATATATAAAAAAATCCCATTCTCAAAATTTTATTAAAAAACAATTATTTGTAAGTTATAAAGTTAAATATCAATTAACAGAAAAACGAAAATTATAAAATATTCACCTTATCTTTTTTTTAAATTAATTTATCTTATATTGTTACGTTTGAAAATAGTCAGCTTCTTGTTATTGATAACGTAGAAGGTCTTTAATATTTAATTTTTCATAAAGACTGAACCAATCATTTAAATATCTTTTTAAAATTTATGACCGTTATCATAATATTTGTACACAACTCATTTATTAAAGAGGACTTATTTATTAATATCAATATTTTAAAAGTTAAATTTTAAAAACTAATGAGTATTTATAATAATAAAAGTAACTAAATCGTGGGTTTTTGAATAAGATGTACTTTTTATATCAAATACCAAAATTGAACGATATTGCATAAATTATAAAATAACTACTACTTAAAATATCGGATTATTTTATCAATCTAGAATAATTCTTTAAGTTGTTATTAAAAGTATAATATATGATTGTATATTGAATACTGAAAATTTTTAGTGACTCAATTTTTAACCAAAATGACAAAGAATCAGAAAGTGAGCTGTCAAATGTTATAATTGCCTATGGCTCTAAATAATACTTGGCATTTCTTAAATCGACGGGTAAAAAATCCATTTAGGAAGGACTATAGTAATTTTCCAAACTTCTCAATTGTTGTCCAGCTGGGCTGTAATTATGTTGCAACGCTCTATTACTAAGTTCGTCGGTTGAAATTTCATTCGTGGCGTAATCATAGTTTTTCGAGGAAACAGTCGCTGATTCATTCAATCGACTTAGTTTGTTTAGGATCATGACCAGATTAAAAGGGTTACATGTTCCTAAGTCACGTATTCTTATGGCGTTCCTATCTCAAGCATTATGCAGCTGGTACTGGTGAAAGAGCTCAAACACATTAATTCTATTTACAAAGGCTTAAAAAATGAGTTGAATCAGTTGTATGTTACATCGTAAAACGTCGGTTGGAGAAAGCTGAGAACGCGATCCAAGACATCTAAACCCCTGTATTACTACGTAGAGGGTCACACTCATAAGAAAATCTCATACACAAGTGTAGGTAAAGGTCTGCGTCGCAGTGAACACCAAAGTGGAATCTCTGGCTTAACTCCTTAATTACGGTAAGTAATATAGTACCTTAGTGACGTTAGGTCATAGTAATGTTTTTCCAAGACGCTTGTCTCTTAGTACTTGCTGCCGAAAAATGATTTTAATATCAACATAAGTACTTATTAGTGTAGGCTTAAATAGAACAAATAAGCATTGATTAGCCAAGGGTCTAGTATCAAGTTCCAACGAACGACTGATTCCTCGAATGCAATGGAGCTGATGTTTCTTTTCCACCACAATTCATTACGATATGGCGTCATAATAATAAATAAGGCAATAGAATATAACCGTGATTAAAACTGGCACACAACAGCGGTGCCTCTTGATGTCAATACTTTTGTGGTTTCCGGCGAGCTGCCTAAGTAGTCTTCGTTAATTGTTGCTAAAAAGAGAGTTGAGAGGGCACTAGATAGCATGCTGGCATCGTCCAGACCGCTTGAACATTTTAAGGAGTCCCAAATTGCTGTGTATCCACTGCGTACCGCCGGTGCCACCCCCGCTCGCGTCTCGTACTCCCCTAAGACACGCTCTTACTCCTCCCCCCGACAGGTGGCCACAGCCCTTATGGCCCGCGCGCACCAGAGGGGCGCCCTTCAAGCCATAGCAGCGCCGCTTTTGGGCACCACGCGGGCGTTTGGACGTGCACGAGAAAGTGACTTGCGCAGGATAAGACGCTCCATTCACCGTAGTTAGTAGGGGCTCCATCGGGTAACGGCTCTCATACCCGCACACCATCCGTCTCTTGGGTCAGGTTCCCGTACACGGCAGCGGTCGGCGCTTGGTTGTACCCCTGGGTGGCGCGTCGTGACGGGAGCAGCCGCCTCTCGCTGCCACGTCGGCCGACGTGTCGTGAGCAGGTATCTTACTATACAACGTGTTGGAAAGGCCTAGACCGGCCAGATCCTGCTCTTGCGAGGCTGCGAGTTGGAACGCCCCCTAAGGAGCCTCTGATGGGAGTTTGTGATAGGTTTGATGTGCCTCCTACGGCACCGGATTGTGTGGTAAAGCCCCCGATCGCCGCCAGCAAGACACCACTCCGAGTGTGATTAGGGGCTCGACCAGGTGACGTGGATTCAACCTCATCGCTAAGACTCCGCAAGGTTATGAACCACACAGACACTCTTAACTCACCGACCTCACCCGCGTTCACTACTTAGAATATTTGTGATGTCATTGTATGCCTTGAACCCACGTAACAAACGGTCCGCTCGGGGCCCACGTGCTGACCAGCTACAGGGTGGCCCCTAGGACCCTCAAGGACACCTGAACAGGACCCAACCTGCCCCCAAATTGCCTCTTTCTGCCCTCTTAACGACGAACTAGCCGTGACTTCGTATAGGCAGAGGGCGGTCTCAAGGCGACGTTGGGTAGCGGATTGGCGCCCCTCCCGGTCCGGGTGATACGACCTCGCGCCCTTGGGAACGATAGTTGGACGGCCCACCAGAGGGCCCGCGGGCCCCAGTCGGCCCTGGCTATCGTGCGAGGGGGGCTGGCGCGCCCCCCCGGGCGGCCTGGGGGCCAGCGAAGCGGTCGCCTGGGCTTTTGCCCGGGTTCTGGGGGGCCGCGTCGTCTACGTCGCACCGCCGGCCCGGCCGCGGCAGCGTACGCCAGGCAGGCGCAACACCCCGCGCGCGCCCAGCTCCCGCGTCTCTGGGGGGCAGGGTAGCGCTCTGCTGGCCCGAGACCCGTGGAGCGCCCGGGGCGGCTGCGTCGCCGCGCCCTCGTACATCACGGCACGGGCCCCGGCCCGGGGCGCGAGGCCTTGCACGGCCGCGTGCCCGTCGGGAGGTCCACCACGGGAGACGGCCGCACGCCCACTGGCCGTAGGGGGCTGACGGCCCCGAGGCGTGGCCGGCGGCCTGCAGGTATCCGGACGCCCTCGTGGTGTGACCGGGCGTCGGCCCCCTCGCGTTCCCCCCGGCACGGCACGCGGGCCTTCGGCCTGCGACGGCCGGAGGGGCCAAGTCTGCGAGTCTTCCACCGCGCCTGGGAATCGGTGGGTAGCGCCCCGCCGGGCCCCCGCCGGCACCGTGGACCCCGGCGGTCCCGCTGCGGGGCCGCGTCCCCTCTGGGCCGTGGGCTCGCCCCCGGCGGGGGCTCCGGGGGCGCACCGCGGTCGCGCTTGCTGAGGCCGCCGGGGGCGTCTTCCGGGGCGGGCCTTCGAGGCGCCCGCGCCCTCCGTCCCGCCTGCTGTCAGTCCCCCGGGCGGGCGCTGGACGCAGCGCGGGTCGGGAGCCCGGACCGTTGGCGCCCACCACGCGCGGGCGACCCGGCTGTTGGCCCCCATGACGCACACCGGGGCGCGCGAGCGCGGATCCTCCGGGGTGCGGGGCCTCGGTCCTGGGGGCGCCTGGGCCCAGCTGTGCACCGCTAACCGCGCAGCCCGGGGGACCTTGCGGATCGCGGGTG     
E       CTATCTTGAAATTAATCTAAAATATTCATTATATAATTATAATAATTAATTTTATAGACATTTAATAGATGTTATTCATTAATATATTTTAGTTTTGATCAACTTATGACATAACAATTTAGTAAACATTTAAGATTGAAAAAATTTAATGATTAAGACACACCTATCTTAATTGATTTATATAAAAATAATGTAATTAAATCAATTCATAATATAAGACTATATTTGTTTTAAGTATTCCACTTTTATTGCCGAACTATAGATAATGAACATCAATAATAGAAATACATTCAATTAATTTTGTTATTTACCTTATTTAATTGAAAACAAAAGTGATATAGTTTTCTTTATTACTATATAATTATTTATAACGTTATTTTAAATTCATGTTTTAAAATTATAACAATTGAATATTTATTTTAAGAAAACAGTTATATATAAACTGATATCATTCTCAAAACATTATTAAAGAAAATTTATCTGTTAGATATATAGTTAAATATTAATTCACAGAAAAACGAAAATCATAATATATTCACCTTAACTTTTTTTTAAATTAATTTAACTTATATTGTACCGTTTGTAGATAGTCAGCTTCTTGTTATTGATTACGTTGAAGGTCTAAAATATATAACTTTTCAAAATGACTGAAACAATCAAATATACATCTTTTTATAATTTATGTCCATTTTCATAATATTTATACACACCATATTTATTATAGAGGACTTATTTTTTATTATCAATATATTTTAAGTTAAATTGTAATAAATAATGACTCTTTATAATAATAAAAGTAACTAAATTGTGGGTTTTGGTATAAGATGTACTTTTTATATAAAGTACCAAAGATGAATGACATTGCGTAAATTATAAAATAACTACTACATAAAATTTCGGATTATATTATAGATCTAGAATAATTCTTGAAGTTGCTATTAAAAGTATTATAAATGATTTTATTTTGAATAATTAAAACTCTTTGTGAATCAATTTACAACCAAAACGACAAAGATACATAAAGTCTGCTGACAAATGTAATAATTGCGTATAGCTCTAAATAATAGTTGGAATTTATTAAATCCACAGGTAACATATCTATTTAGGAACGACTATAGTAATTTTATAAAGTTCTCAAATTTTGTCCAGCTGGGCTGTGATAATGTTGCAAGACTCTATAACTAACTACGTCGATTAAAATATCATTCGTGGCGTAATCATAGTTTAACGAGGAAACAGTCGCCGATTTATTCAATTCACGTAGTTTGTTTAGTATCATGACCAGATTAAAAGCGTAACATGTTCCTGAGTCACGAATTCTCATGGCACTCCTATCTAAACCATAATACAGCTGGTACTGGTTAAAGCGCTCAAACATATTATTTCTGTGTACAAACGCTTAAGAATTGGGTTGACTCACTTGTAAGTCACATTGTAAAAAGTCTGTTGGAGTGAGCTTATAACGCGATCCAAGACCTCTAAACCCCTGGATTACTACGTTAAGGGTCACACTCATAAGAAACTCTCACACAAAGGAGTAGGTAAACGTTTGCGGCGCAGTGAACCCAAAAGGGGAATCTCTGGCTAAACTCCTTAATTAGGCTAAGTAATACAGTACCTTAGTGACGTTAGGTCATAGTAATGTTGTTCTAAGACGCTTGTCTCTTAGAACTTGCTGCCGAAAAATGATTTTAATCTCAACATAAGTGCATATACGTGTAGGCTTGAATAGCTTATATAAGCATTGCCTACCCAAGGATCTAGTATCAAATTCCAACGAACGACTGATTCCAAGAATGCAATGGAGCTGATGTTTCTTTACCACCACAATTAATTGCGATTTGGCGTCTTAATACTAAAAAAGGCATTGGGACGTAACCGTGATTAAAACGGACACTCAACAGCTGTGTCGCTTAATGTCAATACTTTTGTGGTTGCCGGCCAGCTGCCATACTTGTTTTCGTTAATTGGTACTAAACAGATACTTGAGATTGCACTAGATAGAATGCTGGCATCGTCCAGAACGTTTGAAAATTTTAAGGAGTCCCAAATTGCCGTGTATCCACTGCGTACCGCCGGTGGTACCCCGACTCCCCTGTCGTACTCCCCTATGACACGCACTTCGTCCGCCCCTCGACAGGTCGCCACACCTTTTGTGGGCCGCGTGGACCACACGGGCCCCCTTCACGCCACGGCCGCGCCGCTTTTGGGGACCACGATGTCGTTTAGGCCTGCTCCATAAATTGTCTTGCGCAGGGAAAAACGCTCCCTTCACCGTAGTGAGTAAGCGCTGCATCGGGTAACGGGTCGCATCCCCCCACACCATCCGTCTCTTGGGTCAGGTTCCCGAACACGGCAGCTGTCGGCGCATGGTTGAACTGCCGGGACGCGCGTTTTGACGGGAGCAGCAGCCTCTCGCGCCCCCGTCGGCCGACGCGGCGTGAGAGCGTATATTACTGTGCGACGTGTTGGAACATCCTAGACCGGCCAGATCCCGCTATTGCGCGGCTGAAAGATTGCACGCCCCCTAAGGAGCCTCTGCTGGGGGTTTGCGACAGGGCTCATGTGCCTCCTACGGCAGCGGATTGTATGGTAAAGCCCCCGAGCGGCGCCAGCTAAACACCACTCCGATTTTGAGTAGGGGCTCGACCAGATTACGTGGATTCACCCCCATCGCTAAGACTCCGCAAGGTGATGAACCACACTGAAAACCTTAAGTCCCCGACCTCACCCGAGTTCGCGCCTTAAAATGCTTGTAAGGTCATCGTATGCCTTGAACGGACGTAACAATCGGTCCGCTCGGGGCCCACGCGCTGACCAGCTACAGAGTGGCCCCTAGGATACTCAAGGAAACCTGAACTGGACTCAACCTGCCCGCAAATTGTCTATCTCTACCCTCGTGACGATGAAGTAACCGTGACTTCGTATATGCAGAGGGCGGTGTCTAGGCGACATTGGGTGGCGGATTGCCGCCGCTCCCGGACAGGGTGATACGACATCGCGCCCTTGGGAACGGTAGCTGGACGGCCCAGGCGAGGGCCCGAGGGCCCCAGTCGGCACTGGGAACCGTGGGCGGGGGGCTGAGGCGCCCTCCCGCGCGGCGGGGGGGCCCGCGAAGCGGTCCCCTGGGCCTTTGCCCGGCGTCTGGGGGGCCGCGTCGTCTACGTCGCCCCGCGGGCCCGGCCACGGCAGGCTTCGCCAGGGAGGCGCAACACGCCGCGCGCGCCCAGCTCAGGCGTCTCTGCGGGGCAGGGGAGAGCAGTGCGGGCGCGAGACCCGTGGAGCGGGCGGGGCGCCTGGGTCGCCGCGCCCTCGTACATCACGGAAGGGACCCCGACCCGGCGCGCGAGGCCTTGCAAGGCCAGTTGCCCGTCGGCAGGTGGACCACGGGAGGTGGCCTCACGCGCACTGGACGTAGGGGGCGGACGGCCCCGAGGCGTCGCCGGCGGCCTGCCCTTATCCTGACGCCCGGGGGGCGTGACCGGGCGTCGGCCCCCTGGCGGGCCCCCCGGCACGGCACGCGGGCCCCCGGCCTGCGAGGGCCGGCGGGGCCCAGTCTGCGAGTCTCCCACCGGGCCTGGGAATGCGTGGGTAGCGCCGGGCCGGCTCCCCGCCGGGGCCGCGCACCCCGGCGGTCCCGCTGCTGGGCCGCGTCCCCTCTGGGCCGCGCCCTCTCCCGGGCCGCCGGCTCCGCGTGTGCCCCGCGGTCGCTCGTGCTGCGGGCGCCGGGGGGGTGTTGCGGCGCGCGCCTTCGAGGCGGCCGCGCCCTCCGGCCCGCCTGCTGTCAGTCCCCCGGCTCCGCGCTCGACGGAGGGAGGGTCGGGCGCCCGGACCCCTGGCGCCCACCACGTCCTGGGGACCCGCCCGGTGGGACCCCAGACGCACCGCGGGCCGCGCGTCCGCGGATCGTCCGGGGTGCGGGGTCTCGGTGCGGGGCGGGCCTGGGGCCAGCTCTAGACCGCTGACGGCCCAGCCCGGGGGACCTTGCGGACCCCGGGTG     
D       AATTCTTGACATAATTCATAAATATTCATTATTAAATTATATTGATTAATTTTGTAGGGATTTAGTAGATGTTATTCATAAGTATATTTTAGTTTTGATCTACTTATGAAATATCATTATAGTAAACCTATAAAATTGAAAAAATTTAGATTTTAAGACACTCCTATCTAAAATGATTTATATATAAATTATGTATTTAAACAAAATCATTATATAAGTCTATATTTGATTAAAGAATTCCACTTTTATTGCCTAACTATGGATAATGAACATCAAGAATAGCAATACAATCAATTTATTTTGTTATTTAACTTATTATATTGAAAACAAAAGTGACATAATTTTCATTATAATTTTTTTATTATTTAGAACGATATTTTAATTTCATGTTTAAAAATTATAACAATTCAATATTTTCTTTAAGAAAACTGTAATATATAAGCAGATCTCATTCTCAAAACTTTATTAAAAAAAATTTATCTGTTAAATATATATTTAAATATAAATTAACAGAATAACGTAAATTATAATATATTCCCCTTAACATTTTGTTAAATTAATTTATCTTAAATTGTACCATTTGAATATAGTCAGCTTCTTGTTATTGATAACATTGAAGGTCTTAACTATATAATTTTTCATTATGACTGAAACAATCAAATATACATCTTTTTAAAACTTACGTCCTTTTTCAAAATATTTGTACACAACATATTTATTAAAGAGAACTTATATATTAATATCAATATCTTAAAAGTTAAATAGTAATAAATAAAGAGTATTTATAATAATAAAAGTTACTAAATTGTGGGCTTATGAATCAGAGGCACTTTTTATATAAAATACCAAAGACGAATGATATTGTGTAAATTTTAAAATATCTACTACTTAAAAAATCGGATTATATTATGAATCTAGAATAATTCTTGAATTTGTTATTAAACGTATAATAAATGATTGTATATTGAATACTTAAAACGCTTTGTGAGTCAATTTTGAACCACAATTACGAAACTACATAAAGTAGGCTGGCAAATGTTATAATTGCGTATCGCTCTCATTAATAATTGGAATTTATTAAATCCACAGGTAAGAAAATAATTTAGGAAGGACTATAGTAATTTTCAAAACTTCTCAATTTTTGTCCAGCTGGGCGGTGATAATGTTGCAAGACTCTAAAACTAAAGACGTCCGTCGAAATTTCATTCGTGGCGTAATCACAGTTTTTGGAGGAAACAGTCGTTGATGTATTCAATGGATGAAGTTTGTCTAGGATCCTGACCAGATTAAAAGGGTAACATGTTCCTTAGTCACGAATTCTCATGGCATTCCCATCTTAACCATTATACAGATTGTAATGGTAAAAGCGCTCAAACATAGTGATTCTCTCTACAAATGCTTAAAAAATGGGTTAAATCAATTGTATGTAACATTGTAAAACGTCAGATGGAGTGAGCTAACAAGGCGTTCCCAGACATCTAAGCATCTGTATTACAAGGTAGAGGGTCACACTCTTAAGAAAATCTCACACAAAGGGGTAGATAAATCTCTGCGGCGCAGTGAACCCGAAATCGGAATCTCTGGCTTAACACCTTAACTAGGATAAGTAATATAGTACCTTAGTGACGTTAGGTCATAGTAATGTTTTTCTAAGACGCTTGTATCTTAGAACTTGAGGCCGAAAAATTATTTTAATCTAAACATAAGTACATATACTTGTATGCTTGAATAGTAAATATAAGCATTGATTACCAAAGGGTCTCGTATCAAATTCCAAGAAACGACTGATTCCTCGAATACAATGGAGCTGATGTTTCTTTTCCACCACAATTAATTACGAGTTAGCGTCTTAATCATAAAGAACGTAATAGAACGTAACCGTGATTAAAATTGACACACAAGAGCGGTGTCTCTGAATGTAAATACTTTTCTCGTTGCCGGCCATCTGCCAAAGCCGTTTTAGTTAATTGGTGCTAAACAGATACTTGAGATTGCACTAGGTAGAATGCTGGCATTGTCCAGACCGCTTGAAAATTTTAAGGAGTCCCAAATTGCCGTGTGTCCACTGCGTACCGCCGGTGGCAACCCGACTCGCGCGTCGTTCTCCCCTACGACACGCACATACTCCGCCCCCCGAGAGGTCGCCACAGCCCTTGTAGGGCGCGCGGACCAGAGGCGCCCCCTTCACGCCATCGCAGCGCCGCTTTTGGGGACCACGATGGCGTTTAGGCCTGCACCATAGATTGTCTTGCGCACGGAAAATCGCTACCTTCACCGTAGTCAGTAAGCGCTCCATCGGGTATCGGCTCGCATCCCCGGACACCATCCGTCTCTTGGGTCAGGTTCCCGGACACGGCAGGGATCCGGGCATGGTTGTGCGGCAGGGAGGCGCGTGGTGACAGGAGCAGCCGCCTCACGCGGCCCCATCGTACAACGTGTCGAGAGAACGTATATTACTGTCCAACGTGTTGGCAATGACTAGACCGGCCAGATCCCGCTATTGCGAGGCTGCGGGATTGCTCGCCGCCAAAGGAGCCTCTGCTGGGGGTCTTTGAAAGGTTTGATGTGCCTCCTACGTCAGCGGATTGTGTGGTAAAGCCCCCGAGCGAAGCCAGCAACTCACCCCTCCGATTTTGATTATGGGCACGACCAGATTACGTGGATTCACCCCCATCGCTAAGACTACGCAAGGTTATGAACCAGACTGAAACCCGTAAGTCACCGACCTCACCCGAATTCAAGACTTAAAATGATTCTTACGTCACCGCATGCCTTGAACGCACGTGACAAACGGTCCGCTCGGGGCCCACGCGCAGACCTGCTACAGAGTGGCCCCTAGGACCCTCAAGGAAACCTGAACTGGACCAAACCTGCCCCCAAATCGCCTCTGTCTACACTCTTGACGATGAAGTAGGCGTGACTTCGGATAGGCAGGCGGCGGTGTCGAGGCGACATTGGGTCGCGGATTGGCGCCACTCCCGGTCAGGGTGATACGACCGTGCGCCCTTGCGAACGATAGTTGGACGGCACACCCGAGGGCCCGCGGGCCCCCGTCGGCCCTGGCTATCGTGGGAGTGGGCCTCGCGCGCCCCCCAGAGCGGCCGGGGGGCCAGCGAAGCGGTCGCCTGGGTCTTTGCCCGGGTTCTGGCGGGCCGCTTCGTCTACGTCGGACCGCCAGCCCGGCCGCTGCAGGCTAGGGCAGGCAGGCGCAACGCTCCGCGCGCGCCCAGCTCAGGCGTCTCTGCGGGGCAGGGGCGCGCTCTGCGGGCGCGAGACCCGTGGAGCGTCCGTGGCCCTTGCGTCGCCCCGCCCTCGTACATTACGGAACGGTCCCCGGCCCGTGGCGCGAGGCCTTGCAAGGCCACTCCCCCGTCGGCAGGCGGACCACGGGAGGCGGCTGCACGCGCACTGGACGTAGGGGTCTGACGTCGCCGAGGCGTGGGCTGCGGCCTGCACTTATCCGGACGCCCGCGTGCCGTGACCGGGCGTAGTCCCCCCAGCGTGCCCCCGGCCACGGCACGCGGGCCATCGGCCTGGGACGGCCGGAGGGGCCGAGCCTGCGAGTATTCGACCGGGCCTGGGAATCCGTGGGTAGGGCCGGTCCGGGCCGCCGCCGGCACCGTGGACGCCGGCGGTCCCGCTGGTGACCCGCGTCCCCTCTGGGCCGCGGGCTCTTCCCGGCGGGAGCCCCCGCGTGCGCACCGGGGTTGCGCTTGCTGCCGCCGCCGGGGCGGTCTTCCGGGGCCCGCCTTTCAGGCGGCCGCGCCCTCCGGCCCGCCTGCCGTCCGTCCCCCGGCCGCGCGCTGGACGCAGTGCTGGTCGGGCGCCCGGACCCTTGGCGCCGACCACGCGCTGGCCACCCGCCCGGTGGGGCCCATGACGCACAGCGGGGCGCCCGTGCGCGGATCGTCCAGGGTGCGGGGCCTCCGTGCGGGGGGGGCTTGCGCCCAGCTCTGCCCCGCTGACCGCGCAGCCGGGGGGACCTTACGGACCGCGGGTG     
C       GATTCTTGATATAATTCATAAATATTCATTATATAATTATAATATTTAATTATATAGTCATTTAATAGATGTTATTTAGAAGTATATTTTAGTTTCGATCTACTTGTGACATAACAATATAGTACACCTTTAAAATTGAAATAATTTAATTAATCAGACACTCATATCTAAAATGAGTTATAGTAAAATTTTGTATTTAAACCAATTCTTAATATAAGTCTAATTTTGTTTAAAGAATTCCACTATTATTGCCAAACTATAGATAATTAACATCAATAATAGAAATACATTCAATAAATCTTGTTATTTAACTTATTAAATTGAAAATAAAAGTGAAATAGTTTTCGTTATAATTTTTAAATTATTTATAACGTTATTTTAATTTCATGTTTATAATTTATAACAATTTAATATTTATTTTAAGAAGACTGTAATATATAAACTGATTTCAGTCTCAAAACTTTAATAAAAAAAACTTATCTTTTAGATATATTGTTAAATATCAATTTACAGATGAACGTAAATTATAATATTTTCACCTTAACAATTTGTTAAAATAATTTATCTTGTATTGTTCCATTTGAAAAGAGTCAGCTTCATATTATTGATCACGTTGAAGGTCTTTAATATTTAATTTTTCAAAGTGCCGGAACCAAACAATTATACATCGTTTTATAATTTACGTCATTTTTCATAATATTTTTACACAACACATTTCTTATAGAAGACTTATTTATTATTATAAGTATATTAAAAGTTATATAGAAATAAATAATGCGTATTTATAATAATATAAGTAACTAAATAGTGGGTTTTTGAATAAGATGTACTTTTCATATTAAATACCAAAGATGAAGTATATTGCGTTAATTAAAAAATATCTATTACATAAAAACTCGGATTATATTATGAATCTAGAAAAATTCTTGAAGTTGTTATAAAAAGTATTATATATGATTGTATATTGAATACTTAAAACTCTCTGTGACTCAATTTTGAATCATAACGACAAAGATATATAAAGTCTGCTGTCAAATGTTATAATTGCCTATAGCTCTAAATATTAGTTGGAATTTATTAGATCCACGGGCAAAAGATCGATTTAGGAAGGATTATAGTAATTTTTCAAACTTCTCAAATTTTGTCCAGCTGGGCCGTGATAATGTTGCAACACTATAAAGCTAAATACGTCGGTTGAAATTTCATTCGTGGCGCAGTCATAGTTTTTTGAGGAAACAGTCGATGATATATTCAATCGACTTAGTTTGTTTAGCATCGTGACCAGATTAAAAAGGTTACAAGTTCCTAAGTCACGAATTCACATGGCATTCGTATCTCAACCATGATACAGCTGGTACTGGTTACAGCGCTCAAACATATTAGTTCTCTTTACAAACGCTTAAAAAATGGGTTAAATCAATTGTATGTTGAATTGTAAAAAGTCTGTTGGAGTGAGTTGAGAAGGCGATCCAAGACATCTAATCCCCTGTATTACTACGTTGAGGGTCACACTCTTTAGAAACTCTCACATAGAAGGGTAGGTAAACGCCTGCGGCGCAGTGAACCCGAAAGGGGAATCTCTGGCTTAACTCCTTAACTTGGTTAAGTAAACTAGTACCTTAGTGACGTTAGGTCATAGTAATCTTGTTATAAGACTCTTGTATCTTAGAAATTGATGTCGAAAAATGATTTTAATCTCAACATAAGTACATATACGTGAAGGCTTGAATAGAAAAAATAAGCATTGAGTATCCCGGGGTCTAGTATCAAATTCCAAAGAACGACTCATTCCTCGAGTGCAATGGAGCTGATGTTTCTCTTCCACCAAAATTAATTACGATTTGGTGTCTTAATCATAAATAAAGCAATAGAACGTAACCGTGATTAAAGCTGACACACGACAGCAGTAGCTCTAAATGTCAATACTTTTGTGGTTGCCGGCGAGCTGCCATAATTGTTTTCGTTAATTGGTGCTAAACAGATACTAGAGATTGCACTAGATAGAATGCTGGCATCGTCCAGACCCCTTGCAAATTTTTAGAAGTCCCGGATCGCCGTGTATCCACTGGGTTCCGCCGGTGGTACCCCGACTCGCGTGGCGTACTCCCCTATGACACGCACTTAGTCCACCTCACGACAGGTCGCCACATCCCTCTTCGGGCGCGCGTACCAGAGGGGCCCCCTTCACGCTATCGCAGCGCCGCTTTTGGGGACCGCGTGGGCGTTTAGGCCTGCACCATAAAGTGCCTTGCGCAGGGAAAGACGCTCCGTGCACCGTAGTCAGTAAGCGCTTCATCGGGTAACGGCTCCCATCTCCGCACACCATGCGTTTCTTGGGTCAGGTTCCCGGAGACGGCAGCGGTCGGAGCACGGTTGTACGGCTGGGATGCGCGTTGTGACGGGAGCAGCCACCTCTCGCGGCCGCGTCGGCCAACGGGTCGTGAGAACGTATATTACTCACCGACGTGTTGGAAATCCATAGACCGGCCAGATCCTGCTTTTGCGGGGCTGCGAGATTGCACGCCCCCAAAGGAGCCTCTGGTGGGGGTTTGTGAAAGGATTCATGTGCCTCCTACGGCAGCGGATTGTGTGGTAAAGCCCCCGAGCGGCGCCAGCAACACACCACCCCGATTGTAATTAGGGGCTCGACCAGATTACGTGGATTCACCCCCATCGCTAAGACTCCGCAAGGTTATGAACCAAACTCAAAGCCTTAAGTCTCCGACCTCACCCGAGTACACGACTTAAAATGACCGTAATGTCGCCGTATACCTTGAACCTACGTAACACACGGTCCGCTCGGGGCCCACGCGCCGACCTGCTACAGTGTCGCCTCTTGGACCCTCAAGGAAACCTGAACTGGACCCAACCTGCCCCCAAATTGCCTCGTGGTACCCACGTGACGAAGAAATAGGCGTGACTTGCTAGAGCCAGAAGGCGGTGTCGCGGCGACATGGGGTAGCGGAGTGACGCACCTCCCGGTCCGGGTGATACGACCTCGCGCCCTTGAGAACGATAGTTGGCCGGCCCAGCCGAGGGCCGGCGGGCCCCAGTCGCCCCTGGTTATCGGGGGACGGGGGCTGGCGCGCCGCCCCGAGCGGCCGGGGGGCCAGCGAAGCGGTCGCCTGGGCGTTTGCCCGGGTTCTGGGGGGCCGCGTCGTCTCCGTGGCACCGCCGGCCCCGCCGCCGCAGGCTTGGCCAGGCAGGCGAAACACCCCCCGCGCGCCCAGCTTACGCGTCTCTGAGGGGCAGGGCAGCGCCGTGCGGGCGCGAGACCCACGCAGCGGCCGGGGCGGTTGGGTCGCCGCGCCCGCGTACATCAGGGAAGGGGCCCGGCCCCGGGGCGCGAGGCCTTGCACGGCCAGTTCCCCGTCGGGAGGTGCACCAAGGGAGGCGGCTGCACGCCCACTGGCCGTAGGTGACGGACGGCCCCGAGGCGTGGCCTGCGGCCTGCAGGTATCCGGACGCCCCTGCGCCGTGAGCGGGCGTCGGCCCCCTCACGTGCCCCCCGCCACGGCACATGGGCCCTGCGCCTGCGACGGCCGGAGGGGCCGAGTCTGCGAGTCTCCGACCGGGCCTGAGAATACGTGGGTAGGGCCGGGCCGTGCCCCAGCTGGCACCGGGCACCCCGACGGTCCCGCTGCTGGGCCGCGTCGCCTCTGGGCCGCGCGGTCTCCCCTGCCGGGCCCTCCGCGTGCGCACCGCGGTCGCGTTTGCTGCGGCCGCCGGGGGGGTCTTCCGGGGCGCGCCTGCGAGGGGGCCGCGCCCGCCGCCCCGCCTGCTGTCAGTCCCCCGGCCGCCCGCTGGAGGTAGCGCGGGTGGGGCGCCCGGACCCTTGGCGCCCACCACCCCGTTGCGACCCGGCCGGTGGCGCCCATGACGCTCAGCGGGGCGCGCGAGCGCGGATCGTCCGGGGTGCGGGGCCTCTGTGCGGGGGGTGCCTGGGCCCCGCTCTACACCGCAGACCGCGCAGCCCAGGGGACCTTGCGGACCCCGGGTG     
B       GTTTCTAGATATTATTCAAATATATTCATTATAAAATTATACTTTTTAATTTTATAGGCATTTAATAGATGTTATTCATTACTATATATTAGTTTTGATCTTCTTATGAAATAACTTTATAGTATACCTTTAAAATTGAAATAATTTAGTTAGTTAGAAACTTTTATCTAAAATGATTAATAAAAAAATTATGTATTAAAATCAAATCATAATATAAGTCTATATTTGATTAAAGAACTCCACGTTTATTGCCAAACTATAGATTATTAAAATCAACAATAGCAATACATTCAATTAATTTTTTTAATTAACTTATTTACTTGAAATCAAAAGTGAAATAGTTTTCTTAAAAATTTTTTAATTATTTACAACGTTATTTTAATTTCATGTTTTTAAATTATAACAATTTAATATTTATTTTAAGTAGACAGTAATATATAAACTTATATCATTCTCAAAACTTTATTAAAAAATATTTAGCTGTTATATATATAGTTAAATATCAATTATCAGAAAAACGTAAATTATAATATATTCACCTTATTAATTAGTTAAATTAATTTAGCATAAATTGTACCTTTTGAAAATAGTCAGCTTCTTGTTATTGATAACATTGAAGGTCTTTAATATATAATTTTTCATAATGACCGAACCAATCAAATATACATCTTTTTATAATTTACGTCCTTTTTCCTAATATTTGTACACAACATATTTTTTAAAGAGGACTTAATTCTCATTATCAATATATTAAAAGTTATATAGTAATAAATAATGCGTATTTATTATAATAAAAGTAACTATATAGTGGGTTTTTGAATAAGATGTACTTTTTATATAAATTACCAAAGATGAAAGATATTGCGTAAATTTTAAAATATCTACTACATAAAAACTCGGATTATATTATGAATCTAGAATAAGTCTTGAATTAGTTATTAAAAGTATAATATATGTTTGTATTTTGAATACTTAAAACTCTTAGTGATTCAATTTTCAACCATAATAACAAAGTTACATAAATTCTTCTGCCTAATGTGATAATTGCCTATAGCTCTCAATAATAGTTTGAATTTATTAAATACACGGGTAAGAAATCAATTTAGGAAAGACTATACTAATTTTCCAAACTTCTCAAATTTTGTCCAGCTGGGCGGTAATAATGTTGCAACACTCTACAACTAAATACGTCGGTTGAAATTTCTTTCGTGCCGAAATCATAGTTCTTCGAGGAAACAGTCGATGATTTATTCAATCTACGGACTTCGTTAAGGATCCGGAACAAATTAAAAAGGTTACATGTTCCTTAGTCACGAATTCACATGGCATTCTTATCTCAACCATAATACAGCTGGTAATGGTTATAGCGCTCAATCAGATTAATGCTGTCTATAAACGCTTAACAAATGGGTTAAATCAATTGTATGTTACATTCTAAAAAGTCTGTTGGAGTGAGCTCAGAAGGCGATCCAAGACATCTAAAGCCCTGAATTACTACGTAGAGGGTCTCACTCCAAAGAAAATCTCACACAAAGGGGTAGTTAAATGGCTGCGGCTCAGTGAACCCGAAACGGGGATCTCTGGCTGAACACCTTAACTAGGGTAAGTAATATAGTACCTTAGTGACCTTAGGTCATAGTAATGTTGTTCTAAGACGCTTGTCTCTTAGGAATTGCTGCCGAAAAATAATTTTAATCTCAACACAAGTACCTATACGTGTAGGCATAAATAGAACATATAAGCTTTGATTACGCAAGGATCTAGTATCAAATTACAAGGAACGACTGATTCCTCGAATGCAATGGAGCTGATGTTTCTTTTCCACCACAATTATTTTCGATTTGGCGTCTATATCATAAAGAAGGGAATAGAAGGTAACCGCGATTGAACCTGGCACGCGACAGCGGTGTCACTTGATGTAAATACTTTGGTGGTTGCCGGCCATCTGCCAGAGTGGTTTTCGTTAATTGGTGCTAAACAGAGACTTAAGATTGCACTAGTTAGCACGCTGGCATCGTCCAGACGGCTTAAAAATTTTAAGGAGTACCAGATTGCCGTGTATCCACTGCGTACTGACCGTGGGACCCCCACTCGCGGGTCGTACTCCCCTAAGCCACGCACCTATTCCGTCCCTCGACAGGTAGCCACAGCCCTTGTGGTGCGCGCGGACCAGAGGGGCCCCCTTCACGCCATAGCCGCGCCGCTTTTGGGCACCACGACGGCGTTTAGGCCTTCCCCAGAAATTGTCTGGCGCAGGGGAAGGCGCTACCTTCACCGTAGTCAGTAAGTGCTTAATCGGATAACGGCTCGCATCCCCGAACACCATCCGTCTCTTGGGTCAGGTTCCCGGACACGGCAGCGGTCGGCGCATAGTTGCACGGCTGGGAGGCGCGTCTTGACGGGAGCAGCCGGGTCTCGCGGCGGCATCGTCAGACGTGTCGAGAGAAGGTATATTACTCTCCAACGTGTTGGAACGGCGTAGACCGGCCGGATCACGCTATTGCGAGGCTGCGAGCTTGCACGCCCCCAAAGGAGCCTCTGCTGGGGGAGTGTGAGAGGTCTCATGGGCCTCCTACGGCAGGGGATTGTGTGGTAAAGCCCCCGAGCGCCGCCAGCCACACACCACTCCGATTTTGATTATGGGCTCAACCAGATTACGTGGGTTCGCCCCGATCGCTAAGACTCGGCAAGGTTATGAACCTCACTGAAGCCCTTAAGTCACCGACATCACCCGAGTTCGCGACTTGTAATGAGTGTCATGTCATCGTATGCCTTGAACGCACGTCACTAACGGTCCGCTCGGGGCCCAAGCGCAGACATGATACAGAGCCGCCCCTGGGAACCTCAAGGTACCCTGGACCGGGCCCAACCTGCCCCCAAATTGCCTCTCTCTAAGCTCGTGAAGAAGAAATAGCCGTGACTTGGTATAGGCAGAGGGCGGTTTCCAAGCGACATTGGGTCGCGGATTGGCGCCCCTCCCGGTCAGGGTCATACGACCTGGCGCCGTTGGGAACGATAGTTGGAAGGCCCACCGGAGGGCCCGCGCGCCGCAGTCGGCCCTGGGTATCGTGGGAGGGGGGCTGGCGCGCCCCCCCGAGCGCCCGGGGGGACAGCGAAGCGGTCGCCTGGGCGTTTGCCCCGGGTCTGCAGGGCCGCGTCGTCTGCGTCCCACCGCCGGCCCGGCCGCAGCAGGCCACGTCAGGCAGGCGGAACACCCCACGCCCGCCCAGCGCAGGAGTCTCTGCGGGGCAGGGAAGCACAGTGCGGGCGCGAGACCCGTGGAGAGGTCGGGGCGTTTGCGTCGCGGCGCCCTCGTACATCACGGAACGGCCCCCGCCCCGGCGCGCGAGGCCTTGCAAGGCCCCTTGCCCGTAGGGAGGGGGACCATCGGAGGAGGCTGCACGTGCACTGGACGTAGGGGGCTGACCGCGCCGAGGCGTGGACTGCGGCCTGCACTTATCCGGACGCCCGGGCGGCGTGAACGGGCGTCGGCCCCCTCGGGTGCCCCCCACCACGGCACGGGGGCCGTCCGCCTGCGACGGCCGGAGGGGCTCAGTCTGCGAGTCTTCGACCGCGCCTGGGAATCCGTGGGTAGCGCCGGGCCGGGCCCCCGCCGGCACCGAGGACCGCTGCGGTCCCGCTGCTGGGCCGCGTCCCATCTGGGCCGCGGGCTCTCCCCCGCCGGGGCCTCCGCGTGGGCACCGTGGTCGCGTTTGCTCCGGCCGCCGGGGGGGTTTTGCGGGGCGCGCCTTCGAGGCGGCCGCGCCCTCTGGCCCGCCTGCCGTCAGTCCCCCGGCCGCGCGCTGGACGCCGTGCGGGTCGGGCGCCCGGACCCTTGGCGCCCACCACGCCCTGCCGCCCCGACCGGTGGCGCCCATTACGCGCAGCGGGGCCCGGGTGCGCGGATCGTGGGGGGGGCAGGGCCTCGGTGCGGGGGGGGCCTGGGCGCAGCTGTGCACCGCTGACCGCGCAGCCAGCGGGACCTTCGGGATCGCGGGTG     
A       TTTTCTTGATATAATTCAAAAATATTCATTATAAAATTATACTTTTTAATTTTATAGACATTTATTAGATGTTTTTAATTAGTATATTTTAGTTTTAATCAACTTATGAAATAACTTTATAGTAAACCTTTAAATTTGTAATAATTTAGTAAATGAGACACTCGAATCTAAAATCATTTATAGCAAAATTATGAATTTAAACCAAATCATTATATAAGTCTAAATTTGCTTAAAGACTTCCACTTTTATTTCCTAACTATAGATAATGATCATCAATAATAGGAATACATTCAATTAATTTTGTTAATTAACTTACTTAATTGAATACAAAAGTGATATTGTTTTCCTTATAATTTTTTAATTATTTACAACGTAATTTTAATTTCATGTTTATAAATTATAACAATTAAATATTTATTTTAAGATAACTGTAATATATTAGCAGAACTCATTCTCAAAACTTTATTAAAAAAAATGTATCTGTTAGTTATATTTTTAAATATAAATTGACAGAAAAACGTAAATTATAAGATATTCACCTTAACATATTGTTAAATTAATTTATCTTATATTGTACCGTTTGAAAATAGGCTGTTTCTTGTTATTGATAACGTTGAAGGTCTTAAATATATAATATTTCATAACGACTGAACCAATCAAATATACATCTTTTTAAATATTAAGTCCATTTTCATAATATTTTTACACAACACATGTATTAAAGAGGACTTATTTATTATTATCAATATATTTAAAGTTATATTGTAAGAAATAAAACGTATTTATAATAATAAAAGTAACTAAATTGTGGGTTTTTGAATAAGATGTACTATTCATATAAATTACCAAAGATGAATGATATTGCTTAAATTATAATATATCTACTACTTAAAAACTCGGATTATATTGTAAATCTAGAATAACTCTTGAATTTGTTATTAAAAGTATAATATATGATTGTATATTGAATAATTAAAACTCTTTGTGACTCAATTTTAAACCAAAACTATAAAGACACATAAAGTCTGCTGTCAAATGTTATAATTGCCTATTGCTCTAAATAATATTTGGAATTTATTAAAGCCACAGTTAAAAGATCAATTTAGGAAGGACTATAGTAATTTTTCAAACTTTTCAAATTTTGTCCAGCAGGGCTGTGATCATGTTGCAACACTCTATAACTAAAACCGTCGATTGAAATTTCATTCGTGGCGGAATCATAGTTTTTCGAGGAAACAGTCGTTGATGTATACAATCGACAATGTTTGTTTAGGATCCTGACCAGCTTCAAAGGGTTACATGTTCCTAAGACACGTATTCTCATAGCATTCTTATCTCAACCATTATACAGCTGGTACTTGTTAAAGCGATCAAACATATTATTTCTCTCTACAAAGGATTAATAAATGGGTTCAATCAATTGTTAGTTACATTGTAAAAAGTCTGTTGGTGAGAGCTGAGAACGCGATCCCAGACATCTAAACCGCTGTAGTACGACGTAGAGGTTAACACTCTTAAGAAAACCTCACACAAAGGGGTAGTTAAGTGTCTGCGACGCAGTGACCCCGAAATGGGAATCTCTGGCTTAACACCTTAACTAGCGTAAGTAATATAGTACCTTAGTGACGTTAGATCACAGTAACATTGTTCTAAGACGCTTTTCTTTTAGAACTTGCTGCCGAAAAATGATTTTAATCTGAACATAAGTACATATACGTGTAGACTTGAAAAGAAGATATAAGCATTGATTTGACAAGGGTCTAGTATCAAATCCAAACGAACTACTGATTCCTCGAATGCAATGGAGCCGATGTTTCTTTTTCACCACAATTAATTACGACTTGGCGTCATAATCTTAAAGAAGGCTATAGAACGTAACCGTGATTAAAACGGTCACACAACAGGGGTGGCACTTAATGTTAATACTTTTGTGGTTGCCGGCAAGCTGCCTAACTCATTTTCGTTAATTGGTGCTAAAAAGATACTTGAGATTGCACTAGATAGCGTGCTGGCATCGTCCAGACTGGTTGCAAATTTTAAGGACTCCCAGATTGCTGTGTATCCACTGCGTACCGGCGGTGACACCCCGACTCTCGTGTCGTGATGCCCTAAGACACGCACATAGTCCGCCCCTCGACAGGAGGCGACAGCCGTTGTGGGGCGCGCGTACCACAAGGGCCCCCCTCACGCCATCGCAGCGCGGGTTTTGGGGACCACGATGGCGTTTAGGCCTCCACCATAAATTGTCTTGCGCAGGGAAAGACGCTCCCTGCACCGTAGTCAGTAAGCGCTGCATCGGGTAACGGCTCGCATCCCCGCACACCATCCGTCTCCTGGGTCAGGTTCCCGGACACTGCAGCGGTCGGCGCATGGTTGCACCGCAGGGAGGCGCGTTGTGACGGGAGCAGCCTCCTCTCGCGGCCACGTCGGCAGACGAGTCGTGAGGACGTATATTACTGTCCTGCGTGTTGGGAAGTCCTAGACCGGCCGGATCGCGCTATTGCGAGGCTGCGAGATTGCACACCCCCAAAGGAGCCTCTGCTGGGGGATTGCGAGAGGTTTCATGTGCCTCCTACGGCAGCGGATTGTCTGGTAAAGCCCCCGAGAGGCACCAGCACCACACCACTCCGATTATCATTATGGGCTCGACCAGCTTACGTGGATTCAGCTCCATCGCTAAGACTCCGCAAGGTTATGCACCACACTGAAGCCCATAATTCCCCGACCTCACCCGAGTTCAGCAGTTAAAATAAATGTAATGTCATCGTATCCCTTGAACGCACGTACCAAAGGGTCCGCTCAGGGCCCACGCGCTGACGAGCTACAGCGTAGCCCCTCGGAGCCTCAAGGAAACCTGAACTGGACCCAACCTGCCTCCATATTGCCTCTGTCTACCCTCGTGACGAAGAAGTATGCGTGACTTCGTATAGGCAGTAGTCGGTGTCAAGGCGACATTGGCTAGCGGATTGGCGCCCCTCCCCGGCCTGGTGATACGACCTCGCGGCCTTGGGAACGATAGTTCGACGTCCCATGGGAGGGCCCGAGGGCGACAGTCGGCCCTGGCTAGGCTGCGAAGGGGGCTTTCGCGCCCCCCCGAGCGGCCGGGGGCTCAGGGAAGCGGTCGCCTGGGCCTTTGCCCGGGGTCGGGGGGGCCGCCTCGTCTACGTCGCACCGCAAGCCCGGCCGCCGCAGGCGACGCCAGGGAGGCGCAACACCCCGCGCCCGCCCAGCGCACGCGTCTCGCCGGGGCAGGGCAGCGCAGTGCGGGCGGGAGACCCGTGGAGCGGGCGGGGGGGGTGCGTCGCGGCGCCCTCTTACACCACGGAACGGTCCCGGGCCCGGGGCGCGAGGCCTTGCAGGGCCACTTCCCCGTCGGGCGCTGCACCACGGGAGGCGGCTGGACGCCCACTGGCCGTAGGGGCCTGACGGCCCCCAGGCGTGGCCTGCGGCCTGCAATTATCGGGACGCCCGCGCGCCGCGACCGGGCGTGGGCCCCCTCGCGTGCCCCCCGCCACGGCACCCGGGCCCTCAGCCTGCGCGGGCCGGCGGGGCCGAGTCTGCGAGTCTTGGACCGGGCCTGGGTATCCGTGGGTAGCGCCGCGCCGGGCCCCCGCCGGCACCGGGGACCCCGGCGGTCCCGCTGCTGGCGCGCGTCCCCTCTGGGCCGCGCGCTCTCCCCCGCCGGGGCCTCCGCGTGCGCACCGCGCTCGCGTTTGCTGCGGCCGCCGGGGGGGTCTTGCGGGGCGCGCCTTCCAGGCGGCCGCGCCCCCCGGCGCGCCTGCTGGCAGTCCCCCGGACGGGCGCTGGACGCAGCGCGGGTCGGGCGCCCGGACCATTGGCGCCCACTACGCCCTGGCGACCCGGCCGGTGGAGCCCGTGACGCACAACGGGGCGCGCGTACGCGGATCGGCGGGGGTGTGGGGCCGCGGTGCGGGGGGGGCCTTGGCCCAGCTCTGCACCGCTAACCGCGCGGCCCGGGGGACCTTGCGGATCCCGGGTG     
