# Supplementary material for: A simple method for data partitioning based on relative evolutionary rates
Source: PeerJ. 2018 Aug 28;6:e5498. doi: 10.7717/peerj.5498 (PMC6118207; doi:10.7717/peerj.5498)
Supplement: Data S1 — The datasets are provided in the PHYLIP format. [file peerj-06-5498-s002.zip › DataS2/AS5-8.phy]

17  4000
out     ATAATGAAATCTTATGTTTTATTAAATTTATAAAAAACTAATACACTGCGCTTAAAAGAGATTGTGCTAAATTCATTTTTTTCCTGGGTCACATTAGATCTTTAGTTAATCTAATTGTATATAACGGGATGTTCTATCAATAAAATAGGGTTATCTAATTATAGAATTAATAGATTAGTACACTCTTGTACATTTATATCTTTTAAACTAAGAAATTTATAGAAGTACTAACATTCCGAGAATTAATATATGTTTGAAAAGTTCGTTTTTTTGCATAGTAATTTAAAAGTATTATTCTTTTCATAATGATATGAGTAAAATCCTTGATGTTATCATTTATTAGAGATAACTGATATCGGTGTGATAATTCGACTTATCTATAGTTTTATGTAATTTATTTGCATTGCTAGTCTGATAACCTAAACGGATATTATGTACTCTTTGATTAAATTAATTTTATCGTATGTAGTACAGGATTAAAGAAATTGAAAATAAACTTGGTCCTATAAATTTTTTTCCGCTTCCATAAATATAGTGCTAAATTTATACATCTATCAATCTTATATGATGTATTTATCATGAAAAGGGTTTACGTAACTACTTTCGCTTCATGTATCAATATAATGTATTAAAATAAAACAGATCATATTAAATAAATTTTTAAATTTAGCTAATCTAGTGATTAATGACTTATTAAAAAAAATACGTGATTTAACTTAATCTTTTATAATCTCAATTTTACTAAAATTAATAGTGTTTTTGATTAATATAAGTTAGACATAATAATAAGTATTTTTACAAAAATATTATTTTAAACAGTAGATTCTTTCTTGTGTAGAATTGAATTAAAGTTGTATACCTGTATAATCGAAAGTCTTTAAGTTTTACATCTAAAATATGCAATTCAAAGAAATATATATTAAATAAAAGAATATATGTACTTCTATCTATATTTCTCTAGTTTTTTTAAAAAGAAAAATATATCTACCAAAAGAACATACACGTTCCTAATCTTTTCACCTTCACACAAATTCAGTCTCAGCTTAGAATTCGGTATGATAGAACACTAACTGCATAGTTAAAACTTTCAGAGGGATAAATAGTGCAGTATTGGTTAAATAAGGGGGGGCTCGACCTATTTATTGCTCCCTAGTTATTACTGTAGCTCCGAGCTTTTGACTATAGACCGTGGCATACCTAGGGTGTATGGAGAGGTACTTCTTTAGACATAGTGCTCATCAATACGTACTTTTAGTACAGAATTCTACTCAGCTTGGCGGCCGACTTTATGAATAATGGAATTGTAGATTTTGATAACCATTGGGTTTCCAGCAAGGCATTCCCTATGACACCTGTCTTCAACTTGTGTGTATTTCTATTAGGTTCTCCAAGCGAGTTTAAGTCAAATCGGCCTAATAAGATGAGACGTCTATTCCGGCCAGAGCGATTCTCCTACATTGAACAGAATCATTGACCGAATAAACTCCGGCATAACCCTGTACAATGTTATTCTTCAATTTATTACAATAGTAGCGCTAGAAAAAATTGCGCCCAGGGTTCTAGGCATATGTAACATTCTATAGTGCTTGTGAGACTACGAATTATTGGTAATTGCTTATTTATAATACCGACGGTCCGTAAAGTAAGGTGTGTCCATGGTAATGTTTCACTGTTACCATGTCACTGTATTGTTCGAACACGAAATTCTTTCGCTTGAAGAAAACAGTATAGGAATAACTTGACAAAGAACAACGTCTAACATGAATTGAACTAGCACTGAAAATCACATGTAACATTCGGAAATTTAGCCTTGTGAAAAAAGATCAACTTAAATATTTTGTGGTTCTTCTCTCGTAATTAGCCAAACATCTTATTTTTCTGTTGTCCGACGCTGAGACTTTCTACGTATATACTAAGCTACCCTTTATCTTCAGATGGTTCGAGTATTACTTAAAAACCGGCGTCCGCTTTGAAACGGATGAAGTGGGTTTGGCGTGTGACTAGAGCATTCGGTATGGGAGACGGGGGCGTATGTTGCCAACGCCGGTTGAGACACTCAGAGATACCTTCAGCCTACCGAGACAAAGCGTGCTGGATGCGACGTGACTGGAGCATCCTCTTAGTGAGAGGTCTAGCGTCTCTGGTGTATTGCGTAGGTAGGACACTTCCGGACCCCCCCTTCGGTCAACCGGAGGGTGGTCTGCGATTGATCTAATGGCGGTCAAAACCCGTCTTGATCGTTACTGTCGTAACTACCTCGGGCTGGCAAACCGCTGCTGACGCCGCGTTGATTCACCCGCCCGGCTCCATGGCTGCTGGCCATCGTTACGGGCCTGACAACGACTGAGTCCCGACGACGCCGGGAGGCTAGGTCGGGCGACCAAGGAATATCAGCTGGGGCGAAAGGACACGCGCAAGGCGGGCTGCGCCCGATGGGTCATTTCGAGAAGAGACCGCAGCGTCGAGGCGTGTATTGGAGTAGATCCCCCCAGCGTACCCAGACCTTACGCCCTGGAACACAGAGCAAGCCCTACTGGCCGGATGACCGGCGGCCAACCCGCAGGTGGAATAAGGTACTGTTAGACTCGCGGGCTCTTCATACCGGCCGCCGGTGCATCCAACGTTGCCCACTGATTAGCCTCTTGCCTCAGACGGTCCCAAGGAGCGACACCTGATACGGGGCCTGGCGGGCGAAAACAGAAAAAGAACCGGATATTCCGTGAAACCGCCCACTTCTCTGGAGCTATCCGGGTTAACAAGGCAACATGAGGGCACAAAGCCTGACGGTCTGCAAGGGGTGGACGCTGTCACGTGCCCTGTGTGATCGAATAGGATCCGAGGCCCACGTCTGAAAGGTATGAACCCCACGAGGCGGCGGCCGTGATAAAGCAGACGCCGTGCTCCGCACCTTAAGTGCCATTCGTGTACGCAACCCGTTACCAACTTCTACGGGACCGATCCTTTGTCAGCCGGAGCGACACACGGTAAAGTGAGTGAAGCGGTACACACGGGGCAGGCGCACGTGCGCCGAGCCCGCGGTCCCACGCGGACCTCCGCTGGCCCGGCCAATTCCCGCCCGGGCCGGACTGCGGGGCAACGGCCGCTCGCCGGACAGCAGCCCGGCCTGGGCCCCCACGCGGACCAAGTGGCGGCGGGAGGTCGGGATCCCGGCGCCTGCTAGGGCCCGGGGATCGCGCCCCGCGTGGCCCGGGCGAGGTGGCCGCCGGGTACGGGACGATCGTCGCCGGGCAGTTGGCCTCGTGAGGGCGGGCCCCCGGGCCAGGGCCCGCGCCAAGCGAGTATCGCTCCGGCGCGTCCGCGCACGAGCGGCCTGCCCCATTGGGCGGCTGCGTCGCGGGGGCCAGGGTGTCGCGACCGCCCCGGCGACCGCAGACCCGTACTGTCCCCCCCCCGCGGGGCCCGACCGGTTCGCCGGCCCTCGCGCCAGACCGTCGACGGGCCGGGGGCCGTGGTGCGCAAGGGTCGATCCAGCTGTTGGGGATCCGCGCGGGGGCTCGCCACGGGTGCGACAGGGGCGGCCATATGGCGTCCGCAACCGCCTGCAAGGCCCGCTAGTTCTCCGTTGACCGGGTCGGGGTGGGCGCGAGTGCGCGCCACGACCTGCAGGGCCGGACGGGCGGGCGCATGGCGCGCGCTCGCCAGGACCGCCGGGAGCGACCGGCGTCCCCATCCGTGTCGGCCCTTCCACCCCAGGGGCCCGCGGACGCCCGGGAACCGGGGCCTGTCGCGGAGCGCCGGCCGCCATGGGCAGGGGGACCCCGTCGGCGGCAACTCGCGGCAGCCGGCCGGGGGCGGACCCACCGCACTACTTCGTGCGAGCCGCCCCCGCCTGGTGCATTCCGATACGGCACCCTGGGCAAAGCCGCCGCGGGGCGCAGAGCGCAAGCCCGCTACCCGCCGACCCGCCGCCCGACGCCGCACGGCGTCCTGTGCGCGCGGAGCCGTCGCCGAGGCACGTGAGGAGGCTTGCCCGCGGGTG     
P       ATAATGAAATCTTATGTATTATTAAATTTATAATAAACTAATATACTGCGATTAAAAGAGATTGTGCTAAATTCTTTTTTTTCCTTGGTTAGATTAAATCTTTAGTTAATCCAACTGTATAAAACGGGATGTTCTAACAATAAAATAAGGTTTTCTAATTATATAACTAATTGATTAGCACACGCTTGTACATTTTTATGATTGAAACTAAGAAATTTATAAAAGTACTAACTATTCGTGATTAATTATATTTTTGAAAATTTGGTTATTTTGCAAAGTAATATAAAATTATTATTCTTTTCATATTGATATGAGTAAAATCCTTGAATTTATCCTTTATTAGAAATAACTGATAACGGTGTGATAATTCAACTAATATATAGATTTATGTAATTTTTTTACATTGCTAGTCTGATAAAATAACCCGATATTATGTACTCTTTGATTAGATAAATTTTATTGTATGTAGTATACGAATAATTAAATTAAAAATAAACTTGGTCCTAAAAATTTTTTTCCGCTTCCATAGATATAGAGCTAAATTTATAGATCTAGCAATCTTATATGATGTATTTATCATGAAAATGGTTTACGTGACAACTTTCGCTTCATGTATCAATATAATGTATTTAAATTAAACAGAAGATTTTATATAAATATTTAAATTTAGCTAATCTAGTGTTTAATGAATTATAAATTAAAATACGGGATTTAACTTAAGCTTTTAGAATCTAATTTTTACGAAGATTAATAGTGTTTTTGATTAATTCAAGCTAGACATAATAATAAGTATTTTTACAAAATTATCATTTTAAACAATATACTCTTTCTTATGTAGTATTTAATTAAAGTTGTATACCTGTTTAATCGTAAGTCTTTAAGTTTTATATGTAAAATATGCAATTCAAAAAAATTTATATTATGTAAAAGAATATAAGTACTTCTATCTTTATTTCTCAATTTTTTTTAAAAAGTAAAATATATCTAACAAAAGAACATACACGTTCCTAATCTTTTCACCATCACTCAAATTCAGTCTCAGCTTAGCGTTCGCTCTGCTAGACATCTATCGGCATAGTTAAAACTTTCAGAGGGATACATAGTGCACTATTGATGAAATAAGGGTGGGCTCGAAGTGTTTTGTGGACCCAAGTTATTAATGTAGAGCCGAGCGTTTGACTTTAGACCGTGGCATACCTAGGGTGAATGGCAAGGTCCTTCTACAGACATAATGCACAACAAAACGTACTTATAGTACAGAATTCTACGCGGCTTAACGGTCGACTTTATGATTAATGGAATTGGCAATTGTGATAACTATTCACTTTCCAGCAGTGCATTCCCTATGACATCTATCTTCAACCTGTGCGTATTACTATTAGGTTCTCCAAGCGAGTTCAAGACAAATGGGCCTGTTAATAGGAGATGTCTAAACCGGCAAGAGCGATTCTCCTACATTGAATAGAATTATTGACCGAATACAATCAGGCATAACCGTGTACAATGTAATTGTGCAATATATTACAATAGTAGAGCTAGAAAAAATTGAGACCAGGGTTCTAGGAATAGTTAACAGTCTAGAGTGCTTATGAGAGTACGAATTATTGTTAATTGCTTATTTATAATGCCGACGGTCCGTTATGTAAGTAGTGTCCTTGGTTATGTTTCCCTGCTAACATGTCACTTTATTGTTCGAGAACGAGACACTCGGTCTTGAAGAAAACAGTAAAGGATTAACATGCCATACAACAACGTCTATCATCAATTGAACTAGGACTGAAAACCACAGCTAAAATTGGGATATTTAGCATTTTGAAAGAAGATCAACTCACAAATTCTATGGTTCTTCTCTCGTAATAAGCGAATTATCTTATTTTTCTGTTCTTCGAAGCTGCGACTTTCTACATCTAAACTTAGCTACCCTTTTTCCACACATGGTGCGTGTACTACTTGAGAAACGGCGTCCGATTTGAAACGGATGAAGAGGGTTTGCCGTGTTATTAGTGCATGCGGTATGGGACCCGGGGTCGTACGTTGCCAAGGACAATTGAGACCCTCAGAGACACCTTCAGCCTCTCGACACATAGCCTCCTGGAGGCGAGCTGACGGGAGCCTCACCTTAGTGAGAGGTCTGGGGTCTCGGTGGTGTTGAGTTGGTATGACACTTCCGGACCGCCCCTACGGTTAACCTGGGGGTGGGCTGGGATTGATGTAATGGCAGTCGCGACCCGGCTCTAACGCTACTGTGGTAACTAGACCGGACTGGCAAACCGTGGCTGACGCCGCGTTGATTCACCCGCCCAGCTCCATGGCTACTGGCCATCATTATCGGCCTGACAACGACGGCGTCGCGACGACGCGGGGAGGCTAGTTCGGGCGACCAAGGAATATAAGTGGGGGCGAACCGTCTTGGCCCCGGCGGCCTGCGCCCGACGGGTCATTTCGAGAAGAGACGGCCCCGTCGAGGCGCGTATTGGGGTAGATCCCTCCAGCATACCCAGACACGACGCCCGGCAACGCGGAGCAAGGCCTACTCGCCGGATGGCCGCCGGCCAACCCGCAGGAGGAATCAGGTAGTGTTAGAATGGCGGGCTCTTTATCCCGTACGCCGGTCCATCCAAGGTTGCCCACCGATTCGCCTCTTGCCTTAGTCGGTCCGAAGGAGCGACACCTGATACGGGCCCTGGTGGGCGCAAACAGGAAAAGAACGGGACATTCCGTGAAACCGCCCACTTCTCCGGAGCTATCCGGGTTAACAAGGCAACGTGAGGGCGCAAAGCTTGACGTTATGCAAGGTGTGGTCGCTGTCACTTGCGCTGTGTGATCGAATAGGATCCCAGGCCCACGTCTGAACGGTATTAACCCCAGCAGGCGCCGGCGGTGACAAAGCAGGTGCCTTGCCCCGCACGTTAAGTGCCATCTGTGTACCCAAGCCGTTACAACTCTCTACGGGACCCATCCCGTGTCAGCCGGAGAGACACACGATAAAGTCAGTGGAGCGGTACCCACGGCGCGGGCCCACGTGCGCCCAGGCCGCCGTCCCACCCGGACCTCCTCAGCCCGGGCCAAATCCCGCCCGGGCCCGACTGCGGAGCCACGGGCGCTGGCCGGGCAGCCGCCCGGCCTGCGCGCACACGCGGACTAAGTGGCGGTGGGAGGTGGGGATGCCGCCTCCTGCTAGTGCCCGGGGACCGCGCCCCGCGTTGCCCGGGCGAGGTGGCCGCCCGGGACGGGACGATCGTCGCGGGGCAGCTGGCCTCGGGAGGGCGGGGAGCCGGCCCACGGGCGGCGCCAAGCGAGTATCGCTCCGGCGTGTCCGCGCAGGAGCGGCCGACCTCATTGCGCGGCTGCGTCGCGGGGGCCATGGTGTCGCGACCGCCCCGGCGACCGGAGCCCCGTACTGTCCCCCCCCCGCGGCTCCCGACTGGGGAGCCCGCCCCCGCCCCAGACAGTCGACGGGCCGCGGGCCGTGGTGCCCACGGGTCGATCCGGCTGTAGGGGCTCCGCGCGGCTGCTCGCCGCGGGTGCGACACGGTCGGGCACATGGCGTCAGCAACCGCCTCGAAGGACCGCTAGTTCTCCCCTGGCCGGGCGGGGGTGCGCGCGAGTGCGCGCCATCGCCTGCAGGGCCGGTCGGGCGATCGTCTGGTGCGCGCCCGCCAGGACCGCCGGGAGCGACCGGCGTCCCCATCCGTGTCTGCCCTCGCACGCCAGGGGCCCGCGGACCCGCGGGCACCGGGGCCGGTCGCGCAGCGCCGCGCGGCCTGGGCAGGGCGACCCGGTCGGCGGCAACTCCCGCCAGGCGGCCGGGGGCGGACCCCCCCCCCTACTTCGTGCGATCGCCCCCCGCCTGGCGCCTTCCGACAGGCCAGCCAGGCCAAACCCGCCGCGGGGGCCAGAGCGCAAGCCCGCTACCCGCCGACCCGCCGCCCGACGCCGCACGCCGTCCTGTGCCCGCGGAGCCGTCGCCGACGCAGGCGCGGAGGCTTCCCCACGGGTG     
O       ATAATGAAATCTTATGTTTTATTAAATTAATTATAAACTAGTATACTGCGCTAAAAAAAGGTTGTTCTAAATTCTATTTTTTCCTGTGTTAGATTAATTCTTTAGTTAATCTAATTGTATATAACGTGATGTTCAATCAATAAATTAAGGTATTCTAATTATATAACTAATATATTACAACACACTTTTACATTAATATCATATAAACTAAGAAATTTATAAAAGTAATAACTTTTCGTGATTTCATATATGTTTGAAAAGTTAGTTATTTGGCATAGTAATCTAAAAGTATTATTCTTGTCAGATTGCTATGAGTAAAATCCTTGAATTTATCATTTATTAGAGTGAACTGATATCGGTGTGATTATTCTCCTTTTATATTGATATATGTAATTTGTTTCCATTGCTAGTCTAATAAACTAACCGGATATTATGTACTCTTTGATTAGATTAATTGTATTGTGTGAAGTATAGGATTAAAGAAATTGAGAATAAACTTGGTCCTATGAATTTATTTGCACTTCCATAGATATAGTTCTAAGTTAATACATCTATCAATTATATATGATGTATTTATCCTGAAAAAGGTTTACGTCACACCTTTCGCTTCATGTACCTATATAATGAATTAAAATTAAACAGATCGTATTATATAAATTTTTAAAGTTAGCTAATCTAGTGATTAGTGATTTATTAATTAAAATATGTGAATTAACTTAAACTTTAATAATCTTATTTTTACTAATATTAATAGTGTTTTTGATTGATACAAGTTAGACCTAATAAAAATTAATTTTACAAAAATATTAATTTAAACAATAGACCCTTTCTTAAGTAAAATTGAATTAAAATAGTATACCTGTATAATCGAAAGTCTTTAAGTTTTATAATTCTTTTGTACAATTCAAAAAAATTTATATTATATAAAAGAATATAAGTACTTCTAACTATATTTCTATAGTTTTTTTAAAAAGAAAAATATATCTAACAAAAGAACATACCCGTTCCTAATCTTTTCACCTTCACTCAAATTCAGTCTCAGCTTAGCCGTCGCTCTGCTAGAAGTCTAACAGCATAGGTAAATCTTTCAGAGGGATAAATAGTGCACTGTTGATTAAATAAGGGGGGGCTCGACGTATTTATTGGTCCCAAGTTATTAATGTGGCTCCGAGCGTTTGACTTTAGACCGTGGCATACCTATGGGGTATGGAAAGGTCCTTCGCCAGACATACTGCTCATCAAAACGTACTTTTAGTACAGAAATCCACTCGGCTTAGCGGCCCACTTTATGATTAATGGAATTGAAGATTTTGATAACTATTGAATTTGCAGCTGTTCTTTGCCTATGACATCTGTCTGCAACCTGTGGGTATTTCTATTAGATTCTCAAAGCGAGTTTAAGGCAAATCGGCCTAATAACAAGTGACGTCTATACCAGCAAGAGCGATTCTCCTACATTTAAAAGAATCATTGATCAAATAAACTCAGGGATTACCCTGTGCCATGTTATTCTCCAAGATATTACAATAGTAGCGCTAGAAAAAATTGCGACCAGGGTTCTAGGCATATTTAACAATCTATAGAGCTTGTGCGATTACGTATTATTGTTAATTGCTTATTTTTAATGCCGACGGTCCGTAACGTAAGTTGTGTCCTTGGTTATGTTTCGCTGTTAAAATGCCACTATATAGTTCGAGAACGACATGCTCGGTCTTGACGAACACAGTAAAGCATTAATTTGCCATACAAGAACGTCTAAGATGAATTGAACTGGAACTGAAAATCAAAAATAAAATTCGGATATTTAGCCTTGTGAAAGAAGATCATCTTACAGATTCTGTGGTTCTTCTCTCGTAATAAGCAAAATATCTTATTTTTCTGTTCTTCGAAGCGGCGACTTTCTACATTTACACTTAGCTACCCTTTATCTACAGATGGTGCGAATATTCCTTTAAAAACGGCGTCCGCTTTGAAACGGATGAAGAGGGTTTGCCGGGTTACTAGAGCATTCGTTATGGGACACAGGGCCGTACGTTGCCAACGACAGTTGAGACCCTCAGAGACACCTTCTGCCTTACGATAGAAAGCCTCTTGGCTGCGGCCTGACGGGAGCCTCGTCTTAGTGAGAGGTCTGGGGTCTCTGTGGTATTTAATTGGTAGGACACTTCCGGATCCCCCCTACGGTTAACCCGCGGCTGGGCTGTGATTGATGTAATGGCGGACGCAACCCGTCTGCATCGTTACTGTGGTAGCTTCGCCGGACTGGCAAACCGCGGCTGACCCCGCGTTGATTCACCCGACCAGCTCCATGCCGCCAGGCCGTCATTACGGGCATGACAACGACGGAGTCGCGACGACGCGTGGAGGCTAGTTCGGGCGACCAAGAAATATGAGTGCGGGCGAACCCCCTTGTCCCAGGCGGCGTGTGCCCGACAGGTCATTTCGAGAAGAGACCGCCGCGTCGAGGCGCGGATTCGGGGAGATCCGGCCAGCGTCCCCAGACCATACGCCCGGTAACTCGGAGTCAGTCCTACGGGCCGGATGACCGGCGGCCAACCCGCAGGTGGAATTAGGTACTGTTGGGCTCGCGCGCTCTTCATCCCGGCCGCCGGTGCATCCAAGCTCGCCCACTGATTCCCCTCTTGCTTAAGTCGGTCCCAAGGAGCGACACCTGATACGGGGACTGGTGGGCGCAAACAGTGAAAGAACCGGACTTTCCGTGGAACGGCCCACTTCGATGGAGCTGTCCGGGGTAACAAGGCAACTTAAGGGCCCAAAGCCTGACGGTCTGCAAGGTGTGGACGTTGTCACTTGCGCTGTGTGATCGAATAGGATCCGAGGCCCACGTCTGAATGGTATCATCCCCAGGAGGCGACGGCGGTAAGGAAGCAGGTGCCATGCCCCGCACCTTAAGTGCCATTCTTGTACCCAACCCGTTACTACGCTCTACGGGACCCATCCCGTGTAAGCCGGAGCGACACAAGATGAAGTCAGTGAAGCCGTACACACGGGCGAAGCCCACGTGCGCCGAGCCCGCGGTCCCACGCGGACCTCCTCCGACCCGGCCAAGTCCCGCCCTGACCGCCCTGCGGAGCCACGAGCGCTGGGCGCACAGCAGCCCGCCCTGCGCCCCCACGCAGACCAAGTGGCGGTGGGAGGTAGGCATTCCGGCGCCTGCTCGTGCCCGGGGAGCGCGCCCCGCGTTGCCCGGACGAGGCGGCCGCCAGGCGCGGGACGATCGTCGCGGGGCAGATGGCCTCGGGAGGGCGGGCGGCCGGCGCAGGGCCGGCGCCAAGCGAGTATCGCCCCGTCGTGTCGGCGCAGGAGCGGCCCGCCGCGTTGCGCGGCTGCCTCGCGGGGGCCAGGGTGTCGCGACCGCCCCGGCGACCGCAGGCCCGTACCGGTCCCCCCCCGCGGGCCCCGACCGGGGCGCCCGCCGCCGCGCAAGACCGTCGACAGGCCGGGGGCCGTGGTGCGCACGGGTCGATCCGGCTGTTGGGGCTCCGCGCGAGTGCTGGCGGCGGGTGCGACACGGTCGCCCAGATGGCGCCAGCAACCGCCTCGAAGGCGCGCTACTTCTCCGGTGCCCGGGTCGGGGTGGGCGGCACTGCGCGCCACCCCCTGCAGGGCCGGTCTGGCGGTCTCCTGGCGCGCGCCCGCCAGGACCGCCGGGAGCGACCTTCGTCCCCATCCGTGTCTGCCCTTCCACTCTAGGGGCCCGCGGTCCCGCGGGAACCGGGGCTTGTCGCGCAGCGCCGGGCGGGATGGCCAGCGCGACCCCGTCGGCGGCACCTCCCGCTAGGCGGGCGGGGGCGGACCCGCCGCGCTACTTCTTGCGAGCGCGCCCCGGCTGGTGCCTTCCGATAGGGCACCCAGGCCAAAGCAGCCGCGGGGGGCAGAGCGCAAGCCCGCTACCCGCCGACCCGCCCCCCGACGCCGCACGGCGTGCTGTGCCCGCGGAGCCGTCGCGGAGGCAGGCGAGGAGGCTTGCCCGCGGGTG     
N       TTAATGAAATCTTATGTATTATAAAATTTATAAAAAACTAATATACTGCGCAAAAAAGAGATTGTGCTAAATTCTATTTTTTTCTGGGTTAGATTAAATCTTTAGTTAATCGAATTGAATATAACGGGATGTTCTATCAAAAAAATAAGGTATTCTAATTATATAACTAATAAATTAGCACACACTTGTACATTTAAATCATTTAAACTAATAAGTTTATAAAATTACTAACTTTTCGTGATTGAATATATGTTTGAAAAGTTTGTTTTTTGGCATAGTCATCTAAAAGTATTATTCGTTTAAGAATGATATGAGTAAAATCCTTAAATTTATCATTTATTAGGGCTAACTGATAACGGTGTGATTATTACACTTTTCTCTAGATTGATGTAATTTCTTTCCATTGCTAGGCTGATAACCTAACCGGATATTATGTACTCATTGATTAGTTTAATTTTATCGTATGAAGTATAGGATTATACAAATTGACATTAAACTTGTTCATATGAATTTTTTACCGCTTCCATAGATATAGTGCTAAATTTATATATCTATCAGTCTTATATGATATATTTATAATGAAAGGGGTTTACGTCACAACTTTCGATTCATGTACCAATATAATGTATTAAAATTAAACAGATCTTATTAGAATAATTTTTAAATTTAGCTAATCTAGTGATTATTGATTTATTAGTTAAAATACGGGAGTTAACTTAAACTTTTATAATATAATTTTTACGAATATTAAAAGTGTTTTTGATTTAAACAAGTTACACATAATAATAAATATATTTACAAAAATATTACTTTAAACAATATACTCTTTCTTATGTAGAATTGAATTAAAGTTGTATACCAGTATAATCGAATGTCTTTAAGTTATATATTTAAAATATGCAATTCTAAAAAATATATATTATATAAAAGAATATAAGTACTTCTACCTATATTTCTTAAGTATTTTTAAAAAGAAAAATATTTCTAACAAACGAACATACACGTTCCTGATATTTTAACCTTCACTCAAATTCAGTCTCAGCTTATCATTCGATCTGCTAGAAATCTAACAGCATGGTTAAAACTTTCAGGGGGATAAATAGTGCACTATTGATAAACCAAGGGGGGGCTCGACGTATTTATTGGTCCCAAGTGATGACTGTAGCGCCGAGCATTTGACTTTAGGCCGTGGCATACCTAGGGAGTATGGAAAGGTCCTTCTCCAGACATAGTGCTCATCAAAACTTACTTTTAGTACAGAATTCTACTCGGCTGAGCGGCCCACTTTACGATTAATGGAATTGAAGATTTTGATAACTATTGAGTTTCCAGCAGTTAATTCCCTATGACATCTATCTTCAACCTGTGGGTCTTTATATGAGATTCTCTACGCGAGTTTAAGTCAAATCCTCCAGATAAGATGAGACGTCTTTGCCGGCAAGAGCGATTCTCCTACATTGAAGAGAATCATTGACCGAATAAACTCAGGCCTAACACTGTATAATGTTATTCTTCAATATATTACAAAAGTAGCGCTAGAAAAAATTGCGACCAGGGTTCTCGGCATATTTAACATTCTATAGTGCTTGTGAGATCACGAATTATTGATAGTTGCTTATTTATAATTCCGAAGGTCTGTAATTTAAGAAGTGTCCTTGGTTATTTTTCCCTGTGAATATGCCACTTTATTGTTCGAGAACGAGAAACTCGTTCTAGACGGAAACAGTGAAGGATTAACTTGCCAAACAACAACGACTAACATGAATTGAACTAGGACTGAAAACCACAGCTTATATTCGGAAATTTAGCCTTGTTAAAGAAGATCAACTTAAATGTTCTGTGGTACTTCTCTCGTAATGAGCCAAATATCTTATTTTTATGTTCTACGAAGCTGCGAGTTTCTACACGCATACTTAGCTACCCTTCATCTACATATGGTGCGAGTACTACTTGAAAAACGGCGTCCCCTTTGATTCGGATGAAGAGAGTTTGCCGGGTTAAGAGAGCATTCGGTATGGCACACGGGGGCGTACGTGGCCAACGCCAGTTGAGACGCTCAGAGACACCTTCAGCCTGCCGACACAAACCCTGTTGGATGCGACCTGGCCGGAGCCTCGTCTTGGTGAGAGGTCTAGGGTCTCTGCCGTTTGGTGTTGGTACGACACTTCCGCACCCCCCCTACGGTTAACCGGGGGGTGGGCTCGGATTGATGTAATGGCGCTCGCAACCCGTCTCAATAGTTACTGTGCTGACTACGCCGGAATGGCATACCGGGGCTGACGCCGCGTTGATTCACGCGCCCAGCTCCATGCCTGCTGGCCATCATTCTGGGCCTGACGACGACGGGGTCGCGACGACTCGAGGAAGCTAGGTGGGGCGACCAAGGAATATGAGTGGGGGCGAAAGGACTTCACCTAGGCGGCCTGCGCCAAACGGTTCATTTCGAGAAGAGACGGCCGGGTCGTGGCGCGTATTGGCGTAGATCCCTACAACGTACCCAGACCATACGCCCGGTAACGCGGAGCAAGCCCTAGTGGCCGGATGACCGGCGGGCAACCCCCAGGTGGAATAAGGTACTGTTAGACTCGCGGGCTCTTTATCCCGGCCGCCGGTGCGTCCAAGCTTGCGCACTGATTCGCCACTTGCATCCGTCGGTCCCAAGGAGCGACTCCTGGTGCGGGGACTGGTGGCCGCAAACAGAAAAAGAACTGGACATTCCGTGAAAGCGCCCCGTTCTGCGCAGCTATCCGGGTTAACAAGGCAACATGAGGGGGCAATGCCTGACGGTGTGCAAGGTGCGGACGCAGTCACTTGCGCTGTGTGATCGAATAGGATCCGAGGCCCACCTCTGAATGGTATTAACCCCAGACGGCGACGACGGTGACAAAGCAGGTGCCATGCCCCGTACCTTGAGTGCCATTCGTGTACCCAACCCGTTACGACCCTCTACGGGACCCACCCTGTGTCAGCCGGAGCGACACAAGGTAAAGTCAGTGAAGCGGTCCGCACGGGGCAGGCACACGTGCGCCGAGCCCGCGGTCCCACGCTGACCTCCTCCGACCCTGCCAACTCCCGCCCCGCCCGGACTGCGGCACCACGGGCGCGGGCCGTACGGCCGCCCGGCCTGCGCCCCCACGCGGACCAAGTGGCGGAGGGAGGTAGGCATTCTGGCGCCTGCTAGTGCCCGGGGAGCGCGCCCCGCGTTGGCCGCGCGAGGTGGCCGCCGGGACCGGGACGATCGTCGCGGGCCAGGTGGCCTCGGGAGGGCGGGCGCCCGGCCCACGGCCGCTGCCAAGCGCGTATGGCTCCAGCGGCTCCGCGCAGGAGCGGCCTGCCTCATTGCGCGGCTGCCTCGCGGGGCCCAGGGTGTCGCGAGCGCCGCGGCGAGCGCGGCCCGGTACTGTCCCCCCCCCGCGGCGCCGGACCGGGTCGCCCGCTCCCGGCCCAGACAGTCCAGGGGCCGGGGGCCGTGGTGCGCAAGGGTCGATCCTGCTGTTGGGGGTCCGCGCGGGTGCTAGCACCGGGTGCGACACTGTCGCCCAGATGGCGTCCGCAGCCCCCTCGAACGCCCGCTAGCTCTCCGTTGGCCGGGTCGGGGTGCGCGGGGGTGCGCGCCGCCCCCTGCCGGGCCGGTCGGGCACTCTCCTGGGGCGCGCCCGCCAGGATCGCCGGGGGCGACCGGCGTCCCCATCCGTGTCTGCCCTTCCAGCCCAGGGCCCCGCGGACCCCCGGGAGCCGGGGCCTGTCGCGCAGCGGCGCGCGGGATGGGCAGGGCGACCCCGTCGGCGGCAACTCCCGCCAGCCGGCCGGGGGCGGACCCCCCGCGCTAGTTCGTGCGCGCGCGCCCCGGCTGGTGCCTTCCCACAGGGCACCCGGGCCAAAACCGCCGCGGGGGGCAGAGCCCAAGCCCGCTACCCGCCGACCCGCCGCCCGACGCCGCACGGCGTCATGTGCCGGCGGAGCCGTCGGCGACGCAGGCGAGGAGGCGTCCCCGCGGGTG     
M       ATAATGAAATGTTATGTATGATTAAATATATTAGTAACTAATATACTGCGCTAAAAAGAGATTGTGCAAAATTCTTTTTTTTCCTAAGTTAGATTCAATCTTTAATTAATCTAATTGAATATAACGTGATGTTCTATCAAAGAAATAACGTTTTCTAATTATATAATTAATACATTATCACACACTTGTACATTTATATAATTTAAACGAAGAAATTTATATAATTACTAACTTTTCGTGATTGAATATATGTTTGAAAAGTTCGTTTTTTTGCAAAGTAATCGAAAAATATTATTCTTATCTGATAGTTATGAGTAAAATTCTTGAGTTTATACTTTATTTGACTTAACTGATATCGGTGTGTTAATTCCACTTATCTATAGATTTATGTAATTTATTTGCATTGTTAGTCTGATAATCTAACCGGATATTATGTACTCATTGAATATATTTATTTTATCGTATGTATTATTGGATTGAATAAATTTAGAATAAACTTGGTCCTATAAATTTTTTTACGATTCCATATATATAGTGCTAATTTTATACATCTAACAATTTTATATAATGTATTTATCATGAAAAGGGTTTACGTCACAACTTTCGCTTCATGTATCTATATAATATATTAAAATTAATCAGATCGTATTATATAAATTTTTAAATTTAGCTAATCTAGTGATGAGTTATTTATTAATTAAAATACGTGAATTAACTTAAACTTTTAAAATATATTTTTTAAGAAAATCTATAGTGTTTTTGATTAACTCAGGTTAGACATAATAATAAGTTTTTTTACAAAAATATTACAAACAAAAATATACTCTTTCTTATGTAGAATTGAATTAAAGTTGTTCACCTGTATAATCTAAAGTCTTTAAATTTTTTATTTAAATTATCCAATTCACAAAAATTTAAATTATATAAAAGAATATAAGTACTTCTATCTATATTTCTAAAGTTTTTTTTAAAAGAAAAATATATATAACAAAAGAACATAAACGTTCATAATCTTTTTACCTTCACTCAAATTCAGTCTCAGCTTAGCTATCTCTCTGCTAGAAATCTAACGGCATAGTTAAAACTTTCAGAGGGATAAATAGTGCACTATTGGTTAAATAAGGGGGGGCTCGACGTATTTAGTGGTCCCAAGTTATGAATATAGCGCCGAGCATTTGACTTTAGACCGTGTCATACCTTGGGGATATGGTAAGGTCCATCGCCAGACATAGTGCTCATCAAAACGTACTTTTAGTACAGAATTCAACTCGGCTTAGCGGCCGACTTTATGATTAATGGAGTTGAAGATTTAGATAACTATTGAGTTTCCAGCTGTTCATTCTCTATGACATCTGTCTTCAACCTGTGCGTATTACTATAAGGTTCTCCAAGCGAGTTTACGTCAAATCGGCCTGTTAAGAAGAGAAGTCTAAACGGGCCAGAGCGCTTCTCCTACATTGAACAGAATCATAGAACGAATAAACTCGGACATAACCCTGTAGAATGTTATTCTTCAATATATTACAAGAGTAGCGCTAGAAAAAATTGCGACCAGGGTTCTAGGCATATTTAACATTTTATAGTGCTTGTGAGAATACGAACTATTGTTAATTGCTTATTGATGATGCCGTCGGTCCGTAATATAAGTAGTGTCCTTGGTTATGTTTACCTGTTATCATGCCACTTTATTGTTCGAGAACGAGACGCTCGGTCTTGACGAAAACAGTTTAGGATTAACCTGCCATAAGACAACGTCGAACATGAACTAAACTAGGACTGAAAAGCAAAGATAAGATTCGGTAATTAAGCCATTTGAAATAAGCTCAACTTACATATTCTGTGGTTCTTCGCTCGTAATGACCCAAATATCATATTTTTTTGTCCTACGAAGTAGCGATTTTCTACTTAGATCCTTAGCCACACTTTATCTACAGATGGTACGAGTATTACATCAAAAACCGCGTCCACTTTGAAACGGATTAAGAGGGTTTGCCGGCTTAACAGGGCATTCGGTATGGGACACGGGGGCGTAAGTTGCCAACGTCAGTTGAGACACTCAGGGACACCTTCAGCCTGCCCACACAAAGCGTCATGGAGGCGTGCTGACGGGAGCCTCGTCTTAGGCAGAGGTCTAGGGTCTCTGGAGTATTGTGTTGGTACCACACTTCCGGAGCCCCCCTACGGTTAACCGGCGGGTGAACCCGGATTGATGTAATCGCGGTCGCAACCCGTCTCCATCGCTACTGTGGTATCTCCGCCGGACCGGCAAACCGTGGCTGACGCCGGGTTGATTCAGCCGCCCCGCTCCATGGCTTCTGGCCGTCATTAACGGCCTCACAACGACGGAGTCGCGACGACGCGCGGAGGCTAGGTCCGGCGACCAAGGAGGATAAGTTGGCGCGAAAGCACCTGTACCATGCGGGATGCCCCCGACGGGTCATTTCGAGAAGAGACCGCCGCCTCGAGGCGCGTATTGGGGTAGATCCCTCCAGAGTTCCCAGACATTCCGCCCGGTAACGCGCAGCAAGCCCTACTGGCCGGCCGACCGGCGGCCAACCCGCAGGTGGAATAAGGTACTGTTAGACTCGCGGCCTCTTCATCCCGGTCGCCGGTGCGTCCAAGGTTGCCCACCGATTGCCCTCTTGCCTAAGTCGGGTCCAAGAGGGGACACCTGATACGGGGACTGGTGGGCGGAAACAGATAAAGACCCGGAAATTCCGTGACAAGGCCCGCTTCTGTGGAGCTATCCGGGTTAACAAGGCACCATGAGGTCGCAAAGCCTGACGGTCTGCAAGGTGCGGACGCTGTCACTGGCGCTGTGTGATGGAATAGGATCCGAGGCCCACGTCTGAATGGTATCGACCCAAGGAGGCGACGGCCGCGTCAAAGCAGGAGCCATGCCCCGGACCTTACGTGCCCTTCGTGTACCCAACCTGTTACGATCCTCTACGGGACCCATTCCGTGTCAGCCGCAGCCACACTCGATAAAGACAGTGAAGCGGTAGGCACGGGGCAAGCCCACGTGCGCCGAGCCCGCGGTCACACGCGGACCTGCTCCGCCCCGGCCAAATCCCGCCCGGGGGGGACTCCGGCGCCAGGGGCGCTGGCCGCGCAGCCGCCCGACCTGGGCCCCCACGCGGACCAAGTGGCGGTGGGAGGTAGGCATCGCGGCGCCTGCTAGTGCCCGGGGACCGCGCCCCGCCTTGCCCGACCGAGGAGGGCGCCGGGGGCGGGACTATCGTCGCGGGGCAGCTGGCCTCGCGAGGGCGGGCGGCCGGCGCACGGCCGCCGCCAAGCGAGTATCGCTCCGGCGTGCCCGCGCAGGAGCTGCCTGCCTCATTTCGCGGCTGCGTCGCGGGGGCCAGCGTGTCGCGACCGCCCCGACGACCGGAGACCGGTAGTGTCCCCCCCCCGCGGCGCCCGACCGGGTCGCCCGCGCCCGCGCCAGACCGTCGACGGGCCCGGGCCCGTGGTGCGCAAGGGTCGATCCCCCTGTCGGCGGTCCGCGCGGGGGCTCGCGACGCGTGGGACACGGTCGGCCAGATGGCGTCCGCGGCCGCCTCGAAGGCCCGCGAGTTCTGCGTTGGCCGGGTGGGGGTGGGCGCGACTGCGCGCCACCCCCTGCAGGGCCGGTCGGGCGGTCGCCTAGCGCGCGCCCGCCAGGAGCGCCGGGAGCGACCGGCGTGCCGATCCGTGTCTGCCCTTCCGTGTCAGGGACCCCCGGACCCCCGGGAGCCGGGGCCTGTCGCGCAGCGCCGCGCGGCATGGCCAGGGCGACCCCGTCGGCGGCAACTCCCGCCAGCCGGCCGGGGGCGGCCCCCCCGCGCTCCTTCGTGCGCGCGCCCCCCGGCTGGTGCCTTCCGATAGGGTACCCAGGCCAAAACCCCGGCGGGGGGCAGAGCGGAAGCCCGCTACCCGCCGACCCGTCGCCCGACGCCGCACGGCGGCCTGTGCCCGCGGAGCCGTCGCGGAGGCGGGCGCGGAGGCTTCCCCCCGGGTG     
L       ATAATGAGATTTTATGTATCATTAAATTAATAAAACACTAATATACTGCGCTAAAAAGAGATTGTGCTAAAATATATTTTTTCTTGGGTTAGATTAAATCTTTAGTTAATCTAATTGTATATAACGGGATGTACTATCAATAAAATACGGTTTTCTAATTATATAACTAATGCATTAACACACACTTATACATTTATATCATTTAAACTAAGAAATTTATAAAAGTACTAACATTTCGTGATTTAATATATGTTCGAAAAGTTCGTTTTTTTGCACAGTAATTTAAAAGTATTATTCTTTTTCGATTGATATGAGTAAAATCCTTTAATTTATCATTAATTAGATTAAACTGATTTCTGTGTAATAATTCACCTTATCTAGTGTTAGATGTAATTTTTTTTCATTGCTAGTCTGATAACTTAACCGGATATTATGTACTCATTGACTTAATTAATTTTAGTGTATGTAGTATAGTATTTAAGAAATTGATAATAAACTTGGTCATATTAATTTTTCTCCGCTTCCATATATAAAGTGCTAATTTTATACATCTATCAATTTTATATGATTTATTAATCATAAAAAGGGTTTCCGTCACAACTTTCGCTTCATGAACCAATATAATGTTTTAAAATTAAACAGAACATATTATATAATTTTTTAAATTTAGCTAATCTAGTGATTAATAATTTATAAATTTAAATACGGGATTTAACTTAAACTTTTAAAATATATTTTTTACGAAAATTAATAGTGTTTTTGATAAATACAAGATAGACATAATAATAAGTATTTTTACAAAAATATTACTCTAAAAAATAGACACATTCTTATGTAGAATTGAATTAAAGTTGTCTACCTGTTGAATCGAAAGTCTTTATTATTTATATTAAAAATCTGTAATTCAAATAAATCTATATTAGATAAAAGAATATATGAACTTCTATCTATATTTCTCAATTATTTTTATAAAGAAAAATATATCTAACAAAAGAACATACACGTTCCTAATTTTTTCACCTCCACTCATATTCAGTCTCAGCATAGTATTCGCTCTGATAGAAATCAAACGGCATAGTTAAAACTTTCAGAGGGATAAATAGTACACTTTTGATGAAATAAGGGGGGGCTCGACTTATTTCTTGGACCCGAGTTATTAATGTAGCGCCGAGCATTTGACTTTAGACCGTGGCATACCATGAGGATATGGGATGGTCGTTCTCCATACATAGTGCTCATCAAACCGTACTTTTAGTACAGAAATCTACTCGGCTTCGCGGCCTACTTTATGATTAATGGAATTGTAGACTTTGATTACTATTGAGTTTCCAGCTGTTCATTCCCTATGACATCTCTCTTCAACCTGTGCGTATTTCTATTAGGTTCTCCAAGCGAGTTTAAGTTAAATCGGCCATTTAAGAAGAGACGTCTATACCGGAAAGAGCGAAACTCCACCATTGAACAGAATCATAGAACGAATAATCTCAGGCATAACCCTGTAAAATGTTATTCTTCAATGTATTACAATAGTAGCGCTAGAAAAAATTGCGACCAGTGTTCTAGGCATATCTAACAATCTATAATGCTTGTGAGAGTACGAATTATTGATAGTTGCTTATTTATTATGCCGACGGTCCGTTAAGTAAGAAGTGTCCTTGGTTATGTTTCCCTGATATTATGCCACTTTATTGTTCGAGATCGAGACTCTCGTTCTAGACGGAAACCGTTAGGGATTAACTTGCCACATAAGAACTTCTAATAGGAATTGAACTAGGTCTGAAAACCATAGATCATATTCGGAAATTTAGCCTTGTGAAAGAAGATCAACTTACAAATTCTGTGGTCCTTCGGTCGTAATTAGCCAAATGTCTTATTTTTCTGACATTCGAAGCTGCGACTTTCTACATAAAATCTTAGAAACCCTTTATCTACAGGTGGTCGGATTAGCACTTCAAAAACGGCATCCGCTTTGAAACGGATGAAGCGGGTTTGCAGTGTTACTTGCGCATTCGGTATGGTACACGGAGGCGGACGTTGCCAACGCCTGTTGAGACCCTCAGAGACACCTTCAGCCCGCCGGCACACACCTTCCTGGCTCCGACCTGACGGGATCCTCGTCTTAGTGAGAGGTCTGGGGTCTCTGGGGTATTGAGTTGGTAGGACACTTCCGGACCCCGCCTGCGTTTAACCAGCGGGTGAGCTTCGATTGCTGTAATGGCGGGCGCAGCCCGTCTAGATCGCTACTGTGCTTACTACGCAGGACTGGCAAACCGCGGCTGACTCCGGGTTGAATCAACCGCCCAGGTCCATGGCTTGTGGCCATCATTACGGGCCTTACAACGTAGGTGTCGCGACGCCGCGGGGAGGCTAGGTCGGGCGACCAAGGTACATGAGTGGGGGCGAAACGACTTGTTCCAGACGGCATGCGCCTGACGGGTCATTTCGAGAAGAGACCGCAGCGTAGAGGCGCGTATTGGGGTAGATCCCTCCAGCCTTCCCGGACCGACCGCCCGGTAACACGGAGCAAGCCCCACTAGCCGGACGACCGGCGGCCAACCCGCAGGTGGAATAAGGTACTGTTAGACTCGCGGCCTCTTCATCCCGGGTGCCGGTGCATCCAAGGTTGCCCACTGATTTGCCTCTTGCCTAAGTCGGTCCCAAAGAGCGACACCTGCTACGGGGACTGGTGGGCGCAAACGGTAAAAGAACCGGAGATTCCGTCCAACCGCCCACTGCTTTGCAGTTATCCAGGCTAACAAGGCAACAAGACGGCGCAAAGCTTGACGGTCTGCAAGGGGGGGACGCCGTCACGTGCGCTGTGTGATCGAATAGGATCCGAGGCCCACGTCTGAATGGTATCAACCCCAGGGGGCGACGGCGGTGCCAAAGCAGGGGCCATGCCCCGAACCTTCAGTGCCCTTCGTGTGCCCAACCCGTTACCACCGTCTACGGGACCCAATCCCTGTCAGCCGGAGCGACACACAATAAAGTCAGTGAAGCGGTACACACGGGGCAAGCACACCTGCGCCGAGCCCGCGGTCGCACGCGGACCTCCTCCGACCCGGCCAAATCCCCCCCGGGCCGGACTGCGGAGCCACGGGCGCTGGGCGGACAGCAGCCCGTCCTGCCCCCACACGCAGACTAAGTGCCGGTGGGGGGTAGGCATGCCGGCGCCTGCTAGTGCCCGGGGACCGCGCGCCGCCTTCCCCGGGCGAGGCGGCCGCCGGACACGGGACGATCGTCGCGGGGCAGGTGGCCTCGCTAGGGCCGGCGGCCGGCCCACGGCCGTCGCCAAGCGAGTATCGCTCCGGCGTGCCCGCGCAGGAGCTGCCGGCCGCATTGCGAGGCTGCCTCGCGGGTCCCAGGGTGTGGCGACCGCCCCGCCGATCGCTGACCCGCACCGACCCCCCCCCGCGGCGCCCGACCGGGTGGCCTGGCGCCGCGCCAGACCGTCTACGGCCCGGGGGCCGTGGTGCGCAAGGGGCGATCCGGCTGTCGGGGGTCCGCGCGCGGGCTCGCCCCGGGTGCGACACGGTCGCCCACATGGCGTCCGCAGCCGCCGGGAACACCCGCGAGTTCTCCGTTGGCCGGGTCGGGGTGCGCGCGAGTGCGCGCCACCCCCTGCAGGGGCGGCCCGGCGGTCGCCTGGCGAGCGCCCGCCAGGGCCGCCGGGAGCGACGGGCGTCCCCATCCGTGTCTGCCCTTGCAGTCCAGGGTCCCGCGGACTCCGGGGAACCGGGGCAAGTCGCGCAGCGCCGGGGGGCATGGGCAGGGGGACGGGGTCGGCGGAAACTCCCGGCAGCCGGGCGGGGGCGGACCCCCCGCCCTACTTCGTGCGGGCGTCCCCCGCCTGGGGCCTTCCGATACGACACCCAGGCCAAATCCCCGGCGGGGGGCAGAGCGCAAGCCCGCTACCCGCCGACCCGCCGCCCGACGCCGCACGGCGTCCTGTCCCAGCGGAGCCGTCGCCGACGCCGGCGCGGAGGCGTTCCCGCGGGTG     
K       ATAATGACTTCATATGTATTATTAAATTTATTAAAAACTAATATACTGCGCTAAAAAGAGATTGTGCTAAATTCTTTTTTTTCCGGGGTTAGATTAAATCTTTAGTTAATCTAATTTTATATAACGGGATGTTCTATCAATAAAATAAGGTTAGCTAATTATATAACTAATACATTATCACACACTTGTACATTTATATCAATTAAACTAAGATTTTTATACAAGTTATAACTTTTCGTGATTGTCTATATGTTTTATAAGTTCGTTTTTGTGCATAGTAATCTAAAAGTATTATTCTTTTAATATTGATAGTAGTAAAATCCTTGATTTTATCATTTATTAGAGCTAACTGATATCGGTGTGATAATTCAACTTATATATAGATTTATGTAATTTGATTGCATTGCTAGTCTGATAAACTAACCGGATATTATGTACTCATTGATTAGATTTATATAATCGTATGTAGTATAGGATTAAATAAATTGAAAATAAACTTGGTCCTATGAATTTTTTTCTGCTTCCATAGATATAGTGCTAATTTTATATATCTATCAATTTTATATGAAGTATTTATCGTGAATAGGGTTTATGTAACAACTTTCGCTTCATGTACCAATATAATGTATTAAAATTAAACAGAACGCATTATATTAAATTTTCAATTTAGCTAATCTAGTGATTAATGATTTATTAATGAAAATACGTGACTTAACTTAAACTTTTATAATTTAATTTTTAGGAATTTTAATAGTGTTTTTGATTTATACAAGTTAGACATAATAATAAATATTTTTACAAAAATATTATTTTAAAAAATAAACTTTTTCTTATGTAAAATTGAATTAAAGTTATAAACCTGTATAATCGTAAGTTTATAAGTTTTACATTTAAAATATGCAATTCAAAAAAATTTATATTATACAAAAGAATATTTGTACTTCTATTTATATTTCTCAAGTTTTTTTTAGAAGATAAATATATCTAACAAAAGAACATACACGTTCCTAATGTTTTTACCTTCACTCAAATTCAGTCTCAGCTTAGCTTTCGATCTGTTAGAAATCTAACGGCATAGTTAAAACTTTCAGAGGGATAAATAGAGCACTATTGATGAAATAAGAGGTGGCTCGACGTATATTTTGGACCCAAGTTATTAATGTAGCTCCGAGCGTTAGACTTTAGACCGTGGCACACCTTGAGGGTATGGAAAGGTACTTCTCCAGACATAATGCTCATCAAACCCTACTTTGAGTACAGAATTCTACTCAGCTTAGCGGCCGACTTTACGATTAATGGAGTTTAAGATGTTGATAACCATTGACTTTCCAGCAGTTTATTGCCTATGACAACTTTCTTCAACCTGTGCGTATTCCTATTAGGTTCTCCAAGCGAGTTGAAGTCAAATCGGCCTGATTAGAAGAGACGTCTAAACCGGCTAGAGCTATTCACCTACATTGAACAGAATCATCGAACGAATAATCTCAGGTATAACCCTGTACAATGTTATTCTACAATATATTACAATATTAACGCTAGAAAAAATAGAGACCAGTGTTCTAGGCATTTATAACATTCTAAAGCGATTGTGAGACTACGAATTATTGTTAACTGATTAATTATAATGCCGACGGTCCGTAATATCACAAGTGTCCTTGGTGAAGATTCTCTGTAAATATACAACTTGCTTGTCCGAGAACGAGATACTCGAGCTAGACGAATACCGTAAAGGTTTAACTTGCCATACTAGAACGTCTAACATTAATTGAGCTCGGACTTAAAACCACAGATAAAATCTGGTAATTTAGCCTGGTGAAAGAAGATTAACTTACATATTCTGTGGTTCTTCTCTCGTAATAAGCCAAAAATCTTATTTTTCTGTTTTTCGAGGCTGCGATTTTCTACATGTATACTTAGCTACCCTTTATCTACAGATGGTTCGAGTATTACTTTAAGAACTGCTTCCGCTTTGAAACGGATGAAGGGGGTTTGCCGGGTTACTTGAGCATTCGCTATGGGACACGGGGGCGTACGTTGCCAACGCCAGTTGAGGCACTCAGAGACTCCTTCAGTCTCCCGAAACAAACCCTCCTGGAGGCGGCCTGACGGGAGCCTCGTCTCAGTTAGAGGTCTAGCGCCTCTGCGGTATAGAGTTGGTACGACACTTCCGGATCCCGCCTTCGGTTAACCGACGGCTGTGCTGGGATTGATGTAATGGCGGTCACAACCCGTGTCCATCGCTACTGTGGTAACTACGCCGCACAGGCAAACCGCGGGTGACTCCCCGTTTATTCACCCGCCCAGCTCCAAGGCTCCTGGCCATCATTCCGGGCCTCACAAGGACGGGGTCGCGACGACGCGGGGAGGCTAGGTCCGGCGACCAAGGAATATTAGTGGGGGCGACAAGACTAGGCCCAGGGGGCATGCGCCCGACGGGTCATTTCGAGAAGAGACCGCACCGTCGAGGCGCGTATTGGGGTAGATCCGTCCAGCGTACCCAGACCCGCCGCCCCGTAACACGGAGCAAGCCCCACTGGCCGGGTGACCGGCGGCCAACCCGCAGGGGGAATAAGGTCCTGTTAGACTCGCGGCCTCTGCATTCCGGACGCCGGTGCATCCAAGGTTACCCACGGGTTCCCCTCTTGCCTAAGTCGGGCTCAAGAAGCGACACCTGCTACGGGGACTGGTGGACGAAAACAGAAAAAGATCCGGACATTCCATGAAACAGCCCTCTGCGGTGGAGCTGTCCAGGCTATCAAGGCAGCGTGAGGTCGCACAACATGACGCTTTCCAAGGTGCGGACCCTGTCACTTGCGCTGTGTGATCGAATATGATTCTAGGCCCACGTCTGAATGGTATCAACCCCAAGAGGCGACGGCGGTGACAAAGCAGGCGCCATGCCCCTCACCTTAAGTGACATTCGTGTGCCCCACCCGTTACCACCCTCTACGGGACCGATCCCGTGTCAGCCGGAGCGACACAGGATAAAGTCAGTGAAGCGGTTCACACGGGGCGAGTCCGCGTGCGCCGAGCCCGCGCTCCCACGCGGACCTCCCCCGGCCCGGCCAAATCCCGCCCTGGCCGGACTGCGGAGGGACGGGCGCTGGCCGGAGAGCAGCCCGGCCTGCGCCCCCACGCAGACCAAGTGGCGGTGGGAGGTAGGCATGCCGGCGCCTGCTCGTGCCCGGGGAGCGCCGCCCGCGTTGCCCGGGCGAGGCGGCCGCCAGAGACGGGACTCTCGTCGCGGGGCAGCTGGCCTCGGGAGGGCCCGCGGCCGGCTCAGGGCCGCCGCCAAGCGAGTATGGCTGCCCCGTGTCCGCGCAGGAGCTGCCTGCCTCAGTGCGCGGCTGCCTCGCGGGGGCCAGCGTGTCCCGACCGCCGCGGCGAGCGCCGACCCGTACTGGACCCCCCCCGCGGGGCCCGACCGGGTCACCGTCTCCCGCGCCAGACACTCGATGGGCCGGGGGCCGTGGTGGGCAAGGGTCGATCCTGCTGTTGGGGGTCCGCGCGCGTGCTCGCTCCGGGTGCGACACGGTCGGGCAGATGGCCCCGGCAGCCGCCTCGAAGGCCCGCTAGTTCTCCCTTGGCCGGGTCCGGGTGCGCGGCAGTCCGCGCCGCCCCCTGCGGGGCCGGTCGGGCGGTCGCCTGGCGTGCGCCCGGCAGGTCCGCCCGGAGCGACCGGCGTCCCCATCCGTGTCCGCCCTTCCAGTCCCGGGGCCCGCGGACCCCCGGGAACCGGGGCGTGTCGCGCAGCGCCGGGCGCCATGGGCAGGGCGACCGCGTCGGCGGCAACTCCCGGCAGCCGGCCGGGGGCGGACCCCCCGCGCTACTTTCTGCGCGCGCCCCCCGGCTGGCGCCTTCCGCTAGGGCACCCAGGGCAAAGCCGCCGCCGGGGGCGGAGCGTAAGCCCGCGACGCGCCGACCCGCCGACCGACGCCGCACGGCCTGCCGTGCGCGCGGAGCCGCCGCCGAGGCAGGCGCGGGGGCCTCCCCGCGGGTG     
J       ATAATGAGATCTTATGTACAATTAATTTTATAAAAATCTAATATACTGCGCTAAATAGAGATTCTGCCAAATTCTTTTTTTTACTGGGTAATATTAAATCTTTAGTTAATCAAATTGTAAATAACGAGATGTTCTAGCAAAGAAATAAGGTTTTCTAATTATATAACTAATATAGTAGGACACACTTGTACATTTATATCTTTTAAACTAAGAAATTTTTATAAGTACTTACTTTTCGCGATTTAATATATGTTTGAAAAGTTCGTTTTTTTGCATAGTAATCCAAAAATATTATTCTTTTCTGATTGATATGAGTAAAATCCTTGAATTTATCATATATTAGAGTTAACTGATATAGGTGTGATAATTCCACTTATCTACAGGTTTATGTAATTTATTTTCATTGCTAGTCTGATAATATAACCGGATATTATGTACTCATTGATTAGATTAATTTTATATTATTTATTATAGGATTATAAAAATTTAAAAAAAACTTGGTCATATTAATTTTTTTTCGCTTCCATAGATATAGTGCTAAATTTATACATCTATCAATCTTATATGATGAATTAATCATGAAAATGGTTTAAGTCACAACTTACGCTTCATGTATCAATATAATGTATTAAAATTAAACGGATCTTATTTTATAAATTTTTAAATTAAGCTAATCTAGTGATTAATGAATTGTTAATTAAAATAAGAGACTTAACTTAAACTTTTATCATGTTATTTTTATAAATATTAATAGTGTATTTGTTTAATACAAGTTAAACATAATAATAAGAATTTTTACAAATATATTACTTTTAATAATAGACTCTTTCTTATGTATAATTGAATTAATGTAGTTAACCTGTAAAATCGAAAGTATTAAGGTTTTTTATATAAAATATACAATTCAAATACATTTATATTATTTAAAAGAATATGTGTACTTCTATCCTTATTTCTCAAGTATTTTTAAAAAGAAAAATAGATCTAACAAAAGAACATACACGTTCCTAATCCTTTCACCTTCACTCAAATTCAGTCTCAGCTTAGCCTTCGCTCTGCTAGAAATCTAACGGCATAGTTAAAACTTTCAGAGGGATGAATAGTGCACTATTCATTAGATAAGGGAGGGCTCGACGCATTTATTGGTCCCAAGTTATTAATGTAGAGCCGAGCGTTTGACTTTAGACCGTGGCTCACCTTGAGGGTATGGAAAGGTACTTCTCCAGACATAGTGCTCATCAAAGCGTACTTTTAGTACAGAATTCTACTCGGCTTAGCGGCCGCCTTTATGAATAATGGAATTGTTGATTTTTATAACTATTGGGATTCCAGCAGTTCATTCCCAATGACAACTCTAATCAACCTGTGCGTATTTATATTGCGTTCTCAAAGCGAGTTTAAGTCAATTCGCCCTAATAAGAAGAGACGTCTTGACCGGTAAGAGCGATTCACCTACATTCAACAGAATCATGGAACGAATATACTCAGGCATAACCCTGTACAATGTTATTCTTCAACATATTACAATAGTACGGCTAGCAAAAATTGGTACCAGTGTTCTAGGCATAAATAACATTCTATAGTGTATGTGAGATTACGAATTATTGTTAATTGCTTATTTATTATGCCGACGGTCCGTAAAGTAAGACGTATCCTTGGTTGTCTTTCACTGTTAAAATGCCACGTTATTGTCCGATAACGAAATACTCGGCCTAGACGAAGACAGTAAATTATTAACATGCCATATAACAACGTCTAACATAAATTGAACTAGCACTAAAAACCAAAGCTAAGATTTGGTAATTTAACCTTGTCAAATAAGAACAACTTATACATTCTGTGGTTCTTCGCTCGTAATTAGCCAAATATCTTATTTTTTTGGCCTTCGAAGCTGGGACTTTCTACGACTAATCTTAGCTACCCTTTATCTCCAGATGGTCCGAGTATTACTTTAAAAACAGCGTCCTCTTTGAAACGAATGAAGAGGGTTTGCCGGGCTACGAGGGCATTCCGTATGGGACACGGAGTCGTACGTTGCCAAGGTCAGTTGAGACACTCAGAGAGACCTTCCGCCTGCCGATACACAACCTCCTGGATGCGCCCTGGCGGGAGCCTCGTCTTCGTGAGAGGTCTAGGGTCTCTGGGCTATTGCCTTGGTAGGACACTTCCGGACCCCCCCTACGGTTAACCGTCGGCTAGGCTCCGATTGATGTAATGGCGGTCGCAACCCGTCTCCATGGCTACTCTGCTAGCTAGGCGGGTCTGGCAAACCGCTGCTGACGCCGCGATTATTCAGCCGGCCGGCTCCATGTCTCCTGGCCATCATTACGGGCCTGACAAAGAAGGAGTCGCGACGACGCCGGCAGGCTAGGTCGGGCGACCAAGGAAAATGAGTGGGGGCTAAACGACCTGTCCCAGGCGGCATGCCCCCGACGGGTCATTTCGAGAAGACACGGCCGGTTCGAGGCGCGTATTGGGGTAGATCCGGCCAGCGTACCCAGACCATACGCCCGGTAACGCGGAGCAAGCCCTTCTGGCCGGATGACCGGCGGCCAACCCCCAGGTGGAATAAGGTACTCTTAGACTCGCGGCCTCTTCATCCCGGGCGCCGGTGCATCCAAGGTTGGCCACTGATTCCCCTCCTGCCTACGTCGGTCCCAGGGAGCGACACCTGATACGGGGACTGGTGGGCGCAAACAGAAAAAGAACCGGAGATTCCCTTAAACCGCCCCATGCTGTGGAGCTATCCATGCTATCAAGGCAACGTGAAGCCGCACAGCATGACGCTCTTCAAGGCGGGGACCCTGTCAGTTGCGCTATGTGATCGAATAGAATCCGAGGCCGACCTCTGAATGGTATGCACCCCACGAGGCGACGGCGGTTACAAAGCAGGTGCCATGCCCCGCACCTTATGTGCCATTCGTGTGCCCAAGCCGTTAACACGCTCTACGGGACCCATCCTGTGTCAGCCGGAGCGACACACGATTGAGTGAGTGAAGCGGGAGGCACGGGGCAGGCCCACGTGCGCCGAGCCCGCGGTCACAAGCGGACCTCCCCCGACCCGGCCAAATCCCGCCCGGGCCCGACTGCGGAGCCACGGGCGCTGGCCGGACAGCAGCCCGGCCTGCGCCCCCACGCGGACCAAGTGGCGGCGGGAGGTGGGCATGGCGGCGCCTGCTTGCGCCCGGGGACCGCGCCCCGCGTTGGCCGGGCGAGGTGGCCGCCGGACACGGGACTGTCGTCGCGGGGCAGGTGGCCTCGGGAGCCCGGGCTGCCGGCACACGGCCGCCGCCAAGCGAGTATCGCTGCGGCGTGTCCGCGCAGGAGCTGCCTGCCTCATTGCGCGGCTGCCTCGCGGGGCCCAGGGTGTTGCGACCGCCCCGGCGACCGCCGTCCCGTACTGTCCCCCCCCCGCGGCGCCCGACCGGGTCCCCTGCGACCGCGCCAGACCATCGACGGGCCGGGGGCCGTGGTGCGCAAGGGTCGATCCGGCTGTCGGCGGTCCGCGCGGGGGCTGGCCACGGGTGCGACACGGTCGGCCCGATGGCGTCCGCCGCCGCCTCAAAGGAGCGCGAGCTCTCCCTTGCCCGGGTCGGGGTGCGCGTGAGTGGGGGCCACTCCCTGCTGGGCGGGTCGGGCGGTCGCCTGGCGCGCGCCCGCCAGGTCCGCCTGGAGCGACCGGCGTCCCCATCCGTGTCTACCCTTCCAGCCCAGGGGCCCGCGGACCCCCGGGAACCGGGGCGTGTCGAGCAGCGCCGGCCGGGATGGGCAGGGCGACGCCGTCGGCGGGAACTCCCGCCAGCCGGCGGGGGGCGGACCGGCGGCGCTACTGCGTGCGCGCGGCCCCCGGCTGGTGCCTTCCAATAGGTCACCCAGGCCAAAACCGCCGCGGGGGGGAGAGCGCATGCCCCCTACCCGCCGACCCGCCGCCCGACGCGGCACCGCGTCCGGTGCCCGCGGAGCCGTCCGCGATGCAGGCGCGGAGCCTTCCCCGCGGGTG     
I       ATGATGAAATATTATGTATAATTAAACTTATTACAAACTAATATACTGCGCTAAAAAGAGATTGTGCTAAATTCTTTTTTTTACTGGGTGAGATTAAATCTAAAGTTAATCTAATTGTATTTAACGTGATGTTCTATCAATTGACTATGGTTTACTTAGTAAATAAATAATACACTAGCACACACTTTTACATTTATATCATTTAAAATAAGAAATTTATAAAAGTATTAACTTTTCGTGATTGATTATATGTTTGAAAAGTTAGTTTTTTTGCATAGTTATCTAAAAATATTATTCTTTTAAAAATGATATGAGTAAAATCCTTGAATTTATCATTTATTAGAGGTAACTGATATCGGTGTGATAATTTTACTTATCTCTAGATTTATGTAATTTTTTTGCATTGCTAGTCTGATAACCTAACCGGATATTATGTACTCATTGATTTGATTAATTAAATCGTATGATGTATAGGATTCATCAAATTGAGAATAAACTCGGTCATATAAATTTTTATCCGCTTCCATAGATGTAGTGCTAAATTTATACATCTATCAATCTTATATGATGTATTTATCATGTAAAGGGTTTACGTCACAACTTTCCCTTCATGGACCAATATAATGTATTAAAATTAAACAGAACGTATTATATAAATTTTTTAATTTAGCTAATCTAGTGATTAGTGAGTTATTAATTAAAATATGTGAATTAACCTAAACTTTTATAATATAATTTTTACAAATTTTAATAGTGTCTTGGTTTAATACAAGTTGTACATAATAATAAGTATTTTTACAAAAATATTATTTTAAACAATAGACTCTTTCTTTTGTAGAATTAAATTAAAGTTGTGTACCTCTATAATCGAAAGTCTTTAATTTTTAAATTTATATTATGCAATTCAAAAAAATATATATTATTTAAAAGAATATAAGTACTTCTATCTATATTTCTCAATTATTTTTATAAAGAAAAATATATATAACAAAAGACCATACACGTTCTTAATCTTTTGACCTTCACTCAAATTCAGTCTCAGCTTAGAAGTCGCTCTGATAGAAAACTAACTGCATAGTTAAAACTTTCATAGGGATAAATAGTGCACTATTGAGGAAATAAGGGGGGGCTCGACTTATTTAATGGTCCCGAGTTATTAGTGTAGCGCCGAGCGTTTGACTTTAGACCGTGGCATACCATGAGGGTATGGAAAGGTCCTTCCCCCAACATATTGCTCATCAAAACTTACTTTTAGTACAGAATTCTCCTCGGCTTAGCGGCCGACTTTATGATTAATGGAATTGAAGATTTGGATAACTATTGAGTTTCCAGCAGTTTAGTCCCTATGTCATCTGTCTTCAACCTGTGTGTTATTCTATTAGGTTCTCCAAGCGAGGTTAAGATAAATCGGCCTTATAAGAAGTGACGCCTAGACCGGCAAGAGCAATTCGCCTACATTAAAGAGAATTATTGAACGAATAAACTCTGGGATAACCCTGTACAATGTTATTTTTCAATATATTACAATAGTACCGCTAGAAAAAATTGCGACCAGGGTTCTAGGCATATTTAACATTCTATTGTGCTTGTGCGAGTACGAATGATTGTTAAATGCTTATTTATAATGCCGACGGTCCGTAATGTAAGAAGTGTCCTTGGCCATGCTTGCCTGTTAACATGCCACTTTATTGTTCGAGAACGAGATACTCGGTCTAGATGTAAACAGTATAGGATTAACTTGCCAAACAACAACGTCTAACATGAACTGAACTAGAACTAAAAAGCACAGATAATATTCGGATATTAAGCCTTTTGAAAGAAGATCACCTTACATGTTCTGTGGTTCTTCTCTCGTAATCAGCCAAATATCTTATTTTTCTGGTTTTCGAAGCTGGGACTTTCTACTTCAATACTTAGCTACCCTTAATCTCCATATGGTGCGAGTATTACTTTAAAAACGGCGTCCGCTTTGATACGGATGACGAGGGTTTGCCGGGTTACTTGAGCATTCGGTATGGGACCCGGGGACGTACGTTGCCAACGCCCGGTGTGGCACTCAGAGAGACCTTCACCCCGCCGAGACAAACCATCCTGGATGCGATTTGACGGGAGCCTCTTATTAGTGAGAGGTCTAGGGTCTCTGCGCTATTGCGTTGGTAGGAGCCTCCCGCAGGCCCCCTACGCTCAACCCCTGGGTGGGATCGGATTGAAGTAATGGCGGTCGCACCCTGCTTGGATCGCTACTGTGGTCTCTTCGCCGGACTGGCAAACCGCGGCTGACGCCGGGTTGATTCACCCGCCCAGCTCCATGGCTTCTGGCCATCATTTTGGGCCTGACAACGACGGTGTCGCGACGACGCGGGGAGGCTAGGTCGGGAGACCAAGGCATATGAGTGAGGGCGAACGGTCTTGTGCCCGGCGGCATGCGCCCGACGGGTCATTTCGAGAAGAGACCGCGGTGTCGAGGTGCGTATTCGGGTAGATCCCACCAGCGTACCCAGACTCTACGCCCCGTAACACGGAGGAAGCCCTACTGGCCGGATGACCGTCGGCCAACGCCCAGGTGGAATAAGGTGCTGTTAGACTCGCGGCCTCTTCATCCCGGGCGCCGGTGCACCCAATGTTGCCCACTGATTGCCCTCTTGCGTAAGTCGGTCCCAAGTAGCGACACTTGATAGGGGGAGTGGTGGGCGTAAACAGATAAAGAACCGGACATTCCCTATAATCGCCCTGTGCTGCGGAGCTATCCAGGTTATCAAGGCAACATGATAGCGGACTGCCTGACGGTCTGCAAGGTGGGGACCCTGTCACTTGCGCTGTGTGATCGAATAGGATGCGAGGCCCACGTCTGAAAGGTATCAACCCCAGGAGGCGACGGCGGTGACAAAGCAGGTGCCATGCCCCGCACCTTAAGTGCCATTCGTGTACCCAACCCGTTACCACCGACTACGGGACCGACCCCGTGTCAGCCGTAGCCACACACGATAAAGTCAGTGAAGCGGTACGCAGGGGGCGAGCACACGTGCGCCGAGCCCGCGGTCACACGGAGACCTCCACCGACCCGGCCAAATCGCCCCCGGGCCCGACTGCGGACCCACGGCCGCTGGCCGGCCAGCAGCCCGGCCTGCGCCCCCACGCGGACGAAGTGGCGGTGGGAGGTAGGCATGCGGGCGCCTGCTTGTGCCCGGGGACGGCGCCCCGCGTCGCCCGGGCGAGGTGGCCGCCGGACGCGGGACTCTCGTCGCGGGGCAGGTGGCCTCGTGAGGGCGGGCGGCCGGCCCACGGCCGCCGACAAGCGAGCATCGCTCCGGCGTGGCCGGGCAGGAGCTGCCCGCCTCATTGCGCGGCTGCCTCGCGGGGGCCAGGGTGTGTCGACCCCCCCGGCGAACGCCGCCCCCTACTGGCCCCCCCCCGCGGCGCCCGACCGGGTCGCCCCCCCGCGCGCCAGACCGTCAACGGGCCGGGGACCGTGGTGCGCAAGGGGCGATCCGGCTGTTGGGGGTCCGCGCGGGTGCTCGCGGCGCGTTCGACACGGTCCGCCAGATGGCGTCCGCAGCCGCCTCCAAGGGCCGCTAGTTCTCCCTTGGCCGGGTCCGGGTGGGCGGTAGTGCGCGCCAGGCCCTGCAGGGCCGGTCGGTCGGACGCCTGGCGGGCGCCCCCCAGGTCGGCCGGGAGCGTCCGGCCTCCCCATCCGTGTCTGCCCTTCCAGTCCAGGGCCCCGCGGACCCGCGGGAACCGGGGCCTGTCGCGCAGCGCCGGGCGCCCTGGGCAGGGCGACCGCGTCGGCGGCCACTCCCGCCAGCCGGCCGGGGGCGGACCCGCCGCCCTATTTCGTGCGCGCGCGCCCCGGCTGGAGCCTTCCGGTAGGGCACCCAGACCAAAACCGCCCCGGGGGGCAGAGCGCAGGCCCGCTACGCGCCGACCCGCCGTCCGACGCGGCACGGCGTCCTGTGCCCGCGGAGCCGTCGGCGAGGCAGGCGCGGAGGCTTCCCCGCGGGTG     
H       TTAATGAAATCTTATGTATAATTAAATTAATTAAAATCTAATATACTGCGCGAAAAAGAGTTTGTGCTAAATTCTATTTTTTCCTGGGTCAGATTAAATCTTTAGTTAATCTAATTGAATATAACGAGTTGTTCTATCAATAAAATAAGGTTATCTAATTATATAAATAATACATTAGCACACACTTATACATTTATATCTTTTAAACTAAGAAATTTATACAAATAGTTACTTTTCGTGATTGAATATATGTTTAAAAAGTTCGTTATTTTGCATAGTAATCTAAAAATATTATTCTTATCAAATAGTTATGAGTAAAATCCTTGAATTTATCATTTATTAGATCTAACTGATATCGGTGTGATAATTCCACTTATAAATAGATATATGTAATTTATTTGCATTGCTAGTCTAATAAGCTAACCAGATATTATGTACTCATTGATTAGATTAATTTTATCATATTTAGTATAGGCATAAACAATTTGAGAATAAACTTGGTCCTATGAATTTTTTTCTGCTTCCATAGATAAAGTGCTAAATTTATAAACCTATCACTATTATATGACTTATTTATCCTGTAAAGGGTTTATGTTACTATTTTCGCTTCATGTACCAATATAATGTATTAAAATTAAACAGTTCGTGTTATATAAATTTTTCAATTTAGCTAATCTAGTGATTAGTGATATATTAATTAAAATACGCGACTTAACTTAAACTTTTATAATTTTATTTTTACGAATATTAATAGTGTTTTTGATTGATACAAGTTAGACATAATAATAAGTATTTTTACAAAAATATTACTTTCAAAAATAGACTCTTTCTTTTGTAGAATTGAATTAAATTTGTATACCTGTATAATCGAAAGTCTTTAAGTTTTATATTTAAAATATGCAATTCAAAAAAATGTATATTATATAAAAGAATATATGTACTTCTATCTATATTTCTCAGGTTTTTTTAGAAAGAAAAATAAATTTAACAAAAGAACATACACGTTCCTAATCTTTTAACCTTCACTCAAATCCAGTCTCAGCTTAGTGTTCGCTCTGCTAGAAATCTAACGGCATAGTTAAAATTTTCAGAGGGATAAAAAGAGCACTATTGATGCTATAAGGGGGGGCTCGACGTATATGTTGGTCCCAAGTTATTTGTGTAGCGCCGAGCATTTGACTTTAGACCGTGGCATACCATTAGGGTATGGTAAGGTCCTTCTCCCGACATAGTGGACATCAAAACGTACTTTTAGGACAGAATTCTACTTGGCTAGTCGGCCTACTTTATGATTAATGGATTTACAGATTTTGATACCTATTGAGTTTCCAGCAGTTCATACCCTATGACATTTGTCTTCTACGTGTGCGTGTTACTATTAGGTTCTTCAAGCGAGTTCATGTCAAATCGGCCTTATAAGAGGAGATGTCTATACCGGCAAGAGCTGTTGACCAACATTGAACAGAATCATAGAACGAATAATCTCAGGCATAACCCTGTAGAATGTTTTTCTACAATATATTAGAATAGTACCGCTAGAAAAAATTGCGGCCAGGGTTCTAGGCATATATAACATTCTATAGTGCTTGTGAGACTACGAATTATTGTTAATTGCTTATTTATAATTCCGATGGTCCGTAATGTAAGCATTGTCCTTGGATATGTTTTCCTTATAAGATGCAACTTTATGGTACGAGGACGAGACACTCGGTCTAGACGTATACAATAAAGGATTATTTTGTCATACAATAACGTCTAACATGAATTGAACTAGGACTGAAAACCACAGATTATACTCGGAAATTTACCGATGTGAAAGAAGATCAACTTACAAATTCTGTGGTTCTTCTCTCGTAATAAGCCAAATATCTTAATTTCATGTTCTTCGATGCTGAGACTTTCTACATATATACTTAGCTACCCTTCATCTACTGCTGGTGCGAGTATTACTTTAAAAACGGCGTCCGCTGTGAAACGGATGAAGTCGGTTTGTCGGGTTACTAGTGCACTCGGTATGGGACACGGGGTCGTACGTTGCCCAGGCCCGTTGAGACGCTCAGAGATATCTTCAGCGTGCCGGTACAGATCCTCCTGGATGCGACCTGACGGGGGCCTCGTCTTTGTGAGAGGTCTCGGGTCTCTGGCCTATTGAGTTGGTAGGACACTTCCGAATCCCGCCTACGGTTAACCAGCGGGTGAGCTGGGATTGATGTAATGGCGGTCGAAACCCGTATCCATTGCTACTGTCGTACCTATACCGGACTGGCAAACCGCGGCTGACGCCCCGTTGATTCACCCGCCCATCTCCATGGCTCCTGGCCATCATTACGGGCCTGACAACGACGGCGCCGCGACGACGCGGGGAGGCTAGGTGGGGCGACCAAGGAAGATGAGTGCGGGCGAAAAGACTTTTCCAACGCGGCGTGCTCCGGACGGGTCATGTCGAGAAGAGACCGCCGCCTCGAGGCGCGTTTTGGGGTAGATCCCTCCAGCGTCCCCAGACCCTACGCCCGGCAGCACGCAGAAAGCCCTACTGGCCGGATGACTGGCGGCCAACCCGCAGGCGGAATAAGGTATTGTTAGACTCGCGTCCTCTTCATCCCGGCCGCCGGTGCATCCAAGGTTGCCCACTGCTTTCCCCCTTGCCTAAGTCGGTCCCAAGCAGCGACACCTGACAAGGGGACTGGTGGGCGCAAACACACAAAGAACCGGACATTGCGTGAAACGGCCCAGTCCTGGGCCGCGAGCCAGGTTATCAAGGCAACGTCATGGCGCAAAGCCTGGCGGCGTTCAAGGCGGGGACGCTGTCACTTGCGCTGTGTGATCGAATAGGATCCGACGCCCACCTCTGAAAGGTATCAAGCCTAGTAGGCGACGGCGGCGATAAAGCAGGGGCCATGCCCCGCACCTTAAGTGCCATTCGTGTACCCAAACCGTTACCACCCTCTACGGGATCCGTCCTGTGTCAGCCGGAGCGACACATGATAAAGTGAGTGAAGCGGTACACACGGGGCAAGCCCACATGCGCCTAGCCCGCGGTCCCACGCGGACCTCCTCCGACCCGGCCAAGTCCCGTCCGGGCCCGACTTCGGAGCCACGGGCGCTGGCCGGACAGCAGCCCGGCCTGCCCCCCCACGCCGAGCAAGTGCCGGTGGGAGGTGGGGATGCCGGCGCCGGCTAGAGCCCGGGGACCGCGCCCCGCTTTGCCCGCGCGAGGTGGGCCCCCGAGGCGGGACTATCCTCGCCGGGCAGGTGCCCTCGGGAGGGCCGGCGGCCGGCGCACGGCCGACGCCAAGCGAGTATCGCTTGCGCGTGTCCGCGCAGGAGCTGCCCACCTCATTGCGGGGCTGCCTCGCGGGGACCAGCGTGTCGCGACCGCCCCGGCGAGCGCGGGCCCGTACTGTCCCCCCGCCGCGGGGCCCGACCGGGTGGCCTGCCCCCGCCCCAGACCGTCCAGCGGCCGTGGGCCGTGGAGCGCAGGGGGCGATCCCGCTGTTGGGGGTCCGCGCGGCTGCTCGCCACGGGTGCGACACGGCCGGGCGGATGGCGCCCGCAGCCGCCTCGCAGGCTCGCTAGTTCTCCCTTGGACGGGTCGGGGTGCGCGGTAGTGGGCGCCACCGCCTGCAGGCCCGGCCGGGCGCTCGCCTGGGGCGCGCCCGCCAGGTCCGCCGGGAGCGACCGGCCTCCCCATCCGTGTCGGCCCTCCCAGACCAGGGCCCCGCGGACCCCCGGGAACCGGGGCCTGTCGCGCAGCGCGGCGCGGCGTGGGCAGGGAGACGCCGTCCGCGGGGACTCCCGCCAGACGGCCGGGGGCGGACCCTCCGCGCTAGTTCCTGCGGGCGCCCCCCGGCTGGTGCCTTCCCATACGGCAGCCACGCCAAAACCGCCCCGGGGGGCCGAGCGCAAGCCCGCTACCCGCCGACCCGCCGCCCGACGCGGCACGGCGTGCTGTTCCCGCGGAGACGTCGCCTAGGCAGGCGAGGAGGCTTGCCCGCGGGTG     
G       ATAATGATATCTTATGTCTAATTAAATTTATAAAAAACTAAAATACTGCGCTAAAAAGAGATTGTGCAAACTTCATTTTTTTCTTAGATTAGATTAAATCTTTAATTAATCTAATTGTATATAACGAGATGTTCTATCAAAAAAATACGGATATCTAATTATATAACTAATACATTAGAACACGCTTGTACATTTATATCATTTAAACTAAAAAATTTATAAAAGTACTAACTTTTCGTGATTTATAATATTTTTGAAAAGTTCGTTTTTTGGAATAGTAATCTAAAAATATTATTCTTTTCTGATAGATTTGAGTAAAATCTTTCAATTTATAATTTATTAGTACAAACTGATAACGGTGTGATTATTCTTCTTGTATAAAGATTTATGTAATTTGGTTGCATTGCTAGTCTGATAATCTAACCGGATATTATGTACTCATTGATTAGATTAATTTTATCGTATGTAGTATGGGACTAAACAAATTTAGAATAAACTTGTTCATATAAATTTTTTTACGCTTCCATAGATATAGTGCTAAATTTATACATCTATCATTTTTATATGATTTATTTATCGCGAAAAGGGTTTACGTTACAACTTTCGCTTCATGTATCAATATAATGTATTAAAATTAAACAGATCGTATTTTATAAATTTTTAAATTTAGCTAATCTGGTGATTAATGAATTATTAATTAAAATACGGGACTTAACTTAAACTTTTATAATATAATTTTTACGAATATTAATAGTGTTTTTGATAAATACAAGTTAGACATAATAATAAGTATTATTACAAAAATATTACTTTAAACAATAGACTCTTTCTTATGTATAATTGAATTAAAGTTGTATACCTGTATAATCGAAAGTCTTTAAGTTTTATAATTATAATATGCAATTCATAAAAATTTATATTATATAAAAGAATATACGTACTTCAATCTATATTTCTCAATTATTTTTAAAAAGAAAAATATATCTAACAAAAGAACATACACGTTCCTAATCTTTTCACCTTCACTCAAATTCAATCTCAGCTTAGAGTTCGCTCTGCGAGAAATCAAACGACATAGTTAAAACTTTCAGAGGGATTAAGAGAGCACTATTGACCAAAGAAGGGGGGGCTCGACGTATTTATTGGTCCCAAGTTATTAATGTAGAGCCGAGCGTTTGACTTTAGACCGTGGCAAACCTTTAGGGTATGGGAAGGTCCTTCTACAGACATAATGCGCATCAAACCGTACTTTTAGTACAGAATTCTACTCGGCTTAGCGGCCTACTTTAAGACTAATGGAATTGACGACTTTGATAACTGTTGCGTTTCCAGCAGTTCATTCCCTATGGCAATTGTCTTCCACCTGTGTGTATTTCTATTAGTTTTTCAAAGCGAGTTTATGACAAATCGGCCTGATAAGAAGAGACGTCTATACCGGCAAGAGCTATTCTCCCCTATTGCACAGAATTATTGAACCAATAAACTCTGGCATAACCATGTAGATTGTTATTCTACAATATATTACAATAGTATCGCTAGAAAAAATAGCGACCAGGGTTCTAGGCATATATAACATTGTATAGTGCTTGGGAGAGCACGCATTATTGTTAATTGCTTATTTATAATACCGACGGTCCGTAATGTAAAACGTGTCCTTGGTTATGCTTCCCTGTTAGCATGCCACTTTATGGTTCGATAACGAGACACTCGTTCTTGACGAAAACAGTAGAGAATTAATTTGCCATATAAAAACGTCTAACATGAAATGAACTAGGACTGAAAACCACAGATACTATTCAGAAATTTAGCCTTCTTAAAGAAGATTAACTTACATATTCTGTGGTTCTTCTCTCGTATTAAGCTAAATATCTTATTTTTCTGTTGTTCGAAGCTGCGACTTTCTACTTATATACTTAGCTACCCTTTATCTACAGCTGGTGCGAGTACTACTTGAAAAACGGCATCCGCTGTGAAACGGATGAAGAGGGTTTGTCGAGATACTTGAGCATTCGGTATGGGACGCGGGGTCGTCCGTTGCCAACGCCAGTTGAGACACTCATGGACACCTTCAACCTTCCGACACAGAGCTTCCTGGACGCGACCTCACAGGAGCCTCCTCTTCGTGAGAGGTCTACGGTCTCCGGTCTATTGCGGTGGTATGACACTTCCGGACCCCCCCTACGGTTACCCGGCGGGTGGGCTAGGATTGATGTAATGGCGGTCGCAACCCGGCTCGATTGCTACTGTGATAGCTACCTAGGACTGGCAAACCGCGGCTGTCGCCTCGTTTATTCACCCGCCCGGCTCCCTGGCTTCTGGGCATCATTATGGGCGTTACAAAGAGGGAGTCGCGACGAGTCGGGGAGGCTAGGTCGGGCGACGAAGGCAGATGCGTGGGGGCGAAACGACTTGTACCAGGCGGCATGCTCCCCAAGGGTCATTTCGAGAAGAGACCGCCGCGTCGAGGCGCGTATTGGCGTAGATCCCTCCAGCCTGCCCAGACCCTGCGCCCGGCAACACGGAGCAAGCCCTACTGGCCGGATGACCCGCGGCCAACCCGCAGGTGGGATAAGGTACTGTTAGACTCGCGGCCTCTTCATCCGGGGCGCCGATGCATCCGAGCTCGCCCACTGATTGCCCTCTTCCGTAAGTCGGTCCAAAGGAGCGACACCTGCAACGGGGACTGGTGGGCGGAAACAGAAAAAGAACTGGATATTCCGTGAAAGCGCCCACTCCTGCGGAGCGAGCCAGGTTATCAAGGCAACACGAGGGCGCAAGGCCTGACGATCTGCAAGGCGGGGACGCTGTCACTTGCGCTGTGTGATCGAATAGGATGCGAGGCCCACGTCTGAATGGTATCAACCCCAAGAGGCGACGCCGGTCACAAAGCAGTTGCCATGCCCCGAACCTTAGGTGGCATTCGTGTCCCCAACCCGTTACGACCCTCTACGGTACCCATCCCATGTCATCCGGAGCGAGACATGATAAAGTAAGTGAAGCCGTACACACCGGGCACGCCCACGTGCGCGGAGCCCGCGGTCCCACGCTGACCCCCCCCGACCCGGCCAAATCCCGCCCGGGCCCGACTGCGGAGCCACGGGCGCTGGGCGTACAGCGGCCCGGCCTGCGCCCCCACGCAGACCAAGTGGCGGCGGGAGCTCGGCATGCCGGCGCCTGCTAGTGCCCGGGTACCGCGCCCCGCTTTGGCCGCGCGAGGTGTCCGCCGGACGCGGGACTGTCGTCGCGGGGCAGCTGGCCTCCTCAGGGCGGGCGGCCGGCTCACGGCCGCCGCCAAGCGAGTATCGCTTCCCCGCGGCCGCGCAGGAGCTACCCGCCACATTGCGCGGCTGCCTCCCGGGTGCCAGCGTGTCGCGACCGCCCCGCCGACCGCGGACCCGTACTGTCCCCCCCCCGCGGCGCCCGACCGGGTCGCCCGCCCCCGCGCCAGACTGTCGACGGGCGGGGGGCCGTGGTGCGCAAGGGCCGATGCCGCTGTCGGGCGTCCGCGCGGGTGCTTGCCACGGGTGCGACACGGTCGGCCAGATGGCGTCCGCCACCCCCTCGAAGGCCCGCTCGTTCTCCCTTGCCCGGGTCGGGGTGCGCGGGAGTGCGGGCCACCCCGTGCTGGGCGGGTCCGGCGGGCGCACGGCGCGCGCCCGCCAGGGGCGCCGGGAGCGACCTGCGTCCCCATCCGTGTCTGCCCTTCCAACCCAGGGGCCCGCGGACCCCCGGGAACGCGGGCCTGTCGAGCAGCGCCGGTCGGCATGGGCAGGGCGACGCCGTCGGCGGCAACTCCCGTCAGGGGGGCGGGAGCGGACCCACCGCGCTACTTCGTGCGCGCCCCCCCCGTCTGGTGCCTTCCGATAGGGCACCCAGGGCAAGCCCGCACCGGGGGGCAGAGCGCAAGCCCGCTACCCGCCGACCCGCCGACCGACGCGGCACGGCGTTCTCTGCCCGCGGAGCCGGCGCCGAGGCAGGCGCGGAGGCTTCCCCGCGGGTG     
F       ATAATGAAATATTATGTATAATTAAATATATGTTAAACTAATATACTGCGATAAAAAGAGATTGTGCTAAATTCGATTTTTTCCTGGGTTAGATTAAATCTTTAGTAAATCTAATTGTATATAACGGGATGTTCTAACACTAAAATATGGTTTTCTAATTAAATAATTAATACAGTAGCACACACATGTACATTTATATCATTTAAACTAATAAATTTATATAAATACTAACTTTTCGTGATTAAATATATGTTTGAAAAGTTCTTTTTTTTGCATAGTAATATAAAAATATAATTCTTTTCAAATTGTTATGAGTAAAATCCTAGAATTTATCATTTATTAGAGCTAACTGATTTCGGTGTGATAATTCCACTTATTTATAGATTAATGTAATTTATTTATATTGCTAGTATAATAATCTAACCGGATATTATGTACTCATTGAATAGATTAATTTTATCGTATGAAGTATAAGATTCTACTAATTTAGAATAAACTAGGTCCTATGAATTTTTTTACACTTCCATTGATACAGAGCTAATTTTATATATCTAACAATCTTATATGATGTATTTATCATGAAAAGGGTTTACGTAACACCTTTCGCTTCATGTACCTATATAATATATTAAAATTAATCTGTTCGTTTTATATAACTTTTTAAATTTAGCTAATCTAGTGATTAGTGATTTATAAATTAAAATACGTGACTTAACTTAAACTTTTATAATTTAATTTTTACGAATATTAATAGTGTTTTTGATTTATTCAAGTTAGACATAATAATAAGTATTTTTACAAAATTATTACTCTAAACAATATACTCATTTTATTGTAAAATTGAATTAAATTTGTTTACCTGTATAATCGAAAGTCTTTAAGTTTAATATCTAAAATATGCAATTCAAAAAAATTTATATTATATAAAAGAATATATGTACTTCTATCTATATTTCTCAAGTTTATTTAAAAAGTAAAATATATATAACAAAAGAACATACACGTTCCTATTCTTTTCACCTTCACTCAAATCCAGTCTCAGCTTAGCGTTCGCTCTGCTTCAAATCTAACGGCATAGTTAAAAATTTCAGAGGGATAAAGAGTCCACTATTGATAAACTAAGGGGGGGCTCGACGTATTTACTGGTTCCAAGTTATTAATGTAGCTCCGAGCGTTAGACTGTAGACCGTGGCATACCTTCAGGATATGGAAGGGTCTTTCATCAGACATATTGCTCATCCAAACGTACTTCTAGTCCAGAATTCTACTCGGCTTATCGGCCGACTTTATGATTAATGGAATTGAGGATTTTGATAACTATTTTGTTTCCAGCAGTTTATTCCCTATGACATCAATCTTCCACATGTGCGTTTTTCTATTAGGTTCTCCAACCGAGTTTAAGTCAAATCGCCCTCATAAGAAGAGACGTCTACACCGGTAAGAGCGATAGACCTACATTGAACAGAATGATTGAACGAATAACCTCAGGCATAACCCTGTTCAATGTTAATCTTCAATATATTACAATAGTACCGCTAGAAAAAATTGCGCCCAGGGTTCTAGGCATATATAACATTCTATAGTGCTTGTGAGAGAACGTATTATTGTTATTTGCTTATTTGTGATACCAAAGGTCCGTTATGTAAGGAGTTTCCTTGGTTATGTTTCCCTATGACCTTGCTACTATATTGTTCGAAAACGAAAATCTCGGCCTAGAAGAACACAGTGAAGGATTAACTTGCCATACAACAACGTCTAACATGAATTGAACTGGGACTGAAAACCACAGATAATATTCGGAGATTTAGCGTTGCAAAAGAAGATCTACTTACAGATTCTGTGGTTCTTCTCTCGTAATAAGCCAAATATCTTATTTTTCTGTTCTTCGAAGCTGCGACTTTCTACAAATACACTTAGATACCCTTTATCTACAGTTGGTGCGAGTAATGCTTTAAAAACGGCGTTCGCTTTGATACGGATTAAGAGGGTTTGCCGGGTTACTAGGGCATTCCGTATGGGACACGGCGTCGTATGTTGCCAACGCCAGTTGAGACACGCAGAGAGCCCTTCATCCGTCCGGTACAGAGCGTCCTGGATGCGACATGACCGGAGCCTCGTGTTCGTGAGAGGTCTAGGATCTCAGGCCTATAGAGTAGGTAGGACACTTCCGGACAGCCCCTACGGTTAACCTGCGGGTTGGCTGTGATTGACGTAATAGCGGTCGCAACCCGGCTACATCGCTACTCTGGTAACTACCCCAGACGGGCAAACCGCGGCTGACGCCGCGTTAATTCAGCCGGCCAGCTCCACGGCCTCCGGCCATCATTGAGGGCCTAACAACGACGGGGTCGCGACGACGCGGGGAGGCTAGGTCTGGCGAGCAAGGAAAATGAGTGGGGGCGAACCGGCTTGTCCTACGCGGGATGCGCCCGACGGGTCATTTCGAGAAGAAACCACGGCCTCGAGGCGCGTATTAGCGTAGATCCGTCCAGCGTACCCAGACACCGCGCCCGCTAACACGGAGCAAGCCCTAATGGCCGGATGACCGGCGGCCAACCCGCAGGTGGGAGAAGGTAGTGTTAGACTAGCGCCCTATGCATCCCGGGCGCCGGTGCAGCTGAGCTTGCCCACTGATTCGCCTCTTGCCTAAGTCAGGCGCAATGAGCGACACCTGATAGGGGGACTGGCGGGCGCAGACAGATAAAGAACAGGACATTCCCTGATACCGCCCACAGGTGTGCAGCTATCCAGGTTATCTAGGCAACATGAGAACGCACGACCTGGCGGTCTGCAAGTCGTGGCCGCTGTCACTCGCGCTGTGTGATCGAATAGGATCCGAGGCCCACGTCTGAACGGTATCAACCCCAGCAGGCGACGGCGGTGACAAAGCAGTTGCCATGCCCCGGACCTTAAGTGCCATTCCTGTACCCAACCCGTTACCACTCTCTACGGGACCCACCCCGTGTCAGCCGGAGCGACACACGATAAAGGCAGTGAAGCCGTACACACGGGTCAGGCGCACGTGCGCCGTGCCCGCGCTCGCACGCGGACCTCCGCCGACTCGGCCAAATCCCGCCCCGGCCCGACGGCGGAGCCACCCGCGCTGGCCGTCCAGCAGCCCGGGCTGCGCCCCCACGCCGACGAAGTGGCGGTGGGAGGTAGGAATGCCGCCGCCTGCTGGTGCCCGGGGACCGCGGCCCGCGTCGCCCGGGCGAGGTGGCCGCCGGAGACGGGACTCTCGTCGCGGGCCAGGTGGCCTCGTCAGGGCGGGCGGCCGGACCAGGGCCGCCGCCAAGCGAGTATACCTCCGGCGGGTCCGCGCAGGAGCTGCCTGCCTCAGTGCGCGGCTGCATCGCCGGGGCCAGCGTGTCGAGACCGCCCCGCCAACCGCGGACCACTACTGTCCCCCCCCCGCGGGGCCCGACCGGGTCGCCCGGCCCCGCGCCAGACCGTCGACGGGCCGGGGGCCGTGGTGCGCAAGGGTCGATCCGCCTGTTGGGGGTCCGCGCGGGCGCTCGCCACGGGTGCGACACAGTCGGCCGCATGGCGACCGCACCCGCCTCGAAGGCCCGCTAGTTCTCCCTTGGCCGGGTCCGGGTGCGCGCGAGTGCGCGCCAGCGCCTGCAGGGCCGGTCGGGCGGTCGCGTGGCGCGCGCCCGCCAGGTCCGCCGGGAGCGACCCGCTTCCCCATCCGTGTCTGCCCTTCCAGCCCAGGGGCCCGCTGACCCCCGGGAACCGGGGCCTCTCGCGCAGCGCCGGACGGCATGGGCAGGGCGACTCCGTCGGCGGCAACTCCCGCGAGGCCGCCGGGGGCGGACCCTCCGCGCTACTTCGTGCGCGCCCCCCCCGGCTGGCGCCTTCCGATAGGGCACCCAGGCCAAAACCGCACCGGGGGGCAGACCGCAAGCGCGCTACCCGCCGACCCGCCGCCCGACGCGGCACGGCGTCCGGTGCCCGCGGAGCCGTCGCCGAGGCAGGCGGGGAGGCTTCCCCGCGGGTG     
E       ATAATGAAATCTTATGTATAATAAAATTTATGAAAAACTAATATACCGCGCTAAAAAGAGATTGTGCTAAATTCATTTTTTTCCTGGGTTAGATTAAATCTGTATTTAATCTAATTGAATTTTACGGGATGTTCTTACACTAAAATAAGGTTCTCTAATTATATAATTAATAAATTAGGACACACTTGTACATTTATATCTTTTAGACTAATAAGTTTATTTAAGTACTAACATTTCGTGATTGAATATATGTTTGAAAAGTTCGTTTTTGTGCATAGTAATCTAAAAATATTATTCTTTTCAGAGTGTCATGAGTAAAATTCTCGAATTTATAATTTATTAGAAATAACTGATAACGGTGTGATAATTCCACTTTTATATATATTTATGTAATTTGTTTGCATTGCTAGACTGATAACCCAACCGGTTTTTATGTACTCATTGATTAGATTAATTTTATCGTATGTAGTAAAGGAATAAAAAAATTGAGAATAAACTAGATCCTATGAATTTTTTTCTTCTTCCATAGATATAGTGCTAAATTTATAAATCTATCAATCTTATATGACCTATTTATCATAAAAAGGGTTTTCGTCACAACTTTCGCTTCATGTACCAATATAATGCATTCAAATTAAACAGATCGTATGATATAAACTTTTAAAATTAGCTAATCTAGTGATTAGTGATTTATAAATTAAAATATGTGAATTAACTTAAACTTTTATTATATAATATTTACCAATATTAATAGTGTCTTTGATTAATACAAGTTTGACATAATAATAAGTATTTTTACAAAAATATTACTTTAAAAAATAGACTCATTCTTATATAGAATTTAATTAAAGTTGTCAACCTGTATAATCGAAAGTCTTTAAGTTAAATATTTAAAATATGAAATTCAAAAAATTTTATATTATATAAAAGAATATATGTACTTCTAACTATATTTCATAAGTGTTTTTACAAAGAAAAATAAATCAAACAAAAGAACTTACACGTTCCTAATCTTTAGACCATCACTCAAATGCAGTCTCAGCTTAGCGTTCGCTCTGCTAGAAATCTAACGGCATAGTTAAAACTTTCAGGGGGATAAAGAGGTCACTATTGATGAATTAAGGGGGGGCTCGACTCATTTGTTGGTCCCAAGTTATTAATCTAGCGCCGTGCGTTAGACTATAGACCGTGGCGAACCATTAGGGTATGGAAAGGTCCTTCTTCAGACATAGTGCTCATCAAAACGTACTTATAGTACAGAATTCAACTCGGCTAAACGCCCGACTTTATGATTAATTGAATTGAAGATTTGGATAACAATTGAGTTTCCAGCATTTGATTGCCTATGACGTTTGTCTTCAACCTGTGTGTCTTTCTCTTTGATTCTCCAAGCGAGTTTACGTAAAATCGGCCTGATAAGAAGAGATGTCTGAACCGGCAAGAGCGATTTGCCTACATTGAACAGAATCATTGAACGAATATACTCTGGCATAACCCTGTAAAATGTCACTCTACAATATATTACAAGAGTACCGCTAGAAAAAATTGCGACCAGGGTTCTCGGCATACATAACATTATATAGTGGTTGTGAGAGCACGAATTATTGTTAATTGCTTATTTGTAATGCCGACGGTGCGTAATGTAAGAAGTGTCCTTGGTAATGTTTCCCTGTTAACAAGCCACTTTATTGTTCGACACCGAGACCCTAAGTCTAGACGAAAACTGTAAAGGATTAACTTGCCATACAAGAACGTCTCACATGAATTGAACTAGGACTGAAAACCACAGGTAATATTCGGAAATTAAGCGCTGTGAAAGAAGATCAACTTACATATTCTGTGGTCCTTCTCTCGTAATAAGCCAAATATCTTATTTTGGTGGTCTTCGAAGCTGCGAATTTCTACATAGATACTAAGCAACCCTTTATCCCCAGATGGTAAGAGTACAACTTTAAAAACGGCGTCCGCTGTGAAACGGATGAAGAGGGTTTGTCGGGTTACTAGAGCATTCGCTATGGGACACGGCGGCGTGCGTTGCCAACGCCTGTTGAGACACTCACAGACACCCTCACCCTACCGACACAGATCCTCCTGGATGCGACCTGACAGGAGCCTCGTCTTCGTGAGAGGTCAAGGTTCTCTGGGCTATTGAGTTGGTAGGACACTTCCGGACCCCCCCTACGGTAAACCGACCTTTGGGCTGGGATTGATGTAATGGCGATCGCAACCCGCGTCCATCGCTACTTTGGTACCTACGCCGGACGGGCAAACCGCGGCTGACGCCGCGTTGATTAACCCGCCCAGCTCCATGGCTTCGGGACATCATTATGGGCCTGACAACGATGGAGTCGCGACGACGCGGGGAGGCTAAGTCGGGCGACCAAGGCATATGAGTGGGGGCGAAACTACTTGTCCCAGGCGGCATGCACCGGACGGGTCATTTCGAGAAGAGACCGCCGCGTCGAGGCGCGGATTGGGGTAGATCCCGCCATCGTGCCCAGACTCCGCGCCCGGTACCACGGAGCAAGGCCTACTGGCCGGATGACCGACGGCCAACCCGCAGCTGGAATAAGGTGAAGTTAGACTCGCGTCCTCTTGATCCCGGGCGCCGGTTAATCCAAGGTTGCCCACTGATTCGCTGCTTGCCTACGTCGGTCCCAAGCAGCGACACCTGAGACGGGCACTGGTGGGCGCAAACGAAAAAAGAACCGGACATTCCGTGTGACGGCCCACTGCTCAGGAGCTATCCAAGATATCAAGGCAACATGAGGTCGCAAGGCCTGACGTTCTGCAAGGCGGGGACGCTGTCACTTGCGCTGTGTGATCGAAAAGGATCCGAGGCCCACCTCTGAAGGGTATCAATCCCATGAGGCGACGGCGGTAACAAAGCAGGGGCCATGCCCCGCACCTTAAGTGCCATTCGTGTTCCCAATCCGTTACCACCCTCTACGGGACCCATCCAGTGTCAGCCGGAGGGACACACGATGCAGTCAGTGAAGCGGTAGACACGGGACAAGCCCACGTGCGCCGAGCCCGCGGTCCCAGGCTGACCTCCCCCGGCCCGGCCAACTCCCGCCCAGGCCCGACTGCGGCGCCAGGGGCGCTGGCCGGACAGCAGCCCGACCTGCGCCCGCACGCGGGCCAAGTGACGGTGGGAGGTAGGGCTGCCGGCTCCTGCTAGTGCCCGGGGACCGCGCCCCGCGTTAGCCGGCCGAGGCGGCCGCCGGGGACGGGACTATCGTCGCGGGGCAGGTGGCCTCGTGAGTGCGGGGGCCCGGCCCAGGGCCGCCGCCAAGCGAGTATAGCTGCTTCGTGTCCGCGCAGGAGCTGCCTCCCTCATTGCGCGGCTGCCTCGCGGGGGCCAGTGTGTCGCGACCGCCCCGCCGACCGCGGGCCCGTACTGTCCGCCCCCCGCGGCGCCCGACCGGGTCGCCCGGCCCCGCGCCGGACCGTCTACGGGCCGCGGGCCGTGGTGCGCAAGGGTCGATCCAGCTGTTGGGGGTCCGCGCGGGTCCTCGCCCCGGGTGCGACACGGTCGGGCAGATGACGTCCGCAGCCCCCTGAAAGGGCCGCTAGTTCTCCCTTGCCCGGGTGGGGGTGCGCGGGACTGCGCGCCACCCCCTGCGCGGCCGGTCGGGCGGTCGCCGGGCGCGCGCTCGGCCGGTCCGCCGGGAGCGACCGCCCTCCCCATCCGTGTCTGCCCTTCCAGTCAAGGGGCCCGCGGACCCCCGGGAACCGGGGGCTGTCGCGCCCCGCCGGGCGACATGGGCAGGGCAACGTCGTCGGAGGGACCTCCCGCCAGGCGGCCCGGGGCGGACCCTCCGCGCTGCTTCGTGCGCGCGCGGCCCGGCTGGTGCCTTCCGCTAGGCCACCGAGGGCAAAACCGCCCCTGGGGGCAGACTGCAAGCCCGCTACCCGCCGATCCGCCGCCCGACGCGGCACGCCGTCCTGTACCGGCGGAGCCGTCGCAGAGGCCGGCGCGGGTGCCTCCCCGCGGGTG     
D       ATAATGAAATCTTCTGTATATTTAATTTTTTAAAAAATTAATATACTGCGCTAAAAACAGATTGTGCTAAATTCTTTTTTTTTCTGGGTTAGATTAAATTTTTAGTTAATCAAATTGTATATTACGGGATGTCCTATCATTTAAGTAAGGATATCTAATTAAATAATTAATAAATTAGCACACACTTGTACATATATATCGTTTAAACTAATAAATTTATTAAGTTACTAACTTTTCGTGATTGAATATATTTTTGAAAAGTTCGTTTTTTTGCATAGTAATCTAAAAATATTATTCTTTTAAGATTGATATGAGTAAAATGCTTGAATTTATCTTTTATAAGATCTAACTGATATCGGTGTGATAATTCTGCTTATCTTTAGTTTAATGTAATTTTTTTGCATTGCTAGTCTGATTACCTAACCGGATATTATGTACTCATTGATTAGATTAATTTTATCATATGAAGTATAGGACTACTAAAATTGAGATTAAACTAGTTCTTATGAATTTTTGTCCGCTTCCATTGATAAAGTGCTATATTTATACATCTATCCATCTTATATGAGGTATTTATCATGAAAAGGGTTTACGTAACAACTTTCGAATCATGTACCAATATAATACATTGAAATTAATCAGATCTTTTTCAATAAATTTTAAAATTTAGCTACTCTAGTGATTATTGATTTATTAATTAAAATACGTGACTTAACTTAATCTTTTATAATATAATTTTTACGAATACTAATAGTGTTTTTGATTAATACAAGTTAGACACAATAATAAGTATTTTTACAAAAATATTATTTTAAATAATAGACTTTTTCTTATGTAGAATTGAATTAAAGTTGTATACCTGTATAATCTAAAGTCTTTAAGTTTTTTATTTAAAATATGAAATTCGAATAAATTTAAATTAAATATAAGAATATATGTACTTCTATCCATATTTCTCCAGTTTTTTTATAAAGAAAAATATTTTTAACAAAAGAACATACACGTTCCTAATCTTTCCACCATCACTCAAATCCAGTCTCAGCATAGCGCTGGTTCCGTTACAAATCTAACGGCATAGTTAAAACGTTCACAGGGATCAAGAGTGCACTATTGACGAAACAAGGGGGGGCTCGACATATTTATTGGTCCCGAGATTTTATTGTAGCGCCGAGCGTTTGACGTTATACCGTGTCATACCTTCAGCGTATGGATAGGTCATTCTTCAGACATACTGCTCATCAAAACGTACTTTTAGTACAGAATTCTACTCGGCTTAGCGGCCGACTTTATGATTAATGGAGTTGAAGATATTGATAACGATTGAGTTTCCAGCAGTTCATTCCCTATGACATCTGTCTTCAACCTGTGCGTATTTCTATTAGGTTCTCCAAGCGAGTTTAAGTCAAATCGGCCTGTTAAGAAGAGTCGTCTATGCCGGTCAGAGCGATTCACCTACATTGAAAAGAATAATTGAACGAATAAGCTCAGGCATAACCCTGTACAATGTTATTCTTCAATTTATTACAATAGTACCGCTAGAAAAAATTGCGTCCAGGGTTCTCGGCATATATAACACTCTATAGTGCTTGTGAGAGTACGAATAATTGATAATTGCTTATTTATAATACCGAAGGTCCGTAATGTTAGATGTGTCCTTGGTTATGGTTTCCTGTTAACATGTCACTTTATTGTTCGAGAACGAGACCCTCGGTCTAGACGAAAAGTGTAAAGGATTAATTTGCCATACAAGAACGTCTATCATGAACTGAACTAGGACTCAAAACCAAAGATAATATTCGGTAATTTAGCCCTATAAAAGAAGATCAACTTAGATATTCTGGGGTTCTTCACTCGTAATTAGCCAATTAACTTATTTATCTGATCTTCGAAGCTGCGACTTTCTACATATATACTTAGCCACCCTTTATCAACAGATGCTGCGCGTATTACTTTAAAAACGGCGTCCGCTTTGAAACGAATGAAGAGGGTTTGACGGGTTACTAGAGCATTCGCTATGGGACACAGCGCCGTACGTTGCCAACACCACTTGAGACACTCAGAGATCCCTTCAGCCTGCCGACACAGATCCTCCTGGAGGCCACCTGACGGGAGCCTCGTCTTGGTGAGAGGTCTCGGGGCTCTGGGCTGTTGAGTTGGTAGGACACTTCCGGACCTCCCCTACGCTAAACCTGGGGTTAGCCTGCGATTAGTGTAATTGCGGTCGCAACCCGGCTCTACCGCTACTGTGGTAACTAACCCGGACGGGCAAACCGCGGCTGACGCCGCGTTGATTCACCCGCCCAGCTCCATGGCTTCTGGCCATCATTAACGGCCTGACAACGACGGAGTCGCGACGACGCGCGGAGGCTAGGTCGGGCGACCGAGGAACATCGGTGTGAGCGAAACGGCCTGTCCCCTGCGGCATGCCCCATACGGGTCATTTCGAGAAGAGACCGCCGCGTCGAGGCGCGTATTGGGGCAGATCCCCCCAGCGTGCCCAGACCCCACGCCCGGTAACCCGGAGCGAGCCCTACTGGCCGGATGACCGGCGGCCAACCCGCAGGGGGAAAAAGGTGCTCTTAGACTCGCGGCTTCTTCATTCCGGTCGCCGGTGCCTCCAAGGTCGCCCACTGATTCGCCCCTTGCCTAAGTCGGTCCCAAGGAGCGACACCTGGCACGAGAACTGGTGGTCGCAAACAGAAAAAGAACAGGACATTCCGTCACATCGCCCACTGCTGTGGAGCCTTCCAGGCTATCAAGGCAACATGAGGGCGCACGGCCTGACGGTCTGCAAGGCGGGGACGCGGTCACTTGCGCTGTGTGATCGAATAGGATGCGAGGCCCACGTCTGAATTGTATCAACCCCAGGAGGCGACGGCGGTGACAAGGCAATCGCCATGCCCCGCACCTTAGGTGCCATTCGTGGACCCAACCCGTTACCACCCTCTACGGGACCCATCCCGTGTCAGCCGGAGCGACACGCGATAGAATCAGTGAAGCGGTACGCACGGGGCAAGCCCACGTGCGCCCAGTCCGCGGTCGCACGCCGACCTCCCCCGACCTGGCCCACTCCCGCCCGGGCCCGACCGCGGCCCCACGGACGCTGGCCGTGCGGTAGCCCGGCCTGCGCCCCCACGCGGACCAAGTTCCGGGGGGAGGTAGGCCTGCCGGCACCTGCTGGTGCCCGGGGACCGCGGCCCGCCTTGCCCGGCCGAGGTGGCCGCCAGAGACGGGACGCTCGTCGCGGGCCAGCTGGCCTCGTGAGGTCGCGCGGCCGGCCCACGGCCGCCGCCAATCGAGAAAGGCTCCGTCGAGGCCGGGCAGGAGCTGCCTCCCTCCTTGCGCGGCTGCCTCGCGCGGGCCAGCGTGTGGCGCCCCCCGCGGCGAGCGCGGATCCGTATTTTCCCCCCCCCGCGGGGCCGGACCGGGTCGCCCGGGCCCGCGCGAGACCGTCGACAGGCCGCGGGCCGTGGTGCGCAAGGGTCGATGCGGCTGTTGGGGGTCCGCGCGGCTGCTCGCGACGGGTGCGACACGGTCGGCCGGATGGCGTCTGCAGCCGGCTCGAAGGCCCGCTAGTTCTCCTTTGGCCGGGTCGGGGTGCGCGCGAGTGCGCGCCACCTCCTGCGGGGGCGGTCGGGCGGGCGCCTGGCGCGGGCTCGCCAGGTGCGCCGGGAGCGACCGCCTTCCCCAGCCGTGTCTGCCCTTCCAGTCCAGGGGCCCGCGGACCCCCGGGAACCGGGGCGTGTCGCGGAGCGCCGGTCCGCATGGGACGGGCGACGCCGTCGGCCGCAACTCCCGCCAGCCGGCCGGGGGTGGACCCTCCGCGCTACTTCGTGCGAGCGCCCCCCGCCTGGTGCCTTCCGATAGGCCACCCGGGCCAAAACCGCCCCGGAGGGCAGAGCGCAAGCCCGCTACCCGCCGACCCGCCGCCCGACGCGGCACGGCGTCCTGTGCCCGCCGAGCCGTCGCCGATGCGGGCGCGGAGGCGTCCCCGCGGATG     
C       ATAATGAAATCTTATGTATAATTAAATTTATTATTTACTAATAAACTGTGCTAAAAAGAGATTGTGCTAAATTCTATTTTTTCCTGGGTTAAATTAAATATTTAGTTAATCTAATTGTATATAACGTGATGTTCTATCAGTAAATTAAGGTTATCTTATTATATAATTAATTCAGCATTACACACTTGTACATTTATATCATATAAACTAATAAATTTATAAAAGTACTTACTTTTCGTGATTGTTTATATGTTTGAAAAGTTAGTTTTTTTGCATAATAATTTAAAAATATTATTCTTTTCCGATAGTTATGAGTAAAATCCTTGAATTTATCATTTATTAGATCTAACTGATATCGTTGTGATAATTCTACTTTTCTATAGATTTAATTAATTTATTTGCATTGCTAGTCTCATAACCTAAACGGCTATTAAGTACTCATTGAATGGATTAATTATATCGTATGTAGTATAGGATTAAACTATTTCAGAATAAATTTGGTCCTATAAATTTGTTTCCGCTTCCATAGATAAAGTGCTAAATTTATATATCTATCAATCTTATATAATATATTTATCATAAAAAGGGTTTACGTTACAACTTTCGCTTCATGTACCAATATAATGAATATAAATGAAACTGATCTTTTTAATTAAATTTTTAAATTTAGCTAATCTAGTGATTATTGATTTATTAATTAAAATATGTGACTTAACTTAACCTTTTATAATATAATTTTTACGAACATTAATAGTGTTTTTGATTAATACAAGTTAGACATAATAATAAGTATTTTTACAAAAATATTATTTTAAAGAATAGACTCATTCTTATGTAGAATTAAATTAATGGTGTATACCTGTTTAATCGAAAGTCTTTACGTTTTCTATTTATAATATGCAATACAAACAAATTTATATTGAATATAAGAATTTATATACTTCATTCTATATTTCTCAATTTTTTTTAAAAAGACAAATATATCTAACAAAAGAACATACACGTTCTTAATCTTTTCACCTTCACTCATATTCAGTCTCAGCTTAGCCTTCGCTCTGCTAGATATCTAACGGCATAGTAAAAACTTTCAGAGGGATAAAGAGCTCACTATTGTCGAAATAAGGGGGTGCTCGACGTATTTATTGGCCCCAAGTTATTAATGTGGTGCCGAGCGTTTGACTTTAGACCGTGACATACCTTTAGGGTATGGAAAGGTGCTTCTGCAGACATAGTGCTCATCAAACCGTACTTTTAGTCCAGAACTCTACTCGGCTTACCGGCCGACTTTACGAATAATGGAATTGAGGAATTTGATAACAATTGAGTTTCCAGCCGTTAATTACCTATGACATCTGTCTGCAACATGTGCGTATTTCTACTAGGTTCTCCAAGCGAGTTTAAGACAAATCGGCAAGATAAGAAGAGACGTCTATACAGGTAAGAGCATTACACCTACATTGTACAAAATTATAGAACGGATAAACTCAGGCATAACCCTGTCAATTGTTATTCTACAATATATTAAAAGAATACCGCTAGAAAAAATTATGACCAGGGTTCTAGGCATATATAACATTCTATAGTGCTTGTGAGAGAACGTATTATTGTTAACTGCTTATGTATAATGCCGACGGTCCGTAAACTTAGACGTGTCCTTGGTAATCGTTTCCTGTTATCATGCAACTTTATTGTTCGAGAACGATACTCTCGACCTTGACGAAAACAGTAGAGGATTAACGTGCCACACAACAACGTCTAACATGAATTGAACTAGGACTGAAAACCACAGTTAATATTCGGATATTTAGCACTGTTAAACAAGATCAACTTACATATTCTGGGGTTCTTCTCTCGTAATAAGCTAAATATCTTATTTTTCTGTTCTACGAAGCGGCGACTTTGTACTTATATACTAAGCCACCCTTTATCTACAGTTGGTTCGAGTAATACTTTAAAAACGGTGTCCGCTTTGAAATGGATGAAGAGGGTTTGCCGGGTTACTAGAGCATTCGTTAGGGGAGACGGCGGCGTACGTTGCCAACTCCAGTTGGGACACGCAGAGACACCTGCAGCCTGCCGACACAGAGCGTCGTGGACGCGGCCTGACGGGAGACTCGTGTTCGTGAGAGGTCTAGGGTCTCTGGTCTGTTGAGTTGGTAGAATACTTCCGGATCCCCCCTACGGTTAACCGGCGGGTGCGCTGGGATTGGGGTAATGGCGGTCCCAACCCGTCTCCATGGCTACTGTCGTAACTACGCCGGACCGGCATACCGCAGCTGACGCCGCGTTGACTCGCCCGCCCAGCTCCAGGGCTTCGGGCCATCATTATGGGCCTGACAACGAGGGAGTCGCCACGACGCCGGGAGGCTATGTCGGGAGACCAAGGCATATGAATGCGGGCGAAATGACATGTCCCAGGCGGCATGCTGCCGACGGGTCATTTCGAGAAGAGACTGCCGCGTCGAGGCGTGTATTGGGGTAGATCCGTCCAGCGTACCCAGACCCCACGCCCGGTAACACGGAGCAAGCCCTACTGGCCGGATGACCGGCGGCCGACCCGCAGGTGGAATCAGGTACTGTTAGACTCGCGGCCTCTTCATCCCGGGCGCCGGTGCTTCCAATGTTGCCCACTGATTTGCCTCTTGCCTAAGTCGGTCTCAAGGAGCGACACCTGAAATGGGGACTGGTGGGCGCAAACAGACAAAGAACCGGACATTCCATAAGACCGCCCACCACCGTGGAGCTATCCAGGCTTTCAAGGCAACATGCCGGCGCAAAGCGTGTCTGTGTCCAAGGCGTGGACTCTGTCACGTGCGCTGTGTGATCGAATAGGATCCGAGGCCGCCGTCTGAAAGGTATCAACCCCAGTAGGCGACGACGGCGACAAAGCAGGAGCCCTGCCCCGCACCTTAGGTGCCATTCGTGTTCCCAACCCGTTACCACTCTCTACGGGACCCATCCCGTGTCAGCCGCAGCGACACACGATAAAGTCAGTGAAGCAGTAAACACGAGGCAGGGCCACGTGCGCCGCGCCCGCGCTCCCACGCGGACCTCCCCCGACTCGGCCGAATCCCACCCCGGCCCCACTGCGGAGCCACGGCCGCTGGACGTATAGCGGCCCGACCTGCGCCCGCACGCTGACCAAGTCGCGGTGGGAGGTCGGCATGGAGGCGCCTGCTAGTGCCCGGGGACCGCGCCCCGCGTTGCCCGGGCGAGGTGGGCCCCGCAGACGGGACTATCGTCGCGGGCCAGGTCGCCTCCGGAGGGCCGGCCGCCGGGCCCCGGCCGACGCCAAGCGAGTATCGCTGCGTCGAGTCCGCGCAGGAGCTGCCTGCCTCAATGCGCGGCTGCCTCGTGGGGCCCAGCGTGTCGCGACCCCCGCGGCGACCGCCGACCCGTACTGGCCTCCCGCCGCGGCGCCCGACCGGGTCGCCCGGCCCCGCGCCAGACCGTCGACGGGCCGGGGGCCGTGGTGCGCACGGGTCGATGCCGCTGTGGGGGGTCCGCGCGGGTGCTCGCCACGGGTGCGACACGGGCGGCCAGATGGCGTCCGCAGCCGCCTCGGAGGCACGCTAGTTCTCCCTTGGCCGGGTCCGGGTGCGCGGGAGTGGGCGCCACCCCGTGCAGGGCCGGTCGGGCGGTCGCGTGGCGAGCGCCCGCCAGGTCCGCCAGGAGCGACCGCCGTCCCCATCCGTGTCTGCCCTTCCAGTCCAGGGGCCCGCGGACCCGCGGGAACCGGGGCGCGTCGGGCAGCGCCGGGCGGCGTGGGCAGGGCGACGCCGTCGGCGGCAACTCCCGCCAGTCGGTCGGGGGCGGACCCCCCGCGCTATTTCGTGGGCGCGCCCCCCCGCTGGTGCCTTCCGATAGGACACCCACGGCAAATCCGGCCCGGGGGGCAGAGCGCAAGCCCGCTACCCGCCGACCCGCCGCCCGACGCGGCACGGCGTCCTGTGCCCGCGGAGCCGTCGCCGAGGCACGCGAGGAGGCGTCCCCGCGGGTG     
B       ATAATGAAATCTTATGTATAATTAAATTTATTAAAAACTAATAGACTGCGCTAAAAAAAGTTTGTGCTATATTCTTTTTTTTACTGGGTCAGATTAAATCTTTAGTTAATCCAATTGTATATAACGTGATGTTCTAGCAAATAATTAAGGTTTTCAAATTATATAATTAATAAATTAGCACACACTTATACATTTGTATCATTTAAACTAATAAATTTATACAAGTACTAACTTTTCGTGATTGAATTTATGTTTCAAAAGTTTGTTTTTTTGCATAGTAATCTAAAAATATTATTCTTTTCAGATAGCTATGAGTAAAATCATAGAAATTATCATTTATTAGAGCTAACTGATATCGGTGTGAAAATTCCACTTAACTATAGCTTTATGGAATTTGTTTGCATTGCTAGTCTTATAACCTAACCGGATTTTATGTACTCATTGAATAGATTAATTTTATTGTATGTAGTACAGGCATAAATAAATTGAAAATAAATTAGTTCCTATGAATTTTTTTCCGCTTCCATAGATCTAGTGCTAAATTTATACATCTATCAATATTATATGATTTATTTATCATGAAAAGGGTTTATGTCACAACTTGCGTTTCATGTACCAATATAATGGGTTTAAATTGATCGGATCGTTTTATATGAAATTTTAAAGTTAGCTGATCTAGTGATTAATGATTTATTAATTAATATATGAGACTTAACATAAACTTTTATAATCTTATTTTTACGAATATTAATAGTGTTTTAGATTAATACATGTTAGACATAATAATAAGTATTTTTACAAAGATATTACATGAAATAATACACTCTTTCTTATGTAGAATTGAATTAAAGTTGTATACCTGTAAAATCGGAAGTCTTTATTTTTTATATTTAAAATATGCAATTCAAAAAAATTTAGATTAAATAAAAGAATATATGTCCTTCTATCTGTATTTCTCAAGTTTTTATGATAAGTAAAATATATCTGACAAAAGAACATACACGTTCCTAATCTTTTCACCTTCACTCAAATCCAGTCTCAGTTTAGCGGTCGTTCTGCTAGACATCTAACGGCATAGTTAAAACTTTCAGAGGGATAAAGAAGGCACTATTGGTGAAAAAAGGGGGGGCTCGACGTGTTTATTGGTCCCAAGTTATTAATGTAGTTCCGAGCATTTGACTTTAAACCGTGACAGACGTTCAGTGTATGGGAAGGTCCTTCTTCAGACATAGTGCTCATCAAAAAGTACTTTTAGTACAGAATTCTACTCAGCTTCACGGCCGACTTTATGATTTATGGAATTGATGATTTTGATAACTATTGAGTTTCCAGCTGTTCATTCCCTATGACAGCTGTCATCTACCTGTGTGTATTTCTAATAGATTCTCCAAGCGAGTTTAAGTCAAATCGCCCTGATAAGAAGAGACGTCTATACCGGGAAGAGCGGTACGTCTACATTTAACAAAATCATTGAACGAATAAACTCTGGCATAACCCTGTACAGTGTTTTTTTGCAATATATTACAATAGTACCGCTAGAAAAAATTGCTACCACAGTTCTAGGCATATATAACAGTCTATAGTGGTTGTGAGACTACGAAGTATTGTTAAGTGCTTATTTATAATGCCGACGGTCCGTGATCTTAGAAGTCTCCTTGGCTATTTTTCCCTGTTACCATGCCACTTTATTGTTCGAGAACGAGACACTCTATCTAGACGAAAACAGTAGAGTATTAAGTTGCCGGACAACAAAGTCTGCCATGAATTGAACTAGGACTAAAAACCAAAGGTCAGATTTGGAAATTTAGCCCTGTGAAACAAGATCTACTTACATATTCTGGGGTTCTTCTCTCGTAATTAGCCAAATAACTTATTTTTTTGTTCTTCGATGCTGTGACTTTCTACATTTATACTTAGATACCCTTGATCTACAGATGTTGCGAGTATTACTTTCAAAAAGGCTTCCGATATGAAACGCATGAAGAGGGTTCGACGAGTTACTAGGGCATTCGGTATGGGACACGGAGGCGTACGTTGCCAACGCCAATTGAGACACCCAGAGACCACTTCAGCCCGCCGAGACATATCGTCCTGGACGCGACATGACGGGAGCCTCGTCTTCGTGAGAGGTCTAGGGTCTCAGGTCTATTGAGTTGGTAGGACACTTCCGGAGCCCGCCTTCGGTTAACCGGCGGGTGGGCCGGGATTGATGTAATGACGGTCGCAACCCGTCTCCATCGCTACTGTGGTGTCTAAGCCGGACTGGCAAACCGCGGCTGACGCCGCGTTGATTCACCCGCCCGGCTCCGTGGCTTCTGCCCATCATTACGGGCCTGACAACGACGGAGTCGCGACGCCGCGGGGAGGCTAGGGCCGGCGACCAAGGCATATGAGTGGGGGCGAAACGACATCTCCCCGGTGGCGTGCAGTCGACGGGTCATTTCGAGAAGAGACCGCCGCATCGAGGCGCTTATTTGGGTAGATCCTTCCAACGTACCCAGACCCAGCGCCCGGTAACGCGGAGCAAGCCCTACTGGCCGGATGACCGGCGGCCAACCCGCAGGTGGAAGAAGGTACTTTTAGACTCGCGGCCTCTTTATCCCGGGCGCCGGTGCATCCAAGGTTGCCCACTGATTGACATCTTGCCTAAGTCGGTCCCAAGCAGCGACACCTGTAACGGGGACTGGTGGGCGCAAACAGAAAAAGAACCGGACATTCCGTGAAACCGCCCACGGCTGTGGAGCTCTCCAGGTTATCGAGGCAACCTGAGGGCGCAAAGCCTGACGGTCTACAAGTCGGGGACGCTGTCACTTGCGCTGTGTGATCGAATAGGATCCGGGGCCAATGTCTGTATGGTATCTACCCCACGAGGCGACGGCGGTGACAAAGCAGCTGCCATGCCTCGCACCTTACGTGCCATTAGTGTCCCCAACCCGTTACCAGACTCTACGGGACCCATCCGATGTCAGCCGGAGCGACACATGATAAAGTCAGTGAAGCGGTACGCACGGGGCAAGCCCACGTGCGCAGAGCCCGCGGTCCCATGCGGACCTCCTCCGACCCGGCCAAGTCGCGCCCGGGCCCGACTGCGGGGCCACGGGCCCTGGACGTACAGCAGCCCGGGCTGCGCCCCCACGCGGACCAAGTGGCGGTGGGAGGTGGGCATGCCGGCGCCTGCTAGTGCCCGGGGACCGCGCCCCGCGTTTCCCGGGCGAGGTGGACCCCGGATGCGGGACTATCGTCGCGGGGCAGCTGGCCTCGCGAGGGCCGGCGGCCGGCCCACGGCCCACGCCAAGCGAGCATCGCTCCGTCGCGTCCGGGCAGGAGCTGCCTGCCTCATCGCGCGGCTGCCTCGCGGGGGCCAGCGTGTCGCGACCGCCCCGCCGAGCGCAGCCCCGTACTGTCCCCCCCCCGCGGAGCCCGACCGGGTCGCCCTCCGCCGCGCCAGACCGTCGAGGGGCCGGGGTCCGTGGTGCGCAAGGGTCGATCCGGCTGTAGGGGGTCCGCGCGGGTGCTCGCCGCGGGTGGGACACGGTCGGACAGATGGCGTCCGCACCCCCCTCGAAGGCCCGCTAGTTCTCCTTTGGCCGGGTCGGGGTGCCCGGGAGTGCGCGCCTGTCCCTGCAGGGCCGGTCGGGCCGTCCCCTGGCGCGCCCCCGCCAGGTGCGGCGGGAGCGACCCGCGTCCCCATCCGTGGCTGCCCTTCCAGACCACGGGCCCGCGGACCCCCGGGAACCGGGGGCTGTCGGGCAGCGCCGGGGGGCATGGTCAGGGCGACGCCGTTGGCGGCAACTCCCGCCAGCCGGGCGGGGGCGGACCCGCCGCGCTACTTCGTGCGGGCGCCCCCCGGCTGGTGCCTTCCTACAGGGCACCCGGGGCAAACTCTCCCCGAGGGGCAGAGCGCAAGCCCGCTACGCGCCGACCCGCCGCCCGACGCGGCACGGCGTCCAGTCCGTCCGGAGCCGTCGCCGAGGCTGGCGCGGGGGCTTCCCCGCCGGTG     
A       ATAATGAAATCTTATGTATAATTAAGTTAATTAAAAACTAATATACAGCGCTAAAAAGAGATTGTGCTAAATTTTTTTTTTTCCTGGGTTAGATTAAAGCTTTAGTTAATCAAACTGTATAGAACGGGATGTTCTATCAATAAAATATGGTTTTCTAATTATATAATTAATTTATTAGCACACACTTTTACATTTTAATCCTTTAAACAAATAAATTTTTATAAATACTTACTTTTCGTGATTGAACATATGTTAGAAAAGTTTGTTTTTTTGCATAGTAATATAATAATATTATTCATTTCAGATTGATATGAGTAAAATCCATGATTTTATCATTTATATGAGATAACTGATTTCGGTGTGATAATTTCACTTTTCTATAGATTTAATTATTTTATTTGCATTGCTAGTCTGATAATCTAACCGGATATTATGTACTCATTGATTAGATTAATTTTATCGTATGTAGTAGAGGGATAATTAAATTGAAAATAAATTAGATCATATAAATTTTTTTACGCTTCCATAGATACAGTGCTAAATTTATATATCTATCAATCTTATATGATGTATTTATCATGAAAAGGGTTTACGTGACAGATTTCGCATCATGTACCAATATAATTTATTAAAATTAAACTGATCGTATTATATGAATTTTAAAATTTAGCTAATCTAGTGATTATTGATTTATTAATTTATATACGTGACTTAACTTAAACTATAATTATAAAATTTTTACGAATATTAATAGTGTTTATGTTTAATACAAGTTAGACATAATAAAAAGTATTTTTACAAAATTATTACTTTAAAAAATAAACTATTTCTTATGTAGAATTGAATCAAAGTTGTAAACCTGTATAATCAGAAGTCTTTAAGTTTTATATTTAAAATATGTAATTCAAAAAAATTTATATTATATAAAAGAAAAAATGTCCTTCTATCTTTATTTCTCAATTGTTTTTAAAAAGAAAAATATATCTAACAAAGGAACATACACGTTCCTAATTTTTCCACCTTCACTCAAATGCAGTCTCAGCTTAGCGTTCGCTCTGCTAGAAATGAAACGGCATAGTTAAAACTTTCAGAGGGATCAAGATTGCACTATTGATGAATTAAGGGAGGGCTCGACTTATTTATTGGACCCAAGTTATCAATATAGCTCCGAGCGTTTAACTTTAGACCGTGACATACCTTCCGTGTATGGAAGGGTCCATCATCCAACATAGTGCTCGTCAATACGTACTTATAGTACAGAATTGGACTCGGCTTTGCGGCCAACTTTATGATTAATGGAATTGAAGATTTTGATAACTATCGAGTTTCCAGCAGTTAATTCCCTATGTCATCTGTCTTCAACCTGTGGGTATTTCTATTAGGTTCTCCAATCGAATTGAAGTCAAATCGGCCTGATAAAAAGAGACGTCTATACCGGTTAGAGCTATTCACCTACATTGTAAAGAATAATTGAACGAATAAACTCAGGCATAACCCTGTAATATGTTATTCTACAATCTATTACAATAGTACCGCTAGAAAAAATTGCGTCCAGGGTTCTCGGGATTTATAACATTCTATAGTGCTTTTGAGAGAACGGATTATTGTTAATTGTTAATTTATAATGCCGACGGTCCGTAATGTTAGAAGTATCCTTGGTTATGTTTCCCTGTCAACATACTAATTTAGTGTTCGAGAACGAAACACTCGGTCTAGAAGAAAACAGTATAGCATTAACTTGCCATACAACAACGTCTCTCATCAACTGAACTAGGACTGAAAACCACAGCTAATATTAGGAAATTTAGCCCTTTGAAACAAGATCAGCTTACATATTCTGGGGTTCTTAGCTGGTAATGAGCCAAAGATCTTATTTTTCTGGTTTGCGAAGCTGCGAGTTTCTACACATATACTAAGATACCCTTTATCTACAGATGGTGCGAGTATTACTTTAAAAACGGTGTCCGCTGTGAAACGGATGAAGAGGGTTTGCCGAGTGACTAGAGCATTCAATATGGGACACGGCGGCGTACGTTGCCAACGCCAGTTGAGACTCTCAGAGACACCTTCAGCCTGCCGACACAGAGCCTCCTGGATGCGTCCTGACTGGGGCCTGGTTTTTGTGAGAGGTCTAGGGTCTCTGGTCTATGGCGTTGGTAGGACACTTCCGGACCCCCCCTACGGTTAACCGGGGGGTGGGCTGTGATTGGCGTAATGGCGGTCTCAACCCGCCTCCATGGCTACTGTGGTAACTTCGCCGGACAGGCAAAGCGCGGCTGACGCCGCGTTGAGTCTCCCGCCCAGCTCCATGGCTCCAGGCCATCATTATTGGCCTGACAACGACGGAGTCGCGACAACGCGTGGAGGCTAGGTGGGGCGACCAAGGAATATGAGTGGGGGCGAACCGACTTGTCCTAGGCGGCATGCGCCCGACGGGTCAATTCGAGAAGATACCGCATCGTCGAGGCGCGTATTGGGGTAGATCCCGCCATCGTACCCAGGCCACACGCCCCTTAACGCGGAGCAAGCCCTACTGGCCGGTTGATCGGCGGCCAACCCGCCGGTGGAAGAAGGTACTGTTAGACTGGCGGCCTCTTTATCCCGGGAGCCGGTGCCTCCAAGGTTGCCCACAGATTCGCCTCTTGCCTATGTCGGTCCCAAGGAGGGACACCTGAAACTAGGACTGGTGGGCGCAAACAGTAAAAGAACCGGACATTCCGTGACACCGCCCAGTACTGTGGAGCTCTCCAGGTTATCAAGGCAACATGAGGGCGCAATGCCTGCCGGTCTGCAAGGCGGGGACCCTGTCACTTGCGCTGGGTGATGGAATAGGATCCGAGGCCCAAGTCTGAATGGTATCAACCCCAGGAGGCGACGGCGGTGACAAAGCAGGTGCCATGCCCCGGACCTTAAGTGCCCTTCTTGTTCCCAAGCCGTTACTACCCTCTACGGGACCCATCCCGTGTCAGCCGGAGCGACACACGATAGAGTCAGTGGAGCGGGACCCACGGGCCAAGCCCACGTGCGCCGAGCCCGCGGTCCCACGCGGACCCCCCCCGACGCGGCCAAATCCCGCCCGTCCCCGACTGCGGAGCTACGGGCGCTGGCCGTACAGCGGCCCGGCCTGCGCCCCCCCGCGGACCAAGTGGCGGTGGGAGGTCGGCCTGCCGGCGCCTGCTAGTGCCCGGGGACCGCAACCGGCGTTGCCCGGGCGAGGTGGCCGGGCGACACGGAACTATCGTCGCGGGCCAGGTGACCTCGGGAGAGCGGGCGGCCGGCCCAGGGCCGACGCCAAGCGAGTAGCGCTCCGTCGTGTCCGCGCAGGAGCTGCCTGCCGCAGTGCGCGGCTGCCTCGCGGGGGCCACCGGGTAGCGACCCCCCCGGCGACCGCGGACCCGGACTGGCCCCCCCCCGCGGCGCCCGACCGGGTCGCCGTGCCCCGCGCCAGACCGTCGAGAGGCCGGGGGCCGTGGTGCGCAAGGGCCGATCCGGCTGTTGGGGGTCCGCGCCGGTGCTCGCCACGCGTGCGACACGGTCAGCCACACGGCGTCCGCAGCCGCCCCGAACGCTCGCTCGTTCTCCGTTGGCCGGGTCCGGGTGCGCGGGAGTGCGCGCCAGCCCCTGCGGGGTCGGTCGGGCGGCCGCCTGGCGCGCGCCCGCCAGGTCCCCCGGGAGCGACACGCGTCCCCATCCGTGTCGGCCCTTCCAGTCGAGGGGCCCTCGGACCCCCGGGAACCGGGGCCTGTCGCGCAGCGCCGGGCGGTATGGGCAGGGCGACGCCGTCGGCCGCAGCTCCCGCCGGCCCGCCCGGGGCGGACCCGCCGCCCTGCTTCCTGCGCGCGCCGCCCGGCTGGTGCCTTCCGATACGGCACCCACCCCAAAACCGCCCCGGGGGGCAGAGCGCACGCGCGCTACCCGCCGACCCGCCGCCCGACGCCGCACTTCGTCCGGTGCCGGCGGAGCCGTCGACGACGCGGGCGCGGACGCATCCCCGCGGGTG     
