# Supplementary material for: A simple method for data partitioning based on relative evolutionary rates
Source: PeerJ. 2018 Aug 28;6:e5498. doi: 10.7717/peerj.5498 (PMC6118207; doi:10.7717/peerj.5498)
Supplement: Data S1 — The datasets are provided in the PHYLIP format. [file peerj-06-5498-s002.zip › DataS2/AS5-9.phy]

17  4000
out     TTACTAGTCTTCTATATAAAGTATTACATTATTTTAACGATTATTTAAATAGATAATTTAATGATGATAAAGTTGCAATAATTAAAACTAATCATATAAAATTAGTTTTATAATATTGGATAAATTTAATAACTATTATCACACTTAATGTTTTTTTATTTGAAGACTTGTATTTTCTATATATTATATTCATATTTTGTATAAATCACCTATTATATATTATTGAATCATGTTAAAGTATGACATATTTGTGAAACTGCAAAATTGGTGTTATTATGCAATTTTAAACATTTTTTTAAAAAAACTTTTCTTAGTTTAATACGTTTAATATAGAATCCTTTTTTGAAATTATATCATTTTCTACTCATAACAATTATAATTCATAGCTTAATAAGTCTTCATTATGATAACAAAAACGTAATTTTATGTATAGAAAGTCTACCCGGATCGCTATTAATTCAACATACTTTATCTCTCTCTCAAGTCGGAACATATGCTTAAGTTACTATTAATTAATTATTAAATTACAATAATAGTACTTAACATGAATTAGTAGTCTGATTTAGCGAAAAATGTAATTCTTCAATGATAGAAATTTCATTAGGAGTTTTTTTAATATATACAAATATTCAATAATAATGTGTTGAATAAAATTTATTAATTTGATTCAAAGATGCCATAGTATTTAAAATTTATATTTATAGTAATAAAATAAGGCTAGAAATACTCTGAAAACATTAAAAACTTCTAATTGCTGAAGAAATAATAGAACATAAAAAATAAATAAGAGTTATGTTATTTTCTCTTTACTTTAAATTTTTTTATAAGAGAGTATCAGATATTTTCAATCTAACACTGATTTGAATAAAAAAAAAAAGGAATATTTTATTTTATGGAGGCAGCAGAATTTGTTTAAAAATAAGGTTTAATAGTTATTTGGATTATGAAAGAAAATTTAAGTTAAAAATCATACAAATATCAAGAAGATTTGCTTCATATATCGTACCTCTTGGTTCTTTTGATGAGCACTAAGGATTAACTAGAGATGAAAAAATACCAGACCCGTTTCAGAGTAATTAGAATCTTGATTAAAAATGCTGGCTGTGTGTCAGCGTCTTAACTGTAACTAAGCCTTTAGTCATGATTTAATAGGATTACTAATACTTGAGATCGTCTCGCCAGGTGCAGCTCCTTTTAAACTATGTCTTTGTATATAGATACACCACTCAGCAAAAGTGATTCACCGTACAAGGTTTTGCTGGGTTCTGTAACCCGGATTTCCTACAATATTTGCAGAAATATGGTTTCCTGTTCTCATTTATCAATTCGGCTGCAGCTTACATTTAAGAGTATTCATTTAAGCTTAGCAACCACATCCAAGGTTCGTATTGTAGGGGCATACATTGTGACTCAAAGTTGATTATAGTCCCCAGTTCAGTTATTTGTCTGGGTTTTATAGATGATTAAATCTACAAACTGTAGGACGTCTCTAATTCCCATGATGTTATAGGTTAAGGCCAAGTATGTACTTCTTAGTACCCTCTTTCGAGCATATCGACTTATCAATTTACTGAATATAAGTCGCATGTTCTAGCAACGGTGTTTGTGAAGCAATATCTCAATTTTTTTCTTTTCATAAACCTTCCTGTTTACAAACAGTTTAGAGACCGTATTCCGTTTGCTGGAATTTTGATCTACCCGAGTGCATTGTCTATAACCTTCGCACTTTAAATCCGTATTTTGTCTAAATGGTGTATATTGCCCCCCCGACTGCGCGTCCACTATGCTGCTATTCAAGCGTGCGTGACAGAACACCGAACTGGTACTTTTAGTATTATTATGCAAAAACTTACTTACGAATATTTTATTATTAGACAACAAAGGCTTACGTTACGCATAGTTTATAGCAGGACGTTACTAGGCCGTCGGTGTCTAGTATTCGTAGTCCTATTTTTGCTTGCACTCTATACGGGGGGAATGAGCGCTTAACATCGATGATTGTGCGGGCCCCCTGGTAGTGCATCTCCCCCAGCAGACGGCGGCACTTCCACGTCGTCAAGCGGGGTCCTAGGGCGCTCAGCCTCGGTAATTAACCTGTTCAGGATCTCTCAGAACGAAGCAGCGGCGTCGTAGCTGTCCCGTCTTCAATCTCCCCGGTATGTAGGGCGCGGGCAGAGCACGTCTTCTGAACTATTCTCATAGGCCCCGCCCCATTGGCGCGGCTTGGCAGCCAGGCTTAGACACCCGAAGTTCTGTCTGCTGTGCGACATTCAGAGGCCATGCTGCACGCGCTGGCTGTGATATGAAAGGGGCTCGTCTGCTACGGAGCCGCCGTGGCGAGAATCCTCATGCGGGCGCTACGCCTTCCTTAGGGCACCGCGGATGACCTGACAGGACGCTAAAGTTCAGGGCGAGACGGCACGGCTAAGATCGGTTGGGGCCTCGTTCAGCGGGCTGAATCCTCGCGACTGCTTCGTTTTCAACTGCCGCGTAGCTGCTCCACGCCTCATAAAACATAGTTTGGCCCGGACGAACTAACCCACCTGCGTCACAGAGCCGCGCTGACGCTACCTCAAGGTCGTGTTCACCGACGGCTAGCGAATGGGCGCCGATGTTACTGGGGGCGCCAGGCGGGAGGGGCCGCATTCTATGTGTAGGTCCCCCGATCGTGGGACGAGACACCCGCCTGAGCGTTGCGAGTGCGCCCGATGACACGGATGAGGTGGGGGAATGGCACCCCCTAGCGCTCCTGCTATCCTGCGGGCAGTATGGGATAACCCGACCCCTGATTTTGGTGATTAAATAGGTGCGTACGGGTCTCACCGCTAACTGCCGCCCTGAGAAAGCCACAGGAAAGCAAAGGTGGCGTCGGGAGGTCATATACACCGGTCCCACAGAAATAAAGATCTCTCTATCCCGGAAATCGGCACGCTGGTTCCCTCAACAGACGGGTTTCTTACCACGATGCCAGCTCAACTTCGAAGCCTAACCGCATTGCGCGCCTCGGAGAGACCGCGTAGCGAGAGGGGGCGCCGGGAGGGTGGGCACGGCGCGCCCCGCGTAGGGCGCCGTCCCCCCGCCACGTTGCACTTGGCCGTCCGCTGGACGGGAGCCAGGGCCCCCCCGGGGGCGGCCCAGGCCTCGTGAATCGCCGGAGAAGCCACCACCGCGGCATTGCGCCAGGGGCGGGCGACGTGGCGGGGCTGCAGGCCAGCGGCCGACGGGCCCTTCCGGCTTCCTGGGCGCCCCCCAGAGCGCAGACACGGCGCAGGAGTCCCGGCAGAGGCGAGCCAGTTGGAGGGCAGTTCCGCGCCGTGCCGCGCCCGGGGGGCTCGACGCCGGCGCGGCCCGCCGCTCGCCGGACCCACGGTCGCTCGCCGCTCAGCAGTGGTCGGAAGCCACACTTACCTGGCCGGAGGCCCGTACCCCCGCGGCGCCCGCGGGCCGGAGCTCATGCCTCCGGTGCGGGAGGCAATCGGAGGCCGCGCCGGGGCCGGTCCATCGGTTCTTGACGCGCCGCGCGGGGGCCTCCTGGGCTCCCCACGCGGTCCGGGTGGTGGCTGCACTCGCCGAGGCACGGCCGTGGAGCCGGGGCGGGAGGGTCAGGGCCGCGTGTCCGCCGCCCCAGCATCCGCACCGCGACCCCTCGGCGGTTCCGGGCGGGCGGGCGGAGGCGCCGTCCACGAGGGGCACCGCCCTTGCGCCCGCGCCAACGAGGGCCCCGCACCCCGAGATCGTGGGGTCCGAGGCCAGACACCCGGCCGCCCACCAAGAGGGCTCGGCCGGCCCGACGGGGCCTCCCCGTGGGACCCGCGTCCCCCCGTGGGGACGCCGCGAAGAGAACCGGAGCCCGGCGGCCGGAGGGGCCGCGCTCGGACCCCGGACATCACCGCCGGCCGGGTGCCGGGCGATGCGGGCGGGAGTCGCGCGCGCCGCGCGCCCGGCGCCGAGCGGGGCTGAGTGGTCGCCCGTGGGGGGGGGCTGGCCCCAGCAGGTGCCT     
P       TGACTTGTCTTCTATATCAAGTATAACATGTTTTTGACGAATATAATAATATATAATTAAATGATGATAAAGGGGAAATAATTACTACTAATAATATAAGATTAGTTTTATTATTTTGCATAAATATCATATCTATTATCACACTTAATATATTTTAATTTGAAGACATGTACTTTCTATATATTATATTGAAATTTTGTATTACTCACCTATTATAAATAATTGTAACATGTCATAGTAGGAATTTTTTGTGAATCTGCAAAAGTGGTCTTATTATGTTATAAAATTCATTATTTTAAAAAAACATCGATTATTGTAATACGTTTATTAAAGCATCCTTTTTAGAAGTTATATCATCTTCTACTCAAAACTAATATAATTCATAGCTTAGAAAGTCTTCATTACGATAACGAAAACGTAATTTTATGTATAGAAAGTCTAGCGGGAACGCTATTAATTTAAAATACTTTATGTCTCTCACTAGTCGGAATTTAGGGTTAAGTTACTATTAAAATAATATTAATTAACCTTAAAAGCACTAAACATGAATTAGTAGTCTGATTGAGCGAAAAATGTCATTCTTGAATGATACAAAGTTCATTATTAGTTTTTTTAATATATACATATACTCAATAATAATGTGTTGAATAAGATTTGATAATTTGATTCAAAGAACTTATAGTATTTTAAATATATAGTTATAATTAAAATATAAGGTTAGATATACATTAAAAACATTAAAAACTTTTCATTGCACATAATATAATAGTACATAAAAAACATATAAGAGTAATGTTATTTACTCTTTACTTTAAATTTTAATATTAGAGAGTATCAGTTATTTCTAATCTAAAACCGATATGTAAAAAAATAAAAAGAAATATTATATTTAATTGAGGGAACATAATTTGTTTAAAAATATATTTGACTTGTTGTTTGGATTATGAAAGAAAATTTAAGTGTAAAATCATACAAATATGAAGAAGATATGCTTTATATATCGTACCTCTTGCTTCTTCTAATATGCACTAAGCATGTCCTAGAGATGAAAAAGTACCAGACCTGTTTTTGAGTAGTTAGAATCTTGATTAGAACTGCTGGCTGTGGGTCAGCGTCTTAACTGTAACGAAGGCTTTCGTGATGATTTAATAGGACTACTATTACTTCAGATCGTGGCGCTAGGAGCAGCTTCTTTTAAACTATGTCTTTGTATTGAGATACACCACTCGGAAAAAGTGATACACTGTACAAGGTTTTATTGGGTTCTGTAACCCGGATTTCCTACGATATTTGCAGAAATATGATTTCCTGTTCTCATTTATCAATTAGGCTGCAGCTTACGTTTACTACTATACATTTAAGTCTAGCAACGACTTCCAAGGTTCGTATGGTAGGGGCAGACATTGTGAGTCACAGTTGATTATGGAACCCAGTTCAGTTATTAGTCTGGATTGAATACATGATTAGCTCTACAAACTGTAGGATAACTCTAGTGCCCATAATTATATAGGTTACGTCCAAGTATGTACATCTTAGTACCCTTTTTCGAGCATATTGATTTATCAATTTACAGATGATAACTCGCATGCCCAACCAACGGTATTTGTGTAGCCATATTTCAATTTGTTTCTTTTGATTAACCTACCTGTTTACGACCAGTTTACAGACCGTATTCCGTTTGCTGGAATTTTGATCTACTCGTGGTCATTGACGATAACCTGTTCAGTTGCAATCCCTATTTACTCTAAATGGTGTATAAGGCACCCCGGGATTCGCGTCCACTATTCTTGTATTCAAGGGTGCGTGGCAGTTCCCCGAACTGGTACTTTTAGTAGTATTATGCAAAAATTTACTTACGAATAATTTAGTATTAGACAACAAAGGCTTAGGTTACGTATAGTTAATCGCAGGACGTTTCTAGGCCGTCGGTGTCTACTGTTCGAAGACCCACTTTTGCGTGCAATCTATATTGAGGGAATGAGCGCTTAACTTCGAGGATTGTGCGGACCCCCTGGTACTGCATCTCCGCCAGGAGACGACGGCGCTTCCACGTCGTCAAGCGTCGTGGTATGGCGCTCAGCTACGTTAATTAACCGGCTCAGGATGTCTCTTTACGAAGCAGCGGCGTCGTAGCTGTCACGTCTTCAATTCTCGCGGTATGTGGGGGGCGGGCAGAGGACGTCTTCCGAACTATTCTTATAGGCCCTGCCGTCTGGGCCCGGCTTTGCAGACAGGCTTACACACCCAAAGTTCTGTCTGCTGTGCCACATTCACAGTCGATGCTGCACGCGCTGGCTGTGAGGTGAAAGGCGCTCGTCTGCTACGGAGCCGCCGTGCGGAGGATCCTAATGCCGGCGCTAGGCCTTCCTTAGGGTACGGCGGATCACATGACAGGACGCTAACGTTGAGTGCGAGATGGCACGGTTAAGATCGGTTGCGGCTTCTTTTAGCGGGCTGAATCCTCGCCCCTGCTTTGTGTTTAACTGCCGCGTAGCTGCTCCACGCCGCATAACACTTTGTTTGGCCCGGACGAACTAACCCAGCTGCGGCACAGAGCCGCGCTGACGCTACCTCAAGGTCATGTTGCCCGACGGCTAGCGAATGGGGGCTGATGTAGCTGGGGGCCCGAGGCGGGAGGGTCCGCATTCTATGCGTAGGTCCCCCGATCGTGGGACGAGACACCGGCCTGAGCGCTGCGAGGGCGCCCAATGACACGGAAGAGGTGGGCGAATGGTACCCTCGAGCGCTTCTGCTATCCTTCGGGCAGTATGGGCCAACCCGACCCCTGATTTTGTTCATTAAATAGGTGCGTACGTGTCTCCCCGGGAACTGCGGACCTGAGTAAGTCGCAGGAAAGCCAAGGCGGCGTCGGGAGGTCACATACACCGGTTCCCCAGAAATACAGATCTCTCTATCCCGGATATCGGCACGGTGGTACGCTCAACAGACGGGTTCCTTGCCACGATGCCAGCTCAACGTCGAAGCCTAACCGCATTATGCGCCTCCGAGAGACCAGGGAGCCCGAGAGGGCGCCGGCAGGGTGGGCACGGCGGGGCCCGCCTAGGGCTCCGTCCACCCGCCACGTTGCACTTAGCCGTCCGCTGGACGGGAGCCAGGGCCCGCCGCGGGGTGGCCCGGGGCCCGTGAATCGCCGGCGGCGCCTCGACGGGCCCATCCCGTCAGGGGCGGGCGACGTCGTGAGCCTGCAGGCCAGCGCGCGAGGAGCCCTTCCGGCTTCCTGGGCGCCCTGGTGAGCGCAGACACCGCGCAGGACTCCCGGCACGCGCGGGCCCGTTGGAGGGCAGTTCCTGGCCGTGCCGCGCCCGGGGGGCCGGCCGCCGGCGCGGCCCGCCGCTCCCCGCACCCACGGTCGCGGGCCGCTCAGCAGTGGTCGTACGACACACCTACCTGGCGGGAGGCCCGTACTCCCGCGGCGCCCGCGGGCCGGCGGTCATCCCCCCGGTGCGGGAGGCAATCGGAGGCCGCCCCGGTGCCAGTCCATCGGTGCGTGAGTCGCCCCGCGGGGGCACCCTGGGCTCCCCACGCGGTCGGGGTGGCGGCTGCAGTCGCCGACGAAGGGCGCTGGAGCAGCGGCGGGAGCGGGAGGGCCGTGGGTCGGCCGTCCCAGGATCCGCGGGGACACACCTCGGCCGTTCCGGGCGCGCGGGCCGAGGCGCCATCCACGAGGGGTACCGCCTTTGCGCCTGCGACAACGAGGGCACGGCTCCTCGAGATCGCGGGCTCTGAGGCAAGACACCCGGCCGGACGGCCAGACGGCTCGGCCAACGGGACGGGGCCTCCCCGTGGGACCCGCGGCCCCGCGTGGGGGCGCCGCGAAGAGACCCGGATCCCGGGGGCCGGGGGGCCCGCGCTCGGGCCTCTCACAGGACCGCCCGCCGGGTGCGGGGCGATGCGGGCGCGCGTCGCGCGGGCCGGGGGCCCGGCGCCGACCGGGGCTGAGTGGTCGCCCGTGGGGGGGGGCTGGGCCCCGCAGGTGCCC     
O       TTACTTGTCATCTATATAAAGTTTTTCATTTTTTTATCGAATATTGTGAGAGATAATTAAATGATGATAAAGGTGAAATAATTTCTACTAATACTATAATATTAGTTTTATTATTTTAGATAGATTTAATAACTATTATCACACTTAAATTTTTTTTATTTGGAGACTTGTATTTACTAAATATTATACTTATATTTTGTTTAATGGACCTATTATATATTATTGTAACATGTGTTAGTAGGAAATTTTTGTGAATCTGGAAAATTGGTGTTAATATGTTATCTAAAACACTATGTTAAAAAAACATCGATTACTTTAATACGTTAAATATAGTATCCTTTTCAGAGTATATATCATTAAATAATCATAACTAATATAATTCATAGCGTAATAAGTCTTCATTAAGATAACGAAGACGTAATATTAGGTAAAGAAAGTCTTACGGGTTCGTTATAAATTCTAAGTACTTTATGTCTCTCACAAGTAAGTAGTTAGGTTTAAATTACAATTAAATAATCAATAAATGAAATTAATAGCACTTAACATGAATTAGTAGTCTGATTTTGCGAAAAATGTAATTCTTAAATGATACAAATTTCATTTACGATTTTTTTAATATATACATATACTCAATAATAATGTGTTGAATAAAATTTGATAATTAGATTCAACGAATTTATTGTATTTTAAATTTATATTTATAGTAATAATATAAGGTTAGTTATATACTAAAAACATTAAAAACTTTTAATTGCTCAAAAAATAATAGTACATATAAAATATCTAAGTGTTATGTTATTTACTCTTTACTTTAAATTTTACTATTAGAGAGTATCAGAAATTTTTAATCTAAAACAGATATGAAAACAAAAAAAAAGGAATTTTATATTTTATGCAGGGAACAAATTTTGTTTAAAAATAAGGCTAAATAGTTGTTTGGATTATGATAGAAAATTAAAGTATAAAATCATACAAATATGAAGAAGATATGCCTTATATATCGGACCTCTAGATTCTTTTGATATTCACTGAGCATTTCCTAGAGATGGAAAAATACCAGACCCGTTTCTGAGTAGTTAGAATCTTGATTATAAAAGCAGACTGTGGGGCAGAGGCTTACCTGTAACTAAGTCTTTCGTGATGATTTACTCGGACTGCTATTACTTGAGATAGTGGCGTCAGGAGCAGCCTCTTTTAAACTATGTATTTGTCTTTAGATACACCACTCAGAAAAAGTGAATCACCGTACAAGGTTGTGTTGGGTACTGTAACCCCGATTCCAAACACTATTGGCAGAACTATGATTTCCTGTTCTCATTTATTAATTAGGCAGCCGCTTACGTTTAGCAATATTCATTTAAGCTTACCAACGACTTCCAAGGTTCGTTTGGTACGGGTATACATCGTGACTCATAATTGATCATTGCACCCAGTACAGTTATTAGTCTGGTTTTCATAGATGATTAACTCTACACACTGAAGGACGTCTCTAATTCCCATCATGGTAAAGGTGACGGCCAAGTATGCACTTCTTAGTACCCTCTTTCGAGCATATCGATTAATCAAGTTACTGATGATAAGTCGCATGGACAAGCAACGGTGTTTGTGTAGCCATATCTCAATTTTTCTCATTTCATAATCCTACCTGTTTACAACCAGTTAACAGACCGTATTTTGTTTGTTGGAATTTTGACCTACACGCGGGCATTGTCTATAACCTATTCAGTTTAAATCCATATTTAGTCCATATGGCGTATAATGCTCCCCCGGATGCGCGTCCTCTATGCTGGTATTCAAGTGTGCATGGCAGATCCCCGAACTGTTACTTTTAGTATTATTATGCAAAAACTTACTTACGAATTATTTATTATTAGACAACAAAGGCTTACGTTACGCATAGTTAATGGCAGGTCGCTACTAGGCCGTCGGAGTCTAGTGTTCGAAGACCCATTTTTGCTTGCACTCTATGTGGGGGGAATGATCGCTTAACAACGATGATGGTGCGGACCCCCAGGTACTGCAAGAGCGCCAGCAGCCGACGGCTCTGCCACGTCGTCAAGCGGGGTCCTATGGCGCTCAGCCACGTTAATTAACCGGTGCAGGATCTCTCAATACGCAGCAGCGGCGTCGAAGCTGTCACGTCTGCAATCCGCCCGGTATGTAGGGCGCGGGCAGACCACGTCTTCTGAACTATTCTCATACGCCCTGCAGCCTGGGCGCCGCTTTGCAGTCAGGCTTACATACCCAAAGTTCTGTCTGCTGAGCCACATTCACAGGACATGCTGCTCGTGCTGGCTGTGCGATGAAAGGCGCTCTTCTGCTACGGAGCCGCCGTGCGGAGGATCCTACTGCCGGCGCTACACGTTGCTTAGGGCGCCGCGGATGACCTGACAGGACGCTAAAGTTCAGTGAGAGACGGCACGGCTACGATCGGTTGGGGCCTCGTTCAGCGGGCTGAATCCTCGTTGCTGCTTCGTTTCCAACTGACGCGTGGCTGCACCACGCCCCATACCACCTAGTTTGGCCCGGAAGAACTAACCCCCCTGCGGCACAGAGCCGCGCTGACGCTACCACAAGGTCATGTTCCCCGACGGCTAGCGAAGGGGGGCGGATGCGACTGGGGGCTCCAGGCGAGGGGGGCCGCATTCTATGTGTAGGTCCCCCGATCGTGGGACGGGACACCTGCCTGAGCGCTGCGAGCGCGCCCAATGACACGGATGAGCTAGGCGAATGGCACCCACTAGCGCTTCTGCTATCCTTCGGGCAGTATGGCACAACCCGACCCCTGACTTTGGTCATGAAATAGGTGCGTACGTGTCTCCTCGCGAACGGCGGCCCTGAGTAAGGCGCAGGAAAGCAACGGCGGCGTCGGGAGGGCACATACACAGGTTCCCCAGAAATAATGATCTCACTATCCCGGATATCGGCACGCTGGTACGCTCAACTCACGGGTTCCTTGCCACGATGGCTGCTCAACTTCGAAGCCTAAACGCATTAGGCGCCTCCGAGAGACCGGGGGACGCGAGGGGGCGCCGGCAGGGTGGGCACGCCGGGGCCCGCCTCGGGCGCCGTCCCCCCGCCACGTTGCACTTGGCCGTCCGCTCGACGGGAGCCAGGGCCCGCGCCGGGGCGGCCCGGGCTCGGTGAATCGCCCGAGGACCCACCACGGGCTCATTGCATCAGGGGCGGGCAACGTCGTGAGCCTGCAGGGCAGCGGACGAGGTGCCCGTGCGGCGTCCTGGGCGCCCTCGAGAGCGCAGACACCCTGCAGGACTCCCGACAGAGGCGGGCCAGTTGGCGGGCAGTTCCTGGGCGTGCAGGCCCCGGGGGGCTGGGCGCCGGCGCGGCCCGCCGCTCGCCGCACCCACGGTCGCTGGTCGCTCAGCAGTGGTAGGAGGGCACACCTACCGGTCCGCAGGACCGTACTCCCGCGGCGCCCGCGGGCTGGCGTTCATGCCCCGGAGGCGGGAGGCAATCGGAGGCCGGGCCGGTGGCCGTCCATCGGTTCTTGACTCGCCCCGCGGGGGCCGCCTGGGCTCCCCAGGCGGTCCGGGTGCCGGCTGCACTCGCCGATGCAGGGCCGTGGAGCGGGGGCGGGAGGGGGAGGGCCGGGGGTCCTCCGCCCCAGGATCCGCAGAGAGACGCGTCGGCGGTTCCGTGCGCGCGGGCCGAGGCCCCGTCCACGAGGGGTACCGGCCTTAGGCCTCCGCCAACGAGGGCACGGCTCCTCCTGATGGCGGGTTCTGAGCCCAGACATCCGGCCGTCCGGCAAGAGGGCTCGGCCGACCGGACGGGGCCTCCCCGCGGGACCCGCGGCCCCCGGTGGGGGCGCCGCGAAGAGACCCGGAGCCCGGCGGCGGGGGGGGCCGCGCTCGGGCGGCTGACAAAACCGCCCGCCGGGTGCCTGGCGATGCGGGCGCGCGTGGCGCCCGCCGGGGGCCCGGCCCCGAGCGGGACTGAGTCGTGGCCCGTGGGGGGGGGCTGGGCCCAGCAGGTCCCC     
N       TTACTTGTCTTCTGTATAAAGTATTTCATTTTAATAACGAATATCATAATAGATATATAAATGATGATAAAGGTGAAATAATTAATACTAATAATATAAGATAAGTTTTATTATTTTGGATAAATTTAATATCTATTGTCACACTTAACGTTATTATATTTGGAGAGTTGTAATTTTTATATATTATATTCACATTTTGTTTAACGCACCTATTATATATTATTGTAACATGTGATAGTAGGAACTTTTTGTGAAACTGCAAAATTGGTATTATTATGTTTTTTAATACACTATTTTAAAAAATTATCGATTATTTAAATACGTTTAATATAGTATCATTTTTAGATTCTATATCAATATCTATTCTTAACTAATATAATTCATAGCTTACTAAGTCTTTATTACGATAACGAAAACGTAATTTTAAGTATAGAAAGTCTTGCAGGTGCGCTATGAATTGAAATTACTTTAAGTCTCTCACAAGTCGGAATATAGGTATTAGTTACTATTAAATTTTCATTAAATTACTTTTATAGTACTAAACATGAATTAGTAGTCTGATTTAGCGAATAATGTTATTCTTGAATAATACTAAATTCATTTGAACTTATTTTAATATATACATATACTCAATAATAATGTGGTGATAAAAATTTTATATTTTTATTCAAAGAAGTGATTGTATTTTAAAATTATATTTATAGTAATAATATAAGGTTAGTTATACTCTAATAACATTAAAAACTTTTAATACTTCAAAATAAAATAGTACATTAAAAAAATATAACAGTTATGTTATTTTCTCTCTACTTTAAATTTTTTTATGAGAGAGTATCAGATATTTATAATCTAAAACAGATAATAAAAATAAAAAAAAGCATAATTATATGTTATTAAGGTAACAGAATTTGTTCAATAATAAGGATAACTATTTGTTTTGATTATGAAAGAATATTTAAGTATAAAATCAAACTAATATAAAGAATATATGTTTTATATATCGTACCTCTTGGTTCTTTTGATTTGCACTGAGCATGTACTAGAGATGAAAAAGTACCAGACCCGTTTCTGAGTAGTTAGAATCTTGATTACAAATGATGGCTGTGGGTCAGTTTCGTAACTGTTACGCCGCCTTTCGTGATGATTTAATGGGACTACTATTTCTTGAGGTTGTGGCGGCAGTAGCAGCTTCTTTTAAACTATGTCTTTGTTTTTAGATACACCAGTGAGAAAAAGTGATTCACCGTACAAGGTTTTAGTGGGTTCTGTCACCCTGATTTCCGACAATATTTGTAGAAATATGATTTCCTGTTCTCATTTATCAATTCGGCTGCAGCTTACGTTGAATACCATTCATTTCAGCTTAGCAACGACTTCCAAGGTTCGTATGGTAGGGGCATACATTGTGACTCCCAGGTGATTATGGCACCCCGTGCAGTTATTAGTCTGGATTTCATAGATAAATAACTCTACAAACTGTAGGACGTCTCTAGCTCCCATGTTGTTATAGGTAATGGCAAAGTATGTACCGCTTAGTACCCTCTTACGAGCATACCGATTAAGCAATTAACGGATGATAAATCGCATGTTCAAGCAACGGTGTTTGTGTAGCCATAGTTCAATTTTTTTCTTTTCATAAACCTACCTGTTTACAAGCTGTTGACAGACAGTATACCTTTTGCTGGAATTTTGAGCTCCCGGTGGCTATTATCTATGACCCATGCAGTTTAAATCCTTATTTAGTCTATATGGTGTATAGTGATCCCCCGGATTCTCGTCCACTATTCTGGTCTTCAAGCGTGCATGGCTGATCCCCGAACTGCTACTTTTAGTATTATAATGCAAAAACTTACTTACGATTGATTTATTTTTAGAGAACAAAGGCTTACGTAACGCATACATAATAGCAGGTCGTTACTAGGCCGTCGGTGTCCAATTTTCGAAGACCCATTTTTGCTCGCACTCTGTATGGGGGGAATGAGCGCGTAACATCGATGATAGTCCCGACCCTCTGGTACTGCATCTCCGCCAGAAGACGGCGGCACTCCCACGTCGTCAAGCGTGGTCCTATGGCGGTCAGCTACGTTAATTAACCGGTACAGGATCTCTCACTACGAAGCAGCGGCGCCGTAGCTGTCGCGTCTTCAATTCCCCCGGTATGTAGGGCGCGGGCAGAACACGTCTTCTGAACTATTCTCATAGGCCCTGCCGCATGGCCGCGGCTTTGCAGACCGGCTTACACACCCAAAGTTCTGTCTGCTGTGCCACATTCACAGTCCATGTTGCGCGCGCTGGCAGTAAGATGAAAGGCGCTCGTGTGCTACGGAGCCCCCGTGCGGAGGATCCTTATGCCGGCGCTACGCCCTCCTTAGGGCACCGCGGCTGGCCTGACAGGAGGCTAAAGTTCAGCGCGAGACGGCACGGTTAAGATCGGTTGGGGCCTCGTTCAGCGGGCTGAATACTAGCGGCTGCTTCGTTTCCAACTGGCGCGTTGCTGCTCCACGCCTCATAATACTCAGTTTGGTCCGGACGAACTAACCCACCTGCGGCACAGAGCCGCGCAGACGTTAGCTCAACGTCATGTTCCCCGACGGCTAGCGAAGGGGGGCCGATGCCACAGGGGGCTCCAGGCGGGACGGGCCGCATTCTATGTGTAGGTCCCCCGATCGTGGGACGAGTCACCGCCCTGAGCGATGCCTGCGCGCCCCATGACACGGAGGAGGTCGGCGAATGGCACGCCCTAGCGCTTCTGGTATCCTTCGGGCTGTATGGGAGAACCCGACCTCTGATTTTGGTCATTAAATAGGTGCGTACGTGTCTCCCTGCGAACTGCGGCCCTTAGTAAGGCGCAGGACAGCAAAGGGGGCGTCGGGACGTCAGATACACCGGTTCCCCAGAGATAAGGATCTCTCTATCCCGGTTATCGGCACGCTGGTGCACTCAGCACTCGGGACCCTTGCCACGATGCCAGCTCAATTTCCAAGCCTAACCGCATTACGCTCCACAGAGAGACCGGGGAGCGCGAGGGGGCGCCGGCCGGGTGGGCACGCCGGACCCGGCCTAGGGCGCGGTCCCCCCGCCCCGTTGCACTTGGCCGTCCGCTGGACGGGAGCCAGGGCCGGGCGCAGGGGGGCCCGGGCTCCGTGAATCGCAGGGGTAGCCACCACGGGCGCATTGCGGCAGGGGCGGGCCACGTCGTGAGGCTGCAGGCCAGCGTACGAGGGGCCCTTCCGGCTTCCTGGGCGCCCTCGAGAGCGCAGACACCGTGCAGGAGACCCGGCAGACGCGGGCCAGTTGGCGGCCAGTTCCCGGCCGTGCCGCGCCCGGCGGGCTCGACGGCGGCGCGGCCCGCCGCTCGCCGAACCCACGGTGGCTCGCCGCTCAGCAGTGGTCGGACGTCACACCTACCTGGCCGGAGGCCCGTACCCGCGCGGCGCCCCCGAGCCAGCGGTCATGCCGCCGGTGCGGGAGGCAATCGGAGGCCGCCCCGGCGCCCTTCCCTCGGTCCTCTACTCGCCCCGCGGGGGCCTCCTGGGGTCCCGACGCGGTCGGGGTGCCCGCTGCACTCGCCGACGCAGGGCGGTGGAGCAGGGGCGGGAGGGGGAGGGCCGGGGGTCCGCCGCCCCAGCATCGGCGGGGAGAGCCCTCGGCGGTTCCGGGCGCTCGGGCGGAGGCCCCCTCCGCGAGGGGTACCGCCCTTGGGCCTCCGCCAACGAGGGCACCGCTCCTCGAGATCGGGCGTTCTGAGGCCAGACACCCGGCCCGCCGGCAAGAAGGCTCGGCCGGCCGGACGGGGCCTCCCCGTGGGACCCGCGGCCCCCGGTGGGGGCGCCGCGAAGAGAACCGGAGCCGGGCGGCCGGCGGTGCCGCGCTCGGGCGACGGACAGAACCGGCGGCCGGGTGCCGGGCGATGCGGGCGCGCGTCGCGCTCGCCGGGCGCCCGGCGCCGCGCGGGGCTGAGTGGTCGCCCGTGGGGGGGCGCTGGGTCCGGCAAGTGCCT     
M       TTGCTTGTTTTCTATATAAAGTATTTCATTTTTTTAACGAATATTATAATTCATAATTCAATGATGATAAAGGTGAAATAATTACTACTAATAATATAAGATTAGTTTTATTAGTTTGGATAAATTTAATATCGATTATCACACTTAATCTACTTTTATTTGGAGAAATGTATTTTCTATATATTATAGTCATATTTTGTATAAAGCACCTATTAAATATAATTGTAACATGTGATAGTAGGAAATTTAAGTGAATCTGTAAAATTGGTTTTATTATGTTATATAAAACATTATTTTAAAAAAAGATCAATTATTTTAATACGTTTAATATAGTAACATTTTTAGAATTTATATCATTTTATACTCATAACTAATATAATTCATAGCTTATTAAGTCTTCATTACGATAACTAATACCTAATTTTATGTATAGAAAGTCTTACGGGAGCGCTATAAATTTAAAATACTTTAAGTCTCTCACAAGTCAGAATTTAAGTTTAAGTTACTATTAAATAAACATTAAATAACATTAATAGTACTAAACATGAATTAGTAGTCTGTTTTAGCGAAAAATGTTATTCTAGAATAATAAAAAGTTCATAATCAGTTTTTTAAATCTATACATATACTCAATAACAATATTTAGATTAAAATTTGATATTTCGATTCAAAGAAGTTATGGTATTTTAAATTTATTTTTATAGTCATAATATAAGGTTACTGATACTATTAAAACATTAAAAACTTTTAATTGCTCAAAATAAAATAGTATATATAAAATATATAAGAGTTATGTTATTTTCTCCATACGTGAAATTTTTTTATTTGAGAGTATCAGATATTTATTATCTAAAACAGATATGAAAAAAAAAACAAAGGAATATTATATTTTATGGAGGGAACAGAATTTGTTTAAAAATAAGTTTATATATATGTTTTGTTTATGAAAGTATATTTAAGTATAAAATCATACAAATATGAAGAAGATATGCTTTATATATCGTATCTCTTGGTTCTTCTGATGTGCACCAAGCATGTCATAGAGATGAAAAAGTACCAGACCTGTTTCAGCGTAGTTTGAAACTTGATTAGAAAAGCTGGCTGTGGGTCAGCGTCTTAACTGTAACGTAGCCCTTCGTGATGACTTAATGGGACTACTATTACTTGAGATAGTGGGGACAGGAGCAGCTTCTTTTAATCTATTTCTTTGTATTTAGATACACCAATCAGAAAAAGTGATTCACCGTACAAGGTTTTGTTGGGTTCTGTAACCCGGATTTCTTACAACATTTGCAGAAATATGACTCCCTGTTCTCATTTATCAATTAGGCTGCAGCTTACGTTTAATATTATTCATTTTAGAATAGCAACAACATCCAAGGTTCGTATTGTGGGGGGAAACATTGTGACTCACAGTTGATAATTGAACCCAGTACAGTTATTAGTTTGGTTTTCACAGATAAATAATTCTTCATATTGTACGACGTCTCTAGTTCCCATCATGATATAGGTAACGGCTAAGTATGTACTTCTTAGAACCCTCTCTCGAGCATACCGATTAATCAACTTACTTATGATAAGTCGCATGTTCAAGCAACGGGGTGTGTGTAGCCATATTTCAATTTTTTTCTTTTCATAAACCTACCTGTTTACAACCAGTTTACAGACCGTATTCCGTTTGCTGGAATTTTGATCTACCGGAGGGAATTGTCAATATCCTAGTCATTTTAGATCCTAATTTAGTCTAAATGGTGAATAATTATCCCCCGGTTTCGCGTCCCCTATTCTGGTATTCAAGGTTGCGTGGCAGATCCCCGAACTGTTACTTTTAGTAGTATTACGCAAAAACTTACTTACGAATAATTGATAGTTAGACAACAAAGGCTTACGTTACGCCTAAGTAATCGCAGGACGTTACTAGGCGGTCGGTGTCAAGTGTTCGAAGACCCATTTTTGGGCGCACTCTAGATGGGGGGAATGTGCGCTTAACATCGAAGATAGTGCGGACTCCCTGGTACTGCAGCAGCACGTGTAGACGACGGCACTTCCACGTCGTCAAGCGGGGTCCTATGGCGCTCAACTACGTTACTTAACCGTTGCAGGATCTCACAGTACGAAGCACCGGCGTCGTAGCTGTCGCGTCTTCAATTCCCTCGGTATATAGCGCGCGGGCAGCACACGTCTTCTGACCTATTCTCATAGGCCCGGCCGCCTGGGCGCGGCTTTGCAGTCAGGCTTACTCATCCAAAGTTCTGTCTGCTGTGCCACATTCACAGTCCATGCTGCACGCGCCGGCTGTGCCATGCAAGGCGCTCGGCTGCTACGGAGGTGCCATGCGGAGGATCTTAATGCCGGCGCTACGACTTCCTTAGGGCCTCGCGGCTGACGTGACAGGACGCTAAAGTTTAGTGCGAGACGGCACGGGTAGGATCGGGTGGGGCCTCGTTCAGCGGGCTGAATTCACGCGCCTGCTTCGTTTGCAACTGTCGCGTATCTGCTCCACGCCTCGTAACACGTAGTTTGGCCCGGACGAACTAACCCACCTGCGGCACAGTCGCGCGCTGACGCTGCCTCAAGGTCATGTTCCCCGACGGCTAGCGAATGGGGGACGATGCCACTGGGGGCTCAAGGCGGGAGCGGCCTCACTCTATGTGTAGGTCCCCCGGTCGTGGGACGGGTCACCCGCCTGGGCGCTGCGAGCGCGCCCAATGACACGGAGGAGGTAGGCGAATGGCACCCCCTAGCGCTTCTGCTATCCTTCAGGCAGTAGGGGAGAACCCGACCCCTGACTTTGGTCATGAAATAGGTGCGGACGGGTCTCCACGGGAACTGCGGCCCTGCGTAAGCGGCAGGAGAGCAAGGGCGGCGTCGGTAGGTCATATACACCGGTTCCCCAGAAATAAAGATCTCTCTATCCCGGACATCGGCACGTTGGTTCGCTCAACACACGGGTTCCTTGCCACGATGCCGGCTAAACTTCGAAGCCTAACCGCATTATGCGCCTCCGAGAGACCGGGGGGCGCGAGGGGGCGACGGCAGGGTGGGCACGGCGGGACCCGCCTAGGGCCCCGTCCCGCCGCCAGGTTGCACTTGGCCGTCCGCTCGACGGCAGCCCAGGCCCGGCCCGGGGCGACCCGGGCCCCGTGAATCGCTGGCGAAGCCACCACGGGCGCATCGCGTCAGGGGCGGGCGACGTCGTGAGGCTGCAGGCCAGCGCACGAGGGGCCCTTCCGGCTTCCTGGGGGCCCTCGAGAGCCCAGACACCGCGCAGGACTCCCGGCGGAGGCGGGCCAGTTGGAGGGGAGTCCCTGGCCGTGCCGCGCCCGAGGGGCCGGGCGCCGGCGCGGCCCGCCGCTCGCCGGACCCACGGTCGCTCGCCGCTCGGCAGTGGTCGGACGTCACACCTACCTGGCCGGAGCCCCGTACTCCCGCGGCGCGCCCGGGCCGGCGGTCATACCACCGGTGGGGGAGGCAATCGGAGGCCGCTCCGGTGCCCGTCCATCGGTTCCTGGCGCGCCCCGCGGGGGCCTCCTGGGCTCCCCACGGGGTCCGGGTGGACGCTGCACTCGCCGAGGGAGGGCCGTGGAGCAAGGGCGGGAGCGCGAGGGCCGTGGGTCCACCCACACAGGATCCGCACGGAGAGCCCTCGGCGGTTCCGGGCGTGCGGGCCGAGGCCCCATCCACGAAGGGTACCGCCCTTGCGCCTGCGCCAACGCGGGCACGGCTCCTCGAGATCGCGGGTTCTGAGCCCAGACAGCCGGCCCGCCAGCAAGAGGGCTCGGCCGACCGGACGGGGCCTCCCCGTGGCACCCGCGGCCCCGCGTGGGGGCGCCGCGAAGAGAACCGGAGCCCGGCGCCGGGAGGGGCCGCGCTCGGGCCAGTGACAGAATCGCCGGCCGGGTGCCGGGCGATGCGGGCGGGCGTCGCGCCCGCCGGGGGCCCGGCGCCGAACGGGGCTGAGTGGTCCACCGTGGGGGGGGGCTGGGGCCCGCAGGTGCCT     
L       TGACTTGTCTTCTTTATAAAGTATCTCATTTTTCTAACGAATATAACAAAAGATAATTCAATGATGATAAAGGAGAAATAATTACTACTATTAATATAACATTAGTTTTAGTATTTTGTATAAATTTTATATCTATTATCACACTTAATGTATTTTTATTTGGAGATTTGTATTTTCTATATATTATATTCATATTTTGTTTAACGCACCTATTATATATTATTGTATCATGTGTTAGTAGGAAATTTTTGTTAATCTGCGAAATTGATTTTATTATGTAATCTTATTCAATATTGTCAAAAAAATTCGATTATATTAATTAGACTAATATAGCATCCTTTTTAGATTATATATCATTTACTAATCAAAACAAAAATAATTCAAAGCTTATCTAGTCATCATTAGGATAAAGTAAACGTATTCTTAGGTTTAGAAAGTCTTTCGGGGGGGCTATAAATTGAAAATACTTTATGTCTCTCACAAGTCGGAATTTAGTCTTAATTTACTTTTAAATAAGCATTAAATGACAATAATAGCACTAAACAGGAATTAGTAGTCTGATTTAGCGAAAAATGTAATTCTTAAATGATACAAAGTTCATTTGCAGTTTTTTGAATATATACATATACTCAATAATAATTTGTTGATAAAAATTTGATAATTTAATTCAAAGAAGTTATTGTATTTAAAATTTATATTTATAGTAAAAATATAATGTTAGTGATACTCTAAAAACATTAAAAACTTTTAAATGCTCACAATATAATAGTACATAAAATATATATAAGAGTTATGTTATTTGCTCTTTACTTTAAAATTTTTTATTAGAGAGCATCAGATATTTTTCATCTAAAACAGATAATGAGAAAAAAAAAAAGGAAAATTATATATTATGGAGGGAACAAAATTTGTTCAAAAATAAGATTCAATGGTTGTTTGGATTATGAAAGAATAATTAAGTGCAAAATCATACAAATATAAAGAACATATGCATTATATATCGGATCTCTTGGTTCTTTTGATTTGCACTAAGCATGTCCTAGAGATGAAAAATTACCAGACCCGTTTCTGAGTAGTTAACATCTTGATTAGAAATGCTGTCTGTGGGTCAGCGTCATAGCTGTAACGAAGCCTTTAGAGATGATTTACTGGGACTGCTAGTACCTCAGATCGTGGCGGAAGGCGCAGCTTCATTTAAACTATGGCTTAGTATTAAGATACACCTGTCAGAAAAAGTGATTCACCGTACAAGGTTTTATTGGGTTCTGTAACCAGGATTCCCTACAATATTGGCAGAAATATGATTTCCTGTTCTCATTTATCAATTCGGCTGCAGCTTACGTTTAATACTATTCATTTAAGTATAACAAGGACTTCCAAGGTTCGTATCGTAGGTGCACAGATTGTGACTCACAATTGATAATAGTACCCAGTTCAGTTATCAGTCTTGATTTCACATATGATTAACTCTACATACTGTAGGACGTCTCTAGTTCCCATCATGTTATAGGTGACGGCCAAGTATGAACTTCTTAGTACCCTCTGTCGAGCATATCGATTAATCAATTTACTGAACATAAGTCGCATGTTTAATCAACGGCGTTGGTGTAGCTATATTTCAATTTCTTTCTTTTCATAAACCTACCTGTTTACAACCAGTTTACAGACCGTATTCCGTTTGCTGGAATTTTGATCTACCCGTGGTAATTGTCTATAACCTAGTCAGTTCAAATCCGTATTTAGTCTAAATGGTGTATAATGCTCCCCCGGCTCCGCGTCCACTATACTGATATGCAACGGCGCGTGGCTGAGCCCGGTACTGTTACTTTTAGTAGTATTAGGCTAAAACTTACTTACGAACAATTTATTATTAGATAACAAAGGCTTATGTTACGCATAAGTAATAGCAGGCCGTTACTAGGCCGTCGGTGTCAAGTTTGCGAAGACCCAATTTTGCATGCACTCTATATGGGGGGAATGAGCGCTTAACATCGATGATAGTGCAGACCCCCTGGTACTGCACCCCCGCCGGAAGACGACGGCACTTCCACGTCGTCAAGCGGGGTCCTATGGCGCTCAGCCGCGTTAATTAACCGGTTCAGGATCTCTCAGGACGCAGCAGCGGCGTCGCAGCTGTCACGTCTTCAATTCCCCCGGTATGTAGGGCGCGGTCAGAGCACGTCTTCAGAACTATTCTCATAGGCCCTGCTGCCTGGGCGCGGCTTTGCAGTCAGGCTTACATACCCTAAGTTCTGTCAGCTGTGCCACGTTCAAAGTCCATGCTGCACGCGCTGGGTGTGAAATGAAAGGCGCTCGTCTGCTACGGAGCCGCCGTGCAGAGCATCCTAATGCCGGCGCCACACTTTACTTAGGGCGCCGCGGATGACCTGACAGGACGCTGAAGTTCAGTGAGAGACGGCACGGTTACGATCGGTTGGGGCCTCGTTCAGCAGGCTGAATCCTCGCGGCTGCTTCGTTTCCAACTGTCGCGTAGCTGCTCCACGCCTCATACAACTTAGTTTGGCCCGGACGAACTAACCCACCTGCGGCACAGAGCCGCGCTGACGCTACCTCAAGGTCATGTTGCCCGAGGGCTGGCGAATGGGGGCCGATGGCACTGGGGGCTCCAGGCGGGAGGGGCCGCATTATATGTGTAGGTCCCCCGATCGTACGACGAGACACCCGCCTGAGCGCTGCGAGCGCGCCCAATGACACGGAGGAGGTTGGCGAATGGCACCCCCTAGCGCTTCTGCTATCCTTCGGGCAGTATGGGCCAACCCGACCCCTGTATTTGGTCATTAAATAGGTGCGTATGTGTCTCCCCGCGAACTCCTGCCCTACGTAAGTCGCAGGAAAGCAAAGGCGGCGTCGGGAGGTCACATACACGGGTTCCCCAGAAATAAAGATCTCACTATCCCCGATATCGGCACGTTGGTCCGCTCAACATACGGGTTCCTTGCCTCTATGCCAGCTCAAGTTCGAAGCCTAACCGCATTCTGCGCCGCCGAGAGACCGGGGAGCGCGAGCGGGCGCCGGCAGGGTGGGCACGCCGTGCCCCGCGTAGGGCGCCGTCCCCCCGCCACGTTGCACTTGGCCGTCCGCTCGACGGGAGCCAGGGCGCGCCGCCGCGGGGCCCGGGCCCCTTGAATCGCCGGGGAAGCCACCACGGGCCCATTGCGTCAGGGGCGGGCCACGTCGTGAGCCTGCAGGCGATGGGGCGAGGGGCCCTTCCGGCTTCCTGGGCGCCCTCGAGAGCGCAAACACTGCGCAGGAATCCGGGCCGAGGCGGGCCAGTGGGAGGGGGGTTCCTGGCCCTGCCGCGCCCGGTGGGCCGGGCGGTCGCGCGGCCCGCCGCTCGCCGGACCCACGGTCGGTCGCCGCCCAGCAGCGGTCGGCCGTCAGACCTACCAGGCCGGAGGCCCGTACCCCCGCGGCGCCCGCGGGCCGGCGGTCATGGCGCCGGCGCCGGAGGCAATCGGAGGCCGCGCCGGTGCCCCTCCATCGGTTCCCGACTCGCCCCGCGGGGGCCTCCTGCGCTCCCCACCCTGTCCGGGTCCGGGGTGCACCCGCAGAGGCAGGGGCGTCGGGTACGCGCGGGAGGGGGAGGGCCGTGGGTCCTCCGCCCGAGGATCCGCAGGGAGACCCCTCGGCCGTTCCGGGCGCGGGGGCCGAGGCCCCATCCCCGAGGGGGACCGCCCTTGCGCCTGGGCCAACGGGGGCACCGCTCCTCGAGATCGCGGGGTCTCAGGCCAGACACCCTGCCGGCCGCCAAGAGGTCTCGCCCGACCGGACCGGGCCTACCCGCGGGACCCGCGGCCCCCGGTGGGGGCGCCGCGAAGAGAACCGGAGCCCGGCGGCGGGGGGGGCCGCGCTCGGCCCACCGACAGGACGTACGGCCGGGTGCGGGGCGATGCCCGCGGGCGGCGCGCCCGCCGGGGGCCCGGCGCCGACCCGGGCTGAGCGGTCGCGCGTGGGGGGGGGCTGGGCCCAGCAGCAGCCC     
K       TAACTTGTCTTCTATATAAAGTTTTTCGTTTTTTTAACGAATATTATAATAAATAATTAAATGATGATAAAGGTGAAATACTTATTACTAATAATATAAAATTAGTTTTATTATTTTGGATAAATTTAATATCTATTATCTCACTAAATATATTTTTATTTGGAGACTTGTATTTGCTATATATTATATTTATATTGTGTTTGAGGCACCTATAACATATTATTGTAACATGTGATAGTAGTAAATATTTATGAATCAGCAAAATTGGATTTAATATGTGATCTAAAACAATATTTTAAAAAAACATCAATTATTTTAATACGTTTACTAAAGTATCTTTTTCAGATTTTATGTCATTTTCTAAACAGAACTAATATTATTCATAGCTTATTTAGTCTTCATTATGATAACCAAAACCTAATTTTAGGTATAGAAAGTCTTGCGGCAACACTATAAATTGAAATTACTTGTGGTCTCTCGCAAGTCAGAAGTTAGGTTTAAGTTACTATTAAATAATCATGAAATGAATTTAATAGCACTAAACATTAATTAGTAGTCTGTTTTCGCGAATAATGGAATTCTTCAATGATATAAAGTTCATTAGTATTTTTTATAATATATACATATATACAATAAAAATGTGTAGATAAAAATTTGAAAATTTGATTTATTGAAGTAATTGTATTTTTAATATATGTTTATAGTAATAATATAAGGCTACTTATAATCTAAAAACATTAAAAAATTTTAATTGCTCAATATATAATAGTACATAAAAAATATATAATAGTTATGTTATTATCTCTTTACTTTAAATTTTAATATTAGGGAGAATCAGATATTTTTAATCTAAAACAGATGTATAAAAAAAAACAAAGGAAGATTTTATTTCATAGAGGGAACAAAAATTTTTAAACAATAAGGGTAAATAGTTGTTTGGATTATGAAAGAATATTAATGTGTAAAATCATACAAATATTAAGAAGATATGTATTATATACCGTACGTCTTGGTACTTTTAATTTGCACCTAGCGTGTGCTATAGATGAAAAAATACCAGACCCGTTTCCGAGTAGTTAGAAACTTGATTAGAAATGATGGCTGTGGGCCGGAGTCTTATCTGTAACGAGGCCTTTCGTGTTGATTTATTTGGACTACTGTTACTTGAGATAGTGGCGCCAGGAGCAGCTCCTTTTAAACTATGTCTTTGTACTTAGATACACCACTCAGACAAAGTGATTCTCAGTGCAAGGTTTTGTTGGGTTCTATAACCCAGATTTCCTACAATACTGGCAGAAATATGATTTCCTGTTCTCATTTATCAATTCGGCTGCAGCTTACGTTTAATAAAATTCATTTCAGCTTAGCAACGACTTCCAAGGTTCGTATGGTAGGGGCAAAAATTGTGACTCACATTTGATTATTGTACCCAGTGCAGTTATTAATCTAGTCTTCAAAGCTGAATAACTCTACACACTGTAGGACGTCTCTAGCTCCCATCATGATATAGGTAACGGCCAAGTATGTACTTCTTAGTACGCTCTTTCGAGCATATCGATTAATCAATTTACAGATGATAAGTCGGATGTTCAAGCAACGGTTTTTGTGTATCCATATTTCAATTTTTTTCATTCCATAATCCTACCTGTTTTTATACGTTTTACAGACCTTATACCGTTTGCCGGAATTTTGATCTGCCCGTGGGAATTGTCTCTAAACTTGTCATTTTACATCCTAATTTAGTCCACATGGTGTATAACGCTCCCCCTCATACACGTCCACTATCCTTGTATTCAATCGTGCGTGGCTGATCCCCGTACTGTTACTTTTAGTAGTATTATGCAAAAACTTACTTAGGATTAATTTATTATTAGACAACAAAGGCTAAGGTTACGCATAGGTAATAGCAGGACGTTACTAGGCCGTCGGTGTCTAGTGTTCGAAGACCCATTTTTGCTTGCACTCTCTATGGGGGGAATGAGCGCTTAACATCGATGATAGGGCAGACCTGCTGGTACAGCATCTCCGCTAGCAGACGACGGCACTTCCACGTCGTCAAGCGGGGTCCTATGGCGCTCAGCTACGTTAATTAACGGGTTCAGAATCTCCCAGGACGAAGCAGCGGCGACGTAGCTGTCACGTCTTCAATTACCCTCGTATGTAGTGCGCGCGCAGAGGACGTCTTCTGAACTATTCTTATAGGCCCTGCCGCCTGGGCGCGGCTTTGCAGTCAGGCTTACAACCCCAAAGTTGTGTCTGCTGTGCTACATTCACAGTCCATGCTTCTCGCGCTGGCAGTGAGATGAAAGGCGCTCGTCTGCTACGGAGCTCCCGCGCTGAGAATCTTAATGCCGGCGCTACGCCTTCCTTCGGGCACCGCGGGTGACCTGACAGGACGCTAAAGTTCAATGGGAGACTGCACGGATAAGATCGGCTGGGGCCTCGTTAAGCGGGCTGGATCCTCGAGGCTGCTTCGTTTCCATCTGTCGCGTTGCTGCTCGACGCCTCATAAAACTTAGTTTGGCCCGGAAGAACTAACCCAGCTGCGGCACAGAGCCGCGTTGACGCTACCACAACGTGATGTTCCCAGACGGCCAGCGAATGGGGGCCGATGTCACTGGGGGCTCCAGGCGGGAGGGGCCTCATACTATGTGTAGGTCCCCCGCTCGTGGGACGCGACACCCGCCTGAGCGCTGCGAGCGCGCCCCATGACACGGACGAGGTAGGATAATGGCACCCCCTAGCGCTTCTGCTATCCTTCGGGCAGTATGGGACAACCCGACCCCTGATTTTGGTCATCAAACAGGTGCGTACGTGTCTCCGCGCGAACTGCAGCCCTCAGTAAGGCGCATGACAGCAAAGGCGGCGTCGGGAGGTCACATACACCGGTTCCCCAGAAATAGAGAGCTCTCTATCCGGGATATCCGCAAGTTGGTACGCTCAACAGACGGGTTCCTTGCCACGATGCGAGCTCAACTTCGAAGCCTACCCTCCTTATGCGCCGCCGAGAGACCGCGGAGCGTGAGTGGGCGCCGGCAGGGTGGGCACGTCGCGCCCCTCCTAGGGCGCCGTCCCCCCGCCACGTTGCACTTGGCCGTCCGCTCGACGGGAGCCAGCGCCCGGCTCGGGGCGGGCCGGGCTCCGTCAATCGCAGGCGGAGCCACCACGGGCGCATCGCGTCAGGGGCGGGCGACGTCGTGAGCTTGCAGGCCCGCGCACGAGGGGCCCTTCCGGCTTCCTGGGCGCTCCCGAGAGCGCAGACACCGCGCAGGACTCCCGGCACGGGCGGGCCAGTTGGGGGGCAGTTCCGGGGCGTGCAGGGCCCAGGGGGCTGGAGGCCGGCGCGGCCCGCCGCTCGCCGGACCCACGGTCGGTCGCCGCTCAGCAGGGGTCGGCCGTCACAGCTACCTGGCCGGAGCCCCGTACCCCCGCGGCGCCCGCGGGCAGGCGGTCATCGCCCGGGGGCGGAAGCCAATCGGAGGCCGCGCCGGTGCCCGTCCATCGGTTCGAGACTCGCCCCGCGGAGGCCTCCTGGGCTCCCCACGCGGTCCGGGTGCCGGCGGCAGTCGCCGACGTAGGGCCCTGGAGCAGGGGCGGGCGGGCGACGGTCGCGGGTCCGCCCGCCAAGGATCCGCAGGGAGACCCCTCGGCGGTTCCGGGCGCGCCGGCCGAGGCCCCCTCTACGAGGGGTACCGCGCGTGCGCCTGCGCCAACGAGGGCACCGCTCCTCGAGATCGCGGGTTCTGATCCCAGACACCCGGCGGGCCGGCAAGAGGGCTCGGCCGACCGGACGGGGCCTCCCCGTCGGACCCGCGACCCCCTGTGGGGGCGCCGCGAAGAGAACCGGAGCCCGGCGGCGCGGGGGGGCGCGCTCGGGCCACTGACATCACCCCCGGCCGGGTGCCGGGCGATGCGAGCGGGCGTGGCGCCCGCCGGGGGCCCGGCACCGAGCCCGGCTGAGTGGTCGCCCGTGGGGGCGGGCTGGGCCCAGCAGGTGCCT     
J       ATACTTGTCTACTTTATAAAGTATTTCAATTTTATAACGAATATAATAATCGATAATTAAATGATAATAAAGATGAAATAATTTTTACTAATAATATAAGATTAGTTTTAATATTTTGGATAAATGTAATATCTATTATCACACTTAATTTATTTTTATTTGGAGGCTTGGATTTTCTATATATTATTTTCATATTTTGTTTAATCTACCTATTATATATTATTGTATCATGTGATAGTAAGAAATTTTTGTGATTCTGCAAAATTGGTTTTAATATTTTATCTAAAACGTTATTTTAAAAAAATATCGATTATTTTAATCCAATTAACATAGTATCTTTTTGAGAATTTATATCATTTTCTACTCATAACTAGTATAATTCATAGCTTATTAAGTCTTCATTACGATAACGAATACTTAATTTTATGTATAGAAAGTCTTGCGGGAGCGCTATAAATTGTAAATACTTTTAGTCTCTCACAAGTCAGAAATTAGGGTTAATTTACTATTAAATATACATTATATTATTTTAAGAGCACTTAGCATGAATTAGTAGTCTGTTTTAGCGAAAAATGGGATTCTTGAATGATAAAAAGTTCATTTGAATTTTTGTTAATATATACATATACTTAATAATAATTTGTTGATTAAAATTTGATTTTTAGAATCAAAGAAGTCATTGTCTTTTAAATATATATTTATAGTAATAATATAAGATTAATTATATTCATATAACATTAAAAACTTTTAAGTGCTCATAATATAATAGTACATAAAAAAAATATAAGAGTTATGTTATTTACTCATTACTTTGAATTTTTATATAAGAGAGTATCAGATATTTTTAATCTAAAACAGATATGAAAAGAAAAAAAAAGGAATATTATATTTTATGGAGGAAACAGAATTTGTTTAATAATATGGGTAAAAACTTGTTTGGATTTTGAAAGAATATTTAAGTGTAAAATCATACAAATATGAAGTAGTTATGCTTTATATATCGTATCTCTTGGTTCTATTGATATGCACAAAGCATGTCCTGCAGATGAAAAAGTACCAGACCCGTTTCAGAGTAGTTAGAAACTTGATTAAATATGGTGGCTGTGGGTCAGCGTCCAAACAGTAACGAAGCCTTTTGTAATCCTTTAATTGGACTTCTACTACTTGAGATTGTGGCGGCAGGAGCAGCTTCTAGTAAACTATGTCTTTGTATTTAGATACACCACTCAGAAAAAGTGATTCACCGTACAAGGTTTTCTTGGGTTCTGTACCCCGGATTTCCTACAATACTTTCAGAAATATGATTTCCTGTTCTCATTTATCAATTCGGGGGCCGTTTGCGTTTAATACTATACATCTTAGATTAGCAACTACTTCCAAGGTTAGTATGGTCGGGGCATACATTGTGACTCACAATTGATTATTGCACCCTGTACAGTTATCAGTCTGGTTTTAATATATGACTCAATCTACAAACTGTAGGACGTGTCTAGTGCCTATCATGCTATACGTAACGGCAAAGTATGGACTTCTTAGTACCCTATTTCGACCATTCCGATTTATCAATTTACTTATGATAATTCGTATGTTCTAACAACGGTGTGTGTGTAGCCATATTTCAATTTATTTCTTTTCATCAACCTACCCGTTTCAAATCAGTTTACAGAACGTATTGCCATTGCTGGAATTGTGATCTACCCGAGGACATTATCTCTAACCTCGTCAGTTTAAATCCTTATTTATTCCAAATGGGGTATAATGCTCCCCTGTATCCTCGTCCACTATCCTGGTATTCAAGAGTGCTTGGCAGATCCCCGCACTGTTACTTTTAGTATTATTAAGCAAAAACTTACTTGCGAATAATTTATTATTAGACAACAAAGGCTTAAGTTACGCCTAGATAATAGCAGGACGTTGCTAGGCCCTCGGTGTCTAGTGTTTGAAGACCCATTTTTGCTTGCCCTCTATATGGGGGGAATGATCGCTAAACATCAATGATAGTGACGACCCACTGGCACTGCAGCTCCTCCAGCAGACGACGGCACTTCCACGTCGTCAAGCGGGGTCCTATGGCGATCAGCTACGTTAATTAACCGGTTCAGGATCTCTCAGTACGAAGCAGCGGCGTCGTAGCTGTCACGGCTTCAATCACCCCAGTAGGTCGGGCGCGGGCAGACCACGTCTTCTGAACTATTCTCATAAGCCCTGCCGCCTGGGCGCGGCTTTGCAGTCAGGCTTACACACCCAAAGTTCTGTCTGCTGTGCTACATTGAAAGTCCCTGCTTCACGCGCTGGCTGTTAGATGAAAGGCGCTCGTCTGCTACGGAGCCTCCTTGCGGAGGATCATAATGCGGGCGCTACGCCTTCCTTAGGGCAACGCGGATGACGTGACAGGACGCTAAGGTTTAGTGAGAGACGGCACGGTTAAGATCGGTTGGGGCCTCGTTCAGCGGGCTGAATCCTCGGGGCTGCTTGGTTTACAACTGTAGCGTAGCTGCTACACGCCTCATAGAACTTAGTATGGCCCGTACGAACTAACCCAACTGCGGCACAGAGCCGGGTTGACGCTGCCTCAAGGTCTTGTTCCCCTACGGCTAGCGAATGGGGGCCGAGGCCTCTGGGGGCACCAGGCGCGAGGGGCCGCATTCTATGTGCAGGTCCCCCGATCGTGGGACGAGACACCCGCTTGAGCGCTGGGAGCGCGCCCAATGACACGTAGGCGGTAGGCGAATGGCACCCCCCTACCCCTCTGCTATCCTTCGGGCAGTATGGGACAACCAGACCTCTGATTTTGGTTATTAAATAAGTGCGTACGCGTCTCCCCGCGAATTGCGGCCCTTAGTAAGACGCAGGAAAGCAAAGGCGGCGTCGGCAAGTCACATACACCGGTGCCACAGAGAGAAAGATCCCTCTATCCGGGGTATCGGCACGCTGGTACGCTCAAGAAACGGGTTCCTTGCCACGATGGCAGCTTAACTTCGAAGCCTAAACGGCTTATGCGCCTCCGAGAGACCGGGGCCCGCGAGGGGGCGCCGGCAGGGTGGGCACGGCGGGCCCCGCCTAGGGCGCCGTGCCCCCGCCACGTTGCACTTGGCCGGCCGCTGGACGGGAGCCGCAGCCGGGCCAGGGGCGCCCCGGTCTCCGTCAATCGCCTGCGGACCCACCACGGGCCCATTGCCCCAGGGGCGGGCGACGTCGTAAGGCTGCAGGCCAGCGGACGAGGGACCCTTCCGGCTTCCTGGGCGCCCTCGAGAGCGCAGACACCGCGCAGGAGTCCCGGCCCAGGCGGTCCAGTTGGAGGGCAGTTCCTTGCCGTGCCGCCCCCCGGGGCCTGGGCGCCGGCACGGCCCGCCGCTCGCCGGACCCACGGTCGCTGGCCGCTCCGCAGTGGTCCGTCGTCAAATCTACGTGGCCGGAGGCCGGTACTCCCGCGGCGCCCGCGGCCGGGCGCTCATGCCCCCGGTGCGGGAGGCAATCGGAGGCCGCCGCGGTGCCCGTCCTTCGGTCCTGGATTCGCCCCGCGGGGGCCTCCTGGGCTCCCCACGCGGTCGGGGTGCCGGCTGCACTCGCCGAGGCAGGCCCGTGGGGCAGGGGCGGGAGGGGGAGGGCCGTGGGTCCACCGCCCGAGAATCCGCCTGGAGACCCCTCGGCGGTCCCGGGCGCGCGGGCCGAGGCCACATCCCCGACGGGTACCGCCCCTGCGCCTGCGCCAACGCGGGCACCGCTCGTCGAGACCGCGCGCTCTGAGGCCAGACACCCCGCCGACCGGCAAGAGGGCTCGGCCGACCGGACGGGGCCTCCCCGCTGGACCCGCGGCCCCCCGTGGGGCCGCCGCGAAGAGAACCGGAGCCCGACGGCGGCGGGGGCCGCGCTCGGGCGCCTGACAGAACCGCCTGCCGGGTGCCGGGCGATGCCGGCGGGCGTCGCGCCCGCCGGGGGCCCGGCGCCGAGCGGGGCTGAGTGGTCGCCCGTGGGGGCGGGCTGGGCCCGGCAGGTGCCT     
I       TTACTTGTCTTCTATATAAAGTATTTCATATTTTTAACGAATATAATAATCCATAAATAGATGATGATAAAGGTGAAATAATTTCTACTAATAATATAAAATAAGTTTTATTAATTAATATAAATTTAATATCTATTATCACACTGAATGTTTTTATATTTGGAGACTTGTAATTTCTATATATTATATTCAAATTTGGTTTTAAGAACCAATAATATATTATTGTACCATGTGCTAGTAGGAAATTTTTATGAATCTGCAAAATTGGTTTTATTATGTTATCTAAAGCAGTATCTTAAAAAAACCTAGATTATTATAATACGTTAAGGATAGTATCCTTTTAATTAATTATATTATTTTATACTCATATCTAATATAATTCAAAGCTTATTAAGTCTACATTACAATAACGAACACTTAATTTTAAGTATAAACAGTCTTACGGGAGCGCTATAAATTGAAAATACTTAATGTGTCTCACATGTCGGAATATAGGGTAAAGTTACTATTAAATGAACATGAAATGACATTAATAGAACTAAACATGAATTAGTAGTCTGATTTAGCGAAAAATGGAACTCTTGAATGATAAAAAGTTCATTATCCTTTTTTTTAATATATACAAATATTCAATAATAATTTGTTGATTAAATTTAGATAATTTGATTTAAAGAAGTTATTGTATTTAAAATATATACTTATAATAATAATATAAGGTTAGTCATACTCTAAAAACATTAAAAACTTTTAATTGCTTTTAATATAATAGTACATAAAAAATATATAAGAGTTATGTTATTTTCTCTATCCTTTAAATTTTATTATCAGAGAGAATCAGGTATTTTTAATCTAAAACAGATATTAAAAAAAAAAATAAGGAATATTATATTCTATTGAGGTAACAGAATTTGTTTAAAAATAAGTTTAAATTGATGTTTGGATTATGAAAGAATAATTAGGTGTAAAATCATACAAATATGATGAAGATATGCTTTATATATCGTACCTCTTGGTTCTTTTAATATGCACAAAGCATGTCCTAAAGATGAAAAAGTACCAGACACGTTTCTGAGTAGTTAAAATCTTGATTAGAAATGCTTGCTGTGGGTCAGCGTCTTAACTGTAACGAAGCCTTTTGTTATGCTTTAATGGGACTACTTTTACTTTAGATTGTGGCTCCAGGAGCAGAAACTTTTAAACTATGTGTTTGGATTTAGATACACCACACAGAAAAAGTGATTCACATTACAAGGTTTTCTTGGGTACTATAACCCGCATTACTTACAATATTAGCAGAAATATGACTTCCTGTTCTCATTTAACAATTCGGCCGCGGCTTACGTTTATCACAATTCATATAAGCTTAGCAATGACTTCCAAAGTTCGTATGGTAGGAGCAAACATTGTGACTCACAATTGATCATTGTCCCCAGTTCAGTTATTAGTCTGGTTTTCATAGATGATTAAATCTACAAACTCTAGGACGTATCTAGTACCCTTAATGTTATAGGTTACGGCCAAGTTTGAACTTCTCAGTACCCTCTTCCGCGCATACTGATTAATCAATTCACATATGATAAGTCGAATGTTCAAGCAACGGTGTTTGTGTACCTATATTTCAATTTTTTTCTTTTCATAAACCTACCTGTTTGCAAACAGTTTACAGACCGTATTCCCTTTGCTGGAATTTTGAACTAACCGTGGGCATTGTCTATAACCTAGTCAGTTTAAATCCTTATTTAGTCTAAATGGGGTAGAATGCTCCCCTGGATCCGCGTCCACTATCCTGGTATTCAAGCATGCGTGGCAGATCCCCGAACTGCTACTTTTAGTAGTATTATGCAAAAACTTACATACGAATAATTTATTATTAGACAACAAAGGCTTAGGTTACGCGTAGGTAATAGCAGGGCGTTACTAGGCTTTCGGTGTCCAGTCTTCGAAGACCCATTTTTGCGTGCACGCTATATAGGGGGAATGAGCGCTTAACATCGACGATAGTGCGGACCCCCTGGTACGGCATCCCCCCGAGCAGACGACGGCACTTCCACGTCGTCAAGCGGGGTACTATGGAGCTCAGCTACGCTAATCAACCTGTTCAGGATCTCTGCGTACGAAGCAGCGGCGTCGGAGCTGTCACGTCTTCAATTTCCCCCGTAGGTAGGGCGCGGGCAGAGCACGTTTTCTGAACTATTCTCATAGGCCCTGCCGCTTCTGCTCGGCTTTGCAGTCAGCCTTACAAACCCAAAGTTCTGTCTGCTGTGCCACATTCACAGTCCATGCTGCACGCGCTGGCTCCGATATGAAAGGCGCTCGTCTGCTACGGAGCCGCCGTGCCGAGGATCCTAATGCCGGCGCTACGCCTTACTTAGGTCACTGCGGATGACCTCACAGGACGCTAAACTTCAGTGTGAGACCGCACGGTTAGGATCGGTTTGGGCCTCGTTCAGCGGGCTGAATCTTCGCCGCTGCTTGGTTTCCAACTGTCGCGTAGCTGCTCCACGCCTCATAACACCTAGTTTGGCCCGGACGAACTAACCCACCTGCGTCACAGAGCCGCGCCGACGCTACCTCAAGGTCATGTACCCCGACGGTTCGCGAAGGGGGGACGATGTGACTGGGGGCCCAAGGCGGGAGGGGCCCCATAGTATGTGGAGGTCCCCCCATCGTGGGACGAGACACCGCCCTGAGCGCTGGGTGGGCGCCCAATGACACGGACGAGGTAGGCGAATGGTACCCCCTAGCGCTTCTGCTATCCTTCGGGCAGTATGGCAAAACCCGACCCCTGAATTTGGTCATTAAATAGGTGCGTACGTGTCTCCCCGCGAAATGCGGGCCTGAGTAAGGCGCGGGAAAGCCAAGGCGGCGTCGGCATGCCACATACACCGGTCCCCCGCAAATAAAGATCTCTCTATTCGTGATATCGGCACCTTTGTACGCTCCACACACGGCCTCCTTTCCACGATGCCAGCTCAAATTCGAAGCGTAACCGCATTACGCGTCTCCGAGAGACCGGGCCCCGCGAGGCGGCGCCAGCAGGGTGGGCACCCCGGGCCACACGTAGGGCGCCGTCCCCCCGCGACGTTGCACTTGGCCGTCCGCTTGACGGGAGCCAGGGCCCGGCCTGGGGCGGCCCCGGCCTCGTGAATCGCAGGCGAACCCACCACGGGCGCATTGCGTCAGGGGCGGGCGACGTGGTGAGGCTGCAGGGCAGCGGACGAGCAGCCCTTCCGGCTTCCTGGCCGCCCGCCCGAGCGCAGACACCGCGCAGGACTCCAAGCAGAGCCGGGCCAGTTGGAGGGCAGTTGCTGGCCGTGCCGGGCCCTGGGGGCTGGGCGGCGGCGCGGCCCGCCGCTCGCCGAACCCACGGTGGCTCGCCGCTCAGCAGTGGTCCGACGTCACACCTACCGGTCTGGAGGCCCGTACTCCCGCGGCCCCCGCGGGCGGGCGGTCATGCCGCCGGTGCGGGAGTCAATCGGAGGCCGCGTCGGTGCCCGTCCATCGGTCCTTGACTCGCCCCGCGGGGCCCTCCTGGGCTCCCTACGCGGTCCGGGTGCCGGCTGCACCCGCCGAGGCAGGGGCACGGAGCAGGGGCGGAAGCGGGAGGGCCGTGGGTCCCCCGCCCCAGGATCCGCACGGAGACCCCTCGGCGGTTCCCGGCGCGCGGGCCGAGGCCCCGTCGACGAGGGGTACCGGCGTTGCGCCTCCGCCAACCCGGGCACCGCTCCTCGAGATCGCGGGCTCTGAGCCCAGACACCCGGGCGGCCGGCAAGACGGCACGGCGGACCGGACGGGGCCTCCCCGTCGGACCCGCGGCCCCCCGTGGGGGCGCCGCGAAGAGAACCGGAGCCCGGCGGCAGGGGGGCCCGCGCTCGGGCCACTGACAGAACCGCCGGCCGGGTGCGGGCCGATGCGGGCCGGCCTCGCGCCCGCCGGGGGCGCGGCGGCGAGCCGGGCTGAGTCGTTGCCCGTGGGGGCGGGCTGGGGCCCGAAGGGGCCT     
H       TTACTTGTCTTCTATATAAAGGATTTCATTTTTTTAACGAATATAATAAAAGATAATTTAATGATGATAAAGGTGAAATAATTAATACTAATAAAATAACATGAGTTTTATTATTTTGGATAAATTTAATAACTATTTTCACACTTAATGTAGTTTTATTAGGAGAATTGTATTTTCTATATATTATATTCATATTATGTTTAAAGCACCTATTATATATTATTGTAACATGTTATAGTAGGACATTTTTTTGAATCTGCAAAATTGTTCTTATTATGCAATCAAAATCATTATTATAAAAAAACATCGATTATTTTAATTCGTTTATTAAAGAATCCTTTTTAGATTTTTTATCATTTTTTACTCAAAACTAATATAATTCAGAGCTTATTTAGTCTTCGTTACGATAACTAATACGTAATTTTAGGTATAGAAAGTCTTGCGGGAGCACTATAAATTATAAATACTTCATGTCACTCACAAGTCGGAATGTAGGATTTAGTTTCTATTACATCAGCATTAAATTACATTAATAGCACTAAACATGAATTATTAGTCTGATTTAGCGAAAAATGGAATTCTTGAATGATAAAAAGTTCATTAGAATTTTTTTTAATCTATACATATAATCGATAATAATCTGTTGATTAAAATTTGATAATTAGATTCAAAGAAGTTATTGTATTTTAAATTTATTATTATAGTAATAATATAAGGATATGAATACTCTAAAAACATTAAAAACTTTTAATTGCTAAGAATATAATAGTACATAACTAATATATAAGAATTATGTTATTTTCTCTTTACTTAAAATTTTCTTATAAGAGAGTATCAGATATTTTTAATCTAAAACAGATATTAAAAAAAATATAAAGGAATATTATATTTTATGGAGGACACTAAATTTGTTAAAAAATAAGGATATATAGTTGTTTGGATTATGAAAGAATATATATGTTTAAAATCATACAAATATTAAGAAGATATGCTTTATAAATCGTATCTCTTGGTTCTTTTGATAGGCACCTAGCCTGCCCTAGAGATGAAAAAGTACCAGACCCGTTTCTGAGTAGTTAGAATCTTGATTAGAAACGTTGGCTGGGGATCAGAGTCTTAACCGTAACGAAGCCTTTCGTGATGCTTTAATCGGACTACTATTACTTGAGATCGACGCGCCGGGAGCAGCTTCTTTTGAACTATGTCTTTGTATTTAGATACACCATTCAGTTAAAGTGATTCACAGTACAAGGTTTTGTTGGGTTCTATCACCCGGATTTCCCACAATAGTTGCAGAAATATGATTTCCTGTACTCATTTAACAATACGGCTGCAGCTTACGTTTAATACTATTCATTTAAGCATAGCAACGACTTCCAAGGTTCGTATGGTCGGGGCATACATAGTGACTCACAGTTGATAATTGCACCCAGTGCAGTTATAAGTCTGGTTTTCATAGATGATTAATTCTTCACACTGTAGGACGTCGCTATTTCCCATCATGTTATAGGGTACGGCCAAGTATGTACCTCTTAGTACCCTGTTTCGCGCATATTGATTTATCAATTTACTGAAGATAATTCGCATGTTGAAGCAACAGTGTTTGTGTAGCCATATCTCAATTTTTTTCTTTTCATAACCCTACCTGTTTACGACCACTTTAAAGACATTATTCCGTTTGCTGGAATTTTGATCTGCCGGAGGGTATTGTCTACAACCTAGCCAGTTTAAATCCTTATTTACTCTATTTGGGGTATACTGCCCCCCCGGTTCCGCGACCACTATCCTGGTATTCAAGTGTGCGAGGCTGATCCCCGAACTGTTACTTTTAGTATTATTATGCAAAAACTTACTTGCGAATAATTTATTATTAGACACCATAGGCTTAAGTTACGCATACGTAATAGCAGGACGTTCTTAGGCAAACGGTGTCTAGTATTCGAAGACGCATGTTTTTCTGCACTATATATGGGGGGAATGAGTGCTCAACATCGATGATAGTGCGGACCCACTGGTACTGCAACTCCGCCAGCAGACGACGGCACTTCCACGTCATCAAGCGGGGTCGAATGGCGCTCAGCGAAGTTAATGAACCTATCCAGGATCTCTCAGTACGAAGCAGCGGCGTCGTAGCTGTCACGACTTCAATACGCGCCGTATATAGGGCGCGGGCAGAGAACGTCTTCTGACCTATTCTCATAGGCCCGGCCGTCTCGGCGCGGCTTTTCAGACAGGCTTACACACCCAAAGTTCTGTCTGCTGTGCCACATTCAAAGTCGATGCTGCACGCGCTGGCTGTTAGATGAAAGGCGCTCGTCTGCTACGGAGTGGCCCTGCCGGGGATTCTTATGCCGGCGCTATGCGTTGCTTAGGGCACCGCGGATGACATCACAGGACGCTAATGTTCAGTGCGAGACGGCACGGTTATGATCGGGTGGGGCCTCGTTCAGCGGGCTGAATCCTCGGGTCTGCTTCGTTTTCAACTGGCGCGTAGCTGCACCACGCCGCTTAAAACTTAGTTTGGCCCGGACTAACTAACCCACCTGCGGCACAGAGCTGCGCTGACGTTACCTCAAGGTCTTGTTCCCCGACGGCAAGCGAATGGGGGCCGATGTCACTGGGGGGTCCAGGCGGGACGGGGCGCATTCTATGTGTAGGTCCCCCGAACCTGGGACGAGACACCCGCTTCAGCGCTGCGAGCGCGCCCATTGACACGGAGGGGGTAGGCGAATGGGACCCCCTTGCGCGTCTGCTATCCTTCGGGCCGTAGGGGATAACCCGACCCCTGATTTTGGTCATCAAATAGGTGCGTACGTGTCTCCCCGCGAAATGCGGCCCTCCGTAAGGAGCAGGAAAGCAAGGGTGGCGTCGGGAGGCCCCATACACCGGTTCCCCAGAGATAAAGATCTCTCTATCCCGGCCATCGGCACGGTGGTACGCTCAACACACGGCGTCCTTGCCACGATCCCAGCTAAACTTCGAAGTCTAACCGCGTTATGCGCTTCCGAGAGACCGGGGAGCGCGAGGGGGCGCCGGGCGGGTGGGCACGCCGGGCCCCGCCTAGGGCGCCGTCCCACCGCCACGTTGCACTTCGCCGTCCGCTCGACGGGAGCCAGGGCGCGGCCCGGGGCGGCCCGGGGTCCGTGAATCGTGCGGGGACCCACCACGGGCGCATTGCGTCAGGGGCGGGCGAGGTCGTGAGGCTGCACGCCAGCGGCCGAGCGGCCCTTCCGGCTTCCTGGGCGCCCTCGCGAGCGCCGACACCGCGCAGGACTCCCGGCAGAGCCGGGCCGGTTGGAGGGCAGTGCCCCGCCGTGCCGCCCCCCGGGGGCTGGACGTCGGCGCGGCCCGCCGCTCGGCGGACTCACGGTCGCTGGCCGCTCAGCGGCGGTCGGGCGGCACACCTACCTGGCCGGAGGCCCGTACTCCCGCGCCGCCCGCGGGCGCGCGGGCATGACCCCGGTGCGGGCGGCAATCGGAGGCCGCGCCGGGGCCTGTCCATGGGTTCCTGACTCGCCCCGCGGGGGCGTCCTGGGGTCCCGACGCGGTCGGGGGTCCGGCTGCAGTCGCCGAGGTAGGGCTTGGGCGCGGGGGGGGGAGGGCGAGGGCCGTGGGTCCACCGCCGCGGAATCCGCAGGGAGACCCGTCGGCGGTTGCGGGCGCGCGGCCCCAGGCCCCACCCACGAGCGGTACCGCCCTTGCGCCTAAGCCAACGAGGGCGCCGCTCCTCGAGATCGCGGGTTCTGAGCCCAGACACCCGGCCCGCCGGCAAGAAGGCTCGGCCGACCGGACGGGGCCTCCCCGGAGGACCCGCGGCCCCCCGTGGGGCCGCCGCGAAGAGAACCGGAGCCCGGCGGCGGGGCGGCCCGCGCTCGGGTCACTGACAGAACCGCCGGCCGGGTGCACGGCGATGCGGGCGGGCGTCGCGCCCGCCGGGCGCGCGGAGCCGAGCGGGGCTGAGCGGTAGCCCGTGGGGGGGGGCTGGGCCCGGCAGGTCCCG     
G       TTACTTGTCTTCTATATAAAGTATTTCATTATTTTAACGAATATAATTATAGAGACTTAAATGATTATAAAGGTGAAATAATTATTACTAATAATATAAGATAAGTTTTATTATTTTGGATATATTTAATAGCTATTCTCACACTTAATGTATTTTTATTTGGAGACTTGAATTTTCTATATATTATAGTCATATTTTGTTTAATGGAACTAATATATATTATTGTAACATGTGATAGTAGGAAATATTTGTAAATCTGCTAAATTGGTATTAATATGTTATTTAAAACCTTATGTTAAAAAAAAATCGATTATTTTAAATCGATTAATAAAGCATCATTTTTAGATATTATATCATTTTCTAATCATAATTAATATAATTCAAAGCTTAATAAGTCTTCATTAAGATAACGAATACATAATTCTAGGTATAGAAAGTCTTGCGGGAGCGCAATAAATTGTAAATACTTTACGTCTCTCACAAGTCTGAAGTTAAGGACTAGTTACAATTAAATAAACATTAAATGATCTTAATAGCACTTAAAATGAATTAGTAGTCTGATTTAGCGAATAATGGAATTCTTCAATGATACAAAGTTCATTAGCATTTTTATTAATATATACATATACTCACTAATAATGTGTTGATTAAAATTTAATAATTATATTCATAGAAGTTATAGTATTTTAAATTTATTTTTATAGCTATAATATAAAGATAGTTATACTCTATAAACATTAAAAACTTCTCATTGCTCAAAATATAATAGTACATAAAAGATATATAATAGTTATGTTATTAGCTCATTACTTTTAATTTTTTTATTAGAAAGAATCAGATATTTTTCATCTAAAACAGATATGAAAAAAAATAAAAAGGAATAATATATTTTATGGAGGAAACAGAATTTGTTTAATAATATGATTAAATAGTTGTTTGGATTATGAATGAATAATTAAGTTTAAAATCATACAAATATGAAGAGGATATGCTTTATATATCGTATTTCTTGGTTCTTTTGATATGCTCAAAGCATCTCCTAGAGATGAAAAAGTACCAGACCCGTTTACGAGTAGTTAGAACCTTGATTAGAAATGCTGGCTGTGGGTCAGCGCCCTAGCTTTAACGAACACAGTCGTGATGCTTTATTGGGACTTCTATTACTTGAGAACGTGGCGCAAGGAGCAGCTTCTTTTAAACTATGTCTTTGTATTTAGATACACCACGCAGTAAAAGTGATTCACCGTACAAGGTTTTGTCGGGTTCTGTTACCCGGATTTCCTACAATATTTGCAGAAATATGAGTTCCTGTTCACATTTATCAATTCGGCCGCGGCTTACGTTAAATAGTATTCATTTAAGCTTAGCAAGGACATCCAAGGTTCGTATGGTAGGGGCATACATTGTGACTCACAGTTGATCATTGCACCCTTTTCAGTAATTAGTCTGGTTTTGACAGATGATTAGCTATACACACTGTAGGACGTCTCTAGGTCCCATGATGCTATAGGTAACGCCCAAGTATGTACTACTGAGTACCCTCTTACGAGCATATCGATTCACCAATTTACAAATGATAATTCGCATGTTAAACCAACGGAGTTTGTGTAGCCATATATCAATTTTTTTCTTTTCATAAACCTACCTTTTTACACTCAGTTGACAGACCGTATTCCGTTTGCTGGAATTCTGATCTACCCGTGGGAATTGTCTACAACCTAGTCAGTTTAAATCCTTATTTAGTCTAAATGGTGGAAAAAGTCCCCCCGGATCCACGTCCACTATCCTGGTATTCAAGCGTGCGTGGCAGATCCCTAAACTGTTACATATAGTAATATTATGCAAAAACTTACTTACGAAAAATTTATTATTAGATAACAAAGACTTATGTTACGCATAGATGATAGCAGGACGTTATTAGGCCGTCGGTGTCTATTGTTCGAATAACCATTTTTGTTTGCACTATATATGGGGGGAATGAGCGCTCAACATCAATGATAGTGCGGACCCCCTGGTACTGCACATCCGCCAGCAGACGACGGCACTTCCACGTGGTCAAGCGGGGTCATATGGCGCTCAGCTACGTTAATCAACCGGTTCAGGATCTCTCAGTGCGAAGCAGCGGCGTCGTAGCTGTCACGTCTTCAATGCACTCAGTATGTAGGGAGCGGGCAGAGCACGTCTTCTGAACTATTCTCATAGGCCCTGCCGCCTCGGCGTGGCTTTGCAGTCAGACTTACACACCCGAAGTTCTGTCTGCTGTGCCACGTTCACAGTCCATGCTTCACGCGCTGGCGATGAGATTAAAGGCGCTCGTCTGCTACGGAGCCCCCGTGCCGAGTATCATAATGCGGGCGCTACGAATTCGTTACGGCACCGCGGTTGACCTGACAGGACGCTAATGTTCACTGCGAAACGGCACGGTTACGATCGGTTGGGGCCTCGTTCAGCGGGCTGAATCCTCGCGGCTGCTTCGTTTCCAGCTGTCGCCTAGCTGCTCCACGCCTCTTAACACGCAGTTTGGCCCGGACGAACTAACCCAGCTGCGCCACAGAACCCCGATGACGCTACCACAAGGTCATGTTCCCCGAAGGCTAGCGAATGGGGGCCGATGTGCCTGGGGGGTCCATGCGTGAGGGGGCGCATTCTATCTGTAGGTCCCCCGATCGTCGGACGAGACACCCCCATGAGCGCTGCGGGCGCGCCCAATGACACGCAGGAGATAGGGGAATGGCACCCCCTAGCGCTTCTGCTATCCTTCGGGCCGTATGGAGCAACCCGCCCCCTGATTTTGGTCATTAAATACGTGCGTACGTGTCTCCGGGCGAACGGCGGCCCTGAGTAAGGCGCAGGAAAGCAAAGGTGGCGTCGGGAGGTCACATACACCGGTGCCCCAGAAATAAAGATCTCTCTATCCCAGATATCGGCACGTTGGTACGCTCAACACACGGCTTCCTTCCCACAATGCCAGCTCAACTTCCAAGCCTATTCGAATTATGCGCCCCTGAGAGACCTGGGAGCGCGATCGGGCGCGGGCAGGGTGGGCACGCCGGGCCCCGCCTAGGGCGCCGTCCCCCCGCCGCGTTGCACTTCGCCGTCCGCTGGACGGGAGCCGGGGCCGGGCGCGGGGGGCCCGCGGCTCCGTGAATCCCAGGCGAACCCCCGACGGGCGCAGAGCGTCAGGGGCCGGCGACGTCGTGAGGCTGCAGGCCACCGGACGAGGAGCCCTTCCGGCTTCCTGGGCGCCCTCCAGAGCGCAGACACCGCGCAGGACTCCGGGCAGAGCCGGGCCAGTTGGAGGGCAGTTCCTCGCCGTGCCGCCCCCGGACGGCTGGACGCGGGCTCGGCCCGCCGCTCCGCGGACCCACCGTCGCTCCCCGCTCAGCAGTGGTCGGACGTCACATCTACCGGGCCGGAGGCCCGTACTCGCGAGGCGCCCGCGGGCCGGCGGTCATGTCGCCGGTCCGGGAGGCAATCGGAGGCCGCGCCGGTGCCCGTCCATCGGTTCTTGACTCGCCCCGCGGGGGCGTCTTGGGCTCCCGACGGGGTCCGGGTGCGGGCTGCACTCGCCGAGGCATGGCCGTGGAGCAGGGGGGGGGGGGGGAGGGCCGTGGGTCCGCCAGCCCCGGATCCGCATGGAGACCCCTCGGCCGTTCCGGGCGGTCGGGCCGAGGCCCCATCCCCGAGGGGTACCGCCCTTGCCCCTGCGCCAACGAGCGCCCCGCTCCTGGGGAACGCGGGGTCTGAGGCCAGACACCCGCCCGGGCGGCGAGAGGCCTCGGCCCACCGGACGGGGCGTCCCCGTGCCACCCGCGGCCCCTCGTGGGGGCGCCGCGAAGAGAACCGGAGCCCGCCGGCCGGGGGGGCGCCGCTCGGGCCACGGAGAGAACCACCGGCCGGGTGCCGGGCGATGCGGGCGGGAGTCGCGCCCGCCGGGCGCGCGGCGCCGAGCGAGGCTGAGTGGTCGCCCGTGGGGGGGGGCGGGGGCCCGCAGGTGCAT     
F       TTACTTGTCTTCTATATAAAGAATTTCATTTTTTTAACGAATATAATAATAAATAATTAAATGATGATAAAGATGAAAATATTACTACTAATAATATAAGATTAGTTTTATTATTTTGGATAAATTTAATATCTATTATCACACTTAATTTTTTTTTATTTGGAGACTAGTATTTTCTATATATTATAATTATATTTTGTTTAACGAACCTATTATATATTATTGTAACATGTTATAGTAGGAAATTTTTATTAATCTGCAAAATTGGTTTTATTATATTATCTAAAACATTATTTTAAAAAAACATCGATTATTTTAATACGTTTAATATAGTAGCCTTTTTAGATTATATATCATTTTCTACTCACAACTAGTATAATTCAGAGCTTATTAAGACTTCATTACGATAACGAAGACGTAATTTTAGGAATAGAAAGTCTATCGGGCGGACAATAAATTGAAAATACTTAACGTCACTCACTAGTCGGTATTTAGGATTAAGTTACTATTATATAAGCAATCAATAACATTAATAGCACTAAACATGAATTAGTAGTCTGATTATGCGAAAAATGGAATTCTTGAATGTTACAAAGTTCAATTCCAATTTTATTAATTTATACATATACTCTATAATAATGTTTAGATTAAGATTTGATAATTTGATTCAAAGAATTTATTGTATTTTAAATTTATTAGTATAGTAATAATATAAGGTTAATTATACTCTAAAAACATTAAAAACTTTTAATTGCTCAGTATATAATAGTACATAAAAAAAAAATAAGAGTTATGTTATTTTCTCATTACAATAAATTTTTCTAATAGGGAGTATCAGTTATTTTTAATCTAAAACAGATATGAACAAAAAAAAAAAGGAATCTTATATTTTATGAAGGAAACAGAATTTATTTAAAAATAAGGTTTTATAGTTGTTTTCATTATGAAAGAATAATTAAATGTAAAATCATACAAATATGAAGAAGATATGCTTTATATATCGTAAGTCTTGGTTCTTTTTGTATGCACTAAGCATGTACTAGAGATGAAAAATTACCAGACCCGTTTCAGAGTAGTTAGAGTCTTGATTAGAAATGCTGGCTGAGGGTCAGCGTCTTAACTGTAACGAAGCCCTTCGTGATGCTTAAATTGGACTACTAATACTTGTGAAAGTGGCGTAAGGGGCAGCTTCTTTTATACTATGTCTTTGTATTCAGATACACCACTCAGACAAAGTGATTCCCAGTACAAGGTTTTGTTGGGTTCTGTATCCCAGATTTCCTACAATACTTGCAGAAATATGATTACTTGTTTCCATTTAAGAATTCGGCTGCAGCTTAGTTTTAATACCATTCATTTAAGTTTACCAACAACTTCCAAAGTTCGTTTGGTTGGCGCATAGATTGTGACTCACAATTGATTATTTAACCCAGTTCAGTTATTAGTCTGGTTTTTAGATGTGATTAACTCTACAAACTGTAGGACGTCTCTATTTCCCATGATGTTATAGGTTACGGCGGTGTATGTACTTCTTAATACCCTCTTTCGAGCATATCGATGAATCAATTTACTGATTATAAGTCGCATGTTCAAGCAACGGTTTTTGTGTAACCATATGTCAATTTATGTCTTTTCATAAAACTACCTGTTTACAAACGGTTTACAGACAATATTCCGTTGGCTGGAATTTTGACCTACGCGTGGGCATTTTCTATAATCTAGACACCTAAAATCCTTATTTTCTCTAAATGGAGTATAATGCCCCCCCGGATCCGCCCCCACTATTCTGCTATTCAAGCGTGCGTGGCGGGCCCCCGAACTGTTACTTTTAGTAGTATTATGCAAAAACTTACTTCCGAAGCCTTTATTTTTAGACATCAAAGGCTTTTGTTACGCATAAGTAATTGCAGGCCGTTCTTAGGCCGTTGGTGTCTAGTGTTCGAAGACCCATTTTTGTTAGCACTCTATATGGGGGGAATGAGCGCTCAACATCGATGATAGTGCGGACGCCCTGGTACTGCAGCTCCGCCGGAAGACGACGGCACTTCCACGTCGTCAAGCGGCGTCCTATGGCGCTCAGCTACGTTAATAAACCGGTTCAGGATCTCACCGTACGAAGCAGCGGCGTCGTAGCTGCCACGTCTTCAATGCGCCCCGTATGTAGGGTGCGGGCAGAGCACGTCTTCTGAACTATTCTGATAGGCCCCGCCGGCTCGGCGCGGCTTTGCAGTCAGGCTTACACACCCAAAGTTCTGTCTACTGTGCCACATTCACAGTCCATGCTGCACGCGCTGGCTGTGAAATAAAAGGAGCTCCTCTGCTACGGAGCGGCCGTGCGGAGGATCTTAATGCCGGCGCTACGCCTTCCTTAGGCCCTCGCGGCTGACCTGACAGGACGCTAAAGTTCAGTGCGAAACGGCACGGTTGTGATCGGTTGGGGCCTCGTTCAGCGGGCTGAATCCTCGCGGCTGCATCGTTTCCAACTGCCGCGTCGCTGCACCACGCCTCATAAAACTTAATTTGGCCCGGACGAACTAACCCACCTGCGACACAGAGCCGCGTCGACGCTACCTCAAAGTCATGTTCCCCGACGGCGAGCGAATCGGAGCCGATGTAACTGGGGGTTCCAGGCGGGAGGGGCCCCACTCTATGGGTAGGTCCCCCGATCGTGGGACGAGAGACCCCCATGAGCGCTGAGGGGGCGCCCCATGACACGAAGGGGGTAGGCGAATGGCACCCCCTAGCGCTTCTGCTATCCTTCGGGCCGTATGGGACAACCCGACCCCTGATTTAGGTCATTCAATACGTGCGCACGTGTCTCCCCTGGAACTTCGGCCCTGAGTGAGGCGCAGGAATGGAAAGGTTGCGTCGGTAGGGCAGATACACGGCTCCCCCAGAAAGAAAGATCTCTCTATCCCAGATAACGGCACGCTGGTACGTTCGACACACGGCTTCCTTGCCACGATGTCAGCTCAACTTCGAAGCCTAACCGCATTAAGCGTCTCGGAGAGACCGGGCAGCGCGACGCGGCGCCGGCCGGGTGGGCACCCCGGGGCCGGCCTAGGGCGCCGTCCCCCCGCGACGTTGCACTTGGCCGGCCGCTAGACGGGAGCCAGGGCCGGGCGCGGGGGGGCCCGCGCCCCGTGAATGGCAGGTGAACCCACCACGGGCGCATCGCGTCAGGGGTGGGCGAGGTCTTAAGCCTGCAGGCCAGCGGCCGAGGGGCCCTTCCGGCTTCCTGGGCGCCCTCGCGGGCGCAGACACGGCGCAGGACTCCCGGCAGAGGCGGTCCAGTTGGGGGGCAGTTCCTACCCGTGCCGCGCCCGCGGGGCTGGGCGCCGGCGCGGCCCGCCGCTCACCGGACCCACGGTCGCTCGGCGCTCTGCAGTGGTCGGACGTCACACCTACCCGGCCGGAGCCCCGTACCCCCGCGGCGCCCGCGCGCGGGCGGTCATGCCCCCGGTGCGGGCGGCAATCGGAGGGCGCGCCGGTGCCCGTCCATCGGTTCTTGACTCGCCCCGGGGGGGCTTCCTGGGCTCCCCACGCGGTACGGGGTCCGGCTCCACTCGCCGAGGCGGGCCGCCGGAGCAGGGGCGGGCGGGGGAGGGGCGTGGGTCCGCCGCCCCAGGATCCGCCGGGAGATCCCTCGGCGGTTCCGGGCGGGGGGGCCTAGGCCCCATCGCCGAGGGGTACCGCCCTTGGGCCTGCGCCAACGAGGGCACGGCTCCTTGAGATCGCGCGGTCTGAGCCCAGACAGCCGCCCGGCCGCCAAGAGGGCTCGGCCGACCGGACGGGGCCTCCCCGTCGGACCCGCGCCCCCCCGTGGGGGCGCCGCGAAGAGAACCGGAGCCCGGCGACGGGGGGGGCCGCGCTCGGGCCCGTGACATAACCGCCGGCCGGGTGCCCGGCGATGCAAGCGGGGGTCGCGCCCGCCGGGGGCGCGGCGCCTAGCGTGGTTGAGTGGTCGGCCGTGGGGCGGGGCTGGGCCCAGCGGGTGCCT     
E       TTACTTGTCTTCTATATAAAGATTTTCATTTTTTTAACGAATATTATATTAGATATCTTAATGATGATAAAGGTGAAATAATTACTACTAATAATATAAGATAAGTTTTATTATTTTGAATAAATTTAATATCTATTATCACACATAATGTATTTATATTTGGAGATTTGGATTTTATATATATTATATTCATATTTTGTCTTACCCATCTATTATATATAATTGAAACATGTGATAGTAGGAAATTTTTGTTATACTGCAAAATTGGAATTAATATGTAATCAAATACAATATTTTAAAAAAATATCGTTTATTTTAACATGATTAATATAGCATCATTTTGAGATTTTATATCATTTTCTACTCAAAACTAATATAATTCATAGCTTATTAAGTCTTCATTACTATAACTAAAACGTAATTTAACGTATAGAAAGTCTTGCGGCAGCGCTATTAATTAAAAATACTTTACGTCTCTCGCAAGTCAGTAATTAGGATTAAGTTACTAATAAATTTTCATCAAATGACGTTAATAGTACTTAACATGAATTAGTAGTCTGATTTTGCGAAAAATGGAATTCTTGAATGATACAAAGTTCATTCGTATTTTTTTTCATATATACATATACTCAATAATAATGTGTTGATTAATATTTTTTAATTTAATTAATTGACGGTATTGAATTTTAAATATATATATATATTAATAATATAAGGTTAGTTATTCACTAAAAACATTAAAAACTTATAATTGCTTAGAATATAATAGTACATAAAAAATATATAAGAGTTATGTTATTTTTTCATTACTTTAAATTTTTGTATAAGAGAGAATCAGATATTTTTAATCTAAAACTGATAAGAAAAAAAAAAAAAACGAATATTTTATTTTATTTAGGAAACAGAATTTGTTTAAAAATAAGTTTAAATAGTTGTTTGGATTATGAAAGAATATTTAAGTTTAAAATAATACAAATATGAAGAAGATATGATTTATATATCGTAGTTCTTGGTTCTTTTGATATGCACTAAGCATGTGCTTAAGATGAAAAAGTACCACACCTGTTTCAGAGTAGTTAGAATCTTGATTAGAAATGCTGGCTGTGGGTCAGCTTCTTAACTGTAACGGAGCCTTTCGTGATGCTTTAGTGGGACTACTATTACTTGAGAACGTGGCGCAAGGAGCAGCTGCTTTTAAACTATGTCTTTGCATTTAGATACACCTCTCAGAAAGAGTGAGTCTCAGTACAAGGTTTTGTTGGGTTCTGTATCCCGTATTCCCCACAATATTTGCAGAAATATGAGTCCCTGTTCTTATTTATCAATTCGGTTGCAGCTTACGTTTAATTCGATTCATATAAGTTTAACAACGACTTCCAATGTTCGTAAGGTAGGTGTATAAATTGTGACTCACAGTTGATTATTGCACCCAGTTCAGTTATTAGTGTGGTTTTCATAGATGATTCACTCTACAAACTGTAGGACGTCTCTAGTACCCATCATTTTATAGGTTACGGCCAAGTATGTACTTCTTAGAACGCTATTTCGAGCATACTGATTAATCAATTTACTGATGCTAAGTCGCATGTTCAAGCAACGGCGTTTGTGTAACCATATTTCAATTTATTTCTTTTCATAATGCTATCTGTTTACAAACTGTTTACAGACCATATTAGGTTTGCTGGAATTTTGACCAACCAGCGGGCATTGTCTATAACCTATTCAGTTTAAATCCTTATTTAGTCTAAATGGGGTATAATACTCTCCCGTATCCGCGTCCACTATCCTGGTATTCAAGCGTGCGTGGCAGATCCCCGAACTGTTACCTTTAGTAGTATTATGCAAAAACTTACATACGAATAATTTATAATTAGATAACAAAGTCTTTCGTTACGCATAGCTAATCGAAGGACATTATTAGGCGATCGTCGTCTAGTGTTTGTAGACCCATTTTTTGTTGCACCGTTTATGGGGGGAATGAGTGCTCAACATCGATGATAGTACGGACCCCGTGGTACTGCATCTCCGCCAGCAGACGTCGGCACTTCCACGTCGTCAAGCGGGGTCTTATGGCGGTCAGCTACGTTAATCAACCGGGTCAGGATCTCTTCGTACGAACCAGCGGCGTCGAAGCTGTCACGTCTGCAATTACCCCAGTATGTAGGGCGCGGGCAGAGCACGTCTTCTGAACTATTCTCATAGGCCCCGCCGCCTAGGCGCGGCTTTGCAGTCAGGCTTACACACACAAAGTTCTGTCTGCTGTGCTACATTCACAGTCCATGCTGCACGCGCAGGCTGTAAGATGAAAGGCGCTCGTCTGCTACGGAGCAGCCGGGCGGAGGATCATGACGCCGGCGCTACGCCTTATTTAGGACGGGGCGGATGCCCCGACAGAACGCTAACGTTCACTGTGCCAGGGCACGGCTAGGATCGGTTGGGGCCTCGTCCAGCGGGCTGAATTCTCGAGGCTGCTTCGTCTCCAACTGTCGCGTAGCTGCTCCACGCCTCGTAAAACTTAGTTTGGCCCGGACGAACTAACCCACCTGCGACACAGAGGCCAGCTGACGCTACCTCAAGGTCATGTTCCCCGACGGTTAGCGAAAGGGGGCCGATGTCACCGGGGGTCCCAGGCGGGAGGGGCCACAAACTATGCGTAGGTCCCCCGGCCGTGGGACGAGACACCTGCCTCAGCGCTGCGAGCGAGCCCGATGACACGGACGAGCTAGGCGAATGGCACGCCCTAGCGCTTCTGCTATCTTTCGGGCAGTATGGTAAAACCCGACCCCTGATTTTGGTCATTAAATAGGTGCGTATGTGTCTCCCCGGGAACTGCGGCCCTGAGTAAGGCGCAGGACAGCAAAGGCGGCGTCGGTAGGTCACATACACCGGTACCCCTGAAATAAAGCTCTCCCTATCCCAGCTATCGGCACGTTGGTACTTTCAGGACACGGCTTCCTTGCCACAATGTCAGCTCAATTTCAAAGCCTAACCGCATTATGCGCCGCCGAGAGACCGGGGCGCGGGAGGGGGCGGCGGCAGGGTGGGCACGCCGGGGCCCGGCTAGGGCGCCGTCGCCGCGCCACGTTGCACTTGGCCGCCCGCTGGACGGGAGCCACGGCCCCGGCCGGGGGGTCCCGGGACCCGTGAATCGCAGGCGAACCCACCACGGGCGCATTGCAACAGGGGCGGGCCACGTCGTGAGGCTGCAGACCAGCGGACGAGGGGCCCTTCCGGCTTCCTGGTCGCCCTCGAGAGCCCGGACACAGGGCAGGACTCGCGCCAGAGCCGGGCCAGTTGGCGGGCAGTTCCTGGCCGTGCCGCCCCCGCAGCGCTGGACGCCGCCGCGGCCCGCCGCTCGCCGGACCCACGGTCGCTCGCCGCGCCGTAGGAGTAGGACGGCACACCTACCCGGCGGGAGGCCCGTACCCCCGCGGCGCGCGCGGGCGGGCGGTCAAGCCCCCGGTGCTGGAGGGAATCGGAGGCCGCGCCGGGGCCCCTCCATCGGTCCTTGACTCGCCCCGGGGTGGCCTCCTGGCCTCCCGACGCGGTGCGGGTGCCGGCTGCACTCGCTGAGGCACGGCGGTGGAGCCGGGGCGGGAGGGGGAGGGCCGTGGGTCCGCCGCCCCAGCATCCGCATGGAGACGCCTCGGCCTTCCCGGGCGCGTGGGCCGAGGCCACATCCACGAGGGGGACCGCCCTTGCGCCTGCGCCAACGAGGGCACGGCTCCTCGAGAGCGCGGGTTCAGAACCCAGACACCCGGCCGGCCGGCAAGAGGGCTCGCCCGGCCGGACGTGGCCTCCCCGTGGGACCCGCGGCCCCCCGTGGGGGCGCCGCGAAGAGAACCGGAGCCCGGCGGCGGGGGGCGCCGCGGTCGGGCCACTGACAGAACCGCCGGCCGGGTGCCGGGCGATGCAGGCGGGCGTCGCGCACGCCGGGGGCGCGGCGGCTAGCCGGCCTGAGGGGTCGCCCGTGGGGGCGGGCTGGGCCCCGCAGGTGCCT     
D       TCACTTGTCTTCTATATAAAGAATTTCATTTTTTTAACGAATATAAACATAGAGAATTATATGATTATAAAGATGAAATAATTACAACTAATAACATAAAATTAGTTTGATTATTTTGGATTAATTTAATATCTAATATCACACTTAATATATTTTTATTTGGAGACTTGTATTTTCTATATATTATTTTCATATTTTGTTTAATGCAGCTATTATATATTATTGTAACATGTGATAGTAGGAAATTTTTGTGAATCTGCAAAATTGGTTTTATTATGGTATATTAGACTTTATTTTAAAAAAACATCGTTTATTATAATACGATTAATATAGCATTTTTTTTAGATTTTATATCATTTTCTACTCATAACTATTATAATTCAAAGCTTATTAAGTCTTCATTAAGATAACAAATACGTAATGTTAGGTAAAGAAAGTCTATCGGGAGCGCTATAAATTGAAAATACTTAACGTCTCTCTCAAGTCGGGAAATAGGGTTCAGTTACTATTAAATTATTATTAAATAAGATTAATAGCACTAAACATGAATTAGTAGTCTGATTTAGCGAAAAATGGAATTCTTGAATGATACAAAGTTCATTAGTCTTTTTTTAAATATTTACAGATACACAATAATAATGTTTTGATTAATATTTGATAATTTTATTCAAAGAAATTATTGTATTTTAAATTTTTATTTATAGTAATAATATAAGGTTAGTTATAAGCTAAAAACATTAAAAACTTTTAATTGCTCAGAATACAATAGTACATAAAAAATATATAAGAGTTATGTTATTTTCTCAATACTTTAAATTTTTTTATTAGAGAGTATCAGATATTTTTAATTTAAAACAGATATATAAAAAAAAATAAAGGAAAAATATATTTTAATGAGGTAACATAATTTGTTTAAAAATAAGGTTAAATATTTGTTTGGATTTTGAATGAATATTTATGTGTAAAATCATTCTAATATGAAGAGTAAATGCATTATAAATCGGAGTTCTTGGCTCTTTTGATGCGCACTAAGCATAGCCTTGAGATGAAAAATTGCCACACCCGTTTCAGAGTAGTTAGAACCTTGATTAGAAACGGTGGCTGAGGGCCAGCGTCTTAACTGTAACGTGGCCTTTCGTGATGCTTTAATGGGACTACTATTACTTGAGAACGTGGCGCAAGGAGCAGCTTCTTTTAAACTATGTCTTTGTATTTAGATACACCACTCAGAAAAAGTGATTCTCGGTACAAGGTTTTTTTGGGTTCTGTAACCCGGATTTCGTACAATACTTGCAGAAATATAATTTCCTATTCTAATTTATCAATTCGGCTGCAGCTTACGTTTAATACGATCCATTGAAGTTTATCAAACACTTCCAAGGTTCGTGTAGTAGGGGTATACATTGTGACTAACAGTTGATGATTGGGCCCAGTTCAGTCATTACTCTTGTTTTCAAAAATGATTAAATCTACAAACTGTAGGACGTCTCTAGATCCCATCATGTTATAGGTTACGGCCAAGTATGCACTTCTTAGTACTCTCTTGCGTACATATCGATTTATCGAGTTACTGATGATAAATCGCATGTTAAAGCAACGGTGTGTGTGTATCCATATCTCAATTTCTTTCTTTTTATATATCTAACTGTTTACAACCAGTTTATAGACCGTATTACATTTGCTGGAATTTTGATCACCCCGTGGGTATTGTCCATAACCTCGACAGTTTACATCCTTATTTAGTCTAAATGGTGGATAAAGTTCCCCCGGTTCCGCGTCCACTATCCTGGTATTCAAGCGTGCGTGACAGAACCCCGTATTGTTACTTTTAGTAATATGAACCAAAAACTTACTTACGAATAATTTATTATTAGACAACAAAGGCTTTTGTTACGAATCCGTAATCGCAGGGAGTTATTAGGCCGTAGGTGTCTAGTGTTCGAAGCCCCATTTTTGTTTGCACTCTGTATGGGGGGAGTGAGCGCTCAACATCTATGATAATGAGGACCCCCTGGTACTGCATCTCCGCCAGCAGACGACGGCACTTCCACGTCGTCAAGCGGCGTCCTATGGCGGTCAGCTACGATAATTAACGGCTTCAGGATCCCGCAGTACGAAGCAGCGGCGTCGGAGCTGTCACGTCTTCAATTCCCACGGTATGTAGCGCGCGGGCAGAGCACGTCTTCTGACCTATTCTCATAGGCCCTGCCGAGTCGGCGCGGCTTTGCAGTCAGGCTTACACACCCAAAGTTCTGTCGGCTGTGCGACATGCACAGTTGATGCTTCCCGCGCTGGCTGTGAAATGAAAGGCCCTCGTCTGCTACGGAGCGGCCGGGCCGAGGATCCTAATGGCGGCGCCACGCCTTCCTTAGGGCACCGCGGATGACCTGACAGAACGCTGCAGTTCAGTGCGAGACGGCACGGTTAAGATCGGTTGGGGCCTCGTTCAGCGGGCTGAATGCTCGCAGCTGTTTCGGGTCCAACTGTCGCGTAGCTACTCCACGCCTCATAAAACTTAGTTTGGCCCGGACGAACTAACCCACCTGCGGCACAGATCCGCGATGTCGCTACCTCAAGGTCATGTTCCCCGACGGCTAGCGAATGGGGGGCGATGTAACGGGGGGCTCCATGCGGGACGGGCCGCATTCTATGTGTAGGTCCCCCGATAGTGGGACGAGACACCCCCCTGTGCGCTGCGAGCGCGCCCAATCACACGGACGAGGTAGGCGAATGGCACGCCCCAGCGGTTCTGCTATCCTTCGGGCAGTATGGGACAACCCGACCCCTGAATTTGGTCATTAAATAGGTGCGTACGAGTCTCCCCGCGAAGTGCCGCCCTAAGTAAGGCCCAGGAAAGCAAAGGCCGCGTCGGGAGGCCACATACACCGGTTCCCCGGAGATAAGGATCTCTCTATCCCAGATATCCGCAGGTTGGTACGCTCTATAAGCGGCTTTCTTGCCACGATGTCAGTTCAACTTCGAAGCCTAACGGCATTGCGCTCCTCCGAGAGACCGGGGAGCGCGAGCGGGCGCCGGCGGGGTGGGCACGTCGGGCCCCGCGTAGGGCGCCGTCCCCCCGCCACGTTGCACTTGGCCCCCCGCTGGACGGGAGCCAAGGCACGGCCCCGGGCGCCCCGGGCTCCGTGAATGGCAGGGGGACCCACCACGGGCTCATTGCGTCAGGGGCGGGCGACGTCGTGAAGCTGCAGGGCAGCGGAGGAGCGGCCCTTCCGGCTTCCTGGGCGCGCTCGCGAGCGGAGACACCCCGCAGGACTCCCGGCCGGGCCGGGCCAGTTGGCGGCCAGTTGCGGGGCGTGCCGCGCCCGGGGGGCTGGACGCCAGCGCGGCCCGCCGCTCGCCGCACCCACGGTCGCTAGCCGCTCAGCAGGGGCCCCAGGTCACCCCTACCTGGCCGGAGGCCCGTACTCCCGGGGCGCGCCCGCGCGGGCGCTCATGCCCCCGGTGCGGGTGGCAATCGGAGGGCGGGGCGGTGCCCGTCCATAGGTCCATGACTCGCCCCGCGGCGGCCTCCTGGGCTCCCCACGCAGTCCGGGTCGGGGGTGCACTCGCCGAGGCAGGCCCCTGGAGCGGGGGCGGGAGGGGGAGGGGCGTGGGTCCGCCGCCCCAGGATCCGCCGAGAGACCCCTCGGCGGTTCCGGGCGCGCGGGCCGACGCCCCATCCACGAGGGGTAGCGGCATTGCGCCTGCGCCAACGAGGGCACGGCTCCTCGAGATCGCGGGTTCTGAGGCCAGACACGCGGCCCGACGGCAAGAGGGCTCGGCCGGCCGGACGGGGCCTTCCCGTCGGACCCGCGGCCCCGCGTGGGGGCGCCGCGGAGAGAACCGGAGCCCGGCGGCGGGGGGGGCCGCGCTCGGGCCACTGACAGAACCGCCGGCCGGGTGCCGGGCGATGCCGGCGGGCGCCGCGCCCGCCGGGGGCGCGGCGCCGCGCGGGTCTGAGTGGTTGGCCGTGGGGGGGGGCCGGGCCCAGCAGGTGCCT     
C       GTACTTGACTTCTATATAAAGAATATCAATTTTTTAACGAATATAATACTAGAAAAATAAATGATCATAAAGTTGAAATAATTAATACTAAAAATATAAGATAAGATTAAATATTTTGGATAAATTTAATAGCTATTTTCACTTTTAAAGTATTTTTATTTGAAGACTTGTATTTTCTATATATTATATTCATATTTCGTATAACGAAGCTATTAAATATTATTGTAACATGAGATAGTAAGAAATTTTTGTGAAGCTGCAAAATTGGTTTTACTATTATAATAAAAACATTATTTTAATAAAAACTCGATTATTCTAATAAGATTAATACAGCATCATTTTCAGATTCTATATCATTAGCTACTCAGAAATAATATAATTCAAAGCTTACTAAGTCTTCATTATGATAACGAAAACTTAATTTTAGGTAAAGAAAGTCTAGCGGGAGCTCTATAAATTGAAAATACTTTACGTCTCTACCAAGTCGGAATTTAGGGTTAAGTTACAATTAAATAATCATTAAATAAAATTAATAGCACTAACAATGAATTAGTAGTCTGGTTTAGCGAAAAATGGTATTCTTAAATGATACAAAGTTCATTAGCTTTTTTTTTAATTTATACATATACTCAATCATAATGTGTTGATTAAAATTTGATATTTTGATTCAAAGATTTAATTGCATTTTAAAATTATAAATATAGTAATAATATTAGGTTAGTAATACTCTAAAAACATTAAAAACTTTTAATTGCTCAAAATATAATAGTTCTTAAAAAATATATAAGAATTATGTTAATTTCTCTTTACTTTAAATTTTAATATTAGAGAGGATCAGCTATCTTTAATCTAAAACAGATATGAAAAATAAAAAAAAGGAGTAATATATTTTATGGAGGGTACAGAATTTGTTTAAAAATAAGGATAAATGGTTGTATAGATTATGAAAGAATATATAAGTGTAAAATTACACAAATATGAAGAAGATATGTTTTATATATCGGAATTCTTGATCCTTCTGATCTGCACTAAGCATGTGCTAGAGATGAAAAAGTACCAGAACCGTTTCTGAGTAGGTAGAATCTTGATTAGAAATGATGGCTGTGGGGCAGGATCTTAACTGTATCGAAGCCTTTCGTTATGCTTTAATAGGACTACTAATACTTGAGAATGTGGCGCCAGGAGCAGCTTCTTTTATACTATGCCTTTGTATTTAGATACACCACTCAGAAAAAGTGATTCTCCGTACAAGGTCTTATTGGGTTCTGTAATCCGGATTTCCTACAATAGTTGCAGAAGTATGGTTTCCTGTTCTCATTTATCAATTTGGCTGCAGCTTACGTTTAATACTATTCATTTAAGCTTAGCAACGACTTCCAAGGTTCGTTAGGTGGGGGAATACATTGTGACTCATAGTTGATTATTGCACCCCGTGCAGTTATTAGTCTTGTGTTGATAGATGATTAACTCTACAAACTGTAGGACGTTTCTAGTTCCCACAATGTTATAGGTTACGGCAGAGTATGGACTCCTTAGTACCCTGTTTCGAGCATATCGATTAATCAAATTACTGATTATAAGTCGCATGTTCAAGCAACGGTGTTTGTGTAGCCATATTTCAATTTTTTTCTTTTTATAAACCTATCTGTTTATAACCGGGTTACAGACCGTATTACGTTTGCTGGAATTTTGATTGACGCGGGGCAATTGTCTATAACCTAGTCAGTTAAAATCCTTATTTATTCTGGATGGTGGATAATGCTCCCCCGAACGCGCGTCCCCTATCCTGGTATTCAAGAGTGCGTGGCAGAACCCCGCACTGTTACTTTTAGTAGTATAATGCAAAAACTTACTTACAAATATTTTATTACTAGTAAGCAAAGACTTTAGTTACGCATAGGTTATAGCAGGACGTTATTAGGCCGTCGGCGTCTAGTGTTCGAGAACTCATTTTTGTTTGCACTCTATATGGGGGGAATGAGCGCTCAACAGCGATGATAGTGCGGGCCCCCTGGTACTGCATCTCCCCAAGCCGACGACGGCACTGCCACGTCGTCAAGCGGGGTCCTATGGCTCTCAGCTACGTTAATGAACCGCTTCAGGATGGCTCGGTACGAAGCAGCGGCGTCGTAGCTGTCCCGTCTTCAATTCACCCTGTATGTAGGGCGCGGGCAGATCACGTCTTCTGGAGTATTGTAATAGGCCCTGCCGCCTCGGCGCGGCTTCGCAGTCAGGCTTACACACCCAAAGTTCTGTCTGCTGTGCGACATTCACAGTCCATGCTGCGCGCGCAGGGCGTGAGATGAAAGGAGCTCTTCTGCTACGGAGCCGCCTTGCGGAGGATCCTAATGCCGGCGCAATGCCTGCCTTAGGGCGTCGCGGATGACTTGACAGGAGGCTAAAGTTCAGAGCGAGACGGCACGGTTAAGCTCGGTTGGGGCCTCGTGCAGCGGGCTGAATCGTCGCGACTGCTTGGTTTCCAAGTGTCGCGTAGCTGCTCCACGCCTCATAAAACATAGTTTGGCCCGGATGAACTAACCCAGCTGCGACACAGAGCCGGGCCGACGCTACCTCAACGTCCTGTTCCCTGATGGCTAGCGAAGTGGGGCCGATGTCACTGGGGGCGCCAAGCGGGGGGGGTCGCAATCTATGGGTAGGTCCCCCGCTCTTGGGACGGGGCACCGGCCTGAGCGCTGCACGCGCGCCCAATGACACGAATGAGGTTGGCGAATGGTACGCACTAGCACTTCTGCTATCCTTCGGGCGGCATGGGACAACCCGACCCCTGAGTTTGGTCATTAAATAGGTGCGTACGTGTCTCCATGCGAACTGCCGCCCTGCGTAAGGAGCAGGACAGCAAAGGGGGCGTCGGTATGTCACATACACCGGTTCACCAGAAATAAAGATCTCTCTATCCGCGAGATCGCCACGTTGGTCCGCTCAACACACGGCTACCTTCCCACGATGCCAGCTCAACTTCGCAGCCTAAACGCATTATGCCCCTCCGAGAGACCGGGGAGCGCGAGGGGGCCCCGGGAGGGTGCGCACGCCGGGCCCCTCGTAGGGCGCCGTCCCCCCGCCACGTTGGACTTCGCCGCCCGCTGGACGGGAGCCAGGGCCCGGCCCGGGGCGGCCCGGCCGCCGTGAGTCGCGAGCGAACCCACGACGGGCCCATTGCGCCAGGGGAGGGCAACGTCGTGAGCCTGCACGGCAGCGAACGAGCCCCCCTTCCGGCTTCCTGGGCGCCGTCGAGAACGCAGACACCGCGCAGGAGTCCCGGCAGAGCCGGGCCCGTTGGAGGGCAGTTCCGGGGCGTGCCGCGCCCGCGGGGCTGGCCGGCGCCGCGGCCCGCCGCTCGCCGTACCCACGGTCCCCCGCCGCTCAGCGGGGGTCGCACGTCACACCTACCTGGCCGGAGGCCCGTACTCCCGCGGCGCGCGCGCGCTAGCGGTCATGCCCCCCGTCCGGTAGGGAATCGGAGGCCGAGCCGGGGGCCGTCCATCGGTTCTTGACTCGCCGCGGGGGGACCTCCTGGGCTCCCCACGGGGTCCGGGGGGCGGCTGCACTCGCCGAGGCACGGAAGGCGAGCAGGGGGGGGAGGGGGAGGGCCGTGGGTCCGCCTCCGCAGCATGAGCAGGGAGACCCCTCGGCGGTTCCGTGCGCGCGGGCCGAGGCCCCATCCGCGAGGGGTACCGCCCTTGCGCCTGCGCCAACGAGGGCACCCCTCCTCGAGATCGCGGGGTCTGAGGCCAGACGCCCGGCCGGCCGGCAAGAGGGCTCGGCCCTCCGGACGGGGCCTCCCCGTGGGACCCGCGTCCCCCCGTGGGGGCCCCCCGAAGAGAACCGGAGCCCGGCCCCGGGGGGGCCCGCGCTCGGGCCCAGGACAGAACCGCCGGCCGGGTGCCGGGCGATGCGGGCGGGACTCGCGCCCGCGGGGCGCGCGGCGCCGAGCGGGGCTGAGTGGTGGCCCGTGGGGGGGGGCTGGGCCCAGCAGGTACGT     
B       TTACTTGTCTTCTATATAAAGTCTGTCATATTTTTAACGAATATAAAAATAGAAAATTAAATGATTATAAACATGAAATAATTATTAATAATAATATAAGATTAGTTTTATTAATATGGATAAATTTAATAACAATTATCTCACTAATTGTATTTATATTTGGAGATTAGTATTTTCTATATATTATAATCATATTTTGTTTAACGCACCTATTATATATTATTGTAACATGTGATAATAAGAAATATTAGTGAATCTGAAAAATTGTTTTTATTATGATATAGAACACTTTATTTTAAAAAAACATCGTTTATTTTAAAACGTTTAATATAGCATCCTTTTTAGATTTTATATCATTCTCTACTCATAACTAATATAATTCACAGATTATTAAGTCTTCATTACAATAACGAATACGTATTTTTATGTTTTGAAAGTCTGGCGGGGGAGCTATTAATTGAAACTACTTTACGTCTCTCTCTAGTCGGATATTAGAGTTTAGTTACTATTAAATAATAATTAAATGATAATAATAGCACTAATCATAAATTAGTAGTCTGATTTAGCGAAAAATGGAATTCTTTAATGATACAAAGTTCATTAGCAGTTTTTTATATATATACATATACTAAATGATAATTTGTTGATTAAAATTTGATAATTTGATTCAAAGAAATTATTGTATGTTAAATTTATATTTTTAGTAATAATATAAGGTTAGTTATAATCTAAAAACATTAAAACCTTTTTATGGCTCAGAAAAAAATAGTACATAAAAAACAATTAAGAGTTATGTTATTTTCTCTTTACTTTAAATTTTTCTATAAGAGAGTATCAGTTATTTTAAATCTAAAACAGATATTAAAAAGAAAAAAAAGGAAAATTCTATTTTATGGAGGGAACAGATTTTGTTTAATAATAAGGTTATATTGTTTTTTTGATTTTGAAAGAATAATTAAGTAAAAAATAATACAAATAAAAAGAAGATATGCTTAATACATCGTATTTCTTGGTTCTATAGATCTGCACCAAGCATGTCCTTTAGATGAACAAGTACCAGACCCGATTCGGAGTAGTTAGAACCTTGATTATAAATGCTGGCTGTGGGTCAGCGTCTTATCTGTAACGAAACCTCTCGTAATGCGTTATTGGGACTACTAATACTTGTACACGTGGCGATAGGAGCAGCTTCTTTTAAACTATGTCTTTGCATTTAGATACACCACTCAGAAAAAGTGACTCTCCGTACTAGGTTTTCTTGGGTTCTGTAACCCGGATATCCTACAATACTTGCAGAAATATGATTTCCTGTTCTCATTTATCAATTTGTTTGCAGCTTACGTTTAATATTATTCATTTTAGCCTATCAACGACTTCCAAGGTTCGTATTGTAGGGGCATACATTGTGACTCACGGTTGATTATAGCGCCCAGTTTAGTCATTACTCTGGATTTAACAGATGACTACTTCTACAAACTGCAGGACGTCTCTAGTTCCTATCATGTTATAGGTTACGCCCCAGTATGTACATCTGAGTACCCTCTTGCGACCATATAGATGAATCAATTTACTGAGAATAAGTCGCATATTCAAGCAACGGTGTTAGTGAACCCACATTTCAATTTTTTTCTTTTCATAAACTTACCTGTTTACAACCAATTAACAGACCGTATTCCGTTTGCTGGAGTTTTGACCTACCTGAGGGCATTGTCCGTAACCTAGGCAGTTTAAATCCTAATTTAGTCTATATGGTGTATAATGCTCCCCAGTATCCGCGTCCACTATCCTGATATTCAAACGTGCTTGGCAGATCCCCGAACTGTTACTTTTAGTAGTATAATGCAAAAACTTACTTAGGAATATTTTATTATTATACAACAAAGACTTTAGTTACGCATAGTTAATAGCAGGACGATTTTAGGCCCTCGGGGTCTACTGTTCGAAGACTCATTTTTGTTTGCACTCTATATGGGGGGAATGAGTGCTCAACATCGATGATAGTGCTGATCCCCTGGTACTGCACCTCCCCAAGCAGACGACGACAAGTCCACGTGGTCAAGCGGGGTCCTATGGCGATCAGCTACGTTAATGAACCGGTTCAGGATCTTTCGGGACGAAGCAACGGCGCCGTAGCTGCCACGTGTGCAATTTCCCCAGTATGTCGGGGGCGGGCAGAGCACGTCTTCTGAACTATTCTCATAGGCCCAGCCGCCTCCGCGCGGCTTGGCAGACAGGCTTACACACCCAAAGTTCTCTCTGCTGTGCCACATTCACAGTCCATGCTCCACGCGCTGGCGGTGAGCTGAAAGGCGCTCGTCTGCTACGGAGCCGCCGTGCCAAGTATCCTAATGCCGGCGCTACGCCTTGCTTAGGGCCCCGCGGATAGCATGACAGGGAGCTAAACTTTAGTGCGAGACGGCACGGCTAAGTTCGGCTGGGGCCTCGTCCAGCGGGCTGCATCCTCGCGGCTGCTTCGTTTGCAACTGTCGCGTAGCTGCTCCACGCCCCCTAAAACCGAGTTTGGCCCGGACGAACTAACCCACCTGCGGCACAGAGCCGCGCTGACGCTACCCAAAGGTCTTGGGCCCCGAAGGCGGGCGAATGGGGGCAGATGTCACTGGGGGCTCCAGGCGTGAAGGGCCGCATTCTATGTGTAGGTCCCCCGATCGTGGGACGCGACACCCGCCTGAGCGCTGCGAGTGCGCCCAATGACACGGAGGAGGTGGGCGAATGGCACGCCCTCGCGCTTCTGCTATCCTTCGGGCAGTATGGGACAACCCGCCCCCTGATTTTGGTCATTATATAGGTCCGTAACGGTCTCCCCGCGAAGTGCAGGCCTGAGGAATGCGCAGGAAGGCAAAGGAGGCGTCGGGACGCCACATACACCGGTCCCCCGGAAATAAAGATCTCTCTATCCTAGATCTCGGCACGTTGGTACGCTCAACAGACGGCTTCCTTGCCACGATGCCAGGTCAAATTCGAAGCTTAACCGGATTAGGCGCCCCCGAGAGACCGCGGAGGGCGACGGGGCGCCCGCACGGTGGGCACGCCGGGGCCCGCCTAGGGCGCCGTCCCCCCGCCACGTTGCACTTGGCCCACCGCTAGACGGGAGCCAGGGCCCGGCCCGGGGGGCCCCCGGCTGCGTGAATCGCATGCGTACCCACGACGGGCGCATTGCGTCAGGGGCGGGCTACGTACTTAGGCTGCAGGCCAGCGCACGAGGGGCCCTTCCGTCCTCCTGGGGGCCCTCGAGAGCGCAGACACAGCGCAGGACTCCCCGCCGAGTCGGCCCAGTTCGGGGGGAGTTCCTCGCCGTGCCGCCCCCTGGGGGCTGGGGGCCGACGCGGCCCGCCGATCTCCGGACCCACGGTGGCTCGCCGCTCAGGAGTGGTCGGACGTCACACCTACCTGGCCGGAGGCCGGTACTCGCGCGGCGCACGCGGGCGGGCGGTCATCCCCCCGGTGCGGGAGGCAGTCGGAGGCCGCGGCGGTGCCCGTCCATCGGGTCTGGACTCGCCGCGAGGCGGCCTCGTGGGCTCCCCACGCGTTCGGGGTGCCGGCTGGAGTCGCCGAGGCACGGCCGGGGAGGAGGGGCGGGAGGGCCGGGGCCATGGGTCCCCCGCCCCAGGATCCGCAAGGAGATCCCTCGGCCTTTCCGGGCGCGCGGGCCGAGGCCCCATCCACGAGGGGGACCGGCCTTGCGCCTGCGCCAACGAGGGCACTGCTCCTCGAGACCGGTTGTTCTGAGGCCAGACGCCCGGCCGGCCGGCCAGAGGGCTCGGCCCACCGGACGGGGCCTCCCCGTGGGACCCGCGACCCCCTGTGGGGGCGCCCCGAAGAGAACCGGAGCCCGGCGGCGCGGGGGCCCGCGCTCGGGCACCTGACAGAACCGCCGGCCCGCTGCGGGGCGATGCGGGCGGGCGTCGCGCCCGCCGGGGGCGCGGCGCCGTGCGGGGCTGAGTTGTCGCCCGTGGGGGGGGGCTGGGGCCAGCAGGTGCCG     
A       TAACTTGTCTACTATATAAAGTATTTCATTTTTTTAACGAATATTATAATAGAAAAGTAAATGATGATAAAGTTGAAATAATTACTACTAATAATATAAGATTAGTTTTATTATTTTGGATAAATTTAATATCTATTTTCACACTGAATGTATTTTTATTTGGAGATTGGTATTTTCTATATATTATATTAATATTTTGGTTAACGCACCTATTATATATTGTTGTAGCATGTGATAGTAGGAAATTTTATTGAATCTGCAAAATTGGTCTTATTATTTTATCTAAAACATTATTTTAAAAAAAAATCGATAATAGTAAAATGTTTAATATAGCATCCTTTTTAGATTTTATTTCATTTTCTACTCAAAACTAATATAATTCATAGCTTATGAAGTCTTCATTACAATAACGACAACGTAATATTAGGTATAGAAAGTCTTGCGGGAGCGCTATTAATCGGAAATAATTTACGTCTCTTTCTAGTCGGTATTTAGGATTTAGTTACAATTAAATGATCAGTAAATGACATTGATAGTACTAAGCATGAATTAGTAGTCTGATTTAGCGAATAATGGCATTCTTGAATAATATAAAGTTCATTAGCATTTTTTTAAATATATACATATACTCAATGATCATTTGTTGACAAAAATTTGATGATTTGATTCAACGATGTAATTGTATTTTAAATTTATTTTTATAGTTATAATATAAGGATAGTTATAATCTAAAAACATTAAAAACTATTAATTGCTTAAAATATAATAGTTCATAAAAAATATCTAAAAGTTATGCTATTATCTCTTTACTTTAAATTTTGTTATTAGAGAGTATCAGTTATGTTTAATCTAAAATAGATATCAAAAAAAAAAAAAAGGATGTTTATATTTTATGGAGGGAACAGAATTTGTTTAAAAAAAAGTTTAAATAGTTGTTTGGATTATGAAAGAATATTAAAGTGTAAAATAAAACAAATATAAAGAAGATATGCTTTTTATATCGTATATCTTGGTTCTTTTGATATGCACTAAGCATGTTCTAAAGATGAAAAAATACCAGACCCGTTTCTGAGTAGTTAGAATCTTGATTATAAATGATGGCTGTGGGTCAGACACTTAACTGTAACGGAGCCTTTCGCTATGCTTTATTGGGACTACTAATACTAGAGAAGGTGGCGCGAGTAGCAGCTTCTTTTAAACAATGGCTTTGTATTTAGATACACCAGTCAGCAAAAGTGATTCTCCGTACACGGTTTTGTTGGGTTCTCTAACCCCAATTTCCTACAATACTTGCAGAATTATGATTTCCTGTTCTCATTTAACAATTAGGCTGCAGCTTACATTTAATACTATACATTTAAGCTTAGCAACGACTTCCAAGGTTCGTATTGTAGGGGCACACATTGTGACTCATAGTTGATTATCGGACCCAGTTCAGTTATAAGTCTGGTTTTTAAAGATGACTAACTCTACAAACTGTAGGACGTCTCTAATACCGATAATGTTATAGGTGACGGCCAAGTCTGTACTTCTTAGTACCCTCTTTCGTGCATATCGATTGATCAATTTACTGAACATAAGTCGCATGTTCAAGCAACGGTTTCTGTGTAGCCATATTTCAATTTTTTTCTTTTCATAAATCTACCTGTTGACAATCAGTTTAGAGACCGTATTACGTTTGCTGGAATTTTGATCGTCCAGTGGTCATTGTCTATAACCTAGCCAGTTTAGTTCCTTATTTAGTCTAAATGGCGTATACTCCTCCCCAGGATCCGCTTCCACTATGCTGGTATTCAAACGTGCATGGCGGACCCCGGTACTGTTACTTTTAGTAGTATTAAGCAAAAACTTACTTACGAATAATTTATTATTAGAGAACAAAGGCTTTCGGTACGGATAGGTTATGGCAGGACGTTTCTAGGCCGTCGGTGTCTAGTTTTCGAAGACACATTTTTGTTTGCCCTCTCTATGGGGGGAATGAGCGCTCAACATCGATGAGAGTGCGGTCCCCCTGGTAGAGCATGTCCGCCGGCAGCCGAGGGCACTTCTACGTTGTCAAGCGGGGTCCTATGGCGCTCAGCTACGTTAATGAACCCGTTCAGGATATCTCGAGACGAAGCAGCGGCGTCGTAGCTGTCACGTCTTCAATTGACCACGTATGTAGAGCGCGGGCAGATCACGTCTTCGGAACTATTCTCATAGGCCCTGCCCCCTCGGCGCGGCTTTGCAGGCAGGCTTACACACCCAAAGTTCTGTCTGCTGTGCCGCATTCACAGTCCATGCTCAACGCGCTGGCTGTGAGATGAAAGGTGCTCGTCTGCTACGGAGCCGCCGTGCGGAGGATCTTTATGCCGGCGCTACGCGATCCTTACGGCCCGGCGGATGACCTCACAGGACGCTGAAGTTGAATGTGAGACGGCACGGTTAGGTTCGGTTGGGGCCTCGTTGAGCGGGCTGCGTCCTCGGGGCTTCTTCGTTTTCAACTGTCGCGTAGCTGCTCCACGCCTCATAGGACATAGTTTGGCCCGGACGAACTAACCGACCTGCGGCACAGTGCCGCGCTGACGTTGCCTCAAGGTCTTGTGCCCCGATGGCTAGCGAATGGGGGTCGATGTCACTGGGGGCCCCATGCGGGAGGGGCCGCAACCTATGTCTAGGTCCCCCGGTCGTGGGACGAGACACCCGCCTGAGCGCTGCGAGCGCGCCCAATGACACGGAGGAGGTAGGCGAATGGCACGCCCGAGCGCTTCTGCTATCCCTCGGGCAGTACGGGACAACCCGACCCCTGATTTTGGTCATTAAGTACGTGCGTAGGTGTCTCCCCGCGAATTGCGGCCCTGATTAAGGTGCCGGATAGCAAAGGCGGCGTCGGCAGGTCACATACACCGGTCCCCCAGAAATAACGATCTCTCTATCCCGGATATCGGCACGTTGGTACGCTCAGCACACGGCTTCCTTGCCACGATGCCAGCTCAACTTCGAAGCCTAACCGCATTATGCGCCTCGGAGAGACCGGGGCGCGCGAGCGGGCGCCGGCGGGGTGGGCACCCCGGGCCCCCCCTAGGGGGCCGTGCCCGCGCCACGTTGCACATGGCCGCCCGCTGGACGGGAGCCACGGCCCGGCGCCGCGCGGCCCGGGCGCCGTGAATCGCAGGCGAACCCACCACGGGCACATGGCGGCGGGGGCGGGCGACGTCGTGAGGCTGCAGCCCAGCGCGCGAAGACCCCTTCCGCCTTCCTGGGAGCCCTCGAGAGCGCAGACACCGCGCAGGACTCCCGGCACAGCCGGGCCAGTTGGAGGGCAGTTGCGGGCAGTGCCGCGCCCGGGGGGCTCGCCGACGGCGCGGCCCGCCGCTCGCCGGACCCACGGTCGCTCGCCCCTCAGCGGTGGGCGAGCGCCACACCTACCCGGCCGGAGGCCCGTACTCGCGGGGCGCGCGCGGGCGCGCGGTCATGTCCCCGCTGCGGGAGGGAATCGGAGGCCGCGCCTGCGCCCGTCCATCGGTTCTTGGCTCGCCCCGCGGCGGCCTCCTGGGCTCCCTACGCCGTCCGGGCGCCGGCTGCACTCGCCGAGGCAGGGCGGTCGAGCAGGGGCGGGAGGGGCAGGGCCGTGGGTCCGCCGCCCCAGGATCCGCAAGGAGACCCCTCGGCGATGCCGGGCGCGCAGGCCTAGGCCCCATCCACGAGGGGCACCGGCCTTGCGCCTGCGCCAACGAGGGCCCTGCTCCTCGAGATCGCGTGTTCTGAGCCCAGACACCCGGCCGCTCGGCAAGAGTCCTCGGCCGACCGGACGGGGCCTCCCCGTGGGACCCGCGGCCCCCCGTGGGGGCGCGCCGAAGAGAACCGGAGCCCGGCTCCGGGGGGGGCCGCGCTCGGGCCACTGACAGAACCGCCCGCCGGGTGCCGGGCGTTGCGGGCGGGCGTCGCGCGCGCCGGGGGCGCGGCGCCCCGCCGGGCTGAGTAGTGGCCGGTGGGGGGGGGCTGGGGCCAGCAGGTGCCT     
