# Supplementary material for: A simple method for data partitioning based on relative evolutionary rates
Source: PeerJ. 2018 Aug 28;6:e5498. doi: 10.7717/peerj.5498 (PMC6118207; doi:10.7717/peerj.5498)
Supplement: Data S1 — The datasets are provided in the PHYLIP format. [file peerj-06-5498-s002.zip › DataS2/AS6-1.phy]

17  4000
out     TAAATTTATCGTGGTATAGGAATATTCTAATAATCAGATTTTAATATATATTTAAAGGTGAAGATGTTATACATATAATTTCTTACGATTCAAATTTAATATTTTTCACAATTTTTATTATTTTAAATAATATGTATTGTGAAATATTATCTAATTTTTATGTATCGTTAGACGCCTAAATTTATTTAATGAATTAAAGATATATAATATTTGAATATTCCATTTATCATATTACCTTTAACTTATATAAATTATTATGTAATTTATTAAGCTTAATATTAAAGACAAAGTATTTGTTAAATTTTTTTATTGAATTTTTTATCATTATAGGTCTGTCTATATGTAAAATTACTTACAGAATAAAAAAGTCTCTTTTTTCTTTGATATATTCCTTTTAATATTAAAGACATAAGATTACAATCATATAGGTAAAAGAATTAATACATGATTTAGTTATAAATAAATATTCATAAGTATTCAAATTTCTATATGATGAATATTGTTACTATTCATGGGTCTATAAATTTTAGTTCGATTATTCTTCCTCTAATCTTTATGTTTTGATAATTTATTACTACATTATATGCATAATTTTATGAACGAAAAAACACAAACAATATTTAAAATGTTTATATTATTTATACAACAAATTTTGTAGAAGGTCTAGCTAGTTACAAGAATAAGATATTATGTTTTAATTTTTTTACATGAGTCAAAAGAGTGTGTATACATAATCCATCATCACTCTTACATTATTTTTGAAACTTCCTGACTCATCAAACATTAGAGTAATAAATTAAATTAACTCATATATTAAATTTAAAATGTCGGATAGATGTAATAATTTAAATTTGCATGTAAGCTATTTTAGTTCAATAATTCAGATCATATCTATTTTACTAGCAGTGAATTTGCATTACCACAATGATTTTAATTATTTTCTAGTTAAAAACATGGGAGAATAAAAATTTAAATGTTGTAATCTTTATTAATTTTAATACAGAAGTTCGGGCGGTATTCTAATCGAGTGAGGAACTAGCCTAATACGTTGAATGGGCATTCTGTACCGCAAGCGCGCGATTGCAACCCTGTTACATTTGGGAATGACCACCATCCGTTCTGTTTCAACATTAGATTCAGGAACAAATGATGCTGTGATTATTATACCTATCAGCAGGATTCATGAGCAAAACTCGGCCAGATACGGTGCGAGACGATGCCACTCAATTAAGTTCTGAACATTTGCCATGTATGCGCGTGCCTAACAGATTATGGTGAGGAGTGCTCAAAGGTAAATGAAGTATGTGTTTCATCTCTAACTCCATCCCCTTCTAGTAAGTTGCTGTAAACTAAATCCGGAACATACAGTAGTAGTTATTGACAATGACACCATTAAGACTATCGGAAGTTGAGAGACCTGACACGGTCTCGGTTCCCTCCAGTCTTAGCCAACCGCTCCATAGCTTGCGAAAAGAAGATTTAACAATGGGGAAATACTTCTTCTAAAAGACATTCGCAAACGACATTATGCTGGAAGATTATATACATCCCTAACGGAAAGCGGACTAAGTATAAAGCAGAGTTGCGAATTTACGTGACAAAGAGTATTTCTCGACAGCGTTCTGAAGCCCCAAAAACTCCAACTCGGAAATAGCCCGATAGCACCGATTCCAGTCCCGTTTCAATGATTTCATATTACTCATTCCTGCTTATGAGCGAAACACTTCTTCGCACTTGCTTAAGAAGCTATCAGGTTTTAACCACAAAGAAAAATGTTTAGATAATTCTCTATATCATGCGCTAACCATACCCAAAGTAGGCTCTAACTACCCGTCGGCCAGGCAGCTTTTTGATGCTTTACTGTTACCCGTCAGAATAGCACTTTGATAAATAGTGGATTAGCGGTTGACAGTGTGGGTACGCTCAACAGTCTGGCGTTTATCGCGCCTATCAAGCGAGAATGGTTCTTAGTGTTAAGTTTACTAGTGGGAATGGGTGAGGGCTGTTTTAGCGGTACCCGGCCGCTAACTAGCTTCCACAAGCGTTAGTACGTCGCATATGCATGGGCATTTCCGCGGGTTTTATCCGGTCGCCGGGTTCCGGCGAGCCATGTCGTTGTCCCCCACCCACAGGAGTCGCCGTATAGACTGGTACCCGGGACTGGTGTCCCCACCGTAGAGGAGATACGGTCCCGCTATGCCACCTAGCACATTTTTATGGTCCATCCGTCGACGAGCTTGGAAGGAACACCGTGCGCAAGGGTGTCAGCAGTGTATAGAATCTCCCGAACGAAGCTAGGCGGCACTAGACCGCAAGTGACCACGGGCAGCTGTAAACGATGAAGCTCGAGACTGTGGCGCAGGCCCCTCACCCCGTGGTATCACGGCGAAAAGGTCTAGTCTACGTCTTCTGGGGCATATAATCGGCGGACCCGTTCTGGTACTTCGGCCAGTAGCTAAAGAATCTTTGGAGCCGTAGACGCGCAGACCGGTGCGGCGTTCGCCTTTGAGAGCCCCGCTCACACTTGCTGTCGCGGGCTACCGTCCAGGGCGGCCCCACTCTACTTTGTGGTTCGCACCGGTAGCGCCCTGAGTGCTTCAGCACACTATTAAGCCGAGCCGGGTGCCCACGCTCTCCTTTTGGCTGCGTAGTCCGGACACCTATCGGTCCGTTTTCGACAGGCTACCGGGCCGGGATAAGTCGATCGCTGTAGTGAGATCCAATGCGTACGGCGCCCAGTCTACACTGGAGACTCCAGCCCTGATGGAGCAAGGACTCTACCCTAGCGCTCAGTTTGTCGTGCGCACGAGCGCTGAGTGATGCGGCTGAATGATTTCCGTGATCGATTTCGCCGCCCCGTGTACGCGCGTTATAGCCCGCATCCGGCCCCGTTTATTTGGTATCCTCGCTCGACCTGTCGCGGTCTGATGGTAATAGGTAGCAGTGCTTCAGTCCCGCCGTGGGGCAGATCTGTGTGGCTTCCATCCAGGCTCGATAGCGGCCGGCCCCCCCGGGCCGCCCCCGCGCGTGCTCCGGCCCTCGATCCAGTGGTCGCGGGCCCGTGCCGCTAGCCCCCGCGGGGCGCGCCGAGTCGCTCGGGCGCAGGTGTGGGCCTGCACTGTGGGGACGGGCCGGACCGCCCGCCGCCGAAGAGCCGCGCCGTAGGCCCCGCAACTGCCGGCTCCAACTGGGCTGGACGCCCGTCAGGTTCCTCGGCCCCGTCCACAACGTCCGGGGGCGCGGAGTGTGGGGACCTGCCGCCGTGGGGCACCTTTCGCTTAGCCGGAGCCCGCGGGCGAGGGCACGCCTGCCGGCCCAGCCAGCCGGCGCACCCGCTTGCGGCCGCCTCCCGTGCGCGGTGCCGTCGCTCCGAGGCCCCCCGCACGGGGCACCGACCCGCGGTCCGCCGCGCGCGCTCAGGCACCGGCGCCCGCCAGCCGCAGAGGGTCCGGGCCCGGGCGCGCACGGGCCGCCCCGCGAGAACGGTAGGAAAATCCCCGCCCTGGGGCGCCCGCCGGTGGGTTGCCGTAACCCGGGCGGGGGGAGGCGGGCTACGGCCGCCTGCGGGGCGGGCGGGCGGCTGCGCCACCCCAATGTCCGGGCCGCGCGAGGGCTGGGGCGTGGGTCCGCCCCACCCGGCCCCCGGAGGCGAGCAGGCGGACGGGCCGCGGAGGGGCTAGCCCTCGGCCTTCGGACTAGCCCCGAGCCTGGGCGGGCGCGCCTGGGGGCCCCGCTGTGTCGTGCCGCCGGGGTCCGGACCGATAAAGCACCTGATCTCGCAGCCCAAAGCCTGGCTCGGAGACCGCCGCGCCTGCCGTCGGACGTCAGCCGGGCGCCGCCCCCTTGCGACCCTACCCAGACGGGGTCGGGGACCCCGAGGGGTCAGCGCTCCCCCCCGAGAGGCCTCCGGGCTGGCCCCCATGCGACGCACTGTGACGCTCGTCCTACCGGCCGCCGGGGTAGCACCGGGCTAGCCGAGCCGGCGCGGCGTCGCCCGCTT     
P       TAAATTTATCGTGGTATAGGAATATTCTATTTATCAGATTTTAATATAAATTTAAAGGTGAAGATGTTATACTAATAATTTTTGACGATTCAATTTTTATATTTTACACAATTCTTATTATTTTAAATAATATGTATTTTGAAATATTATCTAATTTTTATGTATCGTTATACGCTTAAATTTATTTAATGAATTAAAGATATGTAATATTTGTATAGCCCTTTTATCATATTAATTTTAACTTATATAATTTGTTATGTAATTTATGAAGCTTATTAAAAAAGAAAAAGTATTTGTTAAATTTTTTTATAGAATTTTTTATCATTATAGGTCTGTTTATATGTAAAATTACTTACAGAATAAAAAAGTCTCTTTTTTCTTTGATATATTTCTTTTAATATTAAAGACATAAGATTACAATCATATAGGTAAAAGAATTAAAACATGATCTAGATATAAATAAATATTCATAAGTATTCAATTTTCTATGTGATGAAGATTGTTACTATTCATAGGTCTATAAAATTTAGTTCGATTAATCTTCCTCTAATCTTTATTTTTTGATAATTTATTAATACATTATATGCTTAATTTTATGAACGAAAAAACACAATCAATATTTAAAATGTTTATATTATTTACATAACAAATTTTGTAGATGGTCTAGCTAGTTACAAGAATAAAATATTATATCTTAATTTTTTTACAAGAGTCAAAAGAATGTGTATACATAATCCATCATCACTCTTACATTAATATTGAAACTTCCTGACTCATCAAACATTAGAGTAATAAATTAGATTAACTCATTTATTAAATTTAAAATGTCGGATAGATGTAATAATTTAAAATTGTATGTAAGCTAGTTTAGTTCAATAATTCTGTTCAAATCTATTTTACTAGCAGTGAATTTGCATTACCACTATGATTTTAATTATTTTCTAATTAAAAACATGGGAGAATAAAAATTTAATTGATGTAATCTTTATTAAACGTAATACAGTGGTTCGGGGGGTATTCTTATTGAGTGAGGCACTAGCCTAATTCCTTGAATGGGCATACTGTGCAGCAAGCGCGCGATTGCAACCCTGTAACAGTTGGTAATGACAACCCTCCGTTCTGTCTCAACATATGATTGAGGAACAAATGATTCTGTGATTATTATTCCTATCAGAAGGATTCGTGAGCAAAAGTCGGCCAGATACGTTGCGAGACGATGCCGCTCAATTAAGGTCTGATCATTTGCCATGTAGGCACGTGCCTAACCGATTATGGTGAGGAGTGCTCGCAGGTAAAGGAAGCATGTGTAACATCACTAACTCCAACCCCTTCTAATAAGTTGCTGTAAACTAAATCCGGAAAATACAGTAGTAGTAATTGACAATGACACCGTAAAGACTACCGGAAGTTGAGATACCTGACACCGTCTCGGTCCCCTCCTGTCTTAGCCAACGGCTCCTAAGCATGCGAAAAAAAGATTTAGCAATGGGGAAATACTTCTTATAAAAGACATCCGCAAACGACCTTATGCTGGAAGATTATATACATCCGTATCCGTAAGCGGACTAAGTATAAAGCAGGGTTGAGATTTTACGTGGCAAAGAGTATGTCTCGACAGCGTTCTGAAGCCACAAATAATCCTTCTCGGAAAAAGTATGATATCACCAATTCCAGACCCGTTTCAATGATTTCATATCACTCATTCCTACTTATGAGCGCAACACTTCTTCGCTTTTGCTTAAGAAGCCATCAGGTGTTAACCACAAAGTATAATGTTCAGATAATTCTCTAACTCATGTTCTAATCATACCCAAAGTAGGCACTAACTACCCGTCTGCAAGACAGTTTTTTGATGGTTTACTGTTACCCGTCAGAATAGCATTCTGATATATAGTACATGAGCGGTTGTCAGTGTGGTTACACTCAGCAGTCTGGCGTTTATAGCGCCTATCAAGCGAGAATCGTTCTAAGTGTTAAGTTTACTAGTGGGAATGGGTGAGGGCTGTTCTAGCGGCACCCGGCCGCGTACGAGCGTCCACAAGCGTTAGGACGTCGGATAGGCTTGGGCATTTCCGCGGGGTTAATACGGTTGGCGGCTTCCGGCCAGCCATGTTCTTGTGCCCCACCCACAGGATTCGCCGTATAGACTGGTACCCGGGACTGGTGTCCCCACCGTAGAGGAGATACAGTCCCGCTATGACACCTAGCACATTTTTCTGATCCATCCGTCGACGGGCGGGGAAGGAACACCGTGCGCAACGATGTTCGAAGTGAATAGAGTCTCCCGAAGCGAGCTAGGCGGCACTAGACCGCAAGCGATCACGGTCAGCAGTAAACGATGAACCTCGAGCCTGTGGTGCAGGCACCTCACACCGTGAAATCACTGCGAAAAGGTCTGCTCTGACTCGTCTGGGGCATATAATCGCCGGACACGTTCTGGTACTTGGGCCAGTAGCTAAAGAATCATTGGAGCCGCAGTCGCGCGAAGTGCTATGGCGTTCGCGTTTGAGAGCCCCACTCACACTTGCTGTCGCGGGCGACCGTCCAGGGCGCCTCCACTTTGGTTTGTCGTTCGCACGGGTAGCGCCCTGAGTGCTTCAGCACACTCTTAATCCGAGCTGGGTGCCCTCGCTCTCCTTTAGGCAGTGTAGACCGGACACCGATCTGTCCGTTTTCGACAGGCAACGGGGCGGAGATAAGTCCATCGCTGTATTCAGACCCAATGCTTACGGCGCCCAGTCTACACTGGGGACTCCAACGCTGATGGAGCAAGGACTCTAACCAAGCGCTCACTTTGTCGATCGCGCGAGCGAGGAGGGATGCGGCTGAATGATTTCCGTGATCTATATCGCCGCCCCGTGTACGCACGTTATAGGCCACATCCGGCCCCGTTTATTTGGTATCCGCGCTCGAACTGTCGCCGTCTGATGGTAATAGGTAGCAGTGCTTCTGCCCCGCCGTGGGGCAGATCTCTTTAGCTTCCATCCAGGCTCGATGGCGGCCGCCCCCCCCGGGCCGCCCCCGCGCGTGCTCCGGCCCTCGATCCAGTGGTCCCGGGCCCGTGCCGCTCGCCACCGCGGGGCGCGCCCACTCGCTCCGGCGGACGTGTGGGCCTGCACTGTGGGGACGGGCCGGACCGGTCGCCGCCCAACAGCCGCGCCGGAGGAGCCGCAACTGCCGGCACCAACTCGGCTGGCCGCCCGTCAGGTTCCTCGGCCCCGTCCACCACGTCCGGGGGCGCGGCGTGTGGAGACCTGGCGCCGTGAGGCAGCTTTCGCTTAGCTGGAGCCCGCGGGCGCGGGCACGCCTTCCGGCCCAGCGCGCCGTCGCACACCCTGGCGGCCGCCTCCCGTGCGCGCTGCCATCGCTCCTCGCCCCCCCGCAGGGGGCACAGCCCCCCGCTCCGCCGCGCCCGCTCAGGGACCCGCGCCCGCGAGCCGCAGAGGGGCCGCGCCCGGGCGCGGCCGGGCAGCCCGCCGAGAACGGGAGGAAGATCCTCGCCCTGGGGCGCAGGCCGGTTGGTGGCCGTAGCCCGGGCGGGGGGAGGCGGGCTAGGGCCGCCTGCGGGGCCGGCGGGCGGCTGCGCCACCCCAATGGCCGGGCCGCGCGAGCGCTGCGGCGGGGGGAGGGCCCACGCGGCCCCCGGAGGCCAGCACGCGCACGGGCCGCGGAGGGGCGAGCCCTCGGCCTTCGTACTAGCCCCGAGCCTGGGCGTGCGGGGCTCGGGGCGCGGCTGTGCCGTGCCCCCGGGGGCCGGACGGATAAGGCACCGTATCTCGCAGCCCAAGGTCTGGTTCGCCGGCCGCCGCGCCTCCCGTCGGAGGGCCGCCGGGCGACGCCCCCTGGCGACCCTAACGACGCGGGGTCGGGGACTCGACGGGGTCAGCGCGCCCGGCCGAGAGGGCTCCGGGCTGGCCCGCATGCGACGCAGCGTGACGCTCACTCTGGCGGCCGCCGGGGTGGCAGGGGGCTAGCCGAGCCAGCGCGGCGCCGCCCGCTT     
O       TAAATTTATCGTGGTATAGGAATATTCTAATTATCAGATTTTAATATAAATTTAAAGGTGAAGATGTTATACACATAAATTATAACGATTCAATTTTAATATTTTACACAATTCTTATTATTTTAAATAATATGTATTATGAAATATTATCTAATTTTTATGTATCGTTAGACGCCTGAATTTATTTAATGAATTAAAGATATTTAATATTTGTATATCCCTTTTATCATATTATGTTTAACTTATATAATTTGTTATGTAATTTATAATGCTTAATATATAAGACAAAGTATTTGTTATATTTTTTTATAGAATTTTTTATCATTTTAGGTCAGTCTATATGTAAAATTACTTACAGAACAAATAAGTCTCTTTTTTCTTTGATATATTGCTTTTAATATTAAAGACATAAGATTACAATCATATAGGTAAAAGAATTAATAAATGATATAGTTATAAATAAATATTCATAAGTATTCAATTTTCTATGTGATGAAGATTGTTACTATTCATGGGTCTATAAAATTTAGTTCGATTATTCTTCCTCTAATCTTTATTTTTTGATAATTTATTAATACATTATATGCTTAATTTTATGAACGAAAAAACACAAGCAATATTTAAAATGTTTATATTATTTACAAAACAAATTATGTAGAAGGTCTAGCTAGTTATAAGAATAAGATATTATTTATTAATTTTTTTACAAGAGTCAAAAGATTGTGTATACATAATCCATCATCACTCTTACATTATTCTTGAAACTTCCTGACTCATCAAACATTAGAGTAATAAATTATATTAACTCATTTATTAAATTTAAAATGTCGGATAGATGTAATAATTTAAATTTGGATGTAAGCTACTTTAGTTCAATAATTAAGTTCATATCCATTTTACTAGCAGTGAATTTGCATTACCACAATGATTTTAATTATTATCTAGTTAAAAACATGGGAGAATAAAAATTTAATTGTTGTAATCTTTATAAAACGTAATACAGATGTTCGGGAGGTAATCTAATGGAGTGAGGTAATAGCCTATTTCGTTGATTGGGCATTCTGTACCGCAAGCGCGCGATTGCAACCCTGTAACACTTGGTAATGACAACCATCCGTTTTGTCTCGACATTTGATTGAGGAACAAATGATTTTGTGATTATTATTCCTATCAGCATGGTTCGTGAGCAAAACTCGGCCAGATAGGTTGCCAGACGATGCCGCTCAATTAAGGTCTGAACATTTGCCATGTATGCACGTGCGTAACTGATTATGGTGAGGAGTGCTCTAAGGTAAATGAAGAATGTGTAGCATCCCTAACTCCATCCCCTTCTAGCAAGTTGCTGTAAACTAAATCCGGAACATACAGTAGTAGGGATTGACAATAACACTCTTATGACTATCGGAAGTTGAGACACCTGACACGGTCTCGGTTCCCTCCTGTCTTAGCCATCCACTCCGCTGCATGCGAAAAGAAGATTTCGCAATGGGGAAATACTTCTTTTAAAAGACATCCGCAAACGACAGTTTGCTGGAAGATTATATACATCCCTAACCGGAAGGGCACTAAGTATAAAGCAGAGTTGAGATTTTACGAAACAAAGAGTATTTCTCGACAGCGTTCTGAAGCCCCCAATATTCCTACTCGGAAAAAGTATGATATCACCCATTCCAGACCCGGTTCAATGATTTCATATAACTCATTCCTACTTATGAGCGAAACACTTCTTCGCAGTTGCTTAAGAAGCTATCAGGTCTTAACCACAAAGTTAAATGTTCAGATAATTCTCAAAATCATGATCAAACCATACCCAAAGTAGGCTCTCACGACTCGTCAGCAAATCAGGTTTTTGATGCTTTTCTGTTACCCGGCCGTATAGCACAATGATATATAGTTGATGAGCGGTTGACAGTGTGGTTACACTCAATAGTCTGGCGTTTATTGCGCCTATCAAGCGAGAATCGTTCTTAGTGCTAAGTTTACTAGAGGGAATGGGTGAGGGCTGTTTTAGCGGCACCCGGCCGCTAACGAGCATCCACAAGCGGTAGGACGTCGAATAGGCTTGGGCATGTCCGCGGGCTTAGTACCGTCGTCGGCTTCCGGCAAGCCATGCCGTTGTGCCCCACCCACAGGAGTCGCCGTCTAGACTGGTACCAGGTACTGGTGTCCCCACCGTAGAGTAGATAGAGGACCGCTATGGCACCTAGCACATTTTTCTGGTCCATCCGTCGACGGGCCTGGAAGGAACACCGTGCGCAAGGCTCTCCTCAGTGCATAGAGTCTCCCGACCGGAGGTAGGCGGGACTATACCGCAAGCGTACACGGTCAGCAGTAACCGAGGAAGCTGGAGACTGTGGGGCAGGCGCCTCACGCCGTGATATCAGGGCGAGAAGGTTTGTTCTACGTCTTCTGGGGCAAATAATCGACGGATCCGTTTTGGTAATTAGGCCAGTAGCTAAAGAATCTTTGGAGCCGTAGTCGCACAAAGCGGTGTGGCGCTCCCCTTTGAGACCCCCACTCACACTCGCTGTCGCGGGCCACCGTCCAGGGCGCGCCCACTCTAGTTTCTGGTTGGCACCGGTAGCGCCCTCAGTGCCTCAGAACACTTTTAATCCGAGCTGGGTGCCCTCGCTCTCCTTTTGGCAGCGTAGAATGGACACCTATCGGTCCGTTTTAGACAGGGAACAGGGCCGAGATAAGTCCATCGCTGTAGTCAGAACCAATGCGTACGGCGCCCAGTCTACACTGGGGACCCCAGCGCTCATGGAGCAAGGACTCTACCCCAGCGGTCAGTTTGTCTAGCGAACGAGCGCTGAGTGAGGCCGCTGAATGATTTCCGCGATCGATATAGCCGCCCCGTGTACGCACGTTATAGCACGCATCCGGCCCCGTTTAGTTGGGATCCTTGCTCGATCTGTCGCCGTCTGATGGTAATGGGTAGCAGTGCTTCAGTCCCGCCGTGGGGCAGACCTTTCTTGCTTCCATCCAGGCTCGATGGCGGCCGGCCCCCCTGGGCCCCCCCCGCGCGTGCTCCGGCCCTCGAGGCTGGGGTCCCGGGGCCGTGCCGCTAGCCAGCGCGGGGCCGGCCCAATCGCTGCGGCGCAAGTGTGGGGCTGCACCGTGGGGACGGGCCGGACCGGGCGCCGCCGAAGAGCCGCGCCGGAGGCCCCGCAACTGCCGGCACCAACTCGGCTGGCCGCCCGTCAGGCTCCTCGGCCCGGTCCACAAGGTCCGGGGGCGCCGAGGGTGGAGAGCTGCCCCCCTGGGGCAGCTTTCGCTTAGCCGGAGCCGGCGGGCGAGCGCACGCCTGCCGGCCCACCCTGCCGGCGCACGCCCTTGCGGCCGCCGCCCGTGCGCGCTGCCATCGATCCGGGGCCCCCCGCACGGGCCACAGCCCCCCGGTCCGCCGCGCGCGCGCAGGCACCCGCGCCCGTCACCCGCAGAGGGTCCGGGCCCGGGGGCGAGCGGGCAGACCCCCGAGAACGGCAGGAAGATCCTCGCCCTGGGGCGCACGCTGGTTGGTGGCCCTACCCCGGGCGGGGGGAGGCGGGCTAGGCCGGCCTGCGGGGCGGGCGGGCGGCTGCGCCACCCCTATCTCCGGACCGCGCGAGGGCGGCGGCGTGGGGGCGCCCCACGCGGCCCCCGGAGGCCAGCACCCGCACGGGCCGCGGAGCGGCTAGCCCCGGGCCTTCGGCCTAGCCCCGAGCCTGGGCGGGCGCGCCTCGGGGCGCGGCTGTGGCGTGCCACCGGGGTCCCGACGGATAAAGCACCTTATCTCGCAGCCCAACGTCTCGCTCGCAGCCCGGCGCGCCCCCCGTCGGACGTCCGCCGGGCCGCGCCCCCTTGCGACCCTACCGAAAGGGGTTCGGGGAGTCCACGGGGTCAGGGCCCCCCCCCGAGAGGGCTCCGGCCTGGCCCCCATGCGACGCATCGTGACGCTCCTGCAACCGGCCGCCGGGGTGGCAGCCGGCTAGCAGAGCCGACGCGGCGCCGCCCGCTT     
N       TAAATTTATCGTGGTATAGGAATATTATAATTATCAGATTTTAATATAAATTTATAGGTGAAGATGTTATACCTATAATTTCTAACGATTCAATTTTTATATTTTACACAATTCTTAATATTTTAAATAATATGTAATGTGAAATATTATCTAATTTTTATGTATCGTTAGACGCCTAAATTTATTTAATGAATTAAAGATATTTAATATTTGAATATCCCTTTTATCATATTAAGTTTAACTTATATAAATTGTTATGTAATTTATAATGCTTAATATATAAGATAAAGTATTTGTTAAATTTTTTTATGGAATTTTCTATCATTATAGGTCTGTCTATATGTAAAATTACTTACAGAACAAACAAGTCTCTTTTTTCTTTGAAATACTTCTTTTAATATTAAAGACATAAGATTACAATCATGTAGGTAAAAGAATTAATAAATGATTTAGTTATGAATAAATATTCATAAGTATTCAAATTTCTATCTGATGAATATTGTTACTATTCATGGGTCTATAAATTTTAGTTCTATTAATCTTCCTCTAATCATTATTTTTTGATAATTTATTATTACATTATATGACTAATTTTATGAACGAAAAAACACAATCAATATTTAAAATGTTTATATTATTTATAGAACAAATTTTGTTGAGGGTCTAGCTAGTTACAAGAATAAAATATTATGTATTAATTTTTTTACAATAGTCAAAAGATTGTGTATACATAATCCATCATCACTCTTACATTATTCTTGAAACTTCCTGACTCATCAAACATTAGAGTAATAAATTATATTAACTCATATATTTAATTTTAAATGTCGGATAGATGTAATAATATAAATTTGTATGTAAGCTATTCTAGTTCAATAGTTCAGGTCATATCTATTTTACTAGCAGTGAATTTGCATTACCACAATGATTTTAATTATTCTCTAATTAAAAACATGGGAGAATAAAGATTTAATTGATGTAATCTTTATCAATCTTAATACAGATGTTCGGGCGGTATTCTAATAGAGTGAGGAAGTAGCCTAGTTCTTTGAGTGGCCATCCTGTACGGCAAGCGCGCGATTGCAACCCTGTAACAATTGGTAATGACAACCATCCGTTCTGTCTCAACATTAGATTTAGGATCAAATGATTCTCTGACTAATATTCCTACCAGCACGTTTCGTGAGCAAATCTCGGCCAGATATGATGCTAGACGATGCCCCTCAATTAAGGTCTGAACATTTGCCATGTATGCCCGTGCCTAACTGATTATGGTGAGGAGTGCTCGTAGGTAAATGAAGCATATGTCTCATCGCTAACTCCAACCCCTTCTAGTAAGTTGCTGTAAACTAAATCCGGAACATACAGTAGTAGTTATTGACAATAACACCATTATGACGAACGGAAGTTGAGATACCTGACACTGTCTCGGTCCCCTCCTGTCTTTGCCAACCGCTCCTCAGCATGCGAAAAGAAGATTTCGCAATGGGGAAATACTTCTTCTAAAAGACATCCGCAAACGACATTTTGCTGGAAGATTATTTGCATCCCGAACGGTAACGGGACTAAGTATAAAGCAGTGTTGTGATTTTACGTAACAAAGAGAATATCTCGACAGCGTTCTGAAGGCCCAAAGAATCCTACTCGGAAAAAGTATGATATCACCCATTCCAGACCCGTTTCAATGATTTCATATAACTCATTCCTACTTATGAGCGCAACACTTCTTCGCTCTTGCTTAAGAAGCAATCAAGTATTAACCACAAAGTGTAGTGTTCAGATAATTCTCAAAATCATGCACTAACCATACCCAAAGTAGGCTCTAACTACCCGTCAGCAAAGCAGCTTTTTGATGGTTTCCTGTTACCCGTCTGTATAGCACAGGGATATATAGTGGATGAGCGGTTGACAGTGTGGTTATACCCAGCACTCTGGCGTTTATCGCCCCTATCAAGCGAGAATCGTTCTAAGTGTTAAGTTTACTAGGGGAAATGGGTGAGGGCTGTTATAGTGCTACCCGGCCGCAAACGAGCATCCATAAGTGTTAGGACGTCGCATAAGCGTGGGCATTTCCGCGGGGTTAGTACGGTCGGCGGCTTCCGGCCAGCCATGTCGTTGTGCCCCACTCAGACGAGTCGCCGTATAGACTGGTACCCGGGACTGGTGTCCCCACCGGACAGTAGATACCGTCCCGCTATGGCGCCTAGCACCTTTTTCTGCTCCACCCGTCGACGCGCTTGGAAGGAAGACCGTGCGCAACGCTGTCTGTAGTGAATAGAGTGTCCCGAACGGAGATAGGCGGAACTACACCGGAAGGGCTCACGTTCAGCAGTAAACGAGGAAGCTCGAGACTGTGGCGCAGGCGCCTCACCCCGTGGTCTGAGTGCGAAACGGTGTGGTCTACGTCTTCTGGGGCAAATAATCGGTGGAAACGTTATGGTACTTAGGCCAGTAGCTAAAGAATCTTTAGAGCCGTAGACCCGCATAGCGGTGTGGCGTTCCCCTTTGAGAGCCCCACTCGCACTCACTGTCGCGGGCTACGGTCTAGGGCGACCCCACTGTACTTTGTGGTGCGCACAGGTAGCGCCCTGAGTGCCTCAGCACACTATTAACCCGAGCTAGGTGCCCTCGCTCTCCTTTAGGCAGCCTGGACCGGACACATATCGGTCCGTTTTCGACGGGTAACCGGGCGGAGATAAGTCAATCGCTGTAGTCAGATCCAATGCGTACGGCGCCCAGTCTACACTGGGGACGCCAGGACTTATGGAGCAAGGACTCTACCCGAGCTCTCAGTGTGTCGAGCGCACGAGCGAAGTCTGATGACGCTGAATGATTGCCGCGATCTATATCGCCGCCCCGTGTACGCCCGTTACAGCCCGGATCCGGCCCCGTTTATTTTGTATCCCTGCTCGAACTGTCGCGGTCTGATCGTAATAGGTAGCAGTGCTTCAGTCACGCCGTGGGGCAGATCTCTGTGGCTTCCATCCAGGGTCGATGGCGCCCGACCCCCCCGGGCCGCCCCCGCGCGTGCTCCGGCCGTCGATGCCGTGGTCCCGGGCCCGTGCCGCTAGCCACCGCGCGGCGCGCCCAGTCGCTCCGGCGCCCGCGTGGGCCTGCAGTGTGGGGACGGGCCGAACCGGCCGCCGCCCAAGGGCCGCGCGGGAGGCGCCGCAACTGCCGGCTCCAACTCGGCTGGCCGCCCGTCAGGTGACTCGGCCCCGTCCACAACGACGGGGGGCGGGGAGAGTGGCGACCTGCCTCGCTTGGGCAGCTTTCGCTTAGCCGGAGCCCGCGGGCGGGGGCACGCCTTCCGGCCCAGCCCCCCGGCGCACACCCTTGCGGCCGCCTCCCGTCCGCGATGCCTTCGCTCCGAGCCCCCCCGCACGGGGCACAGCCCCCCGGTCAGCCGCGCGCGCTGAGGCACGCGGGCCCGTCACCCGGAGAGGCTACGGGCCCGGGCGCGCGCGGGCAGCCCCCCGAGCACGGTAGGAACATCCTCGCCCTGGGGCGCTCGCCGGTTGGTGGGCGTACCCCGGCCGGGGGGAGGCGGGCTAGGGCCGCCTGCGGGGCGGGCGGGCGGCTGCCCCACCCCAGTGTCAGGGCCGCGCGAGGGCTGCGGAGTGGGCAGGCCCCACGCGGCCCCCGGACGCCAGCACGCGCACTGGCCGCGGAGGGGCTAGCCCACGGCCTTCGGACTAGCCCCGAGCCTGGGCGCGCGCGCCTCCGGGCCCGGCTGTGGTGTGCCGCCGGGGTCCGGACGGATAAGGCACCTTACCTCGCAGCCCAAGGTCTGGCGCGGAGGCCGCCGCGCGTCCCGTCGGAGGCCCGTCGGGCGGCGCCCCCTGGCGACCCTACCGACAGGGGGTCGGGGAGTCCACGGGGTCAGGGCGCCCCCCCGAGAGGGCTCCGGGGTGGCCCCCATGCGACGCACCGTGACGCTCATCCTACCGGCCGCCGCGGTGGCACCGGGCTAGCCGAGCCTGCGCGGCGCCGCCCGCTT     
M       TAAATTTATCGTGGTATAGGAATATTCTAGTTATCAGATTTTAATATAAATTTATAGGTGAAGATGTTATACATATAAGTTTTAACGATTCAATTTTTATATTTTACACAATTCTTATTATTTTAAATAATATGTATTATGAAATATTTTCTAATTTTTATGTATCGTTAAACGCTTAAATTTATTTAATGAATTAAAGATATTTAATATTTGTATATCCCGTTTATCATATTACTTTTAACTTATATAAATTGTTATGTAATTTATTAGGCTTATTATATAAGATAAAGTGTTTGTTAAATTTTTTTATTGAATTTTATATCATTGTAGGTCTGTTTATATGTAAAATTACTAACAGAACAAAAAAGTCTCTTTTTTCTTTGATATATTTCTTTTAATATTAAAGACATAAGATTACAATCATGTAGGTAAAAGAATTAATACATGATTTAGTTATAAATAAATATTCATAAGTATTCAATTTTCTATCTGATGAAGATTGTTACTATTCATGGGTCTATAAAATTTAGTTCGATTAATCTTCCTCTAATCTTTATTTTTTGATAATTTATTAGTACATTATATGCTTAATTTTATGAACGAAAAAACACAAACAATATTTAAAATGTTTATATTATTTATATAACAAATTCTGTAAATGGTCTAGCTAGTTACAAGAATAATATATTATTTATTAATTTTTTTACAAAAGTCAAAAGATTGTGTATACATAATCCATCATCACTCTTACATTATTCTTGAAACTTCCTGACTCATCAAACATTAGAGTAATGAATTAAATTAACTCATATTTTTAATTTAAAATGTCGGATAGATGTAATAATATAAATTTGTATGTAAGCTATTTTAGTTCAATAATTAAGCTCATATCTATTTTACTAGCAGTGAATTTGCATTACCACAACGAATTTAATTATTATCTAATTAAAAACATGGGAGAATAAATATTTAAGTGCTGTAATCTTTATCAATCGTAATACAGATGTTCGGGGGGTATTCTTATGGAGTGAGGAAGTAGACTATTTCCTTGATTGGGCATGCTGTACCGCAAGCGCGCGATTGCAACCCTGTTACATTTGGTTATGACAACCGTCCGTTGTGTCTCAACATTTGATTGAGGAACAAATGATCATGTGACTATTATTCCTATCAGCATGATTCTTGAGCAAACCTCGGCAAGATATTTTGCCAGACGATGCCCCTCAATTAAGATCTGAACATTTGCTATGTATGCCCGTGCCTAACTGATTATGGGGAGGAGTGCTCCAAGGTAAATGAAGCATGTGTTCCATCGCTAACTCCAACCCCTTCTAGGAAGTTGCTGTAAACTAAATCCGGAACATACAGTAGTAGTAATTGACAATAACACTCTTAAGACTAACGGAAGTTGAGAAACCTGACACGGTCTCGGTCCCCTCCTGTCTTAGCCAGCCTCTCCTTTGCATGCGAAGAGAAGATTTAACAATGGGGAAATACTTCTTATAAAAGACATCCGCAAACGACATTATGCTGGAAGATTATATACATCCCTAACCGCAACCGAACTAAGTATAAAGCAGTGTTGAGATTTTACGTAACAAAGAGTATTTCTCGACAGCGTTCTGAAGCCCCAAATACTCCTACTCGGAAACAGCATGATATCACCCATTCCAGACCCGATTCAATGATTTCATATAGCTCATTCCTACTTATGATCGGAACACTTATTCGCCCTTGCTTAAGAAGCTATCAGGTGTTAACCACAAGGTTCAATGTTCAGATAATTCTCAAAATCATGATCCAACCATACCCAAAGTAGGCACTCACGACCCGTCTGCAAGACAGTTTTTTGGTGGTTTTCTGTTACCCGTCCGTATAGCACACTGATATATAGTGGATGAGCGGTTGACAGTGGTGGTACACTCATCAGTCTGGCGTTTATCGCCCCTATAAAGCGAGCATTGTTCTTCGTGTTAAGTTTACTAGTGGGAATGGGTGAGGGCTGTTGTAGCGATACCCGGCCGCGATCGAGCTTCCACAAGCGTTAGGACGTCGGATAAGCCTGGGCATTTCCGAGGGCTTATTACGGTCGGCGGCTTCCGGCCAGCCATGTCGTTCTGCCCCACTCAAAGGAGTCGCCGTAAAGACTGGTACCCGGCAGTGGTATCCCCACCGTAGAGCAGACACAGTCCCGCTATGGCACCTAGCACATTTTTCTGTTCCATCCGTCGACGCGCGTGGAAGGAACACCGTGCGCAAGGCTCTCCTCAGTGTATAGATTGTCCCGAACCGAGATAGGCGGGACTAGACCGCATACGCTCACGGCCAGCCGTAAACGAGGAAGCACGAGCCTGTGGCGCAGGCACCTCACCCCGTGCTATGAGTGCGAAAAGGTGTGCACTATGTCGTCTGGGGGAAATAATCGAGGGAATCGTAATGGTACTTCGGCCAGTAGCTAACGAATCTTTCGAGCCGTAGTCACGCAAAGCGGTGTAGCGTTCTCCTTTGAGAGCCCCACTCACACTTGCTGTCGCGGGCTACCGTCCAGGGCGCCCCCACTATAGTTCGTCGTTCGCACCGGTAGCGCCCTGAGTGCCTCAGGACACTCTTGAACCGAGCTGGGTCCCCTCGCGCTCCTTTAGGGGATGTAGACCGGACACCGATCAGTCCGTTTTCGACAGCGAACGCGGCCGAGATAAGTCCATCGCTGTAGTCAGATCCAATGCGTACGGCGCCCAGTCTACACTGGGGACTCCCGCGCTTATGGAGCAAGGACTCAAGCCCAGGGCTCAGTCTGTCGCGCGCACGAGCGAAGAGCGACGCGGCTGAATGATGTTCGGGATCGATGTCGCCGCCCCGTGTACGCACGTTATAGCGCGCATCCGGCCCCGTTTATTTGGTATCCGTGCTCGACCTGTCGCCGGCTGATGGTAATAGGTTGCAGTGCTTCAGGCCCGCCGTGGGGCAAATCTGTGTCGCTTCCATCCAGGCTCGATGGCGCCCGGCCCCCCCGGGCCGCCCCCGCGCGTGCTCTGGCCCTCGCTGCGGTGGTCCCGGGCCCGTGCCCCTGGCCATCGCGGGGCGCGCCCAATCGGTCCGGGGGGCGCGTGGGCCTGCACTGTGGGGACGGGCCTGACCGGCCGCCGCCCAAGAGCCGCGCCGGAGGCCCCGCAACTGCAGGCCCCAACTCGGCTGGCCGCCCGTCAGGGTCCTCGGCCCCGTCCACAACGTGCGGGGGCGCGGCGTGTGGTGAACTCCCCCCCTGGGGCACCCTTCGCTTAGCCGGAGCCCGCGGGCGAGGGCACGCCTTCCGGCCCAACAGGCCGGCGCACGCCCGTGCGCCCGCCTCCCGTACGCGGTCCCGTCGCTGCGGGGCCGCCCGCACGGGGCACAGTCCCCCGGTCCGCCGTGCGCGCTCAGGCACCCGCGCCCGGGACCCGCAGAGGGTCCGCGCCCCGGCGCGCGTGGGCAGCCCCACGAGAACGGAAGGAACATCCTCGCCCTGCGGCGCACGCAGGTTGGTGGCCGTATCCCGGGCGGGGGGAGGCGGGGAAGGGCAGCCTGCGGGGCGGGGGGGCCGCTGCGCCACCCCAATCTCAGGCCCGCGCGAGGGCGGCGGCGGGCGCATGCGCCAGGCGGCCCGCTGAGGCCAGCACGCGCACGGGCCGCGGAGGGGCCAGCTCACGGCCTTCGCACTAGCCCCGAGCCTGGGCGTGCGCGCCTGGGGGGCCGGCTGTGGCGTGCCCTCGGGGTCCGGACCGATAAAGCACCTTATCTCGCATCCGAACGTCTAGCGCGCAGGCCGCCTCGCATCCCCTCGGACGCCAGCCGGGCGCCGCACCCACGCCACCCTACCAACCGGGTGTCGGGGGGTCGCCGGGGTCAGGGCGCCCACCCGAGAGGGCTCCGGGTTGGCCCCCATGCGACGCAGCGTGACGCTCATCCTACCGGCCGCCGGGTTGGCACCGGGCTAGCCGAGCCGCCACGGCGCCGCCCGCTT     
L       TAAATTTATCGTGGTATAGGAATATTCTAATTATCAGATTTTAATATAAATTTAAAGGTGAAGATGTTATACTTATAATTTATAACGATTCAAATTTTATATTTTACACAATTCTTATTATTTTAAATAATATGTACTATGAAATATTATCTAATTTTTATGTATCGTTAAACGCCTGAATTTATTTAATGAATTAAAGATATTTAATATTTGTATAACCCATTTATCATATTACTTTTAACTTATATAATTTGTTATGTAATTTATAAGGCTTACTATTAAAGAAAAAGTATTTGTTAAATTTTTTTATAGAATTTTCTATCATTTTAGGTCCGTCTATATGTAAAATTACTTACAGAAAAAAAAAGTCTCTTTTTTCTTTGATATATTCCTTTTAATATTAAAGACATAAGATTACAATCATGTAGGTAAAAGAATTAATACATGATTTAGTTATAAATAAATATTCATAAGTATTCAATTTTCTATATGATGAATATTGTTACTATTCATGGGTCTATAAACTTTAGTTCGATTAATCTTCCTCTAATCTTTATTTTTTGATAATTTATTATTACATTATATGCATAATTTTATGAACGAAAAAACACAAACAATATTTAAAATGTTTATATTATTTAAAAAACAAATTATGTAGAAGGTCTAGCTAGTTACAAGAATAATATATTATTTTTTAATTTTTTTACAAGAGTCAAAAGAATGTGTATACATAATCCATCATCACTCTTACATTATTCTTGAAACTTCCTGACTCATCAAACATTAGAGTAATAAATTACATTAACTCATATATTAAATTTGAAATGTCGGATAGATGTAATAATCTAAATTTGTATGTAAGCTATTTTAGTTCAATAATTTAGCTCATATCTATTTTACTCGCAGTGAATTTGCATTACCACAAGGATTTTAATTATTATCTAATTAAAAACATGGGAGAATAAATATTTAATTGTTGTAATCTTTATTAATCTTAATACAGCTGTGCGGGCGGTAATCTAATTGAGTGAGGCACTAGCCTATTTCTTTGAATGGGCATTCTGTACCGCAAGCGCGCGATTGCAACCCTGTAACACTTGGGAATGACAACCCTCCGTTCTGTATCAACATTTGATTGAGGAACAAATGATTCTGTGAATATTATTCCTATCAGTATGGTTCGTGAGCAAAACTCGGCCAGATATGATGCAAGACGATGCCGCTCAATTAAGATCTGAACATTTGCCATGTAGGCCCGTGCCTAACGGATTATGGTGAGGAGTGCTCTAAGGTAAATGAAGTATGTGTTACATCTCTAACTCCAACCCCTTCTAGTACGTTGCTGTAAACTAAATCCGGAAAATACAGTAGTAGTAATTGACAATAACACCGTTAAGACTATCGGAAGTTGAGATACCTGACACGGTCTCGGTCCCCTCCTGTCTTAGCCATCCACTCCTTTGCGTGCGAAAAGAAGATTTTACAATGGGGAAATACTTCTTATAAAAGACATCCGCAAACGACATTCTGCTGGAAGATTATATACATCCATAACCGGAAACTTACTAAGTATAAAGCAGGGTTGAGATTTTACGTAACAACGAGTATATCTTGACAGCGTTCTGAAGCCCCAAAAATTCCTTCTCGGAAACAGAAAGATATCACATATTCCAGACCCGTTTCAATGATTTCATATAACTCATTCCTACTTATGAGCGGAACACTTCTTCGCGCTTGCTTAAGAAGCTATCATGTCTTAACCACAAAGTTAAATGTTCAGATAATTCTCGAAATCATGTGCTAACCATACCCACAGTAGGCTCTAACCACCCGTCAGCAAGACAGATTTTTGATGTTTTTCTGTTACCCGTCAGAATAGCACATGGATATATAGTGGATGAGCGGTTGCCAGTGTGGTTATACTCAACAGTCTGGCGTTTATCGCCCCTATCAAGCGCGAATCGTTCTTAGTGTTAAGTTTACTAGGAGGAATGGGTGAGGGCTGTTTTAGCGGTACCCGGCCGCGCGCTAGCATCCACAAGCGTTAGGACGTGGCATACGCGTGGGCATCTCCGCGGGGTTAATACGGTCGTCGGTTTCCGGCCAGCCATGTCGTTCTGCCCCACCCACAGGAGTCGCCGTCTAGACTGGTACCCGGGACTGGTGTCCCCTCCGTAGAGCAGAGATAGTCCCGCTATGGCACCTCGCACATTTTTCTGCTCCATCCGTCGACGGGCCTGGAAGAAACACCGTGCGCAACGTTTTCCTCAGTGGATAGATTTTCCCGAGCGGAGATAGGAGGCACTAGACCGCATGTGCTCACGGGCAGCAGTAACCGAGGAAGCTCGAGACTGTGGCGCAGGCGCCTCACTCCGTGGTATCAGCGCGAAAAGGTGTGCTCTACGGCATCTGGGGCAAATAATCGCCGGACCCGTTCTGGTACTTAGGCCAGTAGCTAAAGAATCTTTAGAGCCGAAGTCCCGCCAAGTGGTGTGGCGATCCGCTTTGAGACCCCCACTCACACTCGCTGTCGCGGGCGACCGTCCAGGGCGCCCCCACTCTACTTTGTTGTTCGCAGCGGTAGCGCCCTGAGTGCCTCAGCACACTGTTAATCCGAGCTGGGTGCCCTCGCTCTCCTTTAGGCAGCGTAGACCGGACCCCGATCGCTCCGTTTTGGACAGGCAACAGGGCCGAGATAAGTCTATCGCTGTAGTCAGATCCAATGCGTACGGTGCCCTGTCTACACTGGGGACTCCACCCCTTATGGAGCAAGGACTCTACCCCAGCGTTCAGTTTGTCGCGCGCACGAGCGGTGAATGATGCTGCTGAATGATTTGCGTGATCGATCTCGCCGCCCCGTGTACGCCCGTTATAGTTCGCATCCGGCCCCGTTTATTTGGTATCCATGCTCGATCTGTCGCCGTCTGATCGTAATCGGTAGCTGTGCTTCCGTCGCGCCGTGGGGCACATCGCTGTAGCTTCCATCCAGGCTCGATGGCGGCCGGCCCCCCCGGGCCGCCCCCCCCCGTGCTCCGGCCCGCGATGCAGTGGTCCCGGGGCCCTGCCGCTAGGCGCCGCGGAGCGAGCCCAATCGCTCGGGCGCACGTGTGGGGCTGCACTGTGGGCACGGGCCGGACCGGCCGCCGCCCAAGAGCCGCGCCCCAGGCCCCGCAACTGCCGGGTCCAACTCGGCTGGCCGCCCGTCAGGTTCCTCCGCCCCGTCCACAACGTCCGGGGGCGCGGAGTGTGGCGACCTGCCGCCCTTGGGCACGTTTCGCTTAGCCGGAGCCAGCGGGCGAGGGCACGCATTCCGGCCTAGCCCGCCGCCGCACGCCCTTGCGGCCGCCTCCCGTGCGCGCTACCATCGCGCCCAGGCCCCCGGCACGGGGCAGAGCCCCCCGGTCCGCCGCGCGCGCTAAGGGACTGGCGCCCGCCACCGGCAGAGGCCCCGGGCCCGGGCCCGCACGGGCAGCCCCCCGAGAACGGGAGGAACATCCGCGCCCTGGGGCGCACGCCGGTCGGTGGTCGTATCCCGGGCGGGGGGAGGCGGGCCAGGGCCGCCTGCGGGGCCGGCGGGCGGCTGCGCCACCCCAATGTCCGGGCCGCGCGAGGGCGGCGGCGCAGGTAGGCCCCACGCGGCCCCCGGAGGCCAGCACGCGCACGGGCCGCGGAGGGGCTAGCGCTCGGCCTTCGGATTAGCCCCGAGGCTGGGCGCGCGCGCCTCGGGGCCCGGCTGTGGCGTGCCACCGGGGTCCGGACGGATAACGCACCTTATCTCGCAGCCGAAGGTCTGGCTCGCAGGCCGCCGCACGTACCGCCGGAGGTCCGCCGGGCTGCGCCCCCTTGCGACCCTACCGACACGGGGTCGGGGGGTCCACGGGGCCAGGGCGCCCCGCCGAGAGGGCTCCGGGATGGCCCCCAGGCGACGCAGCGTGACGCTCATTCTAGCGGCCGCCGGGGTGCCAGCGGGCTAGCCGAGCCTGCGCGGCGCCGCCCGCTT     
K       TAAAGTTATCGTGGGATAGGAATATTCTAATTATCAGATTTTAATATAAATTTATAGGTGAAGATGTTATACTAATAATTTTTTACGATTCAATTTTTATATTTTACACAATTCTTATTATTTTAAATAATATGTAGTATGAAATATTATCTAATTTTTATGTATCGTTATACGCCTAAATTTATTTATTGAATTAAAGATATTTAATATTTGCATATCCCTTTTATCATATTATTTTTAACTTATATAAATTTTTATGTAATTTATTAAGCTTACTATTAAAGACAAAGTATTTGTTATATTTTTTTATAGAATTTTTTATCATTATAGGTCTGTATATATGTAAAATTACTTACAGAAGAAATAAGTCTCTTTTTTCTTTGATATATTTCTTTTAATATTAAAGTCATAAGATTACAATCATTTAGGTAAAAGAATTAATACATGATTTAGTTATAAATAAATATTCATAAGTATTCAATTTTCTATTTGATGAAGAATGTTACTATTCATGGGTCTATAAAATTTAGTTCAATTATTCTTCCTCTAATCTTTATTTTTTGATAATTTATTATTACATTATATGCATAATTTTATGAACGAAAAAACACAATCAATATTTAAAATGTTTATATTATTTATATAACAAATTATGTAAAGGGTCTAGCTAGTTACAAGAATAATATAATATATCTTAATTTTTTTACAAGAGTCAAAAGATTGTGTATACATAATCCATCATCACTCTTACATTAATCTTGAAACTTCCTGACTCATCAAACATTAGAGTATTAAATTAAATTAACTCATATATTAAATTTAAAATGTCGGATAGATGTAATAATTTAAATTTGGATGTAAGCTATTTTAGTTCAATAATTAAGCTCATATCTATTTTACTTGCAGTGAATTTGCATTACCACAATGATTTTAATTATTTTCTAATTAAAAACATGGGAGAATAAAAATTTAATTGTTGTAATCTTTATAATCCGTAATACAGCCGTTCGGGCGGTATTCTTATAGAGTGAGGCAATAGCCTAGTTCATTGAATGGGCATACTGTGCCGCAAGCGCGCGATTGCAACCCTGTAACACTTAGAAATGACAACCATCCGTTCTGTCTAAACATTTGATTGAGGAACAAATGATGCTGTGATTATTATTCCTAACAGCATGTTTCGTGAGCAAATCTTGGCCAGATATGTTGCGAGACGATGCCGCTCAATTAAGTTCTGAACATTTGCCATGTATGCCCGTGCCTCACCGATTATGGAGAGGAGTGCTCTAAGGTAAATGAAGTATGTGTTACATCTCTAACTCCAACCCCTTCTAGAAAGTTGCTGTAAACTAAATCCGGAAAATACAGAAGTAGTCATTGACAATAACACCATTACGACTATCGGAAGTTGAGATACCTGACACAGTCTCGGTCCCCTCCTGTCTTAGCCAACCTCTCCTTCGCATGCGAAAAGAAGATTTTACAATGGGGAAATACTTCTTATAAAAGACATCCGCAAACGAGATTGTGCTGGAAGATTATATACATCCATAACCGCAATCTCACTAAGTATAAAGCAGTGTTGAGATTTTACGTAACAAAGAGTATTTCTCGAAAGCGTTCTGAAGCCCCAAATATTCCTACTCGGAAAAAGTATGATATCACCAATTCCAGTCCCGGTTCAATGATTTCATATCACTCATTCCTACTTATGAGCGGAACACTTCTTCGCGCTTGCTTAAGAAGCTATCAGGTCTTAACCACAAAGTACAATGTTCAGATAATTCTCTAAATCATGATCAAACCATACCCACAGTAGGCTCTAACAACCCGTCTGCAAGGCAGGTTTTTGATGGTTTACTGTTACCCGTCGGAATTGCACACTGATATATAGTGGATGAGCGGTTGACAGTGTGGTTACACTCAACAGTCTGGCGTTTATCGCGCCTATCAAGCGAGAATTGTTCTTAGTGGTAAGTTTGCTAGATGGAATGGGTGAGGGCTGTTTTAGGGGTACCCGGCCGCCAACGAGCTTCCAGAAACCTTAGGACGTCGCATAAGCTTGGGCATTTCCGCGGGGTTAATACGGTCGGCGGCTTCCGGCCAGCCATGATGTTCTGCCCCACCCACAGGAGTCGCCGTACAGACTGGTACCCGCGACTGGTGTCACCACCGTTCAGCAGATACCGCCCCGCAATGGCACCTAACACATTTCTCTGCTCCATCCGTCGAGGCGCATGGAAGGAACACCTTGCGCAACGCTTTCCTCAGTGGATCGAGTGTCCCGAGGGGAGATAGGCGGCACTAGACCGCAAGGGCTCACGGGCAGCAGTAAACGAAGAAGCTCGAGCCTGTGGCGCAGGCCCCTCAGCCCGTGGTATCAGCGCGAAAAGGTGTGCTCTACCCCTTCTGGGGCAAATAATCTGCGGATCCGTTCTGGTTCTTCGGCCAGTAGCTAAAGAGTCTTTTGAGCCGTAGTCACGCCCAGCGGTGTCGCGTTCGCCTTTGAGATCCCCACTCACACTTGCTGTCGCGGGCTACTGTCCAGGTCGCCCCCACTGTACTTTCTCGTTCGCACCGGTAGCGCCCTGAGTACGTCAGCACACTCTTAATCCGAGCTGGGTGCCCGCGCTCTCCTTTACGCAGCATAGAACGGACACCTATCGGTCCGTTTTAGACACGTAACGGGGCCGAGATAAGTCGATCGCTGTAGTCAGATCCAATGCGTACGGTGCCCAGTCTACACTGGGTACACCAACCCTCATGGAGCAAGGACTCTAGGCAAGCGGTCAGTATGTCGAGCGCGCGAGCGCGGCGTGACGCGGCTGAATGCTTTCCGTGATCCATATCGCCGCCCCGTGTACGCACGTTAGAGCCCGCATCCGGCCCCGTTTATTTGGTATCCTGGCTCGAACTGTCGCTGTCTGATGGTAATGGGTGGCAGTGCTTCAGATCCGCCGTGGGGCAGATCATTGTGGCTTCCATCCAGTCTCGATGGCGGCCGGCCCCCCCGGGCCCCCCCCGCGCGTGCTCCGGCCATCGATTCAGTGGTCCCGGGCCCGTGCCGCTAGCCAGCGCGGGGCGGGCGCAATCGCTCCGGCGCAGGTGTGGGCCTGCACTGTGGGGACGGGCCGGACCGGCCGCCGCCCAAGAGCCGCGCCGGCGGCCCCGCTACTGCCGGCGCCAACTCGGCTGGCCGCCCGTCAGGGTCCTCGGCCCCGTCTACAAGGTCCGGGGGCGGGGAGTCTGGAGAGCTCCCGCCCTCAGCCAGCTTTCGCTTAGCCGGAGCCCGCGGGCGGGGGCACGCCTTCCGGCCCAGCCGGCCGGCGCACGCCCTTGCGGCCCCCTCCCGTGCGCGGTACCATCGGTCCGAGGCCCCCCGCAAGGGGCACAGACCCCCGGTCCGCCGCGCGCGCGGCGGTACCCGCGCCCGGCAGCCGCAGAGGGTGCGCGCCCGGGCTCGCGCGAGCAGCCCCCCGACCACGGCAGGAAAATCCTCGCCCTGGGGCGCCGGCCGGTTGGTGGACGTCTACCGGGCGGGGGGAGGCGGGCTAGGGCCGCCTGCGCGGCGGGAGGGCGGCTGCGCCACCCGAATGTCCGGGCCGCGCGCGGGCTACGGCGCGGGTCCGCCCCACGCCGCCCCCGGAGGCCAGCACGCGCACCGGCCGCGGAGGGGCTAGCGCGCGGCCTTCGGACTAGCCCCGAGCCTGGGCGGGCGCGCCTCCGGGCCCCGCTGTGGCGTGCCACCGGGGTCCGGCCGGATAATGCACCTTAGCGCGCAGCCGAAGGTCTGGCTGGCAGGCCGCCGCCCCTACCCCCGGAGGTCGGCCGGCCGCCGCCCCCTTGCCACCCTACCGACAGGGGGTCGGGGGGTCCCCGGGGTCATCCTGCCCCCCCGAGCGGGCTCCGGGGTAGCCCCAATGCGACGCAGGGTGACGCTCGTTCTACCGGCCGCCGGGGTGGCAGCCGGGTAGCCGAGCCCGCGCGGCGCCGCCCGCTG     
J       TAAATTTATCGTGGTATAGGAATATTCTAATAATCAGATTTTAATATAAATTTCAAGGTGAAGATGTTATACTTATAATTTATAACGATTCAATTTTTATATTTTACACATTTCTTATTATTTTAAATAATATGTAGTATGAAATATTATCTAATTTTTATGTTTCGTTAGACGCCTAAATTAATTTAATGAATTAAAGATATTTAATATTTGTATATCCCTTTTATCATATTAATTTTAACTTATATAATTTGTTATGTAATTTACAATGCTTATTATATAAGACAAAGTGTTTGTTAAATTTTATTATTGAATTTTTTATCATTATAGGTCTGTCTATATGTAAAATTACTTACAGAATAAATAAGTCTCTTTTTTCTTTGATATATTACTTTTAATATTAAAGACATAAGATTACAATCATGTAGGTAAAAGAATTAATACATGATTTAGTTATTAATAAATATTCATAAGTATTCAAGTTTCTATATGATGAAGAATGTTACTATTCATGGGTCTATAAATTTTAGTTCGATTAATCTTCCTCTAATCATTATTTTTTGATAATTTATTAATACATTATATGCTTAATTTTATGAACGAAAAAACACAACCAATATTTAAAATGTTTATATTATTTAAATAACAAATTTTGTAGATGGTCTAGCTAGTTACAAGAATAAGATGTTATATGTTAATTTTTTTACAAGATTCAAAAGAATGTGTATACATAATCCATCATCACTCTTACATTATTATTGAAACTTCCTGACTCATCAAACATTAGAGTAATTAATTATATTAACTCATATATTGAATTTAAAATGTCGGATAGATGTAATAATATAAATTTGAATGTAAGCTACTTTAGTTCAATAATTAAGATCATATCTATTTTACTAGCAGTGAATTTGCATTACCACAATGAGTTTAATTATTCTCTAATTAAAAACATGGGAGAATAAAAATTTAATTGATGTAATCTTTATTAATTTAAATACAGTTGTTCGGGCGGTATTCTGATCGAGTGAGGAAATAGCCTAGTTCCTTGATTGGGCATTCTGTACCGCAAGAACGCGATTTCAACCCTGTAACAATTGGTCATGGCAACCATCCGTTCTGTCTCAACATTTGATTTAGGAACAAATGATTTTGTGAGTATTATTCCTATCAGCATGATTCATGAGCAAAACTCGGCCAGATATGATGCAAGACGATGCCTCTCAATTAAGTTCTGAACATTTGCCATGTATGCACGTGCCTAACTGATTATGGCGAGGAGTGCTCAGAGGTAAATGAAGAATCTGTTACATCTCTAACTCCAACCCCTTCTAGTAAGTTGCTGAAAACTAAATCCGGAACATACAGTAGTAGTAATTGACAATAACACCTTCAAGACTAACGGAAGTTGAGACACCTGACACTGTCTCGGTACCCTCCTGTCTTAGCCAATCGCTCCTTTGCATGCGAAAAGAAGATTTTTCAATGGGGAAATACTTCTTATAAAAGACATCCGCAAACGACATTGTGCTGGAAGATTATGTACATCCGTAACCGAAAACGGACTAAGTATAAAGCAGTGTTGTGATTTTACGTAACAAGGAGTACTTCTTGACAGCGTTCTGAAGCCCCAAAGACTCCAACTCGGAAATAGACTGATATCACTAAATCCAGACCCGCTTCAATGATTTCATATCACTCATTCCTACTTATGAGCGGAGCACTTCTTCGCAATTGCTTAAGAAGCTATCAGGTCTTAACCACAAAGTAGAATGTTCAGATAATTCTCAACATCATGGCCTAACCATACCCATAGTAGGCACTAACGACCCGTCTGCAAGTCAGTTTCTTGATGGTTTGCTGTTACCAGTCTGCATAGCACCTAGATATATAGTGGATGAGCGGTTGACAGTGTGGTTACACTCACCAATCTGGCGTTTATTGCACCTATCAAGCGAGCATCGTTCTTAGTGTTAAGTTTACTAGTGGTAATGGGTGAGGGCTGTTTTAGCGGTACGCGGCCGCTAACGAGCTTCCACAACCGTTAGGACGTCGCATAAGCTTGGGCATTTCCGCGGGGTTAATACCGTCGCCGCTTTCCGGCCAGCCATGTCGTTGTGCCCCACCCACAGGAGTCGCCGTATAGACTGGTACCCGCGACTGGTCTCCCCACCGTAGAGCAGATACCGTCCCGCTATGCCACCTAGCACATTTTTGTGGTCCATCCGTCGACGGGCGTGGAAGGAACACCGTGCGCAACGATGTCCTCAGTGGATAGATTGTCCCGAACCGAGATAGGCGGCACTATACCGCATGCGCTCACGGCCAGCAGTAAGCGAGGAAGCTCGAGACTGTGGCGCAGGTGCCTCACCCCGTGGTACCAGAGAGAGAAGGTCTGATCTACGTCTTCTGGGGCAAATAATCCGTGGAGCCGTTGTGGTACTAAGGCCAGTAGCTAAAGAATCTTTGGAGCCGTATACCCACAAAGCGGTGTGGCGTTCCCCTTTGAGAGCCCCGCTCACACTTGGTGTCGCGGACTACGGTCGAGGGCGACCCCACTCTACTTAATCGTTCGCACCGGTAGCGCCCTGAGTGCCTCAGCACACTTTTAAGCCGAGCTGCGTACCCTCGCTCTCCTTTAGGCGGCGTAGACCGGACACACATCCATCCGTTTTTGACACGGAACAGGGCTGCGATTAGTCCTTCGCTGTAGTCAGATCCAATGCGTACGGCGCCCAGTCTACACTGGGGACTACAGTGCTCATGGAGCAAGGACTCTACGCCAGCGGTCAGTTTGTCTGGCGCATGAGCGGTGAGTGATGATGCTGAATGATTTCCGTGATCAATATCGCCGCCCCGTGTACGCACGTTATAGACCGAATCCGGCCCCGTTTATTTGGTATCCTTGCTCGAACTGTCGCGGCCTGATGGTAATGGGTAGCAGTGCTTCAGTCCCGCCGTGGGGCAGACCCCTGTGGGTTCCATCCAGGCTCGATGGCGGCCGGCCCCCCCGGGCCGCCCCCACCCGTGCTCCGGCCCTCGATGCAGTGGCCCCGGGCCCGTGCCGCTAGCCAGCGCGGGGCGGGCCCAGTCGCTCCGGCGCCCGTGTGGGCCTGCAGGGTGGGGACGGGGCCGACCGGCCGCGGCCCAAGAGCCGCGCGGGCGGCCCCGCAACTGCGAGCTCCAACTCGGCTGGCCGCCCGTCAGACCCCTCGGCCCCGTCCGCAACGTCCGGGGGCGCGGAGTGTGGAGACCTGCCCCCCTGGGGCAGCTTTCGCTTAGCCGGAGGCCGCGGGCGCGGGCCCGCCTTCCGGCCCAGGCCGCCGGCGCACCCCCTTGCGGCCGCCTCCCGTGCGCGCTGCCGTCGCGCCGAGGCCCTCCGCAGGGGTCAGAGCCCCCCGGTGCGCCGCGCGCGCTCAGGTCCCCGCGCCCGCCACCCGCAGAGGGTCCGGGCCCGGGCCCGAGCGGGCAGCCCCCCGACAACGGCAGGCACATCCTCGCCCTGAGGCGCAGGCCGGTTGGTGGCCCTATCCCGGGCGGGGGGAGGCGGGCTAGGGCCGCCTGCGGGGCGGGGGGGCAGCTGCGCCAGCCCAATGTCCGGGCCGCGCGAGGGCTGCGGCGAGGGTAGGCCCCAAGCGGCCCCCGGACGCCAGCACGCGCAAGGGCCGCGGAGGGGCCAGCGCTCGGCCTTCGCCCTAGCCCCGAGGCTGGGCGCGCGCGCCTCGGGGCCCGCCTGTGGCGTGCCCCGGGGGTCCGGTCGGATAAGGTACGTTATCTCGCAGCCGAAGGTCTGGCTGGGAGACCGGTGCGGCGCTCGCCGGAGGTCCGCCGGGCGCCGCCCCCTTGCGACCCTACCGACAGGGGGTCGGGGCGTCCACGGGGTCATTGAGCCCCCCCGATAGGGCTCCGCGCTGGCCCCCATGCGACGCACCGTGACGCTCCTCCTAGCGGCAGCCGGGGTAGCAGCGGGCTAGCGGAGCCTCCGAGGCGCCGCCCGCTG     
I       TAAATTTATCGTGGTATAGGAATATTCTAATTATCAGATTTTAATATAAATTTAAAGGTGAAGATGTTATACCGATAATTTTTAACGATTCAATTTTTATATTTTACACAATTCTTATTATTTTAAATAATATGTAATTTGAAATATTATCTAATTTTTATGTATCGTTAGACGCCTAAATTTATTTAATGAATTAAAGATATATAATATTTGTATAACCCATTTATCATATTATCTTTAACTTATATAAATTGTTATGTAATTTATAATGCTTATTATAAAAGACAAAGTATTTGTTAAATTTTATTATAGAATTTTCTATCATTATAGGTCTGTTTATATGTAAAATTACTTACAGAAAAAAAAAGTCTCTTTTTTCTTTGATATAGTCCTTTTAATATTTAAGACATAAGATTACAATCATGTAGGTAAAAGAATTAATACATGATTTAGTTATTAATAAATATTCATAAGTATTCAATTTTCTATTTGATGAAGATTGTTACTATTCATGGGTCTATAAATTTTAGTTCGATTAATCTTCCTCTAATCTTTATATTTTGATAATTTATTATTACATTATATGCCTAATTTTATGAACGAAAAAACACAATCAATATTTAAAATGTTTATATTATTTAGAAAACAAATTATGTCGAAGGTCTAGCTAGTTACAAGAATAAGATATTATTTTTTAATTTTTTTACAAGAGTCAAAAGAATGTGTATACATAATCCATCATCACTCTTACATTATTCTTGAAACTTCCTGACTCATCAAACATTAGAGTAATTAATTATATTAACTCATATATTGAATTTAAAATGTCGGATAGATGTAATAATTTAAATTTGTATGTAAGCTAATTTAGTTCAATAATTAAGCTCATATCGATTTTACTAGCAGTGAATTTGCATTACCACTATGATTTTAATTATTTTCTAATTAAAAACATGGGAGAATAAACATTTAATTGATGTAATCTTTATTAATTTTAATACAGCTGTTCGGGCGGTATTCTTATCGAGTGAGGCTCTAGCCTATTTCGTTGAATGGGCATTCTGTACCGCAAGCACGCGATTTCAACCCTGTTACATTTGGTTATGACAACCATCCGTTCTGTCTCAACATTTGATTAAGGAACAAATGATGCTATGAGTATTATTCCTTACAGGATTATTCGTGAGCAAAACTCGGCCAGATATGTTGCGAGACGATGCCCCTCAATTAAGTTCTGAACATTTGCCATGTATGCTCGTGCCTAACAGATTATGGTGATGAGTGCTCTAAGGTAAAGGACGGATCTGTTTCATCTCTAACTCCAACCCCTTCTAGAAAGTTGCTTTAAACTAAATCCGGAAGATACAGTAGTAGTAATTGACAATAACACCCTGAAGACGATCGGAAGTTGAGATACCTGACACGGTCTCGGTTCCCTCCTGTCTTCGCCAACGGCTCCAAAGGATGCGAAAAGACGATTTAACAATGGGGAAATACTTCTTATAAAAGACATCCGCAAACGACATTATGCTGGAAGATTATATACATCCCTAACCGAAATCGTACTAAGTATAAAGCAGGGTTGTGATTTTACGTCACAAAGAGTATTTCTCGACAGCGTTCTGAAGCCCCAAAAATTCCTACTCGGAAAGAGTCGGATATCACGTAGTCCAGGCCTGCTTCAATGATTTCATATGACTCATTCCTTCTTATGAACGGAACACTTCTTCGCCCTAGCTTAAGAAGCTATCAGGTTTTAACCACAACGTCCAATGTTCAGATAACTCTCAAATTCATGATCTAACCATACCCAAAGTAGGCACTGACGACCCGTCTGCAAGTCAGTTTTTTGATGGTTTCCTGTTACCCGTCGGAATAGCACCTTGATATATAGTGGATGAGCGGTTGACAGTGCGGTTACACTCAACAGTCTGGCGTTTATCGCACCTATCAAGCGAGCATAGTTCTAAGTGTTAAGTTTACTAGCCGAAATGGGTGAGGGCTGTTCTAGCGAGACCCGGCCACAAACGAGCTTCCATAAGCATTAGGACGTTGCATAAGCTTGGGCATTTCCGCGCGGTTAATACGGTTGCCGGCTTCCGGCCAGCCATGCTGTTGTGCCCAACCCACAGGAGTCGCCGTATAGACTGGTACCCGCGACTGGTTTCCCCACCGTAAAGCAGATACAGTCCCGCAATGACTCCTAGCACATTTTTCTGGTCCATCCGTCGACGGGCTTGGAAGGAACACCGTGCGCAACGCTGTCCTCAGTGCATAGAGTGTCCCGATAGGAGATAGGCGGCACTAAACCGTAAGCGCTCACGGCCAGCAGTAAACGAGGAAGCACGAGGCTGTGGCGCAGGCGGCTCACCCCGTGGTATCATCGCGAGAAGGTGTGCGCTACGTCTTCTAGGGCAAATAATCGGTGGAACCGTTGTGGTGCTTAGGCCAGTAGCTAACGAATCTTTGGAGCCGTAGACTAGCAAACTGGTGTGGCGCTCCCCTTTGAGAACCCCACTCACACTCGGTGTCGCGGGCTACCGTCCAGACCGCCCCCACTCTACTTCGTTGTTAGAAGCGGTAGCGCCCTGAGTACCTCAGCACACTTTTAATCCGAGCTGCGTGCCCTCGCTCTCCTTTAGGCAGGGTAGACCGGACACCTATCGGTCCGTTTTTGACAGGGTACGGGGCCGAGATAAGTCCATCGCTGTAGTCAGATCCAATGCGTACGGCGCCCAGTCTACACTGGGGACGCCAGCACTAATGGAGCAGGGACTCTATCCCAGCCCTCAATATGTCGCGCGCACGAGCGATGAGTGACGCGGCTGAATGATTTCCGAGATGGATATCGCCGTCCCGTGTACGCACGTTACAGAACGCATCCGGCCCCGTTTATTTGCTATCAATGCTCGAACTGTCGCGGTCTGATGGTAATAGGTAGCAGTGCTTCAGTCCCGCCGTGGGGCAGATCTTTGTGGGTCCCATCCAGGCTCGATGGCGGCCGGCCCCCCCCGGCGGCCCCCCCGCGTGCTCCGGCCCTCGACCCTGTGGTCCCGGGACCGTGCCGCTAGCCACCGCGGGGCGCGCCCAATCGCTCCGGCGCACGTGTGGGCCTGCACTGTGGGGACGGGCCCCACCCGCCGCCGCCGAAGAGCTGCGCCGGTGGGCCCGCAACTGCCGGCTCCAACTCGCCTGGCCGCCCGTCAGGCTCCTCGGCCCCGTCCACAAAGCCCGGGGGCGAGGAGTGTGGGGACCTCGCCCCCTCGGGCAGCTTTCGCTTAGCCGGAGCCTGCGGGCGAGCGCACGCCTTCCGGCCCAGCCCGCCGGCGCACCCCCTTGCGGCCGCCTCACGTGCGCGCTCCCATCGCTCCGCGGCCCCGCGCACGGGGCAGCGCCCCGCGGTCCGCCGCGCGCGCGCAGGTCCGCGCGCCCGTCATCGGCAGAGGCCGCGGGCCCGGGCGCGTGCGGGCAGCCCCGCGAGAGCGGGAGGAACATCCTCGCCCCCGGGCGCACGCCGGTGGGTGGCCCTATCCCGGCCGGGGGGAGGCGGGCTAGGGCCGCCTGCGGGGCGGGCGGGCGGCTGCTCCACCCCAATGTGCGGCCCGCGCGAGGGCTGGGGCGTGGGGAGGCCCCACGCGGCCCCCGGACGCCAGCACGCGCACGGGCCGCGGAGGGGCTAGCCCCCGGCGTTCTGACTAGCCCCGAGCCTGGGCCCGCGCGCCTCTGGGCCCGGCTGTGGCGTGCCACTGGGGTCCGGACGGATAATGCACCTTATCTCGCAGCCGGAGGTCTGGCCCGCAGGCCACCGCACCTCCCGCCGGAGGCCGGCCGGGCGCCGCCCCCTGGCGACCCTACCGGCAGGGGGTCGGGGACTCCCGGGGGCCAGGTCGCCCCGCCGAGAGGGCTCCGGGCTGGCCCCCATGCGACGCATCGTGACGCTCGTCCTAGCGGCGGCCGGGGTGTCAGCGGGCTAGCCGAGCCTGCATGGCGCCGCCCGCTT     
H       TAAATTTATCGTGGTATAGGAATATTCTAATCATCAGATTTTAATATAAATTTATAGGTGAAGATGTTATACCTATAATTTATAACGATTCAAATTTTATATTTTACACAATTCTTATTATTTTAAATAATATGTAATATGAAATATTATCTAATTTTTATGTATCGTTACACGCCCTAATTTATTTATTGAATTAAAGATATTTAATATTAGTATATCCCTTTTATCATATTAGTTTTAACTTATATAATTTTTTATGTAATTTATTAAGCTTAGTATAAAAGATAAAGTATTTGTTAGATTTTATTATAGATTTTTCTATCATTATAGGTCTGTCTATATGTAAAATTACTTACAGAATAAAAAAGTCTCTTTTTTCTTTGATATATTACTTTTAATATTAAAGACATAAGATTACAATCATGTAGGTAAAAGAATTAATACATGATATAGTTATGAATAAATATTCATAAGTATTCAATTTTCTATGTGATGAAGAATGTTACTATTCATGGGTCTATAAATTTTAGTTCGATTAATCTTCCTCTAATCTTTATATTGTGATAATTTATTATTACATTATATGCTTAATTTTATGAACGAAAAAACACAATCAATATTTAAAATGTTTATATTATTTACAAAACAAATGATGTTGATGGTCTAGCTAGTTACAAGAATAAGATATTATCTATTAATTTTTTTACAAGAGTCAAAAGAATGTGTATACATAATCCATCATCACTCTTACATTATTCTTGAAACTTCCTGACTAATCAAACATTAGAGTAATAAATTACATTAACTCATATATTAAATTTAAAATGTCGGATAGATGTAATAATTTAAAATTGTATGTAAGCTAATTTAGTTCAATAATTGAGCTCAAATCTATTTTACTAGCAGTGAATTTGCATTACCACAATGATTTTAATTATTCTCTAATTAAAAACATGGGAGAATAAAAATTTAAGTGATGTTATCTTTATAAATTGTAATACAGATGTTCGAGAGGTATTCTTATCGAGTGAGGCAGTAGCCTATTTCCTTGAATGGACATTCTGTCCCGCAAGCCCGCGATTCCAACCCTGTAACATTTGGTAATGACAACCATCCGTTTTGTCTCAACATTTGATTCAGGATCAAATGAACCTTTGAGTAGTATTCCTATCAGTACGTTTCGTGAGCAAAATTCGGCCAGATAGGATGCCAGGCGATGCCACTCAATTAAGCTCTGAACATTTGCCATGTAAGCACGTGCCTAACTGATTATGGTGAGGAGTGCTCCTAGGTAAATGAAGCATCAGTTACATCCCTAACTCCATCCCCTTCTAGTAAGTTGCTGTAAACTAAATCCGGAACATACAGTAGTAGTTATTGACAATAACACCCTTATGACTATCGGAAGTTGAGATACCTGACACGGTCTCGGTGCCCTCCTGTCTTAGCCAACGGCTCCACCGCCTGCGAAAAGAAGATTTGTCAATGGGGAAATACTTCTTATAAAAGACATCCGCAAACGAAAATGTGCTGGAAGATTATATACATCCTTAACCGCAACCGGACTAAGTATAAAGCAGGGTTGAGATTTTACGTAACAAAGAGTAATTCTCGACAGCGTTCTGAAGCCCCAAAAATTTCAACTCGGAAATAGTGTGATATCACCCATTCCAGTCCCGTTTCAATGATTTCATATCCCTCATTCCTACTTATGAGCGGAACACTTCTTCGCAATAGCTTAAGAAGCTATCAAGTGTTAACCAAAAAGTGCAATGTTCAGATAATTCTCAAATTCATGATCTAACCATACCCTAAGTAGGCCCTTACGACCCGTCTGCAAGTCAGTTTTTTGATGTTTTACTGTTACCCGTCAGCATAGCACTTTGATATATAATGGATGAGCGGTTGTCAGTGCGGTTACACTCAACATTCTGGCGATTATAGCTCCTATCAAGCGACAATTGTTCTTAGTGTTAAGTTTACTAGGTGAAATGCGTGAGGGCTGTTGTAGCGGTACCCGGCCGCGAACAAGCTTCCAGAAGCGTTAGGACGTCGCATATGCATAGACATTTCCGTGGGGTTAATACGGTCGCCGTCTTCCGGCTAGCCATGTCGTTGTTCCCCACACACAGGACTCGCCATATAGACTGGTGCCCGCGACTGGTGTCCCCACCGTACAGGAGATAGAGTCCCGCTATGACGCCTACCACATTTTTTTGCTCCATCCGTCGACGCGCATGGAAGGAACACCGTGCGCAATGCTGTCCTTAGTGCATAGAATGTCCCGAAAGCAGATAGGCGGCACTAGACCGCAGGCGGTCACGGGCAGCCGTAAGCGACGAAGCCCGGGACTGTGGCGCAGGCGCCTCACCCCGTGGCTGCAGTGCGAAAAGGTGTGCGCTACGTCCTCTGGGGCAAATAATCAGCGGAGCCGTTCTGGTACTTAGGCCAGTAGCTAAATAATCGTTGGAGCCGTAGTCTCGCAGAGAGGTGTGGCGGTCCCCTTTGAGAGCCCCACTCACACTGGCTGTCGCGGGCTACCGTACAGGGCGGGCCCACTCTACTTTGCTGTTCGCACCGGTAGCGCCCTGAGTGCCTCAGCACACTGTTAATCCGAGCTGGGTGCCGTCGCGCTCCATTTGGGCGACTAGAGCGGACACCGGCCCGTCCGTTTTGGACACGCCACAGGGCCGGGATAAGTCGAACGCTGTAGTCAGATCCAATGCGTACGGCGCCCAGTCTACACTGCGGACCCCAGGGCTTATGGAGCAAGGACTCTACCCCAGCGCTCAGTTTGTCGAGCGCACGAGCGCTGAGGGATGCGGCTGAATGATTTCCGTGATCAATTTCGCCGCCCCGTGTACGCTCGTTATAGGCCGCATCCGGCCCCGTTTATTTGGTATCCAAGCTCGAACTGTCGCGGGCTGATAGTAATAGGTAGCAGTGCTTCAGTCGCGCCGTGGGTCAGACCGGTGTGTCTTCCATCCAGCCTCGATGGCGGCCGGCCCCCCCGGGCGGCCCCCGCGCGTGCTCGGGCCGTCGATGCAGTGGTCCCGGCCCCGTGCCGCTAGCCCCCGCGGGGCGCGCCCAGTCGCTCCGGCGGTCGTCTGGGCCTGCACTGTGGGGACGGGGCGGACCGGACGCCGCCCAAGGGCCGCGCCGGAGGGCCGGCCACTGCGGGCCCCCACTCGCCTGGCCGCCCGTCAGGTTTCTCGGCCCCGTCCACAACGTCCGGGGGCGCGGGGTGTGGAGAACTGCCGCCCTGGGGCAGGTTTCGCTTAGCCGGAGCCCGCGGGCGAGCGCACGCCTACCGTCCGAGCCCGCCGGCGCACGCCCTTGCGGCCGCCTCCCGTGCGCGCTCCCGTCGGTCCGAGGCCGCCCGCACGGGGCACAGCCCCCCGGTCCGCCCCGCGCGCTCAGGCCCCCGGGCCCGTTACCCGCAGAGGGGCCGCGTCCGGCCGCGCGCGGGCAGCCCCGCGCGAACGTCAGGAACATCCTCGCCCTGCGGCGCGCGCCGGTCGGTGGCCGTCTCCCGGGCGGGGGGAGGCGGGCTAGGGCCGCCTGCGGGGCGGGCGGCCGGCTGCGCCACCCGAATGTCGGGACCGCGCCAGCCCGGCGGCGTGGGTAGGCCCCACGCGGCCCTCGGAAGCCAGCACGCGCACCGGCCGCGGAGCGGCTAGCGCTCGGCCTTCGTACTAGCCCCGAGCCCGGGCGCGCGCGCCTCGGGGCACGGCTGTGCCGTGCCACCGGGGTCCCGACGGATAAGGCACCTTATCTCGCAGCCGAAGGTCTGGCTCGCAGGCGGCCGCGCCTCCCGCCGGAGGTCAGCCGGGCGGCGCCCCCTTGCGACCCTACCGACAGGGGCTCGGCGTGACGACGGGGTCAGGACACCGCCCCGAGAGGGCTCCGGGCTAGCCCCGATGCGACGCAGGGTGACGCTCCTTCTAGCGGCCGCCGGGGTGGCAGGGGGCTAGCCGAGCCTGCTCGGCCGCGCCCGCTT     
G       TAAATTTATCGTGGTATAGGAATATTCTATTTATCAGATTTTAATATAAATTTAGAGGTGAAGATGTTATACTCATAATTTATAACGATTCAACTTTTATATTTTACACAATTCTTATTATTTTAAATAATATGTAATATGAAATATTATCTAATTTTAATGTTTCGTTAGACGCCTAAATTTATTTATTGAATTAAAGATATTTAATATTTGTATATCCCTTTTATCATATTATTTTTAACTTATATAATTTTTTATGTAATTTACTAAGCTTATTATAAAAGACAAAGTATTTGTTAAATTTTTTTATCGAATTTTCTATCATTATAGGTCCGTCTATATGTAAAATTACTAACAGAAAAAAAAAGTCTCTTTTTTCTTTGATATATTTCTTTTAATATTAAAGCCATAAGATTACAATCATGTAGGTAAAAGAATTAATACATGATTTAGTTATTAATAAATATTCATAAGTATTCAATTTTCTATATGATGAAGATTGTTACTATTCATGGGTCTATAAATTTTAGTTCGATTAATCTTCCTCTAATCATTATTTTTTGATAATTTATTATTACATGATATGCATAATTTTATGAACGAAAAAACACAAGCAATATTTAAAATGTTTATATTATTTAAATAACAAATTATGTAGAGGGTCTAGCTAGTTACAAGAATAAGATATTATATATTAATTTTTTTACAAGAGTCAAAAGAATGTGTATACATAATCCATCATCACTCTTACATTATTTTTGAAACTTCCTGACTCATCAAACATTAGAGTAATAAATTATATTCACTCATATTTTAAATTTAAAATGTCGGATAGATGTAATAATTTAAAATTGTATGTAAGCTAATTTAGTTCAATAATTATGATCATATCTATTTTACTAGCAGTGAATTTGCATTACCACAAAGATTTTAATTATTATCTATTTAAAAACATGGGAGAATAAAAATTTAAATGGTGTTATCTTTATAAATCATAATACAGCTGTTCGGGCGGTATTCTCATCGAGTGAGGCAATAGCCTATTTCTTTGAATGGTCATTCTGTCCCGCAAGCGCGCGATTGCAACCCTGTAACATTTGGGAATGACGACCTTCCGTTCTGTCTCAACATTTGATTCAGGAACAAATGATTCTGTGAGTATTATTCCTTTCAGCACGCTTCATGAGCAGAACTCGGCCAGATAGGATGCGAGACGATGCCGCTCAATTAAGCTCTGATCATTTGCCATGTATGCCCGTGCCTAACTGATTATGGCGAGGAGTGCTCTTAGGTAAATGAAGTATCGGTTTCATCTCTAACTCCAACCCCTTCTAATAAGTTGCTGTAAACTAAATCCGGAAAATACAGTAGTAGTAATTGACAATAACACACTTACGACTATCGGAAGTTGAGATACCTGACACGGTCTCGGTGCCCTCCTGTCTTAGCCAGCCTCTCCTTGGCATGCGAAAAGAAGATTTGACAATGGGGAAATACTTCTTATAAAAGACATCCGCAAACGACATTATGCTGGAAGATTATATACATCCCTAACCGCAAACTCACTAAGTATATAGCAGTGTTGCGACTTTACGTAACAAAGAGTAACTCTCGACAGCGTTCTGAAGCCCCAAAAATTCCGACTCTGAAAAAGTATGATAACACCCATTCCCGTCCCGTTTCAATGATTTCATATCCCTCATTCCTACTTATGAGCGGAACACTTCTTCGCATTAGCTTAAGAAGCGATCAGGTTTTAACCACAAAGTACAATGTTCAGATAATTCTCAAATTCATGAGCTAAGCATACCCAAAGTAGGCTCTAACGACCCGTCAGCAAGTCATTTTCTTGATGGTTTACTGTTACCCGTCAGAATAGCACATTGATATATAGTGGATGAGCGGTTGGCAGTGTAGTTACACTCATCACTCTGGCGTTTATCGCACCTATCAAGCGAGCATGGTTCTTAGTGTTAAGGTTACTAGAGGGAATGGGTGAGGGCTGTTTTAGCGCTACCCGGCCGCCCACGAGCTGCCACAACCGTTAGGACGTCGCATACGCTTGGGCATTTCCGCGGGGTTAATACCGTTGGCGGATTCCGGCCAGCCATGTCGTTGTGCCCCACCCAGAGGAGTCGCCGTAAAGACTGGTACCCGCCACTGGTGTCCCCACCGCAGAGCAGATACAGTCCCGCTATGCCGCCTAGCAAATTTTTGTGTTCCATCCGTCGACTGGCATGGAAGGAACACCGTGCGCAAAGCTGTCGTCAGTTGATAGATTCTCCCGAACGGAGATAGGCGGGACTACACCGCAAGCGATCACGCTCAGCAGTAAACGAGGAAGCCCGAGGCTGTGGCGCAGGCGCCTCACACCGTGGTGACACTGCGAAAAGGTGTGCGCTACGTCTTCTGGGGCACATAATCGGCGGACCCGTTGTGGTACTTAGGCCAGTAGCTAAAGAATCTTTGGAGCCGTAGACATGCTTAGGGGTGGGGCGTTCTCCTTTGAGAGCCCCCCTCACATTTGCTTTCGTGGCCTACCGTCTAGGACGCCCCCACTCTCCTTTGTCGTTAGGACCGGTAGCGCCCTGAGTGCCTCAGAACACTTTTAATCCGAGCAGGGTGCCCTCGCTCTCCTTTAGGACGCGTAGACCGGACACCTATCGGTCCGTTTTAGACAGGTGACAGGGCCGAGATAAGTCTATCGCTGTAGTCAGATCCAACGCGTACGGCGCCCAGTCTACACTGGGGACTCCAGCACTTATGGAGCAAGGACTCTAGACCAGCGGTCAGTGTGTCTAGCGCACGAGCGCTGAGTGATGCGCCTGAATGATTTCCGGGATCCATATCGCCGCCCCGTGTACGCTCGTTAAAGGCCGCATCCGGCCCCGTTTATCTGGTATCCGCGCTCGAACGGTCGCCGTCTGATGGTAATCGGTAGCAGTGCTTCAGTACCGCCGTGGGGCAGATCCATGTGGATTCCATCCAGGCTCCATGGCGCCCGGCCCCCCCGGGCGGCCCCCGCTCGTGCTCAGGCCGTCGATGCAGGGGTCCCGGCCCCGTGCCCCTCGCCGTCGCGGGGCGCGCTCACTCGCTCCGGCGTAGGTGTGGGCCTGCACTGTGGGGACGGGCCTGACCGCCCGGCGCCCAAGAGCCGCGCTGGAGGGGCCGCAACTGCCGGCTCCAACTCGGCTGGCCGCCCGTCAGCTTCCTCCGCCCCGTCCCGAACGTCCGGGGGCGGGGGGTGTGGAGAGCTGCCGCCCTGGGGCAGCTTTCGCTTAGCCGGAGCCCGCGGGCGGGGGCATGCCTTCCGGCCCAGCATGCCGCCGCACGCCCGGGCGCCCGCCTCCCGCGCGCGCTGCCATCGCTCCGAGGCCCCCCGCACGGGGCACAGCCCCCCGGTCCGCCGCGCGCGCTCGGGCCCCCGCGCCCGTCAGCCGCAGGGGGTCCGGGCCCGGGCGCGCGCGGGCAGCCCCCCGAGAACGGGAGGAACATCCACGCCCTGGGGCGGCCGCTGGTCGGTGGCCCTAGCCCGGGCGGGGGCACGCGGGCTAGGGCCGCCTGCGGGGCCGGCGGGCCGCTGCGCCACCCCAATGTCCGGGCCGCGCGAGGGCAGCGGCGCGGGTAGGCCCCACGCGGCCCCCGGAGGCCGGCAGGCGCACGGGCCGCGGAGGGGCTAGCCCTCGGCCTTCGGGCTAGCCCCGCGCCTGGGCTCGCGCGCCTCGGGGGCCGGCTGCGGCGTGCCCCCGGGGTCCGGACGGATAATGCCCCTTAGCTCGCAGCCGAAGGTCTTGCTCGCAGGCCGCGGCGCCTCCCGCCGGACTGCCGCCGGGCGCCGCCCCCTTGCGACCCTACCGACAGCGGGTCGGGGACTCCAGGGGGTCATGGCGCCCCGCCGAGAGGGCTCCGGGCTGGCCCCTATGCGAGGCAGCGTGACGCTCATTCTAGCGGCCGCCGGGGTGGCAGCGGGCTAGCCGAGCCTGCGCGGCGCCGCGCGCTT     
F       TAAATTTATCGTGGTATAGGAATATTCTAATTATCAGATTTTAATATATATTTTAAGGTGAAGATGTTATACCTATAATTTATAACGATTCAATTTTTATATTTTACACACTTCTTATTATTTTAAATAATATGTATTATGAAATATTCTCTAATTTTTATGTATCGTTAGACGCTTTAATTTATTTATTGAATTAAAGATATTTAATATTTGCATATCCCTTTTATCATATTAGTTTTAACTTATATAATTTGTTATGTAATTTAATACGCTTACTATTAAAGACAAAGTATTTGTTATATTTTTTTATTGAATTTTCTATCATTTTAGGTCAGTATATATGTAAAATTACTTACAGAAAAAAAAAGTCTCTTTTTTCTTTGATATATTCCTTTTAATATTAAAGACATAAGATAACAATCATATAGGTAAAAGAATTAATACATGATTTAGTTATAAATAAATATTCATAAGTATTCAATTTTCTATCTGATGAAGAGTGTTACTATTCATGGGTCTATAAAGTTTAGTTCAATTAATCTTCCTCTAATCTTTATTTTTTGATAATTTATTATTACATTATATGCATAATTTTATGAACGAAAAAACACAATCAATATTTAAAATGTTTATATTATTTAAAAAACAAATTATGTTGATGGTCTAGCTAGTTAGAAGAATAACATATTATTTTTTAATTTTTTTACAAGAGTCAAAAGAGTGTGTATACATAATCCATCATCACTCTTACATTATTCTTGAAACTTCCTGACTCATCAAACATTAGAGTAATAAATTATATTAAATCATTTATTTAATTTAAAATGTCGGATAGATGTAATAATTTAAATTTGTATGTAAGCTATTTTAGTTCAATAATTTAGTTCATATCTATTTTACTAGCAGTGAATTTGCATTACCACAAGGAATTTACTTATTATCTATTTAAAAACATGGGAGAATAAAAATTTAAATGGTGTAATCTTTATAAATTTTAATACAGATGTTCGGGCGGTATTCTAAGCGAGTGAGGCAATAGCCTAATCCTTTGAATGGGCATTCTGTACCGCAAGCTCGCGATTGCAACCCTGTAACATTTAGTAATGACAACCATCCGTTCTGTCTCAACATTTGATTGAGGAACAAATGATTCTGTGAGTATTATCCCTATCAGCACGATTCGTGAGCAAAACTTGGCCAGATAGGTTGCAAGACGATGCCCCTCAATTAAGTTCTGAGCATTTGCCTTGTATGCCCGTGCATAACAGATTATGGTGAGGAGTGCTCATAGGTAAATGAAGAATCTGTTACATCACTAACTCCAGCCCCTTCTAGAAAGTTGCTGTAAACTAAATCCGGAACATACAGTAGTAGTAATTGACAATAACACCCTTAAGACTATCGGAAATTGAGATACCTGACACTGTCTCGGTCCCCTCCTGTCTTAGCCAACAGCTCCAGTGCATGCGAAAAGAAGATTTAACAATGGGGAAATACTTCTTATAAAAGACATCCGCAAACGACATTGTGCTGGAAGATTATATACATCCCTAACCGCAAACGGACTAAGTATAAAGCAGTGTTGAGACTTTACGTGACAAAGAGTATATCTCGACAGCGTTCTGAAGCCCCAAACCTTCCCACTCGGAAATAGCATGATATCACCAATTCCAGCCCCGTTTCAATGATTTCATATCCCTCATTCCTACTTATGAGCGAAACACTTCTTCGCAATTGCTTAAGAAGCTATCAGGTCTTAACCACAAAGTAAAATGTTCAGATTATTCTCAAACTCATGCTCCAACCATACCCACAGTAGGCACTAACAACCCGTCTGCAAGTCAGGTTTTTGATGGTTTACTGTTACCCGGCGGAATAGCACTTGGATATATAGTGGATGAGCGGTTGTCAGTGAGGTTACACTCAGCAGTCTGGCGTTTATTGCGCCTATCAAGCGAGCATAGTTCTTAGTGTTAAGTTTACTAGTGACAATGGGTGAGGGCTGTTGTAGCGGGACCCGCCCGCCACCGAGCTTCCACAAACTTTAGCACGTGGCATATGCGTGGGCATTTCCGCGGGTTTAGTACCGTAGGCGGCTTCCGGCCAGCCATGCCGTTGTCCCCCACCCACAGGAGTCGCCGTACAGACTGGTACCCGGGACTGGTGTCCCCACCGTAGAGCAGAGACCGTCCCGCTATGACACCTAGCACATTTTTGTGTTCCATCCGTCGACGAGCATGGAAGCAACACCGTGCGCAACGCTGTCGTCAGTGGATAGAATGTCCCGAGCCGAGTTAGGCGGCACTAGACCGCAGGCGATCACGGTCAGCAGTAAACGACGAAGCTCGAGCCTGTGGCGCAGGCGCCTCACGCCGTCGTGTCATTGCGAAAAGGTGTGCACTACGTCTTCTGGGGCAAATAATCGGGGGAACCGTTCTGGTACTTCGGCCAGTAGCTAAAGAATGTTTAGAGCCTTAGTCAGCCAAATCGGTGGTGCGTTCCCCTTTGAGAGCCCCACTCACACTAGCTGTCGCGGGCTACCGTCGAGGGCGCCCCCACTCTACTTTGTGGTTCGCACCGGTAGCGCCCTGAGTGCCCCAGAACACTTTTAATCCGAGCTAGGTGCCGTCGCCCTCCTTTGGGCACCGTAGCCCGGACACGTATCTGTCCGCTTTCGACAGGGTACTGGGCCGGGATAAGTCCATCGCTGTAACCAGATCCAATGCGTACGGCGCCCAGTCTACACAGGGGACCCCAACCCTTATGGAGCAAGGACTCTACGCCAGCGGTCAGTTTGTCGGGCGCACGAGCGCTGGTTGATGCTGCTGAATGATTACCGTGATCAATCTCGCCGCCCAGTGTACGCTCGTTATAGCCCGAATCCGGCCCCGTTTATTTGGCATCCTTGCTCGAACTGTCGCCGTCTGATGGTAATAGGTAGCAGTGCTTCAGTCCCGCCGTGGGGCACATCTTTGTGACTTCCATCCAGCCTCGATGGCGGCCGGCCCCCCCGGGCGGCCCCGACGCGTGCTCCGGCCGTCGATCCAGCGGTCCCGGGCCCGTGCCACTAGCCACCGGGGGGCGGGCCCAATCGCTCCGGCGCACGTGTGGGGCTTCACTGTGGGGACGGCCCGGACCGTCCGCCGCCCAAGAGCCGCGCTGAAGGGGCCGCAACTGCCGGCTCCATCTCGCTTGGGCGCCCGTCAGGTTCCTCTGCCCCGTCCCCAAGGTCCGGGGGCGCGGAGTCTGGAGACCTGCCCCCATTGGGCAGATTTCGCTTAGCCGGATCCGGCGGGCGGGGGCACGCCTTCCCCCGCAGAACGCCCGCGCACGCCCATGCGGCCGCCTCCCGTGCGCGCTGCCATCGCTCCGAGGCCGCCCGCACGGGCCACAGCCCCCCGGTCGGCCGCGCGCGCTGCGGCCCCCGCGCCCGTTAGCCGCAGAGGTTCCGGGCCCGGCCTCGCGCGGCCAGCCCCCCGAAAACGGCAGGAACATCCCCGCCCCGCGGCGGCCGCCGGTTGGTGGCCGTATCCCGGCCGGGGGGAGGCCGGCTAGGGCCGCCTGCGGGGCCGGCGGGCGGCTGCGCCACCCCAATGTGCGGGCCGCGCGAGGGCTGCGGCGAGCGTCGGCCCCACGCGGCCCCCCGACGCCAGCACGCGCACGGGCCGCGGAGGGGCAAGCGCTCGGCCCTCGGACTAGCCCCGGGCCTGGGCGCGCGCGCCTCGGGGCCGGGCTGTGGCGTGCCACCGGGGTCCGGACGGATAAGGCACATTGTCTCGCAGCCGAAGGTCTAGCTCGGAGGCCCCCGCGCCTCCCGCCGGAGGTCAGCCGGGCCGCGCCCCCTTGGGACCCTACCCACAGGGGGTCGGGGCCCCCGCGGGGTCAGGGCGCCCCCCCGAGAGGGCTCCGGGGTGGCCCGCATGCGAGGCAGCGTGACGCTCGTTCTACCGGCGGCCGCGGTGGCACCCGGCTAGCTGTGCCTGAGCGGCGCCGCCCGCTT     
E       TAAATTTATCGTGGAATAGGAATATTCTAATAATCAGATTTTAATATAAATTTAAAGGTGAAGATGTTATACAAATAATTTGTAACGATTCAAATTTTATATTTTACACAATTCTTATTATTTTAAATAATATGTATTTTGAAATATTTTCTAATTTTGATGTATCGTTATACGCCTTAATTTATTTAATGAATTAAAGATATTTAATATTTGGATATCCCTTTTATCATATTACTTTTAACTTATATAAGTTGTTATGTAATTTATTAAGCTTATTATAAAAGACAAAGTATTTGTTAAATTTTCTTATAGAATTTTTTATCATTTTAGGTCTGTATATATGTAAAATTACTCACAGAAAAAATAAGTCTCTTTTTTCTTTGAAATATTTCTTTTAATATTCAAGACATAAGATTACAATCATGTAGGTAAAAGAATTAAGACATGATTTAGTTATGAATAAATATTCATAAGTATTCAATTTTCTATATGATGAAGATTGTTACTATTCATGGGTCTATAAAATTTAGTTCGATTAATCTTCCTCTAATCTTTATTTTTTGATAATTTATTATTACATTATATGCTTAATTTTATGAACGAAAAAACACAAACAATATTTAAAATGTTTAAATTATTTATATAACAAATTATGTACATGGTCTAGCTAGTTACAAGAATAAGATGATATATGTTAATTTTTTTACATGAGTCAAAAGATTGTGTATACATAATCCATCATCACTCTTACATTATTCTTGAAACTTCCTGACTCATCAAACATTAGAGTAATTAATTAAATTAACTCATATATTGAATTTAAAATGTCGGATAGATGTAATAATTTAAAATTGAATGTAAGCTAATTTAGTTCAATAATTAAGGTCATATCTATTTTACTAGCAGTGAATTTGCATTACCACAATGAATTTAATTATTTTCTAATTAAAAACATGGGAGAATAAATATTTAAATGATGTAATCTTTATCAATAGTAATACAGATGGTCGGGTGGTATTCTGATCGAGTGAGGCAATAGACTATTCCTTTGAATGGGCATTCTGTACCGCAAGCGCGCGATTGCAACCCTGTAACAGTTGGTAATGACAACCATCCGTTGTGTCTCAACATTTGATTAAGGAACAAATGATTCTGTGAGTATTATTCCTATCAGGACGGTTCCTGAGCAAAACTGGGCCAGATAGGATGCGAGACGATGACGCTCAATTAAGTTCGGAGCATTTGCCATGTAAGCCCGTGCCTAACTGATTATGGTGAGTAGTGCTCTGAGGTAAATGAAGAATCAGTGACATCTCTACCTCCACCCCCTTCTAGTAAGTTGCTGTAAACTAAATCCGGAACATACAGTAGTAGTAATTGACAATTACACCCTCATGACTAGCGGAAGTTGAGATACCTGACACGGTCTCGGTCCCCTCCTGTCTTTGCCAACGGCTCCTTAGCATGCGAAAAGAAGATTTAGCAATGGGGAAATACTTCTTATAAAAGACATCCGCAAACGACATTGTGCTGGAAGATTATATACATCCGTATCTGAAATCGGACTAAGTATAAAGAAGTGTTGAGATTTTACGTAACAAGGAGGATCTCTCGACAGCGTTCTGAAGCCCCAAAGATTCCTACTCGGAAATAGTAGGATATCACCAATTCCAGCCCCGTTTCAATGATTTCATATGACTCATTCCTACTTATGATCGTAACACTTCTTCGCATTAGCTTAAAAAGCTATCAGGTGTTAACCACAAAGTTGAATGTTCAGATGATTCTCAAAATCATGCACTAACCATACCCAGAGTAGGCTCTAACGACCCGTCTGCAAGTCAGTTTCTTGTTGGTTTGCTGTTACCCGACGGAATTGCACAGAGATATATAGTGGATGAGCGGTTGACAGTGTGGCTACACTCAACATTCTGGCGTTTATGGCGCCTATCAAGCGAGCATCGTTCTTAGTGCTAAGTTTACTAGTGGGAATGGGTGAGGGCTGTTTTAGCGGAACCCGGCCGCCAACGAGCTTCCACAACCGTTAGGTCGTGGCATAAGCATGGACATTGCCGCGGGGTTAATACGGTCGGCGGCTTCCGGCCAGCCATGTAGTTGTTCCCCACTCACAGGAGTCGCCCTATAGACTGGTACCCGGGACTGGTGTCCCCACCGTAGAGCAGATACAGTCCCGCTATGGCATCTAGCACATTTTTCTGGTCCATCCGTCGACGGGCCTGGAAGGAACACCGTGCGCAACGTTGTGCTGAGTGGATGGAATGTCCCGAAGGGAGTTAGGCGGCACTAGACCGCAAGCGGTCACGGTCAGCAGTAAACGAGGAAGCTCGCGACTGTGGCGCAGGCACCTCACCCCGTGGTAGCACCGCGAAAAGGTGTGCTCTACGTCTTCTGGGGCACATAATCGGTGGAACCGTTTTGGTACGTCGGCCAGTAGCTAAATAATGTTTGGAGCCGTAGTCAGGCAGAGCGGTGAGGCGTTCCCCTTTGAGAGCCCCACTCACACTCGCTGTCGCGGGCTACCGTCAAGGGCGCCCCCACTATACTTAGTCGTTCGCACCGGTAGCGCCCTGAGTGCCTCAGCACACTTTTCATCCGAGCTGGGTGCCCTCGCTCTCCTTTAGGCAGCGTAGATGGGACACGCATCAGTCCGTTTTAGACAGGGCACATGGCGGAAATGAGTCTATCGATGTAATCAGATCCAAGGCGTACGGCGCCCAGTCTACACTGGGGACTCCAGCGCTGATGGAGCAAGTACTCTACACCAGCCCTCAGTTTGTCGAGCGCCCGAGCGATGAGAGACCCGGCTGAATGGTTTCCGCGATCCATATCGCCGCCCCGTGTACGCTCGTTATAGTCCGCATCCGGCCCCGTTTATTTGGTATCCTTGCTCGAGCTGTCGCCGTCTGATGGTAATAGGTCGCAGTGCTTCAGTCCGGCCGTGGGGCATACCTCTGTGGATTCCATCCAGGCTCGATGGCGGCCGGCCCCCCCGGGCGGCCCCCGCGCGTGCTCCGGCCCTCGATGCAGTGGTCCCGGGCCCGTGCCGCTCGCCACCGCGGGGCGCGCCCAATCGCTCCGGCGCAGGTGTGGGCCTGCACTGTCGGGACGGGCCGGACCGGCCGCCGCCCAAGAGCCGCGCGGCAGGCCCCGCAACCGCCGGCTCCAACTGGGGTGGCCGCCCGTCAGGGTCCTCGGCCCCGTCCACAACGTCCGGGGGCGGGGGGTGTGGAGACCTTCCGCCCTCAGGCAGCTTTCGCTTACCCGGAGCCCGCGGGCGAGGGCACGCCTCCCTGCCCACCACGCCGGCGCACGCCCTTGCGGCCGCCTCCCGTGCGCGCTGCCCTCGTCCCGAGGCCCCCGGCACGGGGCACAGCCCCCCGGTCGGCCGCGCGCGCTCAGGACCCCGCGCCCGTCACCCGCAGAGGATCCGGGCCCGGGCGCGCGCGGGCAGCCCCCCGAGAACGGGAGGAACATCCTCGCCCTGTGGCGCAGGCCGGTCGGTGGGCCTATGCCAGGCGGGGGGAGGCCGGCAAGGGCCGCCTGCGGGGCGGGCGGGCCGCTGCGCCACCCCACTGTCCGGGCCGCGCGAGCGCTGCGGCGTGGGTGGGCCCCAAGCGGCCCCCGGAGGCCGGCACGCGCACGGGCCGCGGAGGGGCTAGCGCTCGGCCTTCGGACTAGCCCCGAGCCTGGGCGGGCGCGCCTCCGGTCCCCGCTGTGGCGTGGCACCGGGGTCCGGACGGATAATGCACCTTATCTCCCAGCCGAAGGTCTGGCGCGAAGGGCTCCGCGCCGCCCGCCGGAGGTCGGGCGGGCGCCGCCCCCTTGGTACCCTACCGACTGGGTCTCGGGGAGTCCGCGGGGTCCGGGAGCCCCCCCGAGGGGGCTCCGGGCTGGCCCCCATGCGAGGCAGCGTGACGCTCGTACTGGCGGCCGCCGGGGTGGCAGGGGGCTAGCCGAGCGGTCGCGGGGGCGCCCGCTT     
D       TAAATTTATCGTGGTATAGGAATATTCTAATAATCAGATTTTAATATAAATTTATAGGTGAAGATGTTATACTTATAAATTATAACGATTCAATTTTTATATTTTACACAATTCTTATTATTTTAAATAATATGTAATATGAAATATTATCTAATTTTTATGTATCGTTAGACGCCTTAATTTATTTAGTGAATTAAAGATATATAATATTTGTATATCCCTTTTATCATATTATTTTTAACTTATATAATTTGTTATGTAATTTATCAGGCTTACTAAACAAGACAAAGTTTTTGTTAAATTTTTTTATAGAATTTTCTATCATTTTAGGTCTGTCTATATGTAAAATTACTTACAGAACAAAAAAGTCTCTTTTTTCTTTGATATATTGCTTTTAATATTTATGGCATAAGATTACAATCATGTAGGTAAAAGAATTAATACATGATTTAGTTATAAATAAATATTCATAAGTATTCAATTTTCTATTTGATGAAAATTGTTACTATTCATGGGTATATAAATTTTAGTTCAATTAATCTTCCTCTAATCATTATTTTTTGATAATTTATTATTACATTATATGCATAATTTTATGAACGAAAAAACACAATCAATATTTAAAATGTTTATATTATTTAGAAAACAAATTCTGTCAATGGTCTAGCTAGTTACAAGAATAAAATATTATATATTAATTTTTTTACAAGATTCAAAAGATTGTGTATACATAATCCATCATCACTCTTACATTATTCTTGAAACTTCCTGACTCATCAAACATTAGAGTAATTAATTAGATTAACTCATATATTTAATTTAAAATGTCGGATAGATGTAATAATATAAATTTGAATGTAAGCTAATTTAGTTCAATAATTATGCTCATATCAATTTTACTAGCAGTGAATTTGCATTACCACAATGATTTTAATTATTATCTACTTAAAAACATGGGAGAATAAATATTTAATTGATGTAATCTTTATTAATTTTAATACAGATGGTCGGGCGGTATTCTGATCGAGTGAGGCAATAGACTATTGCTTTGAATGGGCAGTCTGTACCGCAAGCGCGCAATTGCAACCCTGTAACATTTGGTAATGACAACCATCCGTTATGTCTAAACATTTGATTGAGGAACAAATGATTCTGTGATTATTATTCCTATCAGCATTTTTCGTGAGCAAAACTCGGCCAGATATGTTGCGAGACGATGCCACTCAATTAAGTTCTGAACATTTGCCATGTACGCGCGTGCCTAACCGATTATGGTGAGGAGTGCTCTCAGGTAAAAGATGTATCTGTTACATCTCTAACTCCACCCCCTTCTAGTAAGTTGCTCTAAACTAAATCCGGAACATACAGTAGTAGTGATTGACAATAACACCCTTAAGACTAACGGAAGCTGAGATACCTGACACGGTCTCGGTCCCCTCCTGTCTTAGCCAACCGCTCCTTTGCATGCGAAAAGAAGATTTTGCAATGGGGAAATACTTCTTATAAAAGACATACGCAAACGACATTGTGCTGGAAGATTATGTACATCCCTAACCGCAATCGTACTAAGTATAAAGCAGTGTTGAGATTTTACGCAACAAAGAGTATTTCTAGACAGCGTTCTGAAGCCCCAAAAATTTCTACTCGGAAAAAGTAAGATAGCACGTATTCCAGGCCCGTTTCAATGATTTCATATCACTCATTCCTACTTATGAGCGTAACACTTCTTCGCCATCGCTTAAGAAGCTATCAGGTATTAACCACAAAGTTTATTGTTCAGATAATGCTCTAAATCATGTTCGAACCATACCCCGAGTAGGCCCTAACCACCCGTCCGCTACTCAGCTTTTTGATGGTTTCCTGTTACCTGTCGGAATAGCATTTAGATAGATAGTGGATGAGCGGTTGACAGTGTGGCTACACTCAACAGTCTGGCGGTTATAGCGCCTATCAAGCGAGCATCGTTCTTAGTGTTAAGTTTACTTGAAGGAATGGGTGAGGGCTGTTATAGCGCGACCCGGCCGCAAACGAACGTCCACAAGCGTTAGGACGTCGGATAAGCGTCGTCATTTCCGGGTGGTTAATACTGAGGGCGGCTTCCGGCGAGCCATGTCGTTGTACCCCACTCACAGGAGTCGCCGTATAGACTGGTACCCGTGACTGGTGTCCCCACCGTAAAGCAGATACCGTCCCGCTATGCCGCCACGCACATTTCTCTGGTCCATCCGTCGACGGGCATGGAAGGAACACCGTGCGCAAGGGTCTCCTCAGTGGATAGAGTATCCCGACCCGGGATAGGCGGCACTAGACCGCAAGGGATCACGGACAGCCGTAACCGAGGAAGCGCGAGCCTGTGGTGCAGGCGCCTCACCCCGTGGTATCAGAGCGAAAAGGTCTGCTCTACGTCTTCTGGGGCAGATAATCGGCGGAAGCGTTGTGGTACTTGGGCCAATAGCTAACGAATGTTTTGAGCCGTAGTCACGCACAGCGGTGCCGCGATCCCCTTTGAGAGCCCCACTCACACTGGTTGTCGCGGGCTACCGTCCAGGGCGCCTCCACTCTACTTGATTGTACGCACCGGTAGCGCCCTGAGTGCCTCAGCACACTTTTAACCCGAGCTGGGTGCCCTCGCTCTCCTTTAGGAAGCGTAGACCGGACACCGATCGGTCCGTTTTCGACCGGGAACAGGGCCGAGATAAGTCCATCGCTGTAATCAGACCCAATGCGTACGGGGCCCAGTCTACACTGGGGACTCCATAGCTTATGGAGCAAGGACTCTACGCCAGCCCTCAGTTTGTCTGGCGCAGGAGCGCGGAGGGAGGCGGCTGAATAATTTCCGTGATCAATATCGCCGCCCCGTGTACGCGCGTTATAGGCCGCATCCGGCCCCGTTTATTTGGTATCCTTGCTCGATCTGTCGCCGTCTGATCGTAATAGGTAGCAGTGCTTCAGTCCCGCCGTGGGGCATATCTTTGTGGCTTCCATCCAGGCTCGATGGCGGCCGGCGCCCCCGGGCCGCCCCCGCACGTGCTCCGGCCCTCGTTTCAGTGGTCCCGGCGCCGTGCCGCTCGCCACCGCGGGGCGGGCCGACTCGGTACGGCGCACGTGTGGGCCTGCACTGTGGGGACGGGCCGCACCGGCCGCCGCCGAAGAGCCGCGCCGGAGGCCCCGCGACTGCCGGCTCCAACTCGGCTGGCCGCCCGTCAGGGTCCTCGGCCCCGTCCACAACGTCCGGGGGCGCGGGGTGTGGAGATCTCCCGCCCTGGGGCACCTTTCGCTTAGCCGGAGCCGGCGGGCGAGGGCCCGCCTTCCGGCCCAGCACGCCGCCGCACGCCCTTGCGGCCGCCTCGTGTCCGCGCTGCCATGCCTCCGAGGCCACCGGCACGGCGCACAGCCCCCCGGTCCGCCGCGCGCGCTCAGGCCCCCGCGCCCGTCACCCGCAGAGCGGCCGCGCCCGGGCGCGCGCGGGCAGCCCCCCGAGCACGGGAGGAAGATCCTCACCCTGCGGCGCCCGCCGGTTGGTCGTCGCATCCCGGGCGGGGGTAGGCGGGATAGGGCCGCCTGCGGGGCGGGCGGGCCGCTGCGCCACCCCATTGTACGGTCCGCGCGAGCGCTGCTGCGGGCGAAGGCCCCAGGCGGCCCCCGGAGGCCAGCACGCGCACCGGCCGCGGAGGGGCTAGCACTCGGCGTTCGGCCTAGGCCCGGGCCTGGGCCCGCGCGCCTCGGGGCCCGGCTGTGCCGTGCCCTCGGGGTCCTGACGGATAAGGCACCTTACCTCGCAGCCGACGGTCTGGCTCGCAGGCCGCCGCGCCTCCCGCCGGAGGGCAGCCCGGCGCCGCCCCCTCGACACCCGACCGACAGGGGGTCGGGGGGCCCATGGGGTCACCGAGCCCCCCCGAGCGGGCTCCGGGCTGGCCCCGATGCGACGCAGCGTGACGCTCATACTATCGGCCGCCGGCGTGGCAGCGGGCTAGCGGAGCCTCCGCGGCGCCGCCCGCTT     
C       TAAATTTATCGTGGTATAGGAATATTCTAATTATCAGATTTTAATATAAATTTTTAGGTGAAGATGTTATACTAATAATTTTTAACGATTCAATTTTTATATTTTACACAATTCTTATTATTTTAAAAAATATGTATTTTGAAATATTATCTAATTTTTATGTATCGTTAAACGCTTTAATTTATTAAATGAATTAAAGATATTTAATATTTGTATATACCTTTTATCATATTAATTTTAACTTATATAATTTGTTATGTAATTTATAAGGCTTACTAGAAAAGGCAAAGTTTTTGTTAAATTTTTTTATTGAATTTTCTATCATTGTAGGTCTGTATATATGTAAAATTACTTACAGAATAAAAAAGTCTCTTTTTTCTTTGATATATTACTTTTAATATTAAAGACATAAGATTACAATCATTTAGGTAAAAGAATTAATACATGATTTAGTTATAAATAAATATTCATAAGTATTCAATTTTCTATTTGATGAAGATTGTTACTATTCATGGGTCTATAAATTTTAGTTCGATTAATCTTCCTCTAATCTTTATTTTTTGATAATTTATTATTACATTATTTGCATAATTTTATGAACGAAAAAACACAAACAATATTTAAAATGTTTATATTATTTATATAACAAATACTGTAAATGGTCTAGCTAGTTACAAGAATAAGATATTATATTTTAATTTTTTTACAAGAGTCAAAAGACTGTGTATACATAATCCATCATCACTCTTACATTATTCTTGAAACTTCCTGACTCATCAAACATTAGAGTATTAAATTATATTAACTCATATATTAAATTTCAAATGTCGGATAGATGTAATAATCTAAATTTGTATGTAAGCTAATTTAGTTCAATAATTTAGCTCATATCTATTTTACTAGCAGTGAATTTGCATTACCACTAAGATTTTAATTATTATCTAATTAAAAACATGGGAGAATAAAAATTTAAATGATGTAATCTTTATTAATTATAATACAGCTGTTCGGGTGGTATTCTAATCGAGTGAGGTAGTAGCCTATTTCGTTGACTGGGCATGCTGTACCGCAAGCGCGCGATTGCAACCCTGTAACATTTTGTAATGACAACCATCCGTTCTGTCTCAACATTTGATTGAGGAACAAATGATGCTGTGACTATTATTCCTATCAGCACGGTTCATGAGCAAAACTCGGCCAGATAGGATGCGATACGATGCCGCTCAATTAAGTTCTGAACATTTGCCCTGAAGGCCCGTGCCTAACTGATTATGGTGAGGAGTGCTCTAAGGTAAATGATGCATCTGTTACATCACTAACTCCAACCCCTTCTAGTAAGTTGCTGTAAACTAAATCCGGAACATACAGTAGTAGTTATTGACAATAACACCCTTAAGACTAACGGAACTTGAGATACCTGACACGGTCTCGGTCCCCTCCTGTCTTAGCCAACCGCTCCATGGCATGCGAAAAGAAGATTTAACAATGGGGAAATACTTCTTATAAAAGACATCCGCAAACGACATTCTGCTGGAAGATTATTTACATCCCTAACCGTAAACAGACTAAGTATAAAGTAGTGTTGAGATTTTACGTAACAAAGAGTATTTCTCGACAGCGTTCTGAAGTCTCAAACATTTCCACTCGGAAAAAGTAGGATAGCACCTATTCCAGACCCGTTTCAATGATTTCATATTACTCATTCCTACTTATGAGCGGAACACTTCTTCGCAGTTGCTTAAGAAGCTATCAGGTATTAACCACAAAGTTGAATGTTCAGATAATTCTCCAAATCATGCACTAACCATACCCAGAGTAGGCCCTAACTACCCGTCGGCAACTCAGTTTTTTGGTGATTTACTGTTACCCGTCGGAATAGCACATTGATAGATAGTTGATGAGCGGTTGACAGTGAGGTTACACTCATTATTCTGGCGTTTATCGCTCCTATCAAGCGAGCATTGTTCTTAGTGTTAAGATTACTAGAGGGAATGGGTGAGGGCTGTTGTAGCGGTACCCGGCCGCCAACGAGCTTCCACAAGCGTTAGGACGTTGCATAAGCCTCGACATTTCCGCGGGGTTAATACTGTCGGCGGATTCCGGCCAGCCATGTAGTTATGCCCCCCTCACAGGAGTCGCCGTATAGACTGGTACCCGCCACTGGTGTCCCCACCGTAGAGAAGATATCGTCCCGCTATGACAACTAGCACATTTGTCTGCTCCATCCGTCGACGGGCCTCGACGGAACACCGTGCGGAAAGCTGACCTGAGTGCATAGAATGTCCCGAGATGAGATAGGCGGGACTAGACCGGAAGGGATCACGGTCAGCAGTAATCGAGGAAGCGCGAGACTGTGGCGCAGGTGCCTCACCCCGTGGTATCAGCGCGAAAAGGTCTGCTCTACGTCATCTGGGGCAAATAATCGGAGGAGCCGTTCTGGTACTTTGGCCAGTAGCTAACGAATGTTTCGAGCCGTAGCCACCCGAAGCGGTGGGGCGTTCGCCTTTGAGAACCCCACTCACACTAGCTGTCGCGGGCTACCGTCTAGGGCGCCCCCACTCTACTTTGTCGTTCGCACCGGTAGCGCCCTGAGTGCCTCAGGACACTTTTAACCCGAGCTGGGTGCCTTCGCCCTCCATTGGGTATCGTAGACCGGACACCCATCGGTCCGTTTTCGCCACGCGACAGGGCCGGGATAAGTCAATCGCTGTAATCAGATCCAATGCGTACGGGGCCCAGTCTACACTGGCGACTCCAGGGCTTATGGAGCAAGGACTCTAGCCGAGCCGTCAGTTTGTCGAGCGCGCGAGCGCGGATGGATGGTGCTGAATTATTTCCGAGATCCATATCGCCGCCCGGTGTACGCCCGTTATAGCCCGCATCCGGCCCCGTTTATTTGGTATCCATGCTCGAACTGTCGCCGTCTGATGGTAATAGGTAGCAGTGCTTCAGTCCCGCCGTGGGCCAGATCTGTGTTGTTTCCATCCAGGCTCGATGGCGGCCCCCCCCCCCCGGCGGCCCCCGCCCGTGCTCCGGCCGTCGATCCCGTGGTCCCGGGCCCGTGCCGCTAGCCCCCGCGGGGCGCGCCCACTCGCTCCGGCGCACGTGTGGGCCTGCCCTGTGGGGACGGGGCGGACCGGCCGCCGCCGAAGAGCCGCGCCGGAGGGGCCGCAACTGCCGGCTCCAACTCGGGTGGGCGCCCGTCAGGTTCCTCGGCCCCGTCCACAACGTCCGGGGGCCCGGAGTGTGGAGACCTGCCGCCCTCAGGCAGCTTTCGCTTAGCCGGAGCCCGCGGGCGAGGGCACGCCTGCCGGGCCAGCACGCCGGCGCACGCCCTTGCGGCCGCCTCCCGTGCGCGCTGCCATCGCTCCGGGGCCCCCGGCAAGGAGCAGAGCCCCCCGGTCCGCCGCGCGCGCTCAGGCCCCCGCGCCCGTAATCCGCAGAGGGTGCGGGACCCGGGCCGCGCGGGCAGCCCCCCGAGAACGGGGGGAACATCCTCGCCCTCGGGCGCAGGCCGGTCGGTGGCCGTATCCCGGGCGGGGGGAGGCGGGAGAGGGCCGCCTGCGGGGCGGGCGGGCGGCTGCGCCACCCCAATGTCCGGGCCGCGCGAGGGCCGCGGCGTGCGCAGGCCCCACGCGGCCCGCGGAGGCCAGCAGGCGCACCGGCCGCGGACGGGCCAGCGCTCGGCCTTCGGACTAGCCCCGAGCCGGGGCGGGCGCGTCTCCGGGCCGGGCTGTGGCGTGCCAGCGGGGTCCGGACGGATAAGGCACCTTATCCCGCAGCCGAAGGTCTGGCTCGGAGGCCGCCGCGCCTGCCGCCGGAGACCCGGCGGGCGCCGCTCCCTTGCCACCCTACCGACAGGGGGTCGGGGCGTCCACGGGGTCAGGGCGCCCCGCCGAGAGGGCTCCGGGATGGCCCCCATGCGATGCAAGGTGCCGCTCTTACTAGCGGCCGCCGGGGTCGCAGCGGGCTAGCCGAGCCTGCGGGGCGCCCCCCGCTT     
B       TAAATTTATCGTGGAATAGGAATATTCTAATTATCAGATTTTAATATATATTTATAGGTGAAGATGTTATACCGATAATTTATTACGATTCAACTTTTATATTTTACACAATTCTTATTATTTTAAATAATATGTAATGTGAAATATTCTCTAATTTTTATGTATCGTTAGACGCCTAAATTTATTTAATGAATTAAAGATATATAATATTTGTATATACCTTTTATCATATTAATTTTAACTTATATAACTTGTTAGGTAATTTATTATTCTTAATATATAAGAAAAAGTATTTGTTAAATTTTTTTATTGAATTTTCTATCATTTTAGGTCTGTATATATGTAAAATTACTTACAAAACAAAAAAGTCTCTTTTTTCTTTGATATAGTACTATTAATATTAAAGACATAAGATTACAATCATATAGGTAAAAGAATTAATACATGATTTAGTTATTAATAAATATTCATAAGTATTCAATTTTCTATTTGATGAAGACTGTTACTATTCATGGGTCTATAAATTTTAGTTCGATTAATCTTCCTCTAATCTTTATATTTTGATAATTTATTAATACATCATATGCGTAATTTTATGAACGAAAAAACACAACCAATATTTAAAATGTTTATATTATTTATATAACAAATATTGTAGAGGGTCTAGCTAGTTACAAGAATAAGATATTATATTTTAATTTTTTTACAAGAGTCAAAAGAATGTGTATACATAATCCATCATCACTCTTACATTATTCTTGAAACTTCCTGACTTATCAAACATTAGAGTAATCAATTATATTAACTCATATATTTAATTTAAAATGTCGGATAGATGTAATAATATAAAATTGAATGTAAGCTATTTTAGTTCAATAAGTAAGTTCATATCTATTTTACTAGCAGTGAATTTGCATTTCCACCACGATTTTAGTTATTTTCTAATTAAAAACATGGGAGAATAAATATTTAAATGATGTAATCTTTATTAGTTGTAATACAGAGGTTCGGGTGGTATTCTAATAGAGTGAGGTACTAGCCTAATACATTGACTGGGCATTCTGTACCGCAAGCGCGCGATTGCAACCCTGTAACATTTGGTAATGACAACCGTCCGTTATGTCTCAACATTTGATTGAGGAACAAATGATTCTGTGATTATTATTCCTATCAGGATGGTTCATGAGCAAATCTCGGCCAGATAGGATGCGAGACGATGCCGATCAATTAAGATCTGAGCATTTGCCATGTATGCCCGTGCCTAACCGATTATGGCGAGGAGTGCTCATAGGTAAATGATGAATTTGTTACATCTCTAACTCCAACCCCTTCTAGTAAGTTGCTGTAAACTAAATCCGGAATATACAGTAGTAGTCATTGACAATAACACCGTGAAGACTATCGGAAGTTGAGATACCTGACACAGTCTCGGTCCCCTCCTGTCTTAGCCATTCGCTCCCCGGCATGCGAAAAGAAGATTTTACAATGGGGAAATACTTCTTATAAAAGACATCCGCAAACGAGATTTTGCTGGAAGATTATATACATCCGTAACCGCAAGCAGACTATGTATAAAGCAGCGTTGTGATTTTACGTAACAAAGAGTATTTCTCGACAGCGTTCTGAAGCCACAAAAAGTGCTACTCGGAAAGAGATTGATATCACTAATTCCAGGCCCGGTTCAATGATTTCATATCACTCATTCCTACTTATGAGCGGAACACTTCTTCGCAGTTGCTTAAGAAGCTATCAGGTATTAACCAAAAAGTATAATGTTCAGATAAATCTCGAAATCATGATCTAACCATACCCAGAGTAGGCTCTAACTACCCGTCTGCAAATCAGTTTTTTGGTGGTTTACTGTTACCCGTCGGTATAGCACAAGGATATATAGTCGATGAGCGGTTGACAGTGTGGTTACACTCAAAATTCTGGCGATTATTGCACCTATCAAGCGAGTATTGTTCTTTGTGTTAAGTTTACTAGTGGTAATGGGTGAGGGCTGTTTTAGCGGTACCCGGCCGCCAACGAGCTTCCACAAGCGTTAGGGCGTCGGATAGGCTTGGGCATTACCGCGGGATTTGTACTGTCGGCGGCTTCCGGCCAGCCATGTAGTTATTCCCCACTCACAGGAGTCGCCGTATAGACTGGTACCCGCCACTGGTGTCCCCACCGTAGAGGAGATACAGTCCCGCTATGGCACCTTGCACATTTTTGTGGTCCATCCGTCGACGGGCCTGGAAGGAACACCGTGCGCAATGGTCTACTAAGTGGATAGAGTGTCCCGAACGGAGATAGGTGGCGCTAGACCGCAAGAGTTCACGGTCAGCAGTAAACGAAGAAGCGCGAGCCTGTGGCGCAGGCCCCTCACTCCGTAATATCAATGCAATAAGGTGTCCTCTACGTCTTCTGGGGCAAATAAACGGGGGAATCGTTCTGGTACTTGGGCCAGTAGCTAAAGAATGTTTTGAGCCTTAGGCCCGCAAAGTGGTGTGGCGTTCCCCTTTGAGAACCCCACTCACACTGGCTGTCGGGGGCTACCGTCCAGTTCGCCCCCACTATGGTTGGTCGTACGCACCGGTAGCCCCCTGAGTGCCTCAGGACACTCTTAAGCCGAGCTGGGTGCCCTCGCTCTCCTTTATGCTGTGTAGACCGGACACCCATCGGTCCGTTTTGGACACCGAACAGGGCCGAGATAAGTCGATCGCTGTAATCAGACCCAATGCGTACGGCGCCCAGTCTACACTGGGGACTCCACGGCTGGTGGAGCAAGGACTCTAGACCAGCCCTCAGTTTGTCCCGCGAACGAGCGGCGATCGATACGGCTGAATGATTCCCGTGATCGATATCGCCGCCCCGTGTACGCACGTTAAAGCCCGCATGCGGCCCCGTTCATTTGGGATCCTTGCTCGAACTGTCGCCGTCTGATGGTAATAGGTAGCAGTGCTTCAGTCCCGCCGTGGGGCAGAGCGTTGTGGCTTCCATCCAGGCTCGATGGCGGCCGCCCCCCCCGGGCGGCCCCCGCGCGTGCTCCGGCCCTCGATGCAGTGGTCCCGGGCCCCTGCCACTCGCCACCGCGGGGCGCGCCCACTCGCTCCGGCGCACGTGTGGGCCTGCACTGTGGGGACGGGCCGGACCGGCCGCCGCCCAAGAGCCGCGCCGGCGGCGCCGCAACTGCCGGGTCCAACCCGCGTGGCCGCCCGTCAGGGTCCTCACCCCCGTCTACAACGTCCGGGGGCGCGGAGGTTGGAGACCTGCCGCCCTGCGGCAGCCTTCGCTTAGCGGGAGCCCGCGGGCGCGGGCACGCCTTCCGGCCGAGCAGGCCGCCGCACACCCTTGCGGCCACCTCCCGTGCGCGGCGCCATCGCTTCCAGGCCGCCCGCAAGGGCCAGGGACCCGCGGTCGGCCCCGCGCGCTCGGGCCCCCGCGCCCGTCACCCGCAGAGGGTCCGGGCCCCGGCGCGCGGGGGCAGCCCCCCGAGAACGGGAGGAACATCCACGCCCTCCGGCGCCCGCCGGTCGGTGGGCGTATCCCGGGCGGGGGGAGGCGGGGTAGGGCCGCCTGCGGGGCCGGGGGGCGGCTGCGCCACCCCGGTTTCCGGGCCGCGCGAGGGGCGCGGCGTGGGTAGGCCCCACGCGGCCCCCGGACGCCAGCACACGCACGGGCCGCCGAGGGGCTAGCGCGCGGCCTTCGGACTGGCCCCGAGCCTGGGCGCGCGCGCCTCCGGGCCCGGCTGTGGCGTGCCAGCGGGGTCCGGACGGATAATGCACCTTGTCTCGCAGCCGAAGGTCTGGCTCGCAGGCCGGCGCGCCTCGCGCCGGAGGTCCGACGGGCCTCTCCCCGTTGCCACCCTACCGACCGGGGGTCCGCGAGTCCACGGGGTCCGGGGGCCCCCCAGACAGGGCTCCGGGCTGGCCCCTATGCGACGCAGCGTGACGCTCACGCGGCCGGCGGCCGGGGTGGCAGGGGGCTAGGCGACCCTCCGCGGCGCCGCCCGCTT     
A       TAAATTTATCGTGGTATAGGAATATTCTAATTATCAGATTTTAATATAAATTTAAAGGTGAAGATGTTATACTTATAATTTATAACGATTCAATTTTTATATTTTACACAATTCTTATTATTTTAAATAATATGTAATATGAAATATTATCTAATTTTGATGTATCGTTAGACGCCTTAATTTATTTAATGAATTAAAGATATATAATATTTGGATATCCCATTTATCATATTAATTTTAACTTATATAATTTATTATGTAATTTATCAAGCTTACTATAAAAGACAAAGTATTTGTTATATTTTTTTATAGAATTTTCTATCATTTTAGGTCTGTATATATGTAAAATTACTTACAGAATAAAAAAGTCTCTTTTTTCTTTGATATATTACTTTTAATATTAAAGACATAAGATTACAATCATATAGGTAAAAGAATTAATACATGATTTAGTTATAAATAAATATTCATAAGTATTCAATTTTCTATCTGATGAAGATTGTTACTATTCATGGGTCTATAAAATTTAGTTCGATTAATCTTCCTCTAATCATTATTTTTTGATAATTTATTAATACATTATATGCTTAATTTTATGAACGAAAAAACACAATCAATATTTAAAATGTTTATATTATTTAGAAAACAAATAATGTTGATGGTCTAGCTAGTTACAAGAATAAAATATTATTTTTTAATTTTTTTACAAGAGTCAAAAGACTGTGTATACATAATCCATCATCACTCTTACATTATTCATGAAACTTCCTGACTCATCAAACATTAGAGTAGTAAATTATATTAACTCATATATTAAATTTAAAATGTCGGATAGATGTAATAATATAAATTTGAATGTAAGCTAGTTTAGTTCAATAATTAAGTTCATATCTATTTTACTAGCAGTGAATTTGCATTTCCACAATGATTTTATTTATTGTCTATTTAAAAACATGGGAGAATAAATATTTAATTGATGTAATCTTTATAAATTGTAATACAGATGTTCGGGGGGTATTCTGATTGAGTGAGGCAATAGCCTACTTCGTTGAATGGGCATGCTGTACCGCAAGCGCGCGATTGCAACCCTGTAACAATTGGTAATGACAACCATCCGTTCTGTCTAAACATTAGATAAAGGAACAAATGATTCTGTGAGTATTATTCCTAACAGCGGCATTCATGAGCAAAACTCGGCCAGATAGGATGCGAGACGATGCCGCTCAATTAAGTTCTGAACATTTGCCGTGTATGCACGTGCATTACAGATTATGGTGAGGAGTGCTCTCAGGTAAAAGATGCATCCGTCGCATCGCTAACTCCAACCCCTTCTAGTAAGTTGCTGTAAACTAAATCCGGAATATACAGTAGTAGTTATTGACAATATCACCCTTATGACTATCGGAAGTTGAGATACCTGACACAGTCTCGGTCCCCTCCTGTCTTAGCCAACCTCTCCCTAGAATGCGATAAGAAGATTTCCCAATGGGGAAATACTTCTTATAAAAGACATCCGCAAACGACATTTTGCTGGAAAATTATATACATCCCTAACCGGAAGCGTACTAAGTATAAAGCAGCGTTGCGATTTTACGTAACAAAGAGTATATCTCGACAGCGTTCTGAAGTCGCAAATATTTCTACTCGGAAAGAGTATGATATCACTAATTCCGGTCCCGTTTCAATGATTTCATATAACTCATTCCTACTTATGAGCGAAACACTTCTTCGCACTTGCTTAAGAAGCTATCAGGTATTAACCACAAAGTAGAATGTTCAGATAATTCTCAAAATCATGTTCAAACCATACCCAGAGTAGGCTCTAACAACCCGTCTGCAATGCAGCTTATTGGTGCTTTACTGTTACCCGTCGGGATAGCACATTGATATATAGTGGATGAGCGGTTGACAGTGTGGGTACACTCAACAGTCTGGCGTTTATCGCACCTATCAAGCGAGCATCGTTCTTAGTGTTAAGTTTACTAGCGGAAATGGGTGAGGGCTGTTCTAGCGGTACCCGCCCGCGGACGAGCCTCCAGAAGCATTAGGACGTGGCATAAGCGTGGGCATTTCCGCGGGGTTAATACAGTCGGCGGCTTCCGGCCAGCCATGCCGTTATTCCCCACTCACAGGAGTCGCCGTATAGACTGGTACCCGCGACTGGTGTCCCCACCGTAGAGCAGATACGGTCCCGCTATGACGCCTAGCACATTTTTCTGGTCCATCCGTCGACGTGCATGTAAGGAACACCGTGCGCAACGCTGTCCTTAGTGCATAAATTGTCCCGACGGGAGATAGGCGGGACTAGACTGCATGCGATCACGGTCATCAGTAACCGAGGAAGCTCGAGACTGTGGCGCAGGCGCCTCACGCCGTGGTATCAGTGCGAAAAGGTTTGCTCTACGTCTTCTGGGGCAAATAATCGACGGAACCGTTTTGCTACTTGGGCCTGTAGCTAAAGAATCTTTAGAGCCGTAGTCACGCAAAGTGGTGTGGCGGTCCCCTTTGAGAACCCCACTCACACTCGTTGTCGCGGGCTACCGTCTAGGGCGCACCCACTTTACTAGGTCGTACGCAACGGTAGCGCCCTAAGTGCCTCAGCACACTTTTAAGCCGAGCTGGGTGCCCTCGCCCTCCTTTAGGCAGCGTAGTCCGGACACCCTTCGTTCCGTTTTCGACAGGGCACAGGGCCGGGATAAGTCTATCGCTGTAGTCAGAACCAATGCGTACGGCGCCCAGTCTACACTGGGGACCCCAGGCCTTATGGAGCAAGGACTCTACCCCAGGGCTCAGTTTGTCACGCGCACGAGCGCAGATCGATGCGGCTGAATGATTTCCGTGATCAATTTCGCCGCCCCGTGTACGCCCGTTATAGAACGCATCCGGCCCCGTTTATTTGGGATCCTCGCTCGATCTGTCGCCGTCTGATGGTAATAGGTAGCAGTGCTTCAGTCCCGCCGTGGGGCACATCCTTGTGGCTTCCATCCAGGCTCGATGGCGGCCGCCCCCCCCGGGCGGCCCCCGCGCGTGCTCCGGCCCTCGATCCTGTGGTCCCGGGCCCTTGCCGCTAGCCACCGCGGGGCGCGCCCAATCGCTGGGGCGCAGGTGTGGGCCTGCACTGTGGGGACGGGCGGGACCGGCCGCGGCCCAAGAGCCGCGCCGGAGGCCCCGCAGCTGCCGGCTCCAACTCGGCTGGCCGCCCGTCAGGGTCCTCCGCCCCGTCCACAATGTCCGGGGGCCCGGGGTGTGGCGAACTGCCCCCCTCCGGCAGCTTTCGCTTAGGCGGAGCCCGCGGGCGAGGGCACGCCTTCCCGCCCAGCAGGCCGGCGCACGCGCTTGCGGCCGCCTCCCGTGCGCGTTGCCATCGCTCCGGGGCCGGCAGCAGGGGGCGTAGCCCCCCGGGCCGCCGCGCGCGCTCCGGCCCGCGCGCCCGTCACCTGCAGAGGGTCCGGGCCCTGACGCGCGCGGGCAGCCCCCCGAGAACGGGAGGAACATCCACGCCCTCGGGCGCACGCGGGTTGGTGGCCGTTTCCCGGGCGGGGGGAGGCGGGCAAGGGCCGCCTGCGGGGCCGGCGGGCCGCTGCGCCACCCGAATGTCCGGGCCGCGCGGGGGCTGGGGCGTGGGTAGGCCCCATGCGGCCCCCGGAGGCAAGCACGCGCACGGGCCGCGGATGGGCTAGCTCCCGGCCTTCGCACTAGGCCCGAGCCTGGGCGCGCGGGCCTCGGGGCCCGGCTGTGGCGTGCCGCCGGGGTCCCGACCGATAATGCACCGTATCTCGCAGCCGAAGGTCTCGCTCGAAGGCCGCCGCGCCTCCCGCCGGAGGTCCGCCGGGCGCCGCCCCCCTGCCACCCTACCGACAGGGGGTCGGGGAGTCGACGGGGTCAGGCAGCCCCCCCGAGAGGGCTCCGGGCTGGCGCCCATGCGACGCAGCGTGACGCTCATACTCCCGGCGGCCGGGGTGGCACCGGGCTAGGCGAGCCGCCGCGGCGCCGCCCGCTT     
