# Supplementary material for: A simple method for data partitioning based on relative evolutionary rates
Source: PeerJ. 2018 Aug 28;6:e5498. doi: 10.7717/peerj.5498 (PMC6118207; doi:10.7717/peerj.5498)
Supplement: Data S1 — The datasets are provided in the PHYLIP format. [file peerj-06-5498-s002.zip › DataS2/AS6-10.phy]

17  4000
out     ATAGTGATAGTGCATCTCTAATAATAGTGCAAAGGGGGCAAAACTTATCCATTAATTTTTTATTTTTAACTGATTGACTCTAGAGTGATTTAAATTTTATTAAATTTAATATAAAAGAAAATTTACATAGTTTTATTGTTCTTAGTATACATACCATTACCCCTTATGATCATTAGGTGAAATAATATTAAAATCCATGTTGTTATTCAATATTAGAATTTGTCAGTTTTATAATTATATTTTTACAACAATATAACTACTTAGAGTCTAAATCATTCTATTACTGTGGAAAGTAATTCAATATTTAATAAAATGAATCTTTAATTTCGAAATAAAATACTTTAACAAGTCACCTGTAATCAATGATATACATATACTATCAAATTTCTATTAGTCTCGAGTCATTAATAAATAAGACTTAATGTTCAATGTAAATGAATTTAAATATGTATTTTCTTAATCCTTTCGTAAATCTTATTCCTTAAATTTTTGTCATTTCATTGACAAACAAAATTGTAAAAGGTTAATAGTACTAAATTATCTTAGAATTATTTTCGATGGATAATAATATGTTTAGAAATAATGTAGATGTTGTATTTTTAAAAAAGTAATTTAACTTATTAAAAAGAATATTTTTTTTTAATAATATGAGACGTCTTATAAAAATTGAAATTATTGGTATTTAGATAACTAGTTATAAATATTTAGTAATTGTAATCTTAAATAAAAAATCAAAATGTGAAATACCTGATTAAGTTAGTATCCAATTATTATTGTTATATAGTTATCGAGTTATAACTAACTATTGGTAATCTTAAAAATTTTTCGACAAAAGTATTAAATTAATTTCAATCTAACAATAAATATCGTGGCTAAAGACTAACCTTGAAAATATTCAGTTATTTAATTAAGGAATCAAATACACTCATAAAATATCCAAGTAATCATACTTCACAAATAAGAACATTAATCTTTTACTTTATTAAGAGAAATAAGAAAGAGGCCATCACAAATCTTTTGCAAAATTGTGGAAGTTGTCTAATAGCCCAAGATAGATACATTAATTGAGCGTTTTTGGTTAGCTAGAACCATACAATTGATATAAGGGTACAAAAATCGCATCTTTATAGTATAGACCTCTGTATTAGGGAGACCAAAATACCTTATACCAGCGAGCTTCGCCTTACCATTGATTCGTCTAGCCGCTTACGCGTGAGATAGGTTGCCTACGATATACTATTAGGTAGCAAAGTAAACGCATCTATCGAAGTTAAATTATCTGATAGCTCCTACATATGCAATTTTGAGCAGGTAAAAGCCCTTTGCTACTAGGGTACTTTCCAACATTGGATTTTTCATATACCACGTTCGAGGAATATCGACCAGGTAAACGCAAACGTTCCTGATGATCATAGTTAATTGTAGATGACCATACGCAATAAGTTAGATTCGTAGTGGACTTTCATTTCTTATCAATGAATATCCATGGCCCAACAATAGCCGTGCATGCTAATCAATGAACAGCTTTACAGATTGTGGCATCTAGTTATCGTGTTAAAACACGAATAAAGAAGTAATGTGCTATATCTAGTCCCCAACATCGGTGCTATTTTTTCGGAACTGTTATATCTATGAGCACGGATGTCGGCGGCACAAACTCAATTCCAAGACTCACAGCCGGAGGATTATTAATGATGCGCGACGTAATCTTGTTCTTTTTGAGCGCCATGTGGGTTATTATGTTTGTCGAGAGACTTAAATAACTCTCTGAAATATAAGCTTTTGCTATTCTCGGTATGTTTTCACATCTATTTATGGCCAGATATCGCAGTGAGATTGGATCCTATGCTCCCTTGGGCCCTAACATACGTAACACAAAGAAAGACAGCCATTACTTCATAACGCGTGATACTGCTTGGTCAATAACTCGATACTCTCATGTTTTACCTTCATTCCAGACTGAGGTACGAGCTTGTGAACATGAGCCTTAGCGCAGGTCCCGCCACCTATAGCTAGATTGACCCGATTTGTGGGCCACCACGCACGTGCCTCCGGCACGTGAGGTGGGAACCGGATATATAAAACTGCCATCTGTCTTGGACCGCTATGGTAGCGGTCCTGGCGACCCGACTCTAACGATCCTGTGGCTGCGTCGCCCGTTGCCCGCCGGCATCTACCTGCGCCCGGGCTTTCGGCCGCCTCCCATTGCCTTTAACCCTTCTGTAAGGATCTAGCAGAGGTGGTGACTAAGGGGCCGAGGCGGCGGCCGGCGCGACGGGGGTGTACGGGGCCCTGCCTCACGGGCAGTTGCCGAGATCACAGAGGAACACATTGAACCCCGGAGTAGCGCCGAGCCATGAGCCACCATGCCAGATAGCGCCTCGGCATGTCGGGCCTCGCGCCAGGGCCATTGTGGACCGCCCGAAAATTATTGGCATAGTGGCCCAAGTTGACTAATTGGCGCCTGCAACCAAACGGCACTCCGATTCAGGAGTGTGGGCCCAGTACGCACCGCTGCTGTCTACACCCCGACGGAGGGCTTCCTCTTTGAGTCCCCCTGGGGGTGCGAGGCAGAAGCCGTGTCGGCCGGCACAGCGGTAGCGTTCAATAGGGTGAGGCAACGTCAAGTTCTTCCACGCGCGTAGTACTGTCGGGCCCTTCGATCGGATTGCCCGAAGGTAACTCCCGTGACGGAATAGTGGTCTGGCCGAGCAGCGCCCGGCTCGTCGACCACAAACCCCAGGGCCCCACTCCTCTCTTTACGCACCAAAGTGCCGAGGCCATTGAACTGTCTCACACGCACCCAGCATGTGGGTTCAACGTGCGGAAGTACCACAGCTGGAAGGACTTCCGGTCTGATGGCTATCGCCCGGGATCTACACCTACGAAGCCTTGAGAGCTGCGGCACTACGGATGACGAGAACCGCGTATTCGGTGCTCTAGTTCGATCCCCCCAACCCTCTCGAGTTCTGACTGCTGGGCATGCCTTGCCGCAGCTCCAACCGGCTGTCCGGGACCGCTCGGCCCCCCGCAGCCCTCGGGGGCCCTCGCCGCTCCCACCGCCCCGCCCGCCGCCGCTGCGGCCCCTCTCGCACCCAGCGCAGCGGGCCCCGGCCCGCCGAGGCAGCAGTTGGGCGGGTTGGGTGCCGAAGCTCCAGCCGACGGAGCGTCTATCCGGGCCCCCGTGCTTGCTCCCTGGCCCCCGGGGTTCTGCAGGGCCGGGGCGTCGGGCGCCGTAGAGTCGCACAGCGAGTGACGTGGGACCCCCCGAGGAGCCGGGGACAGCTAGGGACCGCTCGCCACGGCCACCTGGACACCCCCGGAGGTCCTCGCGGGCGGCGCAGTGTTCAGCGCCGCGGCCGCGCGGGGTCCTCAGGCGGGGCCGGGCGCAGGCCGCGCGGGGGCCCGGGCCAGCCGCCGGTACCGACCGGCGGGCAGGGGATTTCTAGAGGGCGCCCAGGCCGCGGCCTGCCGGCGCGACTGGCGTCGTCGTCCACCCGCGGCCCTTGCGGGGCGCCCCGGTCGGCACCCGCGGCACGCAGGCGCTCCGGACCTGGGCGCCGCTGGGTGCCTAAAGCCGACGGGGGCGGGACGGGCGACGCGCGTACCACGTCCTGCCGGGCGCCACGGCCGGACCCGCCGAGCCGAGGACGGGCGGATTCCCTGGGCGTCCGCCCCGGAGGTGCGCCCGTCCGGCGCCTCAGTCCCGGCTGGCCCGAGCCCGGGGGCGCGGGGCGGTGGAGGCTGCGGGGGTAGTGCACCCGCGTAGCCGGCCACGCGGCACGAGGCAGCCCCCTGCTCCCGGCACCGCGCAGCGGGACCAATGGGGAGCGCCAGGCCCGCCGTGCGCGCAGCAGCTCCGGGCCCAGGCTGGGGGCGGCCCCTCCGGCCGTGCCCCAGCCCTCCCCACCTGACAGGCGCCGACCCCCGCGGCGGCGCGGCCCGTCCGCCGGGGCTGGCCACCCGCGACGGCAGCCGGGGGGTCGCGGGGCCGGGACGG     
P       ATAGTGACAGTGCATCTCTAATAATAGTCCAAAGGGGGCAAAACTTATCCATTAATTCTTTATTTTTAACTGTTTGACTCTAGAGTGATTTAAATTTTATTAAATTTGATATAAAAGAAAGTTTACATAGTTTTATTGTTCTTAGTATACACACCATTACCCCTTATGATCTTTAGGTGAAATAATATTAAAATCCATGTTGTTATTCAATATTAGAATTTGTCAGTTATATAATTAAAATTTTACAACAATATAACTATTTAGATTCTAAATCATTCTATTACTGTGGAAAGTAATTCAATAATTAATAAAATGAATCTATAATTACGAAATAAATTACTTTAACAAGTCACCTGTTATAAATTATATAAATATACTATCAGATTCCTATTAGTCTCGAGTTATTAATAAATAAGACTTACAGATCAATCTAAATGAATTTAAATATGTTTTTTCTTAATCCTTTCGTAAATCTTGTTCCTTAAATTTTTGTCATTTCATTGACAAACATAATTGTAAATGGTGAATAGTACTATATTATCTTAGTATTATTTTCGATGGATAATAATATATTTAGTAATAATGTAGATGTTGGATTTTTAAAAAAGTAATTTAACTTATTAAAAAGAATATTTTTTTTTAATAATATGTGACGTCTTATAAAAAATGAAATTATTGATATTTAGATATCTAGTTATAAATATTTATTCATTGTAATCATTAATAAAAAATCAAAAAGAGGAATACCTTATTAAGTTAGTATCCAATTATTATTTTGAAATAGATATCTAGTTATAACTAACTATTGGTAAACTTAAAAAATTTTAGACAAAAGTATTAAATTAATTTCAATCTAACAATAAATATCGTGGCTAAAGACTAACCTCTAAATTATTCAGTTATTCAATTAAGGAATCAAATACTCTCATATAATATCTAAGTAATCATACTTCACAAATAAGAACATTAATCTTTTACTTTATTAATATTAATAAGAAAGAGGCCAGCACAAATATTTTGCAAAATTATGGAAGTTGTCTGATAGCCCGAGATAGATACATTAACTTAGCGTTTTTGGTTAGCTAGAGCCATACAATTGATATAAGGGTTCCTAATTCGCATCTTTATAGTAAAGACCCCTGTCTTAGGGAGACTGAAATACCTTCAACCAGCGAGCTTCGCCCTATCATTGATTCGTCTAGCCGCTTACGCGTGAGATAGGTTGCCTACCAAATACTATTAGGTAGCAATGCAAACGGATCTTTCGAAGTTAAATTATCTGATACCTTCTTCATATGCAATTTTGCGCAGATAAAAGCCCTTTGCTACTAGGGTACTTTCCAACATGGGTTTTTTCATATACCACGTGCGAGGAATATCGACCAGGTAAACGCAAACGCTCCTGATAATCATAGTTAATTGTGGATGATCATACGAAATAAGTCAGAGTCGTATTGGAGTTTCATTTCTTATCAATGAGTATCCATGACCCAACATTAGCCGTACATGCTAATCAATGAACAGCTTTACATATCATGGTATCTAGTTATCGTGTTAAAAAACAAATAAAGAAGTAATGTCCTATAACTACTCCCCAACATCGGTGCTATTATATCGTGACTGTTATATCTATGAGCACGGATGTCGGCGGCACAAACTTATTTCCAAAACTGACAGCGGGAGGATTATTAATGATGCGCGAGGTAATCTTGTTATTTTTGAGCGCCATGTGGCCTTTTATGGTTGTCGAAAGACTTAAATAAATCTCTGAATTAGCAGCCTTTGCTATTATCGGTATGTTTATACATCGATTTATGGCCAGATTACGCAGTGAGATTGGATCCTATGCTCACTTGGGCCCTAACATACGTAACACAAGGAAAGACAGCCATTACTTCATAATGGTTGATACTGCTTGATCAATAACTCGATACTCTCATATTTTACCTTCCTTCCAGACTGTGGTACGAGCTTGTGAACATGAGCATTAGCTCAGGTCCCGCCTCCAAGAGTTAGGTTGACACGTTTGGTGGTCCACCAAGTACGTACTTCCGGCACCTGAGGTGGGAACCGAATATATAAAACGGCCATCTGTCTTGGACCGCCATTGTTGCGGTGATGGCGACCCCACTCTATCAATCCTGTGGCGGCGTCCCCCGTTGCCGGCAGCAATCTGCCTGCGCCAGGGCTGTCGGCCGCCGCACATTGCCCTTAACCCTTCTGTAAGGATCTAGCGGAGGTGTGGACTGAGGGGCCGAGGCGACGGCCGGCGCGACGGGGGTATACCGGGCCCTGGCTCTCGTGCCGTTTCACAGTTTACAGAGGAACACATAGAACCCAGAAGTAGCGCCGAGCCATGAGCCACCATGCCAGATAGCGCAGCGGCATGTCGGGCCTCGCGCCGGCTCCGTTGTGGACATCCCGAAAATTATGGGCATAGTGGCCCAAGTTGGCAAATTGGAGCCTGCTACCGAACGGCACTCCGATTCAGCCGTGTGGGCCCAGGGCGCACCCCTGCTGTGTACACCCGGACGGAGGGCTTCGTCTTTGAGGCCCCCTGGGGCGGCGAGGCAGCAGCCGTGGCGACGGGCAAAGCGGTAGCGTTCAATACAATGAGGCAACGTCGTGTTCTCGCACGCACGTGGTACTCTCGGGCCCTTCAATGGGATTGCCCTTAGCTAACTCCATTGACGGAATAGTGGGCGTGCGGAGCAGCGCCAGGCTCGTCGACCACAACCCCCAGGGACCCACTTCTCTCTTTACGCAACAAAGTGCAGAGGCCATTGAACTGTCTCACACGCACCCAGCATGTGGGTTTGACGTGCGGAAGGACCACAGCGGCAAGGACCTCCGGTCTGATGGCTATCGCCCGGGATCTACACCTAGACAGGCTTGAGGGCTCCGGAACGACCGATGACGAGAACCGCGCATTCGGTGCTCTAGTTCGATCCCCCCAACCCTCTGGAGTCGGGACCGCTGGGCATGCCTTGCGGCTTCTCCCCACGGCTGGCCGCGACCGCGCGCCCCCCCGCAGCCCTGGGGCGGCCTCGCCGCTCCCACAGCCCCCCGCGCCGCCGCGGCGGCCCCGCTCGCACCCGACACAGCCGGCGCCGGCCCGCCGAGGCAGCAGTTGGGTGGACTGGGTGCCGCATCTCAAGCAGACTGAGCGTCTATCCGGGGGCCCGTGATTGCTCCCTGGACCCCGGGGTTCTGCAGGGCCGGGGCCTCGGGCGGCGTAGAGTCGCCCAGCTAGGGACGACGTACCCCCCTACGAGCGGGGAACAGCTAGGCACGGCTCGGCCGGGCCACGTCGACACCGCTGGAGGCCCCCTCTGCCGCCGCAGTGTTGAGGGCCACGGCGGCGCGGGCTCCTCAGGCGGGGCCGGGCGCAGGGCGCGCGGGGTCCCGGGCCGGGCTCCGGTACCAACCGTCGGGCAGGGGATTTCTAGAGGGGGTCCGGGCCGCGCCCGGCCGGCGCGACTGGCGTCGGTGTCCACCCGCGGCCCTTGCGGGCCGCCCGAGTGGGCACCCGCGGCAGGCAGGCGCCCCGGACCTGGGCGCGGCTGGGTGGCTGAAGCCGATGGGGGCGGGACCGGTGACGCGCGTACCACGTCCTGCCGGGCGCAAGGGCCGGACCCGGCGACCCGAGGGCGGGGTGATTCCCTGGGCGCCCGCCCCGGAGGTGCGTCCCTCCGGCTCCTCAGTCCCGGCTGGCCCGGGGCCGGGCGCGCGGGGCGGTGGAGCCCGCGGGGCTAGTGCACCCGCGGAGCGGGCTACTACGCACGAGGCGCCCCCCTGCTTCCGCCCCGGCGCAGCGGGACAAATGGGGAGCGCCAGGCCGGCCGCGCGCCCGGGAGCTCCGGGCCCCGGCTGGCGGCGGCCCCTCCCGCCGGGCCCCAGCTCTCCCCACCTGACAGGCGCCGAACCCCGCGTCGGGGCCGCCCGTGCGCCGGGGCTGGGCACCCGCGACGGCAGCCGCGGGGTCGCGGGGGCGTGAGGG     
O       ATAGTGATAGTGCATCTCTAATCATAGTTCATAGGGGGCAAAACTTATCCATTAATTCTTTATATTTAACTGATTGACTCTAGAGTGATTTAAATTTTATTAAATTTAATATAAAAGAAACTTTACATAGTTTTATTGTTCTTAGTATACAAACCAATACCCCTTATGATCATTAGGTGAAATAATATTAAAATCCATGTTGTTATTCAATATTAGAATTTGTCAGTTTTATAAATAAAATTTTACAACAATATAACCTCTTAGATTCTAAATCATTCTATTACTGTGGAAAGTAATTCAATAATTAATAAAAAGAATCTCTAATTTCGAAATAAAATACTTTAACAAGTCACCTGTCATTAATGATATAAATATACTATCAAATTCCTATTAGTCTCGAGTTATTAATAAATAAGACTTCAAGTTCAATATAAATGAATTTTAATATGTAATTTCTTAATCTTTTCGTAAATCTTTTTCCTTAAATTTTTGTCATTTCATTGACAAACACAATTGTAAAAGGTTGATAGTACTAAATTATCTTAGCATTATTTTCGATGGATAATAATATTTTTAGGAATAACGTTGCTGTTGTATTTTTAAAAAAGTAATTTAACTTATTAAAAAGAATATTTTTTTTTAATAATATGTGACGTCTTATAAAAAGTGAAATTATTGCAATTTAGATAACTATTTATAAATATTTAGTGATTGTAATCTTAAATAAAAAATCAAAATGGGGAATACCTTATTAAGTTGGTATCCAATTATTATTTTAAGATAGATATCAAGTTATAACTAACTATTGGAAATCTTAAAAAATTTTAGACAAAAGTATTAAATTAATTTCAATCTAACAATAAATATCGTGGCTAAAGACTGACCTTAAAATTATTCAGTTAATCTATTAAGGAATCAAATACACTCTTAAAAGATCTAAGTAATCATACTTCACAAATAAGAACATTAATCTTTTACTTTATTAAAAGAAATAAGAAAGAGGCCATCACAAATATTTTGCAAAATAGTGGAAGTTGTCTTATAGCCCGAGATAGATACATTAATTTAGCGTTTTTGGTTAGCTAGAACAATACAATTGATATATGGGTTCATAAGTCGCATCTTTATAGTAAAGACCTCTGTATTGGGGAGACCGAAAGACCTTAGACCAGAGAGCTTCGCCCTATCATTGATTCGTCTATCCGCTTACGCATGAGATAGGTTGCCTACAAAATACTATTAGGTATCAAAGTAAACGTATCTTTCGAAGTTAAATTATCTGATATCTTCTACATATGCAATTTTGAGCAGGTAAAAGCCCTTTCCTACTAGGGTACTTTCCAACATTGGGTTTTTCATATACCACGTGCGAGGAATATCGACCAGGTAATCGCAAACGAACCTGATAATCATAGTTAATTGTAGATGACCATACGCAATAAGTGAGTGTCGTAGTGGACTTTCATTTCTTATCAATGAGTAGCCATGTCCCAACAATAGCCGTACATGCTAATCAAGGCACAGCTTTACATATTGTGGTATCTAGTTATAGTGTTAAGAAACGAATAAAGAAGAAATGTACTATAACTAATCCCCAACATCGGTGCTATTTTTTCGTTACTGTTATATCTATGAGCAAGGATGTTGGCGGCACAAACTTAGTTCCAACACTCCCAGCCCGAGGATTATTAATGATGCGCGATCTAATCTTGTTTTTTTTGAGCGCCATGTGGATTGTTATCGTTGTCGAGAGACTTAAATAACTCCCTGAATTAAAAGCTTTTGCTCTTCTCCGTATGTTTGTAGATCTATTTATGGCCAGATGACGCAGTGAGATTGGATCCTATGCTCGCTTGAGCCCTAACATACGTAACATAATGAAAGACAGCAATTACTTCATAATGTTTGATACTGCTTGTTCAATAACTCGATACTCTCATATTTTACCTTCCTTCCAGACTGAGGTACGAGCTTGTGAACGTGAGCCTTAGCTCAGGTCTCGACTCCAAGTGCTAGAATGCGGCGATTGGTGGTCCACCAGGTACGTCTTTCCGGCACCTGAGGTGGGAACCTTATATATAAAGCCGCCATTTGGCTTGGACCGCTATAGTTGCGGTCCGGTCGACCCAACTCTAGCCATCCTGTGGCCGCCTCCCCCGTTGCCGGCAGACCTCTGGCTGCGCCAGGGCTGTCGGCCGCCTCACATTGCCCTTAACTCTTCTGTAAGAATCTAGCAGAGGTGATGACTGAGGGGCCGAGCCGGCGGCCGTCGCGACGGGGTTCCACGGGGCCCTGGCTCTCGAGACGTTTCTTAGATTACAGAGGAACACATAGAACCCCGAAGTAGGGCCGAGCCATGTGCCACCATGCCAGATTGCGCCGCGGCATGTCGGGCCTCGTGCCACCGCCTTTGTGGACACCCCGAAGATTATTGGCATCGTCGCCCAAGTTGCCGAAATCGTGCCTGTCACCAAACCGCACTCAGAATCCGGGGTGTGGGCCCAGTGCGCACCGCTGCTTTCTACACCCCGACGGAGGGCTTCGTCTTTGAGCCCCCCTGGGGGGGCGAGGCAGAAGCCGTGGCGCGGCGCACAGCGGTAGCGTTCAATAGAGTGAGGCAACGTCATGTTCTCTCACGCTTGTGGTACAGTCGGGCCCTTCGATTGGCTTGCCCCAAGTTAACTCCCCTGACGGAATAGTGGGCGGGCCGAGCAGCGTCCGGTTCGTCGACCACAACCCCCTGGGCCCAACTCCTCTGTTTCCGCACCGAAGTGCAGAGGCCATTGTACTGTCTCACACGCACCCAGCATGGGGGTTTAACGTGCGGTAGGACCACAGCGGCAAGGACTTCCGGTCTGATGGCTATCGCCCGGGATCTACACCTACGTAGTCTTGAGGGCTCCGGCACTACGGATGACGAGTACCGCGAATTCGGTGCCCTAGTTCGATCCCCCCAACCCTCTCGAGTTACGACAGCCGGGCATGCCTTGCGGCAGCTCCCGGCGGCTGTCGGCCACCGCTCGCCCCCCCGCAGCCGTCGGGCGTCCTCGCCGCTCCCACCGCCCCGCGGGCCGCCGCGGCGGCCCCGCTCGCACCCAGCACAGCCCGCGCCGGGCCGCCGAGGCGGCCGTTGGGCGGACTGGGTGACGCAGCTGCAGCAGACGGAGCGTCTATCAGGGCGCCCGTGATTGCTCCCTGGGCCCCGCGGTTCTGCAGGCCCGGTCCCTCGGGCACGGTAGAGTCGCTCAACCAGTGACGAGGCACCCCCCGACGAGCCGGAAACAGCTAGGCACCGCTCGGCCCGGCCACGTCGACACGGCCGGAGGTCCCCGCTGGGTGCGCAGTGTTGAGAGCCACGGCGGCGCGCGCTCCTCAGGCGGGGCCGGACGCAGGCCGCGCGCGGTCCCGGGCGGGCCCCCGGTGCCAAGCGTCTGGCCGGGGATTTCTAGAGGGAGCCCAGGCCGCGGCCCCGCGGCGCGACAGGCGTCGTCGTCCACCCCCGGCCCTTGCGGGGCGCCCCGGTCGGCACCGGCGGCACGCAGGCGCCCCCGAGCTGGGCGCGGCTGGGTTCCTGAAGCCGACGGGGGCGGTACCGGTGACGGGCGTACCATGTCCTGCCGGGCGCCAGGGCCGGACCCGGCGAGCCGAGGCCGGGCGGATTCCCTGGGCGTCCGCCCCGGAGGTGCGCCCGTCCGGCTCCTCAGGCCCGGCTGGCCCGCGCCCGGGGGCGCGGGGCGGTGGAGCCCGCGGGGGCAGTGCACCCGCGTAGCGGGCCACGGGGCGCGAGGCGCCCCCCGGCTTACGCCACGGCGCAGCGGGACTGATGGGGAGCGCCAGGCCGGCCGCGCGCGCGGGAGCTCCGGGCCCGGGCTGGCGGCGCCCCCTCCGGCCCGGCCCCAGCCCTCCCCACCGGACAGGCGCCGTCCACCCCCTCGGCGCGGCCCGTGCGCCGCGGCTGGACACCCGCGACGGCAGCCGGGGGGTCGCGGGGCCACGACGG     
N       ATAGTGATAGTGCATCTCTAATCATAGTCCATAGGGGGCAAAACTTATCCATTAATTTTTTATTTTTCACTGATTGACTCTAGAGTGATTTAAATTTTATTAAATTTTATATAAAAGAAAGTTTACATAGTTTTTTTGTTCTTAGTATACAAACCATTACCCCTTATGATCATTAGGTGAAATAATATTAAAATCCATGTTGTTATTCAATATTAGAATTTGTCAGTTTTATATTTATATTTTTACAACAATATAACAACTTAGATTCTAAATCATTCTATTACTGTGGAAAGTAATTCTATAATTAATAAAAAGAATCTTTAATTTCGAAATAAATTACTTTAACATGTCACCTGTAATGAATGATATAAATATACTATCATATGTCTATTAGTCTCGAGTTATTAATAAATAAGACTTAGAGTTCAATATAAATGAATTTAAATATGTATTTTCTTAAACCTTTCGTAAATCTTTTTCCTTAAATATTTGTCATTTCATTGACAAACATAATTGTAAAAGGTTAATAGTACTAAATTATCTTAGAATTATTTTTGATGGATAATAATATTTTTAGCAATAAAGTTGCTGTTGAATTTTTAAAAAAGTAATTTAACTTATTAAAAAGAATATTTTTTTTTAATATTATGGGACGTCTTATTAAAATTGAAATTATTGAAATTTAGATATCTACTTATAAATATTTATTGAATGTAATCTTTAATAAAAAATCAAAATGTGTAATACCTCATTAAGTTAGTATCCAATTATTATTTTTACATAGGTATCTAGTTATAACTAACTATTGGTAATCTTAAAAATTTTTTGACAAAAGTATTAAATTAATTTCAATCTAACAATAAATATCGTGGCTAAAGACTTACCTTAAAATTATTCAGTTAGTCTATTAAGGAATCAAATACACTCATATAATATCTAAGTGATCATACTTCACAAATAAGAACATTAATCTTTTACTTTATTAAAATATATAAGAAAGAGGCCACCAAAAATATTTTGCAAAATTGTGGAAGTTGTCTAATAGCCCCAGATAGATACATTAATTTAGCGTTTTTGGTTAGCTAGAACCATGCAATTGATATAAGGGTCCTTAATTCGCATCTTTATAGTAAAGGCCTCTGTATTAGGGAGACCCCAATACCTTATACCAGTGAGCTTCGCCTTAACATTGATTCGTCTAGCCGCTTACGCGTGAGATAGGTTGCCTACTATATACTATTAGGTAACAAAGTAAACGAATCTGTCCAAGTTAAATTATCTGATACCTACTACATATGCAATTTTGGGCAGATAAAAGCCCTTTGCTACTAGGGTACCGGCCAACATTGGTTTTTTCATATACCACGTTCGAGGAATATCGAACAGGTAAACGCAAACGCCCCTGATTATCATAGTTAATTGTAGATGAACATACGCAATAAGTAAGCGTCGTAATGGACTTTCATTTCTAATCAATAAGTATCCATGCCCCAACAGTAGCCGTTCATGCTAATCAATGAACAGCTTTACATATGCTGGTATCTAGTTATAGTGTTAAAACACGAATAAAGAAGAAATGTGCTATAAGTATTCCCCAACTTCGGTGATATTTTTTCGTTACTGTTATATCTATGAGCGAGGATGTCGGCGGCGCAAACTCATTTCCAATGCTCACAGCGAGAGGATGATTAATGATGCGCGAAGTAAACTTGTTCTTTTTGAGCGCCATGTGGTTTCTTATCGTTGTCGAGAGACTTAAATAAATCCCTGAATTATAAGCTTTTGCTTTGCTCGGTATGTTTGTAAATCTATTTATGGCCAGATAACGCAGTGAGATTGGATCCTATGCTCCCTTGGGCCCCAACATACGTAACATAATGAAAGACAGCCATTTCATCATAATGTATGAGACTCCTTGTTCAATAACTCGATACTCTCATATTTTACCTACTTTCCAGACTGGGGTACGAGCTTGTGAACATGAGCCTTATCTCAGGTCACGCCTCCTAAAGCTTGACTGCCGCGATTGGTGGTACACCAAGCCCGTCCTTCCGGCACGTGACGTGGGAACCGGATAGATAAAACCGCCATCTGTCTTGGACCGCTATAGTGGCGGTCCGGGCGACCCCACTCTAAGGATCCTGTGGCCGCGTCACCCGTTGCCCGCAGCCATTCGGCTGCGCCGGGGCTGTCGGCCGCCTCACATTGCCCTTAACCCTTCTGTAAGGATCCAGCAGAGGTGTTGACTGAGGAGCCGAGTCGGCAGCCGGCGCGTCGGGGGTCTACGGGGTCCTGGCTCGCGAACCGTTACCTAGCTGACAGAGGAACACAGAGAAGCCTGAACTAGGGCCGAGCCATGAGCCACCATACCAGATCGCGGTGCGGCATGTCGGGCCTCGCGCCAACGCCCTTGTGGACAGCCCGAACATTATGGGCATAGTGGCCCAAGTTGCCTAGTTCGCGCCTGAGACCAAACGGCACTCCGGTTCAGGAGTGTGGGCCCAGTACGCACCGCTGCTGTCTACACCCCGACCGAGGGCTTCGTCTTTGAGGCCCCCTGGGGTGGCGAGGCAGAAGCCGTGGCGGCGGGCAGAGCGGTAGCGTTCAATAGAGTGAGGAAACGTCCTGTTCTCGCACGCACGTGGTACCGTCGGGGCCTTCGATGGCATTGCCCTAAGGTAACTCCCATGACGGAATAGTTGGCCGGCCGAGCAGCGCCCCGCTCGTCGACCAAAACCCCCACGGCCCCACTCCTCTCTTTACGAACCTAAGTGCAAAGGCCATTGAACTGTCTCACACGCACCCAGCATGAGGGTTGAACGTGCGGTAGGACCACAGCGGCAAGGACCTCCGGACTGATGGCTATCGCCCGGGATCTACACCTACGCAGCCTTTAGGGCTCCGGTAATACGGATGACGAGAACCGCGGATTCGGTGCCCTAGTTCAATCCCCCCAGCGCTCTCGAGTTATGACTGCAGGCCATGCCTTGCCACTGCTCCCACGGGCTGTCCGCGACCGCTCGCCTCCCCGCAGCCGTTGGGCGTCCTCGCCGCTCCCCCCGCCCCGCCCGCCGCCGCGGCGGCCCCGGTCGCACCCAACACAGCGGGCGCCGGGCCGCCGAGGCGGCGGCTGGGTGGACTGGGTGGCGGAGCTGCAGCAGACGGAGCGTCTATCCGGGGGCCCCGGATTCCTCCCTGGCCCCCGGGGTTCTGCAGGCCTGGTCCGTCGGGCGTCGTCGAGTCGCCCAACGAGTGACGAGGTACCCCCCGACGAGCCGGGAACAGCTAGGCACCGCTCGCCCCGGGCACGTCGACACCGCGGGAGGTCCCCGCCGGCGGGGCAGGGTTGAGAGCCACGGCGGCACGGGCTCCTCAGGCGGGGCCGGGCGCAACCCGCGCGGGGTTCCGGGCCGGGCCCCGGTCCCAAGCGTCGGGCAGGGGATTTCTAGAGGGAGGCCCGGCCGCGGCCCGCCGGCGCGACTGGCGGCTTCGTCCACCCCCGGCACCTGCGGCGCGCCCCAGTGGCCACCCGCGGCAAGCAGGCGCCCCCGACCTGGGCGCGGCTGGGTGCCTGAAGGCGACGGGGGCGGGACGGGCGACGCCCGTACCACGCCCCGCCGGGCGCTAGGGTCGGGCCCGTCGAGCCGACCGCGGGCCGAGTCCCTGGGCGCCCGGCTCGGAGGTGCGCCCGTCCGGCTCCTCAGTCCCGGCTGGCCCGCGCCCGGGGGCGCGGAGCGGTGGAGCCCGCGGGGGTAGTGCACCCGCGGAGCGGGCTACGGGGCACGAGGGCCCCCCCTGCTTCCGCCCCGGCGCAGCGGGACTAATGGGGAGCGCCAGGCCGGCCGCGCGCACCGGAGCTCCGGGCCCAGGCTGGGGGCGGCCCCTCCGGCCCGGCCCCCGCCCTCCCCACCTGACAGCCGCCGACCCCCGCCTCGGGGAGGCCCGTGCGCCGGGGCTGGCCACCCGCGACGGCAGCCGGGGGGTCGCGGGGCTCCGCCGG     
M       ATAGTGATAGTGCATCTCTAATCATAGTCCATAGGGGGCAAAACTTATCCATTAATTATTTATATTTAACTGTTTGACTCTAGAGTTAATTAAATTTTATTAAATTTAATATAAAAGAAAATTAACATAGTTTTATTGTTCTTAGTATACATACCAATACCCCTTATGATCATTAGGTGAAATAATATTAAAATCCATGTTGTTATTCAATATTAGAATTTGTCAGTTTTATAAATAAAATTTTACAACAATATAACTTCTTAGATTCTAAATCATTCTATTACTGTGGAAAGTAATTCAATAGTTAATAAAATGAATCTTTAATTTCGAATTAAATTACTTTAACAAGTCACCTGTCATCAATGATATAAATATACTATCATATTCCTATTAGTCTCGAGTTATTAATAAATAAGACTTGGAGTTCAATTTAAATGAATTTCAATATGTATTTTCTTAAGCATTTCGTAATTCTTTTTCCTTAAATTTTTGTCATTTCATTGACAAACATAATTGTAAAAGGTTAATAGTACTAAATTATCTTAGGATTATTTTAGATGGATAATAATATCTTTAGTAATAAAGTAGTTGTTGAATTTTTAAAAAAGTACTTTAACTTATTAAAAAGAATATTTTTTTTTAATACTATGCGACGTCTTGTAAAAATTGAAATTATTGAAATTTTGATAACTATTTATAAATATTTATTGTGTGTAATCTTAAATAAAAAATCAAAAAGCGGAATACCTAATTAAGTTAGTATCCAATTATTATTTTCACATAGATATCTAGTTATAACTAACTATTGGAAATCTTAAAAAATTTTTGACAAAAGTATTAAATTAATTTCAATCTAACAATAAATATCGTGGCTAAAGACTGACCTGTAAAATATTCAGTTAATTAATTAAGGAATCAAATACACTCATAAAATATCTAAGTAATCATACTTCACAAATAAGAACATTAATCTTTTACTTTATTAAATTAAATAAGAAAGAGGCCACCACAAATATTTTGCAAAATGGTGGAAGTTGTCTGATAGCCCGAGAAGGATACATTAACTTAGCGTTTTTGGTTAGCTAGAACCATCCAATTGATATCAGGGTTCTAAACTCGCATCTTTATAGTAGAGACCTCTGTATTAGGGAGACCAAAATACCTTAAACCTGCGAGCTTCGCCCTAGCATTGATTCGTCTAGCCGCATAGGCGTGAGATAGGTTGCCTACAAAATACTATTAGGTAGCATGGTAAACGAATCTTTCGAAGTTAAATTATCTGATATCTTCTTAATATGCAATTTTGAGCAGGTAAAAGCCCTTTACTACTAGGGTACTTTCCAACATTGGTTTTTTCATATTCCACGTCCGAGGAATATCGAGCAGGTAAGCGCAAACGATCCTGATAATCATAGTTAATGGTAGATGAACATACGCAATAAGTAAGAGTCGTAGTGGACTTTCATTTCTTATCAATGAGTATCCATGACCCAACATTAGCCGTGCATGCTAATCAATGAACAGCTTTACATATTGTGGTATCTAGTTATCGTGTTAAAAAACGAATAAAGAAGCAATGTGCCATAACTATTCCCCAACTTCGGTGCTATTTTTTCGTTACTGTTATATCTATGAGCTCGGATGTGGGCGGCACAAACTTAGTTCAAATACTAACAGCGAGTGGATTATTAATGATGCGCGAGGTAATCTTGTTCTTTTTGAGCGCCATGTGGATTCTTGTAATTGGCGAAAGACTTAAATAACTCCCTGAATTAGCAGCTTTTGCTATTTTCCGTATGTTTTTAAATCAATTTATGGCCAGATCACGCAGTGAGATTGGATCCTATGCTTCCTTGGGCCCTAACATACGTAACATAAAGAAAGACAGCTATTACTTCATAATGTTTGAAACTACTTGCTCAATAACTCGATACGCTCATATTTTACCTTCCTTCCAGACTGCGGTACGAGCTTGTGAACATGAGCCTTAACTCAGGTCCCGCCCCCTAGAGCTCGGTTGACGCGATTGGTGGTCCACCAAGCACGTGGGTCCGGCACGTGAGATGGGAACCGGATACATAAAACCGCCCTTTGTCTTGGACCGCTATGGTGGCGGTCCCGGCGACCCCACTCTAACGATCCTGTGGCCGCGTCACCCGTTGCCGGCCGCCATCGAGCTGGGCACGGGCTCTCGGCCGCCTCTCATTGCCCTTAACCCGTCTGTAAGGATCTCGCAGAGGTGTCGACTGAGGGGCCGAGGCGTCCGGCGGCGCGACGGGGATCTACGGGGCCCTGGCTCACGTGCAGTTACCCAGTTAACAGAGGAACACATAGAACCCGGAAGTAGGGCCGAGCCATGGGCCACCATGCCAGATTGCGCCGCGGCATGTCGGGCCTCGAGCCAGCGCCCTTGTGGACTCCCCGAAGATTGTGCGTATGGTGGCCCACGTTGGCGAAATCGGGCCTGTAACCAAACCGCACTCCGACTCAGGCGTGTGGGCCGAGTGCGCACCGCTGCTTTCGACACCCCGACGGAGGGCTTCGTCTTTGAGGCCCCCTGGGGAGGCGAGGCAGAAGCCGTGGCGGCGGGCACAGCGGTAGCGTTCAATATCGTGAGGCAACGTCCTGTTCTCGCACGCAAGTGCTACGGTCGGGCCCTTCAATGGGATTGCCCGAAGGTAACTCCCCTGATGGAATAGTAGCCGGGCCGAGCAGCGCCCGGCTCGTCGACCACAACCCCCAGGGGCCAACTCCTCTCTTTACGAACCTAAGTCCAAAGGCCATTGAACTGTCTCACACGCCCCCAGCATGTGGGTTTAACGTGCGGTAGCACCACAGCGCCAAGGACTTCCGGGCTGATGGCTCTCGCCCGGGATCTACACCTACGGAGGCTTGAGGGCTCCGGGACGAGGGATGACGAGAACCGCGTATGGGGTGCCCTAGTTCGATCCCCCCAACCCTCTCGAGTTATGACCGCCGGGCATGCCTTGCGGCTGCTCCGATCGGCTGTCCGCCACCGCTCGCCGCCCCGCCGCCGTTGGGCGCCCTCGCCGCTCCCACGGCCCCGCCCGCCGCCGCGGCGGCCCCAGTCGCACCCAGCACAGCCGGCGCCGGGCCGCCGAGGCAGCAGGTGGCCGGGCTGGGTGGCGCACCTTCAGCAGACGCAGCGTCTATCCGGGCGCCCGTGATTCCTCCCTGGGCCCCGCGGTTCTGCAGGGCCGGTCCCTCGGGCGTCGTGGAGTCGCCCAACAAGTGACGAGGGAGCCCCCGACGACCCGGGGACAACTAGGCACCGCTCGCCGCGGCCCGGCCGACACCCGCGGGGGCCCCCTCGGGCGGCGCAGTGTTTAGAGCCACCGCCGCGCGGGCTCCTCAGGCGGGGCCGGGCGCAGGCCGCGCGGGGTCCCGGGGCGGCCGCCGGTACCAGCCGTCGGAAAGGGGATTTGTAGAGGGAGCCCAGGCCGCGGCCCGCCCGCGCGACTGGCGTCGGCGTCCACCCCCGGCCCTCGCGGGCCGCCCCGGTGGGCACCGGCGGCAAGCAGGCGCCCCCGAGCTGGGGGCGGCTGGGTGGCTGAAGCCGACGGGGGCGGGACGGGTCACGCGCGTACCACGTCCTGCCGGGCGCGAGGGCCGGACCCGGCGAGCCGAGGCCGGGCGGACTGCCTGGGCGCCCGCCCCGGAGGTTCGCCTGTCAGGCTCCTCAGGCCCGGCTGGCCCGGGTCCGGGTGCGCGGGGGGGTGGAGGCCGCGGGGATAGTGCACCCGCGCAGCGGGCTACGCGGCACGAGGCGCCCCCCTCCTTGCGCCACCGCGCAGCGGGACTGATGGGGACCGCCAGGCCGGCCGCGCGCCCGGAAGCTCCGGGCCCCGGCTGGGGGCGGCCCCTCCCGCCCGGCCCCAGCCCTCCCCACCCGACAGCCGCCGAGCCCCGCCTCGGGGCGGCCCGTGCGCCGGGGCTGGGCACCCGCGACGGCAGCCGGGGGGTCGCGGGGCCCTGAGGG     
L       ATAGTGAAAGTGCATCTCTAATCATAGTCCATAGGGGGCAAAACTTATCCATTAATTTTTTATATTTAACTGATTGACTCTAGAGTTATTTAAATTTTATTAAATTTTATATAAAAGAAAGTTTACATAGTTTTATTGTTCTTAGTATACACACCACTACCCCTTATGATCATTAGGTGAAATAATATTAAAATCCATGTTGTTATTCAATATTAGAATTTGTCAGTTATATAAATAAATTTTTACAACAATAAAACCTCTTAGAATCTAAATCATTCTATTACTGTGGAAATTAATTCAATAGTTAATAAAATGAATCTTTAATTTCGAATTAAATTACTTTAACAAGTCACCTGTTATCAATGATATAAATATACTATCAAATTTCTATTAGTCTCGAGTTATTAATAAATAAGACTTACAGTTCAATATAAATGAATTTAAATATGTACTTTCTTAAACATTTCGTAATTCTTTTTCCTTAAATTTTTGTCATTTCATTGACAAACATAATTGTAAAAGGTTGATAGTACTAAATTATCTTAGAATTATTTTTGATGGATAATAATATATTTAGCAATTAAGTTGCTGTTGAATTTTTAAAAAAGTAATTTAACTTATTAAAAAGAATATTTTTTTTTAATATTATGAGACGTCTTTTAAAAAATGAAATTATTGTCATTTAGATATCTATTTATAAATATTTATTTATTGTAATCTTAAATAAAAAATCAAAAAGTGAAATACCTCATTAAGTTAGTATCCAATTATTATTTTAATATAGATATCTAGTTATAACTAACTATTGGAAAACTTAAAAAGTTTTAGACAAAAGTATTAAATTAATTTCAATCTAACAATAGATATCGTGGCTAAAGACTTACCTAAAAATTATTCAGTTATTCCATTAAGGAATCAAATACACTCTTAAAATATCTAAGTAATCATACTTCACAAATAAGAACATTAACCTTTTACTTTATTAATATTAATAAGAAAGAGGCCAACAAACATATTTTGCAAAATTTTGGAAGTTGTCTAATAGCCGCAGATAGATACATTAATTTAGCGTTTTTGGTTAGCTAGAACCATACAATTGATATAAGGGTTCATAATTCGCATCTTTATCGTAGAGACCTCTGTATTTGGGAGACATGAATACCTTTTACCAGCGAGCTTCGCCCTAACATTGATTCGTCTACCCGCTTACGCGTGAGATAGGTTGCCTACAAAATACTATTAGGTACCAATGTAAACGAATCTTTCGAAGTTAAATTATCTGATACCTTCTTCATATGCAATTTTGAGCAGTTAAAAGCCCTTTTCTTCTAGGGTACTGTCCAACATTGGTTTTTTCATATACCACGTTCGAGGAATATCGATCAGGTAAACGCAAACGCTCCTTATAATCATAGTTAATTGTAGATGACTATACGCAATAAGTCAGATTCGTAATGGACTTTCATTTCTTCTCAATGAGTATCCATGCCCCAACAGTAGCCGTGCTTGCTAATCAATGAACAGCTTTACATATTTTGGTATCTAGTTATGGTGTTAAAAAACGAATAAAGAAGCAATGTCCTATAACAATTCCCCAATGTCGGTGCTATTTTGTCGTGACTGTTATATCTATGAGCCTGGATGTCGGCGGCACAAACTTAGTTCCAATCCTCACAGCCGGCGGATTATTAATGATGCGCGATATAATCTTGTTTTTTTTGAGCGCCATGTGGTTTCTTATTATTGTCGAGAGACTTAAATAAATCTCTGAATTACAAGCTTTTGCTATTTTCCGTATGTTTGTACATCAATTTATGGCCAGATATCGCAGTGAGATTGGATCCTATGCTCCCTTGAGCCCTAACATACGTAACATAATGAAAGACAGCTATTACTTCATAATGTTTGACACTGCTTGATCAATAACTCGATACTCTCATTTTTTACCTTCCTTCCAGACTGAGGTACGAGCTTGTGAACATGAGCCTTACCTCAGGTCCCGCGTCCTAGAGATAGGATAACGCGATTGGTGGCCCACCAAGCACGTGCCTCCGGCACGTGACATGGGAACCGGATATATAAAACCGGCATTTGCCTTGGACCGCGATAGTGGCGGTTCGGGCGACCCCACTCTAACGATCCTTTGGCCGCCTCCCCTGTTGCCGGCAGCCATGTTGCTGCGCCAGGGCTGTCGGCCGCCTCACATTGCCCTTAACCCTTCTGTAAGGATCTAGCAGAGGTGTTGACTGAGGGGCCGAGACGACGGCCGGCGCGCCGGGGGTCTACGGGGCCCTGACTCACGTCCCGTTTCCTAGATGACAGACGAACACATAGAAGCCGGAAGTAGAGCCGAGCCATGAGCCACCATGCCAGATCGCGCAGCGGCATGTCGGGCCTCGGGCCATCGCCCTTGTGGACATCCCGAAAGTTATGGGCATAGTGCCCCAAGTTGCCGAATTCGCGCCTGTTACCAAACGGCACTCAGATTCAGGGGTGTGGGCCCAGTCCGCACCGCTGCTGTCACCACCCCGACTGAGGGCTTCGTCTTTGAGGCCCCCTGGGGGGGCGAGGCAGAAGCCGTGACGGCGGGCAAAGCGGTAGCGTTCAATAGGATGAGGTAACGTCCTGTTCTCGGACGCACGTGGTACTGTCGGGCCCTTCGATGGGCTTGCCCAAAGGTAACTCCCCTGACGGAGTAGTGGGCGGGCCGAGCCGCGCCCGGCTCGTCGACCACAAGCACCAGAGCCCCACTCCTCTCTCTCCGAACCAAAGTGCAAAGGCCATTGAACAGTCTCACACGCACCCAGCATGGGGGTTTAGCGTGCGGTGGTACCACAGGGACAAGGACGTCCGGCCTGATGGCTATCGCCCGGGATCTACACCTACGCAGTCTTGAGGGCTCCCGCACTACAGATGACGAGAACCGCGTATTGGGTGCCCTAGTTCGATACCCCGAGCGCTCTCGAGTCATGACTGCCGGGCATGCCTTGCGGCAACTCGCACCGGCTGTCCGCGACCGCTCGCCCCCCCGCAGCCGTTGGGCGACCTCGGCGCTCCCACGGCCCCGACCGCCGCCGCGGCGGCCCCGCTCGCACCCAGCACAGCCGGCGCCGGGCCGCCGAGGCCCGCGTTGGGCGGACTGGGTGCCGCAGCTCGGGCAGACGGAGCGTCTATCCGGGCGCCCGTGCTTCCTCCCTGGCCCCCGGGGTTCTGCAGGGCCGGACCGTCGGGCGCCGTAGAGTCGCCCAACCAGCGACGCCGTACCCCCCGACGAGCCGGGAACAGCTAGGCACCGCTCGTCCCGGCCACGTCGACACCGCCGGAGGTCCCCGCTGGCGGCGCAGTGTTGAGAGCTACGGCCGCGCGAGCTCCTCAGGCGGGGGCGGGCGCAGGCCGCGCGTGGTCCCGGGCCGGCCGCCGGGCCCAGGCGTCGGCCAGGGGATTTCTAGAGGGGGCCCGGGCCGGGGCCCGCCGGCGCGACTGGAGTCGTCGTCCCCCCCCGGCCCTTGCGGGGCGCCCCAGTCGGCACCGGCGGCACGCAGGCGCACCGGAGCTGGGCGCGGCTGGGTGGCTGAAGCCGACGGGGGCGGAACCGCTGACGCGCGTACCACGTCCTGCCGGGGGCTAGGGCCGGACCCGCCGAGTCGAGGCCGGGCGGATTCCCTGGGCGTCCGGCCCGGAGGTGCGCCCGTCCGGCGCCTCAGTCCGGGCGGGCCCGGGACCGGGGGCGCGGGGCGGTGGAGCCCGCGGGGGTAGTGCACCCGCGCAGCGGGCTACGCGGCACGAGGAGCCCCCCTGCTGCCGCCGCGGCGCAGCCGGACTACTGGGGAGCGCCAGGCCGGCCGGGCGCTCGGGAGCTCCGGGACCGGGCTAGCGGCGGCCCCTCCCGCCCTGCCCCGGCGCTCCGCACCGGACAGGGGCCGACCTCCACCTCTGGGCGGCCCGTGCGCCGGGGCTGGGCACCCGCGACGTTAGCCGGGGGGTCGCGGGGCCGCGACGG     
K       ATAGTGACAGTGCATCTCTAATCATAGTCCATAGGGGGCAAAACTTATCCATTAATTATTTATTTTTAACTGATTGACTCTAGAGTGATTTAAATTTTATTAAATTTTATATAAAAGAAATTTTACATAGTTTTATTGTTCTTAGTATACAGACCAATACCCCTTATGATCATTAGGTGAAATAATATTAAAATCCATGTTGTTATTCAATATTAGAATTTGTCAGTTATATAAATATACTTTTACAACAATATAACATCTTAGATTCTAAATCATTCTATTACTGTGGAAAGTAATTCAATAATTAATAAAATGAATCTTTAATTTCGAAATAAATTACTTTAACAAGTCACCTGTGATCAATGATATAAATATACTATCAAATAGCTATTAGTCTCGAGTAATTAATAAATAAGACTTATTGTTCAATCTAAATGAATTTAAATATGTTTTTTCTTAACCCTTTCGTAAGTCTTATTCCTTAAATTTTTGTCATTTCATTGACAAACATAATTGTAAAAGGTTAATAGTACTAAATTATCTTAGTATTATTTTAGATGGATAATAATATATTTAGAAATTATGTTGCTGTTGAATTTTTAAAAAAGTAATTTAACTTATTAAAAAGAATATTTTTTTTTAATATTATGTGACGTCTTATAAAAAGTGAAATTATTGCAATTTAGATAACTATTTATAAATATTTACTATTTGTAATCTTAAATAAAAAATCAAAACGGGGAATACCTAATTAAGTTAGTATCCAATTATTATTTTAATATAGATATCAAGTTATAACTAACTATTGGAAAACTTAAAAAATTTTTGACAAAAGTATTAAATTAATTTCAATCTAACAATAAATATCGTGGCTAAAGACTTACCTATAAATTATTCAGTTATTCTATTAAGGAATCAAATACACTCATAAAATATCTAAGTAATCATACTTCACAAATAAGAACATTAAACTTTTACTTTATTAAAAAAAATAAGAAAGAGGCCATCACAAATATTTTGCAAAATTGTGGAAGTTGTCTCATAGCCCTAGATGGATACATTAATTTAGCGTTTTTAGTTAGCTAGAACCAGACAATTGATATTAGGGTGCATAAGTCGCATCTTTATAGTAAAGACCTCTGTGTTAGGGAGACCTAAAAACCTTGGACCAGCGAGCCTCGCCCTATCATTGATTCGTCTAGCCGCATACGCGTGAGATAGGTTGCCAACAAAATACTATTAGGTAACAAAGTAAACGGATCTATCGAAGTTAAATTATCTGATAACTACTCCATATGCAATTTAGGGCAGATAAAAGCCCTTTCCTTCTAGGGTACTTTCCAACATTGGTTTTTTCATATACCACGTGCGAGGAATATCGACCAGGTAAACGCAAACGTACCTGATGATCATAGTTAATTGTAGATGACTATACGCAATAAGTCAGCGTCGTAGTGGACTTTCATTTCTTATCAATGAATATCCATGGCCCAACAGGATCCGTGCATGCTAATCAATGAACAGCTTTACATATTGTAGTATCTAGTTATTGTGTTAAAATACGAATAAAGAAGTAATGTACTATAGCTACTCCCCAATTTCGGTGCTATTTTTTCGTTACTGTTATATCTATGAGCATGGATGTCGGCGGCACAAACTTACTTCCAATACTCACAGCCAGAGGATAATTAATGATGCGCGATGTAAACTTGTTCTTTTTGAGCGCCATTTGGATTATTATTCTTGTCGAGAGACTTAAATAACTCCCTGAATTACAAGCATTTGCTATTTTCCGTATGTTTCGATATCTAATTATGGCCAGATAACGCAGTGAGATTGGATCCTATGCTGCCTTGGGCCCTAACATACGTAACATAAAGAAAGACAGCAATTGCTTCATAACGGTTGATACTGCTTGCTCAATAACTCGATGCTCTCATATTTTACCTGCCTTCCAGACTGTAGTACGAGCTTGTGAACATGAGCCTTAGCTCAGGTTCCGCCTCCCAGAGCTAGGGTGACGCGATTGGTGGCCCACCACGCACGTGTTTCCGGCACGTGAGGTGGGAACCGGATATATAAAACCGCCATTTGTCTTGGACCGCCATGGTGGCGGTCCTGCCGACCCCACTCTAATTATCCTGTGGCCGCGTCGCCCGTTGCCGGCAGCAATGCTGCTGCGCAGGGGCTTTCGGCCGCCTCACATTGCCCTTAACCCTTCTGTAAGGATCGAGCAGAGGTGTAGCCTGAGGAGCCGAGGCGGCGGGCGGCGCGACGGTGATCTACGGGGCCCTGGCTCACGTGACGTTTCTTAGCTCACAGAGGAACACATTGTACCCGGAAGTAGTGCCGAGCCATGAGCCACCATGCCAGATTGCGCGGCGGCATGTCGGGCCTCGCGCCAGCGCCCTTGTGGACATCCCGAAGATTATGGGCATGGTGGCCCAAGTTGGCTAAATCGCGCCTGTGACCAAACGGCACTCCGCGTCAGGGGTGTGGGCCCAGTCCGCACCCCTGCTGTCAACACCCCGACGGAGGGCTTCGTCTTTGAGGCCCCCTGGGGGCGCGAGGCAGAAGCCGTGGCGGCGGGCAGAGCGGTAGCGTTCATTAGGGTGAGGCAACGTCATGTTCTCCCACGCACGTGGTACTCTCGGGCCGTTCCATGGGCTTGGCCAAAGGTAACTCCGGTGACGGAATAGTGGACTGGCCGAGCAGCGCCCGGCTCGTCGACCACAACCCCCAGGGCCCCACTCCTCTCTTTCCGGACCAAAGTTCAGAGGCCATTGAACTGTCTCACACGCACCCAGCGTGTGGGTTTAACGTGCGGCAGGACCACAGTGCCAAGGACATCGGGCCGGATGGCTATCGCCCGGGCTCTACACGTACGCATGCTTTAGCGCTGCGGCACTACGGATGACGAGAACCGCGTATTCGGTGCACTAGTTCCATCCCCCCAACCCTCTAGAGTTATGACGGCGGGGCATGCCTTGCGGCGGCTCCCACCGGCTGGCCGCGACCGGTCGCCCCCCCGCGGCCGTTGGGCGTCCTCGGGGCTCCCACGGCCCCGCCAGCCGCCGCGGCGGCCCCGGCCGCACCCAGCACAGCGGGCGCCGGGCCGCCGAGGCCGCGGTTGGGCGGCCTGGGTGCAGCATCTCGAGCAGACGGAGCGTCTATCCGGGGGCCCCTGATTCCTCCCTGCTCCCCGGGGTCCTGCAGCGCCGGTACCGCGGGCGTCGTAGAGTCGCCCAGCCAGTGACGAGGGACCCCCCGACGAGCCGGGTACACGTAGGCACCGCTCGCCCCGGCCACGTCGACACCGGCGGAGGTCCCCTCTGGCGGCGCAGTGTTGAGGGCCACCGCGGCGCCGGGTCCTCAGGCGGGGCCGGGCGCAGGCCGCGCCGGGTCCCGGGCGGGCCCCCGGTACCAAGCGGCGGGCAGGGGATTTCTAGAGGGGGCCCGGGCCGCGGCCCGCCGGCGCGACTGGCGTCGTCGTCCGCCCCCGGCCCTGGCGGGGCGCCCCGGTGGGCACCTGCGGCACGCCGGCGCCCCCGAGCTGGGCGCGGCTGGGTGGCTGCAGGCGAAGGGGGCGGGACCGGTCACGCGCGTACCACGACCTGCCGGGCGCCAGGGCCGGATCCGCCGAGCCGAGGCCGGGGGGATTCCCTGGGCGCCCGCCGCGGAGGTGCGCCCGTCGGGCTCCTCAGTCCCGGCTGGCCCGGGCCCGGGGGCGCGGGGCGGTGGAGCACGCGGGGGTAGTGCACCCGCGTAGCGGGCGACGGGGCACGAGGCCGCCCCCGCCCTCCGCCCCCGCGCCGCGGGACTAATGGGGAGCACCAGGCCGGCCGCGCGCCCGGGAGCTCCGGGCCCAGGCTGGCGGCGGCCCCTCCGGCCCGGCCCCGGCGGTCCCCACCTGACAGGCGCCGACCCCCGCATCCGCGCGGCCCGTGCGCCGGGGCTAGGCACCCGCGAGGGCAGCCGGGGGGTCGCGGGGCGCCGGCGG     
J       ATAGTGAGAGTGCATCTCTAATAATAGTCCAAAGGGGGCAAAACTTATCCATTAATTGTTTATATTTAACTGATTGACTCTAGAGTGATTTAAATTTTATTAAATTTTATATAAAAGAAAGTTTACATAGTTTTATTGTTCTTAGTATACATACCACTACCCCTTATGATCATTAGGTGAAATAATATTAAAATCCATGTTGTTATTCAATATTAGAATTTGTCAGTTTTATAGATATAATTTTACAACAATATAACAATTTAGATTCTAAATCATTCTATTACTGTGGAAAGTAATTCAATAATTAATAAAACGAATCTATAATTTCGAAATAAATTACTTTAACAAGTCACCTGTTATAAATAATATAAATATACTATCAAATATCTATTAGTCTCGTGTTATTAATAAATAAGACTTGTGGTTCAATCTAAATGAATTTAAATATGTATTTTCTTAAGCCTTTCGTAAATCTTATTCCTTAAATTTTTTTCATTTCATTGACAAACAAAATTGTAAAAGGTTAATAGTACTAAATTATCTTAGAATTATTTTTGATGGATAATAATATATTTAGCAAGAAGGTTGCTGTTGTATTTTTAAAAAAGTATTTTAACTTATTAAAAAGAATATTTTTTTTTAATATTATGAGACGTCTTATAAATATTGAAATTATTGGTATTTAGATAACTATTTATAAATATTTATTGAATGTAATCTTGAATAAAAAATCAAAATGCGTAATACCTCATTAAGTTAGTATCCAATTATTATAGTTAAATAGTTATCAAGTTATAACTAACTATTGGGAATCTTAAAAAGTTTTTGACAAAAGTATTAAATTAATTTCAATCTAACAATAAATATCGTGGCTAAAGACTAACCTAAAAATTATTCAGTTAATCAATTAAGGAATCAAATACACTCCTACAATATCTAAGTAATCATACTTCACAAATAAGAACATTAAACTTTTACTTTATTAAAATAAATAAGAAAGAGGCCAACATAAATATTTTGCAAAATAGTGGAAGTTGTCTAATAGCCGGAGATAGATACATTAATTAAGCGTTTTTAGTTAGCTAGAACGATACAATTGATATTAGGGTTCATAACTCGCATCTTTATAGTAAAGACCACTGTATTGGGGAGACCTAAATACCTTATACCAGCGAGCTTCGCCCTAACATTGATTCGTCTAGCCGCCTACGCGTGAGATATGTTGCCTACAAAATACTATTAGGTACCAAAGCAAACGCATCTTTCGAAGTTAAATTATCTGATATCTCCTTCATATGCAATTTTGCGCAGACAAAAGCCCTTTACGGCTAGGGTACTTTCCTACATTGGTTTTTTCATATCCCACGTTCGAGGAATATCGAGCAGGTAATCGCAAACGGTCCTGATAATCATAGTTAATTGTAGATGACCATACGAAATAAGTAAGAGTCGTAGTGGACTTTCATTTCTTCTCAATGAGTATCCATGGCCCAACAGTAGCCGTACATGCTAATCAATGAACAGCTTTACATATTATGGTATCTAGTTATCGTGTTAAAAGACAAATAAAGAAGCAATGTACTATTCCTAGTCCCCAAAATCGGTGCTATTTTTTCGTTACTGTTATATCTATGAGCGCGGATGTCGGCGGCACAAACTTAATTCCAATTCTCACAGCCGGAGGATTATTAATGATGCGCGAATTAATCTTGTTCTTTTTGAGCGCCGTGTGGATTCTTATCTTTGTCGAAAGACTTAAATAACTCCCTGAATTATAAGCCTTTGCTATTGTCCGTATGTTTTTACATCTATTTATGGCCAGATAGCGCAGTGAGATTGGATCCTATGCTCCCTTGGGCCCAAACATACGTAACATAATGAAAGACAGCTATTACTTCATAATGTTTGAAACTGCTTGTTCAATAACTCGATACTCTCATGTTTTACCTACCTTCCAGACTGGTGTACGCGCTTGTGAACATGAGCCTTACCTCAGGTGTCGCCTCCTAGAGCTAGGTTGTCGCGATTGCTGGTCCTCCAAGCACGTCCTTCCGGCACGTGAGGTGGGAACCGGATATATAAAACTGCCATATGTCTTGGACCGCTATAGTCGCGGTCCCGGCGACCCCACTCTAACCATCCTGTGGCCGCGTCCCCCGTTGCCGGCAGCCATCTGACTGCGCCTGGGCTGTCGGCCGCCTCACATTGCCCTTAACCCTTCTGCAAGGATCCAGCGGAGGTGTTGACTGAGGTGCCGAGACGACTGGCGGCGCGACGGGGTTCTACGGGGCCCTGTCTCACGAGCCGTTTCTTAGGTTACAGAGGAACACATGGAACCCCGAAGTAGTGCCGAGCTATGCGCCACCATGCCAGATTGCGCGGCGGCATGTCCGGCCTCGCGCCAGCGCCTTTGTGGACACCCCGAAAATTATGGGCATCGTGGCTCAAGTTGCCCAATTCGAGCCTGTAACCAAACGGCACTCCGATTCAGACGGGTGGGCCCAGTGCGCACCACTGCTGTGTACACCCCGACGGAGCGCTTCTTCTTTGAGGCCCCCTGGGGGCCCGAGGCACAAGCCGTGGCGCGGGGCACAGCGGTAGCGCTCAATAGGGTGAGGCAACGTCGTGTTCTCCCACGCAAGTGGCACTGTCGGGCCCTTCGATGGGATTGCCCAAAGGTAACTCCCCTGACCGACTAGTGGGCGGGCCGCGCAGCGCCTGGCTCGTCGACCACAACCCCCAGGGGCCAACTCCTCTCTTTACGAACCAAAGTTCAAAGGCCATTGAACTGTCTCACACGCACCCAGCAAGTGGGTTTAACGTGCGGTAGGACCACAGCGGCAAGGACTTCCGGGCCGATGGCTATCGCCCGGGATCTACACCTACTCAGGCTTGAGTGCTACGGCATTACGGATGACGAGAACCGCGTGTTGGGTGCCCTAGTTCGATCCCCCAAACCCTCTCGAGTTACGACTGCCAGGCATGCCTTGCCCCGTCTCCCGCCGGCTGGCCGGAACCGCTCCCCCCCCGGCAGCCGTTGGGCGCCCTCCCCGCCCCGACGGCCCCGCCCGCCGCCGCGGCGGCCCCGGTCGCACCCATCACAGACGGGGCCGGGCCGCCGAGGCAACAGTTGGGCGGACTGGGTGCCGCACCTCCAGCAGACGGAGCGTATATCGGGGCGCCCCTGATTCCTCCCTGGCCCCCGAGGTGCTGCAGGGCCGGTCCGTCGGGCGCCGTAGAGTCGCCCACCCACTGACGAGGTACCCCCCGACGAGCGGCGCACACCTAGGCACCGCTGGCCCCGGCCACGTCGACACCGCCGGAGGTCGCCCCTGCCGGCGCAGTGTTGAGAGCCACGGCGGCGCGCGGTCCTCAGGCGGGGCCGGGCGCACGCAGCGCGGGGTGCCGGGCCGGGCGCCGGTCCCAGGCGCCGGGCGGGGGATCTCTAGAGGGAGCCCGGGCCGCGGCCCCCCGGCGCGACTGGCGTCGTCGTCCAGCCGCGGCTCTTGGGGTACGCCGCAGTGGGCACCCGCGGCATGACGGCGCCCCCGAGCTGGGCGCGGCTGGGTGGCTGAAGCCGAGGGGGGCGGCACCGGTGACGCGCGTACCACGCCCTGCCGGGCGCTAGGCCCGGCCCCGCCGAGCCGAGGACGGGCGGATTCCCTGGGCGTCCGCCGCGGAGGTGCGCCGGTCCGGCTCCTCAGTCCCGGCTGGCCCGCGCCCGGGGTCGCGGCGCGGTGGACGCCGGCGGGGTAGTGCACCCGCGTAGCGGGCTACGCGCGACGAGGCGCCCCCCTTCTTCCGCCGCGGCGCAGCGGGACTAATGGGGAGCGCCCGGCCGGCCGGGCGCCCGGGAGCTCGGGGCCCGGGCTGGCGGCGGCCCCTCCGGCCCCGGCCCCGCCGTCCCCACCTGACAGGCGGCGGCCCCCGCCTCCGGGCTGCGCGTGCGCCGCGGGTGGGCACCCGCGATGGCAGCCGGGGGGTCGCGGGCCCCCGACGG     
I       ATAGTGACAGTGCATCTCTAATAATAGTCCAAAGGGGGCAAAACTTATCCATTAATTATTTATATTTAACTGATTGACTCTAGAGTGACTTAAATTTTATTAAATTTAATATAAAAGAAAGTTTACATAGTTTTTTTGTTCTTAGTATACATACCAATACCCCTTATGATCATTAGGTGAAATAATATTAAAATCCATGTTGTTATTCAATATTAGAATTTGTCAGTTTTATAAAAATAATTTTACAACAATATAACATCTTAGATTCTAAATCATTCTATTACTGTGGAAAGTAATTCAATAATTAATAAAATGAATCTTTAATTGCGAAATAAAATACTTTAACAAGTCACCTGTAATAAATGATATAAATATACTATCAAATAACTATTAGTCTCGAGTTATTAATAAATAAGACTTGTTGTTCAATTTAAATGAATTTAAATATGTATTTTCTTAAACCTTTCGTAAATCTTATTCCTTAAATTTTTGTCATTTCATAGACAAACATAATTGTAAAAGGTTAATAGTACTAAATTATCTTAGGATTATTTTAGATGGATAATAATATTTTTAGCAATTAAGTTGCTGTTGAATTTTTAAAAAAGTATTTTAACTTATTAAAAAGAATATTTTTTTTTAATATTATGGGACGTCTAATAAAATTTGAAATTATTGAGATTTAGATATCTATTTATAAATATTTATTGCATGTAATCTTAAATAAAAAATCAAAAAGAGTAATACCTTATTAAGTTAGTATCCAATTATTATTTTTAGATAGATATCAAGTTATAACTAACTATTGGAAAGCTTAAAAATTTTTAGACAAAAGTATTAAATTAATTTCAATCTAACAATAAATATCGTGGCTAAAGACTAACCTAAAAATTATTCAGTTATTAAATTAAGGAATCAAATACACTCTTAAAATATCTAAGTAATCATACTTCACAAATAAGAACATTAATCTTTTACTTTATTAAAATATATAAGAAAGAGGCCATCAGATATATTTTGCAAAATTGTGGAAGTTGTCTGATAGCCCGAGATGGATACATTAATTTAGCGTTTTTGGTTAGCTAGAACCATACAATTGATATAAGGGTTCGTAAATCGAATCTTTATAGTAAAGGCCGCTGTATTTGGGAGACCCCATTACCTTAAACCAGCGAGCTTCGCCCTATCATTGATTCGTCTAGCCGCTTACGCGTGAGATAGGTTGCCTACAAAATACTATTAGGTAGCAAAGGAAACGAATCTTTCCAAGTTAAATTATCTGATACCTTCTCCATATGCAATTTTGTGCAGACAAAAGCCCTTTCCTACTAGGGTACTTTCCAACATTGGTTTTTTCATATACCACGTTCGAGGAATATCGACCAGGTAAACGCAAACGTACCTTATCATCATAGTTAATTGTAGATGACAATACGCAATAAGTTAGTGTCGTAGTGGACTTTCATTTCTTATCAATGAGTAACCATGGCCGAACAGTAGCCGTACATGCTAATCAATGAACAGCTTTACATATTGTGGTATCTAGTTATCGTGTTAAAAGACCAATAAAGAAGCAATGTGCTATAACTAGTCCCCAACTTCGGTGGTATTGTTTCGTTACTGTTATATCTATGAGCTAGGATGTCGGCGGCTCAAACTTAATTCCAACACTCACAGAGGGAGGATTATTAATGATGCGCGAGGTAATCTTGTTCTTTTTGAGCGCCATGTGGATTCTTATTCTTGTCGAGAGACTTAAATAAGTCCCTGAATTATAAGCTTTTGCTATCTTCCGTATGTTTAGACATCCATTTATGGCCAGATTACGCAGCGAGATTGGATCCTATGCTGCCTTGGGCCCTAACATACGTAACATAAGGAAAGACAGCAATTACATCATAATGCTTGATACTGCTTGTTCTATAACTCGATACTCTCGTATTTTACCTCCTTTCCAGACTGAAGTACGAGCTTGTGAACATGAGCCTTATCTCAGGTCACGCCTCCAACAGCTAGGGTGGGGCGATTGCTGGCACACCAAGGACGTGGTGCCGGCACGTGAGTTGGGAACCGGATATATAAAACTGGCATTTGTCTTGGACCGCCATAGTTGCGGTCCGGGCGACCCCACTCTACTGATCCTGTGGCCGCGTCCCCCGTTGCCGGCAGGCATTCTGCTGGGCCCGTGCTGTCGGCCGCCTCTCATTGCCCTTAACCCTTCTGTAAGGATCAAGCAGAGGTGTGGACTGAGGGGCCGAGGCGACGGTCGACGCGACGGTGTTCTACGGGGCCCTGCCTCGCGTCACGTTTCACAGGTTACAGAGGAACACATAGAGCCCCGAAGTAGGGCCGAGCCATGTGCCACCAAGCCAGATTGCGCCGCGGCATGTCGGGCCTCGCGCCAGCGCCTTTGTGGACAGCCCGAAATTTATGGGCATTGTGGCCCAAGTTGCCGAATTCGCGCCTGTCACCAAACAGCACTCCGATTCAGCCGTGGGGGCCCAGTGCGCACCGCTGCTGTTTGCACTCCGACGGAGGGCTTCGTCTTTGAGTCCCCCTGGGGGGCCGAGGCAGAAGCCGTGGCGGCGGGCACAGCGGTAGCGTTCAATAGAGTGAGGCAACGTCATGTTCTCGCACGCAAGTAGTACTGTCGGGCCCTTCCATGGTTTTGACCGGAGGTAACTCCCCTGACAGAGTAGTGGATCGGCCGAGCAGCGCCTGGATCGTCGACCACAAGCCCCTGGCCCCAACTCCTCTCTTTGCGGACCAAAGTGCATAGGCCATTGAACTGTCTCACACGCACCCAGCATGTGGGTTTAACGTGCGGTAGGACCACAGCGCAAAGGACTTCCGGTCTGATGGCTATCGCCCGGGCTCTACACCTACTGAAGCTTGAGGGCTTCGGCACTATGGATGACGAGAACCGCGCATTAGGTGCACTAGTTCGATTCCCCCAACACTCTTGAGTTAAAACAGCTCGGCATGCCTTGCGAATTCTCCGACCGGCTGTCCGGCACCGCTCGCCCCCCCGCAGCCGTCGGGCGTCCTCGCCGCTGCCACTGCCCCGCCCGCCGCCGCGGCGGCCCCGCTCGTACCCAGCACAGCCGGCGCCGGGCCGCCGAGGCAGCAGTTGGGCGGTGTGGGTGCCGCACCTCCGGCAGACGGAGCGTCTATCCGGGGGCCGCGGGTTCCTCCCTGCCCCCCGAGGTTCTTCAGGGCCGGTTCGTCGGGCTCCGTAGAGTCGCCGACCCAGTGACGAGGCACCCCCCGACGAGCCGAGCACACCTAGGCACCGCTCGCCCCGGCCGCGTCGACCCCGCCGGAGGTCCCCTCCGGGTGCGCAGTGTTGAGAGCCACGGCGGCGCGGGGTCCTCAGGCGGGGCCGGGCGCAGGCCGCGCGTGGTCCCGGGCCGGGCTCCGGTCCCAAGCGTCGGGCGGGGGATTTCTAGAGGGTGCCCGGGCCGCGCCCCGCCGGCGCGACTGGCGTCGCCGTCCAGCCCCGGCCCTTGGGGAGCGCCCCCGTTGGCACCCGCGGCACGCAGGCGCCCCCGAGCTGGGGGCGGCTGGGTGGCCGAAGCCGACGGGGGCGGGACCGGTGACGTCCGTACCAGGCCCTGCCGGGCGCTAAGGCCGGACCCGCGGAGCCGAGGGGGGGCGGACTGCATGGGCGCCCGCCCCGGAGGTGCGCCCGTCCGGCTCCTCAGCCCCGGCTGGCCCGGGCCCGGGCGCGCGGGGGGGGGGAGGCCGCGGGGGTAGTGCACCCGCGCAGCGGGCCACGCGACACGAGGCGGCCCCCTGCTTCCGCCACGACGCAGCGGGACTAATGGGGACCGCCAGGCCGGCCGCGCGCACGGAAGCTCCGGGCCCAGGCTGGAGGCGCCCCCTCCGGCCCGGCCCCAGCCCTCCCCACCTCACAGGCGGCGACCCCCCCCTCGGGGCGGCCCGTGCGCCGGGGTTCGGCACCCGCGACGCCAGCCGGGGGGCCGCGGAGCCCCGAGGG     
H       ATAGTGATAGTGCATCTCTAATAATAGTCCATAGGGGGCAAAACTTATCCATTAATTTTTTATATTTAACTGATTGACTCTAGAGTGAATTAAATTTTATTAAATTTAATATAAAAGAAATTTTACATAGTTTAGTTGTTCTTAGTATACATACCAATACCCCTTATGATCATTAGGTGAAATAATATTAAAATCCATGTTGTTATTCAATATTAGAATTTGTCAGTTTTATAACTAAAATTTTACAACAATAAAACACCTTAGATTCTAAATCATTCTATTACTGTGGAAAGTAATTCTATAATTAATAAAAAGAATCTTTAAATTCGAATTAAATTACTTTAACATGTCACCTGTCATAAATTATATAAATATACTATCAAATTTCTATTAGTCTCGACTGATTAATAAATAAGACTTTTAGTTCAATCAAAATGAATTTAAATATGTATTTTCTTAAACCTTTCGTAATTCTTCTTCCTTAAAATTTTGTCATTTCATTGACAAACATAATTGTAAAAGGTTTAAAGTACTAAATTATCTTAGAATTATTTTTGATGGATAATAATATTTTTAGAAATAATGTTGCTGTTGTATTTTTAAAAAAGTAATTTAACTTATTAAAAAGAATATTTTTTTTTAATAATATGTGACGTCTAATAAAAATTGAAATTATTGATATTTAGATATCTGTTTATAAATATTTATTCTATGTAATCTTTAATAAAAAATCAAAAAGAGGAATACCTAATTAAGTTCGTATCCAATAATTATTTTGATATAGATATCAAGTTATAACTAACTATTGGAAATCTTAAAAAATTTTTGTCAAAAGTATTAAATTAATTTCAATCTAACAATAAATATCGTGGCTAAAGACTTACCTCTAAATTATTCAGTTATTCCATTAAGGAATCAAATACACTCATAGAATATCTAAGTAATCATACTTCACAAATAAGAACATTAAACTTTTACTTTATTAATAAAAATAAGAAAGAGGCCATCAAATATATTTTGCAAAATTGTGGAAGTTGTCTTATAGCCCGAGATCGATACATTAATTTAGCGTTTTTGGTTAGCTAGCACCATACAATTGATATCAGGGTCCCAAAGTCGCATCTATATAGTAAAGACCTCTGTATTAGGGAGACCGAAATACCTTTAACCAGCGAGCTTCGCCCTACCATTGATTCGTCTAGCCGCTTACGCATGAGATAGCTTGCCCGCAATATACTATTAGGTACCAAGGTAAACGCATCTAGCGAAGTTAAATTATCTGATACCTTCTTCATATGCAATTTTGAGCAGGTAAAAGCCCTTTGCTACTAGGGTACTTTCCCACATTGGTTTTTTCATATACCACGTGCGAGGAATATCGACCAGGTAAACGCAAACGATCCTGATAATCATAGTTAATGGTTCTTGATCATACGCAATAAGTGAGACTCGTAATGGACTTTCATTTCTTTTCAATGAGTAACCATCTCCCAACATTAGCCGTTCATGCTAATCAACGAACAGCTTTACATATTGTGGTATCTAGTTATCGTGTTAAAATACGAATAAAGAAGTAATGTGCTATAGCTAGTCCCCAACCTCGGTGCTATTTTCTCGTGACTGTTATATCTATGAGCTTGGATGTCGGCGGCCCAAACTTAATTCCAATACTAACAGCTGGGGGATTATTAATGATGCGCGAGATAAGCTTGTTCTTTTTGAGCGCCATGTGGCTTCTTATCGTTGTCGAGAGACTTAAATAACTCCCTGAATTATAAGCTTTTGCTATTTTCCGTATGTTTGTAAATCTAGTTATGGCCAGATAGCGCAGTGAGATTGGATCCTATGCTCCCTTGGGCCCTAACATACGTAACAAAACGAAAGACAGCAATTACTTCATAATGGTTGACACTGCTTGTTCAATAACTCGATACTCTCATATTTTACCTGCCTTCCAGACTGGGGTACGAGCTTGTGAACTTGAGCCTTACCACAGGTCCCGCCTCCTAGAGCTTGGGTGACGCGATTGGTAGGCCACCAAGCACGTGATTCCGGCACGTGAGTTGGGAACCGGATATATAAAACCGCCATTTGTCTTGGACCGCTATAGTGGCGGTCCTGGCGACCCTACTCTCACCATCCTGTGGCCGCGTCCCCCGTTGCCGGCAGCGATCCTGCTGCGCCAGGGCTTTCGGCCGCCTCACATTGCCCTTAACCCTTCTGTAAGGATCTAGCAGAGGTGTCGACTGAGGGGCCGACGCGACGGCCGGCGCGACGGGGGTCTACGGGACCCTGGCTCACGTCGCGTTGCGTCGATGACAGAGGAACACATAGAACCCTGAAGTAGCGCCGAGCCATGAGCCACCATGCCAGATTGCGCCGCAGCATGTCGGGCCTCGCGCCCGCACCGTTGCGGACAGGCCGAAGATTATTGGCATCGTGGCCCAAGTTGGCGAATTCGCGCCTGTGACCAAACGGCACTCCGGTTCAGCCGTGTGGGCCAAGGACCCACCTCTGCTTTCGACACCCCGACGGAGGACTTAGTCTTTGAGGCCCCCTGGGGGGGCGAGGCAGAAGCCGTGGCGGGGGGCAAAGCGGTCGCGTTCAATAGCGTGAGGCAACGTCATGTTCTCGCACGCACGTGGTACGGTCGGGCCCTTCCATGGGCTTGCCGACAGGTAACTTCCCTGACGGAGTAGTAGACCGCCAGAGCAGCGCCCGGCTCGTCGACCACAAGCCCCAGGGGCCTACTCCTCTATTTACGAATCAAAGTGCAAAGGCCATTGAACTGTCTCACACGCACCCAGCATGTGGGTTTAACGTGCGGTAGAACCACAGCGGCAAGGACTTCAGGTCTGATGGCTATCGCCCGGGATCTACACCTACACAGACTTGAGCGCTACGGCACTACGGATGACGAGAACCGCGTATTAGGTGCCCTAGTTCGATCCCCCCAACCCTCTCGAGTTATGACTGCAGGGCATGCCTTGCGGCTGCTCACACCGGCTGTCCCGCACCGCTCGCCCCCTCGCAGCCGTTGGGCGGCCTCGGCGCTCCCACTGCCCCCCCGGCCGCCGCGCCGGCCCCGGGCGCACCCAGCTCAGCCGGCGCCGGGCCGCCGAGGCAGCAGCTGGGCGGACTGGGTGCCGCATCTCCAGCAGACCGAGCGTCTATCCGGGGGCTCGTGATTCGTCCCTGGCCCCCGGGGTTCTGCAGGCCGGGCCCCTCGGGCGTCGTAGGGTCGCCCACCCACTGACGACGCACCCCCCGACGAGCGGGGAACAGCTAGCCACCGCTCGCCCCGGCCACGTCGACACCGCCGGAGCTCTCCCCGGGATGCGCAGTGTTGAGAGCCACGGCCGCGCGGGCTCCTCAGGCGGGGCCGGGCGCAGGCGGCGCGGGGGCCCGGCCCGGGCCGCGGTCCCAGCCGTCGGGCAGGGGATTTCTAGAGGGAGCCCTGGCCGCGTCCCGCCGGCGCGACTGGCGTCGTCGTCCACCCCCGGCCCTTGGGGCGCGCCCCAGTCGGCACCCGCGGCACGCAGGCGGCCCGGACCTGGGGGCGGCTGGGTTCCTGAAGCCGACGGGGGCGGGCCCGGTGACGCGCGTACCACGCCCTGCCGGGCGCGAGGGACGGACCCGCCGAGCCGAGGCCGGGCCGATTCCCTGGGCGGCCGTCCCGGAGGTGCGCCCGTGCGGCGCCTCACTCCCGGCTGGCCCGCGCCCGGGGGCGCGGGGCGGTGGAGGGCGCGGGGATACTGCACCCGCGTAGCGGCCCACGGGGCACGAGGCGCCCCCCTGCTTCCGCCACGGCGCAGTGGGACTGCTGGGGATCGCCAGGCCGGCCGGGCGCGCGGGAGCTCCGGGCCCAGGCTGGCGGCGGCCCCTACAGCCCGGCCCGAGCGCTCCCCACCTGACAGCCGCCGACCCCCGCCTCCGCGGGGCCCGTGCGCCGGGGCTGGGCACCCGGGACGGCAGCCGGGGGGTCGCGGGGCCCCGACGG     
G       ATAGTGAGAGTGCATCTCTAATCATAGTCCATAGGGGGCAAAACTTATCCATTAATTATTTATTTTTAACTGATTGACTCTAGAGTGAATTAAATTTTATTAAATTTAATATAAAAGAAATTTTACATAGTTTAATTGTTCTTAGTATACATACCATTACCCCTTATGATCATTAGGTGAAATAATATTAAAATCCATGTTGTTATTCAATATTAGAATTTGTCAGTTATATAAGTATAGTTTTACAACAATATAACCACTTAGATTCTAAATCATTCTATTACTGTAGAAAGTAATTCTATAATTAATAAAATGAATCTATAATTTCGAATTAAATTACTTTAACAAGTCACCTGTAATAAATGATATAAATATACTATCAGATATCTATTATTCTCGAGTTATTAATAAATAAGACTTACCGCTCAATCTAAATGAATTTAAATATGTATTTTCTTAATCCTTTCGTAAGTCTTTTTCCTTAAATTTTTGTCATTTCATTGACAAACAGAATTGTAAAAGGTTAATAGTACTAGATTATCTTAGAATTATTTTTGATGGATAATAATATATTTAGCAATAATGTTGGTGTTGAATTTTTAAAAAAGTATTTTAACTTATTAAAATGAATATTTTTTTTTAATAATATGTGACGTCTTATAAAAATTGAAATTATTGCCATTTAGATATCTATTTATAAATATTTAATGAATGTAATCTTTAATAAAAAATCAAAAAGCGAAATACCTAATTAAGTTAGTATCCAATTATTATTTTTAAATAGATATCTAGTTATAACTAACTATTGGAAATCTTAAAAAATTTTAGACAAAAGTATTAAATTAATTTCAATCTAACAATAAATATCGTGGCTAAAGACTAACCTTTAAATTATTCAGTTATTCTATTAAGGAATCAAATACTCTCTTAAAATATCAAAGTAATCATACTTCACAAATAAGAACATTAAACTTTTACTTTATTATCAAATATAAGAAAGAGGCCAGCATAAATATTTTGCAAAATTGTGGAAGTTGTCTCATAGCCCTAGATCGATACATTAAATTAGCGTTTTTTGTTAGCTAGAACCACCCAATTGATATTAGGGTTCACAAATCGCATCTTTATCGTACAGACCTCTGTATTAGGGAGACCCAAATACCTTATACCAGCGAGCTTCGCCCTAGCATTGATTCGTATAGCCGCTGACGCCTGAGATAGGTTGCCTCCAACATACTATTAGGTAGCAAAGTAAACGTATCTTTCCAAGTTAAATTATCTGATAGCTACTTCACATGCAACTTTGTGCTGCTAAAAGCCCTTTGCTACTAGGGTACTTTCCAACATTGGTTTTTTCATATACCACGTCCGAGGAATATCGAGCAGGTAAACGCAAACGCTCCTGATTATCATAGTTAATTGTAGATGACTATACGAAATAAGTTAGCGTCGTAGTGGACTTTCATTTCTTATCAATGAGTATCCATGACCCAACAGAAGCCGCGCTTGCTAATCAATGAACAGCTTTACATATTGTGGTATCTAGTTATCGTGTTAATAAATGAATAAAGAAGAAATGTGCGATAAGTATTCCCCAACGTCGGTGCTATTTTGTCGTGACTGTTATATCTATGAGCACGGATGTTGGCGGCGCAAACTTAATTCCAATACTCACAGCCCGAGGATTATTAATGATGCGCGAGTTAACCTTGTTCTTTTTGAGCGCCATGTGGATTCTTATCTTTGTCGATAGACTTAAATAAATCCCTGAATTATGAGCCTTTGCTATTATCCGTATGTTTCGACATCCATTTATGGCCAGATAACGCAGTGAAATTGGATCCTATGCTGCCCTGGGCCTTAACATACGTAACATAATGAAAGACAGCCATTACTTCATAATGTTTGAAACTTCTTGTTCAATAACTCGATACCCTCATATTTTACCTGCCTTCCAGACTGTGGTACGAGCTTGTGAACATGAGCCTTATCTCACGTCCCGCCTCCTAGAGGTGGTTTGCCCCGATTGGTGGTACACCAAGCACGTAAAGCCGGCACGTGAGGTGGGAACCCGATATATAAAACCGCCATCTGCCTTGGACCGCTATAGTTGCGGTCCGGGCGACCCGACTCTACGCATCCTGTGGCCGCGTCGCCCGTTGCCTGCAGCCATATTGCTGCTCGAGGGCTGTCGGCCGCCTCACATTGCCTTTAACGCTTCTGTAAGGATCAAGCAGAGGTGGTGACTGAGGGGCCGAAGCGACGGCCGGCGCGACGGGGTTCTACGGGGCCCTGGCTCACGTGTTGTTTCGTAGATTACCGAGGTACTCATAGAACCCCGAAATAGGGCCGAGCCATGAGCCACCATGCCAGATCGCGCAGCGGCCTGTCGGGCCTCGCGCCATCACCCTTGTGGACCGCCCGAAAGTTATCCGCATAGTAGCCCAAGTTGGCGAAGTCGCGCCTGACACCTAACGGCACTCCGAATCAGGAGTGTGGGCACAGTGCGCACCACTGCTGTCAACACCCCGACGGAGGGCTTCATCTTTGAGGCCACCTGGGGGGGCGAGGCAGCCGCCGTGGCGACGGGGAGAGCGGTAGCGTTCAATAGATTGAGGCAACGTCCTGTTCTCGCACGCCCGTGGTACTGTCGGGCCCTACGATCGGATTCCCCTCAGGTAACTCCCCTGAGGGACTAGTGGACCGGCCGAGCAGCGCCAGGCTCGTCGACCACAACCCCCAGGGCCACACTCCTCTCTTTGCGAACCAAAGTACATAGGCCATTGAACTGTCTCACACGCACCCAGCATGTGGGTTTACCGTGCGGGAGGACCACAGGGGCAAGGACTTCCGGGCTGATGGCTATCGCCCGGGATCTACACCTACGGCCGCTTGAGGGCTCCGGCACTATGGATGACGAGAACCGCGGATTGGGTGCCCTAGTTCGATACCCCCAACCCTCTTGAGATAGGACTGCCGGGCATGCCTTGCCGCAGCTCGGACCGGCTGTGCGCCACCGCTCCCCCCCCCGCGGCCGTTGGGCGTCCTCGTCGCTCCCGCGCCCCCGCACGCCGCCGCGGCGGCCCCGGTCGCACCCACCACAGTTGGCGCCGGGCCGCCGAGGCCGCAGTTGGGCGGACTGGGTGCCGCACCTCCAGCAGACGCAACGTCTATCCGGGGGCCCGGGATTGCTCCCTGGCCCCCGTGGTTCTGCAGCGCCGGACCGTCGGGCGTCGTAGAGTCGCCCAACCAGGGACGAGCAACCCCCCGACGGGCCGGGGACAGGTAGGCACGGCTCGGCCCGGCCACCTCGACACCGCCGGAGGTCGCCTCTGGCGGAGCAGTGTTGAGCGCCACGGCGGCGCGGGCTCCTCAGGCGGGGCCGGGCGCAGGGTGCGCGGGGGCCCGGGCCGGCCGGCGGTACCAAGCGGCGGGCAGGGGATTTCTAGAGGGAGTCCGGGCCGGGGCCTGCCGGTGCGACTGGCGTCGTCGTCCACCCACGGCCCTTGCGGGGCGCCCCAGTGGCCACCCGCGGCACGCGGGCGCCCCCGACCTGGGGGCGGCTGGGTGGCTGAAGCCGAAGGGGGCGGCACCGGTGACGGGCGTACCACGTCCTGCCGGGCGCCAGGGCCGGACCCGCTGACCCGAGGCCGGGCGGACTCCCTGGGCGCCCGCCCCGGAGGTGCGCCCGTCCGGCTCATCAGTTCCGGCTGCCCCGGCCCCGGGGGCGCGGGGCGGTGGAGGCCGCGGGGGTACTGCACCCGCGTAGCGGGCTACGCGGCACGAGGCGCCCCCCTGCTTCCGCCACGGCGCAGCGCGACTAATGGGGATCGCCAGGCCGGCCGCGCGCCCGGGAGCTCCGGGCCCAGGCTGGCGGCGGCCCCTCCCGCCTGGCACGAGCCCTCCCCACCTGCCAGGCGCCGACCCCCGCCTCGGGGCGGCCCGTGCGCCGGGGGTCGGCACCCGCGACGGCAGCCGGGGGGTCGCGGGGCCCCGAGGG     
F       ATAGTGTAAGTGCATCTCTAATCATAGTCCAAAGGGGGCAAAACTTATCCATTTATTTTTTATATTTAACTGATTGACTCTAGAGTAATTTAAATTTTATTAAATTTAATATAAAAGAAAGTTAACATAGTTTTATTGTTCTTAGTATACAGACCATTACCCCTTATGATCATTAGGTGAAATAATATTAAAATCCATGTTGTTATTCAATATTAGAATTTGTCAGTTATATAATTATAATTTTACAACAATAAAACCTCTTAGATTCTAAATCATTCTATTACTGTGGAAAGTAATTCAATAATTAATAAAATGAATCTTTAATTTCGAATTAAATTACTTTAACAAGTCACCTGTAATTAATGATATAAATATACTATCAAATTTCTATTAGTCTCGAGTTATTAATAAATAAGACTTTAAGATCAATTTAAATGAATTTAAATATGTATTTTCTTAATCTTTTCGTAAATCTTTTTCCTTAAATTTTTGTCATTTCATTGACAAACATAATTGTAAATGGTTAATAGTACTAAATTATCTTAGAATTATTTTTGATGGATAATAATATATTTAGCAATGACGTTGATGTTGGATTTTTAAAAAAGTATTTTAACTTATTAAAAAGAATATTTTTTTTTAATAATATGAGACGTCTTATAAAAATTGAAATTATTGATATTTAGATATCTTTTTATAAATATTTAGTGCTTGTAATATTAAATAAAAAATCAAAAAGTGGAATACCTAATTAAGTTAGTATCCAATTATTATTATAAAATAGTTATCAAGTTATAACTAACTATTGGTAATCTTAAAAAATTTTTGACAAAAGTATTAAATTAATTTCAATCTAACAATAAATATCGTGGCTAAAGACTAACCTTCAAATTATTCAGTTACTCTATTAAGGAATCAAATACACTCTTAAAATATCTAAGTAATCATACTTCACAAATAAGAACATTAATCTTTTACTTTATTAATAAATATAAGAAAGAGGCCATCACAAATATTTTGCAAAATGGTGGAAGTTGTCTCATAGCCCGAGAAGGATACATTAAGTTAGCGTTTTTGGTTAGCTAGAACCATGCAATTGATATAAGGGTTCATAAGTCGCATCTTTATAGTATAGACCACTGTATTAGGGAGACCTAAATACCTTATACCAGCGAGCATCGCCCTAACATTGATTCGTATACCCGCTCATGCGTGAGATAGGTTGCCTACAAAATACTATCAGGTAGCAAGGCAAACGGATCTATCAAAGTTAAATTATCTGATAGCTACTTCATATGCAATTTTGAGCAGTGAAAAGCCCTTTGCTACTAGGGTACTATCAAACATTGGTTTTTTCGTATACCACGATCGAGGAATATCGACCAGGTAATCGCAAACGTTCCTGATCATCATAGTTAATCGTAGATGACGATACGCAATAAGTAAGAGTCGTAGTGGACTTTCATTTCTTCTCAATGAGTATCCATGTCCCAACAGTAGCCGTTCTTGCTAATCAATGAACAGCTTTACATATAGTGGTATCTAGTTATCGTGTTAAAAAACTAATAAAGAAGGAATGTGCTATAGCTATTCCCCAACTTAGGTGCTATTATATCGTGACTGTTATATCTATGAGCGCGGATGTTGGCGGCTCAAACTTAATTCCAATCCTTACAGCGGGAGGATTATTAATGATGCGCGAAGTAATCTTGTTCTTTTTGAGCGCCATGTGGATTTTTATATTTGTCGAGAGACTTAAATAATTCCCTGAATTATAAGCTTTTGCTATTCTCAGTATGTTTTAAAATCTATTTATGGCCAGATGACGCAGTGAGATTGGATCCTATGCTTCCTTGGGCCTTAACATACGTAACATAAGGAAAGACAGCTATTACTTCATAATGTATGAAACTGCTTGTTCAATAACTCGATACTCTCATATTTTACCTTCCTTCCAGACTGTGGTACGAGCTTGTGAACATGAGCCTTAGCTCATGTACCGCCTCCTAGAGGTAGGTTGGCGCGATTGCTTGTGCACCAAGTACGTGGTTCCGGCACGTGAGGTGGGAACCGGATATATAAAACCGCCATTTGTCTTGGACCGCCATTGTTGCGGTCTCGGCGACCCCACTCTAATGATCCTGTGGCCGCGTCGCCCGTTGCCGGCAGCCAGCTTGCTGCGCCAGGGCTGTCGGCCGCCTCACATGGCCTTTAACTCTTCTGTAAGGATCTAGCAGAGGTGTCGCCTGAGATGCCGAGTCGACGGTCGGCGCGACGGGGCTCTACGGGCCCCTGGCTCACGAGCCGTTGCCTAGGTTACAGAGGAACACATAGAATCCCGAAGTAGGGCCGAGCCATGCGCCACCATGCCAGATCGAGACGCGGCATGTCGGGCCTCGCGCCTCCTCCTTTGTGGACCCCCCGAAAATTCTGGGCATGGTGGCCCATGTTGGCGAATTCGGGCCTGGAACCAAACCGCACTCCGTTTCAGCAGTGTGGGCCAAGTGCGCACCGCTGCTGTCCACACCCTGACGGAGGGGTTCGTCTTTGAGACCCCCTGGGGTGGCGAGGCAGACGCCGTGGCGAGGGGCAGAGCGGTAGCGGTCAATAGGGTGAGGCAACGTCATGTTCTCGCACGCACGTGGTACTGTCGGGCCCTTCGATGGGATTGTCCAGAGGTAACTCCCGTGACCGAGTAGTCGACCGGCCGAGCAGCGCCCGGCTCGTCGACCACAACCCCCGGGGCCCTACTCCTCTCTTTACGGACCAAAGTACAGAGGCCATTGAACTGTCTCACACGCACCCAGCATGGGGGTTTAACGTGCGGTAGGACCACAGAGGTAAGGACGTCCGGCCTGATGGCTATCGCCCGGGATCTACACCTACTCAGGCTTGAGGGCTCCGGCACTACGGATGACGAGAACCGCGTATTGGGTGCACTGGTTCGATCCCCCCAACCCTCTCGAGTTATGACTGCCCGGCATGCCTTGCGGCAGCTCCCGCCGGCTGTCCGCGACCGCTCCCCCCCCCGCAGCCGTTGGGCGTCCTCGCCGCTCCCCCGGCCCCGGCAGGCGCCGCGGCGGCCCCGGTCGCACCCGGCACAGCCGGCGCCGGGCCGCCGAGGCAGCAGTTGGGCGGACTGGGTGCCGCACCTCTAGCAGACGGAGCGTCTATGCGGGGGCCCGCGATGCCTCCCTGGCCCCCGGGGTGCTGCAGGGCCGGTCCGTCGGGCGTCGTAGAGTCGCCCAACCAGGGACGGTGTACCCCCCGACGAGCGGGGGACAGCTAGGCACCGCTTGGCCCGGCCACGTCGACACCGCCGGAGGCCCCCCCTGGCGGCGCAGTGTTGAGAGGCACCGCTGCGCGGGCTCCTCAGGCGGGGCCGGGCGCACGCGGCGCGGGGTCCCGGCCCGGCGGCCGGTACCAACGGTCGGGCAGGGGATTTCTAGAGGGAGCCCGGGCCGCGGCCCCCCGGCGCGACTCGCGGCGTCGTCGACCCCCGGCCCTTGCGGCGCGCCCCAGTGGGCACCCGCGGCATGGAGGGGCCCCCGACCTGGGCGCGGCTGGGTGCCTGAAGCCGACGGGGGCGGGACCGGTGGCGCGCGTACCACGGCCTGCCGGGAGCAAGGGCCGGACCCGCGGAGCCGAGGGCGGGCGGATTCCCTGGGCGTCCGCCTCGGAGGTGCGGCCGTCTGGCTCCTCAGTCCCGGCTGGCCCGGGCCGGGGGGCGCGGGGGGGTGGAGGCCGCGGGGGTACTGCACCCGCGTAGCGGGCTACGCGGAACGAGGCGCCCCCCTCCTTCCGCCCCGGCGCAGCGGGACTACTGGGGAGCGCCAGGCCGGCCGCGCGCCCGGGAGCTCCGGGCCCAGGCTGGCGGCGCCCCCTCCGGCCCGGCCCCAGCGCTCCCCACCCGACAGGCGCCGACCCCCGCCTCGGCGCGGCCCGTGCGCCGGGGGTGGGCACCCGCGACGGCAGCCGGGGGGTCGCGGGGTCCGGACGG     
E       ATAGTGGGAGTGCATCTCTAATCATAGTCCATAGGGGGCAAAACTTATCCATTTATTTTTTATCTTTAACTGGTTGACTCTAGAGTGACTTAAATTTTATTAAATTTAATATAAAAGAAAGTTTACATAGTTTTATTGTTCTTAGTATACACACCAATACCCCTTATGATCATTAGGTGAAATAATATTAAAATCCATGTTGTTATTCAATATTAGAATTTGTCAGTTTTATAAGTATATTTTTACAACAATATAACGTCTTAGAATCTAAATCATTCTATTACTGTGGAAAGTAATTCAATAATTAATAAAATGAATCTTTAAATTCGAACTAAAATACTTTAACAAGTCACCTGTTATCAATAATATAAATATACTATCAAATTTCTATTAGTCTCGAGTAATTAATAAATAAGACTTTATGTTCAATTTAAATGAATTTGAATATGTATTTTCTTAAACGTTTCGTAAGTCTTTTTCCTTAAATTTTTGTCATTTCATTGACAAACAGAATTGTAAAAGGTTAAAAGTACTAAATTATCTTAGTATTATTTTCGATGGATAATAATATATTTAGAAATAATGTAGATGTTGTATTTTTAAAAAAGTAATTTAACTTATTAAAAAGAATATTTTTTTTTAATACTATGAGACGTCTTCTAAAAATTGAAATTATTGGTATTTAGATATCTATTTATAAATATTTAGTTAGTGTAATCTTTAATAAAAAATCAAAACGAGGAATACCTTATTAAGTTTGTATCCAATTATTATATTAAAATAGTTATCAAGTTATAACTAACTATTGGAAATCTTAAAAATTTTTTGACAAAAGTATTAAATTAATTTCAATCTAACAATATATATCGTGGCTAAAGACTAACCTATAAATTATTCAGTTAGTCCATTAAGGAATCAAATACACTCATAAAAGATCTAAGTAATCATACTTCACAAATAAGAACATTAATCTTTTACTTTATTAAAATAAATAAGAAAGAGGCCACCATAGATATTTTGCAAAATTGTGGAAGTTGTCTAATAGCCCAAGATTGATACATTAAGTTAGCGTTTTTGGTTAGCTAGAACTAGACAATTGATATGAGGGTACATAATTCGCATCTTTATTGTACAGACCTCTGTATTGGGGAGACATCAACACCTTTTACCAGTGAGCTTCGCCCTAACATTGATTCGTCTAGCCGCATAGGCATAAGATAGGTTGCCGCCAAAATACTATTAGGTAACAAAGTAAACGGATCTTTCTAAGTTAAATTATCTGATAACTTCTACATATGCAATTTTGAGCAGTTAAAAGCCCTTTCCTACTAGGGTACTTTCCAACATTGGTTTTTTCATATACCACGTTCGAGGAATATCGAGCAGGTAAACGCAAACGATCCTTATTATCATAGTTAATTGTAGATGACCATACGCAATAAGTGAGGTTCGTAGTGGACTTTCATTTCTTGTCAATGAGTAACCATGGCCCAACAGTAGCCGTCCATGCTAATCAATGAACAGCTTTACATATTGTGGTATCTAGTTATCGTGTTAAAATAGAAATAAAGAAGAAATGTTCTATACCTAGTCCCCAACTTCGGTGCTATTGTTTCGAGACTGTTATATCTATGAGCACGGATGTGGGCGGCACAAACTTAATTCCAAATCTAACAGCCGGAGGATTATTAATGATGCGCGATTTAATCTTGTTCTTTTTGAGCGCAGTGTGGATTATTATGCTTGTCGAGAGACTTAAATAACTCCCTGAATTATAAGCATTTGCTATTATCCGTATGTTTGTACATCTATTTATGGCCAGATTACGCAGAGAGATTGGATCCTATGCTCCCTTGGGCCCTAACATACGTAACACAACGAAAGACAGCCATTACTTCATAACGTTTGAAACTGCTTGATCAATAACTCGATACTCTCATATTTTACCTCCTTTCCATACTGGGGTACGAGCTTGTGAACATGAGCATTACCTCAGGTCCCGGCTCCTAGAGCTAGCTTCTCGCGATTGCTGGGCCACCAAGTACGTGATGCCGGCACGTGAGTTGGGAACCGGATATATAAAACCGCCATTTGCCTTGGACCGCCATAGTTGCGGTCCGGGCGACCCCACTCTAGGGATCGTGTGGCCGCGTCGCCCGTTGCCGGCAGCCATGTTCCTGCGCCTGGGCTGTCGGCCGCCTCACATTGCCCTTAACCCTTCTGTAAGGATCTAGCAGAGGTGATGACTGAGGGGCCGAGGCGGCGGCCGGCGCGACGGGGTTCTACGGGGCCCTGGCTCACGTCGCGTTACCTAGATTACAGAGGAACACATAGAACCCTGAAGTAGCGCCGAGCGATGAGCCACCATGCCAGATTGAGCCGCGGCATGTCGGGCCTCGCGCCAGCGCCATTGTGGACAGCGCGAAAATTTTGGGCATCGTTTCCCAAGTTGCCAAATTCGCGCCTGTCACCAAACGGCACTCCGATTCAGGCGTGTGGGCCCAGTCCGCACCGCGGCTGTCTTGGCCCCGACGGAGGGCTTCGTCTTTGAGGCCCCCTGGGGGGGCGAGGCAGAAGCCGTGGCGCCGCGCACAGCGGTAGCGTTCAATACAGTGAGGCAACGTCATGTTCTCACACGCACGTGGTACTGTCGGGCCCTTCCATGGGATTGCCCAAAGTTAACTCCCCTGACGGAATAGTAGCAGGGCTGAGCAGCGCCCGGCTCGTCGACCACAATCCCCAGGGACCAACACCGCTCTTTACGGACAAAAGTGCATAGGCCATTGAACTGTCTCACACGCACCCAGCATGTGGGTTGAACGTGCGGGAGAACCACAGAGCCAAGGACTTCCGGGCTGATGGCTATCGCCCGGGATCTACACCTACCCAGGCTTGAGCGCTGCGGCACTAATGATGACGAGAACCGCCTATTCGGTGCTCTAGTTCGATGCCCCGAACCCTCTCGAGTTCTGACTGCCTGGCATGCCTTGCGGCGTCTCCAACCGGGTGTCCGCGACCGCTCGCCCCCCCGCCGCCGTGGGGCGTCCTCGCGGCTCCCACCGCCCCGCCCGCCGCCGCGGCCGCCCCGGTCGCACCCACCACAGACGGCGCCGCGCCGCCGAGGCCCCAGTTGGTCGGAATGGGTGGCGCATCTCCAGCAGACGGAGCGTCTATCCGGGGGCCCGTGATTCCTCCCTGGCCTCCGGGGTGCTGCAGGGCTGGTCCATCGGGCGGCGTAGAGTCGCCCAGCCAGTGACGATGTACCCCCCGACGAGCCGGGAACAGCTAGTCACCGCTCGCCCCGGCCACGTCGACACCGCCGCCGCCCCCCTCCGGCGGGGCAGTGTTCAGAGCCACGGCGGCTCGGGGTCCTCAGGCGGGGGCGGGCGCAGCCAGCGCGGGGTCCCGGGCCCGCCGCCGGTACCAAGCGGCGGCCCGGGGATGTCTAGAGGGCGCCCGGGCCGCGGCCCGCCGGCGCGACTGGCGTCGTCGTCCACCCGGGGCCCTTGCGGGGCGCCCCCGTCGGCACCGGCGGCACGCAGGAGCCCCCGAGCTGGGCGCGGCTGGGTGGCTGAACTCGACGGGGGCGGGACCGGCGACGCGCGTACCAGGGCCTGCCGGGAGCAACGGCCGGACCCGCCGAGTCGAGCCCGGGCGGAGTGCCTGTGCGTCCGTCCCGGAGGTGCGCCCGTCCGGCTCCTCAAGCCCGGCTGGCCCGGGCCCGGGGGCGCGGGGGGGCGGAGGCCGCGGGGGTACTGCACCCGCGTAGCGGGCTACGCGGCGCGAGGCGCCCCCCCGCTTCCGCGACGGCGCAGGGGGACTAGTGGGGAGCGCCAGGCCGGCCGCGCGCTCGGGAGCTCCGGGCCCAGGCTGGCGGCGGCCCCTGCCGCCTGGCCCAAGCCCTCCCCACCTGACAGGCGCCGACCCCCGCCTCATAGCTGCCCGTGCGCCGCGGGTGGTCACCCGAGACGGCAGCCGGGGGGTCGCGGGGCCCCGACGG     
D       ATAGTGAGAGTGCATCTCTAATCATAGTCCAAAGGGGGCAAAACTTATCCATTAATTCTTTATGTTTAACTGATTGACTCTAGAGTGATTTAAATTTTATTAAATTTTATATAAAAGAAATTTTACATAGTTTTGTTGTTCTTAGTATACATACCATTACCCCTTATGATCATTAGGTGAAATAATATTAAAATCCATGTTGTTATTCAATATTAGAATTTGTCAGTTATATAATTATATTTTTACAACAATATAACGTCTTAGAATCTAAATCATTCTATTACTGTTGAAAGTAATTCAATAATTAATAAAAAGAATCTATAATTCCGAAATAAATTACTTTAACAAGTCACCTGTAATAAATGATATAAATATACTATCAAATTGCTATTAGTCTCGAGTTATTAATAAATAAGACTTAATGATCAATGTAAATGAATTTAAATATGTATTTTCTTAAGCCTTTCGTAATTCTTATTCCTTAAAATTTTGTCATTTCATTGACAAACATAATTGTAAAAGGTTTATAGTACTAAATTATCTTAGAATTATTTTGGATGGATAATAATATCTTTAGCAATAATGTTGTTGTTGAATTTATAAAAAAGTAATTTAACTTATTAAAAAGAATATTTTTTTTTAATATTATGTGACGTCTTATAAAAAATGAAATTATTGCAATTTAGATATCTATTTATAAATATTTACTCATTGTAATCTTTAATAAAAAATCAAAATGCGAAATACCTAATTAAGTTAGTATCCAATTATTATTGTTAAATAGATATCAAGTTATAACTAACTATTGGAAATCTTAAAAAATTTTTGACAAAAGTATTAAATTAATTTCAATCTAACAATAAATATCGTGGCTAAAGACTTACCTCAAAATTATTCAGTTAGTATATTAAGGAATCAAATACTCTCTTAAAACATCTAAGTAATCATACTTCACAAATAAGAACATTAATCTTTTACTTTATTAAAATAAATAAGAAAGAGGCCATCATAAATATTTTGCAAAATTGTGGAAGTTGTCTAATAGCCCTAGCTGGATACATTAATTTAGCGTTTTTGGTTAGCTAGACCCATCCAATTGATATAAGGGTGCAAAATTCGCATCTTTATAGTACAGACCCCTGTATTAGGGAGACAAAAACACCTTTGACCAGCGAGCTTCGCCATAACATTGATTCGTCTAGCCGCGTACGCGTGAGATAGGTTGCCTCCAAAATACTATTAGGTACCAAAGTAAACGAATCTTTCTAAGTTAAATTATCTGATAGCTTCTTAATATGCAATTTTGGGCAGGTAAAAGCCCTTTTCTACTAGGGTACTCTCCAACATCGGTTTTTTCATATACCACGTTCGAGGAATATCGAGCAGGTAAACGCAAACGCACCTTATGATCATAGTTAATTGTAGATGACCATACGCAATAAGTAAGAGTCGTAGTGGACTTTCATTTCTTATAAATGAGTAGCCATGGCCCAACAGTAGCCGTTCTTGCTAATCAATGAACAGCTTTACATATTTTGGTATCTAGTTATTGTGTTAAAAAACCAATAAAGAAGCAATGTGCTATACATATTCCCCAACTTCGGTGATATTGTATCGTTACTGTTATATCTATGAGCAAGGATGTCGGCGGCACAAACTTAATTCCAAATCTCACAGCCGGAGGATTATTAATGAGGCGCGAGATAATCTTGTTCTTTTTGAGCGCCTTGTGGATTGTTATTTTTGACGAGAGACTTAAATAACTCTCTGAGTTAGTAGCTTTTGCTATTTTCAGTATGTTTTCAAATCAAGTTATGGCCAGATGACGCAGTGAGATTGGATCCTATGCTATCTTGAGCCCAAACATACGTAACATAATGAAAGACAGCTATTACTTCATAATGTTTGAAACTGCTTGCTCTATAACTCGATGCTCTCATATTTTACCTACCTTCCAGACTGAGGTACGAGCTTGTGAACATGAGCCTTAACTCAGGTTCCGGCGCCCAGAGCTAGGCTGCCGCGATTGCTGGCCCACCAAGCACGTGCTGCCGGCACGCGAAGTGGGAACCGGATACATAAAACGGCCATTTGGCTTGGACCGCTATAGTAGCGGTGCAGGCGACCCCACTCTAGCCACCGTGTGGCCGCGTCGCCCGTTGCCGGCAGCCATGGCACTGCGCCGGGGCTGTCGGCCGCCTCACATTGCCTTTAACCCTTCTGTAAGGATCTAGCAGAGGTGTTGTCTGAGGCGCCGAGCCGGCAGCCGGCGCGACGGGGTTCTACTGGGCCCTGGCTCACGTCCCGTTTCCTAGATAACAGAGGGACACATAGAACCCCGAAGTAGGGCCGAGCCATGAGCCACCATGCCAGATTGCGCCGCGGCATGTCGGGCCTCGGGCCAACGCCCTTGTGGACAGCCCGAATATTATGGGCATAGTGGCCCAAGTTGCCGACCTCGTGCCTGGCACCAAACTGCACTCCGGTTCAGGGGTGTGGGCCCAGTACGCACCGCTGCTCTGTACACCCCGACGGAGGACTTCGTCTTTGATGCCCCCTGGGGGGGCGAGGCAGAAGCCGTGGCGCCGGGCACAGCGGTGGCGTTCAATAGAATGAGGCAACGTCATGTTCTCGCACGCAAGTGGTACTCTCGGGCCCTTCAATGGGCTTGCCCTAAGGTAACTTCCCTGACGGACTAGTCGATCCACCGAGCAGCGCCCGGCTCGTCGACCACAAGCGCCAGGGGCCAACTCCTCTCTTTACGAACCAAAGTGCAAAGGCCATTGAACTGTCTCACACGCACCCAGCCTGTGGGTTTAACGTGCGGTAGGACCACAGGGCCAAGGACCTCCGGACTGATGGCTCTCGCCCGGGATCTTCACCTACGCAAACTTGAGGGCTTCGGCACTACGGATGACGAGAACCGCGTATTCGGTGCCCTAGTTCAATCCCCCCAACCCTCTCGAGTTATGACTGCCGGGCATGCCTTGCGCCTGCTCCGAGCGGCTGCGCGGGACCGCGCTCCCCCCCGCGGCCGTTGGGCGTCCTCGCCGCTCCCCCGGCCCCGCTCGCCGCCGCGGCGGCCCCGGCCGCACCCATCCCATTCGGCGCCGGCCCGCGGAGGCCGGAGCTGGGGGGACTGGGTACCGCAGCTCCAGCAGACCGATCGTCTATCCGGGGGCCCGGGATTCCTCCCTGGCCCCCGGGGTTCTGGAGGGCCGGACCCTCGGGCGTCGTAAAGTCGCCCAACCAGTGACAAAGTACCCCCCGATGAGCCGGGAACAGCTAGGCACCGCTCGCCGCGGCCACGACGACACCGCCGGAGGTCCCCTCTGGCGGCGCAGTGTTAAGAGCCACGGCCGCGCGGGCTCCTCAGGCGGGGCCGGGCGCAGGCCGCGCGCGGCCCCGGGCCGGCCCCCGGTACCAAGCGTCGGGCCGGGGATTTCTAGAGGGAGGCCGGGCCGCGGCCGGCCGGCGCGACTGGCGTCGGCGTCCACCCCCGGCGCTGGCGGCGCGCCCCAGTGGGCACCCGCGGCACGCAGGCGCCCCCGAGCTGGGCGCGGCTGGGCGGCTGAACGCGACGGGGGCGGCACCGGTGACGCGCGTACCAGGGCCTGCCGGGCGCCACGGCCGGACCCGCCGAGCCGAGGCCGGGCGGATTCCCTGGGCGCCCGGCCCGGAGGTGCGCCCGTCCGGCTCCTCAGTCCCGGCTGGCCCGGGCCCGGGCGCGCGGGGGGGTGGAGGCCGCGGGGGTACTGCACCCGCGGAGCGGGCAACGTGACACGAGGCGCCCCCCTGCTTCCGCCACGTCGCAGCCGGACTGATGGGGAGCGCCAGGCCGGCCGCGCGCCCGGCAGCTCCGGGCCCAGGCTGGCGGCGGCCCCTCCGGCCCAGCCCCGGCAGTCTCCACCTGACAGGCGCCGACCGCCCCGTCGGCGCCGCCCGTGCGCCGGGGCTGGGCACCCGGGACGGCAGCCGGGGGGTCGCGCGGGAGTGAAGG     
C       ATAGTGTCAGTGCATCTCTAATAATAGTCCAGAGGGGGCAAAACTTATCCATTAATTATTTATTTTTAACTGATTGACTCTAGAGTGATTTAAATTTTATTAAATTTAATATAAAAGAAACTTTACATAGTTTTATTGTTCTTAGTATACATACCATTACCCCTTATGATCATTAGGTGAAATAATATTAAAATCCATGTTGTTATTCAATATTAGAATTTGTCAGTTTTATAGTTATATTTTTACAACAATATAACTTTTTAGACTCTAAATCATTCTATTACTGTAGAAAGTAATTCAATATTTAATAAAAGGAATCTATAATTTCGAAATAAAATACTTTAACAAGTCACCTGTTATCAATGATATAAATATACTATCAAATTTCTATTAGTCTCGAGTTATTAATAAATAAGACTTATTGTTCAATTTAAATGAATTTAAATATGTTTTTTCTTAAACCTTTCGTAACTCTTTTTCCTTAAATTTTTTTCATTTCATTGACAAACATAATTGTAAAAGGTTAAAAGTACTAAATTATCTTAGAATTATTTTAGATGGATAATAATATTTTTAGCAATAATGTTGCTGTTGAATTTTTAAAAAAGTATTTTAACTTATTAAAAAGAATATTTTTTTTTAATATTATGAGACGTCTTATAAAAAATGAAATTATTGTCATTTAGATAACTATTTATAAATATTTAATGATTGTAATCTTTAATAAAAAATCAAAAGGTGGAATACCTTATTAAGTTTGTATCCAATTATTATTTTGAAATAGATATCAAGTTATAACTAACTATTGGAAACCTTAAAAATTTTTAGACAAAAGGATTAAATTAATTTCAATCTAACAATAAATATCGTGGCTAAAGACTTACCTAAAAATTATTCAGTTACTAAATTAAGGAATCAAATACTCTCGTATAATATCTAAGTAATCATACTTCACAAATAAGAACATTAATCTTTTACTTTATTAATAAAAATAAGAAAGAGGCCATCAGAAATATTTTGCAAAATGGTGGAAGTTGTCTTATAGCCCGAGATGGATACATTAAGTGAGCGTTTTTAGTTAGCTAGTACCATTCAATTGATATAAGGGTACATAAGTCGGATCTTTATAGTACAGACCGCTGTATTAGGGAGACGTAAAAACCTTAAACCAGAGAGCTTCGCCCTAACATTGATTCGTCTAGCCGCTGACGCATGAGATAGGTTGCCTACAATATACTATTAGGTAGCAAAGTAAACGGATCTTTCGAAGTTAAATTATCTGATAACTACTACATATGCAATTTTGGGCAGGTAAAAGCCCTTTTCTACTAGGGTACTTTCCAACATTGGGTTTTTCATATACCACGTTCGAGGAATATCGACCAGGTAAACGCAAACGATCCTGATCATCATAGTTAATGGTAGATGATCATACGTAATAAGTTAGAGTCGTAGTGGACTTTCATTTCTTTTCAATGAGTATCCATGACCCAACATTAACCGTGCATGCTAATCAAGGAACAGCTTTACATATTGTGGTATCTAGTTATAGTGTTAAAATACTAATAAAGAAGTAATGTCCTATAACCAATCCCCAACTTCGGTGCTATTTTTTCGTTACTGTTATATCTATGAGCTAGGATGTCGGCGGCACAAACTTAATTCCAATTCTCACAGCCGGGGGATTATTAATGATGCGCGAGGTAAGCTTGTTCTTTTTGAGCGCCGTGTGGTTTGTTATCTTTGTCGACAGACTTAAATAACTCTCTGAATTAACAGCTTTTGCTATTTTCCGTATGTTTATACATCCATTTATGGCCAGATTTCGCAGTGCAATTGGATCCTATGCTGACTTGGGCCTTAACATACGTAACATGATGAAAGACAGCCATTACTTCATAATGATTGAGACTGCTTGTTCAATAACTCGATACTCTCATATTTTACCTTCATTCCAGACTGCCGTACGAGCTTGTGAACATGAGCCTTAGCTCAGGTCGCGCCGCCTAGAGCTAGCTTCCCGCGATTGGTGGTCCACCACGCACGTACTGCCGGCACATGAGTTGGGAACCGGATACATAAAACCGCCATGTGACTTGGACCGCTATAGTCGCGGTCCGGCCGACCCAACTCTAAGAATCGTGTGGCCGGGTCGCCCGTTGCCAGCAGCAATCTCGCTGCGCCGGGGCTCTCGGCCGCCTCACATTGCCCTTAACCCTTCTGTAAGGATCTAGCAGAGGTGGGGACTGAGGAGCCGAGGCGACGGCCGGCGCGACGGGGCTTTACCGGGCCCTGGCTCCCGGCCCGTTTCTTAGATTACAGAGGAACTCATAGAGCCCCGAAGTAGTGCCGGGCCATGGGGCACCATGCCAGATCGCGCTGCGGCATGTCGGGCCTCGCGCCTCCGCCCTTGTGGACTGGCCGAACATTATAGGGATAGTGCCCCAAGTTGGCGAGGTCGCGCCTGTCACCAAACGGCACTCCGATTCAGGCGTGTGGGCCCAGTGCGCACCGCTGCTCTCTTCACCCCGACGGAGGGCTTCGTCTTTGAGGCCCCCTGGGGGGCCGAGGCAGCAGCCGTGGCGGGGGGCACAGCGGTAGCGTTCAATAGTGTGAGGCAACGTGATGTTCTCTCACGCACGTGGTACTGTCGGGCCCTTCCATCGGATTGCCCAAAGGTAACTCCCGTGACGGAATAGTAGAAGGGCCGAGCAGCGCCCGGCTCTTAGACCACAAGCCCCAGGGCCTAACTCCTCTCTTTACGAACCAAAGTGCAAAGGCCATTGAACTGTCTCACACGCACCCAGCCTGGGGGTTAAACGTGCGGTAGGACCACAGCGGTAAGGACATCCGGGCTGATGGCTATCCCCCGGGATCTACACCTACGCAGGCTTGAGGGCTCGGGCACTACGGATGACGAGGACCGCGTATTTGGTGCCCTAGTTCGATGCCCCCAACCCTCTAGAGTAATGACTGCCGGGCATGCCTTGCGTCGTCTCACCGCGGCTGTCCGCCACCGGTGGCCCCCCGGCCGCCCTAGGGCGGCCTGGGCGCTCCCACTGCCCTGCCCGCCGCCGCGGCGGCCCCGGTCGCCCCCAGCCCAGCCGGCGCCGGGCCGCCGAGGCAGCAGTTGGGCGGACTGGGTGCCGCACCTCTAGCAGACGGAGCGTCTATCTGGGCGCCCGCGATTTCTCCCTGGCCCCCGGGGTTCTACAGGGCCGGTGCGTCGGGCGGCGTGGAGTCGCCCAACCCGTGACGGGGCAACCCCCGACGAGCCGCGAACAGCTAGGCACCGCTCGCCCCGGCCACGCCGACACCGCCGGAGGTTGCCGCCGGGGGCGCAGTCTTGAGAGCCACGGCGGCGCCGGGTCCTCAGGCGGGGCCGCGCGCAGGCCGCGCGGGGTCCCGGGCCCGACGCCGGCACCACGCGCAGGGCCGGGGATCTCTCGAGGGGGCCCCGGCCGCGGCCCGCCGGCACGACAGGCGTCGTCGTCTACCCCCGGCGCTTGCGGGGCGCCCCTGTGGGCACCCGCGGCACGCAGGCGCCCCATACCTGGGCGCGGCTGGGTGCCTGAAGCCGACGGGGGCGGGACGGGGGACGCCCGTACCAGGGCCTGCCGGGCGCGAGGGCCGGACCCGGCGAGCCGAGCCCGGGCGGATTCCCTGGGCGTCCGCCCCGGAGGTGCGCCCGTCCAGCCCCTCAGTCCCGGCTGGCCCGTGCCCGGGGGCGCGGGCGGGTGGAGGACGCGGGGGTACTGGAGCCGCGTAGCGGGCTAAGCGGCACGAGGCGCCCCCCTGCTTCCGCCACGTCGCAGCGGGACTGATGGAGAGCGCCAGGCCGGCCGGGCGCCCGGGAGCTCCGGGCCCAGGCTGGCGGCGGCCCCTCCGGCCCCGCCCCAGCCCTCCCCACCTGACAGGCGCCGACCCCCGCGGCGGGGCGGCCCGTGCGCCGGGGCTGGGCACCCGCGATGGCAGCCGGGGGGGCGCGGGGCCGCGACGG     
B       ATAGTGATAGTGCATCTCTAATCATAGTGCATAGGGGGCAAAACTTATCCATTAATTATTTATATTTAACTGATTGACTCTAGAGTGATTTAAATTTTATTAAATTTTATATAAAAGAAAGTTTACATAGTTTTGTTGTTCTTAGTATACAAACCATTACCCCTTATGATCATTAGGTGAAATAATATTAAAATCCATGTTGTTATTCAATATTAGAATTTGTCAGTTATATAAAAATACTTTTACAACAATATAACTTCTTAGAATCTAAATCATTCTATTACTGTGGAAAGTAATTCAATAATTAATAAAAAGAATCTATAATTTCGAAATAAATTACTTTAACAAGTCACCTGTTATCAATTATATAAATATACTATCAAATCTCTATTAGTCTCGAGTTATTAATAAATAAGACTTGTAGGTCAATCTAAATGAATTTAAATATGTCTTTTCTTAATCTTTTCGTAATTCTTATTCCTTAAATTTTTCTCATTTCATTGACAAACATAATTGTAAAAGGTTAATAGTACTAAATTATCTTAGAATTATTTTAGATGGATAATAATATCTTTAGCAATAATGTTGTTGTTGTATTTTTAAAAAAGTAATTTAACTTATTAAAATGAATATTTTTTTTTAATAATATGTGACGTCTTATAAAAAATGAAATTATTGCTATTTAGATAACTAATTATAAATATTTAGTGCATGTAATCTTTAATAAAAAATCAAAAAGTGGAATACCTAATTAAGTTAGTATCCAATTATTATTTTCATATAGATATCAAGTTATAACTAACTATTGGAAATCTTAAAAATTTTTAGACAAAAGTATTAAATTAATTTCAATCTAACAATATATATCGTGGCTAAAGACTTACCTGTAAATTATTCAGTTAGTCTATTAAGGAATCAAATACACTCTTAAAATATCTAAGTAATCATACTTCACAAATAAGAACATTAATCTTTTACTTTATTAATAAAAATAAGAAAGAGGCCAACAAAAATATTTTGCAAAATTGTGGAAGTAGTCTTATAGCCCGAGATGGATACATTAAGTGAGCGTTTTTAGTTAGCTAGAACCATACAATTGATATAAGGGTCCAAAATTCGCATCTTTATAGTAGAGACCTCTGTATTAGGAAGACCCAAATACCTTATACCAGCGAGCTTCGCCCTAGCATTGATTCGTCTAGCCGCTTACGCGTGAGATAGGTTGCCAACAAGATACTATTAGGTAGCAATGTAAACGGATCTCTCAAAGTTAAATTATCTGATATCTTCTACATATGCAATTTTGGGCAGGTCAAAGCCCTTTGCTACTAGGGTACTTTCCGACATTGGTTTTTGCATATACCACGTTCGAGGAATATCGAGCAGGTAAACGCAAACGCCCCTAATTATCATAGTTAATTGTAGATGACAATACGCAATAAGTTAGAGTCGTAGTGGACTTTCATTTCTTATCAATGAGTATCCATGGCCCAACAGTAGCCGTTCTTGCTAATCAATGAACAGCTTTACATATTGTGGTATCTAGTTATCGTGTTAAAACACGAATAAAGAAGCAATGTACTATATCTATTCCCCAACTTCGGTGATATTCTATCGTGACTGTTATATCTATGAGCATGGATTTCGGCGGCACAAACTTAATTCCAACACTCACAGTCGGAGGATTATTAATGCTGCGCGAAATAAGCTTGTTCTTTTTGAGCGCCATGTGGATTCTTATCCTTGTCGAGAGACTTAAATAAGTCCCTGAATTATAAGCTTTTGCTGCTTTCTGTATGTTTGCAAATCGACTTATGGCCAGATAACGCAGTGAGATTGGATCCTATGCTCCCTTGAGCCCAAACATACGTAACATAAAGAAAGACAGCTATTACTTCATAACGGCTGAAACTGCTTGGTCAATAACTCGATACTTTCATTTTTTACCTTCTTTCCAGACTGATGTACGCGCTTGTGAACATGAGCCTTAGCACAGGTACCGCCTCCAAGAGCTGGGGTGACGCGATTGATGGTCCACCAAGCACGTGCTGCCGGCACCTGAGGTGGGAACCGGATATATAAAACGGCCATTTGTCTTGGACCGCTATAGTTGCGGTCGCGGCGACCCAACTCTAGCGATCGTGTGGCCGCGTCGCCCGTTGCCGGCAGCCATAATGCTGGGCCCGGGCTGTCGGCCGCCTCACATTGCCTTTAGCCCTTCTGTAAGAATCTAGCAGAGGTGTAGGCTAAGGTGCCGAGGCGACTGCCTGCGCGACGGGGGTTTACAGGGCCCTGGCTCACGTCTTGTTTCCTAGATGACAGAGGAACACATAGAACCCCGTAGTACGGCCGAGCCTTGAGCCACCATGCCAGATGGCGCCGCGGCATGTCGGGCCTCGCGCCAACGCCCTTGGGGACGGCCCGAAGGTTATGGGTATAGTGGCCCAAGTTGGGGAATTCGAGCCTGGAACCAAACTGCACTCTGATTCAGTCGTGTGGGCCCAGTGCGCACCGCTGCTTTCTACACCCCAACGGTGGGCTTCGTCTTTGAGGCCCCCTGGGGGGGCGAGGCAGGAGCCGTGGCGGCGCGCATAGCGGTAGCGTTCAATAGGATCAGGCAACGTCGTGTTCTCCAACGCAGGTGGCACGGTCGGGCCCTTCAATGGGATTGCCCAAAGGTAACTCCCCTGACCGACTAGTGGACCGGCCGAGCAGCGCCGGGCTCGTCGACCACAACCCCCAGGGCCCCACTCCTCTCTTTCCAAAACAAAGTGCATAGGCCATTGCACTGTCTCACACGCACCCAGCCTGTGGGTTTAACGTGCGGTAGGACCACAGGGGCAAGGACTTCCGGTCCGATGGCTATCGCCCGGGATCTACACCTACGTACGCTTGAGCGCTCCGGCACTACCGATGACGAGCACCGCGAATTAGGTGCCCTAGTTCGATCCCCCCAACCCTCTCGAGTTATGACTGCCCGGCATGCCTTGCGACTTCTCCCAGCGGCTGTCCGCGACCGGCCGCCGCGCCGCGCCCGTCGGGCGTCCTCGCCGCTCCCGCGGCCCGGCCCGCCGCCGCGGCGGCCCCCGGCGCACCCACCACAGCAGGCGCCGGTCCGCCGAGGCAGCAGATGGGCGGTCTGGGTGCCGCACCTGAAGCAGACGGAGCGTCTATCCGGGCGCCCACGATTCCTCCCTGGCCCCCGGGGTTCTGGAGGGCCGGTCCGTCGGGCGTCGTCGAGTCGCGCAACGAGCGACGCGGTACCCCCCGACGTGCCGGGAACAGCTAGGCACGGCGTGCCCGGGCCACGTCGACACCGCCGGAGGTCCCCCCTGGCGGCGCAGTGTTGAGAGCGACCGCGGCGCGGGCTCCTCAGGCGGGGCCGGGCGCAGGGCGCGCGCGGTCCCGCACCCGGCGCCGATGCCAAGCGCCGGGCGGGGCATCTCTAGAGGGAGGCCGGGCCGCGGCCCGGCGGCGCGACTGGCGTCGTCGTCCACCCCCGGCGCTTGCGGTCCGCCGCCGTGGGCACCCGCGGCACGCAGGCGCCCCCGACCTGGGTGCGGCTGGGTGGCTGAAGCCGACGGGGGCGGGACCGGTCACGCGCGTACCACGGCCTGCCGGGGGCAACGGCCGGACCCGGCGAGACGAGGCCGGGCGGACTCCCTGCGCGTCCGCCCCGGAGGTACGCCCCTCCGGCTCCTCAGGCCCGGCTGGCCCGGGCCCGGGAGCGCGGGGAGGGGGAGGCCGCGGGGGTACTGCATCCGCGTAGCGGGCTACGTGCCACGAGGGGGCCCCCTGCTTGCGCCACACCGCAGGGGGACTAATGGGGAGCGCCAGGCCGGCCGGGCGCTCGGGAGCTACGGGCCCCGGCTGGCGGCGGCCCCTCCGGCCCGGCCCCTGCCCTCCCCACCTGACAGGCGCCGACCCCCGCGTCGGAGCGGCCCGTGGGCCGAGGGTGGCCACCCGCGACGGCAGCCGGGGGGTCGCGGGGCCCCGAAGG     
A       ATAGTGACAGTGCATCTCTAATCATAGTCCAAAGGGGGCAAAACTTATCCATTAATTCTTTATCTTTAACTGCTTGACTCTAGAGTGATTTAAATTTTATTAAATTTAATATAAAAGAAAGTTTACATATTTTTATTGTTCTTAGTATACAAACCATTACCCCTTATGATCATTAGGTGAAATAATATTAAAATCCATGTTGTTATTCAATATTAGAATTTGTCAGTTATATAAGTATATTTTTACAACAATATAACTTCTTAGATTCTAAATCATTCTATTACTGTGGAAAGTAATTCGATAATTAATAAAACGAATCTTTAATTACGAATTAAATTACTTTAACATGTCACCTGTTATCAATGATATAAATATACTATCAAATTACTATTAGTCTCGAGTTATTAATAAATAAGACTTACAGTTCAATCTAAATGAATTTGAATATGTATTTTCTTAATCCTTTCGTAACTCTTGTTCCTTAAATTTTTATCATTTCATAGACAAACATAATTGTAAAAGGTTAATAGTACTAAATTATCTTAGTATTATTTTTGATGGATAATAATATATTTAGCAATGAAGTTGATGTTGTATTTTTAAAAAAGTAATTTAACTTATTAAAAAGAATATTTTTTTTTAATATTATGAGACGTCTTGTAAAAAGTGAAATTATTGACATTTAGATATCTAATTATAAATATTTAATGATTGTAATCTTAAATAAAAAATCAAAACGCGTAATACCTGATTAAGTTAGTATCCAATTATTATTTTAACATAGATATCGAGTTATAACTAACTATTGGAAATCTTAAAAAATTTTGGACAAAAGTATTAAATTAATTTCAATCTAACAATATATATCGTGGCTAAAGACTCACCTAAAAATTATTCAGTTATTCTATTAAGGAATCAAATACCCTCTTATAATATCTAAGTAATCATACTTCACAAATAAGAACATTAATCTTTTACTTTATTAAAACAAATAAGAAAGAGGCCACCATAAATATTTTGCAAAATAGTGGAAGTTGTCTAATAGCCGTAGATAGATACATTAAGTTAGCGTTTTTAGTCAGCTAGAACTATACAATTGATATATGGGTTCAAAATTCGTATCTTTATAGTAAAGACCTCTGTATTAGGGAGACTAAAGGACCTTACACCTGCGAGCATCGCCCTACCATTGATTCCTCTAGCCGCATAAGCGTTAGATAGGTTGCCTACCAAATACTATTAGGTAACAAAGTAAACGGATCTATCGAAGTTAAATTATCTGATAACTACTCCATATGCAATTTTGTGCATATAAAAGCCCTTTACTACTAGGGTACTTTCCAACATTGGTTTTTTCTTATACCACGTTCGAGGAATATCGAGCAGGTAAACGCAAACGACCCTCATTATCATAGTTAATTGTAGGTGATCATACGCAATAAGTAAGCGTCGTAGTGGATTTTCATTTCTTATTAATGAGTATCCATGGCCCAACAGTAGCCGTCCTTGCTAATCAATGAACAGCTTTACATATTGTGGTATCTAGTTATAGTGTTAAAAAACGAATAAAGAAGAAATGTGCGATACCTAATCCCGAACATCGGTGGTATTGTGTCGTTACTGTTATATCTATGAGCACGGATGTCGGCGGCGCAAACTTAATTCCAAAACTCACAGCGAGAGGATTATTAATGATGCGCGAAGTAAACTTGTTTTTTTTGAGCGCCATGTGGATTTTTATCATTGTCGAGAGACTTAAATAATTCTCTGACTTAGAAGCTTTTGCTATTCTCCGTATGTTTGTACATCGATTTATGGCCAGATCCCGCAGTGAGATTGGATCCTATGCTTACTTGGGCCCAAACATACGTAACATAATGAAAGACAGCAATTACATCATAATGGTTGAAACTGCTTGATCTATAACTCGATACTATCATATTTTACCTCCTTTCCAGACTGATGTACGAGCTTGTGAACATGAGCCTTACCTCAGGTCGCGCCTCCTAGGGCTAGATTCCCGCGATTGGTGGCCCACCAAGCACGTGCTCCCGGCACGTGAGGTGGGAACCGGATATATAAAACGGCCATTTGCCTTGGACCGCTATGGTGGCGGTGCAGTCGACCTGACACTACCGATCGTGTGGCCGCGTCGCCCGTTGCCGGCAGCCATGCTCCTGCGCGAGGGCTGTCGGCCGCCTCCCATTGCCCTTAACCCTTCTGTAAGGATCCAGCAGAGGTAACGACTGAGGCGCCGAGGCGACGGCCGCCGCGACGGGGCTTTACGGGGCTCTGGCTCACGAGTCGTTTCCTCGATTACTGAGGGACACATAGAACCCAGAAGTAGCGCCGAGCCATGCGCCACCATTCCAGATTGTGCCGCGGCATGTCGGGCCTCGGGCCACCTCCATTGTGGACGGCCCGAACATTATCGGCATAGTGGCCCAAGTTGTCGAGTTCGAGCCTGTCACCAAACGGCACTCCGATTCAGGCGTGTGGGCCAAGTTCCCACCGCTGCTCTATACACACAGACGGAGGGCTTCGTCTTTGAGGCCCCCTGGGGGGGCGAGGCAGGAGCCGTGGCGGCGGGCACAGCGGTAGCGTTCAATAGGATGAGGCAACGTCATGTTCTCGCACGAATGTCGTACTGTCGGTCCCTTCCATGGGATTGCCCTAAGGTAACTCCCGTGACCGACTAGTGGCCGGGCGGAGCCGCGCCCGGCTCGTCGACCACAACCCCCAGGGGCCAACTCCTCTGTTCGCGAACCAAAGTGCAGAGGCCATTGAACTGTCTCACACGCACCCAGCCCGCGGGTTTAGCGTGCGGTAGGACCACAGCGGCAAGGACTGCGGGACCGATGGCTATCGCCCGGGATCTACACCTACGCAAGCTTGAGGGCTCCGGCGATACGGATGACGAGAACCGCGTATTAGGTGCGCTAGTTCGATCCCCCCAACTCTCTCTAGTTCTGACTGCCGGGCATGCCTTGCGGCTCCTCTCACCGGCTGCCCGCGACCGCTCGCCCCTCCGCAGCCGTTGGGCGTCCTCCGCGCTCCCACGGCCCGCCCGGCCGCCGCGCCGGCCCCGGTCGGACCCAGCACAGCGGGCGCCGGGCCGCCGAGGCAGCAGTTGGTCGGACTGGGTGCCGCACCTCCGGCAGACGGAGCGTCTATCGGGGGGCCCGTGATTCCTCCCTGCCCCCCGCGGTTCTGCAGGGCCGGTTCGTCGGGCGTCGTAGAGTCGCCCAACCAGTGACCAGGGACCCCCCGACGAGCCGGGCACAGCTAGGCACCGCTGGCCCCGGCCACGTCGACACCGGCGGACGTCTCCACAGGCGGCGCAGTGTTGAGAGCCACGGCGGCCCGGGCTCCTCAGGCGGGGCCGGGCGCACCCCGCGCGGGGGGCCGGGCCAGCCGCCGGGGCCACGCGCCGGGCCGGGGATGTCTAGAGGGAGCCCTGGCCGCGCCCCGCCGGCGCGACTGGCGTCGTCGTCCACCCCCGGCGCTTGCGGGCCGCCCCAGTGGGCACCGGCGGCACGCAGGCGCCCCCGACCTGGGCGCGGCTGGGTGCCTCAAACCGACGGGGGCGGGACCGGTGACGCGCGTACCACGGCCTGCCGGGCGCAAGGGCCGGTCCCGACGAGACGACGTCGGGCCGAGTGCCTGGGCCTCCGCCGCGGAGGTGCACCCATCCGGCTGGTCAGTCCCGGCTGGCCCGAGCCCGGGGGCGCGGTGGGGTGGAGGGCGCGGGGTTACTGCACCCGCGTAGCGGGCTACGCGGCACGAGGCGCCCCCCTGCTTCCGCCACGACGCAGCGGGACTATTGGGGAGCGCCAGGCCCGCCGCGCGCCCGGCAGCTCCGCCTCCAGGTTGGGGGCGGCCCCTCCGGCCCCGCCCAGGCCCTCCGCACCGGACAGGCGCCGACCCCCGCCTCGAGGCGGCCCGTGCCCCGGGGCTGGACACCCGCGACGGCAGCCGGGGGGTCGCGGCCCCGCGACGG     
