# Supplementary material for: A simple method for data partitioning based on relative evolutionary rates
Source: PeerJ. 2018 Aug 28;6:e5498. doi: 10.7717/peerj.5498 (PMC6118207; doi:10.7717/peerj.5498)
Supplement: Data S1 — The datasets are provided in the PHYLIP format. [file peerj-06-5498-s002.zip › DataS2/AS6-2.phy]

17  4000
out     GGCCTTCTTTTAAAATTATAATAAAGGTCCATTATTAAAAACATGTAAGAATAAATAAATGGCATATAATATAATAAATTCTTTTTTAAAACAACATTAGACATTGTTACTATTTACGTTATAAACTTGTCCTGCTAACTATAATAAATTATAAAAACCTAATTTATACAAGATTATATATGAGCCATCCTAAAGCCAATATGCAACATTTACCATTAACTCTAAGTTTATAGTTTTAAAGTTATTATTTTATAAAATAAAAGAGAGTAATCTAAATTGTTACTAACTTTTCCAATTAGTTGTTAGCGATTATTGTTTTTAAAAAAGTAATTGTTGTGCCAACAGAAACTTGATAATATATTTACATATTTAGTAATGTAATAAAAGCCCCTCCTTTTTCTTTGTATGATACTGAAAATTTTGATCGCTATATTAAAAATACTTCAATATAAAAAAAAAATTTTAGTATTAGCGATGTGTTTGGTATTTGATTTAAACTAAATTTTTTAAAATAAAAATGATACAGTAAATTATTTGATATTTATATTTTTTTTCCTATATACACAATTCAACTATTTTCTATCAATTATATCAGATGTATGCTTTTATAATAAATATGAGTAATTTTTTATTTAAATACGATGCTGAATTTACTTTAATAAATATGATAAGTCAAAAAAATTCGTTCATTATAATGATAAGCTAATGTGTTTAATATTTTTTATATAATTCCGAATAGTTTGTCAGTAATAAATATTAATATTAAAAATAGGCTAAATAACTACATCTAAAAGATAAATAAATTGCAATTTTTATTATTGGAAACAATGAACCTTTTTATTTAATGTAAAAATCCAAGATAATATGTTAAAACAAGTTTTTGGTAGGTAATAGTTGAATGTAACGACTAAAAAGTTTTAATATATTTTAAACCATACTTCACTTAATTATATATATAATGATTTAAATTCATATAGTATAGTTCAATTATATAAAATTATCTTCCTACAATGTGTTTGGCTAGTCGTGCGCGATTCTCAGACTTTCGTCGGTATGTAATGGGAGGAATCTCTTGCTAATCCAAAAGCGAGATGATGTCGATCTGTTGTATTATTAGGAGTCGACATGTTCGGATCCACGTCTATTATATAGAATACTAGTATAGCGATGGTAGCTTAATTCATCATTAACCTTCGTGGTAGCTTTTGCCGTAATCCTGTAAGAGTAAACAAGACGATTGAAACCGTGCCGGGCAGATTAGCGGTGATCTATATGTAAGCCTGCCCAAGACAGGCTTAAATCGAGGGTTTTGTTGCTAGTAATGATTTGGTGACATCTAATAGGTCACGCGGGAATATACATTACAACTTAGTGGTATAGCCGCTACAAGTGAAGAATGGGTTATCAATAAACACTAACAACATTCGCAAATTTGGATAGTCAGCGTTAGACGTCCACCAATGCAAGAACCATTCGGTTCCCGTAGTCGATATGGGATACATGTAGCATAGTGCTAACCGTTCAAACCGGCCTCACGTTTCTGACGAAGAATGGGCTTGCATAGTACCACCCGCGATATCTGGATTACTCGTATGTACATAGACTGGAATTGTCTCGCTCCCTGGGATCACGGTACGTAGGACTGTAGTAATGTAGGTGAAGCGCAGATAGATTCGAATTTTTAATGTGAACGGTTTTGACAACAGACCAAATGATGAAAGCCCGCTGAGATTGCAAAATCACCTATAGCTCCGATGTCGATTCTAAACTATCTATGGGAAGTGCAGGAAATTATTTACTTCTGAAACGATACAAATTCTAGTCCTCTCGACATTTATTAGGTGCGCCGTCTATTCTATAAAAATTTTATAGCCTGGGTAGTTTTAACCCAACAAGGTCGAGACATTCCAAGTGCTATCTCGTTTTAGCTACTTAAAAAAAAATAATTAGTCGGGTTATTGCACTCTGTTAGAATAGCTAGAGTTCGCCCAAACTATGATGTGGCCTCGCCCTTCTCGTAACACTCCCGCCTCGTTCCCGGGCACCACCACGACCGGCGGTCGCATGACACTGGGAAACCCTGTTGCCTCGGGCGGATCTCCCCCTCCGAACTACGCCGCCGTATAGGCGAGGGGCTGCTGACTGGGAGCGCTTCCCCCGGCGCGCTACGCGTCAGAAGTTATTCTCAGTAGAGAGCTGAGGTCGTTGCTAACAGACCTGTCGGCTTGAAGAGGTATCGCCGTCCTAACTGTCTGGACCCATTGTGGAAGCCTGACGAAGGGCGTTCATGACCGGACCTGGGCCTTGTCTGAGTGCGTGCGGTGCCAACTCTGCCACATTTGCCGCAACATTGGCCAGATCGTTGGGACCGCCCCGAGCAACGCTGTCAGCCGGTGAACTGTTCGGGTAGCCGGTCCCTGCCGGCATTATCTATGGCACCCGCGCTTGCGACGGTCAGTCTTGCAACGCCCGAACTCGCTATACGGGGCGGGGTAGGAGGCGCAGGGAGCGGCAGACGCAACGGTTCGCACTCGAGCCCCACCTTCTAGTACGGCAGTGCTCTCACGACGCCGGCGGGCTAGCACGTCGGGACGTCTACAGTATTCAAGATGAAGGGATATGGCGTCGCGAAGGTGTGCCCCCCCTTTCTGCAAGGGGAAGCTGACCGCGATGTAACCGGAACGGCAATCGGGGTACGGCAGCGAGCCATGCAGCCATCGGGTGCTTCCACCGTCCCGGCCTCTGTGAAAGACCTCGGCCCCTTACCGCTGCCTTTCAGGTGAAGGGGAGTGTGGGCGGACGAGGCCGGTCCGGCAGCCTACAAGAGGTGGTACGGACATATGGCGGTATCCCGCGCTACATCCTAGCCCCGCACACAATGAACCTACCTGCACTTTACCCCAGGTTCCAGGATACGCCCATATGGCATGCAACAGTGGGTGGCCGCGTAATGCCGGGACGTGGGCGGGCCACGGGCCCGCGTTCAGTATAACCGGGGCAGAGGCGCGCGGCACGGGCGTCCTGCCGGCCCAGGACTGCGGGGCCGGCCTGGCGGCCGCCCGCGCTATCCCATCGACGCACCGCGCCCTCGGGGCGGCACACCCGGACGACGCCCGCGGCGGGCGCGGTCGTCATAGCCGCCGGACTCGGGCGAGCGGGGCCACGACCGTGGGGGACCTCGACCTCGGCGCCGCCGAGCGCGTGCCAGGGCGGAGGCCCCGGGCCCGAGGCCACAGTGGCCCTGTCCCGCGGTTGGAGTCTAGCGTCACGCGAACGCGGGCCAGCGGGCCCTTGGCCGAGTCTCTCCGGCGGGCGGTAACCCACGTGGGACGCCTCTCGGATAGTCCAGCGGAGTTCTGTCGCCCCGTGGCGGCCGTCCGAATGTGGCACCCAGGCGCTCCCACCTCAGGTGACTAGAGCGCCGGTCTGGGCGCACGAGGCGATTTCACGCCCCAGGCCGGCCAGCCGCCGCGGGTGCTGAGGTCCGGCTCCCGGCTAGCCCCGAGGACAGCGCACCGGGACCCCGCCCTGGGAGGGCCGCGGCCCGGCTGTGGCGCACGACGGGGCCGCCGAGTTCCCCAGGCCCGTAGGGCCCTACGGCGAAGCGGGACCCCTGCGTGGCGCCCCGCTAACTGCGCGTCCCTCGGGCATTCGCCCGCGGGACCGCTATCTGTAGGGCGCTGACGGCGAACCGGCCGGCCGCCCCTCCGCGCGGGCCTCAGTAGGCGCCGCTGACGCTGAGCGCCTCGGCGAGGCCGGTTTGGCCCGGGGATCAAGGCGGGTGCTCGACGCTGTGCCCGGTACGGGGGCCGCTTTGAGGCTTCGGACCCTGCGATGATCAGGGAGGTTCGGGACAGCGGCGCCCGGCGCCCGCGGCCCCGCAACCGCCGCGCGACGCCGGCCCGCCCCCCCGTGGGGCACTGGATCCGCGGCCCCACCGGGCGCACCACGGGGACGCGTAGGGCCGCGGCTTCGGGCCGCCGCTCGGCTATGACTCGGG     
P       GGCCTTCTTTTAAAATTTAAATAAAGGTCCACTATTAAATTTATGTAAAAATAAATAAACGGTATATAATATCATAATTTCTTTTTTAAAACAACATTAGACATCGTTACTATTTACGTTATAAACTTGTCCTGCTAACTATAATAAATTATTAAAATCTAATTTATACAAGATTATATATGAACCATCCTAAAGTAAATATGCAACATTTACCATTAACTCTAAGTTTATAGTTTTAAAGTTCTTATTTTATCAAATAACAGAGAGTAATCTATATTGTTTCTAACTTTTCCAAATAGTTGTTAACGATTATTGTTTTTAAAAAAGTAATTGTTGTGCCAACAGGAACTTGATAATATATTTACATATTTAGTAATGTAATAAAAGCCCCTCCTTTTACTTTATATGATATTGAAAACTTTGATCGTTATATTAGAAATACTTCTATATAAAAAAAAAATTTTAGTATTAGCGATGTGTTTGATATTTGATTTAAACTAAATTTTTTAAAATAAAAATGATGTAGTAAATTATTTGATATTTATATATTTTTACCTATATACACTTTTCAACTATTTTCTATCAATTATATCAGATGTATGCTTTAATAATAAATATGAGTAATTTTTTATTTAAATATGATGGTGAATTTACTTTAATAAAAATGATAAGTCAAAAAAATTCGTTCATTATAATGATAAGCTAATGTGTTCAATGTTTTTTATAAAATTCCGAATAGTGTGTCAGTAATAAATATTAATATTAAAAATAGGCTAAATAAATACTTCTAAAAGATAAATAAGTTGCAATTTATTTTATTGGAAACAATGAACCTTTTTAATTAATGGAAAAATTCAAGAAAATATGTTAAAACAAGTTTTTGGTAGGTAATACTTGAATGTAACGACTAAAAAGTTTTAATATATTGTAAACCATACTTCACTTAATTATTTATATAAAAATTTAAATTTATATAGTATAGTTCAATTATATAAAATTATCTTCTTTCAATTTGTCTGGCTAGTCGTGCGTGATTCTCAGAATTTCGTAGGTATGTAATCGGAGGAATCTCTTGCTAATTCAAAAGCGATATTATATCTATGTGCTATCTTATTAGGAGTGGACATGCCTGGATCGACGTATATTATATAGAGCACTAGTATAGCGATGGTAGCTTAATTCATCATTTACCAGCGTAGTAGCTTTTGCCGTAAAGCTGCAAGAGTAAAGATGAAAATTGAAACCGTGCCGGGCAGATTAGCGGTGATCTTTATGTAAGCGTGTCCATGACAGGCTTAAATCGAGGGTATTCTTGCTAGTAATTATCTGGTGACATCTTATAGGTCACGCAGGAATATACATTACAACTTAGTGGTTTAACCGCTACAAGGGAAGAATGGGTTATCAATAAACACTAACATCATTCGAAAAGTTGGACAGTCAGCGTTAGACGTCCTGCAATGTAATAACCATACGGTTCCCGTAGTCGATTTGGGATTCACGTATCATCGTGCTAATCGTTCATACCGGGCGTCCGTTTTTGCCGAAGCATGGGCTTGCATAGTACCACCCGCGATACGTGGATCACTCGTATGTACATGGACTGGAAATGTCTCGCTCCCTGGGATCACGGTAGTTAGGACTCTAGTAATATAGGTGATGCGCAGACAGATTCGAATTTTTTATGCGAACGCGTATGTCAACAGACCAAATGATGATAGCCCGCTGAAATTGCAAAATCACCTTTAGCTCCGATATCGATTCTAAACTATCAATGGGAAGTGCAGGAAATTAATTAATTCTGAAACGATACTAATTCTAGTCCTCTCGACATTTATTAGTTGCGACGTCTATTCTACAAAAATGTTATAGCCTGGGTAGATTTAACCCAACAAGGTCGTGACATTCCAAGTGCTAACTCGTTTTAGCTACTTTAAAAAAATTAATTAAGCTGGTTATTGCAATATGTTAGAATAGCTAGAGTTCGCCCAAACTATGGTCTGGCCTCGCCCTTCTCGTAACCCTCCCACCTCGTTTCCTGGCACCACCAAGATCGGCTGTCGCACGGAACTGGGAAACACAGTTGGCTCGGGCGGATCTCGCCCTCCGAACTACCTCGCACTCTAGGCGAGTGGCTGCTGACGGCGAGCCCTCACGCCGGCGCGCTGCGGGTCAGAAGCTTTTCGCAGTAGTTCGCTCAGGTCGTTGCTAACAGACCTGTCGGCTTGAATAGGTCTAGCGGTCCTAACTGTCTCGACCCACTGAGGTTGGCTGACCAAGAACGTTCATTACCCGACCTGGGTCTTGTGTAAGTGCGTGCGGTGCCAGCTCTGCGACATTGACGGCGCCAAAGGGCAATTCGAAGGGACCGCCCCGAGCAACGCTGTCAGCGGCTGACCTGTTCGGCTAGCGGGTCCCTGCCGGCATTATCTATGGCTCCCGCGCTTGCGACGGTCAGTCTTGCAACGCCCGTACTCGCTATAAGGGGCGGGGCAGGCCGCCCAGTGAGCGGCAGCCGCAACGGTTCGCACTCGAGGCACACCTTCTAGTACGGTAGTGCTCTCACGACGCCGGCGGGCTAGCAAGTCGGGCCCTCTCCAGTAATTTAAATGAAGGGATATGGTGTCCCGAAGGTGTTCCCCCCCTTTCTGCAGGGGGTAGCTGACCACGATGTAAGCCGAACGCGAATCGGGGTACGGCAGCGGAGCATGCAGCCATCGGGTCCTTCCACCGTCACGGCCTCTGTGAAAGACCTCGGCTCCTTACCGCTGCCCTTTAGGCGAAGCGGAGTGTGGGCGGTCGAGGCCGTTCAGGCAGCCTACAAGAGGTGGTACGGACAAATGGCAGTACGCCGCTCTACATCCTAGCCCCACACACCATGAACCTACCCGCACCTTATCCCAGGTTCCAGGATATGCCCATATGGCATGCACCAGTGGGTGTCCGCGTAAATCCGAGACGTGGGCGGCCCACGGGCCCGCGTTCAGTATAGCCGGGGAAGACGCGCGCGGCACGGGCGTCCCGCCGGCCGAGGACTGCGGGGCCAGGACGGCGGCCCCCCGCGCTATCCCATCGTCGCACCCCGGCCTCGGGGCGGCACAGCCGGACGACACCCCCGGCGGGCGCGGTCCTCATTGCCGCCGGACTCAGGCGTGCGGGGACATGACCGTAGGGGACCTCGACCTCGGTGCCGCCGACCTCCTGCCGCGGCGGAGGCCCCGGGCCGGAGGCCCCAGTGCCGCTGTCCCGCGGTGGGCGCCTAGCGTCAGGCGAACGCGGCCCAGCGGGCCCTTGCCCGAGCCTCTCCGGCGGGCGGTAACCCCCGTCGGACGCCTCTCGGACAGTCAACCGGAGTTCTGTCGCCCAGTGGCGGCCCTCCGCACGTGGCACCCAGGCGCTGCCCCCTCGGGTGACTGGTGCGCCGGGCGTGGCCCGCGAGGCGATTTCACTCCCCAGGCCGGCCAGACGCCGGGGGTGCTGAGGTCCGGCTCCCGGCCGGCCCGCAGGGGAGAGGACCCGGACCCCGCCGTGGGAGGGCCGCGGCCCGGCTCTGGCGCACGACGGGGCGGCCCAGTTCCCCAGGCCCGTATGGCCCTAGGGCGAAGCGGGACCCCTGCGTGGCGCCCCGCTAAGTGCGCGTCGCTCGCGCAGTCGCCCGCGGGACGGCTATCGGTAGGGCGCTGAGGTGGAACCGGCCGGCCGCCCCCTCGCGCGGGCGTCAGTAGACGACACTGACGCTGAGCGCCTCGCCCGGAGCCGTTTGGCCCGGGGATCAAGGCGGGCGCCGGACCCCGTGCCCGGTACGGGGGCCGCTTGGAGGCTTCGGACCCTCCGACGATCAGGGAGGTTCGGCAACGCCGCGCCCGGCGCCCGCGGCCCGGCAACCGCTGCGCGACGCCGGCGCGCGCCCCCGTGGGGCCCTTGACCCACTGCCCCCCCGCGCGCACCACGGGGACCCGTACACCCGCAGCTTCCGGCCGCCGCCGGGGTATGGCTCGGG     
O       GGCCTTCTTTTAAAATTAAAATAAAGGTCCAATATTAAATTAATGTAATAATAAATAAAAGGGATATAATATCTTAAATTCTTTTTTAAAAAAACATTAGACATTGTTACTATTTACGTTATAAACTTGTCCTGCTAACTATAATAAATTATTAAAATCTAATTTATACAAGATTATATATGAGCCATCCTAAAGCGAATATGCAACATTTACCATTAACTCTAAGTTTATAGTTTTAAAGTTATTATTTTATAAAATTATAGAGAGTAATCTAAATTGTTTCTAACTTTTCCAAATAGTTGTTATCGATTATTGTTTATAAAAAAGTAATTGTTGTGCCAACAGAAACTCGATAATATATTTACAAATTTAGCAATGAAATAAAAGCCCCACCTTTTACTTTATATGATATTGAAAATTTTGATCGATATATTAAAAATACTTCCATATAAAAAAAAAATTTTAGTATTAGCGATGTGTTAGATATTTGATTTAAACTAAATTTTTTAAATTAAAAATGATACAGTAAATTATTTGATATTTATATATTTTTTCCTATATACACTTTTCAACTATTTTCTATCAATTATATCAGATGTATGCTTTTATAATAAATATGTGTAATTTTTTATTTAAATACGATGATGAATCTACTTTAATAAAAATGATAAGTCAAAAAAATTCGTTCATTATAATGATAAGCTAAGGTGTTCAATTTTTTTTATATAATTCCGAATAGTATGCCAGTAATAAATATTAATATTAAAAATAGGCTAAATAAGTACAACTAAAAGATAAATAATTTGCAATTTATATTATTGGAAACAATGAACCTTTTTACTTAATGTAAAAATTCAAGATAATATGTTAAAACAAGTTTTTGGTAGGTAATAATTGAATGCAACGACTAAAATGTTTTAATATATTATTAACCATACTTCACTTAATTATGTATAAAAAGATTTAAATTTATATAGTATAGTTCAATTATATAAAATTATCTTCTTCCAATGTGTATGGCTAGACGTGCGGGATTCTCAGAATTTCGTCGGTATGTAATAGGAGCAATCTCTTGCTAATGCAAAAGCGAGATTATCTCTATGTGCTTTCTTATTAGGAGTCGACACGCAAGGATCCACGTATATTATATAGAAAACTAGTATAGCGATGGTAGCTTAATTCATCATTAACCGACGTAGTAGTTTTTGCCGTAAATCTGTAAGAGTAAAGAAGACGATTGAAACCTTGCCGGGCAGATTAGCGGTGATCTTTATATAAGGTTTCCCACGACAAGCTTAAATCGAGGGTTTTCTTGCTAGTAATTATTTGGTGACATCTAATAGGTCACGCCGGAATATACATTACAACTTAGTGGCATACCCGCTACAAGGGAAGCATGGGTTATAAGTAAACCCTAACATCATTCGTAAAATTGGAAAGTCAGCGTTAGACGTCCAGCAATGTAATAACCATACGGTTCCCGTAGTCGATCTGGGATGCACGTATCATAGTGCTAATCCTTCAAACTGGCCGCCCGGTTTTCCCGAAGTATGGGCTTGCATAGTAGCACCCGCGATAATTGAATGACTCGTATGTACATAGACTGGAAATGTCTCGCACCCCGGGATCACGGGAAAAAGGACTGTAGTAATATAGGTGATGCGCAGATAGATTCGAATTTTTTATGGGAACGCGTATGACAACAGACCAAATGATGATAGGCCGCTAAAATTGCAAAATCACCTATAGCTCCGATCACGGTTCAACACTATCTATGTGAAATGCAGGAAATTATTTACTTCTGAAAAGATACTAATTCTAGTCCTCTCGACATTTATTAGTTGCGACGTCTATTCTATAAAAATTTTATAGCCTGGGTAGTTTTAACCCAACACGGTCGGGACATTCCATGTGCTATCTCGTTTTAGCTACTTTAAAAAAAATAACTAATCCGGTTATTGCATTTTGTTAGAATAGCTAGAGTTCGCCCAAACTATGGTGTGGCCTCGCCCTTCGCGTAACGCTCCCACCTCGTTGCCCGGCACGACCACGACCGGCGGTCGCATGATACTGGGAAACCCTGTTGCCTCGGTCGGAACGCAACCTCCGAACTACGGCGCACTATAGGCGAGTGGCTGCTGACTGGCAGCGCTTAGGCCGGCGCGCTTCGCGTCAGTACCTATTCACAGTAGGGGGCTCAGGTCGTTGCTAACAGACCTGTCGGCTTGAACAGGTATTGCGGTCCTCACTGTCTGTACCCATTGAGGTTGCCTAACGAAGGGCGTTCATCACCGGCCCTGGGCCTTGGCTGAGTGGGGGCGGTGCCAACTCTGCGGCATTTGCGGCCACATAGGCCACTTCGAGGGGGCCGCCCCGAGCGACGCTGTCAGCCGATGACCTGGTCGGCTAGCCGGTCCCTGCCGGCATTATCTATGGCTGCCGCGCTTGCGACGGTCAGTCTTGCAACGCCCTTAATCGTTATTTCGGGCGGGGTAGGCCGCCCAGTGAGCGGCCGCCGCAACGGTTCGCACTCGAGTCACACCTTCTAGTACGGGAGTGCTCTCACGACGCCGGCGGGCTAGCACGTCGGGACGTCTCTAGTACTTTATATGAAGAGATATGTTGTCGCGAAGGTGTGCCCCCCCTTTATGGAAGGGGAAGCAGACCACGATGTAACAGGAACGCCAATCGGGGTACGGCAGCGGAGCCTGTAGCCATCGGGTCCTTCAACCGTCGCGGCCTCTGTGAAAGACCTCGGCTCCTTACCGCTGCCTTTCAGGAGAAGTGAAGTGTGGGCGGGCGCGGCCGGTCCGGCAGCCTACAAGAGGTGGTACGGACATATGGCAGTACGCCGCCCTACATCCTAGCCCCGCACTCAATGAACCTACCTGCACTTTAACCGAGGTTCCAGGGTAGGCCCATATGGCATGCACCAGTGGGTGGCCGCGTAAACCCGCGACGTGGGCGGGCCACGGGCCCGGGTTCGGTAGAGCCGGGGAAGAGCGGCGCGGCACGGGCCTCCTGCCGGCCGAGGACTGCGCGGCCGGCCGGGCGGCCCCCCGCGCGACCCCATCGGCGCCCCCCGCCCTCGGGGCGTCACAGCCGGACGAAGCCCCCGGCGGGCGCGGTCGTCATCGCCGCCGGACTCCGGGGTCCGGGGCCATTACCGTGGGGGACCTCGACCTCGCCGCCGGCGACAACCTCCCACGGCGGGGGCCCCGGGCCGGAGGCCGCAGTGCCGCTGTCCCGCGGTTGGCGTCTAGCGTCACGCGAACGCGGGCCAGCGGGCGCTTGCCCGAGCCTCTCCGGCGGGCGGTAAGCCGCGTCGGACGCCTCTCGGACAGTCCACCGGACTTCTGTCGGCCCGTGGCGGCCGTCGGCAAGTTGCACCCAGGCGCTGCCACCTCCGGTGACTGGGGCGCCGGTCGGCGCGCACGAGGCGATTCCACGCCCCAGGCCGGCCAGCCGCCGCGGGTGCTGAGGTCCGGCTCCCGGCCAGCCCTGAGGACAGCGGACCGGGACCCCGCCTTGGGAGGGCCGCGGCCCGGTTCGGGCGCACGACGGGGCCGCCCAGTTCCCCGGGCCCGTACGGCCCTACCGCCACCCGTTGCCCCTGCGTGCCCCCCCGCTCACTGCGCGTCGCTCTCGCAGTCGCCCGCGGGACCGCTATCGGGAGGGCGCGGACGGCGAGCCCGCCCTCCGCCCCGGCGCGCGGGCATCAGTAGGCGCCCCTGACGCTAAGCGCCTCGCCTGGGGCGGTTTGGCCCCGGGATCAAGGCGCGGGAGCGCGCCTGTGCCGGGTGCGGGGGCCGCTTTGAGGGTTCGGACCCTGCGACGGTCACGGAGGTTCGGAAAAGCCGCGCCCGGCGCCCGCGGCCCAGCAGGCGCTGCGCGACGCCGGCGCGCGGCCCCGTGGGGCCCTGGACCCCCTGCCCCCCCGCGCGTACCACGGGGACGCGTAGGGCCGCGGCTTCGGGCCGCTGCCCGGGTATGGCTGGGG     
N       GGCCTTCTTTTAAAATTGAAATAAAGGTCCACTATTAAATAAATGTAATAATAAATAAATGGTATATAATATAATAATTTCTTTTTTAAAATAACATTAGACATCGTTACTATTTACGTTATAAACTTGTCCTGCTAACTATAATAAATTATCAAAATCTAATTTATACACGATTATATATGAGCCATCCTAAAGCAAATATGCAACATTTACCATTAACTCTAAGTTTATAGTTTTAAAGTTCTTATTTTGTAAAATTAAAGAGAGTAATCTAAATAGTTACTAAGTTTTCCAAATAGTTGTTAACCATTATTGTTTATAAAAAAGTAATTGTTGTGCCAACAGAAACACGATTATATATTTACATATTTAGCAATGTAATAAAAGCCCCACCTTTTACTTTTTATGATATGGAAAATTTTGATCGATATATTAGAAATACTTCGATATAAAAAAAAAATTTTAGTATTAGCGATGTGTTTGCAATTTGATTTAAACTAAATTTTTTAAAATAAAAATCATTCAGTAAATTATTTGATATTTATATATTTTTACCTATATACTCTCTTCAACTATTTTCTATCAATTATATCAGATGTATGCTTTTATAATAAATATGTGTAATTTTATATTTAAATAAGATGTTGAATTTACTTTAATAAAAATGATAAGTCAAAAAAATTCGTTCATTATAATGATAAGCTAAGGTGTTTAATTTTTTTGATAAAATTCCGAATAGTATGACAGTAATTAATATTAATATTAAAATTAGGCTAAATAAATACATCTAAAAGATAAATAATTTGCAATTTATTTTATTGGAAACAATGAACCTTTTTATTTAATGAAAAAATCCAAGATAATATGTTAAAACAAGTTTTTGGTAGGTAATAATTGAATGTAACGACTAAAATGTTTTAATTTATTATAAACCATACTTCACTTAATTATTTATATAAAAATTTAAATTAATATAGTATAGTTCAATTATATAAAATTATCTTCTTACAATCTTTATGGCTAGTCATGCGTGATTCTCAGAATTTCGTCGGTATGTCATAGGAGTAATCTCTTGCTAATTCAAAAGCGAGATTATATCTATGTGGTCTATTATTAGGAGTAGACAAGTTTGGATCCACGTATATTATATAGAGTACTAGTATAGCGATGGTAGCTTAATTCATCATTAACCAGCGTAGTAGCTGCTGCCGTAAACCTGCAAGAGTAAACACGAAGATTGAAACCTTGCCGGGCAGATTAGCGGTGATCTATATGTAAGCGTCCCCAGGACAGGCTTAAATCGAGGGTTTTCTTGCTAGGAATCATATGGTGACATCTAATAGGTCACACTGGAATATACATTACAACTTAGTGGGATAACCGCTACAAGGGAAGAATGGGTTATGATTAAACACTAACATTATTCGTAAATTTGGAAAGGCAGCGTTAGACGTCCGGCAATGTAAAAACTATGCGGTTCCCGTAGTCGAACTGGGATTCAAGTATCATCGCGCTAATCTTTCAAACCGGCCTCCCGTTTCTACCGAAGAATGGGCTTGCATAGTACCACCCGCGATATCTGGATCACTCGTATGTACATAGACTGGAATTGTCTCGCTTCCCGGGATCAGGGTACAGAGGACTCTAGTAATATAGGTGATGCGCAGAACGATTCGAATTTTTTATGCGAACGTGTTTGACAACAGACCAAATGATGACAGCCCGCTAACATTGCAAAATCACCTATAGCTCCGATAACGATTCTAAACTATCTAAGCGAACTGCAGGAAATTATTTTCTTCTGAATCGATACTACTTCTAGTCCTCTCGACATTTATTAGTTGCGACGACTATTCTATAAAAATTTTATAGCCTGGGTAGTTTTAACCCAACAAGGTCGGGACATTCCATGTGCTAGCTCGTTTTAAGTACTTTAAAAAAATTAATTAAGCTGGTTATTGCATTCTGTTAGAATAGCTAGAGTTCGCCCAAACTATAGTGTGGCCTCGCACTTCTCGTAACGGTCGCTCCTTGTTGCCCGGCACCACCGGGACCGGCGGTCGCATGGAACTGGGAAACCCTGTTGCCTCGGCCGGCTCTCCCCCTCCGATCTTCGGCGCACTATAGGCGAATGGCTCCTTACTGGGAGCGCTCGCCCCGGCGCGCCGCGCGTCAGGAGCTATTGTCACTAGAGTGCTCAGGTCGTTGCTAACAGACCTGTCGGCTTGTACAGGTATCGGCGTCCTGAGTGTCTGTACCCACTTAGGTTGCCTGACGTAGGGCGTTCATAACCGGGCCTGGGCCTTGTCTCAGTGAGCGCGGTGCCAACTCTGCCGCATTTGCGGCAACATAGGACAACTCGATGGGGCCGCCCCGAGCAACGCTGTCAGCCGGTGACCAGGTCGGCTAGCCGGTCCCTGCCGGCATTATCTATGGCCCGCGCGCTTGCGACGGTCACTCTCGCAACGCCCGTACTCGTTATGGGGGGCGGGGTAGGAAGCCCAGTGAGCGGCAGCCGCAATGGTCCACACTCGCGCCCCACCTTCTAGTACGGGAGTGCTCGCACGACTCCGGCGGGCTAGCACGTCGTGACGTCTCCAGTACTTGAAATGAAGGGATATGTTGTCTCGAAGGTGTGCCCCCCCTGTATGACGGGGGAAGCTGCCCACGATGTAACCTGAACGTCCATCGGGGTACGGCAGCGTGGCCTGAACCCATCGGGTCCTTCCACCGTCACGGCCTCTGTGAAAGACCTCGGCTCCTTACTGCTGCCTTTAAGGAGAAGGGGAGTGTGGGCGGGCGAGGCCGCTCCGGCAGCCTACAAGAGGTGGTACGGACATATGGCAGTATGCCGCCCTACACACTATCCCCGCACACAGTGAACCTACCCGCACTGTAACCCAGGTTCCAGGATAGGTCCATATGCCATGCATCAGTGGGTGGCCGGGTAAAACCGTGACGTGGGCGGGCGACGGGCCCGCGTTCAGTATATCCGGGGAAGAGGGGCGCAGCACGGGCGTCCGGCCGGCCCAGGGCTGCGGGGGCGGCCCGGCGGCCCCCCGCGCTACCCCATCGTCGCACGCCGCCCTCGGGGCGGCACACCCGGACGACCCCCCCGCCGGGGGCGGTCCTCATCGCCCCCGGACTCGGGCGTGCGGGGACATCACCATGGGGGACCTCGACCTCGCCGCCGCCGACGGCCTCCCACTGCGGCGGCCCCGGGCGTGAGGCCTCAGTGCCGCTGTCCCGCGGTTCGCGTCTAGCGTCAGGCGTACGCGGGCCAGCGGGCCCTTGGCCGAGCCTCTCCGGCGGGCGCTAACCCCCGCGGGACGCCTCTCGGGCAGTCGAGCGGACTTCTGTCGCCCGGTGGCGGCCGTCCGAAGGTGGCCCCAAGGCGCTGCCACCTCCCGTGACTGGTGCGCCGGTCGGTGCGCTCGAGGCGACTCCACCCCCCAGGCCGGCCAGGCGCCGCGGGTGCTGAGGTGCGGCTCCCGGCCAGCCCGGAGGACAGCGGACCGGGACCCCGCCCTGGGGGGGCCGCTGCCCGGGTCTCGCGCACGACGGGGCGGCCCAGTTCCCCGGGCCCGAACGCGCCTACGGCGAAGCCCGACCCCTGCGTGCCGCCCGGCTAACTGCGCGTCGCTCGCGCAATCGCCCGCGGGACCGCTATCAGCAGGGCGCTGAGGACGAACCAGCCCGCCGCCCCGTGGCGCGGGCGTCAGTAGCCGCCACGGACGCTAAGCGCCTCGCCTGGGGAGGTTTGGCCCGGGGATCAAGGAGGGCGCCCGACCCTGTGGCCGCTTCGGGGGCCGCGTTGAGGGTGCGGAGCCTCCGAGGATCAAGGAGGTTCGGCAATGCCGCTCCCGGCGCCCGCGGCCCCGCAACCGCTGCGCGGCGCCGGCGCGCGTCCCCCGGGGGCCCTGGACCCACGGCCCCCCCGAGCGGCCCACGGGGACGCGTACGGCCGCGCCTTCTGGCCGCCGCCCGCGTATGCCTCGGG     
M       GGCCTTCTTTTAAAATTAAAATAAAGGTCCAATATTAAAATAATGTAAAAATAAATAAATGGAATATAATATTCTATGTTCTTTTTTAAAAAAACATTAGACATTGTTACTATTTACGTTATAAACTTGTCCTGCTAACTATAACAAATTATGAAAAACTAATTTATACAGGATTATATATGAGCCATCCTAAAGCTAATATGCAACATTTACCATTAACTCTAAGTTTATAGTTTTAAAGCTCTTATTTTATCAAATTAAAGAGAGTAATCTAAATTGTTCCTAACTTTTCCCAATAGTTGTTAGCGATTATTGTTTATAAAAAAGTAATTGTTGTGCCAACAGAAACATGATAATATATTTACATATTTAGTAATGAAATAAAAGCCCCACCTTATACTTTATATGATATTGAAAAATTTGATCGATATATTAGAAATACTTCTATATAAAAAAAAAATTTTAGTATTAGCGATGTGTTAGACATTTGATTTAAACTAAATTTTTTAAAATAAAAATGATACAGTAAATTATTTGATATTTATATTTTTTTTCCTATATACACTTTTCAACTATTTTCTATCAATTATATCAGATGTATGCTTTTATAATAAATATGAGTAATTTTTAATTTAAATAAGATGATGAATTTACTATAATAAAAATGATAAGTCAAAAAAATTCGTTCATTATAATGATAAGCTAAGGTGTTCAATTTTTTTAATAAAATTCCGAATAGTATGACAGTAATAAATATTAATATTAAAAATAGGCTAAATAAATACATCTAAAAGATAAATAATTTGCAATTTTTTTTATTGGAAACAATGAACCTTTTTATTTAATGTAAAAATGCAAGATAATATGTTAAAACAAGTTTTTGGTAGGTAATAATTGAATGTAACGACTAAAACGTTTTAATATATTTTAAACCATACTTCACTTAGTTATTTATATAAAGATTTAAATTGATATAGTATAGTACAATTATATAAAATTATCTTCATTCAATATGTATGGCTAGTCTTGCGGGATTCTCAGAATTTCGTCGGTATGTAATGGGAGAAATCACTTGCTAATTAAAAAGCGAGATTATATGTATGTGTTATATTATTAGGTGTTCACACGTTAGGATCCACGTATATTATATAGAGTACTAGTATAGCGATGGTAGCTTAATTCATCATTTACCAGCGTAGTAGCTGTTGCCGTAAACCTGTAAGAGTAAACATGAAGATTGAAACCCTGCCGGGCAGATTAGCGGTGATCTATATGTAAGCATACCCATGACAGGCTTAAATCGAGGGTGTTCTTGCTAGTAATAAGTTGGTGACATCTAATAGGTCACACAGGAATATGAATTACAACTTAGTGGAGGATCCGCTACAAGGGAAGTATGGGTTATCATTAAACACTAACATCATTCGTAAAATTGGAAAGCCAGCGTTAGACGTCCACCAATGTAACAACCATACGGTTCCCGTAGTCGACCAGGGATTCAGGTAGCATAGTGCTAATCGTTCAAAACGGGCTTTCGTTTTTGCCGAAGAATGGGCTTGCATAGTACCACCCGCGATAACTGGATTACTCGTATGTACATCGACTGGAATTGTCTCGCTCCCCGGGATCACGGTACTGAGGACTGTAGTAATATAGGTGATGCGCAGAGAGATTCGAATTTTTTATGTGAACGTGTGTGACAACAGACCAAATGATGATAGCCCGCTGACATTGCAAAATCACCTATAGCTCCGATACCGCTTCTAAACTATCTATGCGAAGTGCAGGAAATTATTTTCTTCTGAAATGATACGAATTCTAGTCCTCTCGACATTTATTAGTTGCGACGTCTATTCTATAAAAATTTTATAGCCTGGGTAGATATAACCCAACAAGGTCGCGACATTCAATGTGCTATCTCGTTTTACCTACTTTAAAAAAATTAATTAGGCTGGTTATCGCAATCTGTTAGAATAGCCAGAGTGCGCCCAAACTATGGTGTGGCCTCGCTCTTCTCGTAACGCTCCCTACTAGTTGCCGGGCACGATCAGGACCGGCGGTCGCATGAAACTGGGAAAACCTGTTGGCTCGGGCGGAACTCTCCCTCCGAACTCCGGAGCAAGATAGGCGAAGGGCTGCTGACTGGGAGCGCTTACCCCGGCGCGCTGCGCGTCAGGAGCTATTCGCAATAGATGGCTCAGGTCGTTGCTAACAGATCTGTCGGCTTGCATAGGTATCGCGGTCCTAACTGTCTGTACCCACTGAGGACCCCTGACGAAGTCCGTTCATCACCGGACCTCGGACTTGTCTGAGTGCGTGCGGTGCCAACTCTGCCCCATTTGCGGCAGCATAGGACAATTCGCTGGGGCCGCCCCGAGCAACGCTTTCAGCAGCTGTGCTGGTCGGATAGCCGGTCCCTGCCGGCATTATCTATGGCACCCGCGCTTGCGACGGTCAGTCTGGCGGCGCCCACAGTCGGTATGCGGGGCGGGGTAGGACGCGCAGTGAGCGGCCGGCGCAACGGTTCGCACTCGGGCCACAACTTCTAGTACGAGAGTGCTCACACGACGCCGGCGGGCTAGCCCGTCGGGACGTCTCCAGTAGTTTATATGAAGGGATATGTTGTCACGAAGGTGTGCCCCCCCTTTTTGCAGGGGGTAGCTGACCTCGATGTAACAGCAATGGCAATCGGGGTACGTCAGAGAACCTTGCAGCCATCGGGTCCTTCCACCGTCGCGGCCTCTATGAAAGACCTCGGCTCCTAACCGCTTCCTTTAAGGAGAAGGGGAGTGTGGGCGGGCGCGGCCGGTCCCGCAGCCTACAAGAGGTGGTACGGACATATGGCGGTACGCCGCTCTACATCCTAGCCCCGTACACAATGAACCTACCTGCATTTTAACCCAGGTTCCAGGATTGGCCCATATGGCATGCACCAGTGGGTGCCCGCGTAAAACCGTGACGTAGGCGGCCCACTGGCCCGCGTTCAGTATAGCCGGCGAAGAGGGGCGCGGCACGGGCGTCCTGCCGGCCGAGGGCTCCGGGGACGGGCAGGCGCCCCCCCGCGCTATCCCATCGTCGCACGCCGCCGTCGGGGCGGCACACCCGGACGACCCCCCCGGCGGGCGCGGTCCTCATCGCCGCCGGACTCGGGCCTCCGGCGACATGACCGTGGGGGACCTCGACCTCGGCGCCGGCGACCGCCTGCCACGCCGGAGGCCCCGGGCCGGAGGCCTCAGTGCCGCTGTCCCGCGGTTGGCGTCTAGCGTCAGGCGACCGCGGGCCAGCGGGCCCTTCCCCGAGCCTCTCCGGCGGGCGGTACGCCGCGTGGGACGCCTGTCGGCCAGTCCAGCGGACTTCTGTCGCCCGGTGGCGGCCGTCCGGATGTCGCACCTAGGCGCTGCCACCTCCGGTGACTGGTGCGCCGGGCGGCGCGCGCGACGCGATTGCACGCCCCAGGCCGGCCAGGCGCCGCGGGTGCTGAGGTCCGGCTCCCGGCCACCCCCGAGGACAGCGGACCGGGACCCCGCCCTGGGAGGGCCTCGGCCCGGCTGCGGCGCACGACTGGGCCGCCCAGTTCCCCCGGGCCGCAGGGGCCTACCGCAAAGCGCGACCCCTGCGTGCCGCCCCGCTAACTGCGCGTCGCTCGGGCAATCGCCCGCGCGACGGCTATCCGTAGGGCGCTGACGCCGACCCTCCCCGCCGCCCCGCCGCGCGGGCCTCAGTAGCCGCCACGGACGCTAAGCGCCTCGGCGGGGCCGGTTTGGCCCGGGGATGAAGGCGGGCGCCCGCCCCTGTGACCGGTACGGGGGCCGCCTTCAGGGTTGGGTCCCTGCGAGGATCACGTAGCTTCGGAAAAGCCTCGCCCGGCGCCCGCGGCCCCGCAACCGCCGCGCGACGCCGGCGCGCCCCCCCGGGGGGCTCTCCACCCACGGCCCCCCCGGGCGCACCACGGGGACACGTACGGCCGCGGCTTCCGGCCGCCGCCCGGCTATCGCGCGGG     
L       GGCCTTCTTTTAAAATTTAAATAAAGGTCCACTATTAAATTGATGTAAAAATAAATAAATGGAATATTATTTGATATCTTCTTTTTTAAAAAAACATTAGACATTGTTACTATTTACGTTTTAAACTTGTCCTGCTAACTATAATAAATTATTAAAAGCTAATTTATACAAGATTATATATGATCCATCCTAAAGACAATATGCAACATTTACCATTAACTCTAAGTTTATAGTTTTAAAGATCTTATTTTATTAAATTAGAGAGAGTAATCTATATAGTTACTAACTTTTCCAAATAGTTGTTATCGATTATTGTTTATAAAAATGTAATTGTTGTGCCAACAGTAACTTGATAATATATTTACATATTTAGCAATGTAATAATAGCCCCACCTTTTACTTTATATGATATAGAAAAATTTGATCGTTATATTAGAAATACTTCAATATAAAAAAAAAATTTTAGTATTAGCGATGTGTTAGAAATTTGATTTAAACTAAATTTTTTAAATTAAAAATTATACAGTAAATTATTTAATATTTATATTTTTTTACCTATATACTCTTTTCAACTATTTTCTATCAATTATATCAGATGTATGCTTTTATAATAAATATGAGTAATATTATATTTAAATACGATGATGAATTTACTTTAATAAAAATGATAAGTCAAAAAAATTCGTTCATTATAATGATAAGCTAAGGTGTTTAATATTTTTTATAAAATTCCGAATAGTATGTCAGTAATAAATATTAATATTAAAAATAGGCTAAATAAATACATCTAAAAGATAAATAACTTGCAATTTATATTATTGGAAACAATGAACCTTTTTATTTAATGAAAAAATACAAGATAATATGTTAAAACAAGTTTTTGGTAGGTAATAATTGAATGTAACGACTAAAAAGTTTTAATATATTATAAACCATACTTCACTTAATTATATATAAAAATATTTAAATTTATATAGTATAGTTCAATTATATAAAATTATCTTCTTTCAATATTTATGGCTAGTCCTGCGAGATTCTAAGAATTTCGTGGGTATGTAATTGGAGAAATCTCTTGCTGATCCAAAAGCGAGATTATGTCTATGTGGTTTATTATTAGGGGTTCACACGCTTGGATCCACGTTTATTATAAAGATTACTAGTATAGCGATGGTAGCTTAATTCATCATTGACCAGCGTAGTAGCTGATGCCGTAAATCTGTAAGAGTAAACAAGAAGATTGAAACCGTGCCGGGCAGATTAGCGGTGATCTATATATAAGCATAACCAGGACAGGCTTAAATCCAGGGTTTTGTTGCTAGTAATAACCTGGTCACATCTAATAGGTCACGCCGGAATATACATTACAACTTAGTGGACGAACCGCTACAAGTGAAGAATGGGTTATCAATAAACACTAACATCATTCGCAAACTTGGAAAGTCAGCGTTAGACGTCCACCAATGTAAGAACGATACGGTTCCCGTAGTCGACCTGGGATTCAAGTAACATAGTGCTAATCGTTCAAACCGGACACCCGTTTTTCCCGAAGGATGGGCTTGCATAGTACCACCCGCGATAGATGGATTACTCGTATGTACATAGACTGGAATTGTCTCGCTACCCGGCATCACGGCACTAAGGACTGTAGTAATATAGGTGATGCGCAGATAGATTCGAATTTATGATGCGAACGAGTTTGACAACAGACCAAATGATGATAGACCGCTGAAATTGCAAAATCACCTTTAGCTCCGATAACGTTTCCAAACCATCTATGTGAAGTCCACGAAATTATTTCCTTCTGAAATGATACTAATTCTAGTCCTCTCGACATTTATTAGTTGCGACGTCAATTCTATAAAAATTTTATAGCCTGGGTAGTTTTAACCCAACAAGGTCGAGACATTCGATGTGCTAGCTCGTTTTAGCTACTTCAAAAAAATTAAATAGATAGGTTATTGCAATCCGTTAGAATAGCAAGAGTTCGCCCAAACTATGGTCTGGCCTCGCACTTCTCGTAACGCTCCCTGCTCGTTGCCTGGCACCACCCCGACCGGCGGTCGCATGAAACTGGGAAATCCTGTTGCCTCGGGCGGCTCTCGCCCTCCGAACTGCGCCGCGCTATAGGCGCGGGGCTGCTGACAGGAAGCGCTTCCGCCGGCGCGCACCGCGTCAGGAGGTATTCACAGTAGAAGGCTCAGGTCGTTGCTAACAGACCTGTCGGCTTGAAGAGGCATAGCCGTCCTAATTGTCTGGACCCAATCCGGTGGCCTGACGCAGGGCGTTCATAAGCGGGCCTGGGCCTTGGCTGAGTGCGAGCGGTGCCGACTCTGCCGCATTTGCGGCGACTTAGGACACTTCGATGGGTCAGCCCCGAGCAACGCTGTCAGCCGGTGACCGGCTCGGCCCGCCGGTCCCTGCCGGCATTATCTATGGCCCCCGCGCTTGCGACGGTCCCTCTAGCAACGCCCGTACTCGGTATGCGGGGCGGGGTAGGACGCGCAGGGAGCGGCAGCTGCAAGGGTTCGCACTCGAGGCACACCTTCTAGTACGGGAGTGCTCTCACGACGCCGGCCGGCTAGCACGTCGGGACGTCCCCAGTACTTGATATGAAGGGATATGTAGTCCCGAAGGTGTGCCCCCCCTTTATGCAGGGGGTAGCTGACCTCGATGTAACAGGAACGATCATCGGGGTACGGCAGCGGCCCCTGCACCCATCGGGTCCTTCCACCGTCGCGGCCTCTGTTAAAGACCTCGGCTCCTTACCGCTGCCTTTTAGGAGAAGTGAAGTGTGGGCGGACGAGGCCGGTCCGGCAGCCCACAAGATGTGGTACGGACCTATGGCTGTACGCCGTGCTACATACTAGCCCCGCACACAAGGAACCTACCGGCATTTTAACCCAGGTTCCAGTATCGGCCCATATGGCATGCACCAGTGGGTGGCCGCGTAAAGCCGTGACGTGGGCGGGCCACGGGCCCGCGTTCAGTATAAGCGGCGCAGATGGGCCCGGCACGGGCGTCGCGCCGGCCGAGGACTGCGTGGCCGGCCAGGCTCCCCCCCGCGCTATCCCATCGCCGCACCCCGCCCTCGGGGCGGCACAGACGGACGACGCCCCCGACGGGCGCGGTCTTCATCGCCGCCGGACTCGGGGGTGCGGGGACAGGACCATGGGGGACCTCGACCTCGGCGCCGGCGACGGCCCGCCACGGGGGAGGCCCCGGGTCGGCGGCCTCAGTGCCCCTCTCCCGCGGTTGGCGTCTAGCGTCACGCGAACGCGGGCCAGCCGGCCCTTCCCCGACGCGCTCCGGCGGCCGGTACCCCCCGTGGGACGCCTCTCGGACAGTCCAGCGGGGTGCTGTGGCCCGCTGGCGGCCCTCCGCATGTGGCACCAAGGCGCTGCCACCTCGGGTGATTGGTGGGCCGGTCGGGGCGCGCGACGCGAGTTCACTCCCCAGGCTGGCCAGGCGCCGCGGGTGCTGAGCCTCGGCTCCCGGCCAGCCCCGAGGCTAGCGGACCGGGACCCCGCCCTGGGCGGGCCGCGGCCCGGCTGTAGCGCGCGACGGGGCTCCGCAGTTCCCCAGGCCCGTAGGGCCCTACCGCGAAGAGTGACCCCTGCGTGCCGCCCCGCTGACTGCGCGTCGCTCGGGCATTCGCCCGCGGGACCGCTATCGGGAGCGCGCGGACGGCGATCCGACCCCCCGCCCCGGCGCGCGGGCCTCAGTAGACACCACTGACGCTAAGCGCCCCGCCGGGGGCGGTTTGGCCCGGGGATCAAGGCGGGCGGGCGACCTTGTGCCGGGTGCGGGGGCCGCTTTGAGGCTTCGGACCCTCCGAGGCTCACGGAGGTTCGGAAAAGCGCCCCCCGCCGGGCGCGGCCTTGCAACCGCTGCACGACGCCGGCGCGCGGCCCCGGGGGGCCCTGGACCCACGGGCCCCCCGCGCCCACCAGGGGGACGCGTAGGGCCGCGGCTCCGGGCCGCGTCCCGGGTATGGCGCGGG     
K       GGCCTTCTTTTAAAATTAAAATAAAGGTCCACTATTAAATTTATGTAAAAATAAATAAACGGTATATAATATTTTAATTTCTTTTTTAAAAAAACATTAGACATTGTTACTATTTACGTTCTAAACTTGTCCTGCTAACTATAATAAATTATTAAAATCTAATTTATACACGATTATATATGAGCCATCCTAAAAAAAATATGCAACATTTACCATTAACTCTAAGTTTATAGTTTTAAAGGTTTTATTTTATAAAATGACAGAGAGTAATCTATATAGTTTCTAACTTTTCCAAATAGTTGTTATCGATTATTGTTTATAAAAAAGTAATTGTTGTGCCAACAGTAACAGGATAATATATTTACATATTTAGCAATGCAATAAAAGCCCCACCTTTTTCTTTTTATGATATTGAAAAATTTGATCGTTATATTAAAAATACTTCTATATAAAAAAAAAATTTTAGTATTAGCGATGTGTTAGAAATTTGATTTAAACTAAATTTTTTAAAATAAAAATTATAAAGTAAATTATTTGATATTTATATATTTTTTCCTATATACACTTTTCAACTATTTTCTATCAATTATATCAGATGTATGCTTTAATAATAAATATGAATAATATTATATTTAAATACGATGATGAATGTACTATAATAAAAATGATAAGTCAAAAAAATTCGTTCATTATAATGATAAGCTAAGGTGTTAATTGTTTTTTATATAATTCCGAATAGTTTGGCAGTAATAAATATTAATATTAAAAATAGGCTAAATAAATACATCTAAAAGATAAATAATTTGCAATTTTTATTATTGGAATCAATGAACCTTTTTATTTAATGCAAAAATCCAAGATAATATGTTAAAACAAGTTTTTGGTAGGTAATAATTGAATGTAACGACTAAAAAGTTTTAATATATTATAAACCATACTTCACTTAATTATATATATAAATATTTAAATTAATATAGTATAGTTCAATTATATAAAATTATCTTCTTTCAATGTGTATGGGTAGTCCTGCGCGATTCTCAGAATTTCGTTGGTATGTAATCGGAGAAATCTCTTGCTAATTCAAAAGCGAGATTATCTCTATGTGCTGTTTTATTAGGAGTCGACAGGATAGGATCCACGTCTATTATATAGAGTACTAGTATAGCGATGGTAGCTTAATTCATCATTTACCAGCGTTGTAGGTATTGCCGTAAATCTGTAAGAGTAAACAAGAAGATTGAAACCGTGCCGGGCAGATTAGCGGTGATCTTTATGTAAGCCTACCCACGACAAGCTTAACTCAAGGGTATTCTTGCTAGTAATGACATGGAGACATTTAATAGGTCACACCGGAATATACATTACAACTTAGTTGTATATCCGCTACAAGGGAAGAATGGGTTATCACTAAACACTAACTTCATTCGAAAAGTTGGAGAGTCAGCGTTAGACGTCCACCAATGTTAGACCTATGCGGTTCCCGTAGTCGATCTGGGATGCAGGTAACATAGTGCTAATCGTTCAAAACGGCCTATCGTTTTTGCCGAAGAATGGGCATGCATAGTACCACCCGCGATAACTGGATTACTCGTATGTACATAGACTGGAATTGTCTCGCTGCCCGGGATCACGGTACAGAGGACTGTAGTAATATAGGTGATGCGCAGAGAGATTCGAATTTTTGATGGGAACGTGTATGACAACAGACCAAATGATGATAGACCGCTGACATTGCAAAATCACCTATAGCTCCGATACCGATTCAAAACAATCTATGCGAACTGCAGGTAATTATTTACTTCTGAAACGATACAAATTCTAGTCCTCTCGACATTTATTAGTTGCGACGTCTATTCTATAAAAATTTTATAGCCTGGGTAGTTTTTACCCAACAAGGTCGAGACATTCCATGTGCTATCTCGTTTTAGCTACTTTAAAAAAAGTAATTAAACTGGTTATAGCACTTTGTTAGAATAGCTAGAGTTCGCCCAATCTATAGTGTGGCCTCGCACTTCTCGTAACTCTCCCTCCTCGTTGCCGGGCACCACCCCGACCGGCGGTCGCATGCAACTGGGAAACCCCGTTGCCTCGGTCGGATCCCCCCCTCCGAACTCCCGGGCACTATAGGCGAGTGGCTGCTGACTGAGAGCGCTAACCCCGGCGCGCTCTGGGTCAGAAACTATTCACAGTAGAGGGCTCAGGTCGTTGCTAACAGACCTGTCGGCTTGAAAAGGCATTGCAGTCCTCAGTGTCTGCACCCATTGAGGTGGCCTGACGAAGGACGTTCATAATCGGACCTGGGCCTTGTCTAAGTGCGTGCGGTGCCAACTCTGCCACATTTGCGGCAACATAGGGCAATTCTGTGGGGATGCCACGATCAACGCTGTCCGCCGGTGACCAGGTCGGCTAGCCGGTCCCTGCCGGCATTATCTATGGCACCCGCGCTTGCGACGGTCAATCTGGCTGCGCCCGGACTCGGTATCCGGGGCGGGGTAGGGCGGGCAGTGAGCGGCCGCCGCAACGGTTCGAACTCGGGCCACAGCTTCTAGTACGAGAGTGCTCCCACGACGCCGGCGGGCTAGCACGTCGGGACGTCTCCAGTAGTTTACATGAAGTGATAGGTTGTCGCGAAGGTGTGCCCCCCCTTTATGCAGGGGGAAGCCGCCCTCGATGTAACAGGAACGGCAATCGGGGTACGGCAGCGGGCCGTCCAGCCATCGGGTCCTTCTACCGTCGCGGCCTCTGTGAAAGACCTCGGCTCCTTACTGCTGCCTTTCAGGAGAAGAGGAGTGTGGGCGGCCGGGGCCGGTCTAGCAGCCGACAAGAGGTGGTACGGACAAATGGCAGTACGCCGTTCTACATCCTAGCCCCGCACACAATGAACCTACCGGCATTTTAACCCAGGTTCCAGGATAGGCCCATATGGCATGCACCAGTGGGTGGCCGCATAAAGCCGTGACGTGGGCGGGCCACGGGCCCGCGTTCAGTATAGCTGTGGAAGAGGGGCGCGGCACGGGCGCCCGGCCGGCCGAGGGCTGCGTGGCCCGCCTGGCGCCCCCCCGCGCTACGACATCGTCGCACCCCGCCGTCGGGGCGGCACAGCCGGACGATGCCCCCCGCGGGGGCGGTCCTCATTGCCGCCGGACTCGGGCGTGCGGGGCCATGACCGTGGGGGACCTCGACCTCGACGCCGCCGACAGCCTGCCCCGGGGGAGGCCCCGGGCCGGAGGCCGCAGTGCCCCTGTGCCGCGGTTGGGGTCTAGCGTCAGGCGAACGCGGGCCAGCGGGCTCTTGGCCGAGCCTCTCCGGCGGGCGGTACCCCACGTCGGACGCCTCTCGGAGAGTCCAGCGGATTTCTGTCGTCCGGTGGCGGCCCTCCGAATGCGGCACCAAGGCGCTGCCACCTCCGGTGACTGGTGCGCCGTTCGGCGCGCGCGAGGCGATTGCACGCCCCAGGCCGGCCAGGCGCCGCGGGTGCTGAGCGTCGGCTCCCGGCCAGCCCAGAGGCCAGCGGACCGGGACCCCGCCCTGGCAGGGCCGCGGCCCGGCCTTCGGGCACGACGGCGCCGCTCAGTTCCCCAGGCCCCGAGGGGCCTAGGGCGAATCGCCACTCCTGCGTGCCGCCCGGCGCAGTGCGCGTCGCTCCAGCAGTCGCCCGCGGGACCGCTATCGGGAGGGCGCTGACCGCGAACCGGCCCGCCGCCCCGCCGCGCGGGCCTCAGTAGGCCCCACTGACGCTAAGCGCCTCGTCGGGGCCGGTTTGGCCCGGGGATCAAGGCGGGCGCACGCGCCTGTGCCCGGTACGGGGGCCGCTGTGAGGCTTGGGACCCTCCGAGGATCAATGAGGTTCGGAAAAGCCCCGCCGGCCGTCCGCGGCCCCGCAACCGCTGCGCGACGCCGGCCCGCGCCCGCGGGGGGCTCTGGACCCACGGCCCCCCCGCGCGGCCCACGGGGCCGCGTAGGGCCGCGGCCCCGGGCCGCCACCCGGGTATGGCCCGGG     
J       GGCCTTCTTTTAAAATTAAAATAAAGGTCCACTATTAAATTAATGTAATAATAAATAAAAGGTAAATAATATATTAAATTCTTTTTTAAAAAAACATTAGACATTGTTACTATTTACGTTATAAACTTGTCCTGCTAACTATAATAAATTATAAAAATCTAATTTATACATGAGTATATATGATCCATCCTAAAGGTAATATGCAACATTTACCATTAACTCTAAGTTTATAGTTTTAAAGTTATTATTTTATTAAATGATAGAGAGTAATCTAAATTGTTACTAATTTTTCCAAATAGTTGTTAACGATTATTGTTTTTAAAAACGTAATTGTTGTGCCAACAGTAACAGGATAATATATTTACATATTTAGTAATGGAATAAAAGCCCCCCCTTATACTTTTTATGATATTGAAAAGTTTGATCGATATATTAGAAATACTTCAATATAAAAAAAAAATTTTAGTATTAGCGATGTGTTTGTAATTTGATTTAAACTAAATTTTTTAAAATAAAAATGATTCAGTAAATTATTTTATATTTATATATTTTTACCTATATACACTTTTCAACTATTTTCTATCAATTATATCAGATGTATGCTTTTATAATAAATATGTGTAATTTTGTATTTAAATACGATGATGAATATACTATAATAAAAATGATAAGTCAAAAAAATTCGTTCATTATAATGATAAGCTAAGGTGTTCAATATTTTTTATAAATTTCCGAATAGTATGTCAGTAATAAATATTAATATTAAAATTAGGCTAAATAAATACATCTAAAAGATAAATAAGTTGCAATTTTTGTTATTGGAAACAATGAACCTTTTTATTTAATGTAAAAATTCAAGATAATATGTTAAAACAAGTTTTTGGTAGGTAATATTTGAATGTAACGACTAAAATGTTTTAATATATTATAAACCATACTTCACTTATTTATATATATAAACATTTAAATTTATATAGTATAGATCAATTATATAAAATTATCTTCTTACAATATTTATGGCTAGTCATGCGTGATTCTAAGAATTTCGTAGGTATGTCATGGGAGTAGTCACTTGCTAATATAAAAGCGAGATTATGTCTAAGTGCTGTAGTATTAGGCGTCGACAGGCTTGGATCCACGTATATTATATAGAGTACTAGTATAGCGATGGTAGCTTAATTCATCATTTACCACCGTAGTAGCTAGTGCCGTAAATCTGAAAGAGTAAACAAGAAGATTGAAACCATGCCGGGCAGATTAGCGGTGATCTCTATTTAAGCTTATCCATGACAAGCTTAAATCTAGGGTTTTCTTGCTAGTAATGAGGTGGTGACATCTAATAGGTCACACTGGAATATATATTACAACTTAGTGGTATAGCCGCTACAAGTGACGGATGGGTTATCAATAAACACTAACATCATTCGTAAATTTGGTCAGTCAGCGTTAGACGTCCGACAATGTAAGAACCATCCGGTTCCCGTAGTCGATCTGGGATCCAAGTAACATTGTGCTAATCGTTCAAATCGGTCTCCCGCTTGTACCGAAGGATGGGCTTGCATAGTACCACCCGCGATATCTGGATGACTCGTATCTACATAGACTGGAAGTGTCTCGCTCCCCGGGATCACGGAAAAAAGGACTGTAGTAATATAGGTGATGCGCAGAGTGATTCGAATTTTTAATGTGAACGGGTGTGACAACAGACCAAATGATGATAGCCCGCTGAAATTGCAAAATCACCTATAGCTCCGATACCGTTTCCAAACTATCTATGCGAAGTTCAAGAAATTATTTTCTTCTGAAAGGATACTAATTCTAGCCCTCTCGATATTTATTAGTTGCGACGTCCATTCTATAAAAATATTATAGCCTGGGTAGTTTTAACCCAACAAGGTCGAGACATTCGATGTGCTAGCTCGTGTTAGCTACTTCAAAAAAATTAATTAACCCGGTTATTGCAATCTGTTAGAATAGCTAGAGTTCGCCCAAAGTATGATGTGGCCTCGCCCTTCTCGTAACGCTCACTCCTCGTTGCCAGGCACTACCAAGATCGGCGGTCGCAGGAAACTGGGAAATCCTGTTGGCTCGGGCGGAACGCGCCCTCCGAACTGCGGCGCAGTATAGGCGAGTGCCTGCTGACTGAGAGCGCTGACCCCGGCGCGCTGCGCGTCAGAAACTATTCACAGTAGGGGGCTCAGGTCGTTGCTAACAGACCTGTCGGCTTGAAGAGGTATCGCTGTCCTAACTGTCTGCACCCATTGGGGTGGCCTGACGAAGGGCGTTCATAACCGGACCTGGGCCTTGAGTGAGTGCGTGCGGTGCCCACTCTGCCACATTCGCGGCAACATAGGACAAGTCGATGGCGCCGCCTCGAGCGACGCTGTCAGCCGGTGTACTGGTCGGCTAGCCGGTCCCTGCCGGCATTATCTATGGCTCCCGCGCTTACGACGGTCATTCTTGCAACGCCCGTACTCGGTATGCGGGCCGGGGTAGGATGCGCAGTGAGCGGCAGCCGCAACGGTTCGCACTCGTGCCACACCTGCTAGTACGGGAGTGCTCTCACGACGCCGGCGGGCTAGCACGTCGGGACGTCTACAGTACTTTAAATGAAGCGATAGGTCGTCCCGAAGGTGTGCCCCCCCTCTTTGCAGGGGGAAGCGGACCGCGATGTAACAGGAACGGCAATCGGGGTACGGCAGCGGCCCGTGGAGCCATCGGGTGCTTCCACCGTCCCGGCCTCTGTGAAAGACCTCGGCTCCGTACCGCTACCTTTCAGGCGTAGGGGAGTGTGGGCGGACGAGCCCGGTCGAGCAGCCCACAAGACGTAGTACGGACATATGGCAGTACGCCGGGCTACATCCTAGCCCCGCACACAATGAACCTACCGGCATTTTAACCCAGGTTCCAGGATAGGCCCATATGGCATGCACCAGTGGGTGGCCGCGTAAATCCGAGACGTTGGCCGGCTACGGGCGCGCGTTCAGTATAGCCGGTGAAGAGGCGCGCCGCACGGCCGTCCTGGCGGCCCAGGGCTGCGGGGGCGGGCCGGCGGCCCCCCGCGCGATCCCATCGGCACACGCCGCCGTCGGGGCGGCACAGCCGGACGACCCCCCCGCCCGGCGCGGTCCTCATCGCCGCCGGACTGCGGCGTGCGGGGACAGGACCGTGGGGGACCTCGACCTCGGCGCCGGCGACCGCCTCCCTAGGAGGGGGCCCCGGCCCGGAGGCCACAGTGCCGCTGTCCCGCGGTTGGCGTGTAGCGTCAGGCGAACGCGGGCCAGCGGGTCCTTGCCCGACCCTCTTCCGCGGGCGGTACGCCCCGTGGGACGCCTCTCGGGCAGTCCATCGGTCTTCTGTCGCCCGGTGGCGGCCGTCCGGACGTCGCACCCAGGCGCTGCCACCTCCGGTGACTCGTGCGCCGCTCGGCGCGCCCGAGGCGAGTTCACGCCCCAGGGCGGCCAGCCGCCGCGGGTGCCGAGGTTCGGCTCCCGGCCAGCCCCCAGAACCGCGGACCGGGACTCCGCCCTGGAAGGGCCGCGGCCCGGCTGTGGCGCACGACGGAGCCACCCAGTCCCCCGGGCCCACAGGGCCCTACGGCGAAGCAGGTCCCCTGCGTGACGCCCCGCTAACTGCGCGTCGCTCGCGCAGTCGCCCGCGGGACCGCTATCAGGAGGGCGCGGACGGCGAACCAGCCCGCCGCCCCGCCGCGCGGGCCTCAGTAGGGGCCACTGACGCTCAGCGCCTCGCCGGGGGCGGTTTGGCCCGGGGATCAAGGCGCGCGCCCGAGCCTCTGCCCGCTACGGGGGCCGCATTGAGTCTTCGGACCCTGCGAGCATCACGGAGGTTCGGAAACGCCCCCCCGGACGCCCGCGGCCCGGCAACCGCTGCGCGACGCCGGCGCGCGCCCCCGGGGGGCCCTCGACCCACGGCCCCCCCGAGCGCACCACGGGGACGCGTAGGCCCGCGGCTGCAGGCCGCCGCGCGGGTATGGCTCGGG     
I       GGCCTTCTTTTAAAATTAAAATAAAGGTCCACTATTAAATTAATGTAATAATAAATAAACGGTATATAATATCTTACTTTCTTTTTTAAAAAAACATTAGACATTGTTACTATTTACGTTATAAACTTGTCCTGCTAACTATAATAAATTATTAAAAACTAATTTATACAAGATTATATATGAGCCATCCTAAAGATAATATGCAACATTTACCATTAACTCTAAGTTTATAGTTTTAAAGTTCTTATTTTTTAAAATAACAGAGAGTAATCTATATAGTTACTAATTTTTCCTAATAGTTGTTATCGATTATTGTTTTTAAAAAAGTAATTGTTGTGCCAACAGTAACTCGATAATATATTTACATATTTAGTAATGTAATAAAAGCCCCACCTTATTCTTTATATGATATTGAAAAATTTGATCGTTATATTATAAATACTTCCATATAAAAAAAAAATTTTAGTATTAGCGATGTGTTAGGAATTTGATTTAAACTAAATTTTTTAAAATAAAAATGATACAGTAAATTATTTAATATTTATATATTTTTTCCTATATACACTTTTCAACTATTTTCTATCTATTATATCAGATGTATGCTTTTATAATAAATATGAGTAATGTTACATTTAAATATGATGATGAATTTACTATAATAAAAATGATAAGTCAAAAAAATACGTTCATTATAATGATAAGCTAAGGTGTTTAATATTTTTTATAAAATTCCGAATAGTTTGTCAGTAATAAATATTTATATTAAAAATAGGCTAAATAAATACATCTAAAAGATAAATAATTTGCAATTTTTATTATTGGAAACAATGAACCTTTTTATTTAATGTAAAAATCCAAGATAATATGTTAAAACAAGTTTTTGGTAGGTAATATTTGAATGTAACGACTAAAATGTTTTAATTTATTATAAACCATACTTCACTTATTTATTTATATAAAAATTTAAATTTATATAGTATAGTTCAATTATATAAAATTATCTTCTTTCAATTTGTATCGCTAGTCTTGCGTGATTCTAAGAATTTCGTCGGTATGTAATGGGAGCAATCTCTTGCTAATTTAAAAGCGAGATTATGTCTATGTGGTGTCATATTAGGAGTAGACAGGCTTGGATCCACGTATATTATATAGAGAACTAGTATAGCGATGGTAGCTTAATTCATCATTGACCAACATAGTAGCTGATGCCGTAAATCTGTAAGAGTAAACAAGAATATTGAAACCGTGCCGGGCAGATTAGCGGTGATCTCTATTTAAGCTTAGCCACGACAAGCTTAAATCAAGGGTGTTGTTGCTAGTAATCACATGGTTACATCTAATAGGTCACGCAGGAATATACATTACAACTTAGTGGTATATCCGCTACAAGTGAAGAATGGGTTATGTTTAAACACTAACCTAATTCGTAAATTTGGAAAGTCAGCGTTAGACGTCCACCAATGTAATAACCATACGGTTCCCGTAGTCGATATGGGATTCATGTATCATAGTGCTAATCGTTCAAATCGGCCTCCCGTTTTTGCCGAAGTATGGGCCTGCATAGTACCACCCGCGATATGTGGATTACTCGTATGTACATGGACTGGAATTGTCTCGCTCCCCGGTATCACGGTACATAGGACTGTAGTAATATAGGCGATGCGCAGAGAGATTCGAATTTCTGATGCGAACGCGTACGACAACAGACCAAATGATGATAGCCCGCTGATATTGCAAAATCACCTATAGCTCCGATCACGATTCTAAACTATCTATGCGAAATGCAGGAAATTATTTAGTTCTGAAAAGATACAAATTCTAGTCCTCTCGACATTTATTAGTTGCGACGGCTATTCTATAAAAATTTTATAGCCTGGGTAGTTTTAACCCAACAAGGTCGAGACATTCTAGGTGCTATCTCGTTTTAGCTACTTGAAAAAAATTAATTAATCTGGTTATTGTATTATGTTAGAATAGCTAGAGTTCGCCCAAACTATGGTCTGGCCTCGCCCTTCTCGTAACGCTCCCTCCTCGTTACCTGGCACCACCGCGACCGGCGGTCCCATGAAACTGGGAAATCGTGTTGCCTCGGGCGGAAGTCCGCCTCCGAGCTGCGTGGCACTATAGGCGACTGGCTGCTGACGGGGAGCGCTCACCCCGGCGCGCTGAGCGTCAGAAACTATTAACAGTAGAAGGCTCAGGTCGTTGCTAACAGACCTGTCGGCTTGGAGAGGTATCGCTGTCCTAACTGTCTGCACCCACTAAGGCGGCCTGACGAAGGACGTTCATAACCGGACCTGGGCCTTGACTGAGTGTGTGCGGTGCCAGCTCTGCATCATTTGCGGCGATCGAGGTCAAGTCGATGGGGCCGCCCCGAGCAACGCTGTCAGCCGGTGACCGGGTCGGGTAGCGGGTCCCTCCCGGCATTATCTATGGCAACCGCGCTTGCGACGGTCACTCTGGCAACGCCCTGACTCGGTATGCGGGGCGGGGTAGGACGCGCAGTGAACGGCTGGCGCAACGGTTCGCACTCGAGGCACAGCTTCTAGTACGGCAGTGCTCTCACGACGCCGGCGGGCTAGCACGTCGGGACGTCTTCAGTACTTGAGATGAAGGGATATGTTGTCCCGAAGGTGTGCCCCCCCTCTGTGCACGGGGAAGCTGAACGCGATGTAATCGGAACGGCAATCGGGGTACGGCAGCGGGCCCTGCAACCATCGGGTCCTTCCACCGTCCCGGCCTCTGTGAAAGACCTCGGCTCCTTACCGCTACCTTTCAGGAGAAGTGGAGTGTGGGCGGACGCGTCCGGTCGGGCAGCCTACAAGACGTGGTACGGACATATGGCAGTACGCCGCTCTACATCCAAGCCCCGCACACAATAAACCTACCTGCACTGTAACCCAGGTTCCAGGATCGGACCATATGCCATGCACCAGTGGGTGGCCGCGTAAAGCCGTGACGTGGGCGGGCCACGGGCCCGCGTTCAGTATACCCGGGGGAGAAGCGCGCGGCACGGGCGTCCCGCGGGCCGAGGGCTCCGCGGCCGGGCTCGCGGCCCCCCGTGCTAACCCATCGACGCACCCCGGCCTCGGGGCGGCACACCCGGACGACGCCCCCAGCGGGCGCGGTCCTCATCGCCGCCGGACTCGGGCGTGCGGGGAGATGACCGTGGGGGACCTCGACCTCGCCGCCGGCGACGGCCTGCCAGGGAGGAGGCCCCGGGCCGGGCGCCCCAGTGCCGCTGTTCCGCGGTTGGCGTCTAGCGTCAGGCGAACGCGGGCCAGCGGGCGCTTCCCCGAGCCTGTCCGGCGGGCGGTACCCCACGTGGGACGCCTCTCGGCCAGTCGAACGGACTTCTGTCGCCCGGTGGCGGCCGGCGGAATGTGGCACCCAGGCGCTGCCACCTGCGGTGATTCGTGCGCCGGTCGGCGCGCGCGAGGCGATTTCACGCCCCAGGCCGGCCAGGCGCCGCGGGTTTTGAGGGTCGGCTCCCGGCCAGCCCAGAGGACAGCGGACCGGGACCCCGCCTTGGGGGGGCCACGGCCCGGGTGTGGCCGACGACGGGGCCGCCTACTCCCCCGGGCCCCTAGGGCCCTACCGCGAAGCGCGACCCCTGCGTGGCGCCCGGCTCACAGCGCGTCCCTCGCGCACTCGCCCCCGGGACACCTATCGGGAGGGCGCCGAGGGCGAACCGGCCGGCCGCCCCATCGCGCGGGCCTCAGTAGACGCCACTGACGCTAAGGGCCTCGCCGGGCGCGGTTTGGCCCCGGGATCAAGGCGCCGGCCCGGCCCGGTGCCCGATACGGGGGCCGCCTTGAGGCTTTGGACCCCCCGAGCATCAGGGAGGTTCGGAAAAGCCCCCCCCGGCGCCCGCGGCCCCGCACCCGCTGCGCGACGCCGGCGAGCGGCCCCGGGGGGCCCTGGACCTACGGCCCCGCCGCGCGAACCACGGGGACGCGTAGGGCCGCGACTGCAGGCCGCCGCGCGGGTATGGCACGGG     
H       GGCCTTCTTTTAAAATTTAAATAAAGGTCCACTATTAAATTAATGTAAAAATAAATAAAAGGAATATGATATTCTATGTTCTTTTTTAAAAAAACATTAGACATTGTTACTATTTACGTTATAAACTTGTCCTGCTAACTATAATAAATTATAAAAATCTAATTTATACAAGATTATATATGAGCCATCCTAAAGAAAATATGCAACATTTACCATTAACTCTAAGTATATAGTTTTAAAGATCTTATTTTATCAAATAATAGAGAGTAATCTATATTGTTACTAACTTTTCCAACTAGTTGTTAACGATTATTGTTTTTAAAAAAGTAATTGTTGTGCCAACAGTAACTAGATAATATATTTACATATTTAGAAATGGAATAAAAGCCCCCCCTTTTACTTTATATGATATTGAAAAATTTGATCGGTATATTAGAAATTCTTCAATATAAAAAAAAAATTTTAGTATTAGCGATGTGTTAGTAATTTGATTTAAACTAAATTTTTTAAATTAAAAATCATCCAGTAAATTATTTGATATTTATATATTTTTTCCTATATACACTTTTCAACTATTTTCTATCAATTATATCAGATGTATGCTTTTATAATAAATATGTTTAATTTTTTATTTAAATATGATGATGAATTTACTATAATAAATATGATAAGTCAAAAAAATTCGTTCATTATAATGATAAGCTAAGGTGTTCAATGTTTTTAATAAAATTCCGAATAGTATGCCAGTAATCAATATTTATATTAAAAATAGGCTATATAAATACATCTAAAAGATAAATAAATTGCAATTTTTGTTATTGGAAACAATGAACCTTTTTAATTAATGTAAAAATCCAAGACAATATGTTAAAACAAGTTTTTGGTAGGTAATATTTGAATGAAACGACTAAAAAGTTTTAATTTATTATAAACCATACTTCACTTAATTATTTATATAATAATTTAAATTTATATAGTATAGATCAATTATATAAAATTATCTTCTTCCAATATATTTGGCTATTCGTGCGTGATTCTGAGAATTTCGTCGGTTTGTGATGGGAGGAATCTCTTGCTAATTGAAAAGCGAGATTCTGTCTATGTGCTGTGTTATTAGGAGTAGACAGGCAAGGATCCACGTATATTATATAGATCACTAGTATAGCGATGGTAGCTTCATTCATCATTGACTATCGTCGTAGCTGGTGCCGTAAACCTGAAAGAGTAAATACGAAAATTGAAACCATGCCGGGCAGATTAGCGGTGATCTGTATGTAAGCATATCCAGGACATGCTTAAATCAAGGGTTTTGTTGCTAGTAATAATATGGTTACATCTAATAGGTCACACGGGAATATACATTACAACTTAGTGGTATAACCGCTACAAGTGAAGAATGGGTTATTCCTAAACACTAACATCATTCGCAAATTTTGTAAGTCAGCGTTAGACGTCCTCCAATGTAAGAACAATTCGGTTCCCGTAGTCGATATGGGATACACGTAGCATAGTGCTAATCGTTCAAACCGGGCTCCCGTTTTTGCCGAAGAATGGGCTTGCATAGTACCACCCGCGATAGCTGGATAACTCGTATATACATCGACTGGAATTGTCTCGCTCCCCGGGATCACGGAACATAGGACTGTAGTAATATAGGTGATGCGCAGAAAGATTCGAATTTTTGATGGGAACGCGTCTGACAATAGACCAAATGATGATAGCCCGCTGAAATTGCAAATGCACCTATAGCTCCGATTGCGATTCTAAACTATCTATGTGAAATGCAGGAAATTATTTACTTCTGAAAAGATTCTAAATCTAGTCCTCTCGACATTTATTAGTTGCGACGCCTATTCTATAAAAATTTTATAGCCTGGGTAGTTTTAACCCAACAAGGTCGGGACATTCCACGTGCTATCTCGTTTTAGCTACTTCAAAAAAATTAATTAAGCTGGTTATTGCAATGTGTTAGAATAGCTAGAGTCCGCCCAAACTATGGTGTGGCCTCGCCCTTCGCGTAACGCTCCCTGCTCGTTGCCGGGCACTACCATGACCGGCGGTCGCATGAAACTGGGAAAGCCTGTTGCCTCGGGCGGAACTCTGCCTCCGAGCTACAACGCACTATAGGCGAGAGGCTGCTGACTGGTAGCTCTTACCCCGGCGCGCTGCGCGTCAGAAACTATTCACAGTAGCCGGCTCAGGTCGTTGCTAACAGACCTGTCGGCTTGAAGAGGTATGGCGGTCCTGACTGTCTGCACCCATTGAGGTGGCCTGAAGGAGTACGTTCATAACCGGTCCTGGGTCTTGTCCAAGTGCGTGCGGTGCCGGCTCTGCCACATTTGCGGCAACATAAGACAATTCGGCGGGGCCGCCCCGAGCAACGCTGTCAGCCGGTGACCTGGTCGGCTAGCCGGTCCCTGCCGGCATTATCTATGGCTGCCGCGCTTGCGACGGTCAATCTTGCAACGCCCGTACTCGGTATGCGGGGCGGGGTAGGCCGCTCAGTGAGCGGCAGTCGCAACGGTTCGCACTCGAGGCACACCTTCTAGTACGGGAGTGCTCTCACGACGCCGGCGGGCTAGCACGTCGGGACGTCCCTGGTAATTTACATGAAGAGATATGTTGTCCCGAAGGTGTGCCCCCCCTTTATGCACGGGGAAGCTGACCCCGATGTAACTGGAACGGCAATCGGGGTACGGCAGCGGGCCCTGAATCCATCGGGTCCTTCCACTGTCCCGGCCTCTGTCAAAGACCTCGGCTCCTTACCGCTGCCTTTCAGGAGAAGCGCAGTGTGGGCGGAGGCGGCCGGTCGTGCCGCCTACAAGAGGTGGTACGGACAGATGGCCGTACGCCGCGCTACATCCAAGCCCCGCACACTATGAACCTACCGGCAGTCTAACCCAGGTTGCAGCATAGGCCCATATGCCATGCACCAGTGGGTGGCGGCGTAAAGCCGCGACGTGGGCGGACCACGGGCCCGCGTTCAGTATAGCCGGGGCAGAAGCGCGCGGCACGGGGGTCCCGCGGGCCGAGGACTGCGGGGCCGGCCTGGCGGCCCCCCGCGCCATCCCATCGTCGCACCCCGCCCTCGGGGCGGCACAGCCGGACGACGCCCCCGCCTGGCGCGGTGCTCATTGCCGCCGGACTCGGGCGTGCGGGGACAGAACCGTGGGGGACCTCGACCTCGGCGCCGGCGACGGCCTCCCCCGGAGGAGGCCCCGGGCCGGCGGCCTCAGTGCCGCTCTCCCGCGGTGGGCGTCTAGCGTCACGCGAACGCGGGCCAGCGGGCCTTTGCCCGACGCTCTCCGGCGGGCGGCACCCCACGTTGGACGCCTCTCGGCCCGTCCAGCGGACTTCTGTCGCCCGGGGGCGGCCATCCGAAGGTGGCACCAAGGCGCTGCCACCTCCGGTGACTCGTGCGCCGGTCCGCGCACCCGAGGCCAGTTCACGCCCCAGGCCGGCCAGACGCCGGGGGTGCTGAGGTTCGGCTCCCGGCCAGCCCCGAGGACAGCGGACCGGGACCCCGCCCTGGGCGGGCCGCGGCCCGGCTGAGGCGCCCGACAGGGCCGCCCACTTCCCCGGGCCCGTAGGGCCCTAGGCCGAAGCGCCGCCCCTGCGTGCTGCCCCGCTAACAACGCGTCGCTCGCGCAGTCGCCCCTGGGACGGCTATCGGGAGGGCGCAGACGGGCAACCGGCCCACCGCCCCGTCGCGCGGGCCTCAGTAGACGCAACTGACGCTAAGCGCCTCGCCTGGGGCTGTTTGGCCCGGGGATGAAGGCGGGCGCCCGACCCTCTGCCTGGTACGGGGCCCGCTTCCAGACTTCGGACCCTCCAAGGATCAGGGAGGTTCGGAAAAGCCTCCGCCGGCGCCCGCGGCCCAGCACCCGCTGCGCGACGCCGGCGCGCGCCCCCGGGGGGCCCTGCACCCACGCCCCCCCCGGGCGGACCACGCGGACGCGTGGGGCCGCGGCTTCGGGCCCCCCCGGGGCTATGGCTCGGG     
G       GGCCTTCTTTTAAAATTGAAATAAAGGTCCACTATTAAAGAAATGTAATAATAAATAAAAGGGATATAATATTTTAATTTCTTTTTTAAAATAACATTAGACATTGTTACTATTTACGTTATAAACTTGTCCTGCTAACTATAACAAATTATGAAAAACTAATTTATACAAGATTATATATGAGCCATCCTAAAGAGAATATGCAACATTTACCATTAACTCTAAGTTTATAGTTTTAAAGTTCTTATTTTATTAAATGATAGAGAGTAATCTATATAGTTACTAATTTTTCGAAATAGTTGTTAACGATTATTGTTTTTAAAAAAGTAATTGTTGTGCCAACAGAAACACGATAATATATTTACATATTTAGAAATGTAATAAAAGCCCCCCCTTATACTTTATATGATATAGAAAAATTTGATCGTTATATTAGAAATACTTCAATATAAAAAAAAAATTTTAGTATTAGCGATGTGTTTGTAATTTGATTTAAACTAAATTTTTTAAAATAAAAATAATTCAGTAAATTATTTGATATTTATATATTTTTTCCTATATACACTATTCAACTATTTTCTATCAATTATATCAGATGTATGCTTTTATAATAAATATGGGTAATTTTATATTTAAATAAGATGATGAATTTACTATAATAAAAATGATAAGTCAAAAAAATTCGTTCATTATAATGATAAGCTAAGGTGTTTAATTTTTTTTATATAATTCCGAATAGTTTGACAGTAATTAATATTTATATTAAAAATAGGCTAAATAATTACATCTAAAAGATAAATAAATTGCAATTTTTATTATTGGAAACAATGAACCTTTTTATTTAATGAAAAAATTCAAGATAATATGTTAAAACAAGTTTTTGGTAGGTAATAATTGAATGTAACGACTAAAAAGTTTTAATTTATTGTTAACCATACTTCACTTAATTATATATATAATAATTTAAATTTATATAGTATAGTACAATTATATAAAATTATCTTCTTACAATATGTATGGCTATTCGTGCGTGATTCTCAGAATTTCGTCGGTATGTCATGGGAGAAATCTCTTGCTAATCCAAAAGCGATATTATGTCTATGTGCTTCATTATTAGGAGTTGACACGCATGGATCCACGTATATTATAAAGAGGACTAGTATAGCGATGGTAGCTTAATTCATCATTCACCTACGTCGTAGCTGCTACCGTAAACCTGAAAGAGTAAACAAGAAGATTGAAACCGTGCCGGGCAGATTAGCGGTGATCTTTATGTAAGCATACCCAAGACACGCTTAAATCGAGGGTGTTCTTGCTAGTAATCATGTGGTGACATCTAATAGGTCACGCCGGAATATACATTACAACTTAGTGGTATAACCGCTACAAGTGAAGAATGGGTTATCAGTAAAACCTAACGTCATTCGGAAATTTGGAAAGTCAGCGTTAGACGTCCACCAATGTAAGAACCATTCGGTTCCCGTAGTCGATCTGGGATTCACGTAACATTGTGCTAACCTTTCAAAGGGGCCTGCCGGTTTTGCCGAAGAATGGGATTGCATTGTACCACCCGCGATAAATGGATAACTCGTATGTACATAGACTGGAATTGTGTCGCCCCCCGGGATCACGGTAAGGAGGACTGTAGTAATTTAGGTGATGCGCAGAGAGATTCGAATTTTTTATGAGAACGCGTCTGACAACAGACCAAATGATGATAGCCCGCTGACATTGCAAACTCACCTATAGCTCCGATATCGGTTCTAAACTATCTATGCGAACTGAAGGAAATTACTTCCTTCTGAAAGGATACGAATTCTAGTCCTCTCGAGATTTATTAGTTGCGACGTCAATTCTATAAAAATTTTATAGCCTGGGTAGGTTGAACCCAACAAGGTCGAGACATTCTATGTGCTAACTCGTTTTAGCTACTTTAAAAAAATTAATTAATCTGGTTATTGCAATTTGTTAGAATAGCTAGAGTTCGCCCAAACTATAGTCTGGCCTCGCCCTTCGCGTAACCCTCCCTCCTGGTTGCCAGGCACCACCCTGACCGGCGGTCCCATGAAACTGGGAAAGCCTGTTGCCTCGGGCGGATCTCCCCCTCCGAACTCCGGAGCACTATAGGCGAGGGGCTGCTGACTAGCAGCGCTGGCCCCGGCGCGCTGCGGGTCAGGAACTATTCACAGTAGGGGGCTCAGGTCGTTGCTAACAGACCCGTCTGCTTGCAAAGGTATCGCGGGCCTAAGTGTCTGTACCCACTGAGGTGGCCTGAAGTAGGGCGTTCTTAACCGGACCTGGGCCTTGTCTCAGTGCGTGCGGTGCCACCTCTGCCACATTTGCGGCAACAGAGGTCAATTCGGTGGGGCCGCCGCGATCAACGCTGTCAGCCGGTGACCTGGTCGGCTAGCCGGTCCCTGCCGGCAATATCCATGGCACGCGCGCTTGCGACGGTCATTCTTGCAACGCCCGTACTCGGTATGCGGGGCGGGGCAGGCCGCCCAGTAAGCGGCAGCCGCAACGGTTCGCACTCGTGTCACACCTTCTAGGACGGGAGTGCTCCCACGACGCCGGCGGGCTAGCCCGTCGGGACGTCTCCAGTACTTCAAATGAAGGGATAGGTTGTCGCGAAGGTGTGCCCCCCCTATATGCAGGGGGTAGCTGACCTCGATGTAACAGGAACGGCGATCCGGGTACGACAGCGGCGCCTGCAACCATCGGGTCCTTCCACCGTCCCGGCCTCTGTGAAAGACCTCGGCTCCTTACCGCTGCCTTTCAGGAGGAGTGGAGTGCGGGCGGACGTGGCCGGTCAGGCAGCCCACAAGAGGTGGTACGGACACATGGCAGTACGCCGCTCTACATCCTAGCCCCCCACACCATGAACCTACTTGCATTTTAACCCAGGTTCCAGGATCGGTCCATATGCCATGCACCAGTGGGTGGCCGCGTAAGGCCGTGACGTGGGCGGGCCACGGGCACGCGTTCCGTATAGCCGGCGAAGACGCGCGCGGCACGGGCGTCCGGCAGGCCGAGGCCTGCGGGGCCTGCCTGGCGCCCCCCCGTGCTATCCCATCATCGCACCCCGCCCTCGGGGCGGCACAACCGGACGACGCCCCCCTCGGGCGCGGGCGTCATTGCGGCCGGACTCGGGCGTGCGGGGACATGACCGTGGAGGACCTCGACCTCGGCGGCGACGACCGCCTCCCACGAAGGCGGCCCCGGGCCGGAAGCCTCAGTGCCGCTTTTCCGCGGTTGGCGTCTAGCGTCACGCGAACCCGGGCCAGCGGGCCGTGCCCCGAGCCTCTCCGGCGGGCGATACCCCACGTTGGACGCCCCTCGGCCAGTTCAGCGGACTTCTGTCGCCCGGTGGCGGCCGTCCGGAGGTCGCACCAAGGCGCTGCCACCTGGGGTGACTGGTGCGCCGGTCGGCGAGCGCGAGGCGATTTCACGCCCCAGGCCGGCCAGGCGCCGCGGGTGCTGAGGTTCGGCTCCCGGCCAGCCCCGAGGCCAGCGGACCGGGACCCCGCCGTGGGAGGGCCGCGGCCCGGGTGTCGCGCACGACGGGGCCGCTCAGTTCCCCGGGCCCGAAGGGCCCTACGGCGAAGCGTGACCCCTGCGTGCCGTCCTGCTTACGGCGCGTCGCTCGGGCAGTCGCCCGCGGGACCCCTATCCGCCGGCCGCTGACGCCGAACCGCCCCGCCGCCCCGCCGCGCGGGCGTCAGTAGACGCAGCTGACGCTAAGCGCCTCACCGGGGGCCGTTTGGCCCCGGGATGAAGGCGGGCGCCCGACGCTGTGGCGGCTACGGGGGCCGCGTTGAGTCTTGGGACCCTCCGAGGATCAAGGAGCTTCGGAAAAGCGCCCTCCGCCGCCCGCGGCCCGGCAACCGCTGTGCGACGCCGGCACGCGCCTCCGGGGGGCCCTGGACCCACGGCCCCCCCGCGCGCCCCGCGGGGACGCGTAGGGCCGCAGCTTCAGGCCGCCGCGGGGATATGGCTCGGG     
F       GGCCTTCTTTTAAAATTAAAATAAAGGTCCACTATTAAATTAATGTAATAATAAATAAAAGGTAAATAATATTATATTTTCTTTTTTAAAAAAACATTAGACATTGTTACTATTTACGTTATAAACTTGTCCTGCTAACTATAATAAATTATAAAAATCTAATTTATACATGATTATATATGAGCCATCCTAAAATAAATATGCAACATTTACCATTAACTCTAAGTTTATAGTTTTAAAGGTCTTATTTTATAAAATCAAAGAGAGTAATCTAAATTGTTACTAACTTTTCCAAATAGTTGTTAACGATTATTGTTTATAAAAAAGTAATTGTTGTGCCAACAGTAACAAGATAATATATTTACATATTTAGAAATGCAATAAAAGCCCCTCCTTATACTTTGTATGATATTGAAAAATTTGATCGCTATATTATAAATACTTCCATATAAAAAAAAAATTTTAGTATTAGCGATGTGTTAGTAATTTGATTTAAACTAAATTTTTTAAAATAAAAATAATTCAGTAAATTATTTGATATTTATATATTTTTTCCTATATACACATTTCAACTATTTTCTATCAATTATATCAGATGTATGCTTTTATAATAAATATGAGTAATATTATATTTAAATAGGATGATGAATTTACTCTAATAAAAATGATAAGTCAAAAAAATTCGTTCATTATAATGATAAGCTAAGGTGTTAAATGTTTTTTATAGAATTCCGAATAGTATGTCAGTAATAAATATTAATATTAAAAATAGGCTAAATAAATACATCTAAAAGATAAATAATTTGCAATTTTTATTATTGGAAACAATGAACCTTTTTATTTAATGTAAAAATACAAGATAATATGTTAAAACAAGTTTTTGGTAGGTAATATTTGAATGTAACGACTAAAACGTTTTAATTTATTTTAAACCATACTTCACTTAATTATTTATATAATTATTTAAATTGATATAGTATAGCTCAATTATATAAAATTATCTTCTTCCAACATGTGTGGCTAGTCGTGCGTGATTCTCAGAATTTCGTCGGTATGTAATAGGAGAAATCTCTTGCTAATTCAAAAGCGAGATTATATCTATGTGCTGTATTATTAGGTGTCGACAGGCTTGGATCCACGTATATTATACAGAAAACTAGTATAGCGATGCTAGCTTAATTCATCATTAATTATCGTGGTAGTTAATACCGTAAATCTGTAAGAGTAAACAAGAAGATTGAAACCTTGCCGGGCAGATTAGCAGTGATCTATATGTAAGCTTACCCACGACATGCTTAAATCAAGGGTGTTCTTGCTAGTAATAATTTGGTTACATCTAATAGGTCACGCAGGAATATACATTACAACTTAGTGGTTTAACCGCTACAAGGGAAGAATGGGTTATATATAAACACTAACATTATTCGTAAATTTAGAAAGTCAGCGTTAGACGTCCAGCAATGTAAGAACGATACGGTTCCCGTAGTCGATTAGGGATTCACGTAGCATTGTGCTAATCGTTCAAACTGGCCTCCCGTTTGTGCCGAAGAATGGGCTTGCATAGTCCCACCCGCGATAACTGGATGACTCGTATGTACATAGACTGGAATTGTCTCGCTCCCCGGGATCACGGGACAGAGGACTGTAGTTATATAGGTGATGCGCAGATAGATTCGAATTTTTAATGGGAACGAGTACGACAACAGACCAAATGATGATAGTCCGCTAACATTGCAAAATCACCTATAGCTCCGATAACGATTATAAACTATCAATGCGAAGTGCAAGAAATTAATTACTTCTGAAACGATACTAATTCTAGTCCTCTCGACATTTATTAGTTGCGACGCCTATTCTATAAAAATATTATAGCCTGGGTAGTTTTAACCCAACAAGGTCGAGACATTCTAAGTGCTAACTCGTTTTAGCTACTTCAAAAAAAATAACTAAGCGGGTTATAGCAGTCTGTTAGAATAGCTAGAGTTCGCCCAAACTATGGTATGGCCTCGCCCTTCTCGTAACGCTCCCTCCTCATTGCCCGGCACCACCATGACCGGCGGTCGCATGTGACTGGGAAACCCTGTTGTCTCGGCCGGATCTCTGCCTCCGAACTGCCTTGCACTATAGGCGATTGGCTGCTGACTCCAAGCGCTGACCCCGGCGCGCTGCGCGTCAGAAATTATTCGCAGTAGAGGGCTCAGGTCGTTGCTAACAGATCCGTCGGCTTGCAGAGGTATGGCTGTCCTCACTGTCTGCACCCATTGTGGGCGCCCGACGAAGGTCGTTCATTACCGGACCTGGGCCTTGGCTCAGTGCGTGCGGTGCCCGCTCTGCCCCCTTTCCGGCGACACAGGACAATTCGATGGGGCGGGCCCGACCAACGCTGTCAGCGGTTGACCTGGTCGGATAGCCGGTCCCTGCCGGCATTATCTATGGCAACCGTGCTTGCGACAGTCAATCTGGCTACGGCCGAACTCGATATGGCGGGCAGGGTAGGCCGCTCAGGGAGCGGCGGGCGCAACGGTTCGCACTCGCGACACTACTTCTAGTACGGGAGTGCTCTCACGACGCCGGCGCGCTAGCATGTCGGGACGTCTCCAGTACTTTACATGAAGGGATATGGCGTCTCGAAGGTGTGCCCCCCCTTTTTGCAAGGGGAAGCTGACCGCGATGTAACAGTAACGGTGATTGGGGTACGGCAGCGGCCCCTGAAGCCATCGGGTGCTTCCACAGTCGCGGCCTCTGTGAAAGACGTCGGCTCCTTACCGCTGCCGTTGAGGAGAAGTGGAGTGGGGGCGGACGGGGCCGGTCCGGCAGCCTACAAGAGGTGGTACGGACAAATGGCAGTACGCCGTTCTACATGCTAGCCCCGTACACAATGAACCTACCTGCATTTTAACCCAGGTTCCAGGTTTTGCCCATATGCCATGCACCAGTGGGTGGCCGCGTAAAGCCGTGACGTGGGCGGGCCACGGGCCCGCGTTCAGTATAGTCGGGGAAGAGGCGCGCGGCACGGGCGTCGTGCCGGCCGAGGCCTACGGGGCGGGTCTGGCGGCCCCCCGCGCTATCCCATCCGCGCACCCCGCCCTCGGGGCGGCACAGCCGGACGACGCCCCCGGCGGGGGCGGTCGTCATGGCGGCCGGACTCCGGCGTGCGGGGACATGACCGTGGGCGACCTCGACCTCGGCGCCGCCGACTGCCTCCGGCGTCGGAGGCCCCGGGCCGGAGGCCCGAGTTCCCCCGTCCCGCGGTTGGCGTCTAGCGTCAGGCGAACCCGGTCCAGCGGGGCCTTGCCCGAGCCTCTCGGGCGGGCGATACCCCCAGGCGGACGCCGCTCGGCCGGTCCAGCGGACTTCTGTCGCCCTGTGGCGGCCGTCGGCATGTGGCACCAAGGCGCTGCCACCTGCGGTGAGTGGTGCGCCGGTCGGCGCGCGCGAGGCGATTGCACGCCCCAGGCCGGCCAGGCGCCGCGGGTGGTGAGGTTCGGCTCCCGGCCAGCCCCGAGGACAGCGGACCGGGACCCCGCCCTGGGAGGGCCGCCGCCCGGCTGGGGGGCACGACGGGGCGGCCCAGTTCCCCAGGCCCGTAGGGCCCGACCGCGACATATGCCCCCTGCGTGCCGCCCCGCTCACAGCGCGTCGCTCGCGCAGTCGCCCGCGGGACCCCTATCGGGAGGGCGCTGACGGCCAACCTGCCCGCCGCCCCAGCGCGCGGGCGTCAGTAGGCGCAACTGACGCTAAGCGCCTCGCCGGGGGCGGTTTGGCCCGCAGGGGAAGGCGGGCGCGGGACCCTGTGCCCGGTGCGGGGGCCGCTTTGAGGCTTCGGACCCTCTGCGGATCACGGAGGTTCGGAAACGCCCCCCCGGGCGCCCGCGGCCCAGCAACCGCTGCGCGACGCCAGCGGGCGCCCCCGGGGGGCCCGCGAGCCACGGCCCCCCCGGGCGGACCACGTGGACGCGTAGGGCCGCGGCTTCGGGCCCCGGCGCGGGTATGGCGCGGG     
E       GGCCTTCTTTTAAAATTAAAATAAAGGTCCACTATTAAATTAATGTAAAAATAAATAAATGGCATATAATATTATAGATTCTTTTTTAAAAAAACATTAGACATTGTTACTATTTACGTTATAAACTTGTCCTGCTAACTATAATAAATTATCAAAAACTAATTTATACAAGATTATATATGAGCCATCCTAAATAAAATATGCAACATTTACCATTAACTCTAAGTTTATAGTTTTAAAGTTCTTATTTTATGAAATAATAGAGAGTAATCTAAATAGTTCCTAACTTTTCCAAATAGTTGTTATCGATTATTGTTTATAAAAAAGTAATTGTTGTGCCAACAGAAACCAGATAATATATTTACATATTTAGAAATGTAATAAAAGCCCCACCTTATGCTTTATATGATATTGAAAAATTTGATCGATATATTATAAATACTTCGATATAAAAAAAAAATTTTAGTATTAGCGATGTGTTTGTCATTGGATTTAAACTAAATTTTTTAAAATAAAAATAATACAGTAAATTATTTGATATTTATATATTTTTTCCTATATACACTTTTCAACTATTTTCTATCAATTATATCAGATGTATGCTTTTATAATAAATATGTGTAATTTTATATTTAAATAAGATGATGAATTTACTATAATAAAAATGATAAGTCAAAAAAATTCGTTCATTATAATGATAAGCTAAGGTGTTCAATATTTTTAATAAAATTCCGAATAGTTTGACAGTAATAAATATTAATATTAAAATTAGGCTAAATAAGTACATCTAAAAGATAAATAATTTGCAATTTATATTATTGGAAACAATGAACCTTTTTATTTAATGAAAAAATTCAAGATAATATGTTAAAACAAGTTTTTGGTAGGTAATATTTGAATGTAACGACTAAAACGTTTTAATATATTATAAACCATACTTCACTTAATTATTTATATAAATATTTAAATTAATATAGTATAGATCAATTATATAACATTATCTTCTTTCAATGTTTATGGCTAGTCTTGCGAGATTCTCAGAATTTCGTCGGTATGTGATGGGAGAAATCTCTTGCTCATCCAAAAGCGAGATTATGTCTATGTGATGTCTTATTAGGAGTTGACATGCAAGGATCCACGTATATTATATAGAGAACTAGTATAGCGATGCTAGCTTAATTCATCATTAACCGTCGTCGTAGATGATGCCGTAAAGCTGGAAGAGTAAACAAGAACATTGAAACCGTGCCGGGCAGATTAGCGGTGATCTATATGTAAGCATACCCAAGACAAGCTTAAATCTAGGGTGTTATTGCTAGTAATCAGGTGGTAACATCTAATAGGTCACTCAGGAATATACATTACAACTTAGTGGAATAACCGCTACAAGGGAAGGATGGGTTATCATTAAACTCTAACATTATTCGGAAAATTGGACAGTCAGCGTTAGACGTCCCCCAATGTTAGAACTATGCGGTTCCCGTAGTCGAGCTGGGATTCAAGTAACATCGTGCTAATCATTCAAATCGGCCACCCGTTTTTGCCGAAGAATGGGCTTGCATAGTACCACCCGCGATATCTGGATCACTCGTATGTACATCGACTGGAAATGTCTCGCTCCCCGGGATCACGGGACAAAGGACTGTAGTAATATAGGTGATGCGCAGAGGGATTCGAATTTTTTATGAGAACGCGTATGACAAGAGACCAAATGATGATAGCCCGCTAACATTGCAAAAACACCTATAGCTCCGATTACGCTTCTACACTATCTATGCGAAGTGCAGGAAATTATTTTCTTCTGAAAAGATCCTAATTCTAGTCCTCACGATACTTATTAGGTGCGACGCCAATTCTATAAAAATCTTATAGCCTGGGTAGTTATAACCCAACAAGGTCGCGACATTCCATGTGCTAGCTCGTTTTAGCTACTTTAAAAAAACTAAATAATCTGGTTATTGCAATTCGTTAGAATAGCGAGAGTTCGCCCAAACTATGGTCTGGCCTCGCCCTTCACGTAACTCTCCCTACTCGTTGCCAGGCACCACCAAGACCGGCAGTCGCATGAAACTGGGAAAGCCTGTTGCCTCGGGCGGATCTCCCCCTCCGAACTTCGGGGCACTATAGGCGAGTGGCTGCTGGCTGGGAGCGCTTACCCCGGCGCGCTGCGGGTCAGAACCTATTCACAGTAGCGGGCTCAGGTCGTTGCTAACAGACCAGTCGGCTTGCACAGGTAAAGTCGGCCTAACTGTCTGGACCCATTGAGGTGGCCTGATGCAGGTCGTTCATGACCCGGCCTGGGGCTTGTCTGAGTGCGTGCGGTGCCATCTCTGCCACATTTACGGCCACATAGGACAATTCGATGGGGCCGCCCCGAGCAACGCTGTCAGCCGCTGACCTGGTCGGCTAGCCGGTCCCTGCCGGCATTATCTATGGCAGCCGCGCTTGCGACAGTCACTCTTGCAGCGCCCATACTCGCTATGCGTGGCGGGGTAGGCCGAACAGTGAACGGCAGGCGCAACGGTTCGCACTCGAGCCCCACCTACTAGTACGGGACTGCTCTCACGACGCCGGCGGGCTAGCACGTCGGGACGTCTCCAGTAGTTTAAATGAAGGGATATGTTGTCCCGAAGGTGTGCCCCCCCTGTATGCACGGGGCAGCTGACCACGATGTAACAGGAACGGACATCGGGGTACGGCAGCGGCGCCTGCAGCCATCGGGTCCTTCTACCGTCGCGGCCTCTCTGAAAGACGTCGGCCCCTTACCGCTGCCTTTGAGGAGAAGTGTAGTGTGGGCGGACGGGGCCGGTCGTGCAGCCCACAAGAGGTGGTACGGACCTATGGCCGTCCGCCGCCCTACATGCTAGCCCCGGACACACTGAACCTACCTGCACTTTATCCCATGTTTCAGGATTGGCCCATATGCCATGCACCAGTGGGTGGCCGCGTAAAGCCGTGACGTGGGCGGGCCACGGGCCCGCGTTCAGTATAGCCGGTGAAGAGGCGCGCGGCACGGGCGGCCTGCCGGCCGAGGACTGCGGGGCCGGCCGGGCGCCCCCCCGCGCTATCCCATCGTCGCACGCCGCCCTCGGGGCGGCACAGCCGGACGACGCCCCCGCCTGGCGCGGTCGTCATCGCCGCCGGACTCGGGCGTGCGGGGCCATGACCCTGGGGGACCTCGACCTCGGCGCCGGCGACCGCCCCCCACGGAGGCGGCCCCGGGCCCGGGGCCTCAGTGCCGCTCTCCCGCGGTTGGCGTCTAGCGTCACGCGAACGCGGGCCAGCGGGCCATTGCCCGAGCCTCTCCGGCGGGCGGTATCCCACGTGGGACGCCTCTCGGCCAGTGCAGCGGGCTTCTGTAGCCCGGTGGCGCCCATCCGAATGTGGCACCCAGGCGCTGCCACCTGCGGTGACTGGGGCGCCGGTCTGCGCCCCCGAGGCGAATTCACGCCCCAGGCCGGCCAGGCGCCGCGGGTGCTGAGGCTCGGCTCCCGGCCAGCCCCGAGGAGAGCGGACCGGGACCCCGCCCTGGGCGCGCCGCGGCCCGGGTTTGGCGCACGACGGCGCGGCCCATTTCCCCAGGCCCTCAGGGCCCTACGCCGAACCCGGGCCCCTGCGGGGCGCCCCGCTAACAGCGCGTCCCTCCCGCAGTCCCCCGGGGGACGGCTATCGGGAGGGCGCTGACGGCGAACCTCCCCCCCGCCCCGCCGCGCGGGCGTCAGTAGCCGCAACTGACGCTCAGAGCCTCGCCGGGGGCGGTTTGGCCCGGGGATTAAGGCGGGCGCCCGACCCTGTGACAGGTACGGGGGCCGCCTTCAGGGTTCGGACCCTGGGAGGGTCAACGAGCATCGGAAAAGCCCCCCCCGGCGCCCGCGGCCCCGCACCCGCTGCACGACGCCGGCGCGCGCCGCCGGGGGGCGCTCGACCCACGGGCCCCCCGCGCCCACCACGGGGACGCGTGGGGCCGGGGCTCCGGGCCGCCGCTCGGGTATGGCTCGGG     
D       GGCCTTCTTTTAAAATTTAAATAAAGGTCCACTATTAAACAAATGTAAAAATAAATAAATGGTATATAATATAATAAATTCTTTTTTAAAACAACATTAGACATTGTTACTAGTTACGTTATAAACTTGTCCTGCTAACTATAAAAAATTATTAAAACCTAATTTATACATGATTATATATGAGCCATCCTAAAGAAAATATGCAACATTTACCATTAACTCTAAGTTTATAGTTTTAAAGTTATTATTTTGTCAAATTAGAGAGAGTAATCTAAATAGTTCCTAACTTTTCCCATTAGTTGTTATCGATTATTGTTTTTAAAAAAGTAATTGTTGTGCCAACAGTAACAAGATAATATATTTACATATTTAGTAATGTAATAAAAGCCCCTCCTTATACTTTATATGATATTGAAAATTTGGATCGGTATATTAGAAATACTTCGATATAAAAAAAAAATTTTAGTATTAGCGATGTGTTAGAAATTTGATTTAAACTAAATTTTTTAAAATAAAAATAATTAAGTAAATTATTTGATATTTATATTTTTTTTCCTATATACACTTTTCAACTATTTTCTATCAATTATATCAGATGTATGCTTTTATAATAAATATGTATAATATTTTATTTAAATATGATGATGAATTTACTATAATAAAAATGATAAGTCAAAAAAATTCGTTCATTATAATGATAAGCTAAGGTGTTAAATTTTTTTTATAAAATTCCGAATAGTCTGCCAGTAATAAATATTAATATTAAAAATAGGCTAAATAATTACATCTAAAAGATAAATAATTTGCAATTTTTATTATTGGAAACAATGAACCTTTTTATTTAATGTAAAAATACAAGATAATATGTTAAAACAAGTTTTTGGTAGGTAATATTTGAATGTAACGACTAAAATGTTTTAATATATTTTAAACCATACTTCACTTATTTATATATAAAAATATTTAATTTAATATAGTATAGATCAATTATATAATATTATCTTCTTGCAATTTGTATTGCTAGTCCTGCGTGATTCTAAGAATTTCGTCGGTATGTTATAGGAGAAATCTCTTGTTAATTCAAAAGCGAGATCATGTCTATGTGGTGTATTATTAGGAGTAGACACGCATGGATCCACGTATATTATATAGAGTACTAGTATAGCGATGCTAGCTTAATTCATCATTCACCATCGTAGTAGATTTTGCCGTAAACCTGTAAGAGTAAACAAGAAGATTGAAACCGTGCCGGGCAGATTAGCGGTGATCTTTATGTAAGCATACCCACGACAAGCTTAAATCAAGTGTTTTTTTGCTAGTAATGATTTGGTTACATCTTATAGGTCACACTGGAATATATATTACAACTTAGTGGTATACCCGCTACAAGAGAAGAATGGGTTATAAATAAACACTAACAACATTCGGAAATTTGGAAAGGCAGCGTTAGACGTCCACCAATGTAACAACGATACGGTTCCCGTAGTCGACCTGGGATACATGTAACATAGTGCTAATCCTTCAAAACGGCCTCCCGTTTTTGCCGAAGAATGGGCTTGCATAGTACCACCCGCGATAGATGGATGACTCGTATGTACATAGACTGGAAGTGTCTCGCACCCCGGGATCATGGTACGGAGGACTGTAGTAATATAGGTGATGCGCAGAGGGATTCGAATTTTTCATGTGAACGCGTCTGACAACAGACCAAGTGAAGATAGGCCGCTGATATTGCAAAATCACCTATAGCTCCGATAACGCTTCTAAACTATCTATGAGAACTTCATGAAATTAATTACTTCTGAAATGATTCTAATTCTAGTCCTCTCGAAATTTATTAGTTGCGACGTCAATTCTACAAAAATTTTATAGCCTGGGTAGTTTTAACCCAACAAGGTCGTGACATTCAATGTGCTAACTCGTTTTAGGTACTTTAAAAAAAGTAACTAATCTGGTTATTGCAATTTATTAGAATAGCTAGAGTTCGCCCAAACTATGGTGTGGCCTCGCGCTTCTCGTAACTCTCCCTCCTCGTTACCGGGCACCACCAGGACCGGCGGTCGCATGAAACTGGGAAACTCTGTTGTCTGGGGCGGATATCCCCCTCCGAACTGCGCCGCACCATAGGCGAGTGGCTGCTGACTGTCAGCGCTTACCCCGGCGCGCTGCGCGTCAGAAGCTATTCACAGTAGAGGGCTCAGGTCGTTGCTAACAGACCTGTCGGCTTGAATAGGTGAAGCGGTCCTAACTGTCTGTACCCACTGAGGTGGCCTGAAGGAGGACGTTCATTACCGGACCAGGGCCTTGTCTGAGTGAGTGCGGTGCCAACTCGGCCGCATTTGCGGCAACATACGACAACCCGATGGGGCAGCCCCGAGCAACGCTGTCAGCCGGTGACCTGGTCGGCTAGCCGGTCCCTGCGGGCATTATCTATGGCTCCCGCGCTTGCGACGGTCAGTCGTGCAACGCCCGTAATCGTTATGTGGGGCGGGGTAGGCCGCGCAGTGACCGGCAGTCGCAACGGTTCGCACTCGAGCCACACCTTCTAGTACGGGAGTGCTCTCACGACGCCGGCGGGCTAGCACGTCGGGACGTCTCCAGTATTTGAAATGAAGGGATATGTTGTCCCGAAGGTGTGCCCCGCCTTTATGCAGGGGGAAGCTGACCTCGATGTAACAGGAAGGATTATCGGGGTACGCCAGCGGATCTTGCAGCCATCGGGTCCTTCCACCGTCGCGGCCTCTGTGAAAGACCTCGGGTCCTTACCGCTGCCTTTCAGGAGAAGGGGAGTGTGGGCGGGCGGGGCCGGTCTGGCAGCCTACAAGAGGTGGTACGGACAGATGGCCGTACCCCGCTCTACATCGTAGCCCCCCACACAATGAACCTACCTGCATTTTAACCCAGGTTCCAGGATTGGGCCATATGCCATGCACCAGTGGGTGGCGGCGTAAAGCCGTGACGTGGGCGGGCCGCGGGCCCGCGTTCAGTATAGACGGGGAAGAGGTGCGCGGCACGGGCGTCCTGCGGGCCGAGGCCTGGGGGGCCTGCCCGCCGCCCCCCCGGGCTATCCCATCGGCGCACCCCGCCGTCGGGGCGTCACACCCGGACGACGCCCCCGGCGGGGGCGGTCCTCATCGCAGCCGGACTCGGGGGTGCGGGGGCATGACCCTGGGGGCCCTCGACCTCGACGCCGGCGACCGCCTCTCACGGCGGAGGCCCCGGGCCGGAGGCCCCAGTTCCGCTGTCCCGCGGTTGGCGTCTATCGTCAGGCGAACGCGGGCCAGCGGGGCCTTCCCCGACCCTCTCGGGCGGGCGGTACCCCCCGTGGGACGCCTCTCGGCCAGTCCAGCGGACTTCTGTGGCCCGGTGGCGGCCGTCCGAATGTAGCCCCCAGGCGCTGCCCCTTGCGGTGACTGGCGCGGCGCTCGGGGCGCCCGACGCGAATTCACGCCCCAGGCCGGCCAGGCGCCGCGGGTGCTGAGGCTCGGCTCCCGGCCAGCCCACAGGCCAGCGGACCGGGACCCCGCCGTGGCAGGGCCGCGGCCCGGGGGTGGTCCACGACGGCGCCGCCCAGTTCCCCGGGCCCCGACGGCCCTAGGGCAAACCGTGTCCCCTGCGTGCCGCCCCGCTCACAGCGCGTCGCTCGCGCAGTCGCCCGCGGGACCGCTATCGGGAGGGCGCCGAGGGCGAACCGGCCCGCCGCCCCCTCGCGCGGGCCTCATTAGACTCAACGGAGGCTAAGCGCCTCGCCTGGGGCGGTTTGGCCCGGGGATGAAGGCGCCCGGCCGACCCTGCGCCCGGTGCGGGGGCCGCCTTCAGGCTTCGGACCCTCTGAGGATCACGGAGGTTCGGAAAAGCCCCCCCCGGCGCCCGCGGCCCCGCAGCCGCTGCGCGTCGCCGGCCCGCCCCCCCGGGGGGCCCCGGACCCCCGGCCCCCCCGCGCGCACCACGCGGACGCGTAGGGCCGCGGCTCCCGGCCGCCGCCCGGGTATGGGTCGGG     
C       GGCCTTCTTTTAAAATTGAAATAAAGGTCCACTATTAAATTAATGTAACAATAAATAAATGGAATATAATATAATATTTTCTTTTTTAAAAAAACATTAGACATAGTTACTATTTACGTTATAAACTTGTCCTGCTAACTATAATAAATTATAAAAATCTAATTTATACAGGATTATATATGACCCATCCTAAAGGCAATATGCAACATTTACCATTAACTCTAAGTTTATAGTTTTAAAGTTTTTATTTTTTAAAATAACAGAGAGTAATCTAAATAGTTGCTAAATTTTCCAAATAGTTGTTACCGATTATTGTTTATAAAAAGGTAATTGTTGTGCCAACAGAAACACGATTATATATTTACATATTTAGTAATGTAATAAGAGCCCCACCTTATTCTTTTTATGATAATGAAAAATTTGATCGATATATTAGAAATGCTTCCATATAAAAAAAAAATTTTAGTATTAGCGATGTGTTAGTCATTTGATTTAAACTAAATTTTTTAAAATAAAAATTATCCAGTAAATTATTTTATATTTATATATTTTTTCCTATATACTCTATTCAACTATTTTCTATCTATTATATCAGATGTATGCTTTTATAATAAATATGAGTAATATTATATTTAAATACGATGATGAATCTACTATAATAAAAATGATAAGTCAAAAAAATTCGTTCATTATAATGATAAGCTAAGGTGTTCAATCTTTTTTATACAATTCCGAATAGTATGACAGTAATAAATATTAATATTATAAATAGGCTAGATAAGTACGTCTAAAAGATAAATAAATTGCAATTTTTATTATTGGAAACAATGAACCTTTTTATTTAATGTAAAAATACAAGATAATATGTTAAAACAAGTTTTTGGTAGGTAATAATTGAATGTAACGACTAAAATGTTTTAATATATTATAAACCATACTTCACTTATTTATTTATATAATTATTTAAATTAATATAGTATAGTTCAATTATATAAAATTATCTTCTTGCAATTTATATGGCTAGTCCTGCGAGATTCTCAGAATTTCGTCGGTATGTTATGGGAGCAATCTCTTGATGATACAAAAGCGAGATTATGTCTATGTGATATATTATTAGGAGTAGACAGGTAAGGATCTACGTATATTATAAAGAGTACTATTATAGCGATGTTAGCTTCATTCATCATTGACCATCGTCGTAGGTGATGCCGTAAATCTGTAAGAGTATACAAGAAGATTGAAACCCTGCCGGGCAGATCAGCGGTGATCTTTATGTAAGCATATCCAAGACAAGCTTAAATCAAGGGTATTGTCGCTAGTAATGATTTGGTGACATCTAATAGGTCACCCCGGAATATAAATTACAACTTAGTGGGATAACCGCTACAAGGGAAGCATGGGTTATCACTAAACACTAACATCATTCGGAAAGTTGGACAGACAGCGTTAGACGTCCACCAATGTAAAAACTATCCGGTTCCCGTAGTCGATTTGGGATGCACGTACCATTGTGCTAATCATTCAAACTGGCCTTCCGTTTTTGCCGAAGTATGGGCTTGCATAGTACCACCCGCGATATCTGGATAACTCGTATGTACATGGACTGGAAATGTCTCGCTACCCGGGATCACGGAATCTAGGACTGTAGTAATATAGGTGATGCGCAGAAGGATTCGAATTTTTGATGTGAACGCGTATGACAACAGACCAATTGATGCTAGGCCGCTGACATTGCAAAGTCACCTATAGCTCCGATATCGCTTCAAAACTATCTATGCGAATTGCAGGGAATTAATTACTTCTGAAACGATACAAATTCTAGTCCTCTCGACATTTATTAGTCGCGACGACAATTCTATAAAAATTTTATAGCCTGGGTAGTTTTAACCCAACAAGGTCGTGACATTCCACGTGCTATCTCGTTTTAGCTACTTCAAAAAAAGTAAATAATCTGGTTATTGCAATCTTTTAGAATAGCTAGAGTTCGCCCAAACTATGGTATGGCCTCGCCCTTCTCGTAACGCTCCCTCCTCGTTGCCGGGCACCACCACGACCGGCGGTCGCATGAAACTGGGAAAACCTGTTGCCTCGGGCGGATGTCCCCCTCCGAACTGCGGCGCCTTATAGGCGAATGGCTGCTGACTGAAAGCGCTAACCCCGGCGCGCTGCGCGTCAGAAACTATTCACAGTAGAGGGCTCAGGTCGTTGCTAACAGACCTTTCGGCTTGGAGAGGTAACGCCGTCCTAACTGTCTGTACCCACTGAGGTCGCCTCAAAAAGGACGTTCATCACCGGGCCTGGGCCCTGCCTGAGTGCGGGCGGTGCCAACTCTGCCACATTTCCGGCAACATACGACAACTCGATGGGGCAGCCCCGAGCAACGCTGTCAGCAGGTGACCTGGTCGGCTAGCCGGTCCCTGCCGGCATTATCTATGGCTCCCGCGCTTGCGACGGTCAATCAGGCCACGCCCGTAATCGGTATACGGGGCGGGGTAGGGCGTGCAGCGAGGGGCAGCCGCAACGGTTCGCACTCGGGCCACACCTTCTAGTACGGGAGTGCTCTCACGACGCCGGCGGGCTAGCACGTCGGGACGTCTCGAGTACTTTAAATGAAGGGATATGTTGTCCCGAAGGTGTGCCCCTCCTTTATGAAGGGGGTAGCTGCCCTTGATGTAACAGGAACGGTAATCGGGGTACGGCAGCGGGGCGTGCAGCCATCGGGTCCTTCCACCGTCACGGCCTCTGTGAAAGACCTCGGCTCCTTACGGCTGCCTTTCAGGCGAAGGGGAGTGTGGGCGGACGAGGCCGCTCGGGCCGCCCACAAGAGGTCGTACGGACAAATGGCGGTCCGCCGAACTACATCCTAGCCCCGCACGCAATCAACCTACTTGCAGTGTAACCCACGTTCCAGAATGCGCCCATATGTCATGCACCAGTGGGTGACCGCGTAAAGCCGTGACGTGGGCGGGCCCCGGGCGCGCGTTCAGTATACCCGGGGGAGAGGCGCGCGGCACGGGCGTCGTGCCGGCCGAGGACTGCGGGGCCCGACTGGCCGCCGCCCGGGCGACACCATCGGCGCACCCCGGCCTCGGGGCGGCACAGCCGGACGACCCCCCCCGCGGGCGCGGTCCTCATCGCAGCCGGACTCGGACGTGCGGGGGCAGGACCGTGGGCGACCTCGACCTCGGCGCCCGCGACCGCCTCCAACGGGGGAGACCCCGGGGCCGACGCCTCAGTGCCGCCGTCCCGCGGTTGGCGTCTAGCGTCAGGCGAACCCGGGCCAGCGGGCCCTTGCCCGACCCTCTCCGGCGGGCGGTACGCCACGTCGGACGCCTCTCGGCGAGTCCAGCGGACTTCTGTCGCCCGGTCGCGGCCGTCGGAATGTTGCACCAAGGCGCTGCCACCTGCGGTGACTGGTGCGCCGCTCGGCGCGCGCGAGGCGATTTCACGCCCCAGGCCGGCCAGGCGCCGGGGGTGCTGAGGGTCGGCTCCCGGCCAGCCCCGAGGCGAGCGGACCGGGACCCCGCCCTGGGCGGGCCGCGGCCCGGGTGTGGCGCACGACGGGGCCGCCCAGTTCCCCAGGCCCGCAGGGCCCTATGGCGAAAGGTGACCCCTGCGTGCCGCCCGGCTAACAGCGCGTCGCTCCCGCAGTCGCCCGCGGGACGGCTATCGGGAGGGCGCCGACGGCGAGCCGGCCCGCCGCCCCGTCGCGCGGGCGTCAGTAGGCGCAACTGACGCTAAGCGCCTCGCCGGGTGCGGTTTGGCCCGGGGATCAAGGCGGGCGGCCGACCCTCTGGCCGGTACGGGGCCCGCGTTGAGGCTTCGGACCCTCCGACGATCAGGGAGGTTCGGCAGAGCCCCCCCCGGCGCCCGCGGCCCCGCACGCGCTCCGCGACGCCCGCGCGCGCCCCCGGGGGGCGCTGGACCCACGGCCCCCCCGCGCGGACCACGCGGACGCGTAGGGCCGCCGCTTCGGGCCGCTGCCCGGCTATGGCCCGGG     
B       GGCCTTCTTTTAAAATTAAAATAAAGGTCCACTATTAAATTAATGTAATAATAAATAAAAGGTATATAATATACTATATTCTTTTTTAAAAAAACATTAGACATTGTTACTATTTACGTTATAAACTTGTCCTGCTAACTATAATAAATTATTAAAAACTAATTTATACAAGATTATATATGATCCATCCTAAAGTAAATATGCAACATTTACCATTAACTCTAAGTTTATAGTTTTAAAGTTGTTATTTTATAAAATTAGAGAGAGTAATCTAAATAGTTACTAACTTTTCCAATTAGTTGTTATCGATTATTGTTTTTAAAAAAGTAATTGTTGTGCCAACAGTAACACGATAATATATTTACATATTTAGTAATGTAATAAAAGCCCCGCCTTATCCTTTATATGATATTGAAAATTTTGATCGTTATATTAGAAATTCTTCTATATAAAAAAAAAATTTTAGTATTAGCGATGTTTTGGTAATTTGATTTAAACTAAATTTTTTAAAATAAAAATAATACAGTAAATTATTTGATATTTATATATTTTTTCCTATATACACGTTTCAACTATTTTCTATCAATTATATCAGATGTATGCTTTTATAATAAATATGATTAATATTATATTTAAATATGATGATGAATTTACTATAATAAAAATGATAAGTCAAAAAAATTCGTTCATTATAATGATAAGCTAAGGTGTTTAATTTTTTTTATAAATTTCCGAATAGTTTGCCAGTAATAAATATTGATATTAAAAATAGGCTAAATAAATACATCTAAAAGATAAATAATTTGCAATTTTTTTTATTGGAAACAATGAACCTTTTTATTTAATGTAAAAATACAAGATAATATGTTAAAACAAGTTTTTGGTAGGTAATATTTGAATGTAACGACTAAAATGTTTTAATATATTTTAAACCATACTTCACTTAATTATGTATATAAAAATTTAAATTTATATAGTATAGGTCAATTATATAATATTATCTTCTTTCAAGATGTTTGGCTATTCTTGCGTGATTCTCAGAATTTCGTGGGTATGTCATTGGAGAAATCTCTTGCTGATTCAAAAGCGAGATTATGTCTATGTGCTGTCTTATTAGGAGTATACAGGGTTGGATCCACGTATATTATATAGAGTACTAGTATAGCGATGATAGCTTAATTCATCATTGACTATCGTAGTAGATGATGCCGTAAAGCTGGAAGAGTAAACATGAAGATTGAAGCCTTGCCGGGCAGATTAGCGGTGATCTTTATGTAAGCATACCCATGACATGCTTAAATCGAGGGTATTGTTGCTAGTAATGAGTTGGTGACATCTAATAGGTCACTCAGGAATATGCATTACAACTTAGTGGTGTACACGCTACAAGCGAAGAATGGGTTATCCATAAACACTAACATTATTCGTAAATTTAGAAAGTCAGCGTTAGACGTCCAGCAATGTAAGAACCATACGGTTCCCGTAGTCGACCTGGGATTCAGGTATCACAGAGCTAATCTTTCAAACCGGCCATCCGTTTTTGCCGAAGAATGGGCTTGCATAGTACCACCCGCGATAGTTGGATGACTCGTATGTACATCGACTGGAAATGTCTCGCTCCCTGGGATCATGGAATAAAGGACTGTAGTAATATAGGTGATGCGCAGATCGATTCGAATTTTTAATATGAACGGGTCTGTCAACAGACCAAATGATGATAGCCCGCTGAAATTGCAAAGTCACCTATAGCTCCGATAACGCTTCTAAACTATCTATGGGAAGTGCAGGAAATTATTTTCTTCTGAAACGATCCAAATTCTAGACCTCTCTAGATTTATTAGTTGCGACGACAATTCTATAAAAATTTTATAGCCTGGGTAGTTTTAACCCAACAAGGTCGAGACATTCCATGTGCTCCCTCGTATTAGCTACTTGAAAAAAAGTAATTAATCTGGTTATTGCACTCTTTTAGAATAGCTAGAGTTCGCCCAAACTATGGTGTGGCCTCGCACTTCTCGTAACGACCCCTCCTCGTTGCCTGGCACGACCACGAACGGCGGTCCCATGAAACTGGGAAACCCTGTTGGCTCGGCCGGATCCCCCCCTCCGAACTGCGCAGCTGTGTAGGCGAGAGGCCTCTGACTGCGAGCGCTAACCCCGGCGCGCTGCGAGTCAGTAACTATTGACAGTAGGGGGCTTAGGTCGTTGCTAACAGATCGCTCGGCGTGTAGAGGTAACGCGGTCCTAAATGTCTGGACCCATTGAGGTCGCCTGAAGGAGGGCGTTCATCACCTGGCCTGGGCCTTGCCTGAGTGCGTGCGGTGCCAACTCTGCCACATTTGCGGCAACCAAGGGCAAGTCAAAGGGGCTGCCCCGATCCACGCTGTCAGCCGGTGACCTGGTCGGCTAGCCGGTCCCTGCCGGCATTATCTATGGCACACGCGCTTGCGACTGTCAATCTTGCAACGCCCGTACTCGTTATCGGGGGCGGGGTAGGTCGCGCAGTGAGCGGCAGTTGCAACGGTTCGCACTCGAGCCACACCTTCTAGTACGGGAGTGCTCTCACGACGCCGGCGGGCTAGCACGTCGGGACGTCTCCAGTACTTTATATGAAGCGATACGTTGTCCCGAAGGTGTGCCCCCCCTTTATGCATGGGGGAGCTGACCGCGATGTAAGGTGAACGGCTATCGGGGTACGGCAGCGGGCCCTGCAGCCATCGGGTCCTTCCACCGTCGCGGCCTCTCTGAAAGACCTCGGCGCCTTACCGCTGCCTTTCAGGCGAAGAGGAGTGTGGGCGGGCGAGGCCGGTCGGGCCGCCCACAAGAGGTGGTACGGACAAATGGCCGTACGCCGTCCTACATCCTAGCCCCGCACGCAATGAACCTAACTGCATATTAACCCAGGTTCCAGGATCGGCCCATATGCCATGCACCAGTGGGTGGCCGCGTAAAGCCGTGACGTTGGCGGGCCACGGGCCCGCGTTCGGTATAACCGGGGAAGAGGCGCGCCGCACGGGCGGCCTGCCGGCCGAGGACTGCGGGGCCGGCCTGGCCGCCCCCCGGGCTATCCCATCGCCGCACCCCGGCCTCGGGGCGGCACACCCGGACGACGCCCCCCGCGGGCGCGATCCTCATCGCCGCCGGACTCGGGCGTGCGGGGCCATGACCGTGGGGGACCTCGACCTCGGCGCCGGCGACCGCCTACCACGCAGGAGGCCCCGGGCCAGAGGCCTCAGTGCCGCTGTCCCGCGGTTGGCGTCTAGCGCCAGGCGCACGCGGGCCAGCGGGCCGTTGGCCGAGCCTCTGCTGCGGGCGGTACCCCACGTCGGACGCCTCTCGGCCAGTACAGCGGACTTCTGTCGCCCGGTGGCGGCCGTCCGAATGTGGCACCAAGGCGCTGCCACGTGCCGTGACTGGTGCGCCGGTCGGCGCGCGCGACGCGACTCCACGCCCCAGGCCGGCCAGTCGCCGCGGGTGCTGAGGCTCGGCTCCCGGCCATCCCGGAGGCCAGCGGACCGGGACCCCGCCCTGGGAGGGCCGCGGCCCGGGTGGGGCGCACGACGGGGCGGCCCAGTTCCCCAGGCCCGTACGGCCCTACGGCGAAGGCTGGCCCCTGCGTGCCGCCCCGCTAACGGCGCGTCGCTCGCGCAATCGCCCGCGGAACCGCTATCGGAAGGGCGCTGACGGCGAACCGGCCCGCCGCCCCGTCGCGCGGGCCTCAGTAGGCGCAACTGACGCTAAGGGCCTCGCCGGGGGCCGTTTGCCCCGGGGATCAAGGCGGGCGCCCGCCCCCGTGCCCGGTACGGGGCCCGCTATGAGCCTTCGGACCCTCCGAAGATCACGGAGGTTCGGAAAAGCCCCCCCCGGCGCCCGCGGCCTGGCAGCCGCGACGCGACCCCGGCGCGCGCCCCCGGGGGGCACTCGACCCGCGGCCCCCGCGCGCGGACCACGGGGACGCGTACGGCCGCGGCTTCGGGCCGCGGCGCGGCTATGGCTTGGG     
A       GGCCTTCTTTTAAAATTTAAATAAAGGTCCACTATTAAAATAATGTAACAATAAATAAATGGTATATAATATATTAACTTCTTTTTTAAAAAAACATTAGACATTGTTACTATTTACGTTATAAACTTGTCCTGCTAACTATAATAAATTATAAAAATCTAATTTATACACGATTATATATGAGCCATCCTAAAGCGAATATGCAACATTTACCATTAACTCTAAGTTTATAGTTTTAAAGTTCTTATTTTATGAAATAATAGAGAGTAATCTAAATAGTTGCTAACTTTTCCAAATAGTTGTTATCGATTATTGTTTATAAAAAGGTAATTGTTGTGCCAACAGCAACTTGATAATATATTTACATATTTAGTAATGAAATAAAAGCCCCTCCTTATACTTTTTATGATATAGAAAACTTTGATCGCTATATTAGAAATGCTTCTATATAAAAAAAAAATTTTAGTATTAGCGATGTGTTAGGAATTTGATTTAAACTAAATTTTTTAAAATAAAAATAATAAAGTAAATTATTTGATATTTATATTTTTTTTCCTATATACACTTTTCAACTATTTTCTATCAATTATATCAGATGTATGCTTTTATAATAAATATGTGTAATATTAGATTTAAATACGATGATGAATTTACTATAATAAAAATGATAAGTCAAAAAAATTCGTTCATTATAATGATAAGCTAAGGTGTTTAATTTTTTTTATACAATTCCGAATAGTTTGACAGTAATAAATATTAATATTAAAATTAGGCTATATAAATACATCTAAAAGATAAATAAATTGCAATTTATATTATTGGAAACAATGAACCTTTTTATTTAATGGAAAAATTCAAGATAATATGTTAAAACAAGTTTTTGGTAGGTAATAATTGAATGAAACGACTAAAATGTTTTAATCTATTATAAACCATACTTAACTTTTTTATATATATAAATATTTAAATTTATATAGTATAGTCCAATTATATAAAATTATCTTCTTACAATATATATGGCTAGTCGTGCGAGATTCTAAGAATTTCGACGGTATGTAATCGGAGAAATCTCTTGCTTATACAAAAGCGAGATCATGTCTATATGCTGTATTATTAGGAGTTGACAAGCTTGGATCCACGTATATTATATAGAGGACTAGTATATCGATGATAGCTTAATTCATCATTGAATATCGTAGTAGCTCATGCCGGAAAACTGCAAGAGTAAACAAGAAGATTGAAACCGTGCCGGGCAGTTTAGCGGTGATCTATATGTAAGAATAACCACGACAAGCTTAAGTCTAGGGTTTTATTGCTAGTAATTATCTGGTCACATCTAATAGGTCACGCCGGAATATACATTACAACTTAGTAGAGTAACCGCTACAAAGGAAGAATGGGTTATCAATAAACACTAACATCATTCGTAAATTTGGTAAGTCAGCGTTAGACGACCGCCAATGTAATATCCATACGGTTCCCGTAGTCGATAAGGGATGCAAGTATCATCGTGCTAATCGTTCAAACCGGACTCTCGTTTTTGCCGAAGCATGGGCTTGCATAGTACCACCCGCGATATCTGGATCACTCGTATGTACATAGACTGGAAATGTCTCGCCCCCCGGGATCACGGTACACAGGACTGTAGTAATATAGGTGATGCGCAGACAGATTCGAATTTTTTATGCGAACGCGTCTGTCAACAGACCAAATGATGATAGGCCGCTGACATTGCAAAGTCACCTATAGCTCCGATACCGTTTCTAAACTATCTATGCGAAATTCAGGAAATTATTTGCTTCTGAAACGATACTAATTCTAGTCCTCTCGACATTCATTAGCTGCGACGTCTATTCTATAAAAATTTTATAGCCTGGGTAGATTTAACCCAACAAGGTCGGGACATTCCATGTGCTATCTCGTTTTAGCTACTTGAAAAAAATTAATTAAGCTGGTTATTGCAATCTTTTAGAATAGCTAGAGTTCGCCCAAACTATGGTGTGGCCTCGCCCTTCTCGTAACGCTCCATGCTCGTTGCCCGGCACCACCACGACCGGCGGTCGCATGCAACTGGGAAAGCCTGTTGCCTCGCGCGGATCCCCGCCTCCGAACTGCAGCGCACTGTAGGCGAGCGGCTGCTGACTGGGAGCGCTCCCCCCGGCGCGCTGTGGGTCAGGAACTATTCTCAGTAGCGGGCTCAGGTCGTTGCTAACAGACCTCTCGGCTTGGAGAGGAAACGCGGTCCTTAGTGTCTGTAGCCATTGGGGTGGCCTAAAGCAGGGCGTTCATAACCGGACCTGGGTCTTGTCTGAGTGCGTGCGGTGCCATCTCTGCCACATTTGCGCCAACTGAGGTCAATTCAATGGGGCAGCCCCGAACAACGCTGTCAGCAGCTGACCTGGTCGGCTAGCCGGTCCCTGCCGGCATTATCTATGGCACGCGCGCTTGCGACGGTCAATCTTGCAACGCCCGTACTCGGTATGCGGGGCGGGGTAGGTCGGGCAGTGAGCGGCCGCCGCAAGGGTTCGCACTCGAGACACACCTTCTGGTACGGGAGTGCTCTCACGACGCCGGCCGTCTAGCACGTCGGGACGTCTCGAGTACTTTAAATGAAGGGATAGGTTGTCCCGAAGGTGCGCCCCCCCTTTATGCAGGGGGAAGCTGACCACGATGTAACAGGAACGGCAATCGGGGTACGGCAGCGGGTCATGGACCCATCGGGTCCTTCCACCGTCGCGGCCTCTATGAAAGACCTCGGTTCCTTACAGCTGCCTTTGAGGAGAAGTGGAGTGTGGGCGGCCGAGGCCGGTCGCGCAGCCGACAAGAGGTGGTACGAACAAATGGCCGTACGCCGCTCTACATGCTAGCCCCTTACGCAATGAACCTATCTGCATTTTAACCCAGGTTCCAGGATAGGCCCATATGCCATGCACCAGTGGGTGGCAGCGTAAAGCCGTGACGTGGGCGGGCCACGGGCGCGCGTTCAGTATAGCCGGTGAAGACGCGCGCAGCACGGCCGTCCTGTCGGCCCAGGGCTCCGGGGCCGGCCTGGCGTCCCCCCGCGCTACCCCATCGTCGCACCCCGGCCTCGGGGCGGCACAGCCGGACGACGCCGCCGGCGGGCGCGGTCGTCATCGCCGCCGGAATCAGGTATGCGGGGACATGACCTTGGGGCACCTCGACCTCGCGGCCGGCGACCGCCTCCCACCGAGGAGGCCCCGGGCCAGAGGCCTCAGTGCCGCCGTCCCGCGGTTGGCGCCTAGCGTTAGGCGAACGCCGCCCAGCGGGCCCTTGCGCGAGCCTCTCCGGCGGGCGGTAATCCACCTGGGACGCCTCTCGGGGAGTCAATCGGACTTCTGTCGCCCGGTGGCGGCCTTCCGAAAGTGGCACCAAGGCGCTGCCTCATGCGGTGACTGGTGCGCCGGTCGGCGCGCGCGAGGCGACTTCACCCCCCAGGCCGGCCAGGCGCCGCGGGTGCTGAGGCTCGGCTCCCGGCCACCCCCGAGGCGAGCGGACCGGGACCCCGCCCTGGGAGGGCCGCGGCCCGGGTGGGGCGCACGACGGGGCTGCCCACTTCCCCAGGCCCCCAGGGCCCTACGACGAAGCGTGGCCCCTGCGTGCGGCCCCGCCGACAGCGCGTCGCTCGCGCAGTCCCCCGGGGGACCGCTATCCGGAGGGCGCGGACGGCGAAACCCCCCTCCGCCCCGTCGCGCGGGCCTCAGTAGACGCAACTGACGCGAAGCGCCTCGCCCGGGGCGGTTTGGCCCCGGGATGAAGGCGGGAGCCCGATTCTGTGCCCGGTCCGGGGGCCGCGTTGAGGCTTCGGACCCTGCGAGGATCACGGAGGTTCGGAAATGCCGCCCCCGGCGCCCGCGGCCCCGCAGCCGCTGCCCGACCCCGGCGCGCGCCCCCGGGGGGCCCTCGACCCGCGGGCCCCCCGCGCGGACCACGGGGACGGGTAGGGCCGCGGCTTCCGGCCGCCGCGCGGGTATGGCTCGGG     
