# Supplementary material for: A simple method for data partitioning based on relative evolutionary rates
Source: PeerJ. 2018 Aug 28;6:e5498. doi: 10.7717/peerj.5498 (PMC6118207; doi:10.7717/peerj.5498)
Supplement: Data S1 — The datasets are provided in the PHYLIP format. [file peerj-06-5498-s002.zip › DataS2/AS6-3.phy]

17  4000
out     AATTTCTTATCTAAGATTTATTTATTTAATATATAACTAATAAGGTACTTAAAATATTTACCCAAAAAATTTTTTTTTATCTTATGTAACGATCAAAGTACTTATAATGTTTAAATATAACATTTTGTATATCTAAAATAATAGTATAATTAAACAGAATTCCTCTTTATTATTTATTTAGTTATAAATATTATGACAAATTATCTTTCGGATTAATTAATGTGTACATATTCGTTTTTTTAATTCTTCATGGAATTTCATTATAACATAGGTATTGTGTAAGTAGAAAACTTAAATTAAATTATTGATATTTATTTTAGATATTAACCTATTTATATAATACAGACTGATTAATATTCGAATTTGATCAGTTCACTATGTTCAATTATTACTCTTATAAAACTTTTTCATATTATTAACTATCGAGGTAAAATTAAGAACTATAAAGTAATTATATTCAAAAGTCTTAATTTATAGACGTAAAAAATTGATTTTAAGACGAGAAACTATTGGTTAAGGATATTAAAACAAATCATTTTACTAGTATAACCTTATCATAAAGAATAAAATATAAAAGTTTTTAAATGTCGAATATTTTGTACATTTATATACTGTTGCATATATTTTTTCACCTTTATTTTGAAAATTGTATGTATAAAGAAAAACATTTTAAAACATAATTGCTTTTATTACATAATGACTTAATAAGAATTTTAATATTTAATTTATACAAACACCTAAGTGAACTAAGAGATAAATGCGTATGATTTATATATTTACCAATTATCATATTATATAACTATCCTCTTTATATTGATAAAGTAAAAATCGGTAATAACTTACCTTAAATAAAGTCATATCTAATGTATTTTTTATAAAATTAGAATTCCCTTTACTTAAATTTTACTTCTAAACTATAATGTTTTATTTAGTTATTATAAAATTTCAATTTAGCTTGTACTAAGAAAATTGAAACTAACATTTAAATTGATTGTTATAGCTTATGAACATGAGTCAAAGTAGACTATTGAATCCATGAGGTTTCATAGCAAAGTCAGGTGTATTAAAAGATATTTTGGACCTTGCAGAAGTAAAGGTATGAGAATTGCGAACATTTACCTGTTTCTTACACGTAGATACCTCTCGTACACCTTTAATACTGGTGTTTCTGGGAGAAACCCCGTGTCAAATACAAGCTACTACTTAAATTCACGAACCTTTCGAGCCCCCCAATGACCACAACGAAGTGTTCACGACATGCTGGATACACAGAAACCTCATTTTGAATTAGTAGTCTTGTCATTGTAGCTCTGATAATTGTAGACGGTCCTTAATATGTAAATAGCGGACTACTATCATCAAGACTTCTCAGGATTTTAATAAGTTGAAACAAAAGGTGTGACGGTTTATACCTAGTAGAGGGATCTTGGTAATGGACTTATATTACGTGGCTTTGTTCAGATGGATAGGTGACTAATGAGTCAGAACTAGTTCTGATCGCATTGTCCTAGATAACTACAAATATTGACTACAATGATTGACATTAGAATCACTCGCTGACACATGGCTTATGCCCCTGCATATGCAAAGCCACATTCGAGGGGATCTCGGCATATTATTGTCCTCAACATGTTACGGCTACTAGGACAAGTTCGGAACAACCCGTTTTTAAGCATTTCATATTGGAATCATCAAGAGTGCCAACATATTTAATAGATCGCCGAAAACGCGATAAAGGTCGAGCTATGCAGCGAGTAAACAACCCCACCCAATCATAATTGAGTTGATAATATTTAAAAACCCTAAGCACGTTTGGGTTGCATCTTCGCAAAGACCCACCCATGTAAATTTCAGCTACTAATATGAGTGAATCACTCGCTATCTGGTCTCAAACAAAAGTTGTTGGGTTTCCTATGTCCAGCTACTTAGTATTTTTCTCTTTATGGTACCCATGTCATGGACTCCTCCTTGCGTAATCTTTAACCGTAGATATCTCAACTCGTCTAGAATTAGGAGAGTAGCTCTTTTCGGACCGACCGGGGGGCTCTCGTGGGTGGGGTAGCGCATTAGCGAAACATGCCGGCCATTCCTTCCCCAGACACATTAGATGACAATAGCACGCGACGAGCGCCTGCAGGGGCAGAGTTCATCCCTACGGAGAGCAGCGATGACGCGAATGCCTCATAGACCCTCTGACCATACAGGGACGGCACTACAGTAATCAGCTCGCCTACATGGTAAACCTGGATCGGCAAGGGCACTTGAAACTGGCATTCGACTACTCCAACGCAAGGTGACGGGTTGATGTCGGACATTAGTTCGCGCGCCCTTGTGTTACTTCTCTTCCCGCCGTCCAACTCGAAGCTCAGCCAGAGGGTTCAACCCAACACAGATTACATGCTTGCGCGGGTGAGAATAGCGCTGCATGCCCCGTCGCGGACGATGTCTGTAGTGCGTTGCCCGTTCACTGAGGATGACCGCCATCAACAGGGGACGGATTGCCACAGCTACTGTCGATGACAATGCCTGTCGGTAGTTCTTGTCCCTACGGGTGGCCAGCATGCGACCGGTTGATCGGCGCTCATTTCAGACGTATTCACCTGGAGGCCGAATCGGACGGAAGCGCCACCACAGTGTCCTTCGGCGGCGACAGGCCGGTTATTACCCGTCCCCGTTGCGTGTACCGTATGGGCGTAGCTAGAAGCCTGACGGAACGGGTTGCGCCCGTAGCCATTTCGCAGCAGGGCGCCTAAGTCAAGGGCCCCGGCTCTCCGTCACGTCGGACAAGGCCACCACTCGCACGGGAGGCACCAAAGGCTAGGGCGACCGGGACGCGCGTCTAGGAGCGTCTGCATCCACCAGCGCACGTCTTCGAAATGCCGGGGCTGAGTATCGTGGTGAAGTTCCTGTTACGTATCGGCGTCCAGTAAGATCCCGCCAAGACACTTTCGCATGGGAACCATGGGTTGCCGGACCGGCAGATGGGTCCCCGGAGGCGCTGAACCGGCCCAGTGCTCGGGCACCGCGGGCGCCCCAGACCCCTTGGCCGCCGCCGGCCAACGACGGGGCGGCTGCCGTGCGGGTACCAGGAGGTGCGCGCGCTGGGCGCTCCCGGGCGTCGGGCGCAGTGGTCCCCGGCTGGCGGGCCACCCCGCGCGCCGGCCCGCCCGGTGGCGGAGCCAGCCTGTTGGCCGTGCGGCGGGCGGGGCGGCCCTGGCGCTGGGGTCACAGCCGGCCCGCGCAAGGCCTGTGGTCGGGCGACGCGGGGGCCGTACCGAAGCGGGTGCGACCGGCCCCCGCACCGGGAGAAACCGCGGCGGATGACTCCGCGGGGCACCCCCGGGGCAGTCCCACGGCGCAGCTGCGAGCCTAAGCTCCGGGAGCGGTCCGCCAGCGACCCGCCCGCCAGAAAGGCCCGCTTCACGCCCCCCCAGGCCATGGGCCGCCAAGGCCGCCGCGGATGGGGCAGCGGGGCCGCCGCGTTAGGCACGTGGGGAGCGGCCCGTGGTGGGTGCACCGGGCGGTGTCCCACTAAGGGGCCATTACGGCGAGCTTAGCCCGGCGACGCGGAGACCGCCGGGGAGCGCGGGCGGATCAAGAGGCGAGGCCCGAGGGCCCTACGGGCCGGGTGCGGGCCGGTCCCCCCCGCCCCGGCGGGGCTTGCGTGCGGGCGGACGAGGGCCAAGGCCCCAAGGGCCCCGACGGGGCCCGACCCGTGCCAGCCGGAGGAGGGGTGGCTGCGGGCGGCAGTCCTCGCGGACACCATTCCGGCGGCCCGTGGGCCTCCTGACAGAGCGCCGCGCTGGCCGTCCCCGCCGCCCGCCGCCGCAGCCGGCTCGGCCCGCGCGGCGGTCGACGGGGGCGCGCACCCACGTCGCCGCGCCGCACAGGCACGGCCCATGACGGGGAGCACCCATGGCACCGGTTACGATCCGCGGGCCCGAGTTCGCCCCGGAGTGCACGGGCGCGCCGAGCGCGTTCGCCTGCGGGGGGGCCTGAC     
P       AATTTCTTATCTAAGATTTATATATTTAATATATAACTTATAAGGTAATTAAAAAATTTACCCAAAAAATTTTTTTTTATCTTATGTAACGATCAAAGTACTTATAAAGTTTAAATATAACATTTCGTATATCTATAATAATAGTATAATTAAACAGAATTCCTCTTTATTATATATTTAGTTATAAATATTATGACAAATTATCTTACGGATTAATTGATGTGTACATATTCTTTTTTTTAATTCTTCATGGAATTTCCTTATAACATAGGTATTGTGTAAGTAGAAAACTTAAATTATATAATTGATATGTACTTTAGATATTAACCTTTTTATATAATACAGACTGATTAATATTCGAATTTGATCAGTTCACTATGTTCATTTATTACTCCTATAAAACTTTTTCATATTATTAACTATCGACGTAAAATTAAAAAATATAAAGTAATTATATTCTAACGTCTTATTTTATAGACGTAAAAAATTGATTTTAAGACGAGAAACTATTGGTTAAATATATTAAAACAAATCATTTTACTAGTGTAACCTTATCATAATAAATAAAATATAATAGTATTTAAATGTCGAATATGTCGTATATTTATATACTGTTGCATATATTTTCTTACCTTTATTCTGAAATTTGTATTTATAAAGAAAATCATTATAATACATAATTGCTTATATTAATTAATGACTTAATTCGAATTTTAATATTTAATTTATTCATACATCTAAGTAAACTATGAGATAAATGCGTATGATTTATATATTTACCAATTATCATATTATATAACTATCCTCTTTATATTGAAAAAGTAAAAATCGGTAATAAATTACCTTAAATAAAGTCATATCTAAAGTATTTTTTTTAAAATTAGAGTTCCCTTTACTTAAATTTTACTTCTAAACTATTATGTTTTTATTAGTTATAATAAAATTTCACTTAAGATTGTATTAAGAAAATTGAAACTAACATTTCATTCGTTTCTTATAGTTTATGAACATGTGTTAATGTAGACTATTGTCTCCATGAGGTTACATAGCAAAGTCACGTGTAATAAAAGATATTTTGGATTTTGCGGAAGTTAAGGTATGAGATTGGCGAATATTTACGTGTTTCTTACACGTAGATACCTCTCGTACACCTTAAATACTGGTGTTTCTGGGAGAATCCCCGTGTCAAATACAAGCTAATACTTATATTCACGGACCTTTCGAGCCCCCCAATGACCACAACAAAGTGTTTACTACATGATGGATACACAGAAACCTCGTTAGGAATTAGCAGTCATGTCATTGTAGCTCTGCTAATTGTAGACGGTCCTTAATATGTAAATTGCCGACTAGTATCAGCAAGTCTTCTCAGGACCTTAATAAGTTGCAACAAAAGGTATGACGCTTTTGACCTAGTAGAGGGATCCAGGAAATGGAATTATATTACGGGGCTTTGTTCTCATGGATAGGTGACTAATGAGTGAGAACTAGTTCTGATCGCATTGTCCTAGGTAACTACAAATATTGACTACAAACATTGACATGAGAATCACTCGCTGACACCTGGCTTTTGCCACCGCATATGCAAAGACACATTCGAAGTGCTCTCTGCAGATTATTGTCCTCAACATGTTAAGGCTACTACGAGAAGTTCGGAACAACCGGTCTTTAAGCATTTGCTATTCGAATCATCCAGAGTGCCGACCTCTTTAAGAGATCGCCGAAACCGCGATGAAGGTCGGGCTATGCAGCGAGTTAAAAACCCCACCTAATCATAATTGAATTGATAATATTTAAAAAACCTACGCACGTTTGGGTTGCATCTTCGTAAAGACCAACCCATGTAAATTACAGCTACTGATATGAGTGAATCACTCGCTATCTGGTCTCAAACAGAAGTTGGTGGGTTTCCAACGTCCCGCTGCTTAGTATTTTTCTCTTTATCATGCCCATGTCATGGATTCCTCCTTTCGTAATTTTTTACCGTAGATATTTGAACTGGTCTAGAATAAGGACAGTCGATCTTTTCGGACCGACGGGGGGGCTCTCGTGGGGGGGTTAGCGCACTGGCTAAACATGCCGTCCATTCCGTCCCCAGACACGTTAGATCCCAATATCACGCGACGAGCGCGTGCAAGGGCAGAGTTCATGCCTATGGAGAGCAGCGATGGCGCGACTGCGTCTTAGACCCCCTGACCATACCGGGACGTCACTACAGTAATCAGCTCGCCCACACGGTAAACCCGGGTCGGGAAGGGCAGTTGAAGTTGGCATGCACCTATGCCACCGTAAGGTGCCGGGTTGATGGCGGACATTACATCGTGCGCCCTTGTGTTACTTCTCTTGCCGCCGTCCAACTCGAAGCTCAGCCAGAGGGTTTAACCCAACAGAGATTACATGCTTGCGAGGTTCCGAATAGCGCTGCATGCCACGTCGCGGACGTTGTCTGTAGAGCGTTGCCCGTTCAGTTAGGCTAACCGCAGCCAACAGGCGACGGATTGTCACAGCTACTGTCGATGGCAATGCCTGTCGGTAGTTCTTGTCCCTACCGGAGGCCAGCTTGCGACCGGTTGATCGGCGCTCATTTTACACGTATTCACCTGGTGGCCGAATCGGACAGCAGGGCTACCACAGTGTCCTTCGGCCGCGACAAGCCGCTTATTACCCGTCCCTGTGGCGCGTACCGTATGGGCGCCGCTAGAAGCCTGACGGAACGGGGGGCGCGCGTAGCCATTTAGCCGCATCGCGCCTAAGTAAAGGGCTGCGGCTCTCCGTCACGCCGGTCAAGGCCACCGCTCGCACGGGAGGCACCAAAGGCTATGGCGACCGGGACGCCCGTCTAGAAGCGTCTGTAGGCACTAGCGAACGTCTTCGAAAGGGCGGGGGTGAGTACAGAGGTGAAGTTCCTGTTACTCATGGGCGTTCCGTAAGATCCCGCCAAGACACTTTCCCATGCGAACCGTGCCTTGCCGCACCGGGAGATCGGTCCCCGGAAGCGCTGAAGCCGCCCAGTGCTCGGGCCCCGCGGGCGCCCGGGACCCCTTGGGTGCCGCCGCCCAACGACGGGCTGGCTGCGGTTCGGGTACTGGCAGGTGCACGCGCCGGCCGCCCCCGGGCGCCGGGCGCAGTGGTTCCCGGCTCGCGGGCCACCGCGCGCCCCGGCCCGGCCGGTTGCGTGGCCAGCCGGTTGGCCGTGCGCCGCGCGGCGCCGCCCTGGCGCTGGGGTCGCCGGCGGCCCGCGCAAGGCCCGTGGTCTGGCGATGCGGTGGCCGTCCCGAAGCGGGTGCGACCGCCCCCCGCACCGGGAGAAACCGCGGCGGACGAGTCCCCGAGGCACCTCCGGGGCAGGCCCACGGCGCAGGTGCGAGCCTGACCTCCGGGAGCGGTCCGCCAGAGACCCGCCCCAGGGAAAGGCCCGGGCGACGCCCCCCCAGGCCGTGGGCCGCTGGGGCCGCCGCGGATGGCGCAGCGGGGCCGCCGCGTTAGACACTCGGGGAGCGACCCGTGGTGGGGGGACCGGGGGGTGTCCCACTAAGGGCCCATTACAGCGATCGTTGCGCGGCGACGCGGCGCCCGCCGGGGAGCGCGGGAGGATCAAGCGGCGAGGGCCGAGGGCCATACGGGGTGCGTCGGGGCGGGTCCCCCCCGCACCGGCGGGTCTTGCGTGCGGGCGGATCAGGGCCAGGCCCCCCAGGGCCCGGACGGGGCCCGACCCGTGCGACCCGGAAGTGGGGCGGCCGGGGGCGGGAATGCCCGCGGAGACCATTCCCGCGGTCCGTGCGCCTCGCGACGGAGCGCCGCGCCGCCCGTCCCCGCGGTCTGCCCCCGCCGCGAGCTCGGCCCGCCCGGCGGTCGCGGGGGGCCCGGACCCACTTCGCCGCGGCGCACCGGCACGGCCCCGGTCGGGAAGGACCCATGGGACCCGTTACCATCCGCGGGCCAGAGCTCGCCCCGGCGTGCAGGGCCGCGCCGCGCGCGTTCGCCGGCGGGGGGGCTTGAC     
O       AATTTCTTATCTAAGATTTATATATTTAACATATAACTAATAAGGGATTTAAAAAAATTACCCAAAAAAATTTTTTTTATCTTATGTAACGATCAAAGTACTTCTAAAGTTTAAATATAACATTTCGTATATCTATAATAATAGTATAATTAATCAGAATTCCTCTTTATTATATATTTAGTTATAAATATTATGACAAATTATCTTACGGATTAATTCATGTGTTCATATTCGTTTTTTTAATTCTTCATGGAATTTCCTTATAACATAGGAATTGTTTAAGTAGAAAACTTAAATTAAATAATTGATATATATTTTAGATATTAACCTATTTATATAATACAGACTGATTAATATTCAAATTTGATCAGTTCACTATGTTCATTTATTACTCGTATAAAACTTTTTCATATTATTTACTATCGACGTAAAATTCAAAAATATAAAGTAATTATATGCTAATGTCTTAATTTATAGACGTATAAAATTGATTTTAAGACGAGAAACTATTGGCTAAGAATGTTAAAACAAATCATTTTACTAGTTTAACCTTATCATAAAAAATAAAATATAAGAGTATTTAAATGTCTAATCTTTCGTACATTTATATACTTTTGCATATATTTTTTCACCTTTATTATGAAACTTGTATTTATAAATAAAAACATTTTAAAACATAATAGATTTTATTATGTAATGACTTAATTAGAAATTTAATATTTAATTTATACAGAAAGCTAAGTAAACTATGAGATAAATGCGTATGATTTATATATTTACCAATAATCATATTATATAACTATCCTCTTTATATTGATAAAGTAAAAATCGGTAATAAATTACCTTAAATAAAGTCATATCTAAAGTATTTTTTATAAAATTAGAGTTCCCTTTACTTAAATTTTACTTCTAAACTATAATGTTTTTATTAGTTATAATAAAATTTCATTTAAGTTTGTAATAAGAAAATTGAAACTAACATTTAATTTGATTGTTATAGTTTATGAACATGAGTCAAGGTAGACTATTGATTCCAAGAGGTTACATAGCTAAGTCAGGTGTACTAAAAGATAATTTGGATCTTGCTGAAGTTAAGGTATGAGAGTCGCGAAAATTTACGTGTTTCTTACACGTAGATACCTCACGTACACCTTGAATACTGGTGTTTCTGGGAAACACCCCGTGTCAAATACAAGCTAGTACTTACATTCACGAACCTTTCGAGCCCCCCAATGACCTCAACGAAGTGTTAACTACATGCTGAATACACAGAAACCTCCTTTCGAATCAGTAGTCTTGTCATTGTAGCTCTCATAATTGTAGACGGTGCTTAATATCTAAATCGCTGACTACTATCATCAAGACTTCTCAGGAATTTAATAAGTTGGAACCAAAGGTATGACGTTTTCTACCTAGTAGACGGATCTAGGAAATGGATTGATATTACGGGGCTTTGTTCGCATGGATAGGTGACTAATGAGTTAGAACTAGTTCTGATCGCATTGTCCTAGATAACTACAAATATTGACTATAAAAATTTACATAAGAATCACTCGCTGACACATGGCTTTTGCCCCTGCATATGCAAAGGCAAATTATAAGAGTTCTCTGCACATTATTGTCCTCAACATGTTATGGCTACTACGAGAAGTTCGGAACAACCCGTTTTTAAGCATTTTCTACTAGAATCATCAAGAGTGCCTACATTTTTATTAGATCGCCGAAAACGCGATCAAGGTCGGGCTATTCAGCGAGTAAATAAACCCACCCAATCATAATTGAAGTGATAATATTTAAAAAACCTAAGCACGTTTGGGTTGCAACTTCGCAAAGACCAACCCATGTAAATTACAGCTACTTATATCAGTGTATCACGCGCTATCTGGTCTCAAACAGAAGTTGGTTCGTTTCCCACGTCCCGCTGCTTAGTATTATTCTCTTTATCCTCCCCGTGTCATGGAATCCTTCTTCCGTAATCTTTAACCGTAGATATTTGAACTGGTCTAGTATTAGGCCAGTGCATCTTTTCTTACCGACGGGGGGGCTCTGGTGGGGGGGGTAGCGCAGTCGCCAAACATGGCGTCCATTCCTTCCCCCGACACATTAGATAGCAAGATAACGCGACGAGGGCATGGAAGGGCTGGGTTCATACCTATGTAGGGCAGCTATGCCGCGAATGCGGCTTAGACCCTCTGACCATACTGGGACGTCACTACAGTAATCAGCTCGCGCAGACGGTAAACCTGGCTCGGGAAGGACACTTGACACTGACATCCTCCCATGCCACCGCAAGGTGACGGATAGATGTGGGACATTAGTTCGCGCGCCCTTGTGTTACTTCTCTTGCCGCCGTCCAACTCGAAGCTCAGCCAGAGGGTTGAACCCAACTTAGATTACATGCTTGCGGGGTTCAGGATAGCGCTGCATGCCCAGTCGCGGACGATGTCTGTAGAGCGTTGCCCTTTCAGAGAGGCTGCCCGCATCCAACAGGGGACGGATTGTTACAGCTGCTGTCGATGCCAATGGCTGTCGGTAGTTCTTGTCCCTACCGGAGGCCAGCTTGCGACCGGTTGATCGGCGGTCATTTCTCACGTATTCACCTGGGGGCCGAATCGGACGGCAGGCCTACCACCGTGCCCTTCGGCGGCGATAAGCCGTTTGCTACCCGTCCCGGTGGCGTGTACCGTATCGGCGACGCTCGAAGCCTGTCGGAACGGGGTGCGCTCGTAGCCATTTAGCGGCAACGCGCCTAAGTTAAGGGCTTCGGCTCTCCATCACGGCGGTCAAGGCCACCGCTCGCACGGGACGCACCAAAGGCTAAGGCGACCGGGACGCGCGTCTAGGAGCGTCTGCATCCACGAGCGGACGTCTTCTAAAGGGCGGGGCTGATTAGAGTGGTGAAGTTCCTGTTACATATAGGCGTTCCATAAGATCCCGCCAAGACACCGTCGCATGGGAACCGTGACTCGCCGGACCGGCAGATAGGTCCCCGGAGGCGCTGAGCGCGTCCAGTGCTCGGGCCCCGCGGGCGCCCGAGACCCCTTGGCGGCCGCCGGCCAACGACGGGCCGGCTCCTGTGCGGGTACTAGGGGGTGCACGCGCTGGGCGCCCCCGGGCGGCGGGCGCAGGGGTACCCGGCTGGCGGGCCACCGGGCGCCCCGGCCCGACCGGTGGCGGGGCCAACCTGTTGGCCCTGCGGCGCGCGGTGCGGCCCTGGCGCTGCGGTCGCCGCCGGCCCGCGCAAGGCCCGCGGTCCGGCGACGCGGGGGCCGTCCCGAAGCGGGTGCGACCGCCCCCCGCACCGGGAGAAACCGCGGCGGACGATTCCGCGGGGCACCCCCGGCGCGGGCCCACAGCGCAGGTGCGAGCCTAAGCTCCGGGAGCGTTCCGCCAGAGCCCCGCCCGCCCGAAAGGCACGTTTGACGCCCCCCCAGGCCATGGGCCCGCGGGGCCGCCGCGGATGGGGCAGCGGGGCCGCCGCGTTAGCCACTAGGGGAGCGGCCCGTGGTGGGGCCACCGCGGGGTGTCCCACTAAGGGGCCATTACGGCGAGCTTCGCCCGGCGACGCGGCGACCGCCGGGGAGCGCGGGCGGATCAAGAGGCCACGCCCGAGGGCCCTACGGGGCGTGTCTGGGCGGGTCCCCCTCGCCCCGGCGGGCCTTGCGTGCGGGCCGAAGAGGGCCAAGGCCCCCAGGCCCCCGACGGGGCCCGACCCGTCCTAGCCGGAGGAGGGGCGCCCGGGGGCGGGAGTCCGCGCGGAGACCATTCCGGCGGTCCGAGGGCGTCGTGACAGAGCGCCGCGCCGCCCGTCCCCGCCGCCCGCCGCCGCCGCGGGGTCGGCCCGCCCGGCGATCGCCGGGCGCCCGGACCCACGTAGCCGCGCCGCACGGGCACGGCCCGGGCCGGGGAGCACCTATCGGACCGGTTACGATCCGCGGGCCAGAGGTCGCCCCGGAGTGGTGGGGCGCGCCCAGGGCGTTCCCCGGCGGGGGGGCTTAAC     
N       AATTTCTTATCTAAGATTTATTTATTTAATATATAACTAATATGGATATTAAATAATTTACCCAAAGAAATTTTTTTTATCTTATGTAACGATCAAAGTACTTTTAAAGTTTAAAAATAACATTTTGTATATCTATAATAATAGTATAATTAATCAGAATTCCTCTTTATTATTTATTTAGTTATAAATATTATGACAAATTATCTTACGGATTAATTTATGTGTCCATTTTCTTTTTTTTAATTCTTCATGGAATTTCTTTATAACATAGGTATTGTGTAAGTAGAAAACTTAAATTAAATAATTGATATGTACTTTAGATATTAACCTATTTATATAATACAGACTGATTAATATTCTTATTTGATCAGTTCACTATGTTCAATTATTACTCATATAAAACTTGTTCATATTATTAACTATCGATGTAAAATTAATAAATATAAAGTAATTATATTCAAAAGTCTTAATTTATAGACGTATAAAATTGATTTTAAGTCGAGAAACTATTGGATAAGAATATTAAAACAAATCATATTACTAGTTTAACCTTATCATAATGAATAAAATATAATAGTTTTTAAATGTCGAATATTTAGTAAATTTATATACTCTTGCATATATTTTTTAACCTTTATTATGAAAATTGTATTTATAAAGAAAATCTTTTTAATACATAATTGATTATATTATGTAATGACTTAATTAGAATTTTAATATTTAATTTATTCATAAAGCTAAGTAAACTATGAGATAAATGCGTAAGATTTATATATTTACCAATTATCATACTATATAACTATCCTCTTTATATTGATAAAGTAAAAATCGGTAATAAATTACCTTAAATAAAGTCATATCTAAAGTATTTTTTATTAAATTAGATTTCCCTTTACATAAATTTTACTTCTAAACTATAATGTTTTAATTAGTTATAATAAAATTTCACTTAAGACTGTAGTAAGAAAATTGAAACTAACATTTTAGTTTATTTTTGTAGCTTATGAACATGCGTCAAAGTATACTATTGCACCCAAGAGGTTCCATAGCTAAGTCAAGTGTAATAAAAGATATTTTGGAGCATGCCGAAGTTAAGGTATGAGACTGGCGAATATTTACGTGTTTCTTACACGGAGATACCTCTCGTATACCTTATATACTGCTGTCTCTGGGAGACACCCCGTGTCATATACAAGCTAATACTTATATTCACGGTCCTTTCGAGCCCCCCAATGACCACAACGAAGTGTTAACCACATGTTGCATACACAGAAACCTCTTTTCGAATTAGTAGTCTTGTCATTGTAGCTCTGATAATTGTAGACGGTCCTTAATAGCTAAATAGCGGACTACTGTCATCAAGATTTCTCAGGATTTTAATAAGTTGAAACAAATGGTAAGACGCTTTCTACCTAGTAGATGGATCTAGGAATTGGACTAATATTACGTGGCTGTGTTCACATGGATAGGAGACTAATGAGTCAGAACTAGTTCTGATCGCATTGTCCTAGATAACTACAACTATTGACTAAAAAGATTGACATTAGAATCACTCGCTGACACATGGCTTTTGCCTCCGCATATTCAAAGCCACATTCTAGGAGATCTCGGCACATTATTGCCCACAACATGTTATGGTTACTACGAGAAGTTCGGAACAACCAATTTTTAAGCATTTTATAATAGAATCATCAAGAGTGCCAACATATGTAATAGATCGCCGAAATCGCGATCAAGGTCGGGCTATGCAGCGAGTAACAAAACCCACCGAATCATAATTGAAGTGATAATATTTAAAAAACCTAAGCACGTTTGGGTTGCATCTTCGCAAAGACCAACCCATGTAAATTTCAGCTACTAACATGAGTGAATCACACGCTAACTGGTCTCAAACAGAAGTTGATGGGTTTCCTACGTCCAGCTGCTTAGTATTTTTCTCTTTATCATCCCCGTGTCATGGACTCCTCCTTCCGTAATCTTTAAACGTAAATATCTTAACTGGTCTAGAATTACGAGAGTATATCTTTTCGTACCGACGGGGGGGCTCACGTCGGTGGGGTAGCGCACTCGCGAAACATGCCGTCCATTCATTCCCCAGACACATTAGATACCAATAACAGTCGACGAGGGCGTGGAAGGGCAGAGGTCATACCGATGTAGAGCAGCGATGGGGCGAATGCGTCCTAGACCCTCTGACCATACCGGGACGTCAATTCAGTAATCAGTTAGCCTACACGGTAAACCTGGCTCGGGAAGGTCACTTGAAATTGACATGCACCTATGCCAACGCAAGGTGATGGGTTGATGTCGGACATTAGTTCGAACGCCCTTGTGTTACTTCTCTTGCGGCCCTCAAACTCGAAGCTCAGCCAGAGGGTTCAACCCAACAGAGATTACATGCCTGCGCGATTCTTAATAGCGCTGCATGCCCGGTCGCGGACGTTGTCTGTAGTGCGTTCCCCGTTGAGCGAGGCTTACCGCTCTCAACAGGCGACGGATTGTTACAGCTACTGTCGATGCCAATGGGTGTAGGTAGTTCTTGTCCCCACGGGAGGCCAGCTTGCGGCCGGTTGATGGGCGCTCATTTCACACGTATTCACCTGGTGGCCGAATGGGACCGCAGGGCTACCACAGTGACCTTCGGCGGCGACACGCCGGTTGTTACCCGTCCCCGTGGCGTGTACCTTATGGGCGCGGCTAGAAGCCTCACGGAACGGTGTCCGCCCGTAGCGATTTAGCCGCACCGCGCCTACGTTAAGGGCTCCGGCTCTCCGTCACGACGGTGAAGGCCACCGCCCGCACTGGGGGCACCAAAGGCTATGGTGACCGGGACGCCCGTCTAGGAGCGTCTGTATACACTAGGGTACGTCTTCCAAAAGGCGGGGTTGATTACAGTGGTGAAGTTCCAGTGACAGATTGGCGTTCCGTAAGATCCCGCCAAGACACATCCCCATAGGAACGGTGGCTTGCCGTACCGGAAGATCGGTCCCCGGATGCGCTCAGCCGGTCCAGTGCTCGGGCCCCGCGGGCACCCGAGACCCCTTGGCCGCCGCGGGCCAACGACGGGGAGGGTCCTGTGCGGGTACCAGCAGGTGACCGCGCTGGCCGCCCCCGGGCGCCGGGCGCAGGGGTTCCCGGCTCGCGGGCCACCGCGCGCCCCGGCCGGAAGGGTGGCGGGGCCAGCCTGTTGGCCGTGCGGCGCCCGGCGCGGCCCTGGCGCTGCGGTCCCCGCCGGCCCGCGCAAGGCCCGGGGTGGGGCGACGCGGCGGCCGTCCCGAAGCTGGTGCGACCGCCCCCCGCACCGGGAGAAACCGCGGCGGACGACTCCGCGAGGCCCCCCCGGGGCGGGCCCACGGCGCAAGTGCGAGCCTAAGCTCCGGGAGCGGTCCGCCAGAGACCCGCCCGCCAGAAAGGCACGCTGGACGCCCCCCCAGGCCATGTGTGGCCAGCGCCGCCGCGGATGGCGGAGCGGGGCCGCAGCGTTAGTCACCCGGGGAGCGGCCCGTGGTGGGGGCACCGGGGGGTGTACCACTAAGGGCGCATTACGGCGAGCGTCGCGCGGCGACGCGGCGGCCGCCGAGGAGCGCGGGCCGATCAAGGGGCAAGGCCCGAGGGCCCTACGGGCTGGGTGGGGGCGGGTCCCCCTCTCCCCGGCGGGTGTTGCGTGCGGGCGGACGAGGGCCAAGGCCCACAGGGCCCCGACGGGGCCCGACCCGTGCGACCCGGAGGAGGGGCGGCCGGGGGCGGGATTCCCCGCGGAGACCATTCCGGCGGTCCGTGGGCCTCGGGACAGAGCGCCGCGCCGCGCGTCCCCGCAGCCCGCCGCCGGCGCGGGCTCGGCCCGCCCGGCTATCGCTGGGGGCGCGGACCCACGGCGCCGCCCCGCACTGGCACGGCCCGGGCCGGGGAGGACCCATGGGACCGGTTACGATCCGCGGGCCAGAGGGCGCCCCGGAGTGTGTGGGCGCGCCGAGCGCGTTCTCCGGCGGGGGGGCTTGAC     
M       AATTACTTATCTAAGATTTATATATTTAATATATAACTAATAAGGAAATTAAAAAACTTACCCAAAAAATTTTTTTTTATCTTATGTAACGATCAAAGTACTTATAAAGTTAAAATATAACATTTCATATATCTATAATAATAGTATAATTAAACAGAATTCCTCTTTATTATATATTTAGTTATAAATATTATGACAAATTATCTTACGGATTAATTAATGTGTTCATATTCATTTTTTTAATTCTTCCTGGAATTTCTTTTTAACATAGGTATTGTATAAGTAGAAAACTTAAATTAAATTATTGATATTTACTTTAGATATTAACCTGTTTATATAATACAGACTGATTAATATTCAAATTTGATCAGTTCACTATGTTCTATTATTACTCGTATAAAACTTTTTCATATTATTCACTATCGATGTAAAATTAAGAATTATAAAGTAATTATATACTAATGTCTTAATTTATAGACGTAAAAAATTGATTTTAAGCCGAGAAACAATTGGTTAACTATATTAAAACAAATCATATTACTAGTTTAACCTAATCATTAAGAATAAAATATAATAGTATTTAAATGTCGAATATATCGTAAATTTATATACTCTTGCATATATTTTTTTACCTTTATTATGAAATTTGTATTTATAAATAAAAACTTTTTAAAACATAATTGATTTTATTAATTAATGACTTAATTGGAATTTTAATATTTAATTTATTCATACAACCAAGTAAACTAAGAGATAAATGCGTAAGATTTATATATTTACCAATTATCATATTATATAACTATCCTCTTTATATTGATAAAGTAACAATCGGTAATAAATTACCTTAAATAAAGTCATATCTAAAGTATTTTTTATAAAATTAGAGTTCCCTTTACTTAAATTTTACTTCTAAACTATAAAGTTTTTATTAGTTATAATAAAATTTCAATTAAGTATGTAATAAGAAAATTGAAACTAACATTTTAATTAATTATTATAGATTATGAACATGAGTAAAGGCAAACTATTGGCTCCAAGAGGTTACATAGCAAAGTCACGTGTATTAATAGAGATTTTGGACCATGCGTAAGTGAAGGTATGAGAATCGCGAATATTTACGTGTTTCTTACACGTAGATACCTCTCGTACACCTTAAATACTGGTGTATCTGGGAGACACCCCGTGTCAAATACAAGCTATTACTTAAATTCACGGACCTTTCGAGTCCCCCAATGACCACAACGAAGTGTTTACGACCTGCTGGATACACAGAAACCTCATTTCGAATTAGTAGTCTTGTCTTTGTAGCTCTGATAATTGTAGACGGTGCTTAATATGTAAATAGCGGACTATTATCAGCAAGACTTCTCAGGAATTTAATAAGTTGTAACAAATGGTATGACGTTTTTTACCTAGTAGACGTATCTAGGCAATGGATTTATATTACGTGGCCGTGTTCTCATGGCTAGGTGACTAATGAGTTAGAATTAGTTCTGATCGCATTGTCCTAGATAACTACAAATATTGACTACAAGGATTTACATTAGAATCACTCGCTGACACATGGCTTCTGCCCCTGAATATGCAAAGACACATTTGATGGGGTCTCGGCACATTATTGTCCACAACATGTTAAGGCTACTACGATAAGTTCGGAACAACCCCTGTTTAAGCATTTCCTAATAGAATCATCAAGAGTGCCGACATATTTAATAGATCGCCGAAAACGCGATCAAGGTCGGGCTATGCATCGAGTAAACAACCCCACCCAGTCATAATTGAACTGATAATATTTAAAAAACATAAGCACGTTTGGGTTGCATCTTCGGAAAGACCAACCCATGTAAATTTCAGCTACTCAAATGAGTGAATCACACGCTATCTGGTCTCAAACAAAAGTTGGTGAGTTTCCCACGTCCGGCTGCTTAGTACTTTTCTCTTTATCATGCCCGTGTCATGGACTCCTGCTTCCGTAATATTTGACCGTAGGTATTTGAACTGGTCTAGTATCAGGAGAGTACATATTTTCGGACCGACGGGGGGGCTCTGGTGGGGGGGGTAGCGCAATCGCGAAACATGGCGTCCATTCCGTCCCCAGACACATTAAATATCAATATCACGCGACGGGGGCGTGGAGGGGCCGCGTTCATACTTATGGAGAGTAGCGAGGCCGCGAATGCGTCGTAGACCGTCTGACCATACAGGGACGGCAATACAGTAATCAGATTGCCCACACGGTAAACCGGGCTCGGGAAGGGCACTTGAAACTGCCATGCACCTATGCCATCGCAAGGTGACGGGGTGATGTCGGGCATTGGTTCGGGCGCCCTTGTGTTACTTATCTGCCCCCCCTCCAACTCGAAGCTCAGCCAGAGGGTTCAACCCAACAGAGATTACATGCATGCGCGGCTCATAACCGCGCTGCATGCCGTGTCGCGGACGTTGGCTGTAGGGTGTTGCCCGTTCAGTGAGGCTTACCGCGGTCAACAGGGGACGCCTTGGTACAGCTACTGTCGATGCCAATGGCTGTTGGTAGTTCTAGTCCCAACAGAGGGCCAGCTTGCGCCCGGTTGATCGGCGCACATTTCACACGTATTCACCTGGTGGCCGAATCGGACAGGAGGGCCACCACAGTGTCCTCCGGCCGCTACAAGCCGTTAGCTACCCGTCCCCGTGGCGTGTACCTTATGGGCGCAGTGAGAAGCCTCACCGAACGGGGTGCGCCCGTAGCCATTTAGCCGCACCGCGCCTAAGTCAAGGGCTTCGGCTCTCCGTCACGTCGGCCAAGGCCGCCGCGCGCACGGGAGGCACCAAAGGCTATGGCGACCGGGACGCGCGTCTAGGAGCGTCTGGAAGCACTAGCGCACGTCTTCGAAATCGCGGTGCTGAGTATAGCGGTCAAGTTCCTGGTACAGATTGGCGTTCCGTAAGAACCCGCCAAGACACGTTCCCATCGGCACCGTGAGTAGCCGGAGCGGCAGATCGCGCCCCGGATGCCCTCCACCGGCCCAGTGCTCGGGCGCCGCGGGCGCCCGACACCGCTTGGCCGCCGCCGCCCAACGACGGCTCGGCTCCGGTGCGGCTACTAGCAGGTGCGCGCGCTGGCCGCCCCCGGGCGCCGGGCGCAGTGGTTCCCGGCTTGCGGGCCACCGCGCACCCCGGCCCTCCCGGTGGCGGGGCGAGCCTGTTGGCCGTGCGGCGCGCCCGGCAGCCCTGGCGCTGGGGTCGCCGCCGGCCCGCGCAAGGCCCGTGGTCGGGCGAACCGCGGGCCGTCCCGAAGCGGGTGCGACCGGCCCCCGCACCGGGAGAAACCGCGGCGGACGACTCCGCGAGGCACCCCCGGGGCTGGCCCACGGCGCAGGTGCGAGCCTAAGCTCCGGGAGCGGTCCACCAGAGACCCGCCCGCAAGAAAGGCACGGTTGACGGCACCGCAGGCCATGTGCGGCCAGGGCCGGCCCCGATGGTGAAGCGGGGCCACCGCGTTACCCACCTGGGGAGCGGCCCGTGGTGGGGGCACCGCGCGGTGTCCCACTAAGGGGCCATTCCCACGAGCGTCTCGCTGCGACGTGGCGGCCGCCGGGCAGCGCGGGGGGATCAAGAGGCGAGGCCCGAGGGCCCTACGCGCCGGGTGGGGGCGGGTCCCCCCCGCCCCGGCGGGTCTTGCGTGCCGGCGGACGAGGGGCAAGGCCCCCAGGGCCCCGGCGACGCCCGACCCGTGCCACCCGGAGGGGGGGCGGCCGTGGGCGGGACGCCGCGCGGAGACCATTCCCGCGGGCCGGGGGCTTCGTGACCGAGCGCCCTGCCGCGCGTCCCCGCGGCCCGCCGCCGCCGCGGGCTCGGGCCGCCCGGCGATCGCCGGGCGCGCGCACCAACGGCGCCGCGCCGTACAGGCACGGCCCGCGCCGGGGAGGACCCATGCGAGCGGTTACGATCCGCGGCCCGGAGTTCGCCCCGGAGTGCCCGGGCGCGCCGAGCGCGTTCCCCGGCGGGGGCGCTTGAC     
L       AATTTCTTATCTAAGATTTATGTATTTAATATATAACTAATAAGGTAATTAAATAATTTACCCAAAAAAATTTTTTTTATCTTATGTAACGATCAAAGTACTTATAAGGTTTAAATATAACATTTCGTATATCTATAATAATAGTATAATTAAACAGCATTCCTCTTTATTATTTATTTAGTTATAAATATTATGACAAATTATCTTACGGATTAATTAATGTGTTCATATTCATTTTTTTAATTCTTCTTGGAATTTCTTTGTAACATAGGAATTGTATAAGTAGAAAACTTAAATTATATTATTGATATTTAATTTAGATATTAACCTTTTTATATAATACAGACTGATTAATATTCTTATTTGATCAGTTCACTATGTTCAGTTATTACTCTTATATAACTTTTTCATATTATTAACTATCGAAGTAAAATTAAGAAATATAAAGTAATTATATGCTAAGGTCTTAATTTATAAACGTATAAAATTGATTTTAAGACGAGAGACTATTGGTTAATGATATTAAAACAAACCATATTACTAGTTTAACCTTATCATAAAGAGTAAAATATAAAAGTTTTTAAATGTCGAATTTATAGTACATTTATATTCTTTTGCATATATTTTCTTACCTTTATTATGAAAATTGTATTTATAAAGAAAATCATTTTAAAACATAATAGATTTTATTAATTAATGACTTAATTTGAATTTTAATATTTAATTTATTCATAGATCTAAGTAAACTATGAGATAAATGCGTATGATTTATATATTTACCAATTATCATATTATATAACTATCCTCTTTATATTGATAAAGTAATAATCGGTAATAACTTACCTTAAATAAAGTCATATCTAAAGTTTTTTTTATAAAATTAGAGTTCCCTTTACTTAAATTTTACTTCTAAACTATCATGTTTTTATTAGTTATAATAAAATTTCACTTAAGACTGTATTAAGAAAATTGAAACTAACATTTAAGTTGATTATTGTAGTTTATGAACATGAGTCAAGGTAGACTATTGAATCCATGAGGTTGCATAGCCAAGTCATGTGTATTAAAAGAAATTTTGGAACTTGCGGAAGTGAAGGTATGAGACTCGCGAATATTTACGTGTTTCTTACACGTAGATACCTCTCGTACTCCTTTAATACTGATGTTTCTGGGAGAGACCCTGTGTCAAATACAATCTATTACTTAAATTCACGCACCTTTCGAGCCCCCCAATGACCACAACGAAGTGTTCACGACATGCTGGATACACAGAAACCTCGTTTAGAATAAGTAGTCCTGTCATTGTTGCTCTGATAATTGTAGACGGTTCTTAATATGTAAATAGCGGACTACTATCATCAAGATTTCTCAGGATTTTAATAAGTTGCAACCAATGGTTTGACGGTTTGTACCTAGTAGACGGATCTAGGAAATGGAGTAATATTACGTGGCTTTGTTCTGATGGATAGGTGACTAATGAGTTAGAATTAGTTCTGATCGCATTGTCCTAGGTAACTACAAATATTGACTACAAAGATTTACATGAGAATCACTCGCTGACACATGACTTTTGCCCCTGCATATGCAAAGACACATTGAATGGGGTCTCTGCATATTATTGTCCACAACATGTTAGGGCTACTACGAGAAGTTCGGAACAACCGGTTTTTAAGCTTTTTATATTTGAATCATCAAGAGTGCCGACATATTTATTAGATCGCCGAAAACGCGATGAAGGTCGGGCTATGCAGCGAGTAAACAACCCCACCCATTCATAATTGATTTGATAATATTTAAAAAACCTAAGCACGTTTGGGTTGCATCTTCGCAAAGACCAACCCATGTAAATTTCAGCTACTAATATGAGTGAATCACACGCTATCTGGTCTCAAACAGAAGTTGGTCTGTTTCCTACGTCCTGCTGCTTAGTATTTTTCTCTCTATCATACCCATGTCATGGACTCCTCCTTTCGTAATTTTTAACCGTAGATATTTCAACTGGTCTAGAATCAGGACAGTAGATCTTTTCGCACCGATGGGGGGGCTCGGGTGGGCGGGTTAGCGCATTCGCGACACATGCCGTCCATTCCGTCCCCCGACACAGTAGATACCAACAACACACGACGAGCGCGTGCAAGGGCAGAGGTCATTCCTAGGGAGAGCAGCGATGCGGCGACTGCGTCTTAGACCCTCTGACCATACGGGGACGGCATTACAGTAATCAGTCCGCCCAAGCGGTAAACCTGGCTCCGGAAGGTCACTTGAAACTAACATTCACCGCTGCCAACGGAAGGTGCCGGCTTGATGTGGGACATTAGTTCGCGCGCCCTAGTGTTACTTCTCTTGCCGCCGTCGAACTCGAAGCTCAGCCAGAGGGTTCAACCCAACCGAGATTACATGCTTGCGCGGTTCTGATTAGCGCTGCATGCCAGGTCGCGGACGTTGTCTGTAGCGCGTTGCCCCTTCAGGGAGGGTTACCGCTGTCAACAGGCGACGGATTGCTACAGCTACTGTCGATGCCAATGTCTGTGGGTAGTTCTAGTCCCTACCGGAGGCCAGCTTGCGCCCGGTTGATCGGCGATCATTTCACACATATTCACCTGGTGGCCGAATCCGACGGCAGGGCTACCACAGTGCCCTTCGGCGGCGACAAGCCGTTTTTTACCCGTCCCTGTGGCGTGTACCGTATGGGCGCCGCTAGCAGCCTGACGGAACGGGAAACGCTCGTAGCCATTTAGCGGCACCGCGCCTAAGTGAAGGGCTGCGGCTCTCCGTCACGACGGACAAGGCTACCTCTCGCACGGGAGGCACCAAAGGCTATCGCGACCTGGACGTGCGTCTAGCAGCGTCTGCACGCATTAGCGCACGTCTTCAAAAGGGCGGGGCTGAGTACCGTGGTGAAGTTCCTGTAACACATCGGCGTTCCGTAAGATCCCGCCAAGACACAGCCCCATGGGAACCGTGACTTGCCGAACCGGCAGATCGGTCCCCCGAGGCGCTGACGCGGGCCAGTGCTCGGGCGCCGCGGGCGCCCGAGACCCCTTGGCGGCCCCAGCGCAACGACGGACGGGCTCCTGTGCGGGTACCAGCAGGTGCCCGCGCTGGCCGCCCCCGGGCGCCGGGCGCAGGGGTTCCCGGCTCGCGGGCCACCGCGCGCCCCGGCCCGGCCGCTGGCGGGGCCAGCCGGTTGGCCGTGCGACGCGCTGGGCGGCCCTGGCGCTGGGGTCCCGGCCGGCCCGCGCAAGGCCGGTGGTCGGGCGAAGCGGGGGCCGTCCCGAAGCGGGTGCGACCGCCCCCCGCACCGCGAGAAACCGCGGCGGACGAGTCCGCGAGGGACCCCCGGGGCAGGCCCACGGCGCAGGTGCGAGCCTAGGCTCCGGGAGCGGTCCGCCAGAGACCCGCCCCCAAGAAAGGCACCCTTAACGCCCCCCCAGGCCATGTGCTGCCCGGGCGGCCGCGGATGGCGGAGCGGGGCCCCTGCGTTGGGCACCAGGGAAGCGGGCCGTGGTGGGGGCACCGGGGGGTGTCCCACTAAGGGGGCATTACGGCGAGCTTGGCGCGGCGACGCGGCGTCCGCCGGGGAGCGCGGGCCGATCAAGAGGCCAGGCCCTAGGGCCCTACGGGGTGCGTGTGGGCGGGTCCCCCCCGCCCCCGCGGGTCTTGCGTGCCGGCGGACGAGGGCCAAAGCCCCGAGGGCCCCGACGGGGCCCGACCCGTGCGACCCGGACGAGGGGGGGCGGGGGGCGGGATCCCCCGCGGAGACCGTTCCGGCGGGCCGTGCGCCTCGAGACAGAGCGCCGCGCCGCGCGTCCCCGCGGCCCGCCCCCGGCGCGGGCTCAGCCCGCCCGGCCATCGCGGGGGGCGCGGACCCACCTCGCCGCGCCGCACAGGCACGGCCCGGGCCGGGCAGCACCCATGGGACCGGTTACGATCCGCGGGCCAGAGATCGGCCCGGAGTGCCCGGGCGCGCCGAGCGCGTTCCCCCGCGGGGGCGCTTGAC     
K       AATTGCTTATCTAAGATTTATGTATTTAATATATAACTAATAAGGTGCTTAAAAAATTTACCCAAACAATTTTTTTTTATCTTATGTAACGATCAAAGTACTTATAACGTTTAAATATAACTTTTTGTATATCTATAATAATAGTATAATTAATCAGTATTCCTCTTTATTATTTATTTAGTTATAAATATTATGACAAATTATCTTACGGATTAATTAATGTGTACATATTCATTTTTTTAATTCTTCTTGGAATTTCTTTATAACATAGGTATTGTATAAGTAGAAAACTTAAATTAAATAATTGATATATATTTTAGATAATAACCTATTTATATAATACAGACTGATTAATATTCAAATTTGATCAGTTCACTATGTTCACTTATTACTCGTATAGAACTTTTTCATATTATTTACTATCGAGGTAAAATTAATAATTATAAAGTAATTATATACTAAAGTCTTAATTTATAGACGTAAAAAATTGATTTTAAGACGAGAAACTATTGGTTAAGTATATTAAAACAAATCATATTACTAGTATAACCTTATCATGAAAAATAAAATATAATAGTTTTTAAATGTCGAATATGTAGTACATTTATATACTTTTGCATATATTTTTTTACCTTTATTATGAAATTTGTATTTATAAAGAAAATCATTTTAATACATAATAGCTTATATTATTTAATGACTTAATTTGAATTTTAATATTTAATTTATTCATACAGCTAAGTAAACTAGGAGATAAATGCGTAAGATTTATATATTTACCAATAATCATATTATATAACTTTCCTCTTTATATTGATAAAGTAATAATCGGTCATAAATTACCTTAAATAAAGTCATATCTAAAGTGTTTTTTTTAAAATTAGATTACCCTTTACTTAAATTTTACTTCTAAACTATAATGTTTTTATTAGTTATAATAAAATTTCATTTTAGAATGTATTAAGAAAATTGAAACTAACATTTAAATTTATTTTTTTAGTTTATGAACATGAGTCAAGGAAGACTATTGAATCCATGAGGTTTCATAGCCAAGTCAAGTGTATTAACAGATATTTTGGAGCTTGCGGAAGTTAAGGTATGAGAGTGGCGAATATTTACATGTTTCTTACACGTAGATACCTCTCGTACTCCTTTCATACTGTTGTTTCTGGGAGAAACCCGGTGTCAAATACAAGCTATTACTTACATTCACGGACCTTTCGAGCCCTCCAATGACCACAACGAAGTGTTCACTACATGTTGCATACACAGAAACTTCCTTTCGAATTAGTAGTCATGTCACTGTAGCTCTGATAATTGTAGACGGTGCTTAATATATGAATAGCGGACTACGGTCATCAAGAGTTCTCAGGAGTTTAATAAGTTGCAACAAAGGGTCTGACGTTTTTTACCTAGTAGACGTATCTTGGCAATGGACTTATATTACGTGGCCTTGTTCACATGGATAGGTGACTACTGAGTTAGAACTAGTTCTGATCGCATTGTCCTAGTTAACTACAAATATTGACTACAAAGATTAACATGAGAATCACTCGCTGACACTTGACTTTTGCCCCGGCATATACAAAGCCACATTAAACGGGTTCTCTGTATGTTATTGTCCTCAGCATGTTATGGCTACTACGAGAAGTTCGGAACAACCCGTCTTTAAGCCTTTTATAATAGAATCATCAAGAGTGCCAACATATTTACTAGATCGCCGAAATCGCGATCAAGGTCGGGCTATGCAGCGAGTAAATAACCCCACCAAATCATAATTGAATTGATAATATTTAAAAATCCTAAGCTCGTTTGGGTTGCATCTTCGCAAAGACCAACCCATGTAAATTTCAGCTACTTATATGAGTGAATCACGCGCTACCTGGTCTCAAACAAAAGTTGTTCGGTTTCCCACGTCCAGCTGCTTAGTACTTTTCTCTTTATCATCCCCGTGTCATGGAGTCCTTCTTCCGTAATCTTTAATCGTAGATATTTGAACTGGTCTAGAATTAGGAGAGTAGTTCTTTTCGCACCGACGGGGGGGCTCAGGTGGGCGGGGTGCCGCATTCGCGAAACATGCTGGCCATTCCTTCCCCAGACACACTCGATATCAACATCACGCGACGGGCGCATGCAAGGGCATAGTTAATACATATGGAGAGCAGCGATGAGGCGAATGCGTCTTAGACCTTCTGACCATACCGGGACGGCACTACAGTAATCAGTTTGCGCACACGGTAAACCTGGCTCTGGAAGGTTACTTGAAACTCTCATGCACCAAGGCCAACGCAAGGTGACGGCTTGATGCCGGGCATTAGTTCGGGCGCCCTTGAGTTACTTCTCTTGCGGCCGTCCAACTCGAAGCTCAGCCAGAGGGTTCAACCCAACGCAGATTACATGCGTGCGCGGTTCTGAAAAGCGCTGCATGCCGGGTCGCGGACGATGTCTGTAGAGCGTTGCCCGTTGAGTGAGGCTTACCGCACTCAACAGGAGACGGATTGCAACAGCTACTGTCGATGACAATGACTCTCGGTAGTTCTAGTCACTACAGGAGGCCAGCTTGCGCCCGGTTGATCGGCGCTCATTTCACCCGTATTAACCTGGTGGCCGAATCGGACGGCCGGGCTACCACAGTGTGCTTCGGCGGCGATAAGCCGTTTCATACCCGTCCCTGTGGCGTGTACCGTATGGGCGTAGCTAGAAGCCTCACGGAACGGGGTCCGACCGTAGCGATTTCGCCGCACCGCGCCTAAGTGAAGGGCTGCAGCTCTCCCTCATGACGGAGAAGGCCACCGCGCGCACGGGAGGCACCAAAGGCTATGGCCACCGGGATGCGCTTCTAGGAACGTCTGCACCCACTAGCGCACGTCTTCGAAAAGGCGGGGCTGAGTACAGTGATGAAGTTCCGGTTATCCATCGGCGTTCCGTAAGATCCCGTCAAGACACCTGCCCATGTGAACCGTGAGTTGCCGGACCGGCAGATCGCTCCCCGGAAGGGCCGAAGCTGCCCAGTGCTCGGGCCCCACGGGCGCCCGAGACCGATTGGCGGCCGCCGGCCAACGACGGGCAGGCTCCGGTGCGGCTACGAGCAGGTGCCCGCGCTGGCCGCCCCCGGGCGCCGGGCGCAGCGGTTGCCGCCTGGCGGGCCACCGGGCCCCCCGGCCCGACCGCTGGCCGGGCCAGCCTGTTGGCCGTGCGGCGCCCCGGGCGGCCCTGGCGCTGAGGTCGCCGCCGGGCCGCGCAAGGCCCGCGCTCGGGCGACGCTTGGGCCGTCCCGAAGCAGGTGCGACGGCCCCCCGCACCGGGAGAAACCGCGGCGGAGGAGTCCTCGAGGGACCCCCGGGGCCGCGCCACGGCACAGGTGCGAGCCTAAGCTCCGGGAGCGGTCCGCCAGCGACCCGCCCCGCGGAAAGGCACGCTGGACGGCCCCCCAGGCCATGTGCCGCCAGGGCCGCCGCGCATGGCGAAGCCGGGCCCCCGCGTTAGCCACTTGGGGAGCGCCCCGTGGTGGGGCCACCGGGGGGTGTCCCACTAAGGGGCCATTACGGCGACCGTCGCGCCGCGACGTGGCGACCGCCGAGGAGCGCGGGCGGATCAAGAGGCGAGGGCCTAGGGCCGTACGGGCTGGGTGGGGGCGGGTCCCCCGCGCCCCGGCGGGTCTTGCGTGCGGGCGGACGAGGGCCAAGGCCCCCAGGGCCCCGACGGGGCCCGACCCGTGCGACCCGGAGGAGGGGCGGCCGGGGGCGGGATCCCCCGCGGAGACCATTCCGGCGGTCCGTGCGCCTCGGGACACAGGGCCGCGCCGCGCGTACCCGCGGCCCGCCGCCGCCGCCGGCTCGGCCCGCCCGGCGATCGCCGGGGGCGCGGACTGACGTCGCCGCGCCGCACAGGCACGGCCCGCGCCGGGGAGAACCCATGGGACCGGTTACGATCCGCGGTCCGGAGTTCGCCCCGGAGTGCGCGGCCGCGGCGAGCGCGTTCCCCGGCGGGGGGGCTTGAC     
J       AATTTCTTATCTAAGATTTATTTATTTAATATATAACTAATAAGGGAATTAAAAAATTTACCCAAATAAATTTTTTTTATCTTATGTAACGATCAAAGTACTTATAAGGTTTAAATATAACATTTCGTATATCTATAATAATAGTATAATTTAACAGAATTCCTCTTGATTATTTATTTAGTTATAAATATTATGACAAATTATCTTACGGATTAATTTATGTGTACATATTCATTTTTTTAATTCTTCATGGAATTTCTTTATAACATAGGAATTGTATAAGTAGAAAACTTAAATTAAATAATTGATATTTACTTTAGATATTAACCTATTTATATAATACAGACTGATTAATATTCAAATTTGATCAGTTCACTATGTTCTTTTATTACTCTTATAAAACTTTATCATATTATTAACTATCGACGTAAAATTAACAATTATAAAGTAATTATATTCTAAAGTCTTAATTTATAGACGTAAAAAATTGATTTTAAGACGAGAAACTATTGGTTAAGAATTTTAAAACAAATCAACTTACTAGTTTAACCTTATCATCAAGAATAAAATATAATAGTATTTCAATGTCTAATATATCGTACGTTTATATACTGTTGCATATATTTTTTAACCTTTATTATGAAAATTGTATTTATAAATAAAATCATTTTAACACATAATAGATTATATTATTTAATGACTTAATTTGAATTTTAATATTTAATTTATGCAAACATCAAAGTAAACTATGAGATAAATGCGTAGGATTTATATATTTACCAATTATCATATTATATAACTATCCTCTTTATATTGATAAAGTAATAATCGGTAATAAATTACCTTAAATAAAGTCATATCTAAAGTTTTTTTTATAAAATTAGAGTTCCCTTTACTTAAATTTTACTTCTAAACTATAGTGTTTTAATTAGTTATAATAAAATTTCATTTCAGATTGTAATAAGAAAATTGAAACTAACATTTTATTTGATTTTTTTAGCTTATGAACATGAGTGAAGGTAGTCTATTGAAGCCACGAGGTTACATAGCAAAGTTGCGTGTATTAAAAGATAGTTTGTACTTTGCAGAAGTTAACGTATGAGATTGGCGAATATTTACGTGTTTCTTACACGAAGATACCTCTCGTACACCTTCAATCCTGCTGTTTCTGGGAGAAACCCCGTGTCAAAGACAAGCTATTACTTAAATTCACGGACCTTTCGAGCCCCCCAATGACCACAACGAAGTGTTCACCACATGGTGGATACACAGAAACCTCGTTTTGAATTAGTAGTCTTGTCCTTGTAGCTCTGATAATTGTAGACGGTCCTTAATATGTAAATTGCGGACTACTATCATCAAGACTTCTCAGGAAATTAATAAGTTGGAACCAACGGTGTGACGTTTTCGACCTAGTAGACGTATCTAGGAAATGGAGTCATATTACGTGGCTTTGTTCTCATGGATAGGTGACTAATGAGTTAGAATTAGTTCTGATCGCATTGTCCTAGATAACTACAAATATTGACTAGAAATATTGACATTAGAATCACTCGCTGACACATGGCTTTTGCCCCTGCATATCCAAAGCCACATTCCAGGGGGTCTCGGCAAATAATTGACCTCAACATGTTATGGTTACTACGAGAAGTTCGGAACAACCCGTATTTAAGCTTTTCATAATGGAATCATCAAGAGTGCCTACATATTTAATAGATCGCCGAAAACGCGATTAAGGTCGTGCTATGCAGCGAGTAACGAACCCCACCCATTCATAATTGAATTGATAATATTTAAAAAGCCTAAGCACGTTTGGGTTGCATCTTCGCAAAGACCAACCCATGTAAATTAAAGCTACTTATATGAGTGAATCACCCGCCATCTGGTCTCAAACAGAAGTTGGTAGGTTTCCAACGTCCCGCTGCTTAGTAGTTTTCTCTTTATCCTTCCCGTGTCATGGAGTCCTCCTTGCGTAATATTTTACCGTAGATATTTGAACTGGTCTAGGATTAGGATAGTTGATCTTTTCGGACCGACTGGGGGGCTCTTGTGGGGCGGATAGAGCATTCGCGAAACATGCCGGCCACTCCTTCCCCAGACACATTTGATATCAATATCACGCGACGAGCGCGTGCAGGGGCAGAGTTCATACTAATGGAGAGCAGCGATGCCGCGAATGCGTCTTAGACCCTCTGACCATACCGGGACGGCAGTACAGTAATCAGTTCGCCCACACGGTAAACCTGGCTCGGGAAGGCCACTTGAAGCTAACATACACCCATGCCACCGAAAGGTGACGGTTTGATGTGGGACATTAGTTCGTGCGCCCTTGCGTTACTTCGCTTGCGGCCCTCCAACTCGAAGCTCAGCCAGAGGGTTCAACCCAACAAAGATTACATGCTTGCGCGGTTCAAAATAGCGCTGCATGCCTCGTCGCGGACGTTGCCTGTAGAGCGTTGCCCGTTTAGAGAGGATCACCGCACTCAACAGGCGACGGATTGTTACAGCTACTGTCGATGCCAATGGCTGTCGGTAGTTCTAGTCCCGACGGGAGGCCAGCTTGGGCCCGGTTGACTGGCGCCCATTTCACACGTATTCACCTAGTGGCCGAATCGGACGGTAGGGCTACCACAGTGGCCTTCGGCGGCGAGACGCCGTTTATTACCCGTCCCTGTCGCGTGTACCCTATTGGCGCTCGTAGAAGCCTGACGGAACGGGGTGCGCGCGTAGCAATTTAGCCGCACCGCGCCTAAGTCAAGGGCTGCGGCTCTCCGTCACGACGGTCAAGGCCGCCGCTCGCACGGGAGGCACCAAAGGCTATGGCGACCGGGACGCGCGTCTAGAAGCGTCTGGATTCACTAGCGAACGTCTTCAAAAGCGCGGGGCTGACTAAAGTGGTGAAGTTCGTGTTACATATCGGCGTTCCGTAAGAGCCCGCCAAGACACCTTCCCATGGGAACCGTGATTTGCCGGAGCGGCAGATCGCTCCCCGGATGCGCTGAACCCGCCCAGTGCTCGGGCCCCGCGGGCCCCCGGCACCCCTTGGCTGCCGCCGGCCAACGACGGGCCGGCTCCTGTGCGCGTACTCACAGGTGTCCGCGCTGGCCGCCCCCGGGCGCCGGGCGCAGCGGGTCCCGGCTCGCGGGCCACCGCGCTCCCCGGCCCGCCCGATGGCCTGGCCAGCCTGTTGGCCGTGCGGCGCGCGGGGCGCCCCTGGCGCTGGGGTCGCCGCCGGCCCGCGCAAGGCCCGTGGTGGGGCGACGCGGGCGTCGTCCCGAAGCCGGTGCGACGCACCCCCGCACCGGGAGAAACCGCGGCGGACGAGTCCGCGAGGCACCCCCGGGGCAGGCCCACGGCGCACGTGCGAGCCTAAGCTCCGGGAGCGGTCCGCCAGAGACCCGCCCCCGAGAAAGGCACGATTGACGCCCCCCCAGGCCATGTCCCCCTCGGGCCGCCGCGGATGGCGAAGCGGGGCCGCCGCGTTCCCCACTTGGGGAGCGGCCCGTGGTGTGGGCACCGCGGGGTGTCCCACTAAGGGGCCATTACGGCGAGCTTCACGCGGCGACGCGGCGACCGCCGGGGAGCGCCGGGGGATCAAGAGGCGAGGGCCGAGGGCCCTACGGGCTGGGTGGGGGCGGGTCCCCCCCGCCCCCGCCGGTCTTGCGTGCCGGGGGAGAAGGGCCAAGGCCCCCAGGGCCCAGACGGAGCCCCACCCGTGCGACCCGGAGGAGGAGCGGCGGGGGGCGGGAGCCCCCGCGGAGACCATTCCGGCGGTCCCGGGGCCTCGTGACAAAGCGCCGCGCCGCGCGTCCCCGCGGCCCGCCCCCGCCGCCGGCTCGGCCCGCCCGCCGATCGCCGGGGGCGCGGACCGACCACGCCGCGCCGCACAGGCACGGCCCCGGCCGGGGAGCACCCATGCTACCGGTTACGATCCGCGGGCCCGAGTTCGCCCCGGAGTGCCCGGGGGCGCCCAGCGCGTTCACCGGCGGGGGGGCTCGAC     
I       AATTTCTTATCTAAGATTTATTTATTTAATATATAACTAATATGGAATTTAAAAAAATTACCCAAAAAAATTTTTTTTATCTTATGTAACGATCAAAGTACTTATAATGTTTAAATATAACATTTTGTATATCTATAATAATAGTATAATTAAACAGAATTCCTCTTAATTATATATTTAGTTATAAATATTATGACAAATTATCTTACGGATTAATTAATGTGTACATATTCGTTTTTTTAATTCTTCCTGGAATTTCCTTATAACATAGGAATTGTTTAAGTAGAAAACTTAAATTAAATAATAGATATCTACTTTAGATAGTAACCTTTTTATATAATACAGACTGATTAATATTCATATTTGATCAGTTCACTATGTTCATTTATTACTCTTATATAACTTTTTCATATTATTAACTATCGAAGTAAAATTAAGAAATATAAAGTAATTATATACTAAAGTCTTAATTTATAGACGTATAAAATTGATTTTAAGACGAGAAACTATTGGTTAAGTATTTTAAAACAAAACATCTTACTAGTCTAACCTAATCATGAAGAGTAAAATATAACAGTTTTTAAATGTCTAATTTTTGGTATGTTCATATACTGTTGCATATATTTTTTAACCTTTATTTTGAAATTTGTATTTATAAAGAAAATCATTTTAAAACATAATTGATTATATTATTTAATGACTTAATTTGAAGTTTAATATTTAATTTATTCACATAACAAAGTAAACTAAGAGATAAATGCGTAAGATTTATATATTTACCAATTATCATATTATATAACTATCCTCTTTATATTGATAAAGTAAAAATCGGTAATAAATTACCTTAAATAAAGTCATATCTAATGTGTTTATTATAAAATTAGACTACCCTTTACATAAATTTTACTTCTAAACTATATTGTTTTTATTAGTTATAATAAAATTTCTTTTTAGTTTGTATTAAGAAAATTGAAACTAACATTTCATTTGATTTTTATAGTTAATGAACATGAGTTAATGTAGACTATTGTATCCAAGAGGTTACATAGCAAAGTCACGTGTATAAAAAGATAATTTGGAACTTGCCGAAGTAAAGGTATGAGAATCGCGAAAATTTACGTGTTTCTTACACGTAGATACCTCTCGTACACCTTAAATACTGGTGTTTCTGGGAGAAACCCCGTGTCAAATACAAGCTATTACTTATATTCACGTACCTTTCGAGGCCCCCAATGACCACAACGCAGTGTTTACGACATGCTGGATACACAGAAACCTCATTTTGAATTAGAAGTCTTGTCTTTGTAGCTCTGATAATTGTAGACGGGTCTTAATATTTAAATAGCTGACTACTATCACCAAGACTTCTCAGGACCTTAATAAGTTGGAACAAAGGGTATGACGTTTTCTACCTAGTAGATGGATCTAGGAATTGGAGTAATATTACGTGGCTTTGTTCATATGGGTAGGCGACTAATGAGTTAGAACTAGTTCTGATCGCATTGTCCTAGCTAACTACAAATATTGACTACAAACATTTACATGAGAATCAATCGCTGACACATGGCTTTTGCCCCTGCATATGCAAAGACACATTCCAAGGGGTCTCAGAAGATTATTGTCCTCAACATGTTAAGGCTACTACGAGAAGTTCAGAACAACCCGTTTTTAAGCGTTTTTTATTTGAATCATCAAGAGTGCCGACATATTTATTAGATCGCCGAAAACGCGATCATGGTCGGGCTATTCAGCGAGTCAATAACCCCACCAAATCATAATTGATCTGATAATATTTAAAAATCCTAAGCACGTTTGGGTTGCATCTTCGCAAAGACCAACCCATGTAAATTGCAGCTACTTATATCAGTGAATCACTCGCTATCTGGTCTCAAACAGAAGTTGGTTGGTTTCCCACGTCCAGCTGCTTAGTATTTTTCTCTTTACCCTTCCCGTGTCATGGATTCCTCCTTCCGTAATATTTAACCGTAGATATTTGAACTGGTCTAGAGTTAGGAGAGTTGGTCTTTTCGGACCGACAGGGGGGCTCTGGTGGGTGGGATTGCGCATTGGCGAAGCATGCCGCCCATTCCTTCCCCAGACACATTAGATATCAAACGCACTCGACTAGCGCGTGCAAGGGCAGAGTGCATACCTAGGGACAGCAGCGATGTCGCGTATGCGTCTTAGACCCTCTGACCATACCGGGACGGCACTACAGTAATCAGGTCGCGCACACGGTAAACCTGGCTCGGCAAGGCCACTTGAAAATGACTTCCCCCTATTCCACCGGAAGGTGGCGGGTTGATGTCGGACATTAGTTCGGGCGCCCTTGTGTTACTTCTCTTGCCACCATCCAACTCGAAGCTCAGCCAGAGGGTTCAACCCAACAGAGATTACATGCGTGCGGGGATCCGAAGCGCGCTGCATGCCTGGTCGCGGACGTTGTCTGTAGAGCGTAGCCCGTTGAGTGAGGCTTACCGCCCTCAACAGGCGACGGATTCTTACAGCTACTGTCGATGCCAATGGCTGTCGGTAGTTCTGGTCCCTACCGGAGGCCAGCTTGCGCCCGGTTGATTGGCGCGCATTTCACACGTATTCACCTGGGGGCCGAATCGGACGGCAGGGCTACCACGGTGGCCTTCGGCGGCGACATGCCGTTTTTTACCCGTCCCTGTGGCGTGTACCCTATGGGCGTGGCTAGAAGCCTGGCGGAACGGGGTGCGCACGTAGCCATTTAGCTTCACCGCGCCTAAGTCAAGGGCTGCGGCTCTCCGTCACGACGGAGAAGGCCACCTCGCGCACGGGAGGCACCAAAGGCTACGGAGACCGGGACGCACGTCTAGGAGCGTCTGCAGCCACGAGGGCACGTCTTCTAAAGGGCGGGGGTGAGTACAGGGGTAAAGTTCGTGTTACAAATAGGCGTTCCGTAAGATCCCGCCAAGACACCTACCCATGGGAACCGTGACTTGCCGGACCGGCAGATCGGTCCCCGGAGGGGCTGCGCCCGCCCAGTGCTCGGGCCCCGCGGGGGCCCGAGACCCCTTGGCCGCCGCCGGCCAACGACGGGCCGGCTCCTGTGCGGGTACGACCAGGTGCCCGCGCTGGGCGCCCGCCGGCGGCGGGCGCAGTGGTTCCCAGCTCGCGGTCCACCGCGCGCGCCGGCCCGCCCGGTGGCGGGGCCAGCCTGTTGGCCGTGCGGCGCCCGGCGCCCCCCTGGCGCTGCGGTAGCCGCCGGCCCGCGCAAGGCCCGTGGTCGGACGACACGGCGGCCGTGCCGAAGCCGGTGCGACGGCCCCCCGCACGGGGAGAAACGGCGGCGGACGAGTCCCCGAGGCACCCCCGGGGCAGGCCCACGGCGCATGCGCGAGCCTAAGCTCCGGCAGCGGTCCGCCAGAGACCCGCCCCCTAGAAAGGCCCGCTTGATGCCCCCGCAGGCCGAGTGCCGCCAGCGCCACCGCGGATGGCGGAGCGGGGCCGCCGCGTTAGCCACGTGGGGGGCGGCCCGTGGTGGGGGCACCGGGGTGTGTCCCACTAAGGGGCCATTACCGCGATCTTCGCGCGGCGACGCGGCGAGCGCCGCGGAGCGCGGGGGGATCAAGGGGCGAGGCCCGAGGGCCCTACGGGCTGGGTGCGGGCGGGTCCCCCCCGCCCCGGAGGGGCTTGCGTGCGGGCGGACGAGGGCCAAGGCCCCCAGGGCCCCGACGGGGCCCGACCCGTGCGACCCGGAGGAGGGGCGGCCCCGGGCGGGATCGCACGCGGAGACCATTCCTGCCGTCCGTGGGCCTCGCGACACAGCGCCGCGCCGCCCGTCCCCGCGGGCCGCCGCCGGGGCCGGCTCGGCCCGCCCGGCGATCGCCGGGCGCGCGGACCGACGGGGCTGCGCGGCACGGGCACGGCCCGGGCCGGGGAGCACCCATGGCACCGGTTACGATCCGCGGGCCAGGGTTCGCCCCGGAGTGGCGGGCCGCGCCGAGGGCGTTGCCCGGCGGGGGGGCTTGAC     
H       AATTTCTTATCTAAGATTTATATATTTAATATATAACTAATAAGGTATTTAAAAAATTTACCCAAAGAAGTTTTTTTTATCTTATGTAACGATCAATGTACTTGTAAAGTTTAAATATAACATTTCGTATATCTATAATAATAGTATAATTAATCAGAATTCCTCTTCATTATTTATTTAGTTATAAATATTATGTCAAATTATCTTACGGATTAATTTATGTGTACATATTCATTTTTTTAATTCTTCATGGAATTTCCTTATAACATAGGAATTGTTTAAGTAGAAAACTTAAATTAAATCATAGATATGTACTTTAGATAATAACCTATTTATATAATACAGACTGATTAATATTCAAATTTGATCAGTTCACTATGTTCATTTATTACTCCTATAGAACTTTTTCATATTATTTACTATCGACGTAAAATTAAGAATTATAAAGTAATTATATACTAATGTCTTAATTTATAGACGTAAAAAATTGATTTTAAGACGAGAAACTATTGGCTAAGTATATTAAAACAAATCATATTACTAGTGTAACCTTATCATAAAGAATAAAATATAATAGTATTTAAATGTCTAATATGTTGTAAATTTATATACTTTTGCATATATTTTTTTACCTTTAGTTTGAAAGTTGTATTTATAAAGAAAAACATTTTAATACATAATTGATTTTATTACTTAATGACTTAATTTGAATTTTAATATTTAATTTATACAAAAATCGAAGTAAACTAGGAGATAAATGCGTAAGATTTATATATTTACCAATAATCATATTATATAACTATCCTCTTTATATTGATAAAGTAAAAATCGGTAATAAATTACCTTAAATAAAGTCATATCTAAAGTTTTTTTTATAAAATTAGAGTTCCCTTTACTTAAATTTTACTTCTAAACTATAATGTTTTTATTAGTTATTATAAAATTTCAATTAAGAGTGTATTAAGAAAATTGAAACTAACATTTAAATCTTTTATTTTAGTTTATGAACATGAGTCAACGTAGACTATTGAATCCAAGAGGTTCCATAGCAAAGTTACGTGTACTAAAAGATACTTTGGAACTTGCGCAAGTGAAAGTATGAGATTAGCGAAAATTTACGTGTTTCTTACACGTAGATACCTCTCGTACTCCTTGAATACTGGTGTATCTGGGACATACCCCGTGTCAAATACAAGCTATTACTTAAATTCACCGACCTTTCGAGCCCCCCAATGACCACAACGAAGTGTTGACTACATGCTGAATACACAGATACCTCGTTTAGAATTAGTAGTCTTGTCCTTGTTGCTCTGATAATTGTAGACGGTCCTTAATATCTAAATTGCGGACTACTTTCATCATGACTTCTCAGGAATTTAATAAGTTGCAACCAAGGGTTTGACGTTTTCTACCTAGTAGATGTATCTAGGAACTGGAGTAATATTACGTTGCTTTGTTCTTATGGATAGGTGACTAATGAGTTAGAAATAGTTCTGATCGCATTGTCCTAGATAACTACAAAGATTGACTACAATAATTGACATGAGAATCACTCGCTGACACATGGCTTCTGCCCCTGCATATACAAAGCCACATTAGACGGGATCTCCGAATATTATTGTCCTCAACATGTTATGGATACTACGAGAAGTACGGAACAACCTTTTTTTAAGCATTTTTTAATAGAATCATCAAGAGTGCCTACATATTTATTAGATCGCCGAAACCGCGATAATGGTCGGGCTATGCAGCGAGTAATTAACCCGACCCAATCATAATTGAATTGATAATATTTAAAAACCCTAAGCACGTTTGGGTTGCATCTTCGCAAAGACCAACCCTTGTAAATTGCAGCTACTTAAATGAGTGTATCACTCGATATCTGGTCTCAAACAGAAGTTGATTGGTTTCCCACGTCCCGCTGCTTAGTATTTTTCTCTTTATCCTACCCGTGTCATGGAATCCTCCTTTCGTAATCTTTTACCGTAGATATTTGAACTGGTCTAGAATTAGGAGGGTTGATCTTTTCGGATCGACGGGGGGGCTCCGGTGGGGGGGGTAGCGCATTCGCGAAACATGCCGTCCATTCTCTCCCGAGACACATTAGATAGCAAGAACACTCGACGAGGGCGTGGAAGGGCAAAGTGCATGCCTATGGAGAGGAGCGATGCCGCGAATGCGTCTTAGACCCTCTGACCATACAGGGACGGCACTACAGTAATCAGTTGGCCAAAACGGTAAACCCGGTTCAGGAAGGCCATTTGAATCTGACATGCTCCGATTCCAGCGCAAGGTGACGGCTTGATGTCGGACATTAATTCGCGCGCCCTTGTGTTACTTCTCTCGCCGCCGTCCCACTCGAAGCTCAGCCAGAGGGTTCAACCCAACAGAGATTACATGCTTGCACGGTTCAGAAGAGCGCTGCATGCCCCGTCGCGGACGTTTTCTGTTTAGCGTTGCCCGTTGAGAGAGGCTTCCCGCCGTCAACAGGGGACGGGTTGCTACAGCTACTGTCGATGCCAATGGCTGTAGGTAGTTCTAGTCCCTACCGGGGGCCAGCTTGCGCCCGGTTGATTGGCGCTCATTTCACACGTATTCACGTGGTGGCCGTACCGGACGGCAGGGCTACCACAGTGGCCTTCGGCGGCGAGAAGCCGATTATTACCCGTCCCTGTTGCGTGTACCGTATGGGCGCCGCTAGCAGCCTCACGGAACGGGGTGCGCCCGTTGCGATTTAGCAGCAGCGCGTCTAAGTAAAGGGCTGCGGCTCTCCGTCACGACGGTCAAGGCCCTCGCCCGCACGGGAGGCACCTAAGGCTAGGGCGACCGGGACGGGCGTCTAGCAGCGTCTGCATCCACTAGCGCACGTCTTCTAAACGTCGGGGCTGAGTACGGTGGTGAAGTTCACGTTACAAATCGGCGTTCCGTAAGATCCCGCGAAGACACCTTCCCATCGGAACGGTGACTCGCCGAACCGGCAGATCGGCCCCCGGAGGCGCTGACCCTGGCCAGTGCTCGGCCCCCGCGGGCGCCCGACACCCGCTGGACGCCGCCGGCCAACGACGGGCGGGCTCCTCTGCGGGTACTAACAGGTGCCCGCGCTGGCCACGCCCGGGCGACGGGCGCAGCGGTACCCCGCTGGCGGGCCACCGCGCTCCCCGGCCCGACCGGTGGCCGGGCCATCCTGGTGGCCGTGCGGCGCCCGGGGCGACCCTGGCGCTGGGGTGGCCGCCGGCCCGCGCAAGGCCCGTGGTCTGGCGACGCGGGGGCCGTCCCGAAGCGGGTGCGACCGCCCCCCGCACTGGGAGAAAGCGCGGCGGACGAGTCCCCGAGGCACCCCCGGGGCAGGCCCACGGCGCACGTGCGAGCCTAAGCTCCGGGAGCGGTCCGCCAGAGACCCGCCCGCCAGAAAGGCACGCTTGACCCCCCCCCAGGCCATGTGACGCCAGGGCCGCCGCGGATGGTGAAGCGCGGCCGCCGCGTTAGCCACTTGGGGAGCGGCCCGTGGTGCGGGCACCGGGGGGTGTCCCACTAAGGGGCCATTACGGCGAGCTTCGCGCCGCGACGCGGCGACCGCCGGGGAGCCCTGGCGGATCAAGAGACGAGGCCCGAGGGCCCTACGGGATGCGTCTGGGCGGGTCCCCCCCCCCCCGGCGGCGCTTGCGTGCGGGCGGACCAGGGCCAAGGCCCCCAGGGCCCCGACGGGGCCCGACCCGTGCGACCCGGAGGAGGGGCGGCGGGGGGCGGGATCGCACGCGGAGACCATTCCGGCGGTCCGCGGGCCTCGGGACGGAGCGCAGGGCCGCCCGTCCCAGCGGGCCGCCGCCGCCGCCGGCTCTGCCCGCCCGGCGATCGCTGGGCGCGCGGACCCACGTCGCCGCGCCGGACAGGCACGGCCCGGGCCGGGGAGCACCCATGGCACCGGTTACGATCCGCGGCCCCGAGTTCGCCCCGGAGTGCAGGGGCGCGCCGAGGGCGTTACCCGGCGGGGGCGCCTGAC     
G       AATTTCTTATCTAAGATTTATTTATTTAATATATAACTAATAAGGAATTTAAAAAATTTACCCAAAAAATTTTTTTTTATCTTATGGAACGATCAAAGTACTTATAAAGTTCAAATATAACGTTTCGTATATCTATAATAATAGTATAATTAATCAGAATTCCTCTTTATTATTTATTTAGTTATAAATATTATGACAAATTATCTTACGGATTAATTAATGTGTACATATTCTTTTTTTTAATTCTTCATGGAATTTCCTTCTAACATAGGAATTGTATAAGAAGAAAACTTAAATTAAATAATTGATATTTATTTTAGATATTAACCTCTTTATATAATACAGACTGATTAATATTCAAATTTGATCAGTTCACTATGTTCTATTATTACTCATATAAAACTTTTTCATATTATTAACTATCGATGTAAAATTAAGAATTATAAAGTAATTATATGCAAAAGTCTTAATTTATAGACGTAAAAAATTGATTTTAAGTCGAGATACCATTGGTTAAGAATATTAAAACAAATCATATTACTAGTATAACCTTATCATTATGAATAAAATATAATAGTTTTTAAATGTCTAATTTTTTGTACATTCATATACACTTGCATATATTTTTTAACCTTTAATTTGTAATTTGTATTTATAAAAAAAACCTTTTTAAGACATAATCGTTTTTATTATATAATGACTTAATTCGAATTTTAATATTTAATTTATTCAGACAGCAAAGTAAACTATGAGATAAATGCGTAAGATTTATATATTTACCAATTATCATATTATATAACTATCCTCTTTATATTGAAAAAGTAAAAATCGGTAATAAATTACCTTAAATAAAGTCATATCTAAAGTTTTTTTTATAAAATTAGAGTTCCCTTTACTTAAATTTTACTTCTAAACTATAAAGTTTTAATTAGTTATAATAAAATTTCAATTGAGATTGTATTAAGAAAATTGAAACTAACATTTGAATAGGTTATTTTAGGTTATGAACATGAGTAAAGGTAGACTATTGAATCCAAGAGGTTTCATAGCTAAGTCATGTGTAATAAAAGATATTTTGGACATTGCCGAAGTTAAGGTATGAGATTGCCGAATATTTACTTGTTTCTTACACGTAGATACCTCTCGTACACCTTAAATACTGCTGTATCTGGGAGATACCCTGTGTCAAAAACAAGCTATTACTTAAATTCACGGTCCTTTCGAGCCCCCCAATGACCACAACTAAGTGTTTACGACATGCTGGATACACAGAAACCTCGTTTCGAATTAGTAGTCATGTCATTGTAGCTCTGATAATTGTAGACGGTTCTTAAGATTTAAATAGCGGACTACTATCATCATGACTTCTCAGGACTTTAATAAGTTGGAACAAAGGGTATGACGTTTTCAACCTAGTAGATGGATCTAGGGACCGGAGTAATATTACGAGGCCTTGTTCTCATGGTTAGGTGACTAATGAGTTAGAAATAGTTCTGATCGCATTGTCCTAGGTAACTACAAATATTGACTACAAGGATTAACATGAGAATCACTCGCTGACACATGTCTTTTGCCCCGGCATATACAAAGGCAGATTTAAGCGTATCTCCGCACATTATTGTCCTCAACATGTTAAGGCTACTACGAGAAGTTCTGTACAACCCGTTTTTAAGCATTTTGTAATAGAATCATCAATAGTGCCAACATCTTTAATAGATCGCCGAAATCGCGATCATGGTCGGGCTATTCAGCGAGTAAAAAATCCCACCCAATCATAATTGAATTGATAATATTTAAAAACCCTAAGCACGTTTGGGTTGCATCTTCGCAAGGACCAACCCATGAAACTTAAAGCTACTTATATGAGTGAATCACTCGCTATCTGGTCTCAAACAGAAGTTGGTGGGTTTCCCACGTCCAGCTACTTAGTATTTTTCTCTTTATCTTTCCCTTGTCATGGAGTCCTCCTTGCGTAATCTTTAACCGTAGATATTTCAACTGGTCTAGAATTAGGAAAGTAGATCTTTTCGCACCGACGGGGGGGCTCTGGTGGGGGGGCTAGCGCATTTGCGAAACATTCCGTCCATTCCTTCCCCAGACACATTATATATCAATATCACGCGACGAGCGCATGCAAGGGCAGAGCTAATACCTAAGGAGAGCAGCGATGCGGCGAATGCGTCATAGACCCTCTGACCATACCGGGACGTCAGTACAGTAATCAGAGCGCCTACACGGTAAACCCGGTTCGGGAAGGCCATTTGAAACTCACATGCACCTATCCCAACGAAAGGTGACGGGTTGATGTCGGACATTTGTTCGTGCGCCCTTGTGTTACTTCTCTTGCGGCCGTCCAACTCGACGCTCAGCCAGAGGGTTCAACCCAACAGAGATTACATGCCTGCGCGTTTCAGAATAGCGCCGCATGCCCGGTCGCGGACGTTGTCTGTAGGGCGTTGCCCGTTAAGGCAGGCTAACCCCAATCAACAGGCGACGGCTTGTTACAGCTACTGTCGATGCCAATGTCTGTCGGTAGTTCTAGTCCCTACCGGAGGCCAGCTTGCGGCCGGTTGAGCGGCGCTCATTTCACACGTATTCACCTGGAGGCCGAATGGGACGGCAGGGCGACCACAGTGTCCTGCGGCCGCGACATGCCGTTTTTTACCCGTCCCCGTCGCGTGTACCGTATGGGCGGAGCTAGCAGCCTGACGGAACGGGGTGCGCCCGTAGCGATTTAGCCGCACCGCGCCTAAGTCAAGGGCTACGGCTCTCCTTCACGACGGTCAATGCCACCGCTCGCACGGGAGGCACCAAAGGCTACGGGTACCGGGACGAGCGTCTAGGAGCGTCTGAAGGCACAAGGGCACGTCTTCAAAAAGGCGGAGCTGATTAGAGTGGTAAAGTTCCTGTTACATATCGGCGTTCCCTAAGATCCCGCCAAGACACCTCCCCATGCGAACCGTGCCTTGCCGCACCGGGAGATCTGTCCCCGGAGGCGCTGGCCCCGCCCAGTGCTCGGGCCCCGCGGGCGCCCGAGACCCGTTGGCCGCCGCCGGGCAACGATGGGCCGGCTCCTGTGCGGGTAGCAGCAGGTGCCCGCGCTGGGCGCGCCCCGGCGCCGGGCGCAGTGGTTCCCGGCTGGCGGGCCACCGCGCTCCCCGGCCCGGCGGCTGGCCCGGCCAGCCAGTTGGCCCTGCGGCGCGCGGGGCGGCCCTGACGCTGCGGTCGCGGCCGGCCCGCGCAAGGCCCGTGGTCTGGCGACGCCGGGGCCGTCCCGAAGCGCGGGCGACCGCCCACCGCACCGGGAGAAACCGCGGCGGACGAGTCCGCGAGGCACCCCCGGGGCCGGCCCACGGCGCACGTGCGAGCCTCAGCTCCTGGAGCGGTCCGCCAGAGACCCGCCCCGCGGAAAGGCGTGCTTGACGCCCCCCCAGGCCATGTCCCGCCAGGGCCGCCGCGGATGGCGCAGCGGGGCCGCCGCGTTACCCACTTGGGGAGCGGCCCGTGGTGGGGGGACCGGGGGGTGTCCCACTAAGGGCGCATTACTCCGAGCTTGGCGCGGCGACGCGGCGACCGCCGGGGAGCGCGGGCGGATCAAGCGGCGAGGCCCGAGGGCCCTACGGGCTGGGTGGGGGCGGGTCCCCCCCCCCCCGGCGAGTCTTGCGTGCGGGCGGAGGAGGGCCAGGGCCCCCAGGCCCCCGACGGGGGCCGACCCGTGCGACCCGGACGAGGGGGGCCCGGGGGCGGGTTCCCGCGCGGTGACCCTTCCTGCGGTCCCTGGGCCTCGGGACAGAGCGCCGCGCCGCGCGTCCCCGCGGCCCGCCGCCGCCGCAGGCTCTGCCCGCCCGGCGGTCGCCGGGGGCGCGGACCCACCTCGCCGCGCCGGACAGGCACGGCCCGGGCCGGGGAGCACCCATGCGACCGGTTACGATCCGCGGCCCAGAGATCGCCCCGGGGTGCACGGGCGCGCCCAGCGCGTTCGGCGGCGGGGGGGCTTGAC     
F       AATTTCTTATCTAAGATTTATATATTTAAAATATAACTAATATGGATATTAAAAAATTTACCCAAAAAAATTTTTTTTATCTTATGTAACGATCAAAGTACTTATAAAGTTCAAATATAACATTTTGTATATCTATAATAATAGTATAATTAAACAGAATTCCTCTTTATTATTTATTTAGTTATAAATATTATGTCAAATTATCTTACGGATTAATTTATGTGTACATATTCTTTTTTTTAATTCTTCATGGAATTTCATTTTAACATAGGGATTGTATAAGTAGAAAACTTAAATTATATGATTGATATTTACTTTAGATATTAACCTGTTTATATAATACAGACTGATTAATATTCTAATTTGATCAGTTCACTATGTTCATTTATTACTCATATAGAACTTATTCATATTATTTACTATCGATGTAAAATTAATAAATATAAAGTAATTATATACTAAGGTCTTAATTTATAGACGTAAAAAATTGATTTTAAGACGAGATACTATTGGTTAAGAATTTTAAAACAAAACATATTACTAGTATAACCTTATCATGAAGAATAAAATATAATAGTATTTAAATGTCGAATTTATTGTATATTTATATACTTTTGCATATATTTTTTTACCTTTATTTTGAAATTTGTATTTATAAAGAAAATCATTTTAATACATAATCGATTCGATTAACTAATGACTTAATTTGAATTTTAATATTTAATTTATTCATACATCTAAGTAAACTATGAGAAAAATGCGTACGATTTATATATTTACCAATTATCATATTATATAACTATCCTCTTTATATTGATAAAGTAATAATCGGTAATAATTTACCTTAAATAAAGTCATATCTAAAGTTTTTTTTATAAAATTAGAGTTCCCTTTACTTAAATTTTACTTCTAAACTATTTTGTTTTTATTAGTTATAATAAAATTTCGATTAACATTGTATTAAGAAAATTGAAACTAACATTTTATTAGATTTTTTTAGTTTATGAACATGAGAAAAGGTAGACTATTGAATCCAAGAGGTTTCATAGCAAAGTAACGTGTATTAAAAGACACTTTGGATCTTGCGGAAGTTAAGGTATGAGAATAGCGAATATTTACGTGTTTCTTACACGAAGATACCTCTCGTACGCCTTTAATACTGGTGTTTCTGGGAGATACCCCGTGTCAGATACAAGCTAATACTTAAATTCACGGACCTTTCGAGCCCCCCAATGACCACAACGAAGTGTTAACTACATGCTGTATACACAGAAACCTCCTTTGGAATTAGTAGTCCTGTCATTGTCGCTCTGATAATTGTAGACGGTTCTTAAGATGTAAATAGCGGACTACTCTTATCAAGATTTCTAAGGATTTTAATAAGTTGGAACAAAAGGTGTGACGGTTTTTACCTAGTAGAGGAATCTAGGAATTGGAGTAGTATTACGTGGCTTTGTTCATATGGATAAGTGACTAGTGAGTTAGAAATAGTTCTGATCGCATTGTCCTAGATAACTACAAATATTGACTACAACGATTTACATGAGAATCACTCGCTGACACATGACTTTTGCCCCTGCATATGCAAAGTCACATTGCAAGAGCTCTCCGTAGATGATTGTCCCCAACATGTTAGGGCTACTACGAGAAGTTCGGAACAACCCATCTTTAAGCTTTTTAAAAAAGAATCATTAAGAGTGCCGACCTATTTAATAGATCGCCGAAAACGCGATAATGGTCGGGCTATTCATCGAGTAAATAACCCCACCGAATCATAATTGATTTGATAATATTTAAAAAGCCTAAGCACGTTTGGGTTGCATCTTCGCAAAGACCAACCCATGTAAATTACAGCTACTTATATGAGTGAATCACTCGCTATCTGGTCTCAAACACAAGTTGGTAGGTTTCCGACGTCCCGCTGCTTAGTAATTTTGTCTTTATCATCCCCGTGGCATGGAATCCTCCTTGCGTAATCTTTAACCGTAGTTATTTGAACTGGTCTAGAATTAGGAAAGTAGGTGTTTTCGCACCGAGGGGGGGGCTCGGGTGGGGGGGGTAGGGCAGTTGCGAACCATGCCGTCCATTCCTTCCCCAGACACATTAGATATCAAGACCACGCGACGAGCGCTTGAAAGGGCAGCGCGCATACCTAGGTAGAGCAGCGATGGCGCGGATGCGTCGTAGACCGTCTGACCTTACCGGGACGACACTACAGTAATCAGTTCGCCCACAGGGTAAACCCGGCTCGGGAAGGTCATTTGAACCTGACATGCGCCTAGGCCACCGTAAGGTGACGGCTCGATGTCGGACATTAGTTCGGGCGCCCTTGTGTTACTCCTCTTGCGGCCGTCCAACTCGATGCTAAGCCAGAGGGTTCAACCCAACAGAGATTACATGCGTGCGGGGTTCCGAATAGCGCTGCATGCCGTGTCGCGGCCGCTTTCTGTAGAGCGTTGCCCTTTGAGTGAGGCTTACCGCAGTCAACAGGCGACGGATTGTTACAGCTACTGTCGATGCCAATGGCTGTCGGTAGTTCTAGTCCCTACCGGAGGCCAGCTTGCGCCCGGTTGATAGGCGCTCATTTCACACGTATTCACCTAGCGGCCGGATCAGAGGGCAGGGCTACCACAGTGACCTTCGGCGGCGATATGCCGTTTAGTACCCGTCCCTGTGGCGTGTACCTAATGGGCGCCGATAGCAGCCTGACGGAACGGGGTACGCCCGTAGCCATTTAGCTGCACCGCGCCTAAGTGAAGGGCTCCGGCTCTCCGTCACGCCGGCCAAGGCCACCGCCCGCACGGGAGGCACCAAAGGCTATGCCGACCGGGACGCTCGTCTAGTAGCGTCTGCATCCACCAGGGCACGTCTTCGAAAGGCCGGGGCTGAGTACAGTGGTGAAGTTCCTGTTACACATAGGCGTTCCGTAAGATCCCGCCAAGACACCTTCCCATGGGAACCGTGGCTTGCCGGACCGGCTGATCGATCCCCGGAGGCGCTGAACTCGCCCAGTGCTCGGGCCCCGCGGGCGCCCACGACCTCTTGGCCGCCGCCGGCCAACGACGGGCCGGCTCCTCTGCGGCTACGACCAGGTGCCCGCGCTGGCCCCGGCCGGGCGCCGGGCGCAGCGTTTCACGGCTCGCGGGCCACCGCGCGCCCCGCCCCGACGGCTGGCGGGGCCAGCCCGTTGGCCGTGCGGCGCGCGGGGCGGCCCTGGCGCTGCGGTCGCGGCCGGCCCGGGCAAGGCCCGTGGTCGGGCGACGCGAGGGCCGTCCCGAAGCGGGTGCGACCGGCCCCCGCACCGGGAGGAACCGCGGCGGACGAGTCGGCGAGGTACCCCCGGGGCACGTCCACGGCGCAGGGGCGAGCCTAAGCTCCGGGAGCGGTTGGCCAGCGACCCACCCGCGAGAAAGGCACCCTTGACGCCCCCCCAGGCCATGTCCCACGGGCCCCGCCCCGGATGGCGCAGCGGGGCCGCCGCGTCAGGCACGTGGGGAGCGGCGCGTGGTGGGCGCACCGCGGCGTGTCCCACTAAGGGTACATCACGGCGAGCTTCGCGCGGCGACGCGGGGCCCGCCGGGGAGCTCGGGGTGATCAAGAGGCCAGGCCCAAGGGCCCTACGGGCAGGGTGCGGGCGGGTCCCCCGCGCCCCGGCGGGTCTTGCGTGCCGGCGGACGAGGGCCAACGCCCCCAGGGCCCGGACGGGGCCCGACCCGTACGACCCGGAGGAGGGGGGACGGGGGGCGGCACCCCCAGCGGAGACCATTCCGCCGGTCCGTGCGCATCCGGACAGAGCGCCGCCCCGCGCGTCCCCGCGGCCCGCCGCCGCCGCAGGCTCGGGCCGCCCGGCGATCGCCGGGGGCGCGGACCCACGGCGCCGCGCCGCACAGGCACGGCCCGGGCCGGGGAGCACCCATGGGACCGGTTACGATCCGCGGGCCGGACCTCGCCCCGGAGTGCGGGGGCGCGCCGAGCGCGTTCCCCGGCGCGGGGGCTTGAC     
E       AATTTCTTATCTAAGATTTATTTATTTAATATATAACTAATAAGGAAATTAAACAATTTACCCAAATAATTTTTTTTTATCTTATGTAACGATCAAAGTACTTTTAAAGTTTAAATATAACATTTCGTATATCTATAATAATAGTATAATTAAGCAGTATTCCTCTTTATTATTTATTTAGTTATAAATATTATGACAAATTATCTTACGGATTAATTTATGTGTACATTTTCATTTTTTTAATTCTTCATGGAATTTCTTTATAACATAGGAATTGTTTAAGTAGAAAACTTAAATTAAATAATTGTTATATACTTTAGATACTAACCTCTTTATATAATACAGACTGATTAATATTCAAATTTGATCAGTTCACTATGTTCAATTATTACTCATATATAACTTTTTCATATTATTTACTATCGACGTAAAATTAAGAATTATAAAGTAATTATATTCTAATGTCTTAATTTATAGACGTAAAAAATTGATTTTAAGACGAGAAACTATTGGTTAAGCATATTAAAACAAATCAAATTACTAGTGTAACCTTATCATAAAGAATAAAATATAAAAGTTTTTAAATGTCTAATATATTGTAAATTTATATACTATTGCATATATTTTCTTACCTTTATTTTGAAATTTGTATTTATAAATAAAATCATTTTAAAACATAATAGATTATATTAGATAATGACTTAATTAGAATTTTAATATTTAATTTATTCAAAGATCCAAGTAAACTATGAGAAAAATGCGTATGATTTATATATTTACCAATAATCATATTATATAACTATCCTCTTTATATTGAAAAAGTAAGAATCGGTATTAAATTACCTTAAATAAAGTCATATCTAAAGTGTTTTTTATAAAATTAGAGTTCCCTTTACTTAAATTTTACTTCTAAACTATAATGTTTTCTTTAGTTATAATAAAATTTCAATTGAGAATGTATTAAGAAAATTGAAACTAACATTTTAGTAGATTATTTTAGTTTATGAACATGAGTCAAGGAAGACTATTGAAACCATGAGGTTACATAGCAAAGTCACGTGTATTAAAAGATAATTTGGAGCTTGCTGAAGTTAAGGTATGAGATTTGCGAAAATTTACCTGTTTCTTATACGTAGATACCTCTCGTACACCTTGCATTCTGTTGTTTCTGGGAGATACCCCGTGTCAAATACAAGCTATTTCTTAAATTCACGCACCTTTCGAACCCCCCAATGACCACAACGAAGTGTTTACTACATGCTGTATACACAGAAACCTCTTTTCGAATTAGTAGTCTTGTCATTGTCGCTCTGATAATTGTAGACGGATCTTAATATTTAAATAGCGGACTACTATCACCAAGAGTTCTAAGGACTTTAATAAGTTAGAACAAAAGGTGTGACGTTTTCTACCTAGTAGAAGGATCTAGGAAATGGAGTAGTATTACGTGGCTTTGTTCTCATGGGTAGGTGACTAATGAGTAAGAACTAGTTCTGATCGCATTGTCCTAGCTAACTACAAATATTGACTAAAAGCATTGACATGAGAATCACTCGCTGACACATGTCTTCTGCCCCGGCATATTCAAAGCCACATTCAAAGGGATCTCCGAAGATAATTGTCATCAACATGTTATGGCTACTACGAGAAGTTCGGAACAACCCATGTTTAAGCATTTGATAAAAGAATCATCAAGAGTGCCGACATATTTACAAGATCGCCGAAAACGCGATAATGGTCGCGCTATGCGGCGAGTAAACAACCCCACCCAATCATAATTGAATTGATAATATTTAAAAACCCTAAGCACGTTTGGGTTGCATCTTCGCAAAGACCAACCCATGTAAATTTCAGCTACTTAAATTAGTGAATCACTCGCTATCTGGTCTCAAACAGAAGTTGGTAGGTTTCCCACGTCCGGCGGCTTAGTATTTTTGTCTTCATCTTCCCCGTGTCATGGACTCCTCCTTGCGCAATATTTTACCGTAGCTATGTTACCTCGTCTAGGCCCAGCAGAGTAGATCTTTTCGGACCGACAGGGGGGCTCAGGTGGGCGGGGTAGCGCATTCGCGAAGCATGCCGTCCATGCCCTCCCCAGACACCTTGGATATCAATAGCACGCGACGAGTGCCAGCATGGGCACCGCTAATCCCTATGGAGAGCAGCGAAGCAGCGAATGCGTCGTAGACCCTCTGACCGTACCGGGACGTCACTACAGTAATCAGTTTGCCGAGACGGTAAACCTGGATCCGGAAGGGCATTTGAACCTGACATCCCCCAATCCCAACGTAAGGTGTCGGTTTGATGTCGGACATTAGTTCGTGCGCCCTTGTGTTACTTCTCTTGCCGCCCTCCAACTCGAAGCTCAGCCAGAGGGTTCAACCCAACACAGATTACATGCTTGCGAGGTTCAAAATAGCGCTTCATGCCGCGTCGCGGCCGTTCTCTGTAGGGCGTTGCCCCTTCAGTGAGGCTTACCGCCGTCAACAGGCGACGAATTCTTACAGCTACTGTCGATGCCAATGGGTGTCGGTAGTTCTCGTCCCTACCGGAGGCCAGCCTGCGCCCGGTTGATTGGCGCACATTTCAGACGTATTAACCTGGTGGCCGAATCGGACGGCAGGGCTACCACAGTGTCCTACGGCGGCGACAAGCCGGTTACTACCCGTCCGAGTGGCGTGTACCGTATTGGCGCAGCTAGCAGCCTGACGGAACGGGGTCCGCCCGTAGCCATTTAGCCGCACCGCGCCTAAGTCAAGGGCTGCGGCTCTCCGTCACGGCGGGCAAGGCCTCCGCGCGCACGGGGGGCACCAAAGGCTATCGGGACCGGGAGGCTCGTCTAGGAGCGTCTGCACCCACCAGCGCACGTCTTCGAAAGGACGGAGGTGGATACAGTGGTCAAGTTCCTGTTAGATATCAGCGTCCCCTAAGATCCCGCCAAGACACCTCCCCATGGGAACGGTGGCTTGCCGTACCGGCAGATCGGCCCCCGGAGGCGCTGATCCCGCCCAGTGCTCGGGCACCGCGGGCGCCCGAGACCCCTTGGCGGCCGCCGGCCAACGACGGGCCGGCTCCTGTGCGGGTACCAGCAGGTGCCCGCGCTGGCCTCGCCCGGGCGCCGGGCGTAGTGGTTCCCGGCTCGCGGGCCACCGCGCGCCCCGGCCCGACCGGTGGCGTGGCCACCCTGTTGGCCGTGCGGCGCCCGGGGCGGCCCTGCCGCTGTGGTCCCCGCCGGCCCGCGCAAGGCCCGTGGTCCGGCGACGCAGGGGCCGTGCCGACGCGGGTGCGACCCCCCCCCGCACCCGGAGAAACCGCGGCGGACGAGTCCCCGGGGCACCCCCGGGGCTGGCCCACGGCCCAGGTGCGAGCCTAAGCTCCGGGAGCGGTCGCCCAGCGACCCGCCCGCCCGAAAGGCACCCTTGACGCCTCCGCAGGCCCTGGCCGGCGGGGGCCGCCGCGGATGGCGAAGCGGGGCCGCCGCGTTACCCACTTGGTGGGCGGCCCGTGGTGGGGGCACCGGGGGGTGTCCCACTAAGGGTCCATTACCGCGAGCTTAGCGCGGCGACGAGGCAGCCGCCGGGGAGCGCGGGCGGATCAAGAGGCGAGGCCCGAGGGCCGTACGGGCTGCGACGGGGCGGCTCCCCCGCGCCCGGGCGGGCCTTGCGTGCGGGCGGATGAGGGCCAAGGCCCCCAGCCCCCCGACGGGGCCCGACCCGTGCGACCCGGAGGAGGGGGGCCCGGGGGCGGGAGCCCCCGCGGAGACCATTCCGGCGGTCCCGGCGCTTCGTGACGGAGCACCGCGCCGCGCGTCCCCGCGGCCCGCCACCGCCGCCGGGTCGGCCCGCCCGGCGATCGCCGGGCGCGCGGACCAACGTCGCCGCGCCGGACAGGCACGGCCCGGGCCGGGGAGCACCCATGGGACCGGTTACGATGCGCGGGCCAGAGCTCGGCCCGGAGTGCGGGGCCGCGCCGAGCGCGTTGCGCGGCGGGGGGGCTTGAC     
D       AATTACTTATCTAAGATTTATTTATTTAATATATAACTAATAAGGACATTAAATAATTTACCCAAACAATTTTTTTTTATCTTATGAAACGATCAAAGTACTTATAAAGTTCAAATATAACATTTTGTATATCTAAAATAATAGTATAATTAAACAGTATTCCTCTTTATTATTTATTTAGTTATAAATATTATGACAAATTATCTTACGGATTAATTTATGTGTACATCTTCTTTTTTTTAATTCTTCCTGGAATTTCCTTATAACATAGGTATTGTTTAAGGAGAAAACTTAAATTAAATAATTGATATGTACTTTAGATATTAACCTATTTATATAATACAGTCTGATTAATATTCAAATTTGATCAGTTCACTATGTTCCATTATTACTCTTATATAACTTTTTCATATTATTAACTATCGATGTAAAATTTATAATTATAAAGTAATTATATACTAACGTCTTAATTTATAGACGTAAAAAATTGATTTTAAGTCGAGAAACAATTGGATAATTATATTAAAACAAAACATTTTACTAGTATAACCTTATCATGAAGAATAAAATATAAAAGTTTTTAAATGTCTAATTTTTAGTAAATTTATATACTATTGCATATATTTTTTTACCCTTACTTTGAAATTTGTATTTATAAAGAAAAACATTTTAATACATAATTGATTATATTAATTAATGACTTAATTTGAATTTTAATATTTAATTTATACACATATCCAAGTAAACTATGAGATAAATGCGTATGATTTATATATTTACCAATTATCATAATATATAACTATCCTCTTTATATTGATAAAGTAATAATCGGTAATAATTTACCTTAAATAAAGTCATATCTAAAGTATTTTTTATAAAATTAGAGTACCCTTTACTTAAATTTTACTTCTAAACTATAATGTTTTTATTAGTTATAATAAAATTTCAATTCAGAATGTAATAAGAAAATTGAAACTAACATTTAAATAGATTTTTATAGTTTATGAACATGAGTCAATGTAGACTATTGAATCCACGAGGTTTCATAGCTAAGTCATGTGTAATAAAAGATACTTTGGAACTTGCGTAAGTCAATGTATGAGATTCGCGAATATTTACGTGTTTCTTACACGTAGATACCTCTCGTACACCTTATATACTGGTGTTTCTGGGAGAAACCCCGTGTCAAATACAAGCTAATACTTAAATTCACGGACCTTTCGAGCCCCCCAATGACCACAACAAAGTGTTGAACACATGCTGTATACACAGATACCTCTTTTCGAATTAGTAGTCTTGTCATTGTTGCTCTAATAATTGTAGACGGTCCTTAATATGTAAATAGCGGACTACTATCATCAAGACTTCTCAGGACTTTAATAAGTTGAAACAAACGGTAAGACGTTTTTTACCTAGTAGATGGATCTAGGAAATGGAGTCATATTACGAGGCTTTGTCCTCATGGCTAGGTGACTAATGAGTTAGAATTAGTTCTGATCGCATTGTCCTAGTTAACTACAAATGTTGACTACAATGATTGACATTAGAATCACTCGCTGACACATGGCTTTTGACCCGGCATATACAAAGTCACATTAAATGGGGTCTCCGCATATGATTGTCCCCAACATGTTAGGGTTACTACGAGAAGTTCGGAACAACCCTTTTTTAAGCATTTTAAACTAGAATCATCAAGAGTGCCGACATATTTAATAGATCGCCGAAAGCGCGATTATGGTCGGGCTATGCAGCGAGTAAATAACCCTACCCAGTCATAATTGAATTGATAATATTTAAAAATCCTAAGCACGTTTGGGTTGCATCTTCGCAAAGACCAACCCGTGGAAATTACAGCTACTTATATGAGTGAATCACTCGCTATCTGGTCTCAAAGAAAAGTTGGTAGGTTTCCCACATCCGGCTGCTTAGTATTTTTCTCTTTATCTTGCCCGTGTCATGGACTCCTCCTTGCGTAATCTTTAAACGTAGGTATTTCAACTGGTCTAGAATTAGGGAAGTCGATCTTTTCGGACCGACGGGGGGGCTCGGGTGGGGGGGGTAGCGCACTCGCGAAACATGCCGTCCATTCCGTCCCCAGACACATTAGATATCAACACCACGCGGGGAGCGCGTGAAAGGGCTGAGTCCCTACCTATGGAGAGCAGCGATGCCGCGAATGCTTCATAGACCCTCTGACCATACCGGGACGGCAGTACAGTAATCAGTCCGCGCACACGGTAAACCTGGTTCCGGAAGGCCACTTGAAACTGACATCCACCGAGCCCAACGCAAGGTGAGGGGTTGATGTCGGCCATTCGTTCGTGCGCCCTTGTGTTACTTCTCTTGCCGCCATCGAACTCGAAGCTCAGCCACAGGGTTAAACCCAACACAGATTACATGCGTGCCCGGTTCGTAATAGCGCCGCATGCCCGGTCGCGGACGTTGTCTGTGGAGGGTTGCCCGTTCAGCGAGGCTCTCCGCGGTCAACAGGCGACGGATTGGTACAGCTACTGTCGATGCCAATGGATGTCGGTAGTTCTAGTCCCTACTGGAGGCCACCTTGCGGCCGGTTGATTGGCGCACATTTCACACGTATTCACCGGGTGGCCGAATCGGACCGCAGGGCTACCACAGTGTCCTCCGGCGGCGAGAAGCCGTTTACTACCCGTCCGGGTCGCGTGTACCGTATGGGCGCAACTAGCAGCCTAACCGAACGGGGTGCGCCCGTACCGATTTCGCCGCACCGCGCCTGAGTCAAGGGCTGCCGCTCTCCCTCACGGCGGCCAAGGCCACCGCTCGCACGGGAGGCACCAAAGGCTATGGCGCCCGGGACGCGCATCTAGGAGCGTCTGCACGCACTAGGGCACGTCTTCCAAAGGGCGGGGCTGAGTACAGTGGTCAAGTTCCTGTTACATATGCGCGTGCCATAAGATCCCGCCAAGACACCTTCCCATGGGAACAGTGACTTGCCGGACCGGCAGATCGCTCCCCGGACGCGCTGAACCGGCCCAGTGCTCGGGCGCCGCGGGCACCCGACACCCCTTGGCCGCCGCCGGCCAACGAGGGGCCGGATCCCGTGCGGGTCCAATCAGGTGCCCGCGCTGGCCGGCCCCGGGCGCCGTGCGCAGTGGTTACCGCCTGGCGGGCCACCGCGCGCCCCGGCCCGACCGGTGGCCGGGCCATCCTGTTGGCCGTGCGGCGCCCGGGGCGGCCCTGGCGCTGGGGTCGCGGGCGGCCCGCGCAAGGCCTGCGGTCTGGCGAGGCGGGGGCCGTGCCGAAGCGGGTGCGACTGCCCCCCGCACCGGGAGAAACCGCGGCGGAAGACTCCCCGAGGCACCCCCGGGGCAGGCCCACGGCGCAGGTGCGAGCCTAAGCTCCGGGAGCGGTCCGCCAGCGACCCGCCCGGGGGAAAGGCGCGCTTGAAGCCCCCCCAGGCCATGTGGCGCCAGGGCCGCCGCGGATGGCGAAGCGGGGCCGCCGCGTTAGCCACCTGGAGAGCGGCCCGTGGTGCGGGCACCGGGGGGTGTCCCACTAAGGGGCTATTACGGCGAGCTTCGCGCGGCGACGCGGCGACCGCCGGGGAGCGCGGGGGGATCAAGAGGCCAGGCCCGAGGGCCCTACGGGGTGGGTGGGGGCCGGGCCCCCCCGCCCCGGCGGGTCTTGCGTGCTGGCGGAGGAGGGCCAAGGCCCCCAGGCCCCCGACGGGGCCCGACCCGTCCGACCCGGAGGAGGGGCGGCGGGGGGCGGGATCCCCCGCGGAGACCATTCCGGCGGTCCGTGCGCCTCGGGACGAAGCGCCGCGCCGCACGTCCCCGCGGCCCGCCGCCGCGGCCGGCTCCGCCCGCCCGGCGCTCGCCGGGGGCGCGGACCCACTCCGCCGCGCCGGACAGGCACGGCCCTGGCCGGGGAGCACCCATGGGACCGGTTACGATCCGCGGGCCAGAGCTCGCCCCGGAGTGCCGGGTCGCGCCGCGCGCGTTCCCCGGCGGGGGCGCTTGAC     
C       AATTTCTTATCTAAGATTTATTTATTTAATATATAACTAATACGGAAATTAAAAAATTTACCCAAAAAAATTTTTTTTATCTTATGTAACGATCAAAGTACTTATAATGTTTAAATATAACATTTAGTATATCTATAATAATAGTATAATTTATCAGAATTCCTCTTTATTATGTATTTAGTTATAAATATTATGACAAATTATCTTACGGATTAATTAATGTGTACATATTCATTTTTTTAATTCTTCTTGGAATTTCCTTTTAACATAGGCATTGTATAAGTAGAAAACTTAAATTAAATAATTGATATGTATTTTAGATATTAACCTATTTATATAATACAGACTGATTAATATTCTAATTTGATCAGTTCACTATGTTCGTTTATTACTCTTATATAACTTTTTCATATTATTAACTATCGATGTAAAATTAAGAATTATAAAGTAATTATATACTAAGGTCTTAATTTATAGACGTAAAAAATTGATTTTAAGACGAGAAACTATTGGATAAGTATATTAAAACAAATCAAGTTACTAGTATAACCTTATCATTAAGAATAAAATATAATAGTATTTAAATGTCGAATTTTTAGTACGTTTATATACACTTGCATATATTTTTTTACCTTTATTTTGAAACTTGTATTTATAAAGAAAAACTTTTTAAAACATAATCGGTTATATTAATTAATGACTTAATTTGAATTTTAATATTTAATTTATTCATAAATCTAAGTAAACTAAGAGAAAAATGCGTATGATTTATATATTTACCAATGATCATATTATATAACTATCCTCTTTATATTGAGAAAGTAATAATCGGTTATAAATTACCTTAAATAAAGTCATATCTAATGTATTTTTTATAAAATTAGAGTTCCCTTTACTTAAATTTTACTTCTAAACTATAGTGTTTTCATTAGTTATAATAAAATTTCATTTAAGAATGTAATAAGAAAATTGAAACTAACATTTTATTTCATTATTTTAGGTTATGGACATGAGTAAAGGTAGACTATTGAGTCCAGGAGGTTACATAGCAAAGTCATGTGTACTAAAAGATATTTTGGACCATGCGGAAGTTAACGTATGAGAGTTGCGAATATTTACGTGTTTCTTACACGTAGATACCTCTCGTACACCTTCAATACTGGTGTTTCTGGGAAAGACCCCGTGTCATATACAAGCTATTACTTAAATTCACGCACCTTTCGAGACCCCCAATGACCACAACAAAGTGTTGACAACATGCTGGATACACAGAAACCTCATTGCGAATTAGTAGTCTTGTCATTGTTGCTCTAATAATTGTAGACGGTCCTTAATATTTAAATCGCGGACTACTTTCATCAAGAGTTCTCAGGAATTTAATAAGTTGGAACAAAAGGTATGACGATTTCTACCTAGTAGATGAATCTAGGAATTGGAGTTCTATTACGTGGCTTTGTTCTCATGGCTAGGCGACTAATGAGTTAGAAGTAGGTCTGATCGCATTGTCCTAGATAACTACAAAAATTGACTACAAACATTAACATGAGAATCACTCGCTGACACATGTCTTTTGCCCCTGAATATACAAAGCCACATTTCATGGGGTCTCGGTAAATGATTGTCCTCAACATGTTAGGGCTACTACGAGAAGTTCGGAACAACCTTTTTTTAAGCTTTTTATAGTAGTATCATCTACAGTGCCGACATGTTTATTAGATCGCCGAAAACGCGATAATGGTCGGGCTATCCACCGAGGAATTAACCCCACCAAATCATAATTGAATAGATAATATTTAAAAAACCTAAGCACGTTTGGGTTGCATCTTCGCAAAGACCAACCCATGTAAGTTACAGCTACTTATATGAGTGAATCACTCGCTAACTGGTCTCAAACATAAGTTGGTGGGTTTCCGACGTCCTGCTGCCTAGTATTTTTCTCTTTATCTTTCCCGTGTCATGGACTCCTACTTTCGTAATCTTTAACCGTAGTTATTTAAACTGGTCTAGAATTATGAGAGTAAATCTTTTCGGACCGACAGGGGGGCTCAGGTGGGGGGGGTAGGGCAATCGCGACCCATGCGGTCCATTCCTTCCCCAGACACAATAGATAGCAATATCACGCGACGAGCGCGTGGAAGGGCAGAGTTCGTACCTATGGAGAGCAGCGATGGCGCGAATGCGTCTTAGACCCTCTGACCATACCGGGACGACACTACGGTAATCAGGTCGCGTACACGGTAAACCGGGATCCGGAAGGACAGTTTAAGGTCGCATGCACCTATCCCAACGCAAGGTGAGGGGTTGATGTCGGCCATTAGATCGTGCGCCCTTGTGTTACTTCTCTTGCGGCCGTCCAACTCGACGCTCAGCCAGAGGGTTCAACCCCACATAGATTACATGCGTGCCCGGTTCGGGATAGCGCTGCATGCCTCGTCGCGGGCGCTGTCTGTAGAGCGTTGCCCGTTGAGCGAGGCTGACCGCAGCCAACAGGCGACGAATTTTTACAGCTATTGTCGATGCCAATGGCTGCCGGTAGTTCTAGTCCCTACCGGAGGCCACCTTGCGTCCGGTTGATAGGCGCTCATTTCAAACGTATTCACCTGGTGGCCGAATGCGACTGCAGGGCTACCACTGTGTGATACGGCGGCGACAGGCCGTTTATTACCCGTCCCTGTCGCGTGTACCGGATCGGCGACGCTAGCAGCCTTACGGAACGGGGTGCGCGCGTAGCCATTTAGCTGTACCGCGCCTAAGTCAAGGGAGCCGGCTCTCCCTCACGGCGGCCAAGGCCACCGCTCGCACCGGAGGCACCAAAGGCTATTGCGCCCGGGACGAGCGTCTAGGAGCGTCTGTATTCACAAGCGCACGTCTTCGAAATAGCGGGGCTGAGTACAGTGGTGAAGTTCCTGTTACACATTTGCGTCCCGTAAGATCCCGCCAGGACACCTTCCGATGCGAACCGTGCCTTGCCGGAACGGCAGATCGTTCCCCGGAGGCGCTCCGGCCGCCCAGTGCTCGGGCCCCGCGGGCGCCCGAGACCGGTTGGCAGCCGCCGGCCAACGACGGGCCGGCTCCTGTTGGGGTACCGGCAGGTGCCCGCGCTGGCCGCCCCCGGGCGCCGGGCGGAGGGGTTCCCGGCTCGCGGCCCACCGGGCGCCCCGGCCCGAGCGCTGGCCGGGCCAGCCTGTTGGCCGTGCGGCGCCCGGGGCGGCCCTGGCGCTGGGGTCGCCGCCGGCCCGCGCAAGGCCCGTGGCCTGGCGATTCGGGGGCCGTGCCGAAGCGGGTGCGACCGCCCCCCGCACCGGGAGAAACCGCGGCGGAGGATTCCCCGAGGAACCCCCGGGGCAGGCCCACGGCCCAGGTGCGAGCCTAAGCTCCCGGAGCGGTCCGCCAGAGACCCACCCGCCAGAAAGGCAAGGTAGACCCCCCCCCAGGCCCTGCGCCGCCCGGGCCGCCGCGGATGGGGAAGCGGGGCCACCGCGTTACCCACTTGGGCAGCGCCCCGTGGTGGGGGCACCGGGGCGTGTCCCACTAAGGGGCCATTACGGCGAGCCTCGCCCCGCGACGCGGCGGCCGCCGGGGAGCGCGGGCGGCTCAAGAGGCGAGGCCCGAGGGCCCTACGGGATGGGCGGGGGCGGGTCCCCCGCCCCCCGGCGGGTCTTGCGTGCCGGCGGAGGAGGGACAGGGCCCCCAGGACCCCGACGCCGCCCAACCCGTGCCACCCGGAGGCGGGGGGGCGGCGGGCGGGATCCCCCGCGGAGACCCTTCCGGCGGTCCGCGTGCGTCGGGACCCAGCGCCGCGCCGCGCGTCCCCGCTGCCCGCCCCCGCCGCCGGCTCCGCCCGCCCGGCGGTCGCCGGCGGCGCGCACCCACGTCGCCGCGCCGCACAGGCACGGCCCGGGCCGGGGAGCACCCATGGAGCCGGTTACGATCCGCGGCCCAGAGTTCGCCCCGGAGTCCAGGGGCGCGACGAGCGCGTTCCGCGGCGGGGGCGCTTGAC     
B       AATTCCTTATCTAAGATTTATGTATTTAATATATAACTAATAAGGTTATTAAAAAATTTACCCAAAAAAATTTTTTTTATCTTATGTAACGATCAAAGTACTTCTAAAGTTCAAATATAACATTTAGTATATCTATAATAATAGTATAATTAATCAGCATTCCTCTTTATTATTTATTTAGTTATAAATATTATGTCAAATTATCTTACGGATTAATTGATGTGTTCATATTCCTTTTTTTAATTCTTCTTGGAATTTCCTTATAACATAGGAATTGTATAAGTAGAAAACTTAAATTATATAATTGATATGTAATTTAGATACTAACCTATTTATATAATACAGACTGATTTATATTCCAATTTGATCAGTTCACTATGTTCAATTATTACTCCTATAGAACTTTTTCATATTATTGACTATCGAAGTAAAATTAAGAATTATAAAGTAATTATATGCTAACGTCTTAATTTAGAGACGTAAAAAATTGATTTTAAGTCGAGAAACTATTGGTTAAAAATATTAAAACAAATCATTTAACTAGTATAACCTTATCATAAAGAATAAAATATAATAGTTTTTAAATGTCCAATTTATTGTATATTAATATACTATTGCATATATTTTTTAACCTTTACTATGAAATTTGTATTTATAAAGAAAATCATTTTAAAACATAATTGGTTTTATTAGTTAATGACTTAATTCGAATTTTAATATTTAATTTATTCATATAACAAAGTTAACTAGGAGACAAATGCGTAAGATTTATATATTTACCAATGATCATAATATATAACTATCCTCTTTATATAGATAAAGTAATAATCGGTAATAAATTACCTTAAATAAAGTCATATCTAAAGTTTTTTTTATGAAATTAGAGTTCCCTTTACTTAAATTTTACTTCTAAACTATATTGTTTTTATTAGTTATAATAAAATTTCAATTAAGAGTGTAGTAAGAAAATTGAAACTAACATTTGATTTGTTTATTATAGTTAATGAACATGCGTTAATGTAGACTATTGAATCCACGAGGTTACATAGCAAAGTCAAGTGTACTAAAAGATATTTTGGACCTTGCGGAAGTGAAGGTATGAAATTCGCGAATATTTACGTGTTTCTTACACGTAGATACCTCTCGTACCCCTTACATACTGTTGTTTCTGGGAGAAACCCCGTGTCAAATACAAGCTAATACTTAAATTCACGGACCTTTCGAGCCCACCAATGACCACAACAAAGTGTTTACTACATGCTGTATACACAGAAACCTCCTTACGAATTAGTAGTCGTGTCATTGTCGCTCTGATAATTGTAGACGGTACTTAATATGTAAATAGCGGACTACTCTCATCATGACTTCTCAGGATGTTAATAAGTTGGAACAAAGGGTTTGACGATTTCTACCTAGTAGATGGATCTAGGCAATGGATTTATATTACGTGGCCTTGTTCACATGGATACGTGACTAATGAGTAAGAACTAGTTCTGATCGCATTGTCCTAGTTAACTACAAGAATTGACTACAAAAATTGACATGAGAATCACTCGCTGACACATGTCTTTTGCCCCTGCATATGCAAAGTCACATTCAACGGGGTCTCCGCATATTATTGTCCTCAACATGTTATGGCTACTACGAGAAGTTCGGAACAACCCCTTTTTAAGCTTTTTATATAAGAATCATCAAGAGTGCCGACATGTTTAATAGATCGCCGAAACCGCGATCATGGTCGGGCTATACAACGAGTAAAAAACCCAACCCAATCATAATTGATTTGATAATATTTAAAAAACCTAAGCACGTTTGGGTTGCATCTTCGCAAAGACCAACCCATGTAAGTTGCTACTACTAATATGAGTGAATCACTCGCTAACTGGTCTCAAACAAAAGTTGGTCGGTTTCCCACGTCCCGCTGCTTAGTAGTTTTCTCTTTATCATTCCCTTGTCATGGAATCCTCCTTTCGTAATGTTTGATCGTAGATATTTGAACTGGTCTAGAATTAGGAGAGTCGATCTTTTCGGACCGACTGGGGGGCTCAAGTGGGGGGGTTAGCGCAATCGCGAAGCATGCCGTCCATTCAGTCCCCAGACACAGTGGATACCAAGAGCACGCGACGAGCGCATGCACGGGCGGGGCTTATACCTATGGAGAGCAGCGATGCTGCGAATGCGTCTTAGACCCCCTGACCATACCGGGACGACAGTACAGTAATCAGTGTGCGCACACGGTAAACCCGGCTCAGGAAGGCCACTTGAGAATTACATACGCCGATCCCAACGCAAGGTGACGGCTTGATGTGGGGCATTAGTTCGTGCGCCCTTGTGTTACTTCTCTTGCGGCCCTCCAACTCGAAGCGCAGCCAGAGGGTTCAACCCAACACAGATTACATGCCTGCGCGGGTCCGAAGAGCGCTGCATGCCCGGTCGCGGACGCTGTCTGTCGCGCGTTGCCCGTTGAGACAGGCTTTCCGCGCTCAACAGGTGACGGATTGTTACAGCTAGTGTCGATGCCAATGGGTGTCGGTAGTTCTCGTCCCGACCGGAGGCCAGCTTGCGACCGGTTGATGGGCGCTCCTTTCACACGTATTCACGTCGGGGCCGAATAGGACGGCAGTGCTACCACAGTGAACTACGGCGGCGAAACGCCGTTGGCTACCCGTCCCTGTTGCGTGTACCGTATGGGCGGCGCTAGAAGCCTGACGGAACGGGGTACGCTCGTAGCTACTTAGCTGCACCGCGCCTAAGTCAAGGGCTGCGGCTCTCCCTCACGTCGGTCAAGGCCACCGCACGCACGGGAGGCACCAAAGGCTATGGCTACCGGGACGCGCGTCTAGTAGCGTCTGCAGCCACTAGCACACGTCTTCCAAATGGCGGTGTTGAGTACAGGGGTGAAGTTCCGGTTACAGATCGGCGTCCCGTAAGATCCCGCCAAGACACCTTCCCATGCGAACAGTGAGTTGCCGTACCGGCAGATCGCTCCCCGGAGGCGCTAAACCCGGCCAGTGCTCGGGCCCCGCGGGCGCCCGAGACCCCTTGGCCGCCGCCGGCCAACGACGGGCTGGCTCCCGTGCGGCTACCAGCAGGTGCGCGCGCTGGCCGCCCCTGGGCCGCGGGCGCAGTGGTGCCCGACTCGCGGGCCAGCGCGCACCCCGGCCCGACCGCTGGCCGGGCCAGCCTGTTGGCCCTGCGGCGCGCCGGGCCGCCCTGGCGCTGGGGTCGCCGCCGGCCCGCGCAAGGCCCGTGGTCTGGCGACGCGGGGGCCGTCCCGAGGCGGGTGCGACGGCCCCCCGCACCGGGAGAAACCGCGGCGGACGACCCGGCGAGGGACCCCCGGGGCCGGCCCACCGCGCAGCCGCGAGCCTAAGCTCCGGGAGCGGTCCGCCACATACCGGCCCGACAGAAAGGCACGCTTCACGCCCCCCCAGGCCGTGCGGCGCCGGGGCGGCCGCGGACGGCGAAGCGGGGCCGCCGCGTTAGCCACTTGGGGACCGGCCCGTGCTGCGGCCACCGCGGGGTGTCCCACTAAGGGACCATTACGGCGAGCCTCCCGCGGCGACGCGGCGACCGCCGGGGAGCCCTGGCGGATCAAGGGGCGAGGCCCGAAGGCGCTACGGGCTGCGTGAGGGCGGGTCCCCCCCCCCCCGGCGGGGCTTGCGTGCCGGCAGAGGAGGGCCAAGGCCCCCAGGCCCCCGACGGGGCCCGACCCGTGCGACCCGGAGGCGGGGGGGCCGGGGGCGGGATCCCCCGCGGAGACCATTCCGGCGGTCCCTGCGCGTCGGGACAGAGCGCCGCGCCGCGCGTCCCCGCGGGCCGCCGGCGCGGCCGGCTCGGCCCGCCCGGCGATGGCGGGGGGCGCGGACCGACGTCGCCGCGCCGCCCAGGCACGGCCCGGGCCGGGGAGCCCCCATGCGACCGGTTACGATCCGCGGGCCAGAGCTCGCCCCGGATTGCAGGGCCGCGCCGAGGGCGTTCTCCGGCGGGGGGGCTTGAC     
A       AATTCCTTATCTAAGATTTATCTATTTAATATATAACTAATATGGTAATTAAAAAATTTACCCAAAAAATTTTTTTTTATCTTATGTAACGATCAATGTACTTATAACGTTCAAATATAACATTTATTATATCTATAATAATAGTATAATTAAACAGAATTCCTCTTTCTTATTTATTTAGTTATAAATATTATGACAAATTATCTTACGGATTAATTTATGTGTCCATATTCTTTTTTTTAATTCTTCATGGAATTTCCTTATAACATAGGTATTGTTTAAGTAGAAAACTTAAATTAAATTATTGATATGTACTTTAGATATTAACCTATTTATATAATACAGACTGATTAATATTCTAATTTGATCAGTTCACTATGTTCAATTATTACTCCTATATAACTTTTTCATATTATTAACTATCGATGTAAAATTAATAATTATAATGTAATTATATTGTAAAGTCTTAATTTATAGACGTATAAAATTGATTTTAAGACGAGAAACTATTGGTTAAATATATTAAAACAAATCATTTTACTAGTTTAACCTAATCATTAAGAATAAAATATAATAGTATTTAAATGTCAAATATTTAGTAAATTGATATACTATTGCATATATTTTATGACCTTTATTATGAAATTTGTATTTATAAAGAAAATCATTTTAAAACATAATAGATTTAATTAGCTAATGACTTAATTGGAATTTTAATATTTAATTTATTCATACAGCAAAGTTAACTATGAGAAAAATGCGTAAGATTTATATATTTACCAATTATCATATTATATAACTATCCTCTTTATATTGATAAAGTAATAATCGGTAATAATTTACCTTAAATAAAGTCATATCTAATGTATTTTTTATAAAATTAGAGTACCCTTTACTTAAATTTTACTTCTAATCTATAGTGTTTTTATTAGTTATAATAAAATTTCAATTAAATTTGTATTAAGAAAATTGAAACTAACATTTAACTTGTTTGTTTTAGTTAATGAACATGAGTCAAGGTAGACTATTGATTCCATGAGGTTTCATAGCCAAGTAAAGTGTACTAAAAGAAATTTTGGACCTGGCGGAAGTCAAGGTATGAGATTGGCGAACATTTACGTGTTTCTTACACGTAGATACCTCTCGTACACCTTCAATACTGGTGTTTCTGGGATATACCCCGTGTCAAATACAAACTAATACTTAAATTCACGTACCTTTCGAGCCCTCCAATGACCACCACGAAGTGTTTACTACATGCTGGATACACAGAAACCTCTTTTTGAATTAGTAGTCTTGTCATTGTCGCTCTAATAATTGTAGACGGTCCTTAATATATAAATTGCGGACTACTATCATCAAGATTTCTCAGGATTTTAATAAGTTGGAACAAAAGGTGTGACGCTTTGTACCTAGTAGATGGATCTAGGAACTGGAATTATATTACGTGGCATTGTTCACATGGATAGGTGACTAATGAGTTAGAATTAGTTCTGATCGCATTGTGCTAGTTAACTACAAATATTGACTACAAACATTGACATAAGAATCACTCGCTGACACATGGCTTTTGCCCCAGGATATGCAAAGCCACATTCGAGGGGGTCTCTGCAAATTATTGTCCTCAACATGTTACGGATACTACGAGAAGTACCGAACAACCTCTTTTTAAGCATTTTATTATTGAATCATTAAGAGTGCCCACATAGTTAATAGATCGCCGAAATCGCGATCATGGTCGGGCTATACATCGAGTAAGGAACCCCACCCAATCATAATTGAATAGATAATATTTAAAAAACCTAAGCACGTTTGGGTTGCAGCTTCGCAAAGACCAACCCATGAAAATTACAGCTACTAATATGAGTGAATCACTCGCGATCTGGTCTCAAACAGAAGTTGATGAGTTTCCCACGTCCAGCTGCGTAGTATTTTTCTCTCCAACATTCCCGTGTCATGGACTCCTACTTGCGTAATATTTTACCGTAGCTATTTGAACTGGTCTAGAATCAGGAGAGTGGATCTTTTCGAACCGACGGGGGGGCTCCAGTGGGGGGGGTAGCGCAGTTGCAACCCATGCCGTCCATTCTTTCCCCAGACACATTAGATACCAATACCACGCGACGTGCGCGCGAAAGGGCAGGGCTCATACCTACGGAGAGCAGCGATGTGGCGAATGCGTCTTAGACCTGCTGACCATACCGGGACGGCACTACAGTAATCAGGTCGCGCACACGGTAAACCTGGCTCCGGAAGGCCAATTGAATCTATCATGCTCCAATCCCAACGGAAGGTGACGGGTTGATGTTGGACATTAATTCGTGCGCCCTTGTGTTACTTCTCTTGCCGCCCTCCAACTCGAAGCTTAGCCAGAGGGTTTAACCCAACACAGATTACATGCGTGCGCGGTTCGGAATAGCGCTGCCTGCCATGTCGCGGACGTTTGCTGTAGAGCGTTGCCCCTTAAGCGCGGCTTACCGCATTCAACAGGCGACGCATTGATACAGCTACTGTCGATGACAATGGCTGTCGTTAGTTCTCGTCCCTACGGGAGGCCAGCTTGCGCCCGGTTGAGAGGCGCTCGTTTCACACGTCTTCACCTGGTGGCCGAATCGGACCGCAGGGCTGCCACCGTCACCTTCGGCGGCGAAAAGCCGTTTACTACCCGTCCCAGTGGCGTGTACCGTATGGGCGCCGTTAGCAGCCTTACGGAACGGAGTGCGCCCGTAGCCATTTAGCTGCACCGCGCCTAAGTCAAGGGCTGCGGCTCTCCGTCACGACGGACAATGCCACCGCGCGCACGGGAGGCACCAAAGGCTATGGCGACCGGGACGCGCGTCTAGGACCGTCTGGATCCACTAGCCCACGTCTTCGAAAGGCCGGGGATGGGTACCGTGGTGAAGTTCCTGTTACATATCGGCGTCCCGTAAGATCCCGCCAAGACACTTCCCCATGCGAACGGTGAATTGCCGACCCGGAAGATCGGTCCCCGGATGCACTGACCCCGTCCAGTGCTCGGGCCCCAGGGGCGGCCAAAACCCCTTGGGCGCCGCCGGGCAACGACGGGCCGGCTCCTGTGCGGGTACCAGCAGGTGCCCGCGCTGGCCGCCCCCGGGCGCCGGGCGCAGTGGTTCCCGGCTCGCGGGCCACCGCGCGCGCCGGCCCGACCGCTGGCGGGGCCAGCCTGTTGGCCGTGCGGCGCGCGGGGCGGCCCTGGCGCTGGGGTCGCCGCCGGGCCGCGCAAGGCCCGTGGTCCGCCGACGCGTGGGCCGTCCCGAAGCGGGTGCGACGGCCCCCCGCAGCGGGAGAAACCGCGGCAGACGAGTCTGCGAGGCACCCCCGGGGCGGGGCCACGGCTCAGGTGCGAGCGTAAGCTCCGCGAGCGGTCCGCCAGAGACCCGCCCGCCGGAAAGGCACGCTTGACGCCCCCCCAGGCCCTGTGGCGCGAGGGCCGCCGCGGATGGCGAAGCGGGGCCGCCGCGTTCCGCCCGCGGGGAGCGCCCCGTGGTGTGGCCACCGGGGGGTGTCCCACTAAGGGGCCATTACGGCGAGCTTCGCGCGGCGACGCGGCGAACGCCGCGGAGCGCGGGCCGATCAAGAGGCGAGGCCCCAGGGCCCTACGGGCTGGGCGGGGGCGGGTCCCCCCCGCCCCGGCGGGTCTTGCGTGCCGGCGGAGGAGGGCCACGGCCCCCAGGGCCCCGACGGGGCCCGACCCGTCCCAGCCTGAGGAGGGGCGGCAGCGGGCGGAATCCCCCGCGGAGACCATTCCGGCGGTCCACGGGCCTCCTGACAGAGCGCCGCGCCGCCCGTCCCCGCGGCCCGCCGCCGCTGCCGGCTCGGCCCGCCCGGCGGTCGCCGGGTGCGCGGACCCACGTAGCCGCGCCGCACAGGCACGGCCCTGGCCGGGGAGCACCCATGGGACCGGTTACGATCCGCGGGCCAGAGCTCGCCCCGGAGTGCAGGGGCGCGCCGAGCGCGTTCCCCGGCGGGGGGGCTTGAC     
