# Supplementary material for: A simple method for data partitioning based on relative evolutionary rates
Source: PeerJ. 2018 Aug 28;6:e5498. doi: 10.7717/peerj.5498 (PMC6118207; doi:10.7717/peerj.5498)
Supplement: Data S1 — The datasets are provided in the PHYLIP format. [file peerj-06-5498-s002.zip › DataS2/AS6-4.phy]

17  4000
out     ATGTTATTATTTTTAATTTTTTTTTTTACCGGGTTAATACAACATTGTTTGTATATTAGCGTTTATTAATAATTATTAGGCTAGAAAATTTACTTTTCATATACTTAGTTAAACGACACTTATAATGTTGAAAAAAAAATCTATTTCTAAAGAATAAATAAAAGTTAGAAGTTTTCTAATTACATTTCCTCATTTGTTCGTAATAAAATTATTGTTAACATTTTAATATTCTATCTTTAGATGGATTTAAATTATAACATTAAAAAATATTTCGACACTATTATACCACGTAAAATATTCGAATAGAATATCCAGATGATGATTTATCGAAATATGATTTTGTAACTAAGAATACTGAATAGCGAAGTGTGATATCTAGCTTTATTAATTCTAACTTTAGAATTATAACTCGTTATTATACGCTTCTATCAACATACCTTAAATCTCATGGATGAACTGACTTATATTATGTATGCAATTTTTTTATTAGGATAAATAATAACATAAAAATGTTTAGATTTCCTATTACTGTTATTTCTAGATGCAAATATTAAATACAATTAATAACAAATTTCTTTATATATCTTTAGTTTTAAACAATTTTTAATTACAATAAAAGAATGTAAATGATTTACATCTTAAAGAAGAATTCAACTATTCTTAGGTCAAACAATAAAGTTGTATAATAATTGTAATTTATTATTCAATCATATAACGTAAGTGCCAATTAAAATAATAAAATTTGAATGATAAAACAACGCTGTATACAAGTAATTATCCTTTTTATTTTCGTGTTTCAGTAGCATCGAAAGTAATTATATTATAATTATTGTATAATTTAAGCTAAAAATATTTCTCTCCTATTATTTAAATACCTTAACTTTTTTGATTTCAAGGTCTTGAATAAGTTACAATTCATTGCAACTAACCGGATTTTCCTTGGAACATACGTGCTTGAATCATTTTTATGAATCATTTACATCCATTGATATTGTTTTTATCCCGACCAATACGGACAGGAGGATAATTCATATTCGACATGTCCAAATGGATAACACCGGGCACACTCTGTGCAAACATAGAAGTTATCCATCTGGATTAAATCATGGTTGGTTATAATGCATACTGGATTTTACTAAAAATACTCTTGAGAGCGGACAGCACAGAAGTTTTAGGTCTTCGCTCTCAGGCCTAGCTCGTCTCCTTCTAACGTTCACACCCTAATAGAATACTTTACTGGAAACGAGCACTATCATGGCTCTGGTTGCTTGTGCTTGATAACCGCCGTACTAATGATTTTAAAGCCTGCTAAGTTTATTTGATAGAATCTGTAAACCCTATATTCACAACAACAGGACCGGCGTGCACAAAGATATTGGAACAAACGTACGTACTTTAAAAATATTTCTATTTAGAACTACTAAGAAGTGAAAGTTCACAGAAATGATAGTATTAATCCCACTCGACGTTTTGCTGACTTTGTGGTAAGGCTAGGAAGACACATCTCACCTATACAGCGGTCTTCTCGTGTCGGAATAAAAAAAGCTATGAAACGAAGTAGAATGACGGATTTAAATCCCCATTCAGTAGACTAACGAAAGTGCTAGATACAAAGCGTGTTTGGTTTCACGAACCTCATGTAAACCTAACTATAAAATTCCGGTCAGAAACCTTAATTCTACGATACCGAGCTCAAAATCGTGTAGTAACTATACGTCGTCTTGTTTTTCCAGATGTTACAGTCGGGAAACTGTTATACACAATATCATACATACGAGTAGCGGTGTTGATTCCTAGGTTAAACCTATCCTTTATTCTCCTTCAGTGTAAGGCAACCGCATATTATCTCACGCGTAAATTGAAAGGACTCGCGAACATTCGGCGGATCCGTAATACGTAGGATTAATCAAAAGGTTGCCAACTCACGCATCGTGTTTTACACAGAAACTGCCTAATGCTTGATAATCCGGGCAATTTCCGTACACACTGAGAGTATCGAAGACTACTGTCAACTGGGAGTTTGGATCCCACCTGACACACCGCGAATGCATGTAGGGTTACATAGCTGACAGAGACGGAGGTAGGAAGGAGCACTCGTAGCACGCGCACTGTGGGAAGGCGGGTCTGACTGGAGACGCCACTTCTAGCACACGGTCGAAGTACCGTGCAAGGTCGGAGGTGGAATCGATTCTACCCTGGTCCCTATACGTATATTTGCGTGTACAAGCACAGAGGGATGGCTGCTAGCATAGGCTTTCGGAACGACGGGCGTGACTCCGCAGCCCGACTGAATAGGCCTGCCGGGCCTCGTCAGGTAGTCGATGGGCCACGGCTTGCCTCCTGCCGCCCCAGGCGCAGCGATGCCTTCTCGTGGGCACAGGTGCTGACTTATCAAGGCCATTCTGGGTCCGCGATCCCCCCTACTGCCTGTCCCTGGATGAGCACGCCTTTACAACGGGAGGCCCGTCCCCCTAGTAGCCATGTTACACGGCCATCCCTAGGCTTGGCCTCCCCCGAAGAGCAACAGTGTATAGCCGTCCGCTGGCCACGCGGTCGGACGCAGCTCCCTTGGATAAACAAGAGACGCGTCTCCAGAGATCGGAGTAGGCCGCCATGTAGTGCGTCGTTTCCCCCTCTCTTAAGCCTAGCCGTCACCTAGGGTGCTGGTCATGTCGACTGTGTGACCACAAAAACAGGCGCGGCGTACCAGCCTTAGGGTGAGAACACTGGTGGCCAAAATCTCGAGAGACCCGCCTCAAAAAAGACAGGAAAGACCGGCCTTTGGTGACGGTCCCCAATTTTACCCCCCGTCCCGTCTTGCAAGGAGGCGACAAGCCTCGTGGGTCAAAAACGCAGACGGGGGACCTGCCTGGGCGACCTCTACATAACACCGGCGGCAGTGCAAGTCCGGATCTCGCCAATATCGACACCCGCTTAGTCCACCCGTTCCCAATCACTGGACACCGAGCATGTTTGTTGAAGCCTCGAGTGCTATTGCCCGGGGGCACGCGCGGCACCGAGGCCCGCCGGTCGCGCCGCGACTGCGGGGCCCCGGCGCCCGGCCAAGTGTGTCGCCGGACGGCTGGGATACCCCACGGTCCCGGCCGGCAGGAGGCGGCACGTGCAGACGCCCCCCACCAGAGCCACATAGCTGACGCGCCGCCAGGTACCCTCGGACAACGCGCGCCCCTGCCGCGGACCCGTCTGCCGGCGCGGGTCCGCCGGCGGCGCACGCCTCCGGGCGGGCGCGGGGGCGTTCGCCTGACGAAGGGGGGCCGTTCCGGAGGCGTGGCCGGTAGGCGCCCCTGCCGGCAGCGGGCGCGGTGGTGTCGTCTCTTCCGGCTCGCGCTGCCGCGACTGGGCGCTGCGGGAGCCCCGGCCCAGATGGGGTCTCCCCGCATACGTGTGGCCCGGTGCGCGCGGGTGCCTGTTCCCCTAACGCGCGGGCCGGGATCCCTCTCCCTCCCCGACCGAAGGCAGCCTGCCCACCCGGGGGGCCAGCGTCGCCCCGGCGCCGGCCCCTCTGGTCGAGGCCACCACGGGCCCGTGGCATTGGGGCCGCCCGGCCCAGGTGCTTGCTGCCGGGGTGGGATCCGCCCGCGGCTATGGGGTCTGGCGCCCCCCTCGGGGCGCGTGGACGTCCGCGCTGTGGGCCCCGCCGCCGGCCCTGCGCGGCCCGGGGGGCTCTCCATGACCCGCGTCGGGAAGGAGGGCGGGGCAGAGCGCCCCGCGCGGGGTCGGACACCCGAGCGACCGGCGGCGACGTGGCCGGGAGCCGGGCCTGGCCATGGGGCCCGGTGCGGCGGGATGGCGGGCGGCGCGACAGCGGTGCGGCGGCCGGGCGACTCGCCGTCTATACGCGCCGCGAGCCGCGCCCGGCGACCGGGGCGGCGGTCGCCGCTCGCTGGACCCCGGAGGGCGTGCCGGGGCACTTGCCCGGGGCGCAGGGGGGTCCACCACCCCCAGTTGGGACCAGCCTGCATTGCGCCGCCGTGGGGGC     
P       ATGTACTTATTTTTAATTTTTTTTTTTACCGAGTTAATACAACATTGTTTGTATATTAACCTTTAGTAATAATTATTAGGCTAGAATATTTAATTTTCAGACAGTTAGTTAAAAGACACTTATAATGTTGAAAAAAAAATCTATTTCTAAAGAATAAATAAAAGTTTGAAGTTTTTTAATTACATTTCCTCATTTGTTCGTAATAAAATCATTGTTAACATTTTAATATTCTATCTTTAGATGGATTTAAATTATAACATTAAAAAATAATTTAACACTATTATACCAGATAAAATATTCGAACAGAATATTCAGATGATGATTTATCGAAATATGATTTTGTAACTAAGAATACTGAATAGCGAAGTGTGATATCTAGCTTTATTAATTCTAACTTTAGAATTATAACTCGTTATTAGACGCTTCTATCAACATACCTTAAATCTCAAAGATGAACTGACTTATATTATGTATGAAATTTTTTTATTAGGATAAATATTAATATAAAAATGTTTAGATTTCCTATTACTGTTATTTCTAGATGCATATATTCAATACAATTAATAACAAATTTCTTTGTATATCTTTAGTATTAAACAATTTTTAATTACAATAAAAGAATGTAAATGATTTACATCTTAAAGAAGAATTCATCTATTCTTAGGTCTAACAATAAAGTTGTATAATAATTATAATTTGTTATTCAATCATATAACGTAAGTGCCAATTAAAATAATAAAATTTGAATGATAAAACAACGTTGTATACAAATAATTATTCACATTATTTTCGTGTTTCTGTAGCATGGAATGTAATTATATTATAATTATTATATAATTTAAGCTAAAAATATTTATCTCCTATTAATTAAATACCTTAACTTTTTTGACTTCAAGGTCTCGTATAAATGACTATTCATTGCAACTAACGGGAGTTTCCTTGGAACTTACGTGCTTTAATCATTTTTATTAATCATTTTGATCCATTGATATTGTATTTATCCCGATCAATACGGACAGGAGTATAACTCATATTCGACATGTCCATATAGATAACACGGGGCACACTCTGTGCAAACAGAGAAGTTATCCATCTTACTTAACTCATGCTTGGTTCTAAAGCATACTGGATTTTAATAAATATACTCTTGAGAGCGGACAGCACAGAATTATTAGGTCTTCGCACTCCGCCCTAGCTCGTCTCCTTCTAACGTTCACACGTTAATAGAATACTTTACTGGAAACGACCACTATCATGTCTCTGGTTGCTTGTGCTTGATCACCCCCGTGCTAATGTTTTTAAAGCCTGCTAAGTTTAATTGATACAATCTGTAAACCCTATATTAACAACAACAGGACCGGCGTGCACAAAGATATTGAAACAAACGCACGTTCTTTACGAATATGTCTATTTTGAACTACTAAGCAGTGATATTACACAGAAATGAGTGTATTAATCCCACTCGACGTTTTGCTGTCTTTGTGGTAAGGCTAGGAAGACACATCTCACCTATACAGCGAGATTCTCGTGTCGGAATAAAAAAAGCTATGAAACGAAGCAGAATGACGGATTTATATCCCCGTACAGTAGACTAACGAAACTGCTAGATACCAAGTGTGTTTGGTTTCGCGAACCTCATGTACACCTAACGATAAAATTCCGGTGAGAAACCTTAATTCTACCATACCTAACTCAACCTCGTGTAGTAACTATACGGCGTCTTGTTTTTCCCCATGTTACAGTGGGGAAACTGGTATACACAATACCATACGTAGGAGTAGCGATGGTGATTCCTAGGATTGACCTATCGTTTATTCTCCTTCAATGGAAGGCGACCGCATATTATCTCACGCGTAAATTGAAAGGACTCGCATACATTCGGCGGATCCGTAATATGTAGGAATACTCAAAATGTTGTCAAATCACGCATCGTGTTTTACACAGAAACTGCGTAATGCTTGATGATCCGGGCAATGTCCGTACACAATGAGTGTTTTGAATGCTGCTGACAACTGGGAGTTTGGATGCCACTTGACACACCGCGAAAGCATGTTGGGTTATATAGCTGACAGAGACGGAGGTAGGAAGAAGCACTCGTAGCACGCGCACGGTGGGAAGGCGGGTCTGACTGGAGCCGGCATTTCTAGGACACGGTCGGAGTATGGTGCAAGGTCCTAAGTGAAAGCGATTCTATCCTTGTCCCTATACGTAGAGTTCGGTGTACAAGCACAGTCGCATGGCTGCTAGATCAGTCTTTCGGAACGACGGGCGTGACTGCGCAGACCGACTGAATAGGGCTGCCGGGCATCGTCCAGTACTCGGTCGGGCACGGCTTGCCACCTGCCACCCCAGGCGCAGCGATCCTTTCTCGAGGGCACAGGTGCGGACTGATTAAGTCGATGATGGGTCCGGGATCGCACCTACTGGCTGCCCGTGAATGAGCACGCCTTTATAACCAGAGGCCCCTCCCCCTAGTATCTAGGTTATGCGGCCATCCCTAGGGTGGGCCTCCCCAGAAAAGCAACAGTGTATAGCCGTCCGCTGGCCACACGGTCGGACGCAGCTCCCTTTGATAGACAAGAGTCACGTCTCTACAAATCGTAGGACGCCGACATGCAGTGCGTCGTTTCCCCCTCTCTTAAGCCTAGCCGTCACCTAGGGTGCTGGACATGTCGACTGTGAGGCCAGCAAAACAGGCGCGGCGTAGCACCCTGAGGGTGAGAGCACTGGCGGCCCAATTCTCTAGAGCCCCACCTCAAAAAAGACAGGAGAGACCGGCGCTTAGCGACCGTGCCTAATTTTACCCCCCGTCCCGTCTTGTAACGAGGCGATAAGCCTCGTGGTTCAACAACGCAGACCGGGGACCTGGCTGGCCGCCCTCTACATAACACCGGCGGAAGTACAAGTAGGCATCTCGCCAATATAGAAACTCGCTTATTCCACCGGTTATCAGTGACGGGACACCGAGCATCTTTCTTGAACCCTAGATTGATATTGCCCCGGGGCACGCTCGGCATCGAGGCCCGCCGGGCGCTCCGCGACTGCGGGGCCCCGGCGACCCGGGAAGTGTGTCCGCGGCCGGCTGGGAGACCCCACGGTCGCGGCCGTCAGCAGGCGCCCCGTGCGGACGCCCCCCAGCAGAGCGAGATAGCTGCCGGGGCGCCAGGCAGCCTCGGCCAACGCGCACCACCCCCGCGGACCCGTCTCCCAGCGCGGCTCCGCCGGCGGTGCACGCCTCCGGGCGGGCGTGGGGGCGTTGGCCTGACGAAGGGCGGCCTTTCGGTAGGCGTGGCCCGCAGGCAGCCCTGTCCGCATCGGGCGCGGTGCTGTCGTCTCTTCCCGCGCGCGCTGCCGCGACTGGGCGCTGCGGGAGCCCCGGCCCCGATGGGGTCTCCCCGCCCACGTGTGGCCCGGTGCGCGCGGATGCCTGTTCCCCTATCGCGCGGGCCTGGATCCCTCTCCGTCCCCCACCGAGGGCAGGTTGCCCGCCCGGGGGGCCAGGGTCGCGCCGACGCCGGCTCCGCTGGTGGCGGCCACCACGGGGCCGTGGTATTGGGGCCGCCCGGCCCAGGTGCTTGCTGGCGGGGTCGCATCCGGCCGCGCCGATCGGGTCTGGCGCCCCCCTCGGGGCACGTTGACGTCCGCGCTGTGGGCCCCGCCGGCGGCCCCGCGCGGCCCGGCAGGCTGTCCATGAGCCGCGTCGGGAAGGAGGTCGGGCCAGCGCGCCCCGCACGGGGTCCGACTCCCGAGCGCCCCGTGGCCACGTGGCCGGGGGCCGGGCCTGGCCATGGGGCCCGGAGCGGCGGGATGGCGGGCGGCGCGATAGCGGTGAGGCCGCCGGGCGAGTGGCCGTCTAAACGCGCCGCGAGCGGCGCCCGGCGACCGGGGGGGCGGTCGCCTCTCGCTCGACCCCGGAGCGCGTGGCGGGGCATTAGCCCGGGCCGCAGGGGGCTCCACCACCCCCAGTGGCGACCCGCCTGCAGTGCGCCGCCTTGGGGGC     
O       ATGTAATTATTATTAGTTTTTTTATTTACCGCGTTAATACAACATTGTTTGTATATTTTCATTTATTAATAATTTTTAGGCTAGAAAATTTACTTTTCATATAGTTAGTTAAAAGACACTTATATTGTTGAAAAAAAAATCTATTTCTATAGAATAAATAAAAGTTTGAAGTTTTATAATTACATTTCCTCATTTGTTCGTAATAAAATAATTGTTAACATTTTATTATTCTATCTTTAGATGGATTAAAATTATAACATTAAAAAATAATTCAACACTATTATACCATGTAAAATATTCGAAAAGAATATTCAGATGATGTTTTATCGAAATATGATTTTGTAACTAAGAATACTGAATAGCGAAGTGTGATATCTAGCTTTATTAATTCTAACATAAGAATTATAACTCGTTATTATACGCTTCTATCAACATACCTTAAATCTCAAAGATGAACTGACTTATATTATGTATGTAATTTTTTTATTAGGATAAATACTAATATAAAAATGTATAGATTTCCTATTACTGTTATTTCTAGATGCATATATTAAATACCATTCATAACAAATTTCTTTCTATATCTTTAGTATTAAACAATTTTTAATTATAATAAAAGAATGTAAATGATTTACATCTTAAAGAACCATTCAACTATTCTTAGGTCAAACAATAAAGTTGTATAATAATTTTAATTTATTAATCAATCATATAACGTAAGTGCCAATTAAAATAATAAAATTTGAATGATAAAACAACGGTGTATACAATTAAATATCCTGTTTATTTTCGTGTTTCAGTAGCATAGAATGTAATTATATTATAATTATTGTATAATTTAAGCTAAAAATATTATTCTCCTTTTACTTAAATACCTTAACTTTTTTGAATTCAAGGTCTAGTATAAATAACTATTCATTGCAACTAACTGGAGTTTCCTTGGCACCTACGTGCTTGAATCATTTTTATTAATCATTTCTATCCATTGATATTGATTTTATCCCGATCAATACGGACAGGAGAATAATTCATATTCGACATGTCCATATGGATAACACCGGGCACACTCTGTGCAAACATAGAAGTCATTCATCTAGTTTAAGACATGATTGGTTATAATGCATACTGGATTTTAATAAAAATAGTCTTGAGAGCGGACAGCACAGAATTTTTAGGTCTTCGCAGTCTGGCCTAGCTCGTCTCCGTCTAACGTTCACACTGTAATAGAATACTTTACTGGAAACGAACACTATCATGGCTCTGGTTGCTTATGCTTGATAGCCGCCGTGCTAATGATTTTAAAGCCTGCTAAGTTTATTTGCTACAATCTGTAAACCCTATATTAACAACAACAGGACCGGCGTGCACAAAGATATTGGTACAAACGAACGTTTTTTATAAATATTTCTATTTAGAACTATTAAGAAGTGATACTACACAGAAATGAGAGTATTAATCCCACTCGATGTTTTGCTGCCTTTGTGGTAAGGCTAGGAAGACACTTCTCACCTATACAGCGGTATTCTCGTGACGGAATAAAAAAAGCTATGAAACGAAGCAGAATGACGGATTTAAATCCCCATACAGTAGACTAACGAAAGTGCTAGAAACGAAGCGTGTTTAGTTTCACGAACCTCATGTAAACCTAACTCTAAAATTCCGGTGAAAAACCTTAACTCTACCATACCGAACTCAAACTCTTGTAGTAACTATACGTCGTCTCGTTTTTCCGCATGTTACAGTAGGGAAACTGCTATACACAATACCATACATAGGAGTAGCGGTGGTGATTCCTAGGTCCAGCCTATCTTTTATTCTCCTTCACTGTAAGGCGGCCGCATATTATCACACGCGTAAATTGACAGGACTCGCGTACATTCGGCGGATCCGTAATATGTAGGACTAGTCAAAAAGTTGACAACTCACGCATCGTGTTTTACACAGAAACTGCGTAATGCTTGATGATCCGGGCAATGTCCGTACACACTGAGCGTTTTGAAGACTGGTGACAACTGGGACTTTGGATCCTACTGGACACACCGCGAAGGCATGTTCGGTTACATAGCTGACAGAGACGGAGGTAGGAAGAAGCACTCGTAGCACGCGCACGGTGGGAAGGCGGGTCTGACTGGAGCCGACATTTCTAGCAAACGGTCGAAGTATGGTGCAAGGTCCGAGGTGGAAACGATTCGATCCTGATCAGTTTACGTAGATTTCAGTGTACAAGCATAGTTGCATGGCTGCTAGCGAAGTCTTGCGGAACGACGGGCGTGACTGGGCAGACCGACTGAATAGGGCTGCCGGGCCTCGTCGAGTAGTCGATCGGCCACGGCTTGCCCCGAGCCGGCCCAGGCGCACCGATCCTTTATCGAGGGCACAGGTGCGGACTGATCAAGCCGATTTTGGGTCCGAGATCGCCCCTACAGCCTGCCCCTGGATGAGCACGCCTCTATAACCCGAGGGCCGGCCCCCTAGTATGTACGTTACGCGGCCATCCCTAGGCTGGGCCTCCCCAGAAGAGCAACAGTGTACAGCCGTCCGCTGGGCACACGGTCGGACGCAGCTCCCTTGGATAGACAAGAGTCACGTCTCCAGAAATCCGAGGAGGCCGCCATGTAGTGCGTCGTTTCTCCCTCTCTTAAGCCTAGCCGTCACCTAGGGTGCTGGTCATGGCGACTGTGGGCCCATAAAAGAAGGCGGGGCGTCGCACCCTTAGGGTGTGAGCACTGGCGGCCCAATTCTCTAGAGGCCCGCCTCAAAAAAGACAGGATAGACCGTCGGTTAGTGACCGTCCCCAATTTTACCCCCCGGCCCGTCTTGGAAGGGGGCGACAAGCCTCGTAGTTCAAAAACGCAGACCGGGGACCTGGCTGGTCTCCCTCTACATAACACAGGCGGCAGTACAAGTGTGTATCTCACCAATATGGACACTCGCTTAATCCACCCGTTATCAGTCAGGGGACACCGAGCATGTTTGTTGAATCCTCGAGTGGTATTGCCCCGGGGCACGCTCGGCACCGAGGCCCTCCGGTCGCCCCGCGACTGCCGGGCCCCGGCGACCCGGGAAGGGTGTCGGCGGCCGGCTGAGAGACCCCACGGTCGCGCCCGTCAGGAGGCGGCCCGTGCAGACCCCCCCCACCAGAGCCACATAGCTGTCGCGGCGCCAGGCAGCCTCGGCCCACGCGCACCCCCGCCGCGGAACCGTCTTCCCGCGCGGCTGCGCCGGCGGCGCACGCCTCCCGGCGGCCGGGGTGGGGCTCGCCTGACGAAGGGCGGCCGTTCAGTAGGCGTGGCCCATAGGCGGCCCTGCCGGCAGCGGGCGCGGGGCTGTCGTCTCTTCCGGCTCGCGCTGCCGCGACTGGGCCCTGCGGGAGACCCCGCCCCAGTGGGGTCTCCCCGCATTCGTGTGGCCCGGTGCGCGCGGCGGCCTGTTCCCCGAGCGCGCGGGCCCGGATCCCTCTCCGTGCCCCACCGAGGGCAGGCTGCCCGCCCGGGGGGCCAGGGTCGCGCCGACGCGGTCGCCTCTGGTGACGGCCACCACGGGGCCGTGCTATTGGGGCCGCCCGTCCCAGGTGCTTGCTGGCGGGGCTGGATCCGACCGCGGCCATCGGGTCTGGCGCCCCCCTCGGCGCGCGTGGACGTCGGCGCTGTGGGCCCCGCCGCCCGCCGCGCGCGGCCCGGCAGGCTCTCCATGAGCCGCGTCGGGAACGAGGGCGGGCCATCGCGGCCCGCCCGGGGTCGGACTCCCGGGCTACCCGGGGCCACGTGGCCGGGGGGCGGGCCTGGCCATCTGGCCCGGTGCCGCGGGATGGCGTGCCGCGCGTGAGCGGTGCGGCCGCCTGGCGAGTCGCCGTCTAAACGCGCCGCGAGCCCCGCCCGGCGCCCGGGGCGGCGGTCGCCGCTCGCTGGACCCCGGAGGGCGTGACGGGGCAGTCGCCCCGGCCGCAGGGGGCTCCACCACCGCCACTGGGGACCGGCTTACAATGCGCCGCCGTGGGGGC     
N       ATGTAATTATTTTTAATTTTTTTATTTACCGGGTTAATACAACATTGTTTGTATATTTTCCTTTAGTAATAATTATTAGGCTAGAATATTTAATTTTCATATAATTAGTTAAAAGACACTTATAGTGTTGAAAAAAAAATCTATTTCTTAAGAATAAATAAAAGTTAGAAGTTTTATAATTACATTTCCTCATTTGTTCGTAATAAAATTATTGTTAACATTTTAGTATTCTATCTTTAGTTGGATTTAAATTATAACATTAAAAAATAATTTAACACTATTATACCAAGTAAAATATTCGAATAGAGTATTCAGATGATGTTTTATCGAAATATGATTTTGTAACTAAGAATACTGAATAGCGAAGTGTGATTTATAGCTTTATTAATTCTAACTTAAGAATTATAACTCGTTATTAGACGCTTCTATCAACATACCTTAAATCTCAAAGATGAACTGACCTTTATTATGTATGTAATTTTTTTATTAGGATAAATACTAATATAAAAATGTTTAGATTTGCTATTACTGTTATTTCTAGATGCATATATTAAATACTATTCATAACAAATTTCTTTATATATCTTTCGTCTTAAACAATTTTTAATTACAATAAAAGAATGTAAATGATTTACATCTTAAAGAAGAATTCAACTATTCTTAGGTCTAACAATAAAGTTGTATAATAAATATAATTTATTAATCAATCATATAACGTTAGTGCCAATTAAAATAATAAAATTTGAATGATAAAACAACGGTGCATACAAATAATTATCCTAGTTATTTTCGTGTTTCTGTAGCATTGAATGTAATTATATTATAATTATTATATAATTTAAGCTAAAAATATTTTTCTCCTCTTAATAAAATACCTTTACTTTTTTGAATTCAAGGTCTCGTATAAATTACAATTCATTGCAACTAACTGGATTTTCCTTGGAACATACGTGCTTTAATCATTTTTATTAATCATTTGGATCCATTGATATTGGCTTTATCCCGATCAATACGGACAGGAGGATAATTCATATACGACATGTCCATATGGAAAACACCGGGCACACTCTGTGCAAACAAAGAAGTTATACATCTGTATTATTAAATGTTTAGTTGTAACGCATACTGGATTTTATTAAACATACTCTTGAGCGCGGACAGCAGAGAAATATTAGGTCTTCGCACTCAGGCCTAGCTCGTCTCCTTCTAACGTTCACACAGTAATAGAATACTTTACTGGAAACGAACACTATCATGGCTCTGGTTGCTTATGCATGATGGCCGCCGTGCTAATATATTTAAAGCCTGCCTAGTGTATTTGATAGAATCTGTAAACCCTATATTTACAACAACAGAACCGGCGTGCACAAAGATATTGAAACAAACGAACGTTGTTTACTACTATCTCTATTTATAACTACTAAGAAGTGGCACTTCACAGAAATGAGAGTATTAATCCCACTCGACGTTTTGCTGTCTTTGTGGTAAGCCTAGGAAGACACATCTCACCTATACAGCGGTATTCTCGTGTCGGAATAAAAATAGCTATGAAACGAAGCAGTATGACGGATTTATATCCCCTTACAGTAGACTAACGAAAGTGCTTGATACGAAGCGTGTTTTGTTTCACGAACCTCATGTAAACCTAACTATAAAATTCCGGTGATAAATCTTAATTCTACCATACCAAGCTCAATGTCCTGTAGTAACTATACGCCGTCTTGTTTTTCCGCATGTAACAGTAGGGAAACTGTTATACACAATACCATACATAGGAGTAGCGGTGTTGATTCCTAGGTTGCGCCTATCGTTTATTCTCCTTCAATGTAAGGCGACCGCATATTATCTCACGCGTAAATTGAAAGGACACGCCTACATTCGGCGCATCCGTAATAAGTAGGACTACTCAAAATGTTGACAACTCGCGCATCGTGTTGTACACAGAAACTGCGTAATGCTTGATGATCCGGGCAATGTCCGTACACATTGAGGGTTTTGAAGACTGCTGGAAACTGGGATTGTGGATCCGACTTGACACACCGCGAAATCATGTTTGGTTACATAGCTGACAGAGACGGAGGTAGGAAGCAGCACTCGTTGCACGCGCACAGTGGGAACGCGGGTCTGACTGGAGCCGCCATTTCTAGCACAGGGTCGAAGTACGGTGCAGGGTCCGAGGTGGAAACGATTCTAACCTTGTCACCATAAGAAGAATTAGGTGTACAAGCACAGGCGAATGGCTGGTTGCGGAGCCTTTCGGACCGACGGGCTTGACTGCGCAGACCGACTGAATATGGCTGCCGGGCATCGTCCCGTAGTCGGTCTGCCACGGGTTGCCCCCTGCCGCCCCAGGTGCAGCGATCCCTTCTCGAGGGCACAGGTGAGGACTGATCAAGCCCATTGTGGGTCCGGGATCGCACCTACTGCCTGCCCCTGGATGAGCACGCCTATACAACCCGAAGCCCTCCCCCCTAGTATCCAGGTTTCGCGGCCATCCCTAGGGTCGGCCTCCCCAGAAGAGCAACAGTGTATAGCCGTCCGCTGGGCCCACGGTCGGACGCAGCCCCCTTTGGTAGACAAGAGTCACGTCTCGAGATATCGGAGCACGCCGCCATGAAGTGCGTCGTTTCCCCCTCTCTTAAGCCTAGCCGCCACCTAGGGTGCTGGGCAGGTCGACTGTGAGGCCAGAAAAACAGGCGCGGCGTAGCACCCTAAGGGTGAGAGAACTGGCGGCCCAATTCTCTAGAGTCCCGCCTCAAAAAAGACAGGAGAGACCGGCGTTTAGTGACCGTCCCCAATTTTACCCCCCGCCCTGTCTTGTAAGGGGACGACAAGCCTCGTGGTTCAAAAACGCAGACCGGGGACCTGGCTGGGCACCCTCTACATAACACCGGCGGAAGTACAAGTAGGGATCTCGCCAATATAGAGACCCGCTTATTGCACCTGTTATGAGTCACGGGACACCGAGCATGTTTGTTGAATCCTCGATTGATATTGCCCCGGGGCACCCCCGGCATCGAGGCCCGGCGGACGCCCCGCGACTGCGGGGCCCCTGCGCCCCGGCAAGTGTGTGGGCGGGCGGCTGGGATACCCCACGGTCGCGGCCGGCAGCAGGCGGCCCGTGCGGACGCCCCCCACCAGAGCCACATAGCTGGCGGGGCGCCACGCACCCTCGCGCAACGCGCACCACGGCCGCGGACCCGTCTTCCGCCGCGGCTCCGGCGGCGGCGCACGCCTCCGGGCGGGCGGGGCGGCGTTCGCCTGACGAAGGGCGGCCGTTCCGTAGGCGTGGCCCGTAGGCGGCCCTGCCCGCAGCGGGCGCGGCGCTGTCGTCTCTTCCGGCTCGCGCTGCCGGGACTGGGCCCTGCGGGAGCCCGGGCCCCGGAGGGGTCCGGCCGCATACGTGTGGCCCGGTGCGCGCGGATGCCTGTTCCCCGAACGCGCGGGCCGGCATCCCTCTCCCTGCACCACCGAGGGCAGCCTGCCCGCCCGGGCGGCCAGGGTCGCGCCGACGGCAGCTCCTCTGGTCGCGGCCCCCACGGGCGCCTGGAATTGGCGCCGCGCGGCCCAGGTGCTTGATGCCGGGGTCGGATCCGCCCGCGGCGATCGGGTCTGGCGCCCCCCTCGGGGCCCGTGGACGTCGGCGCTGTAGGCCCCGCCGCTGGCCGCGCGCGGCCCCGCAGGCTCTCCATGCGCCGCGTCCGGAACGAGGGCGGGCCAGCCCGCCCCGCGCGGGGGCGGACTCCCGAGCGACCCGGGGCGACGTGGCCGGGGGCCGGGCCTGGCCATGGGGCCCGGAGCGGCGGGATGGCGGGCCGCGCGGGAGCGGTGCGGCGGGCCGGCGAGTCGCCGTCTACACGCGCCGCGAGCCGCGCCCGGCGGCCGGGGTGGCGGTTGCCCCGCGCTGGACCCCGGACGGCGCGCCGGGGCCGTCGCGCGGGCCGCATGCGGGTCCACCACCTCCAGTGGGGACCCGCCTTCACTGCCCCGCCCTGGGGGC     
M       ATGTCTTTATTATTAATGTTTTTTTTTACCGCGTTAATACAACATTGTTTGTATATTGACCTTTAGTAATAATTATTATGCTAGAATATTTATTTTTCATATACTTAGTTAAAAGACACTTATATTGTTGAAAAAAAAATCTATTTCTAAAGAATAAATAAAAGTTCGAAGTTTTCTAATTACATTTCGTCATTTGTTCGTAATAAAATAATAGTTAACATTTTAATATTCTATCTTTAGATGGATTTAAATTATAACATTAAAAAATAATTGAGCACTATTATACCAAGTAAAATATTCGAATAGATTATTCAGATGATGTTTTATCGAAATATGATTTTGTAACTAAGAATACTGAATAGCGAAGTGTGATATCTAACTTTATTAATTCTAACTTAAGAATTATAACTCGTTATTATACGCTTCTATCAACATACCTCAAATCTCAACGATGAACTGACTTATATTATGTATGTAATTTTTTTATTAGGATAAATAATAATATAAAAATGTTTAGATTTCCTATTACTGTTATTTCTAGATGCATATATTAAATACCATTTATAACAAATTTCTTTCTATATCTTTTGTCTTAAACAATTTTTAATTAAAATAAAAGAATGTAAATGATTTACATCTTAAAGAAGTATTCAACTATTCTTAGGTCAAACAATAAAGTTGTATAATAATTATAATTTCTTAATCAATCATATAACGTAAGTGCCAATTAAAATAATAAAATTTGAATGCTAAAACAACGATGTATACAAATAATTATTCTTGTTATTTTCGTGTTTCTGTAGCATTGAATGTAATTATATTATAATTATTGTATAATTTAAGCTAAAAATATTTATCTCCTCTTAATAAAATACCTTAACTTTTTTGAAATCAAGGTCTCGCATAAATAACCATTCATTGCAACAAACTGGATTTTCCTTGGTACATACGTGCTTAAATCATTTTTATTAATCATTTAAATCCATTGATATTGTATTTATCCCGAACAATACGGACAGGAGTATAACTCATATCCGACATGTCCATATGGATAACACCGGGCACACTCTGTGCAAACAAAGAAGTTATGCATCTTTCTTACTTAATGGTTGGTTATAAAGCATACTGGAGTTTAATAAATATAATCTTGAGAGCGGACTGCATAGTATTATTAGGTCTTCGCATTCTGGCCTAGCTCGTCTCCGTCTAACGATCACACATTAATAGAATACTTTACTGGAAACGATCACTATCATGACTCTGGTTGCTTGTGCTTGATAACCGCCGTGCTAATGGTTTTAAAGCCTGCTAAGTTTACTTGATAGAACCTGTAAACCCTATATTCACAACAACAGGACCGGCGTGCACAAAGATATTGGAACGAACGGACGTTCTTTACAAATATTTCTATTTTGAACTACTAAGAAGTGATTTTTCACACAAATGAAAGTATTAATCCCACTCGATGTTTTGCAGTCTTTGTGGTAAGGCTAGGAAGACACATCTCACCTATACAGCGGTATTCTCGTGTCGGAATAAAAAAAGCTGTGAAACGAAGCAGAATGACGGATTTAAATCCCCATACAGTAGACTAACGAAAGTGCTAGAAACGAAGCGTGTTTGGTTTCACGAACCTCATGTAAACCTAACAAAAAAATTCCGGTCAGAAAAATTAATACTACAATACCGAACTCAACATCTTGTCGTAACTATACGTCGTCTTGTTTTTCCGTATGTGACAGTAGGGAAACTGGTATACACAATACTATACTTAGGAGTAGCGGTGTTGATTCCTAGGCTAGTCCTATCGTTTATTCTCCTTCAATGTAAGGCGACCGCATATTATCGCACGCGTAAATTGAAAGGACTCGCCTACATTCGGCGGATCCGTAATAAGTAGGACTAATCAATATGTTGGCTAATCCCGCATCGTGTTTTACACAGAAACTGCGTAATGCTTGATGATCCGGGCAATCTCCGTACACACTGAGAGTTTTGAATACAGCTGCCAACTGGGAGTGTGGATCCTACATGACACACCGCGAAGGCATGTTGGGTTACATCGCTGACAGAGACGGAGGTAGGAAGAAGCACTCGTTGCACGCGCACGGTGGGAAGGCGGGTCTGACTGGATCCGGCAGCTCTAGCACAAGGTCGCAGTAGGGTGCAAGGTCCGAGGTGGAAACGATTCCAACCTTGTCCGTATACGTAGATTTAGGTTTACAAGCACAGTTGGATTGCTGCTAGCGTAGTCTTTCGGAACGACAGGCGTGACTGCGCAGACCGTCTGAATAGGGCTGCCGGGCGTCGTCGGCTAGTCGATTCGACACGGCTTGCCGCATGCCGCCCCAGGGGCAGCGATCCTTTCTCGAGGGCACAGGTGCAGACTAATGCCGCCCATTTTGGGTCCGAGATCTCCCCTACTGCCTGCCCCTGGATGAGCACGCCTTTACAACGTGAGGCCCTCCCCCCTAGTATTCAAGTTACGCGGCCATCCCTAGGGTGGGCCTCCCCAGAAGAGGAACAGTGTATCGCCGTCAGCTGGGCACACGGTCGCACGCAGCTCCCTTTGATAGACAAGAGTCACGTCTCCAGAAATCGGAGTCCGCCGCCATGTAGTGCGTCGTTTCACCCTCTCTTAAGCCTAGCCGTCCCCTATGGTGCTGGTCATGACGACCGTGCGCCCACAAACCCAGGCGCGGCGTAGCACCCTAAGGGTGAGACCACTGGCGGCCCAATTCTCAAGAGTCACTCCTCAAAAAAGATAGGATAGACCGGCCGTTCGGAACCGTCCCCAATTTTACCCCCCGCCCCGTCTTGGAACGCGCCGACAAGCCTCGTGGATCAAAAACGCAGACCGGGGACCTGGCTGGGGGACCTCTACATAACACCGGCGGAAGTACAACTAAGGATGTCGCCAATATAGACACCCGCTTATTCCACCCGTTATCACTTACGGGACACCGAGCATGTTTGTTGAATCCTCGATTGAAATTGCCCCGGGGCACGCTCGGCATCGAGGCCCGCTGGCCGCCCCGCGACTGCGGGCCCCCGGCGCCGGGGCAAGTGTGTCCGCGGACGGCCGGGAGACCCCACGGTCGCGGCCGGCAGCAGGCGCCGCCTGCAGACGCCCCCCACCAGAGCCACATCGCTGACGGGGCGCCAGGCACCCTCGGACAACGGGCACCCCCCCCGCGGACCCGTCTGCCGGCGCGGCTCCGCCGGCGGCGCACGCCTCCGGGCGGGCGGTCGGGGGGTCGCCTGACGAAGGGGGGCCGTTCGGTAGGCGTGGCCCGTAGGCGGCCCTGCCGGCAGCGGGCGCGGGGCTGTGGTCGCTTCCGGGTCGCGCTGCCGCGCCTGGGCCCTGCGGGAGCCCCTGCCCCGATGGGGTCTCCCCGCATACGTGTGGCCCGGTGCGCGTGGCTGCCTGCTCCCCTAACGCGCGGGCCCGGAGCCCTCTCCGTTCCCCACGGAGGGCAGGCGGCCCGCCCGGGGGGCCAGGGTCGCGCCGGCCCCTGCTCCTCTGGTGGCGGCCACCCCGGGGCCGTGCGATTGGCGCCGCCCGCCCCAGGTGGTTGCTGGCGGGGTGGCATCCGTCCGCGGCCATCGGGTCTGGCGCCCCCCTCGGGGCCCGTGGACGTCCGCGCTGTGGCCCCCGCCGCCGGCCTGGCGCGGCCCGGCAGGCTCTCCATGAGCCGCGTCCGGAAGGAGGGCGGGCCACCCCGCCCCGCACGGGGTCGGACTCGCGAGCGGCCCGGGGCGACGTGGCCGGGGGCCGGGCCTGGCCATGGGGCCCGGTGCGGCGGGATGGCCGGCCGCGCGAAAGCGGTGTGGCTGCCGGGCGAGTCGCCGTCTAAACGCGCCGCGAGCCGCGCCCGGCGACCGGGGCGGCGGTCGCCCCTCGCCGGGCCCCGGAGGGCGTGCCGGGGCAGTCCCCCGGGCCGCAGCGCGCTCCACCACCCCCAGTTGGGACCTGCCTGCATTGCGCCGCCTTGGTGGC     
L       ATGTTTTTATTTTTAATTTTTTTTTTTACCGTGTTAATACAACATTGTTTGTATATTTCCCTTTAGTAATAATTATTAGGCTAGAATTTTTAATTTTCATAAAGTTAGTTAAATGACACTTATAGTGTTGAAAAAAAAATCTATTTCTAAAGAATAAATAAAAGTTCGAAGTTTTATAATTACATTTCCTCATTTGTTCGTAATAAAATAATTGTTAACATTTTATTATTCTATCTTTAGGTGGATTTAAATTATAACATTAAAAAATATTATAACACTATTATACCACGTAAAATATTCGAATAGAATATTCAGATGATGATTTATCGAAATATGATTTTGTAACTAAGAATACTGAATAGCGAAGTGTGATATCTAACTTTATTAATTCTAACTTAAGAATTATAACTCGTTATTATACGCTTCTATCAACATACCTAAAAACTCAAGGATGAACTGACTTATATTATGTATGGAATTTTTTTATTAGGATAAATATTAATATAAAAATGTTTAGATTTCCTATTACTGTTATTTCTAGATGCAGATATTTAATACAATTTATAACAAATTTCTTTATATATCTTTAGTATTAAACAATTTTTAATTATAATAAAAGAATGTAAATGATTTACATCTTAAAGAACAATTCAACTATTCTTAGGTCTAACAATAAAGTTGTATAATAAATGTAATTTATTATTCAATCATATAACGTAAGTGCCAATTAAAATAATAAAATTTGAATGATAAAACAACGCTGTATACAAATAATTATCCTTTTTATTTTCGTGTTTCCGTAGCATAGAAAGTAATTATATTATAATTATTGTATAATCTAAGCTAAAAATATTTGTTTCCTTTTATTGAAATACCTTAACTTTTTTGACTTCAAGGTCTTGAATAAATAACCATTCATTGCAACTAACTGGAGTTTCCTTGGAACATACGTGCTTCAATCATTTTTATTAATCATTTATATCCATTGATATTGTTTTTATCCCGATTAATACGGACGGGAGGATAATTCATATCCGACATGTCCATATGGATAACACCGGGCACACTCTGTGCTAACAGAGAAGTTATCCATCTAATTTAGATCATGGTTGGTTATAAAGCATACTGGATTTTAATAAAAATACTCTTGAGAGCGGACAGCACAGAATTTTTAGGTCTTCGCACTCTGGCCTAGCTCGTCTCCTTCTAACGATCACACCGTAATAGAATACTTTAATGGAAACGAGCACTATCATGTCTCTGGTTGCTTGTGCTTGACCGCCGCCGTGCTAATGTTTTTAAAGCCTGCTAAGTTTAGTTGATACAATCTCTAAACCCTATATTGACAACAACAGGACCGGCGTGCACAAAGATATCGAAACAAACGGACGTTCTTTATAAATATTTCTATTTAGAACTACTAAGAAGTGATATTACACACAAATGAAAGTATTAATCCCCCTCGAAGTTTTGCTGCCTTTGTGGTAAGGCTAGGAAGACACATCTCACCTATACAGCGCTTTTCTCGTGTCGGAATAAAAAAAACTATGAATCAAAGCAGAATGACGGATTTAAATCCCCTTACAGTAGACTAACGAAAGTGCAAGAAACAAGGCGTGTTTGGTTTCACGAACCTCATGTAAACCTAACTATAAAATTCCGGTGATAAATCTTAATTCTACCATACCGATCTCAATTTCTTGTAGTAACTATACGTCGTCTTGTTTTTCCGTATGTAACAGTAGGGAAACTGATATACACAATACAATACATAGGAGTAGCGGTGTTGATTCCTAGGTTAATCCTTTCATTTATTCTCCTTCAGTGTAAGGCGACCGCATATTATCACACGCGTAAATTGAAAGGACTCGCTCCCATTCGGCGGATCCGTAATAAGTAGGACTAAACAAAATGTTGCCAACTCTCGCATCGTGTTTTACACAGAAACTGCCTAATGCTTGATGATCCGGGCAATGTCCGTACACACTGAGCGTTTTGAAGACTGCTGCCAACTGGGCATATGGATCCTACTATACACACCGCGAACCCATGTTGGGTTACATAGCTGACAGAGACGGAGGTAGGAAGAAGCACTCGTGGCACGCGCACGGTGGGAAGGCGGGTCTGACTGGAGCCGGCAAATCTAGCACACGGTCGAAGTAAGGTGCAAGGTCCAAGGTGGAAAGGATTCGAACTTGGTCTCTATACGTAGATTGACGTTTAGAAGCAAAGTTGAATGGCTGCTTGCATAGTCTTTCGGACCGACTGGCGTGACTGCGCAGACCGTCTGAATAGGGCTGCCTGGCATCGTCGGGTAGTCGATCGGCCACGGCTTGCCACCTGCCGCCCCAGGCGCAGCGATCCTTTCTCGAGGGCACAGGTGCGGACTGATCAAGCCCATTATGGGCCCGTGATCGCCCCTACTGCCTGCCCCTGGATGAGCACGCCTTTACAACCTGAGGCCCTTCCCCCTAGTAGAAAGGTTACCCGGCCATCCCTAGGCTGGGCCTCCCCCGAAGACCAACAGTTTATAGCCGTCCGCTGGCCACACGGTCGGACGCAGCTCCCTTCGATAGACAAGAGTCACGTCTCGAGAGATCGAAGTAGGCCGCCATGGAGTGCGCCGTTTCCCCCTCTCTTAAGCCTAGCCGTCACCTAGGGTGCTGGTCATGGCGACTGTGAGGCCACAAAAACAGGCGCGGCGTAGCAACCTGCCGGTGAGAGCACTGGCGGCCCAATTCTCTAGAGCCCCGCCTCAAAAAAGATAGGAGAGACCGGCGGTTCGAGACCGTCCCCAATTTTACCCCCCGGCCGGTCTCGGAATGACGCGACAAGCCCCGTGGGTCAAGAACGCAGACCGGGGTCCTGGCTGGGCAGCCTCTACATAACTCCCGCGGAAGTACAAGTATGAATCTCGCCAATATAGAAACGCGCTTAGTCCACCCGTTATCAGTCACGGGACACCGAGCATGTTTTTTGAAGCCTCGATTGAGATTGCCCCGGGGCACGCCCGGCATCGAGGCCCGCCGGTCGCGCCGCGACTGCCGGTCCCCGGCGCCCGGGCAAGTGTGTCGGCGGCCGGCTGGGATACTCCACGGTCGCGGCCGCCAGGAGGCGGCCCGTGCCGATACCCCCCACCAGAGCCACATAGCAGGCGGGGCGCCAGGCACCCTCGGGCAACGCGCACCCCCGCCGCGGACCCGTATTCCCACGCGGCTCCGGCGGCGGCGCACGCCTCCGGGCGGGCGCCGGGGCGGTCGCCTGACGAAGGGCGGCCGTTCGGTACGCGTGGCCCGTAGGCGGGCCTGCCAGGAGCGGGCGCGGCGTTGTCGTCTCTTCCGGCTCGCGCTGCCGCGACTGGGCCCTGCGGGAGCCCCGGGCCCGGTGGGGTCTCGCCGCATACGTCTGGCCCGGTGCGCGCGGCTGCCTGTGCCCCTAGCGCGCGGGCCGGGAGCCCTCTCCGTCCCCCACCGACGGCAGGGTGCCCACCCGGGGGGCCAGGGTCGCGCCGCCGCAGGCTCCGCTGGTGACCGCCACCCCGGGGCAGTGGGATTGGGGCCGCCCGGCCCAGGTGCTTGCCGCCGGGGTTGCATCCGCCCGCGGCCAACTGGTCTGGCGCCCCCCTCGGGGCGCGTGGACGTCTGCGCTGGCGGCCCCGCCGGGGGCCCCGCGCGGCCCGGCAGGCTCTCCATGGCCCGCGTGGGGAAGGAGGGCGGGGCAGTGCGCCCCGCACGGGGTCGGACTCGCGAGCGACCTGGGGCGACGTGGCCGGGGGCCGGGCCTGGCCATGCGGCCCGGCGCCGCGGGATGGCGGGCCGCGCGCCAGCGGCGCGGCGGCCGGGCGAGTCGCCGTCTAAACGCGCCGCGAGCCGCGCCCGGCGACCGGGGCGGCGGTCGCCGCTCGCGCGTCCCCGGAGGGGGTGGCGGCGCAGTCCCCCGGGCCGCATGGGGCTGCACCACCCCCAGTGGGGACCTGCCTGCAGGGCGCCGCCTTGGCGGC     
K       ATGTTATTATTTTTAATTTTTTATTTTACCGAGTTAATACAACATTGTTTGTATATTATCTTTTAGTAATAATTTTTAGGCTAGAATTTTTAATTTTCATATAATTAGTTAAAGGACACTTATTTTGTTGAAAAAAAAATCTATTTCTATAGAATAAATAAAAGTTAGAAGTTTTATAATTACATTTCCTCATTTGTTCGTAATAAAATCATTGTTAACATTTTAATATTCTATCTTTAGTTGGATTTAAATTATAACATTAAAAAATATTTCAACACTATTATACCATGTAAAATATTCGAACAGAATATTCAGATGATGTTTTATCGAAATATGATTTTGTAACTAAGAATACTGAATAGCGAAGTGTGATCTCTAGCTTTATTAATTCTAACTTAAGAATTATAACTCGTTATTATACGCTTCTATCAACATACCTTAAATCTCAAAGATGAACTGACTTATATTATGTATGAAATTTTTTTATTAGGATAAATACTAATATAAAAATGTTTAGATTTACTATTACTGTTATTTCTAGATGCATATACTAAATACGATTAATAACAAATTTCTTTATATATCTTTAGTCTTAAACAATTTTTAATTACAATAAAAGAATGTAAATGATTTACATCTTAAAGAAGAATTCAACTATTCTTAGGTCCAACAATAAAGTTGTATAATAACTTTAATTAATTAGTCAATCATATAACGTAAGTGCCAATTAAAATAATAAAATTTGAATGATAAAACAACGATGAATACAAATAATTATCCATATTATTTTCGTGTTTCAGTAGCATTGAATGTAATTATATTATAATTATTGTATAATTTAAGCTAAAAATATTGATCTCCTTTTAATTAAATACCTTAACTTTTTTGAACTCAAGGTCTCGCATAAATCACCATTCATTGCAACTAACTGGAGTTTCCTTGGAACATACGTGCTTTATTCATTTTTATTAATCATTTAGATCCATTGATATTGTTTTTATCCCGATCAATACGGACAGGAGAATAATTCATATCCGACATGTCCATATGGATAACATCGGGCACACTCTGTGCAAACAGAGAAGTCATTCATATATCTTATTTGATGGTTGGTTATAACGCATACTGGATTTTAATAAAAATAATCTTGAGAGCGGACAGCACAGAACTCTCAGGTCTTCGTACTCTGGCCTAGCTCGTCTCCGTCTAACGTTCACACCGTAATAGAATACTTTACTGGAAACGAGCACTATCATGGCTCTGGTTGCTTGTGCGTGATAACCGCCGTGCTAATGTTTTTAAAGCCTGCTAAGTTTATTTGATAAAATCTGTAAACCCTATATTCACAACAACAGGACCGGCGTGCACAAAGATATTGGAACAAACGCACGTTCTTTACAAATATCTCTATTTGGAACTACTAAGAACTGATACTACACAGAAATGAGGGTATTAATCCCACTCGATGTTTTGCTGTCTTTGTGGTAAGGCTAGGAAGACACCTCTCACCTATACAGCGGGATTCTCGTGTCGGAATAAAAAAAGCTATGAATCGAAGCAGAATGACGGATTTAAATCCCCATACAGTAGACTAACAAAAGTGCTAGAAACGAAGCGCGTTTGGTTTCACGAACCTCATGTAAACCTAACGGTAAAATTCCGGTGAAAAACCTTAATACTACGATACCGAACTCAAAATCTTGTCGTAACTATACGACGTCTTGTTTTTCCGCATGTAACAGTAGGGAAACTGATATACAAAAAACAATACATAGAAGTAGCGGTGTTGATTGCTAGGCTTTCCCTATCCTTTATTCTCCTTCAATGCAAGGCAACCGCATATTATCCCACGCGTAAATTGAAAGGACTCGCCCACATTCGGCGTATCCGTAATATGTAGGACTAATCAACATGTTGTCAACTCACGCATCGTGTTTTACACAGAAACTGCCTAATGTTTGATGATCCGGGCAATTTCCGTACACACTGAGTGTTGTGAAGACAGCTGCCAACTGGGAGTCTGGATTCAACATGACACACCGCGAAAGCATGTTGGGTTACATAGCTGACAGAGACGGAGGTAGCAAGAAGCACTCGTGGCACGCGCACCGTGGGAAGGCGGGTCTGACTGGAGCCGGCATTTCTAGTACACGGTCGCAGTACGGTGCAAGGTCCGAGGGGGAAACGATTCTAACCTTGTCCCTATACGGAGATTTACGTGTACAAGCATAGCCGGATGGCTGCTAGCCGAGTCTTTCGGAACGACGGGCCTGACTGCGCAGACCGTCTGAATAGGGCTGCCGGGCATCGTCCAGTAGTCGATGGGCCACGGCTTGCCGCCTACCGCCCCAGGCGCACCGATCCATTCTCGAGGGCCCAGGTGCTGACTGATCACGCCCATTATGGGTCCTGGATCCCCCCTACTGCCTGCCCCAGGATGAGCACGCCTATAGAACCTGAGGCCCTCCCCCCTAGTATCCATGTTACGCGGCCATCCCTAGGGTCGGCCTCCCCAGAAGAGCAACAGTGTATAGCCCTCCGCTGGGCTCACGGTCGGACGCAGCTCCCTTTGATAGACAAGAGGAACGTTTCCAGAGATCGGAGGACGCCGCCATGAAGTGCGTTGTTTACCCCTCTCTTAAGCCTAGCCGTCACCTAGGGTCCTGGACATGCCGACTGTGAGACCAAAAAAACAGGCGCGGTGTAGCACCCTGACGGTGAGAGGACTGGGGGCCGAAGTATCAAAAGCCCCGCCTCAAAAAAGATAGGAAAGACCGCCGGTTCGTGACCGTCCCCAATTTTACCCCCCGCCCCGTCTTGGAATGAGTCGTCAAGCCTCGTCGCTCACCAACGCAGACCGGGGCCCTGGCTGGGGCCCCTCTACATAACACGGGCGGCAGTACAAATACGGATATCGCCAATATAGACACCCGCTTATTTCACCCGTTATTAGTCACGGGCCACCGAGCATGTTTGTTGAATCCTCGATTGATATTGCCCAGGGGCACGCTCGGCAACGAGGCCCGCCGGCCGCCCCGCGACTGCGGGGCCCAGGCGTCCGGGCAAGTGTGTCGGCGGCCGGCTGCGAGACCCCACGGTCGCGGCCGCCAGGAGGCGGCGCGTGCCGACCCCCCCCACCAGAGCCACATAGCTGACGGGGCGTCAGGCACCCTCGGACAACGCCCACCCCCCCCGGGGAGCCGTGTTCCAGCGCGGCTCCGCCGGCGGCGCGCGCCTCCGGGCGCGCGGTGAGGTGGTGGCCTGACGAAGGGTGGCCTTTCGGTAGGCCTGGCGCGTAGGGGCCCCTGCCCGCAGCGGGCGCGGTGCCGTTGTGGCTTCCGGCTCGCGCTGCCGCGACTGGGCCCTGCGGGAGCCCCGGCCCCCAGGGGGTCGCCCCGCATACGTGTGGCCCGGTGCGCGCGGCGGCCTGTTCGCCGAACGCGCGGGCCGGCATCCCTCTCCGTCCCCCACCGAGGGCAGGGTGCCCACCCGGGAGGGCAGGGGCGCGCCGACGCCGGCCCCCCTGGTGGCGGCCACCACGGGGCCGTGCGATTGGGGCCGCCCGGCCCAGGTGATTGCTGCCGGGGTGGGATGCGCCCGCGGCCATCGGGTCTGGCGCCCCCCTGGGGGCCCGTGGACGTCCGCGCTGTGGGCCCCGCCGCGGGCCGGGCGCGGCCCGGGAGGCTCTCCATGACCCACGTCGGGAAGGAGGCAGGGTCAGGTCGACCCGCGCGGGGGCGGACTCCCGAGCGACCCGGGCCGACGTGGCCGGGGGCCGGGCCTCGCCATGGGGCCCGGAGCGGCGCGATGGCGGGCGGCGCGGGAGCGGTGCGGCCGCCGGGGGAGTCGCCGTCTAAACGCGCCGCGAGCCGCGCCCGGCGGCCGGGGCGCCGGTCGCCGCTCGCTGGACCCCGGAGGGCGGGCCGGTGCAGTCCCCCGGGCCGCAGGCGGCTCCACCACCCCCAGTGGGGACCTGCCTACAGTGCGCCGCCTTGGGGGC     
J       ATGTAATTATTATTAGTTTTTTTATTTACCGAGTTAATACAACATTGTTTGTATATTAACCTTTATTAATAATTATTAGGCTAGAAATTTTAATTTTCATATAGTTAGTTAAAAGACACTTATTCTGTTGAAAAAAAAATCTATTTCTAAAGAATAAATAAAAGTTAGAAGTTTTATAATTACATTTCCTCATTTGTTCGTAATAAAATAATTGTTAACATTTTAATATTCTATCTTTAGATGGATTTAAATTATAACATTAAAAAATAATTTATCACTATTATACCAACTAAAATATTCGAATAGAATATTCAGATGATGTTTTATCGAAATATGATTTTGTAACTAAGAATACTGAATAGCGAAGTGTGATATCTAGCTTTATTAATTCTAACTTAAGAATTATAACTCGTTATTAAACGCTTCTATCAACATACCTTAAACCTCAATGATGAACTGACTTATATTATGTATGAAATTTTTTTATTAGGATAAATATTAATATAAAAATGTTTAGATTTCCTATTACTGTTATTTCTAGATGCAGATAGTAAATACAATTAATAACAAATTTCTTTTTATATCTTTAGTTTTAAACAATTTTGAATTACATTAAAAGAATGTAAATGATTTACATCTTAAAGAAGAATTCATCTATTCTTAGGTCAAACAATAAAGTTGTATAATAAATTTAATTTATTAATCAATCATATAACGTGAGTGCCAATTAAATTAATAAAATTTGAATGATAAAACAACGATGTATACAATTAAATATACATTTTATTTTCGTGTTTCAGTAGCATGGAATGTAATTATATTATAATTATTGTATAATCTAAGCTAAAAATATTTGTATCCTCTTATTTAAATACCTTTACTTTTTTGAATTCAAGGTCTTGCATAAGTAACGATTCATTGCAACTAACAGGAATTTCCTTGGCTCATACGTGCTTTAATCATTTTTATTAATCATTTTGATCCATTGATATTGTTTTTATCCCGACAAATACGGACAGGAGGATAATTCATATACGACATGTCCATATGGATAACACTGGGCACACTCTGTGCCAACAAAGAAGTTATTCATCTGAATTATATCATGATTGGTTATAACGCATATTGGACTTTAAAAAACATATTCTTGAGAGCGGACAGCACAGAATTTTTAGGTCTTCGAGCTCGGGCCTAGCTCGTCTCCTTCTAACGTTCACACTTTGATAGAATACTTTATTGGAAACGATCACTATCATGCCTCTGGTTGCTTGTGCGTGATACCCGCCGTGCTAATGTTTTTAAACCCTGCTAAGTTTATTTGATACAATCTGTAAACCCTATATTCACAACAACAGGACCGGCGTGCACAAAGATATAGGAACAAACGAACGTTCATTACAAATATCTCTATTTCGAACTACTAAGCAGTGATATTCCACAGAAATGACAGTATTAATCCCACTCGATGTTTTGCTGTCTTTGTGGTCAGGCTAGGAAGACACATCTCACCTATACAGCGGTATTCTCGTGTCGGAATAAAAAAAGCTATGAAACAAAGCAGAATGACGGATTTACATCCCCTTGCAGTAGACTAACGAAAGTGCTAGACACGAAGCGTGTTTGGTTTCACGAACCTCATGTAAACCTAACGATAAAATTCCGGTGAGAAATCTTAATTCTTCCCTACCGAACTCAAATTCTTGTAGTAACTATACGTCGTCTTGTTTTTCCGAATGTGACAGCGGGGAAACTGGTATACAAAATACCATACAAAGTACTAGCGGTGTTGATTCCTAGGTTCAGCCTATCCTTTATTCTCCTTCAATGTAAGGCGACCGCATAGTATCCCACGCGTAAATTGAGAGGACTCGCATACATTCGGCTGATCCGTAATATGTAGGACTAATCAAAATGTTGTCAACTCACGCAGCGTGTTTTACAAAGAAACTGCGTAATGCTTGATAATCCGGGCAATTTCCGTACACACTGAGTGTTTTGAACACTGCTGGCAACTGGGAGTTTGGATCCAACTTGACACACCGCGAATACATCTGGGGTTACATAGCTGACAGGGACGAAGGTAGGAAGAAGCACTCGTAGCACGCGCACGGTGGGAAGGCGGGTCTGACTGGAGCCGACATGTCTAGGAGACGGTCGAAGTACGGTGCAAGGTCCCAGGTGTAAGCGATTCGACCCTGGTCGCTATACGCAGAGTTCCTTCTACAAGCAAAGTTGCATGGCTGCTCGCGGAGCCTTTCGGAACGACCGGCCTGACTGCGCAGACCGTCTGAATAGGGCTGCCTGGCATCGTCGCCTCGTGGATCGGGCACGGCTTGCCTCCTTCCGCCCCAGGCGCAGCGATCCATTCTCGAGGGCGCAGGTGCGGACTGATCAAGCCGATAATGGGTCCGGGATCACCCCTACTGCCTGCCCTTGGATGAGCACGCCTTTAAAACCCGAGGCCCTTCCCCCTAGTATCCAAGTTACGCGGCCATCCCTTGGTTGGGCCTCCCCAGGAGAGCAACAGAGTATAGCCGACCGCTGGGCTCACGGTCGGACGCACCTCCCTTAGATAGACAAGAGTCACGTATCGAGATATCGGAGGACGCCGCCATGTAGTGCGTCGTTTCCCGCACTCTTAAGCCTAGCCGTCACCGAGGGTGCTGGTCATGTTGACTGTGCGACCACAAAAACAGGCGCGGCGTGGCACCGTGACGGTGGGAGCACTGGGGCCCCAATTGTCTAGAGTCCCGCCTCAAAAAAGACAGGATAGACCCTCCGTTAGAGACCGTCCCCAATTTTACCCCCCGCCCTGTCTTGGAAGGAGGCGAGAAGCCTCGTAGTTCAAGAACGCAGACCGGGGACCTGGCTGGGCTGCCTCTACATAACACCCGCGGGAGTACAAGTATGGATCTCGCCACTATGGCCACCCGCTTACCTCACCTGTTATCAGTCACGGGACACCGAGCATGTTTGTTGAATCCTCGACTGCGATTGCCCCGGGGCACGCGCGGCACCGAGGCCCGCGGGTCGCCCCGCGACTGCGGGGCCCCGGCGCCCGGGCAAGTGTGTCGGCGGCCCGCTGGGATACCCCACGGTCACGCCCGTCAGCAGGCGGCCCCTGCAGACGCCCCCCAGCAGAGCCACATAGCTGGCGGGACGCCAGGCACCCTCGGACAACGCGCACCCCCCCCCCGGACCCGTGTGCCGGCGCGGCTCCGCCGGCGGCGCGCGCCTCCGGGTGGGCGCTGTGGCGCTAGCCTGACGAACGGCGGCCGTTCGGTAGGCGTAGCCCGGAGGCGACCCTGCCGGGAGCGGCCGCGGAGTTGTTGTCTCTTCCGGCTCGCGCTGCCTCGACTGGGCCCTGCGGGAGGCCCCGCCCCGATGGGGTCTCCCCGCATACGTGTGGCCCGGTGCGCGCGGGTGCCTGTGCCCCGAACTCGCGGGCCGGGATCCGTCTCCGTTCCCCACCGACGGCAGGCTGACCGCCCGGGGGGCCAGCGTCGCGCCGCCGCTGGCCCCTCTGGTCACGGCCACCCCGGGGCGCTGACATTGGGGCAGCCCGTCCCAGGTGCTTGCTGCCGGGGTGGGATCCGCCCGCGGCCATCGGGTCTGGCCCCCCCCTCGGGGCGCGTGGACGTCCGCGCTGTCCGCCCCGCCGCCGGCCGGGCGCCGCCCGGCAGGCTCTGCATGAGCCGCGTCGGGAACGGGGGCGGGCCAGCTCGCCCCGCCCGGGGGCGGACGCCCGAGCGGCCAGCGGCGACGTGGCCGGGGGCCGGGCCTGGCCATGGGGCCCGGCGCGGCGGAATGGCGGGCCGCGCGAGAGCGGTGCGGCAGCCGGGGGAGACGCCGTCTAAACGCGCCGCGAGCCCCGCCCGGCGGCCGGGGCGGCGGTCGCCGCTCGCTGGACCCCGGAGGGCGTGGCGGCGCAGTCGCCCGGGCCGCAGGCGCCTCCACCACCCCCAGTGGGGACCGGTCTGCGGTGCGCCGCCTTGGGGGC     
I       ATGTTATTATTCTTAATTTTTTGTTTTACCGAGTTAATACAACATTGTTTGTATATTACCCTTTAGTAATAATTTTTAGGCTAGAATATTTAGTTTTCATATACTTAGTTAAAAGACACTTATCCTGTTGAAAAAAAAATCTATTTCTACAGAATAAATAAAAGTTAGAAGTTTTATAATTACATTTCCTCATTTGTTCGTAATAAAATGATTGTTAACATTTTACTATTCTATCATTAGATGGATTTAAATTATAACATTAAAAAATAATTGAACACTATTATACCATGTAAAATATTCGAATAGAATATTCAGATGATGATTTATCGAAATATGCTTTTGTAACTAAGAATACTGAATAGCGAAGTGTGATATCTAGCTTTATTAATTCTAACTTAAGAATTATAACTCGTTATTAAACGCTTCTATCAACATACCTTAAATCTCTAAGATGAACTGACTTATATTATGTATGCAATTTTTTTATTAGGATAAATATTAATATAAAAATGTTTAGATTTCCTATTTCTGTTATTTCTAGATGCATATATTTAATACAATTCATAACAAATTTCTTTATATATCTTTAGTATTAAACAATTTTTAATTACAATAAAAGAATGTAAATGATTTACATCTTAAAGAAGGATTCAACTATTCTTAGGTCTAACAATAAAGTTGTATAATAATTATAATTTATTAATCAATCATATAACGTAAGTGCCAATTAAAATAATAAAATTTGAATGATAAAACAACGTTGTATACAATTAATTATCCTAGTTATTTTCGTGTTTCTGTAGCATTGAATGTAATTATATTATAATTATTGTATAATTTAAGCTAAAAATATTTTTCTCCTCTTATTTAAATACCTTAACTTTTTTGAAGTCAAGGTCTAGTATAAGTAACCATTCATTGCAACTAACAGGAATTTCCTTGGTTCATACGTGCTTAAATCATTTTTATTAATCATTTAGATCCATTGATATTGTATTTATTCCGATGAATACGGACAGGAGGATAATTCATATACGACATGTCCATATGGATAACACCGGGCACACTCTGTGCAAACAAAGAAGTCATTCATCTATATTACTTCATGGTTGGTTGTAAAGCATACTGGATTTTAATAAAAATACTCTTGAGAGCGGACAGCACAGAACTGTTAGGTCTTCGCACTCTGGCCTAGCTCGTCTCCTTATAACGATCACACTCTATTAGAATACTTTAGTGGAAACGAGCACTATCATGACTCTGGTTGCTTGTGCATGATATCCGCCGTGCTAATGCTTTTAAAGCCTGCTAAGTTTATTTGATACAATCTGTAAACCCTATATTCACAACAACAGGACCGGCGTGCACAAAGATATTGGAACAAACGAACGTTCTTTACAAATATATCTATTTTGAACTACTAAGAACTGATAATACACAAAAATGATAGTATTAATCCCACTCGATGTTTTGCGGTCTTTGTGGTAAGGCTAGGAAGACACATCTCACCTATACAGCGGTATTCTCGTGTCGTAATAAAAATATCTATGAAACGAAGCAGAATGACGGATTTATATCCCCTTGCAGTAGACTAACGAAAGTGCAAGACACGACGTGTGTTTTGTTTCACGAACCTCATGTAAACCTAACGATAAAATTCCGGCTAGAAACTTTAATTCTACTGTACCGAACTCAAGATCTTGTCGTAACTATACGTCGTCTTGTTTTTCCGCATGTTACAGTGGGGAAACTGTGATACACAATACTATACTTAGGAGTAGCGGTGTTGATTCCTAGGCTAGCCCTATCCTTTATTCTCCTTCAATTTAAGGCGCCCGCATATTATCTCACGCTTAAATTGAAAGGACTCGCCAACATTCGGCGGATCCGTAATAGGTAGGACTAACCAAAATGTTGACAACTCACGCATCGTGTTTTACACAGAAACTGCGTAATGCTTGATGATTCGGGCAATGTCCGTACACACTGAGTGTTTCGAAGGCTGCTGGCAACTGGGACCTTGGATCCGACTTGGCACACCGCGAAAGCATGTTGGGTTAAATAGCTGACAGAGACGGAGGTAGGAAGAAGCACTCGTAGCACGCGCACGGTGGGAAGGCGGGTCTGACTGGAGCCGACAAATCTAGCATACGGTCGAAGTACGGTGCAAGGTCCCAGGTGAAAACGATTCTAGCCTTGTCCCTATACGCAGATTTACGTCTACAAGCACAGTTGCATGGCTGCTCGCGAAGTCTTTCGGAACGACGGGCGTGACTCCGCTGACCGACTGAATAGGGCTGCCCGGCCGCGTCGGGTAGTTGATAAGTCACGGCTTGCCCCCTCCCGCCGCAGGCGCAGCGATCCTTTCTCGAGGGCACTGGTGCGGACTCATCAGGCCAATAATGGGTCCGAGATCACCCCTACTGCCTGCCCCTGAATGAGCACGCCTCTAAAACCTGAGGCCCTTCCCCCTAGTATCCAGGTTACGCGGCCATCCCTTGGGTCGGCCTCCCCAGAATAGCAACAGTGTATCGCCGTCCGCTGGGCACACGGTCGGACGCATCTCCCTTTGATAGACAAGAGTCACGTCTCGAGAGATCGGAGGACGCCGCCATGGATTGCGTCGTTTCCCCCACTCTTAAGCCTAGCCGTCACCTAGGGTGCTGGTCATGCCGACAGTGAGGCCAGAAAAACAGGCGCGGCGTAGCAGCCTGAGGGTGAGAGGACTGGCGGCCCAATTCTCAAGAGCCCCGCCTCAAAAAAGATAGGACAGACCAGCGGTTTGGGACCGTCCCCAATTTTACCCCCCGACCCGTCTTGGAAGGAGGCGTCAAGCCCCGTCGGTCAAAAACGCAGACCGGGGGCCTGACTGGGCGGCCTCTACATAACACCGCCGGAAGTTCAAGTGTGGATCTCGCCAATATAGATACACGGTTATTCCACCCGTTATTAGTCACAGGCCACGGAGCACGTTTATTGAATCCTCGATTGATATTGCCCCGGGGCACGCGCGGCATCAAGGCCCGTCGGCCGCCCCGCGACTGCGGGGCCGCGGCGCCTGGGCAAGTGTGTCGGCGGCCGGCTGGGAAACCCCAGGGTCGCGGCCGGCAGCAGGCGGCCCGTGCAGAGGCCCCCCACGAGAGCCACATGGCTGGCGCGTCGCCAGGCTCCCTCGGACAACGTGTACCCCCCCCGGGGACCCGTGTTCCCGCGCGGCTCCGCCGGCGGCGCGCGCCTCGGGGCGGGCGATGGGGCGTTCGCCTGACGAAGGGCGGCCGTTCGGTAGGCGTGGCCCGTAGGCGCCCCTGCCGGCAGCGGACGCGGCGCTGTTGTCTCTTCCGCCGCGCGCTGCCGCGACTGGGCCCTGCGGGAGCCCCGGCCCCCATGGGGTCGCCCCGCATACGTGTGGCCCGGTGCCCGCGGCTGCCTGTTCCCCTCACGCGCGGGCCGGGATCCCTCTCAGTCCCCCACCGAGGGCAGCATGCCCGCCCGGGGGGCCAGCGTCGCGCCGGCGCTGGCCCCGCTGGTGTCGGCCACCGCGGGGCCGTGGGATTGGCGCCGCCCGGCCCAGGTGCTTGCTGCCGGGGGTGGATCCGCCCGCGGGCAGGGGGTCTGGCGCCCCCCTCGGGGCGCGTGGACGTCCGCGCTGTCCGCCCCGCCGGCGGCCGCGCGCGGCCCGGCAGGCTTTCCATGTGCCGCGTAGTGAAGGAGGGCGGGCCAGCCCGCCCCGCACGGGGTCGGACTCCCGAGCGACCCGCCGCCACGTGGCCGGGCGCCGGGCCTGGCCATGGGGCCCGGAGCGGCGGGATGGCCGGCCGCGCGTGAGCGGCGCGGCGGCCGGGCGAGTCGCCGTCTAAACGCGCCGCGAGCCGCGCCCGGCGCCCGGGGCGGCGGTCGCCGCTCGCTGGACCCCGGAGGGCGCGCCGGGGCAGTCCCCCGGGCCGCAGGGGGCTGCACCACCCCCAGTGGCGACCTGCCTGCGGTGCGCCGCCCTGGGGGC     
H       ATGTTTTTATTTTTATTTTTTTTTTTTACCGTGATAATACAACATTGTTTGTATATTACCCTTTAGTAATAATTATTAGGCTAGAAGTTTTAATTTTCATACATTTAGTTAAAGGACACTTATATTGTTGAAAAAAAAATCTATTTCTTAAGAATAAATAAAAGTTTGAAGTTTTATAATTACATTTCATCATTTGTTCGTAATAAAATAATTGTTAACATTTTAATATTCTATCTTTAGATGGATTTAAATTATAACATTAAAAAATAATTAAACACTATTATACCAAGTAAAATATTCGAAAAGAGTATTCAGATGATGTTTTATCGAAATATGATTTTGTAACTAAGAATACTGAATAGCGAAGTGTGATATCTAGCTTTATTAATTCTAACTTAAGAATTATAACTCGTTATTAAACGCTTCTATCAACATACCTTAAATCTCAAGGATGAACTGACTTATATTATGTATGGAATTTTTTTATTAGGATAAATACTAATATAAAAATGTTTAGATTTCCTATTACTGTTATTTCTAGATGCATATATTAAATACAATTTATAACAAATTTCTTTTTATATCTTTTGTGTTAAACAATTTTTAATTACAATAAAAGAATGTAAATGATTTACATCTTAAAGAAGAATTCAACTATTCTTAGGTCTAACAATAAAGTTGTATAATAATTTTAATTAATTAGTCAATCATATAACGTAAGTGCCAATTAAAATAATAAAATTTGAATGATAAAACAACGGTGTATACAATTAATTATGCTAATTATTTTCGTGTTTCTGTAGCATTGAAAGTAATTATATTATAATTATTGTATAATATAAGCTAAAAATATTTATCTCCTATTAATAAAATACCTTAACTTTTTTGAAATCAAGGTCTTGCATAATTAACGATTCATTGCAACTAACTGGAGTTTCCTTGGTTCATACGTGCTTTAATCATTTTTATTAATCATTTATATCCATTGATATTGTTTTTATCCCGATCAATACGGACAGGAGGATAACTCATATGCGACATGTCCATATGGATAACACCGGGCACACTCTGTGCCAACAGAGAAGTTATTCATCTACTTTAGTTAATGGTTGGTTTTAATGCATACTGGATTTTAATAAAAATAGTCTTGAGAGCGGACGGCACAGAAATTTAAGGTCTTCGGCCTCTGGCCCAGCTCGTCTCCTTATAACGGTCACACAGTAATAGAATACTTTACTGGAAACGATCACTATCATGGCTCTGGTTGCTTATGCTTGATCACCGCCGTGCTAATGGGTTTAAAGCCTGCTAAGTTTAATTGATAGAATCTGTAAACCTTATATTCACAACAACAGGACCGGCGTGCACAAAGATATTGATACGAACGAACGTACTTTATAAATATCTCTATTTGGAACTAGTAAGAAGTGATACTACACAAAAATGAAAGTATTAATCCCACTCGATGTTTTGCTGTCTTTGTGGTAAGGCTAGGAAGACACATCTCACCTATACAGCGGCTTTCTCGTGTCGGAATAAAAAAAGCTATGAATCTAAGCAGAATGACGGATTTATATCCCCATGCAGTAGACTAACAAAAGTGCTAGATACGAAGCGTGTTTGGTTTCACGAACCTCATGTAAACCTAACCATAAAATTCCGGTAAAAAATCTTAATTCTTCTATACCGAACTCAACATCTTGTAGTAACTATACGTCGTCTTGTTTTTCCGAATGTAACAGTTGGGAAACTGTTATACACAATACTATACATAGGAGTAGCGGTGTTGATTCCTAGGCTATGCCTTTCGTTTATTCTCCTTCACTGCAAGGCAACCGCATATTATCGAACGCGTAAATTGAAACGACTCGCCTACATTCGGCGGATCCGTAATAAGTAGGACTAATCAAATTGTTGTCAACTCACGCATCGTGTTTTACAAAGAAACTGCGTAATGATTGATGATCCGGGCAATCTCCGTACACACTGAGCGTTTAGAATACCGCTGCCAACTGGGAATCTGGATCCTACTTGACACACCGCGAAATCATGTTGGGTTACATAGCTGACAGAGACGGAGGTAGCAGGAAGCACTCGTAGCACGCGCACGGTGGGAAGGCGGGTCTGACTGGAGCCGTCAACTCTAGCAAACGGTCGAAGTACGGTGCAAGGTCCGAGCTGGAATCGATTCGAACCTTGTCCCTATACGTAGATTTGCGTATACAAGCACAGTGGCATGGCTGCTGGCGGAGTTGTTCGGAACGACGGGCGTGACTCCGCAGACCGTCTGAATATGGCTGCCGCGCACCGTCGGGTAGTCGATCGGACACGGCTTGCCCCCTGCCGGCCCAGGCGCAGCGATCCTTTCTCGAGGGCACAGGTGCGGACTCATCAAGCCCATGATGGGTCCGGGATCACTCCTACTGCCTGCCCCTGGATGAGCACGCCTATACAACCTGAGGCCCTTCCCCCTAGTATCCAAGTTACGCGGCCATCCCTCGGGTGGGCCTCCCCAGAAGATCAACAGTTTATAGCCGTCCGCTGGTCCCACGGTCGGACGCACCTCCCTTGGATATACAAGAGTCTCGTCTCCAGATATCCGAGACTGCCGCCATGGAGTGCGTCGTTTCGCCCTCGCTTAAGCCTAGCCGTCACCTAGGGTGCTGGTCATGGCGACTGTGAGACCATAAAAACAGGCGTGGCGTAGCACCCTGAGGGTAAGAGTACTGGCGGCCCAAATATCCAGAGCCCCGCCTCAAAAAAGAGAGGAAAGACCGACGATTAGACACCGTCCCCAATTTTACCCCCCGGCCAGTCTTGCAATGAGTCGAAAAGCCCCGTTGTTCAAAAACGCAGACCGGCGACCTGGCTGGGCTGCCTCTACATAACACCGGCGGAAGTACAAGTCTGGATCTCGCCAATATCGAGACTCGCTTATGCCACCCGTTATCAGTCACGGTACAACGAGCATGTTTGTTGAATCCTCGATTGCCATTGCCCCGGAGCACGCCCGGCACCGAGGCCCGACGGGCGCCCCGCCACTGCGGGGCCCCGGCGCCCGGGCAAGTGTGTCCGCGGCCGGCTGGGACACCGCACGGTCCCGGCGGGCAGCAGGCGGCGTGTGCGGACGCCCCCCACCAGAGCCACATAGCTGGCGGGCCGCCAGGCATCCTCGGGCGACGCGCACCCCGCCCGCGGAGCCGTGTCCCCGCGCGGCTCCCCCGGCGGCGCACGCCTCCGGGCGGGCGCTGCGGCGGTCGCCTGACGAAGGGCGGCCGTTCGGTAGGCCTGACGCGTAGGCGGCCCTGCCGGCAGCGGGCGCGGCGTTGTCGTCCCTTCCGGCTCGCGCTGCCGCGACTGGGGCCTGCGGGAGCCCGGGCCCCGCTGGGGTCTCGCCGCATACGTGTGGCCCGGTGCGCACGGCTGCCTGTGCCCCACACGCGCGGGCCCGGATCCCTCTCCCTCCCCCACCGAGGGCAGGCTGGCCGCCCGGGGGGTCAGGGTCGCGCCGGCGCCGGCTCCTCTGGTGGCGGCCACCACGGGGGCGTGCGATTGGGGCCGCGCGGCCCCGGTGCTTGCGGACGGGGTGGGATCCGCCCGCGGCCATGGGGTCTGGCGCCCCCCTCGGGGCGCGTGCACGTCCGCGCTGTGCGCCCCGCCGCCGGCCCCGCGCGGCCCGGCAGGCTATCCATGAGCCGCGTCGTGAAGGAGGGCGGGCCAGCGCGGCCCGTGCGGGGGCGGACTCCCGGGCGTCCCGCAACCACTTGGCTGGGGGCCGGGCCTGGCCATGGGGCCCGGAGCGGCGGGATGGCGGGCCGCGCGAGAACGGCGCGGCGGCCGGGCGAGTCGCCGTCTAAACGCGCCACGAGCGGGGCCCGGCGCCCGGGGCGGCGGTCGCCGCTCGCGTGACCCCGGAGGGCGGGGCGAGGGAGTCCCCCCGGGCGCAGGGGGCCCCACCACCCCCAGTGGGGACCTGGGTGCAGTGCACCGCCTTGGGGGC     
G       ATGTTCTTATTTTTAATTTTTTTATTTACCGGGTTAATACAACATTGTTTGTATATTATCCTTTAGTAATAATTATTAGGCTAGAATGTTTACTTTTCATATACTTAGTTAAAAGACACTTATATTGTTGAAAAAAAAATCTATTTCTTAAGAATAAATAAAAGTTTCAAGTTTTATAATTACATTTCTTCATTTGTTCGTAATAAAATAATTGTTAACATTTTATTATTCTATCTTTAGATGGATTTAAATTATAACATTAAAAAATAATTACACACTATTATACCAGGTAAAATATTCGAAAAGAATATTCAGATGATGTTTTATCGAAAAATGATTTTGTAACTAAGAATACTGAATAGCGAAGTGTGATATCTAACTTTATTAATTCTAACTTAAGAATTATAACTCGTTATTAAACGCTTCTATCAACATACCTAAAATCTCAAGGATGAACTGACTTATATTATGTATGAAATTTTTTTATTAGGATAAATACTAATATAAAAATGTTTAGATTTCCTATTACTGTTATTTCTAGATGCATATATTAAATACCATTAATAACAAATTTCTTTTTATATCTTTTGTTTTAAACAATTTTTAATTAGAATAAAAGAATGTAAATGATTTACATCTTAAAGAAGGATTCAACTATTCTTAGGTCAAACAATAAAGTTGTATAATAATTTTAATTTTTTATTCAATCATATAACGTAAGTGCCAATTAAAATAATAAAATTTGAATGATAAAACAACGTTGTATACAAATAATTATTCTAATTATTTTCGTGTTTCTGTAGCATTGAAAGTAATTATATTATAATTATTGTATAATTTAAGCTAAAAATATTTATTTCCTGTTATTGAAATACCTTGACTTTTTTGAACTCAAGGTCTCGTATAAATAACTATTCATTGCAACTAACAGGAATTTCCTTGGAACTTACGTGCTTAAGTCATTTTTATTAATCATTTTAATCCATTGATATTGTATTTATCCCGATTAATACGGACAGGAGGATAATTCATATCCGACATGTCCATATGGATAACACCGGGCACACTCTGTGCTAACAAAGAAGTGATTCATCTAATTTATATCATGTTTGGTTATAAAGCATACTGGATTTTAATAAAAATAGTCTTGAGAGCGGACAGCAGAGAATTATTAGGTCTTCGCACTCGGACCTAGCTCGTCTACTTCTAACGTTCACACCGTAATAGAATACTTTAATGGAAACGAACACTATCATGGCTCTGGTTGCTTGTGCATGATAGCCGCCGTGCTAATGATTTTAAAGCCTGCTAAGTCTAATTGATACAATCTGTAAACCCTATATTCACAACAACAGGACCGGCGTGCACAAAGATATTGGAACGAACGGACGTTCATTAGTAATATTTCTATTTCGAACTACTAATTAGTGACACTGCACAAAAATGATAGTAATAATCCCACTCAATGTTTTGCTGTCTTTGTGGTAAGGCTAGGAAGACACATCTCACCTATACAGCGATTTTCTCGTGTCGGAATAAAAAAAGCTATGAAACGAAGCAGAATGACGGATTTAAATCCCCATGCAGTAGACTAACGAAAGTACTAGACACAAAGCGGGTTTAGTTTCACGAACCTCATGTAAACCTAACGATAAAATTCCGGTGAGAAAGATTAATTCTACAATACCTAACTCAAAGTCTTGTAGTAACTATACGTCGTCTTGTTTTTCCGTATGTAACAGTGGAGAAACTGTTATGCACAATACCATACATAGGAGTAGCGGTGTTGATTCCTAGGATCCGCCTATAGTTTATTCTCCTTCAATGTAAGGCGACCGCATAGTATCTCACGCATAAATTGAAAGGACGCGCTTACATTCGGCGGATCCGTAATATGTAGGACTATTCAAGATGTTGGCAACTCACGCATCGTGTTTTACACAGAAACTGCGTAATGCTTGATGATGCGGGCAATCTCCGTACACATTGAGTGTTTAGAAGACGGCTGGCAACTGGGAATTTGGATCCTACATGACACACCGCGAAAGCATGTTAGGTTACATAGCTGCCAGAGACGGAGGTAGGAAGAAGCACTCGTTGCACGCGCACGGTGAGAAGGCGGGTGTGACTGGAGCCGACATATCTAGCACACGGTCGGAGTACGGTGCAAGGTCCGAGATGGAAAGGATTCTAACCTCGTCACTATACGTAGATTTACGTGTACAAGCACAGGTGGATGGCTGCTGGCGGAGGCTTTCGGAACGACCGGCCTGACTACACAGACCGTCTGAATACGGCTGCCGGGCATCGTCTGGTATTCGATCGGCCACGGCTTGCCCCCCTCCCCCCCAGGCGCAGCGATCCTTTCTCGAGGACACAGGAGCGGACTGATCAAGCCCATCATGGGCCCAAGATCCCTCCTACTGGCTGCCCCTGGATGAGCACGCCTATACAACCAGAGGCCCTTCCCCCTAGTATCCAAGTTACGCGGCCATCCCTAGGGTGGGCCACCCCAGAAGAGCAACAGTGTATAGCCGTCCGCTGGGCACACGGTCGGACGCATCTCCCTTGGATAGACAAGAGTCACGTCTCTAAAGATCGGAGGGCGCCGCCATGTAGTGCGTCGTTTCCCCCTCTCTTAAGCCTAGCCGTCACCTAGGGTGCTGGACATGGCGACTGTGAGTCCACTAAAACAGGTGCGGAGTAGCATCCTGAGGGTGAGAACACTGGCGGCTCAATTCTCTAGAGCCCCGCCTCAAAAAAGACAGGACAGACCGGCGTTTAGCGACCGTCCCCAATTTTACCCCCCGACCTTTCTTGAAAAGCGGCGACAAGCCTCGTTGTTCAAGAACGTAGACAGGGGTCCTGGCTGGGGGTCCTCTACATAACACTGGCGGCAGTACAAGTAGGGATCTCGCCAATATAGACACCCGTTTAGTGCACCCGTTTTTAAGCAACGGACACCGAGCATGTGTGTTGAATCCTCGACTGATATTGCCCCGGGCCACGCTCGGCAGCGAGGCCCGTGGGTCGCGCCGCGACTGCCCGCCCCCGGCGGCCGCGGCAGTGTGTCTGCGGCCAGCTGCGCTACCCCTCGGTCGCGGCCGCCCGGTGGCGCGCCGTGCAGACGCCCCCCACCAGAGCCAGATAGCCGTCGGGGCGCCAGGCACCCTGGGACAACGAGGACCCCCGCCGAGGACCCGTGTTCCGGCGCGGCTCCGGCGGCGGCGTACGCCCCCGGGCGGCCGGTGGGGGGATCGCCTGACGAAGGGCGGACGTTCCGTAGGCGTGCCCCGTAGGCGGCCCTGGCGGCGGCGGGCGCGGCGTGGTTGTCCCTTCCGGCTCGCGCTGCCGCGACTGGGCCCTGCGGGAGTCCCCGTCCCGATGGGGTCTCCCCGCATACGTGTGGCCCGGTGCGCGCGGCTGCCTGTCCCCCTACCCCGCGGGCCGGCATCCGTCTCCGTCCCCCACGGATGGCAGGCTGCCCGCCCGGGGGGGCAGTGTCGCGCCGCCGCCGGCCCCTCTGGTTGCGGCCACCACGGGGCCGTCCCATTGGGGCGGCCCGGCCCGGGTGCTTGCAGTCGGCGTGGGATCCGCCCGCGGCCATCAGGTCTGGCGCCCCCCTCGGGGCGCGTCGACGTCCGCGCTGTATTCCCCGCCGCCCGCCGCGCGCGGCCCGGCAGGCTCTCCATGAGCCGCGTCTGGAGGGCGGACGGGCCACCGCGGCCCGTACGGGGTCGGACTCACGGGCGGCCCGGGGCGACGTGGCCGGGGGCCGGGCCTGGCTATGGGGCCCGGTGCGGCGGGATGGCGGCCCGCGCGAGACCGGTGCGGCTGCCGGGCGAGTCGCCGTCTAAACGCGCCGCGACCCGCGCCCGGCGCCCGGCGCGGCGGTCGCCGCTCGCTGGCCCCCGGAGAGCGGGACGGTGCAATCCCCCAGGCCGCAGGGGGCTCCACCACCCCCACTGGGGACCTGCCTCCAGTGTACCGCCTTGGGGGC     
F       ATGTAGTTATTATTAATTTTTTAATTTACCGCGTTAATACAACATTGTTTGTATATTAACGTTTAGTAATAATTATTAGGCTAGAACTTTTAATTTTCATAAACTTAGTTAAAAGACACTTATATTGTTGAAAAAAAAATCTAATTCTAAAGAATAAATAAAAGTTAGAAGTTTTATAATTACATTTCCTCATTTGTTCGTAATAAAATTATTGTTAACATTTTATTATTCTATCTTTAGTTGGATTTAAATTATAACATTAAAAAATAATTTAACACTATTATACCAGGTAAAATATTCGAATAGACTATTCAGATGATGTTTTATCGAAATATGATTTTGTAACTAAGAATACTGAATAGCGAAGTGTGATATCTAGCTTTATTAATTCTAACTTAAGAATTATAACTCGTTATTAAACGCTTCTATCAACATACCTAAAACCTCAAAGATGAACTGACTTATATTATGTATGAAATTTTTTTATTAGGATAAATAATAATATAAAAATGTTTAGATTTCCTATTACTGTTATTTCTAGATGCAAATATTAAATACAATTTATAACAAATTTCTTTATATATCTTTTGTTTTAAACAATTTTGAATTACATTAAAAGAATGTAAATGATTTACATCTTAAAGAAGAATTCAACTATTCTTAGGTCGAACAATAAAGTTGTATAATAATTTTAATTTATTATTCAATCATATAACGTTAGTGCCAAATAAAATAATAAAATTTGAATGATAAAACAACGATGTATACAAATAATTATCCTTATTATTTTCGTGTTTCTGTAGCATTGAAAGTAATTATATTATAATTATTGTATAATTTAAGCTAAAAATATTTTTTTCCTATTATTTAAATACCTTAACTTTTTTGAATTCAAGGTCTCGAATAAATTACAATTCATTGCAACTAACAGGAGTTTCCTTGGAACATACGTGCTTTATTCATTTTTATTAATCATTTAGATCCATTGATATTGTTTTTATCCCGAAAACTACGGACAGGAGGATAATTCATATACGACATGTCCATATTGATAACACCGGGCACACTCTGTGCAAACATAGAAGTTATCCATCTATGTTAATCGATGGTTGGTTTTAATGCATATTGGATTTTAATAAAAATATTCATGAGAGCGGACTGCACAGAATTGTTAGGTCTTCGGCCTCAGGCCCAGCTCGTCTCCTTCTAACGTTCACACCTTCATAGAATACTTTACTGGAAACGATCACTATCATGACTCTGGTTGCTTGTGCTTGATTGCCGCCGTGCTAATGGTTTTAAAACCTGCTAAGTTTAATTGATAGAAACTGTAAACCCTATATTCACAACAACAGGACCGGCGTGCACAAAGATATTGGAACGAACGAACGTACTTTAAAAATATTTCTATTTGCAACTACTAAGAAGTGATAGTACACAGAAATGAGAGTATTAATCCCACTCGATGTTTTGCTGTCTTTGTGGTAAGGCTAGGAAGACACATCTCACCTATACAGCGGTCTTCTCGTGACGGAATAAAAAAAGCTATGAAACGAAGCAGAATGTCGGATTTATATCCCCCTGCATTAGACTAACGAAAGTCATCGAAACGAAGGGTGTTTGGTTTCACGAACCTCATGTAAACCTAACCATAAAATTCCGGTGAGAAATCTTAATTCTACAATACCTAACTCAAAATCTTGTAGTAACTATACGTCGTCTTGTTTTTCCGCATGTGACAGTAGGGAAACTGTTATACACAAAACCATACATAGGATTAGCGGTGTTGATTCCTAGGCTATGCCTATCATTTATTCTCCTTCAATGTAAGGCGACCGCATATTATCACACGCGTAAATTGAAAGGACTCGCCTACATTCGGCGGATCCGTAATATGTAGGACTACTCAAAATGTTGGCAACTCACGCATCCTGTTTTACACAGAAACTGCCTAATACTTGATGATCCGGGCAATATCCGTACACACTGAGGGTATTGAAAACTGCTGGCAACTGGGACTATGGATCCAACGTGACACACCGCGAAACCATATCGGGTTAGATAGCTGACAGCGACGGAGGTAGGCAGAAGCACTCGTAGCACGCGCACGGTGGGAAGGCGGGTCTGACTGGAGCCGGCACATCTAGCACACGGTCGAAGTAAGGTGCAAGGTCCGAGTTGTAACCGATTCTAACCTTGTCACTATACGTAGACTGGCGTGTACAAGCACAGTTGCATGGCTGCTTGCGTAGTCATTCGGATCGACCGGCGTGACTGCGCAGACCGTCTGAATAGGGCTGCCAGGCATCGTCCGTTAGTTGCTGGGCCACGGCTTGCCCCCTGCCGCCCCAGGAGCAGCGATCCTTTCTCGAGGGCCCAGGTGCCGACTGATCAAGCCTATTCTGGGCCCGAGATCCCCCCTACTGACTGCCCCTGGTTGAGCACGCCTTTAGAACCTGAGGCCCCGCCCCCTAGTATCCAAGTTACGCGGCCATCCCTAGGGTGGGCCTCCCCAGAGGATGAACAGTGTATAGCCGTCCGCTGGTCGCACGGTCGGACGCAGCTCCCTTTGATAGACAAGAGTCTCGTCTCGAGAGATCGGAGGGGGCCGCCATGTAGTGCGTCGTTTCCCCCTCTCTTAAGCCTAGCCGCCACCGAGGGTGCTGGTCATGTCGACTGTGAGGCCATAAAAACAGGAGCGGCGTAGCACCCTGAGGGGGAGAGCACTGGCGGCCCAACTCTCAACAGCCACGCTTCAAAAAAGACAGGATAGACCCCCGGTTAGTCACCGTCCCCAATTTTACCCCCCGTCCCCTCTTGGAATGAGGCAATAAGCCTCGTGGTTCAAAAACGCAGACCGGGGACCTGTCTGGCCTGCCTCTACATAACACCGGCGGAAGTACAAGTAGGCATGTCGCCAATATAGACACCCGCTTATGCCACCCGTTATCAGTCACGGGACACCGAGCATGTTTATTGAATCCTCGATTGGAATTGCCGCGGGGCACGCGCGGCATCGAGGCCCGCCGGACGCCCCGCGACTGCGGGCCCCCGGCGCCCGGGCAAGTGTGTCCGCGGCCCGCTGGGAGACCCCACGGTCGCGGCCGGCAGTAGGCGGCCCGTGCCGAGGCCCCCCACCAGAGCCACACAGCTGGCGGGGCGCCACGCACCCTCGGACCACGCGCACCCCCCCCGCGGACCCGTGTCCCGGCGCGGCTCCGCCGGCGGCGCCCGCCTCCGGCCGGGCGGTGGGGCGTTCGCCTCACGAAGGGCGGCCGTTCGGTAGGCGTGCCCCGTAGGGGCCCCTGCCGGGCGCGGGCGCGCAGTGGTCGTCCCTTCCGGCTCGCGCTGCCGCGACTGGGTACTGCGGGAGGCCCGGCCCCGGTGGGGTCTCTCCGCACATGTGTGGCCCGGTGCGCGCGGTTGCCTGTTCCCCCAGCGCGCGGGCCGGCATCCCTCTCCGTGCCCCACCGACGGCAGGCTGTCCGCCCGGGGGGGCAGCGCCGCGCCGACAGCGGCTCCTCTGGTGGCTGCCACCACGGGGCCCTGGCATTGAGGCCGCCCGGCCCCGGTGCTTGCTGCCGGGGTAGGATCCGCCCGGGGCGATCGGGTCTGGCGCCCCCCTCGGGGCGCGTGGACGTCGGCGCCGTGCCCCGCGCCGCCGGCCGGGCGCGGCCCGGCAGGCTCTCCATGCGCCGCGTCCGGAATGAGGGCGGGCCAGCGCGCCCCGCCCGGGGCCGGACTCCCGAGCGTCCCGGGGCAACCTGCCCGGGGGCCGGGTCTGGCGATGGGGCCCGGAGCGGCGGGATGGCAGGCCGCGCGAGAGCGGTTCGGCGGCCGGGCGAGTCGCCGTCTAAACGCGCCGCGAGCGGCGCCCGGCGGCCGGGGCGGCGGTCGCCGCTCGCTGGACCCCGAAGGGCGGGCCGGGCCAGTCCCCCGGGCCGCAGGCGGCTCCACCACCCCCAGTGGCGACCTGCCTGCGGTGCACCGCCTTGGAGGC     
E       ATGTTTTTATTTTTATTATTTTTATTTACCGAGTTAATACAACATTGTTTGTATATTAACCTTTAGTAATAATTGTTAGGCTAGAAATTTTAATTTTCATATAATTAGTTAAATGACACTTATATTGTTGAAAAAAAAATCTATTTCTAAATAATAAATAAAAGTTAGAAGTTTTTTAATTACATTTCCTCATTTGTTCGTAATAAAATAATTGTTAACATTTTAATATTCTATCTTTAGATGGATTTAAATTATAACATTAAAAAATACTTAATCACTATTATACCAGATAAAATATTCGAATAGAATATTCAGATGATGTTTTATCGAAATATGATTTTGTAACTAAGAATACTGAATAGCGAAGTGTGATATCTATCTTTATTAATTCTAACTTTAGAATTATAACTCGTTATTAAACGCTTCTATCAACATACCTTAAATCTCAATGATGAACTGACTTATATTATGTATGGAATTTTTTTATTAGGATAAATACTAATATAAAAATGTTTAGATTTCCTATTACTGTTATTTCTAGATGCAAATATTAAATACAATTTATAACAAATTTCTTTTTATATCTTTCGTTTTAAACAATTTTTAATTACAATAAAAGAATGTAAATGATTTACATCTTAAAGAAGTATTCAACTATTCTTAGGTCCAACAATAAAGTTGTATAATAATTATAATTTCTTACTCAATCATATAACGTAAGTGCCAATTAAAATAATAAAATTTGAATGATAAAACAACGTTGTATACAATTAATTATCCATATTATTTTCGTGTTTCGGTAGCATTGAATGTAATTATATTATAATTATTGTATAATTTAAGCTAAAAATATTTATTTCCTTTTAATTAAATACCTTAACTTTTTTGAATTCAAGGTCTCGGATAATTAACTATTCATTGCAACCAACAGGAGTTTCCTTGGGGCATACGTGCTTTATTCATTTTTATTAATCATTTATATCCATTGATATTGTTTTTATCCCGACCAATACGGACAGGAGGATAATTCATATGCGACATGTCCATATGGATAACACGGGACACACTCTGTGCAAACAGAGAAGTTATCCATCTCTATAAGATCATGATTGGTTCTAATGCATACTGGATTTTAACAAATATACTCTTGAGAGCGGACAGCACAGAATTATTAGGTCTTCGCGATCGGGCCTAGCTCGTCTCCTTCTAACGTTCACACCGTAATAGAATACTTTACTGGAAACGAGCACTATCATGTCTCTGGTTGCTTCTGCTTGATTGCCACCGTGCTAATGTTTTTAAAGCCTGCTAAGTTTAGTTGATAGAATCTGTAAACCCTATATTCACAACAACAGGACCGGCGTGCACAAAGATATTGGAACAAACGAACGTTCTTTACAATTATTTCTATTTGGAACTAATAAGAAGTGATACTACACATAAATGAGTGTATTAATCCCACTCGATGTTTTGCTGCCTTTGTGGTAAGGCTAGGAAGACACATCTCACCTATACAGCGGCGTTCTCGTGTCGGAATAAAAAAAGCTATGAAACGAAGCAGAATGACGGATTTAAATCCCCCTGCAGTAGACTAACGAAAGTTCAAGAAACGAAGCGGGTTTGGTTTCACGAACCTCATGTAAACCTAACGATAAAATTCCGGTGAAAAACCTTAATCCTACTATACCTAACTCAATGTCGTGTAGTAACTATACGACGTCTTGTTTTTCCGCATGTAACAGTGGAGAAACTGGTATACACAATACCATACATAGGAGTAGCGGTGTTGATTCCTAGGTCGAGCCTATATTTTATTCTCCTTCAATGTAAGGCGACCGCATATTATCACACGCGTAAATTGAGAGGACACGCTTACATTCGGCGGATCCGTAATACGTAGGACTAAACGAAATGTTGTCAACTCACGCATCGTGTTTTACACAGATACTGCGTAATGCTTGATGATCCGGGCAATCTCCGTACACACTGAGTGTTTCGAAGACGTCTGGCAATTGGGATGCTGGATCCTACTTGACACACCGGGCAAGCATGTTGGGTTACATAGCTGACAGAGACGGAGGTAGAACGAAGCACTCGTGGCACGCGCACGGTGGGAAGGCGGGTCTGACTGGAGCCGGCATATCTAGTACACGGTCGAAGTACGGTGCAAGGTCCGAGGTGCAAACGATTCTAACCTTGTCCCTATACGTAGAGTTAGGTGTACAAGTACAGCTGTATGGCTGCTAGCATAGTCCTTCGGAACGACGGGCCTGACTGTGCAGACCGCCTGAATAAGGCTGCCGGGCATCGTCGGGTAGTCGATCGGCCACGGCTTGCCCGCTGCCGCCTCAGGCGCAGCGAAGCTTTCTCGAGGGCACAGGGGCGGGCTCATCTAGCCAATTATGGGCCCGGGATCGCCCCTACTGGCTGCCCCTGGATGAGCACGCCTTTACAACTTGAGGCCCTGCCCCCTAGTATCGAAGTTACGCGGCCATCCCTAGGGTTGGCCTCCCCAGAAGAGGAACAGTTTATTGCCGTCCGCTGGGCGCCCGGTCGGACGCAGCTCCCTTTGATAGACAAGAGTCTCGTGTCTAGAGATCGGAGGCCGCCGCCATGTAGTGCGTCGTTTACCGCTCCCTTAAGCCTAGCCGTCACCTAGGGTGCTGGTCATGTCGACTGTGAGGCCAGAAAAGGAGGCGCGGCGTAGCAGCCTCAGGGTGAGAGCACTGGCGGCCCAATTCTCCATAGTCCCGCCTCAAAAAAGTCAGGATAGACCGGCGCTTAGTGACCGTCCCCAATTTTACCCCCCGACCCGTCTTGCAATGAGTCGAAAAGCCTCGTTGTTCAGAAACGCAGACCGGGGACCTGGCTGGCCGCCCTCTACATAACACCGGCGGAAGTCCAATTCTGGATCTCGCCAATATAGACTCCCGCTTATTCCACCCGTTATTAATGATTGGTCACCGAGCATGTTTGTTGAATCCTCGATTGATATTGCCCCGGGGCACACGCGCCATCGAGGCCCGCGGGCCGCCCCGCCACTGCGGGGCCCCGGCGCCCGGGCAAGTGTGTCCGCGGCCGGCTGGGATACCCCACGGTCGCGGCCGGCAGGCGGCGGCCCCTGCGGACGCCCCCCACCAGAGCCACATAGCTGGCGAGGCGCCAGGCGGCCTCGGCCAAGGCGCACCGCCCCCGGGGACCCGTGTGCCTGCGCGGCTGCGACGGCGGCGCACGCCTCCCGGCGGTCGCTGGGGCGTTGGCCTGACGAAGGGCGGCCGTTCGGGAGGCGTGGCTCGTAGGCCGCCCTGCGCGCACCGGGCGCGGCGATGTCGTCTCTTCCGGACCGCGCTGCCGCGACTGGGCCCTGCGGGACGCCCGGCCCCGCTGGGGTCTTACCGGATACGTGTGGGCCGGTCCGCGCGGCAGCCTGTTCCCCTAACGCGCGGGCCGGCATCCCTCTCTGTCCCCCGCTGAGGGCAGGCTGCCCGCCCGGGGGACCAGGGTCGCGCCGGCGCCGGCGCCTCTGGTGGGGGCCACCGCGGGGCCGTGGGATTGGCGCCGCCCGGCCCAGGTGCTTGCTGCCGGGGCGGGATCCGCCCGCGGCGATCGGGTCTGGCGCCCCCCTGGGCGCGCGTTGACGTCCGCGCTCTCCGCCCCGCCGCCGGCCGGGCGCGGCGCGGCAGGCTCTCCATGAGCCCCGCGGGGAAAGAGGCCGGGACAGCCCGGCCCGGACGGGGGCGGACTCCCGAGCGTCCCGCGGCGACGTGGCCGGGGGACGGGCCTGGCCATGGGCCCCGGCGGGGCGGGATGGAGGGCCGTGCGAGAGCGGTGCGGCGGCCGGGCGAGTCGCCGTCTATACGCGCCGCGAGCCGCGCCCGGCGCCCGGGGCGGCGGCCGCCGCTCGCTGGACCCCGTAGGGCGTGCCGGGGCAGTACCCCGGGCCGCAGGGGGCTGCACCACCCCTAGTCGGGACCTGCCTGCAGTGCACCGCCCTGGGGGC     
D       ATGTTATTATTTTTAATTTTTTACTTTACCGAGTTAATACAACATTGTTTGTATATTTACCTTTAATAATAATTATTAGGCTAGAAAATTTACTTTTCATATATTTAGTTAAAAGACACTTATTCTGTTGAAAAAAAAATCTATTTCTATAGAATAAATAAAAGTTAGAAGTTTTATAATTACATTTCCTCATTTGTTCGTAATAAAATAATAGTTAACATTTTAATATTCTATCTTTAGATGGATTTAAATTATAACATTAAAAAATAGTGTAACACTATTATACCATGTAAAATATTCGAATAGAGTATTCAGATGATGTTTTATCGAAATATGATTTTGTAACTAAGAATACTGAATAGCGAAGTGTGATATCTATCTTTATTAATTCTAACGTAAGAATTATAACTCGTTATTATACGCTTCTATCAACATACCTTAAATCTCTAAGATGAACTGACTTATATTATGTATGGAATTTTTTTATTAGGATAAATACTAATATAAAAATGTTTAGATTTCCTATTACTGTTATTTCTAGATGCATATATTAAATACTATTTATAACAAATTTCTTTCTATATCTTTAGTATTAAACAATTTTTAATTACAATAAAAGAATGTAAATGATTTACATCTTACAGAAGAATTCAACTATTCTTAGGTCTAACAATAAAGTTGTATAATAAATGTAATTTTTTATTCAATCATATAACGTAAGTGCCAAATAAAATAATAAAATTTGAATGATAAATCAACGATGTATACAAATAATTATCCTTATTATTTTCGTGTTTCTGTAGCATTGAACGTAATTATATTATAATTATTATATAATTTAAGCTAAAAATATTTATCTCCTTTTAATTAAATACCTTAACTTTTTTGACATCAAGGTCTCGGATAATTAACAATTCATTGCAACAAACAGGAGTTTCCTTGGAACTTACGTGCTTAACTCATTTTTATTAATCATTTATATCCATTGATATTGTTTTTATCCCGACCAATACGGACAGGAGGATAATTCATATACGACATGTCCATATGGATAACAGCGGGCACACTCTGTGCAAACATAGAAGTTATCCATCTTCTTTAATTCATGATTGGTTATAAAGCATACTGGATTTTAATAAAAATATTCTTGAGGGCGGACAGCACAGAATTATCAGGTCTTCGAACTCTGGCCTAGCTCGTCTCCTTCTAACGTTCACACTGTAATAGAATACTTTACTGGAAACGAACACTATCATGGCTCTGGTTGCTTGTGCATGATAGCCGCCGTGCTAATGTTTTTAAAGCCTGCTCAGTTTAGTTGATATAAACTGTAAACCCTATATTCACAACAACAGGACCGGCGTGCACAAAGATATTGGAACAAACGAACGTTCTTTAAAAATATTTCTATTTTGAACTACTAAGAAGTGAGACTACACAGAAATGATAGTATTAATCCCACTCGATGTTTTGCTGTCTTTGTGGTAAGGCTAGGAAGACACATCTCACCTATACAGCGGTATTCTCGTGTCGAAATAAAAAAAGCTATGAATCGAAGGAGAATGACGGATTTAAATCCCCTTGCAGTAGACTAACGAAAGTGCCAGATACGACGAGTGTTTGGTTTCACGAAGCTCATGTAAACCTAACGATAAAATTCCGGTGAGAAAGCTTAAGTCTACCATACCTAACTCAAATTCCTGTAGTAACTATACGTCGTCTAGTTTTTCCGAATGTAACAGTGGGGAAACTGGTATACACAATACTATACATAGGAGTAGCGGTGTTGAATCCTAGGTTAAGCCTATAGTTTATTCTCCTTCATTGTAAGGCGACCGCATATTATCTCACGAGTAAATTGACAGGACTCGCATACATTCGGCGGATCCGTAATATGTAGGAATATCCCAAATGTTGTCGACTCTCGCATCGTGTTTTACACAGAAACTGCGTAATGCTTGATGATCCGGGCAATGTCCGTACACACTGAGTGTTTTGAAGTCAGCTGTCAACTGGGACTGTGGATCCTACTTGACACACCGCGAAAGCATGTTGGGTTACATAGCTGACAGCGACGGAGGTAGGAAGAAGCACTCGTAGCACGCGCACGGTGGGAAGGCGGGTCTGACTGGAGCCGCCATATTTAGAACACGGTCGAAGTACGGTGCAAGGTCCCAGGTGGAAAGGATTCTAGCCTTGTCCCTATACGTAGAGTTCCGTGTACAAGCACAGTGGAATGGCTGCTAGCCAAGACTTTCGGAACGACGGGCGTGACTGCGCAGACCGCCTGAATAGGCCTGCCGGGCATCGTCGGGTAGTCGATCGGACACGGCTTGCCCCCTCCCGCCCCAGGCGCAGCGATCCTTTCTCGAGGACCCAGGTGCAGCCTGATGCAGCCCATCTTGGGGCCCAGATCGCGCCTACTGCCTGCCCGTGGATGAGCACGCCTTTACAACCAGAGGCCCTTCCCCCTAGTATCCAAGTTACGCGGCCATCCCTAGGGTGGGCCTCCCCAGAAGAGCAACAGTGTATAGCCGTCCGCTGGCCACACGGTCGGACGCAACTCCCTTTGATAGACAAGAGTCGCGTCTCGAGAGATCACAGGACGCCGCCATGTAGTGCGTCGTTTCCCCCTCTCTTAAGCCTAGCCGTCACCTAGGGTCCTGGTCATGTCGACTGTGCGTCCAAAAATGCAGGCGCGGCGTAGCACCCTGAGGGTGAGAGCACTGGCGGCCCAAGTATCGAAAGCCCCGCCTCAAAAAAGACAGGAGAGACCTGCGGTTAGTGACGGTCCCCAATTTTACCCCCCGACCCGTCTTGAAATGTGGCGAGGAGCCTCGTAGATCAAGAACGCAGACGGGGGGCCTGCCTGGGCTACCTCTACATTACACCGGCGGAAGTACAACTCAGGATCTCGCCAATATCGAGACGCGCTTAATCCACCCGTTATCAGTCACGGGGCACCGAGCAGGTTTGTTGAATCCTCGATTGTTATTGCCCCGGGGCACGCGCGGCATGGAGCCCCGGCGGTCGCCCCGCGACTGCGGGCCCCCGGCGCCCGGGCAAGTGTGTCCGCGGACGGCTGCGATACCCCACGGTCCCGGCCGGCAGCAGGCGGCCCGTGCAGACGCCCCCCACCAGAGCCACATAGCTGGCGGGGCGCCAGGCGCCCTCGGACAACGCGCACCCCCCCCGCGGACCCGTTTTCCGGCGCGGCTCCGCCGGCGGCGCACGCCTCCGGGGGACCGGTTGGGCGTTCACCTGACGAAGGGCCGCCGTTCCGTAGGCGTGGCCCCTGGGGGGCCCTGCCGGCGCCGGGCGCGGCGCTGTGGTCGCTTCCGGCTCGCGCTGCCGCGACTGGGCCCTGCGGGAGCCCCGGCCCCGATGGGGTCGGCCCGCATACGTGTGGCCCGGTGCGCGCGGCTGCCTGTCCCCCTAGCACGCGGGCCGGGATCCCTCTCCGTCCTCTACCGACGGCAGGCTGCCCGCCCGTGGGGCCAGGGTCGCGCCGACGCCTGCTCCTCTGGTGGCGGCCACCGCGGGGGCGTGCGATTGGTGCCGCGCGGCCCAGGTGGTTGCTGCCAGGGGTGGATCCGACCTGGGCCATCGGGTCTGGCGCCCCCCTCGGCGCGCGTGGACGTCCGCGCAGTGCGCCCCGCCGCCGGCCGCGCGCGGCCCGGCAGGCTCTGCATGGGCCGCGTCGGGAAGGAGGGCGGGCCAGCGCGGCCCGAACGCGGTCGGACTCCCGAGCCTCCCGGGCCGACGTGGCCGGGGGACGGGCCTTGCCATGAGGCCCGGGTCTGCGGGATGGCGGGCCGCGCGCAAGCGGTGCGGCGGCCGGGAGAGTCGCCGTCTAAAGGCGCCGCCAGCAGCGCCCGGCGGCCGGGGCGGCCGTCGCCGCTCGCCGGACCGCGGACAGTGGGCCGGCGCAGTCCCCCGGGCCGCAGGGGCCGCCACCACCCCCAGTGGGGACCCGCCTGCACTGGACCGCCTTGGCGGC     
C       ATGTAGTTATTTTTACTTTTTTTTTTTACCGAGTTAATACAACATTGTTTGTATATTTACCTTTATTAATAATTATTAGGCTAGAAAGTTTAATTTTCATAGAATTAGTTAAATGACACTTATCTTGTTGAAAAAAAAATCTATTTCTACAGAATAAATAAAAGTTGGAAGTTTTATAATTACATTTCTTCATTTGTTCGTAATAAAATTATTGTTAACATTTTAATATTCTATCTTTAGATGGATTTAAATTATAACATTAAAAAATAATATAACACTATTATACCAAATAAAATATTCGAAAAGAATATTCAGATGATGATTTATCGAAATATGGTTTTGTAACTAAGAATACTGAATAGCGAAGTGTGATATCTAACTTTATTAATTCTAACGTAAGAATTATAACTCGTTATTAGACGCTTCTATCAACATACCTTAAATCTCAATGATGAACTGACATATATTATGTATGTAATTTTTTTATTAGGATAAATACTAATATAAAAATGTTTAGATTTCCTATTACTGTTATTTCTAGATGCAAATATTGAATACTATTAATAACAAATTTCTTTCTATATCTTTAGTATTAAACAATTTTTAATTACAATAAAAGAATGTAAATGATTTACATCTTAAAGAATGATTCAACTATTCTTAGGTCAAACAATAAAGTTGTATAAAAATTATAATTTATTATTCAATCATATAACGTTAGTGCCAATTAAAATAATAAAATTTGAATGATAAAACAACGTTGTATACAATTAAATATCCTTATTATTTTCGTGTTTCTGTAGCATAGAAAGTAATTATATTATAATTATTGTATAATTTAAGCTAAAAATATTTATCTCCTTTTATTTAAATACCTTTACTTTTTTGAACTCAAGGTCTAGGATAAATTACAATTCATTGCAACTAACAGGAGTTTCCTTGGAACTTATGTGCTTAATTCATTTTTATTAATCATTTTTATCCATTGATATTGTTTTTATCCCGATCAATACGGACAGGAGGATAATTCATATACGACATGTCCATATCGATAACACGGGGCACACTCTGTGCAAACAAAGAAGTTATTCATCTTATTAATCACATGGTTGGTTTTAAAGCATACTGGAATTTAACAAAAATATTCTTGAGAGCGGACAGCAAAGAAGTGTTAGGTCTTCGCACTCAGGCCTAGCTCGTCTCCTTCTAACGGTCACACTGTACTAGAATACTTTACTGGAAACGAGCACTATCATGACTCTGGTTGCTTGTGCATGATAGCCGCCGTGCTAATCTTTTTAAAGCCTGCTAAGTTTATTTGATACAAACTATAAACCCTATATTCACAACAACAGGACCGGCGTGCACAAAGATATTGGAACAAACGAACGTTCTTTACAAATATTTCTTTTTTGAACTACTAAGAAGTGATACTCCACACAAATGATAGTATTAATCCCACTCGACGTTTTGCTGACTTTGTGGTAAGGCTAGGAAGACACATCTCACCTATACAGCGTTGTACTCGTGTCGGAATAAAAAAAGCTATGAAACGAAGCAGAATGACGGATTTAGATCCCCATGCAGTAGACTAACGAAAGTGCCAGAGACGAGGCGTGTTTGGTTTCACGAACCTCATGTAAACCTAACAAAAAAATTCCGGATACAAAACTTAATTCTACCATACCGACCTCAAGATCTTGTTGTAACTATACGTCGTCTTGTTTTTCCGTATGTAACAGTAGGGAAACTGTTATACACATTACCATACATAGGAGTAGCGGTGTTGATTCCTAGGCTTTACCTATTTTTTATTCTCCTTCAATGTAAGGCGACCGCATATTATCGCACGCGTAAATTGACAGGACTCGCCTACATTCGGCGGATCCGTAATATGTAGGACTAGTCAAAATGGTGTCTACTCACGCATCGTGTTTTACATAGAAACTGCGTAATACTTGATGATCCGGGCAATATCCGTACACACTGAGTGTTTAGAAGACTGCTGGCAACTCGGAGTTTGGATCCTACTTGACACACCGCGAAATCATGTTGGGTTCCATAGCTGACAGCGACGGAGGTAGGAAGAAGCACTCGTAGCACGCGCACGGTGGGAAGGCGGGTCTGACTGGAACCGTCATTTCTAGCACACGGTCGACGTACGGTGCAAGGTCCGAGGTGTAAAAGATTCTAACCTTATCCGTATACGTAGAATTACGTGTACAAGCACAGGTGGATGGCTGCTAGCGAAGACTTTCGGAACGACGGGCGTGACTGCGCAGACCGCCTGAATAGGGCTGCCGAGCATCGTCGGGTAGTTGATCGGCCACGGCTTGCCCCCTGCCGCCCCAGGAGCAGCGATCCTTTCTCGAGGCCGCAGGTGCGGACTGATCAAGCCTATACTGGGACCGGGATCGCCCCTACTGCCCGCCCCTGGATGAGCACGCCTTTAGAACCCGAGGGCCTACCCCCTAGTATCGAAGTTAGGCGGCCATCCCTGGGGTGGGCCACCCCAGAAAAGCAACAGTGTATAGCCGTCCGCTGGGCACACGGTCGGACGCAGCTCCCTTTGATAGACAAGAGCCACGTCTCGAGAGATCGCAGGGCGCCGTCATGTAGTGCGTCGTTTCTCTCTCTCTTAAGCCTAGCCGTCACCTAGGGTGCTGGTCATGTCGACTGTGAGGCCACAAAAACAGGCGCGGCGTAGCAGCCTCAGGGTGAGAGGACTGGCGGCGGACTACTCCAAAGACCCGCCTCAAAAAAGATTGGACAGACCGGCGGTTTGCGACTGTCCCCAATTTTACCCCCCGACCCGTCTTGGGACGCGCCGACAAGCCTCGTAGTTCAAAAACGCAGACCGGGGTCCTGCCTGGCAGGCCTCTACATAACACAGGCGGAAGTACAAGTTTGTATCTCGCCAATATGGACACGCGCTTATTCCACCCGTTATAAATCACGGGACACCGAGCATGTTTGTTGAAACCTCGACTGATATTGCCCCGGGGCACGCTCGGCTTCGAGGCCCGGCGGGCGCCCCGCCACTCCGGGGCCCCGGCGCCCGGGGAAGTGTGTCGCCGGCCGGCTGGGATACCCCACGGTCGCGGCCTGCAGGCGGCGGCGCGTGCAGACGCCCCCCACCAGAGCCAAATAGCTGGCGGGGCGCCAGGCCCCCTCGGACGACGCGCACCCCGCCCGCGGACCCGTGTTCCGGCGGGGCTCCGCCGGCGGCGCCCGCCTCCGGAGGGGCGGTGCGGGGGTTGCCTGACGAAGGGAGGCCGTTCGGTAGGCGTGGCCCGTAGGTGGCCCTGCCGGGAGCGGGCGCGGCGATGTGGTCTCTTCCGGCTCGCGCTGCCGCGACTGGGCCCTGCGGGAGCCCCTGCCCCGGTGGGGTCTCGCCGCATAGGTGTGGCCCCGTGCGCGCGGCCGCCTGTGCCCCAAACGCGCGGGCCGGGATCCCTCTCCTTCCCCCACGGACGGTAGCCTGCCCGCCCGGGGGGCCAGGGTCGCGCCGCCGCCGGCGCCCCTGGTGGCGGCCACCACGGGCCCGTGCGATTGGGGCCGCCCGGCCCAGGTGCTTGCAGCCGGGGTTGGGTCCGCCCGCGCCCATCGGGTCTGGCGCCCCCCTGGGGGCGCGTGGACGTCCGCGCTGTGGGCCCCGCCGCCGGCCGCGCGCGGCCCGGCAGGCTCTCCATGCCCCGCGTCCCGAAGGAGGGCGGGCCAGCGCGGCCCGCACGGGGTCGGACTCCCGCGCCTCCCGGGGCGACGTGGCGGGGGGACGGGCCTGGCCATGGGCCCCGGGGCGGCGGGATGGCGGGCCGCGCGGTAGCGCTGCGGCGGCCGGACGAGTCGCCGTCTAAACGCGCCGCGAGCCGCGCCCGGCGCCCGGGGGGGCGGTGGCCCCCCGCGGGCCCCCGCAGGGCGCGCCGGTGCAGTCCCCCGGGCCGCAGGCGGCTCCACCACCCGCAGTGGGGACCTGCTTCCCGTGGCCCGCCGTGGCGGC     
B       ATGTTATTATTTTTAATTTTTTTATTTACCGTGTTAATACAACATTGTTTGTATATTCACCTTTAATAATAATTGTTAGGCTAGAATTTTTATTTTTCATAAATTTAGTTAAAAGACACTTATATTGTTGAAAAAAAAATCTATTTCTGAAGAATAAATAAAAGTTTGAAGTTTTATAATTACATTTCCTCATTTGTTCGTAATAAAATAATTGTTAACATTTTAATATTCTATCTTTAGATGGATTGAAATTATAACATTAAAAAATAATTTAACACTATTATACCATGTAAAATATTCGAATAGACTATTCAGATGATGATTTATCGAAATATGATTTTGTAACTAAGAATACTGAATAGCGAAGTGTGATGTCTAGCTTTATTAATTCTAACCTAAGAATTATAACTCGTTATTAAACGCTTCTATCAACATACCTAAAATCTCAAGGATGAACTGACTTATATTATGTATGGAATTTTTTTATTAGGATAAATACTAATATAAAAATGTTTAGATTTCCTATTACTGTTATTTCTAGATGCACATATTTAATACAATTAATAACAAATTTCTTTATATATCTTTTGTATTAAACAATTTTTAATTACAATAAAAGAATGTAAATGATTTACATCTTAAAGAAAAATTCAACTATTCTTAGGTCTAACAATAAAGTTGTATAATAATTTTAATTTATTACTCAATCATATAACGTAAGTGCCAACTAAAATAATAAAATTTGAATGATAAAACAACGGTGTATACAAATAAATATCCAATTTATTTTCGTGTTTCTGTAGCATCGAATGTAATTATATTATAATTATTTTATAATTTAAGCTAAAAATATTTGTTTCCTTTTAGTAAAATACCTTAACTTTTTTGAATTCAAGGTCTAGTATAACTGACTATTCATTGCAACTAACTGGAGTTTCCTTGGTACTTACGTGCTTCAATCATTTTTATTAATCATTTAGATCCATTGATATTGTGTTTATCCCGATCAATACGGACAGGAGGATACTTCATATCCGACATGTCCAAATGGATAACACAGGGCACACTCTGTGCAAACACAGAAGTCATTCATCTATTTTACCTTATGATTGGTTATAACGCATACTGGATTTTAATAAACATATTCTTGAGGGCGGACTGCACAGTAGTTTTAGGTCTTCGTTCTCAGGCCTAGCTCGTCTCCTTCTAACGTTCACACCGTACTAGAATACTTTACTGGAAACGAGCACTATCATGGCTCTGGTTGCTTGTGCGTGATCGCCGCCGTCCTAATGGTTTTAAAGCCTGCTGAGTTTATTTGATAGAATCTGTAAACCCTATATTCACAACAACAGAACCGGCGTGCACAAAGATATTGGAACAAACGAACGTACTTTAAAAATATATCTATTTGGAACTACTAAGAAGTGATAGTACACACAAATGAGAGTATTAATCCCACTCAAGGTTTTGCTGTCTTTGTGGTAAGACTAGGAAGACACATCTCACCTATACAGCGGTTTTCTCGTGTCGGAATAAAAAAAGCTATGAAACGAAGCAGAATGACGGATTTATATCCCCATACAGTAGACTAACGAAAGTCCCAGACACGAAGCGTGTTTGGTTTCACGAACCTCATGTAAACCTAACGATAAAATTCCGGTGAGAAAACTTAATTCTACTATACCGATCTCAAATTCTTGTAGTAACTATACGTCGTCTTGTTTTTCCTGATGTGACAGTGGTGAAACTGCTATACACATTACCATACTTAGGAGTAGCGATGTTGATTCCTAGGCTAAACCTGTAGTTTATTCTCCTTCATTGTAAGGCGACCGCATATTATCTCACGCGTAAATTGAGATGACACGCCGACATTCGGCGGATCCGTAATAAGTAGGACTATTCAAAAAGTTGCCAACTCACGCATCGTGTTTTACACAGAAACTGCGTAATGCTTGATGATCCGGGCAATGTCCGTACACACTGAGTGTTTTGAAAACTGCTGGCAACTGGGAGCTTGGATGCAACTTGCCACACCGAGGAGGCATGTTCGTTTACATAGCTGCCAGAGACGGAGATAGGAAGAAGCACTCGTAGCACGCGCACGGTGGGAAGGCGGGTCTGACTGGAGCCGGCAGATCTAGAACACGGTCGCCGTACGGTGCAAGGTCCCAGATGGAATCGATTCGATCCTTCTCTCTCTACGCAGATTTCGGTATACAAGCACAGATGGATGGCTGCTTGTCTAGGCCTTCGGATCGACCGGCTTGACTGCGCTGACCGTCTGAATAAGGCTGCCGGGCATCGTCGAGTAGTAGCTTGGCCACGGCTTGCCCCCTCCCTCCCCAGGTGCACCGATCCTTTTTCGAGGCCACCGGCGCGGACTCATCAAGCCCATTTTGGGTCCGCGATCGCGCCTACCGTCTGCCCCCGGATGAGCACGCCTATATAACCCGAGGCCCCGCCCCCTAGTAGCTAAGTTACGCGGCCATCCCTCGGGTTGGCCTCCCCGGAAGAGCAACAGTGTATAGCCGTCCGGTGGGCACACGGTCGGACGCAGCTCCCTTAGTTAGACAAGAGTCGCGTCTCTAGAGATCGGAGGCCGCCGCCATGTAGTGCGTCGTTTCCCCCTCTTTTAAGCCTAGCCGTCACCTAGGGTGCTGGTCATGTCGACCGTGTGGCCAAAAAAAGAGGCGCGGCGTAGCACCCTCAGGGTGAGAGGACTGGCGGCCCAATTCTCGAGAGCCCCGCCTCAAAAAAGACAGGATAGACCGGCGGTTAGATACTGTCCCGAGTTTTACCCCCCGACCGGTCTTGAAAAGAGCAGACAAGCCTCGTGGATCAATAACGCAGACCGGCGTCCTGACTGGGCTGCCTCTACATAACACTGGCGGAAGTACAAGTAGGCATCTCGCCAATATGGACACCCGTTTATTCCACCCGTTATGAGTCACGGGACACCGAGCATGTCTGTTGAATCCTCGATTGACATTGCCCCGGGGCACGCTCGGCATCCAGGCCCGCGGGACGCCCCGCGACTGCGGGGCCCCGGCGGCCGGGCAAGGGTGTCGGCGGCCGGCTGTGCTACCCCACGGTCGCGGCCGGCAGCAGGCGCCCCGTGCCGACCCCCCCCACCAGAGCGACATAGCTGGCGGGTCGCCAGGCACCCTCGGGCAACGCGCACCGCGACCGCGGACCGGTGTTCCGGCGCGGGTCCGCCGGCGGCGCACGCCTCCGGGCGGCCGGCGGGGCGTTCGCCTGACGAAGGGGGGCCGTTCGGTAGGCTTCCCCCTTAGGCGCCCCTGCCGGCAGCGGGCGCGGCGCTGTGGTCTCTTCCGGCTCGCGCTGGCGCGACTGGGGCCTGCGGGAGCCCCTGCCCCGATGGGGTCGGCCCGCATACGTGTGGCCCGGTCCGCGCGGCGGCCTGTGCCCCAAACGCGCGGGCCGGGATCCCTCTCCATGCGCCACCGACGGCGGTGTGCTCGCCCGCGGGGCCAGGGTCGCGCCGACGCGGGCTCCCCTGGTGGTGGCCACCAGGGGGACGCGCCATTGGGGCGGCCCGGCCCAGGCGCTTGCTGCCGGCGCGGGATCCGCCCGCTGCCATCGGGTCTGGCGCCCCCCTCGGGGCGCGTCGACGTCCGCGCTCTGCGCCCCGCCGCCGGCCGCGCGCGGCCCGGCAGGCTCTCCATGAGCCGCGTCCGGAAGGAGGGCGGGCCAGCGAGTCCCGCACGGGGTCGGACTCCCGAGCGTCCCGGGACGACGTGGCCGGGGGACGGGCCTGGCCATGCTGCCCGGCCCGGCGGGATGGCGGGCCGGGCGATTGCGGTGCGGCGGCCGGGAGAGTCGCCGTCTAAACGCGCCGCCAGCCGCGCCCGGCGCCCGGGGCGGCGGTGGCCCCTCGCTGGACCCCGGAGGGGGTGGCGGGGCAGTCACCCGGGCCGCAGGGGGCTGCACCACCCCCAGTGGGGACCTGCCTGCAGTGGACCGCCGTGGGGGC     
A       AAGTAATTATTTTTACTTTTTTTTTTTACCGCGTTAATACAACATTGTTTGTATATTAACGTTTAATAATAATTGTTAGGCTAGAAATTTTAATTTTCATATAGTTAGTTAAATGACACTTATATTGTTGAAAAAAAAATCTATTTCTAAATAATAAATAAAAGTTAGAAGTTTTATAATTACATTTCCTCATTTGTTCGTAATAAAATAATTGTTAACATTTTATTATTCTATCTTTAGATGGATTTAAATTATAACATTAAAAAATAATTTAACACTATTATACCATATAAAATATTCGAAAAGAATATTCAGATGATGTTTTATCGAAATATGATTTTGTAACTAAGAATACTGAATAGCGAAGTGTGATATCTAGCTTTATTAATTCTAACTAAAGAATTATAACTCGTTATTATACGCTTCTATCAACATACCTGAAATCTCAAAGATGAACTGACTAATATTATGTATGAAATTTTTTTATTAGGATAAATAATAATATAAAAATGTTTAGATTTCCTATTACTGTTATTTCTAGATGCAAATATTAAATACCATTTATAACATATTTCTTTATATATCTTTCGTGTTAAACAATTTTAAATTACAATAAAAGAATGTAAATGATTTACATCTTAAAGAAGTATTCAACTATTCTTAGGTCTAACAATAAAGTTGTATAATAATTTTAATTTATTATTCAATCATATAACGTAGGTGCCTATTAAAATAATAAAATTTGAATGATAAAACAACGTTGTATACAAATAAATATCCTTATTATTTTCGTGTTTCTGTATCATCGAATGTAATTATATTATAATTATTGTATAATTTAAGCTAAAAATATTTTTCTCCTATTAATTAAATACCTTAACTTTTTTGAACTCAAGGTCTCGGATAAATTACAATTCATTGCAACTAACTGGAATTTCCTTGGAACTTACGTGCTTAAATCATTTTTATTAATCATTTAGATCCATTGATATTGATTTTATCCCGATCAATACGGACAGGAGGATAACTCATATACGACATGTCCATATGGATAACACAGGGCACCCTCTGTGCAAACAAAGAAGTTATTCATCTAGGTTTAACCATGATTGGTTATAAAGCATACTGGATTTTAATAAAAATACTCTTGAGAGCGGACAGCACAGAATTATTAGGTCTTCGCACTCAGGCCTGACTCGTCTCCTTCTAACGTTCACACGTTAATAGAATACTTTACTGGAAACGAACACTATCATGGCTCTGGTTGCTTGTGCTTGATTTCCGCCGTGCTAATGAGTTTAAAGCCTGCTAAGTTTACTTGGTATAATCTGTAAACCCTATATTCACAACAACAGGACCGGCGTGCACAAAGATATTGGAACAAAAGAACGTTCTTTACGAATATTTCTATTTAGAACTACTAAGGACTGTGATTACACAGAAATGACAGTATTAATCCCACTCGAGGTTTTGCCGTCTTTGTGGTAAGACTAGGAAGACACATCTGACCTATACAGCGGTTTTCTCGTGTCGGAATAAAAAAAGCTATGAAACCAAGCAGAATGACGGATTTAGATCCCCGTGCAGTAGACTAACGAAAATGCGAGAAACGAAGCGTGTTTTGTTTCTCGAACCTCATGTAAACCTAACGAAAAAATTCCGGTGAGAAATCTTAATTCTACAATACCGAACTCAAGCTCCTGTAGTAACTATTCGACGTCTTGTTTTTCCGGATGTAACAGTTGTGAAACTGGTATACACAATACCATACTTAGGAGTAGCGGTGTTGATTCCTAGGCATACCCTATCATTTATTCTCCTTCAATGTAAGGCGACCGCATATTATCGCACGAGTAAATTGAAAGGACCCGCTTACATTCGGCTGATCCGTAATATGTAGGACTATTCAAAATGTTGCCAACTCACGCAGCGTGTTTTACCAAGAAACTGCGTAATGCTTGATGATCCGGGCAATAGCCGTACACACTGAGTGTTTTGAAGACTTCTGCCAACTGGGAGTCTGGATGCTACTTGACACACCGCGAAAGCATGTTGGGTTGCATAGCTGACAGAGACGGAGGTAGGAAGAAGCACTCGTGGGACGCGCACGGTGGGAAGGCGGGTCTGACTGGAGCCGGCATATCTAGTACACGGTCGAAGTAAGGTGCAAGGTCCAACCTGGAATCGATTCCACCCTTGTCACTATACGTAGATTTGCGTGTACAAGCAGAGTTGTATGGCTGCTCGCCCAGTCCTTCGGAACGACCGGCGTGACTGCGCAGACCGTCTGACTAGGGCTGCCGGGCGTCATCATGTAGTTGATCGGCCACGGCTTGCCCCCTGCCGCCGCAGGAGCAGCGATCCTTTCTCGAGGGCCCAGGTGCTGACTGATCAAGCCAATTATGGGTCCGTGATCGCCCCTACCGCGAGCCCCTGGATGAGCACGCCTGTACAACCTGAGGCCCGCCCCCCTAGTATACAAGTTGCGCGGCCATCCCTAGGGTGGGCCTCCCCAGAAGATCAACAGTGTAAAGGCGTCCGCTGGGCACACGGTCGTACTCACCTCCCTTTGATAGACAAGAGTCACGTCTCGAGAGATCGGAGGTCGCCGCCATGTAGTGCGTCGTTTCCCCCTCTTTTAAGCCTAGCCGTCACCTAGGGTGCTGGTCATGGCGACTGTGAGGCCAAAAAAACAGGCGCGGCGTAGCAACCTGAGGGTGAGAGCACTGGGGGCCCAAGTCTCTAGAGCCCCGCCTCAAAAAAGAGAGGATAGACCGACGGTTCGTGACCGTCCCCAATTTTACCCCCCGTCCGGTCTTGCAATGAGGCGAGAAGCCCCGTGGTTCAAAAACGCAGACCGGGGTCCTGACTGGGCGGCCTCTACATAACACGGGCGGTAGTACAAATCTGGATCTCTCCAATATAGACACCCGCTTATGCCACCAGTTATCAGTCACTGGCCACCGAGCATGTTTGTTGAATCCTCGACTGATATTGCCCCGGGGCACGCTCGGCAGCGAGGCCCGCAGGTCGCGCCGCGACTGCGGGCCCCCGGCGCCCGGGGAAGTGTGTCGGCGGGCGGCTGCGATACCCCACGGTCGCGGCCGGCAGCAGGCGGCGCGTGCCGACACCCCCCACCAGAGCCACATAGCTGGCGTGGCGCCAGGCCGCCTCGGCCGACGCGAACCCCCGCCGTGGACCCGTGTTCCGGCGCGGGTCCGGCGGCGGCGCACGCCTCCCGGCGGGCGGGGGGGGGTTGGCCTGAGGAAGGGTGGCCCTTCGGTAGGCGTGCCCCGTAGGCGCCCCTGCCGGCCGCGGGCGCGGCGTTGTGGTCGCTTGCGGCTCGCGCTGCCGGGACTGGGCCCTGCGGGAGCCCCAGCCCAGGTGGGGTCTGCGCGCCTGCGTGTGGCCCGGTTCGCGCGGCTGCCTGTTCCCCTAACGCGCGGGCGGGCATCCCTCTCCGTCCGCCACCGAGGGCAGTCTGCCCGCCCGGGGGGCCAGGGTCGCGCCGGCGCTCGCCCCTCTGGTCGCGGCCACCACGGGGCCGTGCGATTGGGGCCGCCCGGCCCGGGTGCTTGCTGGCGGGGTGGGATCCGCCCGCGGCCAGCGGGTCTGGCGCCCCCCTCGGCGCGCGTGGACGTCCGCGCTGTCCGGCCCGCCGGCGGCCCCGCGCGGCCCGGCAGGCTCTCCATGATCCCCGTCGGGAAGGCGGGCGGGCCAGCACGGCCCGCCCGGGGTCGGACTCGCGAGCGACCGGGGGCGACCTGGCCGGGGGAGGGGCCTGGCCATGGGGCCCGCAGCCGCGGGATGGCAGGCCGCGCGAGAGCGGTGCGGCGGCCGGGCGAGTCGCCGTCTAAACGCGCCGCGAGCGGCGCCCGGCGACCGGGGCCCCGGCCGCCCCTCGCGGGGCCCCGGAGGGCGCGCCGGCGCAGTCCCCCGGGCCGCAGGGGGCTTCACCACCCCCAGTGGGGACCTGCATGCAGTGGGCCGCCCTGGGGGC     
