# Supplementary material for: A simple method for data partitioning based on relative evolutionary rates
Source: PeerJ. 2018 Aug 28;6:e5498. doi: 10.7717/peerj.5498 (PMC6118207; doi:10.7717/peerj.5498)
Supplement: Data S1 — The datasets are provided in the PHYLIP format. [file peerj-06-5498-s002.zip › DataS2/AS6-5.phy]

17  4000
out     CTTCAATATAATATATTTAGACTTTTTAATTAATTCTACTATGATATATTTTAAATAGGAGGATATCTAACTTTTGGAATATAGTAAAATATAAGATTATAAATATATAAATTGAATGTCTAGTATAGTAACCACAAATATTATAAGACTGTGTATCAAATATTCTCTAAAAATAATACTAATTTTTAATCTATTTAATTTAAAGAAGAATCCAATTATATAATCGTAATAAACTTATAGGATTTACCAGCTTTACTAATATCATACTATTAATAGTATTGCTAATTGTTCTGTTTACACTGTTATTCCAATTTGAATTTTAATCTTATAAATAATAAAAAAATTTTTTTTAATTATAATTATGAAACAAGCTTATATCTAAAAAAGAAAGAACGTATATGGATGGTCAGAAGTACAATACATAATAATAAATCTTTTCACGGTTCTATATAATATTTTTATTTTAATATTTATTATTATCATAACAAAAATGTGGATAAACTATTAAAAACCTTAAATAATTTACTAATTAGACAATTTAATAAAGTGAATGATTGAAAATATTTGATTGATCTTTAAAGTCATTAATATAAATAACTGATTAACAGAATTAAAAATTTTATATAAAATTTTAAAATGGGAGTTAGATATCATTGTTTTCGTATGCTTATTTTATTAGGCATTTTTTTTGTATTCAGAATTTCATCATATTTAATTAAGGAACTATATTAGTTATTAGTTCTATTGGAATCATTGCCCAATGAAAGTTGTCAATGAATATTAGGACAGGTAAGAGATTGAAAACTAATTTTACAGAAAATAGCGTTAGTTCATGTAATATAATTCATTGACCGAGCCTTATTAATATGTATGTGTAATTTTTATTTTATGACTATTTAACTAATGGTATAAATGGATTACATAAGATTGTAATTTTAAAGTATCATTTATCATTACAATAACTTGACATTAGGGGTAATTAAATTGTTTACTTGACTAGCTTCTTCCCAAACGTGACTCTACTTGAAAGGAGAGTCCGATGCTACAAGTTATCGGACTTATTATATGTTCTTTAACTGGTACAAAAATTACGGCACTAGGTCGACTCGACGCGGGCTTACACCATTAAACGGATCATTCTATAATCAATGTCACTTGTCAAATACACAGGAGAAGGGTGGGATTTTATCTTTCCGATGAACAAGCGGTTATTCTTTTCTTGACCCTACTTCTCAGGCGGTGATTTCGTCGGAACGTACTTGTTTCTGTTGAAAATAGTATTCTCCGTTCCTGCGATACCAGTCCATATTAGAGATCAACGTTTTTTTAGCGTTAGTTATTTTTCTTTGTTGGTACAATTTAAGTTGACGATCGGCAAAAAGGAAGATATGGAGGCAAAATATATATAGGCGCAACCTGTAAAACGCAGCAGACGCAGTTTGCTTTTAATTCCAATCATGATCCAGTCTTTATTGAATTAATATAGACGTTGTATACTCTATCTGATGCGGTAATACAAATAATAGAGACTACAACACCCTGGTTTGGTTTATTTATATATCCGTTGCAATCACGAGTAAGTAGCGAGCTCGTAGTTATGAACTAAGTAAAGCGTCTATTACTTGCCCAAGCTAAAGTGAGTACCAAAGGGAAGACGTAAAGATCTTTTACAATCAATCGCAAAGACTTTGTAGACGGAAGAGTCGTAACAAGGGATTGTGTATATTTAATTATTTCCATTCTGGGTTCGATTCTTTCTTTAATTGTTGATAACTTATCCCGGACCTGACATTGTTGAGGTCGAACGCTAGATACCTATCAAACGATAACGTGCGAATACATTAGAGAATAACGACCAATAAAGGCTTTGGACCTTTGAAGACCGATGCGTGCTTTGCAATAATGGTTACATCTCGCAGATATACGTTTAGCATACTATGGCGGGAAGCGAGTATAAAGATGGAATTACGCCAAACAAATATTTTTTGTACGCTTTGTAACCCATGGAGCCATACATTGAGGGCACTCTGACTTGCCATAACCACTCGCCACACCGAGCGGCCGGTGGAGTGACCTGGCAGTCGTCACTCCTCCAGAGTGGCCCGCCATTTTTGGGCACGCCGTCGCCGACCGGCGGATAGACCGCGAATTACAGAGCCCCTGGCTAGCATCGGCGTCTACCCAGCTCCCGACTAGACGAGCTCGACCCTGCTGCGGCCCTCGTGATGTTAGCAATTTTCGCCGCTCGCAAGCGCCAGCTTCTCTCGATATGGGTATGAGGGATTAGAAAGAGAACGATAGCCTAGATCGCACGAAGGCCTTTGCTCTCGTGGCTGAAAGGCGGGGACGGGGGCCTGGCCGGACCACTCGCCCCCCCCTTGCAGGATCAACGGACGTGTTGCTCTCGTCAACGGCGTACGGCGGTTCAGCACCACTGCCACGGCACGCCCGAGTCCGTCTGCCTCAGTTTGACACTGCTACCTCAGAGTCGCCAACGCGAGCCCCGACGTAAACCCACAGACACTAGGTTACGCGACTGCGCGGGTGCTCACGCGACGTGCGCGCCTCGTTGACGTAGTCGACGCAAAGATGGCCAAGCGCTGCTGCCGATCGATGAGGAGCACAATGTACTCGGCAACGGCAAAGAGTCGACTCCTAGGGCATGAGCTTGCCCCTCACATTCTATCGTATCACAGCAGACCGTTTTCAGTCCCTGACTTGTGGTGAGCCCTCCGTCACGACGCGAAGAACGCTCTTATAGGGTCCCCCGTATCCTATCCGGGGAGATGCTTTCGAGGTCCGTCTACCTGGACTCTCAGTCGACCGGCAACCACAGGCTTGTCCAGCGTTCACAACCGGCGACAGACGACAGTCGCCGACTCAGGGAGGCAATTTATCGTATCTTATTTATGAAGCCTTAGTCGTATCGAGTGCAGAACTGGGGCTTGCTCAGGGGGAAGCCGCGCTCTCACGGTGCGGATCTGCATAGCCGCCTAACCCCGGCCTTGGCCCGGCGGGCCCGGAACCGCAACCGGACTGGGCCCGCGGCTGTACCGGGCCGCCAGGCGGCACGGGCCCGGTGCGGGCGTGGCCGGCCGCCGACGAGGAACCGCGGGTGGGCCACAGACAGGGCGGCCCGCCCGTAGGAAGGGGGCCGACGATGGGCGCCCGGTGCCACGCAGGCCTCGGTGCCCGGGGAGTCATCGCGCGGTCGGCTTCGCGACGCCGGAGCCGATCGGTTGTCGGACTCAGCCCGGGGGCCCGCCCCTCGCCGGGCCCGGCACGTGCGCGGGCGGCCGCGCATGGTGGGCCAGCACGCGCTGCCGGGGACCCAGCGGCGGCCGGCGCGGGACAACCGCCACGGCCCGGGCGCCCCCCGGCCCCGCCCCGGTCGGGGGGGCGATGGGCGTCGGCGACACGGGGGAACCCGTGGGCTTGACAGCCGCCCCCCCCATCACCAGTTCTGCCTGAGGTGCTGCCGAGCCCCGGACCGCACCGGCGCGGCGCGCCGGCCGACCTTGCGCCGCCCGCCGCGGTCGGGGACCCCGAGACGGGGGGCATCTTGACCGGGGGGCTAGTGCAACGCCGGCGGGAGTCAGCCGCGCCCAACGGGGGCGCGTCGGGGCTGGCGCGGCAGGCTCCCCGGGCGGTGCCCGATGCCGGGCCACCCCCCCGGGACCCTGCGTCCGTGCGTGCCCAGCCCCGCTCGCGCCGACAGGCCCGGCACATATCCTGTCCTTTGCCGAACACGGCCTGGCGTGCCGACCCGCCGCCGCACCCCGGTTGGCCCGCAACGCCCCCGCCACGGCCCCCCGGGCGGCCAAGCAGCGGGCGTGGCGGGGCTAGGGCCGTGGTCGGATGGCTGACACTGCGGCTACACACACGGCGTGGCGACCGCCGGGGGAGTTCGCGGCACGCCCTCCGGGCCGGGCACGACGCCGTCATTCGAGCATACGTCCGCCGGCGGGCGGCGCCGGTATCAGCAGCGGGTCGTCGCTCA     
P       CTTCAATATGATATATAAAGACTTTTTAATTAATACTACAATGATATAATTAAAATAGGAGGATATCTAACTTTTGGAATATAGTAACATATAAGATTATAAATATATAAATTGAATTTTTAGTATAGTATCCACAAATATTTTAAGACTGAGTATCAAATATTCTCTAATAATAATACTAATTTATAATCTATTTCATTTAAAGAAGATTCCAATTATATAATCGTAATAAACTTATAGGATTTACTAGTTTTACTAATATCATAGTATTAATAGTAATGCTAATTGTTCTATTTCCACTGTTATTCCAATTAGAAATTTAATCTAATAAATAATAATAAAATTTTTTTTACTTATAATTATGAAACAAGCTTATATCGAAAAAAGAAAGAACGTATATGGTTGGTCATAAGCACAATACATAATAATAAATATTTTCACGGTTCTATATAATATTTTTATTTTAATATTAATTATTATCAAAACAAAAATGTGGTTAGACTATTAAAAACCTTATATAACTAACTAATTAGACAATTTATTAAAGTGAATGATTGAAAATATTTGATTGATCTTTAAAATCATTAATATAAATAACTGATTTATAGAATTAAAAAGTTCATATAAAATTTTAATATGGGAGTTAGATATAATTGTTTTCGTATGCTTATTTTGTTATGCATTTTTTTTGTCTTCAAACATTCATCTTATTTAATTAAGGAACTATATTAGTTATTAATTCTATTGGAATCATTGCCCAAAGATAGTTGTCAATGAATATTAGGACAGGTTAAAGATTGAAAACTAATTTTACAGTAAATAGCGTTAGTTCATGTTATATAATACATTGACCGAGCCTTATTAATATGTATGTGTAATTTTTATTTTATGACTATTTAACTAATGGTATTAATGGATTATATAAGATTGTTATTTTAAAGTATCATTAATCATTACAATAACTAGACATTAGGGGTAATTAAATTGTATACTTGACTAGCTTCTTCCCAAACGTGAATCTACTTGAAAGGAGCGTCCGATGCAACAAGTTATCGGACGTATTATATGTTTTTTAACTGGTACTAAAATTACGACAATAGGTCGGCTCAACGCGGGCATACACCATTAAACTGATCATGATATAATCAATGTCTCTTGTCAATTACGCGCGAGAAGGTTGGGATTTAATCTTTCCTATGAACAAACGGTTATTCTTCTCTTGACTGTACTTTTCAGGCGGTGTTTTCGACGGAACGTACTTGTATATGTTGAATATAGTATTCTACGTTCCTGCGATACCAGTCCATATTAGAGATCAATGTTTTTCGAGCGTTAGTTATTTAACTTAGTTGGTACAATTTCAGTTGATGATTGGCTAAAAGGAAGATATGGAGGCATAATATATATAAGCGCATCGTGTAAAACGCATCAGATGAAGATTGCTTTTAATTCCAATCTTGATCCAGTATTTATTGAATTAATATAGACGTTGTATACTCTATCTGATGCGGTTATACAAAAAATAGAGACTACAACACCCTGTTTGGGTTTGTTTATATACCCGTTTCAATCACGACTAAGTCACGAGGTCGTAGTGATGAACATAGTAATGCGTTTATTACTTGCCCAAGCTAAAGTGAGCACACAAGGGAAGAAGTAAAGATCTTTTACCACCAATCGTAAAAACTTTGGAGACGGAAGAGTCGTAACAAGTGATTCTGTATATTTAATTATATCCATTCTGCGTACGATTCGTTATTTAATTGTTGATAACACATTACGGATTTGCCATTGTTGGGGTCGATCGCTTGATAGCTATCAATCGATAACGCGCGAATACATTAGAGAATAACGACCTATAAAGCCTTTGGACCTTTGAAGAACGATACGTGCATACCACTAGTGGTCACACCTCGCAGATATACGTATAGCATGCTATGTCGGGAAGCGAGTATAAAGAAGGAATTATGCCTAACAAATATTTTTTGTACGCTTTGTAACCCATGGAGCCATACAGTGAGGGCACTCGGACTTGCCATAACTACGCGCCCCACCGAGCGGCCGGTGGAGTGACCTAGCAGCCGTCACTCCTCCAGGGTCGCTCGCCGTTTTGGGGCAGCCCCTCGCCGACCGGCGGATGGACCGCGAAATACAGAGCACCGGCCTAGCATCGGCGTCAACCCAGCTCCAGACTAGACGAGATCGACCCTGCTGCGACCCTACCGACGTTCGCAATTTTTGCCGCTCGCTAGCACCACCTTCTCTTGATATGGGTATGACGGATTAGAAAGATAACGATAGCCTAGTTCGCGCGAATGCCTTTGCTCTCGTGGCTGAAGGGCGGGGAAGGGGGCCGGGCCGGACCACTCGCCCCCCCGTTACAGGATCAACGGACGTGTTGCCCGCGTCAACGGCGTACGGTGGCTCAGCACCACCGGAACGCCTCGGCCGAGACCGTCTGCCTCAGTAACACGGTGCTACCTAAGAGTCGCGAGCTAGAGCCCCGACGTAAATCCACCGACACCTGGTTACGCGACTGCGCGGGTGCTCAAGCGACGTGTGCGCCACGTTCACGTAGTCGACGCAAAGATGGCCAAGAGCTGATGCCGATCGATGAGGAGCACAACGTACTCGGCAACGGCAAAGGGTCGACTCCTAGGAGCCGAGCCTGCCCCTCACATTCTATGGTATCACAGGAGCCCGTTTTCGGACTCGGACTTGTGGCGAGCGCTACTTCACGACGAGAAGAACGCTCTTATACGGTCCCCCCTATCCTATTCGGGGGGATGCTTTCGAGGTCCGTCTACCTCGACTCTCAGACGACCGGCAACCACAGGCTTGTCCGGCGTTCACAACCGGCGACAGACGACAGTTGCCGACTCAGGGAGGGAATTTATCGTATCTTATTGATGAAGCCTTAGTCGTATCGAGTGCTGAACTGGAGCTTGCTCAGGGGAAAACCGCGCTCGCACGGTGCTGATCTGCATAGACTCCTAACGCCCGCCTCCGCCCGGCGCGCCCGGAACCGCAACCGCACTGGACCGGCCGCTGTACCGGGCCGCCAGGCGGTACGGGCCCGGTGCGGGGCTGGCCGCCCTGCGACGAGGAACCGCGGGCGGGCCACAGACAGCGCGGCCCGCCGGTAGCAAGGGGGCCCACGATGGGCGCCCGGTGCCGCGCAGGCCGGGGCTGCCGGGGAGTCATGGCCCGGTCGGCTCCGCGGGGCCCGAGCTGAGCGCTTGTCGGACTCAGCCCGGGTGCCCTCCCCCCGCCGGGCCGGGCCCGTGCGCGGGCCGCCGCGGATGGTGGACCATCACGCGCTGCCGGGGACCCAGCGGCGGCCGGCGCGGGCCCACCGCCCCGCTCAGGGGGCCCCCCGGCCACGCCCCGGTCGGGGGGCCGATGGGCGTCGGGCACGTGGGGCAACGCGTGGACTTGACAGCGGCCCCCACCATCGCCAGTCCTGCCGGAGGTGCTGCCCAGCCCCAAACCGCACCGTCGCGGCACGTCGGCCGACCTTGCGCCGCCCGCCGCGGTAGGGGACCCCGACACGGGGGGCATGTGGACCGGGAGCGGAGCGCACCGCCGGCGGGAGTCAGCCGCGCCCAACGGGGGCCTCTCGGGGCTGGCGCCGCAGCCTCCACGGGCGGTGCCCGCTGCCGGGCCACCACCCCGGCACCCTACGGCCGTGCCTGCCCGGCCCCCCTCGCGCCGACAGGCCCGGCACACATCCTGTCCTTTGCCGAACACGCCGTATCGTGCCGACGCGCCGCGGCAGCCCGGTTGGCCCGCCCCGCCGCCGGCAGCGCCCCCCGAGCGGCCAAGCAGCCGGCGTCGGGGGGCTAGGGCCCTCGTGGGATGGGTGACACTGCCGCTACACACGCGGCGTCGCGACAGCGGTGGGAGTTCGCGGAACGCCCTGCGCGGCGGGCACGACGCCGTCCCTCCCGCAAGTGTCCGCCCGCGGTCGACTCCGGTGTCAGCAGCGGGTCATCGCCCA     
O       CTTCAATATAATATATTGAGACTTTTTAATTAATTCTACTATGATATAATTTAAATAGGAGGATATCTAACTTTTGGAATATAGTAAAATATAAGATTATAAATATATAAATTGAATTTTTAGTATAGTAGCCACAAATATTGTAAGACTGCGTATCAAATATTCTCTAAAAATAATACTAATTTATAATCAATTTAATTTAAAGAAGATTCCAATTATATAATCGTAATAAACTTATAGGATTTACTAGATCTACTAATATCATACTATTAATAGTAGTGCTAATTGTTCTATTTGCACTGTTATTCCAATTAGAAATTTTATCTAATAAATAATAATAAAATTTTTTTTACTTATAATTATGAAACAAGCTTAATTCAAAAAAAGAATGAACGTATATGGTTGGTCACAAGTACTATACATAATAATAAATTTTTTCACGGTTCTATATAATATTTTTATTTTAATATTAATTATTATCAAAACAAAAATGTGGTTATACTATTAAAAGCCTTATATAATTCACTAATTAGACAAATTATTAAAGTGAATGATTGAAAATATTTGATTGATCTTTAAAGTCATTAATTTAAATAACTGATTGAAAGAATTAAAAAATTTATATAAAATTGTAAAATGGGAGTTAGATTTTATTGATTTCGTATGCTTATTTTTTTATGCATTTTTTTTGTATTCAAAAATTCATCATTTTTAATTAAGGAACTATATTAGTTATTAATTCTAATGGAATCATTGCCCAAAGAAAGTTGTCAATGAATATTAGGACAGGTTAAAGATTAAAAACTAATTTTACAGAAAATAGCGTTAGTTCATGTTATATAATGCATTGACCGAGCCTTATTAATATGTATGTGTAATTTTTATTTTATGACTATTGAACTAATGGTATTAATGGATTACTTAAGATTGTTATTTTAAAGTATCTTTAATCATTACAATAACTAGACATTTGGGGTAATTAAATTGTGTACTTGACTAGCTTCTTCCCAAACGTGAATCTACTTGAAAGAAGAGTCCGATGCTACAAGTTATCGGACTTATTATATGTTTTTTAACTGGTACAAAGATTACGACACTAGGTCGCCTCAACGCGGGCATACATCATTAAACAGATCAAACTATAATCAATGTCCCTTGTCAATTACCCGGGAGTAGGTTGGGATTTTATCTTTCCAATGAACAATCGGTTATACTTTTCTTGACTCTACTTCTCAGGCGGTGGTTTTGTCGGAACGTACTTGTTTATGTTGAAGATAGTATTCTGCCTTCCTGCGATACCAGTCCATATTAGAGATCAAATTTTTTTAGACGTTAGCTATTTTTCTATGTTGGTACAATTTAAGTTGACGATCGGCTAAAAGGAAGATATGGAGGCAAAATATATATGGGCGCAGCATGTAAAACGCATCAGAAGAAGTTTGCTTTTGATTCCAATCTTGATCCAGTCTTTATTGAATTAGTATAGACGTTGTATACTCTAGATGATGCGTTAATACAAACAATAGAGACTACAACACCCTGATTAGGATTTTTTATATATCCGTTTCAATCACGAGAAAATCGCGAGTTCGTAGTGATGAACGTAGTAACGCGTTTATTTCGTGCCCAAGCTAAAGTGAGAACATCAGGGAAGACGTAAAGATCTTTTACTACCAATCTCAAATACTTTGTAGACGGAAGAGTCGTAACAAGAGATTGTGTATATTTAATTATTTCCATGCTGTATGCGATTATTTATTTTCTTGTTGATAACATATTCCGGACTTGACATTGCTGATGTCGAACGCTGGATATCTATCAAACAATAACGTGCGAATACATTAGAGAATAACGCCCAATAAAACCTTTGGACCTTTGAAGAACGATGCGTGCTTAACACTAATGGTCACAGCTCGCAGTTATACGTATAGCAAACTATGTCGTGAAGCGAGTTTAACGATGGAATTATGCCGAACAAATATTTTTTGCACGCTTTGTAACCCATGGAGCCATACAATGAGGGCACTCTGACTTGCCATAACGACTCGCCTCACCGAGCGGCCGGTGGAGGGATCTGGCAGCCGTCACTCCTCCAGAGTCGCTCGCCCTTTTTGGGCACGCCGTCGCCGACCGGCGGATAGACCGCGAACCACAGAGCACCTGCCTAGCATAGGCGTCTACCCAGCTCCTGATTATACGAGCTCGACCCTGCTGCGTCCCTGCTGACGTTAGGAATTTTTGCCGCTCGCTAGCGCCACCTTCTCTTGATATGGGTATGACGGATTAGAAAGATAAAGGTATCCTAGTTCGCGCGAAGGCCTTTGGTCTCGTGGCTGAAGGGCGGGGAAGGGGGCAGGGCCGGACCACTCGCCCCCCCCTTGCAGGATCAACGGACGGTTTGCTCGCGTCAACGGTGTACGGTGGCTCAGCACCACGGCAACGCCTCGGCCGGGTCCGTCTGCGTCAGTGTCACGATGCTACCTCAGAGTCGCCAGCTAGAGACCCGACGTAAATCCACCGACACTAGGTTACGCGACTGCGCGGGTGCTCACGCGACCTGCGCGCCCCGTTCACGTAGTCGACGCAAAGATGGCCAAGCGCTGCTTCCGATCGATGAGGAGCACAAGGTACTCGGCAACGACACAGAGTCGACTCCTAGGATACGAGCCTGCCCCTCACATTCTATTGTATCACAGGCGACCGTTTTCAGTCACGGACTTGTGGCGAGCTCTACATCACGACGCAAAGGTCGCTCTTATAGGGACCCCCGGATCCGATCCGGGGTGATGCTTTCGGGGTCCGTCTACCTGGACTCTCAGACGACCGGCAACCACAGGCTTGTCGAGCGTGCACAACCGGCGACAGCCGACAGTCGCCGACTCAGGGAGGGAATCTATCGTTTCTTATTTATGAAGCCTTAGTCGGATCGAGTACCGAACTGGAGCTTGCTCAGGGGGAAGTCGCGCTCGCACGGTGCGGATCTGCATAGACCCCTAACTCCCGCCTGGGCCCGGCGCGCCCGGAACCGCAACCGGACTGGGCACGCCGCTGTACCGGGCCGCCAGGCGATACCGGCCCGGTGCGGGACTGGCCGCCCCCCGAGGAGGAACCGCGGGCAGGCCACAGACAGCGCGGCCCCCCCGTAGCAAGGGGGCCCACGATGGGCGCCCGGTGCCCCGCAGGCCTCGGTGGCCGGGGAGTCATCGCGCAGTCGGGTGCGAGGGGGCCGAGCCGAGCGCTTGTCGCACTCAGCCCGGGCGCCCTCGGCCCGCCGGGCCCGGCACGCGCCCGGGCCGCCGCGCATGGTGGGCCAGCACGCCCTGCCGGGGACACAGCGGCGGCCGGCGCGGCAGCACCGCCCCGGGCAGGGCGCCCTCCGGCCCCGCCCCGGTCGGGGGGGCGATGGCCGTGGGGCACGGGCGGGCACGCGTGGGCTTGACAGCCGCCGCCACCATCGCCAGTTCTGCCCGAGGTGCTGCCCAGCCCCAACCCGCTCCGTCACGGCACGCCGGCCGACCTTGCGCCGCCCGCCGCGGTAGGGGACGCCGAAACGGCGGGAATCTGGACCGGGGCGTGGGCCCAGCGCCGGCAGGAGTCACCCGCGCGCAACGGGGGCGTTTGGGGGCTGGCGCCGCAGGCTCCACGGGCGGTCCCCAATGCCGGGCCACCGCCCCGGCACCCTACGGCCATGCGTGGCCGGCCCCCCTCGGGCCGCCAAGGCCGGCACGTATCCTGTGCTTTGCAGAACACGCCGTACAGTGCCAACCCTCCGCGGCACCCCGGTTGGCCATCTCCGCGGCCGCCATCGCCCCCCGCGCTGCCGAGCAGCCGGCGTGGGGGGGCTAGGGCCGTCGTCTGATGGCTGACACTCCGCCGACTCACGCGGCGTCGCGACGGCCGTGGGAGTTGGCGGAACGCCCTGCGGGCCGGGCACGACGCCGTCGTTCCAGCACACGTCCGCCGGCGGTCGACTGCGGGATCAGGAGCGGGTCGTCGCCCA     
N       CTTCGATATAATATATTTAGACTTTTTAATTAATTCTACTATGATATAATTAAAATAGGAGGATATCTAACTTTTCGAATATAGTAAGATATAAGATTATAAATATATCAATTGAATTTATAGTATAGTAGCCACAAATATTGTAAGACTGGGTATCAAATATTCTCTAACAATAATACTAATTTTAAATCAATTTAGTTTAAAGAAGAATCCAATTATATAATCGTAATAAACTTATAGGATTTACTAGCTTTACTAATATCATATTATTAATAGTTCTGCTAATTGTTCTTTTTCCTCTGTTATTCCAATTAGAAATTTTATCTAATGAATAATAAAAAAATTTTTTTTAATTATAATTATGAAACAAGCTTAAATCAAAAAAAGAAAGAACGTATATGGATGGTCACAAGTACAATACATAATAATAAATCTTTTCACGATACTATATAATATTTTTATTTTAATATTTATTATTAACACAACAAAAATGTGGTTAGACTATTAAAAACCTTAGATAAATTACTAATTAGACAATTTATTAAAGTGAATGATTGAAAATATATGATTGATCTTTAAAGTCAATAATCTAAATAACTGATTCACAGAATTAAAACATTTATATAAAATTTTAAAATGGGAGTTAGATATGATTGTTTTCGTATGCTTATTTTTTTATGCATTTTTTTTGTTTTCAAAAATTCATCATTTTTAATTATGGAACTATATTAGTTATTATTTCTAATGGAATCATTGCCCAAAGAGAGTTGTCAATGAATATTAGGACAGGTAAAAGATTGAAAACTAATTTTACAGAAAATAGCGTTAGTTCATGTAATATAATTCATTGACCGAGCCTTATTAATATGTATGTGTAATTTTTATTTTATGACTATTTAACTAATGGTATTAATGGATTATATAAGATTGTTATTTTAAAGTATCATTAATCATTACAATAACTTGACATTAGGGGTAATTAAATTGTTTACTTGACTAGCTTCTTCCCAAACGTGAATCTACTTGAAAGGAGAGTCCGATGCTACAAGTTATCGGACTTATTATATGTTTTTTAACTGTTACAAAGATTACGACACTAGGTCGTCCCAACGCGGGCATTCACCATTAAACAGCTCATGGTATAATCAATGTCTCTTGTCAAATACTCGGTAGAAGATTGGGATTTCATCTTTCCTATGAACAAGCGGTTATCCTTTTCTTGACACTACTTCTCAGGGGGTGATTTCGTCGGAACGTACTTGTATGTGTTGAATAAAGTATTCTACGTTCCTGCGATACCAGTCCATATTAGAGATCTACGTTTTTTGGGCGTTAGTTATTTTTCTTTGTTGGTACAATTTTAGTTGACGACCGGCAAAAAGGAAGATATGGAGGCACAATATATATCTGCGCAGCATGTAAAACGCAACAGAAGAAGTTTGCTTTAAATTCCAATCATGATCCAGTCTTTATTGAATTAGTATAGACGTTGTATACTCTACTTGATGCGGTAATACAAATAATAGAGACTACAACACCCTGATTAGGTTTTTTTATATAGCCGTTTCAATCACGAGCAAATCACGAGGTCGTAGTTATGAACTCAGTAAAGCGTCTATTACTTGCCCAAGCTAAATTGAGAACATAAGGGAAAACGTAAAGATCTGTTACGAACAATTGCAAAAACTTTGTAGACGGAAGAGTCGTAACAAGTGATACTGTATATTTAATTATTTCCATTCTGTGTACGATTCGTTTTTTAATTGTTGATAACAAATGCCAGATCTGACATTGTTAGAGTCGAACGCTTGATAGCTATCAATCTATAACTAGCGAATACATTAGAGAATAACGACCTAGAAAGCCTTTGGACATTAGAAGACCGAAGCGTGCTTAACACTAATGGTCACAACTCGCAGTTAAACGTATAGCCGCCTATGTCAAGAAGCGAGTTTAACGATGGAATTATGCCGAACAAATATTTTTTGTACGCTTTGTAACCCATGGAGCCATTCATTGAGGGCACTCGGACTTGCCATAACTACTCGCCAGAACGAGCGGCCGGTTGAGTGACCTCACAGCCGTCACTCCTCCAGCGTCGCACGCCATTTTTGGGCACTCCGTCGCCGACCGGCGGATAGACCGCGAACTACAGAGCCCCTGCCTAGCATCGGCGTCTACCCCGCTCCCGACTAGACGAGTTCGACCCTGCTGCGACCCTACTGACGTTCGCAATTTTTGTCGCTCGCAAGCACCAGCTTCTCTTGATATGGGTATGACGGATCATAAAGAGAACGCTAACCTAGTTCGCCCGAAGGCCTTTGCCCTCGTGGCTGAAGGGCGGGGACGGGGGCCGGGCCGGACCACTCGCCCCTCCCTTGCAGGATCAACGGACGGATTGCGCGCGTCAACGGAGTACGGCGGCTCAGCACCACTGCAAGGCCTCGGCCGAGGCCGTCTGCATCAGTGTCACGCTGCTACCTCAGCCTCGCCAGCTAGAGACCGGACGTAAACCCACCGACACACGGTGGCGCGACTACGAGGGTGCTCACGCGACCTGCGCGCCCCGCTCACGTAGTCGACGCAAACATGGCCACGCGCTGCTTCCGATCGATGAGGAGCACAAGGTACTCGGCAACGACCCAGAGTCGACTCCTAGGAGACGAGCCTGCCCCTCACATTCTCTCGTATCACAGGAGAACGTTTTCAGTCACTGACTTGTGGCGAGCCCTACCTCACGACGCGAAGAACGCTCTTATAGGGACCCCCGCATCCGATCCGGGGAGATGCTTTCTAGGTCCGTCCACCTGGACTCTCAGGCGACCGGCAACCACAGGCTTGTCTGGCGTTCACAACCGGCGACAGTCGACAGTTGCCGACTCAGGGAGGGAATGTATCGTTTCTTATTTATGAAGCCTTAGTCGTATCGAGTGCAGAGCTGGCGCTTGCTCAGGGGGAAGCCGCGCTCGCACGGTGCGGATCTGGATAGACTCCTAACCCCCGCCTGGCCCCGGCGCGCCCGGAACCGCAACCGGACTGGGCCCCCCGCTGTACCGGGCCGCCAGGCGGCACGGGCCCGGTGCCGGACTGGCCGCCCGCCGACGAGGAACCGCGGGGGGGCCACAGACAGCGCGGCCCGCCCGTAGCAAGGGGGCCCACGAGGGGCGCCCGGTGCCGCGCAGGCCCGGGTCTCCGGGGAGTCATCGACCGGTCGGCTCCGGGGGGGCAGAGCCGATCGCTTGTCGGAGTCAGCCCGGGGGCCCGCCCCCCGCCGAGCCCGCCACGCGCGCGGGCCGCCGCGGATGGTGGGCCACCACGCGCTGCCCGGGACCCAGCGGGGGCCGCCGCGCGACCACCGCGCCGGCCGGGGCGCCCCCCGGCCTCGCCCCGGTCGGGCGGGCGATGGGCGTCGGCGACGGGCGGGAACGCGTGGGCTTGACAGCCGCCCCCACCGTCGCCAGTGCTGCCCGAGGTGCTGCCGAGCCGCCAACCGCATCGTCGCGGCACGCCGGCCGACCTTGCGCCGCCCGCCGCGGTAGGGGACCCCGATACGGCGGGCATCTGGACCGGGGTGTTGGCCCAACGCCGGCGGGAGTCACCCGCCCCCCACGGGGCCGCGTCGGGGCTGGCGCCGCAGGCTCCACCGGCGGTGCCGGCTGCCGGGCCACCCCCCCGGCACCCTACGGCCTTGCGGGCCCGGCGCCCCTCGCGCCGACAGGCCCGGCACGCATCCTGTCCTTTGCCGAACACGGTCTCCCGTGCCGACGCGCCGCGGCACCCCGGTTGGCCCCCACCGCCGCCGCCATGGCCCCCCGCGCGGCCCAGCAGCCGGCGTGGGGGGGCTAGGGCCCTCGTGGGATGGCTGAGACTCGCCGTGCACACTCGGCGTAGCGACCGCCGTGCGAGTTCGCGGAACGCCCTGCGGTGCGGGCACGACGCCGTCCGTCAAGCATACGTCCCCCGGCGCGCGGCTCCGGTATCAGCAGCGGGTCGTCGCCGA     
M       CTTCAATATAATATATTAAGACTTTTTAATTAATACTACTATGAAATATTTGAAATAGGAGGATATCTAACTTTTGGAATATAGTAAGATATAAGATTATAAATATATAAATTGAATTTTTAGTATAGTAACCACAAATATTTTAAGACTGCGTATCAAATATTCTCTAATAATAATACTAATTTTTAATCAATTTAATTTAAAGAAGAATCCAATTATTTAATCGTAATAAACTTATAGGATTTACTAGCTCTACTAATATCATACTATTAATAGTTATGCTAATTGTTCTATTTTCACTGTTATTCCAATTTGAAATTTTATCTAATAAATAATAATATAATTTTTTTTACTTATAATTATGAAACAAGCTTATCTCAAAAAAAGAAAGAACGTTTATGGCTGGTCACAAGTACGATACATAATAATAAATATTTTCACGGTTCTATAAAATATTTTTATTTTAATATTTATTATTATCACAACAATAATGTGGTTAGACTATTTAAAACCTTAAATAATTTACTAATTAGACAATTTATTAAAGTGAATGATTGAAAATATTTGATTGATCTTTAAAGTCATTAATATAAATAACTGATTAATAGAATTAAAAGGTTTATATAAAATTCTAATATGGGAGTTAGATTTTATTGTTTTCGTATGCTTATTTTTTTATGCATTTTTTTTGTATTCATAAGTTCATCAAGTTTAATTATGGAACTATATTAGTTATTATTTCTATTGGAATCATTGCCCAATGATAGTTGTCAATGAATATTAGGACAGGTAATAGATTGAAAACTAATTTTACAGAAAATAGCGTTAGTTCATGTTATATAATACATTGACCGAGCCTTATTAATATGAATGTGTAATTTTTATTTTATGACTATTCAACTAATGGTATTAATGGATTATATAAGATTGTAATTTTAAAGTATCATTAATCATTACAATAACTTGACATTGGGGGTAATTAAATTGTTTACTTGACTAGCTTCATCCCAAACGTGAATCTACTTGAAAGGAAAGTCCGATGCTCCAAGTTATCGGTCTTATTAAAAGTTTTTTAACTGGTACAAAAATTACGACACTAGGTCGGCTCTACGCGGGCATTCAACATTAAACGGATCATCCTATAATGAATGTCTCTTGTCAACTACCCGGGAGTAGTATGGGATTTAATCTTTCCTATGAACAAACGGTTATATTTCTCTTGACTCTACTTCTCAGGCGGTGATATTGTCGGAACGTACTTGTTTATGTTGAATATAGTATTCTACGTTCCTGCGATACCAGTCCATATTAGAGATCCATGTTTTTTTCGCGTTAGTTATTTGACTTTGTCGGTACAATTTCAGTTGACGATCGGCAAAAAGGAAGATATGGAGGCAAAATATATATTAGCGCACCTTGAAAAATGCAACAGACGTAGTTTGCTTTTTATTCCAATCTTGATCCAGTCTTTATTGAATTATTATAGACGTTGTATACTCTACCTGATGCGGTAATACAAACAATAGAGACTACAACACCCTGGTTTGGTTTTTTTATATATCCGTTTCAATCACGATAAAATTACGAGGTCCTAGTTATGAACTAAGTAACGCGTGTATTACCTGCCCAAGCTAAAATGAGAACCTAAGGGATCACGTAAAGATCTTTTACAACCAATCGCAAAAACTTTGGAGAGGGAAGAGTCGTAACAAGAGATTCTGTATACTTAATTATGTCCATTCAGAGTTCGGTTCATTATTTCATTGTTGATCACATATAGCCGAACTGACATTGGTGCGGTCGAACGCTTGATAGCTATCAATCCATAACGCGCGAATACATTAGAGAATAACGACCAATATAGCCTTTGGACTTTTGAAGAGCGATTCGTGCTTATCACTACTGGTTACACCTCGCAGGTATACGTATAGCACTCTATGACGGGAAGCGAGTCTACCGATGGAATTATGCCTAACAAATGTTTTTTGTTCGCTTTGTAACCCATGGAGCCATCCATTGAGGGCACTCTGACTTGCCATAACTACTCGCCACACCGAGCGGCCGGTAGAGTGAGCTGGCAGCCGTCACTCCTCCAGCGTCGCTCGCCCTTGTTGGGCACTCCGGCGCCGACCGGCTGATAGACCGCGAAATACGGAGCGCCTGCCTAGCATCGGCGCCGACCCGGCTCACGACTAGACGAGCTCGACCCTGCTGCGGCCCTCCTGACGTTAGCAATTTTGGCCGCTCGCTAGCACCACTTTCTCTTGATATGGGTATGACGGATTACAAAGATAAAGATAGCGTAGTTCGCCCGAAGGCCTTTGGTCTCGTGGCTGAAGGGCGGGGATGCGGGCAGGGCCGGAGCACTCGCCCCCCCCTTGCAGTATCAACGGACGAGTTGCGCCCGTCAACGGTGTACGGTGGCTCAGCACCAGCGTAACGCCTCGGCCTAGGCCGTCTGCTTCAGTTTCACGATGCTATGTTAGACTCGCCAGCTTGAGACCCGATGTAAACCCACCGACACTAGGTTGCGCGACTGCGTGGGTGATCACGCGACCTGTGTGCCCCGCTTACGTAGTCGACGCAAAGATGGCCAAGAGCTGCTGCCGCTCGATGAGGAGCACAACGTACTCGGCAACGTCGCAGCGTCGACTCCTAGGATATGAGCCTGCCCCTCAGATTCTATCGTATCACAGGAGACCTTTTTCTGGCTCTGACTTGTGGTGAGCGCTACCTCAGGACGCGAAGAACGCTCTTATACGGTCCCCCGTATCCGATCCGGGGGGATGCTTTCGAGGTCCGTCCACCCGGACTCTGAGACGACCGGCAACCACAGGCTTGTCCCGCGATCACAACCGGCGCCAGACGACAGTTGCCGACTGAGGGAGGGAATCTATCGTGTCTTAATTCTGAAGCCTTAATCGTATCGAGTGCCGAACTGGAGCTTGCTCGGGGGGAAGTCGCGCTCGCACGGCGCTGATCTGCATAGGCTCCTAACCCCCGCCTAGGCCCGGCGCGCCCGGAACCGCAACCGGACTGGGCCCGCGCCTGTACCGGGCCGCCAGGCGGTACGGGCCCGGTGCCGGGCTGGCCGGCCGCCGACGAGGAACCGCGCGCGGGCCCCAGACAGCGCGGGCCGCCCGTAGGGAGCGCCCCGACGATGGGCGCCCGGTGCAGCCCAGGCCTCGGGGCCCGGGGAGTCCTGGCGCGGTCGCGTGCGCGGGGCCCGAGCCGGGCGCTTGTCGGAGTCAGCCCGGTGGCCCTCCCCCCGCCGCGCCCGGCACGGGCGCGGGCCGCTGCGGATGGTGGGCCAGCACGCCCTGCCCGGCACCCGGGGGCGGCCGCCGCGCGCCCACCGCACCGGCCCGGGCGCCCCCCGGCCCCGCCCCGGTCGGGGGGGCGATGGGCGTCGGGTACGGGCGGGAACGCCTGTGCTTGACAGCCGCCCCCAGCATCGCCAGTGCTGCCCCAGGTGCTCCCCAGCCCCAAACCGCACCGTCCCGGCACGCCGGCCGACCTTGCGCCGTCCGCCGCGGTCGGGGACCCCGAAACGGCGGGCATCTGGACCAGGGTGCCGGAGCAGCGCCGGCCGGAGTCACCCGCCCCCAACGGGGGCGCGTCGGAGCTGGCGCCGCAGGCTCCACGGGCGGTGCCGGCTGCCGGGCCACCCCCCCGGGACCCTACGGCCGTGCGTGCCCGGCCGCACTCGCGCCGACACGCCCGGCACGCATCCTGTCCTTTGCCGAACACGGCCTCTCGGGCCGACGCGCCGCGGCACCCCGGTTGGCCCGCACCGCGGCCGCCACGCCCCCCCGCGCGGCCAAGCAGCCGGCGTGGTCGGGCTAGGGCCTTCGTGTGATGGCTGACACTCGGTCTTCAGACTCGGCGTAGCGACCGCCGTGGGAGTTCGCGGAACGCCCTGCGGGTCGGGCCCGACGCCGTCATTCGAGCATAGGTCCGCCGGCGGTCGACACCGGTCTCAGAAGCGGGTAGTCGCCCA     
L       CATCTATATCATATATTAAGACTTTTTAATTAATACTACGATGATATAATTTAAATAGGAGGATATCTAACTTTTTGAATATAGTAAAATATAAGATTATAAATATATAAATTGAATTTATAGTATAGTAACCACAAATATTTTAAGACTGCGTATCAAATATTCTCTAACAATAATACTAATTTTGAATCAATTTAATTTAAAGAAGACTCCAATTATATAATCGTAATAAACTTATAGGATTTACTAGCTATACTAATATCATACTATTAATAGTCCTCCTAATTGTTCTTTTTGCGCTGTTATTCCAATAAGAATTTTTATCTAATAAATAATAATAAAATTTTTTTTAATTATAATTATGAAACAAGCTTAAATCAAAAAAAGAAAGAACGTATATGGATGGTCAAAAGCACGATACATAATAATAAATTTTTTCACGGTTCAATATAATATTTTTATTTTAATATTTATTATTATCAGAACAACAATGTGGTTAGACTATTAAAAACCTTAGATAACTTACTAATTAGACAACTTAATAAAGTGAATGATTGAAAATATTTGATTGATCTTTAAAGTCATTAATGTAAATCACTGATTGAAAGAATTAAAAACTTTATATAAAATTTTAACATGGGAGTTAGATTTTATTGTTTTCGTATGCTTATTTTATTATGCATTTTTTTTGTTTTCATAATTTCATCATATTTAATTATGGAACTATATTAGCTATTATTTCTAATGGAATCATTGCCCAATGATAGTTGTCAATGAATATTAGGACAGGTTATAGATTGAAAACTAATTTTACAGAAAATAGCGTTAGTTCATGTAATATAATGCATTGACCGAGCCTTATTAATATGTATGTGTAATTTTTATTTTATGACTATTTAACTAATGGTATTAATGGATTATATAAGATTGTAATTTTAAAGTATCATTAATCATTACAATAACTTGACATTGGGGGTAATTAAATTGTATACTTGACTAGCTTCTTCCCAAACGTGAATCTACTTGAAGGAAGAGTCCGATGCTACAAGTTATCGGGCCTATTATATGTTATTTAACTGGTACAAAAATTACGACACTAGGTCGGCTCAACGCGGGCATACATCATTAAACTGATAATGCTATAATCAATGTCTCTTGTCAACTACGCGGGAGTAGGATGGGATTTTATCTTTCCGATGAACAAGCGGTTATTTTTTTCTTGACGCTACTTCTCAGGCGGTGATTTCGTCGGAACGTACTTGTATCTCTTGAATAAAGTATTCTACGTTCCTGCGATACCAGTCCATATTAGAGATCGCCGTTTTTCTAGCGTTAGTTATTTTACTTTGTTGGTACAATTTAAGTTGACGATCGGCAAAAAGGAAGATATGGAAGCACAATATATATAAGCGCACCATGTAAAACGCATCAGACGGAGTTAGCTTTTAATTCCAATCGTGATCCAGTTTTTATTGAATTACTATAGACGTTGTATACTCTACTTGATGCGGTAATACAAACAATAGAGACTACAACACCCTGTTTGGGATTTTTTATATAACCGTTTCAATCACGAGAAATTTTCAAGTTCGTAGTGATGAACTTAGTAAAGCGTTTATTACATGCCCAAGCTAAAGTGAGAACACTAGGAAAGATGTAAAGATCTTTTACAAACAATCGAAAATACTTTGGAGACGGAAGAGTCGTAACAAGAGATCCTGTATAATTAATTATCTCCATTCTGAGTACGACTCTTTATTTAATTGTTGATAACAGATTCCGGACCTGACATTGATGAGGTCTAACGCTTGATAGCTATCAAGCAATAACGCGCGAATACATTAAAGAATAACGACCTATAAAGCCTTTGGACCTTTAAAGACCGACACGTGCTTCTCAGTAATGGTCACAACTCGCAGCTATACGTTTGGCATACTATGTCGGGAAGCGAGTTTAACGATGGAATTATGCCAAACAAATCTTTTTTTCACGCTTTGTAACCCATGGAGCCATGCATTGTGGGCACTCCTACTTGACATAACTACTCGCTAGACCGAGCGGCCGGTGGAGTGACCTAGCAGCCGTCACTCCTCCAGCGTCGCTCGCCATTATGGGGCACGCCGTCGCCGACCGGCGGATAGACCGCGAAATACAGAGCCCCTGCCTAGCATCGGCGTCTACCCAGCTCCCGACTAGACGAGTTCGACCCTCCTGCGGCCCTACTGACGTTAGGAATTTTGGCCGCTCGCTAGCGCCACCTTCTCTTGAGATGGGTATGACGGATAAGAAAGAGTACGATAGCCTAGTTCGCGCGAAGGCCTTTGCTCTCGTGGCTGAACGGCGGGGAGGGGGGCCGGGCCGGACCCCTCGCCCCTCCTTTGCAGTATCAACGGACGGGTTGCCCGCGTCAACCGAGTACGCCGGCTCAGCACCAGTGCAACGCCGCGGCCGAGGCCGTCTGCCGCAGTGTCACGATGCTACCTCAGAGTCGCCAGCGGGAGACCCGACGTAAACCCACCGACACTGGGTTACGCGACTGCGCAGGTGCTCACGCGACGTGTGCGTACCGTTCACGTAGTCGATGCTAAAATGGCCAAGCGCTGCTGCCGGTCGATGAGGAGCACAACGTCCTCGGCAACTACACAGAGTCGACGCCTAGGATAAGAGCCTGCCCCTCAGATTCTATCGTATCACAGGAGCCCGTTTTCAGGCACTGACTTGTGGCGAGCTCTACATCACGACGCGAAGAACGCTCTTATACGGTCCCCCCCATCCGATCGGGGGCGATGCTTTCGGGGTCCGTCTACCTGGACCCTAAGACGACCGGCAACCACAGGCTTGTCTCACGGGCACAACCGGCGACAGACGACAGTTGCCGACTCAGGGATGGAATTTATCGTATCTTAATTATGAAGTCTTAGTCGTATCGAGTGCGGAACCGCGGCTTGCTCAGGGGGAAGCCGCGCTCGCACGGTGCTGATCTGCATAGACTCCTAACCCCCGCCTCGGCCCGGCGGGCCCGGAACCGCAACCGGACTGGGCCCGCGGCTGTACCGGGCCGCCAGGCGGTACGGGCCCGGCGCGGGACCGGCCGCCCGCCGACGACGAACCGCGGCCGGGCCACAGACAGCGCGGCCCGCCCGTAGGAAGGGGGCCCACGATGGGCGCCCGGTGCCGCCCAGGCCCCGGTGGCCGGGGAGTCATAGCGCGGTCGGCTCCGAGGGCCCGGAGCCGCTCGGTTGTCGGACTCAGCCCGGCGGCCCTCCCCCCGCCGGGCCGGGCACGTGCGCGGGGCGCCGCGGATGGTGGGCCAGCACGCGCTTGCGGGGACCCAGCGGCCGCCGGCACGGGACCACCGCACCGGCCAGGCCGCCCCCCGGCCCCGCCACGGGCGGGGGGGCGATGGGCGTCGGGCACGAGCGGGAACGCGTGGACTTGACAGCCGCCCCCACCATCGCGAGTCCTGCCGAAGGTGCTGCACAGCCCCAAACCGCACCGTCCCGGCCCGCCGGCCGACCTTGCGCCGTCCGCCGCGGTGGAGGACCCCGCAACGCTGGGCATCTGGACCGGGGTGTTGGCACAACGCCCCCGGGAATCACCCGCCCGCAACGGGGGCGGCTGGGCGCTGGCGCCGCAGGCTCCACCGGCGGTGCCCGTTGCCGGGCCACCCCCCCGGCACCCTGCGGCCGTGCGTGCTCGGCCCGCCTCGCGCCCACAGGCCCGGCACACATCCTGTCCTTTGCCGAACACGGCCTAGCGTGCCGAGGCGCCGCGGCACCCCGGTTGGCCCGCACCGCCGCCCCCATGCCCCCCCGCGCCGCCAAGCAGCGGGCGTCGGGGGGCTAGGGCCTTCGTCGGATGGCTGATACACCGGCGACACACCCGGCGTCGCGACCGCCGTGGGAGTTGGCGGGACGCCCTGCGCGGCGGGCACGACGCCGTCATTCCAGCACACGTCCCCCGGCGAGCGACGCCGGTATCAGCAGCAGGTCGTCGCCCA     
K       CGTCAATATAATATATTAAGACTTTTTAATTAATTCTACAATGATATAATTGAAATAGGAGGATATCTAACTTTTGGAATATAGTAAAATATAAGATTATAAATATATAAATTGAATTTATAGTATAGTAACCACAAATATTTTAAGACTGCGTATCAAATATTCTCTAAGAATAATACTAATTTTAAATCTATTTAATTTAAAGAAGAATCCAATTATATAATCGTAATAAACTTATAGGATTTACCAGCTCTACTAATATCATACTATTAATAGTTATGCTAATTGTTCTTTTTCCACCGTTATTCCAATTAGAAGTTTTATCTAATAAATAATAAAAAAATTTTTTTTAAATATAATTATGAAACAAGCTTATATCAAAAAAAGAAAGAACGTTTATGGTTGGTCACAAGTACAATACATAATAATAAATATTTTCACGGTGCTATATAATATTTTTATTTTAATATTGATTATTATCATAACAAAAATGTGGTTAGACTTTTAAAACCCTTATATAACTAACTAATTAGACAACTTAATAAAGTGAATGATTGAAAATATTTGATTGATCTTTAAAGTCATTAATATAATTAACTGATTAACAGAATTAAAAGATTTATATAAAATTTTAAAATGGGAGTTAGATGTTATTGTTTTCGTATGCTTATTTTATTATGCATTTTTTTTGTATTCACAATTTCATCAACTTTAATTAGGGAACTATATTAGTTATTAATTCTATTGGAATCATTGCCCAAAGATAGTTGTCAATGAATATTAGGACAGGTTAAAGATTGAAAACTAATTTTACAGAAAATAGCGTTAGTTCATGTCATATAATTCATTGACCGAGCCTTATTAATATGAATGCGTAATTTTTATTTTATGACTATTTAACTAATGGTATTAATGGATTACATAAGATTGTTATTTTAAAGTATCATTAATCATTACAATAACTGGACATTGGAGGTAATTAAATTGTTTACTTGACTAGCTTCGTGCCAAACGTGAATCTACTTGAAAGGAGCGTCCGATGCTACAAGTTATAGGACATATGATATGTTTTATAACTGGTACAAAAATTACGACACTAGGTCGGCTCAACGCGGGCATACTCCATTAAACGGATCATAATATAATCAATGACGCTTGTCAAGTACGCGGGAGAAGGATGGGATTTAATCTTTCCTATGAACAAACGGTTATCTTTTTCTTGACTCTACTTCTCAGGCGGTGTTTTTGTCGGAACGTACTTGTTTTTATTGAACATAGTATTCTCCGTTCCTGCGATACCAGTCCATATTAGAGATCAACGTTTTTTAGGCGTGAGTTATTCTTCTTTGTTGGTACAATTTAAGTTGATGAACGGCTAAAAGGAAGATATGGAGGCAAAATATATATAAGCGCATCATGTAAAACGCATCAGATGCAGTTTGCTTTTCATTCCAATCATGATCCAGTATTTATTGAATTACTATAGACGTTGTATACTCTACCTCATGCGGTCATACAAAAAATAGAGACTACAACACCCTGTTTGGGATTATTTATATATCCGTTTCTATCAATACCAAATCACCAGCTCGTAGTTATGAACGAAGTAAAGCGTCTATTACTTGCCCAAGCTAAACTGAGAACCTAAGGGAAGACGTAAAGATCTTTTACAATCAATTGCAAATACTTTGCAGACGGAAGAGTCGTAACAAAAGATTCTGTATATTTAATTATTTCCATTCTGTGTGCGACTCGTTTTTTCTTTGTTGATAACAAATACCGGAGCTGACATTGTTGGGGTCGAACGCTGGATATCTATCAATCGATAACGCGCGAATACATTAGAGAATAACGACCTATAGAGGCTTTGGACCTTTGAAGATCGATGCGTGCGTATCACTACTGGTCACACCTCGCAGATACACGTATAGCAGGCTATGTCGAGAAGCTAGTGTAACGAAGGAATTACGCCGAACAAATTTTTTTTATACGCTTTGTAACCCATGGAACCATGCATTGAGGGCACTCTGACTTGCCATCACCACTCGCCACATCGAGCGGCCGGTGGAGCTAACTGGCAGCCGTCACTCCTCCAGGGTCGCACGCCATTATTGGGCACCCCGTCGCCGACCGGCTGATTGACCGCGAATTACAGAGCCCCTGCCTAGCATCGGCGTCGACCCAGCTCCTGACTAGACGAGCTCGACCCTGCTGCGACCCTACTGACGTTAGCAATTTTTGCCGCTCGCCAGCACCACCTTCTCTTGATATGGGTATGACGGATTAGAAAGAGAACGATGGCCTAGTTCGCGCGAAGGCCTTTGCTCTCGTGGCTGAAGGGGGGGGATGGGGGCCGGGCCGGACCACTCGCCCCCCCCTTGCAGGATCAACGGACGCGTTGCCCGCGTCAACGGCCTACGTTGGCTCAGCACCACGGCAACGTCTCGGCCGATCCCGTCTGCATCAGTGTCACGATGCTACCTCAGAGTCGGCAGCGAGAGACTCGACGTAAACCCACCGACACTAGGTTACGCGACTGCGCGGGTGCTCACGCGACGTACGCGCGCCGGTTACGTAGTCGACGCACAGATGGCCAAGCGCTGCTGCCGATCGATGAGGAGCACAACGTACTCGGCAACGACGTAGAGTCGACTCCTAGGCCGGGAGCATGCCCCTCACATTCTATCGTATCACAGGAGCACCTTTTCGGTCACTGACTTGTGGTGAGCGCTTCCTCATGACGGGAAGAACGCTCTTATACGGTCCCCCGTATCCGATCCGGGGAGATGCTTTCGAGGTCCGTCTACCTTGACTCGGATACGACCGGCAACAACAGGCTTGTCCGGCGCTCACAACCGGCGACAGGCGACAGTCGCCGACTCAGGGAGGGAATTTATCGTATGTTACTTATGAAGCCTTAGTCGTATCGAGTGCAGAACTGGAGCTTGCTCCGGGGGAAGTCGCGCTCGCACAGTGCTGATCTGCATAGACTCCTAACCCCCGCCTGGGCCCGGCGCGCCCGGAACCGCAAGCGGACTGGGCCCCCGGCTGTACCGGGCCGCCAGGCGCTACCGGCCCGGTGCGGAACTGGCCGCCCGTCCACGAGGAACCGCGGGCGGGCCACAGACAGCGCGGCCCGGCCGTAGCAAGCGGGCCCACGATGGGCTCCCGGTGCCCCGCAGGCCTCGGGGGCCGGGGAGTCATGGGGGGGTCGCCTCCGCGGGGGCCGAGCGGACCGCTTGTCGGACTCAGCCCGGCGGCCCCCCCCCCGCCGGGCCGGGCACGGGCGGGCGTCGCCGCGGATGGTGGGCCAAGACGCTCTGCCGGGGACCCAGCCGCGGCCGCCTCCCGCGCAGCGCACCGGCCCGGGCGCCCCCCGGCCCCGCCCCGGTCGGGGGGGCGATGGGCGTCGGGCACGGGCGGGAACGGGTGGGCTTGACAGCCGCCACCACCATCGCCAGTGCTGCCTGGGGTGCGGCCCAGCCGCACACCGCACCGTCCCGGCACGCCGGCCGACCTTGCGCCGTCCGCCGCGGGCGGGGACCCCGACACGGCGGGCATCTGGACCGGGGTGGTGGCCCAACGCCCGCCGGAGTCACCCGCCCCCAACGGGGCCGCGTCGGGGCTGGCGCCGCAGCCTCCACGGGCCGTGCCTGCTGCCGGGCCACCCCCCCGGCACCCTGCGGCCGTGCGGGCCCGGCCCCCCTCGCGCCGACAGGCCCGGCACCCATCCTGCGCTTTGCCGAACACGGCCTTGCGTGCCGACGCCCCGCGGCACACCGGTTGGCCCGCACCGCGGCCTCCATAGCCCCCCGCGCGGCCTAGCAGCCGGCGTAGGGGGGCTAGCGCCCTCGTCGGATGGCTGAGACTCGGGGTCCACACTCGGCGTCGCGACCGCCGTAGGAGTTCGCGGGACGCCCTGCGGTACGGGCACGACGCCGTCCTTCGGGCATACGTCCGCCGGCGGTCGACCCCGGTATCAGCAGCGGCTCGTCGCCGA     
J       CGTCCATATAATATATTAAGACTTTTTAATTAATACTACGATGAAATAATTAAAATAGGAGGATATCTACCTTTTGGAATATAGTAAAATATAAGATTATAAATATATTAATTGAATTTTTAGTATAGTAACCACAAATATTTTAAGACTGCGTATCAAATATTCTCTAATAATAATACTAATTTAAAATCTATATAATTTAAAGAAGAATCCAATTATATAATCGTAATAAACTTATAGGATTTACAAGCTGTACTAATATCATACTATTAATAGTATTACTAATTGTTCTTTTTTCACTGTTATTCCAATTAGAATTTTAATCTGATAAATAATAACAAAATTTTTTTTATTTATAATTATGAAACAAGCTTATTTCTAAAAAAGAAAGAACGTATATGGATGGTCACAAGCACGATACATAATAATAAATATTTTCACGATTCTATATAATATTTTTATTTTAATATTTATTATTATCAAAACAAAAATGTGGATAGACTATTAAAAACCTTATATAAATTACTAATTAGACAATTTACTAAAGTGAATGATTGAAAATATTTGATTGATCTTTAAAGTCATTAATATAAATAACTGATTGAAAGAATTAAAACTTTTATATAAAATTTTAAAATGGGAGTTAGATGTAATTGTTTTCGTATGCTTATTTTGTTATGCATTTTTTTTGTTTTCAAAATTTCATCATATTTAATTATGGAACTATATTAGGTATTAATTCTATTGGAATCATTGCCCAATGAAAGTTGTCAATGAATATTAGGACAGGTAAAAGATTGAAAACTAATTTTACAGAAAATAGCGTTAGTTCATGTAATATAATCCATTGACCGAGCCTTATTAATATGTATGTGTAATTTTTATTTTATGACTATTTAACTAATGGTATTAATGGATTATATAAGATTGTTATTTTAAAGTATCATTAATCATTACAATAACTTGACATTAGGGGTAATTAAATTGTTTACTTGACTAGCTTCTTCCCAAACGTGAATCTACTTGAAAGGAGGGTCCGATGCCACAAGTTATCGGACCTACTAAATGTTTTTTAACTGGTACAAAAATTACGACACTAGGTCGACTCAACGCGGGCATACTCCATTAAACCGATCATGATATAATTAATGTCGCTTGTCAAATACGCTGGAGAAGTCTGGGATTTCATCTTTCCTATGAACAATCGGTTATATTTTTCTTGACATTACTTCTCAGGCGGTGATTTCGTCGGAACGTACTTGTGTGTATTGAATAAAGTATTCTTCGTTCCTGCGATCCCAGTCCATATTAGAGATCAACGTTTTTTAAGCGTTAGTTATTTTTCTATGTTGGTACAATTTTAGTTGACGAACGGCCAAAAGGAAGATATGGAGGCAATATATATATAAGCGCAGCGTGTAAAATGCATCAGAAGGAATTTGCTTTTAATTCCAATCATGACCCAGTTTTTATTGATTTAATATAGACGTTGTATACTCTACTTGATGCGGTAATACAATGAATAGAGACTACAACACCCTGATTGGGATTTATTATATATCCGTTTCAATCACGAACAAATCACGAGGTCATAGTGATGAACTTAGTAAGGCGTCTATTACTTGCCCAAGCTAAATTGAGAACATGAGGGAAAACGTCAAGATCTTTTACAACCAATCGGAATAACTTTGGAGAAGGAAGAGTCGTAACAAGAGATTCTGTATAATTAATTATTTCCATTCTGAGTGCGACTCCTTGTTTTCTTGTTGATAACATATTCCGGAACTGACATTGTTGTGGTCGAACGCTTGATAACTATCAATCCATAACGCGCGAATACATTAGAGAATAACGACCTATAAAGCCTTTGGACTTTTGAAGACCGATGCGTGCTGACCAATATTGGTCACATCTCGCAGCTATACGTATAGCTGGCTATGTCGGGAAGCGAGTGTAATGATGGAATTATGCCGAACAAATATTTTTTATACGCTTTGTAACCCATGGAGCCATACATTGCGGGCACTCGGACTTGCCATAACTACACGCCCCACCGAGCGGCCGGTGGAGTGACCTTGCAGTCGTCACTCCTCCACCGTCGCTCGCCTTTCTTGGGCACTCCGTCGCCGACCGGCCGATAGACCGCGAATTACAGAGCTCCTGCCTAGCATCGGCGTCAGCCCAGCTCCTGACTAGACGAGCTCGACCCTGCTGCGGCCCTAAAGACGTTCGGAATTTACGCCGCTCGCTAGCCCCACGTTCTCTTGATATGGGTATGACTGATTAGAAAGATAACGATAGCCTAGTTCGCTCGAAGGCCTTTGCACTCGTGCCTGAAGGGCGGGGAACCGGGCCTGGCCGGACCAGTCGCCCCCCCGTTCCATGATCAACGGACGCTTTGCACACGTCAACGGTGTACGTTGCTTCAGCACCATTGGAACGCGTCGGCCGAGGCCGTCTGCCTCAGTGTCACGATGCTACCTCAGAGTCGCCAGCTAGAGTCCCGACGTAAACCCACCGACACTAGGTTGCGCGACTGCGCGGGTGCTCAAGCGACCTGCGCGCCGCGGTTACGTAGTCGACGCAAAGATGCCCAAGGGCTGCTCCCGATCGATGAGGAGCACAACGTACTCGGCAACGACACTGCCTCGAATCCTAGGCCACGAGCCTGCCCCTCACATTCTATGGTATCACAGGAGACCGTTTTCGGTCACTGACTTGTGGCGAGCCCTACCTCACGACGTGATGAACGCTCTTATCGGGACCCCCGTATCCGATCCGCGGAGATGCTTTCGAGATCCGTCTACCTTGACTCTGAGACGACCGGCAACCACAGGCTTGTCCCGCGCTCACAACCGGCGACAGACGACAGTGGCCGACTCAGGGATGAAATTTATCGTGTCTTAGTTATGAAGCCTTAGTCGTATCGAGTGCAGAAGTGCAGCTTGCTCAGGGGGAAGTCGGGCTCGCACTGTGCTGATCTGCATAGACTCCTAACCCCCGCCTGGGCCCGGCGCGCCGGGAACCGCAAACGGACTGGCCCCGCGGCTGTACCGGGCCGCCAGGCGGTACGGGCCCGGCGCGAGACTCGCCGCCCGCCGACGAGGGGCCGCGGGCCGGCCACAGAGAGCGCGGCCCGCCCGTAGCAAGTGGGCCCACGATGGGCGCCCGGTGCCGCGCAGGCCCGGGTGGCCGGGGAGTCATCGCGCGGTCGGCTCCGCGGGGTCCGAGCTGATCGCTTGTCGTACTCAGCCCGGGTGCCCTTCCCCCGCCGGGCCCGGCACGCGCGCGCGCCGCCGCGGATGGTGGGCCAGCACGCGCTGCCCGGGACCCAGCGGCGGCCGCCGCGGGACCACCGCACCGGCCCGGACGCCCCCCGGCCCCGCCCCGGTCGGGGGGGGGATGGGCGGCGGGGACGAGCCGGGACCGGTGGGCTTGACAGCCGCCCCCACCATCCCCAGTTCCGCCAGCGGTGCTGCCCAGCCCCAAACCGCACCGCCGCCGCCCGCAGGCCGACCTTGCGCCGTCCGCCGCGGTGGGGGACCCCGGAACGGCGGGCATCTGGACCAGGGTGCTGGGGCACCGCCGCCGGGAGTCACCCGCCCCTAACGGGGGCGCGTCGGCCCTGGCGCCGCAGCCTCCACGGGCGGTGCCCGCTCCCGGGCCACCCCCCCGGCACCCTACGGCCGTGCGTGCCCGGCCCCCCTCGCGCCGACAGGGCCGGCACACATCCTGTGCTTTGCCGAACACGGCCTCGCTTGCTGACACGCCGCGGCACACCGGTTGGCCCGCACCGCCCCCGCCATGGCCCCCCGCGTGGCCAAGCAGCCGGCGTCGGGGGGCTAGGGCCCTGGTCGGATGGGTGAGACTGGGGCTACACACTCGGCGTCGCGACCGCCGGGGGAGTTCGCGGGACGCCCTGCGCGGCGGGCACGACGCCGTCCTTCCAGCACAGGTCCGCCGGCGGTCGACGCCGGTATCAGCAGAGGGTCGTCGCGCA     
I       CTTCAATATTATATATTGAGACTTTTTAATTAATCCTACTATGATATAATTAAAATAGGAGGATATCTATCTTTTTGAATATAGTAAAATATAAGATTATAAATATATAAATTGAATTTTTAGTATAGTATCCACAAATATTCTAAGACTGTGTATCAAATATTCTCTAAAAATAATACTAATTTTCAATCAATTTAATTTAAAGAAGACTCCAATTATATAATCGTAATAAACTTATAGGATTTACTAGCTTTACTAATATCATACTATTATTAGTACTACTAATTGTTCTTTTTACTCTGTTATTCCAATTAGAATTTTTATCTAATTAATAATAAAAAAATTTTTTTTACTTATAATTATGAAACAAGCTTATCTCTAAAAAAGAAAGAACGTATATGGTTGGTCATAAGCACAATACATAATAATAAATTTTTTCACGTTTCAATATAATATTTTTATTTTAATATTTATTATTATCAAAACAAAAATGTGGTTAGACTTTTAAAAACCTTATATAAGTTACTAATTAGACAAATTAATAAAGTGAATGATTGAAAATATTTGATTGATCTTTAAAGTCATTAATATAAATAACTGATTCATAGAATTAAAAATTTTATATAAAATTTTAATATGGGAGTTAGATATAATTGTTTTCGTATGCTTATTTTCTTATGCATTTTTTTTGTATTCAGACTTTCATCATATTTAATTATGGAACTATATTAGATATTAATTCTATTGGAATCAGTGCCCAAAGAAAGTTGTCAATGAATATTAGGACAGGTCAAAGATTGAAAACTAATTTTACAGTAAATAGCGTTAGTTCATGTTATATAATACATTGACCGAGCCTTATTAATAAGAATGTGTAATTTTTATTTTATGACTATTGAACTAATGGTATTAATGGATTATATAAGATTGTTATTTTAAAGTATCATTAATCATTACAATAACTTGACATTCGGGGAAATTAAATTGTATACTTGACTAGCTTCTTCCCAAACGTGAATCTACTTGAAAGGAGGGTCCGATGCTACAAGTTATCGGACGTAATCTATGTTTTTTAACTGGTACAAAAATTACGACACTAGGTCGCCTCAACGCGGGCATACAACATTAAACTGATAATCTTATAATAAATGTCACTTGTCAAGTACCCGGTAGAAGGATGGGATTTAATCTTTACAATGAACAAACGGTTATTTTTTTCTTGACTCTATTTCTCAGGCGGTGGTTTCGTCGGAACGTACTTGTCTATTTTGAATATAGTATTCTACATTCCTGCGATACCAGTCCATATTAGAGATCAACATTTTTTTTGCGTTAGTTATTTTTCTGTGATGATACAATTTCAGTTGACGATCGGCCAAAAGGAAGATATGGAGGCAAAATATATATAAGCGCATCATGTAAAATGCATCAGAAGAAGTTTGCTTTCTATTCCAATCATGATCCAGTATTTATTGAATTATTATAGACGTTGTATACTCGATATGATGCGTTGATACAAATAATAGAGACTACAACACCCTGATTGGGCTTATTTATATATCCGATTCAATCACGAGCAAATAACAAGGTCGTAGTGATGAACTAAGTAAAGCGTGTATTCCTTGCCCAACCTAAATTGAGAACCTAAGGGAAGACGTTAAGATCTTTTACTAACAATGGAAAATATTTTGTAGACGGAAGAGTAGTAACAACGGATTCTGTATAATTAATTATTTCCATTCTGTGTGCGACTCTTTCTTTCTTTGTTGATAACAAATTCCGGACATGACATTGTTGCGGTCGAACGCTTGATAACTATCAATCCATAACGTGCGAATACATTAAAGAATAACGACCTATATAGCCTTTGGACCTTTGAAGAACGATGCGTGCTTAGCAATATTGGTCACATCACGCAGATATACGTATAGCAGACTATGTCGGGAAGCGAGTGTAACGATGGAATTATGCTGTACAAATGTTTTTTAGACGCTTTGTAATCCATGGAGCCATACATTGCGGGCACTCTGACTTGGCATAACCACACGCCGGACCTAGCGGCCGGTGGAGTGACCTGACAGCCGTCACTCCTCCAGCGTCGCGCGCCATTGTTGGGCACTCTGTCGCCGACCGGCTGGTAGACCGCGAATTACAGAGCCCCGGCCTAGCATCGGCGTCCACCCAGCTCCTGACTAGACGAGTTCGACCCTGCTGCGCCCCTAATGACGTTAGGAATTTTTGCCGCTCGCTAGCGCCACTTTCTCATGATATGGGTATGACGGATTAGAAATACAAGGCTAGCCTAGTTCGCGCGAAGGCCTTTGCCCTCGTGGCTGAAAGGCGGGGACCGGGGCTAGGCCGGATCACTCGCCCCCCGCTTGATGGATCAACGGACGGGTTGCTCGCGTCAACGGCGTACGATGGCTCAGCACCAAAGCAACGCCTCGTCCCAGGCCGTCTGCGTCAGTCTCACGATGCTACCTCAGTGTCGCCAGCGAGAGTCCCGACGTAAACCCACTGACACTAGGTTACGCGACTGCGCGGGTGCTCACGCGACGTGCGCGCCCCGGTCACGTAGTCGACGCAAAGATGGCCAAGCGCTGGTGCCGTTCGATGAGGAGCACAACGTACTCGGCAACCACGCAGCGTCGACCCCTAGGACTCGAGCGTGCCCCTCACATTCTGTCGTATCACAGGAGCCCTTTTTCAGTCTCTGACTTGTGGCGAGCACTACCTCACGACGCGAAAAACGCTCTTATATGGTCGCCCGCATCCGATCCGGGGAGATGCTTTAGAGGTCCGTCTACCTCGACTCTGAGTCGACCGGCAACGACAGGCTTGTCGCGCGTTCACAACCGGCGACAGTCGACAGTTGCCGACTTAGGGAGGGAATCTATCGTATCTTAGTTATGAAGCCCTAGTCGTATCGAGTGCAGAGCTGAAGCTTGCTCAGGGGCAAGCCGCGCTCGCACGGAGCTGATCTGCATAGACTCCTAACCCCCGCCTGCGCCCGGCGCGCCCGGAACCGCAACCGGACTGGGCCCCCTGCTGTACCGGGCCGCCAGGCGGTACGGGCCCGGTGCGGGACTGGCCGCCCGCCGACGAGGAACCGCGTCCGGGCCACAGACAGCGCGGCCCGCCCCGAGCAAGGGGCCCGACGATGGGCGCCCGGTGCCGCGCAGGCCCGGGTGGCCGGGGAGTCATCGCGTGGTCGGCTCCGCGGGCCCGGAGCCGATCGCTTGTCGGACTCAGCCCGGGGGCCCTCCCCTCGCCGGGCCGGGCAAGGGCGCGCGCCGCCGCGCATGGTGGGCCAGCACGCACTGCCGCGGACCCAGCGGCGGCGGCCACGTGGCCAGCGCACCGGCCAGGGCGCCCCCCGGCCCCGCCCCGGTCGGGGGGGCGATGGGCGTCGGGCACGGGCGGGGACGCGTGGCCTTGACAGCCGCCCCCGCCATCGCCAGTTCTGCCTGAGGTGCTACCCAGCCACAATCCGCACCGTGGCGGCACGCCGGCCGACCTTGCGCCGTCCGCCGCGGTCGCGGACCCCGAAACGGGGATCATCTGGACCGGGCTGTTGGGGCAACGCCCGCGGGAGTCACCCGCCCCCCACGGGGGCGCCTCGGGGCTGGCGCCGCAGGCTCCACAGGCGGTGCCCGTTGCCGGGCCACCCCCCCGGCACCCTACGGCCGTGCGTGCCCGGCCCCCCTCGGGCCGACACGCCCGGCACACATCCTGTACTTTGCCGAACACGGCCTGGCGTGCCCACGCGCCGCGGCACCCCGCTTGGCCCGCACGGCCGCCGCCAGGGCCCCCCGCGCGGCCCAGCAGCGGGCGTGGGGCGGCTAGGGCCTTCGTCGGACGGCTGACACTCGGACCACACACCCGGCGTCGCGACCGCCGTGGGAGTTGGCGGAACGCCCTGCGAGACGGGCACGACGCCGTCCCTCTAGCAAATGTCCGCCGGCGGTCGACCCCGGTGTCAGCAGCGGCTCGTCGCGCA     
H       CTTCTATATGATATATTTAGACTTTTTAATTAATTCTACTATGATATATTTTAAATAGGAGGATATCTAACTTTTGGAATATAGTAAAATATAAGATTATAATTATATAAATTGAATTTATAGTATAGTAACCACAAATATTGTAAGACTGCGTATCAAATATTCTCTAACAATAATACTAATTTTTAATCTATATAATTTAAAGAAGAATCCAATTATATAATCGTAATAAACTTATATGATTTACAAGTTATACTAATATCATAATATTATTAGTAATGCTAATTGTTCTTTTTACGCTGTTATTCCAATAAGAATTTTTATCTGATCAATAATAATAAAATTTTTTTTAATTATAATTATGAAACAAGCTTACATCTAAAAAAGAAAGAACGTTTATGGTTGGTCAAAAGGACGATACATAATAATAAATTTTTTCACGGTTCTATATAATATTTTTATTTTAATATTAATTATTATCACAACAAAAATGTGGTTAGACTGATAAAAACCTTATATAAATTACTAATTAGACAAATTAATAAAGTGAATGATTGAAAATATTTGATTGATCTTTAAAGTCATTAATATAAATAACTGATTGATAGAATTAAAAGTTTTATATAAAATTATAAAATGGGAGTTAGATATGATTGTTTTCGTATGCTTATTTTTTTATGCATTTTTTTTGTTTTCAAAATTTCATCATGTTTAATTAGGGAACTATATTAGTTATTATTTCTATTGGAATCATTGCCCAAAGATAGTTGTCAATGAATATTAGGCCAGGTCATAGATTGAAAACTAATTTTACAGAAAATAGCGTTAGTTCATGTTATATAATTCATTGACCGAGCCTTATTAATATGAATGAGTAATTTTTATTTTATGACTATTTAACTAATGGTATTAATGGATAATATAAGATTGTTATTTTAAAGTATCTTTAATCATTACAATAACTTGACATTTGGGGTAATTAAATTGTTTACTTGACTAGCTTCCTCCCAAACGTGAGTCTACTTGAAAGGAGGGTCCGATGCTGCAAGTTATCGGCCCTATTACAGGTTTTTTAACTGGTACAAAAATTACGACACTAGGTCGGCTCAACGCGGGCTTACCCCATTAAACAGATCCTATTATAATCAATGTCGCTTGTCAACTACTCGTCAGAAGGATGGGATTTAATCTTTCCTATGAACAACCGGTTATTTTTTTCTTGACTCTACTTGTCAGGCGGTGTTTTCGTCGGAACGTACTTGTCTGTCTTGAATATAGTATTCTACGTTCCTGCGATACCAGTCCATATTAGAGATCAACGTTTTTTAAGCGTTAGGTATTTTTCTTTGTGGGTACAATTTTAGTTGACGATAGGCAAAAAGGAAGATATGGAGGCAAAATATATATAGGCGCATCCTGTAAAAAGCACCAGATGCAGATTGCTTTTAATTCCAATCATGAGCCAGTTTTTATTGACTTATTATAGACGTTGTATACTCTAGCTGATGCGGTAATACAATCAATAGAGACTACAACACCCGGTTTTGGTTTCTTTATATATCCGGTTCGATCACGAGAAAATCGCGAGGTCGTAGTGATGAACTTAGTAAAGCGTCTATTACTTGCCCAAGCTAAACTGAAAACGCAAGGGAATACGTAAAGATCTTTTACAAACAATCGCAAAAACTTTGTAGAGGGAAGAGTCGTAACAAGTGATTCTGTATAATTAATTATTTCCATTCTGCGTACGACTCGTTATTTTATTGTTGATAACACATGCCCGACCTGACATTGTTGGGGTCGAACGCTTGATAACTATCAATCAATAACGAGCGAATACATTAGCGAATAACGACCAATAAAGTCTTTGGACTTTTGAAGAGCGAGGCGTGCTTAGCAATAATGGTAACACCTCGCAGATAGACGTATAGCAACCTATGACGGGAAGCGAGTGTAACGATAGAATTATGCCCAACAAATATTTTTTGTTCGCTTTGTAACCCATATAGCCATGCATTGAGGGCACTCTGACTTGCCATAACTACGCGCCCCACCAAGCGGCCGGTGGAGTGACCTGACAGCCGTCACTCCTCCAGGGTCGCACGCCCTTCTTGGGCACTCTGGCGCCGACCGGCTGATAGACCGCGAATTACAGAGCCCCTGCCTAGCATCGGCGTCTACCCAGCTCCAGACTAGACGAGGTCGACCCTGCTGCGGCCCTGGCGACGTTAGCAATTTTAGCCGCTCGCGAGCGCCCCCTTCTCTTGATATGGGTATGACGGATTAGACAGATAACGTTAGCCTAGTTCGCGCGAAGGCCTTTGCTCTCGTGGCCGAACGGCGGGGAAGAGGGCAGGGCCGGACCACTAGCCCGCCCCTTACAGGATCAACGGCCGCGTTGCTCGCGTCAACGGGGTACGGTGGCTCAGCACCATTGCAACGCCTCGGCCGAGCCCGTCTGCCTCAGTGTCACAGTGCTACCTCAGAGTCGCCAACTTGAGACCCGACGTAAACCCACTGACACTCGGTTACGCGACTGCGTGGGTGCTCACGCGACGTGCGCGCCCCGTTGACGTAGTCGACGCTAAGATGGCCAAGCGCTGCTGCCGCTCGATGAGGAGCACAACGTACTCGGCAACTACACAGCGTCGACTACTAGGGTAAGAGCCTGCCCCTCACATTCTATCGTATCACAGAAGACCGTTTTCAGGCTCTGACTTGTGGCGAGCCCTACCTCACGACGCGAAGCACGCTCTTATAGGGTCCCCCGCATCCGATCCGGGGAGATGCTTTCGAGGTCCGTCGACCTGGACTCTGAGACGACCGGCAACCACAGGCTTGTCCAGCGTCCACAACCGGCGACAGTCGACAGTTGCCGACTGAGGGAGGGAATTTATCGTCTCTTAATTATGAAGCCTGAGTCGTATGGAGTGCTGAACTGGAGCTTGCTCAGGGGCAAGTCGCGCTCGCACGGTGCTGATCGGCATAGACTCCTAACCCCCGCCTGCGCCCGGCGCGCCCGGAAGCGCAACCGGACTGGGCCCGCGGCTGTACCGGGCCGCCAGGCGGTACGGGCCCGGTGCAGGCCTGGCCGCCCGCCGACGAGGGACCGCGGGCCGGCCACAGACAGCGCGGCCCGCCCGTAGCCAGCCGGCCCACGATGGGCGCCCGGTGCCCCGCAGGCCGCGGCGGCCGGGGCGTCATCGCACGGTCGGGTCCGCGGGCCCCGAGGGGGCCGCTTGTCGGACTCAGCCCGGGCGCCCTCCCCCCGCCGGGCCGGGCACGGGCGCGCGCCGGCGCGGATGGTGGGCCAGCACGCGCTGCCAGGGACCCAGGGGCGGCCGCCGCGGGACGAACGCACCGGCCGGGTCGCCCCCCGGCCCCGCCCCGGTCGGGGGGGCGATGGGCGTCGGGCACCTGTGGGAACGCGTGGGCTTGACAGCCGCCCCCGGCATCGCCAGTTCTGCCTGAGGTGCTCCCCAGCCCCGAACCCCGCCGACGCGGTGCGCCGGCCGACCTTGCGCCGTCCGCCGCGGTAGGGGACCCCGAAACGTCGGCGATGTGGACCGGGGTGTGGGCGCAACGCCGGCGGGAGTCACCCGCCCCCTACGGGGCCGCGTCGGGGCTGGCGCCGCAGGCTCGACGGGCGGTCCCGGCTGCCGGGCCACCCCCCCGGCACCCTACGGCCGTGCGTGCCCGGCCCCCCTCGCGCCCACAGGCCCGGCACACATCCTGTCCTTTGCCGAACACGGCCTAGGGTGCCGACGCCCCGCGGCACCCCGGTTGGCCGGCAGCGCCGCCGCCATGGCCCCCCGCGCGGCCGAGCAGCTGCCGTGGGGGGGCTAGGGCCTTCGTCGGATGGCTGACACTCGGGCGCCACGCTCGGCGTCGCGACCGCCGTGGGAGTTGGCGCGACGCCCTGCGCGGCGGGCACGAGGCCGTCATTCCCGCAGAGGTCCGCCGGCGGTCGACGCCGGTATCAGCAGCGGGTGGGCGCCCA     
G       CGTCTATATAATATATTAAGACTTTTTAATTAATACTACTATGATATAATTAAAATAGGAGGATATCTAACTTTTGGAATATAGTAATATATAAGATTATAATTATATAAATTGAATTTTTAGTATAGTATCCACAAATATTGTAAGACTGCGTATCAAATATTCTCTAAAAATAATACTAATTTGAAATCAAATTAATTTAAAGAAGAATCCAATTATATAATCGTAATAAACTTATAGGATTTACCAGCTTTACTAATATCATACTATTAATAGTCATTCTAATTGTTCTTTTTACACTGTTATTCCAATTAGAACTTTTATCTTATAAATAATAATAAAATTTTTTTTACTTATAATTATGAAACAAGCTTAACTCAAAAAAAGAATGAACGTATATGGTTGGTCACAAGAACAATACATAATAATAAATATTTTCACGGTTCTATATAATATTTTTATTTTAATATTAATTATTACCAAAACAAAAATGTGGTTAGACTATTAAAAACCTTAAATAAATTACTAATTAGACAATTTATTAAAGTGAATGATTGAAAATATTTGATTGATCTTTAAAGTCATTAATATAAATAACTGATTGAAAGAATTAAAAAATTAATATAAAATTTTAAAATGGGAGTTAGATTTTATTGTTTTCGTATGCTTATTTTCTTATGCATTTTTTTTGTATTCACAATTTCATCATATTTAATTAAGGAACTATATTAGTTATTATTTCTAGTGGAATCATTGCCCAACGATAGTTGTCAATGAATATTAGGACAGGTTAAAGATTGAAAACTAATTTTACAGAAAATAGCGTTAGTTCATGTTATATAATACATTGACCGAGCCTTATTAATATGAATGTGTAATTTTTATTTTATGACTATTTAACTAATGGTATTAATGGATTACTTAAGATTGTTATTTTAAAGTATCATTAATCATTACAATAACTTGACATTTGGGGTAATTAAATTGTGTACTTGACTAGCTTCTTCCTAAACGTGAGTCTACTTGAAAGGACGGTCCGATGCTACAAGTTATCGGACGTATTATATGTTATTTAACTGGTACAAATATTACGACACTAGGTCGACTCAACGCGGGCATGCCCCATTAAACTGATCATCGTATAATAAATGTCGCTTGTCAAATACGCGGGAGTAGGTTGCGATTTAATCTTTCCAATGAACAACCGGTTATATTTTTCTTGACTATACTTCTCAGGCGGTGTTTTCGTCGGAACGTACTTGTATATTTTGAATATAGTATTCTCCGTTCCTGCGATACCAGTCCATATTAGAGATCAAGGTTTTTGTAGCGTTAGTTATTTTTCTTTGCTGGTACAATTTTAGTTGAGGAACGGCAAATAGGAAGATATGGAGGCAAAATATATATACGCGCACCGTGTAAAACGCATCAGATGCAGTTTGCTTTTAATTCCAATCATGATCCAGTTTTTATTGAATTACTATAGACGTTGTATACTCTACCTGATGCGTTAATACAACCAATAGAGACTACAACACCCTGATTCGGATTTTTTATATATCCGATTCAATCACGATCAAATTTCGAGGTCGTAGTGATGAACTCAGTAAAGCGTGTATTACATGCCCAAGCTAAACTGAGAACATAAGGGAAGACGTAAAGATCTTTTACGAACAATCGTAAAGACTTTGAAGACGGAAGAGTCGTAACAAGAGATTCTGTATACTTAATTATTTCCATTCTGTGTACGACTCGTTATTTATTTGTTGATAACAAATTACCGAGCTGACATTGTTGCGGTCGAACGCTTGATAACTATCAATCGATAACGCGCGAATACATTAGAGAATAACGACCTATAAAGTCTTTGGACCTTTGAAGACCGATCCGTGCCTATCACTAATGGTCACAGCTCGCAGATATACGTATTGCAGACTATGCCGGGAAGCGAGTTTAACGAGGGAATTATGCCCAACAAATTTTTTTTGTACGCTTTGTAAACCATAGAGCCATACATTGGGGGCACTCGGACTTGCCATAACGACTCGCCAGACCGAGCTGCCGGTCGAGTGACCTAGCAGACGTCACTCCTCAAGCGTCGCTCGCCATTATTGGGCACTCCGTCGCCGACCGGCTGATAGACCGCGAGGTACAGAGCCCCTGCCTAGCATCGGCGTCCGCCCAGCTCCCGACTACACGAGCTCGACCCTCCTGCGGCCCTAATGACGTTAGCAATTTTTGCCGCTCGCTAGCGCCACGTTCTCCTGATATGGGTATGATGGATTAGAGAGATAACGATAGCCTAGTTCGCGCCAACGCCTTTGCTCTCGTGGCTGAAGGGCGGGGAGGGGGGCGGGGCCGGACCACTCGCCCCCCCCTTGCAGGATCAACGGACGGCTTGCCCACGTCAACGGCGTACGGTGCCTCAGCACCACTGCAACGCTTCGGCCGAGGCGGTGTGCCTCCGTGTCACGATGCTACCTGAGATTCGCCAGCCCGAGGCCGGACGTAAACCCACCGACACTGGGTTTCGCGACTGCGCGGGTGCTCACGCGACGTTCGCGCCCCCTTTACGTAGTCGGCGCAAAAATGGCCAAGCGCTGCTGCCGGTCGATGAGGACCACAACGTCCTCGGCAACGACTCAGAGTCGACTCCTAGGCCACGAGCCTGCCCCTCAGATTCTATCGTATCACAGGAGACCGTTTTCAGCCTCTGACTTGTGGTGAGCCCTACCTCAAGACGCGACCAACGCTCTTATACGGGCCCCCGTACCCGATCCGGGGTGATGCTTTCGAGGTCCGTCGACTTGGACTCTGAGACGACCGGCAACCACAGGCTTGTCCAGTGGTCACAACCGGCGACAGCCGACAGTTGCCGACTCAGGGAGGGAATCTATCGTATCTTATTTATGAAGTCTTACTCGTATCGAGTGCAGAACTGGTGCTTGCTCAGGGGGAAGTCGAGCTCGCACGGTGCTGATCTGCATAGACTCCTAACCCCCGCCTGGGCCCGGCGTGGCCGGAACCGCAACCGGACTGGCCCCGCGGCTGTACCGGGCCGCCAGGCGGTACGGGCCCGGTGCGGGACTGGCCGGCCCCCGACGAGGGACGGCGGGGGGGCCACAGACAGCGCGGCCCGCCCGGAGCCAGGGGGCCCACGATGGGCGCCCGGTGCCGCGCAGGCCTCGGTCGCCGGGGCGTCATGGCGCGGTCGGCTCCGCGGGCGCCGAGCTGGGCGGTTGTCGGACTCAGCCCGGGGGCCCCCACCCCGCCGCGCCCGGCACGTGCGCGCGGCGCCGCGGATGGTGGGCCAGCACGCGCTGCCGGGGACCCAGCGGCGGCCGACGCGGGGGCAACGCACCGCCCAGGGCGCCCCCCGGCCCCGCCGCGGCCGGGGGGGCGATGGGCGTCGGGCACGGGCAGGGACGCGTGGGCTTGACAGCGGCCCCCACCATCGCCAGTCCTGCCCGAGGTGCGGCCCAGCCCCAACCCGCACCGCCGCGGCACGCCGGCCGACCTTGCGCCGCCCGCCGCGGTAGTGGACCCCGCAACGGTGGGCATTTCGACCGGGGTCTTGGCGCAACGCCGGCGGGAGTCACCCGCCCCAAACGGGGGCGAGTCGGGGCAGGCGCCGCAGGCTCGACGGGCGGTGCCCCCTGCCGGGCCACCCCCCCGGCACCCTCAGGCAGTGCGAGCCCGCCCCCCCTCGCGCCTACAGGCCCGGCACAGATCCTGTCCTTTGCCGAGCACGCCCTACCGTGCCGACGCGCCACGGCACGCCGGTTGGCCCGCACCGCCGCCGCCAGGGCCCCCCGCGCGGCCAAGCAGCCGGCGTGGCGGGGGTAGGGCCTTCGTTGGATGGGTTACACTCGGGGTACACACGCGGCGTCGCGACCGCCGTGGGAGTTGGCGCGACGCCCTGCGGGGCGGGCACGACGCCGTCAGTCAAGCATACGTCCGCCGGCGGTCGACTCCGGTATCAGTAGCTGCTCGTCGCCCA     
F       AATCAATATAATATATATAGACTTTTTAATTAATACTACAATGATATAATTTAAATAGGAGGATATCTAACTTTTGGAATATAGTAAAATATAAGATTATAAATATATTAATTGAATTTATAGTATAGTAACCACAAATATTGTAAGACTGCGTATCAAATATTCTCTAATAATAATACTAATTTAAAATCTATTTATTTTAAAGAAGAATCCAATTATATAATCGTAATAAACTTATAGGATTTACTAGATGTACTAATATCATACTATTAATAGTCTTGCTAATTGTTCTTTTTCCGCTGTTATTCCAATTAGAATTTTTATCTAATAAATAATAAAAAAATTTTTTTTATTTATAATTATGAAACAAGCTTAATTCAAAAAAAGAATGAACGTATATGGTTGGTCACAAGAACGATACATAATAATAAATATTTTCACGGTTCTATATAATATTTTTATTTTAATATTTATTATTATCATAACAAAAATGTGGTTATACTATTAAAATCCTTAAATAAATTACTAATTAGACAAATTAATAAAGTGAATGATTGAAAATATTTGATTGATCTTTAAAGTCACTAATATAAATAACTGATTGATAGAATTAAAAGATTTATATAAAATTTTAAAATGGGAGTTAGATATAATTGTTTTCGTATGCTTATTTTTTTATGCATTTTTTTTGTATTCATAATTTCATCATGTTTAATTACGGAACTATATTAGTTATTATTTCTATTGGAATCAGTGCCCAACGATAGTTGTCAATGAATATTAGGACAGGTTATAGATTGAAAACTAATTTTACAGAAAATAGCGTTAGTTCATGTGATATAATTCATTGACCGAGCCTTATTAATATGTATGTGTAATTTTTATTTTATGACTATTCAACTAATGGTATTAATGGATTCATTAAGATTGTAATTTTAAAGTATCATTAATCAATACAATAACTTGACATTCGGGGTAATTAAATTGTCTACTTGACTAGCTTCTTCCCAAACGTGATTCTACTTGAAAGGAGTGTCCGATGCTACAAGTTATCGGACGTACTATATGTTCTTTAACTGGTACAAAAATTACGACACTAGGTCGGCTCGACGCGGGCATGCACCATTAAACAGATCATACTATAATCAATGTCGCTTGTCAAATACTCGATAGTAGAGTGGGATTTGATCTTTCCCATGAACAATCGGTTATTATTGTCTTGACTCTACTTCTCAGGAGGTGATTTCGCCGGAACGTACTTGTATATATTGAATACAGTATTCTCCGTTCCTGCGATACCAGTCCATATTAGAGATCATTGTTTTTTGCACGTTAGTTATTTTTCTTTGTTGGTACAATTTTAGTTGACGAACGGCTAAAAGGAATATATGGAGGCAGAATATATATATGCGCAACATGTAAAACGCACCAGATGCAGTTTGCTTTTAATTCCAATCCTGAGCCAGTGTTTATTGAATTAATATAGACGTTGTATACTCTACCTGATGCGGTAATACAACCAATAGAGACTACAACACCCTGGTTGGGATTTTTTATATATCCGTTCCAATCACCAGCAAATCGCAAGGTCGTAGTGATGAACATAGTAAAGCGTATATTACTTGCCCAAGCTAAATTGAGAACGTAAGGGAATACGGAAAGATCTTTTACAATCAATCGCAAAAACTTTGCAGACGGAAGAGTCGTAACAAGAGATGCTGTATAATTAATTATTTCCAATCTGTGTTCGACTCGTTTTTTTGTTGTTGATGACACATGCCTGAGCTGACATTGTTGCGGTCGAACGCTTGATAACTATCAAACTATAACGGGCGAATACATTAGAGAATAACGACCTATAAAGACTTTGGACTTTTTAAGAACGACTCGTGCCTACCACTAATGGTCACACCTCGCAGATATACGTATAGCAGACTATGTCGCGAAGCAAGTTTAACGAGGGAATTATGCCGAACAAATATTTTTTGTACGCTTTGTAAGCAATAGAGCCATACATTGTGGGCATTCTGACTTGCCATAACTACACGCCACACCGAGCGGCCGGTGGAGTCACCTGTCAGTCGTCACTCCTCCAGCGGTGCTCGCCTTTATTGGGCACTCCGTCGCCGACCGGCTGATAGACCGCGAAGTACAGAGCCCCTGCCTAGCATCGGCTTCTACCCAGCTCGCGACTAGACGAGCTAGACCCTGCTGCGCCCCTAGTGACGTTGGCAATTTTTGCCGCTCGCAAGCGCCACCTTCTCTTGATATGGGTATGAAGGATTACAAAGATAACGATTGCCTAGTTCGCTCTAAGGCCTTTGCTCTCGTGGCTGAAGGGCGGGGAACGGGGCGGGGCCGGACCACTCGCCCCCCCCTTGCAGGATCAACGGTCGTATTGCGCGCGTCAACGGCGTATGCCGGCTCAGCACCACCGCAACGCCTCGGCCGAGGCCGTCTGCCTCAGTGTCAGGATGCTAGCTCAGAGTCGCCAGCTGGAGCCCCGACGTAAACCCACCGACACTGGGTTACGCGACTGCGGCGGTGCTCACGCGACGTGCGCGGCGCGTTTACGTAGTCGACGCAAAGATGGCCAAGCGCTGCTGCCGATCGATGAGGAGCACAACGTACTCGGCAACGACACAGCGTCGACTTCTAGGACAAGAGCGTGCCCCTCACATTCTATCGTATCACAGGAGACCGTTTTAGGTCTCTGACTGGTGGTGAGCAATACTTCACGACGCGAAGAACGCTCTTATATGGCCCCCCGTATCCGATCCGGGGAGATGCTTTCGTGGTCCGTCTACCTCGACTCTCAGCCGACCGGCTACCTCAGGCTTGTCGAGCGTTCACAGCCGGCGACAGACGACAGTCGCCGACTGAGGGAGGCAATATATCGTATCTTACTTATGAAGCCTTAGTCGTATCGAGTGCGGAACTGCTGCTTGCTCAGGGGGAAGGCGTGCTCGCACGGTGCTGATCTGCATAGACTCCTAACCCCCGCCTGGGTCCGGCGCGCCCGGAACCGCAACCGGACTGGGCCCGCGGCTGTACCGGGCCGCCAGCCGGTACGGGCCCGGTGCGGGACTCGCCGCCCGCCGAAGACGCACCGCGGCCGGGCCACAGACAGAGCGGCCCCCCCGTAGCAAGCCGGCCCACGATGGGCGGCCGGTGCGGCGCAGGCCTCGGCGGCCCGGGAGTCATGGCGCGGTCGGGTCCGCGGGCCCCGAGCCGGTCGGTTGTCGTACTCAGCCCGGGCGCCCACGCCGCGCCGAGCCCGGCACGTGCGCGCGTCGCCGCGGCTGGTGGGCCAGCACGCTCTGCCTGGCACGCAGCGGCGGCAGCCCCGCCACCACCGCACCGGCCAGGTCGCCCCCCAGCCCCGCCCCGGGCGGGGGGGCGATGGGCGTCGGGGACGGGCGGGAACGCGTGGTCTTGACAGCCGCCCCCAGCACCGGCAGTTCTGCCTGAGGTGCTGCAGCGCCCCAAACCGCACCGTCGCGGCGCGCCGGCCGACCTTGCGCCGTCCGCCCCGGTCGTGGAGCCCGAAACGGCGGGCATCTGGACCGGCCTGTTAGCGCAACGCCGGCCGGAGTCACCCGCCCCGAACGGGGGCATGTCGGGGCTGGCGCGGCAGGCTCCCCGGGCGGTGCCCACTGCCGGGCCACCCCCCCGGCACCCTATGGCCGTGCGCGCCCGGCCCCCCTCGCGCCGACAGGCCGGGCACACATCCTGTCCTTTGCCGAACACGGCATCGCGGGCCGACGCCCCGCGGCATCCCGGTTGGCCCGCAGCGCCCCCGCCATGGCCCCCCGCGGCGCCTAGCAGCCGGCCTGGGGGGGCTAGGGCCTTGGTGTGAGGGTTGACACTCGGGCTACATACGCGGCGTCGCGACCGCTGTGGGAGTTGGCGGCACGCCCTGCGGGGCGGGCACGACGCCGTCATTCCGGCATACGTCCTCCGGCGGTCCACGCCGGGATCAGGAGCGGCTCGTCGCCCA     
E       CATCTATATAATATATTGAGACTTTTTAATTAATCCTACAATGATATAATTTAAATAGGAGGATATCTAACTTTTCGAATATAGTAATATATAAGATTATAAATATATAAATTGAATTTCTAGTATAGTAACCACAAATATTTTAAGACTGAGTATCAAATATTCTCTAAAAATAATACTAATTTGAAATCCATTTATTTTAAAGAAGAATCCAATTATATAATCGTAATAAACTTATAGGATTTACTAGCTGTACTAATATCATACTATTATTAGTAGTGCTAATTGTTCTTTTTGCACTGTTATTCCAATTAGAATTTTAATCTTATAAATAATAACAAAATTTTTTTTACTTATAATTATGAAACAAGCTTATATCTAAAAAAGAAAGAACGTGTATGGGTGGTCACAAGGACGATACATAATAATAAATTTTTTAACGATTCTATATAATATTTTTATTTTAATATTTATTATTATCATAACAAAAATGTGGTTAGACTATTAAAAACCTTAAATAAATTACTAATTAGACAACTTAATAAAGTGAATGATTGAAAATATTTGATTGATCTTTAAATTCATTAATTTAAATAACTGATTGAAAGAATTAAAATATTTATATAAAATTGTAAAATAGGAGTTAGATATTATTGATTTCGTATGCTTATTTTGTTATGCATTTTTTTTGTTTTCAGAAATTCATCATCTTTAATTATGGAACTATATTAGTTATTACTTCTAATGGAATCATTGCCCAATGATAGTTGTCAATGAATATTAGGACAGGTCATAGATTGAAAACTAATTTTACAGAAAATAGCGTTAGTTCATGTAATATAATGCATTGACCGAGCCTTATTAATATGAATGTGTAATTTTTATTTTATGACTATTAAACTAATGGTATTAATGGATTAAATAAGATTGTTATTTTAAAGTATCATTAATCATTACAATAACTTGACATTAGGGGTAATTAAATTGTATACTTGACTAGCTTCATCCCAAACGTGAGTCTACTTGAAAGGAGGGTCCGATGCTGCAAGTTATCGGTCATATTACATGTTTTTTAACTGTTACAAAAATTACGACACTAGGTCGGCTCCACGCGGGCATACAACATTAAACCGATCATTCTATAATGAATGTCGCTTGTCAATTACGCGCAAGTAGGTTGCGATTTGATCTTTACAATGAACAAGCGGTTATTTTTCTCTTGACGATACTTATCAGGAGGTGATTTCGTCGGAACGTACTTGTTTATTTTGAATATAGTATTCTTCGTTCCTGCGATACCAGTCCATATTAGAGATCTTTGTTTTTTTAGCGTTAGTTATTTTTCTTTGTTGGTACAATTTTAGTTGGCGACCGGCAAAAAGGAAAATATGGAGGCACAATATATATACGCGCATCATGTAAAACGCACCAGATGCAGTTTGCTTTTAATTCCAATCACGATCCAGTCTTTATTGAATTAGTATAGACGTTGTATACTCTACTTGATGCGGTAATACAACCAATAGAGACTACTACACCCTGATTGGGTTTTTTTATATATCCGTTTCAATCACGAGTAAATCCCGAGCTCGTAGTTATGAACGGAGTAAAGCGTCTATTACTTGCCCAAGCTAAACTGAGAACAAAAGGGAAGACGTAAAGATCTTTTACAAACAACCGTAATAACTTTGTAGACGGAAGAGTCGTAACAAGAGATACTGTATATTTAATTATTTCCATACTGCGTACGACTATTTATTTCATTGTTGATAACACATACCGGAAATGACATTGCTGCGGTCGAACGCTTGATAACTATCAACCAATAACATGCGAATACATTAGAGAGTAACGACCTATAAAGACTTTGGACCTTTGAAGATCGATGCGTGCTAATCATTACTGGTGACACCTCGCAGTTATACGTTTAGCAGCCTATGTAGGGAAGCAAGTGTAACGATGGAATTACGCCCAACAAATATTTTTTGTACGCTTTGTAACCCATAGAGCCATCCATTGAGGTCACTCTGACTTGGCATAAGTACTCGCCCCACCGAGCGGCCGGTGGAGTGACCTTGCAGGCGTCACTCCTCCAGCGTCGCTCGCCATTATTGGGCACTCCGCCGCCGACCGGCGGATAGACCGCGAAGTACAGCGCCCCCGCCTAGCATCGGCGTCTACCCAGCTCCCCACTAGACGAGATCCACCCTGCTGCAGCCCTATAGACGTTAGGAATTGTTGCCCCTCGCCAGCGCAACCTTCTCTTGATATGGGTATGACAGATTAGAAAGATAACGATAGCCTAGTTCGAGCGAAGACCTTTGCTCTCGTGGCTGAACGGCGGGGAAGGGGGCTGGGCCGGAGCACTTGCCCCCCCCTTGCAGGATCAACGGACGGGTTGCACGCGTCAACGGCGTACCGTGGCTCAGCACCACCGCAACGCCACGGCCGAGGCCGTCTGCTTCAGTGTCACGATGCTAGCTCAGAATCGCCAGCTAGAGACCCGACGTAAATCCACCGACACTGGGTTCCGCGACTGCGCGGGTGCTCACGCGACTTCGGCGCTACGTTTACGTAGTCGCCGCAAAGATGGCCAAGGGCTGCTGCCGATCGATGAGGAGCACAACGTACTCGGCAACGACACAGAGTCGACCCCTAGGACACGAGCGTGCCCCTCACATTCTCTCGTATCACTGGAGAAGGTTCTCAGGCTCTGACTTGTGGCGAGCCCTACCTCACGACGTGAAGGACGCTCTTATAGGGTCCCCCGCATCCGATTTGGGGAGATGCTTTCGAGGTCCGTCCACCTGGACTCTGACCCGACCGGCGACCACAGGCTTGTCGTGGGGTCACAACCGGCGACAGGCGACAGTCGCCCACTCAGGGAGGGAATGTATCGTATCTTATTTATGAAGCCTTAGTCGTATCCAGTGCTGAACTGGTGCTTGCTCAGGGGGAAGCCGCGCTCGCACGGTGCTGACCTGCATAGACTCCTAACCCCCGCCTGGGCCCGGGGCGCCGGGAACCGCAACCGGACTGGGCCCTCCGCTGTACCGGGCCGCCAGGCGGTACGGGCCCGGTGCGGGACTGGCCGCCCGCCGACGAGGAACCGCGGGGGGGCCACACACAGCGCGGCCCGCCCGTAGCGAGGGAGCCCACGATGGGCGCCCGGTGCCGCGCAGGCCTGGGCGGCCGGGGAGTCATCGCGGGGTCGGTTCCGGGGCCCCTGAGCGGATCGCTTGTCGGACTCAGCCCGGGCGCCCTCCGCCCGCCGGCCCCGACACGGGCCCGCGCGGCCGCGAATGGTGGGCCAACACGCGCTTCCGCGGAACCAGTGGCGGCCGCCCCGTCTGCACGGCACCGGGCGGGACGCCCCCCGGCCCCGCCCCGGTCGGGGGGGCCATGGGCGTCGGCCACGGGGGGGAACGGGTGGGCTTGACAGCCGCGCCCACCATCGCCAGTTCTGCCTGACGTGCTTCCCAGCCCCCAACCGGACCGTCGCGGCCCGCCGGCCGACCTTGCGCCGTCCGCCGCGGTGGAGGACGCCGAAACGGCGGGCATCTGGACCGGGGTGTTGGCGCAGCGCCGGCGGGAGTCACCCGCACCCAACGGGGACCCGTCGGGGCTGGCGCCGCAGGCTCAACAGGCGGTGCCCGCTGCCGGGCCACCCCCCCGGCACCCTACGGCCGTGCGTGCCCGGCCCCCCTCGCGCCGACAGGCCCGGCACTCATCCTGTGCTTTGCCGAACACGGCCTAGCGTGCCCACTCGCCGCGGCATGCCGGTTGGCCCGCACAGCCGCCGCCATGGCCCCCCGCGCGGCCCAGCAGCCGGCGTGGGGGGGCTAGTGCCTTCGTCCGATGGCTGACACTCGGGCGTCACACTCGGCGTCGCGACCGCCGTGGGAGTTCGCGGGACGCCCTGCGCGGCGGGCACGACGCCGTCATTCGAGCAGACGTCCGCCGGCGGCGGACTCCGGTATCAGCAGGCGGTCGTCGCGCA     
D       CTTCAATATAATATATTTAGACTTTTTAATTAATACTACTATGATATAATTTAAATAGGAGGATATCTAACTTTTGGAATATAGTAAAATATAAGATTATAAATATATAAATTGAATTTATAGTATAGTAACCACAAATATTGTAAGACTGCGTATCAAATATTCTCTAAAAATAATACTAATTTAAAATCTATTTAATTTAAAGAAGAATCCAATTATATAATCGTAATAAACTTATAGGATTTACTAGCTATACTAATATCATACTATTATTAGTTTTGCTAATTGTTCTTTTTTCACTGTTATTCCAATCAGAAGTTTAATCTGATAATTAATAAAAAAATTTTTTTTACTTATAATTATGAAACAAGCTTATATCTAAAAAAGAAAGAACGTATATGGTTGGTCAAAAGAACGATACATAATAATAAATATTTTCACGGTTCTATATAATATTTTTATTTTAATATTAATTATTATCAGAACAAAAATGTGGTTAGACTTTTAAAAACCTTAGATAAATTACTAATTAGACAAATTATTAAAGTGAATGATTGAAAATATTTGATTGATCTTTAAAGTCATTAATATAAATCACTGATTTATAGAATTAAAATATTTATATAAAATTATAACATGGGAGTTAGATTTTATTGTTTTCGTATGCTTATTTTATTATGCATTTTTTTTGTTTTCATAAATTCATCATATTTAATTATGGAACTATATTAGTTATTAATTCTATTGGAATCATTGCCCAATGATAGTTGTCAATGAATATTAGGTCAGGTTAAAGATTGAAAACTAATTTTACAGGAAATAGCGTTAGTTCATGTTATATAATACATTGACCGAGCCTTATTAATATGTATGTGTAATTTTTATTTTATGACTATTTAACTAATGGTATTAATGGATTATATCAGATTGTTATTTTAAAGTATCATTTATCATTACAATAACTAGACATTTGAGGTAATTAAATTGTTTACTTGACTAGCTTCTTCCCAAACGTGAGTCTACTTGAAAGTAGGGTCCGATGCTACAAGTTATCGACCTTATTATATGTTTTTTAACTGGTACAAATATTACGACACTAGGTCGTCTCTACGCGGGCGTTCACCATTAAACAGATCATCATATAATGAATGTCCCTTGTCAATTACCCGGAAGCAGTTTGGGATTTAATCTTTCCAATGAACAAACGGTTATTTTTTTCTTGACTCTACTTCTCAGGCGGTGATTTAGCCGGAACGTACTTGTGTTTTTTGAATACAGTATTCTGCGTTCCTGCGATACCAGTCCATATTAGAGATCGAAGTTTTTTCAGCGTTAGTTGTTTTTCTCTGTTGGTACAAATTCAGTTGACGATCGGCAAAAAGGAAGATATGGAGGCAGAATATATATAAGCGCAGCATGTAAAAGGCAACAGAAGTAGTTTGCTTTCAATTCCAATCTTGATCCAGTGTTTATTGAATTATTATAGACGTTGTATACTCAACGTGATGCGGTAATACAACCAATAGAGACTACGACACCCTGATTGGGTTTTTTTATATATCCGTTTCAATCACGAAGAATTCGCGAGGTCATAGTGATGAACTAAGTAACGCGTGTATTACTTGCCCAAGCTAAACTGAGATCATCAGGGAACATGTAAAGATCTTTTACAAACAATCGAAAAAACTTTGTAGACGGAAGAGTCGTAACAAGAGATTCAGTATAATTAATTATTTCCATTCTGAGTGCGACTCATTATTTCCTTGTTGATGACCTATTCCGGAGCTGACATTGTTGTGGTCGAACGCTTGATAACTATCAATCTATAACGCGCGAATACATTAGAGAATAACGACCAATACAGCCTTTGGACATTGCAAGAGCGAGGCGTGCTTATCAATACTGGTCACATCTCGCAGTTATACGTATAGCAGGCTATGTCGGGAAGCAAGTTTAAGGATGGAATTATGCCGAACAAATATTTTTTGTACGCTTTGTAACCCATCGAGCCATACATTGGGGGCACTCCGACTTACCATCACTACTCGCTACACCGAGCGGCCGGTGGAGGGATCTGGCAGCCGTCACTCCTCCAGCGTCGCTCGCCATTCTTGGGCACGCCGTCGCCGACCGGCAGATAGACCGCGACTTACAGAGCCCCTGCCTAGCATCGGCGTCTACCCAGCTCCCGACTAGACGAGCTCGACCCTCCTGCGGCCCTAGTGACGTTAGGAATTTTTGCCGCTCGCTAGCACCACCTTCTCTTGATATGGGTATGACCGATTAGAAAGATAAAGATAGCCTAGTTCGCGCGAAGGCCTTTGCCCTCGTGGCTCAAGGGCGGGGAAGGGGGCAGGGCCGGACCTCTCGCCCCCCCCTTGCAGAATCCACGGACGGGTTGCCCGCGTCAATGGCGTACGCTGGCTCAGCACCAACGCAATGCCTCGGCCGACGCCGTCTGCGTCAGTCTCACCATGCTACCTCAGATTCGCCAGCTAGAGCCCCGACGTAAAACCACCGACACTAGGTTGCGCGACTGCGCGGGTGCTCACGCGACGTCCGCGCCGCGTTTACGTAGTCGACGCAAAGATGGCCAAGAGCTGCTGCCGATCGATGAGGAGCACAACGTACTCGGCAACAACACCGGGTCGACACCTAGGACTCGAGCCTGCCCCTCATATTCTATGGTATCACAGGAGGTCGTTTTCAGGCTCTGACTTGTGGTGAGCTCTACCTCACGACGCGACAAACGCTCTTATAGGGTCGCCCGTATCCGATCCGGGGAGATGCTTTGGAGGTCCGTCCACCTGGACTCTGAAACGACCGGCAACAACAGGCTTGTCCCACGTCCACAACCGGCGACAGTCGACAGTTGCCGACTGAGGGAGGGAATACATCGTCTCTTAGTTATGAAGCCCTAGTCGTATCGAGTGCAGAACTGGGGCTTGCTCAGGGGGAACTCGCGCTCGCACGGTGCTGATCTGCATAGACTCCTAACCCCCGCCTGGGCCCGGCGCGCCCGGAACCGCAAGCGGACTGGGCCCGCGGCTGTACCGGGCCCCCAGGCGGTACCGGCCCGGTGCGGGACTGGCCGGCCGCCGACGAGGGACCGCGGGCGGGCCTCAGACAGAGCGGCCGGCCCGTAGACAGGGGGCCCACGATGGGCCCCCGGTGCCCCGCCGGCCTGCGGGGCCGGGGAGTCATGGCGAGGTCGGCTCCGGGGCCCCGGAGCTGACCGCTTGTCGGAGTCAGCCCGGGGGCCCTCGCCCCGCCGGGCCCGGCACGTGCGCGCGGCGCCGCGGATGGTGGGCCAACACGCGCTGCAGGGGACCCAGCGGCGGCCGCCGCGGGAACACCGCACCGGCCTGGGCGCCCGCCGGCCACGCCCCAGTCGGGGGGGGCATGGGCGTCGGGCACCCGCGGGAACGCGTGGGCTTGACAGCGGCCCGCGCCATCGCCAGTTCCGCCGCAGGTGCTGCCGAGCCCCAAACCGCACCGTCGCGGCACGCCGGCGGACCTTGCGCCGTCCGCCGCGGTAGTGGACCCCGGAACGGGGGCCATCTGGACCGGGGTGTTGGCGCAACGCCGGCGGGAGTCAACCGCTCCCAACGGGGGCGCGTCGGGGCTGGCGCCGCAGGCTCCGCGGGCGGTGCCCCCTGCCGGGCCACCCCCCCGGCACCGTACGGGCGTGCGTGCCCGGCCCCCCTCGCGCCCACAGGGCCGGCACACATCCTGTTCTTTGCCGAACACGGGCTAGCGTGCCGAGGCGCCGCGGCACCACGGTTGGCCGGCAACGCGGCCGGCACTGCCCCCCGCGCGGCCAAGCAGCCGGCGTCGGCGGGCTAGGGCCTTTGTCAGATGGCTGACACTCGGGGTGCACACTCGGCGTCGCGACCGCCGTGGGAGTTGGCGGCACGCCCTGCGGGGCGGGCACGACCCCGTCACTCCAGCAGACGTCCGCCGGCGGTCGCCTCCGGTCTCAGCAGCGGGTCGTCGCCCA     
C       CATCTATATAATATATTAAGACTTTTTAATTAATTCTACAATGAAATAATTTCAATAGGAGGATATCTAACTTTTGGAATATAGTAAAATATAAGATTATAATTATATAAATTGAATTTCTAGTATAGTAGCCACAAATATTATAAGACTGCGTATCAAATATTCTCTAAAAATAATACTAATTTTAAATCTATTTTATTTAAAGAAGAATCCAATTATATAATCGTAATAAACTTATAGGATTTACTAGCTTTACTAATATCATACTATTAATAGTGTTGCTAATTGTTCTTTTTTCGCTGTTATTCCAATTAGAATTTTTATCTAATAAATAATAATAAAATTTTTTTTAATTATAATTATGAAACAAGCTTACGTCAAAAAAAGAAAGAACGTTTATGGGTGGTCAAAAGTACTATACATAATAATAAATTATTTCACGGTTCTATAAAATATTTTTATTTTAATATTAATTATTATCAATACAAGAATGTGGTTAGACTATTAAAAACCTTATATAAATAACTAATTAGACAATTTAATAAAGTGAATGATTGAAAATATTTGATTGATCTTTAAAGTCACTAATTTAAATAACTGATTGATAGAATTAAAAACTTTATATAAAATTTTAAAATGGGAGTTAGATTTAATTGTTTTCGTATGCTTATTTTCTTAGGCATTTTTTTTGGCTTCATAAATTCATCATCTTTAATTATGGAACTATATTAGTTATTATTTCTATTGGAATCATTGCCCAAAGATAGTTGTCAATGAATATTAGGACAGGTTAAAGATTGAAAACTAATTTTACAGAAAATAGCGTTAGTTCATGTGATATAATACATTGACCCAGCCTTATTAATATGTATGTGTAATTTTTATTTTATGACTATTTAACTAATGGTATTAATGGATTATTTAAGATTGTTATTTTAAAGTATCATTAATCATTACAATAACTTGACATTCGGGGAAATTAAATTGTTTACTTGACTAGCTTCTTCCCAAACGTGAGTCTACTTGAAAGGAGGGTCCGATGCTACAAGTTATCGGACCTATTATATGTTTTTTAACTGGTACAAATATTACGACACTAGGTCGACTCTACGCGGGCTTACAACATTAAACAGATCATGTTATAATGAATGTCCCTTGTCAAATACACGGGAGAAGGTTGGGATTTCATCTTTCCTATGAACAAACGGTTATTGTTTTCTTGACTCTACTTCTCAGGCGGTGATTTCGTCGGAACGTACTTGTGTATATTAAATATAGTATTCTACGTTCCTGCGATACCAGTCCATATTAGAGATCAACGTTTTTTGAGCGTTAGTTATTTTTCTTTGGTGGTACAATTTGAGTTGACGAGCGGCAAAAAGGAAAATATGGAGGCAACATATATACAAGCGCATCTTGTAAAACGCATCAGATGGAGTTTGCTTTTTATTCCAATCGTGATCCAGTTTTTATTGAATTATTATAGACGTTGTATACTCTAACTGATGCGGTTATACAAACAATAGAGACTACAACACCCTGATTGGGCTTTTTTATATATCCGTTTCAATCACGATAAAGTCGCAAGCTCGTAGTAATGAACTAAGTAAAGCGTATATTACTTGCCCAAGCTAAATTGAGACCGGAAGGGAAGACGTAAAGATCTTTTACTAACAATCGCAAACACTTTGTAGACGGAAGAGTCGTAACAAGTGATTCTGTATACTTAATTATTTCCATTCAGAGTACGACTTTTTATTTGTTTGTTGATGACATATGCCGGATCTGACATTGTTGCGGTCGAACGCTTGATAACTATCAATCGATAACGCGCGAATACATTAGAGTATAACGACCTATATAGCCTTTGGACATTTGAAGAACGATTCGTGCTTATCACTACTGGTTACAACTCGCAGATATACGTGTAGCAAACTATGTCGGGAAGCAAGTCTAACGATGGAATTAGGCCGAACAAATTTTTTTTGTACGCTTTGTAACCCATAGAGCCATGCATTGTGGGCACTCCGACTTGGCATAACTACTCGCCCCACCGAGCGGCCGGTCGAGTGACCTGCCAGCCGTCACTCCTCCAGCGTCGCTCGCCGTTTTTGGGCAAGCCATCGCCGACCGGCTGGTAGACCGCGAACTACAGAGCGCCAGCCTAGCATCGGCGTCTACCCAGCTCCCGACTAGACGAGCTCGACCCTGCTGCGGCCCTATTGACGTTAGCAATTGTTGCCGCTCGCGAGCCCCACGTTCTCTTGATATGGGTATGACGGATTAGAAAGATAACGATAGCCTAGTTCGCGCCAAGGCCTTTGCTCTCGTGGCTGAACGGCGGTGAAGGGGGCGAGGCCGGATCACTCGCCCCCCCTTTGCAGGATCAACGGACGGGTTGCTCGCGTCAACGGCGTACGGTGGCTCAGCACCACGGCAACGCTTCGGCCCAGGCCGTCTGCCTCAGTGTCACGATGCTACCTCAGACTCGCCAGCCAGAGCCCCGAGGTAAATCCACGGACACTGGGTTACGCGACTGCGCCGGTGCTCACGCGACGTGCGCGCCTCCTTAACGTAGTCGACGCAAACATGGCCAAGCGCTGCTGCCGATCGATGAGGAGCACAACGTACTCGGCAACGGCGCGGAGTCGAGTCCTAGGACTCGAGCTTGCCCCTCACATTCTATCGTATCACAGGAGAACGTTCTCAGTCGCCGACTTGTGGAGAGCCCTACGTCACGACGTGAAGTACGCTCTTATAGGGCCCCGCGTAGCCGATCGGGGGTGATGCTTTCGCGGTCCGTCTACCTTGACTCGGAGACGACCGGCAACCACAGGCTTGTCCGGCGCTCCCAACCGGCGACTGTCGACAGTCGCCGACTCAGGGAGGGAATATATCGTATCTTACTTATGAAGCCTTAGTCGTATCCAGTGCAGAACTGGAGCGTGCTCAGGGGGAAGTCGCGCTCGCACGGTGCTGATCTGCATAGACTCCTAACTCCCGCCTCGGCCCGGCTCGCCCGGACCCGCAATCGGACTGGGCCCCCTGCTGTACCGGGCCGCCAGGCGGTACGGGCCCGGTGCGGGGCTGGCCGCCCGCCGACGAGGGACCGCGGGAGGGCCGCAGACAGCGCGGCCCGCCCGTAGCAAGTGGGCCCACGCTGGGCGCCCGGTGCCACGCATGCCTCCGCGGCCGGGGAGTCCTTGCGCGGTCGGCTCCGCGGGTCCGGAGCTGATCGCTTGTCGGACTCAGCCCGGGGGCCCACCGCCCGCCGCGCCCGGCACGTGCGCGCGCCGCCCCGGATGGTGGCCCAGCACGCGCTACCGGGCACCCAGCGGCGGCCGCCACGCGACCACCGCACCGGCCAGGCCGCCCCCCGGCCCCGCCCCGGGCGGGGGGGCGATGGGCGTCGGGCACGCGCCGGAACGCGTGGGCTCGACAGCCGCCGCCACCACCGCCAGTTCTGCCTGATGTGCCGCCCAGCCCCAAACCGCGCCGTCGCGGCGCGCCGGCCGACCTTGCGCCGCCCGGCGCGGTAGGGGGCCCCGAAACGGCGGGCATCTGGACCGGGGGGTTGGCGCAACGCCGGCGGGAGTCACCCGCGCCCAACGGGGGCCCGTCGGGGCCGGCGCCGCAGGCTCCACGGGCGGTGCCCGCTGCCGGGCCACCCCCCCGGCACCCTACGGCCGTGCGTGCCCGGCCCCGCTCGCCCCCACAGGCCCGGCACACATCCTGTCCTTTGCCGAACACGGACTAGCGTGCCGACGCGCCGCCGCACCCCGGTTGGCCCGGACCGCCGCCGCCACGGCCCCCCGCGCGGGCAAGCAGCCGGCGTCGGGGGGCTAGGGCCTTCGTCCGATGGCTGAGACTCGGCCAACACACTCGGCGTCGCGACCGCCGTGGGAGTTCGCGGAACGCCCTGCGGGCCGGGCACGACGCCGTCATTCCGGCAGACGTCCGCCGGCGGTCCACGGCGGTATCAGCAGCGGGTGGGCGCCGA     
B       CATCAATATAATATATTAAGACTTTTTAATTAATTCTACGATGATATACTTTAAATAGGAGGATATCTAACTTTTGGAATATAGTAAAATATAAGATTATAAGTATATTAATTGAATTTTTAGTATAGTAACCACAAATATTATAAGACTGCGTATCAAATATTCTCTAATAATAATACTAATTTACAATCTATTTATTTTAAAGAAGATTCCAATTATATAATCGTAATAAACTTATACGATTTACCAGATTTACTAATATCATAATATTATTAGTATTGCTAATTGTTCTTTTTACACTGTTATTCCAATAAGAAGTTTGATCTCATAAATAATAACAAAATTTTTTTTATTTATAATTATGAAACAAGCTTATATCTAAAAAAGAAAGAACGTTTATGGTTGGTCACAAGTACGATACATAATAATAAATATTTTCACGCTTCTATATAATATTTTTATTTTAATATTTATTATTATCAAAACAAAAATGTGGTTAGACTATTAAAACCCTTAAATAATTTACTAATTAGACAAATTAATAAAGTGAATGATTGAAAATATTTGATTGATCTTTAAAGTCATTAATATAAATAACTGATTGATAGAATTAAAAAATTTATATAAAATTATAATATGGGAGTTAGATATAATTGTTTTCGTATGCTTATTTTATTATGCATTTTTTTTGTATTCAGAATTTCATCAAATTTAATTAAGGAACTATATTAGTTATTATTTCTATTGGAATCATTGCCCAATGATAGTTGTCAATGAATATTAGGACAGGTTAAAGATTGAAAACTAATTTTACAGAAAATAGCGTTAGTTCATGTAATATAATTCATTGACCGAGCCTTATTAATATGTATGTGTAATTTTTATTTTATGACTATTTAACTAATGGTATTAATGGATTATATAAGATTGTTATTTTAAAGTATCATTCATCATTACAATAACTCGACATTTGAGGAAATTAAATTGTATACTTGACTAGCTTCGTTCCAAACGTGATTCTACTTGAAAGGAGAGTCCGATGCCCCAAGTTATCGGACTTATTTTATGTTTTTTAACTGGTACGAAAATTACGACACTAGGTCGGCTCCACGCGGGCATACCCCATTAAACAGCTCTATCTATAATGAATGTCTCTTGTCAAATACTCGCAAGTAGGCTGGGATTTAATCTTTCCAATGAACAATCGCTTATACTTTTCTTGACTCTAATTCTCAGGGGGTGATTTCGGCGGAACGTACTTGTATATGTTGAATAAAGTATTCTACGTTCCTGCGATACCAGTCCATATTAGAGATCAACGTTTTTTTAGCGTTAGTTGTTTATCTTTGTGGGTACAATTTGAGTTGAAGATCGGCAAAAAGGAAGATATGGAGGCAGAATATATAGACGCGCAGCCTGTAAAATGCACCAGTGGGAGTTTGCTTTTGATTCCAATCTTGATCCAGTCTTTATTGACTTAATATAGACGTTGTATACTCGAGGTGATGCGGTAATACAACCAATAGAGACTACGACACCCTGTTTGGGCTTTTTTATATATCCGTTTCAATCACGAACAAATCACGAGGTCGTAGTGATGAACTTAGTAATGCGTCTATTACCTGCCCAAGCTAAAATGAGAACTTAAGGGAAAACGTAAAGATCTTTTACTATCAATCGCAAACACTTTGTAGACGGAAGAGTCGTAACAATAGATTCTGTATAATTAATTATTTCCAATCTGGGTACGACTCATTATTTCATTGTTGATGACATATTCCGGAATTGACATTGTTGCCGTCGAACGCTTGATAACTATCAATCAATAACGCGCGAATACATTAGAGAATAACGGCCCGTAAAAACTTTGGACTTTTGAATAGCGATCCGTGCATTTCAGTAATGGTAACATCTCGCAGATACACGTTTATCAGACTATGTCGGGAAGCTAGTGTAACGATGGAATTATGCCCAACAAATATTTTTTGTACGCTTTGTAACCCATAGACCCATGCATTGGGGGCACTCCGACTTGTCATAATTACGCGCCTCACCGAGCGGCCGGTCGAGTCAACTGGCAGCCGTCACTCCTCAAGCGTCGCTCGCCATTTTTGGGCACTCCATCGCCGACCGGCTGATAGACCGCGAATCACAGAGCTCCTGCCTATCATCGGCGTCTACCCAGCTCCCGACTACACGAGCTCGACCCTGCTGCGGCCCTTTCGACGTTAGTAATTTTAGCCGCTCGCAAGCGCCACGTTCTCTGGATATGGGTATGAGGGATTAGAAAGATTAAGATAGCCTAGTTCGCTCGAAGGCCTTTGCTTTCGTGGCTGAAGGGCGGGGACGGGGGCCCGGCCGGACCACTTGCCCCCCTCTTGCCGGATCAACGGACGGGTTGCCCCCGTCAACGGCGTACCGTGGCTCAGCACCACCGCAACGCCGCAGCCGTGGCCGTCTGCCTCAGTATAACGGTGCTACCTCAGACTCGCCAGCTAGAGCCCCGACGTAAAACCACCGACACTAGGTTGCGCGACTGCGCGGGTGCTCACGCGACTTGCGCGGCGCGTTTACGTAGTCGACGCAAAGATGGCCAAGCGCTGCTGCCGCTCGATGAGGAGCACAACGTACTCGGCAACCACCGAGCGTCCAATCCTAGGCCAAGAGCTTGCCCCTCACATTCTATCGTATCACAGGCGATCGTTTTCGGCCCCTGACTTGTGGGGAGCGCTACCTCACGACGAGAAGAACGCTCTTATATGGGCTCCCGTATCCCATCTGGGGGGATGCGTTCGCGGTCCGTCTACCTAGACTCTGAGACGACCGGCCACTACAGGCTTGTCCGGCGCTCACAACCGGCGACAGGCGACAGTCGCCGACTCAGGGAGGGAATGTATCGTGTCTTACTTATGAAGCCTTAGTCGTATCGAGTGCAGAACTGGTGCTTGCTCAGGGGGAAGTCGCGCTCGCACGGTGCGGATCTGCATAGACTCCTAACCCCCGCCTGGGCCCGGCGAGCCCGGAAACGCAACCGGACTGGGCGCGCGTCTGTACCGGGCCGCCAGGCGGTACGGGCCCGGTGCCGGCCTGGCCGCCCTCCGAGGAGGAACCGCGGGCCGGCCACAGACAGCGCGGCCCGCCCGTAGCGAGGGGGCCGACGATGAGCGCCCGGTGCCGCGCAGGCCCCCGTGCCCGGGGGGTCATGGCGCGGTCGGCTCCGCGGGGCCCGAGCTGAGCGCTTGTCGGCCTCAGCCCGGGGGCCCTCCCCCCGCCGGGCCGGGCACGCGCGCGCGCCGGCGCGTATGGTGGGCCACCACGCGCTGCCGCGGACCCAGCGGCCGCCGCCGCGGGCCCACCGCACCGGTCCGGCCGCCCCCCGGCCGCGCCCCCGTCGGGGGGGAGATGGGCGTCGGGCACGGGTCGGAACCCGTGGCCTTGACAGCCGCCCCCACCACCGCCAGTTCTGCCAGAGGTGCTTCCTAGCCTCAAACCGCACCGTCGCGGGACGCCGGCCGACCTTGTGCCGTCCGCCGCGGTGCGGGACCCCGACACGGCGGTCATCTGGACCGGGCTATTGGCGCAGCGCCCGCGGGAGTCACCCCCCCCCAACGGGGGCGGGTCGGGGCCGGCGCCGCAGGCTCCACGGGCGGTGCCCGCTTCCGGGCCACCCCCCCGGGACCCTACGCCCCTGCGTGGCCGGCCCTCCTCGCGCCGACAGGCCCGGCACAGATCCTGTCCTTTGCCCAACACGGCCTAGTGTGCCGACGCGCCGCTGCACCCCGGTTGGCCGCCAACGCGGCCGCCATGGCCCCCCGGACCGCCGAGCAGCCGGCGTTCCCCGGCTAGGGCCGTCGGCGGATGGCTGACACCCGGGGTACACACTCGGCGTGGCGACCGCGGTGGGAGTTCGCGGCACGCCCTCCGGTGCGGGCACGACGCCCTCAGTCCACCAGAGGTCCGCCGGCGGTCGGCGCCGGTATCAGCAGCGGGTGGTCGCCCA     
A       CTTCAATATAATATATTTAGACTTTTTAATTAATACTACTATGATATATTTCAAATAGGAGCATATCTAACTTTTGGAATATAGTAAAATATAAGATTATAAATATATAAATTGAATTTTTAGTATAGTAACCACAAATATTATAAGACTGCGTATCAAATATTCTCTAATAATAATACTAATTTTTAATCTATTTAATTTAAAGAAGAATCCAATTATATAATCGTAATAAACTTATAGGATTTACCAGCTTTACTAATATCATACTATTATTAGTAATGCTAATTGTTCTTTTTTCACTGTTATTCCAATTAGAATTTTTATCTGATAAATAATAATAAAATTTTTTTTATTTATAATTATGAAACAAGCTTACTTCCAAAAAAGAAAGAACGTATATGGCTGGTCACAAGTACGATACATAATAATAAATCTTTTAACGGTTCTATATAATATTTTTATTTTAATATTTATTATTATCATATCAAAAATGTGGATAGACTATTTAAAACCTTAGATAAATAACTAATTAGACAAATTATTAAAGTGAATGATTGAAAATATTTGATTGATCTTTAAAGTCATTAATCTAAATAACTGATTGATAGAATTAAAAGATTTATATAAAATTTTAATATGGGAGTTAGATTTAATTGTTTTCGTATGCTTATTTTATTATGCATTTTTTTTGTATTCACAATTTCATCATATTTAATTATGGAACTATATTAGTTATTAATTCTATTGGAATCATTGCCCAATGATAGTTGTCAATGAATATTAGGACAGGTAAAAGATTGAAAACTAATTTTACAGAAAATAGCGTTAGTTCATGTTATATAATACATTGACAGAGCCTTATTAATATGTATGTGTAATTTTTATTTTATGACTATTTAACTAATGGTATTAATGGATTTTTTAAGATTGTTATTTTAAAGTATCATTTATCATTACAATAACTTGACATTTGGGGAAATTAAATTGTGTACTTGACTAGCTTCCTCCCAAACGTGAGTCTACTTGAAAGGAGGGTCCGATGCTACAAGTTATCGGTCTTATTACATGTTTTTTAACTGGTACAAAAATTACGACACGAGGTCGGCTCCACGCGGGCCTACACCATTAAACTGATCATACTATAATGAATGTCGCTTGTCAAGTACGCGGGAGTAGGATGGGATTTGATCTTTCCTATGAACAAACGGTTATTTTTTTCTTGACCTTACTTCTCAGGCGGTGGTTTCGTCGGAACGTACTTGTATATGTTGAATATAGTATTCTACGTTCCTGCGATACCAGTCCATATTAGAGATCAAAGTTTTTTGCGCGTTAGTTATTTTTCTTGGTTGGTACAATTTAAGTTGACGACTGGCCAAAAGGAAGATATGGAGGCAGCCTATATATAAGCGCAGCATGTAAAAGGCACCAGACGGAGTTTGCTTTTAATTCCAATCATGATCCAGTCTTTATTGAATTACTATAGTCGTTGTATACTCAAGCTGATGCGATAATACAACCAATAGAGACTACGACACCCTGTTTGGGCTTTTTTATATATCTGTTTCAATCACGAGTAAATCGCGAGATCGTAGTGATGAACTTAGTAAAGCGTCTATTACTTGCCCAAGCTAAATGGAGAACCTTAGGGAATACGTAAAGATCTTTTACTATCAATCGGAAAAACTTTGTAGACGGAAGAGTCGTAACAAGGGATTGTGTATAATTAATTATTTCCATTCTGTGTACGACTTTTTATTTCATTGTTGATGACCTATACCGGAGCTGACATTGTTGCGGTCGAACGCTTGATAGCTATCAAACTATAGCGTACGAATACATTAGAGAATAACGACCTATACAGCCTTTGGACATTTGAAGAACGAGGCGTGCGTACCACTATTGGTCACACCTCGCAGATATACGTCTAGCCGACTATGTCGCGAAGCAAGTGTACCGAGGGAATTATGCTAAACAAATGTTTTTTTTACGCTTTGTAACCCATAGAGCCATTCATTGCGGGCAGTCGGACTTGCCATAACTACTCGCCACACCGAGCGGCCGGTCGAGTGAGCTGACAGACGTCACTCCTCCAGCGTCGCTCGCCATTATTGGGCACTCCGTCGCCGACCGGCGGATAGACCGCGAGGTACAGAGCCCCTGCCTAACATCGGCATCTACCCAGCTCCCAATTAAACGAGGTCGACCCTGCTGCGTCCCTATTGACGTTAGAAATTTTTGCCGCTCGCAAGCCCCACCTTCTCTTGATATGGGTATGACAGATTAGAAAGATAATGATACCCTAGTTCGCACGAAGGCCTTTACTCTCGTGGCTGAAGGGCGGGGAGGGGGGCCGGGCCGGACCACTCGCCCCCCGCTTGCAGGATCAACGGACGGCTTGCCCTCGTCAAGGGCGTACGGGGGCTCAGCACCACTGGAATGCCTCGGCCGAGGCCGTCTGCCTCAGTGTCACGATGCTACGTCAGCATCGCCAGCTTGAGCCCGGACGTAAACCCACCGACACGAGGTCTCGCGACTGCGCGGGTGCTCACGCGACCTGCGCGCCGCGTTTACGTAGTCGACGCAAAAATGGCCAAGCGCTGATGCCGATCGATGAGGAGCACAATGTGCTGGGCAACGACACAGGGTCGACTCCTAGGTTATGAGCTTGCCCCTCACATTCTATTGTATCACAGAAGACCGTTTTCAGTCTCTGACTTGTGGCGAGCTCTACCTCATGACGCGAAGAACGCTCTTATAAGGTCCCCCTCATCCGATCCGCGGAGGTGCTTTTGAGGTCCGTCTACCTTGACTCCGAGACGACCGGCAACCACAGGCTTGTCCTGCGTTCACAACCGGCGACAGACGACAGTCGCCAACTCAGGGATGGAATCTATCGTATCTTAGTTATGAAGACTTAATCGTATCGAGTGCAGAACTGGAGCTTGCTCAGGGGGAAGACGCGCTCGCACGGTGCTGATCTGTATAGGCTCCTAACCCCCGCCTCCGTCCGGCGGGCCCGGAAGCGCAACCGGACTGGGCCGGCGGCTGTACCGGGCCGCCAGGCGGTACGGGCCCGGTGCGGGGCTGGCCGCCCGCCGACGAGGAACCGCGGGAAGGCCACAGACAGCGCGGCCCGCCCGTAGCGAGGCGGCCGCCGATGGGCGCCGGGTGCGCCGCAGGCCTGCGTGGCCGGGGAGTCATCGCGCGGTCGGCTCCGCGGGGCCCGAGTTGATCGCTTGTCGGACTCAGCCCGGGGACCCTCACCCCGCCGGGCCCGGCACGTGCGCGCGCCGCCGCGGATGGTGGGCCAGCACGCGCTCCCGGGGACCCAGCGGCGGCCGGCGCGAGTGCACCGCCCCGGCCAGGGCGCCCCCCGGCCCCGCCCCGGTCGGGGGGGCGATGGGCGTTGGGCACCGGCGGGAACGCGTGGCCTTGACAGCGGCCCCCACCATCGCCAGTTCTGCCAGCGGTGCGCCCCAGCCTCAAGCCGCACCGCCGCGGCGCGCCGGCCGACCTTGCGCCGTCCGCCGCGGGGGCGGACCCCGAAACGGCGGGCACCTGGACCGGGGTGGTGGCCCAGCGCCCGCCGGAGCCACCCGCCCCCGACGGGGGCGCGTCAGGGCTGGCGCCGCAGGCTCGACGGGCCGTGCCCGCTGCCGGGCCACCCCCCCGGCACCCTCCGGCCCTGCGTGCCCGGCCCCCCTCGCGCCGACAGGCCGGGCACGCATCCTGTACTTTGCCGAACACGGGCTAACGTGCCGACGCTCCGCGGCACCCCGGTTGGCCGGCACCGCCGCCGCCATGGCGCCCCGCGCGGCCAAGCAGCGGGCGTGGAGGGGCTAGGGCCCTAGTACGATGGCTGACACTCGGCCTACACACCCGGCGTCGCGACCGCCGTGGGAGTTCGCGGTACGCCCTGCGACGCGGGCACGACGCCGTCATTCTAGCACACGTCCGCCGGCGGTCGACTCCGGAATCAGCAGCGGGTCGTCGCCGA     
