# Supplementary material for: A simple method for data partitioning based on relative evolutionary rates
Source: PeerJ. 2018 Aug 28;6:e5498. doi: 10.7717/peerj.5498 (PMC6118207; doi:10.7717/peerj.5498)
Supplement: Data S1 — The datasets are provided in the PHYLIP format. [file peerj-06-5498-s002.zip › DataS2/AS6-6.phy]

17  4000
out     AAATTTTATCTGAGATCTTATTAAGTAAATTTTATATAAGTAGTTGAGTATTTTTCATTGCATTACAAGTAGTATAAATTCTCAAAAAACAATTAAGTTGAATAAATAAATATTTAAAAATTTTTTGGAAAGAAAATTTATTAGTCTAATAATGTATGTTTATTTTAGTTTATAAGATTTTAAAAATTAACGTAAATAGCGATTCAACAGGGATCAAAATATTCTAATCTAGCAATTATTAAATATAATTTATTAGGTTATTAGTGATGTATACATTTTTGATACAAATTTTTAAAGAATATTTGACATAATTTCATAATATTTAAGTATTTACTTGAATATAATTAAATTAACATTTTTTCAATAAATTATAGTATAACTGCATATTTCTCACTACTTAATTTTACATTATTTTTCTTAAAATTAGTTCCTTTTCAGCTAAGATAAAAGTAAAAATTTGTAAAATATTTTTATTTTTTGTTAAGAAAAATTACAAATCCATGTTAATTTACCTTTAGAAATATAAATTGAAACTATAAATATATTATTCTATATTTGTAGTTGATTTTAACTGTTTAAAATTCTTACATATTTATGAACTATAAATTATGATATACATCTATCACATTATAAATATTTATTTCTTTAATATTTTTCGTTATGTTTAAAGATGTATAAATTTATTTTCCAATTCTGTATCTACAAAACTAAAGTTATTAAAATAAACAAGGAATTAAAAATTGAATTTAGTTAATTTATCAGTTTATGTTTATTTTTTACATAATAAATACCTAATATTATAACAATGTTTTTTTTTACCCCGATAGCCTGGTATTTACTATAATAAAGGTATTCTGAATTTCAAAATTACATCGTGTAATTTTAATTCCTATACAAAATTTCTCTTTATTAAGAAAAATTTAGATCTTAGCTTATACTAGCTCCTTACACTCAATATTATGATTAAGCCAAATTATGATCTGTATCATGTGTTTTTTATGGCGTTAATAGGTGAACTCGTGGTAAATACAGTTTGTCTCCACGCCATTTCCAATGACCGATAACCCTTCAAATGTTAGAAAGAAGGTAAGTTTTTAAATTGGTTCCTTGAGGTCTTTGACATCTCTCCGTAATGATACCTGCCATTTGGAGGGTAGCTATGGCGGAGTGAAGAACTTTGCTTTAGATTAGCGTTTTATTTAGGCTTATAGCATAATACCTTAGTGTACGTCGATAACATGGACATAGCGGATACATGCCATCCTGGGTTGGGCCGTTACATACATATTGATGGATACTTAATACTTCGTGAATAAAACATACGTGAATGTCATATCTACTAAATAGTCACGTGATGCGATTTTGTAGTTCTTGGTATGTTTATATACTGAATATTAGGAATAATGTCGAGCCATACGTAGTCTTCTACACTCTATCCACCTGACTACTATATTCCAAGGCTAGAAACTATATTATAAACATTTGTTAGGCCGAGGCCCCCAGGCTTTATCCATGCGTATCTTTTCGGTTGAGGTGGAGTACAAATAAACGACATTCTAGGGCTGCTTTTACGCCATATTCAGAATTTTCGATCAATTGGGTCGGTAGTGATAGTGTACGATAGCACAGGTGTCTATATATAGCGATGCATTTGGCTACTTTCTGGGAGGCACAGAGGTGGAGAAATTTATCTACTACGTAGCACATGATCATCTCATTTTCGGTAGAGCGTGCAGCCGTTATCTCAATATCCGTCCTGTCGTTTGAGCACATTAGTACGCGATAAGAGGTAGATGGTAAGATAAATGATCCCATGGCAAGCCGGTATGGTTAAGCTAGCAGTCATACTGAAAAGAGATGGAAGTAGCTTAGTCGACATACTCTGTCACTGAGGCCTCTTTGCCGAAAAGCTACGAAGGCATACAAAGAAATTATGGTAGTCAATAAGATCACTCCTTCTGTAAATTTACTATAAGTTCAGGATGTTTGCTTAATCTACTCGCCGACCGAATGCGGCCCGCGCAAACTCCCTAGCAAAACTGCAGGTATTAGGAAGATACAGTAACGTCGGCACCTTTCTCAACTCGGACACAGGGGCGCTGTGCTGTGCAGCAGTGCTCCCCACTGGGTCGCCAACTGCAATAGCTCAGCGAACATGGCGTCCATCCGGCAGGCCCCTCTCTCGTTGGGCAGGACTGAGCGTGCGTGCTCCCGAGGATCTGCGAGCGGCCTAACGCTTAACCACGGGAACGACAATCGTGGAAGAATATAGGTGCAACTGGGCTTATAGGCCTCATAGGTAGGATGGCCGACTTCGGGATCATGGGTGCGCGCTAGTACCGGCCAGAACACGGGGGATCCCGTGGGCATGATCTTCCATCCAAGTTTTGGGCGGTCTTGTATCGTACGAACGCTGGGCGGTTACGATCGAACCCTGCAAAGCTGTCGCTAGACTATTGCCCCGTCCTGAACTTAGTGCGTATCGGCCTACCAAGGGGATGCAGCACTCCCCGGGTTGCGAGGAACCCCATGGGGCTTTCGAACACCTCCGCGCGTCGTTCCGCGTTGCGAATTTCGCTTCAGGCGGCCGGGAGCGCAAGATCGCGTAGACATACTGGCCTCCGAGCTCGGGCGGCTAGGCTTGCCGTGAAGTGCGTCAGCCACCTTCGGCACCCATGGTGAGCATCCTGTTACTGGCTCCACGTCCGAGCACCCCGGCGCCATGCTTTCTATGAACATCAGGAGCGGGCGTGCAAGGAACGCCGCCGAAAACAGAGCGGAGTACTCTATCCGACGATCTTCACGATCGTTCCAGCAGATCCACTGACGTTCATATACCCTACCCTAATAAACGAACCCGAGGCTGAAACTCCCTGGCTGCTTCTTGACGGGCCATGCCAAAAGTTGCAGGCGCCGGCACCTAGGACGAAGACACAGCTTTCTACTAGGGCGAGTTAGTGCGGGGTCAGCGATACCCGCAGGACTGGATTGTGACTCATGGCACTGGGGCGCCGCGGGCGGCCCCTGGCGGCGGCCGCGTGGGTGGGGGACTCCGTCGGGCCGCACCCGGGGCAGCGGCGCGCCGGCCGACGGCCGGTGAACGCGGCCCGATCGGCGCTCAGGCCCCCGTCGCGGCGCCGCGGGCCGGGCGGCGTCGCCGGGCGACTCCAGGCCGGATGGGCACCGCAGGGCGGGCCGCCATCACAGACTTACGGCGGCCAAGCTCCTAGGCGGGCCGCGCGGCCCGGCGGCTCCGGCCCGGCGTTAGGGCCCCCCCGGGCAGTCCGAGTTCGGAGTGACGGCGGCAGGGCCCCGCGGGGAGCCGCACTGGGCTCCACGACGGGTCCCGGGCTGTTCGAGGGGTGCCCGACAGGTGCACGCAACGGCGCGCCGCCGGCCCGCTCCCCCACGGTGGCCTCCCCGCCCCGGCGGCGGGGGCCTCACCTGGGGGCGCCCCCTGCGCCGATCGTGGTGCGGGCGCGGGCCGCCCTCCCCCTGGGAGGCACGGCTGCGCCCACCCCGAAGACCGTCCCGCAGCGGGCCACCTCCGACGGCGCGCTGCTCCCCGACACCGCGAGCCCCATCCTGTCCCTGGGCCGCCTCGCGGCCGGCGGTTTCAGCCGTGGCAGGCCCCCCGGGTAGCCGCCGTAGCCCCCCCCGACGCGCAGCGAAGCCGTGGCGCGCGTGGGCCTGGGGGCGGCGGAGAGGGTGTCCCCGGTTCCCGCGGGGCCCCCCGTTGGGGGCGGGCACTCGCGTGAGGCCCACGGCTTCGAAGGGCGGCATGGGCGTGCCCCCCCGTCGGGGCGCCCCCCCGGAAGGCGGCGGAGCCGATGGCGGGGAGCGCCGGCTGCCCTCCCCACGGACGCGGAATCGGCGGTCCCGACAGGGACGCTACGTCGTGGCCCTTGGCGGCGGGGCACCGCCGCGGCGGCCCGCGTGCCGCGGGCCTCCTCGCCGGCGCGGAGGCGTCATCGCCAGCCGGCGCTGCGGCGCAGTTGGA     
P       AAATTTTATCTGAGATCTTATTAAGTAAATTTTATATAAGTAGTTTAGTATTTTTCATTGCATCACAATTAGTATAAATTCTCAAAAAACAATTAAGTTGAAAAAATAAATATTTAAATATTTTTTGGTAAGAAATTTTATTAGTCTAATAATATATGTTTATTTTAGTTTATAAGATTTTAAATATTAACGAAAATAGCGATTCTACAGGGGTCAAAATAAACTAATCTAGCTATTATTAAATATAATTTATTAGGATATTAGTGATGTTTATAATTTTGTGACAAATTATTAAAGTATATTTGACATAATTTCATAATATTTCAGTATTAACTTGAATATAATTATATTAACATTATTTCAATAAATTATAGTATAACTGCATATTTCTCACTACTTAATTTAACATTATTTAACTTAAAATTAGTTCCTTTTCAGCTAAGATAAAAGTAAAAATTTGTAAAATATTTTTATTTATTGTTAAGAAAAATTACATATCCTTGTTAATTTACCTATTTAAATATAAATTGAAACAATAAATATATTATTCTATATTTGCAGTTGTTTTTAACTGTTTAGTATTCTTACATAATTATTATCTATAAATTATGATATACATCTATCACATTATAAATATTTATTTCTTTAATATTTTTCGTTATGTTTAAAGATGTATAAATTTATTTTCCAATTCTATATCTACAAAACTAAAGTTATGAAAATAAACAAGGAATTAAAAATTGAATTTAGTTTAATTAACAGTTTCTGTTTATTTTATACATAATAAATTCCTAATATTATAACAATCTTTTTTTTTACTCCGATAGCCTGGTATTTACTATAATAAATGTATTCTGAATTTCAAAATTACATTGAGTAATTTTAATTCCTATTCAAAATTTCTCTTTATTAAGAAAAATTTAGATATTAGCTTATACTAGCTCCTAACACACAATATTATGATTAAGCCAAATTATGATCTGTATCATGTGTTTTTTATGACGTTAATAGGTGAACTCGTGGTAACTACAGTTTGTCTCCACGCCATGTCCTATGACTGATAACCCTTCAAATGTTAGAATGAAGGAAAGTTTTAATATTTATTCCTTGAGGTCTTTGACATCTCAGCGAAATGATATCTGCCATTTGGCGGTTAACTATGGCGGAGTGAAGAACTTTGCTTTAGATTAACGTTCCATTTAGACTCATAGCATAATACCTTAGTGTATGTAGATAATATGGACGTAGTGAATAAATGCCATCCTGGGTTGGGCCGTTAAATACGTATTAATGGATACTTAATACTTCGTGAATAAACCATACGGGAATGTCATGTCTACTAAATAGTCACGTGATGCGATTTTGTAGATCTTGGTATGTTTTTTTACAGAATATTAGGAACAATGTCGAGCCATACGTAGCCTTCTTCACTCTATCCACCTGACTATTATATTCCAAGGCCAGAAACTATATTATAAAAATTTGTAATGCAGAGGGCCCCAGGCTTTATCCATGCGTATCTTTTCGGTTGAGTTGGAGTACAAATAAACGACATTATAGACCTGCTTTAACGCCATATTCAGAATTTTCGATCAAATGGGTCGCTACTGATAATTTACGATAGCACAAGTGTCTATATATAGCGATGCATTTGGCTACTTTCTGGTAGGCACAGAGGTGGAGAAATTTATCTACTAGGTAGCGCATGATCATCTCATTTTCGTAAGAGCCTACAGCAGTTATCTCAATATTCGTCCTGTCGTTTGAGCAGATTAGTACGCGATAAGAGGTAGATGGTAAGTAAAATGATCCCACGGCAAGCCGGTATGGTTTAGCTAGCAGTCATACTGAAACGAGATGGAAGCAGCTTCGTGGAGATACTCTGTCACTACCGCCTCTTTGGCGAAAAGCTATGAAGGCATACAAAGAAATCAGGGTAGTCAATATGATCACTCCTTCTGTAAATCAACTATAAGTTCAGGATGTTTGCTTAATATACTCGCCGACCGAATGCGGCCCGCGCAAACTCCCTAGCATATCTGCAGGTATTACGAACAGACAATAACGTCGGTACCTTTCTCAACTCCAACACAGGGGCGCTGTGCTGTGCAGCAGTTTTTTCCAATGGGGCGCCCGCTGCAATAGCTGAGCGAACGTGGCGTCCCTCCGGCATGCCCCTCTTTCGTGGGGCAGGAGTCATCCTGCGTACTCCCGAGGCTCTGCGAGAGGCCTAAGGCGTAACCACGGCAACGACAATCGTGGAAGAATATACGTGCGACTGGGCTTAAAGGCCTCATAGATAGCGTGGCCCACTTCGGGATCATGGGTGCGCTCCTGTACGGGCCAGCACGCGGGGGAGCCCGTGGGGATGTACTTCCATCCAAGGGATGGGCGAGCTTGTATCGTGCTAACGCTGGGGGGTTACGATCCCATCCTCCAAAGCTGTCCCTAGGCTATTGCCCAGTCATGAACTTAGGGCCTATCGGCCCACCAAGGGGATGGAGCACTACCCGGGTTGCGAGGAACGCCAGGGGGCATTCGAACACGTTGGCGCGTCGTTCCGGGTTGCTAATTTCGCCGCAGGCGGCCCGTAGCGCATGATCGCCTCGACATACTGGCCTCCGATCTCGGCCCGCTAGGCTTGCCGTGAAGTGCGTCAGCCACGTTCGGCACCCATGCTGATCATCCTGGCACGGGCACCACGTCCGAGCACCCCGGCGCAAGGCTTTCTATGAACATCAGGAGCGGGCGTGCAAGGAACGCAGCCGAGAACAGAGCGCAGCAGTCTCTCCGACGATCTTCAGGATCGTCCCAGCAGATCCACTGACGTTGATAAACTCAACCCTCGTAAACGAACCCGAGGCTGAAACTCCCTGGCTACTTCTCTGCGGGCCGACCCGGAAGTTGCAGGCGCCGGCTCCTGGGACGAAGACCCAGCTTCCCAGTGTGGCGAGTTAGTGCGCGCTCAGCGAGACCAGCAGGACTTGCTTGTTTCTCAGGGAACTGGGGCGGCCCGGGCGGCGCCTGCCGGCGGCTGCGTGTGTGGGGGACTTCGTCGGGCCGCCCCCGGGGCAGCAGCGGTCCGGCCGACGGCCGGTCGACGCGGGCCGATCGGCGCTCAGGCCCCCGTCGCAGCGCCGCGGGCCGGGCGGTGTCGCCGGGCGGCTCTAGGCCGGGTGGGCACCCCAGGGCGGGCCGCCCTCACAGACTTACGGCGGCCAGGCTCCTAGTCGGCCGGCGGGGCCCCGCGGCTGCGGCCCGGCGTTAGGGTCCCCCCGGGAGGTCCGAGTTCGGAGCGACGCCGGCAGGGCCCCGCGGGGAGCCGCACTGGGCTCCACGACGGTTCCCGACCTGTTCGAGGGGTGCCCAACAGGTGCAGGCGACGGCGCGCCGCCGGCCCGCTCCCCGACGGTCGCCTTCCCGCCCCGGCAGCGCGGGCCTAGCCTCTGCCCGCCCGCCGCGCCGCTCGAGGTGCGGGCGCCGTCCGCCCTCCCCCTGAGCCGCACGGCTCCGCCCACCCCGAAGACCGTCCTGCCGCGGGCCACCCCCCACGGCGCGCGGGTCACCTACCGCGCGAGCCCCATTATGGCCCCGCGCCGCCTCGCGGCCGGCGGTTGCTGCCGTGGCAGGCCCGCCGGGTAGCCGCCGTAGCCCCCCCCGACCCGCAGCGAAGCCGTGGCGGACGTGGACCTGGGGGCCGCGGAGAGGGTATCCCCCTTTCCTGGGGGGCGCCCCGTTGGCGGCAGGCACTCGCGGGAGGGGCACGGATGAGAACGGCGGCGTGGGGATGCCCCCGCGTCGGGGGGCCCACCCGGCAGGCTCCGGAGTCGATGGCGGGGAGCGCCGGCTGCCCGCCCCAGGGACGCGGCACCGGCCGTCCCGACCGGGACCGAATGTCGTCGCCCTTGGCGGCGGGGGACCACCGCGGCGGCCCCCATGCCGCCGGCCTCGTCGCCGGCGCCGAGGCGGGATCGCCTGCCGGCGCTCCGGTGTAGTTGGA     
O       AAATTTTATCTGAGATCTTATTAAGTAAATTTTATATAAGTAGTTTAGTATATTTCATTGCATCACAATTAGTATAAATTCTCAAAAAACAATTTAGTTGAATAAATAAATATTTAAAGATTTTTTGGAAAGAAAATAAATTAGTCTAATATTGAATGTTTATTTTAGTTTATAAGATTTTAAATATTAACGTAAATAGCGATTCAACAGGGGTCAAAATAAACTTAACTAGCAATTATTAAATATAATTGATTAGGATATTAGTGATGTATATATTTTTGAATCAAATTATTAAAGAATATTTGACATAATTTCATAATATTTAAGTATTTTCTTGAATATAATTAACTTAACATTTTTTCAATAAATTATAGTATTACTGCATATTTCTCACTTCTTAATTTTACATTATTTTGCTTAAAATTAGTTCCTTTTCAGCTAAGATAAAAATAAAAATTTGTAAAATCTTTTTATTTATTGTTAAGAAAAATTACAAATCCTTGTTAATTTACCTTTAGAAATATTAATTGAAACTATAAATATATTATTCTATATTTGTAGTTGTTTTTAACTGTTTAATATTCTTACATAGTTATAAACTATAAATTATGTTATACATCTATCACATTATAAATATTTATTTCTTTAATATTTTTCGTTATGTTTAAAGATGCATAAATTTATTTACCAATTCTATATCAACAAAACTAAAGTTAATAAATTATACAAGGAATTAAAAATTGAATTTAGTTAAATTAACAGTTTATGTTTATTTTATACTTAATAAATTCCTAATATTATAACAATATTTTTTTTTACTCCGATAGCCTGGTATTTACTATAATAAAGGTATTCTGAATTTCAAAATTATATATTGTAATTTTAATTCCCATACATAATTTCTCTTTATTAAGAAAAATTTAGATTTTAGCTTATACTAGCTCCTTACACACAATATTATGCTTAAGCCAAATTATGATCTGTTTCATGTGTTTTTAATGCCGTTAATAGGTGAACTCGTGGTATCTACAGTTTGTCTCCACGCCATTTCCTATGACCGAAAACCCTTCAAAAGTTAGAATGAAGGGAAGTTTTTAAATTAATTCCTTGAGGTCTTTGACATCTCAGCGAAATCATATCTGCCATTTGGAGGGTAACTAAGGCGGAGTGACGAACTTTGCGTTAGATTATAGTTCCATTTAGGCTTATAGCATAATACCTTAGTGTAAGTCAATAACATGGACGTAGCGGATACAAGCCATCCTGGGTTGTGCCGTTAAATACTTATTTATTGATACTTAATTCTTCGTGAATAAAACATACGTGAATGTCATATCTACTAAATAGTCACGTGATGCGATTTTGTAGATCTTGGTATGTTTATGTACTGAATATTAGGAATAATGTCGAGCCATACGTAGGCTTATTCACTCTATCCAACTGACTATTATATTCCAAGGCTAGAAACTATATTATAAACATTTGTTATACTGAGGACGCCAGGCTTTATCCATGCGTATCTTTTCGGTTGGGGTGGAGTATAAATTAACGACAATCTAGCCCTGCTTTAACGCCATAGTCAGAATTTTCGACCAAATGGGTCGATCGTGATACTCTACGATAGCATAAGTGTCTACATATAGCGATGCATTTTGCTACTTTCTGGTAGGTACAGAGGTGAAGAAATTTATCTACTACGTAGCGCATGATCATCTCATTTTCGCAAGAGCTTGCAGCTGTTATCTCAATATCCGTCCTGTCGTTTGAGCACATTAGTACGCGATAAGAGGTAGATGGTAAGACAAATGATCCCATGGCAAGACGATATGGTTAAGCTAGCAGTCATACTGAAAAGAGATGGAAGAAGCTTCGTCGATATACTCTGTCACTCGGGCCTCTTTGCCGAAAAGCTACGAAGGCGTACAAAGAAATGATGGTAGTCAATATGATCACCCCTTCTGTAAATATACTATAAGTTCAGGATGTTTGCTAAATTTACTCGCCGACCGAATACCGCCCGCGCAAACTTCCTAGCATATCTGCAGGTAGATGGAACATACAATAGCGTCGACACCTTTCTCAACTCCAACACAGGGGCGCGGTGCTGTGCAGCAGTGTCTCCCACTGGGGCGCCAACTACAATAGCTGAGCGAACATGGCGTCCCTGCGGCATGCCCCTCTCTCGTCGGGCAGGAGTCAGCGTGCTTACTCCCGAGGATCTGCGAGCGGAGTAAGGCGGAACCACGGCAACGACAATCGTGGAAGAATATACGTTCAACTGGGCTTAGAGGCCTCATAGGTAGCTTGGCCTACTTCGGGATCATGGGTGCGCGCGAGTACTGGCCAGAACACGGGGGATCCCGTGGGCATGAACTGCCATCCAAGAGTTGGGCGATCTTGTGTCGTACGAACGCTGGGGGGTTACCATCCCATTCACCAAAGCTGTCACTAGACTATTGCCCAGTCGTGAATTTAGCGCGTATCGGCTCACCAAGGGGATGCAGCACTCCCCGGGTTGCGCGGAACCCCAGGTGGCATTCGAACACCTGCGCGCGTCGTTCCGAGTTGCGAATTTCGCCGCAGGCGCCCGGCCGCGCAGGATCGCTTCGACTTACTGGCCTCCGATCTCGGCCGGCTATGATTGCGGTGAAGTGCGTCAGCCACGTTCGGCACCCATGCTGACCTTCCTGCCACTAGCTCCACGTCCGAGCACCCCGGCGCCGCGCTTTCTATGAACATCAGGAGCGGGCGTGCAAGGAACGCCGCCGAGGACAGAGCGGAGTAGTCTCTCCCAATATCTTCACGATCGTTCCAGCAGATCCACTGACGTTCATACAGCCTATCCTGATAAACGAACCCGAGGCTAAATCTCCATGGCTACTTCTCTGCGGGCCGCTCCAGAAGTTGCAGGCGCCGGCTCCTAGGACGAAGACACAGCTTCCCAGTAAGGAGAGTTAGTGCGCGTTCAGCTATACCCGCACGACCTGCTTGTTACTCACGGCACTGGGGCGCCCCGGGCGGCCCCTGCCGGCGGCTTCGTGGGTCGGGGACTTCGTCGGGCCGCGCCCGGGGCAGCCGCGCGCCGGCCGACGGCCGGTTAATGCGGCCCGATCGGCGCTCAGGCCCCCGTCGCGGCGCCGCGGGCCGGGCGGTGTGGCCGGGCGGCTCCAGGCCGGATGGGCACCCCAGGCCGGGCCGCCCTCAGAGACTTACGGCGTCCATGCTCCCAGTCGGGCAGCGGGGGCCAGCGGCTCCGGCCCGGCGTTAGGGGCCCCGGGGGCGGTCCGAGTTCGCAGCGACGGCGGCAGGGCCCCGCGGGGAGCCGCATTGGGCTCCACGACGGTTCCCGCGCTGTTCCAGGGGTGCTCAACAGGTGCACGCCGCGGCGCGCCCCCGGCCCGCTCCCCGACGGTCGCCTTCCCGCCCCGGCCGCGGGGCCCTCGCCTGGGGCCGCCCCCTGCGCCGCTCGTGGTGCGGGCGCCGGGCGCCCCCCCCCTGGGCCGCACGGCTGCGCCCACCCCTAAGACCGTCCGGCCGCGGGCCACCTCCCAACGGGGCCGGCTCCCCCCCGGCGGCAGCCCCATTTTGGCCCCGCGCCGCATCGCGGGCGGCGGCTGCAGCCTTGGCACGCCCCCCGCGTAGCCGCCGTAGCCCGGCCCGACGCGCAGCGAAGCCGTGGCGGACGTCGCCCTGGGGGCGGCGGAGAGGGATTCGCCGGTTCCCCGGGGGCCCCCCGTTGGCGCCGGGCACTCGCGCGAGCGCCACGGCTGAGACGGGCGGCGTGGGCGTGCCCCCGCGTCGGGGCGCCCACCCGGGAGGCCCCGGAGGCGATGGCGGGGAGCGCCGGCTGCCCCCCCCACGGACGGGGAACCGGCCGTCCCGACGGTGACCGAACGTCGTCGGCCTGGGCGGGGGGGCACCACCGCGCCGGCCCCCCTGCCGCGGGCCTCGCCGCCGGCGCCGAGGCGCCATCGGCGACCGGCGCAACGGGTCAGTTGGA     
N       AAATTTTATCTGAGATCTTAATAAGTAAATTTTATATAAGTAGTTTAATATATTTCATTGCATCACAATTAGTATAAATTCTCAAAAAACATTTTAGTTGAATAAATAAATATTTAAAAATTTTTTGGGAAGAAAATTGATTAGTCTAATATTTAATGTTTATTTTAGTTTATAAGATTTTAAACATTAACGAAAATAGCGATTCGACAGGGGTCAAAATAGACTAATCTAGCAATTATTAAATATAATTGATTAGGATATTAGTGATGTCTATAGTTTTGTTACAAATTTTTAAAGAATATTTGACATAATTTCATAATATTTCAATATTTCCTTGAATATAATTAATTTAACCTTATTTCAATAAATTATAGTATAACTGCATATTTCTCACTGCTTAATTTTACATTATTTAGCTTAAAATTAGTTCCTTTTCAGCTAAGAAAAAATTAAAAATTTGTAAAATTTTTTTATTTATTCTTAAGAAAAATTACAAATCCGTGTTAATTTACCATTAGAAATATAAATTGAAACAATAAATATATTATTCTATATTTGTAGTTGATTTTAACTGTTTAGTATTCTTACATAATTATAATCTATAAATTATGATATACATCTATCACATTATAAATATTTATTTCTTTAATATTTTTCGTTATGTTTAAAGATGTATAAATTTATTTATCAATTCTGTATCCACAAAACTAAAGTTATAAAAATAAACAAGGAATTAAAAATTGAATTTAGTTAAATTATCTGTTTATGTTTATTTTATACATAATAAATTCCTAATATTATTACAATGTTTTTTTTTTCTCCGAAAGCCTGGTATTTACTATAATAAAGGTATTCTGAATTTCAAAATTATATATAGTAATTTTAATTCCTATTCAGAATTTCTCTTTATTAAGAAAAATTTAGATATTAGCTTATACTAGCTCCTAACACACAATATTATAATTAAGCCAAATTATGATCTGTATCATGTGTTTTTCATGCCGTTAATAGGCGAACTCGTGGTAACTACAGTTTGTGTCCACGCCATTTCGTATGACCGACAACCCTTCAAATGTTAGAACGAAGGGAGGTTTTAAAATTTATTCCTTGAGGTCTTTGACACCTCAGCGCAATGATATCTGCCATTTGGGGGGTAACTATGGCGGAGTGAAGAACTTTGCTTTAGATTAAAGTTACATATAGGTTTATAGCATAATACCTTAGTGTAACTCTATAACATCGACTTAGCGGATACATGCCATCCTGGGTTGGGCCATTAAATACGTATTGATCGATACTTAATACTTCGTGAAAAAAACATACGTGAATGGCATATCTACTAAATAGTCACGTGATGCGATTTTGTAGATCGTGGTATGTTTATGTACAGAATATTAGGAATAATGTCGAGCCATACGTAGACTTCTACACTCCATCCACCTGACTATTATATTCCAACGCTAGAAACTATATTATAAACATTTGTTAAACCGAGGACACCAGGCTTTATCCATGCGTATCTTTTCGGTTGAGGTGGAGTAGAAATTAACGACATTCTAACACTGCTTTCACGCCATATTCAGAATTTCCGATCAATTGGGTCGGTACTGATAATATACGATAGCATAGGTGTCTATATATAGCGATTCATATGGCTACTTTCTGGTAGGCACAGAGGTGAAGAAATGTATCTACTACGTAGCGCATGATCATCTCATTTTCGAAAGAGCGTACAGCCGTTATCTCAATATTCGTCCTGTCGTTTGGGCACATTAGTACGCGATAAGAGGTAGATGGTAAGAAAAATGATCCCAGGGCAAGTCGGTATGGTTCAGCTAGCAGTCATACTGAAAATAGATGGAAGTAGCTTCGTCGAAATACTCTGTCACTTCGGCCTCTTTGCCGAAAACCTACGAAGGCGTACAAAGAAATCATGGTAGTCAATATGATCACCCCTTCTGTAAATATACTATAAGTTCAGGATGCTTGCTCAATAAACTCGCCGACCGAATACGGCCCGCGCAAACTTCCTAGCATACCTGCAGGTATTAGCAACATACATTACCGTCGGCACCTTTCCCAACTCCAACACAGGGGCGCTGTGCTGTGCAGCAGTGCTTCCCACTGGGGCGCCGACTACAATAGCTGAGCGAACCTGGCGTCCCTCCGGGATGCCCCTCTCTCGTAGGGCAGGAGTTAGCGTGCTTGCTCCCAAGGATCGGCGAGTGGCCTAAGGCCTAACCACGGGAACGACAATAGTGGAAAAATATACGTGCGACTGGGCTTAAAGGCCTCATAGCTAGCATGGCCCACTCCGGGATCATGGGTGCGCGCGAGAACGGGCCAGAACGCGGGGGAGCCCGTGGGTATGAACTTCCATCCAAGTGGTGGGCGAGCTTGTATCGTACGAACGTTGGGGGGTTACGATCTCATCCTCCAAAGCTGTCCCTAGACTATTGCCCGGTCGTGAACGTAGCGCGTATCGTCCGACCAAGGGGATGCAGCACTCCCCGGGTTGCGAGGAACCCCAGAGGGCTTTCGAACACCTTCGCGCGTCGTTGCGGGTTGCGAATTTCGCCGCAGGCGGCTGGGCGCGCGGGATCGCGTCGACTTACTGGCCGCCGAGCTCGGCCGGCTAGGCCTGCGGTGAAGTGCGTCAGCCACGTTCGGCACACATGTTGAGCATCCTGCCACTGGCTCCACGTCCGAGCACACCGACGCCACGCTTTCTATGAACATCAGGAGCGGGCGTGCCAGGAACGCGGCCGAGAACAGAGCGGAGAAGTCTCTCCGACCATCTCCACGATCGTGCAAGCAGATCCAGTGACGTTCATACACCCGATCCTAATAAACGAACCCGAGGCTGAACCTCCCTGGCTACTTCTCTGCGGCCCGGGCCAGAAGTTGCAGGCGCCGGCACCTGGGACGAAGATACAGCTGTCCAGTACGGCGGGTTAGTCCGTGCTCAGCGATACCCGCTGGACGTGGTGGTTACTCACGGCACTGGCGCGCCCCGGGCGGCCCCTGCGGGCGGCTGCGTGGGTGGGGGACTTCGTCGGGCCGCGCCCGGGGCGTCAGCGCGCCGGCCGACGGCGGGTGAAGGCGGGCCTATCGGCGCTCAGGCCCCCGTCGCGGCGCCGCGGGCCGGGCGGTGTCGCCGGGCGGCTCCAGGCCGGATGGGCACCCCAGGGCGGGCGGCCCTCACAGACTTACGGCGGCCACGCTCCTAGGCGGGCGGCGGGGCCCGGCGGCTCCGGCCCGGCGTTAGGGCCCCCCGGGGCCGTTCGAGATCGGAGCGACGGCGGCATGCCGCGGCGGGGAGCGGCACTGGGCTCCACGACGGTTCCCGCGCTGTTCGAGGGGTGCGCAAGAGGCGCACGCGACGGCGCCCGCCCGGCGCGCTCCCCGACGGTGGCCTTCCCGCCCCGGCGGCGGGGGCCTCGCGTCGGGCCGCCCCCTGCGCCGGTCGTGGTGCGGGCGCCGACCGCCCTCCCCCTGGGCGGCACCGCTCCGCCCACCCCGAAGACCATCCGGCCGCGGGGCACCTACCACCGCGCGCGGCTCCCCCACGACGGGAGCCCCATTCTGGCCCCGGGCCGCGTCGCGGCCGGCGGCTGCAGCCGTGGCACGCCCCCCGGGTTGCCGCCGTAGCCCCCCCCGACGCGCAGCGAAGCCGAGCCGGACGTGGACCTGGGGGCGGCGCAGAGGGTATCCCCGGTTCCCGGGGGGCCCCCCGTTGGGGGCGGGCACTCGCGGGAGGGCCACGCCTGAGAAGGGCGGCCTGGGGGTGCCCCCCCGTCGGGGCGCCCTCCCCGGAGGCCCGGGAGCCGATGGCGGGCAGCGCAGGCTGCCCACCCCACGGACGCGGCACGGGCCGTCCCGCCCGGGACCGAATGTCGTCGCCCTTGGCGGCGGGGGACCACCGCGGCGGCCCTCCTGCCGCGGGCCTCGTCGCCGGCGCCGAGGCGGCATCGCCAGCCGGCGCTCCGGCCCAGTTGGA     
M       AAATTTTATCTGAGATCTTATTAAGTAAATTTTATATAAGTAGTTAAGTATTTTTCATTGCATAACAATTAGTATATATTCTCATAAAACAATTAAGTTGAATAAATAAATATTTAAAAATTTTTTGGAAAGAAAATTAATTAGTCTAATAATGAATGTTTATTTTAGTTTATAAGATTTTAAATATTAACGTAAATAGCGATTCAACAGGGATCAAAATAAACTTAACTAGCAATTATTAAATATAATTCATTAGGTTATTAGTGATGTTTAAAATATTGATGCAAATTTTTAAAAAATATTTGACATAATTTCATAAGATTTCAGTATTTACTTGAATATAATTAATTTAACATTTTTTCAATAAATTATAGTATAACTGCATATTTCTCACTTCTTAATTTGACATTATTTTACTTAAAATTAGTTCCTTTTCAGCTAAGAGAAAATTAAAAATTTGTAAAATATTTTTATTTCTTGTTAAGAAAAATTACACATCCGTGTTAATTTACCTTTTGAAATATAAATTGAAACAATAAATATATAATTCTATATTTGTAGTTGATTTTAACTGTTTAAAATTCTTACATAATTATAATCTATAAATTATGCTATACATCTATCGCATTATAAATATTTATTTCTTTAATATTTTTCGTTATGTTTAAAGATGTATAAATTTATTTACCAATTCTGTATCGACAAAACTAAAGTTTTTAAATTAAACAAGGAATTAAAAATTGAATTTAGTTAAGTTATCTGTTTATGTTTATTTTTTACATAATAAATGCCTAATTTTATAACAATGTTTTTTTTTTCACCGATAGCCTGGTATTTACTATAATAAAGGTATTCTGAATTTCAAAATTACATACTGTAATTTTAATTCCTATACAGAAATTCTCTTTATTAAGAAAAATTTGGATTTTAGCTTATACTAGCTCCTTACACACAATATTATGATTAAGCCAAATTATGATCTGTTTCATGTGTTTTTAATGCCGTTAATAGGTGAACTCGTGGTAATTACAGTTTGTCTCCACGCCATTTCATATGACCGATAACCCTTCAAAGGTTAGAATGAAGGGAAGTTTTTAGATTTATTCCTTGAGGTCTTTGACATCTCAGCGAAATGATATCTGCCATTAGGAGGGTAACTATGGCGGAGTGAAGAACTTTGCTTTAGATTACAGTTACATTTAGGCTTATAGCATAATACCTTAGTGTAGGTCGATAACATGGACTTAGCGGAGACATGCCATCCTGGATTGGGCCGTTAAATACGTATTCATTGATACTTAATTCTTCGTGAATAAAACATACGTGAATGTCATATCTACTAAATAGTCACGTGATGCGATTTTGTAGATCTTGGTATGTTTGTGTACTGAATATTAGGGATAATGTCTAGCCATACGTAGACTTCTTAACTCGATCCACCTGACTATTATATTCCAAGGCCAGAAACTATAATATAAACATTTGTTAAGCCGAGGACACCAGGTTTTATCCATGCGTATCTTTTCGGTTGAGTTGGAGTACAAATAAACGGCATTCTAAAACTGCTTTAACGCCATAGTCAGAATTTTCGATCAATTGGGTCGGTCCTGATAATGTACGATAGCACAGGTGTTTATATATAGCGATGCATTTGGCTACTTTCTGGTAGGCACAGAGGTGAAGAAATTTATCTACTACGTAGCGCATGATCATCTCATTTTCGGAAGAGCATACAGCCGTTATCTCAATATCCGTCCTGTCTTTTGTGCACCTTAGTACGCGAAAAGAGTTAGATGGTAAGATAAATGATCCCATGGCAAGTCGGTATGGTTGAGCTAGCAGTCATACTGAAAAGAGATGGAAGAAGCTTGGTTGACATACTCTGTCACTCCTGCCTCTTTGGCGAAAACCTACGAAGGCATACACAGAAATCAAGGTAGTCGATAAGATCACCCCTTCTGTAAATGTACTATAAGTTCAGGATGTTTGCTTAATATGCTCGCCGACCGAATACGGCCCGCGCAAACTTCCTAGCATAACTACAGGTATTAGGAACTTGGAGTAACGTCGGGACCTTTCTCAACTCCAACACAGGGGCGCTGTGCTGTGCAGCAGTGTCTCCCACTGCGGCGCCCACTGCAATAGCTGAGCGAACATGGCGTCCTTCCGGCATGCCCCTCTGTCGTTGGGCAGGAGTCAGCGTGCTTTCTCCAGAGGATCTGCGGGCGGGGTAAGGCGTAACCATGCCAACGACAATCGTGGAACAACATATGTCCCACTGGGCTTATAGGCCTCATAGGTATAATGGCCCACTTCGTGATCATGGGTGCGCGCGACTACCCGCCAGAACGCGGGGGATCCCGTGGGTATGACCTTCCATCCAAGTGATGGGCGATCTTGTCTCGTACGAACGCTGGGTGGTTACGATCACATCATCCAAGGCTGTCGCTGGACTATTGCCCAGTCTTGAAATTAGGGCCTATCGTCCGACCAAGGGGATCGAGCACTCCCCGGGTTGCGAGGAACCCCAGCGGGCATTCGAACACCTCCGCGCGTCGTTCCGAGTTGCGAATTTCGCACCAGGCGGCCGCGCGCGCAGGATCGCTTCGACCTACTGGCCTCCGACCTCGGGCGGCTAGGCTTGCGGTGAAGTGCGTCAGCCACGTTCGGCACCCATGCTGACCATCCTGGCACTGGCGCCACGTCCGAGCACCCCGGCGCCAGGATTTCTATGAACATCAGGAACGGGCGCGCAAGGAACGCCGCCGAGAACAGAGCGGAGGAGTCTATCCGACCATCTCCACGATCGTTCCAGCAGATCCACTGACGTTGATACACCCTATGCTCATAAACGAACCCGAGGCTGAACCTCCCTGCCTCCTTCTCAGCGGGCCGAGCCAGAAGTTCCAGGCGCCGGCCCCTAGGTCGAAGACACAGCGGTCCAATAGGGGGAGTTAGTACGCGCTCAGCGATACCCGCACTACTTGATTGTTACTCACGGCACTGGCGCGCCACGGGCCGGCGCTGGCGGCGGCTGCGTGGGTGGCCGACTTCGACGCGCCGCTCCCGGGGCATCGGCCCGCCGGCCGACGGCCGGTCAAGGCGGGCCGATCGGCGCTCAGGCCCCCGTCGCGGCGCCGCGGGCCGGGCGGTGTCGCCGGGCGACTCCAGGCCGGATCGGCACCCCAGGGCGCGTCGCCCTCATAGAGTTACGGCGGCCGAGCTCTTAGGCGGGCGGCGCGGCCCGGCGGCTCCGGCCCGGCGTTAGGGCCCCCCGGGGCGGTCCGAGGTCGGAGCGAGGGCGGCAGGGCGCCGCCGGGAGCGGCACTGGGCTGCACGCCGGTTCGCGCGCTGTTCTAGGGGTGCGCAACAGTTGCACGCGCCGGCGCGCCCCCGGCCCGCTCCCCGACGGTGGCCTTCCCGCCCCGGCGACGGGGGCCTCGCCTGGGCGCGCCCCCTGCGCCGCTCGTGGTGCGGGCGCAGGGCGCCCTCCCGCTGCGCGGCACGGCTCCGCCCACCCCGATGACCGTCCCGCCGCGGGACACCTCCCACCGCGCGCGGCTCCCCCCCGGCGCTAGCCCCATTTTGCCCCCGGGCCGCCTCGCGGACGGCGGTTTCAGCCCTGGCACGCCCCCCGGGTAGCCGCCGTAGCCCTTCCCGACCCGCAGCGAAGCCGTGGCGGCCGCGGACCTGGGGGGGGCGGAGAGGGTCTCCCCCGTTCCGGGGGGGCCCCCCGTTCGCGGCGGGCACTCGCGGGAGCGGCACGTCTGAGAAGGGCGGCGTGGGGGTGCCCCCCCGTCCGGGTGCCCGCCCGGCAGGCTCCGGAGGCGATGGCGGGGAGCACCGGCTGCCCCCCCCAGGGACGCGGCACCGGCGGTCCCGACCTTGAACGAAAGTGGTCGCCCTTGGCGGGGGGGGACCACCGCGGCGGCCCGCGTGCCGCGGGCCTCCCCGCCGGCGCCGAGGCGGCACCGCCAGCCGGCGCTCCGGCTGAGTTGGA     
L       AAATTTTATCTGAGATCTTATTAAGTAAATTTTATATAAGTAGTTTAGTATATTTCATTGCATAACAATTAGTATAAATTCTCAAAAAACAATTTAGTTGAATAATTAAATATTTAAATATTTTTTGGTAAGAAAATTAATTAGTCTAATAATGTATGTTTATTATAGTTTATAAGATTTTAAATGTTAACGGAAATAGCGATTCAACAGGGGTCAAAATAAACTAATCTAGCTATTATTAAATATAATTTATTAGGTTATTAGTGATGTATATAATTTTGTTACAAAATATTAAAATATATTTGACATAATTTCATAATATTTAAGTATTTTCTTGAATATAATTACTTTAACATTATTTCAATAAATTATAGTATAACTGCATATTTCTCACTTCTTAATTTTACATTATTTTACTTAAAATTAGTTCCTTTTCAGCTAAGAGAAAATTAAAAATTTGTAAAATCTTTTTATTTCTTATTAAGAAAAATTACACATCCATGTTAATTTACCCTTAGATATATAAATTGAAACAATAAATATATAATTCTATATTTGTAGTTGCTTTTAACTGTTTACTATTCTTACATATTTATTAACTATAAATTATGATATACATCTATCCCATTATAAATATTTATTTCTTTAATATTTTTCGTTATGTTTAAAGATGTATAAATTTATTTAACAATTCTGTATCCACAAAACTAAAGTTATAAAAATAAACAAGGTATTAAAGATTGAATTTAGTTAAATTATCTGTTTATGTTTATTTTTTACTTAATAAATTCCTAATATTATTACAATGTTTTGTTTTACTCCGAAAGCCTGGTATTTACTATAATAAAGGTATTCTGAATTTCAAAATTACATATTGTAATTTTAATTCCTATTCAAAATTTCTCTTTATTAAGAAAAATTTAGATTTTAGCCTATACTAGCTCCATACACTCAATGTTATAATTAAGCCAAATAATGATCTGTATCATGTGTTTTTTATGCCGTTAATAGGCGAACTCGTGGTAACTACAGTTTGTCTCCACGCCATTTCCTATGACCGATAACCCTTCAAAAGTTAGAAAGAAGGGAAGTTTTTAAATTGATTCCTTGAGGTCTTTGACATCTCAGCGAAATGATAGCTGCCATTTGGTGGGTAACTATGGCGCAGTGAAGAACTTTGCTTTAGATTACGGTTATATATAGGATTATAGCATAATACCTTAGTGTATTTCGATAACATGGACGTAGCGGAGACATGCCATCCTGGGTTGGGCCGTTAAATACGCATTTATGGATACTTAATACTTCGTGAATAAAACATACGAGAATGTCATATCTACTAAATAGTCACGTGATGCGATTTTGTAGATCGTGGTATGTTTCTGTACTGATTATTAGGGAGAATGTCGAGCCATACGTCGCCTTCGCCACTCTATTCACCTGACTATTATATTCCTAGGCTAGAAACTATATTATAAAGATTTGTTAGGCCGAGGACTCCAGGCTTTATCCATGCGTATCTTTTCGGGTGAGCTGGAGTACAAATTAACGCCATTTTAGTACTGCTTTTACGCCATATTCAGAATTTTCGAACAACTGGGGCGTTACTGATAATGTACGATAGCAGAGGTGTATATATATAGCGATGCAGTTGGCTACTTTCTGGTAGGCACAGAGGTGAAGAAATTTATCTACTACGTAGGGCATGATCATTTCATTTTCGAAAGACCGTACAGCAGTTATCTCAATATCCGTCCTGTCGTATGCGCACTTTAGTACGCGATAAGAGTTAGATGGTAAGAAAAATGATCCCATGGCAAGCCGCTATGTTTAAGCTAGCAGTCATACTGAAAGGAGATGGAAGAAGCTTCGTCGAGATACTCTGTCACTCGGGCCTCTTTGCCGAAAAGCTACGAAGGCATACAAAGAAATCATGGTAGTCAATAGGATCACCCCTTCTGGAAATATACTATAAGTTCAGGATGCTTGCTCAATATACTCGTCGACCGAATACGGCCCGCGCAAAATCCCTAGCACACATACAGGTATTAGGAACATAACGTAACGTCGGGACCTTTCTCAACTCGAACACAGGGGCGCGGTGCTGTGCACCAGTATCTCCCACTGGGGCGCCACCTGCAATAGCTGAGCGAACATGGCGTCCCTACGGCATGCCCCTCTTTCGTTGGGGAGGAGTAAGCGTGCTTGCTCACAAGGATCTGCGAGCGGGCTAAGGCATAACCAGGGCAACGACCATCGTGGAAAAATATAAGTGCGACTGGGCTTAAAGACCTCATAGCTAGAATGGCCCACTTCGGGATAATGGGTGGGCGCGAGTACTGGCCAGAACGCGGGGGATCCCGTGGGTATGAACTTCCATCCAAGTGGTGGGCGAGCTTGTGTCGTACGAACGCTGGGTGGTTACGATCCCATCCTCCAAAGCTGTCGCTAGACTATTGCCCAGTCCTGAACCTAGCGCGTATCGGCCGACCAAGGGGATCGAGCACTCCCCGGGTTGCGCAGAACCCCAGAGGGCATTCGACCACCTCAGCGCGTCGTTCCGCGTTGCCAATTTCGCGGCAGGCGGCCGGGCGCGCAAGATCGCATCGACCTACTTGCCTCCGATCTCGGACGGCTATGTTTGCGGTGAAGTGGGTCAGCCACGTTCGGCACCCATGATGACCATCCTGGGACTGGCTCCACGTCCGAGCACCCCGGCGCCCCGCTTTCTATGAACATCGGGAACGGGCGTGCGAGGAACGCGGCCAATAACAGAACGAAAGAGTTTCTCCGACTATCTTCACGATCGTTCCAGCAGGTCCACTGACGTTCATACACTCTATCCTCATAAACGAACCCGAGGATGAACCTCCCTGGCTCCTTCTGTACGGGCCGAGCCAGAAGTTGCAGGCGCCGGCCCGTAGGACGAAGACGCAGCTTTCCAGTATGGCGCGTTAGTACGCGTTCAGCTACACCCGCATGACTCGATTGGTACTCATGGTACTGGCGCGCCCCGGGCGGCGCCTGCCGGCGGCTGCGTGCGTGGGTGACTGCGTCGGGCCGCGCCCGGGGCAGCAGCGCGCCGGCCGGCGGCGGGTGAAGGCGGGCCGATCGGCGCTCAGGCCCCCGTCGCGGCGCCGCGGGCCGGGCGGCGTCGCCGGGCGACTCCAGGCCGGATGGGCACCCCAGGGCGGGCCGCCCTCACAGACTTACGGGGGCCAAGCTCCTAGGCGGGCGGCGGGGCCCGGCGGCTCCGGCCCGGCGTTACGGCCCCCCCGGGCGGTCCGAGTTCGGAGCGACCGCGGGAGGGCCCCGGGGGGAGCCGCACTGGGCTCCACGTCGGTTCCCGCGCTGTTCGAGGGGTCCGTAACAGGTGCATGCGACGGCGCGCCCCCGGCGCGCTCCCCGACGGTGGGCTTCTCGCCCCGGCGGCGGGGGCCTCGCCTCGGCCCGCCCCCTGCGCGGCTCGTGGTGCGGGCGCCGGCCGCCCGCCCCCTGGGAGGCACCGCTCCGACCACTCCGAAGACCGTCCGGCCGCGGGCCACCCCCCACCGCGCGCGGCTCCCCCCCGGCGCCAGCCCCATTTTGGCCCCGGGCCGCCTCGCGGCCGGCGGATCCCGCCGTGGCACGCCCTCCGGGTAGCCGCCGTAGCCCGCCCCGACGCGCAGCGAAGCTGTGGCGCACGTGGCCCTAGGGGCGGCGGAGAGGGCCTCGCCCGTTCCGGAGGGGCGCCCCGTGCGCGGCGGGCACTCGCGGGAGGGGCACGGATGGGAAGGGCGGCGGGGGGGTGCCCCCGCGTCGGGGCGCCCACCCGGGCGGCCCCGGAGGCTATGGCCGGGAGCGCCGGCTGCCCCCCCCGCGGACGCGGCACCGGCCGTTCCGACCGCGATCGAATGTCGCCGCCCTTGGCGGCGGGGGACCACCGCGGCCCCCACCCTGCCGCGGGCCTCGTACCCGGCGCCGAGGCGGCATCGCCGGCCGGCGCTCCGGGTCAGTTGGA     
K       AAATTTTATCTGAGATCTTATTAAGTAAATTTTATATAAGTAGTTTATTATTTTTCATTGCATCACAACTAGTATAAATTCTCAAAAAACAGTTTAGTTGAATAAGTAAATATTTAAATATTTTTTGGCAAGAAAATTAATTAGTCTTATAATGAATGTTTATTATAGTTTATAAGATTTTAAATATTAACGAAAATAGCGATTCTACAGGGTTCAAAATAGTCTAATCTAGCAATTATTAAATATAATTTATTAGGATATTAGTGATGTCTATAATTTTGATACAAAATGTTAAAGAATATTTGACATAATTTCATAATATTTGATTATTTTCTTGAATATAATTAAGTTAACATTATTTCAATAAATTATAGTATTACTGCATATTTCTCACTTCTTAATTTGACATTATTTTACTTAAAATTAGTTCCTTTTCAGCTAAGAAAAAACTAAAAATTTGTAAAATATTTTTATTTATTCTTAAGAAAAATTACAAATCCATGTTAATTTACCATTAGATATATAAATTGAAACAATAAATATATAATTCTATATTTGTAGTTGTTTTTAACTGTTTAATATTCTTACATATTTATAAACTATAAATTATGATATACATCTATCTCATTTTAAATATTTATTTCTTTAATATTTTTCGTTATGTTTAAAGATGCATAAATTTATTTACCAATTCTGTATCAACAAAACTAAAGTTATCAAATTAAACAAGGAATTAAAGATTGAATTTAGTTAAATTAACAGTTTATGTTTATTTTGTACTTAATAAATTCCTAATTTTATAACAATGTTTTTTTTTACGCCGAAAGCCTGGTATTTACTATAATAAAGGTATTCTTAATTTCAAAATTACATTTTGTAATTTTAATTCCTATACAAAATTTCTCTTTATTAAGAAAAATTTAGATTTTAGCTTATACTAGCTCCTAACACTCAATATTATGATTAAGCCAAATTATGATCTGTTTCATGTATTTTTCATGCCGTTAATAGGAGAACTCGTGGTAACTACAGTTTGTCTCCACGCCATTTAATATGACCGACAACCCTTCTAAGGTTAGAAAGAAGGTATGTTTTTAAATTTATTCCTTGAGGTCTTTGACATCTCAGCGAAATGATAGCTGCCATCTGGAGGGTAACTAAGGCGCAGTGAAGAACTTTGCTTTAGATTAGAGTTACATTTAGTCTTATAGCTTAATACCTTAGTGTACGTCTATAACATGGACGTAGGGGAGAAATGCCATCCTGGATTGGGCCGTTAAATACATATTGATCGATACTTAATCCTTCGTGAATAAAACATACGTGAATGTCATATCTACTAAATAGTCACGTGATGCGATTTTGTAACTCTTGGTATGTTTATCTACTGAATATGAGGAGTAATGTCGAGCCATACGTAGGCTTCTGCAGTCAATCCACCTGACTATTATATTCCAATGCTAGAAACGATATTATAAATATTTGCAAAACAGAGGACACCAGGCTTTATCCATGCGTATCTTTTCGGTTGAGGTGGAGTACAAATTAACGGCATTCTAGCACTGCTTTGACGCCATAATCAGAATTTTCGATCAATTGGGTCGGTACTGATAGTGTACGATAGCACAGGTGTCTATATATAGCGATGCGTTTGGCTACTTTCTGGTAGGCACAGAGGTGAAGAAATTTATCTACTACGTAGCTCATGATCATCTCATTTTCGCAAGAGCCATCAGCCGTTATCTCAATATTCGTCCTGTCGTCTGGGCACATTAGTACGCGATAAGAGGTAGATGGTAAGAAAAATGATCCCATGGCAAGTCGGTATGGTTCAGCTAGCAGTCATACTGAAAAGAGATGGAAGAAGCTTGGTCGATATACTCTGTCACTAGTGCCTCTTTGGCGAAAATCTACGAAGGCTTACAAAGAAATCATGGTAGTCAATATGATCACCCCTTCTGCAAATTTACTATAAGTTCAGGATGGTTGCTAAATATACTCGCCGACCGAATTCGGCCCGCGCAAACTTCCTAGCATATCTGCAGGTATTAGGAACATCCAGTAACGTCGGGACCTTTCTCAACTCCAACACAGGGGCGCTGTGCTGTGCAGCAGTGTTGCCCACTGGGGCGCCAACTTCAATAGCTGAGCGAACAGGGCGTCCTTTCGGCATGCCCCTCTGTCGTTGGGCAGGACTCAGCGTGCTTACTCGCGAGGATCTGCGAGGGGCGTAAGGCGTAACCACGGCAACGACAATCGTGGAACAATATACGTACGACTGGGCTTACAGGCCTGATAGGTAGAATGGCCCACTTCGGGATCATGGGTGCGCGCGACTACAGGCCAGAACGCGGGGGGACCCGTGGGTATGAACTTCCATCCAAGTAGTGGGCGATCTTGTATCGTACTAACGCTGGGGGGTTACGATCGAACCCTCCAAAGCTGTCGCTAGACTATTGCCCAGTCGTGAACTTAGAGCATATCGCGCGACCAAGGGGATGGAGCACTCCCCGGGTTGCGAGGAACCCCAGAGGGCATTCGAACACCTCCGCGCGTCGTTTCGAGTTGCCAATTTCGCCGCAGGCGCCTGGGCGCGCTCGATCGCGTCGATGTACAAGCCTCCGACCTCGGCCGGCTAGGCTTGCGGTGAAGTGCGTCAGCCACGTCCGGTACACATGGTGACCATCCTGGTACTGGCTCCACGTCCGAGCACCCCGGCCCCAAGCTTTCTATGCGCATCAGGAGCGGGCGTGCAAGGAACGCAGCCGAGAACAGAGCGGAAGATTCTCTCCGACGATCTTCACGATCGTTCCAGCAGTTCCACTGCCGTTCATACACCCTATCCTGACAAACGAACCCGAGGCTGAACCTCCCTGGCTCCTTCTCAGCGGGCCGAGCCACAAGTTACAGGCGCCGGCTCCTGGGACGAAGACACAGATTTCCAGTATGGTGAGTGAGTTCGCGCTCAGCTAGACCCGCAGAAGTGGCTTGTTACTCAAGGCACTGGGGCGCCCCGGGCGGCCGCTGCCGGCGGCGGCGTGGGTCGTTGACTCCGTCGGGCCGCGCTCGGGGCAGCACCGCGCCGGCCGGCGGCCGGTGAACGCGGGCCGATCGGCGCTCAGGCCCGCGTCGCGGCGCCGCGGGCCGGGCGGTGTGGCCGGGCGCGTCCAGGCCGGATGGGCACCCCAGGGCGGGCCGCCCTCACAGACGTACGGGGGCCGCGCTCCTAGGCGGGCGGCGGGGCCCGGCGGCTCCGGCCCGGCGTTAGGGCGCCCCGGGGAGTTCCGAGTTCGTATCGAGGGCGGAAGGGCGCGGGGGGGAGCCGCACTGGGCTACACGACGGGTCGCGCGCTGTTCGAGGGGTCCGCACCAGCTGCACGCCACGGCGCGCCCCCGGCGCGCTGCCCGACGGTCGCCTTCCCGCCCCGGCCGCGAGGCCCTCGCCTCCGGGCGCCCCCTGCGCCGCTCGTGGTCCGGGCGCCGGCCGCCCTCCCCCTGGGCGGCACGGCTCCGCCCACCCCGAAGACGGTCCAGCCGCGGGCCACCTCCTACGGCGCGCGGCTCGCCCCCGGCGGTAGCCCCATTCTGTCCCCGGGCCGCCTCGCGGACGGCGGTTCCAGCCGTGGCACGCCCCCCGAGTAGCTGCCGTAGCCCCCCCCGACACGCAGCGAAGCCGTGCCGCCCGTGGACCTAGGGGCGGCGCAGAGGGTATCCCCCGTTCCCCGGGGGCCCCCCGTTGGCGCCGGGCACTCGCGGGATGCACAAGGCTCAGAAGGGCGGCGCGGGGGTGCCCCCGCGTCGGGGGGCCCACCCGGGCGGCCCCGGAGGCGATGGCGGGGAGCTCCGGCTGCCCCCCCCACTGACGCGGTACCGGCCGTGCCGACCGGGACCGAACGTCTTCCCCCTTGGCGGCGGGGGACCACCGCGCCGGCGCCCGTGCCGCTGCCCTCGACGCCGGCTCCGAGGCGGCATCGCCAGGCGGCGCTCCGGCGTAGTTGGA     
J       AAATTTTATCTGAGATCATAATAAGTAAATTTTATATAAGTAGTTTAGTATATTTCATTGCATCACAATTAGTATAAATTCTCAAAAAACAATTGAGTTGAATAAATAAATATTTAAAAATTTTTTGGTAAGAAAATTAATGAATCTAATACTGTATGTTTATTTTAGTTTATAAGATTTTAAAAATTAACGTAAATAGCGATTCAACAGGGGTCAAAATATACTAAACTAGCTATTATTAAATATAATTTATTAGGATATTAGTGATGTTTATATTCTTGAAACAAAATATTAAAGTATATTTGACATAATTTCATAAAATTTCAGTATTTACTTGAATATAATTAAATTAACATTTTTTCAATAAATTATAGTATAACTGCATATTTCTCACTTCTTAATTTTACATTATTTTACTTAAAATTAGTTCCTTTTCAGCTAAGAAAAAACTAAAAATTTGTAAAATATTTTTATTTATTATTAAGAAAAATTACACATCCATGTTAATTTACTGCTTGAAATATAAATTGAAACTATAAATATATCATTCTATATTTGAAGTTGATTTTAACTGTTTAATATTCTTACATAGTTATAAACTATAAATTATGATATACATCTATCACATTATAAATATTTATTTCTTTAATATTTTTCGTTATGTTTAAAGATGAATAAATTTATTTTCCAATTCTGTATCTACAAAACTAAAGTTATTAAATTAAACAAGGAATTAAAAATTGAATTTAGTTAATTTAACCGTTTATGTTTATTTTATACTTAATAAATACCTAATATTATAACAATGTTTTTTTTTTCTCCGAAAGCCTGGTATTTACTATAATAAAGGTATTCTGAATTTCAAAATTACATCTTTTAATTTTAATTCCAATTCAGAATTTCTCTTTATTAAGAAAAATTTAGATATTAGCTTATACTAGCTCCTTACACCCAATATTATGATTAAGCCAAATTATGATCTGTCTCATGTGTTTTTAATGCCGTTAATAGGTGAACTCGTGGTAACTACAGTTTGTATCCACGCCATTTCCAATGACCGATAACCCTTCATAGGTTAGAAAGAAGGGAAGTTTTTAGATTTATTCCTTGAGGTCTTTGACATCTCAGCGGAGTTATATCTGCCATTGGGTGGGTAACTAAGGCGGAGTGAAGAACTTTGCTTTAGATTAGGGTTGCATTTAGCTTTATAGCATAATACCTTAGTGTATGTCGATAACATGGACGTAGGGGACACAGGCCATCCTGGGTTGGGCCGTAACATACGTATTGATTGATACTTAATACTTCGTGAATAAAACATACGTGAATGTCATCTCTACTAAATAGTCACGTGATGCGATTTTGTAGATCTTGGTATGTTTATATACTGAATATTAGGAATAATGTCGAGCCATACGTAGGCTTTTCCACTCTATCCAGCTGACTATTATATTCCATAGTTAGAAACTATATTATAAACATTTGGTAAGCCGAGGACACCAGGCTTTATCCATGCGTATCTTTTCGGTTGAGGTGGAGTACAAATCAACGACACTCTACCTCTGCTTTTACGCCATAGTCAGAATTTTCGAACAATTGGGTCGCTTCTGATAATGTACGATAGCACAGGTGTCTATATGTAGCGATGCAGTTGGCTACTTTCTGGTAGGCACAGAGGTGAAGAAATTTATCTACTACGTAGCGCATGATCATCTCGTTTTCGGAAGAGCTTACAGCCGTTATCTCAATATACGTCCAGTCATTTGGGCACATTAGTACGCGATAAGAGGTAGATGGTAAGGGAAATGATCCCATGGCAAGTCGGTATGGTTAAGCTAGCAGTCATACTGAAACGAGATGGAAGAAGCTTGGTTGAAATACTCTGTCACTGCGGCCTCTTTGCCGAAAATCTACGAAGGCGTACAAAGAAATCATGGTAGTCAATATGATCACCCCTTCTGGAAATATACTATAAGTTCAGAATGTTTGCTTAATATACTCGCCGACCGAATACTGCCCGCCCAAACTCCCTAGCATATCTGCAGGTATTGGGAACCCACAGTACCGTCGCGACCTTTCTCAACTCTAACACAGGGGCGCTGTGCTGTGCAGCAGTGTCGCCCACTGGGGCGCCAACTACAATAGCTGAGCGAACATGGCGTCCCTCCGGCATGCCCCTCTGTCGTCAGGCAGGAGTCAGCTTGCTTGCTCCCGAGGATCTGCGAGCGGTCTAACGCATAACCAGGGCAACGACAATACTGGAATAATATACGTGCTACTGGGCTTAAAGGCCTCATAGGTAGAATGGCCTACTCCGGGATCATGGGTGCGCGCGAGTACGGGCCAGAACGCGGGGGTCCCCGTGGGGATGCACTTCCATCCAAGGCGTGGGCGAACTTGTATCGTACGAACGATGGGGGGTTACGATCCCATCCTCCAAAGCTGTCGCTAGACTATTGCCCAGTCGTGAATTTAGCGCGTATCGGCCTACCAAGGTTCTCGAGCACTCCCCGGGTTGCGGGGCACCCGAGAGGGCCTTCGAACACCTCCGCGCGTCGTTTCGAGTTGCCTATGTCGCTGCAGGCGGCCGGGCGCGCACGATCGCGTTGACTTACTTGCCTCCGATCTCCGCCGGCTAGGCTTGCGGTGAAGTGCGTCAGCGACCATCGGCACCCATGCTGACCATCCTGGCACTCGCTCCACGTCCGAGCACCCCGGCGCCGGGCTTTCTATGAACATCAGGACCGGGCGTGCAAGGAACGCTGCCGAGGACAGAGCGCAGGAGTCTCTCCGACAATCTACACGATCCTTCCAGCAGATCCACTGACGTTAATACACTCTATCCTCATAAACGAACCCGAGGGTGAACCTCCCTGGCTACTGCTGTGCGGGCCGGTCCATAAGTTGCAGGCGCCGGCCCCTAGGACGAAGACACAGCTTTCCAGTGGGGCGAGTTAGTCCGCGCTCAGCTATACCCGCAGAACTTGATTGTAACTCACGGCACTGGCGCGCCGCGGGCGGCTCCTGCAGGCGGCTGCGTGCGTGGGGGCCTCCGTCGCGCCGCGCCCGGGCCAGCAGCGGTCCGGGCGACGGCCGGTGAACGCGGGCCGATCGGCGCTCAGGCCCCCGTCGCGGCGCCGCGGCCCGGGCGGTGTCGCCGGGCGACTCCAGGCCGGATGGGCACCCCAGGGCGGGCCGCCCTCACAGACTTACGGAGGCCAGGCTCCGAGGAGGGCGGCGGGGCCCGGCGGCTCCGGCCCGGCGTTAGGGCCCCCCGGGGCGGTCCGAGTTCGCAGCGACGGCGGCAGGGCACAGCGGGGAGCCGCACTGGGCTCCACGACGGTTCCCGCGCTGTTCGAGGGGTCCGCAAGAGGTGCACGCGACGGCGCGCCCCCGGCGCACTCCCCGACGGTCGCCTTCCCGCCCCGGCCGCGGGGTCCTCCCCTGGGGGCGCCCCCTGCGCCGGTCGTGGCGCGGGCGCCGGCCGCCCTCCCCCTGGGGGGCACGGCTCCGCCCACCCCGAGGACCCTCCCGCCCCGGGCGACCTCCCACCGCGCGCGGCTCCCCGCCGGCGCGAGCCCCATTGTGGCCCCGGGCCGCCTCGCGGCCGGCGGTTGCAGCCGTGGCATGCCCCAGCGGCAGCCGCCGTAGGCCGCCCCGACGCGCAGCGAAGCCGTGTCGGGCGTGGACCTTGGGGGGGCGGAGAGGGTATCCCCCGTTCGGGGGGGGCACCCCGTTGGCGGCGGGCACGTGCGCGGGGCCCACGGCTGAGAAGGGCGGCGTGGGTGTGCCCCCGCTTCGGGGCGCCCACCCGGTGGGCCCCGGAGGCAATGGCCGGGAGCGCCGGCTGCCCGCCCCACGGACGCGGCATCGGCGGTGCCGCGCGGGACCGACTGTCTTCCGCCTTGGCGGCGGGGCACCCCTGCGGCGGCCCCCGTGCCGCGGGCCTCGTCGCCGGCGCCGAGGGGCCACCGCCAGCCCCCGCTCGGGCTCAGTTGGA     
I       AAATTTTATCTGAGATCTTATTAAGTAAATTTTATATAAGTAGTTAAGTATTTTTCATTGCATTACAATTAGTATAAATTCTCAAAAAACAATTGAGTTGAATAAATAAATATTTAAAAATTTTTTGGTAAGAAAATTCATTAGTCTAATAATTAATGTTTATTTTAGTTTATAAGATTTTAAAAATTAACGAAAATAGCGATTCTACAGGGGTCAAAATATTCTAATCTAGCAATTATTAAATATAATTAATTAGGATATTAGTGATGTTTATATTTTTGAAACAAATTGTTAAAGTATATTTGACATAATTTCATAATATTTCAGTATTTCCTTGAATATAATTAAATTAACATTATTTCAATAAATTATAGTATAACTGCATATTTCTCACTACATAATTTTACATTATTTTGCTTAAAATTAGTTCCTTTTCAGCTAAGATAAAATTAAAAATTTGTAAAATTTTTTTATTTTTTGTTAAGAAAAATTACACATCCATGTTAATTTACCGTTAGAAATATAAATTGAAACAATAAATATATAATTCTATATTTGAAGTTGATTTTAACTGTTTAATATTCTTACATAATTATTATCTATAAATTATGATATACATCTATCGCATTATAAATATTTATTTCTTTAATATTTTTCGTTATGTTTAAAGATGAATAAATTTATTTTCCAATTCTGTATCTACAAAACTAAAGTTAATAAATTAAACAAGGAATTAAATATTGAATTTAGTTAATTTAACTGTTTATGTTTATTTTATACATAATAAATTCCTAATTTTATAACAATGTTTTTTTTTACACCGATAGCCTGGTATTTACTATAATAAAGGTATTCTGAATTTCAAAATTATATTAATTAATTTTAATTCCTATTCATAATTTCTCTTTATTAAGAAAAATTTAGATTTTAGCTTATACTAGCTCCTTACACTCAATATTATGGTTAAGCCAAATTATGATCTGTATCATGTGTTTTTGATGTCGTTAATAGGTGAACTCGTGGTAATTACAGTTTGTCTCCACGACATTTCCTATGACCGATAACCCTTCAACTGTTAGAATGAAGGGAAGTTTTCATATTTATTCCTTGAGGTCTTTGACAACTCAGCGTAATGATAACTGCCATTTGGAGGGTAACTAGGGCGGAGTGAAGAACTTTGCTTTAGATTAGGGTTACATTTAGGCTTATAGCATAATACCTTAGTGTAGGTCCATAACATGGACATAGTGGAGACATGCCATCCTGGGTTGGGCCGTTAAATACTTATTTATGGATACTTAATACTTCGTGAATAAAACATACGTGAATGTCATATCTACTAAATAGTCACGTGATGCGATTTTGTAGATCTTGGTATGTTTATGTACTGAATATTAGGACTAATGTCGAGCCATACGTAGGCTTCTTCACTCTATCCACCTGACTACTATATTCTGAGGCTAGAAACTATACTATAAAAATTTGTAAAGACGAGGACGCCAGGCTTTATCCATGCGTATATTTTCGGTTGAGGTGGAGTAACAATAAACGACATTCTAGCTCTGCCTTTACGCCATATTCAGAATTTTCGATCAAGTGGGACGGTACCGATATTGTACGATAGCAAAAGTGTCTATATATAGCGATGCACATGGCTACTTTCTGGTAGGCACAGAGGTGAAGAAATTTATCTACTACGTAGCGCATGATCATCTCATTTTCGCAAGAGCGCCCAGCCGTTATCTCAATATCCGTCCTGTCGTTTGAGCACGTTAGTACGCGATAAGAGGTAGATGGTAAGCCAAATGAACCCATGGCAAGTCGGTATGGTTAAGCTAGCAGTCATACTGAAAAGAGATGGAAGCAGCTTAGTCGACATACTCTGTCACGACGGCCTCTTTGCCGAAAACCTACGAAGGCATACAAAGAAATCATGGTAGTCAATAGGATCACCCCTTCTGTAAATATACTATAAGTTCAGGATGTTTGCTCAATATACTCGCCGACCGAATGCGGCCCGCACAAACTACCTAGCATAACTGCAGGTAATGCCAACATACAGTAACGTCGGGACCTTTCTCAACTCCAACATAGGGGCGCTGTACTGTGCAGCAGTGTTTCTCACTGGGGCGCCAACTGCAATAGCTGAGCGAACATGGCGTCCGTCCGGCATGCCCCTCTCTCGTTGGGCAGGAGTCAACATGCTTACCCCCCAGGATCTGCGAGTGGCCTAAGGCCTAACCACGGAAACGACAATAGTGGAACAATATACGTGCGACTGGGCTTACAGGCCTCATAGGTAGAATGGCCCACTTCGGGATCATGGGTGCGCGCGTCTACGGGCCAGAACGCGGGGGATCCCTTGGGTATGAACTTCCATCCAAGCGTTGGGCGATCTTGTATCGTACGAACGCTGGGGGGTTACGATCACACCCGCCTAAGCTGTCGCTAGACTATTGCCCAGTCGTGAACTTAGCGCGTATCGGCCCACCAAGGGGATGTAGCACTCCCCGGGTTGCGAGGAACCCCAGAGGGCGTTCGAACACCTTCGCGCGTCGTTGCGAGTTGCGAATTTCGCCTCAGGCGGCCGGGCGCGCGGGATCGCCTCAACCTACTGGCCTCCGATCTCGGTCGGCTAGGCTTGCGGTGAAGTGCGTCAGCCACGTTCGGCACCCATGCTGAGCATCCTGGCACTAGCTCCGCGTCCGAGCACCCCGGCGCCACGCTTTCTATGAGCATCAGGAACGGGCGTGCAAGGAGCGCAGCTGAACACAGAGCGAAGGACTGTCTCCGACGATCTTCACGATCGTCCCAGCAGATCCACTGCCGTTGATACACCCTATCCTGATAAACGAACCCGAGGCTGACTCTCCCTGGCTACTTCGAAGCGGGCCGACCCAGAAGTTACAGGCGCCGGCACCTAGGACGAAGACACAGCTTCCCAATCCGGCGAGATAGTCCGCGCTCAGCGATAACCGCATGACTTGATTGTTACTCACGGTACTGGTGCGCCTCGGGCGGCCCCTGCGGGCCGCTGCGTGCGTTGGGGACTCCGTCGTGCCGCGCCCGGGGCAACGGCTCGCCGGCCGACGGCCGGTGAACGCGGGCCGATCGGCGCTCAGGCCCCCGTCGCGACGCCGCGGGCCGGGCGGTGTCGCCGGGCGACTCCAGGCCGGATGGGCACCCCAGGGCGGGCCGCGCTCACAGACTTACGGGGGCCAGGCTCCTAGGCGAGCGGCGGGGTCCCGCGGCTCCGGCCCGGCGTTAGGGTCCCCCGGGGGGGCCCGAGTTCGCAGCGACGGCGGAAGGGCCCCGCGCGGAGACGCACTGGGCTCCACGACGGTTCCCGCGCTGTTCGAGGGGTCCGCAACAGGTGCACGCGGCGGCGCGCCCCCGGCCCCCTCCCCGACGGTGGCCTTCCCGCCCCGGCGGCGGGGCCCTCGCCTCGGCCCGCCCCCAGCGCCGCTCGTGGGGCGGGCGCGGGCCGCCCGCCCCCTGGGCCGCACGGCTCCGCCCACCCCCAAGACCGTCCGGCCGCGGGGCACCTCCCACCGCGGGCGGCTCCCCCCCGGCGGGAGCCCCATTGTGGCCCCGCGCCGCGTCGCGGCCGGCGGCTGCAGCCGTGGCACGCCCCCGGCGTAGCCGCCGTAGCCCTCCCCGGCCCGCAGCGACGCCGTGGCGGACGAGGACCTAGGGGCGGCGGAGGGGGGATCGCCCCTTCGCGCGGGGCACCCCGTTCGCGGCGGGCACTCCCGGGAGCGCCAAGCCTGAGAAGGGCGGCGGGGGGGTGCCCCCGCGTCGGGGGGCCCCCCCGGGAGGCCCCGGAGCCGATGGCCGGGAGCGCCGGCTGCCCCCCCCATGGACGCGGCACCGGCCGTCCCGACCGGGACCGAAGGTCGTCACCCTTGGCGGCGGGGGACCACCGCGGCTGCCCCCGTGCCGCGGTCCTCGTGGCCGGCGCCGAGGCGGCATCGCCCGGCGGCGGTCGGGCTCAGTTGGA     
H       AAATTTTATCTGAGATCTTATTAAGTAAATCTTATATAAGTAGTTTAGTATTTTTCATTGCATTACAATTAGTATAAATTCTCAAAAAACATTTAAGTTGAACAAATAAATATTTAAAAATTTTTTGGAAAGAAAATTAATGATTCTAATACTGTATGTTTATTATAGTTTATAAGATTTTAAAAATTAACGCAAATAGCGATTCAACAGGTTTCAAAATATACTAAACTAGCTATTATTAAATATAATTAATTAGGATATTAGTGATGTTTATAATTTTGATTCAAAGTATTAAACTATATTTGACATAATTTCATAATATTTTAGTATTTACTTGAATATAATTAAATTAACATTTTTTCAATAAATTATAGTATAACTGCATATTTCTCACTTCTTAATTTTACATTATTTGTCTTAAAATTAGTTCCTTTTCAGCTAAGATAAAATTAAAATTTTGTAAAATTTTTTTATTTTTTTTTAAGAAAAATTACAAATCCGTGTTAATTTACTACTCCAAATATTAATTGAAACAATAAATATATCATTCTATATTTGTAGTTGATTTTAACTGTTTAATATTCATACATAGTTATCAACTATAAATTATGATATACATCTATCACATTATAAAGATTTATTTCTTTAATATTTTTCGTTATGTTTAAAGATGTATAAATTTATTTACCAATTCTGTATCAACATAACTAAAGTTATAAAATTAAACAAGGAATTTAAAATTGAATTTAGTTAACTTATCAGTTTATGTTTATTTTTTACTTAATAAATTCCTAATTTTATAACAATATTTTTTTTTTCTCCGAAAGCCTGGTATTTACTATAATAAAGGTATTCTGAATTTCAAAATTACATCCTATAATTTTCATTCCTATACACAATTTCTCTTTATTAAGAAAAATTTCGATATTAGCTTATACTAGCTCCTAACACACAATATTATGATTAAGCCTAATTATGATCTGTTTCATGTGTTTTTTATGACGTTAATAGGCGAACTCGTGGTAACTACAGTTTGTTTCCACGCCATTTCCTATGACCGATAACCCTTCAAAGGTTAGAAAGAAGGTAAGTTTTTAAATTTATTCCTTGAGGTCTTTGACATCTCAGCGAATTGATATCTGCCATTTGGAGGGTAACTATGGCGGAGTGAAGAACTTTGCCTTAGATTAGAGTTTCATTTAGGCTAATAGCTTAATACCTTAGTGTAAGTCGATAACATGGACGTAGAGGAGACATGCCATCCTGGGTTGGGCCGGTAAATACGTATTTATGGATACTTAATACTTCGTGAATAAAACATACGTGAATGACATATCTACTAAATAGTCACGTGATGCGATTTTGTAGATCATGGTATGTTTTTATACTGAATATTAGGAACAATGTCGAGCCATACGTAGACTTCTGCACTATATCCACCTGACTATTATATTCCAAGGATAGAAACTATATTATAAACATTTGTAAAGCTGAGGACCCCAGGCTTTATCCATGCGTATCTTTTCGGCTGAGTTGGAGTACAAATTAACGACATTCTATCACTGCTTTAACGCCATACTCAGAATTTTCGATCAACTGGGTCGGTACTGATAATGTACGATAGCAAAAGTGTTTATATATAGCGATGCAGTTGGCTACTTTCAGGTAGGCACAGAGGTGAAGAAATTTATCTACTACGTAGCGCATGATCATCTCATTTTCGGAAGAGCCTCCAGCGGTTATCTCAATATCCGTCCTGTCCTTTGCGCACATTAGTACGCGATAAGAGGTAGATGGTAAGAAAAATGATCCCATGGCAAGACGATATGGTTTAGCTAGCAGTCATACTGAAAAGAGATGGAAGAAGCTTGGTCGAGATACTCTGTCACTTCTGCCTCTTTGCCGAAAAGCTATGAAGGATTACAAAGAAATCATGGTAGTCAATATGATCACCCCTTCTGTAGATATACTATAAGTTCAGGATGTTTGCTAAACATACTCGCCGACCGAATACGGCCCGCTCAAACTCCCTAGCACATCTGCAGGTATTTGAAACTAAGAGTAACGTCGGGACCTTTCTCAACTCCAACACAGGGGCGCTGTGCTGTGCACCAGTGCTTCACACTGGGGCGCCCACTCCAATAGCTGAGCGAACATGGCGTCCCTCCGGCACGCCCCTCTCTCGTTGGGCAGGAGTAACCCTGCTTTCACCCCAGGATCTGCGAGAGGGATAAGGCATAACCACGGCAACGACAATGCTGGAAGAAGAGAGGTGCGACTGGGCTTCCAGGCCTCATAGGTACAGTGGCCCACTTCGGGATCATGGGTGCGCGCGAGTACGAGCCAGAACGCGGGGGATCCCGTGGGTATGGCCTTCTATCCAAGGGGTGGGCGAGCTTGTTTCGTACCAACGGTGGGGGGTTACGATCCAATCCTCCAAAGCTGTCGCTAGACTATTGCCCTGTCCTGAAAGTAGCGCGTATCGGCCGACCAAGGGGATGCAGCACTCCCCGGGTTGCGAGGAACCCCAGCGGGCATTCGAACACCTGCGCGCGTCGTTCCGAGTTGCGAATGTCGCCGCAGGCGGCCGGGCGCGCATGATCGGCTCGACTTACTGGCCTCCGATCTCGGCCGGCTAGGCTTGCCGTGAAGTGCGTCAGCCACATTCGGCACCCATGCTGAGCATCCTGGGACAGGCTCCACGTCCGAGCACCCCGGCGCCACGCTTTCTATGAATATCAGGAACGGGCGTGCAAGGAACGCAGCCGAGGACAGAGCGAAGTACTGTCTCCGACGATCTCCACGATCGTACCAGCAGATCCACTGACGTTCATACACACTATCCTCTTAAACGAACCCGAGGCTGAACCTCCCTGGCTACTTCTCGGCGGGCCACGCCAGAAGTTTCAGGCGCCGGCTCCTAGGACGAAGACACAGCTGTCCATTACGGCGAGTTAGTGCGGGTTCAGCTATACGCGCAAGACCTGCTCGGCCCTCACGGCACTGGGGCGGCCCGGACGGCCCCTGCCGGCGGCTGCGTGGGTGGGGGACTTCGTCGGGCCGCCCCCGGGGCAGCAGCCGGCCGGCCGGCGGCCGGTGGACGCGGGCCGATCGGCGCTCAGGCCCCCGTCGCGCCGCCCCGGGCCGGGCGGGGTGGCCGGGCGACTCCACGCCGGATGGGCACCCCAGGGCGGGCCGCCCTCACAGACTTACGGGGGCCAAGCTCCCAGGAGGGCGGCGGGGCCCGGCGGCTCCGGCCCGGCGTTAGGGCCCCCCGGGGCGGTCCGAGTTCGGAGCGACAGCGGCAGGGCGCCGGGGGGAGCCGCAGTGGGCTCCACGCCGGTTCCCGGGCTGTTCGAGGGGTCCGCAACAGGTGAAGGCGACGGAGCGCCCCCGGCCCGCTGCCCGACGGTCGCATTCCCGCCCCGGATCCGGGGTCCTCGCCTCGGGCCGCCCCCCGCGCCGCTCGTGGGACGGGCGCGGGCCCCCCCCCCCCTGGGCGGCACTGCTCCCCCCACCCCGAGGACCGTCCCGCCGCGGGCCACCCCCCACCGCGCGCGGCTCCCCCCCGGCGCGAGCCCCATTTTGGCCCGGGGCCGATTCGCGGCCGGCGGTTCCAGCCGTGGCACGCCCCTCCCGTAGCCGCCGTAGCCCGCCCCGACGCCCAGCGAAGCCGTGGCGGTCGTGGACCTAGCGGAGGCGGAGAGGGTCTCCCCCGTTCCGGGGGGGCCCCCCGTTGGCGGCGGGCACTCGCGGGAGCGCCACGGCTGAGAAGGGCGGCATGGGGGTGCCCCGGCGTCGGGGCGCCCACCCGGGAGGCCGCGGAGGCGATGGCGGGGAGCCCCGGCTGCCCGCCCCACGGACGCGGCAGCGGCCGTCCCGACAGGGACCGAGCGTCGCCGCCCTTGGCGGCGCGGGACCACCGCGTCGGCCCCCGTGCCTCGGCCCTCGTCGCCTGCGCCGAGGCGGCACCGCCAGCCGGCGCTCCGGCTCAGTTGGA     
G       AAATTTAATCTGAGATCTTATTAAGTAAATTTTATATAAGTAGTTTATTATTTTTCATTGCATCACAAATAGTATAAATTCTCAAAAAACAATTTAGTTGAAAAAATAAATATTTAAATATTTTTTGGTAAGAAAATTTATTAGTCTAATAATAAATGTTTATTTTAGTTTATAAGATTTTAAATTTTAACGAAAATAGCGATTCCACAGGGGTCAAAATATTCTAATCTAGCAATTATTAAATATAATTAATTAGGATATTAGTGATGTCTATATTATTGTTACAAATTGTTAAACAATATTTGACATAATTTCATAATATTTGAATATTTCCTTGAATATAATTATATTAACATTATTTCAATAAATTATAGTATAACTGCATATTTCTCACTACTTAATTTTACATTATTTATCTTAAAATTAGTTCCTTTTCAGCTAAGAGAAAAATAAAAATTTGTAAAATATTTTTATTTATTGTTAAGAAAAATTACACATCCGTGTTAATTTACCATTAGAAATATAAATTGAAACGATAAATATATAATTCTATATTTGTAGTTGATTTTAACTGTTTAATATTCTTACATATTTATTAACTATAAATTATGATATACATCTATCCCATTATAAACATTTATTTCTTTAATATTTTTCGTTATGTTTAAAGATGTATAAATTTATTTTACAATTCTGTATCTACAAAACTAAAGTTATAAATATAAACAAGGAATTAAAAATTGAATTTAGTTAAATTATCTGTTTATGTTTATTTTATACTTAATAAATTCCTAATTTTATAACAATGTTTTTTTTTTCACCGAAAGCCTGGTATTTACTATAATAAAGGTATTCTGAATTTCAAAATTACATCATTTAATTTTAATTCCAATTCACAATTTCTCTTTATTAAGAAAAATTTAGATTTTAGCTTATACTAGCTCCTTACACACAATATTATGATTAAGCCAAATTATGATCTGTTTCATGTGTTTTTAATGCCGTTAATAGGTGAAATCGTGGTAACTACAGTTTGTCTCCACGCCATTTCCTATGACCGATAACCCTTCATTGGTTAGAAAGAAGGGAAGTTTTTAAATTTATTCCTTGAGGTCTTAGACATCTCCGCGAAATGATACCTGCCATTTGGAGGGTAACTATGGCGGAGTGAAGAACTTTGCTTTAGATTAAAGTTTCATTTACCCTCATAGCATAATACCTTAGTGTAAGTCGATAACATGGACGTAGCGGATAAATGCCATCCTGGATTGGGCCGTTAAATACGTATTAATAGATACTTAATGCTTCGGGAATAAAACATACGTGAATGCCATATCTACTAAATAGTCACGTGATGCGATTTTGTAGTTCTTGGTATGTTTTTTTACTGAATATCAGGAATAATGTCGAGCCATACGTAGTCTTCTTCACTCTATCCACCTGACTATTATATTCGAACGCTAGAAACTATATTATAAACATTTGGCATGCAGAGGACACCAGGCTTTATCCATGCGTATCTTTTCGGTTGAGTTGGAGTACAAATAAACGACATTCTAACACTGCTTTGACGCCATCCTCAGAATTTTCGATCAATTGGGTCGGTACTGATAATGTACGATAGCACAGGTGTCTATATATAGCGATGCATTTGGCTACTTTCTGGTAGGCACAGAGGTGAAGAAATGTATCTACTAGGTAGTGCATGATCATCTCAATTTCGTAAGAGCATTCAGCCGTTATCTCAATATCCGTCCTGTCGTATGAGCACATTAGTACGCGATACGAGGTAGATGGTAAGCTAAATGATCCCAGGGCAAGACGGTATGGTTTAGCTAGCAGTCATACTGAAAAGAGATGGAAGAAGCTTTGTTGAGATACTCTGTCACTTCAGCCTCTTTGCCGAAAAGCTACGAAGGCTTACAAAGAAATCATGGTAGTCAATACGATCACACCTTCCGTAAATGTACTATAAGTTCAGCATGTTTGCTTAATATACTCGCCGACAGAATGCGGCCCGCGCAAACTCCCTAGCATATCTGCAGGTATTGGGAACAAACAGTAACGTCGGCACCTTTCTCAACTCCAACACAGGGGCGCTGTGCTGTGCAACAGTATGTCCCAGTGGGGCGCCGACTGCAATAGCTGAGCGAACATGGCGTCCCTCCGGCATGCCCCTCTCTCGTAGGGCAGGAGTCAGCGTGCTTTCTCCGTAGGATCTGCGAGCGGCCTAAGGCGTAACCACGGCAACGACAATAGTGGAACAATATACGTGCGACTGGGCTTAAAGGCCTCATAGGTAGTATGGCCCACTGCGCGATCATGGTTGCGCGCCAGTACAGGCCAGAACGCGGGGGCTCCCGTGGGTAGGAACTTCCATACAAGCGATGGGCGAGCTTGTATCGTACTAACGGTGGGGGGTTACGATCGCATCCTCCATAGCTGTCACTAGGCTAATGCCCAGTTGTGAACTTAGCGCGTATCGGGCGACCAAGGGGATGGAGCACTCCCCGGGTTGCGAGGAACCCCAGCGGGCTTTCGAACACCTCCGCGCGTCGTTCCGAGTTGCGAATTTCGCGGCAGGCGGCCGTGCGCGCGGGATCGCGTCGACTTACTGGCCGCCGATCTCGGGCGGCTAGGCTTGCGGTGAAGTGCGTCAGCCACCTTCGGCACTCATGCTGACCATCCTGGCACTGGCTCCACGTCCGAGCACCCCGGCGCCAGGCTTTCTATGAACATCAGGAACGGGCGTGCAAGGAACGCTGCCGAGAACAGAGCGCAGGACTCTCTCCGATCATCTCCACGATCGTTCCAGCAGGTCCACTGACGTTTATAGACCCTATCCTCATAAACGAACCCGAGGCTGAACCTCCCTGGCTACTTGAGTGCGGGCCGAGCCAGAAGTTGCAGGCGCCGGCGCCTTGGACGAAGACACAGCTCTCCAGTATGGCGAGTTAGTGCGAGGTCACCTAGACCCGCATGACTTGATTGATACTCAGGGCACTGGGCCGCCCCGGGCGGCCGCTGCCGGCAGCTGCGTGGGTGGCCGACTACGTCGGGCCGCGCCCGGGGCAGCGGCGCACCGGCCGACGGCCGGTGCAGGCGGGCCGATCGGCGCTCAGGCCCCCGTCGCGGCGCCGCGGGCCGGGCGGTGTGGCCGGGCGACTCCAGGCCTGATGGGCACCCTAGGGCGGGCCGCCCTCATAGACGTACGGCGGCCTAGCTCCTAAGCGGGCGGCGGGGCCCCGCGGCTCCGGCCCGGCGTTAGGGCCCCCCGGGGCGGTCCGAGTTCGGAGGGACGGCGGCAGGGCCCAGCGGGGAGCCGCACTGGGCTCCACGACGGTTCCCGCGCTGTTCCAGGGGTCCGCAACAGTTGCACGCGACGGCGCGCCCCCGGCGCGCTTCCCGACGGTGGCCTTCCCGCCCCGGCGGCGGGGGCCTCGCCTCCGCTCGCCCCCCGCGCCGGTCGTGGTGCGGGCGCCGGCCGCCCTCCCCCTGGGCGGCACGACTCCGGCCACCCCGAAGACCATCCCGCCGCGGGCCACCTCCCATCGGGCCCGGCTCGCCCCCTGCGCGAGCCCCGTTTTGGCCCCGCGCCGCCTCGCGGCCGGCGGGTGCAGCCGTGGCACGCCCCGTGGGTCGCCGCCGTACCCCCCCCCGACGCGGAGCGAAGCCGTGGCGGTCGTGGACCTAGGGGCGGCGGAGAGGGTATCCCCCGTTCCCCAGGGGCCCCCCGTCGGCGGCGGGCACTCGCGGGAGGCCCACGGCTGAGAAGGGCGGTCAGGGCGTGCCCCCCCGTCCGGGCGCACACCCGGCAGGCCGCGGAGCCGATGGCGGGGAGCACCGGCTGCCCCCCCCACGGACGCGGCACCGGCCGTGCCGAGTGGGACCGAACGTCGCCGCCCTTGGCGGCGGGGGACCACCGCGGCGGCCCTCGTGCCGCAGGCCTCGTCGCGTGCGCCGAGGCGGCATCTGCAGCCGGCGCTCCGGGTCAGTTGGA     
F       AAATTTAATCTGAGATCTTATTAAGTAAATTTTATATAAGTAGTTTAGTATATCTCATTGCATGACAATTAGTATAAATTCTCATAAAACAATTTAGTTGAAAAATTAAATATTTAAAAATTTTTTGGTAAGAAAATTAATTAGTCTCATAGTAAATGTTTATTATAGTTTATAAGATTTTAAATATTAACGCAAATAGCGATTCAACAGGGATCAAAATAATCTAAACTAGCTATTATTAAATATAATTAATTAGGTTATTAGTGATGTATATATTGTTGTGACAAAATATTAAATAATATTTGACATAATTTCATAATATTTCAGTATTTGCTTGAATATAAATAAATTAACATTATTTCAATAAATTATAGTATAACTGCATATTTCTCACTTCTTAATTTTACATTATTTTTCTTAAAATTAGTTCCTTTTCAGCTAAGATAAAATTAAAAATTTGTAAAATGTTTTTATTTATTCTTAAGAAAAATTACACATCCTTGTTAATTTACCTTTAGAAATATAAATTGAAACAATAAATATATCATTCTATATTTGTAGTTGATTTTAACTGTTTAAAATTCTTACATATTTATAAACTATAAATTATGATATACATCTATCGCATTTTAAATATTTATTTCTTTAATATTTTTCGTTATGTTTAAAGATGAATAAATTTATTTACCAATTCTGTATCCGCATAACTAAAGTTATAAAAATAAACAAGGAATTAAAAATTGAATTTAGTTAACTTATCAGTTTATGTTTATTTTATACATAATAAATTCCTAATATTATAACAATGTTTTTTTTTACTCCGAAAGCCTGGTATTTACTATAATAAAGGTATTCTTAATTTCAAAATTAGAAGCATTAATTTTAATTCCTATACATAATTTCTCTTTATTAAGAAAAATTTAGATGTTAGCTTATACTAGCTCCTTACACTCAATATTATGATAAAGCCAAATTATGATCTGTATCATGTGTTTTTGATGGCGTTAATAGGTGAACTCGTGGTAAGTATAGTTTGTGTCCACGCCATTTCCCATGACCGATAACCCTTCAAAGGTTAGAAAGAAGGGAAGTTTTTAAATTTATTCCTTGAGGTCTTTGACACCTCAGCGAAATGATACCTGCCATGTGGGGGGTAACTAAGGCGGAGTGAAGAACTTTGCTTTAGATTATAGTTTCATTTTGTCTTATAGCATAATACCTTAGTGTAGGTCTATAACATTGACTTAGGGGAGAGACGCCATCCTGGCTTGGGCCGTTAGATACGTATTTATGGATACTTAATTCTTCGTGAATAAAACATACGTGAATGTCATCTCTACTAAATAGTCACGTGATGCGATTTTGTAGATCTTGGTATGTTTTTGTACGGAATATTAGGAATAATGTCGAGCCATACGTAGGCTTCTTCACTCTATCCACCTGACTACTATATTCCCAGGCTAGAAACTATATTATAAACATTTGGGACACTGAGGACCCCAGGCATTATCCATGCGTATCTTTTCGGTTGGGGTGGAGTACAAATCAACGACATTCTAACACTGCTTTTACGCCATAGTCAGAATTTTCGATCAAATGGGTCGGTAGTGATAATTTACGATAGCATAGGTGTATATATTTAGCGATGCTTTTGGCTACTTTCTGGAAGGCACAGAGGTGAAGAAATTTATCTACTAAGTAGCACATGATCATCTCATTTTCGTAAGAGCCTCCAGCCGTTATCTCAATATCCGTCCCGTCCTTTGAGCACATTAGTACGCGATAAGAGGTAGATGGTAAGAGAAATGATCCCATGGCAAGGCGATATGCTTGAGCTAGCAGTCATACTGAAATGAGATGGAAGCAGCTTAGTCGAGATACTCTGTCACTACCGCCTCTTTGTCGAAAACCTACGAAGGCGTACATAGAAATGATGGTAGTCAATACGATCACACCTTCTGTAAATATACTATAAGTTCAGGATGTTTGCTTAATATACTCGCCGACCGAATGCGGCCCGCCCAAACTCCCTAGCACATATGCAGGTATTAGGAACATCCAATAACGTCGGGACCTTTCTCAACTCCGACACAGGGGCGCTGTGCTGTGCAACAGTGTTTCCCACTGGGGCGCCCACTGCAAGAGCTGAGCGAACATGGCGTCCCTCCGGCATGCCCCTCTCTCGCTGGGCAGGAGTGACCGTGCTTGCACCCGAGGATCTGCGAGCGGCATAAGGCTTAACCAGCGGAACGACAATCGTGGAAGAATATATGTTCGACTGGGCTTATAGGCCTCATAGCTAGAATGGCCAACTTCGGGATTATGGTTGCGCGCGCATACGGGCCAGAACCCGGGGGATCCCGTGGGTATGAGCTTCCATCCAAGTAGTGGTCGATCTTGTATCGTACGGACGCTGGGGGGTTACAATCCCATCCCCCAAAGCTGTCGCCAGTCTATTGCCCAGTCCTGAACATAGCGCGTATCGAACGACCAAGGGGATGGAGCACTCCCCGGGTTGCGGGGAACCCCACGGGGCATTCGAACACCTCGGCGCGTCGTTTCGAGTTACGAATCTCGCGGCAGGCGGCCGGGCGTGCAAGATCGCGTTGACTTACTGGCCTCCGATCTCGGCCGGCTAGGCTTGCTGTGAAGTGCGTCAGCCACGTTCGGCACCCATGCTGACCATCCTGGGACAGGCTCCACGTCCGAGCACCCCGACGCCACGCTTTCTATGAACATCAGGAACGGGCGTGCGAGGAACGCCGCCGATAACAGAGCGGCGCATTTTCTCCGACGATCTTCAGGATCGACCCAGCAGTTCCACTGACGGTCATACACACTATCCTCCTAAACGAACCCGAGGCTGAAACTCCCTGACTACTTCTCGGCGGGCCGGCCCAGAAGTTGCAGGCGCGGGCGCCTAGGGCGAAGACACAGCTCCCCATTAAGGAGAGTTAGTGCGCGCTCAGCTATACCCGCATGACTTGATTGTTACTCACGGCACTGGCTCGGCCCGGGCGGGCGCTGCCGGCTGCGGCGTGGGTGGGAGCCTACGTCGGGCGGCGCCCGGGGCAGCAGCGCCCCGGCCGACGGCCGGTGCACGCGGGCCGATCGGCGCTCAGGCCCCCGTCGCGGCGGCGCGGGCCGGGCGGCGTCGCCGGGCGACTCCAGGCCGGATGGGCACCCCAGGGCGGGCCGCCCTCACAGCCATACGGCGGCCAGGCTCCTAGGCGGGCGGCGGGGACCGGCGGCTCCGGCCCGGCGTTAGGGCCCCCTTGGGCGGTCCGAGGTCGGAGCGACGGCGGAAGGGCCCCGCGGGGAGCCGCACTGGGCTCCACGAGGGTTCCCGGGCTGTGCGAGGGGTCCGCAACAGGTGCACGCCACGGCGCGCGCCCGGCACGCTCCCCGACGGTGGCCTCCCCGCCCCGGCAGCGGGGGCCTCGCGTCCGGGCGCCCCCTGCGCCGCTCGTGGTGCGGGCGCCGCCCCCCCTCCCCCTGGGGGGCACGGCTGCGCCCACCCCGAAGACCGTCCTGCCGCGGGCCACCCCCCACCGCGCGTGGCTCCCCCTCCGCGCGAGCCCCATTTTGCCACGGGGCCGCCTCGCGGGCGGCGGTTGCCGCCGTGGCATGCCGCCCGCGTAGCCGCCGTAGCCCTCCCCGACGCGCAGAGAGGCCGTGGCGGACGGGGACCTAGGGGCGGCGGAGAGGGTATCTCCCGTTCGCGGGTGGCCCCCCGTTGGAGGCGGGCACCCGCGGGAGGGACAGGGCTAAGAAGGGCGGCGTGGCGGTTCCCCCGCGTCCGGGGGCCCAGCCGGGAGGCTCCGGAGTCGACGGCGGGGAGCGCTGGCTGCCCGCCCCACGGACGCGGCACCGGCGGTCCCGCCCGGGACCGAAGGTCGTCGCCCTTGGCGGCGCGGGCCCACCGCGGCGGCCCCCGTGCCGCGGGCCTCGCTGCCTGCGCCGAGGCGCCATCGCCAGCCGGCGCTCCGGGGCAGTTGGA     
E       AAATTTTATCTGAGATCTTATTAAGTAAATTTTATATAAGTAGTTAAGTATTTCTCATTGCATCACAATTAGTATAAATTCTCAAAAAACAATTAAGTTGAAGAAGTAAATATTTAAATATTTTTTGGTAAGAAAATTGATTAGTCTCATACTATATGTTTATTATAGTTTATAAGATTTTAAAAATTAACGAAAATAGCGATTCAACAGGGATCAAAATATACTAAACTAGCTATTATTAAATATAATTAATTAGGTTATTAGTGATGTTTATATTTTTGATACAAAATTTTAAAGTATATTTGACATAATTTCATAATATTTAAGTATTTACTTGAATATAATTAATTTAACATTTTTTCAATAAATTATAGTATAACTACATATTTCTCACTACTTAATTTGACATTATTTAACTTAAAATTAGTTCCTTTTCAGCTAAGATAAAAATAAAAATTTGTAAAATATTTTTATTTGTTATTAAGAAAAATTACACATCCTTGTTAATTTACCTTTAGAAATATTAATTTAAACAATAAATATATAATTCTATATTTGTAGTTGATTTTAACTGTTTAATATTCTTACATATTTATGAGCTATAAATTATGATATACATCTATCGCATTATAAATATTTATTTCTTTAATTTTTTTCGTTATGTTTAAAGATGAATAAATTTATTTTCCAATTCTGTATCAACAAAACTAAAGTTAATAAATTATACAAGGAATTAAAAATTGAATTTAGTTAAATTATCTGTTTATGTTTATTTTTTACTTAATAAATACCTAATTTTATGACAATGTTTTTTTTTTCACCGAAAGCCTGGTATTTACTATAATAAAGGTATTCTGAATTTCAAAATTATATGATGTAATTTTTATTCCTATCCAAAATTTCTCTTTATTAAGAAAAATTTAGATATTAGCTTATACTAGCTCCTTACACACAATATTATGATTAAGCCAAATTATGATCTGTTTCATGTGTTTTTCATGACGTTAATAGGTGAACTCGTGGTAACTACAGTTTGTCTCCACGCCATTTACTATGACCGAAAACCCTTCAGAGGTTAGAATGAAGGTAAGTTTTTAAATTGATTCCTTGCGGTCTTTGACATCTCAGCGAAATGACAACTGCCATATGGAGGGTAACTATGGCGAAGTGAAGAACTTTGCTTTAGATTAGGGTTACATTTAGTCTGATAGCATAATACCTTAGTGTAGGTCGATAACATGGACATAGCGGAGACACGCCATCCTGGGTTGTGCCGTTAAATACAGATTAATGGATACTTAATGCTTCGTGAATAAAACATACGAGAATGTCATTTCTACTAAATAGTCACGTGATGCGATTTTGTAGATCATGGTATGTTTATGTACTGAATATTAGGAATAATGTCGAGCCATACGTAGGCTTCTGCACTCCATCCACCTGACTAGTATATTCCTAGGCTAGAAACCATATTATAAATATTTGATAAACCGTGGACTCCAGGCTTTATCCATGCGTATCTTTTCGGTTGAGGTGGAGTACTAATGAACGACAATGTATCACTGCTTTAACGCCATAGTCCGAATTTTCGATCAAATGGGTCGATTATGATACTATACGATAGCAGAGGTGTGTATATATAGCGATCCATTTGGCTACTTTCTGGTAGGCACAGAGGTGAAGAAATTTATCTACTAAGTAGAGGATGATCATCTCTTTTTCGTACGAACATACAGCCGTTATCTCAATATCCGTCCTGTCGTATGTGCACGTTAGTACGCGATAAGAGGTAGATGGTAAGACAAATGATCCCATGGCAAGTCGATATGGTTAAGCTAGCAGTCATACTGAAATGAGATGGAAGTAGCTTTGTCGATATACTCTGTCACTTCTGCCTCTTTGACGAAAACCTACGAAGGCATACAAAGAAATGAAGGTAGTCAATATGATCACCCCTTCTGTAAATGTACTATAAGTTCAGGATGCTTGCTTAATATACTCGCCGACCGAATACGGCCCGCTCAAACTCCCTAGCATTTCTCCAGGTATTTGGGACTTAGAGTAACGTCGGTACCTTTCCCAACTCCAACACAGGGGCGCTGTGCTATGCAGCAGTGTGACACATTGCGGCGCCAACTGCACTAGCCGAGCGAACATGGCGTCCTTCCGGCATGCCGCTCTGTCGTAGGGCAGGAGTGATCGTGCTTACTCCCGAGGATGTGCGAGTGGCCTAAGGCATAACCACGGCAAGGACAATTGTGGAACAATATACGTTCGACTGGGCTTAAAGGCCTCATAGGTAGGATGGCCCACTTCGGGATCATGGGTGCGCGCTGGTACTGGCCAGAACGCGGGGGATCCCGTGGGTATGAACTTCCATCCAAGGGCTGGGCGACCTTGTATCGTACGAAGGCTGGGCGGTTACGATCCCATCATCCGTAGCTGTCGCCAGTCTATTGGCCAGTCTTGAACATAGAGCGTATCGTCCGACCAAGGCGATGCAGCACTCCACGGGTTGCGAGGAACGCCAGGGGGCATTCGAACACCTACGCGCGTCGTTCCGAGTTCCGAATACCGCGGCAGGCGGCGGGGCGCGCAAGATCGCGTAGACATACTTGCCTCCGATCTCGGGCGGCTAGGGTTGCTGTGAAGTGTGTCAGCCACTTTCGGCACCCATGTTGAGCATCCTGGCACTGGCTCCCCGTCCGAGCACCCCGGCGCCATGGTTTCTATGAACATCAGGAACGTGCGTGCTAGGAACGCCGCCGAACACAGAGCGGAGAAGTCTCTCCTACGATCTTCACGATCTGTCCAGCAGTTCCACTGACGTTGATACACCCTACCCTCATAAACGAACCCGAGGTTGAAACTCCCTGGCTACTTCTAAGCGGGCCGAGCCCGAAGTTTCAGGCGCCGGCACCTAGGACGAAGACACAGCTGACCAGTAGGGCGAGTTAGTGCGGGCTCAGCTATAACCGCACGACTTGCTAGACACTCAGGGCACTGGGGCGACCCGGGCGGCCCCTGGCGGCGGCGGCGTGCGTGGGGGACGGCGTCGGGCCGCGCCCGGGGCACCAGCGCACCGGGCGACGGCCGGTGAAGGCGGGCCGATCGGCGCTCAGGCCCCCGTCGCGGCGCCGCGGGCCGGGCGGGGGCGCCGGGCGACTCCAGGCCGGATGGGCACCGCAGGCCGGGCCGCCCTCACAGACTTACGGGGGCCAAGCTCCCACCCGGGCGGCGGGGGCCGGCGGCTCCGGCCCGGCGTTAGGGGCGCCAGGGGCGGTCCCAGTTCGCAGCGACGGCGGCAGGGCCCCGCGTGGAGCCGCACTGGGCTCCACGACGGTTCCCGGGCTGTTCGAGGGGTCCGTAATAGCTGCACGCGACGGCGCCCCCCCGGCCCGCTCCCCGACGGTGGCCTTCCCGCCCCGGCGGCCGGGCCCTCGCCTCGGGGCGCCCCCCGCGCCGGTCGTGGTGCGGGCGCAGGCCGCCCTCCTCCTGGGGCGCACCGCTCCGCCCACCCCGAAGACCGTCCGGCCGCGGGCCACCTCCCACTGGGCGCGGGTCCCCCCCGGCGGGAGCCCCATTTTGGCCCCGGGCCGCCTCGCGGCCGGCGGTTGCAGCCGTGGCACGCCCCGCGCGTAGCCGCCGTAGCCCGCCCCGACCCGCAGCGAGGCCGTGCCGGACGTGGACCTAGGGGCGGCGGAGAGGGTATCCCCCGTTCCCGGGGGGCGCCCCGTCGGCGGCGGGCACTCGCGGGAGGGCCACGACTGGGAATGGCGGCGTGGGGGTGCCCCGGCGTCGGGGGGCCCACCCGGCAGGCCCCGGAGCCTACCGCGGGGAGCTCCGGCTGCCCCCCCCACGGACGCGGCACCGGCCGTTCCGCCCGCGATCGAATGTCGTCGCCCTTGGCGGCGGGGCACCACCGTGGCGGCCCCCGTGCCGCGGGCCTCGCCGCCTGCGCCGAGCCGACATCGCCAGCCGGCGCTGCGGCCCAGTTGGA     
D       AAATTTAATCTGAGATCTTATTAAGTAAATTTTATATAAGTAGTTTAGTATTTCTCATTGCATCACAATTAGTATAAATTCTCAAAAAACATTTTAGTTGAATAAGTAAATATTTAAATATTTTTTGGCAAGAAAATTAATTAGTCTAATATTGAATGTTTATTTTAGTTTATAAGATTTTAAAAATTAACGTAAATAGCGATTCTACAGGGTTCAAAATAATCTTAACTAGCAATTATTAAATATAATTCATTAGGTTATTAGTGATGTATATAATATTGATACAAATTGTTAAAAAATATTTGACATAATTTCATAATATTTCAGTATTTTCTTGAATATAATTAAGTTAACATTATTTCAATAAATTATAGTATAACTGCATATTTCTCACTACTTAATTTTACATTATTTTTCTTAAAATTAGTTCCTTTTCAGCTAAGAAAAAAATAAAAATTTGTAAAATCTTTTTATTTATTCTTAAGAAAAATTACACATCCTTGTTAATTTACCCTTAGAAATATTAAATGAAACCATAAATATATAATTCTATATTTGTAGTTGATTTTAACTGTTTATTATTCTTACATAATTATTATCTATAAATTATGATATACATCTATCTCATTATAAACATTTATTTCTTTAATATTTTTCGTTATGTTTAAAGATGTATAAATTTATTTTCCAATTCTGTATCGACAAAACTAAAGTTATAAAAGTAAACAAGGAATTAAATATTGAATTTAGTTAAATTAACTGTTTATGTTTATTTTATACATAATAAATGCCTAATTTTATAACAATTTTTTTTTTTACACCGAGAGCCTGGTATTTACTATAATAAAGGTATTCTGAATTTCAAAATTACATTTTGTAATTTTAATTCCTATACAAAATTTCTCTTTATTAAGAAAAATTTAGATTTTAGCTTATACTAGCTCCTTACACACAATATTATGATTAAGCCAAATTATGATCTGTATCATGTGTTTTTTATGCCGTTAATAGGTGAACTCGTGGTAAGTACAGTTTGTGTCCACGCCATTTCTCATGACCGATAACCCTTCAAAGGTTAGAATGAAGGAAAGTTTTTAAATTTATTCCTTGAGGTCTTTGACAGCTCAGCGAAGTGATAACTGCCATGTGGAGGGTAACTAGGGCGAAGTGAAGAACTTTGCTTTAGATTAGAGTTACATCTAGTATTATAGCATAATACCTTAGTGTAGGTCCATAACATGGACGTAGGGGAGACATGCCATCCTGGGTTGAGCCGTTAAATACATATTGATTGATACTTAATCCTTCGTGAATAAAACATACGTGAATGCCATATCTACTAAATAGTCACGTGATGCGATTTTGTAGGTCATGGTATGTTTATGTACTGAATATTAGGATTAATGTCGAGCCATACGTTGAATTCTTCAATTTATCCAGCTGACTATTATATTCCAAGGCTAGAAACTATATTATAAATATTTGTTAATCAGAGGACTCCAGGCTTTATCCATGCGTAACTTTTCGGTTGAGGTGGAGTAGAAATTAACGTCATTCTATCACTGCTTTAACGCCATAGTCAGAATTTTCGATCAAATGGGTCGGTACGGATAATGTACGATAGCAAAAGTGTCTATATATAGCGATACATGTGGCTACTTTCTGGTAGGCAAAGAGGTGAAGAAATTTATCTACTAAGTAGTGCATGATCATCTCATTTTCGGATGAGCCCCCAGCCGTTATCTCAATATCCGTCCTGTCTTTTGGGCACATTAGTACGCGATAAGAGCTAGATGGTAAGTAAAATGATCCCATGGCAAGTCGATATGGTTAAGCTAGCAGTCATACTGAAAGGAGATGGAAGAAGCTTAGTGGAGATACTCTGTCACTTCCGCCTCTTTGCAGAAAATCTAAGAAGGCATACAAAGAAATGAAGGTAGTCAATATGATCACCCCTTCTGTAAATATACTATAAGTTCAGGATGTTTGCTTAATATTCTCGCCGACCGAATACTGCCCGCCCAAACTCCCTAGCAAATCTGCAGGTATTTCGATCATATATTAACGTCGTGACCTTTCTCAACTCCAACACAGGGGCCCTGTGCTGTGCAGCAGTGTTTCCCACTGGGGCGCCTACTGCAATAGCTTAGCGAACATGGCGTCCGTCCGGCATGCCCCTCTCTCATCGGGCAGGAGTCAGCCTGCTTTCCCCCTAGGATCTGCGAGGGGCCTAAGGCATAACCACGGCAATGACAATCGTGGAAGAATATAGGTTCGACTGGGCTTTAAGGCCTCATAGGTAGTATGGCCCACTGCGGGATCATGGGTGCGCGCGGATACGGGCCAGAACGCGGGGGATCCCGTGGGCAAGAACTCCCATCCCAGGAGTGGGCGATCTTGTGTCGTAGGAAGGCTGGGGGGTTACGATCCAAGCCTCCAAAGCTGTCGCTAGTCTATTGCCCGGTCGTGAAAATAGCGAGTATCGTCCGACCAAGGGGATGGAGCACTTCCCGGGTTGCGAGGATCCCCACAGGGCCTTCGAACACGTCGGCGCGTCGTTTCGAGTTGCGAATTTCGCCGCAGGCGGCCGGACGCGCAGGATCGCATCGACTTACTGGCCTCCGATCTCCGACGGCTAGGCTTGCGGTGAACTCCGTCAGCCACGTTCGGCACACATGCTGACCTTCCTGGCACCGGCTCCACGTCCGAGCACCCCGGCGCCATGCTTTCTATGAACATCAGGACCGGGCGTGCAAGGAACGCGGCCGAGCACAGAGCGGAGGAGTCTCTCCGACGATCTGCACGATCGATCCAGCAGATCCACTGACGTTCATAAACTCTATCCTCAGAAACGAACCCGAGGCTGAAGCTCCCTGGCTACTTCTATGCGATCCGAGCCAGAAGTTGCAGGCGCCGGCACCTAGGACAAAGAGACAGCTTTCCACTAGGGCGAGCTCGTTCGCGCTCAGCTATAAACGCAGGACTTGTTGGACCCTCAAGGCACTGGGGCGCCCCGGGCGGAGCCTGCCGGCGGCCGCGTGGGTTGGCGACTTCGTCGGGCCGCGCCCGGGGCAGCAGCGCGCCCGGCGACGGCCGGTCGAGCCGGGCCGATCCGCGCTCAGGCCCCCGTCGCGGCGCCGCGGGCCGGGCGGTGTGGCCGGGCGACTCCAGGCCTGATGGGCACCGAAGGGCGGGCCGCGCTCACAGACTTACGGCGGCCACGCTCGTAGGCGGGCGGCGCGGCCCGGCGGCTCCGGCCCGGCGTTAGGTGCCCCCGGGGCGGTACGCGTTCGGAGAGACGGCGGGAGGCCGCCGCGGGGAGCCGCACTGGGCTGCACGGCGGTTCCCGCGCTGTTCCAGGGCTCCACAACAGGTGCAGGCGCCGGGGCGCCCCCGGCCCCCTCCCCGACGGTGGCCTTCCCGGCCCGGCAGCGGGGCCCTCGCCTCGGGTCGCCCCCTGCGCCGCTCGTGGTGCGGGCCCCGCCCGCCCTCCCCCTGGGCCGCACGGCTCCGCCCACCCCGAAGCCCGTCGAGCCGCGGGCCACCTCCCACGCCGCGCGGCTCCCCCGCGGCGAGAGCCCCATTTTGCCCCCGGGCCGCCTCGCGGCCGGCGGATGCAACCGTGGCACGCCCCACGCGTAGCCGCCGTAGTCCGCCCCGACTGGCAGCGAAGCCGTGGCGGACGTGGACCTAGCGGCGGCGGAGAGGGGATCGCCCGTTCCGGGGGGGCCCCCCGTTCGCGGCGAGCACTCGCGGGAGTCCTACGGCTGAGAATGGCGGCGTGGGCGTGCCCCCGCGTCGGGGCGCCCCCCCGGGAGGCTGCGGAGTCGATGGCTGGGAGCGCCGGCTGCCCCCCCCACGGACGCGGCAGCGGCGGTCCCGACCGCGACCGAATGTCGTCGCCCTTGGCGGCGGGGGACCACCGCGGCGGCCCCCCTGCCGCAGGCCTCGGCGCCTGCGCCGAGGCGGCATCGCCGGCCGCCGCTCCGGTGCAGTTGGA     
C       AAATTTCATCTGAGATCTTATTAAGTAAATTTTATATAAGTAGTTTAGTATTTCTCATTGCATAACAATTAGTATAAATTCTCAAAAAACAATTAAGTTGAATAAATAAATATTTAAATATTTTTTGGAAAGAAAGTTAATTAGTCTAATACTGAATGTTTATTCTAGTTTATAAGATTTTAAAAATTAACGCAAATAGCGATTCAACAGGGATCAAAATATTCTAATCTAGCTATTATTAAATATAATTAATTAGGATATTAGTGATGTATATAGTTTTGGTTCAAATTATTAAATAATATTTGACATAATTTCATAATATTTCACTATTTTCTTGAATATAATTAAATTAACATTATTTCAATAAATTATAGTATAACTGCATATTTCTCACTGCTTAATTTTACATTATTTCCCTTAAAATTAGTTCCTTTTCAGCTAAGAGAAAACTAAAAATTTGTAAAATATTTTTATTTTTTGTTAAGAAAAATTACACAACCATGTTAATTTACCTATAGAAATATAAATTGAAACAATAAATATATTATTCTATATTTGTAGTTGATTTTAACTGTTTATTATTCTTACATAATTATAAGCTATAAATTATGATATACATCTATCACATTATAAAAATTTATTTCTTTAATATTTTTCGTTATGTTTAAAGATGTATAAATTTATTTTCCAATTCTGTATCTACAAAACTAAAGTTAGTAAATTAAACAAGGAATTAAAGATTGAATTTAGTTAATTTATCCGTTTATGTTTATTTTATACTTAATAAATGCCTAATTTTATTACAATGTTTTTTTTTACACCGATAGCCTGGTATTTACTATAATAAAGGTATTCTGAATTTCAAAATTACATCATGTAATTTTTATTCCTATACAGAATTTCTCTTTATTAAGAAAAATTTAGATTTTAGCATATACTAGCTCCTTACACACAATCTTATGATTAAGCCAAATTATGATCTGTGTCATGTGTTTTTTATGCCGTTAATAGGGGAACTCGTGGTAACTACAGTTTGTCTCCACGCCATTTCCTATGACCGAAAACCCTTCTGAGGTTAGAACGAAGGCAAGTTTTTAAATTTATTACTTGAGGTCTTTGACATCTCAGCGAAATGATAACTGCCATTTGGAGGGTAACTATGGCGAAGTGAAGAACTTTGCTTTAGGTTAGAGTTTCATTTAGACTTATAGCATAATACCTTAGTGTAGGTCGATAACATGGACGTAGCGGAAACAAGCCATCCTGGTTTGGGCCGTAAAATACGTATTGATAGATACTTAATACTTCGTGAATAAAACATACGTGAATGCCATATCTACTAAATAGTCACGTGATGCGATTTTGTAGATCTTGGTATGTTTATGTACTGAATATTAGGAATAATGTCGAGCCATACGTAGAGTTCTTCACTCCATCCACCTGACTATTATATTCCAGGGCGAGAAACTATATTATAAATATTTCATAAGCAGAGGACACCAGGCTTTATCCATGCGTATCTTTTCGGTTGAGGTGGAGTACAAATAAACGACACTCTATCGCTGCTTTTACGCCATAGTCAGAATTTTCGATCAACTGGGTCGATGCTGATAATGTACGATAGCAAATGTGTCTATATGTAGCGATGCATTTGGCTACTTTCTGGTAGGCAAAGAGGTGAAGAAATGTATCTACTAAGTAGAGCATGATCATCTCGTTTTCGGACGAGTCTCCAGCCGTTTTCTCAATATTCGTCCTGTCGTTTGCGCACATTAGTACGCGATAAGAGGTAGAAGGTAAGAAAAATGATCCCATGGCAAGTCGATATGGTTAAGCTAGCAGTCATACTGAAAAGAGATGGAAGAAGCTTGGTCGAGATACTCTGTCACTGCCGCCTCTTTGCTGAAAACCTATGAAGGCATACAAAGAAATTATGGTAGTCAATACGATCACCCCTTCTGTAAATATACTATAAGTTCAGGATGGTTGCTTAATATACTCGCCGACGGGATCCCGCCCGCACAAACTCCCTAGCAAATCTGCAGGTACTAGCAAAATCCAGTAACGTCGCGACCTTTCTCAACTCAAACACAGGGGCGCTGTGCTGTGCCCCAGTGTTCCCCACTGGGCCGCCTACTGCAATAGCTGAGCGAACATGGCGTCCGTAAGGCATCCCCCTCTCTCGTTCGGCAGGAGTAAGCGTGCTTGCTCACGAGGATCTGCGAGAGACCTAAGGCTTAACCACGGCAACGACAATCCTGGAAGAATATACGTTCCACTGGGCTTACAGGCCTCATAGGTAGTATGGCCAACTTCGCGATCATGGGTGCGCGCCTGTACTGGCCAGAACGCGGGGGAGCCCGTGGGTATGAACTTCCATCCAAGTGCTGGGCGACCTTGTATCGTACGAACGCTAGCGGGTTACGATCCCAACCTCCAAAGCTGGCGCTCGTCTAGTGCCCGGTCTTGAAGATAGCGCGTATCGGCCAACCAAGGGGATGTAGCACTGCACGGGTTGCGAGGAACCCCAAAGGCCCTTCGAACACCTCCGCGCGTCGTTCCGGGTTGCGGATGTCGACGCAGGCGGCCGGGCGCGCCGGATCGCGTCGACCTACTGGCCTCCGATCTCAGCCTGCTAGGCTTGCAGTGAAATGCGTCAGCCACGTTCGGCACGCATGGTGATCATCCTGCTACTTGCTCCTCGTCCGAGCACCCCGGCGCCACGCTTTCTGTGAACATCAGGAACGGGCGTGCAAGGAACGCTGCCGACAACAGAGCGAAGAATTCTCCCCGACGATCTCCACGATCAATCCAGCAGATCCACTGACGTTCATACACCCCATCCTGATAAACGAACCCGAGGCTGAAGCTCCTTGGCTTCTTCTCTGCGGGCCGTGCCAAAAGTTGCAGGCGCCGGCACCTAGGACGAAGACACAGCTCTCCAGTAACGCGAGTTAGTGCGCGCTCAGCTACACCCGCACGACTTGCTTGTTACTCACGGCACTGGGGCGCCTCGGGCGGCCACTGCCGGCGGCTGCGTGGGTGGGGGACTTCGTCGCGCGGCGCTCGGGGCAGCAGCGCGCCGGCCTACGGCCGGTGAACGCGGGCCGATCGGCGCTCAGGCCCCCGTCGCGGCGCCGCGGGCCGGGCGGGGTGGCCGGGCGAGTCCAGGCCGCATCGGCACCGCAGGGCGGGCCGCCCTCACAGACTTACGGCGGCCAGGCTCCTATACGGGCGGCGCGGCCCGGCGGCTCCGGCCCGGCGTTAGGGGCCCCCCGGGGGGTACGAGTTCGGAGGGACGGCGGCAGGGCCCCGCGGGGAGCCGCACTGGGCTGCACGACGGTTCCCGCGCTGTTCGAGGGGTCCCCAAGAGGTGCACGCGACGGCGCGCGCCCGGCACGCTCCCCGACGGTGGCCTTCCCGCCCCGGCCGCGGGGACCTCGCCTGGGGCCGCCCCCCGCGCCGCTCGTGGTGCCGGCCCCGGCCGCCCTCCCCCTGGGCGGCACGGCTTAGCCCACGCCGAGGACCTTCCGGCCGCGTGCCACCTCCCACGGCGCGCGGCTCCCCCCCGGCGGGAGCCCCATTTTGGCCCCGGGCCGCGTCGCGGCCGGCGGTTGCAGCCGTGGCACGCCCCCCGGGTAGCCGCCGTAGCCCGCCCCGACGCGCAGCGAAGCCGTGGCGGACGTGGACCTGGGGGCGGCGGAGAGGGGATCCCCCGTTCCCGGGGGGAGCCCCGTTCGGGGCCGGCACTGGCGGGAGGGCCACGACTGAGAAGGGCGGCGTGGGCGTGCCCCCGAGTCCGGGCGCCCCCCCGGGAGGCCGCGGAGGCGATGGCGGGCAGCGCCGGATGCCCCCCCCACGCACGCGGCAGCGGCCGTACCGCACGCGAGCGAATGTCCTCGCCCTGGGCGGCGGGGGACCACCGGTACCGCCCACGTGCCTCGGGCCTCGCCGCCTGCGCCGAGGCGGCATCGCCGGCCGGCGCCCCGGGTCAGTTGGA     
B       AAATTTTATCTGAGATCTTACTAAGTAAATTTTATATAAGTAGTTTAGTATTTCTCATTGCATAACAATTAGTATAAATTCTCAAAAAACAATTTAGTTGAAGAAATAAATATTTAAATATTTTTTGGAAAGAAAATTAATTAGTCTGATATTGAATGTTTATTTTAGTTTATAAGATTTTAAAAATTAACGTAAATAGCGATTCAACAGGGTTCAAAATAAACTAATCTAGCAATTATTAAATATAATTAATTAGGATATTAGTGATGTCTATAATTTTGATACAAATTTTTAAATCATATTTGACATAATTTCATAATATTTCAGTATTTACTTGAATATAATTAAATTAACATTATTTCAATAAATTATAGTATAACTGCATATTTCTCACAACTTAATTTTACATTATTTTACTTAAAATTAGTTCCTTTTCAGCTAAGAAAAAATTAATAATTTGTAAAATTTTTTTATTTTTTGTTAAGAAAAATTACACATCCCTGTTAATTTACCATTAAAAATATAAATTGAAACAATAAATATATTATTCTATATTTGTAGTTGTTTTTAACTGTTTATTATTCTTACATATTTATTAACTATAAATTATGATATACATCTATCACATTATAAAAATTTATTTCTTTAATATTTTTCGTTATGTTTAAAGATGAATAAATTTATTTGCCAATTCTGTATCCACAAAACTAAAGTTATTAAAATAAACAAGGAATTAAAAATTGAATTTAGTTAATTTATCGGTTTATGTTTATTTTTTACTTAATAAATGCCTAATATTATAACAATGTTTTTTTTTGCACCGAAAGCCTGGTATTTACTATAATAAAGGTATTCTGAATTTCAAAATTACATAATATAATTTTAATTCCTATACAAAATTTCTCTTTATTAAGAAAAATTTAGATCTTAGCTTATACTAGCTCCTAACACTCAATATTATGATTAAGCCAAATTATGATCTGTGTCATGTGTTTTTAATGACGTTAATAGGTGAAATCGTGGTAACTACAGTTTGTATCCACGCCATTTCCTATGACCGATAATCCTTTAGAAGTTAGAATGAAGGGAAGTTTTTAGATTCATTCCTTGAGGTCTTTGACATCTCAGCGCAATGATACCTGCCATTTGGAGGGTAACTATGGCGCAGTGAAGAACTTTGCTTTAGATTAGAGTTACATTTCGGTTAATAGCATAATACCTTAGTGTAGGTCGATAACATGGACTTAGCGGACACATGCCATCCTGGGTTGGGCCGTAAAATACAGATTGATAGATACTTAATACTTCGTGAATAAAACATACGTGAATGACATATCTACTAAATAGTCACGTGATGCGATTTTGTAGATCTTGGTATGTTTGTGTACTGAATATTAGGAATAATGTCGAGCCATACGTAGGCTTCTTCACTATATCCACCTGACTATTATATTCCAGGGCTAGAAACTATATTATAAACATTTGTAAAGGTGAGGACACCAGGCTTTATCCATGCGTATCTTTTCGGTTGAGGTGGAGTACAAATAAACGACATTCAATCACTGCTTTAACGCCATAATCAGAATTTTCAATCAATTGGGTCGCTTTTGATAATGTACGATAGCACAAGTGTGTATATATAGCGATGCTGTTGGCTACTTTCTGGTAGGCACAGAGGTGAAGAAATTTATCTACTAAGTAGCTCATGATCATCTCATTTTCGAACGAGCCTCCAGCGGTTATCTCAATATTCGTCCTGTCATTTGAGCACATTAGTACGCGATAAGAGGTAGATGGTAAGACAAATGATCCCACGGCAAGTCGATATGGTTAAGCTAGCAGTCATACTGAAAGGAGATGGAAGCAGCTTTGTCGAAATACTCTGTCACTTCCGCCTCTTTGCCGAAAAGCTATGAAGGCATACAAAGAAATGACGGTAGTCAATAAGATCACCCCTTCTGTAAATATACTATAAGTTCAGGATGTTTGCTCAATATACTCGCCGACCGAATACGGCCCGCCCAAACTCCCTAGCATATCTGCAGGTACTAGGAACAGACAGTAACGTCGAGACCTTTCTCAACTCAAACAGAGGGGCGCTGTGCTGTGCAGCAGTGTTACCCACTGGGGCGCCAACTTCAATAGCTGAGCGAACATGGCGTCCTTCCGGCATGCCCCTCTGTCGTTGGGCAGGAGTCACCGTGCTTGCTCCCTAGGATCTGCGAGCGGCGTAAGGCGTAACCACGGCAAGGACAATCGTGGAAGAATCTACGTTCGACTGGGCTTAAAGGCCTCGTAGATAGTATGGCCAACTTCGAGATCATGGATGCGCGCCAGTACGGGCCAGAACTCGGGGGATCCCGTGGGTATGAACTTCCATCCAAGGGATGGGCGATCTTGTATCGTACGAACTATGGCGGGTTACCATCGGAACGTCCAAAGCTCTAGCTAGTCTATTGCCCTGTCATGAAGATAGGGCGTATCGGCCGACCAAGGGGATAGAGCACTCCCCGGGTTGCGAGGAACCCCAGAGGGCATTCGAACACCTTGGCGCGTCGTTCCGCGTTTCGAAGTTCGCCTCAGGCGGCCGAGCGCGCCTGATCGGGTCGACATACGGGCCTCCGATCTCGGCCGGCTAGGCTTGCCGTGAAGTGCGTCAGCCACATTCGGCACGCATGTTGAGCATCCTGGCACTGGCTCCGCGTCCGAGCACCCCGGCGCATCGCTTTCTATGACGATCAGGAACGGGCGTGCAAGGAACGCAGCCGAGCACAGAGCGGAGAAGTCTCTCCGACGATCTTCACGATCGATCCCGCAGATCCACTGACGTTCATATACACTATTCTCATAAACGAACCCGAGGGTGAACCTCCCTGGCTACTTTCCTGCGGGCCGAGCCAGAAGTTGCAGGCGCCGGCACCTCGGCCGAAGACACAGCTTACCACTATGGCGCGGTAGTGCGGGCTCAGCGATACCCGCATGACGCGCTTGTTACTCAGGGCACTGGGGCGCCCCGGGCGGCCCCTGGCGCCCGCTGCGTGGGTCGGCGACTTCGTCGGGCCGCGCCCGGGGCAGCAGCGCGCCGGCCGACGGCCGGTGGATGCGGGCCGATCGGCGCTCAGGCCCCCGTCGCGCCGCCGCGGGCCGGGCGGGGTCGCCGGGCGACTCCAGGCCGGATGCGCACCCCAGGGCGGGCCGCCCCCACAGACTTACGGGGGCCAAGCTCCTACGCGGGCGGCGGGGGCCGGCGGCTCCGGCCCGGCGTTAGGGCCCCCCGGGGGGGTACGAGTTCGGAGCGACGGCGGCAGGGCCCGGGGGGGAGCCGCACTGGGCTTCACGGCGGTTCCCGCGGTGTTCGAGGGGTCCGCGACAGGTGCACGCGACGGCTCACCGCCGGGTCGCTCCCCGACGGTGGCCTACCCGGCCCGGCAGCGGGGGCCTCGCCTCGGGCCGCCCCCCGCGACGGTCGTGGTGCGGGCGCGGGCCGCCCTCCCCCTGGGCGGCACGGCTCCGCCCACCCCGAAGACCGTCCTGCAGCGGGCCACCTCCCACCGCGCGCGGCTCCCCCCCGGCGTGAGCCCCATTGTGGCCCGGCGCCGCCTCGCGGCCGGCGGTTGCCCCCGTGGCACGCCCCGCGGGTAGCCGCCCTAGCCCCCCCCGACGCGCAACGAAGCCGTGCCGGACGTGGACCTAGGGGCGGCGGAGAGGGGGTCCCCCGTTCGCGCGGGGCCCCCCGTTCGCGACCGGCACTGGCGGGAGGGCCACGGCTGAGAAGGGCGGCCTGGGCGTGCCCCGCCGTCGGCGCGCCCACCCGGGGGGCCCCGGAGGCGATGGCGGGGAGCGCCGGCTGCCCGCGCCACGGACGCGGTACCGGCCGTCCCGACTGGGATCGAATGTTGTCGCCCTTGGCGGCGGGGCACCACCGCGGCGGCCCCCGTGCCGCCGGCCTCGTGGCCTGCGCCGACGCGGCATCGCCGGGCGGCGCTCCGGCTCAGTTGGA     
A       AAATTTTATCTGAGATCTTATTAAGTAAATTTTATATAAGTAGTTTAGTATTTCTCATTGCATCACAAATAGTATAAATTCTCAAAAAACAATTTAGTTGAATAAATAAATATTTAAAAATTTTTTGGCAAGAAACTTTATTACTCTGATATTAAATGTTTATTTTAGTTTATAAGATTTTAAACATTAACGAAAATAGCGATTCAACAGGGGTCAAAATATGCTAATCTAGCTATTATTAAATATAATTGATTAGGATATTAGTGATGTGTATACTTTTGGCACATATTATTAAAAAATATTTGACATAATTTCATAATATTTCAGTATTTCCTTGAATATAATTAAATTAACGTTATTTCAATAAATTATAGTATAACTGCATATTTCTCACTTCTTAATTTTACATTATTTAACTTAAAATTAGTTCCTTTTCAGCTAAGATAAAAATAAAAATTTGTAAAATTTTTTTATTTATTGTTAAGAAAAATTACACATCCATGTTAATTTACAAATAGAAATATAAATTGAAACAATAAATATATAATTCTATATTTGTAGTTGATTTTAACTGTTTAATATTCTTACATACTTATTAACTATAAATTATGTTATACATCTATCACATTATAAATATTTATTTCTTTAATATTTTTCGTTATGTTTAAAGATGTATAAATTTATTTGCCAATTCTGTATCAACAAAACTAAAGTTATTAAAATAAACAAGGAATTAAAAATTGAATTTAGTTAAATTATCAGTTTATGTTTATTTTCTACATAATAAATTCCTAATATTATTACAATGTTTTTTTTTACACCGAGAGCCTGGTATTTACTATAATAAAGGTATTCTGAATTTCAAAATTACATTTTGTAATTTTAATTCCTATGCATAATTTCTCTTTATTAAGAAAAATTTTGATTTTAGCTTATACTAGCTCCTTACACCCAATATTATGATTAAGCCAAATTATGATCTGTATCATGTGTTTTTTATGCCGTTAATAGGAGAACTCGTGGTAACTAAAGTTTGTCTCCACGACATTTCCTATGACCGATAACCCTTTAAAGGTTAGAAAGAAGGGAAGTTTTTAAATTCATTCCTTGAGGTCTTAGACATCTCAGCGAAATTATACCTGCCATTTGGAGGGTAACTACGGCGCAGTGAAGAACTTTGCTTTAGATTAGAGTTACATTTTGGCTCATAGCATAATACCTTAGTGTATGTCTATAACATGGACCTAGGGGAGACATGCCATCCTGGGTTGGGCCGTTAAATACGTATTAATAGATACTTAAGACTTCGTGAATAAAACATACGTGAATGCCATATCTACTAAATAGTCACGTGATGCGATTTTGTAACTCTTGGTATGTTTTTGTACTGAATATTAGGAATAATGTCGAGCCATACGTAGCCTTCTTCACTCTATCCACCTGACTATTATATTCCAACGATAGAAACTATATTATAAAAATTTGTCACACAGAGGACTCCAGGCTTTATCCACGCGTATCTTTTCGGTTGAGATGGAGTACAAATAAACGACATTATAACCCTACTTTAACGCCATAGTCAGAATTTTCGATCAATTGGGTCGATACTGATAATGTACGATAGCAGAAGTGTCTATATATAGCGATGCATTTGGCTACTTTCTGGTAGGCACAGAGGTGAAGAAATTTATCTACTAAGTAGCGCATGATCATCTCATTTTCGAAAGAGCTACCAGCAGTTATCTCAATATCCGTCCTGTCGTATGAGCACATTAGTACGCGATAAGAGGTAGACGGTAAGAAAAATGATCCCATGGCAAGTCGATATGGTTAAGCTAGCAGTCATACTGAAAAGAGATGGAAGGAGCTTAGTAGAGATACTCTGTCACTCCAGCCTCTTTGTCGAAAACCTACGAAGGCATACAAAGAAATCATGGTAGTCAATAAGATCACCCCTTCTGTAAATATACTATAAGTTCAGCATGTTTGCTTAACATACTCGGCAACCGAATACGGCCCGCCCAAACTTCCTAGCATAGTTGCAGGTAGTTGGAACAGAGAGTAACGTCGGGACCTTTCTCAACTCTAACACAGGGGCGCTGTGCTGTGCAGCAGTGTTCCTCACTGGGGCGCCAACTGCACTAGCTGAGCGAACGTGGCGTCCCTGCGGCATGCCCCTCTCTCGTGGGGCAGGAGTCACCGTGCTTGCTCCCGAGGATCTGCGAGGGGCATAAGGCATAACCACGGCAACGACAATGGTGGAAGAATATACGTTCCACTGGGCTTATAGGCCTCATAGATAGTATGGCCCACTTCGCGATCTCGGGTGCGCGCGAGTACGGGCCAGAACCCGGGGGCCCCCGTGGGTATGAACTTCCATCCAAGTGGTGGGCGATCTTGTATCGTGCGAACGATGGCTGGTTACGATCCCAACATCCAGAGCTGTCGCGAGCCTATTGCCCAGTCGTGAACCCAGCGCGTATCGGGCGACCAAGGGGATGGAGCACTCCCCGGGTTGGGACGAACCCCATAGGGCCTTCGAACACCTCTGCGCGTCGTTTCGAGTTGCCAATATCGCCACAGGCGGCCGGGAGCGCCGGATCGCGTGGACTTACGCGCCTCCGATCTCGGCCGGCTAGGTTTGCCGTGAAGTGTGTCAGCCACACTCGGCACCCATGCTGACCATCCTGGCACTAGCTCCACGTCCGAGCACCCCGGCGCCATGGTTTCTATGACCATCAGGAACGGGCGTGCAAGGAACGCAGCCGATAACAGAGCTGAGAAGTCTCTCCGACCATCTGCACGATCGATCCAGCAGATCCACTGACGTTCATAGAGACTATCCTTCTAAACGAACCCGAGGCTGAACCTCCCTGGCTACTTCTCTGCGGGCCGAGCCTCAAGTTCCAGGCGCCGGCACCTAGGACGGAGACACAGCTTTCCAGTAGGGCGAGCTAGTGCGCGCTCAGCTACACCCGCATGACTTGCTGGTTACTCACGGCACTGGGGCGCCCCGGGCGGCGCCTGCCGGCCGCTGCGTGGGTGGTGGACTCCGTCGGGCCGCGCCCGGGGCAGCAGCGCGCCGGCTGACGGCCGGTGCACGCGGGCCGATCGGCGCTCAGGCCCCCGTCGCGACGCCGCGGGCCGGGCGGTGTCGCCGGGCGACTCCAGGCCGGATGGGCACCCCAGGGCGGGCCGCCCTCAGAGACTTACGGCGGCCAGGCTCCTAGGCGGCCCGCGGGGCCCCGCGGCTACGGCCCGGCGTTAGGGCCCCCCGGGGCGGTACGAGTTCGGAGCGACGGCGGCAGGGCGCCGCGCGGAGCCGCACTGGGCTGCACGACGGGTCCCGCGCTGTTCGAGGGGTCCGCAACAGGTGCACGCGACGGGGCGCCCCCGGCCCGCTTCCCGACGGTGGCCTTCCCGCCCCGGCGGCGGGGCCCTCGCCTGGGGCCGCCCCCAGCGCCGCTCGTGGTACGGGCGCCGGCCACCCTCCCCCTGGGCAGCACCGCTCCGCCCACCCCGACGCCCGTCCGGCCGCGGGCCACCTCCCACCGCGGGCCGCTCCTCCCCGGCGGGAGCCCGATTTTGGCCCCGCGCCGCTTCGCGTCCGGCGGTTGCCGCCGTGGCACGCCCCACGGGTAGCCGCCGTAGGCCGCCCCGACGCGCACCGAGGCCGTGGCGGTCGTGGACCTGGGGGGGGCGAAGAGGGTATCCCCCGTTCCCGGGGGGCCCCCCGTTCGCGCCCGGCACTGGCGGGAGGGCCACGGCTGAGAAGGGCGGCGCGGGGGTGCCCCCACGTCGGGGCGCCCACCCGGGAGGCCGCGGAGGCGATGGCGGGGAGCGCCGGCTGCCCCCCCCACGGACGCGGCACCGGGGGTCCCGATCGGGAACGGATGTCGTCGCCCTCGGCGGCGGGGCACCACCGCGCCGGCCCCCGTGCCGCGGGCCTCGGCGCCTGCGCCGAGGCGGCATCGCCGGCCGGCGCTCCGGCGCAGTTGGA     
