# Supplementary material for: A simple method for data partitioning based on relative evolutionary rates
Source: PeerJ. 2018 Aug 28;6:e5498. doi: 10.7717/peerj.5498 (PMC6118207; doi:10.7717/peerj.5498)
Supplement: Data S1 — The datasets are provided in the PHYLIP format. [file peerj-06-5498-s002.zip › DataS2/AS6-7.phy]

17  4000
out     GATAAAAAAAAAAATTATTCAATATTACACTTACGGTTAAATTACAGAAATTTTAATTTTTGCAAGCTTTCAAACAACACTAAAAGATATTCATTAACATTGTTAAAAAATTCATCATCTATCAAATATGATCTTAATTATAACTTAAGAGATAATTAGGATTAAGTTTAAAAAAAATAAATATTATATCCAGTTGTATAGTTAATGGTTTAAGATGATATTACTTAATAGATATGATTCATGTTTTATTTTTATAATCAGAAGGGATTTTATGACATATAATCAGGATAAATAGTTTTAAACGTTTCCTCTTTATTTTTTCTTAGTAAATCAAAAAATATTTTATAATAATAATGAGTACGTATTCGTTATTATATATTAACTGTAATAAAAGTATTTCGAAAGGATCCCAAAACGACGTATATACTAGTTTTATATAATATCATGTAAGATTTATTAATCTTATTGTTTTTAAATTGTTAGAGGTATTCTAGTATTGTTAGAAAAAGTATCTTATATGTGATATTCTTGATAATCTCAAACATATTTCCAGTATGTGTTTCAATAGTTTTGATTATTAGTCAGTTTATTTCATTCTTTAAATATAACAACAAATTTTAATATCTATTTATGACATATTAATTAATTATTACTATCTTGATGCTTTTTTATGTACTATGTTTTTGTAAATGGTTTATACATTGTGAATAAATAGTTATATATGAGTGACTTACTTATATTTGGATAACAATCGTATCGCTATCCAAGGTTAATTAATTGGAACTAAAGTTTGCTAAAGTTAATGCACTTAAAGAGTGCATAATAATCAACATTGAATGAATATTTAAATTTAGAACAGTAATCATATAAACAAAAAGATAGTCAGCTATATATGATAATATTACACTAGGAATTATTCACAAAATTTAGGTTTGCTTTAAAAATTCGCTTATGGAAAAGAATTTAATTAAAATACAGATATAATAATAAACTTTTATAAGTATAAGCGTTCACGGCAATATAACTTGTTATTACTTGGTCAACTTTATCATTTGAATCAATGCGCGTAGTTTGTCAACTGCTGAAAATCGGTGGCCGCGATGATTTCTACCAGGGTGCTTAGGAGGCGTTGGATCTCCCGTTAGAAATGATTTTATAAAGGTACATTGATGACGAAGATTACATTTTTTTTCCGATGCCTCATTGATATTCTGAAGACACCTCTAAAGGAACCCGAGATGCAAACCGAAAGACCCGTCAATTGACATACAGATGTTCCCTATTAAGCTGCGTTCCGGATCTTATTGACAATAATGGGGATAATCGGCTGGTACGAACGAGACAAACTGTTGTTGACAGGTCGACTAGAGTGAAGAAAGATACCTTTTCTGTAATTCCGAAGTACTATGTAGCTTGTTATGCGAGCGGCTTTAATGATGTCACAGTTGTTGAATCTACTCCCTGTAGGTCTGTACTCAGCTTCTTTTGCAAGGGGACGAGTGCATAGTTTAGATTAGGGCTTACAATTCCATGCGTTATACGTCTACACGTGATGTGTAACTGGCAGTAGCGGTATACAAGTCATATGCCAGGTATAAAGGTTATGCACCAGTCGTGCCCCACATCACCGCCTACCACATTGAAATAAATTTCCGCCAAGATCTTGGTGATTAATTCTCAATGTCATAGCGCATGAACGAGCGCTGAAATAACATGTTATTTAAGTTATGTACCCGATGCATTAACGCATTACAGTGATATTCCGTATGATCAGACCTACAATGTGAGCTTGTTCGGACACTATATAAGCAACTTTGAAATCAATGGCGACAGCTGGATAATAAACACCCCATTAAATCGACGGTGTAACTCTACATTTGATGCTTTCTAGTTTACATGAAATAAAATTTTAGCCTCGTCTGAATAGTGGGGGAAGGTCCACTACTCACTCTTATATGGATCCTGATGTCGATTCACAAAGTTAATGAAATAACTTACCTGGAGTAAATTAGGTAAGCGACCCGGACCCTCCACCCAGACTCGAGCCTGTGAGCCGCCGGGCTACCGCCGGGAAGCGTCAGCCCTCGAGCGCTTCCACCACTGCGGGACCTACGCACAGCCGTGAAGCCCTGCCGGATGCTAAAGGTCCGGGCACTCCAGGCCGACATTTGCGAGGTGCGGGTTAACCTCTAGCGCATCCTCATCTTTGGGGCAACGAGGCCATGGGAACCCCTGTACTACCTCGGCCGGAACGGCGAAATCGACCTCTGTCCTGGCACACAAGGGGCAGAACGGCCCGGAATGCCCCATGGGTGGAAACGTACACCGGGCCCGCAATTCGTCATACTGTGCACCCTGGCTGGCCTGCGTCCGAGAGACGCAATCGGGAATGGGCATATGGTTATGACCGGGGTCCGCCAGTGAGACTATTACGCGCTCATCCGATTGGAAGCGTCGCACAAAGCCGTCCGCGCGAGGGTGGATGTGGCCGGAGTAGCGCCGACAAGCGTCTTGTCGACCTACTCGGTCAAGTAGATGGTCTTGATCGCCTGCCGGTCAGCCAGTCGCTCTAGCCGCGGATCGTTCCGCTAACAAAGCCTGTGTAGCTGTACCCTAGGACCGACTCACAGTGCGGCCCCTACTTGCGTGCCCGGTATTACGCAGATCACGACTGCGCCGGAGTCTAGCTGAATACGTTCGGGCTTATGTGAGTCGCGTGGGCGATGATGCCCCAGTAAGACGCGACACGCCTGGGGCTCGGCACGGGATCTGCCGAGCCCCTCGGGCCCTGGGGGCCGGCTTGATCGCGCGTGACCTGCGAACGCTGTAACAGATTCGGGAAGGGGGCGGTCCCACCTCGATAAGACACACGCAATCATTCTCTACGACGTGTCTTTGAAGTAACGCCCGGCCATTCGTGCCGCTGTGTAACCAGGCTGTCAGCTCGCAACTCGTGGCCTCCTTTTATCTTCTTGTAGTCCTCACTGGACCGGCCGTCATAATCGGCGGGCGGACCCGGTCTACGCGTGACCCCCGAACGCGGTCCCAGCTGACAGCCCCGCGGGCTGTCCCCGCCCGCCAGAGGGTCACGGCCCGACCCAGACCCGTAGTACAGCCGCGGAGGTGGCGAGCCCCCGGCTTGGCGACGGCCCGGGCCAGGGTCGTGAGGGGTACGCGCCGAGTCGCGTGATCGGCGGGGGTACGCCAGGGGGCCCGCCACTGGGTGCTCCCGGACGGGAACACGACCAGGGGCGCGGCGCGGCGGGCGCTCCCCTCCTCGCGCCTGGGGTCCTGTCGGGAGGACCGCCCGCTCTGTGGCGGCCGCCCACGGCGCCGGGCGCCGCACCTACGCTGGGAGTGCGGCGCCACGCGGGATGGCCGCTTGGGGGGGCCAGGCGCCCGCCCCGTCCACGCGTGGAGGGCGGCGGTTCGCGCCGCCCGCGCGGCGCCGCGCGAGTCGCGGCGGCCGGCACGGAAGCAGTTGAGCAGTACACGGCGGTCTATGGGCCAGGGGGCACTCCGCCGCGCCCCGGGCACCCACGCCCGGTCCGGGCCGGGCTGCACCCCGGGGGCTGCCGCCCCCGTGGCAGCAGGGCCCGGTTCCTCTCACGCAGCCGGGGCGCCCTCACGCCCCGCCCGGCCGGTGCCCCGCGCGGGCCCGGGCGCCTGTATGCCAACGGGGCGGCCGCCGCAGCGGCGCCGTACGGCAAGGGCAGTCGCGCCGGGCGTCCCCCCCGGCGGGGCGGCCGCCCCCGGGGCCCGCCGCGTGCCGCTCCTCCCGTGCGGAAAGCCTCCTGATGCGAGAGGAGGCCAGCGCGGACGTCCGACGGGGGGCCCCCTGCGACCGTCAGTGGCATGCAGGCCTCCTCCGTGGCGGGCCGGCACTGGCCCTCCTCGCGAAACGGCCCGCCGCAGGTCCCCGCGGGCCGCGCCCTCGACGGGCTCGCCGCATGCCCACCCCGGGGGTGTGCGACACCCATTCCCCCAGCACCCAGGCGGG     
P       GACAAAAAAAATAATTATTCAAGATTACACTTACGGTTAAATTACAGTAATTTTAATTTTTGCAAGCTTTCATACAACACTAAAAGATATTCATTTACATTGATAAAAAATTCATCATCTATCAAATATTATCTTAATTATAACTTAAAAGATAATTAGGATTAAGTTTAAAAAAAATAAATCTTATATCCAGTTGTATAGTAAATGGTTTTAGTTGACTTTACTTAATAGATATTATTCATGTTTTATTTTTATAAACAGAAAGGATTTTATGACAAATAATCAGGATAAATAGTTTTAAACGTTTCCTCTTTATTTTTTCTTAATAAATCAAAAAATAATTTATAATAATAATGAGTACGTATTCGTTATTATATATTAACTGTAATAAAAGTATTTCGAAAGGATCCCAAAACGACGTATATACTAGATTTATATAATATCCCGTAAGATTTATTACTCTTATTGTTTTTAAATTGTTATAGGTATTCTAGTATTGTTAGCAAAAGTATCTTATATGTGATATTGTTGATAATCTCAAACATATTTCCAGTATGTGTTTCAACAGTTTTGATTATTAGTCAGTTTATTTCATTCTTTAAATATAAAAACAAATTTTAATAACTATTGATTACATCTTAATTAATTATTACTACCTTGATTCTTTTTTATGTATTTTGTTTTTGTAATTGGTTTATAGATTGTGGATAAATAGTTATATATGAGTGATTTACTTATTTTTGGATAACAATTGTATCGCTATCCAAGGTTAATTAATTGGAACTAGAGTTTGCTAAAGTTAATTCTCTTAAAGAGTGCATAATACTCAACATTGAATGAATATTAAAATTCAGAACAGTAATCATATAAACAAAAAGAAAGTCTGCTTTATATAATTATATTACACTAGGAATTATTCACAAAATTTAGGTTTACTATAAAAATTCGCTTTTGGAAATGAATTTAATTAAAATACATATATGTAAATAAACTTTTATAAGTACAAGCGTTCACGGCAATATAACTTGTTATTACTTGGTCAAGTTTATCATGTGAATCAATGGGCGTAGTTTGCCAACTGCTGACCATTGGTGGCCGCGATGATTTATACCCGGGTGCTAAGGATTCGTTGGATATCCCGTTTGAAATGATTTTTTATAGGTACTTTGATGACGCAGATTACATTTTTTTTCCGATGCCACATTGACGTTCTAAAAACACCTCTAAAGTAACTCGTGATGCAAACTGCAAGACACGACAACTGACATACAGATGATCCCTATTAAGCTGCGTTCAGGATCTTATTGACAATCATGGGGATAATCGGCTGGTACGTACGTGACAAACTGTTGTTGACAGGTCAACTAGAGTCAAGAAACATACCTTTTATGTACTTCCGACGTACGATTTAGCTTGTTAAGCAAGCGGCTTTAATGATGTCACATTTGATGAATCTACTGCCTGTAGGTCTGTACTCAGCTTCTTTTGCAAGGGGACAAGTGCATAGTCTAGCTTAGGGCTGACAATGACATGCGTTATACGTCTACACGTTATGTGTTTCTGGCAGTAGCGGTATACACGTCATAGGCCAGGTAGAAGGGTGACGCACCAGTCGTGCCCCACATCACCGCCTACTACATTGATATAAATTCCCACCAAGATCCGGGTAATTAACTCTCTTTGTCATAGCGCATGAACGAGGACTTAAATAATATGTTATTTAAATTATGTACCCGATGCATAAACGCATTACAGTGATATTCCGTAAGATCAGACCTAGAATGTGATCTTGTTCGGACACTATTTAAGCGACTTTGGAATCAATGACGACAGGTCGATAATAACCAACCTATTTAATCGACGGTGTAACTCTGCACTCGATGCTTTCTAGTTTTTACAAAATAAAATTTTAGCCTCTTCTGAATAGTGGGGGAAGGTCCACTACTCACTCTTATATGGATCCTGATGTCTATTCGCAAAGTTAATGAAATAACTTACCTGGAGTAAATTAGGTAAGCGAGCCGGGTCCTCCACCCAGACTAGAGCCTGTGAGCCGCCGGGCTATCGCCGGGAAGCGTCAGCCGTCGAGACCTTCCACCGCTGCGGGACCTACGCACAGCCGTGAAGCCCTGCCGGATCCTAACGGTTCGGGCACTCCAGACCCATATTCGCGAGGTGCGGGTTGACCGCTAGCGCATCCTCATCTTTGGTGCAACGTGGCCATGGGAAGCCCTGGATCACCTCGGCCGGAACGGCGAAATGTACCTCAGACGTGGCACTCGAGAGGGAGAACTGCCCGGAATGCCCCACGGGGGGACAGGTACATCCGGCCCGCAATTCGCAATACTGGTCACCATGGCGGGCCTGGGTCCGAGAGACGCAATCGGGAACGGGAATATGGTTATGACCGGGGTCCGGCAATGAGACTGTTACGCGCTCATCCGATTCCAAGCGTCGCACACAGCCGTACGCGCAAGGATGGATGTTCCCGGAGTAGCGCCGACAACCGGCTTGTCGACCTACTCGGTCAAATAGATGGATTGGATCGCCTGTCGTTCAGCCAGTGGCTCTACCCGCGGATCGTTCGGCGAACAAACCCTGTGTAGCTGTAACCTAGTACCTACTCCCAGTGCGGCCCGTACTTGCTTGCCCGGTACTACGCAGATGACCAATGCGTCGGAGCCTAGCCGAATACGTTCGGGCTGATATGAGAAGCGTGGGCGTTGTTGCCCCATACAGAGGCGACACGCCGGGGGCTCGGCACGGGATCTGCCGAGTCCTGCGGCCCCGGGGGCCCCGCTTGATCGCGCGTGAGCTGCAAACGCTCTAACAGAACCGGGAAGGGGGCGGTCCCACCTCTATAAGACCCATGCAATCATTCTCTACGACGTGTCTCTGAAGTAACGCCGGGCCAGGCGTGCCTCTGTTTACCCAGGATGTCAACGCGCAACTCGTGGCCTCCTTTTATCTTCTTGTAGTCCTCACTGGAGCGACCGTGATCATCGGCCGGGGGACCCGGTCTATGCGTGACCGGCGAACCCGGTCCCGGCTGACAGCCCCGCGGGCTGTCCCTGCCCGCCAGAGGTTCACCGCCGGAGACACCCTCGTAGTACACCCGCGGACGCGCGCAGCCCCCGGCTTGGCGACGGCCCGGGCCAGGGCCGTGAGGGGAACGCACCGACTCGCGTGATCGGCGGCGGTAGGTCAGGCGGCCCGCCACTGGATCCTCGAGGTCCGGAACACGCCCAGCGGCGCGGCGCCGGTGGGGCTACCCTCCTCGCGCCTGGGGTCCTGTCGAGCGGACCGCGGGCTCGCTGGCGGCGGGCCACGGCGCCGGGAGCCGCTCCTACGCTGGGAGTGGGGCGCCACGCGGCATGGGCGCTGGGGGGCGCCAGGCGCCCACCGCGTCCACGCGTGGAGCGGCGCGGCTCGCGCCGTCGGCGCGGCGCCGCGCGAGGGGGGGCGGCCAGCACGGAAGCAGTTGAGCAGTCCAAGGGGGCCCATGGCCGAGGGGGCACTCCGCCGCGCGCCGCGGACCCACGCCCCGTCCGGGCTGGGCTGCACCCCGGCGGCTGCCGCCGCCGCGTCAGCAGGGTCCGGTTCCTCTCACGGGGCCGGGGCGACCTCACGCCCCGCCCGGCCGGGGGCCCCCGCGGGCCCCGGCGCCTGTATGCCACCGGGCCGGCCGCCGCCGCGGCGCAGCACGGCCAAGGCAGACGCGCCGGGCGTCCCGCGCGGCGTGGCGGGCGCCCCCCGGCCCCGCGGCGTACCGCTCCTCCTGTGCCGAAAGCGGCCTGAGGCGAGAGCAGGCCAGGGCGGACGTCCGACGGCGGCCCCCCTGCGACTGTCACTGGCATGCAGGCCTCCCCCGTGGCGGGCCGGCACTGGACCTTCACGCGAACCTGCCCGCCGCCGCTCCCCGAGGGCCGCCCCCTCTACGGGTTCGCCGTATGCCCACCCCCGGGGTGTGCGACACCCAGGCCCCCAGCACACACGCGGG     
O       GATAAAAAAAATAATTATTCAATATTACACTTACGGTTAAATTACAGGAATTTTAATTTTTGCAAGCTTTCAAACAACACTAAAAGATATTCATATACATTGATAAAAAATTCATCATCTATCAAATATAATCTTAATTATAACTTAATAGATAATTAGGATTAAGTTTAAAAAAAATAAATTTTATATCCAGTTGTATAGTTAATGGTTTTAGATGACGTTACTTAATATATATGATTCATGTTTTATTTTTATAATCAGAATGGATTTTATGACATATAATCAGGATAAATAGTTTTAAACGTTTCCTCTTTATTTTTTCTTATTAAATCAAAAAATATTTTATAATAATAATGAGTACGTATTCGTTATTATATATTAACAGTAATAAAAGTATTTCGAAAGTATCCCAAAACGACGTTTATACTAGATTTATATAATATCAAGCAAGATTTATTAATCTTATTGTTTTTAAATTGTTAGAGGTATTCTAGTATTGTTAGTAAAAGAATCTTATATGTGATATTCTTGATAATCTCAAACATATTTCCAGTATGTGTTTCAACAGTTTTGATTATTAGTCAGTTTATTTCATTCTTTAAATATAAAAACAAATTTTAATAACTATTTATAACATATTAATTAATTATTTCTAACTTGATACTTTTTTATGTATTATGTTTTTGTAATTGGTTTATACATTGTGTATAAATAGTTATATATGAGTGATTTACTTATGGTTGGTTAACAATAGTATCGCTATCCAAGGTTAATTAATTGGAACTATAGTTTGCTAAAGTTAATACTCTTAAAGAGGGCATAATACTCAACATTGAATGAATATTCAAATTAAGAACAGTATTCATATAAACAAAAAGAAAGTCTGCTTTATATCATTATATTACACTAGGAATTATTCACAAAATTTAGGTTTACTCTAAAAATTCGCTAGTGGAAAAGAATTTAATTAAAATATATATATTATAATAAACTTTTATACGTATAAGCTTTCACGGCAATATAACTTATTATTACTTGGTCAAATTTATCGTGTCAATCAAGGCGCGTAGTTTTCCTACAGCTGAGCATTGGTGGCCGCGATGTTTTATACGTGGGTGCTAAGGAAACGTTGGATTTCCCGTTTGAAATGATTTTATAGAGGTACCTTGATGACGAAGATTACATTTTTTTTCCGATGCCACATTGACTTTCTGAATACACCTCTAAAGCATCCCGTGATGCAAACTGCAAGACGCGCCAAATTACATACAGATCCTCCCTATTAAGCTGCGTTCCGGATCTTATTGACAATAATAGGGATAATCGGCTGGTACGAACGCGGCAAACTGTTGTTGACAGGTCAACTAGAGTCAAGAAACATACCTTTTATGTAGTTCCGGCGTACGATTTAGCTTGTTATGCGACCGACTTTAATGATGTCACCTTTGATGAATCTACTCCCTGTAGATCTGTACTCAGCTGCTTTTGCAAGGGGACGAGTGCATAGTCTAGATTAGGGCTGACAATTTCATACGTTATACGTCTACACGTAATGTGTTACTGGCAGTAGCGGTATACAAGTCATAGGCCAGGTAGAAGGGTAACGCACCAGTCGTGCCCCACATCACCGCATACTATATTGATATAAATTTCCACCAAGATCTGGGTAATTAATTCTCTTTGTCATAGCGCATGAACGAGGTCACAAATAACATGTTATTTAAATTTTGTACCCGATGCATTAACGCATGACAGTGATATTCCGTATGATCTGACCTAGAATGAGGTCTTGTTCGGACACTATATAAGCAACTTAGTAATCAATGTCGACAGTTGGATAATAAACAACCTATTAAATCGACGGTGTAACTCTACATTTGATGCCTTCTCGTTTATATCAAATAAAATTTTAGCCTCTTCTGAATAGTGGGGGAAGGCCCACTACACACTCTTATATTGATCCTGATGTCTATTCGCAAAGTTAATGAAATATCTTACCTGTAGTAAATTAGGTAAGCCATCCGGGTCCTCCACCCAGACTCGATCCTGTGAGCGGCCGGGCTAGCGCCGGGAAGCGTCAGACATCGAGCGCTTCCACCTCTGCGGGACCTCCGCACAGCCGTGAAGCCATGCCGGATCCTAACGGTACGCGCACTCCAGGCCGACATTCGCGAGGTGCGGGTTAACCTCTGGCGCATCCTAATCTCTGGGGCAACGGGGCCATGGGAAGCCCTGGAGTACCTCGGCCGCAACGGCGAACTGGACCTCGGACCTGGCAGTAGAGCGGTAGAACTGCCCGGAATGCCCCACGGGGGGACAGGTACATCGGGCCCGCAATTCGTAATACTGACCACCGTGGGTGGCCTGCGTCCGAGCGAGGCAATCGGGAACGGGGATATGGTTATGATCGGGGTCCGGCACTGAAACTGTTACGCGCTCATCCGAATCCAAGCGTCGCACAAACCCGTTCGCGCCAGAGTGGATGTGCCCGGAGTAGCGCCGACAAGTGTCTTGTCGACCCACTCGGGCAAGTAGATGGATTGGATCGCCTGTCGCTCAGCCAGTCTCTCTACCCGCGGATCGTTCGGCGAACGAACGCTGTGTAGCTGTATCCTAGCACCGGCTCCCAGTGCGGCCCGTACTTGCTTGCCCGGTAGTACGCAGATGACAACTGCGTCGGAGCCTAGCCGGCTACTTTCGGGATAATTTGAGGAGGGTGGGCGGTGATGCCCCAAGGAGACGCGACACGCCTGTGGCTCGGCACGGGATCTGCCGAGTCATTCGGGCGGCGGGGTCCTGCTTGGTCGCGCGTTAGCTGCGAACGCTCTAACAGAGCCGGGAAGGGGGCGGTCCCACCTCTATAAGACGCACGCAATCATTCTCTACGACGTGACTTTGGAGTAACGCCCGGCGAAACGTGCCCCTGTGTACCCAGGCTGTCAGCCCACAACTCATGGCCTCCTTTTATCTTCCTGTAGTCCTCACTGGAACAGCCGTCATGATCGGCGGGGGGACCCGGTCTACGCGTGACCGCCGAACCCGGGCCCGCCTGACAGCCCCGCGGCCTGTCCCCGCCCGCCAGAGGTTCACGGCCGGAGCCAGCCCCGTAGTACAGCCGCGGACCCGCCGCGCCCCCGGGTTGGCGATGGCCCGGGCCAGGGACGTAAGGGGAACGCGGCGAGTCGCGTGATCGGCGGCGCTACGTCAGGCGGCCCGCCACTGGATGCTCGCGGGCGGGAAGACGACGAGAGGCGCGGCGCGGGGCGCGCTCCTCTCCTCGCCGCAGGGGTCCTGTCGAGCGGACCGCGCGCTCGCTGGGGGCCGCTCACGGCGCCGGGCGCCGCACCTACGCTGGGAGTGCGGCGCCACGCGGCATGGGCGGTTGGGGGCGCCAGGCGCCCCCCCCGTCCACGCGTGGAGGGGGGCGGCTCGCGCCGCCGGCGCGGCGCCTCGCGAGTCGGGCCGGCCCGCACCGAAGCAGTTGAGCAGTCCACGGCGGTCGATGGCCCAGGGGGCACTCCGCCGGGCCCCGAGCACCCACGCCCCGTCCGGCCCGGCCTGCACCCCGGCGGCCCCTGGCCCCGTGCCAGCAGGGCCCCGTTCTTCTCACTCAGCCGGGGCGCCTTCACGCCCCGCCCGGCCGGCGGCCCGCCCGGGCCCGGCCGCCTGTATGCCAACGCGGCGGCCGCCGGGGCGGCGCTTTGCGGCACGGGCAGTCGCGCGGGGCTTCCCCCCCGGCGGGGCGGGCGCCCCCCGGCCCCGCGGCGTTCGGCTCCTCCGGTGCGGAAAGCCGCCTGACGCGAGCGCAGGCCAGGGCGGACGTCCGACGGGGGGCCCCCTGCGACCGTCACTGGCATGGAGGCCTACCGCGTCGCGGGCCGGCACTTGCCCTTCTCGCGAACCTGCCCGCCGCCAGTCCCCGCGGGCCGCCCCCTCGACGCCCGCGCCGCATGCCCACCCCGGGGGTCTGCGACAGCCATGTCCCCGGCACGCACGCGGG     
N       GATAAAAAAAATAATTATTCAAAATTACACTTACGGTTAAATTACAGAACTTTTAATTTTTGCAAGCTTTCATACAACACTAAAAGATATTCAATAACATTGATAAAAAATTCATCATCTATCATATATAATCTTAATAATAACTTAAAAGATAATTAGGATTAAGTTTAAAAAAAATAAATTTTATATCCAGTTGTATAGTTAATGGTTTAAGTTGACGTTACTTAATATATATGATTCATGTTTTATTTTTATAATCAGAAGGGATTTTATGACAAATAATCAGGATAAATAGTTTTAAACGTTTCCTCTTTTTTTTTTCTTAATAAATCAAAAAATATTTTATAATAATAATGAGTACGTATTCGTTATTATATATTAACTGTAATAAAAGTATTTCGAAAGGATCCCAAAACGACGTATATACTAGATTAATATAATATCTTGAAAGATTGATTAATCTTATTGTTTTTAAAATGTTAAAGGTATTCTAGTATTGTTAGCAAAAGTATCTTATATGTGATATTTTTGAAAATCTCAAACATATTTCCAGTATGTGTTTCAACTGTTTTGATTATTAGTCAATTTATTTCATTCTTTAAATATAAAACTAAATTTTAATATCTATTAATTACATATTAATTAATTATTTCTAGCTTGATACTTTGTTATGTATTGTGTTTTTGTAATTGGTTAATAAATTGTGTATAAATAGTTATATATGAGTGAATTACTTATTCTTGGATAACAATAGTATCGCTATCCAAGGTTAATTAATTGGAACTAAAGTTTGCTAAAGTTAATGCTCTTAAAGAGAGCATAATACTCAACATTGAATGAATATTTAAATTCAGAACAGTAATCATATAAACAAAAAGAAAGTCTGCTATATATTATTATATTACACTAGGAATTATTCACAAAATTTAGGTTTTCTATAAAAATTCGCTTCTGGAAAAGAATTTAATTAAAATACACATATAAGAATAAACTTTTATAAGTAGAAGCGTTCACGGCAATATAACTTATTATTACTTGGTCAACTTTATCCCGTACATCAACGCGCGTAGTTTAACTACAGCTGAACATTGGTGGCAGCGATGTTTTATACTCGGGTGCTTAGGACTCGTTGGAATTCCCGTTGCAAATGATTTTATAGAGGTACGTTGATGACGAAGATTACATTTTGTTTCCGATGCCCCATTGAAATTCTAAATACACCTATAAAATAGCGCGTGATGCAAACGGAAAGACGCGACAAATAACATACAGATAATCCCTATTAAGCTGCGTTCCGGATCTTATTGACAATTATGGCGATAATCGCCTGGTACTTACGAGTCAAACTGTTGTTGACAGGTCAACTAGAGTTAAGAAACAGACCTTTTATGTAACTCCGACGTACGATTTAGCTTGTTAAGCTAGCGGCTATAATTATGTCACATTTGATGAATCAACACCCTGTAGGTCTGTACTCAGCTACTTTTGCAAGGGGACTAGTGCATAGTTTAGTTTAGGGCTCACAATTTCATGCGTTATACGTCTACACGTGATGTTTGACTGGCAGTAGCGGTAAACACGTCATAGGCCAGGTAGAAGGGTAACGCACCAGTCGTGCCCCACATCACCGCCTACTACATTGAAATAAATTTCCTCCAAGATCTGGGTTATTAATTCTCATTGTCATAGCGCATGAACGAGCGCTAAAATAAAATGTTATTTAAATTATGTACCCGATGCATCCACGCATAACAGTTATATTCCGTAAGATCAAGCCTAAAATGTGACCTTGTTCGGACACTATTTAAGCAACTTCGGAATCAATGACGACAGATGGATAATAATCAACCCATTTATTCGACGGTGTAACTCTGCATTCAATGCTTTCTAGTTTATATCAAATAAAATTTTAACCTCGTCTGAATACTGGGGGAAGGACCACTACTCAGTGTTATATGGATCCTGATGTCTATTCGCAAAGTTAATGAAGTAACTAACCTGTAGTAAATTAGCTACGCGACCCGGGCCCTCCACCCAGACTAGAACCCGTGAGCGGCCGGGCTAGCGCCGGGAAGGCTCCGCCTTCGAGCGCTTCCACCGCTGTGGGACCTACCCACATCCGTGAGGCCCTGCCGGATCCTAACGGTGCGAGCACTCAAGGCAGACATTAGCGCGGTGTGGGTTCACCGCTTCCGAATCCTTATCTCTGGCGCAACGGGGCCATAGGAAGCCCTGGACTACCTCGGCCGGAACGGCGAAGTTGACCTCAGACCTGGCACTCGAGCGGGAGAACAGCCCGGACTGCCCCATGGGGGGAGAGGTACACCGGGTCCGCAATTCGGAATACTGGCCACCCTGGCGGGCCTGGGTCCGCGAGACGCAATCGGCAACGGGAATATGGTTATGACCGGGGTCCGACAATGAGACTTTCAGACGCTCATCCGATTCTAAGCGTCGCACAAACCCGTGCGCGCAAGGCTGGATGTGGCCGGAGTAGCGCCGACCAGAGTCTTCTCGACCTACTCGGTGAAGTAGACGGCTTGGGTCGCCTGTCGGTCAGCCAGTGGCTCTACGCGCGGATCGTGCGGCTAACAAACCCTGTGTAGCTGTACCCTAGGACCGGCTCCCAGTGCGGCCCGTACGTGCTTGCCCGGTATTACGCAATTGACGAATGAGCCGGAGCCTAGCGGATTACGTTCGGGCTAATATGAAACGCGTGGGCGGTTATGCCCCAGTCAGAGGCTCCACGCCTGTGGCTCGGCAGGGGATCTGCCGAGTCCTTCGGACCGTGGGGCCCCGCTCGATCGCGCGTGACCTACTAACGCTCTAACAGAACAGGGAAGGGGGCGGTCCCTCCTCTATAAGACGCAAGCAATCATTCTCTACGACGTGTCTTTGTAGTAACGCCCGGCCATACGTGCCCCTGTGTACCCAGGATGTCATCTCGCAACTCCTGGCCTCCTTTAATCTTCTTGTAGTCCTCACTGGAGCGGCCGTCATAATCGGCGGGGGGACCCGGTCTATGCGTGACCGCCCAACCCGGTCCCGGCTGACAGCCGCGCCGGCTGTCCCCGCCCGCAAGACGTTCACGCCCGGAGCCAGGCCCCTAGTACAGCTGCGGACGGGGCCCGCCCCCGGCTTGGCGAACGCCCGGGCCAGGGCCGTAAGGGGAACGCGCCGAGTCGCGTGATTGGCGGCGCTACGTCAGGGGGCCCGCCACTGGATGCTCGCGGCCGGGCACACGACGAGCGGCGCGGCGCAGTGGGCGCTCCCCTCCTCGCTCCTGGGGTCCTGTCGGGCGGACCGCGCGCTCGCTGGCGGCCGCCCACGGCGCCGGGCGCCGCACCTACGCTGGGAGTGGGGCATCACGCGGCATGGGCGCTGGGGGGCGCCCGGCGCCCGCCCCGTCCCCGCGTGGAGGGGGGCGGCTCGCGCCGCCGGCGCGGTGCCGCGCGAGTCGGGGCGGCCGGCACGGAAGCAGTTGAGCAGTCCACGGCGGTCCATGGCGCAGGGGGCACTCCGCCGCGCCCCGCGCAGCCACACCCCGTCCGGGCCGCGCTGCACCCCGGGGGCTCCCGGCCCCGGGGCAGCAGGGCCCCGGTCCTCTCACGCCGCCCGGGCGCCCTCAAGCCCCGCCCGGCCGGTGGCCCGTTCGGGCCCCGCCGCCTGTATGCCACCGCGCCGGCCGCCCCGGCGGCGCAGTATGGCAGGCGCAGTCGCGCCGGGCGTCCCGCCCGGCGGGGCCGGCGACCCCGGGCCCGGGGGCGTCCCGCTCCTCCGCTGCGCAAAGCCGCCTGAGGCGAGAGCCGGCCAGGGCGCACGTCCGACGGGGGGCCCCCTGCGAGCGTCACTGGCATGCAGGCCTCCCCCGTGTCGGGCTCGCACGGGCCCTACTCGCGAACCGGCCCCGCGCCGGTACCCGAGGGCCGCCCCCGCGACGGGTTCGCCGCATGCCCACCCCGGGGGTGTGCGACATCCATGCCCCCAGCACGCACGCGGG     
M       GATAAAAAAAATAATTATTCAATATTTCACTTACGGTTAAATTACAGTAATTTTAATTTTTGCAAGCTTTCCAACAACACTAAAAGATATTCATTTACATTGATAAAAAATTCATCATCTATCAAATATAATCTTAATAATAACTTAACAGATAATTAGGATTAAGTTTAAAAAAAATAAATTTTATATCCAGTTGTATAGTAAATGGTTTTAGTTGACGTTACTTAATAGATATGATTCATGTTTTATTTTTATAATCAGAAAGGATTTTATGACAAATAATCAGGATAAATAGTTTTAAACGTTTCCTCTTTATTTTTTCTTATTAAATCAAAAAATACTTTATAATAATAATGAGTACGTATTCGTTACTATATATTAACTGTAATAAAAGTATTTCGAAAGGATCCCAAAACGACGTTTATACTAGATTTATGTAATATCATGGAAGATTAATTAATCTTATTGTTTTTAAACTGTTATAGGTATTCTAGTATTGTTAGCAAAAGTATCTTATATGTGATATTCTTGAAAATCTCAAACATATTTCCAGTATGTGTTTCAACAGTTTTGATTATTAGTCAATTTATTTCATTCTTTAAATATAAAAATAAATTTTAATACCTATTAATAACATATTAATTAATTATTTCTACCTTGATTCTTTTTTATGTATTATGTTTTTGTAAATGGTTGATACATTGTGTATAAATAGTTATATATGAGTGAATTACTTATTCTTGGATAACAATTGTATCGCTATCCAAGGTTAATTAATTGGAACTATAGTTTGCTAAAGTTAATTCTCTTAAAGAGTGCATAATACTCAACATTGAATGAATATTTAAATTGAGAACAGTAATCATATAAACAAAAAGATAGTCTGCTTTATATTATTATATTACACTAGGAATTATTCACAAAATTTAGGTTTACTTTAAAAATTCGCTTATGGAAATGAATTTAATTAAAATACACATATAATAATAAACGTTTATAAGTAGAAGCGTTCACGGCAATATACCTTATTATTACTTGGTCAATTTTATCAAGTGAATCAATGCGCGTAGTTTGCCAACTGCTGACCATTGGTGGCCGCGATGATTTGAACCCGGGTGCTTAGGAAGCGTTGGATTTCCCGTTTAAAATGATTTTATAGAGGTACATTGATGACGTAGATTACATTTTTTTTCCGATGCCGCATTGACATTCTAAATACACCTCTAAATCATCTCGAGATGCAAACTGAAAGACGCGGCAAATGAGATACAGATGATCCCTATTAGGCTGCGTTCCGGATCTTATTGACAATAATGGGGATAATCGGCTGGTACGAACGGGACAAACTGTTGTTGACAGGTCAACTAGAGTCAAGAAACATACCTTTTATGTACTTCCGACGTACGATATAGCTTGTTAAGCCAGCGGCTTTAATGATGTCACGTTTGATGAATCTACTCCCTGTAGATCTGCACTCAGCTTCTTATGCAAGGGGACGAGTGCATAGTCTAGCTAAGGGCTGACAATTACATGCGCTATACTTCGACACGTAATGTGTTACTGGCAGTAGCGGTATACAAGTCATAGGCCAGGTAGAAGGGTGAAGCACCAGTCGTGCCCCACATCACCGCCTACAATATTGAAATAAATTGCCCCCAAGATCTGGGTAATTAAGTCTCCATGTCATAGCGCATGAACGAGCTCTTAAATAACATGTTATTTAACTTTTGTACCCGATGCATCAACGCATTACAGTCATATTCCGTAAGATTAAACCTATAATGAGATCTTGTTCGGACACTATCTAAGCAACTTTGTAATCAATGACGACAGTTGGATAATAAACAACCAATTCAATCGACGGTGTAACTCTCCATTTGACGCTTTCTAGTTTTTATCAAATAATATTTTAGCCTCTTCTGAATAGTGGGGGAAGGACCACTACTCACTCTTATATGGATCCTGATGTCTATTCGCAAAGTTAATGAATTAACTTACCTGGAGTAAATTAGGTAAGCAACCCGGGCCCTCCACCCAGACTAGAGCCTGTGAGCGGCCGGGCTAGCGCCAGGAAGCGTCAGCCCTCGAGCGCTTCCACCCCTGCGGGACCTAGGCACAGTCGTGAAGCCCTGCCGGATGCTAACGGTGCGTGCACTCCAGGCCGACATTAGCGAGGTGCGGGTTCACCGCTAGCGAATCCTTATCTGTGGGGCAACGAGGCCATGGGAAGCCCTGGAGTACCTCGCCCGGAACGGCGAAATGGACCTCGGACGTGGCAATCGAGAGGCAGAACCGCCCGGAATGTCCCAGGGGGGGAAAGGGACATCGGGACCGCAATTCGCCATACTGGCCACCCTGGGTGGCCTGGGTCCGGGAGACGCCATCGGGAACGGGTATATGCTTATGAGCGGGGTCCGGCAATGAGACTGTTACGCGCTCATCCGATTCCAAGCGTCGCACAAAGCCGTACGCGCAAGGGCGGATGTGCCCGGGGTAGCGCCGACAATCGTCTCGTCGACCTACTCGGGCAGGTAGATGGGCTTGATCGCCTGCCGCTCAGCCAGTGGCTCTACCCGCGGATAGTTCGGCTAACAAGCACTGTGTAGCTGTACCCTAGAACCGCCTCTCAGTGCGGCCCGTACTTGCTTGCCCGGTAGTACGGAGCTGTGGACTGCGCCGGAGACTAGCCGAATACTTTCGGGCTCATATGACAAGCGTGGACGCTGCTGCCCCACTCAGACGCGACACGCCTGTGGCTCGGCACGGGATCTGCCGAGTCCGTCGGGCCTGGGGGTCCGGCTTGATCGCCCGTGTGCTGTGAACGCTGTAACAGAACTGGGAAGGGGGCGGTCTCACCTCTATAAGACGCAGGCAATCATTCTCTACGACGTGTCTTTGGAGCAACGCCTGGCCATACGTGCCTCTGTGTGGCCAGGCTGTCAGCTTGCTACTCGTGGCCTCTTTTTATCTTGTTGTAGTCCTCACTGGAGCGTCCGTCATCTTCGGCGGGGGGAGCCGGTCTACGCGTGACCGCCGAACCGGCTCCCGGCTGACAGCCCCGCCGGCTGTCCCCACCCGCCAGAGGTTCACCGCCGGAGCCAGCCTCGTAGTACAGCCGCGGACGGGCCCGACCCCCGGCTTCGCGACGGGCCGGGCCAGGGCCGTAACGGGCACGCGTCGAGTCGCGTGATCGACGGCGATATGTCAGGGGGTCCGCCACTGGCTGCTCACGGCCGGGGACACGACTAGGGGCGCGGCGCGGGGTGCGCTTCCCTCCTAGCGTCTGGGGTCCTGTCGGGCCGCCCGCGGGCTCGCTGGCGGCCGCCCACGGCGGCGGGCGCCGCACCTACGCTGGGAGTGCGGCGACACGCGGGATGGGCGCTTGGGGGCGCCAGGCGCCCGCCCCGTCCACGCGTGGAGGGGGGCGGGTCGCGCCGCCGGCGCGGTGCCGCGCGAGTAGCGACGGCGGCCACGGACGCCTTTCAGCAGTCCACGGCGGCCGATGGCCGAACGGGCACTCCGCCGCGCCCTGGCGACCCACGCCCCGTCCGGAACGCCCTGCACCCCGGCGGCCGCAGCCCCCGCGGCAGCAGGGCCCGGGTCCTCTCACGGAGCTGGGGCGGCCTCATGCCCCGCCCGGCCGGTGCCCCGCTCGGGCCCCGTCGCCTGTATGCCAACGGGGCGGCGGCCGCCGCGGCGCAGCACGGCAAAGGCAGTCGCGCCGGGGCTCCCCCCCGGCGGGGCGGGCGGCCCCCGGCCCTGCGGCGTACAGCTCCTCCCCTGCGGAAAGCCGCCTGACGCGAGAGCAGGCCAGGGCGGACGTGCGACGGCGGGCCCCCGGCGACCGTGAGTGGCATGCAGGCCTCCCCCGTGACGGGCCAGCACGAGCCCTTCTCGCGAACCGGCCCGGCGCCCGTCCTCGCGGGCCGTCCCCTCGACGCGCTCCCCCCATGCCCACCCCGGGGGTGGGCGACACCCATCCCCCCGGCACGCACGCGGG     
L       GATAAAAAAAAAAATTATTCAAAATTACACTTACGGTTAAATTACAGGACTTTTAATTTTTGCAAGCTTTCAAACAACACTAAAAGATATTCATTTACATTGTTAAAAAATTCATCATCTATCAAATATAATCTTAATAATAACTTAAAAGATAATTAGGATTAAGTTTAAAAAAAATAAATTTTATATCCAGTTGTATAGTAAATGGTTTAAGTTGACGTTACTTAATATATATGATTCATGTTTTATTTTTATAAACAGAAAGGATTTTATGACATATAATCAGGATAAATAGTTTTAAACGTTTCCTCTTTTTTTTTTCTTATTAAATCAAAAAATACTTTATAATAATAATGAGTACGTATTCGTAAATATATATTAACTATAATAAAAGTATTTCGAAAGGATCCCATAACGACGTATATACTAGATTTATATAATATCTTGTAAGATTTATTAGTCTTATTGTTTTTAAATTGTTAAAGATATTCTAGTATTGTTAGCAAAAGCATCTTATATGTGATATTCTTGATAATCTCAAACATATTTCCAGTATGTGTTTCAACAGTTTTGATTATTAGTCAGTTTATTTCATTCTTTAAATATAAAAGTAAATTTTAATATCTATTTATAACATATTAATTAATTATTTCTACCTTGATACTTTTTTATGTAATTTGTTTTTGTAATTGGTTTATACATTGTGAATAAATAGTTATATATGAGTGAATTACTTATTATTGGTTAACAATTGTATCGCTATCCAAGGTTAATTAATTGGAACTAAAGTTTGCTAAAGTTAATGCTCTTAAAGAGTGCATAATACTCAACATTGAATGAATATTAAAATTAAGAACAGTTATCATATAAACAAAAAGAAAGTCAGCTATATATCATTATATTACACTAGGAATTATTCACAAAATTTAAGTTTACTTTAAAAATTCGCTTTTGGAAATGAATTTAATTAAAATAAAAATATATAAATAAACATTTATAAGTAGAAGCCTTCACAGCAATATACCTTATTATTACTTGGTCAACTTTATCCGGTTCCTCAAGGCGCGTAGTTTCGCAACAGCTGAAAATTGGTGGCCGCGATGATTTAGACACGGGTGCGTAGGACGGGTTAGACTTCCCGTTTGAAATGATTTTATAAAGGTACATTGATGACGCAGATTACACTTTGTTTCCGATGCCCCATTGAGCTTCTAAATACACCTCTAAACCAGCTCGAGATGCAATCCGAAAGACACGACAACTGACATACAGATGATCCCTATTAAGCTGCGTTCCGGATCTTATTGACAATTATGGGGATAATCGGCTGGTACTCACGCGCCAAACTGTTCTTGACAGGTCAACTAGAGTTAAGAAAGATACCTTTTATGTATTTCCGGCGTACGATATAGCTTGTTAAGCGAGCGGCTTTAATGATGTCACATTTGATGAATCTACTCCCTGTAGATCTGTACTCAGCTGCTTTTGCAAGGGGACTATTGCATAGTCTAGATTAGGGCTGACAATTCCATGCGTTATACGTCTACACGTGATGTGTAACTGGCAGTAGCGGTATACAAGTCATAGGCTAGGTACAAGGGTGATGCACAAGTCGTGCCCCAAATCACCGCCTACTACATTGTTATAAATTTCCGCAAAGATCTGGGTAATTAATTCTCATTGTCATAGCGCATGAACGAGCACCCAAATAACATGTTATTTAAATTATGTACCCGATGCATAAACGCATTACAGTGATATTCCGTAAGATCAGGCCTAAAATGTGATCTTGTTCGGACACTATTTAAGCAACTTTGGAATCAATGACGACAGGTGGATAATAAGCAGCCAATTTAATCGACGGTGTATCTCTGCATTTGATGCCTTCTAGTTTATATCAAATAACATTTTAGCCTCTTCTGAATAGTGGGGGAAGGTCCACTACTCACTCTTATATGGATCCTGATGTCTATTCGCAAAGTTAATGAAATAGCTAACCTGGAGTAAATTAGGTAAGGGACCCGGGTCCTCCACCCAGACTGGAGGCTGTGGGCCGCCGGGCTAGCGCCGGGCAGCGTCAGCCTTCGAGCGCTTCCAGCACTGCGGGAACTAAGCACAGACGAGACCCCCTGCCGGATCCTAACGGTGCGGGCACTCCAGGCCGACATTGGCGAGGTGCGCGTTCACCGCTACCGCATCCTTATCTATGGTGCAACGGGGCCATGGGAAGCCCTGGACTACCTCGGCCGCAACGGCGAAATAGACCTCAGACGTGGCAGTCGGGCGGGAGCACTGCCCGGACTGCCCCATGGGGGGACAGGTACCTCGGGACCGCAATTCGGGATACTGGGCACCATGGATGGCCTGGGTCCGAGCGACGCTATCGGCAACCGGCATATGGTTATGAACGCGGTCCTGCAGTGAAACTCTTACCCGCTCATCCGATTCCAAGCGTCGCACAAAGCCGTTCGCGCAAGGTTGTATGTGGCCGGGGTAGCGCCGACAAGCGTCTTATCGACCTACTCGGGCAAGTAGATGGATTGGATCGCCTGTCGCTCAGCCAGTGGCTCTACCCGCGGATCGTTCGGTTAACAAACCCTGTGTAGCTGTACCCTAGGACCGACTCCCAGTGCGGCCCGTACGTGCTTGCCCGGTAGTCCGCAGATGACCACTGCGTCGGAGCCTAGCCGAATACCTTCGGGCTGATCTGAAAAGCGTGGTCGGTGATGCCCCAACCAGACGCGACACGCCCGTGGCTCGGCACGGGATCTGCCGAGGCCCTCGGGCCCGGGGGTCTTGCTTGATCGCGCGTGACCTGCGAACGCTCTAACAGAAGTGGGAACGGGGCGGTCCCACCTCCATAAGACCCACGCAATCTTTCTCTACGACGTGGCTCTAAAGTAACGCCCGGCCATACGTGCCGCTGTGTACCCAGGCTGTTAGCTCGCAATTCGTGGCCTCCTTTTATCTTCTTGTAGTCCTCACTGGATCGGCCGTCCTAGTCCGCGGGGGGAGCCGGTCTACGGGTGACCGCCGCACCCGGTCCCGGCTGACAGCCCCGCGGGCTGTCCCCCCCCGCCAGAGGGTCACGGCCGGAGCCAAGCTCGTAGTACAGCCGCGGACGCGCCAAGCCCCCGGCTTGGCGACGGCCCGGGCCAGGGCCGTAAGGGGACCGCGCCGAGCCGCGTGATCGGCGGCGGTACGTCAGGGGGCCCGCCACTGGCTGCTCGCGGCCGGGAACACGACAAGGGGCGCGGCGCCGGGCGGGCTCCCCTCATCGCGCCTGGGGTCCTGTCGGGCGGACCGCGCGCTCGCTGGCGGCCGCCCACCGCGCCGGGAGCCGCACCTCCGCTGGGAGTGGGGCGCCCCGGGGCATGGCCGCTTGGGGGCCCCAGGCGCCCGCCCCGTCCACGCGTGGAGCGGGGCGGCTCGCGCCGCCGGCGCGGGGTCGCGCGAGTCGGGGCGGCCCGCACGGAAGCAGTTGAGCAGTCCACGGGGGTCCCTGGCCGAGGGGGCACTCCGCCGCGCCCCGGGCACCCGCGCCCCGTCCGGGCCGGCCTGCACCCCGCAGGCTGCCGCCCCCGGGGCAGCAGGGACCCGCTCCTCTCACGCAGCGGGGGCGGCCTCACGCCCCGCCCGGCCGGTGGCCCGGACGGGCCCCGTCGCCTGTCTGCCAACGAGCCGGCCGCCGGCGCGGCGCCGAACGGCAGGGGCAGTGGCGCCGGGCGCCCCCCCCGGCGGGGCGGGCGCCCCCCGGCCCGGCCGCGTACCGCTCCTCCCCTGCGGAAAGCCGCCTGATGCGAGCGCAGGGCAGCGCGGACGTCCGACGGGGGCCCCCCTGCGACCGTAACTGGCATGTAGGCCTGCCCCGCCGAGGGCCGGCACTGGCCCTTCTCGCGAACATGCCCGCCGCCGGTCCCCGCGGGCCGGCCCCTCGACGGGTGCGCCGCATGCCCACCCCGGGGATGTACGACAACCATGCCCCCAGCACCCACGCGGG     
K       GATAAAAAAAATAATTATTCAAAATTACACTAACGGTTAAATTACAGTAATTTTAATTTTTGCAAGCTTTCAAACAACATTAAAAGATATTCAATTACATTGATAAAAAATTCATCATCTATCAAATATGATCTTAATAATAACTTAAAAGATAATTAGGATTAAGTTTAAAAAAAATAAATTTTATATCCAGTTGTATAGTTAATGGTTTAAGTTGACGTTACTTAATATATATGATTCATGTTTTATTTTTATAATCAGAAAGGATTTTATGACATATAATCAGGATAAATAGTTTTAAACGTTTCCTCTTTGTTTTTTCTTAATAAATCAAAAAATAATTTATAATAATATTGAGTACGTATTCGTTATTATATATTAACTGTAATAAAAGTATTTCGAAAGAATCCCAAAACGACGTCTATACTAGATTTATATAATATCTGGTAAGATTTATTAATCTTATTGTTTTTAAATTGTTAAAGGTATTCTAGTATTGTTAGCAAAAGTATCTTATATGTGATATTCTTGACAATCTCAAACATATTTCCAGTATGTGTTTCATCAGTTTTGATTATTAGTCAGTTTATTTCATTCTTTAAATATAAAAATAAATTTTAATATCTATTCATGACATATTAATTATTTATTTCTAACTTGATACTTTCTTATGTAGTATGTTTTTGTAAATGGTTTATACATTGTGAATAAATAGTTATATATGAGTGATTTACTTATACTTGGTTAACAATTGTATCGCTATCCAAGGTTAATTTATTGGAACTAAAGTTTGCTAAAGTTAATACACTTAAAGAGGGCATAATACTCAACATTGAATGAATATTTAAATTAAGAACAGTTATCATATAAACAAAAAGAAAGTCTGCTTTATATTATTATATTACACTAGGAATTATTCACAAAATTTAGGTTTACTTTAAAAATTCGCTTATGGAAATGAATTTAATTAAAATAAAAATATACTAATAAACATTTATAAGTAGAAGCGTTCACGGCAATATAACTTATTATTACTTGGTCAAATTTATCATGTGATTCAATGCGCGTAGTTTATCCACTGCTGGTAATTGGTGGCCGCGATGATTTTTACGCGGGTGCTTAGGAGGCGTTGGATTTCCCGTTTGAAATGATTCTATAAAGGTACTTTGATGACGAAGATTACATTTTTTTTCCGATGCCACATTAATATACTGAATACGCCTCTAAATCAACCCGTGATGCAAACCGGAAGACACGTAAACTGACATACAGATGATCCCTATTATGCTGCGTTCCGGATCTTATTGACAATAATTGGGATAATCGGCTGGTACGTACGGGCCAAACTGTTGTTGACAGGTCAACTAGAGTAAAGAAACACACCTTTTATGTATTTCCGTAGTACGATTTAGCTTGTTAAGCTAGCGGCTTTAATGATGTCACTTTTGATGATTCTACTCCCTGTAGATCTGTACTCAGCTGCTTGTGCAAGGGGACAAGTGCATAGTCTAGATTAGGGCTGACAATCCCATGCGTTATACGTCTACACGTGATGTGTGGCTGGCAGTAGCGGTATACAAGTCATATGCCAGGTAAAAGGGTGAAGCACCAGTCGTGCCCCAGATCACCGCCGACTAGATTGATATAAATTTCCTCCAAGATCTGGGTAATTAATTCTCACTGTCATAGCGCATGAACGAGCTTTCAAATAACATGTTATTTAATTTTAGTTCCCGATGCATTAACGCAGCACAGTGATATTCCGTAAGATTAGTCCTAGAATGTGATCTTGTTCGGACACTATCTAAGCAACTTCGGAATCAATGACGACAGCTGGATAATAAACATCCTATTTAATCGACGGTGTAACTCTACATTAGAGGCTTTCTAGTTTGGATAAAATAATATTTTAGCCTCTTCTGAATAGTGGGGGAAGGGCCACTACTCACTCTTATATGGATTCTGATGTCTATTCGCAAAGTTAATGAAATAGCTTACCTCTAGTAAATTAGGCAAGGCACCCGGGCCCTCCACTCTGACTGGAGCCTGTGAGCCGCCGGGCTAGCGCCGGGGAGCGTCAGCCGTCGAGATCTTCCACCACTGCCGGACCTACGCACAGCCGCGAAGCCCTGCCGGATCGTAACGGTGCGGGCACTCCAGGCCGACATTAGCGAGGTTCGAGTTCACCGCTAGCGTATCCTTATCTCTGGGGCAACGGGGCCATGGGAAGCCCTGGACTACCTCGCCCGGAACGGCGAATTTGACCTCAGACGTGGCACCTGAGCGGGAGAACTGCCCGGAATGCCCCATGGGGGGAAAGGTACATCGGGCCCGCAATTCGGAATACTGGGCACCCTGGTTGGCCTGGGTCCGAGCGACGCGATCGGGAACCGGTATATGGTTAAGAGCGCGGTCCGGCATTGAGACTGTTACACGATCATCCGATTCCAAGCGTCGCACAAAACCGTTCGCGCAAGGCTGGATGTGACCGGAGTAGCGCCGACAAGCGTCTTGTGGACCTACTCGGTCAAGTACAGGGAGTGGCTCGCCTGGCGCTCAGCCAGTAGCTGTACCCGCGGATCGTTCGGCTAACGAACACTGTGTAGCTGTGCCCTAGGACCGCCTCCCAGTGCGGCCCGTACTTGCTTGCCCGGTACTACGCAGTTGACGACTGCGGCGGAGCCTAGCGGCATACGTTCGGGCTAATATGAGAAGCGTGGGCGCTGGTGCCCCAACCAGACGCTCCACGCCCGTGGCTCGGCACGGGATCTGCCGAGTCCTTGGGGCCAAGGGGGCGAGCTTGATCGCGCGTGAGCTGCCAACGCTCTAACAGAACAGGGAAGGGGGCGGTCCCACCTCTATAAGACGCATGCAATCATTCTCTACGACATGTCTTTGCAGAAACGCCCGGCCATACGTGCCCCTGTGTACCCAGGCTGTGAGCTCGCAACTCGTGGCCTCCTTTTATCTTCTTGTAGTCCTCACTGGAGCGGCCGTCATAATCGGCGGGGGGACCCGGTCTATGCGTGACCGCCCGACCCGGTCCCTTCTGACAGCCTCGCCGGCTGTCCCGGCCCGCCAGAGGTTCACGGCCGGAGCCAGCCGCGTAGTACAGCCGCGGACGCGCCGAGCCCGCGGCTTGGCGACGGGCCGGGCCAGGGACGTAAGGGGAAGGCGCCGAGTCGCCTGATCGACGGCGGTACGTCAGGGGGCCCGCCACTGGCTCCTCGCGGCCGCGCACCCGACGAGAGGCGCGGCGCCGGGGCCGCTGCCCTCCTCGCCGCTGGGGTCCTGTCCACCGGACCGCGCGCTCCCTGGCGGCTGGCCACGGCGCCGGGCGCCGCACCTACGCTGGGAGTGGGGCGCCACGCGGCATGGGCGCTTGGGGGCGCCAGGCGCCCGCCGCGTCCACGCGTGGAGGGCGGCGGCTTGCGCCGCCGGCGCGGCGCCGCGCGAGTAGGGGCGGCCGGTACCGACGCAGTTGAGCAGTCCACGGCGGGCCATGGCCGAGGGGGCACTCCGCCGCGCCGCGGGCACCCACGCCCCGTCCGGTCCGTGGTCCACCCCGGGGGCGGCGGCCCCCGCGTCAGCAGGGCCCCGTTCCTCTCACGCCGCGGGGGCGCCCTCACGCCCCGCCCGGCCGGTGGCCCCCTCGGGGCCAGCCGCCTGTATGCCAACGGGCCGGCCGCCGGCGCGGCGCCCTGCGGCAAGGGCAGTCGCGCCGGGCGTCCCCCCCGGAGGGGCGCGCGCCCCCCGGCCCCGCGGCGTACCGCTCCTCCCCTGCGGAAAGCCGCCTGACGCGAGAGAAGGCGAGAGCGGACGCCCGACCGGGGGCCCCCTGCGACCGTCACTGGCATGGAGGGCTCCCCCGTGGCGGGCCGGCACTGACCCTTCTCGCGAAGCCGCCCTCCGAGCGTGCCCGTGGGCCGTCCCCTCGACGGGTTCGCCGCATGCCCACCCCGGGGGTGTGCGACACCCATGCCCCCAGCACGCACGCGGG     
J       GATAAAAAAAAAAATTATTCAAAATTACACTTACGGTTAAATTACAGAAATTTTAATTTTTGCAAGCTTTCAAACAACACTAAAAGATATTCATAAACATTGATAAAAAATTCATCATCTATCAAATATTATCTTAATTATAACTTAATAGATAATTAGGATTAAGTTTAAAAAAAATAAATTTTATATCCAGTTGTATAGTTAATGGTTTAAGGTGACGTTACTTAATATATATGATTCATGTTTTATTTTTATAATCAGAAAGGATTTTATGACAGATAATCAGGATAAATAGTTTTAAACGTTTCCTCTTTATTTTTTCTTAATAAATCAAAAAATATTTTATAATAATAATGAGTACGTATTCGTTATTATATATTAACTGTAATAAAAGTATTTCGAAAGGATCCCACAACGACGTTTATACTAGATTTATATAATATCCAGAAAGATTTATTTATCTTATTGTTTTTAAATTGTTAAAGGTATTCTAGTATTGTTAGCAAAAGTATCTTATATGTGATATTTTTGATAATCTCAAACATATTTCCAGTATGTGTTTCACCAGTTTTGATTATTAGTCAGTTTATTTCATTCTTTAAATATAATAATAAATTTTAATAGCTATTAATTACATATTAATTAATTATTTCTAACTTGATACTTTATTATGTATTTTGTTTTTGTAATTGGTTAATACATTGTGAATAAATAGTTATATATGAGTGACTTACTTATACTTGGTTAACAATTGTATCGCTATCCAAGGTTAATTTATTGGAACTATAGTTTGCTAAAGTTAATTCACTTAAAGAGTGCATAATACTCAACATTGAATGAATATTAAAATTGAGAACAGTAATCATATAAACAAAAAGAAAGTCTGCTATATATTATTATATTACACTAGGAATTATTCACAAAATTTACGTTTCCTTTAAAAATTCGCTTTTGGAAATGAATTTAATTAAAATACATATATTTGAATAAACTTTTATAAGTAGAAGCTTTCACGGCAATATAACATATTATTACTTGGTCAAATTTATCAAGTGATTCAATGCGCGTAGTTTCCCTACTGCTGATAATTGGTGGCCGCGATGATTTCGACCCGGGTGCGTAGGACCCGTTGGATTTCCCGTTTGAAATGATTTTATAGAGGTACTTTGATCACGAAGATTACATTTTTTTTCCGATGCCACATGGATATACTTGAAACACCTCTAAAGGAACTCGTGATGCAAACCGTAAGACACGTCAAATGACATACAGATGATCCCTATTAAGCTGCGTTCCGGATCTTATTCACAATAATGGGGAAAATCGGCTGGTACGAACGCGTCAAACTGTTGTTGACAGGTCAACTAGAGTCAAGAAATATACCTTTTATGTATTTCGGTTGTACGATTTAGCTTGTTAAGCGAACGGCTATAATGATGTCACGTTTGATGACTCTACTCCCTGTAGGTCTGTACTCAGCTTCTTTTGCAAGGGGACAAGTGCATAGTGTAGATTAGGGCTGACAATTCCATGCGTTATACGTCTACACGTATTGTGTGACTGGCAATAGCGGTATACAAGTCATAAGCCAGGTACAAGGGTAACGCACCAGTCGTGCCCCACATCACCGCCTACTACAATGATATAAATTTCCTCCAAGAGCTGGTTAATTAATTCTCAGTGTCATAGCGCATGAACGAGCTCTTAAATAACATGTTATTGAAATTATGTTCCCGATGCATAAACGCATTACAGTGATATTCCGTAAGATAAAACCTTAAATGTGAACTTGTTAGGACACTATCTAAGCAACTTTGAAATCAATGTCGACAGTTGGATAATAAACAACCTATTTAATCGACGGTGTAACTCTACATTTGATGCTTTCTAGTTTGTATCAAATAATATTTTATCCTCTTCTGAATAGTGGGGGAAGGACCACTACTCAATCTTATATGGATTCTGATGTCTATTCGCAAAGTTAATGAAATATCTCACCTCGAGTAAATTAGGTAAGGGACCCGGGCCCTTCACCCAGACTGGTACCTGTGAGCCGCCGGGCTAGCGCCGGGAAGCGTCAGCCGTCGAGTGCTTCCAGCCCTGCGGGACCTAGGCACACCCGCGAAGCCCTGCCGGATTCTAACGGTACGAGCACTCCAGGTACACATTGGCGAGGTGCGCGTTCACCACTAACGTATCCTAATCTCTGGGGAAACGGGGCCATGGGAAGCCCTGGAGTACCTCGGCCGGAACGGAGAAATGGACCTCAGATGTGGCACTCGGGCGGGAGAACTGCCCGGAATGCCCCATGGGGGGACAGGCACATCCGGCCCGCAAGTCGTAATACTGCGCACCCTGGCTGGCCTGGGTCCGAGAGACCCGATCGGGAACGGGGATATGGTTACGAGCGGGGTCCACCAATGAGACTGTTACTCACTCATCCGATTACAAGCGTAGCACAAAGCCGTTCGCGCAAGGTTGGATGTGCCCGGTGTAGCGCCGACAAGGGTCTTGTCGACCTACTCGGTCAAGTAGATGGTTTGGCTCGCCTGTCGCCCAACCAGTGGCTCTACCCGCGGATCGTTCGGCTAACAAACCCTGTGTAGCTGTACCCTAGGACCGACTCCCAGTGCGGCCCCTACGTGCTTGCCCGGTAGTACGCAGATGCCGACTGCGGCGGAGTCTAGCCGAATACGTTCGGGCTGATGTGAGCCGGGTGGGCGGTGCTGCCCCAATCAGACGCGACACGCCCGTGGCTCGGCAGGGGATCTGCGGAGTCCGTGGGGCCGCGGGGACGGGCTTGATCGCACGTGAGCTGCGAGCGCCGTAACAGAACTGGGAAGGGGGCGGTCACACCTCTATAAGACCCAAGCAATCATTCTCTACGACGTGTCTGTGAAGTAACGCCTGGCCAGCCGTGCCCCTGTGTACCCAGGCTATCAGCTCGCAACTCGTGGCCTCCTTTTATCTTCCTGTGGTCCTCACTGGAGCGGCCGTCATGATGGGCGGGGGGAGCCGGTCTATGCGTGGCCGCCGAACCCGGTCCCGGCTGACAGCCGCGCGGGCTGTCCCCACCCGCAAGAGGTTCACGGCCCGAGCCAGCCTGCTAGTACACCCGCGGACGCGCCGAGCCCGCGGCTTCGCAACGGGCCGGGCCAGGGCCGTAAGGGGAACGCGCCGACTCGCGTGATCGGCGGCGATACGTCAGGCGGGCCGCCAGTGGATCCTCGCGGGCGGGCACACGACCAGAGGCGCGGCGCGGGGGGCGCTCCGCTCCTCGCGCCTGGGGTCCTGTCTAGCCGACCGCGCGCTCCCTGGCGGCAGCCCACGGCGACGGGCGCCGCACCTCCGCTGGGAGTGGGGCGCCACGCGGTATGGGCGATTGGGGGCCCCAGGCGCCCGCCCCGTCCACGCGTGGAGGGGGGCGGCTCGCGCCGCCTGCGCGGCGCCGCGCGAGTAGGGGCGGGGCCCACCGAAGCAGTTGAGCAGTACACGGCGGGCCATGGCCCAGCGGGCACTCCGCCGCGCCCCGCGGAACCACGCCCGGTCCGGGACGGGCTGCACCCCGGGGGCAGGCGCCCCCGTGGCAGCAGGGCCCCGTTGCTCTCACGCAGCCGGGGCGCCCTCAGGACCCGCCCGCCCGGTGGCCCGTGCGGGACCGGCCGCCTGTACGCCAACGCGCCGGCCGCCGCCGCGGCGCGGTACGGCCCGGCCAGTCGGACCAGGGGTCCCCCCCGGCGGGGCAGGCGGCCCCCGGCCCCGCGGCGTACGGCTCCTCCCCTGCGGAAAGCCGCCTGAAGCGAGAGGAGGGCAGGGCGGACGTCCGACGGGGGGCCCCCTGCGACCGTCACTGGCATGCAGGCCTCCCCCGTGGCGGGCCGGCACGAGCCCTGCTCGCGAACCCGCCCGCCGCCCGGGCCCGCGGGCCGCCCCCTCGACGGGTTCGCCGCATGCCCACCCCGGGGGTGTGCGACAACCATGCCCCCAGCACGCACGCGGG     
I       GATAAAAAAAATAATTATTCAATATTACACTTACGGTTAAATTACAGAATTTTTAATTTTTGCAAGCTTTCAAACAACATTAAAAGATATTCATGTACATTGTTAAAAAATTCATCATCTATCAAATATAATCTTAATAATAACTTAATAGATAATTAGGATTAAGTTTAAAAAAAATAAATATTATATCCAGTTGTATAGTAAATGGTTTAAGTTGACATTACTTAATAGATATAATTCATGTTTTATTTTTATAATCAGAAAGGATTTTATGACATATAATCAGGATAAATAGTTTTAAACGTTTCCTCTTTGTTTTTTCTTAATAAATCAAAAAATATTTTATAATAATAATGAGTACGTATTCGTTATTATATATTAACTGTAATAAAAGTATTTCGAAAGCATCCCAAAACGACGTTTATACTAGATTTATATAATATCTAGTAAGATTCATTAATCTTATTGTTTTTAAATTGTTAGAGGTATTCTAGTATTGTTAGCAAAAGTATCTTATATGTGATATTATTGATAATCTCAAACATATTTCCAGTATGTGTTTCATCAGTTTTGATTATTAGTCATTTTATTTCATTCTTTAAATATAAAATTAAATTTTAATATCTATTAATAACATATTAATTAATTATTTCTAGCTTGATACTTTTTTATGTAATATGTTTTTGTAAATGGTTTATACATTGTGGATAAATAGTTATATATGAGTAATTTACTTATTCTTGGTTAACAATTGTATCGCTATCCAAGGTTAATTAATTGGAACTAGAGTTTGCTAAAGTTAATACTCTTAAAGAGTGCATAATACTCAAAATTGAATGAATATTTAAATTATGAACAGTGATCATATAAACAAAAAGAAAGTCAGCTATATATTATTATATTACACTAGGAATTATTCACAAAATTTAGGTTTGCTTTAAAAATTCGCTCTTGGAAATGAATTTAATTAAAATACAAATATCTCAATAAACTTTTATATGTAGAAGCGTTCACGGCAATGTAACTTATTATTACTTGGTCAAGTTTATCAACTGAATCAATGCGCGTAGTTTTCCAACTGCTGATCATCGGTGGCCGCGATGATTTATACGGGGGTGCTTAGGACCCGTTGGATTTCCCGTTTTAAATGATTTTACAGAGGTACTTTGATGACGAAGATTACATTTTATTTCCGATGCCTCATTGAATTACTTAAAACACCTCTAAAAGACCTCGTGATGCAAACCGAAAGACACGTCAAATAATATACAGATGATCCCTATTTGGCTGCGTTCCGGATCTTATTCACAATAATGGCGATAATCGCCTGGTACTAACGTGACAAACTGTTGTTGACAGGTCAACTAGAGTAAAGAAACAGACCTTTTATGAATTTCCGTAGTACCATTTAGCTTGTTAAGCGAGAGCCTATAATGATGTCACATTTGATGAATCTACTGCCTGTAGATCTGTTCTCAGCTCCTTGTGCAAGGGGACGAGTGCATAGTATAGATTAGGGCTAACAATTCCATGCGTTATACGTCTACACGTAATCTGTGACTGGCAGTAGCGGTAAACAAGTCATAGGCCAGGTACAAGGGTGACGCACCAGTCGTGCCCCACAACACCGCCAACCAGAATGATATAAATTTCCACCAAGATCTGGTTAATTAATTCTCATTGTCATAGCGCATGAACGAGGTCTTAAATAACATGTTATTAAAATTCTGTTCCCGATGCATCAACGCATGACAGTGATATTCTGTAAGATGATACCTACAATGCGAACTTGTTCGGACACTATTTAAGCAACTTGGCAATCAATGACGACAGTTGGATAATAAACAACCTATTTAATCGACGGTGTAACTCTACATTTGACGCTTTCTAGTTTTTATCAAATAATATTTTAGCCTCTTCTGAATAGTGGGGGAAGGTCCACTACTCACTCATATATGGATACTGATGTCTATTCACAAAGTTAATGAATTAACAAACCTGGAGTAAATTAGGTAAGGGATCCGGGCCCTCCACTCAGACTTGAGCCTGTGAGCCGCCGGGCTAGCGCCGGGAAGCGTCAGCCGTCGAGCGCTTCCACCGCTGCGGGACCTATGCACAGCCGTGACCCCCTGCCGGATCCTAACGGTGTGTGCACTCCAGGCCGACATTTGCGAGGTGCGGGTTAACCGCTACCGTATCCTGATCTCTGGAGCAACGTGGCCATGGGAAGCCCTGGAGTACCTCGGCCGGAACGCCGAAATGGACCTCAGACTTGGCAATCGAGGGGGAGCACCGCCCGGAATGCCCCATGGGCGGAGAGGTACAACGGGCCCGCAATTCGCAATACTGCGCACCCTGGATGGCCTGGGTCCGGGAGACCCAATCGGGAACGGGGATATGGTTAGGACCGGGGTCCGCCATTGACACTGATACGCGCTCATCCGATTGAAAGCGTCGCACAAAGCCGTCCGCGCAAGGGAGGATGTGGCCGGAGTAGCGCCGACAAGCGTATTGTCGACCCACTCGGTCAATTAGATGGATTGGCTCGCCTGTCGCTCACCCAGTGGCTCTAGCCGCGGATCGTTCGGCTAACAAACCCTGTGTAGCTGTCCCCTAGGACCGTCTCCCAGTGCGGCCCTTACATGCTAGCCCGGTACTACGCATATGACGAGTGCGGCGGAGTCTAGCAGAATACGTTCGGGCTTAGGTGAGAGGGGTGGGCGGTGATGCCCCATCGAGACGCGACATGCCGGTGGCTCGGCAGGGGATCTGCCGAGTCCTTAGGACCTGGGGGTCTGGCTTGATCGCGCGTGAACTCCGAGCGCTTTAACAGACCTGGGAAGGACGCGGTCCCACCTCTATAAGACGCACGCGATCATTCTCTACGACGTGTCTGTGAAGTAACGCCTGGCCATACGTGCCCCTGGGTACCCAGGCTGTCACCTCGCAACTCTTGACCGCGTTTTATCTTCTTGTAGTCCTCACTGGACCGGCCGTCATGATCGGCAGGGGGACCCGGTCTAGGCGTGACCCGCGAAAGCGGTCCGGGCTGACAGCCCCGCGGGCTGTCCCCGCCCGCCAGAGCGGCACGGCCGGAGCCAGCCTTGTAGTACAGCCGCGGACGCGCCCAGCCCGCGGCTTCGCGCCGGCCCGGGCCAGGGGCGTAAGGGGAACGCGCCGAGTCGCGTGATCGGCGGCGGTACGGCAGGCGGACCGCCACTGGATGCTCGCGACCGGGAACACGACGAGAGGCGCGGCGCGGCGCGCGCTCCCCTCCTCGCCCCTGGGGTCCTGTAGGGCTGACCGGGCGCTCGCTGGCGGCGGCCCACGGCGACGGGCGCCGCACCTACGCTGGGAGTGGGGCGCCACGCGGCATGGGCGCTTGGGGGCGCCAGGCGCCCGCCCAGTCCACGCGTGGAGGGGGGCGGCTCGCGCCGCCGGCGCGGCGCCGCGCGAGTCGGGGCGGCCGTCACGGAGGCACTTAAGCAGTCCACGGCGGCCCATGGCCGACGGGGCACTCCGCCGGGCCCCGCGCACCCACGCCGCGTCCGGGCCGCCCTGCACCCCGGCGGCTGCCGCCCCCGCGCCAGCAGGGCCCCGTTCCTCTCACGGAGCCGGGGCGCCCTCAGGCCCCGCCCGGCCGGTGGCCGGGTCGGGCCCAGCCGCCTGTATGCCAACGCGCCGGCCGCCCCGGCGGCGCAGCACGGGAGGGGCAGTCGCGCCGGGCGTCCCCCCCGGCGGGGCGGCCGCCCCCCGGACCAGCGGCGTACTGCTCCTCCCCTGCGGAAAGCCGCCTGAGGCGAGAGTAGGAGACGGCGGAGGTCCGACGGAGGGCCCCCTGCGACCGTCAGTGGCATAGAGGCCTCCCCCGCGCCGGGCCGGCACTCACCCTTCTCGCGAACCTGCCCCCCGCCGGTCCCCGGGGGCCGCCCCCTCGACGGGTTCGCCGCATGCCCACCCAGGGGATGTGCGACACCCATGCCCCCAGCACGCACGCGGG     
H       GATAAAAAAAATAAATATTCAAGATTTCACTTACGGTTAAATTACAGTAATTTTAATTTTTGCAAGCTTTCATACAACAATAAAAGATATTCATTGACATTGTTAAAAAATTCATCATCTATCAAATATAATCTTAATTATAACTTAAAAGATAATTAGGATTAAGTTTAAAAAAAATTAATATTATATCCAGTTGTATAGTGAATGGTTTTAGATGACGTTACTTAATAAATATAATTCATGTTTTATTTTTATAATCAGAAAGGATTTTATGACATATAATCAGGATAAATAGTTTTAAACGTTTCCTCTTTGTTTTTTCTTAATAAATCAAAAAATACTTTATAATAATATTGAGTACGTATTCGTTATTATATATTAACTGTAATAAAAGTATTTCGAAAGGATCCCAAAACGACGTTTATACTAGATTTATATAATATCTTGTAAGATTTATTAATCTTATTGTTTTTAAATTGTTAAAGGTATTCTAGTATTGTTAGCAAAAGTATCTTATATGTGATATTTTTGATAATCTCAAACATATTTCCAGTAAGTGTTTCAACAGTTTTGATTATTAGTCAGTTTATTTCATTCTTTAAATATAACAACATATTTTAATATCTATTCATTACATATTAATTAATTATTCCTACCTTGATACTTTATTATGTATTATGTTTTTGTAATTGGTTTATATATTGTGAATAAATAGTTATATATGAGTGAGTTACTTATTCTTGGATAACAATAGTATCGCTATCCAAGGTTAATTAATTGGAACTACAGTTTGCTAAAGTTAATACTCTTAAAGAGCGCATAATACTCAACATTGAATGAATATTCAAATTGAGAACAGTACTCATATAAACAAAAAGAAAGTCAGCTTTATATTATTATATTACACTAGGAATTATTCACAAAATTTAGGTTTACTTTAAAAATTCGCTGTTGGAAACGAATTTAATTAAAATATATATATGTTAATAAACTTTTATAAGTAGAAGCTTTCACGGCAATATAACTTATTATTACTTGATCAACTTTATCAATTGTATCAACGCGCGTAGTTTTCCAACCGCTGAACATTGGTTGCCGCGATGATTTTAACTCGGGTGCTTAGGACCCGTTGGATCTCCCGTTTGAAATGATTGTAAACAGGTACTTTGTTGACGAAGATTACATTTTCTTTCCGATGCCGCATAGAAGTACTAAAGACACCTCTAAAGCAGCTCGTGATGCAAACTGTAAGACACGGAAAATGACATACAGATGATCCCTATTAAGCTGCGTTCCGGACCTTATTGACAATAATGGGGATAATCGGCTGGTACATACGCGCCAAACTGTTGTTGACAGGTCTACTAGAGTTAAGAAAAATACCTATTATGTACTTCGGAAGTACAATCTAGCTTGTTAAGCAATCGGCTTTAATGATGTCACATTTGATGAATCTACACCCTGTAGGTCTGTACTCAGCTACTTGTGCAAGGGGACCAGTGCATAGTCTAGCTTAGGGCTTACAATTTCATGCGTTATACGTCTACACGTAATGTGTGACTGGCAGTAGCGGTATACAAGTCATAAGCCAGGTAGAAGGGTAACGCACCAGTCGTGCCCCACATCACCGCTTACTATATTGATATAAATTACCTCCAAGATCTGGCTAATTAATTCTCATTGTCATAGCGCATGAACGAGCACTCAAATAACATGTTATTAAAATTCTGTCCCCGATGCATATACGCATTACAGTCATATTCCGTAAGATAAGACCTAGAATGTGATCTTGTTCGGACACTATCTAAGCAACTTGGCAATCAATGTCGACAGATGGATAATAACCAACCCATTTAATCGACGGTGTAACTCTTCATTTGATGCTTTCTAGTTTATATCAAATAAGATTTTAGCCTCTTCTGAATAGTGGGGGAAGGTCCACTACTCACTCTTATATGGATGCTGATGTCTATTCTCAAAGTTAATGAAATAACATACCTGGAGTAAATTAGGTAAGAGACCCGGGGCCTCCACTCTGACTGGTCCCTGTGAGCCGCCGGGCTAGCGCCGGGGCGTGTCAGCCGTCGAGGGCTTCCACCCCTGCGGGACCTACGCACAGACGCGAAGCCGTGCCGGATCCTAACGGTGCGTGCACTCCAGGCCGACATTAGCGAGGTGCGAGTTAACCGCTAGCGGATCCTTATCTTTGGGGCAACGGGGCCATGGGAAGCCCTGGAGTACCTCGGCCGGTACGCAGAAATGGACCTCAGATGTGGCACTGGTGCGGGAGAACTGCCCGGTATGCCCCAAGGGGGGAAAGGGACAGCCGGCCCGCAATGCGGAATACTGGGCACCCTGGTTGGGCTGGGTCCGCGAGACGCGATCGGCAAGAGGAATATGGTTAGGACCGTGGTCCGCCAATGAGACTATTACGCGCTCATCCGATTGTAAGCGTCGCACAAAGCCGTGCGCGCAAGGGTGGATGTAGCCGGCGTAGCGCCAACAACCGTCTGGTCGACCTGCTCGGTCAAGTAGATGGTTTGGATCGCCTGGCGCTCAACCAGTTGCTCTAGCCGCGGATCGTTCTGCTGACAAACCCTGTGTAGCTGTACCCTAGGACCGACTCCCAGTGCGGCCCGTACTTGCTTGCCCGGTACTACGCAGATGACAACTGCGGCGGAGTCTAGCCGGATACCTTCGGGCTAATGTGAGATGCGTGGGCGCTGGTGGCCCAATCAGAGGCAACACGCCGGTGGCTCGGCAGGGGATCTGCCGCGTCCTGCGGGCCGGGGGGTCCCGCTTAATCGCGCGTCAGCTGCGAACGCACTAACAGAACTGGGAAGGGGGCGGTCCCACCTCTATAAGACGCACGCAATCATTATCTACGACGTGTCTGTGCAGTAACGCCCGGCCATACGTGCCCCTGTCTACCCAGGCTGTCGGCTCGCAACTCGTGGCCTCCTTTTATCTTCTTGTAGTCCTCACTGGATCGGCCGTCACCATCGGCTGGGGGACCCGGTCTATGTGTGACCCCCGAACCCGGTCCCGCCTGACAGCCCCGCGGGCTGTACCCTCCCGCCAGACGTTCACGGCCGGAGCCACCCTCCTAGTACAGCCGCGGACGCGCCGTTCCCCCGGGTTCGCGACGGCCCGGGCCAGCGCCGTAAGGGGAACGCGGCGAGTCGCGTGATCGGCGGCGCTACGTCAGGGGCCCCGCCACTGGATGCTCGCGGCCGGGAACACGACGAGAGGCGCGGCGCGGGGGGCGCTCCGCTCCTCGCTCCTGGGGTCCTGTCAGGCGGGCCGCGCGCTCCCTGCCTGCCGACCACGGCGACGGGCGCTGCCCCTACGCTGGGAGTCGGCCGCCACGCGGCATGGGCGCTAGGGGGCTGGAGGCGCCCGCCCCGTCCACGCGTGGAGGGGGGCGGCTCGCGCCGCCGGCGCGGCGCCGCGCGAGTCGTGGCGGCCGGCACGGATGCGGTTCAGCACTCCACGGCGGACCATGGGCGAGGGGGCACTCCGCCGCGCGCCGCGGACCCACGCCCAGTCCGGCCCGGGCTACACCCCGGGGGCAGCCGCCCCCGCGGCAGCAGGGCCCCGCTCCTGTGACCGAGCCGGGGCGCCCTCACGCCCCGTCCGGCCGGTGGGCCCCTCGGGCCCGGCCGCCTGTAGGCCACCGGGACGGCCGCCGCCGCGGCGCAGTACGGCAACCGCAGTCGGGCCGGGAGTCCCCCCCGGCGGGGCGGGCGCCCCCCGGACCCGCGGCGTCCCGCTCCTCCCGTGCGGAAAGCCTCCTGACGCGAGAGCAGGCCAGGGCGGACGTCCGACGGGGGGCCCCCTCCGACCGTCAGTGGCAGGGAGGTCTCCCCCGTGGCGGCCAGGGACTCGCCCTCCTCGCGAACCTGCCCACCGCCGGTCCCCGGGCGCCGCGCCCTCGACGGGTTCGCCGCATGCCCACCCCGGGGTTGTACGACACCCAACCCCCCAGCACGCACGCGGG     
G       GATAAAAAAAATAATTATTCAATATTACACTTACGGTTAAATTATAGTACTTTTAATTTTTGCAAGCTTTCAAACAACACTAAAAGATATTCATAGACATTGTTAAAAAATTCTTCAGCTATCAAAAATAATCTTAATAATAACTTAAAAGATAATTAGGATTAAGTTTAAAAAAAATAAATATTATATCCAGTTGTATAGTTAATGGTTTAAGATGACCTTACTTAATATATATTATTCATGTTTTATTTTTATAATCAGAACGGTTTTTATGACATATAATCAGGATAAATAGTTTTAAACGTTTCCTCTTTGTTTTTTCTTAATAAATCAAAAAATACTTTATAATAATAATGAGTACGTATTCGTAAGTATATATTAACTGTAATAAAAGTATTTCGAAAGGATCCCAAAACGACGTATATACTAGATTAATATAATATCTTGAAAGATTAATTAATCTTATTGTTTTTAAAATGTTAGAGGTATTCTAGTATTGTTAGCAAAAGAATCTTATATGTGATATTTTTGAAAATCTCAAACATATTTCCAGTATGTGTTTCAACAGTTTTGATTATTAGTCAGTTTATTTCATTCTTTAAATATAAAAACATATTATAATATCTATTTATAACATATTAATTAATTATTTCTAGCTTGATACTTTTTTATGTATTTTGTTTTTGTAACTGGTTTATACATTGTGAATAAATAGTTATATATGAGTGATTTACTTATTGTTGGATAACAATGGTATCGCTATCCAAGGTTAATTAATTGGAACTAGAGTTTGCTAAAGTTAATACTATTAAAGAGAGCATAATATTCAACATTGAATGAATATTTAAATTTAGAACAGTAATCATATAAACAAAAAGAAAGTCTGCTATATATAATAATATTACACTAGGAATTATTCACAAAATTTAAGTTTTCTTTAAAAATTCGCTTCTGGAAAAGAATTTAATTAAAATACAAATATTAAAATAAACTTTTATAAGTAAAAGCGTTCACGGCAATATAACTTATTATTACTTGGTCAAATTTATCTAGTATTTCAATGCGCGTAGTTTCCCAACCGCTGAGCATTGGTGGCCGCGATGATTTATACCTGGGTGCCTAGGACGCGTTGGATATCCCGTTTGAAATGATTTTATAGAGGTACTTTGATGACGAAGATTACATTTTGTTTCCGATGCCACATTGAATTACTAAAAACACCTCTAAAGCAGCTCGTGATGCAAACCGAAAGACACGGCAATTGACATACAGATCCTCCCTATTAAGCTGCGTTCCGGATCTTATTGACAATCATGGAGATAATCGGCTGGTTCGTACGAGTCAAACTGTTTTTGACAGGTCAACTAGAGTAAAGAAACATACCTTTTATGTAGTTCCGAAGTACGATCTAGCTTGTTAAGCGAACGGCTTTAATGATGTCACATTTGATGAATCTACTCCCTGTAGATCTGTACTCAGCTTCTTATGCAAGGGGACTAGTGCATAGTATAGTTTAGGGCTGACAATATCATGCGTTATACATCTACACGTTATGTGTACCTGGCAGTAGCGGTATACAAGTCATATGCCAGGTAGAAGGGTGACGCACCAGTCGTGCCCCATATCACCGCTTACTAAAATGATATAAATTTCCACCAAGATCTGGGTAATTAATTCTCACTTTCATAGCGCAAGAACGAGCTCTCAAATAACATGTTATTAAAATTGCGTTCCCGATGCATCAACGCATAACAGTGATAGTCTGTAAGATTATACCTAGAATGTGATCTTGTTCGGACACTATTTAAGCAACTTTGGAATCAATGACGACAGCTGGATAATAATCAACCGATTTAATCGACGGTGTAACTCTACATTTGAAGCCTTCTAGTTTTCATTAAATAAAATTTTAACCTCTTCTGAATAGTGGGGGAAGGACCACTACTCACTCTTATATGGATCCTGATGTCAATTCTCAAAGTTAATGAAATAACACACCTGGAGTAAATTAGATAAGGCACCCGGGCCCTCCACCCAGACTAGACGCTGTGAGCCGCCGGGCTAGCGCCGGGAAGCGTCAGCCTTCGAGCGCTTCCACCACTGCGGGACCTACGCACAGGCGAGAGCCCCTGCCGGATGCTAAGGGTGCGAGCACTCCAGGCCGACATTAGCGCGGTGCGAGTTCACCGCTAACGCATCCTAATCCCTGGGGCAACGGGGCCATGGGAAGCCCTGGATTACCTCGACCGGTACTGCGAATTGGACCTCAGACGTGGCACAGGAGCGGGAGAACTGCCCGGAGTGCCCCATGGGGGGACAGGGACATCGGGCCCGCAAATCGAAATACTGGCCACCCTGGATGGCCTGGGTCCGAGAGAGGCAATCGGGAACGGGAATATGCTTACCACCGTGGTCCGCCAATGAGACTGTTACCCGCTCATCCGATTCCAAGCGTCGCACAAACCCGTGCGCGCAAGGGTCGATGTGGCCGGCGTAGCGCCGACCACGGTCTTGTCGACCTACTCGGTCAAGTCGATGGAATGGATCGCCTGTCGCTCACCCAATCCCTCTACCCGCGGATCGTTCGGATAACAAACGCTGTGTAGCTGTCCCCTAGGACCGACTCTCAGTGCGGCCCGTACTTGCTTGCCCGGTAGTACGCAGATGACTACTGCGGCGGAGCCTAGCCGACTACCTTCGGGCTCATATGAGATGCGTGGGCGGTGTTGCCCCAATCAGACGCTACACGCCTGTGGCTCGGCACGGGATCTGCCGAGTCCTTCAGGCCCTGGGGTCCCGCTTAATCGCGCGTGAGCTTCGACCGCTGTAACAGAACTGGGAAGGGTGCTGTCCCACCTCTATAAGACGCAGGCAATCATTCTCTACGACGTGTCTGTGAAGCAACGCCTGGCCATGCGTGCCCCTGGGTAGCCAGACTGTCAGCTCGCAACTCGTGGCCTCTATTTATCTTCCTGTAGTCCTCACTGGACCGGCCGTCATCATCGGCGGGGGGACGCGGTCTACGCGTGACCGCCCAACCCGCTCCGGGCTGACAGCCCCGCGGGCTGTCCCCGCCCGCCAGAGGTTCACGGCCGGAGCCATCCTGATAGTACAGCCGCGGACGCGCCCAGCCCGCGGGTTCGCGACCGGCCGGGCCCGGGCCGTAAGGGGATCGCAACGACTCGCGTGATCGGCGGTGGTACGCCAGGGGGCCCGCCACTGGGTACTCGCGGCCGGGAACACGACGAGAGGCGCGGCGCCGGGGGCGCTCCCCTCCTGGCGCCTGGGGTCCTGTGCGGCGGACCGCGCGCTCCCTGGCGGCCGCCCCAGGCGCCGGGCGCCGCACCTCCGCTGGGAGTCTGCCGCCACGCGGGATGGGCGCTCGGGGGCCCCCGGCGCCCCCCCCGTCCACGCGTGGAGGGCGGCCGCTCGCGCCGGCGGCGCGGCGCCGCGCGAGGGGGGGCGGCGGGCACTGAAGCAGTTGAGTAGTCCACGGCGGTCCATGGCGGAGGGGGCACTCCGCCGGGCGCCGGGCACCCACGCCCCGTCCGGGCCTGGCTAAACCCCGGGGGCGGCGGCCCCCGGGGCTGCAGGGACCCGCTCCTCTCACGCCGGCGGGGCGCCCTCACGGCCCGCCCGGCCGGTGACCCCCTAGGGCCCGGGCGCCTGTATGCCAACGGGCCGGCAGCCGCCGCGGCGCGGCACGCCAAGGGCAGTCGTCCCGGGCGTCCCCCGCGGCGGGGCGGGCGCCCCCCGGCCCCGCGACGTACCGCTCCTCCCGTGCGGAAAGCCGCCTGACGCGAGCGCAGGCCAGGGCGGACGTCCGACGGGGGGCCCCCTGCGACCGTCACTGGCATGGAGGCCTCCCCCGTGGCGGGCCGGCACTGGCCCTTCTCGCAAACCTGCCCCCCGCGGGTCCGCGGGGGCCGACCCCTCGACGGGTTCGCCGGATGCCCACCCCGGGGCTCTGCGACACCCATGCCCCCAGCACGCACGCGGG     
F       GAAAAAAAAAATAAATATTCAATATTTCACTTACGGTTAAATTATAGAAGTTTTAATTTTTGCAAGCTTTCAAACAACACTATAAGATATTCATGAACATTGATAAAAAATTCATCATCTATCAAATATAATCTTAATTATAACTTAAAAGATAATTAGGATTAAGTTTAAAAAAAATAAATATTATATCCAGTTGTATAGTTAATGGTTTAAGTTGACATTACTTAATACATATGATTCATGTTTTATTTTTATAATCAGAAAGGATTTTATGACATATAATCAGGATAAATAGTTTTAAACGTTTCCTCTTTGTTTTTTCTTAATAAATCAAAAAATAGTTTATAATAATAATGAGTACGTATTCGTGATTATATATTAACTGTAATAAAAGTATTTCGAAAGGATCCCACAACGACGTTTATACTAGATTTATATAATATCTGGTAAGATTTATTAATCTTATTGTTTTTAAATTGTTAAAGTTATTCTAGTATTGTTAGGAAAAGTATCTTATATGTGATATTCTTGAAAATCTCAAACATATTTCCAGTAAGTGTTTCAACTGTTTTGATTATTAGTCAGTTTATTTCATTCTTTAAATATAAAAACAAATTTTAATATCTATTTATAACATATTAATTAATTATTTCTAACTTGATACTTTGTTATGTAATCTGTTTTTGTAAATGGTTAATACATTGTGTATAAATAGTTATATATGAGTGACTTACTTATACTTGGTTAACAATGGTATCGCTATCCAAGGTTAATTAATTGGAACTAGAGTTTGCTAAAGTTAATACTCTTAAAGAGTGCATAATACTCAACATTGAATGAATATTAAAATTCAGAACAGTAATCATATAAACAAAAAGAAAGTCTGCTTTATATTATTATATTACACTAGGAATTATTCACAAAATTTAGGTTTACTATAAAAATTCGCTTTTGGAAATGAATTTAATTAAAATACAAATATACAAATAAACATTTATATGTAGAAGCGTTCACGGCAATATAACTTCTTATTACTTGGTCAACTTTATCATGTTCATCAAAGGGCGTAGTTTACCAACTGCTGGACATTGGTGGCCGCGATGATTTGTACCCGGGTGCATAGGACATGTTGGCTATCCCGTTTGAAATGATTTTATAGAGGTACCTTGATGACGTAGATTACATTTTTTTTCCGAGGCCACATTGAAATACTAAAAACACCTCTAAAACAGCTCGTGATGCAAACGGAAAGACACGACCAGTGAAATACAGATAGTCCCTATTATGCTGCGTTCCGGATCTTATTGACAATTATGGGGAAAATCGGCTGGTACGAACGTGCCAAACTGTTGTTGACAGGTCAACTAGAGTAAAGAAACATACCTTTTATGTAATTCCGAAGTACGATCTAGCTTGTTAAGATAACGGCTTTAATGATGTCACTTTTGATGAGTCAACTCCCTGTAGGTCTGTACTCAGCTCCTTCTGCAAGGGGACAAGAGCATAGTCTAGCTTAGGGCTGACAATGTCATGCGTTATACATCTACACGTAATGTGTGGCTGGCAGTAGCGGTATACAAGTCATAGGCTAGGTAGAAGGGTGACGCACCAGTCGTGCCCCACATCACCGCCTACTATATTGATATAAATTTCCTCCAAGATCTGGTTAATTAATTCTCAATGTCATAGCGCATGAACGAGCTCTCAAATAACATGTTATTAAAGTTATGTTCCCGATGCATTAACGCATGACAGTAATATTCCGTAAGATCAGACCTAAAATGTGATCTTGTTCGGACACTATCTAAGCAACTTTGAAATCAATGCCGACAGGTGGATAATAAACAACCGATTTAATCGACGGTGTATCTCTACATTTGATGCTTTCTAGTTTAAATCAAATAAAATTTTAGCCTCTTCTGAATAGTGGGGGAAGGACCACTACTCACTGTTATATGGATCCTGATGTCTATTCGCAAAGTTAATGAAATAACTAACCTGGAGTAAATTAGGGAAGTCACCCGGATCCTTCACCCAGACTCGAGCCTGTGAGCCGCCGTGCTAGCGCCGGGAAGCGTCAGCCGTCGAGCTCCTCCACCACTGCGGGACCTATGCACACCCGAGAAGCCCTGCCGGATACTAACGGTTCGGGCACTCCAGACCGACATTAGCGAGGTGCGCGTTCACCGCTAGCGCATCCTTATCTCTGGAGCAACGAGGCCATGGGAAGCCCTGGAGTACCTCGGCCGGGACGGCGAAATGGACCTCGGACGTGGCAGACGAGCGGGAGAACTGCCCGGAATGCCCCATGGGGGGAGAGGTACCTCGGGCCCGCAATTCGTAATACTGCGCACCCTGGCTGGCCTGGGTCCGGGAGAGCCAATCGGCAAGGGGGATATGGTTATGACCGGGGTCCGGCATTGAGACTATTACGCGCTCATCCGATTCCAAGGGTCGCACAAAGCCGTCCGCGCAAGGGTGGATGTGGCCGGAGTAGCGCCGACAACCGTCTCGTCGACCGTCTCGGGCAACTAGATGGATTGGTTCGCCTGTCGCTCATGCAGTGGCTCAACCCGCGGATCGTTCGGCTAACAAACCCTGTGTAGCTGTACCCTAGGACCGGCTCCCAGTGCGGCCCGTACTTGCTTGCCCGGTAGTCCGCAGATGAATACTAGGGCGGAGCCTAGCGGTATACATTCGGGCTGATATGAGAAGCGTGGGCGGTGCTGGCCCACTCAGACGCGACACGCCCGTGGCTCGGCAGGGGATCTGCCGAGTCCGGCGGGCAGCGGGGTCGCGCTTGATCGGGCGTGACCTGCGAACGCTCTAACAGAACTGGGAAGGGGGCGGTCCCACCTCTATAAGACGCACGCAATCATTCTCTACGACGTGTCTGTGCAGCAACGCCGGGCCATGCGTGGCCCTGTATACCCAGACTGTCATCGCGCAATTCGTGGCCTCCTTTTATCTTCTTGTAGTCCTCAGTGGAGCGGCCGTCATGATCGGCGGGGGGAGCCCGTCTATGCGTGACCGCCGAACCCGGGCCGGGCTGACAGCCTCGCGGGCTGTCCCCGCCCGCCAGAGGTTCACGGCCCGAGCCACCCTAGTAGTACAGCCGCGGACGGGCCCGGCCCCCGGCTTCGCGAGGGCCCGGGCCGGGGCCGTAAGGGGCACGGGACGAGTCGCATGATGGGCCGCAGTACGTCAGGGGTTGCGCCAGTGGGTGCTCGCGGCCGGGAACACGACGAGCGGCGCGGCGCGGGGAGCGCTCCCCTCCTGGCTCCTGGGGTCCTGTCAAGCGGACCGGGCGCTCGCTGGGCGCTGCCCACAGCGCCGGGAGCCGCACCTACGCTGGGAGGGGGGCGACACGGGGCATGGCCGCTAGGGGGCGCCAGGCGCCCGCCCCGTCCACGCGTGGAGCGGGGCGGCGCGCGCCGCCGGCGCGGGGCCACGCGAGGCGGGGCGGCCGGCACGGAAGCAGTTGAGCAGTCCACGTCGGTCCATGGCCGAGGGGGCACTCCGCCGGGCCACGCGAACCCACGCCCCGTCCGGGCCGGGCTGCACCCCGGCGGCGGCCGCCCCCGCGCCAGCAGGGTCCGGTTCGTCTACCGCAGCCGGGGCCCCCTCACGCCCCGCCCGGCCGGTGGCCCGTCCGGGCCCAGCCGCCTGTACGCCAGCGGGGCAGCCGCCGAGGCGGCGCAGCACGCCAAGGGCAGTCGCGCCGCGCGTCCCCGCCGGCGGGGCGGGCGCCCCCCGGTCCCGCGGCGTACCGCTCCTCCGCTGCGGAAAGCCGCCTGACGCGAGAGCAGGCCAGGGCGGACGTCCGATGGGGGGCCCCCTGCGACCGTCAGTGGCATGCAGGTCTCCCCCGTAGCGGGCCCGCACTGGCCCTTCTCGCGAACCCGCCCTCCGCCGGTGCCCGCGGGCCGCCCCCTCGACGGGTTCGCCGGATGCCCACCCCGGGGCTCTGCGACACCCATGCCCCCAGCACGGACGCGGG     
E       GATAAAAAAAATAAATATTCAAAATTTCACTTACGGTTAAATTATAGGAATTTTAATTTTTGCAAGCTTTCAAACAACACTAAAAGATATTCATTCACATTGATAAAAAATTCATCATCTATCAAATATAATCTTAATCATAACTTAAAAGATAATTAGGATTAAGTTTAAAAAAAATAAATATTATATCCAGTTGTATAGTTAATGGTTTAAGGTGACGTTACTTAATACATATAATTCATGTTTTATTTTTATAATCAGAATGGATTTTATGACATATAATCAGGATAAATAGTTTTAAACTTTTCCTCTTTATTTTTTCTTATTAAATCAAAAAATACTTTATAATAATAATGAGTACGTATTCGTTATTATATATTAACTGTAATAAAAGTATTTCGAAAGCATCCCATAACGACGTTTATACTAGGTTTATATAATATCGAGAAAGATTTATTATTCTTATTGTTTTTAAATTGTTAAAGGTATTCTAGTATTGTTAGCAAAAGCATCTTATATGTGATATTTTTGAAAATCTCAAACATATTTCCAGTATGTGTTTCAACGGTTTTGATTATTAGTCAGTTTATTTCATTCTTTAAATATAATAACAAATTTTAATAACTATTTATAACATATTAATTAATTATTTCTAACTTGATACTTTATTATGTATTTTGTTTTTGTAATTGGTTTATACATTGTGAATAAATAGTTATATATGAGTGAATTACTTATACTTGGCTAACAATAGTATCGCTATCCAAGGTTAATTAATTGGAACTAGAGTTTGCTAAAGTTAATACTCTTAAAGAGTGCATAATACTCAACATTGAATGAATATTTAAATTAAGAACAGTTATCATATAAACAAAAAGAAAGTCTGCTGTATATTATTATATTACACTAGGAATTATTCACAAAATTTATGTTTGCTATAAAAATTCGCTTATGGAAATGAATTTAATTAAAATATATATATTAGAATAAACATTTATACGTAGAAGCATTTACGGCAATGTATCTTATTATTACTTGGTCAACTTTATCAAGTTAATCAACGGGCGTAGTTTTCCAACTGCTGAACATTGGTGGCTGCGATGATTTGTACCGGGGTGCTAAGGAGCCGTTGGATATCCCGTTTGAAACGATTTTATATAGGTACTTTGATGACGAAGATTACACTTTATTTCCGATGCCACATTGATTTCCTCAAAACACTTCTAAAGGAACTCGTGATGCAAACTGAAAGACAGGTCAAATGACATACAGATGTTCCCTATTATGCTGCGTTCCGGATCTTATTGACAATTATGGGGATAATCGGCTGGTACATACGCGACAAACTGTTCTTGACAGGTCAACTAGAGTTAAGAAAAATACCTTTATTGTATCTCCGGAGTACAATCTAGCTTGTTACGCAAGCGGCTTTAATGATGTCACCTTTGATGAATCTACTACCTGTAGGTCTGTACTCAGCTTCTTGTGCAAGGGGACAAGTGCATAGTCTAGGTTAGGGCTGACAATTCCATGCGTTATACGTCTACACGTTATCTGTGACTGGCAGTAGCGGTATACAAGTCATAGTCGAGGTAGAAGGGTGACGCACCAGTCGTGCCCCACATCACCGCCTACTAAATTGATATAAATTTCCACCAAGATCTGGGTAATTAAATCTCATTGTCATAGCGCATGAACGAGCACTTAAATAACATGTTATTAAAATTATGTTCCCGATGCATAAACGCATCACAGTGATATTCCGTAAGATCATTCCTTTAATGAGAACTTTTTCGGACACTATATAAGCAACTTTGGAATCAATGTCGACAGGTGGATAATAAACAACCTATTTAATCGACGGTGTAACTCTACATTTGAAGCTTTCTAGTTTGGATTAAATAATATTTTAGCCTCTTCTGAATAGTGGGGGAAGGCCCACTACTCACTCTTATATGGATCCTGATGTCTATTCCCAAAGTTAATGAAATAACCTACCTGAAGTAAATTAGGTAAGGGACCCGGGCCCTTCACCCAGACTGGTTCCTGTGAGCGGCCGGGCTAGCGCCGGGAAGAGTCAGCCCTCGCGCTCTTCCACCGCTGCTGGACCTACGCACAGTCGTGAAGCCCTGCCGGATCTTAACGGTGCGGGCACTCCAGGCCGACATTAGCGAGGTGCGAGTTAACCCCTAGCGTATCGTTATCTCTGGGGCAACGGGGCCATCCGAACCCCTGGAGTACCTCGGCCGGAACCGCGAAATGGACCTCCGATGTGGCACTCGAGGGGGAGTACTGCCCGGAATGCCCCATGGGGGGAAAGGTACATCCGGCCCGCAATTCGTAATACTGTGCACCCTGGCTGGCCTGGGTCCGGGAGACCCGATGGGGAACTGGCATATGGTTATGTTCGGGGTCCGACAATGAGACTGTTACGCGCTCATCCGATTCCAAGCGTCGCACAAAGCCGTACGCGCCAGGCTGGATGTGGCCGGGGTAGCGCCGACAGGAGTCTCGTCGACCTACTCGGCGACGTAGATGGATTGGCTCGCCTGTCGCTCAACCAGTGGCTCGACACGCGGATCGTTCGGCTAACAAACCCTGTGTAGCTGTACCCTAGGACCGCCTCCCAGTGCGGCCCGTACTTGCTTGCCCGGTAGTACGCAGATGACGACTGCGTCGGAGCCTAGCCGCATACGTTCGGGCTAATGTGAGAAGCGTGGGCGTTGGTGCCCCAAACAGACGCGAGAGGCCCGTGGCTCCGCATGGGATCTGCCGAGGCCGTCGGACCGCGGGGCCCTGCTTGATCGCGCGTGAGCTGCGAACGCTCTGACAGATCTGGGAAGGGGGCGGTCCCACCTCTATAAGACGCACGCAAACATTCTCTACGACGTGGCTATGCAGCAACGCCTGGCCATACGTGCCGCTGTGTACCCAGACTGTCAACTCGCAACTCTTGGCCTCCTTTTATGTTCTTGTCGTCCTCACTGGAGCGGCCGTCATCATCGGCTGGGGGACCCGGTCTATGCGTGACCGCCGAACCCGGTCCCGGCTGACAGCCTCGCGGGCTGTCCCCCCCCGCCAGAGGTTCACGACCGGAGCCAACCGCGTAGTACAGCCGCGGACGCGCCGAGCCCCCGGCTTCGCGAGGGCCCGGGCCAGGGCCGTAACGGGCACGCGCCGAGTGGCTTGATCGGCGGCGTTAGGTCAGGCGGTCCGCCAGTGGCTGCTCGCGGCCGGGCAGACGACCAGAGGCGCGGCGCGGGGGGCGCTCCCCTCCTCGCGGCAGGAGTCCTGTCCGGCGGACCGTGGGCTCAGTGGCGGCCGGCCACGGCGCCGGGCGCCGCACCTCCGCTGGGAGTCGGGCGCCACGCGGCATGGGCGCTAGCGGGCGCCAGGCGCCCGCCCGGTCCACGCGTGGAGTGGGGCGGATCGCGCCGCCGGCGCGGCGCCGCGCGAGTCGGGGCGGCTAGCACGGAGGCAATTCAGCAGTCCACGGGGGGCGATGGCTGACGGGGCACTCCGCCGCGGCCCGGCCACCCACGCCCCGTCCGGGCCGCCCTGCACCCCGGGGGCTGCCGCCCCCGCGGCAGCAGGGCCCCGCTCCTCTCACCGCGCCGGGGCGCCCTCAGGCCCCGCCCGGCCGGTGGCCCGCAGGGGCCCAGCCGCCTGTATACCAACGGGCCGGCCGCCGAGGCGGCGCCGTACGGCAAGTGCAGTCGCGCCGGGGGTCCCCCCCGGCGGGGCTGGCGCCCCCGGGCCCCGCGGCCTACCGCTCCCCCCGTGCGCAAAGCCGCCTGACGCCAGCGGAGGAGAGGGCGGACGTGCGACGGGGGGCCCCCTGCGACCGTCACTGGCATGGAGGCCTTCCCCGGGGCGGGCCCGCACTGGCCCTTCTCGCGAACCCACCCGCCGCGTGTCCTCGCGGGCCGGCGCCTCGACGGGTTCGCCGTCTGCCCACCCCCGGGGTCTGCGACACCCATGCCCCCAGCACGCACGCGGG     
D       GATAAAAAAAATAAATATTCAAGATTACACTTACGGTTAAATTACAGGATTTTTAATTTTTGCAAGCTTTCAAACAACACTAAAAGATATTCATAAACATTGATAAAAAATTCATCTGATATCAAATATGATCTTAATCATAACTTAATAGATAATTAGGATTAAGTTTAAAAAAAATAAATATTATATCCAGTTGTATAGATAATGGTTTTAGTTGACGTTACTTAATTCATATGATTCATGTTTTATTTTTATAATCAGAAAGGATTTTATGACATATAATCAGGATAAATAGTTTTAAACGTTTCCTCTTTGTTTTTTCTTAATAAATCAAAAAATAATTTATAATAATAATGAGTACGTATTCGTTATTATATATTAACAGTAATAAAAGTATTTCGAAAGTATCCCAAAACGACGTTTATACTAGGTTAATATAATATCATGTAAGATTTATTAATCTTATTGTTTTTAAATTGTTAAAGGTATTCTAGTATTGTTAGCAAAAGAATCTTATATGTGATATTTTTGATAATCTCAAACATATTTCCAGTATGTGTTTCAACAGTTTTCATTATTAGTCAATTTATTTCATTCTTTAAATATAAAAACAAATTTTAATAACTATTTATGACATATTAATTAATTATTTCTATCTTGATACTTTTTTATGTATTGTGTTTTTGTAATTGGTTTATACATTGTGTATAAATAGTTATATATGAGTGAATTACTTATATTTGGTTAACAATTGTATCGCTATCCAAGGTTAATTAATTGGAACTAGAGTTTTCTAAAGTTAATTCACTTAAAGAGTGCATAATACTCAACATTGAATGAATATTTAAATTAAGAACAGTAATCATCTAAACAAAAAGAAAGTCTGCTTTATATTATTATATTACACTAGGAATTATTCACAAAATTTAGGTTTACTTTAAAAATTCGCTAATGGAAATGAATTTAATTAAAATATAAATATAAAAATAAACGTTTATATGTAGAAGCCTTCACCGCAATATAACTTATTATTACTTGGTCAATTTTATCAAGTATGTCAATGAGCGTAGTTTTTCCACAGCTGATCATCGGTGGCCGCGATGATTTTTACTCGGGTGCTCAGGACGGGTTGGATATCCCGTTTGAAATGATTTTATAGAGGTACGTTGATGACGAAGATTACATTTTATTTCCGATGCCACATAGATATACTGAAAACACCTCTAAAGTACCTCGTGATGCAAACAGAAAGACACGACAATTAACATACAGATGATCCCTATTATGCTGCGTTCCGGATCTTATTGACAATAATGGGGATAATCGGCTGGTACGAACGGGACAAACTGTTGTTGACAGGTCAACTAGAGTAAAGAAAAACACCTTTTATGTATTTCCGAGGTACGATCTAGCTTGTTAAGCTAGCGGCTTTAATGATGTCACTTTTGATGACTCTACTCCCTGTAGGTCTGTACTCAGCTCCTTTTGCAAGGGGACGAGTGCATAGTTTAGTTTAGGGCTGACAATTTCATGCGTTATACGTCTACACGTGTTGTGTAACTGGCAGTAGCGGTATACAAGTCATAGGCCAGGTAGAAGGGTGAAGCACCAGTCGTGCCCCATATCACCGCCTACGACATTGATATAAATTTCCACCAAGATCTGGGTTATTAATTCTCACTGTCATAGCGCATGAACGAGCCCTCAAATAACATGTTATTAAAATTTTGTTCCCGATGCATCGACGCATTACAGTGATATTCCGTAGGATAATACCTAGAATGTGACCTTGTTCGGACACTATTCAAGCGACTTTGGAATCAATGACGTCAGGTAGATAATAAACAACCAATTTAATCGACGGTGTAACTCTACATTTAATGCTTTCTAGTTTCTAACAAATAAAATTTTAACCTCTTCTGAATAATGGGGGAAGGTCCACTACTCACTCTTATATGGATTCTGATGTCTATTCCCCAAGTTAATGAAATACCTTACCTGGAGTAAATTAGGAAAGGTCCCCGGGTCCTACACCCAGACTGGAGCCTGTGAGCCGCCGGGCTATCGCCGGGAAGCGTCAGCCGTCGAGGGCGTCCACCACTGCGGGACCTACGCACAGGCGCGAAGCCCTGCCGGATCCTAACGGTGCGGGCACTCCAGGCCGATATTAGCGAGGTGCGTGTTAACCGCTAGCGAATCCTTATCTTTGGGGTAACGGGGCCATGGGAACCCCTGGAGTACCTCGACCGGAACGGCGAACTGGACCTCCGACGTGGCACTCGCGAGGTAGAACTGCCCGGAATGCCCCATGGGGGGAAAGGTACATCGGGCCCGCAATTCGGAATACTGCGCACCCTGGCTGGCCTGGGTCCGAGAGACCCAATCGGAAATTGGAATATGGTTATGAGCGAGGTCCGGCAATGAGACTGTTACACACTCATCCGACTCCAAGCGTCGCACAAATCCGTTCGCGCAAGGTCGGATGTGTCCGGGGTAGCGCCTACTAGCGGCTTGTCGACCTACTCGGCCAAGTCGATGGATTTGGTCGCCTGACGCTCAGCCAGTGGCTTTACCCGCGGATCGTTCGGCTAACAAACCCTGTGTAGCTGTCCCCTAGGACCGACTCACAGTGCGGCCCTTACTTGCTTGCCCGGTAATCCGCAGCTGACCACTGGGACGGAGGCTAGCCGTATACGTTCGGGCTAATATGAGACGGGTGGGCGATGATGCCCCAAGCAGACGCTACACGCCGGTGGCTCGGCACGGGATCTGGCGAGTCCTTTGGGCCCCGGGGTCAGGCTTAATCGCGCGTGAGCTGCGAACGCGCTAACAGGACTGGGAAGGCGGCGGTCCCCCCTCTATAAGACGCAAGCAATCATTCTCTACGACGTGTCTGTGGAGGAAAGCCCGGCCATACGTGCCCCTGTGTACCCAGACTGTCAGCTCGCAACTCGTGGCCTCCATTCATCTTCTTGTAGTCCTCATTGGATCGGCCGTCACCATCGGCGGGGGGACTCGGTCTAAGCGTGACCGCCGAACCCGGTCCCGGCTGACAGCCCCGCGGGCTGTGCCCGCCCGCCAGAGCTTCACGGCCGGACCGAGGCTGGTAGTACAGCCGCGGACGCGCCCAGCCCCCGGCTTCGCGACGGCCCGGGCCAGGGCCGTAATGGGAACGCGGCGAGGCGCGTGATCGGCGCCGGTAGGGCAGGGGGCCCGCCAGTGGATGCTCTCGGCCGGGAACACGACGAGAGGCGCGGCGCCGGGGGCGCTGCCCTCCTCGCGCCTGGGGTCCTGTGGCGCCGACCGGGCGCTCGCTGGCGGCCGGCCGCGGCGCCGGGGGCCGCACCTACGGTGGGAGTGGGGCGCCACGCGGGATGGGTGCTCGGGGGCGCCTGGCGCCCGCCCCGTCCACGCGCGGAGCGGGGCGGCTCGCGCCGCCTGCGCGGCGCCGCGCGAGTCGGCGCGGCCGGCACGGAAGCAGTTGAGCAGTTCACGGCGGTCCATGGCCGAGGGGGCACTCCGCCGCGCCCCCCGGACCCACGCCCCGCCCGGGCCGGGCTCCACCCCGGGGGCGGCCGCCACCGCGTCAGCAGGGCCCCGGTCCTCTCACGCAGCCGGGGCGCCCTCACGCCCCGCCCGGCCGGTGGCCCGGTGGGGCCCAGCCGCCTGTATCCCAACGGGCCGGCCGCCGGGGCGGCGCAGTACGGCAAGGGCAGTGGCGCCGGGCGTCCCCCCCGGCGCGGCCGTCGCCCCCCGGACCCGCGGCGTACGGCTCCTGCCGTGCGGAAAGCCGCCTGACGCGAGCGCAGGCCAGGGCGGACGTCCGACTGGGGGCCCCCTGCGAGCGTCAGTGGCATGGAGGCCTCCCCGGTGGCGGGCCCGGACGGGCCCTTCTCGCGACCCCGCCCGGCGCCGGTGCCCGCGGGCCGGCGCCTCGACGGCTCCGCCGCATGTCCACCCCGGGGGTGTGCGACGCCCATGCCCCCAGCACCCGCCCGGG     
C       GATAAAAAAAATAAATATTCAAAATTACACTTACGGTTAAATTACAGTAATTTTAATTTTTGCAAGCTTTCAAACAACACTAAAAGATATTCATTCACATTGTTAAAAAATTCATCATCTATCAAATATTATCTTAATAATAACTTAAGAGATAATTAGGATTAAGTTTAAAAAAAATAAATATTATATCCAGTTGTATAGTTACTGGTTTTAGTTGACGTTACTTAATATATATGATTCATGGTTTATTTTTATAATCAGAATGGATTTTATGACATATAATCAGGATAAATAGTTTTAAACGTTTCCTCTTTGTTTTTTCTTATTAAATCAAAAAATACTTTATAATAATAATGAGTACGTATTCGTAAATATATATTAACTGTAATAAAAGTATTTCGAAAGTATCCCAAAACGACGTTTATACTAGATTTATGTAATATCTTGTAAGATTAATTATTCTTATTGTTTTTAAATTGTTATAGGTATTCTAGTATTGTTAGCAAAAGTATCTTATATGTGATATTTTTGACAATCTCAAACATATTTCCAGTAAGTGTTTCAACTGTTTTGATTATTAGTCAGTTTATTTCATTCTTTAAATATAAAATAAAATTTTAATACCTATTCATGACATATTAATTAATTATTTCTATCTTGATCCTTTGTTATGTAATATGTTTTTGTAAATGGTTTATACATTGTGTATAAATAGTTATATATGAGTGAGTTACTTATACTTGGATAACAATTGTATCGCTATCCAAGGTTAATTTATTGGAACTACAGTTTGCTAAAGTTAATTCGCTTAAAGAGAGCATAATACTCAACATTGAATGAATATTAAAATTCAGAACAGTAATCATATAAACAAAAAGATAGTCTGCTCTATATAATTATATTACACTAGGAATTATTCACAAAATTTAGGTTTTCTATAAAAATTCGCTTATGGAAATGAATTTAATTAAAATAGATATATAAAAATAAACTTTTATATGTAGAAGCGTTCACCGCAATATAACTTATTATTACTTGGTCAATTTTATCGTGTGTCTCAAGGCGCGTAGTTTGCCAACTGCTGAAGATAGGTGGCCGCGATGCTTTATACTGGGGTGCTTAGGACGCGTTGGATATCCCGTTTGAAATGATTTTATAGAGGAACTTTGATGACGAAGATTACATTTTATTTCCGATGCCACATAGAAATACTGAAAACACCTCTAAACGATCGCGTGATGCAAACAGTAAGACACGTCAAATAACATACAGATTATCCCTATTAGGCTGCGTTCCGGATCTTATTGACAATCATGGGGATAATCGGCTGGTACAAACGCGGCAAACTGTTGTTGACAGGTCAACTAGAGTAAAGAAACATACCTTTTATGTATTTCCGCAGTACTATCTAGCTTGTTAAGCGATCGGCTTTAATGATGTCACCTTTGATGAATCTACGCCCTGTAGGTCTGTACTCAGCTTCTTTTGCAAGGGGACGAGTGCATAGTCTAGCTTAGGGCTTACAATTTCATGCGTTATACTTCTACACGTCATCTGTCGCTGGCAGTAGCGGTATACAAGTCATAGGCCAGGTAGAAGGGTGACGCACCAGTCGTGCCCCATATCACCGCCTACTACATTGATATAAATTTCCACCAAGATCTGGTTTATTAACTCTCAATGTCATAGCGCAGGAACGAGCTTTAAAATAACATGTTATTAAATTTATGTTCCCGATGCATCAACGCATCACAGTGATATTCCGTAAGATCAGACCTAAAATGTGATCTTTTTCGGACACTATATAAGCAACTTTGGAATCAATGACGACAGGTGGATAATAAACAACCCATTCAATCGACGGTGTAGCTCTACATTAGAAGCCTTCTAGTTTAAATCAAATAACATTTTAGCCTCGTCTGAATAGTGGGGGAAGGTCCACTACTCACTCTTATATGGATCCTGATGTCTATTCACTAAGTTGATGAACTATCTTACCTGGAGTAAGTTAGGTAAGGGACCCGGGCCCTCCACCCAGACTGGAGCCTGTGAGCCGCCGGGCTAGCGCCGGGAAGGCTCAGCCTTCGAGCGCTTACACCTCTGTGGGACCTATGCACAGCCGTGAAGCCCTGCCGGATCCTAAAGGTACGTGCACTCCAGGCGGACATTAGCGAGGTGCGTGTTAACCACTAGCGCATCCTTATCTCTGGGGCAACGGGGCCATGGGAAACCCTGGAGAACCTCGCCCGGAACGGCGAAATCGACCTCCGCCGTGGCACAACAGCGGTAGAACTGCCCGGAATGCCCCATGGGGGGAGAGGTACATCGGGCCCGCAATTCGGAATACTGGACACCCTGGCTGGCCTGGGTCCGAGAGAGTCGATCGGGAACGGGAATATGCTTATGACCGGGGTCCGGCAATGAGACTGTTACGCGATCATCCGATTCCAAGCGTCGCACAAAGCCGTTCGCGCAAGGGTGCATGTGGCCGGCGTAGCGGCGACAAGCGTCTGGTCGACCTACTCGGTCAAGTCTATGGAGTGGATCGCCTGTCGGTCACCCGGTGGCTCTACCCGCGGATCGTTCAGCCAACAAACCCTGTGTAGCTGTACCCTAGGACCGACTCCCAGTGCGGCCCCTACGTGCTTGCCCGGTAGTACGCATATGACAACTCCGGCGGAGACTAGCGGAATACGTTCGGGCTGATATGATAGGCGTGGGCGGTGATGCCCCAATCAGACGCGGCACGGCTGTGGCTCGGCAGGGGATCTGACGAGTCCTTCGGTCCCTGGGGACAGGCTTGATCGCGCGTGAGCTGCGATCGCTTTAACAGAACGGGGAAGGGGGCGGTCGCACCTCTATTAGACTCATGCGATCATTCTCTACGACGTGTCTGTCAAGTAACGCCAGGCAATACGTGCCCCTGCGTACCCAGACTGTGAGCTCGCAACTCCTGGCCTCGTTTTACCTTCTTGTAGTCCTCACTGGACCAGCCGTCATCCTCGGCGGGGGGACCCGGTCTATGCGTGACCGCCGCACCCGGTCCCGGCTGACAGCCCCGCGGGGTGTCCCCGCCCGCGAGAGCTGCACGGCCGGAGCCACCCGGGTAGTACAGCCGCGGACGCGCCCAGCCCGCGGCCTCGCGACGGGCCGGGCCCGGGCCGTAACGGGAACGCGCCGAGTCGCGTGATGGGCGGCCCTACGCCAGGGGCCCCGCCAGTGTCTGCTCGCGGACCGGAACACGAGGAGAGGCGCGGCGCGGGGGCCGCTGCCCTCCTGGCACCTGTGGTCTTGACAAGCCGACCGCGGGCTCGCTGGCGGCGGCCCACCGCGACGGGCGCCGCACCTACGGTGGGAGTGAGGCGCCACGCGGCATGGGCGCTCGGGGGCGCCAGGCGCCCCCCCCGTCCACGCGTGGAGCGGGGCGGGTCGCGCCGCCCGCGCGGCGCCGCGCGAGTCGGCGCGGCCGCCACGGAGGCAGTTGAGCAGTCCACGGGGGTCGTTGGGCGAGGGGGCAGTCCGCCTCGCCCCGCGCATCCACTCCCAGTCCGGGGCGGGCTGCACCCCGGGGGCTGCGGCCCCCGGGTCAGCAGGGCCCCGTTGCTCCGACGCGGCCGGGGCGGCCTCACGCCCCGCCCGGGCGGTGGCCCCCACGGGCCCAGCCGCCTGTAGGCCAACGGGACGGCCGCCCGGGGGGCGCCGGAGGCGAAGGGCAGTCGCGCCGGGCGTCCCCCGCGGCGGGGCGACCGCCCCCCGGCCCCGCGGCGTACGGCTCCTGCCCTGCGGAAAGCGGCCTGACGCGAGGGCAGGCCAGGGCGGACGTCCGACCGGGGGCCCCCTGCGAGCGTCACTGGCATGGAGGCCTCCCCCGTGGCGGGCGCGTACGCCCCCTTCTCGCGAAGCTGCCCCCCGCCGGTCCGCGCGGGCCGCCCCCTCGACGGGTTCCCCGCATGCCCACCCCGGGGGTGTGCGACACCCAGGCCCCCAGCACGCAGGCGGG     
B       GATAAAAAAAATAAATATTCAATATTACACTTACGGTTAAATTACAGTAATTTTAATTTTTGCAAGCTTTCAAACAACACTAAAAGATATTCATTTACATTGATAAAAAATTCATCATCTATCAAATATAATCTTAATTATAACTTAAAAGATAATTAGGATTAAGTTTAAAAAAAATAAATGTTATATCCAGTTGTATAGTGAATGGTTTAAGATGACGTTACTTAATACATATGATTCATGTTTTATTTTTATAATCAGAAGGGTTTTTATGACAAATAATCAGGATAAATAGTTTTAAACGTTTCCTCTTTTTTTTTTCTTAATAAATCAAAAAATACTTTATAATAATAATGAGTACGTAATCGTAATTATATATTAACAGTAATAAAAGTATTTCGAAAGGATCCCAAAACGACGTATATACTAGTTTTATATAATATCCTGTAAGATTTATTTATCTTATTGTTTTTAAATTGTTAAAGCTATTCTAGTATTGTTAGCAAAAGTATCTTATATGTGATATTTTTGAAAATCTCAAACATATTTCCAGTATGTGTTTCAACAGTTTTGATTATTAGTCAGTTTATTTCATTCTTTAAATATAAAAACAAATTTTAATATCTATTAATTACATATTAATTAATTATTTCTATCTTGATACTTTCTTATGTAATATGTTTTTGTAATTGGTTTATACATTGTGAATAAATAGTTATATCTGAGTGAATTACTTATACTTGGTTAACAATAGTATCGCTATCCAAGGTTAATTAATTGGAACTAGAGTTTGCTAAAGTTAATACACTTAAAGAGTGCATAATAATCAACATTGAATGAATATTTAAATTGAGAACAGTTATCATATAAACAAAAAGAAAGTCTGCTGTATATAATTATATTACACTAGGAATTATTCACAAAATTTAGGTTTTCTATAAAAATTCGCTTTTGGAAAGGAATTTAATTAAAATACATATATTAAAATAAACATTTATATGTAGAAGCGTTAACGGCAATATAACTTATTATTACTTGGTCAAGTTTATCATGTTTATCAATGCGCGTAGTTTCCCAACGGCTGACCATTGGTTGCCGCGATGATTTAGACCAGGGTGCTTAGGACGCGTTGGATATCCCGTTTAAAAGGATTTTAGAGAGGTACTTTGATGACGAAGATTACATTTTGTTTCCGATGCCACATCGAATTACTAAAAACACCTTTAAAACAACGCGTGATGCAAACAGAAAGACGCGTCAAATAACATACAGATGATCCCTATTTTGCTGCGTTCCGGATCTTATTGACAATAATGGGGATAATCGGCTGGTACTAACGAGACAAACTGTTGTTGACAGGTCAACTAGAGTAAAGAAACATACCTTTCATGTTTTTCCGCTGTACGATATAGCTTGTTAAGTAAACGGCTTTAATGATGTCACATTTGATGAATCTACTCCCTGTAGGTCTGACCTCAGCTTCTTATTCAAGGGGACTAGTGCATAGTCTAGATTAGGGCTCACAATTCCATGCGTTATACGTCTACACGTAATGTGTGCCTGGCAGTAGCGGTATACAAGTCATAGGCAAGGTAGAAGGGTTAAGCACCAGTCGTGCCGCACATCACCGCCTACGACATTGATATAAATTTCCTCCAAGATCTGGGTAATTAATTCTCAATGTCATAGCGCATGAACGAGCACTAAAATAACATGTTATTAAAATTGTGTTCCCGATGCATGAACGCATTACAGTGATATTCCGTAAGATGAGACCTAGAATGTGATCTTGTTCGGACACTATATAAGCCACTTTGCAATCAATGACGACAGGTGGATAATAAACAGCCAATTTAATCGACGGTGTAACTCTACAATTGAGGCTTCCTAGTTTAGAGTAAATAAAATTTTAGCCTCTTCTGAATAGTGGGGGAAGGCCCACTACTCACTCTTATATGTATTCTGATGTCTATTCACCAAGTTAATGAAATAGCTTACCTGGAGTAAATTAGGTAAGGGACCCGGGCCCTCCACTCCGACTAGTACCTGTGTGCGGCCGGGCTAGCGCCGGGAAGCGTCAGCCGTCGAGGGCTTCCACCACTGCGGGACCTACGCACAGACGCGAATCCGTGCCGCATACTAACGGTGCGGGCACTCAAGGCCCACATTCGCGAGGTGCGGGTTAACCGCTCGCGTATGCTGATCTCTGGCGCAACGGGGCCATGGGAAGCCCTGGAGTACCTCGGCCGGAACGGCGAAATGGACCTCGGGCGTGGCAAACGAGCGGGAGAACTGCCCGGAATGCCCCAAGGGGGGAAAGGAACATCGGGCCCGCAAGTCGGAATACTGGGCACCCTGGCTGGCCTGGGTCCGTGAGACGCAATCGGGAACGGGAATATGGTTACGACCGGGGTCCGTCAATGAGACTGTTACCCGATCATCCGAGTCCAATCGTCGCACAAAGCCGTGCGCGCAAGGCGGGATGTGACCGGCGTAGCGCCGACAACTGTCTTGTCGACCTACTCGGTCAACTTGATGGACTGGATCGCCTGTGGTTCATCCAGTAGCTCTATCCGCGGATCGTTCGGCTAACAAACCCTGTGTAGCTGTAGCCTAGGACCGCCTCCCAGTGCGGCCCGTACTTGCTTGCCCGGTAGTACGCAGCTCACGACTGCGGCGGAGCCTAGCGGGATACGTTCGGGCTCATGTGAAAAGGGAGGGCGGTGATGCCCCCATAAGACGCAACATGCCAGTGGCTCGGCAGGGGATCTGCCGAGTCCTTTGGGCCGCGGGGTCCGGCTTGATCGCGCGTGAGCTGCGAACGCGCTAACAGAAGAGGGAAGGGGGCGGTCCCGCCTCTATAAGACGCACGCAATCATTCTCTACGACGTGTCTGTAAAGCAACGCCTGGCCATACGTGCCCCTGTGTACCCAGACTGTCACCCCGCAACTCGTGGCCTCCTTTTATCTTCCTGTAGTCCTCACTGGACCAGCCGTCCTCATCAGCGGGGGGATCCGGTCTAAGCGTGACCGCCGAACCCGGTCCCGGCTGACAGCCCCGCGGGCTGTCCCCGCCCGCCAGACGTTCACGGCCCGAGCCACCCGGGTAGTACAGCCGCGGACGCGCCCAGCCCCCGGCTTCGCCACGGCCCGGGCCAGGGGCGTAAGGGGCACGCGTCGAGTCGCGTGATCGGCGGCGTTAGGCCAGGGGGCCCGCCAGTGGATGCTCCCGGCCCGGTACACGACCAGCGACGCGGCGCGGGGGGCGCTCCCCTCCTGGTCTCTGGGGTCCTGTCAAGCGGACCGCGGGCTCGCTGGGGGCCGGCCACCGCGCCGGGCGCCGCACCTACGCTGGGAGTAGGGCGCCGCGAGGCAAGGGCGGTTGGGGGCGCCAGGCGCCCGCCCCGTCCACGCGTGGAGCGGGGCGGCTCGCGCCGCCGGCGCTGCGCCGCGCGAGGCAGGGCGGCAGGCACGGAAGCAGTTGAGCAGTTCACGGGGGGCCATGGCGGAGGGGGCACTCCGCCGCGCACCGGGCACCCACACCCCGTCCGGGCGGGCCTGCACCCCGGGGGCTGGCGCCCCCGAGTCAGCAGGGGCCCGCTCCTCTGACGCGGCCGGGGCGCCCTCACGCCCCGCCCGGCCGGTGGCCCGCTCGGGGCCAGTCGCCTGTATCCCAACGGGCCGGCCGCCGAGGGGGCGCCCTACGCCAGCGGCAGTCGCGCCGGGCGTCCCCCCCGGCGGGGCGGTCGCCCCCGGGCCCCGCGGCGTACTGCTCCTCCTCTGCGCAAAGCCGCCTGACGCGAGCGGAGGTCAGGGCGCACGTCCGACCGAGGGCCCCCTGCGACAGTCATTGGCATGGAGGCCTCCCCCGGGGCGGGCCGGCACGGGCCCTTCCCGCGAACCTGCCCGCCGCCGGTCCGCGCGGGCCGTCCCGTCCACGGGGCCGCCGCATGCGCACCCCGGGGGTGTGCGACACCCATCGCCCCAGGACGCACGCGGG     
A       GATAAAAAAAAAAAATATTCAATATTACACTTACGGTTAAATTACAGGAATTTTAATTTTTGCAAGCTTTCAAACAACACTAAAAGATATTCATTCACATTGTTAAAAAATTCATCTTCTATCAAATATTATCTTAATAATAACTTAATAGATAATTAGGATTAAGTTTAAAAAAAATAAATTTTATATCCAGTTGTATAGTTAATGGTTTAAGATGACGTTACTTAATACATATGATTCATGTTTTATTTTTATAATCAGAAAGGATTTTATGACATATAATCAGGATAAATAGTTTTAAACGTTTCCTCTTTATTTTTTCTTAATAAATCAAAAAATACTTTATAATAATAATGAGTACGTATTCGTTATTATATATTAACCGTAATAAAAGTATTTCGAAAGTATCCCAAAACGACGTTTATACTAGATTTATATAATATCTTGAAAGATTTATTATTCTTATTGTTTTTAAATTGTTAAAGGTATTCTAGTATTGTTAGCAAAAGAATCTTATATGTGATATTCTTGAGAATCTCAAACATATTTCCAGTATGTGTTTCAACTGTTTTGATTATTAGTCAGTTTATTTCATTCTTTAAATATAAAAACAAATTTTAATATCTATTTATAACATATTAATTAATTATTTCTTTCTTGATACTTTCTTATGTAATTTGTTTTTGTAAATGGTTTATACATTGTGTATAAATAGTTATATATGAGTGACTTACTTATGTTTGGTTAACAATGGTATCGCTATCCAAGGTTAATTAATTGGAACTATAGTTTGCTAAAGTTAATACACTTAAAGAGTGCATAATACTCAACATTGAATGAATATTGAAATTCAGAACAGTTTTCATATAAACAAAAAGACAGTCCGCTATATATAATTATATTACACTAGGAATTATTCACAAAATTTACGTTTTCTATAAAAATTCGCTTTTGGAAATGAATTTAATTAAAATACATATATAGAAATAAACATTTATAGGTGGAAGCTTTCACCGCAATATAACTTATTATTACTTGGTCAACTTTATCACGTATATCAAAGCGCGTAGTTTTGCGACTGCTGCATATTGGTGGCGGCGATGATTTATACCTGGGTGCTTAGGATGCGTTGGATATCCCGTCTAAAATGATTTTAGAGAGGTACATTGATTACGAAGATTACATTTTCTTTCCGATGCCACATAGAACTACTAAAAACACCTCTAAATCACCTCGTGATGCAAACTGAAAGACACAATAAATGACATACAGATGATCCCTATTACGCTGCGTTCCGGATCTTATTGACAATAATGGGGACAATCGGCTGGTACCGACGGGCCAAACTGTTGTTGACAGGTCAACTAGAGTCAAGAAACATACCTTTTATGTCTATCCGTAGTACGATATAGCTTGTTATGCAATCGGCTTTAATTATGTCACCTTTGATGAATCGACTACCTGTAGTTCTGTTCTCAGCTTCTTTTGCAAGGGGACGAGTGCATAGTATAGCTTAGGGCTGACAATTCCATGCGTTATACGTCTACACGTCATGTATGTCTGGCAGTAGCGGTATACATGTCATAAGCCAGGTAGAAGGGTGATGCACCAGTCGTGCCCCATATCACCGCCAACCAAAATGATATAAATTTCCACCAAGATCTGGGTTATTAATTCTCATTGTCATAGCGCAGGAACGAGGCCTAAAATAACATGTTATTAAACTTTTGTTCCCGATGCATGTACGCATTACAGTGATATTCCGTAAGATGAAACCTAGAATGTGATCTTGTTCGGACACTATTTAAGCAACTTCGTAATCAATGTCGACAGGTGGATAATAATCAACCTATTTAATCGACGGTGTAACCCTACATTTGATGCTATCTAGTTTTTATCAAATAAAATTTTAGCCTCCTCTGAATAGTGGGGGAAGGACCACTACTCACTCTTATATGGATCCTGATGTCTATTCGCAAAGTTAATGAAATACCTTACCTGGAGTAAATTAGGGAAGCGACCAGGTCCCTCCACCCAGCCTAGACCCTGTGAGCTGCCGGGCTACCGCCGGGAAGGGTCAGCCGTCGAGCGCTTCCACCTCTGCGGGACCTACGCACAGCCGCGAGGCCTTGCCGGATCCTAAGGGGGCGAGCACTCCAGGCCGACATTAGCGAGGTGCGAGTTGACCGCTACCGTATTCTAATCTCTGGAGCAACGGGGCCATGGGAAGCCCTAGAGTACCTCGCCCGGAACGGCGAAATCGACCTCTGACATGGCACTCGAGTGGTAGAACTGCCCGGAATGCCCCATGGGGGGATAGGCACATCGGGCCCGCAATTCGGAATACTGGGCACCCTGGCTGGCCTGGGCCCGAGGGACGCAATCGGGAACGGGCATATGGTTAGGAACGGGGTCCGGCAATGAGACTATTATGAGATCATCCGATTCCAAGCGTCGCACAAAGCCGTTCGCGCAAGGATGGATGTGCCCGGCGTAGCGCCCACAAACGTCTTGTCGACCTACTCGGTCAAGTGGATGGATTGGCTCGCCTGTTGCTCAGCCAGTGGCTCTACCCGCGGATCGTTCGGCTAACAAACCCTGTGTAGCTGTGCCCTAGGACCGACTCCCAGTGCGGCCCGTACTTGCTTGCCCGGTAGTACGCAGTTGTCGACTCCGGCGGAGGCTAGCCGTCTACATTCGGGCTCATATGACGCGCGTGGGCGGTGTTGCCCCAGTCAGACGCGGCAGGCCCGTGGCTCGGAAGGGGATCTGGCGAGTCCTGCGGGCCGTGGGGTCGGGCTTGATCGCGCGTGAGCTGGGAACGCTCTAACAGACCTGGGAAGGGGGCGGTCCCCCCTCTATAAGACGCAGGCAATCATTCTCTACGACGTGGCTGTGGAGTAACGCCTGGCCATACGTGCCCCTGTGTAGCCAGACTGTCAGCTCGCAAGTCGTGGCCGCCTTGTATCTTCTTGTAGTCCTCAGTGGACCGGCCGTCATCATCGGCGGGGGGACCCGGTCTATGCGTGACCGCCGAACCCGGCCCCGACTGACAGCCCCGCGGCGTGTCCCCGCCCGCCAGAGGTTCACGGCCGGAGCGACCCTCCTAGTACAGCAGCGGACGCGCCCAGCCCCCGGCTTCGCGACGGCCCGGGTCAGGGCCGTAAGGGGACGGCAGCGAGTCGCGTGATCGGCGGCAGTATGCCAGGGGGCCCGCCAGTGGCTGCTCCCGGCCGGGAACACGACGAGAGGCGCGGCGCGGGGGGCGCTCCCCTCCTAGCGCCCGGGGTCCTGTGAGGCGGGCCGCGCGCTCGCTGGGGGCGGGTCACAGCGCCGGGGGCCGCACCTCCGCTGGGAGTGCGGCGCCGCGGGGGATGGGCGCTAGGGGGCGCAAGGCGCCCCCCCCGTCCACGCGTGGAGCGGGGCGGCTCGCGCCGCCTGCGCGGTGGCGCGCGAGCCGGGGCGGCCCGCACGGAAGGAGTTGAGCATTGCACGGCGGTCCATGGCAGAGGGGGCACTCCGCCGCGCACCGACCACCCACTCCCCGTCCGGGCCGGGCTGCACCCCGGGGGCTGCTGCCCCCGCGGCAGCAGGGCCCAGGTCCTCTGACGGAGCCGGGGCGCCCTCACGCCCCGCCCGGCCGGTGGCCCGGGGGGGACCCGACGCCTGTCTGCCAGCGGGACGGCCGCCGATGCGGCGCCGTACGGCAGTGGCAGTCGCGCCGGGCCTCCCCCACGGCGGGGCGGGCGCCCCCCGGCCCAGCGGCGTACCGCTCCTCCCCTGCGCAAAGCCGCCTGACGCGAGGGGAGGGCAGGGCGCACGTCCGACGGGGGGCCCCCTGCGATCGTCACTGGCATGGAGGCCTCCCCCGTGGCGGGCCAGCACTCGCCCCGCTCGCGAACCTGCCCCGCGGCGGTCCTCGCGGGCCGCCCCCTCGACGGGTTCGCCGCATGCCCACCCCGGGGATGTACGACACCCAAGCCCCCAGCACGCACGCGGG     
