# Supplementary material for: A simple method for data partitioning based on relative evolutionary rates
Source: PeerJ. 2018 Aug 28;6:e5498. doi: 10.7717/peerj.5498 (PMC6118207; doi:10.7717/peerj.5498)
Supplement: Data S1 — The datasets are provided in the PHYLIP format. [file peerj-06-5498-s002.zip › DataS2/AS6-8.phy]

17  4000
out     TAAAGATAATATTGTTTTTTTTATTAGACAAAACTATCCATAATGAATCAAAAATATTATGTGTCTTAATATAAAAAAACCATAAATTTACTACAAAATGGTTTAATTAAGACAAAAATCAAATAGTAGGAAATGATTTATTTTTTTCAATTCTAATAAGTGGGTTATCAACTTTTACTTAGTCTCTTTTTATATTTTACTTGATAAGCTTATTTGACGATCATATATAAATTCAAAAATACACGTTTATTAAATGATAATATTAATAATGTCTTTTACTAACTTTATTACGTAATTATATAAATTTAATAAGTCATAATTAGTTGTAGTTCATTAATATAAATCTCCATTCTATCAATAAATGATATTAAGCTTAAAATTAATTGATTTTACGAGTTATAGTGTTAAATATACATTAATTAAATAGCATACTTAAAGCGATTAACAAGACATATCTAATTAATTATTTATTTACAGTGAGATCATCTTATTAAAATAATCTATTACGTATTAGAGTTTATAAAAAAATAATTATCCTGTTTTTCAAAAATATTGTATTCCATCCTAAGAAATTTTTATAAATAATATCACTAACACTTAAATTACTGTTTCTAATTATTTAGTTTAATAAAGCATTTTCTCTTATAAATATATTTTAACACAACTTTTATTTTGTAATTACAGATTTTTTTGATAACCATAATTACTAGCAAATACATATATACAAGGCTATAAAATTTACTTTATAGAATAGTTAAACAGATACTAACTCATTTACTTTCCTGAATTAGGCAGACATTTTGACGTATTAAAATATACTAATAATCCTGTCTTAATGTAATATATACCCTAATAATTTTATTGAGTTTAACCCTTCTGTCTTGTTTTATTTAATATATGTTTATAGATAGTAATTGTAAATTAATATTAATAATATACAGAATAAATAGTATATAATACCATTCTAATATAAAGGACCGTAGTATATGAATTCTTTACATGCTATTTACTGATTGTCAGTCATCGTCCCTCACTCGGGGTACAAATGCCCGACAATTGCCTTACATTCTCCGTTACTTGTAAGATCTAGACAGAATCACTTGCTTGAACATTTGTTTCAAGGAGCAGGCTGTCCGCGCAAAAAGTTAACATTTTTTTTCTATTTGCATAGATATACGCCGTTTAATCGACATAAAATCTGTGTATAAGGAAGAATCTTTACGCATACAGAAGTTACAGTCCACCTCATCGCTCTGTATTCTTCTATCGTAGCATTGTCAATACTTTGGGCCATAGGCTACAAGGATTACTTCTGATCGAATATGCTCATATACATTTTTAATCTGGAATAGCCTTTCTATGCATATAGCTGTGCGAGCACTTCCCTGGAATCGAGACTTACTGATATACCGTGGCGTTTGCCGACAATGGATAAACTACACAGGCTTGGATACGATGGTCAGGTGTCTATTGTAAACATAAATCGGCTAGATGCTATTAGATGAGTGGTATGTTTAAGTACAAGGAACATCAGCCACACTCCTAGGTTACATATACGATCAAACCAAAAGAATCTGTCCCGCCACTTAATCCTGAAGCGAGCCGTTTTGACGATACACGTGCACATCTTGAATCAATCCACCAATTTAGACATAAGGTGCTGACCCTGCTACAGGCATGTGTGATCGACGAATTCCAAAGATCGCACAGCACTAACCATCAAGTTCTGAGGTAATTACTATTAGGATTGAAACAATCCAATTCATGCTAATTAGTCTTGGGGAGGTCAACGTCCATAAAGCTAGTAGACGTTTGATTTAAGGTGTAAAGTTCATGCGCATATGTGGTGGATGCAAAATCCAAATATGTAAAGCTGGCTACACAACGAGTGATATGACGATGATCAGGCAGGACCTCGATGGTGAAACTAGGATAAGGGACAAAGGTAAGACGGGATCAAATTTTGTCGATCGCCTCGAATGTTACAAATTTATACGAATGTAACACGGTTTTACTGTCCACCCACATTATGCAGCAAGCGTGAAGGTGGACGGAACGCGTGGAAAATGGCTGGACCACGGGGATGGAGAAAAAGAACGGAGGCCGGTTCGAGGCATCGTGTCGGCAACTTGGGGTCTCCGTTATTCGGCGCACGGCGTTTCCGGAATCGGCCCGGAAAATATGCAGCGTCGCTATGCCATTAAAGTCCCTCGCACCAACTTGAAGAATGGGGCCGCCGCTCCGGTAGGCTCTAATGGATTCCGATACCAGCGGTCACTGCCCACCACACTCATATTGAGGGCTATCACCGTGGCATAGTCTTCAACTACCGCTAGAACCCGACGCAGCCCATGCCCTCTCACAGAGGCTAAGGCGCCAGTGAGTAGAGAGCGCATTTCCGAACGCCAAGCTGGGGCTTGCGAGGGGCTCCCGGATGTCCGGGCCCCCTCCACCCGTAACACGCTAAAGGGGTGACTCTCAGTAGCCGGGGTGCGCTCCACTCGGCGTCAATGATTAAGCTGGCTTCATAGCGAGGACAACGGCGTTTAGGCAATACAGCGTCTCATCGCTATGGATGGTGGACTACGAGGCGTCCTAGCGCTTTGTAAGCCGGGTGGTGAACCGATCGAGAGGTTTAGCTTCAGGCAAGTGCACTGATTAAGGTATGGAGGTCTGTTCCACCACACACTCAGCGAGATGCTGCGCACCGGGGAATGCTTGTAACAGTCCCGCCCCCTCCACTGCTCCCAGGGGGACTTCGCCTATGCCAGGCCACACGTCTGCTGAGACAACCACCCGTCGCCGCTTCCGCGGACGTCATGACATGGATGGAGGAGCGCGACCCTCAATGCAGCGCTGGGAGACTATCAACTCCCTCTAGTGAGCAAGCTTGTCGGGGTCGTATGGGCTTGGGCTTCCGGACATGCCGTCTTACTGGTCAGCGGTCCATCCGCCGTCCGAGGTCCGGCGTGTCTCACGAGGGGCTCGGGGGCTTCCTCCGTGCCACCCCCACGCGGGAAGCCCAGCGCTTCACACTCCCGGCCGGCGGGGTCGGCCGCCGCCGCCGCCGTGGCTGGCCCGCGCGGGCGGGCTCCGCCGCCCGCGCTCCCTGCGGGCCGCGCGCTGGGCGGTTGATGCCCGGGCTGCGCCCCCTCGGGGCCCGGCGGCGGCGACTCGGCTGGACGGGCCGTCCCCGTTCTCGGTAGGCCCGAGGTGCGGCGCGCACGCTGGCCCGCCCAACCAGGCCCGTGGGCCGGGGGCCCCCCAGCTCAGGGGTTCGCCTACGCCATGGGTTCGGGCCCGCACCCCGGGGCGCGCCTGGGCCGGCTTCGGCCGGGCTCACCGGGTCTCGGCGGCCGCACCTGGGCCGGCCGATTCGCCCCCGGTGGGTGCGCGGGCCTCTCACGATGGGCCCGGGCGCCCCGGGCGAGGGGGGCGCCCCCAACGGCTGTCCTGCCATCGACGGGTTGCGCGCCGGTGGCGGCCCTGCGGGCGGCACAGCTGGCGGGGGGGCCGCGCGTCCCGCACACACCGGTCTCCCTGGCCCTCGATGCGCCCGGGAGGGGGCAACGCGCGGCCATCCGCCTGACGTCGCCTGACCGGGCCCTCCGGGCACGTGAGCTATGCGTCGGCAGGCCGCCCGCGGGTGCTCCGAGCAGCCCGCGCAATGGCGATCGCAGCACCAACGGATGGAGGTGCCTGCGCCGGCGGGCCGCTCGGCCCCCGGGGGCGCGCATCGCCGGGGCCCTCGCGGGCCCGGGCGGGGGGGAGCCTACGCGCCGCCCCGGCGCACCGAGGTCGACGCAGCTGCGCGCGCGGACCCGCCAAACAGCGGGGGGGATCGCGCCGGCTGTGGGGAGCCCGGGCGGGCTGGGGGGCGAAATGCCGGAGCCGGCGTCCGGCCGCCGCCCACCCGACGCGCCCGGCCTTGGACCCCGCGCTGGACGGCGCACCGCCGCGCCTGTTCCCGGCATGGTCCAGCCGTACCCGTACGCAGGCC     
P       TATAGATAATATTGTTTTTTTTATTAGACAAATCTATCCATAATGAATCAAAAAAATTATTTGTCTTAATATAAAAAAACCAAAAAATCACTTCAAAATGGTTTAATTAAGACAAAAATCAAATTGTAGGAAATGATTTATTTTTATCAATTCTAATAAGTGGGTTATCAACTTTTACTTAGTTTCTTTTTATATTTTACTAGATAAGCATTTTTGACGATCATATAAAAATTGAAAAATACACGTTTATTAAATGATTATATTAATAAAGTATTTTACTAACTTTATTAAGTAATTATATAAATTTAATAAGTCATAATTAGTTGTAGTTCATTAATATAAATCTACATTCTATCATTTAATGATCTTAAGCTTAAATTTAATTGATTTTACGACTTATAGTGTTCAATATACTTTAATTAAATAGCATACTTAAAGCGATTAACAAGACTTATCTAATTAATTATTTAATTACAGTGAGATCATCTTATTAAAATAATCTATTACGTATTAGAGTTTATATTAAAATAATTATCCTGTTTTTCAAATATATTGTATTCCATCCTAAGAAATTTTTATTATTTATATCACTAACACTTAAATTACAGTTTCTAATTATTAAGTTTAATAAAGCATATTCTCTTATAAATATATTTTAACACATTTTTTATTTTGTAATTACAGATTTATTTAATAACCATAATTACTAGCAAATACATATATATAAGTCTATAAAATTTACTTTATAGAATAGTTAAACAGATACTAACGCATTTACTTCCCTTAATTAGGCAGAAATTTTGACATATCAAAAAATACTAATAATCCTGTCTTAATGTTACATATGCCCTAAAAATTTTAGTGAGTTAAAACCTTCGGTCTAGTATTATTAAATATATGTTTATCGATAGTAATTGTTAATTAATAATAATAATATTCAGAATAAATAGAAGATAATAGCATTCTAATATAAAGTACCGTAGTATATGAATTCTTTATATGCTCTTTACTGATTGTGATACTACGTCCCTCGCTCGGGGTCCAACTGCCCGACAATTGCTTAACATGCACCGTTACTAGTAAGAACGAGACAGAATCACTTGCTTGAACATTTGTTTGAAGGAACAGGCTGTCCGCGCAAAAAGTTAACGCTTTCTTTCTATTTGCTTAGATATACGCCGTTAAATCGACATACAATCTGTGTATAAGGAAGAATGTATACGCATACAGAAGTTACAGTCAACCTCATCGCGCTGTATTCTTCTATCGTAGCATAGGCAATTCTTTGGGCCATAGGTTACAAGGATAACTACTGCTCGAATATGCTAATATACATTTTTATTCTGGAATAGCCTTACTATGCATAAAGCTGTGCGTGCACTGCCCTGGAATCGAGACTTACTGATATACAGTGGAGTTTGGCGACAATGGAAAAACTGTAAAGGCTTGGATACGATGGTCAGGTGTCTATTGTAAACATACATCGGCTAGATGCTATTAGATGAGTGATATGTTTAAATACAAGGAACATCAGCTACACTCCTAAGTTAGATATACGATCCAACCAAAATAATCTGTCCCGCCGCTTAATCCGTAATCGAGCCGTTTTGACGATACACATGCACATCTTGAATCAATTCACCAATTAAGACATAAGGTGCTCACCCTGTTAGAGGCATGGGTGATCGCTGATTTCCAAAGATCGCACAGCAGTAGCCATCAAGTTCTTAGGTTATTGCTATTTGGATTGAAACGATCCAATTCATGCTAATTAGTCTTGGGGAGCCCAACGTCCATAAAGCTAGTATACGTTTGCTTTAAAGTGTAAAGTTCTTGCGCATATCTGGTGGATGCAAATTCCAAAAATGTGAAGCAGGCTACATAACGAGTGATATTACGATGATCAGGCAGGACCTCGATGGTGAAACTAGGATAATGGACAAAAGCAAGAAGGGATCTAATTTGGTCGATCCCCTCGAATGTTACAAATTTGTACGAATGTAGCACGGTTTTACTGTCCACCCACATTATGCAGCACGCGTGAAGGTTGACAGAACGCGCGGAAATGGGGTGGACCACGGGGGTGGAGAAAAGGAGGGGAGGGCGGGTCGGGCGATCGTGTGGGCACCCTGGGGGCTCCCTTATGCGACGAACGTCGTTTCCGGAATCGGCCTGGACAATATGCGGGGTCGCTATGCCATTAAAGTCCCTCGCACCACATTGAAGAATGGGGCCGCCGCTCGGGTAGGCTCTACTGGATTCCGATAGCAGCGGTCACTGGCCACCACACTCATCTTGTGGCCTATCACCCACGCATAATCTTGACCTACCGCTAGAACCCGACGCAGCCCATCCCGTCTCAACGAGGCTACTTCGCCAGTGAGTAGAGAGCGCAATTCCGATCGCGAAGCTGCGGCTTGCGAGGGGCTCCCGGTTGTCCGAGGGCCCTCCACCCGTAACACGCTAAAGGGGTGCCCCCCAGTAGCCGGGGCGCGGTCCACTCAGAGTCAATGATTAAGCTGGCTTCCCAGCGAGGACAACGGCGTATACGCAGAACAGGGCCTCATCGCTTTGGAAGGGGGACTTCGAGGCGTCGTAGCGCTTTGTAAGTCGGGTTGCGAACCGATGGAGAGGGTTAGCTTCAGTCAAGCGCACTTATTGAGGTATGTAGGTCTCTTCCACCACACACCCGGCCAGATGCTGCGCACCGGGGCATGCTCGTAACAGTCCCGCCCCCTCCACTGCTCCCACGGGGAATTCGCCCATGCCAGGCCATACGTCTGCTGATAAAACCACCCCTCGCCGCGTCCGCGGACGTCATGACTTGGACGTAGGAGCTTGACCCTCAATGGAGTGCTGGTAGACGATCAACTCCCTGTAGTGATCAAGCTTATCGGGGTTGTATGGGCCTGGGCTTCCGGACATGCCGTCTTACTGGTCAGCCGCTCATCCGCAGTCGGAGGTCCGGCGTGTTTCACGAGGGGCTCTCGGGCTTGAGCCGTGCCAACGCCACGCGGCAAGCCCGGCGCCTCAGGCTCCGGGCCGGCACGGTCGGCCGCCGCTGCCACCGGGGCTGGCCCGCGCGGGCGGGCTCCGCCGCCCTCGGTCCATGCGGGCCGCGCGCTGCGCCGTTGATGCCCGGGCTGCGCCCCCTGGGCGGCCGGCGGCGGGGAGTCGGATGGACGGCCCGTCCCCCTTCTCCGGAGACCCGAGGTGCGTCGCGCACGCTGGCCCGACCAACGAGGACCGTGGGGCGGGGGGCGCCCAGCTCAGGGGTTCGCCTACCCCATCGGTCGACGCCCGCACCCCGCGGCGGGACGCGGCCGGCTTCGCCCGGGCTGACCGGGCGTGCGCGGCCCCACCTAGGCCGGCCGATTCGCCCCCGGTGCGTGCGCGGGCCCCCCACGGTGGGCCGCGGCGCCCCGGGCGAGGGCGGCGCTCCCAACGGCGGTCCGGCCGTCGATGGCTTGCGCGCCGGTGGCGGCCCTCCGGGGGGCACGGCTGCCGGGGGGGCCGCGCCTCCCGCGCACACCGGTCTGCCTCCCCCTCGATGCGGCGGGGAGGAGGCAACGCGCGGCCGCTCGCCTGCCGCCGACTGACCGGGCCCACCGGGCACGTGCGCTGTGCGTCGGCTGGCCGCCCGCGGGTGCACCGAGCACCCCGCGTAGTCGCAATAGCAGCGAGACCGGATTGAGGCGCCTGCGGCGGCGGGCCGCTCGGACCCCGGGGGCACGCATTGCCGGGGCCCTCGGGGGCTCGGGCGGGGGGGAGCATAGCCGCCGGCCCGGCGCACCGAGGGCGACGCCGGTGCGGCCCCGGAGGCGCCAACCAGCGGGGGGGATCGCCGCGGCTGTGGGGAGCCCGGGCGGGCTGGGGCGCGAAGTGCCGGAGCGGGCGTGCGGCCGCCCCCCACCCGACGCGGCCGGCCGCGAGCCCCGCGCTGAACGCCGCACCGCCGCGTCTGTTCGCGGCATGGTCCAGCCGTACCCGTACGCCGGCG     
O       TAAAGATCATATTGTTTTTTTTATATGACAAAACTATGCATAATGAATCAAAAAAATTATTTGTCTTAATATAAAAAAACCATAAATTTACTTCAAAATGGTTTAATTAAGACAAAAATCAAATTGTAGGAAATGATTTATTTTTGTCAATTCTAATAAGTGGGTTATCAACTTTTACTTAGTTTCTTTTTATATTTTACTGGAAAAGCTTTTTTGACGAACATATAAAAATTTAAAAATATACGTTTATTAAATGATAATATTAATAAAGTATTTTACTAACTATATTAGGTAATTTTATAAATTTAATAAGTCATAATTAGTTGTAGTTCATTAATATAAAACTACATTCTATCATATAATGATATTAAGCTTAAAATTAATTGATTTTACGAGTTATAGTGTTGAATATACTTTAATTAAATAGCATACTTAATGCGATTAACAAGACTTATCTAAATAATTATTTAATTACAGTGAGATCATCTTATTAAAATAATCTATTACGTATTAGAGTTTATAATAAAATAATTATCCTGTTTTTCAAATATATTGTATTCCATCCTAAGATATTTTTATTAATATTATCACTAACACTTAAATTACAGTTTCTAATTATTAAGTTTAATAAAGCATCTTCTCTTATAAATATATTTTAACACAACTATTATTTTGTAATTACAGATTTGTTTAATAACCATAATTACTAGCAAAAACATATATAAAAGGCTATAAAATTTACTTTATAGAATAGTTAAACAGATACTAACTCATTTACTTACCTTAATTAGGCAGCAATTTTGACGTATTTAAAAATACGAATAATCCTGTCTTATTGTAATATATTCCCTAATAATTTTATTGAGTTTAATCCTTCAGTCTCGTATTATTCAATATATGTTTATTGATAGTAATTGTTAATTAATAATAATAATATACAGAATAAATAGAACATAATATCATTCTAAAATAAAGTACCGTAGTATATGAATTCTTTATATGCTATTTACTGATTGTCAGACATCCTCCCTCACTCGGGGTGCAAGTGCCCGACAACTGCATTATATGCACCGTTACTCGTAAGGACGAGACAACTTCACTTGCTTGAACATTTGTTTAAAGGGTCAGGCTGCCCGCGCAAAAAGTTAACTATTTATTTCTATTTGCCTAGATATACGCCGTTTAATCGACATACAATCTGTGTATAAGGAAGAATTTTTACGCATACAGAAGTTACAGTCCACCTCATCGCACTGTATTATTCTATCGTAGCAACGGGAATTCTTTGGGCCATAAGTTACAAGGATAACTACTGCTCGAATATGCACATATACATTTTTAATCTGGAATGGCCTTTCTATGCATACAGCTGTGCGAGCACTGCCCTGGTATCGAGACATACTGATATACCGTGGTGTGTGGCGACAGTGAAGACACTACAAAGACTTGTATACGATGGTCAGGTGTCTATTGGAAACATTCATCGGCTAGATGCTATTAGATTAGTGATATGTTTAATTACAAGGAACATCAGCAACCCTCCTAAGTTGCATATACGATCAAATCAAAATAATCTGTCCCGCCGCTTAATCCATAACCGAGCCGTTTTGACGATACACGTGCACATCTTGAATCAATCGACCAATTAAAACATAAGGTGCTAACCCTGGTTCAGGCATGTGTGATCGCCGAGTTCCAAAGATCGCACAGCATTAACCATCAAGTTCTGAGGTTATTTCTATTAGGATTGAAACAATCCAATTCTTGCTAATTAGTCTTGGTGAGGCCCACGTCCATAAAGCTAGTATACGTTTGATTTAAGGTGTAAAGTTCTTGCGCATATGTGGTGGATGCAAATTCCGAAAATGTTAAGCTGGCTACAAATCGAGTGATATGATGATGATCATGCAGGTCCTCGATGGTGAAACTAGGATAATGGTCAAAAGCAAGACGGGATCTAATTTTGTCGATCTCCTGGAATGTTACAAATTTATACGAATGTATCACGGTTTTCCTGTCCACCCACATTATGCAGCACGGGTGAAGGTGGACGGAACGCGTGGAAATTGGTTGGACCTCGCGGGTGGAGAAAGAGCAAGGGGGTCGGGTCGGGGCATCGTGTCGGGAACATGGGGTCTCCGTTATCCGACGAACGTCGTTTCCGGAATCGGCCCGGAAAATATGCAGCGTCGCTCTCCCATTAAAGTGCCTCGCACCATCTTGAAGAAAGGGGCCGCCGCTCGGGTAGGCTCTACTGGATTCCGATACCAGCGGTCACTGCTCACAACACTCATCTTGCGGGCTAGCACCGAGGCTTAATCCTCACCTACCGCTAGGACCCGACGCAGCCCATGCCCTCTCACCGAGGCTAGGTCGCCAGTGAGTAGAGAGCCCAGTTCCGATCGCCAAGCTGGGGATTGCGAGGGGCGCCCGGATGTCCGGGCGCCCTCCTCGCGTAACACGCTAAAGCGGTGCCCCCCAGTAGCCGGGGCGCGGTCCACTCGGCGTCAATGATTAAGCTGGCTTCCTAGCGAGGACAACGGCGGTTATGCAGTACAGTGTCTCATCGCTCTGGATGGTCGACTACGAGGCGACGTAGCGCTTTGTAAGCCGGGCTGCGAACCGATGGAGAGGGTTACCTTCAGGCAAGCGCACTAATTGAGCTATGTAGGTCTGTTCCACCACACACGGCCCCCGAAGCTGCGGCCCGGGGAATGCTCTTAACAGTCCCGGCCCCTCCACTGCTCCCAGGGGGCCTTCGCCCATGCCAGGCCATACGTCTGCTGACACAACCGCCCCTCGCCGCTTCCGCGGACGTCATGACCTGGACGCAGGAGCACGACCCTCAATGCAGAGCTGGTTGACAAACACCTCCCTGTAGTGACCAAGCTTGTCGGGGTCTTATGGTCCTGGGCTTGCGGGCATGCCGTCTAACTGCTCAGCGGTTCATCCGCCGTCGGAGGTCCGTCTTCTTTACAGAGGGGCTCGGGGGCTTCCTCCGTGCCACCCCCACGAGGCAAGCCCGGCGCCTCACGCTGCGGGCCGTCAGGGTCGGCGGCCGCTGCCACCGGGGCTGGCCCGCGCGGGCGCTCTCCGCCGCCTGCGGTCCATCCGGGGCGCGCGCTGAGCCGTTGATGCCCGGGCTGCGCCCCGTGGGGGCCCGGCGGCGGGGAGTCGGATGCACGGCCGGTCCCCGTTCTCCGCAGGCCCGAGGTGCGGAGCGCACGCTGGCCCGACCAACTAGGCCCGTGACGCGGGGGCCCCCCAGCTCAGGGGTTCGCCTACCCCATGGGTCCACGCCCGCACCCCGCCGCGCCCCGGGGCCGGGTTCGACCGGGCTGACGGGGTCTCGGCGGCCGCACCTGGGCCGGCCGATTCGCCCCCGGTGGGTGCGCGGGCCCCCCACGGTGGCCCGGGGTGCCCCGGGCGAGGGCGGCGCGCCGAAGGGCTGTCCGCCCGTCGAGGGCTTGCGCGCCGGTGGCGGCCCTTCGGGTGGCACAGCTGGGGTGGGGCCGGCCCGCCCCGGCCACACCGGTCCCCCTGCCCCTCGATCGGGCCGGGAGGGGGCAACGCGCGGCCGCTCGTCTGACGGCGGCTGACCGGGCCAACCGGGCACGTGAGCTGTGCGTCGGCCGGCCGCCCCTGGGTGCGCCGAGCGGCCCCCGCAGTGGCGATAGCAGCCAGAGCCGATGGAGGTGCCTCCGCCGGGGGGCGGCGCGGACCCCGCGGGCGCGCACCACCGGGGCGCTCGGGGGCCCGGTCGGGGGGGAGCCTAGGGGCCGGCCCGGCGCACCGAGGGCAACGCAGCTGCGCGCGCGGACGCGCCAACCAGCGGGGGGGATCGCGCCGGCTGTGGGGAGCCCGGGCGGGCTGGGGGGCGAAGTGCCGGAGCGGGCGGGCGGCCGCCGCCGACCCGACGCGGCCGGCCTTGGACCCCGGGCTGAGCGCCGCACCGCGGCGTCTGGTCGCGGCCTGGTCCCGCCGCACCCGTACGCCGGCC     
N       TATAGATTATATTGTTTTTTTTATAAGACAAAACTATACATAATGAATCAAAAACATTATATGTCTTAATATAAAAAAACCAAAAAATTACTTCAAAATGGTTTAAATAAGACAAAAATCAAATTGTAGGAAATGATTTATTTTTATCAATTCTAATAAGTGGGTTATCAACTTTTACTTAGTATCTTTTTATATTTTACTAGATAAGCGTTTTTGACGACCATATAAAAATTTAAAAATACACGTTTATGAAATGATTATATTAATAACGTATTTTACTAACTATATTATGTAATTATATAAATTTAATAAGTCATAATTAGTTGTAGTTCATTAATATAAATCTTCATTCTATCAATAAATGATATTAAGCTTAAATTTAATTGATTTTACGAGTTATAGTGTTTAATATACTTTAATTTAATAGCATACTTAATGCGATTAACAAGACTTATCTAATTAATTACTTAATTACAGTGAGATCATCTTATTAAAATAATCTATTACGTATTAGTGTTTATAATAAAATTATTATCCTGTTTTTCAAAGATATTGAATTCCATCCTAAGACATTTTTATTACTTATATCACTAACACTTTAATTACTGTTTCTAATTATTCAGTATAATAAAGCATTTTCTCTTATATATATATTTTAACACATATTTTATTTTGTAATTACAGATTTTTTTAATAACCATAATTACTAGCAAATACTTATATAAAAGGCTATAAAATTTACTTTATAGAATAGTTAAACAGATACTAACTCATTTACTTTCCTAAATTAGGCAGGATTTTTGACGTATTAAAAAATACTAATAATCCTGTCTTAATGTAAAATATTCCCTAATAATTTTAATGAGTTTAATCCTTCGGTCTTGTCTTATTAAATATATGATTATAAATAGTAATTGTTAATTAATAATAATAATATACAGAATAAATAGCAGAGAATAACATTCTAAAATAAAGTACCGTAGAATATGAATTCTTTAAATGCTATTTACTGATTGTCAGACTTCCACCCTCACTCGGGGTACAAATGCCGGACAATTGCATCACATACTCCGTTACTCGTAAGCACAAGACATCATCACTTGCTTGAACATTTGTTTTAAGGACCAGGCTGTCCGCGCAAAAAGTTAACTTTTTCTTTCTATTTGCATAGAAATACTCCGTTTAATCGACATAGAATCTGTGTATACGGAAGAATGAATACGCATACAGAAGTTACAGTCGACCTCATCGCCCTATATTCTTCTATCGTAGCATAGGCAATTCTTTGGGCCATAAGGTACAAGCATGAATCCTGCTCGAATATGCCGATATACATTTAAAATCTGGAATAGCCTTTCTATGCATAAAGCTGTGCGAGCACTCCCCTGGAATCGAGACTTACTGATATACCGTGGTGTGTGGCGACAATGTAAACACTATATAGGCTTGGATACGATGGTCAGGTGTCTATTGAAAACATACATCGGCTAGATGCTATTAGATTAGTGATATGTTTAATTACAAGGAACATCAGCTAGGCTCCTAAGTTAAATATACGATCCAACCAAAACAATCTGTCCCGCCTCTTAATCCGCAACCGAGCCGTTTTGACGATACCCATGCACATCTTAAATCAATCAACCAATTAAGACATAAGGTGCTAACCCTGATACAGGCATGTGTGATCGTCGAGTTCCAAAGATCGCACAGCAGTAACCATCAAGTTCTAAGGTAATTACTATTTGGATTGAAACAATCCAATTCATGCTAATTAGTCTTGGCGAGGGCGACGTCCATAGAGCTCGTATCCGTTGGTTTTAAGGTGTAAAGTTCTTGCGCATATGTGGTGGATGCAAAATCCAAAAATGTTAAGCTGGCTACAAAACGAGTGATATGAAGATGATCATGCAGGACCTCGATGGTGAAACTAGGACAATGGACAAAGGTAAGACGGGATCTAATTTCGTCGACCTCCTGGAATGTTACAAACTTTTACGAATGTAACACGGTATTCCTGTCCACCCACATTATGGAGCACGGGTGAAGGTTGACGGACCGCGTGGAATTTGGGTGGACTACGGGGGTGGAGAAAAAGGAAGGAGGCCGGGTCGCGGCATCGTGTTGGCAACCTGGGGTCTACGTTATCAGACGGACGTCGTTTCCGGAATCGGCCCGGACAACATGCAGCGTCGGTAAGCCATTAAAGTACCTCGCACCAGATTGAAGAATGGGGCCGCCGCACGGGTAGTCTCTACTGGATTCCGATACCAGCGGTCACTGCCCACGACACTCATCTTGCGGGCTAACACCGAGGCCTGATCTTCACCTACCGCTAGAACCCGAAACAGCCCATCCCCTCTCACCGAGGCTAATTCGCCAGTGAGTAGAGAGCGCAATTCCGATCGCCAAGCTGCGGCTCGCGAGGGGCTCCGGCATGTCCGGGGACCCTCCACCCTTAACTCGCTAAAGGGGTGCCCCGCAGTAGGCGGGGCGCGGTCCACTCGGCGTCAATGATTAATCTGACTTCCTAGCGAGGACAGCGGCGTTTACGCAGTACAGCGTCTCATCGCTCTGGATGGTCGACTGCCAGGCCACGTAGCGCTTTGTAAGACGGGTTGCGAACCGATGGAGAGGTTTACCTTCAGGCAAGCGCACTTATTGAGGTATGAAGGTCTGTTCCACCACACACTCAGCCAGATGCTCCGCACCGGGGAATTCTCGTAACAGTCCCGCCCCCTCCACTGCTCCCAGGGGGTGTTCGCCCATGCCAGGACGGACGTCTGCTGAGATAACCCCCCGTCGCCGCTTCCGCGGACGTCATGACCTGGAGGTAGGAGCGTGACCCTCAATGCAGTGCTGGTCGACGATCAACTCCCTGTAGTGAGCAAGCTTGTCGGGGTTATATGGCCCTGGGCTTCCGGCCATGCCGTCTTACTGGTCAGCGGGTCATCCGCCGTCCGAGGTCCGTCGTATTTAAAGAGGGGCTCTGGGACTTCAGCCGTGCCACCCCCACGGGGCAGGCCCGGCGCTCCACCCTCCGGGCCGTCCTGGTCGGCCGCCGCCGCCTACGGGGCTGGCCCGCGCGGGCGGGCTCAGCCGCCCGCGCTCCATCCGGGCCGCGCGCTGCGCCGTTGATGCCCGGGCTGCGCCCCGTTGGGGCCCGCCGGCGGGGAGTCGGATGCGCGGACCGTGCCCGTTCTCCGCAGACCGGAGGTGCGGCGCGCACGCTGGCCCGACCAACAAGGCCCGTTGGGCGGGGGCCCGCCAGCTCAGGGGCTCGCCTACCCCATCCGTCGGTGCCGCCACCCCGCGGCGGCCCCGGGCCGCCTTCGTCCGGGCTCACCGGGGCTCGGCGGCCGCACCTGGGCCGGCCGATTCGCCCCCGGGGGCTGCGCGGGCCACCCACGGTTGGCCGGGGCGCCCCGGGCGAGGGCGGCGCGCCCAATGGCTGTCCGCCCGTCGAGGGCTTGCGCCCCGGTGGCGGCCCTCCGGGCCGCACAGCTGGCGGAGGGGCGGCGCGGCCCGCACACCCCGGTCTGCCTGCCCCTCGATGCGGCGGGGAGGCGGCAACGCGCGGCCACTCGCCTGACGCCGCGTGACCGGGCCCACCGGGCACCTGAGCTGTGCGTCGGCCGGCCGCCCGCGGGTGCGCCGAGCGCCCCCCGGAGTGGCGATAGCCGCAAGACCGGATGGAGGTGGACCCCCCGGTGGGCCGCTCGGACCCCGGGGGCGCGCACCGCCAGGGCCCTCGCGGGCCCGGTCGGGGGGGAGCCTAGGGGCCGCCCCGGCGCACCGAGGCCGACGCGGCTGCGCCGGCGGACCCGCCAACCAGCGGGGCGGATCGCGCCGTCTTTGGGGAGCCGGGGCGGGCTGTGGGGCGCAGTGCCGGAGCGGGCGGGCGGCCGCCCCCAACCCGACGCGTCCGGCCTTGGCCCCCGGGCTGACCGCCGCAGCGCGGCGTCTGCTCGCGGCATGGTCCTGCCGTACCCGTACGCCGGCC     
M       TCAAGATCATATTGTTTTTTTTATTAGACAAAACTGTTCATAATGAATCAAAAAAATTATATGTCTTAATATAAAAAAACCACAAAATAACTACAAAATGGTTTATTTAAGACAAAAATCTAATTGTAGGAAATGATTTATTTTTGTCAATTCTAATAAGTGGGTTATCAACTATTACTTAGTATCATTTTATATTTTACTGGATAAGATTGTTTGACGATCATATAAAAAATTAAAAATACACGTTTATTAAATGATTATATTAATAAGGAATTTTACTAACTTTATTATGTAATTATATAAATTTAATAAGTCATAATTAGTTGTAGTTCATTAATATAAAACTCCATTCTATCATAAAATGATCTTAAGCTTAAATTTAATTGATTTTACGATTTATAGTGTTTAATATACTTTAATTAAATAGCATACTTAAAGCGATTAACAAGTCATATCTAAATAATTATTTAATTACAGTGAGATCATCTTATTAAAATAATCTATTACGTATTAGTGTTTATAATAAAATTATTATCCTGTTTTTCAAATATATTGAATTCCATCCTAAGACATTTTTATTAATCATATCACTAACACTTGAATTACAGTTTCTTATTATTAAGTTTAATAAAGCATTTTCTCTTATAAATATATTTTAACACAACTCTTATTTTGTAATTACAGATTTCTTTTATAACCATAATTACTAGCAAATACATATATAGAAGTCTATAGAATTTACTTTATAGAATAGTTAAACAGACACTAACTCATTTACTTCCCTTAATTAGGCAGTGATTTTGACGTATCAAAAATTACTAATAATCCTGTCTTAATGTAATATATACCCTAAAAAGTTTATTGAGTTTAAGCCTTCGGTCTAGTTTTATTTAATATAAGTTTATACATAGTAATTGTAAATTAATAATAATAATATACAGAATAAATAGAAAATAATATCATTCTAACATAAAGTACCGTAGTATATGAATTCTTTAAATGCTATTTACTGATTGTCAGACATCCTCCCTCTCTCGGGGTCCAACTGCCCGACAAGTGCATTACATGCTCCGTTACTGGTAAGTACTAGACATATTCACTTGCTTGGACATTTGTTTCAAGGACCAGGCTGTCCGCGCAAAAAGTTAACAATTTCTTACTATTTGCCTAGATATACGCCGTTTAATCGACATACAATCTGTGTATAAGGAAGAATGTTTACGCAAACAGAAGTTACAGTCAACCTCATCGCGCTGTATTATTCTATCGTAGCAAAGGTAATTCTTTGGGCCTTATGATACAAGTAATAATTCTGATCGAATATGCCCATATACGTTTTTAATCTGGAATAACCTTTCTATGCATAAAGCTGTGCGAGCACTCCCCTGGAATCGAGACTTACTGATATACTGTGGTGTATGGCGACATTGAATATACTATACAGGCTTGGATACGATGGTCAGGTGTCTAACGAAAACATAGATCGGCTAGATGCTATTGGATAAGTGTTATCTTTAAATACACGGAACATCAGCGAGACTCCTAAGTTCCATATACGATCCAACCAAAATAATCTGTCCCGCCGCTTAATCCGTAACCGAGCCGTTTTGTCGATACACATGCACATCTTGAATCAATCCACCAATTGAGACATAAGGTGCTAACCCTGTTAGAGGCATGTGTGAGCGCCGAGTTCCAAAGATCGCACTGCAGTAACCATCAAGTTCTAAGGTTATTCCTATTGGGATTGAAACAATCCAATTCCTGCTAATTAGTCATGGCGAGGGCCACGTCCATAAAGCTATTATGCGTTTGATTTAATGTGTAAAGTTCTTGCGCATATATGGTGGATGCAAAATCCCAAAATGTAAAGCTGGCTACATATCGAGTGATATGAAGATGATCAGGCAGGACCTCGATGGTGAAACTAGGATAATGGACAATTGGAAGACGGGATCTAATTTAGTCGATCACCTGGAATGTTACAAATTTATACGAATGTAACACGGTTTGCCTGTCCACCCACATTATGCAGCACGCGTGAAGGTTGACGGAACGCGTGGAAATTGGTTGGACCACGGGGGTGGAGAAACAGATCGGAGGGCGGGTCGGGCCATCGTGTTGGCAACTTGGGGTCTTCGTTATCCGACGAACGTCGTTTCCGCAATCGGCCTGGAAAACATGCAGCGTCGCTATGCCGTTAAACTCCCTCGCACCACCTTAAAGAATGTGGCCGCCGCTCGAGTAGGCTCTACTGGATTCCGCTACCAGCGGTCACTTAGCACCACACTCATCTTGTGGCCTACCGCCGAGGCATAATCTTGATCTACCGCTAGAACCCGAGTCAGCCCATGCCCTCTCAACGAGGCTACTTCGCCAGTGCGTAGAGAGCGCACTTCCGATCGCCAAGCTGGGGCGGGCGAGGGGCTCCCGAATGTCCGTGGGCCCTACCCCCGTAACACGCTAAAGGGGTGCCCCCCAGTAGCCGGGGCGCGGTCCACTCGGCGTCAATGATTAAGCTGGCTTCCTAGCGAGGACAACGGCGTGTAGGCAGTACACCGTCTCATCGCTCTGGATGGTCGACTGCGAGGCGTCGTAGCGCTTTGTAAGGCGGGTTGCGAACCGATGGAGAGGTTTAGCTTCAGCCAAGCGCACTTATTGAGTTATGTAGGTCTGTTCCACCACACACTCTGCCGGATGCTGCGCACCGGGGGATACCCGTAAGAGTCCCGCCCCCTCCACCGCTCCCAGGGGGACTTCGCCTACGCCAGGCCATACGTCTGCTGAGATAACCGCCCGTCGCCGCTTCCGCGGACGTCATGACCTGGATTTAGGAGCGTGACCCTCAATGCAGTGCTGGTAGACGATCATCTCCCTGTCGTGACCAAGCTTTTCGGGGTCCTATGGTCCTGGGCTTCCGGACATGCCGTCTTACTGATCAGCGGCTCATCCGCCGTCGGAGGTCCGGCATGTCTTAAGAGGGGCTCGGGGGCTTAATCCTTGCCACCGCCACGCGGCAAGCCCGGCGCCTCACCCTACGGGCCGTCACGGTCGGCCGCCGCTGTCACCGGGGCTGGGCCGCGCGGGCGGCCTCGGCCGCCCGCGCTCCATCCGGGCAGCGCCCTGAGCCGTTGATGCCCGGGCTGCGCCCCCTGGGGGCGCGGCGGCGGGGACTCGGATGCACGCCCCGTCCCCGTTCTCCGCAGCCCCGAGGCGCGGCGCGCACGCTGGCCCGACCAACAAGGCCCGTGGGGCGGGGGCCGCCCAGCTCAGGGGTTCGACTACCCCATCAGTCGGCTCCCGCAGCCCGCGGCGGGCCTGGGCCGGTTTCGTCCGGGCTGACCGGGCCTCGGCGGGCACACCTGGGCCGGCCGATTCGCCCCCGGTGGGTGCGCGGGCCTCCCACGGTGGCCCGGCGCGCGCCGAGCGAGGGCGGCGCGCCCAACGGCTGTCCGGCTGTCGAGGGCTTGCGCCCCGGTGGCGGCCCTCCGGGCGGCACAGCTGGCGGGGGGGCCGCCCGGCCCGCACACACCGGTTTCCCTGCCCCTCGATCCGGCGGGGAGGGGGCAACGCGCGCCCCCTCGCCTGACGCCGACTGACCGGGCCCAACTGGCACGTGAGCTGTGCGTCGGCAGCCCCGCCGCGGGTGCACCGCGCGGCCCGCGCAGTGGCGATAGCAGCAAGATCCGATGGAGGTGCCTCCTCCCGCGGGCCGCTGGGACCCCTGGGCCGCGCAACCCCGGGGCGCTCGGGGGCACGGTGGGGGGGGAGCCTAGGAGCCGGCCCGGCGCAGCGAGGGCCACGCCGCTGCGCCGGAGGACGCGCCAAGCAGCGGGGGGGATCGCTCCGGCTGTGGGGAGCCCGGGCGGGCTGGGCGGCGGAGTGCCGGCGCGGCCGGGCGGCCGCCGCCCACCCGACGCGACCGGCCGTGCCCCCCGCGCTGGACGCCCCACCGCCGCGTCTGTTCGCGGCATGGTGCAGCCGTACCCGTACGCCGGCC     
L       TTTAGATCATATTGTTTTTTTTATTTGACAAAGCTGTACATAATGAATCAAAAATATTATCTGTCTTAATATAAAAAAACCACAAAATAACTTCAAAATGGTTTAATTAAGACAAAAATCAAATCGTAGGAAATGATTTATTTTTTTCAATTCTAATAAGTGGGTTATCAACTTTTACTTAGTATCTTTTTATATTTTACTTGATAAGCATTTTTGACGATCATATAAAAACTAAAAAATACACGTTTATTAAATGATAATATTAATAAAGTTTTTTACTAACTTTATTATGTAATTATATCAATTTAATAAGTCATAATTAGTTGTAGTTCATTAATATAAAACTGCATTCTATCATAGAATGATCTTAAGCTTAAATTTAATTGATTTTACGATTTATAGTGTTTAAGATACTTTAATTAAATAGCATACTTAAAGCGATTAACAAGACTTATCTAATTAATTAATTACTTACAGTGAGATCATCTTATTAAAATAATCTATTACGTATTAGTGTTTATAAACAAATAATTATCCTGTTCTTCAAATATATTGTATTCCATCCTAAGATATTTTTATAAATTATATCACTAACACTTAAATTACAGTTTCTAATTATTCAGTTTAATAAAGCATATTCTCTTATATATATATTTTAACACAACTTTTATTTTGTAATTACAGATTTTTTTTATAACCATAATTACTAGCAAATACTTATATATAAGACTATATAATTTACTTTATAGAATAGTTAAACAGAAACTAACTCATTTACTTACCTTAATTAGGCAGCAATTTTGACGTATTAAAATTTACTAATAATCCTGTCTTAATGTAAAATATTCCCTAACAATTTTATTGAGTTTAATCCTTCGGTCTTGTCTTATTTAATATAAGTTTATACAGAGTAATTGTTAATTATTAATAATAATATTCAGAATAAATAGAAGACAATAGCATTCTAACATAAAGAACCGTAGTATATGAATTCTTTAAATGCTATTTACTGATTGTCAGACATCCCCCCTCCCTCGGGGTGCAACTGCCCGACAACTGCATTACATACCCCGTTACTCGTAAGAGCTAGACATACTCACTTGCTTGAACATTTGTTTAAAGGACCAGGCTGTCCGCGCAAAAAGTGAACTTTTTGTTTCTATTTGCATAGATATACGCCGTTTAATCGACATATAATCTGTGTATACGGAAGAATGTTTACGCAAACAGAAGTTACAGTCCACCTCATCGCCCTGTATTCTTCTTTCGTAGCATAGGCACTTCTTTGGGCCTTAAGATCCAAGGATCACTACTGTTCGAATATGCACAAATACTTTTGTATTCTGGAATAGCCTTTCTATGCATACAGCTGTGCGAGCACTCCCCTGGAATCGAGACTTACTGATATACAGTGGTGTATGGCGACACTGCAAACACTGTACAGGCTTGGATACGATGGTCAGGTGTCTATTGTAAACATAAATCGGCTAGATGCTATTAGATAAGTGATATGTTTAAATACACGGAACATCAGCTACACTCCTATGTTATATATACGATCAAACCAAAATAATCTGTCCCGCCACTTAATCCGTAATCGAGCCGTTTTGACGATACACGTGCACATATTGAATCAATCGACCAATTCAGACATAAGGTGCTAACCCTGGTTCAGGCATGTGTGATCGCCGAGTTCCAAAGATCGCACAGCTGTAGACATCAAGTTCTGAGGTTATTACTATTAGGATTAAAACAATCCAATTCATGCTAATAAGTCTTGGTGAGGCCAACGTCCATAGAGCTTGTATACGTTTGTTTTAACGTGTAAAGTTCTTGCGCATATGTGGTGGATGCAAAATCCAAAAATGTTAAGCTGGCTACATAACGAGTGTTATGACGATGATCAGGCAGGACCTCGATGGTGAAACTAGGATAATGGTCAAACGAAAGACGGGAACTAATTTTGTCGATCCCCTAGAATGTTACAAATTTATATGAATGTAACACGGTGTTCCGGTCCACCCACATTATGCAGCACGCGTGAAGGTAGACGGAACGCGCGGAAATTGGTTGGACCCCGGGGGTGGAGAAAGATGCAGGAGGGCGGGTCGGGGTATCGTGTTGGCAACTTGGGGGCTCCCTTATGCGACGGACGTCGTTTCCGGACTCGGCCCGGAAAAGATGCAGTGTCGCTATGCCATTAAAGTCCCTCGCACCACCTTGAAGAACGGGGCCGCCGCTCCGGTAGGCTCTACTGGATTCGGATACCAGCGGTCACTGCACACCACACTCATCTTGCGGGCTATCCCCGCGGCCTCATCCTGATCTACCGCTAGAACCCGATGCAGCCCATACGATCTCAACGAGGCTATGTCGGCAGTGAGTAGAGAGCGCATTTCCGATCGCCAAGCTGGGGCTTGCGCGGGGCTCCCGGATGTCCGGGTCCCCTCCGCGCATAACACGCTAAAGAGGTGCCACCCAGTAGCCGGGGCGCGGTCCACTCGGCGTCATTGATTAAACTGTCTACCTAGCGAGGGCAACGGCGTTTAGGCAGTACAGGCTCTCATCGCTCTGGACGGGGGACTGCGAGGCCCCGTAGCGCTTTGTAAGGCGGGACGCGAACCGATTGAGAGGGTTACCTTCAGGGAAGCGCACTTATTGAGCTATGTAGGACTGTTCCACCACACACTCAACCGGAAGCTGCGCACCGGGGTATCCGAGTAAGAGTCCCGCCCCCTCCACTGCTCCCAAGGGGACTTCGCTTATACCAGGCCATACGTCTGCTGAGACAACCAACCCTCGCCGCTTCCGCGGACGTCATGACCTGGATAAAGGAGCGAGACCCTCGATGCAGTGCTGGTAGACGATCATCTCCCTGTAGTGAGCAAGCTTTTCGGGGTTATATGGGCATGGGCTTCCGGACAAGCCGTCTTACTGGTCAGCTGCGCAACCGCTGTCGGAGGTCCCCCCTATTTCACGAGGGGATCTGGGACTTGTTCCGTGCCACCCCCACCTGGCAAGCCCGGCGCCCCACCCTCCGGGCCGGCAGGGTCGGCCGCCGCTGCCGGCGGGGCTGGCCCGCGCGGCCGCTCTCCGCCGGCGCCGCTCCATGCGGGAAGCGCTCTGCGCCGTTGATGCCCGGGCTGCGCCCCGTCGGGGCCCGGCGGCGGGAAGTCGGATGCACGGCCCGTCCCCGTTCTCCGCCGACCAGAGGTGCGGCGCGCACGCTGGCCCGACCACCAAGGTCCGTGCGGCGGGGGCCTCCCACCTCAGGGGTTCGCCTACCCCATCGGTCGGCGTCCGCACCCCGCGGCGCGCCCGCGCCGGGTTCGTCCGGGCTGACCGGGGCTCGGCGGCCCCAGCTGGGCCGGCCGATTCGCCCCCGGTGGGTGCGCGGGCCGCCCACCGTCGCCCGCGGCGCCCCAGGCGAGGGAGCCGCGCCCAACGGCTGTCCGGCCGTCGAGGGCTTGCGCCCCGGTGGCAGCCCTGCGGGCGGCACGGCTGGCGGGAGGGCGGCGCGGCCCGCGCACGCCGGTCTCCCTGCCCCTCGATCCGGCGAGCAGGCGGCAACGCGCGGCCTCTCGGCTGACGCCGCCTGACCGGGCCCACCGGGCACGTGAGCTGTGCGTCGGCACGCGGGCCGCGGGTGCACCGAGCGGCGCGCGCAGTGGCGATTGCAGCAAGACCCGAGGGAGGTGCCTCCCCCGGGGGGCCGCTCGGACACCCGGGGCGCGCATCGCCGGGGCCCTCGGGGGCCCGGGGGGGGGCGAGCGTAGGGGCCGGCCGGGCGCACCGCGGCCGACGGCGCTGCGCCCCCGGAGGCGCCAACCAGCGGGGGGGATCGCGCCGACTGCGGGGAGCCCGGGAGGGCTGGGGGGCGAAGTGCCGGGGCGGGCGCGCGGCCGCCCCCGACCCGACGCGTCCGGCCTTGGCCCCCGCCCTGAACGCCGCAGCGCAGCGTCTGGTCGCGGCGTGGCCCCGCCGTACCCGTACGCCGGCC     
K       TCTAGATCATATTGTTTTTTTTATAAGACAAAACCTTACATAATGAATCAAAAATATTATTTGTCTTAATATAAAAAAACCATAAAATTACTTCAAAATGGTTTAATTAAGACAAAAATCAAATAGTAGGAAATGATTTATTTTTATCAATTCTAATAAGTGGGTTATCAACTTTTACTTAGTATCATTTTATATTTTACTAGATAAGCATATTTGACGATCATATAAAAAATTAAAAATACACGTTTATTAAATGATTATATTAATAAAGTCTTTTACTAACTTTATTAGGTAATTATATAAATTTAATAAGTCATAATTAGTTGTAGTTCATTAATATAAAACTACATTCTATCATATAATGATATTAAGCTTAAATTTAATTGATTTTACGATTTATAGTGTTTAATATACTTTAATTAAATAGCATACTTAAAGCGATTAACAAGACTTATCTAATTAATTAATTAATTACAGTGAGATCATCTTATTAAAATAATCTATTACGTATTAGAGTTTATATTTAAATTATTATCCTGTTTTTCAAAAATATTGAATTCCATCCTAAGAGATTTTTATTAATTTTATCACTATCACTTCAATTACTGTTTCTAATTATTTCGTTTAATAAAGCATATTCTCTTATAAATATATTTTAACACAGCTTTTATTTTGTAATTACAGATTTATTTTATAACCATAATTACTAGCAAATACATATATATAAGACTATAAAATTTACTTTATAGATTAGTTAAACAGAGACTAACACATTTACTTACCTAAATTAGGCAGAAATTTTGACGTAGATAAAATTACTAATAATCCTGTCTTAATGTAATATATTCCCTAAAAAATTTATTGAGTTTAAACCTTCCGTCTTGTCTTATTGAATATAAGATTATTCATAGTAATTGTTAATTAATAATAATAATATACAGAATAAATAGGATACAATATCATTCTAAAATAAAGTACCGTAGTATATGAATTCTTTATACACTATTTACTCATTGTCAGACATCCTCCCTCCCTCGGGGTACAACTGCCCGACAACTGCATTACATGCTCCGTTACTAGTAAGGACTAGACATATTCACTTGCTTGAACATTTGTTTCAAGGAACAGGCTGTCCGCGCAAAAAGTTAACTATTTCTTCCTATTTGCGTAGATATACCCCGTTTAATCGACATAAAAACTGTGTATAAGGAAGAATGTATACGCAGACAGAAGTTAGAGTCCACCTCATCGCGCTGTCTTCTGCTATCGTAGCATAGGCAATTCTTTGGGCCTTAAGTTACAAGAATTACTCCTGATCGAATATGCACATATACATTTGTAATCTGGAATACCCTTTCTATGCATATAGCTGTGCGAGCACTCCCCTGGTATCGAGACTTCCTGATATACCGTGGCGTCTGGCGACAATGTAAACACTAAACAGGCTTGGATACGATGGTCAGGTGTCTAGGGTAAACATTTATCGGCTAGATGCTATTTGATTAGTGATATGTTTAATTACACGGAACATCAGCGACACTCCTAAGTTAGATATACGATCCAACCAAAATAATCTGTCCCGCCTCTTAATCCGTAACCGAGCCGTTTTGACGATACACTTGCACATCTTGAATCAATCAACCAATTAAGACAGAAGGTGCTAACCCTGCTACAGGCATGTGTGATCGCCGAGTTCCAAAGATCGCACAGCATTAACCATCAAGTTCTGAGGTTATTTCTATTGGGATTGAAACGATCCAATTCATGCTAATTAGTCTTGGCGAGGACAACGTCCATACAGCTCGTAGACGTTAGATTTAACGTGTAAAGTTCTTGCGCATATGTGGTGGATGCTAAATCCAAATATGTAAAGCTGGCTACATATCGAGTGATATCACGATGATCAGGCAGGACCTCGATGGTGAAACTAGGATAATGGACAATAGTAAGACGGGATCTAATTTTGTCGAACACCTTGAATGTTACAAATTTTTACGAATGTAGCACGGTATTTCTGTCCACCCACATTATGCAGCACGCGTGAAGGTAGACGGAACGCGCGGAAATTGGTTGGACTACGGGGGTGGAGAAAAAGAGAGGAGGCCGGTTCGGGATATCGTCTGAGCAACCTGGGGTCTGCTTTATCCGACCTACGGCGTTTCCGGGATCGGCCCGGAAAAAATGCCGCGTCGGTAAGCCATTAAAGTGCCTCGCACCATGTTGAAGACAGGGGCCGCCGCTCGGATAGACTCTACTGGATTCGGATACCAGCGGTCACTGCCCACAACACTCATCTTGCGGGATATCTCCGAAGCATAATCTTAATCTACCGCTAGAACCCGACTCAGCCCATGCTCTCTCAACGAGGCTAAGTCGGCAGTGAGTAGAGAGCACAATTCCGACCGCCAAGCTGCGGCTTGCGAGGGGCTCCCGAATGTCCGGGTGCCCTCCCCCCGTAACACGCTAAAGTGGTGCCCCCCAGTAGCCGGGGGGCGGTCCACTCGGCGTCAATGATTAACCGGGCTTACGAGCGAGGGCAACGGCGTGTACGCAGTACAGTGTCTCATCGGTTTGGCTGGTCGACCTCGAGGCGTCGTAGCGCTTTGTCAGTCGGGTTGCGAACCGATCGAGAGGTTTAGCTTCAGACAAGCGCACTTATTGAGGTATGAAGGTCTGTTCCACCACACGCTCAGCCGGATGCTGCGCATCGGGGGATGCACGTAAGAGTCCCGCCCCCTCCACTGCTCCCAGGGGGAGTTCGCAAATGCCAGGCCATACGTCTGCTGAGACAACCCCCCCTCGCCGCTTCCGAGGACGTCATGACCTGGATCTAGGAGCGAGACCCTCAATGCAGTGCTGGTAGACCATCATCTCCCCGTAGTGAGCAAGCTTGTCGGGGTTCTATGGTCCTGGGCTTCCGGTCATGCCGTCTTCCTGGTCAGCGGTGCATCCGCCGTCGGAGGCCCGTCGTATTTCAAGAGGGGCTCTGGGACGTGATCCGTGCCACCCCCACGCGCCAAGCCCCGCGCCTCACGCTTCGGGGCGTCAGGGTCGGCCGCCGCCGCCACCGGGGCGGGGCCGCGCGGGCGGGCTCCGCCGCCCTCGCTCCATCCGGGCAGCGCGCTGTGCCGTTGATGCCCGGGCTGCGCCCCCTGGGGGGCCGGCGGCGGGGAGTCGGAGGGACGGACCGTCCCCGTTCTCGGCAGACCCGAGGTGCGGCGCGCACGCTGGCCCGACCAACTAGCGCCGTGGGGCGTGGGCCGCCCAGCTCAGGGGTTCGCCTACCCCATCGGTCGGCCCCCGCACCCCGCGGCGCGGCGGGGCCGGTTTCGTCCGGGCTCACCGGGGCTCGGCGGCCGCACCTGGGCCGGCCGATTCGCCCCGGGTGGGTGCGCGGGGCCCCCCCGCTGGGCCGGGGCGCCCCGGCCGAGGGTGGCGCGCCCAACGGCTGTCCGGCCGTCGAGGGGTTGCGCGCCGGTGGCGGCCGTCCGGGCAGCACAGCTGGGGGGCGGGCCGCGCGGCCCGCCCACACCGGTCTCGCTGGCCCTCGATCCGGCGGGGAGGGGGCAACGCGCGGCCACTCGCCTGACGCCGGCTGACCGGGCCCACCGGGCACGTGAGCTGTGCGTCGGCAGGCCGCCCCCCGGTGCGTCGCGCGGCCCGGGGAGTGGCGATAGCAGCACTATCGGATGGAGGGGCCTCCCCCGGGGGGCCGCTCGGACCCCGGGGGCGCGCACCCCCGGGGCCCTCGGGGGCCCGGCCGGGCGGGAGCCTAGGCGCGGCCCCGGCGGACGGAGGGCGACGGCGCTGCGCTCGCGGAGGCGCCAACCAGCGGGGGGGATCGCGCCGTCTGTGGGGAGCCCGGGCGGGCTGGGGGGCGCAGTCCCGGAGCGGGCGGGCGCCCGCCGCCCACCCGACGCGACCGGCCCCGGGCCCCGCGCTGAGCGACGCAACGCAGCGTCTGTTCGCCGCGTGGGCCAGCCGTACGCGTACGCCGGCC     
J       TAAAGATCATATTGTTTTTTTTATAAGACAAATCGGTTCATAATGAATCAAAAAAATTATTTGTCTTAATATAAAAAAACCATAAAATAACTTCAAAATGGTTTAATTAAGACAAAAATCAAATAGTAGGAAATGATTTATTTTTGTCAATTCTAATAAGTGGGTTATCAACTTTTACTTAGTATCCTTTTATATTTTACTCGATAAGCGTATTTGACGATCATATAAAAAATTAAAAATACACGTTTATTAAATGATTATATTAATAATGTTTTTTACTAACTTTATTAAGTAATTATATAAATTTAATAAGTCATAATTAGTTGTAGTTCATTAATATAAATCTCCATTCTATCACGAAATGATATTAAGCTTAAACTTAATTGATTTTACGAATTATAGTGTTTAATATACTTTAATTAAATAGCATACTTAAAGCGATTAACAAGACTTATCTAATTAATTAGTTATTTACAGTGAGATCATCTTATTAAAATAATCTATTACGTATTAGAGTTTATATTAAAATTATTATCCTGTTTTTCAAATAAATTGTATTCCATCCTAAGATATTTTTATTAATTATATCACTAACACTTAAATTACAGTTTCTGATTATTTAGTTTAATAAAGCATATTCTCTTAAATATATATTTTAACACAACTTTTATTTTGTAATTACAGATTTTTTTAATAACCATAATTACTAGCAAACACTTATATAGAAGTCTATAAAATTTACTTTATAGAATAGTTAAACAGATACTAACTCATTTACTTACCTCAATTAGGCAGTATTTTTGACGTATAAAAATTTACAAATAATCCTGTCTTATTGTAAAATATTCCCTAAAAAGTTTACTGTGTTGAATCCTTCGGTCTAGTGTTATTGAATATATGTTTATTGATAGTAATTGTGAATTAATAATAATAATATTCAGAATAAATAGTATATAATAACATTCTAAAATAAAGTACTGTAGTATATGAATTCTTTAGATGCTTTTTACTGATTGTTAGACTTCCGCCCTCACTCGGGGTACAATTGCCCGACAATTGCATAACATCCACCGTTACTAGTAAGGACTAGACTTTCTCACTTGCTTGAACATTTGTTTCAAGGACCAGGCTGTCCGCGCAAAAAGTAAACGATTTCTTTCTATTTGCATAGATATACGCCGTTGAATCGACATACAATCTGTGTATAAGGAAGAATGTTTACGCATACAGAAGTTACAGTCAACCTCATCGCGCTGTATTCTTCTATCGTAGCATTGGCAATACTTTGGGCCGTAAGCTTCAAGCATAAATGCTGGTCGAATATGCCCATATACATTTTTATACTGGAATATCCTTTCTATGCATAAAGCTGTGCGAGCACTCCCCTGGTATCGAGACTTACTGATATACGGTGGGGTGTGGCGACATTGAAAACACTAAAAAGGCTTGTATACGATGGTCAGGTGTCTATTGCAAACATAAATCGGCTAGATGCTATTTGATGAGTGATATGTTTAATTACACGGAACATCAGCTACGCTCCTAAGTTTCATATACGATCGAACCAAAAGAATCTGTCCCGCCCCTTAATCCCTAATCGAGCCGTTTTGACTATACACGTGCACATCTTGAATCAATCCACCAATTCAGACATAAGGTACTAACCCTGTTGTAGGCAAGTGTGAGCGCCGAGTTCCAAAGATCGCACAGCAGTAACCATCAAGTTCTGAGGTTATTACTATTAGGATTGAAACAATCTAATTCATGCTAATTAGTCTTGGCGAGGGCTACGTCCATACAGCTATTATACGTTTGATTTAACGTGTAAAGTTTTTGCGCACATATGGTGGATGCAAAATCCAAAAATGTTAAGCTGGCTACATACCGAGTGTTATGACGATGATCACGCAGGGCCTCGATGGTGAAACTAGGATAATCGACAAGAGGAAGATGGGATCTAATTTCGTCGACCTCCTGGAATGTTACAAATTTCTACGAATGTAACACGGTTTTCCTATCCACCCACATTATGCAGCACGCGTGAAGGTGGACGGAACGCGAGGAAATTGGTTGGACCACGGGGTTGGAGAAAGAGGAAGGAGGCCGGCTCGGGGGATGGTGTTGGCAACGTGGGGTCTCCATTATCCGACGAACGTCGTTTCCGGAATCGGCCCGGAAAATATGCTGCGTCGCTATGCCATTAAAGTCCGTCGCACCACCTTGAAGAGTGGGGCCGCCGCGCGCCTAGGCTCTACGGGATTCGGATACCCGCGGTCACTGGCCACCACACTCATCTTGCGGGCTATCAGCGAGGCATAATCGTGATCTACCCCTAGCACCCGATGCAGCCCATCCCCACTCAAGGACGCTAAGTCGCCAGTGAGTAGAGAGCGCATTTCCGATCGCCTAGCTGTGGCTTGCGAGGGGCTCCCGGATGTCAGCGGGCCCTCCACCCGTAACACACTAAAGGGGTGCCCCCCAGTAGCCGGGGCGCGGTCCACTCGGCGTCAATGATTAAACTGGCTTCCTTACGAGGACAACGGCGTCTAGGCAGTACAGCGTCTCATCGCTCTGGATTGTGGACTGCGAGGCATCGTAGCGCTTTGTAAGGCGGGTGGCGAAGCGATGGAGAGGCTTGCCTTCAGTCAAGCGCACTTATTCAGTCATGCAGGTCTGTTCCACCACACGCGCGGCCCGATGCTGCGCACAGGGGTACACGCCTAAGAGTCCCGCCCCCTCCACTGGTCCCAGGCGGATTTCGCCTACGCCAGGCCCTACGTCTGCTGAGACAACCCGCCCTCGCCGCCTCCGGGGACGTCATGAACTGGATGTAGGTGCGTGACCCTCAATGCTGTGCTGGTGGACGAACACCTCCCTGTAGTGAACAAGCTTTTCGGGGTATTATGGTCCTGGGCTTCCGGACATGCCGTCTTACTGGTCAGCGGTCCATCCGCCGTCGGAAGTCCGGCGTGTTTCATGGGGGGTTCTCGGACTTAAGCCGTGCCACCCCCACGCGGCAAGCCCGGCGCCTCAACCTCCGGGACGCCAGGGTCGGCCGCCGCTGCCAACGGGGCTGGTCCGCGCGGGCGGGCTCCTCCTCCCCCGCTCCATCCGGGCAGGGCGCTGCGCCGTTGATGCCCGGGCTGCGCCCCGTGGGGGGACGGCGGCGCGGAGTCGGATGCCCGGCCCGTGCCCGTTCTCCGCAGACCCGAGGTGCGGCGCGCACGCTGGCCCGACCAACAAGGCCCGTTGGACGGGGGCCCCCCAGCTCACGGGTTCGCCTACCCCATCGGTCGGCGCCCGCACCCCGCGGCCCGCCCGGGCCGGGTTCGTCCGGGCTGACCGGGGCTCTGCGGCGGCACCTGGGCCGGCCGATTCGCCCCCGGTGGGTGCGCGGGCCCCCCACGGTGGGCCCGGGTGCTCTGGGCGAGGCGGGCGGGCCCAACGGCTGTCCGGCCGTCGAGGGCTTGCGCGCCGGTGGCCGCCCTCCGGGGGGCACAGCTGGGGGGGGGGCCGCGCGGCCCGCGCACACCGGTCTGGCTGCCCCTCGGTTCGGCGGGGAGGGGGCAACGAGCAGCCCCTCGACTGACCCCGAGTGACCGGGCCCACCGGGCACGTGAGCTGTGCGTCGGCAGGCCACCCGCCGGTGCACCGAGCTGCCCGGGGAGTGGCGATACCAGCAGGAGCTGATGGAGGTGCCTCCCCCGGCGGGCGGCCCGGACGCCGGGGGCGCGCAGTGCCGGGGCCCTCGCGGGCCCGCGCGGGGGGGAGCCTACGGGCCGGCCCGGCGGAGCGAGGTCGACGGCGCTGAGCCGGCGGAGGCGCCAGCCAGCGGGGGGGATCGCGCCGGCTGTGGGGAGCCCGGGGGGGCTGGGGGGCGCGGTGCCGGCGCGGGCGTGCGGCCGCCGCCCACGCGACGCGGCCGGCCCGGGCCCCCGCGCTGAACGCCGCAACGCAGCGTCTGCTCGCTGTATGGTCCAGACGTACCCGTACGCGGGCC     
I       TAAAGATCATATTGTTTTTTTTATCAGACAAATCTTTTCATAATGAATCAAAAACATTATATGTCTTAATATAAAAAAACCATAAAATAACTACAAAATGGTTTAGTTAAGACATAAATCAAATCGTAGGAAATGATTTATTTTTATCAATTCTAATAAGTTGGTTATCAACTTTTACTTAGTATCTTTTTATATTTTACTTGATAAGCTTTTTTGACGATCATATAAAAATTTAAAAATACACGTTTATTAAATGATTATATTAATAATGTTTTTTACTAACTTTATTATGTAATTATATAAATTTAATAAGTCATAATTAGTTGTAGTTCATTAATATAAAACTACATTCTATCAATAAATGATATTAAGCTTAAAATTAATTGATTTTACGATTTATAGTGTCTAAAATACATTAATTGAATAGCATACTAAAAGCGATTAACAAGACTTATCTAATTAAGTATTTAATTACAGTGAGATCATCTTATTAAAATAATCTATTACGTATTAGAGTTTATAAAAAAATTATTATCCTGTTTTTCAAATATATTGAATTCCATCCTAAGATATTTTTATTATTAATATCACTAACACTTGAATTACAGTTTCTTATTATTCAGTTTAATAAAGCATTTTCTCTTATACATATATTTTAACACAACTTTTATTTTGTAATTACAGATTTATTTAATAACCATAATTACTAGCAAAAACATATATAAAAGTCTATATAATTTACTTTATAGAATAGTTTAACAGATACTAACACATTTACTTGCCTTAATTAGGCAGAACTTTTGACTTATTAAAAACTACTAATAATCCTGTCTTAATGTAATATATTCCCTAATAAATTTAATGAGTTTAAACCTTCGGTCTTGTCTTATTTAATATATGTTTATTTATAGTAATTGTTAATTAATAATAATAATATTCAGAATAAATAGTATAAAATATCATTCTAACATAAAGAACCGTAGTATATGAATTCTTTATATGCTATTTACTGATTGTTAGACATCCACCCTCCCTCGGGGTACAAATGCCCGACAACTGCATTACATGCCCCGTTACTCGTAAGCACCAGGCTTTATCACTTGCTTGAACATTTGTTTAAAGGAGCAGGCTGTCCGCGCAAAAAGTTAACATTTTTTTCCTATTTGCATAGATATACGCCGTTTAATCGACATAAAATCTGTGTATAAGGAAGAATGTTTACGCATACAGAAGTTACAGTCGACCTCATCGCACTGTATTCTTCAATCGTAGCATAGGCAATTCTTTGGGCCGTTAGGTTCAAGAATGACTCCTGCTCGAATATGCCAAGATACATTTTTAAACTGGAATAACCTTTTTTTGCATAAAGCTGTGCGAGCACTCCCCTGGTATCGAGACTTACTGATATACCGTGGTGTATGGCGACAATGAAAACACTGGAGCGGCTTGGATACGATGGTCAGGTGTCTATGGTAAACATAGATCGGCTAGATGCTATTAGATTAGTGACATCTTTAAATACACGGTACATCAGCTACCCTCCTATGTTACATATACGATCCAAGCAAAATAATCTGTCCCGCCCCTTAATCCGTAATCGAGCCGTTTTGACGATAGACGTGCACATCTTGAATCAATCCACCAATTAATACATAAGGTGCTGACCCTGATACAGGCATGTGTGACCGCCGAGTTCCAAAGATCGCACTGAAGTAACCATCAAGTTCTGAGGTCATACCTATTGGGATTGAAACAATCCAATTCATGCTAATTAGTCTTGGCGAGGCCAACGTCCATATAGCTAGTATACGTTTGCTTTAACGTGTAAAGTTCATGCGCATATGTGGTGGATGCAAAATCCCAATATGTTAAGCTGGCTACACAACGAGTGATATGACAATGATCAAGCAGGGCCTCGATGGTGAAACTAGGATAATTGACAAGGGCAAGACGGGATCAAATTTGCTCGAACACCTGGAATGTTACAAATTTGTACGAATGTGACACGGTCTTCCTGTCCACCCACATTATGCAGCAAGCGTGAAGGTTGACCGAACGCGGGGAAATTGGTTGGACCTCGGGGGTGGAGAAAAAGATAGGAGGGCGGGTCGTGGCATCGTGTTTGGAACTTGGGGGCTCCGTTATGCGACGAACGCCGTTTCCGGAATCGGCCCGGAAAATATGCGGCGTCGCTGTGCCATTAAAGTCCCTCGCACCACCTTGAAGAAGGCGGCTGCCGCTCTGGTAGGCTCTACTGGATTCCGATACCAGCGGTCACTGCCCACCACACTCATCTTGGGGGATAGCGCCGAGGCAGAATCGTGATCTACCGCTAGAACCCGACCCAGCCCATGCACTCTCAGCGAGGCTACGTTGGCAGTGAGTAGAGAGCACAATTCCGATCGCCAAGCTGGGGCTTGCGAGGGGCTCTGGAATGTCCGGGGGCCCTCCACCCATAACACGGTAAAGGGGTGCCACCCAGTAGCCGGGGCGCGTTCCACTCGGCGTCAATGATTAATCTGGCTTCCTAGCGAGGCCAACGGCGTCTACGCAGTACAACGTCTCATCGATCTGGACGGTAGACTGCGAGGCGGCGTAGCGCTTTGTAAGACGGGTTGCGAACCGATGGAGAGGTTTAGCTTCAGGCAAGCGCACTTATTGAGGTATGTAGGTCTGTTCCACCACACGCACACCCGGATGCTGCGGACCGGGGTACGCCCGTAAGAGTCCCGCCGCCTCCACGGCTCCCATGCGGACTTCGCCCAGGCCAGGCCACACGTCTGCTGAAACAACCAACCCTCGCCGCTTCCGCGGACGTCATGACCTGGATTTAGGCGCGTGACCCTCTATGCAGTGCTGGTGGACGATCATCTCCCTGTAGTGGGCAAGCTTTTCGGGGTTTTATGGTCCTGGGCTTCCGGCCATGCCGTCTTACTGTTCAGCGGGTCATCCGCCGTCGGAGGTCCGGCGTTTTTCAAGAGGGGCTCGGGGACTTCGTCCGTGCCACCCCCACGCGGTAAGCCCGGCGCCTCACACTCCCGGCGGTGAGGGTCGGCTGCCCCTGCCGCCGCGGCTGGCCCGCGCGGGCGCGCTCCCCCGCCCGCGCTCCATCCGGGCAGCGCGCTGTGCCGTTGATGGCCGGGCTGCGCCCCCTGGGAGGCCGGCGGCGGCTCGTGGGGTGCACGGCCGGTGCCGGTTCTCCGGTGACCCGAGGTGCGGCGCGCACCATGGCACGACCATCAAGCGCCGTGGGGCGCGGGCCTCCCAGCTCAGGGGTTCGCCTACCCCATCGGTCGGCGCCCGCACCCCGCGGCGGGCCCGGGCCGGCTTCGCCCGGGCTGACGGGGGCTCGGCGACCGCACCTGGGCCGGCCGATTCGCCCCCGGAGCCTGCGCGGGCCCCCCACGATGGCCCGGGGAGCGCCGGGCGAGGGGGCCGCACCCAACGGCTGTCCGGGCGTCGAGGGCTTGCGCACCGGTGGCGGCCCTCCGGGCCGCACAACTGGCGGGGGGGCTGCGCGGCCCGCACACGCCGGTATCGGTGCCCCTCGGTCCGCCGGGGAGGGGGCAACGCGCGGCGAGTCGCCTGACGGCGACTGACCGGGCCCACCGGGCACGTGAGCTGTGCGTCGGCGGGCCGCCCGCCGGTGCCCCGAGCGGCTCGCGAAGTGGCGATAGCAGCAACATGGGATGGAGGTGCGTACCCCGGCGGGCCGCTCGGACGACCGGGGCGCGCAGCCCCGGGGCGCTCGGGGGCCCGGGAGGGGGGGAGCCTAGCCGCTGGCCCGGCGCACAGAGGTCGACGCGGCTGAGCCCGCGGAGGCGCCATCCAGCGGGGGGGATCGCGCCGGCTGTGGGGAGCCCGGGCGGGCTGAGGGGCGAAGTGCCGACGCGGGCGGGCGGCCGCCCGCTACCCGACGCGGCCGGCCGGGGCCCCCGCGCTGAACGCCGCACCGCCGCGCCTGTTCGCCGCCTGGTCCAGCCGTACCCGTACGCGGGCG     
H       TCTAGATCATATTGTTTTTTTTATGAGACAAATCTATACATAATGAATCAAAAATATTATTTGTCTTAATATAAAAAAACCACAAAATTACTTCAAAATGGTTTAATTAAGACAAAAATCAAATAGTAGGAAATGATTTATTTTTTTCAATTCTAATAAGTGGGTTATCAACTTTTACTTAGTTTCTTTTTATATTTTACTAGAAAAGCTTGTTTGACGAACATATAAAAACTTAAAAATACACGTTTATTAAATGATCATATTAATAATGTATTTTACTAACTTTATTATGTAATTTTATAAATTTAATAAGTCATAATTAGTTGTAGTTCATTAATATAAATCTACATTCTATCATTGAATGATATTAAGCTTAAAATTAATTGATTTTACGAATTATAGTGTTTAATATACTTTAATTTAATAGCATACTTAAAGCGATTAACAAGTCTTATCTAATTAATTATTTAATTACAGTGAGATCATCTTATTAAAATAATCTATTACGTATTAGAGTTTATAAAAAAATTATTATCCTGTTTTTCAAATATATTGTATTCCATCCTAAGAAATTTTTATTAATAATATCACTATCACTTAAATTACTGTTTCTTATTATTAAGTTTAATAAAGCATATTCTCTTATAAATATATTTTAACACATCTTTTATTTTGTAATTACAGATTTCTTTAATAACCATAATTACTAGCAAATACTTATATAAAAGTCTATATAATTTACTTTATAGATTAGTTTAACAGAAACTAACTCATTTACTTACCTTAATTAGGCAGTAATTTTGACGTATTAAAAATTACTAATAATCCTGTCTTAATGTAATATATTCCCTAAAAATTTTACTGTGTTTAAGCCTTCGGTCTGGTATTATTGAATATATGTTTATGGATAGTAATTGTTAATTAATAATAATAATATTCAGAATAAATAGAAAACAATACCATTCTAAAATAAAGTACAGTAGTATATGAATTCTTTATATGCTATTTTCTGATTGATAAACAACCACCCTCACTCGGGGTACAACTGCCCGACAAGTGCATGACATGCGCCGTTACTCGCAAGGACTAGACATAATCACTTGCTTGAACATTTGTTTTAAGGAACAGGCTGTCCGCGCAAAAAGTTAACCTTTTATTCCTATTTGCCTCGATATACACCGTTTAATCGACATAAAATCTGTGTATAAGGAAGAGTGTTTACGCACACAGAAGTTACAGTCCACCTCATCGCTCTGTATTCTTCTATCGTAGCATAGGCAATTCTTTGGGCCATAAGCTCCAAGTATTACTTCTGATCGAATATGCTAATATACATTTATAATCTGGAATAGCCTTTCTATGCATAAAGCTGTGCGAGCACTCCCCTGGAATCGAGACGTACTGATATACTGTGGTGTCTGGCGACAATGAAAACACTAAAAAGGCTTGGATACGATGGTCAGGTGTCTAGTGTAAACATAGATCGGCTAGATGCTATTAGATAAGTGATATGTTTAAGTACAAGGAACATCAGCTACACTCCTAAGTTTCATATACGATCGAACCAAAATAATCTGTCCCGCCACTTAATCCAAAACCGAGCCGTTTTGACGATACACGTGCACATCTTGAATCAATCCGCCAATTGAGACATAAGGTGCTAACCCTGTTACAGGCATGTGTGAGCGCCGAGTTCCAAAGATCGCACAGCACTAACCATCAAGTTCTGAGGTGATTCCTATTGGGATTGAAACAATCCAATTAATGCTAATTAGTCTTGGCGAGGCCCACGTCCATAAAGCTAGTATACGTTTGGTTTAACGTGTAAAGTACTTGCGCATATGTGGTGGATGCAAAATCCTAACATGTTAAGCTGGCTACATACCGAGTGCTATGACGGTGATCACGCAGGACCTCGATGGTGAAACTAGGATAATAGACAATAGGAAGACGGGGACTAATTTGGTCGAACACCTAGAATGTTACTAATTTATACGAATGTACCACGGTTTTCCTGTCCACCCACATTATGCAGCACGCGTGAAGGTTGACAGGACGCGTTGAAATTGGTTGGACCCCGGGGGTGGAGAAAAAGCTAGGAGGGCGGGTCGGGTCATCGTGTTGGCAACTTGGGGTCTGCGTTATCCGACGAACGTCGTTTCCGGAATCGGCCCGGAAAATATGCAACGTCGCTATGCCATTAAAGTCCCTCGCACCACCTTGAAGAATGGGGCCGCCGCTCGGCTAGGCTCTACTGGATTCCGATACCAGCGGTCACTGCCCACCACACTCATCTTGCGGGCTATCACCGAGGCCTAATCCTAATCTACCGCTAGAACCCGACGCAGCCCATGCACTCTCAACGAGGCTAAATCGCCAGTGAGTAGAGAGCGCATTTCCGATCGCCAAGCTGCGGCTGGCGAGGGGCGCCCGGATGTCCGGGGCCCCTCCAGCCGTAACACGCTAAAGGGGTGCCGCCCAGTAGCCGGGGGGCGGTCCACTCGGCGTCAATGATTAAGCTGGCTGCCTAGCGAGGACAACGGCGTATAAGCAGTACAGCGTCTCATCGTTCTGGATGGTGGACTGCGAGGCGTCGTAGCGCTTTGTAAGGCGGGTTGGGAACCGATGGAGAGGTTTACCTTCAGGCAAGAGCACTTATTGAGGTATGTAGGTCGATTCCACCAGATGCCCAGCCGGATGCTGCGCACCGGGGTATGCTAGTAAAAGTCCCGCCCCCTCCACTGCTCCCAGGGGAACTTCGCCTATGCCAGGTCATACGGCGGCTGACAGAACCACCCCTCGCCGCTTCCGCGGACGTCATGACCTGGATGTAGGGGCATGACCCTCAATGAAGTGCTGGTGGACGATCACCTCCCTGTATTGAGCAAGCTTTTCGGGGTAATATGGTCCTGGGCTTGCGGACATGCCGTCTGACTGGTCAGCGGTTCATCCGCCGTCGGAAGTCCTGCGTGTGTTAAGTGGGGCTCTCCGGCTTGAACCGTGCCACCCCCACGGGGCAAGCCAGGCGCCTCACCCTCCGGGCCGTCAGGGTCGGCAGCCGCTGCCACCGGCGCCGGCCCGCGCGGGCGAGCTCCGCCCCCGGCGCTCCATCCGGGCATCGCCGTGTTCGCTTGATGCCCGGGCTGCGCCCCCGGGGGGGCCGCCGGCCGGGAGTGGGATGAGCGCCCCGTCCCCGTTCTCGGCAGACCCGAGGCGCGGCGCGCACGCTGGCCCGACCAACGAGGCCCATGGGGCGGGGGCCGCCCACCTCAGGGGTTCGCCTGCCCCAACAGTCCGCACCTGCACCCCGAGGCCCGTCGGGGCCGGTTTCGCCCGGGCTGACCGGGGCTCGGCGGCCGCACCTGGGGCAGCCGATTCGCCCCCGGTGGCTGCGCGGGCCCCCCCTGGTGGCCCGGGGGGCGCCGCGCGAGGGCGGCGCGCCCAACGGCTGTCCGGGCGTCGAGGGGTTACGCCCCCGTGGCGGCCCTCTGGGCGGCACAGCTGGCGGCGGGGCCGCGCCGCCCGCGCACACCGGTCTGGCTGCCCCTCGATGCGACGGGGAGGCGGCAACGCGCAGCCTCCCGCCTGACCCCGGGTGACCGGGCCTACCGGGCCCGTGAGCTGTGCGTCGGCCGGCGGCCCGCCGGTGCCCCGAGCGGCCCGCCCAGTGGCGATAGCAGCAAGATCGGATGGAGGCGCCTCCCCCGGGGGGCCGCTCGGACCCCCGGGGCTCGCATCGCCGGGGCCCTCAGGGGCCCGGTCGGGGGGGAGCCTAGGTGCCGAGCCGGCGCAGCGAGCCCGACGCCGGTGCGCCCGCGGAGGCGCCAACCAGCGGGGGGGATCGCGCCGGCTGTCGGGAGCCCGGGCGGGCTGGGCGGCGAAGTGCCGGCGCGAGCGGGCGGCCGCCCCCCACCCGACGCGGCCGGCCGCGCGCCCCGCCCTGAACGCCGCACCGCGGCGTCTGGTCGCCGCGTGGTCCAGCCGTACCCGTACGCCCGCC     
G       TATAGATAATATTGTTTTTTTTATAAGACAAATCTATACATAATGAATCAAAAAAATTATATGTCTTAATATAAAAAAACCAAACAATGACTTCAAAACGGTTTAATTAAGACAAAAATCAAATAGTAGGAAATGATTTATTTTTTTCAATTCTAATAAGTGGGTTATCAACTTTTACTTAGTATCATTTTATATTTTACTAGATAAGCTTATTTGACGATCATATAAAAAATCAAAAATACACGTTTATTAAATGATAATATTAATAATGTTTTTTACTAACTTTATTAGGTAATTGTATTAATTTAATAAGTCATAATTAGTTGTAGTTCATTAATATAAAACTTCATTCTATCATAAAATGATATTAAGCTTAAATTTAATTGATTTTACGAGTTATAGTGTTTAATATACTTTAATTAAATAGCATACTTAAAGCGATTAACATGACTTATCTAATTAATTAATTAATTACAGTGAGATCATCTTATTAAAATAATCTATTACGTATTAGAGTTTATAAATAAATTATTATCCTGTTTTTCAAATATATTGAATTCCATCCTAAGATATTTTTATTAGTAGTATCACTACCACTTAAATTACAGTTTCTAATTATTTGGTTTAATAAAGCATATTCTCTTATAAATATATTTTAAAACAACTTTTATTTTGTAATTACAGATTTTTTTCATAACCATAATTACTAGCAAATACTTATATAAAAGACTATAAAATTTACTTTATAGAATAGTTAAACAGAAACTAACACATTTACTTACCTTAATTAGGCAGCATTTTTGACGTAATAAAAATTACTAATAATCCTGTCTTAATGTAACATATACCCTAATAATTTTATTGAGTTGAACCCTTCGGTCTTGTCTTATTTAACATAAGTTTATAGATAGTAATTGTTAATTAATAATAATAATATCCAGAATAAATAGAAAATAATAGCATTCTAATATAAAGAACGGTAGTATATGAATTCTTTATATGCTATTTACTGATTGTGAGACCTCCCCCCTCACTCGGGGTACAACTGCCCGACAAGTGCATTACATGCACCGTTACTAGTAAGAACTAGACATAATCACTTGCTTGAACATTTGTTTGAAGGCTCAGGCTGTCCGCGCAAAAAGTTAACTCTTTCTTCCTATTTTCTTAGATATACGCCGTTTAATCGACATACAATCTGTGTATAAGGAAGAATGTATACGCATACAGAAGTTAAAGTCAACCTCATCGCGCTGTATTCTTCTATCGTAGCATAGGCAATTCTTTGGGCCGTAGGATCCAAGCATCACTACTGATCGAATATGCAGATATACATTTATAATCTGGAATATCCTTTCTATGCATATAGCTGTGCGAGCACTTCCGTGGCATCGAGACTTACTGATATACCGTGGTGTTTGGCGACATTGAAAAGACTATACAGGCTTGGATACGATGGTCAGGTGTCTAGTGTAAACATACATCGGCTAGATGCTATTCGATAAGTGATATGTTTAAGTACAAGGAACATCAGCTACTCTCCTAAGTTACATATACGATCCAACCAAAATAATCTGTCCCGCCTCTTAATCCGTAACCGAGCAGTTTTGACGATACACATGCACATCTTCAATCAATCCAACAATTAAGACATAAGGTACTAACCCTGGTGCAGGCATGTGTGACCGCCGAGTTCCAAAGATCGCACAGCAGTAACCATCAAGTTCTGAGGTAATTACTATTGGGATTGAAACAATCCAATTCATGCTAATTAGTCTTGGCGAGGCCAACGTCCATAAAGCTAGTATACGTTTGCTTTAATGTGTAAAGTTATTGCGCATATGTGGTGGATGCAAACTCCAAACATGTGAAGCTGGCTACAGAACGAGTGCTATGACCATGATCAGGCAGGACCTCGATGGTGAAACTAGGATAATGGACAAAAGTAAGACGGGATCTAATTTCGTCGATCACCTGGAATGTTACAAATTTTTACGTATGTAACACGGTGTTCCTGTCCACCCACATTATGCAGCACGCGTGAAGGTTGACGGAACGCGTGGAAATTGGTTGGACCCCGGGGGTGGAGAAAAAGATAGGAGGGCGGATCGGGTCATCGTGTTGGCAACGTGGGGTCTCCCTTATCCGACGAACGTCGTTTCCGGAGTCGGCCCGGAAAATATGCATTGTCGCTATGCCCTTAAAGTCCCTCGCACCACATAGAAGATTGGGGCCGCCGCCCGAGTAGGCTCTACTGGATTCTGATACCAGCGGTCACTGCGCACGACACTCATCTTGCGGACTATCACCGAGGCATAATCGTCATCTACCGCTAGGACCCGACGCAGCCCATGCCCCCTCAACGATGCTAACTCGCCAGTGAGTAGAGAGCGCAGTTCCGATCGCCAAGCTGGGGCTGGCGAGGGGCTCCCGGATGTCGGGGGTCCCTCCACTCGTAACACGCTAAAGAGGTGCCCCCCAGTAGCCGGGGGGCGGTCCACTCGGCGTCAATGATTAAGCTGGCTTCCTAGCGAGGACAACGGCGTTTACGCATTACAGCGTCTCATCGGTCTGGATAGTGGACTTCGAGGCATCGTAGCGCTTTGTAAGTCGGGTTTCGAAGCGATGGAGCGGTTTAGCTTCAGACAAGCGCACTTATTCAGGTATGTAGGTCTGTTCCACCACACGCTCAACCGGATGCTGCGAATCGGGGTATTCTCGTAAGAGTCCCGCCCCCTCCAGTGCTCCCAGGGGCACTTCGCTCATGCAAGGCCATACGTCTGCTGATATAAGCACCCCTCGCCGCTTCCGGGGACGTCATGACCTGGATGTAGGAGCCGGACCCTCAATGCAGTGCTGGGAGACGATCACCTCCCTGTAATGAGCAAGCTTTTCGGGGTTATATGGTCTTGGGCTTCCGGGCATGCCGTCTTACTGGTCAGCGGTACATCCGCCGTCCGAAGTCCGCCGTGTTTCAAGGGGGGCTCGGGGGCTTCATCCGTGCCACCCCCACGCGGCAAGCCCCGCGCCTCAGGCTCCGGGCCGCCAAGGTCGGCGGCCGCTGCCGGCGAGGCTGGGCCGCGCGGGCGGGCTCCGCCGCCCCCGCTCCATCCGGGCAGCGCGGTGTGTCCTTGATGCCCGGGCTGCGCCCCGTCGGCGGCCGGCGGCCGCGAGTGGGACGCTCGGACCCTGCCCGTTCTCCGAAGACCCGAGGTGCGGCGCACACGCTGGCCCGACCAACCAGGCCCGCGGGGCGGGGGCCACCCACCTCAGGGGTTCGCCTACACCATCGGTCCTCGCCCGCACCCCGCGGCGCGCCTGGGCCGGCTTCGTCCGGGCTGGCGGGGGCTCCGCGGCCGCACCTGGGCCAGCCGATTCGCCCCCGGTGGGTGCGCGGGCCCCCCAAGGTCGCCCCCGGCGCCCCGGGCGAGGGCGGCGCGCCCAACGGATGTCCGGCCGTCGAGGGCTTCCGCGCCCGTGGCGGCCCTCCGGGTGGCAGAGCTGGCGGGGGGGCGGCGCGGCCGGCGCACACCGGTCTCACTGCCCCTCCATCCGACGGGGAGGCGGCCACGCGCGGCCGCTCGCCTGACGCCGTCTGACCGGGCCCACCGGGCACCTGAGCTGTGCGTCGGCCAGCCGCCCTCCGGCGCAGCGAGCGGACCGCGCAGTGGCCATGGCAGCAAGATCGGATGGAGGCGTATCCCCCCGGGGGCGGCCCGCACGACGCGGGCGCGCATCCCCGGGGCCTTCGGGGGCCCGGTCGGGGGGGAGCCCACGGGCGGGCCCGGCGCACCGAGGTCGACGCCGGTGCGCCCGCGGACCCGCCAACCAGCGGGGGGGATCGCGCCGGCTGTGGGGAGCCCGGTCGGGCTTGGGAGCGAAGTGCCGGAGCGGGCGGGCGGCCGCCTCCCACCCGCCGCGGCCGGCCGCGCCCCCCGCCCTGATCGCCCCATCGCAGCGGCTGTTCGCGGCATGGTCCCGCCGAACCCGTACGCCGGCC     
F       TACAGATCATATTGTTTTTTTTATAAGACAAAGCTATTCATAATGAATCAAAAATATTATATGTCTTAATATAAAAAAACCAAATAATTACTTCAAAATGGTTTACTTAAGACAAAAATCAAATTGTAGGAAATGATTTATTTTTTTCAATTCTAATAAGTGGGTTATCAACTTTTACTTAGTTTCATTTTATATTTTACTCGATAAGCCTATTTGACGATCATATAAAAACTAAAAAATACACGTTTATTAAATGATTATATTAATAAAGTTTTTTACTAACTTTATTAGGTAATTATATAAATTTAATAAGTCATAATTAGTTGTAGTTCATTAATATAAACCTACATTCTATCATCAAATGATATTAAGCTTAAATTTAATTGATTTTACGAATTATAGTGTTGAATATACTTTAATTCAATAGCATACTTAAAGCGATTAACAAGACTTATCTAATTAATTAATTAATTACAGTGAGATCATCTTATTAAAATAATCTATTACGTATTAGGGTTTATAAATAAATTATTATCCTGTTTTTCAAATATATTGAATTCCATCCTAAGATATTTTTATTAATAATATCACTAACACTTAAATTACTGTTTCTAATTATTAAGTTTAATAAAGCATATTCTCTTATAAATATATTTTAACACAATTTTTATTTTGTAATTACAGATTTATTTAATAACCATAATTACTAGCAAATACTTATATAGAAGCCTATACAATTTACTTTATAGAATAGTTAAACAGATACTAACTCATTTACTTGCCTTAATTAGGCAGTAATTTTGACGTACAAAAAATTACTAATAATCCTGTCTTAATGTAATATATTCCCTAAGAATTTTATTGAGTTAAATCCTTCGGTCTTGTTTTATTAAATATAGGTTTATATATAGTAATTGTAAATTAATAATAATAATATTCAGAATAAATAGTAAACAATAACATTCTAATATAAAGTACCGTAGGATATGAATTCTTTAAATGCTATTTACTGATTGGTAGACATCCACCCTCACTCGGGGTTCAACTGCCCGACAACTGCATTACATCCTCCGTTACTTGTAAGGACTAGTCATCATCACTTGCTTGGACATTTGTTTAAAGGACCAGGCTGTCCGCGCAAAAAGTTAACAATTTTTTTCTATTTGCCTCGATATACGCCGTTTAATCGACATATAATCAGTGTATAAGGAAGAATGTTTACGCACACAGAAGTTACATTCCACCTCATCGCACTGTATTCTCCTATCGTAGCATAGGCAATACTTTGGGCCATAAGCTTCAAGTATGACTTCTGGTCGAATTTGCGCATATACATTTATAATCTGGAATAGCCTTACTATGCATAGAGCTGTGCGAGCACTTCCCTGGAATCGAGACTTACTGATATACTCTGGGGTATGGCGACAATGAAAACACTATACAGGCTTGGATACGATGGTCAGGTGTCTATTGAAAACATAGATCGGCTAGATGCTATTAGTTGAGTGATATGTTTAAATACACGGAACATCAGCTACACTCCTAAGTTGCATATAAGATCCAACCAAAATAATCTGTCCCGCCACTTAATCCCTAACCGAGCCGTTTTGACAATACACCTGCACATCTTGTATCAATCTACCAATTGAGACATAAGGTTCTAACCCTGTTGCAGGCATGTGTGACCGCCGAGTTCCAAAGATCGCACAGCAGTAAGCATCAAGTTCTGAGGTCATTACTATTGGGATTGAAACCATCCAATTAACGCTAATTAGTCTTGGCGAGGCCAACGTCCATAGAGCTCGTACACGTTTGTTTTAACGTGTAAAGTTCTTGCGCATATGTGGTGGATGCAAAATCCAAACATGTTAAGCTGGCTACAAAACGAGTGATTTGATTATGATCACGCAGGACCTCGATGGTGAAACTAGGATAATGGACAAGAGTAAGACGGGATCTAATTTGGTCGACCACCTGGAATGATACAAATTTTTACGAATGTAACACGGTCTTCCTGTCCACCCACATTATGCAGCAGGCGTGAAGGTTGACGGAACGCGAGGAAATTGGTTGGACCCCGGGGGTGGAGAAAATGATAGGAGGGCGGCTCGGGGCATCGTGTGGGCAACTTGGGGTCTTCGTTATCCGACAAACGGCGTTTCCGGATTCGGACCGGAAAATATGCATCGTCGCTGTGCCATTAAAGTCCCTCGCACCACCTTGAAGAATGGGGCCGCCGCCCGGGTATGCTCTACTGGATTCCGATACCAGCGGTCACTGGCCACCACACCCATCTTGAGGGGTAGCACCGAGGCATAATCTTGATCTACTGCTAGAACCCGAAGCAGCCCATGCCCTCTCAAGGAGGCTAAGTCGCCAGTGAGTAGAGAGCGCAGTTCCGATCGCCAAGCTGGGGCTGGCGAGGGGCTCCCGTATGTCCGGGGGCCCTCCACCCGTAACACGCTAAAGGGGTGCCCCCCAGTAGCCGGGGCGCGGTCCACTCGGCGTCAATGATTAACCCGTCTTCCTAACGAGGACAACGGCGTTTATGCAGTACAGCGGCTCATCGCTGTGGACGGTGGACTGCGAGGCGACGTAGCGCTTTGTAAGCCGGGCTGAGAACCGATGGAGAGGTTTACCTTCAGTCAAGCGCACTTATTGAGGTATGGAGGTCTGTTCCACCACACGCTCAACCCGATGCTGCGCACCGGGGTATTCAATTAAAAGTCCCGCCCCCTCCACTGCTCCCAGGGGGACTTCGCCCATGCCAGGCCATACGTCGGCTGAGATAACCCCCCCTCGCCGCATCCGGGGACGTCATGACCTGGATCAAGGCTCTAGACCCTCTATGCAGTGCTGGCAGACCATCACCTCCCTGTAGTGATCAAGCTTGTCGGGGTTGTATGGTCCTGGCCTTTCGGTCATGCCGTCTTACTGGTCAGCGGTTCATCCGCCGTCGGAGGTCCAGCCTGTTTAAAGAGGGGCTCTGGGAGTTTATCCGTGCCACCCCCACGAGACAAGCCGAGCGCCTCACCCTGCGGGCCGTCAGGGTCGGCGGCCGCTGCCACCGGGGCTGGGCCGCGCGGGCGGGCTCCGCCGCCAGCGCTCCATCCGGGCAGGGCGGTGTGCCGTTGATGCCCGGGCTGCGCCCCGTGGGCGGCCGGCGGCGGGGCGTGGGCCGCACGGCCAGTCCCCGTTCTCCGCAGACCCGAGGTGCGGCGTGCACGCTGGCCCGAGCAACAAGGCCCGTGCGGCGGGGCCCTCCCAGCTCAGGGGTTCGCCTACCCCATCGGTCGGCGCCCGCACCCCGCGGCGCGCCTCGGCCGGATTCGTCCGGGCTTACCGGGGCTCCGCTGCCCCAGCTGGGCCGGCCGATTCGCCCCCGGGGGGTGCGCGGGCCCCCCACGGTGGCCCGGCGGGCGCCGCCCGAGGGCGGCGCGCCCAACGGCTGTCCGGCCGTCGAGGGCTTGCGCCCCTGTGGCGGCCCTCCGGGAGGGACAGCTGGCGGGGGGGCTGCCCGGCCCGCCCACACCGGTCTCGCTGCCCCTCCATCCGGCGGGGAGGGGGCAACGCGCGGCCACTCGCCTGGCCCCGACTGACCGGGCCCAGCGGGCACGTGCGCTGTCCGTCGGCAGGCCGACCGCCGGTGCACCGAGCGGCCCGCGCAGTGGCGATAGCAGCAAGAGCGGAGGCAGGTGCCTCCCCCGGGGGGCCGCTGGGCCCCCGGGGGCGCGCACCCCCGGGGCCCTCGCGGGCCCGGGGGGGGGGGAGCCTACGCGCCGGCCCGGCGGAGTGAGGTCGACGCCGCTCGGCCGGCGGAGGCGCCAAGCAGCGGGGGGGATCGCGCCGGCTGTGGGGAGCCTGGGCGGGCTGGGGGGCGAGGTGCCGGGGCGGGCGGGCGGCGGCCCCCCACCCGACGCGGCCGGACGTGGCCCCCGCGCTGCACGCCGCAGCGCAGCGGTTGTTCGCGGAATGGTCCGGCCTCACACGTACGCCGGCC     
E       TTTATATCATATTGTTTTTTTTATAAGACAAAGCTATTCATAATGAATCAAAAAAATTATATGTCTTAATATAAAAAAACCATAAAATTACTTCAAAATGGTTTACTTAAGACAAAAATCTAATAGTAGGAAATGATTTATTTTTTTCAATTCTAATAAGTGGGTTATCAACTTTTACTTAGTATCTTTTTATATTTTACTTGATAAGCATATTTGACGATCATATAAAAAATGAAAAATACACGTTTATTAAATGATTATATTAATAACGTCTTTTACTAACTTTATTACGTAATTGTATAAATTTAATAAGTCATAATTAGTTGTAGTTCATTAATATAAAACTACATTCTATCATTTAATGAATTTAAGCTTAAACTTAATTGATTTTACGATTTATAGTGTTTAATATACGTTAATTTAATAGCATACTTAAAGCGATTAACAAGCCTTATCTAAATAATTATTTAATTACAGTGAGATCATCTTATTAAAATAATCTATTACGTATTAGAGTTTATAATTAAATAATTATCCTGTTTTTCAAACACATTGTATTCCATCCTAAGATATTTTTATTAGTGTTATCACTATCACTTAAATTACAGTTTCTTATTATTAAGTTCAATAAAGCATATTCTCTTATAAATATATTTTAACACAATTTTTATTTTGTAATTACAGATTTTTTTAATAACCATAATTACTAGCAAATACTTATATACAAGTCTATAAAATTTACTTTATAGAATAGTTAAACAGAAACTAACTCATTTACTTTCCTTAATTAGGCAGAATTTTTGACGTATTAAAAATTACTAATAATCCTGTCTTAATGTAATATATTCCCTAATAATTTTATTGAGTTTAAACCTTCGGTCTAGTTTTATTAAATATAAGTTTATGGATAGTAATTGTGAATTAATAATAATAATATACAGAATAAATAGTAAAAAATAGCATTCTAATATAAAGAACCGTAGTATATGAATTCTTTACATGCTATTTACTGATTGTTAAACGGCCTCCCTCTCTCGGGGTCCAACTGCCCGACAACTGCCTAACATGCTCCGTTACTGGTAAGGACAAGACATAGTCACTTGCTTGCACATTTGTTTCAAGGACCAGGCTGTCCGCGCAAAAAGTTAACTTTTTGTTTCTATTTGCTTAGATATACGCCGTTTAATCGACATAAAATCTGTGTATATGGAAGAATGTTTACGCATACAGAAGTTACAGTCCACCTCATCGCTCTGTATTATTCTATCGTAGCATAGGAAATACTTTGGGCCTTAAGGTCCAAGGATCACTTCTGATCGAATATGCAAAAATACATTTGTAATCTGGAATAACCTTTGTATGCATATAGCTGTGCGGGCACTCCCCTGGCATCGAGACTTACTGATATACCGTGGAGTATGCCGACAATGTAAAAACTATACAGGCTTGGATACGATGGTCAGGTGTCTACGGTAAACATACATCGGCTAGATGCTATCAGATTAGTGATATTTTTAAATACAGGGAACATCAGCTACACTCCTAGGTTCCATATACGATCCAACCAAAATAATCTGTCCCGCCACTTAATCCGAAACCGAGCCGTTTTGACGATACACGTGCACATCTTTAATCAATCGACCAATTAAGACATAAGGTGCTAACCCTGCTCCAGGCATGTGTGACCGTCGAGTTCCAAAGATCGCACTGCAGTAACCATCAAGTTCTCAGGTTATGACTATTCGGATTGAAACAATCCTATTCATGCTAATTATTCATGGCGAGGCCAACGTCCATATAGCTTGTATACGTTTGATTTAAGGTGTAAAGTTCTTGCGCATATCTGGTGGATGCAAAATCCAAATATGTGAAGCAGGCTACAGACCGAGTGATATGAGGATGATCAGGCAGGTCCTCGATGGTGAAACTAGGATAAGTGACAAACGGAAGACGGGATCTAATTTTGTCGAGCTCCTAGAATGTTACAAATTTATACGAATGTAACAGGGTCTTCCTGTCCACCCACATTATGCAGCACGCGTGAAGGTTGACGGAACGCGAGGAAATTGGTTGGACCACGGGGATGGAGAAATAGATAGGAGGACGGATCGGGGAATCGTGTGGGCAACCTGGGATCTCCGTTATCTGACCGACGTCGTTTCCGGATTCTGCCCGGAAAAGATGCACCGTCGCTATGCCATTAAAGTCCCTCGCACCACCTTGAAGAATGGGGCTGCCGCACGGGTAGGCTCTACTGGATTCGGATACCCGCGGTCACTGCTCACCGCACTCATCTTGCGGGCTAGCACCGGGGCGTAATCTTTATCTACCGCTAGAACCCGAGACAGCCCATGCCCGCTCAACGAGGCTAAGTCGGCAGTGAGTAGAGAGCGCATTTCCGATCGCCAAGCTGGGGCATGCGAGGGGCTCCCGGGTGTCCGGGGACCCTCCACCCGTAACACGCTAAAGGGGTGCCTCCCAGTAGCCGGGGCGCGATCCACTCGGTGTCAATGATTAAGCTGGCTTCCTAGCGAGGGCAACGGCGTTTACGCAGTACATCGTCTCATCGCTCTGGCTGGTGGACTGCGAGGCGGCGTAGCGCTTTGTAAGGCGGGTGGCGAACCGGTGGAGAGGTTTACCTTCAGGCAAGTGCACTTATTCAGGTATGTAGGTCTGTTCCACCACACGCACGGCCGGATGCTGCGCCGCGGGGTATACCAGTAACAGTCCCGCCCCCTCCACTGCTCCCAGGGGTACTTCGCTCATGCCAGGTCATACGTCTGCTGAAACAACCACCCCTCGCCGCCTCCGTGGACGTCATGACCTGGATGTAGGGGCGTGACCCTCTATGCAGTGCTGGGTGACTATCACCTCCCTGTAGTGAGCAAGCTTCTCGGGGTTATATGGTCCTGGGCTTCCGGCCATGCCGTCTTGCTGGTCAGCGGTTCATCCGCCGTCGGAGGTCCGGCGTGTTTCAAGAAGGGCTCCGGGACTTGATCCGTGCCACCCCCACGAGATAAGCCCGGCGCCTCAGCCTCCGGGCCGTCAGGGTCGCCGGCCGCTGCCACCGGGGCTGGCCCGCGCGGGCGGGCTCCCCCGCCCGCGGTCCATCCGGGCAGCGCGCTGCGCCGTTGATGCCCGGGCTGCGCCCCCTGGGCGGCGGGCGGCCGGGAGTGGGCTGCACGGCCCGTCCCCGTTCTCCGCAGACCCGAGGTGCGGCGGGCACGCTGGCCCGACCAACGAGGCCCGTGGGTGGGGGGCCTCCCAGCTCATGGGTTCGCCTACCCCATGGGTCCCCGCGCGCACCCCGCTGCGCGCCTGGGCCGGTTTCGCCCGGGCTGACCGGGGCTCGGCGGCCGCACCTCGGCCGGCCGATTCGCCCCGGGTGGGTGCGGGGGGCCCCCACGGTGGGCCCGGGCGCGCCGGGTGAGGGCGGCGCGCCCAACGGCTGTCCGACCGTCGAGGGCTTGCGCGCCAGTGGCGGCCCTCGGGGCGGCACAACTGCCGGGCGGGCCGCGCGGCCCGCACACACCGGTCTCGCTGCCCCTCGATCCGGCCGGGAGGGGGCAACGCGCGGCCCCTCGTCTGCCGCCGACTGACACGGCCCACAGGGCACGTGGGCTGTGCGTCGGCCGGCCGCCCCCCGGTGCACCGTGCAACCCGCCCAGTGGCGATAGCAGCACGATCGGATTGAGGCGCCTCCCCCGGGGGGCCGCCCGGACGCCGGGGGCGCGCATCCCCGGGGCCCTCCCGGGCCCGGTCGGGAGGGAGCCTAGCCGCGGGCCGGGCGCAGCGAGGACGAAGACGCTGTGCCCCCGGAGCCGCCAAGCAGCGGGGGGGATCGCGCCGACTGTGGGGAGCCGGGGCGGGCTGGGGGGCGGAGTCCCGGACCGGGCGGGCGGGCGCCCCCCACCCGACGCGCCCGGCCTTGGCCCCCGCGCTGAACGCCGCACCGCAGCGTCTGTTCCCGGACTGGGCCGGCCGTACCCGTACGCCGGCG     
D       TATAGATTATATTGTTTTTTTTATAAGACAAAACGGTTCATAATGAATCAAAAAAATTATGTGTCTTAATATAAAAAAACCAAATAATTACTTCAAAATGGTTTAAATAAGACAAAAATCAAATAGTAGGAAATGATTTATTTTTCTCAATTCTAATAAGTAGGTTATCAACTTTTACTTAGTATCATTTTATATTTTACTAGAAAAGCGTTTTTGACGATCATATAAAAAATAAAAAATACACGTTTATTAAATGATTATATTAATAACGTGTTTTACTAACTTTATTATGTAATTATATAAATTTAATAAGTCATAATTAGTTGTAGTTCATTAATATAAAACTACATTCTATCATATAATGATATTAAGCTTAAATTTAATTGATTTTACGATTTATAGTGTTTAAAATACTTTAATTAAATAGCATACTTAAAGCGATTAACAAGACTTATCTAATTAATTAGTTAATTACAGTGAGATCATCTTATTAAAATAATCTATTACGTATTAGCGTTTATAAGAAAATTATTATCCTGTTTTTCAAACATATTGAATTCCATCCTAAGAGATTTTTATTAATCATATCACTAACACTTAAATTACAGTTTCTCATTATTTAGTTTAATAAAGCATTTTCTCTTATAAATATATTTTAACACAACTTTTATTTTGTAATTACAGATTTATTTAATAACCATAATTACTAGCAAATACGTATATAAAAGACTATAAAATTTACTTTATAGAATAGTTAAACAGATACTAACTCATTTACTTTCCTTAATTAGGCAGTAATTTTGACGTAATAAAAGTTACTAATAATCCTGTCTTAATGTAAAATATACCCTAATAAATTTAATGCGTTTAAACCTTCGGTCTGGTTTTATTCAATATAAGTTTATAGATAGTAATTGTAAATTAATAATAATAATATTCAGAATAAATAGTAAATAATATCATTCTAAAATAAAGTACCGTAGTATATGAATTCTTTAAATGCTATTTACTTATTGATAGACAACCTCCCTCACTCGGGGTGCAACTGCCCGACAACTGCATCACATACTCCGTTACTTGTAAGAACTAGACATCGTCACTTGCTTGAACATTTGTTTCAAGGAGCAGGCTGTCCGCGCAAAAAGTTAACTATTTATTCCTATTTACATAGATATACGCCGTTTAATCGACATACAATCTGTGTATAAGGAAGATTGTTTACGCATACAGAAGTTACAGTCCACCTCATCGCTCTGTATTTTTCTATCGTAGCATAGGCAATCCTTTGGGCCGTAAGATACAAGAATGACTACTGATCGAATATGCAAATATACATTTGTAATCTGGAATAGCCTTTCTATGCATAAAGCTGTGCGAGCACTCCCCTGGCATCGAGACTTGCTGATATACCGTGGTGTATATCGACAATGAAAAGACTTAACAGGCTTGGATACGATGGTCAGGTGTCTACGGAAAACATACATCGGCTAGATGCTATTCGATTAGTGATATGTTTAATTACAAGGAACATCAGCTACTCTCCTAGGTTACATATACGATCTAACCAAAATAATCTGTCCCGCCACTTAATCCATAAGCGAGCCGTTTTGAATATAAACGTGCACATCTTTAATCAATCCACCAATTAAGACATAAGGTGCTAACCCTGTTGCAGGCCTGTGTGATCGCAGAGTTCCAAAGATCGCACAGCAGTAACCATCAAGTTCTGAGGTTATTACTATTAGGATTGAAACCATCCAATTCATGCTAATGAGTCGTGGCGAGGCCTACGTCCATATAGCTAGTAAACGTTTGATTTTACGTGTAAAGTTCCTGCGCATATGTGGTGGATGCAAAATCCAAAGATGTCAAGCAGGCTACACATCGAGTGATATGATGATGATCAGGCAGGACCTCGATGGTGTAACTAGGATAATGGACAAACGGAAGACGGGATCCAATTTTGTCGATCACCTGGAATGATACAAATTTTTACGCATGTAACACGGTATTCCTGTCCACCCACATTATGAAGCAGGCGTGAAGGTGGACGGCAGGCGGGGAAATTGGTTGGACCACGGGGTTGGAGAAAAAGAGGGGAGGGCGGGTCGGGGGATCGTGTTGGCAACTTGGGGTCTCAGTTATTCGACGAACGCCGTATCCGGATTCGGCCCGGAAAATATGCTCTGTCGCTATGCCATTAAAGTCCCTCGCACCATCTTGAAGATCGGGGCCGCCGCCCGGGTAGGCTCTACTGGATTCGGGTACCAGCGGTCACTGCCCACCACACTCATCTTGCGGGTTATCACCGAGGCATAATCTTTATCTACCGCTAGGACCCGACGCAGCCCATGCCGTCTCAACGAGGCTAAATCGTCAGTGAGTAGAGAGCGCAATTCCGATCGCCAAGCTGGGGGTTGCGAGGGGCTCTCGGATGTCCGAGGGCCCTCCCCACGTAACACACTAAAGGGGTGCCGCCCAGTAGCCGGGGCGCGGTCCACTCGGCGTCAGTGATTAACCTGGCTTCCTAGCGAAGACAACGGCGTTTAAGCAGAATTCGGTCTCATCGGTCTGGAAGGTGGACTGCGAGGCACCGTAGCGCTTTGTAAGCCGGGTCGCGAACCGATTGAGAGGATCAACTTCAGGCAAGCGCACTTATTCAGATATGGAGGTCTCTTCCACCACACGCACCGCCCGAAGCTGCGTACCGGGGTATGCTGGTAAAAGACCCGCCCCCTCCACTGCTCCCAGGGGTAGTTCGCTTATGCCAGGACGTACGTCTGCTGAGACAAACTCCCCTCGCCGCTTCCGGGGACGTCATGATCTGGATCTAGGAGCCCGACCCTCAATGCAGCGCTGGTAGACGATCACCTCCCTGTAGTGAGCAAGCTTTTCGGGGTTATATGGCCCTGGCCTTCCGGACACGCCGTCTTACTGGTCAACGGTCCATCCGCCGTCAGAGGTCCGCCGCATTTGAAGAGGGGCTCTCGGACTTATACCGTGCCACCGCCACGCGGCAAGCCGGGCGCGTCACGCTCCCGGCCGGTATGGTCGGCCGCCGCTGCCGCCGGGGCTGGGCCGCGCGGGCGGGCTCCGCCGGCCGCGCTCCATCCGGGCAGCGCGCTGTGGCGTTGATGCCCGGGCTGCGCCCCTGCGGCGGACGGCGGCCGGGAGTGGGCTGCACGCGCGGTGCCCGTTCTCCGCAGACCGGAGGTGCGGCGTGCACGCTGGCCCGACCAACCAGGCCCGTGGGGCGGGGGCCTCCCACCTCAGGGGTTCGCCTACACCATGCGTCCGCGCCCGCACCCCGCGGCTCGCCCGGGCCGGTTTCGTCCGGGCTGACCGGGTCTCGGCGTCCGCACCTGGGCCGGCCGATTCGCCCCCGGTGGGTGCGCGCGCCCCCCACGCTGGCCCGGGGCGCCCGGGGCGAGGGCGGCGCGCCCAACGGCTGTCCGGCCGTCGAGGGCTTGCGCTCCCGTGGCCGCCCTCGGGGCGGCACAGCTGGCGGGGGGGCCGCCCGCCCCGCGCACCCCGGTCTGGCTGCCCCTCGCTCGGGCGGGGAGGAGGCAACGCGCGGCCACTCGCCTGACGCCGACTGACCGGGCCCACCGGGCACGTGAGCTGTGCGTCGGCACGCCGCCCACGGGTGCCCCGAGCCGCCCGCGCAGTCGCGATAACAGCACGATGGGATGGAGGTCCCTGCCCCGGCGGGCCGCTCGGACCCCGGGGGCGCGCATCCCCGGGGACCTCGGGGGCCCGCCCGGGCGGGAGCCTAGGCGCCGGCCCGGCGCAACGAGGTCGACGCCGCTGGGCGGCCGGAGGCGCCAACCAGCGGGGCGGATCGCGCCGACTGTGGGGAGCCGGGGCGGGCTGGGGGGCGAAGTGCCGGGCCCGGCGGGCGGCCGCCCCCCACGCGACGCGGCCGGCCCTGCGCCCCGCGCTGAACGCCGCAAGGCAGCGTCTGGTCGCGGCGTGGTCCAGCCGTACCCGTACGCCGGCC     
C       TTGAGATCATATTGTTTTTTTTATTAGACAAAGCTATACATAATGAATCAAAAAAATTATATGTCTTAATATAAAAAAACCATATAATTACTTCAAAATGGTTTAATTAAGACATAAATCAAATCGTAGGAAATGATTTATTTTTTTCAATTCTAATAAGTGGGTTATCAACTTTTACTTAGTTTCTTTTTATATTTTACTTGATAAGCTTATTTGACGATCATATAAAAAGTAAAAAATACACGTTTATTAAATGATTATATTAATAAGGAGTTTTACTAACTTTATTATGTAATTATATAAATTTAATAAGTCATAATTAGTTGTAGTTCATTAATATAAAACTACATTCTATCATAAAATGAAATTAAGCTTAAATTTAATTGATTTTACGATTTATAGTGTTTAATATACTTTAATTGAATAGCATACTTAAAGCGATTAACAAGCCTTATCTAATTAATTACTTAATTACAGTGAGATCATCTTATTAAAATAATCTATTACGTATTAGAGTTTATAAAAAAATTATTATCATGTTTTTCAAACATATTGTATTCCATCCTAAGACATTTTTATTAATTATATCACTATCGCTTAAATTACAGTTTCTAATTATTAAGTTTAATAAAGCATATTCTCTTATAAATATATTTTAACACAACTATTATTTTGTAATTACAGATTTATTTAATAACCATAATTACTAGCAAATACATATATAGAAGTCTATAAAATTTACTTTATAGAATAGTTAAACAGAAACTAACTCATTTACTTACCTTAATTAGGCAGCAATTTTGACTTATTAAAATTTACCAATAATGCTGTCTTAATGTAATATATTCCCTAATAACTTTATTGTGTTTAAGCCTTCGGTCTAGTTTTATTTAATATAAGGTTATATATAGTAATTGTTAATTAATAATAATAATATTCAGAATAAATAGCAAACAATAACATTCTAATATAAAGTACGGTAGTATATGAATTCTTTAAATGCTATTTACTGATTGAAAGACATCCACCCTCACTCGGGGTACAACTGCCCGACAAGTGCATTACATGCTCCGTTACTTGTAAGAACTAGGCATACTCACTTGCTTGAACATTTGTTTAAAGGAACAGGCTGTCCGCGCAAAAAGTTAACTTTTTATTTCTATTTACATAGATATACGCCGTTTAATCGACATACAATCAGTGTATAGGGAAGAATGTGTACGCAGACAGAAGTTACAGTCCACCTCATCGCTCTGTATTCTGCTATCGTAGCATAGGCAATACTTTGGGCCGTATGTTCCAAGAATTACTCCTGATCGAATATGCAAATATACATTTGTAGTCTGGAATATCCTTTCTATGCATATAGCTGTGCGAGCACTCCCCTGGCATCGAGACTTACTGATATACCTTGGAGTATGACGACAATGAAAACACTACAAAGGCTTGGATACGATGGTCAGGTGTCTAAAGTAAACATACATCGGCTAGATGCTATTAGATTAGTGGTATGTTTAAATACACGGTACATCAACTAAACTCCTATGTTCCATATACGATCCAACCAAAATAATCTGTCCCGCCACTTAATCCTTAACCGAGCCGTATTGACGATACTCGTGCACATCTTGAATCAATCCACCAATTAAGACATAAGGTGCTAACCCTGTTTCAGGCATGTGTGAGCGCCGAGTTCCAAAGATCGCACAGCAGTAAGCATCAAGTTCTGAGGTGATGGCTATTGGGATTGAAACAATCCAATTCATGCTAATTAGTCTTGGCGAGGTCAACGTCCATAAAGCTAGTATACGTTTGATTTAACGTGTAAAGTTCTTCCGCATATGTGGTGGATGCAAAATCCAAAAATGTCAAGCTGGCTACAAAACGAGTGATATGATGATGATCATGCAGGACCTCGATGGTGAAACTAGGATAATGGACAATAGTAAGACGGGATCTAATTTGATCGACCTCCTTAAATGTTACAAATTTATACGAATGTGACACGGTTTTCCTGTCCACCCACATTATGCAGCACGCGTGAAGGTCGACGGAAGGCGCGGAAATTGGGTGGACCACGGGGTTGGAGAAAGACGTGGGAGGACGGTTCGGGGCATCGTGTTGGCAACATGGGGTCTCCGTTATTCGACCGACGTCGTCTCCGGATTCGGCCGGGATAATATGCAGCGTCGCTATGCCATTAAAGTCCCTCGCACCACCTTGAAGATTGGGGCGGCCGCCCTGGTAGGCTCTACTGGATTCGGATACCCGCGGTCACTGTCCTCGACACCCATCTTGCGGGCTAACACCGAGCCCTAATCTTGGTCTACCGCTAGAACCCGACGCAGCCCATGCCCTCTCAGCGAGGCTAAGTAGCCAGTGAGTAGTGAGCGCATTTCCGATCGCCAAGCGGCGGCCTGCGAGGGGCTCTTGGATGTCCGCGCGCCCTCCACCCGTAACACGCTAAAGGGGTGCCCCACAGTAGCCGGGGGGCGGTCCACTCGGCGTCAATGATTAAACTGGCTTCCTAGCGAGGACAACGGCGTTTAGGCACTACAGGGTCTCATCGTTGTGGACGGTGGACTCCGAGGCCTCGTAGCGCTTTGTAAGGCGGGACGAGAACCGATGGAGAGGCTTAACTTCAGGCAAGGGCACTTATTCAGGAATGCAGGCCTGTTCCACCACACGCTCAGCCGGATGCTGCGAACCGGGGTATGCTCATAAGAGTCCCGCCCCCTCCACGGCTCCCAGGGGGACTTCGCCCAAGCGAGGGCGTACGTCTGCTGACACAACCACCCCTCGCCGCTTCCGTGGACGTCATGACGTGGATTTAGGTGCCGGACCCTCAATGCAGTGCTGGTAGACGATCAACTCCCTGTGGTGAACAAGCTTTTCGGGGTTCTATGGTCCTGGGCTTCCGGACATGCCGTCTCACTCGTCAGCGGTTCATCCGCCGTCGGAGGTCCGGCGTGTTTGGAAGGGGGCTCGGGGGCTTAATCCGTGCCACCGCCACGCGGCAAGGCCGGCGCCTCACGCTCCGGGCCGTCAAGGTCGGCCGCCGCTGCCATCGCGGGTGGGCCGCGCCGGCGGGCTCCGCCGCCCGCGCTCCATCCGGGCAGCGCGCTGCGTCGTTGATGCCCGGGCTGCGCCCCGCCGGCGGCCGACGGCGGGGAGTGGGCTGCACGGCCGGTCCCTGTTCTCCGCAGACCCGAGGTGCGGCGCGCACGCTGGCTCGACCAACAAGGCCCGCGGGACGGGGGCCGCCCACCTCACGGGTTCGCCTACCCCATGGGTCACCCCGCGCACCCCGCGGCGCCCCTGAGCCGGTTTCGTCCGGGCTGACCGGGGCTCGGCGCTCCCACCTGGGCCGCCCGATTCGCCCCCGGTGGGTGCGCGGGCCCCCCACGGTCGGCCGGGGCGCCCCGGGAGAGGGGGGCGCGCCCAACGGCTGTCCGACCGTCGACGGCTTGCGCGCCAGTGGCGGCCCTCGGGGCGGCACAGCTGGCGGGAGGGCGGCGCGGCCCGCGCACGCCGGTCTCGCTGCCCCTCGATCCGGCGGGCAGGGGGCAACGCGCGGCCACTCGGCTGACTCCGACTGACCGGGGCCACCGGGCACGTGTGCTGTGCGTCGGCAGGCCGCCCGCCGGTGCACCGAGCCGCCCGCGGAGTGGCGATAGCAGCAACAACGGATGGAGGGGCCTGCCCCGGGGGGCCGCTCGGACTCCGGGGGCGCGCAGCTCCGGGGCCCTCGTGGGCCCGGTGGGGGGGGAGCCTAGCGGCAGCCCCGGCGCACCGAGGTCGACGGAGCTGCGCCCGCGGAGGCGCCAAACAGCGGGGGGGATCGCGCCGGCTGTAGGGAGCCCGGGCGGGCTGGGGGGCGAAATGCCGGAGCGGGCGCGCGGCCGCCGCCGACCCGACGCGCCCGGGCTTGGCCCCCGCCCTGGACGCCGCACCGCAGCGTCTGTTCGCGGGATGGTCCAGCCGTACCCGTACGCCGGCC     
B       TATATATCATATTGTTTTTTTTATTAGACAAACCTATCCATAATGAATCAAAAAAATTATATGTCTTAATATAAAAAAACCACATAATTACTTCAAAATGGTTTAATTAAGACAAAAATCAAATAGTAGGAAATGATTTATTTTTTTCAATTCTAATAAGTTGGTTATCAACTTTTTCTTAGTATCTTTTTATATTTTACTCGAAAAGCATATTTGACGATCATATAAAAATTAAAAAATACACGTTTATAAAATGATTATATTAATAATGTATTTTACTAACTTTATTAAGTAATTATATAAATTTAATAAGTCATAATTAGTTGTAGTTCATTAATATAAAGCTGCATTCTATCATCAAATGATATTAAGCTTAAAATTAATTGATTTTACGATTTATAGTGTTTAATATACATTAATTAAATAGCATACTTAAAGCGATTAACAAGACTTATCTAATTAATTAATTATTTACAGTGAGATCATCTTATTAAAATAATCTATTACGTATTAGAGTTTATAAAAAAATTATTATCCTGTTTTTCAAATATATTGAATTCCATCCTAAGATATTTTTATTAATTATATCACTAACACTTAAATTACAGTTTCTAATTATTTAGTTTAATAAAGCATTTTCTCTTATAAATATATTTTAACACAACTATTATTTTGTAATTACAGATTTATTTAATAACCATAATTACTAGCAAATACATATATAAAAGTCTATAAAATTTACTTTATAGAATAGTTAAACAGAAACTAACACATTTACTTACCTTAATTAGGCAGTGTTTTTGACGTATTAAAAATTACTAATAATCCTGTCTTAATGTAATATATACCCTAATAAATTTAGTGTGTTTAACCCTTCGGTCTAGTTTTATTAAATATACGTTTATTTATAGTAATTGTAAATTAATAATAATAATATTCAGAATAAATAGCAAAAAATAACATTCTAAAATAAAGAACTGTAGAATATGAATTCTTTATAGGCTATTTGCTGATTGATATACGTCCGCCCTCTTTCGGGGTCCAACTGCCCGACAAATGCGTTACATTCCTCGTTACTCGTAAGTACTAGACATACTCACTTGCTTGAACATTTGTTTAAAGGACCAGGCTGTCCGCGCAAAAAGTTAACATTTTATTCCTATTTACTTATATATACGCCGTTTAATCGACATAAAATCTGTGTATAAGGAAGAATGTTTACGCATACAGAAGTTACAGTCCACCTCATCGCTCTGTCTTCTTCTTTCGTAGCATAGGCAATCCTTTGGGCCTTACGATACAAGAATAACTACTGCTCGAATATGCCCATATACATTTATGATCTGGAATAACCTTTCTATGCATAAAGCTGTGCGAGCACTTCCCTGGGATCGAGACTTACTGATATACCGTGGTGTGTGTCGACAATGAACATACTAGACAGGCTTGGATACGATGGTCAGGTGTCTATGGCAAACATAAATCGGCTAGTTGCTATTGGATTAGTGATATGTTTAAATACACGGGACATCAGCTACTCTCCTAAGTTACATATACGATCAAACCAAAAGAATCTGTCCCGCCACTTAATCCGTAACCGAGCCGTTTTGACTATACACGTGCACATCTTCAATCAATCCACCAATTTAAACATATGGTGCTAACCCTGTTACAGGCATGTGTGACCGCAGAATTCCAAAGATCGCACGGCAGTAATCATCAAGTTCTGAGGTAATTCCTATTAGGATTGAAACGATCCAATTTATGCTAATTAGTCGTGGCGAGGGCTACGTCCATAAAGCTAGTATACGTTTGATTTAACGTGTAAAGTTCTTGCGCATATGTGGTGGATGCCAAGTCCTAATATGTTAAGCTGGCTACAAAACGAGTGCTATGACGATGTTCAGGCAGGACCTCGATGGTGTAACTAGGATAATGGACAACAGTAAGAAGGGATCTAATTTAGTCGACCACCTCGAATGTTACTAAATTGTACGAATGTAACATGGGGTTGCTGTCCACCCACATTATGCAGCACGCGTGAAGGTAGACTGAACGCGTGGAAATAGGTTGGACCGCGGGGATGGAGAAAAAGCTAGGAGGGCGGTTCGGGCCATCGTGTTGGCAACTTGGGGTCTCCGTTATACGACCAACGTCGTTTCCGGATTCGGCCCGGACATTATGGAACGTCGGTAAACCATTAAAGTCCCTCGCACCATGTTGAAGATTGGGGCCGCCGCTCGGGTAGGCTCTACTGGATTCGGATACCAGCGGTCACTGCCCACAACACCCATCTTGTGGGCTATCACCGAGGCCCAATCTTGATCTACCGCTAGAACCCGATCCAGCCCATACCCTCTCACGGAGGCTAACTCGACAGTGAGTAGAGAGCGCATTTCCGAACGCCAAGCTGGGGCTCGCGAGGGGCTCCCGTGTGTCCGGGGGCCCTCCACCCGTAACACGCTAAAGGGGTGCCCCCCAGTAGCCGGGGCGCGGTCCACTCGGCGTCAATGATTAACCTGGCTTCCTAGCGAGGACAACGGGGTCTAGGCAATACAGCTTCTCACCGCTCTGGATGGTGGACTGCGAGGCTCCATAGCGCTTTGTAAGCCGGGTGGCGAACCGATGGAGAGGTTTACCTTCAGTCAAGCGCACTTATTGAGGTATGTAGGTCTGTTCCACCACACGCTCAGCCCGATGCTGCGCAACGGGGTATACTGGTAACAGTCCCGCCCCCTCCACTGCTCCCAGGGGGACTTCGCTAATGCCAGGACTTACGTCTGCTGAGAAAACCACCCCTCGCCGCCTCCGCGGACGTCATGACCTGGATGTAGGCGCGCGACCCTCAATGCAGTGCTGGTAGACGATCACCTCCCTCTAGTGAGCAAGCTTTCCGGGGTACTATGGCCCTGGGCTTCCGGACATGCCGTCTTACTGATCAGCGGCTCATCCGCCGTCGGAGGGCCGGCGTGTTTAAAGAGGGGCTCTGGGACTTCCTCCGTGCCACCCCCACGCGACAACCCCGGCGCCTCACACTCCGGGCCGGCAGGGTCGGCGGCCGCTGCCCCCGTGGTTGGGCCGCGCGGGCGGGCTCCGCGGCCCGCGTTCCATCCGGGCAGCGCGCTGCGCGGTTGATGCCCGGGCTGCGCCCCCCGGGAGGCCGGCGGCGGGGAGTGGGGTCCACGGCCCGTCCCGGTTCTCCGCAGGCCCGAGGTGCGGCGCGCACGGTGGCCCGACCAACAAGGCCCGTGGGGCGCGGGCCTCCCAGCTCATGGGTTCGCCTACCCCATCGGTCCCCGCCTGCACCCCGCGGCGGGACTTTGCCGGTTTCGTCCGGGCTCACCGGGGCTCGGCGGCCCCACCTGGGCCGGCCGATTCGCCCCCGGTGCGTGCGCGGGCCTCCCACGGTCGGCCGGGCGGCCCCGGGTGAGGGCGGCGCGCGCAACGGCTGTCCGGCCGTCGACGGATTGCGCGCCCGTGGCCGCCCTCGGGGCGGCAAAGCTGGCGGGCGGGCCGCCCGGCCCGAGCACGCCGGTCTCCCTCCCCCTCGATGCGGCGGGGAGGGGGCAACGCGCGGCAACTCGCCTGACGCCGACTGACCGGGCCCACCGGGCCCGTGAGCTGTGCGTCGGCCGGCCGCCCGCCGGTGCAGCGAGCGTCCCCCGCAGTGGCGATACCAGCAACAACGGATGGAGGTGGCTCCCCCGGGGGGCCGCTCGGACGCCGGGGCCGCGCATCCCCGGGGCCCTCGGGGGCCCGCTGGGGGGGGAGCCTAGGCGCAGGCCCGGCGCACCGAGGACGACGCAGCTGCGCCCGCGGAGCCGCCAATCAGCGGGGGGGATCGCGCCGGCTGTAGGGAGCCCGGGCGCGCTGGGGTGCGGAGTGCCGAAGCGGGCGGGCGGCCGCCCCCCACCCTACGCGGCCGGCCCGAGCCCCCGCGCTGAACGCCGCGCCGCGGCGTGTGGTCGCGGGATGACCCAGCCCTACCCGGACGCCGGCC     
A       TATAGATCATATTGTTTTTTTTATTAGACAAATCTATTCATAATGAATCAAAAAGATTATTTGTCTTAATATAAAAAAACCATACAATTACTTCAAAATGGTTTACTTAAGACATAAATCAAATTGTAGGAAATGATTTATTTTTATCAATTCTAATAAGTGGGTTATCAACTCTTACTTAGTATCATTTTATATTTTACTTGATAAGCTTATTTGACGATCATATAAAAAATAAAAAATACACGTTTATTAAATGATAATATTAATAAAGTTTTTTACTAACTTTATTATGTAATTATATAAATTTAATAAGTCATAATTAGTTGTAGTTCATTAATATAAAACTACATTCTATCATGTAATGATCTTAAGCTTAAAATTAATTGATTTTACGATTTATAGTGTTTAATATACATTAATTAAATAGCATACTTAAAGCGATTAACAAGTCTTATCTAATTAATTAATTAATTACAGTGAGATAATCTTATTAAAATAATCTATTACGTATTAGAGTTTATAGAAAAATAATTATCCTGTTTTTCAAATATATTGTATTCCATCCTAAGATATTTTTATTAATAATATCACTAACTCTTTAATTACAGTTTCTAATTATTAAGTTTAATAAAGCATATTCTCTTATAAATATATTTTAACACAAATGTTATTTTGTAATTACAGATTTTTTTTATAACCATAATTACTAGCAAATACATATATATAAGTCTATAAAATTTACTTTATAGAATAGTTAAACAGATACTAACACATTTACTTTCCTTAATTAGGCAGTACTTTTGACGTAATAAAATATACTAATAATCCTGTCTTAATGTAATATATTCCCTAATAATTTTAATGAGTTGAATCCTTCAGTCTAGTTTTATTTAATATACGTTTATATATAGTAATTGTAAATTAATATTAATAATATTCAGAATAAATAGCAAATAATATCATTCTAATATAAAGTACCGTAGTATATGAATTCTTTATATGCTATTTACTGATTGAGAGGCAGCATCCCTCCCTCGGGGTCCAACTGCCCGACAACTGCATTACATGCGCCGTTACTGGGAAGCGCTAGACTTCTTCACTTGCTTGAACATTTGTTTTAAGGAGCAGGCTGTCCGCGCAAAAAGTCAACTGTTTCTTGCTATTTGCGTAGATATACGCCGTTTAATCGACATACAATCTGTGTATACGGAAGAATGTATACGCATACAGAAGTTACAGTCCACCTCATCGCACTGTATTCTTCTATCGTAGCATAGGCAATTCTTTGGGCCGTACGATACAAGTATTAGTGCTGATCGAATATGCAGATATACATTTATAATCTGGAATAACCATTCTATGCAAAAAGCTGTGCGAGCACTCCCCTGGCATCGAGACTTACTGATATACCGTGGCGTGTGTCGACACTGGATACACTACAAAGGCTTGGATACGATGGTCAGGTGTCTAACGAAAACATACATCGGCTAGATGCTATTGGATTAGTGATATGTTTAACTACACGGAACATCAGCCACACTCCTAAGTTACATATAAGATCCAACCAAAATAATCTGTCCCGCCACTTAATCCTTAACCGAGCGGTTTTGACTATACACATGCACATCTTAAATCAATCCACCAATTAAGACATAAGGTGCTAACCCTGTTTCAGGCATGTGTGAACGCTGAGTTCCAAAGATCGCACAGCAGTAACCATCAAGTTCTTAGGTAATTGCTATTTGGATTGAAACAATCCAATTCATGCTAATTAGTCCTGGCGAGGCCAACGTCCATATAGCTCTTATACGTTTGTTTTAACGTGTAAAGTTCTTGCGCATATGTGGTGGATGCAAAGTCCAAATATGTAAAGCAGGCTACAAATCGAGTGATATGACGATGATCAGGCAGGGCCTCGATGGTGTAACTAGGATAATGGACAATAGTAAGATGGGATCTAATTTTGTCGACCACCTGGAATGTTACAAAATTATACGAATGTAACACGGTCTTCCTCTCCACCCACATTATGCAGCACGTGTGAAGGTGGACGGAACGCGTGGAAATTGGTTGGACCACGGGGGTGGAGAAAAAGATAGGAGGCCGGGTCGGGGGATCGTGTTGGCAACTTGGGGTCTTCTTTATCCGACGAACGTCGTTTCCGGATTCGGCCCGGAAAAAATGCCGCGTCGATATGCCATTAAAGTCCCTCGCACGACCTTGAAGATCGGGGCTGCCGCCCGGGTAGGCTCTACTGGATTCCGATACCAGCGGTCACTGTACACGACACGCATCTTGTGGGCTATCACCGAGGCGTCCTCTTAACCTACCGCTAGGACCCGACGCAGCCCATCCCCTCTCACCGCGGCTAATTCGCCAGTGAGTAGAGAGCCCACTTTCGACCGCCAAGCTGGGGCTTGCGAGGGGCGCCCGCATGTCCGGGCGCCCTCCACCCGTAACACGCTAAAGCGGTGCCTCCCAGTAGCCGGGGTGCGGTCCACTCGGCGTCAATGATTAAGCTGGCTTCCTAGCGAGGACAACGGCGTTTACGCAGTACATGGTCTCATCGCTGTGGATGGTGGACTTCGAGGCGTCGTAGCGCTTTGTAAGGCGGGTCGCGAACCGATGGAGAGGTTTAGCTTCAGGCAAGCGCACTTATTGAGGTATGTAGGTCTGTTCCACAACACGCCCAGCCGGATGCTGCGCACCGGGGGATGCTCGTAACAGTCCCGCCCCCTCCACTGCTCCCAAGGGCTCTTCGCTCATCCCAGGCCATACGTCTGCTGATATAACCTCCCCTCGCCGCCTCCGCGGACGTCATGACCTGGATCTAGGAGCTTGACCCTCAATGCAGTGCTGGCGGACGATCACCTCCCTGTAGTGACCAAGCTTCTCGTGGTAATATGGTCCTGGGCTTCCGGGCATGCCGTCTTACTGGTCAGCGGAGCATCCGCCGTCTGAGGTCCAGCGTGTTTCAGGAGGGGCTCTGGGACTTTCCCCGTGCCACCCCCACCCGGCAAGCCCCGCGCCTCACCCTCCAGGCAGTCAGGGTCGGCGGCCGCTGGCATCGGGGCTGGGCCGCGCGGGCGCGCTCCGCCGCCCGCGCTCCATCCGGGCAGCGCGCTGTGTCGTTGATGCCCCGGCTGCGCCCCCTTGGCGGGCGGCGGCGGGGAGTGGGGTGCGCGGCCAGTCCCCGTTCTCCGCAGACCCGAGGTGCGGCGGGCACGCTGGCCCGACCAACAAGTGCCGTGGGGCGGGGGCCTCCCAGCTCAGCGGTTCGCCTACCCCATCGGTCGGCGCCGGCACCCTGCCGCGCGCCCGGGCCGCTTTCGGCCGGGCTCACCGGGGTTCGGCGGCCGCACCTCGGCCGGCCGATTCGCCCCCGGTGGCTGCGCGGGCCCCCCACGGTCGGCCGGGGCGCCCCGGACGAGGGGGGCGGGCCCAAGGGCTGTCCGGCCGTCGAGGGCTTGCGCGCCCGTGGCGGCCCTGGGGGCGGCACAGCTGGCGGGGGGGCCGCTGGGCCAGCGCACCCCGGTCTGGCTGCCCCTCGATCGGTCGGGGAGGAGGCAACGCGCGGCCGCTCGCCTGACACCGACTGACCGGGCCCACCGGGCCCGTGAGCTGTGCGTCGGCCGGCCCCCCGCCGGTGCACCGAGCGGGCCGAGCAGTGGCCATAGCAGCACCATCCGAAGGAGGCGGCTTCCCCGGGGGGCCGCTCGGACCCCGGGGCCGCGCATCCCCGGGGCCCTCGGGGGCCCGTTCGGGGGGGAGCCTAGCCGCGGGCCCGGCGCACCGAGGTCGACGCAGGTGCGCCGGCGGAGTCGCCAACCAGCGGGGGGGATCGCGCCGGCTGTGGGGAGCCCGGGCGGGCTGAGGGGCGAAGTGCCGGAGCGGGCGGGCGGCCGCCCGCGACCCGACGCGGCCGGCCTGGGCCCCCGCGCTGAACGCCCCGGCGCGGCGTGTGATCGCGCCGTTGTCCAGCCGTACCCGTACGCCGGCG     
