# Supplementary material for: A simple method for data partitioning based on relative evolutionary rates
Source: PeerJ. 2018 Aug 28;6:e5498. doi: 10.7717/peerj.5498 (PMC6118207; doi:10.7717/peerj.5498)
Supplement: Data S1 — The datasets are provided in the PHYLIP format. [file peerj-06-5498-s002.zip › DataS2/AS6-9.phy]

17  4000
out     AAGACGACGTAAAAATAACTTAAGATCTTTTATTATAATAATAAACTATATAATCAACTTATATGTTTAATAATCTTAATTAGTAAGAATAATACGATAAACATAAAATAATATAAATTTCTATATTGTATTTACATTTCAAGCAAAACATAAGCTTAAAATATGGATTTAAGATATTGAGTAGATAAATTAGTATGACATTGATACAAGCTAATAGACTAACTTATATATTTAGAGTTTATTTATCAAATCAAGGTGTGATTATTTAAAATAATATTAAAAAAAAAACATTTAGTAGATATTTTAGTTTATAATTAAAATTAAAGTTTAATATCCTCATAAATTTACATATTGATAATAACAGTGGAAATTTTAATCGTATAATTATCAAGATCTCATTTTTTAACTAAAATATCATTTATATCCTAGTCACAATATTAATTAGTTATCATTGGTGTTACATGTCTTTTTTTTTTTCTATTTTGAGATTCTCGTTTAGTAGAAAGAACCAATAAAATACCTTACTTCAGATTGAGTTAATAATATTTGATAGGCAATATATCTGGGTTTAACAAAATGTTTTTTTTATGTATCAAATAAAAAATATCAAAAATAAAAAGTTTATCTACCATAACATGGATTCATATTAAAAAAAGTCGGTTAATTACTGTATAAATATACCTTAAGAACGGTATCAAAATGCGTTTAAATTTATTATGAATTCAAAAAGGTAAAATAAGAATAAAAATTAATCATTGTAAAATAATCCTTAATATAATTAGTAACTATAACAGAAACAATAAATCATATTATATAGCTAAACTGAAATCTCAATCGATTAGGAATAACTTTTGGCCAATAATCTTAAATAATACTCTGAAGAAAAAATAAATATTCTTTAATTTTTTCGCGTAAGCCATAATTATACAATAAATAAAATTTTAAGATTGGTATTATACATACATATTTTTTGATTTTACTGTTTCAAATCGTATGATCTGCATGTCAATCTGAGTCCTCATATTTGAATATACCGAAGTAACCGGATGCCGTAGGCTAGAGGCTATCAAATAGTCATTATACATAGAAACTGACGTAATTAATACGGACTCGTATCATTCTGCGCCTTTTAGAATTATAGTATCGCCCTTGGATCCATTCTATATATACTGTTCATTTCGATAGGTATACCTGTACGAAACACCCGGAACTACCCGTTGCGGAATGTAACTAACTGACGTCATTATTTAATGGGAGAATGCCGAAACTTAGTAACGTTACAGATGAGTGTGTTGAGATCACCCATCTCAAGAGTACGTGACGGTATTCCACATTTGAAACACGTCGAGGTTGATTGGAACAAGATCACTATCAAACGATGCCCCATAGATACAATTGAATGTTTGACGTATGCCAGCGCGATCTACTGTCTCCCTCCGGAATAGACGTCCCTATATGAAAGTTGCAGGGATTGCGTGGCCTAATAGGCTCACGAACTATCTATTGCAGAAGAGAATCAGATCTAATAGTAAGTCCGTACGTCAATCTAAGCGCCGTTCAGTAAAAGTGAGGAAGCTAAATAGATTTTTACCCCCAAGATATGAGTCGAATGTAGGATAATGGATCGATAATAAGTAAAGATGCATACTAAGGTCCACACATGTATTGGTATGTTTGAGATCTTCGTAATCGGGAGTCACACCCATAACCAGAGTTTCGAAAATTGCAATAGTAAAAATAAAGTTAGGTTGGTTCTATTTAGGTTGACGTCGCCAGACACAGCTACCAAATCCTTTGTTTTTCTTGCCTAAGAATTATAATGCTAGAACAATTTCCAGGAAATTTCAAGTATAGCAAGACCTTGAGCGAAGAGGAGCGAGCCTCTTGCTATACAATTAGCCCCTGATATCATAGGAATTCTGGAGATTAAATCTACCTAAAATGGGTATATGAAACCCAAGGAAGAATAGCGTATAGGATACCGACTGGAACTAAGTGATAACCCTGGACAGCTGGTGGCCGAAAGGCCTACCAGGGAGTGGCCGCCGGCATGGCCGGGCCTCCCCGAGCTAGGGAGCGAGCGAATAGGGGTCTGCGGGTTATCCACCCCAGACGCGCCAGGTAAGACATAGCCCAGTGGCAGGGGATACGGTGGGTAGGGGCCGCAGCGCCTCAATCTTAACTTTGTGTCGCTTATCGCAAGGATCTACCGATAGGGAGAACTCCGGAGTACGTCCTGGACGGTTGGAGGCCTAAGTGCGCGGTTAGAGGATGCAGAGGCGGGACGTACATCCATCTCCATAAGAAACAGGCATCTGTGCGGACCCAGCTTGGTTCGAAAGGAGGGGGCGCGCCGTGCCCGCGTCACGAGTCGTTATGTACTGCGGGGTCGAATCCTAGGCTGCTTGTACCTCAATCCAGAGATGTTTGCTCCCTGCGGAAGGCTGTTTTATCATCGCGGCAGAGAGCGGGTCTTCGTGCACGATGACCGACGCCGACAGCGGTTACGACGCTCTCATTTCCAGGCCCAACGTCGAAGAGGGTGGCACGCACCATTGCTTAAGGGGCGCCCACCAGATGCCGGGCCTTAGGGACGTCCTCTGTCTTGGAGGCCTCCATGTTTTCGGGCGCAGCCGGGGGAGCCAAGCCCCTTGACTGGGCTAGTTCTAGATTTTAGCTTGGGGCATGACCGGCAAGTTAGAGGGTCACCCGATGGTCCCCGCACTTCTAGTGGTGTGTCGCGTCGGACGCATGAGTTCGTGGAGTATGGAAGGAAAGCCAGCGGCGGCTGCCGCGCGCCCGTACTTCCGACCCCCGACGCCCTAGGAACTCGGCCTGGGATGGGAGCGAGGATGAGCCTGACGTGGTTGACGACTGTTACCCTTCTACAGACAACAACGCTGGATCCTATGATGCCAGGCATGGCCGGCCTTAGTGCCGTACCCGGCGTGTTGATCGCCATTTCCACAAAGGAACAGCGGCAGTATTTCTTCGACGCCGGGGGCGCTCGTGTGGGGACAGGGGACGCCCCCGCCTGCGGGGCCGACGCCCCCCGGCTGCGGGGCTTTTCCTCCAGTCCCCGGGAGGAGGCGGCCTGCCGCCGGGCAAGGTCATGGCCCCGACCGCCACCGGCCTCGCCTGTGGACAGGCCGGTGGGCGCGTTGCCGACCGCGTCCTCCCCGCCAGGGGGGTCGCGCGGATGGGGCCGAGGGGGGAGGGGGCCCCAACGTGTGCCTCTCCGCACAACGCGGGCGCGGCGGGCGCGCGCGGCCGGTCGCGCCGCCGGCGGGGGGTGGGATCACTTCGGTGCGCGCCCGCCCCCTGATCGGGGCGCGGAGCGGGGCCCGCGCGCGGGCCACAGCGGCGGCGTGCGGTTCCGCCGGGGATGGGTCGGCCGCGGCCGCACGCCTCCCTGAGGCGTCCCCGAGCTGCGCTGCCTGCCGAGCCGGCGTCACGCGTCGGCCCGGGCGTCAGACCCGATCCCTACGTCTGGTGTCCGACCGGACGAGGCACGGGCCGGGGCTGCCCAGGTTCCGCCAGCCGTGTCAGGCGCGTTTTGGCGCCGTACCCGGCCCGCACGGGCTGAAGATCTCGCGCTACCGCCGGTGCTACGCATGGCAGCCGGATGGCTGCCGCGCCTGGGCCCCCGGGCCGCCCCCTGGGTCGGATGCAGGGGCGGGGGGTGCGCGGCGGATCGGAGGGGCCCGGGGGGCGGTCCTCCGGGTAGCGGCCCCTACGGCACCTGCAATTGGCGCCGCCCGCCCCCAGGGCTAGCGCACCTGGTCTGCTGGAGAGGGGGGGAGCGCGCGCGGGGCGGTCCAGGCGCGGGGGGGGGCGCGCCAAGTGGCCACTCTGGCCCCCCACTCGACTCGGCCCGGCCCGGCACTCTAGGGCAGATCGGGGGAGCGCCGCAGGTGGCTGCCCCGCCGGCCCCGCGCCCGGCCGCCCCGCCCCGGCCGATGCGGCCTCTGGGGGCGGAGACCGCCACCGCGTGTGCGCG     
P       AAGACGAAGCAAATATAACTTAAGATCTTTTATTATGATAATAATCTATATAATCAACTCATGTGTTTAATAATCTTAAATAGTAAGAATAATTCGATAAACATATAATAATATAAATATCTATATTGTAGTTACATTTCAAGCAAAACATAAGCTTAAAATATGGATTTAACATATTGAGTAGATAAATTAGTATGACATTGATACAAGCTAATAGACTACCTTATATATTTATAGTTTATTTATCAAATCAAGGTGTGATTATTTAAAATAATATTACAAAAAAAACATTTAGTAGAAATTTTAGTTTATAATTAAAATTAAAGTTTAATATCCTCATAAATATACATATTGATAATGACAGTGGAAATTTTAATTGTATAATTATCAAAATCTCTTTTTTTAACTTAAAAATCATTTATATCCTAGTTACAATATTAATTAGTTAATATTAGTGTTACATGTCTTTTTTTTTTTCTATATTAAGATTCTCGATTAGTAGAAAGAACCAATACAAGACCTTACGTCAGATTGTGTTAATAATATTTGATAGGCAATATATCTGGGTTTAACAAAATGTTTTTTTTATTTATCAAATAAAAAAGATAATAAATAAAAAGTTTATCTACCATAACATGGATTCATATTAAATTCAGTCGGTTAATTACTGTATAAATATACCTTAAGGACGGTATCAAAATGCGTTTAAATTTATTATGAATTCAAAAAGGCAATATAAGAGTAAAAATTAATCATTGTAAAATAATCCTTTATATAATTAGTAACTATAACAGTACCAATAAATCATATTATATAGCTAATCTGAAATCTCAATCGATTAGGAAAAACTTTTGGCCAATAAACTTAAATAATACTCTGAAGAAAAATTAAATATTCTTTAATTTTTTCGCGTAAGCCATAATTATACAATAAATTAAATTTTAAGATTGGTATCATACATACATATTTTTTGATTTTACAGTTTTAAGTCGTATGATCTGCATGCAAATTTGAGTCCTCATATTTGAATAAACCGAAGTAATCGGAAGCCGTGGGCTAGAGGCTATCAAATAGTCATTATACATAGACACTGGCGTAATTAATAAGGACTCGTATAATTCTCCGCCTGTTACAATTATAGTATCCCCCTTGATTCAATTCTATATATACTGTTCATTTCGATAGGGTTACCTGTACGAAACACCTGGAACTACCTGTTGCAGAATGTAACTAACGGACGTCATTATTTCATGTGAGAATGTCGAAACTTAGTTACGTTAATGATGAGTGAGTTGAGATCACCCATGTCAAGAGTACGTGACGGTATTCCTAATTGGAAACACGTCGAGGTTGATAGAAACAAGATCAATATCTGACGATGGCCCTTAGATACAATTGAATGTTTGACATAAGCCAGTGCGATCTACTGTCTCCCTCCGGAATTGACTTACCTATATGAAAGTAGCAGGGATTGAGTGGCCTAAAAGGCTCACGAAGTAGTTACTGCAAAAGAGAGTCAGATCTAATAGTAAGTCCTTACGTCAAGCTAAGCGCCGTTCAGTGAAAGTGACCAAGCTAAATAGATTTGTAGCCCCAAGATATGAATCGAACGTAGGGAGATGGATCGTTAATAAGTAAAGATTCATACTAACGTCCACACATGTATTGGTATGTTTGAGATCTTAGTGATCTGGAGTCACACAGATAACCAAATTTTCAAAAATTCCAATAGTAATAATAAAGTTAGGTTGGTTCTGTTTAGGTTGATGTCGCCAGACACATCTACCAGATCCTTTGTTTTTCTTGCCTATGAATTATATTGCTAGACCAATTTCCACGAAATTTCAATTATAGCAAGACCTTGAGCGGAGAGGATCGAGCCTCTTGCTATTCTACTAGCCCCGGGTATCCTAGGAATTCTGAAAATTTAATCTCCCTAAAATGGGTATATGAAACCCAAGGAAGAATAGCGGATAGGATACCCACTGGAACTAAGTGATAACCCCGGACAGCTGGTGGCCGAAAGCCCTACAAGGGAGTGGCGGCGGACATGGCCGGGCCCGCCCGAGATAGTGACCGGGCGAATAGGGGTCTGCGGTTTAACCACCCAAGACGCGCCAGGTCAGACATAGCCCAGTGGCAGGGGATACGGTGGGTAGGGGCCGCAGCGCCTCCATCTTAACTTTGGGTCGCTTGGCGCAAGGATCTACCGATAGGGAGAACTCCTGAGTACGTCGTCGACGGTTGGAGGCCTAGGTGCGTGGTTAGAGCATAGAGAGGCGTGACGTGCAACCATCTTCATAAGAAACAGGCATATGTGCTGACCTAGCGTAGCTCGAAAGGAGGGGGCGCGCAGTGCCCGCGTCACGAGTCGTTATGTCCTTCGGGGTCGAATCCTAGGCTGCATGTACCTCAGACCAGAGATGTTTGCTCCCTGAGCAAGGCTGTTTTCTCCTCGCGGCATAGATCGGGACTTCGTGCACGATGACTGACGGCGTCAGCGGTTACGACGCTCTCATCTCCAGGGCCAACATCGAAGATGGTGGCAGACACCATTGCTTAAGGGGCGCCCACCAGATGCCGGGCATTAGGGTGGTCTTCAGTCAAGGAGGTCTCCATGATTCCGGGCGGAGCCGGGGCAGCTAGGCCCCTTGACTGGGCTAGTACCAGATTTTAGCTTGGGGGATGACCGTCAAGTTAGAGGGTCACCCGAAGTTCCCCGCACTTCTAGTGTTGACTCGCGTCAGACGTATGAGTTCGTGCAGTGTGGAAGGACAGCCAGCCACGGCTGCCCGGCGCGCGGACCTCTGACCCCCGACGCTCTAGGAAGTCACCCTAGTATCGGAGCGGGGATGAGCCTGACGCGGTTAACGCCTGTTACCCTTCTACAGGCGACGACGCTGGATCCTATGATCCCAGGCATGGCCGGCCTTAGTGCCGTGTCGGACGTGTTGCTCGCCATTCCCACAAGGGAACAGCGACTGTATTTCGTCGCCGCCTGGGGCGCTCGTGTGGGGACAGGGGACGCCCCGGCGCGCGCGGCGGGCGCCCGCCGGCCGCGGGGCTTGTCCTCTATTCCCCGGGAGGAGGCGGGCTGCCGCCGCACAAGGTCATGGCCCCGACCGCCACCGGCCTCACATGTGGACAGGCCGGTGGCCGCGTCGCGGACGGCGTCCTCCGCGCCAGGGCGGTCCCGCGGAGGCGGCCTAGCGCGGAGGGAGCCCCAACGTGTGCCTCTGCACACAATGCGGGCTGGGCGGGCGCGCCCGGCCGGCCGCGCCGCCGGCGGGGGGGCGGATCGCTTCGGTGCGGGACCGGGCGCTGATCGGGGCTCGGCGCCGGACCCGCGCCGGGGCCACAGCGCCGGCGTGGGATTCCGCAGGTGATGGGTCGGCCGCGGGCGCACGCCCGCCTGGGGCGTCGCCGAGCTGCGGTCCCTGCCGAGCGGGCGTCACGCGCCGGCCCGGGCGGCACGCCCGATGCCTGCGTCTGGTGGCCGACCGGACCAGTCACGGGCCGGGGCTGCCCAGGTTCCGCCAGCCGTCTCAGGCGCGTCTTGGGGCCGTAGCACGCCCGCACGGGCTGAAGGCCTCGCGCTACCGCCGGTACTACGCATAGCAGCCGCGTGGTTGCCGCGCCTACGGCCCCGAACCGCCCCCTGGGTCGAATCTAGGGGCGGGGGGAGAGCGGCGGATCGAAGCGGCGCGCGGCGGGGCCCGCCGGGTAGCTGCCCTTACGGCACGTGCAATTGGCGCCGGCCGCCCCCGGGGCTAGGGCACCGGGGCTGCTGAAGAGGGGGGGAGCGCCCGCGGGGCCGTCCCGGGGCGGGGGCGGGCACGGCAAGTGGCCACTCTGACGCCCCATGCGACTCGCCCCCGCCCGGCACTCTGGGGCACATCGGGGGACCTCCGCAGGTGGTTGCCCCGCCGGCCCGGCGCCCGCCCGCCCCGCCCTGCCCGATGCGGCCTCCGGGGGCGGAGACGGGGAGCGCGTGTTCCCC     
O       AAGACGACTTAAATATAACTTAAGATCTTTTATTATTATAATAATCTATATAATCAACTCATATGTTTAATAATCTTAATTAGTAAGAATAATTCGATAAACATAAAATAATATAAATCTCTATATTGTAGTTACATTTCAAGCAAAACATAAGCTTAAAATATGGATTTAAAATATTGAGTAGATTAATTAGTATGACATTGACACAAGCTAATAGACAATCTTATATATTTGTAGTTTATTTATCAAATCTAGGTGTGATTATTTAAAATAAAATTAAAAAAAAAACATTTAGTAGAAATTTTAGTTTATAATTAAAATTAAAGTTTAATATCCTAATAAATATACATATTGATAATAACAGTGGAAACTTTAATTGTATAATTATCAAAATCTCTTTTTTTAACTAAAATATCATTTATATCCTAGTTATAATATTAATTAGTTAAGATTAGTGTTACATGTCTTTTTTTTTTTCTATATTGTGATTCTCGTTTAGTAGAAAGAACCAATAAAAGACCTTTCATCAGATTGTTTTAATAAAATTTTATAGGCAAAATATCTGGGTTTAACAAAATGTTTTTTTTATATATCAAATAAAAAAAATCAAAAATATAAAGTTTATCTACCATAACATGGATTCATATTAAAAGAAGTCGGTTATTTACTGTATAATTATACCTTAAGAACGGTATCAAAATGCGTTTAAATTTATTATGAACTCAAAAAGGGAACATAAGAATAAAAATTAATCATTGTAAAATAAACCTTTATATAATTAGTAACTGTAACAGGACCAATAAATCATATTATATCGCTAAACTGAAATCTCAATCGATTAGGAATAACTTTTGGCCAATAATCTTAAATAATACTCTGAAGAAAAAATAAATATTCTTTAATTTTTTCTCGTAAGCCATAATTATACAGTAAATTAAATTTTAAGATTGGTATCATACATACATATTTTTTGATTTTACTGTTTTAAATCGTATGATCTGCAGGTAAATTTGAGTCCTCATATTTGAATTCACCGAAGTAACCGGATGCCTTAGGCTAGAGGCTATATAATAGTCCTTATACATAGAAACTGGCGTAATTAATAAGGACTCGTATTATTCTGCGCCTTTAAGTATTATAGTACCCCCCTTGACTCAATTCTATATATACTGTTCATTTCGATAGGTTTACCTGTACGAAACACCTGGAACTACCTGTTGCAGAATGTAACTAACTGACGTCATTATTTAATCCGAGAATGTTGAAACTTAGTCACGTTACAGATGAGTGGGTTGGGATCACCCATCCCAAGAGTAAGTGATGTAGTTCCAAATTTGAAACACGTCGAAGTTGATTGCAACAAGATCAATATCTATCGATGCCCCATAGATACAAATGAATGTTTGACATAAGCCAGGGCGATCTACTGTCTCTCTCCGGATTAGACCTTCCTATATGAAAGTGGCTGGGATTGAGTGGCCTAAAAGGCTCACGAAGTATTTATTGCTAAAGAGAATCAGATCTAATAGTAAGTCCTTTCGTCAATCTAAGCGCCGTTCAGTCAAAGTGATTAAGCTAAATAGATTTTTTACCCCAAGAAATGATTCGAGCGTAGGGACATGGATCGTTAATAAGTAAAGATGCATACTAACGTCCACACATGTATCGGTATGTTTGAGATCTTTGTGTTCCGCAGTCACACTGATAACCAGATTTTCGAGAATTCCAATAGTAATAATAAAGCCAGGTTGGTTCTATTTAGGTTGACGTCGCCTGACACAGCTACCACATCCTTTGTTTTTCTTGCCTGCGAATCATATTGCTAGACCAATTTCCATGAAATTTCAACTTTAGCAAGACCTTGAGCGGAGTGGATTGAGCCTCTTGCCTTTCTAATAGCCCCTGGTATCGTAGTAAATCTCGAAATTAAATCTCCCTAAAATGGGGATATGAAACCAAAGGAAGAATAGCGATTAGGATACCCACAGGAACTAAGTGATAACAACGGATAGCTGGTGTCCGAAAGCCCTACCAGGGAGGGGCGGCAGGCATGTCCGGGCCCCCCGGAGATAGTGAGCGAGCGAATAGGGGTCTGCGCGTTATCCACCCCAGACGCGCCAGGTGAGACATGGCCCAGTGGCAGGGGATACGGTGGGTAGGGGCCGCCGCGCCTCAATCTTAACTTTGTTTTGCATCCCGCAAGGATCTATCGATAGGGAGAACTACTGAGTACGTCGTCGACTGTTGGAGGACTACGTGCGCGGTTAGAGGATGGAGATGCGGGACGTACAACCATCTCCATAAGAAACAGGCAGCTGTGCTGACCCAGCTTAGCTCGAAAGGAGGGGGCGCGCAGTGCCCGCGTCACGAGTCGTGATGTGCTGCGGGGTCGAATCCTAGGCGGCTTGTAACTCATGCCAGAGATGTTGGCTCCCTGGGCAAGGCTGTTTTGTCATCGCGTCATAGAGCGGATCTTCGTGCACGATGACAGACGCCGTCAGCGGTTACGACGCTCTCCTCTCCATTGCCAACGTCCAAGATGGTGGCACACACCATGGCTTAAGGGGCGCCCACCAGATGCCGGGCGTTAGGGCCGACTTCGGTCAGGGGGGCCGCCATGATTTCGGGCGGAGCGGGGGAAGCTACGCCCCTTGACTCGGCTAGTACCAGATTTTAGCTTGGGGCATGACCGGCAAGTTCGAGGCTCACCCCAGGTTCCCCGCACTTCTAGTGGTGCCCCGCGTCAGACGGATGAGTTCGTGCAGTGTGGAAGCATAGCCAGCCTCGGCTGCCCTGGGCGCAGACATTCGACCCCAGACGCTCTAGGAAGTCACTCTGGTATGGGAGCGGGGATGAGTCTGACGCGATTCACGACTATTACCCTTCTATAGCCCACGACGCTGGATCCTATCCTGCCAGGCATGGCCGGCCTTAGTGCCGTGCCCGACGTGTTGCTCGCCATTTCCACAAAGGAACCGCGGCAGTATTTCTTCGACGCCGGGGGGGCTCGTGTCGGGACAGGGGACGCCCCCGGCCGCGCGGCGGGAGCCCGCCGGCCGCGGGGCTGCTCCTCTAGTCCCCGGGAGGAGGGGGACTGCCGCCGGACAAGGTCATGCCCCCGAGCGCCAGGCGCCTCGCATGTGGACAGGCCGGTGGCGGCGTCGCGGACGGCGTCCTCCCCGCTAGGGCGGTAGCGCGGGCGGGGCCGAGGGCGGAGCGGGCCCCAACGTGTGCCTATGCCCACGATGCGGGCGCGGCGGGCCCGGGCGGCCGGGCGCGCCGAAGGCGGGGGATTTCATCACTTCGGTGCGCGGCCGCGCGCTGATCGCGGCGCGGGGCTGGCGCCGCGCCCGGGCCACAGGGGCGGCGTGCGGTTCCGCAGGGGAGGGGTGGGCCGCGGGCCCACGCCGCCCTTAGGCGTCCCCGAGCTGCGGTGCCTGCCGAGCCGGACTCACGCGCCGGCCCGGGCGGCACGCCCGATGCCTACGTCTGGTGTCCGACCGGACCAGGAACGGGACGGGGCTGCCCAGGTTCCGCCAGCCGTCTCAGGCGCGTCTTGGCGCCGTACCCGGCCCGCAGGGGCTGAAGAGCTCGCGCTACGGCCGGTGCTACGCATAGCAGCCGCGTGGCTGCCGCGCCTGGGGCCCGGGACCGCCCCCTGGGTCGGACGTAGGGGCGGGGGGTGTGCGGCGGATCGGGGCGGCGCGGGGCGTGGCCACCCGGGTAGTGGCCCCTACAGCACGTGCAATTGGCGCCGCCCGCCCCCGGGGGTAGACAACCTGGTCTGCTGAAGAGGGGGGGAGCGCGCGCGGGCCCGTCCAGGGGCGGGGGCGGGCCCGGCCACTGGCCACTCTGGCGCCCCACCCGACTCGGCCCCGCGCGGCACTCTGGGGAAGAGCCGGGGACCTCCGCAGAAGGGTGCCCCGCCGGCCCCGCGCCCGGCCGCCCTGCCCTGCCCCATGCGGCCTCCGGGGGCGGAGACCGCAGGCGCGTGTGCGCG     
N       AAGACGATGTAAATATAACATAAGATCTTTTATTATGATAATAAACTATATAATCAACTAATGTGTTTAATAATCTTAAATAGTAAGAATAATTCGATAAACATATAATAATATAAATTTCTATATTGTAGTTACATTTCAAGCAAAACATAAGCTTAAAATATGGATTTAAAATATTGAGTAGATTAATTAGTATGACATTGATACAAGCTAATAGACTAACTTATATATTTATAGTTTATTTATCAAATCTAGGAGTGATTATTTAAAATAATATTAAACAAAAAACATTTAGTAGACATTTTAGTTTATAATTAAAATTAAAATTTATTATCCTAATAAATGTACATATTGATAATAACAGTGGAAATTTTAATTGTAGAATTATCAAAATCTCTTTTTTTAACTTAAACATCATTTATATCCTAATTATAATATTAATTAGTTACAATTTGTGTTACATGTCTTTTTTTTTTTCTATTTTTCGATTCTCGATTAGTAGAAAGAACCAATAAAAGACCTTACGTCAGATTGTGTTAATAATATTAGATAGGCAATATATCTGGGTTTAACAAAATGTTTTTTTTATTTATCAAATAAAAAATATCATAATTAGAAAGTTTATCTACAATAACATGGATTCATATTAAAAGAAGTCGGTTATTTACTGTATATTTGTACCTTAAGAACGGTAACAAAATGCGTTTAAATTTATTATGAAATCAAAAAGGAAATATAAGTATAAAAATTAATCATTGAAAAATAACCCTTAATATAATTAGTAACTATAACAGAAACAATAAATCATATTATATTGCTTATCTGAAATCTCAATCGATTAGGAATAACTTTTGGCCAATAATCTTAAATAATACTCTGAAGAAAAAATAAATATTCTTTAATTTTTTCGCGTAAGCCATAATTATACATTAAATCAAATTTTAAGATTGGTATAATACATACATATTTTTTGATTTTACTGTATTAAGTCGTATGATCTGCATGTAAATTTGAGTCCTCATATTTGAATATACCGAAGTAACCGGATGCCATAGGCTAGGGGCTATCAAATAGTCATTATACATAGAGACTGGCGTAATTAATAAGGACTCGTATCATTCTGCGCCTATCAGAATTATAGTATCCCCCTTGTTTCTATTCTATATATACTGTTCATTTCGATAGGGTTACCTGTACGAAACACCTGGAACTACCTGTTGCGGAATGTAACTAACTGACGTCTTTATTTAAAGTGAGAATGCCGAAACTTAGTAACATAATAGATGAGTGAGTTGAGATCACCCATCTCAAGAGTACGTGACGACTTTCCAAATTTGAAACACGTTCACGTTGATTGTAACAAGATCATTATCTACCGATGCCCCATAGATACAACTGAATGTTTGACGTAAGCCAGAGCGATCTACTGTCTCCCTCCGGAATAGACCTTCCTATATGAAAGTGGCAGGGATTGTGTGGCCTAAGAGGCTCACGAAGTAATTATTGCATAAGAGATTCAGATCTAATAGTAAGTCCGTGCGTCAATCTAAGCGCCGTCCAGTTAAAGTGATTAAGCTAAATAGATTTTTAACCCCAAGAGAGGATTCGAGCGTAGGGTGATGGATCGTTAATAAGTAAAGATTCATATTAAGGTCCACACATATAATGGTATGTTTGAGATCTTTGTCATCTGGAGTCACACAGATAACCACAGTTTCTAGAATTCCAATAGTAAAAATAAAGCAAGGTTGGTTCTATTTAGGTTGATGTCGCCAGACACAGCTACCAGTTCCTTTGTTTTTCTTGCCTTCGAATTAAATTGCTAGACCAATTTCCAGGAAATTTAAAGTCTAGCAAGACCTTGATCGAAGTGGATCGAGCCTCTTGCCATTCGACTAGCCCCCGCTATCATAGGTAATCTTGACATTAAATCTTCCTAAAATGGGTATATGAAACCTAAGGAAGAATAGCGATTAGGATACCCACTGGAACTAAGTGATAACGCTGGAAAGCTGGTGTCCGAAAGCCTTACCCGGGAGAGGCAGCAGCCATGGCCGGGCCCTCCCGAGCTAGTGAGCGCGCGAATAGGGGTCTGCGGGTTATCCACCCCAGACGCGCCAGGTTAGACATCGCCCAGTGGCAGGGGATTCGGTGGGTAGGGGCCGCAGCGCCTCAATCTTAACTGTGTGTTGCTTGCCGCACGGATCTACCGGTAGGGAGAACTCCTGAGTACGACGTCTACAGTTGGAGGCCTTCGTGCGCGGTTAGAGGATGGAGAGCCGGGACGTCCATCCATCTGCATAAGAAACAGGCATCTGTGCTGACCTAGCTTAGCTCGGAAGGAGGGCGCGCGCGGTGCCCGCGTCACGAGTCGTTATGTACTGCGGGGTCGAATCCTAGGCCGCTTGTACCTCAGTCCAGAGATGTTTGCGGCCTGGGGAAGGCTGTTTGATCGTAGCGGCATAGAACGGGTCTTCGTGCCCGATGACGGACGGCGTCAGCGGTTACGACGCTCTCGTGTCCAGTGCCCACTTCCAAGATGGTGGCAAGCAACATTGCTTAAGGGGCGCCCACCAGATGCCGGGCATTAGGGTCGACTTAAGTCACGGCGGCCTCCATGATTTCGGGCGCATCTGGGTAAGCCACGCCCCTTGACTGGGGTAGTGCCAGATTTTAGCTTGGGGCATGACCGTCAAGTTCGAGGTTCACCCCATGTTCCCCGCACTTCTACTGGTGTCTCGCGTCTGACGAATGAGTTCGTGAAGTGTGGAAGGAAAGCCAGCTGCGGCTGCGCTGCGCGGGTACCTGCGACCCCCGACGCTCTAGGAAGTCAGGCTGGTATGGGAGCGGGGATGAGCCTGACGCGGGTAACGACTGTTACCCTTTTACAGCCCACCCCGCTGGATCCTAGGCTGCGAGGCATGGCCGGCCTTAGTGCCGTGCCCGACGTGTTGCTCGCCATTCCCACAAAGGAACTGCGGCAGTATTTCATCGACGCCGGGGGCGCTCGTGTCGGGACAGGGGACGCCCCGGCTCGCGTGGCGGGCGCCCGCCGGCCGAGGGGCTTCTCCTCTAGTCCCTGGGAGGAGGCGGGCTGCCGCCGATCAAGGTCATGGCCCGGACCGCCACCCGCCTCGCATGTGGACAGGCCGGTAGCCGCGTCGCGGACCGCGTCCTCCCCGCCAGGGCGGTCGCTCGGACGGGCCCGAGGCGGGAGGGGGCCCCAACGTGTGCCCCTGCCCACAATCCGGGCGCGGCGGGCGCGCGCGCCCGGGCGCGCCGCCGGCGGGGGGTTCCATCACTTCGGTGCGCGCCCGCGCGCTGATCGGGGCGCGGCGCGGGTGCCGCGCGGGGACCACAGCGGCGGCGTGGGGTTCCACAGGCGATGGGTCGGCCGCGGGCTCACGCCCCCCTAGGGCGTCCCCGACATGCGGTGCCTGCCGAGCCGACCTCACGTGCCGGCGCGGGCGGCACGCCCGATGCCTACGTCTGGTGTCGGACGGGACTAGGTGCGTGCCGGAGCTGCCCCGGTTCGCCCAGCCGTCTGAGGCGCCTTTTGGCGCCGTACCCGGCCCGCACGGGCTGAAGAGCTCGCGCTACGGCCGGTGCTCCGCATAGCCGCCGCCTGGCTGCCGCGCCTGGCCCCCCGGACCGCCCCCTGGGTCGGATATTGGGGCGGGGGGGGTGCGGCGGATCGCAGCGGCTCGGGGCGAGGCCCACCGGGTAGCGGCCCCTGCGGCACGTGCAATCGGCGCCGCCCGCCTCCGGGGCTAGGGCACCGGGTCTGCTGAAGAGGGGGGGAGCGCGCGCGGGCCCGTCCAGGGGCGGGGGCGGGCACGGCCAGTGGCCACTCTGCCGCCCAACCCGACTCGGCACCGCCCGGCACTCTGGGGCAGATCGGGGGACCTCCGCAGGAGGTTGCCCCGCCGGCCCCGCGCCCGGCCGCCCCGCCCTGGCCCATGCGGCCTCCGGGGGAGGAGAGCGCCAGCGCGTGAGCCCG     
M       AAGATGAATTAAATATAACTTAAGATCTTTTATTATGATAATAATCTATATAATCAACTCATCTGTTTAATAATCTTAAATAGTAAGAATAATTCGATAAACATACAATAATATAAATTTCTATATTGTAGTTACATTTCAAGCAAAACATAAGCTTAAAATATGGATTTAATATATTAAGTAGATGAATTAGTATGACATTGATACAAGCTAATAGACTATCTTATATATTTGTAGTTTATTTATCAACTCTAGGGGTGATTATTTAAAATAATATTAAAAAAAAAACATTTAGTAGACATTTTAGTTTATAATTAAAATTAAAGTTTAATATCCTAATAAATATACATATTGATAATAACAGTGGAAATTTTAATTGTATAATTATCAATATCTCTTTTTTTAACTTAAATATCATTTATATCCTAATTATAATATTAATTAGTTATGATTTGTGTTACATGTCTTTTTTTTTTTCTATATTTAGATTCTCGATTAGTAGAAAGAACCAATAAAAGACCTTTCGTCAGATTGTGTTAATAAAATTTGATAGGCAATATATCTGGGTTTAACAAAATGTTTTTTTTATATATCAAATAAAAAAAATGGAAATTATAAAGTTTATCTACCATAACAAGGATTCATATTAAATGAAGTCGGTTAATTACTGTATAATTATACCTTAAGGACGGTATCAAAATGCGTTTAAATTTATTAAGAAATCAAAAAGGTAATATAAGAGTAAAAATTAATCATTGTAAAATAAACCTTAATATAATTAGTAACTCTAACAGTACCAATAAATCATATTATATAGCTTATCTGAAATCTCAATCGATTAGGAAGAACTTTTGGCCAATAATCTTAAATAATACTCTGAAGAAAAAGTAAATTTTCTTTAATTTTTTCGCGTAAGCCATAATTATACATTAAATAAAATTTTAAGATTGGTATCATACATACATATTTTTTGATTTTACTGTTTTAAGTCGTATGATCTGCAAGGAAATGTGAGTCCTCATATTTGAATATACCGAAGTAATCGGATGCCGTAGGCTAGTGGCTATCAAATAGTCATTATACATAGATACTGGCGTAATTAATAAGGACTCGTATTATTCTGCGCCTTTAAGAATTATAGTATCGCCCTTGAATCCATTCTATTTATACTGTTCATTTCGATAGGGTTACCTGTACGAAACACCTGGAACTAACCGTTGCAGAGTGTAACTAACGGACGACATTATTTAATGAGAGAATGTCGAAACTTAGTAACGTTAAAGGTGAGTGAGTTGTGATCACCCATCTCAAGAGTATGTGACGCAGTTCCATATTTGAAACACGTCCAGGTTGATTGTAACAAGATCATTATCTAACGATGCCCCATAGATACAATTGAATGTTTGACATAAGCCAGTGCGAACTACTGTCTCCCTCCGGAATAGACGTTCCTATATGAAAGTTGCAGGGATTGTGTGGCCTAAGAGGCTCACGAAGTTTTTAATGCCGAAGAGAGTCAGATCTAATAGTAAGTCCTTTCGTCAATCTAAGCGCCGTTCAGTCAAAGTGACTAAGCTAAATAGATTTTTACCCCCAAGATACGAGTCGATCGTAGGGGCATGGATCGTTAATAAGTAAAGATGCATACTAACGTCCACACATATATGGGTATGTTTGAGATCTTCGGGATCAGGAGTCACACTCATAACCAGATTTTCCCCAATTCCAATAGTAAAAATAAAGCGAGGTTGGTTCTGTTTAGGTTGATGTCGCCAGACACAGCTACCAGTTCCTTTGTTTTTCTTGCCCTGGAATTATACTGCTAGACCAATGTCCAGGAAATTTCAAGTCTAGCAAGACCTTGAGCGTGGTGGAACGAGCATCTTGCTATTCAACTAGCCCCTGAGATCGTAGGAAATCTCGAAATTAAATCTGCCTTAAATGGGCATATGAAACCAAAGGAAGAATAGCTCATAGGATACTCACTGGAACTAAGTGCTAACGCCGGACAGCTGGTGTCCGAAAGTCCTACCAGGGAGGGGCTGCTGGCATGCCCGGGCCCCCCCGAGGTATTGAGCGAGCGAATAGGGGTCTGCGGTTTATCCACCCCAGACGCGCCAGGTAAGACATAGCCCAGTGGCAGGGGATACGGTGGGTAGGGGCCGCAGCGCCTCAATCTTAACTTTGTGTCGCTTGCCGCACGGATCTACCGATAGGGAGAACTTCTGAGTACGGCGTCGACGGTTGGAGGGCTACGTGCGAGGTTAGAGGATGGAGATGCGGGACGTACATCCATCTCCATAAGAAACAGGCATCTGTGCCGACCGAGATTAGGTCGAAAGGAGGGGGCGCGCCGTGCCCGCGTCACGAGTCGTTGTGTACTGCGGGGTCGAATCCTAGGCTGCTTGTACCTCAAACCAGAGATGTTTGCTTCCTGGGAAAGGCTGTTTTATCTTGGCGGCAAAGAGCGGGTCTCCGTGCACGATGCCCGACCCCCTCAGCGGTTACGACGCTCTCCTCTCCAGTGCCAACGTCCAAGACGGTAGCAAACATCATTGCTTAAGGGGCGCCCACCACATGCCGGGCATTAGGGTCGTCCTCCATCCCGGTGGCCTCCATGGTTTCGGGCGCAGCGGGGGAAGCGACGCCCCTTGACTGGCCTAGTACCAGATTTTAGCTTGGGGGATGACCGCCAAGTTAGAGGGTCACCCGAGGGTCCCCGCACTTCTAGTGGTGGCTCGCGTCAGACGAATGAGTTCGTGCAGTGTGGAAGGATAGCCAGCCGCGGCTGCCCTGCGCGGGGACCTGAGACCCCCGAGGCTCTAGGAAGTACGGCTGGTATGGGAGCGGGGATGAGCCTGACGCGTTTAACGACTGTTACCCCTCTACAGCCAACGACGCTGGATCCTATGATGCCAGGCAGGGCCGGCCTTAAGTCCGTGGCAGGCGTGCTGGTCGCCATTCCCCGAAAGGAACCGCGGCAGTATTACTTCGACGCCGGGGGGGCTCGTGTGGCGACAGGGGAGGCCCGGGCCCGCGCGGCGGGCGCCCGCCGGCCGCGGGACTTCTCCTCTAGTCCCCAGGAGGCGGCGGCCCGCCGCCGCGCAAGATCATGGCCCCGACCGCCAGCGGCCTCGCCTCTGGACAGGCCGGTCGCCGCGTTGCGGACGGCGTCCTCCCCGCCAGGGCGGTGCCGCGGATGGGGCCGAGGCGGAAGGGGGCCCCAACGTGTGCCTCTGCACACAATCCGGGCGCGGCGGGCGCGCGCGGCCGGTCGCGCCGGCGGCGGGGGGTTGGATCACTTCGCTGCTCGGCCGGGCGCTGATCGGGGCGCGGCGCGGGGGCCGCTCCGGGGCCACAGCGGCGGCGTGGGGTTCCGCAGGAGACGGTTGGGCCGCGGGCGCACGCCGCCCTCAGTCGTCCCCGAGGTGCGGTGCCTGCCGATCCGACGTCACGCGCCGGCCCGGGCGACACGCCGGATGCCTACGTCGCGTGTCCGACCTGACTAGCTTCGGGCCGGGGCTGCCCAGGTTCCTCCAGCCGTCTCAGGCGCGTTTTGGCGCGGTAGCCGGCCCGCAGGGCCTGCAGACCTCGCGCTACCGCCGGTGCTACGCATAGCAGCCGCCTGGCTGCCGCGCCTAGCCCCCCGCACCGCGCCCTCGGTCGGATGGAGGGGCGGGGCGAGTGGGGCGGATCGGAGCCGCTCGGGGCGGGGCCCGCCGGGTAGCGGCCCATAGGGCACCTGCCATTGGCGCCGCCCGCCCCCGGGCCTAGCGCACCGGGCCTGCTTGAGAGGGGGGGAGCGCGCGCGGGGCTGTCCAGGGGCGGGGGGGGGCCCGGCGAGTGGCCACTCTGGCGCCGGACCCGACTCGCCCCGGCCCGGCACTCTGGGGCAGATCGGGGGACCTCCGCAGGAGGTTGCCCCGCCGGGCCCGCGCCCGACCGCCCCGCCCTGCGCGATGCGGCCGCGGGGGGTGGAGACCGCCAGCGCGTGTGCGCG     
L       AAGATGACTTAAAAATAACATAAGATCTTTTATTATGATAATAATCTATATAATCAACTCATATGTTTAATAATCTTAAATAGTAAGAATAATTCGATAAACATAGAATAATATAAATATCTATATTGTAGTTACATTTTAAGCAAAACATAAGCTTATAATATGGATTTAAAATATTTAGTAGATTAATTAGTATGACATTGATACAAGCTAATAGACTATCTTATATATTTATAGTTTATTTATCAATTCTAGGAGTGATTATTTAAAATAATATTAAAAAAAAAACATTTAGTAGAAATTTTAGTTTATAATTAAAATTAAAGTTTAATATCCTGATAGATTTACATATTGATAATAACAGTGGAAATTTTAATTGTATAATTATCAAAATCTCCTTTTTTAACTTAAATATCATTTATATCCTAGTTAGAATATTAATTAGTTAAAATTAGTGTTACATGTCTTTTTTTTTTTCTATATTACGATTCTCGATTAGTAGAAAGAACAAATAAAAGACCTTACATCAGATTGTGTTAATAATATTAGATAGGCAATATATCTGGGTTTAACAAAATGTTTTTTTTATTTATCAAATAAAAAATATTTTAAATAAAAAGTTTATCTACCATAATAAGGATTCATATTAAATGCAGTCGGTTAGTTACTGTATAGTTATACCTTAAGAACGGTAACAAAATGCGTTTAAATTTATTAAGAATTCAAAAAGGGAATATAAGAATAAAAATTTATCATTGTAAAATAATCCTTAATATAATTAGTAACTATAACTGAAGCAATAAATCATATTATATAGCTAATCTGAAATCTCAATCGATTAGGAAAAACTTTTGGCCAATAAACTTAAATAATACTCTGAAGAAAATCTAAATATTCTTTAATTTTTTCGCGTAAGCCATAATTATACAATAAATTAAATTTTAAGATTGGTATCATACATACATATTTTTTGATTTTACTGTTTTAATTCGTATGATCTGCATGTAAATCTGAGTCCTCATATTTGAATATATCGAAGTAACCGGATGCCGTAGGCTAGTGGCTATCAAATAGTCATTATACATAGAAACTGTCGTAATTAATAAGGACTCGTATGATTCTGCGCCCCTAACGATTATAGTATCCCCCTTGATTCTATTCTATATATACTGTTCATTTCGATAGGGTTACCTGTACGAAACACCTGGAACTACCAGTTGCTGAATGTAACTAACGGACGTCATTATTTAATGTGAGAATGTCGAAACTTAGTGACGTTACTGATGAGTGTGTTGCGATCACCCATCTCAAGAGGATGTGACGATATTCCAAATTGGAAACACGTCGAGGTTGATTGTAACAAGATCATTATCTAACGATGCCCCTTAGATACAATTGAATGTTTGACCTAAGCCAGTGGGATCTACTGTCTCCCCCCGGAATAGACCTTCCTATATGAAAGTTGCAGGGATTGCGTGGCCTAAAAGGCTCACGAAGTAATTATTGCTCAAGAGAGTCAGATCTAATAGTAAGTCCCTCCGTGAATCTAAGAGCCGTACAGTTAAAGTGACAAAGCTAAATAGATTTTTGCACCCAAGACATCATTCGAGCGTAGGATTATGGATCGTTAATAAGTAAAGATGCATACTAATGTCCACACATGTATGGGTATGTTTGAGATCTTGGTTATCCGGAGTCACAATTATAACCAGAGTGTCGGAAATTCCAATAGTAAAAATAAAGCTAGGTTGGCTCTATTTAGGTTGAGGTCGCCAGACACAGCTACCAGGTCCTTTGTTTTTCTTGCCTCTGAATTATAATGCTAGAACAATTTTCAGGAAATATCAAGTTTAGCAAGACCTTGAGCGGAGTGGATCGAGCCTCTTGCGATTCCATTAGCCCCTGATATCTTAGGAAATCTCGAAATTAAGTCTGCCTAAAATGGGGATATGAAACCCAAGGAAGAATAGCGGATAGGATACTAACTGGAACTAAGTGATAACACGGGACAGCTGGTGTCCGAAATCCCTACAAGGGAGTGGCCGCTGGCATGCCCGGGCCCCCGCGAGATAGTGAGCGAGCGAATAGAGGTCTGCGGGTTATCCACCCTAGACGCGCCAGGTCAGACATACCCCAGTGGCAGGGGATACGGTGGGTAGGGGCCGCAGCGCCTCTATCTTAATTATGTGTCGCTTCCCGCACGGATGTACCGATAGGGAGAACTCCAAAGTACGTCGTCGACGGTTGGAGGCCTAAGTGCGGGGTTAGAGGATGGAGATGCGCGACGTGCAACCATCTCCATAAGAATCAGGCATCTGTGCAGGCCTAGCATAGCTCGAAAGGAGGGGGCGCGCCGTGGCCGCGTCACGAGTCGTTCTGTACTTCGGGGTCGAATCCTAGGCCGCTTGTACCTCAGACCAGAGATGTTTGCTCCCTGGGCAAGGCTGTTTTATCGTCGCGGCATAGAGCGGGTCTTCGTGCACGATGCCAGACGCCGTCTGCGGTTACGACGCTCTCATTTCCAGTGCCAACCTCCAAGATGGGGGCACACACCATTGCTTAAGGTGCGCCCACCATATGCCGGGCATTAGGGCCGTCTTCAGTAATGGCGGACCCCATGCTTTCGGGCGCAGCGGGGGGCGCTAGGCCCCTTGACTGGGCTAGTGCTAGACTTTAGCTTGGGGCATGTCCGCGAAGTTAGAGGGTAACCCGATGCTGCCCGCACGTCTAGTGGTGCCTCGCGTCAGACGAATGAGTTCGTGAAGTGTGGAAGAAGAGCCAGCCGCGGCTACCCGGCGTGCGGACGTGCGACCCCCGACGCTCTAGGAAGTGAGACTGGTATGGGAGCGGGGATGATCCTGACGCGGTTGACGACTCTTACCCTTGTACAGCCAACGACGCTGAATCCTAAGATGCCAGGCAAGGCCCGCCTTAGTGCCGTGCCTGGCGTGCGGCTCGCCATTGCCTCAAAGGAACAGCGGCAGTATTACGTCGGCGCCGGGGGCGCTCGTGCGGGGACGGGAGACGCCCCGCCACCCGCGGCTGGCGCCCGCCGGCCGCGGGGCTTCTCCTCTAGTCCCCGGGAGGAGGCGGCCGGCCGCCGGACAAGCTCATGGCCCCGATCGCCCGCCGCCTCGCATGTGGACAGGCCGGTCGCCGCGTCGCGGACTGCGTCCTCCCCGCCAGGGCTGTCTCCCGGAGGGGGCCGAGGAAGCAGCGGGCCCCAACGTGTGCCTCTGCTCACAATCCGGGCGGGGGGGGCGCGGACGGCCGGTCGCGGCGCCGGCGGGGGCTTGGACCACTTCGGTGCGCGACCGGACGCTGATCGGGGCGCGGCGCGGGTGCCGCGCCCGGTCCACAGCGCCGGCGTGCGGTGCCCCAGGAGAGGGGTGGGCCGGGGGCGCACGCGGCCCTGAGGCGTCGCCGAGCTGCGGTGCCTGCCGAGCCGTGGTGACGAGCCGGCCCGGGCGCCACGCCCGATGCCTAGGTCTGGTGCCGGACCGGACTAGGAACGGCGCGGGGCTGCCCAGGTCCCGCCATGCGTCTCAGGCGCGTTTTGGCGCCGTACCCGGCCCGCACGGGCTGCAGAGCGCGCGCTACCGCCGCTGCTACGCATAGCAGCCGCCTGTCTGTCGCGCCTGGCCCCCCGGCCCTCGCCCCGGGTCGGATGTAGGGGCGGGGGGGGGGGGGCGGATCGGGGCGGCTCGGGGCGTGGCCGCCCGGGTAGCGGCCCCTCCGGCAGGTGCTATTGGCGCCGCCCGCCCCCGGGGCTAGGGCACCTGGTCTGATCAAGAGGGCTGGAGCGCGCCCGGGGCGGCGAAGGCGCGGGGGCGGGCACGGCGAGTGGCCACTCAGGCGCCCCACCCGACTCGACCCCGCCCGGCACTCTGGCGCAGATCGGGGGACCTCCGCAGGAGGTGGCCCGGCCGGCCCCGCGCCCGGCGGCCCGGCCCCGCCCCATGAGGCCGCGGGGGGCGGAGACCGCCAGCGCGTGTGCGCG     
K       AAGACGATGTAAAAATAACTTAAGATCTTTTATTAGGATAATAATCTATATAATCAACTCATATGTTTAATAATCTTAAATAGTAAGAATAATTCGATAAACATAGAATAATATAAATTTCTATATTGTAATTACATTTCAAGCAAAACATAAGCTTAAAATATGGATTTAATATATTAAGTAGATCAATTAGTATGACATTGATACAAGCTAATAGACTAACTTATATATTTAAAGTTTATTTATCAATTCTAGGTGTGATTATTTAAAATAATATTAAAAAAAAAACATTTAGTAGACATTTTAGTTTATAATTAAAATTTAAGTTTAGTATCATAATAAATCTACATATTGATAATAACAGTGGAAATTTTAATTGTAAAATTATCAATATCTCTTTTTTTAACTAAAATATCATTTATATCCTAATTAAAATATTAATTAGTTAGAATTTGTGTTACATGTCTTTTTTTTTTTCTATATTCTGATTCTCGATTAGTAGAAAGAACAAATAAAAGACCTTACATCAGATTGAGTTAATAACATTTGATAGGCAAAATATCTGGGTTTAACAAAATGTTTTTTTTATCTATCAAATAAAAAAGATTATAATTAAAAAGTTTTTCTACCATAACATGGATTCATATTAAAAGAAGTCGGTTAATTACTGTATAGTTATACCTTAAGGACGGTATCAAAATGCGTTTAAATTTATTACGAATTCAAAAAGGTAATATAAGTATAAAAATTTATCATTGTAAAATAAACCTTAATATAATTAGTAACTATAACAGAACCAATAAATCATATTATATAGCTAATCTGAAATCTCAATCGATTAGGAAAAACTTTTGGCCAATAAACTTAAATAATACTCTGAAGAAAAATTAAATATTCTTTAATTTTTTCACATAAGCCATAATTATACAGTAAATCAAATTTTAAGATTGGTATCATACATACATATTTTTTGATTTTACTGTTTTAAGTCGTATGATCTGCATGTAAATTTGAGTCCTCATATTTGAATAGACCGAAGTAATCGGATGCCGTAGGCTAGCGGCTATCAAATAGTCATTATACATAGATACTGGCGTAATTAATATGGACTCGTATCATTCTGCGCCTATAAGAATTATAGTATCCCCCTTGATTCTATTCTATTTATACTGATCATTTCGATAGGGTTACCTGTACGAAACACCCGGAACTACCCGTTGCAGAATGTAACTAACTGACGTCATTATTTAATGTGAGAATGACGAAACTTAGTAACGTTACGGATGAGTGGGTTGAGATCACCCATCGCAAGAGTATGTGACGAAATTCCAGATTCGAAACACGTCAAGGTTGATTGAAACAAGATCAATATCATACGATGCCTCATAGATACAATTGAATGTTTGACATAAGCCAGGGCGATCTACTGTCTCCCTCCGGAATAGACGTTCCTATATGAAAGTTGCAGGGATTGTGTGGCCTAAAAGGCTCACGGAGCATTTATTTCCTAAGAGATTCAGATCTAATAGTAAGTCCGTTCGTCAATCTAAGCGCCGTTCAGTTAAAGTGACTAAGCTAAATAGATTTTTATTCCCAAGAAACGAGTCGACCGTAGGCAAATGGATCGTTAATAAGTAAAGATGCATACTAACGTCCACACATGTAGTGGTATGTTTGAGATCTTCGGGATCAGGAGTCACAAAGATAACCAGAGTTTCGTAAATTCCAATAGTAATAATAAAGCTGGGTTGGTTCTTTTTAGGTTGACGTCGCCAGACACAGCTACCAGCTCCTTTGTTTTTCTTGCCTCAGAATCATATTGCTAGACCAATTTCCAGGAAATTTCAACTGTAGCAAGACCTTGAGCGGAGTGGAACGAGCCTCTTGCATTTCTATTAGCCCCTGGTATCATAGGAAATCTTGAAATTTAATCTCCCTAAAATGGGGATATGAAACCCAACGAAGAATAGCGAATAGGATACCCACTGGAACTAAGTGATAACGCCGGACAGCTGGTGTCCGAAAGCCCTACCAGGGAGCGGCAGCTGGCATGGCCGGGCCCCCCCGAGATACTGAGCGAGCGAATAGGGGTCTGCGGGTTATCCACCCCAGACGCGCCAGGTCAGACATAGTCCAGTGGGAGGGGATTCGGTGGGTACGGGCCGCAGCGCCTCAATCTTAACTTTGTGTCGCTTCCCGCAGGGATCTACCGATAGGGAGAACTCCGGAGTACGTCGTTAACGGTTGGAGGACTAAGTGCGCGCTTAGAGGACGGAGAGGCGGGATGTGCAACCATCTCCATAAAAAACAGGCAGCTGTGCCGACTTAGCGTTGATCGGAAGGTGGGTGCGCGTCGTGCCCGCGTGACGAGTCGTTATGTACTGCGGGGTCGAATCCTAGGCTGCTCGTACCTCAGACCAGAGATGTTTGCTCCCAGGGGAAGGCTGTTTCGTCATGGCGGCACAGATCGGGTTTTCGTTCACGATGCCCGACGCCGTCAGCGGTTACGACGCTCTCATCTCCAGTGCCAACGTCCAAGACGGGGGCACACACCATTGCTTAAGGGGCGCCCACCAGATGCCGGGCATTAGGGTCGTCTTCAGTCGCGGCGGCCTCCATGATTTCGGGCGAAGCGGGGGAAGCTAAGCCCCTTGAGTGGCCTAGTAACAGATTTAAGCTTGGGGCATGACCGGCAGGTTCGAGGGTCACCCGATGTTCCCCGCACTTCTAGTGGTGACTCGCGTCAGACGGATGAGTTCATGCAGTGTGGAAGGATAGCCAGCGGAGCCTGCCCTGCGCGGGGACCTACGACCCCCGACGCTCTAGGAGGTCAGCCTGGTATGGGAGCGGGGATGAACCTGACGCGGTTAACGACTGTTACCCTTCTACAGCCCCCCACGCTGGATCCTATGATGCTAGGCAGGGCCGGCCTTAGTGCCGTGACTGGCGTGTGGCTCGCCATTTCCTCAAGGGAACAGCGGCAGTATTACTTCGACGCCGCGGGGGCTCGTGTGGGGACCGGCGACGCCCCGCCCCGCGCGGCCGGGGCCCGCCGGGCGCGGGGCTGCTCCTCTAGTCCCCGTGAGGCGGGGGCCTGCCGCCGGACAACGTCATGGCCCCGACCGGCACCCGCCTCGCATGTGGACAGGCCGGTTGCCGCCTCGCGGACAGCGTCCTCCGCGCCAGGGCCGTCGCGCGGAGGGGCCCGAGGGCGCAGGGCGCCCCTACGTGTGCCTCTGCTCACAACGCGGGCGCGGCGGGCGCGCGCGGCAGGTCGCGCCGCCGGCGGCGGGTCGGATCACTTCGGTGCGCGGCCGGGCGCTGATCGGGGCGCGGCGCGGGTGCCGCGCTGGGCCCACAGCGCCGGCGTGCGGTTCCGCAGCGGATGGGTTGGCCGCGGCCGCACGCCGCCCTCAGGCGTCCCCGAGCTGCGGTGCCTGCCGAGCCGGCGTGACGCGCCGGCCCGGGCGCCACGCCCGATGCCTGCGTCTGGTGTCCGACGGGGTTAGGGACGGGCCGGCGCTCCCCAGGTTCCGCCAGCCGTCTGAGGCGCCTTTTGGCGCCGTCACCGGCCCGGACGGGCTGAAGATCTCGCGCTACCGCCGGTGCTACGCATAGCCCCCGCCTGGGTGCCGCGCCTGGGCCCCCTGCCCGCCCCCTGGGTCGCATGTAGGGGCGGGGGGCGTGCGGCGGATCGGGGCGGCGCGGGGGGGGGCCCGCCGGGTAGCGGCCCCTACGCCACCTGCAATCGGCGCCGCCCGCCCCCGGGGCTAGAGCACCGGGTCTGCTGAAGAGGCCGGGAGCGCGCGCTGGCCGGTCCAGGGGCGGGGGCGGGCACGGCAAGTGGCCACTCTGGCTCCCCACCCGACTCGGCCCCGCCGGGCACTCTAGCGCAGATCGGGGGACCGCCGCAGGCGGTTGCCCCGCCGGCCCCGCGCCCGGCCGCCCCGCCCTGCCCTATGCGGCCTCCGGGGGCGGAGAGCGCCGGCGCGTGTGCGCG     
J       AAGACGACATAAAAATAACTTAAGATCTTTTATTATTATAATAAGCTATATAATCAACTTATATGTTTAATAATCTTAAATAGTAAGAATAATTCGATAAACATATAATAATATAAATTTCTATATTGTAGTTACATTTCAAGCAAAACATAAGCTTAAAATATGGATTTAATATATTAAGTAGATTAATTAGTATGACATAGATACAAGCTAATAGACTATCTTATATATTTATAGTTTATTTATCAATTCAAGGAGTGATTATTTAAAATAATATTAAAAAAAAAACATTTAGTAGAGATTTTAGTTTATAATTAAAATTCAAGTTTAATATCCTTATATATATACATATTGATAATAACAGTGGATAATTTAATGGTATAATTATCAAAATCTCTTTTTTTAACTGAAATATCATTTATATCCTAGTTATAATATTAATTAGTTAAAATTTGTGTTACATGTCTTTTTTTTTTTCTATGTTATGATTCTTGCTTAGTAGAAAGAACTAATAATATACCTTACGTCAGATTGTGTTAATAATATTTTATAGGCAAGATATCTGGGTTTAACAAAATGTTTTTTTTATTTATCAAATAAAAAAAATATGAAATAAAAAGTTTATCTACCATAAAATGGATTCATATTAAAGGTAGTCGGTTAATTACTGTATAATTATACCTTAAGGACGGTATCAAAATGCGTTTAAATTTATTACGAATTCAAAAAGGAAATATAAGTTTAAAAATTTATCATTGAAAAATAATCCTTAATATAATTAGTAACTTTAACATGACCAATAAATCATATTATATTGCTTATCTGAAATCTCAATCGATTAGGAATAACTTTTGGCCAATAATCTTAAATAATACTCTGAAGAAAAATTAAATATTCTTTAATTTTTTCGCGTAAGCCATAATTATACAATAAATTAAATTTTAAGATTGGTATCATACATACATATTTTTTGATTTTACTGTTTTAAGTCGTATGATCTGCATGGTAATTTGAGTCCTCAGATTTGAATATACCGAAGTAACCGGATGCCGTAGGCTAGAGGCTATCAAATAGTCCTTATACATAGAAACTGGCGTAATTAATAAGGACTCGTATCATTCTGCGCCTGTAAGAATTATAGTATCCCCCTTGATTCTATTCTATTTATACTGTTCATTTCGATAGGTTTACCTGTACGAATCACCCGGAACTACCAGTTGCAGATTGTAACTAACAGACGTCATTATTTAATGTGAGAATGAGGAAACTTAGTGACGTTAGGGATGAGTGTGTTGAGATCACCCATCACAAGAGTATGTGACGAGGTTCCAAATTTGAAACACGTCGACGTTGATCGAAACAAGTTCATTATCTTACGATGCCCCTTAGATACAATTGAATCTTAGACCTAAGCCAGCGATACCTACTGTCTCCCTCCGGAATAGACTTGCCTATATGAAAGTTGCAGGGATTGCGTGGCCTAAAAGGCTCACGAAGTATTTAGTCCCCAAGAGAATCAGATCTAATAGTAAGTCCATTCGTCAATCTAAGCGCCGTTCAGTCAAAGTGACTAAGCTAAATAGATTTTTTCGCCCAAGAGATGACTCGAGCGTAGGCCAATGGATCGTTAATAAGTAAAGATGCATACTAACGTCCACACATGTATCGGTATGTTTGAGATCTTAGTTATCGGGAGTCACAGAAATAACCAGAGTTTCGAAAATTCCAATAGTAATAATAAAGCGAGGTTGGTTCTGTTTAGGTTGACGTCGCCAGACACAGCTACCAGCTCCTTTGTTTTTCTTGCCTATGAATTATATTGCTAGACCAATTTCCAGGAAATTTTAATTATAGCAAGACCTTGAGCGGAGTGGAACGAGCCTCTTGCTCTTCAAGTAGCCCCGGATATCCTAGGAATTCTGGAAATTAAATCTTCCTAAAATGGGGATATGAAACCCAAGGAAGAATAGCGGCTAGGATACCCACTGGAACTAAGTGATAACGCCGGCAAGCTGGTGTCAGAAAGTCCTACACGGGAGGGGCGGAAGGCATGCCCGGGCCCCCACCAGTTAGTGACCGAGCGAATAGGGGTCTGCGCCTTACCCACCCCAGACGCGCCAGGTCAGACATAGCCCAGTGGTAGGGGATCCGGTAGGTAGGGGCCGCTGCGCCTCAATCTTAACTTTGTGTCGCTTTTCGCACGGATCTATCGATAGGGAGAACTCCTGAGTACGCCGTCCACGGTTGAAGGGCTACGTGCGCGGTTAGAGTATTGAGATGCGCGACGTACAACCATGTCCATAAGAAACAAGCATGTGTGCCGACCCAGCGTGGCTCGTAAGGAGGGGGCGCGCCGTGCCCGCGTTACGAGTCGTTATGTTCTGCGGGGTCGAATCTTAGGCTGCTTGTACCTCAATCCATAGATGTCTGCACCCTGCGGAAGGCTGTTTGATCGTAGCGGCAGAGAGCGGGTGTTCGTACACGATGTCAGACGTCGTCAGCGGTTACGACGCTCTCATCTCCAGTGCCTACGTCCAAGATGGGGGCACACACCATTGCTTAAGGGGCGCCCACCAAATGCCGGGCATTAGGGGCGTCCTTATTCACGGTGGCCTCCATGATTTCGGGCGCAGCTGGGGGAGCGACGCCCCTTGACTGGGCTAGTGCCAGATTTAAGCTTGGGGCATGACCGGCAGGTTCGAGGGTCACCCGATGTTCCCCCCACTTCTCGTGGTGACTCGCGTCAGAAGCATGAGTTCATGCAGTGTGGAAGGACAGCCAGCCCCGGCTGCCCTACGAGCACACCTGCGACCCCCGACGCTCTAGGAAGTCAGCCTGGTATGGGAGCGGGGATGAGCCTGACGCGGTTAACGACTGTTACCCTTCTACAGCTACCGACGCTGGATCCTATGATTCCAGGCATGGCCGGCCTTAGTCCCGTGCCCTACGTGTTGGTCGCCATTCCCCCAATGGAACAGCGGCAGTACTACTTCGACGCCGGGGGCGCTCGTGTCGGGACAGGGGACGCCCCGTCCCCCGCGGCGGGAGCCCGCCGGCCGCGGGGCTTCTCCTCTAGTCCCCGGGAGGAGGGGGCCTGCCGCCGGGCAAGGTCATGGCCCCGACCGGCCCCCGCCTCGCATATGGACAGGCCGGTGGCCGCGTCGCGGACCGCGTCCTCCCCGCCCGGGCGGTCGCCCGGGCGGGGCCGAGGCCGGAGCCAGCCCCAACGTTTGCCCCTGCGCACAATGCGGGCGCGGCGGGCGCGCGCGCCCGGCCGCGCCGCCGGCGGGGGGTTGGATCACTTCTGTGCGCGGCCGTGCGCTGATCCGGGGGCGGCGCTGGTGCCGCGCCCGGGCCACAGCGTGAGCGTGGGGTTCCGCAGGACATGGGTGGGCCGGGGGCGCACGCCTCCCTGGGGCGTCCCCGAGACGCGGTGCCTGCCGAGCCGCCGTCACGGGCCGGCCCGGGCGCCACGCCCGATGCCTGCCTCTGGTGTCCGACCGGACTAGCTGCGGGCCGGGGCTGCCCGGGTTCCGCCAGGCGTTTCAGGCGCATTTTGGCGCCGTACCCGGCCCGCACGGGCTGCACATCTCGCGGTAACGCCGGTGCTACGCATAGAAACCGCCTGGGTGCCGCGCCTCGGCCCGCGGACCGCCCCCGGGGTTGGATGGAGGGGCGGGGGGAGGGCGGCGGATCGGAGCGGCACGTGGCGTGGCCCGCCGGGTAGCGGCCCCTACGCCACCTGCAATTGGCGCCGCCCGCCCCCGGGGCTAGCGGACCGGGTCTGCTGAAGAGGGGGGGAGCGCGCGCGGGCCGGTCCAGGGGCGGGGGCGGGCGCGGCGAGTGCCCACTCTGACGCCCCACCCGACTTGGCCCCGCCTGGCACTCTGGGGCAGATCGGGGGACCTCCGCAGCAGGTTGCCCCGCCGGTCCCGCGCCCGCCCGCCCCGCCCTGGTCTATGCGGCCGCCGGGGGAGGAGAGCCCCAGCGCGTGTGCGCG     
I       AAGACGATCTAAAAATAACTTAAGATCTTTTATTATGATAATAATCTATATAATCAACTCATATGTTTAATAATCTTAAATAGTAAGAATAATTCGATAAACATAAAATAATATAAATATCTATATTGTAGTTACATTTCAAGCAAAACATAAGCTTAAAATATGGATTTAAAATATTTAGTAGATAAATTAGTATGACATTGATACAAGCTAATAGACTATCTTATATATTTATAGTTTATTTATCAATTCAAGGTGTGATTATTTAAAATAATATTAAAAAAAAAACATTTAGTAGACATTTTAGTTTATAATTAAAATTAAATTTTACTATCCTTATAAATATACATATTGATAATAACAGTGGAAATTTTAATTGTATAATTATCAATATCTCTTTTTTTAACTAAAATATCATTTATATCCTAGTGATAATATTAATTAGTTAATATTTGTGTTACATGTCTTTTTTTTTTTCTATTTTTTGATGCTCGATTAGTAGAAAGAACAAATAAAAGACCTTACTTCAGATTGTGTTAATAATATTTGATAGGCAATATATCTGGGTTTAACAAAATGTTTTTTTTATGTATCAAATAAAAAAAATTCAAATTAAAAAGTTTATCTACCATAATATGGATTCATATTAAATGGAGTCGGTTATTTACTGTATAAATATACCTTAAGTACGGTATCAAAATGCGTTTAAATTTATTATGAATTCAAAAAGGCAAAATAAGTATAAAAATTAATCATTGTAAAATAAGCCTTTATATAATTAGTAACTATAACATAATCAATAAATCATATTATATAGCTCATCTGAAATCTCAATCGATTAGGAAAAACTTTTGGCCAATAAGCTTAAATAATACTCTGAAGAAAAAATAAATATTCTTTAATTTTTTCGCGTAAGCCATAATTATACACTAAATTAAATTTTAAGATTGGTATCATACATACATATTTTTTGATTTTACTGTTTAAATTCGTATGATCTGCAGGGAATTTTGAGTCCTCATATTTGAATATACCGAAGTAACCGGAAGCCGTCGGCTAGCGGCTATGTAATAGTCATTATACATAGAAACTGGCGTAATTAATATGGACTCGTATAATTCTGCGCCTTTACGAATTATAGTATCCCCCTTGATTCAATTCTATATATACTGTTCATTTCGATAGGGTTACCTGTACGAAGCACCTGGAACTACCGGTTGCAGAATGTAACTAACTGACGTCGTTATTTAATGCGAGTATGACGAAACTTAGTGACTTTACAGATGAGTGTGTTGCGATCACCCATCTCAAGAGTATGTGACGATATTCCAAATTTGAAACACGTCGATGTTGATTGAAACAAGATCATTATCTAACGATGCCCCTTAGATACAATTGAATGTTTGACATAAGCCAGTGAGAGCTACTGTCTCCCTCCGGAATAGACTTCCCTATATGAAAGTTGCAGGGATTGCGTGGCCTAAAAGGCTCACGAATTATATAATGCAAAAGAGAGTCAGATCTAATAGTAAGTCCCTTCGTCAATCTAAGCGCCGTTCAGTAAAAGTGAGCAAGCTAAATAGATTTTTATTCCCAAGATATGAATCGAGCGTAGGATTATGGATCGTTAATAAGTAAAGATGCATAATAACGTCCACACATTTATGGTTATGTTTGAGATCTTTGTTCTCAGGAGTCACACTGATAACCACAGTGTCGTAAATTCCAATAGTAATAATAAAGCAAGGTTGGTTCTATTTAGGTTGACGTCGCCAGACACAGCTACCAGATCCTTTGTTTTTCTTGCCTCTGAATTATATTGCTAGACCAATTTCCAGGAAATTTCAATTCTAGCATGACCTTGAGCGGGGTGGATCGAGCCTCTTGCCTTTCTACTAGCCCCGGATATCCTAGTAAAACTATAAATTAAATCTACCTAAAATGGGGATATGAAACCCAAGGAAGAATAGCATGTAGGATACCCACTGGAACTAAGTGATAACGCCGGACAGCTGGTGCCCGAAAGCCCTACCAGGGAGGGGCGGCAGACATGACCGGGCCCACCAGAGGTAGTGAGCGGGCGAATAGGTGTCTGCGAGTTAACCACCCCAGACGCGCCAGGTCAGACATAGCCCAGTGGGAGGGGATACGGTGGGTAGGGGCCGCCGCGCCTCAATCTTAAGTTTGCGCAGCTTCACGCATGGATCTACCGATAGGGAGAACTCCGGAGTACGCCGTCGACGGTTGGAGGCCTACGTGCGCGGTTAGAGGATGGAGAGGCGGGAAGTACAGCCATCTACATAAGATACAGGCATCTGTGCTGACAAAGCTTAGCTCGAAAGGAGGGGGCGCGCCGTGTCCGCGTCACGAGTCGTTTTGTACTCCGGGGTCGAATCCTAGGCTGCTTGTACCTCAGACCAGAGATGTTTGCGGCCTGCGCAAGGCTGTTTGATCATCGCGGCACAGAGCGGGTCTTCGTGCACGATGACAGACGCCGTCCGCGGTTACGACGCTCTCCACTCCAGTGCCGACGTCCAAGATGGGGGCACGCACCATTGCTTAAGGGGCGCCCACCATATGCCGGGCATTAGGGGCGACTTCAATCATGGGGGCCTCCATGTTTTCGTGCGCAACGGGGGGAGCTACGCCCCTTGACTGGGGTAGTACCAGATTTAAGCTTGGGGCATGACCGTCAGGTTAGAGGCTGACCCCATGTTCCCCCCACTTCTACTGGTGACTCGCGTCAGACGTATGAGTTCGTGCAGTGTGGAAGGATAGCCAGTCGCGGCTGCCCTGCGCGGGCACTTGGGACCCCGGAGGCTTTAGGAAGTCAATCTTGTATGGGAGCGGGGATGAGCCTGACGCGTTTCACGGCTGTTACCCTTTTATAGCCAACTACGCTGGATCCTATGATGCTAGGCATGGCCGGCCTTAGTGCCGTGCCTGGCGTGTTGTTCGCCATTGCCACAAAGGAACAGCGGCATTATTCCCTCGGCGCCGGGGGCGCTCGTGTGGGGACAGGGGACGCCCCAGCCCGCGCGGCGGGGGCCCGCCGGCCGCGGGGCTTCTCCTCTAGTCCCCGGGTGGAGGGGGCCTGCCGCCGGACAAGGTCATGGCCCCGACCGGCAACCGCCTCGCATGTGGACAGGCCGGTGGCCGCGTCGCGAACCGCGTCCTCCCCGCCAGGGCGGTCGCGCGCAGGGGGCCGAGGGAGGAGGGGGCCCCCACGTGTGCCTCTTCACACAATCCGGGCGCGACGGGCGCGAGCGGCGGGACGCGCAGCCGGCCGGGGCTTGGATCACTTCGGTGCGCGGCCGCGCGCTGATCGAGGGGCGGCGCGGGTGCCGCGCGCGGGCCACAGCAGCGGCGTGGGGTTCCGCAGGCCATGGGTGGGCCCCGGGCGCACGCCGCCCTGGGGCGTCCCCGAGCTGCAGTGCCTGCCGAGCCGCCGTGACGGGCCTGCGCGGGCGCGACGCCCGATACCTCCGTCTGGTGCCCGACCCGAGCAGGGACGGGCCGGGGCTTCCCAGGTTCCGCCAGCCGTCTCAGGCGCGCTTTGGCGGCGTACCCGGCCCGCACGGGCTGAAGGTCCCGCGCTAGCGCCGGTGCTACGCACAGGAGCCGCGTGGGTGCCGCGCCTGGGTCCCCGGACCCCCCCCTGGGTCGGAGGGAGGTGCGGGGGGGGAGCGGCGGATCGGCGCGGCTCGGGGGGGGGCCCGCCGGGTCGCGGCCCCTCCGCCACCTGCAATTCGCGCCCCCCGCCCCCGGGACTAGGGCACCTGGTCTGCTGCAGAGGGGGGGAGCGAGCGCGGGGCCGTCCAGGGGCGGGGGCGGGCGCGGCAAGTGGCCACTCTGGCGCCCCACCCGACTCGCCCCCGCCCGGCCCTCTGGGGCAGATCGGGGGACCTCCGCAGGAGGGTGCCCCGCCGGGCCCGCGCCCGGCGGGCCCGCCCTGCCCCATGCGGCCGCAGGGGGCGGAGACCGCCAGCGGGTGTGCGCG     
H       AAGACGAAGTAAAAATAACTTAAGATCTTTTATTAATATAATAATCTATATAATCAACTCATGTGTTTAATAATCTTAAATAGTAAGAATAATTCGATAAACATAAAATGATATAAATATCTATATTGTAGTTATATTTCAAGCAAAACATAAGCTTAAAATATGGATTTAATATATTGAGTAGATGAATTAGTATGACATTGATACAAGCTAATAGACTATCTTATATATTTATAGTTTATTTAACAAATCCAGGTGTGATTATTTAAAATAATATTAAAAAAAAAACATTTAGTAGAAATTTTAGTTTATAATTAAAATTGAATTTTAATATCCTTATAAATATACATATTGATAATAACAGTGGATATTTTAATTGTATAATTATCAATATCTCTTTTTTTAACTAAAAGATCATTTATATCCTAGTTATAATATTAATTAGTTATTATTAGTGTTACATGTCTTTTTTTTTTTCTATATTTAGATTCTCGATTAGTAGAAAGAACAAATAAAAGACCTTACGTCAGATTGTGTTAATAATATTTGATAGGCAATATATCTGGGTTTAACAAAATGTTTTTTTTATATATCAAATAAAAAATATAAAAAATATAAAGTTTATCTACAAGAAAATGGATTCATATTAAATGGAGTCGGTTAATTACTGTATATCTATACCTTAAGTACGGTATCAAAATGCGTTTAAATTTATTACGAATTCAAAAAGGCAACATAATTATAAAAATTTATCATTGGAAAATAAGCCTTAATATAATTAGTAACTATAACGCAAACAATAAATCATATTATATAGCTTATCTGAAATCTCAATCGATTAGGAATAACTTTTGGCCAATAATCTTAAATAATACTCTGATGAAAAAATAAATATTCTTTAATTTTTTCGCGTAAGCCATAATTATACAGTAAATTAAATTTTAAGATTGGTATAATACATACATATTTTTTGATTTTACTGTCTTAATTCGTATGATATGCACGTAAATTTGAGTCCTCAAATTTGAATATACCGAAGTAATCGGATGCCATTGGCTAGCGGCTATCAAATAGTCTTTATACATAGAAACTGGCGTAATTAATATGGACTCGTATTATTCTGCGCCAGTGAGAATTATAGTAACCCCCTTGATTCTATTCTATATATACTGTTCATTTCGATAGAGTTACCTGTACGAACCACCCGGAACTACCTGTTGCAGAATGTAACTAACTGACGACATTATTTAATGTGAGAATGTCGAAACTTAGTCACGTTACGGATGAGTGTGTTGAGATCACCCATCTCGAGAGTATGTGACGCGATTCCAAATTTGAAACACGTCGAGGTTGATTGGAACAAGATCAGTATCTAACGATGCCCCTTAGATACAATTGAATGTTTGACATAAGCCAGGGAGATCTACTGTCTCCCTCCGGAATAGACGTACCTATATGAAAGTAGCAGGGATTGCGTGGCCTAATAGGCTCACGAAGTATTTAATGCAAAAGAGAATCAGATCTAATAGTAAGTCCCTACGTCAATCTAAGCGCCGTTCAGTAAAAGTGATTAAGCTAAATAGATTTTTTATCCCAAGAAACGACTCGAACGTAGGCAAATGGATCGTTAATAAGTAAAGATTCATACTATCGTCCACACATCTATGGGTAGGTTTGAGATCGTTGATATCTGGAGTCACGCGGATAACCACAGTTTCTTAAATTTCAATAGTAATAATAAAGCGAGGTTGGTTCTATTTAGGTTGATGTCGCCAGACACAGCTACCACATCCTTTGTTTTTCTTGCCTTCGAATTATATTGCTAGATCAATTTCCACGAAATTTCAAGTGTAGCAAGACCTTGAGCGCGGTGGATCGAGCCTCTTGCTATTCTAATAGCCCCGGCTATCCTAGGAATTCTTCAGATTAAATCTTCCTAAAATGGGGATATGAAACCCAAGGAAGAATAGCGTATAGGATACCCACTGGAACTAAGTGATAACGCCGGACAGCTGGTGTCCGAAAGCCGTACCAGGGAGGGGCGGCAGGCATGGCCGGGCCCCCCCGAGATACTGAGCGAGCGAATAGGGGTCTGGGGCTTATCCACCCCAGACGCGCCCGGTTAGACATAAGCCAGTGGCAGGGGATACGGTGGGTAGGGGCCGCTCCGCCTCCATCTTAACTTTGTGTCGTTTACCGCATGGATCTACCGATAGGGAGAACTCCTAAGTACGTCGTCGACGGTTGGAGGCCTCCGTGCGCCGTTAGAGGATGGAGAGGCGGGGCGTACACCCATCTTCACAATAAACAGGCATCTGTGCTGACCTAGCTTGGATCGTAAGGCGGGGGCGCGCAGTGCCCGCGACACGAGTCGTTGTGTTCTACGGGGTCGAATCCTAGGCGGCCTGTACCTCAGACCAGAGATGTTTGCATCCTGGGCAAGGCTGTTTTATCGGTGCGACAGAGAGCGGCTGTTCGTGCACGATGACAGAAGTCGTCGGCGGTTACGACGCTCTCATCTCCAGAGCCAACGTCGAAGACGGGGGGACACACCATTGCTTAAGGGGCGCCCACCAAATGCCGGGCATCAGGGGCGTCTTCGATCAAAGCGGCCTCCATGATTTCGGGCGTACCGGGGGCAGCTACGCCCCTTGACTGGGGTAGTGCTAGACTTAAGCTTGGGGCATAACCGCCACGTTAGAGGCTCTCCCGATGGTCCCCGCACTTCTAGTTGTGCCCCGCGTCAGACGAATGAGTTCGTGAAGTGTGGAAGGATAGCCAGCCGCGGCTGCCCTGCGCTGGTACCTGGGACCCCCGACGTTCGAGGAAGTCAGCCTGGTATGGGAGCGGGGATGAGCCTGTCGCGGGTCACGCCTGTTACCCGTCTACAGCAGCCCACGCTGGATCCTATGGTGCCAGGCAAGGCCGGCCTTAGTGCCGTGCCCGTCGTGTGGCTCGCCATTCCCCCAAAGGAACGGCGCCAGTTTTACCTCGTCGCCGGGGGCGCTCGTGTGGGGACCGGCGACGCCCCGGCCCGCGGGGCGGGCGCCCGCCGGCCGCGGGGCTCCTCCTCTAGTCCCCGGGAGGAGGCGGCCTGCCGCCGCGCAAGGTCATGGCCCCGACCGCCACCCGCCTCGCATGTGGACAGGCCGGTAGCCCCGTGGCGGACGGCGTCCTCCCCGCCAGGGCGGTCGCGCGGAGGGGGCCGAGGTCGGAGGGGGCCCCAACGTGTGCCTCTGCACACAATGCGGGCGGGGCGGGCCCGCGCGGCCGGTCCCGCCGCCGGCCGGGGCTCGGATCACTTCGGTGCGCGCCCGGTCACTGATCGCGGCCCGGCGCGGGTTCCGCGCCCGGGCCACAGCCCGGGCGTGGGGTGCCGCAGGAGATGGGTAGGCCGCCGGCGCACGCCGCCCTGTGGCGTCCCCGAGTTGCGGTGCCTGCCGAGCCGGCATCACGGGCCGGTCCGGGCGCCACGCCCGAGGCCTACGTCTGGTGTCCGACCGGAATAGGAACGCCCCGGCGCTGCCCAGGTCCCGCCAGCCGTCTCGGGCGTGTCTTGGCGCCGTACCCGGCCCGCACGGCCTGGATCGCTCGCGCTAACGCCGGTGCTACGCACAGCTGCCGGCTGGGTGCCGCGCCTGGTCCCCGGGACCGCGCCCTGGGTTGGATGGAGCGGCGGGGGGAGTCCGGCGGCTCGCAGCGGCTCGGGGAGGGGCCCTCCGGGTAGCGGCCCCTGGGCCACCTGCAATTGGCGCCGCCCGCCCCCGGGGCTAGCCCACCCGGTCTGCTGAAGAGGAGTGGAGCGCGCGCGGGGCCGTCCAGGGGCGGGCGGGGGCACGGCAAATGGCCACTCGGGCGCCCGACCCGACTCGGCCCCGCCCGGCACTCTCGGGCCGATCGGGGGACGTCCGCAGGGGGTTGCCCCGCCGGCCCCGCGCCCGGCCGCCCCGCCCTGCCGCATGCGGCGTCAGGGGGCGGAGAGCCCCGGCGGGTGTGCCCG     
G       AAGACGAAATAAATATAACTTAAGATCTTTTATTAAGATAATAAACTATATAATCAACTCATTTGTTTAATAATCTTAAATAGTAAGAATAATTCGATAAACATAAAATATTATAAATGTCTATATTGTAGTTACATTTCAAGCAAAACATAAGCTTAAAATATGGATTTAAAATATTGAGTAGATTAATTAGTATGACATTGATACAAGCTAATAGACTACCTTATATATTTTTAGTTTATTTATCAACTCTAGGAGTGATTATTTAAAATAATATTAAAAAAAAAACATTTAGTAGATATTTTAGTTTATAATTAAAATTAAAGTTTAATATCTTTATAAATATACATATTGATAATAACAGTGGAAATTTTAATTGTAAAATTATCAAAATCTCATTTTTTAACTTAAAGATCATTTATATCCTAATTATAATATTAATTAGTTAATATTAGTGTTACATGTCTTTTTTTTTTTCTATATTACGATTCTCGATTAGTAGAAAGAACTAATATAAGACCTTTCATCAGATTGCGTTAATAATATTTTATAGGCAATATATCTGGGTTTAACAAAATGTTTTTTTTATTTATCAAATAAAAAAGATTATAAATAAAAAGTTTATCTACGATAAAACGGATTCATATTAAATGTAGTCGGTTATTTACTGTATATATATACCTTAAGTACGGTATCAAAATGCGTTTAAATTTATTATGAAATCAAAAAGGTAATATAAGCATAAAAATTCATCATTGTAAAATAATCCTTTATATAATTAGTAACTATAACAGCACCAATAAATCATATTATATAGCTTATCTGAAATCTCAATCGATTAGGAAAAACTTTTGGCCAATAAACTTAAATAATACTCTGAAGAAAAAATAAATATTCTTTAATTTTTTCGCGTAAGCCATAATTATACAATAAATTAAATTTTAAGATTGGTATCATACATACATATTTTTTGATTTTACTGTTTTAACTCGTATGATCTGCACGGTATTTTGAGTCCTCATATTTGAATATACCGAAGTAAACGGATGCCGTAGGCTAGAGGCTATCAAATAGTCATTATACATAGAGACTGGCGTAATTAATAAGGACTCGTATCATTCTGCGCCTTTAAAAATTATAGTATCCCCCTTGATTCAATTCTATCTATACTGTTCATTTCGATAGGGATACCTGTACGAAACACCTGGAACTACCAGTTGCGGAATGTAACTAACAGACGTCATTATTTAATGTGAGAATGTCGAAACTTAGTCACATTACCGATGAGTGCGTTGTGATTACCCATCTCGAGAGTAGGTGACGATATTCCAAATTGGAAACACGTCCAGGTTGATAGCAACAAGATCATTATCTAGCGATGCCCCGTAGATACAAATGAATGTTTGACATAAGCCAGTGAGATCTACTGTCTCCCTCCGGTATAGACATTCCTTTATGAAAGTAGCAGGGATTGCGTGGCCTAAAAGGCTCACGAAGTACTTATTGCGGAAGAGAGTCAGATCTAATAGTAAGTCCCTCCGTCAATCTAAGCGCCGTTCAGTCAAAGTGAGCAAGCTAAATAGATTTTTTATCCCAAGACATGATTCGATCGTAGGCCAATGGATCGTTAATAAGTAAAGATGCATACTAAGGTCCACACATGTATGGGTATGTTTGAGATCTTAGCTATCAGGAGTCACACTGATAACCAGAATTTCAAAAATTACAATAGTAACAATAAAGCAAGGTTGGTTCTATTTAGGTTGACGTCGCCAGACACAGCTACCAGATCCTTTGTTTTTCTTGCCTCCGAATCATATTGCTAGACCAATTTCCAGGAAATATCAAGTGTAGCAAGACCTTGAGCGTAGAGGATCGAGCCTCTTGCTATTCCAATAGCCCCTGTTATCATAGGAAATCTCGAAATTAAATCACCCTAAAATGGTGATATGAAACCGAAGGAAGAATGGCGAGTAGGATACCCACTGGAACTAAGTGATAACGCTGGACAGCTGGTGTCCGAAAGAGCTACCCTGAAGAGGCCGCAGCCATGTCCGGGCCCCCCCGAGATAGTGAGCGTGCGAATAGGGGTCTGCGGGTTATCCACCCCAGACGCGCCAGGTCAGACATCGCCCAGTGGTAGGGGATACGGTGGGTAGTGGCCGCACCGCCTCAATCTTAACTTTGTGCCGCTTCCCGCAAGGATCTACCGATAGGGAGAACTGCTGAGTACGTCCTCGACGGTTGGAGGACTAGGTGCGCGCTTAGAGCATGGAGATGCGGGATGTACACCCATCTCCATAAGAAACAGGCATCTGTGCTGACCGAGTTTAGCTCGCAAGGTGGGCGCGCGCCGTGGCCGCGTCACGAGTCGTTATGTTCTGCGGGGACGAATCCTAGGCTGCTTGTACCTCAGACCAGAGATGTTTGCTCCCTGGGCAAGGATGTTTTATCATCGCGGCATAGATCGGGTCTTCGTGCACGATGCCAGACGCCGTCCGCGGTTACGACGCTCTCATCTCCAGTGCCCACGTCAAAGATGGGGGCATACACCATTGCTTAAGGGCCGCCCACCAGATGCCGGGCATTAGGGTTGTCGTCAGTCCTGGCGGCCCCCATGATTTCGCGCGAAACGGGGGTAGCTACGCCCCTTGACTGGGCTAGTGCCAGAGTCAAGCTTGGGGCATGACCGGCCGGTAGGAGGGTCACCCAATGTTACCCGCACTTCTAGTGGTGACTCGCGTCAGACGAATGAGTTCGTGCAGTGTGGAAGTATAGCCAGCCGCTGCTGCGCGGCGCGCGCACCTGAGACCCCTCAAGCTCTAGGAAGTCAGCCTGGTATGTGAGCGGGGATGAGCCTGACGTCGTTCACGCCTGTTATCCTTGTACAGCCAACGAGGCTGAATCCTATGATGCCAGGCAAGGCCGGCCTTAGTGCCGTGCCCGGCGTGCTGCTCGCCATTGCCTCAATGGAACGGCGGCAGTATTGCTACGACGCCGGGGGCGCTCGTGTGGGGACATGCGACGCCCCGGGCCGCGCGGCGGGCACCCGCCGGCCGCGGGGCTCCTCCTCCACTCCCCGGGAGGAGGCGGCCTGCCGCCGGGCAATGTCATGGGCCCGACCGCCACCCGCCTCGCATGTGGAGAGGCCGGTCGCCGCGTCGCGAACGGCGTCCTCCCCGCCAGGGCGGTCGCCCGGAGGGGGCCGAGGGCGGAGGCGGCCCCAACGTGTGCCTCTGCACACAATGCAGGCGTGGAGGGCGCGCGCGGCGGGTCGCGCCGCGGGCCGGGGGTTTGATCACTTCCGTGCGCGGCCGGGCGCTGATCGGGGCGCGGCGCGGGTGCCGCCCCCGGGCCACAGCGGCGGCGTGGGGTTCCGCAGGAGATGGGTTGGCCGCAGGCGCACGCCGGCCTGCGGCGTCCCCGAGCTGCGGTGCCTGCCGAGCCGGCGTCACGCGCCGGCGCGGGCGCTACGCCCGATTCCTACGTCTGGTGTCCGACCGGACTAGCAACGAGGCGGGGCTGCCCAGGTTCCGCCAGCCTTCTCAGTCGCGTGTTGGCGCCGTACCCGGCCCGCACGGCCTGAAGAGGTCGCGCTAGCGCCGGTACTACGCATAGCAGCCGCCTGGCTGCCGCGCCTGGACCCCCGGACCACCCCCTGGGTAGCACGTAGCGGCGGGGGGCGTCCGGGCGATCGGCGCGGCGCGGGGCGGGGGCGGCCGGGTAGCGGCCCGTGCGCCACCTGCAATTGGCGCCGACCGCCCCCGGGGCTAGGCCACCGGGTCTGCTGAAGAGGTGTGGAGCGCGCGCGGGGCCGTCCAGGGGCGGGGGCGGGCCCGGCCAGTGGCCACTCTGCCGCCCCACCCGACTGGCCCCCGCCCGGCACTCTGGGGCAGACCCGGGGACCTCCGCAGGAGGTTGCCCCGCCCGCCCCGCGGCCGGCCGCCCCGCCCTGGCCCATGCGTCCTCCGGGGGCCGACAGCGCCAGCGTGTGTGCGCG     
F       AAGACGAAGTAAAAATAACTTAAGATCTTTTATTATGATAATAATCTATATAATCAACTTATCTGTTTAATAATCTTAAATAGTAAGAATAATTCGATAAACATAAAATAATATAAATATCTATTTTGTATTTACATTTCAAGCAAAACATAAGCTTAAAATATGGATTTAATATATTTAGTAGATTAATTAGTATGACATTGATACAAGCTAATAAACTAACTTATATATTTATAGTTTATTTATCAATTCCAGGTGTGATTATTTAAAATAATATTAAAAAAAAAACATTTAGTAGATATTTTAGTTTATAATTAAAATTAAAGTTTAATATCGTTATACATATACATATTGATAATAACAGTGGATATTTTAATTGTAAAATTATCAAAATCTCTTTTTTTAACTGAAATATCATTTATATCCTATTTATAATATTAATTAGTTACTATTTGTGTTACATGTCTTTTTTTTTTTCTATATTATGATTCTCGTTTAGTAGAAAGAACAAATAGAAGACCTTTCATCAGATTGTGTTAATAAAATTTGATAGGCAATATATCTGGGTTTAACAAAATGTTTTTTTTATGTATCAAAAAAAAAAGATAAAAAATAAAAAGTTTATCTACCATAACATGGATTCATATTAAAAGTAGTCGGTTAATTACTGTATAATTATACCTTAAGGACGGTATCAAAATGCGTTTAAATTTATTAAGAAATCAAAAAGGTAATATAAGATTAAAAATTTATCATTGTAAAATAATCCTTAATATAATTAGTAACTATAACACAAACAATAAATCATATTATATTGCTGAACTGAAATCTCAATCGATTAGGAATAACTTTTGGCCAATAAGCTTAAATAATACTCTGAAGAAAAATTAAATATTCTTTAATTTTTTCGCGTAAGCCATAATTATACAGTAAATAAAATTTTAAGATTGGTATCATACATACATATTCTTTGATTTTACTGTTTTAATTCGTATGATCTGCATGTAAATTTGAGTCCTCATATTTGAATATACCGAAGTTACCGGATGCCATAGGCTAGCGGCTATCAAATAGTCATTATACATAGATACTGGCGTAATTAATAAGGACTCGTATCATTCTGCGCCTGTCAGAATTATAGTATCGCCCTTGATTCAATTCTATGTATACTGTTCATTTCGATAGGGTTACCTGTACGAACCACCTGGAACTACCCGTTGCCGAATGTAACTAACTGACGTCATTATTTAATGAGAGAATGACGAAACTTAGTGACGTTACCGATGAGTGTGTTGAGATCACCCATCTCGAGAGTAGGTGACGGGATTCCAAATTTGAAACACGTCGAGGTTGATTGAAACAAGATCATTATCTAACGATGCCCCTTAGATACAATTGAATGTTTGACATAAGCCAGTGAGATCTACTGTCTCCCTCCGGAATTGACTTTCCTATATGAAAGTTGCCGGGATTGCGTGGCCTCATAGGCTCACGAAGTACTTATTGCAAAAGAGACTCAGATCTAATAGTAAGTCCTTTCGTCAATCTAAGCGCCGTTCAGTCAAAGTGACTAAGCTAAATAGATTTTTATTCCCAAGAGATGTTTCGAGCGTAGGCAGATGGATCGTTAATAAGTAAAGATTCATACTAACGTCCACACATGTATGGCTATGTTTGAGATCTTAGATATCAGGAGTCACACTGATAACCATATTTTCGAGAATTCCAATAGTAAGAATAAAGATGGGTTGGTTCTATTTAGGTTGATGTCGCCAGACACATCTACCATATCCTTTGTTTTTCTTGCCTAAGAATTATATTGCTAGACCAATTTCCAGGAAATTTCAAGTTTAGCATGACCTTGAGCGAAGTGGAACGAGCCTCTTGCTATTCTACTCGCCCCAGATATCATAGGAAACCTCGAGATTTAATCTCCCTAAAATGGGGATATGAAACCCAAGGAAGAATAGCGAGTAGGATACCCACTGGAACTAAGTGATAACGCCGGATAGCTGGTGTCCGAAAGCCCTACAAGGGAGGGGCAGCAGGCATGGCCGTGCCCGCCCGAGATAGTGAGCGAGCGAATAGGGGTCTGCGGATTAGCCACCCCAGACGCGCCAGGTTAGACATCCCCCAGTGGTAGGGGATACGGTGGGTAGGGGCCGCAGCGCCTCAATCTTAGCTTTGTGTCGCTTGCCGCAAGGATCTAGAGATAGGCAGAACTCCAGAGTACGTCGTTGACGGTTGGAGGACTACGTGCGCGCTTAGAGTATGGAGAGGCGGGAGGTACAACCATCTCCATAAGAACCATACATCGGTGCGGACGGAGCTTAGCTCGAAAGGAGGGGGCGCGCCGTATCCGCGTCACGAGTCGTTATGTACTGCGGGGTCGAATCCTAGGCAGCTTGTACCTCATACCAGAGATGTGTGCTTCCTGGGCAAGGCTGTTTAATCATTGCGAAATAGAGCGGGTCTACGTGCACGATGGCCGACGCCGGCGGCGGTTACGACGCTCTGGTCTCCAGAGCCAACGTCCAAGATGGGGGGACACATCATTGCTTAAGGCGCGCCCACCAGATGCCGGGCATTAGGGGAGGCGTCAGTCGTGGCGGTCGCCATGATTTCGGGCGTAGCGGGGGAAGCTATGCCCCTTGACTGGGCTAGTCCCAGATTTAAGCGTGGGTCATGACCGGCAAGTTCGAGGCTCTCCCGATGTTCCCCGCACCTCTAGTGGTGCCTCGCGTCAGACGAATGAGTTCTTGCAGTGTGGAAGGATAGCCAGCCGCGGCTGCGCTACGCGCGGACCTGCGACCCCCGATGCGCCAGGAAGTCACCCTGGTATGGGAGCGGGGATGAGTCTGACGAGCTTAACGACTTTTACCCTTTTACAGCACACGACGCTGGATCGTATGATGCCAGGCATGGCCGGCCTTAGTGCCGTGCCCGGGGTGTTGCTCGCCGTTCCCACAACGGAACAGCGGCAGTATTACTTCGACGCCGGGGGGGCTCGTGTGGTGACAGGGGCCGCCCCGGCCCGCGCGGCGGGCGCCCGCCGGGCGTGGGGCTCCTCCTCTAGTCCCCGGGAGGAGGTGGCCTGCCGCCGGACAGGGTGATGGCCCCGACCGCCACCCGCCTCGCATGTGGACAGGCCGGTGGCCGCGTTGCTGACCGCGTCCTCCCCGCCAGGGCGTTCGCGCGGAGGGGGCCGAGGGTGGAGCGTGCCCCAACGTGTGCCTCTGCACACGATTCGGGAGCGGCGGGCGCGCGCGGCTGGACGCGCCGCCGGCGGGGGGTTGAATCACTTCGCTGCGCGGCCGGCCGCTGATCGGGGCGCGGCGCGGGAGCCGCGCCTGGCCCACAGCAGCGGCGTGCGGTTCCCCAGGAGATGGGTCGGCCGCGGGCCCACGCCACCCTGCGGCGTCCCCGAGCTGCGGTGCCTGCCGAGCCGGGATCACGCGCCGGCCCGGGCGCCACGCCCGATGCCTACGTCTGGTGTCCGACCGGACTAGGCACGGCCCGGGGCTGCCCAGGTTCCGCCAGCCGTTTCAGGCGCGTGTTGGCGCCGTAGCCGGCCCGGACGGGCTCAAGATCTCGCGCTACCCCCGGTGCTACGCATTGCAGCCGCCTGGGTGCCGCGCCTAGGCGCCCGGACCGCCCCCTGGGTCGGATGGAGGGGCGGGGGGAGGGCGGCGGATCGAGGCGGCTCGGCGCGGGGGCCCCCGGGTAGCGGCCCCTGTGCCACCTGCCATTGGCGCCGGCCGCCCCCGGGGCTAGGGCACCGGGTCTGCTGTAGAGGGGCGGAGCGCGCGCGGGGCCGTCCAGGGGCGGGGGCGGGAACGGCGCGTGGCCACTCTGACGCCCCACCCGACTCGACCCCGCCGGGCACTCTCGGGCAGATCGGGGGACCTCCGCAGGCGGTGTCCCCGCCGGCCCCGCGCCCGGCCGACCCGCCCTGCCCCATGCGGCCTCCGGGGGGGGAATCCGCCACCGCGTGTGCGCG     
E       AAGACGGGGTAAATATAACTTAAGATCTTTTATTAAAATAATAAGCTATATAATCAACTCATCTGTTTAATAATCTTAAATAGTAAGAATAATTCGATAAACATAAAATAATATAAATATCTATATTGTAGTTACATTTCAAGCAAAACATAAGCTTAAAATATGGATTTAATATATTGAGTAGATAAATTAGTATGACATTGAAACAAGCTAATAGACTATCTTATATATTTATAGTTTATTTATCAACTCGAGGTGTGATTATTTAAAATAATATTAAAAAAAAAACATTTAGTAGATATTTTAGTTTATAATTAAAATTAAAGTTTACTATCCTGATACATATACATATTGATAATAACAGTGGAAATTTTAATTGTAAAATTATCAAAATCTCTTTTTTTAACTAAAATATCATTTATATCCTAATTAGAATATTATTTAGTTATAATTTGTGTTACATGTCTTTTTTTTTTTCTATTTTATGATTCTAGTTTAGTAGAAAGAACTAATAAAAGACCTTTCATCAGATTGTGTTAATAATATTGGATAGGCAATATATCTGGGTTTAACAAAATGTTTTTTTTATTTATCAAATAAAAAAGATTAGAATTAAAAAGTTTATCTACCATAACATGGATTCATATTAAACGAAGTCGGTTAATTACTGTATAATTATACCTTAAGAACGGTATCAAAATGCGTTTAAATTTATTATGAATTCAAAAAGGTAAAATAATTATAAAAATTAATCATTGTAAAATAACCCTTTATATAATTAGTAACTTTAACAGAAACAATAAATCATATTATATTGCTAATCTGAAATCTCAATCGATTAGGAACAACTTTTGGCCAATAATCTTAAATAATACTCTGAAGAAAAACTAAATATTCTTTAATTTTTTCGCGTAAGCCATAATTATACATTAAATAAAATTTTAAGATTGGTATAATACATACATATTATTTGATTTTACTGTCTTAAGTCGTATGATCTGCAGGTAAATTTGAGTCCTCATATTTGACTATACCGAAGTAAACGGATGCCGTAGGCTAGCGGCTATCAAACAGTCATTATACATAGATACTGGCGTAATTAATAAGGACTCGTATGATTCTGCGCCTGTACGCATTATAGTATCTCCCTTGATTCTATTCTATATATACTGTTCATTTCGATAGGGTTACCTGTACGAAACACCCGGAACTATCTGTTGCAGAATGTAACTAACGGACGTCGTTATTTAATGCGAGAATGACGAAACTTAGTAACGTTATAGCTGAGTGAGTTGTGATCACCCATCTCGAGAGTAAGTGACGACATTCCAAATTAGAAACACGTCGAGGTTGAGTGGAACAAGATCATTATCTAACGATGCCCCCTAGATACAACTGAATGTTTGACATAAGCCAGGGAGATCTACTGTCTCCCTCCGGAATAGACGTTCCTATATGAAAGTTGCAGGGATTGCGTGGCCTAAAAGGCTCACGAAGTATTTATTGCCTAAGAGACTCAGATCTAATAGTAAGTCCGTCCGTCAATCTAAGCGCCGTTCAGTCAAAGTGACTAAGCTAAATAGATTTTTCTTCCCAAGACATCAATCGAGCGTAGGCGAATGGATCGTTAATAAGTAAAGATGCATACTAACGTCCACACATGTATGGGTATGTTTGAGATCCTCGTTCTCAGGAGTCACACTTATAACCAGATTTTCGAAAATTCCAATAGTAAGAATAAAGCGAGGTTGGTTCTATTTAGGTTGACGTCGCCAGACACAGCTACCATATCCTTTGTTTTTCTTGCCTAGGAATTATAGTGCTAGACCAATTTCCAGGAAATTTAAATTCTAGCAAGACCTTGAGCGCAGTGGATCGAGCCTCTTGCAATTCAAATAGCCCCTGATATCGTAGGAAATCTCGAAATTAAATCTCCCTAAAATGGGGATATGAAACCCAAGGAAGAATAGCGGATAGGATACACACTGGAACTAAGTGAAAACCATGGAGAGCTGGTGTCCGAAAGCCCTACCGGCGAGGGGCGGCAGGCATGACCGGGCCCCCCCGAGATATTGAGCGGGCGAATAGGGGTCTGCGGTTTATCCACCCCAGACGCGCCAGGTTAGACATCGCCCAGTGGCAGCGGATACGGTGGGTAGGGGCCGCAGCGCCTCAATCTTACCTATGTTTTGCTTCCCGCAAGGATCTACCGATAGGGAGAACTCCCGAGTACGGCTTCGACGGTTGAAGGACTAGGTGCGCGCTTAGAGGATGGAGAGGCGGGACGTACAGCCATCTCCACAAGAAACAGGCAGCCGTGCTGCCCCAGCTTAGTTCGGTAGGAGGGGGCGCGCGGTGCGCGCGTCACGAGTCGTTATGTACTCCGGGGTCGAATCCTAGGCTGCTTCTACCTCAAACCACAGATGTTTGCTGCCTGGGCAAGGCTGTTTTATCATGGCGGGACAGAGCGGGTATTCGTGAACGATGACAGACGCCGCCCGCGGTTACGACGCTCTCGTGTCCACGACCGACGTCCAAGATGGGGGCAAACACCATTGCTTAAGGGGCGCCCACCAGATGCCGGGCATTAGGGTAGTCTTCAGTCACGGGGGCCTCCAGGATTTCGGGCGCAGCCGGGGAAGCTACGCCCCTTGACTGGGCTAGTCCCAGACTTAAGCTTGGGGCATGACCGCCAGGTTAGAGGCTCCCCCGAGGTTCCCCGCACTTCTAGTGTTGACTCGCGTCGGAGGCAGGAGTTCGTGCAGTGTGGAAGTATAGCCAGCGGCGGCTGCGCGGCGCGGGCACATGCGACCCCCTACGCTCTCGGAAGTCAGACTGGTATGGGAGCGGGGATGAGCCTGACGCGGTTAACGGCTTTTACCCTTTTACAGCCAACCACGCTGCATCCTATGATCCCAGGCATGGCCGGCCTTAGTGCCGTGCCCGGCGTGTTGCTCGCCATTCCCTCAAGGGAACTGCGGCCCTATTACTTCGACGCCGGGGGCGCTCGTGTGGGGACCGGTGCCGCCCCCGCCCGCGCGGCGGGCGCCCGCCGGCCGCGGGGCTTCTCCTCTAGTCCCGGGGAGGAGGCGGGCTGCCGCCGGGCAAGGTCATGGCCCCGACCGCCAACCGCCTCGCGTGTGGACAGGCCGGTGGCCGCGTCGCGGACAGCGTCCTCCCCGCCAGGGGGCTCGCCCGGAGGGGGCCGAGGGCGGAGCCCGCCCCAACGTGTGCCTGTGCACACAATGCGGGCGCGTCGAGCGCGCCCGGCCGGTCGCGCCGCCGGCGGGGGGTGGGATCACTTCAGTGCGCGGCCGGGCGCTAATCGGGACGCGGCGCGGGCGCCGCCCCCGGGTCACAGCGGGGGCGTGGGGTTCCGCAGGAGATGGGTGGGCCGCGGGCGCACGCCGCCCTGCGGCGCCCCCGAGCTGCGGTGCCTGCAGAGCCGGCGTGACGCGCCGGCCCGGGCGACACGCCCGACGCCTACGTCTGGTGTCCGACCGGACTAGGACCGGGGCGGGGCTGCCCAGGTTCCGCCAGGCTTATCAGGCGCGTTTTGGCGGCGTACCGGGCCCGCACGGGCTAACTATCTCGCGCTAACGCCGGTGCTACGCATAGCAGCCGCCTGGCTGGCGCGCCTGGGCGCCTGGGCCGCCCCCTGGGTCGGATGGAGGGGCGGGGCGGGAGCGGCGGATCGGAGCGGGTCGGGGTGGGGGCCGCCGGGTAGCGGCCCGTCCGCCACCTGCAACCGGCGCCGCGCGCCCCCGGGGCTAGCGCACCTGGTCTGCTGAAGAGGGGCGGACCGGGCGCGGGGCCGTCCAGGCGCGGGGGGGGGCACGGCAAGTGCCCACTCTGGCGCCCCACCCGACTCGGCCCCGCCCGGCACTCTCGGGCAGATCGGGGGACCTCCGCAGGCGGTTGCCCCGCGGGCCCCGCGCCCGGTCGCCACGCCCTGCACCACGCGCCCTCCGGGGGCGGAGAACGCCAGCGCGTGTGCGCG     
D       AAGACGAACTAAAAATAACATAAGATCTTTTATTATGATAATAATCTATATAATCAACTTATGTGTTTAATAATCTTAAATAGTAAGAATAATACGATAAACATAAAATAATATAAATTTCTATATTGTAATTAAATTTCAAGCAAAACATAAGCTTATAATATGGATTTAATATATTGAGTAGATTAATTAGTATGACATTGATACAAGATAATAGACTATCTTATATATTTATAGTTTATTTATCAAGTCTAGGAGTGATTATTTAAAATAATATTAAAAAAAAAACATTTAGTAGATATTTTAGTTTATAATTAAAATTTAAGTTTAATATCCTTATAAATATACATATTGATAATTACAGTGGAAATTTTAATTGTATAATTATCAAAATCTCTTTTTTTAACTTAAATATCATTTATATCCTAGTTATAATATTAATTAGTTATGATTTGTGTTACATGTCTTTTTTTTTTTCTATATTCAGATTCTCGTTTAGTAGAAAGAACCAATATAAGACCTTACTTCAGATTGTGTTAATAATATTTGATAGGCAATATATCTGGGTTTAACAAAATGTTTTTTTTATGTATCAAATAAAAAAGATAATAAATAAAAAGTTTTTCTACCATAACATGGATTCATATTAAAGGTAGTCGGTTAATTACTGTATATTTATACCTTAAGAACGGTATCAAAATGCGTTTAAATTTATTAAGAATTCAAAAAGGTAATATAAGTTTAAAAATTTATCATTGTAAAATAATCCTTAATATAATTAGTAACTATAACAAAACCAATAAATCATATTATATAGCTGATCTGAAATCTCAATCGATTAGGAACAACTTTTGGCCAATAACCTTAAATAATACTCTGAAGAAAAAATAAATATTCTTTAATTTTTTCGCGTAAGCCATAATTATACAATAAATTAAATTTTAAGATTGGTATCATACATACATATTTTTTGATTTTACTGTTTTAAATCGTATGATCTGCAGGAAAATTTGAGTCCTCATATTTGAATATACCGAAGTTACCGGAGGCCGTAGGCTAGTGGCTATCTAATAGTCATTATACATAGAAACTGGCGTAATTAATAAGGACTCGTATTATTCTGCGCGTGTAAGTATTATAGTATCCCCCTTGATTCGATTCTATATATACTGTTCATTTCGATAGTGTTACCTGTACGAAACACCTGGAACTACCAGTTGCAGACTGTAACTAACAGACGTCGTTATTTAATGTGAGAATGTCGAAACTTAGTTACTTTACGGATGAGTGAGTTGAGATCACCCATCTCGAGAGTAGGTGACTATTTTCCAAATTTGAAACACGTCGAGGTTGAGTGGAACAAGATCATTATCTAACGATGCCCCTTAGATACAACTGAATATTTGACATAAGCCAGCGTGATCTACTGTCTCTCTCCGGAATAGACGTTCCTATATGAAAGTTGCAGGGATTGCGTGGCCTAAAAGGCTCACGAAGTATTTAATGCTCAAGAGAGTAAGATCTAATAGTAAGTCCGTACGTCAAACTAAGCGCCGTTCAGTGAAAGTGATTAAGCTAAATAGATTTTTGCTCCCTAGAGATGATTCGAACGTAGGGTCATGGATCGTTAATAAGTAAAGATGCATACTAACGTCCACACATGTATCGGTACGTTTGAGGTCTTGGATCTCAGGAGTCACACTCATAACCACAGTTTCGAAAATTCCATTAGTAACAATAAAGCTAGGTTGGTTCTATTTAGGTTGAGGTCGCCAGACACAGCTACCAGATCCTTTGTTTTTCTTGCCTTTGAATTATATTGCTAGAACAATTTCCAGGAAATTTTAAGTATAGCAAGACCTTGATCGCAGTGGATTGAGCCTCTTGCTTTTCAAATAGCCCCAGGTATCGTAGGAATTCTCGAAATTAAATCCCCCTACAATGGGGATATGAAACCCAAGGAAGAATAGCGCATAGGATACCCACTGGAACTAAGTGATAACGTCGGACAGCTGGTGGCCGAAAGCCGTACCACGGAGGGGCAGTCGGCATGGCCGGGCCCCCCCGAGGTAATGATCGGGCGAATAGGGGTCTGCGGGTTATCCACCCCAGACGCGCCAGGTTAGACATCGCCCAGTGGCAGGGGATACGGTGGGTAGGGGCCGCAGCGCCTCTATCTTAACTTTGTGCCGCTTGCCGCAAGGATCTACCGATAGGGAGAACTCCTGAGTACGCCGTCGACAGTTGGAGGACTATGTGCGCGGTTAGAGGATGCAGAGGCGGGACGTACATCCATCTCCATAAGACACGGGCATCTGTACTGACCTAGCATAGGTCGAAAGGAGGGGGCGCGCCGTGCCCGCGTCACGAGTCGTTCTGTACTGCGGGGTCGAATGCTAGGCCTCTTGTACCTCAGACCAGACATGTTTGCTCCCTGGGTAACGCTGTTTGATCATCGCGGCAAAGAACGGGTGTTCGTGCACGAAGTCTGACGCCGTCTGCGGTTACGACGCTCTAATCTCCAGAGCCCACGTCTAAGATGGGGGCAAACATCATTGCTTAAGGGGCGCCCACCAGATGCCGGGCATTAGGGTGGTCTTTCCTCCCGGCGGCCTCCATGCTTTCGGGCGCAACGGGGGCAGCTATGCCCCTTGACTGGGCTAGTACCAGATTTAAGCTTGGGGCATGACCGGCATGTTAGAGGCTCCCCCGATGTTCCCCGCAATTCTAGTGGTGCCTCGCGTCAGACGTATGAGTTCGTGCAGTGTGGAAGGATAGCCAGCAGCGGCTGCTCTACGCGCGCACCTGCGACCCCCGACGCTGTACGAAGTCAATCTAGTATGGGCGCGGTGATGATCCTGACGCGGTTAAAGGCTCTTAACCGTGTACAGCCAGCGACGCTGGATCCTATGCTACCAGGCATGGCCGACCTTAGTGCCGTTCCAGGCGTGTCGATCGCCATTCCCCCAACGGAACAGCGGCCATATTACCACGACGCCGCGGTGGCTCGTGTGGGGACAGGGGCCGCCCCGGCCGCCGCGGCGGGTCCCCGCCGGCCGCGGGGCTTCTCCTCGAGTCCCCGGGAGGAGGGGGCCTGCCGCCCTACAAGGTCATGGCCCTGACCGCCACCCGCCTCGCGTGTGGACAGGCCGGTCGCCGCGTCGCGGACCGCGTCCTCCGCGCGAGGGCCGTCGCCCGGAGGGGGCCGAGGGCGGAGCGGGCCCCAACGTCTGCCTCTGCACACAATGCGGGCGCGGCGGGCGCGGGTGGCCGGGCGCGCCGCCGGCGGGGGGTTGGATCACTTCGGTGCGCGGCCGGGCGCTGATCGGGGCGCGGCGCCGGCGCCGCGCCCGGGCGACAGGGATGGCGTGGGGTTCCCCAGGCCACGGGTGGGCCGCTGGCGCACGCCGCCCTGAGGCGTCCCCGAGCTGCCGTGCCTGCCGAGCCGGCGTCACGAGCCGGCCCGGGCGCCACACCCGATGCCTACGTCTGGTGTCCGACCGGACTAGGCACGGGCCGGGGCTGCCCCGGTTCCGCCAGCCGTCTCAGGCGGCTTTTGGCGCCGTACCGGGCCCGCACGGCCTCCAGCTCTCGCGCTAACGCCGGTGCTACGCATAGCGGCCGACTGGCTGCCGCGCCTCGCTCCCTGGACCGCCCCCTGGGTCGGATGGAGGGGCGGGGGGAGGGCGGCGGATCGCAGCGGCCCGGGGCGGGGGCCGCCGGGTAGCGGCCCCTCCGCCACCTGCAATTGGCGCCGCCCGCCCCCGGGGCTAGGGCACCAGGTCTGCTCAAGAGGGGGGGACCGGGCGCGGGGCCGTCCAGGGGCGGGGGCGGGCACGGCAAGTGCCCACTCTGGCTCCCCACCCGACTCGCCCCCGCCCGTCACTCTGGGGCCGATCTGGGGACCTCCCCAGCAGGTTGCCCCGCCGGCCCCGCGACCGGCCGCCCCGCCCCGCCCAATGCGGCCTCAGGGGGCGGAGACCCCCCGCGCGTGTGCGAG     
C       AAGACGACTTAAAAATAACTTAAGATCTTTTATTATGATAATAAACTATATAATCAACTCATCTGTTTAATAATCTTAAATAGTAAGAATAATACGATAAACATAAATTAATATAAATTTCTATATTGTAGTTACATTTCAAGCAAAACATAAGCTTAAAATATGGATTTAAAATATTGAGTAGATTAATTAGTATGACATTGATACAAGATAATAGACTATCTTATATATTTATAGTTTATCTATCAAGTCTAGGAGTGATTATTTAAAATAATATTAAATAAAAAACATTTAGTAGATATTTTAGTTTATAATTAAAATTAAAGTTTAGTATCCTAATAAATGTACATATTGATAATTACAGTGGAAATTTTAATAGTATAATTATCAAAATCTCTTTTTTTAACTTAAAGATCATTTATATCCTATTTATAATATTAATTAGTTAAAATTTGTGTTACATGTCTTTTTTTTTTTCTATATTAAGATTCTAGTTTAGTAGAAAGAACTAATAAAAGACCTTACTTCAGATTGTGTTAATAAAATTGGATAGGCAATATATCTGGGTTAAACAAAATGTTTTTTTTATTTATCAAATAAAAAAGATATTAAGTATAAAGTTTATCTACCATAACATGGATTCATATTAAAAGTAGTCGGTTATTTACTGTATACGTATACCTTAAGAACGGTATCAAAATGCGTTTAAATTTATTAAGAACTCAAAAAGGAAATATAAGTTTAAAAATTTATCATTGTAAAATAAACCTTAATATAATTAGTAACTATAACAGGACCAATAAATCATATTATATGGCTTAGCTGAAATCTCAATCGATTAGGAAAAACTTTTGGCCAATAACCTTAAATAATACTCTGAAGAAAAAATAAATATTCTTTAATTTTTTCGCGTAAGCCATAATTATACAATAAATAAAATTTTAAGATTGGTATCATACATACATATTTTTTGATTTTACTGTTTTAATTCGTATGATCTGCATGTAAATTTGAGTCCTCATATTTGAATATATCGAAGTAACCGGATGACGTAGGCTACTGGCTATCAAATAGTCATTATACATAGACACTGGCGTAATTAATACGGACTCGTATAATTCTGCGCCTATAAGAATTATAGTATCCCCCTTGATTCAATTCTATATATACTGTTCATTTCGATAGGGTTACCTGTACGAAACACCCGGAACTACCCGTTGCCGAATGTAACTAACAGACGTCTTTATTAAATGAGAGAATGACGAAGCTTAGTAACGTTACAGATGAGTGTGTTGTGATCACCCATCTCGAGAGTATGTGACGAAATTCCAGATTTGAAACACGTCGAGGTTGATTGAAACAAGATCAATATCTAACGATGCCCCCTAGATACAATTGAATGTTTGACATAAGCCAGTGACATCTACTGTCTCCCTCCGGAATAGACTTTCCTATATGAAAGTTGCAGGGATTGCGTGGCCTAATAGGCTCACGAAGTAATTATTGCGGAAGAGAGTCAGATCTAATAGTAAGTCCATTCGTCAACCTAAGCGACGTTCAGTTAAAGTGACAAAGCTAAATAGATTTTTAACCCCAAGATATGATTCGAACGTAGGCTTATGGATCGTTAATAAGTAAAGATGCATACTAACGTCCACACATGTATGGGTATGTTTGAGATCGTAGGTCTCAGGAGTCACATTTATAACCATAGTTTCGAAAATTCCAGTAGTAATAATAAAGCAAGGTTGGTTCTCTTTAGGTTGACGTCGCCAGACACAGCTACCAAATCCTTTGTTTTTCTTGCCTGTGAATTATAATGCTAGACCAATTTCCAGGAAATTTCAAGTGTAGCAAGACCTTGAGCGAAGTGGATCGAGCCTCTTGCTATTCGAATAGCCCCGGCTATCATAGGAAATCTCGAAATTCATTCTCCCTAGAATGGGGATATGAAACCCAAGCAAGAATAGCGAGTAGGATACACACTGGAACTAAGTGATAACCTCGGACAGCTGGTGTCCGAAAGCCCTACACGTGAGGGGCAGCTGTCATGGCCGGGCCTACCCCAGATAATGAACGAGCGAATAGGTGTCTGCGCCTTAGCCACCCCAGACGCGCCAGGTCAGACATCGCCCAGTGGCAGCGGATACGGTGGGTAGGGGCCGCAGCGCCTCCATCTTAACTTTGTGTCGCTTGCCGCACGGATCTACCGATAGGGAGAACTCCAGAGTACGTCGTAGACGGTTGGAGGTCTACGTGCGCGATTAGAGGATGGAGAAGCGGGAAGTACACCCATCTCCATAAGAATCAGGCATCTGTGCCGACCTAGCTTGGGTCGAAAGGAGGGGGCGCGCCGTGCCCGCGTCACGAGTCGTCATGTGCTACGGGGTCAAATCCTAGGCTGCTTGTACCTCAGACCAGAGATGTTTGCTGCCTGTGCAAGGCTGTTTTTTCATTGCGGCATAGAACGGGTCTTCGTCCACGATGAGTGACGTCGCCCGCGGTTACGACGCTCTTATATCCAGTGCCTACGTCCAAGAAGGGGGGACACACCATTGCTTAAGGCGCACCCACCAGATGCCGGGCATTAGGGACGCCTTCAGTCACGGCGGCCTCCATGGTTTCGGGCGCAGCGGGGGATGCTACGCCCCTTGACTGGGCTAGTGGCAGACTTAAGCTTGGGGTATGACCGGCAAGTTCGAGGGTCCCCCGATGTTCCCCGCACTTCTAGTGGTGCCACGCGTCAGACGAATGAGTTCGTGTAGTGTGGAAGGATAGCCAGCATCGGCTGCGCCGCGCGAGCACTTGCGACCCCCAACGGTCCAGGAAGTCCGCCTGGTATGGGAGCGGGGATGAGCCTGACGCGGGTAACGCCTGCTACCCATCTACAGACACCGACGCTAGATCCTATGATCCCAGGCATGGCCGGCCTTAGTGCCGTGCCGGTCGTGGAGCTCGCCATTCCCACAAAGGAACTGCGGCAGTATTACTTCGCCGCCGGGGGCGCTCGTGTGGGGACAGGGGCCGCCCCGGACCGCGCGGCGGGCCCCCGCCGGTCGCCGGGCTTCTCCTCTAGTCCCCGGGAGGGGGCGGGCTGCCGCCGGACAGCGTCATGGCCCCGACCGCCACCGGCCCCGCATGTGCACAGGCCGGTCGGCGCGTCGCGGACGGCGTCCTCCCCCCCCCGGCGGTCCCGCGGAGGGGGCCGAGCGGGGAGCGTGCGCCAACGTGTGCCTCTGCGCACAATGGGGGCGAGGCGGGCGCGCGGGGCCGGCCCCGCCGCCGGCGGGGGGTTGGATCACTTCGATGCGCGGCCGGGCTCTGATCGTGGTGCGGCGCGGGGGCCGCGCCCGGGCCACAGCGGCGGCGTGGGGTTCCACAGGACAGGGGTCGGCCGCGGGCCCACGCCGCCCTGGGGCGTCCCCGAGCTGCGGTGCCTGCCGAGCCGCCCTCACGCGCCGGCTCGGGGGTCACGCCCGATGCCTACATCTGGTGTCGGACCGGATTAGGACCGCGCCGGGGCTGCCCAGGTTCCGCCAGTCGTGTCAGGCGCGTTTTGGCGCCGTAGCCGGCCCGCACGGGCTCCACACCTCGCGCTAACGCCGGTCCTACGCATCGCAGCCGCCTGGCTGCCGCGCCTGGGTCCCGGGACCGCCCCCTGGGTCGGATGGAGGGGGGGGGGGAGAGCGGCGGATCGGAGCGGTTCGCGGCGCGCCCCGCCGGGTAGCGGCCCCTGCGCCACATGCAGTTGGCGCCGCCCGCCCCCGGGGCTAGGGCACCAGGGCTGCTGAAGAGGGGGGGAGCGGGCGCGGGTGCGTACAGGGGCGGGGGCGGGCACGGCAAGTGCCCACTCTGGCTCCCCACCCGACTCGGCCCCGCCCGGCACTCTGGGGGAGATCGGGGGACCGCCGCAGGAGGGTGCCCCGCCGGCCCCGCGCCCGGCGGCCCCGCCTTGCCCCATGCGGCCGCCGGGGGGGGAGAACTCCAGCGCGTGTGGGCG     
B       AAGACGATGTAAAGATAACTTAAGATCTTTTATTATAATAATAAGCTATATAATCAACTCATCTGTTTAATAATCTTAAATAGTAAGAATAATACGATAAACATAAAATTTTATAAATTTCTATATTGTAGTTATATTTCAAGCAAAACATAAGCTTAAAATATGGATTTAAAATATTGAGTAGATTAATTAGTATGACATTGATACAAGATAATAGACTATCTTATATATTTTTAGTTTATTTATCAAATCAAGGAGTGATTATTTAAAATAACATTAAAAAAAAAACATTTAGTAGATATTTTAGTTTATAATTAAAATTGAAGTTTAATATCCTTATAAATATACATATTGATAATAACAGTGGAAATTTTAATTGTATAATTATCAAAATCTCTTTTTTTAACTCAAATATCATTTATATCCTATTAATAATATTATTTAGTTATAATTTGTGTTACATGTCTTTTTTTTTTTCTATTTTATGATTCTAGCTTAGTAGAAAGAACTAATAAAAGACCTTACTTCAGATTGTATTAATAAGATTGGATAGGCAATATATCTGGGTTTAACAAAATGTTTTTTTTATTTATCAAATAAAAAACATTAAAAATAAAAAGTTTATCTACCATAAAATGGATTCATATTAAATGTAGTCGGTTATTTACTGTATAGTTATACCTTAAGGACGGTATCAAAATGCGTTTAAATTTATTATGAATTCAAAAAGGAAATATAAGTTTAAAAATTAATCATTGTAAAATAAACCTTAATATAATTAGTAACTATAACAGAACCAATAAATCATATTATATCGCTTAACTGAAATCTCAATCGATTAGGAAGAACTTTTGGCCAATAAACTTAAATAATACTCTGAAGAAAAAATAAATTTTCTTTAATTTTTTCGCGTAAGCCATAATTATACAATAAATTAAATTTTAAGATTGGTATCATACATACATATTTTTTGATTTTACTGTTTTAAATCGTATGATTTGCATGTAAATATGAGTCCTCATATTTGAATATACCGAAGTCATCGGATGCCGTGGGCTAGAGGCTATCAAATAGTCATTATACATAGACACTGGCGTAATTAATAAGGACTCGTATAATTCTGCGCCTGTTAGAATTATAGTATCCCCCTTGATTCAATTCTATGTATACTGTTCATTTCGATAGGTTTACCTGTACGAAACACCCGGAACTACCTGTTGCCGAATGTAACTACCAGACGTCGTTATTTAATGAGAGAATGACGAACCTTAGTAACGTTACAGATGAGTGTGTTGAGATCACCCATCTCGAGAGTAGGTGACGATTTTCCAAATTTGAAACACGTCTAGGTTGATTGAAACAAGATCATTATCTAACGATGCCCCGTAGATACAATTGAATGTTTGACAAAAGCCAGTGGGATCTACTGTCTCCCTCCGGAATTGACGTTCCTATATGAAAGTTGCAGGGATTGCGTGGCCTAAGAGGCTCACGAAGGATTTAATGCACAAGAGAGTCAGATCTAATAGTAAGTCCTTTCGTCAATCTAAGAGCCGTTCAGTCAAAGTGACAAAGCTAAATAGATTTTTAATCCCAAGATAAGATTCGATCGTAGGCTTATGGATCGTTAATAAGTAAAGATGCATACTAAAGTCCACACATGTATGGGTATGTTTGAGTTCTTGGCAGTCTGGAGTCACACGTATAACCAGATTATCTAAAATTACAATAGTAATAATAAAGGCAGGTTGGTTCTCTTTAGGTTGACGTCGCCGGACACAGCTACCAGTTCCTTTGTTTTTCTTGCCTACGAATTATATTGCTAGATCAATTTCCAGGAAATTTGAAGTGTAGCAAGACCTTGATCGTAGCGGATCGAGCCTCTTGCTATTCCACTAGCCCCTGATATCATAGGTAATCTCAAAATTAAATCTCCCTAAAATGGGGATATGAAACCCAAGGAAGAATAGCGACTAGGATACCCACTGGAACTAAGTGATAACGCCGGACAGCTGGTGTCCGAAAGCCCTACCGGACAGGGGCTGCGGGCATGCCCGGGCCCCCGCGAAATACTGAGCGCGCGAATAGGGGTCTGCGGGTTACCCACCCGAGACGCGCCAGGTGAGACATCTCCCAGTGGGAGGGGATACGGTAGGTAGGGGCCGCAGCGCCTCGATCTTAACTTTGTTAGGCTTAGCGCATGGATCTAGCGATAGGGAGAACTCCTGAGTACGTCGTCGACGGTTGGAGGACTACGTTCGCGGTTAGAGGATGGAGAGGCGGGACGTACATCCATCTTCATAAGAAACCTGCATCTGTGCTGACCTAGCATAGGTCGAAAGGAGGGGGCGCGCCGTGACCGCGCCACGAGTCGTTATGTACTCCGGGGTCGAATCCTAGGCTGCTTGTACCTCAGACCATAGATGTTTGCTCCCTGGGCAAGGTTGTTTTGTCGTCGCGGCAGAGAGCGGGTCTACGTGCACGATGACGGACGCCGTCAGCGGTTACGACGCTCTCATCTCCATCGCCAACGTCCAAGAGGGGGGCAACCATCATTCCTTAAGGGGCTCCCACCAGATGCCGGGCATTAGGGTCGTCTTCAGTCATGGCGGCCTCCATGATTTCGCGCGCAGCGGGGGAAGCTAAGCCCCTTGAGTGGGCTAGTCCCAGAGTTAAGCTTGGGGCATGACCGTCAGGTTGGAGGCTCCCCCGATGTTCCCCCCACTTCTAGTGGTGGCTCGCGTCAGACGAATGAGTTCGTGCAGTGTGGAAGCATAGCCAGCCGCGGCTGCGCTGCGCGGCTACGTGGGACCCCCGACGCTCTAGGAAGTCAGACTTGTATGGGAGCGTGGATGAGCCTGACGAGGTTTACGGCTGTTACCCTTCTACAGCCAACAACGCTGGATCGTATGATCCCAGGCATGGCCGTCCTTAGTGCCGTGCCCGGAGTGTCGCTCGCCATTCCCACAAAGGAACGGCGACATTTTTCCTTCGGGGCCGGGGGAGCTCGTGTGGGGACAGGGGCCGCCCCCGCCGGGGAGGCGGGCCCCCGCCGGCCGCGGGGCGTCTCCTCTAGTGCCCGGGAGGAGGGGGGCCGCCGCCCGACAAGGTCATGGCCCCGACCGCCACCTGCCTCGCATGTGGACAGGCCGGTCGCCGCGTCGCGGACGGCGTCCTCCGCGCGACGGGGGTCCCGCGGAGGGGGCCGAGCGCGGAGCCCGCCCCAACGTGTGCCCCTGCACACAATGCGGGCGGGGCGGGCGCGCCCGGCCGGTCGCGCCGCCGGCGGGGGGTTGGATCACTTCCGTGCGCGGCCGGGCGCTGATCGGGGCGCGGGGCGGGCGCTGCTCCCGCGCCACAGCGGCGGCGTGAGGTTCCGCAGGAGAGGGGTCGGCCGCCGGCGCACGCCGCCCCGAGGCGTCCCCGAGCTGAGGTGCCTGCCGAGCCGGAGTGACGGGCCGCACCGGGCGGCACGCCCGATGCCTACGTCTGGTGTCCGACCGGACTAGGAACGGCCCGGGGCTGCCCAGGTTCCGCCAGCCGTGTCAGGCGCCTTTTGGCGCCGTACCCGGCCCGCACGGGCTGCAGACCTCGCGCTAAGGCCGATGCTACGCATAGCACCCGCGTGGCTGCCGCGCCTGCGCCCCGGGACCGCCCCCTGGGTCGCATGCAGAGGCGGGGGGAGTGCGGCGGATCGGCGCGGTTCGGGGCGTGGCCCGCCGGGTAGCGGCCCGTGGGCCACGTGCGATCGGCGCCGCGCGCCCCCGGGACTAGGCCACCTGGTCTGCTCTAGAGGGGTGGAGCGGGCGCGGGGCAGTCCAGGGGCGGGGGCGGGCACGGCCATTGGCCACTCTGGCGCCCCACCCGACTCGCCCCGGCCCGGCCCTCTGGCGCAGATCGGGGGACCTCCGCAGGCGGTTGCCCCGCCGGCCCTGCGCCCGGCGGCCCCGCCCTGGACGATGCCGCCTCCGGGGGCGGAGACCCCCAGCGCGTGCGCTCG     
A       AAGACGAGTAAAAAATAACTTAAGATCTTTTATTATTATAATAAACTATATAATCAACTCATGTGTTTAATAATCTTAAATAGTAAGAATAATGCGATAAACATAAAATAATATAAATATCTATATTGTAGTTAAATTTCAAGCAAAACATAAGCTTAAAATATGGATTTAAAATATTCAGTAGATAAATTAGTATGACATTGATACAAGATAATAGACTAACTTATATATTTATAGTTTATTTAACAATTCAAGGCGTGATTATTTAAAATAATATTAAAAAAAAAACATTTAGTAGAAATTTTAGTTTATAATTAAAATTAAAGTTTAATATCCTTATAAATTTACATATTGATAATAACAGTGGAAATTTTAATGGTATAATTATCAAAATCTCTTTTTTTAACTCAAATATCATTTATATCCTAGTTATAATATTAATTAGTTATTATTCGTGTTACATGTCTTTTTTTTTTTCTATATTGGGATTCTCGTTTAGTAGAAAGAACCAATAAAAGACCTTACATCAGATTGTGTTAATAAAATTTGATAGGCAATATATCTGGGTTTAACAAAATGTTTTTTTTATGTATCAAATAAAAAATATAGAAAATAAAAAGTTTATCTACCATAATATGGATTCATATTAAAAGGAGTCGGTTAATTACTGTATATTTATACCTTAAGTACGGTATCAAAATGCGTTTAAATTTATTAAGAACTCAAAAAGGTAACCTAAGCTTAAAAATTTATCATTGTAAAATAATCCTTAATATAATTAGTAACTTTAACAGAAGCAATAAATCATATTATATAGCTTATCTGAAATCTCAATCGATTAGGAATAACTTTTGGCCAATAAACTTAAATAATACTCTGAAGAAAAATTAAATATTCTTTAATTTTTTCGCGTAAGCCATAATTATACATTAAATAAAATTTTAAGATTGGTATCATACATACATATTTTTTGATTTTACTGTTTTAAATCGTATGATCTGCAGGTAAATTTGAGTCCTCATATTTGAATATACCGAAGTAAACGGATGTCGTAGGCTAGCGGCTATCAAATAGTCATTATACATAGAGACTGGCGTAATTAATAAGGACTCGTATAATTCTGCGCCTCTAAGGATTATAGTATCCCCCTTGATTCTATTCTATCTATACTGTTCATTTCGATAGGGTTACCTGTACGAAACACCTGGAACTACCAGTTGCGGAATGTAAGTATCAGACGTCGTTATTTAATGAGAGAATGTCGAAACTTAGTTACGTTACAGATGAGTGTGTTGCGATCACCCATCTCGAGAGTATGTGACGATATTCCAAATTTGAAACACGTCGAGGTTGATAGCAACAAGATCATTATCTAACGATGCCCCTTAGATACAAGTGAATGTTTGACATAAGCCAGAGAGATCTACTGTCTCCCTCCGGCATAGACATTCCTATATGAAAGTGGCAGGGATTGCGTGGCCTAAAAGGCCCACGAAATATTTATTGCACAAGAGAGTCAGATCTAATAGTAAGTCCTTTCGTCAATCTAAGCGCCGTTCAGTCAAATTGATAAAGCTAAATAGATTTTTTCTCCCAAGATAGGAGTCGATCGTAGGATGATGGATCGTTAATAAGTAAAGATGCATACTAAAGTCCACACATGTATAGGTATGTTTGAGATCTTAGTTATCAGGAGTCACACTGATAACCAAAATTTCGTAAATTACAATAGTAAGAATAAAGCTAGGTTGGTTCTATTTAGGTTGAAGTCGCCGGACACAGCTACCAGATCCTTTGTTTTTCTTGCCTGTGAATTATATTGCTAGACCAATTTCCAGGAAATTTCAAATTTAGCAAGACCTTGATCGGAGAGGAACGAGCCTCTTGCTATTCTATTAGCCCCGGTTATCCTAGCAAATCTGTAAATTAAATCTCCCTAAAATGGGGATATGAAACCCAAGGAAGAATAGCAAGTAGGATACCCACTGGAACTAAGTGATAACGTCGGACAGCTGGTGTCGGAAAGCTCTACCAGTGAGGGGCAGCGGACATGGCCGGGCCCGCCTGAGCTAGTGAGCGAGCGAATAGGGGTCTGCGGATTACCCATCCCAGACGCGCCAGGTCAGACATCTACCAGTGGGAGGGGATACGGTGGGTAAGGGCCGCAGCGCCTCAATCTTAACTTTGTGTCGCTTCCCGCAAGGATCTACCGATAGGGAGAACTACTGAGTACGTCGTCGACGGTTGGAGGCCTAGGTGCGCGGTTAGAGAATGGAGAGGCGGGATGTACAACCATCTCCATAAAAAACAGCCATCTGTACTGACCTAGCTTCGCTCGAAAGGGGGGGGCGCGCCGTGCCCGCGTCACGAGTCGTTATGTTCTGCGGGGTCGAATCCTAGGCTGCTTGTACCTCAGACCAGAGATGTGTGCGCCCTGCGCAAGGCTGTTTCCTCATGGCGGCATAGACCGGGTCTTCGTGCACGATGACAGAAGCCGCATGCGGTTACGACGCTCTCATATCCAGGGCCAACGTCGAAGATAGGGGCAGACACCATTGCTTAGGGGGCGCCCACCAGATGCCGGGCATTAGGGTAGTCTTAAGTCACGGCGGCCTCCATGTTTTCGGGCGAAGCTGGGGTAGCTACGCCCCTTGACTGGGCTAGTGCGAGATTTAAGCTTGGGGAATGACCGGCAAGTTAGAGGCTCCCCCGAAGTTGCCCGCACTTCTGGTGTTGACGCGCGTCAGACGGATGAGTTCGTGCAGTGTGGAAGAATAGCCAGCCGCGGCTGCGCTGCGCGCGCACCTGCGACCCCCGATGTTCTAGGAAGTCAGCCTGGTATGGGAGCGGGGATGAGTCTGACGCGGGTGACGGCTGTTACCCTTTTACAGCCGACGACGCTGGATCCTATGATACCAGGCATGGCCGGCCATAGTGCCGTGCCGGGCGTGTTGCTCGCCATTCCCACAAAGGAACTGCGGCAGTATTACTTCGACGCCGGGGGCGCTCGTGTGGGGACCGGGGCCGCCCGCTCGCGCGCGGCGGGCGCCCGCCGGCCGCGGGGCTGCTCCTCTATTCCCCGGCAGGCGGCGGCGTGCCGCCGCACAAGGTCATGGCCCCGACCGCCACCAGCCTCGCATGTGGACGGGCCGGTGGCCGCGTCGCGGGCGGCGTCCTCCCCCCCAGGGGGGTCGCGCGGACGGGGCCGAGCGGGGAGCAGGCCCCAACGTGTGCCTCTGCCCACAATGCGGGCGCGGCGGGCGCGGGCGGCCGGTCGCGCCGCCGGCGGGGGGTTGGATCACTTCGGTGCGCGGCCGCGCACTGATCGGGGGGCGGCGCGGGCGCCGCGCCCGGGCCACAGCGGGGGCGTGGGGTTCCCCAGGAGATGGATGGGCCGCGGGCCCACGCCGGCCTCTGCCGTCCCCGAGATGTCGTGCCTGCCGAGCCGGCCTCACGCGCCGGCCGGGGCGCCACGCCCGATGCCTTCGTCTGGTGTCCGACCCGACCAGGGGCGTGCCGGGGCTCCCCAGGTTCCGCCAGCCGTCTCAGGCGCGTTTTGGCGCCGTACCCGGCCCGCACGGGCTGGAGGGCTCGCGCTAACGCCGGTGCTACGCATAGCACCCGCCTGGTTCCCGTGCCTCTCCCCCCGGACCGCCCCCAGGGTCGCATCGAGCGGCGGGGGGCGTTCGGCGGATCGGAGCGGATCGGGGTGGGGCCCCCCGGGTGGCGGCCCGTAGGCCACCTGCAATTGGCGCCGCCCGCCCCCGGGGCTACGACACCTGGTCTGCTGGAGAGGGGCGGAGCGGGCGCGGGGCCGTCCAGGGGCGGGGGCGGGCACGCCAAGTGGCCACTCTGGCGCCCGACCCGACTCGGCCCCGCCCGGCACTCTGGGGCAGATCGGGGGACCTCAGCAGGATGTTGCCCCGCCGGCCCCGCGCCCGCCCGCCCCGCCCGGCGCTATGCGGCCTCCGGGGGTGGAGAGCCCCTGCGCGTGTGCGCT     
