# Supplementary material for: A simple method for data partitioning based on relative evolutionary rates
Source: PeerJ. 2018 Aug 28;6:e5498. doi: 10.7717/peerj.5498 (PMC6118207; doi:10.7717/peerj.5498)
Supplement: Data S1 — The datasets are provided in the PHYLIP format. [file peerj-06-5498-s002.zip › DataS2/AS7-1.phy]

17  4000
out     GTACAGTGTTTATCAAGAATCAAATTACTGAAATTAATGGTTTTAGTATAATTAATATACTTTTTTAGTTCGAACTATTATAAAAAGAAATTATTGTTAAGAGTGAAAATAAGTATTTTTATGGTTTTTATAATAAGGATTGAATTGTTTAATTTATAAATTCTAACAACTTTATGTAACTATTTTAATTATCAATATAGCACAATTTTCTATTCTTATATTTTATATATTAAACCACTAATATTTATTTTTATTTTATATAGAAATGTCATATTTATTAATAGTCAGAAACTATAAATAATATTATAAAAATTATTACAATGAGATAGATTTAAGGACAAAATTCTAATAGTCTGTTTTAGGGTATCTAGTTATGTAAAAATAATGTTTAATAATAAATCGTAAGAACTAGATGTATTTAGCATAATCTAAATATGAAAACAATTTTATGAAGGAAAATTGTTCGCAATATTGATCTAGGATTCATTCTTTTTAATTTGATTATACTGGTTATAGATCAAAATTAAGTGATATTTTATAAGACTTTATAGTTTATTGGCATATAAAAACGTTTCCATGATATAAAAAAAGTGATAATAAAGAAAGAAAGATAAATATTTTATAAAATTTATTTATTTTCGATCACTAAAAATTATAGAAATGAGAAAACACATTTTGTTTACTATATTAGTAAATTGCTTCTTAGTAAATATCACTTAAAGATTGTAAAAATTTAAAATTATTACACCTACAAATCTATAACTTTTAAATTTTAATCCGTTCTGCTATATAGATATTAAGAAATACAATATACTATTTAAGTATTCAAAGATCATGTATAAAAAATATTAATAATTTAATTATTAGAAATTGTATGGAACAGTGACTATAAAACGAATAGTTTTTGTTTCAAAATACTCTTTTTTAAAGCTAATTTTTTTAATATAATGGTTTATAAATATCCCTAACTTATGATGTATAACATATATAATTATACCCAAAAACTTTAGTCAACTACCTATAGTCTTGGGCCTTCATCACGTGAGTTTTCAAACAAGATGATCTCTTGCTACATTCAGAAAAGCCTGTTGATTATAGCATAATTTTAGTTCTAGTGAATACTCAAGTAGAACTGGATTTAGCAACCGTTCATTCGTGCTACTACTCTAATGTAACTCTTTCGGTGAGGTGGTTGTCTAAAACGGCTTAACTTAGACAGCACAAACATCAATTCTAGCTACAGAAGAAGATAAAGTAGCACAGTTAACTAAAATATCATAGTGCACCTATGTAAAAGGATATAGGCGGGTGGCCTAGGCTATGATACAGACTACCTAGTATGGGATGTAGCTGAGCACAGAACAAATATAAAGGAAATACCATTGTGTTTACTCAGTTCACTCGTTCACCCTTCTTTATTAAGCGAACTATGAGTCCGACAAAGCGTCATCGTAATGGTGGGTCTTGATGGTGTTGGATTAAATGTAGTGATCCATCCCGGTTGGGGATCATATCATTGGGAGTTTCCTAAACTATAATCCGCTCGGACTGAAGTTGACCGTTCGAGCATTCACTTATATGGCTATGGAACCTCCCTCAGAGTACAAGTGTTGGTTCAACATAATGGTGCAGTCTGCCCAATTTTACGTATACCATCTTCCGATACCGGGCAGTACCGGCTGCCTCCATTACTGGGAAGAAAATTCTGTCAAAGTATACCTATCTTTCGGTCTACACGCTAAGAATGTGTTTTATATCCTCCTCATATTCTCCCATGCAGTGCATTACCTGGCGTTTAGTGCAAAATGCTACACCTCCTGAGGGTATTACGATAAAGCTTCCGCAGAATTTTCCTTTTCCTATTAAAATTGGTTCACGCATTGGAAGTTTCCCGCCGAAGTTGGGTCAGAGATTTTCTACAGCATAAAACTACTGTCCCGTATTTCCGATTAAAGAAATTTCTTGTTACCGTGTTGAGGGTGCGCCGGCGCTCATAATATTACGCCTTGGTTCTCGCCGGTCAAGAAACTCCCGGTTCATAAACAACCCCCTTAAGGAATAGAACCCGCGTCTCAGTCGGATCAGCAACCGGATGGCCCACGGCGGACCGTGATGGGCAGAGTGCCGGTCTTTTCACGTGACCGCGCGGCCTTTTCTCGGGCCGGAAATCAGCGCGTGAGGCTAACGGAACCAAGTAAATAGAACGAGGGATTTCCTTGGCGAGGTCCGTAGGGTCCGCGACTGGGTCGGACGGTCCTCGTGGTGAGCCCAGTTCCGCGGTGCGCACGAAGCATCGAGGCCATAAAGATGGGAACGGGCCGCTTTCCCAGACGACTGGAACGACTCCCGTCAGCCCACTAGTCCCTAGCCTCGCTGATGGGATAAAGATCCGCGTGCACCTCTGCCTTTGCACGGAGAGGGGCCCTGCGACCTGCGCCTGGGAGTTGGTACTAGACCGCGCACGTATGGGGTGTAGGTTAGCCCAGGGAGACGGCGGTCAACAAGTTAGTTTTATAATAGTAAGACCGTGGAAGCTTCGTGTGCTCTCGGGGGAGTCGCAAGGTATACCGATCCGCCGATATACCCGGTCGCGCTAAAGGACAGGGTGGCCAGTGGAAGGACTTCTGGCAAATCCGTGGTCGTGTTGGGGCACGTCATGACCCAGGCCCATCGAGACTGCGACAATAGCGAAGCAATGTATGCACACGTAGTAGTGGGATATGAGCAGCCATCTTGACCGTCAAGCTAGTCGGCAGTAAGTGCCAAGTGCGCCCGTAGCTTGATCGAGAGTAGTGGGCACCCGCCCTTTCAGCTGGACGTCTAGGAGAAGTGGCAATTACAGACTGAAGCTGTGGCCTCTCCTAGGTTGGGGAGGGTTCTCCTGCCAACGCGGTTATTAACGATCCGTCTGTGTTTGGGCGCTATGACCGCGAGCGGACCCTGCGACGTCTAGCAGGAAATAGGGTCCTGTGCTCGGTGAAACCACGTTTCAGGCTGCCCTGGCGCGGGCGGCGGGAGCGACCCGTGGCCCGTCGTCAGGGGGCCCCGTGGGAGCCCGCCAGCCGGAGCCCTGCCCCCGGCACCCAGGGGGGGGCCGCGCGGCGGGGGCTGAGGGGCGGACTGGGAAGCACGGACGCTGGGGCGACCCGCCGTCTACTGTGCGCTCGGCCGCGTGGCTCGACGAGCCGCGCCGGTGCATCGCCGGCATCGCGCCGGGCGCTTCGGCGCCGGCAATACGCGGGGATGGCCCCAGTACGGGGCCCCCCCGCCCCCCGCGCAGCCGGGGTCCCACGACGTCCCGCTCCCCCGGGGGCGGCGCGGCGCGACCCAGTTGCGCCTGCCGCGGAGCTCCGCGGGGGGTGCGCGGTGGTCCCCGCGGGCCTCGGCCCGCCCGGACGAGGTGCCGCCCATTGAGCCGGACCCCCCGGCGGCACGCCGGAGGGCGCGCGCGACCCACGCGCGCGGATCCCGGCCGCGGCGAGCGGCGGGACAGTCGATGCCGACGTGGCACGCGCGGCGCCCCCCTAGGCCCAACAGCCAGTCTGCGGGCTCCGCGGGGCCGACGCGATTCGCCATACCGGGCGGGGGTGCCGGCACGCGGGCCAGGCCCCGCGGGGCCGGGGAGGCGGGGGGCGCGTTATGGGACACCCACCTCCCGGCCCGGCGCCGACCCGCCTGGATACGAGCCGCTCGGGAGCGGACGCGCGCGTGCCGCTCCCGCGTCGCCCACGCCGGCAACCGGGACAAGGTAACTCGGGCGACGGCGGGCGGAGCACATCGACCTGGGCACCGTGGGACGTCGCCGCCCCCCTGACCGCGGCCACCATGCCGGGGGGTTCGGAGGTGGGCGCCGGCCAAGTGGCTCAGGGGGCTACCCGCCAGGGCGGGCGCGGCCGAGGGTGGCCGGGCGGCGCCCGCCGGGCTCCTTCTGCGCGCGCGGAGGCGCGTGGACGCGACCTTGCCAGGGCGGGGCGGGCGGCGCTGGCTGCCGGACTCCCGC     
P       ATACAGCGTTTATAAAAAATCAAATAACTGAAATTAATGGTATTATAATAATTATTTTACTTTTTTAGTTGGAATTTTTATAAAATGAAATTTATATTAAGAGTGAAATTAAGTATTTATATGGTTTTTATTATTAGGATAGAATTGATTAAATTATAATTTCTATCAACTTCATGTAACTATTATAATTATTTATATAGTACAATTTTCTATGCTTATATTTTATGTAATAAACCATTAATATTTATATTTATTTTATAAAGAAATGACATAATTATTACTAGTCAGAAACAATAGATCATTATATAAAAATTTTTAAAATGTGATAGGTTTAAGGACAAAATTCTTATCGTCAGTTTTTGGGAATCTATTTATTTAAAAACATTTTTTAATAATAAATCTTAAGTACTAGATGAATTTAACATATTCTAAATATGAAAACAATTTTATGAAGAAAAATTGTTTACAATAGTGATCTTGGATTCATTCTTTTAATTTTGAATAAACTGTTTATAGATGAATACTAAGTGATATTTTATAAGACTTTATAGATTATTGACAAATATAAACTTTGCCATGATGTAAATAAAGTAATAATATAGGAATAATAATAAATATTTTATAAAAATTATTTATTTTCCATCACTTAAAATTATAGAAATGAGAAATCACATTTTGTTTACTATGTAAGTAGATTGCTTCTTAGTAAAGATCGCTTAAAGATTGTTATAAATTTATATTATTGTACATAAATAACTATAACTTTTAATATTAAATCCGTTCTGCTATATAGTTATTAAGAAATACAATATACTATTTAAGTATTCATAGTTCATCTACAAAAAACTTTAATAATTAAATTAATAGAAATTAATTGGTACAGTGACTATAATACAATTAGTGTTCGTTTCAAAAAATCCTTTTAATAAGCTAATTTTTTTAATATAATAGTATTTAAATATCCCTTATTTATGATGTATAACATACATAATTATACCCAAAATCGTTACTCATCTATCTATAGACCTGGGCATTCATCACGTGAGTTTTTAAACCAGATGTTCTCTTGCTACATACAGAAAAGCCTGTTGATTATAGTATATATTTAGATCTAATGAATAGTCAAGTAGAACTGGCTCTAGCAGCCGTTCATTCGTGCTCCTATTCTAATGTAACTCTTTAGGTGAGGTGGTTGTCTAAAACGGCTTAACTTAGACAGCACAAATATCAATTCTAGCTTAGTAAGAGGATCAAGGAGCACCGTTAGGTGAAATTTCATAGTGATCCTATGTAAAAGGATGTAAGCGGGTGGCCTAGGCTTGGAAAAAGACTACCTAGTACGGGATGTAGCTGGGCATAGAACAAACATAAAGCAAGTAACATTGCGTTGACTCAGTTCACTCGGTCACCCTTCGTTGTTAAGCTCACTCGAATCCCGACAAGGCGTCATCGTTATGGTGGGTGTTGATTGTGTTGGATTAAATGTAGTGACCCAGCACGGTTGGGGATCATATCATTTGGAGGTGCGTAACCGGCAATCCGCTCGGACTGAAGTAGACAGTTCGAGCATTCACTTATATCGCTATGGCGCCTCCTTAATAGTACAACTGTTGGTTCAATATTATGGTGGGGTCTGCCTAATTTGGCATATACCATATTCCAATAGCGGGCAGTACCGGATATCACCATTACTCGAACGAAAATTCTGTCAAAGTGTACCTTTCTTTCGGTCTTCAAGTTAAGAATGTGTTTTATATCCTGCTCTTATTCTTCCATACAGGGCATTACTCGGTGTTTAGTGCAAAAAGTAACACCTCCGCATAATATTACGATATAGCCTATGCAGAACTTTACTTTTCTTATCAAAATTGGTTCACGCAGTGGAAGTTTCCCGTCGAAGTTGGGTCTGAGATTCTCTGCAACATAAAACTACTGTCCCGTATTTCCGTTTAAAGAAAGTTATTGTTAACGTGCTGAGGGTACGCCGGGGCTCATAATATTACGTCTTCTTTCTCGCCGCTGACGACACACCCGGTTCATAAGCAACCCCCTTAAGGAACACAAGTCGTGTCTCAGGCGGAGCCGCAACCGCATGGCCCACGGCGGACCGTGATAGGCAGAGTGCCGCTCTATTCTCGCGACGTCCCGGCCCTTTCTCTGTCCGGATCTCGGCGCCTGAAGCTGACGGAGCCAACTAAATCGGACGATCGATTACCTTGGCGAGGTGCGTAGGGTCCTCGATTCGGTCGGACGGTGCTCGTGGTGGGTCGCGTTCCGCGGTGCGCACTCAGCTTCGAGGCCAATAAGAGGGGAACGGGAAACTTTCCCAGATGAGTGGAGCGACTAATGAGAGGCCACTAGTCCCGAGCCTCGCAGATGCTATAAACATCCGTGTGCACCTCTGCCTTCGGACGGAGGGGTGCCCTGCGTACTGCGCCTGGGAGTTGTTGCTAGACCCCGCACGGATGAGATATAGGTTCGCCCAGGTAGACGGCAGTCAACAAGTTAGTTTGATAATAGTATGACCGTGGAAGCTTTGAGTGGTCTCGGGGGAGTCGGAAGGTATACCGATCCGCCAATATACCCGGTCGCGGTAAAGGACAGGATGGCCAGGGGAAGCCCTGCTGGCACATCCGTTATAGTGTTGGGGCACGTCATGACGCAGGCCCAACGAGACTGCGACAAGAGCTAATCAACGTATGCACAAGTAGTGGTAGGGTATGAGCAGGCATCTTGCCCGTCAAGCTAATCGGCAGTACCGGCCAAGTGGGCCCGTAGCCCGACGGTGAGGAGAGACCACCCGCCCCTTCAGGTCGACCTCTATGAAAATTGGCAATTACAAACTCAAGCTGTGGCCCCTCGGAGGTAGGGGAGGCTTATCCTGCCAACGGGCGTATTAACTATCCGTCTGTGTTTTAGCGCTCTGACCGGGAGCGGACCATGTCACGTCTAGCAGGAAATAGGGTCCTCTGCTCGATGCTACTACGTTTCAGGCTGCCCTGGCCCGGGCGCCGGGAGCAACCCATGGGGCGTCGGCAGGGGGCACCGCGGGGGCCCGCCCGGCGCCGCCCTGCCCCCGGAACCCAGGGGGGCGCCGCGCGGCGGGGGCTGAGGGGCGGACTGGGAAGCACGGAGTCTGGCCCGACCCGCCGTCTACTGTGCGCTCCGCCCCGTAGGTCCACGAGGCGCCCCGGTGCATCGCCGCCGTCGCGCCGGGCGGTTCGCCCCGTGCAATACGCGGGGATGGCCCCAGTACGCGGCCCCCCCTGCCCCCGCGCTGCCCGGCTCGCACGACGTCCCGCACCCCGGGGGGCGCCGCGGCGCGTCCCCATGGCGCCTGCCGCGGAGATCCGAGGGGGGTGCGCCTTGGTCCCCGCGGGCCTCGGCCCGCCAGGAGGCGCCGCCGCCCACTAAGGGGGACCCCCCGGCGCCACCCCAGATGACGCGCGCGGCCCACGCGCGCGGAACCCGGCCGCAGCGGCCGGCGGGACACTCGATGCCGACGAGGCCCGCGCGGCGCCCACCTAGGCCCAACAGCTGGTCTGCCCGGGCCGCGAGGCCGACGCGATTCGCCCTACCGGGCCGGCGTGCCCGCACGCGGGCCAGGCCCCGCGGGGCCGGGGAGGGGGGGGTGGCGATATGGGACGCCCTCCTCCCGGCCCGGTGCCGACCCGCCGGGAGACGAGCCGCTCGGGAGCGGACGCCCCGGCGCCGTCCCCGCGGCGCCCACGCCGCCAACCGGGATAAGGTAACTCGGGCCACGGCGGGCGGAGCACATCGACCTGGGCACCGTTGGGCGTCGCCGCCCCGCTGACCGCGGCCCGCTTGCCGCGTGGTTCGGAGGTGGGCGCCCGCCACGTGGCTCAGGGGGCTACCCGACGGGGCGGTCGTGGCCGAGGCTGTCCGGGGGGCGCGCGCCCGGTGCCGGCGCCGCGCACGGAGGCGCGCGGACCCGAACTCGCCAGGGCGGGGCGGGCGGCGGTGGCTGCCGGACTCCCGC     
O       ATGCAGTGTTTATCAAGAAGCAAATTACTGAAATTAATGGTTTTAATATAATTAATTTACTTTTTTAGATCGAACTTTTATAAAAAGAGATTTATGTTAAGAGTGAAAATAAGTATTTTTATGGTTATTATTATAAGGAATGAATAGTTTAAATTATAAATTCTAACAAGTTAATGAAACTATAGTAATAATCTATATAGTACAATTTTCTATTCTTATATTGTTTATAATAATCCAATAATATTTATTTTTATTTAATAAAGCAATTTCATATTTATTACTAGTCAGAAACAATAGATCATTTTATAAAGATTATTAGAAAGAGATAGGTTTAAAGACAAAATTCTAATTGGCAGTTTATGGGTATTTAGTTAATTAAGAATATTTTTTAATAATACATCGTAGGAACTAGATGAAATTAGCATAATCTAAATATGAAAACAGTTATATGATGAAAAATTGTTAGCAATAGTGATCTTGGATTCATTCTTTTAAATTTGAATAAAATGTTTATAGATCAAGACTAATTGATATTTTATAAGTCTTTATAGTTTATTGTCACATATAAAAGTTTCAATGATATAAATAAATTAATAATATAGAACTACTAAATTATATTTTATAAAATTTATTAATTTTCCATCACTGAAAATTATAGAAAAGAGAAAACACATTTCGTTAACTATATAAGTAGATTGCTTCTTAGTAAAAATCACTTAAAGATTGTAAAAAATTCATATGATTATACATACAAAACTACAACTTTTAATTTTAAATACGTTCTGCTATATAGTTATTAAGAAATACAATAAACTATGTAAATATACAAAGATCATTTATAAAAAATTTTAATAATTATATTATTAGAAATTGTTTGGAACAGTGACTATAATACGAAGAGTGATTGTATCAAAAAGGCCTTTTTTTAAGCTAATTTTTTTAATATAATTATGTGTATATATCCCTAAATTATGATGTATAACATAAATAATTATACTCAAAAACTTTACTCATCTACCTATAGACCTGGGCATTTATCACGTGAGTTTTTAAACAAGATAATCTTTAGCTACAATGAGAAAATCCTGTTGTTTATAGTATAGTTTTAGATCTAATGAATAATCAAGTAGAACAGGCTTAAGCAGCCGTTCATTCGTGCTTCTATTCTAATGTAACTGTTTCGGTGAGGTGGTTGTCAAAAAAAGCTTAAATTAGACAGCACAATGATCAAATCTGGCTAAGTAAGAGGGTAAAGGAGTACCGTTAAGGAAAATATCATAGTGCACCTATGTCAAAGGATCTAAGCGGGTGGCCTAGGTTAAGAGACAGACTACCTAGTATGGGTTGTTGCTGGTCACAGAATAAATATAAAGCAAGTACCAATGTGCTAACGCAGTTCACTCGTTGACCCTTCGTTATTAAGTACACTTTGAGACCGACAAAGCGACATTTTGATGGTGGGTTTTGTTAGAGTAGGATTAAATGTAGTGAACCAGCACGGTTGGGGATCATACCATTTGGAGTTTCATAACCTACAATCCGCTCGGACTGAAGTAGTCCGTGCGAGCATTCACTTTTATGGCTATGGGGCCTCCCTGAGAGTTCAACTGTTGGTTCATCATAATGGTGGGTTCTGCCCAAATTGTCAGATACCATCTTCCAATACAGGGCAGTACCGGATAACACCTTTACTTGAACAAAAATTCTGTCAAAGGGTACCTTTCTTTCGGTCTACCCGGTAAGAATGTGTTTTATAACCTGCTCATATTCTCCCATACAGCACATTGTACCGGGTTTAGCGCAAAACGTAACACCTCCGGATGGTATTACGATATAGCTGACGCAGAATTTTACTATTCGTATTAAAATTGGTTCACGCTATCGAAGTTTCCCGCCGAAGCTGGGTCATAGATCCTCTACAGCATTAAACTACTGTCCCGTATTTCCGATTAAAGAAATTTCATTTAACCGTGCCGTGGGTGCGCAGGGGCTCATAATATTACGCCTTCGTTCTCCCCGCTGACGAACCGCCCGTATCATAACCAACCCCCTTAAGGAATCGAGCACGTGTCTCCGGCGGATCAGCAACCGCATGGCCCTCGGCGGACCGTGATGGGCAGAGTGTCGCTCTGTTCGCGCGACACCGCGGCCTTTTCTTTGGCCGGAACTCGGCGCCCGAGGCTGAGGAAGCCAACTAAATCGTACGCAGGATTACCTTGGCCAGGTGCGTAGGGCCCTTGATTTGGTAGCACGGTCCTCGTGCTGGGCTCAGTTTCGCGGTGCCCACCAAGCTCAGAGGCCAACAAGATGCGAACGGGCATCTTTCCCAGACGAGTGGAACGACTACCGTGAGTCCACTAGTCCCTAGCTTCGCTGATGGTATAAACATCCGTGTACACCTCTTCCTTTGGACGGAGAGGGGCCCTGCGTACTGCGCCTGGGAGTTGTTACTAGACCCCGCACTTATGAGGTTTAGGTTCGCGCAGCGAGACGTCAGTCAACCAGTTAGTTTTATAATAGTATGACCGTGGAAGCTTTGGGTGGTCTCGGGGGGGTCGGAAGGTATACCGATCCGCCCATATACCCGTTCGCTCTAAAGGACAGGGTCGCCAGCGGAACTACTCCGGGCACATCCGTTGTCGGCTCGGGGCACTTCATGACGCATTCCCAGCGAGACTGCTATAATATCTAAGGAATGTAAGCACGGGCAGTAGGCGGGTCTGAGCAGGCATCTTGCCAATGAAGCTAATCCGCAATAATTGCCAAGTGAGCCCCTAGCATGACGGTGAGGAGGGACCACCCGCCCCCTCAGGTCGACGTCTATGATGATTAGGAATTACAAACTCAAGCTGTGGCCCCTCCTAGGTTGGGGAGGCTTCACATGCCAACCCGCGCAGTAACGATTCGTCTGTGTTTGAGCGCTATGTCCGAGAGCGGACCCTGTGACGTGTAGCAGGAAATAAGGTCGTGTGATCGATGAAACTACGCTTCAGGCTGCCCTCGCGCGGGCGCCGGGAGCGACCCGTGGGGCGTGGGGAGGGGGCACCGCGAGGGCCCGCCAGACGGCGCCCTGCCCCCCGAACCCAGGGCGGGGCCGCGCGGCGGGGGCTCAGGGACGGACTGGGAAGCAGGGAGCCTGGGTCGACCCGCCCTCTAGTGCGCGCTACACCGCGTACGTCCGCGAGTCGCGGCGGTGCATCGCCGGCCTCGCGCCGGGCGCTGCGCCCCCTGCAATACGCGGGGATGGCCCCAGTACGGGGCCCCCCCGGCCCCCGCGCTGCCCGGCTCGCACGGCGTCCCGCGCCCCAGGGGGCGCCACGCCGGGACCCGCTCGCGCCTCCCGCGGAGCACGGAGTGGGGTGCGCGGTGGTCCCCGCGGGCCTCGGCCCGCCCGGAAGCGCCGCCGTCCATTGAGGGGGACCCCCCGGCGCCACCCCAGAGGGCGCGCGGGGCCTACGCGCGCGGATCCCGCCCGGGGCGGCCGGCGCGACACTCGATGCGGACGTGGCGCGCACGGCGCCCGCCTAGGCCCAACAGCCCGTCTGCCGGCGGCGCGGGGCCGAGGCGATTCGCCCTACCGGGCCGGCGTGCCCGCACCCGCGCCAGGCCCCGCGGGGCCGGGGAGCGGGGGGCAGCGATAAGGGACGCCCCCCTCCCGGGCCGGCGCCGACCCGCCGGGAGACGAGGCGCTCGGGATCGGACCCCCGGGGGCCGGTCCCGCGGCGCCCACGCCGCCATCCGAGACAAGGTAACTCGGGCGCGGGCGGGCGGAGCACATCGACCTGGGCACCGTCGGGCGTCGCCGCCCCCCTGACGGCGGCCAGCTTGCCGCGGGGTTCGGAGGTGGGCGCCCGCCCAGTGGTTCAGGGGGCTACCCTACAGGGCGGGCGTGGCCGAGGGTGCCCGGGCGGCGCGCGCGCGGCCCCTGCGCCGCGCGCGGAGGCGCGCGGACGCGACCTCACCAGGGCGGCGGGGGCGGCGGTGGCTCCCGGACTCCCGC     
N       ATACAGCGTATATCAAAAATCAACTTACTGAAATTAATGGTTTTAATATAATTTAAATACTTCTTTAGTTCGAACTATTAAAAAAAGAAATTTATGTTAAGAATAAAAATAAGTATTTTTATGGTTATTATAATAAGGATAGAATTATTTATATTATAAATTCTATCAAGTTTATGAAACAATTGTAATTATCTATATAGTACAATTTTCTATTCTTATAGTCTATATAATAAACCATTAATATTTATTTTTCTATTATAAAGAAATGCTATACTTATTAATCGTCAGACACGATATATTATATTACAAAAATAATTAGAATGAGATAGGGTTAAGGACAAAATTCAATTAGGCTGTTTATGGGTATCTAGTTAATTAATAATATTTTATAAAAATAAATCATAAGTACTAGATGTATTAAACTTAATCTAAATATGAAAAAAATTTTATGTTGAAAAATTATTCGCAATAGTGATCTTGTATTCATTCATGTTAATTTGAATAAACAGTTTATAGATCAATACTAAGTGATATTTTATAAGTCTTTATAGTTTATTGACAAATATAAACTTTTCCATGATATAAATAAAGTTATAATATAGTAATAATAATAAATTTTTTATAAAAATTATTTATCTTCAATCACTAAAAATTATAGAAATGAGAAAACACATTTTGTTCACTATATAAGTTTATTGCTTCTTAGTAAAGATCACTTAAAGATTGTAAAAAATTAATATTATTATACTTACAAATCTATAACTTTTAAATTTAAATACGTTCTGTTATATAGATATTAAGAACTACAATCTACTATTTAATTATGCAAAGATCATTTATAAAGAATTTTAACAATTAAATTACTAGAAATTAATTGGAACAGTGACTATTATACGAATTGTGTTCGTTTCAAGAAGCCCTTTTATTAAGCTAATTTTTTTAATATAATTGTTTATATATTTCCCTAATTTATGATGTATCACATAAATAATTATATCCAAAAACTTTACACATCCACCTATAGACCTGGGCCTTCAACACGTGAGTTTATAAACAAGATTAACTCATGGTACATTCAGAAAAGCCAGTTTATTATAGTATAATATTAGATCTACTGAATAATCAAGTAGAACTGGCCTTAGCAGCCGTTCATTCGTGCGCCTATGCTAATGTAACTTTTTCGGTGAGGTGGTTGTCTAATAGGGCTTAACTTAGATAGCACAAGTATCAACTCCAGGTAAGTAAGAGGATAAAGAAGAACCGTTAAGTAAAATATCATAGTGTTCCTATGTTAAAGGATGTAAGCGGGTGGCCTAGGCTAGGAAACACACTACCTAGTATGGGATGTAGCTGGGCACAGAACAAATATAAAGCAATTAACATTGTGTTAACTCAGTTCACTCGTTAACCCTTCGTTATTAAGCACACTGCGTCACCGACAATTCGACATCGTAATGGTGGGTCTTGATTGTGTTGGACTAAACGTAGTGACCCATTACGGTTGGGGATCATATCATTTGGTGTTTCATAAACTACAATCCGCTCGAACTGAAGTAGACATTGCGAGCATTCACTTATATGGCAATGGCCCCTCCCTCAGAGTAGAACTGTTGGTACAACATAATGGTGGGGTATGCCAAATTTGTCATATACCATCTTCCAATATGGGGTAGTACCGAATAGCTCTATTACTCGAACGAAAATTCTGTCAAAGAGTACCTCTCATTCGGTCTACACGCAAAGAATGTGTTTTAAAATCTGCTCATATTCTCTCTTAAAGTGCATTACTTGGCATTTAGTGAAAAACGATACACATCCGGATCGTATTACGATATAGCTTCCGCAGAATTTTATTTTTCTTATTAAAATTGGTACACGCAGTGTAAGTTTCCCGCAGAAGCTGGGTCGGTGGTTCTCTACAGCATGAAACTACTGTCCCGTATTTCCAATTAAAGAACTTTCGTGTTACCGTGCCGAGGGTTCGCCGGGGCTCATATTATTACGCCTTCTTTCTCGCCGCTGTCAAACCGCCCGGTTTATAAGCAAGTCCCTTAAGGAATTGAACACGTGTCTCAGCCGGATCAGCAACCGGATGGCCCACGGCGGACCGTGATGAGCAGAGTGACGCTCTATTCTCGCGACGCCGCGGCCATTTCTCTGGCCGGAAGTCGGCGCCTGAAGCTAACGGAGCCAAATAAATAGAACGACGGAGTAGCTTTGCGAGGGGGGTAGGGTCCTCGACTTGATCGCACGGTCCTCGTGGTGGGCCCAGTTCCGCGGTGCCCAGTAAGCTTCGAGGCCAATGAGATGGGAACGGGCGGCTTTGCCAGACGGGTGGACCGACTCCAGTTAGTCCACTAGTCCCTAGCGTCGCTGCTGGTATTAACATCCGTGTGCACCGCTGCATTCGGAGGGAGGGGGGCCCTGCGACCTGCGCCTGGGAGTTGTTACTAGACCCCGCACGTAGGGGGTTTAGGTTCGCCCAGGGAGACGGCAGTCAACCAGCTAGTTTCATAATAGTAGGACCGTGGATGCTTTCGGTAGTCTGGGAGGAGTTGGAAGGTATACCGACCCGCCCATATACCCGGTCGCTCTACAGGACAGGTTGGCCAGGGGAAGCACTCCTTGCAATTCCGTAGTCGTGTTGGGGCACTTCATGACGCAGGCCCAACGAGACTGCCACAATAGCTAAGGAATGGAGGCACAGGTAGTTGTAGGGTATGAGCAGGCATCTTGCCTCTCAAGCTAGTCCGCAGTAACGGCCAAGCGCGCCCGTAGCCTGACGGTGAGGAGGGGCCACCCGCCCCATCAGGTGGACGTCTATGAGAATTGCCAATTATAAACTCAAGCTGTGGCCCCTCCTAGGTTGGGGAGGCTTCCCCTGCCAAATCGCGTATTAACGAACCGTCTGTGTTTGAGGGCTATGAACGAGAGCGGACCCTGTGACGTCTAGCAGGAAATACGGTTCTCTGCTCGATGGAACTACGATTCAGGCTGCCCTGCCGCGGGCGCCGGGAGCGACCCGTGGGACGTGGGCAGGGGCCACCTCGGCGGGCCGCCAGGCCGCGCCCTGCCCCCGGACCCCAGGGGCCGGCCGCGCGGCGGGGGCCAAGGGGCGGACCGGGAAGCACGGAGGCTGGGTCGAGCCGCCGTCTACTGTGCGCTGCCCCGCCCACGTCCACGAGGCGGGCCAGTGCATCGCCGGCCTTGCGCCGGGCGCTTCGGCGCCTGCAATACGCGGAGATGGCCCCAGCACGGGGCCCCCCCGGCCTCCGCGCTGCCCGGGTCGCACGGCGTCCCGCGCCCCAGGGGGCGCCGCGGCGTGACCCAGTTGCGCCTGCCGCGGGGCTGCCAGGGGGGTGCGCGCTGGTTCCCGCGGGCCCCGGCCCGCCAGGACGCGGCGCCGCCCATTCGGGGGGACCCCCCGGCGGCACCCCAGAGGCCGCGCGCGGACCACGCGCGCGGACCCCGCCCGAGGCGGGCGGCGCGACACTCGACGCCGACGTGGCCCGCCCGGCGCCGGCCGAGGTCCAACAGCCCGTCTCCAGGCCCCGCGGGGCCGACGCGATCCGCCCTACCGGGCCGGCGTGCCCGCACGCGGGCGACGCCCCGTCGGGCCGGGGAGGGGGGCGTGGCGATATGGGACTCCCTCCTCCCGGCCCGGCGCCGACCCGACGGGAGACGAGCCTCTCGGGATGGGACGCGCGGGCGCCGGTCCCGCGGCGCCCACGCCGCCAACCGGGGCAAGGTAACGCCGGCGAGGGCGGGCGGAGCAGATCGACCTGGGCACCGTAGCGCGTCGCCGGCCCCACGACAGCGGCCAGCTTGCGGGGGGGTTCGGAGGTGGGCGCCCGCCAACTGGCTCAGGCGGCTACCCGACCGGGCGGCCGGGGCCGAGGGTGCCCGCGCGGCGCGTGCCCGGTGCCTGCGGCCCGCCCGGAGGCGCGTGGACCCGACCCCGCCAGGCCGGGGCGGGCGGCGGTGGCTGCCGGACTCCCGC     
M       TTACAGCGTTGATTAAAAATCAATTTACTGAAATTAATGGTTTTAACATAATTAATTTACTCTTTTAGTCAGAAATATTATAAAAAGAAATTAATGTTAAGAGTGAAAATAAGTATTTTTATGGTTATTATAATTAGGATTGAATTGTTTAAATTATAAATTCTCACTACTTGATGAAACTATTGTAATTATCTATATAGCACAATTTTCTATTCTTATATTTTATATAATAAACCATTAATATTTATTTTTATTTTATAAAGAAATGCCATATTTATTAATAGTCAGAAATAATAGATAATATTATAAAAATTATTATAATGTGATAGGTTTAAGGAAAAAATTCTGATAGGCGGTTTATGGGTATTTTGATATTTAAAAATATTCTTTAATAATTTATCGTAAAAACTAGATAAATTTAGAATAATCTAAATATGAAAACAAATTTATGATGAAAAATTGTTCGCAATAGTGATCTTGTATTCATTCATTTTAAATTGAATAAACTGTTTAGAGATCAATAATAAGTGATATTTGATAAGTCTTTATCGTATATTGACATATATAAAGTTTTCCATGATATAAAAAAAGTAATACTATAGTAATAATAATAAATATTTTATAAAAATTATTAATTTTCCATCACTGAAAATTATAGAAATGAGACAACACATTTCGTTTCATATATAAGTAGATTGCTTCTTAGTAAAGATCACTTAAAGAATGTAAAAAATTCATATTATAAAACATACAAATCTATAACTTTCTAATTTAAATTCGTTCTGCTATATAGATATTAAGAAATACAATATAATATTTAATTATACAAAGATCGTATATAAAACATTTTAATAATTTCATTATTTGAAATTGATTGGAACAGTGATTATTATACCAATAGTGTTCGTTTCAAAAATTCCTTTTAATAAGTTAATTTTGTTAATATAATAGTATATATACTTCCCTAACTTATGATGTATAACATAAATAATTATACCCAAAAACTTTACTAAATTACCTATAGTCTTGGGCTTTCATCACGTGAGTTTTTAAACAAGATGATCTCTTGTTACATACAAAAAAGCCTGTTGATTATAGTATACTTTTAGATCCAGTCAATACTCAAGTAGAACGGGCTTTAACAGCCGTTCATTCGTGCTCCTATTCTAATGTAACTCTTTAGGTGAGGTGGTTGTCTAAAACGGCTTAACTTAGACAGCACAAATTTCACTTCAGGCTAAGTAAGGGGATAAAGGAGCACCGTTAAAGGAAATTTCATAGTGTCCCTATGGTAAAGGATATAAGCTGGTGGCCTAGGCTAGGAAATAGACTACCTAGTATGGGTTGTAGCTGGGTACAGAACAAATATAGAGCAAGTACCATTGCGTTTACTCAGTTCACTCGTTGACCCTTCGTTATTAAGCCCACTTTGAGACTGACAAAGCGACATAGTTATGGTCGGTCTTGATCGAGAAGGATTAAATGTAGTGACCCAGCACGGTTGGGGATCATAACATTTGAAGTTTCAAAACCTACAATCCGCTCGGACTGAGGTAGACTGTGCGAGCTTTCACTTATATGGCTATGGCGCCTCCATCAGAGTTTAGCTGCTGGTTCAACATAATGGTACGGTCTGCCCAAATTGTCATATATAATTTTCCAATATGGGGCAGTACCTGTTATCGCCCTTACTCGATCGTAAATTCTGTCAAAGTTTACCTTTATTTCGGTCTACAAGATAAGAATGTGTTTTTGAACCTGCTCATATTCTCCCATGCAGTGCATTACTTGGAGTTTAGTGCAAAACGGAACACCTCCGGATTGTATTACGATATAGCTTACGCAGAATTTTAATTTTCTTATAAAAATTGGTGCACGCAATGGGAGTTGCCCGCCGAAGTTGGGTCAGAGATCGTCTGCAGCATGAAACTACTGTCCCGTATTTCCGATTAAAGAAAGTTCTTCTTACCGTGCTGAGGGTGTGCAGGGGCTCATATTATTACGCCTTCTTTCACTCCGCTGCCCAACCGCCCGGTTTATAAGCAACCCCCTTAAGGACTAGAACACGTGTCTCAGGCGGATCAGCAACCCGATGGCCCACGGCGGACCGTGATGGGCAGAGTGGCGCTCTATTCAGGCGTCGCCTCGGCCGTTTCTATGGCCGGAACTCGGCGCGTCAGGCTGACGGAGCCAACTAAATTGAAGGACGGATTACTTGGGCGAGGTGCATGGGGTCCTCGACTTGCTCGCAAGGTCCTCGTGGTGGGCCCAGTTCCGCGGTGCGCCCTAAGCTTCGAGGCCAATAAGATGCGATCGCGCGGCTTTGCTAGCCGAGTGGAACGACTACGGTGAGTCCACTAGTCCCTAGCCTCGCTGATGGTATGAACCTCCGCGTGCACCTGTGCCTTCGGACGGAGAGGGGCCCTGCGCACTGCGCCTGGGAGTCGGTACTAGACCCCGCACGTAAGTGGTTCAGGTTCGCCCAGGGAGACGGCAGTCAACCAGCTAATTTCATAATAGTATGACCGGGGAAGCTTTGCGTGGTCTCGGGGGAGTAGGAAGGTATACCGATCGGCCCAGATACCCGTTCGCACTAAAGGACAGGCTGGCCAGGGGAAGTCCTCCTTGCAATTCCGTTGTCGTCTTGGGGCACGTCAAGCCCCAAGCCCAGGGAGACTGCGACCATATCGAAGGAATGAAAGCACTGGTATTAGGAGGGTATGAGCAGGCATCTTGCCCCTCAAGCGAATCGGCAGTAAATGCCAAGTGCGCCCGTAGCTTGACGGTGAGGAGTGGCCACCCGCCCCTTCAGGTAGACGTCTATGAGGATTAGTAGTTATAAACTCAAGCTCAGGCCCCTCCGACGTTGGGGGGGGTTCGCCTCCCAACCCGCGCATGAACGATCCGTCTGTGGTTGAGCGCTATGACCGAGAGCAGACCCGGTAACTTCTAGCAGGAAATATGGTCCTTTGTTCGATGCAACTACGCATCAGGCTGCCCTGCCGCGGGGGCCCGGAGCAACCCGTGGGGCCTGGGCAGGGGGCTCCGCGGGGGGCCGCCAGCCGCCGCCGTGCGCCCGGAACGCAGGGGGAGGCCTCGGCGGGGGGGCGGAGGGGCGGACTGGGAAGCACGGAGGCTGGGGCGACCCGCCGTCTTCTTTGCGCTGCACCGCCTAGGTCCACGAGGCGCGCGGGTGCGTCGCCGGCGTTGCGCCGGGCGCTTCGGCGGCTGCAATACGCGGGGATGGCCCCAGTACGGGGCCCGCCCGGCCCCCCCCCTGCCGGGCTCGCAAGGCGTCCCGCGCCCCAGGGGGCGCCGCCGCGCGACCCGGTTGCGCCTGCCGCGTAGCTCCGCGGGGGGTGCGCCGTGGTCCCCGCGGGCCCCGCCCCTCCAGGAGGCGACGCCGCCCATTGAGGGGGATCCCCCGGCGCCACCCCAGAGGGCGCGCGCGGCCCACGCGGGCGGAACCCGCCCGCGGCGGCCGGCGGGCCACTCCATCCCGACGAGGCCCGCGCCGCGCCCCCCTAGGCCCAAGAGCCGCTCTGCGGGGGCCGCGGGGCCGACGCGATTGGCCCTACAGGGCCGGCGTGCCCGCACGCGGGCCAGGCCCCGCAGGGCCGGGGAGGCGGGGGACGCGATATGGGTCAGCCTCCTCCCGGCCCGGCGCCCACCCGCCGGGAGACGAGCCGCTCGGGTTCGGACGCGCGGGCGCACGGCCCGCGTCGCCCACGCCGCCAACCGGGACAAGGTCACTTGGGCGAGGGCGGACGGGGCACATCGATCTGGGCACCGTGGCGCGTCGCCGCCCCCCTGACAGCGGCCAGCTTGCCGGGGGGTTCGCAGGTGGGCGCCCGCCCAATGGCTCGGGGGGCTACCCCGCACGGCGGCCGTGGCCGGGGGTGGCCGGGCGGCGCCCGCGCGGCCCGTGGGCCCCGCGCGGAGGAGCGTCGACGCGACCGCGCCAGGGCGGGGCGGCCGGCGGTGCCTGCCGGACTCCCGC     
L       ATACAGTGTATAGCAATAATCAAATTACTGAAATTAATGGTTTTAATATAATTAATTTACTTTTTTAGTTTTAAATTTTATAAAAAGAAATTAATGTTAAGAGTGAAAATAAGTATTTTTATGGTTATTATAATAAGGAGTGAATTGTTTAAATTATAAGTTCTATCTATTTGATGAAACTATTGTAATTTTCTATATAGCACAATTTTCTATTCTTATATTTTATATAAAAAACCATTCATATTTCGTTTTCTTTTATAAAGAAATACCATATTTATTAATTGTCAGAAAGAATAGATAATTTTATACATATTATTTGAATGAGATAGATGGAAGGACAAAATTCGAATAAGCTGTTTATGGGTATCTACTTATTTAAAAATATTATTTAATAATAAATCGTAAAAACTAAATTTATTAATCATAATCTAAATATGTAAACATTTTTATGGTAAAAAATTGTTCGCAATAGTGATCTTGTATTCATTCATTTTAATTTGAATAAACTGTTTTTAGATCAACACTAAGTGATTTTTGATAAGTCTTTATAGTTGATTGACAAATATAAAGTTTTCCATGATATAAATAAAGTTATATTATAGGAATATGAATAAATATTTTATAAAAATTATTTTTTTTCCATCACTGAAAATTATAGAAATGAAAAAACACATTTTGTTGACTATATTAGTATATTGCTTCTTAGTAAAGATCACTTAAAGATTGTAAAAAATTTTTATTATTATACATACAAATCTATAACTTTTAACGTTAAATAAGTTCTGCTATATAGAAATTTAGAAATACAATAAACTATTCAATTATACAAAGTTCGTTTATAAATATTTTTAATAATTAAATTATTTGAACTTGATTGGAACAGTGACCATTATTCGAATTGTGTTCGTATCAAAAAGCACTTTTAATAAGATTATTTTTTTAATATAATATTTTATATATTTCCCTAACTTATGATGTATTACATAAATAATTATACCCAAAAACTTTACCCATCTACCTATAGCCATGGGCCTTCATCACGTGAGTTTTTAAACAAGATTATCTCTTGCTACATTCAGAAAAGCCTGTTGATTATAGTCTACATTGAGATCTAGTGAATACTCAAGTAGAACTGGGTCTAGTAGCCGTTCATTCGGGCTACTATTCTAATGTAACTCTTTCGGTGAGGTGGTTGTCTAAAATGGCTTAACTTGGACTGCACAAATATCACGTCTAGCTAAGTAAGAGGATCAAGAAGCACCGTTAAGCCTAATATAATAGTGGACCTATGTTAAAGGATATAAGCGGGTGGCCTAGGCTAGGAAAAAGACTACCTAGTACGGGCTGTAGCTGGACACAGCACAAATATAAAGCAAGTAACAATGTGTGTACTCGGTTCACTCGTTCACCCTTCGTTATTAAGCAAACTATGAGACCGACAAAGCGACATCGTTATGGTGGGTCTTGATCGTGATGGATTAAATGTAGTGACCCAGCTCGGTTGGGGATCACATCATTAGGCGTTTCATCACCTATAATCCGCTCGGACTGAAGTAGACGGTGCGAGCATTCACTTATATGGCTATGGCGCCTCCATCAGAGTTCAGCTGTTGGTACAACATATTGGTGGGGTCTGCCCAATTTCTCATATACCATCTTCCAATACAGGGCAGTACCAGGGATCTCCACTACTCGAACGAAAATTCTGTCAAAGTTTACTTTTGTTTCGGTCTAGACGCTAAGAACGTGTTTTTAACCCAGCTCATATTCTCCCATACAGAGTATTACTTTTCGTTTAGTGCAAAACGTAACACTTCCGGATGGTACTACGATATAGCTTATTCACAATTTTACTTTTCAGATTAAAATTGGTTCACGCAGTGCAAGTTACTCGCCGAAGTTGGGTCAGAGATTCGCTACAGCATGAAACTACTGTCCCGTCTTTCCGATTATAGAAATTTCGTATTACCGTGCTGAGGGTGAGCCTGTGCTCATAACATTACGCCTTCTTTCTCGCCCCTGAAGAACCGCCCGTTTTATAACGAACCCTCTTAAGGACTAGAACAAGTGTCTCAGTCGGTTCAGGAACCGGATGGCCTACGGCGGACCGTGATGGGCCAAGGGGCCCTCTATTCACCCGACCCGGCGACCATTTCTCTGGACGGACATTGGCGGGGGCGGCTTACGAAGCCAACTAAATAGAACGACGGATTACCTTGGCGTGGTGCTTGGGGTCCTCGAGTAGCTCGCACGGTCCTCGTGGTGCGCCCAGTTCCGCGGTGCGCACTTAGCTTCGAGGACAATAAGATGGCTACGGGCTGATTTGCCAGACGACTGGAACGACTACAGGGAGTCCACTAGTCCCCAGCCTCGCTGATGGTATGAAAATCCGCGTGCACCTCTGCGTTTGGACGGAGAGGGGCCCTGCGTCCCGCGCCTGGGAGTCGTCACTAGACCCCGCACGTATGGGGTGTAGGTTCGCCCAGGCAGACGGCAGTCAACCAGTTAGTTTTATAATAGTATGATCGCGGAAGGTTTGGGTGGTCTCGGGGGAGTTGGAAGGTATACCGATCCGCCCATATACCCGTTCGCGCTAAAGGACAGGGTGGCCAGATGAAGGACTCCCGGCAAATCCCTGGTCGTGTTGGGGCATCTCATGACGCAGGCCCAACGAGACTGCGACAATAGCTAAGCAATGGAAAGACAGGTAGTAGTAGGATATGAGCAGGCATCTTGCCGCTTAAGCTAATCGGCAGTAACTGCCAAGTGCGCCCGTAGCCGGGAGGTGAGGAGGGTGGACCCGCCCCTTCCGGTCGACGTCTATGAGAATTGGCAATTACAAACGCAAGCTGTGGCCCCTCATAGGTTGGGGAGGCTTCTCCTGCCAAGAGGAGGATGTACGATCCGTCTGTGTTTGAGCGCTATGACAGAGAGCGGACCGTCGGACGTCTAACAGGAAATATGGTAGTCTGCTCGATGTAACTACGTTTCACGCTGCCCTGCCGCGGGGGCCCGGAGCAACCCCTGGGGCGTGGGCAGGGGGCCCCGCGGGGGGCCGCGCGCCGTCGCCCTGCCCGCGGAACCCAGGGGGGGGCCACGCGCCGGGGGAGGACGGGCGGACTGGGAAGCACGGACGCTGGGTCGACCCGCCGTCTAATGCGCGCTGCACCGCCTAAGTCCACGAGCCGAGCCGGTGCGTCGCCGGCCTCGCGCGGGGCGCTTCGGCGCCTGCAATACGCGGCGATGGCCCCTGTACGGGGCCCGCCCGGCCTCCGCGCTGCCCGGCTCGCACGGGGTCCCGCGCCCCGGGGGGCGACGGCGCTCGACCCCGTGGCGCCTGCCGCGGAGCTCAGAGGGGGGTGCGCGGTGGTCCCCGCGGGCCTCGGCCCGTCAGGACGCGCCGCCGCCCATTGAGCGGGACCCCCCCGCCCCACCCCAGAGGGCGCGCGCGGCCGACGCGGGCGGACCCCGACCGCGGCGCCGGGCGCGCCACGCGATGCCGAGTGGGCCCGCGCCGCGCCCGCCTAGGCCCAACAGCCCGTCTGCCGGCGCCGCTGGGCCGACGCGATTCGCCCTACCGGGCCGGCGTTCCGGCACGCGGGCCAGGCCCCGCCGGGCGGGGGAGGGGGGGGTCGCGATATGGGACACCCTCCTCCCGGCCCGGCGCCGACCCGCCGGGAGACGAGCCGCTCGGGACCGGACGCGAAGGCGCCGGCCCCGCGCCGCCCACGGCGACAAGCGGGACAAGGTTAGTCGGGCTAGGGCGGGCGGAGCACACCGACCTGGGCACCGTTGCGCGTCGCCGCCCCCCTGACAGCGGGCCGCGTGCTGGCGGGTTCGGAGGTGGGCGCCCGCAAAGTGGCTCAGGGTGCTACCCGACGGGGGGGCCGCCGCCGGGGGTGCCCGCGCGGCGCGTTCCCGGCGCCTGCGCCGCGCGCGGAGGCGCCTGGACGCGACCTCGGCAGGCCGGGGCGGGCGGCGCTGGCTGCCGGACTCCCGC     
K       ATACAGCGATAAACAAGAATCAAATAACTGAAATAAATGGTTTTAAGATAATTAAATTTCTTTTTTAGTTAGAACTATTCCAAAAAGAAATTAATGTTAAGAGTAAAAATATGTATTTCAATGGTTTTTAAATTAAGAATTGAATTGTTTCTATTATAAATTCTAACTACTTTATGAAACTATTGTAATTATCTATATAGCACAATTTTCTATATTTATAATATTTATAATAAACCATTCATATTTATTTTTGTTTTATAAAGAAATGCCATATTTATTAATAGTCAGAAACAATAAATAATTTTATAAAAATTATTAGAATGAGATAGGAAAAAGGACAAAATTCTAATAGGTTGTTTATGGGTATCTTTTTATTTAAAAATAATTTATAATAATAAATCGTAAGAACTAGATAAATTTAGCATAATCTAAATATGAAAACAATTTTATATGGAAAATTTATTTGCAATATTGATCTTGTATTCATTCATTTTAATTTGAATATACGGTTTAAAGAACAAAACTAAGTGATATTTGATAAGTCTTTATAGTTTATTGACAAATATAAAATTTTCCGTGATATAAATTAAATTATAAAATAGAAATAATAAAAAATATTTTCTAAAAATTATTTATTTTCCATCACTGAAAATTATAGCAAAGAGAAAACACATTTTGTTTACTATAAAAGTAGATTGCTTCTTAGTAAAGATCTCTTAAAGATTGTAAAAAATTCTTATTATAATACATACAAATCTATAACTTTTAATATTTCATTCGTTCTGCTATAAAGATATTAAGAAATACAATATATTATTCAATTATACAAAGATAGTTTATTAAGAATTTTAATTATTTAATAATTAGACGTTGATTGGAACTGTGACTATTATTCAAATAGTGTTCTTTTCAAAAAGACCTTTTATTAAGCTAATTTTTTTAATATAATATTATATAAATTTCCCTAACTTATGATGTATAACATAAATTATTATACTCAAAAACTTTACTCATCTACCTATAGCCGTGGGCCTTCATCACGTGAGTTTTGAAACAAGATGATCTCTCGCTACATTTAGAAAAGCCTGTTGATTATAGTATACTTTTAGTTCTAGTGTATATTCAAGTAGAACTGGCTTTAGCAGCCGTTCAGTTGTGCTCCTATACTAATGTAACTCTTTCGGTGAGGTGGTTGTCTAAAAAGGCTTAACTTGGACAGCACAAATATCACTTCTAACTAAGTAAGAGGATAAAGGAGCACCGTTAATTAAAATATCATAGTGTTCCTATGTTAAAGGATATAAGCGGGTGGCCTATGGTAGGAAACAGACTACCTAGTATGGGCTGTAGCTGGGCACAGCACAAAAATAAAGCAAGTAACAATGTGTTTACTCAGTTCACTCGTCCACCCTTCGTTATTAAGCAAACTGTGCTGCCGACAACGCGGCATCGTTATGGTGCGTCTTGATTGTGTTGGATTGAATGTAGTGACCCACCACGGTTGGGGATCATATCATTTGGAGTTTCAGAACCTACAATCCGCTCGGACTGAAGTAGACCGTGCGAGCATTCACTTATATGGCTATGGATCCTCCTTCAAAGTTCAAGTGTTGGTTCAACATAATGGTAGGGTCTGCCCAACTTGTCATATACGATCATCCAATACGGGGCTGTACCGGATATCAGCATTACTCGAACTAAAATTCTGTCAACGTGTACCTTTCTTTCGGTCTACTCGCTAAGAATGTGTTTTTTAACCTGCTCATATTCTACCATACAGTGCATTTCTTAGCGTTTAGGGCAAAACGCAACACCTCCGGATGGTATTACGATATACATTACGCAGAATTTTCTTTTTCTTATAAAAATTGGTTCACGCGGTGGAAGTTGCCCGCCGAAGTTGGGTCAGAGATTCTCTACAGCATGAAACTACTGTCCCGTATTTCCGATTAAAGAAATTTTTTATAGCCGTGCTCAGGGTGCGCCTCGACTCTTAATAATACGCCTTCTTTCTCGCCGCTGCCGAACCGCCCGGTTTATAAGCAATCCCCTTAAGGACTAGAACACGTGTTTCAGTCGCAACAGAAACCGGATGGCCCACGGCGGACCGGGATGGGCAGAGTGACTCTCTATTCATCCGACCCCGCGGGCATTTCGCGGGCCTGACCTCGGCGCCTGAGGCTGACGGAGCGAACTAAATAGAACGACGGATTAGCTTGGCGTGGTGCGTGGGGACGTCGACTTGCTCGCACGGTCCTCGTGGTGGGCCTAGTTCCGCGGTGCGCAGGCAGCCTCGAGGCCAATGAGATGGGAACCGGCGGCTTTTCCAGACGAGTGGAACGACTTGAGCGAGCCCACTAGTCCCTAGCCTCGCTGATGGTCGGAACATCCGTGTGCACCTCTGCCTTTGGACGGAGAGGGACCCGGCGTCCCGCGCCTGGGAGTCGATACTAGACCCCCCACGTATGGGGTTTAGGTTCGCCCCGGGACCCGGCAGTCAACCAGGTAGTTTTATAATAATATAACCGTGGACGCTTTGGGTGGCCTCGGGAGAGTTGGAAGGAATACCGATCCGCCCATATACCCGTTCGCGCTAAAGGACAGGGTGGCCAGGGGAAGCACGCCTGGCCAATCCGTTGTCGTGTTGGGGCACGTCATGACGGAGGCCCAACCGGACTGCGACAATAGCTAAGGAATGTAACGACAGGTAATGGTAGGGTATGAGCAGGCATCTTGCCGTTCAAGCTAATCGGCCGTAATTGCCAAGTGCGTCCGTAGCATGACGGTGAGGAGGGTCCACCCGCGCCTTCAGGTTGACATCTATGAGCATTGGAAACTATAAACTCAAGGTGTGGCCCCTCCAAGGTTGGGGAGGCTTCCCCTGCCAACCTGCGTATTAACGATCCGTCTGTGTTTGGGCGCTATGCCAGAGAGCGCACCCTGTGACTTCTAGAAGGAAATATGGTCCTCTGCTCGATGCAACTTCGTTTCAGGATGCCCTGCCGCGGGGGCCCGGAGCCCCCCGTGGGCCGTTGGGAGGGGCCGCCGCGGCGCGCAGCGCGCCGGCGCCCTGCCCCCGGATCCCAGGGCGCGGCCGCGGGGGGGGGGCTTAGGGGCGGCCTGGGAAGCACGGAGGCTGGGTCGACCCGCCGTCTAATGTGCGCTGCACCGCATACTCCGACGAGGCGCGCCGGTGCGTCGCCGGCGTCGTGCCGGGCGCTTCGACGACTGCAATACGCGGGGATGGCCCCAGTACGGGGCCCGCCCGGCCCCCGCGCTGCCCGGCTCGCAGGGCGTCCCGCCCTCCAGGGGGCGACGCGGCGCGACCCACTGGCGCCTCCCGCGGAGCTCCGAGGGGGGCGCGCAATGGTCCCCGCGGGCCTCGGCCCCGCAGGACGCGACGCCGGCCGGTGAGGGGGACCCCCCGGCCCCACCCCAGAGGGCGCGCGCGGCCCACGCGAGCGGAGCCCGCCCGCGGCGGCCGGTGGGACACTCGATGCCGACGTGGCCCGCGCGGCGCCCGGCGAGGCCCAACAGCCCGTCTGCGGGCGGCGCGGGGCCGACGCGATTAGCCCAACCGGGCCGGCGTGCCACCTCGCGAGCCAGGCCCCGCTGGGCCGGGGAGGGGGGGGCCGCGTTATGGGACACCCTGCCCCCGGCCCGGCGCCGACCCGCCAGGAGACGAGCGGCTCGGCATCGGACGCCCGGGCGCCGGGCCCCCGGCGCCCACGCCGCCACGCGGGCATAGGTGACTCCGGCCACGGCGGCCGCAGCAGAGCGACCTGGGCACCGTTGCGCGTCGCCGCCCCCCTGTCGGCGGGCAGCTTGCCGGGGCGTTCGGAGGTGGGCGCCCGCGCAGTGGCTCAGGGGGCTACCCCAGACGGCGGCGGTGGCCGGGCGTGTCCGCGCGGCGCGACCCGGGTCCCTGCCCCGCGCGCGGAGGCGCGGGGACGCGACCTAGCCAGGGCGGGGCGGGCGGCCGTGGCTACCGGACTCGCGC     
J       ATCCAGCGTTAATCAAGAATCAAATAACATAAATTAATGGTTTTAACATAAATAGATTACTTTTTTAGTTTCAACTATTATAATAAGAAATTAATGTTAAGAGTAAAACTAAATATTTTTATGGTTCTTATATTAAGTATTGAATTGTTTAAATTATATATTCTATCAACTTGATGAAACAATTGTAATTAACTATAAAGCAAAATTTTCTATTCTTATAATTTATATAAAAACCCAATCATATATTTATTTTTTTTATAAAGAAATCATATTCTCATTAATATTCAGGAACAATAGATTATATAATAAAAATTATTTTAATGAGATAGCGATAAGGACAAAATTCTAATAGGCTGTTTCTGGGTATTTAATTATTTATAAATATTATATAATAATAAATCGTATGAACTAGATGAATTTAGCATAATCTAAATATGAAAACGTTTTTATGATAAAAAATTGTTCGCAATAGTGATCTTGTATTCATTCATAATTAATTGAATAAACTGTTTATAGAACAATACTAAGTGATAATTGATAAGTCTTTATAGTATCTTGACAAATATAAACGTTTCCATGATATAAAAAAATTTATAACATAGAAACAATAACAAATATTTTATAATAATTATTTATTTTCCATCACTGAAAATTATAGAAAAAAGAAAACACCTTTTGTTTACTATACAAGTAGATTGATTCTTAGTAATAATCACTTAAAGAAAGTAAAAAATTCTTATAATTATACATATAAATCTATAACTTTTAAAGTTTAATACGTTCTTCTATATAGCTATTAAGAAAAACAATATACTATTGAAATATACACAGATCTTTTATAAAAGATTTTAGCAATTAAATTATTAGACATTGATTGGAACAGTGACTATTATACAAATAGTGTTCGTTTCAAAAAACCTTTTTATTAAGTTAATTTTTTTAATATAATAGTGACTATATTTCCCTAATTTATGATGAATAACATAAATAATTATACCCAAAAACTTTACTCATCTACCTTTAGACGTGGGCCTTCATTACGTGCGTTTTTAAACAAGATGATCTCTTGTTAAATTCAGAAAAGCCTGTTGATTATAGCATACTTTTAGATCTGGTGAATACTCAAGGAGAACTGGCTTTAGCAACCGTTTATTCGTGCTTCTATACTAATGTACCTTTTTCGGTGAGGTGGTTGTCTAAAAAGGCTTAACTTTGACAGCACAAATATCACATCTAGCTAAGTAAGAGGATAAAGGAGAACCGTTAAGTTAAATATAATAGTGAACCTATGTTAAAGGATATAAGCCGGTGGCCTAGGCTACGAAACAGACTACCTAGTAAGGGCAGTAGTTGGGCATAGCACAAGTATAAAGCAACTAACAATGTGTAAACTCAGTTCACTCGTTCACCCATCGTTATTAAGCGCACTGTGAGACCGACACAGCGACATCGTTATGGTGGTTCTTGATTGTGTTGGATTAAATGTAGTGATCCAGCTCGGTTGGGGATCATATCATTTGGCGTTTCCAAATCTAAAATCCGCTCGGACTGAAGAGTCCCGTGCGAGCCTTCACTTATATGGCGATGTAGCCTCCCTCAGAGTTCAACTGTTGGTTCCCCATAATGGTATGGTCTGCCCAAATTGTCATATTACATCTTCCAATACGGGGCAGTACCGGATAACTCGTTTACGCACACGGAAGTTCTGTCAAAGTGTACCTTTCTTTCGGTCTACTCGCTAAGAATGTGTTTTATAACCTGCTCATATTCTCCCATACAGCGCATTACTAGGCGTTTAGCGCAAAACGCAACACCTCCGGATTATATTATAATATACATTCGGCAGAATTTTATTTTTCTTATTAAAATTGGTTCACGCAGTGGCAGTTTCCCGGCGAAGTGGGGTCAGAGATACTCTAAAGCATGAAACTACTGTCCCGTATTTCCGATAAAAGAAATTTCTTATTACCGTGCGGTGGGTGCGCCTGCGCTCATAATATTACGCCTTCATTCTCGCCGCTGCCGAACCGCCCGGGTTATAAGCAACCCCCTTAAGGACTAGAACACGTGTCTCAGTCGGACCAGAAACCGGATGGCCCACGGGGGACCGTGATGTGCACAGTGGCCTTCTATTCACGCGACTCCGCGACCATTTCGCCAGCCGGAACTCGGCGCCTGAGGCTTACGGAGCCAACTAAATAGAACGACGGAGTACCTTGGCGTGGTGCGTGGGGTCCTCGACTGGCTCTCACGGTCCTCGTGTTGGGCCCAGTTTCGCGGTGCGCACCGAGCTTCGAGGCCAATAAGATGTGAAAGGGCCGCTTTTCCAGACGTGTGGAGCGACTACAATGAGTCCACTAGTCCCTAGCCTCGCTGATGGTATGAACTTCCGCGTGCACCTCTGCCTTTGGACGGAGGGGGGCCCTGCGTGCTGCACCTGGGAGTCGTTTCTAGACCCCCCACGTATGGGGTTTAGGTTCGCCCAGGGAGACGGCAGTCAACCAGTTAGTTTCATAATAGTATGACCGAGGATGCTTTGGGTGGTCTCGGGGGAGTTGGAAGGTATACCGATCCGCCCATATACCCGTTCGCGGTAAAGGACAGGGTGGCCAGAGAAAGTACCACTGGCAAATCCGTTTTCGTGTAGGGGCATGTCAGGACGTATACCCAACAAGACTGCGCGAATAGCTAAGGAATGTAAGGACAGGTAGTAGCAGGCTATGAGCAGGCATCTTGCCGCTCAAGCTGATATGCACTTATTGCCAAGTGGGCCCGTAGCCGGGAGGTGAGGACCGTCCACGCGCCCATTCAGGTCGACGTCTATGAGAATTGGCAATTATAGACTCAAGCTGTGGCCCCTCCTAGGTTGGGGGGGCTTCTCCTGCCGACCCGGCTATTAACGGCCCGTCTGTGATTCGGCGCTATGAGAGAGAGCGGACCCTGTGACGTCTAGCAGGAACTAGGGTCCTCTGCTCGATGGAACTACGGTTCAGGCTGGCCGGCCGCGGGGGTCGGGAGCAACCCGTGGGCCGTGGAGAGGGGGCACCGGGGCGGGCCGCCCCCCGGCGCCCTGCCCCCGGAACCCAGGGGGGGGCCGCGCGTTGGGGGCTGAGGGGCGGACTGGGAAGCACGGAGGCTGGGACGACCCGCCGTCTAATGTGCGCTACTCCGCCTAGGTCCACGAGGCGCGCCGGTGCATCGCCGGCATGACGGGGGGCGCTTCGGCGCCGGCAATACCCGGTGATGGCCCCAGAACGGGGCCCGCCCGGCCCCCGCTCTGCCCGGCTCGCCCGGCGTCCCGCGCCCCAGGGGGCGGCGCGGCTAGACCTCTTTGCGCCTTCCGCGGAGCTCCGAGGGGGGTTCGCGGTGGTCTCCGCGGGCCTCGGCCCGGCAGGAGGCGACGCCGCCCATTCGGGGGGACCCCCCGGCCCCACCCCAGAAGGCGCGCGCGGCGCACGCGCGCGGAACCCGCCCGCGGCGGCCGAGGTGACACTCGATCCCGACGTGGCCTGCGCGGCGCCCGCCAAGGCCCAACAGCCAGTCTGCGGGCGCCGCCGGGCCGACGCGATTAGCCCTACCGGGCCCGCGTGCCCGCACGCGCGCCAGGCCCCGCTGGGCCCGGGACGGGGGGGTCGGGATATTGGACCCCCTCCTCCCGGCCCGGCGCCCAGCCGCCAGAAGACCAGCGGCTCGGCATCGGGCGACGGGGCGCAGCTCCCGCGGCGCCGACGCCCCCAAGCGGGCGAAGGTGACTCGGGCAAGGGCGGGCGGAGCACATCGCCCTGGGCACCGTTGCGCGTCGCCGCCCCCGTGCCTGCGGACCCCTTGCCGCGGGGTTCGGAGGTGGGCGCGCGCAAAGTGGCTGAGGGGGCTACCCCACGGGGCGGGCGTGGCCGGGGGTGCCCCCGCGGCGCGCCCCAAGCTCCTGCGCCGCGCGCGGAGGGGCCTGGACGCGACCTCGCCAGGGCGGGGCGGGCGGCGGTGGCTACCGGACTCCCGC     
I       ATTCAGCGTTTATCAAAAATCAATTTACCTAAATTAATGATTTTAACATAATAAATTTACTTTTTTAGTTCGAACTATTATAAAAAGATATTTATGTGAAGAGTAAAAATAAGTATTTTTATGGTTCTTATTTTAAGGATTGAATTGTTTAAATTATAAATTCTAGCAACTTGATGAAACAATTGTAATTATCTATATAGTAAAATTTTCTATTCTTATATGATATAGATAAAACCATTCATATTTCTTTTTTTTTTATAAAGAAATGAAATACTTATTAATAGTCAGAAACAATAGATAATAATATAAAAATTATTAACATGTGATAGGTCTAAGGACAAAATTCTAATAGGCCGTTTAGGGGAATTTTGATATTTAAAAGTACTTATTAAAAATAAATCGTAAGAACTAGATTGATTTAGCATAATCCAAATATGAAAACAAATTTATGAAGAAAAATTGTTCGCAATAGTGATCTTGTATTCATTCATTTTTCATTGAGTAAACAGTTTATAAATCAAAACTAAGTGATATTTGATAAGTCTTATTAGTTTATTGACATATAGAAAATTTTTCTTGTTATATATAAATTGATAAAATAGAATTATTTATTAATATATTATAAAAATTATTCTTTTTCCATCACTAAAAATTATAGAAATGAGAAAACACATTTTGTTTACTATAAAAATAGATTGCTTCTTAGTATGGATCACTTAAAGATTGTAAAAAATTCATATTATTATACATACAAATCTATAACTTTTAAAGTTTAATACGTTCTGCTATATATATATTAAGAAATAGAATATACTAATCAATTATACAAAAATAATTTATTAAAAAATTTAATAATTAAATTAATAGGCATTAATTGGATCAGTGACTATAATACGAATTGTATTCGTTTCAAAAAGCCCTTTTGTTAAGCTAGTTTTTTTAATTTAATAGTATCTATATTTCCCTTACTTATGATGTATAAGATAAATAATTATACCCAAAAACTTTACTCAGCTACCTATAGACCTGGGCCTCCATCACGTGTCTTTATAAAAAAGATGATCTCTTGTTACATTTAGAAAAGCCTGTTGATTATAGCGTACTTTTAGTTCGAGTGAATACTCAATTAGAACTGGCTTTAGCAGCCGTTCATTCGAGCTCCTATACTAATGTAACTTTTTCTGAGAGGTGGTTGTCTAAAACGGCTTAACTCGGACAGCACAAATGTCACCTCGAGCTCAGTAAGATGATAAAGGAGCACCGTTAAGTGAAATATCATAGCGTACCTATGTGAAAGGATATAAGCGGGTGGCCTAGGCTAGAAAAGAGACTACCTAGTATGAGCTGTAGCTGGGCACAGCACAATTATAAAGCAACTAACAATGTGTTTAATCAGTTCACTCGTTGACCCTTCGTTATTAAGCACTCTGTGGGCCCGACAAAACGACATCTTAAAGGTTGGTCTTGATTGTGTTGGATTCAATGTAGTGAACCAGCACGGTTGGGGATCATACCATTTGAAGTTCCAAAACCTACAGTCCACTCGGACTGAACTATACCGTCCGAGCATTCACTTATATGGCTATGAACCCTCCCTAAGAGTTAAAGTGTTGGTCCAACATAATGGTGCGGTCTGCCATATTTGTCATATACCATCTTCCAATACTGGGCAGTACCAGCTATCATCTTTACTCGGACTAAAGTCATGTCAAAGAGTACCTTTCTTTCGGCCTACACGCTAACAATGTGCTTTTTAGCCTGCTCATATTCTCCCATTCAGTTGATTACTTTGCGTTTAGCGTAAAACGTTACACCTCCGGATGGTATTACGATATGCCATCCGCAGAATTTTTCTTTTCCTATTGAAATTGGTTAACGCCATGGAAGTTTCACGCCGAAGTTGGGTGAGAGATCCTCTTCATCATGAAACTACTGTCCCGTATTTCCGATTAAAGAAACATCTTATTACCGTGCTGAGGGTGCGCGTGCGCTTATACTATTACGCCTTCTTTCTCGCCACTTCCAAACCCCCCGCGTTATAAGCACACCCCTTAAGGACTACAACGCGGGTTTCAGTCGGTCCCGGAACCGTATGGCCCACGGCGGACCGAGATGGGGAAAGTGGCCGTCTATACACCAGACGGCGCGGTCGTTTCTCGGGCCGGAACTGCGCGCCTGATGCTGACGTAGCCAACTAAATCTAACGAGGGATTACCATGGCGTGTAGCGTGAGGTCCTCGATTTGGTCGCACGGTCCTCGTGGTGCAGCCAGTTCCGCGGTGCACACGCAGCTTCGAGGCCAAGAAGATGGGAACGGGCGGCTTTGCCAGAGGAGTGGATCGACTCCCGTGAGGCCACTAGTCCCCAGCCTCGCTGATGGAATTAACATCCGCGTGCACCTCTGCCTTTGGACGGAGAGGGGCCCAGCGACCTGCGCCTGGGAGTCGGTACTAGACTCAGCACGTATGGGGTTTAGGTTCGCCCAGAGAGACGGCAGTCAACTAGTTAGTTTCATAATAGTCTGACCGTGGAAGCTTTGTGTGGTCTCGGGGTAGTAGGAAGGTATACCGATCCGCCCACATACCGGCTCGCTCTAAAAGACAGGGTGCCCAGCGGAGGTACTCCCGGCAGAGCCGTTGTCGAGTAGGGGCACGTCATGACGCCGGCCCAACGAGACTGCGACTACAGCTGAGGACTGTAAGGACAGGTAGTAGTAGGATATGAGCAGACATCGTGCCCCTCAACCGACTCGGCACTAATTGCCAAGTGCGCCCCTAGCCTGACGGTGAGGAGCGGCCACCCGCCCCTCCAGGTCGACGTCTATGAGGATTGGCAATTATAGACTCAAGCTGTGCCCTCTCCTAGGTTGGGGAGGCTTCTCCTGCCAACACGCGTATTAATGACCCGTCTGTGCTTGAGCGCTATGTCAGAGCGCGGACCCTGTGCCGTCTAGCAGGAAATATGGTCCGCTGCTCGATGCACCTACGTTTCAGGCTGACCTGCCCCGGGGGGCGGGAGCAACCCGTGGGCCGTGGGCAGGGGGCACCGCGGGGTCCCGCCAGACGGCGCCCTGCCGCCGGAACCCAGGGGGGGGCCCCGCGGTGGGGTCCGAGGGGCGGACTGGGAAGCACGGAGGCTGGGTCGACCCGCCGTCTACTGTGCGCTGCACCACCTAGGTCCCCGAGTCGCGCCGGTGCGTCGCCGGCCTCGCGCCGCGCGCTTCGGCGCCTGCAATACGCGGGGATGGCCCCAGGACGGGGCGCGCCCGTCCCCCGCGCGGCCCGGCTCGCACGGCGTCCCGCGCCCCAGGGGGCGACCCGGCTGGACCCGCTTGCGCCTGCCGCGAAGCTGGGAGGGGGGTGCGCGGTGGTCCCCGCGGGCCTCGGCCGGGCGGGACGGGACTCCGCCCAGTGAGGGGGACCCCCCGGCCCCACCCCAGACGGCGCGCGCGGCCCACGCGGGCGGAACCCGCCCGCGGCGGCCGGCGGGACACTCGATGCCGACGGGGCCCGCGCGGCGCCCGCCTAGGCCCAACAGCACGTCTCCGGGCGCCGCGGGGCCGATGCGATTGGCCCCACCGGGCCGGAGTTCCCGCACGCGGGCCAGGCCCCGCTGGGCCGGGCAGGGGGGGGTCCCGCTATGGGACGGCCTCCTCCCGGCCCGGCGCCGACCCGCCAGCAGACGAGCGGCTCGGGATCGGACGCCCGGGCGCCGGTCCCGCGGCGCGGCCGCCGCCAAGCGGGCGAAGGTAACTCGGGCGAGGGCGGCCGGAGCACATGGCCCTGGGCACCGTGGGGCGTCGCCGCCCCCCTGACAGCGGCCTGCTTGCCGAGCGGTTCGGAGGTGGGCGCCCATCAAGTGGGTCAGGGGGCTACCCCACAGGGCGGCCGTGGCCGGGGGTGGCCGCGCGGCGCGTGCCCGGCCCCTGCGCCGCGCCCCGAGGGGCGTGGAGGCGACCTGGCCAGGGCGGGGCGGGCGGCGCTGGCTGCCGGACTCCCGC     
H       ATACAGCGTTTATCAAGAATCAAATTACTGAAATTAATGGATTTAATATGAAAAACTTACTTTTTTAGTTTGAACTATTAGAAAAAGAAATTACTGTTAAGAGTAAAAATAAGTATTTATATGGTTTTTATATTAAGGATGGAATTGTTTAAATTATAAATTCTAACAACTTGATGAAACAATTGTAATTATCTATATAGAACAATTTTCTATTCTTATATTTTATATATTAAACCATTCATATTTATTTTTGTTTTATAAAGAAATACCATAATTATTAATTGTCAGAAACAACATATTATCTTAGAAAAATTATTATAAAGAGATAGTAATAAGGTCAAAATTCTATTAGGCTGTTTATGGGTATCTAGTTATCTAAAAATATTTTGTAATAATTAATCATAAAAATTAGATGAATTTAGAATAATCTAAATATGAAAACAATTTTATGATTAAAAATTTTTTGCAATAGTGATCTTGTATTCATTCATTTTTATTTGAATATATTGTTTATAGACCAATACTAAGTGATATTTGATAAGTCTTTATAGTTTTTTGACAAATATAAACTTTTCCATGATATAAATAAAGTTATAATATAGAAATAAAAATAAATATTTTATAAAAATTATTTATTTTCCATCACTGAAAATTATAGAAAAGAGAAAACACATATAGTTAACTATTAAAGTAGATAGTTTCTTAGTAAAGATCACTTAAAGTTTGTAAAAAATTTATATTATTATACATACAAAACTATAACTTTTAATGTTTAATACGTTCTGCTATAAAGATATTAAGAAATACAATATAATATTCAAATATGCAAAGATAGTTTATAAAATATTTTAGAAATTATATAATTAGTCATTGACTGGAGCAGTGACTAAGATACGAATTGTGTTCGTTTCAATGAGCCCTTTTGCTTAGCTAATTTTTTTAATATAATAGTTTTTAAATTTCCCTAAATTATGATGTATAACATAAATAATTATACCCAAAAACGTTACTCAGCTACCTATAGACCTGGGCCTTCATCACGTGAGTTTTGAAACAAGATTATCTCTGGCTAGATTCAGAAAAGCCTGTTGATTACAGTATACGTTGAGATCTAGTGAATACTCAAGTAGAAGTGGCTTTAGCAGCCGTTCATTCGTGCTACTATTCTAATGTAACTTTTTCGGTGAGGTGGTTGTCTAAAATGGCTTAACTTGGACAGCACAAAAATCACTTCTAGCTAAGTAAGAGGATAAAGGAGCACCGTTAAGTGAAATTTCATAGTGTACCTATCTTAAAGGATATAAGCGGGTGGCCTACGCTAATACATAGACTACCTAGTAGGGGCTGTAGCTGGGTACAGCATAAATATAAAGCAAATAACAATGTGTTTACTCAGTTCACTCGTTCATCCGTCGTTATTAAGCTAACTATGAGACCGACAATGCGACATTTTTAAGTTGGGTCTTGATTGTGACTGGATAAATGTAGTGATCCTGCACGGTTGGGGATGATATCATATGAAGTTTCTAGATCTCCAATCCGCTCGGACTGAAGTAAACCATGCGAGCATTCACTTATATGGCTATGGAGCCTCCCTCAGAGTTGAACTGTTGGTTCAGCATAATGGTGAGCTCTGCCCAATTTGTCATATACCATCTTCCAATAAGGGGCAGTACCGGATATCACCATTACTCGAATGAAAGTTCTGTCAAAGTGAACCTTTTTTTCGGTATATACGCTAATAATGTGTTTTGTATCCTGCACATATTGTCCCATCCAGTGCTTTACTTGGCGTTTAGTGTAAAACGAAACACCTCCGGATGGTATTACGATATATCTTCCGCAAAATTTTGTTTTTCTTATTCAAATTGGTTCACGCAGTGGTAGTTGCCCGCCGAAGTTGGGTGATAGATTCTCTGCAGCATTAAACTACTGTCCCGTATTTCCGATTAAAGAAATTTCTTATTACCGTGCTAAGGGTCTGCTTGCGCTTATATTATTACGCCTTCTTTGTCGCCGCTGCTCAAGCACGCGGGTTATAAGCAACCCCCTTAAGGACTTGAACACGCGTCTCAGTCGGACCTGAAACCGGACGGCTCACGGAGGACCAAGATGGGCAGACGCGCCCTCTATTGACGCAAGGGCGCGGCCCTTTCTCTGGCCGGATCCCGGCGCCTGAGGCTGACGCAGCCAATTAAATTGAACGAGGGAGTACCTTCGCGTGGAGCGTGGGGCCCTCGACTGGCTCGCACGGTCCTCGTGCTGGCCCTAGTTCCGCGGGGCGCACTCAGCTTCGAGGCCATTAAGATGCGTACGGGCGGCTTTGCCAGACGAGTGGAACGACTACAGTGAGTCCACTAGTCCCTAACCTCGCTGATGGTACAAGCATCCGCGTGCACCTCTGCCTTTGTACAGAGAGGGGCCCGGCGTCCTGCGCCTGGGTGTCGTTACTAGACCCCACACCTATGGGTTTTAGGTTCGCGCAGGGAGACGGCAGTCAACCAGTTGGTTTTATAATAGTAGGACCGTGGAAGCTTTGGGTGGTCTCGGGGGAGTTGGAAGGTATACCGATCCGCCCACATACCCGTTCGCGCTAAAGGACAGGGAGGCCAGGGGAAGTACTCCTGGCAAATCCGTTCTCGAGTTGGGGCACGTCATGACGCAGGCCCAACCAGACTGCGACGATAGCCAAGGAATGCAGGAACCGGTAGTGGGAGTGTATGAGCAGGCATCTTGCCGATCAAGCTATTCGGCAGTAATTGCCAAGTGCGCCCGTAGCCAGACGGTGAGGAGCGTGCATGCGCCCCCTCAGGTCGACGTCTATGAGAATTTGCAATTATAGACTCCAGCTGTGGCCCTTCGTACGTTGGGGAGGCTTCTCATGCCAACCCGCGCATTTACGACTCCTCTGTGTTGGAGCGCTATGACAGAGAGCGTACCCTGTCACGTCTAGCAGGAAATATGGTCCGCTGTTGGATGGAACTACGTGTCAGGCTGCCCTGTCGCGGGGGCGGGCAGCAACCCGTGGGCCGCGGCCAGGGGGCGCCGCGGGGCCCCGCCAGGCGGTGCCGTGCCCCCGGACCCCAGGGCGGCGCCGCGCGGTGGGGGCTGAGGAGCGGACTGGGAAGCACGGAGGCTGGGTCGACCCGCCGTCTAGTGTGCGCTACACCGCCAAGGTCGACGAGGCGCGTCGGAGCGTCGCCGGCCTCGCGCGGGGCGCTTCGGCGCCCGCAATACGCGGGGATGGCCCCAGGACGGGGCCCCCCCGGCCCCCGCGCGGCCGGGGTCCCAGGGCGTCCCGCCCCCCAGGGGGCGCCCCGGCTCGACCCAGTTGCGCCTCCCGCGCAGCTGCGCGGGGGGTGCGCGCTGGTCCCCGCGGGCCTCCGCCCGGCAGGAGGCGACGCCGCCCATTGAGGGGGAGCCCCCGGCCGCAGCCCAGACGCCGCGCGCGGCCGACGCGCGCGGACCCCGCCCGCGGCGGCCGGGGGGACACTCGCTGCGGACGCGGCCCGCGCGGCGCCCGCCCAGGCCCAACAGCCCGTCTGCGGGCGGCGCTGGGCCGACGCGATTCGCCGTACCGGGCCGGCGTTCCCGCACGCGCGCCAGGCCCCGCCGGGCCGGGGAGGGGGGGGTCGCGCTATGGGTCACCCTCCTCCCGGCCCGGCGCCGAGCCGCCAGGAGACGAGCGGCTCGGGCTCGGACGCCCGGGCGCCGCCCCCGCGGCGCCCACGCCGGCAAGCGAGCGAAGGCCAGTCCGACGAGGGCGGCCGGAGCACATCGCCCTGGGCACCGTCGCGCGTCGCCGCCCCCCTGACAGCGGGCAGCTTGCCGGGGGGTCCGGAGGTGGGCGCCCGCTAAGTGGCTCAGGGGGCTACCCCACGGGGCGGCCGTGGCCGGGGGTGCCCGCGCGGCGCGAGCCGGGACCTTGCGCCGCGCGCGGAGGGGCGTCGAGGCGACCCCGCCAGGGCGGGGCGGGCGGCGGTGGCTGCCGGAATGCCCC     
G       ATTCAGCGATTAACAATAATCAAATCACTGTAATTAATGGTTTTAACATAATAAATTTACTTTTTTAGTTCCAACTATTATAAAATGAAACTAAGGTTAAGAGTAAAAATTAGTATTTTTCTGGTTCTTATATTCTGGATTGAATTGTTTAACGTATAAATTCTATCAACTTGATGAAACATTTCTCATTATGTATATAGTACAATCTTCTATTCTTATACTTTATATGATAAACCATTCAGATATAATTTTTTTTTATAAAGAAATGCCATACGTATTAATGGTCAGAAAGAATAAATAATCGAATATAAATTATTAGAATGTGATAGGTTTAAGGACAAAATTCTTTTAGGCTGTTTATGGGTATTTAGGTATTTAAAAATATTTTATAATAATAAATCGTAAGAACTAGATGCATTTAGCATAATCTAAATATGTAAACAGTTTTATGCTGAAAAATTGTTCGCAATAGTGATCTTATATTCATTCATATGTAATTGATTAAACTGTTTAAAGATCAATACTAAGTGATATTTGATAAGTCTTTATAGTTTATTGACAAATATAAACTTTTCCTTGTTATAAATAAAGTTATAATATAGAAATATTAAATAATATTTTTTAAATATTATTTATTTTCCATAACTAAAAATTATAGAAATGAGTAAACACCTTTTGTTTACTATAAAAGTTAATTGCTTCATAATAATGATCACTAAAAGAATGTAAAAAATTTTTTTTATTATACATACAAAACTATAACTTTTAAATTTTAATACGTGCTGTTATATAGATATTTAGAAAAACAATATACTATTCAATTATCCATAGTTTTTTTATAAAATATTTTAATAATTAAATTATTAGACATTTATTGGAACAGTGACTAAAATACGAATAGTGTTCGTTTCAAAAAGCTCTTTTATTAAGCTATTTTTATAAATATAATTGTCTGTAAATTTCCCTAACTTATGATGTATAACATAAATAATTATATCCAAAAACTTTACACATCAACCTATAGACCTGGGCCTTCATCACGTGAGTTTTTAAACAAGATGATCTTTCGCTAAATTCAGAAAAGCCTGTCGATTACAGTATACTTTTAGGTCTAGTGAATATTCAAGTAGAACTGGCTTTATAAGCCGTTCATTCGTGCTCCTATTCTAATGTAACTCTTTCGGTGAGGTGGTTGTCTAAAACGGCTCAACTTGGACAGCACAAATTTCACTTCTGGCTAAGTAAGAAGATAAAGGAGTACCGTTAATGTAAATATCATGGTGTACCTATGATAAAGGATCTAAGCAGGTGGCCTATGATAAGAAAAAGACTACCTAGTATGGGATGTAGCTGGGCACAGCACAAATATAAAGTAACTAAGGCTGTGTTTACTCTGTTCACTCGTTCACCCTTCGATATTAAGCACACTGTGATACCGACAAAGCGACATCTTCATGGTGGGTTTTGATTGTTTTGGAATTAATGTAGTGAACCAGCACGGTTGGGGATAATAACATTGGAGGTTTCAGAACCTACAATCCGCTCGGACTGACGTAGACCATGCGAGCCTTCACTTATATGGCTATGAAGCCTCCCTCAGAGTCAAACTGATGGTTCAGCATAATGGTGGAGTCTGCCCAATTTGTCATATACCATCTTACAATATAGGGCAGTACCGTCTATCACCAATACTCGAACAAAAGTTCTGTCAAAGTGTACCTATATTTCGGTCTACGAGCTAAGAATGTGTTTTATACTCTGCTCATATTCTCCCATTAAGTGCATTACTTGGCGTTTAGTGTAAAACGTTACACCTCCGGATAGTACTACGATATACCTTCCGCAGAATTTTACTTTTCTTATTTAAATTGGTTCACGCGGTGGCAGTTTCGCGTCGAAGATGGGTTAGAGATTCTCTACAGCGTGAAACTACTGTCCCGTATTTCCGATTAAAGAAATATCTTATTACCGTGCTGAGGGTGCGCCTGCGCTCATAATATTACGTCTTCTTTCTCGCCTTGGCAGAACCACCCGTGTTATCACGAACCCCCCTAAGGACTAGAACACGGGTCTCAGTCGCACCAGTAACCGGATGGCCCACGGCGGACCAAGATGGGCAGAGTGGCGCTCTATTCTCGCGACAGCTCGGCCATTTCTCAGGCCGGAACTCTGCGGGTGGGACTGAAGCAGCCAACTAAATGGAAGACGGGATTACCGGAGCGTGGTGCGTTCGGTCCTCGAATGCCTCGCACGGTCCTCGTGGTGCGTCGAGTTGCGCGGTGCGCACTCAGGTTCGATGCCACTAAGATGAGAACGGCCTGCTTTGCAAGACGAGTGGAACGACTACCGTAAGTCCACTAGTCCCCAGCCTCGCTGATGGTACAAGTATCCGCGTCCACCTCTGCCTTTGGACGGAGAGGGCCCCCGCGTCCTGCGCCTGGGAGTTGTTCCTAGACCCCGCACTTATGGGGTTTAGGTTCGCGCAGGGAGACGGCAGTCAACCAGTTAGTTTTATAATAGTAGGAACGTGGAAGATTTGGGTGGTCTCGGGGGAGAGGGAAGGTATACCGATCCGCCTACATACCCGTTCGCGCTAAAGGACAGGTTGGCCAGCCGAAGTACTGCTGGCAAATCCGTCCTCGAGTTGGGGCACCTAATGACTCAGGCCCAACGAGACTGCGACGATAGCTAAGTAATGAAAAGACCGGTAGTAGTAGGTCATGAGTAGGCATCTTGCCGGTCAAGCTAATCCGCAGTGAATGCCAAGTGCGCCCGTAGCCTGACGGTGAGGAGCGTGCACACGCCCCTTGAGGTCGACCTCTATGAGAATTTGCAATTATAGACTCAAGCTGTGGCCCCTCCTAGGTTGGGGAGGCTTCGCGTGCTAACCCGCGTAGTAACGCCCCGTCTGTGTTTGAGCGCTCTGACCGAGAGCCGACCCTGTGACGTCTAGCAGGAAATATGGTCCGCTGTTCGATGAAACTACGTTTCAGGGTGCCCTGCCACGGGGGAGGGGAGCAACCCGTGGGCCGTGGACAGGGGGCACCCCGGGGCCCCGCCAGCCGGCGCCCTGCCCCCGGAGCCGAGGGGGGGCCCGCGCGGTGGGGGCTCAGGGGCGGACTGGGAAGCACGGAGGGTGGGTCGACCCGCCGTCTAATGTGCGCTACACCGCCTAGCTCCACGAGGCGCGCCGGTGCCTCGCCGGCCTCGCGCCGGGCGGTTCGGCTCCGGCAATACGCGGGGATGGCCCCAGTACGGGGCCCCCCCGGCCCCCGCGCGGCCGGGCTCGGAGGGCGTCCCGCGCCCCAGGCGGCGGCCCGGCGGGACCCAGTTGCGCCTGCCGGGGAGCTGCGAGGGGGGTGGGCCGTGGTCCCCGCGGGGCTCCGCCCGGCAGGACGCGCCGCCGCCAATTTAGGCGGACCCCCCGGCCCCACCCCAGAGGGCGCGCGCGGCCCACGCGCGCGGAGCCCGCCCGCGGCGGCCGCCGGGACACGCGAGGCCGACGTGGCCCGCGCGGCGCCCACGGAGGCCCAACAGCCCGTTTACGGGCGACGCGGGGCCGACGCGATTTGCCCTACCGGGCCGGCGTTCCCGCACGCGTGCCAGGCCCCGGTGGGCCGGGCAGGCGGGGGTCGCGATAGGGGGCTGCCTCCTCCCGGCCCGGCGCCGACCCGCCAGTAGACGAGCTGATCGGGATCGGACGCCGGGGCGCCGGTCCCGCGGCGCCCACGCCGTCAGGCGGGCGAAGGTAACTCGGGCGAGGGCGGGCGGAGCACATCGCCCTGGGCACCGTTGCGCGTCGCCGGCCCCTTGACAGCGGCCAGCTTGCCGGGCAGTTCGAAGGTGGGCGCCCGCCCAGTGGCTCAGGGGGCTACCCGCAAGGGCGGCCGTCGCCGCGGGTGTCCGCGCGGCTCGTGCCTGGGGCCTGCGCCGCGCGCGGAGGGGCGTAGAGGCGACCTCGCGAGGGCGGGGCGGGCGGCGGTGGCTTCCGGACTGCCGC     
F       ATTCAGCGTTTATCAATAATCAATTTACTGGAATTAATAGTTTTAACATAATTAATTTACTTTTTTAGTATAAACTATTAAAAAACGAAATTAATGTTAAGAGTGAAAATAAGTATTTTTATGGTTCTTATATTAAGGACGGAATCGTTTAAAGTATAAATACTAACAACTTAATGAAACAATTGTAATTATCTATATAGTACAATTTTCTATTCTTATATTTTATATAATAAACCAATCATATTTATTTTTATTTTATAAAGAAATGCCATACTTATTAATAGTCAGAAATAATAGAAAATATTTTATAAATTATTGAAATGTGATAGATTTAAGGACAAAATTCTAATAAGCTGTATATGGGTATTTATTTATTTATAATTATTTTGCAATAATAAATCATATGTACTAGATAAATTTAGATTAATCTAAATATGTAAACATTTTTATGAGGAAAAATTTTTAGCAATAGTGATCATGTATTCTTTCATTTTTATTTGAATAAACTGTTTTTAGATCAATACTAAGTGATATTTGATAAGTCTTTAAAGTTTTTTGACAAAAAAAAATTTTTCCTTGATATAAATAAAATTAAAATCTAGTAAGACTTAAAAATATATTATAAAATTTATTTTTTTTCCATCACTGAAAATTATAGAAATGAGAAAACACATTTTGTTTATGATAAAAGTAAATTGTTTCTTAGTAATGATCACTTAAAGATTGTAAAAAATTATTATTATTATACATACAAATCTAAAACTTTTAATCTGTAATACGTTCTGTTATGTAGATATTAAGAACTACAATAAACTATTCAATTATTCATAGTTAGTTTATTAATCATTTAAACAATTATATTATAAGACATTGATTGGAACAGTGACTAAAATACGAATAGTGTTCGTTTCAAAAAGCCCTTTTTATAAGCCAATTTTATCAATATAATAGTTTTTAAATTACCCTAACTTAAGATGTATAACATAAATAATTATACACAAAAACTTTACTCATCAACCTATAGACTTGGGCCTTAACCACGTGAGTTTTAAAACAAGATGATCTCTTGCTAGATTCAGAAAAGCCTGTTGATTATAGTATAATTTTAGTTTCAGTGAATACTCAAGCAGCACTGGCTTTAGCAGCCGTTCATTCGCGCTACTTTTCTAATGTAACTCTTTGGGTGTGGTGGTTGTCAAAAACGGCTGTACTTGGACAGCACAAAGCTCACTTCTTGCTATGTAAGAGGATGAAGGAGCACCGTTAACTGAAATATCATAGTGTTCCTATGTTAAAGGATATAATCTGGTTGCCCAGGCTAGGAAAAACACTACCTACTAGGGGCTGTAGCTGGGCACAGCACAAATATTAAGCAAATAACAGTGTGTTTACTCAGTTCACTCGTTCACCCTTCGTTATTAAGCAAACTATGAGGCCGACAAAGCGACATATTTATGGTTGTTCTTGATTGTGATGGAATTAATGTAGTGAACCAGCACGGTTGGGGATCATAACATTTGAAGGTACTCGATCTATACTCCGCTCGGACTGCAGGAGGCCATGCGAGCTTTCACTTATATGACTATGGAGCCCCCATCAGAGTTCAACTGTTGGTTCACCATAATGGTGGAGTTTGCCCAATTTGTCTTATACCGTCTTCCTATAAGGGGCAGTACCGTCTATCACCATTTCTCGAACGAAAGTTCTGTCAAAGTGTACCTTTATTTCGGTCTACGCGATAAGAATGTGTTTTAAACCCTGCTCTTATTCTCCCATACAGGGCATTACGTCGCGTTTAGTGTAAAACGTTACACCTCCGGATGGTATTACGATATACCTTGTGCAGAATTTGGCTTTTCTTATTAAAATTGGTTCACGCAGTGGAAGTTTCGCGGCGAAGTGGGGTGAGAGATTCTCTGCAGCATGAAACTACTGTCCCGTATTTCCGATTAAAGAAATTTCATATTACCGTGCTGAGGCTGCGCCTCCGCTGATAATATTACGCCTTCATTCTCGCCTCTAGCCAACCGCCCCAGTTATAAGCAAGCCCCTTAAGGACCAGAACACGGGTGCCGGGCGGAACAGCAACCGGATGGCCCACGGCGGACCAAGATGGGCATACTGACCCTCTCTTCACGCGACGCCTCGGCCATTTATCCGGCCGGATCGCGGCGCGTGGCGCTGACGAAGCGAACTAAATAGAACGCGGTATTACCTCGGCGTGGTGCGTGCGGTCCTCGACTGGGTCGCAGGGTCCTCGTGGTGCGCCAAGTTCCGCGGTGCGCACTCAGCCTCGATGCCATTCAGATGAGAACGGGCGACTTTGCCAGAGGAGCGGAACGATTCCTGCGAGTCCACTAGTCCCCAGCCTCGCTGATGGTATAACACCCCGCGTGCACCTCTGCCTTTGGACGGAGCGGGGCCCCGGGATCTGCGCCTTGCAGTCGTTACTAGACCCCGCACGTTAGGGGTTTAGATTCGCCCAGGGAGACGGCAGTCAACCAGCTAGTTTTATAATAGTATGACCGCGGAAGCTTTGGGTGGCCTCGGGGCAGTTGGAAGGTATACCGATCCGCCTACATACCCCCTCGCGCTAAAGGACAGGGTGGCCAGGCGAAGTACTTCTGGCAAATCCGTCGTCGAGTGGGGGCACGTAATGACGCAGGCCCAACGAGACTGCGACAATAGCGAAGGAATGTAATGACCGGTAGTAGGAGGCTATGAGCAGGCATCTTGCCGCTCAAGCTAATCGGCAGTATCTGTCACGTGCGCCCGTAGCCTGACGGTAAGGAGGGTCCACACGGCCGCACGGGTCGACGTCTGTGAGAATTCGCAAGTAAAGACTCAAGCTCTGGCCCCTCCTAGGTTGGGGAGGCTTCTCCTCCCCACCCGCTTATTAACGACCCGTCTGTGGTTTGGCGCTTTGACAGAGAGCGGACCATGCGACTTCTAGCAGGAAATATGGTCCGCTGCTCGATGACACTACGTTTCAGGCTGGCCTGCCACGGGGGCCGCGAGCCACCCCTGGGCCGTGGGAAGGGGGCACCGCGGGGGGCTGCGAGCCGGCGCCCTGCCCCCGGAACGCAGGGAGCGGCCGCGTGGGAGGGCCTCAGGGGCGGACTGGGAAGCATGGAGGCTGGGTCGACCCGCCATCTAATGTGCGCTCCGCCACCTAGGTCCCCGAGGCGCGCCCGTGCGTCGCCGGCCTGGCGCCGGGCGCTTCGGCGCCGGCAATACGCGGGGATGGTCCCAGTACGGGGCCCCCCCGGCCCCCGCGCCGCCCGGCTCCGACGGCGTCCCGCGCCCCAGGCGGCGACCGCGCAGGACCCAGTCGCGCCTGCCGCGGAGCTGCGAGGGGGGTGCGCGGTGGTCCCCGCGGGCCTCGGCCCGGCAGGACGGGACGCCGCCCATTTGGAGGGAGCCCCCGGCCCCACCCCCGAGGTCGCGCGCGGTCCACGCGGGCGGACCCCGCCCGCGGCGACGGCCGCGACACGCGATCCCGACACGGCCCGCGCGGCGCCCCCATAGGCCCAACAGCCCGTCTCCAGGCGCCGCGTGGCCGACGCGATTCGCCCTACCGGGCCGGCGTTCCCTCACGCGGGCGAGGCCCCGCTGGGCCGGGGAGGGGGGGGTTGCGATATCGGACGCCCTCCTCCCGGCCCGGCGCCGACCCGCGAGGAAACGAGCGGCTCGGGATCGGACGCCTGGGAGCCGCGCCCCCGGCGCCCACGCCGCCAAGCGGGCGTAGGTAACTCGGGCGAGGGCGGGCGGAGCACATCGCCCTGGGCACCGTGGCGCGTCGCCGCCCCCCTGCCAGCGGTCAGCTTGCCGGGGCGTTCGGAGGGGGGCGCCCGCCAAGTGGCTCAGGCGGCTGCCCCACTCGGCGGCCGTGGCCGGGGGTGTCCGGGAGGCTCGTGCCCGGGTCATCCGCCGCGCGCGGAGGGGCGCGGAGGCGACCTCGCCAGGGCGGGGGGGGCGGCGCTGGCTCCCGGACTGCCGC     
E       ATTCAGCGATTAACAAGAATCAATTTCCAGAAAATAGTCGTTTTATCATAATTCTTTTACTTTTTTAATTCTAACTATTTTAAAAAGAAATTTATGTTAAGAGTAAAAAAAAGTATTTTTATGGTTCTTATATTAAGGATTGAATTGTTTATTGTATAAATTCTATCAACTTTATGAAACAATTTTAATTATGTATATAGAACAATTTTCTATTCTTATAGTTTATATAATAAACCAAACATATTTATTTTTGTTTTATAAAGAAATGAAATATTTATTAATAGTCAGAAACATTAGATAATATTATATAAATGATTAGAATGAGATAGATTTAAGGACAAAATTCTAATATGCTGTTTATGGGTATATAGTTCTTTAAAATTATTTTGTAATAATAAATCGTATGTACTAGAAGAATTTAGCATAATCTAAATATGAAAACAATTTTATGAATAAAAATTATAAGCAATAGTGATCTTGTATTCGTTCATTTTTATTTGCATAAACTGTTTAAAGATCAAAACTAAGTGATATTTGATAAGTCTTTATAGTTTATTGACATATATAAATTTTTCCATGATATAAATAAATTTATAATATAGAAATAATTAAAAATATTTTATAAAATTTATTTATGTTCCATCTCTGAAAATTATAGAAATGAGAAAACACATTTTGTTTACTATATTAGTATATTGCTTCTTAATAAGGATCACTTAAAGATTGTATAAAATTTATATTATTATACATTCAAATCTATAACTTTTAAAGTTTGATACGTTCTGATATATAGATATTAAGAAATACAATATACTATACAATTATACAAAGTTAGTTTATGAATAATTTTAATAATTAAATTATATGACATTGATTGGAACAGTGACTAAAATACGAATCGTGTTTGTTTCAAGAAGACCTTTTATTAAGCTATTTTTTTTAATATAATAGTTTATATATATCCCTACCTTATGATGTATAACATAAATAATTATACCCAAAAACTTTACTCAACTACCTCTAGACCTGGGCCTTCAACACGTGTGTTTTTAAACGAGATGATCTCTCGTTACATTCAGTAAGGCCTGTAGTTTATAGTATACATTTAGTTCCATTGAATACTCAAGTAGAACTGGCTATAGAAGCCGTTCATTCGAGCTCCTATTCTAAGGTAACTCTTTCGGTGAGGTGGTTGTCTAAAACGGCTTAACTTGGATAGCACAACTATCACTTCTAGCTAAGTAAGAGGATAAAGGAGTACCGTGAACTGAAAGATCATAGTATACCTTTGTTAAAGGATATAAGCGGGTGGCCTAAGCTAGGAAATAGACTACCTAGTATGAGATGTAGGTGGGCAAAGCATAAGTATAAAGCATCTATAAATGTGTTTACACAGTTCGCTCGTTCACCCTTCGCTATTAAGCACACTGGGTGACCGACAACGCGACATACTTATGGTGGTTCTTGATCGTGTTGGAATAAATGTACTGATCCAGCACGGTTGGGGATCATATCATTCGACGTTTCAGAACCAACAATCCGCTCGGACTGGACTAGACCATGCGAGCATTCACTTATATGTCTATGGTACCTCCCTCAGAGTTCAGCTGTTGGTTCAACATAATGGTTGAGTTTGCCCAATTTGTCATATACCATTTTCCAATAAGGGGCAGTTCCGGCTATCACCATTACTCGATCGAAAGTTCTGTCAAAGCGAACCTATCTTTCGGTCTAGGCGCTAAGAATATGTTTTATACCCTGCACATATTCTCCCATACAGTGCATTACCTGGCGTTTAGTGTAAAACGTTACACCTCCGGATGCTAGTACGATATACCTTTGGCAAAATTTTACTGTTCTAATTAAAATTGGTTCACGCATTGGACGTTTCGCGTCGAAGTTGGGTGAGGGATTCTCTACAGCATCAAACTACTGTCCCGTATTTCCGATTAAAGAAAATTTTTATTACCGTGCGGAGGGTGTGCCTGCGCTCATAATATTACGCCTTCTTTCCCGCCTCTGACTAAGCACCCGCGTTATAAGCAACCCCCTTAAGGACTAGACCACGGGTCTCAGTGAGACCAGAAACCGGATGGCCCACGGAGGACCAGGATGAGCACAATTGCGCTCTATTCACCAGACGCCTCGGGCATTTCTCTGGCCAGACCTGCGCGCTTGAGGCTGAGGTAGCCAATTAAATAGAACGAGGTAGTACCTGGGCGTGGTGCGTGGGATCCTCGACTGTTTCGCACGGTCCTCGCAGTGAGCCCAGTTCCGCGGTGCGCACTCAGCTTCCATGCCAATAAGAGGGGAACGGGCGCCTTTGCCAGACGGTTGGAACGACTACCGTGAGATCACTAGTCCCTAGCGTCGCTGATGGGATAAACATGCCTGAGCACCTCTGCCTGTGGACGGAGAGGGGCCCCGCGTCCTGCCCCTGGGAGTCGTTCCTAGACCCCACACGGATGTGGTTTAGTTTCCCTCCGCTAGACGGCGGTCACCCAGCTAGTTTTATAATAGTATGAGCGTGGATGCTTTGCGTGGTCTCAGGGGAGTCGGAAGGTATAACGATCCGCCCACATACACGTTCGCGTTAAACGGCAGGGCGGCCCGGGTATCTCCTACTGGCAAATCCTTTATCGTGTTGAGGCACGTCATGACGCATGCCCAACGGGACTGCGCCAATAGCAAAGGAATGTAAATACAGGTAGTCGCTGGGTATGAGCAGGCATCTTTCCGCTAAAGCTAGTCGGCAGTATTTGCCAAGTGCGCCCGTAGCCTGACGGTGAGAAGCGACTACCCGCCCGCTCAGGTCGACGTCTATGAGAATTTGCAACTATAGACTCAAGCTTTGCCCCCTCCCAGGTTGGGGAGGCTTCTCCTGCCATACCGCGGATTAACTACCCGTCTGTGTTTGGGCGCTTTGACAGAGAGCTGACCCTGTGACTTCTAGCAGGAAATATGGTCCGCAGCTGGATGAAACTACGTTCCAAGCTGCCCTGCGCCGGGCGCCGGGAGCGACCCTTGGCGCGGGGGGAGGGGGCCCCGCGGGGGGCCGCCAGCCGGGGCCCTGCCCGCGGAACCCAGGGGGTGGCCGCGCACTGGGCGCAGAGGGGCGGACTGGGAAGCACGGACGCTGGGCCGACCCGCCGTCTAATGCGCGCTACGCCGCCTAGGTCCAGGAGCCGGGCCCGTGCGGCGCCGGCCTCGCGTCGTGCGCTTCGGCTCCCGCCATACGCGGGGATGGCCCCAGTACGGGCCACCCCCGGCCCCCGCGCGGCCCGGGTCGGACCGCGTCCCGCGCCCCAGGCGGCGACGCGGCGAGACCCAGTGGCGCCTGCCGCGGAGCTGCGAGGGGGGTGCGCGGTGGTCCCCGCGGGCCTCGGCCCGCCACGACGCGGCGCCGGCCAATGAGGGGGACCCCCCGGCCCCACCCCAGAGGGCGCGCGCGGCCCACGCGCGCGGAACCCGCCCGCGGCGGCCGGCGGGACACTCGATGCCGACGCGGCCCGCGCGGCGCCCGCCTAGGCCCAACAGCCCGTCTCCGGGCGACGCCCGGCCGACGCGATTCGCCGTACCGGGCCGGCGTCCCCGCACGCGGGCCAGGCCCCGCTGGGCCGGGAAAGGGGGGGTCGCGATATGGGACACCCTCCCCCCGGCCCGGCGCCGACCCGCCAGCATACGAGCAGCTCGGGATCGGACGCCGGGGCGCCGCTCCCGCGCCGCCCACGCCGCCAAGCGGGCGAAGGTAACTCGGGGCATGGCGGGCGGAGCACACCGCCCTGGGCACCGTGGGGCGTCGCCGCCCCCCTGACGGAGGCCAGCTTGCCGGGGGGGTCGCAGGTGGGCGCCCGCGAGGTGGCTCAGGGGGCTGCCCCAAAGGGCGGCCGTGGCCGGGGGTGTCCGCGAGGCTCGTGCCCGGCCCCTGCGCCGCGCGCGGAGGGGCGTGGAGGCGACCTCGCCAGGGGGGGGCGGGCGGCGGTGGCTCCCGGACTGCCGC     
D       TTACAGCGTTAAACAATAATCAACTTACTGGAATTAATAGTTTTAACATAATAAACATACTTTTTTAGTTCGAACTATTTTAAAAAGAAATTAATGACAAGAGTAAAAATAAGTATTTTTATGGTTCTTATATTAAGGATTGAATTGTTTAAATTATAAATTCTAGCAAGTTTATGAAACAATTGTAATTATCTATATAGCACAATATTCTATTCTTATATCATATATACTAAACCATTCATATTTTTTTTTGTTTTATAAAGAAATGTTATACTATTTAATATTCAGAAAGAATATATAATAATATATAAATGATTAGAATGAGATAGGTTAAAGGACAAAATTATAATAAGCTTTTTTAGGGTATATAATTATTTATAAATATTATGTAATGATAAATCGTATTTACTAGATGAATTTAGTATAATCTAAATATGTAAACAATTTTATGTTGAAAAATTTTTCGCAATAGTGATCTTGTATTCATTCTTTTTTATTTGAATAAACTGTTTATAGATCAATACTAAGTGATATTTGAAAAGTCTTTATAGTTATTTGACATATATAAATTTTTCCATGATATAAATAAAATTATAAAATAGAAATAATTAAAAGTATCTTATAAATTTTATTTATTTTCAATCACTGAAAATTATAGAAACAAGAAAACACATTTTGTTGACTATAAAAGTATATTGCTTCTTATTAAATATCACTTAAAGATTGTAAAAAATTCATAGTATTATACATACAAATCTATAACTTTTAAAGTTTAATATGTTCTGTTTTATACTTATTAAGAAATACAATATACTATTCAATTATTCAAAGTTAGTTTATTAAAATTTTTAAAAATTACATTAATAGACATTGATTGGAACAGTGACTAGAATACAAATAGTGTTCGTTTCAAAAAGACCTTTTATTAAGCTAATTTTTTTAATATAACATTTTATATATTTCCCTATTTTATAATGTAAAACATAAATAATTATACCCAAAAACTTTCCTCAGCTACCTATAGACCTGGGCCTTCATCACGTGTGTTTTTAAACAAGATGATCTCTCGCTACATTCAGAAAAGCCTGTCGATTAAAGTATTGTTTTAGTTCTAGTGAATACTCAAGTAGAACTGGCTTTAGAATCCGTTCATTCGTGCTCCTATTCTAATCTAACTCTTTGGGTGAGGTGGTTGTCAAAAACGGCTTAACTTGGACAGCACAAATGTCAATTCCTGCTAAGTAAGAGGATGAAGTAGCACCGTTAATTGAAATATCATAGTGCACCTATGCTAAAGGATATAAGCAGGTTGCCGAGGCTAGGAAACAGACTACCTAGTATGGGCTCTAGCTGGTCACAGCACAAATATACAGAAACTAGCAATGTGGTTACACCGTTCACTCGTTTACCCTTCGTTATTAAGCTCACTGTGAGTCTGACAAAGCGACATCTTGATGTTGGTTCTTGATTGTGCGGGAATAAATGTAGTGAACCAGCACAGTTGGGGATCATTACATTCGAAGTTTCAGGAGCTACAATCCGCTCGGACTGAAGGATACCATGCGAGCTTTCACTTATATGGCTATGGAGCCTCCCTCAGAGTCCAACTGTTGGTTCAACATAATGGTGGACTCTGCCAAATTTTTCATATACCATCTTCCAATAAGGGGCAGTACCAGCTATCACCATTACTCGAACAAAAGTTATGTCAAAGTGTACCTCTCTTTCGGTCTAAGGGCTAAGAATGTGTTTTTTACTCTGCTCATATTCTCCCATTCAGTGCATTACTTGGCGTTAAGTGTCAAACGATACACCTCCGGATGGTATTACGATATATATTTCACAGAATTTTACTCTTCTTATTAAAATTGTTTCACGCATTGGAAGTTTCGCGGCGAAGTTGGGCGCGTGATTCTCTATAGCATGAAACTACAGTCCCGTATTTCCGATTAAAGAAATTTCTTAGTACCGTGCCGACGGTGTGCCTTCGCTGATTTTATTACGCCTTCTTTCTAGCCTGTGCCAAACCACGCGGTTAATAAGCAACCCCCTTAAGGACTAGAACAAGGGTCTCAGTCGGACCAGAAACTGGATGGCGCACGGCGGACCAAGATGGGCAGACTGGCCCTCTATTCCCCCGACTCCTCGGCCATTTCTCGGGACGGAACTCGGCGCCTGGGACTGAGGTAGCAAACTAAATAGAACGCGGTAATACCTGGGCGGGTTGCGTGGGCTCCTCGACTCGTTCGCACGGTCCTCGTGGTGGGGCCAGTTCCGCGGTGCGCACTCAGCTTGGATGCCAAGGAGATGTGAATGGGCGCCTTTGCCAGACGAATGGAACGACTACCTTGAGTCCACTAGTCCCTATCCTCGCCGATGGTATAAACCTCCGAGTGCACTTCTGCCTTTGGACGGAGAGGGGCCCCGCGGCCTGCGCCTGGGAGTCGTTACTAGACCCCGCACGTATGGGTTTAAGTTTCGCCCAGGGAGACGGCAGACAACCAGTTAGTTTTATAATAGTAAGAGCGTGGATCCTTGGGGTGGTCTCGGGGGAGTGGGAAGGTATACCGATCGGCCGACATACCGGTCCGCGCTAAAGGTCACGGCGGCCAGGGGAAATACTGCTGGCAAAACCGTGGTCGAGTTGGGGCACGTTATGACTCAAGCCCAACGAGACTGCGACAAAAACAAAGGAATGAAATGACAGGTAGTAGTAGGGTATGAGCAGGCATCTTGCCGCTCAATCTAGTCGGCAGTATTTGCCAAGTGCGCCTGTAGCCTGACGGTGAGAAGCGTCTACCCGCCCGCTCAGGTCGACGTCTAAGAGAATTCGCAATTATAGACTCAAGCTGTGACCTGTCCTAGGTTGGGGAGGCTTCTCCTCCCAACTCGCCGATCAACGACCCGTATGTGCTTGGGCGCTATGATAGAGCGCGGACCCTGTCACTTGTACCAGGAAATAAGGTCGGCTGCTCGATGAAACTACGTTTCACGCTGGCCTGCCACGGGGGCGGGGAGCAACCCCTGGTCCGTGGGCAGGGGGCCCCGCGGGCGGCAGCCAGCCGCCGCCCTGCCCCCGGAACTCAGGGGGGGGCCGCGCGATGGGGAAGGAGGGGCGGACTGGGAAGCAGGGAGGCTGGGTCGACCCGCCATCTAGTGTGCGCTACGCCGCCTACATCCACGAGGCGCGCCCGTGCGTCGCCGGCCTCGCGGCGGGCCGTTCGGCTCACGCAATACGCGGGGATGGCCCCAGGACGGGGCCCGCGCGGCCCCCGCGCGGCCGGGCTCGGCCGGCCTCCCGCGCCCCAGGCGGCGGCACGGCCGGACCCCGTTGCGCCTGCCGCGGAGCTGGGAGGGGGGTGGGCGCTGGTGCCCGCGGGCCTCGTCCCGGCACGACGCGACGCCGCCCATTGAGGGGCACCCCCCGGCCCCACCCCAGAGGGCGCGCGCGGGCGACGGGCGCTGAACCCGGCCGCGGCGGTCGCCGGGACACTCGATGCCGACGCGGCCCGCGCGGCGCCGCCCGAGGCCCAACAGCCGCTCTGCGAGCGACGCGGGGCCGAGGCGATTCGCCCCACCGGGCCGGCGTGCCCGCACGCGGGCCAGGCCCCGCTGGGCCGGGGAGCGGGGGGCGGCGCTATGGGACAGCCCCCTCCCGGCCCGGTGCCGACCCGCCAGGATACGAGAGGCTCGGGATCGGACGCCGGTGCGCCGCTCCCGCGGCGCCCACGCCGCCAAGCGGGTCAAGGTAACTCGGGGGAGGGCCGGCGGAGCACATCGCCCTGGGCACCGTTGCGCGTCGCCGCCCCGCTGACAGCGGCCAGCCTGCCGGGCGGTTCGGAGGTGGGCGCCCGCCAAGTGGGTCAGGGCGCTTGCCTAAACGGCGGCCGCGGCCGGGGGTGTCCGGGCGGCTCGTGCTCGGCGCCTGCGCCGCGCGCGGAGGGGCGGGGAGCCGACCACGCCAGGGCGGGGCGGGCGGCGGTTGCTCCCGGACTCCCGC     
C       ATACAGCGTTAAATTAGAATCAATTTACGGGAATTAATGGTTTTAACATAATAAAATTGCTTTTTTAGTCCGAAATTTTATAAAAATATATTAATGTTAAGACTAAAAATAAGTATTTAAATGGTTCTTATATTAAGGATTGAATTGTGTAAAGTATAAATTCTAACAATTTGATGCAACAATTGTAATTATCAATAAAGTACAATTTTCTATTCTTATATTTTATATTATATACCATTCATATTTTTTTTTGTTTTATAAATAAATGCCATACTTATTAATAGTCAGAAACAATAGATAATTTTTTATAAATGATTAAAATGTGATAGGTTTAAGGACAAAATTCTAATAGGCTGTTTATGGGTATATAGTTATATAAGAATATTTTTTAATAATAAATCGTATAAACTAGATGGATTCAGCATAATCTAAATATGTATACAGTTTTATGAAGAAAAATTGTTCGCAATAGTGATCTTGTATTCATTCATTTTTATTTGAATAAACAGTTTATAGATCTATACTAAGTGATATTTGATAAGTCTTTAAAGTTTATTGACAAATATAAATATTTCCATGATATAAATAAATTTATATACTAGAAATAATTAAAAATATTTTATTAAAATTATTTATTTTCCATCACTGAAATTTATAGAAATGAGAAAACACATTTAGTTGGCTATAATAGTAAATTGCTTCTTATTAAGGATCACTTAAAGTATTTAATAAATTATTATTATTATACCTACAAATTTATATCTTTTAATGTTTATTACGTTCTGTTATATAGATATTAAGAAGTACAATATACTAATCAATTATTCAAAGTTAGTTTATTAAATATTTTAATAATTATATTATTAGACATTGATTGGAACAGTGACAAAAAAACGAATAGAGGTCGTTTCAAAAACCCCTTTTATTAAGCTAAATTTTTAAATTTAACTGTTTATATAATTCCCTATTTTATGATGTATAACATAAATAATTATAGCCAAAAACTTTACTCAACTACCTATAGACCTGCGCCTTCATCACGTGAGTTTTTAAACAAGATGATCTTTCGCTACAGTCAGAAAAGCCTGTAGATTATAGTATACTTTTAGGTCTAATGAATACTCAAGTAGAACTGGCTTAAGAAGCCGTTCATACGTGCTCCTATTCTAATGTAACTCTTTCGGTGAGGTGGTTGTCTAAAATGGCTTTACTTTGACAGCACAAATATCAGTTCTAGCTAAGTAAGAGGATAAAGGAGAACCGTTAATTGAAATATCATAGAGTACCTATGAGAAAGGATATACGCGGGTGGCCTAAGCTATGATACAGACTACCTAGTATGGGCTGTAGATGTGCACAGCAAAAATACAAAGCAAGTAGCCATGTGTTTACACAGTTATCTCGTTCACCCTTCGTTCTTAAGCACACAGTGAGACCGACAAAGCGGCATCTTTATGGTGGTTCTTGATTGTGTTGGAGTAAATGTAGTGAACCATCACGGTTGGGGATCATATCATTCGAAGTTTCAGAAACTACAATCCGCTCGAACTGAAGAAAACAATGCGAGCATTCACTTATATGGCTATGGAGCCTCCCTTAGAGTTCAACTGCTGGTTCAACATTATGGTATATTCTGCCCATTTTTTCATATAACATCTTCCAATAATGGGAAGTACCGGTTAGCACCATTACTCAAACGTAAGTTTTGTCAATGTGTACCAATCTTTCGGTCTATTCGTTAAGAATGTGTTTTGTAACCTGCACATATTCTCCCATAGAGCGGATTCCATGGCGTTTAGTGTAAAAGGTTACACCTCCGGATGGTATTACGATATAGGTTACGCAGAATTTTACTTTTCTTGTTGAAATTGTTTCACGCAATTGATGTTTCTCGGCGAAGTTGGGCGTGAGATTCTCTACATCATGAAACTACTGTCCCGTATTTCCGATCAAAGAAACTTCTTATTTCCGTGCTAAGGGTGTGCCTTCGCTTATAATATTACGCCTTCTTTCTCGCCTCTGACAAACCCCCCGGGTTATAAGCAACCCCCCTAAGGACTAGAACACGGGACTCAGTCGGACCAGAAACCGGATGGCCCACGGCGGACCAAGATCGGCAGAGTGGCCCTCTATTCACCCGCCGCCACGGCCGTTTTTCTGGCCGGAACGGGGCGCCTGAGGCTGACGTAGCCAATTAACTAGTACGAGGTATTACCTGGGCAGGATGGGTGGGATCCTCGACTGGATCGCAGGGTCCTCGTGGTGGCCCCAGTTCCGCGGTGCGCACAAAGCTTCGATGCCAATAAGATGGGAATGGGCGGCTCTACCAGACGAGTGGAACGATTACTGTGAGTCCACTAGTCCCAATCATCGCTGATGGTAGAAACTTCCGCGTGCACCTCTGCCTTGGGACGGAGAGGGGCCCCGCGTCCTGCGCCTGGGAGTGGCTACTAGACCCCGCACGAATGGGGTTCAGGTTCGCCCAGGGAGACGCCAGACAAGCAGTTCGTTTTATAATAGTATGAGCGGGGAAGCTTTGTGTGGTCTCGGCGCAGTAGGAAGGTATAACGATCCGCCCACATACCCGTTCGCGCTAGAGGACAGGGCCGCCACGGGAAAGACTCCGGGGAAGTCCTTGGTCGTATTGGGGCACGTCATGACCCAGGCCCAACGAGACTGCGCCAATATCAAAGGAATGTAATGACAGGTAGGAGGAGGGTATGAGCAGGCATCTTGCCCCTCAAGTCACTCGGCAATATTTGCCAAGTGCGCCCCTAGCCTGACGGTGAGTAGCGTAAAGCCGGCCGCTCAGGTCGACCTCTAAGATTATTTGGAATTATAGACTCAAGCTGTGGCCTCTCCTAGGTGGGGGCGGCTTCTCATCCCAACTCGCGTATTAACGAGCCGTCTGTGTTTGGGCGCTGTGACAGAGAGCGGACCCTGTGACTTCTAGCAGGAAATATGGTCCGCTGCTCGCTGAAACTACGTTTCACGCTGGCCTGCCCCGGGGGGCGGGAGCAACCCTTGGGCCGTTGGAAGGGGGCACCGCGGGCACCAGCCCGCCGGCGCCCTGCCCCCGGAACCCAGGGGGCGGCCCCGCGGGGGGGGCGAAGGGGCGGACTGGGAAGCACGGAGGCTGGGTCCACCCGCCGTCTAATGTGGGCTGCGCCGCCTAGCTCTGCGAGGCGCGCCCGGGCGTCGCCGGCCTCGCGGGGGGCGCTTGGGCTCCCGCAATACGCGGGGATGGCCCCAGTACGGGGCCCCCCCGGCCCCCGCCCGGCCCGGGTCCGACGGCGTCCCGCGCCCCAGGCGGCGACCCGGCGGGACCCCTTGGCGCCTGCCGCGGAGCTGCGAGGGGGGTGGGCGCTGGTCCCCGCGGGCCCCTGCCCGCCACGCCGCGACGCCGACCAGTGAGGGGCACCCCCCGGCCCCACCCCAGAGGGCGCCCGCGGGCCACGCGCGCTGAACCCGCCCGGGGCGGCCGGCGGGCCACTGGATGCCGACGCGGCCGGCGCGGCGCCCGCGTAGGCCCAACAGCGCGTCTGCCGGCGGCGCGCGGCCGACGCGATTGGCCCTACAGGGCCGGCGTCGCCGCACGCGGGCGAGGCCCCGCTGGGCCCGGGAGGGGGGGGCCGCGATATGGGACGCCCCTCTCCCGCTCCGGAGCCGACCACCCAGGATACGAGCGGCTCGGGATCGGACGCCCGGGCGCCGGTCCCGCGTCGCCCACGCCGGCAGGCGTGCGAAGGTAAGTGGGGCGAGGGCGGCCGGAGCACATCGCCCTGGGCACCGTTGGGCGTCGCCGCCCCCCTGACGGCGGCCCGCTTGCCGGGGGGTTCGGAGGTGGGCACCGGCCAAGTGGCTGAGGGGGCTACCCCAAAGGGCGGCCGTGGCCGGGGCTGCCCGCGCGGCTCGTCCCTGGCGCCTGCGCCGCGCGCGGAGGGGCTTGGAGGCGACGCCGCTAGGGCGGGGCCGGCGGCGGTGGCTCCCGGACTCCCGC     
B       ATACAGAGTTAATCAAGAATCAATTTACTAAAATTAATGGTTTTAAAATAAAATATTTACTTTTTTAGTTCTAATTATTTTAAAAAGAAATAGCTGTTAAGAGTAAAAATAAGTATTTATATGGTTGTTATATTGAGGATAGAATAATTTATAGTATAAATTCTAACAACTTGATGAAACAATTTTAATTTTCTATAAAGCACAATTTTCTATTCTTATATCTTATATAATAAACCATTCATATTTATTTTTGTTTTATACAGAAATGCCATACGTATTAATAGTCAGAAACAATAGATAATAATTTATAAATGATTAGCATGAGATAGATTAAAGGACAAAATTCTTATAGGCTGTTTAAGGGTATTTAGTTATTTAAAAATATTTTGTTATAATAGATCGTAAGAACTAGATGAATTTAGCATAATCTAAATATGAAAACAATGTTATTAAGAAAAATTGTTCGCAATATTGATCTTGTATTCATTCATTTTTATTTGAATAAACTGTTTATAGATCAATACTAAGTGATATTTGATAATCCTTTATAGTTTTTTGACATATATAAACATATGCATGTTATAAAGAACATAATAATACAGTAATATTTAACAATAGATTGTAAAAATTATTAATTTTCCATCACTAAAAATTATAGAAATGAGAAATCACATTTTGTTGTCTATAAAATTAAATTGCTTCTTATTAATGATCACTTAAAGATTGTAAAAAATTCATATTATTAAACTTACAAATCTATAACTTATTATGTTTAATACGTTCTGTTATATAGATATTAAGAAATACAATAAACTATTCAACTATTCAAAGTTTGTATATTAAAAATTTTTATAATTAAATTAATAGACATTGATTGAAACAGTGACTAAAATGCGAATAGTGTTCGTTTCAAAAAGTCTTTTTATTAAGCTAATTTTTTCAAAATAATAGTTTATATATTTCCCTATCTTATGATGTATTACATAAATTATTATACCCAAAAACTTTACTCATCTATCTATAGACATGAGCCTTCATCACGTGAGTTTTAAAACAATATCATCTCTCGCTAAATTCAGAAAAGCCTGTAATTTATAGTATACCTTTAGGTCTAATGAATACGCAAGTAGAACTGGTTTAAGAAGCCGTTCAGTCGTGCTCCTATTCTAGGGTAACTCTTTCGGTGAGGTGGTTGTCTAAAAGGGCTGAATTCGGACAGAACAAATATCACTTCTTGCTAAGGGAGAGGATAAAGGAACACCGTTAACTCAAACATCATAGTGAACCTATGTTAAAGGATTTAAGCGGGTGGCCTAGTTTCAGAAACAGACTACCTAGTATGGGTTGTAGCTGGGCACAGCATAAATATAAAGCAGCTAGCCATGTGGTTACACAGTTCACTCGTTTACCCTTCGTTATTAAGCATACTGTGATACCGACAAAGCGACATATTTATGGTGGTTCTTGATTGTGTTGGAATAGATGTAGTGAACCATCTCGGTTGGGGATCATAGCATTTGAAGTTCCAGAAACTACTAACCACTCGGTCTGCAGGAGACCTTGCGAGCATTCACTTATATGGCTATGGTGCCTCCTTCAGAGTTCAGCTGTTGGTTCAATATAATGGTAACCTCTGCCCAATTTGTCGTATACCATCTTCCAATACCGGGCAGTACCGGCTATCACCGTTACTCGAACGAAAGTTCTGTTAGAGCGTACCTGTCTTTCGGTCTAGGCGCTAAGAATGTGTTTTATACCCAGCTAATATTCTCCCATATAGTGAATTACATGGGGTTTAGCGTTAAACGTTACACCTCCGGATGGTATTACGATATACCTTACGCAGAATTATACTTTTCTTATTCAAATTGTGACACGCAGTGGAGGTTTCGTGTCGAAGTTGGGTGTGCGATTCTCTACAGCGTTAAGCTACTGTCCCGTATTTCCGATAAACGAAATTTCTTATTACCCTGCTGAGGGTTAGCCTGCGCTTATAATATTACGCCTTCTTTCTCGCTTTTGCGAAACCACCCGGGGTATAAGCAACCCCCTTAAGGACTAGAACACGGGTCTCAGTCGGAACAGAAACCCTATGGCCCACGGCGGACCAAGATGGCCAGAGTTGCCCTCTATACCAATGACGCCTCGGCCATTTCACTGGCCGGAAGTCGGCGCATCGGGCTGACGCAGCCAAATTAATAGAACGACGTATTCCCTTGGCCTGGTGCGTGGGGCCCTCGAGTGGGTCGCACGGTCCTCGTGGTGGGCCCAGTTCCGCGGGTCCCACTCAGCTTCGATGCCATTAAGATGGGAACCGGCGGCTTTCCCAGACGCGTGGAACGACTTCGGTGAGTCCACTAGTCCCTAGCGTCGCTGATGGGACAAACATCCGCGTGCACCTCTGCTTTCGGATGGAGGGGGGCCCCGCGTTCTGCGCCTGGCAGTCGTTACTAGACCCCGCACGTATGGGCTTTAGGTTCGCTCAGGAAGACGCCAGACAACGAGTTAGTTTTATAATAGTATGAGCGGGGAAGCTTTGGGTGGCCTCGGGGAAGTTGGAAGGTATACCGATCCGCCCACATACCGGGTCGCCCTAAAGGACAGGGCGTCCAGGGGAAACACTCCTGGTAATTCCTTGGTCGGGTTGGGGCACGTCATGACACAGGCCCAACGAGACTGGGACAATAGCGAAGGACTGTAATGACAGGTAGTAGTGGGGTATGAGCAGGCATCTTGCCGTTCAAGCTTATCGGCAGTATCTGCCAAGTGCGCCCGTAGCCCGACGGTGAGTAGGGTGTACACGTCCCCTCAGCGCGACTTCTTTGATAATTTGCAATTATACACTCAAGCCGTGGCCCCTCCTACGTTGGGGAGGCTTCTCCTCCCAACTCGCGTATGAACGACCCGTCTTTGTTTGGGCGCTGTGACTGCGAGCGGACCTTGTGACTTCTAACAGGAAATACGGTCCGGTGCTCGATGAAACCACGTTTCAGGCTGACCTGCCCGGGGGGGCGGGAGCAACCCTTGGGGCCTGGGCAAGGGGCACCCCGGCGGGCCGCACGCCGGTGCCCTGCCCCCGGAACCCAGGGGGCGGCCACGCGCGGGGGCCCCAGGGGCGGACTGGGAAGCACGGACGCTGGGTCGACCCGCCGTCTAGTGTGCGCTACGCCGCCTAGCTCCACGAGGCGCCCCCGTGCGTCGCCGGCCTCGCGCCGGGCGCTTCGGCTCCGGCAATACGCGGGGATGGCCGCAGTACGGGGCTCCTCCAGCCGCCGCGCGGCCCGGGTCGGACGGCGTCCCGCAGCCCAGTCGGCGACCCGGCGGGACCCCGTGGCGCCTGCCGCGGAGCTGCGTGGGGGGTGGGCGCTGGTCCCCGCGGGCCCCGGCCCGGCACGACGCGAGGCCGCCCATTGCGGGGCACCCCCCGGCCCCACCCCAGACGCCGCGCGCGGGCGACGCGGGCTGACCCCGCCCGTGGCGCGCGGCGGGACACTCGAGGCCGAGTCGGCCCGCGCGTGGCCCGCCTAGGCCCAACAGCCCGTCTGCGGGCGCCGCGCGGCCGACGCGATTCGCCGAACCGGGCCGGCGTGCCCGCACGCAGGCCAGGCCCCGCTGCGCCGGGTAGGGGGGGGGGGCGGTATGGGACCCCCTCCTCCCCGCCCGGTGCCGACGCGCCTGGATACGAGCGGCTCGGGAGCGGACGCCGTGGCGCGGGTCCCGCGGCGCCCACGCCGGCAAGCGGGCGAAGGTAAGTCGGGCGACGGCGGGCGGAGCACAGGGCCCTGGGCACCGTTGGGCGTCGCCGACCCGCTGCCGGCGGCCAGCTTGCCGGGGGGTTCCGAGGTGGGCGCCCGCCAAGTGGCTCAGGGGGCTACCCCAAAGGGCGGCCGTGTGCGGGGGTGTCCGCGCGGCTCGTGCCCGGCGCCTGTGCCGCGCGCGGAGGGGCGTCGGGGCGACCTCGCGAGGGCGGGGCGGGCGGCGGTGGCTCCCGGACTGCCGC     
A       ATACAGTGTTTAACAATAATCAATTTACAGAAATTAATTGATTTAACATAATAAATTTACTTTTTTAGTTCGAACTATTTTAAAAAGAAATTAAAGTTAAGAGTAAAAAAAAGTATTTTTATAGTTCTTAAATTTAGGATTGAATAGCTTATAGTATCAGTTCTACCAATTTGATGTAACTATAGTAATTATTTATATAGCACAATTTTCTATTCTTATACTGTATATAGTAAACCATTCATATTTTTTTTTGTTTTATAAAGAAATGCTATTCTTATTAATAGTCAGAAACAATATATAACATTATATAAATGATTATAATGAGATAGGGTTAAGGACAAAAATCTAATAGGCAGTTTACGGGAATTTAGTTCTTTAATAATATTATGCAATAATAAATCGTATGAACTAGATCAATTTAGCATAATCTATATATGAAAACAATTTTATGAAGAAAAATTGATCGCAATAGTGATCTTGTATTCATACATTTTTATTTGAATAATCTGTTTATAGATCAATAGTAAGTGATATTTAATAAGTCTTTAAAGTATATTGTCAAATATAAAGATTTCCATGATATAAATAAATTAATAATATAGAAATAACTAAAAATATTTTATTATAATTATTTATTTACAATCTCTGAAAATTATAGTAATGAGTAACCACCTTTTGTTAACTATAAAACTAAATTGGTTCTTATTAAAAATCACTTAAAGGTTGTAAAAAATTCTTATTATTATACTTACAAATCTAAAACTTTTAATCTTTAATACGTTCTGTTATATAGATATTAAGAAATACAATAAACTATTCAAATATTCAACGTTTATTTATTAACTAATTTAATAAATCCATTATTAGACATTATTTGGAACAGTGACTAAAATACGAATAGTGTTCGTTTCAAAAAGTTCTTTTCTCAAGCTATTTTTATTAATATAATTGTTTTTATAATTCCCTATCTTATGATGTATAACATAAATCATTATATCCAAAAACTTTACTCATCTACCTATAGACCTGGGCCTTCATCACGTGAGTTTATAAACAAGATAATCTCTCGCTAGATTCAGAAAAGCCTGTTGATTATAGTATACTATTAGTTCTAGTGAATATTCAAGTAGAACTGGCTTAAGAAGCCGGTCATTCGTGCTCCTATTCTAATGTAACTCTTTCGGTGAGGTGGTTGTCTAAAACGGCTTAACTTGGACAGCACAAAGATCACTTCTAGCTGAGTAAGAGGATAAAGGAGCACCGTTAATAGAAATATCATAGTGGTCCTATGTAAAAGGATTTAAGCGGGTGGCCTAGGCTAGGAAAGAGACTACCTAGTAAGGGCTGTATATGGGAACAGCAGAAATATAAAGCAGCTAACCTTGTGGTTACACAGTTCACTCGTTCACCCTTCGTTATTAAGCAAACTGTGAGACCGACAAAGCGACATCTATATGTGGGTTCTTGATTGGGTAGGAATAAATGTAGTGAGCCAGCACGGTTGGGAATCATAGCATTCGAGGTTTCAGCAACTACAATCCTCTCGGACTGAAGGAGTCCATTCGAGCATTCACTTATATGGCTATGCAGCCTCCCTCAGAATCGAACTGTTGGTACAGCATAGTGGTTTAGTTTGCCCAATTTTTCATATACCATCTTCCAATAAGGTGGAGTACCGGAAATCATCATTACTCGAACAAAAGTTCTGTCAAAGTGTACCTATCTTTCGGTCTACACGTTAAGAATGTGTTTTGTACCCCGCTCATATTCTCCCATTAAGTGCATGACAGGGCGTTCAGTGTTTAAAGTTACACCTCCGGATGGTATTACGATATAACATACGCAGAATTTTACTTTTCCTATTAAAATTGTTCCACGCAATGGAAGTTTCGCGTCGAAGTTGGGTGAGAGATTTTCTACATCATGAAACTACTGTCCCGTATTTCCGATAAACGAAAGTTCATATTACCGTGCTTAGGGTGTGCCTACGCTTATAATATAACGCCTTCTTTCTCGCCTCTGCCAAACCGCCCGCGTTATAAGCAACCCCATTAAGGACTGCAACACGGTTCTCAGGCGGGCCAGAAACCGGATGGCCCACGGAGGACCGAGATGGGCAGAGCGGCGCTCTATTCACCCGACGTCTCGGCCATTTCTCTCGTCGGAACTCGGCGCCTGGCGCTGACGTACCCAAGTAAATAGTAAGAGGTATTACAGGGGCGTGGTGTGTGGGCTCGTCGACTGGGTGGCACGGTCCTCGTGGTGGGCCTAGTTGCGCGGTGTGCACACAGCTCCGATGCCAATAAGATGGGAAGGGGCGGCTTTGCCAGAGGAGTGGAACGACTAGCGTGCGTCCACTAGTCCCTATCCTCGCGGATGGTACAAACTTCCGCGTGCACGTCTGGCTTTGGAAGGAGAGGGGCCCCGCGTCCTGCGACTGGGAGTCGGTACTAGACCCCGCAACGACGGGGTTTAGGTTCGCCCAGGGAGACGCCAGACAACCAGTTCGTTTCATAATAGTAGGACCGTGGAAGCTTTGGGTGGACTCGGGTGAGTTGGAAGGTATACCGATCCGCCCACATACCCGTTCGCGCTAAAGGTCAGGGCGACCAGGGGAAGTACTCCTGGCAAAGCCATGGTCGAGTTGGGGCACCTTATGACGCCGGCCCGACGAGACTGCGACAACAGCAAAGGATTGTAGTGACAGGTATTAGTAGGGTATGAGCATTCATCTTGCCACTCAACCTAGTCAGCAGTATTTGCCAAGTGTGCCCGTAGCCTGACGGTGAGCAGCGTCTACACGCCCCATCAGGTTGACGTCTATGAGAATTTGCAATTATAAACTCAAGCCGTGGTCCCTCCTAGGTTGGGGAGGCTTCACTTGCCAAGTCGCGTATCAACGACCCGTCTGTGTTTGGGCGCTGTGACAGTGAGCCGACCCTGTGACCTCTAGCAGGAAATATGGTCGGCTGCTTGCTGAAACTACGTTTCAAGCTGTCCTGCCCCGGGTGGCGGGAGCAACCCTTGGGCCGTGGGCAGGGGGCGCCCCGGAGAACGGCCAGCCGGCGCCCTGCCCCCGGAACCCAGGGGGCGGTCGCGCGGTGGGGGCTGAGGGGCGGACTGGGAAGCACGGACGCTGGGTCGACCCGCCGTCTAATGTGCGCTACCGCCCCTATGTCCACGAGGCGCGGGCGAGCGTCGCCGGCCTCGCGCCGGGCGCTTCGGCCCCCGCAATACGCGGGGATGGCCCCAGTACGGGGCCCCCCCGGCCCCCGCCCGGCCCGGCTCGGACGGCCTCCCGCGCCCCCGGCGGCGACGCGGCGGGACCCCGTGGCGCCTGCGGCGGACCTGGGCGGGGGGTGGGCGGTGGTCGCCGCGGGCCTCGGCCCGGCGCGACGCGACGGCGGCCATTGAGTGGCACCCCCCGGCCCCACCCCAGACGGCGCGCGCGGCCCACGCGCGCTGAACCCGCCCGCGGCGGAGGGCGGGACAGTCGATGCCGCCTCGGCCCGCGCGGGACCCGCGCAGGCCCAACAGCCCGTCTGCGGGCGGCGCCGGGGCGACGCGATTCGCCCTACCGGGCCGGCGTGCCCGCACGCGGGCCAGGCCCCGCTGGGCCGGGGAGGGGGGGGTCGCGATATGGGACCGCCTGCTCCCGGCCCGGGGCCGACCCGCCAGGAGAGGAGCCGCGCGGGATCGGACGCCGCGGCGCCGAGCCCGCGGCGGCCAAGCCGCCAAGCGGGGGAAGGTAAGTCGCGCGAGGGCGGGCGGAGCACATCGCCCTGGGCGCCGTCGGGCGTCGCCGGCCCCCTGACAGCGGGCAGCTTGCAGAGGGGTGCGGAGGTGGACGCCCGGAAAGTGGTTCAGGGGGCTACCCCAAGCGGCGGCCGTGGCCGGGGGTGGCCGCGCGGCTCGAGCCCGGCGCGTGCGCCGCTGGCGGAGGGCCGTGGAGGCGACCCCGCGAGGGCGGGGCGGGCGGCGGTGGCTCCCGGACTGCCGC     
