# Supplementary material for: A simple method for data partitioning based on relative evolutionary rates
Source: PeerJ. 2018 Aug 28;6:e5498. doi: 10.7717/peerj.5498 (PMC6118207; doi:10.7717/peerj.5498)
Supplement: Data S1 — The datasets are provided in the PHYLIP format. [file peerj-06-5498-s002.zip › DataS2/AS7-10.phy]

17  4000
out     GTACTTTAGTAGTTTGAAATAAAATCGTTTAATAACTAACACTATTAAACATTTATATTTTATATTATTTGACGAAAGAAATTAATTGAATATTAATCTACAATAATAATAATGTTATAACCATTATATAATTATTAAAATTAGTACTATCTAAATTCTACATTTCTATTTATTTTAATTAATATATATTAGCAATATAAATTATTAGTATTTTTATATAAAAATGTAGTAATAATCTTATCTAAAATCTTTATAGTTTTTAAGTCAACTTCTATACCTGATTGATATTTCGCTAAAAATCTTTCATACGTTGATTTTCGTTCATTTTAAGAAATCACCATTGGTATATAAAATTAGGTTAAAATAGAATTTAATCTTTTTCGTATTTCCATAAATAAAAATTAGACATTCCTAACTATATGCATATATTTGTAAGTTTGATTAACCCACATTTTTTAAGTATCTTTAAAGTCTCTATATTTATCTTTTGTCATTTGTCTATTAATACAAATTAGTAAATTAGGAAACAATGTTAATATGTTGATTTTGCTTAGAATATATAATTTACTAATACCTCATCATTTGACTAATTATTAAACTACCAATCCTTTAGATTACGTTCAAATTCATCTTATATATTCAAATAACTGTTATTTACTCTGTAATTCTGCAAATACAGAGTTTACAAAAAAATATAAGAAATTTATATAGATCAATTTGAAGCGAATATGAGTGGTGGATATGAGGGGTATTTACAGATTAATTTGATAAAATCATGTTTTGTTATAAGTAATAATTTATAAAATTTTTACTATATGTTATATAGCCAAATATCAACAAAAAATGGATAGATAATAAAGCCAATTTTATTATCTAGTTGGTGAAATTTCTCCAATTTGAGAAGTTTTAATTGATAAAAATACACGATTTCCATACATACTTATTAACAATAGCTTCACTGCTAACATAAATCTTAAATATAGTTCAAAAAAAATTTGTGGTTTGCACTCCTCAGCGCGGTTTGCAACTATGCTGTGTTAGACATATCGTAGTAGAGAGGTTTCGCAAGTGTTAATACGGTTTCCCTAATTACCCGTAAATCAACAGATTCACTAGTAAAATAGACTAAGTAAGAAGGAAGCAGAAAATCTTACCACCATGGGCACTTACCGAACCTCGGTGTGGAGAAGACGATTGTAGCACTTGGAAACGCGGTGTGACTGAGATTTATAGTCACACACGGCTCAGTCTTCGAACGTATGAATGCAACGACTTTTGGTATGTAACTCCCTCTACTCGGCATTATATCAGCTATTATTCTCTCGATTCATAATACCGGTTTTCAGCACACATCTATCCGGTATTTTCGGTTCAAGAAATTTGATAAGTACAAAGGACTGATCTACCTTTATAAAGCGTCACTGGGGCCAACGGGACTATGGTACAGGAGTCGTCGTTTATCCCCTGGTCATGTTGGCAGCCAGGTTTAGTCTTCCGTTATCTGTGCCAATTTCTAGGAATTGTTAATTTGCTGTTTTTTTTGCATGTACTCCTACTATAACCAATATAATCGACATTGTACTGGTATTTTTACCTTAGCATCTTCTAGTAAAGGTCCGATCCTTGTATTTAGATTTCGCTGGCTAACTATATTATAGGTTGCATGTCTCAATATAGAAATTGATTAAAGTATCGTTCCAGTGGATTACCCTGTCGTGGTGAGATGATGCCCAGGGGTCACAGAGGTATAAACATACTCATCGGGTTAGGTGTGAGTTTCATTAACAGGTTGTAGCTAAAAAACTTATGATGGTTATCGTAAATCGCTACTCCATAGGAGTCACCCACAGAACTGATGTGCATGGCATCCAATGGTTTCTTTTAAATTTTCATCGTATGAATGTTTACGAAACTGATCGAACTCCTGACCAATATCCAGAGTCACATAAGTAAACATGTATAATTCATATGAGACCTAACCACCGAAACCATCGACCCTCGCTCTAGACATACATCACCGCCCAAGGTTGTGCGGCCAGCCATTAGTTTAACCGCATCCCACTTACTGTGGTGATCTACGCGGGCATGGTGTGCCGCCGGCCTATGCGCAGGAGCCCACAAGCCACGCTACACCTCGGGGAACTGGACCGGAGTCGTTGCGTTCTCTCCCAGTCCCCGATTCAATACACCCCCCCGTAAATAGCGTTCCTCGTCCTGACGCGCGGGGGGAAGAGTGTTGCGCGCCGCGGCCAAAAAGTCTCTTTACTCGGTACTTGCCTTAGCTCAGCCCTGGTGAGGGCCCATATGAAACCCCCCCGCGGTTAAGGAAGATTGCCTTCGGCGGACCACCGTACTCGCCGTCGAAGGAGCGAACACAGCCGCGCTTAAACCTAGACCTTTCCCTCGTCAGCCAAACATGCGGCGGGGATTTGTCTGTGAAAGGAGCCGGACGAGACCGGACGCGGGCCGCCGGAGGCAGAAAAGCTTGTCTCCCACCAGGGCGGTGCTGAGAGCCCTGATCACTAATACACCATTCCTTTTATCAGGCGTGGATGGCTGAGTAGACCGATCCCAGTCTCCTACTCATGCATCGCGACGTCCACCAAAGCGCGAGCGGAGTCAATGACTGCAACAGCTCATTGATCGTAGTTGATCGCTTGACACCCGCGGTAAGGGAATGCCGTGCGGGGCCTAGCGGTGTCAGCGGTTGGCCAGCGAGTCCCCTGGGGCGGAGGCGTTATCTACCTCACCAGAAGCGGTCACGCTGGCAGGCGAAAGGCCGTGAGGATGGTGCTCGCGAAAAAAGGGTGTGCGCCCAACCAGGAGGATCACTGCAATGCGCGGGCGCCATGAGCGCATATCACCAGCGCGCACGTCTGACCCCGGGGCGGGCAGCCGGTATGATCGCCGCGGCGAGACCGAGACATGTGGTCGACCGGTGTGCGATTACGCCCAAGGAATGCGTGGCAAACTCGATAGACTACAGGTTGGCTTAAGGACGCGCCCGCAACGCAGGCTACACCCGTCCGGCGACGCTCCGAGGGGGGCACCCCGCTGCCCGAGTTGACGGCTGGCCCCCGTGCATCGGTGCCGGCCCCGCGCCCTGCGGCTACGCAGGGCGCCTCGTGGCACACCCCAGGTGCGCACACCGGCCCCGCAGGTGACGCGGGGGGGCGGAGGGGCCCAGGCGGCGCCCCTTGTCTCCCGATTCCGGGGCCTACTCTGCCGCGTGACCCTCGGGACCACTTGCGAGACCGCGTCAGTCCATACGCCGGGGAGGGTACGAGCCCCGGCCGCCGCGACTCACGGTCCCTCCACCGGCGGTCCGTCGGGCCTCGGGAACGTGGGCTCGCTCGCCGCGACCCGATTGTGGCAAATTGTGGTCACCGCGCTACGGGCGTGGAGGCCATAGTGCCGGGTCGTCGCCCGGGCTTGTTGTGACCAGCGCGCGCCAGGCACAGCCCGCGCACGCCTCTCCGCCGGTGGCCAGGGCTGCGGGCGGCTAGCCCCCTGGCCAGCGAAATGACTCCGCCGCGACGAGCAGCCAGCGCCCAGCGGAGCCGGCCGTCTGGGGTGCCGAGGGGCGAAGCGGCTCGCAGCCGCCCGCGGGACAGCGCCCGGCCCGTTGCCACCGCGCGTGGGTCCCGCCCCCCCCCCGTGCTAAAAGATGTACGCGCTGCAGCCGGGCGCCAGGTCCCTGGTGGGACGCCCTCCCACAGGGCGGGCGCCCTCAGGAGAGCCCGCGCGAGCGACGCGCCCCGGCGTGCGCGCCCAGCTCGCTTAGGAGCCGGGCGCCGCGCGTGGGCCCCTGAGGGGGCCGGCGCGACGGGACGCCCGGCATCGCGGGAGGGCGCCGATACCGCGGACGACGCTGCCTGGGACGCAGGAGTTGAAGCGAAGCCGCCGGACTCACGCGCCGCAGGGCGTGCGGGCGCCGTCGCCGCGCGCGGTTCCGGCCCATTGCTGCGTCCGTCGCGGCCGGCGGGGCCGGGGCGGCGCG     
P       GTATTTTATTAGATATTAATAAATACGTTTCATAACTAAAACTATTAAACATTTATATTTTAAATTATTTGTCCTAAGAAAATAATTGAATGTTAATATACAATATATATGATGTTATAACCATTATATAATTATTAAAATGAGTACTATCTAAATACTACATTTCTATTTATTTTAATAAATATATATTAGCTATATAAATTGATAGTATTGTTAAATATTAATTTGGTGATAATCTGAAATACAAGCTTTTTAGTTTTTAAGTCAACTTCTAGACCCGATTGACATTTAATTAAATATATTTCATACGTTGATTTTCGTTCATTTTATGAAATCACCATTGGTATATAAAATTACGTAAAAATAGATTTTAATCTTTTTCTAATTTCCATAAATAAAAATTGGAAATTAATAACTATATGCATATGTTTCTAAGTATGAATAACCCACATTTTTTTATTTTTATTAAAGTCTCTATTATTATCTTTTTTCATTCATCTAATAATACAAATATATAAATTACGTACGAATATCAATAAGTTGATTTTGACTAAAATATAATATTCACTTATAACTCATCAATAGATCAGTTATTTAACTACCAATACTTAAGATTACGTTCAAATTTATCTTATATATTTAAAGAACTGTTATTTATTCTGTAAATAAGCAAATAAAAATTATAGAAAAAAATACAAGAAATTTATATAGAACAAATTGGAGCGAAAATGAGTGGGGGATCTGACAGGTATTTACAGATTAATTTGTTAAAATCATTATTTGTTATCAGATATAATTTATAACATTCTTACTATATGTTAGTAAGCTAAATACCAACAAAAAATGGCTAGTTAATAAAGCCAATTTTATTATCTAGTTGGTGGAAATTCTCCAATTTGAGAAGTTTTTATTGCTAAAAATACACGATTTCCATGTATACATATTAACAATAGGTACACTGCTATCGTAATTCTTAAATATAGTATAAAATAATATTGTGGTTTGATCTACTCAGCGCGGTTTGCATCCATGCTATCTCAGACATAACGTTGTAGAGAAGTCTCGCAAGTGTTATTACGGTGTCATTATTTACCCGTAAAGCATCGGATTTACTAGAAGAATAGACTAAGTAAGAAGTAAGCAAAAAATCTTACCACCATAGGCACTTTCCGAACCTCATTGGTGGAAAGACGATTGTAGCACTTGACAACGCGGTTTGACTGAGATTTAAGGTTACACACGGCTCGGTCTTCGAACCAATGGATGCAAGGACTGTGGTTATATAACTCCCTCTACTTGCCATTATATCAGCCATTATTCAATCGATTCATATCACGGCTGTTCAGCACCCATCTATACGGTATGTTCGGTTCAAGACCTGTGATCATTACAAAGCACTGATCTACCTTTATGAAGCGTCACTGAGGCCAACGGGACTTGGGTATAGGGTTCGTCAGTTATCCCCTGGTCATGTTGGAAGCCAGGTTTCGCCTTCTGTCATGGTAGCGAATATCGAGGATTTGTTAATTTGCAGTGGCTGTTGCATGTTCTCCTACTATGAACAATTTGATGGAAATTATACTGGTATCTTTAACGTAGCAACTTCTAGTAAAGGTTTGGTCCTTGTATATAGATGTCACTCGCTAACTATATTATTGGTTACAGGTCTCAATATGGAAATTGATTAAAGTACAGTTCCAGTGAATTACCCTGTCGTGGTGAACCGATGCACAATGGACATGGCGGTATAAACATACTCATCGGGTTAGTCGAATGTTTCATTAGCAGGTTGTAGCAAAAAAGCGTATGATGGTTATCGTAAATCGCTACTCCATAAGAGTCACCCACAGAATTGATATACATGGCATCCCATGGCCTCTTTTAAGTTTTCATCGTATGAATGTTTGCGAAACCTACTGAACTCCCGAACTATATCCATCGCCCCATAAGTAAACATATATAATTGCCATGAGACATAACCACCCACACCATGGACCGTCACCCTAGATATACATGAACGCCCAATGTTGTATGAACAGCCATTCGTTTAACCGCATCCCTCATACTGTGTTAATCTAGGCGCGCGGGGTGTGACGCCGGCCTACGCACAGTAGCCCACAAGCCACCCTAGACCTCGGGGATCTGGACCGGAGGCCTTGCATTCTCCCCCAGTCCCCAATTCTATACACCCCCCGGTTACCAACGTTCCTGTTCCTGACGCGCGGGGGGAAGTGCGTTGCGCGCCGTGGCGAAAATGTCTCTTTATTCGGTACTTGCCATAGCTCAGCCCTTGTGACAGCCGACATGAAACCTCCCCGCGGTTAAGGACTCTTACCTTCGGTAGACCACAGCCCACGCCGTCGACGCAGCGAACACAGCCGCTCTTAAACCCACGCCATTCCCACGTCAGCCGAACATGCGGCTCGGATTTGTCTCCAAAAGGGGCCGGTCTAGACCGGACGCGGGCCGCCGGAGGCAGGAACGCTTGTCTCCCACCAGCGCAGTGCTGAGAGCCCTGATCAGTAATACAACCTTACTTTTATCAGGCGTGGATGGCTTGGTAAACCGATTCCAGTCTCCTGCTTATCCATCGCGACGTTGACCGAGGCGCGAGCGGAGTCAATGACTGCCACGGCTCATTGATCGTAGCTGTTCGCTTGACACCCGCGGTAAGGCAATGCGAAGTGGGGGCTAGCGGTCTCAGCCGTTGGCCAGCGAGGCCCGTGGGGCGGAGGCGTCATCTAGCTTACCAGAAGCGGTCACGCTGGCAGGCGCAAGGCCGGGAGGAGGGTGCTCACGAATTACGGTTGTGCCCCTAACCCGGAGGATCACTGTAGTGCGCGGCGGCCATGATCCCATATAACAAGCGCGCACGTCTGACCCCGGGGCGGGGAGCCGGTATGATCGCCGCGGCGAGACCGAGACATGTGATCGACCGATGTGCGATTTCGCCCAAGCGTTCCGTGACAAACTCGTTAGACTTCAGGTTGACGTAAGGACGCGGCCGCAACGCAGGTTACACCCTTCCGGCGACGGTCCGAGGGGGGCCCCCCGCTGCCCGAGTTCACCGGTGGCCCCCGCGCATCGGTGCCGGCCCCGCGCCCCGCGCCTACGCGGGGCGCCTCGTGGCACAACCGAGGTCCGCACACCGGCCCAACACGTCACGCGGGGGCGCGGAGGGGCCCAGGCCGCGGGCCTTGTCTCCCGATTCCCGGGCCTACTCAGCCAGGTGACCCTGGGGCCCACTTGCCGGACCACGGCGGTCCACACGCCGGCGAGGTTACGAGCCCCGGCCGCCCCGATTCACGGGCCCGACGACCGCGGTCCGTCGGGCCTCGGGATCGTGGTCCCGCTGGCCCCGACCCGGTCGTGGCAAATTGTGTTCCCCGCACGATGGCCGGGGAGGCCATAGTGCGCGGTGGTCGCCCTGGCTTGTTGTGACCAGCGCGCGCCCGGGACAGCGCGCGCGCGCCTCTCCGCCGGTGGCCAGGGCTGGGGGCGGCCAGCCCCCTGGCCAGCGAAATCACTCCACCCCGACGAGCACCCAGCGCCCAGCCGAGCCGGCCGGCTGGGGTGCCGAGGGGGGAAGCGGCTCGCAAGCGCCCGCGGCAGAGGGCCCGGCCCGGTGCCACCGCGCGTGGGGCCGGCGCCCCCCCCGTGCTAAAAGCTTTACGCGCTCCAGGCGGGCACCAGGTCCCTGGTGGGAAGCCCTCCCACGGGGCGGGCGCCCTCGGGAGAGCGCGCGAGAGCGACGCGCCCCCGCGTGCGCGTCCAGCTCGCTTACGGGCCGGGCCGCGGGCATGGGCCCCTGAGGGGGCCGGCGCGACGGGACGCGCGGCATCGCGCCAGCGCGCCGACACCGCGCACGACGCCCCCTGGGACGCGCCAGTCGAGGCCACGCCGTCTAACTCCCGCGCCACAGGGCGTGCGGGCGCCCTCGCTGCGGGCAGCTCCGGCGGATTGCTGCGTCCGTCGCGGCCTGAGGGGTCCGGGCGGCGCG     
O       ATACTTTATTAGTTATAAATAAAAACGTTTCATAATAAAAACTATTAAACATTTTTATTTTAAATTATTTGACCAAAGAAAATAAGTGAATGTTAATATACATTATCTATATTGTTATAACCATTATATGATTATTAAAATTAGTACTATCTAAGTTCTACATTTCTATTTATTTTAATAAAAATATATTAGCTATATAAATTATTATTATTATTACAGATAAATATGGTTATTATCTTAACTAAAAACTATCTAGTTTTTAAGTCCACTTCTAAACCCGACTGATAATTCATTAAATATCTTTCATACGATGATTTTCGTTCATTTAATGAAATCAACATTGGTATACATAATTATGACAAAAAAGACTTTAATCTTTTTCATATTTCCATAAATTTTAATTGGACATTGCTAACAATATGCATATGTTTATAAGTATGATAAACCCACATTTTTTGATTTTATTTAAAGTCTCTATAATTATCTTTTGTCATTTGTCTATTAATACACATTTTTAAATTACGAAACAATATTAATAAGTTGATTTTGCTTAAAATATAAAATTTAATAATACCTAATCAATAGATCACTTATTTAACTAACAATCCTTAAGATTACATTAAAATTTTTCTAATATATTCAAACAACAGTTAATTATTCTGTAAATCCGCAAATAAAGATTCTAGAAAAAAAAACAAAAACTTTATATCGAACAATTTGAAGAGAATATGAGTGGGGGATAAGAAAGGTATTTAAAGATTAATTAGATAAAATAATTTTTTGTTATCAGAAATAATTTTTAAAATTATAACTATATATTAGTAAGCTAATTACTAACAAAGAATGATTAGATAATAAAGCCAATTTTATTATCTAGTTGGTGAAAATTCTCCAATTTGAGAAGTTTTAATAGATAAAAATACTGGATTTCCATCGAAACTTATTAACAATAGCTTCACTGCTAACGTAAATCTTATATATAGTACAAAAAAAGTTTGTGGTTTGCTCTACTCAGCGAGGTTTGCAACTTTGCTGTCTCATACATATCGTCGTAGAGATGTCTCGCAAGTGTTATTACGGGGTCGTTTATTTCCCGTAAATCAGCAGATTCAATAGTAAAATAGACTAAGTAAGAATTAAGCAGAAAATCTTACCACCATGGGCACTTACCGAACCTCATTGCTGAGAAGACGATTGTAGCACCTGAAAACGCGGTGTGACTGAGATTTATTGTTACGCACGGCTCAGACTTCGAACGAAAGGATGCAAGGACCGTTGGTATGTAACTCCATCTACTAGGCATTAAATCCGCTGTTATTCACACGTTTCATAACACCGGTGTTCAGCACACATCTATGCGGTCTGCACGGTTCAAGAGAGCTGATCTGTACAAAGCACTGATCTACCTTTATAAAACGTCACTGAGACCAACAGGACTTTTGTAGAGGAATCGTCGTTTATGCCCTGGTCACGTAGGAATCCAGGTGTAGCCTTCGGTTCTCTGTGCTAATTTCGAGGATTTGTTACTTTGCAGTGTCTTTTGCATGTTCTCCTATTATAACCAATATGATGGAAATTGTACTGGTATCTTTACCCAAACATCTTCTAGTAAAGGTCCGGTCCTTGTATTTAGATTACCCTTGCTAACTATATTATAGTTTGCAGGTCTCAATACAGAAATTGATTAAAGTATCGTTCCAGTGGATGACTCTATCGTGGTGGAGCGATGTCCAATGGTCATAGCGGTATAAACATACTCAACGGGTTAGGCGTAGTTTTCATTAGCAGGTTGTATCCAAAAAGCTTATGATGGATATCGTATATCGCTACTCCATAAGTGTCACACACAGAATTGATATGCTTGGCATCCTCTAGTCTCTTTTAAATTTTCATCGTATGAATGTTTGTGAAACTTATTGATCTCTGGACCAATATCCAGAGGAACATAAGATAACATGTATAATTCACGTGAGACATAACGACCCATACCATTGACCGTCACGCTAGATATACATCAACGCCCAACGTTGTGTGACCAGCCATTGGTTTAACCGCATCCCTCTTACTCTGGTGATCTACGCGCGCAGGGTGTGCCGCCGGCCTACGCGCAGGAACCCACAAGCCACCCTACACCTCGGGGAACTGGACCGGAGTCGTTGCATACTCTCCCAGTACCCAATTCGATACACCCCCCGATAAATAACGGGCCTCGCCCTGACGCGCGGGGGCAAGTGCGTTGCGCGCCGCGGCGAAAAAGTCTCTTGACTCGGTACTTGCCTTAACTTAGCCCTTGTGCGAGACGAAATGCAACCACCCCGCGGTTACGGAATCTTACCTTCGGTGGACCACGGCTCTCGCGGTCGACGGAGCGAACACAGCAGCGCTTTAACCTAGGCCAATCCCAAGTCAGCCAAACATGCGGCTCGGATTTGCCTGTTAATAGCGCCGGACGATACCGAACGCGGGCCGCCGGAGGCAGGAACGCTTGTCTCCCACTAGAGCAGCGCTGAGAGCCCTGATCACTAATACACCCTTGCATTCATCAGCCGTGGATGGCTGAGTAGACCGATTCGAGTCTCCTGCTCATGCATGGCGATGTCTACCGAAGGGCGAGCGGCGTCAATGACTGCAACGGCTCCTTAGTCGTAGTTGTTCGCTTGACAACCGCGGAAACGGAATGCAGAGTGGGGCCTAGCGGTCTCGGCGGTTGGCCAGCGCGGCCCTTGGGGCTGAGGCGTGTGCTATCTTCCCAGAAGCGGTCACGCTGGCAGGCGCAAGGCCGTGTGGCTGCTGCTCACGAAAAACGGGTGTGCCCCCAACCAGGAGGATCACAATAGTGCGCGGACGTCATAAGCCCATATAACAAGCGCGCACGTCTGACCCAGGGGCGGGGAGCCGGTCTGAGCGCCGCGGCGAGGCCGAGACATGTGGTCGACCGCTGTGAAATTACGCCCAAGTGTTACCTGTCAAGATCAATAGACTACAGGTTGACATAAGGACGCGACGGCAACGCAGGCTACACCCGTCCGGCGACGGTGCGAGGGGGGCCCCCCGCTGCCCGAGTTCACGGTTGGCCGCCGGGCATCGGTGCCGGCCCCGCGCGCTGCGGCTACGCGGCGGGCCTCGTTGCACAACCCAGGTCCGCACACCGGCCCAACACGTGACGCCGGGGAGCGGAGGCACCCCGGCGGCGCGCCTTGTCGCCCGATTCCGGGGTCTACTCAGCCGGGTGACCCCCGGGCCCACTTGCCGGACCGGGTCGGTCCAAACGCCGGCGAAGGTACGAGCCCCGGCCGCCGCGATTCACGGTCCCGCCGCCCGGGCTCCCTCGGGCCTCGGGACCGTGGTCCCGCTCGCCGTGACCCGTTAGTGGCAAATGGTCATGCCCGGTCTCCGGCGGTGGGGGCGGTATTCCCCCGTCGTCGCCCGGGCTTGTTGTGACCAGCGCGCCCCAGGAACAGCGCGCGCCCGCCTCTCCGCCCGTGGCCAGGGCTGGGGGCGGCTAGCCCCCTGGCCAGCGAAATTACTCCCCCCCGACGAGGACCCATCGCCGAGCCGAGCCGGCCGTCAGGGGTGCCGAGGGGGGAAGCGGCTCGCAAGCGCTCGCGGTGCAGCGCCCGGGCCGCTGCCACCGCGCGTGCGCCCGGCCGCCCCCCCGTGCTAAAAGAGGTACGCGCCACAGGCGGCATCCAGGTCCCTGGTGGGAAGCCCTCCCACAGGGCGGGCCCCCTCGGGAGAGCCGGCGCGAGCGACGCCCCCCCGCGTGCGGGCCCAGCTCTCTCAGGCGCCGGGCGCGGGACTTGGGCCCCTGAGGGGGCCGGCGCGACGGGACGCGCGGCATGGCCCGAGCTCGCCGACACCGCGGACGACGTCGCCTGGGACGCCGCAGTTGAGGCCAGGCCGCCGAACTCGGGCGCCAAAGGCCGTGCGGGCGCCCGCGCCGCGGGCGGCGCTGGCGGATTGCTGCGACCGTGGCGGCCTGGCGGGTCGGGGGCGCGCG     
N       GTACTTTATTAGTTATAAATAATAACGTTTCATAACTAAAACTATTAAACATTTATATTTTAAATTTTTTTACATAAGAAAATAATTGAATGTTAATATACAAGATCAATTATATTATAACCATTTTATATTTATTAAAATTATTACTATCTAAATTCTACATTTCTATTTATTTTAATAAATATATATTAGCTATATAAATAACTAGTATTGTTATATATAAATATGGTTATAATCTTAACTATAATCTATATAGCTTTTAAATCAACTTCTATTCCCGACTGATATTTGTTTAAATATCTTTCATACGTTGATTTTCGTTCAATTAATGAAATCACCATTGGTATTTAAAATTATGACAAAAAAGAATTTAATCTTTTTCTTATTTCCATAAATAAAAGTTGGACATTACTTACTATATGCATATGTTTATAAGTTTGATTAACCCGCATTTTTTAACTTGATTTAAAGTATCTATAATTATCTTTTGTCATTTGCCTATTAATACAAATTTCTAAATTACGAACTATTATTAATAAGTTGATTTTGCATAAAATATAATAATAACTGATACCTCATAAATAGAACTTATATTTAACTAACAATCCTTCAGATTACATTCCAATTTTTCTAATATATTCAAACAACTGTTATTTATTCTGTAAGTCTGCAAATAAAGATTTTAGTAAAAAACACAAAAAATTTATATAGAACAATTTGAAGAGAATATGAGTGGGGGTTATGAGAGGTATTTACTGATTAATTAGGTAAAATCATTTTTTGTTATCAGAAATAATTTATAAAATTATTACTATTTGTTAATAAGCTAATTACCAACAAATAATGGTTAGATAATAAAGCCAATTTTATTTTCTAGTTGGTGAAAATTCTCCAATCTGAGTAATTCTAATTGCTAAAAATATACGTTTTCCATCTATACTTATTAAGAATAGTTTCACTGCTAACCTAAATCTTAAATATAGTACAAAAAAACTTTGTGGTTTGCTCTCCTCAGCGCGGTTTGCAACTATTCTGTCGGATACATACCGTTGTAGAGAAGTCTCGCAAGTGTTAATACGGTGTCTTTAATTACCCGTAAATCAACAGATTCACTAGTAAAATACACTAAGTAAGAACCAAGCAGAAAATTTTTCCACCATAGGGACTTTCCGAACCTCACTGTTGAGAAGACGATTATAGCACTTGAAGACGCGGTGTGACTGAGATTTATTGTTACACACGGCTCAGTCTTCGAACCAATGGATGCAATGGCTGTTGGTATGTAACTCCCTCTACTCGGCATGATATCAGCTATTATTCACTTGATTCATAACACCGGTGTTCAGCCGACATATATCCGGTATGTTCGGTTCAAGAAATTTGATCAGTACAACGCACTGATCTACCTTTATAAGCCTTCACTAAGGCCAACGAGACTTTTGTATAGGAATCGTCGTTTATGCCCTGGTCAGGTTGGGAGCCAGGTTTACCCTTCTGTTGTCTGTGCCCATCTCCAGGAAGTGTTAATTTGCAGTGTCTTTTGCATGTTCTGCTACTATAACCAATTTGATCGAAATTATACTGGTATCTTTACAGTAGCATCTTCTGGTACAGGTCCGGTCCTAGTCTTTAGATTTCCCTTGCTAACTATATTATGGTTTTAAGGACTCAATATAGAAATTGAGTAGAGTATCGCTCAAGTGGATTACCCTCTCTTGGAGAATCGATATCCAATGGTCACAGCGGTATAAACATACTCATCGGGTTATGCGTATGTTTCATAAGCAGGTTGTAGCTAAAAAGCTTATGATGGGTATCGTATATCGCTTCTCCTTAAGAGTCACGCACAGAACTGATATACTAGGCATCCGAAGGCCTCTTTTAAATTTTCATCGTATGAATGTTTGCGAACCTGATTGATCTCCGGAACCGTATCCCGAGTCACATAAGTTAACATGAATAATTCGCATGATACATAACCACGCAAACCATTGATCGTCACCCTAGATATACATAACCGCCCAACGTTGTCTGACCAGCCATTCGTTTCACCGCATCCCGCGTACTGTGGTGATCGACGCGCGCACAGTGTGCCGCCGGCCTACGCGCAGCAGCCCACAAGCCACCCGACACCTCGGGGAACTGGACCGGAGTCGTTGCGTCCTCTCCCAGTTCCCCATTCAATACAGCCTCCGGTAAACATCGTTCCTGGCCCTGACGCGCGGGGGGACATGTGTTGCGCGCCCCGGCGAAAAAGTCTCATTACTGGGTACTTGCCTTAGCTCAGCCCTGGTGGGAGCCGACATGAAACCGCCCCGCGGTTAAGGAATCTTACCTTCGGTCAACCACGGCTCTCGCGGTCGAGGTAGGGAAGCCAGTCGCGCTTAAACCTAGTCCATTCCCAAGTCAGCCAAACATGCGGCGCGGATATGTCTGTCAAACGAGCCGGTCGAGACCGCACGCGGGCCGCCGGACGCAGCAAAGCTTGTCTCCCCCCAGCGCAGTGCTAAGTGCCCTGATCACTAATACACTATTACATCCTTCAGGCGTTGATGGCTGAGTAGACCTATTCCAGTCTCCTGCTCCTTCATCGCGATGTCTACCGAAGCGCGAGGGGAGCCAGTGACTGCAACGGCTCCTTGGTGGTAGTTGCTAGCTTGACACCCGCGGTGAGGTAATGCGGAGTCGGGCCTAGCGGTGTCAGCGTTTTGCCAGCGTGGCCCCTGGGGCCGAGGAGTTACCTACCTTACCAGAAACCGTCAGGCTGGCAGGCGAAAGGCTGTGAGGATGGTGCTCAGGAAAAACGGGTGTGCACCCAACCAGGAGGATCACCGCAGTGCGCGGGCGGCATGACCACATATAGCTGGCGCGCATGTCTGACCCCGGGGCGGGGAGCGGGTGTGATCGCCGCGGCGAGACCGAGACATGTAGTCGACCGCTGTGCGATTACGCCCAAGCGGCACATGACAAGCTCGATAGACACCAGGTTGACAAACAGACGCCGCCGCAACGCCGGCTACACCCTTCCGGCGACGGGCCGAGGGGGGCCCCCCGCTGAGCGAGTTGACAGCTGGCCGCCGCGCATGCGTCCCGGCCCCGCGCGCGGCGGCTACGCGGCGCGCCACGTGGCACAACCCAGGTCGGCACACCGGCCCAACACGTCGCGCCGGGCCGGGGAGGGGCCCAGGCGGCCGGCCTTGTCTCCCGATTCGCGGGCCTACTCGGCCGCGTGACCCTCGGGGCCACTTGCCGGACCGCGGGAGTCCACACGCCCGCGAAGGTTCGAGCCCCGCCCGGCGCGATTCACGGTCCCCCGAACCGTTGTCCGTCGGGCCTCGGGACCGTGGTCCCGCTCGCCCCGACCCGATTGTGGCACATTGTGGTCGCCGCTCTACGGCGGTGGAGGCCATATTGCGCCGTAGACGTTCGCGCTTGTGGTGACCAGCGCGCGCCCGGAACAGCGGGTGCACGCCTCTCCGGCGGTGGCCAGGCCTGAGGGGGGCTAGCCCCCTGCCCAGCGAAAGCACTCCCCCCCGGCGGGCACCCAGCGCCCAGGCGAGTCGGCCGTCTGGGGTGCCGAGAGGGGAAGCGGCTCGCAACCGCCCGCGGCACAGCGCCCGGGCCGTTGCCACCGCGCGTGGGCCCCCCGCCCCCCCCGGGCTAAACGAGGCACGCGCCCCAGTCCCGCACCAGGTCCCTGGGGGGAAGCCCTCCCACTCGGCGGGCGCCCGCGGGAGAGCCGGCGCGAGCGACGCCCCGCCGCGTGCGCGGCCAGCTCGCTTAGGAGCCGGGCGTGGCGCCCGGCCCCCTGAGGGGGCCGGCGCGACGGGACGCGCGGCATCGCGGGAGCCCGCCGACACCGCGCACGACGCCGCGTGGGACGCGTCAGTTGAGGCGAACCCGCCCGACTCGGGTGCCAAAGCCCGTGCGGGCGCCGTCGCCGCGGGCGGGTCCGGCGGATTGCTGCGACCGTGGCGGCCTGCCGGATCGGGGCGGCGCG     
M       GTACATTATTAGTTATGAAAAAGAACGTTTTATAACTATAACTATTAAACATTTATATTTTAAATTATTTTTCCAAAGAAAATAAATGAATGTTAATATACAATATCAATGATGTAATAACCATTATATAATTATTTAAATTACTACTATCTAACTTCTACATGTCTATTTAATTTAATAAATATATATTAGCTATATAAATTATTTGTATTATTATGTATAAATATGGTTATATTCTTAAATAAATTCTATTTAGCTTTTAATTCAACTTCAATACCCGACTGATATTTCATTAAATATCTTTCATAAGTTGTTTTTCGTTCTTTTAAAGAAATTACCATTGGTATATTAAATTATGTCAAAAAAGAATTAAATTTTTTTCTAATATCCAAAAATAAAAACTGGACATTACTAACTATATGCAAATGTTTATAAGTTTGATTAACCCACATTTTTTAAATTTATTTATAGTCTCTAATATTATCTTTTTTCATTTGTCTACTAATACAAATTTCTAAATTACGAACCATTATTAATAAGTTGTTTTTGCATAAAATATAATAATAATTTATACCTCATAAATAGTTCAGTTATTTCACTAACAATCCATAAGATTACATTCAAATTTTTCTAATATATTCAAATAACAGTTATTTATTCTGTAACTCTGCAAATAAAGACCATAGAAAAAATTACAAAAAATTTTTATAGAACAATTTGAAGAGAATATGAGTGGGGGCTAGGAGAGGAATTTACTGATTAATTTGATAAAATTATTATTTGTTATCAGTGATAATTTACAAAATTATTACTATATGTTAGTAAGCTAATTACCAACAAAGAATGATTAGATAATAAAGCCAATTTTATTCTCTAGTTGGTGAAAAATCTCCAATATGAGAATTTTGAATTGATTAAAATACAGGATTTCCATTTATACTTATTAACAATAGCTTCTTTGCTAACATATATCTTAAATATAGTACAAAAAAAATTTGTGGTTTGCCCTACTCAGCGCGGTTTGCAACTATTCTTTCTGATACATAGCGTTGTAGAGAAGTCTCGCGAGAGTTAATACGGGTTCGTTAATTTCCCGTAAATCAGCAGATTCACTGGATGAAAAGACTAAGTAAGAACTAAGCAGAAAATCTTACCACCATAGGCCCTTTCCGAACCTCGTTGTTGAGAAGACGATTGTAGCACTTGATAACGCGGTGTCACTCAATTTCATTGTTACACACGGCTCAGTCTTCGAACTAATGGATGCAAGGACTGTTGGTATGTAACTCCCTCTACTCGTCATTATATCAGCTATTATTCACTTGATTCATAATACCGGTGTTCAGCACGCATCTATCCGGTTTATCCGGTTCAAGAGCATTGATCAATACAAAGCACTGATCTACCTTTATAAAGCTTCACTGAGCCCAACGGAACTTTTGTAAAGCTGTCGTAGTTTATGCCCTGGTCATGTTGGAAGCCTGGTTTGGCCTTCGGTTGTCTGTGCCAATTTCCGGGAATTGTTAATTTGCACTGTCTTTTGCATGTACTCCTACTATATCCAATTTGATGGAAATTATACTGATATCTTTACCCTACCAGCTTCTAGTAAAGGTCCGTTCCTTGTATGTAGATTCCGCTCGCTAACTATATTATAGATTACAGGCCTCAATATAAAAATTGATTAAAGTATCGATCCAGTATATTACCCTGTCGTGGAGAATCGAAGTCCAATGGTCATTGCGGTATAAACTTAGGCATCGGGTTATGTGTCGCGTTCATTAGCAGGATGTAGCTACAAAGCTTAGGATTGGTATCGTATATCGCTACTCCATAAGAGTCACCCACAGAACTGATATGCTAGGCATCCAATGGGCTCTTTTAAATTTTCATCGTATGAATGTTTGCGAACCTGATTGAACTCCGGAACCATATACAGTGTCACATAAGTAAACATGTATAATTTGCATGAAACATTACCACCCAAACCATCGAACGTCTCCCTAGATGTAGATTACCGCCCAGGGTTGTGCGACCAGGCGTTCGTTTAACCGCATCCCTCTTACTGTGCTGATCTACCCGCGCATGGTGGGCCGCCGGCTTACGCGCAGGAGCCCACAAGCCACCCTACACCTCGGGGCACTGGACCGGAGTCGTTGCATTCTCTCCGTGTGCCAAACCCAATACACCCCCGGGTAAATAACGGTCCTGGCCCTGACGCGCGGGGGGAAGTGGGTTGCGCGCCCCGGCTAAAAGGTCTCTTTACTCGGTACTTGCCTTAGCTCAGCCCTTGTGTGAGCCGACATGAAACCGCCCCGCGGTTAAGGAACCTTACCTTCGTTGGACCACGGGGCGCGCGGTCTAACAAGGGAACACAGTCGCTCTTAAACCTAGGGCATTCCCAAGTCAGTGAAACATGCGGCTCGGATATGTCTCTGAAAGGACCCGGACGCTACCGGACGCGGGCCGCCGGAGGCAGGAAGGCTTGTCTCCCACCAGCGCCGTGCTGTGTGCCCTGATCACTAATACCTCATTACATTTATCAGGCGTTGATGGCTCAGTAGACCGTTCCCAGTCTCCTGCTCATGCATCGCGATGTTTACCGGAGCGCGAGCGGAGTCAATGACTGCAACGGCTCTTTGATGGTAGTTGATCGCTTGACACCCGCGGAAAGGCAAGGCGGAGTGGGGCCTAGCGGTGTCAGCGGTTCGCTAGCGGGGCCCTTGGGGCAGAGGCCTCACCTACGTTTCCAGAAGCGGTCACGCTGGCAGGCGAAAGGCCGTGAGGATGCTGCTCACGAAAAACGGGTGTGCACCCAGCCAGGAGGATCACCGGAGTGCGCGGCCGCCATGAGCCCATATAACGAGCGCGGACGTCTGACCCTGGGCCGGCGGGCCGGTCTGAGCGCCCCGGCGAGACCGAGACATGTGGTCAACCGATGTGCGATTGCGCCCAAACGTTAACTGTCAAGCTCGATAGACCACAGGTTGACAGAGGGACCCGGCCGCAACGCAGGGAACACCCTTCCGGCGACGGTCCGAGGGGGGCCCCCAGCTGCGCGAGTTGACGGCTGGCGGCCGGGCCTCGGTGCCGGCCCCGCGCGCTGCGGCTACGCGGGGCGCCTCGTGGCACAACCGAGGTCGGCACACCGGCCCAACACGTCACGCCGGGGAGCGGAGGGGCCCAGGCGGCGGCCGTTGTCTCCCGATTCCTGGGCAGACTCAGCAGCGTGACCCTCGGGCCCACTTGCCGGACCGCGCCCGTCCACACGCCGGGGAAGGCGGGAGCCACGGCCGCCGCGATTCACGGTCCCGCCATCCGCGGTCCGACGGGCCTCGGGAGCGTGGTCCCGCTCGCCGTGACCAGATGGTGGCCAATTGTGGTCCATGGTCTAGGGCCGTGGAGGCCATAGTCCCCGGTCCACGCCCGGGCTTGTTGTGACCAGCGCGCGCCTGGAACAGCGCGTGCACGCCTCTCCGGCGGTGGTCAGGGCTCCGTGCGGCTAGCCCCCGGGCCAGCGAAGCGACTCCCCCCCGACGAGCACCCAGCGCCCAGCCGAGTCGGCCGGCTGGGGTGCCGAGGGGTGAAGCGGCACGCAACCGCCCGCGGCACGGCCCCCGGTCCGGTGCCAGCGCGCGTGGGCCCGGCCCCCCCCCCTTGCTAAAAGATGTACGCGCGCCAGGCGGGGACCAGGTCCCTGGTGGGACGCCCTCCCACAGGGTGGGCGCCCCGGGGAGAGCCCGCGGGGGCGACGCGTCCCCGCGTGCGGGCCCAGCTCGCTTGAGAGCCGGGCGCGGCGCTTGGGCCCCTGATGGGTCCGGCGCGACGGGACGCGCGGCATCGCGCGAGCGCGCCGACACCGCGGACGACGCCGCCTCGGAAGCGCCAGTTGAGGCCAAGCCGCCGAACTCTGGCGCCAAAGCGCATGCGGGCGCTGTCGCCGCGGGCGGCTCCGCCGGATTGCTGCGACCGTGGCGACCCGCCGGGTCCGGGCGGCGCG     
L       GTACTTTATTAGGTATAAATAAAAACGTTTCATAACTAAAACTATTAAACATTTATATTTTAAATTCTTTTACCGAAGAAAATAATTGAATGTTAATATACAATATAAATATTGTTATAACCATTGTATAATTATTAAAATTAGTACTATCTAAATTCTACATTTCTATTTAATTTAAAAAATATATCTTAGCTATATAAATTATTAGTATTGTTACATATAAATTAAGTTATAAACTAAACTAAAATCTATTTAGCTTTTAAGTCTACTTCTATACCCGACTGATATTTCCATTAATATCTTACATACCTTGTTTTTCGTTCATTTAATGAAATCAACATTGGTATAATATTTTATTACTAAAACGATTTAAATCTTTTTCTTATTTCCATAAATAAAAATTGGACATTACTAACTATATACATTTGGTTGTAAGTTTGATAAACCCTCATATTTTACTTATTTTTAAAGCCTCTATTATAATCTTTTGTCATTAGTCTATTAATACAAATTTCTAAATTACGAATTAATATTAATAAGTTTATTTTGTATAAAATATAAAAATAACTTATACCTAATAAATAGATCAGTTATTTAAGTAACAATCCTTAAGATTACATTCAAATTTTACTAATTTATTCAAACAACAGTTAATTATTCTGTAATTCTGCAAATAAAGATTATAGTTAATAAGACAAAAAATTTATATAGAACAATTTGAAGAGAATATGAGTGGGGGATTCGAGAGGTCTTTATTGATGAATTTGATAAAATCATTTTTTGTTATCAGAAATAATATATAAAATTATTACTATATGTTATTAAGCTAACTACCAACAAAACATGGCTAGATAATAAAGCCATTTTTATTATCTAGTTGGTGTAAATTCTCCAATATGAGAAGTTTTAATTGGTAAAAATACATGATTTCCATTTATACTTATAAACACTAGATTCACTGCTAACATAAATCTTAAATATAGTACAAAAAAAATTTGTGGTTTGCTCTACTCAGCGCGGTTTGCAACTATGCTGTCTGATACATATCGTTGTAGAGAAGTCTCGCGAGTGTTAATACGGTGTCTTTAATTACCCGTAAATTAGCAGATTCACTAGTAAAAAAGACTAACTAAGAAGAAAGCAGAAGATGTTACCACCATGGGCACTTTCAGAACCTCTTTGTGGAGAAGACGATTGTAGCACTTGAAAACGCGGTGTGACTGAGATTTATTGTTACACACGGTTCAGTCTTCGAACCAATGGAGGCAAGGACAGTGGGTATGTAACTACCTCTACTCGTCATTATATCAGCTGTTATTCAATGGCTTCATGATACCGGTGTTCAGCAGACATGTATCCGGTTCTTCCGGTTCAAGAAATTTGATCAGTACATAGTACTGATCTACCTTTATGAAGCTTCACTTAGGCCAACGTGACTTTAGTCTAGTAGTCGTCATTTTTGCCCTGGTCATGATGGAAGTCAGGTTTAGCCTTCTTTCGTCTGGGCCAATTTCGAGGAGTTGTTAATTTGCAGTATATTTTGCAGGTTCTCCTAGTATAAGCAATTTAATCGAAATTGTACTGGTATCATTACCGTAGCAGCTTCTAGTTGAGGTCCGGTCCTTGTATATAGATGACGCTTGCTAACTATATTATAGTTTACAGGTCTCAATATTGATATTGATTAAAGTATCGTTCCAGTGAATTACGCTGTCGTGGAGAAACGATGTCCAATCGTCATAGGGGTATAAACATATTCAACGGGTTAGGCGGATGTTTCATTAGCGGGTTGTAGCTAACAAGCTTAGGATAGGTATCGTATATCGCTACTACATAAGAGTCACTTACAGAAGTGTTATGCTAGGCATCCAATTGCCTCTTTTAAATTTTCATCGTATGAATGTTTGCGAAACTGATGGTTCTCGGGAACCATATCCAAAGTCACATAAGTAAACATGTATAATTCGAATGAGACATAACCACCTAAACCATCGACCGTCTCCCTAGATATAGATTACCGCCCAAAGTTTTGTGACCAGTCATTCGTTTAACCGCATCGCTCGTAGTGGGGGCATCTACGCGCCTATGGTCTGCCGCCGGCCTATTCGCAGGAGCCCACCAGCCACGCTAGACCTCGGCGGACTGGACCGGAGTCGTTGCGTACTCTCCCCGTCCCCAATTCAATACACCCCCCGGTAAAAAACGTTCCTGGCCCTGACGCGCGGGGGGAAGGGTCTTGCGCGCCCCGGCGAAAAAGTCTGTTTCTTCGGTACTTGCCGGAGCTGAACCCTGGTGACAGACGGGATGAAAGCGCCCCGCGGTTAAGGACTTTTATCTTCAGTGGACCACGGCTCTCGCGGTCGAAGCAGGGAATACAGTCTCGCTTAAACCAAGGCCATTCCCAAGTCAGCGCAACATGCGCCTCGGATATGTCTGTGAAAAGAGCCGGTCGAGACCGGACGCGTGCCGCCGGAGGCAGCAACGCTTGTCTTCCACCAGCGCAGTGCGCAGAGCCCTGATCAGTAATACAGCAGTACATTTATCAGGCGTTGATGGCTGAGTAGACCCATCCCAGTCTCCTGCTCATGCAACGCGATGTCAACCGAAGCGCGAGCGGGGTCATTGACTGCAACGGCTCTTTGATCGGAGTTGATCGCTTGACACCCGCGGTAAGGGAAGGCAGAGACGGGCCTAGCGGTGTCGGCGGTTGGCCAGCGAGGCCCCTGGGGCGGAGGCGACACCTACCTTACCAGAAGCGGTCACGCTGGCAGGCGAAAGGCCGTGAGGATGGTGCTCACGAAAAACGGGTGTGCACCAAACCAGGGGGATCACGGCCGTGCGAGGCCGCCATGAGCCCATATAACAAGCGCGCACGTCTGACCCAGGGCCGGGGAGCCGGTCTGCGCGCCGCGGCGAGACCGAGACATGTGGTCGACAGCTATGCGATTCCGCCCAAGCGTTACCTGACACACTCGATAGACTCCTCGTTGACACAAGGACCCGCCCGCGACGCAGGCTACACCCTTCCGGCGAAGGTCCGAGGGGGGCGCCCAGCTGCTAGAGTCGACGGCTGGCCGCCGGGCCTGGGTAACGGCCCCGCGCGCTGCGTCTACCCGGCGCGCCTGGTGGCACAAGCCGCGTCCGCACACCGGCCCCACACGTGACGCGGGGGGGCTGAGGGGCCCAGGCGGCGGGCCTTGTATCCCGATTCCCGGGCCTACTCAGCTGCGTGACCCGTGGGCCCACTTGCGGGACCGCGCCGGTCCACCCGCCGGTGAAGGTATGAGCCCCGGCCGCCGCGATTCACGGTCCCCCCAACCGCTGTCCGTCGGGCCTCGGGGCCGTGGTCCCGCTCGCCCGGACCCGATCGTGGCAAATTGTGGTCCCCGCCCTACGGCCGTGGAGCTCATAGTGCCGGGTCCACGGCCGTGCTGGTCGTGACCAGCGCGCGCCCGGAACAGCACGGGCACGCCGCTCCGGCAGTGGCCAGGGCTGGGGGCGCCTAGCCCCCTGGCCAGCGAAATTACTCCTCCCCGACGAGCACCCAGCGCCCAGCCAAGTCGGCCGTCTGGGGTGCCGAGGGGGGACGCGGCTCGCAGGCGCCCGCGGCACACCGCCCGGTCCGTTGGCACCGCGCGTGGGCCCGGCGCCCCCCCCGTGCTAAAAGATGAGCGCGCCGCAGGCGGGCGCCAGGTGCCTGGTGGGAAGCCCTCCCACAGGGCGGGCGCCCCCAGGAGAGCCCGCGCGAGGGACGCGCCCCCCCGTGCGGGTCCAGCTCGCTTAGGAGCCGGGCGCCGCGCTTGCGCCCCTGAGGGGGCCGGCGCGACGGGACGCGCGGCCTCGCGGCAGCGGGCCGACACCGCGGACGACGCCACCTGGTACGCACCAGTTGAGGCGAAGCCGGCGGAGTCGGGCGCCTAAGGGCGTGCGGGCCCCGTCGCCGCGCGGGGCTCCGGCCGATCGCTGCGACCGTGGCGACCGGCCGCGTCCGGGCGGCGCG     
K       GTACTTAATTAGTTATAAATAAAAACGTTTTGTAATTAAAACTATTAAACATTTAAATTTTAAATTATTTTACCAAAGAAAATAATTGAATGTTAATATACAATATCAATAATGTTATAACCATTCTATAAATATTAAAATTTGTACTATCTAATTCCTATATTTCTATTAAATTTAATAAATATATATTATCTATATAAATTATTAGTATTGTTAAATATAAATATGGTTATAATCTAAACTAAAAACTATATAGTTTTTAAGTCAACTTCTATACCCGACTGATATTTCATTATATATCTTCCATACGTTGATTTTCGTTCTTTTTATGAAATCACCATTGGTATATGAAATTATGACAAAAAAGACTTATATATTTTTCTTTTTTCCATAAATACAAAATGGACATTTCTATCAATATGCTTATATTTTTAAGTTTGAATTACCCACATTTTTTAATTTTGATTAAAGTCTCTATAATTATCTTTTATCGTTAGTCTATTAATACAAATTTATAAATTACGATCCACTATTAATAAGTTTATTTTGCATGAAATATAAGAATAACTTATACCTAATAAATAGATCAGTTATTTAAGTAACAATCCTTTAGATTACATACAAATTTTTCTAAAATATTAAAATAACTTTGATTTATTCTGTAAATCTGCAAAAAAAGAATATAGAAAAAAAAACATCAAATTTATATAGAACAATTTGAAGAGAATATGAGTGGGGGATAGGAGAGGTATTTACTTATTAATTTGTTAAAATCATTATTTGTTATCAGAAATAATTTTTAAAATTATTACTATTTTTTATTAAGCTAACTACCAACAAAAAATGGCTAGATAATATAGCCAATTTTATTATCTAGTTGGTAAAAATTCTCCAATTTGAGAAGTTTTATTTGCTAAAAATACATGATATCCATCTATACTTATGAATAATAGCTTCTCTGCAAACATAAATCTTAAAGATAGTTAAAAAAAAATTTGTGGTTTGCTCTTGTGAGCGCGGCTTGCAACTATGCTGTCTCATACATATCGTAGTAGAGAAGTCTCGGAAGTGTTAGTACGGTTTCATTGATTACCCGTAACTAAGCAGTTTACCTAGTAAAACAGAGTAACTAAGAATTAAGCAGAAAATCTTACCACCATAGGCACTTTCCGAACCTCATTGTTGACAAGACGATAGTAGCACTTGAGAACGCGATGTTACTCAGTTTTATTGTTACAGCCGGCTCAGACTTCAAACCAACGGATGCAAGGACTGTCGGTATGTAAATCCCTCCACTCGCCATTATATCAGCTATTTTTCACTCGATTCATAAGACCGGTGTTCAGCATACATTTATTCAGTATGTTCGGTTCAAGATAATTGTTCAGTACAAAGCACTGACCTACCTTTATAAATCTTCACTAAGGCCAACGGGACTTTTGTATAGGAGTCGTCGATTATGCCCTGGACATGTTGAAAGCCGGGTTTAGCCTTCCGTTGTCTGCGCCAATTTCGAGGAATTGTTAATTTGCAGTGTCTTTTTCATGTCCTCCTAATATAACCAATTTGATAGAATTTGTACTGGTATCTTTACCGGAGCAACTTCTAGTAAAGGTCAGATCCTTGTATTTAGATATCCCTTGCTAACTATATTATAATTTACAGGTCTTAATAAAGAAATTGATTAAAGTATCGTTCCAGTGAATTACCATATCGTGGAGAATCGATCTCCAATGGTCATAGCGGTATACACTAAGTCTTCGGGTTAGGCGTATGTTTCATTAGGAGGCTGTAGCGAAAAAGCTTAGGATAGGTATCGTACATCGCTACTCCATAAGAGTCACACACAGAAGTCATATGCATGGCATCCCATGGCCTATTTTGAATTTTCAGCGTATGAATGTCTGTGAACCTGAATGATCACGTGAACATTATACAGAGTCACATAAGTAAACATGTATAATTCGCATGAGACATAACCACCCAAACCATCGACCGTCACACAAGATATAGATCAACGCCCAACATTTTGTGACCAGCCATTCGTTTAACCGCATTCCCCTTACTGTGGTGATCGACGCGCGCTTGGTGTGGCGCCGGCCTACGCCCAGCAGCCCACTAGCCACCCTACACCTCGGGGAACTGGACCGGAGTCGTTGCTTGATCTCCCAGTTCCCAATTCGATACAGCCCCGGGTGAACAACGTTCCTCGGCCTGACACGCGGGGGCAAGTGGGTTACGCGCCCCGGCGAAAAGGTCTATTTAATCGGTACTTGCCTTAGCTGAGCCCTGGTGAGAGACCACATGAAACCGCCCCGCGGCTAAGGACTCTTACCTTTGGTGGAACACAGCTCTCGCGGTCGAAGCAGGGAACACAGTCCCGCTTAAACCAACGCCATTCCCAAGTCAGCGGAACATGCGGCTCGGATCTGTCTGTAAAAGGACCCGGTCGGTAACGGACGCGGGCCGCCGGGTGCAACAACGCTTGGCTACCACCAGCGCTGTGCTGAGAGCCCTGATCACTCACACACCACTACATTTATCAGGCGTTGATGTCTGAGTAGACCGATTCCAGTCTCCTACTCATGCATCGCGAAGTCTACCGAAGCGCGAGGGGAGACAATGACTGCGACGGCTCTTTGGTCGTAGTTGATCGCTCGACACCCGCGGTAAGGGAGTGCAGACTGGGACCTAGCGGTGTCAGCGTTTGGCCAGTGAGGCCCCTGGGGCCGAGGCGTCACCTACCTTACCAGAAGCGGTCACGCTGGCAGGTAAAAGGCCGTGGGGATGGTGCTCGCGAAAAACGGGGGTGAACCCAACCAGGAGGATCACCGTGCTGCGCGGCCGGCCTAAGCCCATATAGCAAGCGCGCACGTCTGGCCCCGGGCCGGATGGCCCGTATGAGCGCCGCGGCGAGACCGAGACATGTGGTCGACCGCTGTCCTATTACGCCCAAGGGTTACATGACCAAGTTGATAGACTACCGGTTGACACACGGACGCGCCCGCAACGCAGGCTACACCCTTCCGGCAACGGTCCGGGGGGGGCCCCCTGCTGGGAGAGTTCACGGCTGGGCGCCGGGCATCCGGGCCGGCCCGGCGCGCTGCGCCTACGCGGGGCGCCTGGTGGCACAACCCAGGTCCGCACACCGGCACCACACGTCACGCCGGGGGGCGGAGGGGCCCAGGCGGCGGGCCTTGTCTCCCGATTCCTGGGCCTACTCCGCAGCGTGCCCCCGGGGCCCACTTGCGGGACCGCGCCCGTCCAGACGCCGGGGAGGGCATGAGCCCCGGCCGCCGCGATTCACGGTCCCCCCAACAGGTGTCCGCGGGGCCTCGGGGCCGTGGTCCCGCTCGCCCAGACCCGAGCGTGGCAAATTGTGGTCCCCGCTCTGCCGCCGTGCGGGCCATGGTGCCCTGTGGACGCCCGGGCTTGTTGTGACCAGCGCGCGCCCGGAACAGCTCACGCACGCCTCTCCGGCGTTGGCCAGGGCTGGGGGCGGCTAGCCCCCTGACCAGCGAAAGGACTGCGCCGCAACGAGCAGCCAGCGCCCAGGCGAGTCGGCCGCCTGGGGTGCCGACGTGGGAAGCGGCTGGCAACCGCCCGCGGCACAGCGCCCGGTCGGTTGCCACCGCGCGTGAGCCCCGCCCCCCCCCCGTGCTAAAAGACGTACGCGCGACAGGCGGGCACCAGGTCCCTGGTGGGAAGCCCTCCCACAGCGCGGGCGCCGTCAGGAGAGCCCGCGCGAGCGACGCGCCCCCGCGTGCGCCGCTAGCTCGCTTCGGAGCAGGGCGCGGCGCCTGGCCCCCTGACGGGGCCGGCGTGACGGGACGGACGGCATCGCGGCAGCGCGCCGACACCGCGGACGACGGCCCGTGGGACGCGTCAGTTGATCCGAAGCCGCCGAAGTCGGGCGCCAAAGCGCGTGCGGGCCCCGTCGCCGCGGGCGGCTCCGGCGGATCGCTGCGGCCGTCGCGACCCGGCGGGTCCGGGCGGCGCG     
J       GTACTTAATTAGTTATAAATAAAAACGTTTCGTAACTAAAAGTATTAAACATTTACATTTTAAATTATTTTACCTAAGAAAATAATTGATTATTAATATACAAAATCAATATTGTTATAACCATTCTATAAATATTAAAATTAATACTATCTAAATACTATATTTCTATTTAATTTAATATATATATATGAGCTATATAAACTATTAGTTTTGTTACATGTAAATATGGTTATAATCTAAACTAAAATCTATTTAGCTTTTAAGTCAACTTCTAAACCTGACTGATATTTCGTTAAATATATTTCATACGTTGATTTTCGTTCATTTAATGAAATCACCATTGGAATATGAAATTATGACAATAAAGATTATAATATTTTTCTTATTTCCATAAATATTAATTAGACATTTCTAACTATATGCATATGTTTTTAATTATGATTATCCCACATTTTTTCATTTCATTTAAAGTCTCTATATTTATCTTTTGTCATTTGTCTATTAATACAAATTTATAAATTACGAAACAATATAAATATGTTGATTTTGCATAAAATATAAAAATAACTTATAACTCATAAATAGATCAGTTATTTAAGTAACAATCCATAAGATTACATTCAAATTTTTCTAATATATTAAAACAACTGTTATTTATTCTGTAAATCTGCAAATATAGATTATAGAATAAAATACAAGAATTTTATATAGAACAATTTGAAGAGAATATGAGTGGGGGATGGGAGATCAATTTAATGATTAATTAGATAAAATCATTTTTTTTTATCAGAAACAATCTATAAAATTATTACTATATTTTAGTTAGCTAAATACCAACAAAAACTGGATATATAATAAAGCCAATTTTCTTATCTAGTTGGTGAAATTTCTCCAATATGAGAAGTTTCAATTGATAAAAATACTCGTTTTACATCTATACTTATTAACAATAGCTTCACTGCTAACATACATCTTAAATATAGTACAAAAAAAATTTGTGGTTTGCTCTTTTCAGCGGGGGTTGCAACTGTCCTATCACATACATTTCGTTGTAGAGAAGTCTCGGGAGAGTTAATACGGTGTCGTTACCTACCCGTAAATGATAAGATTCACTAGTAAAAAATACTAACTAAGAACTAAGCAGAAAATCTTACCACCATAGGCACTTTCCGAACCTCACTGTAGAAAAGACGATTGTAGCACTTGAAAACGCGGTGTGACTGAGATTTATTGTTACACACGGCTCACTCTTCGAACCAATAGATGCAAGGATTGTTGGTCAGTAACTCCCTCTACTCGGCATTATATCGGCTATTATTCACTCGATTGATAACACTGATGTTCAGCACACATCTATCCGGTCTCTTCGGTTCAAGAAATTTGATCAGTACAAAGTACTGATTTACCTTTATAAAGCGTCACCGAGGCCAACCGGACTTTTGTATAGGAGGCGTCGTTTATGCCCTGGTCATGTAGATAGTAAGGTTTTGCCTTCTTTTATATGCGCCATTTTCGAGGAATTGTTAATTTGCAGTGTCTTTTGCAAGTACTCCTACTATAACCAATTTGATCAAAATTGTACTGTTCTCATTACCGAAGTATCTTCTAGTAAAGGTCCGGCCTTTGTAGTTAGATTCCGCTTGCTAACTATATTTTAGGTTCCAGGTCTCAATATAAAAATTGATTAAGGTATCGTTCCAGTGGATTACCCTGTCATGGGGAAGCGATCTGCAACGGTCATAGCGGTATAAACATAGTCATCGGGTTAAGCGTATATTTCATTAGCAGGCTGTAGCTAAAAAACTTAGGATGAGTATCGTACATCGCTACTCCATATGAGTCACCCCAAGAAGTGATATGCTTGGCATCCAATCGCCTCTTCTAAATTTTCATCGTATGAATGTCTGCGAAACTCACTGATCTCAGGAACGATATCCACCGTAACATAAGAAAACATGTATAATTCGCATGAGACATAACGACCCAAACTATCGACCGTCACCCTAGATATAGATTACCGCCCAAGGTTTTGTGACCAGCCATTTGTTTAACCGCATCGCTCTCACTGTGGTGATCAACGCGAGCATGGTGTGGCGCCGGCCTACGCCCAGAAGCCCACCAGCCACCCTACCCCTCGGGGAGCTGGACGGAAGTCGGTGTATTCTCTCCCAGTTCCCAATTCTATACAGCCCCCGGTTAAAAACGTTCCTGGCCCTGACGCGCGGGGGGAAATGCTTTACGCGCCCCGGCGAAAAGGTCTCGTTACTAGGTACTTGCCTTAGCTGAGCCCTGGTGAGATCCGAGATGAAAACCCCCCGCGGCTAAGGACTCTTACCTTCGGTTGACCACGGTTCTCGCTGTCCAAGTAGGGAACACACCCCCCCTTAAACCCAGGCCGTTCCCAAGTCTGCGAAACATGCGGCTCGGATATGTCTGTAAACAGTGCCGGTCGATACCGTATGCGGGCCGCCGGAGGCAGCAACGCTTGGCTCCCACCAGGGCCGTGCTGAGAGCCCTGATCAGTAATACAGCATTTCATTTATCAGGCGTTGATGGCTGATTAGACCGATTCCAGTCTCCTTCTCATGCATAGCGATGTCTGCCGAAGCGCGAGCGGAGTCTATGACTGCAACGGCTCTTTGATCGTTGTTGATCGCAGGACACCCGCGGTAAGGGAATGCGGCGTGCGGCCTATCGGTGTCGGCGGTTAGCCAGCGAGGCCCTGGGGGCGGAGGCGTCACCTAACTTACCAGATGCGGTCACGCTGGCAGGAGAAAGGCCGTGAGGATGTTGCTAACGAAAACCGGGTGTGCACCCAACCAGGAGGATCACCGGCATGCGCGGCGGCCGTGTACCCATATAACAGGCGCGCACGTCTGCCCCCGGGCCGGGGAGCCGGTATGGGCGCCGCGGAGAGACCGAGACATGTGGTCGACCGGTGTGCGATTTCGCCCAAGCGTTACCTGACAAACTCGATAGACTGCAGGTTGACATACGGACGCGGCGGCAACGCAGGATACACCCTTCCGGCGACGGTCCGAGGGGGGCCCCCAGCTGGGTGAGTTCACGGCTGGCCGCCGGGCATCGGTGCCGCCCCCGCGCGCTCCGGCTACGCGGCGCACCTGGTCGCACAGCCCAGGTGCGCACACCGGCCCCTCACGTGACGCCGGGGGGCGGAGGGGCCCAGGCGGCGCGCCTTGTCGCCCGATTCCCGGGCCTACTCGGCCTCGTGACCCTGGGGCCCACTTGCGGGGTCGCGCCAGTCCACACCCCGGGGAAGGTCTGAGCCCGGGCCGCCGCGACTCACGGTCCCCCCCACCGCCGTCCGGCGGCCCTCGGGTCCATGGTCCCGCTCGCCCGGACCCGATCGTGCCAAATAGTGGTCCCCGCACCGCGGCGGTGGAGGCCATAGTGCAGCGTCGACGCCCGAGCTTGTGGTGACCAGAGCGCGCCCGGAACAGCGCGGGCACGCCTCTCCGGCGGTGGCCAGGGCTGGGGGCCGCTAGCCCCCTGGCCAGTGAACTGACTCCGCCGCGACGAGCACCCAGCGCCCAGGGGAGCCGGCCGTCTGGGGTGCTGAGGGGGGAAGCGGCTCGCAACCGCCCGCGGCGCAGCGCCCGGCCCGTTGCCACCGCGCGTGGGGCCCGCTGCCCCCCCGTGCTAAAAGAGGTACGCGCCCCAGGCGGGCCCCAGGTCCCTGGTGGGAAGCCCTCCCACACGGCGGGCGGCCTCCGGAGAGCCCGCGCGAGCGACGCGCCCCCGCGTGCGCGCCCAGCTCGCTTAGGTGCCGCGCGCGGCGCTTGGGCCCTTGAGGGGGCCGGCGCGACGGGACGCGCGGAATCGCCGGAGCGCGCCCACACCGCGGACGACGCCCCCTGGGACGCGCCAGTTGAGCCGAAGCCGCCGAACTCGGGCGCCACAGGGCGTGCGGGCCCCGTCGCAGCGGGCGGCCCCGGCGGATTGCTGCGACCGTGGCGACCTGCCGGGTCCGGGCGGATCG     
I       GTACTTTATTAGATATAAATAAAAACGTTTCATAACTAATAGTAGTAAACATTTGTATTTTATATTATATTACCTTAGAAAATAATTGAATGTTAATATACATTATCAATAATGTAATAACAATTATAAAAATATTAAAATTAGTACTATCTAAATACTATATTTCTATTAATTTTAATAAATATATATGAACTTTATAAATAATTAGTATTGTTATATCTAAATATGGTAATAATCTAAACTAAAATCTATTTAGCTTTTAAGTCAACTTCTATTCCTGATTGATATTTCCTTTAATATATTTCATACGTTGATTTTCGTTTATTTTATGAAATCACCATTGGCATATGAAATTAAGAGAAAAAAGAATTTTATCTTTTTCTTATTTCCTTAAATTAAAATTTGACTTTTCTAACTACATGCAAATATTAATAAGTTTGATTAACCCACATTTTTTAATTTTATTTAAAGACTCTATAATTATCTTTTTTCATTTGTCTATTAATACATATTTCTAAATTACGAAGCAAAATGAATAAGTTGATTTTGCTTACAATATAAAAATAACTTATACCTCATAAATAGAACAGTTATTTAAGTATCAATCCTTAAGATTACATACAAATTTTACTAACATATTAAAACAACTGTTTTCTATTCTGTAAATCTGCAAATAAATATTATATAAAAAAATACAAAAAATTTATATAGAACAATTTGAAGAGAATATGAGTGGGGGATATGAAAGGTATTTACTGATTAATTTGATATAATCATTTTTTGTTATCAGAAATAATTTATAAAATTATTACTATCTGTTAGTAAGCTAATTACCAACAAAAAATGGCTAAATAATAAAGCCAATTTTATTATCTAGTTGGTGAAAATTCTCCAATTTGAGAAGTTTTAATTGATAAAAATACTCGATTTCCATATATACTTATTCATAATAGTATCATTGCTAACTTAAATCTTAAAGATAGTACAAAAAAAATTTGTGGTTTGATCTGATTAGCGCGGTTTGCAACTATGCTGTCGCACACATATCGTTGTAGAGATGTCTCGGTAGTGTTACTACGGTTTCGTTAATTACCAGTTAATCAGCAGATTCACTAGCAAAAAAGAATAACTAAGAAATAAGCCGAAAATCTTACCACCATAGGCACTTTCCGAACCTCATTGTTGAGAAGACGATCATAGCACTTGCTAACGCGCTTTTACTGAAATTTATTGTTACACACGGCTCAGTCTTCGGACCAATGGATGCAAAGACTGATGGTATCTAACTACCTCTACTCGGCATTATAACAGCTTTTATTCACACGATTCATAATACCGGTATTCAGCACACATCTATACGGTTTTTTCGGTTCAAGAAATTTGATTAGTACAAAGCACTGATCTACCTTTATAAAGCTTCACTGAGGCCAACGAGACTTTTGTAGAGGAGTCGTCGTTTATGCCCTGGTCATGTTGGAAGCCAGGTTTTGCCTTCTATTCTCTCCGCAAATTTCGAGGAATTGTTAATTTGCAGTGAGTTTTGCATGTTCTCCTAGTATAAACACTTTGATCCACATTTTACTGGTATCATTACCGTAGCATCTTCTAGTAAAGGTCCGGTCCTTGTATTTAGATTTCTGTTGCTAACTATATTATTGTTTTCAGGTCTCAATACGGAAATTGATTAAAGTATCGTTCCAGTGGATTACTCTGTCGTGGAGAATCGATATTCAATGGTCATAGCGGTATAAACATAGTCATCGGGTTAGCGGTATGTTTCATTGGCAGTTTGTAGCTAAAAAGCTTAGGATGGGTATCGTACATCGCTACTCCATAAGAGTCAGCCACAGAAGTGATATGCTTGGCATCCAATTGGCTCTTTTAACTTTTCATCGTATGAATGTCTGCTAACCTAATTGATCTCGGGAACCATATCCAGAGTCACATAAGTAAACATGTATAATTAACGTGAGACATAACCACACAAACCATTGACCGTCACCCTACATATAGATGGCCGCCTAACGTTTTATGACTAGCCATTCGTTTAACCGCATCCCTCGTACTGTGATGATCTACGCGCGCATGGTGTGGCGCCGGCCTACGCCCAGCAGCCCTCCAGCCACCCTACACCTCGGGGAACTGGACCGGAGTCGTTGCATGCTTTCCCAGTGCCCAATTCCCTACACCCCCTGGTAAATAACGCTCCTGGTACTGATTCGCGGGGGCAAGTGTCTTACGCGCCCCGGCGAAAAAGTCTCTTCATTCGGTACTTGCCTTAGCTGAGCCCTGGTGAGAGCCGACATGAAACCGCCCCGCGGCTAGGGAATCTTACCTTCTGTGGAGCACGGCTCTCGCGGTCGAAGTAGAGAAAACAGTATCGCTTAAACCAAGGCCATTCCCAAGTCGGCCAAACATGCGGGTCGGATATGTCTGAGAAAGGAGCCGGTCGATACCGAAAGCGGGCCGCCGGAGGCAGCAGAGCTTGGCTCCCACCAGCGCAGTGCTGAGAGCCCCGGTTACTAATACACCATTACATTTATCAGGCGTTGATGGCTGAGTAGACCGATGCCAGTCTCCTTCTCATGAATCGCGATGCCTGCCGAAGAGCGAGCGGCTTCAATGACTGCAACGGCTCTTTTATCGTAGTTGATCGCACGACACCCGCGGTAAGGGAAAGCGGAGGGGGGCCTAGCGGTGTCACCGCTTAGCCAGCGAGGCCCCTGGGGCTGAGGTGTCACCTACCTTACCCGAAGCCGTCACGCTAGCAGGCGCAAGGCGGTGAGGAAGGTGCTCGCGAAGACCGGGTGTGCACCGAACCAGGAGGATCACTGCAATGCGCGGGCGCCATGTGCACATATAGCAAGCGCGCACGTCTGAGCTTGGGCCGGGGAGCCGGTATGAGCGCCGCGGCGAGACCGAGACATGTGGTCGACCGCTGTGCGATTACGTCCAAGCGTTACCTGACAAACTCGATAGACCACAGGTTGACATAAAGACGCGGCCACAACGCCGGCTAGAACCCTCCGGCGACGGTCCGAGGGGGGCCCCCAGCTGCTCGAGTTCACGGCTGGCCGGCGGGCGTCGTTCCCGGCCCCGCGCGCTGCGGCTACGCCGCCCACCTCGTGGCAGACCCCTGGTGCGCACACCGGCCCCACACGTCACGCCGGGGGGCGGAGGGCCCCAGGCGGCGGGCCTTGGGGCGCGATTCCCGGGCCTACTCAGCCTGGTGACCCAGGGGCCCACTTGCGGGACCCGGCCCGTCCACACGCCGGGGAAGGTCTGAGCCCCGGCCACCGCGATTCACGGTCCCCCCCACCGCTGTCCCTCGGGCCTCGGGACCGTGGTCCCGCTCGCCCGGACCCGCTGGTGGCAAATTGTGGTTGCCGCTCTTCGGCCGTGGCGGCCGTAGTGCACGGTCGACGCCCGGGCTGGTTGCGACCAGCGCGCGCCCGGGACAGCGCGCGCGCGCCTCTCCGGAACTGGCCCGGGCTGGGGGGGGCTAGCCCGCTGGCCAGCGAAAGGACTCCCCCCCGACGAGCACCCAGCCCCCAGGCGAGTCGGCCGTCTGGGGTCAGGAGGGGGGGAGCGGCCCGCAACCGCCCGCGGCACAGCGCCGGGCCAGTTGCCACCGCGCGGGGGCCCCGCTCCCCCCCCCTGCTAAAAGATGTACGCGCGCCAGGCGGGCAACAGGTCCCTGGTGGGAAGCCCGCCCACACCGAGGGCGGCCTCGGGAGAGCCCGTGGGAGCGACGCGCCCCCGCGTGCGCGCCCAGCTCGCTTAGGCGCCGGGCGCGGCGCATGGGCCCCTGAGGGGGCCGGCGCGACGGGACGCGCGACATCGCGGGAGCGCACCCACACCGCGGACGACGCCTCGTGGCACGACGCAGTTAAGGCGAAGCCGCCGGACTCGGGCGCCAAAGGGCGTGCGGGCCCCCTGGCCGCCGGCGGCTCCGGCGGATGCCTGCGACCGTGGCGACCTGCGGGGTCCGGGCGGGGCG     
H       GTACTTTATTAGTTTTAAATAATATCGTTTCATAAATAATAATATTAAACATTTATATTTTAAATTATTTTACCTAAGAAAATAATTGAATGTTAATATACAATATCTATTATGTTAAAACCATTATATAAATATTAAAATTAGTACTATCTAAATTGTATATTTCTATTTAATTTAATGATTATATATGAGCTATATAAATAATTAGTATTGTTATATATAAATATGGTTATGATCTCAACTAAAAGCTTATTAGTTTTTAAGTCAACTTCTATTCCCGAATGATATTTTATTAAATATCTTTCATACGATGATTTTCGTTCAGTTAATGAAATCACCATTGGTATACGAAATTATGACATAAAAGATTTTAATCTTTTTCTTATTTCCATAAATAAAAAATTTACATTACTATCAATATGCTTATGTTTTTAAGTATGATACACCCACATAATTTAATTTTTTTTAAAGTCTCTATAATTATCTTTTGTCATTTGTCTATTAATACAAATGTTTAAATTACGTAATAATATAAATAAGTTGTTTTAGTATAAAATATAAAAATAACTTATCCCTCATACAGAGAACAGTTATTAAAGTAACAATCCTTTAGATTACATTCAAATTTTTCTAATATATTAATAAAAATGTTTTTTATTCTGTAAATCTGCAAATAAATAGTATAACAAAAAATACAAAAAATTTATATAGAACAATTTGAAGGGAAAATGATTGGAGGATCGGAGAGATATTTATTGATTACTTTGATATACTCATTTTTTGTTATCAGAAATAATTTATAAAATTATTACTATATGTTAGTAAGCTAATAACCAACATAAAATGGCTAGATAATAAAGCCAATTTTGTTATCTAGTTGGTGAAAATTCTCCAATTTGAGAAGTTTAAATTGATAAAAATAATCGATTTCCATCTATACATATTAACAATAGCTTCACTGCTATCATAAATCATATAAATAGTACAAAAAAAATTTGAGGTTTGCCCTAATCAGCGCGGTTTGAAACTATGCTGTCTTATACATATCGTTGTTGAGAAGTCACGGTAGTGTTAATACGGTGTCATTAAGTACCCGTAAATCAGCAGATTCCCTAGTAAAAAAGACTAACTAAGAAGTAAGCAGAAAATATTTCCACAATTGGCACTTACCGAACCTCATTGTTGACAAGACGGTTGTAGTACTTGATAACGCGGTGTGACTGAGATTTATAGTTAAACACGGCTCTGTCTTCGAACTCATAGAAGCTAGGACTGTAGGTATGTAACTCTCTCCGCTTGGCATTATATCAGCTATTATTCACTCGACTCATAACACCGGTGTTCAGCACACATCTATCCGGTATGTTCGGTTCAAGAAATTTGTAAAGTACAAAGGACTGAACTACCATTATAAAGCTTCACTGAGGCCAAGGAGACTATTGTATAGAAGACCTCTTTTATGCCCTGGTCTTGTTGGATGCCAGGTCTAGCCTTCTGTTGTCTTCGCATATTCCGTGGCATTGTTAATTTGCAGTGACTTTTGCAAGTTCTCCTAGTATAACCAATTTGATCGAAATTGTACTGCTATCTTTACCGTAGCATCGTCTAGTAAAGGTCCGGTCCTTGTATGTAGATTTCGCTTGCTAACTATATTATTGTTTACAGGTCCCAATATAAAAATTGATTAAAGTAGAGTTCCAGTGTATATCCCTGTCGTGGAGAAACGATGTGCAAAGGTCATAGCGGTATAAACTTAGTCATCGGGTTAGGTGTATCTTTCATTAGCAGGTTGTAGCTAAAAAGCTTAGGAAGTGTATCGTACGTCCCTACTCCCTAAGAGTCAGCCACAGAAGTGATATGCTTGGCATACATTGGACTCTTTTAACTTTTCAGCGTATGAATGTCTGTTAAACTGATTGACCTTGGGAACCATATCCAGAGTCACATAAGTCAACATGTATAATTCGCTTGAGACATAACCAGCCAAACCATGGACCGTCGCCCTAGATGTAGATCACCGCCCGATGTTTTGCGACCAGCCATTCGTTTGACCGCATCGCGCTTGCTGTGTTGATCTACGCGCGCATCGTGTGGCGCCGGCCTAGGCGCAGCAGCCCACCAGCCACCCGACACCTCGGGGCACTGGACCGTAGTCGTTGAATCCTCTCCCAGGGCCCCATTCCATACAACCCCCGGTAAATATCGTTCCTGGACCTGACACGCGGGGGGAAGGGTGTTGCGCGCCCCGGCCAAAAAGTCTTTTCATTAGGTACTTGCCTTAGCTGTGCCCTGGTGCGATCGGACATGAAACCGCCTCGCGGCTATGGAGTCTTCCCTTCTGTGCACCACTCCTCTCGCGGTCGACGGAGGGAACACAGTACCGCTTAAACCAAGGCCATTCCCAAGTCGGCGGAACATGCGTCTCGGATATGTCTATTAAAGGAGCCGGTCCATACCGGACGCGGGCCGCCGGAGGCAGCAACGCTTGGCTCCCACCAGCGCCGTGCTGAGAGCCCTGATCACTAATACACCAGTGCATGTATCAGGCGTCGATGGCTAAGTAGACCCATTCCAGTCTCCTTCTCATGCATCGCGATGTCTGCCGAAGCGCGAGGGGCGACAATGAGTGCGACGGCGCTTTAATCGCAGCTGGTCGCTCGACACCCGCGGTAAGGGAATGCAGAGTGGGACCTAGCGGTGTCAGCGGTTCGCGAGCGGGGCCGCAGGGGCGGAGGCGTGACCTACCTCGTCAGAATCGGTCACGCTGGCAGGCGAAAGGCCGTGAGGGTGGTGATTACGAAAACCAGGTCTGCACCTAACCAGGATGATCACCGGAGTGCGCGGCGGTCATGCGCCAATATAACAAGCGCGCACGTCTGACCCCGGGACGGGGTGCCGGTATGACCGCCGCGGCGAAACCGAGACATGTGGTCGACCGCTGTGCGATTCCGCCCAAGCGTTACCTGACAAACTCAATAGTCTACAGGTTGACATAGGGACGCGGCCGCAACGCAGGTTACAGCCTTCCGGCGACGACGCGAGGGGGGCCCCCAGCTGCTCAACTTCACGGCTGGCCGCCGGGCATCGGTGCCGGCCCGGCGCGCTGCGCCTACGCGGCGCACCTCGTGGCACAGCGGCGGTCCGCACACCCGCCCCACCCGTCACGCGGGGGGGCGGAGGGGCCCAGGCGGCGGCCCTTGTCGCCCGATTCCAGGGCCCACTCAGCCTCGTGACCCCGGGGCCCACTTCCGGGACCGCCCCAGTCCATACGCCGGCGAAGGTAAGAGCCCCGGCCGCCGCGATTCACGGTCCCCCCAACCGCTGTCCCCCGGGCCTCGGGGCCGTGGTCCCGCTCGCCCGGACCCGATCGTGGCAAATTGTGGTCCCCGATCGGCGGGCGTGGAGCCCATAGTGCCCGGTCTACGCCCGGGCTGGTTGTGACGAGCGCGGGCCCGGAACAGCGCGCGCACCCCTCTCCGGCGGTGGCCAGGCGTGTGCGCGGCTAGCCCCCCGGCCAGCGAAACCACTCCCCCTCGACGCGCACCCAGCTCCCAGGGGAGTCGGCCGTCTGGGGTCCCGAGGGGGGAAGCGGCTCGCACCCGCCCGCGGCACAGCGCCCGGTCCGTTGCCACCGCGCGGGGGCCCCGCTGCCCCCCCGTGCTAAAAGATGGACGCGCCCCAGGCGGCCCACAGGTCCCTGGTCGGAAGCTCTCCCCCAGGGGGGGCGCCCCCGGGAGAGCCCGCGCGAGGGACGCGCCCCCCCGTGCGGGGCCAGCTCGCTTAGGAGCCGGGCGGGGCGCTTGGGCCCCTGATGGGGCCGGCGGCACGGGACGCGCGTCATCGCCGGAGCGCGCCGACACCGCGGACGACGCCCCGTGGGACGCCCCAGTCGAAGCCAAGCCGCCCAACTCCGGCGCCACAGGGCGTGCGGGCCCCCTCGCCGCGGGCGGCTCCGGCGGAACGCTGCGACCGTTGCGACCGGCCGCGCCCGCGCGGCGCG     
G       GTACATTAATAGTTGTTAACAATGTCGTTTCATAACCAATACTATTAAACATTTATATTTTAAATTTTTTTTCATATGAAAATAATTGAATTTTAATATACAATATCTATAATGTTATAACCATTCTACAAATATTAAAATTAGTACTATCTAAATTCTATATTTCTATTTAATTTAATAAATATATATGAGCTATATAAATAATTAGTATTTTTACATATAAATATGGTTATAATCTGAACTAAAATCTAACTAGCTTTTAAGTCAACTTCTATTCCAGACTGATATTTCTATAAATATCTTTCATACGTTGTTTTGCGTTAATTTAATGAAATCAACATTGGCATATGATTTTATGACATAAAAGAATTTAATTTTTTTCTTCTTTCCATAAATAAAAATTGGACATTACTAACTAAATGCATATATTTTAAAGTTTGATAAACGCACATTTTTTAATTTTTTTTAAAGTCTCAACAATTATCTTTTGTCATTAGTCTATTAATACAAATTTATAAATTACGAACGAACATGAATAAGTTGATTTTGCATCCAATATAACAATAACTGATACCTCATAAATAGAACAGTTATATAAGTAACAATCCTTAAGATTACATTCAAATTTTTCTAATATATTAAAACAACTGTAATTTATTCTGTAAATCTGCAAAAAAAGATTATAACTAATAACACAAAAAATTTATATAGAACGATTTGAAGAGAATATGAATGGGGGATCGGACAGATATTTACTGATTAATTTGATAAAATAATTTTTTGTTATCAGACATAATCTGAAAAATTCTTACTATATTGTAGTAAGCTAATTACCAACAAAAAATGGATAAATAATTAAGCCAATTTTATTACCTAGTTGGTGAAAATTCGCCAATTTGAGAAGTTTTAATTGATAAAAATACACGATGTCCATTTATACATATTAACATTAGCTTCACTGCTAACCTAATGCATAAATATAGTACATAAAAAATATGTGGTTTGCCCTACTGAGCGAGGTTTGCAACTATGCTGTCTAATACATATCGTAGTAGAGAAGTCTCGGGCGAGTTAATACGGTGTCGTTAACTACCCGTAATTTAGCAGATAGACTAGCAAAAAAGATTAACTAGGAACTAAGCAGAAAATATTACCACAATAGGCACTTTCCGAACCTCATTGTTGAAAAGACGATTGTAGCACATAATAACGCGGTGTGAATAAAATTTATTGTTACACACGGTTCAGACATCGAACTAATGGATGCAAAGTCTGTGGGTATGTAACTCCTTCTACTCGTCGTTATATTGGCTTTTATTCACTAGATTCATACTACCGGTGTTCAGCACACATGTATCCGGTATGTGCGGTTCAAGAACCTTGAACAGTACAAAGCACTGATCTAGCTTTATAAGGCTTCACTGAGGCCAACGAGACTATTGTACAGGAGTCGTACTTTATGCCCTGGTCATGTTGGTAGCCAGGTTTAGCCTTCTGTATTCTGTGCGAATTTCCAGCCATTGTTAATTTGCGGTGACTTTTGCATGGTCTCCTAATATTTCCATTTGGATCGTGATTGTACTGATATCTTTACCGAAACCTCTTCTAGTAAAGGTCCGGTCCTTGTTTTTAGATATCGCTTGCTAACTATATTATAGCTTTCTAGTCTCAATAAGGAGATTGATTAAAGTATCGCTCCAGTGGATTACACTGTTGTGGAGAATCGATATCCAATGGTCATAGCGGTATAAACATAGTCATCGGCTTAGGCGTATGTTTCATCAGCAGGTTGTATCTAATAAGCTTAGGATGGATATCGTCCATCGCTTCTTCATAAGAGTCAGTCGCAGATTTGATATGCTTGGCATCCAATAGCCTCTTTAAACTTGTCATCGTATGAATGTATGCTAAACTGAATGATCTAGGGAACAATATCCTGTGACACATAAGTAAACATGTATAATTCTCTTGATACATAACCACCGAAACAATCGACCGGCACCCTAGATATAGATAACCGCCCAATGTTTCTTGACCAGGGATTCGTTTAACCGCATCCCTCATACTGTGATGATCTACGCGTCCATGGTGTGTCGCCGGCCTATGCCCAGCAGCCCACCAGCCACCCTACACCTCGGGGAACTGGACCGGAGTCGTTGCATCCTCTCCCAGGTCCCCATTCCATACACACCCCGGTCAATAGCGTACCTTGCCCTGAAGCGCGGGGGGAGGTGTGTTCCGCGCCGTGGCGAAAAAGTCTCTTTAGCTGGTACTTGCCTTTGCTGAGCCCTGGTGAGAGGCGACAGGAAAGGGCCGCGTGGCTACGGACTGTTAACTTGTGTGGACCACTCCGCTCGCGGTCGATGTAGGGAAGACAGTACCGCTTAAACCTAGCCCATTCCCACGTCAGCGAAACAGGCGGCTCGGATATGTCTGTGAACGGATCCGGGCGATACCGGACGCGGGCCGCCGGAGGCAGCAAAGCTTGGCTCCCACCAGCGCAGTGCTAAGAGCCCTGATCAATAATACATCATTACATTTGTCAGGCGTAGATGGCTGAGTAGACCGATTCCAGTCTCCTTCTCAGTAATGGCGATGTCTGCCGAAGACCGAGCGGCGTCAATGTCTGCGACGGCTCGTTGATCGTAGTTGATCGCAGGACACCCGCGGTAAGCCAAGGCAGAGTGGGGCCTAGCGGTCTCAGCGCTTGGCCAGCGAGGCCCTTGGGGCCGAGGCGCCACCTACCTTACCAGAAGCGGTCACGCTGGGAAGCGAAAGGCCGTGAGGGTGGTGCTTACGAAAACCCGGTGTGCACCCAACCAGGAGGATCACCGCAGTGCGCGGTGGTCATTCCCCCATATAACAGGCGCGCACGTATGTCCCCGGGCCGGTGAACCAGTATGAGCGCCGCGGCGAGTCCGAGACATGTAGTCGACCGCTGTGCCATTACGCCCAAGGGTTACCTGACAAACTCGGTAGCCTACAGGTTGACATACGGACGCGCCCGCAACGCAGGGTACACCCTTCCGGCGACGGTCCGGGGGGGGCCCCCAGCTGCTCGAGTTCACGGCTGCCCGCCGGGCCTTCGTGCGGGCCCCGCGCGCAGCGGCTACGCGGCGCCCCTCGTGGCACACCTGACGTCCGCACACCGGCCCCACAGGTCACGCAGTGGGGCAGAGGGGCCCAGGCGGCGTGCCTTGTCGCCCGATTCCCGGGCCTACTCAGCCGCGTGACCCTCGGGCCCACTTGCGCGACCGCGCCAGTCCATACGCCGGGGAAGGTCGGAGCCCCGGCCGGCGCGATTCACGGTCCCCCCACCCGTCGTCCGCCGGGCCTCGGGTCCCTGGTCACGCTGGCCCGGACCCGATTGTGGCATATTGTGGTGGCTGCTCTGCAGCCGTGGAGGCGATAGTGCGCCGTCCACGCCCGGGCGTGTTGCGAGCAGCGCGCCCCCGGGACAGCGCGCGCACGCCTCTCCGACCGGCGCCAGGGCTGGGGGCGGCTAGCCCCCTGGCCAGGGAAATGTCTCCCCCGCGACGAGCACCCAGCTCCCAGGCGAGCCGGCCGTCTGGGGTACCGAGGGGCGAAGCGGCTCGCAACGGCTCGCGGCGCAGCGCCCGGGCCGTTGCCACCGCGCGGGTGCCCGGCTGCCCCCCCCTGCTAAAAGACGTACGCGCCGCAGGCGGGCACCAGGTCCCTGGTGAGGAGCTCTCCCACACCGGGGGCGCCCTCCGGAGAGCCCGCGCGAGCGACGCGCCCCCGCGTGCGGGGCCAGCTCGCTTAGGGGCCGCGCGCGGCGCCTGGGCCCCTGAGGGGGCCGGCGGGACGGGACGCGCGGCATCGCGGGAGCGCGCCGACACCGCGGACGACGCGCCCTGGGACGCGCCAGTTGAGGCGAACCCGCCGCAATCGGCCGCCAAAGGGCGTGCGGGCCCCCTCGCCGCGGGCGGCTCCGGCTGAAGGCTGCGAGCGTGGCGACCCGCCGTGTCCGGGCGGCTCG     
F       GTACTTAATTAGTTTAAAATAATAACGTTTCATAACAAATACTATTAAACATTTATATTTTATATTCTTTTACCAAATAAAGTAATTGACTGTTAATATACAATATTTATTATGTTACAACCATTTTATTAATATTAAAATTAGTACTATCTAAGTTCTATATATCTATTTAATTTAATAAAAATATATGAACTATATAAATTATTAGTATTGTTATGAATAAATCTGGTTATAAACTAAACTAAAATCTAACTAGCTTTTAAATCAAATTCTATTACCGATTGATATTTCATTTAATATTTTTCATACGTTGCTTTTCGTTCAATTAAGGAAATCACCATTGGTATAGTTATTTATGGCAAAAAAGATTTAAATCTTTTTTATTTTTCCTTAAATATATATTAGACTTAACTATCTATATGCTTGTGTTTTTAAGTTTGATTAACCTACATTTTTTAATTTTTTTTAAAGTCTCTATAATTATCTTTTATCATTTGACTATTAATACATATTTCTAAATTACTAACAATTATGAATAAGTTAATTTTGCATAAAATATAAAATTAACTTATATCTCATAATTAGATCAGTTATTTAAGTAACATTCCATTAGATTACATTAAAATTTATCTAATATATTAAAAGAACTATTATTTATTCTGTAAATCTGCAAATATAGACTATAGAAACAAATACAACAAATTTATATAGAACAATTTGATGAGAATATGAGTGGATGATCGGAAAGCTTTTTAATGATTAATTTGATAAAAAAATTTTTTGTTATCAGAAGAAATTTGTAAAATTATTACTATGTGATAGTAAGCTAAATACCAACAGAAAATGGCTAGATAATAAAGCCAATTTTATTATCTAGTTGGAGATATTTCTCCAATTTGAGAAGATTATATTGATAAAAATACAGGATATCAATCTATACATATTAACAATAGCATCACTGCTAACAAAAATCATAAATATAGTACAAAAAAAATATGTGGTTTGCTCTTATCAGCGCGGTTAGCAACTGTGCTCTCTAATACACATCGCTGTTGAGAAGTATCGGGAGCGTTAATACGGTATCGTTTAGTACCCGTAAATAACCAGGTTCACTAGTAAAATAGACTAATTAAGAACGAAGCAGAAAATCTTACCACCATATGCACTTTCCGAACCTCATTGTTGTCATGACGATGTTAGCACTTGATCACGCGATGTGACTGAGATTTATTGTTACACACGGCTCAGTCTTCGAACCAATGGATGCAATGACGGTAGGTATGTAACTCCCTCTACTCGACTTTATATCAGCTATTATTCACTCGGATCATAACACCGATGTTCAGCTCACATATATCCCGTATGATCGGTTCAAGAAATTTGAACAGTACAAAGCACTGATATACCTTTATGAAGCTTCACTGGGGCCAACGAGACTTTGGTATAGGAGTCGTACTTTATGCCCTGGTCATGTCGGAAGCCAGGTTTAGCCTTCTGTTGTCTTCGCCGATTTCGAGGCATTATTAATGTGCAGTGACTTTTACATGTTCTCCTAGTATTATCAATTTGTTCGAGATTGTACTGGTATCTTTACCGTAGCATCTTCTAGTAAAGGTCCGGTCATTGTATCTAGATTCCGCTTGCTAACTATATTATAGTTTACAGGTCTCAATATGGAAATTGATTAAAGTATCGTTACAGTGGATTGCTCTGTTGTGGAGAATCGAAGTCCAATGGTCATTGAGGTATAAACATAGTTATGGGATTATGCGTATGTTTCAATAGCAAGATGTACCTAATAAGCTTCGGATGGGTATAGTACATCGCTACTCCATAAGAGACAGCCACAGAAGTGATATGCTTGGCATCCAATGGCCTCTTTTAACTTTCCATCGAATGAATGTCTGCTAACCTCATTGATCGCGGGCACTATATTCAAAGTCTCATAAGTAAACATGTATAATTCGCTTGAGACATAACCACCCAAACAATTGACCGTCACGCTAGATATAGACGACCGCCCAATGTTTTGTGACCAGCCATTTGTTTGACCGCATCCTTCTTTCTCTGCTAATGGACCCGCGAAGGGTGTGGCGCCGGCCTAGGCCCAGCAGCCCACCAGCCACCCGTCGCCTCGGGGAACTGGACCGGAGTCGTGGTATGCTCTCCCAGGTCCCAATTCCATACACCCCCAGCTAAAAAACGTTCCTGGCCCTGACGCGCGTGGGAAAGTGTGTTGTCCGCCCCGGCGAAAAAGTCTCGTCAGTCGGTACTTGCCTTAGCTGAGCCCTGGTGAGAGGCGATATGAAGACGCCTCGCGGCTAAGGACTCTTACCTTGTGTGGACCACCGCTCTCGCGGTCGAAGTACAGGACACAGTACCGCTTAAACCAAGTCCATTCCCAAGTCAGCGGAACATGCGGCTCCGATATGTCTGCGAAGGGAGCCGGTCGATACCGTAGGCGCGCCGCCGGAGGCAGCAACGCTTGGCTCCCACCAGCGCAGTGCTGAGGGCCCTGATCACTAATACACCGTTGCATTTATCAAGCGTCGATGGCTCAGTAGACCGATTCCAGTCTCCTTCTCATGCATCGCGATGTCGGCCGAGGCGCGAGCGGAGTCAATGACTGCAACCGCTCTTTATTCGTAGTTGATCGCACGACACCCGCGGTGAGGCAATGCGGAGTGGGGCCTAGCGGTGTCCGCGGTTGTCCAGCGAGGCCCCCGGTGCCGAGGCGTCACCTACCTTACCAGAAGCGGTCAAGCTGGCAGGCGAAAGGCCGTGAGGGTGGTGCTCACGAAAACCAGGTGTGCAACTAACCAGGAGGATCACCGCAGTGCGCGGCGGTCATGCGCCCATATAGCAATCGCGCACGTCTGCCCCCGGGGCGGGGCGCCGGTATGCCGGCCGCGGAGAGACCGAGACGTGTAGTCGACTGCTGTGATATTACGCCCAAGCGTTACCTGGCAAACTCAATAGCCTACAGGTTCACATAAGGACGCGCCCGCAACGCAGGCTACCCCCCTCCGGCGACGGTCCGAGAGGGGCCCCCAGCTGCTGGACTTCACAGCTGGCCGCCGGGCCTCGGTGCCGGCCCCGCGCGCTGCGGCTACGCGGCCCACCTCGTGGCACACCCCAGGTCCGCACACCGGCCCCACCCGTCTCGCCGGGGGGCGGACGGGCCCAGGCGGCCGGCCTTGTAGTCCGAATCCCGGGCATACTCAGCCTCGTGACCCTGGGGCCCACTTGCGCGACCGCGCCAGTCCATACGCCGGAGACGGCCGGAGCCCCGGCCGGCGGGATTCACGGCCCCCCCCACCGCTGTCCCTCGGGCCTCGGGAGCGTGGTCACGCTGGCCCGGACCCGCTCGTGGCAAATTGTGGTCGCCGATCTGCGGCCGTGGAGGCCATAGTGCCCCGTCGACGCCCCGGCTCGTCGTGACCAGGGCGCGCCCGGCACAGCCCCCGCACGCCTCTCCGGCGGGCGGCAGGGCTGGGGGCGGCTAGCCCCCTGGCCAGGGAAAGGACTCCCCCGCTACGAGCAGCCAGCCCCCAGGCCAGCCGGCCGTCTGGGGTACTGAGGGGTGAAGCGGCTCGCAACCGCCCGCGGAGCAGCGCCCGGTCCGGTGCCAGCGCGCCGGGGCCCCGCCCCCCCCCCGTGCTAAAAGATGTACGCGCCCCAGGTTGGCACCAGGTCCCTGGTGGGATGCTCGCCCACACGGGGGGCGACCTCCGGAGCGCCCGCGGGAGTGACGCGCCCGCGCGTGCGGGCACAGCTCGCTTTGGCGCCGGGCCCCGCGCTTGGGCCTCTGAGGGGGCCGGCGCGACGGGGCGTGCGGCATTTCGGGAGCGCGCCCACACCGCGGACGACGCCCCATGGGACGCGGCAGTCGAGTCGAAGCCGCCGGACTCGGGCGCCACAGGGCATGCGGGCCCCCTGGCCGCGGGCGGCTCCCGCGGAATGCTGCGACCGTCGCGACCTGCCGGGTCCGGGCGGCGCG     
E       GTACTTTATTAGATATTAATAAAAACGTTTCATAACAAATACTATTAACCATTTATATTTTATATTATTTTACCTAAGAAAATAATTGAATGTTAATATACAATATCAATCATGTTATAACCATTATATTAATATTAAAATTAGTACTATCTAATTTCTATATTTCGATTTAATTTACTAAATATATTTTAGCTATATAAATTGATAGTATTGTTACATATAAATATGGTTATAATCTAAAGTAAATACTAAATAGTTTTTAAGTCAACTTCTATTCCCGAATGATATTTCGTTAAATATCTTTCATACGATGATTTTCGTTCATTTAAGGAAATAACCATTGGTATAGGAAACTATCACAAAAAAGAATTTTATCTTTTTCATATTTCCATAAATACCAATTGGACATTACTATCTAGATGCTTATGTTTTTAAGTTTGATTAACCTCCATTTTTTTATTTTTTTTAAAGTCTCTATAATTATCTTTTCTCATTTGTCTATTAATATAAATTTCTAAATTAGGAACAAGTATGAATAAGTTGATTTTGCATAAAATATAAAATTAACTTGTAACTCATAATTAGAACATATATTTAAGTAACAATCCTTCAGATTACATACATATTTATCTAATATATTAACACAACTGTAAATTATTCTGTAAATCTGCAAATAAAGACTTTAGAAAAAAATACAAAAAATTTATATAGAACACTTTGAAGAGAATTTGAGTGGGGGATCGGATAGGGATTTATGGATTAATTTGATAAAATAATTTTTTGTTATCAGAAATAATTTATAAAATTTTTACTATCTGTTAATAAGCTAAATACCAACATATAATGGTTAGATAATAAAGCCAATTTTATTATCTAGTTGGTGAAAATTCTCCAATTTGTGAAGTTTTTATTGATAAAAATAAACGAAGTCCATCTATACATATTAATAATAGCTTCCCTGCTAACATAAAACATAAATATAGTACAAAAAAAATTTGTGGTTTGCTCTATTAAGCGCGGATAGCAACCATGCTGTCTGATACATATCGTAGTAGAGAGGTATCGGAAGGGTTATTACGGTGTCGTTAAGTACCCGTAAATCAGCAGATACGCTAGTAAAAAAGAATAACTAAGAACAAAGCAGCAAATCTTACCACCATAGGCACTTTCCGTACCTCTTTGTTGAGAAGGCGATAGTCGCACTTGCTAACGCGATGTGACTGACATTTATTTTTACACACGACTCAGTCTTCGAACCAATGGATGCCAGGCCTGTTGCTATGTAATTCCCTCTACTCGGCATTATATCAGCTGTTATTCACCCGATTCATAATACCGGTGTTCAGCAGACATCTATCCGGTAGCTTCGGTTCAAGATAATTGAACAGTACAAAGCACTGATCTACCTTTAAAAAGCTTCACTAAGGCCAACATGACTTTTGTAAAGGATTCGTCCTTTACGCCCTGGTCATGTTTAAAGCTCGGATTAGCCTTCTCTTGTCTTCGCCAATATCGAGGCACTGTTAATTTGCAGTTACTTTTGCATGATGTCCAAGTATAAGCAATTTGATTGAGGTTGTACTGCTATTTTTACCGTATCACCTTCTAGTAAAGGTCCGGTCCTTGTATTTAGATTTCGCTCGCTAACTCTATTATAGTTTACAGGTCTCAATATGGAAATTGATTAAAGTAGCGTTCCAGTGTATTTCCCTGTCATGGAGAATCGATGTCCAGGGGTCATAGAGCTATAAACGTAGTCATCGGGTTAGGCGTATGTTTCATAAGCAGGTTGTGTCTAAAAAGCTTAGGATCGCTATCGCACATCGCTTCTCCCTAAGAGTCAGTCTTAGAAGTGATATACTTGGCATCCAATGGCCTCTTTTAACTTTTCATCGTATGAATGTCTGCTAAACTGATTGATCTCGCGAACCATATGCACAGCAAAATAAGCAAAAATGTATAATTGGCTTGAGACATAACCACCGAAACTATCGACCGTCCCCCTAGATATAGATAAACGCCAAAGATTTGGTGCCCAGCAATTCGTTTGACCGCATCCCTCTTACTATGATGATCTACGCGCGCAAGGTGTGCCGCCGGCCTACGCCCAGCAGCCCACCAGCCACCCTACCCCTCGGGGAACTGGACCGAACTGGTCGCAGTCTATGCCTGGCCCCAATTCGCTACACCCCCTGGTAAATATCGTTCCTGGCCCTGACGCGCGGGGGGACGCGTGTTGCGCGCCCCGGCGAAAAAGTCTCTTTATTTGGTACTTGCCTTAGCTGCGCCCTGGTGAGAGCCGACATGAAAGCGCCCCGCGGCTATGGACTCTTACCTTCTGTGGACCACCCCACTCGCCGTCGAAGTAGCGCTGACAGCGGCTCTTAAACCAAGGGCATTCCCAAGTCAGCGCAACATGCGGCTTGGATATGTCTTTGAAAAGAGCCGGTCTAGACCGTAAGCGAGCCGCCGGAGGCAGCAACGCTTGGCTCCCACCAGCGCAGCGCTTAGAGCCCTTCTCACTAATACACGTTTCCATTTATCGGGCGTTGATGGCGGAGTAGTCCGATTCCAGTCTCCTTCTCATGCATCGCGATGTCAGCCGGAGCGCGAGGGGAGTCACTGACTGCAACAGCTCCTTGATCGGAGTTTTTCGCACGACACCCGCGGTAAGGGAATGCAGAGTGGGGCCTAGCGGTTTCAGCGGTTGTCCAGCGAGCCCCCGGAGGCCGAGGCGGCACCTACCTGACCAGAAACGGTCACGCCGGCAGGCGAAAAGCCGAGTGGGTGGTGCTCACGAAAACCAGGTGTGCCCCCAACCAGGAGGATCACCGCATTGCTCGGCGGTCATGTCCCCATGTAGCAACCGCTCACGTCTGACCCCGGGTCGGGGCGCCCGTCTGAACGCCGCGGCGAGACAGAGACGTGTGGTCGACCGATGCGCGATTACGCCCAAGCGTTATCTGGCAAACTCCTTAGTCTTCAGGTTCACATAAGGACGCGCCCGCAACGCAGGGTACACCCTTCCGGCGACGGCGCGAGGGGGGCCCCCAGCTGCTAGAGTTCACGGCTGGCCGCCGGGCGTAGGTGCCGGCCCCGCGCGCTCCGCCTACGCGGCGCACCTGGTGGTACACCCGAGGTCCGCACACCGGTCCCGCACGTCCCCGGGGGGGGCGGAGGGGCCCAGGCGGCGCGCCTTGTCGCCCGATTCCCGGGGCTACGCGGCCTGGTGACCTTCGGGCCCACTTGCGCGACCCCGCCAGTCCGCACCCCGGGGAAGGTCAGAGCCACGGCCGCCGCGATTCACGGTCCCCCCCGCCGCCGTCCGACGGGCCTCGGGACCGTGGTCGCCCTTGCCCGGACCCGATGGTGGCCAATTGTGGTCCGCGGTCTCCGGCCGTGGCGACCATAGTGCCGCGTCGACGGCCCTGCTTGTTGTGACCACGGCGCGCCCGGCACAGCGGGCGCACGCCTCTCCGGGGGGCGCCAGGGGTGGGGGCGGCTAGCCCCCTCTCCAGCGAAATGACTCCCCCGCGACGAGCACCCAGAGCCCAGCGAAGGCGGCCGGCCGGGGTACCGAGGGGGGAAGCGGCTCGCAACCGCCCGCGGCACACCGCCCGGACCGCTGCCACCGCGCGGGGGCCCCGCTCCCCCCCCGTGCTAAAAGATGTACGCGCCCCAGGCGGGCCCCAGCTACCTGGTGGGAAGCTCTCCAACACGGGGGGCCCCCTCCGGAGAGCCCGCGCAAGCGACGCCCCCCCGCGTGCGGGCCCAGCTCGCTTAGGGGCCGGGCGCGGAGCGTGGGCCGCTGAGGGCGCCGGCGTGACGGGACGCGCGGCCTGGCGGAAGCGCGCCGACACCGCGGACGGCCGCCCCTGCGACGCGCGAATTGAGGCGAAGCCGTCGGACTCGGGCGCCAAAGTGCGTGCGGGGTCCCGCGCCGCGAGCGGCCCAGGCGGAATGCTGCGACCGTGCCGACCTGCCGCGTCCGTGCGGTGCG     
D       GTACTTTATTAGTTATAAAAAATAACGTTTCATAACCACTACTATTAAACATTTATATTTGAAATTCTTTTGCCTAAGAAAATAATTTAATGTTAATATACAATATCTATCCTGTTATAACCATTCTATTATTATTAAAATTAGTACTATCTAAATTCTATATTTCTTTTTAATTTAATAAATATATATGAGCTATATAAATAATTAGTATTGTTACATAAAAATATGGTTATAATCTAAACTAAAAGCTAATTAGATTTTAAGTCAACTTCTATTCCCGAGTGATATTTTCTTATATATCTTTCATACGTTGGTTTTTGTTGATTTTATGAAATCACCATTGGTATAGGAAATTATGACAAAAAAGATTTATATCTTTATCATATTTCCATAAAAAAAAATTGGACATTACTAGCTATATGCTTATATTTTTAAATTTGATTAACCTACATTTTTTAATTTTCATTATAGTTTCTACAATTATCTTTTTTCATTTGTCTATTAATACAAATTTCTTAATTAAGAAGAATTATGAATAAGTTATTTTTGCATAAAATATAAAATTAATTAATACCTCATAAATCGATCAGTTATTAAAGTACCACTCCTTAAGATTACATAAAAATTTTTCTAATATATTTATACAACAGTTATTTATTCTGTAAATCCGAAAATAAAGATTATAGAAAAAAATACAAAAAATTTATATAGAACAATTTGAAGTGAAATTGAATGAGGGATCTGAGAAGTATTTACTGATTAATTTGATAAAGTCATTTTTTGTTATCAGAAATAATTTATAAAATTATTTCTATTTGATATTTAGCCAATGACCAACATAAAATGGCTAGATAATAAAGCCATTTTTATTATCTAGTTGGAGAAAAAACACCAATATGAGAAGTTTAAATTGATAAAAATACATGATCTTTATAAATACATATTAACAATAGCTTCACTGCTAACATAAATCATAAATATAGTACAAAAAAAATTTGTGGTTTGTTCTATTCAGCGCGGTTTGCAACTATACTGTCTAATACATATCGTTGCAGAGAGGTTACGGAAGGCTTAATACGGTATCGTTAAGTTACCGTAAATCAGCAGTTGCTCTAGTAAAAACTACTAACTAAGAACGAAGCAGAAAATCTTACCACAATAGGCACTTCCCTGACCTCAATGCAGAGAAGACGATACTAGCACTTGTGAACGCGTTGTGACTGACATTTATTGTTACACACGGTTCAGTCTTCGAACCAATGGATGCAAGGACTGTTGGTATATAACTCCCTCTACTCGGCATTATATCAGCTATTATACAATTGATTCATGACACCGGTGTTCAGCACACATCTATCCGGTATATCCGGTTCAAGATTTTTGGACAGTACAAAGCACTGATCTACCTTTAATAATCTTCACTGAGGCCAAAGGGACTTTTGTAAAGGAATCGTCGTTTACGCCCTGGTCATGTTGAAAGCCAGGATTAGCCTTCTGTTGTCGGAGCCAATTTCTGGACAGTGTTAATTTGCTGTGACTTTTGCATGTGCTCCTAGTATAACCAATTTGATTTAGATTGTACTGGTGTTTTTACCGTAGCATCTTCTAGTCAAGGTCCGGTCCTTGTATTTAGATTCCGCTAGCTAACTATATTATGGTTTACAGGTCTCAATATAGAAATTGATTAAAGTATCGTTCCAGTGGATTTCCCTGTCGTGGAGATTCGATGTCCAATGGTCATAGGGGTATAAACATACTCATCGGGTTAGGCGGACGTTTCATTAGCTGGATGTATCAAAAAAACTTAGGATTGTTATCGTACATCGCTACTTCATAAGAGTCAGACACAGAAGTTATATTCATGGCATCCAATTGCCTCTTTTTACTTTGCAACGTATGAATGTCTGCTAAGCTGATTGATCTCGGGATCCATATCCAGAGTCACATAAGCAAACATGTATAATTCGAGTGAGACATAACCACGTAAACGATCGACCGTCACCCTAGATATAGATCACCGCCCAATGTTTTGCGACCATCCATTCGTTTCACCGCATCCCTCGTACTATGATCACCTACGCGTGCAGGGTGTGGCGCCGGCCTACGCCCAGCAGCCCACCAGCCACCCTACACCTCGGGGAACTGAACCGCAGTCGTCGCTTGCTCCCCCAGGTCCCAATTCCCTACACCCCCCCGTAAATAACGTTCCTGGCCCTGAAAGGCGGGGGGAAGTGTGTCGCGCGCCCGGGCCAAAAAGTCTGATGATGTGGTACTTGCCATAGCTGAGCCCTGGTGAGAGCCGAAATGAAACCTCCCCGCGGCTAAGGAATCTTACCTTCTGTGGACCACTGGACTCGCAGTCGAAGTAGCGAATACAGTACCCCTTAAACCGACCCCTTTTCCAAGTCTTCGAAACATGCGGCTCGGATATGTCTGTGAAAGGAGCCGGTCTATACCGTACGCGGGCCGCCGAAGGCATCAAGGCTTGGCTCCCACCAGCGCCGTGCTGAGTGCCCTAATCACTAATACACCAGTACATTTATCAGGCGTTGAAGGCTGAGTATACCGATTCCAGTCTCCTCCTCATGCATCGCGATGTCAGCCGAAGCGCGAGAGGTGTCAATGACTGCAACGGCTCTTTTGTCGTAGTTGATTGCACGACATCCGCGGCAAGGGAATGCAAAGTGGGGCCTAGCGGTATCTGCCGATGTCCAGCGAGGCCCCTGGGGCTGAGGCATTACCTAACTGATCAGAAGCGGTCACGCTGGCAGGCGAAAGTCCGTGCGGGTGGTGCTCACGAAAACCGGGTGTGCACCCAACCCGGAGGATCACCGCAATGCGCGGCGGTCATGTGCCCATATACCAAGCGCCCACGTCTGACCCCGGGACGGGGAGCCGGTATGACCGCCGCGGCGAGACGGAGACGTGTAGTCGACGGCTGTGCGATTACGCGCAAGCGTTACCTGACAAACTCGATAGCCTAAAGGTTGACACAAGGACGCACCCGCAACGCAGGCTACACCCTTCCGGCGACGAACCGAGGGGGGCCCCCAGCTGCTTGAGTTCACGGCTGACCCCCGGGCATCGGGGCAGGCCCCGCGCGCGGCGGCTACGCGGCGCACCTAGTGGTAGAGCCCCGGTCCGCACACCGGCCCCACACGTCACGCCGGGGGGCGGAGGCGCCCCGGCGGCGGGCCGTGGCGCCGGATTCCCGGGCCTACTCAGCGTCGTGACCCCCGGGCCCACTTGCGCGACCGCGCGAGTCCATACGCCGGGAAAGGGGCGAGCCCCGGCCGCCGAGATTCACGGACCCCCCCACCGCTGTCCGGCGGGCCTCGGGCCCCTGGTCCCGCTCGCCCTGACCCGATCGTGGCGAATTGTGGTCCCCGGTCGGCGGCCGTGGGGGCCATAGTGCCCCGTCAACGCGCGGGCTCGTTGGGACCAGCGCGCACCCGGGACAGCGCACGCACCCCTCTCCGGCGGGCGCCTGCGCTGGGGGCTGCTAGCCCCCTGGCCAGAGAAATGACTCCTCCGCGACGACCACCCAGCGCCCAGCCGAGCCGGCCGGCTGGCGTACCGAGGGGGGAAGCGGCTCGCAACCGCCCCCGGAACAGCGCCCGGCGCGCTGCCACCGCGCGGGAGGCCCGCTCCCCCCCCGTGCTAAAAGATGGACGCGCCCCAGGCGGGCGCCAGGTGCCTGGTGGGAAGCCCTTCCGCACGGCGGGCGCCCGCAGGAGAGCCCGCGGGGGCGACGCGCCCCCGCGTGCGAGCCCAGCTCGCTTAGGCGCCGGGCGCGGCGCTTGTGCCCCTGAGGGGGCCGGCGCGACGGGACGGCCGGCATCGCGGCAGCGCGGCGACACCGCGGACGACGCCCCCTGGGACGCGGCAGTTGAGGCGAAGCCGCCGAACTCGGGCGCCAGAGCGCGTGCGGGGTCCCCCGCCGCGGGCGGCGCCTGCCGAATGCTGCGCCCGTGGCGACCCGCCGGGTCCGGGCGGCCCG     
C       GTACTTAATTAGATATTAATAATAACGTTTCATAACAAATACTACTAAACATTTATATTTAAAATTCTTTTACCTAAGAAAATAATTGAATCTTAATTTACATTATAAATAATGTAATAACCATTTTATTACTATCAAAATTATTACTATCTAAATTCTATATTTCGATTTAATTTAATAAAAATATATTAGCTATATAAATTATTCGTATTATTACATATAAATATGGTTATAATCTAAATTAAAATCTAATTAGCTTTAAAGTCAATTTCTAATCCTGAATGATATTTCATTAAATATTTTCCATACGATGATTTTCGTTTATTTAATGAAATCACCATTGGTATCGGAAATTATGTCAAAAAAGATTTTTATCTTTTTCATATTTCCATAAATAAAAATTGGACATTACTAACTATATGCATATGTTTTTAAGTTTGATAAACCCACATTTTTTTATTTTTTTTAAAGTCACTATAATTATCTTTTGTCATTTGTCTATTAATACAAATATCTAAATTATGAAAAATTATGAATAAGTTGATTTGGCATAAAATATAAAACTAACTTATACCTCAAAATTAGATCAGATATTTAAGTATCAATCCTTAAGATTACATTCAAATTTTGCTAATATATTAATACAACTGTTATTTATTCTGTAATTCTGCAAATAAAGATGATAGAAAAAAATGCAAAAAGTTTATCTAGAACAATTTGAAGAGAAATTGAGTGGAGGATCGGATAGGTATTTACTGATTAAATTGATAAAATAATTTTTTGTTATAAGATATAATTTATAAAATTATTACTATATATTAGAAAGCTAATTACCAACATAAAATGGCTAAATAATAAAGCCAATTTAATTATCTAGTTGGTGAAAATTCTCCAATATGAGAAGTTTAAATTGATAACAATACATGATCTACATTAATACCTATTAACAATAGCGGCATTGCTAACATAAACCATTGATATAGTTCAAAAAAAATTTGTGGTTAGTTCTAATCAGCGCAGCTTGCAACTAAGCTGTCTAATACATATCGTTGTCGAGAAGTCTCGGCAGTGATAATACGGTGTCGTTAAGTAGCCGTAAAGCGGAAGATACGCTAGTAAAAAAGATTTACTAAGAACTAAGCAGAACATATTACCACCATAGGCACTTTCCTAACCTCATTGTTGAGAAGACGATAATAGCACTTGAAAACGCAATGTGACTGATATTTATTGTTAAGCACGGATCAGTCTTCGAACTAATGGATGCAACGGCTGTAGGTATGTAACTCCCTCTACTCGGCGTTATATCAGCTATTTTACACTCGATTCATAAAACCGGTTTTCAGCACTCATGTATCCGGTATGTACGGTTCAAGAACTTTGAACAGTACAAAGTACTGATTTACCTTTAAAAGACTTCACTCAGGCCAACGTGACTTTTGTATAGCAGTCGTCATTTAGGCCCTGGTCATGTCAGGAGCCAGGATTAGCCTTCTGTTGTCTACGCCGATTTCGAGGCATTGTTAATTTGCAGTGACTGTTGAATGTTCTCCAAGTATAACCAATGGGATCGAGATTGTACTGGTACTTTTACCCTACCATCTACTAGTAAAGGTCCGGTCCTTGTATTTCGATTTCGCTTCTTAACTATATTCTAGTTTACAGGCCTCAATATAGAAATTGATTAAAGTATCGTTCCAGTGGATTTCCCTGTCGTGGAGAAACCAAGTCCAATGCTCATAGCGGTATACACATACTCATCGGGTTAGGCGTTTGCTTCATTAGCCGGTTGTATCGAAAAAGCTTAGGATCGATATCGTACATCGCTACTCCATAAGAGTCATCCTCAGAAGTGATATCCATGGCATCCACTGGCCTCTTTTAACTTTTCATCGTATGAATGTCTGGTAAACTTACTGATCTCGGGAACCATATTCAAAGTCACATAAGCAAACATGTATAATTCACATGAGACATAACCGCCCATACAATCGACCGTCGCACTACATATAGATAACCGCCCACCGTTTTGTGACCAGCCATTCGTTTGACCGCATCGCTCATACTATGATGATCTACGCGAGAAGGGTGTGGCGCCGGCCTAGGCCCAGCAGCCCACCAGCCACCCTACACCTCGGGGCGCTGGACCGCACTCGTAGCGTTCTTTCCCGGGTCCGTATTCCCTACACCCCCCGCTAAATAACGTTCCTAGCCCTGACGCGCGGGGGTACGCGGGTAGCGCGCCCCGGCCAACAAGTCTCTTGACTCGGGACTTGCCATAGCTTAGCCCTGGTGAGAGCCAAAATGAAACCGCCCCGCGGCTAAGGACGCTTACCTTCTGTGGAACACCGGACTCGCAGTCGCAGTAGGGAATACAGTATCGCTTAAACCAAGGTCATTCCCACGTCAGCGAAACATGCGTCTCGGATATGTCTGTGAATTGAGCCGGTCTAGACCGTAGGCGGGCCGCCGGAGGCAGCAATGCTTGGCTCCCACCAGCGCAGTGCTGAGAGCCCTGATCACTAATACGGCATTACATATATCAGGCGTTGATGGCTGATTAGACCTATTCAAGTCTCCTCCTCATCCATAGCGATGTCTGCCGAAGTGCGAGCGGTGTCAATGACTGCAACGGCTCATTGATCGTAGTCAATCGCACGACACCCGCGTTAAGGGAACGCAGAGTAGGGCCTAGCGGTATCAGCGGTTGTCCAGCGAGGCCCAAGCGGCCGAGGCGTCGCCTAACTGCCCATAAGCGGTCACGCCTGCAGGCGAAAGGCCGTGAGGTTGGTGCTCCCGAAAGCCCGGTGTGCACCTATCCAGGAGGATCACCGCAGTGCGCGTTCGTCATGTGCGCATATAACAAGCCCGCACGTCTGACCCGGGGGCGGGGAGCCGGTGTGACCGCCGCGGCGAGACCGAGACGTGTCGTCGACCGCTGTGCGATTACGCGCAAGTGTTACCAGTCAAACTAGATAGCCTACAGGTTGACATACGGACGCGCCCGCGACGCAGGCTACACCCCTCCGGCGACGATCCGAGGGGGGCCCCCAGCTGTGCGAGTTCATGGCTGGCCGCCGGGCATCCGTGGCGGCCCCGCGCGCTGCGGCTACGCGGCGCAGCCCGTGGTACACCCCAGGTCCGCCCACCGGCCCCACAGGTCACGCGGGGGGGCGGAGGGGCCCAGGCGGCGTGGGCTGTCGGCCGATTCCCAGGCCTACTCAGCCCCGTGACCGTCGGGGCCACTTGCGCGACCGCGCCAGTCCATACGCCGGGGAAGGTCTGAGCCCCGGCCGACGCGATTCACGGTCCCCCCCACCGATGTCCGTCGGGCCGCGGGTTCGTGGTCCCGCTCGCCCCGACCAGGTCGTGGCAAATTGTGTTCCCCGCTCTGGTGCCGTGGAGGCCATAGTGCCCCGTTCACGCCCGTGCTCGTGGTGAGCAGCGCGCGCCCGGGACAGCGCCCGCACGCCTCTCCGGCGTGCGCCAGGGCTGCGTGCGGCTAGCCCACTGGCCAGCGAGAAGACTCCCCCGCGACGAGCATCCAGAGCCCAGTCGAGGCGGCCGGCTGGGGTACGGAGGGGGGAAGCGGCTCACAACCGCGCGCGGGACAGCGCCGGGTTCGTTGCCACCGCGCGGGGGCCCCGCTGCCCCCCCGTGCTAAAAGATGTACGCGCCCCAGGCGGGCACCAGGTTCCTGGTGGGAAGCTCTCCCCCAGGGGGGGCGCCCTCCGGAGAGCCCGCGCGCGCGACGCGCCCCAGCGTGCGCGCCCAGCTCGCTTAGGGGCCGGGCGGGGCGCTTGGGCCCCTGAGGGGGCCGCCGCGACGGGGGGAGCGCCATCGCGGGAGATCGCCGACACCGGGGACGACGCGCCTTGGGCCGCGGCAGTTGAGGCGAAGCCGCCGAAGTCGTGCGCCCAAGGGCGCGCGGGGCCCGTCGCCGCGGGCGGTTCCGGCGGAATGCTGCGATCGTGGCGACCTGCGGGGTCCGGGCGGCGCG     
B       GTACTTTATTAAATATAAATAAGATCGTTTCATAACGAAGACTATTAAACATTTATATTTAAAGTTCTATTACCTAAGAAAATAATTGAATCTTAATATACAATACCCATAGTGTTATAACCATTTTATTATTAATAAAATTAGTACTATCTAAATTCTATATTTCTATTTAATTTAATAAAAATATATGAGCTATATAAATGATTAATATTATTACAAAAAAATATAGTTATAATCTAAACTAAAATCTTACTAGGTTTTAAGTCAACTTCTATTCCCGAATGATATTTGGTTTAATATTTTTCATACGTTGCTTTTCGTTAAATTAATGAAATCAACATTGGTATATAAAATAATTACAAAAAAGAATGTTATCTTTTTCAAATTTCCATAAATAATAATTGGACATTAATAGCTATATGCAAATTTTTCTAAGTTTGATTAACCCACATTTTTTAATTTTTTTTAAAGTTTCTATAATTATCTTTTTTCATTTGTCTATTAATACATATTCCTAAATTAAAATCTATTATGAATAAGTTGATTTTGCATTAAATATCAAACTAACTTATTACTCATAAATAGATCAGCTATATAAGTAACAATCCATAAGATTACATTTAAATTTATCTAATATATTAAAACAACTGTTATTAATTCTGTAAGTCTGCAAATAAATATTATAAAAAAAAATAAAAAAAATTTATAAAGAACAATTTGAAGAGAATTTGAGTGGGGGATAGGAGAGTTATTTACTGATTAAATTGATAAAATAAATTTTTGTTATCAGAAATAATTTTTTTGATTATTACTATATTTTAGTAAGCTAATTACCAACAAAAAATGGCTAGATAATAAAGCCAATTTTTTTATTTAGTTGGGGAAAATTCTCCAATTTGAGAAGTTTAAATTGATAAAAATACTCGATCTTCAATTATACATATTAACAATAGCTTCACTGCTAACCTAAATCATCTTTATAGTACAAAAAAAAGGTGTGGTTTGTTCTATTCAGCGCGGTTTGAAACTATGCTGTGTAATACATAGCGTTGTAGAGAAGTCTCTGTAGTGCTAATACGGTCTCGTTATGTAACCGTAACACAGCAGATACGCTCGTAAAAAAGAGTAACTAAGAACTAAGCAGAAAATCTTACCACCATAGGCACTTTCCTAACCTCAATGTTGACAAGACGATTCTAGCACTTGATGACGAGATGTGACTGAGATTTATTATTACACACGGATCAGTCATCGAACAAATGGATGCGAAGCCTGTGGGTGTGTAACTCCCTCTACTCGGCATTATATCAGCAATTTTACACTCGATTCATAACACAGGTTTTCAGCACACATTTATCCGGTATGTTCGGTTCAAGAATTTTGTACAGTACACAGCACTGCTTTACCTTTAGAAAGCTTCACGGAGGCCAACGATACTATTGTATAGGAGTCGTCGTTTAAGCCCTGGTCAAGTTGGAAGCGTGGATTTGTCTTCTCTCGTCTGCGCTAATTTCGAGGCATTGTTAATTTGCAGTGGCTTTTGCATGTTCTCCTAGTATAAGCAATTTGATCGAGTTTGTACTGGTATTTTTACTTGATCATCTTCTAGTAAAGGGCCGGTCCTTGTCCTTCGATTCCGCTAGCTAACTATATTATAGTTTACAGGTCTCAATATAAAAATTGACTAAAGTATCGTTCCAGTGGAATCCCCCTTCATGGGGGATCGATGTCCACTGGTCATTGCGGTATAAACATAGTCATCGGGTTAGGTGTATGTTTCATTAGCAGGTTGTGTCTAAAAATCTTAGGATGGGTATCGTAGATCGCTACTCCATAAGAGTCAGCCCCAGAATTGATATATTTGGCATCCAATAGCCTCTTTTAACATTTCATCGTATGAATGTCTGCTAGACTGATTGATCTCGGGAACCATACCCAGAGCCCCATAAGCAAACATGTATTATTTGCATGAGACATAACCATGCAAACAATTGACCGACGCCCTAGATATATATAACCGCCGAATGTCTTATGACCAGCCATTCGTTTCACCGCATCCCTCTTACTATGTTCATCTACGCGCGCAAGGTGTGGCGGCGGCGTACGCACAGGAGCCCACCACCCACCCTACACCTCGGGGAACTGGACCGGAGTCGTCGTATGCTCTCCGCGTTCCGGATTCCCTACATCCCCCGGTAAATAACGGTCCTGGCCCTGACGCGAGGGGGGACGTGTGTAACGCGCCCTGGCGAAAAGGTCTCTTTATTCGGTACTTGCCTTAACTGAGCCCTCGTGAGAGCCAAAATGAAACCGCCCCGCGGCTAAGGACTCTTACCTTGTGTCGACCACCGCACTCGCAGTCGAAGTAGGGACCACAGTGGCCCTTAAACCAATGCCATTCCCAAGTCAGCGAAACATGCGGCTCGGATATGTCTGTCATAGGAGCCGGTCTATACCGTAGGCGGGCCGCCGGAGGCAGGAACGCTTGGCTCCCACCAGCGCAGTGCTGAGATCCCGGTTCACTAATACCCCATTACATTTTTCACGCGTTGAGGGCTGAATAGACCGGTTCAGGTCTCCTTCTAATGCATCGCGAGGTCTGCCGACGCGCGAGCGGGGGCAATGACTGCAACGGCTCCTTGGTCGTAGTTCATCGCAGGACATCCGCGGTAAGGGAACGCAGAGTTGGGCCTAACGGTGTCAGCGTTTGTCAAGCGAGGCCCCTGGGGCCGAGGCGTCACCTAACTGCCCACAAGCGGTCACGCTGGCAGGCCAAACGCCCTGAGGGTGGTGCTTACGAAAACCAGGTGTGCAACCAACCGGGAGGATCACCCCTATGCGCGGCGGTCATGGGCACATATAACAAGCGTGCACGTCTGAACCTGGGGCGGGCAGCCGGTATGGTCGCCGCGTTGAGACCGAGACGTGTAGTCGACCGGTGTGAGATTACGCGCAAGCGTGCCCTGTCAAAATAGATATCCATCAGGTTGACATAAGGACGTGCCCGCAACGCAGGTTACGCCCTTCCGGCGACGGTCCGAGGGGGGCCCCCAGCTGTGCGAGTTCACGGCTGGCCGCCGGGCATCGGTGACGGCCCCGCGCGCTGCGGCTACGCGGGGCACCTCGTGGTACACCCGCGGTCCGCACACCGGCCCCCCACGTCACGCTGGGGGGCGGACGGGCCCAGGCGGCGCGCTTTGTCGCCCGATTCCCAGGCCTACTCCGCCGCGTGTCCCTCGGGCCCACTTGCCCGACCGCGCCAGTCCAGACGCCGGGGAAGGGCTGAGCCGCGGCCGGCGCGATTCACGGTCCCCCCCACCCATGTCCGTCGGGCCTCGGGACCGTGGTCCCGCTCGCCGGGACCCGATCGGGGCGAATTGTGGTCCCCGCCCTGCGGCCGTGGAGGCCATAGTGCCACGTCGACGCCCGCGCTCGTTGTGACCAGCGCGCGCCCGGGACAGCGCCCGCCCGCCTCTCCGGTGGGCGGCAGGGCTGCGAGGTGCTAGCCCCCTGGCCAGCGAAGGGACTCCCCCGCGACGAGCAGCCAGCGCCCAGATTAGACGGCCGGCTGGGCTACCGACGGGGGGAGCGGCTCGCAACCGCCCGCCCGACAGCGCCCGGAGCGTTGCCACCGCGCGGGGGCCCCGCTCCGCCGCCGTGCTAAAAGAGGTACGGGCCCCAGGCGGGTCCCAGGTCCCTGGTGGGAAGCCCTCCCGCCCGGGGGGCGCCCCCCGGAGAGCCCGGGGGAGCGACGCACCCCCGCGTGCGAGCCCAGCTCGCTTAGGAGCCGGGCGGGGGGCTTGGGCCCGTGAGGGGGCCGGCGCGACGGGACGCGCGGCATGGCGGGAGCGCGCCGACACCGCGGACCACGCGCCCTGGGACGCGCGAGTTGAGGCGAAGCCGCCCAATTCGGGCGCCAAAGGGCCTGCGGGGCCCCTCGCCGCGCGCGGCTCCGGCCGAACGCTGCGACCGTTGCGACCAGCCGAGTCGGGGTGGCGCG     
A       GTACATGATTAGATATAAATAATAACGTCTCATAACAAATAATAATAAACATATATATATGAAATTCTTTAACAGATGAAAATAATTGATTGTTAATTTACAATATATTTAATGTTTTAAACATTTTATGTATATCAAATTTAATACTATCTAAATTCTATATTTCTATTTACTTTAATAAATATATATGAGCTATATAAATGATTAGTATTGTTACATAAAAATATGATTATAATCTAAACTAAAATCTAACTAGCTTTTAAGTCAACTTCCATCCCCGATTGATATTTATTTAAATATATTTCATACGTTGTTTTTCGTTCAGTTAATGAAATCATCATTGGTATAGTAAATTATAACCTAAATAAATTTTATCTTTTTCATATTTCCATAAATAAAAATTGGACATTGCTAGCTAGATGCATATTTTTTTAAGTTTGATTAACCTACATTGTTTCAATTTTTTTATAGTCTCTATAATTATCTTTTTTCATTTGTCTAATAATACATATTTTTAAATTATGAACAATTATGAATAAGTTGATTTTGCATAAAATATAAAACTAACTTATACCTCATACATAAATCAGTTAATTAAGTAACATTCCTTAAGATTACATTTAAATTTTTCTAATATATTTAAACAACAGTTATTTATTCTGTAAATATGCAAAGAAAGATTTTAAATAAAAATACAAAATATTTATATTGAACAATTTGATGAGAATTTGAGTGGGGGATCAGAGAGTTATTTATTGATTAAAGTGATAAAATCATTTTTTGTCATCTGAAATAATTTATAAAATTTTTACTATATGTTAGTAAGCTAATTACCAACAAAAAATGGCTTGATAATAAAGCCAATTTTATTATCTAGTTGGTGAAAATTCTCCAATTTGAGAAGTTTAAATTGATAAAAATACTCGATCTTAATTTATACATATTAACAATAGATTCACTGCTAAAATAATTCATACATATAGTACAGAATAAATTTGTGGTTTGTTCTAATCAGCGCGGCTTGCAACTCTGCTGACTAATACATAACGAGGTAGAGACGTCGCGAGAGGGTTAATACGGTCTCGTTAGGTAACCGTAAATCAACAGATGCGCTATTAAAACAGACTAACTAAGAACTTAGCAGAAAATCTTACCACCATAAGCACTTTCCTAACCTCATTGTTTTAAAGACGATACTAGCACTTGATAACGCGATGTGACTGAAATTTATTTTTACACACGGATCCGTCATCGAACCAATGGATGCAAGGACTGTTGGTATGTAACTCCCTCGACTCGGCATTTTATCAGCTATTTTACACTGGATGCATAACACCGGTCTTCAGCACACATCTATCCGGTATGTGCGGTTCAAGATATTTGAACAGTACAAAGCACTGATTTACCTTTATAACGCTTCACTGAGGCCAACGAGACTTTTGTATAGGAGACGTCGTTTAAGCCCTGGTCATGTTCGAAGCCAGGTTTAGCCTTCAGTAGTAGGCGCCAATTTCGAGGCATTGTTAATTTGCAGTGAGTTTTGCATGTTCTCCTAGTATAACCAATTTGATTCAGATTGTACTGGTATATTTACCTTATCAACTTCTAGTAAAGGTCCGGTCCTTGTATTTCGAGTCCACTTGATCACTTTATTATCGTTTACTGGTCTCATTATAGAAATTGATTAAAGTAGCGTTCCAGTGAATTTCCCTGTAGTGGAGAATCGATGTCCATTGGTCATAGCGGTATAAACCTAATCATCGGGTTAGGAGTATGTTTCATTAGCAGGTTGTATCTAAAAAGCTTTGGATGGGGATCGTAGATCGCTACTGCATAAGAGTCAGCGACAGAAGTTATATACCTGGCATCCACTGGACTCTTTTAAATTTTCATCGTATGAACGTCTGCTAGACTGATGGAGCTAGGGATCCATATCCAGAGTCACATAAGAGAACATGTATAATTTACTTGAGACATAACCACCCATACAATGGATCGTCACCCTAGATATAGATGACCGCCGAATGTTTTGTGACCAGCCATTAGGTTGACCGCATCCCTCTTACTATGATGATCCACTCGCGCAGGGTGTGCCGTCGGCTTACGCCCAGCAGCCCACCAGCCACCCTACACCTCGGGGAACTGGACCGCAGTCGTCGCACCCTTTCGCAGGGCCGGATTCCCTACCCGCCCAGCTAAAAAACGTTCCTTGCCCTGACGCGTGGGGGGAAGTGTGTTCCGCGCCCGGGCGAAAAAGTCTCTTAATTCGGTACTTGCCCTACCTGAGCCCTGGTGAGGGCCGAGATGAAATCGCCCCGCGGCTAAGGACTCTTTCCTACTGTCGACCACGCCACTCGCAGTCGAAGTAGGCATCACAGTTCCGCTTAAACCAAGCCCATTCCCAAGTCCGCGAAACATGCGGCTCGGATATGTCTGTGAAAGGGGCCGGCCTACACCGGAGGCGGGCCGCCGGACGCAGCAACTCTTGGCTCCCACCAGCGCAGTGCTGAGAGCCCTGATCAGTAATACACCCTTACATTTATCCGGCGTTGATGGCTGAGTAGACCGATTCAAGTCTCCTTCTCATCCATTGCGAGGTCTGCCGAAGCGCGAGCGGCGACAATGACTGCAACGGCTCTATCCGCGTAGCTGCTCGCACGACATCCGCGGTAAGCGAATGCAGAGTTGGGCCTAGCAGTATCAGCGGTTGTCCAGGGTGGCCCGTGGGGCCGAGGCCTCACCTAACTGACCAGAAGCGGTCACGCTGGCAGGCGAAAGTCCGTGAGGGAGGTGCTCACGAAAACCAGGTGTGCACCCAACCAGGAGGATCACCGCAGTGCGCGGCAGTCATGTGCCCATATAACAAGCGCGCCCGTCTGACCCCGGGGCGGGGAGCCGGTATGCGCGCCGCGGCGAGACAGAGACGTGTATTCGACCGCTGTGCCATTACGAGCAAGCGTTACCTGTCAAATTAGATAGCCTACAGGTTGACATAAGGACGCACCCGCAACGCAGGCTACACCCCTCCGGCGACGGTACGAGGGGGGCCCCCAGCTGTCGGACTTAAGGGCTGGCCGCCGGCCATCGGTGCCGGCCCCGCGCGCTCCGGCTACGCGGGGCACCCCGTGGTCCACCCCAGGTCCGCACACCGGCCCCCCACGTCACGCCGGGGGGCGGAGGGGCCCAGGCGGCGCCCCTTGTCGCCCGATTCCCGGGCGTACTCAGCCTCGTGACCCTGGGGCCCACTTGCGGGACCGCGCCAGTCCACGCGCCGGGGAAGGTCTGAGCCGCGGCCGACGCGATCCACGGTCCCCCCCACCGCGGTCCGACGGGCCTCGGGACCGTGGTCCCGCTGGCCCAGACCGGACCGTGGCTCATCGTGGTCCCCGCTCTGGGGCCGTGGAGGCCATAGTGCGCCGTGGACGTCCGGGCTGGTTGTGACCAGCGCGCGCCGGGGACAGCGCGCGCACGCCTCTCCGGCGCGCGCCAGGGGTGAGGGCGGCTAGCCCCCTGGCCAGGGAAGCGACTCCCCCACGACGGCCAGCCAGCGCCCAGGCGAGCCGGCCGGCCGGGGTACCGACGGGGGAAGCGGCTCGCAACCGCCCGCGGGGCACCGCCCGGTCCGTTGCCACCGCGCGGGTGCCCCGCTCCCCCCCCCTGCTAAAAGATGTACGCGCCCCAGAGGGGTACCAGCTCCCTGGTGGGAAGCTCTCCCACACGGGGGGCGCCCCCCGGAGAGCCCGCGCGAGCGACGCTCCCCCGCGTGCGAGCCCAGCTCGCTTAGGAGCCGGGCGCGGCGCTTGGGCCCCGGAGGGGGCCGGCGCGACGGGACGCGCGCCATCGCAGTAGCGCGCCGACACCGCGGACGACGCCCCCTCCGACGCGCCAGTTGAGGCGACGCCGGCCAACTCCGGCGCCACAGGGCGTGCGGGGCCCGTCGCCGCGGGCGGCGCCCGTGGAACGCTGCCACCGTGGCGACCAGCCGGGTCCGGGCGGCGCC     
