# Supplementary material for: A simple method for data partitioning based on relative evolutionary rates
Source: PeerJ. 2018 Aug 28;6:e5498. doi: 10.7717/peerj.5498 (PMC6118207; doi:10.7717/peerj.5498)
Supplement: Data S1 — The datasets are provided in the PHYLIP format. [file peerj-06-5498-s002.zip › DataS2/AS7-2.phy]

17  4000
out     GAAGCTATTGGTCATTTTTATGTATCTAAGATTAGAACTCTTGAAATGTTATGGTCTTAAGATTAATGTATTCTTCTAAAGTAAAAATAGCTTTTATCCATAAACACTTATTTAATATAAAGTAATTGTCAAAAAACGCGATACGTTTTCAAATTTTGTAGAGTACCAATAAACGAAAAAATATAAAATCATTAACTATGTATATTGAATTATAATAGCTTTTTTATGCAAATTATTTTACATTTTAACAGGATTCAAAGTATTTTACATGAATAATTAGACTTCTTTCTAATTGTTAAATTAACCTACTTATTTTTCTAATATGATAACTATTGTCAATCCAATACATAGATCAATTTAATAACACGAATTTTATAATATACAAATCATAAAAAATCATAAATATTAAATATTTTTACTAGGTTTAATTATATAACAACTTGTAAATAAACAATATTAATAACATAATCGAAATTCTAATCATTCATAGGAATTACACCCTTAAACATGATGATATTAGATAACTATTTAAAAATTTATAAATAAATTTATTAAGATGTATTTATGTCTTAATTTTAAAAGTCTATGTTGAAATACTCCAAAAAATAATATATATATAATATCATTTTTACTATTACATTAATTTTGGTTTAATCATACCAAATAAATATTGTTTAGAGATTGTATACAAATGAAAACTTGAATTAGGGCTGAAAAGTTACAATTTGGAATATTAAAATATTCTTATTAAATATTTATTAAGATAAATTGGTAAATTCTATAATAAAATAAATAATTCTATTAAACGTGTCATATATATAAAAGATAAATATTCTATAAATAAATGCTTATAATTATTAAATTTATTATTACATAGATATATATATAATAACATTAGTAGAGGATATTATTTTTTTTTTGTGTAGATAAATTATGTTCCTCCATTTTTATTATCAGGCAATACAAATCATTAGACTTATAATACTGAATTGTAAATATTCATAGGTGAATAACAGACGCGATCTTATTACACTCTCTCCTATCTTCCCAATACTTTACGACAATATTTCGAGGTTTCGCCAACCTCCGGTGAACTCACAGCTGACCATACCTCTATAGTGGGTTCGGACCGTACCGTATTGTACTGACATTATTGATACTATATTTGTTCGCTAATGCATGCTCTCATCGTCCAAAACTACCAAACGGGAGTGCTAATTTACTAGCGGGTAGTACATCTTAGATGAAGAGTTATTGAAACACGGTGAAATGATAGCGGATTTGCATAGCAACATCCGATATACAAAATCACTGCTATCTCCTTCTCGGCCCAATTATACCGATGACAAGACTTGCATGCGAGCTGGTATTCCATACCAGGGAAACCAAGTTTCAATTTAATCAATTGACGGAAAAGGGGATTATAGACGATAATAAGCCAGTACACTCTTAGACCATACCGGCTCTTTATTCTTTCTATTCAAATCCATACCTTTGTACTCGGACACGTAGTAAGCCTCTTACTATTATTTAGCTGCGCACATATTCAGTACTTTGAGATGTGGCAATCACAAAACAGATTAACTAATACTCTGAGATTGTTGTTACAAGTAATTGTCTCTTGAACCGCTTAAGGACACACTTAAAACTGATGCGTAACCGATAATTACAACAATTCGGCTACCTTATTAACTCTCATCTTGCTTGTGAAGTAGATTTTCTAATTGTATGACACTTCAAATAAGGATGCCCCATAATATGAGGAATTCGACCCTGCCAACCTTCAGGTCACTGTTCAATTCTTTGCAAGAGGGGAAAGATTACCTTAGACGAAATTCATAGGACCTCGAGTAACTTATGCCTAATCGCATTGAACGGTTACAGATTCTTCCATGTTGCCGTAACCTTACGTTGGGCACGACAGAATCTATTTATAGAGAGTGCACTACCTACGAGTCAATCTCTTCTTGATCCGATAGCGACTTGTGGACGGACAAGCTGTGTTCATGAGCTTTTGTCTAGCTTCTCAACCCGAGCATCACGGGCCAAGCTAAACAGCGTTGAGCCTTCGCCTCTGGCCCTAAAAGGTGTATGGCGCGAAGGGTTCGCCCAGAGCGTAGCCCGGGCCTCAGGCTCTAACATAACGGTACACCGAGGAGCGATCCGCGTACGTAAAAGTACGCGGCAGTACGGACCAAACCGCGGCCTGGTGCGCCCCATATGCTGGGATGCGCGAACACTTCTTTTGTATTTACGATACTAGCCGAAGGTAGCAAACGACCGAGCGAGTGCCGTGCTCATGCTGATGAAGCTTGGCCCAGTGGGAGGGTGCGCGGGCTTTGAGAGATAGGTAAATTAGGGGCGCCCCTGGTGGACTCGCCCATACGTGCTGCGACACGGGTCTCGGTCGCCGTCTCTAGCTAGACGGCCCAGCCCTTCCGTCGGTTTTGCGGGCTAGTCCCCCCCATCGGGGCTTAGTACAGACCTCGCAGAAACCGGCCGTGCCTTGACGTCATGTTGCAAAGCCTGGTGGACGACTCCGGTCGTCTGAGCCCAGAGGGGCGCTCTACGCCCCCCCCTCGTACCACGAAGCGTGCCACCCGATGCAACTAAGGTTCGATTGGTCCGAACACGCGAGTTGCTTTGTTAGATACCCGTCGCATGATTTATGGGCATGCCGCGCGCCTCGGGCTGACTAAACCCTAGGTGCCGCCCTCCTCCGCGAGGATCAGTGTGCGCGCGAACAAATGTGTAGGCAGTCCTGATTCGGCGGCTCAACCCTCGGGCAAACGGGCGTAATAACCATCCTAAGTGGCCTACCAGAGTGTCTGGGGGGCCTAGGGGTCGCAGAGCTGTCCTGCTGGAAGCACAGAGCTGCGGACCTGGTTGAACACTGTCAGTGATGAGCGGGTGAACGCAGGCTAACCCAGGGCATGTGTCGCTAACCCGTTATAACACTTGACGCCATCGCGTTGGCTGACAGCTGGTATAGAGGTCTCCGCTGTGGCGCCCCCCACCCGGGCGCGGCTCCCGCCACCGGGGAGCCCAGGGCGGGCAGCGCGAGTCGAGGGCGCCCGTGGCTAAGCAGCCGCCGCCGCGCGTCGGGGGCAGGACTGTTGCCGCATGCTATCCCACGGCGACGGCCTGCGTTCAGACAGACGGCGGCGCCCCGTCGCGCGCCGGGAGCCCCTGACCGCCCCGGACCCCACCCCGCGGTCGGCGGTCGGGAGGCTCGGAAGCCGGCCTGCGACCCCTCCGCGGAAAGCACCCGGCCCCCCGAGCTCCGGGTCAGGAGTCGGACGCAAGCTTTTAGGCGGCCGCCACCGGGCCGACTGGGCGGCCGTCTCCCGCCCCTCCCCGGGGGCCCACGGGCCCTCCGGCCCCAGAGTGGGGAAGCGCGCCGACCGGGCGAGCTGGTTGGGCGCCCAGCCGGTGCCCCCGCACCCGGTGGCGCCCCCCCCGCGCGGGTGTCCGGGAGCGCCCCCGCGGACGGCCGTGCGCCCAGGGGGGCGCGCCCTACTGGGGGCCCGCCCGGACTCCCGGACGACGGCCCGTCGTCGGCACTGCGGCCGGTTGGCCGGTCGCAGGCCCCCCCGTCCTAGGCGGCCGCGGGCGCAACCACCCGACTCGGATGCGGCCACGGGGCCGCCGTGGCGGGCGGAGTGTCCGGGTTCCGCCGCCCAGATGGGGGCCACCGTCACGGGCCCGGGCGGAACCCGCGGCCACGCGTGGCCGCGGAGGTGCGGCTGGGCGAGTGTGGCACGGACGACTCGACGTGGCAGGCGGCGAGCCCTCCCGCCGCCGGCCCCCCCGGCCTTCGGGTCAGGGCCGCGCTCCCGCCCTGGGCGGCCACCCACCCCTCCTGGGGCCGGCACGCGGCCGGGCCCCGGTGCACTAGGGCAGGCGTGGGCCGCTGGACGGCCAGGTACTGGCCGCAGCCTCGTCGTATCGCCGTTGGCGTGACCCCCCACTGCCATCCGGGTCGCACTCGGGCGCCCCG     
P       GAAGCTATTGTTCATTTTTATTAATCTAAGATTAGAACGCTTGAAATGTTATAGTCTTAAGCTTAATGTGTTCTGCTAAAGTAAAAATAGATTTTAAGCATAAACTCTTATTTTAAAAAAAGTTATAGTCAATAAACGAGATAAGTTTTCGAATATTACAAAGAACCATTAATCGTAAAATTATAAAATCATTAACTATGCCTATTGAAGTATAATAGTTTTTTTATGTAATTGATTTTAAATTTTAACAGTATACATAGAATTTTACATGAATAATAAGACTTCTTTCTAATTGTAAAAATCACCTACTTATTTTTCTAAAATGATAAATATTGTCAATCCGAAACCTAGATCAAAATAATATCACGAATTTTATAATATACAAATAATAAAAAATCATTACTATTAAGTATTTTTACTTGGTGTTAATATTTAACAACTCGTAAATAAATAATATTAATAACAGAATCGAAATTCTAATCATTCATAGGAATAAAACCCTTAAAAATTATGATATTAGATAATTATTAAAAAAATTCTAACTATGTTAATTAAGATGTAGTAATATCTTAATGTCAAAAGTCTATGTTGAAATACTCCAAAAAATAATATATATTTTATAACATTTTTTCTATAAAATTAATTCTGGTATAAGTATTTCAAATAAATATTGATTAGAGATTATATACAAAAGAAAGCTTAACTTAGGGATGAAAAGTTTCAATTTGGAATATTGATATATTCTTATTAAATATTTTTTAAGATAAATTTGTAAATTCTATAATTAAATAATTAATTCTATTCTGAGTGTCATATGTATAAAATACAAATTTTCTATAAATAAATGCTTATAATCATATAAGTTAAAATTACATAGATATATATATAATAAAACTAGTAGAGGTTATTATTATTTTTTTGTGTACATAAATTATGTTCGTCCATTATTAACATCAGGCATTACAAGTCATTATACTTATAATACTGAATAGTAAATATTCATAGGTTATGAACGGACGCGAACTTGATCCACACTATCTTATCTTACCAATACTTTACGACAATTTTTCGAGGTTTCACCAACCTCCGATTAACTCACAGCTAACTATAACTCTATAATGGATTCGGCACGGACCGTAATGTACTCTCATTATTAATACTATATTAGTTCGCTATTGCATGCTCTCATCGTCAAAAACTACCCAGCCGGAATGCTTATTTACTAGCGGGTAGTACATATTAGATGAACCGTTATTGAAGCACGGTGTAATGATAGCAGAATAACATAGCAACATCCTTTATACCGAATCACCGCAATCTCTTTCTCGGTAGAATTATACCGATGACAACACTTGAATGCGAGCCAGTATTCCATACCAGGGAAACCAAGTTTCTATTCAATGAATTGACGGCGAAAGGGATTTTAGACGATTATAAGCCAGCACACCCTTAGACCACACCGGATCTTTATTCTTTCTATTCAAATCCATATCTTCGTACTCGAATACGTAGTAAGGGTCTTACTATTATTTAGCTGCGCACCTTTTCAGTACTTTTAGTTGTGGCAATGACAAAAAACACTAACTAATACTCTGATATTGTTGTTACAAGTAATTGTCTCATTACCCGCTAAAATACACACATAAAACTGAGCCGTAACCGATAATTGCTAAAATTCGGCTACCTTACTAACTCTCATTTTGCATATGGCGTAGTTTTACTAATTGTATGACACCTCAAATGAGGATCCCCCGTAATATGAGTATCTCGTCCCTGCAAACCTCCAAGTCACTTTTCAGTTCTATGCAAGAGGGGAATGAGTACCTTTGACGAAATTCATAGGACCTTGGGTAACTCATTCCTAATCGCCTTGAACGTTTGCCGACTTTATCAGCTTGCCGTAACCTTACGTTGGGGACTACAGAATCTATTTATAGCGAGTACACTTCCTAAGAGACAATCTCTTCTGGACCCGAAAGTGACATGTGGACGGACAAGCTGTGTTCATGAGCTTTTGTCCAGCTTCTCAACCCGAGGCTCAAGGGCCAAGCTAAAAAGGTTTGAGCCCTCGCTTCTGGGCCTCAACGGTGGATGGCGCGAAGGGTATGCCCAGAGCGTAGCCCGGGCCTCAGGCACTAGCATTACGGCACACCGAGGCGCGATCCGCATACATAAAAATCCGCGGCAGTACGGACGAGATCGCGGGCTGGTGCGTCTCATAAGCTGCGATGCGCGTGAATTTCTTTGGTATGTACGATAGGAGGCGAAGGCTGAAAACGACCAGGCGAGTGCCGTGCTCGTGCTGATGAGGCTTGGCCGAGCGGGATGGTGCGCGGGCTTTGCGAGATAGGTAAATCAGGGACGCCCCTCGTGGGCTTGCCCATATGTGCTGTGACACGGGCCTAGGTCGCCGTCTCTTGCCAGACGGCCAAGCCCTTCCGTCGGTTTTGCGGGCTAGCCCCCCCCATCGGGGCTGCGTGCAGACCTCGCAGAAAACGGCCGTGCCTTGCCGTCATATTGCAAAGACTGGTTGACGTCTCCGGTCGTCTGAGCCCCGAGGGGCGCTCTTCGCCCCCCCCTGGAACCATGAAGCGCCCCACGCGCGCCAAGTCAGGTTCGATTGGCCCGACCACGCGTGTTGCTTTGGTAGATGGACGTAGCGTTATTTATGGGCAGGTCGCGCGCTTCGGCCTGAGTAAAGCCTAGGTGCCGCCCTTGTCCGCGAGGATTAGTGTGCGCGCGAACAAATGTGTAGGCAGTCCTGACTCGGCATCTCAACCCTAGGGCAAGCGGGCGTAATAACTATCCGAAGTGGCCTACCAGGGTGTCTGGGTGGCCTCGGGCTCGCAGAGCTGTCCTGCTGTAAACACAGAACTCCGGAGCTGGTTGAACCCTGTCATTGATGAGCGGGTAAACGCAGGCTAACCCCGGGCATGGACCGCTAACCCGTTATATCACTTGCCGCCGTCGCGTTGGGTGAGAGCTGGTATAGCGGTCTCCGCTGTGGCGACCCCCACCCGGCCGCGGGTCCCCCCACGGGGGAGCCCAGGCCCGGGAGCGCGAGACGAGGGCGCCCATGGCTTATCAGGCGCACGCGCCCGCCGGGGGCAGGGCTGTTGCATCATGATCGGCCACGCCGGAGGTCCGCGTTTAGACACACGCCGGCGCCGCGTCCCGCCCCGCGAGCCCATGGCGGCCCCGGCGCCCGCCCCGTGGTCGGCCGTCGTGAACGTCTGAACCCGCCCTGCGACCCCGCCGCTGAGAGCCCCCGCCCCCCCGGGCTCCGGGCCGCGAGTCGGCCCCAAGCTCTTAGGCGCCCGCCACCAGGCCCATTCGTCGGCCCTTTCCCGTCCCGCTCCGGGGGGGCACGGGCCCTCCGGCCCCAGAGTGGGGAAGCGCGCCGAGCGGGGAACCTGGTTGGGGCGCCAGCCCGTGCCTGCGTACCCCCTGGGGGCCCCCCCGCGCGGGCGTCCGGGAGCGCCGTCGCGGACGGCCGTGCGCCAATGTGCGCGTCCCCTACTGCGTGCCAGCGCGGACCCGCGGACGAGGGCCCGTGGTTGGCACTGCGGCGGGTTGGCCGGTGGCAGGCCTCCCCGGCCTACGCTGCCGCCGGGGCAACCACCCGACTCTGATGCTGCCACCGGGCCGCCGTTGCGGGCGGCGCGCCCTGGTTCCGCCGCCCAGGTGGGGACCACCGTCACGGTCGGGGCCGGCACCCGCGGGCGCGCGTGGCCGGGGAGGTGCGGTTCGCGGAGTGTGGCACGGAGGACTCGGCGGTGCAGGCGGCCCGCCCGCCCCCCGCCGGCCCCCCCGGCCTCCGGGTCAGGGCCGCGCTCGCGCCCTGGGGGGCCACGAACCCCGCCTGGGGCCGGCACGCGCCCCGGCCCCCGTGGAGTAGGGAGGGCGTGCTCCGCTGGACGGCCAGGCGCTGGCCGCAGTCTCCACGTATCGCCGTTGACGTGAGCCCCCACTGCCACCCGCGTCTCACCCGGGCGCCCCG     
O       GAAGCTATTGGTCATTTTGATTTATATAAGATTAGAACTATTGAAATGTTACAGTCGTAAGATTAATGTATTCTTCTAAAGTAAAATTAGTTTTTATCCATAAACACTTATTTTAAATAAAGTTATTATCAATTAACGCGATACGTTTTCTGATATTACAAAGTACCATTATACGTATAATTATAAAATTGTTCAGTATGTCGATCGAATTATAATTGTTCTTTTATGCAATTTATTTTAAATTTTAACAGTATACATTGTATTTTACATGATTAATTAGACTTCTTTCTAATTGTTAAATTCACTTACTGGTTTTTCTAATTTGATAACTATCGTCAATCCGATTCCTAGATCAATTTAATATATCGAATTTTAAAATATACAAATCATAAAAAATCATAAATATTCAGTATATTTACTAGGTTTTAGTATCTAACTACTTGTATAAAAACAATATTAATAACATTATCGAATTTCTAATCATTCATAGGAAATACACCCTTAAAAATTATGATATTAGATAATTATTTAAAAATTTATATTTAAGTTCATTCAGATGTCTTTATGTCTTAATTTCAAAAGTCTATGTTGAAATACACCAAAAAATAACATATATTTCATAACATTTTTTCTATTAAAGTAATTTAGGTATAAGTATTCCACATTAATATTGTTAAGAGATTTTATACCAAAGAAATCAAAACTTTGGTGTGAAAATTTACAATTCGTTATATTTAAGTATTTTTATTAAATATTTATTGAGATAAATTTGTAAATTCTATTATAATATAAATAATTCTATTGTATGTGTCATATATATAAAAAATGAATATTCTATAAAGAAATGCTTATAATTATAGAATTTATTATTACATAGTTATATAAATAATATAACTAGTAGAGGGTTTTATTCTTTTTTTGTGTACATAAATTATGTTCTTGCATTTTTATTATTAGGCATTACAAATCATTAGACTTATAATACTGAATTATAAATATTCACAGGTGAAGAACAGACGCGATCTTTATCCACTCTCTCCTATCTTACCAATACTTTACATCAATTTATCTAGGTTTCGCCAACCTCCGATGTACTCACAGCTGACAATAACTCTATATTGGTTTCGGCCCGTAACGTAGTGTACTGACGTTATTAATACTATATTAGTTCGCTAGTGCATGCTCTCTTCGTCAAAAACTACCGAGCGGGATTGCTGATTGACTAGCGGGAAGTACATTTTTGATGAAACGATATTGAAACACGGTGAAATCAAAGCGGAGTTGCATAGCAACATCCTTTAAACCGAATCACTGCTATCTCTTTCTCGGTCCAACTATACCGATGACAAGACTTGAAAGCGAGCTAGTATTCCATACCAGGGAAACCAAGTTTCTATTCAATCAATTGACTGGTAAAGGGATTATTGACGATCACAAGCCAGCACACTCTTAGACCAGACCGGCTCTTTATTCTATCTATTCAAAACCATACCTTTGTACTCGAAAACGTAGTAATCCTCTAACTATTATTTGGCTGCGCACCTATTCAGTATGTTGAGATGTGGCAATAACAATTCAGACTAACTACTACTCTTGAATTGGTGTTACAAATAATTGTCTCCTGACCCGCTAAATGACACACTTAAAACTGATCCGTTACCGATAATTCCAAAACTTCTGCTACTTTAATAACTCTCATATTGCATACGAAGTAATTTTACTAATGGTATGACAATTTAAATGAGGGTCCCCTATAATATGAGGATCACGTCCCTGCGAACGTGCAAGTCACTGTTCAGTTCTATGCAACAGGGGAATGATTACATTATACGAAATTCATCGGACCTAGAGTAACTCATGCCTAATCGCATTGAACGGTTGCAAATCATACCAGGTTGCTGTAACCTTACGTTGGCCACTACTGCATCTTTTTAGAGGGAGTACACTACCTAAGAGTCAATCTCTTCTGGGCCCGATATAGACTTGTGGAAGGACAAGCTGTGTTCATGATCTTTTGACGAGCTTCTCAACCCGAGGCTCATGGGCCAAGCTAAAAAGGTTTGAGCCGTCGCCTCTGGCCCTCAATGGTGGATGGCGCGAAGGGTACGCCCAAAGCGTAGCCCGGGCCTCAGGCTCTAGCATAACGGCACACCGAGGTGCGATCCGCGTACATAGAAATCCGCGGCAGTAAGGGCCAGACCGCGGTCTGGTCCGCCTCATATGCTACGCTGGGCGAGCACTTCTTTGATATTCACAACACAAGGCGAAGGCTACAAACGACCGGGCGAGTGCCGTGCTCATGCTGATGAGGCTTGGCCCAGCGGGAGGGTGCGCCTGCTTTGCGAGATAGGTAAATCAGGGTCGCCCCTCGTGGGCTCGCCCATACGTGCTGTGAAACGGGTCTCCGTCGCCGTCTCTTGCTAGAGGGCCGAGCCCTTCCTTCGGTTTTCCGGGCTAGTCCCCCCCCTCAGGGCTGAGTGCAGTCCTCGCAGAAAACGGCTGAGCCGTGCCGTCATGTTGCAAAGCCTGGTAGACGCCTTCGGTCGTCTGAGCCTCGAGGGGCGCTCGACGCGCCCCCCTGGTACCACGAAGCGTGCCCCGCGATCCAAGTGAGGTCCGATTCGTCCGAACACGCGCGTTGCTTTGTTAGATGGACGTAGCATTTTTTATGGGCATTCCGCGCGCCTCGGACTGAGTTAAGCCTAGGTGCCGCCCTACTCAGCGAGGATCAGTGTGCTCGAGGACAACTGTGTAGGCAGTCCTGACTAGGCGTATCAACCGTGGGGCAAGCGCGCGTGATCACTATGCTAGGTGGCCTACCAGCGTGTCGGAGGGGCCTCGGAGTCGCAGAGCTGGCCTGCTGTAAACACAGAACTCCGGAACTGGTTGAACACTGTCACTGATGAGCGGGTCAACGCAGGATAACCCAGGGCATGGACCGCTATCCCGTTATAACACGCGCCGCCATCGCGTTGGGTGGGAGCTGGTATAGAGGTCTCCGCTGTGGCGCCCACCACCCGGGCGCGGGTCCCTCCACGGCGGAGCCCAGGGCGGGGCGTGCGAGGCGAGGGGGCGCGTGGCTAACCAGCCGCGGCCGCGCGCCGGGGGCAGGACTGTTGCAGCATGATCTCCCACGCGGAAGGCCCGCGTTAAGACCCACCGCAGCGCCGCGTCCCGCGCCGCGAGCCCTTGACCGGCCCGGCCCCCACCCCGGCGGCGGCGGTCGTGACGATCCGAACCCGCCCTGCGACCCCCCCGCTGATAGCGCCCGGCCCCCCGGGCTCCGGGCCGCACGTCGCCCCCAAGCGTTTAGGGGCCCGCCACCCGGCCGATTGGGGGGGCGTCTCCCGTCCCCTGCCGGGTGGGCACGCGCCCTCCGGCCCCACAGTGGGGAAGCGCGCCGACGGCTCCACCTGGTTCGGGCCCCAGCCGGTGCCTGGGGACCCCGTCCCGGCCCCCCGGCGCGGGCGGCCGGGAACGCCCGCGCCGACGGCCGTGCGCGCACGGGGGCGCGCCCTACTGGGTCCCCGCCCGGCCGCGCGGACGCCGGCCCGTGGTCGGCAATGTGCCGGGTTGGCCGGTGGCAGGCCCCCCCGTCCGACGGGCCCGCGGGGGCAACCACCCGACTCGGATGGGGCCACGGGGCCGCCGTTGCGGGGGGCGCGCCCGGGTTCCGCCCCCCAGGTGGGGACCACCGTCACGGGCCGGAGCGGCACCCGCGGGCGCGCGTGGCCGGGGAGGTGGGGTTGGGGGAGTGTTGCGCGGAGGACTCGGCGGTCCAGGCGGCGCGCGCTCCCTCCGCCGGCCGCCCCGGCGTCCGGGTCAGGGCCGCGCTCGCGCCCTGGAGGATCACCCACCCCGCCTGGGCCCGGCACGGCCGCGGTCCCCGCTGCACTAGGGCCGGCGTGGCCCGCTGGACGGGCAGGGGCTGGCCGCAGTCTCGTCGTATCGCCGTTGGGGTGACCCCCCACTGCCAGCCGGGTCGCACCCGGGCGCCCCG     
N       GTAGCTATTGGTCATTTGTATTTATCTGAGATTAGAACTTTTGAAATGTTATATTCTTAAGATTAATGTATTCTACTAATGTAAAAATAGATTTTATACATAAACTCTTATTTAAAATAAAGTTATTGTCAGTAAACGCGATAAGTTTTCTAATATTACAAAGTACCATTAATCGCATTATTATAAAATCATTAAGTAAATCGATTGAAATATACTTGTTTTTTTATGAAATTTATTTTAAATTTTAACAGAATAAATAGTATTTTACATGAGTTATTAGACTTCTTTCTAATTGTAAAAATCACCTACTTATTTTTCTAAAATGGTAACTATTGTCATACCGATACCTAGATCAATTTAAAATCACGAATTTTATAATATACAAATCATAAAAAATCATTAATATTATGTATTTTTACTAGGTGTTAATATCTAACTACTAGTATATAAATAGTATTAATAACATAATCGAACTTCTAATCATTCATAGGAATTACACCCTTAAAAATTATGATATTAGATAAATATTAAAAAATTTCTACTTACGTTTATTAAGATGTATTTAAGACTTAATTTCAAAAGTCAATGTTGAAATCCTCCAAAAAATAATATATATTTAATAACATTTTTTCTATTAAATTAATTTTGGTATATATATTCCAGATAAATTTTGTTTAGAGATTTTATACTAAAGAAAACATAACTTAGGGATGAAAAGTTACAATTTCGAATATAGAAATATTCTTATTAAATTTTTATTAAGATAAATTTGTAAATTCTATTATAAAATAAATAATTCTATTCTTCGTGACTTATATATAAAATATAAATATTCTATAATTAAATGCTTATAATTATTTAATTTATTATAACATAGATATATATATAATTGAACTATTAGAGGGTTTTATTATTTTTTTGTGTACATAAATTATGTTCTTTCATTTTTATTATCAGGCAATACAAATCATTAGACTTATAATACTGAATTCTAAATATTCCGAGGTGAAGAACAGACGCGATCTTAATCCACTCTCTCCTATCTTTCCAATACTTTACGACAATTTTTAGAGGTTTCGCCAACCTCCGATAAACTCCCAGCTGACCATAACTATATATTGGGTTCGGCCCGTAACGTAGTGTACTGACTTTATTGATACTATTTTAGTTCTGTAATGCATGCTCTTGCCGTCAAAAACTACCTAGCGGGAGTGCTACTTTTATAGCGGGTAGTACATTTTGGACGAAAAGTTATTGAAACACGGTGATATGATAGTGGATTGACATAGCAACATCCCTTAGACCGAAGCACTGCTATCTCTTTCTCGGTGCACCTATACCAATGACAAGACTTGAAAGCGAGCAAGTTTTCCATAGCTGCGAAACCAAGTGTCTAATCAATGAATTGACGGATAAGTGTATTATAGACGATAATAAGCCAGCACACGCTTAAACCAAACCGGATCTTTATTCTTTCTACTCAAATCCATACCTTTGTACTCGTACACGTAGTAAGCCTTTTACTATTTTTTAGCTGCGCACCTACTCAGTTCTTTGAGTTGTGGCAATCACAAAACACAATAACTACTACTCTCAAAATGTTGTTCCAAGTAATTGTCTCCTGACCCGCTTAAGGACACACTTAAAACTGACACGTGACCGATAATTTGTAAAATTCGGCTACCTTATTAACGCTCATGATGCATATGAAGTATTTTTCCAAATCGTATGACACATTAAATGAGGATCCCACATCAAATGAGTATCTCGTCCATGCTAACCTCCAAGTCAGTCTTCTGGTCTATGCAAGAGGGGAATGATTTCTTTATACGAAATTCATAGGACCTCGAGTAACTCATGCCTAATCGCATTGAACGGTTGCAGATGATTTCTGGTTGCCGTAACGTTACGTTGGGAAATACTGAATTTATTTATAGGGAGTACACTACCTAAGAGTCAGACTCTTCTAGACCTGATAGCGACTTGTGGACGGACAAGCTGTGTTCATGAGCTTTTGACCAGCTTCTCAACCCCAGGCTCAAGGGCCATGCTAAACAGGTTTGAGCCTTCGCCTCTGGCCCCAAAAGGTGTATGGCGCGAAGGGTTCGCCCAGAGCGTAGCCGGGGCCTCGGGCTCTAGCATAACGGTACACCGCGGAGCGATCCGCGTACATAGAAATCTGCGGCAGTACGGACCAAACCGCGGGCTGGTGCGCCTCATATGCTGCGATGCGCGGGTACTTCTGTAGTATTCACGATAAAAGGCGAAGCATGCAAACGACCGGGCAAGTGCCGTTCTCCTGCTGATGAGGCTTGGCCGAGCGGGAGGGTCCGCGATCTTTGCGAGATAGGTAACTCAGGGCCCCCCCCCGTGGACTCGCCCATACGTGCTGTGACACGGGGCTCGGGCGCCGTCTCTTGCTAGACGGCCCAGCCCTCTCGTCGGTTTTGCGGGCGAGTCCCCCCAATCGAGGCTGAGCGCAGTCCTCGCAGAAAGCGGCCGTGCCTTGCCGTCATGTTGCAAAGCATGGAGGACGACTCCGGTCGTCTGGGCCCCGAGGGGCGCTCGACGCCACCCCCTCGAACCAGGAAGCGTGCCTCGCGATCCAAGTGAGGTTCCATTGGCCCGATAACGCGAGTTGCTTTGTTAGATAAACGTGGCATTATTTATGGGCATGCCGCGCGCCTCGGCGTAAGTAAAGCCGAGGTGCTGCCCGTCTCCGCGAGGACCAGTGTGCGCGCGAACAAATGTGTAGGCAGACCTGACTAGGGAGCTCAACCCGCGGGCAAGCGCGCGTAATCACTATCTTTAGTGGCATACCAGGGTGTCTGGGGGGCCTCGGGGTCCGAGAGGTGTCCTACTGTAAACACAGAACTCCGCACCTAGTTGCACACTGTCACGGCTAAGCGGGTTAAAGCAGGCTAACCCTGGGCATGGATCGCTAACCCCTTATAACACTTGCCGCCATCGCGTAGGATGAGAGCTGGTATAGAGGTCTCCGCAGTGGCGCCCCCCACCCGGGCGCGGGTCCCCCCACGGAAGAGCCCAGGGCCGGGAGCGCGGGACGAGGGGGCCCGTGGCTCAGCAGACGCGTGCGCGCGGCGCGGGCAGGACTGTTGCAGCATGATATCCCACGCTGAAGGCCCGCGTAGAGACACACGCCGGCCCCGCGTCGCGCACCGCGAGCCCGTGACCGCCCCGGCCCCCACCCCGTGGTCGGCCGTCGTAGCTCCCGGAACCCCCCGGGCGACCCCCCCGGTGAGACCCCCCGACCCCCCGCGGTCCGGGCCACGAGTCGCACCCAAGAGTTTAGGCGGCCGCCACCAGGCCGATTGGGCGGGCTTCTCCCGCCCCGCCCCGGGGGGGCACGGGCCCTCCGGCCCCACTGTGGGGAAGCGCGCCGACCGGTCAACCTGGTTGGGGCGCCAGCCGGTGGCTTCGTACCCGGTGCGGGCCCCCCCGCGCGGGCGTCCGGCACCGCCGTCGCGGACGGCCCTGCGCCGAGGGGAGCGCGCCCTCCTGGGTGCCCGCGCGGACGCGCGGACGACGGCCCGTGGTCGGCACTGCCGCGGGGTGGCCGGTGGCAGGCCCCCCCGGCCTACGCGGCGGCGGGGGCGACCGCCCGACTCTCATGCCGCCACCGGGCCGCCGTTGCGGGCGGCGCGCCCGGGTTCCGCCGCCCAGATCGGGACCACCGTCACGGGCCGGGCCGGCACCCGCGGGCGCGGGTGTTCGGGGAGGTGCGGTTGGAGGAGTGTGGCACGGAGGACTCGGCGTTGCAGGCGGCCCGCGCTCCCCCCGCCGGCCCACCCGGCCTTCGGCTCAGGGCCGCGCTCGCGCCCTGGTGGGCCACCCACCCCGCCTGGGGCCGGCACGCCCCCGGGCCCCGGTGGACTAGGGCTGGCGTGGGCCGCGGGACGGGCAGGCGCTGGGCCCTGTCTCGTCGTATCGTCGTTGGCGTGACCCCCCACTGCCAGCCGGGTCGCTCCCGGGCGCCCCG     
M       GAAGCTATTGGACATTTCTATCTATATAAGATTAGAACTCTTGAAATTTTATAGTCTTAAGTTTAATGTTTGCTACTAAAGTAAAAATAGTTTTTATCCATAAACTCTTATTTTAAAGAAAGTGATTGTCAATTAACGCTATAAGTTTTCTAATTTTACAAATTACCTTTAAACGAAAAATTATAAAATCATTGAATATGTCAATTGTCATATAATCGATATTTTGTGCAATTTAATTTAAATTTTAACAGGATACATTGTATTTTACATGAATTATTAGACTTCTTTCTAATTGACAAATACACATACTTATTTTTCTTATATGATAACTATTGGCATTCTTATTTCTAGATCAATTTAATATCACAAAATTTATAATATTCAAATCATAAAAAATTATTAATATTCAGTATTTTTACTAGGTGTTAATATCTAACTACTTGTATATAATTAATATTAATAACAAAATCGAACTTCTAATCATTCATAGGAATTACACACTTAAAAATTATGATATTAGATAATTATTGAAAAATTTATGATAAAGTTCATTAAGATGTATTTATGTCTTAATATCAAAAGTCTATATTGAAATACTCGAAAAAATAATATATAATTAATAACATTTATTCTATTAACTTAAATTTGGTATATGTATTATAAATAAATATTGATTAGAGAATTTATACAAAAGAAAACTTAACTTAGGGATGAAAAGTTACAATTGGGAATATTTAAATATTTTTATTAAATTTTCTTTAAGATAAATTTGTAAAATCTATAATAATATAAATATTTCTATTGTACTAGACTTATTTACAAGAGACAAATTTTCTATATATAAATGCTTATAAAGATATAATTTATTATTACATAGATATATATAAATTAAAAATTTTAGAGGGTATTATTATGTTTTTGTGTAAATAAATTATGTTCTTCCATTTTTACTATCAGGCATTACAAATCATTATACTTAAAAGACTGAATTTTTAATATACGTAGGTTAAGAACAGACGCGATCTGAATACAATCTCTCCTATCTTACCAATACTTTACGACAATTTTTCGAGGTTTCACCAACCTCCGATGATCTTACAGCTGACGATAACTCTATATTGGGTTCGGCCCGTAACGTAGTGTACAGACTTTATAAATACTTTATTAGTTCTCTTATGCATCCTCTCATCGTCAAAAACTACCGAGCGGGAGTGCTAATTTACTAGCGGGTAGTACATTTTGGTTGAATTGCTATTGAAACAAGGTGAAATTATAGCGGATTGACATAGCAACTTCCTTTATACCGAATCGCTGCAAGCTCTTTCTCGGTCCATCTATACCGATGAAAAGACTTGAAAGCGAGCACGTATTCCATACCGGGGAAACCAAGTTTCTATTCAATTAATTGACGGAAAACAGGATTATAGACGATCATAATGCAACACACACTTAGACCATACCGAATCTTTATTCTGTCTACTCAAATACATACCTTTGTACTCGAACACGTTGTAAACCTCTTACTATTATTTGGCTGCGCACTTTATCAGTACTTTAAGGTGTGGCAATCACAAAACAGACTAACTCCTACTTTGAAAGTGTTGTTACAAGTAATTGACTCCTGAAACGCTAAAGGACGCACTTAAAACTGATCCGTAACCGATAATTTCAAACATTCGGATACGTTATTAACTCTCATATTGCATTCGAAGTATATTTACTAGTAGGATGACAGATAAAATGGGACTCCCCCATAAAATGAGTATCTCGTCCCTGACAACCTACAAGTCACTGTGCTGTTCAGTGCAATAGGCGAATGATTACATTAGACGAACGTCATAGGACCTCGAGAAACTCATGCCTAATCGCATTGAACGGTTGAAGTATATATCAAGTTGCTGTAACCTTACGTTGGGGACCACTGCATCTCCTTATAGGGAGTACACTACCTATGAGTCATTCTCTTCTGGACCCGATAGCCACTTGTGGACAGACAAGCTGTGTTTATGAGCTTTCGTCCAGCTTCTCAACCCGAGGCTCACGGGGCAAGCTAAACAGGTTTGCGCCTTCGACTCTGGCCCTTAAGGGTGGATGGCGCGAAGGGTTCGCCCTGAGCGTAGCCCGGGCCTCAGGCTCTAGCATCACGGAATACCGAGGAGCGGTCCTCGTACATAAAAATCTGCGGCAGTACGGACCAAACGGCGGGCTGGTGCGCCTCATATGCTCCGATGCGCGAGCAGTTCTTTAGGATTTACGATCCCAGGCGAAGGCTGCAAACGACCGAGGGAGTGGCGGGCTCATGCTGATGAGGCTTGGCCCAGCGGGAAGGTGCGCGGGCTTTGCGAGATAGGTAAATAAGGGCCGCCCCCCGTGGGCTCGCCCATAGGTGCTGTGACACGGGACTCGGGCGCCGTCTCTGGCTAGACGGCCTAGCCCTTCCGTCCGTTTTACGGGCTGCTCCCCCTCATCGGGGCTCAGTGCAGACCTCGCAGAAAGCGGCGGTGCCTTGTCGTCATGTTGCAAACCAAGGAGGACGACTCCGGTCGTCTGAGCCTCGAGGGGCGCTCGACGCCCACCCCTACAACCACGAAGCGTTCAGCGCGATGCAAGTGACGTTCGATTGGTGCGAACACGCGAGTTGCTTTGTTAGATCCACGTCGCGTTATTTATGGGCATCCGGCGCGCCTCGGCCTAAGTAAAGCCTAGGTGCCGCCCTAGTCCGCGAGGATCAGTGTGCGCGCGAACAAATGTGTAGGCAGTCCTGAGTTGGCAGCTCCACCCTCGGGCAAGCCGGCGTAATGACGATCCTAAGCGGGCTACCAACGTGTCTAGGGGGCCTCGACGTCCCAGAGGTGGCCTGCTGTAAACACACAACTCCGGAACTGGTTGGACACTGACAGTTATGAGCGGGTTAACGCAGGCTAACCCGGGGGATGGATCGCTAGCCCGTTAAAACACTCGCCGCCATCGCGTTGGATGAGGGCCGGTATAGAGGTCTCCGCTGTGGCGCCCCCCACCCGGGCGCGGGTCCCCCCACGGCGGAGCCCGGGGGGGGGAGAGCGAGCCGAGGGGGCCCGTGGCTTACCAGGCGCGGGCGCGGGCCCGGGGCAGGAGTGTTGCAGCATGTTATCCCACGCCGAGGGCCCGCGTTGAGACACACGCCGGCGCCGCGTCCCGGGCCGCGAGCCCCTGACCACCCCGGCCCCCACCCCGTGGTCGGCGGGCGTGTGCCTCGGAACCCGCCCTGCGACCCCACCGTGGAGAGCCCCCGCCCCCCGGGGCTCCGGGCCACGAGTCGCCCCCAAGCTTTTAGGCGGCCGCCACCAGGCCGATTGGGCGGGCTTCACGCGCCCCCGGCCGGGCGGGCACGGGCCCTCCGGCCCCAGGGTGGGGAGGCGCGCCGAGCGGTGAACCTGGTTGGGGCACCAGACGGTGCCTGCGCACCCGTTGCGGGCCCCCCCGCGCGGGCGTCCGCGAGGGCCGACGCGGACGGCCGCGCGCCCACGGGGCCGGGCCCTACTGGGTGCCCGCGCGGACGCGCGGACGACGGGCCGTCGTCGGCACTGCGGCGGGTTGGCCGAGGGCACGCCCCCCCGGCCGAGGCGGCCGCGGGGGCAACCGCCCGACTCTGATGCGGCCACGGGGCGGCCGTTGGGGGCGGCGCGGCCCGGTTCCCCCGCCCAGGTTGGGCCCACCGTCACTGGCCCGTCCGGGACCCGCGGCCGCGCGTGGCCCGGGAGGAGCGGTTGGGGGAGTGTGGCGCGGACGACTCGGCGGTACAGGCGGCGCGCCCGCCCCCCGCCCGCCCCCCCGGCCTTGGGATCAGGCCCGCGCTCCCGCCCTGGGGACCCCCGAACCCCGCCTGGGCCCGGCACGCGCCCGGGCCCCGCTGGTGTAGGGCAGGCGTGCGCCGACGGCCGGACAGGCGATCGCCGCAGTCTCGTCGTGTCTTCGTTGGCGTGAACCCCCACTCCCAAGCGGGTCGCACGCGGCCGCCCCG     
L       GTAGCTATTGGTCATTTGTATTTATCTATGATTAGAACAATTTATATGTTTAAGTCTAAAGATTAATGTGTTCTTCTATAGTAAAAATAGATTTAAACCATAAACACTTAGTTTAAATAAAGTTATTGTTAATAAACGCGATAAGTTTTCTAATAATACAAAGTACAATTAAACGAAAAAATATAAAATCATTAAATATGTCAATTGAAATATAATTGTTTTTATATAAAATAGATTGTACATTTTAACAGTATACAGCGTATTTTACATGAATAATTAGACTTCTTTATAATTGATAAGTTAACCATCTAATTTTTCTAAAATGATATCTATAGACAATCCGATGACTAGATCAATTTAATATCACGAATTTTATAATATACAACTCATAAAAAATAATAAATATTAAGTATTTATACTAGGTGTTAGTATTTAACAACTTGTATATAAATAATATTAATAACATCATCGAACTTCTAATCATTCATAGGAATTACCCCCTTAAAAAGTATGATATTAGATAATTATTGAAAAATTTATAATTTAATTCATTAAGATGTATTTATATCTTAATTTCAAAAGTCTGTGTTGAAAAACTCCATAAAATAATATATATTTAATAACATTTAATTTATTAATTTAAGTTTGGTATAAGTATTCAAAATAAATATTGATTAGAGAATTTATACGAAAGAAAACTGAACTTAGGGATGAAAAGTTACAATTTGCAGTATTGAATTATTCTTATTAAATGTTTATTAAGATAGATTTGTAAGATCTATTATAAAATAAATAAATATATTCTACGTGACATATATATAAAAGACAAATATTCTATAAATAAATTCTTATAACGATTTAAATTATTATTACATAGATATATATACATTTAAAATCTTAGAGGGTATTATTATTTATTTGTCTACATAAATTATGCTCTTCCTTTTTTATTATGAGGCATAACAAATCATTAGACTTATAATACTGAATATTAAATATTCGTAGGTGAAAAACAAATGCGAACTCACTCCAATCTCTCCTATCTTACCGATACTTTACGACAATTTTTCGAGGTTTCGCCAACCTCCGTTGTACTCACAGCTGACCATAACCCTATATTGGGTTCGGCCCGTAACGGAATGTTCCGACCTTATTGATACTATATAGGTTCGCTAACGCATGCTCTCAACGTCATAAACTACCGAGCGGGAGTGCTAATTAACTAGCGGGAAGCACAATTTTGATGAAAAGTTATTGAAACAAGGTGAAATTATCGCGGATTTATATAGCAACATCATTTATACCGAATCACTGCTATCTCTTTCTCGGTCCAATTATACCGATCACAGGACTTGAAAGCGAGCCCGTATTCCATACCGGGGAAATCAAGTCTCTATTCGATTAATTGACGGAAAAGAGGATTATAGACGACTAGAAGCCAGCACATTCTTAGTCCATACCGGATCTTTATTTTGTCTACTCAAATCCATACCTTTGTACTCGAACACGAAGAAAGCCTTTTACTATAATTTAGCTGCGCACTTTCTCAGTACTTTAAGCTGTGGCAATAACAAAACACTCTAACTTATACTCTAACATTGTTGTGACAAGTAATTGTCTCCTGACCCGCTTAATGACACACTTAAAATTGATCCCTAACAGGTAATTTCGAATATTCGGCTACCTTATTAACTCTCATTTGGCATAAGAAGTAATTATTCTAATTGTATGCCACATAATATGAGGATTACCCATAATATGAGTATCGCGTCCCTGCGAACCTCCAAGTCACTGTACTGTTCCTTGAAAGAGGGGAATGATTACCTTATACGAAAGTCATAGGACCGCGAGCAACTCATACCTAATCGCATTTAACGGTTGCAGATTATATCTAGTTGCCGTAACCTTAGGTTGGCGAAAACTGTATCTATGTATAGGGAGTACACTACCTATGACTCTATCTCTTCTGGGCCCGATTGCGACTTGTGGACGGACAAGCTGTGCTCATGAGCTTTTGTCCAGCTTCTCAGCCCGAGGCTCACGGGCCAAGCAAAGGAGGTTTGAGCCCTCGCCTCTGGCCCTTAATGGCGGATGGCGCGAAGCGTTCGCGCAGAGCGTAGCCCGGGCCTCAGGCTCAATAATCATGGAACACCGAGGAGCGGTCCGCATACATAAAAGTCCGCGGCTGTACGGACCAAAGTGCGGGCTGGTGCGACCCAGATGCTGCGGTGCGCGACCACTTCTTTAGTATTTACGATACGACGCGAAGGCTGCAAACGACCGGGCGAGTGCCGTGCTCCTGCTGATGAGGCTTGGCCCAGCGGGAGGGTGCGCGGGCTTTGCGAGATAGACAAGTGAGGGCCGCCCGTAGTAGGCCCGCCCATACGTGCAGTGACACGGGTCTCGGTCGCCGTCTCTTGCTAGACGGCCTTGCCCTTCCGTCGGTTTTGCGCGCTAGTCCCCCCCATCGGGGCTAAGTGCAGACCTCGCAGAAACCGGCGGTGCCTGGCCTTCATGTTGCAAAGCATGGTGGACGTCTTCGGTCGTCGGAGCCCCGAGGGGCGCTCGACGCCCCCCCCTTGAACCACGAAGCGTGCTACGCGATCCTAGTGAGGTGCGATTGGCCGAAACACGCGCGTTGCTTAGTTAGATACACGTCGCATGATTTATGGGCACGCCGGGCGCCCCGGCCTAAGTAAAGCATAGGTGCCGCCCCACTCCGCGAAGATCACTTTGCGCGCGTACAAATATGTAGGCAGTCCTGAGTAGGCCGTTCAACGGTCGGGCCAACGGGCGTAACGACTATCCTAAGTGGCCTACCAGCGTGTCTCGGGGGCCTCGGGGTCACAGAGCTGTCCTGCTGTAAACACACAACTCCGGAATTGGTTGAACAATGTCACTTATGACCGGGTGAACGCAGGCCAAGCCTGAGCATGGATCGCTAACCCGTTATAACACCTGGCGCCATCGCGTTCGATGAGGACTGGTATACAGGTCTCCGCTGTGGCGGCCCCCACCCGGGCGCGCGTCCCACCACGGGGGAGCCCGGGGCGGGGGGCGCGAGCCGAGGGGGCCCGTGGCTTCGCAGCCGCGGCCGCGAGGGGGGGGCAGGACTGTTGCAGCATGCTATCCCACGCCGAAGGCCCGCGTTCAGACAAACGGGGGCCCCGCGTCGCGCGCCGCGAGCCCTTGACCGCCCCGGCCCCCCCCCCGTCGGCGGCGGTCGTGAATCTATGAACCCGCCCTGCGACCCCACCGCGGAAAGCGCCCGGCCCCCCGGCCTCCGGGCCACGAGTCGCCCCGAAGCTTTTAGGCGACCGCCACCAGGCCGATTGGGGGGGCGTCTCCCGCCCCGCCCCGGGCGGGCACGGGCCTTCCGGCCCCAGCGTGGGGAAGCGCGCCGACCGGTTAGCCTGGTCGGGGCACGAGGATGTGCCACCAGACCCCCTGCGGGCCCCCCCGCGCGGGCGTCCGAGACCGACCCCGCGTACGGCCCTGCGCCCAGGGGGACGCGCCCTACTTGGAGCCCGCGCGGACGCGCGGACGTGGGCCCGCCGTCGGCACTGCGGCTGGGTGGCCGGTGGCAGGCCCCCCCGGCCGACGCGGCCGCGGGGGCAACCACCCGACTCTGATGCGGCCACGGGGCCGCCGTTGCGGGAGGGGCGCCCGGGTTCCCCCGCCCAGGTTGGGACCACCGTCACGGGCCCGGCCGGCACCCGCGGGCGCGCGTGGCCGAGGAGGTGGGCTTTGGGGAGTGTGGCACGGAGGACTCGGCGTTGCAGGCGGCGGGCGCTCCCCCCGCCGGCCCCACCGGCCTTCGGGTCAGGACCGGGCTCGCGCCCTGGCCGCCCCCCCACCGCGCCTGGGGCCGGCAGGTGCCCGGGCCCCGATGCACTAGGGCAGGCGCGGGCCGCTGGACGGGCGGGGGCTGGCCGCAGTCTCGTCGTATCGCCGTTGGCGTGACCCCCCACTGCCGGCCGGGTCGCACCCGGGCGGCCCG     
K       GTAGGTATAGTTCATTAGTATTCATCTAAGATTAGAACTCTTAAAATTTTATAGTCTAAAGTTTAATGTATTCTACTAAAGTAAAAATAGGTTTTAACCATAAACTCTTAATTTAAATAAAGTTATTGTCAATTAACGCGATAAGTTTACAAATATTAGAAAGGACCATTAAACGAAAAATTATAAAATCCTTTAGTATTTAGATTGACTTACAATTGTGTTTTTATGCAATTTATTTTAAATTTTAACTAAATACAAAGTATATTACATGAATAATTAGACTTCTTTATAATTGTTAAATTCATCTACTTATTTTTCTAAAATGATAACTATTGGCAATCCGATTCCTAGATCAATTTACTATCACGAATTTTATAATATACAAACCATAAAAAATCATAAATATTAATTATTTTTACTCGGTATTAGTATCTAACAACTTGTATATAAATAATATTAATAACATAATCGTACTTCTAATCATTCATAGGAATTACACCCTTAAAAATTATGATATTAGATAATTATTGAAAAAGTTATAAATAAGTTCATTAAGATGTAATTATGTCTTTATTTCAAAAGTATATGTTGAAATACTCTAAAAAATAATATATATTTAATAACATTTTTTCTTTTAAATTAATTTTGATATTTGTTATCTAAATAAATATTGTTTAGAGATTTTAAACAAAAGAAATCTAAACTTAGGGGTGAAAAGTTCCAATTTGGAGTATTGAAATATTCTTATTAAATTTTTATTAAGATAAATTTATAAGTTCTATTATAATAGAAATAATTCTATTCTTCGTGACATATTTTTAAGAGACAAATATTCTATAAATAAATTCTTATAAATATTTAAATTAGATTTACATAGATATATATATAATAAAAATATTAGAGGATATTCTTATGTTTTTGTGTATATAAAATATGTTCCTCCCTTTTTATTATCAGGCATTACAAGTCATTAAACTTATAATACTGAAATGTAATTAGCCCTAGGTGATCAACAGACGCGACCTTATTCCATTCTATCCTATCTTACCAATACTTTACGACAATTTTTCGAGGTTTCGCCAACCTCCGATGAACTCACAGCTGACCATAACTCTATATTGGGTTCGGCCCGTAACGTACTGTACAGACATACTTGATACTATATAAGTTCGCTAATGCAGGCTCTCATCGTCAATAACTACCGAGCGGGAGTGCTACTTTACTAGCGGGTAGTACATTTTTAATGAAAAGTTATTGAACCACGCTGGAATGATAGCGGATTTACATAGCAACTTCATTTATACCGAATCACTGCTAACTCTTTCTCGGTCCAACTATACCGATTAAAAGACTTGAAAGCGAGCCCGTATTCCATACCGGTGAAACCAAGTTTCTATTCCATTAATGGACGGAAAAGAGGATAATTGACGGATATAAACCAACACACTCTTAGACCATACCGGATCTTTATTCTGTCTACTCAAACCCATACCTTTGGACTCGAATACGTGGTACGCCTTTGACTATTATTTTGTTGCGCACCTACTCAGTACTTTAAGTTGTGGAAATCACAGAACAGACTAACTACCTCTGTGAAATTGTTGTTACAAGTAATTGTCTCCTGAGGCGCTTAAGGACACACTTAAAACTGATACCTAACTGATAATTTCAAATATTGGGCTACCTTAAAAACTCTCAGATTGCATATGAAGTAGTTTTCCTATTAGTATGACGTATTCTATGAGGTTCCCCCTTAACATGAGTATTTCATCCCTGCCAAGCTCCAAGTCACTCTTCGGCTCTATGCACGAGGGGAATGATTTCGTTATACGAAATTCATAGGACCTCGAGAAACTCATACCAAATCGCCTTGAACGGTTGCAGATTATATCTGGTTGCCGTAACCTTACGTAGGAGAGTACTGTATCTGTTTATAGGGAGTACACTGCCTAAGAGTCAATCTCTTCTGGACCCGATAGCGACTTGTGGTCGGACAAGTTGTGTTCATGAGCTTTTGTCCAGCTTCTCAACCCTAGGCTCACGGGCCAGGCTAAACCGCTTTGAGCCTACGCCTCTGGCCCTAAAAAGTGGATGGCGCGAACGGTTCGCTCCAAGCGTAGCCGGGGCCTCAGGCTCTCGTAGAACGGAAGACCGGGGAGCGGTCCGCGTACATAAAATTAAGCGGCAGTACGGACCAAACCGCGGGCTGCTGCGGCTCATCTGCTGCGATGCGCGAGCAACTCTTTTGTATCCACGATACGAGGCGAAGGCTGCAAACGAGCGGTCGAGTGCCGCGCTCCTGCTGATGAGGCTTGGCCCAGCGGGAGGGTCCGCGGGCTTTGCGAGGTAGGTAAATCAGGGCCTCCCCTCGTGGGCTCGCCCAGACGTGCTGTGACACGGGGCTCGGTCGCCGCGTCTTGCTAGAAGGCCTAGCCCTGCCGTCGGTTTTGCGGGCTAGTCCCCCCCATCGGGCCTCAGTGCAGACGTCGCACAAACCGGCTGTGCCTTGCCGTAATGTTCCAAAGCACGGTGGACGACTGCGGTCGTCTCAGCCCGGAGGGGCGCTCGACGCCCCCCCCTTTGACCACGAAGCGTTCTACTCGATCCAAGTGAGGTTCGATCGGTCAGAACACGCGAGTTGCTTTGTTCGATCCACGGGCCACTAGTTATGGGCATCCCGCGCGCCCCGGCCTAAGTAAATCCTAGGTGCCACCCTACTCCGCGAGGATCAATGTGCGCGCGGACAAATGTGTAGGCAGTCCTGACTAGACCGCTCAACCATCGGGCAAGCGGGCGTAATCACTATCCTAAGTGGGATACCAGCGCGTCTCGGGGGCCTCGGCGTCTCAGGGCTGACCTGCTGTAAACACACAACTTCGGGACTCGTTGGACACTGTCACCGATGAGCGGGTGCAGGCAGGCTAACCCTGGGCATGGATCGCTAACCCGTTATAACACTTGGGGCCCTCGCGTTGGGTGAGAGCTGGTATAGAGGTCTCCGCTCTGGCGCCCCCCACCCGCGCGCGGGTCCCCCCATGGGGGAGCCCGGGGCCGGGAGTGCGAGCCGAGGGGGCCCGTGTCTTACCAGTCGCGCCCGCGCGTCGGCGGCAGGACTGTTGCTGGATGCTATCCCACGCCGAAGGCCCGCGTTCAGAGACACGCCCGCCGCGCGTCCCGCCCCGGGAGCCCGTGGCCGCCCCGGCCCCCACCCCGTCGGCGGCGGTCGTGGATCGCGGAGCCCGCCCTGCGACGCCACCGCGGAGAGCTCCCGGCCCCCCGCCGTCCGGGCCACGAGTCGCCCCCAAGCTTTTAGGCGGCCGCCACCAGGGCGATTCGACGGGCTTCGCCCGCCCCGCGGCGGGGGGGGACGAGCCCCCCGGCCCCAGCGTGGGGAAGCGCGCCGACCGGTCAACCTGGTTCGGGCACCAGCCGGTACCCACGCACCCCCTACGGGCCCCCCCGCCCAGGCGTCCGCGAGCGTCGGCGCGCACGGCCGGGCGCCCAGGGGGCCGGCCGCTACCAGGCGCCCGCGCGGACGCGCGGACGAAGGCCCGTGGTAGGCACTGCGGCCGGTTGGCCGGTGGCAGGCCGCCGCGGCCTACGCGGCCGCCGGGGCCACCGCCCGACTCTGATGCGGCCACGGGGCCGCCGGTGCGGGGGGCGGGCCCGGGTTCCCCCGCGCAGGTGGGGGCCACCGTCACGGGCCCGCACGGCACGCGCGGGCGCGGGTGGCCGGGGAGGTGCGCTTGGGGGAGTGTGGCACGGACGACTCGGCGTTGCAGGCGGCGCGCGCCCCCGCCGCCGGCCCGCCCGGCCTGAGGGTCAGGCCCGCGCTCGCGCCCTGGGGGCCCCCCGACCCCGCCTGGGGCCGGCACGTCGCCGGGCCCCGGTGGACTAGGCACGGCGTGCGCCGCTGGACGGGCACGCGCTGGCCGCAGTCCCGTCGTATCGGCGTTGGCGTCATCCCCCACTGCCAGCCGGGTCACACCCGGGGGGCCCC     
J       TAAGCTATTGGTCATTTTTATTAATTTAAGATTAGAACTCTTGAAATATTATAGTCTTAAGATTAATTTAGACTACTATGGTAAAAATAGATCTTATCCCTAAACTCTTAATTAAAATAAAGTTATTGTCAATTAACGCGATAAGATTACTTATATTACAAAGTATCATTAAACGAAATATTATAAAATCATTAAGTTTGTCGATTGAAATATAATTGTGTTCTTTTGCAATTTAACATAAATTTGAACAGGATACATAGTTTTTTACAAGAATAATTAGACTTCTTTATAATAGTTAAATTCACCAACTTCTTTTTCTAAAATGATAACTATTGTCAAACCGATGCCTAGATCAAATTAATATCTCGAATTTAATAATATACAAATTATAAAAAATCATAAATAGAAAGTATTTTTACTAGGTATTATTATTTAACAACAAGTATATAAATATTATTAATAACATAATCGTACTTCTAATCATTCATAGGAATTACACCCTTTAAAATTATGATATTAGATAATTATTGAAAAAGTTTTAATTAAGTTCATTAAGATGTATTTATGTCTTAATTTCAAAAGTATATGTGGCAATTCGCCAAAAAATAAAATATATATAATAACATTTTTTCTATTAATTTAATTTTGGTATTCGTTTACCAAATAAATATTGTTTAGAGATTTTATACAAAAGAAAACTTAACTTAGGGTTGAAAAGTTTCAATTTAAAGTACTTAAATATTCTTATTACATTTTCATTAAGATAAATTTGTAAATTCTATTATAAAATAAATAATTCTATTCTAAGTGACATATATAAAAAAGACAAATATTCTATAAATAAATCCTTATAATTATTTAATTTATTATTACCTAGATATATATACAATAAAAATATTAGAGGGTATTATTATCTTATTGTTTACATTAATTATGTTCTTCCATTTTTATTATCAGGCATTACAAATCATTAGACTTATAATACTGAAAAGTAAATATTCATAGTTGAACAACAGACGCGATCTAGATTCAGTCTGTCCTATCTTGCCAATACTGTACGACAATTTCTCGAGGTTTCGCCAACCTTCGATGTACTCCCAGCTGACCATAACTCTATCATGGGTTCGGCCCGTAACGTAGTGTACAGACATAATTGATACTATATAGGTTCTCTAATGCAGGCTCTCATCGTCAAAAATTACCGAGAGGGAGTGCTAATTTAGTAGCGGGAAGTACATATTTGATGACAAGTTATTGAAACACGCTGAAATGCTAGCGGATTTACATAGCAACATCAATTATACCGAATCACTGCTATCTCTTTCTCGGTCCAACTATACCGATCGCGTGACTTGAATGCGAGCCCGTATTCCATACCGGAGAAACCAAGTTTCTATTCGATCTATTGACGGAAAAGAGGATTATAGAGGATTATAAACCAGCACACTCTTAGACCAAACCGGATCTTTATTCTGTCTACTCAAACCCATACTTTTGTACTCGAACACCTCGTAAGCCTCTTACTATTATTTCGCTGCGCACCGACTCAGTACTTTAAGTCGTGGCAATCACAAATCAGACTAAGTACTACTCTGAAATTGTTGTTGCAAGTAATTGTCTCCTGATCCGCTCAAGGACACACTTAAAACTGAACCCTAACCGATAATTTCAAATATTCGACTACCTTATTAAGTCTCAGTTTGCATATGAAGTAGTTTTCCTAATTGAATGTCTTCTCATATGAGTATCCCTCGTAATATGAGAATTTCGTCCCGGCCAACCTCCAAGTCACTGTTCAGGTCTTTGCAAGAGGGGAATGAGTACATTATACGAACTTCATAGGCCCTCGAGAAAATCATGCCGAATCGCATTGAACGGTTGCAGAATATATCAGGTTGCCGTAACCTTACCTAGAGGAAAACTGCATCTATTTATAGAGAGTACACTGCCTAAGAGTCAATCTCTTCTGGACCCGAGAACGACATGTTGCCGGACAAGCTGTGTTCATGAGCTTTTGACCAGCTTCTCTACACGAGGCTCACGGGCCAAGGTAAACTGGTTTGGGCCAGCGCCTCTAGCGATAAAAGGTGGTTGCCGCGAAGGGTGCGCCCAGAGCGTAGCCCGGGCCTCGGGCTCTAACATAACGGAACACGGAGGAGCGGTCGGCGTACATAAAAATGCGCGGCCGTACGGACCAAACCGTGGCCTGGTGCGCCTCATAGACTGCGGTGAGCGAGTTCTTCTTTGGTATGTACGATACGAAGCGAAGGGTGCAAACGACCGGGCGAGTGACGTGCTCATGCTGATGAGGCTTGGGCCAGCGGGACGGTCCGCGGACTTTGCTAGATAGTTAATTCAGGGCCGCCCCTCGTCGGCTCGCCCATACGTGCAGGGACACGGGTCTCGATCGCCGTTTCTTGCTAGACGGCCCAGCCCTTCCTTCTGTCTTGCGGGCTAGTCCCCCCCCTCGGGGCTGAGTGCAGACCTCGCAGAAACCGGCCTTGCCTTGGCGTCATGTTTCAATGAAAGGTTGATGACTCCGGTCGTCTGATCCCCGAGGGGCGCTCGGCACCCCCCCCTTGAACCACGAAGCGTGCTACCCGATCCAAGTCAGGTTCGATCTGGCTGAGCACGCGAGTTGATTTGTTGGATACACGTCGCATTAGTTATGGGCATGCCGCGCGCATCGGCCTAATTAAACCCTAGGTACCGCCCTACTCGGCGAGGATCAGTGTGCGCGCGAATAAATGTGTAGGCAGTCCCGAGTAGCCACCTCAACCCTCGGGCAACCGCGCGTAATTCCTTTCCTAACTGGGCTACCAGCGTGTCTCGGGGGCCTCGGCGTCCCAGAGCTGTCCTACTGTAAACACACACCTGCGGAACTGCCTGAACACTGTCAGGGATGACCGGGTGAAAGCAGGCTAAACCTGGGCATGGATCGCTAGCCCGTTATAACACATGCCGCCATCGCGTTGGATGAGAGCTGGTATAGAGGACTCCGCTGTGGCGTCCGCCACCCGGCCGCGGATCCCCCCACGGGGGAGCCCCGGGCGGGGAGCGGGCGCCGAGGGGGCCCGTGGCTTACCAGCCGCAACCGCGCGCCGGCGGCAGGACTGATGCAGCATGATATCCCGCGCCGAAGGCCCGCGTTCAGAGACACGTCGGCCCCGCGTCCCGCGCCGCGAGCCCCTGATCGCCCCGGTCCCCCGCCCGTGGTCGGGGGCCGTGCATCTGGGAACCCGCGGTGCGACCCCACCGCCGAGAGCCCCCCGCCCCCCGGGCTCCCGGCGCCCAGTCGGCCCCAAGCTTTTAGGCGGCCGCCAGCAGGGGGATTGGGCGGGCTTCCCCCGCCCCGCCGCGGGCGGGCAGGGGCCCTCCGGCCCCACCGTGGGGAAGCGCGCCGACCGGTCAATCTGGTGCGGCCCCCAGCCTGTCCCTGCGCACGCTCATCGGGCCCACCCGCTCGGGCGTCCGGGAGCGTCGGCGCGCACGGCCCTGCGCCGACGGGCGCGCGCCCTACTAGGTGCCCGCGCGGTCGCGCGGACGGGGACCGGCGGTTGGCACTGCGGCGGGTTGGCCGGTGGCAGGCCCCCGCGGCCTACGCGGCCGCGGGCGCACCCCCCCGACTCCGACGCGGCCACTGGGCCGCCGGCGCGGGCGGCGCGCCCGGGTTCCCCCGCCCAGGTCGGGACGACCGTCACGGGCCGGGCCGGGACGGGCGGCCCCGCGTGGCCGCCGAGGTGCGGATGGGGGAGTGTGGCGCGGAGGACTCGCCCTTGCAGGCGGCGCGCGCACCCGGCGCCGGCCCCCCCGGCCTTGGGGTCAGGGGCGGGGTCGCGTCCTGGGGGCCCCACGACGCCGCCTGGGGCCGGCACGACCCCGGCCCCCGGTGGAGTAGGGCAGGCGGGGACCGCTGGACGGCCAGGCCCTGGCCGCAGTCTCGTCGTGTCGCCGTTGGCGTGACCCCTCACTGCCAGGCGGCTCCCACCCGGGCGCCCCC     
I       GTAGCTATGGATCATTTCTAACTATTTAAGATAAGAACTCTTGATATGTTAATGTCTTAAGATTAATGTAATCTACTAAAGTAAAAATGGATTTTATACATAAACCCTTATTTTAAATAAAGATATTGTCAATTAACGCGATAAGTTTTCTAATATTACAAAGTATCATTAAACGAATAATTATAAAATCTTTAAGTATGTCGATTGTAATAAAATAGTTTTTTTATGCAATTTAATTTCAATTTTAACAGGATACATAGTTTTTTACAAGATTTATTAGACTTCTATATATTTGAAAATTTAACATACTTATTTTTCTAAAATGATAACTATGGGCAATCCCATGCCTAGATCAATTTAATATACCGAATTTTATAATAATCAAATCATAAAAAATCATTTATATTAAGTATTTTTACTAGGTGTTAGTATATATCCACTTGTTTATAAATAATATTAATAACAAAATCGAATTTCTAATCATTCATAGGAATTATACCCTTAAATATTATGATATTAGCTACATATTGAAAAAATTATAATTAAGTTCATTAAGATGTATTTATGTCTAAATTTCAAAAGTCTATTTGGCAATACTCGAATAAATAATATATATTTAATAACATTTTTATTATTAATTTAAGTTTAGTATTATAATTCCAAATAAATATTGCTTAGTGATTTTATACAAAAGAAAACTTAACTTTGGGCTGAGAAGTTACAATTTGGATTAGTGAAATATTATTATTTAATTTTAATTAAGATAAATTTGTAAAATCTATTCTGATATAAATAATTCTATTCTATCTGTCATAAATATAATAAACTAATATTCTATAATTAAATCCTTATAATTATTTAATTTATTATAACATAGATATATATATAGTTAAATTATTAGAGGGTATTTTTATATATTTGTGTACATTAATTATGTTCTTACATTTTTAATATAAGGCATTACAAATCATTAGACTTATAATACAGAACTGTAAATATTCAGAGGTGAACAACGGACGCGACCTGGATCCACTCTCTCCTATCTTACCAATACTGTACGACAATTTTTCGAGGTTTCGCCAATCTTCGATGAACTCACAGCTGACCATAACTGTATATTTGGTTCGGCGCGTTACGTAGTGTACTGACATTATTGATACTATATTAGTTCACTAATGCACGCTCTCAATGTCAAAAATTACCGAGCCGGAGTGCTAATTTACTTGCGTGTAGTACATTTTTGACGAAAAGTTATTGAATCACGGTGAAATGAAAGCGGATTTACATAGCAACATCATCTATACCGAATCAATGCTATCACTTTCTCGGTCCAACTATACCGATGACATGTCTTGAAAGCGAGCCCGTATTCCAAACCGGGGAAAACAAGTTTCTAATCAATTAAATGACGGAAAAGTGAATTATAGACGAAAAAGAACCAGGACACTCTTAGACCATACCGGATCTTTATTCTGTCTACTCAAATACATATCTTTGTACTACAAAACGGAGTAAGCCTCTTACTATTATTTAGCTGCGCACCTACTCAGTACTTTAAGTTGTGGCAATCAGAAAACAGAATAACTATTACTTTGAGATTGTTGTTTCAGGTAATTATCTCGTGACCCGCTTAAGGACACACTTAAAACTGAGACCTAACCGATAATTTCAAACCTTCGACTACCTTATTAACTCTCAGATTGCATATGAGGTAGCTTTCCTAATTGGATGACATTTCATATGAGGATCCCCCATAATATGAGTATTGCGACCCTGCCAACCTCCAAGTCACTGTTCAGCTCTTTGCAAGAAGGGAATGAATACACTATACGAAATTGATAGGACCTCGAGTAACTCATACCTATTCGCAATAAACGGTTGCAGATTATTTCCGGTTGCCGTAACCTTACGTAGGGCATTACTGTATCTATTTATAGGGAGTACACTCCCTAAGAGTCCTTCTCTTCTTGACCTGTTAGCGACTTGTGGCGGGACAGGTTGTGTTCATGAGCTTTTGTCCAGCTTCTCCACCCGAGACTCACGGGCCAGGCTAAACAGGTTTGAGCCATCGCCTCTCGCCCTAAAAGGTGGATGGCGCGATGGGTTCGCACAGAGCGTAGCCTGGGCCTCTGGCTCTAGCATAAAGGAACACCGAGGAGCGGTCTGCGTACATAAAAATGCGCGGCGGTACGGACCAGACGGCGGGCTGGTGCGCCTCATACCCTGCGATGCGCGAGCAGTTCTTTCGTATTTAAGATACGACACGAAGGCTGCAAACGACCGGGCGACTGGCGGACTCATGCTGATGAAGCTTGGCCCAGCGGGAGGGTGCGCGCGCTTTGGCAGATAGGTAAATTAGGGCCGCCCCCAGTCGGCGCGCCCATACGTGCCGCGACACAGGTCTCGGTCGCCGTCTCTTGCTAGATGGCCCGGCCCTTCCGTCAGTTTTCCGGGCTAATCCCCCCGATCCGGGCTTGGTGCCGACCTCGCAGAAACCGGCCTTGCCTTACCGTCATGTTGCAAAGCACGGTCGACGACTGCGGTCGTCTCAGCCCCGAGGGGCGCTCGACGCCCCCCCCTTGAACCACGAAGAGAGCTGCACGATCCTAGTGAGGTTCGATCGGTCCGATCGCGCGAGTTGCTTTGTTAGATACACGCCGCATTAGTTATGGGCATGCCGCGCGCCCCGGGCTAAGTAAAGCCCGGACGCCGCCCCTATCCGCGAGGATCACTGTGCGCGCGAAAAAATGTGTAAGCAGTCCTGAGACGGCATTTCAACTCTCGGGCAATCACGCGTAATTACTGTCCTAAGTGGGCTACCAGCGTGTCGCGGGGGCCTCGGCGTCGCAGTGCTGTCCTGCTGTAAACACACAACTTCGGAAATGGTTGAACCCTGTCACCGATGAGCGGGCGAAAGCAGGCTAACCCTGGGGATGGAGCGCTAACCCGTGCGAAGACCTGACCGCATCGCGTTGGTTGAGCGCTGGTATAGAGGTCTCCGCTATGGCGCCCCCCACCCGGGCGCGGGTCCCCCCACGGGGGAGCCCGGGGCCGAGAGGGCGAGCCGAGGGGCCCCGTGGCTGAGCAGCCGCGGCGGCGCGGCGGGGGCAGGACTGTTGCGGCATGATACCCCTCGCAGACGGCCCGCGTTCAGATACGCGCCGGCCCGGCGTCCCGCGCCGCGAGCCCTTGACCGCCCCGGCCCCCGCCCCGTTGTCGGCGGTCGTGAATCTCGGAACCCGCCCTGCGACCCCCCCGCTGACAGCGCCCGCCCCCCCGCGCTCCGGGCCTCGAGTCGCGCCCAACCTTTTACGCGGCGGCCACCAGGCTGATTGGGGGGGCTTCCCCCGCCCGCCCCCGGGGGGGCACGGTCCCTCCGGCCCCAGCGTGGGGCAGCGAGCCGACCGGGCACCCTGGTTGGGCCCCCAGCCGGTGCCTGGGCACGCACTGCGGGCCCCCCCGCGCCGGCGTCCGGGCCCGTCGACGCGTACGTCCCTGCGCCGAGGGGGGCGCCCCCTACTAGGTGCCCGCGCGGCCGCGAGGACGAGGGCCCGTGGTCGGCACTGCGCCGGGTTGGCCGGTGGCAGGCCCCCCCGGCCTACGCTGCCGCGGGGGCAACCACCCGACTCTGATGCGGCCACGGGGCCGCCGACGGGGGGGGCGCGCCCGGGTTCCCCCGCCCAGGTAGGGACCACCGTCACGGACCTGGCCGGCACGCTGGGGCGCCCGTGGCCGCCGAGGTGCGGTTTGCGGAGCGTGGCCCGGGGGACTCGGCGTTGCAGGCGGCGCGCGCTCCCGGTGCCGGCCCCCCCGGCCTCGGGTTGAGGGCCGCGCTCGCGCCCTGGGGCCCCCCCCACCGCGCCTGGGGCCGGCAAGGACCCGGGCCCCGGGGGACTAGGGGAGGCGCGGGCCGCTGGGCGGGCAGGCGCTGGCCGCAGCCTCGTCGTTTCGCCGTTGGCGTGAGCCCTCACTGCCACCCGGCTCACACCCGGCCGGCCCC     
H       GTAGCTATTGGTCTATTATATATATCTAAGATTAGAACTCTTGGAATTTTATAGTCTTTAGATTCATGTAATCTTCTAAAGAAAAAATAGATTTTATCCATAAACACTTATTTTAAATAAAGTTATTGTGAATTAACGAGATAAGTTTTCTAATATTACAAAGTATAATTAAACAAAATATTATAAAATCTTTGAGTATGGCTATTGAAATATAATTGTGTTATTATGCAATTCATTTTAAATTTTAACTGTATATAAAGAATTTTACATGAATGATTAGACTTCTTTATATTTGTTAAATTCACCTACTCATATTTCTAAGATGATAACTATAGGCAATCCCATGACTAAATCAATTTAATATCACGAATTTTAAAATATACAAATCATAAAAAATCATTTATATTAAGTATTTTTACTAGGTGTTAGTATTTAACAACTTGTATATAAATAATATTAATAACATAATCGAACATCTAATCAATCATAGGAATTACACCCTTTAAAATTATGATATAAGATATATATTGACAAAGTTATAATTAAGTTCATTGAGATGTAATTATGTCTTAATATCAAAAGACTATGTGGCAATACTCCAAAAAATAATATATATTTAATAACAATTGTTCTATTAATGTAATTTTGGTATTATTATTCCATATAAATCTTGTTAAGAGATTTTATACTAATAAAAACGTAACTTAGGGCTGAAAAGTTACAGTTTGTATTATTTAATTGTTCTTATTAAATTTTTATTAAGATAAATTTGAAAATTCTATAATAAAATAAATAATTCTATTTTAATTGGCATTTATATAAAAAATAAATATTCTATAAATAAATACTTATAATAATAGAATTTATTATTACATAGATATATATATAATAAAAATTTTAGAGGGTATTATTAATTTTTTGTGTACATTAATTATGTTCATCCATTTTTAGTATCAGGCATTACAAATCATTAGACTTATAATACTGAATTGTAAACATTCATATGTGAACAACAGACGCGATCTAACTCCACTCTCTCCTATCTTACCAACACTGTACGACAATTTTTCGAGGGTTCGCCAAGCTTCGATAAACTCTCAGCTGACCATACCTCTATATTGGGTTCGGCACGTAACGTAGTGTAGAGACATTATTGATACTATATTAGTTCGCTAATGCATGCTCTCATCGTCAAAAATTACCAAGCGGGAGTGCTAATCTCCTAGCGGGTAGTACATTTTTGACGAAAAGTTATTAAAACACGGTGAAATGCTAGAGGATTTACATAGCCACCTCAGTTATACCGAACCCCTGCTATCTAGTTCTCGGTTCAACTATACCGATTACAAGCTTTGAAAGCGAGCAGGTTTTCCATATCGGGGAAACCAAGTTTCTACTCACTAAATTGACGGAAAAGAGGATTATACATGATTATAAACCAGCACACTCTTAGACCAAACCGGATCTTTATTCTGTCTAGTCAAATACATACCTTTGTACTTGAACACGTAGTAACCCTCTTACTATTATTTAGCTGCGCACCTACTCAGTAGTTTACGATATGGCATTGAAAAAACAGTCTAACTACTACTCCGAAATTGTTGTTACAAGTAATTGTCTCCTGATCCGTTAAAGTACACACTTAAAACTGATCCCTAACCGGTAATTCCAAATATTCGTCTACTTTATTAACTCTCAGTTTGCATTAGATGTAGTTTTCCTAATTGTATGACATTTTATATGATATTACCACATGATATGAGTATCTCGACCCTGCCCACCTCCAAGTCACTGTTGAGCTCTTTGCAAAAAGGGAATGATTTCATAATACGAAATTCATAGGACCTCGAGTAACTCATTCCTAATCGCAGTAAACGATTGCAGATTATATCTGTCTGCCTTAACCTTAAGTAGGGGAGTACTGTATGTATTTTTAGGGAGTACACTGCCTACGAGTCCCTCTCTTCCGGAGCCGATAGCGACATGTGGACGGACAGGATGTGTTCATGAGCTTTTGCCCAGCTACTCAACCCGAGGCTCACGGCCCATGCTAAACAGGTTTGAGCCCTCGCCTCACGCCATGAAAGTTGGATGGCGCGAGGGGTTCGCTCATAGCGTAGCCCGGGCCTCAGGCTCTTGGATAACGGGACACCGCGGAGCGGTCCGCCTACATAAAAATGTGCGGCAGTACGGACCAAACGGCGGGCTGGTGCGTCGCATATGCTGCGATGCGCGAGCCCTTCTTTAATATTTACGATACCAGACGAAGGTTGCAAACGAACGGGCGAGTGCCGTGCTCATGCTGATGAGGCTTGGCCTAGCGGGCGGGTGCGCGGGCTTTGCTAGATAGGTAATTCGGGGCCGCCCCTCGTTGGCTTGCCCATACGTGCTGTGACACAGGTCATGGGCGCCGCCTCTTGCTAGATGGCCCAGCCCTTCCCTCGGTTTTGCGGGCTACTCCCCCCGATCGGGTCTGAGTGCAGACCTCGCCGAAACCGGCCTTGCCTTTCCGTCATGTTTCAAAGCAGGGCGGACGACTCCGGTCGTCTGCCCCCCGAGGGGCGATCGACGCCCCCGCCTTGGACCAAGAAGAGTGCTACGCGATGCAAGTGAGGTTCCATCGGCCCGAACACGCGAGTTGCTTTGTTAGATTCACGTCGCATTAGTTATGGGCATACCGCGCGCCTCGGGCTAAGTAAATCCGGGCTGCCGCCCTCCTCCGCGAGGATCACTGCGCGCGCGGACAATTGTGTAGGCAGTGCTGAGTAGGCTGCTCAACTATCGGGCGAGCGAGAATAATCACGATGCTAAGTGGGCCACCAGCGTGTGTCGGGGGCCTCGGCGTCCCAGAGGTGTCCTGCCGGAAACACACAACTGCGGAACTGGTTGAACACTGCCATCGATGAGCGGGTCAAAGCAGGCTAACCGAGGGGCTTGATCGCTAACCCGTTATAACACATGCCGCCATCGCGTTGGCTGATAGCTGGTATACAGGTCTCCGCTATGGCGCCCCCCACTCCGGCGCGGGTCCCCCCACGGGGGAGCCCTGGGCGGGGAGCGCGTGCCGAGGGGGCCCGTGGCTTACCACCCGCGGCCGCGCGGCGGGGGCAGGACTGTTGCCGCATGCTATCCCACGCCGAAGGCCCGTGTTCAGAAACACGCCGGCCCCGTGTCCCGTGCCGCGAGCCCCTGCCCGCCCCGGCCCCCACCCCGTCGTCGGCGGTCGTGAACCTCGGAACCCGCCCTGCGACCCCACCGCTGAGAGCCCCCGGCCCCCCGGGCTCCGGGCCACAAGTCGCCCCCAAGCTTTTACGCGGCCGCCACCAGGCCGATTGGGCGGGCGTCTCCCGGCCGCCCCCGGGAGGGCACGGGCCCTCCGGCCCCAGCGTGGGGAAGCGCGCCGACCGGTCGACCTGGTTGGGGCCCCAGCCGGTGCCTGCGCACCCGCTGCGGGCGCCCCCGCGGGGCCGTCCGGGATCGGCCACGCGTACGGCCCTGCGCCTAGGGGGACGCGCCCTACTAGGTGCCCGCGCGGACGCGCGGACGAGGGCCCGTGGTCGGCACTGCGGCCGGTTGGCCGGTGGCAGGCCGCCCCGGCCTACGCGGCCGCTGGGGCAACCACCCGACTCTCATGCCGCCACTGGGCCGCCGCTGCGGGGGGCCCGCCCGGGTTCCGCCGCCCAGTTGGGGACCACCGTCACGGACCGGGGCGGGACTCACGGGCGCGCATGGCCACCGAGGTGTGGTTTGGGGAGTGTGGCGCGGAGGACTCGGCGCTCCAGGCGGCGCGCGCTCCCGCCGCCGGCCCCGCCGGCGTCTGGTTCAGGGCCGCGCTCGCGCCCTGCGGGCGCCCCGACCCCGCCTGGGGCCGGCACGTCCCCGGGCCCCTGTGGAGTAGGGGCGGCGCGGGCCGCTGGACGGGCAGGCGCTGGACGCAGGCTCGTCGTATCGCCATTGTCGTGAGCCCTTACTGCCAGCCGGCTCACACCCGGGCGACCCG     
G       ATAGCTATAGGTCATTCATAGTTATATAAGATTAGAACTCTTGAAAAGTTATCGTCTTAAGATTTATGTTATCTTCTAAAGTAAAAATAGATTTTATCCATAAACTCTTATTTTAAATAAAGTTATTGTCACTAAACGCGATAGGTTTTCTAATATTACAAAGTAACAATAAACAAAAGATTTTAAAATCTTTAAGTGTGACGATAGATATATAATTGGGATTTAATGCAATTCATTTTAAATTTTAACAGAATAAATTGTATTTTACCAGAATTATTAGACTTCTTTTTATTAGTTAAATTTACATACTTATATTGCTAAACTGTTAACTATAGACAATCCGAAGACTAGATCAATTTAATATCACGAATTTTATAATAGACAAATCATAAAAAATCATTAAAATAAAGTATATTTACGTGGTGATAATATCTAACAACTTGTATATAAATAATATTAATAACAAAATCGTATTTCTAATCATTCATAGGAATTAGCCCCTTTAAAATTATGATATAAGATATGTATTGAAAAAGTTATAATTAAGTTCATTTGGATGTTTTTATGTCTTAATAGCAAAAGACTATGTGGCAATTCTCCAAAAAATAAAATAGATTTAATAACATTTCTTCTATTAAATTAATTTTGGTATCTATATTCAAAATAAATTTTGTTTAGAGATTTTAAACAAAAGAAAACTCAACTTAGGGAAGAAAAGTTTCAATTTGGACTATTGAAATATTCTTATTAAATTTTTATTAAGATAAATTTGATAATTCTATCATAATATAAATAATTCTATTGAACGGGTCATATATGTAAAATATTAATATTCTATAAATAAATTCTTAAAATTAGTTAATTTACTTTTACCTAGATATATATATAATAAAAATATTAGAGGGTATTATTATATTTTTGTGTACATAAATTATGTTCATCCATTTTTACTATCAGGCATTACAAGTCATTACACTTATAATACGGAAGTGTAAATATTCATAGGTGAACAACTGACGCTATCTTATTCCACACTCTCCTATCCTACCAAGACTGTACGACAATTTTTCGAGGTTTCGCCAACCTTCGATGAACTAACAGCTGACCATAACTCTATATTGGGTTGGGCACGTAACGTAGTGTAGAGACATTATTATTACTAAATTAGTTCGCTAATGCAGGCTCTCATCGTCAAACATTACCTAGCTGGAGTGCTAATTTACAAGCGGGTAGTACATGTTTGACGAAACGTTATTGATTCACGGTGAAATGATAGAGTATTTACATAGCAACATCATTTATACCGAATCCCTGCTACCTCTTTCTCGGTACAGCGATACCGATTACAGGGCTTGAAAGCGAGCTCGTTTTCCATACCGGGGACATCAAGTATCTTTTCAATTAATTGACGGAAAAGAGGATTATAGACGATTATAAACCAGCACACTCTTAGACCACACCGGTTCTTTATTCTGCCTACTCAAATACATAACTTTGTACTTGAACCCGTAGTAAACCTCTTACTATTATTTTGCTGCGCTCCTTCTCAGTATTTTAGGATGTGGCCATCACAAAACAGAATAACTATTACTGTGAAATTGGTGTCACAAGTAATTGTCTCGTGAGCCGTTTAAGGACACACTTTAAACTGAACCCTAACCGTTAATTTCAAATATTCGCCTACTTTATGAACTCTCAGTTTGCATATGAAGTAGGTTTCCTAATTGTATGACATATAATATGAGGATTCCCCATAAAATGAGAATTTCGACCCTGTCCACCTTCAAGTCACTGTTCCGCTCATTGCAAGAAGGGAGTGATTCCACTAAACGAAATTCATAGGACCTCGAGTAACTCATACCTAATCGCATTAAACGGTTGCAGATTATATCTAGTTGCCTTAACTTTACGTAGGGGATTACTGTATTTCTTTGTAGGGAGTACAATGCCTAAGAGTCCATCTCTTCTGGACCCGATAGCGACTTGTGGACGGACAGGCTGTGTTCATGAGCTTTTGTCCAGCTTCTCAACCCAGGGCTCACGGTCCAAGCTAAACGGGTTGGAGCCCTCGCCTCTGGCCCTAAAAGGTGGATGGCGCGAAGGGTTCGCCCACAGCGTAGCCCGGGCCTCAGGCTCTAGCATAACGGAACACCGAGGAGCGCTCGGCGTACATAAAAATCCGCGTCAGTAAGGACCAAAAGGCGGGCTGGTGCGCCTCATATGCTGCGATGCGCGAGCAGTTCTTTAGTATTTACGACACGCGGCGAAGGCTGCAAACGACCGGGCAAGTGCCGTGCTCATGCTGATGAGGCTCGGCCCAGTGGGACGGTGCGCGGGCTTTGCCAGATAGGTAAATTAGGGCTACCCCCCGTCGGCTCGCCCACAGGTGCTGTGACACAGGTCTCGGTCGCCGTGTCTTGCTAGATGGCCCAGCCCTTCCGTGGTTTTTGCGGGCTAGTCCCCCCCATCGGGGGTGAGTGCAGACCTCGCAGAAACCGGCCTTGCCTTGGCGTCATGTTGCAAAGCATGGTGGACGACTCCGGTCGTCTGAGCCCCGAGGGGCCCTCGACGCCCGCCCCTCGCACCACGAAGAGTGCTACGCGATCCAAGTCAGGTTCGATGGGGGCGAACACGCGAGTTGGTTTGTTGGATTCTCGTCGCGTTAGTTATGGGCATGCCGCGCGCCTCGGTCTCGGTAAAGCCTGGGAGTCGCCCTACTCCGTGAGGTTCACTGTGCGCGCGGACAAATGTGTAGGCAGTCCCGACTAGGCGGCTCAACATTCGGGCGACCGGGCGTAATCACTATCCTAAGGGGGCTACCAGCGTGTCTCGGGCGCCTCGGCGTCCCAGAGCTGACCTGCTGTATACACACAACTGCGGAACTGGTTGAACACTGTCATCAATTAGCGGGTGAAAGCAGGCTAACCCAGGGCATGGACCGCTAACCCGTCATAACACATGGCGCCATCGAGTTGGTTGAGAGCTGCTATAGAGGTCTCCGCTCTGGCGCCCCCCACGCGGCCGCGTGTCCCCCCAGGGCGGAGCCCGGGGCGGGGTGCGCGGGCCGAGGGGGGCCCTGGCTTACCACCCGCGTCCACGCGGCCGGGACAGGACTGTTGCAGCGTGGTAGCCCGCGCCGACGGTCCGCGTTCAGACACACGCCGGCCCCGCGTCCCGCGCCGTGAGCCCTTGACCGCCCCGGGCCGCACCCCGTGGCCGGCGGTCGTGAATCTGGGAACCCGCCCTGCGACCGCACCGCTGAGAGCCCCCGGCCCCCCGGGCTCCGGGCCACGAGTCGCCCCCAAGCTGTTAGGCGTCCGCCACCAGGCCGATCTGGGGGGCTTCTCCCGGCCCGCCCCGGGTGGGCACGGGCCCTCCAGCCCCAGGGTGGGCAAGCGAGCCGACCGGACGACCTGGTTGGGGCCCCAGCCGGTGCCGCTGCACCCCCTGCGGGCCCCCCCGCGGGGGCGTCCGGGAGCGTCGGCGCGTACGGCCCTGCGCCCAGGTGCACGCGCCCTACTAGGTGCCCGCGCGGACGCGCGGACGACGGGCCGTCGTGGGCAGTGCGGGGGGTTGGCCGGTGGCCGGCCCCCCCGCCCTACGGGGCCGCGGGAGCCACCCCCCGACTCGCATGCGGCCACGGGGCCGCCGTTGCGGGCGGCGCGCCCCGGTTCCGCCCCCCAGCTGGGGAGCACCGTCACGGACCGGCCCGTGACCGGCGGGCTCGCGTGCCCGCCGAGGCGCGTTTTGGCGAGTGTGGCACGGAGGACTCGGGGTTGCAGGCGGCGCGCCCTCCCGCGCCCGGCCCCCCCGCCCTGGGGGTCAGGGCCGCGCTCGCGCCCTGGGGGCCCCCCGACCCCGCCTGGGCCCGGCACGCCCCCGGGCCCCGGTGGAGTAGGGCGGGCGCGCGCCGCTGGACGGGCACGCGCTCGCCGCAGTCTCGTCGTGTCGCCATTGGCGTGACGCCTCACTGCCACGCGGCTCACACCCGGGCGGCCCG     
F       GTAGCTATTGGTCATTTCTATTTATCTAAGATTAGAATTATTGAAAATTTATTGTCCATAGATTAATGTAAACTTCTAATGTAAAAATAGATTTTATCCATAAACACTTATTTTAAAAAAAGATATTGTGAATTAACGCGATAAGTTTTCATATATTACAAAGTCTCATTAAACCAAAAATTTTAAAATCTTTAAGTATGTCGATTGAGATATAATTGTATTTAAGTGCAATTTACTTTAAATTTTAACAGGAAAAATAGTATTTAACAAGAATAATCAGTCTTCTTTATATTTGTTACATTCACTTACTTATATTTCTTAAATGATAACTATTGTCATACCTATGACTAAATCAATCTAATATCACGAATTTTATAATATGCAAAACATAAAAAATCATTAATATTTAGTATTTTTACTAGGTATTATTATCTAACTACATGTATATAAATATTATTAATAACATTATCGAATTTCTAATCATTCATAGGAAATATACCCTTTAAAAATATGCTATTAGATAATTATTGAAAAAGTTATACTTAATTTCATTGCGATGTAATTATGTCTTAATTTAAAAAGTCTATGTGGAAAAACTCCAATAAATAATATATTTTTAATCACATTTTTTCTATTAATTTAATTTAGGTATTAATATCCTATATAAATATTGTTTAGAGATTGTAAACAAAAGAAAACTTCACTTAGGGTTGAAAAGATACAATTACGATTACTGTATTGTTCATATTTATTTTTATTTAAGATAAATTTGTAAATACTATTATAATATAAATAATTCTATTCCACATGTCATTAATTTAAAAGACAAATATTCTATAAATAAATACTTATAATGAATTAATTTATTATTACATAGATATATATTAAATATAAATATTAGAGGTTATTATTATTTTTTTGTGTACATTAATTATGTTCCTCCTTTTTTATTATCAGGCATTACAAATCATTATACTTAAAATACGGAAAAGTAAATATTCATAGGTGAACAACAGACGCGATCTTTATCCACTCTCTCCTATCTTACCAACACTGTACCACAATTTTTCGAGGTTTCGCCAACCTTCGATGAACTCACAGCTGACGATAACTTTATATTGGGTTCGGAACCTAACGTAGTGTGTTGACATTATTGATACTATATTAGTTCTCTAGTGCAGGCTCTCATAGTCAAAAACTACCTATCTGGAGTGCTAATTTAGTAGAGGGCAGAACATTTTTGACGAATAGTTATTGAAGCACGGTGAAATGAGAGAGGATTTACATAGCAACATCAATTATACGGAATCACTGCTATTTCATTCTTGGCCCAATTTTACCGATTACATGTCTTGAACGCGAGCCTGTCTTCCATACCAGGGAAATCAAGTTTCTGTTCAATTAATTGACGGACAAGAGGATTATCGACGATAATGAACCAACACACTCTTAGACCAAACCGGATCTTTGTTCTGTCTACTCACATACATACCTTTGTACTTGCAAACGTAGTAAGCCTCTCACTATTGTTTAGCTGGGCACCTAGTCAGTGCTTTAAGTGGTGGCAATCACAAACCAGAATAAAGAGTACTCTGAAATTGTCGTTCCATGTAATTGTCTCCTCACCTGCATATGGACACACTTAAAACTGATCCCTAACTGTTAATTTCAATTATTCGACTACCTTATCAACTCTCAGGTTGCATATGAAGTATTTTTCCTAATAGTATGAACTATCATATGAGGATCCCCCATAATATGAGTATTTCGACCCTGATCACCTCCAAGTCACTGTTCTGATCTTTGCAAAAAGGGAATGATTACATTAAACGAAATTCATTGGACCTCGAGTAACTCATACCTAATCGCACTTAACGGTTGCATAAAATAGCAGGTTGCCTTAACCTTACGTAGGGTAATACAGTATCTATGTAAAGGGAGCACACTGCCTAAGAGTCCATCTCTTCAGGACCCGACAGCGACTTGTGGACGGACACGCTGTGTTCATGAGCTTTTGTCCAGCTTCTCAACCCGAGGCTCACGGGCCACGCTAAACAGGTTTGAGCCCCCGCCTCTGGCTCTAAAAGGTGGATGGCACGAACGGTTCGCCCAGAGCGTAGCCGGGGCCTCAGGCTCTAGCATAACGGAACACCGAGGAGCGGTCGGCTTACATAAAAATCCGCGCCAGTACGGACAAGACGGCGGGCAGGTGCGACGCATAGGCTGCGATGCGCGAGCACTTCTTTAGTATATACGATACAAGGCGAAGGGTGCAAACGACCGGGCGAGTGCCGTGCTCATGCTGATGAGGCTTGGCCCAGCGCGAGGGTGCGCGGCCTTTGCCAGATAGATAAATCAGGGCCACGCCTCGTCGGCTCGCCCATAGGTGCTGTGACACAGGTCTCGGGCGCCGGCTCTCGCTAGATGGCTCAGCTCTTACTTCGTTTTTGCGGGCTAGTCCCCCCCATCGGGGCTGAGTGCAGACCTCGCAGACACCGGCCTCGCCTTGACGTCATGTTGCAAAGCATGGTGGACGTCTCGTGTCGTCTGAGCCCCGCTGGGCCCTCCACGCTCCGCCCTGGAACCACGAAGCGTCCTACGCGATTCAAATCAGGTTCGATCGGGCCGACCACGCGAGTTTCTTTGTTATATTCGCGTCGCATTAGTTATGGGCATGCCGCGCGCCTCGGGCTAGGTAAAGCCTGGGGGTCGCGCTATTCCGCGAGGATCACTGTGCGCGCGCACAATTGTGGAGGCAGTCCTCACTAGGCAGATCAACCCTCGGGCAAGCGAGCGTAATCACGATCCTAAGGGGGCTACCAGAGTGTCTCGGAGGCCTCGGCGTCCCAGAGCTGCCCTGCTGTACACACACAACTGCGGAACTGGTTGAACACTGTCAGCGATAAGCGGGTGAAAGCAGGCTAACCCTGGGCATGAATCGCTAAACCGTTTCAACACATGGCGCCTTCGCGTTGGATGATCGCTGGCATAGAGGTCTCCGCTGTGGCGCCCCCCACCCGGGCGCGGCTCCCCCCACGGTGGAGCCCGGGGCGGGGAGTGCGAGCCGAGGGGGCCCGTGGCTTAGCACCCGCGCCCACACGCCGGGGGCACGAGTGTTGCAGCATGGTATCCCTCGCCGGAGGCCCGCGTTCAGACAGACGACGGCCCCGCGACCCGCGCCGCGAGCCCTTGACCGCCCCGGCCCCCACCCCGTGGTCGGCGGTCGTGAAGCTTGGAACGCGCGCTGCGACCCCACGGCGGAGAGCCGCCGGCCCCCCGGGCTCCCGGCCACGAGTCGCCCCCAAGCTTTTAGGCGGCCGCCACCAGGCCGATTCGGAGGCCTTCTCCCGCCCGGCCCCGGGAGGGCAGGGGCCCTCCGGCCCCACCGTGGGCAAGCGAGCCGAGCGGTCAAGCTGGTTGGGGCCGCAGGCGGTGGCTGGGCACGCCCTGCTGGCCCCCCCGCCGTGGGGTCCGGGGGCGTCGACGCGTAGGGCCCTGCGCCCAGGCGCGCGACCCCTACTAGGTGCCCGCGCGGACGCGCGGACGAGGGCCCGTCGTGGGCAGTGCAGCGGGTTGGCCGGTGGCAGGCCCCCCCGTCCGACGCGGCCGCGGGGGCACCCACCCGACTCTGATGGGGCCACGGGGCCGCCGTTCCGGGGGGCTCGCCCGGGTTCCCCCGCCCAGGTGGGGTCCACCGTCACGGACGGGACCGGCACCCGCCGGCCCGCGTGGCCGCCGAGGTCCGGTTTGGGCAGTGTGGCACGGAGGACTCGGGGCTGCAGGCGGCGCACCCTCCCGCCGCCCGCCCCCCCGGCCTTGGGTTCAGCCGCGCGGTCGCGCCCTGGGGGCCCCCGGACCCCGCCTGGGGCCGGCAGGTCCCCGGGCCCCGGTGGACTAGGGCTGGCGTGGGCCGCCGGACGGTCAGGGGCTGGCCGCAGCCTCGTCGTATAGCCATTGCCCTGACCCCTCACTGCCACGCGGCTCACACTCGGGCGGCCCC     
E       TAAGTTATTGGTCATTTCTATAAATCCAAGATTAGAACTCTTAAAAAGTTATCGTCATGAGTTTAATGAAAACTTCTAATGTAAAAATAGATTTTATCCATAAACACTTAATTTAAATAAAGTAATTGCAAATTAACGCGATATGTTTTTTAATATTTCAAAATATCATTAAACCAAAAATTTTGAAATCTTTAAGTTTGACGATTGAAATAATATCGTGTTTAAATGCAATTAACTTTAAATTTTAACAGGATACAAAGAATTTTACAAGATTAATTAGACTTCTTTATATTTGAAAAATTCACCTACTTATTTTGCTAAAAAGATAACTATAGTCGATCCAATTAATAGATCAATTTAAAATCACGAATTTAATAATATACAAATCATAAAAAAACATTAATATTTAGTATGTTTACTAGGTGTTAATATCTAACAACTTGTATATAAATAATATTAATAACATTATCGGACTTCTAATCATTCATAGGAATTAAACCCTTTAATGATATGTTATTAGATAATTATATAATAAGTTATAAATTAGTTCATTAAGATGTAATTTTGTTTTAATTTTAAAAGTCTAAGTGGAAATATTCCAAAAACTAAAATATAGTTAATAACATTTTTTCTATTAATTTAATTTTGGTATTAGTATTAAAAATATATATTGTTTAGCGATTTTAAACGAAAGAAAACTTTACTTAGGGCTGAAAAGTTTCAATTTGGATTAATGAAATATTCTTATTAAATTTCTATTAAGATAAATTTGTAACTTGTATTATAAAATAAATAATTCTATTATACTTGACATATATATAAAAGAAAAATTTTCTATAAATTAATTCTTATAATTATTTAATTTATTATTACATAGATATATATTTAGTAAAAATTTTAGAGGATATTATTATGTTTTTATGTACATTAAATATGTTCGTACATTTTTATTATCAGGCACTACAAATCATTAGACTAATAATACGGAACAGTAAATATTCATAGGTGAATAACAGACGCGATCTTCATCCATTCTCTCCTAGCTTACCAACACTGTACGACAATTTTTCGAGGTTTCGCCAACCTTCGATGTACTCACAGCTGACCATAACTCTATATTGGGTTCGGAACCTAACGTAGTGTAGTGACATTATTGATACTATATCAGATCCCTAATGCAAGCTCTCATCGTCTAAAATTACCGAGCGGGAGTGCTAATTTACTAGCGGGTAGTACATTTTCGATGAAAAGCTATTGAAACACTGTGCAAAGTTAGAGGAATTACATAGCAACATCATTTATACTGAATCACTGCGATTTCATTCTCGGTCCAGCTATACCGATTACAAGGCTTGAAGGCGAGCCGGTGTTCCATACCGGGGAAACCAAGTTTCTATTCAATTAATTGACGGTTAAGAGGATTATACACGATTATAAACCATCACACTCTTAGACCAGACCGTATCTTTATTTTGTCTACTCAAAAACATAACTTTGTACTTGGACACCTAGTAAGCCTTTTACTATTATTTCGCTGCGCACCTCCTCAGTACTTTAAGTTGTAGCAATCACAAAACAGTCTAACTCGTCCTCTGAAAGTGTAGTTTCAAGTAATTGTCTCCTGACCCTCTTATGAATACACTTCAAACTGATCCCTAACCGTTAATTGCAAGTATTCGACTACTTTAATAACACTCAGTTTGCATGTGAAGTAGTGTTCCTAATTGTATGACAGATCAGATGAGGATACCCCATAATTTGAGTATTTCGACCTTGTCCACCTCCAAGTCACTGTTCAGTTCTTTGCAAGAAGGGCATGATTACATTCCACGAAATTCATCGGACCTCGAGTAACTCATTTCAAATCGCTGTCAACGGTTGTAGAAAATATATCGTTGCCTTAACCTTACGTAGGGGAATACTGTATATATGTAAAGGGAGTACACTGCCTAAGAGTCCATCTCTTCTGGACCAGAGATCGACTTGTGGACGGACAGGCTGTGTTCATGATCTTTTGTCCAACTTCTGAACCCGAGTCTCACGGGCCAAGCTAAACAAGTTTGCGCCCTCGCCTCTGGCCATAAAAGGTCGATGGCGCGAATGGTTCGCCCTGAGCGTAGCCGGGGCCCCAGGCTCTAGCCTAACGGAACACCGAGGAGCGGTCAGCGTACATTAAAATCCGCGGCAGTACGGACCAAACGGCGGGCTGGTCCGCCTCATATGCTGCGTTGCGCGAGCGCTTCTTTAGTATTTACGAGACGAGGCGAAGGATGCAAACGAGCGCGCGAGTGCCGTACTCGTGCTGATGAGGCTTGGCCCAGCGGGAGGGTGCGCGGGCTTTGCGAGATAGTTAAATCAGGGTCACGCCACGTAGGCTCGCCCATACGTGCTGGGACACAGGTGTCGGTCGCCGGCTCTTGCGAGAAGGCCCAGCCCTTACGTCGTTTTTACGGGCTAGTCCCCCGCATCTGGGGTTAGTGCAGACCTCGCAGAAACCGGCCTTGCCTTGCCGTCATGTTCTAAAGGATGGCGGACGACTCCGGTCGGCTGAGCCCCGAGGGGCGCTCGACGCCCCCCCCTGGGACCACGAAGAGAACTGCCCGATCCAAGTCTGGTCCGATCGGGCCGAACACGCGAGTTGTTTTGTTAGATTCTCCTCGCGTTAGTCATGGGCATGTCGCGCGCCTGGGGCTAGGTAAATCCCGGGTGTCGCCCCTCTCCGCGAGGATCAATGTGCGCGGGCAGAATTGTGTAGGCAGTCCTGATTAGGCAGCTCTACGCTCGGGCAAGCGGGCGTAATCACGACCCCCAGCGGGGTACCACCGTGTCTCGGGGGCCTCGGCGTCCCAGAGCTGTCCAGCTATAAACACCCCACTGCGGAACTGGTTGACCACTGTCACCTATAAGCGGGTGAAAGCAGGATAACCGTTGGCATGGCGCGCTAACCCGGTATAAAACATGACGCCATCGCGTTGGCTGAGAGCTGGTATAGAGGTCTCCGCTGTGGCGCCCCCCACCCGGGCGCGGGTCCCCCCACGGGGGAGCCCCGGGCAGGGGATCCGTGCCGAGGGGGCCCCTTGCTGCCCACCCGCGGCCACGCGCCGGGGGCACGACTGTTGCCGCATGGTATGCCACGCTGAAGGCCCGCGATCAGACAGACTCGGGCCCCGCGTCACGCCCCGCGAGCCCTTGACCTCCCCGGCCCCCTCCCCGCGGTCGCCGGTCGTGAATCGCGGACCCCGCCCCGCGACCCCACCGCCGAGAGCGCCCGCCCCCCCGTGCTCCGGGCCACGAGTCGCCCGCAAGCTTTTAGGCGGCCGCCACCAGGCCCATCCGGCGGGCTTCTCCCGCCCCCCCGCGGGGGGGCACGGGCCCTCCGGCCCCAGGGTGGGGAAGCGGGCCGGCTGGGCAAGCTGGTTGGCGCCGCAGGCGGTGCCTGCGCACGCCCTCCCGGCTCCCCCGCGGGGGCCTCCGGGAGCGTCGACGCGTACGGCCCTGCGCCCAGGGGAGCGCGCCTTACTACGAGCCCGCGCGGACGCGCGGACGAGGGCCCGCCGTCGGCATTCCGCCGGCTGGGCCGGTGGCAGGCCCCCGCGTCCGGCGCGGCCGCGGGGGCACCCCCCCGACTCTGATGCGGCCACGGGGCCGCCGTTGCGGGGTGCGCGCCCGGGTTCCGCCGCCCAGCTGGGGTCCACCGTCACGGACTGGGCCGGCACCCTCGGGCGCGCCTGACCGTCGAGGTGCGCTTTGGCTAGTGTGGCACGGAGTACTCGGGCTTGCAGGCGGCGCGCGCACCCGCCGCCGGCCCAGCCGGCCTCGGGTTCAGGGCCGCGCTCGCGCCCTGGGGGCCCCCCGACCCCGCCTGGGGCCGGCACGTCCCCGGGCCCGCGTGGACTAGGGCAGGCGTGGGCCGGTGGGCGGCCAGGCGCTGGCCGCCGTCTCGTCGTATTCCCATTGGCGTGACCCCTCACTGCCAGCCGGGTCACCCCCGGGCCGCGCG     
D       GTAGCTATAGGTCATTTCTATTTATCTAAGATTAGAACTCTTGAAAAGTTATCGTCATAAGATTAATGTTATCTGCTAATGTAAAAATAGATTTTATCCATAAACTCTTAATTTAAAAAAAGTGATTATCAATTAACGCGATACGATTTATAATATTTCAAAGTATCAATATACGAAAAATTTTAAAATCTTTAAGTATGTCGATTGAACTATAATTGTGTTTTAATGAAATTTATTTTAAATTTTAACAGTATACATAGTATTTTACAAGAAACATTAGACTTCTTTATATTTGTTAAATTCTCCTACTTATATTTCTAAAATGATAACTATAGTCAATCCTATGACTAGATCAATTTAACATCACGAATTTTATAATAAACAAATCATAAAAAATCATCAATATTAAGTATTTTTACTAGGTGTTAGTCTCTACCAACTTGTATATAAATAATATTAATAACAAAAACGCATTTCTAATCATTCATAGGAATGATTCCCTTAAAAATGATGATATTAAATAATTATTCAAAAAGTTATAAATTAGTTCATTAGGATGTATTTATGTCTGAATTTCAAAAGTCTATGTGGCAATACTCTATAAAATAATATATATTTAATAACATTATTTCTATTAATTTAATTATGGTATTAGTATTCAAAATATATATTGATTAGAGTTTTCATACAAAAGAAATCTTAACTTTGGGCTGAAAAGTTACAATTTGGCTTAATGAAATATTCTTATTAAATTATTATTAAGATATATTTCTAAAGTGTATTATAATAGAAATAATTCTATTCTACATGTCATAAGTATAATAGATAAATATTTTATAAATTAATACTTATTATTATTTAATTAATTATTACATAGATATATATATATTATTAGTGATAGAGGGTTTTATTATTTTATTGTGTACATTAATTATGTTCGTACATTTTTATTATCCGGCATCACAAGTCATTAGACTTAAAATACGGAAATGTAAATATTCAAACGTGAACAACAGACGCGAATTTTATGCACTCTTTCCTATCTTACCAACACTGTACGACAATTTTTCTACGTTTCGCCAACCTACGATGGACTCACAGCTGACAATAACACTATATTGGCTTCGGAACATAGCGTAGTGTAGCGACATTATCGATACTATCTTCGTTCGCTAATGCAGGCTCTCATCGTCAAAAATTAACGAACGGGAGTGCTACTATACTAGCGGGTAGTACATTTATGACGAAAAGTTATTGAAACACGGTGCAATGAGAGAGGATTGACATAGCAACATCATTCATACCGAATCACTGCGAAGTCATTCTCGGTCCAACTATACCGATTACATGGCTTGAAAGCGAGCCCGTGTTCCATACCGGGGAAACCAAGTTTCTATTCAATTAATTGACGGAAAAGAGGATTATAGACGATTATAAACCACCACACTCTTAGACCATACCGTATCTTTATTCTGTCTACTCAAATGCATACCTTTGAACTTGCACACGTGGTACGCCTCTTACTATTATTTAGCTGCGCACCTACTCAGTGCTTTCTGTTGTGGCAAACACAAAATAGACTAACTAAGACTCTGAAATTGTTGTTACTAGTAATTGTCTCGTGACCCGCTAAAGGACACACTTGAAACTGATACCTAACCGCTAATTACAAAGATTCGACTACCTTATCAACTCTCAGTTTGCATAAGGAGTAATTCTGATAATTGAATGAAATATCATATGAGGATGCCCCATAATATTAGTATAACGACCCTGCCCACCTCCAAGTCACTGTTCGGCTCCATGTAAGAAGGGAATGATTTCGTTATACGAAATTCATAGGACCTCGAGAAATTCATACCCAATTGCAGTAAACGGTTGCAGAAACTATCAGGTTGCCTCAACCTTTCGTAGAGTATTACTGTATCTATTTATAGGGAGTACACTGCCTAAGAGTCAATCTCTTAAGGAGCCGATAACGACATGTGGACGGACAGGTTGTGTTCATGACCTTTGGCCGAGCTTCTCCACCCGTGCCTCACGGGCCAAGCTAAACAGGTTTGAGCCCTCGCATCTAGCCCTGAAAGGTGGATGGCCCGAACGGTTCGCACAGAGCGTAGTCCGGGCCTCAGGCTCGAGCATAACGGAAGACCGAGGAGCGGTCCGCGTACATAAAAATGGGCGGCGGTACGGACGAGACGGCGGGCTGGTCCGCCTCATATGCTGCGGTGCGCGAGCACTTCTTTAGTATTAACCATACCATGCGAAGGATGCAAACGACCGAGCGAGTGCCGTGCTCGTGCTGATGAGGCTTGGCCCAGCGGGAGGGTGCGCGGGCTTTGCCAGTTAGATAAATCATAGCCGCGCCTCGTAGGGTCGCCCATACGTGCTGTGACACAGGTCTCGGTCGCCGGCTCTTGCTAGTTTGCCCAGCCCTTCCGTCGTTTTTCCGGGCTAGTCCCCCCTATCCGGGCTGAGTGCAGAGCTCGCAGAAACCGGCCTTGCCTTGCCGTCATGTTTCAAAGCATGGTCGACGACTGAGGTCGTCTGAGCCCCGGGGGGCGCTCGACGCCCACCCCTAGATCCACGAAGAGTCCTCCGCGATCCAAGTGAGGTTCGATCTGTCGGATGACGCGAGTTGCTTTGTTAGATTTTCGTCGCATTAGTTATGGGCATATCGCGCGCGTCGGGCTAGGTAAAGCCCGGATGTCCCCCGAGTCCGCGAGGATCACTGGGGGCGCGCACAAGTGTGTAGGCAGTCCTGACGAGGCCGCTCACCTGTCGGGCAAGCGAGCATATTTACAATCCGAAGTGAGCTACCAGCGTGTCGCGGGGGCCTCGGAGTCCCAGAGCTGCCCTACTATACACACACATCTGCGGAAGTGGTTGAACACTGTCGCCGGTGAGCGGGTGAAAGCAGGCTAAGCCTGGGCATGGATCGCTAACCCGTTATAACACATGCCGCCATCGCCTTGGATGAGAGCTGGTATAGAGGTCTCCGCTGTGGCGCCCCCCACCCGGGCGCGGGTCCCACCAGGGGGGAGCCCGGGGCCGGGAGTACGAGCCGAGGGGGCCCGTCACTTGCCACCCGCGGCCACGCGCCGGGGGCAGGACTGTTGCCGCATCGTATCCCACGCCCAAGGCCCGCGTTCAGACACACGCCGGCGCCGCGTCCCGACCCGGGAGCCCTTGACCGCCCCGGCCGCCACCGCGTGGTCGGCGGTCGTGCATCTCGGATCCCGACCTGCGACCCCACCGCTGCGACCCCCCGGCCCCCCGCGCTCCGGGCGTCGAGTCGCCCCCAAGCTTTTAGGCGTCCGCCACCGGGCCGTTTCGGCGGCCTTCTCCCGCCCCGCCGCGGGGGGGGACGGGCCCTCCGGCCCCAGCGTGGGGAAGCGAGCCGACCGGTTAAGCTGGTTCGGGCCCCAGCCGGTGGCTGGGCACGCAGTGCGGGACCCCCGGCCGGGGCGTACGGGAGCGTCGACGCGGACGGCCCTGCGCCCGGGGCGCCGCGCCCTACCAGGTGCCCGCGCGGACCCGCGGACGAGGGCCCGTCCTCGGCACTGCGGCGGGCTGGCCGGTGGCAGGCCCCCCCGTCCTACGCCGCCGCGGGGGCACCCCCCCGACTCGGAGGCCGCCACGGGGCGGCCGTGGCGGGGGGCGAGCCCGGGTTCCCCCGCCCAGGTGGGGACGACCGTCACGGACCCGGCCGCCACCCTCGGGCGCGCGTGGCCGCCGAGGTGCGGTTTGTGGAGTGTGGCCCGGAGGACTCGCGGTTTCAGGCGGCGCGCGCCCCCCCCGCCGGCCCCCCCGGCCTCGGGTTCAGGGGCGCGCTCGCGCCCTGGCGGCCCCCCGACCCCGCCTGGGGCCGGCACGTCCCCCGGCCCCGCTGGACTAGGGCAGGCGTGCGCCGCCGGCCGGGCAGGCGCTGGCCGCCATCTCGTCGTCTCGCCATTGGCGTGACCCCTCACTGCCACCCGCCTCGCATCCGGGCGGCCCG     
C       GAAGCTATTGGTCATTTATATTTATCTAAGATTAGAACTCTTGAAAAGTTTTTGTCTTAAGATTAATGTAATCTTCTTAAGTAAAAACAGATTTTATACCTAAACTCTTAGTTTATATAAAGTTATTGTCAATTAACGCGATAATTTTAATAATATTACAAAGTTTCTTTAAACGAAAAATATTAAAATCTTTAAGTCTGTCTATTGTAATATATTTGTGTTATAATGAAATTCATTTTAAATTTTAACAGGATATACAGTATATTACAAGAATAATTAGACTTCTTTATATTTGATAAATTCACATTCTTATATTTCTAAAATGATAACTAATGTCAATCCAAAGCCTAGATCAATTTAATATCACGAATTTTATAATAAACAAATCATAAAAAATTATTATTATTAAGTATTTTTACTGGGTATTATTATCTAACTACTAGTAGATAAATAATATTAATAACAATATCGAAATTCTAATCATTCATAGGAATTATTACCTTTAAAATTATGATATTAGATAATTATTAAAAAAGTTGAAATTAAGTTCATTAGGATGTATTTATGTCTTAATTTCAAAAGTTTATGTGGCAATACTCTATAAAATAATATATATATAATAACATTTTTTCTATTAACTTAATTTTGGTATTAGCATTTAAAATATAAATTGTTTAGAGATTTCAAACAAAAGAAAACTTAACTTGGGGTTGAAAAGTTTCAATTTGGCGTACTGAAATATTCTTATTAAATATTCATTAAGATAAATTTGTAATTTGTATTATAATATAAATAATTCTAATATACAAAACTTAAATATAAAATACAAATATTCTATAAATAAATTCTTATAATAATATAAATTATTATTACATAGATATATATAAAATATAAATATTAGAGGGTATTATTATATTCTTGTGTAAATAAATTATGTTCTTCCATTTTTATTATCGGGCATTACAAATCATTAGACTTAAAATACGGAAAGGTAAATATTCAGAGGTGAACAACAGACGCGATCTTATTCCACTCTCTCGTATCTTACCAACACTGTACGACAATTTTTCGAGGTTTCGCCAACCTGCGATGTACTCACAGCTGACAATAACTCTATATTTGGTTCGGAACCTAACGTACTGTGGTGACATTATTGATACTATATTCGTTCACTAATGCAGGCTCTCATCGTCAAAAATTACCGAGCGGGAGTGCTAATCAACTAGCGGGTAGTACATTTTTGACGAAAAGTTATTGAAGCACGATGGAAATTTAGAAGAATTTCATAGCAACGTCAGTTATACCGAATCACTGCGAGGTCATTCTAGGTCCAACTATTCCGATTACAAGGCTTGAAAGCGAGCTGGTTTTCCATACCGGGGAAACCAAGTTTCTATTCAATTAATTGACGGAAAAAAGGATTATAGATGATTATGAACCCGCACACTCTTAGACCAAACCGTATCTTTATTCTGTCTACTCAAATGCATACCTTTGTACTTGGACACGTGGTAAGCCTTTTACTATTATTTGGCTGCGCACCTTCTCAGTAGTTTACGTTGTGGCAATTATAAAACAGACTAACTTGTACTCTGCAATTGTTGTTTCAAGTAATTGTCTCCTGACCCGCTTAATGACACACTTAAAACTGATACCTGACCGTTAACTTCAAATATTGGACTACATTATTAACTCTCAGTTTGCATATGATGTAGTATTGCTAATAGTATGTAATTTCATATGAGGATCACCCATAATTTGAGTATTTCGACCCTGGACACCTCCAAGTCACTGTTCAGTTCTTTGTAAGACGGGCATGATTACATTAAACGAAATTCATAGGTCCTCGAGTAACTCATACCTAACCGCAGTAAACGGTTGCAGGATGTATCACGTTGCCCTAACCTTACGTTGGGGAATACTGTATCTATTTATAGGGAGTACAATGCCTAAGAGTCCGTCTCTTAGAGACCCGATAGCGACATGTGGAGGGACAGGGTGTGTTCATGAGCTTTTGTCGACCTTCTCAACCCGGAACTCACGGTTCAAGCTAAATAGGTTTGAGCCCTCGCCTCTGGCCGTTAACGGGGGATGGCCCGATGGGTTAGCTCAGAGCGGAGCCTGGGCCTCAGGCTCTACCATGACGGAATACCGAGGAGCGGTCCGCGTACATGAAAGTCCGCGACGGTACGGACCAGACGGCGGCCTGGTCCGCCTCATATGCTCCGTTGCGCGCGCACTTCTTTTGTATTTACGATACCAGCCGAAGGCTGCAAACGAGCCTGCGAGTGCCGTGCTCATGCTGATGAAGCTTGGCCCAGCGGGAGGGTGCGCGGGCTTTGCCAGATAGATAAATCAGGGGCACGCCGCGTAGGCTGGCCCATACGTGCGGTGACACAGGGCTCGGACGCCGGGTCTTGCTATATGGCCCAGCTTTTCCGTCGTTTTTCCGGGCTAGTCCCCCCCATCGGGGCTACGTGCAGACCTCGCAGAAAGCGGCCTTGCCTTGTCGTCATGTTGCAAAGCAGGGTCGACGACTTCGATCGTCTGAGCCCCGAGGGGCGCTCGACGCTCCCCCCTGGAACCACGAAGAGAGCTACGCGTTCCGAGTGAGGTTCGATACGTCCGAACACGCGAGTTGCTTTGTTAGTTTCACGTCGCATTAGTTATGGGCATGCCGCGCGGATCGGGCGAGGTAAAGCCCGGGTTTCGCCCTGCTCCGCGGGGATCACTGACCGCGCGCAGAAGTGTGTAGGCAGTCCTGATTAGGCCAGTCAACCCTCGGGCAAGCCAGCGTAATCACGATACTAAGTGGGCTACCAGCGTGTCTCGGGGGCCTCGGGGTCCCAGAGCTGTCCTGCTGTAAACCCACAACTGCGGAAGTGGTTGAACACTGTCGCCGATAAGCGGGTGAAAGCAGGCTAACCCTGGGAGTGGATCGCTAACCCGTTATAAGACTTGCCGCCATCGCGTTGGGTGAGCGCTGGTCTAGAGGTCTCCGCTATGGGGCCCCCCACCCGGGCGCGTGTGCCGCCACCGGGGAGCCCGGGGCAGGGAGCGCGAGCCGAGGGGGCCCGTGGCTTGCCACCCCCGGGCACGCGGCGGGGAAAGGACTGTTGCCGCATGGTATCCCACGCCGAAGGCCCGCGCTCAGACCCACGCCGGCCCCGCGTCCCGCCCCGCGAGCCCGTGCCCGACCCGGGGCCCCCCTCGTGGTCGGCGGTCGTGGAGCGCAGATCCCGGCCCGCGACCCCCCCGGTGAGACCCCCCGGCCCCCCGCGCTCCGGGCACCAAGTCGGCCCCAAGGTATTAGGCGGCCGCCACCGGGCCGAGTCGGCGGGCGTCCCCCGCCCCGCCGCGGGGGGCCACGGGCCCCCCGGCCCCAGCGTGGGCAAGCGAGCCGATCGGCCACCCTGGTTCGGGCCCCAGCCGGTCGCTGCGAACTCCCCCCGGGCCCCCCCGCGCGGGCGTCCGGGCGTGTCGACGCGCATGGCCATGCGCCCAGGGGAGCGCGCCCTACTAGGTGCCCGCCCGGACGCGAGGAAGCGGGCCCGTTGTCGCCACTGCGGCGGGTTGGCCGGTGGCAGGGCCCCCCGCCCCACGCGGCCGCGGGCGCTACCACCCGACTCTGATGCGGCCACGGGGCCGGCGTTGCGGGTGGCGCGCCCGGGTTCCTCCGCACAGGTGGGGAGCACCGTCACGCACCCGACCGGTACCCGCGGCCGCGCGTGGCCGCGGAGGTGCGGTTTGCGAAGAGCGGCCCGGGTGACTCGGGTCTGCAGGCCGCGCGCGCCCCCGCCGCCGGCCGCCCCGGCGTCGGGTTGAGGGGCGCGCTCGCGCCCGGGGGGCGCCCCGACCGCCCCTGGGGCCGGCACGCCCCCGGGCCCCGCCGGACTAGGGCAGGCGTGGCCCGCTGGACGGGCAGGCGCTGGCCGCAGTCTCGTCGTCTCGGCATTGGCGTGACCCCGCACTGCCCCCCGGCCCACACCCGGCCGGCCCG     
B       GTAGCTATTGTTCATTTCAATTTTTATAAGATTAGAACTCTTGAAAAGTTATTGTCTTAAGTATAATGTCATCTTCTATAGTAAAAATAGTTTTTATTCATAAACTCTTATTTTAGGTTAAGAAATTGTCTTTTAACGCGATAAGTTTAATAATATTACAAAGTATCATTAAACGAAAAATTTTAAAATCTTTAATTTTGTCAATTGATATATAATTGAGTTTTAATGCAATTCATTTTATATTTTAACAGTATACATAGTTTATTACAAGAATTATTAGACTTCTTTATAATTGATAATTTCACTTACTTATATTTCTAAAATGATATATATTGACAAGCCGATGACTAAATCAATTTAATAACACGAATTTTATAATATACAAATCATAAAAAATAATGAATAGTAAGTATAATTACTTGGTGTTACTATCTAACGACTTGTATATAAATAATATTAATAACAAAATCGATCTTCTAATCATTCATAGGAATTATTCCCTTTAAAATTATGATATTAGATAATTATGTAAAAAGTTAAAATTAAGTTCATTATGATGTCTTTCTGTCTTAATATCTAAAGTCAATGTGGCAATTTTTTAAAAAATAAGATATATAAAATTACATTAGTTCTATTAAATTAATTTTGGTATTTGTATTAAAAATATATATTGTTTAGAGTTTTCATACAAAAGAAAACTTAACTTAGGGATGAAAATTTTCAATTTGGCGTACTGAAATATTCTTATTAAATTTTTATTCAGATAAATTTGTAAATTGTATTATAAAATAAATAATTCTAATTTATGTGTCATATATTTAAAACACAAATATTCTATAAATAATTTCTTATAACTAGTTTAATTATAATTACATAGATATTTATTCAATTTAAATATTAGAGGGTAATATTATTTTATTGTGTACATTAATTATGTTCATCCTTTTTTATTATCAGGCATTACAAATCATTAGACTTAAAATACGGCTATGTAAATATTCCAAGGTAAACAACAGACGCGATCTTAATACGCACTCTCCTATCTTACCAACACTGTACGACAATTTTTCGAGGTTTCGCCAACCTGCGATGTGCTCCCAGCTGACAATAACACTATAATGGGTTCGGAACCTAACGAAATGTAGCGACAGTATTAATACTATATTCGTTCGCTAATGCATGCTCTCCTCGTCAAAAATTACCGAGCGGGAGTACTAATATACTAGTGGGTAGTACAACTTTGATGAAATGGTATTGAAACACGGTGCAACGATAGTGGAATTGCATAGCAACATCGGTGATACCTAATCACTGCGATGTCATTCTCGGTCCAACTATACCGATTACAAGGCTTGAAAGCGAGCCCGTTTTCCATACCGGGGAAACCAAGTTTCCATTCTATTAATTGACGGGTAAGAGGATTATAGACGAATATAAACCGCCACACTCTTAGACCATACCGTATCTTTATTCTGGCTACTCAAATGCATAACTTAGTACTTGAACACGCGGTAAGCCTCTCACTATTATTTAGCTGTGCACCTACTCAGTACTTTAGGTTGTTGCAATGAAAAAACAGACTAACTAGTACTATGACATTGTTGTTACAAGTAATTGTCTCGTGACCCGCATAAGGACACACTTAAAACTGAACCCTTACCGTTAATTTCTAATATTCGACTACTTTATTAAGTCTCAGTTTGCATGAGAAGTAGCTTTGCTAATTGTATGAAATATCATATGAGGTTCCCTCATAATATGAGTCTTACGACCCTGCCCACCTCCAAGTCACTGTTCAGTTCTTTGCAACAAGGGAATGATTACATTATACGAAATTCATAGGACCTCGAGTAACTCATACCTAATGGCAGTAAACGGTTGCACGAAGTGACTGGTTGCCTTAACTTTACGTCGGGGAATACTGTATTGTTTTAAAGGGAGTACACTCCCTAAGAGTCCGTCTCTTCTGGACCCGATAGCGACTTGTGGACTGACAGGCTGTGTTCATGAGCTTTTGTCCAGCTTCTCAACACGAGGCTCACGGGCCAGGCTAAACAGGTTTGCGCCCTCGCCTCTGGCCGTGAAAGGGGGATGGCACGAAGGGTTGGCCCAGAGCGTAGCCGGGGCCTCAGGCTCTAGTATGACGGAACACCGAGGAGCGGTCCGCGTACATAAAAATCAGCGGCAGTACGGACCAGACGGCGGGCTGATGCGCCACATATGCTGCGTTGCGCGACCACTTCATTAGAATTTACGAGACGACGCGAAGGCTGCAAACGACCGTGCGAGTGCCGTGCTCCTGCGGCTGAGGCTTGGCCCAGCGGGATGGTTCGCGGGCTTTGAGTGATATTTAAATCAGGGCCGCGCCTTGTGGGCTCGGCCACACGTGCTGTGACACAGGTCCTCGGCGCCGCATCTGCCTAGATGGCCCAGCCCTTCCGTCGTTTATGCGGGCTAGTCCCCCCGATCGGGGCTGAGTGCAGACCTCGCAGAAACCGGCCTTGCCTTGCCGTCATGTTGCAAGGCATGGTGGACGACTTCGGTCGGCTGAGCGTCGAGGGGCGCTCGACGGCCCCCCCTAGTACCAGGAAGAGTGCTACGCGCGCCAAGTGAGGTTCGATCGGTCGGACCACCCGGGTTGCTTTGTTAGATTCACGTAGCATTAGTTATGGGCCTGCCGAGCGCCACGGTCTAGGTGACGCCTGGGTGTCGCCCTACTCCGCGAGGATCAATGTTCGCGTGAACAAGTGTGTAGGCAGGCCTGAGTAGGAAGATCAACGGTCGGGCAAGCGGGCGTAATCACGATACTTAGTGGGCTACCAGCGTGTCTCCGGGGCCTCGCCGTCCCAGAGCTGTCCTGCTGGACACACACAACTGCGGAACTGGTTGAACACTGTCACGCATAAGCGGGTGAACGCAGGGTAACCCTGGGCCTGGATCGCTATCCCGTTATATCACATGCCGGCATCGCGTTGGATGAGCGCTGGTATAGAGGTCTCCGCTGTCGCCCCCCCCACCCGGCCGCGGGTCCCCCCACGGAGGAGCCCGGGGCAGGGGGTGCGGCCCGAGGGGGCCCGTCGCTAGGCACCCGCGGCGACGCGGCGGGGGAAGGACTGTTGCACCATGGTATCCCGCGCCCAAGGCCCGCGTTGCGACAGACGCCCGCCCCGCGTCCCGCGCCGCGGGCCCCAGACCGCCCCGGCCCCCGCCCCGTAGCCGGCGGTCGTGAATCTCTGATCCCGCCCCGCGACCCCACCGGTGAGAGCCCCCGGCCCCCCGGGCTCCGGGCCTCGTGTCGCGCCCAAGCTGTTAGGCCGCCGCCACCAGGCCGATTCGGCGGGCTTCTCCCGCCACCCCGCGGGGGGGCACGGGCCCTCCGGCCCCAGCGTGGGCAACCGAGCCGACCGGTGAGGCTGGTTGGGGCTCCAGCCCGTCCCTGCGCACTCATTGCGGGCCCCCCCGCGCGGGCGTCCGGCAGGGTCGACGCGTACGGCCCTGCGCCGAGGGGGGCGCGCCGGACTAAGCGCCCGCGCGGACGCGCGGACGACGGCCCGTCGTCGGCAATGCGGCGGGTTGGCCGGTGGCAGGCCCCCCCGTCCGACGCGGCCGCGGGGGCACCCCCCCGACTCTTATGCGGCCACGGGGCCGCCGTGCCGGGGGGCGCGCCCGGGTTCCCCCGCCCAGTTGGGGGCCACCGTCACGGACCGGACCGGCACCCGCGGGCGCGCCTGGGCGGCGAGGTGGCGTTTGGGGAGTGTGGCACGGAGGACTCGCGGTTCCAGGCGGCGCGCGCTCCCGCCGCCGGCCCCCCCTGCGTCGGGCTCAGGGCCGCGCTCGCGCCGTGGGCGCCCCCCGACCCCGCCTGGGTCCGGCACGGCCCCGGGCCCCGGTGGACTAGGGCAGGCGTGGGCCGCTGGACGGCCCGGCGCTGGCCGCAGTCTCGTCGTATCGCCATTGGCGTGACCCCTCACTGCCACCCGTCTCACACGCGGGCGGCCCG     
A       GTAGCTATTGGTCATTTCTATTTATCTAAGTTTTGAACTCTTGAAAATTTATTGTCTACAGTTTAATGTATTGTACTAATGTAAAAATAGATTTTATTCATAAACTCTTATTTAAAATAAAGATATTGTCAATTAACGCGATAATCTTAATAATATTACAAAGTATCATTAAACGAAAAATTTTAAAATCTTTAAGTATGTCGATTGAAATATAATTGTGTTTAATTGTAATTCAATATAAATTTTAACTGGATACATAGTATTTAACATGAATAATCAGACTTCTTTATATTTGTGAAATTTACCTACTTATATATCTAATGTGATAACTATCGTCAAACCGATGACTAGATCAAATTAATATCACGAATTTTTTAATATACAAATCATAAAAAATCATTAATATTAAGTATTTTTACTAGGTATTATTATCTAACAACTTGAAAATAAATAATATTAATAACATAATCGAAGTTCTAATCAGTCATAGGAAATATTCCCTTTAAAAATATGATATAAGATATATATTTAAAAAGTTAAAATCACATTCATTAGGATGTTATTACATCTTAATTTTAAAAGTCTATGTGGCAATACTCTAAAAAATAATATATAATAAATTACATTATTTATATAAATTTAATTTTGTTATTTGAATTCAATATATATATTGTTCAGAGATTTCATACAAATGAAAACTTTACTTAGGGAAGAAAAGTTTCAATTTGACTTAGTGAAATATTCTTATTAAATTTTTATTAAGATAAATTTGTAAGTTGTATTATAATATAAATAATTCTAATTTTCGAGTCATATATATTAAACAAAAATATTCTATAAATAATTTCTTATAAAAATATAATTTATTATTACATAGATATATATATAATATAAATATTAGAGGATTTTATTTTTTTCTTGTGTACATTAAATATGTTCTTACATTATTAATATCAGGCATTACAAATCATTAGACTCAAAATACGGAAGAGTAATTTTTCGTAGGTGAAGAACAGACGCGATCTCATTCCAGTCTCTCCTATCTTACCAACACTGTACCACAATTTTTCGAGGTTTCGCCAACCTGCGATGTACTCCCAGCTGATAATAACTCTATATTGGGTTCGGAACCCAACGTAGTGTAGGTACTGTATTGATACTATATTCGTTCGCTAATGCATGCTCTCAAAGTCGAAAATTACCGAGACGGAGTGCTTATTTAGTAGCGGGTAGTACATTTTTGAATAAAAGTTATTGAAACACGGTGCAATGATAGAGGATTGGCATAGCAACATCAGTTATACCGGATCACTGCTATGTCCTTCCCGGTTCAAGTATACCGATTATAAGTCTTGAAAGCGAGCTCGTTTTAGATATCGGCGAAACCAAGTTTCTACTCAATTAATTGACGGAAGAGAGGATTATCGAGGAATTAAAACCATCACACTCTTAGACCATACCGTATCTTTTTTTTGTCTACTCAAATCCATACCTTTGTACTTGCAAACGAGGTAAACCTCTTACTATTGTTTAGCTGCGCACCTACTCAGTACTTTCAGTTGTAGCAATTACAAAAAAGAATAACTAGTACTATTCAAGTGCTGTTACAAGTAATTGTCTCCTGACCCGCTTAAGGAGGCACTTGAAACTGATTCCTAACCGTTAATTTTAAATATTCGACTACCTTATAAACTCTCACTTTGCATATGAAGTACTTTTGCTAATTGAGTGAATTATCATATGAGGATCCCCCGTAATATGAGTATTACGACCCTGCCCACCTCCAAGTCACTATTCAGATCTTTGCAAGAAGGGAATGATTACATTAAACGAAATTCATAGGACCTCGGGTAACTCATGCCAAATCGCAGGAAACGTTTGCAGAAAGTAACAGGCTGACTTAACCTTAAGTAGTGCAATACAGTATCTATTTAGAGGGAGTACACTGCCTAAGAGTCCATCTCTTCTAGACCCGATAGCGACATGTGGTCGGACATGCTGTGTTCATGACCTTTTGTTTAGCTTCTCAACCCGAGTCTCACGGGCCACCCTAAACAGCGTTGAGCCATCGCCTCTGGCCGTAAAAGGTGGATGGGGCGAAGGGTTCGCCCAGAGCGTAGCCGGGGCCTAAGGCTCTAGCATAACGGAACACCGAGGAGCGGTCAGCGTACATAAAAATCCGCGGGAGTACGGACCAGACGGCGGGCTGGTCCGGCTCATATGCTGCGTTGCGCGCGGCCTTCTTTAGTATGAATGATACGAGACGAAGGCTGCCAACGACCGGGCGAGTGCCGTGCTCATGCTGATGAGGCTTGGCCCAGCGGGAGGGTGCGCGGGCTTTGCCAGATAGATAAATCAGGGCCGCGCCTGGTAGGCTCGGCCATACGTGCTGTGACACAGGTCTCGGTCGCCGCCTCTTGCTAGTTGGCCAAGCCCTTCCGTCGTTTTTCCGGGCTATTCCCCCCGATCGGGGCTGAGTGCAGACCTCGCAGAAACCGGCCTTGCCTTGCCGTCATGTTGCAAAGCTTGGCGGACGACTTCGGTCGTCTGACCCCCGAGGGGCGCTCGACGCCCCCCCCTAGTACCAGGAAGAGAGCTGCGCGATCCAAGTGAGGTGCGATCCGTCGGAACACACGAGTAGCTTTGTTAGATTAACGTCGCATTAGTTATGGGCATGACGCGCGCGTCGGGCTAGTTTACGCCCGGCTGTCGCCCAACTCCGCGAGGATCACTGTGGGCGCGCACAAGTGTGTAGGCAGTCTTGAGTAGGGAGCTCAACGCTCGGGCAAGCGGGCTTAAGTACAGTACTTAGTGGCCTACCAGCGTGTCTCGGGGGCCTCGGCGTCCCAGGGGTGACCTGCTGTAAACACACCACTGCGGAACTGGTTGAACACTGTCACCGATAAGCGGGTGAAGGCAAGCTAACCCTGGGCATGGCTCGCTATCCCGTTATAAAACATGACGGCATCGCGTTGGATGAGAGCTGGTATAGAGGTCTCCGCAGTGGCGCCCCCCACGCCGGCGCGGGTCCCGCCACGGGGGAGCCCGGGGCACGGGGTTCGAGCCGAGGGGGCCCTTCTCTTGCCACTCGCGTCGACGCGGCGGGGGCAGGAATGTTGCGGCATCGTATCCCACGCCGGGCGCCCGCGTTCAGACACACGCCGGCCCCGCGTCCCGCGCCGCGAGCCCTTGACCCCCCCGGCCCCCACCTCGTGGTCGGCGGTCGTGAATCTCGGATCCCGCCCTGCGACCCCCCCGATGATAGCCCCCGGCCCCCCGGGCCCCGGGCCTCGAGTCGCCCCCAAGCTTTTAGGCGGCCGCCACCAGGCCGATCCGGCGGGCTTCTCCCGGCCCGCCGCGGGCGGGCACGGGTCCTCCGGCCCCAGCGTGGGCAAGCGCGCCGTCCGGTGAACCTGGTTGCGGCCGCAGTCGGTTCCTGAGCACGCCTTGCCGGCGCGCGCGCGGGGGCGTCCGGGAGCGTCCACGCGCACGGCCCTGCGCCCAGGCGGGCGCGCCCTACTAGGGGCCCGCGCGGACGCTCGGACGCGGGCCCGTCGTCGGCACTGCGTCGGGTTGGCCGGTGGTAGGCCCCCCCGCCCTACGCGGCCGCGGGTGCAACCACCCGACTCTGATGCGGCCACCGGGCCGCCGTTGCGGGGGGCGCGCCCGGGTTCCCCCGCCCAGGTGGGGACCACCGTCACGGACGGGAACGGCACGCGCGGCCCCGCGTGGCCGCCGAGGTGCGGTGTGGGTAGTGTGGGCCGGAGGACTCGGGGTTGCAGGCGGCGCGCGCTCCCGCCGCCGGCCCCCCCGGCCTCGGGGTCAGGGGCGCGCTCGCCACCTGGGGGCTCCCCCACCGCGCCTGGGGCCGGCACGTCCCCGGCCCCGCGTGGACTAGGGCGGGCGTGGGCCGCTGGGCGGGCAGGCGCTCCCCGCAGTCTCGTCGTATCCCCATTGGCGTGACCCCGCACTGCCACCCGGCTCGCACCCGGGCGGCCCG     
