# Supplementary material for: A simple method for data partitioning based on relative evolutionary rates
Source: PeerJ. 2018 Aug 28;6:e5498. doi: 10.7717/peerj.5498 (PMC6118207; doi:10.7717/peerj.5498)
Supplement: Data S1 — The datasets are provided in the PHYLIP format. [file peerj-06-5498-s002.zip › DataS2/AS7-3.phy]

17  4000
out     TAATTTATTCTCGGCTATAAGATTATATGGATATAAATATTTTACTATTCATTGCGTATTTCTTCTCAAGTGATAATGTTACTAATTATTTTGTCATTTTAGAAAATGCATTACTCTATACAATAACTCATTACTTAATTAAACTACTATATACTAATTGAATAAATTTAATAAGATATTTTTATTAATATATATATTAATGGATACGTGGAATTGTTTCGTATTAATCTAATCTACTAAAAGCACTTTCGTAAAGTTTAAAATTTATTGGAGTCAATTAATTTAATATAAAAAATCAATAATATAATTATGCACTACATTATTTAAAATTGTTCATATAATTTAAAATACTGAAAGACCCATACTTTTTTTTTTATAGGGAAATAATTTCCTGTAGAGAAAGTAAATTAGATTTAGAATATTTACAAAAAGCTATATAACCACAAAAATTAAATAGATTAGTTATTCTGAAGTTATGAACAATAAAGACTTTAATGTTTAGCGTTTATTAATAATTAATCAACTAAATTATTTATAAGTTAATTGACAAAATTTAAATATAATAGAACAATACAGAAAATAAACTGATTCTTCTTTTACAATTCACATTTATCTAAATAAAATTAATCTCATAACACCTCCTGTTTTGTATATGTCATATTCTATTAAGCGGATCTTTATTATATAACATACCTTTAAATGATAGAATTTCATGTGTGATTACTCTTGGAATCAAATATCAATAGAAAAATAAGGCACCCAATTATCTGTAAAAATATTTAAATTAAAAATTAAAATATGTACAAATAATTTATTTTAATAGCTGAGTTTTAAGAATTATAAGATCTCTCAAGATTTCTTATATGAACTATGTTATTTCGATATTAAAAATGAGATAAATTTTTATAAAATTGTTTAGTTTATAATAGCATTGTCCTTAATTCGAATATAGAGTAAATATGAAAAAATTTACACCGAATTCTCAATTTATATTCAATAACCTTCGATAGTTAGTAGCTTGTATAAGTTGACGGATAGAAATAATGCCTTCCAACTTCTAATTGTGGACTATTAGCCTTCAAAACGTCGTAGTATTGGGAAGAGCAAACATGAACATCATCCACGAGAACCACTTAAAGAAACGTGTCAGCGTTTTATCGAGAAGTCGCCTGTCATGCTTTAAACAACTGGTTATTTATGGACCATAAACATTCTACTGAATGCGGCAAGATTTGCCTCGCTTAGCGCGTAGTACATATGACTATTGACATAAGAAAGCAAGAACGAGACATTGATCAGAACCCATGGAAGCATCTTTCTATGTCAAGAAACTACATACGCAATCGGAGACGCCCATTACTTGCGAATTATGGCTAGACTTTTAATTCTTTTTGCTTTCTTACCAAAATAAATTAATCTTTGGGAAATAATGCCCTTGAGCTCTACTCCCGCGACTCTAATTGTAGGTGAGATACAGTTGGCTATATGGACAGCCCTCAGTAATATATGCCTTGGGAAATAGTGTGCATTGCAACTGTTGGCCGGCGTCTTCCCGTCGATAAAAATCCTTAGCGTAGATTATAGCTTCGTCAAGAAAGACAAACCATGGTGGCTCAGTCCAGAGTATTGGGTGGTTTAGGATACGTCCAAATAGCCCTAAATACTTTTTTGGCCATAAAAGGTTTTATAGTTATACGAAACTATTCTAAACTGAGTAGTAACATGACTGTAGCCTCGAGGTATTCGCTTTACTTAACGACTTCGTGATCGGTCTCAACTTCAGATCTCTCAGTTGTGGTCGGCAATTATTCTGAGGTTCGCAGATACTCTGAGATTTGCAGCTTGTTGTTAACAACTTACGTTATTTGCTAACCCAAGTGTGGAGGCGAAAGCAAAAAACATGTATCCGGTCGGCCCGCTATTAAAAGTATAAATACGTATAGGTAGGCATTGCATGGACATACCATATCAAAAGTGGACGAATTGCTCCTGGTAAAAAAAAACCTTAGTCGGCCAGACAGGTGCGGTTATGTGGGTAGAGTTACGCCCCCCACGTCGATACCTCCGGAAGGCATCTTGTAGACGGAATTCAGGTGCCCAAGAGGCCCCAACCGGCGTTAGTACAACCCCATCCGTTAGTGACCGGCAAAGGCGAAAAGTGATCTCGCATGAAGAGGCCTCTAGAAGGGACTGCTGGCACGGCCTCCATGCCCGGCTTGAAACCACACTCCCCCTTACCCGATCAACGAGCGGTGGCCTAGTTTTGCGTAGCCTGGGACGCTATGGTCTGCCAGGCGCCACACTCAGGAGGGGGTATCTGGTCCGATTCAGGAAGCCGAGAACTATGGACGATGGAGAGCAATTTATGTTTAGGTATCGGTGCCAGACGGGACGGTGAGTAGCGGCCCCGGGGTGCATGCTCTGACGACTTGGGGAGGACCTAAGCCTAGAGGGCTATCTAATTTAGGAGGTGCTGACCCGCGTAGGGGAGGCGCCCGTACACCGGCGACGGGTAGTCGCACCCAGAGCAAACACGAGCTTAATTATCGAGGCCATGGTCAGCCCAGTCGACTCACGGTGTCAGACCTGGAGGGCAGAGAGCGGGCTCCCTCTAGTCACAAAGATTACAAAGCTGAGCACTTAATAACGGCCGCAGGCGACGCTGTTGTGGACCCTGCTAGTTTGAAAATGCGTGTCTGAGTCCGGCCCGAGTCCAGCTCCCTGAGACACGGAGGGAGAGTCTGGAACTTCTATTTGATCGTCGGCGTGCCCGTACTGAGACTAGCCCCCGCCGTATACTCGCGATTTCCTACGCGCGTGAGAGTACTTTGGCACTTTGGGTTGAGGGCGGGGAACAAGGAACAGAGAGCGTCGGGTCTGGACTGGAGAGTATGCTGTTAGAATGAACGGGCCCGGCCTCCTCTGAGCGTGGCCCGAAGCCGGGGGTCGGGCCGACCGGTCCATACTCTTCGAGTCATCGCGGGAATTCGGATTTTCATAGCGTGCCTCGCCGGAGGCGACGGGTCGCACGCAGAGGCCCCCCGCCGGGGGCTCGCCCCCCGACGACTGGGGGCTCCCGCTGCGCACGAGCTGGGCCGGCGCCCGAGCCCTGGGGCGTTCGAGCGAGAGGGCGGGTGCTGGATGCGCCCCATGCCCCCGGCGGGCGCCCGCGGGTCCTGCGTGTTGGGCGTCGGGGGCAGCCGCGCCGCCCGACGGGCAGGCACCGGCGCGGCGCTGACCGAGGGGGCGCTCGTTGCGACAGAGTGGTCCATGCCGTCCCTCTCGGCCTCGTCTGCATGTGGGCGGGCATGGCCCGCTGCGTTCCGTGGTCGCAGGGCCGGCTATGGCGTCCGGCCCGGAGCGCGCCAGAGGCCGTGGCACGCTCGGTGAGGCGTACCGAAGGGGTGGGCAGGCCGACCCTGGTCGGCGCCCCGAACGGGGCCGGGGCCAATCGCGGCCCGCGGGCCAGCCGTCCCGCCCCCGACCTGGCGGGCCCCCGGGGGGACTGCGTCCTGCGCCGTCCGCGTCTGAGCGCGGCGGCTAGCTACGCGACCTGCGCCGGCCCGCACACTACGTCACGCGGCGGGAGGGCCCGCACCGTGCTAAGGGACCCGGGGCCCGCGGGGACGGTGGCCCACGCGCGGCGATGGCCGCACGGCAGCCCGGGCCCCCCTCGTAGGGGCGCCAGGTAACAGTGGACGCCGACCCGCCCCGTGACATCGGCTCCGTGGTAGACCGCTCCACGAGCGGGCGGCGGTGGGCCCGCTAGCCGCTGGCGGGCCGGTGCGGGCGCCCGTGCGAGGAGGGGACGCAACGGCCCGCGCCACTCGGGGTCCCTCCCGCGGCCGGGGAGTGCAGAAGGGGCAGTGTCCGGGAGGCCGCGTCCGGGCGCGGCGCGCGTTGCGCCGCAACTGTAGCCCGGGGCTTCCCCCCACCCATGCCCCGCGGTCCGTCCGCCGCGGGGGAGGGGGTGTGCTGCCTGCCCACTCGGCCGGCGGGC     
P       TAATTTATTCTCGGCTATAAAATTATATTGATATAAATATTTTACTATACATTGCGTATTTCTTCTAAAGTGTTAATTTTATTAATTATTTTGTCATTTGAGTAAATGCTTTACCCTATACAATAATTTATCAGTTAATCAAAATTCTATATATTAAATGAATAAATTTAATAAGATATTTTTATTAATAATTATATTAATTGATATGTGGAATGGTTTAGTTGAAAACTAATTTAATAAACGCAATATTGTATAGTTTAAACTATGTTGGAGTCAATTAAATTAATATAAAAACTCAAAAATATAATTATGCTCTTCATTATTTAATGTTGATCTGATGATTTAAAATATTGAATAACCCATACTTTTTTTTTTATAGGGGATTAATTTCGTGTAGAGAAGGAATATTAGTTTTTCAATACATACAAGAATCTATATAACCACAAAAATTAGATAGAATAGTTATTCTGAACTTATGGACAATAAAAACTATAATTTTTTGCGTGTTTTAATCATTAATCATCTAATTTATTTATAAATTAAATGACAAAATTCAAATTAAATAAACCAATACAGAAAATAAAGTGATTAGTGATTTACAAATTTCTTATATAAAAATCAAATTAATCATATAACACCTCCTGATTTGTATAAGTCATATTCTATAAAGCGGATCTTTATTATATAACTTACCTTTAAATGATAGACTTACCTGTGTAATTACTCTAGGGCTAAAATATCAATAGATAATTAAGTCACTCAATTATCTGAAAAAATATTTAATTTAACATTTAATATATGTACAAATATTTTATTTTAATAACTTAGTTTTAAAAATTATTAGAACTCTAAAGACTGCTTATATGAACTATGTTATTTTGTTAATAAAAGTTAGAAATATAGTTATAATATTGTCTAATTTATAAAAGCATTGTCCTTAAATCGAATATAGAGTTAATATGAAATAATTTAGACCGAGTTCTCAATTAATAAAGAATAATCTTCGATAGTCAGTAGCTTGGATAAGTTGCCTGATATAAATATTGTCTTCGACCTGAAACTTGAGGACGAATAGTCTTCAGAACTTCGTTGTATTGGGAAAAGCAAACAAGAACCTAATCCCCTAGACACAGTCTAAGAAACGTGTTGGCGTTTCATCGAGAACTCGCCTGTCAATCTTTAAACTACTGGTTATTTATGGTCCCTAAACTTTCTACTGAATTCGGCAAGATTTGCATCGCTTTGGGCGTAGTACAGATAACTATAGACATAAGAATGCAAGAACGCGGCATTGATCAGAACTATAGGAAGCATCTATCAATCTCACGATACTACATATGCAATCGGAGACGCCCATTAGTAGCGAAATCTGGATAGACTTTTAATACTATTTGCGTACTTGCCAAATTAACTTAAGCTATGGGAAATAATGCACATGAGTTGTACCCGAGCGCCTCTAATTGCCGGTGAGATACCGTTGGCTATAGGGCCAACCCTCAGTAATAAATGCCTTGGGAAATAGTGTCCCTTGCAACTGTTGGTTAGCGTCTTCCGGTCGTTAAGAATCCTTAGCGTAGAAGATAACTTGGTCAAGAACGACAATCCATGGAGCCTCAGTCCATAGTCTTGGATGGTTCCGGAAACGTCCAAATGGCCATAAATACAGTTTTGGCAATTAAAGGTTTTCTAGTTTTACGAAACTATTCTAAACTGAGTAGTAACATGATTGTAGCCTCAAGGTAATCGCTATGCTTAACGACCTCGTGCTCGGTCCCAAATTCCGGTCTCTCAGTTGTGGTCGCCAATTAATCTGAGGTTCGCAGATTCTGCGAGATAAGCAGCTTGTTGTGAACAAATTTCATCATATGCTAACCCAAGTATGGAGGCGAAAGTCATAAAAATGTCTCCGGTCGGCCCGCTCCTAACAGTATAAACACGTATAGTTAGAAATTGGATCAAAATTTTATATCAAAAGTCGACGAATTGCTCCTGGTAAAAGCAATCCTTAGTCGGCCGGCCGGGTTGGGTTATGTGGATAGAGTTACGCACCCAAGGTGGGTACCTCCGGAAAGCATCTTGTGGGCGGATTTCAGGTGCCCAAGAGGCGCCAGCCGGTGTTACTACAACCGCATCCGTTCGTGACCGTCACACGCGAAACGTCATCGCGGATGCAGAGGCCTCTAGAAGGGACTGCTGGCACGGCCTGGGGTCCCGGCTTGAAACCTCACTCTCCCTTACCGGCTCAATGACCGCTGGCCTGGGTTTGCGGAGCCTGGGACGCTATGGTCGCCCAGGCGCCACACTCAGGAGGGGGTATCTGGACCGATTCAGGGTGCCGAGAAATATGGACGAAGGGGAGCCATTTATGTTTATGTATCGGTGCCAGACGGGATGGGGTCTCGCGGCCCGGGAGTCCATGGTCTGACGAATTCGGGAGGACCTATGCCTAGGGGGCTATCCCCTTTAGGAAGTGCAGAACCGCGTAGGACAGGCGCCCGTAGACCAGCGCAGGGTGGTCGCACCCTAACCAAATACGAGCTTAATTATCCAGGCGATGAACAGCCCAGTCGACTCACGGTGTCTGACGTGGAGGGCAGGGAGCGGGCTCCCTCTGGTCACAAAGATTACAAAGCTAGCCACTTAATAACGGGCGCAGGCGACGCTGTTGTGGACCCGGATAGTTTGAAAATGCGTGTCTGAGTCCGACCCGATTCCGGCTCCCTGAGACACTGTGGGAGAGTATGGAACCTCTATTTTATCGTGGGCGGGCCCGTACTAAGACTAACCCCCCCCGTTTACTCGCGATTTCCAACTCGCCTGATCGTAATTTGGCTTTTCGGGTGGAGGGCGGGGACCAAGGAACAGGGAGCGTCGGGTCCGGACTGGAGAGTTAGCAGTTCGAATGAACGGGCCCGGCCTCCTCTGAGCCTGGCCCGAAGACGGGGGGCGGGCCGACCGGTCCATAGCTTTGGGGTCTACGCGGGAAATCTTAGTTTCATAGCGTGCCTCGGCGTAGGGGACGGGTCGGGCGCAGACGCCGCCCGCCGGGGGTTCGGCCCCCGACGACTAGGGGCCCCCCCTGCGCACAAGCTGGGCCGGCGCCGGACCCCTGGGGCGGACGAGGGATAGGGTGGGGGCTGGATGCCGCCTACGCCCCCGGCGACCGCCCCCGGGTCCTGCGTGTTGGGCGCGGGGGGCAGCCCCGCGGCCGGACGGGGCGGCACGGGCGCGCCGCTCACCGAGGGGGCGGTCGTTGGGACAGAGAGGTCACGGCCGTCCCTCTCGCCCTCGTCTGCGTGTGAGCGGGCCTGGCCGCCTGCTTTCTGTGGTCGCAGGGCCGGCTTCGGCGTGCGGCCCGGGGCGGGCCAGAGGCAGTGCGACGGTCGGTGAGGCGGACCGACGGCGTGGGCACGCCGACTCTGGTCGGCGCCCGAGACGGGGCCGGGGCCAATCGCGGCCCGCGGGCCAGCGCTCCCGCCCCCGACGTGGCGGGCCCCAGGGGGGCCTGCGTCCCGCGGCGTCCGCGTCCGGGCGGGGCGGCTAGCTAGGCGCCCTGCGGCGGCCCCCACACTACGTCACCCGCCGGGGGGGCCCGCACCGTGCGAAGGGGCCCCGGGCCGGCGGGGACGGTGGCCCGCGGGCGGCGATGGGCGCACGGCAGCCGGGGCCGGCCTCGTAGGGGCGCAAGCTCACCGTGGACCGCGACCCGCCCGGTGACATCGGCTCCGTGGTAGACCGCTCCACGAGCGCGCCGCGGTAGGCCCGGTAGCCGCTGGCTGTCCGGTGCGCGCGCCGCTCCGAGGCCCGGACCCAACGGCCCGCGCCAGCCGGGGACCCTCACGCGGCCGGGGAGTGCCCAAGGGGCAGCGTCCGGGGGGCCGCGCCCGGGCGCGGCGCGCGTGGCGCCCCAACTGTAGCCAGGGGCGTCCCCACACCCAGCCCCCGCACTCGGTCGGCCCCGGGGGACTGGGTCTGCTTTCTGCCAATACACCCTGCGGGG     
O       TAATTTATTCTTGGCTATAATATTATATTGATCTAAATATTTTACTATTCATTGCGTATTTCTTCTAAATTGATAATTTTATTATTTATTTTGTCATTTGAGAATACGAATAACCCTATCTAATTATTTATTAGTTAATTAAAATTCTATATATTAAATGATCAAATTTAATAAGATATTTTTATTAATAATTATATTAATTGAAATGTGGAATTATTTCTTTTTAATCTAATTTAGAAAAATCATAATAGTTTAGTTTAAACTTTTTTGGAGTAAATTAATTTAATATAAAAAATCAATAATATAATTATGAACTTCATTATTTAAAATTGAACTTATAATTTAAAATAATAAATTACCCATACTTTTTTTTTTATAGGGAAATAATTTCCTGTAGAGAAAGTAAATTAGATTTCCAATTAATACAATAAGCTATATAGCCGCAAAATTTAAATAGTTTAGTTATTCAGAAGTTATGAACAATAAATACTATAATGTTTAGCCTTTTTTAATCATTAATCTACAAATTTATTTATAAATTAATTGACTATATTCAAATAAAATAGACCAATACAGAAAATAAACTGATTCTTGATTTTCAAATAGCAACTATCTAAATTAAATTAAACATACAACACATGCTGTTTTGTATATGTCATATCCTATTAAGAGGTTCTTTAGTATATAAAATACTTTAAAATGATAGAATTCCATGTGTCATTACTCTAAGATTCAAATATCAATAGATAAATAAGGCACTCATTTATCTGAAAAAATATGTAATTTAAATATAAAAATATGTATAAATATTTTATTTTAATAACTTAATTTTTAAAATAATAAGAGCACTGAAGATTACATATATGAACTTTGTCATTTTTTTAACAAGAATAAGATAAGTTTGTATAATTTTGTTTGATTTATAAAAGCATGGTCCTTAAATCGAATATAGAGTTAATATGAAAAAATTTAAACCGAGTACTCAATTAATGAATAATTAACTTCGATAGTTAGTAGCTTGTGTAAGTTGCCCGATAGAAATATTGTCTCCGAAAATAAACTTGTGGACTATTAGCCTTCAGAACGTAGTAGTATTGGGAAAAGCAAACATAAACATAATACCAGAGAACCTGTCAAAGAAACGAGTTAGCGTTTCATCGAAAATTCGCCCGTCAAGCTGTAAACCACTGCTCATTTATGGACCGTAAACTTTCTGCTGAATGCGGCATGATTTGCATCGCTTTGGGCGTAGCACATATGACTATTGACATAAGAATGCAGTAGCGCGGCATTGATCAGAACTCAAGGATGCATCATACTATGTCAAGAGACTACATACGCAATCGGAGATGCCCATTACTTGCGAATTCTGGCTAGACTTTCAATGCTATTTGCTTACTTGCCAAAATAATTTAAACTGTGTGAAATTAAGTTCTTTAGTTATACCCGAGCGACTCAAATTGCTGGTGAGATAACGTTGGCTATAGGGCCAACCCTCAGTAATAGATGCCTTGGGAAATAGTGTCCCTTGCAACTGTTGGTCGGCGTCTTCTAGTCGTTACGAATCCTTAGCGTAGCGTATAGCTTGGTCAAGAACGCCAAACCATGCAGACTCATTCCAAAGTATTGGTTAGTTCAGGATACGTCCAAATAGCCTTAAATACCTTTTTGGCGATAAAAGGTTTTATAGTTATACGAAACTATTCTAAACTGAGTAGTCACATGATTATAGCCTCAAGGTAATCGCTCTGCTTAACGACTTCGTGCTCGGTCACAATTTTAGCTCTCTCAGTTGTGGTCGGCAATCAATCTGAGTTTCGCAGACACTCCGAGATATTCAGCTTGTTGTTAACAAATTACAGCCTTTTCTAACCCAAGTGTGGAGGCAACAGCCATAAATACGTCTTCGGTCGGCCCGCGACTAACAGTATAAATACGTATAGTTAGGTATTGGTTTAACATATTATATCAAAAGTAGACGAATCGCGCCTGGTAAAAACAAACCTTAGTCGGCCGGTCTTGCGCGGGTATGTGGGTAGATTTACGCACCCGAGGTGGCCACCTCCGTAAAGCATCTTGTTGACGGATTTCAGGAGCCCAAGAGGAACCAACCGGCGTTAGTACAACCCCATCCCTTCGTGACCGGCAAACTCCAGAAATGATACCGGATGGAGAGGTCTCTACAACGGCCTGCGGGCACGGCCCGCAGTCCCGGCCTGAAACCACACTCCCCCTTACCAGGTCAATGACCTCTGGCCTAGATTTGCTTAACCTGTGAAGCTATGGTCTGCCAAGCGCCACACTCAGGAGCGGGTACCTGGTCGGATTCAGGGTGCCGAGAACTATGGACGATGGGGAGCAATTTATGTTTATGTATCGGTGCCAGACAGGAGGGGGACTAGCGGCCCGGGAGTCCATGGTCGGACGACTTGGGGAGGCCCTACGCCTAGGGGGCTATCCGCTTTGGGCGGTGCTGACCCGCGTAGGCCAAGCGCCCGCACACCGGCGAAGGGTCGTCGCACCGCGACCAAACACAAGCTTAATTAACGAGGCGATGCACAGCCCAGTCGACCCACGGAGTCAGACGTGGAGGATAGAGAGCGGGCTCCCTCTCGTCACAAAGATTCCAAAGCTGACCACCTAATAACGGGCGTAGTCGACTCTGTTGTGGACCCTGCTAGTTTGTAAATGCGTGTCTGAGTCCGACGCGATTCCCGCTCCCTGAGAGACTGTTGGAGAGTCTGGAACCTCTATTTCATTGTACGCGTGTCCGTCCTAAGAATAACCCCCGCCGTTTACTCGCGATTTCCTACTTGCGTGACAGTACGTTGGCTTTTCGGGTTGAGGGCGCGGAACACGGAACACGGAGCGTCGTGTCCGGCCTGGAGAGTAAGCTGTTTGAATGAACGGGCCCGGCCTCCTCTGAGCCTGGCCCGAAGCCGGGGGTCGGGCCGACCGGGCCATACTCTTGGGGTCATCGCGGGAATTCGTAGTTTCATAGCGTGCCTCGGCGGAGGAGACGGGTCGGGCGCAGATGCCGCCCGCCGCGGGCTCGCCCCCCGACGCCTGGGAGCTCCGCATGCGCACGACCGGGGCCGGCGCCCGAGCCCTGGGGCGTGCGAGCGATAGGGCGGGGGCTGGAGGCGGCCGATGCCCCCGCCGGCCGCCCGCGGGTCCTGCGTGTTGGGCCCCGGGGGCAGGCACGCTGCCCGAGCGGGCGGCACCCGCGCGACGCTGACCGAGGGGGCCCTCGTTGGCAAAAAGAGGTCACGGCCGTCCCTCACGGCCTCGTCAGCGTGTGTGCGGGCATGGCCGGCTGCCTTCTGTGGTCGCAGGGCCGGCCGCGGCGTCCGGCCCGGGGCGCGCCAGAGGCAGTGCCACGGTCGGTGAGGCGGACCCACGGGGTCGGCAGGCGGACTGTGGTCGGCGCCCCGAACGGCGCCGGGGCCAATCGCGGCGCCGGGGCCAGCGGTCCCGCCCCCGACTTGGCGGGCCCCCGGGCGGCCTGCGCCCTGCGCCGTCCGCGTCCGGGCGCGTCAGCTAGCTGGGCGGCCTGCGGCGGCCCCCACACTACGTCACCCGGCGGGAGGGCCCGCACCGTGCCAAGGGCCCCAGGGCCGGCGGGGACGGCGTCGCGCGGGCGGCCATGAGCGGATGGTAGCCGGGGCCCCCCTCCTAGGGGCGCAAGCTTACAGTGGACGCCGACCTGCCGAGTGACATCGGCTCCGTGGTAGACCGCTGCACGGGCGGGCCGCCGCCGGCCCGGTAGCCCCTGGCGGTCCGGTGCGCGCGCCCCTCCGAGGCGGGGACGGAACGGCCCGCGCCAGTCGGGGCGCTTCTCGCGGCCGGGGAGTGCACAAGGGGCAGGGTCCGGGAGGCCGCGCCCGGGCGTCGCGCGCGTGCCGCCCCAACTTTAGCCCCGGGCGTCCCCCCACCCACGCCCCGCCCTCCGTCGGCCCCGGGGGACGGGGTGTGCTTTCTGCCAACTCGACCCGCGGGC     
N       TAATATAATCTCGGAAATAAGATTATATTGATATAAATATTTTACTATACATTGCGTATTTCTTCTCAATTGATAATTTTATTGATTATTTTGTCATTTTAGAATTCGCATTAACCTATACAATATTTTGTTAGTTAATTAAAATTCTATAAAATAAAAGAACATATTTAATAAGATATATTTATTAATAACTATATTAATTGGTATGTGGAATTGTTTCGTTTTAAAATAATCTACTAAAAGCACTATCGTATAGTTTAAACTATGTTGGAGTCAATTAATTTTTTATAAAAAATCAATAATATAATTAAGCTCTTCACTATTTAAAATTGTTCTTATAATTTAAAGTAATGAATCACCCCTACTTTTTTTTTTATAGGGAAATAATTTCCTTGAGAGAAAGTAAATTAGATTTCCAATACATACGAGAATGTATATAACCACAAAATTTATATAGTTTAGTTTTTCGGAAGTTATGAACAATAAAAAGTTTAATGTTTAGCTTCTATTAATCATTAATCAAATAATTTATTTATTAATTAAATGACAATATTCAAATCCAATAGAACAATACAAAAAATAAACTGATTCTTGATTTACAAATTGCTAAAATATAAATGAAATTAATAACAAAACACCTCCCGTTTTGTATAAGTCATATTCTATTAAGTGGTTCTTAAATATATAACATACCTTTAAATGATATAATTCGTTGTGTAATTACTCTAGGTATCAAATATCAATAGATAAATAAGGCTCACAATTATCTGTAAAAATATATAATTTATAAATTTAAATATGTACAAATATTTTATTTTAATAATTTAATTTTTCAAATTATAAGAATTCTCAAGATTACTTATATGAATTATGTTATTTTATTACTAAGAATAAGATATATTTGTATAAAATTGTTTAATTTATAATCGCATTTTCCTTAAATCGAATATAGAGTTAATACGAAAAAATATAGACCGAGTACACAATTAATAACCAATAAATTTCGATAGCCATTAGCTTGTATAATTTGCCGGAAAGACATATTGTCATCCAGCTTAAACGTGTGGACTACTAGGCTTCAGAACGTCGTGGTATTGGGAAAAGGAATCATTAACATAATTACCTAGAAGCACTCAAAGAAACGTAGTGGTGTTTCATCGAAAATTCGCCTGTCAAGCTTTAAACTACTGCTTATTTATGGTCCATAAACTTTCTACTGAATGCGGAATGATGTGCCTCGGTTTGGGCGTAGTTCATATAACTATTGACATAATAATGCAGGATAGAGGCATTGATCAGAACTATAGGACGCTTCTTTCTATGTCAGGAAACTACAGACGCAATCGGAGACGTCCATTACTTGCGAATTCCGGCTAGAATTTTTATTCTATTTGCTTACATCCCAAAATAAAATAATCTGTGGGAAATTATGTCCTTGAGTTCTACCCGTGCGACTTTAATTGCCGGTGAGATACCGTTGGCTATAGGGCCAACCCTGGGAAATAAATGCCTTGGGAAATAGTGTCCCTTGCAACTGTTGGTCTGCGTCTTCCTGTCGTTAAGAATCCATAGCGTAGATTATAGTTTGGTCAAGAACGACAAACCATGGAGCCTCATTCCAGAGTATTGGTTGGTCCCAGATACGCCCCAATAGCCCTAAATACCTTTTTGGCCATAAAAGGTTCTATAGTTAAACGAAACTATTCTAAACTGAGTAGTAACATAAGTGTAGCTTCTAGGTTATCGCTATACTTAACGGCCTCGAGCTCTGTCTCAAATTCAGCTCTCTCAGTTGCGGTCGGCAACTAATCTAAGGTTCGCAGATTCTCCGAGAAATGCAGCTTGTTGTTAACAAATTACATTATTTGATAACCCAACTGTGGAGGCTAAAGCCATCAAAATCTATCCGGTCGGTCCGCTTGTAACAGTATAAATACGTATAGATAGGAATTGGATCAACATATTATAACAAAAGTCGACGAATTGCGCCTGGTAAAAAGAAACCACAGTTTGCCGGTCTGGTGCGGTAATTTGGATAGATTTAGGCACCCAATGTGGTTACCTCAGGAAAGCATCTCCTTGCCGGATTTCAGGTGCCCAAGAGGCACCAACCGGCGGTAGTACAACCCCATCCCTTCGTGACCGGCAAAAGCGAAAAATGATCTCGGATGAAGAGGCCTCTACAAGGGACTGCAGGCACGGCCTGCCGTCCCGGCTTGAAACCACACTCCCCGTTCCCCGATCTATGATCCGTGGTCTAGAGTTGCCGAGCCTGGGGCGCTATCGTCTGCCAGGCGCCACACTCAGGAGGGGGTACCTGGTCCGATTCAGGGATCCCAGAACTATGGACGATGGAGAGCAATTTATGTTTATGTACCGGTGCCAGGCGGGGGGGTGACTAGCGGCCCGGGAGTCCATGGTCTGATGAATTGGGCAGGGCCTATGCCTAGCGGGCTATCCACTTTAGGTGGTGGTGACCCGCGTAGGGCAGGCGCCCCTAGACCAGTGTAGGGTGGTCGCACCCATAGCAAACACGAGCTTAATTATCGAGGCGATGCACAGCCCAGTCGACTCACGGTGTCAGACGTGGAGGGCAGAGAGCGGGCTCCCTCTCGTCACAAAGATTACAAAGCTGACTACCCAATCACGGGCGCTGGCCACGCTGTGGTGAACCCTGCTAGCTTGAAAATGCCTGTCTGAGTCCGACCGGTTTGAGGCTCCCTGAGAGACGGAGGTAGAGTGGGCAACCTCTCTTTGATCGTAAGCGTGCCCGTACTAAGAATATCCCCCGCCGTCTACTCGCGATTTCCTACTCGCGTAACCGTACTTTGGCTTTTCGCGTTGAGGGCGGGGCCCAAGGAACAGGGCGCGTCCAGTCCGGACTCGAGATTAAGCTGTTAGAATGAACGGGCCCGGCCTCCTCTGAGCCTGGCCCGAAACCGGGGGTCGGGCCGACCGGTCCATAGTCTTGGGGTCATCGGGGGAATTCGTAGTTTCATAGCGTGCCTCGGCGGAGGGGACGGGTCGGGCGCAGAGGCCGCCCGTCAGGGGTTCGCCCCCCGACGACTGGGGGCTCGCTCTGCGCACGAGCTGGGCCGGCGCCTCACCGCTGGGGCGCGCGAGCGATAGGGTGGGAGCTGGAGGCCGCCTATGCCCCCGGCGGCCGCCCGCGGGTCCTGGGTGTTGGGCGCCGGGGGCAGCGGCGCTGCCCGAGGGGGCGGCACCGACGCGCCGCGGACCGAGGGGGGGCTCGTTGGGACAGAGGGGTCACGGGCCTCCCTGTCGGCCTCGTCTGCCTGTGTGCGGGCATAGCCGGCTGCCTTCGGTGGCCGCAGGGCCGGCTACGGAGGCCGGCCCGGGGCGGGCCAGAGGCACTGCCACGGTCGGTGAGGCGGACCGACGGGGTGGGCACGCCGAATCCGGCCGGCGCCCCGAACAGGGCCGGGGCCAATCGCGGCCCGGGGGCCAGCGGTCCCGCCCCCGACCTCGCGGGCCCCCGGGCGGCCTGCGTCCTGCGCCGTCCGCGTCTGGGCGCGGCAGCTAGCTACGCGGCGTGCGGGGGCCCCCCCCCTAAATCACCCGGCGGGTCGGCCCGCACCGTGCGAAGGGGCCCAGGGCCGGCGGGGACGGTGGCCCGCGTGCCGCGATGGGCGCACGGCAGCCATGGCCCCCCTCCTAGGGGCGCCAGCTAACGGTGGACCCAGTGCTGCCCGGTGCCATCGGCTCCGTGGTAGACCGCTGCACGAGGGGGCCGCGGTAGGCCCGCTAGGCGCTGGCGGTCCGGTGGCGGCGCCGGTCCGAGGCGGGGACCGAACGGCCCGCACCACTCGAGGGCCCTCGCGCGCCCGGGGAGTGCACAAGCGGCAGGGTTCGGGACGACGCGCCCGGGCGCGGTGCGCGTGGCGCCGCAACTGTAGCCCGGGGCCTCCCCCCACCCATGCCCCGCACTCCGTCCGCCGCGGGGGACGGGGTCTGCTTTCTGCCCACTCGACCTGCGGGG     
M       TAATTTAATCTCGGCTATAAGATTATATTGATATAAATATTTTACTGTTCATTTCGTATTTATTCTTAAGTGATCATTTTATTAATTATTTTGTCATTTAAGTAAACGCATTAACCTATACAAAAATTAATTAGTTAATTAAAATTCTATATATTAAATGAAAAAATTTAATAAGATATTTTTATTAATTAGTATATTAATTGTTAAGTGGAATTGTTTATTTGTAAACTAATCTACGAAATGCATTATCGTATAGTTAAAATTTTGTTGGAGAAAATTAATTTCATATAAAAAAACAATAATAGAATTATGCATTTCATTGATTAAAATTGTTCTTATAATTTAAATTAATGAATTTCCCATTCTTTTTTTTTTATAGGGAACTAATTTCCTGATGAGAAAATAAATTAGATATCCAATACATACAAGTAGGTATATAACCACAAAATTTAAATAGTTTAGTTATTCGGAAGTTATGAACAATAAAAACTTTAATTTTTAGCATTTATTAATCATTAAGCAACTAATTTATTTATAAATTAAATGACAATATTCAAATAAAATAGAACAATACAGAAAATATACAGATTGTTGTTTTACAAATTACTTTTATCTAAATAAGATTTAACAAATAACACCTCCTGTTTTGTATAAGTTGTATTCTATTAAGAGGTTCATTATTATATAACATACCTTTAAATGACAAAAAACCATGTGTAATTACTCTTGGTTTCAAATATCAATAGATAAATAAGGCATTCAATTATCTGAAAAAATATATAATTTATATCTTAATATATGTACAAATATTTTATATGAATAGCTTATTTTTCAAAATTATAAGAACTCTCAAGAATTCTTATATGAACTATGTTATTTTTTTAATATGAAAATGATATATTCGTATAAAATTGTATTATTTATAAAAGCATTGTCCTTAAATCGAATCTATAGATAATATGAAAAAATTTAGACCGAGTGCTCAATTAATAAACAATAAACTTCGATAGTTAGTAGTATGTATTAGTTGCCGGATAGAAATATTGTCCCCGAACTTAAACTTGTGGACGAGTAGCCGTCAGAACTTAGTAGTATTGGGAACAGCAATCATGAACATTATTCCCTAGAACCACTCTAAGAAACGGGTCGGCGTTTCATCGAGAATTCGCCTGTCAAGCTTTAAACAACTGCTGATTTTTGGCCCATAAACTTTTTTCTGAATGCGGCATTATTTGCCTCGCTTTGATCGTAGTACATATAACTATTGACATAAGAAAGCAAGTACGTCGCATTAATCAGAACTTTAGGAAGCATTTTTCTATGACATGAAACTCCATACGCAATCGGGGACGCCCATTACTTGCGAACTCCGGCTAGACTTTTAATTCTATTTGCTTACATACCAAAATAAATTAAACCGTGGGAAATTATGTCCTTGAGTTTTACGCGCGCGACTCTAATTGCCGGTGAGATACCGTTTGCTATAGGGCCAACCCCGAGTAATAAAAGCCTCGGGAAATAGTGTTCCTTGCGACTGTTCGCCGGCGTCTTGCGGTCGATCAGAATCCGTAGCGTAGACTATAGTTTGGTTAAGAAAGTCAAGCCATGGAGCCTCAGTCCAGAGTATTGGTTGGTTCCGGAAACGTCCAAATAGCCCTAAATAGCGTTTTGGCCATAAAAGGATTTATAGTTATACAAAACTATCCAAAACTGAGTTGTAACATTAGTGTAGCCACAAGGTAATCGCTATGCTAAACGAGCTCGTGCTCGGTCTCAAATTCAGCTCTCTTAGTTGAGGTCGGCAATTAATCTGAGGTTCGCAGAGGCTCCTAGAAATGCAGCTTGCTGTTAAAAAATTACATCATTTGCTAACCCAACTGTGGAGGCGAAAGCCATAAAAATGTCTTCGCTCGGCCCGATACTAAAAATATAAATACGTATAGTTAGGCGTTGGATAATCATATTATATCAAAAGTCGACGAATTGCTCCTGGTAAAACCAAACCTCATTCGGCCGGTCTGGAACGGTCAGCTGGGGAGATTTACGCACCCAAAGTGCCTACCTCAGGAAAGTATCTTGTGGGAGGATTTCAGGGGCCCAAGAGGCACCACCCAGCGTTAGTACAACCCCGTCCCTTCGTGACCGGCAAACGCGAAAAGTGACCTCGGATGAAGAGGCCTCTACAAGGGACTGCTGGCACGGCCCGCAGGCCCGGCGTGAGACCACACTCCCCGTTACCAGGTCAATGACCCGTGGCCTAGATTTGCTGAGCCTGGGACGCTATGGTCTGCCAGACGCCACACTCAGGAGTGGGTAGCTGGTACGATTCAGGGTGCCGAGAACTATGGGCGATGGGGAGCTAATTAAGTTGATGTAGCGGTGCCAGACGGGAGGGGGACTATCGGCCAGGGAGTCCATGGTCTGACGACTTGGGGAGGACCTATACCTCGGGGGCTATCCGCTTTAGGACATGCTGACCCGCGGAGGCTAAGCGCCCGTAGACCTGCGTAGGGTGGTCGCACCCAGACCAAACACGAGCTTAGTTATCGAGGCGATGCTCAGCCCAGTCGACTCACGGTGTCGGACGTGGAGGTCAGGGAGCGGGCTCCCTCTCGTCACGAAGATTACAAAGCTGACCACTTAATAACGGGCGCAGGGGACGCTGTGGTGGACCCGGCCAGTTTGAAAATGCGTGTCTGAGTACGACCGGATTCACGCTCCCTTAGAGACGGTGGGAGAGTATGGAACCTCTATTTAATCGTGGGCGTGCCCGTACTAAGACTAACCCCAGCCGTATACTCGTGATTCCCTAGCCGCGTCACAGTACATTGGCTTTTCGCGTTGAGGGTGAATACCAAGGAACAAGGGCCGTCAAGTCTGGACTGGACAGTCAGCAGTTAGAATGAACGGGCCCGGCCTCGTCTGAGCCTGGCCCGAAGCCGGGGGTCGGGGCGACCGGTCCATACTCTTGGGGTCACCGGGGGGATTCGTATTTTCATAGCGTGCCTCGGCGCAGGGGACGGGTCGGGCGCAGAGGCCGCCCGCCTGGGGCTCGGCTCCGGACGACTGGGGCCGCCCCCTGCGCACGAGCAGGGCCGGCGCCCGACCCCTGGGGCGTGCGAGCGGTAGGGGGGGTGGGGCACGCAGCCCATGCCCCCGCCGGCCGCCCACGGGTCCTGCGTGTTGGGCGCAGGGGCCAGTCGCGCCGCCCGACGGGGCGGCACCCGTGCGCCGCTCACCCAGGCGGTGCTCGTTGGGACAGAGCGGTCGCGGCCGTCCCTCTCGGCCTCGTCTGCCTGTGTGCGGGGATGGCGGGCTGCCTTCTGTGGCCGCAGGCTCGCCCACGCCGACCGGCCCGGCGCGGGCCACAGGCAGTGCCACGGTCGGCGACGCGGACCGACGGGGCGGGCACGGCGATCGTGGTCGGCGCCCCGAACGGCGCCGGGGCCAATCGCGCCCCGGGGGCCAGCGATCCCGCCCCCCACGTGGCGGGCCCCCGGGGGGCCTGCGTCCCGCGCCGCCCGCGTCGGGGGGCGGCAGTTAGCTACGCGGCCTCCGGCGGCCCGCACACGACCTCACCCGGCGGACCTGCCCTCACCGTGCGAAGGGGCCCTGGGCTGGCGGGGACGGAGGCCCGGGGGCCGCCATGCGCGCCCGACAGCCGGGGCCCCCCTCCTAGGGGCGGAAGCTCACAGTGGACCCCGCCCTGCGCGGTGACATCGGCCCGGCGGTAGACCGCTACCCGAGCGGGCCGCCGTAGGCCCGCTAGCCTCTGGCGGCCCGGTGGCGGCGCCCGTCCGAGGAGGGGACCGAACGGCCCGCGCCAGTCGGGGGCCCTCACGCGGCCGGGGAGTGCACAAGGGGCAGCGTCGGGGAACCCGCGCCCGGGCGCGGCGCGCGTCGCGCCCCAACAGTAGCCCGGGGCCTCCCCCCCCCCAGGCCCCGCAGTCCGTCCGCCGCGGGGGACTGGGTCTGCTTGCTCCCAACACGACCGGCGAGC     
L       TAATTTATTCATGGCTATAAGATTATATTGTTATTAATATTATACTATACATTTCGTATTTCTTCTAAAGTGAAAATATTATTAATTATTTTGTCATTTAATAATACGCATTACCTTATACAATATTTTATTTTTTAATTAAAATTCTATATACTTAATGAAGAAATTTAATAAGATATATTTATTAATAACTATATTAATTGTTATGTGGAATAGTTTAGTTATAAACTAATCTACTAAAAGCACTATGGTATAGTTTAAAATATATTGTAGTCAATTAAATTATAATAAAAATTCAATAATAAAATTATGCACCTCATTATTTAAAATTGTCCTAATAATTTAAAATAGTGAATCACCCATACTTTTTTTTTTATGGGGAACTATTTTCCGGTAGAGAAAACATATTAGATTTCCAATTAAGACAATAACGTATATAACCTCAAAATTTAAATAGGATAGTTCTTCTGAAGTTATGAACAATAAAAACTTTAATGTTGAGCATGAATTAATCATTAAACATCTAAGTTATTTATTAATTAATTGACTATATTGAAATATAATAAAACAATACAGAAAATATACTGATTGTTGAGTAACAAATTTCTAATATCTAAATAAAATTATTCATATAACACCTCTTGTTTTGTAAAAGTCATATTCTATTAAGCGGTTCTTTACTATATAACATACCTTAAAATGATAAATTTCTATGTGTAATTACTCTATGTATCAAATATCAATAGATAAATAAGGCTCACAATTATCTGAAAGGATATATAATTTATAAATTAAAATATGTTCAAATATTTTATTTTAATAACTTTGTATTTAATATTATAAGATCTCTAAAGATTTCTTTTATGAGCTATGTCATTCTATTTATATAAATTAGACATATTTGTATAAAATTGTTTTATTTATAAAAGCATTGTCCTTAAATCGAATTTAGAGATAATATGAAAAAATTTAGACCGAGTGCACAATTAATAATAAATTAACTTCGATAGTTAGTAGCTTGTATAATTTTCCGGATAGAAAGAATGTCTCCGAACTTAAACTTGTGGACGATTAGCCTTCAGAACGTCGTAGTATTGGGAAAAGTTATCATGAACCTAATGCCCTAGAACCATTCAAAGATACGTGTAGGCGTTTCATCGAGAAGTCGCCTGTCAAGCATTAAACAACTGCTTATGTATGGTCCATAAACTTTCTACTGAATGCGGCATTATTTGCCGCGCTTTGCGCGTTGTGCATATAACTATTGACATAAGAATGCATGGACGCAGCATTGATCAGAACTCTAGGAAGCCTCTTTCAATGTAACCAAACTACATACGCAATCGGAGACGCCCATTACTTGCGAACTCTGGCTAGACTGTAAATTCTATTTGCAGACATACCAAAATAATTCAAACTTTGGGATATTCTGTCCATAAGTTTTACGCGTGCGACTCTAATTGCAGGTGAGATACCGTTGGCTATAGGGCCAACCCTGAGTATTAAATGCCTTGGTAAATAGTGACCCTTGCAACTGTTGGTCTGCGTCTTCCCGTCGTTAAGCATCCTTAGCGTAGGTTATAAGTTGGTTAAGAAAGACAACCCATGGAGCCTCATTCCAAATTATTGGTTAGTTCCGGAGACGTCCAAATAGCCCTATATATCTTTTTGGCCATGAAAGGATTTATAGTTATACGAAACTATTCTAAACTGATTAGTCACATCAGTGTAGCCACAAGGTAATCGCTGTGCTGAAGGAGCTTGTGTTCGGTCTCAAGTTCAGCTCTCTCAGTTGTGGTCGACAATAAATCTAAGGTTCGCAGATTCTTCGAGAAATGCAGCCTGATGTGAGCAAATTACATCATTTGATATCCCAAGTGTGGAGGCGAAAGCCAAGAAAATGTCTCCGGTCGTCCCGCTACTAACGGTATAAATACGTATAGTTAGACAGTGGATGATCTTCTTATATCAAAAGACGACGAATTGCTCCTGTTAAAAAAAAACCTTAGTCCGCCGGTCTGGAGTGGTTAGGTGGGTAGATTTACGCCCCCAAGGTGGATACCTCCGGAAAGCATCTCGTTGGCGGATTTCAGGGGCCCAAGAGGCACCAACCGAGGTTAGTACAACCCCCTCCCTTCGTGACCGGCAAACGCGACAAGTGATCTCGGATGGAGAGGCCTCTACATGGCACTGCTCGCACGGCCTGCAGTCCCGGCTTGAAACCACACTCCCCGTTACCAGGTCAATGACAGGTGGCCTAGCTTTGCGGAGCCTGGGACGCTATGGTCGGCCAGACGCCACACTCAGGAGGGGGTACCTGGGCCGAATCAGGGAGCCAAGAACGATGGACGAGGGGGAGCAATTTATGTTTATGTAGCGGTGCCAGACGAGAGGGGGATTACCGGCCCGTGAGTGCATGGTCTGACGACTACGGGAGGGCCTAGTCCTAGGGGGCTATCCACTTTAGCACCTGCTGACCCGCTTAGGGCAGGCGCCCGTACACCGGCGAACGGTGGTCGCACCCAGAGAAAACACGAGCGTACTTATCGAGGCGATGCACAGCCCAGTCGACTCACGGTGTCAGACGTGGAGGGCGGAGAGCGGGCTCCCTCTCGTCACAAAGATTACAAAGCTGACCACTTAATAACGGGCGCAGGCGACGCTGTTGTGGACCCTGCTAGTTTGAAATTGCGTGTCTGAGTCCGACCCGATTCCCGCTCCCTGAGAGACGGTGGGAGAGTATGAAACCTCTATTTGATCGTGTGCGTGATCGTACTAAGAATATCCCCTCCCGTTTACTCGCGATTTCCTACCCGCGTCACTATACGTTGGCATTTCCCGTTGAGGGCGCGGACCAAGGAACAGGGTGTGTCGAGTCCGGCCTGGAGAGTAAGCTGTTAGAATGAACGGGCCCGGCCTCCTCTGAGCCTGGCCCGAAGCCGAGTGAATGGCCGACTGGTCCATAGTCTAGGTGTCACAGGGAGAATTCGTAGTTTCATAGCGCGCCTCGGCGGAGGGGACGGGGCGGGCGCAGAGGCCGCCCGCCGGGGGGTCGGCTCCCCACGACTGGGGGCCCCCCCTGGGCACGAGCTGGGCCGGCGCCGGACCCCAGGGGCGCGCGAGCGATAGTGTGTGGGCTGGAGGCAGCCTCCGCCCCAGCCGGCCGCCCGCGGGTCCTGCGTGTTGCGCGCCGGGGGCAGCCGCGCAGCCCGACGGGGTGGCACCGGTGCGGCGCTGACCGAGGGGGCGCTCGTTGCTACAGAGAGGTCACCGCCGTCCCTGTCGGCGTCGTCTGCCTGTGTGCGGGCATGGGCGCCTGCCTTCTGTGGGCGCAGTGCCGGCTACGGGGTCCGGCCCCGGGCCCGCCAGAGGCTCTGCCACGGTCGGTGAGGCGAACCGACGGGGTGGGCGCGGCGAGTATGGTCGGCGCCCCGCACGGGGCCGGGGCCAATCGCGGCCCGGGGGCCAGCGGTCCCGCCCCCGACGTGGCCGGACCCCCGGGGGCCTGCGTCCTGCGCCGGCCGCGTCTGGGCGCGGCAGCTAGCTACGCGGCCTGCGGCGCCGCCCACACTACGTCACCCGGCGGCAGGGCCCGCACCGTGCGAAGGGGCCCAGGGCCGGCGGGGACGGTGGCCCGCGGGCTGCGATGGGCGCACGCCACCCGGGCCCTCCCTCCTAGGCGCGCAAGCTACCAGTGGACCCAGCGCTGGACGGTGACATCGGCTCCGTCGTAGACCGCTGCACGAGCGGGCGGCGGTAGGCCCGCTAGCCGCTGTCGGCCCGGTGGGGGCGCCCGTCCGAGGCGGGGACCGAACGGCCCGCGCCACTCGGGGGCCCTCACGCGGCCGGGGAGTGCACAAGGGGCAGCGTCCGGGAGGCCGCGCGCGGGCGCGGCGCGCGTGCCGCCCCAACTGTAGGCCGGGGCCTCCCACCACCCATGCCCCGCACCTCGTCCGCCCCGGGGCACGGGGTGTGCTTTCTCCCGACGCTACCGGCGCGG     
K       TAATTTAATCTCGTCTATAAGATTATATTGATACAAATATTTTACTATACAATGCGGATTTCTTCTAAAGTGAAAATTTTATTAATTATTTTGTCAGTTGAGAAAACGCAATACCATATACAATACTTTATTAGTTAATTAAAGTACTATAAACTAATTGAAAAAATTTAATAAGATATTTTTATTAATATCTATATTAATTGTTATGTGGAATTGTTTCGTTTTAAACTAATCTACTAAAAGCACTCTTGAATAGTTTAAACTATGTTGGAGTCAATTAATTTAATCAAAAAATTCAATAATATAATTATGAACTTCATTTTTTAAAATTGTTCTAATAATTTAAAATAATGAATTACCCATACGTTTTTTTTTATAGGGAAATGATTTCCTGTTGAGAAAGTAAATTAGTTTTCCAATTGCTGCAAGTATGTATATAACCACAAAATTTAATTAGTTTAGTTATTTAGAATTTATGAACATTAAAAGCTATATATTTAAGCGGTTATTAATTATTAATCGACTAAGTTATTTATAAATTAAATGACTATATTCAAATATAATAGAACAATACATAAAATAAACTGATTGATGAGTTACAAATAGCTTTATTCTAAATTAAATTAAACATATAACACCTCGTGTTTTGTAAATGTCATATTCTAATAAGTGGTTCTTTATTATATAATATACCTTAAAATGATAAATTTACATGTGTTATTACTCTATGTATCAAATAGCGATAGATTATTAAGGCACTCAATTATCTGAAAATATCTATAATTTATAAATTAAAATATGTTTAAATATTTCATTTTAATATCTTGCTATTTAAAATTATAAGATTACTCAAGATTGCTTATATGAACTCTATTATTTTGTTTATAAGAATAAGATATATTTCTATAAAATTATATTATTTATAAAAGCATTATCCTTAAATCGAATATAGAGTTAATATGAAATAATATAGACCGATTTCTCAATTTATAAACAATTAACTTCGATAGTTAGTTCCTTGTATAAGTTGCCGGAAAGAAATTTTGTCGTCTACCTTAAACTAGTGGACGATTAGCCTTCAGAAGGTAGCAGTATTGGGAAAAGCAATCAAGAACATCCTACCCTAGAAGCACTGGAAGAAACGTGTCGGCGTTTCATCGAGAATCCGCCTGTCATGCTTTAAACAACTGGTTTTTTATGGTCCATAAACTTTCTACTGAATGCGGCATGATTTGCATCGCTTTGCACATAGTACATATAACTATCGACATAAGAATGCAAGAACGCTGCATTGATCAGAACGCTAGGACGCATCCTCCTATGCCATGAAACTAGATACGCAATCAGTGACGCCCATTACTTACGAATTCTGTCTAGACTTTTAATTCTATTGGCTTACTTACCAAAATAAATTAAACCGTGGGAAATTATGTCCTTAAGTTCTACCCGCGCGCCTCTAATGCCCGGTGAGATACCGTTGGCTATCAGGCCTACCCTGAGTAATAATTGCCTTGGGAAACAGTGTCCCTTGCAACTGTTGGTCTGCGTCTTCCGGTCGTTTAGAATCCTTAGCGTACATTATAGCTTGGTTAAGAATGACGAACCATGGAGCCTCATTCCAGAGGATTGGGTGGTTCCGGATACGTCCAAATACCCGTAAATACCTTTTTGTCGATAATAGGTTTAATAGTTATACGAAACTATCATAAACTGAGTAGTAATATGACTGTAGCCACTAGGTAATCGCTATGCTGAAAGAGTTGGTGCTCGGTCTCAAATTCAGGTCTCTCAGTTGTTGCCGGCAATTAATCTGAGGTTCGCAGATACCCAGGGATATGCAGCTTGTTGTTAATAAATTACATGATTTGCTAACCCAAGTATGGAGGAGAAAGCCATTAAAATGTCTACGGGCGGCCCGCTCCTAACAGTAAAAATTCGTATAGGTAGTCACTGGATGGTCATATTATATCAAAGGTAGACGAATAGCTCCAGGTTAAAACAAGCCTAAGTCTGCCGGGCGGGAGCGGTTATATGGGCAGAATTATGCACCCAAGGTCGATACCTCCGGAAGGCATCATGTTGGCGGATTTCAGGTGCCCAAGAGGCTCCAACCGGCGGTAGTACAACCCCACCCCTTCTTGACCTTCAAAGGCGAAAAATGATCTCAGATGAAGAGGCCTCCACAAGGGACTGCTGGCACGGCCTGCAGTCCCGGCTTGAAACCACACTCCCGGTTACCAGGTCCATGACCGGTGGCCTAGCTTTGCTGAGCCTGGGACGCTATGCTCTGCCACGCGCCACACTCAGGACGAGGCACCTGGTCAGATTCAGGTAGCCGAGAACTATGCACGATGGGCAGCAATTTATGTTTATGTAGTGGTGCCAGTCGGGAGGGTGACTAGTGGCCCGCGAGTCCATGGTCTGACGACTCGGGGAGGACGTATGCCTAGGGGGCTATCCACTTTAGCACGTGCTGACCCGCGTAGGGCAGGCGCCCGTAAACCGGCGAAGGGTTGTCGCAGCCAGACCAAACACGACCTTAATTATCGAGGTGATGGACAGACCGGTCGACTCACGGTGCCAGACGTGGAGGCCAGGGAGCGGGCTTCCTCTCGTCACAAAGATTTCAAAGCTGTCCACTAAAGAACGGGCGCCGGCGACGCTGATGTGCACCCAACTAGTTTGAAAATGCGTGTCTGAGTCCGCCCGGATCCCAGGTCCCTGAGAGACAGAGGGAGAGTATGAACCCTCTATTTGATTGTGGGCGTGCCCGTACTAAGAATATCCCCTCCCGTATACTCCCGATTTCCTACTCGCGTGACAATACCTTGGCTTTTCCTGTTGCGGGCGCGGTCCAAGGAACACCGAGCCTCTAGTCCTGACTCGAGAGTAAGCTGTTAGAATGAACGGGCCCGGCCTCCTCGCCGCCTGGCCCGAAGCCGCGGGTCGGGCCGACCGGTCCATAGTCTTGGGGTCACCGAGGGAATTCGTAGTTTCATAGCGTGCCGCGGCGCAGGGGATGGGTCGGGCGCAAATGCCGCCCGCCGGGGGGTCGCCTCCCGACGACTCGGGGCTCGCCCTGGGCACGAACTGGGCCGGCGCCCGATCCTTGGGGCGTGCGAGCGACAGGGGGGGGGCTGGAGGCGGCCTGTGCCCCCGTCGGCCGCCCGCGGGTCCTGGGTGTTGGGCGCCGGGGGGAGCCGCGCTGCCCAACGGGGCGGCACCGGCCCGGCGCTGACCGAGGGGGCGATCGTTGCGGCAGAGAGGTCGCAGCCGTCCCTCTCGGCCTCGTTTGGCTGTGCGCGGGCATGGCCGCCGGCCTTCTGTGGCCGCAGGGTTGGCTAGGGCCCACGGCCCGGGGCGGGCCAGAGGCAGTGCGACGGTCGGTGACGGGGACCGACGGACGGGGCACGACGACTCTGGCCGGCGCCCCGAACGGTGCCGGGGCCAATCGCGCCCCGGGGGCCAGCGGTCGCGCCCGCTAGCTGGCGGGCCCCCGGGGGGCCGGCGTCCTGCGCCGTCCGCGTCGGGGCGCGGCAGCTAGCTACGCGTCCTGCGGCGGCCCCCACACGACGTCACGCGGCGGGAGGGCCCGCACTGTGCGAAGGGCCCCAGGGGCGGCGGGGACGGTGGCCCGGGGGCCGCTATGGGCGCACGTCAGCCAGGCCCGCCCTCCTAGGGCCGCAAGCTAACTGTGGACCCCGCCCGGCGCGGTGACATCGGCTCGGTGGTGGACCGCTGCAGGCGCGGGCCGGGGTAGGCCCGATAGCCGCTGCCTGCCCGGTGAGGGCGCCGGTCCGAGGCGGGGACCGAACGGCCCGCGGCACTCGGGGGCCCTCACGCGGCCGGGGAGTGCAGAAGGGGCAGAGTACGGCAGGCCGCGCCCGGGCGCGGCGCGGGTGCCGCCCCAACTGTAGCCCGGGGCGTCCCAGCACCCAGGCCCCCCACTCCGTCCGCCGCGGGGCACGGGGTCTGCTTGCTCCCAACGCCCCCGGCGGGC     
J       TAATTTAATCTCAGCTATAAGATTATATAGATATATTTATTATTCTATTCATAGCGTATTTCTTCTAAAGTGAAAATTTTATTAATAATTTTGTCATTTGAGAAAACGCATTACCCTATACAATAATTGATTATTTAATTAAATTTCTATAAAGTAAATGAAAAAATTTAATAAGATATTTTTATTAATAATTATATTAATTGTTATGTTGAATAGTTTTGTTTTAAACTAATCTACGAAAAGTACTCTCGTATAGTTTAAATAATATTGGAGTCAATTAATTTAACAAAAAAAATCAATAATATAATTATGCACTTCATTATTTAAAATTGTTCTTCTTATTTAAAATAATGAATGACCCATTCTTTTTTTTTTATAGGGAACTATTTTCCATTTGAGAAAGAAAATTAGATGTCCAATACATACAAGAAGGTGTATAACCACAAAAATTACATAGTTTAGTTTTTCGGAAGTTATGAACAATAAAAACTTTAATGTTTACCGTACATTAATCATTAATCATCTAAGTTATTTATGAATTAAATGACTATATTAATATTTAATAGAAAAATACAAAAAATAAACTGATTGTTGAGTTTAAAATAGCTTATCTAGAAATTAAATTAAACATATAACACCTCACGTTTTGTATAAGTCATATTCTATTAAGCGGTTCTTAAGTATATATAATACCTTGAAATGATAAAATTCGATGTGTCATTACTTTGGGAATCAAATATCAATAGATATATAAGGCACACAATTATCTGTAAAAATATATAATTTCTACATTAAAATATGTACAAATATTTTATTTTAATAACTTAGTATTTAAAATTATAAGAACTCTCAAGAATTCCTTTATGAACTATGTAATTTTGTTTATAAGAATAAGAGATATATGTATAAGATTGTATAATTTATAAAAGCATTGACCTTAAATCGAAAATAGAGATAATATGAAAAAATTTTTACCGAGTGCTCAATTATTTAACAATTAACTTCGATAGTTAGTAGCGTTTATAGCTTGACGGATAGAGACATTGTCTTCGAACTAAAACTTGTGGACAATTAGCCTTCAGAAGGTCGTAGTATTGGGTAAAGCAATCATGAACATAATCCCCTAGAACCACTCAAAGAAACGTGTCTGCGTTTCATCGAGAATTCGCCAGACATGCTTTAAACAACTGCTTATTTATAGTCCATAAACATTCTACTGAATGCGGTATGATGTGCCTCGCTTTGCGCGTAGTACATATAACTATAGACATATGAATGCAAAAACGCGGCATTCAGCAGAACGCTAGGATGCATCTTGCAATGTCAGGAAACTACATACGCAATCGGGGACGCCCATTACTTGCGAATTATGGCTAGACTTTTAATTCTCTTTGCTCACCTACCAAAATAAAAAAAAATATGGGATATTGTGTCCTTCAGTTCTACCCACGCGACTCTTATTGCCGGTTAGATACCGTTGGCTATTGGGTCAACCCGCAGTAATAATGGCCTTGGGAAATCGTGTCCATTGCAACTGTTGGTCTGCGTCTTCCGGTCGTTAAGAATCCTTAGCGTAAATTTTAGCTTGGTTAAGACCAACAATCCATGGAGCCTCATTCTAGAGTATTGGTTGGTTCCGGATACGTCCAAATAGCCCTATATACCTTTTTGGCAATAAAAGGTTGTACAGTTTTACGAAACTATTATAAACTGAGTAGTAAAATGACGGTAGCCTCCAGGTAATCGCTATACTTAAGGAGCTCGTGCTCGGTCTCAAATGCAGATCTCTCAGTTGAGGCAGGCTATGAATCTGAGGTTCGCAGAACCTCCTAGATATGCAGCTTGTTGTTAACAAAATGCGTCATTTTGTAACCCTAGTGTGGAGGCGAAAGCCATAAAGATGTCTCAGGGCGATCCGCTACTTACAGTATAAATTCGTATAGTTAGCTATTGGATCATAATGTTATATCAAAAGACGACGAATTGCTCCTGGTAAAAACAAACCTAAGTCAGCCCGTCTGGAGCGGTAAGATGGCTAGACTTACGCGCCCTATGTGCTTACCTCCGGAAAGCATCTCGTTGGCGGATTTCAGGTCCCCAAGAGGAGCCAACCGTCGTTAGTACAACCCCATCCATTCGTGACCGACAAACGCGAAATATGATCTCGGATGAAGAGGGCCCTACAATGGACTGCTGGCACGGCCATCAGTCCCGGCTTGAAACCACACTCCCGGTTCCCGGGTCAATGACCGGTGGCGTAGCTTTGCCAAGCCTGGGACGCTATGGTCTGCCAGGCGCCACACTCAGGAGGGGGCACCTGGTCCGAGTCAGGCTGCCTAGAACTATGGACGATGTGGAGCTATTTATGTTTATGTACGGGTGCCAGACGGGAAGGGGAGTAGCGGCCCGGGAGTCCATGGTCTGAAGACTTCGGGAGGACCTATTCCTAGGGGGCTATCCACTTTAGCACGTGCCGACCCGCGTAGGGCAGGCGCCCGTACACCGCCGAAGGGTGGTCGCACCCCGACCAAACACGAGCTTAATTATCGAGGCGATGCACAGCCCAGTCGACTCACTGTGTCAGACGTGGAGGGCAGAGAGCGGGCTCCATCTCGTCACAAAGATTACTAAACTGACGAGCCAATAACGGACGCAGGCGACGCTGTTGTGGGCCCTGATAGTTGGAAAATGCGTGTCTGAGTCCGCCCGGATCCCCGCTCCCTGAGAGACAGTGGGAGAGTATGAAACCTCTAGTTCATGGTGGGCGTGCCCGTACTAAGAATATCCCCTCCCGTATACTCGCGATTGCCCACACGCGTGACAATACTTTGGCTTTTCCTGTTGAGGGCGCGGACCAAGGAACAGGGAGAGTCGAGTCCGGGCTGGAGAGTAAGCTGTTCGAATGAACGGGCCCCGCCTACTCTGAGCCTTGCCCGAAGCCGCGTGTTGGGACGACCGGCCCATAGCCTTGGGGTCTTGGGCGGAATTCGTAGTTTGATAGCGTGCCTCGCCGGAGGGGACGGGTCGGGCGCAGAGGCCGCCCGCCGGGGGCTCGGCTCCCGACGACTAGTGGCTCCGCCTCCGCACGAGCTGGGCCGGCGCCCGACCCTTGGGGCGTGGGGGCGATAGGGTGGGGGCTTGAGGCGCCCTATGCCGCCGCCGGCCGCCCGCGGGTCCTGCGTGGTGGGCGCCGGGGGCAGTCGCGCTGCCCGACGGGGGGGCACCGTCGCGGCGCTGACCGAGGGGGGGCTCGTTGGGCCAGAGCGGTCGCGGCCGTCCCTCTCGGCCTGGTCTGGCTGTGTGCTGGCATGGCCGGCTGCCTTCTGTGGTCGCAGGGCCGGCTACGGCGCCCGGCGCGGGGCGGGCCAGAGGCAGTGCCACGGTCGGTGAGGCGGACCGACGGGGTGGGCACGCGGGCTCCGGTCGGCGCCCCGGACGCGGCCGGGGCTAACCGCGGCACGGGGGCCAGCGGTCCCGCCCGACACCTGGGGGGCCCCCGGGGGGCCTGCGTCCTGCGCCGTCCGCGTCTGGGCGCGGCAGCTAGCTCCGCGGCCTACGGCGGCCCCCCCACTACGTCACGCGGCGGCGCGGCCCGCGCCGTGCGAAGCGGCCCACGGCCGCCGGGGACGGCGGCCCGGCGGCCGCCATGGGCCCACGCCAGCCAGGGCCCCCCTCCTAGGGGCCCAAGCTGACAGTGGACCCCGCGCGGCGCCGTGACATCGGCTCGGTAGTAGACCGCTGCAATAGCGGGCGGCGGTAGGCCCGATAGCCGCTGCCGGTCCGGTGGGTGGGCCCGTCCGAGGCGGGGACCGAACGGCCCGCGTCAGTGGGGGCCCCTCGCGCGGCCGGGCAGTGCACCAGGGGCAGCGTCCGGGATGCCTCGGCCGGGCGCGGCGCGGGCGCCGCCGCAACTGTAGCCCGGGGCCTCCCAGCACGCATGCCCCCCAGTGCGTCCGCCGCGGGGGACGGGGTGTGCTTTCTCCCAGCGCGCCCGGCGGGC     
I       TAATATAATCTCGGCTATAAGATTATATTGATATATATATTTTACTATTCATTGCGTATTTCATCTAAAGTGAAAATTTTATTAATTATTTAGTCATTTGAGAATCCGCAGTACCCTATACAATAAGTTATTAGTTAATTAAAATTCTATAAACTAAATGAAAAAATTTAATAAGATAATTTTATTAAAATCTATATTAATTGTTAAGTGGAATTGTTTCGTTATAAACTAATCTACAAAAAGCACTTTCGTATAGTTTAAACTGTGTTGGAGTCAAATAATTTAATAAAAATATTTAATAATATAATTATGCACTTCATTATTTAAAATTGGTCTTATAATTTAAAATAATTAATGACCCATACTTTTTTTTTTATAGGGAACTAATTTCCTGTGGAGAAAGTAAATTAGCTTTCCAATACATACAAGTATGTATAATACCACAAAATTTATATAGTTTAGCTATTCGGAAGTTATGAACAATAAAAACTTTAATGTTAAGCTGTAATTAATCATTAATCAACTAAGTTATTTATAAATTAAATGACTATATTCAAATGTAATAGAGCTATACAGAAAATAAACGGATTGTTAAGTTACAAGTTGCTTATATCTAAATAAAATTAAACATATAACACCTACGGTTTTGTATAAGTCATATCCTATTAAGCGGTTCTTTATTATATAACATACCTTAAAATGATAAACTTCCTTGTGTTATTACTCTATGTATCAAATATCTATAGATAATAAAGGCACTCAATTATCTGAAAAAATATACAATTTATAAATTAAATTATGTTCAAATATTTTATTTTAATAACTTAGTCTTTATTATTATAAGATCTCTCGTGATTACTTAGATGAGCTATGTTATGTTGTTTATAAAAATTAGATATATTTGTATAAAATTTTATAATTTATAAAAGCATTGTCCTTAAATTGAATATAGAGTTAATAAGAAAAAATTTAAACCGAGTGCTCAATTAATAAACAATTAACTTCGATAGTTAGTAGCTTGTATAAATTGCCGGATAGAAATATCGTCTCCGAACTTAAACTTGTGGACGATTAGCCTTCAGAAGTTCGTAGTATTGGGAAAAGCAATCAAGAACATACTCTCCTAGGACCACTCAAAGAAACGTGTCGGCGTTTCATCGAGAAGTCACCTGTTGGGCTTTAAACTACTGCTTATTTATGGGCCATAAACCTTCTGCTGAATGCGGTATGATTTGCCTCGCTTCGGGCGTAGTACATATTACTAATGACATAAAAATGCAAGTACGAGGCATTGATCAGAACTCTAGGAAGCATACGTCTATGTCATGAAACGACACACGCAATCGGGGACCCCCATTACTTGCGAATTCTGGCGAGACTTTTAATGCTATTTGCTTACTTACCAGAATAAATTATACTGTGGGAAATTATGTACTTGAGTTCTACTCGCGCGACTGTAATTGAGGGTGATATACCGTTGGCTATAGGGCCAACCCGGAGAAATAATTTCCTTGGTAAAAAGTGTCCCTTGCAACTGTCGGTATGCGTCTTCCTGTAGCTTTGCATCCTTAGCGTAGATTATAGCTTGGTAAAGAACAACAAACCATGCAGCCTCATTCCAGAGTATTGGCTGGTTCCGGATACGTCCAAATTGCCCTAATTACCTATTTGGCCATGAAAGGTTTTATAGTTGTACGAAACTATTCTAAACTGAATAGTAACATGAGTGTAGCCTCAAGGTAATCGCTATACTTAAGGAGCTCGTGCTCGGTCTCAAATTCAGGTCTCTCAGTTGTGGCTGGCAATAAATCTGAGGTTCGCAGATTCTCCGAGAGATGCATCTTGTTGTCAACAAATTACATAATTTGCTAACCCAAGTGTGGAGGCTACAGCCAAAAAAATGTCTCGGGGCGGCCCGCTTGTAAGAGTATAAATTCGTATAGTTAGTAAATGGATCCCCATATTATATAAAAAGGCGACGAATCGCACCTGGTCAAAACAAACCTTAGTAGGCCGGTCGTGATCGGTTATGTGGATAGATTTAGGCACCCAAGGTGACTACCTCCGGAACGCATCGTGTTGTCGGATTGCAGGGGCCCAAGAGGCACCAACCGGCGTTATTCCAACCGCGTCCCTTCATGACCGGAAAATGCGAAAATTGATCTCGGATGAAGAGGCCTCTACAAGGGACTGCTTGCACGGCCCTCAGTTCCGGCTTCAAACCACACTCCGCGTTACCGGGTCAATGAACGGTGGCCTAGCTTTGCGGAGCCTGGGACGCTATGGTGTGCCAGGCGCCACACTCAGGAGGGGGCACCTGGTCCGAGTCAGGGTGCAAAGAACTATGGACAATGGGGAGCAACTTATGGTTATCTACCGGTGCCAGCCGGGAGGGGGACCTTCGGCCCGGGAGTCCATGGTCTGACGCGTTCGGGAGGGCCTATGCCTCGTGGGCGATCCACTTTAGCATGTGCTGACCCGCGGAGGCCAGGCGCCCGTACACCGGCGCCGGGTAGTCGCACCCAGACCAAACACGAGCTTAATTATCGAGGCCATGCACAGCCCAGTCGACTCACGGTGTCAGACCTGGAGGGCACGGAGCGGGCTACATCTCGTCACAAAGATTTCAAGGCTGACCACGTAAAAACGGGCGCCGGCTACGCTGTTGTGGACCCTGAGAGTTGGAAAATGCGTGTCTGAGTCCGCCCGGATCCCCGCTCCCTGAGAGACGGTGGGAGAGTCTAAAACCTCTATTTCATCGTGGCCGTGCCCGAACTAAGAATATCCCCTCACGTGTACTCGTGATTGCCGACACGCGTGTCAATACTTTGGCCTTTCCAGTTGAGGGCGCGGTCCAGGGAACATGGAGCCTCGCGTCCGGACTGAAGAGTCAGCCGTTAGAATGAACGGCACCGGCCTACTCTTAGCATGGCCCGAAGCCGGGGGTCGGGCCGACCGATCCATAGTCTGGGGGTCCCCGGGGGAATTCGTATTTTGATAGCGTGCCTCGGCGGAGGGCACGGGTCGGGCGCAGAGCCCGCCCGCCCGGGGCTCGGCTCCGGACCACTAGGCGCTCCCCCTGCGCACGAGCTGGGCCGGCGCCCGCCCCCTGGGGCGCGCGAGCGAGCGAGCGGGGGCTCGAGGCGGCCTCTGCCCCCGTCGGCCGCCCCCGGGTCCTGCGGGTTGGGCGCCGGGCGCAGCCGCGCTCCCCGACGGGGCGGCACCCGCGCGGCGCTCACGGAGGGGGCGCTCGTTGGGGCAGAGAGGTCAGGGGCGTCCCTCTCGGCCTCGTCTGCGTGTGCGCGGGCATGGGCGCCTGCTTTCCGTGGTCGCAGGGCCGGCTCCGCGGCCCGGCCCGGGGCGGGCCAGAGGCAGTGCGACGATCGCTGAGGAGGACCGACGGGGTGGGCACGCCGGCGCTGGTCGGCGCCCCGGACGGGGCCGGGGGCAATGGCGGCCCGGGGGCCAGCGGTCCCCCCCGCGATCTGGCCGGGCCCCGGGGGGCCTGCGTCCGGCACCGGCCGCGTCTGGGCGCGGCAGCTAGCTACGCGCCCTCCGGCGGCTCCCACACTACCTCACCCGGCGCGGCGGCCCGGACCGTGCGAAGGGGCCCAAGGCCGGCGGGGACGGGGGCCCGCGGGCGGCCATGGGCGCACGCCAGCCAGGGCCCACCTCGTAGGGGCGCAGGCTAATCGTGGACTCCGCGCGGCCCGGTGACATCGGCTCGGTGGTAGACCGCCGCACAAGCGGGCCGCCGTAGGCCCGCCAGCGGCTGGCCGGCCGGTGGTGGCGCGGGTCCGAGCTGGCGACTGAACGGCCCGCGGCAGTCGGGGGGCGTCCCTCGGCCGGGGAGTGCACAAGCGGCAGGGGCCGGGAGGCCGCGCCCGGGCGCGGCGCGCGTTCCGCCGCAACTGTAGCGCCGGGCGTCCCCCCCCCCATGCGCGGCACTCAGTCCGCCGCGGGGAACGGGGTGTGCTTTCTCCCAACGCAACCGGCGCGC     
H       TAATTTAATCTCGGCTATAAGATTATATAGATATATATATTTTACTATTCATTGCGTATTTCTTGTTAAGTGAAGATATTATTAATTATTTAGTCATTTTAGAATACGCTTAATCCTATAAAATATCTCAGTAGTTAATAATATTTCTATAAACTAAATGAATAAATTTAATAAGATAAATTTATTAATAAATATATTTCTTGATAAGAGGAATTGTTTCGTTTTAAACTAATCTAAAGAAAGCAATACCGTATAGTTTAAACTATGTTGGAGTCAACTAATGTATCAAAAAAAATTAATAATATAATTATGCGCTTCATTATTATAAATTGTTCTTAGAATTTAAAATAATGTATGACCCAAACTTTTTTTTTTAAAGGGAAGTAATTTCCTAAAGAGAAATTAAATTAAATCTTCAATTTATACAGGAACGTATATAACCACAAAATTTAAATAGATTAGTTTTTCGGAAGTTATGAACAATAAAAACTATATTATTTAGCGTTAATTAATAATTAATCTACTAAGTTATTTAAAAATGAAATTACTGAATTCAAATTTATTAGAACGATACAGAAAGTAAACTGATTGTTGTGTTACAAATTGCTTATGTCTCAATAAAATTAAACATATAACACCTCCGGTTTTGTATATGTCATAATCTATTAAGAGGTTCTTTATTATATAATATACCTTAAAATGATAAAATTCCTTGTGTAATTAAGCTAGGTATCTAATATCAATAGATAAATAAGGCACTCAATTATCTGAAAAAATATTTAAATTATTATTTAAAATATGTACAAATAATTTATTTTAATAACTTAGTCTTTAAAATTATAAGAACACTCAAGATTACATATATGAACTATGTTATTTTCTTTATAAGAATTTGATATATATATATAAAATTGTATAATTTATAATAGCATTGTCCTAAAATCGAATATAGAGTTAATATGAAAAAATTTAAACCGAGTGCTCAATTAATAATTAATAAACTTCGATAGTTAGTAGCTTGTATAACTTGCCGGATAGACATAATGTCACCTTACTCAAACTTGTCGACGATTAGCCTTCAGAAGGTCGTAGTATTGGGAAAAGCAATCAAGAACATATTCACCTAGAACCACTTAAAGAAACGTGTCAGCGTTTCATCGAGAAATCGCCGGTCAAGCTTTAAACAACTGGTTATTTATGGTCCATAAACGTTCTACTGAATGCGGAATGATTTGCCTCGCTTCGTGCGTAGGACATATAACTATAGACATAAGAATGCAGTCGCGTGGCATTGATCAGAACTGTAGGAAGCATATATCTATGTCATGAAACTACATACGTAATCGGGGACGCCAATTACTTGCGAAATTTGGCTAGACTTTTAATTCTATTTGCTTACTAGCAAACAAAAATTAAACTGTGGGAAATTATGTCCGTGAGTTCTACCCGCGCGTCTCTTATTGCCGGTGAGATATCGTTGGCTATAGGCCCAACACTGGGTAATAATTGCCTTGGGAAACAGTGTCCTTTGCTACTGTTGGTGTGCGTATTCCAGTCGTTAAGAATCCTTAGCGTAGTTTATAGATTGGTTAAGAACGCCAAACCATGGAGCCTCATTACAGAGTATTGGTTGGTTCAGGATACGTCCAAATAACCGAAAATACCTTATTGGCCATAAAAGGTTTTATAGTTGTACGAAACTATTCTAAACTGAGTAGTAATATCATTGTAGCCACTAGGTAATCGCTATGCTTAAATAGCTCGAGCTCGGTCTTAAATGCAGCTCTCTCAGTTGTGGCCGGCAATAAATCTTAGGTTCGCAGATTCCCCGAGCATTGCAGCTTGTTGTTAACAAATTCCATCATTTGCTAACCCAAATGTGGAGGCCAAAGCCATAAATGTGTCTCAGGGCGTCCCGCTACTAACAGTATAAAACCGTATAGTTAGTTTTTGGATTATCATATTATATCAAAAGCCGACGAATGGCTCCTGGTCAAAACGAAACAAAGTCGGCCGGCAGGGATCGGTTATCTGGGTAGATTTAAGCACCCAAGGTGCCGACCTCCGGAAAGGATCTTGTTGGCGGATTTCAGGTGCCCAAGAGGCACCAACCCGCGTTAGTACAACCCCATCCCTTCATGACCGGCAAACGCGAAAAGTGATCCCCCAGGAAGAGGACTCAACAAGGGATTGCTGGCACGGCCTAGAGTCCCGGCTTTAAACCACACTCCCCGTTACCTGGTCTATGAGCGCTGGCCTAGCTTTGCCGAGCCTGGGCCGCTATGGTCTGCCAGGCGCCACACTCAGGAGGGGGCGCCTGGTCCGATTCAGGGTGCCCAGAACTATGGACGAAGGGGAGCGATTTATGGTTAGGTAGCGGTGCCAGGCGTGCGGGGGACCAGCGGCCCGGGAGTCCATGATCTAACGAATCCGGGAAGACGTATGCCTTGGGGCCTATCCACTTTAGCAGGTGCGGACCCGCGTAGGGCAGGCGCCCGTACACCGGCGTAGGGTGGTCGCACCCCGAGCAAACACCAGCTCAATTATCTAGGCGATGCATAGCCAAGTCGACTCACGGTGTCGGACGTGGAGGGCAGAGAGCGGGCTCCCTCGGGTCACTAAGATTTCAATGCTGACCACATAATAACGGGCGCCGGCGACGCTGTGGTGGACCCTGGAAGATGGAAAATGCCTGTCTGAGTCCGCCCGGATACCCGCTCCCTGAGAAACGGGGGCAGAGTATGAAACCTCTATTTTATCGTAGGCGTGCTCGTACTAAGACTGTCCCCTCCCGTATACTCGCGATTTCCTACACGCGTGCCTATACTTTGGCGTTTCCCGTTGAGGGTGGGGACCACGGAACAGGCAGGGTCGAGACCGGACTGGACAGTCAGCCGTTAGAATGAACGGGCGCGGCCTCCTCTGAGCGTGGCCCGAAGCCGAGGGTTGGGGCGACCGGTCCATAGTCTTAGGGTCATAGGGGGAATTCGTAGTTTCATAGCGCGCCTCGTCGCAGGGGACGGGTCGGCCGCAGGGTCCGCCCGCCGGGGGCTCGGCCCCCGACGACTGGGGGCTCCCCGTGCGCACGAGCTGGGCCGGCGCCGGACCCCCGGGGCGTGCGAGGGACCGTGTGCGGGCGGGAGGCGGCCTATGCCCCCGTCGACCGCCCGCGGGTCCTGCGTGTTGGGCGCCGGGGTCAGCCGCGCGGCCCGAGGGGGCGGCACCGTCGCGTCGCTGACCGAGGGGGGGCTCGTTGGGACAGAGAGGTCACGGCTGTCCCTCTCGGCCTCGCCTGCCTGTGTGCGGGCATGGCCGCCTGCCTTCTGTGGTCGCAGGGCCGGCTCCGGCATTCGGCCCCGGGCGCGCCAGAGGCCGTGCCACGGCCGGTGACGCGGACCGACGGGGTGGGCTGGCCGCCGCTGGTCGCCGCCCCGAACGGGGCCCGGGCCAATCGCGGCCCGGGGGCCAGCGGTCCCGCCCGCGACTTGGCGGGCCCCCGGGGGGCCTGCGTCCTGCGCCGTGCGCGTGTGGGCGCGGCAGCTAGCTACGCGCCCTGCGGCGACTCGCACACTAGGTCACCCGGCGGGATGGCCCGCACCGTGCGAAGGGGCCCAGGGCCGGCGGGGACGGGGGCGCGCGCGCCGCCATGCGCGCACGCGACCCCGGGCCCCCCTCGTAGGGGCGCAAGCTACCGGTGGACCCCGCGCGGCCCGGTGACATCAGCTCGGTCGCAGACCGCTGCATGAGCGGGCCGCGGCAGGCCCGCTAGCCGCAGGCTGTCCCGTCAGGGCGCCGATCCGGGGTGGGGACAGAACGGCCCGCGGCAGTCGGGGGGCCTCACGCGGCCGGGGAGTGCACAAGGGGCGGCGTCCGGGATGCCGCGCCCGGGCGCGGCGCGCGTACCGCCCCAACTGTAGCCCGGGGCCTCCCACCACCCACGCCCCGCAGTCCGTCGGCCGCGGGGGACTGGGTGTGCTTTCTCGCAACGCGGCCCGCGGGC     
G       TAATATAATCTCAGCTATAAGATTATATAGTTTTACATATTATCCTATTCATTGCGTATTTCTTCTAAAGTGAAAAGATTATTAATTATTTAGTCATTAGGGTATACGAATAACCATATACAATAATTTAATATTTATTATAAATTCTATAAACTAAATGAAAAAATTTAATAAGATAATTTTATTAATTACTATATTAATTGATAGGCGGAATAGTTACATTTTAACCTAATCTACTAAAAGCAATTTAGGAGAGTTTAAAATATGTTGAAGTCAATTAATTTAATAAAAACAATTAATAATTTAATTATGCGGTTCATTATTAAAAATTGTTCTTATAATTTAAACTAATGAATGACCCATACATTTTTTTTTATAGGGAATTAATTTCATGAAGAGAAATTAAATTAGATTTCCAATAAATACAAGAACGTATATACCCACAAAATTTAAATAGTTTAGATATTCGGAAGTTATGAACAATAAAATCTTTAATGTTAAGCATATATTAATCATTAAGCAACTAAGTTATTTATAAATTAAATGACTATATTAAAATATAATAGAACAATACAGAAAATACACTGATTGATGAGTTACAAATTGCTTATATATAAATAAAATTAAACATAAAACACCTCTGGTTTTGTATAAGTTATATTCTATTAAGTGGTTCTTTATAATATAAAATCCCTTAAAATGATAAATTTCCATGTGTAATTACTCTTGGTATATAATATCAATAGATAAATAAGGCACGCAATTATCTGAAAAAATATATAATTTATAAATAAAAATATGTCCAAATAATTTTTTTTAATATCTTAGTCTTTGGAATTATAAGACAACTAAAGATTACTTATATGAACTATGTAATTATGTTTATAAAAATTAGATATATGTTTATAAAATTGTATAATTTATAAAAGCATTGTCCTACATTCGCATATAGAGATAATATGAAAAAATTTAAACCGAGTGCTCAATTAATAAGCAATTAACTTCGATAGTGAGTAGCTTGTATACCTTGCCGGATAGAAATATTGTCACCGAAGTTCAACTTGTTGACGATTAGGCTTCAGAAGGTCGTAGTATTGGGTAAAGTAATCAAGAACATAATTACATAGAACCATTCAAAGAAACGTTTAAGCGTTTCATCGAGAAGTCGCCAGTAAAGCTTCAAACAACTGCTTATTTATGGTCCATAAACCTTCTACTGAATGCTGAATGATTTGCATCGCTTTGTGCGTTGTACATATAACTATCGACATAAGAAAGCAAGAACGTGGCATTGCTCAGAACTGGCGGACGCATCTGTCTATGTCAAGAAACTACAGACGCAATCGGGGACTTCCATTACCTGCGAAATCTGGCTAGACTTTTAATTCTATTTGCGTACCTACCAAAATAACTTGACCTTTGCGTAATTATGTCCTTGAGTTCTACCCGCGCGTCTCTCATTGTCGGTGAGATACTGTTGGCTATAGGGTCAACCCCGTGTAATAATTGCCTTGGGAAATAGTGTACCTTGCTACTGTTGGTCGGCGTCTTCCGGTCGCTATGAATCCTTAACGTAGTTTATAGCTTGGTTAAGAACGGCAAACCATGAAGCCTCCTTCCAGAGTATTGTCTGGTGCCGGATACGTCCAAATAGCCTTAAATACCCTTTTGGCCATAAAAGGATCTATAGTTGTACGAAACTATTCTAAACTGAGTAGTAATATGAGTGTAGCCACCAGGTAATCGCTATGCTTAAGGTGCTTGGGCTCGGTATCAACTTCAGATCTCTCAGTTGTGGCCGGCAATAAATCTGAGGTTCGCAGATCCTCCTAGAAATGCAGCTTGCTGTGAACAAATTACATAATTTGCTAACCCAAGTGTGGAGGCGAAAGCCATAAAAATGTCTCAGGGTGGCCCGCCACTAACAGTACAAAGTCGTATAGTTAGTCATTGGATCATAATATTATATCAAAAGTCGACGAATTGCCCGTGGTATAAAGAAACCTAAGTCCGCCGGTCGGGAACGGTTAAGGGGCTAGATTTACGCACCCAAGGTGCGTACCTCCGGAACGGATCTTGTTGGCCGATTTCAGGTGCCCAGGAGGGACCAACCGTAGTTAGTACAACCGCTTCCCTTCGTGACCGGCAAACGCGAAACGTCATCTCGCATGAAGAGGCCTCTACACGGGACTGCTAGCACGGCCGGCAGTCCCGGCTTAAAACCACACTCCCCGTTGCCAGGTCCATGACCGGTGCCCTAGCTTTGCCGACCCTGGGACGCTATGGTCTGCCAGGCGCCACATTCAGGAGGGGGCACCTGGGCAGATTCAGGGTACGCAGAACTATGGACGATGGGGAGCAATGTACGGTTATGTAGCGGTGCCAGACGAGAGGGGGAGCCGCGGCCCGCGAGTTCATGGTCTGACGATATTGGGGGGACCTATGCCTAGAGGCCTATCCACTTTAGCACGTGCGGACCCGCGTAGGGTAGGCGCCCGCACACCTGCGACGGGTGGTCGCACCCAGAACAAATACGAGCTCGATTATCGAGGCAATGCGCAGCCCAGTCGACTCACGGCGTCAGACGTGGAGGGCAGAGAGCGGGCTGCCTCTAGTCACCAAGATAACAAGGCTGGCCACATAATAACGGACGCAGGCGACGCTGTTGTGAACCCTGCTAGCTTGAAAATCCGTGTCTGAGTCCGCCCGGATCTCCGCTCCCTGAGAGACGGTGGGAGAGTATGAAACCTCTAATTGATCGTCGGCGCGCCCGTACTAATATTATCCCCTCCCGTATACTCGGGATTACCTACACGCGTGACAATACTTTGGCTTTTCCAGCTGCGGGCGCGGCCCATGGAACAGGGAGCGCCGAGTCCGGACTCCAGAGTTAGTTGTTAGAATGACCGCGCCCGGCCTCGTCTCAGCCTGGCCCGAAGCCGGCGGTCGGGCCGACCGGTCCATATTCTTGGGGTCGTCGAGGGAAATCGTAGTTTCATAGCGTGCCTCGGCGGAGGGGACGGGTCGGGCGCAGAGGCCGCCCGCCGGGGGCCCGACTCCCGACGACTAGGGGCTCCGGCTGCGCACGAACTGGGCCGGCGCCCGAGCCTTGGGGCGTGCGAGCGACCGGGTGGGGGCTGGAGGCCGCCTCTGCCCTCGTCGGCCGCCCGCGGCTCCTGCGTGTTGGGCGCCGGGGGCAGCCTCGCGGCCCGACGGGGCGGCACCCGTGTGGCGCTGACCGAGCGGCCGCTCGTTGGGACAGAGAGCTGACTGCCGTCCCTGTAGGCCTCGTCTGCCTGTGTGCGGGCATGGCCGGCTGCGTTCCGTGGTCGCAGGACCGGCTCCGGCGTCCAGCCCTGGGGCTGCCAGAGGCGGTGCCACGGTCGGTGAGGCGGACCGACGGCGGTGGCACGCCGATGCTGGTCGGCGCCCCGAACGGGCCCGGGGCCAAACGCGGCCCGGGGGCCAGCGGTCCCGCCCGCGAGTTGGGGGGCCCCCGGGGGGCCTGCGTCCTGCGCCGCTCGCGTCTGGGTGCGGCAGCTAGCTACGCGGCCTGCGGCGGCTCCCACACTACGTCACCCGGCGGGAGGGCCCGCACGGTCCGAAAGGGCCCAAGGCCGGCGGGGACGGGGGCCCGGGCGCCGCCATGGGCGCATGCCAGCCAGGGCCGCCCTCGTAGGGGCGCAAGCTGACAGTGGACCGCGCGCGGGCCGGTGACATCAGGTCGGTGGTAGACCGCGGCAGGAGCGGGCGGCGGGAGGCCCGCTAGCCGCTGGCCGGCCCGTGGGGGCGCCGGTCCGAGGCGGGGACAGAACGGCCCGCGGCAGGCGGGGCCCCTCGCGCGGCCGGGGAGTGCTGAGGGGGCAGCGTCCGGGAGGCCGCGCCCGGGCGCGGCGCGCGTCTCGCCCCAACCGGAGCCCGGGGCGTCCCACCGCCCAGGCCCCGCGCCCCGTCGGCCGCGGGGGACAGGGTATGCTTCCTCCCGACGCGACCAGCTGGG     
F       TAATTTAATCTCTTCTATAAGATTATATAGATATATATATTATACTATTCATACCGTATTTCATCTAAAGTGAAAATATTATTGATTATTTAGTCAATTAAGAACACGCATAACCTTATACAATAACTTATTAATTAGTAAAAATTCTATAAACTAAATGAAAAAATTTAATAAGATAATTTTAATAATAACTATATTAATTGATAAGAGGATTTATTTCGTTTTAAACTAATCTACTAAAAGCACTATCGTATTGTTTAAATTATGTTGTAGTGAATTAATTTATTAAAAAGAATTAATAATAAAATTATGCACTTCATTATTTAAATTTGTTCTAATAATTTAAAATAATGAATTACTCATACCTTTTTTTTTATAGGGAACTAATTTCCTGTTGAGAAAGTAAATTAGATTTCCAATTTATACAAGAACGTATATATCCTCAAAATTTAAATAGATTAGTTTTTCTGAAGTTATGAACAATAAAAACTCTAATGTTTAGCGTTTATTAATTATTAAACTACTAATTTATTTATAAATTTAATGACTATATTCAAATTTAATAGAACAATACAGAAAATAAACTGATTGTTGAGTTAGAAATTACTTATATCTAAATAAAATTAAAGATAAAAAACCTCAGGTTATGTATAAGTCATATTCAATTAAGCGGATCTTAATTATATAAAATACCTTAAAATGATAAAATTTCATGTGTAATTACTCTAGGTCTCAAATAACAATAGATAAATAAGGCACGCAATTATCTGGAAATATATTTAATTTATAAATAAAAATATGTACAAATATTTTATTTAAATCACTTAGACTTTTAAATTATAAGAAATCTCAAGATTCCTTATATGAACTTTGTTATTTTGTTTATAATAGTTTGAGATATTTGTATAAAATTTTATAATTTATAATAGCATTGTCCTTAAATCGAATATAGAGTTAATATGAAAAAATTTAATCCGAGTGCTCAATTAATAAACTATTAACTTCGTGAGATAGTAGCTTGTATACGTTGCCGGATAGACATATTGTCACCGAACTTAAACTTTTGGACGAGTAGACTTCAGAAGGTCGTAGTATTGGGAAAAGCAATCAAGAACTTATTCACCTAGAACCAATCAAAGAAACGTCTATGAGTTTTATCGAGAAATCGCCTGTCAAGCTTTAAACAACTGCTTATTTATGGCCCATAAACCTTCTACTGAATGCGGCATGATTAGCCTCGCTTTGCGCGTAGTGCAGATAACTATAGACATAAGAATTCAATAACGACGCATTGATAAGAACTGTAGGAAGCATGTTAGTATGTCATGAAACTACATACGCAATCGGGGACCCCCATTACTTACGAATTCTGGCTAGACTTTAAATTCTATTTGCTTACTTACCATAATAAAATAATCTTTGTGAAATTATGGCCTTAAGTTCTACCCGAGCGCCTATAATTGCCGGTGAGATACCGTTGGCTATACGAGCAACCCTGAGAAATAGTTGCCTTGGGAATCAGTGCCCCTTGCTACTGTTGGTCTGCGTCTTCCGGTCGTTATCAATCCTTATCGTATTGTATAGCTTAGTTAAGAACGACAAACCACGGAGCCTCATTACAAAGTATTGGCTGTTTCCGGATACGTCCAAATAGCCCTAAATACATTTTTGGCCATAAAAGGTTTTATAGGTATACGAAACTATCCAAAACTGAGTCGTAATATGAGTGTAGCCACTAGGTAATCGCTTTGCTTAAGATGCTCGTGCTCGGTCTCAAATTAAGCTCTCTCAGTTGTAGCCGGCACTTAATCTGAGGTTCGCAGATTCTCCTAGAGCTGCAGCTTGTTGTTAAAAAATTACATAATTTGCTAACCCAAGTGTGGAGGCTAAAGCGAAAAATATGTGTAAGGGCGACCCGTTCCTAACAGTATAAATCCGTATAGTTAGTCAATGGATCATCTTATTATATCAAAAGTCGACGAATTGCTCCTGGTATAAACAAACCTAAGTCGGCCGGCCTGGTACGGTTACGTGGGTAGATTTACGCACCCAAGGTCGCTACCTCCGGAAATGATCTTGTTGGCGGATTTCAGGTGCCCCAGAGGGACCAACCGGCGCTAATACAACCCCATCTCTTAGTGACCGTCAAACGCGATAAATGATCTCGGATGAAGAGGCCTCTATAAGGGACTGCTGTCACGGCCTGGAGCCCCAGCTTGAAACCACACTCCCCGTTACCCGGTCTATGACCGGTGGCCTAGATTTGCCAACCCTGGGACGCTATGGTCTGCCACCCGCCAAACTAAGGAGGGGGCATCTGGTCAGATTCAGGGCGCCCAGAACTATGGACGATGGGGAGCGATGTATGGTTATGTGGCGGTGCCAGACGTGAGGGTGACCACCGGCCCGGGAGTCCATGGTCTGCCGAATTCGGGAGGGCCTACGCCTAGAGGGCTATCCACTTTAGCACCTGCTGACCCGCGCAGGGCAGGCGCCCGTAGACCGGCGAAGGGTGGTCGCACCCAGACCAAACAAGAGCGTAATTATCTAGGCTATGCACAGCCCAGTCGACTCACGGTGCCAGACGTGGAGGGCAGAGAGCCGGCTACCTCAAGTCACAAAGATTAGAATGCTGTCCACTTAATAACGGGCGCAGGCGACGCTGTGGTGGACCCGGCTAGTTTGAAAATGCGTGTCTGAGTCCGCCCGGCTCCCCGCTCCCTGAGAGACGGTGGGAGAGTATGTAACCTCTAGTTGATCTTTCGCGTGCCTGTACTAAGAATATCCCCGCCCGTATACTCGGGATTACCGACTCGCGCAACCATACTTTGGCTTTTCACGTTGAGGGCGGGGACCAAGGAACAGGGTGCGTCGGGTCCGGAATGGACGGTCAGCTGTTCGCATGAACGGGCACGGCCTCATCTAAGCCTGGCTCGAATCCGGGGGTGGGGCCGACCGGTCCATAGTCTTGGGATCGGCGGGGGAATTCTTATTTTCATAGCGTGCCTCGGCGGATGGGACGGGTCGGGCGCAGAGGCCCCCCGCCGGGGGCTCGACTCCCGACGACTGGGGGGTCTCCCTGCGCACGAGCTGGGCCGGCGCCCCAGGCGTGGGGCGTGGGAGCGACAGGGCGGGGGCTGGAGGCGCCCTATGCCCCCGCCGCCCACCCGCGGGTCCTGCGTGTTGGGCGCGGGGGGCAGGCCCGCTCCCCGATGGGGCGGCACCCCGGCGGCGCGGACCGAGGGGGCGCTCGTTGGTAGAGAGCGGTCACGGCCCTCCCTGTCGGCGTCGTCCGCCTGTGTGCGGGCATCGCCCGCTGCCTTCTCTGGTCACAGGGCCGGCTCCGGCGTCCGGCCCGGGGCGTGCCAGAGGCGCGGCCACGGTCGGTGAGGCGCACCGACGGGGTGGGCACGGCGTCGCTGGTCGCCGCCCCGAACGGGGCCCGGGCCAATCGCGGCGCGGGGGCCAGCGGTCCCGCCCGCGACTTGGCGGGCCCCCGGGGGGCCTGGGTCCCGCGCCCTTCGCGTTTGGGCGCGGCAGCTAGCGACGCGGCCTGCGGCGTCTCCCACACTACGTCACGCGGCGGGAGGGCCCGCACCGTCCTGAGGGGCCCAGGGCCGGCGGGGACGGGGCCACGCGGGCCGCCATGGGCGCACGGCAGCCCGGGGCCCCCTCGTAGGGGCGGAAGCTAACGGTGGACGCCGCCCGGTCCGCTGACATCGGCTCGGTCGTCGACCGCTCCACGAGCGGGCCGCGGAAGGCCCGCTAGCCGCTGGCCGTCCCGTGCGGGCGCCGGTCCGAGGCGGGGACGCAACGGCCCGCGGCAGTCGGGGGCCCTCACGCGGCCGGGGAGTGCCCAAGCGGCAGCGTCCGGCAGGCCGCGCCCGGGCGCGGCGCGCGGGCCGCCCCAACCGTAGCCCGGGGCATCCGACCACCCACGACCGCCACCCCGTCCGCCGCGGGGGACGGGGTCTGCTTTCTCCCAACGCGACCGGCGGGC     
E       TAATTTAATCTAGGCTAAAAGATTATATAGTTATATATTTTGTACTTTTCATTTCGTATTTCTTCTAAAGTGAAAATATTAGAAATTATTTAGTCATTTGAGAAAACGCTAAATCTTATACAATAATTCAATTGTTAATAATAATACTATATAATAAATGAAAAAATTTAATAAGTTAATTTTATTAATAACTATATTAATTGATAAGGGGAATAGTTTCGTTTTAAACTAATCTACTAAAAGCACTTTCGTATAGTTTAAAATATTTTGGAGACAATTAATTTAAGAAAAACAATTAATAATAAAATTATGCACTTCATTATATAAAATTGTTCCTGTAATTTAAAATAATGTATGACCCATACATTTTTTTTTATAGGGAATTAATTTCCTGTAGAGAAAGTATATTAGTTTTCCAATACATACAAGAAAGTATATAGCCTCAAAATTTACATAGTTTAGTTATTCGGAAGTTATGAACAATAAAAACTTTAACGTTTAGCTTTAATTAATCAATAATCGTCTAAGTTATTTATAAATTTAATGACTATATTCAAATTAAATAGAACAATACAGAAAATATACTGATTGCTGAGTTACAAATAGCATAAATCTAAATAAAATTATATATAAAACACCTCCTGATATGAACAAGTCATATCCGATTAAGCGGATCTTTATAATATAAACTACCTTAAAATGATAAAATTCCATGTGTAATTACTCTTGGTATCTAATATCTATAGATAAATTAGGCACTCAATTATCTGGAAATATACATAACTTAAAAATAAATATACGTACAAATATTTTATTTTAATCCCTTACTCTTTGATATTATAAGATCTCACAAGACTACTTATATGAACTATGTTATTTTGTTTATAAAATTTAGATTTATTTGTATAATATTGTCTAATTTATAATAGCATTGTCCTTAAATCGAATGTAGAATTAATAAGAAAAAATTTAAACCGAGTGCTCAATTAATTAGTAATTAACTTCGAAAGGTACTAGCTTGTATACCTTGACGGATAGAAATGTTGTCAACGATCTTAAACGTGTGGACGATTAGGCTTCTGAAGGTCGTAGTATTGGGAAAGGCAATCAAGAACTTAATCACCTAGAAGCATTCAAAGAAACGTGTCAGCGTTTCATCGAGAAGTCGCCTTTCAAGCTTTAAACTACTGCTTATTTATGGTCCATAAACCTTCTTCTGAATTCCGAATGATTTGCCTCGTTTTGCGCGTAGAACATATGACTATAGACATAAGAATGCAAGAACGGGGCATTGATCAGAACTATAGGAAGCATGTATCTATGTCATGAAACTACATACGCAATCGGGGACGACCATTACATGCGAATTCTGGATAGACTTTTAATACTATTTGCTTACTTACCAAAATAAATTAAACTGTGGGAAATTCTGGCCTTGAGTTCTACCCGCGCGTCTCTAATTGCCCGTGATATATCGATGGCTATAGGGTTAACTCTAAGTAATAACTGCCTTGGGAAATAGTGTACGTTGCTACTGTTCGTGTGCGTCTTCCGGTCGTTAAGTATCCTTATCGTAATCTATTTCCTGGTTAAGAAAGACAAACCAAGGAGCCTCAATCCAGAGTATTGGATGGTTCCGGATACGTCCAAATTGCCCTAATTACCTTTTTGGACATAAAAGGTTTTATAGTTATACGAAACTATTTTAAACTGAGTGGTAATATGAATTTAGCCTCAAGGTACTCGCTATGCTTAAGGTGCTCGTGCACTGTCTCAAATAAAGCTCTCTCAGTTGAAGCCGGCAATGAATCGGAGATTCGCAGGTTCTCCTAGAATTGCAGCTTGTTGTCAACAAATTACATGATTTGCTAACCCAAATGTGGAGGCGAAAGCCAGAAAAATGTCTCCGGGCGTCCCGCTACTAACAGAATAAATTTGTATAGTTAGACATTGCATCTTCATATTATATCAAAAGTCGACGAATTGCTCCTGATGAAAACAAACCTAAGTCGGCCAGTCAGGAGCGGTTATGTGGGTAGATTTACGCCCCCAAGGTGGATACCTTGGGAAAGCATCTGGTTGGCGGATTTCAGGAGCCCAAGAGGCACCAACCGGCGTTAGTACAACCCCACCCCTTGGTGACCGGCAAATCCGAAACGTGATTTCGCATGAAGAGGCCGCTACAAGGGCCTGCTGGCACGGCCTACAGTCCCGGCTTGAAACCACACTCCCCGTTACCTGGTGAAGGACCGGTGGCCTCGCTTTGCCAAGCCTCGGCCGCTATGGTCTGCCACCCGACACACTGAGGAGGCGGCACCTGGACCGATTCAGGCTGCTAAGAACCATGTACGAGGGGGAGAGATGTATGGTTATGTATCGGTGCCAGACGGGAGGGAGACCGGCGGCCCGCGAGTCCATGGCCTGAGGAGTTCGGGTGGACATATGCCTAGCGGGCTATCCACTTTAGCACCTGCGGACCCGCGTAGGGAAGGCGCCCGGACACCGGCGCAGGGTAGTCGCACCCAGACCAAACACGAGCTTAAGTATCGAGGCGATGCACAGCCCAATAGACTCACGGAGCCAGACGTGGAGGGCAGAGAGCGGGCTGCCTCGAGTCACAAAGATTACAATGCTGCCCACATATTAACGGGCGCAGGCGAAGCTGGTGTGTACCCGGCGAGTTTGAAAATCCGTGTCTGAGTCCGCCCTGATCGCCGCTCCCTGAGAGACGGTGGGAGAGTATGGAACCTCTATTTGATCGTGCGCGTGCCCGTACTAAGACTATCCCCTACCGTATACTCGGGATTACCTACACGCGTCACAATACGTTGGCTTTTCCCGTTGAGGGCGCGGACCAAGGTACAGGGAGCGTCCAGTCGCGACTGGAGAGTCAGCTGTTAGAATGAACGGGCCCGGCCTCGTCTGAGCCTGGCCCGAAGCGGGGGGTCGGGCCGACCGGTCCATAGTCTTGGGGTCAGCGGGGGAATTCGTATTTTCATAGCGTGCCTCGGCGGACGGGACGGGTCGGGCGCAGACGCCGCCCGCCGCGGGCTCGTCACCCGACGACTAGGGGGTCCGCCTGAGCACGAGCCGGCCCGGCGCCACATCCCTGGAGCGGGCGAGCGACAGGGTGGGTGCTGGAGGCGGCCGATGCCCCCGTCGGCCGCCCTCGGGTCCTGCGGGGTGGGCCCCGGGGGCCGCCGCGGTGCCCGAAGGGTGGGCACCCGGGCGGCGGTCACCGAGGGGGCGCTCGTTGCGCCAGAGAGGTCCCGGCCGTCCCTCTCGGCCTCGTCTGCCTGTGTGCGGGCATGGGCGGCTGCCTTCTGTGGTCGCAGGGCAGGCTTCGGCGTCCGGCCGGGGGCGGGCCAGAGGCAGTGCCACGGCCGGTGAGGAGGACCGACGGCGTGGGCACGCCGACTCTGGTCGGCGCCCTGAACGGGGCCGGGGCCAATCGCGGCGCGGGGGCCAGCGGTCCCGCCCGCGACTTGGCGGGCCCCCGGGCGGCCTGCGTCCTGCGCCGTCCGCGTCGCGGCGCGGCAGCTAGCTACGCGGCCTCCGGCGGCTCACACACTACGTCACGCGGCGGGCGGGCCCTCACCGTCCCAAGGGGCCCAACGCCGGCGGGGGCGGGGGCCCGCGGGCCCCCATGGGCGCCCGCCAGGCAAGGCCCCCCTCGTAGGCGCGCGAGCTAACTGTGGAGCCCGCCCGGCCGGGTGACATCGACTCGGTCGTAAACCACTGCCCGAGGGGGCCGCGGGAGGCCCGCTAGCCCCTGCCGGCCCCGTGGGGGCGCCGCTCCGGGGCGGGGACAGAACGGCCCGCGGCAGGCGGGGGCCCTCACTCGCCCGGGGAGTGCACAAGGGGCAGCGCCCGGGAGGCCCCGCCCGGGCGCGGCGCGCGTGCCGCCCCAACCGCAGCCCCGGGCCTCCCCCCACCCAGCACCCGCACTCCGCCCGCCGCGGGGGACGGGGTCCGCTTTCTCCCAGCGCGACCGGCGGGG     
D       TAATTTAATCTCAGCAATAAGATTATATTGTTTTATATATTTCACTATACATTGCGTATTTCTTCTAAAGTGAAAATATTATTAATTATTTAGTCATTTAAGAATACGCATTAACATATACAATAAGTAAATAATTAATTAAATGTCTATAAACAAATTGAAAAAATTAAATAAGATACTTTTATTAATATCTATATCGATTGATAAGAGGAATTGTTTTGTTTTAAACTAATCTACAAAAAGCAATTTAGAATAGTTTAAACTATGTTGAAGAAAATTTATTTAATAAAAACATTTAATAATGTAATTATGCCCTTCAATATTTAAAATTGTTTCTATAATTTAAAATACTGTAAGACCCATACATTTTTTTTTATAGGGAATTAATATCCTAAAGAGATAGTAAATTAGGTTTCCAATACTTACAAGAAATTATATATCCACAAAATTTAAATAGCTTAGGTATTCGGAAGTTATGAACAATAAAAACTTTAATGTTTAGCGATTATTAATCATTAATCAGTTAAGTTATTTATAAATTTAATGACTATATTCAAAACTAATAGATCTATACAGAGAATAAACTGATAGATGAGTTATAAATTGCTTAAATTTAAATAAAATTAAAAATAAAACACCTCCTGGTATGTACAAGTCATATTCTACTAAGCGGTTCTTTATTATATAATATACCTTTAAATGAGATAATTCTATGTGTAATTACTCTAGGTATCAAATAACAATAGATAACTAAGGCACTCAATTATCTGGAAAATTATTTCATTTATAAATGAATTTATGTACAAATATTTTATTTTAATCACTTAGTCTTTTATATTATAAGATGTCTCAAGATTACTTATATGAACTCTGTATTTTTGTTTATAAGAATTTGATATATTTGTATAAAATTGTATAATTTATAAAAGCATTGTCCTTGAATCGAATATAGAGCTAATAAGAAAAAATATAAACTGAGTGCTCAATTCATAATCAATGAACTTCGATAGTTAGTAGCTTGTATACCTTGCCGGAGAGCAATGTTGTCACCGAACTTAAACTTGTGGACGATTAGCCTTCAGAAAGTGGTAGTATTGGGAAAAGCAATCAACAACATAATCACCAAGAACCACTCAAAGAAACGTGTCGGCGTTTCATCGATAAGTCGCCTGTCAAGCTTTAAACAACTGTTTATTTATGGTCCATAAACCTTCTACTGAATGCCGAATACTTTGCCTCGGTTTGCGCGTAGTACATATAACTATGGACATAAGACTGCAAGAACGAGGCATTGATCAGAACTAAAGGAAGCATCTATCTATGCCATGAAACTACACATGCTATCGGTGACGCCCATTACTTGCGAATTCTGGTTAGACTTTTAATTCTTTTTGCTTAATTACCAAAATAAATTAATCTGTGGGAAATGATGTCCTTAATTTCTACTCGAGCGTCTCTCATTGCCGGTCAGAGACCGTTGGCTATACGGCCGACCCTAAGTAATAATAGCCTTGATAAATAGTGTCCCTTGCTACTGTTCGAAAGCGTCTTCCCGTCTCTAGGCATCCTTAGCGTACTTTATAGCGTGGTTAAGAACGACAATCCAGAGAGCCTCATTCCAGAGTATTGGTTGGTTCCGGATACGTCCGAATTGCCATAAAAACCTTTTTGGCCATAAAAGGTTTTATAGTTATACGAAACTATTATAAACTCAATAGTAATATGAGCGTAGCATCAAGGTAATCGCTATACTTAACGTGCTCGCGCTCGGTCTCTAATTAAGCTCTCTCAGTTGTAGCCGGCAATAAATCTCAGGTTCGCAGATTCTCTGAGAATTGCAGCGTGTTGTTAACAAAATACCTAATTTGTTAACCCAAGTGTGGAGGCCAAAGCCATAAAAATGTGTGAGGGCGACCCGCCACTAAAACTACAAATCCGTATAGATAGTTATTGGATCTACATATGATATCAAAAGTCGACGAATTGCTCCTGATAAAAACAAACCGAAGTCGGCCGGTCGGGAACGGACATGCGGGTAGAGTTACGCACCCTAGGTGGCTACCTCGGGAAAGCATCTTTTTGGCCGATTTCAGGTGCCCACGAGGCCCCAACCGGCGTTAGTACAACCCCATCCCTTGGTGACCGCCAAACGCGAAAACTGATCTCGCATGAAGAGGCCTCTACACCGGGCTGCTGGCACGGCCTGGGGTCCCGGCTTTAAACCACACTCCCCGTTACCAGGTCTATGACCAGTGGCCTAGATTTGCCAAGCCTGGGACGCTATGGTCTGCCATGCGCCACACACAGGAGGGGGCATCTGGTCCGATTCAGGGTGCCGAGAACTATGGACGATGGGGAGCAATGTATGGTCATGTAGCGGCGCCAGACGCGAGGGGGAACAGCGGCCCGCGAGTGCATGGTCTGACGACTTCGGGAGGCCATATGCCTAGGGGGCTATCCACTTTAGCACGTGCTGACCCGCGAAGGTCAGGCGCCCGGACACCGGCGAAGGGTGGTCGCATCCAGACCAAAAACGAGCTTACATATCGAGGCGATGCACAGCCCAGTCGACTCACGGTGACAGACGTGGAGGGCAGGGAGCGGGCTCCGTCTCGTCACAAAGATTAGAATGCTGACAACGTAATAACGGGCCCAGGTGACGCTGTTGTGAACCCTGCTAGCTTGAAAATGCGTGTCTGAGTGCGTCCAGATCCCCGCTCCCTGAGAGACAGGGGGAGAGTTTGAAACCTCTAGTTAATCGTGGGCGTGCCCGTACTAGGAGTATCCCCACACGTATACTCGCGATTACCTAAAAGGGTGACAATGCTTTGGCTTTTCCTGTTGAGGGCGCGGCGCACGGAACAGAGAGCCTCGCGTCGGGACTGGACAGTCAGCCGTTGGAATGAATGGGCCCGGCCTGTTCTGAGCCTGGCCCGAAGCCGGGGGTCGGGTCGACCGGCCCAGAGTCTTGGGGTCATTGCGGGAATTCGTACTATAATAGCGTGACTCAGCGGAGGGGAGGGGTCGGGCGCAGATGCCGCCCGCCGGGGGCTCGTCACCCCACGACTGGGGGGTCCCCCTGCGGACGATCTGGGTCGGCGCCCGACCGGTGGCGCGTGGGAGGGACGGGGTGGGGGGTGGAGGCGCCCTCAGCCCCCGTCGGCCGCCCGCGGGTCCTGCGGGCTGGGCGCCGGGGGCAGCCGCGCAGCCCGACGGGGGGGCACCCTGGCGGCGCCAACGAAGGCCGCGCTCGTCGGAACAGAGCGGTCCCAGCGGTGCCTGTCGGCCTCGTCGGCCTGTGTGCGGGCATTGCCCGCTGCCTTCTGTGGTCGCAGGGACGGCTCCGGCGCGCGGCGCGGGGCGCGCCCGAGGGAGTGCCACGGACGGTGAGGAGGACCGACGGTGCGGGCACGCCGACGCTGGTCGGCGCCCCGAACGGGGCCGGGGCCAATCGCGGCGCGGGGGCCAGCGGTCCCGCCCGCGACTTGGGGGGCCCCCGGGGGGCCTGCGGCCAGCGCCGTGCGCGTCTGCGGGCGGCCGCTAGCTACGCGGCCTGCGGCGGCTCCCACAGTACGTGACGCGGCGGGAGGGCCCGCACCGTGCCAAGCGGCCCAAGGCCGGCGGGGACGGGGGCACGCCCGCCGCCATGGGCGCAGGCAAGCCAGGGCCGCCCTCGTAGGCGCGCAAGCTCACTGTGGACCCCGCGCTGGGCGGCGACATCGGCTCGGTGTTAGACCGCTCCCCGAGCGCGCCGCGGTAGGCCCGGTAGCCGCTGGCGGCCCCGTGGCGGGGCCGGTCCGCGGGGGGGACGGAACGGCCCGCGGCAGTCGGGGCCCCTCACGCGGCCGGGGAGTGCACAAGGGGCAGCGCCCGGGAGGCCGCGCCCGGGCGCGGCCCGCGTGCCGCCACAACTGTAGCCCGAGGCGTCCCGCCACCCAGGGCCCGCACTCCGTCGGCCGCGGGGGACGCGGTCTGCTTTCTCTCGACGCGACCGGCGGGC     
C       TAATTTAATCTCGGCTAGAAGATTATATAGATTTATATATTTCACTATTCATTACGTATTTCTTCACAAGTGAAAATATTATTAATTACTTAGTCATTTTAGTATACGCATTACCCTATACAATAATTTAATATTTTATAAAAATTCTATAAACTAAATGAATAAATTTAATAAGATAATTTTATTAATAACTATAATAATTGATATGTGGAATGGTTTGGTTTAAAACTAATCAACGAAAAGCACTTTAGTATAGTTTAAACTTTCTTGAAGTCAATTAATTTCATAAAAAGAATAAATAATAAAATTATGCAAATCATTTTTTAAAATTGTACCTAATATTTAAAATAATGATAGACCCATACATTTTGTTTTATAGGGAACTAATTTCCTGTTGAGAAAGTTAATTAGATCTTCATTAGATACAAGAAAGTTTATAACCACAAAATTTAAATAGTTTAGTTATTCTGAAGTTATGAACTATAAAAACTTTAATGTTTAGCGATAATTAATCATTAATCAACGAAGTTATTTATCAATTAAATTACTATATTCAAATCAAATAGATCTATACAGAAAATATACTGATTGCTGAGTTAAAATTTCCTAAATTTTAAATTAAATTAAAAATAAAACTCCTCATGTTATGTACAAGTCATATTCTATTAAGCGGATCTTTATTATATAAAATACCTTAAAATGATAAAATTTCATGTGTAATGACTCTAGGTATCGAATAACTATAGATAATTAAGGCACTCAGTTATCTGAAAACATATTTAAGTTATAAATAAAAATATGTACAAATATTTTATTTTAATCACTTTGTCTTTGAAATTATAAGATATCTCAAGATTACTTTTATGAACTATGTTAATTTTTTTATAATATGTGGATATATTTGTATAATATTGTATAATTTATAAAAGCATTGTCCTTAAATCGTATATAGAATTAATTAGAAAAAATTTAAACCGAGTGCTCAATTAATAAATAATTAACTTCGATAGTTACTAGCTTGTATACCTGGCCGGAAAGAAATGTTGTCACCGAACTTAAACATGCGGACGAGTAGCCTTCAGATGCTGGTAGTATTGGGAAAGGCAATCAATAACATAGTAACCTAGAACCACTCAAAAAAACGTGTCGGAGTTTCATCGAGAAGTCGCCTGTCAAGCTTTAAACGACTGCTTATTAATGGTCCATAAACATTCTACTGAATGCGGAATGATTCGCCTCGATTTGAGCGTAGTACATATAACTATAGACATAAGAATACAAGAACGAGGCATGGATCAGAACTGTCGGAAGCATATCTCTATGTCATGAGACTACAAAGGCAATCGGTGACGCCAATTACTTGCGAATTCTGGATAGACTTTTAATGCTATTTGCATACCTAGCAAAATAAGTTAAGCTGTGAGATATGATGACCTTAAGTTCTACTCGCGCGTCTCTAATTGCCGGTGAGATACCGTTGGCTATACGGCGAACCCTGCGTACTAACTGCCTTGTGAAATAGTGTCCCTTGCTACTGTTGGTTAGCGTCTTCCGGTCGTTTTGAATCCTTAGCGTAGTTTATAGCATGGTTAAGAACCACAAACCAGGTAGCCTCATTCCAGAGTGTTGGTTGGTTCCGGACACGTCCAAAGCGCCCTAACTACCTTTTTGGCCATGAAAGTTTTTACAGTTATACGAAACTATTCTAAACTCAGTAGTAATATGATTGTAGCATCAAGGTAATCGCTATCCTTAATGTACTCGTGCACGGTCTCAAATTAAGTTCTCTCAGTTGTAGTCGGCAATACTTCTAAGGTTCGCAGATTCTCCTTGATTTGCACCTTGATGTAAACAAATTACATAATTTGCCAACCCAAATGTGGAGGCGATAGCCACAAAAATGTCTAAGAGAGGCCCGCTACTAAAAGTACAAATTCGTATAGATAGACACTGGATGATCATATTATATCAAAAGTCGACGAATTGCTCCTGATAAAAACAAACCTAAGTTGGCCGACCGGGAACGGATATGAGGGTAGATTTACGCACCCCAGGTGGCCACCTCCGGACTTCATCTTCTTGTCGGATTTCAGGTGCCCAAGAGGCACCATCCGGCGTTCGCACAACCCCTTCTCTTTGTGACCGGCAAACGCGAAAATTGATCTCGCATGAAGAGGCCTTAATAAGGGACTGCGGGCACGGCCTGCAGTCCCGGCTTCAAACCACACTCCCCGTTACCAGGTCTCTGACCGGTGGCCTAGATTTGCCGAGCCTGGGACGCTACGGTCTGCCAAGCGCCACACTCAGGAGGGGGCACCTGCTCCGACTCAGGGTGCCGAGAACTATGAACGATGGGGAGCAATGTATGGTTATTTACCGGTGCCAGACGAGAGGGGGGGCCCCGGCCCGCGAGCCCATGGTCTGACGTCTTTGGGAGGACATATGCCTAGCGGGCTATCCAGTTTAGCAGGTGCGGACCCGCGTAGGGCAGGCGCCCGGACACCGGCGGAGGGTGGTCGCACACTGAGCAAACACGAGCTTAGTTATCGAGGCGATGCACACCCCGTTCGACTCAAGGGGCCAGACCTGGAGGGCAGCGAGAGGGCTCCCTCTAGTCACCAAGATTACAATGCTGACCACATAATAACGGGCGCAGTCGACGCTGTTGTCGACCCTAGTAGTTTGGAAATGCGTGTCTGAGTCCGCCCGGCTCCCCGCACCCTGAGAGACGGTAGGAGAGTATGAAACCTCTATTTGATCGTGGGCGTGCCCGTACTAAGACTATCCCCTACCGTAAACTCGCGATTACCTACCCGCGTCACAATGCTTTGGCTTTTCCCGTCGAGGGTGCGGTACAAGGAACATGGTGCGTCGCGTCCGGGCTGGAGAGTCAGCTTTTAGAATGAAGGGACCCGGCCTCCTCTGAGCATCGCACGAAGCCGGGGGTCGGGCCGACCGGTCCATAGTCTTGGGGTCATCGTGGGAATTCGTAATTTCATAGCGTGCGTCAGCGCAGGGGACGGGTCGGGCGCAGACGCCGCCCGCCGCGGGCTCGCCGGCCGACGACTAGGGGGTCCGCTTGCGCACGAGCAGGGCCGGCGCCCGAGCTCTGGGGCGCCCGAGCGACAGCGTGGGGGCTGCAGGCGGCCTATGCCCGCGTCGCCCGCCCGCGGGTCCTGCGTGTTGGGCGCCGGGGGCAGCCGCGCTGCGCGACGGGGGGGCACCCGGGCGGCGCCGACCGAGGGGGCGCTCGTTGGGCCAGCGCGGTCAGGGCCGTCCCTCTCGGCCTCGTCTGCCTGTGTGCGGGCCTGGCCGTCTGCATTCTGTGGTCGCAGGGCCGGCTCCGCCGTCCGGCCCGGGGGGCGCCAGAGGCAGGGCGACGGTCGGTGAGGCGGACCGACGGGGCGCTCACGCCGACGCTGGTCGCCGCCCCGAACGGGGCCCGGGCCAATCGCGGCCCGGGGGCCAGCGGTCCCGCCCGCGACGTGGCGGGGCCCCGGGGGGTCCGCGTCCAGCGCCGTTTGCGTCCGCGCGCGGCGGCTAGCTACGCGGCCTGCGGCGGCGCCCACACTAGGTAACGCGGCGCGAGGGCCCGCACCGTCCCAAGGGGCCCAAGGCCGGCGGGGACGGGGGCCCGTGGGGCGCCATGGGCGCACGCCAGCCAGGGCCCCCCTGCTAGGGGCGCAAGCTAACGGTGGGCGCGGCGCGGGGAGGTGACATCCGCTCGGTCGTAGACCGGTGCGTGAGCGGGCCGCGGGAGGCCCGCCAGTCGCTGACCGGCCCGTCCGGGCGCCGCTCCGGGGTGGGGACTGAACGGCCCGCGCCAATCGGGGGCCCTCACGCGGCCGGGCAGTGCACAAGGGGCAGCGGCCGGTAGGGCGCGCCCGGGCGCGGCGCGCGTGCCGCCACAACTGGAGCCCTGGGCGTCCCACCACTTACAGCCCGCACGCCGTCCGCCGCGGGGGTCGGGGTGTGCTCCCTCCCTACGCCACCGGCGGGC     
B       TAATTTAATCTCGGCTATAAGCTTATAAGGTTTTAAATATTATGCTTTTCAATTCGTATTTCTTCTTAAGTGAAAATATTATGAATTATTTAGTCATTTCAGAATAAGCATAACCCTATACAATAATTCAATAGTTCATAAAAATACTATAAACTAAATGAAAAAATTTAATAAGATAATATTATTAATTACTATATTAATTGGTACGTGGAATTGTTTAGTTTTAAACTAATCTACTAAAATCAATTTCGTATAGTTTAATCTATATTGAAGTCAATTAATTTAATAAAAACAATTAATAAAATAATTATGCACTTCATTAGTTAGAATTGTACCTATAATTTAAAATATTGAATAACCCATACATTTTTTTTTATAGGGAACTATTTTCCTGTAGAGAAAGTAAATTAGATTTCCAATAAATACAAGAATGTTTATAACCACAAAATTTAATTAGTATAGATATTCGGAAGTTATGAACCATAAAAACTTTAATGTTTAGCGTATATTAATCATTAATCTACTAAATTATTTATAAATTTAATTACATTATTCAAATATAATAGATCAATACAGTAAATAAACTGATAGCTGAGTTACAAATTGCTTATATATAAATAAAATTAAAAATAAAACACCTCATGTTATGTACACGTCATATTCTATCAAGGGGGTCTTTAGTATATAAAATACCATAAAATGATAAAATTCATTGTGTTATAACTCTCGGTCTCAAATAACAATAGATAATTAAGGCACACAATTATCTGCAACAATACATAATTTATAAATAAATATATGTACAAATATTTAAATTTAATCACTTAGTCTTTCAAATTATAAGATCTCTCAAGATTACGTACATGTACTATGTTATTTTATTTATAAAAATTCGAACTATTTATTTAAAATTGTATAATTTATAAAAGCAATGTCCTTCAATCGAATATAGAATTAAAAGGAAAAAATTTAAACCGAGTGCTCAATTTATAAAAAATAAACTTCGATAGTTACTAGCTTGTATAACTTGGCGGATAGAAAGGTTGTCACCGAACTTAAATTTGTGGAAGATTAGCCTTCAGAAAGTCGTAGTATTGGGAAATGCAATCAGTAACATTTTAACCTAGAAGCACTCAAAGAAACGTGTCGGTGTTTCATCGAGAAGACGCCTTTCAAGCTTTAAACAACTGCTTATCTATGGTCCATAAACCTGCTCCTGAATGCGGGACCATTTGCTTCGATTTGAGCGTAGTACATATAACTATAGACATAAGAATGCATGATCAGAGCAATGATCACAACTATAGGAAGCATCCTTGTATGTCATGAAACTATATACGCAATCGGTGACTCCCATTACTTGCGAATTCTGGCTAGACTTTTAATTCTCTTTGCTTACTTACCTTAATAACTTAAACTGTGGGACATTAGGACCTTAAGTTCTACTCGCGCGTCTCTAAATGCCGGTGAGATACCGTTGGCTATAGGGCCAACACTGAGTAATAATTGCCTTGGGAAATAGTGTCCATTGCTACTGTTAGTCAGCGTCTTCCGGTCGTTAAACATCCTTAGCGTCGGTGATTGCATGGTCAAGAACTACAAACCACAGAGCCTCATTCCATAGTAGTGGATGGTTCCGGATAGGTCCAAATAGCCCTAAATACCCTTTTGGCCATAAAAGGTTTGATAGTTTTACGAAACTATCCTAAACTCAGTAGTTATATGAGTGTAGCCTCAAGGTTATCGCTAAGCTTAAAGCGCTCGTGCTCGCTCTTAAATTAAGCCCTCTCAGTTGTGGTCGGCAAATAATCTAAGCTCCGCAGATTCTCGCAGAAATGCAGCTTGATGTTAATAAATTACAAAATTTGGTAACCCAAGTGTGGAGGCGAAAGCCATAAATATGTCTCAGGGCGGCCCGCTACTAACAGTACATAATCGTATAGTTAGTCATTGGATCTCCATGTTATATCAAAAGTCGACGAATTGCTCCTGATAAAAACCAACCTAAGTCCGCCGGACCCGAACCGATATATGGTTAGATTTAAGCTCCCGATGTGTCTACCTCAGGAAGGAATCTAGTTGGTGAATTTCAGGTGCTCAAGAGGGGCCAGCCGACGTTAGTACAGCCCCATCTCTTGGTGACCGACATACGTGAAAAGTTATCTGATATGAAGAGGCCTCTACCAGGGACTGCTTGCACGGCCTGCAGTCCCGGCTTGAAACCACACTCCCGGTTACCAGATCTATGACCCGTGGCCTGGGTTTGCCCAGCCTGGGACGCTATGGTCTGCCAGCCGGCACACTCAGGAGGGGGCACCTGGTCCGATTCAGGGTGCCGAGAACTATAGACGATGGAGAGCAATGTATGGTTATGTAGCGGTGCCAGACCAGAGGGGGACCGGCGTCCCGGGAGTCCATGGTCTGACGACTTTGGGAGGACATACCCCTAGCGTGCTATCCACTTTAGCATCTGCCGACCCGCGGAGGGCAGGCGCCCGGACACCCGCGAAGGGTGGTCGCACCCAGAGCAAAGACGAGCTTAATTATCTAGGCCATGCACAGCCTAGTCGACTCACCGTGACAGACGTGGAGGTCAGAGAGCGGGCTCGCTCTAGTCACAAACATTGCCATGCTGACCAGTTAGTAACGGGCGCAGGCGACGCTGTTGTGGACCCTGCTAGTTTGAAAATGCGTGTCTGAGTCCGCCCGGCTGCCTGCTCCCTGAGAGACAGTGGCAGAGTATGAAATCTCTAGTTGATCGTGGGCGTGCCAGTACTAAGAATAGCCCCCGCCGTATACTCGCGATTAATTACAAGCGTGACAATGCTTTGGCGTTTCCCGTCGAGGGCGCGGACCAAGGGACACGGAGCGTCGAGTCAGGACTGGAGAGTGAGCTGTTAGAATGAACGGGCCCGGCCTCCTCTGCGCCTGGCCCGAGACCGGGGGTCGGGCCGACCGGGCCATAGTCTTGGGGTAAGCGTGGGAATTCGTAGTTTCATAGCGTGCCTCAACGGAGGCGACGGGGCGGGCGCAGATGCCGCCCGCCGGGGGGTCGGCTCCCGACGACTAGGGGGCCCCCATGAGCACGAGCTGGGCCGGCGCCGGAGCCGGGGGGCGCGCGAGCGAGAGGGGGGGGGGGGCAGGCGGCCTGTGCCCCCGTCGGGCGCCCCCGGGTCCTGCGCGCTGGGCGCCGGGGGCAGGCGCGCTGCGCGAGAGGCGGGCACCCGGGCGGCGCTGACCCAGGGGGCGCTCGTTGGGACAGAGAGGTCACGGCGGTCCCTCTCGTCCTCGTCGGGCTGTGTGCGGGCATCGCCGGCTGCCTTCTGTGGTCGCAGGGCCGGCTCCGGCGACCGCCCCGGGGCCCGGCAGAGGCGGTGCCACGGGCGGTGAGGCGGACCGACGGTGGGGGCAGGCCGCCACTGGGCGGCGCCCGGCCCGGGGCCCGGGCGAATTGCGGCCCGCGGGCCAGCGGTCCCGCCCTCGACTCGGCGGGGCCCCGGGGGGGCTGCGTCCAGCGCCGCCCGCGTCCGCGCGCGGCCGCTAGCTACGCGCCCTGCGGCGGCTCACACACGACGTCACGCGGCGGGAGGGCCCGGACGGTCCTAAGGGGCCCAAGGCCGGCGGTGACGGGGACCCGCGGGCCGCCATGGGCGCACGCCACCCCGGGCCCCCCTCGTAGGGGCCCAAGCTCACGGTGGACCCCGCCCGGCGCAGTGACATCGGCTCGGTGGTAGACCGCAGCCCGAGCGCGCCGCGGCAGGCCCGCTAGCCGCTAGCGGGCCCGTGGGGGCGCCGCTCCGAGGCGGGGACGGAACGGCCCGCGCCACTCGGGGCCCGTCACGCGTCCGGGGAGTGCACAAGGGGCAGCGTCCGGGAGGCCGCGCCCGGGCGCGGCGCGCGTGCCGCCGCAACTGCAGCCCCGGGCCTCCCACCACCCAGGACCCGCACTCCGTCGGCCGCGGGGGACGGGGTCAGCTTTCTCCCAACGCGACCGGCGGGC     
A       TAATTTAATCTCAGCTATAAGATTATATAGTTTTTAATATTATATTATTCATTTCGTATTTCTTCTAAATTGAAAGTATTAATTATTATTTAGTCAATTGAGAACACGCATAACCATATACAATAAATAAATAGTTACTAAAAATTATATAAACTAAATGAATAAATTTACTAAGATAATTTTATTAATAACTATTTTAATTGTTACGTGGAATAATTTTATTTTAAACTAATCTACTAAAAGCAATTTTGTCTAGTTTAAACTGTATTGTAGTCAATTAAATTAATTAAAACATTTAATAATACAATTATGCTCTTCATTATTTAAAATTGATCCTATGATTTAAAATAATGTATGACCCATACATTTTTTTTTATAGGGAAATATTTTCCTGTTGAGAAAGTAAATTAGTTTTCCAATACATACAAGTAAGTATATAACCCCAAAATTTAAATAGTTTAGTTATCCGGAAGTTATGAACAATAAAACCTTTAATGTTTAGCGTTTATTAATCATTAATCAACTAAGTTATTTATAACTTAATTGACAAAATTCAAAAATAATAGATCTATACAGATAATATACTCATTGCTAAGTTACTAGTTTCATATATCTAAATAAAATTAGAAATAAAACCCCTCCTGTTATATATATGTCATATTCTATTAAGTGGTTCTTTATTATATAAAATACCTTTAAATGATATAATTCTGTGTGTAATGACTCTAGGACTCAAATAGCAATAGATAATTAAGGCACTCAATTATCTGAAAAAGTATATAATTTATAAGGGAAAATATGTACAAATATTTCAATTTAATCGCTTCGTCTTTTAAATTATAAGATCTCTAAAGAATACGTATATGAACTATGTTATTTTTTTTATAAAATTAAGATATATTTGTATAAGATTGTATAATTTATAAAAGCATGGTCCTTAAATCGAATATAGAATTAATATGAAAAAATTTTAACCGAGTGCTCAATTTATAAACAATTAACTTCGATAGTTACTAGCTCGTATGCATTGCCGGATAGAAAAGTTGTCCACGAACTTAAACTTGAAGACAATTAGCCTTCAGAAGGTCGTAGTATTGGGAACAGCAATCAATAACATAATAACCTAGCACCAATCAAAGAAACGTGTCGGTGTTTCATCGAGAAGTCGCCAGTCAAGCTTTAAACTACTGATTTTATATGGTCAATAAACCTTCTACTGAATGTAGTGTGATTTGCCTCGCTTTGCGCGTAGAACAAATTACTATAGACATAAGAATCCAATCACGAGGCAATGATCAGAACTAAAGGAAGCATGTTTCTATGTCATGACACTACATACGCAATCGGAGACGCCCATTACTTGCGAAATCTGGCTAGACTTTTAATTCTATTTGCTTACTTGCCAAAATAAAATAAACTGTGGGAAATTTTGTACGTGAGTTCTACCCGCGCGACTCTAATTGCAGGTGAGATACCGTTGGCTATAAGGCGGACCCTGAGTAATAGGTGCCTTGGGAAAGAGTGTCCCTTGCTACTGTTGGTCAGCGTCTTCCGGTCGTGAGGAATCCATAGCGTAGTTTATCGCTTGGTTAAGAAAGGCAAACCAGGAAGCCTCCTTCCACAGAATTGGTTGGTTCCGGATTCGTCCAAATATCCGTAAATACCTTTTTGGCCATAAAAGAATGTATAGTTATACGAAACTATGCTAAACTCACTAGTAATATGACTGTAGCGTCAAGGTAATCGCTCTGCTTAAAGTGCTAGTGCTCGATCTCAAATTCAGCTCTCTCAGTTGAAGCCGGCAATGAATCTGAGGTTCGCAGATTCTCGCAGAATTTTAGATTGATGTCAACAAATTACCTAATTGGGTAACCCAAGTGTGGAGGCGAAAGCCATAAAAAAGTCTAAGGGCGGGCCGCTACTAAAATTACAAATTAGTATAGAAAGGCGTTGGATCAAGATATTATATCAAAAGGCGACGAATTGCTCCTGTTAAAAACGAACCTAAGTAGGCCTGTCGGGAATGGATATGTGGGTAGAATTACGCACCCGAGGTGGCTACCGCCGGAATGCATCTTGTAGGCGGATTTCAGGTGCTCAAGAGGCACCAACCCGCGATAGTACAACCCCACCCCTTGCTGACCGGCAAACGCGAAAAGTTATCTCGCATTAAGAGGCCTCTACAAGGGACTGCTGGCACGGCCTGCAGTCCCGGTTTGAAACCACACTCCCCGTTTCCTGGTCTATGACCGGGGGCCTAGATTTGCCCAACCAGTGCCGCTATGGTCGGCCACGCGCCACACTCAGGAGGGGGCAGCTGGTCCGAATCATGTTGCCAGGAGCTATGGACGATGGGGAGCAATGTATGGTTATGTACCGGTGCCAGACGTGAAGGGGACCGGCGGCCCGCGAGTCCATGATCTGACTACTTCGGGAGGACATATGCCTAGCGGGCTATCCACTTTAGCACGTGCTGACCCGCGTAGGGCAGGCGCCCGGAGACCGGAGATGGGTGGTCGCACCCAGACCAAAAACGAGCTTAATTATCGAGGCCATGCACAGCCCAGTCGACTCACCGTGTCCGACGTGGAGGGCAGAGAGCGGGCTCCCTCAAGTCACAAAGATTCCAATGCTGACCACATAATAACGGCCGCAGGCGACGCTGTTGTGGACCCTGCTAGTTGGAAAATGCGTGTCTGAGTCCGCCCGGATCACCGCCCCCTGAGACACAGGGGGAGAGTAAGAAACCGCTATTTCATCGTGGGCGTGCCCGTACTAAGAATATCCCCTGCCGTATACTCGCGATTTCCTACAAGCGTGACAATGCTTTGGCTTTTCCCGTCGAGGGCGCGGACCGAGGCACAGGGAGCGTCGAGTCCGGACTCGAGAGTCAGCTGTTAGAATGAACGGGCCCCGCCTTCTCTGAGCCTGGCCCGAAGCCGGGGGTCGGGCCGACCTGTCCATAATCTTGGGGTCAGGGGGGGAGTTCGTAGTTTCATAGCGTGCCTCACCGGAGGGGACGGGTCGAGCGCAGATGCCGCCCGCCGCGGGCTCGACGCCCGACGACTAGGGGGTCCCCCTGTGCACGAGCAGGGCCGGCGGCGGAGCAGTGGGGCGCGGGTGCTACCGGGAGGTCGCTCGAGGCGGCCTATGCCCCCGTCGGCCGCCCCCGGCTCCTGCGCGTTGGGCGGCGGGGGCAGCTGCGCGGCGCGACCGGGGGGCACACTGGCGGCGCCGACCGAGGGGGGGCTCGTTGGGACAGAGGGGTCGCGGGCGTCCCTCTCGGCCTCGTCGGTCTGTGTGCGGGCATGGCGGGCTGCCTTCTCTGGTCGCAGGGCCGGTTCCGGGGACCCGCCCGGGGCGGGCCAGAGGCAGTGCCACGGGCGGTGAGGCGGACCGACGGGGCGGGCACGCCGACGTTGGTCGGCGCCCCGAACGGAGCCCGGGCCAATCGCGCCGCGCGGGCCAGCGGTCGCGCCCGTGACTTGGCGGGCCCCCGGGGGGTCTGCGTCCTGCCCCGCGCGCGTCCGGGGGCGGCCGCTAGCTACGTGGCCTGCGGCGGCTCCCACACTTCGCCACGCGGCGGGAGGGCCCGCACCGTCCTAAGGGGCCCACGGCCGGCGGCGACGGGGCCACGCGCGCCGCCATGGGCGCAAGCCAGCCGGGGCCCCCCTCCTAGGCGCGCAAGCTGACGGTGGACAGGGCGCCGGGGGGTGACATCGGCTCGGTGGTACACCGGAGCCTGAGCGCGCAGCGGTAGGCCCGAGGGCCGCTGGCGGCGCCGTCGGGGCGCCGGTCCGGGGCGGGGACCGAACGGCCCGCGGCAGTCGGGGGGCCTCACGCGGCCGGGGAGTGCACAAGGGGTAGCGTCCGGGAGGCCGCGCCCGGGCGCGGCGCGCGTCCCGCCTCAACGGAAGCCCGGGGCGTCCCACCACCCATGCCCAGCCCTCCGTCCGCCGCGGGGGACGGGGTTTGCCTTCTCCCAACGCAGCCGGCGGGC     
