# Supplementary material for: A simple method for data partitioning based on relative evolutionary rates
Source: PeerJ. 2018 Aug 28;6:e5498. doi: 10.7717/peerj.5498 (PMC6118207; doi:10.7717/peerj.5498)
Supplement: Data S1 — The datasets are provided in the PHYLIP format. [file peerj-06-5498-s002.zip › DataS2/AS7-4.phy]

17  4000
out     TAGATAATATTAACATATTTTTATATATAAATATATGTAATATATATAATAATACTTGATGTAATATTAATTATAAATATATATTGGCGAACAATTAATCCTACAAAGATTTTATAATATACATGATAATATTTACTTTAGTCAATAAAAAAGTAATATCTTATCGAAGCTGAAGAATTTATCTAGTAGAATTTATCATAATATTTTTATATATTCGAAAAAATAAGTTCTATTATCTTATTTTTTATTAAATCATGATGTGTAATAACTTTACTACAATGATAAATTATTTAATTTAAAAAATATAATTTATAATAAAATGTCAACGTTCATTTAAATTATTTATTATTAAATTTTTAATTATGTGAATTAAAGGCATGTATTATTATATACATTTTAGACTACGACAAAATGTTTAAAAAATTTTAAACATACACTAATATAGTCCTAAGATAGACTTGAACAATTAATAACTTAGCTCTCACATTCAGCTAATATTTACAACTAGAGATACTAAAATATATTTATATTCTATACTTAAAAAATCCGTTTTTAACAAATTAACTAGATAAAATTATGTAATATCTAAAATTACATTATAATCTAAATCAAGTCTATCCATATTGTAATATTCAAACTTCATGTATTATTGTTACTTATAGATATTAACCTCAAAAAAACTTTTTTCAACTTTATATAACGGTAAAACATTCATTTCATCATTCTATATAAAAATTATCATAGTATAAAATAATTCATTATGATAATCATATATCTTATTAAATGCAATTATAAAAAAGTTAGTTCAGAAGAATTTCTATGATAATTAAGAAACAATTAATTCTATATTTACAATATCTACTTACTAGTTTACAAGTAATCAACAAATCAATACTAATGTTAAATTTATTATTCAATTATGAGAATAAATTGAATTTTGGTATTTTAGTATTTTCACAATTATAATAAAATGGCTGCAGATTAGACATAATATAAAAACCATCCAGCGAATTCTCTGTAGGCTACTAGGCCAATTCTCTATTGAATGGAACGAGACAGCTATGTGCGCACCCATACGTGGTAGTTATTGTAAATCTGGAACGATATACGCGATTGCCGATTTACCATCACCACGGGCTTCACGCTGATAACAGATCTGATCCCATAACGATGCTGTTCCTTAATTGTTCATCGAATTGGAAATTATTCCGATACATATTTCTAGTTTGTTTTATGTGAAATCTATTGATCGGAATAAATGCTTTTTGCAGGGTTTGCTTGAGCCGCCTAAATCTTTCCGAAGCGAACAGGTCTTTGATTTAAACTTAATCGGAGAATGCAGCTACTACGGAGCGATATCCAAAATAAACTCGTTTACCCCAATCTGTTCATCAAAGATCCGAGTATTACTTTGACCTAAATTGTTGTGTATGTCGTACATTCCTAGATTCAATTCTTTAGCGGATCGAATAGTAACATATGGACAACTCCACAAAGAAATTTGCGAGTTGACAGCCTGAGGAATCGTCTTCCGTTTCCTATGGAGTAAACTTGAAACTGCAGATATACATGGATACATGCTTAATTCCAGAAAATTCGCCTTTAATGTACTAAGAGGCGAAAATAGAATCTGTTCCGTTGTGTCTTGGAATCTCTTTACCGAAATATGGAAGTTTCCATCTATGCTGTAAGATTGCGAGGGTGTGAAAATGTATAAAATTGGAGCCGGTCATGACCTGAAATGATCTTTACTAGCTGAAGAGCACAAATTTATGGTAGTACATTGCGTTTTGTATTACAATGGTGTGACATTTCGAATTTCTGTAGCTATGACACCTTAAAAATATTATGGGGACATAGATCCTCGTCTAGAATCGAGTAAATGATCTTAACCATGAAATTAAAACGACTTAATCTGTCTTTTCGACGGAAAACGAATCCGATAAAGACACCACGGAGCCGATAAATAGTATGGTCCTAAACTGGCCTGTCTATTGATAGTCCGTAGAAGCCCGCCACTCAACGGTTCGCGGGATGCGCGGCGGACATTTGAGGCACATTCGGATATGCCAACTTAGGTTAGATCGAATAGGGAGGGGGAGCGGTCGGCGTAAAATCTAGCTAAACCCCTGAAGCAATGGGAACGCGCTCTAGGCTCGTTGCAATCAAGAGTAGGGCTCAAGCGACGGGATCGTCCAATCGTCGGCCGACTAAGCACAGACTGGCGCGACCGGACACCACGGGTTGCCTTGCCCGCAGTATGGCCACATGCGACCATCGGATCCCGTCGGGGCGAACTCGGATACTCATTACCTATCTCGCCCTGACCTGAAGCCCGTCCACGGACCTCTTAGGCCACCGAATTCCGTAGTTATGCTCGATCGCCGGGCGTTGTAACGGGGCGAGACCCTGGGGGACGCGACGACTTCCGGGTATCACCGGTTCTTAGAGGGTGGCCTAGTACCCTGGGATCCCTGCTGCCTACCTGGGGTCCCCCGAAGCTCAAGGATGCACCAACAAGTTGTGCAATCTCAGGCTCCTTAAGTCACGCGTGCTCCCCCGCTTACGGAGCTGCTAATAGTTGTATTTGCCGTCAGCACCTAGCCCCGCATTCGTACAGCTACTAGACGCCGAACTCACAGGTCGAGTGGACGTTGAAGGGCGTGTTACTAAATTCGGCACGTTCGCGGTGTCGAACTCTTTTTGCCTCGCACAGGCTGCAGATCAGTGTCGGTGGCCCGAGATCAGTACACCGTCTCTTCACGTGGTAGCCGAGCACAGGACACCTTGCTGACGAGAGGGCGCCGTCGAGCCACCTCGAAGGTCTCCGCAGGGAGCGCCTTGTAAGGCGGGCGCAGGGCTTACCCTGACGCGTCGTATTAAAGAGACAACGCCGGTGGGGAGCACAAGGCTCCAAGAGACGAGCGGGATTGGGGAGGCCGGGAGCACACACAAGGATCGCCCGCATTTCGTGCCCCACTCCAAACATAACCCACATGGGCGCCGGCCGGGCGCCCGTGCAGCTGCCCACAGGCCAGATGGTGACCGGGCGGGCAGTACGCTTCCCGGCTGCCGCCCCCGCCCCGCGGTGAGTTGCCTCCGGGCGCTCGGCGGGACCGCTTGTTACTTTCGCCCCTCCCGGCCTGGTGACTGGGACCGCGCTTTGAGGGGCGCCGCGATCACTCTCAGGCACGAGCCCTAGGCCTCGCGCGTGGCGCCGGCGAGGGGCCGGCCGCGGGCCGCCCGGAGCCCGGCGGGAAACTGCCCCCACGACGCCTCGCGGCCGGCCCCGCCTCGGCGAGCCGCTAGCGTCCGGCCGCATGCCCGCGTGCGCACAGCCGAACACGACCGACGCCGAGGGGGAGCTCGGCCCGCAGTCGCCGTACCGCCGGGAGGGGCCAGTCGGCACCGTGCACGGGGGCCCACACGCCTAGGGCGGGCGCCCGGGTTCCGACGACCCTCACGGCGCATCCTAGGCGGTCCCCGCTCCAGGACATCCGCGGGCCGATCGGGCCAGTGCCGGTCGCTGTATAGCGTGGGTGGGGCGGTCCGCATCGAGAGGGGCCCGGGGCGATCGGGGAATGGCCTAGCTCTGGCGGTGCCTGCGCTCTGATAAAGGGAGGTCGCGCGGCAACCGGGGTGGGCGCCACGCTCCGCGCCACGCGGCGAGGGACGGTGGCGGCTGGTCGGACCCGTACCGCCGGGCGGGAGCGCGGCCGGCCGGCTCGCAGCTCGGTCGCGGCCCCCCTGGTCGCAACACCGGGTGGCTGCAGGCCCCGGTGCGAGTGCTCCCCCCGGGGGCCCCGGGCGAGGAATGGAGGCGCAGGCAAGCGGCAGGGTCGGGTAACTGCGCGCGGCCCCGGGGGTCTCCGCCGCCCGCCGGCCCGGGCGCTCCGGGCCGTCCGACGAGCGCCGGCCGGGTCAGGCGCGCTTGCTTCGCTCGGCCAGGGAGCCCGGGAGAGAGGAGCAGCCGCGCGGCCCAAGCCGAAGCCAGCACACT     
P       TAGATATTATTTAAATATTTTTGTATAAAATTATATGTAATATACATAAAAAAACTTGATGTAATTTTAATGATAAACATATTTAAGCCAACAAGTAATACTACAAAGATTTTATAATATACATGATAATATTTACTATGGTCAATTAAAAAGAAATCGTTTATCTAGGCTGAAGAATTTATAAAGTAGAATTTATCATAATATTTTTTTATATTAGATAAAATAAGTTCTAATATATTATTGTTTATTAAATAAGGATGTGTAATAACTTTTCTACAATGAAAATGAATTTAATTTAATAAATATAATTTATAATATAATGTCAACGTTCATTTAAATTATTTATTATTAATTCATTAATTATTAGAATATAAGGCATGTATTATTAAATACATTATAGACTACGACAAAATGATTAAACAATTTTAAACGTACACTAATATAATCCTAAGATAGACTTGAATAATTAATAACTTATATTTCACATTCTGATAATATGTACAACTAGAGATACTTAATCTTATTTATATTCTATACTTAAAAAATCCGACTTTAACAAATTAACTAGATAAATTGATGTAATATCTAAAATTACATGATAATCTAAAGCAAGTCAATCCATTTTATCATATTCAAACTATATGTATAATTGATATTGTTATATATTAACCTCAAATAAACTTATAACAACTTTATATAACGGTAAAACATTCATTTCATCATTTTATATAAAAATTATCAAATTACAAAATAATTCATCATGATAATCTTATTTCTTTTTAAATACAATTATATAAGAGCTAGTGCAGATATATTTCTATGATAATTAAGAAACAATAAATTCTATATTGACAATATCTACTTACTAATTTACAAGTAATCAACAACTCAATACTAATGTTAAAATTATTATTCAATTATGAGAATAAATTAATTCTCGATGTTTTAGTATTTTCACAATTATAATAAAAGGGATGCAGTTTAGTCATAATATATAAACCATCCCGCGAATTCTCAGCAGGCTTCTGGGCCAATTCTCTATTGAATGGAACGAAACAGCTATGTGCTCACCCATACGTAGTGGTAATTGTAATACTGGAACGATATCCGCGAATGCCGAATTACTTGCACCACGGGCTTCACGCTGTTTACGGATCTGAGCCCATAACGATGCCGTCGCCTAAGACTTCGTCAAATTGGAAATTAATACGATACTTATTTCTGGTTTGTTACCTGTGAAATCTATTACCCGTAATACTGGGTTTTTGCAGGTTTTGCTTGAGCCGCCTCAATCTTTCCGAAGCGAACAGGTCGCTGAAATAAACTTAATCGGAAAACGCAGCGACTAAGGAGCGATAACCGAAATATACTCATTTACACCAATCTGCTCTGCACAGATCCGAGTCTTACTTTGACCTAACGTGATGCGTATGTCGTATATACCGAGATACAATACGTTAGCGCGTCGAATAGTGACATATCGCCAACTCCACAAAGAAATTTGGAAGCTGATAGCCTGAGTACTATTCTACAGTTTCCTAGTGTATAAACTTGAATCTGCTGATATACATGGATACATTCTTAATCCCAGAAAATTCGCCTTTAATGCAGTAAGAAGCGAAAATATAGTCGGTTCCGTTAACTCTTGGACTCTCTTTACCGAAATATGGAAGCTTGCATCTATGATGTACGAATGCGAGGGTGTGGAAATGTATTAAATTCAAGCTGGTCATGACCTGAAAGGATATTTACTCGCAGAAGAGCACTAATTTATCGGAGTACAATGCGATTCGTTTTTCAATGGTGTGTCATTTCGTATTACTGTCGCTATGACACCTTCTAAATATTAGGGGGACATAGATCCTCGTCTAGTATCGAGTTAATGATCTTAACCATGGAATTAAAACGACTTTATCACACTTATCGTCGGAAAACGATTCCGACAAAGACATCCCGGAGCCTAGAAATAGGATGGTCCTAAACAGGCCTATCTATTGATAATCCGCAGAAGGCCGCCCCTCAAAGGCTCGCGGGATGCGGAGCGGTCATTTGAGGCACACTCGGAGATGCCAACTGGGGTTCGATTGAATAGGGAGGGAGGGCGGTCGGCGAAAAATCTGGCTAAACCCCTGAAGCTATGGAAACGCGCTCTAGGCACGTTGCACTCATGAGGAGGGCTCAAGGCACGGGACCGTCCAAACGTCGGCCTACTCAGCACAGACTGACGGGACTGGACACCACGGGTGGCCCAGCCCGCAGTATGGCCACATACGACCATCGGATCCCGGCGGGGCAAACGCGGATACTAATTACCTATCTCGCCCTGATCTGAAGCCCGTCCACGGACCTCATAGGACACCGAATTCCATATTCAGGCTCGATCCCCGGGCGTTGTAACGTCCGGCGACCCTAGGGTAGGCGAGGACTTCTGGATATTACCGGTTCTGAGACGGTGGCCTAGTAACCTGGGATCCCTGCTCCCTACCTGGGGTGACCCACAGCTCAAGGATCCACCAACAAACGGCGCAATCTCAGCCTCCTTAAGTGAAGCGTGCTACCCCGCGTACGGCGCAGCTAATAGACGCAGTTGCCGTCCACACCTAGCCCCTCATTCGTACAGCTACTTGACGCTGAACTCAATGGTCGACTGGAAGTTGACGGACGAGTTACTAAATTATGCACGTTCGTGGTGGCGAACACTTTTTGCCGCGCACAGGCTGCAGATCAGCGTCTCTGGCCCGAGTATAGTGCACCGTTTCTTCACGTGGCAGCCGTGCACAGGACACGATGCTGACGTGAGCGCGCCGTCGAGCCACCTAGCAGGTCTCCTTGGGGAGCGCCTTGTAAGGCGGGGGCCGGGCCAACCCTGACGCGTCGTGTTAAATAGACAATGCCTGTGGGGAGCACAAGGCTGCAAGAGACGACCGGGATTGGGGAGGCCGAGAGCACACACAAGGGTAACCCGCATTTCGTGCTACTCTCCAGATATCCCCCACATGGGCGACGGCCGGGCGGACGTGCAGCTGCCCACAGGCCAGAGGCTGACCGCGCGGGCAGTACGCTTTCCGGCGGCCGCCCCCCCCCCGCCGTAAGTTGCCTCCGGGCGCTCGGCTCGACCGCTTGTTAGTTTCGCCCCTCCCGGCCGCGTGCCTGGGAGCGCGCTTTCCGGAGCGCCGCGATGACTGCCAGCGATGAGCCCTAGGGCTGGTGTGCCGCGCCGGCCAGGGGCGGGCCGCGGGGCGCCCGCATCCCGGCGGGATCCGGCCCCGACGACGTCTCGCGGCGGGCCCCGCCTCGCCGGGGCGCTCGCGTCCAGCCGCATGCCCGCGTGCCCCGAGCCTAACACGACCGACCCCCACGGGGAGCTCCGCCCGCAGTCCCGGTGCCGCCGGGAGGGGCCCGTCGGAACCGTGCAGCGCGGGCCCCCCGTCTAGGGCGCGCGTCCGGGTTCCCACGACCCTCACGGCGCATCCTACGCAGTCTCCGCTCCAAGACACCCGGGGGCCGGTCGGGCCAGTGCCGGTCGCCGTATAGCGTGCCGGCGGCGGTCCGCATCGAGAGGGGCCCGGGGCGCTCGGGGAATGCCCTAGCTCCGGCCGCGCCTGCGCTCTGATAAAGAGAGGTCGCGCGGGTGCCGGGGTGGGCGCGACGCGCCGCGCCACGCGGCGCCCCACGGTGGCCGCTGGTCGGGCCCGTACCGCCGGGCAGGAGCGTCGACGGCCGGGCCGCGGCCCGGTCGCGACCCCCCTGGTCGCAATACCGGTTGCCTGCAGGCCCGGGTGCTAGTGCTCCCCCCGGGCGCCCCCGACGAGGTATGGAGGCGCTGGGAAGCGGCAGGCTGGGGCAACTGGGGGCCGCCCCGGGGGTCTCCGCGCCCCGCCCGCGCGGACGCTCCGGGCAGCCCGACCAGCGACGGCCGGGTCAGCCGCGCTTGCTTCGGTCGGCCAGGCAGCCCGGGACAGATCAGCAGGTGCGCGGCCCAAGCCGAAGCCAGCAAACC     
O       TAGATATTATTAACATATTTTTATATATAATTATATGTAATATATAAAATAATACTTGGTTTAATTTTAATTAGGAAAATATATTAGCCAACAATTTATCCTATTAAGATTTTATAATATATATGACAATATTAACATTGGTCAAATAAAAAGAAATATTTTATTCAAGCTGAAGAATTTATAAAGTAGAATTTATCATAATTATTTTACATACTCGATAAAATAAGATCTATTATATTATTTAATATTAAATCATGATTTGTAATAACTTTTTTACAATGATAATTTATTAAATTTAAAAAATATAATTTATAATAAAATGTCATCGTTCATTTAAATTATTTATTAATAATTCCTTAATTATGTGAATATAAAGTATGTATTATTATATACTTTTTAGTCAACGACAAAATTATTAATAATATTTAAACGTACACTACTATAATCCTAAGATAGACTTGATTAATTAATAACTTATCTATTACATTCTGCTAATATTTACAACTAGAGATACTTAAATATATTTATATACTATACTTAATAAATCAGACTTAAACAATTTAAATAGATAAAATTATGTAATTTCTAAAATAACATTATAATCTTAATTAAGACAATCCTTATTATCATATTCAAACTACATGTTTTATTGATAAATAGATATATAAACCTCAAATAAACTTATAACAACTTTATATAACGGTAAAACATTCATTTCATCATTTTTTATAAAAATTATCATTTTATAAAATAATTCATTATGATAGACATATATCTTATTTAATACAATTATATAAGAGCAAGTGAAGATACATTTCTATGATAATTAAGAAACAATTAATTCTATATTGACAATATCTACTTACTAGTTTACATGTAATAAACGAATCTATACAAATGTTAATTTTATTATTCAATTATGAAAATAAATTTAAGCTCGGTGTTTTAGTTTTTTCTCAATTATAATAAAATGGATACATTTAAGACATAAAATATAAACGATCCAGCGGATTGTCTGTAGGCTTCTGGGCCAACTCTCTATTGAATGGAACGAAGCAGCTATGTGCTCACCCATACGTTGTAGTTATTGTAACTCGGGAACGATTGCCGCGATTGAAGAACTACGAGCACCAGGGGCTTCACGCTGTTTACAGATCTGACCTCATAACCATGCAGTTCCCTATTAATTCGTCAAATTGGAAATTAATACGATACTTATTTCTGGTTAGTTTTTTGTGAAATCTATTAACCGAAATAAAGAGTTTTTGCAGGGTTTACTTGAACCGGCTCTATCTTTCATAAGCGAACACGTCTCTAAACTACACTTAAACAGAAAAACCAGCTACTAAGGAGCGATATCCAAAATACCCTCGTTTACACCAATCTGCTCGTCATACATCCGAGTATTACTTTGGCCTAAAGTGGAGCTTATGTCGTATATTTCGAGATTCAATACGTTAGCGGATCGACTAGTGACATATTGTCAACTCCAGAAAGAAATTTGCAAGGTTAAAGCCTGAGAAATCTTTTTTAGTTTCCTAGTGTTTAAACTTGGAGCTTCTGATATACATTGATACATTCTTAATCCCTGAAAATTCGCCTTTAATGTACTAAGAGGCGAAAATAAAGTCTGTTCCGTTGCCTCTTGAAATCTATTTACCGAATTATGGAAGTTTTCATCTATGATGTAGGATTGCGAGGGTGTGTAAATGTATAAAATTCGAGGGGGCCATGACCTGAAAGGATATTTACTCGCAGAAGATCACAAATTTATGGGAGGACATTGTGATTCGCTTTACAATGGTGTGTCATTTCGAATTACTGTAGCTAAGACACCTTCTAAATTTAAGGGGGACATAGATCCTCGTCCAGTATCGAGTTAATGATCTTAACCATGCAATTAAAACGACTTAATCTCAATTTTCGACGCAATACGAATCCTCTAAAGACACCCGGGAGCCGAGAAATAGTATGGTCCTAAACAGGTCTATCTATTGATACACCGGAGAAGCCCGCCACTCAAAGATTCACGGGATGCGGAGCGGCCATTTGAGGCACCCTCGGAGATGCCACCTTGGGTTCGAACGAATAGGGGGGGCGTGCGGTCGGCGTAACATCTAGCCAAACCTCTGAACCTATGGAAACGCGCTCTAGGCCCGTTGCAATCATTAGTAGGGCTCAACCCACGGGACCGTCCAAACGTCGGCCTACTAAGCACAGACTGGCGGGACCGGACACCAAGAGTTGCCCTGCCCGTAGTATGGCCACATACGACCATCAGACCCGGTCGGGGCGAACTCGGATACTAATTACCTGTCTCGCCCTGAACTGAAGCCCGTCCACGGTCCTCATAGGCCACGGAAGTCCGTTGTCACGCCCGATACCCGGACGTTCTAACGTGTGGCGACCCTAGGGGAGGCGAGCACTCCTGGCCATCACAGGTTCTTAGCCGTTGGCCTAGTAACCTTATATCGCTGCTCCCTACCTGGGGTCGGCCGAAGCCCAAGGATCGACCAACAAACGGCGCAATCTCAGGCTCCTTAGGTCAGGCGTGCTCCCCCGCGTACGGCGCCGCTAATAGTCGTAGTTGCCGGCCGCACCTAGCCCAGCATTCGTACCGCTACTAGAGGCTGAACGCACCGGTCGACTGGAAGTTGACGGACGAGTTACTAAATTCTGCACGTTCGTGGCGGCGAACGCTTTTTGCCTCGCACAGGCTGCAGATCAGTGTGTGTGGCTCGAGTACAGTGCACCGCGTCTCCACGTCGTAGCCGTGCACAGGACACCATGCTGACATGAGCGCGGCGTCGAGCCACCTCGGAGGTCAGCTTAGGGAGCGCTTTGTAAGGCGGGGGGAGGGCCTCCCCTGACGCGTCGTCTTAAATAGACAAGGGCGGTGGGGAGCACAACGCTCCAAGAGACGACCGGGATTGGGGAGGCCGCGAGGACACACAAGGGTAACCCGCATTTCGTGCTCGGCTCCAGACATATCCCACACGGGCGGCGGCCTGGCGCACCTGCAGCTGCCCACAGGCCAGAGGCTGACCGCGCCGGCAGTACGCTTCCCGGATGCCGCCCCCCCCCCGCCGTAAGTTCCCGCCGGGCGCTCGGCGCGACCGATTGTTACTGTCGCCCCTCCCGGCCTCGTGAGTGGGACCGCGCTTTCTGGAGCGCCGCGACCACTGACAGCGACGAGACCTAGGCGTCGTGGGCCTCGCCGGCGAGGGGCGGGCCGCGCGCCGCCCGCATCCCGGCGCGATCCTGCCCCGACGACGTCCCGGGGCCGGCCCCGCCTCGTCGAGACGCTAGCGTACGGCCGCATGCCCGCCTGCGCACAGCCTAACGCGCCCGACGCCCAGACGGACCTCGGCCCGCAGTCGCGGTACCGCCGGGAGGCGCCGGTCGGGATCGTGCACCGGGGCCCGCCCGTCTAGGGGGCGCGTCCGGGTGCCCAGGACCCTCACGGCGCATCGTAGGCAGTCTCCCCGCCAAGACACCCGGCGGCGGATGGGGTCAGTGCCGGGCGCTGTATAGCGTGGCCGCGGCGGTCCGCATCGAGAGGGGCCGGGGGCGCTCGGGGAATGGCCTAGCTCTGGCTGGGCCTGCGCTCTGATAAAGAGAGCTCGCGCGGCCGCCGGGGTGCGCGCTACGCTCCGCGCCACGCGGCGGGCAACGGTGGCGGCTGGTCGGACCCGTACCTCCGGGCCGGAGCGTGGGCGGCCGGGTCGCAGCCGGCTCGCGGCCCGCCTAGTCGCAAGCCCGGAGGTCCGCAGGCCTGGGTGCTCGTGCTCCCCCCGGGGGCCCCCAGCGAGGTATGGAGGCGCCGGGAGGCGTCAGGCTGGGGCAACTGGGGGCCGGCCCGAGGGTCTCCGCCGCCCGCCGGCCCGGACGCTCCGGGCAGCCCTACCAGCGCCGGCCGGGTCAGGCGCGCTTACTCCGGTCGGCCAGGGAGCGCGGGAGAGCTCAGCAGGCGCGCGGCCCATGCCGAAGCCAGCAGACC     
N       TAGATATTATTAACATATTTTTATATATAATAAGATGTAATATTAACATAAAAACTTGGTATAATTTAAATTATGAAATTATATTCGCTAACAATTAATCCTTGAAAGATTTTATATTATACATGATAATATTTACTATGGTCAATTAAAAAGAAATCTGATATCGAGGCTGAAGAATTTATAAAGTATAATTTTTCATAATAATTTTACATACTCGATAAAATCTGTACTAATAAATTATTTTTTATTAAATAATGATGTGTAATAACTTTTCTACGATGATAATTAATTTAATTTAAAAAATATAATTTATAATAAAATGTCAACATTCATTTAGATTATTTATTATTAAAGCATTAATTTTGTGAATATAAGGCATGTATTATTATAGACTTTTTAGACTAAGACAAAATGTTTAATCAATTTTAAACGTGCACTTATATAATCCTAAGATAGACTTGAATAGTTAATAACTTATATTATACATTCTGCTAATATTTACTACTTGTGATACTGAATTATATTTAAATTCTATACTTATTACATCAGACTTTAACAAATTAAAAAGATAAATTGATGTTACATCTAAAATAACATAATAAACTAAGTCAAGTCTATCCATTTTATCATATTCAAACTACGTGTCTAATTGATATTTATATATATTAACCACAAATAAACTTATAAAAATTTTATAAAACGGTTAAACATTCATTTTATCATTTTATATAAAAATTATCATATTATAAAATAATTCATTATTATAATGATATATCTTGTTTAATACAATTTTATTAGTGTAAGTGCAGATCCATTTCTATGTTAATTAAGACTCAATTTATTCTATATTAACAATATTTACTTACTAGTTAACTAGTAATCAACAACTCGATACTAATGTTAAATTTATTTTTCAATTATGATTATAAATTTAATCTCGGTGTTTTAGTTTTTTCACAATTATAATAAAATGGATGCAGTTTATACATAAATTGTAAATGATCCAGCGAATTCTCAGTAGGCTACTCGGCCAGTTCTCTATTGAATGGAAAGAGACAGCTATCTTCTCACCCATACGTTGTAGTTATTGTATTTCTGGAACGATCGCGGCGATTGCAGAAGTACAAGCACCACGTGCTTCCCGCTGTTAACAGATCTGAACCCATAACGATGCAGTCCCCTAATAGTTCGTCAAATTGTAAATTACTCCGATACTTATTTCTGGTTTGTTTATTGTGAAATCTATTAGACGAAATTAAGCGTTTTTGCAGGGTTTGCTTGGGCCGCCTCAATCTTTCCGAAGAGAACATGTCTCTGAATTAAACTTAATCGGACAAGGCAGCTACTAAGGAGCGAAATCCTAAATACACGCGTTTACACCATTCTGCTTATCACAGATCCGAGTAGTACTTTGACCTAGGGTGATGTGTATGTCGTATATTCCGAGATTCAATACGTTAGCGGATCGAAAAGTGACATATGGACAATTTCAGAAAGAAATTTACAAGGTGACAGCATGAGAAATCTTCTGCAGTTTCCTATTGTGTAAACTTGAAACTGCCGTTATACATGGATTCATTATTAATTCCAGAAAATTCGCATTTTATGTACTAAGAGGCCATAGTATAGTCTGTTCTGTTGTCTCTTTGAATCTCTTTACCGATCTATAGAAGTTTGCATCCATGATGTAAGATTGCAATGGTGTGAAAATGTATAAAATTTGAGTTGGTCATGACCTGAACGGATATTTATTCGCAGAAGAGCACAAATTTATGGGAGTACAATGCGGTTTGTCTTACAAAGGTGTGTCATTTCGAATTACTGAAGCTAAGACTCCTTGTAAATATTAGGGCGACATAGATCCTCGTCTAGTATCGAGTTAATGATCTTAACCATGGAATTAAAAAGACTTTGTCTCACTTTTCAACGGAAAACGAGTCCTATAAAGACACCCCGGAGCCGAGAAATAGTATGGTCCTAAACAGGGCTATCTATTGATCAGCCGAAGAAGCCCGCCACTCAAAGGCTCGCGGGATGCGGTGCCGTGATTTGAGGCACACTCGGACATGCCAGCTTGGGTCCGAACGAATAGGGAGCGGGAGCGGTCGGCGTAAAATCTAGCCAAACCTCTGAAGCGATGGTAACGCGCTCTAGGCTCATTACAATCATCAGGACGGCCCAAGCCTCGGGACGTTCCAAACGTCGACCTACTGAGCGCAGACCGGCGGGACCGGACACCACGGGTGGCCCTGCCCGCCGTATGGCCACATACTACGATCAGACCCCGTCGGGGCGAACTCGGATACTAATTACCTTTCTCCCCCTGACCTGAAGCCCGTCCACGGACCTCATAGCCCAACGAATTGCGTTGTCATGCTGGATCCCCGGGCGTTGTAACGTGTGGCGACCCTAGGGGAGGCGAGGACTTCTGGCTATTACCGGTTCTGCGCCGGTGGCCTATTAACCTCGTCTCCCTGCTCCCTACGAGGCGTGCCCCCAAGCCGGAGGATAGACCAACAAAAGGCGCAACCTCAGGCTCCTTAAGTCAGGCGTGCGCCCCCGCGTACGGCGCCGCTTACTGTCGTAGCTGCCGTCAGCACCTAGCCCCGCATTCGTACCGGTACTTGACGCTCAACTCACCGGTCGACTGGAAGATGACGTATGAGTTACTAAATTCCGCACGTTCGTGGAGGCGAACCCTTTTTGCCTCGCACAGGATGCAGATCAGTGTCTGTGACCCGAGTACAGTGCACCGCGTCGACACGTGGAAGCCCTGCACAGGACACCATGCTGACGTGAGCGGACCGTCGAGCCACCTAGGAGGTCTCCTTCGGGAGTGCCTTGTAATGCGGGGGGTGGCCGTAGCCTGACGCCTCGTGTTAAATAGACAACGCCGGTGGGGAGCACAAAGCTACAAGTAACGACCTGGATTGGGGATGCCGAGAGAACACACAAGGGTAACCCCCATTTCGTGCTCCACTCCAGACGTGACCCACATGGGCGGCGACAGGGCGCACCTCCAGCTGCCCACAGCCCAGAAGCGGACCGGGCGGGCAGTACGCTTGCCGGCTGCCCCCCCCGCCCCGCCGTAAGTTGCCGCCGCTCGCTCGGCGCGACCGCTTGTTAGTTTCGCGCCTCCCGGCCGCTTGGCTGGGAGCGCGCCTTGTGGAGCGCCGCGATCGCTTACAGCGAGGACCCCTAGGCGTCGTGGGCCGCCCCGGCGAGGGGCGGGCCGCGGGCCGCCCGCATCCCGGCGCGATACTGCCCCGACGACGGCTCGCGGCCGGCCCCGCCTGGTCGGCCGGCTAGCGTCCGGCGGGATGCCCGCGTGCGCACAGCCTCACACGACCGACGGCGAGAGGGAGCTGGTCCCGCCGTCCCCGGACCGGCGGGAGGGGCCCTTCGGAGCCGCGCACCGGGGCCCCCGCGTCTCGGGCGCGGGTCCGGGTACCCACGATCCTCACGGCGCATCGTAGGCGGTGTCTGCTCCAAGCCACCCGGGGGCCGATCGGGCCGGTGCCGGTCGCTGTATAGCGTGGCCGCGGCGGTCCGCATGGAGAGGGGCCCGGGGGGCTCGGGGAGTGGCCTAGCTCTGGCAGCGCCTGCGCTCCGATAACGGGAGGTCGCGCGGCACCCGGGGTGGGCGCGACGCTCCGCGCCACGCGCCGACGCACGGTGGCGGGTGGTCGGACCCGTACCGCCGGGCAGGAGCGCGCAATGGCAGGTTGCAGCCCGCTCGCGCCCCCCCTGGTCGCAATACCGGATGCCTGCAGGCCCGGGTTATCGTGCTCCCCCCGGGGGCCCCCGACGAGGTATGGAGGGGCAGGGACGCGGCAGGGTAGGGCAACTGGGGGCCGGCCTGAGGGTCTCCGCCGCGCGCCGGCACGGACGCTCCGGGCAGCCCGACCAGCGGCGGCCGGGTCAGCCGCCCTTGCTTCGCTCGGCCAGGGAGCCCGGGACAGATCAGCAGGCGCGCGGCCCAACCCGAAGCCAGCAAACC     
M       TAGATATTGTTAACATATTTTTATATATCATTATATGGAATATATATATTAATACATGCTCTAATTTTTATTATGAAAATATATTAGCCTACAAATAATGCTTTAAAGATTTTATAATATACATGAGTATATTTACTTTGGACAAATAAATAGAAATCTTTTATCTAACCTGAAGAATTTATAAAGTAGGATTTATCATAATAATTTTAAATATTCGAAAAAATAAGTTCTATTATATTATTATTTATTAAATCATGATGTGTAATAACTTTGATACAATGATAATATTTTTAATTTAAAATATATAATTTATAATAAAATGTCAACGTTCATTTTGATAATTTATTATTAATTAATTAATTATGGGAATATAAGGCATGTATTATTAAATACATTTTAGACTACGACAAAATGTTTAAGCAATTTTAAACGCACACTAATATAATCCTAAGTTAGAATTGAAGAGGTTATAACTTATCTTTTACATTCAGTTAATATTTACAACTAGAGATACTAAAATATATTTATATTCTGTACTTAAGAAATCGGTCTTTAACAAAGTAAATAGATAAATTGATGAAAAATCTAAAATAACATTATAACCTAAATTAAGTCTATCCATTTTATCATGTTCAAACTTCATGTATAATTGATAAAGATATTTATAAACCTCAAATAAACTTATAACAACTTTATATAACGGTAAAACATTCATTTCATCATTTTATATAAAAATTATCATTTTATAATATATTTCATTATAATAATAATATCTCTTATTTAATACAATTATATAAGAGTAAGTGCATACACAGTTGTATGATAATTAAGAAAGAATTTATTCTATATTGGCAATATCTACTTACTAGTTTTCAAGTAATCAACAACTCTATACTAAAGTTAAATTTATTATTCAATTATGATAATAAATTAAATCAGGGTGTATAAGCATTTTCGCAATTATAATAAAAAGGATGCAGTTTAGACATAAAATTTAAACGATCCGGCGAAATCTCAGTAGGCTTCTGGGCCAATTCTCTATTGAAAGGAACGAAGCAGCTATGTGCTCCCCCATACGTTGTTGTTATTGTAAGTCTGTAACGATAGCCGCGAGGGCAGGACTCCAAGCACCGCGGGATTCACGCTGTTGACAGATCTGAGCCCATCACGAAGCAGTACCCTAATTGTTCGGCAAATTGGAAATTAATCGGATACTTATTTCTGGTGTGTTTTCTGTGAAATCTAGTAACCGGAATAAAATGTTTTTGCAGGGTTTGCTTGAGCCGCCTGAATCTTTCTAAAGCGAACAGGTCTTTGAATTAAACTTAATCGGATAAAGCAGCTACTAAGGAGCGATATCCCAAATACACTCATTTACACCATTCTGCTTATCACAGATCCGAGTATTACTTGAACCTAATGAAATGCGTATGTCGTAGATTGCGAGATTCACTACGTTAGCGGATCGAATAGTGACATATCGACAACTCCATAAAGAAATTTGCAAGGTGACAGCCTGAGAAATCTTCTTCAGTTTCCTATTGTGTAAATTTGAAACTGCTGATATACATGGATACGTTCTTCATCCCAGAAAATTCGAGTTATATGTACAAAGAGGCGAACATAAAGTCTGTTCCGTTGGCTCTTCGAATCTCTTTACCGAAATATGGAAGTTTGCTTCCATGATGTACGATTGCCAGGGTGTGTAAATGTATAAAATTCGAGATGGTCATGACCTGAAAGAATATTTACTCGCAGAAGAGCAAAAATTTATGGAAGTAGATGGTGATTCGGTTTACAATGGTGTGTCATTTCGAATTACTGAAGCTATAACACCTTCTGAATATTAGGGCGACATAGATCCTCGTCTAGCATCGAGGTGATGATCTTAATCATGGAATTAAAACGACTTAATCTCACTTTTCGACCGAAAACGAGTCCTCTAAAGACACCTGGGAGCCGAGAAATAGTATGGTTCTAAACAGGACTGTCTATTGATACGCCGGAGATGCCCGCCACTCAAATGCTCGCGGGATGCGGAGCGGTCATTTGAGCCACACGCGGATATGCCAACTGGTGTTCGAACGAATATGGAGGGAGAGCAGGCGGCGTAAAATCTAGCCAAACCCTTGAAGCTATGGTAACGCGCACTAGGCTCGTTCCAATTATTAGGGGGGCTCACGCCACGGGACCGTCCAGACGTTGGCCTACTAAGCACAGACCGGCGGGACCGGACACCAGGGGTGGCCCTGCCCGGAGTATGGCCACATACGACCATCAGATCCCGTCGGGCCGAACTCGGTTACTAATTACCTAACTGGCGCTGACCTGGAGCCCGTCCACGGGCCTCATAGGCCACCGCTTTCCGTTGTCACGCTCGATCCCTGGGCGTTGTAACGGGTAGGGACCCTAGGGGAGGCGAGGACTTCTGGCTGTCACCGGTTCTCAGTCGGTGGCCTAGTACGCTCGTATCCCTGCCCCCTACCTGGGGTGCACCGAAGACCAAGGATTTACCAACAAAAGGCGCAATCTCAGGCTCCTTAAGTCAGTCGTGCTCCCCAGCGTACGGCGACGCTCATAGTCGTAGTTGCCGTCACGATCTAGCCCAGCATTCCTACAGCTACTTGAAGCTGAACTCACCGGTCGAGTGGAATATGACGGACGAGTAACTAAATTTTGCACGTTCGTGGTGGCGAACCCTTTTTGCCTCGCACAGGTTGCAGATCAGCGTCTGTGCCCCGAGAAAAGTGCACCGCGTCTTCACGTGGTAGCGGTGCACAGGACACCATGCTGGCGTGAGCGGGCCGTCGAGCCACCTAGAAGGTCCCCATTGAGAGCGCCTTGCTAGGCGGGCGGAGGGCCTACCCTGACGCGTCGTGTTAAAGAGACAACGGCGGTGGAGAGCACAAGGCTCCAAGGGACGACCGGGACTGGGGAGGCCGCGAGGACACACAAGGGTAACCCGCATTTCGTGCTCCACTCCAGCGATATCCCACATGGGCGACGGCCGGGCGCACCTCCAGCTGCCCACAGGCCAGAGGCTGACCGCGCGGGCAGTGCCCTTCCCGGCTGCCGCCCCCCCCCCCCCATAAGTTGCCGACGCGCGCTCGGCGCGACCGCTTGTTAGTTTCGCCCCTCCCGGCCGCGTGAGTGGGAGCGCCCTTTCTGGAGCGCCGCGATCCCTCGCAGCCAGGAGCCCGAGGCGTCGGGGGGCGCGCCGGCGAGGGGCGGGCCGCGGGCCGCCCGCATCCCGGCGGGACCCTGCCCCACCGACGGCTCGCGGGCGGCCCCGCCTCGTCGACGCGCTAGCTTCCGGCCGCCTGACCGCGCGCGCACAGCCTCACACGACCGACGCCCAGGGGGAGCTCGGCCCGCGATCGCGGGACCGCCCGGGGGAGCCCGTCGGCACCGTCGACCGGGGCCCCCCCGTCTAGGGCGTTCGTCCGGGTTCCCACGATCCTCACGGCGCATCCTAGGCTGTCTCCGCTCCAAGAGACCCGCGGGACGAGCGGGCGAGTGCAGGTCGCGGTCTAGCGTGGGCGCGGCGGTCCCAATCGAGAGGGGCCCGGGGGGCTCGGGGAATGGCCTAGTTCTGGCTGCGCCTGCGCTCTGATAAGGAGAGGTCGCGCGGCAGCCGGGGTGGGCGCGACGCTCCCCGCGACGCGGCGACCCACGGTGGCGGGTGGTCGGCCCCGTACCGCCGGGCAGGAGCGGCACAGGCGCGGTCGCAGCCCGCTCGCGGCCCCCCTGGTCGCAATGCCGGATGTCTGCAGGCCCGGGTGGTCGTGCTCCCCCCGGGGGCCCCCGACGAGGTATGGCGGCGGGGGGCGGCGGCAGGCTACAGCAAGTGGGGGCCCCCCCGAGGGTCTCCGCCGCCCGCCGGCACGGACGCTCCGAGCAGCCCCACCAGCGCCGGCCCGGTCACGCGCGCTTGCTCCGGCAGGCCAGGCAGCGCGGGACAGATCAGCAGGCCCGCGGCCCAAGCCGAAGCCAGCAAGCC     
L       TAGATATTATGAACTTATTTTTATATATAATCATAAGTAATATATATAATAAAACTTGGTGTAATTTTAATTATGAAACTATATTAACAAACCAAGAATCCTATAAAGATTTTATGATATACATGGTAATATTTACTATGGACAATTAAAGAGAAATATAGTATCGAAGCTGAAGAATTTATAAAGTAGGATTTATCATAATATTTGTAAATATTCGATTAAATAAGTCCTGTTATATTATTATATATTAAATCATGATGTGTAATAACTTTTATATAATAATAATAAATTAAATTTAAAAAATATAATTTATAATAAAATGTCAACGGTCATTTAGATTATTTATTATTAAATCATTAATTATGAGAAAATAAGGCATGTATTAATATATAAATTTTAGACTACGACAAAATGTTTAAGCACTTTTAAACGTACACTAATTTAATCCTAAGATAGACTTGATTAATTAATAACTTATCTTCTACATTCTGCTAATATTTACATCTCGAGATACTGAACAATATATATATTCTATACTTTAAAAATCTGACTTTAACAAATTAATTACATAAATTTATGCGTTACCAAACATGACATTATAATCTAAATAAAGTCTATGCATTTTATCATATTCAAACTATATGTATAATTGATCTTTAGATTTATTAACCTCAAATAAACTTATAGCAGCTTTATATAACGGTAAAACATTCATTTCAACATTCCCTAATAATATTAACAAATTATAAAATAATTCGTTATGATAATCATATCTCTTATTTGATTCAATTATCGAAGAGTAAGTGCAGATACATTTGTATGATAATTATGAAACAAATAATTCTATAGAGACAATATCTACTTACTAGTTTACAAGTAGTCAACTACTCAGTACTAATGTTAAAATTATTATTCAATAATGAGAATAAATTCAATCTGGTTTTTTTAGTTTTTTCACAATTATAATAAAATGGAGGCAGTTTAGACATAAACTCCAAATGATCCAGCGAATTGTCTATAGGCTACTGGGCCATTTTTCTATTGAATGGAACGTAACAGCTATATGCGCACCCATACGTACTTGTTATAGTAATTCTGGAACGATGGCCGCGAATGCAGAACTACTAGCAGCACGGGCTCCACGCTGTTAACAGATCTGAGCCCATAACGAAGTAGTTCCCTCATAGTTCGTCAAATTGTAAATTATTCCGGTACTTATTTCTGGTTTGTTTTTTGAGAAATCTATTTAACGAAAAAAATGGTTTTCGCCGGGTTTGCTTGGGCCGGCTTCCTCTTTCAGAAGCGAACATGTCTATGAATTAAACTTAATCGGAGAATGCAGCTACTAATGAGCGAAAGCCAAAATACACTCGTTTACACCAATCTGCTGATCACAGATCCGAGTATTACTTTGACCTAGCGAGATGCTTATGTCGTAGATATCGAGATTCATTACGTTAGCGGATCGAATAGTGACATATAGACAAGTGCACAAAGAAAGCTGCAAGGTGACTGGCTGAGCAATCTTCTGCAGTTTCCTTGTGTGTAAACTTGTAACTGCTGATATACATGGATACCTTCTTAATCCCAGAAAATTCGACTTTGATGTACTAAGAACCGAAAATATAGTCTGTTCCGTTGGATCTTCGAATCTTTTCACCGAATTATAGAAGTTTGCATCCATGGTGTTAGATTGCGAAGGTGTAAAAATGTAGCAAATTCGAGAAGGTCAAGACCTGAAAGGATATTTACTCGCAGAAGAGCAGAAATTTATGGGAATACATCGCTATTCGTTTTTAAATGGTGTGTCCTTTCGAATTACTGTAGCTATGACACCTTCACAATATTATGGCGACATAGATCCTGGTCTCGTAACGAGTTAATGATCTTAACCATGGAGTTAAAACGACTTATTCTCAATTTTCGATGGAAACCGATTCCTTTAAAGACACCCCGGAGCCTAGAAATAGTATGGGACTAAACAGGCCTGTCTATTGATAAGCCGGAGAAGCCCGCCACTCAAAGGCTCACGGGATGCGGAGCGGTCATTTGAGCCACACTCGGACACGCCAACTTGGGTTAGAACGAATAGGGAGGGGGCGCGGTTGGCGTAAAATCTACCAAAACCCGTGAAGCCATGGAAACGGGCTCTAGGCACGTTTCAATTATAAGTAGGGCTCAAGCCACGGGACCGTCCAAACGTCGACCTACTAAGCACAGACCGGCGGGACCGGACACCAGGGGTGGCCCTGCCCGCAGTATGGCCACATACGACGAACAGATCCAGTCGGGGCGAACCCGGATAATAATTACCTATCTCGCCCTGACCTGAAGCCCGTCCACGGACCTCGTAGACCAGCTAATTCGATTGTCATGCTCGATCCCCGGGCGTCGTTACGTGCAGCGACCCTAGGGGAGGCGAGGAGTTCTGGCTAACACCGGTTCTAAGCCGGTGGCCTAGTAACCTGGTACCCCGGCTCCCTACCTGGGGTTTCCCGAAGCCCAAGGATCAACCAACAAAAGGCGCAATCTCAGGCTCCTTAAGTCAGGCGTGCTCCCCCGCGTACGGCGCCGCTAATAGTTGTAGTTGCCGTCACCAACTAGCCCCTCATTCCTACAGCTACTTGACCCTGAACTCACAGGTCGAGTGGAAAATGATGGACGAGTTACTAAATTCTGCACCTTCGTGGTCGCGAACACTTTTTGCCTCGAACAGGGTGCAGATCAGGGTCTCTGGCCCGAGTACAATGCACCGCGTCTCCACGTGGTAGCATTGCACAGGACACCATGCTAACGAGAGCGTGCTGACGAACCACCTAGGTGGTCTCCTTGGGGAGGGCCTTGTAAGGCGGGCGGAGGGCCTACCCTGACGCGTCGTGTTAAATAGACAAAATCGGTGGGGAGCACATGGCTACAAGACACGAACAGGATTGGGGGGGCCGACAGGACACACAAGGGTAACCCGCATTTCTTGCTCCACTCCAGACATAGCCCACATGGGCGACGGCCGCGCGAAGCTGCAGCTGGCCACAGGCCAGAGGCTGACCCCGCGGGCAGTGCCCTTCCCGGCTGCCGCCCCCGCCCCGCCGTCAGTTGCCGCCGGCCGCTCGGCACGACCGCTTGTTACTTTCGCCCCTCCCGGCCGCGTGAGTGGGAGCGCGCTTTCTGGGGCGCCGCGATCGCTGCCAGCGAGGAGGCCCCGGCGTCGTGCGAAGCGTCGGCGAGGGGCGGGCCGCGGGCCCGCCGCATCCGGGCGGGATACCGCCCCGACGACGTCTCGCGGCCGGCCACGCCTCGTCGAGCCGCTGGCGTCCGGCTGCATGCCCGCGTGCGCACAGCCTGACCCGACCGACGCCCAGGCGGAGCTCGTCCGGCAGTCGCGGTACTGCCGGGGGGGGCGCCTCGGAACCGTGCACGGGGGCCCTCCCGTCTAGGGCGCGCGTCCGGGTTCCCACGATCCTCCCGGCGCATCCTAGGCCGTCTCGGCTCCAAGGCAGCCGCGGGCCGATGGGGGCAGTGCCGGTGGCTGTGTAGCGTGGCCGGGGCGGTCCTCATCGAGCGGGGCCCGGGGGGCTCGGGGAATGGCCTAGCTCTGGCTGCGCCTGCGCTCTGAGAAAGAGAGCTCGCGCGGCAGCCGGGGTGGGCGCTTCGCTCCGCGCCACGCGCCGAAGCACGGGGGCGGCTGGTCGGCCCCGTACCGCCGGGCGGGAGCGCGGAGAGCCCGGTCGCAGCCCGCTCGCGCCCCCCCTGGTCGCAATACCGGATGTCTGCAGGCCCGGGTAGCCGTGCTCCCCCCGGGGGCCCCCCACGAGGTATGGGGGCGGGGGGAAGCGCCAGGCTAGCGGAACTGGGGGCCCCCCCGAGGATCTCCGCCGCCCGCCGGCTCGGCCGCTCCGGGCAGCCCGACCAGCGACGGCCGGGTCAGGCGCGCTTCCTTCGCTCGGCCACAGAGCCCGGGACAGACCAGCAGGCGCGCGGCCGAAGCCGAAGCAAGCAGACC     
K       TAGATATTATTAATATATTTTTATATATAATTATACGTATTATAAATATTAAAACTTGGTGTAATTTTAATTAGGAAAATATATTAGCCAACAACGAATCCTATAAAGATTTTATAATATACATGACAATATTTACTTTGAACAATTAAATAGAAATCTGTTATAAAAGCTGAAGAATTAATAAAGTACAATTTATGATAATACTTTTATATATTCGACTAAATAAGTTCTATTACATTATTATTTATTAATTTATAATGTGTATTAACTTTTGTATGATAATAATTAGTTAAATTTAAAAAATATAATTTATAATAAAATGTCAATGTTCATTTAGATTATTTATTATTAATTTATCAATTCTTCGAATATAAGGCATGTATTATTAGTTAAATTTTAGACAACGACAAAATGTTTAATCATTTTTAAACGTACACTAATATAATCCAAAGATAGATTTGAATAATTAATAACTTATCTTTTACATTCCACTAATATTTACTACTCGAGATACTTAAAAATATATATATTCTAAATTTAATAAATCCGACTTTAACAAATTAAATAGAAAAATTGATGATATAACTAACATAACATTATAATCTAATTAAAGTCTATCCATTTTATCATATTCAAACTACATGAATAATTGATATCTATATATATAAACCTCAAAAAAACATATAACAACTTTATATAACAGTAAAACATTCATTTCATCATTCTATATAAATATTTTCATATTATAAAATAATTCATTATGATATTAATATATCATTTTTAATACCATTATATAAGAGTAAGTTCAGATACATTTGTATGATAATTAAGAAACAAATAATTCTATATTTACAATATCTACTTACTAGTTTACAAGCCCTCAACAACTCAATACTAAAGTTAAATTTATAATTCAATTATGAGAATAAATTAATTAACGGTGTTTTAGTTTTTTCACATTTATAATAAAATGTATGCAGTTTATACATAAAATATAAACGATCCAGCGAATTTTCAGTAGGCTTCTGGGCCAATTCTCTATTGAACGGAACGAACCAGCTATATGCTCACCCATAAGTCGTAGTTATTGTAGTTCTGGAACGATAACCGCGATTGCAGAATTACAAGCACCAAGGGCTTCAAGCTGTTAACGGATCTGAGCGCATGACGAAGCGGTTCCATAATTGTTGGTCAAATTGGAAATTAATCCGTTACTTATTTCTGGTTTGTTTGTTGTGAAATCTAATAAGCGAAATAAAGGATTTTTGCAGGCTTTGCTTGGGCCGACTCAATCTTGCGGAAGCGAACAGGTCTATTAAATAAACTTAATCGAAAATCGCAGCTACTAAGGAGCGATATCCCAAATAAGCTCGTTTACTCCATTCTCCTTTTCAGAGATCCGAGCCTTACTATGACCTAACGTGATGCGTATGTCGTATATTCCGAGATTCATTACTTTAGCGGATCGAATAGTGACATATTGACAACTCCACAAAGATATTTGCAAGGTGACTGCAAGAAAAATCTTCTAGAGTTTCCTATAGTGTAAACATGTAATTGCTGAAATACATGGATTCATTCCAAATTCCAGAAAATTCGACTTTAATGGACTAAGAAGCGATAATTTAGTCTATTCCGTTGGCTCTTGGAATCTTTTTACCGAATTATGGAAGTTTGCATCCACGCTGTAAGATTGCGAGCGTGTGTAATTGTATAAAATTCGAGATGGTCATGACTTGAAAGGATATTTACTCGCTGAAGGGCACAATTTTATGGGAGTACATGGCGATTCGTTTTACAATGGTGTGTCATTTCGAAGTACTGTAGCTATGACACCTTCTCAATATTATGGCGACATAGATCCTCGTCTAGTAGCGACTTCATGATCTTAAACATGGAATTAAAACGACTTATTCTCACTTTTCAACGGAAAGCGAGTCCTATAAAGACACCCGGGAGCCGAAAAATAATATGGTACTAAACGGGCCTGTCTATTGGTAAGCCGGGGAAGCCCGCCACTCAAACGATCGCGGGACGCGGAGCGATCATTTGAGCCACACTCGCACATGCCAGCTTGGGTTCGATCGAATAGGGAGGGGGCGCGGTCGGCGTAAAATCTAGCAAAACCCCTGACGCGATGGTAACGGGCTCTAGGCTCGTTACACTTATTACTAGGGCTCACGCCACGGGACCGTCCAAATGTCGACTTACTAAGCATAGACCGGGGGGACCGGACAGCAGGGGTGGCCATGCCCGGAGTATGGCCACATACGACCATCAGAACCCGGCGGGGCGAACGCGGATACTAATTACCTACCTCGCGCTGACCTGAAGCCCGTCCACGGACCTCATAGTCCAACGAATTCCGTTGTCACGCTGGATCCCCGGGCGTTGTAACGTGCCGCGACCCTCGGGGAGGCGAGGACTTCTGGCTATCACCGGTCCTTAGACGGTGGCCTAGTAACCTGGGATCCCTGCTTCCTACCAGGGGTACCCCGAAGCCCCAGGATCGACCAACAAAAGGCGCAATCTCAGGCTCCTCAAGTCAGGCGTGCTCCCCGGCGTACGGCGCCTCTAATAGTTGTAGTCGCCGTCACCACATAGCCCCCCATTCTTACTGCTACTTGACGCTGAACTCACAGGTCGAGTGGAAGATGACCTACGAGTTACTTAATTCAGCACCTTCGTGGTGGCGAACCCTTTTTGCCGCGCGGAGGCTGCAGATCAGTGTGTGTGTCACGATTACAGGGCACCATGTCCACACGTGGTAGCCATGCACAGGACACCATGCTGAGGTGAGGCTACGTTCGAGCTACCTAGGCGATCTCCTTAGGGAGAGCTTTGTCAGGCGGGCGGCGGGCCTACCCTCACGCGGCGTGTTAAATAGACAACCCCGGTGGGGAGCTCAAGGCTCCAAGAGAGGACCCGGATTAGGGAGGCCGCCAGCATACACAAGGGTAACCCGCATTTAGTGCTCCACTCCAGACATATCCCACATGGGCGACGGCCTGGCGAACGTGCAGCTGCCCACAGCCCAGACGCTGACCGCGCGGGACGTGCCCTTCCCGGCTGCCGCCCCCCCCGCCCCGTAGGTTGCCGCCGGGCGCTCGGCACGACAGCTTGTTACTGTCGCCCCCCCCGGCCGGGCGAATGGGAGCGCGCTTTCTGGAGCGCCGCGATCGCTCCCAGCGAGGAGACCTAGGCGTCGTGCGGCGCGCGCGCGAGGGGCGGGCCGCGGGCCGCCCGCATCCCGGCGGGATACCGCCCCTACGACGTCTCGCGGCCGGCCCCGCCTCGTCGAGCCGCTAGCGTGGGGCGGCATGCCCGCGGGCCCACAGCCTAACACGACCGACTGCCAGGGGGAGCTCGGCCGGCCGTCGCCGCACCGGCGGGAGGCGCCCGTCGGCACCGCCGACCGGGGCCCCCCCGTCTGGGGCGCGGGTCAGGGTTCCCACGACCCGCACGGCGCATGCTAGGCGGCCTCCGCTCCAAGACACCCGCGGGCCGCTGGGGGCAGTGCCGGTCGCTGTATAGCGTGTCCGCGGCGGTCCGCATCGAGAGGGGCCAGCGGGGCGCGGGGAATGGCCTAGCTCTGGCCGCTCCTGCGCTCTGATAACGAGAGGTCGCGGGGCAGCCGCGGTGAGCGCGACGCTCCGCGCCACGCGGCGACCCACGGCGGCGGCTGCTGGGACCCGTACCGACGGGCAGGAGCGGGGGCGGCCAGGCCGCAGCCCGCTCGCGACCCCCCTGGTCGCAATACCGGATGTCTGCAGGCCCGGGTGCCCGTGCTCCCCCCGGGGGCCCCCGACGAGGTGTGGAGGCGAAGGCAAGCCCCAGGCTCGGGGAAGTGGAGGCCGCCCCGAGGGTCTCCGCCGCCGGCCGGCCCGGACGCTCCGGTCCGCCCGACCAGCGAGGGCCGGGTCAGCCGCGCTTGCTTCGGTCGGCCACGGAGCCCGGGAGGGATAAGCAGGCGCGCGGCCCAAGCCGAAGCCAGCAAACC     
J       TCGATAATATTGACTTATTTTTATATGTAAATATATGTAATATTGATAATAAAACTTGGTTTAATTTTAATTATGAAATTATATATGCCAACAATGAATTCTATAAAGTTTTTATAATATTCATGATAGAATTTACTTGGGACAATTAATAAGAATTCTTTTATCATAGCTGAAGCAGTTAAACAGTAGTATTTTTCATAATATTTGTATATAATCGACAAAATAAGTTCTATTATATTATTATATAATAATTCATTAAGTGTACTAACTTTGCTATAACGATAATTAATTAAATTTAAAAAATATAATTTATAATAAAATGTCAACGTTCATTTAGATTATTTATTATTAATTCTTTAATTTTTGGAATATAAGGCATGTATTATTATTTAAATTTTAGTCTACGACAAAATGTTTAACCAATTTTAAACGTTCACTAATATAATCATAAGATAGACTTGATTAAATAATAACTTATATTTAACATTCTGCTAATATATACAAGTAGAGATACTGAAAAATATTTATATACTATACTTATTAAATCAGAATTTTACAACTTAAATAGATAAATTGATGCAATATCTAACATAACATTATAATCTAAATAAAGACCATCCATTTTATCATATTCAAACTTCATGTAAAATTGATATTTATATATATTAACCTCAAATAAACATATAAAAACTTTCTATAACGGTAAAACATTCATTTTTTCAATCTGTATAAATATTAACATATTATATAAAAATTCATTATTATAAACTTATTTCTTTTTTTATACAATTATATAAGAGTTAGTATAGATACATTTGTATGATAATTAAGAAACAAAGAATTCTATATTGACAATATCTACTTACTAGTTTACAAGTAATCAACCATTCTATACTAATGATAAATTTATTATTCAATAATGAGAATAAATTAAAAATCGATGTTTAAGTTGTTACACAATTTTAATAAGAAGGATTCAGTATAGACTTAAAATATAAACGATGCAGCGAATTATCAGTAGGCTTCTAGGCCAATGCTCTATTGAATGGAACGCAACAGCTATATGCTCACCCATACGTTGTAGTTATGGTAATTCTGGAACGATAGACGCGATTGCAGAAATACAAGCACCACGGGCTTCACACTGTTAACAGATCTGAGCCCATCACGAAGCAGTTCCCTAAAAGTTTGTCAAATTGAAAGTTAATCCGTTACTTATTTCTGGTATGTTTGCTGTGATATCTATTAACCGAAATACAGGGTTTTTGCAGGGTTTGCTTGTTCCTCCTCAATCTTTCCGAAGGAAACAGGTCTCTGACTTAAACTTAATCGGAATACGCAGCTACTAAGGAGCGATATCCTAAATACACTCGTTTACACCATTCTTCTCATCACAGATCCGAGCATTACTTCGACCTAAAGGGATGCGTATGTCGTATATTCCGAGATTCAATACCTAAGCGTATCGAATAGTGACATATTGAGAAACCCACAAAGATAATTGCAAGGTAACAGCCTGAGAAATCTTCTCCAGTTTCCTACTGTATAAATTCGTAACTGCTGATATACTTGGATTCTTTTTTTATCCCAGAAAATTACACTTTAATGCACTCAGAGGCGAAAATAAAGTCTAGTCCGTTGTCTCTTGAAATCTTTTTACCATCTTATGGAAATTTGCATCCATGATGTATGATTGCGAGGGTGTGAAAATGTATGAAATTCGAGATGGTCATAACTTGAAAGGATATTTACTCGCATAAGAGCACAAATTTATGGGAGTACATTGCGTTTAGTTTTACAATGGTGAGTCATTTCGAATTACTGTTGCTATGACACCTTCGTAATATTAGGGCGGCATAGATCCTCGTCTGGTATCGAGTTAATGATCTTAAACACGGAATTAAAACGACATCATCTCACTTTTCAGCGGAAATCGAGTCCTATAAAGTCATCCAGGAGCCGAGAAATAGTTTGGAACTAAACAGGCCTCTCTATGGATAGTACGCAGAAGCCCGCCACTCAATCGCTCGCGGGACGCGGAGCGGTCATTTTAGCCACACTCGGACATGCTAACTTGGGTTCGAACGAATATGGAGGGTGGGCGGTCGGCGTAAAATCTTGGCAAACCCCTGAGTCTATGGTAACGGGCTCTAGGCTCGTTGCACATGTTAGTAGGGCACACGCCACGGGACCGTCCAAACGTCGGCCTACTAAGGACAGACCGGCGGGACCGGACACCAAGGGTGGCCCTGCCCGGAGTACGGCCACATACGACCAGCAGATCCCGTCGGGGCGAACTCGGATACTAATTACCTATCTCGCGCTGACCTGAAGCCCGTCCACGGACCTCATAGGCCACGGAATTCCGTTCTCACGCTGGATCCATGGGCGTTCTAACGGGAGACGACCCTAGGGGAGGCGAGGAATTCCGCTTATCTCCGGTTCTAAGACGGTGACCTACTAGACTGGTATCCCTGCTCCCTACCTGGCGTACCCCGAAGCCAAAGGATCGCCCAACAAAAGGCGCAATCTCAGGCTCCTCAAGTCAGGCGTGCTCCCCCGCGTACGGCGCCTCTAATAGTTGTAGTTGCTGTCAGAAGCTAGTCCCGCATTCGTACGACTACTAGAGCCCGAACTCACAGGTCGAGTGGAAGATGAGGGACGAGTTACTAAATTCTGCACGGTCGTGGTGGCGAACACTTTTTGCCTCGCACAGGGTGCAGATCGGTGTCTGTGTCCGGAGTACAGTGCACCCGGTCTGCACGTGGTAGCACTGCACAGCACACCATGGTGACGTGAGCCGAGCGTCGAGAAACCTAGGGGGTCTCCTGAGGGAGAACCTTGTTACGCTGGCGGGGGGCCTACCCTGACGCGTCGTGTTAAATAGACAACGGCAGTGGGGAGCACTAGGCTCCAAGAGAAGACCGGGATTGGGGAGGCCGCGAAGAGACACAAGGGTAACCCGCCTTTCTTGCTCCACTCCAGACATATCCCACATGGGCGACGGCCGGGCGAGCCTGCAGCTGCCCACAGGCCAGAGGCGGACCGCGCGGGCAGTGCCCTTCCCGGCTGCCGACCCCCCCCCGCCGTAAGTTGCCGCCGGGCGCTCGGCGCGACAGCTTGTTAATTTCGCCCCGCCCGGCCGAGTGACTGGGACCGCGCTTTCTGGAGCGCCGCGATCGCTCCCAGCGATGAGCCCTAGGCGTCGCGAGCGGCGCCGGCGAGGGGCGGGCCGCGGGCCGCCTGCATCCCGGCGGGATCCTGCCCCGACGACGTCTCGCGGCCGGCCCCGCCTCGTCGTGCCGCTAGCGTCCGGCCTCATGGCCGCGTGCACGCAGCCTCACACGACCGACGGCGACGGGGACCTGGGCCGGCAGTCGGGGTTCCGCCGGGTGGCGACCGTCGGAAGCGCGCACCGGGGCCCCCCCGCCTAGGGGGCGCGGCCGGGTTCCGACGGCCCTCCCGGCGCATCCTAGGCGGTCTCCGCTCCAAGCTAAGCGGAGGCCGCTGGGGGCAGTGCCGCCCGCTGTATAGCGTGGCCGCGGCGGTCCGCATCGAGAGGGGCCCGGGGCGCTCGGGGAATGGCCTAGCTCTGGCCGCGCCTGCGCTCTGATAACGAGAGGCCGCGCGGCCGCCGGGGTGGGCGCGACGCTCCGCGCCACGCGGCGACCCAGGGAGGCCGCTGGTCGGACCCGTACCGCCGCGCGGGAGCGGGCACGGCCGGGTCGCAGCCCGCTCGCGGCCCACCTGGTCGCAATACCGGATGTCGGCAGGCCCGGGTCCTCGTGCTCCCCCCGGGGGCCCCCAACGAGGTATGGAGGAGCAGGCACGCGGCAGGCTAGGGCAACTGGGGGCCGCCCCGAGGGTCTCCGCCCCCCGCCGCACCGGCCGCTCCGGGCAGCCCGACCAGCGGCGGCCTGGTCAGGCGCGCTTGCTTCGCTCGGCCGGCTAGCCCGGGACAGATCAGCAGGCGCGCGGCCCAACCTGACGCCAGCACACC     
I       TAGATAATATTTACTTATATTTAAATATAAGTATATGTGATATATATAATAATACTTGGTGTAATTAAATTAATGAAAATATATAAGCCAACTATGAGTCCTAAAAAGATTTTATAATATACATGAAAAAATTTACTTCGGACAATAATAAAGAAATCTTTTATCGATGCTGAAGAATTTATAGAGTAGTATTTATCATAATATTTTTAAGTATTCGAAAAAATAAGTTCTATTAGATTATTATTTATTAATTCATGATGTGTAATAACTTTTCAATAATGATAATGATATAAATTTAAAAAATATAATTTATAATAAAATGTCATCGTTCATTTAGATTATTTATTATTAATTAATTAATTATGTGAATATAAAGCATGTATTATTAGGTAAATTTTAATTTACGACAAAATGTTTAAACAAATTTAAACGTTCAATAATATAATCCTAAGATAGACTTGAATAGTTAATAACTTATTTTTTACATTCTGCTAATATTTACAACTAGAGATACTTAAATATATATATATGCTATACTTTTTAAATCAGATTTTAACAAATTAAATAGATAAATTGATGTGATAACTAACATAACATTATAATCTAAAAAAAGTCAATCCAATTTATCATTTTCAAACTACATGTATAATAGATATTTATATATATTAACCACAAATAACCTTATAACAAGTTTATATAACAGTAAAACATTCATTTCTTCATTCAAAATAAAAATTAAGATATTATAAAATAATACATTATGATAATAATATATCATATTTAATACAATTATATAAGAGTAAGTTCAGAAATATTTGTATGATAATTAAGAAACAAATAATTCTAAATTGACAAAATCTACTTACTAGTTCACAAGTAATAAACAACTCAACTCAAATGTTAAATTTATTTTTCAATAATGAGAATAAATTAAATATCGGTGTTTTACTTGTTTCACAATTATAATAAAATGGATACAGTTTAGACATAAGATATATGCGATCCAGCGAATTCTCTGTAGGCTACTGGGCCAATTCTCTATTGGATGGATCGAAACAGCTATATGCTCCCCCATACGTTGTAGTTATTGTAATTCTGGAACGATAGCCGCGATTGCAGGAATGCAACCACCACGGGCTTCACGCTGTTAACAGATCTGACCCCATAACGAAGCAGTTCCTTAATAGTTCGTCGAATTGGAAGTTAGTCCGGTACTTATTTCTGGTATGTTTGTTGTGAAGTCTATTACGCGAAATAATGAGTTTTCGCAGGATTTGCTTGGACCGACTCAATCTTTCTGAAGCGAACAAGTCTCTGATTTAAACTTAAACGGATAACGCAGCTACTAAGGAGCGATATCCCAAATCGACTCGTTTACACCATTCTGCTCACCAAAGATCCGAGTATTACTTTGACCTAACGTGATGCGTGTGTCGTATATACCGAGATTCATTACATTAGCGTATCGAGTAGTGACATATTGACAAGTCCACAAAGATATTTACTAGGTCACAGCATGAGAAATCTTCTTCAGTTTCCTGTAGAGTAAACTTGCAACTGCTGATATACGTGGATACCTTCATAATCCCAGAAAATTCGACTTTCATGCACTAAGAGGCGATAATAAAGTCCGGTCTGTTGTCTATTGGAATCTTTTTACCGAATTATGGAAGTTTGCATCCATGATGTAAGATTGCGAAGGTGAAAAAATGTACTAAATGCCAGTTGGTCATAACTTGAAAGGATATTTACTCGCCGAAGAGCAAAAATTTATGGAAGTACACTTCGGTTCGTTTTACAATGGTGGGTCATTTCAAATTACTGTAGCTATGACACCTTCAAAATATTAGGGCGACATAGATCCTCGTCTAGAACCGAGTTAATGATCTTAATCATGAAATTAAACCGACTTAATCTCACTTTTCGACAGAAAACGAGTCCTATAAAGACATCCTGGAGCCGTCAAATAGTATGGCACTAGGCAGGCCTGTCTATTGATAAGCCGGAGAAGCCCGCCACTCACTGGCTCGCGGGACGCGGAGCGGGCATTTGAGGCACACTCGGACATGCCATCTCGGGTTCGAACGAATAGGGAGGTGGCGCGGTCGGCGTAAAATCTTGCAAAACCTCTGAGGCTATGGTAACGGGCTCTAGGCGCGTTGCAATTATTAGTAGGGCTCACGCCACGGGACCGTCCAAAAGTCGGCCTACTTAGCACAGACCGGCGGGACCGGACACCAAGGGTGGCCGTGCCCGCACTATGGCCACAAACGACCATCAGATCCCGTCGGGGCGAACTCGGATACTAATTACCTATCTCGCCCTGCCCTGAAGCCCGTCCACGGGCCTCTTAGGCCACCGAATTCCGTTCTCACGCTCGATCACAGGGCGTGTTAACGTGCGGCGACCCTAGGGGAGGCGAGGACTTCTGGCTATCACCGGTTCTCAGACGGTGGCCTAGTAACCTGGTACCCCTGCTCCCTACCGGGGGTGGACCGAAGCCAAAGGATCGGCCAACAGAAGGCGCAATCTCAGGCTCCTCAAGTCAGGTGTGCTCCCCCGCGTACGGGGTTACTAATAGTAGAAGTTGCCGACACCACCTAGACCCGCATTCGTACTGATACTTGACGTTGCACTCACAGGTCGAGTGGAAGATCACGGCCGAATTACTAAATTCTGCACGTTCGTGGTGGCGACCTCTTTTTGCCGCGCACAGGTTGCAGATCAGTGTGTGTGGCCCGAGAACAGTGCACCGCATCTGCACGTGGAAGCCAGGCACAGGTGACCATGTTAACGCGACCGTCCGCTCCAGCAACCTAGGCGGTCTCCAGTGGGACGGCGTTGGCAGGCGGGTGGGGGGCCTCCCCTGACGCGTCGTGTTAAATAGACAACGCCGGTGGGGAGCACAAGGCTTCAAGAGACGACCAGGATCGGGGAGGCCGCGAGGACACGCAAGGGTAACCCGCATTTCATGCACCACTCCAGAAATATCCCACATGGGCGGCGGCCGGGCGAACCTGCAGCTGCCCACAGGCCAGACGCTGACCGCGCGGGCAGTGCCCTTCCCGGCTCCCGCCCCCCCCCCGCGCTGAGTTGCCGCCGGGCGCTCGGCGCGAGCGCTTGTTACTTTCGCCCCCCCCGGCGGGGTGACTGGGAGCGCGCTTTTTGGTGCGCCGCGATCGCTGGCAGCGAGGAGCCCTAGGCGTCGTGGGCCGCGGCGGCGAGGGGCGGGCCGCGGGCCGCCCGCATCCCGGCGCGATACTGCCCCGACGACTTCTCGGGGCCGGCCCCGGCTCGTCGAGCCGCTAGCGTCCGGCCGCATGGCCGCGGGCGCACAGCCCAACACGACCGACGCTCAGCGGGAGCTCGGCCGGCACTTGCGGTACCGGCGGGCGGGGCCCGTCGGCACGGCGCCCCGGGGCCCCCGCGTCTAGGGAGCGCGTCCGGGTTCCCACGATCCTCCCGGCGCATCCTAGGCGGCCTCCGCTCCAAGAGACCCGCGGGCCGATGGGGGCGGTGCCGGTCGCTGTATAGCGTGGCCGCGGCGGTCCGCATCGAGAGGGGCCCGCGGGACCCGGGGAATGGCCTAGCTCTGGCTGCGGCTGCGCTCTGATAACGCGAGGTCGCGCGGGACCCGGGGTGGGCCCGACGCTCCGCGCCACGCGGCGACCCACGGGGGCGGCTGGTCGGACCTGTACCGCCGGGCAGGAGCGCGGACGGGCAGGTCGCAGCCCGATCGCGGCCGCCCTGGTCGCAATACCGGATTTCCGCAGGCCCGGGTGGTCGTGCTCCCCCCGGAGGCCCGCGACGAGGTGTGGAGGCGCAGGCAAGCGGCAGGCTAGGGCAACTGCGGGCAGCCCCGGGGGTCTCCCCCCCCCGCCGGCCCGGCCGCTCCGGGCCGCCCCACCAGCGACGGCCCGGTCAGGCGCGCTTCCTTCGGTCGGCCAGGCAGCCCGGGACAGATCAGCAGGCGCGCGGCCCACGTCGAAGCCAGCACCCC     
H       TTGATAATATTAACTTATTTTTATATATAAAAAGATGTAATATATATAATAAAACTTGCTATAATTTCAAAGATGAATATATATTAACCTACAAGGAATCCTATAAAGATTTGATAATATACATGACAAAATTTACTTTGGACAATTAAAAAGAAATATTATATAGAAACTGAAGAATTGAAATAGTAGAATTTGTCATTTTTATTTTATATATTCGAAAATATGAGTTCTATTATATTATTTTTTATTATTTCATGATGTGTATTAACTTTTGAATTATGATAATAAATTTAATTTAAAAAATATAATTTATAATAAAATGTCAACGGTCATTTAGATTATTTATTATTAATTAATTAATTATGAGAATATAAGGCATGTATTATTATTAAATTTGTATACTACTACAAAATGTTTATCCAATTTTGAACGTTCATTAATATAATCCTAAGTTAGACTTGAAGAATTAATAACTTATTTTTTCCATTCTGCTAATATTTACAACTAGAGATACTAAATTATATATAAATTCTAAACTTGTTAAATCAGACTTTAACAAATTAAATAGATAAATTGTTGTAATATCTAACATAAAATTATAAACTAAATTAAGTCTATCCATTTAATCATTTTCTAACGGCATATATAATTGATAATTACATATATTAACCTCAAACAAAGTTATAACAACTTTATATAACGGTAAAACATTCATTTCATCATTCTATATAAAAATTAACATATTATACAATATTTCATTATGATAATCATTTATCTTATTTTATCCAATTATTTAAGAGTAAGTGCATATACATTTGTATGATAATTAAGAAACGAAATATTCTAAATTTACAAGATCTACTTACTAGTTTACAAGTAATCAACTACTCAATACTAATGTTAAACTTATTGTTCAATTATGAGAATAAATTAAAAATAGGTGTTTAAGTTGTTTCACAATTCTAATAAAATGAATGCAGTTTAGTCATATTATATAAACGATCCAGCGGATTCTCATTAGGCTTCTAGGCCAATTCTCTATTGAATGGAAAGATGCAGCTATATGCTCACCAATACGTTGTAGTTATTGTAAATCTGGAACGAGACCCGCGATGGCAGTAATACAACCGCCACCGGGTTCACGCTGTTAAAAGATCTGAGCCCATAACGAAGCTGTTCCCTAATACTTAGTCAAATTTCAAGTCAGTCCGTTACTTAGTTCTGGTATGTTTCTTGTGAAATCTATTAGCCGAAATAAAGGGTTTTTGCAGGGTTTGATTGGACCGGCTCAATCTTTCTGATGGGAACAGGTCTCTAAAATAAACTTAAACGGAAAATGCAGCTACTAAGGAGCGATATCCCAAATACACTCGTTTACACCATTCTGCTCATCACAAACCCGAGCATTACTTTGCCCTAACGTGATGCGTATGTCGTATATTACGAGATTCATTACGTTAGCGGATCGAATAGTGTCATATTGACAATTCCACAAAGATATTTGCAAGATTAAAGCCTGAGTAATCTTTTACAGTTTCCTAGTGTGTAAACTGGAAACTGCTGATATACATGGATACATTCTTAATCCCAGAAAATTCGTATTTAAGGTACTAAGACGCGATAATAAAGACTGTGCAGTTGACTACAGGAATCTTTTTACCGAATTATTGAAGTTTACATCCATGATGTAAGATTGCTATGTTGTAAAAATGTATAAAATTCGAGTTGGTCATGACTTGAAAGGATATTTACTCGCAGAAGAGCACAAATTTATGGGAGTACATAGTGATTCGTATTACAATGGTGCGTCATTTCGAATTACTGAAGCTACGACACCTTCATAATATTAGGGCGACATAGATCCTCGTCTAGAATCGAGACAATGATCTTAAACATGGAATTAAAACGACTTATTCTCAATTCTCGACGGTAAACGAGTCCTGTAAAGACACCACGGAGCCGAGGAATAGTATGGTACTAAACAGGCCTGTTTATTGATACGCCGGAGAAGCCCGCCACTCAAAGGCTCGCGGGACGCGGAGCGTTCATTTGAGGCACACTCGGATATGCAACCTAGGGTTAGAACGACTAGGGAGGGGGTGCGGTGGGCGTAGAATCTTGCCAAACCCCTGAGGCTATGGTAACGGGCTCTAGGCTCGTTACAGTTCTTGGTAGGGCTCAGGCCACGGGACCGTCCATACGTCGGCCTACTGAGCACAGACCGGCGGGACCGGACACCAAGGGTGGCCCTGCCCGCAGTAAGGCGACAAACGCCCATGAGATCCCGTCGGGGCGAACCCGGATACTAATTACCTCTCTAGCCCTGACCTGAAGCCCGTCCACGGACCTCATAGGACACCGAATTCCGTTTTCACGCTGGATCCCCGGGCGTTGTAACGTCCAGCGACCCTAGGGGAGGCGAGGACTTCTGACTATCACGGGGTCTAGGCCGTTGGCCTAATAACCTGATATCCCGGCTCCCTACCTGGGGTGCCCCTAAGCCAAAGGATCGCCCAACAAAAGGCGCAATCTCAGGCTCCTCAAGTCAGGCGCGCTCACCCGCGTACGGGGCCACTAATAGTTGCAGTTGCCGACATCACCCAGCCCCGCATTCGTACTGCTACTTGACGCGTAACCCGCAGGTCGACTGGAAGCTGACGGACGGGTTACTAAATTCAGCACGTTCGTGGTAGCGACCACTTTTTGCCACGCAGTGGATGCAGATCAGTGTCTGTGACCCGAATGCAGTGCACCACGCCTACACGTGGTAGCCCTGCACAGCACAACAGGCTGACCTCAGCGTAGCGTCGAGTAACCTAGACGGTCTCCTGAGGGAGAGCATTGTCAGGCGGGCGGAGGGCTTACCCTGACGCGTCGTGTTAAACAGACAACGCCGGTGGGGAGCACAAGGCTCCAAGGGAGGGCCTGGATTGGGGAGGCCGCGAGGACACACAAGGGTAACCCGCCTTTCGTGCACCACTCCAGACATACCCCCCATGGGCGACAGCCGGGCGGAACTGCAGCTGCCCACAGGCCAGAGGCGGACCGCGCGGGCGGTCCCCTTCCCGGCCGCCGCCCCCGCGCCCCTGTGAGTTGCCGCCGGGCGCTCGGCGCGACCGCTTGGTACTTTCGCCCCCCCCGGCCAGTTGTCTGGGAGCGCGCTTTTTGGTGCGCCGCGATCGCTGCCAGCCAGCAGCCCTAGGCCTCGTGGGGCGCGCCGGCGAGGGGCCGGCCGCGTGCCGCCCGGATCCCGGCGGGATTCGGCCCCGACGACGTCTCGCGGCGGGCCCCGCCTCGTCGAGGCGCTAGCGTCGGGCTGCATGCCCGCGTGCGCACAGCCTAAGACGGCGGAGGACCAGGGGGAGCTCGGCCGGCCGACGCCGTACCGCCGGGAGGCGCCCGTCGGAGCCGCGCCCGGGGGCCCCCCCGTCTAGGGCGAGCGCCCGGGTTCCCACGATCCTCCCGGCGCATCCTACGCGGCCGCCGCTCCAAGCCACCCGCGGGCCGATGGGGCCAGTGCGGGTCGCCGCATAGCGTGGCCGGGGCGGTCCGCATGGAGAGGGGCCCGGGGGGCTCGGGGAATGGCCTAGCTCTGGCTGCGCCTGCGCTCTGATGAAGAGAGGTCGCGCTGCAGCCGGGGTGGGCGCTACGCTCCGCGCCGCGCGGCGAGCGACGGGGGCCGCTGGTCGGCCCTGTACCGCCGGGCTGGGGCGGGGAGGGCCACGTCGCAGCCCGGTCGCGGCCCGCCTGGGCGCAATACCGGATGCCTGCAGGCCCGTGGGCCCGTGCTCCCCCCGGGGGCCCCCGACGAGGTATGGAGGCGCAGGGAAGCGGCAGGCTGACGCAACTGGGGGCCGCCCCGAGGGTCTCCGCCGCCCGCCGTCCCGGACGCTCCGGGCCGCCCGACGAGCGCCGGCCCGGTCAGGCGCGCTTGCTTCGGTCGGTCGGGCAGCCCGGGACAGATGAGCAGCCGCGCGGCGCAGGCCGAAGCCAGCAACCC     
G       TTGATAATATTAACTTATTTTTATATATAATTATATGTAATATATATATTAAAACTTGGTTTAATTTTATTTATGAAATTATATTAGCAAACAATGAATACTATAAAGATTTAATAATATACATGAGAAAATTTACTTTGAACAATTAAAAAGTATTCTTCTATTGAAGCTGTAGAATTTATAAAGTATAATTTATAATAATTATTTTATATATTCGAAAAAATAGGTACTATTATATTATTATATATTAATTAATGATGTGTAATAACTTTTCTATTATTATAATTAGTTTAATTTAAAAAATATAATTTATAATAAAATGTCATCTTTCATTTAGATTATTTATTATTAATTCATTAATTTTTAGAATATAAGTCATGTATTATTATATAAATTTTAAACTACGACAAAATTTTTAACCACTTTTAAACGTTCACTAATATAATCCTAAGATAGACTTGAAGAAGTGATAACTTATCTTTTACATTCTGATAATATTTACAGCTAGAGATACTTAATTATATATATATTCTATACTTATTAAATCCGATTTTAACAAATTAAATAGATAAATTGTTGAAATACCTAACATAACATTATAATCTTAATCAAGTCTATCCATTATTTCATATTCAAACTACATGTATAATAGATGTTTATATATATGAACCTCAAAAAAACTTATAACAACTTTATATAACGGTAAAACATTCATTTCAACATTCTTTACAAAAATAATCATATGATACAATAATTCATTATGATATTCAAATATCGTATTAAATACTATTATTTTAGAGAAAGTGTAGAAATATTTGTATGATAATTAATAAACAAATAATTCTAACTTGACAAGATCTACTTACTATTATACAAGTAATCAACAACTCAATACTAATGTTAAATTTATTTTTCAATTATGAGAATAAATTAAATATCGGTATTTAAGTTGTTTCACAATTCTAATAAAATGGATACAGTTTATACATAGAATATAAACGATCCAGAGAATTCTCGTTAGGCTTCTCGGCCAATTCTCTGTTGAACGGAACGAAACAGCTATGTGCTCACCCATACGGTGTAGTTATTGTAATTCCGGAACGATCTCCGCGCTTGCAGAAATACAACCACCACGGGCTTCAGGCTGTTAACAGATCTGATCCCATAACGAAGCAGTGCCGTAATCCTTCTACCAATTGAAAGTTAGTGCGGTACTTATTTCTGGTATCTTTGTTGTGAATTCTATTTCGCGAAATACAGGGTTTTTGCCGGGTTTGCTTGGACCGCCTGAATCATTCGAAAGTGAACATGTCTCTGAATTAAACTTAAACGGACGATGCAGGTACTAAGGAGCGATATCCTAAATACACTCGTTTACACCATTCTGCTCTACACAGATCCGAGTAATACTTTGCCCTAAAGTGATGCGTATGTCGTATCTTACGAGAGTCATTACGCTAGCGAATCGAATAGTGACATATTGACAACTCCACAAAGATATTTGCCAGGTTACAGCCTGAGCACTATTATTTAGTTTCCTATCGTGTAAACTTGTAACTGCTTATATACATGGATACATTCTTTATCCCAGAAAATTCGAGTTTAATGTACTAAGAAGCGAAAATAAAGTCTGTACAGGTGACTGTTGGAATCTTTTTACCGAATTATGGAAGTTTACATCCATGATGTATGATTGCAAGGGTGTAAAAATGTATAAAATTCGAGATGGTCATGACTTGAAAGGATCTTTACTAGCAAAAGAGCAAAAATTTATGGGAGTACATTGCCATTCGCTTTACAATGGTGTGTCATTTCTAATTACGGTAGCTATTACACCTTCAAAATATTTGGGCGACATAGATCCTCGTCTAGAATCGAGTTAATGATCTTAACCATGGAATTAAAACGACTTGATCTCACTTATCGACGGAAAACGAGTCCTATAAAGTCACCACGGAGCCGACAAATAGTATTGTACTAAACAGGCCTGTTTATCGATATGCCGCAGAAGCCCGCCCCTCAAAGGCTCGCGGGACGCGGAGCGGTCATTTGAGGCACACTCGGAAATGCTAGCTTGGTTTGGAACGAATAGGGAGGGGGAGCCGTTGGCGTAAAATCTTGCCAAACCCCTGAGGCTATGGTAACGGGCTCTAGGCTCGTTGCAGTTATGAGTAGGGCTCACGCGACGGGACCGTCCAGACGTCGGCCTACTAAGCTCAGACCGGCGGGACCGGACACCAAGGGTAGCCCTGCCCGACCTATGGCCACAAACGACCAGCAGATCCCGTCGGGGCGAGCTCGGATACTAATTACCTATGACGCGCCGACCTGCAGCCCGTCCACGGACCTCATAGGCCATCGTATTCCGTTGTCACGCTCGATCGCGGGGCGTTGTAACTTGCGGCGACCCTAGCGGAGGCGAGGAATTCCGCCTATCGCCGGTTCTCAGATGATGGCCTAGTAACCTGATATCCCTGCTCTCTACCTGGGGTGACCCGAAGCCAAAGGATCGCCCAACAAAAGGCGCAATCTCAGGCTCCTCAAGTCAAGCGTGCCCTCCCGCGTACGCAGCTACTAATAGTTGTAGTTGCCGACTCCACTTAGCCCCGCATTCGTACTGATACTTGACGCTCAACTCACCGGTCGAGTGGAACAGGACGGACGGATTACTAAATTCGGCACTTTCGTGGTTGCGAACACTTTTCGCCTCGCCCTGGCTGCAGATCAGTGTATGTGTCCCGAGCATAGTGCACCGCGTCTACACGTGGCAGCCATGCACAGGACACCATGCTGACGTGAGCGTACCGTCAAGCAACCTAGGCGGTCTTGTGTGGGAGAGCGTTGCAAGGCGGGCGGGGGGCCTACCTTGACGCGTCGTCTTAAACAGACAACGCCGGTGGGGAGCACAAGGCTCCAAGGGACGACCAGGTTTGGGGAGGCCGCGAGGACACACAAGGGTAACCCGCATTGCACGCATCACTCCAGACATGTCCTACATGGGCGACGGCCGGGGGCCCTTCCAGCTGGCCACAGTCCAGAGGCTGACCGCGCGGGCAGTGCCCTTCCCTGCTGCCGCCCCCCCCCCGCCGTGAGTTACCGCCGGGCGCTCGGCGCGACCGCTTGTTACTTTCGCCCCCCCCGGCCAGGTGACTCGGACCGCGCTTTCTGGTGCGCCGCGATCGCTGCCAGCGATGACCCCCAGGCGTCGTGGGCAGCGCCGGCGAGGGCCGGGCCGCGGGCCGCCCGCATCCCGGCGGGATCCTGCCCCGACGACGTCTCGCGGCCGGCCCCGCCTGGTCGGGGCGCTAGCATCTGGCCCCATGCCCGCGTGCGCACAGCCTAACACGACCGACGCCCATGGGGTGCTCGACCGGCACTCGCCGTACCGACGGGAGGTGCCCGTCGGAACCGGCCCCGGGGGCCCGCCCGTCTAGGGCGGGCGTCCGGGTTCCGACGATCCTCCCGGCGCATCCTAGGCGGCCGCCGCTCCAACACACCCGCGGGCCGATGGGGGCTGTGCCGGTCGCTGTATAGCGTGCCCGGGGCGGTCCGCATCGAGAGGGGCCCGGGGCGCTCGGGGAATGGCCCAGCTGTGGCGGGGCCTGCGCTCTGATAAGGAGAGGTCGCGCGGCACCCGGGGTGGGCGCGACGCTCCCCGCCACGCGTCGCCTCACGGGGGCGGCTGGTCGGACCTGTACCTCCGGGCAGGAGCGGGGACCGCCAGGTCGCAGCCCGGTCGCGGCCACCCTGGTCGCAACGCCGGCTGTCGGCAGGCCGGTGGGCTCGTGCTCCCCCCGGGGGCCCCCGACGAGGTATGGAGGCGCAGGGAAGCGGCAGGCTAGGGAGACTGGGGGCCTCCCCGAGGCTCTCCGCCGCCCGCCGGCGCGGACGCTCCGGGCAGCCCCACCAGCGAAGGCCCGGTCAGGCGCGCTTCCTTCGGGCGGCCACGTAGCACGGGACAGATAAGCACGCGCGCGGCCCAAGCCGAAGCCAGCAGACC     
F       TTGATAATATAAACTTATTTTAATATATAATTATTTGTAATATGAAGAATAAAACTTGGTGTAATTTTAATTATGAAGATATATTTGCCTAAAATGAATCCTATAAAGATTTTATATTATAAATGTTAAAATTAACTTTGGACAATTAAAAAGAATTCTTATATCGAAGCTGAAGAATTTATTAAGTAGAATTTATCATAATACTTTTATTTATTCGAAAAAATAAGTTCTTTTATATTATTATATATTAATTTATGATGTGTATTAACTTTTCAATTAAGAACATTAATTAAATTTAAAAAATATAAATTATAATAAAATATCAACGTTCATTTATAATCTTTATTATTAATTCATTAATTATGAGAATATAAGGCATGTATTATTATATAAATTTTAGATTACGTCAAAATGTTTAACTAATTTTAAACGTTCACTAATGTAATCCTAAGGTAGATTAGAAGAAATAATAACTTATCTTTTACATTCTGTTAATATTTACAACTAGAGATACTTAAATATATATAAATACAATACTTATTAAATCTGAATTTAACAAATTAAATAGATAAATTGCTGTAATATCTAACAATACATGATAAACTAACTCAAGTCTATCCATTTTATCATATTCAAACCTCATGTATAATTGAAATTTTTATATATGAACCTCAAATAAACTTATAACAACTTTATATAACGGTAAAACATTCATTTCATCATTTTCTATCAATATTTACATATTATATAATATTTCATTATGATAATCAAATATCTTATTTAATTCAATTATTTAAGAGTAAGTACAGATAAATTTGTATGATAATTAAGATACAATTAATTGTAAATTGACAAGATCTACTTAATAGTTTACTAGTAATCAACAACTCGATACTAAAGTTAAATTTATTTTTCAATTATGAGAATAAATTAAATATCGCTGTTTTAGTTGTTTCACATTTCTAATAAAACGTATACAGTTTTGACATAAGATAAAAACAATCCCGCCTATTCTCACTAGGCTTCTGGGCCATTTCTCTGTTGAATGGAAAGAAGCAGCTATATGCTCACCCATACGTTGTTGTTATTGTAATTCGGGAACGATGTACGCGATAGCAGAAATACAACCATCACGGGCTTCAGGCTGTTAACAGATCTGAGCCCATAACGATGCGGTTCCCTAATTGTTCGTCAAATTAGAAGTTAGTCCGCTACTTATTTCTGGTATGTTGATTGTGAATTCTATTACGCGGAAAATAGGGTTTTCGCAGGGTTTGCTTGGACCTCCTCATTCTTTCCGCAGAGAACAGGTCTCTGAATTAAACTTAAACGGAAACTGCAGCTACTAATGAGCGATATCCCAAATACACTCGTTTCCTCCATACTGCTCGTCACATATCCGAGGATTACTTTGCCCTAACGTTATGCGTATGTCGTATATTCCGAGATTCATTACGTTAGCGGATCGAATAGTGACATATTGACAACTCCAGAAAGATATTTACAAGGTGACAGTCTGAGAAGTTTTTTTCAGTTTCCTTCTGTGTAAACTTGAAACTGCTGATACACTTGGATAGCTTCTTAATCCCAGAAAATTCGACTTTCATGGACTAAGACGCGATAATAAAGTCTGTACCGTTGGCTATTTGGATCTTTTTACCTAATTATGGAAGTTTGCTTCCATGCTGTAAGATTGTGAGGGCGTGAAAATGTAGAAAATTCGAGATGGTCATGACTTGAAATGATATTTACTCGCTGAAGAGCACAAATTTATGGTAGTACATGCCGATTCTTTTTACAATGGTGTGTCATTTCGAATTACTGTAGCTATGACACCTTCAAAATATTAGGGCGACATAGATCCTCGTCTAGTATCGAGTAAATGATCTTAACCATGGTATTAAAACGACATAATCTTACTTTTCGAAGGAAAACGAGTCCTATAAAGCCACCCCGGCGGCGAGTAATAGTATGGTACTAAACAGGCCTGTCTATTGATAGGCCGCAGACGCCCGCCACTCAAAAGTTCACGGGACGCGGAGTGCTCATTTGAGCCATACTCGCACATGCCACCTTGGGTTCGAACGAATATGGAGGGGGGGCAGACGGCGTGACATCTTGCTAAACCCGTGAGGCTATGGCATCCGGCTCTAGGCTCGTTGCAAATATGAGTAGGGCTCACGCCGCGGAACCGTCCAAACCTCGGCCGACTAAGCACAGACCGGCGGGACCGGACACCAGGGGTGGCCCTTCCCGCACTATGGCCACAAACGACCATCAGATCCCGTCGGGGCGAACTCGCATACTAATTACCTCTCTCGCCCCGACCTGGAGCCCGTCCACGGACCTTTTAGACCACGGACTTGCGTTCTCAGGCTCGATGCCGGGGCGTGGTAACGTGCGGCGACTCTAGGAGAGGCGAGGATTTCAGGCTATCACCGGTTCTCAGACGGTGGCCTAGTAACCTGGTATCCCTCCTACCTACCTGGTCTAAGCCCGAGCAAAAGGATCGCCCAACAAATGGCGCAATCTCAGGCTCCTCAAGTCACGCGTGCTCCCACGCGTACGCGGACACTAATAGTGGGAGTTGAGGACTCCACCTAGCCACGCATTCGTACCGCTACTTGTCGCTCGACTCAGAGGTAGAGTGGAAAATGACGGACGACTTACTAAATTCTGCACGTTCGTGGTGGCGAACACTTTTGGCCTCGCACGGGGTGCAGATCAGTGTTGGTGTCCCGAGTACAGTGCACCGAGTCGAGACGTGGCAGCCCTGCACAGAACACCATGCTGACGTGGGCTTATCTTCGAGCAACCTAGGCGGTCTCCTGAGGGAGAGCCTTATAAGGCGTGCGGGGGGCTTACCCGGACGCGTCGTGTTAAATAGACAATGAAGGTGGGGAGCACAAGACTCCAAGGGATGACCAGGATTGGGGAGGCCGCGAGGACACACAAGGCTAACCCGCATTTCGTGCACCAGTCCAGACAGGTCCCACATGGGCGACGGCCGGGCGAACCTGCAGCTGCCCACAGGCCAGAGGCTGACCGCGCGGGCAGTGCCCTTCCCGGCTGCCGCCCCCCCCCGGCCGTGAGTGGCCCCCGGGAGCTCGGCGCGAGGGCTTGTTACTTTCGCCCCCCCCGGCCGGGTGAATGGGAGCGCGCTTTCGGGTGCGCCGCGATTGCTCCCAGCGATGAGCCCTAGGCGTCGTGGGCCGCGGCGGCGGTGGGCGGGCCGCGGGCCGCCCGCATCCCGGCGCGATACTGCCGCCACGACGGCTCGCGGCCGGCCCCGCCTTGCCGGGGCGCTAGCGTCCGGCCCCATGCCCTCGTGCGCACAGCCGCACACGACCGACGCCCAAGGGGCGCTCGGCCAGCACTCCCGGTACCGTCGGGAGGCGCCGGTCGGAACCGCCCCGCGGGGCCCGCCCGCCCAGGGCGGGCGTCCGGGTCCCCACGATCCTCCCGGCGCATCGTAGGCGGCCTCCGCCCCGAGACACCCGCGGGCCGATGGGGGCAGTGCGGGTCGCTGTATAGCGTGGCCGGGGCAGTCCGCATCGAGAGGGGCCCGGGGGGGTCGGGGAATGGCCCAGCTCTGGCGGCGACTGCGCTCTGATAATGAGAGGGCGCGCGGCAGCCGGGGTGGCCGCGACGCTCCGCGCCACGCGGCGACCCACGGGGGCGGCTGGTCGGACCTGTACCGCCGGGCAGGAGCGGGGACTGCAGGGTGGCAGCCCCCTCGCCGCCCCCCCCGTCGCAATACCGGCTGTTTGCAGGCCCGTGTGCTCGTGCTCCCCCCGGGGGCCCTCGACGAGGTCTGGAGGCGCAGGGACGCAGCAGGCTAGGGAAACTGGGGGCCGGCCCGAGGCTCTCCGCCGCCGGCGGGCCCGGACGCTCCGGGCAGCCCGACCAGCGACGGCCCGGTCAGGCCCGCTTGCTTCGGACGGCCAGGTAGCCCGGGACAGATCAGGAGGCGCGCGGCCGAACCCGAGGCCAGCATACC     
E       TTGATAATATTAACCTATTTTTACATATAATAATATGTTATATTAATACTAAAACTTGGTGTAATTTTAATTGTGAAAATATATTAACAAACCAAGAATCCTATAAAGATTTAATCATATATATGATAAAATTTACTTTGGACAATAATAAAGAAATTTTTTATAGAAGCTGAAGAATTTATAAAGTAAAATTTTTCATAATTATTATAGATATTCGAAAAAATAAGTTCTAATATATGATTATATATTAATTCTTGATGTGTAATAACTTTTTCATAATGATAATTAATTAAATTTAAAAAATATAATTTATAACAAAATGTCAACGTTCATTTAGAGTATTTATTTATAAATCATTAATTATGAGAATATAAGAAATGTATTATCATATATATTTTAGTCTACGACAAAATATTGAATTAATTTTAAACTATCACTAATATAATCCTAAGATAGACTTGAAGATATAATAACTTATCTTTTACATTCTGCTAATATTTACAACTAGAGCTACTTAAATATATATATATTCTATACTTATTCAATCCGACTTAAACAAATTAAATTGATAAAGTGATGTAATATCTAACATAACATTATAATCTAAATAAAGACTATCCATTTTTTCATATTCAAACTACATAAATAATTGATTTATATATATATGAACCGCAAATAATCTAATAACAACTTTATATAACGGTAAAACATTCATTTTATCAATCTTTATAAACATTATCATAATATACAATAATTCATTATTATAATCAAATCTCTTATTTAATACAATCTTATAAGAGTAAGTGCAGATACATTTGTATGATACTTAAGAAACTAATAATTCTAAATTGACAAGATCTACTTACTAGTTTACAAGTAATCAGCATCTAGAGTCTAATGTTATAATTATTTTTCAATCATGAGAATAAATTTATTATCGGTGTTTTAGTAGTTTCACAGTTCTAATAAAATGGATACATTTTATACATATAATATAGACGATCCAGCGAATTCTCAGTAGGCTTCTTGGCCAATTCTCTGTTGAAGGGAACGAATCAGCTATATGCTCGCCCATACGCTGTTGTTATTGTAATCCGGGAACGATCGCCACGATTGCAGAAATACAAACACCACTGGCTTCAGGCTGTTAACAGATCTGAGCCCATAACGACGCAGTTCCCTAATAGTTATTCAAATTGGAAGTTAGTCCGGTACTTATTTCTGGTGTGTTTATTGTGAAATCTATTGTGCGAAATGAACGATTTTGGCCGGCTTTGCTTGGACCCTCTCAATCTTTCCGAATAGAACAGGTCTTTGAAATACACTTAAACGGAATAAGCCGATACTAAGGTGCGATATCCCAAATACACTCTTTTACTCCATTCTGCTCAACACAGATCCGAGGATTACTTTGCCCTAACGAGATGTGTATGTCGTATATTACGAGATTCATTACGTTAGCGGATCTAATAGTGACATATTGACATCTCCACAAAGATATATGCAAGGTGACCGCATGAGAAATCTTGTCTAGTTTCCTATTGTTTAAACTTGAAACTACTGATATACATGGATCCATTCTTAATCCCAGAAAATATGACTTTAATGTACTAAGAGGCGATAATAGAGTCTGTTCAGTTGGCTCTTGAGATCTTTTTACCGAATTATAGGAGTTTGCATCTATGATGTATGACTGCGAGGGTGTAAAAATGTATAAAATTGGAGATGGTCATGACTTGTAATGATATTGACTCGCAGAAGAGCACAAATTTATGGGATTACATGGCGTTTCGTTTTACAATGGTGTTTCATTTCGAATTACGGTAGCTATAACACCTTCAAAATATTAGGGGGACATATATCCTCATCTAGTACCGAGTTAATGAGCTTAACCATGGAATTAACACGACTTAATCTTACTTTTCGATGGAAGACGAGTCCTATAAAGACACCCTGGAGCCAAGAAATAGTATGGTACTAAACAGGTCTGTCTATTGATAAGCCGCAGAAGCCCGCCACTCAAAGGCTCCCGGGACGGGCATAGGTCATTTGAGCCACACTCGAACATGCTATCTTGGCTTATACCGAATAGGGAGGGGGGGCTGTCGTCGTAACATCTTGCAAAACCCCTGAGGCAATGGTAATGGGCTCTGGGCTCGTTGGAATTATTAGTTGGGCTCACGCCACGGGACCGTCCAAACATCGGCCTACTAAGCAAAGACCGGCGGGACGGGACACCAGGCGTGGCCCTGCCCGCATTATGGCCACAATCGACCAACAGACCCCGTCGGGGCGAACTCGTATACTCATTACCTATCACGCCCCGACGTGAAGCCCGTCCACGGACCTCATAGGCCAGCGCATTCCTTTGGCACGCTGGAAACCTGGCCGTTGTAACGTGCGGCGACCCTAGGGGAGGCAAGGACTTCTGGCTATCACCGGGTCTAAGACGGTGGCCGAGTAACCTGGTATCCCTGCTACCTACATGGTGTGGGCCGAAGCCAAAGGATCGCACAACAAAAGGGGCAATCTCAGCCTCCTCAGGTTAGTCGTGCTCCCGCGCGTACGGACCCACTAATTGTTGGAGTTGCGGACCCCACCTAGCCCCGCATTCATACTGGTACTTGACTCTGAACCCACAGGTCGAGTGGAAGATGACGGGCGCCTTACTAAATTGTGCACGTTCGTGGTGGCGAACACTTTTTGCCCCGCACAGGCTGCAGATCAGTCTCTGTAACCCGAGCACAGTGCACCGCGTCTACACGTGGTAGCCCTGCACAGGACACCATGCTGACGTGAGCATTCCGTCGAGTAACCTAGGGGGGCTAAGGAGGGAGAGCGTTGAGAGGCGGGCGGTGGGCCTACCCTGACGCGCCGTGTTAAATAGACAACGCCAGGGGGGAGCACAAAGCTCCAAGGGTAGACCAGGATTGGGGAGGCCGCGATGACACACAAGGTTAACCCGCATTGCGTGCCCCACTCCAGAGATATCCCACATGGGCGACGACCGGGCGAACCTGCAGCTGCCCACAGCCCAGAGGCTCACCGGGCGGGCAGTTCTCTTCTCGGCTGCCGCCCCCCCCCCGCGGTGAGTTACCGCCGGGCGCTCGGCGCGACCGCTCGTTAGTTTCGCCCCCCCCGGCCGCGTGACTGGGAACGCGCTTTCTGGTGCGCCGCGATCGCTCCGAGCCATGAGCCCTAGGCGTCGTGGGCCGCGTCGGCGAGGGGCGCGCCGCGGGCCGCCCGGATCCCGGCGGGATACTGCCCCGACGACGTCTCGCGGCGGGCCCCGCCGCGTCGGGGCGGTAGCGTCCGGCCGCATGGCCGCGTGCGCTCAGCCCAACACGACCGAGGCCCACCGGGAGCTCGGCCGGCAGTCGCGGTAGCGTCGGGAGGGGCCCGTCGGAACCGGGCACCGGGGCCCCCCCGTCTAGGGCGCGCGTCCGGGTTCCGACGATCGTCGCGGCGCATCCTAGGCCGCCGCCGCTCCAAGACACCCGAGGGCCGGTGGGGGCAGTGCCGGTCGCGGTATAGCGTGGCCGCGGCGGTCCGCATGGAGGGGGGCCGGGGGCGCTCGGGGAATGGCCCAGCTCTGGCTGCGCCTGCGCTCGGATAAAGAGAGGTCGCGTGGCACCCGGGGTGGGCGCGACGCCCCGCGCCTCGCGCCGACAGACGGGGGCCGCTGGTCGGACCTGTACCGCCGGGCAGGAGCGGCCAAGGCCAGGTCGCAGCCCGCTCGCGACCCTCCTGGTCGCACTACCGGATGTATGCAGGCCAGCGTGCCGGTGCTCCCCCCGGGGGCCCCCTACGGGGTATGGGGGCGCGGGCAAGCAGCAGGCTAGGGCAACTGGCGGCCGCCCCGGGGCTCTCCGCCGCCGGCCCGCCCGGACGCTCCGGGCAGGCCGACCAGCCGCGGCCCGCTCAGGGGCGCTTGCTTCGGTCGGCCAGCGAGCCCGGGAGAGATCAGGAGGCCCGCGGCCCAACCCGATGCCAGCAAACC     
D       TTGATATTATTAACTTATTTTTATATATATTTAAATGTAATATATACATTAAAACTTGGTGTAATTTTAATTATGAAAATTTATTTTCGAACGATGAATCCTATAAAGATTTTATCATATAAATGATAAAATTTACTTTGGACAATTATTGAGTAGTCATTTATAGAAGCTGAAGAATTAATTAAGTAGAATTTTTCATAATAATTTTATATATTTGAAAAAATTAGTTCTATTATATTATTATTTATTAGTTCATGATGTGTAATAACTTTTCTATAATGATAATTGATTAAATTTAAAAAATATAATTTATAATAAAATGTCATCGTTCATTTAGAATATTTATTATTAATTGATTAATTTTAAGAATATAAGGCATGTATTATTATAAAAATTATACACTACGACAAAATGTTTAACTAAATTTAAACTTTCACTAATATAATCCTAAGTTAGATTTGAAGAACTCATAACTTATCTTTGACATTCTGCTAATATTTACTACTAGAGCGACTTAAATATATATATATTCTATACTTATCAGATCGGACTTTAACAATTTAAATAGATAAAGTGATGTAATATCTAACATAACATTATAATTTAAACTAAGTCTATCCATTTTTTCATATTCACACTTCATGTATAATTGATAGTTAAATATATGAACCTCAAATAATCTTATAAAAACTTTATATAACGGTAAAACATTCATTTCATCATTCTATATAAAAATTAACATTTCATATAATAATTCATTATGATGATCTGATTTTTTATTAAATACAATTATTTAAGAGCAAGTGTAGATAAATATGTATGATAATTAAGAAACAAATAATTCTAAATTGACAAAATCTACTTACTAATTATCAAGTAATCAACAACTATATACTAATGTTAAAGTTATTATTCAATTATGAGAATAAATTTATTATCGATGTTTTAGTAGTTTCACAATTTTAATAAAATGGTTTCAGTTTATTCATAAGACATAAACGATCCAGCGCATTCTCAGTAGGCTACTGGGCCAACTCTCTGTTGAATGGAACGAAACAGCTATATGCTCACCTATACGTTATCGTTATAGTAATTCGGGAACGATCTCCGAGATTGCAGAAATACAAACACCACGGGCTTCTGGCTGTTAACAGATCTGAACCCATAACGAAGCAGTCCCATAATAGTTCGTCTAATTGGAAGTTACTTCGTTACTTATTTCTGGTATGTTTTTTGTGTATTCTATTTCGCGAAATAGAGGGTTTTTGCCGGTTTTGCTTGGCCCGCCTCAAGCTTTCTCAAGCGAACAGGTCTTTGAATTAAACTTAAACGGAAAATGCAGCTACTAAGGAGCGATATCCCAAATACACTCGTTTTCACCATTCTGCTCTTCACAGATCCGATGATTGCTTTGCCCTAAGGTGATGCTTATGTCGTATATCCCGAGATTCATTACGTGAGCGGATCGTATAGTGAAATATTGACTACTCCACAAAGTTATTTGCAAGGTGAAAGCCTGAGAAATTTTTTTGAGTTTCCTATTGTGTAAACTTGCAACTGCGGATATACCTGGATACATTCTTCACTCCAAAAAATTCGACTTTAATGTACTAGGTGGCGATAATAAAGTCTGTTCAGTTGGCTGTTGGAATCTTTTCACCGAATTATGGAAGTTTCCATCCATGACGTAAGATTGTGAGGGTGTAAAAAGGTACTAAATTCGAGGTGGTCATAACTTGAAAGGATATTTACTCGCTAAAGAGCAGAAATTTATGGGAGTACAGTGCGATTCATCTTACAATGGTGAGTCAGTTCGAATTACGGTAGCTATGACACCTTCAAACTATTACGGAGACATAGATCCTCATCTAGTAGCAAGGTAATGATCTTAATCATGGAATTAAAACGACTTAATCTAACTTTTCGACGGTAAACGAGTCCGAGAAAGACACCGCGGAGCCGAGAAATAGTATGGAACTAAATAGGACTGTCTATTGATAAGCCGGAGAAGCCCGCCACTCAAAGGCTCCCGGGAGGCGGTGCGGTAATTTGAGCCACACTCGGACATGCCATCTTGGGTTCGAACGACTAGGGGGGGTCGGCGGTCGGCGTAACATCTTGCGCCACCCTTGAAGCTATGGTAACGGGGTCTGGGTTCTTTACAATTATAAGTTAGGCTCACGCCACGGGACCGTCCATACATCGGCCTACTAAGCAAAGACCGGCGGGACCGGACACCAGGGGTGGCCCTGCCCGCAATATGGCCACAAGCGACCATCAGATTCCGTCGGGGCGAACTCGGATAGTAATTACCTATCTCTCCCCGACGTGAAGGCCGTCCACGGACTTCATAGGCCACCGAATTCCCTTATCACGCGGGATCGCCGGGCGTTGTAACGTGTGGCGACCCTAGGGGAGGCGAGGACTTCTGGCTATGACCTGTTCTAAGTCCGTGGCCTAGTATCCTGGTATCCCAGCTGCCTACCTGGGGTTGCCCGTAGCCAAAGGATCGCCCAACATAAGGCGCAATCTCAGGCTCGTCAGGTTATGCGTGGTCACTCGCGTACGGGGCCCCTCATAGTTGTAGTTGCCGTCCCCACCTAGCCCCGCATTCTTACTGCTACTTGACGCGGCACTCACAGGTCGATTGGAAGATAATGGACGAGTTACTAAATTCTGCACGGTCGTGGGGGCGAACACTTTATGCGTCGCACAGGCTGCAGATCAGGGTCCGTGTCCCGAGTACAGTGCACCGCGTCTGCGCGTGGTAGCCCTGCACATGCCACCAGGCTGACGTGAGCTTACCGTCGAGCCACTTAGGAGGTCTCCTGGGGGAGTGCGTTGCCAGGCGGGCGGGGGGCCTACCCTGACGCCTCGTGTTAAATAGACAACGTCGGTGGGGAGCACAATGCTCCAAGGGACGACCTGGATTGGGGAGGCAGCCAGGACACACAAGGCTAACCCGCATTTCGTGCACCACTCCAGACATATCCCACATGGGCGACGTCCGGGCGAACCTGCAGCTGCCCACAGGCCAGAGGCTGACCGAGCGGGCAGTGCCCTTCTCGGCAGCCCCCCCCCCCGCGGCGTGAGTTGCCGCCGGGCGCTCGGCGCGACCGCTTGTTACTGTCGCCCCCGCCGGCCGGGTGACTGGGAGCGCGCTTTCCGGCGCGCCGCGATCGCTCCCAGCGATGAGCCCTAGGCGTCGTGGGCCGCGGCGGCGAGGGGCGGGCCGCGGGCCCCCCGCATCGCGGCGGGGTACTGCCCCGAAGACGTCTCGCGGCGGGCCCCGCCTCGTCGCGACGCTAGCGTCCGGCCGCATGCCCGCGTGCGCACAGCCTAACGCGACCGACCTCGAGGGGGTGCTCGGCCGCCAGTCGCCGTACCGTCGGGGGGGGCCCATCGGAAACGCGCCCCGGGGGCCGCCCGTCTAGGGAGTGCGTCCGGGTTGCGACGATCACCCCGGCGCATCCTAGGCGGGCTCCGCTCCAAGACACCCGCGGGCCGATTGGGGCAGTGCCGGTCGCTGTATAGCGTGGCCGGGGCGGTCCGCATCGAGAGGGGCCCGGGGGGTTCGGGGAATGTCGCCGCTCTGGCTGGGCCTGCGCTCCGATAAAGAGAGGTCGCGCGGCGTCCGGGGTGGGCGCGACGCTCCCCGCCACGCGGCGCGCCACCGCGGCGGCTGGACGGGCCTGTACCGTCGGGCAGGAGCGGGGACGGCAACGGCGCAGCCCGGTCGCGGCCCCCCTGGTCGCAATACCGGATGGCCGCAGGCGCGTGGGCCCGTGCTCCCCCCGGGGGCCCCCGACGAGGTATGGAGGCGCAGGTACGCAGCAGGCTAAGGTGACTGGGGGCCGCCCCGAGGCTCTCCTCCGCCGGCCGGCCCGGCCGCTCCGGGCGGCCCGACCAGCGACGGCCCGGTCAGGCGCGCTTGGTCCGGAGGGCCAGTTAGCTCGGGACAGATCAGCAGGCGCGCGGCCCAACCCGAAGCCAGCACCCC     
C       TTGATATTATTAACTTATTTTTTTATATTAAAAGATGTTATATATACATTAAAACTTGGTATAATATTCATTATGAAGATATATTAGCTAACAAATAATCCTATAAAGATTTAATAATATACATGGTAATATTTACTTTGGACAATAATTGAGTAATGTTTTATTCATGCTGAAGAATTTATAAAGTAGAATTTATCATAATAATTATATATATTCGAAAAAATAAGTACTTTTATATTATTATGTATTAATTCATGATGTGTAATAACTTTTCTATTATTATTATTAAGTTAAATTAAAAAATATAATTTATAATAAAATGTCAACGTTCATTTAGAGAATTTATTATTAATTCATTAATTGTGAGAATATAAGTCATGTATTATTATATAAATTATAGACTACGACAAAATGTTTAACAAAATTTAAACGTTCACTAATATAATCCTAAGATAGACTTGAAGAAATAATAACTTATCTTTAACATTCAGCTAATACGTACAACTAGAGCTACTTAAATATATATATATTCTAAACTTATAAAATCCGACTTGAACAAATTAAATAGATAAAGTGATGTCATATCTAACATAACTTTATAGTCTAAAACTAGTCAATCCATTTTATCATATTCAAACGTCATGTATAATTGATAATTAAATATATGAACCTCAAAAAACCTTATATAAACTTTATATAACGGTAAAACATTCATTTCCTCATTCACAATAAAAATTAACAAATAATACAATAATTCCTGATGATAATAATATCTCTTATTTTATACAATTATATACGAGTAAGTGCAGATACATTTGTATGATAATTAAGACACTATTAATTCTAAATTGACAAGATCTACTTCCTAGTCTACAAGGAATCAACAAGTATATTCAAATGTTAAATTTATTATTCAATAATGAGAATAAATTAATTCTCGTTGTTTTAGTTGTTTCACAATTCTAATAAAAAGTATACAGTTTAGACAAAAAATTTAAACGATCCTGCAAATTCTCGGTAGGCTACTGGGCCAATTCTCTGTTGAATGGAACGAAACAGCTATATGCTCACCTATACGCGGTTGTTATTGTAAGTCGGGAACGATGTCCGCGATGGCAGAAATACAACCACCTCGGGCTTCAGGCTGTTAACTATTCTGAGCCCATTACGAAGCAGTTCCCTAATAGTTCGTCTAATTGTAAGATAGTCCGATACTTATTTCTGTTATGTAGGTTGTGATGTCTATTACGCGTAGTAAAGTGTTTTAGCAGGTTTTGCTTGGACCGCCTCAATCTTTCTGAAGCGAACATGTCTTTCAATTAAACTTAAACGGAATAAGCGGCTACTAAGGAGTGTTATCCCAAATACACGCTTTTACATCACTCTGCTCATCACAGATCCGAGGATTACTTGGCCCTAACGGGGTGCGTATGTCGTATATTCCGAGATTCATTACGCTAGCGGATCGAATAGTGACATATTGACAACTCCAGAAAGATAAATTCGAGGTCACAAACTGCGACATATTCTAGAGTTTCCTACTGTGTAAACTTGAACCTGCTCGTATACATGGATACATTCTTAATCCCAAAAAATTTGACTTTAATGTACGAAGAGGCTATAATAAAGTCTGTTCAGTTGTCTTTTGGAATCTTTTTACCGAATTATGGAAGTTTGCATCCATGATGTAAGATTGCAAGGGCGATAAAATGTATAAAATTCGAGATGGTCATGACCTGAAAGGATATTTACTGGCAGAAGAGCACAAATTTATGGGAGTACCTTGCGTTTCGTTCTACAATGGTGTGTCGTTTCGAATTACTGAAGCTACTACTCCTTCAAACTATTAAGGCGACATAGATCCTCATCTAGAATCGAGCTGATGATCTTAAACATGGAATTAAAATGTCTCAATCTAACTTCTGGACGGAAAACGAGTCCGATAAAGACACCGCGGAGCCGAGAAATAGTATGGTACTAATCAGGCCTGTCTATTGATTAGCCGCAGAAGCCCGCCCCCCAAAGGATTGCGGGACGCGGAGCGGTCATTTGGGCCACACTCGGACAGGCCAGCTTGGGTTCGAACGAATAGGGAGGGTGCGCCGACGGCGTAAAATCTTGCTAAACCCCTGAGGCTATGGTAACGGACTCTGGGCTCCTTCCAGTTATTAGTTGGGCGCACGCCACGGGACCGTCCATAGATCGGCGTACTTAGCACAGACCGGCGGGACCGGACACCAGGGGTGGCCCTCCCCGCAGTATGGCTACAAACGACCATCAGACCCCGTGGGGGCGAACTCGGATACTTATTTCCTATCTCGGCCCGACGTGAAGCGCGTCCACGGACCTCATAGTCCGCCGTATTCCGTTCTCACGCTGGATCTCAGGGCGTTGTAACGTGCGGGGACCCTAGGGGAGGCGAGGACTTCTGGCTATCACAGGTTCTAAGACGTTAGCCTAGTAAACTGGTATCCCAGCTCCCTACCTGGGGTGACCCGAAGTGCAAGGATCACGCAACACAAGGCGCAATGTCAGGCTCCTGAAGTTAGGCGTGCTCCCTCGCGTACGGGGCCACTGATAGTAGTAGTTGCCGACCCCACCTAGCCCGGCATTCGTACTGCTACTTGACGCAAAACTCACAGGTTGAGGGGAAGATGACGGGCGAATTACTAAATTCTGCACGTTCGTGGTGGCGAACACTTTTTGCCCCGCACACGCTGAAGATCAGCGTCGCTGGCCCGAGTAGAGTGCACAGCGGCTACACGTGGTAGCCCTGCACAGGACACCATGCTGACGTGAGCGTCACGTCGAGCAACCTAGCAGGTCTCCTTAGGGAGAGCGTTTTAAGGCGGGCGGGAGGCCTCCCCTGACGCGTCGTGTTAAAAGGATAACACCGGTGGGGAGCACAAGGCTACAAGGGACGACCAGGATTGGGGAGGCCGCAAGGACACACAAGGGTAACCCGCCTTTCGTGCACCATTCCAGACATATGCCACATGGGCGACGGCTGGGCCGACCTGCAGCTGCCCACAGGCCAGAGGCTGACCGGGCGGGCAGTGCACTTCTCGGCTACCGCCCCCCCACCAGCGTGAGTTGCCCCCGGGCGCTCGCCGCGACCGCTTGTGACCGTCGCCCCCCACGGCCGGGTGACTGGGAGCGCGCTTTGTGGGGCGCCGCGATCGCTACCAGCGAGGAGCCCCAGGGGTCGCGGGCCGCGCCGGCGACGGGCGGGCCGCAGGCCACCCGCATCCCGGCGGGAGTCGGCCCCGACGACGTCTCGGGGCCGGCGCCGCCTCGCCGGGCCGCTAGCGTCCGGCCGCATGCCCGCGTGCACACAGCCTAACGCGACCGAACGCAAGGGGGGCCTCGGCCGGCACTCGAGGTACCGTCGGGCGGGGCCGGTCGGAACCGGGCCCGGGGGCCCGCCCGTCTAGGGCGTGCGGCCGGGTTCCGACGATCCTCCCGGCGCATCCTAGGCGGCCGCCGCTCCCAGCCACCCGCGGGCCGATTGGGGCAGTGCCGGCCGCTGTATAGGGTGGCCGGGGCGGTCCGCATCGAGCGGGGCCCGCGGGGGTCGGGGAATGGCCCCGCTCTGGCGGGGCCTGCGCTCTTATAAAGAGAGGTCGCGCGGCACCCGGGGTGGGCGCGACGCTCCGCGCCACGCCGCGGCCCACGTCGGCGGCTGGTCGGGGCTGCACCTCCGCGCCGGAGCGGGGAACGCCCCGTGGCCGCCCGCTCGCGCCCCCCCTGGGCGCAATACCGGATGTCTGCCGGCCCGTGTGGGCGTGCTCCCCCCGGGGGCCCGCGCCGAGGCATGGAGGCGCAGGGAAGCAGCAGGCTAGGGCAACTGGGGGCCCCCCTGAGGTTCTCCGCGGCCCGCCCGCGCGGACGCTCCGGGCCGGCCGACCAGCGACGGCCCGCTCAGGCGCGCTTGCTTCGGTCGGCCAGGTAGCCCGGGAGAGATGAGCAGGCCCGCGTCCCAACCCGAAGCCAGCAGACC     
B       TTGATAATATTAACTTATTTTTATATATAACGATATGTTATATATACAGTAAAACTTGGTGTAATTTAAATTATGAAAATATATTAGCAAACAATGAATCCTATAAAGATTTTATAATATACATGATAAGATTTACTTTGGACAAGTACTAAGAATTCTTTTATAATAGCTGAAGAATTTATAAAGTAGAATTTATCTTAATTATTTTATATATTCGAGAAAATAACTTCTATAATATTATTAATTATAAATATATGTTGTGTAATAACTTTTTTATGATGATAATAAATTTAATTTAAAAAATATAATTTATAATAAAATTTCAACGTTCATTTAAAGTATTTATTATAAATATATTAATTATGAGAATATAAGACATGTATCATTATATACATTTTAGACTATGACAAAATGTTTAACCAATTTTAAACTTTCACTAATATAATCCTAAGATAGATTTGAAGATAAAATAACTTATATTTAACATTCTGGTAATATTTACAACTAGAGCTACTTAATTATATATAAATTCTTTATTTATCTAATCTGAATTTAACAATTTCAATTGATATAGTGATGGAATATATAACATAACATTATAATCTAAATCAAGACTATCCATTTTATTATGTTCAAACATCATTTACAATTGAAATTTAACTATATGAACCTCAAATAAACTTCTAATAACTTTATATAACGGTAAAACATTCATTTCATCATACTATATAAAAATTAACATATTATACAATAATTCATTATGATATTAATATATCTTATTAAATACAATTATTTACGAGTAAGTGAAGATACATTTGTATGATAATTAAGACACTAAAAATTCTAATTTGACAAGATCTACTTTCTAGTTTACAAGTAAACAACTACTAAATTCTAATCTTAAATTTATTTTTCAATGATGAGAATAAATTAATAATTGGTGTTTTAGTTGTTTCACATTTGTAATAAAATGTATATAGTTTTGACATAAGATAAAGACGATCCAGCATAGTCTCAGTAGGCTTCTGGGCCAATTCTCTGTTGAATGGAAGGATACAGCTATATGCTCGCCTATACGAGGTAGTTATTGTAATTCCGAAACGATCGCCGCGATTGCAGAGATCCAGACACCACGGGCTTCAGGCTGTTTCCAGATCTGAGCCCATAACCAAGTAGTTCCCTAATAATTCGTCAAATTAAAAGTTATTGCGATACTTATTTCTGGTATGTTTAATGTGAATTCTATTACGCGAAATAAAGGGTTTTTGCAGGTTTTGCTTGGACCGCCTCAATCTTTCCGAAGCGAACAAGTCTTTCAATTAAACTTAAACGAAAAATGCAGATACTAAGGAGCGATATCCTAAATACACTCATTTGCACCTTTCTGCTCAACACAGATCCGAGGATTACTTTGGCCTAACGAGATGCGTCTGTCGTATATTCCGAGATATATTACGTTAGCGGATCGAATAGTGACATATTGACAACTCCACAAAGATATGCGCACGGTGACAGTTTGCGACATCTTTTTCAGTTTCCTGGTGTGTAAATCTGAAACTGCTGATATACATGGATACACTCTTAATCCCAGAAAATTCGACTTTCTAGTACTAAGAGTCGATAATAAAGTCTCTCGAGTAGAATTTGCGAATCTTTTTACCGAATTATGGAAGTTTGCATCCATGATGTAAGTTTGCCAAGATGTAAAAATGTATAAAATTCGAGGTGGTCATGACCTGAAATGATATTTACTCGCAGAAGAGCACAAGTTTATGGTAGTACATTGTGCTTCGTCTTACAATGGTGTGTCTTTTCGATTTACGGTGGCTATGACACCTTCAAACTATAAGGGCGACATAGATCCTCATCTCGTATCGAGTTAATGAACTTAACCATGGTATGAAAACGACTTGATCTAAATTTTCGACGGCAAACGAGTCCTATAAAGTCACCGCGGAGCCGAGAAATAGTATGGTACTAGACAGGCCTGTCTATTGATAAATGGCAGAAGCCCGCCACGCAAAAGCTCGCTGGACGCCGAGGGGATATTTGGGCCACACTCGGACATGCGATCTTGGGGTCGAACGAATAGGCAGGGGGGGCGGTCGGCGTAAAATCTTCCCAAACCGCTGAGGCTATGGTAACGGGCACTGGGCGCCTTGCAACGATCAGTAGCGCCCAGGGCACGGGACCTTCCAAACGTCGGCCTACTAAGCACAGACCGGCGTGACCGGACACCAGGGGTTGCCGTGCCCGGAGTATGCCCACAAACGACCATCAGATGACGTCGGGGCCAACTCGGATACTAATTACCTGTCTCGCTCCGACGTGAAGCGCGTCCACGGACCTCGTAGGCCACCGAATTACGTTGTCACGCTTGATCCCTGGGCGTTGTAACGCGCCGCGACCCTAGGCGAGGCGAGGACTTCGGGATATCACAGGTTCTAAGGCGGTGGCCTATTAACCTGTTATCCCGGCTCGCTACTTGGCGTGACCCGAAGCCAAAGGATGGCCCAACAAAAGGCGAAATGTCAGGCTCCTCAAGTTAGGCGTGCTCCCTAGCGTACGGGTCCACTAATAGTTGTAGTTGCCGACCCCACCTATCCCAGCATTCGTACTGGTACTTGACGCTGAACTCACAGGTCGAGTGGAACTTGACGGACGAGTTACTAAATTCTGCACGCTCGTGTCTGCGAACACTTTTTGCCCCGCACAGGCTGCAGATCAGTGTGTGTGTCCCGAGGACAGTGCACCGCGTCTACACGTGGTAGCCCCGCACCGGTGACCATGCTGACGTGAGCTAAGCGTCGAGCTACCTAGGAAGTCTGCGGAGCGAGACCGTTGTAAGGCCGGCGGGGGGCCTACCCTGACGCGTCGTGTTAAATAGACAACGCCGGTGGGGAGCACAAGGCTCCAAGGGACGACCAGGGTTGGGGACGCGGCAAGTACACACAAGGGTATCCCGCATTTCGTGCACCACTCCAGACATAACCCACATGGGCGACGGCCGGGCGACCCTGCAGCTGGCCACAGGCCAGAGGCTGACCCTGCCGGCAGTGCGCTTCTCGGCTCCCGCCCCCCCCCCGGCGTGAGTTGCCGCCGGCCGCTCGGCGCGACCGCTCGTTAATGTCGCCCCCCCCCGACGGGTGACTGGGAGCCCGCTTTATGGGGCGCCGCGATCGCTGCCAGCGAGGAGCCCTAGGCGACGGGGGCCGCGCAGGCATGGGCCGGGCAGCGGGCCGCCCGCATCCCGGCGGGAGACCGCCCCTACGGCGTCTCGCGGCCGGCCCCGCCTCGGCGCGCCGCTAGCGTACGCCCGCATGCCCGCGTGCGCACAGCCTAACCCGACCGACGCCGAGGAGGAACTCGGCCGGCGGTCGCGCAGCCGTCCGGAGGGGCCGGTCGGAACCGGGCCCCGGGGCCCACGGGTGTAGGGCGCGCGTCCGGGTTGCGGCGCTCCTCCCGGCGCATCCTAGGCGGCCGCCGCTCCAAGACACCCGGGGGCCGATGGGGGCAGTGCTGGTCGCTGTATAGCGTGGGCGGGGCGGTCCGCATCGAGAGGGGCCGGGGGGGCTCGGGGAATGGCCCCGCTCTGGCTGTCCCTGCGCCCTGACAAAGAGAGGTCGCGCGGCAGCCGGGGTGCGCGCGACGCTCCGCGCCACGCGACGACCCAGGGCGGCGGCTGGCCGTCCCTGTCCCGCCGGGCAGGAGCGGGGATGGCCGCGTCGCCGCCCGCTCGCGACCCTCCTGGTCGCAATACCGGATGCCTGCAGGCCCGTGTTCTTGTGCTCCCCCCGCGGGCCCCCCACGAGGTATGGAGGCGCAGGCAAGCGGCAGGCTCGGGCAACTGGAGGCCGCCCCGAGGCTCTCCGCCGCCCGCCGGGCCGGACGCGCCGGGCCGCCCCACCAGCGACGGCCCGCTCAGCCGCGCTTGCTTCGGCCGGCCAGGTAGCACGGGAGAGATGAGCAGGGGCGCGGCCCAGTCCGAAGCCAGCAGACC     
A       TTGATAATATTAACTTATTTTTAAATATAATTATTTGTAATATATAGATTAAAACTTGGTTTAATTATTAATATGAATATATATTAGCCAACAATGAATCCTATAAAGATTTTATAATATACAAGATAGAATTTATTTTGGACAATTATTTAGAAATTTTTTATAGAAGCTGAAGGATTTATATAGTAGAATTTGTCATATTAATTTTATATATTCGAAAAAATAAGTTCTATTATATTATTATTTATTAATTTATAATGTGTAATAACTTTTCTATAATAATAATAAATTAAAATTAAAAAATATAATTTATAATAAAATGTAAACGATAATTTAGAGTATTTATTATTAATTCATTAATTATGTGAATATTAGTCAAGTATTATTATATAATTTTTAGACTACGACAAAATGATTAAAAAATTTAAAGCGTTCAATAATATAATCCTAAGATAGACTTGAAAAATATATAACTTATCTTTAACATGCCGCTAATATATACAACTAGAGCTACTTAAATATATATATATACTATACTAATTAAATCCGACTTAAACAAATTAAATAGATAAAGTGATGTAATATCTAACATAACATAATAAGCTAAATCAAGACGATCCATTTTGTTATTTGCAAACTGCAAGTTTAATGGATATTTAAATATATGAACCCCAAATAAAATTATAAAAACTTTATATAACGGTAAAACATTCATTTCATCATTTTATATAAAAATTAACATATTATACAATAATTCATTATGATAAGTATATCTCTTATTTAAAACAATTATTTAAGAGTCAGTGCAGATACATTTGTATGATACTTAAGAAACAAATTATTCTAAATTGACAAGATCTACTTACTAGTTTACAAGTAGTCAACTAATAGATACAAATGTTAAATTTATTTTTCAATAATGAGAATAAATTAATTTTCGGTGTTTTAGTTGTTTCACAATTCTAATAAAATGGATTCAGTTTAGACATAAGATATAAACGATCCAGCGAATTATCAGTAGGATCCTGGGCCAGTTCTCTGTTGAAAGGAACGAGAGAGCTATATGCTCACCTATACGTCGTAGTTATTGTAAATCAGGAACGATCACCGCGATTGCAGCAATCCAACCACCACGGGCTTCAGGCTGTTAACAGATCTGAGCCCATAACGAAGCAGTTCCTTAATAATTCGTCCAATTCCAAGTTAGTCCGTTACTTATTTCTGGTATGTTTGTTGTGAATTCTATTAAGCGAAATAAAGGGTTTTAGCTGGTTTTGCTTGGGCCGCCTCAATCTTTCCGAACCGAACAGGTCTATGAATTAAACTTAAACGGATTGTGCAGCAACTAAGGAGCGATATCCCAAATACACCCGTTTCCACCATTCTGCTCTGCACAGATCCGAGGATTACTTTGCCCTAATGTGATGCTTATGTCGTATATTCCGAGATTCATTACGTTAGCGGATCGAACCGTGACATATTGACAACTCCACAAAGAAATCTGCAAGTTTACAGTTTGCGAATTCTTTTCAAGTTTCCTAGTGTGTAAACCTGAAACTCCTGATATACATGGATACATTCTTTATCCCAGAAAATTTGACTCTAATGTACTAAGACGCGATAAAAAAGTCTGATCCGATGGCTGTGGGAATCTTTTTACCGAATTATGGAAGTCTGCATCCATGATGTTAGCTTGCCAGGGAGTAAAAATGTATAAAATTAGAGTCGGTCATGATTTGAAAAGATATTTACTCGCAGAAGAGCACAAATTTATGGGAGTACACTGCGATTTGTTTTAAAATGGTGTGTCATTTCGAGTTACCGCAGCTATGACAACTTCAGATTATAAGGGCGACATAGATCCTTATCTAGTACCGAGTAAATGATCTTAACCATGGAATTAAAACGACTTAATCTTATTTTTCGTCGGAAAACGAGTCCCATAAAGGCATCGGGGAGCCGAGAAATAGTATGGTACTAAACAGGCCTTTGTATTGATACGCCGAAGAAGCCCGCCACTCAAACGCTCGCGGGACGCGGGGCGGTTATTTGGGCCACACTCGGACATGCAATCTTGACTCAGACCGAATAGGGAGCAGGGGCGGGGGGCGTAACATCTTGCCAAACCCCTGAGGCTATGGGAACGGGCTCTGGGCTCGTTGCAAGTATTAGTTGGGCTCACGCCACGGGACGGTCCAAACATCGGCCGACTTAGCAGAGACCGGCGGGACCGGACACCATGGGTGGCCCTCCCCGCAGTAAGGCCACAATCGACCAACAGATCCGGTCGGGGCGAACTCGGATACTAATTACCTATCTCGCCCCGATGTGAAGCCCGTCCACGGCCCTTATAGGCCAGGGAATTCCGTTGTCAAGCTGGATCGCCGGGCGTGGTAACGTCTGGCGACCCTAGGCGAGGCGAGGACTTCTGGCTATCACTTGTTCTCAGACGTTGGCCTATTAACCTGGTATCCCTGCTGCCTACATGGGGTGAGCCGAAGCCAAAGGATCGCCCAACAAAAGGCGCACTGTCAGGCTCCTCAAGTTAGGCGTGCTCGCTCGCGTACGGGGCCACTAATAGTCGTAGTTGTCGACCCCACCTAGCCCGGCATTCGGACTGCTACTTGACGCCCAACCCACGGGTCGAGTGGAATATGACGGACGAGTTACTATATTCTGCACGTTCGTGGTGGCGAACCCTTTTTGCCTCGCACAGGCTGCAGATCAGTGTCTGTGTCCCAAGTACAATGCACCACGGCTACACGTGGTAGCATGGCACAGGACACCATGCTAACGTGGGCCCACCGTCGAGCTACCTAGGAGGTCTTCTGTGGGAGACCGTTGTCAAGCGGGCGGGGGGCCTGCCATGACGTGTCGTGTTAAAGAGACAACGCCGGTGGGGAGCACAAGGCTCCAAGGGAGGACCAGGATTGGGGAGGCCGCAAGGACACACAAGGGTAACCCGCATTTTCTGCACCACTCCAGACATATCCCATATGGGCGACGGCCGGGCGGACCTGCAGCTGCCCACAGCCCAGAGGCTGACCGCGCGGGCAGTCCCGTTGTCGGCTCCCCCCCCCCCCCCGGCGTGAGTTCCTCCCGGGCGCTCGGCGCGACCGCTTGGTACTGTCGCCCCCCCCGGCCGCGTGGGTAGGACCGCGCTTTAAGGTGCGCCGCGATCGCTGCCAGCGAGGAGCCCCAGGCGTCGTGGGTCGCGCCGGCGGCGGGCGGGCCGCGGGCGCCCCGCATCCCGGCGGGAGACTGCCCCGACGACGTCTCGCGGCCGGCCCCGCCTCGCGGCGCCGCTAGCGTCGGGCAGCATGCCCGCGTGCGCACAGCCTAACACGACCGACGCCCACGGGGAGCTCGGCCGGCAGTCGCGGTGCCGTCGGGAGGGGCGGGTCGGGGTCGGGACCGGGGGCCCCCCCGTGGACGGCGCGCGTCCGGGTTCCCACGATCCTCCCGGCGCATCCTAGGCGGGCTCCCCTCCCAGACAACGGCGGGCCGATTGGGGCAGTGCCGGTCGCTGTATAGCGTGGCCGGGGCGGTCCGCATCGAGAGGGGCCCGCGGGGCTCCGGGAATGGCCCCGCTCTGGCCGCGCCTGCGCTCTGACAAAGCGAGGTCGCCCGGCACCCGGGGTGCGCGCGACGCTCCGCGCGACGCGGCGACCCACGGCGGCGGCTGGTCGGACCTGTACCCCCGGGCTGGAGCGGCGACAGCCACGTGGCCGCGCGTTCGCGGCCCTCCGGGTCGCAATACGGGATCTCTGCAGGCCGGCGTGGTCGTGCTCCCCCCGGGGGCCCACCACGCGGTATGGTGGCGCAGGCAAGCAGCAGGCTAGGGCAACTGGGGGCCGCCCCGAGGCTGTCCGCCGCCCGCCGGCCCGGACGCTCCGGGCCGCCCGACGAGCGACGGCCAGCTCAGGCGCGCTTCCTTCGGGCGGCCAGGTAGCCCGGGACAGATTAGCAGGCGCGCGGCCCAACCCGCAGCCAGCATACC     
