# Supplementary material for: A simple method for data partitioning based on relative evolutionary rates
Source: PeerJ. 2018 Aug 28;6:e5498. doi: 10.7717/peerj.5498 (PMC6118207; doi:10.7717/peerj.5498)
Supplement: Data S1 — The datasets are provided in the PHYLIP format. [file peerj-06-5498-s002.zip › DataS2/AS7-5.phy]

17  4000
out     TTATAACTATATTAACTTTTTTAATACCTTTTGTTTATAATACTGCGATAATTTATTTAATAATTCTATATTATATATTTTTTTTAATTTATTTGTAATTGTTTTGTATTAGAACATCAAATGGAGTATTTTATAAACTAACTATCTCCAATATATGAATTGAAAATTTAATGTACAATTGAAGGTTAACGTTTCACTATCCGTATTTAATTCTTAAATATATACATGTAAACTACTTAAGATAGTTATCTATCTGAATAAAATATTATGAATATCATATCTGCTTCTGCGTAAGTGTACAATATGATAGCCGAAATAAATTGATTAACAGTAATAGTACATAAATTACATATTGGTAATAATTCCTACAATAGTGTAAGACTTTTTGAAGTTTCATATAAACTCAAAGACATTTTCTGATAATGAGTATACTAAATATAATCATATTTAGTAGTGAGATTATTAAATTATCTATAGTTAAAAAAAATAAATATTATTTAAATTTTATAAAATGGTAAATTTTCATGAATTATTGATGATTATTAAATCATAAAGAAATTTTTTATTAATATTAAGCATCAGATTAGAGATATAAACTTTATTACATAATCAGTTAAAAATAATAGATTAATTATTAAGAGTAAGTATTTTATTTCATAAAATTACCATTTTATTTATTGTACGATGTTAATAAGACATATGTTACTCACCAATAAAAAAATTAAATTGAATTTATATTTAAAAGTAAATTTTATCTGCGTCTAATAAGATTGTAATATTTAATAAATTTGAAAATCTCAACCATATTTATTAACTCAATTAGCCTAATCGATAAACTATAGTATTAATTCACTTTTATTACACTATTTCATAATTCAATAATTGATAAATACATAGTGCGTAGTATTACTTGGGAAAGTAAAATGTTAAATTTTCTTTTACAAATATAATAATACTATTTATATTGTAAGTTGTAAAGTTTCTTCGAAAATCCATTAACGGAACACTCAACCACGTGAAACGATCATGTATCGCCAATCCTTACATATAGCTAGATTTCATTCTTACGTGTTTGTTAATCAAGTAATTTCTGGAAGAACTGTACAGAAAAAGTAAAGGTTTATGACTTTTGGGTAGGTCTGTGATGCGGCTGTGCTCGTATGACAAACGAATACTTAAAGGTCTAAAGTCCGTACAAGATCAAGACGTTACAAGTATATCCTGGCCAGTTTCCATAGAGGTATAGACAAACATAATACGACAAACTTCTCGTAAGGTAGCGAATATCTCAATTTGTTAGTTAATGTGGTCTAAAACCATACCCGATTTATTAGTCTCTAAGAGATTTGAGAGTAACGATTGCTGGATAATTCATGCAGCCGTATTACCACTCCCAACTTAATTCCGACTTTGTTACCGCTAGCCTTTTCAGTCAACTATATCCTAAGCCTTGCATATACTTTTTGTACCGACCGGTTGTGAACTCTGGTGGTTTGTGTTGTTATATGCTAGAATAGAATGTATGACCTATCCCTGAGCCATTCGGATTGTTATGGTCTTCACAAATAATAGCACAAAACAACCATTCGTAATTTACGCCATTGATAATAAATGGTGCCTTTTCTGAACCATTCATAGTATAATGGTGTATACGATTCACAACAAAAGCGCGTTCTACTTTTTACTGTTCATTTTGCTTTATTCAAGACCACATACGCGGCATTTTTCTACAAATACCTCTAGCGTTGATAACACCATGTCCTCAGTCTCCTTAAATATGCTAAATCTCAAAAAGAGAAGCGTTACAAACATATAGTGCTACCTTGCAACGAAATATGTAGAACTTGGAGGTAAAAGAACCTGTATGAGAGAAGTTAGAGGCTCAATTATGATATTTGTGGGGCTATTTATTGATCCTACTTCTCAGTGTTGTGTAGCATTTGCGCTAAATCTTCATCCTAGTATACCATAACGGATACGTACTTTGATTCGGCTCATATTAGTAGCGGGGGGTAGCACCCAAGTTTGTCGTATCCCCCAATGTCCAGTCTGCCCAAACTGCCTCGTGCACTGATTAATCAGACCGGCGAACGTGTGTGACAGGCAGCGGCCGCCTGGACCCGAATGACCGGGGGCGCTCGGGCACCGGTCCCGGTTTTATGCCGGCCGATGGACGGCACAGGCTCAGGCCGCCGAGCACGCCAGTAGGAAAACAGGGAGGTGAGAGTTGACGTGGCCTCAGCGAAACAGGACTGGCGTCAATGCTCCGCGCCGAATCGAGTTCTCAGGTGGTAGTGGGGTGCAGGGTGTATCAGGCAGAGCGACACCGGTCCCGGCGGCAGAACCCTAGGATGCGATGGCTCATGAACGCACCCTCCGAGAAAATCGTCGCTACGATTGTAGCCGACGTCAATTGCCCTTGCCCGAATACGACCAGACATGTTGCCTCTCTCGGCTTCCTAAAGGTGGATTGGCCGCCCGCCGGCGATTCCGGCTACCGGTAGTCGCGCCATCGTTCAAAGTCAGCTCCTACGAGGCGTGGGGCAGCGCGATCGGGGTTGGGTAGCCACCCGTTGAGGTGTTTGAACGAGCTCACCGCTCAGGCTGGCGTCTCTCAGCACAATTTGCTGGACTTTCCCTGGCGGTACGTAACATGCGGGTGTGGACACATCGTTAGTCTATCGTCCGTTCTGGGTCCGTGGGACGGGCCGGGTGGCGCTGGCTGTCAGCTCGCCGGAGGCGTGAAGACAGGCGGAAGTCTTTGGGTTCTTTAAAGACCAAGAAAGTACTCGGGCGTTCGTAAATGAGTGGTCGTTCGTGTGGAGTTTTATGAGTGATAGGTGGAGACACTGGACAACCAGGCCTGATTCGGGGAATTGCGATCGTCGCGAGGCGGTAGTTGGGGCAGGATGCTCCGCGGCTGCTAACATTGGCAACCCAGATCGCAGGCTTCATACAACTTGATCCTAAGCGACTTTGCCTTGGGTCAACAAGCCAGTAAGTGCCCCGCGACCCGCCGCCCTGTTTCCCGCGGGCGGCGACGCCCGCCGGCGGTGGGCGCCAGGGGAAGACCTAGCGCCCGGGGGGTGGCGCTCTCTACCCCAGCTGCGCGGGCCAGGGTCGCTGCGGCCCCCCCAGCGCAGCCGCGAGGGACCAGGCGGCGGCCACCGCCAATCGTCCTAGACTCCTGTCCGGGCTCCCCCCGGGCCTCGCGCCGTGGCGCCCTAGGCCCCCCCGCCGGCACGGGACGGGTGCGCTCCTCCCCTGTTACCGGGCCGCGGCGGGCCCGTGAGGCTCGCGGCCATAGCCGCCGCTCCGGCGGCGACAGGCGAGGGCCGCCGTGACCGGCCCCCCCAGACTCCCGCCGCTAGACCCCTGAGCCCGGGGCGCCGCCGCCGCCCGTCCGGGTCGGAGCCTGCTCCGCGGGATCCGGACGCCGTTGCCTCGGTCCTTCCTCTGTAGGCCACCGTCCCGCAGCCGGCTCTGGCGGACCGCCGACGGGGGTGCCGCGCGGCGGCGCGCCCTGACCGGTGCGGCTAAGGCGCCAGTGCGCGCCGGGCCGTGGAATCCTGGTACGGGGGTGACGCGCGGGCGCCGGCTGCCGTCGGCAGCCGCCCCACCTGAGGGTTGCGGCTGCTGTACCCGCAGTACCCAGGCGGGGAGGGCCCGCGTCCCGAGCGTGGTACATCCTCGGGGTCACGTACTCCCCCCTCTTGCGGGCGTGGCGGGCAGCCCCAGCCCGGCACCATGCGCGGCGCGAACTCCCGGCGCCCCGTAGCGCATGGCCGTCGGCCCACCTGTCAGAGCAACCAGCTCCCCCGGTCCGTGTGGCTAGCGGGCCCCAGCAACCATCAGAGCGGTGACTGCGCACTCGGCGGAGGGTGCGCGCCGGTCCTCGGTGGCGGGGCCGCGCGTGTTGCTCGCCGCGCCTACCCGCGATTGGCGGCTCCCAGTCTGAGGCTCCTTTCCGCCCCCGGGCCCTGAACCGCGCTGCTCCGCT     
P       TTATAACTATATCAATATTTTTAAAACCTTTTGTTTATTATACTGTGATCATTTATTTAATAAATCTATATTATATATTTTTTTTAATTAATTTGTAATTGTTTTGAATTAGAACATCAAAGGGAGTATTTTATAAATTAACTATCTCCTATATATGAATTGAAAATTTAATCTACAATTGATGGTTAACTTTTCTCATTCCGTAATTAATTCTTAACTATATACATGTAAAATATTTATACTAGTTTAATATCTGAATTAAATATTACGAACATTATATCTGCTTCTGCGTTAGTGTACAATATGATAACTGAAATAAATTGATTCACATTAATAGTACATAAATTACATGTTGGTAATATTTCCTTCAATATTGTAAGACTATTCGAAATTTCAGAAAATCTAAAAGACATTTTCTGATAATGAGTATGATTAATATAATCATATATTGTAGTAAAATTTTGAAATTATATATAGTTAAAAAAAATAAATATTATTTAATTTTTATAAAATGTTAAATTATAATAAATTATTCTTGATTATTTAATCATAAAGAAATTTTTTTTTTAAATTATGCATCAGATTAGTGATATAAACTTTATTACATAATCAGTTAAAAATAATAGATTAATTATTATAAGAAAGTTGGTTCTTTAATATATTTACTATTTTACTTAATGTACGATTTTATTAAGATATAACTTATTCACCACTAAAAACATTAAATTAAATTTGTATTTAAAAGAAAATCTTATCTCCGTCTAAAAAGATCGTAATATTTAATAAATTTGAAAATCACATCCAGATTTATAAACTCATTTAGCCTAATCGATAAACTATAGTAATAAATCACTTTGATTACACTATTTCATGATTCTATAAAGAGAAATAAAATAGTGCGAAATATTAGATGGGAAAGAAAAATGTTAAATTTTCTTCTACAAATATAATAATAGTATTTATATTGTAAGTTGTAATGTTTCTTCGACAATCCGTTAACAGATCTCTCATCTACGTGAATCGATCTTGTTTCGCCAATCCTTACGTATAGCCCCTTTTCATTCTTACGTGATTGTTAATCAAGTAATTTCTGGAAGAACGGTACAGAAAAAGTAAAGATTTATGACTTTTGGATAAGTCAGTGATTCGGCTGTCCTCGTATGACAAACGAATGCATAACGGTCCAAATTCCTGACAAGATCAAGACGTTACACGTATAGCTTGGCGAGTTTCCTTACAGGTATAGACACACATGATACGATAAACTTCTCGGAAGGTAGCGAATATCTTAATTCGTTAGTTAACGTGGTCTCAGACCATACCTGATTTATTAGTCTCTAAGAGTTTAGAGAGTAATGATTGCTGGGTAATTCATGCAGCCGTATTACCACACCCAACGTGATTCCGTCATTGTTACCACTAGCCTTTTCAATCATCTATACTTTAAGCCTTGAATATTCTTTTTGTCCCGACCGGTTGTGAACTCTGGTGGTTTGTATTGTTATATGCTAGACTAGAAGGTATGACCTATCCCTGTCCCTTTCCGATAGTTATTGTCTTCTCAAATAATAGCACAAAACAACCAAGCTTAATTTACACAAGTGCCAGTCACTGGTGACTTGTCTGTACTAATCTTAATATAATAGGATATACGATTCACAACAAAAGCGAGTTCTACTTTTTACTGCCCATTTAGCATTACTCAAGACAACATACGCGGCGTTTTTGTCCAAATACCTCTAGGGTTGAAAACACCATGTCCTCGGTCTCATTATATATGCATACTCCCAAAAAGAGGAGCGTTACAAACATATAGTGCTACCTTGCAACGAATTATTTAGAACCTCGAGGTAATAGAACCTGTATCCGAGAAGTTAGAGGCACAAATATGATATCTGTGGGCAAATTTATAGATCCAACTGGTCAGTTTTGTGTAGCATTTGCCCTAAATCTTCATCCTACTATACCATATCGGATAAGTACTTTGATTCGGGTCAATATAGTAGCGGGGGGTAGCAGCCAAGTTTGTCGTATCCCCCAATGTCCAGTCTGCCCAAACTGCCTCGTGCACTGACTAATCAGAGCGTCGAACGTGTGGGACAGGCAGCGACCGCCTGGATCCGGATGACAGGGGGCGCTCGGGCACCGGACCCGGGCTTATGGCGGCCGACGGACGGTACCTGCTCAGGCCTCTGAGCACGCTAGAAGGAAAACAGGGGGGTGAGAGTTGGCGTGGCCTCGTCGAATCAGGACTGGCGTCTATGCTCCGCGCCTCATCGAATTGTTAGGTGGTAGTGGGGTGCAGTGTGTATCAGGCTGAACGACACCGGTCCCGGCGGCTGACCCCCAGGGAGGGATGGCTCATGGAGGCATCCTCCGAGATAATCGTCCCTACAATTGAAGCCGAAGTCAATTGGCCTTGCCCGAATACGACAAGACAATTTGCCTCTCTCGGCTTCCTAAAGGTGCATGGGCCGCCCGCCGGAGATTCAGGCTACGTGTATTCGCGCCGTCGTCCAAAGTCAGGTCCTACGTCGCGTGGGGCAGGTCGATCGGGGTTGGGCAGCCTCCTATTCCAGTGTTTGAACGAGCTCACCGGTCCGGTTGACGTCTCTTAGCACAATTTGCTGGACTTTGCCTGTCGGTCAGTAACGTGCGGTTGTCGTCACATGGTTGGTCTATCGTCCGTTCCGGGTCCGCGCGACGGGCAGGGTAGCGCTGACGGCCAGCGCGACCGAGGCGCGAAGACAGCCGGAAGTGTTAGGGTTCTTTAAAGACAAAGAAAGTACTCGGGCGTTCGTAAATTAGTGGCCGTTCGTCGGGAGTTTTATCAGGGATAGGATGACATACAGCACAACCAGGCCTGATTCGCGGAATTGCGCTCGTCGCGAGGCGGTAGTTGGGGCAGGATGCACGGCGGCTGCGAACATTGGCACCCCAGATCGAATGCTTAAGACTACTTGACCTTAAGCGACTGTGCCTTGGATCAACAAGCAAGTAAGCGCCCCGCGATCGGCCGCCCCGTTTCCCGCGGGCGCGGACGTGGCCCGATGGTCGGCCCCAGGGGAAGACCTACCGCGCGGGGGGGTGCGGTCTCTAACCCAGCCGCGCCGGCCGGGGACGCTGCAGCCCGCGACGCGCAGCCGCGAGGGACCAGGCGGCGGCCACCGCCAAGCGGCCTAGACCGGGCTGCGGGCTCCCCGCGGCCCACGCGCCCTGGCGGGCTAGGCGCCCCCGCCGGCACGGGAGGGGTCCCCTCCTCCCCTGTTACCGGGCCGCGGAGGTCCCGTGAGCCTGGCGGCCATGGCCGCCGCTCCGGGGGGGACATGCGAGGGCCGTCGTGACCGGCGACCCCAGACTCCCGCCGCGAGACCCCTGAGCCACGGGGGCCGCCGCCCCCCGTCCGGGTCGGAGGCTGCTCGGCGGGGTCCGGACGCCGTTGCCTCGGTGCTTCAGCTGTACGGCACCGTCCCGCAGCCGGCTCTGGGGGACCGCCAACGGGGGTGGCCCGCGGCGGCGCGCCCTGACCGGCGCGCCTCAGGCCCCAGGGGGCGGCCGGCCCTGCAATCGGGGTACCGGGGTCGGGCGTGGGCGCCGGCTGGGGTCGGCAGCCGCCGCCCCTGAGGGTTGCGGCTCCTGTACCCGCAGGATCCAGGCGGGGCGGCCCCGAGTCCCGAGCCTGTTCCGTCATCGAGGTCACGTACTCCCCCCTCTTGCGGGGGCGACGGCCCCCCCGACCCGGGCACCATGCGCGGCGCGAACTCTCGCCGCCGCGTAGCGTATGGCCGCCGGGCCACCTCGCAGAGCGACCAGCTGCCCCGGCCCGTGCGGCTAGCGGGCCCCAGCAAGCATCAGAGCGGTGACGGCGCGCTCGGCGGCGGGTGCGCGCCGGTCCTCGGTGGCGGGGCCGCGATTGTTGCGCCGCGCGCCTACCGGCGATTCGCGCCTCCCAGTCTGAGACTCCTTTCCGCCCCCGGGCCTCGAACCCCGCCGCGCCGCT     
O       TTATAACTATATCAAGATATTTAAAACCTTTTGTTTATAATACTGCGATAATTTTTATAATAATTCTAATTTATATATTTTTTTTAATTAATTTGTAATTTTTTTGAATTAGAACTTCAAATGGAGTATTTTATAAAATAACTTTCTCCTATATATAAATTTAAAATTTAATGAACAATTGATGGTTAACTTTTCTCATTCCGTATTTATTACTTAACTATAAACGTGTAAAATACTTAAACTAGTTAATTCTCTGATTAAAATAGTATGAAAATTATATCTGCTTCTGTGTTAGTGTACAATTTGATCCCTGAAATAAATTGATTTACAATAATAGTCCATAATTTACGTTTTGGTAATAGTTCATTCAATAGTGTAAAACTTTTTGAAAGTTCAAAAAATCTCAGAGACATTTTCTGATTATGAGTATGACAAATATAATCATATATTGTAGTGAAATTTTGAAATTATAAGTAGTTAATAAAAATAAATTTTATTTAAATTTTATAAAATGTTAAATTATCTTAAATTATTTTTGAATTTAAAATCATAAAGAAATTTTTTATTTAAATTATGCTTCAGATTAGTGATATAAACTTTATTACATAATCATTTAAAAATAATAGATTAATTATTAAAAGTAAGTTTGTTCTTTAATATATTTACTATTTTACTTATTGTTCGATTTTAATAAGACATATGTTACTCACCAATAAAAAAATTAAATTAAATTTGTATTTAAAGGTAAATTTTATCTGCGTCTCAACAGATTGTAATATTTAATAAATTTGATAATTACAACCTGATTTATAAACTCAAATCGCCTAATCGATAAACTATAGTAATAAGTCACTTTGATTACACTATTTCATAATTCTATGATTAGCTAATACATAGTGCGAAGTATTACAAGGGAAAGTAAAATATTAAATTTTCTTATACAAATATAATAATATTATTGATAGGGTAAGTTGTAATGTTTCTTCGAAAATCCATTAACAGAACTCTTTTCTACGTGAATCGATCATGTTTCGCCAATCCTAACGTATAGCCATTTTTCATTCTTATGTGATTGTTAATCAAGTAATTTCTGGGAGAACTGTACCGAATAAGTAAGGGTTTATGACTTTTGGATAGGTCTGTGATGCGGCTGTGCTCGTATGACCAACGAATGGCTAACGATACAAATTCCTGACAAGATCAAGACGTTACAAGTATTTCTTGGCGAGTTTCCATAGAGGTATAGACACACATCATACTAAAAACTTCTGGAACGGTATCTAATATCTCAATATGTTAGGTAGCGTGGTCTGAAACCATACCCGATTTATTAATCTCTAAAAGCTTCGAGAGGAATGATTGCTGGGTAATTCATGCAGCCGTATTACCACTCCCAACATCATTCCGCCTTGGTTAGCATTAGCCTTTTCAGTCATCTATACTCTAAGCCCTGAGTATACTGTTTTTCCCGTCCGGTTGTGAACTCTGGTGGTTTGTATTATTATATGCTAGAATAGAAAGTATGTCCTACCCCTGGTCCTTTCGGATTGTTCTGGACTTCACAAATAATAGCAAAAAACAACCCTTCTTAATTTCCACCACTGCTAGTTACTGGTTACATTGCTGTACTATTCTTAATATGATAGTCTATACGATACACAACAAAAGCGCGTTCTATTTTTTCCTGTTCATTTGGCTTTAATCATGACAACATACACCGCGTTTCTTTACAAATACCTCTAGGGTTGATAACACCAAGTCCTAAGTCTCATTAAATATGCTTAATCTCAAAAAGAGGAGCGTTACAAACATATAGTGCTACCTTGCACCGAACTATGTAGAACCTAGAGTAAATAGAACCTGTATCAGAGAAGTTAGAGGCTCAATTATGATAGATGCGGGGAAATTTATTGATCCCACTCCTCAGTGTTGTGTAGCATTTGCCCTATATCTCCATCCTAGTATTCCATATCGGGTACGTACTTTGATCCGGGTCATTGTAGTAGCGGGGGGTAGCAGCTAAGATTGTCGTATGCCCCAATGTCCAGGCTGTCCAAACTGCTTCGTGCACGGATTAATCAGAGCGGCGAACGTGTGTGACAGGCAGCGGCCGCCTGGAACCGAATGATCGGGGGCGCTCGCCCACCGGACCCGGTCTGATGGCGGCGGACGGACGGCCCATGCTCAGGCCTCAGAGCACGCCAGAAGGAATACAGTGCGGTGAGAGTTCGCCTGGCCTCGTCGAAACAGGACTGACGTCAATGCTCCGCGCCTCATCGGTTTCTTAGGTGGGAGTGGCGTGCTGTGTGTATCAAGCTGAGCGACACCGGTCCCTGCGGCAGATCCCTAGGGTGCGATGGCCCATCCAGGTATCCTCCGAGACAATCCTCGCTATGACTGAAGCCGACGTCCGTTTGCCTTGCCCGACTACGACAACACAGGTTGCCTCTCTCAGCTTCCTAAACGGGTCTGGGCCGCCCGCCGGAGATTCCGGCTACGTGTAGTCGCTCCGTCGTGCAAATTCAGGTCCTACGTGGCGTGGGGCAGGTCGATCGGGGTTGGGCAGGCACCCGTTCAGGTATTTGAACGAGCTCACCGGTCCGGCTGGCGGCTCTCAGCAAAATTTGCTGGACTTTCCCTGCCGGTACGTAACGTGCGGCTGTGGACACATCGTTGGTCTATCGTCCGTTCTGGGTCCGTTGGACGGGCCGGGTGGCGCTAGCTGTCAGCGCGACTGATGCGCGAAGACAGCCGCAAGTGTTAGGGTTCTTTCACGACTAAGGAAGTACTCGGGCGTTCGTAAATTAGTTACCGTTCGTGGCGAGATTTATGAGGGATAGGAGGACATACTGTACAACCAGGCCTGATTCGCGGATTTGCTATCGTAGCGAGGCGGTAGTTGCGTCAGGATGCTCCCCGACTGCGAACATTGGCACCCCAGAGCGAAGGCTTAAGAAAACTTGACCTTAATCGACTTTGCCTTGGGTCAACAAGCAAGTAAGCGCCCCGCGAGCGGCCGCCCGGTTTCCCCCGGGCGCGGACGTGGGCCGGCGGTCGGCCCCAGGGGACGACCTAGCCCCCGGGGGCATGCGGTCTGTAACCCAGCCGCGCTGGCCGGGGGCGCTGCGGCCCCCGTAGCCCGGCCGCGAGGGACTGGCCGGCGGCCACCGCCAATCGTCCTAGACCGGGCTCCCGCCCCCCCGCGGCCCTCCCGGCGTGGCGCGCTAGGCCCCCCCGCCGGCACGGCAGCGGTCCCCTCCTCCCCAGTTACCGGGCTGCGGAGCCCCCGTGAGCCTCGCGGCCATGTCCGCCGCTCCGGTGGCGACACGCGAGGGACCTCGTGATGGGCGGCCCCAAACTCCCGCCGCCAGACCCCCGAGCCCCGGGGGCCGCCGCCGCCGGTGCGGGTCGGAGGCTGCTCGGCGGGGTCCGCACGGCCTTGCCTCGGGCATTCCGCTGTACGCCACCGTCCCGCAGCCGCCTCTGGGGGACCCCCGACGGGGGTGCCGCGCCGCGGCGCGCCCTGACCGGCGCGGCTCAGGCGCCAGCGCGCGGGGGACCTGGCAATGGGGGTACTGGGGCGGCGCGTGGGCGCCGGCTGCGGTCGGCAGCCGCCGCACCTGAGGGTTGCGGCTGCTGTACCCGCAGTACCCAGGCGCGTGGGGGCCGTGTCCCGGGCCTGCTGCATCATCGGGGTCACGTACTCCCCCCTCTTGCGGGGGCGCCGGCCAGCCCCACCCCGGCACCATGCGCGGCCGGAAGTCTCGGCTCCTCGTAGCGGATGGCCGCCGGGCCACCTGCCAGACGGACCAGCTCCCCCGGGCCGTGCGGCTAGCGCGCCCCAGCAACCATCACCGCGGTGACTGCGCCCTCGGCGGGGGGTGCGCGCCTGTCCTCGGTGGCGGGGCCGCGCGTGTTGTGCCCCGCGCCTACCCGCGATCGGCGCCTCCCAGTCTGTGACTCCTTTCCGCCGCCGGGCCGCGAACCGCGCAGCGCCGGT     
N       TTATAACAATATCATTATTTTTAAAACCTTTCGTTTATCATACTGCGATAATTTATTTATTAATTCCATATTATATATTTTTCTTTTTTAAATTGTAATTCGTTTGAATTAAAACTTCAAATGGAGTATTGTATATACTGACTATCTCCAATATATAAATTGAAAATTTAATATACAATTGATGTTTAACTTTTCTCATTCCGGATTTATTTCTGAACTATAAACATGGAAATTACTTAAAATAGTTATTTATCTGAATTAAATATTATGAACATCATATCTGATTCTGCGTTAATGTAAAATGTGCTTGCTGAAGTAAATTGATTAACATTAATAGTTGATAAATTACATATTGGTATTATTTCCTTCAATAGTGTAAGACTTTTTGAAATTTCATAAAATCTTAAAGTCACTATCTGATTATGAGTATGATCAATAAAAACATATATCGTTGTGAAATTATGTATTTATATATAGTGAAAAAAAATAAATATTATTTAAATTTTATAAAATGTTATATTATCATGAATTAATCTTGATTATTAAAACATAAAGAAATTTTTTGTTTAAATTATGCATCAGATTAGAGATATAAAATTTATTACATAATCAGTTAATAATAATAGATTAATTATTATAAGTAAGTTTATTCTTTAATATATTTACTATTGTAATTATTGTTCGATATTAATAAGACTTATGTTACTCACCAATTAAAATATTAAATTTAATTAGTATTTAAAGGTAAATTTTATCATGGAACAAAAAGATGGTAATATTTAATAAAATTGAAAATCTCATCCTGATTTATAAACTCAATTAGCCTATTCGATAAACTATAGTAATAATTCACTTTGATTACACTATTTCATAATTCAAAGAATAGTTAATACATTGTGCGAAGTATTACATGGGAAAGTAAAATGTTAAATTTTCTTTTACAAATATAATAATACTATTCTTATTGTAAGTTGTAATGTTTCTTCGATAATCCTTCAACAGATCACTCATCTAGGTGAATCGATCTTGTTTCGCTAATCCTAGCGTATAGCCTTTTTTCATTCTTACGTGCTTGTTAATCAAGTAATTTCTGGAAGAACCGTACAGAAATAGTAAAGTTTTATGACTTTTGGATATGTCTGGGATTTGGCGGTGCTCGTATGACCCATGAATGCGTAACGGTCCAAAATCCTGACAAGATCAAGACGTTACAAGTATATCTTGGCGAGTTGCCATAGAGGTATTGACACACATGATACTAAAAACTGCTCGTAAGGTAACGAATATCTGAATATCTTAGGTAACGTCGTCGAAAACCATACCCGATTTATTAGTCTCTAGGAGCTTTGAGAGCAATGATTGTTGGATAATTCATGCAGCCGTATAACCACTCCCAACCTACTTCCGTCTTAGTTAACACTAGCCTTTTCAGTCATCTATACTCTAAGTCGTACATTTACTATTTTTCCCGACCGGTTGTCAACTCTGTTGGTTTGTATTGTTTTATGCTAGAGTAGAATGTATGACCTATCCCTGATCCTTTTGGATAGTTATGGTCTTCACGGATAATAGCACAAAACAACCATTCTTAATTTACACCACTGCTAGTCAGTGGAGACTTTTCTGTACCAATCTTAATAGAATAGTGTATACGATTCATAACGAAAACGCGTTCTGGTTTTTACTGTTCATTTTGCATTACTCAAATCAACATACACGGCGTTTATGTACAAATACCTCTAGGGTTGACAACTCAATGTCCACAGTCTGATTAAATATGCTTAATGTCAAAAAGAGGAGCGTTATAAACATATAGTGCTACCTTGCAACGAACTATGTAGAACCTGGAGGTAATAGAACCTCTATCTGAGAAGTTAGAGGCTCAATGATAACAAATGTTGGGAAATTGATTGGTCCCACTTCTCGGTGTTGTGTAGCATTTGTCCTAAATCTTCATCCTAGTATTCCATATCGGATACGTACTTTGATTCGGGTCATTGTAGTGGCGGGGGGCAGCAGCCAAGTTTGTCGAATCCCTCCATGTCCAGGCTGCCCAACCTGCTTCGTGCACTGATTAAACAGAGCGGCGAACGTGTGTGACCGGCAGGGGCGGCCTGGACCCGAATGATAGTGGGCGCTCGCGCACCGGACCCGGTCTCATGCCGGCCGACGGACGGCACATGCTCAGGCCTCTGAGCACTCCAGAAGGAAAACAGCGAGGTGAGAGTTGGGGTGGCCTCGTCGATACAGGACTGACGTGAATGCACTGCGCCTCATCGCATTCGTAGGTGGTCGTGGAGTGCAGTGTGTATCAGGCCGACCGACACCGCTACCGGCGGCGGATCCCTAGGGTGCGATGGCTCATTCTAGCAGCCTCCGAGACAATCTCCGCGACGATTGAAGCCAACGTCCCTTGGCCTTGCCCGAATACGACAAGACAAGTTGCCTCTCACGGCTTCCTAAACGTGTATGGGCCGCGCACCGGAGATTCGGGCTACCTGTAGTCGCGCCGTCGTTTAATGTCAGTTCCTACGTTGCGTGGGGCAGGTCGATCGGGGTTGGGCAGGCTCCCATTCAGGTGATTGAACGAGCAAACCGGTCCGGCTGGCGTCTCTCAGCACAATTTGCTGGACTTTCCCTGCCGGTACGTAACGTGCGGGTGTGGACACATCGTTGCCCTATCGTCCGTTCGGGGTCCGTGGGACGGGCCGGGTGGCGCTGGCCGTCAGTGCGTCCGTGGCGCGAAGACAGCCGGAAGTGCTAGGGTTCTTTAAAGACCAAGACAGTACTCGGGCGTTCGTAAATCAGTGGTCCTTCATGGGGAGTTTTATGAGGGCTAGGACGACAAACAGCACAAACAGGCCTGATTCGGGGAATTGCGATCGTCGCGAGCCGGTGGTTGACACAGCATGCTCGCCGGCTTCGAACATTGGCACCCCAGATCGATGGCTTGAGACAACTTGAACTTAAGCGAGTTTGCACTGCTTCAACGAGCTAGACAGCGCCCCGCGACCGGCCCCCCCGGTTCCCCCGGGCGCGGAAGCGGGCCGTCGGTGGGCCCCAGGGGACGACCCAGCGCGCGGGGGGTGGCGGTCGCTAACCCAGCCGCGCTGGCCAGGGTCGCTGCGGCCCCCGCAGCGTTGCCGCGAGGGAGCGGGCGGCGGCCGCCGGCAATCGTCCTAGCCAGGGATTCGCGCTCCCCGCGGCCCTAGCGCCGTGGCGCGCTAGGCCCCCCCGCCGGCACGGGACGGGTCCACTCCTCCCCGGTTACCGGGCCGCGGAGGGCCCGTGAGGCTCGCGCCCATGTCCGCCGCTGCGGGGGCGACAGGCGAGGGGCGTCGTGAGGGGCGCCCCCAGACTCCCGCCCCGAGACGGCTGAGCCACGGGCGCCGCCGCCGCCCGTCCGGGTCGGAGGCTGCTCGGCGGGGTCCGGACGTCGTTCCCTCGGTCCTTCCGCTGTAGGCCACCGTCCCGCAGCCGGCTCTGGGGGACCCCCGACGCGGGGGCCGCGCGGCGGCGCGCCCTGACCGGCGCGGCTCAGGCGCCAGGGCGCGGTGGGCCTTGCAATCGGGGTACGGGGGTGGCGCGTGGGCGCCGGCTGCGGTCGGCAGCCGCCCCACGTGAGGGTTGCGGCGGCTGTACCAGCAGTACCCAGGCGCGCGGGCCCCGGGTCCCGCGGCTGCTCCCTCGTGGGGGTCCCGTGCTCCCGCCTTTTGCGGGGGCGCCGGCCAGCGCCACCTGGGCACCATGCGCGGCGGGAACTCTCCCCGCCTCGTAGCGCATGGCCGGCGGGCCACCTGCCAGAGCAACCCGCTCCCCCAGGCCGTGCCGCTAGCGGACCCCACCAACCATCAGCGCGGTGACTGCGCGCTCGGGGGTGGGTGCGCGGCGGTGCTCCCTGGCTGGGCCGCGCGTGTTGCGCCCCGCGCCTACCCGCGATTGGCGACTCCCAGTCTGAGACTCCTTTCCGCCGCCGGGCCTCGAACGCCGCTGCGCCGCT     
M       TTATAACTATATAAATATATCGAAAACCTTTCGATTATAATACTGGGATAATTTATTTAATAATTCTATTTTATATAAATTTTTTAATTAATTTGTAATTTATTTTTATCATAACCTCAAACGGTGAATTTTATAAACTAACTATATACAATATATGAACTGAAAATTTAATTTACAATAGATGGTTAACTTTTCACATTCCGTATTTATTGCTTAACTATACACAGGTAAATTACTTATACTAGTTTATTATCTGATTATAATATTATGAAAATCAAAACTGCTTCTGCGTTAGTGAACAGTATGATTTCTGAAATATATTGATCATCAATAATAGTATATAATTTAAATATTGGTAATATTTCCTTCAATAGTGTAAGACTTTTTGTAATTTCATAAAATCTCTAAGACAGTTTCTGCTAATGAGTATGATAAATATAATCATATATTGTAGTGAAATATTGAAATTATAATTTGTTAAAAAAAATAAATATTATTTAATTTTTATAAAATGTTCAATTATCATAAATTAATTTTAATTATTAAATCATAATGAAATTTTTTATTTAAATTAATCATCAGATTAGTGATATAAACTATATTACATAATCACTTATAAATAATAGATTATTTATTATTAGAAAATTCAGTTTGTTATACAATCACTATTATACTTAAAGTTCGATTTTAATAGGACATATTTTAATCACTAATAAAATAATTAAATTAAATTATAATTTAAAGGTAAATTTTATCAGCGTCTAAAAAGATTCTAATATTTAATAAGTTTGAAAATATCACCCTGATTTATATAATTAATTAGCCTAATCGATAAACTATAGTAATAAATCACTTTGATTACACTATTTCATAATTCAATGAATAGTTACGACATAGTGCGAAGTATTACATGGGAAAGTAAAATGTTAAATTTTCTTTTACAAGTATAATAATACTATGTATATTGTAAGTTGTAATGCTTCTTCGATAATCCATTAACCGACCACTCATCTAGGTGAATCGATCATGTTTCGCCAATCCTAACGTATAGCCATATTTCATTCTTACGTGGTTGATAATCAAGTAATTTCTGGAAGAACAGTTCAGAAAAAGTAAAGCTTTATGACTTCTGGATAGGTCTGTGATTCGGCAGTTCTCGTATGTCAAACGAATACTTACCGGTCCAAATTCCTGACAAGATCAAGACGTTATAAGTATATATTGGCGAGTTTCCATAGAGGTATCGACATACATTATACGAAAAACTTCTGGTAAAGTAACGAATATCTCTATTTGATAGGTAACGTGGTCTAAAACCATACCCGATTTATTACTCTCTAAGAGCTTTGAGAGGAATGATTGGTGGGTAATTCATGCAGCCGTATGACCACTCCCAACTTGATTCCTTCTTTGTTACCACTAGCCTTTTCTTTCATCTATCCTCTAAGTCTTGTATACACTTTTTTTCCCGACCGGTCGTGAACTCTGATGATTTCTATTGTTATATGCTAGAATAGAATGTATGACCTATCCCTGCCCCCTTCGGATGGTAATCGTCTTCACAAATAAAAGCACAAAACAACCCTTCTTAATTTACACCATTGCTAGTCACTGGTAACTTTAATGTACCAATCTTAATACAATAGTGTATACGATTCACAACAAAAGCGCGTTCTGTTTTTGACTGTTCATTTTGCTTTATTCAAGACTACATACACGGCGTTTTTTTACAAATACCTCTAGGGTTGATAACACCATGTCCTCAGTCTCATAAAATATGCATTATATCAAAAAGAGGAGCGTTATAAACATATAGTGCTAGCTTGCAACGAACTATGTAGAACCTGTATGTAATAGAACCTCTATCCGAGAAGTTAGAGGCCCAAGGATCAACCATGTGCGGAAATTTATTCATCCCAATTCTCAGTGTTGTGTCCCATTTGCCCTAAATCTGCATCCTATTAATCCATATCGGATATGTACTTTGATTCGGGTCATTGTAGTAGTGGGGGGCAGCAGTCAAGTTTGTCGTATCCCTCAATGTCCAGGCTGCCGAAAGTGCTTCGTGCACTGATTAATCAGAGCGGCGAACGTGTGTGACAGGCAGCGGCCGCCTGGAACCGAATGACCGGGGGCGCTCGCGCACAGGACCCGGTCTTATGCCGGCCGAAGGGCGGAACATGCTCAGGCCTCTGACCACGTCACGAGGAAAACAGGGAGGTGAGAGTTCGCGTGGCCCCGTCGAACCAGGAGTGACGTGAATGCTCCGCGCCTCATCGGGTTCTTAGGTGGTAGTGGAGTGCAGTGTGTATCAGGCCGAGCGACACCGGTCCCGGCTGCAGATCCCGAAGGTGTGATGGGTCATGAAGGCATCCTCCGAGAGAATGCTCGCCACGATTGAAGCCGACGTCACCTAGCCTTGCCCGAATGCGACAAGACAACTTGCCTCTCTCGCCTTCCTCAACGTTTATGAGCGGCCCGCCGGAGATTCGGGCTACGTGTAGTCGCGCCATCGTTTATTGCCAGGTCCTACGCGGCGTGGGGCAGGTCGATCGGGGTTGGGCAGGGACCCGTTCAGGTGTTTGAACGAGCTCAACGGTCCGGCTGGCGTCTCTTAGCACAATTTGCTGGACTTTCCCTGCCGGTAAGTACCGTGCGGCTTTCGACTCATAGTTGGTCTATCGTCCGTTCTGGGTGCGAGGGTCGGGCTGGGTGGCGCCGGCTGCCAGCGCGACCGAGGCGCGTAGACAGCCGGAAGTGTTAGCGATCTTTAAAGACCAGGACAGTACTCGGGATTTCGTACATTAGTGGTCGTTCGTTGGTAGTCTTATGAGGGATAGGATGACATACAGCACAACCAGGCCTGATTCGGGGAATTGCGATCGTCGCGAGGCGGTCGTTGAGCCAGCATGCTCGCCGGCTGCGAACATTGGCACCCCAGATCGATGGCTTTATACAACCTGACCTTAAGCGACTTTGCCTCGGGTCAACAATCGAGTAAGCGCCCCGCGCACTGCCGCCCAGATTCCCCCCGGCTCGGACGTGGGCCGGCGGTGGGCCCCAGGGGGCGGCCTACCGCCAGGGGGGACGCGGTCTCTAACCCAGCCGCGCTGGCCGGGGTCGATCCCGCCCGCTTAGCGCAGCCGCGAGGGACCAGGCGGCGGCCACCGCCAGTCGTCCTAGACCGGCATGCGGGCTCCCCGCGGGCCTGGCGCCGTGGCGCGCTAGGCGCCCCCGCCCGCACGGGACGGGTCCACTCTTCCCCTGTTACCGGGCAGCGGGGGGCCCGTGAGCCTCGCGGCCATGTCCGCCGTTGCGGGGGCGACATGGGAGGGGCGTCGTGAGGGGCGCCCCCACACTCCCGCCGCGAGACCGCTGAGCCCCGGGCGCCGCCGCCGCCCGTCCGGGTCCGAGGCTCCTCGGCGGGGTCCGGAGGTCGTTGCCTCGGTCCTTCGGCTGTACGGCACCGCCCCGCAGCCCGCTCTGGGGGACCCCCGACGGGGGTGCCGCGCCGCGGCGGCCCCTGACCGGCGCGGCTCAGGCCCCAGGGCGCTGGGGTCCTTGCAATCGGGGTACCGGGGTCCCGCGTGGGCGCCGGCTGGGGTCGGCAGCCGCCGCGCCTGCGGGTTGCGGCTGCTGTACCCGCGGTACCCAGGGGGGGACGGCCCGCGTCCCGAGCCTGCTACATCGTGGGGCTCCCGTACTCCCGCCTCTTGCGGGGGTGGCGGCCACCCCGACACGGGCCCGATATGCGGCGGGAACTCTCGCCGCCTCGTACCGTATGGCCGGCGGGCCACCTGCCAGAGGAACCAGCTCCCCCCGGCCGTGTCGCTAGCTGGCCGCAGCAACCATCAGCGCGGTGACTGCGCTCTCGTCTGAGGGTAGGCGCCGGTCCTCGGTGGCGGGGCCGCGGGTGTTGCGCCCCGCCCCTACCCGGGATTGGCGCCTCCCAGTCTGAGACTCCTTTCCGCCGCCGGGCCTCGAACCCCGCGGCGCCGCT     
L       TTATAACTATATCAATTTTTTTAAAACCTTTTGTTTTTAATACTGGGATCATTTGTTTAATAATTCAATTTTATATAATTTTTTTAATTAATTAGTAATTATTTTATATTACAACCTCAAATGGAGTATTTTATAAACTAACTTACTCCGATATATGAATTAAAAATTTAATATACAATTGATGGTAAACTTTTCTCAATCCGTATTTAGTTCTAAAATATAAACAAGAAAATTACTTAAACTAGTAAATTATCTGAATAAAATATTATGAATATCAAGTCTGCTTCTGCGTTAGAGTACAATATGTTAGCTGAAATAAATTGATTTACAATAATAGTATAAAAAGTACATATGGGTAATAGTTCCTTCAATTGTGTAAGACTTTTTAAAATTTCATAAAATCTCCAAGACATTTTCTGATGATGAGTATGATACATATAATCATATATTGTAGTGAAATTTTGAAATTATAATTAGTTAAAAATAATAAATTTTATTTATATTTTATAAAATGTTAAAATATCATATATTAATCTTGATTATTAAATCATAAAGAAAATTTTTATTGAAATTACGCATCAGATTAGTGATATAAACTTTATTACATAATCATTTAAATATAATAGATTAAAAATTTGAAGTAATTTTGTTCTGTAATATATTTACTATTTTACGTTTTGTTCGATTTTAATAAAAAATACGTTACTCACCAATAATATAATTAAATTAAAATTGTATTTAAAGGTAAATTTTATTTGTGTCGAAAAAGATGTTGATATTTAATAAATTTGAAAATATCATCCTGATTTATAAACTCAATTAGCCTAATCGATAAACTATAGTAATAAATCACTTTCATTACACTATTTCATAATTCAATGAATAGTCAATACATAGTACGAATTATTACATGGGAAAATAAAATGTTAAATTTTCTTTTACAAATAAAATAATACTAATCATATTGTAAGTTGTAATGCTTCTTCGAGAATCCTTTAACAGATCACTCATCTAGGGAAAACGCTCTTGTTTCGCCAATCGTTACGTATAGCTATATTTCATTCTTATGTGATTGCTAATCAAGTAATTTCTGGAAGAACGGTTCAGAAAAAGTAAAGGTTCATGACTTTTGGATAGGTCTGCAATTCGGTTGTGCTAGTATGACCGACGAATACTTAACGGTCCCAATTCCTGACAAGATCAAGACGTTACATGTAGATTTTGGCGAGTTTCCATATAGGTATAGACACACATGATACGAGAAACTTCTTGTAAGGTAACGAATATCTCAATTTGTTAGTAATGGTGATCCAAAACCATACCCGATTTATTAGTCTATAACAGTTTTTAGAGGAACGATTGCTGGATAATTCATGCACCCGTATTACCACACCCAACATGATTCCGTCTTTGTTACCACTAGCCTTTTCTCTCATCTATACTCTAAGCCATACATATACTTTTTTTCCCGACCGGTTGTGAACTCTGATGGTTTCTATTGTTTTATGCTAGAATAGAATGTATGACCTATCCCTGGCCCTTTCGGATTGTTATGGGCTTCCCAAATAATAGCACAAAAAATCCCTTCTTAATTTACACCACTGCTAGTGACTGGTGACGTTTCTGTACCAAGCTTAATATAATAGTGTATTCGATTCACAACAAAAGCGCGTTCTATTTTTCACTGTTCATTTTGCAATATTCAAGACAACATACACGGCGTGTGTCTGCAAATACCTCTATGGTTGATGCAACTACGTCCTCAGTAACATGAAATATACTTAATCTCAAAAAGAGGAGCGTCAAAAACATATAGTGCTACCTTGCAACGAAATATGTAGAACGTGGAGGTAACAGAACCTTTATCGGAGAAGTTAGAGGCTCAATGATGATATATGTGGGGAAATTTAATGATCCCAATTCTCAGTGTTGTGTAGAATTTGCCCTAAATCTTCATCCTAGTATTCCATATCGGATACGTACTTTGATCCGGGTCATTCTAGTAGCGGGCGGGAGCAGCCAAGTTTGTCGTATCCGTCAATGTCCAGGCTGACCGAACTGCTTCGTGCACTGATTAATCCGAGCCGCGAACGTGTGTGACAGGCACCTGCCGCCGGGAACCGTATGACTGGGGGCGATCGGGCACCGCACCCGGTCTTATGGCGGCCGACGGACGGAACAGGCTCAGGCCTCTGAGCACGCCAGCAGGGGAACAGTGAGGTGAGAGTTGGCCTGGCCTCGGCGAAACAGGACTGCCGTGAATGCCTCGCGCCACATCGGGTTCTTAGGTGGTAGTGGAGTGCAGTGTGAATCAGGCAGAGCGAGACCGGTCCCGGCGGCAGATCCCTAGGGTGCGATGGCGCATCCACGCAGCCTCCGAGATAATCGTCTCAACGATTGACGCGGACGTCACAAGGCCTTGCCGGAATACGACAAGAGAAGTTGCCTCTCTCGGCTTCCTATACGTGTATGAGCCGCCCGCCGGAGATTCGGGCTACGTGTAGTCGCGCCGTCGTCGAAAGTAAGGTCCTACGTCGCATAAGGCAGGTCGCTCGGGGTTGGGCAGGATCCCGTTCAGGTGTTTGAACGAGCTCACCGGTCCGGCTGGCGTCTCTCAGCAAAATTTGCTGGACTTTCCCTGCCGGTACGTAACATGCGGGTGTCGACACATCGTTGGTCTATCGTCCGTTCTGGGACCGGGGGTGGGACCGGGTAGCGCTGGCTGTCAGTGCGTCAGAAGCGCGAGGACAGCCGGGAGCGATAGGGTTCTTTCAAGACGAATACAGTACTCGGCCGTTCGTAAATTAGTGGGCGTGCATGGAAAGTTTTATGAGGGATAGGAGCACATACTGCACAACCAGGCCTGATTCGGGGAGTTGCGATCGTCGCGAGGCAGTCGTTGAGGCAGCATGCGCGCCGGATCCGTTCCTTGGCACCCCAGATCGAAGGCTTAAGACAACTTGATCTTAAGCGACTATGCCGTGGCTCAACAAGCGAGTAAGCGCGCCGCGAACGGCCACCCCGATTCCCCCGTGCGTGGACGGGGCCCGCGGGTCGGCCCCAGGGCGAGACCTAGCACTCGGAGGGAGGCGGTCGCTAACCCAGCCGCCCTGGCCCGGGTCTCTGCCGCCCCGGAAGCGCAGCCGCGAGCGACCAGGCGGCGGCCACCGCGAAGCGTCCTAGAGAGGCATGCGGGCTCCCCGCGGCCCTAGCGCCGTGGCGCGCTAGGCACCCCCACCGGCACGGGACCGGTCCACTCCTCCCCTGTTACCGGGCCGCGGGGCGCCCGTGAGCCTCGCGGCCATGGCTGCCGCTCCGGCGGCGACATGCGAGGGGCGTCGTGACGGGCGGCCGCAAACTCCCCCCGCGAGCCCCCTGAGCCCCGGGCACCGCCGCCGCCCGTCCGGGTCGGAGTCTGCTCGGCGGGGTCCGGACGCCGTTCCCTCGATCCTTCCGCTGTACGCGACCGTCCCGCAGCCGGCTCTGGGGGACCCCCGACGGGGGTGCCGCGCAGCGGCGCGCCCTGACCGGCGCGGCTGAGGCGCCAGCGCGCGGGGGACCTTTCAATCGGGGTACGCGGGTCGCGCGTCGGCGCCGGCTGCGGTCGGCAGCCGCGGCACCTGGGGGTTGCGGCTGCTGTACCCGCAGTACCCAGGCGCGGAGGCCCCGCGTCCCGAGCCTGCTACGTCGTCGCGGTCACGTACTCCCGCCTCTTGCGGGGGCGGCGGCCAGCCCCACGCGGGCCCAATGCCCGGCGGGAACTATCGCCGCCTGGTAGCGCATGGCCGGCGGGCCACTTGCCAGAGCCACCCGCTTCCCCCGTCCGTGGCGCTAGCGGGCCGCAGCCACCATCAGCGCGGTGACAGCGCCCTCGTCGGAGGGTGCGCGCCGGTGCTCGGTCGCGGGGCCGCGCCTGTTGCCCCCCGCGCCTACGCGCGATTGGCGCCTCCCAGTCGGGGTCGCCGTTCGCCCGCCGGGCCTGGAACCGCGCTGCGCCGCT     
K       TTATAACTATATCAAATTTTTAAAAACCTTTTGTTTGTAATACTGCGATAATTTGTTTAATAATTCTATATTATATAATTTTTTTAATTAATTTGTAATTGTTTTGTATTATAACCTTAAATGGAGTATTTTATAAATTAACTATCTCCAATATATGAATTGAAAATTTAATATACAATTGATGGTTAACTTTTCTCTTTCCGTATTTAATTCTTAACTATTTACATGAAAATTACTTAAACTAATTAATTATCTGAATAAAATATTATGAACATAAAATCTGTTTCCGCGTTAGTGTACAATGTGATTACAGACCTAAATTGATTAACAATAATAGTACAAAATAAACATATAGGTAATAGTTCCTTCAATAGTGTAAGACTTTTAGTATATTCATAAACTCTCAAAGCCATTGTCTTATAATGAGAATGATAAATTTAATCATATATTGTAGTGAAACTTTGAAATTATAAATAGTAAAAAACAATTAAAATTATTTAAGTTTTATAAAATCTTAAATTATTATAATTTAATATAGTTTATTAAAACATAACGAAAATTTTTCTAAACATTATGCAACAGATTAGTGATATAAACTTTATTACATAATCATTTAATAAAATAAGATTAATTATTAAAAGTAAGTATGTTCTATGATATATTTACTTTTTTACTTATTGTTCAATCTTAATAAGAAATATTTTACTCACCAATAAAATAATTAAATTATATTTGTATTTAAAGGTAAATTTTATCTAAGACTAATAACATTTTAATATTTAATAAAGTTGAATATCTCATCCAGTTTTATAATCTCAATTAGCCTAATTGATAAACTATAGTAAAAATTCACTTTGATTACACTATTTCATAATTCAATGAATAGTTATTACATAGTGCGAAATATTACATTGGAAAGCAAATTGTTAAATTTTCTTTTACAAATATAATGATACTATTCATATTGTAAGTTGTTATGATTCTTCGAAAATCCATTAACAGATCTCTCAGCTGCGTGAAACGATCATGTTTCGCCAATCCTTACGTCTAGCCGGCTTTAATTCTTACGTAATTGTTAATCAAGTAATTTCTGGCAGAACGGTACTGAAAAAGTAAGGGTTTAGGACTTTTGGATAGGTCGGTCATTCGGCGGCGCTCGTATGACTAACAAATGCCTAACGGTCCAGATTCCTGCCAAGATCAAGACGTTACAAGTATCTCTTGGCGAGTTGCCATAGAGGTACAGACATACAGGATACGACAAACTTCTTGAAAGGTAACCAATATCTAAATTTGTTAATTAAGGTAGTCTGAAACTAGACCCGAATTATTCGTCTCTAACAGCTTTAGGACGAATGATTGCTGGGTGATTCATGCAGCCGTATAACCACTCCCAACATATTTCGGACTTTGTTATCACTAGCCTTTTCTCTCATCTATACTCTTAGCCTTGTTTATACTTTTTTGCCCGACCGGTAGTGAAATCTGATGGTTTGTATTGCTATATGCTAGAGTAGAATGTATGCCCGGTCCCTGATCCGTTCTGATTGTTATAGACTTCGCAAATCATAGCACAAAACAACCCTTCTTAATTTACACCACTGCTAGTCACTGGGAACTTTACTGCACTAAACTTAATATTATAGTGTATACGATTCACAACATAAGCGCGTTCTATTTTTTACTGCTCAATTCGCCATATTCAAGATGACATACACGGCGTGTTTTTACAAATACCTCTAGGGTTGATAACAGCATGTCTTCAGTCTCATTAAATATTCTTAATCTCAAAAAGAGGAGCGTTACAAACATATAGTGCAACCTTGCACCAAAATATGCAGAACATGGAGGTAATAGAACCTCTATCAGAGAAGTTAGAGGCTCAATAATGAAATATGTGGGCAAATTTATTGGTCCCAGTACTCTGTGTTGTGTAGCTTTTGCCCTAAATCTTCATCCTACTATACCATATCGGAAACCTACTTTGATTCGGGTCATTGTAGTAGCGGGCGGTAGCAGCCAAGTTTGTCGTCTCCCTCAATGTCCAGGCTGGCTAAAGTGCTTCGTCCACGGATTAATCAGAGCGGCGAACGTGTGTGACAGGCAGCAGGCGCCTGGAACCGAATGACCGGGGGCGCTGGTGCACCGGACCCGGTCTTATGCGGGCCGACGGACGGGACATGCTCAGGCCTCTGAGCACGACAGAAGGATTACAGGGAGGTGAGAGTTGGCGTGGCCTCGTCGAAACAGGACTGACGTGAATGCTCCGCGCCTCATCGGGTACTGAGGTGGTAGTGGAGTGCAGTGTGTATCAGGCTGACCGACACCGGACCCGGCGGCAGATCCCTAGTGTGCGATGGCTCATGCAGGAATCCTCCGAGATAACCGTCGCGACGATTGAAGCCGACGTCACGTGGCCTTGCCCGAATACGACAAGACATGTTGCCTCTCTCGGCTTCCTAAACGTGTATGAGACGCCTGCCGGAGATTCCGGCTACGTGAAGTCGCGCCGTCGTTTAAAGCCAGGTCCTACGTGGCTTGGGGTAGGTCGATCGGGGTTGGGCAGGCTCCCTTTCAGGTGTTTGAACGAGCACACCGGTCCGGCTGGTGGCTCTCAGCAGAATTTGCTGGACTTTCCCTGCCGGTACGGAACGTGCGAGTGTCGACACATCGTTGATCTATCGTCCGTTCTGGGTCCGTGGGAAGGGTTGGGTGGCGCTGTCTGTCGGCGCGGCCGAGGCGCGAAGACAGCCGGAATCGTTAGGCTTCTTTCAAGACCAGGAGAGTACTCGGCCGTTCGTAAATAAGTGGGCGTTCGTGGGGAGTTTTATGAGGGATAGGAAGAGATACGGCACAACCAGGCCTGATTCTGGGAATTGCGATCGTCGCGAGGCCGTAGTTGAGCCAGCATGCTCGCCGGCTGCAAACATTGGCACCCGAGAGCGAAGGCTTAAGACAACTTGACCTTGAGCGACTTTGCATGGGGTCAACAAGCCCGTAAGGGCCCCGCGAACGGCCGCCCCGATTACCCCGCGCGCGGACGTGGGCCGGGGCTCGGGCCCAGGCGGCGACCTAGCTCCCGGAGGGATGCGGTCGCTAACCCAGCCGCGCCGGCGGGGCTCGCTGCGGCCCCCGCGGCGCAGCCGCTAGGGACCGGCCGGGGGCCACCGCCAATCGTCCTAGACAGGGATGCAGGCTCCCCTCGGCCATATCGCCGTGGCCCGCTAGGCCCCCCCGCCGCCACGGGACGGGTCCACTCCTCCCGTGTTACCGGGGCGCGGGGGGCCCGGGAGCCTCGCGGCCATGTCCGCCGCTGCGGGCCCGACAGGCGAGGGGCGTCGTGACGCGCGCCCCCAGACTCCCGCCACCCGACCCCTGAGCCCCGGGCGCCGCCGCCGCCAGTCCGGGTCGGAGGCTGCTCGGCGGGGTCCGGACGTCGTTGCCTCGGCCGTTCCGCTGTACGACACCGTCCCGCAGCCGGCTCTGGGGGACCCCCGACGGGGGTGGCGAGCGGCGGCGCGCCCTGACCGGCGCCGCTCAGGCGGCAGGGCGCGTCGGACCTTGCAATCGGGGTACCGGGGTCGCGCGTCGTCGCCGGCTGCGGTCGGCAGCCGCCGCACCTGATGGTTGCGGCCGCTGGACCCGCAGTACCCAGGTGCGGATGCCCCGCATCCCGGGCGTGGTTCATCGTCGGGGTCACGTACTCCCCCCTCTTGCGGGGGCGGCGGCCAGCCCCAGGCCGGCGCGATGCGCGGCGCGAACTCTCGCCGCCTCGTAGCGCATGGCCGGCGGGCCCCCTCCCAGAGCTACCCGCTCGCCCCGCCCGTGCCCCTAGCGGGCCGCAGCAACCATCAGCGCGGGGACCGCGCCCTCGTGGGGGGGTGCGCGCCGGTCCTCGCTCGCGGGGCCGCGCGTGTTGGACCCCGCGCCTGCCCGCGATGGGCGCCTCCGAGTCTGAGCGCCCTTTCCGCCGCCGGGCAGCGAACCGCGCGCCGCCGCT     
J       TTATAACTATATCAATTTTTTTCAAACCTTTTGTTTATAATACTGCGATAATTTATTTAATAATTCAATTTTATATAATTTATTTATTTAATTTGTAATTGTTTTGTATAAGAACCTCAAATGGAGTATTTTATATACTCACTATCTCCAATATATGAATAGGAAATTTAATTTACAATTGATGGTTAACTTTTCTCATTCCGTATTTATTTCTTAACTATAAACATGGAAATTAATTAAATTAGTATCATATCTGAATCTAATATTATGAAAATCAAAACAGCTTCTGCGTTAGTGTACATTATGATAGCTGAAATAAATTGATTAACAATAATAGTACAAAAATTACATTTTGGTAATAGTTCCTTCAATAGTGTAAGACTTTTTGGAATTTCATAAAATCTTATTGTCATTTTCTGATAATGATTATGATAAATATAATCATATCTTGTAGTGAAATTTTGATATTATACATAGTAAAAAAAAGTTAATATTATTTATTTTTTTTCAAATGTTAAATTATCTTAAAGTAATCATAAGTATTAAATAATAAAGATAATTTTTATTTAAATTAAGCATCAGATTAGTGATATAAACATTATTACATAATCATTTAAAAATAATAGATTAATTATTTTAAGAAAATTTATTCTATTATAAAATTACTATTTTACATATTGTTCGATTTTAATAAGACATAGGTTACTCACCAATAAAATAATTAAATTAAATTTGTATTTAAAGGTCAATTTTATCTATGTGTAATAAGATTATGATATTTAATAAATTTGAAAATATCATGCAGATTTATAAACTCAATTAGCCTAATCGATTAACTATAATAATAATTCACTTTGATTACACTATTTCATAATACAATGAGAAGATATTACATAGTGCGAAGTATTACATGGGAAAGTAAAATGTTAAATTTTCTTTTACAAATATAATGATACTATACATATTGTAAGTTGTAATGATTCTTCGAAAATCCTTTAACAGATCACTCAACTAGGTTAATCAATCATGTTTCGCCAATCCATACGTATAGCCTTTTTTCATTCTTAAGTGATTGTTAATCAAGTAATTTCTGGAAGAACGGTTCAGAAAAAGTAAAGGTTCACGACTTTTGGATAGGTCTGTGATTCGGCTGACCTCGTATGACATACGAATTCTTAACGGTCCGCATTCTTGATAAGATCAAGACATTACAAGTATATCTTGGAGAGTTTCCATAGAGGTATTGACACACATAATACGAAAAACTTCTAGGAAGGTAACCAATATCTTGATTTGTTAGAAAACGTAGTCCAAAACTATACCCGAGTTATTAGTTTCTAACAGTTTGGAGAGAAATGATTGCTGGGTAATTCATGCAGTCGTATTACCACTCCCAACAGACTTCCCTCTTTGTGACCGCTAGTCTTTTCGCTCATCTATTCTCTAAGCCTTGTCTATGCTTTTTTACCCGACCGGTTGTGAAATCTGATGGTTTATATTGTTATATGCTAGAATAGAATGTATGACCTATCCCTGACCCTTTCGGATTGTTATGGACTTCACAAATAATAGGACAAAAAAACCCTTCATAATTTACACCACTACTAGTGACTGGTGACTTTTATGCACTTATCTTAATAGAATAGTTTATACGATTCTCAACAAAAGCGCGTTCTAATTTTTTCTGTTCATTTTGCTATATTCAAGCTAACATACACGGGGTTTTTCTACAAATACCTCTAGTGTTGATAACACCAGGTCCTCAGTCTCATTAAATCTGCTTAATCTCAAAAAGAGGAGCGTTACAAACATATATTGCAACCTTGCAACGAATTATGTAGAACGTTAGGGTAATAGATCCTCTATCAGAGAAGTTAGAGGCGCAATGATGATACATGAGGGCAGATTTAGTGAGCCCACTGCTCAGTGTTGTGTAGCGTTTGCCCTATATCTTCATCCTAGTATTCCATATCTGATACATACTTTGATTCCGGTCATTATAGTAGCGGGCGGAAGCAGCCAAGTTTGTCGTATCCGTCAATGTCCAGGCTGCCGAATCTGCTTCGTGCACTGATTAATCTGAACGGCGAACGTGTGTGACAGGCAGCGGTCGCCTGGAACCGTATGACTGGGGGCGTTCGCGCACCGGACCCGGTCTTATGCCGGCCGACGGACGGGTCATGCTCAGGCCTCTGAGCACGACAGCAGGAGAACAGGGAGGTGAGAGTTGGCGTGGCCTCGTCGAAACAGGACTGACGTGAATGCTTCGCGCCTCATCGGGTTCTTAGGTGGTATTGGAGTGCGGAGTGTATCAGGCTGAGCGACACCGGTCCCGGCGGCAGAGCTCTAGGGTGCAATGGCTCATGCATGGATCCTCCGAGAAAATCTTCGCGACGATTGAAGCCGACGTCACTTGGCCTTGCCCGAATACGACAAGAAGAATTGCCTCTCGCGGCTTCCTGAACGTGAATCATCCGCCCGCCGGAGATTCGGGCTACGTGTAGTCGCACCGTCGTTTAAAGTCAGTTCCTACGTGGCTTGGGGCAGGTCGATCGGGGATGGGCAGGAACCCGTTCAGGTGTTCGAACGAGCTCACCGGTCCGGCTGTCGTCTCTCAGCCCAATTTGCTGGACTTGCCCTGCCGGTCAGTACCCTGCGAGTGTCAACACATCGTTGGTCTATCGTTCGTTCTGGGGCCGACGGGCGGCCCGGGGGGCGCTGCCGGTCAGTCCGACCGAGCCGCGAAGACAGCCGCACGCGTTAGGCTTCTTTCAAGACAATGAGAGTACTCGGGGTTTCGTAAATTAGTCGTCGTGCGTGGGGCCTCTTATGAGGGATAGGATGACATACGACACGACCAGGCCTGATTCTGGGAATTGCGATCGTTGCGAGGCGGTGGTTGGGTCAGCATGCTCCGCGGCTGCCAACATTGGCACCCCAGACCGAAGGCTTAAGACAACTTGACCTTAAACGAGTTTGCATAGGATCAACAAGCACGTAGTCGCCCCGCGAACCGCCACCCCGATTCCCCCGGGCGGGGACGTAGGCCGACGGTCGGGCCCAGGGGGGCACCTAGCGCCCGGGGGGAGGCGGTCTGTAACCCAGCCGCGCGGGCGGGGTTTGCTGCGGCCCCCGAGGCGCAGCCACTAGGGACACGCCGGCGGCCACCGACTCTCGTCGTAGACAGGCATGCCGGCTCCCCGCGGCCCTGACGTCGTGGCCCGCTAGGCCCCCCCGCCGGCACGGGACGGGTCCACTCGTCCCGTGTTACCGGGCGGCGGGGGGCGCGTGAGGCTGCGGGCCATGTCCGCCGCTACGGAGGCGACATGCGAGGGGCGTCGCGACGCGCGGCCCCAGACTCTCGCCGCGAGGCCCCTGAGCGCCGGGCGCCGCCGCCGCCCGTCCGGGTCGGAGGCTGCTCGGCGCGGTCCGGACGTCGTCGCCTCGGCCCTTCGGCTGTACGCCACCGTCCCGCAGCCGGCTCTGGGGGACCCCCGACGGGGGTCCCGCGCGGCGGCGCGCCCTGACCGGCGCCGCTCAGGCCCCACGGCGCGCGGGACCTTGCAATCGGGGTACCGGGGTCTCGCGTGGGCGCCGGCTGCTTTCGGCAGCCGCCGCACCGGCTGGCTGCGGCGCCTGTACCCGCAGGGCCCAGGCGGGCGTGGCCCGAGTCCCGAGGCGGCTTCATCGTCGGGGTCTCGTGCTCCCACCTCCTGCGGGGGCGGCGGACAGCCCCACGTGGGCGCCATGGGTGGCGGGAACTCTCGCCGCCTCGTAGCACATGGCCGGCGGGCCACCTCCCAGAGCCAGCAGCTCCCCCAGTCCGTGACGGTAGCGGGCCCCAGCGACCATCAGCGCGGTGACTGCGCCCTCGTGGGAGGGTGCGCGCCGGTGCTCGCTCGCGGGGCCGCGCGTGTTGCGCCCCGCGCCTGCCCGGGATTGGCGCCTCCCAGTCTGAGACCCCTTTCCGCCGCCGGTCCTCGAAGCGCGCTGCGCCGCT     
I       TTATAACTATATCAATATTTTTAAAACCTTTTGTTTATAATACTGAGATAATTTATTTAATAAATCTACGTAATATAATTTTTTTAATTAATTTGTAATTATTTAGAATAAGAACCTCAAATGGTGTATTTTATAAACTAACAAGCTCCAATATATGAACTGGAAATTAAATATACAATTGATGGTTAACTTTTCACATTCCGTATTTAATTCTTAACTATAGACATGAAAATTAGTTAAATTAATAAATTATCTGAATAAAATATTATGAAAATCAAATCTGCTTCTGCGTAAGTGTACAATATGTTGGCAGATATATATTGATTAACATTAATAGTATACAAATTACATATTGGAAATAGTTCCTTCAATAGTGTAAGACTTTTTGTAAATTCAAAAAATCTCATAGACATTTTCTGATAATGAGTATGATAAATATAAACATATATTGTAGTGAAAGTTTGCAATTATAAATAGTTAAAAAAAATAAATATTATTTAAATTTTAAAAAATGTTAAATTATCATGATTTAATCTTGATTATTACAAAATAAAGAAAATTTTTATTTAAATTATGCATCAGATTATTGATATAAACTTTATTACATAATCATTTAAAATTAATAGATTAATTAATTTTAGTAAGTTTTTTCTATAATATATTAACTATTTTACGTAATGTTCGATTTTAGTAAGAGATATGTTACTCACCAATAAAATTATTAAATTAAATATGTATTTAAAGGTAAATTTTATCTATGTCTAAACATATTTTAATATTTAATAAATTTGAAAATCACAACCTGATTTATAAATTCAAATAGCCTAATCGATAAACTATAGTCAAAATTCACTTTGATTACACTGTTTCATAATTCAATAAATCGTGAAAACATAGTGCGAAGTATTACATGGGAAAGGAAAATGTTAAATTTTCTTATTCAAATATAATGATACTATTCATATTATAAGTTGTAATGCTTCTTAGAAAATTCATTAACTGCTCACTCATCTTGGTGAATCGATCATGTTTCGGCAATCCTTAAGTATAGCCCGGTTTCATTCTGACGTGATTGTTAATCAAGTAATTTCTGGAAGAACGGTACAGAAAAAGTAAAGGTTTATGACTTTTGGATAGGTCTTTTATTAGGCTGTGCTCGTATGACAAACGAATTCTTAACACTCCAAATTCCTCACAAGATCAAGAGGATACAAGTAAATCTTGGCGAGTTTCCATAGAGGTATTGACACACATGATACGAAAAACTACTGGTATGGTAACCAATATCTCAATTTGTTAACTATCGTTGTCTAAAACTATACCCGATTAATTAGTCTCTAACAGCTTTTAGAGGAATGATTGCTGGGTAATTCATGCAGCCGTATTACCACTCCCAACATTATTCCGGCCTTGTTACCAATAGCCTTTTCGCTCAGCTATACTGTAAGCCTTTAATATTCTTTTTTTCCCGACCGGTTGTGAAATCTGATGGTTTCGATTATTAAATGCTGGATTAGAATGTATGACCTAGCCCTTACCCTTTCGGATAGTTATGGACTGCACTAATAATAGCAAAAAATAACCCTTCCTAATTTACACCACTGCTAGTCACTGGAGACCTTTATGTACTAATCTTAATATAACAGGGTATACGATTCACAACCTAAGCGCGTTATACTTTTTACTGTTCATTTTGCAATATTCAACATAACATACACGGCGTTTTTTTACAAATACCTCTAGAGTTGATAGAACCAGGTCCTCAGTCTCATTAAATATGCTCTATCTCAAAAAGAGGAGCGTTACAAACATATAGTGCTACCTTGCAACGAACTTTGTAGAACCTCAAGGTAATAGAACCTCTATCAGAGAAGTTAGAGGCCCAATAATAACATTTGTGCGGAAATTTATTGATCCCAATTCTCAGTGTTGTGTAGCGTTTGCCCTATATCTTCATCCTAGTATACCATTTCGGATAGCTACTTTGATTCTGGTTATTGTAGATGCGGGCGGTAGCAGCCCATGTTGTCGTATCCCTCAATGTCGAGGCTGCCGCAACTGCGTCGTGCACTGATTAATCAGAGCGGCGAACGTGTGGGACAGGCAGCGGGCGCCTGGAACCGGATGGCCGGGGGCGCTCGCGCACCGGACCCGGTGTCTTGGCGGCCGACGGGCGGACCTTGCTCAGGCCTATGAGCACGCCAGAAGGAGAACAGGGAGGTGAGAGTTGGGGTGGCCGCGTGGAAACAGGACTGACGTGAATGCTCCGCGCCTCATCGCGTCCTTAGGTCGTACTGGACTGCAGAGTGTATCAGGCAGATCGACACCCGTCCCGGCGGCAGATCCCTAAGGTGCGATGGGTCATGCAGGCATCCTCCGAGAGTATCGTCGCAACGATTGCAGCCGAAGTCACTTGGACTTGCCCGAATACGACAAGACACATTGCCTCACTCGGCTTCCTTAACGTGTATCAGCCGCCTGCCGGAGATTCGGGCAACGTGTAGTCGCGCCGTCGTTCAAAGGCAAGTCCTACGGCGCTTGGAGCAGGTCGATCGGGGTTGGGCAGGCACCCGTTCAGGTGTTTGAACGAGCTCACCCGTCCGGCTGGTGTCTATCAGAAAAATTCGCTGGACTTTCCCTGCCGATACGTAACGTGCGAGTGTGAACACATAGTTGCTCTGTCGTCCGTTCTGGGTCCGCGGGAAGGGCCGGCTGGCGTTGGCTGGCAGCGCGACCGATGCGCGATGACAGCCGGAAGCGTTAGGCTTCTTTCAAGACAACGACAGTACTCGGGTCTTCGTAAATTAGTTGTCGCTCGTGGGGAGTTTTATGAGCGATAGGACGAGATACGGCACAACCAGGCCTGATTTTGGGAGTTGCGGTCGTCGCGAGGCGGTTGTTGGGGCAGCAGGCTCGACGTCTGCGAACATTGGCACCCGAGATCGCCGGCTTAAGACAACTTGACCATCAGCGACTTTGCATAGGCTCAACGAGCCCGTAAGCGCCCCGAGAACAGTCGCCCCGATTGCCCCGGGCGCGGACGTGCGCCGCCGGTCGGGCCCCGGGGGCGACCTAGCGCCCGGAGGGGTGCGGTCTCTAACCCAGCCGCCCCGGCGGGGGACGCTGCGGCCCGCGTCGCGCAGCCGCTAGGGACCAGGCGGGGGCCACCGCCAAGCGTCGTAGACCAGGATGCGGGCTCCCCGCGGTCCTAGCGCCGTGGCGCGCTAGGCCCCCCCGCCTGCACGGGAGGGGTCCACTCCTCCCCTGTTACCGGGCGGCGGGGGGCCCCTGAGCCTCGCGGCCATGTCCGCCGCTACGTGGCCGACATGCGAGGGCCGTCGTGACGGGCCACCCCAAACTCCCGCCGCGAGACCCCTGAGCCCCGGGCGCCGCCGCCGGCCGTCCGGGTCGGAGGCTGCTCGGCGGGTTCCGGACGTCGTTGCCTCGGTCGTTCGGCTGTACGCCACCGTCCCGCAGCCGGCTTTGGGGGACCCCCCACGGGGGTGCCGCTCCGCGGCGCGCGCTGACCGGCGCCGCTCAGGCCGCAGCGCGCGGGGGATCATGGAATGGGGGTACCGGGGTCGAGCGTGGGCGCCGGGTGCGGTCGGGTGCCGCCGCGCCTGGTGGCTGCGGCTCATGTACCCGCAGTGCCCAGGCGCGGATGCCCCGCGTCCCGAGCCTGCTGCATCGTCGCGGTCACGTACTCCCCCCTCTTGCGGGGGGGGCGGCCGGGCCCACGCGGGCACCATGCGCGGCGGGAACTCTCGCGGCCTCGGAGGGCATGGCCGGCGGGCCACCTGGCAGACCAACCAGCCGCCCCCGTCCGTGACGGTAGCGGCCCCCAGCCAGGATCAGCGCGGTGACTGCGCGCTCGCCCGAGGGTGCGCGCCGGTCCTCGGTCGCGGGGCCGCGCGTGTTGCTCCCCGCGCCTCCCCGGGATTGGCGCCTCGCAGTCTGACCCCCCTTTCCGCCGCCGGGCCACGAACCCCGCTGCGCCGCT     
H       TTATAAATATATCAAATTTTTTTAAACCTTTAGTTTATAATACTGAGATAATTTATATAATAATTCTATATTATATAATTTCTTTAATTTAATTGTAATTAATTTGTATTAGAACCTCAAAAGAAGTATTTTATAAACTAACTAACTCCTATATATGAATTGGAAATTTAATATACAATTGATGGTTAACTTTTCTCATTCCGTATTTATTTCTTAACTAAAAACGTGAAAATTAATTAAACTAGTTAATTATCTGAATATAATATTATGACAATAAACTCTGCTTCAGCGTTAGTGTACAATGTGATAGCAGAAATAAATTGATTTACATTAATAGTACATAAATTACATTTTGGAAATAATTCCTTAAATAGTGTAAGACTTTTTGAAATTTCATAAAATCAAAAAGCCATTTTCTGATAATGATTATGAGAAATATAATCATATATTGTATTGAAATTTTGAAATTATAGATAGTTAATAAAAATAAATATAATTTAGATTTTCTAAAATCTTAAATTATCATAAATTAATCTTCATTTTTAAATATTAAAGAATTTTTTTATTTAAATTATACATCAGATTAGTGATATAAAATTTATTACAAAATCATTTAATAATAATAGATTAATTATTATAAGAAAGTTGGTTCTTTAATAAACATTCTACTTTACGTATTGTTCGATATTATTAAGACATATGTTTCTCACAAATAAAATATTTAAATTAAATTTGTATTTAAAGGTAAATTTTATCTATGTTTAAAAAGATTATAATATTAAATAAATTTGAAAATCTCATCCTGATTTATAAATTCCATTAGCCTAATCGATTAACTATAGTAGTAATTCACTTTGATAACACTGTTTCATAATTCAATAAATAGTTAATACATAGTGCAAATTATTACTTTGGAAAGTAAAATGTTAAATTTGGTTGTACAAATATAATTATACTATACATATTGTAAGTTGTAATGATTCTTCGAAAATCCACAAACTGATCACTCATCTAGGTGAAGCTATCATGATTCGCCAATCCAATCGTTTACCCATTTTTCATTCTTACGTGATTGTTAAGCCAGTAATTTCTGGAAGAACGGTACCGAAAAAGTAAAGGTTTATGACTTTTGGATAGGTATGTGATGTGGCTGTCCTCGTATGACCAACGAATACTTAACAGTCCAAATTCCTGACAAGATCAAGACGGTACAAGTATACCTTGGCGAGTTTCCATTGAGGTATAGACAAACATGGTACGAAACACTTCTAGAAATGTATCCAAAATCTCAATTGGTTAGTTGTCGTTGTCTAAAACTATACCCGAATTATTAGGCTTTAACAGCTTTGAGAGGAATGATTGCTGGGTAATTCATGCAGGCGTATCACCACACCCTACATGTATCCGTCTTTGTTACCACTAGCCTTTTCGCTCCTCTATCCTCTAAGCCTTGTGTATCCTTTTTTTCCCGACCGGTAGTGAAATCTGATGGTTTGAATTGGTTTATGCTAGAATAGAAAGTATGACCTTTCCCTTACCCTTTCGGATCGTTAGGTGCTTCACAAATGATAGCAAAAAAAAACTGTTCTTAATTTACACCACTGCTAGTAACTGGTGACCTTTCTGTACTAATCTTAATATAATAGTATATACGATTCACAACCAAAGCGGGTTCTATTTTTTGCTGTTCAATTTTCAATATTCAAATTAACATACGCGGCGTTCTTCTACAAATACCTCTAGGGTTGATAACACCAAGTCTTAAGTCTCTTGAAATATGCTTTATGTCAAAAAGAGGAGGGTTACAAACATATAGTGCTACCTTGCAACGAATTTTGTAGAACCTGGAGGTAATAGAACCTATATCAGAGAATTAAGAGGCTCAATAATGAAAAATGTCCGGTAATTTCTTGATCCTAGTTCTCAGTGTTGTGTAGCGTTTGCCCTATATCTTCATCCTAGTATTCCCTATCGGATACTTACTTGGATTCCGGTCATTGTAGTAGCGGGCGGGAGCAGCCAAAGTTGTCGTATCTAACAATGTCCAGGCTGGCGAAGCGGCTTCGTGCACTGATTAATCAGCGCGGCGAACGTGTGTGACAGGCACCGGGCGCCTGGAACCGTATGATCGGGGGCGGTCGCGCACCGGGCCCGGTGTTATGGCGGCCGACGGACGGTACAGGCTCAGGCCTCTGAGCACGCCAGAAGGATAACAGGGAGATGAGAGTCGGCGTGGCCGCGTCAATACAGGACTGTCGTGAATGCTGCGCGCCTCATCGAGTACTTAGGTGGTAGTGGAGTGCAAGGTGTATCAGGCAGAGCGACACCCGTACCGGCGTCAGATCCCTAACCTGCGATGGCTCATTCAGGCATCCTCGGAGATAATCGTCGCCACTATTGAAGCCGAAGTCACTCGCCCCTGCCCGAATACGACGAGACTATTTGCCCGTCTCCGCTTCCTCAACGTCTATGAGCCGACTGCCGGGGATACCGGCTACGTGTAGTCGCGCCGTCGTTTAAGGTCAGGTCCTACGTGGCCTGGGGCAGGTCGGTCGGGGTTGCGCAGGCCCCGCTTCAGGTCTTCGAACGAGCTTATCGGTCCGGCTGGCGGCTCTGAGCACAATTTGCCCGACTTTCCATGGCGGTTCGTAACGTGCGAGTGTGCACACGTCGTTGGTCTGTCGTTCGTTCTGGGTCCGTGGGGCGGCCCGGGTTGCGCTAGCTGTCAGCGCGACCGAGGCGCGAAGACAGCCGGTAGCGCTAGCCTTCTTTCAAGACCAAGACCGTACTCGGGGGTTCGTAAATTAGTAGTCGTTCGTGGAAAGTTTTATGAGGGATAGGATGGCATACGACACAAACAGGCCTGATTCTGGGAATTGCGATCGTCGCGAGGCCGTAGTTGGGACAGCATGCTCTCCGCCTCCGCAGATTGGCACCCCAGATCGAAGGCTTAAGACACCTTGACCTTAAGCGACTTTGCATAGGATCAACAAGCCCGTAAGCGCCCCGCGAACCGCCGCCCCGGTTGCCCCGGGCGGGGACGCGCGCCGCCGGTTGGGCCCAGGGGGCCGCCTAGCTCCCGGAGGGCGGCGGTCACTAACCCAGCCGCGCCGGCCGGGCTGGCTGCGGCCCCCGTAGAGCGGCCGCTAGGGACCAGGCGGCGGCCACCGCGACTCGTCCTAGACGGGGATGCGGGCTCCCCACGGCCCTCGCGCCGTGGCGCCCTAGGCCCCCCCGCCGGCACGGGAGGGGTCCACTCCTCCCCTGTGAACGGGCGGCGGGGGGCACGGGAGCCTCGCGGCCATGTCCGCCGCGACCGGGGCGACACGCGAGGGGCCTCGTGACGCGCCGCCCCAGACTCCCGCCGCGTGACCCCTGAGCCCCGGGCGCCGCCGCCGCCCGTCAGGCTCGGAGGCTGCTGTGCTGGGTCAGGACGTCATTGGCTCGGTCCTTCGGCTGTACGCCGCCGTCCCGCAGCCGGCTGTGGGGGACCTCCTACGGAGGTGCCGCGCGGCGGCCCGCCCTGACCGGCGCGGCTCAGGCGCCAGGGCGCGGGGGTCCTTGCAATCGGGGTACCGGGGTCGGGCGTGGGCGCCGGCTGAGGTCGGCAGCCGCCGCGCCTGGCGGTTGCGGCCGCTGTACCCGAAGCGCCCAGGCGCGTAGGGCCCGCGTCCCGAGCCTGCTGCCTCGTTGGGGTCACCTCCTCCCCCCTCTTGCGGGGGTGGCGGCCGGCCCCTCGAAGGCACCATGCGTGGCGGGAACTCTCGCCGCCTCGTAGCGGATGGCCGGCGGGCCACCTGGCAGCGCAACCGGCTGCCCCCGTGCGTGCCGCTAGCGGCCCCCACCCACCATCAGCGCGGTGACGGCGCCCTCGTCCGGGGGTGCGCGCCCGTGCTCGGCCGCGGGGCCGCGCGCGTTGCGCCCCGCGCCAGCCCGCGATTGGCGCCTCCCAGTCTGAGGCCCCGTTCGGGCGCCGGGCCTGGAACCGCGCGGCGCTGCT     
G       TTATAACTATATCAATTTTTATAAATCCTTTTGTTTATAATACTGCGATAATTTATATAATAATTCTATATTATAAAATTTTTTTAATTAATTTGTAATTGGTTTCCATTACAACATCAAATGGAGTATTATATCAACTAACTATCTCCAATATATGATTTGGAAATTTAATAAACAATTGATGGTTAACTTTTCACATTCCGTATTTATTTCTTAACTATAAACATGAAAATTAATTAAACTAACAAATTATCTGATTAAAATATTATGAAAATTAAATCTGTTTCTGCGTTAGTGTACACTGTGATAGCTGAAATAAATTGATTAACATTAATAGTAAAAAAATTACATATTGGAAATAGTTCCTTCATTAGTGTAAGACTTTTTTTAATTTCATAAAATCTCAAAGACAATTTCTGAAAATGAAAATGATAAATATAAACATATATTGTAGTGAAATTTTGAAATTATAAATAGTAAAAAAAAATAAATATAATTTAATTTTTATTAAATCTTATATTATCATAAATTAATTTTGTTTATTAAAAAAGAAAGAAAATTTTTATTATAATTATGCATCCGATTAGTGATATAACCTTTATTACCTAATCAGTTAAGAATACTAGATTAATTATTATAAGTAAATTATTTCTTTAATATAATTACTATTTAACGTATAGTTCGATTTTATTCAGATATATGTTAATCCCCAATAAAATAGTTAAATACAATTTGTATTTAAAGGTAAATTTTATCTATGAAAAAGTAGATTATAATATTTAATAAATTTGAAAATCTCATCCTGAATTATAAAATCCATTAGCCTAATCGATAAACTATAGTAAAAATTCACTTTGTTTACACTATTTCATAATTTAATGAATTTTTAATATATAGTGCGAAATATTACTTGGGAAAGTAAAATGTTAAATTTTATTTTACAAATATAATTATACTATTATTAGTGTAAGTTGTAATGACTCTTAGAAAATCCATCAACTGGCCACTCATCTAGGTGAGTCTATCCTGTTTCGCCAATCCATACGTATATCCATTTTTTATTCTTACGTGATTGTTAAGCAAGTAATTTCTGGAAGAACAGTACTGAAAAAGTAATAGTTTATGACTTGTGGATAGGTCTGCGATTAGGCTGTGCTCGTATGGCCAACGAATACTTAGCAGTCAATATTTCTGACAAGATCAAGACGTTACAAGTAAATCTTGGCGAGTTTCCAAAGAGGTATTGACATACAAGATACGAAAAACAGCTAGTAAAGTAACCAAAATCTCAACTTGTTAGCTACCGTGGTCTAAAACTATACCCGATTTATTACTCTCTAACAGCATTAAGAGGTATGATTGCTGGATAATTCATGCAGCCGTATTACCACTCCCAACATGATTCCGGCTTTGTTGCCACTAGCATTTTCGCTCATCTATACTGTAAGCCGTGTTTAATCTTTTTTTCCCGACCGGTTGTGAAATCTGATAGTTTGTATTGTTACATGCTAGAATAGAAGGTAAGCCCTAACCCTGCCCCCTTCGGATTGTCATCGGCTTCCCAAATAATAGCACAAAATACCCCTTCTTAATTTACACCATTGCTAGTCACTGGTGACTTTTTTGAACTAATCTTAATATAATAGTGTCTACGATTCACAACCAAAGCGCGTTCTGTTTTTTACTGTTCATTCTGCAATAATCTAAATAACATACACGGCGTTTTTTTACAAATACCTCTAGGGTTGATAACACCAGGTCCTAAGTCTCATTAAATATGCTTAATCTCAAAAAGAGGTGCGTTACAAACATATAGTGCTACCTTGCAACGAACTTTGAAGAACTTGGAGGTAGTGGAACCTGTATCAGAGAAGTTAGAGGCTCAATAATGATATGAGTGCGGTAATTTATTGATCCCATTTCTCGGTGTTGTGTAGAGTTTGACCTATATCTTCATCCTAGTATACCATATCGGCTACCTACTTTGATTCGGGTCTTTGTAGTAGAGGCCTGCAGCAGCCAAGTTTGTCGTATGCGTCAATGTCCAGGCTGCCCGAAGTGCCTCGTGCACTGATTAATCAGCTCGACGCACGTGTGTGACAGGCACCGGGCGCCCGGAACCGAATGACCGGGGGCGCTCGCGCACCCGACCCGGTCTTATGATGGCGGATGGACGGATCATGCTCAGGCCTATGAGCACGGCAGAAGGATAACAGTGGGGTGAGAGTTGGCGTGGCCGCGTCGAAACAAGACGGACGTCAATGCCGCGCGCCTCATCGGGTTCTTAGGTGGTAGTGGAGTGCAGTGTGTATGAGGCTGAGCGACACCGGTCCCGGCACCAGATCCCAAGGGTGCGATGGCGCATACTGGGATCCTCCGGGATAATCGTCGCCACTATTGAAGCCGATGTCACGTGGCCTTGCCCGAATACGACAAGACAAATTGACTCTATCGGCTTCCTTAACGTGTGTCAGCCGCCCGCCGGAGATTCGGGCTACGTGTAGTCGCGCCGTCGTTTAGAGGCAGGTCCTACGTGGCTTGGGGCAGGTCGGTCGGGGTTGGGCAGTCTCCCGTTCAAGTGTTTGAACGAGCTCACCGGTCCGGCTGGCGTCTCTCAGCACAATTTGCTGGACTTTCCCTGCCGGTTGGTAACGTGCGAGTGTACACTCATCCTTGGTGCGTCGTCCGTTCAGGGTCCGTTGGGTGGGCCGGGTGGCGCTCGCTGTCAGCGCGACGGAGGCGCGAAGACAGCCGGAAGCGTTAGGCTTCTTTCAAGACCAGGACAGTACTCGGGAGCTCGTAAATTGGTGCTCGTTCGTTGGGAGTGTTATGAGGGATAGGATGAGATACGGCACAACCAGGACTGATTCTGGGAATTGCCATCGTCGCGACGCGGTAGTTGGGGTAGTATGCTCGCCGGCTGCAAACATTGGCACCCCAGATCGAGGGCTTTAGACAACTTGACCTTTAGCGACTTTGCAGAGGATCAACAAGCACGTAAGCGCGCCGGGAACCGCCCCCCCGATTCCCCCCGGCGTGGAGGTGGGCCGCCGGTCGGGCCCAGGGCGCCACCTAGCGCGGTGAGGCACTCGGTCTCTAACCCAGCCGCGCCGGCCGGGCCCGCTGCAGCCCCCGCGGCGCAGCGGCTAGTGACCGGCCGGCGGCCACCGCCGCGCGTGCTAGACAGGGCTGCGGGCTCCCCGCCGCCCTTGCGCCGTGGCGCGCTAGGCCGCCCCGCCGGCCCGGGAGCGGTCCACTCCTCCCCTGTTACCGGGCGGCGGGGGGCCCGGGAGCCTCGCGGCCATGTCCGCCGCGCCGGGTGCGCCATGCGAGGGGCCGCGTGACGCGCGGCCCCAGACTCCCCCCGCCAGACCCCGGAGCCCCGGGCGCCGCCGCCGCCTGTCCGGGTCGGAGGCTGGTGGGCGGGGCCCGGAGGTGGTTGGCTCGGTCCTTCGCCTGTACGCTACCGTCCCGCAGCCGGCTCTGGTGGACCTCCGACGGGGGTGCCGCGCCGCGGCGCGCCCTGACCGGCGCCGCTGAGGCGCCAGGGCGCCGGGGACCGTGAAATCGGGGTACCCGGGTCGCGCGTGGCCGCCGGCTGAGGTCGCCAGCCGCCGCGCCTGATGGTTGCGGCTCCTGTACCCGCAGCGCCTGGGCGCGGAGGCCCCGCGTCCCGGGCCCGCTTCCTCGTCGGGGCCGCTTACTCCCCCCTCCTGCGGGGGCGGCGGCCGGCGCCACGGGGGCACCATGGGTGGCGGGAACTCTCGCCGCCTCGTATCGCATGGGCGGCGGGCCACCTGGCAGAGGAACCAGCTCCCGCCGTCCGTGACGCTAGCGCGCCCCACCAACCAGCAGCGCGGAGACTGCGCCCTCGTGTGAGGGTGCGCGGCCGTCTTCGCTCGCGGCGCCGCGCCTGTTGCGCCCCGCGCCTGCCCGAGATCGGCGCCTCCGAGTCTGAGCCCCCGTTCCGCCGCCGGGCGCAGAACCGCGCTGCGCCGCT     
F       TTATAACTATATCAATTTTTTCGAAACCTTTTGTTTATAATACTGTGATTATTTATTTAATAAATCTATAGTATATAATTTTTTTAATTAATTTCTAATTATTTTGAATCAGAATCTCTAATGCATTATTTTATAACCTAACTATATCCAATATATTAATTGAAAATTTAATGTACAATTGATGGTTAACTTTTCTCATTCCGTATTTATTTCTTAACTATAAACATGAAAAATAATTAAACTAGTTAATTATCTGAGTGAAATATTATGACCATCAAATCTGCTACTGCGTAAGTGTACTTTATGATAGCTGATTTAAATTGATTAACATTAATAGTACTAAAATTACATATTGGTAATAGTTCCTTCAATAGTGTAAGACTTTTTTAAATTTCATAATATCTTAAAGCCATTTTCTGATAAAGAGAATGATAGATATAATCATAAATTGTAGTGAAATTTTGTACTTATAAATAGTAAAAAAAAATAAATATAATTTAAATTTTATAAAATATTATATTATCATAAATTAGTCTTGCTTATTAAATTATAATGAAAATTTTTATTGAAATTATGCAACAGATTAGTGATATAAACTTTATTACATAATCAATTAAAAATAATAGATTAATTTATTTAAGTAAGTATGTTCTTTAATATATTTACTCTTCTACTTAATGTTCGATAATATTAACATATATGTTACTCACCAATAAAAAAATTAAATTAAATTTGAATTTAAAGGTAAATGTTATCTATGCTTAAAAAGATTAAAATATTTAATAAATTTGAAAATTTCAGCCTGTTTTATAAATTCAATTAGCTTAATCGATAAACTATAGTAATAATTCACTTTGTTTACACTATTTCTTAATTAAATAAATAGTTAAAACATAGTGCGAAGTATTACAGGGGAAAGTAAAATGTTAAATTTTATTGTACAAATATAAGAATACAATTCATATCGTAAGTTGTAATGCTTCTTCGAAAATCCGTTAACTGATCACTCATCTATGTGAATCGATCATGCTTCGCCAAGCCATATATTTACCCTTATTTAATTCTTACGTGATTGTTAATCAAGTAATTTCTGGGATAACGGTACAGAAAAAGTAAAGATTTATGACTTTTGGAAAAGTCTGGGATTAGGCTGTGCTCGTATGTCCGGCGAATGCATAACAGTCCAAATTCCTGACAAGATCAAGACGTTACAAGTAAATCTTGGCGAGTTTCCATAGAGGTATAGACATACACTATACTAAAAACTTCTTGTATGGTAACTAATATCTAGATTTGTTAGTTAGAATGGTCGAAAACTATACCCGATTTGTTAATCTCTAACAGCTTTGAGAGGAAAGATTGCTGGCTAATTCATGCACCCGTATTACCACACCCAACATCATTCCGTCTTTGTTACCACTAGCCTTTTCGCTCAACTATACTGTAAGGCTTTAATATACTTTTATTCCCGACCGGTTGTTAAATCTGATGGTTTGTATTGTTATATGCTAGAATAGAAGGTATGCCCTTTCCCTGATCCTTTCAGATTGTTATGGACTTCACAACTAAAATCACAAAATAACCCATCTTAATTTACACCACTGCTAGTCATTGGTGACTTTTTTGTACTAATCTTAATATAATAGCGTATACGATTCACAACTAAAGCGTGTTCTAATTTTTACTGTTCAGTTAGCAATACTCAAAAAAACATACACGGCGTTTCTCTACAAATACCTCTAGGGTTTAAAACACCATGTCATAAGTCTTATTAAATATGCTTAATCTCAAAAAGAGGAGCGTAACAAACATATAGTGCTACCTTGCAACGAACTTTGTAGAACCTGGAGGTAGTAGAACCTCTATCAGAGAAATTAGAGGCGCACTAATGATATATGTGGGGAATTTTATTGTTCCCATTTCTCGGTGTTGTGTATTGTTTGCGCTATATCTACATCCTAGTATTCCATATCGGATACCTACTTTGATTCGGGTCATTGTAGTACGGGGCGGTAGCAGCCAAATTTGTCGTATCCTTCAATGTCCAGGCTGCCCAAACTGCCTCGTGCAGGGGTTACTCAGAGCGGCGAACGTGTGTGACAGGCAGCGGGGGCCTAGAGCCGTATGTACGGGGGCGCTCGCGCACCGGACCCGGTCTGATGTCGGCCGACGGACGGACGATGCTCAGGCCTCTAAGCACGCAAGCCGGATAACAGGGAGGTGAGAGTTTGAGTGGCCTCGTCGAAACAGGACTGACGTGAATGCTCCGCGCCTCATCGGGTTCGTAGGTGGGAGTGGGGTGCACTGTGTATCAGGCTGACCGACACCCGTCCCGGCTCCAGATCCCGAGGGTGCGATGGCTCATGCTGGAATCCTCCGAGATAATCGTCGCCACTATTGAAGCCGAAGTCACATGGCCTTGCCGGAATACGACAAGACAAATTGCCTCTCTCGGCTTCCTCAACGTGTATGAGCCGCACGCCGGTGATTCGGGCTACGTGTAGTCGCGCCGTCGTTAGACGGCAGGTCCTACGTGGCTTAGGGCAGGTCGATCCGGGTTGGGCAGGCACCCGTTCAGGTTCTTGAACGAGCTCACCGGTCCGGCTGGCGTCTGTCAGCAGAATTTGCTGGACTTTCCCTGTCGGTGGGTACCGTGCGAGTGTGGTCACATCGTTGGTGTGTCGTCCGTTCTGGGTCCGAGGGACGGGCCGGGTGGCGCTCTCTGTCAGCGCGACCGAAGCACGAAGACAGCCGGAAGCGCTAGGCTTCTTTCAAGACCAGGACACTACTCGGGGGTTCGTAAATTAGTGGTCGTTCGTGGGGAGTTTTATGAGTGATAGGACGACAGACGGCACAACCAGACCTGATTCTAGGAATTGCGTTCGTCGCGAGTCGGTTGTTGGGGCAGCATGCTCGCCGGGTAGGAACTTTGGCACCCCAGACCGAACGCTTAAGACAACTTGAACTTAAGCGACTTTGCATAGGATCAACAAGCACGTAAGCGCGCCGCGACCGGCCGCCCCGATTGCCCCGGGCGGGGACGTCGGCCGCCGGTCGGGCCCAGGAGGCGTCCTAGCGCGCCGAGGGATGCGGTCTCTAACCCAGCCGCCCCGGCGCGGGTCGCTCCGGGCCGCGTCGCGCAGCCGCTGGCGACCGGGCGGCGGCCACCGGCACTCGGCCTAGACAGGGGTGCGGGCTCCCCGCGGCCCTCGCGCCGTGGCGCGCTAGGCCCCCCGGCCGGCACGGGAGGGGTCCACTCCTGCCCTGTTACCGGGCGGCGGGCGGCCCGTGAGTCTCGTGGACATGTCCGCCGCCACGGGGGCGACATGCGAGGGGCGTCGTGACGCGCGGCCCCACACGCCCGCCGCGAGACCCCCGAGCCGCGGGGGCCGCCGCCGCCCGTCCGGGTCGGAGGCTGCTCGCCGGGGCCCGGACGCCGTTGCCTCGGCCGTTCGGGTGTACGCCACCGTCCCGCAGCCGGCTCTGGGGGACCTCCGACGGCGGTACCGCGCGGCGGCGCGCCCTGACCGGCGCCGCTCAGGCCCCAGGCCGCGGGGGGCCATGGAATCGGGGTACGGCGGTCGGGCGTGGGCGCCGGCTGGGCTCGGCAGCCGCCGCGCCAGATGGTTGCGGCTGCTGTACCCGGAGCGCCCAGGCGCGGATGCCCCGGGTCCCGAGCCTGCTTCCTCATCGGCGTCACGTACTCCCCCCGCTTGCGGGGGGGGCGGCCGGCCCCACGAGGGCACGATGGGTGGCGGGAACTCTCGGCGCCTAGTAGCCGATGGCCGGCGGGCCACCTCCCAGAGCAACCAGCTCCCGCCGTCCGTGACGCTAGCGCGCCCCAGCATCCATCAGCGCGGAGCCTGGGCCCTCGTCGGGGGGTCAGCGCCCGTCTTCGGTCGCTGGGCCGCGCCTGTTGCTCACCGCGCCTGCCCGGGATGCGCGCCTCCCAGTCTGAGCCCCCTTTCCGCCGCCGGGCGTAGAACCTCGCTGCGCCGCT     
E       TTATAACAATATCAATTTTTTTAACACCATTTGTTTATAATACTGAGATCATTTATTTAATAAATCTATATTATATAATTTTTTAAATTAAGTTGTAATTGTTTTGTATTAGATACTCAAAGGGAGTATTTTATATCCTAACTATCTCCAATATATGATTTGGAATTTTAATATACAATTGTAGGTTAACATTTCTCATTCCGTATATATTTCTTAACTACAAACATGAAAATTCATTAAACTAGTAATTTATCTGAATAAAATATTATGAAAATCAAATCTGCTTCTGCGTTAGTGTACGATATGATAGCTGAAGTAAATTGATTAACATTAATAGTATAAAAATTACATTTTGGAAATAGTACCTTCAATAGTGTAAGACTATTGTAAATTTCAAAAAATCTAAAAGCCATTTTCTGGTAAAGAAAATGATAAATATAATCCTATATTGTAGTGAAATTTTGAAATTATCAATAGTAAAGAAAAATAAATTTAATTTAAATTTTATAGAATCTTAAATTGCCATAAATTAATCCTGATTTTTAAATAATAATGAAAATTTTTATTTAAATTATTCATCTGATTAGTGATATAAATTTTATTACATAATCAGTTAAAAATAATAGATTAATGAATCTAAGTAAGTATTTTCTATAATATAATGACTATTTATTATATTGTACGATATTATTAAGATATATCTTATTCACCAATAAAAAAGTTAAATTTAAATTGTATTTAAAAGAAAATTATATCTATGTCTAACAAGATTATAATATTTAATAATTTTGAAAATCACATCCTGATTTATAAACTCAATTAGCCTCATCGATAAACTATAGTAATAATTCACTTTGATAACACTATTTCATAATTCAATGAATCATTAAAACATAGTGCGAAGTATTACACGGGAAAGTAAAATGTTAAATTTTCTTTTACAAATATAATTATACTATCCTTATAGTAAGTTGTAATGATTCTTTGAAAATCCGTAAACAGATCACTTACCTGGGTGAATCGATCATGTTTCGCCAATCCATATGGATACCGATTTTTCATTTTGCAGTGATTGTTAATCAAGTAATTTCTGGGAGAACAGTACGGAAAAAGTAAAGGTTTATGACTTTTGGATAGGTCAGTGATTAAGCAGTGCTCGTATGTCCAACGAATACTTAGAAGTCCATATTCCTTACAAGATCAAGACGTTACAAGTAAATATTGGCGAGTTTCCATAGAGGTATAGACAGACAAGATACGAAAAACTTCTAGTAAGCTAACCCATATCTAAATTTATTAGTTAAGGTGGTCTAAAACTATACCCGATTTATTAGTCTCTAACAGCTTTCAGAGTAATGATTGCTGGTTAATTCATGCAGCCGTATTACCACTCCCAACCGGATTCCGTCATTGTTAACGCTAGCTTTTTCACTCATCTATTCTGTAAGCCTTGTATATACATTTTTTACCGACCGGTTGTGAAATCTGATGGTTTGAATTGGTGTATGCTAGAATAGAAGGTATGACCTCTCCCTGACCCTTTCGGATTGTTATGGAATACACGAATATTATCACAAAATAACCCTTCCTAATTTACACCACTGCGAGTCACTGGCGACTTTTTTGGACAAAACTTGATATAATAGTGTATTCGATTCACAACTGAAGCGGGTTCTGGTTTTTACTGTTCATTTTGGTATATTCAATATAACATACACGGCGTTTATCTACAAATACCTCTAGAATTGATAACACCAAGTCCTAAGTCTCCTTAAATATGCTTAATCTCAAAAAGAGGAGCGTTATAAACATATTGTGCTATCTTGCAACGAACTTTGTAGAACCTGGAGGTAATAGAACCTCTATCTTAGTAATTAGAGGCCCAAGAATCATTTATGCGCGGTAATTTACTGATCCTACTTCTCAGTGTGGTCAAGTGTTTGCCCTATATCTTCATCCTGGTATACCTTATCGGATACCAACTTTGTTTCGGGTCATTGTAGTGGTGGGCGGTAGCAGCCAGGGTTGTCGTATCCCGCAATGTCCAGGCTGTCCAACCTGCCTCGTGCACTGATTAATCAGAGCGGCGAACGTGTGTGACAGGCAGCGGCCGCCTGGATCCGTATGACCCGGGGCGATGGCGCACCGGACCCGGCCTTATGGAGGTCGACGGGCGGAGCATGCACAGGCCTCTGATCACGCTAGCCGGATCACAGGGAGGTCAGAGTGTGCGTGGCCCCGTCGAAACAGGACTGACGTGAATGCTCCGCGCCTCATCGGGTGTTTAGGTGGTATTGGAGTGCAGTGTGTATTATGGTGCGCGCCACCGGTCCTGCCGGCAGATCCCTAGGGTGCGATGGCACATGCAAGCATCCTCCGAGATAATCGTCGCCACGATTGAGGCCGACCTCATTTGCGCTTGCCCGAATACGTCAATACAAATTGCCTCTCTCGGCTTCCTAAACGTGTATGAGCCGCCCGCCTGTGATACGGGCTACGTGTAGTCGCGCCGTCGTTTAAAGTTAGGTCCTCCGTGGCTTGGCGCAGGTCGGTCGGGGTTGGGCAGGCTCCCGTTCAGGTGTTTGAACGAGCTGACCGGTCCGGCTGGCGTCTCTCAGCACAATTTGCTGGACTTTCACTGTCGTTGCGTATCCTGCGAGTTTGGACACATGGCTGGTGTGTCGTCCGTTCCGGGTCCGTCGGTCGGGCAGGGTGGCGCGGGCTGTCAGGCCGACCGAGGCGCGAAGACAGCCGGGAGCGTTCGGCTTCTTTCATGACCAGGACAGTACTCGGGTATTCGTAAATTAGTCGGCGTTCGTCGGGAGTTTTATGAGGGATAGGAAGATATACGCCACAACCAGGCCTGATTCGGGGAATTGCGATCGTCGCGAGGCGGTAGTTGTTGCAGCATGCTCGCCGGCTGCGAACATTGGCCCCCAAGACCGAAGGCTTAAGACAACTTGACCTTAATCGACTCTGCATAGGCTCTACAAGCACGTAAGCGCCCCGCGCACGGCCGCGCCGTTTGCCGCAGGCGGGGAGGTTGTCCGCCGGTCGGGCCCAGGGTGCGACCTAGCGCCCGGAGCGATGCGGTCACTAACCCAGCCGCGCGGGCGGGGAGCGCTCCAGTCCCCGGCGCGCAGCCGCTGGGGACCCGGCGGCGGCCACCGACACGCGTCGTACACAGCGATGCGGGCCCCCCCCGGCCCTCGCGCCGTGGCGCGCTAGGCCCCCCCGCCGCCACGGGAGGGGTCCACCCATGCCCTGTTACCGGGCGGCGGGGGGCCCGTGAGCCTCGGGGTCATGTCCGCCGCCACGGGGGCGACATGCGAGGGGCCTCGTGACGGCCCCCCCCAGACTCCCGCCGCGAGACCCCAGAGCCCCGGGCCCCGCCGCCGCCCGTCCGGGTCGGAGGCTGCTCGCCGGGGTCCGGACGTCTTTGCCTGGGTCCTTCGGCTGTACGCCACCGTCCCGCAGCCGGCTCTGGGGGACCTCCGACGTGGGTGCCGCGCGGCGGCGCCGCCTGACCGGCGCCGCTGAGGCCCCACCGGGCGGTGGGTCTTGCAATCGGGGTACGCGGGTCGCGCGTCGGCGCCGGCTGACGTCGGCAGCCGCCGCGCCTGGTGGTTGCGGCCGCTGTACCCGCAGCGCCCAGGCGCGGATGCGCCGGGTCCCGAGCCTGCTTCGTCGTCGGGGTCCCGTCCTCCCCCCTCTTGCGGGGGCGGCGGCCGGCCCCACGGGGGCCCAATGCGGGGCGGGAACTCTCGCCGCCTTGTAGCGGATGGCCGGCGGGCCACCTGCCAGAGCGACCAGCTCGCGCTTTCCGTGCGGCTCGCGGACCCCACCATCCATCAGCGCGGTGACCGCGCGCTCGTCGGAGGGTGCGCGCCCGTGTTCGGTCGCGGCGCCGCGCTTGTTCCGCCCCGCGCCTGCTCGCGATTCGCGCCTCCCAGTCTGACCCCCCTGTCCGCCGCCGGACCTAGAACGGCGCTGCGCCGCT     
D       TTATAACTATATAAATTTTTTTAAAACCTTTTGTTTTTAATACTGTGATTATTTATCTAATCAATCTATATTATATAATTTTTATAATTGAGTTGTAATTTTTTTGAATAAGAATGTCAAAGGGAGTATTTTATAACCTAACTAGCTCCCATATATGATTTGGAAATTTAATATACAATTGATGGTTTACTTTTCTCATTCCGTAATTATTTCTTAACTATATACAATAAAATTAAATAAACTAGGTCATTATCTGATTAAAATATTATGAAAATAAAATCTGCTACTGCGTTAGTGTACTATATGATCCGTGAAATAAATTGATTAACATTAATAGTACATAAATTACATTTTGGAAATAGTTCCTACAATATTGTTAGACTTTTTTAACGTTCATAAAATCTAAAAGCCAGTTTCTGATAATGAATATGATAAATATAATCATATATTGTATTGAAATTTTGTAATTATGAATAGTGAATAAATTTAAATATAATTTAAATTTTATAAAATCTTCAATTATCATAAATTAGTATTGATTATTAAAAAATAAAGAAAATTTTTTTTTAAATTATGCTTCAGATTAGTGATATAATATTTATTACATAATCAGTTAAAAATAACAGAGTAATTAATACAAGTAAGTTTATTCTATTATATAGTTACTATTAATCGTATTGTTCGATTTTATTAATACATATGTTACTCACCAATAAAAAAGTTAAATTGAATTTGTATTTAAACGTAAATTTTATCAAAGTCGAAAAAGATAATAATATTTAATAATTTTGAAAATTTTATCCTGATTTATAAACTCAATTAGCCTAATAGATAAACTATAGTAATAATTCACTTTGATTACACTATTTCAAAATTCAATTAAATGTTAATACATAGTGCGAAGTATTACATGGGAAAGAAAAATGTTTAATTTTCTTTTACAAATATAATTATACTGTTCTTATAGTAAGTTGTAATGTTTCTTCGAAAATCCGTTTACGGATCACTCACCTAGGTCAATCGATCATGTTTCGTCAATCCATTCGTATAGCCATTTTTCATTCTTACGTGATTGTTAATCAAGTAATTTCTGGGAGAACGGTACAGAACAAGTAAGGCTTTATGAATTTTGGATACGTCAGTGATTAGGCTGTGCTTGTATGACCAACGAATACTTAAAATTCCAAAGTCCTGACAAGATCAAGACGTTACAAGTAAACCTTGACGAGTTTCCACAGAGGTATAGAAATACAGGATACGATAAACTTCTGGCAAGGTAACCTAAATCTCAAGTTGTAAGTTACCGTGGTCAAAAACTATACCCGATTTATTACTCTCTAACAGCTTCCAGAGGAATGATTGCTGGCTAATTCATGCAGCCGTATTACCATACCCAACTGGATTCCGTCTTTGTTACCAGTAGCGTTTTCGCTCAGCTATACTCTAAGCCTTGAATATACTTTTTTTCCCGACCGGTTGTGAAATCTGATTGTTTGTCTTGTTCTATGCTCGAATAGATGGTATGGCCTACCCCTGCCCCTTTCGGATAGTTATAGAATTCCCAAATAATAGCAGAAAATAACCCTTCCTAATTTACACCACTGCTAGTCACTGGCGACTTTATTCTACAAATCTTAATATAATAGTGTATACGATTCACAACCAAAGCGTGTTGTTTTTTTTACTGTTCATTTGGCATTATTCAAAATAACATACATGGCGTTTTTCTAAAAATACCTCTATGGTTGATAATTCCAAGTCCTAAGTCTCATAAAATATGCTTTATCTCAAAAAGAGGACCGTAACAAACATATAGTGCTAGCTTGCAACGAAGTTTTTAGAACCTGGAGGTAATAGAACCTCTATCATAGAAGTTAGAGGCACAATGATGATAAATGTGCGGTAATTTAATGGTCCGACTGCTCGGTGTTGTGTAGTGTTTGCCCTATATCTTCATCCTAATATCCCATATCGGATACCTACTTTGATTCTGATCATTGTAGTAGCGGCCGGAAGCAGCCAGGGTTGTCGTATCCCGCAATGTCCAGGCTGCCCAAAATGCCTCGTGCACCGATTAGTCGGAGCGGCGAACGTGTGCGACAGACAACGACCGCCTTGAACCGTATGACCGGGGGCGCTCGCGCACGGGACCCGGTCTTATGTCGGCCGACGGACGGTACATGCTCAGGCCTCTGAGCACGCTAGGAGGATAACAGGGAGGTGAGAGTCGTGGTGGCCTCGTCGAACCAGGAGTGACGTCGATGCTCGGCGCCTCATCGGGTTCTTAGGTGGTGTTTGGGTGCAATGTGTATCAGGCAGCGCGTCACCGGTCCCGGCGGCAGATCCCTAAGATGCGATGGCTCATGCACGCATCCTCCGAGATAATCGTCGGCACTATTGAAGCCGACGTCACGTAGCCTGGCCGGAATACGACGAGAGGAATTGACTCTCTCAGCTTCATAAACGTATATGATCCGCCCCCCGGAGATTCCGGCTACGTGTAGTCGCGCCGTCGTTCAAAGTGAGCTCCTACGTGGCTTGGGGCAGGTCGCTCGGGGCTGGGCAGGGTCCCGTGCAGGTGTTTGAACGAGCTCAGCGGTCCGGCTGGCGTCTCTCAGCACAATTTGCTGGACTTTCCCTGTCGGTGCGTAACCTGCGAGTGCGGACACATCGTTGGGGTGTCGTCCGTTCGGGGTCCGAAGGACGGTCAGGTTGGCGCTCGCTGTCAGTGCGACCGCGGCGCGAAGACAGCCGGGAGCGTCAGGCTTCTTTCGAAACCAGGTGAGTACTCGGGGATTCGTAAATTAGTGGTCGTTCATGGGGAGGTTTATGAGGGATAGGAACACATACGGCACAACCAGGCCTGATTCTGGGAAGTGCGGTCGTCGCGAGGCTGTAGTTGGGTCACCATGCTCGCCGGGCGCCAACATTGGCACCCCAGACAGAAGGCTTAAGACAACTTGAACTTAAACGACTTTGCATCGGGTCAACAAGCACGTACGCGCCCCGCGACCGGCCGCCCCGATTACCCCCCGCGGGGACGTGGGCCGCCGGTCGGGCCTAGGGGGGGACCTAGCCCCCGGAGGGACGCGGGCTCTAACCCAGCCGCGCCGGGGGGGCTCCCTCCAGCCCACGTGGCGCAGCCGCTAGGGACCGGGCGGCGGCCACCGCCACTCGCGGTAGACAGGGATCCGCTCTCTCCGCGGCTCTCGCGGCGTGGCGCGCTAGGCGCCCCCGCCGGCACGGGAGCGGTCCCCGCCTCCCGTGTTACCGGCCTGCGGGGGGCCCGTGAGCCTGGCGGCCATGTCCGCCCGGACCGGAGCGACATGCGAGGGGCGTCGTGACGCGCGACCCCAGACTCCCGCCTCGAGACCCCGGAGCCCCGGGTGCCGCCGCCGCCCGTCCGGGTCGGAGGCTGCGTGCCGGGGGCCGGACGTCATTCTCTCGCTCCTTCGGCTGTACGCCACCGTCCCGCAGCCGGCTCTGGCGGACCTCCCACGGGGGTGCCGCGCGGCGGCGCACCCTGACCGCCGCCGCTCAGGGTCCAGCGGGCGCTGGACCTTGCAATTGGGGTACCGGGGTCCGGCGTCGGCGCCGGGTGAGGTCGGCAGCCGCCCCGGCTGAGGATTGCGGCTGCTGTACCCGCAGCCCCCAGGCGGGGCTGCGCCGCGCCCCGAGCCTGCTTCATCTTGGCTGTCACGTACTCCCCCCTCTTGTGGGCGCGGCGGCCGGCCCCGCCAGGGCACCATGCGGGGCCCGAAGTCTCGCGGCCTGGTAGCGGATGGCCGGCGGGCCACCTGTCAGAGCAACCAGCTGCCGCCGTCCGTGACGCTGGCGGGCCCCACCAACCATCAGCGCGGTGCCTGCGCCCTCGCCGGAGGGTGCGCGCCCGTGTTCTGTCGCGGGGCCGCGACTGTTGCCCCCCGCGCCTGCCCGGGATTCGCGCCTCCCAGTCTGACCTCCCTTTCCGCCGCCGGGCTTAGAACCCCGCTGCGCCGAT     
C       TTATAATTATATTAATTTTTTTAAAACCTTTTGTTTATAATACTGTGATAATTTTTTTAATAATTCCATATTATATAATTTTTTTAATTATTTTGTAATTGATTTGTATTAGAACCTCAAAGGGAGTATTTTATTATTTAACTATCTCCAATATATGATTTGGAAATTTAATATACAATTGATGGTTAACTTTTCTCACTCCGTATGTATTTCTTAACTATAAACATGAAAAATAATTAAACTATTTAATTATTTGAGTAAAATATTATGTAAAGCAAATCTGCTACAGCGTTAGTGTACAATATGATATCGGAAATAAATTGATTATCAATAATAGTACATAAATTACATATTGGAAATAGTTCCTCCAATAGTGTAAGACTTTTTTAAATTTCATAAAATCACTAAGCCAATTTCTGAAAATGATTTTGATAAATATAATCATATATTGTAGTGGAACTTTGAAATTATAAATAGTAAAAAAAAATAAATCTAATTTAGATTTTATAAAATTTTAAATTATCATAAATTAATCTTTATTATTAAAGTATAAAGAAAATTTTTGTTAAATTGATGCATCAAATTAGAGATTTAAACTTTATTACATAATCAGTTAAAAATAATAGATTTATAATTTAAAGTAATTTTGTTCTTTTATACATTTACTATTTAACGTCTTGTTCGATGTTATTAAAAAATATGTTACTCACCAATAAAAAGGTTAAATTCAATTTTAATTTAAACGTAAATTATATCGTTGTATAAGAAGATTATAATATTTAATAAATTTGAAAATCGAATCCTGTTTTATAAACTCAATTAGCCTAATCGATAAACTATAGTAATAATTCACTTTGATTACATTATTTCATAATTCAATGAATAATTAAAACATAGTGCAAAATATTACTTGGGAAAGTAAAATGTTAAATTTTATTTTTCAAATATAATTACACAATACATATTGTAAGTTGTAATGCTTCTTTGATAATCCTTTAATGGATCACTAATCTAAGTGAATCGATCATGTTTCGCCAAACCATACGTATACCCAGTTTTCATTCTTACGTGGTTGTTAATCAAGTAATTTCTGGGAAAACTGTACAGAAAAAGTTAGGGTTTATGACTTTTGAATAGGTCTGAGATTCGGCTTTTCTCGTGTGACCAACGAATACTTATAAGTCCAAATTCATGCCAAGATCAAGACGTTACAAGTAAATCTTGGCGAGTTACCATGGAGGTATAGACATACAAGATACTAAAAACTTCTAGTAAAGTATCCAACATCTCAATTTGTTAGTTAACGTGGTCTAAAACTATACCCGACTTATTAGTCTTTACCAGCCTTATGAGGAATGATTGCTGGATAATTCATGCAGACGTATTACCACTCCCAACGTTTTACCGCCTTTGTTACCTATAGCCTTTTCGCTCATCTACACTGTAAGTCTTGGATATCCTCTTTTTCCCGACCGGTTGTGAAATTTGTTGGTTCGTGTTGCTATATGCTAGAGTAGAAGGTATGACCTTTCCCTTGCCCTTTCCGATTGTTATGGAATTCACAAATCTTAGCACAAAATAACCCTTCTTAATTCACACCATTGCTAGTCACTGGGGACTTTTTTGTACTAATCTTAATATTATAGTGTATACGATTCAAAACCAAAGCGTGTTCTATTTTTTACTGTTCATTTTGCAATATTCAAAATAACATACACGGCGTTTTTGTACAAATACCTCTAAGGTTGATAACCCCAAGTCCTAAGTCTCATCAAAAATACTTAGTCTCAAAAAGAGGAGCGTAACAAACATATAGTGCTACCTTGCAACGAACTTTGTAGAACCTAGAGGTATTAGAACCTCTATCATAGAACTTAGAGGCACAATGATGAAATATTTGCGGTAATTTATTGATCCTACTTCTCAGTGTTGTGTAGTGTTTGGCCTATATCTCCATCCTTTTATTCCATATCGGATACCTACTTTGATCCGGGTCAATGTAGTAGGGGGCGGTAGCATCCAGGGTTGTCGTATCCCTCAATGTCCAGGCTGCCCGAACTGCCTCATGCACTGATTAATCTGAGCGGCGAACGTGTGCGCCAGGCAGCGGGCGCCTGGAACCGTATGACCGGGGGCGCTTGCGCTCCGGACCCAGCGTTATGTCGGCCGACGGACGGTACATGCTCAGGCCATTGAGCACGCTAGTAGGATAACAGGGGGGTGAGAGTTGGCGTGGCCTCGTAGAACCAGGACTGACGTGCATGCGCCGCGCCTCATCGGGTCCAAAGGTAGTCGTGGAGTGCACTGTGTATCAGGCTGCTCGACACCGGTCCCGGCAGCAGACCCCAAGGGTGCGATGGCTCATGCCGGCAGCCTCCGAGATAATCGGCGCCACTATTGAAGCCGACGTCACTTGGCCTTGCCCGAATACGCCAAGACAAGTTGCCTCTGCCGGCTTCCTTAACGAGTATGAGCCGCCCGCCTGAGATTCAGGCTACGTGTAGTCGCGCCGTCGTTTAAAGTCAGGTCCTACGTCCCTTGGGGCAGGTCGATCGGGGTTGGGCAGAGTCCCGTTCAGGTGTTTGAACGAGCTCACCGGTCCGGCTGGCGTCTCTCAGCACAATTTGCTGGACTTGCGCTGTCGGTGCGTAACCTGCGAGTGTGGACACATCTTCGTTGTGTCGTCCGTTCTGGGTCCGTCGGTGGGGCAGGGTGGCGCTCGCAGTCAGGGCGCCCGACGCGCGAAGACGGCCGGTAGCGTTAGGCTTCTTTCAAGACCAGGAGGGTACTCGGGGATTCGTAAATTAGTGGTCGTGCGTGGGGAGTCTTATGAGGGATAGGATGATATACGACACGACCAGACCTGATTCTGGGAATTGCGATCGTCGCGAGGCGGTAGTTGGTCCAGCATGTTCGCGGTTTGCGAACATTGGCACCCCAGACCGAAGGCTTAAGACAACTTGAACTTAAGCGACTTTGCATCGGATCAACGAGCACGTAAGCGCCCCGCGAACCGCCCCCCCGGTTCCCCTGGGCGGGGACGAAGCCCGCCGGTCGGGCCCAGGGGGCGAGCTAGCGCGCGGAGGGAGGCGGTCGGTAACCCACCGGCGCAGGCTACGGCCGCTCCGGCCCCCGTGGGGCAGCCGCTAGCGACCGGGCGGCAGCCACCGCCGTTCGTGTTAGACGGGGATGCCGGCTCGCCGCGGCCCTCGCGACGTGGCGCGCTAGGCGCCCCCGCCGGCACGGGAGGGGTCCACGCATCCCCTGTTACCGGGCGGCGGGGCGCCCGTGAGCCTCGCGGTCATGTCCGCCGAAACGGGGGCGCCAAGCGAGGGGGGTCGTGACGCGCCGCCCCAGACTCCCGCCGCGAGACCCCTGAGCCCCGGCCGCCGCCGCCGCCCGTCCGGGTCGGAGGCTGCTCGCCGGGGTCGGGACGTCCTTGCCTCGGTCCTTCCGCTGTACGGGACCGCCCCGCAGCCGGCTATGGTGGACCTCCAACGGCGGTGCCTCGCGGCGGCGCACCCTGACCGGCGCCGCTAAGGCCCCAGGGTGCGCTGTACCTTGCAATCGGGGTACGGGGGGCGCGCGTGGGCGCCGGCTGAGGTCGGCAGGCGCCCCGCCTCATGGTTGCGGCCGCTGTACCCGCAGCCCCCAGGCGCGTCTGGGCCGGGTCCCGGGGCTGCTTCATCGTGGGGGTCACGTACTCCCCCCTCCTGTGGGGGCGGCGGCCGGCCCCACCAGCGCACCATGCGTGGCCGGAACTCTCGCCGCCTGGTAGCGGATGGGCGGCGGGCCGCCTGCCAGACCAACCAGCTCCCGGGGTCCGTGACGCTAGCGCGCCGCACCAACCATCAGCGCGGTGACCGCGCGATCGCCGGAGGGTGCGCGTCCGTATTCGCACGCCGGGCCGCGCCTGTTCAGCCCCGCGCCTGCCCGCGATGTGCGCCTCCCAGTGTGACGCTCCTTTCCGCCGCCGGGCCTAGAACCGCGCTGCCCCGCT     
B       TTATAAGTATATCAATTTTTATAACACCTTTTGTTTATAATACTACGATGATTAATTTATTACTTCGATATTATATAATTTATTTAATTAATTTGTAATTGTTTTGAATTAAAAAATCAAAGGGGGTATTTTATAACCTAACTATCTCCAATATATGATTATGAAATTTAATATACAATTGATGGTTAACTTTTCACAGTCCGTATTTATTTCTCAACTAAAAACATGAAAATTAGTTATATTAATTAATTATCTGAATAAAATATTATGGGAAACAGATCTGCTACTGCGTTAGTTTACAATATGATAACTGAATTAAATTGATTAACATTAATAGTACATAACTTACATATTGGAAATAGTTCTTACAATAATGTAAGACTTTTGTGAGTTTCATAAAATCTAAAAGTCTTTTTCTGATTATGATTATGATATATATAATCATATATAGTAGTGAAAAATTGAAATTATAATTAGTAAATAAAAATAAATATAATTTTATTTTTATAAAATTTTAAATTATAATATATTAATCTTGATTATTAAATAATAAAGAAAATTTTTAGTAAAATTAGGCATCAGATTAGAGATATAAACTTTATTACATAATCAGTTAAAAATAAGATATTAATTATTACAAGTAATTTGGCTCTTTAATACAATTACTATCTACCGTATTGTGCGATTTTATTAAAAAATATGTTACTCACCAATAAAAAAGTTAAATTAAATTTGTATTTAAAGGTAAAATTTATCTATGTCTAATCAGATTTTAATATTTAATAAATTTGAAAATCTCATCCTGATTTATAAACTCATTTAGCCTAATCGATAAACTATAGTAATAATTCACTTTGATTACACTATTTCATATTTTAATTAATATTAAATACATAGTGCGAACTATTACTTGGGAAAGTCAAATGTTAAATCTTATTTTACAAATATAATTATACTATTGCTAATGTAAGTTGTAATGCTTCTTCGAAAATCCTTTAACGCCTCACTGAACTAGGTTAATCGATCATGTTTCGCCAATCCAATCGACTACCAATTTTTAATTCTTACGTGATTGTTAATCAAGTAATTTCTGGGAGAACGGTACAGAAAAAGTAACGATTTACGACTTTTGGTTAGGTCAGGGATTAGGCAGTTCTCGTGTGACCAACGAATACTTAAAAGTCCAAATTCCTGCCAAGATCAAGACGTTACAAGTAAATCTTGGCGAGTTTCCATTGTGGTATCGACAGACACGATACGAAAAACTTCTAGTAAGGTATCCAATATTTAAAAATGTCAGCTAACGTGGTCTAAAACTATACCCGATTTATTAGTCTTTAAAAGCTTATAGAGGAATGATTGCTGGTTAATTCATGCAGCCGTCTTACCACTCCCTACATGATTCCGTCTTTGTGACCTCTAGCCTTTTCTCTCAGCTATACTGTAAGCCTTGGATATACTTTTTTTCCCGACCGGTTGTGAAATCTGATGGTTTGAATTGTTATATGCTAGAATAGAAAGTATGACCTACCCCTTCCCCTTTCCGATTGTTATGGAATTCACAAATCATAGCACCAGATAACTCTTCTTAATTTACACCACTGCGAGTTACTGGTGACTTTTTTGTACTAATCTTAATATAATAGCGTATACGATTCACAACTAAAGCGTGTTCTAATTTTTACTGTTCATTTTTCATTTATCAAAATAACATACACGGCGTTTTTCTACAAATACCTCTAGGGTTGATAACCCTAAGTCCTAAGTCTAACTAAATATGCTTAATATCAAAAAGAGGAGCGTTACAAACATATAGTGCTATCTTGCAACGAACTTTATAGAACCTATTGGTAAGAGATCCTGTATCGTAGATGTTAGAGGCACAATCATGAAATCTGTGCGGTAATTTATTGATCCTACATCTCAGTATTGTAAAGTGTTTGCCCTATACCTTCATCCTAGTATACCATATCGGCAAGATACTTTGATTCCGGTAATTGTAGTCGGGGGCGGTAACAGCCAGGGTTGTCGTATCCCTCAATGTCCAGGCTGCCCCAACTGCCTCGTGCACTGATTAATCAGAGCGGCGAACGTGTGCGACAGGCAGCGGGGGCCGTGAACCGTATGACCGCGGGCGCTCGCGCACCGCACGCGGTCTTATGTGGGCCGACGGGCGGAACGTGCTCAGGCCTCTGAGCACGGTAGCAGGATGACAGGGAGGTGTGAGTTGGCTTGGCCTCGTCGAACCAGGACGGACGTGATTGCTACGCGCCTCATCGGGTTCTTAGGTGGTCGTGGACTGCAGTGTGTATCAGGCTGCGCGACACCAGTCCCGGCGGCAGATCTCTATGGTGCGATGGCTCATGGAAGCATCCTCCGGGATAATCGTCGACACTATTGAAGCCCACGTCACTAGGCCTTGCCGGAATACGACAAGACCATTTGCCTCTCTCGGCTTCCTAAACGTGTATGACCCGCCCGCCGGAGATGCCGGCGACGTGTAGTCGCGCCGTCGTCTATAGTCAGGTCCTACGTGGCTTGGTGCAGGTCGATCGGGGTTGGGAAGTATACTGTTGAGGTGTTAGAACGAGCTCACCGGTCCGTCTGGCGTCTCTAACCACAATTTGCTGGACTTTCGCTGGCAGTACGTAACTTGCGAGTGTGGACCCATCATTGGTTTGTCGTCCGTTCTGGGTCCGCTGGACGGGCAGGGTTGCGCTCGCGGTCAGCGCGCCCGACGCGCGAAGACGGCCGGAACCGGTAGGCTTCTTTGAAGACGAGGAAAGTACTCGGGGATTCGTAAATCAGTAGTCGTCCGTGGGGAGCTTTATGAGGGATAGGATGACATACGGCACAATCAGACCTGATTATGGGAATTGCGATCGTCGCGAGGCGGTTGTTGGCGCAGCATGCTCGCCGGCTGCGGACATTGGCCCCCCAGAACGAAGGCTTAAGACAACTTGACGTTGAGCGACTTTGCATCGGATCAACAACCGCGTAAGCGCCCCGGGAGCGGCCGCCCCGATTCCCCCGGGCGGGGACGTGGGCCGCGGGTGGGGCCCAGGGGGGGAGCTAGCGCCCGGAGGGATGCGGTCTTTAACCCACCCGCGCGGGCGGGGGTCGCTCCCGCCCCCGTGGCGCAGCCGCTAGGGACGGGGGGGCGGCCTCCGCGCCGCGTGGTCGATAGGGATGCGGGCTCCCCGCGGCACTGGCGCCGTGGCGCGCTAGGCGCCCCCGCCGGCAAGGGAGCGGTCCCCGCGTCCCCGGTTACCGGGCGGCGGCCGGCCCGTGAGCCTGTCGGTCATGTCCGCCGCGGCGGGAGCGGCATGCGATGGGCGTCCTGACGCGCGGCCACAGACTCCCCCCGCCAGACCCCTGAGCCCCGGGGGCCGCCGCCGCCCGTCTGGGTCGGAGGCTGCTCCCCGGGGTCCGGACGTCGTTGCCTCGGTGCTTCGGCTGTACGCCGGCGTCCCGCAGCCGGCTCTGGGGGACCTCCGACGTGGGCGGCGCGCGGCGGCGCGCCGTGACCGGGGCCGCTCAGGCCCCAAGGTGCGCTGGGGCGTACAAGGGGGGTACCCGGGGCGCGCGTGGGCGCCGGCTGAGGTCGGCAGCCGCCGCCCCTGGTGGTTGCGGCTGCTGTACCCGCGGCCCCCCGGAGCGGATGGCCCGGGTCCCGGGCCTGCTCCGTCGTCGGGGTCACGTGCTCCCCCCTCTTGTGGGAGCGGCGGGCGGCCCCACGAGGGCTCCATGGGTGGCGGGAACTCTCGCCGCCTGGGAGCGGATGGCCGGCGGGCCACCTGCCAGCGCAACCAGCTACCGCGGTGCGTGAGGCTAGCGGACCCCACCCACCATCAGCGCGCTGACTGCGCCCTCGCCGGAGGGTGCGCGCCCGTGGTCGCGCGCGGGGCCGCGGCTGGTGGCCCCCGCTCCGGCCCACGATGCGCGCCTCCCAGTCTGACCCCCCTTTCCGCCGCCGGGCTTAGAACCGCGCTGCGCCGCT     
A       TTCTAACTATATTAATTTTTGAAAAACCTTTTGTTTATAATACTGTGATCATTTATTTAATAATTCAATATTATATAATTTTTTTAATTAATTTGTAATTGATTTGTATTAGAACCTCAAAGGGAGTATATTATATCCTAAGTATCTCCAATATATGATTATGAAATTTAATATACTATTGATGGTTAACTTTTCTCATTCCGTATTTATTTCTTAACTATCAACAAGAAAATTATTTAGTCTAGCAAATTATCTGAATAAATTGTTATGAATATAAGATCTGTTACTGCGATAGTGTACAATTTGTTAGCTGAAATAAATTGATTAACATTAATAGTACATAAATTACATATTGGAAATAGTTCCTTCAATAGTGTAAGACTTTTTTAATTTTCATAAAATCTGAAAGCCATTTTCTGCTAATGATTATGCCAAATATAATCATATATCGTAGTGAAATTTTGAAATTATAAATAGTAAAAAAAAATGAATATAATTTAAATTTTATTAAATCATAAATTATCATCAATTACTCAACATTATTAAATAATAAAGAAAATTTTTTTTTAAATAAATCATCAGATTAGTGATATAATCTTTATTACATAATCAGTTAAAAATAATAGATTAATTATTAAAAGTAAATATGTTCTATTATATATTCACTATCTAATGTAAAGTACGATTTTATTAAAACATATGTTACTCACCATTAACATTGATAAATTAAATACGTATTTAAAGGTAAATTTTATCAGTGGCTAAATATATTATCATATTTTATAAATTTGAAAATCTCATCCAGATTTATAAACTCAATTAGCCTCATCGATAAACTATAGTAATAATTCACTTTGATTACACTATTTCATAATTCAATTAATTGTAAATACATAGTGCGAAGTATTACAAGGGAAAGTAAAATATTAAATTTTTTTCTACAAATATAATTATACTATTCATATTGTAAGTTGTAATGATTCTTCGATAATCCATTAACGGATCCCTCAGCTAGGTCAATCGCTCCTGTTTCGCCAATCCAGACGTATACCCATTTTTCATTCTTACGTGGTTGTTAATCAAGTAATTTCTGGTAGACCGGTACAGAAAAAGTAACGGTTTAGGACTTTTGGATAGGTCTGTGATTCGGCAGTTCTCGTGTGACAAACGAATCCCTAACAGTCCAAATTCCTGCCAAGATCAAGACGTTACAAGTATATCTTGGCCAGTTCCCATTGAGGTATAGACATACAAGATACGATAAACTTCTGGTATGGTATCCAATATCTCAATAGGTTAGATAACGTTGTCTAAAACTATACCCGATTTCTTATTCTCTAACAGCTTTTAGAGGAAGCATTGCTGGTTAATTCATGCAGCTGTATGACCACACCCATCATGATTCCGTCTTTGTTACCTCTAGCCTTTTCGCTCATCTATACTGTAAGACATGAGAATCCTTTTTTTCCCGACCAGTTCTGAAATCTGATGGTTTGTATTATTATATGCAAGAATAGAACGTATGACCTAACCCTGCCCGTTTCCGATTGTTATTGAATTCACAAATAATAGCACAAAATAACCAATCTTAATTTACACCACTGCTAGTTACTGGTGACTTTTGTGTACTAATCTTAATATAACAGTGTATACGATTCAGAACCTAACCGTGTTCTATTTTTTACTGTTCATTATGCAATACTCAAGATAACATACACGGCGTTTATCTACAAATACCTCTAGGGTTGATAACCCCATGTCCAAAGTCTGATGGAATATGCTTAATGTCAAAAAGAGGACCGTTACAAACATATAGTGCTACCTTGCAACGAACTTTGTAGAACGTGGCGGTATTAGATCCTCTATCATAGAACTTAGAGGCACAATAATGATATATGTGGGGTAATTTATTGCTCCTACTTCTCGGTGTTGTGTAGTGTTTGCCCTATATCTTCGTCCTAATATTCCATATCGGATACCTACTTTGATTCTGGTCATTGTAGTAGGGGGCGGTAGCAGCCCGGATTGTCGTATCCTTCAATGTCCAGGCTGCCTAACCTGCCTCGTGCAGGGATTAATCGGAGCGCCGAACGTGTGCGACAGGCAGCAGGCGCCTGGAACCGTATGACGGGGGGCGCTCGAGCACCGGACCTGGTCTTATGTCGGCCGACGGACGGAACCTGCTCAGGCCCGTGAGCACGCTAGCAGGAAAACAGCGAGCTGAGAGTTGGGGTGGCCTCGTCGAACCAGGACTGACGTGTATGCTCCGCGCCTCATCGGTTTCGTAGGTGGGCGTACAGTGCAGTGTGTATCAGGCGTCGCGACGCCGGTCCCGGCGGCAGATCCCTATGGTGCGATGGCTAATCGGGGCATCCTCCGAGAGAATCGTCACCACTATTGAAGCCGAAGTCACTGGGCCTTGCCCGAATACGACCAGACAGGTTGCCTCGATCGGCTTCCTAAACGTGTCTGACCCGCCCACCGGAGATTCGGGCTACGTGTAGTCGCGCAGTCGTTTAGATTCAGTTCCTACGTGGCTTGGGGCAGGTCGTTCGGGGTTGGGAAGGGTTGCGTTCAAGTGTTGGAACGAGCTCACCGGTCCGGCTGGTGTCTCTGAGCACAATTTGCTGGACTTTCCCTGTCCGTGCGTAACCTGCGAGTGGGCACACATCGTTGGTGCGTCGTCCGTTCCGGGTCCGTGGGTCGGGCGGGGTGGCGCTGTCTGTCAGCGCGACCGAGGCGCGAAGTCGGCCGGAAGCGCTAGGCTTCTTTCAAGACCAGGATGGTACTCGGGGATTCGTAAATCAGTAGTCGTCCGTGGGCACTTTTATGAGGGATAGGAACACATACGGGACAACCAGACCTCATTCTGGGAATTGCGATCGTCGCGAGGCGGTGGTTGGAACAGCATGCTCGCCGCGTGCATACATTGGCACCCCAGACCGAAGGCTTAAGACAACTTGACCTTAAGCGACTTTGCATCGGATCAACAAGCTCGTAAGCGCCCCGCGAGCCGCCGCCCCGATTGCCTCGTGCGGGGACGTGGCCCGCCGGTCGGGCCCAGGGGGCGGCCTAGCGCCCGGAGGCGTGCGGTCGTTAACCCAGCCGCGCCGGCGGGGGGCGCTGCCGCCCCCTTGGTGAAGCCGCTAGTGACCGGGCGGCGGCCACCGCGGCTCGTGCTAGACAGTTTGGCGGGCTCCCCGCGGGCCTCCCGCGGTGGCGCGCTAGGCTGCCCCCCCGCCACGGGAGGGGTCCCCGCCTCCCCTGTTATCGGGCGGCGGGGGGCCCGTGAGCCTGGGGGTCCTGTCCGCCGCGACGGGGGCGACATGCGAGGGGCCTCGTGACGCGCCCCTCCAGACTCCCCCCGCGAGACCCCTGAGCCCCGGGGGCCGCCGCCCCCCGTCCGGGTCGGAGGCTGCTCGGCGGGGACCGGACGCCGTTCCCTCGGTCCTTCGGCTGTACGCCACCGACCCGCAGCCGGCTCTGGGGGACCTCCGAGGCGGGCGCCACGCGACGGCGCGCCCTGACCGGCGCCGCGCAGGCCCCAGGGCGCGCTGGCACTTGGAATCCTGGTACCGGGGGCGCGCGTGGGCGCCGGCTGACGTCGGCAGCCGCCGCGCCTGATGGTTGCGGCCGCTGTACCCGCAGGCCCCAGGCGCGGATGGGCCGGGTCCCGAGCCTGCTACATCGTCGGGGTCACGTGCGCCCGCCTCTTGCGGGGGGGGCGGTCGCCCCCACGAGGGCACCATGCGGGGCGGTAATTCTCGCCGCCTGGTAGCGGATGGGCGGCGGGCCACCTGCCAGAGCTACCAGCTATCGCCGTCCGTGAGGCTAGCGTACCCCACCGACCATCGGCGCGGTGACTGCGCCCTCGCAGGAGGGTGCGCGCCCGTGTTAGCTCGCGGCACCGCGGCTGTTGCGCCCCGCGCCTGCCCGCGATGGGCGCCTCCCAGTCTGACCCCCCTTTCCGCCGCCGGGCCTTGAACCGCGCTGCGCCGCT     
