# Supplementary material for: A simple method for data partitioning based on relative evolutionary rates
Source: PeerJ. 2018 Aug 28;6:e5498. doi: 10.7717/peerj.5498 (PMC6118207; doi:10.7717/peerj.5498)
Supplement: Data S1 — The datasets are provided in the PHYLIP format. [file peerj-06-5498-s002.zip › DataS2/AS7-6.phy]

17  4000
out     TAAAGTTCTCACTAAATTTTAAGTGTTTGTTTTGACTTTATTATTTTGTATAATCTATATTTAAGGATTAGATACTCAATATATATCTAATTAAAATTAGTAATGTACATTGTTCCTAATGTCTTATTATTTTTAATAATTTACTAAGAAATTTTTTTTCATATAAATCAAATGCAATTATTAATTATTTTTTCTTTTAGAACAATAGAATAGATAAACAATGTTTTAAATAAAATCTTATTACTACATTTATAGTTGGTTTATGCCTTTAAATCTTTTTTACAAAAATAATTACATATAACATTTAACGAATAAAATTAATATTTCTAAAATGATGATTGTTTAATATTTTCTCTTTAGAGAAAATTCTTCTCCCTTTATCTACTCGGATGAACTGAAAGTATATAATTAATTTATAATTTTTGTTAAATGAGTTTTTCTATCACTTTGAAAAAATAGTAATACTAATAGAATAATGTAAGAATTAATATTATTACATCAGCTTTATCTTTTGATATTTTAGTATAGTCACGTATAAAATATAGTCATTATCTAATACAATCATTGATGTGTTTTTTTTATTTGTCAATATTAGAATTAATATGTAAGGATAGCTTCTATTCATCCATTTAGTATCTGCATGTACATGCTTATATGAATTGGTAGTAAATAAAAACTCAAGTATTATATCTTTACGTGGAAATACAGTTAATATATTAAATGATTGACAATCTAATACAAATTTTACTGCGTACATCATCAGAAATTAATTTAGCAAATACTTAGTGAAGAGATTGAACTATTCAATAATTTATTTTCAAGCAAATTTATTTGTATAGACATTATTAACATTTTATACAAAAAATATAAGTTCCTGTAATAACAAATATTGTCCTAAAATCATAAATGTCTACAATGATATATTTAGGTAAATATATTAACTGTATGAATACTTGCTAATAACGAACAATTGCTTCTTACAATATGAATTCATTCGTTTGTATCAAAGGATTCCTGTCAATAAAGTTTAATTTTGCAAGTATATATGTGTGAATCCAGCCATTCGGATTAGCTCATCGGCTAAATATCCAGTTCCAAAAAATTATTACGTGATTCATCCCGGTGAACTATTTCTGTATAGTCAGCTTCAGAATCGTCCTCCAGAAGTTGACTCGGAAATGAAATACTGATAGCTCAGAATCTACTCCGATTAGTGCTAACATGAAAATTATGGGCCGCGTCGTTGGTATAAGTTTAAAACTAACCGAATTCACCCTTACTGCACTTCCGAGGTATCAACCTTACGGAAAACATGCTTTAACTACGTCAATAGACTTACAAATGCGAAGCCGGGAGTAATAAGGTAAATGTCGACTCCTGACTTCTCTAAATACGTAAAAAACAATCTTCAAGGCGTTGATAAGACGTCTCCAAGCACGAGCAGCTTTTTGGTATAGCAGAGTCAGTAACCCGTATTTAGATGGATACCAGCTATGACCAGGTGCTTGTTTCGCAGGGCTTGCGACAGACTAAACAGGAATTTGAGCGATAACAGACCGTCGGAATATATATTTTGGAGCTGTATAGAATGATGCCTACTGCCCGTATAGTCGTTGACTACTTAGGACGGCCCCGGCACTAGCCTGCTGCAATGCATTCGACGGCGATTGTTACATGGAAGGGGATTACGGTTAGCCCAAGCTTACCCATCAGCTTTAGCGTACATGGCACGAGTGTTGCACTGAACGTACATTGAGCATTTCGGAGATGTTCGATTCCGAAACTCTGACGAACAAATCATTCCTGCCTTCCTTCTCTGCCAAGGTTCATTTCTTCGTCCTTCCGTCTGTGTGTCACAAAAGGCGGTTAGATAGCAAGTTAAAATCATCGTAGAGAGAGTTTAAGATAAATCTGGCTAGCGTATTAGTATAAAAATGCGTTTGACTGGTATAGTGCACTAAGAAATACAAGCATTTGAGTAAATCTACATTTTGGTTTTGCCCAGGATGGCCCGTTCAGCCGTTGCTCTGCGTTCTTGTGACGGGGTTTAAGAACCGTTACTTGACCGGTATTCCAGAGCTGACTTCGGCGGCGGCAGAGTGACCATTAACACAGAACAGTCGTGTCCGTTATCCGCCCCCGCAAGAACCCGTAGGTGGTAGCCCAGGGTTTCCTGACAACCGACGCGGGTGTTTCGTAAGCGGAAACCTTTTTCCTTTTGGGGCTGCAACGAAAGCGCACTAGCGGGATGAAACTCAGAGTCCCCTATGTCACGGACTGACTCCGCGGTTGAACTTATGAGCCACGGGGAACCAGGCCCGTTTTCTCTTTACAAAGCCCCCGCCGAGGACGTAATCCACGGATGGTATGTCTTAGTCCCGTCCGGGAGGGAGCGTTCCCACAAGGATGGCAGGGGTCCGCGCTCACCTTGAGCTACCGGGAGCTCCCACCGGGCGCATCAATTGTCCTCAACTGTGCTAGGTGTGCGACCAAGGGTCTTCTGGCCATAGATACCCCCAGCCCACATGACCCTCGTGGAGGTCTGGGCGACCATTGCGGCTACCCTGAGGAGAAGGGACGCGGGGGCGATCGCGCCCTGGTCGCCGTGATGTCATATCCGCGCCGAAGGGACCAAGATTTCCCAATGCTGGATCCTAGACGTGCCCTCGGAGCGGCACTCCTGGCCCGGCACGGCTGCGAGCACGGGACCACACCCTACTTTCCTCCGATGAAGGTTTCTTAACGCAAGTAGCCACCGTTGGAACTTAGACTGCTGTTTCCTACACCCCCTATGAGGTGCCTTCATTATCCGATAGAACACCCGCCGGGGCATCGCATTCGCCTACGCGAATCATCGGGGCCCGCACCGCTAGGTGGCGGGGGAAAGAGGCACCACGAACAAAAGGTAAACCATGCCCAGATGCAGGCGCGAGAGGCCTTAAGGATAATTCTCCAAGATAGGCCAAGGTGGGACGTAGCCGCGTATCGATGGGGGAGTCCGTGATGGCGCCCGAGGCCGCCCTCCCGCCCGCGGGGTGGCCCGCGACGCCGAGCCCCTCCCGGCCGTAGCCGCGGGGCGTCGTCCCGCGCGCCCCGCAATAGGAGAAACGGACGCCCGAATGGGCATGACCCCGCCTCGCTCGTCGGTGGACCTGACCGGGCAGGCTAGGTCGCAGGCGGCCCACGCTCAGGGGCGGCGTCGCTGGTGTAAGCTGTCAGAGCCCCGGTGGCGCGTGGACCCCCCCTGGGCCTGGAGGGCGCCGCCAGGCCGCGTGACCCTGCCCGGAGCCTCGCCGGCCCGCCGACCAGGCGCCCAGCCCCCGCGCTAGCACGGGTACTCGGGCGAGGCTCGCGTTTGACGCGGCGGGGCGCGTCCGGGACCCGCTAGGCAACCCGCGTGCAAGCCCTCGCTGCACGATAGCAGCCCACCTCCCGGGCCCCGTCCGGTGGGATGGCCCTCGGCCGGACCTCGGCCCGCAGCGCCACACGTGGCTCCACCACGTGGGGGTAGACGCCCCGACGCGGCGACCGCCGGGGCCCTCCCCAGGTCCGGCCCCGAGGCGGCACGCCTGTTGTGGCCGGCTGCTCGGGCCCCGTCAGGCAGGCGCGGCGCGGCCCCCACGGTCGACATGGAGCTCCTCTAGGCGGTCCGCCCAGGCCGGGCCGCCGGCGCGCCAGCCCCGCCGGCGGCTTATACGGTGGCCCGGAGGGGCAGCCTCGCGCGCCATGTCTGTGGCGGGCCGACCCCCTTCGCGCGCGGCCGTGCGATGGCGGGGGGTCGTCCGCGGGTCTTCGGTATGTCGGGACAGTGCCCGGTGGGGGGCCCCCCCCGGGCCGGTGCGGGTGTGTGGTTGGCCTGAACTCCGGGGGCCACCCTGGCCGTGCAGTCCCCGCGGACTCCCCTATGCCGCCTCCGCCGGGGCCGGCAGAGCGACCAGCCCGGCCACCGGGGGACGAGTAGCCTGCGGGCCTGTCCCCGACCTCACCCGCCGTGGGGTTG     
P       TAACGTTACCACTATAATTTAAGTTTTTGGTTTGACTTTATTATTTTTTATAATTTTTATTTAAGGATTAGTAACACAATATAAAGCTAATTATAATTATTAAGGTACATTATTCCTCACGTCTATTTATCTATAATAATTTAATATGTAATGTTTTTTCATATAAATCGATTGCAATTATTAATTATTTTTTATTATCGTACAATAAAATAGATAAATATTATTTTTAACAAAAACTTATTGCTATATTTATAGTTAATTTGTGCCATTTAAACTTTTCAACTAAAATAAGTACATATTACGTTAAAGGACTAAAATTAATAGTTATAAAATGTTGATCGTTTAATTTTTTCACTTTATAAATAATTCTTCTCCCTTTATCTACTCGGAAGAACTGAAAGTATATAATAAATATATAATTTTTGTTAAATGAGTTTTACTATCACTTTATATAATTGGTCAATTTAATAGTATAATGTGAGAATTCTTATTACTACATCTGATTTTACATTAGATATTTTAGTAGAGTTAAGGATAAAATATAGTCATTATCTTATACAATCAGTGATGTGTTTTTTTTATTTGTCAATATAAAAACTAATATGTTAGGATAGTTTCAATTTAACCATTGAGTATCTTAATGTACAAGATTATATGATTTGGTGGTAATTAAAAACTCAAATATTATATCCTTACGTGGAAATACAGTTAATATATTAAATGACTGACAAACTAATACAAAATCTATATCGTACATCATCAGAAATTAATTTATCAAATACTTATTGAAGAGATTAAACTATTCAATAATTTACTTTCAAGCCAATTTATTTGTATAGACATTATTAACATTCTATACAAAAAATAGTAGTTCCTGTAATAACAAATAATGACATAAAATCTAAAAAGTCTACAATGATATAATTATGTAAATATATTAACTATATGAATACGTGCTAATAACGATCAATTGCTTCGAACAATATGAATTCATTCGTTTGTATCCAAGGACTCCTGTCAAGAAAGATTAAATTTTCGATTACATATTTGTGAAACCAGCCATACGGATTAGCTCCTCGGCCAAGTATACAGTTCCAAAAAATTATTACGTGATTCATCCCCGTGAACTATTTCTGTATATTCAGCTTCAGCATCGATCTTTAGAAGCTGACTCGGAACTAATCTACTGATAGCTCAGAAGATACTCCGTTTTGAGCTAACATCAAAATTATATTCCTCGTCGTTGTTATAAGGTTAAAAGTTACCAAATGCACCCTTAGTGAACTTCAAAGGTATCAACCTTACGGAAAACATGCTTTAACTACGTCAATAGACTAAGAAATGCGAAACCGGGAGTAATAAGGATAATGTCGACTTCTAACTTCTGTAATTAAGTTATAATGAATTTTAGAGGCGTTGAGAGTACGACTCCAACCTCGTGCAGCGTTTTGGCATATCAGTCTCAGCGACCCGTTTTGAGATGGGTACCAGCTTTGACCACTTGGTTGTTACGCAACGTTTGAGTCAGGATAAACTGCAAATGGAGTGATAAGTGACCGTCGGAAAATATATTTTGGAGCTGTCTTGAATGATGATTACAGCCGGTATAGTCGTTTAGTATTGAGGGTGTCCCCGGCTCTAGCCTGCTTCAATGCATTTGACGGAGATTGTTACATGACAGCGGTTTACAGCTTGCCAAAGCTTACCGATCAGCTTTAGCGAACATGGCACGTGTGTTGCACTGAACGTGAATAGATCATTTCGATGATGTTCGATACCGAAACTCTGACGAACAAATCATTCCTGCCAACCTTCTTTGCCAAGGTTCATGTAATACCCTTTGGGTGTCTGTGCCACACAAGGCGGATATATAGCAAGTGAAAGTAATGGTAGACAGAGTTTTAGATACATGCGGCAACCGTATAAGGATAAAAATGCGTTTGTCTGGTCTAGTGCACTAAGAAATACAACCATTTGAGTAACTCAACATTTTGGTATAGCCCAGGATCTCCCATTCAGCCGTTGATCTGCGTTCTTGTGCCGGGGCGTAAGAACCGATACTAGACCGGTATTCCAGAGCTGACTTCGGCGGCGGCAGAGTGGCCATTAACACGGAACAGTCGTGTCCGTCCTCCGGCCCCCGACGAACCCGTAGCTGGAAGCCCAGGGTTTCCTGCCAACCCACCGGGGCGTTTCGTAAGCAGAAACATTTTTCCTTTTGGGGCTGCAGAGCAGGCCCACTAGCGGGCCGAAACTCAGGGTCCCCTATGTCACGGACTGTCTCCGCGGTTGATCTTATGAGCCACCGGGATCCAGCCCTGTTCTCTCTTTACACAGCCCCCGCAGAGGACGTAATCCACGAATGGAACGTCTTATACCCGTCGGAAAGGGGGCGTGCCCACCATGATCGTAGGGGCCCACACTCACCTTTGGATTCCGGGAGGTCCAACCGGGGGCATTACTTGTCTTCAACTGTGCTAGGTGTGCGACCAAGGGGCTTCTGGCCATAGATACCACCATCTCACATGACCCTCGTGGAGGTCCGGGGGACCATTTGGGCACGTCGGAGGAGAAGGGACGCGGGGGCGGCAGCGCTCAGGTCGCAGTGATGTCATATCCGCGGCGAAGGGACCCATATTTCCCAATGGTGGATCCTAGACGTGCTCTCGGAGCGGGACGCCTGGCCCGGTACGACTCCGGCCACGGGACCACACGCTACTTTCCTCCGATGAAGGTCTCCTAACGCAAGTAGCCACCGTGAGCAATTAGACTGCTGTTGCCCACACACCCTATGAGGTGGCTTGATTGTGCGATAGAACACCCGTCGGTGCATCGCGTCCGGCGACGCGAATCATCGGGGCCTGCACCGCTACCTGGCGGGGGAACGAGGCACCCCGAACAAAAGGTAACCCCTGCCGAGGTGCACGAGCGAGACGCCTTAAGGATAATTCGTCAAGTTAAGCCAAGTTGGGACGTAGCCGCGTTTCGCTAGAGGAGGCCCTGATAGCGCCCGAGGGCCACCTGCGGCCCGCAGGGTCGCCCCCGACGGCGCGCCCCTCCCGGCCGTAGCCCCGGGGCGCCCTCCCGCGCGCCCCGCAATAGGAGAGACGGACGCCCGCAGGGGCCTGTCCCCGCCTCGCTCGTGGGCGGACCTGACGGGCCTGCCTAGGTCGCAGGCGGCCCAGGCTGAGCGGCACCCCCCCTGGTGTAAGCTGTCAGAGCCGCGGTCGCGCGTGGACCCCGCATGGGCCTGGAGAGGGCCGCCAGGGCGCGTCACCCTGCGCGGCGCTTCGGCTGCCCGCCGACCGGGCGCCCAGCCCCGGCGCTCGCACCGGTACTCGGGCCAGGCTGGAGTTGGTCGCGGCGGGGCGCGTGCGGGACCCGCTAGGCAACCCGCGTGCAAGCCCTCGCTGCACGATAGCAGCCCACCTGACAGGCCACGTCCGGTGGGACGGGCCTCGGCCGGGCCTCGGACCGCACCGCCACCCGCCGCTGCACCACGTGGGGGTCCGTGCCTCGACCCGGCGACCGCAGGGGCCCCCCCCACCTCCGGCGGCAAGGCGCCACGACTGTTATGGCCGGCTGCTCGAGCCCCGTCAGGCAGGCGCGGGGCGGCCCCCACGGCCGGCATTGATGTCCTCTAGGCGGTCCCCCCAGGCGGAGCCGCCGGCGCGCCATCCCCATCCGCGGCGTATACTCTGTCCCGCAGCGGCAGCCTCGGGCGCCAGGGCTGTGGCCGGCCGACCCCCTTCGCGGGCGACCCTCCGATGGCGGGGGGTCGGCGCCGGGGCCTCGGTATGTCCGGACAGTGCCGGGTGGGCGAGCCCCCCCCGGCCGGCGCGGGCGTCTGGGTGCCGTGAGGTCCGGGGGCGACACTGGCGGTGCAGTCCGCGCGGACTCCCCTATGGCGCGTCCACCGCGGGCGGCAGGGCGACCAGCCCGGTCACCGCCGGGCGAGTAGCCTGCGGACGTGTCCCCGACCTCGACCGGCGTGGGGTTG     
O       TAAAGTGTTGACTATATTTTTAGTGTTCGTTTTGACTTTAATATTTTTTATAATGTCTATTTAAGGATTAGATTCTCAATATAAATCTAAATAAAATTAAGAATGTACATTATTCCTCATGTCCGATTACCTATAATAATTTAATACGAAATACTTTTGCATATAAATGCATTGCAATTATTAATTATTTTTTCTTATAGAACTATAGAATAGATAAACAATATTTTAAAAAAGAAATTATATATTTATTTATAGTTGGTTTTTGCCATAAAAACAATTCAACAAAAATAAGTAATAATAACATTTAGCGAATAAAAATAATAGTTTTAAAATATTGATTGTTTAATTTTTTCTCTTAAGATATACTTCTTCTCCCTTTATCTACTCGGATGAACTGAAAGTAAATAATCAATGTATAATTTTTATTAAATTATTTTTTCTAACACTTTATAGAACTAGTTATTCTAATAGTATAATGTGGGAATTTTTATTACCACATCAGATTTTTCATTAGATATTTTAGTATAGTTACGTATAAAATATAGTCATTATCTTATATAATCATTGATAGGTTTTTTCTATTAGTCAATATAAAAACTAATATGTTAGGATGATTTCTATTCAACCATTCAGAATCTTTATGTACATGCTTATTTGAATTGATAGTTAATAAAAACTCAAATAATATATCTTTACGTGGAAATACAGTTAATAGATTAAATGAATGACAATCTAATACAAATTTTACTGCGTACATCTTCAGAAATTAATGTAGCAAATACTTAGTGAAGAGGTTTCACTATTCAATAATTTCTTTTCAAGCAAAATGATTTGTTTAGACATTATTAATATTCTATACAAAAAATAGTAGTTCCTGTACTAACAAATATTGTCTTAAAATCTAAAACGTCTACAATGATATACTTATGTAAATATATTAACTGTCTGAATACATGCTAATAACGATCAATTGTTTCTAACAGAAGGAATTCATTCGTTTGTATCGAAGGACTCCTGTCAATAAAGATTAGTTTTTCAAATACATATGTTTGAAACCAGCCATCCGAATTAGCTCCTCGGCCAAATAGCCAGTCCCAAAAAATTATGACCTGATTCAGCCCCGTGTACTATTTCTGGCTATTCAGCTTCAGAATCGTCTTCTAGAAGTTGACTCGGAACTGAGCCACTCATAGCTCAGAAGGTACTCCGATATGAGCTAACATGAAAATTATGGGCCTCGTCGTTTTGATTAGGTTAAAACTTACTAAATTCACCCTTAATGAACTTCAAAGGTATCAACTTTACGGGAAACAAGCTTCAACTACGTCAATAGACTCAGGAATTCGAAGCCGGGAGTAATAAGGAAAATGTCGACTTCTATCTTCTGTAATTACGTAAAAATCATAATTCAAGGCCTTGAGAGGACGTCTTCCAGCCCGAGCAGCTTTTTGGTATAACGGAATCAGTAACCAGTATTGAGTTGGATACTAGCTTTGACCACTTGGTTGTTACGCAAGGTTTGAGATAGACTAAAGTGGAATTGGATTGATAAGTGTCCATCGCAAGATATATTTTGGAGCTGTCTAGAATGATGGTTACAGCCCGTATAGTCGCTCAGTACTGAGGGTGTCCCCAGCACGGGCCTGCTGCAATTCTTTTGACGGCGATTGTTACATGAAAGGGGTTTAGGGTTACCCGAAGCTTACCCATCAGCTTTAGCGGACATGGCACGGGTGTTGCACTGAACGTTAATAGAGCGTTACGATGATGTTCGATTCCGATACCCAGACAAACAAATCATTCAAACCGACCTTCTATGCCAAGGTTCATTTTATGCCCTTTGCGTCTGCGTGACACACAAGGCGGATATATAGCAAGTGAAAGTAATCGTAGACAGAATTTAAGAAAAATCCGGCTACCGTGTAAGCATAAAGATGGGTTTGTCTGGTATAGTACACTAAGATATACATCCACTTGAGTAATTCTACATTTTGATTGGGCCCAGGATTGCCCCTTCACCCTTTGGTCTGCGTTCTTGTGACGGCGATTGACCACCGATCCTTGACCGGTATTCCAGAGCTGACTTCGGCGGCGGCAGAGAGGCCATTAACACGGGACAGTCGCGTCCGTGGTCCGCCACCGCATGAACCCGTAGGTGGAACCCCAGGGTTTCCTGACAACCCACAGGGGTGTTTCGTAAGCAGAAACACTTTTCCTTTTGGGGCTGCATAGCAAGCGCACTAGCGGGCTGAAACTCGGGGTCCCCTATGTCACGGACAGACTCCGCGTTTGAGCTTATGAGCCACTGGGAACCAGGCCGGTTCTCTACTTACACAGCCGCCGCGGAGGAAGTAATCAACGGATGGTAAGTCTTATACCCGTCGGGAAGGGAGCGTCACCACCAGGATCGTAGGGGACCGCGATCACCTTGGCATGCCGGGAGGTCCGACCGGGGGCATAGCTTGTCTTGATCTGTGATAGGTGTGCGACCAAGGAGCTTCTGGCCATTTGTACCACCAGGTCACATGACCCTAGTGGAGGTCCGGGCGACTATTTGGGCTCGCCGGACGAGAAGGGACGCCGGGGCGGTCGCGCCCTGGCCGCCGTCATGTCATATCCGCGGCGGAGGGACCTAGATTCCCCACTGGTGGATCTTCGACGTTCCCTCGCAGCGGCACGCCTGGCTCGGCACGCCTCCGGCCTCAGGACCACACGGTCCGTTCCCCCGATGAAGTTCTCGTATCGCAAGTAGGCACCGGGAGAAGTGAGACCGGTGTTGACTCCACGCCCTAGGAGCTGCCATGATTATGCGATAGAACACCCGCCGGCGCATCGCGTCCGCCGACGCGAATCATCGGGGCCGGCAACGCTAGGTGGCGGGGGAACGAGGCACCCCGAACAAAAGGTAACCCCTGACCAGGTGTACGAGCTAGGAACCTTAAGCATAATTCACCAAGCTACGCCAAGTTGTGACGTAGCCGCGTTTCGCTGGCGGAGTAGGTCATAGCGCCCGAGGCTCACCTGCCGCCCGCCGGGTGGCCCCCGACGTTGAGCCCTTCCGGGCCGTAGCCCCGGGGCGCCCTCCCGCGCCCCCCGCACTAGGTGAGTCCGACGCCCGCATGGGCGTGACCCCGCCTCCCCCGTCGGCGGCCCTGACCGGCCGGTCTAGGTCGCAGGCGGGGCAGCCTGAGCGGCGCCGTCCCTCGTGGAAGCTGTCGGTGCCCCGGTGGCGCGTGGACCCCGCAGGGGCCTGGCGGGCGCCTCCAGGGCGCGACACGCTGGCCGGTGCCTCGACTGACCGCCGACCGCGCGCCCAGCCCCCCCGCTGGCACTGGTACTCGGGCGAGGCCGGAGTTTGACGCGGCGGGGCGCGTACCGGGCCCGCTACGCAACCCGCGTGCAAGACCCCGCTGCACGATAGCAGCCCCCCTGGCAGCCCCCGTCCGGTGGGACGGCCCTCGGCCGCACGTCGGACCGCACCGCCACGCCGCGCGCCACCACATGGGGGTCGCTGCAGCGACACGGCGACCGCAGGCGCCCCCCCCACCTCCGGCGCCGAGCCGGCACGTCTGGTGGGGCCGGCTGCTCGAGCCCCGTCAGGCAGGCGCGGGGCGGCCCCCACGGCCGGCCTGGAGGTCCTCTACGCGGTCCCTCCAGGGGGAGCCGCCGGCGCGCCATCCCGATCGGCGGCCTATACCGTGTCCCGGAGGGGCAGCCTGGTGCGCCACGGCTATGGCGGGCCGCCCCCCTTCGCGCGCGGCCGTGCGATGGCGGGGGATCGGCCGAGGGTCTTCGGTATCTCCGGGCAGTGCCCGGTGGGGGGGCCGCCCCGGGGGGGTGCGGGCGCGTGGGTCGCCTGAGCTCCGGGGGCGACCCTGGCGGTGCAGTCCTCGCGGACTCCCCTTTGGCCGGTCCACCGGGGCCGGCGGCGCGACCTGCCCGGTCACCGGCCGACGAGAAGCCTGCGGACGTGTCCCCGACCTCTACCGCCGTGGGGGTT     
N       TAAAGTTACATCTATACTTTAAGTGTATATTTTGACTTTATTATTTTTTATAATCTATATTTAAGGAATAGATACTCAATATAAAGCTAATTAAAGTTAAGAATGTAATTTATTCCTCAAGTCTGATTATCTATATTAATTTAATACGAACTTTTTTTAAATATAAATCGATTGTAATTATAAATTATTTATTCTTATAGAACTATTGAATAGATAAACAATATTTTAAACAAAAATAAATAACTATGTTAATAGTTGGTTCTTGCCATTAAAATATTTCAACAAAAATAAGTACTTATACGGTAAAACGATTATAATTAATAATTCTAAAAGGTTGATCGTATAATTTTTCCTCTTAAGATATAATTCTTCTCCCTTTATCTACTCGGATGAACTGAAAGAATATAATTATAATATAATTTTTGTTAAATAAGTTTTACTACCGCTTTATAAAACTACTCATTCTAATAGTATAATGTGAGAATTCTTTTTACTACATAAGCTTTTGCTATAGATATTTTAGTATAGTTATATCTAAAATATAGTCATTATCTAATATAAACATTGATAGGTTTTTTTTATTTGTCAATATAAGAACTAATATGTAAGGATGGTTTCTTTTCAACCATTTAGTATCTTTATGTACTTGCTTATATGATTTGGTAGTAAATAAAAACTCAAATTCTATATCTTTACGTGGAAAAACAGTAAATTTATTCAATGATTGACAATCTAATACAAATTTTACTGCGTACATCATCAGAAATTAATATAGCAAATACTTAGTGAAGAGATTTCACTATTCAATTTTTTATTTTCAAGCAAATTTATTTGTATAGTCTTTATTAACATTCTATACAAAAAATTGTAGTTGCTGTAATAACAAATATTGTCTTAAAATCTTAAAGGTCTACAATGATATAATTATATAAATATAATAACTGTAAGAATACTCGCTAATAAAGATCAAATGTTTCTAACAATAAGAATTCATTCGTTTGTATCGAAGGACTCCTGTCAATAGAGTTTCATATTTCGATTACATATGTGTGAAACCAGCCATACGGATTAGCTCCTCGGCAAAAGATCAACTTCCAAAAAAATATTAAGTGATTCATCCCGGTGAACTATTTCTGTATAATGAGCTTAAGAATCGTCCTCTAGAACTTGACTCGGAAATGAGATACTGATAGCACAGATGCTACGCCGATTAGAGCTACGATAAAAATTATTAGCCTCGTCGTTGATATAAGGTTAAAACTTACAAAATTCACCCTTAGTGAACTTCAAAGGTATCAACCTTGCGGAATACATGCTTTAACTGCGTCAATAGACTAAGAAATACGTACCCGAGAGTAATAAGGAGAATGTAGACTACCAACTTCTTTAATTACGTTAAAATCAATCTTTGAGGCGATGAGAGGACGTCTCCAAGCACGCGCAGCTTTTTGGTATAGCGGTCTCAGTTACCCGTATTGAGATCGATACCAGCTTTGACCACTTGCTTGTTACGCAAAGTCTGAGTCAGACTAAACTGGAACGTGAGTGATAACTGACCATCGGAAAATATATTTTGGTGCTGTCTATAATGATGGTTACAACCCGTATAGTCGTTTCTTACTGAGAGTGTCCCCGGCACGAGCCTGCTGCAATTCCTTCGACGGAGTTTGTTACATGAAGGTGGTTAAGGGTTTTCCGAAGCTTACCCATCAGCTGTAGCGGACATGACACGTATGTAGCACAGAAGGTGAGTAGAACATTTAGAAGATGTTCGATTCCGAGACTCTGACCAGCCAATCATAACGACCATCCTTCTCTGCCAAGGTTCATTTGGAACCCATTGCGTCTGGGTGCCACACAAGGCGGATAACTAGCAAGTGAAAGTAATCGTAGACAGAGTTTAAGATAACTACGGCAACCGTCTAAGGATAACAATTCGTTTGGCTGGTATAGTACACTAAGAAATACAACCACTTGAGTAACTCTACATTTTGGTTTGGCCCAGGATAGCCAATTCAGCCATTGGTCTGCGTTCTTGTCACGGGGCTTAACCACCCATACTTGACCGGTATTCCAGAGCTGACTTCGGCGGCAGCAGAGGGGCTGTTAACACCTAACAGTCGTGTCCGTTGTCCGCCCCCGCGTGAAGCCGTAGCTGGACGCCCAGGGTTTCCGGACAATCCACGGGGGTGTTTCGTAAGCAGAAACAGCTCTCCTTTTGTGGCTGCATAGCAAGCCCACTAGCGGTCTGAAAGTCAGGGTCCCCTATGTCACGGACTGACTCCGCGGTTAAGCTTATGAGCCACAGGGATCCAGGTCTGCTCTCTGTTTACACAGCCCCCGCAGAGGACGTAATCCACGGACGGTACGTCTTATACCCGTCGGGAAGGGGGCGTACCCACGAGGATCGTAGGGGTCCGCGCTCACCTTGGGATGCCGGGAGATCCCACCGGGTGCATTACTTGCCTTAAACTGTGCTCGGTGTGCGACCAAAGGGCTTCTGGCCATAGATACCCCCATCTCACATGAGCCTCGTGGAGGTCCGGGCGACCATATGGGATCCCCGGAGGAGAAGGGACGCGGGGCCGGTCGCGCCCTCGGCACAGTGATGTCATATCCGCGGCGAAGGGACCTACAATTCCCAATGGTGGATCCTAGACGTGCCCTCGGAGCCGCACGCCTGGCCCGGAACGCTGCCGACCACAAGACCACACGCTACTTTCCTCCGATGAAGGTCTCCCAACGCAAATAGAGAGCGGGCAAAATGAGACTGCTATTGCCTACACACCCTACGAGACGTCTTGATTCTGCGATAGAACACACGCCGGTGCATCGCCTCCGCCGACGCGAATCATCGGGGCCTGCAACGCGAGGTGGGGGAGGAACTAGGCACCCCGAACAAAAGGTAACCCCTGCCCAGGTGCAGGAGCGAGAGCCCTTAAGGATAATTCGTCAAGATAAGACAAGTTGGGACGTAGCCGCGTCTCGGTGGAGGAGTCCATGAGAGCGCCCGAGGCCTACCTGCCGCCCGCCGGGTGGCCCCCGACGAGGTGCCCCTCCCGTCCGGAGCCCCGGGGCCCCGTCCCGCGCGGCCCGTAATAGGGCAAACCCACGCCCGGCTGGGCGTGCCCCCGCCTCGCTCGTCGGCGGACCCGACCGGCCTGTCTAGGTCGCAGGGGGCCCAGACTGAGCGGCGCCGTCCCTGGTGCAAGCTGTCAGAGCCACGGTGGCGCGTGGACCCCGCACGGGCCTGGAGTGCGCCGCCAGGGCGCGTCACACTGGACAGTGCCTCGGCTGCCCGCCGACGGGGCCCCCAGCCCCCGCGGTCGCACCGGCACTCGGGCGAGGCTGGAATTGTACGCGGCGGGGCGCGTGCGGGACCCGCTGCGCAACCCGCGTGCAAGCCCTCGCTGCACGATAGCAGCGCTCCTGCCCGCCCCCGTCCGGTGGGACGGCCCGCGCCCGCTCCTCGAACCCCACCGCCACGCGCCGCGCCACCACGTGCGGGTCGGTGCCGCGACGCGGCGACCGCAGGGGCCCCCCCCACCTCCGGCGCCGAGGCGGCACGGCTGTTATGGCCGGCTGCTCGAGCTCCGTCAGGCAGGCGTGGGGCGGCCCCCACGGCCAGCATGGAGGTCCTCTAGGCGGTCCGGCCAGGGGGAGCCGCCGGCGCCCCACCCCCATCGGCGGCCTATACAGTGTCCCGCAGGGGCAGCCTCGTACGCCACGGCTGCGGCCGGCCGACCCCCTTCGCGCGCGGCCGTGCGATGGCGCGTGGTCGGCCCGGGGTGTTCGGTATGTCCGGACAGTGCCCGGTGGGCGGCCCTCCCCGGGCCGCTGCGGGCGTGTGGGTGGCCTGAGCTCCGCGGGCGACGCGGGCTGTGCAGGCCCCGCGGACTCCCCTATGCCGCGTCCACCGGGGCCGGCAGCGCGACCAGCCCGGTCACCGGCGGTCGAGGACCCTGCCGACCTGTCCGCGACCTCGACCGGCGTGGGGTTG     
M       TAAAGTTACAACTATATTTTAAGTATTGGTTTAGACTTTAATATTTTTTATAATCTATTATGAAGGATAAGATACACAATATAAATCTAATTAAAATTAAAAATGTACATTATTCCTCATGTCTGATTAGTTATATTAATTTAATATGAAATATTTTTACATATAAATCGATTGGAATTATTAATTATTTTTTCTTATTGAACAATAGATTAGATAAACAATATTTTTAACAAAAGATTATAACAATATTTCTAGATGGTTTATGCCATTTAAGCATTTCAAAAAAAATTAGTACATATAACGTTAAACGAATAAAATTAATAGTTCTAAAAACTTGAAAGTTTAATTTTTTCTCTTGAGATATAATTCTTCTCCCTTTATCTACTCGGTTGAACTGAAAGAATATAATAAATTTATAATTTTTGTTAAATAATATTTCCTACCTCTTTATAAAACTAATGATTCTAATAGTATAATGTGAGAATTCTTATTACTACATCAGCTTTTGTATCAGGTATTTTAGTAAAGTTACGAATAACATATAGTCATTATCTTATACAATCATTGATGAGTTTATTATATTTGTCAATATAAAAACTAATAGGTTAGAATAGATTCTATTCAACCATTTAGTATCTTTATGTACATGTTTATTTGATTTGGTAGTAAGTAAAAACTCAAATAATATATCTATACGTGGAAATACAGTTAATATATTTAATGATTGACAAACTAATATAAATTTTAATGCGTACATCATCAGAAATTAATTTAGCAAATACGTAGTGAAGAGATCTCACTATTCTATATTTTATTTTCAAGCAAATTTATATGTTTAGGCATTATGATCATTCTATACAAAAAAAAGTAGTTCCTGTAATAACAAATATGGTCTTAAAATCTAAAAAGTCTACAATGATATAATTGTGTAAATATATTAACTGTTTAAATACACGCTAATAAAGAACAATTGCTTCTAACATTAAGAATTCATTCGTTTGTATCGAAGGACCCGTGTCAGTAAAGTTTAATTATTCGATTATATATGTTTGAAACCAGCCATACGGATTAGCTCCCCGGTTAAATATCCAGTTCCAAATGATTATTACTGGATTGAGCCCGGTGAACTATTTCTGTATATTCAGCTTCAGAATCGTCCTTCAGAAGTTGACTCGGAAATCAGATACTGATAGCACAGATGCTACTCCTGTTAGAGCTAATAATAAAATTATTGGCCACGTCGTTGTTATTAGGTTAAAACTTACCAAATTAACCCTTAGTGAACTTCACAGGTATCAACCTTACGGAAAACATGCTTTAACTATGTCAGTAGACAAAGAAATGCGAAGCCGGGAGTAATAAGGGAAATGTCGACTACTAACTTCTGTAATCACGTAAAAATCAATCTACCAGGCGTTGAGACGACGTCTGCTAGCACGCGCAGCTTTTTGGTATAGCAGATTCAGTAACCCGTATTGATATGGATACCAGCTTTATCCACTTGGTTGTAACGCAAGGTTTGTGTCAGACTAAACTGGAATTGCACTGATAAGTGACCATCGGAAAATATATTTTGGAGCTCTCTACAATGATGGTTAGAGCTCATATAGTCGTACAATACTAAGGATGGTCCCGGCACCAGCCCGCTGTAATGCATTCGACGGAGATTCTTACATGAAAGCGGTTTGTGGTTTTCCGAAGCTTACCCATCAGCTCTCGCGGACATGACACGTGTGTTCCACAGAACGTGATTGGACCATTTCGGGGATGTGCGCTTCCGAGACTCTGACGAACAAATCATTACAGCCTTCCTTCTCTGCCAAGGTTCCTTTGTTACTCTTTGCGTCTGCGTGCCACACAAGGCGGATATATAGCAAGTGTAATTAATAGTAGACAGAGTTTAAGGTAAAGGCGGCTAGCGTATAAGAATAAAAATTGGTTTGGCTGGTATAGTACACTAAGAAATACAACCACATGAGTAATTCTACATTTTGGTTTTGCCCAGGATAGCCCATTCAGCCTTGGGTCTGCGTACTTGAGACGGGGCTTAAGAACCCATGCTTGACCCGTATTCCAGAGCTGACTTCGGCGGCGGCAGAGCGGCCGTTAACACGGTACAGTCGTGTCCGTTGTCCGCCCCCGCGTGAACCCGTAGGTGGTAGCCCAGGGTTTCCAGACAACCCAGCTGGCTGTTTCGTAAGCAGAAATATCTTTCCTTCTGGGGCTGCATGGCCAGCTCACTATAGGGGCGAAACTCGGCGTCCGCTATGTCACGGACTGTCTCCGCGGTTTATCTGATGAGCCACAGGGAACCAGGGCTGATCTCTCTTTACACAGCCACCGCCGAGGACGTAATCCACGGAAGGTACGTCTTATACCCGTCGGGAAGGGGGCGTACCCACTAGGATCGTAGCGGACCGCGCTCACCTTGGGATGCCGGGAGGTCCCACCGGGTGTATTACTTGTCTTCAACTGTGCTAGGTGTGCGACCAAGGGTCTTCTGGCCATATATACCCCCGTCTCACCTGACCCTCGTGGACGTCCGGGCGACAATTTGGTCTTTCCGGACAAGAAGGGACGCCGGGGAGGTCGCGCCCTCGTCGCAGTGATGTCATATCCGCGGCGAAGCGACCTAGAATTCCCAATGGCGGATCCTGGACGTGCCCTCGGAGCGGTAAGCCTGGCCCGGAACGACTCCTGCCACGGGACCGCACTCTACTTTCCTCCGACGAAGGTCTCCTAACGCAAATAGACACCGGGCGAAATAAGACTGCTGTTGCCCACACACCCTAACAGGGGTCGTGATTATGCGATAGAACGCACGCCGGGGCATCGCGTGCGTCGACGCGAATCATCGGGGCCGGCACCGCAACATGGCGGGGGAATGAGGCACCCCTAACAAAAGGTAACCCCTGCCTAGGTGCAGGTGCTAGTGCCCAAAAGGATAATTCTCCAAGATAAGCCAAGGTGGGACGTAGCCGCGTATCGCAGGCGGAGACCATGATGGCGCCCGAGGCCCACCTGCCGCCCGCTGGGTGGCCGCCGATGCTGAGCCCCTCCGGGCCGTAGCCCCGGGGCGCCCTCCCGCGCGCCCCGGAATAGGCGAGCCCGACGCCCGCAGGGGACTGACCCCGCCTCCCTCATCGGCGGGCCGGACCGGCCTGTCTCGGTCGCAGGAGGCCCGGGCTGAGCGCCGCCGTCCCTGGGGTAAGCTGTCAGAGCCCCCGTGGCCCGTGGACCCCCCATCGGCCTGGAGGGCGCCGCCAGGGCGCGTCACCCTGCGCGGCGCCTCGCCTGCCCGCGCACTGGGCGCCCAGCCCCCGCGCTCGGACGGGTACTCGGGCCAGGCTGGACTTGGACGCGGCGGGGCCCGTGCGGGGCCCGCTGCGCAACCCGCGTGCAAGCCCTCGCTGCACGATAGCAGCCGACCTGGCAGCCCCCGTCCGGTGGGACGGCCCTCGGCCGCACCGCGCACCGCACCGCCACGCGGCGCGCCACCAGGTGGGGGTCGGTGCCGCGACGCCGCGACCGCAGGGGTCCCCCCCACCTCCGGCGCCGAGGGGGCACGTCGGTTATGGCCGGCTGCTCGAGCCCCGTCAGGCAGGCGCGGGGCGGCCCCCACGGCCGGCATGGAGGCCCTCGAGGCGGTCCGCCCACGGGGAGCCGCCGGCGCCCCATCCCCATCGACGGCCTAGACAGTGTCCCGGAGGGGCAGCCTGGCGCGCCACGGCTGTGGCGGGCCGACCCCCTTCGCCCCCGGCCGTGCGATGGCGAGGGGGCGGCGGCGCGGCTTCGGTATGTCCGGGCAGCGCCCGGTGGGCGGGGCCCCCCGGGCCGGTACGGGCGGGTGGGTGGCCTGAGCTCCGCGGCCGCCGCTGGCGGTGCAGTCCCTGCGGACTCCCCTATGGCGCTTCGACCCTGGGCGGGAGCGCGACCGGCCCGGTCACCGGCCGGCGAGCAGCCTGCGGACCTGGCGCCGGCCTCGACCGCCGTGGGCTTG     
L       TAAAGTAAATACTATACTTTAAGTGTTCGTTATGACTTTATTATTTTATATAATGTATATTAAAGGATTAGAAACTTAATATGAAACTAATTAAAATTAAATAAGTACGTTATTCCTCATGTCTTATTATTAATATTAATTTTATATGAAATTTTTTTGCATATAAATAGATTGAAATTATATACCATTTTTTCTTATAGAACCATAGGATAGATCAACAATATTTTTAACAAATACCTATACATATATTTATAGCTCGTTTATGCCTTCAAAACTTTTCTAAAAAAATAAGTACATATATCGTTAAACGAATAAAATTAATAGTTCTAAAATGGTGATGGTTTAATTTTTTCTCTTAAGCTATAATTCTTCTCACTTTATCTACTCTGCAGAACTGAAATAATTTAATTTATTTATAATTTTCGTTAAATAAGTTTTACTACCATTTTTTAAAACTAGTGATTCTAACAGTATAATGTGTGAGTTCTAATTACTACATCAGCTTTTGCATTATGTATTTTAGTTTAGTTACGAATAAAATATAGTCATCATCTTATACAATCATTGATGGGTATTTTTTATTTGTCAATATAAAAACTAATATGTCAGGATGAATTCTATTCAACCATTTAGTATCTTTATGTTCATGCTTATTTGATTTGGTAATAATTAATAACTCAAATAATATATATTGACTTGGAAATACAGTGAATATATTTAATGAATGACAAACTAATAGAAATTTTACTGCGTACATCATTAGATATTATTGTAGCAAATACTTAGTGAAGAGATTGCACTATTCTATATTTTATTTTCAAGCAAATTTATATGTATAGACATTATTAACATTCTATACAAAAAAGATTAGTTCCTGTAATAACAAAAATTGTTTTAAAATCTTAAAAGTCTCCAGTGATATATTAATGTAAATATATTAACTATATGAATACTCACTAATAAAGATCAATTGCTTCTAACATTAAGAATTCATTCGTTTGTATCGAAGGACTCCTGTCACTAAAGTTTAGTTATTCGATTACAAATGTGTGAAACCAGCCATTCGGATTAGCTCCTCGGCCGAATATTCAGTTCCAAAAAATTATTACGGAATTCAACCCGGTGAACTAGTTCTGAATACTCAGCTTCAGAATCGTCCTCCAGAAGTTAACTCGGAAATGATACACCGATAGCTCAGCAGCTACTCCGTTTAGAGCTAACATAAGAATTATTGGCCTCTTCGTTGTTAAAAGGTTACAACTTACAAAATTCACCATTAGTGAACTTCAAAGGTATCAACCTTACGGTAAACAAGCTTTAACTAAGTCAATAGACTGATAAATGCGGAGCCGGGAATAATAAGGATAATGTCGACTTCTAACTTCTATAATTACGTAAAAATCATTCTTCTAGGCGTTGAGACGACGTCTCCAAGCCCGCGCGGCTGATTGGTATAGCAGACTAAGTAACCCGTATTGAGATGGATACCAGCTTTGACCACATGGTTGTTACGCAAGGTTTGAGCCAGTATAAACAGGAAAAGCACAGATAAGTGACCATCGGAAAATATATTTTGGGGCTCTCTTGAATGATGGTTACAGCCCGTATTGTCGTTCTGTACTAAGGTTGTTACCGTCACGAGCCTGCTGTAATGCATTTGACGGTGATTGTAACATAGAAGGGGTTTTCGGTTTTCCGCAGCTTACCCATCAGCTGTAGCGGACATGACACGTGTGTTGCACTGAACGTGCGTAGACATTTCCGATGATGTTCGATTCCGATAATCTGACGAACAAATCATTCCTGCATTCCTTTACTGCCAAGGTTCAATTGATACCCTTTGCGTCTGCGTGCCACAGAAGGCGGATATATAGTAAGTGAAAGTTATCGTAGACAGATTTTAAGATAAATTCGCCTAGCGTATAAGGATAATGATGCGTTTGGCTGGTATAGTTCACTTAGAAATACAACCAAGTGAGTAAGTCTGCATTTTGGTTTTGCCCAGGATAGCCCATTGAGCCTTGGGTCTACGTTCTTGTCACTGGGCTTAAGAACCGATACTTGACCGGTATTCCAGAGCTGACTTCCGCGGCGGCGGAGTGGCCCTTAACACCACCCTGTCGCGTTCGTGATCCGCCCCCCCGTGAACCCGTAAATGGAAGCCCACGGTTTCCTGACAACCCACCTGGGGGTTTCGTAAGCAGAAACAATTTTCCTTTTGGGGCTTCAGAGCAAGCACACTAGCGGGGAGAAACTCGGGAGTCCCTATGTCACGGACTGACTCCGCGGTTTAGCCTATGAGCCACCGGGAACCATGCCCGATCTCTCGTTACACAGCCCCCGCCGAGGACGTAATCCACGGCTGGAACGTGTTATCCCCGTCGGGAAGAGGGGGTACCCACTAGGATCGTAGCGGTCCGCGCTCACCTTGGGATGCCAGGAGGTCCCACCGGGGGCAATACTTGTCTTCAACTATGCTTGGTCTGCGACTAAGGCGCTTCTGGCCATAGATACCCCCATGTCACACGAGCAGCGTGGAGGGCCGGGCGACCATTGAGGCTCGCCGGAGGAGAAGGGACGCCGGGGCGGCCGCGGCCTCGTCGCAGTGATGTCATATCCGCGGCGAAGGGACCTAGATTTCCCACTGGTGGATCTTAGACGTGCCATCGGAGCGGCACGGCTGGCCCGGAACGACTCCGGGCACGGGACCACACGCTACTGTCCTCCCATGAAGGTCTCCTAACGCAAATAGATACCGGGAGAAATTAGACTGCTGTTGCCTACACACCCTATGAGGTGTCTTCATTATGCGTTCGAAAACACGCCGGTGAATCGCGTCCGCCGACGCGAATCATCGGGGCCGGCACCGCTAGGTGGAGCGGGATGGAGGCACCCCGCACAAAAGGTAACCCCTGCCCATGTGCACGGGCGAGAGGCCTAAAGGATAATCCGCCAAGATAAGCCTAGCTGGGACGTAGCCGCGTGCCGCTGGAGGAGTGCGTGATAGCGCCCGAGGCCCACCTCCCGCCCGCGGGGTCGCCCCCGACGGTGAGCCCCGCCCGGCCGTACCCGCGGGGCGCCGTCCCCCGCGCCCCGTAATAGGAGAAAGCGAGGCCCGCATGGGCCTGACCCCGCCTCGCTCGTACGAGTACCTGACCGGCTTGGCTAGGTCGCACGCGGCCCCGGCTGAGCGGCGCCGTCCCTCGTGTAAGCTGGCAGAGCCCCCGTGGCGAGTGGACCCCGCGTCGGCCTGGAGAGCGCCGCCAGGGCGCGTCACCCTGGGCGGTGCCTCGACTGCCCGCCGACCGGGCGCCCAGCCCCCGCGCTGGCACCTGTACTCGGGCGAGGCTGGGGTTGGACGCGGCGGGGCGCGTCCGGGTCCCGCTCCGGAACCCGCGTCCAAGCCCTCGGTGGACGATAGAAGCCCACCTCCCAGCCCCCGTCCGGTGGGACGGCCCGCTTCCGAGCCTCGGACCGCACGGCCACGCGGGGCGCCACCACGTGGGGGTCGCTGCCCCGACGCCGCGACCGCCGGGGCACCCCCCACGTCCGGCGCCTAGGGGGCCCGACTGTTATGGCCGGCTGCTCGAGCCCCGTCAGGCAGGCGCGGGGCGGACCCCACGGGCGGCAGGGGGGTCCACTAGGAGGTCCTCCCAGGCGGAGCCGCCGGCGCACCATCCCCATCGGCGGCCTATACGGTGTGCCGGAGGCCCAGCGTCGTGCGCCACAGCTGTGGCGGGCCTACCCCCTTCGCGCGCGGCCGTGCGATGGCGAGGCGGCGCCGGCGGGTGTTCGGTATGTCCGGACAGTGCCCGGTCGGGGGGCCCCGCCGGGCCGGTGCGGGCGTGTGGGTGGCCTGAGCTGCGCGGGCGACGCTGCCGGTGCAGTCTCCGCGGACTCCCCCGTGACGTGTCCACGGTGGCCGGCAGCGCGACCAGCCCGGCCACCGGCGGTCGGGTAGCCTGCCGAGCTGGCCCCGACCTCGACCGCCGTGGGGTTG     
K       TGAAGTTACCACTATAATTTAAGTGTTTCTTTTGACTTTAATATTTTTTATAATCTATATATAAGGAATAGATACACAATATAAATCTAATTAAAATTAATTATGTACATTATTCCTCAAGTCAAATTATCTATATTAATGTAATATGAAATATTTTTACATATAAATCGATTGCGATTATTAATTTTTTTTTATTATAGAACTATAGGATAGATAATAAGTATTTTGAACAAAAAATTATAATTGTATTTATAGATGCTATATGCCATTAAAACTTTTCTAAAAAAATAAGTACTGATAACGTTTAACGAATAGAATTAATATTTCTAAAATGTTGATCGTTTATTTTTTTCTCATAAGATATAATTCTTCTCCCTTTATCTACTCGGTTGAACTGAAAAATTATAATTTTTTTATAATTTTTTTTAATTAAGTTTTATTACCACTTTGTAAAACTAGTCATTCAAATAGTTTAATGTGAGACTACTTATTTCTACATTAGCTTTTGCGTTAGATAATTTAGTATAGTTACGGATAAAATATAGTCATTATCTTATAAATACATTGATGGGTTTATTTTATTTGTCAATATAAAAACTAATATGTTAGGACGTTGTCTATTCAACCATTTAGTATCTTTATGTACATACTTATATGATTTGGTAGTAAATAAAAAGTCAAAAAATATATCTTTACGTAGAAATACAGTGAATATATTAAATGAATGACAATCTAATATAAATTGTACTGCGTACATCATCAGAAATTAATTTCGCATATACTTACTGAAGAGTTATAACTATTCAATATTTTATTTTCAAGCAAATTTATATGGACAGTCATTTTTAATATTCTATACAAAAAAAATTAGTTCCTGTAATAACAAATATTGTCTTAAAATCTAAAATGTCTACAATGATATAATTATGTAAATATATTAACAGAATGAATACTCGCTAATAAAGATCAATTGCTCCTAACATTAAGAATTCATTCGTTAGTATAGAAGGACTCCTGTCATAAAAGTTTAATTTTTCGATTACATATGTGTGAAACCAGCCATACGGATTAGCTCCTCGGAAAAATATTCAGTTCCAAAAAAATATTACGGGATTCATCCCGGTAAACTATTTCTGTATATTCAGCTTGAGAATCGTCTTCCAGAACTTGACTCGGAAATGAGCTACTGATGGCTCAAAAGCTACTCCGATTAGAGCTAACATAAAAATTATTGGCCCCATCGTTGTTATCAGCTTAAAACTTACCAAACTCACCATTAGTGAACTTCAAAGTTATCATCATCACGGAAAACATACTTTAACTAGGTCAATAGACTAAGATATCCGAAACCGTGAGTAATCAGGAAAATGTCGACTTCTAACTTCTGTAATCACGTGAAAACCAATTATCTAGGCGTTGAGACGACGTCTCCAAGCCCGCGCAGCTTTTTGGTATAGCAGACATTGTAACCCGTATTGAGATTGATACCAGCTTTGACCACTTGGTTGCTACGCAGGGTTTGAGTCAGACTAAACTGGAATAGCACTGCTAAGTGACCCTCGAAAAATATATTTTGGAGCTCTCTAGAATGATGGTTACAGCCCGTATTGTCGTACAGTACTGAGGGTGTGCCCGGCAATAGCCTGCTGTAATGCATTCGACGGAGATTGTCACATGAAAGGGGGTTACGGATATTCGCAGCTTACCCATCAGCTTTAGCGGACATGACACGTGTGTTGAACTTAACGTGCGTAGACTATTTCGATGATTTTCGATGCCGAGACTCTGACCAACAAATCATTCCTGCCTCCCTTCTCTGCCAAGGTTCATTTGTGACCCATTGGGTCTGAGTGTCACACAAGGCGGATAGATAGCAAGTTAAAGTTATCGTAGACAGAGTTTAAGATAAAGTCGTCGAACATATAAGGATAAAAATTCGTTTGGCTGGTATAGTGCACTAAGAAATACATACACCTGAGTAAATCTCCATTTTGGTTTGGCCCAGGATTGCCCGGTCAGCCTTTGGTCTACGTCCTTGTGTCGGGGCTTCAGAACCGATACTTGAGCGGTATTCCAGAGCTCACTTCGGCGGCGGCAGAGTGGCCATTAACACCGAATGGTCGTGTCCGTGGTCCGCCCCCGGGTGAACCCGTAGGTGGAAGCCCAGGGTTTCCTGACAACCCACCGGGGTGTTTCGTAAGGAGAAAGATTTGTCCTTTTGGGGCTGCATGGTAAGCCCACTAGCGGCAAGAAACTCGGGGTCCCCTATGACACGGTCTGACTCCGCGGTTCAGCTGATGAGCCACATGGAACCTGGCCTGATTTCTCGTTACACAGCCCCCGCCGAGGACGTAATCCACGGATGGCCCGTCTTATGCCCGTCGGGAAGGGGGGGTATCCACTAGGATCGTAGGGGTCCTCGCTCACCTTGGGATACCGGGAGATCCCACCGGGGGCGTCACTTGTCTTCAACTGTGCTCGGTGTGCGACCAAGGGGCTTGTGGCCACAGATATCTCCATCTCACACGACCCTCGTGGAGACCCGGGCGACCATTGGGGCTCCCCGGAGGAGAAGGGACGCCGGGGCGGTCGCGCCCTCGTCCCAGTGATGTCATATCCGCGGCGAAGGGACCTAGATTTCCCAATGATGGATCCTGGATGTGCCTTCGGAGCGGCACGGCTGGCCCGGAACGACTCCGGGCACCCGACCACACGCTACTTTCCTCCGATGAAGGTCTCCCCACGCAAGTAGACAGCGGCAGAAATTAGCTGGCTGTTGCCTACACTCCCTATGAGGTGTCTTGATTAAGCGGACGAAAACGCGCCGGGGGATCGCGTCCGCCGACGCAAATCATCGGGGCCGGCACCGCTAGGTGGCGGGGGAACGCGGCACGCCGAACAAAAGGTAACCCCTGCCCAGGTGCATGAGCTAGAGGCCTGAAGGATGATTCGCCAAGATAAGCCAAGTTGGGACGTAGCCGCGTACAGGTGGGGGAGTTCATGATAGCGCCCGAGGCCCACCTGCGGCCCGGGGGGTGGCCGCCGACGGCGAGCCCCCCCCGGCCGGAGCCCCGGGGCGCCCTCCGGCGCCCCCCGGAAGAGGAGAAACCGACGCCCGCATGGGCATGACCCCGCCTCGCTCGTCGGCGGGCCCGACCGGCCTGCCTAGGTCGCAGGCGGCTCAGGCTGTGCGCCGCCGTCCCTCGAGGAAGCTGCCAGAGCCGCGGTGGCGCGTGGACCCCGCATAGGCCTGGGGAGCGCAGCCAGGGTGCGTCACGCTGGGCGGTGCCTCGTCTGCCCGCCCACCCGGCTCCCAGCCCCCGCGCTCGCACGGGTACTCGGGCGAGGCTGGCGTTTGACGCGGCGGGGCGCGTGCGGGACCCGCAACGCAACCGGCGCGCAAGGCCTCGCTGCACGATAGTAGCCCACCTCCCCGCCCCCGTCCGCTGGGAGGGCCCTCGGCCGCACCTGCGCCCGCACCGCCACGCGCCGCGCCACCACGTGGGGCTCGGTGCCGCGACCCGGCGACCGCAGGGGCCCCCCCCACCGCCGGCGCCGAGGCGGCACGACTGTTATCGCCGACTGCTCGAGCCCCGTCAGGCAGGCGCGGGGCGGCCACCACGGCCGGCACGGAGGTCCACCAGGCGGTCCGCCTAGGGGGGGCCGCCGGCGCGCCATCACCATCGGCGGCCGATACTGTGTCCCGGAGGCGCAGCCTCGTGCGCCACGGCTGTGGCGGGCCCACCCCCTTCGCGCGAGGCCGGGCGACGGCGGGGGGCCGGCGGCGGGTGTTGGCTATGTCCGGACAGTGCCCGGTGGGCGGGCCCCCCCGGGCCGGTGCGGGCGTGTGGGTGCCCTGAGCTCCGCGGGCCACGCTGGCCGTGCTGTCCCAGCGGACTCCCCTATGGCGCGTCCACCGCGGCCGGCAGCGGGACCGGCCCGGTCACCGGCGGTCGATTAGCCTGCGGATCTGTCCCCGACCTCTACCGCCGTGGGGTTG     
J       AGAAGTTACCACTATATATTAAGTCTTTTTTAAGACTTTAATATTCTATATAATCTTCATTTAAGGATTAAAGACACAATATAAATCTAATTAAAATTATAAACGTATATTATTCCACATGTCTTATTAATTATAGTAATTTCATAATAAATTTATTTACATATAAATAGATTGCAATTATTAAATATTTTTTCTTATAGAACTATAGAATAGATAAAAAATATTTATAACAAAAAAATATAAATAAATTAATAGTTGGTTTATGCCATTAAAAAATTTCAAAAAAAATAAGTACATATATCGTTAAACGAATAAAATTAATAATTCTAAAAAGTTGATCGATTATTTTTTTTTCTTAAGATACAATTCTTCGCCCTTTATCTACTCGGTTGAACTGAAAGACTTTAATCAAATTATAATGTTTGTTTAATAAGGTTTATTACCACTTTATAAAAGTATTCATTCTGATAGTATAATGTGAGAATTTTTATTACTAAATCTGCTCTTACATTATTTATTTTAGCAAAGTTACGAATAAAATAAAGTCATTTTCTTATAAAACCAATGATGGGTTTTTTTTATTTGTCAGTATAAAAAAAAATATGTTAGGATGGTTTCTCTTCAACCATTTAGTATCTTTATGTACGTTATTATTTGATTTGTTAGTAAATACAAAATCAAATAATATATCTTAACGAGGTAATACAATAAATATATTTAATGATTAACAAACTAATATAAATTTGAGTGCGTAAATAATCAGAGATTAATTTAGTAGATACTTACTGAAGAGATCTCACTATTCAATATTTTATTTTCAAGCAAATTTATGTGTACAGACATTATTAACATTCTATACAAAAAAGATAAGTTCCTGTTATAACAAATATTGTCTTAAAATCTAAAATGTCTACAATGATATAATTATTTAAATATATTAACTTTTAGAATACACGCTAATAAAGATCAAGTGCTTCAAACATTAAGAATTCATTCGTTTGTATCGAAGGAGTACTGTCAATAAAGTTTAAGTATGCGATTATATATGTATGAAACCAGCCATACGGATTAGCTCCGCGGCCAAATATCGAGTTCCAAAAAATTATTACAGGATTCATTCCGGTGAACTATTTCTGTCTATTCTGCTTGAGAGCCGTCGTCCAGAAGTTGACTCGGAAATGACCCACTAATAGCTCAGAAGCTACTTCAATTAGAGCTATCATAAAAATGATTGGCCGCGTCTTTCTTATAAGGATAAAACTTACCAAATTCACCCTTAGTGAACTTCAGAGGTATCAACCCTACGGCAAATATGCTGTAACTGATTCAATAGACTTAGAAATCCGGACCCGGGAGAAATAAGGATAATGTCGACTTCTTTCTTCTGTAATTACGTAAAAATCAATCATCTAGGCGTTGAGATAACGTCTCCAAGCACGCGCTGCTTTTTGGTATAGCAGACTGAGCAACCCGTATTGAGATGGATACCAGCTTTTACCACTTGGTTGTTACGCATGGTTTGCCTCAGACTAAATTGGAATTGCACAGATAAGTGACCTTCGCAAAATATATTTTGGAGCTGTTTAGAATGATGGTTACGGCCAGTATAGTCGCTCAATACTGAGGGTGTGCCCGGCACGAGCCTGCTGTAATGCATTCGACGGTTGTTGTTACATGAAAGGGGATTACGGATTTCCGCACCTTACCCATCAGCTTTAGCGGACATGGCACGTGTGATGCACTGAACGTCCGTAGACCATTCCGATGATGTTCGATTCCGAGACTCAGACGTACTAATAATAGTTGCCTTCTTTCGCTGCCAAGATTCTTTTGATACCCGTTGCGTATGTGTGCCACACAAGGCGGATAAATAGCAAGTGAAAGTTATCGTAGACAGAGTTTAAGATTAATTCGGCTATCGTGTAAGAATAAAGATGCGTTTGGCTGGTTTAGTGCACTAAGAAATACAAACACGTGAGTAACTCTACATTTTGGTTTGGCCCAGGACCGCCCATTCAGCCTTTGGTCTACGTTCTTTTGACCGAGCTTAAGAAACGATACTTGACCCGTATTCCAGAGCTGACTTCCGCGGCGGCAGAGTGGCCATTAACACAGGAACGTCGAGTCCGTGGTCCGCCCCCGCGTGAACCCGTAGGTGGAAGCCCAGGGTTTCCTGACATCCCACCGGGGTGTTTCGTATGGAGAAAAATTTTACCTTTTGGGGCTGCAAAATAAGCCCACTAGCAGAATGAAACTCGGGGTCCTCTATGTCACGGACTGACTCAGCGGTTTAGCTCATGAGCCACAGGGACCCAGTCCTGATCTCTCTTTACACAGCCCCCGCTGAGGACGTAATCCACGCATGGTAGGTCTTATAGCCGTCGAGAAGGGGGGGTACCCACTAGGATCGTAGAGGGCCTCTCTCACCTTGGGATGCGGGGAGGTCCCACCAGGGGCATTACTTGTCTTCAACTGTGCTTGGTATGCAACCAAGGGGCTTCTGGCCTTACATACCACCATCTCACAGGAACCTCGTGGAGGTCCGGGCGACCATTTGGGCTACCCGGATGGTAAGGGACTCTGGGGCGGTGGCGCCCTCGTCGCAGTGATGTCATATCCGCGGCGAAGGGCCCCAGACTTCCCAATGGTGGATCCTAGACGTGCGATCGGAGCCGCACGCCTGACCCGGAACGACTACGGCGACGGGACCCCACGCTACTTTCCTCCGATGAAGCTCTCCTAACGCAAATAGACACCGGCAGAAATTAGACTGCTGTTCCCTGCACACCCTATGAGGGGTCTTGATGCTGCGATCGAAAACACGCCCGTGCATCGCTTACGCCGACTCGAATCATCGGGGCCGGCACCGCTAGGTGGCGGGGGAACGAGGCACCCCGAACAAAAGGTAACCCCTGCCCAGGCTCATGAGCGAGAGGCCTAAATGATAATTCGGCAAGGTAAGTCAAGGTGGGACGTAGCCGAGTATCGGAGGAGGAGTCCATGATAGCGCCCGAGGCCCACCTTCGGCCCGCGGGGTGGCCGGCGACGGGGAGCCCCGCCCGGCCCTAGCCGCGGGGCCCCCTCCGGCGCCCCCCGTAACAGGAGAAAGCGACGCCCGCATGGGCCTGACCCCGCCTCCCCCTTCGGCGGCCCTGACCGGCCTGCTTAGGTCCCAGGCGGCCCAGGCTGAGGGGTGCCGGCCCTGGTGCAAGCTGCCGGAGCCTCGGTGGCGCGTGGACCGCTAATCGGCCTGGGGTGCGCCGCCAGGGCGCGTCACCCCGCGCGGTGCCTCGTCTGTCCGCCGACCGGGCGCCCAGCCCCCGCGGTCGCACGGGTACTCGGGCGAGCCTGGAGTTGTCCGCGGCGGGGCGCGGGCGGGACCCGTTACGGAACCCGCGTGCAATCCCTCGCTGCACGATAGGGGCCGACCTGCCAGCCCCCGTCCGGTGGGACGGCCCTCGGCCGCACTTCGGTCCGCACCGCCACGCGCCGCCCCACCACGTGGGGGTCTGTGCCGCGACGCGGCGACCGGAGGGGCCCGCCCGACCTCCGGCGCCGAGGCGGCACGACGGTTATGGCCGGCTGCTCGAGCCCCGTCAGGCAGGCGCGGGGCGGCCCCCACGGCCGGCACGGAGGTTCGCTAGGCGGTCCACCCAGGCGGCGCCGCCGGCGCGCCATCCCCATCGCCGGCTTATACGGTGTCCCGCAACCGCAGCCTCGGGCGCCAGCGCTGTGGCGGGCCGAGCCCCTTCGCGCGAGGCTGTGCGATGGCGGGGGGGCGGCGCCGGGTGTCCGGTATGTCCGGACAGGGCCCGGTGGGCGGGACCCCCCGGGCCGCTGCGGGCGGGTGGGTGGCCTGAGCTCCGCGGGCGACGCTGGCGCTGCAGTCCGAGCCGACTCCCGTATGGCGGGTCCACGGGGGCCGGGAGCTGTACCAGCCCGGGCACCGCCGGACGACTACCCTGCGGAACTGTCCCCGGCCTCGAGCGCCGTGGGGTTG     
I       TGAAGTAACCACGATATTTTAAGTCTTTTTTTTGAATTTAATATTTTTTATAATCTATAATTAAGTATTAGATACACAATATACATCTAATTAAAATTACAAATGTATATTATTCCTCATGTCTTATTATACTTAATAATTTGAAATGAATTATATTTACATATATATCGATTGCAATTATTAATTATGTTTTATTTTAGGACAATATAATAGATAAACAATATTTTTTACAAAAATTTATAAATTTTTTTATTGTTGGTTTATGCCATATAAACATTTCAAAAAAAATAAGTACATATATCGTTAAATTAATAAAATTAATAATTCTATAATTTTGTTTGAATAATTTTTTCACTTAAGATATAATTCTTCTCCCTTTATCTACTCTGTTGAACTGAAAGAATTTATTTTATTTATAATTTTTATTAAATAAAATTTATAACCGCTTTATAAAACTAGTAATTCAAATAGTATAATGTAAGAATTCTTATTACTACATCAGCTTTTGCATTAGATATTTTAGGAAAGCTATGGAAAATATATAGTCATTATCTTATACAACCATTGATGAGTTTTTATTATTTGTCAATATAAAAAATAATATGTTAGGATGGTTTCAATTCACCCATTTAGTATCTTAATGTACATGTTTATTTGTTTTGGTAGCAAAAAAAAAATCAAATAATATAACTGTACGTGGAAATACAGTGAATTCATTAAATGATTGACTAACTAATACAAATTATACAGCGTACATTATTAGAAATTAATTTAGCAAATTCTTAGTGAAGAGTATTCACTATTCAATATTTTACTTTCAATCAAATTTATTTGTACAGTCATTATTAACATTCTATACAAAAAATAGAAGTTCCAGTAATAACAAATATTGTCATAAAATCTAAAAAGTCTTCATTGATATAATTTTTTAAATATATTAACTGTACGAATACACCCTAAAAAAGAACAACTGCTTCTAACATTAGGAATTCATTCGTTTGTATCTAAGGACTCCTGTCACTAAAGTTTAACTTTCCGATTACATATGTGTGAAACCAGCCATACGGATTAGCTCCGCGGCTAAGTATCCAGTTCCCTCAAATTATTAAGGGATTCGTCCCGGTGAACTATTTCTGTATATTCAGCTTAAGAATCGTCCTCCAGAACTTGACTCGGAAATGAAATACTGATAGCTCAGAAGCTACTCCGATTAGAGCTAACATAAAAGTTATTGGCCTCGTCGTTGGTATAAGTTTAAAACTTAACAAATTCACCCTTAGTGAACTTCAAATGTATCAACATTACGGAAAAGATGCTTTAACTAAGTCAATAGACTGAGGAATACGAAACCGGGAGAAATAAGGAAAATGTCGACTTCTAACTTCTGTAATTACTTAAAAATCAATCATCTGCGCGTTGAGTAGACGTCTTCAAGTACGATCAGCCCTTTGGTATAGCAGACTCAGCAAACCGTATTGAGATGGATACCAGCTTTGACCACTTGATTGATACGCAAAGTTGGACTCAGACTAAAGGGGAATTTCAGCGATAAGAGACCGTCGCAAAATATATTTTAGAGCTCTTTAGAATGATGGTTACAGCCCGTATAGTCGTTCAGTACTGAGGGTTTGCCCTGCATGAGCCTGCTGTAATGCATTGGACGGAGCTTGATACATAAAAGGGGCTTAACGATTACCGTAGCTTACCCATCAGCTTTAGCGGACATAACACGGGTGTTGCACTGAACGTGCGTAGACCATTTCGATGATGTTCGATTCCGAGACTCCGACGAACTAACCATCGCCGCCTTCTTTCTTTGCCAAGATTCTTTTAATACCCATTGCGTCTGCGTGCCACTCAAGGCGGATATATAGCTAGTGAAAGTTATCGTAGACAGAGTTTAAGACAAAGACGGCCAACGTATGAGGATAAAAATGCGTTTGGCTGGTATAGTACACTAAGAAATACGAACACGTGAGTAACTCTACATTTTCGTTACGCCCAGGACAGCCCATTCAGCCTTTGGTCTTCGATCTTGTGCCGGGGCTTTACGACCGATACGTGACCGGTATTCCAGAGCTGACTTCGGCGGCGGCAGAGTGGCCCCTAACACGGCACCGTCGTGTCCGTGGTCCGGCCCCGCCTGAACCCGTAGGTGGGAGCCCAGGGTTTCCTTAAATCCCACCGGGGAGTTTCGTATGCAGAAAGATTTTTCCTTTTGGGGCTGCATAGTAAGCCCACTAGAAGAATGAAACTCGGGGTCCCCTATGTCACGGACTGACTCAGCGGTTTAGCTTATGAGCCACAGGGAACCACGCCTGTTCTCTCTTTTCACAGCCGCCGCTGAGGACGTAATCCACGGATGGTACGTCTTGTACCCGTCGACAAGGGGGGGTACCCGCTAGGATCGTAGGGGTCCGAGCTCACCTTGGGATGCCGGGAGGTCCCACCGGGCGCATGACTTGTCTTCAGCTGTGCTAAGTGTGCGACCAAGGGGCTTCTGGCCAGACATACCCCAATCTCACACGATCCCCGTGGAGGTCCGGGGGACCATTCCGGTTAGCCGGCGGAGAAGGGACGCCGGGACGTGCGCGCCCTCGTCGCTGTGATGTCATATCCGCGGGGAAGAGACCTAGATTTCCCACTCGTGGATCCTCGAAGTGCCATCGGAGCGGCAGGCCTGGCCCGGAAAGACTCCGACCACTAGACCACACTCTACTTTCCTCCGATGAAGGTCTCCCAGCGCAAACAGACACCGGCAGAAATAAGTCCGCTCTTGCCTACACACCCTATGAGCTGTCCTGATTATCCGGTCGAAATCACGCCGGTCCATCGCATACGCCGACTCGAATCATTGGTGCCGGCACCGCTAGGTGAAGGGGGAAGGGGGCACCCCGAACAAAAGGTAACCCCTCCCCAGGTGCATGAGAGAGATGCCTAAAGGATAATTCGCCAAGTTAAGCCAAGATGTGACGTAGCCGCGTGTCGCTGGCGGAGTACATGATAGCGCCCGAGGCCCACCTGCCGCCCGCAGGGTAGCCGCCGACGGTGAGCCCCTCCCGGCGGTAGCCGCGGGGCGCCCTCCGGCGCGCCCCGTAACAGGAGAGACCGACGCCCGCATGGGGCTGGCCCCGCCTCACGCGTCGGGGGCCCTGACGGGCCTGCCTAGGTCGCAGGCGGCCCAGGCTGGGCGCCACCTTCCCTGGTGTAAGCTGCCAGAGCCGCGGTGGCGCGTGGACCGCTCATCGGCCTGGAGAGCAGCGCCAGGGCGCGTGACCCCGCGCGGTGCCTCGGCTGCCCGCCGACCGGACGCCCAGCCCCCGCGCTCGCACGGGCACTCGGGCGAGGCTCGGGTTCTACGCGGCGGGGCGCGGGCGGGGCCCGCTACGGAACCCGCGTGCAAGCCCTCGGTGGACGATAGCCGCCGACCTGCCACTCCCCGTCCGGTGGGACGGCCCTCGGCCGCACCTCGGACCGCACCGCCTCGCGGTGCGCCACCAGGTGGATGTCGGCGCCGCGACGCGGCGACCGGAGGGGACCCCCCGAGCTCCGGCGCCGAGGCGGCACGACTGTTATCGGCGGCTGCTCGAGCCCCGTCAGGCAGGCGCGGGGCGGCCCCCACGGACGGCGCGGACGTCCTCTAGGCGGTCCGCCCAGGCGGGGCCGCCGGCGCGCCATCCCCATCGGCGGCCTATACAGTGTCCCGGAGCCGCAGCCTCGTCCGCCATGGCTGTGGCGGGCCGACCCCCTTCGCGCCAGGCTGTGCGATGGAGGGGGGGCGCCAGCGGGACTTCGGTACGTCCGGACAGTGCCGGGTGGGCGGGTCGCCCCGGGCCGGTGGGGGCGGGTGGGTGGCCTGAGCCCCGCGGGCAACGCTGCCGGCGCAGTCCCCGCGGACTCGCCAATGGCGCGTCCACCGCGGCCAGCAGCGCGACCAGCCCGTTCACCCGCGGGCGACGAGCCTGCGGTCCTGCCGCCGACCTCCACCGCCGTGGGCTTG     
H       TGATGATACTACATTATTTTAAGTGTTTTTTATGAATTTAATATTTTGTATAATTTTTATTTAAGTAGTGGATGCATAATATAAACCTAATTAAAATTTCTAAAGTACTTTATTCCTTAAGTCTTCTTATCTATATTAATTTAAAATGAAATTTATTTTAATATAAATCGATTGCAATTATCAATAATATTTTCTTTTAGAACAATATAATAGATAAACAATATTTTTAACAAAAACTTATAACTATATTTATTGATGGTTTTTACCCTTATAACAATTCAAAAAAAATAAGCACAGATAACGATAAACTAATAAAATTAATAGTTATAAAATTTTGATGGTTTATTTTTTTCTCTTAAGCTACATTTCTTCTCCCTTTATCTACTCGGTTGAACTGAAAGAATTTAATTAATTTATAATTGTTGTTAAATAAATTTTTTTACCACTTTTTAAAACTTGTCATTCTAATAGTATAATGTGAGAATTCTTATTACAAAATCAGATTTTGCATTAGATCTTTTAGTAGAGTTACGGATAAGATATAGTTATTATCTTATACAATCATTGATGGGTTTTTTTTATTTGTCAATATAACAAATAATATATTAGGATGGTTTCTATTCAACCATTTAGTATCTTAATGTTCATTATTATTTTATTTGGTAGTTATAATAAAATCAAATATTATATCTTTACGTGGAAATACAGAGAATATATTAAATGTTTCACAATCTAATACAAAATTTACTGCGTACATCATCAGAAATTAATATTGAAAATACTTAGTGAAGAGAATATACTATTCAATATTTGATTTTCAAGCAAATATATATGTGCAGTCATTATTAAATTTCTATACAAAAAATAGAAGTTCTTGTAATTACAAATATTGTCTTAAATTCTAAAAAGTCTACAATGATATAATTTTTTAAATTTATTAACTGTGCGAATACACGCTAATAAAGATCAATGGATTCAAACATTATGAATTCATTCGTTTGTATCTAAGGTCTCCTGTCACTAAAGTTTAATTATTCGAATATATATGTATGAACCCAGCCATAAGGGTTAGCTCCCCGGCGAAATATCCAGTTCCAAAATATTATTACTAGATTCATCCCTGTGGACTATTTCTGTATAGTCAGCTTTAGAATCGTCATCCAGAACTTGACTCGGAATTGAGCCACTGATTGCTCAGAAGCTACTTCGATTAGAGCTAGCATAAAAATTATTGGCCTCGTCGTTTTTATAAGGTAATAACCTACCTAATTCACCCTTATTGAACTTCTAAGGTATCAACCTTACGGAAAACATGCTTTAACTATGTCAATAGACTCAAAAATCCGAAGCCGTGAGTAATAAGGAAAATGTCGACTTCTACCTTCTGTAATTACGTCAAAATCAATGATCTAGGCGTTGAGCCTGCGTCTCCAAGCACGCGCAGCTTCTTGGTATAGCAGGCTGAGCAACCCGTATTGAGATGGATACCAGCTTTGACCACTTGGTTGTTACGCAGGGTTTGACTAAGCCTAAAGTGTAATAGCATTGATAAGTGACCGTCGAAAAATATATTTTGGAGCTGTCTAGAATGATGGTTACAGCCAGTATAGTAGATCAGTACTGAGGGTGTACCCCGCACGAGCCTGTTTTAATGCATTCGACGGCGACTGTTACATGCAAGTGGTTTACGGGTTGCCGTAGCTTACCCATCAGCTTTTGCAGACATAACACGTGTGTTGCACTGAACGTTCCTAGACCTTTACGATGATGTTCGATTCCGAGACTCTGACTAACAAATGATTCATGCCTTCTTTCTTTGCCAAGATTCATTTGACATGTTTTGCGTCTGCGTGGCTCACAAGGCGGATATATAACAAGTGCAAGTTATTGTAGACAGAGTTTTAGATAAAGTTGGCTAACCTATGAGTATAAAAATGGGTTTGGCTGGTCTAGTGTACTAAGAAATACATACAAGTGCGTAACACTACATTTTGGTTTAGCCCAGGATAGCCCATTCAGCCCTCGGTCTGCGTTCTTTTGACGGGGCTTAAGAACCGATACTTGACCGGTATTCGAGAGCTGACTTCGGCGGCGGCAGAGTGGCCATTAACACGGGACCGTCGTGTCCGTGGTCCGCCCCCGCGTGAACCCGTAGGTGGAAGCCCAGGGTTTCCTGGCATCCAACCGGGGCGTTTCGTATGCAGAAAGATTTTTCCTTTTGGGGCTGCATGGTAAGCCCACTAGCGGCAAGAAACTCGGGGTCCCCTATGTCACGGGCTGACTCAGCGGTTTAGCATATGAGCCACAGGGAACCATGATTGATCTCTCTTTACACAGCCCCCGCTGAGGACGTAATACACGCATGGGAGGTCTTATACCCGTCGAGAAGGAGGGGTCCCCACTAGGATCGTAGGGGTCCGCGCTCACCTTGGGATGCCTGGAGGTCCTACCGGGGGCATGACTTGTCTTAAACTGTGCTAAGTGTGCGACCAAGGGGCTGCTGGCCATAAATAACCGCATCTCACGCGACCGTCGTGGAGGGCCGGGCGACCATTTGGGCTCCCCGGAGGAGAAGGGACGCCGGGGCGTTCGCGCCCTCGTCGCAGTGATGTCATATCCGCGACGCAAGGACCGAGAGTACCCAATGGTGGATCTTACACGAGCCCTCGGAACGGGACGCCTGGCACGGAACGACTCCGGTCACGGGACCACACGCTCCTATCCTCCGATCAAGGTGTCCTAGCGCATATAGACACCGGCAGAAATTAGACTGCTGTTGCCGACACACCCTATGAGGTAGCTTGATTCTGCGATCGAAAACACGCCGGCACATCGCGTCCGCGGGCTCGAATCATAGCGGCCGGCACCGCGAGGTGGCGGGGGAACGCGGCAACCCGATCAAAAGGCAACGCCTGCTCAGGTGCACGGGCGAGAGGCCTAAAGGATAATTCGGCGAGATAAGCCAAGTTGGGACGTAGCCGTCTAACGCTGGAGGAGGGCGTGATAGCGCGCGAGGCCCGCCTGCCGCCCGCTGGGTGGCCGCCGAGGGTGAGCCCCTCCCGCCCGTAGCCCCGGGTCCCCCTCCGGCGCGCCCCGTAACAGGAGGAACCGACGCCCGGATGGGCCTGACCCCGCCTCGCTGGTCGGGGGACCTGACCGGCCTGCCTAGGTCGCTGCCGGCCGAGGCTGAGAGGCGCCGTCCCTAGTGTAACCTGCCAGAGCCTCGGTGGCGCGTGGACCGTTCATCGGCCTGGAGCGCGGCGCCAGGGCGCGCCACCCCGGGCCGTGCCTCGGCTGCCCGCCGACCCGGCTCCCAGCCCCGGCGCTCGCACGGGTACTCGGGCGAGGGTCGCATTCCGCGCGGCGTGGCGCGTGCGGGGCCAGCTCCGGAACCCGCGTGGAAGCCCTCGCTGGACGATAGCAGCCCACCTCCCATCCCCCGTCCGGTGGGAGGGGCCTCGACCGCACCTCGGACCGGACCGCCACGCGGCGCCCCACCACGTGTGTGTCGGTGCCGCGACGCGGCGACCGGGGGGGCCGCCCCTAGCTCCGGCGCCGAGCCGGCACGCCTGTTATGGCCGGCTGCTCGAGCCCCGTCAGGCAGGCGCGGGGCGGCCCCCCCGGCCAGCACGGAGGTGCTCTAGGCGGTCCGACCAGGCGCAGCCGCCGACGCGCCACCCCCATCTGCGGCCTATACCGTGTCCCGCAGGCGCAGCCTCGCGCGCCAGGACTGTGCCGGGCCGCCCCCCTGCGCGGGAGGCCGTCCGAGGGCGGGGGGGCTGCGCCGGGGGTTCGGTATGTCCGGACAGTGCCCGGTGGGCGGGCCCCCCCGGGCCGCTGGGGGCGGGTGGGTGGCCTGATCTCCGCGGGCGACGCTGCCGGTGCAGTCGCCGCCGACTCCCGTCTGCCGGGTGCACCGCGGCCGGTAGCGGGACCAGCCCGGTCACCGGCGGGCGATTAGCCTGCGGAACTGTCCCCGACCTCAAGCGGCGTTGGATTG     
G       TTATGTAACCACGATAATTTAAGTGTTTCTTTTGACTTTAATATTTTTTATAATATAAAATAAAGAATTAGAAACACAATATTAATCTAATTAAAAATAAAAATGTACATTATTCCTCAAGTCTAATTAACTATAATAATTTAATTTGAAATATATTTAAATACAAATCGATTGGAATTATTAATTATATTTTTTTATAGAACAATAGAATATATAAAAAATATTTTTAACACAAAAATATGATTATATTTATAGTTGTTATATGCCATTAAAACATTTCAAAAAATATAAGTAAATATAACGTTAAAGTAATAAAATTAATAATTCTAAAATGTTGATCGTTTATTTTTTTCGCTTTAGATATAATTCTTCACCCTTTATCTACTCAGTTGAACTGAAAGAATATAATTAATTTATAATTTATGTTAAATAAGTTTTATTAACACTTTATAAAATTAGTAATTCAAATAGTCTGATGTGAGAATTATTATTACTACATCAGCTTTTGCATTACAAATTTTAGTATAGATATGTATAAAATATAGTCATTATCTTATACAATCATTGATGTGTTTTTAGTATTAGTCATAATAAAAAATAATATATTAGGATGGTTTCTATTCAACCATTTAGTATCTTAATGGACATCGTTATTTGATTTGGTAGTATGTAAAATATCAAATAATATATCTTTACGTGGAAATACAGTCGATATATTAAATGATTGACAACTTAATACAAATTTTACTGCGTACATCATAAGAAATTAAATTAGCATATACCTAATGATGCGAATACACTATTCAATATTTTATTATCAAGCAAATTTAATTGTAAAGTCATTATTAACATTCTATACAAAAAATTGTAGTTCCTGTAATAACAAATATTGTCTTAAAATCTCAAAGGTCTACAATGATATAATTTTGTAAATATATTAACTGTACGAATACACGCTAATAAAGATCAAGTGCTTCTAACAAAAAGAATTCATTCGTTTGTATCTAAGGACTCCAGTCAATAAAGTTTAATTCCACGATTACATATGTGTGAAACCAGCCATACGGATTAGCTCCGCGGCGAAATAGCCAGTTCCAAAAAACCATTGCTGTATTCACACAGGTGAGCTATTTCTGTATATTCTGCTTTAGAATCGTTCTCGAGAAATTTACTCGGAAATCAGCCACTTATAGCTCAGAAGCTACTCCGATTAGAGCTAACAGAAAAATTATTAGCCTCGTCGTTGCTAGAAGGTTAAAACTTACCAAATACACCCTTAATGAACTTCATAGGTATCACCCTTACGGTAAACAGGCTTTAACTCTGTCAATAGCCTAAGAAATTCGAAGCCGTGAGTAATAAGGATAATGTCGACTTCTAGCTTCTATAATTACTTAAAAATCAATCATCCAGGCGATGAGTCTACGTCTCCAAGCACGCGCTGCTTTTTGGTATAGCAGTGTCAGCAACCCGTATTGAGATGGAAACCAGCTTTGACCACTTGGTTGTTACGCATGGTTTGACTCAGACTAAAATGGAATACCATTGATAAGTGACCATCGAAAAATATATTTTCGGGCTGTCTAGAATGATGGGTACAGCCCCTATAGTCGTTCAGTACTGAGGTTTGGCCCGTCACGAGCCTGCTGTAATCCATTCGACGGAGTTTGTTACATGAAAGGGGTTTTGGGTTTACCGCAGCTTACCCATCAGCGTTAGCGGACATTACACGTGTGTTCCACTGAACGTGCGTAGACCATTTCGATGATGTTCGATTCCGAAACTCTGACGAACAAATAATACCTGCCTTCTTTCTCTGCCAAGATTCAATTGATATGCTTTGGGTCTGCGTGCCACACAAGGCGGATAGTTAGTAGGTGAAATTTATCGTAGACAGAGTTTAAGAAAAAGGCGGCTAACGTTTGAGGATAAAAATGCGTTTGGCTGGTATAGTGCACTAAGAAATAATACCAGGTGAGTAACTCTACATTTTGGTTTGGCCCAGGATACCCCGTTCAGCCATCGGTCTACGTCCTTGTGCCAGGGCATGAGAACCAGTACTAGACCAGTATTCCAGAGCTGACTTCGGCGGCGGCAGAGTGGCGATTAACACGGCACAGTCCTGTCCGTGGTCCGGCACCGAGGGAACCCGTGGATGGAATCCCAGGGTTTCCGGACATCCCACCGGGGTGTTTCGTATGGAGAAAGACGTTTCCTTTTGGGGCTGCATAGTAAGCCCACTAGCGGCCTGAAACTCGGGGTCCCCTATGTCACGGACTGACTCCGCGGTTCAGCTTCTGAGCCACAAGGAACCAGGCCTGATCTCTGTTTACACAGCCCCCGCTGAGGACGTAATACACGGATGGTAGGTCTTATCCCCGTGGAGAAGGGGGGGTACCCACCAGGATCGTAGGGGTCCGCGCTCACCTTGGGATGCCGGGAGGTCCCACCGGGGGCATGACTTGTCTTCAACTCTGCTAGGTGTGCGACCAAGGGGCTTCTGGCCATTCATGCCCCCACCCCACGCGACCGTCGTGGAGGTCCGGGCCACCATTTGGGCTCCCCGGAGGGGAAGGGACCCCGGTTCGGACGCGCCCTCTGCGCAGTGATGTCATATCCGCGGCGAAGGGCCCCAGATTACCCAATGATGGATCCTAGACCTGCGCTCGCTGCGGCACGCCTGCCGCGGAACGACTCCTGGCACCCGACCCGACGCTACGTTCCTGCGATGAAGGTCTCCTAACGCAAATAGACTACGGCATAAGTGAGGCTGCTGTGGCCTACACACCCTATCAGGTGTCTTCATTATCCGCTCGAGAACCCGCCGGTTTAACGCGTCCGGCCACACGAATCATAGGCGCCGGCACAGCTAGGTGGAGGGGGAACGGGGCACCCCGAACAAAAGGTAACCCCTGCCCAGGTGCATGGGCGAGAGGCCTTAAGGATATTTCGACAAGATAAGCCCAGATGGGACGTAGCCGCGTGTCGCTTGCGGAGGAGATCAGAGCGCCCGAGGCCCCCATCCAGCCCGCGGGGTGGCCGGCGAGGGGGAGCCCCCCCCGGCCGTAGCCCCGCGGCCCCCTCCGCCGCGCCCCGTAATAGGAGAGAGCGACGCCCGCACGGCTATGACCCCGCCTCGCTCGTCGGCGGCCCTGACCGGCCTGCCTAGGTCGCAGGCGGCCGAGGCTGAGCGGCGCCGTCCCTGGTGTGAGCTGCCAGGGCCTCCGTGGCGGGTGGACCGTCCATCGGCCTGGAGGGGGCCGCCAGGGCGCGTGACCCCGCGGTGTGCGTCGCCTGCCGGCCGACCGGTCGCCCAGCCCCCGCGGTCGCCCGGGTACTCGGGCGAGGCTGGGATTGGACGCGGCGGGGCGCGTGCGGGACCCGCGACGGAACCCGCGTGAAAACCCTCGCTGCACGATAGCAGCCCACCTGGCAGCCGCCGCGCGGTGGGAGGGCGCCCGGGCGCACTCGGGACCGCACCGCCACGCGCCGCGCCACCACGTGGGGGTCCGTGCCGCGACGCGGCGACCGGAGGGGCCCCCCCGACCTCCGGCGCCGAGGCGGGACGACGGTTATGGCCGGCTGCTCGAGCCCCCTCAGGCTGGCGCGGGGCGGCCGCCCCGGCCGGCACGGAGGTGCCCCAGGCGGTCCGCCCAGGCGGAGCCGCCGGCGCCCCAGCCCCATCGGCGGCATATACAGTGTCCCGGAGGCGCAGCCTCGTGCGCCAAGCCTGTGGCGGGCCCACCCCCTTCGCGGGAGGCCGTGCGATGGCGCGGCGGCGGCGGGGGGCCTTCGGTCTGTCCCGACAGTGCCGGGTGGGCGCGCCGCGCCGGGCCGCGGGGGGCGGGGGGGTGGCCTGAGCTCCACGGGCGACCCTGGCGGAGCAGTCCCCGCGGACTCCCCTAGGTCGGGCCCACCGCGGCCGGCCGCGGAACCGGCGCGGTCACCTGCGGTCGACTAGCCTGCGGAGCTGTCCCCGACCTCCAGCGCCGTGGGCTTG     
F       TGATGTTACCACTATATTTTAAGTTTGTTTTTTGATTTTAATATTTTTTATAATATATATTAAAGTATTAGATACATAATATTCAACTAATTAAAATTACAAATGTACATTATTCCTCATGTCATATTATTTATAATAATTTATTATGAAATATATTTGCATATAAATTGATTGTCATTATTAATTATATTTTCTTATAGAACGATATATTAGATAAATACTCTTTTTAACAAAAACTTATAAATATATTTATAGTTGGTTTATGCCTTTTAACCCTTTCAAAAAAAATAAGTACATATAACATTAAAATAATAAAATTAATATTTTTAAAATGTTGATCGTATAATTTTTTCTCTTAAGAGATAATTCTTCTCCCTTTATCTACTCGGTCGAACTGAAAGAATATAAATAGATTATAATATGTGTTAAATAACCTTTATTAACACTTTATAAAACTAGTTATTCTAATAGTATAATGTGAGAATTCTTATTTCTACATCAGCTTTTTCTTTAGAAATTTTAGTATAGTTACGGATAAAATATAGTCATTATCTTATACAAACATTGATGGGATTTTTGCCTTAGTCAAAATAAAAAATAATATATTAAGATGGTTACGATTCAAACATTTAGTATCTTAATGTTCATATTTATTTGATTTGGAAGTTAGTAAAAACTCACATAATATATCTTCACGTAGAAATACAGTAAATCTATTAAATGAGTTACAAACTAATACAAATTTTACGGCGTACATCATTAGAAATTATATTAGCAAATTCTTAGTGAAAAGAATTTACTCTTCAATATTTTATTTTCAAGCAAATTTATTTGTACAGTCATTATTAACATTCTATACAAAAAAGAGAAGTTCCTGTAATAACAAAGATTGTATTAAAATCTGAAAAGTCTTCAATGATATAATTCTGTAAAGATATTAACTGTTCGAATACACGCTAATAAAGTTCAAATGCTTCTAACAATAAGAATTCATTCGTTTCTATCTACGGACTACTGTCACGACAGTTTATTGTTTCGAATACATATGTCTGAAACCAGCCATACGGATTAGCTCCGCGGCAAAATGTCCAGTCGCACACCAGTATCAAGGGATTCATCCAGGTGAACTATTTCTGTATATTCAGCTTGAGAATCGCCCTCCAGAATTTGACTCGGAAATGAGCTACTGATTGCCCAAAAGCTACTGCGATTAGAGCTAACATAAAAATTATTAGCATCGTCGTTGTTATAATGTTAAAACTTACCAAATACACCTTTAATGAACTTCAAAGGTATCAACCTTACGGAAAACATGCTTGAACTAAGTCAATAGACTTAAAAATCCAAATCCGTGAGTAATAAGGAAAATGTTGACTTCTAACTTCTATAATTACGTCAAAATCAATCTTCTGGGCGTTGAGAAAACGTCTACAAGCACGCGCAGCTTTTTGGTATAGCTGACTCAGCAAACCGTATTGAGATGGATACTAGCTTTAACCACTTGGTTGTTACGGAAGGTTTGTCTCAGACTAAATTGGAATTTCATGGATAAGTGTCGGTCGAAAAATATATTATGGAGCTGTGTAGTATGATGGTTACAGCCCGTATGGTCGGTCAGTACTGAGGGTGTCCCCGGCACTAGCCTGCTGTAATGCATTCGACGGAGATTGTAACATAAAAGGGGTTTAAGGATTACCGCAGCTTACCGATCAGCTTTAGCGTACAGGCCACGTGTGTTGCAAAGAACGTGCGTTGACCATTTCGATGGTGTTCGCTTCCGGAACTCTGACCAACAAATCATGCCTGCATTCTTTCTGTGCCAATATTCAATAGATATGCTTTGCGTCTGTGTGCCACACAAGGCGGATACATAGCAAGTGAAAGGTATCGTAGATCGATTTTAAGATATAGGCGGCAGACGTATAAGGATAAAAATGCGTTTGCCTGGTATAGTGCACTAAGAAATACAGACACGTGAGTAAGTCTACATTTTGGTTCGGCCCAGGATAGCCCATTTAGCCATCGGTCTACGTGCTTGGGCCGGAGCTTTAGAAGCGATACTTGACCGGTATTCCAGAGCTGACTTCGGCAGCGGCAGAGTGGCCCTTAACACGGCACTGTCGTTTCCGTGGTCCGCCCCCGCGGGAACCCGTAAGTGGCAGCCCAGGGCTTCCGGACATCCCACCGGGGGGTTTCGTACGCAGAAAGATCTATCCCTTTGGGGCTGCATTGTCAGCCCACTAGAGGCTTGAAACACCGGGTCCCCTGTGTCACGGCCTGACTCATCGATTTAGCTTATGAGCCACTTGGAACCAGGCCTGATCTCTCCTTACAAAGACCCCGCTGAGGACGTAATACACGGATGGTAGGTCTTATACCTGTCGAGAAGGGGGGGTACCCACTAGGATCGTGGGGGTCCGCGGTCACCTTGGGAAACCGCGAGGTCCCACCGGGGGCAGGACTTGTCGTCAACTGTGCTAGGTCTGCGACCAAGGGGCTTCTGGCCATTCCTACCCTCATCTCACGCGACCCTCGTGGAGGACCGGGGGACCATTTGGGCTTCCCGGAGGAGAAGGGACGCCGGGCCGGTCGCGGCCGCGTCGCAGTGATGTCATATCCGCGGCGAAGGGACCTGGAATACCCAATGGTGGATCCTGGACTTGCGCTCGGAGCCGAACGCCTGGCCCGGAACGACTTCGGCCACATGACCTCACGCTACTTTCCTCCGATGAAGCTCTCCGAACGCAAATAGACACCGGCAGAATTCAGGCTGCTGTTGCCAACACACCCTATGAGGTGGCTTGATTATGCGATCGAAAACACGCCGGTGTATCGCGTGCGGCGACTCGAATCATAGGGGCCGGCACCGCTAGGTGGCGGGGGAACGAGGCACCCCGCACAAAAGGTAACCCCTGCCCAGGTGCATGAGCGAGGGCCCTAAAGGATCATTCGACAAGATAAGCCAACTTGGGACGTAGCCGCGTCTCGCTGGAGGAGGCCATGATAGCGCCCGAGGCCCACCTGCCGCCCGCGGGGTCGCCGCCGAGGGAGGGCCCCCCCCGTCCGAAGCCCCGGGGCCCCCTCCGGCGCGTCCCGTAATAGGGGAAACCGACGCCCGCATGGGCCTGCCCCCGCCTCGCTCATCGGCGGGCCTGGCCGGCCTGCCTAGGTCGCAGGCGGCCCAGGCTGAGCGGCGGCCTCCCTGGTGTAAGCTGCCAGAGCCTCGGTGGCGCGTGGACCGTTCATAGGCCTGGACCGCGCCGCCAGGGCGCGTGACCCCGCGCGGTGCTTCGCCGGCCCGGCGACCGGGCGCCCAGCCCCCGCGCTCTCACGGGTACTCGGGCGAGGCTAGGATTGGACGCGGCGGGGCGCGTGCGGGACCTGCCTCGTAACCCGCGTGAAAGCCGTCGCTGCACAATAGCAGCCCCCCTCGCAGCCCCCGTCCGGTGGGACCGCCCTCGGCCGCGCCTCGTACCGCACCGCCACGCGACGCGCCACCACCTGGGGCTCGGTGCCGCGACACGGTGACCGGAGGGGGCCCCTGGACCTCCGGCGCCGAGGGGGCACGACCGTTATGGCCGGCTGCTCGAGCCCCGTCAGGCAGTCGCGGGGCGGCCCCCCCGGCCCGCCCGAAGGTCGCCGAGGAGGTCCCGCCAGGCGGAGCCGCCGGCGCGCCATTCCCATCGCCGGCCTATACCGTTGCCCGGAGTCGCATCCTCGTGCGCCACGGCTGTGGCGGGCCGACCCCCTTGGCCCGAGGCGGCGCGATGGCGCGGCGGCGCAGGCGGGTCTTCGCTATGTCGGGAAAGTGCCCGGTGGGCGGGACCCCCCGGGCGGCCGGGGCCGCGTGGGTGGCCTGACCTCCGGGGGCGACGCTGGCCGTGCAGTCGCCGCGGACTCCCCTAGGCCGGGGCCACCGCGGGCTGCAGCGGGACCCGCCCGGTCACCGCCGGGGGACCAGCCTGCGGACATGTCCCCGACCTCGGGCGCCGTTGGCTTG     
E       AGATGTTACCACTATATTTTAAGTGTTTTTTTTGAATTTAATATTTTTTATAATATCTATTAAAGTATTAGATACATAATATTAACCTAATTAAAATTGTAAATGTAAATTATTCCTCATGTCTTATTATTTATAATAATTTAATATGAAATATATTTAAATATAAATAGATAGAAATTATTAATTATGTTTTCTTATAGAACAATAGAATAGATAAACAATATTTTAAACATAAACTTATTAAAATATTTATAGTTGGTTTATGCCTTTACAACATTTCAAAAAAAATAAGTACAAATAACGTTAAAATAATAAAATAAATAGTTGTAGAATTTTGATCGTTTATTATTTTCACATAAGATATAATTCTACTCTCTTTATCTACTCGGTTGAACTGAAAGAATATAATTAGTTTATAATTTATGTTAAATAAAATTTATTATAGCTTTATAAAATTAGTAATTCTAATAGTATATTGTGAGAATTCTTATTACTACATCAGCTTTTGGTTTAGAAATTTTAGTACAGTTAAGGATAAAATATAGTCATTATCTTATAGAATCTATGATGAGTTTTTTGTATTTGTTAATATAAATAATAATAGATTAGGATGGTTTCTATTCAAACATTTAGTATCTTAATGTGCAAGTTTAATTGATTTGGTAGTAAGTAAAAAATCAAATAATATATCTTTACGTGGAAATCCAGTAAATACATTATATGAATGACAAACGAATACAAAATTTAATGCGTACATCATTAGAAATTAAAATATCAAATTCTTAGTGAAGTGTTTTTACTATTCAATAATTTATTTTCAAGCAAATTTATTTGTACAGTCATTATTAAAATTCTATACAAAAAATAGAAGTTGTTGTATTAACAAAGATTGTTTTAAAATCAAAAATGTCTACAATGATATAATTTTTTTAATATATTAACTGTTCGAATACGCGCTAATAAAGATCAAATGCTTCTCACATTAAGAATTCATTCGTTTGTATCAAAGGACTCCTGTCACTAAAAATTAATTTTTCCAATAAATATGTCTGACACCAGCCATTCGGATCAGCTCCGCGGCCAAATATCAAGTTCCAGAAAAATGTGACTGGATTCTTCCCGGTGAACTATTTCTGAGTACTCAGCTTGAGAATCGGCCTCGCGAAATTGACTCGGAAATTAGCCACTGATAGCGCAGAAGCTACTCCGATTCGAGCTAACATAAAAATTATGGGCGTCGTCGTTACTATAAGGTTAAAACTTACCAAATTCACCCTTAGAGAATTTCAAAGGTATCAACCTTACGGAAAACATGCTTGAACAAAGTAAATAGCCTAAGATATCCGAAGCCGTGAGTAATAAGGAAAATGTTGACTTCTAACTTCTGTAATTAGGTAAAAATCAATAATCTGGGCGTTGAGCCGACGTCTCCAAGCACTCGCGGCTTTTCGGTATAGCAGACTCAGCAAACCGTATTTAGATGGATACCAGCTTTAACCACTTGATTGTTACGCAAGGTTTGACTCAGACTAAACTGAAATTTCAAGGATAAGAGACCATCGGAAAATATATTTTGGAGCTGTATATCATGATGGTTACAGCCTGCATAGTCGTTGAGTACTGAGGGAGATCCCGGCACAAGCCTGCTGTAATGCATTCGACGGAGATTGTTACATGAAAGGGGTTTAGGGTTTACCGAAGCTTACCAATCAGCTTTAGCGGACATGACACGGGTGTTGTACTGAACGTTCGTTGACTATTGCGTTGATATTCGATTCCGACACTCCGACGAACACATCATTTCTACCTTCTTTCCATGCCAAGATTCCTTTCATCAGCTTTGCGTCTGCGTGCCACACAAGGCGGATATATAGCAAGTGATAGGAATAGTAGACAGAGTTTCAGATAAATTCGGCTACCGTATAAGGATAAATATGCGTTTGGCTGGTATAGTGCACTAAGAAATACACACAGGTGAGTAACTCTACATTTTGGTTTGGCCCAGGATTGCCCAATCAGCCATCGGTCTGCGTGCTTGGGCCGGGGGTTAAGAACCGATACTTGACCGCTATTCCAGAGCTGACTTCGGCGGCGGCAGAGTGGCCATTAACACCGTATCGTCGTGTCCGTGGTCCGCCACCGCGGGACCCCGTAAATTGTAGCCCAGGGATTCCTGACATCCTACCGGGGCGTTTCGTATGGAGAAAGATTTTTCCTTTTGGGGCTCCATCGTAAGCTCACTAGCGGCATGAAACTCGGGGTCCCCTATGTCACGGACTGACTCAACGGTTTAGCCTTTGAGCCACAAGGAACCAGGCCTGATCTCTCTTTACACAGCCCTCGCGGAGGACGTAGTACACGGATGCTAGGTCTTATACCCGTCGAGAAGGGCGGGTCCTCACTAGGATCGTAGGGGACCACGGTCACCTTGGGATCCCGGGAGGTCCAACCGGGGGCAAGACTTATCTTCAACTATGCTAAGGGTGCGACCAAGGTGCTTGTCGCCATTCATACCCCCATCTCACGCGACCGTCGTGGAGGTCCGGGAGACCATTTGGGATCCCCGGAGGAGAAGGGACCCCGGGGCGGTCGCGCCCTCGACGCGGTGATGTCCTATCCGCGGCGAAGAGACCTAGATTACCCAATGGTGGATCCTAGACGTGCCCTCGGAGCGGCACGCCTGGCCCGGAACGACTCCCGCCACGGGACCCCACACTACCATCCTCCGATGAAGGTCTCGTAACGCAAATAGAAACCGGCGGAAGTTAGACCCTTTTTGCCTACACACCCTATAAGACGTCTTGATTATGCGTTCGAACACACGCCGGTGCATCGCGTGCGCCGGCCCGAATCATAGGGGCCGGCACCGCTAGGTGGCGGGGGAAGGGGGCACCCCGAACAAAAGGCATTCCCTGCCCAGGTGTATGCGCGAGAGCCCTCAAGGATAATTCGACAGGATACGCCAAGTTGGGACGTAGCCGAGTAACGGTGGAGGAGTCTATGACAGCGCCCGAGGCCCACCTCCCGCCCGCGGGGTGGCCGCAGAGGGTGAGCTCCTCCCCGCCGTAGCCCCGGGGCCCCCTCCGGCGCGCCCCGTAACAGGAGACATCGACGCCCGCGTGGGCGTGACCCCGCCTGCGTCCTGGGCGGCCCCGCCCGGCGTGCCTAGGTCGCCGGCGGCTCAGGCTGAGCGGCCCCGTCCCTGGTGTAAGCCGCCGGAGCCTCGGTGGCGCGTGGACCGCGCGTCGGCCTGGAGCGCGCCGCCAGGGCGCGCGACGCCGCGCGGTGCCTCGGCTGCCCGGCGACCGGGCGCCCAGCCCCCGCGGTGGGACGGGTACTCGGGCGAGGCTGGGGTTGGACGTGGCGGGGCGCGTGCGGGCCCCGCTCGGGAAACCGCGTGAAAGCCCTCGCTGCACGATAGCAGCCCACCTGCCGGCCCGCGTCCGGTGGGCCGGCCCTCCGCCGCGCCTCGCACCGCACCGCCACGCGCCGCGCCACCAGGTGGGGCTCGGTGCCGCGACGCGGGGACCGGCGGGGGCCCCCCCAGGTCCGGCGCCCAGGGGACACGACTGTTATGGCCGGCTGCTCGAGCCCCGCCAGGCATGCCCGGGGCGGCCCCGGCGGCCGGCTCGGAGGTCCCCGAGGCGGTCCGCCCAGGGGGCGCCGCCGGCGCGCCATCCCCATCGGCGGCCTATACAGTGTCCCGGAGGCGCAGCCTCGTTCGCCACGCCTGTGGCGGGCCGACCCCCTTCGCGCGAGGCGGTGCGATGGCGTGGGCGCGGGACCGCGCCTTCGGTGTGTCCGGACAGTGCCCGGTGGGCGGGCCCCCCCGGGCCGCTGGGGGCGGGTGGGTGGCCTGAGCTCCGCGGGCGACGCTGGCGGTGCAGTCCCCGCGGACTCCCCTTTGCCGCGTCCGCCGCGGCCGGCAGCGGGACCAGCCCGGTCACCGGCGGTGGACAAGCCTGCGGACGTGTCCCCGACCTCGAGCGCCGTTGGCTTG     
D       TGATGTTATCTCTATATTTTAAGTCTTTATTTTGACTTTAATATTTTTTATAATATATATTTAAGTATTAGATTCATAATATGAATCTAATTAAAACTACAAATGTACATTATTCCTCATGTCTGATTATCTATAATAATTTAATATGAAATATATTTGCATATAAATCGATTGTAATTATGAATTTTGTTTTATTCTAGAACAATATAATAGATTAATATTATTTTAAACAAAAAAATATAAAAAAATTTATAGTTGGTTTGTGCCATTAAAACCTTTCAAAAAAAATAAGTACATATAACGTTAAAATAATAAAAATAAAATTTCTATAATGTTGATCGTCTAATTTTTTATCTTTAGTTATATTTCATCTCCCTTTATCTACTCGTCAGAACTGAAAGAATATAATTATTTTATAATTATTGTCAAATAAATTTTATTACCACTTTTTAAAAATAGTTATTCTATTAGTATTATGTTAGATTACTTACGCATATATCAGCTTTTGCTTTAGAAATTTTAGTATAGTTAAGTATAAAATATAGTCATTATCTAATACAATCTTTGATGGGTTTTTTCTATTTGTCAATATAATTAATAATAAATTAGGATGAATTCTATTCAAACATTTAGTATCTCAATGTGCTGATTAATATGAATTGGTAGTAAGTAAAAAATCAAAAATTATATCTTTACGTTGAAATACAGAGAATATATTAAATGATTGACAAACCAATAGAAATTTTATTGCGTACATCATCAGAAATTAAATTATCAAATTCATAATGAAGAGAATTCACTATTCGATATTTTATTTTCAAGCAAATTTATTTGTACAGTCATTATTAGCATTCTATACAAAAAATAGAAGTTCTTGTTGTAACAAATATTGTCTTAAAATCTCAAAAGTCTACATTGATATAATTTTGTAAATATATTAACTGTACGAATACACACTAATAAAGATCTATTGCTTCTAACAATAAGAATTCATTCGTTTGTATCTAAGGAATCCTGTCATAAAAGTTTAATTTGTCGACTAAAAATGTGTGAAACCAGCCATACGGTTTAGCTCCGCGGCAAAATATCCAGTCCCTTAAGAATATTCCTCGATTCATCCCGGTGAACTATTTCTGCATATTCAGCTTGAGAATCGTCGTCCAGAAATTGACTCGGAAATGAGCCACTGATTGTTCAGAAACTACTCCGTTTTTAGCTAAGATAAAAATTCTTGGCGTCGTCGTTGTTATAAGTTAAAAACTTACCAAATTCACCGTTGGTGAACTTCAAAGGTATCATCCTTTCGGAAAACATGCTTGAACTAAGTCAATAGACTGAGAAATACGAAACCGTGATTAATAAAGACAATGACGACTTCTAACTTCTGTAATTTCGTAAAAATCAATCATCTCGGCGTTGAGGCGACGTCTCCAACCACGTGCTGCTTTTTGGTATAGCAGATTCAGCTAACCGTCTTGAGATGGATACCAGCTTTAAGCACCTGGTTGTAACGCAAAGTTTGACTCAGAGTAAAGTAGAATTCCACGGATAACAGACCATCGAAAAATATATTATGGGGCTGTGTAGAATGATGGTTACAGCCCATATGGTCGTTCAGTACTTAGGGTATGCCCGGCACGAGCCTGCTCTAATTCATTCGACGGAGCTTGTTACATGGAAGTGGTTTGCGGTTGAGCACAGCTTACCCATCATCTTTAGCGGAAATTTCACGAGTGTTGCACGGAACGTGCGTTGAACATTTCTACGATATTCGATTCCGAAACTCTGACGAACAAATCATACCTGCCTTCTTTCTTTGCCAATATTCATTTACTAAGCTTTGCGTCTGCGTGCCACACAAGGCGGATATATAGCAAGTGAAAGTTATCGTAGACAGAGTTTGAGATAAAGTCGGCAAACGTTTAAGAATAAACATCTGTTTGACTGGTCTAGTGCACTAAGAAATACAAACAAGTGAGTAACTCGACATTTTGGTTTGGCCCGGGATGGCCCCTTAAGCCATAGGTCTACGTTCTTGTGACGGTGCTTAAGAACCGATCCTTGACCGGTATTCCAGAGCTGACTTCGGCGGCGGCGGAGAGCCCATTCACACTGCACTGTCGTCTCCGTGCTCCGCCACCGCCGGATCCTGTAGCTGTAAGCCCAAGGTTTCCTGACATCCCACCGGGGCGTTTCGTAAGGAGAAAGAGTTGGCCTTTTGGGGCTGCATCGTAAGCCCACTAGCGGCATGAAACTCGGGGTCCCCTATGTCACGGACTGACTCAGCGGTTTAGCTTATGAGCCACTGGTAACCAGCACTGATGTCTTATTACACAGCCCCCGCTGAGGACGTAATACACGGAGGGTACGTCTTATACCCGTCCAGAAGGGAGGGTACCCACCAGGATCGTAGGGGTCCTCGCTCACCTTGGGATCCCCGGAGGTCCCACCGGGTGCATGACTTAGCTTCAACTATGCTAGGTGTGCGACGAAGGGGCCTCTGGCCATTCATACCCCCATCTCACGCTACCCTCGTGGAGGTCCGGGCGACAATTTGGGCTCCCCGGAGGAGAAGGGAGTCCGGGGCGGTCGCGCCCTCGTCGCCGTGATGTCATATCCGCGGCGAAGAGACCTAGATTACCCAATGGTGGAGCCTGGACGTGCCCTCGGAGCGGCACGCCTGGCCCGGTACGTCTTAGGACACGGGAACACAGGCTACTTTCCTCCGAGGAAGGTCTCCTACCGCACATAGACAACGGCAGAACTGAGGCTACTCTGGCCTACACCCCCTATGAGCTGACTTGATTATACGATCGAAAACACGCCGGTGGATCGCATGCGACGACTCGAATCATAGGGGCCGGCACCGCTAGGTGGCGGGGGAACGGGGCACCCCGAACAAAAGGGATCCCCTACCCAGGTGCATGCGCGAGAGCCCTCAAGGATGATTCTACAAGATAAGTCAAGTTGGGACGTAGCCGCGTATCGCTGGCGGATTCCATGATAGCGCCCGAGGCCCACCTCCCGCCCGCGGCGTGGCCGCCGAGGGTGAGCCCCCCCGGGCCGTCGCCCCGGGGCCCCCTCCGGCGCGCCCCGGAATACGGGAAACCGACGGCCGCAGGGGCCTGACCCCGCCTCGCGCGTCGGCGGACCCGGCCGGCCTGCCTAGGTCGCAGGCGGCTCAGGCTGAGCGGCCCCGTCCCTCGTCTGAGCTGCCAGAGCCACAGTGCCGCGTGGACCGCGCGTCGGCCTGGAGAGCGCCGCCAGGGCGCGTGACGCCGCGGCGCGCCTCGGCTGCCCGCCGACCGGGCCCCCAGCCCCCGCGCTGGGACGAGTACTCGGGCGAGGCTGGCATTCGACGCGGCGGGGCGCGTGCGGGCCCCGATAGGGAACCCGCGTGAAAGGCCTCGCTCCACGATAGCAGCCCACCTGCCAGCCCCCGTCCGGTGGGACGGCCCTCGGCCGCACCTCGGACCGCACGGCCACGCGCCGCCCCACCAGGTGTGGGTCCCTGCCGCGACGCGGCGCCCGGGGGGGCCCCCCCCACGGCCGGCGCCGAGGCGGCACGACTGTTATGGCCGCCTGCTCGAGCCCCGTCAGGCAGGCCCGGGGCGGCCGCCGCGGCCGGCACCGAGCTCCTCTAGGCGGTCCGGCCAGGCGGAGCCGCCGGCGCGCCATCCCAAGCAGCGGCCTATACAGTGTCCCGGAGGCGCAGCCTCGCGCGCCACGGCTGTGGCGGGCCGACCCTCTTCGCGCGAGGCCGTCCGATGGCGCGGCGCCGTCGCCGGGTCTTCGGTATGTCCGGAGAGTGCCCGGTGGGCGGGCCGCCCCGGGCCGCTGGGGGCGGGTGGGTGGCTTGAGCTCCGCGGGCGACGCTGGCCGTGCAGTCCGGGCGGACCCCCCTTTGGCGCGGCCACCGCGGCCCGTAGCGGGACCCGCCCGGCCACCCGCGGTGGACAAGCCTGCGGACCTGTCGCCGACCTCGCTCGCCGTGGGCTTA     
C       AAATGTTCACCCTATATTTAAAGTATTTTTTATGACTTTAATATTTTTTATAATTCATATTTAAGTATTAGATACATAATATTAAACTAATTAAAAATACTAATGTACATTATTCCTCATGTCTTAATATTTATAATAATTTTATATGAATTATATTTACATATAAATCTACTGCAATTATTTTGAATGTTTTCTTTTAGAACAATAGAATAGATAAACAATATTTTGAACAAAAACGTATAAATTTATTTATAGTTGGTATATGCCATTAAAACATTTCTATAAAAATATGTACATATAACGTTAAAATAATAAAATAAAAAGTTCTAAAATATTGATCGTTTATTTTTTTATCTTAAGTTATATTTCTTCTCTCTTTATCTACTCGGTTGAACTGAAAGAATATAATTAATTTATAATTTATGTTAAATAACTTGTATTACCACTTTATCAAAATAGTCATTCTAATAGAATAATGTTAGAATTATTATTACTACATCAGCTTTTACATATGTAATTTTAGTGTAGTTATGTATAATATATAGTCATTATCTTATAGAATCATTGATGGGTTTTTTGAATTTGTCAATATAAATAAAAATATATTAGGATGGTTTCAATTCAAACATTAAGTATCTAGATGTACTTGTTTATTTGATTTGGTAGTAAGTAAAAAATCAAATAATATATCTTTACGGTGAAATACAGTGAATATATTAAATGATTAAAAAACAAATACAAATTTTAATGCGTACATCATCAGAATTTAACTAGTCAAATTCTTAGTGAAGTGAATCCACTATTCAATATTTTATTTTCAAGCAAAGTTATATGTACAGACATTATTAGCATTCTATACAAAAAATAGAAGTTTCTGTATTCACAAATATTGTGATAATATCTAAAAAGTCTACAATGATATAATTTTGTTAATATATTAACGGTGAGAATACACGCTAATAAAGATCTATTGCTTCTAACATTAAGTATTCATTCGTTTGGATCAAAGGACTCCTGTCACTAAAGTTTAATTTTTCGAATATATATGTGTGCACCCAGCCATGCGGATTAGCTCCGCGGAAAAATATCCAGTTCCGAAAAATTATTACTCAATTCATCCATGTGACCTATTTCTGTATATTCAGCTTCAGAATCGTCATCCAGAATTTGACTCGGAAATGAGCCACTGATTGATCAGAAGCTACTCCGCTTAGAGCTAAGATGAAAATTATTGGCGTCGTCGTTATTAGAAGGTAAAAACTTACCAAATTCACCCTTAGTGAACTTCAAAGGTATCAACCTTACGGAAAACATGCTTGAACTAAGTCAATAGACTAAGAAATCCGAAGCCGTGAACAATAAGGAAAATGTCGACTACTAACTTCTGTAATTACGTCAAAATCAATCATCCGGGCGTTGAGCCGACGTCTACAAGCACGCGCAGCTTTTTGGTATAGCCGACTCAGCAAACCGTATTCAGATGGATACCAGCTTTAACCACTTGGTTGTAACGCAAGGTTTGCCACAGAGTAAATTGGAATAGCAAGGATAAGAGACTATCGAAAAATTTATTTTGGAGCCGTCTAAAATGATGGTTTCAGCCCGTATAGTCGTTCATTACTGAGGGTGTGCCCGGCACTAGCCTGCTGTAACGCATTCGACGGAGATTGTTACATGAAAGGGCTTTATGGTTCAACAGAGCTTTCCCATCAGCTTTAGCGGACATTACACGTCTGTTGCAACGAACGTACATTGACCCTTTCGATGATATTCGATTCCGAAACACTGACGAACCAATCATTCCTTCCTTTCTTCTCTGCCAACATTCATTTGTTACGCTTTGCGTCTGCGTGCCACACAAGGCGGATATATAGGAAGTGAAAGTTATCGTAGACAGAGTTTTAGATAAAGTCGGCGAGCGTCTAAGGATAAAAATGCGTTTGGCTGGCATAGTGCACTAAGAAATATAAACAGGTTAGTAAATCTACATTTTGGTTTGGCCCAGGATAGCCCATTCATCCATCGATCTGCGTGCTTGTAACGGGGCGTTAGTAACAATACTTGACCGGTATTCCATAACGGACTCCGGCGGCGGCAGAGTGGCCCTTGACACTGCACAGTCGTGTCCGCGGTCCGCCCCCGCGAGAACCTGTATGTGGTAGCCCAGGGTTTCCAGACATCCCAGAGGGGTGTTTCGTATGGAGAAAGATTTCTCCTTTTGGGGCTGCATAGTAAGCCCACTAGCTGCATGAAACTCGGGGTCCCCTATGTCACGGACTGACTCCCCGTTTTAGCGTATGGGCCACAGGGACCCAGGCCTGATCTCTCTTTACACAGCGCCCGATGAGGACGTAATACACGAATGGTAGGTCTTATGCCCGTCGAGAAGGGGGGGTGTCCACCAGGATCGTAGTGGGCCGCGCTCACCTTGGGATCCCGGGAGGTCCCACCGGGGGCATGACTTGTCTTCAACGATGCTAGGTGTGGGACCAAGGGTCTTCTGGCCATTCGTACCCCGAGCTCACGCGACCCGCGTGGAGGTCCGGGCGACCATTGTGGCTACTCAGGGGAGAAGGGACCCCGGGGCGGTCGCGCCCTCCTCGCAGTGATGTCATAGCCGCGGCGAAGGGACCTAGAGTACCCAATGGTGGATCGTGGACTTGCCCTCGGAGCGGCACGCCTGGCGCGGAACGACTCCGGCCACGGGATCCCACGCTACTTTCCTCCGATGAAGGTCTCCGAGCGCAAATAGACACCGGCAGAAATTAGGCTGCTCTTGCCTACAAACCCTATGAGGTGTGTTGATTTTGCGATCGAAAACGCGCCGGGGCATCGCGTGCGCCGCCCCGAATCATAGGGGCCGGCACCGCTAGGTGACGGGGGAACGGGGCACCCCGTACAAAAGGTAACCCCTGCCAAGGTGGACGAGCGAGAGCCCCCAAAGATAATTCGACAAGGTAAGCCAAGTTGGGACGTAGTCACGTAGCGCTGGAAGATTCCATGACAGCGCCCGAGGCCCACCTACCGCCCGCGGGGTGGCCGCGGATGCTGCGCCCCTCCCGGCCCTAGCCCCGGGGCCGCCTCCGCCGCGCCCCGTAAAAGGAGGAACTGACGCCCGCATGGGCCTGACCCCGCCTCGCTCCTCGACGGGCCTGACCGGCATGCCTAGGTCGCAGGCGGCTCAGGCTGAGCGGCGCCGTCCCTGGTGTGAGCTGCCAGAGCCGCGGTGGCGCGTGGACCGGACGTCGGCCTGGAGAGCGCCGCCAGGGCGCGTGACCCCGCCCGGTGCCGCGGCTGCCCGCCGACCGGGCGCCCAGCCCCCGCGCTCGCACGGGTACTCGGGCGAGGCTGGGACTAGACGCGGCGGGGCCCGTGTGGGACCCGGTGCGCAACCCGCGTTAAAGGCGTCGCTCCACGATAGCAGCACACCTGCCACCCCCCGTCCGGTGGGACGGCCCGCGGCCGCACCTCCGACCGCACCGCCACACGCCGCTCCACCACGTGGGGTTCGCTGCCGCGACGCGGGGACCGGCGGGGCCCAACCGACCTCCGGCGCCGAGGCGGCACGGCTGTTATGGCCGGCTGCTCGAGCCCCGTCAGGCAGGCCCGGGGCGGCCCCCGCGGCCGGCACGGAGGTCCCCTAGGCGGTCCACCAAGGCGGAGCCGCCGGCGCGCCATCCCCATCGGCGGCCTACACCGTGTCCCGGAGCCGCAGCCTGGTCCGCCACGTCTGTGGCGGGCCCCCCCCCTTCGCCCGAGGCTGTGCGATGGCGCGGGGGCGCCATGGGGCCTTCGGTATGTCCGGACAGTGCCCGGTGGGCGGGGCCCCCCGGGCCGCCGGGGGCGGGTGGGTGGCCTGAGCTCCGCGGGCGACCCTGGCGGTGCAGTCCCCGCGGACTCCCCTCTGCCACCTCCACAGAGGCCGGGGGCGGGACCAGCCCGCCCACCGGCGGTGGAAGAGCCTGCGGAGCTGTCCCCGGCCTCCAGCGCCGTTGGCTTG     
B       TGATGTTACTACTATATTTTAAGTGTTTTTTTTGACTTTATTATTTTTTATAATATTTATTAAAGTATTTGATACATAATATTTATATAATTAAAATTAGAAATGTACATTATTCCTCATGTCTTATTATCTATAATAATTTAATATGAAATATTTTTATATATAAATCGATTGCAATTATTAATTATCTTTTCTTTTAGAACAATAGAATAGATAAACATTATTTTAAACAGATACATATAATTATATTAATAGTTGGTTTATGCACTTATAATATTTCAAAAAAAATAAGTAGATATAACGTTAAATTAATAATATTAAAAGTTGTAAAATGTTGATCGATTATTTTTTTCTCTTAAGAGATATTTCTTCTCCCTTTATCTACTCGGTTGAACTGAAAGAATATAATTAATTTATAATTTATGTAAAATAAACTTTATGATCACTTTATAAAACTATACATACAAATAGTATAATGTTAGAATTCTTATGAGTACATCAGCTTTTGCATTAGAAATTATAGTAAATAAACGAATAAAATATAGTCATTCTCTTATAGAATCATTGATCGGTTTTTTGTATTTGTCAATATAAATAATAATATATTAGGATGGTTTCTATTCAGACATTTAGTATCTTCATGTACATGTTTATTTGATTTGGTAGTAATTAAAAACTCAATTAATATATCTTTACGTTGAAAAACGGTGAATATATTAAATGATTTACAAAATAATACAAATTTTATTGAGTACATCATCAGATATTAAATTATCAAAATCATAGTGTAGAGAAATCACTATTCAATATTTTAATTTCAAGCAAATTTATTTGTACAGTCATTATTAGCATTCTATACTAAAAATAGAAGTTCCTGTATTAACAAATATTGAATTAAAATCTTAAAAGTCTACAATGATATAATTTTGTCAATCTATTAACTGTACGAATACACGCTAATAAAGATCAATTGCTTCTAACATTAAGAATTCATTCGTATGTATCTAAGGACTGCTGTCACTAAAGATTAATTTTTCAAAAAAATATGTGTGACACCAGCCTTACGGATTAGCTCCGCGACAAAATATACAGTTCCACAAGATTATTACTCTATTGATCCCGGTGAGCTATTTCTGTCTATTCAGCTAGATAATCGTCGTCCAGACGAAGACTCGGAAATGAGTCACTGATTGCTCAGAATCTACTCCCATTTGAGCTAACAAAAAAATTATGGGCGTCCTCGTTTTTATAAGGCTAAAACTTACCAAATACACCATTAGTGAACTTCAAAGGTATCAACCTTACAGAAAACATACTTGAACTAAGTCAATAGACTAAGAAATCCGTAGCCGTGAACAATAAGGACAATGTCGACTCCTATCTTCTGTAATTACGTAAAAACCAATACTTTGGGCCTTGATATGACGTCTCCAAGCACGCGCAGCTTATTGGTATAGCAGACTCAGCAAACCGTATAGAGATGGATACCAGCTTTATCCACTTGGTTGGTACGCATGGTTTGACTGAGACTAAAATGGAACAGCAAGGATAAGGAACCATCGAAAAATATATTTTGTGGCTGTCTACAATGATGCTTACAGCCCGTAAAGTCGTTCATTACTCAGGCTGTGCCCGGCACGAACCTGCTGTAATGCATTCGACGGAGATCGTTACGTATAAGGGATTTACGGTTTACCGCAGCTTCCCCATCAGCTTTAGCGGACATCCCACGATTGTTGCACTGAACGTCCGTTGACCATTTCTATGATATTCGATTCCGAAACTTAGACGAACAAATCATCCCATACTTCTTTCTCTGCCAAGATTCATTTGATCTGCATTGAGTGTGCCTGCCACACAAGGCGGATATATCGCAAGTGAAAGTAATCGTAGACTGAGCTTTAGATAAAGTCGTCTAACCTATAAGGATAAATATGCGTTTGGGTGGTATAGTTCACTAAGAAATACAAACAGATGAGTAATTCTACATTTTGGTCTGGCCCAGGATAGCCTGTTCAGCCCTCGGACTACGTTCTTGTGACGGAGCTGAAGGCCCGATTCCTGACCGGTATTCTAAAGCTGACTTCGGCGGCGGCAGAGTGGCCATTAACACTGCACGGTCGTGCCCGTGATCCGCCACCGGGGGAACCCGTAAGTGGAAGCCCAGGGTTTCCTGACATCCCACCGGGGTGTTTCGTATGTAGAAAGAATTGTCCTTTTGAGGCTGCAGAGTATGCCCACTAGCGGCATGAAACTCGGGGTCCTCTATGTCACGGACTGACTCGGCGCATTATCTAATGAGCCACAGGGAACCACCACTGATCTCTCTTTACAAAGCCCCCGCTGAGGACGTAATACACGGATGGGGGGTTTTATGCCCGTCGCGAAGGGCGGGTTCCCACCAGGATCGTAGGGGTCCGAGCTCACCTTGGGATCCCCGGAGGTCCCACCGGGGGCATGACTTGTCTTCAACTATGCTAGGTGTGCGACCAAGGTTCTTCTGGCCACTGATAACCCCATCTCACGCGACCCGCGTGGAGGTCCGGGCGACCATTGCGGCTCCCCGGAGGAGAAGGGACCCCGGGGCGGTCGCGCCCTCCTCGCGGTGATGTCATATCCGCGGCGAAGGGACCTAGATTACCCAATGCTGGATCCTAGAGGTCCCATCGGCGCGGCACCTCTGGCCTGGAACGTCTCCCGCCACGGGAGCCCACACTCCTTTCCTCCGATGAAGGTCTCTCATCGAAAATAGACACCGGCAGAATTTAGACTGCTTTGGGCGACACACCCTATGAGGTGTCTTGATTATCCGGTCGAATACACGCCGGTGGATCGCGTGCGGCGCCCCGAATCATAGGGGCCAGCACCGCTAGATGTCGGCGGAAGGTGGCACCTCGAACAAAAGGTAACCCCTGCCCAGGTGCATGAGCGAGATGCCTCAAAGATAATTCGCCAAGATAGGCCAACGTGTGACGTAGTCGCGTATCGTTGGAGGAGACCCTGAGAGCGCCCGAGTCCCACCTCCGGCCCGCGGGGTGGCCGCCGACGCTGAGCCCCACCCGGCCGTAGCCGCGGGGCCCCGTCCGGCGCAGCCCGTAAAAGGGGAAACCGACGCCCGCGTGGGCCTGACCCCGCCTCCCCCCTCGGGGGGCCTGACTGGCGTGCCTAGGTCGCAGGCGTCTCAGGCTGAGCGCCGTCGTCCCTGGGGTAAGCTGCCAGAGCCTCGGTGGCGCGTGGACCGCGCGTCGGCCTGGTGCGCGCCGCCAGGGAGCGTGACGCCGCGCGGTGCCTCGGCTGACCGCCAACCGGGAGCCCAGCCCCCGCGCTCGCACGGGTACTCGGGCGACGCTGGCGTTGGACGCGGCGGGGCGCGTGCGGGACCCGCTACGGAACCCGCGTCCGAGCCTTCGCTGCACGATAGCAGCCCACCTGCCACCCCCGGTCCGGTGGGACGGCCCTCGGCCGCACCTCGGGCCGCCCCGCCCCGCGGCGCTCCACCAAGAGGGGGTCGCTGCCGCGACGCGGCGACCGGGGGGGGCCCCCCGAGGTCCGGCGCCGAGGCGGCACGACCCTTAGGGCCGGCTGCTCGAGCCCCGTCCGGCAGGCCCGGGGCGGTCCCCCCGGCCGGCCGGGAGGTCCTCTAGGGGGTCCTCCGAGCGGGCGCCGCCGGCGCGCCATCCCCATCGGCGGCCTACACAGTGTCCCGGAGGCGCAGCCTCGGCCGCCACGGCTGTGGCGGGTCGCCCCCCTTCGCGCTAGGCTGTGCGATGGCGCGGGGACGACCGCGGGTGTTGCGTATCTCCGGACAGTGCCCGGTGGGCGCGCCCCCCCGGACCGGTCGGGCCGGGTGGCTGGCCTGAGCTCCGCGGGCGACGATGGCGGTGGAGTCCGGGCGGAGCCCCCTATGCCGCGTCCACCGCGGCCGGCAGCGGGACCGGCCCGGGCACCAACCGTGGACAAGCCTGCGGAGGTGGCTCCGACCTCGAGCCCCGTCGGCTTA     
A       TGATGTTATAACTATAAATTAAGTGTTTTTTATGACTTTAATATTATTTAAAATGTATATTAAAGTATTTGATACATAATATTAATCTAATTAAAATTACAAATGTACATTATTCCTCATGTCTCATTAGCGATAATAATTTTATATGAAATATTTTTAAATATAAATTAATTGCCATTATTTATAATGTTTTATTGTAGAACAATAGAATAGATAAATATTATTTTAAACAAAAAAATATAAATATATTTATAGATGGTTAATGCATTTTGAACATTTCAAAAAAAATAAGTACTTATAGCGTTAAAATATTAAAATTAAAAGTTTTAAAATTTTGATCGATTACTTTTTTTTCTTAAGATATATTTCTTCTCCCTTTATCTACTCGGTTGAACTGAAAGCATATTATTAATTTACAATTTTTGTAAAATAAATTTTATTACCACTTTTTAAAAATAGTAATTGTAATAGTATAATGTGAGAATTCTTATTACTAAATCGGATTTTGCATTAGAAATTTTAGAATAGGTACGAATAAAATATAGTCATTATCTTATAAAATCATTGATAGGTTTTTGGTATTTGTCAAAATAAGTAAGAATATATTAGGATAGATACTATTCAAACATTTAGTATCGCAATGTACATATTTATTTGATTTGGAAAAAATTAAATACTCAAATATTATATCTTAACGTGGTAATACAGTGAATATATTAAATGATTGACAAACTAAAACAAATTTTACTGCGTACATCATCAGAAATTAAGTTATCAAATTCTTAGTGATGTGATTTGACTATTCAATAATTTATTTTCAAGCAAATTTATTTGTTCAGTCATTATTAGCTTTCTATACAAAAAATAGATGTTCCTGTATTAACAAATATTGTCATAAAATCTAAAAAGTCTTCAATGATATAATATTGTAAATGTAGTCACTGTACGAATACCCGCTAATAAAGATCAATTGATTCTAACATTAGTAATTCATACGTTTGTATGTAAGGACTCTTGTCAAGAAAGTTTAATTTTTCTATTAAATATGTGTGAAGCCAGCCATACGGATTAGCTCCGCGGGAAAATAATCAGTTCCAAAAAATTATTATTCGATTCTTCCCGGTGATCTATTTCTGTATATTCTGCTTGATAATCGTCGTCCCGAAGTTGACTCGGAAATGAGCTACTGATGGCTCAGAAGCTACTGCGAGTAGAGCTAACATAAAAATTATTGGCGTCGTGGTTTTTATAAGTTTAAAACTTACCAAAGTTACCCTTAGTGAACTTCAAAGGTATCAACCTTACGGAAAAAATACTTAAACTAAGTCAATAGACTAATAAATCCGAAGCCGTGATTAATTAGGAAAATGTCGACTTCTAGCTTCTGTAATTACGTAAAAATCAATCATTTGGGCGTTGAGTTGACGTCTTCAAGTACGAGCTGCTCTTTGGTATAGCAGCCTCAGCCAACCGTATTGAGCTAGATACCAACTTTAACCACTTAGTTGTTACGCAAGGTTTGGCTCAGACTAAACTGGAATTGCAAGGATAAGAGACCATCGAAAAATATATTATGTAGCTGTCTAGAATGATGGTTACAGCCGGTATAGTCGTTCATTACTGAGGATTTGCCCGGCACGAGCCTGCTGTAAAGCATTAGACGGAGTTTGTTACATGAAAGTGGTTTACGGATTATCGCAGCTTACCCATCAGCTCTAGCGGACATCACACGTGTGTTGCACTAAACGTCTGTTGAGCCTTTCGATGATCTTCAATTCCGAAACTGTGACGAACTGATCATTTCTACCTTAATTCGCTGCCAATATTCACTTAATACGCCTTGTGTTTGCGTGACACACAAGGCGGATAGATAGCAAGTGAAAGTTATCGTAGACAGAGTTTAAGATAAAATCGGCTAACGTATAAGGATAAGAATGCGTTTTCCTGGTATAGTGCACTAAGAAGTAATTACAGGTGAGTAAATCTACATTTTGGTTTGCCCCAGGATAGCCCATTTAGCCAGCCATCTACGTTCTTGCCACGGGGTTGAAGGACCGATACTTGACCGGTATTCCTGAGCTGACTTCGGCGGCGGCAGAGTGGGCATTAACACTGCACAGTCGTGTACGCGGTCCGCCGCCGCGCGAACCTGTAGGTGGAAACCCACGGTTTCCTGACATCCAACCCGGGTGTTTCGTATGTAGAAAGATATGTCCTTTTGGGGCTGCATCGTAAGCCCACTAGCGGCATGAAACTCAGGGTCCCCTATGTCACGGACTGACTCGGCGGTATAGCTTATGAGCCACAGGGAACCAGGTGTGATCTCTCTTTACATAGCCCCCGCTGAGGACGTAATACACGCACGGCAGGTCTTATTCCCGTCGAGAAGGGGGGGTACCCACCAGGACCGTAGGGGTCCGCGCTCACCTTGAGATCCCGGGAGATCCCACCGGGGGCATGAATTGACTTCAACTATGCTGGGTGTGCGACCAAGGTGCTTCGGGCCAATCGTATCCCCAACTCACGCGACCCCCGGGGAGGGCCGGGCGACCATTTGGGGTCCCCGGATGTGAAGGGACACCGGTACGGTCGCGCCCTCGCCGCAGTGATGTCATATCCGCGGTGAAGGGACCTAGATTACCCAATGGTAGATCCTTGACGTGCCCTCGGAGCGGCACCCCTGGCCCGGAACGACTCCGGCCACAAGAGCCCACGCTACTTTCCTCCGATGAAGGTCTCGCAACGCAAATAGACACCGTCAGAAGTTAGGCCGCTTTTGCCGACACACCCTATGAGCTGTCTTGACTATGCGATCGAAAACACGCCGGTGCATCGCGTGCGCGGACTCGAATCATAGGTGCCTGCACAGCTAGGTGGCGGCGTAACGGGGCACCCCGCACAGAAGGTAACACCTGCCCAGGTGCATGAGCGAGTGACCTCAAGGATAATTCGTCAGGTTAGGCCAAGTTGAGACGTAGCCGCGTATCGCTGGATGAGTCCCTGATAGCGCCCGAGGCCCACCTGCCGCCCGCGGGGTGGCCGCCGAGGCTGAGCCCCTCCCGGCCGTAGCCCCGGGGCCGCCTCCGGCGCGCCCCGTAAAAGGAGAAACTGACGACCGCATGGGCCTGACCCCGCCTCGCTCGTCGGCGGCCCTGACCGGTCTGCCTAGGTCGCACGTGGCTCAGGCTGAGCGCCGCCGTCCCTGCTGTAAGCTGCCAGAGCCTCGGTGGCGCGTGGACCGCTCGTCGGCCTGGAGAGCGCAGCCAGGGGGCGTGACTCCCGGCGGTGCCTCGGCTGCCCGCCGACCGGGCGCCCAGCCCCCGCGCTCGCACGGGTAATCGGGCGAGGCTGGGATTGGACGCGGCGGGGCGCGTGCGGGACCCGCTACGGAACCCGCGTTAAGGCCCTCGCTGCACGATAGAAGCCCACCTGCCAGCCCCCGTCCGGTGGGACGGCCCTCGGTCGCCCCCCGGACCGCACCGCCACGCGGCGCTGCACCACGTGGGGGTCGCTGCAGCGACGCGGCGACCGGGGGGGCCCCCCCGACCTCGGGCGCCGAGGAGGCACGACCGTTACGGCCGGCTGCTCGAGCCCCGTCAGGCAGGCCCGGGGCGGCCCCCGCGGCCGGCACGGGGGTCCTCTAGGCGGTCCGCCCAGGCGGAGCCTCCGGCGCGCCATCCCCATTGGCGGCCTACACAGTGTCCCGGAGCCGCAGCCTCGTGCGCCACGCCTGCGGGGGGCCGCCCCCCTCCGCGCGCGGCCGTGCGATGGCGCGGGGGCGCCCCCGCGTTTTCGGTATGTCCGGACAGTGCCCGGTGGGCGTTCCCCCCCGGCCCGCTGGGGGCGCGTCGGTGGCCTGAGCGCCGCGGGCGACGCTGGCTTTGCGGTCTCTGCGGACTCCCCCATGCCGGCTGGACCGAGGCCGGCAGCGGGACCGGCCCGGGCACCGGCCGAGGACGACCCTGCGGACCTGTCTCCGACCTCGAGCGCCGTGGGCTTG     
