# Supplementary material for: A simple method for data partitioning based on relative evolutionary rates
Source: PeerJ. 2018 Aug 28;6:e5498. doi: 10.7717/peerj.5498 (PMC6118207; doi:10.7717/peerj.5498)
Supplement: Data S1 — The datasets are provided in the PHYLIP format. [file peerj-06-5498-s002.zip › DataS2/AS7-7.phy]

17  4000
out     ATAATTTGAGCATAATATACATTATTTAAAATATGGTATTTATAACTATTTAATTATAAAATTTTTAATCATGATATTGCTATATCAAGAACGAAATCTATACTGTAAATCTTTATGTATTTCATTTAGAAAAGAACTAAATAAATCGATCTATTATCGCTTTTTAAACTTAATTACTGAATCTAATTAGATTTGGATATATGCTGAAAATATTATATTTGACAGATTTAATTATTGAAGTACTATACAAACTTTTTAAACATTATACACGATATATTAATTGGATGTCAAAAATACTAATTTTATTTCCATTATGTACAGAATGGATCGAATTACATTCTTTTATAACAAAGCTTTTAACGAATAGATAATTCTATGACTTTAGATCTAACGAAGAGAGTTTATGAATAATTTTTTAGTAAAAAATTTACCGTTTTCGTCATCGACGTCGCGCGTATCTAATGTACACTCAATGCATTGAATGTATTTGAATTACTATTCTTAAAATAAATATTAATATCATTGTTATTTATACTCACCGAAAATTAATTTTCTTATCGTTGTATATCTGGTAATTAATTATCCCTTCGTTAATAAAGATTTTTGAATAATGAAGAATGTATCTAAATTCCATTAATAAAATATTTATTTGTTTATTTTTTTAACAAATTTATTACTGTGTGGTATATAGCCGTAAAATTTCTATATAAATTAATTTGAAATTTCAAAATACATTAGAAACGGAAGATGCGTTTTATATATAAGCATTACTTTTAATTATCAAATGAACACATAAACAATACTTTGTAGTATTTGTTTTCATTAACATATATATCTTACAAAATGAGTTGTAGACCAAGTGAACTAAAAGTTATCAAATTATTAATACTATAACTTTAATACTTATTATTTTTTACTCAACGCCATAAAAGTATTTAAACCAATTATACTACAAAAATACCTCTATTGGTATAACTATTTAATCCAATGTATGAATACCGAATAGGTGCAGGACGTGCCATTTATTGTCACGGCGTTACAAATGGCAGAGAGAATCCTTTCATACAGGTCTTGGTATCGAAGGGAGTAGAAATTATGAGTATTATCTTTCGTAAGCGTCTTATCGAGCGTCCTAGTTTGTTAATAATATACCCGATACTTAACAATGGGAATGATGTGCAATAGAAAGAATTACAAAATGCGAATATTTTGAGATTAGTCCTATGTTTAGGTCTCCGATGCCAATGCTTGTAAACGCATGCTTCAGTCATTGCAATGGCACAAGGTCTTTCAGCAATGTACAGCTACCATATTATGAGGGGCAACCAAAGACGTGTCAGCTCGCGTGTCGTACCATTAGTGAGACTGTGCTCTATTAAGTACGGTGATGAACCACGACCCCATACTGCCGACTATATATATTGGAATTCAGGGTGCATTTTCCTAGGAAGGGGGTAATTGCTTTTTACCGTACCGAGATAGGTAGGCATCCGACGCAATGAAAAAAACATATGTCCTGCCAAACGAGCCTGAAAAATCACGTTTACTGAATGAAGACCGAAGCAATGAGTGGTTGTTGACTATATTGAAAGGTGATTTGATGTAGACAATTCGGCTAGATCAGCTCTATCTAAATAACATCCTCAATCAGGGCACCCAATTTAGAAGGGTTTATGGTTTGATATCCTCAAGTGTATAGTAGAAAGACGGCCACCAGACATTTTAAACTACCCGGTGGGTGCTTTAACTACTAATCTTACACACGCACACTAGGAACGATTACAACTGGATATTTTGCTGGAGCCTGTGCGCATAACATTCGTCCTGACACAGCTTTAAGCATAGTTCTTTGATGTTCAAAGCAAGCGAATCAAAAAGAACTAATAACAAGAGGCATCGCCTTCTACCCGACTATTTAGAATGAGCAATGAGCTTGCGAAACAGAACGGTCCTATACACGGATATAATCGACGCACACTTACCATGATCAGTCAATGTCGATATGGCTAACAACTACCGTCATGAGCCCGAGCCTGTGCTCCGCCTGTGCCGGCAATGCACGGCCATCGGTAGTGGCGTCGGCGGATTCGCGCACACGGGGACGTACAGCTATAACGCCATGTCAAAGCGAATGAGTGTACCTACTTCAGGCCGCGTAGGCGATACGCCGCGCATCTGGTACCTCAAGTGGCTGGTTGCGACCCTAGAAGTCATCACCCGAGTCCAGGCGCCCAATCATTGGTTTCTATCGCAAGGTGAAACCAGCCGCGACATTAGCTGGCATCTGAGGAACTGATGCAGGGTCAAGGTGGGCATACAGCGTGTTCGTCACCCGCCTACGGGCTCCGGGAAGGTAAAACTATCGCTATGTTCACTGCCGGACGTCATAACAGTTTTAGCGCGCGGACCCCCCGGCCCTAAGGCCACATTCATTACCCTCCTACCGCACCGCGCACAACCACCCCGGGGGGAGCTTATCAGTGCCTGGGGCCCTGGCGGCTCTGAGGTACCGCCGAGCGCAAACATTCTGCATAGTGACGTAAGTTATTACCGGGCAGAGATCCACGGTTTACTCACGCTCTGGGCGTGTGCTGTATGACCAGTTCTCGAGGTGCAGTGCCTTCCGCGTCTCTACGGGATGCGTATTCCCTGTGGGGTGGCATCCCGTTAGCGCGGATTCGTTCGGCCTATACACCCGGTGGGTGCCCTTAGTTCTAACGGAGGCGATCCACATGCCGTGACGCCTCGAGCTCTGCCGCGATCCAGCGTCCAACCTTAAGGGGCGTTCCGTTTTGCCGCTACGCCCAGTCAGGAATGGCTAGAGACCCGACTATTGTGAAGGTTCCACGGGGACGCCGTTGCACGGCTGTCCTTCGACCGAATGGGCCTACAAGTTGTCCGTGGCTATTCAGGTCATAGACGGGACTAAAGCTCTGGTGCGCTACCTTTCGATTGTCTGTGCAATGATTCGCCTACCAGACTTTCAGACCTGATACGCAATCAACCGGCAGGGGCGGGGAACCGCGGCCCCCGGGCCGGCCCTCCGGGCCGTATGCGAGCCGCGAGCCGGGGCCCGAGCTGGCCGCGCCGGGGGCTGGTGAGGGGGCCTCGCCCGGCCTCGGCTCTGCGCCCGGCCGGCTAACGGGCGGTCCGTGGCACCGACACCTGAGCCGCCCCGACAGACGTCGCGGTGGGCCCAGGGCGACCGGCCGCGCCCTCCCGAGGAAAGGACACGGTTTACTCGCTCGGCAGAGTGGAGCCCGGCCCGGGATGCGCCCTGTCGCGCCAATGCCGCCCGGAGGCGCCCCCACACTCAACTCCCCCGCGCCTGGCGCTGCCGGGACGCGCCGCCAACTGCCGCTGGGGGGGAGCGAGCCGGAGGGGCCGGGGCGCGGCAGGCGCCCCCGCGAGAACCCGGGACCCGGCGTGGCGGACCCTAAGCGGGCGCCCGTCCCGCACGCCGCGAGGGCGGCGGTAACCCCGACGCGTGCTCCCGATCATGCGAGAGGGAACGGGGTGGCCCGCAACAGGGGGGCTCCGATGCGGTTGTCGCCCCTGGCCCCGCGGCCCTCGGGCGGAATTTGGTGTACTGTGGCGGCGCAACGCCTCGCTAGGGGACGGCACCCGGACCCGCTCCTTTCCCCGGGCGGCGGGTCCGGCACTACCGCCGCTGGGCGCGCCCGGCGGAGCGGCCCCGGACCCAGGCTCGCCGGCCCATGGCAGGGAGATCTGGTGGGACCGAGGGGTGCCAGCGTGCGCCCTCGGCGCGCCCCCCTCGTTCGGCCGGCTTGGGGCTGGTGGGGGCCGCGCCGACTGACTACGGGCACACGCCAGCGTGACCACGGCAGCGCGGACTCGCAGGAAGGGGCGTGTAGGGCGGGATGGCCGCGTCCGGTCCCGACCGGGGCTCCGGGGTGGCAGGCCAGGCAACGCGCAGGCGCGGGGGCCAGTTACTGGACCCCGCCCGGCTCGCGCCCCCGGAGGGGGGTGGCGGCGACAC     
P       ATAATTTGAGCATAATATACATTATTTAAAATAAAGTATTTATAACTTTTTAATTAAATAATTTTTAATCTTGATTTTGCTATATCGTGAACGAAATCTATACTGTAAATCTTTATGTATTACATTTAGTAAATAACTAAATAAATCGTACTATTATCGCTTTTTAAACTTAATTACTGAATGTAATTAGATTTGGATATATGCTGAAAATAATATATTTAACAATTTTAATTTTTGATCCAAAATATACAATTTTTAAACATTATACACGAAGAATCAATTGTATGTTAAAAATACTAATTTCAATTCCATTATTTACATAATGGAACGAATTTCATTAATTTATAACAAAGCATTTTACAAATAGATATTTCTAAGAATTTAGATATATCGAAGATAGTTTATGTATAATTTTTTAGTTAAAAATTTACAATTTTCGTTAACTATAACGCGCATATTTAATATTTTCTCAAAGCATTGAATTTATTTGAATTATTATTATTAAAATAAATATTAATAACATTTTTATTTATACTAACCAAAATTTAATTTTCTTATGGTTGTATATCTCGTAATTAATTTTCTTTTCGTTAATAATGATTTTTGGATAATAAAGAAGTTTACTAAATTTCAATAATAAAATATTTATTTGTTTATTTTTTTCACAATTTTAATACTGTATGGTAAATATCCGTATTATTTCGAGATAAATTAATATGAAATTTCAAAATATATTAGAAACGGAAAATGCGTTTTATAATTAAGCATTACTGATAATTAACCAATGAACACAAAAACAATACTCTGCATTATTACTTTTCTTTATTATATATATCTTACAAAATGTGTTGGAGGAAAAGTATACTACTAGTTATAAAATTATTATTACTCTAACTTTAATACTTATTAATTTTTACTTAATGCCATAATAGTTTTTAAACCAATTATGCTACAAAAAAAGCTCAATTAATATACCGATTTAATCCAATCTATTACTACCGAATAGGGCCAGGACGTCCCTTTTATTGTCAAGGCGTTACAATTGGCAGTGAGCAACCTTTCAAGCCGGTCTTGGTGTCTAAGGGACTAGAAATTATGAGTATTAGCGTTCGTCAGCGACTTATTGAGCGTCCTTGCTTGTTAAAAATAGCCACGATACTTAACAAGGCGAATGATGTGGGACCGAAAGAATTACAAAATGCGAATATTTTGAGTTTAGACCTATGTTTAGATCTCCGATGGCAATGCTTGTAAACACATTCCGCAGTCATAGCAATGGCACAATATCTTTGAGCAATGTACTACTATAATATTATGTGGGGCTACCAATGGCGCTTCAGCTCGCGTGACGTGCCTTTTGGTAGACTATGCTCTATGAAGAACCGTGAAGAACCGCGCCCAAATGCTTCAGACTATAAACGTTGGGATCCAGGGTGCATTCTACTAATAATGCGGTCATTGCTTTTAACCGTACCAAGATATGTCGGCATCCGAATCTTTGAAAAAAACATAGGTCCTGTTAAATGTTTCTGAGAAATCACGTTTACTGAATGAAGACCGTAGCAATGAGTGGTTGATGACTACATTCAAAGGTGTTTGGAAGTAGACTGAGCTGCTAGATCGGCCCTATATAAACAACTTTTTCAATATGTGCACTCAATTTAGTAGTGCCGCTGGTTTCGTATCGACAAGTGTATAGTAGAAAGACGGCCACCAGACATGTAAAACTACCAGTCGGGTGCTTTAACTACGAATCTTACACAAGCACACGAAGAACGATTACAAGTAGATATTTGATAGGAGCCTGTGCGCTGAATTTTCGTCCATACACAGCCTTAAGCATAGTTGTTTGATCTTCGTAGCAGGCCAATCAAAAAGAACTAATAACTAGAGGCATCGACTTCTACCCGACTATTTAGAATGAGCAATGAGCTTGCGAAACAGAAACGTTCTATACACTGCTATAATCGACGCATATTTACCATGATCAGTCAATGTCGATAAGGCTAACAATTACCGTCACGAGCCCGAGCCTGTGCTGCGCCCGTGCCGGCAATCCACGGCCCTCCCTAATGGCGCCGGCGTCATCGCGCACGCGGGGCCGTCGAGCTCTAACCTCACGTCAAAGCGAATGAGTGTACGTACCTGAGGGCGCGTAGGCGATGCGCCGAGCATCTCGTGCCTCAAGGGGGTGGCTGTTACACTAGAAGTCATCACGCGAGTCCAGGCGTCCAGTCATCGGTTTCGATCGCAAGGCGAGACCAGCAGCGAGATTAGCTGGAATCTGTGGAACTGATGTAGGGCCAAGACGGGCCTACAGCGTGGTCGTCACACGCCTACTGGCTCAAGGTATGTCAACCTATCGCTATGTTTACTGCCGGACGTAATAACAGTTTTGCCGCGGGGACCCCCCCGCCTTAAGGCGTCACTCATTGCCCGCGTACCGGACCGCGCACTACCACCACTGGTGGGGCTTATCAGTGCATGGGGCCCTGGCGGCCCTGAGTTACCGCCGCGCGCAAACATTCTGCATAGTGATGGAACTGTCTACCGGGCAGCCAGCCACGGGTTACTCACGCTCGAGGCGGGTGCTGTAGGACCAGATCTCCGGGCGACGTGCGTACCTCGTCTCTACGGCATTGGTACTCCCTGTGGAGTACCATCCCGTTGGCGCGGATTCGTTCGGCCTGTACTCCTGGTGGGTGCCCTTAGTTCTCACGGAGGCGATCCACATGCCGTGGCGCCTCGAGCTCTGCCGCGATCCAGCGTCAAATCTTAAGGGGCGTTCCGGTTTGCCACTACCCCCAGTCACGAGTGGCTAGAGACGCGGCTTTTGTGAAGGTTAAACGGGGACCCCGATGCACGGATGTGCATGGACCGAGTCGGCCTACAAGATGTCCGGGGTTAGCCAGGTCATAAAAAGGACTAAAGCTCTTGTGCGCTACCTTCCGCTTGTCAGTGCAATGATTCGCCTACCAGACTTTCAGACCTGATACCCAATGAACCGGCAGCGGCGGGGAGCCGCGTCGCCCGGGTCGGCCGTCCCGCCCGTTCGCCCGCCGCGAGCCGGGGCGCGAGATGGCCGCGCCCGGGGGTGGTGAGGGGGCCTCGCCCGGCCTCGGCTCTGCGCCCGGCCGGCTAACGGGCGGTCCGTGGCACCGCCCCCTGAGCAGCTTCGACAGACGGCTCGGTGGGCCCCGGGCGATCGGCGTCGCCGTCCCGAGTACAGGACGCGGTTTACTCGCTCGGCGGCGTGGAGGCCGGCCCGAGATGCGCCCTGTCGTGCCAAAGCCGCGTGGAGGCGGCCTCCCACTCAACTCCCCTGCGTCTGGCGCTGCGGGGACGCGCCACGGGGCGCTGGGGGGCGGGAGCGAGCCGGCCGCGCCCGGGCCGGGGAGGCGCCCCCGCGAGAACGCGGGACCCGGCGTGGCGGACCTTCAGCGGGCGCCCTTCCCGCACGGGGCGAGGCCGGCGGTCAGCCCGACGCGTGCGGCCGATCATGCAAGAGGGAGCGGGCTGCCCCGCACCAGGCGGGCTCCGGTGCGGGGCTAGCCCCTGGCCCCACCGCCCTCCGGCGGAATGTGGCGTAGTGTGGCGGCGCGACGCCTCCCCTCGGGTCGGCACCCGGACCCGCTCCTTTCCCAGGGCGGCGGGTCAGGCACTACCGCCGGCGGGGGCCCCCGGCGGAGCGCCCCCGGACCCAGGCTCGCCGACCCATGCCAGGGAGATCTGGTCGGCCCGCGGGGTGGCAGCGTGCGCCGTCGGCGCTCCCCCCTCGCTGGGCGGGCCTGAGGCTCGTGGGGGCCGCGCCGACGGACTAGGGGCACACGCCACCGTGGCCCGGGCCGCGCCGACTCGCAGGCAAGGGCGTGCAGGGCGGGAGGCCCGCGGCGGGGCCCGACCCGGGCTCGGGGGTGGCAGGCCAGGCAACGCCCAGGCCCGGGGCCGACTTGCTGGACCCCCCCCGGCTCGCGCCCCCGGGGGGGGGTGGCGGCGACAG     
O       ATACTTTGAGCATAATATACATTATTTAAAATAGTGTATTTATAACTATTTAATTATTTAATTATTAATCAAGCTTTTGCTATATCTTGAACGCAATCTATACTGTAATTCTTTATGTAATACATGTAGAAAAGAACTAAATAAATCGTACTATTATCGCTTTTTAAACTTAATTATTGAATGTAATTAGATTTGAATATAAACTGAAAATAGAATTTTTATCAGTTTTAATTTTTGATGCAAAATATAATCTTTTTATACATTATACACGAAATATGAATTGGATGTAAAAAATTCTACTTTCATTGCCTTCATTTACAAAATGGATCGAAATTCATGAATTTATAACAAAGCATTTAACGAATAGCTATTTCTATGAATTTAGATTTATAGCAGAGAGTTTATGAATAATTTTTTAGTTAAAAATTTACAGTTTTCTTTATCAATTACGCGCGTATTTAATATAAACTCAATGCATTGATTCTATTATAATTATTATTTTTAAAATAAATATAAATATCATTATTATTTATACTTACAAAAATTTAATTTTCTTATCGTTGTATATCTCGTAATTAATAATCTTTGCGCTAATAAAGATTTTTGGATAATAAAGAAAATTACTAAATCACTGTTATAAAACATTGATTTGTTTATTTTTATAACAAATTAAATACTGTTTGGATTAAAGCCGTATAATTTCTATATAACTTAATTTGATATTTCAAAATATATTAGACACGGAATTTGCGTTTTATTCTTAAGCATTACTTATAATTAACCAATGAACACATATACAATACTCTGTATTATTGATTTTCTTTATTAAATATATTTTACTAAATGAGTTTAAGACTACCTTTACATCTAGTAATTAATTTATTAATACCTTAACTTTAATACTAATTAATTTATACTTCACGTCATAATAGTATTTAAATCAATTATGGTAAAAAAAAACCTCCATTTATATATCTATTTAAACCAATTTTTGACTACCGAATAGGGGCGAGACGTGCCATTTAATGTCAACGCGTTACAAATGGCAGAGAGTAACCTTTCATACAGGTCTGGGTGTCTAATGGATTAGAAAGAATGAGTATTATCTTACGTCAGCGTCTTATATAGCGTCCTTGTTTGTTAAAAATATACACGATACTTAACAAGGCGAATGATGTGCAATGTAAAGAATTACAAAATGCGAATATTGTGAGATTAGCCCTATGTTTAGTTCTCCGATGGCAATGCTTGTAAACACATACCTCAGTCATTGCAATGGCACAATGTCTTTCAGCAATGTAGTACTATAATGTTATGTGGCGCGACCATTGATGCGTCAGCTCGCGTGACGTACCCTTAGGTAGACTATGCTTTATCAAGTGCCGTGACGAACCTTGCCCAAATGCTGCCGCATATAAACAATGTAATCCAGGGAGCATTCTACTAGTAATGCGGTAAGCGCTTTTAACCTTACCGAGATAGGTAGACATCCGACCGATTGAAAAAAACAGATGTCCTGTTAAACGAACCTGAAAAATCACGTTTACTGAGTGAGGACCGAAGCAATGAGTGGTTGATGACTACATTCAAAGGTGTTTGGAGGTAGACAGTTCGGCTAGATCGGCTCTATATAAATAACATTATCCATCTGGACATTCAATCTAGGAGGGCGTATAGTTTCCTATCCTCAAGTGTTTAGTAGAAAGACGGCCACCAGATATATGAATTTATCTCTAGGGTGCTTTAACTACTAATCTTTCACACGCACACGGAGAACGATAACAAGTAGAGATTTTACTGGAGCCTGTGCGCCTAAATTTCGTCCTAACACAGCTTTATGCATAGTTATTTGATGTTCAAAGCAAGCCAATCAAAAAGAAGTAATAACAAGAGGCATGGACTTCTACCCGACTATTTAGACTGAGCAATGATCTTGCCCATCAGAAACTGCCTATACACCGCTATAATCGACGCACAGTTGCCAAGATCAGTCACTGTCGATAAGGCTAACAAATCCCGTCACCAGCCCGAGCCAGTGCTCCGCCAGTGCCGGCAATGCACGGCCGTCCCTAGTGGCGTCGGCGTGCTCGCGCACAGGGGGACATACAGCTATAACCGCCCGTCAAAGCGAATGACTGTACGTACCCCAGGGCGCGTAGGCGATACGCCGAGCGTCTGGTGCCTCGACTGGCTGGTTGAGACACTAGAAGTCATCACGGGAGTCCGGGCGCCCAGTCATTGGTTTCTATCGCTGGGCGGGACCAGCCGCGAGATTAGCTGGCATCTGGGGAACTCATGTAGGGCCAAGACGGGCCTACCGCGTGTTCGTCCCCCGCCTACCCGCTCACGGTAGGTAAATCCATCGCTATCTTTACTGCCGAACGTCATGACAGTTTTCCCGCGCGGACCCACCCGCTTTAAGCCGACACTCATTGCCCGCTTACCGCACCGCGGACCACCACCCCGGGTGGGGCTTGTCAGTGCCTGGGACGCTGACGCCCCTGAGGTACCTCGGGGCGGAAACATTCTGCATAGTGATGGAAGTCTCTACCGGGCAGCGATCCCCGGATTACTCACGCTCTCGGCGAGTGCTGTATGACCAGTTGTCGGTGTGAAGTGCGTTCCTCGTCTCTACGGGGTTGGGACGCGTTGTGGGGTGCCATCCCGATGGCGCGGGCTCGTTCGGCCTATACTCCCGGTGGGTGCCCTTAGTTCTTACGGAGGCGATCCACCTGCCGTGACGCGTCGAGCTCTGCCGCGATCCAGCGGCCAACCTTACGGGGCGCTCCATTTTGCCGCTACGCCCAGTCATGACTGACTAGAGACACGACTTTTGTGAAGGTTCCACCGGGAGACGGCTGCACGGCTGTCCTTTGACCGAATGGGCCTACAAGAGATCCGCGGTCAGTCAGGTCATAGAAGGGACTAAAGCTCTGGTGGACCACCTTCCGTTTGTCTGTGCAATGAATCGCCTACCAGACTTTCAGCCCTGTTACGCAATCAACCGGCAGCGGCGGGGAGCCGCGTCGCCCGGGGCGCCCATCCCGGCCGTGCGCGAGCCGCGAGCCGGCGCCCGAGATGGCCGCGCCGGGGGGTGGTGACGGGGCCTCGCCCGGCCTCCGCTCTGCGCCCGGCCGGCTAACCGGCGGTCCGTGGCACCGCCCCCTGAGCAGCCGCGACATACGGCTCGGTCGGCCCCGGGCGCTCGCCCCCGCCCTACCGAGGATAGGACCCGGTTGACTCGGTGGGCGGCGTGGAGCCCGGCCCGGGATGCGCCATGTGGTGCCAATGGCGCCGGGTGGCGCCCTCACACACAACTCCCCCGCGTCTGGCGCTGCCGGGACGCGCGGCCGTGCGCTGGGGGGCGGGAGCGAGCCGGCGGTGCCCGAGCCGGGCAGGCGCCCCCGGGAGAACCCGGGACTCGGCGTGGGGGACCTCAAGCGGGCGCCCTTGCCGCACGGGGCCAGGCGGGCGGTCACCCCGACGGGGGCTCCCGATCATGCGAGACGGCACCGGGTGCCACGCGCCCGGGGGCCTGCCGTGCGGGGGTCGCACCTGGCCCCGCCGTCCCCTGGCGGAATCTCGAGTAGGGTGACGGCGGAACGCTTCCCCAGGGGACGGCGCCCGGACCGGCTGCTTTCCAGGGGCGGCGGGTCCGGCACTACCGCCGGTGGGCGCCCCCGGCGGAGCGCCCCCGGACCCAGGCTCCCCGGCCCATGGCAGGCAGACCGGTTGGGCCCGCGGGGTGGCAGCGTGCGCATTCGGCGCGCCCCGGTCGCTCGGCCGGCTTGGGGCTGGTCGGGGCGGCGCCGACGGACTACGGGCACTCGCCAGCGACGCCTCGCCCGCGCCGACTCGGAGGGAGGGGCGTGTAGGCCGGGATGGCCGCGGCCGCGCCCGACCCGAGGCCCGGGGTGGCGGGCCACGCAACGCGCAGCCCCGGCGCCGAGCTGCTGGACCCCCCCCGGCTCGCGCCCCGGGCGGGGGGTAGCGGCGACAG     
N       ATACTTTGAGTATAATACACATTATGTAAAATAAAGTATTTATAACTATATAATTATATTATTTTTAATTAAAATTTTGATATATCTTGAACGTAATCTATACTGAAACTCTTTATCTAATACATGTAAAAAAGAACTAAATAAATCGTAATATTATCGCTTTTTAAACTTAATTCTTGAATGTAATTTGATTTGGATATTAGCTGAAAATTGAATATTTTACAGATTTATTTTTTGATTCAAAATTTAAACTTTTTAAACATTATACACGAATTATAAATTGAAGGTAAAAAATACTAATTTCATTTCCTTTATATACATAATGGTTCGATATTCATTAATTTATAACACAGCATATTACAAATATTTAGTTCTTTGACTTTAGATATATCGAAGAGAGTTTATGAATAATTTTTTAGTAAAAAATTTACAGATTTCGTAATCTATAACGCGCGTATTTAATATACACACAATGCATTGAATTTATTTGAATTATTATTCTTAAAATAAATATTATTAACATTATTATTTAGACTTACTAAAAATTAATTTTCTTATCGTTTTATATCTCGAAATTAATTTTCTTTTCGATTCTATAGAATTTTGGATAAATATGAATATTACTAAATTTCAATAATAAAATATTGATTTGTTTAATTTTTTAACAAATTTAATAGTGTATGGTGTAAACCTGAATTCTTTCTAAATAACTTAATGTGATATTTCAAAATATATTAAAAACGGAATATGCGTTTTATTCTTAAGCATTACTTATAATTAGGCAATGAACACATAAACACTACTCTGTAGTAATATTTTTCTTTATTATATATAACTTACAAAATGAGCTGTAGACCACCTTTACTAGTAGTGAACAAATTTTAAATACTTTAACTTCAATACTTATTAATTGTTACTTAATGCCATAATAGTATTTAAACCAATTATGTTACAAAAAAACCTCTATTAATATACCTATTTTATACAAATTACTACTACCGTATAGGGGCAGGACGTGCCATTTATTGTCAAGCCGATACAAAGGGCAGAGAGAACCCTTCCATTCAGGTCTTAGTGTCTAAGGGATACGAAAATATGAGTATTCTCTTTCGTCAGCGGCTTATCGAGTGTCCTTCTCTGTTAAATATATGCACGATACTTAACAAAGCGAATGATGTGTAATCGAAAGAATTACAAAATGCGAATATTGTGAGATTAGCTCAAGGTTTAATTCTCCGATGGCAATTCTTGTAAACGCATCCCTCAGTCATTGCAATGGCACGATATCTTTCGGCAATGTACTTCAAGAATATTATGAGGGGCGACCAATTATGCGTCAGCTCGCGTAACGTACCATTAGATAGACTATGCTCTATTTAGTACCGTGAAGAACCAAGCCCTAATGCTGCTGACTATAAACATAGTAATCCAGGGTGCATTCTACTAGTAATGAGGTAAGTGCATTTAAACGTACCTAGATATGTAGGCATCCGACCCATCGAAAAAAACATATGTCCTTTTTTACGCTACTGACCAATCACGTTTACTGAATGAAGACCGATGCAATGAGTGGTTGATGACTACATTCAAACGTGTTTGTAAGTTGACAGTTCGGCTAAATCGGCTCTATATAAACAACATTCTCAATCTGGACACACAATTTAGTAGCGCCGATTGTTTCTTATGCACAAGTGTATAGTAGAAAGACGGCTACCAGAAATGTTAAACTACCGGACGGGTGCTTTAACTACGAATATTACACACGCATATGACGAACGATTACAACTAGATATTTGACTGGACCCTGTGCGCCTAATTTTCGTCCTAATACAGCATTAAGCATAGTTGTTTGATGTTCAAAGCAAGCCAATAAAAAAGGAAGAATAACAAGAGGCATCAACATCTACCCGACTATTTAGAATGTGAAATTACCTTGCCTATCAGAACCGTGCTATACACTGATATAATCGACGTAAATTTGCCATGATCTGTCATTGTTGATAATACTAACAATTTCCGTCACGAGCCCGAGCCTGTGCTCCGCCCGTGCCGGCCATGCACGGCCCTGCGTAGTAGCGCCGGCGTATTCGCGCACAGGGGGACATACAGCTATAACCCCGGGACAAAGCGAATGAGTGTACTGATCTTAGGGCGCGTAAGCTACACGCCGAGCATCTGCTCCCTCAAGTGGCAGGTTGGTACACTAGAAGTCATCACGCGAGGCCGGGCGTCCAGTCATTGGTTTCTATCGCAAGGCGGGACCAGCCGCGAGATTAACAGGCATCTGGCGAACTGATGTAGGGCCAAGAAGGGCCTACAGCGTGTTCGTCCCCCGCCTACTGGCTCAGGGTGGGTAAAACTATAGCTATGTTCACTGCCGGACGTCATGTCAGTTGTCCCGCGCGGACCCCCCCGCCCTAAGCCCACATTCATTGCGCGCTGACCGCACCGCGTACTACCACCCCGGGCGGGGCTTATCAGTGCCTGGGGCTCTGCCGGCCCTGAGGTACCGCTGCGCGCAAACATTCTGCATAGTGATGGAAGTCTCTACCGGGCAGCGATCCACGGTTTACTCACGCTCTGGGCGCTTGCTGTATGAGCAGTTCTCGATGTGAAGTGCGTTCCTCGTCTCTAGGGGATGGGGACTCTCTGTTGGATACCATCCCGTTGGCGCGGGTTCGCTTGGCCTATAATCCCCGTGGGTGACCTTCCTTCTCACGGCGGCGATCCACATGCCGTGACGCCTTGAGCTCTGCCGCGATCCAGCGACCCACGTCGAGGGGCGCTCCGTTTTGCCGCTACGCCCAGTCAGGAGTGGCTAGTGACACGCCTTTTGTGAAGGTTCCACGCGGACGCCGCTGCACGGCTGTCCTTGGACCGAATCGGCCTACAAGATCTCCGAGGTATGCCAGGTCATAGAAGGGACTAAAGCTCTGGTGCGCTACCTTCCGGCGGTCTGTGCAATGATTCGCTTACCAGACGTCCAGACCTGATCCTCAATCAACCGGCAGCGGCGGGGAGCCGCCTCGCCCGGGGCGGCCGTCCCGGCCGTTCGCGAGCCGCGAGCCGAGGCCGTAGATTGCCGCGACGGGGGCTGGTGATGGGGTCTCGCCTGGCCTCGGCTCTGGGCCCCGCCGGCTACCGGGCGGTCCGTGGCACCGCCCCCTGAGCAGCCCCTACAGACGCCTCGGTCGGGCCCGGGCGACGGGCCCCGCCCTACCGAGGACAGGACCCGGTTTACTCGCTCGGCGGCGTGGAGCCCGGCCCGGGATCCGCCGCGTCGTGCCAATGGCACGGGGCGGCGCCCTCACACTCAACTCCCCTGCGTCTGGCGCTGCGGGGACGCGCCGCGGGGCGCTGGGGGGGGGGAGCGAGCCGGCGGTGCCCGGGCGGGGTAGGCGCCCCCGCGAGAACCCGGGACCCGGCGTGGCGGACCTTAAGCGCGCGCCCTTCCCGCACGGGGCGAGGCCGGCGGTCACCCGGACGGGTGCTCACGATCATTCGAGAGGGCACGGGGTGCCCCACCCCCTGGGGGCTGCCGTGCGGGGGTCGCCCCTGGCCCGGCGGGCCTCCGGCGGAATTTGGAGTAGTGTGGCGGTGGCACGCCTCGCAAGGGGACGGCACCCGGACCGGCCGCTTTCCTGGGGCGGCGGGTACGGCAGTACCGCCGGTGGGCGCCCCCGGCGGAGCGCCCTCGGCCCCAGGCTCCCCGGCCCATCGCAGGGAGATCTGGTCGGACCGCGGGGTGGCAGCGGGCGCCTTCGGCGCGCCCCCCTCCCTCGGGCGGCTTGGCGCTGGTAGGGGCCGCGCCGACGGACTACGGGCACACGCCAGCAGCGCCAGGGCAGCGCCGACTCGCAGGCAGGGGCGTGGAGGGCGGGATGGCCGCGACCGGTCCCGACCCGGGCTCGGGGGTGGCAGGCCACGCAACGCTCAGCCCCGGGGGCGAGTTGCTGAACCCCCCCCGCCTTGCGCCCCCGGGGGGGGGTGGCGGCGACAC     
M       ATACTTTGAGCACAATATACTTTATTTTAAATAAAGTATTAATAACTATATAATTATATAATTTTTAATCCAGATTTTGCTACATCGTGAACGAAATCTACACTGTAATTCTTTATGTATTACATTTAGTAAAGAACTAAATAAATCGTATTATAATCGCTTTTAAATCTTAATTAGTAAATGCAATTAAATTTGGATATATACTGAAAATAGTATATTATATAGATTTAAATTTTGATGCAAAATGTAAACTTTTTAAACACTATACACGAAATATAAATTGGATGTTAAAAATACTAATTTCAATATCTTAATTTGCATAATGGATCGAAATTCATTAATTAATAACTAAGCTTATAACAAATATATATTTCTTTGAGTTTAGATATATCGAAGAGAGGTTATGAATAATTTTTTAGTTAAAAATTTACTTTTTTCATTATCTAAAACGCGCGTATATAATATATACACAAAGCATTAAATTAATTTCATGTATAATTCTTAAAATAAATATTAATATCATTATTATTTATACTTACTAAATATTAATTTTCTTATCGTTTTATATCTCGTAATTAATTTTCTTTTCGATAATAAGGATTTTTGGATAATAATGAATATTACTAAATTTCAGTAATAAAATATTTATTAGTTTATTTTTTTAACACATTAAATTCTGTATGGTATACATCAGTAAAATTTCTATATAACTTAATGTGATTTTTCAAAATACATTAGAAACGGAAAATGCGTTTTAAACTTAAGCATTACTTACAATTAAACAATGAACACATAAACAATACTCTGTAATATTAGTTTTCTTTATTAAATATATCTTACAAAATGAGTTGTAGACCACTTATACTTATAGTAATAAAATTATTAATACTATAACTTTAATACTTATTAATTTTAACTAAACGCCATAATAGTTTTTAAACCAATTAAGCTACAAATATACCTCTATTACTATACCTATTTAATCCAATTAATTACTACCGAATAGGGCCAGGACGTGCCATTTATTGTCAAGGCGGTACAACAGGCAGAGAGAACCCTTTCATTCAGGTCTTGGTGTCTAAAGAACTAGAAATTATGAGTATTATCTTTCGTCAGCGACTTATGGAGCGCCCTTGTTTGTTAAAAATACACTCGATACCTAACAATGCGAATGATGTGCATCTGAAAGAATTACAAATTGCGAATATTTTCAGATTAGGCCGATGTTTAGATCTCCGATGGCAATTTTTGTAAACGCATACTTCAGTCATTGCAATGGCACGATGTCTTTCAGCAATGTACTACTATAATATTATATGGAGCGACCAATGATGCGTCAGCTCGCGTGACGTAACATTAGATAGACTATGCTCTATGAAGCACGGTGATGAACGTCGCCCAAAACCTGTCGACTATAAACATTGTAATCCAGGGTGCATTCTACTAGTAATGAGGTTAGTGCTTTTAACCTTGCCGAGATATGTAGGCATCCGCCCCATTGAAAAAAACATATGTCCTGTTCAACGATCCTAACAAATCAAGTATACTGAATGCAGACCGAAGAAATGAGTGGTTGATGACTACATTCAAAAGTGTTTGGAAGTAGACAGTTCCGCTAGATCGGCCCTATATAAAAAACTTTCTCAATCTGGACGCTCAATTTAGGAGCGCCGATGGTTTCTTATCATCAAGTGTATAGAAGATAGACGGCTACTAGACATGCTATAATTCCGGTCGGCTGCTTTAACTACTAATCTTACACACGCACACTAGGCACGATTACAAGTAGATATTTTACACGAGCCTGTGCGCCTAACCTGCATCGTAACACAGCTTTAAGCATAGTTCTTTGATGTTCAAAGCAAGCCAATGAAAAAGAACAAATAACAAGGGGCATCGACTTTTACCCGACTATTTAGAATTAGCAAAGAGCTTCCAAAACAGAACCGTCCAATACACTGCTGTAATCGACGTACATTTTCCATGATCAGTTTATGTTGATAAGGCTTACAATTTCCGTCGCGATCCCGAGCCTGTGATCCGCCAGTGCCGGCAATGCACGGCCCTCCGTAGTGGCGCCGCCGTATTCGCGCAGATGGGGACATACAGCTACAACCCCGCGTCAAAGCGAATGAGTGTCCGCACCTCACGACGCGTAGGCTATACGCCGAGCATCTGGTACCTCAAGTGGCTGGATGTTACACTAGAAGTCATCACGCGAGTCCGGGCGTCCCGTCCTTGGTTGCTATCGCAAGGCGGTACCAGCGGCGAGCTTAGCAGGCATCTGAGCAACTGATGTAGGGCTAAGATGGGCCTACAGCGTTTTCGTCCACCGCCTACTGGCTCAGGGTGAGTCAACCTATGGCTATCTTTACTGCCGGTCGCCATGTCAGCTTTCCCGCGCGGACCCCCCAGCCGTAAGCCGACAATCATTGCTCTCAGAACGCACCGCGCAGCACCACCCCGGGCGGTTCTTATCCGTGCCTGGGGCCCTATCGGACCTGTGATACCGCCGCGCGCAAACATTCTCCATAGTGATGGAGGTCCCTACCGGGCAGCGATCGACGGTTTACTCACGCTCTAGGCGCGTGCTGTATGACCAGTTCTCGAGGTGAAGTGCGTTCCTCGTCTCTAAGGGATTGGGACTCCCTGTGGGGTCTCATCCCGTGGGTCCGGGTTCGTTCGGCCTATACACCCGGTGGGTGCCATTAGTTCTCACGGCGGCGATCCACATGCCGTGACGCCTCGAGCTCTGCCGCGATCCAGCGTCCAACCTTAAGGGGCGCACCGGTTTGCCGCTACAGCCAGTCAAGACTGGCTAGAGACGCGACTTTTGTGAAGGTTCCACGGGGACGCGGGTGCACGGCTGTCCTTGGACCCAATCGGCCTACGAGAGGTCGGCGGTTAGTCGGGTAATAGAAGGGACTAAAGCTCTGGTGCGCTACCTTCCGGTTGACTGTGCAATGATTCGCCTACCAGACTTTCAGACATGAAACTCAATCACCCGGCAGCGGCGGGGAACCGCGTCCCCCGGGGCGGCCGTCCCGGCCGTTCACGAGCCGCGAGCCGCGGCCCGAGATGGCCGCGCCGGGGGCTGGTGACGCGGCCTCGCACGGCCTCGGCTCTGCGCCCGGCCGGCTAACGGGGGCTCCGTGGCACCGCCCCCTGAGCAGCCACCAAAGACCGCTCGGTGGGCCCCGGGCGATCGGCCGCGCCATACCGAGGACAGGACGCGGTTGCCTCGCTCGGCGGCGTGGCGCCCGGCCCCGCATGCGCCCTGTCGTGCCAAGGCCACGCCTGGGCGCCCCCACACTCAACTCCCCAGGGCCTCGCGCTGCCGGGACGCGCCGAGGGTCGCCGGGGGGGGGGAGCGAGCCGGCGTTGCCGGGGCCGGGGAGGCGCACCCGCGAGAACCCGGGACCCGGCGTGGCGGACCTTAAGCGGGCGCCCTTCCCGCACGGGGCGAGGACGGCGGTCAGCCCGACGCGTGCTCCCGATCATGGGAGACGGCACGGCGTGCCCCGCACCCGGGGGGCTTCGGTGCGGGGGTCGCCCCTCGCCGCACCGCCCTGCGCCGGAATCTGGAGTAGTGTGTCGGCGGAACGCGTCGCCAGGGGACGGCACCCGGACCGGCTCCCTTCCGGGGGCCGCGGGTCCGGCACTACCGCCGCTGGCCGCCGCCGGCGGAGCGGCCCCGGACCCAGGGTCGCCAGCCCATGCCAGGGAGATCTGCTCGGTCGGCGGGGTGGCAGCGTGGGCCTTCGGCGCGCCCCCCTCGCTAGGCCGGCGTGGCGCTAGTGGGGTCCGCGCCGACGGACTACGGGCACACGCCAGTGAGGCCCCGGCAGCGCCGACTCGAAGGGAGGGGCCCGTAGGCCGGGATCGCCGCGCCTGGTCCCGACCCGGGCTCGGGGGTGGCAGGCCACGCAACGCGCAGGCCCGGGGGCCAGTTGCTGGACCCCCCCCCGCTCGCGCCCCCGGGGGGGGGTGGCTGCGTCAG     
L       ATACTTTGAGCATAATATACATTATTTAAAATAATGTATTTATAACTATATTATTATATAATTTTTAATCAAGATATTGATATATCCTGAACGAAATCTATACTGTAAATCTTTATGTATTACATTTATCATAGAACTAAATAAATAGTACTATTATCGCTTTTTAAACTTAATTATTAAATGTAATAAGATTTGTATATCAGCTGAAAACAGAATTTTTTATAGATTTCACTTTTGATGCAAAATTTAAACTATTTAAACAATATACACGAATTATAAATTGAATGTAAAAAATACTAATTTTAAATCCATTATTTTCAGAATGGATCGAAATTCATTAATCTATAACAAAGCATATTACAAAGAGATAATTATGTGAATTAAGATATATCGTAGAGAGTTTATGAATAATTTGTTAGTAAAAAATTTGCAGATTTCTTTATTTATAACGCGCGTACTTAATATAAACTCAATGCATTGAATTAATTTTATATATTAATCTTAAAACAAATAATAATAACATTATTATTTATACTTACTAAAAATTAATTTTCTTATCGTTTTATATCTCGTAATTAATTATCTTTTCGATAATATAGATTTTTGGATAATAATGAATATTGCTAAATTTCAGTAATAAAATATTGATTTGTTTATTTTTTTAATAAATTTAATACTGTATGGAATAAATCAGTATAATTTCTATATAACTTAATGTGATATTTTTAAATATATTAGAAGCGGAAAATGCGTTCTATACTTAAGCATTCCTAAAAATTAACCAATGAACACATAAACAATACTATGAAGTATTAGTTTTCTTTATTAAATATTTCTTACTAAATGTGTTGTAGACCACCTATACTACTAGTCATAAAATTATTAATACTCTAACTTTAATACTTATTAATTTTTACTAAATGTCATAATAGTCTTTAAAGCAATTAAGTTACATATATACCACTATTAATATAGCTATTTAATCCAATGTGTTACTACCGAATAGGGGCAGGACGTGCCATTTATTGTTAAGGCATTACAAACGGCAGAGAGAAACCTTTCATTCAGGCCTTGGTATCTAAAGGACTAGAAATTATGAGTATTAACTTGCTTCAGCGACTTATTGAGCGTCCTTGTTTGTTAAAAATATACACCAAACTTAACTAAGTGCATGATGTGCAACCCAAAGAATTACAAAATGCGAATATTTTGAGATTAGCCCAATGTTTAGTTCTCCGATGGGAATGCTTGTAAACACAACCCGCAGTCATTGCATTGGCACACTTTCTGTCAGCAATGTACAACTATAATATTATGTGGGGCGACCAATGATGCGTCAGCACGTGTCACGTACCGTTAGAAAGACTGTGCTCTATGAACTACCGTGAAGAACCTGGCCCCAATGCTCCCGACTATAGACATTGTAATCCAGGGTGCATTCTACTAGTAATGGGGTTAGTGCTTTTTACCGTACCGAGATAAGTAGGCATCCGACCCATTGTAACAAACATATGTCCTGTTACACGAGACTGACAAATCACGTTTACTGAGTGAAGACCGATGCAAAGAGTGGTTGATGACTTCTTTAAAAGGTATTTGGATGTAGACACTTCGGCCAGATCGGCCGTATATAAATAACATTCTCAAGCTGGGCATTCAATTTAGGAGCGGCGATGGTTTCTTATCCTCAATTGTATAGTAGACAGACGGCTACCAGACATAAAATAATACCTGTCGGGTGCTTTAACTACAAATCGTACACACGCAGACCAAGAACGATTACATGAAGATATTTTTCTGGAACCTGTGCGCCTAATTTTCGACCTAACACAGCTTTAAGCATAGTTTTTTGATGTGCAAAGCAAGCCATTCAAAAAGAACTAATAACAAGAGTCAACGACTTCTACCCGACTATTTAGAGTGAGCCATCAGCTTGCTCACCAGAACTTTCCTATATACTGATATAATCGACGTACAGTTGCCATCATCAGTCAATGTTGATCAGGCTAACAATGACCATCACGAGCCCGAGCCGGTGCTCCGCCAGTGCCGGTAATGCACGGCCCTCCTTAATGGCGCCGGCGTATTCGCGCACAGGGGGACTTACAGCTATAGCCGCGCGTCAAAGCGAATGAGTGTACGTGCCTCACGGCGCGTAGGCGATACGCCGAGCATCTGGTGCCTCAAACGGCAGGTTGTGACACTAGAAGTCATCACGCGCGTCCGGGCGTCCCGTCATTGGTTTCTAGCGCCAGGCGGTACCTGCCGCGACTTTAGCAGGCATCTGCGCAACTGATGGAGGGGCAAGGTGGGCCTACAGCGTGTTCGTGCCCCGCCTACGCGCTCAGGGTGCGTGAAACTATAGCTATGTTTACTGCCGGACGTCATGTCAGTTTTCCCGCGTAGACCCCCCCGCCTTAAGCCGCCATTCATTGCTCGCCGACCGCACCGCGCACTACCCCCCCGGGGGGCCCTTATCAATGCCTGGGGCCCCGGCGGTCCTGAGGTAGCGCCGCTCGCAAAAATTCTGCATAGTCATTTAAGTCTCTACCGGGCAGCGATCCACGGTTTACTAACGCTCTAGGCGTGTTCTGGATGACCAGTTCTCGATGTGAAGTGCGTTCCTCGTCTCTACGGGTTTGGGACTGTTTGTGGGTTATCATCCCGTTGGCGCGGCTTCGTTCGCCCTATACTCCCGGTGGGTGCCCTTAGTACTCACGGCAGCGATCCACCTGCCGTGACGCCTCGAGCTCTTCCGCGATCCAGCGTCCAACCTTAAGGGGCGCTCCGTTTAGCCACCACGCCCAGTCAGTATTGGCTAGAGACACGACTTTTGTGAACGTTCTACCGGGAAGCCGCTGCACGGCTGTCCTTGGACCGGGTCGGCCTACAGGACGTCCGCGGTGAGTCTGGTCATAGAACGGTCTAAAGCTCTGGTGCGCGACCTTCCGCTTGTCTGTGCATTGATTCGCCCTCCAGACTTTCAGACCTGATACTCAATCAACCGGCAGCGGCGGGGAGCCGCGTCGCCCGGGCCGGCCGTCCCGCCCGTTCTCGAGCCGCGAGCCCGGGCACGAGATGGCCGCGCCGCGGGGTGGTGAGGTGGCCTGGCCCGGCCGGGGCTCGGCGCCAGGCCGGCTAACCGGGGGTCCGTGGCACCGCCCCCTGAGCAGCCGCGACAGACGGCTCGGTCGGCCCCGGGCGATCGGCGCGGCCCTACAGAGGAAAGGACGCGGTTTACTCGGTCGGCGGCATGGAGCCCGGCCCGGGATGCGCGCTGTCGTGCCAATGGGAGGGCTAGGCGCCCTCACACTCAACTGCCCTGCGTCTGGCGCTGCCGGGACGCGCCGCGTCCCGCAGCGGGGGGGGAGCGAGCCGGGGGGGCCTGGGCTGGGCAGGGGCCCCCGCGAGAACCCTGGACCCGGCCTGGCGGACCTTAAGCGGGCGCCCCTCCCGCACGGGGCGAGGCCGGGGGTCACCCCGACGCGTGGTCGAGATCATCCGAGATGGAACGGGGTGACCTGCGCCAGGGGGGCGCCGCTGCGGGGGTCGCCCCTGGCCCCGCCGCCCTCCGGCGGAATGTAGGGTAGTGTGGCGGCGGAACGCCTCGCCATGGGACGGCAGCCGGACCGGCTCCGTTCCAGGGGCGGCGGGTCCGGCACTGGCGCCGGTGGCGGCCCCCGGCGGAGCGCCCCCGGACCCGGGCTGCCCGGCCCATTGCAGGGACATCAGGTCGGACCGCGGGGTGGCAGCGTGCGCCGTCGGCGCGCCCCCCTCCCTCGGCCGGCTTGGCGCTGGTGGGGGCCGCACCGAGGGACTACGGGCACGCGCCAGCGTGGCCACGGCAGCGCCGACTCGCAGGCAGGGGCGTGTAGGGCGGGATGGCCGCGTCCGGTCCCGCCCCGGGCTCCGGGGTGGCGGGCCACGCAACGCCCAGCCCCGGGGGCGCGTTGCTGGACCCCCCCCGGCTCGCGCCCCCGGGGGGGGCTAGCAGCGTCAC     
K       ATACTTCAATCATAATATACATTATTTAAAATATAGGATTTATAACTATAAAATTATATTATTTTTAATAAAGATTTTGGTCTATCATGCACGAAATCTATACTGAAAATCTTTATGTAGTACATTTAGTAAAGATCTAAATAAAAGGTACTATTATGACTTATTATATTTAATTATTCATTGTAATTAGATTTGCATATATGCTGAAAATAGTATTTTTTACAGATTTAATTTTTGAGTCAAAATTTAAACTTTTTAAACATTATACACGAAAAATAAATTGGATGTAAAAAATACTAATTTAAATTCCTTTATATCCAGAATGGATCGAAATTCATTAATTTATAATAAAGCATATTACAAATAGCTATTTCTATGAATATAGATATATCGAAGATAGTTTATGGTTAATTTTTTAGTTAAAAATTTACTGTTTTCGTTAACTAAAACGCGCGTATTTAATACATACACAATGCATTGAATACATTTTAATTATTATTTTTAAAATAAATATTAATATCATTATAATTTATACTAACCAAAAATTAATATTCTTAACGTTAAATATCTCGTTATTAATTTACTTTTCGATAAAATAGATTTTTGCATAATAATGAAAATAACTAAATTTCTGTAATAAAATATTGATTTGTTTATTTATATAACAATTTTAATACTGTTTGGTTTAAATCAGTAAAATTTCTTTATAATTTAATAAGATATTTCAAAATATATTAGTAACGGAAAATGCGTTTTAAACTTAAGCATTACTTATAATTATCAAATGAAAACATAAACATTAGTCAGGATTATTCGTTTTCATTATTAAATATATCTTACAAAATGCGTTGTAGACTACCTATACTAAAAGTAATAAAATTATTAATACTCTAACTTTAATACTTATTAATTTTTACTTAATGGCATAATTGTTTTTAAAGCAATTAAGCAAAATAAAAACCTCTATTAATATAACTATTTAATCCAATGTATTACTACCGAATAGGGGCAGGACATTCCATTTATTATCAAGGCGTTACAAAGGGCAGAGAGAACCCTTTCATTCAGGTCTTCGTGTCTAATGGACTAGAAATTATCAGTATTGTCTTTCGATAGCGACTTATTGTGCGTCCTTATTTGTTAGAAATATACATAATACTTAACTAAGCTAATGATGCGCAACCGAAAGAATTACAAAATGCGAATATTTTGAGATTAGCCCTATGATTAGTTCTCCGATGGCGATTCTTGTTATCACATACCTCAGTCATTGCAATGGCACAATATCTTTCAGCAATGTACTAATATGATATTATGAGGGGCTACCAATGATGCGTCAGCTCGCGTGACGTACCCTTAGAAAGACTATCCTTTATCAAGTACCGTGAAGATCCTGGGCCAAATCCTGCCGACTATAAACATTGAAATCCAGGGTGCATTCTGCTACCAATGAGGTTAGTGCTTTTTACCTTACCGAGATATGTAGGCATCCGACCCATTGGAAAAAACATATGTCCTGATAAACGATCCAGACCAATCACGTTTACTGATTGAAGCCCGAAGCAATGAGTGGTTGATGACTACCTTTAAAGGTCTTTGGAAGTAGACAGTTCAGCTAGGTCGACCCTATATAAACAACATTCTCGATCTGGACATTCAAATTAGCAGCGCCGATTGATTCTTATCAACAAGTGTATAGTAGACACACGGCTACCAGACATGTGAAAATACCTGTCGGTTGCTTTAACTACTAATCTTACACACGCAACCGAAGAACGATTACAAGTAGATATTTTACTGGAGCCTGTGCGCCTAAATTTCGTCCGGACACAGCCTTAAGCTAAGTTTTTTGATGTTCAAAGCACGCAAATCAAAAAGAACTGATAACAAGAGGCATCGACTTATACCCGACTATTCAAATTGAGCAATGAACTTGCCAAACAGAACCCTCCTATACACTGATATAATCGACGTACATTTGCCATCATCAGACGATGTTGATAAGGCTAACAATTACCGTCACGCGCCCGAGCCTTTGCTCCACCAGTGCCGGCAATGCACGGCCCTCCGTATTGGCGCCGGCGTATTCGCGCACAGGGGGCCATAGAGCTATAACCGCGCGTCAAAGCGAATGAGTGTACTTGCCTCAGGACGCGTAGGCGAAACGCCGCGCGTCTCCTGCCTCAAGTGGCGGGTTGTCACACTAAAAGTCATCAGGCGAGTCAGGGCGTCCCGTCATTGGTTGCAATCGGAAGTCGGTACCAGCCGCGAGGTTAGCAGGCCTCTGAGGAACTGATGTAGGGCCAAGAAGAGCCTACAGCGTGTTCGTCCTCCTCCTACTGGCTCAGGGCGGGTAAAGCTATGGCTATGTTTACTGCCGGACGTCATGTCAGTTTACCCGCGCGAACCCGCCAGCCGTAAGTCTGCACTCACTGCCCGCTGACCGCACCGCGTACTACCACCCCGGGTGGGACTTCTCAGTGCCTGGGGCCCTGGCTGCCCTGGGATGTCGCAGCGGGCAAACATTCTGAATACTGATGTAAGTCTCTACCGGGGAGCGATCCTCGGTTTACTTACGCTGTGGGCGTGTACTGTATGACCAGTTCTCGATGTGAAGTGCGTTCCTCGTGTCTACGGCATCGGGACAGTCTGTGGGGTGACATCCCGTTTGCGCGGCTTCGTTCGGCCTATACTCCCGGTGGGTGCACTTAGTTCTCACGGAGGCGATCCACATGCCGTGTCGCCTCGAGCTCTGCCGCGATCCAGCGTCTAACCTTCAGGGGCGCTCCGCTTTGCCGCTACGCCCAGTGAGGACTAGCTAGAGACAGGACTTGTGTGAATGTTCCACGGGGACGCTGCTGCACGGCTGTCCATGGACCGGATCGGCCTACAAGATGTTCGCGGTCAGACAGGTGATAGAATGGAGTAAAGCTCTGGTGCACTACCTTCCGGTTGTCTGTGCAATGAGTCGCCTACCATACGTTCAGACCGGATACACAATCAACCGCCAACGGCGGGGGGCCGCGTCCCCCGGGCCGGCCGTCCCGCCCGTAAGCGAGGCGCGAGCCGGGGCGCGAGATGGCCGCGCTGGGGGGTGGTTACGGGGCCTCGCCCGGGCTCGTCTCTGCGCCCCGCCGGCTCACGGGCGGTCCGTGGCACCGCCCCGTGAGCAGCCTCGACAGACGGCTCGGTCGCCCCCGGGCGATCCGCCCCGCCCTACCGAGGAAAGGACGCGGTTGACTCGCTCGGACGCGTGGAGCCCGGCCCGGGATGCGCCCTGTGGTGCCAATGCCACGAGTTGACGCCCTCACACTCAACTCCCCCGCGTCTGGCGATGCCGGGACGCGCCGCCTGGCGCTGGGGGGGGCGAGCGAGCAGGCGAGGCCCGGGCTGGGCAGGCGCCCCCGCGAGAAGGCGGGACGCGGCCTGGCGGACCTTAAGCGGGCGGCCTTGCCGCACGGGGCGAGGCAGGCGGTCACCCCGACGCGTGCTCGCGATCATGCGAGCCGGAACGGGGTGCCCCGGACCGAGGGGGCTCCGGTGCGGGGCTCGCGCCTGGCCCCGCCGCGCCCCGGGGGAATTTGGAGTAGTGTGACGGCGGGACGCTTCGCCAGGGGACGGCGCCCGGACCGGCTCCGTTCCAGGGGCGGCGGGTCCGGCACTCCCACCGGTGGACGCCCCCGGCGGAGCGCCCCCCGGCCCAGGATCCCCGGCCCATGGGAGAGAGATCTGGTCGGAGCGCGGGGTGGCACCGTGCGCCGTCGGCGCGCCCCCCTCGCTCGCCCGGCCTGGGGCTGGTGGGGGCCGCCCCGATGGACTACGGGCACCCGGCCGCGGGACCACGGCCGCGCGGACTCGCAGGCAGGGGCGAGCAGGCGGGCATGACCGCGTCCGGTCCCGACCCGGGCTCCGGGGTGGCAGGCCACGCAACGCGCAGGCCCGGGGGCGCGGTGCTGGACCCCCCCCGCCTCGCGCCCCCGGGGGGGGGTGGCGGCGTCAA     
J       ATACTTTGATAAGAATATACAATCTTTAAAATATAGTATTTATATCTATATAATTATAGTATTTTTAATCGATATTTTGCTATATCGTGAACGAAATCTATACTGTAAATCTTTATGTATTACATTTAGTAAAGAACTAAATAAATAGTAATATTATCGCTTTTTAAACTTGATTTTTAAATGTAATAAGATTTGGATATATGCTGAAAATAGTACATTTAACAGATTTTATTTTTGATGCAATATATAAACTTTTTAAACATAATACACGAAATATATATTGGATGTTAAAAATACTAATTTCTTTTCCATTATTTTCAAAATGGATCGAATTTCATTAATTTATAACAAAGCATCTTACAAATAGATAATTCTATGCTTATAGATATATCGCAGATAGATTATGAATAATTTTTTAGTTAAAAATTTACAGTTTTCGTTATCTTAAACGCGCGTATATAATATATACTCATTGCATTGAATTGATTTTAATCATTATTCTTAATATAAATATTAATATAATTATTATTTATAGTTACTAAAAATTAATTTTCTTATCGTTGTATATCTCGTTATTAATTTGCTTTTCGATGATATAGATTTTTGGATAAAAATGAATATCACTAAATATTAGTAATAAAATATTGATTTGTCTATTTTTATAACAGATTTAATACTGTATGGTATAAATCAGTAAGATTTCTTTATAATTTAAAGTGATATTTCAAGTTAAATTATAGACGGAACATGCGTTATATAGTTAAGCATAACTTATAATTAAGCAAAGAACTCATAAACACTACTCTGTAGTATGAATTTTCTTTCTAAGATATATCTTACAAAATGAGCTGCAGACCTCCTATACTAAAAGTAATAAAATTATTATTACACTAACTTTAATACTTATTAGTTTTAACTTAACGGCATAATAGTCTTTAAGACAATTAAGCTACAAAAATACCTCTATTTATATATCTATTTTAACCAATGAATTACTACCGAATAGGGGCAGGCCGTGCCATTTATTGTCAAAACGATACAAAAGGCAGAGAGAATCCTTTCATACAGGTCTAGGTGTCTAACGGACTAGAAATTATGAGTACTATCTTTCGTCAGCGACTTATTGAGTGTCCTTGTTTGTTAAAAATATACACCATATTTAACCAGGCGAATGATGGGCTACCGAAAGAATTACAAAATGCGAATATTTTAAGTTTAGCTCTATGTCTAGTTCTCCGATGGCAATGCTTGTAAACGCAAACCTCAGTCATTGCAATGGCACGGTGTCTTTCCGCAATATATTATTATAATATTATGAGGTGCAACGAATGATGCGTCAGCTAGCGTGACGTTGCTTTAGAAAGACTATGCTCTATGAAGTACCGTGAAGAGCAGGGCCCAAATGCTGCCGTCTATAAACATTGTAATCCAGGGTGCATTCTACTAGTAATGGGGTTAGTGCTTTTGACCGTACCGAGATATGTAGGCATCCGACCCCTTGAAAAAAACATATGTCCTGTTAAACGATGCTGACAAATCACGTTTACTGAATGAAGTCCGAAGCAATGAGTGGTTGATGACTACGTTTAAAGGTGGTTGGAAGTAGACATTTCAGCTAGATCGGCCATATAAAAACAACATTCTCAATCTGGACTTTCAATTTACGAGCGCGGATGGTTTCTTATGCCCAAGTGTTTAGTAGACATAGGGCTACTAGACATGTTAAACTACCCGTCGGGTGCTTTAACTACAAATCTTCCACACGAACAACAAAAACGATTACAAATCGATATTTTGCTGGATCCTGTGCGCCTAATGTTCGTCCTAACACAGCTTTAAGCATGGTTTTTTAATGTTCTAAGCAAGCCAATCAAAAAGAACTAATAACCAGAGCCAACGACTCCTACACGACTTTTTAGATTGAGCAATGACTTTGCCACACAGAACCGTCCTATACATTGTTATAATCGACGTACATTTGCCAAGATCAGTCACTGTTGATAGGGCTAACAATTACCGTCACGATCCCGAGCCTGTGCTGCGCCAGCGCCGGCAATGCACGGCCCTCCGTAGTCGCGCCGGCGTATTCGCGCACACGGGGACATACAGCTATAACCCCTCGTCAAAGCGAATGATTGTCCGAGCCAGAGGGCGCGTAGGCCATACGCCGAGCTTCTGGTGCCTCAACTGGCTGGTTGTTACAATACAAGTCATCAGGCGAGTCCGGGCGTCCCGTCATTGGTCCCTTACGCAATCGGTTACCAGCCGCGACCTTAGCAGGAATCTGATGAACTGATGTAGGGCCAAGACGGGCCTACAGCGTGTTCGTCACCCTCCTACGGGCTCTCTGAGGGTAAAACTAAGGCTATGGTTACTGTCGGACGTCATGTCAGTTTACCCGCGCGGACCCGCCCGCCATAAGTCTCCACTCATTTCGCGCCGACCGGACCGCGGACTACCACCCCGGGTGGGGCTTATCAGTGCCTGGGGCCCTGCCGGCCCTGTGATACCGCCGCGCGCATAGTTTCTGCATAGTGATTGACGTCTCTAACGGGCAGCGATCACCGGTTTACTCACGCTCTAGGCGTGTGCTGTATGACCAGTTCTCGAAGTGAAGTGCGTTCATCGTCTCTATGGGATTGGGACTCACTGTGGGGTACCATCCCGTTGGCGCGGTTTCGTTCGGCCTATATTCCCGGTGGGTGCCCTTCGTTCTCACGGTTACGATCCACATGCCGTGACGCCTCGAGCTCTGCCGCGATCCAGCGTCCAACCTTAAGGGGCGCTCCGGTTTGCCGCTACGCCCACTCAAGACTGGATAGAGACATGACTTTCGTGAAGGTTCCACGGGGATGCCGCTGCAGGGCTGTCCGTCGACCGGATAGGCCTACTAGACGTCCGGGCTAAGTCAGGTGATAGAAGGGACTACAGCTCTGGTGCGCAACCTTCCGGTCGTCATTGCAATGATTCGCCTACCAGACGTTCAGACCTGATACCCAATCAACCGGCAGCGGCGGAGAGCCGCGTCCCCCGGGCCGCCCGTCCAGTCCGTTGTCAAGCCGGGAGCCGGCGCCCAAGATGGCCGCGCCGCGGCGTGGTGGCGGGGCCTCGCCCGGCCTCGGCTCGGCGCCCGGCCTGCTCCCGGGGGCTCCGTGGCACCGCCCCCTGAGCAGGCTCGAGAGAAGGCTCGTTCGGCCCCCGGCGATCGGCGCCGCCCTACCGAGGACAGGACGCGGTTCACTCGCTCGGCTGCGTGGTGCCCGGTCCGGGATGCGCCCTGTCGTGCCAAGGCCAGGCCTAGGCGCCCTCACACACAACTCCCCCGCGACTCCCGCTGCCGGGACGCCCGGCGGGGCGCTGGCGGGGGGGAGCGAGCCGGCGGGGCCGGGGCTGGGCAGGCGCCCCCGCGAGAACCCCGGACCCGGCGTGGCGGACCTCAAGCGGGCGCCCTTCCCGCACGTGGCGAGGCGGGCGGCCAGCCCGGCGCGTGCTCCCGATCATGCGAGCCGGGACGGGGTGCCCCGCGCCCGGGGGCCGCCGGTGCGGGGCTCGCGCCTGGCCGCGCCGCCCACCGGCGGAATGTGGAGTAGTGTGGCGGAGGAACGCCTCGCCAGGGGACGGCACCCGCACCCGCTGCCTTCCACGGGCGGCGGGTGCGGCACTGCCCCCGGTGGGAGCATCCGGCCGAGCGGCCCCGGCCCCAGGCTCGCCGGCCCATGGCAGGGAGATCGGGTCGCACCGCGGGGTGGCAGCGTGACCCGTCGGCGCGCCCCCCTCGCTCTGCGGACTTGGGGCTGGTCGGGGCCGCACCGACGGACTACGGGCACACGGCAGCGTGCCCTCGGCAGCGGCGACTCGCAGGCAGGGGCGTGTAGGGCGGGATTGCCGCGTTCGGTCCCGACCCGCGTTCCGGGGTGGCAGGCCACGCAACGCGCAGGCCCGGGGCCGAGTTCCTGGACGCCCCCCGGCTCGCGCCCCCGGGGGGGGGTGGCGGCGTCAG     
I       ATACTTTGATCACAATATATATTATGTAAAATAAAGTATTTATAACTATAAAATTATATTATTTTTAATCTAAATGTTGCTATATCGTGAACAAAATTTATACTGTTAATCTATATGTACTACATTTATCAAAAAACTAAATAAATTGAACTATCATCGCATTTTAAAATTAATTATTAAATGTAATTAGATTTGGATAAATGCTGAAAATAGTATAATTAACAGATTTAATTTTTGATGCAAAATAAAAACTTTTTAAACATAATACAAGAATAATAAATTGGATGAAAAAAATACTAATTTCATATCCATTATTTACAGAATGGAACGATATTCATTAATTTATAACAAAGCATATCACTAATAGATATTTCTATGAATTTAGATAAATCGAAGATAGTTTATGAATAATTTTTTAGTTAAAAATTTACAGATTTCGTTAACTAAAACGCGCGTATTTAATATTTACTGAATGCATTGATTTTATTTTAATTATTAATTTTAAAATAAATATTAATATCATTATTATTTATACTGAATAAAAATTAATGTTCTTATCGTTGTATATCTCGTTATTAATTCGCTTTTCGATATTATAGATTTTTGGATAATAATGAATAATACTAAATCTCAGTAATAAAAAATTTATTTGTATATTTTTCTAAAAAATTTAATACTGTTTGGTTGATAACAGTAAAATTTCTATATGAATTAATGTGAATTTTCAAAATATATTAGAGACGGAAAATTCGTTTTATACTTAAGGATTACTAATAATTAACCAATGAACACATAAACAATACCCTGTAATATTATTTTTCTTTATTAATTATATCTTACAAAATAACTTGTAGTCCACATAAACTATAATTAATCAAATAATTAGTACTCTATCTTAAATACTTTTGATTTTTTACTGAAGGTCATATCAGTATTTAATGCAATTAAGCTACAAAAATACCTCTATTAATATACCTATTTTATCCAATGTATTACTACCAAATAGGGGCAGGACGTGCCATTTCTTGTCAGGGCGCTACAAAAGGAAGAGAGAACCCTTTCATTCGGGTCTTAGTGTCTAAGGGACCAGAAATTATGACTATTAGCTTACGTAAGCGGCTTATGGAGCGTCCTTGTTTGTTAAAAATATACACCATACTTAACAACGCGAATGATGCGCTTCCGAAAGAATTACAAAATGTGAATATTATCAGATTAGCCCTATGTTTAGTTCTCCGATAGCAATGCGTGTAAACACAACCCTCAGTCATTGCAATGGCACGATGTCTTTCAGCAACGTAGTACTATAATATTATGTGGGGCGACCCATGATGCGTCAGCTCGCGTAACGTACCATTAGAAAGACTATGCTCTAAGTAGAACCGTGATGAAACTAGTCCAAAGGCTGCCGACTATAAACATTGCAATCCAGGGTGCATTCAACTAGTAATGGGGTTAGAGCTTTTTACCTTACCGAGATATGTAGGCATCCGACCCATTGAAATAAACATATGTCCTGTTTTACGATCCTGACAAATCACGTATACTGAAAGAAGACCGGAGAAATGAGTGGTTGATGACTACTTTCAAAGGTGTCTGGAAGTAAACATTTCAGCTAGATCGGCCATATAACAACAACATTCTCAATTTGGACTTACAATTTATGAGCGCCGATAGTATTTTATCCACAAGTGTTTAGTAGACACACTGCTACCAGACATGGTAAACTTCCTGTAGGGTGCTTTAACTTCTAATCTTACACAGGCACACGAAGAACGATTACAAGTAGATATTTTTCCGGAGCCTGTGCGCCTAATTTTCGTCCTAACACAGCTTTACGCATAGTTCTTTGATGTTCACAGCACGCCAATCAAAAAGAACTAATAACAAGAGGCATCGACTTATACTCCACTATTTAGAGTGAGCAATGAACTTGCCAAACAGGAGCGTCCTATACACTGATGTAATCGCCGTAGATTTTCCATGATCAGTCACTGTTGAGTAGGCTAACCATTACCGGCACGAGCCCGAGCCTCTGCTCCGCCAGTGCCGGCCATGCACAGCCCTCCGTAGTGGCGCCGGCGTATTCGCGCACAAGGGGGCATACAGGTATCACCACGCGTCAAAGCGTATGGGTGTGCGTGCCTCAGGGCGCGTAGCCGATACGCCGAGCATCTGGTGCCTCAAGTGGCAGGGTGTTACACTAGAAGTCATCAGTCGAGTCCGGGCGTCCCGTCATTGGTTACTATCGCAAGTCGGTACCCGCCGCGAGATTAACAGGCATCTGAGGAACTGATGTAGGGTCAAGATGGGCCTACAGCGTCTTCGTCCCCCACCTACTGGCTCTTGGTGAGTAAAACTACGGCTATGTTTACTGCCGGACGTCATGTCAGTTTACCCGCGCGGACCCACCGGCCCTAAGTCAACACTCATTGCCCGCTGACCGAACCGCGCACTACCACCCCGGGTGGGGCTTATCAGCGCCTAGGGCCCTTGAGGCCCTGAGTTACCGCAGCCCCCACACATTCTGTATAGTGATGGAAGTCTCTACAGGGCAGCGATGTACGGTTTACTCACGCTCTCGTCGTATCCTGTAGGACCAGCTCTCGACGTGAAGTGCGTTCCTCGTCTCTACGGGACTGGGACTCCCTGTGGGTTCCCATCCCGTTGGCGCGGCTTCGCTTGGCCTATACTCCCGGTGGGTGCCCTTAATACTCACGGAGCCGATCCACATGCCGAGCCGCCTCGAGCTCTGCCGCGATCCAACGTCCAACCTTAAGGGGCGCTCCGTTTAGCCACTACGCCCAGTCAGGGTTGGCTAAAGACAGGACTTTTCTGAAGGTGCCACGGGGACCCCGCTGCACGGCTGTCCCTGGACCGGATCGGCCTACATGATGTCCGCGGTTCGTCAGGTTAAAGAAGGGACTAAAGCTCTGGTGCGCTACCTTCCGGTTGTCCGTGCATTGATTGGCCTACCAGACTTTCAGACCTGGTACTCAATCAACCTGCAGCGGCGGGGAGCCGGGTCCCCCGGGGCGACCGTCCCGCCGGTTGCCAAGCCGCGAGCCGGGGCCCCAGATGGCCGCGCAGGGGGGTGGTGACGGGGCCTGGCCCGGCCTAGGCTCTGCGCCGCGCCGGCTCACGGGCGGACCGTGGCACCGCCCCCTGAGCGGGGCCCCAAGACGGCTCGGTCGGCCCGGGCCGATCGGCCCCGCCCTACCGAGCACAGGACGCGGTTCACTCGCTCGGCTGCGTGGAGCCCGGCCCGGGATGCGCCCGGCGGTGCCAAGGCCACGGCTAGGCGCCCTCAAACTCAACTCCCCTGCGTCTGCAGCTGCCGGGACGCGCCCACGTGGGCTGGGGGGGGGGAGCGAGCCGGCGGCGCCGGGGCTAGGCAGGCGCCCCCGCGAGAACCCGGGACCCGGCTTGGCGGACCTTAAGCGGGCGCCCTTCCCGCACGGGGCGAGGCCGGCGGTCACCCCGACGCGTGCTCGCGATCATGCGAGCAGAAACGGGGTGCCCCGCCACGGGGGGCCGCCCGTGCGGGCCTCGCGCCTGGCCCCGCCGCCCCGCGGCGGAATTTGGCGTACTGTGGCGGCGGAACGCGTCGCCAGGGGACGGCAGCCGCACCGCCGCCTTTCCAGGGGCGGCGGGTCCGGCACTACCGCCGGTGGGGGCGCCCGGCGGAGGGCGCACGGGCCCAGGCTCCCCGGCCCACGGCAGGGAGATCTGGTCGGACCGGGGGGTGGCACCGCGCGCCTTCGGCGCGCCCCCCTCGCTCGGGCGGCTTGGCGCTGGTGGGTGCCGCACCGACGGACTACGGGGACACGCCAGCGTGGCTACGGCAGCCGCGACTCTAAGGCAGGGGCGTGTAGGCCGGGATGGCAGCGCCCGGTCCCGACCCGGGCTCCGGGGTGGCAGGCCACGGGACGCGCAGGCCCGGCGGCGAGTTGCTGGACCCCCCCCGGCTGGCGCCCCCGGCGGGGGGTGGCGGCGTCAT     
H       ATACTTAGATCATAATATACATTATATAAAATAAAGTATTTAAAACTATATAATTAGATAATTTTTAATAAAAATTTTGCTATATCGTGTACTAAATATAAACTGTAAATCTTTATTAATTACATTTAGTAAAGAACTAAATAAATCGAACTATTATCGCTTTTTATACATAATTATTAAATGTAATTAGATTTGGATATATGCTGAAAATATTATCTTTGACAAATTTAATTTTAGATGCAAACTTTAAACTTTTTAAACATTATACACGAAAAATATATTGGATGTAAAAAATACTAATTTCATTCCCATTATTTACAGAATGGTTCGAAATTCATTAATTTATAACAAATCGTATAACTAATAGATAATTCTATGATTTTCGATATATCGGAGATAGTTTATGAATAATTTTTTAGATAAAAATTTACTTTTTTCGTTAACAATAACGCGCGTATTTAATATAAACGCAATGCATTGATTTTATTTTAATCATTATTCTTAAAATAAATATTAATATCATTTTTATTTAAAATTACTAAAATTTAATTTGCTTATCGTTGTATATCTCGTTATTAATTTGCTTTTCGTTAATATAGAATTTTGTATAATAATGAATATTACTAAATATAAGTAATAAAATATTTCTTTGTATATTTTTATAACACTTTTAATACTGTATGGTTTAAATCAGTAAAATTTCTAAATAATTTAATGTGATTTTTCAAAATATATTAGATACGGATAATGCGTTTTATACTTAAGCATTTCTTATAATTTACCAATGAACACATAAACAAGATTCTAAAGTAATAGTTTTCATTATTAAATATAGCTTACAAAATGAGTTGTAGACGACCTATACTGTAAGTAATTAATTTATTAATACTCAAACTTTAATACTTATTAATTTTTAATTAACGTCATAATTGTATTTAAGCCAATTAAGCTACATCAATACCTCTATTAATTTAGCTATTTAATCCAATTTATTACTACCGAATAGGGGCAGGTCGTCCCATTTAGTTTCATGGCGATACAAAAGGGAGAGAGAACCCTTTCATCAAGGGCTTGGTGACTAAGGGACTACAAATTATGAGTATCATCTTACGTCAGCGGCTTATTGAGCGTCCTTGTTTGTCAAAAATATACACCATACTTAACAAGGGGAATGATGAGCGAACGAAAGAATTACAAAATGCGAATATTTTGAGATTAGCCCTATGTTTAGATCTCCGATGGCAAGGTTTGTAAACACATACTTCAGTCATTGCACAGGCACGATGTCTTTCAGCAATGTAATACTATAATATTAAGTGGCGCGACCAATGATGCCTCAGCTCGCGCTACGTACCATTAGATAGACTCTGCTCTATGAAGTTCCGTGAAGATCGTGGCCCAAATCCTGCCGACTATAAACATTCTAATCCAGGGTGCATTCTACTAGTAATGTTGTTAGTGCTCTTTACCGTACCGAGATATGTAGGCATCCGACCCATTGAAAAAAACATAAGTCCTGTTAAAAGCTCCTGTGAAATCACGTTTACTGAATGAAGACCGAAGCAATCAGTGGTTGATGACTAAATTCAAAGGTGATTGGAAGTAGAAACTTCGGCTAGTTCCGCCATATAAATTCGATATTCTCAATGTGGTCCTTCAATTTAGAAGGGCCGATAGTTTCTTATGCACAAGTGTATAGTAGAAACACGGATACCAGACATGATAAAGTACCTGTCGGGTCCTTTAACTACTAATCTTACACATGCACACAACCAACGATTACAATTAGATATTTTACTAGATCCTGTGCGCCCAATTTTCGTCATTACTCAGCTTTACGCATAGTTCTTTGATGTCCAAAGCAAGCCAATCAAAAAGAACTTATAACAAGAGGCACCAACTTCTACCCGACTATTTAGAATAAGCAATGAAATTGCCAATCAGAACCGTCCTATACAGTGATTTAATCGACGTACACTTGCCATAATCAGTCAATGTTGATAAGGCTTCCGATTACCGTCACGAGCCCGAGCCTGTGCTCCGCCAGTGCCGGCAATGCACGCCCCTCGGTAGTCGCGCCGGCGTATTCGCGCACAGGGGGACATACAGCTATAACCCCGCGTCAAAGCCAATGAGTGTACATGCCTCAGGGCGCGTAGGCTATACGCCGGGCACCTGGTGCCTCAAGAGTTGGGTTGTTACACTAGAAGTCATCAGCAGAGTCCGGGCGTCCCCTCATTGGTTTCAATCGCAAGTCGGTACCAGCCGCGAGATTAGCAGGTATCTGGGGAACTGATGTAGGGCCAAGACCGGCCTACAGCGTGTTCGTTCCCCTGCTACCGGCTCAGGGCGGGTCAAACTAAAACTATGTTTCCTGCCGGACGCGATGTCAGTTTACCCGCGCGGACCCGCCAGCCTTAAGGCGCCACTCATTGCCCGCTCACCGAACCGCGCACTCCCACCCTGGGTGGGGCTTTTCAGTGCCTGGGGCGCAGGCCGCCCTGAGGTACCCCCGCGCGCAAACATTCTGCATAGTCATGGAAGTCCCTAACGGGCAGCGATCCACGGCTTACTCACGCTCTAGGCGTGTCCTGTATGACCAGTTCTCGACGTGAAGTGCGTTCCTCGTCTCTACGGGATTGGGACTCTATGTCGCGTAACATCCCGTTAGCGCGCCTTCGTTCGGCCTATACTCCCGGTGGGTGCCCTTAGTTCCCACGGAGGCGATCCACTTGCCGTGACGCCTCGAGCTCTTCCGCGATCCAGCGTCCAACCTTAAGGGGCGCTCCATTTTGCCGCTACGCCCAGTCAGGACTGGCTACAGACAGGACTTTAGTGAAGGTTCCACGGGGACTCCGCTGCAGGGCTGTCCTTGGACTGGGTGGGCCTACACGACGTCCGGGGTTAGACTGGTCATACAAGGGGCTAAAGCTCTGGTGCGCTACCTTCCGGTAGTCTGTGCATCGAGTCGCCTACCAGACTTTCAGACCTGGTACGCAATCAACCGGCAGGGGCGGGGCACCGGGTCCCCCGGGTCGGCCGTCCCGGCCGTTCGCGAGGCCCGAGCCCGGGCCCGAGATGGCCGCGCCGTGGGGTGGTGACGGGGCCTAGCCCGGCCTGGGCTCCGCGCCGGGCCGGCTCACGGGGGGCCCGTAGCACCGGCCCCTGAGCCGGCTCGACAGACGGCTCGGTCGGCCCCGGGCGCCCGGCCCCGCCCTACCGAGGACAGCACCCGGTTTACTCGCTCGGCGGCGTGGCGCCCGGCCCCGGATGCGCCCTGTCGTGCCAATGCCACCGATAGGCGCCCGCAAACTCAACTCCCCTCCGTCTTGCGATGCCGGGACGCGCCACGGGGCGCTGGGGGGAGAGAGCGAGCCGGCGGGGCCCGGGTGACGCAGGCGCCCGCGCGAGAACTCGGGACCCGGCGTGGCGGACCTTCAGCGGGCGCCCTTCCCGCACGGGGCGAGGCCGGCGGTGACCCCGACGCGTGCTCCCGACCATGCGAGCCGGAACGGGGTGCCCCGCACCGGCGGGGCGGCGGTGCGGTACTCGCGCCTGGCCCCGGCGTCCCCCGGCGGAATTTGGCGTAGTGTGGCGGCGGAACGCATCGCCAGGGGACGGCAGCCGCACCGGCTCCTTTGCCAGGTCGGCGGGTCCGGCACTGCCGCCCGCGGGCGCCGCCGGCGGAGCGCCCACGGACCCAGGCTCTCCCGCCCATGGCACGCGGATCTGGTCGGAGCGCGCGGTGGCAGCGCGCGCCTTCGGCGGGCCCCCCTCGCTCGGCCGGCCTGGCGCTAGTCGGGGCCGCGCCGACGGACTACGGCGACACGCCATCGTGACCGCGGCAGCGCGGACCCGAAGGCAGGCGCGTGTAGGGAGGGATGGCCGCGCCCGTGCCCGACCGGGGCTCGGGGGTGGCAGGCCACGCACCGCGCAGGCCCGGGGGCGACTTGCTGGACCCCCCCCGCCTCGCGCCCCCGGGGCGGCGTGGCGGCGTCAC     
G       ATACTTTGATCATAATATACATTATTTTAAATAAAGTATTTATATCTATTTAAATATATAATTTTTAATCAAAATATTGCTATATCGTGAACGAAATTTATACAGTAAATCTTTATGTATTACATTTAGTAAAGAACTAAATAAATCGAACTATTATCTCTTTTTAATCTTAATTATTAAGTGTAATTAGATTTGGATATCTGCTGAAAATAGTATTTTTAAAAGATTTAATTTTAGATACAAAATTGATACTTTATAAACAATATACACGAAATATAAATTGAATGAAAAAAATACTGATTTCAATTCCATTATTTACAGAATGGATCGAAATTCATTAATTTATAACAAAGCATTTTAGTAATAGATATTTCTATGTATATAGATATATCGAAGTTAGTTAATGAATAATTTTTTAGTTAAAAATTTACAGTTTTCTTTATCAAAAACGCGCGTATTTAATATAAACTCAAAGCATTGAATATATTTTAATCATTATTGTTAAAATAAATATTAATAACATATTTATTTATACTTACTAAATATTAATATTCTTATCGTTTAATATCTCGTTATTAAATCGCTTTTCGATAATATAGATTTTTGGATAACAAAGAATTTCACTAAATTTCAGTAATAAAATATTTATTTGTTTATTTTTATAACATATTTAATTCACTATGGCTTAAATCAGAATCATTTCTATATTATTTAATGTGATCATTCAAAATATATAAGATACGGAAAATGCGTTTTATAATTAAGAATTACTTATAATTAACCAATGAAAACATAAACAATACTTTTTAGTATTAGTTTTTATTAATATATATATCTTTTAATATTAGTTGAAGACCACCTAAACTATTAGTAATAAAAGTTTTAATACTCTAACTTTAATACTTATTAATTTTTACTTAAAGTCATAATAGTATTTAAAGCAATTAAGCTACAAAAATACCTCGATTAATATAACTATTTTATCCAATATCTTATTACCGAATAGGTACAGGTCGTTCCATTTATTGTCAAAGCGATACAAAAGGCAGAGAGAAACCTTTTATTCTGGTCTTGGTGTCTAAGGAACTAGAAATAATGAGTATTCTCTTACGACAGCGGCTTATTGAGGGTCCTTGTTTGTTAAACATATACACCATACTTAACAAGGAGAATGATGAGCTAATTAAAGAATTACAAAATGTGAATAGTATGAGATTAGACCTAAGTTTAGTTCTCCGATGGCAATGCATGTCAACACACACCTCAGTCATTGCAATGGCACGATGTCTTTCAGCAATGTACTACTATAATCTTATGAGGTGCAACTAATGATCCATCAGCTCAAGTAACGTGACATTAGAGAGACTATGCTCTATGAAGTATCGTGAAGATCCACGCCCAAATGCAGCCGACTATAAACATTGTAATACAGGGCGCATTCTTCTAGTAATGGTGTTAGTGCGTTTTACCGTACCGAGATATGTAGGCAGCCGACCCATTGTAAAAAACACATGTCCTGTTAAACGATCCTGAGAAATCACGTTTACTGAATTAAGCCCGGTGCAATGAGTGGTTGATGACTACATTAAAAGGTACTTGGAAGTAAACAGTTCGGCTAGCTCCGCCATATAATAACAACATGCTCGATCTGAACATTCAAGTTAAAAGAGCGGTTGGTTTCTTATTCACAAGTGTATAGTAGACACACGGCTACCAGACATGGGAAACTACCTGTCGGGTGCTTTAACTACTAATCTTACACATGCACACGATGAACGATCACAAGTAGATAATTTACAGGAGCATGTGCGCCTAATATTCGTCATGACACAGCTTTAAGCATAGTTTTTTGATGTTCAAAGCAATCCAATCAAAAAGAACTTATAACAAGAGGCAGCGACTTATACCCTACTATTTAGTATGAGTAATAAACTTGCCTAGCAGAAACGTCCTATACACGGATTCAATCGACGTAGAGTTGCCATGATCAGTCAATGTTGATATGGCTGACAATTACCGTCACGAGCCCGAGCCTATGCTCCGCCCGTGCCGGCAATAAACGGCCCTCCGTAGTTGCGGCGCCGGATTCTCGCACCGGGGGACATACAGCTATAACCCCGCGTCAAAGCGAACGAATGTACGTCCGGCAGGACGCGTAGACTATACGCCGAGCATCTGGTGCCTCAAGTGGCGGGTTGCTACACTAGAAGTCATCAGGCGAGTCCGGGCGTCGCGTCATTGGTTTCTACCGCGCGTGGGTACCAGCGGCGAGATTAGCAGGTATCTGAGGAACTGATGGAGGGCCAAGAAGGGCCTACAGCGTCTTCGTTCCCCACCTACTGGCTCAGGGTGCGACAAACTAAGGCTATGTTTACTGCCGGACGTCATGTCAGTTCACCCGCGCGGACCCACCCGCCTTAAGGCTACACTCATTGCCCGCGGACCGCATCGCGCACTACCGCCCCAGGTGGGACGTTTCAGTGCCTGGGGCCCTGACGGCCCTGAGATACCTCCGCGCGCAAACCTTCTGCATACTGACGGAAGTCTCGACCGGGCAGGGATCCACGGTTTACTCGCGCTCGAGGCGTGTGCTGTATGACCAGTTCTCGACGTGAAGTGCGTTCCACGTCTCTACGGGCTTGGGACTCCCTGTGGGGTACCATCCCGTTTGCGCGGGTTCGTTGGGCCTATACCCCCGGTGGGTGCGCTTCGTTCTCACGGGGGCGATCCACATGGCGTGACGCCTCGAGCTCTGCCGCGATCCAGCGTCCAATCTTGAGGGGCGCTCCGTTTGGCCGCTACGCCCAGTCAGGACTCGCTAGAGACCGGACTTTTGTGAAGGTTCCACTGGGACTCAGGTGCACGGCTGGCCTTGGACCGGCTGGGCCTACAAGATGTCCGCGGTTGGCCCGGTGATAGAAGGGCCTAAAGCTCTGGTGCTCTACCTTCCGAGCGTCTGTGCAATGATTTGCCTACCAGACTTTCAGACGTGTTACGCAATCAACCGGCAGCGGCGGGGAGCCGGGTCCCCCGGGTCGACCGTCCCGTCCGTTCTCGAGGCGCGAGCCGTGGCCCGAGATGGCCGCGTCGGGGGGTGGTGACGGGGCGTGGCCGGGCCTGGGCTCTGGGCCCGGCCGGCTCGCGGGAGATCCGTGGCACCGCCACCTGAGCGGCCGCGGGAGACGCGTCGGTCGGCCCCTGCCGATCGCCCGCGCCCTACCCAGGACAGGACGCGGTTGACTCGCTCGGCCGCGTGGAGCCCGGCCCGCGATGCGCCCTATCGTGCCAACGCCACGGCTAGGCGCCCTCAAACTCAACTTCCCTCCGTCTGACGCTGCCGGGACGCGCCCCGGGTCGCGGGCGGGGGGGAGCGAGCCGGAGGGGCCCGGGCCGGGCAGGCGCGCCCGCGAGAACCCGGTACCCGGCGTGGCGCACCTTCAGCGGGCGCCCTTCCCGCACGGGGCCAGGAAGGCGGTGACCCCGACGCGTGCTCCCGATCATGCGAGCCAGTCCGGGGTGCCCCGCAGCAGGGGGGCTTCGCTGCGGGCCTTGCGCCGGGGGGCCCCGCCCCCCGGCGGAATTTGGAGTAGTGTGGCGGAGGCACGCGTCGCCAGGGGACGGCGGCCGGACCGTCTCCTTTCGGAGGGCGGCGGGTCGGGCACTGCCGCCGCTGGGCGCCGCCGGCGGAGCGCCCCCGGACCCATGCTCCCCGGCCCATGGCAGGGAGATCTGGTCAGACCGGGCGGTGCCAGCGTGCGCCGTCGGCGTGCGCCCCTCGCTCCAGCGGCTTGGGGCTGGTGGTGGCTCCACCGACGGACTACCGGCACACGCCAGCGTGGCCACGGCAGCACAGACCCGGAGGCGGGGGTGTGTAGGGCGGGATCCCCGCGCCCGGTCCCGGCCGGCGCCCCGGGGTGGCAGGTCAGGCAACGCGCAGGCCCGGCGGCGAATTCCTGGACCTCGCCCGGCTGCCGCCCCCGGGGGGGGCTGGCTGCGTGAG     
F       ATATTTAGAACTTAATATACATAATTTTAAATAAAGTGTTTATACCTATAAAAATATATAATTTTTAATCAAAATGTTGCTATATCGTGCACGAAATTTAAACTATAAATCTATATTTATTACATTTACTAAAAAACCTAATAAATCGAAATATAATCGCTTTTTAAACTTAATTAATAAATGTATTTAGATTTGAATATGTGCTGAAATTAGAATTTTTAACAGATTTAATTTTTGATGCAAAATACAAACTTTTTAAACAATATACACGAAAGATAAATTGGATGTAAAAAATACTAGTTTCATTACCTTTAACTACAGAATGGATCGATATTCATTAATTTAAAACTAAGCCTTTTACAAATAGATATTTCTTTGCCTTTAGATATATTGAAGATAGTTTATGAATAATTTTTTAGTTAAAAATTTACAGTTTTCGTTATCTACAACGCGCGTATTTGATATATAGTCAATGCATTGATTTTATTAAAAGCATTATTCTTAAAATAAATATTAATATCATTATTATTTATATTGACTAAAAATTAATTTTCTTATAGTTGTATAACTCGAAATTAATGTGCTTTTCGATAATAGAGATTTTTGGATAAAAATGAATTTTACTAAATATCAGTAATAAAATATTTCTTTGTATATTTTTATAACAAATTTAAGACTCAATGGAATATACCAGTAAAATTTCTTTATAAGTTAATGTGATATTTACAACTATATTAGAGACGGAAAATGCGTTTTATAATTAAGCATTTCTTATAATTAACCAATGAACACATAAACAATACCTTTTAGTATTAGTTTTCATTATTAAATATAACTTTCAAAAAGAGTTGTAGTCTACCTACACTACAAGTAATAAAATTATTTATACTCTAACGTTAATACTTTTTATTTGTTACTTTACCGCATAATAGTGTTTAAAGCAATTAGGTTACATTTATACCTCTATTAATATAGCTATTTTATCCAATATTTTAATAACGAATAGGGGCAGGACATGCCATTTATTGTGAAGGCGTTACAAAAGGTAGAGAGAACCCTTTAATTCAGGTCTTGGTGTCTAAGGAAGTAGAAATAATGAGTATTATCTTACTTCAGCGGCTTATTCAGCGTCGTTGTTTGTTAAAAATATACACCATACTTAACAATGTGAATGATGAGCAAACGAAAGAATTACAAAATGGGAATATTTTGAGATTAGCCCTAGGTTTAGTTCTCCGATGTGAATGCTTGTAAACACACACCACAGTCATTGCAATGGCACTATTTCTTTCAGCAATGTACTACTATTATATTATGTGGGGCGACCAATGAAGCGTCAGCTCGCGTTACGTACCATTAGAAAGACTATGCTCTATATAGTACCGTGCAGATCCTCGCCCAACTGCAGCCCAGTATAATCCTTGTAATTCAGGGTGCATTCTGCTAGTAATGGTGTTAGTGCTTTTCACCCTACCGAGATAAGTCGGCATCCGATCCATTGAAAAAAACATATGTCCTGTTAAACGATCCTGACAAATTACGTCTGCTGAATGAAGACCGAAGCAATGAGTGGTTGATGACTACATTCAAAGGTGTTTGGAAGTAGACAATTCGGCTAGTTCGTCCATATAAATACAACATTCTCGATTTGAACATTCAACATAAAAGCGCCGATGGTTTCGTATTCTCAAATGTATAGTAGACATACGGCTACCAGACATGTTAAACTACCTGTCGGGTGCTTTAACTTCTAATCTTACACAAGCACACGAAGAACGATTACAAGTAGAAGTTTTACTTGAGCCTATGCGCCTAATTTTCGTCTAAACACAGCTTCAAGCCTAGATCTTTGATGCTCCAAGCAAGCCAATCAAAAAGAAGTAATAACAAGAGGCATCGACTTCTACCCAACTATTTAGAATCCGCAAAGACCTTGCATACCAAAACCGTCCTATACACTGATATATTCGACGTAAATTTGCCGTGATCAGTCAAAGTTGATAAGGCTAACAATTACCGACAGGAGCCAGAGCCTGTGCTGCGCCAGTGCCGGCGATGCGCGGCCCTCCGTAGTCGCGCCGGCGTATTCGCGCACAGGGGGACGTACAGCTATAACCCCGCGTCAAAGCGAACGACTGTACGGGCCGCAGGGCGCGTAGGCTATACGCCGAGCGGCTGGTGCCTCAAGCGGCGGGTTGCTACACTAGAAGTCATCAGGCGAGTCAGGGCGTCCCCTCATTCGTCCCTATCGCAAGTTGGTACCAGCCGCGATATTACCAGGTATCTGCCGAACTGATGTAGGGCCAAGACGGGCCTACAGCGTGTTCGTCCCCCTCCTACTGGCTCATCGTGGGTAAAACTACGGCTATGTTTACTGCCGGACGTCTTGTCAGTTGACCCGCGCGGACCCACCCGCCCTAAGGCTACAGTCATTGCCCGCTGACCGTACCGCGCACAACCATCCTTGGTGGGGCTTGTCAGTGGCTGGGGCGCTGGCGGCCCTGAGGTACCGCGGCGGGCAAACCTTCTGCATAGTGATGAATGTTTCTAGCGGGCAGCGATCCGCGGGTTACTCACGCTCTGGGCGTGTACTGTATGACCAGTTCTCGAAGTGAAGTGCGTTCCTCGTCTCTATGGTACAGGGACTCCCTGTGGGGTCCCATCCCGTTGGCACGGATTCGGTCGGCCTATACTCCCGGTGGGTGCCCTTAGTTCTCACGGAGGGGATTCACATGCCGTGACGCCTGGAGCTGTGCGGCGATCCCGCGTCCAACCTGAAGGGGCGCTCCGTTTTTCCACTACAGCCAGTCAGGTGTGGCTAGAGACAGGACTTTTGTGAAGGTTTCACGGGGACTCCGCTGCACGGCTGTCCTTGGACTGGATGGGCGTACAAGATGTCCGCGGTGAGACAGGTGAAAGAAGGGACTAAAGCTCTGGTGCGCTACCTTCCGGTTGCCTGGGCATTGATTCGCCTACCACACCGTCAGACCTGGTACACAATCAACCGCCAGGGGCGGGGAGCCGGGTCCCCCGGGTCGCCCGTCCCGGCCGTCCTCGAGCCGCGAGCCGGGGCGCGAGGTGGCCGCGCCGGGGCCTGGTGAAGAGGCCTCGCCCGGCCAGGGCTCTGCGCCCGGCCGGCTCACGGGGGATCCGTGGCACCGCCCCCTGAGCAGGCCCGACAGACGGCTCGGTCGGCCCCGGGTGATCGACCCCGCCGTACCGAGGACAGGACGCGGTTTACTCGCTCGGCGGCGTGGTGCCCGGCCCGGGATGCGCCGGGCCGCGCCAGTGCCACGGCTTGGCGCCCTCAAACTCAACTCCGCTCCGTCTACCGCTGCCGGGACGCGCCGCGGGGCGGTGCGGGAAGGGAGCGAGCCGGGTGGGCCCGGGCCAGGCAGGCGCCCCCGCGAGACCCCGGCACCCGGCGTGGCGGACCTTAAGCGGGAGCCCTTGGTGCACGGGGCGAGGCAGGCGGTCCCCCCGATGTGTGCTCGCGATCATGCGAGCCCGAACGGGGTGCCCCGCACCAGGGGGTCTGCGCTGCCGGGCTCGCGCCGGGCCGCGCCGCCCACCGGCGGAGTCTGGGGTACAGTGGCGGGGGCACGCTTCTCCAGGGGACGGCCGCCGGACCGGCTCCTTTCCAGGGGCTGCGGGTGCGGCACTGCCGCCTGTCGGCGCCACCGGCGGAGCGCCGCCGGGCCCAGGCTCCCCGGCCCATGGAAGGGGGATCTGGTGGGACCGCGGGGTGGCAGCGTGCGCCCTGGGCGCGCGCCCCTCGCTCGGCCGGCTTGGGGCTGGTCGGGGCCGCACCGACGGCGTAGGGGCACACGCCACCGTCGCCACGGCAGCGCGGACTCGAAGGCACGGGCGTGTAGGGAGGGATGGCCGCCCCCGGTCCCGACGCGGGGTCCGGGGTGGCAGGCCACGCAACGCGCAGGCCCGGCAGCCCGTTCCTGGACCCCCCCCGCCCCGCGCCCCCGGGGGGGGGTGGCGGCGTCAC     
E       ATACTTTGATCATAATATACATTATGTAAAATAAAGTATTTATAACTATTTAATTATATAATTTTTAATCAATATTTTGCTATATCGTGTACAAAATTTAATCTGTAAATCTTTATGTATTACGTTTAGTAAAAATCTAAATAAATCGAATTATTATCGCTTTTTAAACTTAATTTATAATTGTACTGAGATTTGAATATAAGCTGAAAAAAGTATAATTTACAGATTTATTTTTTGATGCAAAATTTAAACTTTTTAAACAAAATACACGATATATTAATTGGATGTAAAAAATACTAATTTCAATGCCATTAACTACAGAATGGATCGATATTCATATACATATAACAAAGCATGTTACAAATAGATATTTCTTTGAATATAGATATATTGAAGATAGATAATGAATAATTTTTTTGTTAAAAATTTACTGTTTTCGTTATCTAAAACGCGCGTATTTAATATAAACTCAATGGATTGAATTTATTGTAAACATTATTTTTAAAATAAATATTAATATCATTATTATTTATATTTACTAAATATTAGTTTTCTTAACGTTGTATATCTCGATATTAATAAGCTTTTCGATAATATAGAATTTTGGATAAAAAAGAATATTACTAAATTTCGGTAATAAAATATTTATTTGTATATTTTTATAACAAATTTAATACTACCTGGTAATAATCAATAATTTTTCAATATAATTTAATGTGATATTTCAAAATATATTAGTAACGGAGAATGCGTTTTATATTTAAGCATTTCTTAAAATTAACAAATGAACACATAAACAATACTTAGAAGTATTAGTTATCTTTATTATATATAGCTTTCAAAATGAGTTGGAGCCCACCTATACTGGAAGTAACAAAATTAATAATACTCTAACTTAAATACTTATTATTTTTTACTTAACGGCATAAAAGTTTTTAATTCAATTAAGATACAAAAATACCTCGATTTATATACCTATTTAATCCAATGTATTATTACCGAATAGGGCCAGGACGTGCCATTTATTGTCAAGGCGTTTCAAAAGGTAGAGAGAACCCTTTCATTCAGGTCTTTGTGTCTAAGGTACTAGAAATTATGAGTATTAACTTACATCAGCGGCTTATTGAGCGTCCTTGTTGGTTAAAAATATACACCATACTTAACAAGGCGATTGATGTGCAAACGAAAGAATTACCAAATGCGAATATTTTGAGCTTAGCCCTATGTTTAGTTCTCCGATGGCAATGCGTGTAAACACAGACGTCAGTCATTGCAATGGCACTATGTCTTTCAGCAATATAATACTATCATATTATGTTGGGCGACCATAGATGCGTCAGCTCGCGTGCCGTGCCGTTAGTAAGACTTTGCTATATAAAGAACCGTGATGATCCTTGCCCAAATGCTGCCCACTATAAACCTTGTAATCCAGGGTGCATTCTACTAGTAATGGTGTTAGTGCTTTTTAACGTACCTAGATATTTAGGCATCCGACACAATGAAAAAAACATATTTCCTGATAAACGATCCTGACAAATCACGTTTACTGAGTGAAGTCCGAAGCAATGAGTAGTTGATGACTACATCAAAAGGTGATTGGAAGTAGACAATTCGGCTAGTTGGGCCATATAATAACAACATTCTCGATATGGACATGCAAGTTATCAGGGCCGATGGTCACTTATACACAAGTGTATAGTAGACAAACGGATACCAGATATGATACACTACCTGTCGGGTGCTTTAACTACTAATCTTACACACGCACACGAAGAACGATTACAAGGAGATATTTTGGTGTAGCCTGTGCGCCGAATTTTCTGCCTAACACAGCTTTAAGCATATTTCTTTGATGTTCAAAGCAAGCCAATCAAAAATAAATAGTAACAAGAGGCATCGACTGGTACCAGCCTATTTAGAGGTTGCAACGACATTGATAAACAGAACCGTCCTATACAGTGATATAATCGAGGTAAAGTTGCCATGATCAGTCAATGTTGAATAGGCTAACAACTACCGTCACGGGCCCGAGCCTGTGCTCCGCCAGTGCCGGCAATGCACTGCCCTATGTAATGGCGCCGGCTTATTCCCACACAGGGGGTCATACAGCTCTAACCCCGCGTCAACGCGAACGAGTGTACCTTCCGCAGGGCGCGTAGGCTATACGCCGAGCACCTGGAGCCTCAAGTGGCGGGTTGTTACACTAGAAGTCATCAGGCGAGTCCGGGCGACCCCTCATTGGTTTCTATCGCCAGTCGGTACCAGCGGCGAGTTTAGCAGGCATCTGAGCCACTGATGTAGGGCCAAGATGTGCCTACAGCGTGTTCGTACCCCTCCTACTGGCTCTAGGTGCGTAAAACTAAGGCTATGTTCTCTGACGGACGTCGTGTCAGTTTAATCGCGCGGACCCTCCTGCCTTAAGGCCACACTCACCGCCCGCTGACCGCACCGCGCACTGCCACCCCAGGTGGTGCATATCAGTGCGTGGGGCCCTGGCGGCCCTGAGGTACCGCCGCCCGAACACATTCTGCATAGTGCTCGAAGTTTCTACCGGGCAGCGATCGTCCGTTTACTCACGCTCTAGGCGTGTGCTGTATGACCAGTTCTCGATGTGAAGTGCGTTCCTCGTCTCTACGGTATAGGGAATCCATGTGGGGTACCATCCCGTTTGCGCGGCTTCATTCGGCCTAGACTCCCAGTGGGTGACCTTAGTTCTCACGGCTGCGATCCACATGCCGTGGCGCCTCGAGCTTAGCCGCGATCCAGCGGCCAACCTTAAGGGGCGCTCCGGTTTGCCGCTACGCCCAGTCAGGACTCGCTAGAGACAGGACTTTCGTGAAGGTTCCACCCGGACTCGGCTGCACGGCTGTCCGTGGACCGGATGGCCCTACAAGACGTCCGCGGTTCGTCAGGTGACAGAAGGGACTAAAGCTCTGGTGGGCTACCTTCCGGTTGCCGGTGCATTGATTCGACTACCAGACTGTCAGACCTGATACTCAATCAACCGGCAGGGGCGGCGAGCCGGGTCCCCCGGCTCGGCCGTCCCGGCCGTTCTCGAGACGCGAGCCGGGGCCCTAGATGGCCGCGCCGAGGGGTGGTGAGGGGGCCTCGCCCGGCCAGGGCTCTGCGCCCGGCCGGCTCACGGGGGTTCCGTGGCACCGCCCCCTGAGCAGCCGCGAGAGACGCCTCGGTAGGCCCCGGGCGATCGGCCCCGCCGTGCCGAGGACAGGACGCGGTCCACTCGGTCGGCCGCGTGGAGCCCGGCCCGGGATGCGCCGTGCCGTGCCAATGCCACGGCTAGGCGCCCTCAAACTCAACTCCCCTCCGTCTGGCGCTGCCGGGACGCGCCGGCGCCCGGTGGGGGGAGGGAGCGAGCGGGCGGGGCCCGGGCGGGGCAGGCGCCCCGGCGAGAACCCGGCACCCGGCGTGGCGGACCTTACGCGGGCGCCCCTCCCGCACGGGGCGAGGCAGGCGGCGGCCCCGGCGCGTGCTCCCGATCATGCGAGCGCGAACCGGGTGCCCCGCGACAGGGGGCCCGCCCTGCGGGGGTGGCGCCGGGCCCCGCCGGCCGCCGGCGGAATCTGGAGTAGAGTAGCGGCGCAAGGCCTCGCCAGGGGAGGGCAGCCCGACCGGCTCCTTTCGAGGGGCGGCGGGTCCGGCACTGCCGCCTGTCGGCGCGCCCGGCGGAGCGCCCCCGGACCCAGGCTCCCTGGCCCATGGCAGGGAGATCTGGTCGGATCGCGGGGTGGTAGCGTGAGCCCTCGGCGCGCGCCCCTCGCTCAGCCGGCTTGGAGCTGGTGGGGGCCGCGCCGACGGACTACGGGCACACGGCAGCGTGACCACGACGGCGCAGACTCGAAGGCAGGCGCGTGCAGGGAGGGATGGCCGCGCCAAGTCCCGACGCGGGATCCGGGGTGGCAGGCCACGCAGCGCCCAGCCCCGGCGCCGAGTTGCTGCACCCCCCCCGGCTAGCGCCCCCGGGGGGGGCTGGCGCCGGGAC     
D       ATACTTAGATCAAAATATACATTATTTAAAATAAAGTATTTATAACTATGTAATTATATAATTGTGAATCTGAATATTGCTATATCTTGCACGAAATTTAAACTGTAAATCTTTATTATTTACATTTATTAAAGAACTAAATAATTCGAACTATTATCGCTTTTTATTCTTAATTAATAAATGTACTTAGATTTGGATATTTGCTTAAAATAGTATAATTAACAGATTTAATTGTGGATGCAAAATTAAAACCTTTTAAACAATATACACGAAAAATAAATTGAATGTAAAAAATAATAATTTCAATGCCATTACCTTCAGAATGGTTCGATATTCATTAACTCATAACAAAGCATATAACAAATAGTTATTTTTATGTATTTAGATATATCGGAGATAGTTTATGAATAATTTTTTAGTTAAAAAATTACAGTTTTCGTTATCTAAAACGCGCTTATTTAGTATACACTCAAAGCATTGATTTTATTTTAGTCATTATTCTTAAAATAAATATTAATAACATTATTATTTATATTTACTAAAAATTAATTTTCTTATCGTTGTATATCTCCATATTAATATGTATTTCGATAATATAGATTTTTGAATAAAGATGAATATTACTAAATTTCAGTAATAAAATATTTATTTGTTTATTTTTATAACAAATTCAATACTACATGGTATAAATCAATAAGATTTCTATATGATTTAATGTGATATTTGGAAATATATTAGTAACGGAGAATGCGTATTATATTTAAGCATTTCTTATAATTATCTAATGAACCCATAAACAATACTCTGTAGTATTAATTTTCTTTTTTATTTATAACTTTCAAAATGTGTTGTAGACTACCTATACTTGAAGTAATAAATTTATTAATACTCTAACTTTAATACTTATTAATTTTTACTTAAAGACATAATAGTGTTTAAATCAATTAAGCTACAATAATACCTCTATTAATATAGCTATTTAATCCAATGTTTTATTACCGAATAGGGCCACGACGTGCCATTTATTGTCAAGGCTGTACAAAAGGCAGAGAGCACCCTTTCATTCAGGTCTTTGTGTCTAAAGGACTAGAAATTATGAGTATTACCTTACGTCAGCGGCTTATTGAGCGTCCTAGTATGTTAAAAATATACACCATACATCACAATGCGAATGATGTGCAAACGAAAGAATTACAAAATGCGAATATTTGGAGGTTAGCACAACGTTTAGCTCACCGATGGCAATGCGTGTAATCTCATACCTCAGTCATTGCATTGGCACCATGTCTTTCAGCAAGGTACTCCTATCATATTATGTGGAGCGACCAATGATGCCTCAGCTCGCGTGTCGTACCATTAGAAAGACTATGATCTATAAAGGACAGTGATGATCCTGGTCCTACTGCAGACGACTATAAACCTTGTAATCCAGGGTGCATTCTTCTAGAAATGGTGTTAGTGCTTTACACCGTACCAAGGTATGTCGGCATCCGACCCAGTGAAAAAAAAATATGCCCTGTTGAACGATACTGACTAATCACGTGAACTGAATGAAGACCGAAGAAATGAGTGGTTGATGACTACTTTCAAAGGTAGTTGAAAGTAGACAATTCGGCTATATCGGCCATATATTAACAACACTCTCGATGTGGTCATTCAATTTAGGAGAGCTGATGGTTTCTTATTCACAAGTGTATAGTAGACAGATGGCTACCAGACATGTAAGACTACCTGTCGGGTGCTTTAACTACTAATCTTACACAAGCACACGAAGAACGATGACACCTAGATATTTTAGTGGAGCCTGTGCGCCTAATGTTCGTCTTTACACAGCTTTAAGCATATTTCTTTGATATTCACAGCATGCCAATCAAGAAGAAAACATAACAAGGGGCATCGACTTCTACCCGACTATTTAGAATGAGTAAAGACCTTGCAAAACAGAACTATCCTATACACTGATATAATCGACGAACACTTGCCATGATCAGTCTACGTTGATAAGGCTAACAATAACCGTCACGGGCCCGAGCCTGTGCTCCGCCCGTGCCGGCAATTCACGGCCCTCCGCAGTGGCGGCGGCGCATTTGCGCACAGGGGGCCATACAGCTATAACCCCTCGTCAAAGCGAACGAGTGTACGGGCCGCAGGGCGCGTATGCTATACGCCGAGCATCTCGTGCCTCAAGGGGCGGGCTGTTACACTAGAAGTCATCAGTCGAGTCCGGGCGACCCCTCATTGGTTTCCGTCGCCAGTCGCTACCAGCCGCGAGATTAGCAGGTGTCTGCGGAACTGATGTAGGGACAAGACGGGCGTACAGCGTGTTCGTAGCCCTCCTCCTGGCTCAAGGTGGCTAAACCTAGACCTATGTTTGCTGCCGGACGTGATGACAGTTTACCCGCGCGGACCCACTCGCCTTAACGCTACACTCATTGCCCGCTGACCGCACCGCGCACAACCACCCCTGGCGGGGCTTATCAGTGCCTGGGGCCCCGGCCGCCCTGAGCTACCGCCGCGTGCACACATTCTGCATATTAGTGGAAGTTTCTACAGGGCAGCGATCCACGGCTTACTAACGCTCTAGGCGAGTGCTGTATGACCACTTCTCGACGCGAAGTGCGTTCCTCGTCTCTACGGGATTGGGACTCCCTGTGGGGTACCATCCCGTTCGCGCGGCTTCGTTCGGCCTAAACTCCCGGTGGGTGCCCTTAGTTCACACGGAGGCGATCCACATGCCGTGACGCCTAGAGCTCTGCCGCGATCCAGCGTCCAACCTTAAGGGGCGCTCCGATTGCCCGCTACCCTCAGTCACGACTCGCTAGAGACAGGACTTTTGTGAAGGTTCCACGGGGAGTCCGCTGCACGGCTGTCCTTGGACCGGATGGACCTACAAGATGTCCGCGATTAGTCGGGTGACAAAAGGGACTAAAGCTCTGGTGCGCGACCTTCCGGTAGCCTGTGCATTGATTCGCCTACCAGACTTTCAGACCTGATACGCAATCAACCGGCAGCGGCGGGGAGCCGGGTCCCCCGGGACGGCCGTCCCGGCCGTTCACGAGCCGCGAGCCGGGGGCGGAGATGGCAGCGGCGGGGGCGGGTGACGGGGCCTCGCCCGGCCAGGGCTCTGCGCCCCGCCGGCTCACGGGGGATCCGTCGCACCGCCCCCTGAGAAGCCGCGACAGACGGCTCGCTCGGCCCCGGGCGAACGGCCCCGCCGTACGGAGGACCGGACGCGGTTTACTCGCTCGGCGGCGTGGAGCCCGGCCCTGGATGCGCCCTGTCGTGCCAATGCCAGGCCTGGGCGCACTCAAACTCAACTCCCCTCCGTCTGGCGGTGCCGCGACGCGCCGCCGGGCGGTGCGGGGCGGGAGCGACGGGGCGGGGCCCGGGCCGGGCAGGCGCCCCAGCGAGAACGCGGCCCGCGGCGTGGCGGACCTCAAGCGGGCGCCCTTCCCGCACGGGGCTAGGCAGGCGGTCACCCCGACGCGTACTCGCGATCATGCGAGCCCGATCGGAGTGCCCCGCACCCGGGGGGCCCCCGTGCGGGCGGCGCCCCAGGCCCCGCCGCCCCCCGGCGGAATTTGGTGTAGAGTGGCGGCGGAACGCCTCGCCGGGGGACGGCAGCCGGACCGGCTCCCTTCCGCGGGCGGCGGGTGCGGCACTGCCGCCTGTCGGCGCCCCCGGCGGAGCGCCCCCAGACCCAGGCTCCCCGTGCCATGCCAGGGATATCTGGTGGGACCGCGGGGTGGCAGCGTGCGCCTTCGGCGGGCGCCCGTCGCTCGGCAGGCTTGGGGCTGGTCGGTGCCGCAGCCACGGACTACGGGTACGCGCCACCGTCGCCTCGGCAGCGAAGGCTCGAAGGCAGGGGCGCGTAGGGAGGGATGCCCGCGCCCAGTCCCGACCCGCGCTCCGGGGTGGCAGCCCAGGCAACGCGCAGTCCCGGCGGCCCGTTGCTGGACCCTCCCCGGCTTGCGCCCCCGGGGGGGGGTGGCGGCGTCAG     
C       ATACTTTGAACATAATATACATTATTTAAAATAAAGTATTTGTAACTATACAATTATATAATTTTTAATCTAAATATTGCTATATCGTGAACAAAATTTAAACTGTAAATCTTTATGTATTACATCTATTAAAGAACTAAATTAATCGAACTATGATCGCTTTTTAAACTTAATTAATAAATGTAATTAGATTTGGATAAATGCAGAAAATAGTATTTTTTACAATTTTTATTTTTGATGCAAAATTAAAACTTTTTAAACAATATACACGAAAAATATTTTGGATGTTAAAAATACTATTTTCAATGCCGTTATCTACAGAATGGATCGATATTCATAAATTTATAACAAAGAATATTACAATTAAATAATTATATGTATTTTGATATATCGAAGATAGTTTATGAATAATTTTTTAGTAAAAAAATTACTGTTTTCTTAATCTAAAACGCGCGTATTTAATATTTACTCAATGCATTGATTTTATTAAAATCATAAGTCTTAAAATAATTATTACTATCATTATTATTTAAATTTACTAAAAATTAATTTTCTTATCGTTGTAGATCACGAAATTAATATGCTTTTCGATAATATAGATTTTTGGATAAAAATGAATATTACTAAATTTCAGTAATAAAAAATTTATTGGTATATTTTTAAAACATATTTAATACTACATGGTATAAATCAGTAGAGTTTCTATATAATTTAATTTGACAATTCAAAATATATTAGTAACGGAGAATGCGTTTTATTCTTAAGAATTTCTTATAATTATCCAATGAACTCATAAACAATACTATGTAGTATTAGTTTTCTTTATTATATATATATTACAAAATGAGTTGTAGACGACCTATATTATAAGTTATAAATTTATTATTACACTAACTTTAATAGTTATTAATTTTTACTTAACGACATAATAGTATTTAAAGCAATTTAGCTACATCAATACCTCAATTAATATACCTATTTAATCCAATAAATTATTACCGCATAGGGCCAGGACGTGCCATTTAGTGTCACGACAGTACAAAAGGCAGAGAGAATCCTTTCATTCTGGTCTTTGTCTCTTAAGAACTAGAAATTATAAGTATTTTCTTACGTCAGCGGCTTATTGAGAGTCCTAGTTTGTTAAATATATGCTCCATACTTAACAAGGCTAATGATGTGCAAACGAAAGAATTACAAAATGCGAATATTTTGAGATTAGCCCTATCTTTAGCTCTCCGATCGCAATGCGTGTAAACGCATACCTCAGTCATTGCAATGGCACGATGTCTTTCTGCAATGTATTACTATCATATTATGTGGGGCGACCACTGATGCGTCAGCTGGCGTGACGTACCATTAGATAGACTATGCTATATAAAGAACCGTGAGGATCCTGGCCCAAATGCAGCCGATTATAAACCTTGGAATCCAGGGTGCATTCTACTCGAAATGGTGTTAGTGCTCTTAACCGTACCGAGATATGTGGGCATCCGACCCATTGATAAATACACATGTCCTGTTATACGACCCTGACTAATCACGTTTCCTGAGTGAAGTCCGACCAAATGAGTGGTTGATGACTACATTCAAAGGTGATTGGAAGTAGAAAATTCGGCTATTTCGGTCATATAAGAACAACATTCTCAATATGGACGTTCAATTTAGAAGTGCCGATGGTATCCTATTCACAAGTGTACAGTAGACACACGGTTACCAGTCATGTTAAACTACCCGTCGGGTGCTTTAACTACGAATCTTACACATGCACACGACGAACGATTAAAAGTGGATATTTTACGGGATCCTGTGCGCCTATTGTTCGTCGTAACACAGCTTTAAGCATATTTTTTTGATGTTCAAATCTAGCCATTCTAAAAGAATAAATAGCAAGAGTCTTCGACTAGTACACGACTATTTTGAATGAGCAATGACCTTGCCAACCAGGATCATCCTATACACTGGTACAATCGACGTACAATTGCCATAATCAGGCCTTGTTGATCAGGCTAACAATTAAGGTCAGGTGCCCGAGCCTCTGCTGCGCCAGTGCCGGCAATGCACGGCCGTCCCTACTGGCGCCGGCGTATTCGCGCACAGGGGGTCATACAGCTATAACCCCACGTCAAAGCGACCGAGTGTACGTGCCGCAGGGCGCGTAGACTATACGCCGCGCATCTGCTGCCTCAAGTGGCAGGGTGTTACACTAGAAGTCATCAGGAGAGTCCGGGCGACCCCTCATTGGTTTCTATCGCGAGTCGGTACCAGCCGCGAGATTAGCAGGTATCTGGGGAACTGATGTAGGGCCAAGACGGGCGTACAGCGTGTTAGTCTACCTCCTCCTGGCTCAGGATGAGTCAAACTAAGGCTATGTTAACTGCCGCACGTCATGTCAGTTTACCCGCTCGGACCCACCCCCCTTAAGTCTCCACTCATTGCTCGCTGACGGCACCGCGCAATACCACCCCGGGAGGCGCTTATCAGAGCCTGGGGTCCGGGCGGCCCTGAGGTGCCGCCGCGCGTAAACATTCTGTATAGTGATGGAAGTTCCTACCGGGCAGCGATCCACGGGTTACTCTCGCTCTCGGCGTATGCTGTATGACCAGTTCTCGACGTGAGGTGCGTTCCTCGACTCTACGGGATAGGGAATCCCTGTGGGGTAGCATCCCGTGACCGCGGCTTCGTTCGGCCTATACACCCGGTGGGTGCCGTTTGTTCTCACGGTGGCGATCCACGTGCCGTGTGGCCTCGAGCTGTGCCGCGATCCAGCTTCCAACCTTAGGGGGCGTTCCGTTTTTCCACTCCGCCCAGTCACGCCTGGCTAGTGACCGGACTATAGTGAAGGTTCCACGGGGACTCTGCTGCAGGGCTGTCCTTGGACCTGATGGGGCTACAAGATGTCCGCGGTGAGTCAGGTGATAGAACAGACTAAAGCTCTTGTGCTCGACCTTCCGGTTGCCTGTGCATTGATTCGCCTACCACACTTGCAGCCTTGATACTCAATCAACCGGCAGGGGCGGGGAGCCGGGTCCCCCGGGGCGACCGTCCCGGCCGTTCTCCAGCCGCGAGCCGCGGCCCGAGATGGCCGCGCCGGGGCGCGGTGACGGGGCCTCGCCCGGCCCGGGCTCCGCGCCGGGCCGGCTCACGGGGGAGCCGTGGCACCGCCCCCTGAGCGGTGGCGAGAGACGGCTCGGTGGGCCCGAGGCGATCGGCCCCGCCCTACTGAGGACCGGACGCGGTTTACTCGCTGGGCGGCCTTGGGGCCGGCCCGGGATGCGCCCTGTCGTGCCAACGCCACCCCTGGGCGCCCTCAAACTCAACTCCCCCCCGTCTGACCGTGCCGGGACGCGCCGCGGGGCGGTGCGCGGCGGAACCGAGCCGGCGGGGCCAGGCCGGGGCAGGCGCCCCCGCGAGAACCCGGCACCCGGCGTGGCGGACCTTAAGCGGGCCCCCCTCCCGCGCGGTGCCAGGCGGGCGGTCACCCCGACGCGTGCTGCCGATCATGGGAGCGGGCACGGGATGGCTCGCCCCCGGGGGGCGCCCGTGCGGGGCTCGCCCCTGGCCCCCCCGCCCCCCGGCGGAATTTGGAGTAGGGTGCCGGCGCGACGCGTGGCCAGGGGACGGCCGCCGCACCGGCTCCTTCCCAGGGGCGGCGGGTGCGGCACTGCCGCCTCTGGGGGCCTCCGGCGGAGCGCCCCCGGACCCGGGCTCCCCGGCCCATGCCAGGGAGATCTGGTCCGACCCCGGGGTGCGATCGTGCGCCCTCGGCGCGCGCCCCTCGCTCCGCCGGCCTGGGGCTGGTCGGAGCCGCGCCGACGGACTCCGGGCACACGCCAGGGTGGCCCCGGCCGCGCAGACTCTAAGGCAGGGGCGTGTAGGGTGGGATGCCCGCGGCCAGGCCCTACCCGGGCTTGGGGGTGGCAGGCCACGCACCGCGCAGGCCCGGGGACGAGTTGCTGGACCCCCCCCGCCTCGCGCCCCCGGGGGGGGGTCGCGCCGTCAC     
B       ATACTTTGAACATAATATACATTATTTAAAATAAAGTTTTTATAACTATATAATTAAATAATTATTAATTAAAATTCTCCTATATAGTGAACGAAATTTAAACTGTAAATCTTTATGCATTGCATATATTATATAAATAAATAAATCGAACTATTATCGCTTTTAAAACTTAATTAATAAATGTAATTAGATTTGGATATATGCTGAAAAAAGTATTTTTCACAGATTTTATTTTTGATGCAAAATTTAAACTTTTTAAACAAAATACACGAAAAATAATTTGGAGGTTAAAAATACTAATTTCAATGCAATTATCTACAGAATGGAACGAATTTCATGATTTTATAACAAAGCATATTACAAATAGATATTATTATGTATATCGATATATCGAAGATAGTTTATGTATAATTTTTTAGTTAAAAATTTACGGTTTTCGTTATCTTAAACGCGCATATTTAATTTATACTCAATGCATTGAATTTATTTTAATCATTATTCTTAAAATAATTATTAATATCATTATTATTTATATTTTCTAAAAATTAATTTTCTTATCGTTGTATATCTCGTTATTAATATGCTGTTCGCTAATATTGATTTTTGGATAAAAATGAATATGACTAAATTTCAGTAATAAAAAATTAATTTGTATATTTTTATAACATATTTAATACTATATGGTATAAATCAGTAAAATTTCTAAATAATTTAATGTGATAATTCAAAATATCTTAGTAACGGAGAATGCGTTTTATTATTAAGCATTTCTTATAATTATCGAATGAACACAAAAACATTACTCTGGAGTATTTTTTTTCTTTTTTATATATATCTTTCAAAATGAGTTGTAGACCATCTATACTATAAGTTATAAAATTCTTACTACACAAACTTAAATGCTTATTAATTTTTACTTAATGGCATAATAGTATTTAAAGCAATTAAGGTACAAATATACCTCAATTAATATACCTATTTAAGCCAATGTATTATTACCAAATAGGAACAGGACGTTCCATTTATTGTCAACGCGTTACAAATGGTAGAGAGAACCCTTTCAGTCAGGTCTATTTGTCTAAGGAACGAGAAATTATGAGTATTATCTTACGTGAGCGGCTTATTGAGCGTCCTCGTTTGTTAAAAATATACACCATACTTAACAACGCGATTGATGTGCTAACGAAAGAATTACAAAATGCGAATATTTTGGGATTAGCCCGATCTTTAGTTCCCCGATGAGAATGCGTGTAAACTCATACGGCAGTCATTGCATTGGCACGATTTCTTTCAGCAATGTACTACTATCATTTTATGTGGTGCAACCAATGATGCGTCGGCTGGCGTGACGTACCTTTAGTAAGACTATGCTCTATAAAGTACCGTGATGATCCTAGCCCAAATGCAGCAGAATATATACCACGTAATCCAGGGAGCATTCTACTATAAATGGTGTTAGTGCTGTCTACCGTGCCGAGATATGTAGGTAACCGACCCATTGTAAAAAACATATGTCCTTTTAGACGGTCCTGACAAATCACGTTTACTGAATGAAGCCCGAAGTAATGAGTGGTTGATGACTACTTGGAAAGGTGATTGGAAGTAGACAATTCAGCTATTTCCGCTATATATTATAAACATTCTCGATCTGGTCATTCAACTTAGAAGTGGCGATGGTATCGTATTCACAAGTGTATAGTAGACATACGGCTACCAGACATAGTAAACTACCTGTCGGGTGCTTTAACTACTAATCTTACACACGCACACAAAGAACGATTACAAGTAGATATTTAACTGGAGCCTGTGCGCCTAAGGTTCGGCCTATACCAGCCTTAAGCATATTTCTTTGATCTTCAGAGCAAGCCAATCAAAAAGAAATAATAACTAGAGACATCGACTGCTACCCGACCATTTAGAATGAGCAACGACCTTACCAATCAGAACCCTCCTATACAGTGATTTAATCGACGTAGATTAGCCATGATCAGTCAATGTTGAGAAGGCTAACAATTACCGTCACCAGCCCGAGCCTATGCTCCGCCCGTGCCGGCAATGCACGGCCCTCCGTAGTCGCGCCGGCGTATTCGCGCACAAGGGGACATACGGCTATAACCCCGGGTCAAAGCGAACGAGTGTACCTACCCCAGGGCGCGTAGGCGATACGCCGTGCATCTAGTGCCTCAAGTGGCGGGTTGTTACACTAGAATTCCTCAGGCGAGTCCGGGCGTCCCCTCGTTGGTTTCAATCGCAAGTCGCTACCAGCCGCGACATTAGCAGGTAACTGAGGAACTGATGTAGGGCCAAGACCAGCCTACACCGTGTTCGTCCCCCACCTCCCGGCTCACAGTGCGTGAAGCTAGAGCTTTGTTTACTGCCGGTCGTCCTGTCAGTTTACCCGCGCGGACCCACCCGCCTTAAGGCTAAACTCACTGCCCGCTGACCGAACCGCGCACGACCACCCAGGGGGGTACTTATCAGTGCCTGGGGCACGGGCGGCCCTGAGGTACCGCCGCCGGCACACATTCCGCATAGTGATGCAGATTTCTATCGGGCAGCGATCCACGGTTTACTCACGCTCTAGGCGTCTGCTGTATGACCACTTCTCGACGTGAAGTGCGTTCGTCGTCTCTACGGGCTGGGTACGCCCTGTGGGGTACCATCCCGTTGGCGCGGCTTCGCTCGGCCTATTCTCCCCGTGGGTGCCCTTTGTTATCACGGAGGCGATCCACCTGCCGTGACGCCTTGAGCTCTGCCGCGATCCAGCGTCCAACTTTAAGGGGCGCTCCATTTTGCCCCTACCCCCAGTCAGGACTGGCTAGAGACCGGACTTTTGTGAAGGTTCTACGGGGACACTGCTGCACGGCTGTCCTTGGACGTTGCGGGCCTACAAGACGTCCGCGGATCGCCGGGTGATAGAAGGGTCTAAAGCTCTGGTGCTCTACCTTCCGGTGGCCCCTGCATTGATTCGCCTACCAGACTTTCAGCCTTGAGACTCAATCAACCGGCAGGCGGGGGGCGCCGGGTCCCCCGGGTCGCCCGTCCCGGCCGTTCCCGAGCCGCGAGCCGGGGAGCGAGATCGCCGCGCCGCGGGGTGCTGACGGGGCCTCGCCCGGCCTGGGCTCTGCGCCCCGCCGGCTCACGGGTGGGGCGTGGCACCGTCCCCTGAGCCGACGCGAGAGAGGCCTCGGTGGGCCCCGGGCGATCGGCCCCGCCCTACCGAGCAGAGGACGCGGTTTACTCGCTGGCCCGCATGGCGCCCGGCCCGGGATGCGCCGTGTCGTGCCAATGCCAGGGCGAGGCGCCCTTAAACTCAACTCCCCTCCGTCCGACGCTGCCGGGACGCGCCCGGGCCCCGTGGGGGGCGGGAGCGAGCCGACGGGGCCCGCGCGGGGAAGGCGCCCCGGCGAGAACCCCGCACCCGGCGTGGCGGACCTTCGGCGGGCGCCCTTCCCGCACGGGGCCAGGCCGGCGGACAGCCAGACGCGTGCTCCCGATCATCCGAGCCGGCACGGCGTGCCCCGCACCCGGGGGGCCCCAGTGCGGGGCTCCCGCCAGGCCGCGCCGGCCCCAGGCGGAATTTTGAGGAGAGTGCCGGCGGAACGCCTGGCCAGGGGACGGCGACCGGACCGGCTCCTCTGCAGGGGCGGCGGGTGCGGCACTTCCGCCTGTCGGTGCGCCCGGCGGAGCGCCCCCGGCCCCAGGCTCGCCGGCCCATGGCAGGGACATCTGGTCCGACCGCGGGGTGGGAGGGTGCGCCTTCGGCGGGCGCCCCTCGCTCCGCCGGCTCGGGACTGGTCGGCGCCGCACCGACCGTCTAGGGGCACCCGCCAGCGTGACCACGGCGGCGCAGACTCAAAGGCCGGGGCGTGTAGGCAGGGATGGCCGCGCCCAGTCCCGACCCGGGCTCCGGGGTGGCAGGCCATGCAACGCCCAGGCCCGGCGGCCAGTTGCTGGACGCCCGCAGGCTCGCGCCCCCGGGGGGGGCTGGCGGCGTCAC     
A       ATACTTTGAACACAATATACATTATTTTAAATAAAGTATTTATATCTATATAATTATATTATTTTTAATCAAAATACTGCTATATCGTGAACGAAATTTAAACTGTAATTCTTTATTCATTACATTTATTAAATAACTAAATAATTGGAACTATTATCACTTTTTAAACTTAATTAATAAATGTATTTAGATTTGGATATATGCTGAAAAAAGTATATTTAAAAGAGTTTATTGTTGATTCAATATTTAAAATTTTTAAACAATATACACGATAAATTATTTGGATGTAAAAAATACTTATTTCAATGCCGTTATCTACAGAATGGATCGATATTCATTAATTTATAACTTAGCATATTATAAACATATAATTCTCTGAATTTAGATATAGCGTAGAAATTTTATGTATAATTTTTTAGTTAAAAATTTACTGTTTTCATTATCAACAACGCGCGTATTTAATATATACACAATGCATTGATTTAATTTAAATCATTATTATTAAAATAATTATTAATAACATTATTATTTATATTTACAAAAAATAAATTTTCTTATCGTTGTATATCTCGTTATTAATATGCTTTTCGTTAATATAAACTTTTGGATAACAATGAATATTACTAAATATCAGTAATAAAATATTAATTAGTATATTTTTATAACATACTTAATACTAACTGGTATAAATCAGTATAATTTCAATATAATTTAATGTGATAATTCAAAATATATTAGTAACGGAGAATGCGTTTTATATTTAATAATTTCTTATAATTATCCAATGAACACATAAACAATACTTTGAAGTATTTATTTTCTTTATTATATATTTCTTTCGTAATGAGTTGCAGACAACATTAACTGTAAGTTATGAAATTATTCATACACTAACTTTAATACTTATTAATTTTTACTTAATGACATAATAGTATTTAAAGCAATTAAGTTACAGAGATACCTCCATTAATATACCTATTTAATCCAATGATTTATTACCGAATAGGGACAGGACATGCCATTTATTGTCAAGGCGATTCAAAAGGCAGCGAGAAGCCTTTCATTAAGGTCTTTGTGTCTAAGGAACTAGAAATTATGAGTATTAACCTACAGCAGCGGCCTATAGGGCGTCCTCGTTTGTTATCGATATACACCATACTTAACAAGGAGATTGATGAGCAAACGAAAGAATTACAAAATGCGAATATTTTGAGATTAGCCCGATCTTTAGTTCACCGATGCGAATGCGTGTAAACGCAAACGGCAGTCATTGCAATGGCACGATTTGTTTCAGAAATGTACCGCTATCATTTTATGAGATGCGACCAATGATGCGTCAGCTCGGGTGCCGTACCATTAGGAAGACTATGCTCTATAAAGCCCCGTGATGATCCTGGGCCAAAAGCAGCCGTTTATATACCTTCTAATCCAGGGCACATTCTGCTAGTAATGGTGTTAGTGCTGTTTACCTTACCGAGATATGTGGACATCCGACCCATTGGAAAAAACATATGTCCTGTTAAACGATCCTGACAAATCATGTTTTCTGAATGAAGACCGACGAAATGAGTGGTTGATGACTACATTCAAAGGTTATTGGAAGTAGACTATTCGGCTATTTCGGCCATAGAATTAAAACATTCTCGATCGGGACATTCAAGTTAGTAGTGCCGCTGGTATCGTATACTGAAGTGTATAGTAGACACACGGCTACCAGACATGATAAAATACCTGTAGGGTGCTTTAACTACTAATCTTACACACGTACAGAAAGAACGATTACAAGTAGATACTTTACCGGAGCCTATGCGCCTAATGTTCGTACTAACTCAGCTTTAAGCACATTTCTTTGATGTTCAAAACAAGCCAATCAAAAACAAACAATAACAAGAGGCATCAACTCCTACCCGACTATTTAGAATGAGCAATGACATTGCCAATGAGAAATGTCCTATACACTGCTACAATCGACGTAGAATTGCCATGATCAGTCAATGTGGATAGGGCTAACAATTACCGTCACGGGCCCGACCCTGTGCTCCGCCAGTGCCGGGAATGCACGGCCCTCCCTAGTGGCGCCGGCGTATTCGCGCACAGGGGGACATACAGCTATAATACCACGTCAAAGCTAAGGAATGTACGAGCCGTCGGGCGCGTAGGCTATACGCCGAGCATCTGATGCCTCAAGTGGCGGGTTGTTACACTAGAACTCATCCGGCGAGTCCGGGCGTCCCCTCGTTGGTCTCTATCGCCAGTCGGTACCAGCAGCGAGATTAGCAGGGATCTGCGGAACTGATGTAGGGCCAAGGCGGGCCAACAGGGTGTTCGTCCCCCTCCTCCTGGCTCATGGTGGGTAAAGCTAGGGCTATGTTCACTGCCGGCCGCCATGTCAGTTTAGCCGCGCGGACCCACCGGCCTTAATGCTACACTCATTACCCGCCGACCGCACCGCGCACTCCCACCCCGGGCGGTCCTTTTCACTGCCTGGGGCCCGGACGGCCCTGAGCTACCCCCGCGTGGAAAGATTCTGTATAGTCATGCAAATATCTACCGGGCAGCGATCAACGGTTTACTCACGCTCTAGGCGTCTGCTGTATGACCAGTTCTCGGCGTGAAGTGCGTTCGTCGTATCTACGGTATCTGCACTCCCTGTGGGGTACCATCCCGTTAGCGCGGCTTCGTTCGGCCTATACTCCCCGTGGGTGCCCTTTGTTCTAACGGACGCGATCCACCTGCCGTGACCCCTCGAGCTCCGCCGCGATCCAGCGTCTAACCTTAAGGGGCGCTCCCCATCGCCGCTACGGCCAGTCAGGGCTGGCTAGAGACAGGACTTTAGTGAAGGTTCCACGGGGACTCTGATGCATGGCTGTGCTTCGACCGGATTGGCCTACGCGATGTCCGCGGTTCGTCAGGTGATAGAAAGGACTAAAGCTCTGGTGCACTACCTTCCGGTTGCCTGCGCATTGATTCGCCTACCAGACTTTCAGCCCGGCTACTCAATCAACCGGCACGGGCGGGGAGCCGGGTCCCCCGGGTCCCCCGTCCCGTCCGTCTTCCAGCCGGGAGCCGGGGCGCCAGATGGCCGCGGCGGGGGATGCTAACGGGGCCTCGCCCGGCCTGGGCTCTGCGACTGACAGGCTCGCGCGGGATGCGTGGCACCGCCCCCTGAGCTGCGGCGAGAGACGGCTCGGTCGGCCCCGGGCGATCGGCCCCGCCCTACCGAGGACCGGACGCGGTTTACTCGCTCGGCGGCGTGGAGCCCGGCCCGGGATGCGCCCTGTCGTGCCACTGCCACGGCTAGGCGGCCTCAAACTCAACTCCCCTCCGTCTGGCGCTGCCGGGGCGCGCCCCCGGGCGCCGGGGGGCGGGAGCGAGCCGGAGGGGCCCGGGCTAGGCAGGCGCCCCCGCGAGAACGCGGCACCCGGCGTGGCGCACCTTTCGCGGGCGCCCGTCCCGCACGGGGCTAGGCGGGCGGTCATCCCGCCGCGTCCTCCCGATCACGCGAGCCGGGACGGGGTGCCCCGCCGCAGGGGGGCTGCGCTGCGGGGCTTACGCCAGGCCCCGCCGTCCCCCGGAGGAATTTGGGGTAGCGTGCCGGCGGAACGCCTGGCCAGGGGACGGCAGCCGGAGCGGCCCCTTTCCAGGGGCGGCGGGTGCGGCAATAGCGCCTGTCGGGGCGCCCGGCGGACCGGCCCCGGCCCCAGGCTCCCCGGCCCATGCCAGGGCGATCTGGTCGGAGCGGGCGGTGGCAGCGTGGGCCTTCGGCGCGCGCCCCTCGCTCCGGCGGCTTGGGGCTGGTCGGGGCCGCACCGACGGACTACGGGCACACGCCAGAGTGGCCACGGCAGCGCAGACTCGAAGGAAGGGGCGTGGAGGGCGGGACCGCCGCGCCCAGGCCCGCCACGGGCTCGGGGGTGGCAGCCCAGGCAACGCCCAGGCCCGGCGGCGCGTTCCTGGACCCCCCCCGGCTCGCGCCCCTGGGGGGGGGTGGCGGCGTCAC     
