# Supplementary material for: A simple method for data partitioning based on relative evolutionary rates
Source: PeerJ. 2018 Aug 28;6:e5498. doi: 10.7717/peerj.5498 (PMC6118207; doi:10.7717/peerj.5498)
Supplement: Data S1 — The datasets are provided in the PHYLIP format. [file peerj-06-5498-s002.zip › DataS2/AS7-8.phy]

17  4000
out     GGAGAATTTACAATTGTTTTAAACATTCATATTAACTGCAAGTTTGCGTTTAATTACTAACTTATATTACTTATTTTATCAGACAAGTATACAAATAAAAAAAATAATCAATATGTTTTTTTACGTAAAATAATTGATTATTATTTAAGTTAAATTGAAGATCGTATAATATATTGGTTAGAATCATAAATACACCTTAGAAACATAAAAATCAACACTTCATTTATAGTACTATATTATAAGAGGAAAGGGAATAAAAATCCAATAAACTGAATACGTCGATTCTTGCTAGATAATAAACTGATCAAATAGTCTTAATAACTAATAGTGTTTAAAACATTAGTAGAATCATTTACAATATACACCAAAATAATTATTAATTGAATAAGTTGAATCATATCATTGATAAACGCAAAAAAATTTATTAATCAATAGAATTGATTTCTTTTCTCGATTTTCATATGTTTTCTCTGAAAAATTTTATGTATTTAACATTATGAATAAGTCATTCATTGGCGTATATCTATCTGTTAAGAGTGATATAATATGAACTATTAATCGAAATAAATTTATGAATAACTTATAAGTAATCTAGAATTCTAAATACATTAATTATAAAACTGATTGAAGATATAATTATTACCATACTTTAAATCTTTACATCTGGTTTGAATATATAGATTCGAAATCTTATTATAAGGCAAAGAATTAAGAAATGTAAATGTAATATGAATCAATACAGTATTCAAATACTCTAATCTTAAATTCTTTATTAACTTAGGTGACTAACCATAAAACCTGCTTACGTTTAATAATTACATGTAGTAAAAATAAGAGTATCTGAATTATGTCCCTTTAGAAATCATTATAACCGGTATGTACTGAATTACAATTAAAGTAAACATCAGTTACCAAGCATTATAAAAATAAAAAAATTGAATTTTTTAGAATAATGAGAATTTGACTTTTAATACAAAATTATTGTTGAGATATTGTATTACATCCAGTCCAGTAAAAATCCGGCATCACTTTACTCCGTAGTAGGTCACTCTTCGAAAGGAACCAATACTCTTTTCGATGCTCTGTTGCATGTAGATAAGCACTTGAGACCCCATCTCTAATCGTGAAAGAAACTGTGTTCTTGGTGACCAGATGCAAGGCTCAAGTCGGCATCCATAGTGGGGGTGGTTGTATTTGTGGTGTGAAGGTTAATCCAAATGGGTAGAACCAGCCAATCAAAGTTCTTCTAGCTCCTAATTAAGAGTAATTCGTATTTCAGCTCATGCTGTATGAGCCTCTCTAGCACTTCTTTAGACCCGTAACATCTCTTCTCCGTCATAGCACTATGGTAGCTTTTACTCGACCCAAAGTTCCAATATAAGTCGGTGGGACAAGTATTTAGAACGGGTTGTTAGTGCGGGTTCACAGATTAATTTTTCTCTCTCATGCATCTGAGAAGATGTGTTTGGGTTTACTAGTCTATTGACGCTTTGAAGTAGCGCGTGTCCGGGAATGCCATCCTCTAATTCTGTCCGACCAAACGGTAACCATGCTACGTTGCTTAAACCAGCGTGCTGTCAGCATTGATATTTTACCCACTCCTTAAGCTTCTGAAAATAAGATCTTATCAGTCATACACTCTACTGAGTTATTGTACCTGTGCTCCAAGCAGCCATCCTCCCCAGCAACAGGATTGCCTGTACAATGTATTAATCCACAACCATACCACTTCATTACAGAAATAACTGACGTCACATTCTAGCCATTAACTTGACGTTCCAACGGAATCCGTAGTTAGGGGCTTGCACCCATGTTTATATTCCACGAGTGGATGAGTAAGACCAAGGTCTCGAGGTAGGAAAAACCAAAGGACAATGAACAATGTTACAGATTATAGACAGGAGGTAATTAGCAAAAAAACTAGATCGGCTCGCATACGCTCGAGTGTCCCTAAGCCATGATTTCAATGAAAAGGGGGGATAAGTTTTGCACTACGGTGACAATGATGAGATCCACTCCCCGACGCGATCCCGCAGGTACAGCAGCTTCAAAGGTTCCTCGGCGGCGTGTAGCCGGGTACTTCCTTAGCGGCGACCCTGTCCGCGGATACTCCGCCGGTAACAGCTACCCCACGCCGTATGCTAAGCTACACCTGGTGCGACCCAGTAGAGGGCAACGGTGCCGCGACACCCATCACGGGATCCGAAAAATCACGCGCACAGGTCACCCATGGCGAGGGTTTGGCGTTGAGTTGGCTACAGGCACCGTTACTTAATCCCGCTAAACTGCCTAGTTAGTCCAATGTACAAATGTTAGTAGGTATCAGCTCACGTGCCACACAAAGACAAACGCCTCTTCTGGCGAAGTATGTCCCGAGCCGTCCCCGCATCCCCCGAGGAGCCGTATCCAGCGTCAGAGTCCCGCCGGCGGATGGGCACGAGCCCCGCATCAAACAGCAGCATGGACCCGCTGGCCGCCTTACCTTCCCCACGCCGTGCTTACACGGCACCCACTCGTTTTACAGGTCCATCCGGCTGCCTGAAACTTTTGGCCCGCGTTTCACCGCACCATAAATCCCGGGACAAGACTTGGCTGACCTCGCCCCTTCAAGCGGTAGCAGGCCCGCGGGGGGCGCCAGGAATGGCTGGATAATAGAATGACCGGAAACTGGGCTTTCGGGCGGTTTATCGCGTCTCTCCATAGGACTTCAGAACTCGCCGCATGGTCACGATTAGGGGCCAGATCAACCCCCTAAACGATCTGACACATCCGGGGTCCCGGGTGTTAGCCACAGACTCAATGCCTTTGCGGCTCCCGCGAGCCGACCACAGCATCCGTGAGGCAGCAGGATGGAAACTGCAGTAGGTTGCGAGGGAAGGGCCGTGTGAGCCTTGTGTTGGGCGCGTACGAGATGCGGGATTCCGACCCTCGGTCGGCCAGGAGGACCGGGCTCCCTATACCCGCCCGCGTCGGGTCGGCCGAGATGGCCTGCCAGTCCGACAGGAGGGCGCCCCCCCCCCGGCCACGACTCTGGGCTAGCCGGGTTTGACGCGGGTGGCGTGCCGGGCTGCGTGACGGACTGACCCAGCTCGGTGCGGGCACGTTCGGGCCCAGGGCCCGGCGGGCGATGGGAGGGGGCGCCCGCCACGGTGCCGTGGGGCCCCGGCTGGACCGCCGGGCGGGCCGGACTGGCCCGGGGCTTACCGCGCTCCCGCTGCCGAGACGGGGCCCGTAAACGCCCATGAGCGTGGCGCCCGGGGCAGTGCGGAGGACCGGGAAGGGCGCCGCCCGACGCCGCGGCGGCCACGGCCGTGTCCGCGACCCCGTTAGAGCGGCGGCAATGCCGAGACCCGGGCGCGCGGAAGCGCTCACGATCGGCTGAGGGGAGAGCCGGCGGGGCAGCCCCACACCGCTCTGTGCATCCTCAGGTGTGCTGCGCGCCGGGGGGCCCGCCGCGCACCGACCGCCCGGCCCCAGGGGCGCGAGGCCTGGCGCGCCCGCCCGACCGCCGGGGGGCGCCAGCGCCGGGATCCACCTCGGCCGCGGACCGCGCTCCGAATTGGCGTAGCCCCGGCCCCGGCGAACGGGGTGCGTCTCCGTGTCGGGAGTCCCGCCGACGGCACCCGGCTGAGGCGACAGGCATGTACGCTAAGGAGCGCCGTCCGGGCCCGCGGCCCGGTCAGCCGGCTGACCAGCGTGGCGAGAGGCCGCCACGGGCCGGCGCTCCCGGTGACCCTAGCGTCTCCTTCCTGCCCGAGGCAGCCTCCGCAGGCTTGGTGAGCCGGCGACCCGCGGTCGGCCGGGCTGCAGCGGCCCCGGGGCCTCCTGGGGGCGCTCCGGGCGCCCCCCATTGAAGGGGGCGGTCGCCGTGGGTTCGCCGGACGGTGGGCAGCGGCCGGGGGCAGTGGCCAGGACCTGCGCCGTAGGGGCGGTGCGGCCGCGGCGAGGGGTCAACCCCGCATCCGCGGCCGGGCAGCCGGCACCGCGTGCGCCGGGTAGG     
P       GGAGAATTAACATTTGTTTAAATCATTCATATGAACTGAAAATTGTCGTTTAATTACTAACTTATTATACTTATATCATCTGACCAGTAATTAAAAATAAAAAACATTAAATATGTATTATTACGTAAAAAAAGTTATTATTATTTAAGTTAAATTGAAGATCGTATAATAAAATGGTTGAAATCATAAATACACCTTAGAAACAAAAAAATCAACAATTCATTTATAGTACTATATTATAAGACGTTAGGGAATAGAAAACAAAAAAACTGAATTCGTTGTTTCATGTTAGAAAAAAAACTGCATAAAATGTCTTAATAAATAATTGTTTTTAAAACATTATTAGAATCTTTTTCAATTTATACAAAAATAACTATTAATTGAATAAGTTGAATCATTTCATTGATAAATGCAAAAAAATTTATTATTCGATAGTATTTATTTTTTTTCTACATTTTCATATGTTTTCTCTGAAAATTATTATGTATTTAACATTATGAATAAGTCATTCATTGGCGTATATCTATCTGTTATGAGTGATATAATTTGAACGATTAATCGATATAATTGAAAGAAAAACTTATAAGTTATCTAGAATACTTAATTCACTAATAATAAAACTGTTTGAATATAAAACTATTAACATACTATAATACTTTACATAGGGTTAGAATATATAGATTCGTAATCTTAATATAAGTCTAAGAATTAAGAAATGTAAAAGTAATATGAATCAATACTGTATTCAAAAAGTCTAATCTTAAATTCTTTTTTAACTTTGTAGACTAACCATAATACATGATTCAGATTAATATTTACATGTAATAAAATTAAGAGTATATGAATTATCTCCCTTTAGAAATCAATATAATCGGTATGTACTGTATTAAAATAAAATTAAACTTCAGTTACCAAGCATCATAAAAATAACAATTGTGACTTTTTGCGAAGACTGAGAATTAGACTTATAACACAAAATTATTGTCTAGGTATAGTTTTATATCCAGTCCAGTAAATATCCGGCATCACTTTACTCCGTAGTTAGTCTTTCTAAGAAAGGAACTGATATTTTGCTCTATGCTCTTTTGCTTATAGAAGGGCACTTGTGACCTCATCTCTAATCGACAAAGACACTGTGTTCTTTGTGATCAGATGCAAGGCTCAAGTCGGCTTCCATAGAGGTTGTGGTTGTATTTGTGGTGTGAAGGTAAATCCAAATGTGTAGAACCTGGCAAACAAAAATGTTCTAGCTCCTAATTAAGAGTGATGATGATTTCGGCTCATGATGTAAGAGCCTCTCTCGTACTTCCCCAGACCCTTTACATCTAGACTCCGTCATAGCACTATGCTACCTGTTACTCGATCCAAAGTTCCAATATAAGTCGGTGGGACAAGTATTTAGATCGGATTGTAAGTGGGGGTTCACAGATAAATTTTTCTCTCTCATGCATCTAAGGAGATGTGTATGGGATTACTAGTCTAGTGCCGCTTTAAAGTAGGGCATGTCCGTCAAAGCCATCCTCGAATTTTGTACGACCAAACGGTAACCGTGCTACGTTGCTTAAACCAGGGTGCTGTCAGGAATGATATTATAACAACTCCTTAAGCTTCTGTAAATAAGATCTTTTCTGTCATACACTCTACTAAGTTACTGTACCTGAGCTCCAAGCAGCCATCCTGCCCAACAACACCATTGCCTGTACGATGAATCAATCCACAACCATACAACTTCATTACAGAAATAACTGATGTCACACTCTAATGAAACACTTGACATTGAATTGGTATTCGTACGTAGGTGCGTGGACACATGTTTATATTCCACGAGTGCATGAGTAAGACTGGGGTCTCGACGTATGAAAAACCGCAGTACAATGAACAATGTTACAGATTATAATCAGGAGGTAATTGCCAAAAAAAGTAGATCTGCTCACATACGCTCGAATGTCCCAAAGCACTGATTTCCATGAAAAGAGGGGGTAAGTTTTGCATTTCGGTTCGAACTATGAGACCCACTCCCCGACGCGATCCCACGGGTACAGCAGTTGCAAGGGTTCCTCGGCGGCGTGTAGCCCGGTACCCCCTTAGCTGCTACCCTGTCCGCGGATACTCCGCCGGTAACAGCTAGCCTACCCCGCATGCTAAGCTACACTTGGTGCGAGCCAGTAGAGGGCAAGGGTGCAGCGACACCCATCGCAGGATCCGAAAAATCACGCGGACAGCTGGCCCATGGCCAGCGTAGGGCGTTGAGTTGGCTACACGCACCGTTACCTAAACGCGCTAAACTACCTAGTTAGTCCTTTGTACAAATGATAGTAGGTATCAGCTCACGTGCCCATCACAGACGATGGCCTCTTCTGGCGAAGTATCTTCCGAGCCGTCCCCGCATCTCCCGTGGAACCGTATCCGACGGCAGAGTTCCGCCGGTCGATGGGCTCGAGCCCCGCATCAAACGGCAGCCTGGACCCGCTCGCCGCCTTGCCCTGCCCACGCCGTGCATTCGCGGCACCCACTCGTATTACAGGTCCATCCGGCAGCCTGAAACTTTCGGCCTGAGTTTCACCGGACCATAAATCCCGGGACAAGACTGTGCTGATCTCGCCCCTCCAAGCGATAGCAGGCCCGCGGGTTCCGCCAGGAATGTCTGGATAATAGAATGACCGGAAGATGGGCTTGCGGACGGTTTATCGTGTCTCGCCATAGGACTTCAGAACACGCTGCATGGTCACGATTAGGGGCGAGATCAACCCCCTAACCGATGTGACACTTCCCGGGTACCGGGGGTTATCCACAGACTCAATGCCGTTGCGGCTTCCGCGAGCCAACCAACGCATCCTTCAGGCAGCAGGATTGGAACTGCACAAGTGTGCGAGGGAAGGGCGGGGTGTGTGTGGTGTTGGGCCCGTCCGCGGTGCGGGATTCTGATTCTCGGTCGGCCAGGAGGACCGGTCTCCGTATACCCGCCCGCATCGGGTTGTCCGCGTCGGCCGACCAGTCCCACAGGGGGGCGCCCGCCCCGCGGCCACGACTCTGGGCGACCCGGCTGGGACACGGCTGGTGTGCCGGGCTCCGAGACCGACCGATCCAGCTCGTCCCGCGCACGTTGGGGGCCAGGGCCCGGCGCGCGCTGGGAGGTGGCGGCCGCCACGGTGCCCTGGGGCCCCGGCGGGACCGCCGGGCGGGCCGGACTAGCCCGGGGCATACCGCGCTCCCGCCCCCGAGACGGGGCCCGTAAACGCCGCTGAGCGTGGCGCCGGGGGCACTGCAGACGACGGGGAAGAGCGCGGCCAGCCGCGGCGGCGTCCACGGCCGCGTCCGGGACCCCGATAGTGCGGCGGCAGTGCCGAGACGCTGGCGGGCGGAAGCGCTCACGATCGGCTCAGGCGTGCGCCGACTGGGCCTCCCCACACCGCTCTGTGCATCCTGAGGTGTGCTGCGCGCCGGGGGGCCGGCCGCGCACCGACCGCATGGCCCCTGGAGCGCGAGGCCCGGCGCGCTAGCCCGCCCGGCAGGGGGCCCGAGCGCCGGCATCCACGTGTGCCGCGGACCCCGCTCTCAATTGGCGTACCACCCCACCCGGCGAGCGGGGTGCGTCTGCTTGCCGGGAGTCCCGCCGACGGGCGCCGGCTGAGGCGGCAGGCATTTACGCCAAGGAGCGCCGGCCGGGCGCGCGGCCCGGGGAGGCTCCTGAAGCGCGAGGTGAGACGCAGCCACGGGCCGGGGCTCCCGGGAACCCTATCGTCTCCTTCCTGGCCGAGGCAGCCTCCGGAGCTTTGGTGAGCATGCGACCAGGGGTCAGCCGGGTTGCCGCGGCCCCGGGGGCTGTTGGGGGCGGTCCGGGGGCCCCCCATTGAAGGGGGCGGTCGCCGTGGGAGGGCGGGACGGTGGGCAGCGTTCGGGGGCCGGGGCGAGGACGTGCGCCGTAGGGGCGGCGGGGCCGCGGCGACGGGTCACGCCCGCAGCGGAGGCCGGGCAGCCGGCACCGCGTGCCCCGGGGAGG     
O       GGAGAAATTTCAATTGTTTAAATGATTCATATGAACTGCAGATTAGCGCTTAATTACAAACTTATAATACTTATATCAAAAGAACAGAATCCAAAAAAAAAAAAAAATAAATATGTATTATTACGTATAGGAAAATATTATTATTTAAGTTAAATTGAAGATCGTAAAACATAATTGTTGTATTCATAAATACACTTCAGAAACAAAAAAATGAACAATTCATTTATAGTACAATATTTTAAGACAAAAGGGAAATGAAATCCAAAAAACTGAAGACGCTGATTCTCGATAGATATTAAACTGATTAAATTGTCTTATTAACTAATAGTGTTTAAAACATTAGTAGCATCGATTTCAATATACACTAAAATAATTATTAAATGAATAAGTTGAATCTTCTCATTGATAAATGCAAAAATATTTATTATTCGATAGAATTGATTTGTTTTCTCTATTGTCATCTGTTTTCTCAGAAAAATTTTATGTATTTAACATTATGAATAAGTCTTTCATAGGTGTATATCTAACTGTTAAGAGTGATATAATAGGAACTATTCATCGAAATAATTGGAAGAATAACTTATAAGTAATCTAGAATACTAAATACATTAATAATAAAACTGGTTGTAGATATAATAATTAGCATACTTTAAGACTTTTCATAGCGTTAGAATATATAGATTCGAAATCTTATTATAAGTCAAAGAATTAAGAAATGTATAAGTAATATGAATCTATTCAGTATAACAATAGTCAAGTCTTAAATTCTGTATTAACTTTGACGACTAACCATAAGACATGATTCAGTTTTAAAATTACATGTAGTAAAAATAAGAGTATATGAATTATTTCCCTTTAGAAATCAATATACAAGGTATGTACTGAATTACAATAAAAGTAAACTTTAGTTACCAAGCATTATAAAAATAAAGAAACTGACTTTTTTAGTAGAATGAGAATTGGACTTAAAACACAAAATTAATGTCGAGTGATAATATTATATCCAGTCCAGTAAACATGCGGCCTCACTTTACTACGTAGTAGGTCTAGCAACGTAAGGAACGGATAGCCGTCTCTATGCTCTTTTGCATATAGATACGCTGTTGCGACGCCATCTCTAATCGGTAAAGAAGCTGTGTACTTGGTGACCAGATGCTAGGCTCAAGTCTGCTTCCATAGCGGGATATGTTGGATTTGTGGTGTGAAGCTTAAACCAAGTGTGAAAAACCAGGCAAACAAAAATGTTCTAGCTCCTAATTAAGAGTAATGCTTATTCCAGCTCATGCTGTACGGTCCTCTCTAGCACATCTTCAGACACTTTACATCTCTACTCCGTCTTAGCACTAAGCTAGCTTTTACTCGATCCAAAGTTCCAATTTAAGTCGGTGGGACAAGTATTTAGATCGGCTTGTTAGTGCGGGTTCACAGATTAATCTTTTTCTCTAATGCATCTAAGGATATGTGTTTGGGATTACTAATCTTTTGCCGCTTTGAAGTAGCGCGTGTCCAACTATGCCATCCGCTAATATTGGACGACCAAACGGTATCCGTGCTACGTTGCTTAAATCAATGTGCTGTCAGTAATGATATTTTACCCACTCCTTAACCTCCTGAAAAATAGATCTTATCTGTTATAAACTCAACAGAGTTACTGTACCTGCGGTCCAAGCAGCCATCCTCCCCACCAACACGATTGCCTGTAAAATGAATCAATCCTCATCCATACAACTTCACTACAGAAATAACTGACGTCACACTATAGTCATACACTTGAGATTCAATCGGTATCCGTACTTAGGTGCATGCACTGATGTTTATATTCCAAGAGTGCATGAGTAAGACAACGCTCTCGAGGAATGAAAAACCACAGGACATTGAACAATGTTACAGATTGTAACCAGGAGGTAATTGGTAAAAAAACTAGATCTTCTCTCATTCGCTCGAATGTCCCAAAGCACTGTTTTCAATGAAAAAGGGGCATAAGTCTTGCATTACGGATAGAATTATGCGATCGACTCCCCGACGCGATCTCCCTGGTACAGTAGTTGCAAGGGTTCATCGGCGGCGTGTAGCCGGATCCCCCCTTGGCGGCTACCATGTCCGCGGATAGTACGCCGGTAACAGCTACCTTACCTCGCATGCTAAGCTACACCAGGTGCGAGCCAGTAGAGGGGATCGGTGCAGCGACACCCACGGCAGAATCCGCAAAATCACGCGCACAGTTCGCGCATGGCCAGCGTTGGGCGTTGAGTCGGCTCCACGCACCGTTACCTCAACCCGCTGTACTGCCTAGCTAGTCCTCTGTACAAACGGTAGTAGGTATCAGCTCATGTGCCCATCACAGACGAAGGCCTCTTCTGGCTAAGTATGTGCCGAGGACTCCCCGCACCGCCCGACGAACCGTATCCGACGGCAGAGTCCCGCCGGTGGATGGGCTCGAGCCCCGAATCAAACAGCAGCATGGACCCACTCGCCCCCTTGCCCTCCCCACGACGTGCTTTCCCGGCACTCACTCGTTTTACAGGTCCATCCGGCTGCTTGCAAATCTCGGCATGAGTTTCACCGGACCATGAATCCCGGGGCAAGACTTAGCTGAGCTCGCCCCTTCAAGCGCTAGCAGGCCGGCGGGTGCCGCCAGGAATGTCTGGATAATACAATGACCGGAAGATGGGCTTGCGGGCCCTTTTCCGCATCTCGCCATAGGACTTCAGAACACGCGGCATGTTCATGATCAGGGGCTAGATCAACTCCCGAACCCCTGTGACACCTTCGGGGTACCGGGGGCTAGCCACAGACTCAATGCCGTTGCGGCTGCCGCGACTCAACCAGAGCGTCCGTCAGGCAGCACGATTGAAACTGCACTTGGTTGCGAGGGAAGGGCCGGGTGAGTCTTGTGTTGGGCGAGTCCGAGGTGCGGGATTCTGACGCTCGGTTGGCCAGGAGGACCGGGCTCCCTATACCCGCCCGCAGCGGGTCGTCGGCGTCGGCTTCCCAGTCCCACAGGTGGGCGCCCGCCCCCCGGCCACGACTCTGGGGGACCCGGTTTTGACGGGCGCGGCGTGCCGGGCTCCGTGACCGACCGACCCAGCTCGTCGCGCCAACGTTGGGGCCCCGCGCTCGGCGCGCGGTGGGAGGGGGCGCCCGCCACGGTGCCGTGGGGCCCCTGCGGGACCGCCGGCCCGGCCGGACTATCCTGGGGCTTACCGCGTTCCCGCCCCCGAGACGGGGCCCGTAAACGCCCCTGAGCGTGGCCCCGGGGGCAGTGCCGACGACGGGGAAGAGCGCGGGCGGCCGCGACGGCGGCCACGGCCGGGTCCGGGACCCCGTTAGGGCGGCGGCAATGCAGAGACGGTGGCGCGGGGAAGCGCTGACCATCGGCTCAGGGGTGTGCCGGCGGGGCCTCCCGTCACCGCTCTGTGCATCCTGAGCTGTGCTCCGCGCCGGGGGCTCCGCCGCGCACCGACCGCGCGGCCCCAGGAGCGCGAGGCCGGGCTTGCCAGCCGGGCCGCCAGGGGGCGCCACCGCCAGCATCCACCTCGGCCGCGGACCCCGCTCTCAATTGGCGTACCCCCGACCCCGGCGAGCGGGGTGCGTCTGCGTGTCGGGAGTCCCGCCGACGGGAGCCGGCTGAGGCGACAGGGATGTACACGAAGGAGCGCCGGGCCGGCCGGGGGCCCGGCCCGGCGCCTGACGAGCGCGGCGAGACACCGCCACGGGCCGGGGCTCCCGGTGACCCTACCGTCTCCGTCCTGCCCGAGGCAGCCTCCGCAGGCTTGGTGAGCAGGCGACCAGCGGTCAGCCGGGCTGCGGCGGCCCCGGGGGCTATCGGGGGCGCTCCGCGGGCCCCCCACTGAAGGGCGCGGTCGCCGTGGGCGCGCCGGACGGTGGGCAGCGGGCGGGGGGGGTGGCCAGGACCTGCGCCGTAGGGGCGGCGGGGCCGCGGCTAGGGGTGACGCGCGCACCCGCGGCCGGGGAGCCGGCACCGCGTGCCCCCGGCAGG     
N       GGAGAATTATCATTTGTTTAAATCATTCATATGATCTGAAAGATGACGTTTAATTACAAACTTTTAATACTTATATCACCCGACCAGTATTCAAATAAAAAAAACAATAAATATGTATTTTAACGTATAAAAAATTATTATTATTTAAGTTAAAATGAAGATCGTATAAAATACTAGTTGAAATCATAAATACACATTAGAAAAAAAAAAATTAACAATTCATTTATAGTACGATATTAGATGCTTATAGGGAATAAAAATTCAAAAAACTGAATACGATGATTCTTGCTGAACATTAGACTGATTAAATTGTCTTAACAACTAATAGTGTTTAAAACATTAGTAGTATCGTTTTCTTTATACACAAAAATAATTATTAATAGAATAAGTTGAAACATATCATTGATAAATGCAAAAAAATTTATTAATCGATAGTATTGATTTCTTTTCTCCATTATTATATGTTTTCTCAGAAAAATTTTATCTATTTAACAATATGAATAAGTCATTCATTGGCGTATATGTTTCTGATAGGAGTGATATAATTTGAACTACTAATCGAAATAAATAATAGAATATCTTATGAGTAATCTAGAATACTAAATACATTAATTATAAAACGGTTTGATGATATAATTATTACCATATTTAAAAACTCTTCATATGGTTAGAATATATAGTTTCGAAATCTTACTATAAGTCAAATAATTAAGAAATGAAAAAGTAATATGATACAATTAAGTATAAAAATAGTCTAATCTTAAATTCTTTTTTAATTTAGTTGTCTAACCATAAAACATGATTCGGTTTTATACTTATATGTCGTAAAAATAAGAGTATATGAATTATTTCCCTTTAGAAATCATTATAATCGGTATGTACTGTATTACAATAAAAATAAACTTCAGTTACCAAGCATTACAAAAATAAAGAAAGTGACTTTTTTAGAAGTATGAGAATTAGACTTCTAAAACAAAATTATTGTAGAGAGGTAATATTATATCCAGTCCAGTAAACATCCGGCACCACTTTACTACATAGTACGTCCCTCAACGTAAGGAACAAATATTCATCTCTAAGCTCGTTTGCATTTAGATACGCACTTGTGACGGCGTCTCTACTCGGTAAAGAGACTGTGTTCTTGGTGACCAGATGCAAGGCTCAAGTCGGCTTCCATAGTTGCAGATGTTGTCTTTGTGGTATGAAGGTTAATGCAAATGTGAAGAACCAGGCAAATAACACTCATCTAGCTCCTAATTAAGTGTAATGATTATTTCAGCTCATGGTGTAAGAGCCTATCTACCACTTCTCGAGACCCTTTACATCTTTTCTCCGTCATAGCACTATGCTAGCTGATACTCAATCCAAAGTTCCAAAATATGTCGTTGGCACAAGTATTTAAATCTGTTTGTTAGTGCGGGTTCACAGATTAATTTTTCTCTCTCATGCATCCGAAGAAATGTGTGTGGGTTTACTAGTCTACTGTCGCTTTGAAGCAGCGCGTGTCCGCCAAAGCCATAATCAAATTTTGTACGACCAAACGGTAACCGTGCTACGTTGCTTAAAACAGAGTGCTGTCAGTAATGATATATTAGCCACTCCTTAAGCTCCTGTAAATAAGATCTTATCTGTTAAACACTCTACTGAGTGAATGTACCGGAGCTCCAAGCAGCCATCCTCCCCAACAACACGATTGCCTGTACAATGAATAAATCCACATCGATCCAACTTCATTACAGAAATAATTGACGTCACACTCTAGTTATAAACTTGGCGTTCAATCGGTATCTGTACTTAGGTGCATGGAGTCATGTACAAATTTCACGAGTGCATGAGTTAGACTTAGGTCTCGGTGTATGAAAATCCTCAGTACCATGAACAACGTTACAGTTAATAATCAGGAGGTAATTGGCAAAAAAACTTGATCAGCTCACATTCGCTCGAATGTCCCAAAGCAATATTTTCAATGAAAAGGGGGGGTAAGTTTTGCATTACGGTTAGGATGATGAGATCCGCTCCCCGACGCGATCCCGCGGCTGCAGTAGTTGCCAGGGTTCCTCGGCGGCGTGTAGCCGTATACCGCCTTAGCTGCAACCCTGTCCGCGGATACTCCGCCGGTAACAGCTAGCCGACCTCGCATTCTAAGCTACACCTGGTGCGAGCCACTAGAGGGCAACGGTGCAGCGAATCCCATGGCAGGTTCCGAAAAATCACGCGGACAGGTCGCGCATGGCCAGGGTTGGGCGTTGAGTAGGCTGTACGCATCGTTACCTCACCCCGCTAAACTGCCTAGTTATTCCTCTGTGCAAATGTTAGTAGGTGTCAGCTGACGTGCCATTCAAAGACGAATGCCTCTTCTGGGGAAGTATGTTCCGAGCTATCCCCGCACCGCCCGAGGAACCGTATCCCGCGGCAGAGTCCCGCCGGTGGATGGGCTCGAGCCACGCATCAAACATCAGCATGGACCCGCTCGCCGCCTTGCCCTCTCCACGCCGTGCTCTCCCGGCACTCACTCGTTTTACAGGTCCAACCGGCTGCATCTAACTATCGGCATGGGTGTCACCGGTCCATAAATCACGGGATAAGACTTGGCTGACCTCGCCCCTTCAAGCGGTAGCAGGCCCCCGGGCGCCGCCAGGAAGGGCTGGATAATAGACAAACGCGAAAATGGGCTCTCGGGCGGTATAGCGCGTCTCGCCATAGGACTTCAGAACACGCTGCATGGTCACGATCAGGGGCAAGATCAACCCCCTTACCCATGTGACGCATCCGGGGTACCGGGGGATAGCCACATACTCAATGCCGTTGCGGCTACCGCCAGCCAACCAGAGCATTCGTCAGGCAGCACGATTGAAACTGCAATAGGTTGCGAGGGAAGGGCCGGGTGAGTGTTGTGTTGGGCGCGACCGAGGTGCGAGGTTCCGTCTCTCGGGCGGCCAGGAGGATCGGGCTCCATTTACCGGCCCGCATCGTGTCGTCCGGGGCGGCCTATCAGTCCGACAGGAGGGCGCCCCCCCCCCGGCCACGACTCTGGGCCAGCCACCTTGGACGCGGGTCGGGTACCGGGCTCCGTGACCGACCGACCCGGCTCGCCCGGCGAACGTTGGGCCCCAGGGCACGGCTGGCGTTGCGAGGGGGCGCCCGCCACGGTGCCGTTACGCCCCGGCGCGACCCGGGGGCCGGCCGGACTAGCCCGGGCCACACCGCGCACCCGCCCCGGAGACGGCGTCCGTAGACGCCCCTGAGCGTGGCTCCAGGGGCACTGCCGACGACCGGGAAGACCGCGGCCCGCCGCGGCGGCGGCCACGGCCCTGTCCGGAACCCCGGTAGCGCGGCGGCAATGCGGAGATGGTGGCGCGCGGAAGCGCTGACGGTCGGCTGAGGCGCGAGCCGGCGGGGGCTCCCGACTCCGCTCTGTGCATCCTGAGGTGTGCTGCGCGCCGGGGGGCCCGCGGCGCACTGACCGCACGGCCCCGGGAGCGCGAGGCCGGGCCCGCCAGCTCGCCCGCCAGCGGGCTGAAGCGCCAGCATCCACCTCTGCCGCGGACCCCGCTCCGAATTGGCGTACCCCCGGCCCCGGCCATCGGGGTGCGTCTGCGTGCCGGGAGTCCCGCCGACGATAGCCGGCTGACGCGACAGGCATGTACACCAAGGAGCGCCGGGCGGGCCCGGGGCCCACTCAGCCGCCTGACGAGCGGGGCGAGACGCTGCCACGGGCCGGGGGTCCCGGTAACCCTAGCGTCTCCTTCCTGCCCCAGGCAGCCTCCGCAGGCTTGGTGAGCAGGCGAGCATCGGTGAGCCGGGGTGGCGCGGCCCCGGGGGCTCTGCGGGGCGCTCCGGGGGCCCCCCATTGAAGGGCGAGGTCGCCGTGGGCGAGCGGGACGGTGGGCAGCGCGGGGGGGCGGTGGCGAGGACCTGCGCCGTAGGGGCGGCGGAGCGGCTGCGAGGGGTCACGCCCGCACCCGCGGCCGGGCAGCCGGCACCGCGTGCCCCCGGCAGG     
M       GGAGAATTTTAAATTGTTTTAATCAATCTTATGAACTGACATCTGGCGTTTAATTAATAACTTCTAAGTCTTATATCAACAGACCAGTATGAGATAAAAAAAAACGATAAATATGTATTTTTACGTAAAAAAAATTATTATTATTTAAGTTAAATAGAAGATCGTATAATATAATGGTTGAAATTACAAATTCACATTAGACATAAAAAAATCAACAATTCATTTATAGTACTATATTTTAAGACGTAAGGGAATTGTAATCCAAAAAACAGAATACGATAAATCTTGCTAGATAAGAAACTGATAAAATTGTCTTAATAACTAATAGTGTTTAAAACATTAGTAGATTCGTTTTCAATCTACACAAAAATAAATATTAATTGAATAAGTTGAATCATAGCATTGATAAATGCAAAAATACTTATTATTCGATAGTATCGTTTTTTTTTCTCTATTTTCATATGTTTTCTCGTAAAAATGTTATGTATTTAACATTATGAATAAGTCATTCATTGGCGTAAATCTTTCTGTTAAGTATTATATAATTTGTACTATTAATCGACATAAATGAAGGATTAACTTAAAAGTTATCTAAAATACTAAATACATTAATTATAAAACGGATCGAAGATAAAATAATTAACATACTTTAAGACTTTTCAAAAGGTTAGAAAATATAGCTTCGATATCTTATTATAAGTCAAAGAATTAAGAAATATAAAAGTAACATGTAACAATACAGTATTAAAATAGTCTAATCTTAAATTCTTTTTTAACTTTGTCGACTAACCATAAAACATGCATCAGTTTCATGCTTACATGTTATAAAAATAAGAGTATATGAATTATTTCCCTTTAGAAATCAATATATTTGGTATTTACTGTATTACAATAAAAGAAAACTTCAGTAAACAAGCATTATAATAATAAAGTGCTTGACTTTTTTAGAAGAATGAGAATTAGATTTATAAAACAAAATTATTGTCTAGAGGTAGTATTATATCCAGTCCAGTAAACATCCGGCATCACTTTACTCCGTAATATGTCTCACAACGCAAGGAACTGATATTCTTATCTTTGATCTTTTGCATATAGATACCCACCTGTGACGCCATCTCTAATCGGGAAAGAATCTGTATTCTTGGTGACCAGATGCAAGGCTCAAGTCTGCTTTCATAGTTGCAGAAGTTGTATTTGTGGTGTGAAGGTTAATCGAAATGTGAAAAACCAGGCAAACAAAATTGATCTTGCTCCTAATTAAGTGTAATTCTTATTGCAGCTCATGATGTAATAGCCTCTCTAAGACTTCTTCAGACGCTTTACATCTCTACTCCGTCTTAGCACTATGATATCTGTTACTCGATCCAAAGTTCCTATATATGTCGATGGGACGAGTATTTAGAACGGGTTGTCAGTGAGGGTTCACAGATTAATTTTTCTCTCTCCTGCATCTTAGCAAATGTGTATGGGCTTACTAGTCTATTGATGGTTTGAAGTAGCGCGTGTCCGCCGACGCCATCCTCCAATTCCGTCCGACGAAACGGTAACCGTGCTACGTTGCTTAAATCAGAGTGCTGTCAGTAATGATATATTAACCACTCCTTAAGCACCAGTAAATAAGATCTTATCAGTTATACAATCCACTGAGTTAGTGTACCTTAGCTCCAAGCAGCCTTCCTCCCCAACAAAACAATTGCCTGTAAAATGTATCAATCCACACCCATACAACTTCATTACATAAATAACTGACGTCACACTCTAGTCATTCACTTGACCTCAGATTGGTATCCGTCCTTAGGTGCATGCACCCATGTTTATATTCCACGAGTGAATTAGTAAGACCAACGTCTCGAGGTGTGAAAAACCCCAGTACATTGAACCATGTTACAGATTATAACCAGGAGGCAATATGCAAAAAAACTAGATCGGTTCGCATTCGTTCGAATGTCCCAAAGCCCTGTGTTCAACGAAAAGGGGGGTTACGTTTTGAATTACGGTTTGCGTGGTGAGATCCACTCCCCGACGCGATCCGACTGGTACAGCAGTTGCAAGGGTTCTTCGGCGGCGTGTAGCCGTTTTCCCCCTTAGCTGCTACCCCGTCCTCGGATACTGCGCCGATAACAGCTAGGCTACCACGCATGCTAAGCTACACCTGGTGCCAGCCAGTAGAGGCCAACGGTGCTGCGATACCCATCGCAGCATCCGAATAACCTCGCGCACAGGTCGCGCATGGCCAGGGTTGGGCGCTGAGTCGACTCCACGCATCGTTACGTAGAGCCGCTCCACTGCCTAGATAGCCCTCTGTACAAATGCTAGTACGTATCAGCTCACGTGCCAGTCACAGACGAAGCCCTCTTCTGGCGAAGTATGTTCCGAGAAGTCCCCGCACCGACCCAGGACCTGTATCCGGCGGCAGAGTCCCGCCGGTGGATGGGCTCGAGACCCGCATCAGACAGCAGCCTGGACCCGCTCGCCGCCTTGCCCTCGCCACACCGTGCTTTCACGGCACCCACTCGTTTTACAGGTCGATCCGGCAGCCTGCAACTTTCGGCTTGAGTCTCACCGGACCATAAATCCCGGGACAAGACTTCGCTGACCTCGCCCCTCGAAGCGGCAGCAGGCCCGCGGGTGCCGCCAGGAAGGTCTGGATAATAGAATGACCGGATGATGGGCTGGCGGCTCGTTCATCGCGTCTCGCCATAGGACTTGAGAACACGCTGCATGGTCACGATTAGGGTCAAGATCAACCCCGTAACCCCTGTGACACTTCCGGGGTACCGGGGGTTATCCACAGACTCAATGCCTTTGCGGCTGCCGCGAGGCGACCAGAGCATCCGTCAGGCAGGACGATTGAAACTGCTATAGGTTGCGAGGGAAGGGCGGAGGGAGTGTTGAGTTGGGCGCGTCCGAGCTGCGGGTCTCTGACTCTCGGGTGGCCAGGACGACCGGGCTCCCTATACCCGCCCGCATCGGGTCGTCCGGGTCGGCCTAACAGTCCCACAGCAGGGCGCCCCCCCGCCGGCCACGACTCTGGCCTACCCGGGTTGGGCGCGGCCTGCGTGCCGGTCTCCGTGACCGACCGACCCGCCTCGGCCGGAGAACGTTGGGGCCCAGTGCTCGGCGGGCGATGGGAGGGGGCGCCCGCCACGGTGGCGTGGGACGCCGGCGGGACCGCCGGGGGGGCCCGACTAGCCTGGGGCTGACCCCGCTCCCGCCCCCGAGACGGGGTCCGCACACGCCCCTGAGCCTCGCTCCGGGGGCAGTGCCGAGGACCGGGAAGACCGCGGGCCTCCGCGGCCGCGGCCACGGCCCCGTCCGGGACCCCGCTACGGCGGCGGGAATGGAGAGACCGTGGCGCGCGGAAGCGCTGACGATCGGCTCAGGTGACAGCCGACGGGGCCTCCCAACACCGCTCTGCGCAGACTGAGGTGTGCTGCGGGCCGGGGGGCCCGCCTCGCACGGACCGCAGGGCCCCAGGAGCGCGAGGCCCGGCACGCCAGCCCGGCCGCCAGGGGGCGACAGCGCCGGCATCCACCTCTGCCGGGGACCGCGCTCTCAATTGGCGTACCCCCGACCCCGGCGCCCGGGGTGCGTCCGCGTGCCGGGAGTCCCGCCGACGGAAGCCGGCTGTGCTCACAGGCATGTACACCAAGGAGCGCCGACCGGGCCCGCGGCCGGCCCCGGCGCCTGAGGAGCGCGGCGAGACGCCGCCACGGGCCGGAGCTCCCGGTCACCCTAGCGTCTCCTTCCTGCCCGAGGCAGCCTCCGCAGTCTTGGTGAGCATGCGACCAGCGGTCAGCCGGGCTGCCGCGGGGCAGGGGCCTCCGGGGCGCGCTCCGGGGGCCCCCCATTGAAGGGCGCGGTCGCCGTTGGAGCGCGGGACGGTGGGCAGCGAGCGGGGGCGCCGGCCAGGACCTCCGCCGTAGGGGCGGAGCGGCGGCAGCGAGGGGTCACGCCCGCAGCCGGGGCCGGGCAGACGGGACCGGGTGGCCCCGGCAGG     
L       GGAGAATTTTCAATTGTTTAAAACATTCTTATGAACTGATGTTTAGCGATTTATTATTAACTTGTAATACTTATATCATCAGAACAGTATTCAAAAAAAAAAAAAAATTAATATGTATTTTTACGTACAAAAATTATTTATTATTTAAGTTAAATTGAAGATCGTATAATAAAATTGTTGTAATCATAATTACACATTAGAAACAAAGAAATCAACAATTCATTTATAGTACTATATTAAAAGAAGATAGGGAATAGAAATCTAAAAAACCGAATAAGATGATTCTTGATAAATAATAAACTGATTAAAATGACTTAATAAATAATAGTGATTAAAACATTAGTAGAATCGTTTTCAATCTATTCAAAAATAATTATTAATTGAATAAGTTGAACCATATCATTGATTAATGCAAAAATATTTATTATTCAATAGTATCGATTTCTTTTCTCCATTTTCATATGTTTTCTCTGAAAATTCTTATGTATTTTACATTATGAATAAGTCATTCATTGGCGAATATCTTACTGTTACGAGTGAAATAATTAATACCATTAATCGAGATAAACGGAAGAAGAACTTATAAGTAATCTAGAATACTAAATACATTAATTATAAAATTGTTTGAACATATAATAATTAACATATTTTAATACTTTTCATAGGGTTAGAATATATAGCTTCGAAATCTTATTATAAGTCAAAGAATTAAGAAATTTAAAATTAATATGAAACAATAAAGTATAATAATAGTCTATTCTTAAATTCTTATTCAACTGGGCCGACTAACCATAATACATGTTTCTGTCTTATACTTACATGTAGTAAAAATCAGAGTATATGATTTATTTCCCTTTAGAAATCAATATATACGATATGTACTGTATTACAATAAAAGCAAACATCAGAAAATAAGCATGATAAAAATAATTAGACTGACTATTTTAGGAAAATGAGAATTAGACTTATAATACAAAATTATTGTAAAGAGGTAATATTATATCCAGTCCAGTAAACATCTGGCATCACTATACTTCGTAGTACGTCTCTCAACGAAAGGAACGGATATACCTCTCTATGCTCGTTTGCCTATAGATACCCACCTGCGGCACCATCTCTAATCGGGAAAGAAACTGTATTCTTGTTGACCAGATGCAAGGCTCAAGTCTGCTTCCATAGTTGAATATGTTGGATTTGTGGTCTGAGGTATAACCCAAATGTGTAGAACCAGGCAAACAAAATTTCTCTAGCTCCTAATTAAGTGTAATGATTATTTCAGCTCATGATGTAATTGCCTTTCTAGAACTTCTATAGACACTTTACATCTCGACTCCGTCGTAGCACTATGTTAGTTACTACTCGATCTAAAGTTCCAATATAGCTCGATGGGACAAGTATTAAGATCGGATTGTGACTGCGGGTTCACAGATGAATTTTTCGCTCTCATGCATCTAAGTGAATGCGTATGGGCTTACTGTCCTCTTGGTGCTTTAAAGGCGCGCGTGTCCAGCAAAGCCATCTTCCAATTTTGTCCGACGAAACGGTAACCGTGCTACGTTGATTAAACTAGGGTGCTGTCAGAAATGATTTTTAAACCACTCCTTAAGCTCCTGTAGATAAGATCTTATCTGTTATACACTCTACTGAGTTTCTGTACCTGAGCTCCAAGCAGCCTTCCTCCCAAACAACGCGATTGCCTGTAATATGAATCAATCCACATCCATACAACTTCATTACAGAAATGACTCACGTCACACTCTAGTCTTCGAATTGACCTTCAATCGGTATCCGTCACTAGGTGCATGCAAGCATGTTTATATTCCACGAGTGCATGAGTAAGACCATCATCTCGCGGTTGGAAAAACCACAGTACAATGAACTATGTTACAGATTAAAAATAGGATGAAATTGGCAAACAAACTCGATCGGCTTACATCCGGTCGACTGTTCCGAAGCACTGTTTTCTATGAAAAGCGGGGGTAAGTTTTGCATTACGCTAAGAATGAAGACATCAACTCCCCGACGCGATCCCGCGGGTGCAGCAGTTGCAAGGGTTCCTCGGCGCCGTGTAGCCGTGTGCCCCCTAAGCTGCTACCCCATCCCCCGATACTCGGCCGCTAGCAGCTAGGCGACCTCGCATGATAAGCTACACCTGGTGCGAGCCAGTATACGGCAACGCTGCGGCGAAACCCATCGCAGGATCCGAAAAATCACGCGTACAGGACGCTCATGGCCAGTCTGGGGCGTTGAGTCGGCTATACGCATCGTTACCTAAACCCGATAAACTGCCTAGTTATTCCCTTGTATAAATGGTAGTAAGTATCAGCTCACGTGCCGATCACAGACGAGGACCTCTTCTGGCGAAGTATCTGCCGAGTGATCCCCGCAACGCCCGAGGACCCGTATCCCGCGGCAGAGTCCCGCCGGTGGGTGGGCTCGAGCCCCGCATCAAACAGCAGCATGGACCCGCTCGCCACCTTGCCCTCCCCACGCCGTGCTAGAACGGCACCCACTCGTTTTACAGGTCCAGCCGGCTGCGTGAAACTTTCGGCATGTGTTTCACCGGACCATAAAGCCGGGGACAAGACTCTGCTAACCTCGCCCCTTCAAGCGGTAGCTGGCCCGCGGGTGCCGCCAGGAATGTCTCGATAATAGAATATCCGGAGGATGGGATTGCGGGCGGTTTATCCCGCCTCGCCATAGGACTTCAGAACACGCTGCATGGTCAGGATCAGGGGCAAGATCAACCCCCTAACCGATCTGACACGTCCGGGGTACCGGGGGGTAGCCACAGAGTCAGCGCCGTTCCGGCTGCCGCAGGCCAACCAGCGCATCCGTCAGGCATCACGATTGGAACCGCAATAGCTTGCGATGGAAGGGCGCGGTGTGTGTTGTGTTGGACGCGACCGAGATGCGGGATTCTGACTCTCGGTCGGCCAGGAGGAACGGGCTCCCTATACCCGCCCGCATCGGGTAGTCCGGGTGGCCCTTCCAGTCCGAGAGGAGGGCGCCCCCCTCCCGGCCACGACTCTGGGTGAGCCCGGTGGGACGCGGGTCGCGTGCCGGGCTCCGTCACCGACCGATCCACCTCGTCCGGCGGACGTTGGGGCCCAGGGCGCCGCGGGCGATGGGAAGGGCCATCCGCCACGGTGCCGTGGGGCCCCGGCCGGACCGCCGGGCGGGCCGGACTAGCCCAGGGCTTACCCCGCTCACGCCCCCGAGACGGTGTCCGCAAACGCCGGTGAGCGTCGCTCCGGGGGCCCTGCGGAGGACCGGGAAGAGCGCGGCCCGGCGCCGCGGCGGCCACGGCCGGGTCCCGGACTCCGCTAGGCCGGCGGCAATGCAGAGACCCTGGCGCGCGGAAGCGCTGACCATCGGCTCAGGCGAGAGCCGGCGGGGCATCCCGAGACCGCTCTGCGCATCCTGAGGTGTGCTGCGCGCCCCGGGGCCCGCCGCGCACGGACCGCACGGCCCCGGGAGCGCGAGGCCGGGCGTCCCAGCCCGCCCGCCAGGGGGCGCCAGCGCCGGCATCCCCGTCTGCCGCGGACCCCGCTCTCAATTGGCGTACCACCGAACCCGGCGACCGGGGTCCGTCTGCGTGTCGGGAGTCCCGCCGACGGGCGCTGGCTGAGGCGACAGGAATGTACACCAAGGAGCGCCGACCCGGCCCGCGGCCCGTCCGGGCGCCTGAGGAGCGCGGCCAGAGGCCGCCACTGGCCGGGGCTCCCGGTAGCCCTACCGTGTCCTTACTGCGCGAGGCAGCCTCCGGAGGCTTGGTGAGCAGGCGACAAGCGGTCGGCCGGGCTGCCGCGGCCCCGGGGGCTCTCGGGAGCGCTGCGGGGGCCCCCCATTGAAGGTCGCGGTCGCCGTCGGAGTGCGGGACGGTGGGCAGCGGGCGGGGGCGGTGCCGAGGATCTGCGCCGCAGGGGCGGCGGCGCCGCCGCGAGGGGTCAAGCCCGCAGCCGCGCCCGGGCAGCCGGCACCGGGTGCCGCCGGCAGG     
K       GAAGAATCTTCAATTGTTTTAATCATTCTTATGAACTGAAATTTGGCGTTTAATTAATAACTTTTAAAGCTTATATCATTAGACCAGTATAAAAAAAAAAAAAACAATAAATATGTATTTTTACGTATAAAAAATAATTATTATTTAAGTTAAATTGAAGATCGTATAATATAATGGTTATAATCATAAATACACATTAGATATAAAAAAATCAACAATTCATGTATAGTACTATATTATAAGACGATAGGGAGTAGAAATAAAAAAAACTGAAAAAGATGATTCATGTTAGATAATGTATTGATTAAATTGTCTTAATAAATAATAGTATTTAAAACATTAGAAGAATCACTTTCAATCTACACAAAAATAATTATTAATTGAATAAGTTGAAACATATCATTGATAAATGAAAAAATATTTATTAATCGATAGTATCGATTTATTTTCTCCATTTTTATATGTTTTCTCTAAAAAATTTTAAGTATTTAACATTATGAATAATTCATTCATTGGCGTATATCGGTCTGTTAGGAGTGATATAATTTGTGTTATTAATCGAAATAAATTGAAGAATAACTTATAAGTAATCTAGAATACTAAATACATTAATTCTAAAAATGTTTGAAGATAAAATAATTACCATACTTTAAGACATTACATAAGGTTAGAATATATTGATTCGATATCTTACTATAAGTAAAAGAATTAAGAATTGTTAAAGTAATTTGAATCAATTCAATAATGTAATAGTCTAATCTTAAAATCTTTTTTAACTAAGCCGACTAACCATAACACATGTTTCAGTTTTATATTTACGTGTCGTAAAATTAAGAGGATATGAATTATTTCCCTTTAGAAATCAATATATTCGGTCTGTACTGTATTACATTAAACGTAAACTTCAGTTACCTAGCATCATAAAAATAAAGAGTTTGCCTGTTCTAGAAGAATGAGAATAAGACTTATAACACAAAATTAATGTATAGAGCTAGTAATATATCCAGTCCAGTAAACATCATGCATCACTGTACTCCGTAGTAGGTCTATGAACGAAAGGAACAGATATTCAGCTCTATGCTAGTTTGCTTATAGATTAGCACCTGTGACACCATCTCTAATCGGGAAAGAAACTGTATTCTTGGTGACCAGATGCCAGGCTCAAGTCGGCTTCCATAGTTGCAGAAGTTGTATTTGTGGTGTGAAGGTTCATCCAAAAGTGAATAACCCGGCAAATAAGACTGTTCTAGCTCCTAATCAAGTTTAATTTTAATTTCAGCTCATGATGAAATTGCCTTTTTAGCACGTCTCCATACCCTTCACATCTCTACTCAGTCATAGCACAGTGGTAGCTGTTACTTGATCCAAAGTTCCAATATATATCGATGGGACGAGTATTTAGATCGGTTTATTAGTGCGGGTTCACAGATTAATTCTTCACTCCCATGCATCTGAGGAAATGCGTATGGGCTTACTAGTCTATTGGCGCTTTGAAGAGGCGCGTGTCCGCCAAAGCCATCCTCTAATTTTGTCCGAGGAAACGGTAACCGTGCTACGTTGCTTAAACTAGGGTGCTGTCAGTAATGATATGTTACCCACTCCTTAAGCCGCTGTAAATTAGATCTTATCTGTAACACATTCTACTGAGTTACTGTACCTGAGCTTCAAGCAGCCTTCCTTCCCATCAACACAATTGCCTGCATTATGAATTAATCCACATCGATACTACTTCATTACAGAAATAACCGACTACACACTATAGGCGTACACTTGACGTTCAATCGTCATCCGTAACTAGGTGCAGGCACACATGTGTATATTCCAGGAGTGAATGAGTAAGACAGACGTCTCGAGGTACGAAAAACCTCAGTACAATGAACAATGTTACAGATTATAACCAGGAGGAAATTGCCAAAAAAACTAGATCCGCTCACATTCGCTCGAATGTCCCAAAGCAATGTTTTCAATGAAAAGGGGGGGTAAGTTTTGCATTACGGTTAGAATGACGAGAGCCACTCCCCGACGCGATCCCACGGGTGCAGAAGTTGCAAGGGTTCCTCGGCGGCGAGTAGCCGTGTACCCCCTTAGCTGCTACCCCGTCCGCGGATACTCGGCCGGTAACAGCTAGCCAACCTCGCATGCTCAGCTACACTAGGTGCGACCCAGTAGAGGGCAACGGTGCCGCGAAAGCCATCGGAGCATCCGTAAAATCACGCGCACAGGTCGCGCATGGCCAGGGTTGGGCGTTCAGAGGGCTCCACGCATCGTTCCGTAACCCCGCTTAAGTGCCTAGGTAGTCCTCTGTACAAATGGTAGTAGGTATCAGCTAACGTGGCAATCACAGACGAAGCCCTCTTCTTGTGAAGTATGTGCCGAGCCGTCCCCGCACCGGCCCAGGAGCCGTATCCGGCGGCACAGCCCCGCCGGTGGATGGGCTCGAGCCGCGCATCAAACAGCAGCATGGACCCGCTCGCGTCCTTGCCCTGCCCACGCCGTGCTTCCCCGGCACCCACCCGTGTTACAGGTCTATCCCGCTGCCTGGAACTTTCGGCATGAGTTTCACCGGACCATAGATCCCGGGACAAGACTTTGCTGACCGCGCCCCTCGAAGCGGTAGCAGGCCCGCGGGTGCCGCCACGAAAGTCTGGATAATAGAATCACGTTAAAATGGGATTGCGGTCGGTTTATCGCGTCTCGCCATAGGACTTGTGAACACGCGGCACGGTCAAGATCAGGGGCAAGATCAACCCCCCAAACCATTTGACCCCTCCGGGGTACCGGGGGTTACCCACAGACTCTATGCAATTGCGGCTGCCGCCAGCCAACCAGAGCATACGTCAGGCAGCACGATTGTAACTGCCATAGCTTGCCAGGGAAGGGCGGGGTGAGTGGTGTGTTGGGAGCGACCGAGGTGCGGGATTCTGACTCTCCGTCGGCCAGGAGGACCGGGCTCCCGATACCCGCCCGCATCGGGTCGTCAGGGTCGGCCTACCAGTCCCACAGGAGGGCGCCCCCCCCCCGGCCACGACTCTGGGCTACCCGCGTTGCACGCGCGTCGCGTGCCGGGCTCCGTGACCGACCGACCCACCTGGTCCGGCGAACGTTGGGGCCCAGGGCCCGGCGGGCGATGGGAGGGGGCGCCCGCCACGGTGCCCCTGGGCCCCGGCCGGACCATCGCGCCGGCCCGACTAGCCGGCCGCTTACCCCGCACCGGCCCCGGAGACGGTGTCCGCAAACGCCCGTGAGCCTCGCGCCGGGGGCAGTGCCGAGCACCGGGGAGAGCGCGGGCCGCCGCTGCGCCGCCCACGGCCGGGTCCGGGACCCCGTTAGCGCGCCAGCAATGCAGAGACTGTGGCGCGGGGAGGCGCTGACGATCGGCTCAGGGGAGGGCCGGCGGGGCGTCCCGGCGCCGCTCTGCGCATCCTGAGGTGTGCTGCGCGCCGGGGGGCCCGCCGCGCACCGACCGCACGGCCCCAGGAGCCCCGGGCCGGGGGCGCCCGCCCGCCCGCCAGGGGGCCCCCGGGCCGGCATCCACCTCGGCCGCGGACCCCGCTCTCAATTGGCGTACCCCCGACCCCGGCGACCGGGGTCCATCTGCGTGTCGGGTGTCCCGCCGACGGGAGCCGGCTGACTCTACAGGCATGTACACCAAGGAGCGCCGTACGGGCTCGCGGCCCGGCCAGGCGCCTGACGAGCGCGGCGAGATGCCGCCACTGGCCGGGGCTCCCGGTCACCCTAACGTCTCCTTCCTGCCCGAGGCAGCCTCCGCAGGCTTGGTGATCAGGCGACAAGCGGTCAGCCGGGCTGCCGCGGCCCGGGGGTCTCTGGGGTGCGCTCCGGGGGCCCCCCACTGAAGGCCGCGGTCGCCGTGGGGGGGCGGGACGGTGGGCAGCGAGCGGGGGCGGTGTCCAGGACCTGCGCCGGATGGGCGGGGAGGCCGCAGCGAGGCGTCACGCCCGCAGCCGCGGCCGGGCAGCCGGCACCGCGTGCCCCTGGCAGG     
J       GAAGAATTTTCAATTGTTTAAATCATTCATATGACCTGCAAATTGGCGTTAAATTAATAACTTTTATTACTTATATCATCAGACCAGTATACAAAAAAAAAGAACAATAAATATGTATTTTTACGAAAAAAAAATACATATTATTTAAGTTAAAATGAAGATCGTATAATATAATAGTTCTAATAATAAATACACATTAAAAACCAAAAAATCAGCATTTCATTTACAGTACTATAATATAAGGATTAAGGGAATATAAAACCAAAAAAAAGAATATGAGGATTCATGCTAAATAATCGATTGATTAAATTGTCTTAATAAATAATAGTGTTTAAAACATTAGTAGAATCGTTTTCAATCAAAACAAAAATAATTATTAATAGAATAAGTTGAATCATACCATTGATAAATGCAAAAATTTTTATTATTCTATAGTATCGATTTCTTTTATCAATTTTCATCTGTTTTATCTGAAAAACTTTATGTATTTACCATTATGAATAAGTCATTCATTGGCGTATATCTGTCTGTTAAGAGTGATATAATTTGTACCAATGATCGAAATATATGGATGAAGAACTTATAAGTGATCTAGAATACTAAATGCAATAATTATAAAACGGTTTGAAAATATAATAATTAACATACTTTAAGATTTTGCATAGGGTTAGAATATATTGATCCCAAATCTTATTATAAGTCCAAGAATTAAGAGGTGAAAAAGTAATATGAAACAATACATTATTATAATAGTTTTTTCTTAAATTCTTTCTTAACTTGGTATACTAACCATAATACATGTTTCAGTTTTATACTTACATGTAATAAAAATAAGAGTATATGAATTATCTCCCTATAGAAATCACTATAAACGGTATGTCCTGTATTACAATAAAAGTAATCTTCAGTTACCTATCATTATAAAAATTAAGAAATTGAGTTTTTTAGAAGAATGAGAATTAGACTTATAACACAAAATTATTGTCTAGAGGGAGTTTTATATCCAGTCCAGTAAACATATGGCATCACTTTACTCCGTAGTCCGTCTCTCAATGAAAGGAACTGATATTCTTCTCTATGCTCGTTTGCGTCGAGATACGCACGTGTGACGCCATCTCTAATCGCGAAAGAAACTGTATTCTTGGTGACCAGACGCAAGTCTCAAGTCGGCGTCCATAGTTGGTGGGGTTGTATTGCTGGTATTAAGGTTAATCCAAATGTGAAAAACCAGGCAATCAAAACTATTCCAGCTCCTAATTAAGTCTAGTGATAATTTCCGCTCATGATGTAATGGCCTCCCTAGCACTTCGCAAGAGCCTTTACATCTCTACTCCGTCATAGCACTGTGGTAGCTGTTCCTCGATCAAAAGTTCCCATACAGGTCGTTGGGACAAGTATTTAGGCCGAATGGTTAGTGGGGGTTCACAGATTAATCTTTCCCTCTCATGCATCTGAGGAAAGGCGTATGGGCTTTCTAGTCTAATGGCGGTATAAAGTAGAGCGTGTCCGCCTAAGCCATCCTCCAATTTTGTCCGACAAATCGGTAACCTTGCGACGTTGCTTAAACCAGGGTGCTCTCAGTAGTGATATTTTCCCCACTCCTTAAGCTCCCGAAAATAAGATCTTAACTGTTACACAGTCTACTGAGTTACTGTACCTGAGCTCCAAGCAGCCTTCCTCCCCAACAACACCAATGCCTGTACTATGAATAAATCCACATCGATACCACTTCATTACAGAAATAACTGACGTCACACTCAAGTCATTCACTTTACTTCCAATGGCTATCCGTACCTAGGTGCTGAGACTCATGTTTATATTCCACGAGTGCATGAGTCAGACCCCCGTCTCTACGGATGAAAAACCTCAGTACATCGAACTATGTTACAGTTTATAACCAGGAGGCAATTGGCAAAAAAACTAGATCCGTTCACATGCGCACGAATGTCCCAAAGCTCTGTATTCAATGAAAAGGGGGGGTAAGTTTTACATTACGGTTAGAATGGAGAGACCCTCTCCCCGACGCGATCCCGCGGGTACAGCAGTTCCAAGGGTTCCTCGGCGGCGTGTAGCCGTCTACCGCCTTGGCTGCCACCCAGTCCGCGGATACTTGGCGGGTTACAGCTAGCCTACCTCGCATCCTAAGCTACACCTGATGCGATCCAGTAGAGGGCAACGGTGCAGCGAACCCCATCTGTGGATCCGATAAAGCACGCGTACAGGTCGCGCCTGGCTAGCGTTGGGCGTTGAGTCGGCTCCACGTATCGTTACCTAAACCCGCTAGACTGCCTAGTTAGTCCTATGTACAAATGGTAGTAGGTATCAACTCACGTGCCGGTCATAGACGCAGCCCTCTTCTGGCGAAGTATATTCAGAGCAGTCCCCGCACCGGCCGAGGAACCGTATCCGACGGCAGAGTCCCGCCGGTTGGTGGGCTCGAGTCCCGCATCAAACAGCAGCATCGAGCCGCTCACCACCTTGCCCTCCCCACGCCGTGCTATCTCGGCACCCACTCGTATTACAGGTCTATCCGGCTGCCTCAAACTTTCGGCATGAGTTTCACCGGACCATAAATCCCGGGCCAAGACTTTGCTGACCGCGCGCCTTCCAGCGGGAGCAGGCCCACGGGCGCCGCCAGCAACGTCTGAATAATACAATGACCTGGAACGGGGCTTCCGGGCGGTTTATCGCGTCTCCCCATAGGACTTCGGCACGCGCGGCATGGTCACGATCAGGGACAAGATCAACCCCCTAATCCATGTGACACATCCGGGGTACCGGGGGCTACCCACAGACTCAATGCAGTTGCGGCTGCCGCGAGGCAACCAAAGCATTCGTCAGGCAGCACGATTGAAACTGCAATAGGTTGCGAGAGAAGGGCGCGGGGTGTGTTGAGTTGGTCGCGCCCGAGGTGCGGGATTCTGACTCTCGGTCGGCGAGGATGACCGGGCTCCGTCTACCCGCCCGCATCGGGTCGGCGGGGTCGGCCTAGCAGTCCCACAGGGGGGCTCCCCCCCCCCGGCCACGACTCTGGGCTACCCCGGTTGGACGCGCGTGGCGTGTCGGGCTCCGTGACCGACCCACCCAGCTCGTCCGGCGAACGTTGGGGCCCAGGGCCCGGGGGGCGATGGGAGGGGGCGCCCGCCACGGTCCCGCGGGGCGGGGGACGGACCGACGGGCGGGCCCGACTAGCCCGAGTCGTACCCCGCTCCCGCGCCCGAGACGGTGTCCGCGAACGCCCGTGAGCGTCGCGCCGGAGGCAGTGCCGAGGACGGGGCAGATCGCGGGCCGCCGCGGCGGGGGCCACGGCCCGGTCCGGGACCCCGTTAGAGCGCCGGCAATGCAGAGACCGTGGCGCGCGGAAGCGCTGACCATCGGCTCAGGCGAGAGCCGGCGGGGCCTCCCGACGCCGCTCTGCGCATCCTGAGGTGTGCTGCCCGCCGGGGGGCCCGCCGCGCACCGACCGCGCGGCCCCCGGAGCGCGACGCCGGGCTGGCGCGCCCGCCCGCGAGGGGGCTCCCGCGCCGGCATCCACCTCGGCCGGGGACCCCGGCCTCAATTGGCGTACCCCCCACCCCAGCGACCGGGGTCCGTCTGCGTGTCGGGCGTCCCGCCGACGTGAGCCGGCTGAGTCGACAGGCATGCACACCAAGGAGCGCCGTCCGGGCCCGCGGCCCGCCCAGGCGCCTGGCCAGCGCGGCGAGAGGCCGCCACGGGCCGGGGGTCCCGGCAACCCTAGCGTCTCCTTCCTGCCCCGGGCAGCCTCCGCAGTCTTGGTGACCGGGCGACAAGCGGTGCACCGGGCTGCGGCGGCCCCGGGGGCTCTGGGGCGCGCTCCGGGGGCCCCCCACTGAAGGTCGCGGTCGCCGGGGGCGCGCGGGACGGTGGGCCGCGGGCGGGGCCGGTGGCCAGGAGCTGCGCCGCAGGGGCGGAGGGGGCACCGCGAGGGGTCACGCCCGCAGCCGCGGCCGGGCAGCCGGCACCGCGTGCCCGCGGCAGG     
I       GGAGAATGTTCAATTGTTTAAATCATTCATATTAACAGTCATTTGACGTTTAATTATTAACTTTTAATACTTATCTCATCAGAACAGTATTTAATAAGCAAAAACAATCATTATGTATTTTTACGTCAAAAAATTAAATATTATTTAAGTTAAATTGAAGATCGTCTAATATAATGGTTGTAGTCATAAATACTTATTAGAAATATAAAAATCAACAATTGATTAATAGTACTATATTAAAAGATAAAAGGGAAAAGAAATCAAAAAAACTGAAGCCGTTGATTCATACTAGATATCAAATTGAGTAAAATGTCTTAATAACAAATAGTTCTTAAAACATTAGTAGATTCGTTTTAATTCTACACAAAAATAATTATTAATTGAATAAGTTGAACCATTTCATTGATAAATGCAAAAATATTTATTATTCGATAGTATAGATTTCTTTTCTCCATTTTCATATGTTGTCTCTGAAAAATTTTATGTATTTAACATTATTAATAAGTCATTCATTGGCGTATATCTATTTGTTATGAGTGATATAATATGTACTATTGATCGAAATAAATGGAAGAAGAACTTATAAGTAATCTACAATACTAAATACATTAATGATAAAACTGTTTGTTTATATAATAATTAACATACTTTAAGACATTTCATAGGGTTTAAATATATTGATATGATATCTTATCATAAGTCAAAGAATTAAGAAATGTAAAAGTAATATGAATCAATACAGTATTATAATAGTTTTTTCTAAAATTCTTTTTTTACTAAGTTGACTAACCATAATACATGTTTAAGTTTTATATTCACAAGTAGTAAAAATAAGGGTATCTGAATTATTTCACTTTAGAAATCAATATATGGGGTATGTACTGTATTACAATAAAATTAATCTTCAGTTAACTAGCATTATAAAAATAAACTGATTGACTTTTTTAGTAGAATGAGAATTATACTTATAACACAAAATTATTGTCTAGGGATAATAATTTATCCAGTCCAGTAAACATCCGGCATCACTATACTTCGTAGTACGTCTCTCTACGAAAGGAACAGATATTCTTCTCTATGGTCGTTTGCATATAGATACGCACCTGGGACGCCATCTCTAATCGGGAAAGAAACTGTCTGCTTGGTAACCAGATGCAAGGCTCAAGTCGGCTTCGATAGTCGTAGATGTTGTATTTGTGGTTTGAAGGTTAAACCAAATGTGTACAACCAGGCAAACAAAACTGTTCTAGCCCTTAATTAAGTGTATTGTTTATTACAGCTCATGCTGTAATTGCCTTTCTAGAACTTCTCCAGTCCCTTCACATCTCTACTCCGTCATAGCACTGCGGTAGCTTTTACTCGATCTAAAGTTCCAATATATGTCGATGGGACCAGTATTTAAGTCGGATTGTTAGCGCGGGTTCACAGATCAATTTTTCTCTCACATGCATCTGAGGAAATGCGTATGGGCTTTCTAGTCTATTAAGGCTGGGCAGGAGCGCCTGTCCGCCAATGCCATCCTCCAATTCTGACCGACAAAACGGTAACCATGCTACGTTGCTTAAACGAGAGTGCTGTCAGTAATGATTTCTTTCCAACTCCTTTAGCTCCTGAAAATAAGATCGTATCTGTAATACACTGTGCAGAGTTACTGTACCTGAGCTCCAAGCAGCCATCCTCTCCAACAATACGATTGCCTGTACTATGAATCAATCCACATCTATACAACTTCATTACAGAAATAAATGACGTCACACTCAAGTCGTACACTTGACATTCAATCGGTATCCGTACCTAGGTGCAGGCACTCATGTTTATATTCCACGAGTGTATGAGTAAAACCAGCGTCTCGAGGTAGGAAAAACCACAGTACTATGATCAATGTTACAGTTTATAACCAGGAGGAAATTGGCAAAAAAACTAGATCGGCTCACATCCGCTCGAATGTCCCAAAGCACTGTATTCAATCAAGAGGGGGGATAAGTTTTGCATTTCGGGTCCGATCATGAGGTCCGCTCCCCGACGCGATCCGGCGGCTCCAGCAGTTGCACGGGTTCTGCGGCGGCGTGTAGCCGTCTACCCCCTTGGCTGATACCCAGTCCTCGGATACTGGGCCGGTAACAGCTAGGCCACCCCGCATGCTAATCTACGCCTGGTGCGATCCAGTAGATGGCAATGGTGAGGCGATACCCTTCGTAGGATCCGCAAAATCCGGCGTACAGGTCGCACATGGCCAGTCTTGGGCGTTGAGTCGGCTCCAAGCATCGTCACCTGAATCCGCTACACTGCCTAGTTACTCCTGTGTTCAAATGCTAGTAGGTATCAGCTCACGTGCCAGTCAGAGACGCAGCCCTCTTCTGGCCAAGTATGTTCCGGGGCGTCCCCGCACCGCCCTAAGAGCCGTATCCCCCGAAAGAGTCCCGCCGGTGGATGGGCTCGAGCCCCGCCCCAAACAGCAGCATGGAACCGCTCGCCTCCTTGCCTTCCGCACGCCGTGCTGCCCCGGCACTCACTCATATTAGAGGTCCATCGGGCTGCCTGAAATTCTCGGCATGAGTTTCACCGGACAATAAATCCCGGGACAACAATGTGCTGAGCCCGCCCCTTCAAGCGGTAGCGGGCCCCCGGGAGCCGCCACGAACGCCTGGATATTAGAATGATGGGAATGTGGGCTTGCGGGCGTTTTATCGCGTCTCGCCATAGGACTTCAGAACACGCTGCATGGTCACGATCAGGGGCTAGATCAACCCCCTAACCCATTTGACACTTCCGGGGTACCGGGGGTTATCCACAGACTCAAAGCGGTTGCGGCTTCCGCGATCCAACCAGAGCAGGCGTGAGGCAGCAGGATTGAAACTGCACTAGGTTGCAAGGTAAGGGCGGGGTGTGTATTGTGTTGGGCGAGTCCGAGGTGCATGATTCTGACTCTCGGTCGGCCAGGAGGACCGGGCTTCGTATACCCGCCCGCGTCGGGTCGTCTGGGTCGGCCTGATAGTCCCAGAGGGGGCCGCCCCCCCTCCGGCCACGACTCTGGGCTAACCGGGTTGGACGCGGGTCGCGTGCCGGGCTCCGTGAGGGACCGACCCACCTCGTGGGGAGAACGTTGGGGCCCAGGGCGCCGCGGGCGCTGGGACGGGGCGCCCGCCACGGTGGCGTGGGGCCCCGGCGGGAGCGACGGGCGGGCCCGACTAGCCCGGCGCTTACCCCACTCCCGCGCCCGAGACGGTGTCGGCAAACGCCCGTGAGCGGCCCTCCGGGTGCAGTGCCGAAGACCGGGTAGAGCGCCGGCCTCCGCGGCGGCGGCCACGGCCCCGTCCGGGACCCCGTTAGAGGGGCGGCAATGCAGAGACGGTGGCGGGCGGGAGCGCTGACGATCGGCGCACGGGATAGCCGGCGGGGTCTCCCGACCCCGCTATGCGCAACCTGAGGTGTGCTGCGCGCCGGGGGGCCCCCCGCGCACCGACCGCAGGGCCCCAGGCGCGCGAGGACGGGTGCGCCCGCGCGGCCGCAAGGGGGCGCGAGCGCCGGCATCCACCTCCGCCGCGGACCGCGCTCTCAATTGGCGTACGCCCGACCCCCGCCAGCGGGGTGCGTCGGCGTGTCGGGAGTCCCGCCGACGGGAGCCGGCTGAGTCGACAGGCATGTACGCCAAGGAGCGCCGTCCGGGCCCGCGGCCCTGCTAGCCGCCTGAGGAGCGCGGCGACATGCCCCCACGGGCCGGGGCTCCCGGTAACCCTAGCGTAGCCTTCCTGCCCGAGGCAGCCTGCGCAGGCTTGGTGAGCAGGCGACAAGCGGTCCCCCGGGCTGCCGCGGGGCGGGGGGCTCCCGGGAGCGCTCCGGGGGCCCGCCATTGAAGGGCGGGGTCACCGTGGGAGCGCGGGACGGTCGGCAGCGGGCGGGGGCGGGGGCCAGGACCTGCGCCGAAGGGGCGGCGGCGCCCCCGGGTGGGGTCACGCGCGCAGCCGCGGCCGGGCAGCCGGCACCGCGTGCCCCCGGGAGG     
H       GAAGAATTTGCATTTGTTTAAATCATTCATATGAACTGAAACTTGGCGTTTAATTAGTAACTTGTAATACTAATATCAACAGAACAGTATTCAAAAAAAAATAACAATAATTATGTATTTTTACGTATAAAAAATAAATATTATTTAAGTTAAAATGAAGATCGTATAATATAATGGTTGAAATCAAAAATACACTTTAGAAAAGCAAAAATCATCAATTCATTAATAGTACTATATTATAAGATTTTAGGGAATACAAATCCAATAAACTGAAAACGATGATTCATACTAGAAAATAAACTGATGAAAATGACTTAATAACTAATAGTGTTTAAAACATTAGTAGAATCGTTTTAAATCTACACAAAAATAATTATTAATTGAAAAAGTTGAATCATATCATTGATAAATGCAAATGTATTTATTATTCGATAGTATCTATTTCTTTTCTCCATTTTTATATGTTATCTCCAAATAAATTTATGGATTTAACATTATGAATAATTCATTCATTGGCGTATATCAGTCTGTTATGAGTGATATAATTCGTACAAAAGATCGAAATAAATGGAAGCATAACTAATAAGTAATCTAGAATTCTAAATACATTAATTATAAAACGGTTTGTATATAAAATCATTAACATACTTTATGACTGTACATAGGGTTAGAATATATTGACTCGAAATCTTATTATAAGTCAAAGAATTAAGAAATGTAAAAGTAAAATGAATCAATACAGTATTTAAATTGTCTATTCTTAAATTCTTTTTTAACTTAGTCGTCTAACAATAATCTATGTTTCAGTTTCATATTTACATGTAGTAAAAATAAGAGTATATGAATTATTTCCCTTAAGAAATCAATAAATTCGGTAAGAATTGTATTACAATAAAAGTAATCTTCAGTGTCCAAGCATTATAACAATAAAGACATTGACTTTTTTTGAAAAATGAGAATTAAACTTATAACACAAAATTATTGTCTAGATCTAGTATTTTATCCAGTCCAGTAAACATCAGGCTTCACTATACTGCGTAGTACGTCTCTCAAAGAAAGGAACAGATATTCTTTTCTAGGCTGGATTGGTTATAGACACGCACCTGCGACTCCATCTCTAATCGGGAAAGATACTGTCTGCGTGGTTACCAGATGCAAGGTTCAAGTCAGCTTCCATAGTCGGAGTCGTTGTATTTGTGGTGTGTAGGTTAATACAAATGTGGAAAACCAGTCAAACAAAACTGTTCGAGCTCATAATTAAGTGTATTGATTATTGCAGCTCATGATGTAATTGCCTTTCTAGCACTTCTCCAGTCCCTTTACATCTCTACTCCGTCCTAGCACTGTGATAGCTGATCCTCGATCCAAAGTTCAAATATATTTCTATGGGACAAGTATTTATGTCGGTTTGTTAATGCGGGTTCACAGATTAATCTTTCGCTCTCATGGAACTGAGGAAATGCGTATAGCCTTTCTAGTCTAATGAAGGTCTGAAGAAGCGCGTGTCCGTCAAAGCCATCCTCCAATTTTGTACGACAAAACGGTAACCGTGCTACGTTACCTAAACCAGCGTGCTGTCAGTAATGATATATTACCGACTCCATCAGCTCCTGCAAAAAAGATCTTAACTGTGATTCACTCTACAAAGTTACTGTACCTGAGCTCCAAGCAGCCTTCCTCCCCAACAACACGTTTGCCTGTAGTATGAATCAATCCACAACTATACAACTTCATTACAGAAATAACTGACATCACACTCAAGTCATACACTTTACTTTCAATTGCTATCCGTACCAAGGTGCAGGCACCCATGTTTATATTTCACGAGTGTATGAGTAAGACAAACGTCTCGAGGGAAGAAAAACCACATAACAATGACCAATGTTAAAGATTAGAGCCAGGAGGAATTTGGCAACAAAACTAGATCGCCTCACATTCGTTCGAAAGTCCCAAAGACCTGTCTTCAATAAAAACGGGGGGTAAGTTGTGCATTACGGGTAGAATCTTGATATCCACTCCCCGACGCGATCCCCCCGTTCCAGCAGTTGCAAGGGTTCATCGGCGGCGTGTAGCCGTGTACCCCCTTTGCTGGAACCCTCTCCACGGATACTCGGCGGGTAGCAGCTAGCCTACCTCGAATGCTAAGCTACACGTGGTGCGAGCCAGTAGAGGGCAACGGTGAAGCGAAACCCATCGGAGGATCCGAAAAATCACGCGAACAGCTCGCGCATGGCCAGCGTCGGGCGTTGAGTCGGCTCCAAGCATGGTTACCTGAATTCGCTAAACTGCCTAGTTAGGCCTCTGTACAAATGGTAGTAGGTATCACCTTACGTGCCAATCACAGACGCAGCCCTCTTGAGGCGAAGTATCTGCCGAGCACTCCCCGCAGCACCGGAGGAACCGTATCCGGCGGCAGAGTCCCTCCGGTGGCTGGGCTCGAGCCCCGCAGCAAACAGCAGCATGAACCCGCTCCCGCCCTTGCCCTTCCCACGCCGTGCAATCCCGGCACCCACTCGTATTACAGGTCCACCCGGCTGCCTGAAACTTTCGGCATGGGGTTCATCGGACCATTAATCCCGGGACAAGACTTAGCTGACCTCGCCCCTTAAAGCGGGAGCAGGCCCGTGGGTGCCGCCAGGAAGGTCTTGATAATAGAATTACGGGAAAATGGGGTTGCGGGCGCTTTATCGCGTTTCGCCATAGGACTTCAGAACACGCTGCGAGATCACGACCAGGGGCAAGATCAACCCCCTAACCCATATGACCCTTCCGGGGTGCCGGGGGTTAGCCACAGACTCAAAGCTCTTGCGGCTGCCGCGAGTCAACCAGCGCATCCTTCAGGCACCACGATTGCAACTGCACAAGCTTGCGAAGGAAGGGCTGGGTGTGTGTTGAGGTGGGCGCGTCCGAAGTGCGTGATTCTGACTCTCGGTCGGCCAGGAGGACCGGGCTCCGGATACCCGCCCGCATCGGGTCGTCCGGGTCGGCATATCAGTCCCACAGGAGGGCGCCCACCCACCGGCCACGACTCTGGGCTACCCGGGTGAGACTCGGGTGGGGTGCCGGGCTCCGCGAGTGACCGACCCGGCTCGTCGGGCGTACGTTGGAGCCCAGAGCCCGGCGGGCGATGGGAGGGGGCGCCCGCCACGGTGCCGCGGGGCCCCGGCGGGACCGCCGGGTGGGGCCGACTAGCCCGGGGCGTACCCCGCTCCCGCCCCCGAGACGGCGTCCGCAGACGCCCGTTAGCGTCGCTCCGGGGGCAGTGCTGAGGACCGGGGAGAGCGCGGGCCGCCGCGGCGGCGGCCACCGGCCGGTCCGGGACCCCGTTAGGGCGTCGCGAATGCAGAGACGGTGGCGGGCGGAAGCGCTGACCATCGGCTCAACCGCGAGCCGGCGGGGCCTCCCGAGACTGCTCTGCGCATTCTCAGGTGTGCTGCGCGCCGGTGGGCCCGCCGCGCACCGACCGCACGGCCCCAGGAGCGGGAGGCCGGGCGCGCCCGCCCGCCCGCCAGGGCGCCCCAGCGCCCGCATCCACCCCTGCCGCGGACCTCGCTCACAATTGGCGTACCCCCGACCCCGGCGACGGGGGTGCGTCTGCGTGTCGGGAGTCCCGCCGACGGCAGCCGGCTGAGGCCACAGGCATGTACGAAAAGGAGCGCGGGCCGGGCCCGCGCCCGGCCCAGGCCCCTGAGCAGCGCGGCGAGATGCCGCCACGGGCCGGGCGTCCCGCTAACCCTAGCGTGTCCGTCCCGGGCCGGGCAGCCTCCGCAGGCTTGGTGAGCAGGCGACAGCGGGTCAGCCGGGGTGCCGCGGCCCCGGGGCCTCTGGGGCGCGCTTCGGGGGCCCCCCAGTGAAGGGCGCGGTCGCCGTGCGAGCGCGGGACGGTGGGCAGCGCGCGGGGGCCGTGCCCAGGACCTGCGCCGGAGGGGCGGCGGAGCCGCCGGGAGGGCTGACGCCCGCAGCCGCGGCCGGGCAGCCGGCACCGCTTGCCCCCGGCAGG     
G       GGAGAATTTTCAATTGTTTAAATCATTCATAGGAACTGAAATATGGCGTTTAATCAACAACATATAAAACTTATATCATCAGACCAGTATTTAAAAAAAAAAAACAAGAAATATGTATTTTTACGTAAAGAAAATAAATATTATTTAAGTTAAATTGAAGATCGTAACATATATTGGTTGTAATCATAAATACACATTAGAAACATAAAAATCAACAATTCATTTAGAGTACTATATATTAAGAGTTAAGGGAATAGAAATCAAAAAAACTGAATACGTTGATTCATGCTTGATAATAAACTGATTAAATAGTCTTTAAAACTAACAGTGTTTAAAACATTATTAGAATCGTTTTCTATCTACACAAAAATAATTATTAATTGAATAAGTTAAATCTTATCATTGATAAATGCAAATATTTTTCTTATTCGATAGTATGCATTTATTTTCTCAAATTTCTTATGTTTACTCTGTAAAATTTTATGTATTTAACATTAAGAATAAGTCATTCATTGGCGTAAATCAGTCTGTAACGAGTGAAATAATGTGTTCTAATGATCGAAATAAATTAAAGTATAACTTATAAATAATCTAGAATACTAAATACATTAATTATAAAACAATTTGTAAATAAAATAATTAACATAATTTAAGACTTTGCATAGGGTTAGAATATATTGACGCGAAATCTTATTATAAGTCAATGAATTAAGAAATGTAAAAGTAATATGAATCAATTTAGTATTATAATAGTCTAGTCTTAAATTCTTTGTTAACTTAGATGACTAACCATAAAACATGATTCAATTTTATATTTACATGCAGTAAAATTAAGAGTATATGAATTATGTCGCTTTAGAAATCAATATATTCGGAATGTACTGTATTACAAAAAAATTAAACTTCAGTTACCCAGCATGATAAAAATAAATTGTTTGTGTTTTTTAGAAGAATGAGAATTATACAGATAACACAAAATTATTGTCTAGACGTTGTATTATATCCAGTCCAGTAAACATCCGGCCTCACTTTACTCCGTAGTCTGTCTATCAACGAAAGGAACAGATATTCTACTATATGCTCGTTTGCATATAGGTACGCAAATGTGACGCCATCTCTAATCGGCAAAGATACTGTATTCTTGGTGACCAGATGCAAGGCTCATGTCGGCTTCCATAGTTGGGAATGTTGCATTTGTGGTGTGAAGGTTAATCGAAAAGTGAAAAACCAGGCAAACAAAACTATTCTAGCTCCTAATTAAGTTTATTGATTAGTTCAGCTCATGATGTAGTTGCCTTTCTAGCACTTCACCAGACCCTTTACATCTGTACTCCGTCTTAGCACTGAGTTAGCACATACTCGATCCAAAGTTCCAATGTATGTCGATGGTACAAGTATGTACGTCGGATTGTTAGTGCGGGTTCACAGATTTATATTTCTCTCTCATGCATCAGAGGAAATGCGTGTTGGCTTTCTAGTCTAGTTACGTTCTGAAGACGCGCGTGTCCCCCAAGGCCATCGTCCAATTTTGTCCGACAAAACGGCAGCCGTGCTTCGTTCCTTAAACCAGGGTGCTGTCAGTAATGATATTTTACCCACTCCTTAAGCTCCTGGAAATGATATCTTTTCTGTTAGATACTCTACTAAGTTACTGTACCTGAGCTCCAAGCAGCCATCCTCCCAAACAACATAATTGCCTGTAGCATGAATCAATCCACATCTATACAACTTCATTACAGAAATAACTGACGGCACACTCAACTTATAAACTTGACGTGCAATCGAAATCCGTACCTAGGTGCAGTCACCCATGTTTATATTCCACGAGTGCATGAGTAAGACCAGCGTCTCGAGGTATGAAAAACCACACTACAATGAACAATGTTAGAGATTATAACCAGGAGGTAATTGGGAAAAAAACTAGATCGACTCACATCCGCTGGATTATCCCAAAGCACTGTATTCAATAAAAAGGGGGGGTAAGTTGTGCAGTACGGGTTGGATCATGAGATCGACTCCCCGACGCGATCCCGCTGGTACAGTAGTTACAAGGGTTCCTCGGCGGCGTGTAGCCATCTGCCCCCTTTGCTGCTACCCCGTCCCCAGATACTGGGCCGGTGACAGCTAGCCTACCTCGTATGGTAAGCTACACTTGGTGCGACCCAGTAGAGGGCAACGGTGAAGCGAAACCCATTGGAGGATCCGGAAAATCACGCGTACAGGTCGCGCATGGCGAGGGTCGGGCGTTGAGTCGGCTCCAAGAATCGTTACCGAAACCCGCTAAACTGCCTAGTTAGTCCTCTGTACAAATGCTACTAGGTATCAACTTACGTGCCAATCACAGACGGAGCCCTGTTCTGGCGAAGTATTTACCGAGCTCACCCCGCACCGCCCGAGGAACCGTATCCGGCGGCAGAGTCCCGCCGGGGCATGGGCTCGAGCCCCGCATCAAACTGCAGCATGGATCCGGTCGCCTCCCTGCCTTCCTCACGCCGTGCTTTCCCGGCACCCACACGTATTACAGGTCCATCCGGCCGCTTGAAACTTTCGGCATGAGTTTCAGCGGACCATAAATGCCGGGACAAGACTTTGCTGATCTCGCCCCTTCAAGCGGTAGCGGGCCCGCGGGTGCCGCCAGGAATGGCTGGATACTAGAATGACGGGAAAATGGGGTTGCGGGCGGGTTATCGCGTCTCGCCATAGGACTTCAGATCACGCGGCATGGTCACGATCATGGGCAAAATCAACCCCCTGACCCATGTGACGCTTCCGGGGTACCGGGGGTTACGCACAGACTCGATGCTGTTGTGGCTGCCGCGAGCCAACCAGAGCATCCATCAGGCAGCAGGATTGAAACTGCAGTAGGTTGCGAGCGAAGGGCGGGGTGTGTGGTGGGGTGGGCGGGTCCTGTGTGCGGGACTCTGACGCTCGGTCGGTCAGGAGGAGCGGGCTCCGAATACCCGCCCGCATCGGGTTGTCCGGGTCGGCTTACCAGTCCCACAGGAGGGCGCCCCCCCACCGGCCACGACTGTGGGCTACCCGGCTGTGACGCGGGGCGGGTGCCGGGCTCCGCGAGGGATCGACCCACCTCGTCCGGCGCGCGTTGGCGCCCAGGGCCCGGCGGGCGATGGGAGGGGGCGCCCGCCACGGTGCCGTGGGGCCCCGGCCGGACCGGCCGGCGGGACCGACTAGCCGGGGCCTTACCCCGCTCCCGCTCCCGAGACGGTGTCCGCAAACGCCGGTGAGCGTAGCCCCGGGGGCACTGCCGAGGACGGGGAAGAGCGCCGGCCGCCGCGGCGGCGGCCACGGGCCGGTCCGGGACCCCGTTAGCGCGGCGGCAATGCAGAGACCGTGGAGCGCGGAAGCGCTCACGATCGGCTCAGACGACAGCCGGCCGGGCGTCCCGACACCGCTCTGCGCATTCTGAGGTGTGCTGCTCGCCGCGGGCCCCGCCGCGCACGCACCGCAGGGCCCCAGGGGCGCAGGGCCGGCGGCGCTCGCCCGCCCGCCAGCGGCCCCCACCGCCGGAATCCACCTCGGCCGCGGACCCCGCTCTCAATTGGCCTACCCCCGACCCCCGCGAGCGCGGTGCGTCTGGGTGTCGGGCGTCCCGCCGCCGGGAGCCGGCTGCGTCGACAGGCAGGTACACCAAGGCGCGCCGTCCGGGCCCGCGCCCCACCCACGCACCTGAGCAGCGCGGCGAGAAGCCGCCACGGGCCGGGTCTCCCGGTAACCCTACCGTGTCCTTCCTGCCCGGGGCAGCCTCCGCAGGGTTGGTGCGCACGCGACAAGCGGTCAGCCGGGCTGCCGCGGCCCGGGGGGCTCTGGGGCGCGCTCCGGGGGCCCCCCATCGAAGGGCGAGGTCGCCGTGGGAGCGCGGGACGGTGGGCAGCGGCCGGGGGCGATGGCCAGGACCTGCGCCGTAGGGGCGGTGGGGCCGCCGGGAGGGGTCACGCCCGCACCCGCGGCGCGGCAGCCGCAACCGCGTGCCCGCGGGAGG     
F       GAAGAAACTTCAATTGTTTAAAACATTCATATGAAATGATAGTTGACGTGTAATTAATAACTTATAATTCTAATATCATCAGACCAGTATTCAATATAAGAAATCAATAAATATGTATTTTTACGTAAAAAAAGTAATTATTATTTAAGTTAAATTGAAGTTCGTACAAAATAATTGCTGTAAACAAAAATACACATTAGAAACATAAAAATCAACAATTCATTTATAGTACTATATTGTAAGAATTAAGGGAATAAAACACTAAAAAACAGAATACGATGATTCATGCTTGATAATATACTGAATAAAATGTCTTAATAACTAATAGTTTTTAAAAAATTAGCAGAATCGTTTTCAATGTACACAAAAATAAATATTTATGGAAAAAGTTGAATCTTCTAATTGATAAATGCAAAAATATTTATTATTCGATAGTATCGTTTTCTTTTCCCCATTTGCATATGTTTTCTCTGAAAAATTTTAGGTATTTAACATTATGAATAAGTCATTCATTTGCGTTAATCTGTCTGATACGAGTGAAATAATTTGTACTATTAATCGAAATAAATGCAAGTATAACTTATAAGTTATCTACCATACTCACTACACTAATTATAAAACAGTTTGAATATATAATAATTAGCATACATTAAAACTTTACATAGGGTTAGAATATATTGTCTCGAAATCTTATTATAAGTCAAAGAATTAAGAAATGAAAAAGTAATATGAAACAATTAAATATTATAATAGTCTTATCTTAATTTCTATTTTTACTTAGTCGTCTAACCATATTACTTGTTTCGATGTTATATTTACATGTAGTAAAAATAAGAGTATATGAATTATTTCCCTTTAGAAATCAATATATTCGGTATGTACTGTATTACAATAATATTAATCTTCAGTTAACCAGAATTATAAAAATTAATAGGTTGACTTTTTTGGTAGAATGAGAATTACACATATAACACAAAATTATTGTTTAGGGGTAGTATTATATTCAGTCCAGTATACATCCGGCCTCACTATACTCCGTAGTACGTCTCTCAACGAAAGGAACCGATATTCTACTCAATGTTCAGTTGCGTATAGAGACTCACCTGCGACGCCATCTCTAATCGGGAAAGAAACTGTATTCTTGATGACCAGATGCGAGGCTCAAGTCCGTTTCCATAGTAGAACATGTTGTATTTGTGGTGTGAAGGTTAATCCAAATGTGAAAAACCAGGCAAACAAAACTGTTCGAGCTCCTAATTAAGTGTAATGACTAATTCAGCTCATGCTGTAATTCCTTTTTTAGCACTTCGTCAGACCCCTTACATCTCTACTCCGTCATAGGACTGTGGTAGCTATTACTTGATCCAAAGTTCCGATATATGTCGATGGCACCAGTATTTAATTCGGATTGTGAGTGCGGGTTCACAGACCGATCTTTCTCTCCCATGCATATGAGGAAATGCGTATGGGCTTTCTAGTCTAAAGACGCTTTGAAGAAGCGCGTGTCCGCCAAAGACATTCTCCAATTTAGTCCGACAAAACGGTATCCGTGCTACGTTTCTTAAACTTGGGTGCTGTCAGTAATGATATTTTACCCACTCCTTCAGCTCCTGAAAATAACATCTTATCAGTTACACACTCTACTGAGTTATTGTACCTGAGCTCCAAGCAGCCTTCCTCCCCAACCACATGATTGCCTGTACGATGAATCAATCCACATCTAAACAATTTCATTACACAAATAACTGACGTCACACTCATGTCATACACTTGACGTTCAATCGGTATCCGTACCTAGGTGCAGGCACCCATGTTTAGATTCCACGAGTGCATGAGTAAGACCAACGTCTCGAGCGATGAAAAACCTCACTACAATGAACTAAGTTACAGATTACAACCAGGAAGAAATTGACGAAAAAACTAGATCGCCTAACATTCGCTAGAATGTCCCAAAGCAATGTGTTCAATAAAAACGGGGGGTAAGTTTTGCAATTCGGTTAGAATCATGAGATCCACTCCCCGACGCGATCCCGCGGATACAGCAGCTGCAGGGGTTCCTCGGCGGCGTGTAGCCGTCTACCCCCTTAGCTGCTACCCGGTCCACGGATAGTCAGCCGGTAACAGCTAGCCGACCTCGCATGCTAAGCTACACGGGGTGCGAGCCAGTGGAGGGCAAAGGTGAAGCGAAACCCATGGGAGGATCCGAAAAATCACGCGTACAGGTCACGCATGGCAAGCGTTGGGGGTTGAGTCGGCTCCAAGCCTCGTTACTTAAGCCCGCTCAACTGCCTAGTTAGTCCTCTGTACAAATGGTAGTATGTATCAGCTTACGGGCCCATCACGGACGCAGCCGTCTTCTGGCGAAGAATCTCACGAGGAGTCCCCGCACCGCCCGAGGATCCGTATCCCGCGACAGAGTCCCGCCGGTAAATGGGCTCGAGCCCCGCATCACACTGCAGCATGGACCCGGTCTCCTCCTTACCCTCCCCACGCCGTGGTGTCCCGGCACGCACTCGTATTACAGGTCGATCCGGCTGCCTGGAAGTGTCGGCATGAGTTTCACCGGACTATAAATCCCGGGACAAGACTTTGCTGACCTCGCGCCTTCAAGCGGTAGCCGGCCCGCGGGGGCCGCCAGGAAAGTCTGGATAATACAATGACGGGAAAATGGGCTTGCGGCCGGTTTACCGCGTCTCGCCATAGGACTTCAGAACACGCTGCATGTACATGATCAGGGGCAAGATCAACCCCCTAAGCGATGTGACCCCTCCGGGGTACCGGGGGTTAGCCAGAGACTCAATGCCCTTACGGCTTCCGCTAGGCAACCAACGCATCCGTCAGGCAGCAGGCTTGAAACTGCAATAGTTTGCGAGCGAAGGGCGGGGTGTGTGTTGTGTTGGGCGCGTGCGAGGTGCGGGATTCTGACTCTCGGTCGGCCAGGAGGATCGGGCTCCATATACCCGCGCGCATCGCGTCGTCCGTGTCGGCCTGCCAGTCCCGTAGGCGGGCGCCCGCCCCCCGGCCACGACTCTGGGCTAACCCGGTTAGACGCGGGTCGCGTGCCGGGCTACGCGAGCGATCGATCCCGCTCGTCCGGCCTACGTTCGCGCACAGGGCCCGGCGAGCGCTGGGGGGGGGCGCCCGCCACGGTGCCGTGGGGCCCGGGCCGGACCGCCGGGAGGGCCCGACTAGCCCGGGGCTTACCCCGCTCCCGCGCCCGAGACGGCGTCCGCTAACGCCGGTGAGCGTCGCCCCGGGGGCAGTGCCGACGCCCGGGAAGAGCGCGGGCCGCCGCGGCGGCGGCCACGGGCACGTCCGCGACCCCGTTAGGGCGTCGGCAATGCAGAGACTGTGGCGCGCGCAAGCGCTGACTATGGGCTCAGATGAGTGCCGGCGGGGCCTCCCAGCTCCGCTCTGCGCATCCTCAGGTGTGCTGCGCGCCGGGGGGGCGGCCGCGCGCCGACCGCAGGGCCCCAGGAGCGCGAGGCCAGTCGAGCCAGCCCGCCCGCCAGCGCGCTCCCGGGCCGGCATCCACCTCGGCCGCGGACCCCGCTCCCAATTGGCGTACCCCCGACCCCGGCGACCGGGGTGCGTCTGCGTGGCGGGCGTCCCGCCGACGGGAGCCGGCTGAGGCGACAGCCATGTACCCGAAGGCGCGCCCGCCGGGCCCGCGGCCCGCCCAGGCGCCTGACCAGCGCGGCGAGATGCCGCCACGGGCCGGGGCCCCCGGCAACCCTAGCGTGTCCTTCCTGCCCCAGGCAGCCCCCGCAGGCTTGGTGAGCAGGCGGCAAGCGGTCCCCAGGGCCGCCGCGGGGCTGGGGGCGCTGTGGCGCGCTCCGGGGGCCCGCCCTTGAAGGGCGCGGTCGCCGTTGGGGGGCGGGACGGTGGGCAGCCTGCGGGGGCGTGGGCCAGGACCTGCGCCGGAGGGGCGGGGGGGACGCCGGGAGGGGTGCCGCCCGCGCCCGCGGCCGGGCAGCCGGGACCGAGTGCCCCTGGGAGG     
E       GATGAATTTTCAATTGTTTAAATCATTCATATGAACTGAAAGTTGGCGTTTAGTTAATAACTTCTAATACTTATCTCATCTGACCAGTATTCAATAAAAAATAACAATAAATATGTATTTTTACGAAGAAAAAATAAATATTATTTAAGTTAAATTGAAGATCGTAAAAAATAATGGTTGAATTCATAATTACACATTAGAAACATAAAAATTAACAATTCATATATAGTACAATAATTTAAGTTTTTAGGGAATTGAAATTCAAAAAACTGAATACGATGATTCATGCTAAAAAATAAATTAAATAAAATGACTTAATAAAAAATGGATTTTAAAACATAAGAAGAATCATTTTCAATATACACAAAAATAATTATTAAAAGATTAAGTTGAATCATATCATTGATAAATGCAAAAATATTTATTCATCGATATTATCGATTTCTTTTCTCTATTTTCATTTGTTTTCTCTGAAATATTTAATGAATTTAACATTATGAATAAGTCATTCATTGGCGTAAATCTGTCTGTTATGAGTGATATATTTTATAATATTGATCGACATAAATGAATGAATAACTTTTAAGTAATCTAGGATGCTCAATACATTAATTATAAAACAGTTTGTATATACAATAATTAACATACGTTAAGACTTTTCATAGGGTTATAATATATTGACTCGAAATCTTATAATAAGTCAAAGAAATAAGAAATGTAAAAGTAATATGAATCAATATGGTAAAATAATAGTCTATTCTTAAATTCTTTTTTAACTTTGTCGTCTAACAATAATTCATGTATCAATTTTATATTTACATGTATTAATAATAAGAGTATATGAATTATTTCAGTTAAGAAATCATTATATTCGGTATGTACTGTATTACAATAAAAGAAACCTTGAGTTACCCAGCATTATAAACATAAACATATTGACTAGTTAAGAAGAATGAGAATTTGATTTATAATACAAAATTACTGTCTAGTGGTAATTTTATATCCAGTCCAGTAAACATCGGGCGTCACTATACTCCGTAGTATGTCTAGCAACTAAAGGAATAGATATTCTTTTCTATGCTCGCTTGCTTATAGATATACACCTGTGACGCCATCTCAAATCGTGAAAGATACTGTATTCTTGGTCACCAGATGCGAGGCTCAAGTCGGCTTCCATAGTTGGAGCTGTTGTTTTTGTGGTGTGAAGCTTAATGCAAATGTGAAAAACCAGTCAAACAATATTGTTCTAGCTCCTAATTAAGAATTTTGTTAATTTCCGCTCATGATGTAGTTTCCTTGCTAGCACTTCTACAGACCCTTTACATCTGTTCTCCGTCATAGCACAGTGGTAGCTGTTACTCGATCTAAAGTTCCAATATATGCCGATGGGACAAGTATTTAAGTCGGGTTGTTAGTGCGGGTTCACAGATTTATTTTTCTCTCTCATGCATCTAAGGACAAGAGTATGGGCTTTCTAGCCTAGTTCCGCTCTGTAGAGGCGCATGTCCGCCAATGCCATCCTCCAATTTAGATCGACAAAACGGTATCCGTGCTACGTTACTAAAACAAGGGTGCTGTCAGTAATGATATATTACCCACTCCGTCAGCACCTGCAAACAAGATCTTATCTGTTATACACTCTACAGAGTTACTGTACCTTAGCTCTAAGCAGCCTTCCTGCCCAACAACATTATTGCCTGTACTATGAATCAACCCACATCAATACAACTTCATTACAGAAATAACCGACCTCACACTCAAGTCATCCACTTGACGTTAAATCGGTATCCGTACATAGGTGCGGGCACCCAAGTTTATATTCCACGAGTGCTTGAGTAATACCACCATCTCGAGGATTGAAAAACCACACAACAATGAACAATGTTACAGATTATAACCAGGAAGAAATAGTCAAAAAAACTGGATCGGCTCACATCCGCTGGAATGTCCCAAAGCACTGTCTTCAATAAAAAAAGGGGGTAAGTTTTGCATTACGGGTTGAAGCGGGAGATCCACTCCCCGACGCGATCCCGCGGGTACAGCAGTTGCAAGTGTTCCTCGGCGGTGTCTAGCCGTCTACCCCCTTGGCTGCTACCCTGTCCGCGGATACTCAGCCGGTAACAGCTACGCTACCTCGCATGCTAAGCTACGCGTGATGCGAGCCAGTAGAGGTCAACGGTGGCGCGGAACCCGCCGGGGCATCCGAAAGATCACGCGAACAGGTCGCGGATGGCCAGAGTCGGGCGCTGAGTCGGCTACAAGCATCGTTACCGAACCACGCTAATCTGCCTAGTCAGTCCTGTGTACAAATCGTAGTAAGTATCAGCTCACGTGCCGATCCCGGGCGCCGCCCTCTACTGGCGAAGTATGTTAAGAGCCTTCCCCGCACCGGCCGAAGAACCGTATCCGACGGCAGAGATCCGCCGGTGGATGGGCTCGAGCCCCGCATCAAACTGCAGCATGGACCCGCACGCCCTCTTGCCCTCCCCACTCCGTGCCTGCCCGGCACCCACCCGTACTACAGGTCCATCCGGCCGCCTGAAAATTTCGGCATGAGTTTCACCGGGCCATCAATCCCGGGAGAAGTCGTAGCTTAACCCTCCCCTTCTAGCGGTAGCGGGCCCCCGGGGGCCGCCAGGAATGGCTGGATAATAGAATGACGGGACAATGGGCTTGCGGGCGGTTTACCGCGTCTCCCCACAGGACTTCCGGTGACGCTGCATGCACACGATCAGGGGCCAGATCAACCGCCTAACGGGTGTGACCCTTTCGGGGTACCGGGGGTTAGCCACCGACTCAATGTAGTTTCGCCTCCCGCCAGCCAACTAGAGCATTCGTCAGGCACCAGGATTGAAACTGCAATAGGTTGCGAACGAATGGCAGGGTGTGTCCTGTGTTGGCCGCGTCCGAGGTGCGGGATTCTGACTCTCGGACGGGCAGGAGGACCGGTCTCCGTATACCCAGCCGCTTCGTGTGGTCAGCGTCGGCTTACCAGTCCCCCAGGTGGGCGCCCCCCCCCCGGCCACGACTCTGGGCTACCCGGGTTGAACGCGAGTCGCGTGCCGGGCTCCGCGGGCGAGCGAGCCAGCTCGTCCGGTGAACGTTGGGGCCCAGGGCCCGCCAGGCGATGGGAAGGGGCGCCCGCCACGGTGCCGTGGGGCCCCGGCCCGACCGCCGGGCGGACCAGACTAGCCCGGGGCTCACCCCGCTCCGGCCCCCGAGACGGCGTCCGCAAACGCCCGTGAGCGTCGCTTCGGGGGCAGTGCCGAGGACTGGGGAGGGCGCGGGCCCCCGCGGCGGCGGGCAAGGGCAGGTCCGGGACCCCGTTAGGGCGGCGTCAATGCGGAGACCTTGGCGCGCGGAAGTGCTGACGATCGGCTCAGACGAGAGCCGGCGGGGCCTCCCGTCACCGATGTGCGCATCCTGAGGTGTGCTGCGCGCCGGGGGGCCCGCCGCGCACCGACCGCACGGCGCCAGGAGCGCGAGGCCGGGCTAGCCCGCCCGCCCGGCAGGGGGCCCCCGCGCCGGCATCCACCTCGGCCGCGGACCGCGCTTTGAATTGGCGTACCCCCGGCCCCCGCCAGCGGGGTTCGTCTCCGTGTCGGGCGTCCCGCCGACGGCCGCCGGCTGAGACGACAGGCATGTACCCCAAGGAGCGCCGACCGGGCCCGCGGCCGCGCCGCGCTCCTGAGCAGCGGGGCGCGATGCCGCCACGGGCCGGGCCTCCCGGTAACCCTAGCCTGTCCTTCCTGTCCGAGGCAGCCTCCGCAGCCTTGGTGACCATGCGACAAGGGGTCAGCCGGGCTGCGGCGGCCCCGGGGGCCCTGGGGCGCGCTCCGGGGACCCCCCATTGAAGGGCGCGGTCGCCGGGGGGGGGCGGGACGGTGGGCAGCGGGCGGGGGCGATGGCCAGGATCTGCGCCGGAGGGGCGGGGGGGCCGCCGGGAGGGGTGACGCCCGCAGCCGCGGCCGGGCAGCCGGGACCGCATGCCCCGCGCAGG     
D       GGAGAATTTTTAATTGTTTAAATCATTCAAATGAACTGAAAGTTGGCGTTTGATTATAAACTTATAATACTTATATCATCCGACCAGTATATAAAAAAAAAATACAATAAATAAGTATTTTTACGTAAAAAAAATAAATATTATTTAAGTTAAATTGAAGATCGTAAAAAATAATGGTTTGAATCATAAATACACATTGGAAACATAAAAATCAACAATTCATTTAAAGTACTATATTTTAAGGTTTTAGGGAAAATAAAAACAAAAAACTGAATATGATGATTCATGATAGATAATGTACTAATTAAATTGTCTTAATAACTAATTGTGTTTAAAACATTAGTAGAATCGTTTTCAATTTACACAAAAATAATTATTAATTGAATAAGTTGAATCATAACATTGATGAATGCTAAAATATTTATTAATCGATAGTATGGATTTCTTTTCTTCATTTTGATTTGTTTTCTTAGAAAATTTTAATGTAATTAGCATTATGAATAAGTCATTCATTGGCGTTAATCTGTCTGTTACGAGTAATATAATTTGTACAATTGAACGAAATAAATAGAGGTATAACTTATAAGTAATTTAGAATACTCAATACATTAATTATAATAGAGTTAGAATAAATAATAATTATCATTCGTTAAAACTTTTCATAGGGTTATAATATATTGTCTCGAAATCTTATTATAAGTCTAAGAACTAAGAAATGTAAATGTAATATGAATCAATAAAGTATCATAATATTCTAATCTTAAATTCTGTGTTAACTTTGACGACTAACCATAATCCATGTTTCAATTTTTTATTTACATGTATTAAAAATCAGAGTATATGAGTTATTTCCCTTTAGAAATCAATTTATTCGGTATGTACTGAATTACAATAAGAGTAATCTTCAGTTACCTAGCATTATAATAATAAATAAAATGATTATTTTAGCAGAATGAGAATTTGACTTATAACACAAAATTCTTGTCAAGAGGTAGTATTATATCCTGTCCATTAAACATCTGGCATCACTCTACTCCGTAGTTCGTCGCTCAATGAAAGGAACAGATACTCATCTCTTTGATCTTTTGCTTGTTGATACTCACCTGTGATGCCATCTCTAATCGGGAAAGAAACTGTATACTTGGTGACCAGATGCAAGTCTCAAGTCGGCTTCCATAGTTGAAGATGTTGTATTTGTGGTGTGAAGGTTAATCCAAATGTGAGAAACCAGGCAACCAAAAATGTTCTAGCTCCTAATTAAGTGTATTGAGTAGTTCAGCTCATGATGTAATTACCTTTCTAGCACTTCTCTAGTCCCTTTACATCTCTTCTCCGTCATAGCACTGTGATAGCTCTTACTCGATCCAAAGTTCCAATATATGTCGGTGGGACAAGTATTCAAGCCGGATTGTTTGGGCGGGTTCACAGATTTATTTTTCTCTCTTATGCATCTGAGAACATGCGTATGGGGTTTCTAGGCTATTGACGTTATGAAGTAGCGCCTGTCCACCAAAGCCATCCTCGAATGTAGTCCGACTAAACGGTATCCATGCTACGTTGCTTATACCAGGGTGCTGTCAGTAATGATATTTTACCCACTCCCTCAGCTCCTGAAAATAAGATCATATCTTTAATACACTCTACAGACTTACTGTACCTGAGCTCCAAGCAGCCTTCCCTCCAATCAACACGATTGCCTGTACTATGGATCAATCCTCAACTATACAACTTCATTACAGAAATATCTGACATCACACTCAAGTCATACACTTGACTTTCAACCGGTATCGGTACCTAGGTGCAGGCAGCCGTGTTTATATTTCAAGAGTGCAAGAGTAATACGTACGTCTCGAGGTAGGAAAAACCACACTACATTGAACAATGTTACAGATTACAATCAGGAAGAAATTGGCGAAAAAACTAGATCGGCTCACATCCGATGGAATGTCCCAAAGCACTGTCTTCTATAAAGAGAGGGGGTAAGTTTTGCATTACGGCACGAATCATGAGATCCGCTCCCCGAAGCGATCCCGCGGGTACAGCAGTTGCATGGGTTCCTCGGCGGCGTGTAGCCGGCTACCCCCTTAGCCGTTACCCCGTCCGCGGCTACTCAGCCGGTAACAGCTAGTCGACCTCGACTTCTAAGCCACCCGGTGTGCGAACCAGTAGAGGGCAAGGGTGAAGCGAAACCCCCCGGAGGATCCGAAAAATCACGCGTGCAGTTAACGCATGGCCAGCGTTGGGCGTTGAGTGGGCTACAGGCATCGTTACGCGAACCCGCTAAACTGTCTAGTGAGACCTGTGTACAAATGGTAGTAGGTATTACCTGACGTGCCAATGACTGACGCGGTCCTCTTCTGGCGAAGTATGTTACGAGCCGTCCCCCCACCGTCCGAGGACCCGTGTCCGCCGGCAGAGTGCCGCCGTTGGATGGGCTCGAGACCCGCATCAAACTGCAGCATGGACCCACTCGCCCCCTTGCCGTCCCCACTCCGTGCCTTTCCGGGAGTCACCCGTATTACCGGTCCATCCGGCCGCCCGAAACTTTCGGCATGAGCTTCACCGGACCATCCATCTAGGGAAAAGACTCTGCTGATCTCGCCGCTTCAAGCGGTAGCCGGCCCGCGGGGGCCGCCAGGAATGTCTGGATAATAGAATCGCGGAGAAATGTGCTTCCGGGCGGTTTATCGCCTCTCGCCATAGGACTTCGGCACACGCTGCATGTTCACGATTAGGGGCAAGATCAACCGCCTAACCCATGTGTCACTTCCGGGGTACCGGGGGTTATCCACAGACTCAATGCGGTTGCCGCTCCCGCGACCCAACCAAAGCATCCGTCAGGCAGCACGATTGAAACTGCAAGAGGTTGCGAGAGAAGGGCAGGGTGTGTGTTGAGTTGGGCGCGTCCTAGGTGCGGGATTCTGACTCTCGGTCGGCCTGGAGGCCCGGGCTCCGTATACCCGCCCGCATCGTGTGGGCCGGGTCGCCTTGCCAGTCCCCCAGGAGGGCGCCCCCCGCCCGGCCACGACTCTGGGCTCCCCCCGTTGGACGCGGGTCGCGTGCCGGGCTACGCGTGCGATCGACCCAGCTCGTCCGGTGAACGTTGGCGCCCAGGGCCCGGCAATCGATGGGAGGGGGCGCCCGCCACGGTGGCCTGGGGCCCCGGCGGGACCGCCGGGCGGGCCCGACTAGCCCAGGGCGTACCCCGCTCCAGCCCCCGAGACGGTGTCCGCAAACGCCATTTAGCGAGGCTCCGGGGGCAGTGCCGAGCACCGGGAAGACCGCGGGCCCCCGCCGCGGCGGCCACGGGCAGCTCCGGGACCCCGATAGGGCGGCGGCAATGCAGAGACGCTGGCGCGCGAACGCGCTGACGATCGGCTGAGAGGAGCGCCGCCGGGGCCTCCCCACACCGCTCCGCGCATCCTGAGGTGTGCTCCGGGCCGGGGGGCCCGCCGCGCACCGACCGCACGGCCCCCGGAGCGCGAGGCCAGGTGCGCGCGCCCGCCCGCGATGGGGCCGCCGCGCCGGGATCCACCTCGGCCGCGGACCCCGCTCTCAATTGGCGTACCCCCCAACCCGGCGACCGGGCTCCGTCTCCGGGTCGGGCGTCCCGCCGACGCGAGCCGGCTGCCCCAACAGGCATGTACCCCAAGGAGCGCCGTCCGGGCCGGCGGGCCGCCCCCACGCCTGAGCAGCGGGGCGAGATGCCGCCACAGGCCGGGGCTCCCGGTGACCCTAGCGTCTCCTTCCTGCGCGGGGCAGCCTCCGCAGGCTTGGTGAGCAGGCGACAAGCGGTCAGCCCGGCTGCCGCGGCCCCGGGGGCTCTGCGGGGCGCTGCGGGCGCCCCCCAGGGAAGGCCGCGGTCGCCGCGGGAGCGCGGGACGGTGGGCAGCGGGCGGGGGCGATGGCCAGGAGCTGCGCCGTAGGGGCGGATGGGCCGCCGGCCAGGGTCACCCGCGGAGCCGCGGCCGGGCAGCCGGGGCCGAGTGCCCGGGGCAGG     
C       GAATAAATTTCAATTGTTTAAAGCATTCATATGAACAGAAAGTTGGCGTTAAATTAAATACTTATAATACTTATATCATCCGACCAGTATTAAATAAAATAAAACAATATATATGTGTTTTTACTTCTAAAAATTAAATATTATTTAAGTTAAACTGAAGATCGTATAATATAATGGTTTTTTTCACAAATACACGTTAGAAACATAAAAAGCAACAATTCATTAATAGTACTATATTCTAAGGTTTTAGGGAAAAGAAATCCAATAAACTGAATACGATGATTCACGATAGATATTAAACTGATTAAACTGTCTTATTAACTAATAGTATTTAAAACATTAGAAGAATCGTTTTCTATATAAACAAAAATAATTTTTAAATGAATAAGTTGAACCATAACATTGATAACTGCAAAAATATTTATTATTCGATAGAATCGATTTTTTTTCTCTATTAACATATGTTATTTCCGAAAATTTTAATGTATTTAACATTTTGAATAATACATTCATTGGCGTATATCTGTCTGTTAAGAGTGATATAATTCGTTCAAGTGATCGAAATAAATGGAAGAATATCTTATATGTAATCTAGAATACTCAATACATTAATTATAAAACAGTTTGAAAATATAAGTATTAACATACGTTAAGACTTTTCATAGGGTTATAATATATTGTCTCGAAATCTTATAATAAGTCGAAGAATTAAGAAATGAAAAAGTAAAATGAATCAATAATGTATAAGAATCGTCTAATCTTAAATTCTTTATTAACTTTGTCGACTAACCATAATACATGTTTTATATTTATATTAACATGTAGTAAAAATAAGAGTATATGAATTATTTCCCTTAAGAAATCTATATATTCGGTATGTACTGTATTACAATAAAAGTAATCTTCAGATACCCAGCATTATAAAAATAAATAGATTGAATAATTTAGAAGAATGAGAATTAGACTTATATCACAAAATTATTGTTAAGAGGATATATTATATCCAGTCCAGTAAACATCAGGCATCACTATACTCCGTAGTACGTCTCTCAATGAAAGGAACAGATATTCTTCTCTTTACTCGTTTGCATATAGATACGCACCTGTGACCCCATCTCTAATCGGGAAAGACACTGTCTTCTTGGTGACCAGATGCAAGGCTCAAGTCGGCTTCCATAGTTGAGGGTGTTGTATTTGTGGTGTGAAGGTTAATCCAAATGTGGAAGACCAGGCAAACAAAACTGTTCTAGCTCCTAATTAAGATTATTGAATATTTCAGCTCATGATGTATTTGCCTTACTAGCACTTCTCCAGACCCTTTACATTTCTTCTCCGTCATAGCACTGTGTTAGCTATTACTAGATCCAAAGTTCCTATATATCTCTATGGGACAAGGGTTTAAGTCGGATTGTAAGTGCGGGTTCACAGATCTATGATTCGCTCTCATGCATCTGAGCAAACGCGAATCGGCTTTCTAGTCTAATTACGCTCACAAGAAGCGCGTGTCCGCCAAAGCCATCCTCCAATTTAGTCCGACAAAACGGGATCCGTGCTACGTTGCTTAAACCAGCGTGCTGTCCGTAATGATATTTAACCTACTCCGTCAGCTCCAGAAAAGAAGATCATATCTGTTATACACTCTACTGAGTTACTGTACCTGAGCTCCAAGCAGCCTTCCTTCCTAAAAACACGATTGCCTGAAATATGAATCAATCCACATCTATACAACTTCATTACAGAAATAACTGACCTCACACTTAAGTCAAACACTTGACGTTCGATCGGTATCCGTGCCTAGGTGCAGGCACCCATGTGAATATTCCAAGAGTGCATGAGTAATACCAAACTCTCGAGGAATGAAAAACCACACTACAACGAACGATGTTACAGATTATATCCAGGATGGAATCGGCAAAAAAACTAGATTGGCTCACATCCGCTGGATTGTCACAAAGCAATGTCTTCAATCAAAAGCGGGGGTAGGTTTTGCATTGCGGGTTGAATCCTGAGATCCCCTCCCCGACGCGATCCCGCGGGCCCAGCAGTTGCAAGGGTTCCTCGGCGGCGTGTAGCTGTCTCCCCTCGTAGCTGCTACCCCGTCCGCGGATACTCAGCCGGTAACAGCTAGTCTACGTCGCATGCTAAGCTACACGTGGTGCGAGCCAGTAGAGGCCAACGGTGTAGCGAAACCCGTCGGATAATCCGAAAAACCCCGCGAACAGGTTGCGCATGGGCAGCGTGGGGCCTTGAGTGGGCTACAGGCGTCGTTACCGAAACCCGCTAAACTGCCTAGTTAGACCTATGTATAAATGGTAGTACGTATCAGCTGACGTGCCAGTCACAGACGCAGCCCTCTTGTGGCGAAGTATATAACGAGCGGTCCCCGCACCGCCCGAGGAACCATATCCTGCGGCAGAGTCCCTCCGGTGGCTGGGCTCGAGTCGCGCATCAAACTGCAGCATGGACCCGGTCGCCCCCTTCCCCTCCCCACGCCGTGCCTTCCCGGCACCCACCCGTATGACAGGTCGATCTGGCCGCTCGAAACTTTCGGCATGAGTCTCACCGGACCATAAATCTCGAGACAAGACTGCGCTCACCTCGCCCCTCCAAGCGGTAGCAGGCCCGCGGGTGCCGCCAGGAATGTCTGGATAGTATAATCTCGGGAAAATGGGCTTGCGGACGGTTTATCGCGTCTCGCCATAGCCCTTGAGAACACGCAGGATGATCACGATGAGGGGCCAGATCAACCCCCTAAAGCAAGTGACCCGTCCGGGGTACCGGGGGTTAGCCACAGACTCAATGCCGTTGCGGCTCTCGCGAGCCAACCAGAGCATCCTTCAGGCAGCAGGATTGAAACTGCTATAGTCTGCGAGCGAAGGGCCGGGTGTGTCCTGCGTTGGGCGCGGGCGAGATGCGGGATTCTGACTCTCGGCTGGCAAGGAGGAGCGGGCTCCGTATACCCGCCCGCATCGGGTGGTCCGCGTCGGCCTTCCAGTCCCCCAGCAGGGCGCCCACCCACCGGCCACGACTCTGGGCTACCCGGGTTGGACGGGGATCGCGTGCCGGGCCCCGCGAGCGACCGACCCTGCTCGTCCGGCGAGCGTTGGCGCCCAGGGCCCAGCACGCGCTGGGAGGGGGCGCGCGCCACGGTGCCGTTGGGCCCAGGCGAGCCCGGCGGGCCGGGCCGACTAGCCAGGGGCTGACCCCGCTCCCGCCCCCGAGACGGCGTGCGCAAACGCCCGTTAGCGTCGCTCCGAGGGGAGTGCGGAGGACGGGGAAGAGCGCGGGCCCCCGCGGCGGCGGCCGCGGGCAGGTCCGGGACCCCGATAGGGCGGCGGCAATGCCGAGACAATGGCCCGGCGAAGCGCTGACCCTCGGCTCAGACGTGTGCCGGCGGGGCCTCCCGACACCGCTCTGCGCACCCCCAGGTGTGCTGCGCGCCGCGGGCCCCGCCGCGCACCGACCGCACGGCCCCAGGAGCGCGAGGCCGGGGGAGCGCGCCCGTCCGCCAGGGGACCACGCCGCCGGCATCCACCTCGGCCGCGGACCCCGCTCTCAATTGGCGCACCCCCGACCCCCGCGACCGGGGTTCGTCTGCGTGTCGGGCGTCCCGCCGACGGGAGCCGGCTGAGTCGACAGGCATCTACGCGAAGGGGCGCCGCCCGGGCCCGCGGCCCGCCCAGGCGCCTGGGCAGCGCGGCGAGATGCCCCCACGGGCCGGCCATCCCGGTAACCCTAGCGTATCCTTCCTGCCCAAGGCAGCCTCCGCAGCCTTGGTGAACAGGCGAGAAGGGGTCGGCCGGGCTGCCGCGGCCCCGGGGTCTCCGCGGGGCGCTCCGGGCGCCCCCCAGTGAAGGCTGCGGTCGCCGTGGGCGGGCAGGACGGTGGGCAGCCGGCGGGGTCGATGCCCAGGAGCGGCGCCGCAGGGGCGGCGGGGCACCCGGGAGGGGTCAGGGCCGCAGCCGCGGCCTGGCAGCCGGCACCGCGGGCCCGCGGCAGG     
B       GGAAAATGTTCAATTGTTTAAATCATTCATATGAACTGGATGATTGCGTTTGATTTATAACTTATTATTCTTATATAATCCGACCAGTATACAAAAAAAATAAACAATAAATAAGTTTTTTTACTTAAAAAAACTAAATAATATTTAAGTTAAATTGAAGATCGTATAATATAATGGTTGTTATCAGAAATACACATTAGAAACATATAAATTAACAAGTCATTTATAGTACTATATTTTAAGTTATTAGGGAATAGAAATACAAGAAAATGAAGACGATGATTCACGTTAGATAAAACACTGAATAAAATGGCTTATAAACTAATAGTGATTAAAAAATTAGCAGAATCTTTTGCAATTTACACAAAAATAATTATTAATAGAGTAAGTTGAATCATATCATTGATAAATGCAAAAATATTTATTGTTCGATAGCATCGAGTTCTTTTCTCCATTTTTATATGTTTTCTCTGAAAAATTTAATGTATTTAACATTATCAATAAGTCATTCATTGGCGTAAATCATTATGTTACGAGTGATATAATTCGTACCATTGATCGTAATAATTGGAAGAATAACTTATAAGTAATCTAGAATACTAAATCCATTAATAATAAAACAGTTTGGAGATAAAACAATTATCATACGTTAAGACTTTTCATATGGTTTTAATATATTGTCTTGAAATCTTATTATAAGTCAAAGAATTAAGAAATGTAAAAGTAATATGAATCAATATTGTATTATAATAGTCTACTCTTAAATTCTTTTATAACTTAGTGGACTAACTATAATACATGACTCAATTTTATTATTACATATTTTAAAAATAAGAGTATATGAATTATTTCCCTTAAGAAATCATTATATTCGGTATGTACTGTATTACAATAAATGTAATCATCAGTAATCAAGCATTAAAAATATAAATAGTATGAGTTTTTTAGAAGAATGAGAATTTGACTTATAACACAAAATTATTGTAAAGCGGTATTATTCTATCCAGTCCAGTAAAGATCTGGCATCACTATACTCCGTAGTACGTCTATCAAAGAAAGGAACCGATATTCTCCTCTTTGATGGTTTGCATATAGATCCGCCCCTGCGACGCCATCTCTAATCGGAAAAGAAACTGTATTCTTGGTGACCAGATGCTAGGCTCAGGTCGGCATCCATAGTTGTATATGTTGTATTTGTGGTGTGAAGGTTAATCAAAATGTGTAGAACCAGGCAAACAAAACTGTTTTAGCTCATAATTAAGTGTATTGACTATTGCAGCTCATGATGTTTTTACCTTTCTAGCACTTCTGCAGACCCTTTACATTTCTCCTCCGTCATAGCACTGTGTTAGCATTTACTCGATCAAAAGTTCCAAAATATGTCGATGGGACAAGTATTAACGTCGGATTGTTCGTGCGGGTTCACAGGTTTATGTTTCTCTCTCATGCATCAGAGGTGATGGGTATGGCCTTTCTAGTCTATTGATGCTCGTAAGACGCGCGTGCCCGTCAAAGCCATACTCAAATGTAGTCCGACAAAACGGTATCCGTGCTACGTTGCTTAAATCAGTGTGCTGTTAGTAATGATATTTTACCTACTCCGTCAGCTTCCGGAAATTATATCTTATCTGTAAGACATTCTACTGAGTTAGTGTACCTGAGCTCGAAGCAGCCTTCCGCCCTAAAAACACTATTGCCTGTAGTATGAATCAATCCACATCGATACAACTTCATTATAGAAATAATTGACCTCACACTAAGGGCATACACTTGACGTGAAAACGGTATCTGTACCAAGGTGCAGGCATTCATGTGTATACTCTAGGAGTGCTTGAGTAAGACCAATGTCTCGAAGAATGAAAAACCACACTACAATTAAAAATGTTACAGATTAAAGGCAGGAAGAACTTGGCAAAAAAACTCGATCGGCTCACATCCGCTGGATTGTCACAAAGTACTGTCTTCAATAAAAAGGGGGGGTAAGTTTTGAATTTCGGGGAGAATCATGAGAGCCACTCCCCGACGCGATGCCGCGGGTACAGCAGTTGCAAGCGTTCCTCGGCGGCGTGTGGCCGTCTACCCTCTTAGCTGAGACCCAGTCCGCGGATACTGAGCAGGTAGCAGCTAGTCTACCTCGCATGTTAAGCTACAAGTGGTGCGAGCCAGTAGATGGCAATGGTGAAGCGAAACCCCGCGTCGGATCCGGAAAATCGCGCGTACAGCTCGCTCACGGCCAGCGTGGGGCGTTGAGTCGGCTACAAGCATGGTTACCTAAACTCGCTAAACTGCCTAGTTAGACCTATGTGCAAATGGAAGTAGGTATCAGCTTACGTGCCAATCCCAGACGCAGCCCTCTTCTGGCAAAGTATATTACGAGGAGTCCCCGCATCGCCCGAGGAACCGTATCCTGCGGCAGAGTGCCGCCGGGGGATGGGCTCGCGCCCCGCATCAAACATCAGCATGTATCCACTCGCCACCTTCCCCTCCCCACGCCGTGCGTTGCCGGAAGCCACGCGTATTACAGGTCGAACCGGCGGCCTGAAACTCTCGGCATGGGTTTAAGCGGACCATGAATCCCGGGACAAGACTTCGCTGACCCCGCCCCTTGAAGAGATAGCAGGCCCACGGGTTCCGCCAGGAAAGTCTAGATAACAGAATGTCGGGAACATGGGCTTGCGGGCGGTTTATCTCCTCTCGCCATAGGACTTCAGAAGACGACGCATGACCACGATCAGGGGCAAGATCAACCCCCTAAGTGGTGTGACGCGTCCGGGGTGCCGGGGGATAGCCACAGACTCAATGCGGTTGCGCCTTCCGCGAGCCAACCAGGGCATTCGTCAGGCAGCACGATTGAAACTGCACTAGTCTGCGAGCGAAGGGCAGGGTGTGTGTTGCGTTGGTCGCGTCCGCGGTGCGGGATTCTGACTCTCGGACGGCCAGGACGACCGGGCTCCGTATACCCGCCCGCATCGGGTGGACCGGGTCGTCCTACCAGTCCTCCAGGAGGGCGCCCCCCCGCCGGCCATGACTCTGGGCTACGCGCGTTGGACGCGACTCGCGTGCCGGGCTACGCGAGGGATCGACCCCGGTGGGCCGGCGACCGTTGGGGCCCAGGGCCCGGCAGGCGATGGGAGGGGGCGCCCGCCACGGTGCCGTTGGGCCCCGCCGGGACCTCCGGGCGGGCCCGATTAGCCCCGGGCTTACCCCGCTCCCGCCCCCGAGACGGTGTCCGCAAACGCGGGTTAGCGTCGCACCGGGGGCAGTGCGGAGGACCGGGAAGACCGCGGGCCCCCGCGGCGGCGGCCACGGGCAGGTCCGCGACCCCGATAGCGCGCCGGCAATGCAGAGAGCGTGGCGCGGGGAAGCGCTGAGGATCGGCTCAGACGAGAGCCGGCGGGGGCTGCCGACACCGCTCTGCGCATCCTCAGGTGTGCTGCGCGCCGGGGGGCCCGGCGCGCACCGACCGTACGGCCCCGGGCGCGCGAGGACGGGCGCGCCCGCCCGCCCGGCAGGGGGCCCCCGCGCCGGCATCCACCTCGGCCGCGGACCCCGTTGTCAATTGGCGCACCCCCGACCCCGGCGAGCGAGGTTCGTCTGCCGGTCGCGCGTCCCGCCGACGGGAGCCGGCTGCGGCGACAGGCATGTACCCCAAGGAGCGCCGTCCGGGCCGGCGGCCCCCCCAGGCCCCTGAGCAGCGCGGCGAGACCCCGCCACGGGCCGGGTCTCGCGGGAACCCCAGCGTGTCCTGCCTGGCCGAGGCAGCCTCCGCAGGCTTGGTGAGCCGGGGACAATCGGTCCGCCGGGCTGCCGCGGACCAGGGGGCTCAGGGGCGCGCTTCGGGCGCCCCCCAGTGAAGGGGGCGGTCGCCGCGGGCGCGCTGGACGGTGGGCAGCGGGCGGGGGCCATGCCCAGGAGCTGCGCCGTGGGGGCGGCGGGGCCGCCGGGAGGGGTAACGGCCGCAGCCGCGGCCGGGCAGCCGGGACCGCGTGCCCGCAGCAGG     
A       GGAGAATCTACAATTGTTTAAATCATACATATGACCTGGAAGTTAGCGTATAATTAAAAACTTATAAAACTTATATCATCAGACCAGTATTCATAAAAACATAAAAATCAATATGTATTTTGACTTAAAAAAAATAAATATTATTTAAGTTACATTGAAGATCGTAAAATATAATGGTTATAATAGAAACTACGCATTAGAAACTTAAAAATAAACAATTCATTTATAGTACAATATTTTAAGATTTTAGGGAATAGAAAGTTAAAAAACTGAATACGATGATTCAAAATGGATAATAAACTGATTAAATTGTCTTAATAACTTATAGTGTTTAAAACATTTGTAGAATCGTTTACAATATATACAAAAATAAGTATTAATTGAATAAGTTGAATCATATCATTGATTAATGCAAAAAAATTTATTATTCGATAGCATCGATTTATTTTCTCCATTTTCATATGTTATCTCTGAAAAATTTTATGTATTTAACATTATGAATAAGTCATTCATTGGCGTAAATCAGTCTGAAACGGGTGATATAATTAGTACTATTGATCGAAATAAATGGATGAATATCTTATAAGTAATCTAAAATTCTAAATACATTAATTATAAAAAAGTTTGAATATACAAGAATTAACATACGTTAAGACTTTATATATGGTTATAATATATTGTCACGAAATCTTATTATAAGTAAAAGAAATAAGAAATGTATAAGTAATATGAATCAATACAGTATTATAATAGTCTACTCTTAAATTCTTTCTTAACTCAGTTGACTAACCATAATAGATGCTTTAATTTGTTATTAACGTTTAGTAAAAATAAGAGTATATGAATTATTTCCCTTAAGAAATCAATATAATCGGTATGTACTTAATTACAATAATAATAATCTTCAGTTACCCAGCATTATAAAAATAAATAAATTGACTTTTTAAGAATAATGAGAATTTTACTTTTAAAACAAAATTATTGTATAGAGATAATTGTATAACCAGTCCAGTAAACATCTGGTATCACTTTACTCCGTAGTACGTCTCACAACGAAAGGAACTGATAGACATCTCTTTGCTCGTTTGAATATAGATCGGCACCTGTGACGCCATCTCTATACGGGAAAGAAACTGTGTTCTTGCTGACAAGATGCAAGGCCAAAGTCCGCTTCCATAGTAGAAGATGTTGTATTTGTGGTGTGAGGGTTAAACCAAATGTGAAAAACCAGGAAAACAAAACTGCTCTAGCTCCTAATTAAGTGTATTGACTATTTCAGCTCATGATGTAGTTGCCTTTCTGGCACTTGTGCAGACACTTTACATCTCTACTCCGTCATAGCACTGTGGTAGCTTTTACTCGATCCAAAGTTCCAATATATGTCGTTGGGACTAGTTTTCAAGTTGGATTGTTGGTGCGGGATCACAGATTAATTTTTCTCTCTCATGCAACTCAGGAAATGCGTTTGGCCTTTCTAGTCTATTTACGCTAAGAAGCTGCGCTTGCCAACCAAAGCCATGCCCCAATTTAGTCCGTCAAAACGGTAGCCGTGCTACGTTGCTCAAACCAGGGTGCTGTCCGTAATGATATTATACCTCCTCCGTCAGCTCTTGAAAATAAGATCTTATCCGTTACACACTCTACTAAGTTACTTTACCTGAGCTCCAAGCAGCCTTCCTCCCTAAAAACACGATTGCCTGAAGTATGGATAAATCCACATCTATACAACTTCATTACAGAAATAATTGACGTCACACTAAAGTCATAAACTTGACATTGAATCGATATCCGTACCTGGGTGCAGAGAACCATGTTTATATTCCACGAGTGCGTGGGTAAGACCAACGTCTCGAGGTGGGAAAAACTACACTACAAATAAAAATGTTACCGATTGTAATCAGGATGAAATCGCCAAAAACACTAGATCGGCTCTCATGCGATGGAATCGCACAAAGCATTGTTTTCAATGAAAAGGGGGGGTAAGTTTTGCATTGCGGTTAGAATCATGAGAACCTCTCCCCGACGCGATCCCGCGGGTGCAGCAGTTGCAAGGGTTCCTCGGCGGCGTGTAGCCATCTACCCCCTTAGCGGCTACCCCTTCCGCTGGTACTCAGCGGGTACCAGCTAGTCTACCTCGCATGTTAAGCTACACGTGGTGCGAGCCAGTAGAGGGCAACGGTCAAGCGAAACCCGTCGGAGGATCCGAAAAATCACGCGTCCAGCTCGCGGATAGCTAGACTTGGGCGTTGAGTAGGCTACAGGCCTCGTTACCAAAACCCGCTAGTCTGCCTAGTTAGACCTCTGTACAAATGGTAGTAAATATCAGCTTACGTGCCAAGCACAGACGCAGCCCTCTTGTGGCGAAGTATGTTACGAGCGGTCCCCGCACCGTCCGAAGAACCGTCTCCTGCGGCAGAGTCCCGCAGGTGTATGGGCTCCAGCTCCGCATCAAACCGCAGCATGTACCCGCTCGCCACCTTGCCCTCCCCACGCCGTGCTTTCCCGGCACCCACCCGTATTACAGGTCCATCAGGCCGCCTGCAATTCTCGGCATGAGTTTCACCGGACTATAAATCGCGGGACAAGACCCCGCTGACCTCGCACCTTGAAGCGATAGCAGGCCCACGGGTGCCGCCAGCAATGTCTGGATAATAGAATGACGGGAGAATGGGCTTGCGGCCCGGTTATCGAGTCTCGCCATAGTACTTCAGAAGGCGCTGCATGACCACGACCAGGGGCAAGATCAACCCCCTAAACCATTTGACCCTTCCGGGGTACCGGGAGTTAGCCACAGAGTCAGTGCCATTGCCGCTGCCGCGCGCCAACCAGAGCATCCGTCAGGCACCAGGATTGTAACTGCAATGGTTTGCGATCGAAGGGCAGGGTGTGTGCCGCGTTGGGCGCGGCCGAGGTGCGTGATTCAGACTCTCGGGCGGCTAGGAGGACCGGGTTCCGTATACCCGCCCGAATCGGGTGGGCAGGGTCGGCCTACCAGTCGCCGAGCAGGTCGCCCGACCCCCGGCCACGACTCTGGGCGACCCGCCTTGGACGCGGGTCGCGTGCCGGGCTACGCGAGCGATCGCCCCAGGTCGTCCGGCGCACGTTGGCGCCCAGGGCCCGGGAGGCGGTGGGAGGGGGCGCCCGCCACGGTGCCGTGCGGCCCCGGCGGGACCGCCGGGCGGGCCCGAATAGCCCGGGGCTGACCGCGCTCCCGCCCCCGAGACGGTGTCCGCAAACGCCCGTTAGCGTCGCTCCGGGGGCAGTGCCGAGTACCGGGCAGAGCGCGGGCCACCGCTGCGGCGCCCCCGGGCAGGTCCGGGACCCCGCTAGGGCGGCGGCCATGCAGAGAGCATGGCGAGCGCAAGCGCCGACGATCGGCTGAGACGAGCGCCGGCGGGGGGCCCCGACGCCGCTCTGCGCATCCTCAGGTGTGCTGCGCGCCCGGGGGCCCGCCGCGCACCGACCGCGCGGCCCCAGGAGCGCCGGGCCGGGCGGGCCCGCCCGCCCGCCAGGGGGCCCCCGCGCCTGCATCCACCTCGGCCGCGGACCCCGTTATCAATTGGCGCACCCCCGACCCCCGCGACCGCGGTTCGTCTGCCTGTCGGGCGACCCGCCGACGGGGGCCGGCTGAAGCGACAGGCATGTACCCCCAGGAGCGCCGTGCGGGCCCGCGGCCACCCGAGCCGCCTGACCACCGTGGCGACATGCCGCCACGGGCCGGGCCTCCCGGTAACCCTAGCGTGTCCTTCCTGCCCCAGGCAGCCTCCGCAGGCTTGGTGAGCAGGCGACAAGCGGTGAGCCGGGCTGCCGGGGCCCAGGGGGCTCTGGGCCGCGCTCCGGGGGCTCCCCAGTGAGGGCGGCGGTCGCCGTGGGCGGGCGGGACGGTGGGCAGCGGGCGGGGGCGATGGCGAGGAGCTGCGCCGCAGGCGCGGTGGGGCCACCGGGACGGGTTACGCCCGCAGCCGGGGCCGGGCAGCCGGCACCGGGTGCCTGCGGGAGG     
