# Supplementary material for: A simple method for data partitioning based on relative evolutionary rates
Source: PeerJ. 2018 Aug 28;6:e5498. doi: 10.7717/peerj.5498 (PMC6118207; doi:10.7717/peerj.5498)
Supplement: Data S1 — The datasets are provided in the PHYLIP format. [file peerj-06-5498-s002.zip › DataS2/AS7-9.phy]

17  4000
out     TTATCAAACAAAACAGTTATATATATTAAACTAATAATATTTATTATAAAATCAAGATTTGTATCAATATATCATGTGTCAAGTAGAAAATGTGTACAATAATAACTTTCAGATATTAGTATCATGTATAATTCAAATTTTTATAACCTCCTTGTACAAAAGACAATCCATTTACTAAATTTTATGAGCTGTTTATTAAAATAACATTATTTTAATGGTTTTAACCTTAATACAAATAATTAATACTATTGATTCTTGTCCTATAATTATTATTTTATAGGTATACAAAAATAATTAGGAATTAGATTTAAATTTATAATAACATTTAATTTTGAAATAATTAGTATTTTATTGTATTTGAATAATTTATTGTAAAATGTATTTTATAATTAACTCAATAAAAGTAGAAGTTGAAAAAAGTAAGTTAATGTATTTAAAATATTTCAACGTAAGTAAAATCCTACAATTTAATCCATATGAGTTTTAATCATATAAGTAAATGAGAAATTAATACTTATACACCGTTCTCTTTAGAATCATTCATATTGATTTTAATGCAGTCTTATAGCATATAGTATTTGGTCTAGTTATTATATATAATATATCTATATACATTGAATCTTTAAGAAACATTGCTGAATATAAAGTGATAACCAATTTTTCTATCCTATTACATTTTTTAAAAAAGTAAGGTCTTCGATAAATTACATAATGAATGTACACTTTTACAAATTCTAATCATAGCAATATTACATTCTAGTTAGTATTTCAAAGTTGATATTTATTTTTTTAATTTTACTTTCGAATATCACAGAAGAATTTTTTATGTAACTTTTAAGAAACTAATATAAAAAATTATTAAATTGGCAATTTTACTTAATAATACACAGACATATTATTCAAAAGCATATTTTTTTCAATGTGTTACAGATGTTAAAAAACCAAACTTAATTCTAAAAAAAATAAAAAAACAGAATTATCCAATATCGGAGAGCTTTAAGAGAGGAAGGCAAAAGAGTGCGTAGGTCATTACTTATGCTAGCGACCGAGACAAATTGTGTACTATCTTAGCGCGAAAGTCATCAAGTTGGTGGACGGAACCGTCATGCATAGTACGGACAGAGCTCAGGTAGTTATATACGTGAAGTATCATGTTCAAGATAAGCTGTAACGCTAACAATTGATTTACTCATAGAATTCGAATATATGTGCCTGCATCCATAACACTGATTTTAAAAGCGCGCGCATTATCTCACCTTACGTTGGGATTCGAGGAGGTTAATTGTCACCGCAAAAAAGATAGGGAATAAACTCTTCCAAGCGGTAGAAATTTAAACAGCACATGGATTGACATTAGGTAATTGAACTTGATTACTACAATCTAACACATTTAGAAGATCCGTCGTCTTTTCGTTAGCTCGTTCATAGCATCGGAGATACGGCTGTGCCGGCTAAAAAGTCGGTTGATCCCACGAACGGCTTACCAACATTCGTGTTATAACCCGGCCTGCTGTGATCATTTTACTTACTCTAACTCGCCGTGTGACTTAAAGTAGAGTATTTAAAGATAGTAATACTATGCGCGCGGCAAGACTCACAGAATACGGAAAATTACTCGGAGGGACATCAAAGAATCTTCTGCTTTGTGTACCCTTAACAGTATTTATGGTCCGAATTTCAAGTCCGAGAAGAGCCATTTATTCACAATCTAATTCAGAAATGGGACCCTGCTTACATAAATGATATATTGCAAAATTGGCAGTGAAATCATTTCTGCAAACTGATTGAATGTCTGTGAAAGCTTCAAAGTAGTCCCTATATGATCAGGGTTGTAGATCTGACATTTAGATTAAGATTTGCTTCTGTCTATCGTTTGCAGCTGATATATCTGCTTTACGAGTCTAGTTAATAAGGTCATTAGGTCATAGAGTTGGGTAGCGTATGACCTTTCGAGAATGACAATATAAATGAATAAGACCAGGAAACGGACTAAGGCGGTCCGATTAATCTCGCTATCTCTACTATAGGAGGCGGTCCTTCAGCGAGCGACTACACTCCCATAGAGCCCGCGAGACGCCGCCGTCGTGTGAGTAGAGCTACCTGTTTCCCCGGGCTGCACGAGTGCATTGTCGACCAGCCGGCTGCGCCTAGGGGGACTCCTCTAGCAAGATGGCACAGGGATACATCCCTCGTCTAGAAGGCCCGCTCGCTTTTAGTACAGCTAAGTGGTGCCAGCGAGGAGGGGGTACCCGCCTCGTGTACCAGCCAACAATCTTTCGATCGACCTAAGAGCCGGCGTACAAGCATATCAGTGCCGTCATGTCGTCTGGTGTTGTGTGTGTGGTCCTGTCTTTACGCGTGGGTGTGTCTCCGGGGACGACGGCGAAGTATTTCTGTAGTTGTTAGTGGATTCACCCTTGTCTCCAGTAACACGTGCCGAGGGGGGCTGATACAGATATTGGCGTCTGCCCATCGATACTGCAGTCCCCTCCTCGGTGAGAGAGGCGCCGGCTCACAGGCGATCCATTGGTGCCTGCGCTATTCTGTGCGAGAATCATCCCATACCCGTTACCTCTGTTATCTCCTAAGACGAGGCGGGGGCTGCGCACAGTCAGAAGGGTGAGGTATCTCTACAAGTGGCCGAGATCTGGTTAGACAACGACCGATCGACGACAGCCTGAGAACTATCTTTTGATTTTATAATCAGGGCGAATGCGTGAGTTCGACACTCCTGTGCCGCGTTGTGGGTGGCCTTTGTCGCTCAGAGTCCCTGCATGCCGGTAGCCTGGCTGACGTACTAGGACTCAACTCAAACCGGCTGAGAGCGCGCCATGCTAATAGCCTTACGCCTCGACTGAAAGGAGCATTGAGCTGCCGCTCAGGCCGTGGTAACCATTACAGGGCGTTCAATTGGTCGGGTATTGTTTTCACCCCGAGGGTCTACGTGAAAGGCCATTCATAAACGCCAAGCTCATTTCGGTTTTAAGCCAAGTACGTCGCTGGTGCGCGGCCGCCACCCGGTCCCCGCCAGGCCTCCCCGTTTTCAACCGCAGGCACGAGGGCCGTCCCCTGGGGTGGAGCGGCACACGCCCGGGGGGGCCCTGTCCGCGGGGGGGCCGGCGGCAATCCGGGCGGACCGCGCGACGCCGACCGGGTACCGTCCCTCAGTTGCGGCTCGACCGTATACGCCGGTCGCGCCTCGTCATTGGGCGGCAGCGCTCGCGGGAGCCTGTCGCCCGGGCAAGCTGACGAGTGCAATGCACGCGCGCCGCCGTGGGCGCGAGGTAGGGGCGCCGGGGGGCGGAGGTACCCTTGGTCCGGGACAGAGCGCCCCGCGCCCCAGGCGCGGACGCGGGAGCGGGTAGCGCACCGCCCCGCGCCCCCGTTGCTCCCGCTGGCCCCCCCGGGGAGACGGGTGCGTCCGCGTGGCAGGCACCGGTACTCCCCAGCCCGGGTGGGAGCGGCGGTAGCCGGCGCTGCGCTACCCCAGACGCCACGGTCGGCCACACGAGCCCCGAGCTCCGACGGGCACTGCCCCGAGGCCCCGGGCGAGGCGAACCGAGGTGCGCGCCCCCCGCGGGTCGGCCTCAGCGCCACGCGCCGGCGGCTTCAGGCGTCGGGCCGGGGGGCTAGTCCGGCTCCCAGGCAGCGCGTAGGCCCAGCCCTGGGGGCACCGGACCCGCCCGGCCTACCCCGCCCCCCTGGCGATCGGCTCGCGCCCGGGGCCTTGCCGCGAGCGCCCGCCGCCGCGGTGGGCGGGCCGGCCGGCGGACCGGCCCCCCGGGGCGACCGCCGCGCACCCCCCGCGCCACGGCCGCACTGCTGGTCCACCTACGGGCGGCGCGTGGGGCTGGCGCCCTGTAAGCCGTGACGGGCGACGGTTCGGGCGGGTGCGGTGGCCGGCTCCGCCCCGGGCTTCCAGGGGCGTTAGGGGGCGAGGGGTACGGGGCTAGCAGCCGGCCAGGTCCATCGAGTGCAGCGGCCGGGGGCGCACGGGCCT     
P       TATAGAAACAAAACAGTTATGTATATTAAAATAATAATTTATATTATAAAATCTAGTTTTGTATCAATATTTCATTTGTCAAGTAAAGTATGTGTACAACAATAACTTTCAGATATAAGTATCTCGTCTACTGAAAATTTATATAACCTTATTGTAAAAAACTCAATCCATTTACTAAAATTTTTGAGCTGGTTTTTTAAAAAAAAATATTTTAATGATTACAACGTTAATACGAGTAATTAATATTATTGATTCTTTTCCTATAATTCTTATTTTATAGGGCTACATAAATAATTAGTAATTATTTTTAAACTTATAATATCTTTTAATTATGAATTAATTGGGATTTTATTGTATATGAATAATTTAACGAAAAATAGATTTAATTATTAACTCAATAAAATTAGAAGTTCAATCAAGTAAGTTAAAGTATTTAAAATATTTCATCGTAAATAAAATTCTACAATTTAATCGAAATAAATTTTAATCATATAATTTAATGAGTAAATAATACTTATCCAGCGTTCTACATATAATCATTCTTAATAATTTTATCGCAGTCTTATAGCAAATAGTTTTTGGTCTATTTTTGAACAATAATATATCTATATACATTTAATCTTAAAGAAATATTGCTGAATATAAAGAGATAACCAATTTTTCTAACCTATAAAATATTTTAAATTAATAAGGTCTTCAAAAAATTATATAATGAATGAACACATTAACAAATTCTATTCAAAGTCGTATTATATTCTAGTTAGTATTTCAAAGTTTTTATTTATTTTTAAATTTTTACAAACTAATATCACAGGAGAATTTTTTATGGAACTTTTAAAAAACTAATATAAAAATTTATTATATTGGCCCTTTTACTTAATAAAACATAGACATATTATTCAAAAGCTTATTCTTTACAACGAGTTACAGCTGTTAAAAAAGCAAACATAATTCTAATAAAAATAAAAATACAGAATTATCCAATTTACAAGAGCTTTAAGAGAGAAAGGCAACAGTGTGCGTAGGTGACTTCTTATGCTACCAACCGAGACGTATTGTTTAATATCCTAGAGCGAATGTCATCGAATTGGTGGGCCGAACCGTTCTGCTAAGTACGGACTGAGCGCAGGTACTTATATAAGCGAAGTATCACGGTCAAATTAAGCTGTAATGCTAACAATAGATTTACTCATAGAATTCGAATATATGTGCCTGAATCAATAACACTGAGTATAATAGGGCGCGCTTTCTCTCACCTTAGGTTTTCATTCGAGGAGGTTAATGGTCACCGCAGAAAAGCTACGGAAAGAAATCTTCCAAGCGGTAGAACTTTAAACAGCAAATGAATTGACATGAGGACATTGATCTTAATTACGAGAATCTAACACACTTAGAATATCCGTCGTCTTTTCGTGAGCTCTTTCATATCATCAGAGATACTGCTGTGCCTGCTAAGAAGTCGGTTGATCCCACGAACGGGTTACCAACATTCGTGTTATAACCCTGCCTGCTGTGATCATTCGACTTACGCTTACTCCCAGAGTGTCTTAAAGTAGAGTAATAAAAGATAGTAATACTATGACCACGGAAATACTCACAGAATACGGAAAACTACTCGGAGGGACATCAAAGAATTTTCTGCTGTGCGTACTCTTAACAGTATTTATGGTCCGAATTTAATGTCCTAGAAGAGCCATTTATTCACAATCTAAATCAGTGATGGGACACTGCTTACGTAATTAATATTTTGCAAAATTGGCAGTGAAATCAAATCAGCAAACTGATGGAACGTCCGTGTATGCTTCAGAGTTGTCGCTCTATGATACCGGTTGTAGAGCTGACAATACGATTAAGATTTGCTACTGTCTAACGTTAGCAGCTGATATATTAGCTTTGCGCGTCTAGATAATAAGGTCCTTTGGTCATAGAGATAGGTAGCGCATGACCCTGGGAGAAAGGCAAAAAAGATGAATTAGACCAGGAAACGTACAAAGACGCTACGATTAATTTCGCTAACGCTACGAGAGGCGGCGGTCCCTCGACGTGCGACTAGCCTCCGGAAGAGCCCGCGAGAGGCCGCCGGCGGGTGAGTAGCGCTACCTGTTTCCCCGGGCCGCACGAGTGCATTGTCGATCAGCCGACTGCGCCTAGGGCGACTCTTCTTGCAAAATGGCATAGGGATGCATCCCTCGTCTAGTACGCGCGCTGGCTTTAAGTACGGCTACGGGGTGCCAGGGAGGTGGGGCTCCCCGCCTGGTGTACCAGCCAATAATCTTTCGATCGACCTAAGAGCCGGCGTACAACCATATCAGTGACGTCATGTCGTCTGGTGTTGTATGTGTGGTCCTCTGTGTACGGCTGGGTGTGACTCCGCGAACGACGTCGAATTAGTTCTGTAGTTGGTAGTCGATTCACCATTGTAGCCAGTAACTTGTTCAGAAGGGGGCGGATATAGATATTGGCGTGTGCCCAAGGCTCCGGGAGTCCCCACCTCGGTGGGAGAGGTGCCGGCTCACAACCGATCGAGCGGTGCCTGCCATATTCTGTGCGAGAGTCATGCCCTACGAGTTAAGTTTGTGATCTCTTAAGCCGGGGCGGGGTCTGCGCACAGCCAGAAGGGTGTCCTAGCTCTACAAGTGGCCCCGCTATTGTTAGACAAGGCACGATCGAAGACGTCCTGACATCTATCTTTTGATTTAATAACCAGGACGAATGCTTGGGTACGACACCCCTGTGCGGCCTTGTGGGTGGCCTTTGTTGCCCAGAGTCCCTTCATGCCGGTAGCCTCGCTGACTTACTACGACACGACTCAAGACGGCTGAGTGCGCGCCATTCAAATAGCCTTCCGCCTCGACTGAAAGAACCATTGAGCTGCCGCTCAGGCCGCGGTAACCATTACAGGGCGTTAAATTGGTCGGGTATTGTTTTAACCCCGAGGGTCTACGTGAAAGGCCATTCATATACGCCAAGCTCCTTTCGGTTTTAAGCGAAGTACCTCGCCTGTGCGCGGGCGCCACCGCGTCCTCGCCACGCCTCCCCGTTTTCCGCCGCAGGCGCGGGGGCCGTCCGCTGGGGCGGCGGGACAAACGTGCGGGGGGGCCCGGTGCGGGGCGGGGCCGGGGGGGATCCGGCCGGACCGCGTTGCGCCGACCGGGTTGCGTGCCGCGGTTGCGGCTCGACCGCGTACGCCCGTCGGGCCTCGTCATTGGGCCGCGGCGCGCGGGGGAGCCTGTCGCCCCGGCAACCGGAGGCGTCCAACGCACGCGCGCCCCCGTGGCTGCGAGCTAAGGGCGCCGGGGGGCGGACGCACACTGGGTCCGGGACCGAAGGCCCGGGACCCCGGGCGCGGTCGCGCGAGCGGGTGGGGCTGGGCCCCGCGCCCCAGTTGCTCCCGGTGGGCGCCACGGGGAGATGGGTGGGTAGGCGTGGCAGCCACCAGTACCCCGCACCACGGGTGGGAGCGCCGGTAGCAGCCGCTGCGACGCCCCAGACGCCATGGTCGGCCACACGAGCCGCGAGCTCCGACGGCCCCTGCCCAGAGGCCCGGGGCCAGGCCCACCGAGGCGGGCGCCCCCCGCAGGTCGGCCTCACCGCCACGCGCGCGCTGCGTCCGGCGTCGGGCCGAGGGGCTAGCCCGGCTCCCAGGCACCGCGCAGGCCCAGCCCGGGGGGCACGGGACCCCCCCGGCCCACGCCGCCCCCCCGGGCTACTGCTCACGCGCCGCGCCTTCCCGCGGGGGCCCGCCAGCGCGGGCGGCCGGCCGCCCGGCGGACCGGCCCCCCGGGGCGACCGCCGCAGACCCGCCGCGACACGCCCGCACTGCTGTTCCACCAACGGGCGCCGAGCGGTGCTGGCGCCGTGTAGGCCGTGAGGGGCGACGGTTCGGGCGGGTGCGCGGGCCCGCTCCGCCGCGGGCTTCCAGGAGCGTTAAGGGGCGAGGGGTAGTGGGCTCGCAGGCGGCCCGGTCCATCGACCCCAGCGGCCGGGGGCGCAGGGGCCT     
O       TTACGAAACCATACAGTTCTTTATATTAAATTAATAATAATTATTATATACGCAAGTTATGTATTATTAAAACATTTGTCAAGTGGATAAAGTGTACAATAATAACTTTCAGAGATGAGTATCTAGTTAACAGCTAATTTTTATAATCTTTTTGTACATAACTAAATCCATGTACTAAATTTTTTGGGCTGGTAGTTAAAAAAAAAGTCTTTTAATGATTATAACTTTAATATGAATAATTAATAATATTGATTCTTTTCCTATAATTTTTAATTTATAGGGATACAAAAATAATTAGTAATTATTTTTAAACCTATTATGTCATTTATTTTTGAAATAATTAGGATTTTATTGTATATGAATAATGTTAAGTAAAATGTACTTAATTATTAACTCAATAAAAATGGATGTTGAAACAATTAAATTAAAGTATTTAAGATATTTCAACGTAAATAAAATCCTACAATTTAATCGATATTAGTTTTAATCATAAATGTAAATGATTACGTAATACTTATCCAATATTTTCCTTATAATCATTCATAATGATGTTAACGCATTCTTATAGCATATAATATTTGGTCTGATTTTTAAATATAATATTTCTATATACACTTAATCTATAAGAAAAATCGCTGAATATAAAGTGATAACCTATTTTTCTAAACTGTTACTTTTTTTAAATGAGTAAGGTCTTCGAAAATTCACATAAGAAATGAACACTTTAACAAATTCTATTTATAGCAATATTATTTACTAGATAGTATTTCAAAGTTTATAGTTATTTTTAAAATTTTACATACGAATATCAAAGGAGAATTTTTTATGGAACTTTTAAAAAACTAAAATATAAAATTATTAAATTGGCCCTTTTACTTATTAATACACAGACATATTATTCAAAAGCATATTTTATTCAAAGTGTTCCAGATGTTAAAAAACCAAACATAATTCTAAAAAATATAAACATACAGTATTATCCAATAACCAAGAGCTTTAAGAGAGAAAGGCAAAAGAGTGCGTAGGTCATTTCTTGGGATACCAACCGAGAAAAATTGTGCAATATCCTAGATCGAAAGTCATCAAGTCGCTGGGCCGAAACGTTATGGTAAGTACGGACTGAGCCCAGGTAATCATATACGGGAAGTATCACGGTCAAAATAAGCTCTAATGCTAACAATTGATTTACTCATAGAACTCTAATATATGTGCCTGCAACGATAACATTAAATTTAAAAGTGCGCTCTTTCTCCCACCCTAGGTTGTGATTCCAGGAGGATAATGGTCATCGCAGTAAGGATAGGGAAAATACTCTTCCAAGTGATAGAAATTTAAACTGCAGATGCATTGACATCAGGAAATTGACCTTAATTACTAAAATCTAACACAGTTCGAAGATCCGTCATCTTTACATTAGCTCTTTCACAGCATCGGAGATACTGCTGTGCCGGCTAATACTTCGGTTGATCTCACGAACGGATTACCAACATTCGTGTTAAAACCCTGCCTGCTGTGATCATTCTACTTACTCTAACTCCCCGTGTGGCTTAGAGTAGAGTAGTTAAAGATAGTAATACTATGCCCGCGGTAATACTCAAAGAGTACGGAAAACTACTCGGAGGGACATCAAAGAATTTTCTGGTTAGTGTAAACATAACAGTATTGATGGTCCGAATTTGATGTCCGAGAAGAGCCATTTCTTCACAATCTGAATCAGTTATGGGAAGCTCCTTACAAAAATGATATTTAGGGAAATTGGCAGTGAAATCATTTCCGCAGACTGATAGTACGTCCGTGAAAGCTTTAAAATAGTCACTATATGAAGCCGGTTGTAGATCTGACAATTAGATTAGGATTTTCTACTGTCTATCGTTAGCAGCTTATATATTTGCTTTGCGAGTTTAGTTAATAAGGTCCTTAGTTCATAGACTTTTGTAGCCTATGACCTTGGGATAAAGCTAATAAAGATGAATAAGACCAGGAAACGTACGAAGGCGATACGATTAATCTCGCTATCGCTACGACAGGAGGCGGTCCCTCGACGTGAGACTAGTCTCCCAAAGAGCCCGCGAGAGGAGGCCGGCGTGTGAGTAGCGCGACCTGTTTCCCCGGGCCGCATGAGTGCATTGTCGCTCAGCCGCCTTCGCCTAGGAGGACTCTTATCGCAAGATGGCATAGGGGTGCATTCCTCGTCTCGTGGGCCCGCTGTCTTCTAGTACCGGTACGAGGTCCCAGTGAGGTTGGGGTCCCCACCGCGTGTACCAGTCAGTAATCTTTCAATCGACCTAAAAGCAGGCGGACAAGCATATCAGTGCCGTCATGTCGGCTGGTGTTGTATGTGAGGTCTTCTATTTACGCCTGGGGGTGACTCCGCGAACGACGGCGAAGTATTTCTGTAGTTGTTAGTCGATTCACCCTTGTAGCCAGTAACTGGTGCTGATGGGGGCTGATACAGATATTGGCGTCTGCCCAAGGATGCTGCAGTTCCCTCCCCGGTGGGAGAGGTGGCGGCTCACAGCCGATCCTTGGTTGCCTCCCCTATTCTGTGCGAGAATCATGCCATACCCGTTACCTTTGTTATCTCCTAAGCGGGGGCGGGGTCTGCGCACGGGCAGAAGGCGGTGGTAGCTCTACAAGTGGCCGGGCTCTTGTTAGACAACGCCCGATCGAAGTCGTCCTGACCAATATCTTTTTATTTGATAATCAGGGCGAGTGCGTGAGTGCGACACGCCTATGCGGCCTTGTGGGTGGCCTTTGTAGCTCACAGACCCTGCATGCCGGTAACCTTGCTGACGTACTAAGACGCAACTCAAAACGGCTGATAGCGCGCCATCCTAATAGCCTTCCGCCTTGACTGGAAGAGCGTTTGAGCTGCCGCTCAGGCCGCGGTAACTATTCCAGGGCGTTCATTTGGTCGGGTATTGTTCTAACCCCGAGGGTCTACGTGAAAGACCATTTCTGTACGCCAAGCTCCTGTCGGTTTTAAGCCAAGTCCGTCGGGTGTGCGCGGCCGCCACCCGGTCCGCGCCACGCCTCACCGTTTTCAGGCGCAGGCACGCGGGCCGTCCGCTGGGGTTGCGGGCCAGACGTGCGCGGGGGCCCGCTGCGGGGGGGGGCCGGCGGGCATCTGGGGAGACCGCGGCGCGCCGACCGGCTGCCGTGCCGCGGTTAGGGCTCGACCGGATCCCCCCGTCGCGCATCGTCATTGAGCCGCGGCGCTCCGGGGAGCCTGTCGCCCAGCCAAACCGAGGAGTGCAAGGCACGCGTGCCCCCGTGGGTGCGAGCTACGGGCGCCGGGGGGCGGATGCACCCTGGGTCCGGGACAGAGGGCCGGGCACCCCAGGCGCGGGTGCGTGAGCGGGTGGTGCTCCGGCCCGCGCCCCAGTTGCTCCCGGTGGCCGCCACGGTGACGCGGGTGGGTACGCGTGGCAGCCGGCGGTACACCCCAGCCCGGGTGGGAGCGACGGTAGCTGGCGCTGTGGGGCCCCAGACGCCCAGGTCGGCCACACGAGCCCCGAGCTCCGACGGCCACTGCGCAGAGGTCCCGGGCGAGGCGAACCGAGGTGGGCGCCCCCCGCAGGTCGGCCTGACCGCCACGCGCCGGGGGGGACCGGCGTCGGGCCGGGGGGCGAGTCCGGCTGCCAGGCAGCGCGCAGGCACGGCCCGGGGGGCACCGGACGCACCCGGCCTACCCCGGCCCCCTGCCCATCTGCTCACGCCCCGGGCCTGGCCGCGGGGGCCCGGCACCACGGCGGGCGGGGCGCCCGGCCGACCGGCACCCCGGCGCGAACGGTGCAGACCCGCCGCGACACGCCCGCACTGCTGTTCCACCCACGGCCGCCGAGCGGTGCTCGCGCCCTGTAGGCCGTGCCCGGCGACGGTTCGGGGGGGTGCGAGGGCCCGCTCCGCCCCGGGCTTCCAGGGGCGTTGGGGGGCGAGGGGTAGTCGGCTAGCAGGCGGCCCGTTCCGCGGAGCGCAGCGGCCGGGGGCGCACGGGCGC     
N       TTAAGAAACCCAAGAGTTATGTATATTAAATTAATAATAATTATTATAAAATCTAATTCTGTATCAATATTTCATCTGTCAAGTTGAAAATGTGTACAATAATAACTTTCAAAGATAAGTATCTAGTTTATTACAAATTTATATAACCTTATAGTAGAAAACTCAATCCATTTACTAAATTTTTTGAGCTGGTTATTAAAAAAAAAACATTTTAATGATTAAAACCTTAATACGAATAATTAATAATATTGATTCTTTACCTATAATTATTATTTTACAGGGATACAAAAATAAGTAGTAATTATTTTTAAACATATAATATCTTTTATTTATGAAATAATTGGGTTTTTATTGTATATGAATAATGTAATGTTAAGTATATTTTATTATTAACTCCACAAATATAGAATTTCAAACAAGTAAGTTTTAGTACTTAATATATTTCAAAGTAAATACAATCCTACAATTTAATCGATATTAGTTTTAATCTTAAACGTAAATGAGTAAATAATACATATCCATCGTTTTCCTGAAAATCATTCATAATGATTTTATAGCATTCTTATTTCATATAGTTTTTAGTCTATTTTTTAAATATAACATATCTATATACATTTAATCTTTAAGAAATAATGCTGAATATAAAGTGATAACCTATTTTTCTAACCTATAACATTTTTTAAATGAGTAAAGTCGTCGAAAAGTCACACAAAGAATGAAAACTTTAACAAATTCTATTCATAGCAATATTATATACTAGTTAGTATTTCAAAGTTTATATTTATTTTTTTAATTTTACTAGCGAATATCACAGGAGAATTTTTTATGGCACTTTTAAACAACTAATATATAAATTAATTATATTGGCCCTTTCACTTAATGATATATAGACAAATTATGCAAAAGCATATTTTTATCAACGAGTTACAAATGTTAAAAAATCAAACCTAATTCTAAAACACTTAAAAATACAGTATTATCCAATTTCAAAGAGCTTTAAGAGAGAAAGGCAAAGGAGTGCGTAGGTCATTTCTTATGATACCAACCGAGACAAATTGTGTAATATCCTAGAGTGAAAGTTATCAAATTGGTGGGCCGAAGCGTTATGCAAAGTAGGGACTGAGCGCAGGTAATTATATACGTGAAGTATCATGGTCAGAATAAGCTGTAATGCTAACAATTGATTAACTCATAGAATTCGAATATATGCGCCTGAATCCATAACACTGAGTTTAAAAGGGCGAGAATTAACTCACCCTAGGTTTTGATTGGAGGAGGATAATGGTCACTGCAGAAAACAAAGGGAATGAACTCTTCCAAGCGATAGAAATTTAAACAGCAAATACATTGACAGTAAGCGATTGAACTTAATTACTACAATCTAACACACTGAGAAGATGCGTCGTCTTTTCGTTAACTCTTTCCTAAAATCTGAAATACTGCTGTGCCGGCTCAGACTTCGCATGATCCCACGAACGGCTTACCAACATTCGTGTTATAACCCAGCTTGCCGTGATCATTCTACTTACTCTTATTCTCCAAGAGACTTAAAGTAGAGTAGTTTAAGATAGTAATACAATGCCCGCGAAAATACTCACAGAATACGGAAAACTACTCAGAGGGACATCAAAGAATCTTCTGCGTTGTGTGCACTTTACGGTATTTATGGTTCGAATTTGATGTCCGAGAAGAGCCATTTAAACACAATCTAAATCACTAATGGGACGCTGCTTACTTAAATGATATGTTGCAAAATTGGCAGTGAATTCATATCAGCATACTGGTTGAACGTCAGTGAAAGCTTCAGACTTGTCTCTATATGACACCGGTTGTAGATCTGACAATTAGATTAAGAATTGCTTCTGTCTACCGTTAGCAGCTGAAATATTTGCTTTGCGCGTCTAGTTGATAAGGTCCTTAGGTCATAGAGATACCTAGCATATGACCTTGTGAGAAAGAGAATAAAGATGGAGAAGACCAGGAAACGTACAAAGGCATTACAATTAATTTCGCTGTCGCTAGGACAGGAGGCGGTCCCTCAACGTGCGACTAGAGTCCCAAGGGGCCCGCGACAGGAAGACGGCGTGTGAGTAGCGCTACCTGTTTCCCCGGCCCGCACGAGTGCTTTGTCGTTCAGCCGCCTGCGCCTAGGCGGACTCTTAACGCAAGATGGCACTGGGATGCATCCCTCGTCTAGTAGGCGCGCTGGCTTTTAGTACGGCTACGCGGTGCCCGTGAAGGTGGGCTCCCCGCCTCGTGTACCAGCCAATAATCTTTCGATCGACCTAAGATCCGGCGTACAATCATATCCGGGACGTGATGTCGTCTGCTGTTGTATGCGTGGTCCTTTATTTACGGGTCGGTGTGACTCCTTGCACGACGGCGAAGTAAGTCTGTAGTTGTTAGTCCATTCACCCTTGTAGCCAGTAACGCGTCCTGATGGGGGTTCCTACAGATATTGGCGTGTGCCCAAGGATGCTGGAGTCGCCTCCGCGGTGAGAGAGGTGCCGGCTCACAACCGATCCTTCGGTTCCTGCTCTATTCTGTGCGAGAATCATGCCATACCCGTAAGCGTTGTTATCGGCTAATGCGAGGCGGGGTCTGCGCACCGGCAGAAGGGTGTGTTAACTCTACAAGTGGCCGCGCTCTTGTTAGACAATGCCCGATCGAAGACGACCTGATATCTAGCTTTTGATTTAATAGTCAGGGCGAATGCCTGAGTACGACACCCCTGTGTAGCGTTGTGGGTGGTCTTTGTCGCTCAGAGTCCCTGCATGCCGGTAGCCTCGCTGACGTACTAAGACACAACTCATAACGGCTGATAGCGCGCCATGCTAGTAGCCTTCCGTCTCGACTGAAAGTAGCCTTGAGGCGACGCCCAGGCCGCGGTAACCGTTACTGGGCGTTCAATTGGTTGGGTATTGTTGAATCCCCGAGGGTCTTCGTGAAAGGCCATTCATATACGCCGAGCTCCTATCGATTTTAAGCCAAATACGTCGCGTGTGCGCGGAGGCCACCCGGTCCCCGGCACGCCTCACCCTTTTCCAGCGCAGGCCCGAGGGCCGACCGCTGGGGTGGAGGGCCACACGTGCGGGGGGGCCCGCTCCGGGGGGGGGCCGGGGGGCATCCGGTGGGACCGCGCCGCGCCGACCGCGTGCCGTGCCGCGGTTGCGGCTCGACCGCATCCGCGCGTCGCGCCTAGGGATAGGGCAGCGGCGCTCGGGGGAGCCTGTCGCCCGGCCAAACGGAGGAGTGCAAGGGACGCGCGCCCCCGTGGTTGCGAGCTACGGGCGCCGGGGGGCGGAAGCACGCTGGGTCGGGGACAGAGGGCCCAGGACCCCACGCGCGCGCGCGCGAGCGGGTGGCGCTCCGGCCCGCGCCCCAGTTGATCCCGCTGGCCGCCACGGGGAGGCGCGTGGGTACGCCTGGCAGCCACGGGTACTCCGCAGCACAGGTCGGGGCGCCGGTAGCCGGCGCTTCGGCGCCCGAGACGCCGTGGTAGGCAACACGAGCCCCGAGCTCCGACGGCCACTGCCCAGAGCCCCCGGGCGAGGCGTACCGAAGGGCGCGCCCCCCGCAGGTCGGCCTGACCGCCACGGGCCGGCGGCGTCCGGCGTCGGGCCGGGGGGCGAGGCCGGCTCCCAGGCACGGCGCAGGCCCAGCCCGGCGGGCACCGGACGCACCCGGCCCACCCCGCCCCCCTGGGCACATGCTCCCGCCCCGCGCCTGCCCGCGGGGGCCCGCCAGCGCGGGGGGCGGACCGCCCGGCGGACCGGCCCCCCGAGGCGACGGCCGCAGACCCGCCGCGTCACGCCCGCACTGCGGTTCCACCTACGGGCGGCGAGGGGTCCTGGCGCCTTGGAGGCCGTGGCGGGCGACGGTTCGGGCGGCGCCGCGGGCCCGCTCCCCCCGGGGCTTCCAGGGGCGTTCGCGGGCGAGGGGTAGGGGGCTGGCAGGACGCCCCTTCCCTCGACCGCAGCGGCGGGGGGCGCAGGGGCCT     
M       TTATGAAACTCAAGAGTTGTGTATATTAAATTAATAATAATTATAATAAAATCAAGTTTTGTATCAATATATCATTTGTCAAGTAGATAATGTGTACAATTATAAATTTCAGATTTAAGTATCTAGTATATTGCTAATTTACATATCCTTCTTGTACAAAACTTAATCCATTTACTAAATTTTTTGAGCTGGTTATTAAAAAAAAGTTATTTTAATGATTATAACCTGAATACGAATAATTATTAATATTGATTCTTTACCTATAATAATTAGTTTACTGGGATACAAAAATAATTATAAATTAATTTTATCTTTATAATAACGATTATTTTTGAAATATTTGGGATTTTATTGTATATGAATAATTTAATGTAAAATGTATTCAATGATTATCTCAACAAAAGTAAAAGTTGAATTAAGTAAGTTAAAGAATTTAAAATATTTCAAAGTAAATAAAATCATACAATTTAATCGTTATAAGTTTTAATCATAGAAGTAAATGAGCAAATAAAACTTATCCAAAGTTATCCTTAAAATCATTCTTGATGATTTAAACGCATTCTTATGGCATATAGTATTTTGTCTATTTTATAAATATAATATATCTATATACATTAAATCTTTAAGAAATATTGCTGAATATAAAGTAATAACCTATTTTTCTAATCCCTAACATGTTTTAAATGAGTAGGATCTTCGAAAAATAATATAATGAATGAAAATTTTTACAAATTCTATTCATAGCCATATTATATTCTAGATAGTATTTCAAAGTAAATATGTGTTTTTTTAATTTTACTTACGAATTTCACAGCAGAATTTTTTATGGAACTTTTAAAAAACTAATATATAAATTTATTATATTGGCCCTTTTACTTAATATTACAAAGATATATTATTCAAAAGCAAAATATATTCAAAGAGTTTCAGATGTTAAAAAATCAAACATAATTCTAAAAAATATAAAAAAACAGTATTATCCAATTTCAAAGAGCTCTAAGAGAGTAAGGCAAAAGAGTGCATAGGTCATTTTTTTTGATACCAACCGAGACACATTGTGTAATATCCTAGAGCGAAAGTCATCAAGTTGGTGGGCAGAACCGTTTTGGTAAGTACGGACTGAGCGCAGGTAATTATATACGTGAAGTATCAAGGTCAAAATAAGCTGTAATGCTAACAAAAGATTTACTCATAGAATTGGTATTTATGTGCCTGAATCCACAACACTGACTGTCTAAGTGCCAGCATTAGCTCACCTCAGGTTGTATTTAGAGGAGGATAATGGTCACAGCAAAAATGATAGGCAATAAATTCTTCCAAGCTATAGAAATTTAAACAGCAAATGCATTGACATTAGGGGATTGAACTTAATTACTACAATCTAACACACTTAGAAGATCCGTCGTCTTTTCATTAGCTCTTTCATATCATCGGAAATACTGCTGTGCCGGCTAAGACTTCGGTTGATGCCACGAACGGTTGACTAACATTCGTGTCATAACTCCGCATGCTGTGATCTTTCTACTTACTCTAACTCCCCGAGTGACTTAAAGTAGAGTAGTAAAAGATGGTAATACTATGCCCGCGGAAATACTCTCAGAATACGTAAAACTACTCGGAGGGACATCAAAGAATTTTCTGCTTTGTGTACGCTTAATAGTATTTATGGTCCGAATTTGATGTCCGAGTAGAGCCATTTATTCACAATCTCAATCAGTAAAGGGACGCTGCTTACCAATATGATATGTTGCAAATTTGGCAGTGAAATTAGATCTGCATACTGATTGAACGTCCGTGAAAGCTTCAAACTTGTCACTATATGATACCGGTTGTAGAACTGACAATTAGCTTAGGATTTAATTCTGTCTACCGCTAGCAGGTGATATATTTGCTTTGCGCGTCTAGTTAATAAGGTCCTTAGGTAATAGAGATGAGTAGCGTATGACCTTGGGAGAAAGAGAATAAAGATGAATAAGATCAGGAAACGAACAAAGGCGATACGATTAATTTCGCTATCGGTACGACAAGAGGCGGTCCCTCCACGTGCGACTAGACTCCCAAGGCGCCCGCGAGGAGACGACGGCGGGTGGGTAGCGCTACCTGTTTCCCCGGGCCGCACGAGGGCATTGTCGTTCTGCCGACTGCGCCTAGCACGACCCTTATCGCAAGCTGGCATCGGGGTGGATCCCTCGTCTAGTAGGCCCGCTGGCTTATAGTACCGCTACGCGGTGCCAGTGAGGATGGGGTCCCCGCCTCGTGTCCCAGCCACTAATCTTTCGATCGAGCTAAGAGCCGGCGAGCAAGCATATCAGTGCCGGCATGTCGACTGGTGTTGTATGTGTGGTCCTCTATTTAAGGCTGGGCGTGACTCCGCGAACGACGACGTAGTATTTCTGTAGTTGTTAGTCGATTCACCCTTGTAGCCAGTAAGTCGAGCCGAGGGGGGCTGCTACCGATATTGGCGTGTGCCCAAGGATGCCGGCGACCCCTGCTCGGTGGTAGATGTGCCGGCTCACAACCGATCCGGCGGTGCATGCGCTATTCTGCGGGAGAATCATGCCATACGATTTACCTTTGTTATCTCCTTAACCGATGCGGGGTCTGTGCACAGACAGAAGGGTGTGGTAGCTCTACAATTGGCCGCCCTCTAGTTACACAAGGCCCGATCGAGGACGTCCTGACACCTATCTTATGATTTAATAATCAGGGCGAACGCTTGAGTAGGACACCCCTGTGTAGCGTTGTGAGTGGCCTTTGTCTCCCAGGGACCCTCCATGCCGGTAGGCTCGCTGACGTACTAAGACACAACTCAAGGCGGCTGATAGCGCGCCATGCTAATGGCCTTACGCCTCGACTGAAAGTAGCATTGAGCAGCCGCTTAGGCCGCGGTAACCATTACAGGGCGTTCAAATGGTCGGGTATTGTTCTAACCCCGAGGGTCTACGTGAAAGGCCATTCATATACGCCTAGCTTCTTTCGGTTTTAAGCCAAGTACGTCGCCTGTGCGCGGGCGCCACCCGGTCCCCGGCAGGCCTCACCGTTTTCCTCCGCAGGCAGGCGGGCCGTCCGCTGGGGCGCCGGGCCACACGGCCGGGGGGGCCCGGTCCGGGGGGGGGCCGGGGGGCATCCGGGCGGACCGCGGCCCGCCGAGCGGGTGTCGTACCTCGGTTGGAGCTCGACCGCACACGCCCGTCGCGCCTCGTCATTGGCTGGCGGCGCCCGGGGGAGCCTGTCGCCCGGGCAAACGGAGGAGTGCGAGGCACGCGGGCCCCCGTGCAGGCGAGCTAGGGGCGCCGGGGGGCGGAAGCACCCTGGGTCCGGGACAGAGGGCCCGGGACCCAAGGCGCGGGCGCGCGAGCGGGTCAAGCTCCTACCCGCGCCCGAGTTGGTCCCGGTGGCCGCCACGGGGAGGCGCGTGGGTACGCGTGGCAGCCACCTGTACTCCCCAGCGCGGGTCGGCGCGGCGGTAGCGGGCTCTGCGGGGCCCCAGAGGCCACGGTCGGCCACACGAGCCACGCGCTCCGACGGCCACGGCACCGAGCCCCCGGGCCAGGCCCACGGAGGGGCGCCCCGCCCGGAGGTCGGCCTCACCGCCACGGCCCGGCGGTCTCGGGCGTCGGGCCGGGCGGCGAGTCCGGCTCCCAGGCAGGGCGCAGGCCCAGCCCGGGCGGCACCGGACGCACCGGGCCTACCCCGCCCCGCGGAGCAACTGCTCACGCCCCGGGCCTGGCCGCGCGGGCCCGCCAGCGCGGGGGGCGGGACGCCCGGCGGGCCGACCGCCCGGGGCGATCGCGCCCGACCCGCCGCGCCACGCCTGCACTGCTATTCCACCTACGGTCGCCGGGAGGCGCTGGGGCCCTGTAGGCCGTGACGGGCGACGGTTCGGGCGGGTGCGCGGACCCGCTCCGCCCCGGGCTTCCAGGGGCGTTAGGGGCCGTGGGGTAGGGGGCTCGCAGGCCGCCCGGTCAATCGACCGCAGCGGCCGGGCGCCCACGGGCGC     
L       TTCATATACCGAAAAGTTATGTATATTAAATTAATTATATTTATTATAAAATCAAGTTATGTATCAATATAACATGTGTCAAGTATAAAATGTGTACAATAATAACTTTCAGATATAAGTATCTTGTATATTACAAATTTATATAACATTATTGTACAAAACTCAATCCATTTACTAAATCTTTTGTGCTGGTTAATAAAAATAAATTTTTTTAATGAATATAACCTTAATACGAATCATAAATAATATTGATTCTTTTCCTATAATTATTAATTTACAAGCATACAAAAATAAGTAGGAATTATTTTTATACTTATAATAACATTAATTTATGAATTAATTGGGATTTTATTGTATATGAATAAAATAAAGTAAAATGTATTCAATAATTAACTCAAGAAAAGTAGAAGTTAAAACAAGTAATTTAAAGAATTTAAAATATTTCAACGTAAATAAAAACCTACAATTTAAACGATATTAGTTTTTATCATCTAAGTAAATGAGTAAATAATACTAATCCAACCTTTTCCTTAAAATCATTCATTTTGATCTTAATGCATTCTTATAACATATAGTTTTGGATATATTTTTTAAATATTATATATCTATATACATTTAATCTTTAAGAAATATTGCTTAATAAAAAGTTATAACCAATTTTTCTAACCTTTAACATTTTTTAAATTTGTAATGTCGTCGAAAAATTACATAATGAATGAACACTTTAACAAATTCTATTCATAGCAATATTATATGCTAGATAGTAATTCAAAGTTTATATTTATTTTTTTAATTTTACTTACGAATATCACAGGAGAATTTTTTATGGTAATTTTAAAAAAATAATATATAAATTTATTATATTGGCGCTTTTACTTAATAATACATAGACATATAATTCAAAAGCTTATTTTTTTCAAAGAGTTTCAGATGTTAAAGAACCATACATAATTCTAAAAAAAAAAAAAATACAGTATTATCCAATTTCAAAGAGCTATAAGAGAGTAAGGCAAAACAGTGCGTAGGTCGCTTCTTATAATACCAACCGACACAAATTGTGTAATATCCTAGAGCGAAAGTCATCAAATTGGTGGGCCGAACCGTTATGCAAAGTACGGACTGAGCGCAGGTAATTATATACGTGAAGTATCAAGGTCAAAGTGAGCTGTAATGCTAAAAATCGACTTACTCATAGAATTCGAATATATGTGCCTGAATCCATAACACTGAGTTTAGAAGGGCACGCTTTGTCTCACCTCAGGTTGAGATTGGAGGAGGATAATGGTCTGCGAAGAAAAGCTAGGGAATCATATCTTCCAAGCGATAGAAATTTAAACGGCACATGTATTGGCATTATGAAATGGATCTTAATTACTACAATCTAACACACTTAGAAGATACGTCGTCTTTTTGTTAACTATTTCATAACATCTGACATACTGCTGTGCCGGATAAGACTTCGATTGATCGCACGAACGCCTGATCAACATTCATGTTATAACCCTGCATGCTGTGATCTTTCTACGTACACTAAGTCTCCGAGAGACTAAAAGTAGAGTAGTTAGAGATAGTATTACTATGCCCGCGGAAATACTCACAGAATACGGGAAAATACTCGGAGGGACATCAAAGAATTTTGTGCTTTGTGTATACTTAACAGTATTGATGGTCCGAATTTTGTGTCCGAGCAGAGCCATTTATTCACTATCTAATTCAGTAATGGTACGCTGATTACACAAATGATATGTTGCTAAATTGGCAGTGTTATCATATCTGCATACTGATTGAACGTCCGTGAAAGCTTCCGACTTGTCACTATATTATACCGGTTGTAGATCTGACAATCAGATTAGGAATTACTTCTGCCTATCTTTAGCAGCTGATATAATTGCTTTGTGCGTATAGTTAATAAGGTCCTTAGGTCATAGAGATACGTAGCGTATGACCTTGGGAGAAAGACAGTTAAGATGAATAAGACCAGGAAACGAACAAAGGCGTTACGATTAATTTCGCTATTGATACGAGAGGTGGTGGTCCCTCGATAGGTGACTAGTCCCCCAAGGGGCTCGCGAGAGGACGACGGCGCGTGAGTAGCGCTTCCCGTTTCCCCGGGCCGCACGAGTGCGTTGTCAATCAGCCGCCTAAGCCTAGCGGGACTCCTTTCGCAAGATGGCACCGGGAGGCATCCCTCGTCTAGTAGTCCCGATGGCTTTTAGTACCGCTACGAGGTGCCGCGGAGGGTGAGATGCCCGCCTCGTGTACCAGCCAATAATCCTTCGATCGACCTAAGAGCCGGGGTACAAGCATCTCTGTGCCGTAATCTCGTCTGGTGTTGTATGTGTGGTCCTCTATTTACGGCTGGGTGTGACTCCGCGAACGACAGCGAAGTACATCTGTAGTTGTTAGTCCATTCAACTTTGTAGCCAGTAACTCGCACTGATGGGGGCTGCTACAGATATTGGCGTGTGCCCAAGGATCCTGGAGTCCCCTCCTCGATGGGAGAGGTGACGGCTGACAGCCGATCCTTGGCTGCACGCCCTATTCTGTACGAGCATCATGTCATACGCCTTACCTGTGTTATCTCCTAAGCCGAGGCGGGGTCTGCGCACAGGCTGAAGGGCGTGGTAGCTGTACAAGTGGCACCGGTATTGTTAGACAAGGCAGGATCGAAGACGTCCTGACGGCTATCTTCTGATTTAATAATCAGGGCGAATGCCTGAGACCGACACCCCTGTGTGGAGTTGTGGGTGGCCTTTCTCGCGCAGAGCCCCTGCATGCCGGTAGCCTCGCTGACGTACTAGGACACAACGCAAATCGGCTGATAGCGCGCCATGCTAATAGCCTTACGCCTCGACTGAAAGTAGTATTGAGCTGCCGCACAGGCCGCGGTAACCATTACAGGGGGTTCAAATGGTCGCGTATTGCTATAACCCCGAGGGGCTTCATGAAAGGCCAGGCATAAACGCCAAGCTACTCTCGGTTTTAAGCCAACTACGTCGCATGTGCGCGGGCGCCACCGGGTGCCCGCCATGGCTCACCTTTTTCGGTCGGAGGCACGAGGGCCGTCCCCTGCGAGGCGGGGCCACAAGTGCGGGGGGGCCCGGTGCGGGGGGGGGCCGGGGGGCATCCCGTGGGACGGCGCCGCGCCGACCGGGTGCCATGCCGCGGTTGGGGCTCGACCGAATACGCCCGTGGCGCCTCGTCATTGGGCCGCGGCGCTCGGGGGAGCCTGTCGCCCCGGCAAACGGAGGAGTGCAAGGCACGCGGGCCGCCGTGGGCGCGAGCTACGGGCGCCGGGGAGCGGAAGCACCCTGGGTGGGGGACCGAGGGCCCGGGACCCCAGGCGCGGGCGCGCGAGCGGGTGCCGCTCGGGCCCGCGCCCTAGTTGCTGCGGGTGGCCGTCACGGGGAGGAGCGTGGGTACGCGTGGCAGCCACCGGTAGTCCCCAGCACGGGTGGGAGAGCCGGTAGCCGGCGCTGAGGGGCGCGAGACGGCATGGGCGGTCACACGAGCCGCGGGCTCCGACGGACACTGCCCAGAGGCCCCCGGCGAGGCGCACCGGGGTGCGCGCCCCCCGCAGGTCGGCCTCAACGCCACGCGCCGGCGGAGACGGGCGTCGGGCCGGGGGGTGAGGCCGGCTCCCAGCCAGCGCGCAGGCCCAGCCCGGGGGGCACACGACGCACCCGGCCGACCCCGCCCCGCTGGCCATCTGCTCACGCCCCGGGCCTGGCCGCGGGGGCCCGCCAGCGGCGGGGGCGGGCCGCCCGGCTGACCGGCCCCCCGGGGCGACCGCCGCAGACCCGCCGCGCCACGCCCGCGCTGCTGTTCCACGTACGGCCGTCGAGTGGTGCTAGCGCCCTGTAGGCCGTGCCGGGCGACGGTTCGGGCGGGTGCGCGGGCCCGCTCCGCCCAGGGATTCCAGGGGCGTTAGGTGGCGGGGGGTAGTGGGCTCTCAGGGCGCCGGGCCCATCGACGGCAGGGGCCGGGGGCCCACGGGCCT     
K       TTAAGAGACCAAAAAGTTATTTATATTAAAATAATAATAATTATTATAAAATCATGTTTAGTATCAATATATCATTTGTCAAGTCTATAATGTGTACAATAATAACTTTCAGATATATGTATCTAGTATTATGCAAATTTATAAAACCTTATAGTACAAAACTCGATCCATTTACTAAATTTTTTGAGCTGGTTATTAAAAAAAAATTATTTTAATGATTATAACCTTAATACGAATAATTAATAATATTGATTCTTATCCTATAATTATTATTTTACAGGGATACAAAAATAATTAGTAATTATTTTTAAACTTATAATAACGTTATTTTTTGAATTAATTGGGATTTTATTGTATATGAATAATGTATTGTAAAATGTATTATATTTTTAACTCAATAAATATAGAAGTTGAAACAAGTAAGTTAAAGAATTTAAAATATTTCAAATTAAATACAATCCTACAATTTAATCGATATTAGTATTAATCATAAGAGTATATGAGTAAATAATACATATCCAACGCTATCCTTAAAATCATTCATATTGATATTAAAGCATTCTTATAACAAAAAGTATTTGGTCTAGTTCTTAAATAAAATATATCTATATTCATTAAATCTTTAAGAAAGAATGCTGAATATAAAGTGATAACCTATTTTTCTAATCTTTAAAATTTTTTAAATGTGTAAGGTCTTCGATAAATAAAATAATGAATGAACTCTTTATCAAATTCTATTCATAGTACTATTATATTCTAGGTAGTATTTCAAAGTTTATAATTATTTTTAAATTTTTACAGACGAATATCACAGGAGAATTTTTTATGGCACTTTTAAAAAACTAATATATAAAATAATTATATTGGCCCATTTACTTAATAATACATAGACATATCATTCAAAAGCATATTTTTTTCAAAGAGTTACAGATGTTAACAAACCAAACATAATTCTAAAAAATATAAAAATACAGTATTATCCAATTTCAAAGAGCTATAAGAGAGGAAGGCAAAATAGTGCGTAGGTCACTTCTTATGATATCAATCGAGAGTCGTTGTGTAATATCCTAGAGCGAAAGTCTTCAAGTTGGTGACCCGAACCGTTATGCCAAGCACGGACTGAGAGCAGGTAATTATATGCGTGAAGTATCATCGTCAATCTAAGCTGTAATGCTAACAATTGATTTACTCATAGTACTCGAATCTCTGTGCCTGAATCCAAAACACTGAGTTTAAAAGATCGCGCTTTCGCCCACCTTAGGTTGTTATTACAGGAGGATAATGGTCACTGCAGAAAAGATATGGAATAAATTCTTCCAAGCGATAGAAATTTAAACTTCAAATGCATTGACATAAAGAAATTGACCTTAATTACTACAATCTAACACCCTTGGAAGATCCGTCGTCATTTCGTTAACACATTCTTAACATGGGACATACTGCTGTGCCGGCTAAGACTTCGGCTGATTCCACGAACGGCTGATCAACATTCGAGTTATAACCCTGCGTGCCGTGATCATTCTACGTACTCTAAGTCCCCGAGTGACTTAGAGTAGAGTATTCAAAGATAGTACTTCTATGCCCGTGGCAATACTCACAGAATACGGAAAACTACTCGGACGGACATCAAAGAACTTTCTGCTTGGCGTAGACTTAACAGTATTAATGGTCCGAATTTGCTGTCCTAGAAGAGCCATCTACGCACAATCTTAATCAGTAATGGGATGCTGCGTACCCAAATGATATGTTGCAAAATTGGCAGTGAAAGCATTTCTGCATACTGATCGAACGTCCGTGAAAGCTTCAAACTAGTCACTATATGATACCGGTTGTAGATCTGACAATTAGATTAGGAATTATTTCTGTCTATCGTTAGCCGCTGATATATTTGCTTTGCGCGTCTAGCTAATAAGGTCATTAGGTCATAGAAATGGTTAGCGTATGACCTTGGGAGAAAGAGAATACTGATGAATAAGACCAGGAAACGAACAAAGGCGCTACGATTAATTTCGCTATGGCTACGACAGGAGGCGGTCCCTCGGCTTGCGGCTAGCCTCCCCAGGGGCCCGCGAGTGGAAGACGCCGTGTGAGTAGCGCGAACTGTTCCCCCGGGCGGCAGGAGCGCCTTGACGAGCAGCGGACGGCGCCTAGGGGGACTCTTATCGCAAGATGGCAACGGGATGCATCCCTCGTCTAGTGGGCCCGCTGGCTTTGAGTACCGCTAGGATGTGCTAGAGAGGGGGGGGTCCCCCCCACGTGTACCAGCCAGTAATCTTTTGATCGACCTAAGAGCCGGCGTACAATCATATCAGTGCCGTCATGTCGTCTGCTGTTATGTGTGTGGTCCTCTGTTTACGGCTTGGTGTAACTCCGCGAACGACGGCGAACTATTTCTGTAGTTGTTAGTTGATTCACCCTTGTAGCCAGTAACTCGCGGTGATGGGGGCTGGTACAGATATTGGCGTCTGCACAAAAATGCTGGTGTCCCGGACTCGGTGGGAGAGGTGCCGGCTCACAGCCGATCCGACGGTGCATTCCCTATTCTGTGCGAGAATCATGCCATACGCCTTACCTTTGATATCTCCTAAGCCGGGGCGGGGTCTGCGCACAGGCAGGAGGGTGTGATAGCGCTACAAGTGGCCGAGCACTTGTTAGACAAGGCCCGATCGAAGGCGTCCTGACAGCTATCTTTTGATTTAATAATGAGGGCGAATGCCTGCGTAGGACACCCCTGTGTGGCATTGTGGGTGGCCTTTGTCGGTCATGGGGCCTCCATGCCGGTAACCTCGCTGACCTACTAGGACTCAGCTCAAAGCTGCTGATAGCGCGCCATACTAGTGGCCTCACGCCTCGACTGAACGGGGCATTGAGCGGCCGCACAGGCCGCGGTAACCATTACAGCGCGTTCATTTGGTCGGGTATTGTTTTAACCCCGAGGGTCTTCGTGAAAGGCCATTCGTATATGCCAAGTTCATATCGCTTTTAAGCCAAGTACGTCGCGTGTGCGCGGGCGCCACCCGGTCCCCGAGATGCCTCACGGTTTTCCGGCGCAGGCACGAGGGCCCTCCCCTGGGGTGGCGGGCCACACGTGCGGGGGGGCCCGGTCCGGGGGGGGGCCGGGGGGGATTGGGGCGGACCGCGCAGCGCCGAGCGGGTCCCGTCCCGCGGTTGGGGCTCGACCGAGGACGCCCGTCGCGCCTCGTCATTGGGCGGCGGCGCTCGGGGAAGCCTGTCGCCCCGGCAAGCGGAGCAGTGCAAGGCACGCGCGCCCCCGTGGTCGCGAGCTACGGGCGCCGGGGGGCGGAAGCACCCGGGGTCCGGGACAGAGGGCCCCGCCCCCCAGGCGCGGCCGCGGGAGCGGGTGCCGCCCCGCCCTGCGCCCCGGTTGCTTCGTGTGGACTCCATGGGGACTCGCGTGGGTAGGCGTGGCAGCCACCAGTACTCCCCAGCCCGGGTGGGGGCGCCGGTAGCCGGCGCTGCGGGCCCCCAGACGCCATGGTGGGCCACACGAGCCCCGAGCTCCGACGGCCACTGCCCAGAGGCCCCGGGCGAGGCGCACCCAAGGGCGCTCCCCCGGCAGGTCGGCCTCACCGCCACGCGCCGGCGGCGTCTGGCGTCGGGCCGGGGGGCGAGTCCGGCTCCCAGGCAGCGCGCAGGCCCAGCCCGGGGGGCACGGGACGCCCCCGGCCGACCCCCCCCCGCGGGCCACCCGCTCACGCCCCGGGCCTGGCCGCGGGGGCCCGCCAGCGCGGGGGCCGGGCCGCCCGGCGGACCGGCGCCCGGGGGCGACCGCCGCCGACCCGCCGCGACACGCCCGCACTGCTGTTCCACCCACGGACGCCGAGGGGTGCTCGCGCCTTGTACGCCGTGACGGGCGACGGTTGGGGCGGGCCCGGGGGCCCGTTCCGCCCCGGGCTTCCAGCGGCGTTAGGCGCCGGGGGGTAGGGGGATCGCAGGCCGCCCGTCCCATCGAGCCCAGCGGCCGGGGGCGCACGGGCCC     
J       ATACTTAACCAAACAGTTATATATATTAAATTAATAATAATGATTATAAAATCAAGTTTTGAATCGATATATCATATGTCAAGTTTAAAATGTGTACAATTATAACTTTCAGATTTAAGTATCTAGTTTATTGCAGATTTATATAACCTTATGGTACAATACTCAATCCATTTACTAAATTTTTTGAGCTGGTTATTTAAAAAAAATTATTTTTATGATTATAACCCTAATACGAATAATTAATACTTTTGATTCTTTACCTACAATTATTAATTTTCAGGGATACAAAAATAAATAGTAATTATTTATAAACTTATAATATCATTTATTTTTGAACGAATTTGGATTTTATTTTATATAAATAATGTTATGTAAAATATATTGAATAATTAACTCAACAAAAATAGAAGTTGAAATAAGTAAGTTAAAGTATTTAAAATATTTCACAGTAAATAAAATCCTACAATTTAAACGATATTAAGTTTAATCATTTAGGTAAATGAGTAAATAATACTTATCCGACGTTTTCATTAAAATCTTTCCTAATGATTTTAATGCATTCTTATCGCATATAGTATGTGGTCTATTTTGTATAGATATTATATCTATAGACAGTGAATCTTGATGCAACATCGCTGAATATTAAGTAACAACCAATTTTACTAATCTATAACATTTTTTAAATAAGTAAAGTCCTCGATAAATCACATAATGAATGAACGCTTTGTCAAATTCTATTCATAGGATTATTATATTCTAGTTAGTAATTCAAAGTTTATATTTATTTTTTTATTTTTACATACGAATATCAAAGGAGAATTTTTTATGCTACTTTTAAAAAACTAATATATAAATTTATTATATTGGCCCTTTTATTTTTTAATACATAGACATACAATTCAACAGCGTATTTTTTTCAAAGAGATACAGCTGTTAAGAAACCAAACTTAATTCTAAAAAACATAAAAATACAGTATTATCCAATATCAAAGAGCAATAAGAGAGAAAGGCAAAAGAGTGCGTAGGTCAGTCCTTATGATATCATCCGAGACAAATTGTGGAATATCTTAGAACGAAAGTCATCAAGTGGGTCGCCCGAATCATTTTGCTAAGTACGGACGGAGCGCAGGTAATTATATACAAGAATTATCAAGGTCAACTTAAGCTGTAATCCTAACAATCGATTTACTCATAGAATTCGAATATATGTGCCTGAATCCATAACACTGAGTTTAAAAGTGCGCGATTTCTCTCAACTGAGGTTGCGATTTAAGGAGGATAATGGCCACCGCAGACAAGATATGGAACACAATCTTCCAAGCGATAGAAAGTTAAACAGCAAATGCACTGACATTAGGAAATAGATCTTAATTACTACAATCCAACACTGTTAGAATATGCGTCGTCTTTTCGTTATCTCTTTCATAACATTGGAGATGCTGCTGTGCCGGCTAAGACATCGGTTGTTCGCACGAACGGCTAATCAACATTCGAGTTATAACCCTGCGAGCCGTGATCCTTATACGTACTCTAAGTCACCGAGTGACTTAAAGTAGAGTATTTAAAGTTTTTAATACTATGCGCGCGGAAATACTCACAGAATACGGGAAACTACTCGGAGGGACATCAAAGAACTTTCTGCGTGGTGCACTCTTAACAGTATTTATGGTCCGAAGTTGTTGTCCGAGAAGAGCCATTTATTCACAATCTAATTCAGTCATGGGTCTCTGCTTACACAAATGATATGTTGATAAATTGGCAGTGAAATCGTTTCTGCATACTGATGGAACGTTGGTGAAAGCTTGAAACTTGTCACTATATGACACGGGTTGTAGACCTGACAATTAGCTTAGGATTTATTTCTGTCTATCGTTAGCAGCTGATATATTTGCGTTGCGAGTATAGATAATAAGGTCCTTAGGGGATAGAGATGTGTAGCATATGACCTTGGGAGAAAGAGACTAAAGATGAAGAAGACCAGGAAACGAACAAAGGCGTTAACGTAAATTTCGCTATCGCTACGACATGAGGCGGTCCCTCAACGTGCGACTAGACTCCCGTTGGTCCCGCGAGGGGACGACACCGCGTGAGTAGCGATACTTGTTTGCCCGGGCCGCACGAGTGCTGTGCCGATCAGTAGTCTGCGCCTAGGGGGACTCTTGTCGCAATATGGCACCGGGATGCATCCCTCGTCTAGAAGGCTCGCTGCCTTTTAGTACCGCTAGGATGTGGTGGAGAGGGTGGGGGCCCCGCCTCGTGTCCAAGACATTAATCTTTCGCTCGACCTAAGAGCCGGCGTACAATCATCTCAGTGCCGTCACGTCGTCTCGTGTTGTCTGTGTGGTCTGCAATTTACGGCTGGGTGTGACTCCGAGCACGACGGGGGAGTATTTCGGTAGTTGTTAGTCAATTCACCCTTGTAGCCAGTAAGTCGCAGTGATGGGGGTTGCTACAGATATTGGCGTGTGCCCAAGAATGCTGGTGTCCCCTCCTCGCTGGGAGAGGTGCCGGCTCACAGCCGATCCTTCGGTGCATGCGCTATTCTGTGCGGGATTCATGCCATACGCGTTAGCGTTGTTATCTCCTAAGCCGAGCCGGGGTCTGCGCACAGGCAGAAGGGTGTGGTAGCTCTACAAGTGGCCGCGCTTTTGTTAGACATGGCCCGATCGAAGACCTCCTGACAACTAACTTTTGATTTAGTAATCAGGGCGAATGCCTCAGTGCGACACCCCGGTGGCGCGTTGGGGGTGGCCTTTGTCGCCCAGAGCCCCTGCATGCCGGTAGCCTTGCTGACGTACTAGGACACAACCCGAAACTGCTGATAGCGCGCCATGATAATGGCCTTGCGCCTCGACTGAAAGTGGCATTGAGCTGCCGCTCAGGCCGAGGTAACCATTATAGGGCGTGTTTATGGTCGGGTATTGTTTTCACCCCGAGGGTCTTCCGGAAAGGCCATTCATATACGCCAAGCTCCTTTCGGTTTTAAGCCAAGTACTTCGCGTGTGCGCGCGCGCCACCCGGTCCGCGCCATGCCACACCCTTTTCCCGCGCAGGCACGAGCGCCTTCCCCTGGGGTGCCGGGCCACACGCGCGGGGGGGCCCGGTCCGGGGGGGACCCGGGGGACATTCTGGCGGACCGCGCCCCGCCGAGCCGGTGCCGTCCCGCGGTTTGGGCTCGACCGAATACGCCCGTCGCGCCTCGTCATCGGGGGGCGGCGCCCGGGGGAGCCTGTCGCCGCGGCAAACGGAGGAGTGCACGGCACGCGCGCCCCCGTGGGCGTGAGCTACGGCCGCCGGGGGGCGGAGGGCCGCTGGGTCCGGGACAGAGGGCCCGGTACCCCCGGCGCGGCGACGCGAGCGGGTCGGCCTCCGGCCCCCGCCCCTGTTGCTCCGGCTGTCGGTCACGGGGACGCGCGTGGGTACGCGTGGCAGCCAGCAGTACTCCTCAGCACGGGTGGGAGCGCCGGTAGCCGGCGCTGTGGGGCCCGAGACGCCACGGTCGGCCACACGAGCCCGGAGCGCCAACCGTCCCCGCCCAGACGCCCCCGGCGAGGCCGACCGAGGCGCGCGCCCCCCGCAGGTCGGCCCGACCGCCACGCGGCGGCGGGGTCGGGCGACGGGCGGGGGCGCGAGTCCGGCTCCCAGGCAGCGCGCAGGCCCACCCCTGGGGGCGCCAGACGCGCCCGGCCCGCCCCGCCCCGCCGGCCATCTGCTCACGCGCCGGGCCTCGCCGCGGCGGCCCGCCAGCGCGGGGCGCGGGCCGCCCGGCCGACCGGCCCCGCGGAGCGACCGCCGCAGACCCGCCGCGACACGGCCGCACTGTTGTTCCACCTACGGCCGCGGAGCGGTGCTGGCGCCCTGCAGGCCGTGACGGGCGACGGTTCGGGCGGGTGGGCGGGCCCGCTCCGCCGCGGGCTTCCAGGGGCGTTAGGGGGCGGGGGGTAGGGGGGTCGCAGGCCGCCCGTGCCATCGACCGCAGGGGCCGGGCGCGCACGGGCCC     
I       TTAAGTAACTTAATAGTTCTGTATACTAAATTAATAATAATTATGATAAAATCAAGGTTCGAGTCATTATATCATTTGTCAAGTAAAAAATGTGTACAATGAAAACTTTCAGATATAAGTATCTAGTATATTGCAAATTTATATAACCTTATTGTACAAAACTCAATCCATTTACTAAAATTTTTGAGCTGGTTCTTAAAAAAAAATTATTTTAATGATTATAACCTTAGTACGAATAATTAATAATATTGATTCTTGCCCTATAATTATTATTTTTCATGGATACAAAAATAGTTAGTAATTATTTTTAAAATTATAATAGCATTTATTTATGAATTAATTGGGATTTTATTGTATATAAATAATGTTAGGAAAAATGTATTCCATTATTAACTCAACAAAAATAGAATTTTAAACAAGTAAGATATAGAATTTAAAAAATTTCAAAGTAAATAGAATCCTACAATTTAATCGATATTAGTTTTAATCATATAAGTAAATGAGTAAATAATAATTATCCAACGATTTTATAAAAATCAATAATAATGATTTTAATGCAATCTTATAACATATAGTATTTGATCTAATTACTTAATATAATATATCTATATACATTGAATCTTTAAGAAATATTGCGGAATATTTAGTGATAACCTATTTTTCTAATCTGTAACATTTTTTAAAATAGTTAGGTCTTCGAAAAACGACATAATGAATAAACACTTTGTCAAATTCTATTCATAGGAATATTATATCCTAGTTAGTATTTCAAAGTTTATATATATTTTTATAATTTTACTTACGAATTTCACAGGAGAATTTTTTATGGAAATTTTAAAAAACTAATATAGAAAATTATTATATAGGCCCATTTACTTAATAATACAAAGACATTTTATTTAATAGCATATTCTTTTCAAGGAGTTACAGATGTTAGAAAACCAACCATTATACTAAAAAACAAAAATATACAGTATTATCCAATTTCATAGAGCTATAAGAGAGAAAGGCAAGAATGTGCGTAGGTAATTCCTTATGATATCAACCGAGCGGAATTGTGTAATATCCTAGAACGAAAGTCATCGATTGGGTGGGCTGAATCGTTATGCTAAGTACGGACTGAGCCAAGGTAATTATATACGTGAAGTATCAAGGTCAAGATAAGCTGTAATGCTAACAATTGATTTACTGATAGAATTCGAATATATGTGCCTGAACCTATAACACTGAATTTAAAAGGTCGTGCTTTCTCTCACCTTAGGTTGATATTCGAGGAGGATAATGGTCATCGCAGAAAAGATAGGGAACGAAATCTTCCAAGAGATAGAAAATTAAACAGCAAATTCATTGACATTAGGGAACTGAGCTTAATTACTACAATCTAACACGTTTAGCAAATCCGTCGTCTTTGCGTCAGCTCTTTCATAACATCGGACATACTTCTGTGCCGGGTAAGACCTCGGTTGATCCAACGAACGGTTGAGCATCATTCGTGTCATCACCCTGCGTGCAGTGATCTTTATACGTACTCTAAGTCCCAAAGTTACTTAAAGTAGAGTAGTTAAAGATATTAATGCTATGCCCGCGGGAAAACTCACAGAATACGGCAAACTACTCGGACGGACATCAAAGAACATTCTGCTTTGTGTACCCTTAACAGTATTTATGGTCCGAATTTGGTGTCCGAGAAGAGCCATTTATTCACCATCTAAATCAGTAATGGAACTTTGATTACTCAAATGATATCTTGGCATATTGGCAGTGAAATCATATCAGCATACTGATCGAACGTCCGGGAAAGCTTGTAACTGGTCACTCTATGATCCTGGTTGGAGATCTGACAATTTGATTAGGATTTACTTCTGTCGATCGTTAGCATCTGATATACCTGCTTTGCGTGTCAAGTTAATAAGGTCGTTGGGTCATAGAGTTGCTTAGCGTATGACCTTGGGAGAAAGAGACTTAAGATGAATAAGACCAGGAAACGAACAAAGGCGTTCCGATTAATTTCGCTATCGATACGACACGAGGCGGTCCCTCAACGTGCGACTAGGCTCGCGAGGACCCCGCGAGAGGACGACGGCGTGTGGGTAGGGGTACCTGTCTCCCCGGGCTGCACCAGTGCATTGTCGAGCAGCCGACTGCGCCTAGGGGGACTCTTATCGCAAGATGGCATCGGGACGCATCCCTCGTCTAGTAGAACCGCTTGCTTTTAGTACCGCTAGGGTGTGCCGGTGAGGGTGGGGTCCCCACCTCGTTTACCAGCCATTAATCTTTCGATCGACCTAAGAGCCGGCGTACAATCATATCTGTGTCGTCATGTCGCCTGGTGTTGTATGTGTGGACCTCTATGTACGGCTCGGTGTGACTCCGGGAACGACGGTGGAGTATTTCTGTAGTTGTTAGTCGATTCACCCTTGTAGCCAGTAAGGCGCTTAGAAGGGGGCTGCTACAGATATTGGCGTCTGCCCAAGCTTCCTGGAGTCCCCTCCTCGGTAGGAGACGTGCCGGCTCACACCGGATCCTTCGGTGCATGCGCTCTTCTGTGCGAGGATCATGGCATACTCCTTACCTTTGTTATCTCCTAAGCCGAGGCGGGGTCTGGGCAGAGGCAGAAGGGTGGGGCCTCTCTACAAGTGGCCGCGCTCTTGTTAGACGAGGCCGGATAGAAGACGTCGTGACATCAATCTTTTGCTTTAATAACCAGGGTGAATGCCTGAGGACGACACACGTGTGTGGCGTTGCGGGTGGCCTTTGTCGCTCAGAGGCCCTGCATGCCCGTAGTTTGGCTGACGTACTATGAGACAACTCAAAACAGCTGATAGCGCGCCATGGTAGTGGCCTTACGTCTCGACTGAAGGTGCCATCGAGGGGCCGCCCAGGGCGCGGTAACCATTACAGGGCGTTCAGATGGTCGGGTATTGTTCTACCCCCGAGGGTCTGCGTGAAAGGCCATTCATAAACGCCAAGCTCCTTTCGGTTTTAAGCCAAGTACGTCGCGCGTGCGCGGCCGCCACCCGGTCCCCGCCACGCCGCACCGTTTTCGCGCGCAGGCACGAGGGCCGTCCTCTGGGGTGTTGGGCCAAACGTGCGGGGGGGCCCGGTCCGTGGGGGGGCCGGCGGGCATTCGGGCGGACCGCGGGGCGCCGACCGGGTGCCCTCCCGCGGTTCGCGCTCGACCGAATACGCCCGTCGCGCTTCGTCATCGGCACGCGGCGCTCGGGGGAGCCTGTCGGCCCGGCAACCGGAGGAGTGCAACGCACGCGCGCCCCCGTGCGCACGAGCTACGGGCGCCGGGGGGCGGAAGACCCCTGGGTCGGGGACAGAGGGCCGGGGACCCCTGGGGCGGCCGCGTGAGCTGGTAGCGCTCCGCCCCGCGCCCCTGTTGCTCCGGGTCGCCCTCACGCGGAGGCGCGTGGGCGCGCGTGGCAGGCACTAGTACTCCCCAGCACGGGTGGGAGCGCCGGTAGCCGGCCCTGCGGCGCCCCAGACGCCACGGTCGGCCACACGAGCCCCGCGCGCCCAAGGCGGCTGCCCGGAGGCCCCGGGCCAGGCCGACCAAGGTGGGCGCCCCCCGCAGGTCGGCCTCAGCGCCGCGCGCCGGCGGGGTCCGGCGTCGGGCCGCGGGGCGAGTCCGGCTGCCAGGCAGCGCGCAGGGCCAGCCCGGGCGGCACCAGACCCCCCCGGCCGACCCCGCCCCGCGGGCCATCTGCTCACGCCCCGGGCCTGCCCGCGGGGGCCCGCCAGCGCGGGGGGCGGGCCGCCCGGCCGACCGGCGCCCCGGGGCGACCGGCGGAGACCCGCCGCGACACGCCCGCACTGCTGTTCCACCTACGGGCGCCGAGCGGTGCTGGGGCCCTCTAGGCCGTGAGGGGCGACGGTTCGGGCGGGTGCGCGGGCCCGCTCCGCCCCGGGCTTCCAGGGGCGTTAGGGGGCGAGGGGTAGGGGGGTCGCAGGCGGCCGGTCCCATCGACCGCAGCGGCCGGGGGCGCACGGGCCT     
H       TTACGTAACCTGAAAGTTATATATATTAAAATAATAAAAATAATTATAAAATCAAGTTTTGTATCAATATATCATATGTCAAGTAGATTACGTGTACAATAATAACTTTCAGCTATCAGTATCTAGAATATTGCAAATATATATAACCTTATTGTACAAAGCTCTATCCATTTACTAAATTTTTTGAGCTGGTTTTTAAAAAAAAATAATTTTAACGATTAGAACCTTAATCCTAATAATTAATTATATTGATTCTTTTCCTATAATTATTAATTCACAAGGATATAAAAATAATTAGTAATTATTTTTAAACTTATAAAATCATTTATTTTTGAATTAATTGGGATTTTATTGTTTATAAATAATGTAAGGTTAAATGTATTTAATTATTAACTCTATAAAAATAGAAATTGAAATAAGAAAGTTATTGAATCTAAAATATTTCACTGTAAATAAAATCCTACAATTTAATCGTTATTAGTTTTAATCATATAAGTAAATGGAAAAATAATACTCATCCAACGATTTCCTTAAAATCATTCATATTGATTTTAATGCATTCTTATAGCATATAGTATTTGGTCTAATTTTTAAATATAATATATCTATATACATTCAATCTTTAAGAAAAATTGCTGAATATAAAGTGATAACCAATTTTTCTAATCTATAACATTTTTAAAATGAGTAAGGTCTTCGAAAAAATACATAATTAATGAACACTTTAACAAATTCTATTCATAGGTGTATTAGATACTAGTTAGTATTTCAAAGTGTATTTTTATATTTATATTTTTACATACGAATATCACAGAAGAATTTTTTATGGAACTTTTAAAAAACTAAAATATAATTTAATAATATTGGCCCTTATACTTAATAATACAAAGAGATTTTATTCAAAAGCATATTATATTCTACGAGTTACAGATGTTAAAAAACCAAACATAATTCTAAAAAACATAAAAATACAGTATTATCCAATATCAAAGAGCTATAAGAGAGAAAGGGAAAGGAGTGCGTAGGTCATTTCTTGTGATATCTACCGAGACAAATTGTGTATTATCCTAGAGCGAAAGTCATCAAGTTGGTGGGCAGACTCATTATGATAAGTACGGAATGAGCGCAGGTAATTCTATACGTGAAATATCAAGGTCAAAATAAGCTGTAATGCTAACAATTTATTTACTCATAGAAATCGTATATATGTGCATGAATCCATAACACTAACTGTAGAAGGGCACGCTTTCTCTCACCTTAGGTTTTAGTTTGAGGAGGATAATGGTCACCGCAGAAAAGATAGGGAATACAGTCTTCCAAGCGATAGAAACTAAATCGGCATATCTATTGACATGAGGAAATGGATCTTAATCACTATAATCTAACACGCTTAGAAGATCCGTCGTCTGTACGTTAGCTCTTTCCTAACATCGGACATGCTGCTGTGCCGGCTAACACTTCGGTTGGTCCAACTAACGGCTGATCAACACTCGTGTCATAACCCTGCGTGCAGTGTTCGTTCTACGTACGCTTAGTCTCCACGTGACTTTAAGTAGAGTAGTAAAAAATAATAATACTATGGACGCGGTAATACTTACAGAATACGGAACACTACTCGGAGGGACATCAAAGAACTTACTGCTCAGTGTACATTTAACAGTATTAATGGTCCGAATTTGTTGTCCGAGCAGAGCCATTTATTCACAATCTAAATCAGTGATGGGACACTGCTTACACAAATGATATGTTGCTAAATTGGCAGTGAATTCATATCTGCATACTGATGGAAAGTCCAAGAAAGCTCCAAACTAGTCACTATGTGATACCGGTTGTAGAGCTGACAATTAGATTAGGAATTGCTTCTGTCTATCGTTAGCAGCTGATATCTTTGCTTTGCGCGTGTCGTTAATAAGGTACTTTAGTAATAGAGATTGCTAGCGTATGACCTTGGGAGTAAGAGACTAAAGATAAATGAGACCAGGAAACGAACGAAGGCGTTGCGTTTAATTTCGCTATCGATACGACAGGAGGCGGTCCCTCAACGTGCGACTAGGCTCCCAAGGGGCCCGCGAGACGACGGCTGGGTGTGCTTAGCGCTACCTGTTGCCCCGGTCCGCTCGAGCGCATTGTCGATCAGCCGTCGGCGCCTAGGGGGACTCTTATCGCAAGATGGCATCTGGATGCATCCCTCGTCTAGTAGGCCCGCTGGCTTTTAGTACCGCTAGGATGTGCCAGTGAGGGTGGGGTCCCCGCCTCCTGTACCAGCCAATAATCTTTCGATCGACCTAAGAGCAGGCGGACAACCATATCAGTGCCGTCATGTCGTCTGTTGTTCAATGTGTGGACCTATATTTACGGCTGGGTGTGCCTCCGCGTACGACGGCGAAGTACTTCGGTAGTTGTTCGTGGATTCAGCTTTGTAGCCAGCAATTCGTTGGGAGGGGGGCTGTTACCGATATTGGCGCGTGCCCAAGTTTGCTGGAGTCCCCGCCTCGGTTGCAGCCGTGCCGGCTCACAGCCGATCCTACGGTGCATACGCTATTGTGTGCGAGAGTCATGCCATACGCGTTACAGGTGTTATCTACTGAGTCGTGGAGGGGTCTGCGCACAGGCAGAAGGATGTAGTAGCTCTACAATTGGCCGCGCTCTTGTTAGACAAGGCGTGATCGAAGACTTCCTGACAGCTATCTTTTGCTTTTATAATCAGGGCGCTTGCCTGAGTATGACACACCTGTGTGGAGCTGTGGGTGGCCTTCGTCGATCAGTGGCCCTGCATGCGGGCAGCTTGGCTGACGTAATAGGACACAACTCAGAACGGCTGATAGCGCGCCATGATACTGGCCTTGCGTCTCGACTGAATGTTACATGGAGCTTCCGCGAAGGTCGCGGTAACTATTGCAGGGCGTTTAAATGGTCGGTTATTGTTTTAGCCCCGAGGGTCTTCGTGAAAGGCCATTCATAAACGCGAAGCTCCTTTCACTTTTAAGCCAAGTACGTCGCGTGTGCGCGGCCGCCAGCGGGTCCTCGCTATGCCTCACCATTTTCCGGCACAGGCACGAGGGCCGTCCCCTGGGGTGCCGGGCCAGACGTGCGGGGGGGCCCGGTCCGCGGGGGGGCCGGGGGGCATCGGGGGGGACCGCGCCCCGCCGAGCGGGTGGCGTGCCGCGGTTGGCGCTCTACCGAGTACCCCCGTCGCGCCTCGTCATGGGGCGGCGGCGCTCCGGGGAGCCTGTCGCCCCGGCAAACGGAGGGGTGCAAGGCACGCGGACCCGCGTGGGCGCGAGGTACGGGCGCCGGGGGGGGGAAGACCCCTAGGTCCGGGACATAGGGCCCGGGACCCCAGGGGCGGCGGCGCGAGCGGGTGGGGCTCCGGCCCGCCCCCCTGTTGCTCCGGGTGGCCGGCCCGGGGAGCCGCGTGGGTACGCGTGGCAGACACCAGTCCTCCCCATCACGGGTCGGAGCGTCGGGAGCCGCCGCTGCGGGGCCCCAGAGGCCATGGTCCGCCGCACGAGCCGCGGGCGCCGCAGGGCACTGCTCAGATGCCCCGGGCGCGGCCCACCAACGCGGGCCCCGCCCGCAGGTCGGCCTCAGCGCCACGGGCGGGTGGTTTCGGGCGTCGGGCCGGGCAGCGAGGCCGGCTCCCAGCCAGGGCCCAGACCCAGCCCTGACGGCACCCGACGCACCCGGCCGACCCCGCCCCGCCGGGCCTGTGCTCCCGCGCCGTGCCTGCCCGCGGTGGCCCGCCGACGCGGGGGGCGGGCCGCCCGGCAGACCGGCTCCCCGGGGCGACGGCCGCACACCCGCCGCGGCACGCCCGCCCTGCTGTTCCACCTACGGCCGCCGAGCGGTGCTGGCACCCTGCAGGCCGGGACCGGCGACCGTTCGGGCGGGCTCGCGGGCCCGCTCGGCCCCGGGCTTCCAGGGGCGTTAGCGGGCGAGGGGTAGGGGGGTTGCAGGCCGCCCGTCCCATGGACCGCAGCGGCCGGGGGCGCACCGGCCT     
G       TTAATTAACCAAACAGTTATTTATACTAAATTAATAATAATTATTATAAAATCAAGTTTTGTATCAATATTTCATATGTCAAATAAAAAATGTGTACAATAAAAACTTTCAGATATTAGTATCTAGTTGGTTGCTAATTTATAAAACCTTATTGTACAAAACGCGATCCATTTACTAAATTTTTTGAGCTGGTTATTAAAAAAAAAGTATTTTAATGATTAAAACCTTAATACGATTAATTAATAATATTGATTCTTTACCTATAATTATTTTTTTACAAGGATACAAAAATAATTAGTAATTATTTTTAAACTTATAAAAACATTTATTTTTGAATTAATTGGAATTTTATTGTATATAAATAATGTAAGGTAAAATGTATTCAATTATTAACTCAATAAAAGTAGAATTTGAAAAAAGTAAGTTAATGTATTTAAAATATTTCAAAGTAAATAAAATCCTACAATTTAATCGATATTATAATTAATCATTTAAGTGAATGATCTAATAATACTTATCCAACGTTATCCGTAAAAACATTCATAATGATTTTACCGCATTCTTATAGCATATAGTATTTGGTCTATTTTTTAAATATAATATATCTATACACATTAAATCTTTATGAAAAATTGCTGAATATAAAGTGACAACCTATTTTTCTTATTTTTAACATATTTTAAATGGGTAATGTCTTCGAAAAATGACATAATGAATGAAAACTTTATCAAATTCTATTCATAGAAATATTTAATTCTAGTTAGTATTTCAAAGTTTTTATTTATTTGCTTACTTTTACATACGAATTTCACAGGAGAATTATTTATGTAACTTTTAAAAAATTAATATATAATTTGATCATATTGGCACTTTTACTTAATAATAAATAGAAATATTATACATAAGCATATTATTTTCTAAGAGTTACAGATGTTAAAAAACCAAACATAATTCTAAAAATCATAAAAATACAGTATTATCCAATTTCACAGAGCTATAAGAGAGAAAGGCAAAAGAGTGCGTAGGTCATTTTTTAAGATATCAACCGAGATAAATTCTGTAATATCCTAGAGCGAAAGTCATCAAGTGGGTGGGCCGAAGCGTTATGCTAAGTACAGAAAGAGCCCAGTTAATTAAATACGTGAAGTTTCAAGGTCAAAATGAGCTGAAATGCTAACAATTGATTTACTCATAGTATTCGAATATATGAGCCTGAATCGTTAACACTGAACTTAACAGGCCGCGCTTTGTCTCACCTTAAGTTGGAATGCGATGAGGATAATGGTCACAGCAGAAAAAATAGGGAATAAAATATTCCAAGCATTAGAAATTTAAACTGCACATTAATTGACATCCGGAAATTGAACCTAATTACTACAATCTAACACGCTTAGAACATCCGTCGTCTTTTCGTTAGCTCTTTCGTAACATAGGACATACTGCTGTGCCGGCTAAGAAATCGTTTGATCGTACGAACGGCTGAACAACATGCGTGTTATAACTCTGCGTGCCGTGATCATTCAACGTACTCTTAGTCCCCAAGTGACTTAAAGTAGAGTAGTAAAAGATAGTAATACTATGCCCGCGGAAATACTCACAGAATACGGAAAATTACTCGGAGGGACATCAAAGAAAGTTCTGCAGGGAGTACCCTTAACGGTATTTATGGTCCGAATTTACTATCCGAGAAGAGCCATTTATTCACAATCTAAATCAGTTACGGGGCTCTGCTTACATAAGTTATATATTGTAAAATTGGCAGTGAACTCAAATCTGCATACTGATCGAACGTCCGTGAAAGCTGCTAAGTTGTCACTTTATGATCCTGGTTGCAGAGCTGACAATTAGATTAGGATTTGCTTCTGTCTAGCGTTAGCAACTGATATATTTGCATTGCGCGTCTACTTATTACGGTCCTTAGGTCATAGAGATGGGTAGCATTTGACCCTGGGAGAAAGAGATTAAGAATGAATAAGACCAGGAAACGAACAAAGGCATTACGTGTAATTTCGCTATCGATACGACAGGAGGCGGTGCCTCGAGGTGCGACTAGGCTCCCGCCGGGTCCGCGAGAGGACGAAGGAGTGAGAGTGGGGCTACGTGTTTGTCCGGGCTGCACGAGTGCAATGGCGATCAGGGGACTGCCCCTAGCGGGACTCTTATCGCAAGATGGCATGGGGGTACATCCCTCGTCTAGTTGGCCCGCTGGCTTTTACTACAGCTAGGATGTGTCAGGGAGGGTGGGGTCCCCACCTCGTGTACCAGCCAATAATCTTTCTAGCGACCTAAGAGCCGGCGTTCAATCATCTCGGTGCCGTCATCTCGTCTGATGTTGGATGTGGGGTCATCTATTTACGGCTGGGTGTGACTCCGCGCACAACGGCGAAGTATTTCTGTAGTTGTTTGTCCATTCACCGTTGTAGCCAGTAACTCGCGGCGACGGGGGCTGATACCGATATTGGCGTGTGCCCAAGATTGCGGGAGTCCCCTCCTCGATGGCAGAGGTGCCGGCTCACAGCCGATCCTTCGGTGCATGCCCTATTCTGTGGGAGAATCATTGCATACGATTTAGCTTTGTTATCTCCTAATACGAGACGGGGTCTCCGCACAGGCAGAAGGGTGTAGCTGCTCTATAAGTGGCCGCGCTATCGTTAGACAAGGCCAGATCGAAGACGTCCTGAGAGGTATCTTTTGATTTACTACTCAGGGCGAATGCCTTAGTCGGACACCCCTGTGTGGGGTTGTGCGTGGCCTTTATGGCTCAGAGGCCCTGCATGCCGGTAGCCTGGCTGACGTACTAGGACACAACTCAAACCGGCTGATAGCGCGCCATCATAATAACCTTAAGGCTCGACTGAAAGTGGCATCGAGCTGGCGTGCAGGTCGCGGTAACCATTCCGGGGCGTTCAAATGGTCGGGTATTGTTTTACCCCCGAGGGCCTTGGTGAAAGGCCATACATATACGCTAAGCTCCTTTCCGTTTTAAGCCCAATACGTCGCGTGTGCGCGGGCGCCACCCGGTCCGCGCCATGCCACACCGTTTTCTCGCGAAGGCACGAGCGCCGGCCCCTGGGATCTCGGGCCACACGGGCGGGGGGGCCCGCTCCGCGGGGGGGCCGGGGGGCATTGGGGGGGACCGCGCCGCGCCGAGCGGGTGCCGTCCCGCGGTTTGCGCTCGACCGATTACGCCCGTCGCGCCCCGTCATCGGGCGGCGGCGCTCGCGGAAGCCTGTCGCCCCGCCAAGCGGAGGCGTGCAACGCACGCGCGCCCCCGTGGCCCCGAGCTACGGGCGCCGGGGGGCGGAAGCCCCCTGGGTCGGGGACGCAGGGCCCGGGACCCCCGGGGCCGGCGGGCGAGCGGGTGGGGCTCCGGCCAGCGCCCCTGTTGCTACGGGTGGGCGTGACGGGGAGGCGCGTGGGTAGGCCTGGCAGCCACCAGTACTCCCCAGTACGGGTGGGACCGCCGGTAGCAGGCGCTGCGGTCGCCCAGACGCCACGGTCGGCCACACGAGCCCCAAGCGCCGCAGGCCACTGCCCAGAGGGCCCGGGCGAGGCCCACCAAGGTGCGCGCCCCTGGCAGGTCGGACGCACCGCCACCCGCCGGCGGCGTGGGGCGTCGGGCGGGGCGGCCAGTCCGGCTCCCAGGCAGCGCGCAGGCGCCGCCCCGGCGGCACGGGACGCACCCGGCCGACCCCGCCCCGCGGGCCCACTGCTCACGGCCCGGGCCTGGCCGCGGGGGCCCGCCACCGCGGCGGGCGGCCCGCCCGGCCGACCGGCCCCCCGGCGCGAGCGCCGCCGACCCGCCGCGACACGCCCGCACTGCTGTTCCACCTACGGCTGCCGAGCGGTGCTCGCGCCCTGTAGGCCGTGAAGGGCGACGGTGCGGGCGGGTTCGCGGCCCGGCTCCGCCCCGGGCTTCCAGGGGCGTTATGGGGCGCGGGGTAGGGGGGTCGCAGGCCGCCCGTCCCATCGACCGCAGCGGCCGGGGGCGCATGGGCCT     
F       TTAACTTTCGAAAAAGTTATTAATATTAAATTAATCATAATTATTATAAAATCAAGTTTTGTATCAATATAACATATGTCAATTAGAAAATGTGTACAATAATAACTTTCAGAAATAAGTATCTTGTATATCGCTAATTTATATAACCTAATTGTACATATCTCAATCCATTTACTAAATTTTTTGAGCTGGTTGTTATAAAAAAATTTTTTTAATGATTAAAACCTTAATTTGAATAATTAATAATATTGATTCTTACCCTATAATTATTCTTTTAAAGGGATACAAAAATAATCAGTAATTATGTTTAAACTTATAATTTCATTTATTTGTGAATAAATTGGTATTATATAGTATATTAATAATGTATGGTAAAATGTATTTTATTATTAACTCAACTAATATAGAAGTTGAAATAAGAAAGTTAAAGCATATAAAATATATCATAGTAAATATAATCCTACAATTTAATCGATATTAATTTTAATCATTTAAGTAAATGAGCGATTAATACTTATCCATCGTTCTCTTTAAAAACATACATAATGATTTTAGGGCATTCTTATAACATATAGTATTTGGTCTATTTATTAAATTTAATATATCTATATACATTCAATCTTTAAGAAAAATTGCTGAATATAAAGTGAAAACCTATTTTTCTAAACTATAACATTTTTCAAATGAGTAAGGTCTTCGAAAAATTACAAAATGAATGAACACTTTATCAAATTCTATTCACAGGAATATTTTTTTCTAGATAGCAGTTCAAAGTTTATATTTATTTTTTTACTTTTACATTCGAATTTCACAGAAGAATTTTTTATGGAACTTTTAAAAAACTAATATATAAAATCATTATATTTGCCCTTTTACTTAATAATACATATATATATTATTCAAAAGCATATTATTTTCTAAGAGTTTCAGTTGTTAAATAATCAAACTTATTTCTAAAAAACATAAAAATACAGTATTATCCAATTTCACAGAGCTATAAGAGAGTAAGGCAATAGTGTGCGTAGGTGGTTTTTTTTGATATCAACCGAGACAAATTGTGTAATATTATAGAGCGAAGGTCATCAACTTGGTGGGCAGAATCATTATGATAAATACGGAATGAGTTGAGGTAATTATATACGTGAAGTATCAAGGTCAAAATTAGCTCTAATGCTAACAATTGATTTACTCATAGAAGTCGAATATATGTGCCTGAATCCATAACACTGAGTTTAAAAGAGCGCGCTTTCCCACACCGTAAGTTGTGATTCGAGGAGGATAATGGTCACCGCAGAAAAGAGAGGGAATTAAATCTTCGGAGAAATAGAATATTAAACAGCAGATTGATTGACAAAAGGACATTGAACTTAATTACTACAATCTAACACCCTTCGAAGATCCGTCGTCTCTTCGTTAACTCTTTCATAACATCTGACATACTGCTGTGGCTGCTAAGACCTGGGCTGATCCACCGAACGGCTGAACAACATTCGCGATATAACCCTGCGTGCCGTGATCGTTTTACATAATCTTAGTCCCTAAGTGTCCTATAGTAGACTAGTTAAAGATTGTAATACTATGCCCGCGGTAATACTCACAGAGTACGGAAAAGTACTCGGACGGACATCAAAGAACATTCTGTACTGTGTAAACTTAATAGTATTCATGGTCCGAATTTGTTGTCCAAGTAGAGCCATTTAATCACAATCTAAATCAGTAACGGGACTCTGTTTACATAAATAATATGTTGCGAAATTGGCAGTGAAATCATATCTGCATACTGATGGAACGTCCGTGAAAGCTTCTAACTAATCACTATATGATACCGGTTGTAGAGCTGACAATTGGGTTAAGATTTCCTACTGTCTATCGTTTGCAGCTGATATATTTGCTTTACGAGTCTAGTTTATAAGGTCCTTCGGTTATAGAGCTGTATTGCGTATGACCCTGGGAGAAAGAGAATAAAGATAAATAAGACCAGGAAACGAACAAAGGCTTTACGTTCAATTTCGCTATCGATACGACAGGGGGCGGTCCCTCAAGGTGCGACTAGTCTCCCAAGGGGCCCGCGAGAGGACGGCGGCGAGTGAGTAGCGCTACCTGTTTCCCCGGGCCGCCGGAGTGCATTGTCGACCAGCAGACTGCGCCTAGGGGGGCTCTTATCGCAAGATGGCATCTGGAAGCATCCCTCGTCTAGTAGGCCCGCTGGCTTTCAGTACCGCGAGGGTGTACCAGCGAGGGTGGGGTCCCCGCCCCGTGTACCAGCCAATAATCTTTAGACCGACCTAAGAGCCGGCGTACAATCATTTCGGTGCCGTCATGTCGTCTGGTGATGTATGTGTGGTCCTCTATTTACGGCTCGGTGTGGCTCCGCGAACGACAGTGAACTATTTCTGTAGTTGTTAGTCGATTCACCGTTGTAGCCAGTTAGTTGAGGTAATGGGGGCTGCTACGGATATTGGCGTGTGCCCAAGATTGCCGGAGTCCCGTCCTCGGTGGTAGAGGTGCCGGCTCACAGCCGATCCTGCGGTGCCTGCGCTATTCTGTGCGAGGCTCATGTCATACGCGTTACGCTTGTTATCTCCTAAGCCGAGGCGGGGTCTGCGCACAGGCAGAACGGTGTGGTGGCTCTATAACTGGCCGCGCTCTTGTTAGACAAGGCCAGATCGAAAACTTCCTGAAAGCTATCTTGTCATTTAATAATCAGGGCGAATGCCTGAGGGGGACACCCCTGTGTGGTATTGTGGGTGGCCTTTGTCGCTCAGAGGCCCTCCATGCCGGTAGACTGGCTGACGTACTATGACACAACTCAAAACGGCTGATAGCGCGCCATGATAATGGCCTTAAGCCTCGGCTGAAAGTGGCATAGAGCTGCCGCGCAGGGCGCGGTAACCATTACAGGGCGTTCAAATGGTCGTGTATTGTTTTAACCCCGAGGGTCTCCGTGAAAGGCCATTCATATACGCGAAACTCCTTTTGGTTTTAAGCTAAATGCGTCGGGTGTGCGCGGGTGCCACCCGGTCCCCGCGACGCCTCACCGTTTTCACGCGCAGGCACGAGGGCCGTCCCCTGGGCTGCCGGGGCAAACGTGCGAGGGGGCCCGCTCCGCGGGGGGGCCGGGGGGCATTCGGGCGGACCGCGCCGCGCCGACCAGGTGGCGTCCCGCGCTTAGTGCTTGACCGAAGACCCCCGTCGCGCCTCGTCATGGAGCGGCGGCGCTCGGGGGAGCCTGTCGCCGCGCCAAACGGAGGAGTGCAACGCACGCGCGCCCGCGTGCGCGCGAGGTACGGGCGCCGGGGGGTGGACGCCCCCTCGGTCCGGGACAGAAGGCCCGGGACCCGAGGGGCCGAGGCGCGAGCGGGTCGCGCTCCGGCCCGCGCCCCTGTTACTGCCGCTGGCCGTGACGGGGAGGGGCGTGGGTACGCGTGGCAGCCGCCAGTACGCCCCAGGCCGGGTTGGAGCGTCGGTAGCCGGCACTCCGGGGCCCTAGACGGCATGGTCGGCCACCCGAGCCCGGAGCGCCGCAGGCCACTGCCCTCAGGCCCCGGGCGAGGCCAACCGAGGTGCGCGGCCCCCGCAGGTCGGCCTCACCGCCACGCGCCGGAGGCGCCGGGCGTCGGGCCGGGCGGCGAGCCCGGCTCCCAGGCAGCGCGCAGGGACGGCCCGGGCGGCACGATACGCGCCCGCCCGACCCCGACCCGCCGGCCCTCCGCTCACGCCCCGCGCCTGGCCGGGGGGGCCCGCCAGCGCGGGGGGCGGGGCGCCCGGCCGGCCGGCGCCCCGGCGCGAGCCCCGCAGACCCGCCGCGACACCTCCGCACTGCTGTTCCACCTACGCCCGCCGAGCGGTGCTGGCGCCCTGTAGGCCGTGACGGGCGACGGTGCGGGCGGGCGCGCGGGCCGGCTCCGCCACGGGCTTCCAGGGACGTTACGGGGCGAGGGGGAGGGGGGTCGCAGGCGGCCCGTCACGTCGACCGCAGCGGCCGGGGGCGCACGGGCCA     
E       TTAAGTAACCTAACAGTTATATATATTATATTAATCATCATTATTATAAAATCTAGTTTTGTATCAATATATCATATGTCAAATAGAAAATGTGTACAATTATAACTTTCAGATATTAGTATCTAGTATATTGTTAATTTTTATAACCTTATAGTACAATACACAATCCATTTACTAAATTTTTTGAGCTGGTTATTAAAAAAAATTTTTTTTAATGATTATAACCTTAATTAGAATAATAAATAATATTGATTCTTTTCCTATAATTATTATTTTAGAGGGATACAAAAATAGTTAGAAATTAAATTTATACTTATAAAATCATTTATTTATGAAGAAATTGGGATTCTATTGTATATTAATATTGTTAAGTAAAATGTATACAATTATTAACTCAAAAAAGTTAGAAGTTGAAACAAGTAAGTTATAGTATTTAAAATATTTCAAGCTAAATATAATCCTACAATTTAATCGATCTTAGTTTTAATCATACAAGTAAATGAGCAAATAATACAAATCCCACGTTTTCCTTAAAATCATTCATAATGATTTTAACGCATTCTTATAGCATATAGTATTTGGTCTATTTTTTAAATATAATATATCTATATACATTTAATCTTTAAGAAAAATTGCCGAAAATAAAGTGATAACCTATTTTTCTTATCTATTACATATTTTAAATGAGTCAAGTCTTCGAAAAATCACATATAGAATGATAACTTTATAAAATTCTAATCATAGGACTATTTTATTCTAGTTAGAAATTCAAAGTTTAATTTTATTTTTTTACTTATACATACGAATATCACAGGAGAATTTTTTATGGAACTTTTAAAAAACTAATATATAAATTTATAATATTGGCCCTTTTACTAAATAATTCAATGATATATTATTCATCAGCATATTCTTTTCTAAGAGTTACAGATGTTAAAAAACCAAACGTAATTCTAAATAACAATAAAATACAGCATTATCCAATATCTGAGAGCTATAAGAGAGAAAGGCAAAATTGTGCGTAGGTGATTTCTTTTAATATCAACCGAGACAAATTGTGTACTATCCTGGAGCGAAAGTCAACAACTTGGTGGGCAGAAGCGTTATGCTTAGTACGGAATGAGCGCTGGTAATTGTATACGTGAAGTATCAAGGTCAAAATAAGCTGTAATGCTAACAATTGATTTACTCATAGAATTCGAAAGTATGTGCCTGAATCCTTAATACTGAGTTTAAGAGGACGCGTTTTCCCGCACCTTACGTTGTGATTCCAGTAGGTTAATGGTCACTGCAGAAATACTAGGGAATAAAGTCTTCCGAGCCATAGAAATTTAAACAGCAAATACTTAGTCATAAGGATATCGAGCTTTATTACTACAATCTAACACGCTTAGAACATCTGTCGTCTTTTCCTTAGCTCTTTCATAACATCGGACATACTCCTGTTCCGGCTAAGACCTCGGTTGTTCCAACGATCGGCTGAACATCATTCGTGTTATAACCCTGCGTGCCGTGATCGTTATACGTACTCTTAGTCCCCCGGTGACATGCAGTAGAGTAGTTAAAGATAGTAATTCTATGCCCGCGGAAATACTCACAGAATACGGAAAACTACTCGGAGAGACATCAAAGAACTTTCTGCGCAGTGTACACTTAACTGTATGTATGGTCCGAATTTGATGTCCGAGTAGAGCCATTTATTCACAATCAAAATCAGAAATGGGACTCTGCTTACAGAATTGATATATAGTCAAATTGGCAGTGAAATCATATCCGCATACTGATGGAACGTCCGTGCAAGCTTCTAACTAGTCCCTATATGATACCGGTTGTAGAGCTGACAATTAGATTAGGATTTACTGCTGTCTATCGTTGGCAGCTGATATATTTGCTTTGCGCGTCTAGTTAGTAAGGTCCTTAGGTCATAGAAATGGATAGCATCTGACCCTGGGAGAAAGAGAAAATTGATAAATAAGACCAGGAAACGAACGAAGGCGTTTCGTTCAATTTTGCTATCGATTCGACACGAGGCGGTCCTTCAACGTGCGACTAGGCTCCCCTAGCTCCCGCGAGACGAAGGCGTCGCGTGGGTAGCGCTACCTGTTTCCCCGGGCCGCACGAGTGCATTGCCGATCAGCCGACTACGCCTAGGAGGACTCCTATCGCAAGATGGCATCGGGACTCATTCCTCGTCTAGTTGGCCCGCTCGCTTTTAGTACCGCTATGATGTTCCAGCGAGGTTGGGGTCCCCGCCTCGTGTCCCAGCCAGGAAACTTTCGAGCGACCTAAGACCCGGCACACAATCTTATCGGTGACGTCAACTCGTCTGGTGATGCATGTGAGGTCGTCTATTTACGGCTGGGGGTGACTCCGCGATCGACGGCGAAGTATTTCTGTAGTTGTTAGTCGCTTCACCATTGTAGCCTGTAAATCGCGGTGAAGGGGGCTGCTAGAGATATTGTCGTGTGCCTAAGATTGCTGGAGTCGCCTCTTCGGTGGGAGATGTGCCGGCTCACAGCCGATCTTTCGGTGCGTTCGCGATTCTGTGCGAGAATCATGCCACACGCTTTACCTTTGTTATCTCCTAAGCCGAGGCGGGGTCTGTGCACAGGCAGAAGGGAGTGGTAGCTCTAAAAGTGGCCCCGGTCATGTTAGACAAGGCGAGATCGACGACGTCTTGACATCTATCTTTTGATTTAATATTCAGGGCGAATGCCTGAGTATGACACACCTGTGTAGTATTGGGGGAGGCCTTTGTCGCTCAGAGACCCTGCCTGCCGGCCGCTTGGCTGACGTACTACGACCCAACTCAAAACGGCTGATAGCGCGCCATGATAATGGTCTTCAGCCTCGACTGAACGTAGCATCGAGCTGCCGCGCAGGGCGCGGTCACTATTACAGGGCGTTCAAATGGTCGTGTATTGTTTTAGCCCCGAGGGTCTTCGTGAAAGGCGATTCATAAACGCTAAACTCCTTTCGATTTTAAGCCAAGTCCGTCGCGTGTGCGCGGGCGCCATCCGGTCCGGGCCAGGCCGCACCGTTTTCCTGCGCAGGCCCGCGGGCCGTCCCCTGGGGTGCCGGGCCACCCCTCCGGGGGGGTCCTCTCCGCGGGGGGGCCGGGGGACATTCGGGGGGACCGCGGCGCGCCGACCGGGTGCCGTCCCGCGGTTTGGGCTCGACCGGAGACTCCCGTCGCGCTTGGTCATCGGGCGGCAGCGCGCGGGGGAGCCCGTCGCCCCGGCAAACGGAGGGGTGGAAGGCACGCGCGCCCCCGTGCGCGCGAGCTACGGGCGCCGGGGGGTGGACGCCCTCTGGGTCAGGGACAGAGGGCCCGGGCCCCGAGGGGCGGCCGCGCCAGCGGGGGGCGCTCGCCCGGGCGCACCTGTTGGTCCGGGTGGCCCTGACGGGGAGGCGCGTGGGTACGCGTGCCAGGCACCAGTACGCCGCAGCCCGGGTCGGAGCGACGCTAGGGGGCGCTGCGCGCCCCGAGAGGCCAGGGTCGGTCACCCGAGCCGCCCGCGCCGAAGGCCGCTGCCCGGAGGCCCCGGGCGAGGCCCACCAAGGGGGGCGACCCCCGCAGGTCGGCCGCACCGCCACGCGCCCGCGGCGTCGGCCGTCGCGCCGGGGGGCGAGCCCGGCTCCCAGGCAGCGCGCAGGCCCAGCCCCGGAGGGACGAGACGCACCCGCCCGACCCCGCCCCCCGGGCGCGCTGCTCGCGCCCCGGGCCTGGCCGCGGGGGCCCGCCATCGGGGGGGGCGGGCCGCCCGGCCGGCCAGCCGGCCGGGGCGACCGCCGCAGACCCGCCGCGACACGCCCGCCCTGCTCTTCGACCTACGGCCGCCGAGCGGGGCTGGCGCCCTGTAGGCCGTGACGGGCGACGGTCCGGGCGGATGCGGGGCCACGCTCCGCCTCGGGCTTCCAGGCGCGTTAGGGGGCGAGGGGTAGGGGGGTGGCAGGCGGCCCGTCCCATGGACCGCAGCGGCCGGGGGCGCAGGGGCCT     
D       TTAATTAACCAAACAGTTTTTGATATTAAATTAATCATTATTATTTTAAAATCAACTTTTGTATCAATATTACATATGTCAAATAGAAAATTTGTACAATGATACCTTTCAGATATCGGTATCTGGAATATTGCTCATTTATATAACCTTATTGTACAAAACCCAATCCATTTACTAAATATTTTGCGATGGTTCTTAAAAAAAAATTATTTTAATGATTATAACCTTAATATTAATAATAAATAATATTGATTCTTTTCCTATAATTATAATTTTACTGGGATACATAAATAATAAGAAATTATTTTTAAACCTATAATGTCATTTATTTTTGAATAAATTGGTATTTTATTGTATATTAATAATGTAAGGTAAAATGTATTCTATAATTAACTCAAAAAAAATAGATGTTTAAAAAAGTAAGTTTTAGTATTTAAAATATTTCAAAGAAAATATAATACTACAATTTAATCGATATTAGTTTTAATCATCTAAGTAAATGAGCAACTAATACTTATCCAGCGTTATCCTTAAAATCATTCATAATGATTTTAAAGCATTCTTATAGCATATAGTATTTGGTCTACTTTTTGCATATTATATAACTATATACATTCAATCTTTAAGAAATATTGCTTAATATTAAGTGAGAACCTATTTATCTGATCTATAACATTTTTTAAATGAGTAAGGTCTTCGTAAATTTACATAATTAATGGACACTTTATCAAATTCTATTCATAGAATTATTTTATTCTAGTTAGTAATTCAAAGTTCATATTTATTTTTTTACTTTTTCATTTAAATATCACAGGAGAATTTTTTATGGAACTTTTAAAAAACTAATAAATAAAATTATTAAATTGGCCTATTTACTTAATGATACAAAGATAAACTATGCATAAGCCTATTCTGTTCTAAGAGTTACAGATGTTAAATAACCAATCATAATTCTAAAAAACATAAAAATACAGTATTATCCAATTTCATAGATCTCTAAGAGAGAAATGCAAAAGTGTGCGTAGGTCATTACTTTTGATAACAACCGAGACTAATTGTGAAATATGCTAGAGCGAATGTCATCAAGTAGGTGAGCAGAATCGTTATGCTAACAACGGAATGAGCTCAGGTAATTATATACGTGAAGTATCAAGGTCATGATAAGCTGTAATGCTAAAAATGTATTAACTCATAGTATTCGAAAATATGTGATTGAATCCAAAACACTCAGTTTATGAGGGCCCGCTGTCTCTAATCTTACGTTGTTTTTCGAAGAGGATAATGGTCACCGCAGAAAAGATAGGGACTAAATTCTTCCGAGGATTAGAAATTTAAACAGCAAATAAATTGACACATGGAGATTGATCTTAATTACTACAATCTAACACGCTTAGAAGATTCGTCGTCTTTTCGCTAGCTCTTTCACAACATTAGAAATACTCCTGTGCCGGCTAAGACTTCGGCTGAACAAACGAAGGGCTGATCAACATTCGTGTTATAACCCTGCTTGCCGTGATCCTTCTATGTACACTTAGTCCCCAAGTGACTTAAAGTAGAGTAGTTAAAGATATTAATACTATGCCCGCGGAAACACTCGCAGAATACGAAAAACTACTCGGAGGGACATCAAAGAACATTGTGCTCTGTGTACACTTAACAGTATACATGGTCCGAATTTAGTGTCCGAGTAGAGCCATTTATTCACAATCTCAATCAGTAATGGGACTCTGCTTACTCAAATGATATTTTGACAAATTGGCAGTGAAATCGTATCTGCATACTGATGGAACGTCAGCGTAGGCTTTTAACGAGTCACTATATGATCCAGGTTGTAGAGCTGACAATCAGATTAAGAGTTACTGCTGTCAATCGTTAGCGGATGATATATTTGCTTTGCGCGTCTAGTTACTAAGGTCGTTAGGTCATAGAATTGGGTAGCTTATGACCCTTGGAGAAAGATACTAGAGATAAAAAAGACCAGGAAACGAACAAAGGCCATACGATTAATTTCGCTATGGATACGACAGGAGGCGGTCCCTCATATTGGGACTAGACTCCAAAGGGGCCCGCGAGAGGAAGGCGGTGTGTGAGTAGGGCTACGTGTTTCCCCGGTCCGCACCAGCGCATTGTCGATCAGCCGGCTGCGCCTAGGCGGACTCTTATCGCAAGAGGGCATCGGGGTTCATCCCTCGTCTAATGGGCCCGCTGGCTTTTAGTACGGCTAGGATGTGCCGGTGAGTGTGGCGTCCCCGCCTCTTGTACCAGGCATTAATCTTTCGAGCGACCTAAGAGCCGGCCTGCAATCGTATCGGTGCCGTCATTTCGACTGGTGATGTATGTGTGGCCCTCAATTTACGGATGGGAGTGACTCCGCGAACGACTGCGAAATATTTCTGTAGTTGTTAGTCGAATCACCATTGTAGCCAGTAACTCGCGGTGATGGGGGCTGCTACAGATATTGGCGTGTGCCTAAGATTGCTGGGGTCCCCTCCTGGGTGTCAGAGGTGCCGGCTCACAGGCGAGCCTTCGGTGCGTGCACTCTTCTGTCCGAGACTCATGCCATACGGTTTACCTTTGTTATCTGCTAAACCGAGGCGGGGTCTGCGCACAGGCAGAAGGGTGTGGTAGCTCTACAAGTGGCCGCGGTCTCGTTAGACAATGCCCGATCGAAGACGTCCTGACGGCTACCTTTTGATTTTATATTCAGGGCGACTGACTGAGGAGGACACACCTGTGTGGGGTTTTGGGTGGCCTTTGTCGGTCAGAGGCCCTGCCTGCCGGTAGCCTGGCTGACGTACTATGACACAACCTAAACCCGCTGATAGCGCGCCATAATAATGGCCTTTAGCCTCGACTGAAAGTAACATTGAGACGACGCGCAGGTCGCGGTAACTATTACAGGGCGTTCAAATGGTCGTGTATTGTTTTAACCCCGAGGGTCTTCGTGAAAGGCCATTCATATATGCCAACCTCGTTTCGGTTTTAAGCCAAGTACGTCGTGTGTGCGCGGGCGCCACCCGGTCCGCGCCATGCCTCACCGTGTTCCGGCGCAGGCACGAGGGCCGTCCCCTGGGCTGGCGGGTCACACCTGCGGGGGGGCCCGGTCCGCGGGGGGCCCGGGGGCCATTCGGGGGGACCGCGCCGCGCCGACCGGGTGCCGGCCCACGGTTCGGGCTCGACCGACGACGCCCGTCGGGCCTCGTCATCGGGCGGCGGCGCTCGGCGGAGCCTGTCGCCCGGGCAAACGGAGGCGTGCAAGGCACGCGCGCCCCCGTGCCCGCGAGCTACGGGCGCCGGGGGGTGGACGCCCCCTCGGTCGGGGACCGAGGGCCCGGGACCCCCGGGGCGGGCGGGCGAGCGGGTAGCGCTCCGGCCGGCGCCCGCGTTGGTCCGGGTGGGCGTGACGGGGAGGGGCGTGGGTAAGCGTGGCAGCGACCAGTACGCCCCAGCACAGGTGGGAGCGCCGGTAGCCGGCTCTGCGCGCCCCAAGACGCCACGGTCGGCCACACGAGCCCCGAGCGCCGCAGGCCCCTGCACAGAGGGCCCGGGCGCGGCCCCCCAAGGTGAGCGCCCCCCGCAGGTGGGCCTCACCGCCACGCGCGGGCGGGGTCGGGCGTCGGGCCGGGGGGCGAGGCCGGCTCCCAGGCGGCGCGCAGGCCCCGCCCGGGGGGCACCGCACGCACCCGACCGACCCCGCCCCCCGGGCCCTGTGCTCACGCGCCGGGCCTGGCCGGGGCGGCCCGCCCCCGCGGGCGGCGGGCCGCCCGGCGGACCGGCCCCCCGGGGCGACCGCCGCAAACCCGCCGCGGCACGTCCGCACTGCTCTTCCACCTACGGCCGCCGAGGGGTGCTTGCGCCCTGTAGGCCGTGACGGGCGACGGTCCCGGCGGGCGCGGGGGCCCGCTCCGCCACGGGCTTGCAGGGGCGTTAGGTGGCGAGGGGTGTCGGAGTCGCAGGGCGCCCGGCCCATCGACCGCAGTGGCCGGGGGCGCAGGGGCGT     
C       TTAAATAACCAAACAATTAATTATATTAAATTAATCATTATTATTATAGAATCAAGTTTTGAATCAATATATCATATGTCAATTAGAAAAAGTGTACTATAATAACTATCAAGAATTAGTATCTTGAATTTTTATTATTTGTATAACCTTATTGTACAAAACTCAATCCATTTACTAAATATTTTGAGCTGGTTATTAAAACAAAATCATTTTAATGATTATAACCTTAATAATAATAATAAATAATATTGATTCTTTGCCTATAATTATTATTTTAAATGGATACATAAATATTTATAAATTAATTTTAAACTTATAATATCAATTATTTTTGAATGAATTTGGATTTTATTGTATAATAATAATGTAAGGTAAAATTTATTCAATTATTAACTCAACAAAATTAGAAATTGAAATAAGTTAGTTATAGTATTTAAAATATTTCAATAAAAATAAAATACTACAATTTAAACGACATTTTCTTTAATCATAGTAGTAAATGAGTATATAATACTTATCCAACTTTGTTCTTATAATCATTCTTAATTATTTTATTGCATTCTTATAGCAAATAGTATTTGTTCTATTTTTTTAATATAATATTTCTATATACATTCAATTTTTAAGAAATATTGCTGAATATAAAGTGATAACCTATTTTTCTAATCTATGACATTTTTTAAATGAGTAAGGTCTTCGAAAACGTACATATTGAATGAAAACTTTATCGAATTCTATTCAAAGAGATATTTTATTCTAGTTAGTAAATCAAAGTTTATATTTATTTTTTGACTTTTACACTCTAATATCAAAGGAGAATTTTTTATGGAACTTTTAAAAAACTAATATATAATTTTATTATATTGGCCCTTTTACTTAATAATACAAAGATATTTTATTCATAAGCTTATTTTTTTCTAAGAGTTACAGATGTTAAAAAACCAAACATAATACTAAAAAACAATAAAAGACAGTATTATCCAATATCACAGAACAATAAGAGAGAAAGGCAAAAGTGTGCGTAGGTCATTTCTTTTGATATCAACCGAGACGAATTGTGTAATATCCTAGCGCGAAAGTCATCAAATTGGTGAACCGAATCTTTGTGCTAATTACGGAATGAGCGCAGGTAATTATATACGTGAAGTATCAAGGTCAAATTAAGCTGTAATGCTAACAATTCATTTACTCATAGTATTCGAATGTATGTGCCTGAAGCCATAACACTGAGTTTAAAAGATCTAGCTTTGTCTCACCTTACGGTGACATTGCATGACTATAATGGGCACCGCAGAAAAGATAGGGAATAAAATCTTCCGAGCATTAGAATTTTAAACAGTATATACATTGACATAAGGATATTGAGCTTAATTACTACAATCTAATACGCTTAGAAGATCCGTCGTCATTTTGTTAGCTCTTTCATAACATGGGACATACTCCTGTGCCGGCTAACACCTCGGCTGATCCCACGAAGGGCTCAACAACATTCGTGTTACAACACAGCGTGCCGTGATCATTCTATGTACTCTTAGTCCCCGAGTGCCTTAAAGTAGAGTAGTTAAAGATAATAATACTATGCACGCGGAAAAACTCGCAGAATACGGAAAAATACTCGGAGGGACATCAAAGAACTTTCTGCTGTGTGTACTGTTAACGGTATTCATGGTCCGAATTTGGAGTCCGAGTACAGCCATTTATTCACAATCTAAATCAGGAATGGGACTCTGCTTACGCAAATGTTATGTTGCAAAATTGGCAGTGAAATCATATCTGCATACTGATGGAACGTCCGGTAAAGCTCTTAATTAGTCACTATATGACCCCGGTTGTGGAGCTGACAATTAGGTTAGGAGTTGATTCTGTCTATAGTTAGCGGCTAATATATATGCCTTGCGAGTCTAGTTAATAGGGTCATTTGGACATATAGATGCATAGGGTATGACCCTGGGAGAAAGAGAATCAAGATAAATAAGACCAGGAAACGAATAAAGGCCTTTCGCTCAATTTCGCTATGGGTACGATAGGAGGCGGTCTCTCAACGGGCGACTAGGCTCCCAAGGGCCCCGCGAGAGGAAGACGGCGTGTGGGTAGCGCTAGATGTTTCCCCGGGCCGCAAGAGTGCATTGTCGATCAGCCGACGGCGCCTAGGGCGACTCTTATCGCAAAATGGCAAAGGGCTTCATCCCTCGTCTAGTCGGCCCGCTACCCTTTAGTACCGCTATGATGTTCCAGCGATGGTGGGGTCCCCGCCTCCTGTACCAGCCAATAATCTTTCGACCGACCTAAGGGCCGGCGTACAATCAAATCGGTGCCGTTACGTCGTCTGGTGATTTATGTGGGGACCTGTATATACGGCTGGCTGTGGCTCCGCGAACGAAGGCGAATTATTTCTGTAGTTGTGAGTCGATTCACCCTTGTAGCCAGGAACTCGCGGTGAAGGGGGCTGCTACAGATATTGGCGTCTGCCTAATATTGCTGGTGTGCCCTCCTCGGTGAGAGAGGTGCCGGCTCACAGACGATCCTTCGGTGCCTGCACTCTTGTGTGCGAGCCTCATTCCAAACACGTTACCTTTGTTATCTCCTGAGCCGAGGCGGGGGCTGCGCACAGGCAGAAGGTCGTGGTAGCTCCACAAGTGGCCGCGCTCTCGTTAGACAAGGCCCGATCGAGGTCGTCCTGACAGCTATCTTTTCATTTAATAGTCAGGGCGGATGCCTGAGCATGAGACACCAGTGTGGCGTTGTGTGTGGCCTTTCTCGCTCAGCGGCCCTTCCTGCCGGTAGCATGGCTGACGTACTAGGACACAACTCGAAACCGCTGATAGCGCGCCATGATAATGGCCTTAAGCCTCGACTGAAAGTGGCATTGAGCTGCCGCGCAGGGCGCGGTAACTATTACAGGGCGTTCACATGGTCGGGTATTGTTTTGACCCCGAGGGTCTTCATGAAAGGCCATCCATTGACGCCAAGCTCCTATCGGTTTTAAGCCAATTACGTCGCGCGTGCGCGGACGCCACCCGGTCCCCGCCATGCCTCACCGTCTTCGGGCGCAGGCACGAGGGCCGCCCCCTGGGGTGCCGGGGCACACGGGCGCGGGGGCCCGCTCGGGGGCGGGGCCGGGAGGGATTCGTGGGGACCGCGCCGCGCCGACCGGGTGCCGTCACGCGGTTTGAGCTCGACCGACGACGCCCGTCGGGCCTCGTCATCGGGCGGCGGCGCGCGGGGGAGCCTGGCGCCCCGGCAAACGGAGGCGTGCAAGGGACGCGCGCCCCCGTGCGGGCGAGCTACGGGCGCCGGGGGTCGGACGCCCCCTGGGTGGGGGACAGAGGGCCGGGGACCCCCGGCGCGGGCGCGCGAGCGGGTGCCACCCCGGCCCGCGCCCGTGTTGGTCCGGGTGGGCGTGACGGGGACGGGCGTGGGTACGCGTGCCAGCCACCTGTACGCCCCAGCACGGGTCGGAGCGGCGGTAGTCGGCGCTGCGCACCGCCAGACGCCACGGTCGGCCACACGAGCCCCTAGCGCCGAAGCCCACCGCCCAGATGCCCCGGGCGAGGCGCACCCGGGTGCGCGCCCCCCGCAGGTCGGCCTCACCGCCCCGCGCCGGTGGCCGCCGCCGTAGGGCCGGGGGCCCAGCCCGGCCCCCAGGCAGGGCGCAGGCGCGGCCCGGGAGGCACCATACGCACCCGCCCGACCCCGCCCCCCCGGCCCGCTGCTCCCGCCCCGGGCCTGGCCGCGGGGGCCCGCCAGCGCGGGGGCCGGGCCGCCCCGCCGACCGTCCCTCCGGGGCGATCGCCGCAGACCCGCCGCGACACGCCCGCCCTGCTCTTCCACCGACGGCCGCCGCGGGGAGCTGGCGCCCTGTAGGCCGTGACGGGCGACGGTTCGGGCGGGCGCGCGGGCCCGCTCCGCCCCGGGCTTCCAGGGGCGTTAGGGGGCGAGGGGTAGGGGCGTCGCAGGCCGCCCGTGCCCTCGACCGCGGCGGCCGGGGGCGCACGGGGCC     
B       TTTAGTAACTAAATAGTTATTTATATTAAAATAATCATTATTATTATAAAAACAAGGTTTGAATCAATATATCATATGTCAATTAAAAAATGTGTACTATAATAACTTTCAGATATAAGTATCTTGAATGTAGCTAATTTCTATAGCCTTATTGTACAAAACATAATCCATTTACTAAATATTTTGAGCTGGTTTTTAAAAAAAAATTATTTTAATGATTTAACCCTTAATATTAATAATAAATAATGTTGATTCTTTACCTATAATTATTTTTTTACAGGGATACATAAATAATTAGAAATTAATTTTATACTTATAATGTCATTTATTATTGAATAAATTGGGACTTTATTGTGTATTAATAATGTCTGGAAAAATGTATTCTATTATTAACTCAACAAACTTAGAAGTTGAAAAAAGTTAGTTATAGAATTTAAAATATTTCAATGTAAATAAAAACCTACAATTTAATCGATATTATTTTTAATCATTTAAGTAAATGAGCAAATAATACTTATCCAACTGTTTCCTTATAATCATTCATATTGATTATAACGCATTCTTATAGCATATAGTATTTGGTCTATTTTTTAAATATAATATACCTATATACATTTAATCTTTAAGAAAAATTGCTGAATATTAAGTGATAATCTTTTTTTCTAATCTTTTACATTTTTTAAATGAGTAAGGTCTTAGAAAAAATTTATAATGAATGAATACTTTATCTAATTCTATTCCTAGGAATATTTAATTCTAGATATTAGAACAAAGTTTATATTTCTGTTTTTACTTTTACATACAAATATCACAGGAGAATTTTTTATGGAACTTTTAAAAAACTAATATATAATTTCATACTATTGGCCCTTTTACTTAATAATACAATAATATACTATTCATAAGCATATTCTTTTCTAAGTGTTACATAAGTTAGATATCCAAACATAATACTAAAAAACAAAAAAACACAGTATTATCCAATTTCACAGAGCTATAATAGAGAAAGGCAAAAGGGTGCGTAGGTCATTCCTTTTGATAGCAACCGAGACTTATTGTGTAATATCATAGAGCGAAAGTCATCAAATAGGTGGGCCGAATCTTTTTGTGAAGGACGGAATGAATAAGGGTAATTATATACGTGAAGTATCATCGTCAAATTAAGCTGTAATGCTAACAATTAATTTACTCATAGTAATCGAATGTATGTGCCTGAAACCATAATACTGGGTTTAAAAGGGCACGTTTTATCACACCTTACGTTGAAATGCGAGGAGGTTAATTGTCAGCGCAGAAAGGATAGAGAAAATAATCTTCCGAGCATTAGAAACTTAAACAGCAAATTCATTGACAAAAAGACATTGAGCATAAATACTACAATCTAAGACTCATAGAAGATCCGTCGTCTTTGCATCAGCTCTTTCACAACATCGGACATACTTATGTGCCGGTAAAGAACTCGGCTGATCCAACGAACGGCGGACCAACATTCGTGTAATAACCCCGCTAGCCGTGATCGTTCTACGTACTCTTAGTCCCCATGTGACTTAGAGTAGAGTAGTGAAAGATACTAATGCTATGCACGCGGGAATACTCACAGAATACGCAAAACTACTCGGAGGGACATCAAAGAACTTTCTGCCCTGTGTACTCTTAACAGTATTCATGGTCCGAATTTAGTGTCCGGGTAGAGCCATTTATTCACAATCTCAATCAGGGCAGGTACACTGCTTACGCAAATTATATGTTGTAAATTTGGCAGTGAAATCATATCTGCATACTGATGGAACGTCTGTGAAAGATACTAATTAGTCACTCTATGATCCTGGTTGTTTAGCTGACACTTAGATTAGGATTTTCTTCTGTCTATCGTGAGCTGCTGATATCTTTGCATTGCGCCTTTAGTTAATAAGGTCATTTGGTCATAGACCTGTATAGCCTATGACCTTGGGAGAAAGAAAATAAAGATAAATAAGACCAGGAAACGAACCAAGGCGTTACGCTTAATTTCGCTATCGATACTACAGGCGGCGGTCCCTCAACGTGGGACTAGGCTCCCAAGGGGCCCGCGAGGGGAAGACGGCGTGTGCGTAGCGCTAGCTGTTTCACCGGGCCGCCCGAGTGAGTTGTCGAGCAGACGCCTGCGCCTAGGCTGCCTCTTCTGGCAAAATGGCATCGGGATTCATCCCTCGTCTAGTAGGCCCGCTGGCTTTTAGTACGGCTACGATGTTCCAGTGAGGGTGGGGTCCCCTCCTCGTCTGCCAGCCAATAATCTTTCGAGCGACCTAAGAGCTGGCGGACAATCATATCGGTGCCGTCATTTCGTCTGGTGTTCTATCTGTGGTCCTCTATATACGGCTGGTTGTGTCTCCGCGAACGACGGTGTAGTATTTCTGTAGTTGTTAGTGGATTCATCCTTGTAGCCACTAACTCGCCGGGAGGGGGGCTGCTATAGATATTGGCGTGTGCCCAAGATTGCTGGGGTCCCTTCCTCGATGGCAGACGTGCCAGCTCACATGGGATCCGTCGGTTCGTGCGCTTTTCTGAGCGAGAATCATGCGAGACGCGTTACCTTTGTTATCCCCTATGCCGAGGCGGGGTCTGCGCACAGGCAGAAGGGAGTGGTAGCTCCAGAAGTGCCGGCGCTCTCGTTAGACAAGGTCCGATCGAAGACGGCCTGAGAGCTATCTTCTGATTTAATAATCAGGGAGAAGGCCTGAGTATGTCACACCGGTGTGGTGTTGTCAGTGGCCTTTTTCAATCAGAGGCCCGGCCTGCCGGCAGCCTGGCTGACGTACTAAGACACAACACAAAACGGCTGATAGCGCGCCATGATAATGGCCTTACGTCTCGACTGAAAGAGGCATTGAGATGCGGCGCAGGCCGCGGTAATCAATGCTGGGCGTTCAAATGGTCGGGTATTGTTATCTCCCCGAGGGTCTTCGTGAAAGGCCATCCTTATACGCGAAGCTCTTCTCGTTTTTAAGCGAAGTCCGTCGCGGGCGCCCGGGCGCCACCCGGTCCCCGCGATGCCTCACCTTGTTGCGACGCAGGCACGGGGGCCGCCCCCTGGGGTGCCGGGCCACACGTTCGGGGGGGCCCGGTCCGCGGGGGGGCCGGGGGGCATTCGGAGGGACCGCGCCGCGCCCAGCTGGTCGCGTCCCGCGGTTTGGGCTCTAGCGACGGCACCCGTCGCGCCTCGTCATGGGGCCGCGGCGCTCCGGGGAGCCTGTCGCCCCGGCAAGCGGAGGAGTGCGAGGCACGCGCGCCCCCGTGCCTGCGAGCTACGGGCGCCGGGGGGTGGACGCCCCCTGGGTGCGGGACAGAGCGCCCGGGGCCCCCGGGGCGGGCGCCCGAGCGGGTGCCGCTCCGGCCCGCGCCCGTGTTGGTCCGGGTGGCCGCGACGGGGAGGCGCGTGGGTAGGCGTAGCAGCCACCTGTACGCCCCAGCACGGGTCGGCGCGACGGTAGCGGGCGCTGCGCGGCCCTAGACGCCATGGTCGGCCACACGAGCCCGGCGCGCCGCAGGCCCCTGCGCAGAGGCCCCGGGCGAGGCCAACCAAGGTGCGCCCCCCCCGCAGGTCGGCCGCACCGCCCCGGGCCCGCGGCGACGGGCGTCGGGCAGCGCGGCCAGTCCGGCTCCCAGACAGCGCGCAGGCCCCGCCCCGGAGGCACGAGACGCGCCCGCCCGACCCCGCCCCCCGGGGCCTCTGCTCACGCCCGGTGCCTGGCCGTGAGGGCGCGGCAGCTCGGGGGGCGGGCCGCCCGGCGGACCGCCCGCCCGGGGCGACCGCCGCGCACCCGCCGCGACACGCCCGCACTGCTCTGCCACCGACGGCCGCCGAGGGGTGCTCGGGCCCTGTAGGCCGTGACGGGCGACGGTTCGGGCGGGTGCGCGGGCCCGCTCGGCCCCGCGCTTCCAGGGGCGTTAGGGGGCGACGGGTAGGGGCGTCGCAGGTCGCCAGTCCCGTCGACCGCAGCGGCCGGGGGCGCACGGGCCT     
A       TTATGTAACGAAACAGTTATATATATTAAATTAATCATTATTTTTATAAAATCAAATTTTGTATCAATATATCAGTTGTCAATTAAACAATGTGTACAATAAAAATTTTCAGCTATAAGTATCTCGAATAGTGCTAATTTTTAAAACCTAATTGTACAATTCACAATCCAGCTACTAAATATTTTGAGCTGGTTATTAAAAAAAAATTATTTTAATGATTAAATCATTAATTTTAATAATAAATAATATTGATTCTTCTCCTATAATTATAATTTTAGAGGGATACATAAATAATTAAAAATTATATTTAAACTTATAATAACATTTATTTTTGAACAAATTGGGATTTTATTGTATATTAATATTGTTAGGTTAAATGTATTGTATTATTAACTCAACAAAATTAGAAGTTGAAGCAAGTAAGTTAGAGTATTTAAAATATTTCAAAGTAAATAAAATTCTACAATTTAAACAATATTATTTTTAATCATATAAGTAAATGAGTAAGAAATACATATCCAACGTTATCCATAAAAACATTCTTAATGATTCTATCGCATTCTTATAACATATATTATTTGGTATTTTTTATAAATATAATATATCTATAGACAGTCAATCTTAAAGAAAAATAGCTGAATATAAAGTGATAAACTATTTTTCTAATCTATAACATTTTTTAAATGAGTAAGGTCATCGAAACATCACATAATGAATAAACACTATCTCAAATTCTATTCTCAGGAATATTTAATTCTCGCTAGTAATTCAAAGTTTATATTTATTTTTTTAATTTTATATACTAATATCATAGGAGAATTTTTTATGCTTTTTTTAAAAAACTAAAATATAAATTTATTATATTGGCACATTTACTTAATAATACAAAAATATATTATACATAAGCTTATTCTATACTAAGAGTTACAGATTTTATATAACCAAACATAATTCTAAAAGACAAAAAAAGACAGAATTAACCAATTTCACAGAGCAATAAGAGAGAAAGGCAAAAGTGTGCGTAGGTCAATTTTTTTCATATCAACCGAGACTATTTGTGTAATATCCTAGAGCGAAAGTCATCAAGTTGGTGCGCGGAATCTTTATGCTAAGTACGAAAGGAGCGCAGGTAATTATATACGTGAAGTATCAATGTCGAAATAAGCTCTAATGCTAACAATGAATTTACTCATAGTAATCGAATGTATGTGCCTGAATCTATAACACTGAGTTTAAAAGAGCGCGCTTTCTCTCACCTTACGCTGAGATTGGAGGAGGGTAATGGTCACCGCAGAAAAGCTAGGGAAAAAAGTCGTCCGAGCATTAGAAATTTAAACAGCATATAGATTGACATCAGGAAATTGAGCTTTATTACTACAATCTAACACGCTTAGAAAATCCGTCGTCTCTTAGTTAGCTCATTCGAAACAGTGGACATACTCCTGTGCCCGCTAAGAATTCGGCTGATCCAACGAACGGCGGATCAACATTCGTGTTATAACCCGGCCTGCCGTGATCTTTGTACGTACTCTTAGTCCCCATGCGACTTAAAGTTGAGTAGTAAAAGATATTAATACTATGCCCGCGGAAATACTCACAGAATACGGAAAACTACTCGGAGGGACATCAAAGAACGTTCTGCTCTGTGTACTCTTAACAGTATTCATGGTCCGAATTTGACGTCCGAGTAGAGCCATTTATTCACAATCTCAATCAGTAATGGGAACATACTTACCCAAATTATATGTTGCAAAATTGGCAGTGAAATCATATCAGCATACTGATGGAACGTCTGTGAAAGCTTCTAAGTCGTCACTATATGATTCCGGTTGTAGAGCTGACAATTAGATTAGGATTTACTTCTGTCTAACGTTAGCTGCTAATATATTTGCATTGCGGGTTTAGTTACTAAGGTCATTAGGTCATAGACATGGATAGCGTATGACCATGTGAGAAAGAAATTTATGATAGATAAGACCAGGAGACGAACGAAGGCATTATGGTAACTTTCGCTATTGATACGACAGGAGGCGGTACCTCAAGGTGCGACTAGGCTCCCAAGGGGGCCGCGAGAGGAAGACAGGGTGCGAGTGGCGCTAGCTGTTTCGCCGGGCCGCACGAGTGCCTTGTCGATCAGCCGAAGGAGCCTAGGCTGACTCTTTTCGCAATATGGCATTGGGATTCATCCCTCGTCTAGTTGGCCCGCTGGCTTTTAGTACCGCAATGATCTTCCCGTGAGGGTGGGGCCCCCGCCTCGTGTACCAGGCAAGAATCTTTCGAGCGAGCTAAGAGCTGGGCTACAATCATATCGGTGCCGTCATGTCGTCTGGTGATGTATGTGTGGTCCTCAATATACGGCTGGGTGTGACTCCGCGAACTACGTCGTATTATGTCTGTAGTTGTTAGTCAATTCAACCTTGTAGCCAGTAACTCGGTGTCGAGGGGGCTGCTACAGATATTGTCGTGTGCCTAAGATTGCTGGGGTGCCCTCCTCGGTGGGAGAAGTGGCGGCTCACATGCGATCCTCCGGTGCGTACGCTATTCTGTGCGAGATTCATGCCATACGCGTTACCATTGTTATAACCTAAGCCGAGGCGGGGACTGCGCACAGGCAGAATGGTGTGGTAGCTCTATAAGTGGCCGCGGTCTCGTTAGACGAGGCCCGATCGAGGACGTCCTCACAGCTATCATTTGATTTTAGAATCAGGGCGAATGCCTGAGTATGACACCCCCGTGTGGCGTCGTGGGTGTCCTTTTTCGTACAGAGCCCCTGACTGCCGGAAGCCTGGCTGACGTACTAGGACACAACACAAGACGGCTGATAGCGCGCCATGATAATGGCCTTAAGCCTCGGCTGAAAGTGCCATGGAGCTGCCGCGCAGGTCGCGGTAACTATTACCGGGCGTCCAAATCGTCGGGTATTGTTTTATCCCCGAGGGTCTTCCTGAAAGGCCATGCATATACGCCAAGCTCGCTTCGGTTTTAAGCCAACTGCGTCGCCTGTGCCCGGGCGCCACCCGGTCCCCGGAATGCCTCACCGTGTGCCGGGGCAGGCAGGGGGGCCGCCCCCTGGGCTGCCGGGCCACACGTGCGGGGGGGCCCGGTCGGCGGGGGGGGCGGGGGGGATTCGGGGGGACCGCGGCGCGCCCAACGGGTGCCGTCCCGCGGTTCGGGCTCGACCGAGACCGCCCGTCGCGCCTCGTCATCGCGCGGCCGCGCTCCCGGCAGCCTGTGGCCACGCCAAACGGAGGAGTGCGAGGCACGCGCGCCCTCGTGACCGCGAGCTACGGGCGCCTGGGGGTGGACGCCCCCTGGGTCTGGGACAGAGGGCCCGGGGCCCCCGGGGCGGGAGCGAGAGCGAGTGCGGCTCCGGCCCGCGCCCGTGTTGGTCCGGCTGGCCGTGACGGGGACCGGCGTGGGTACGCGTGGCAGTCACCGGTACGCCGCAGCGCGGGTCGGCGCGACGGTAGCCGGCGCTGCGCGGCCCCAGACGCCATGGTCGGCCACACGAGCCCCGAGCGCCGCAGGCGACTGCGCAGAGGCCCCGGTCGAGGCCCACCAAGGTGCGCTCCCCCCGCCGGTCGGCCTCACCGCCACGCGGGGGCGGCAACGGGCGTCGGGCGGGGCGGCCAGTCCGGCTCCCAGGCAGCGCGCAGGCCCCGCCCGGGCGGCACCAAACGCCACCGGCCGACCCCGCCCCCCCGGCCCTCGGCTCACGCCCCGGGCCTGGCCGCGTGGGGGCGCCAGCCCGGGGGGCAGGCCGCCCGGCCGACCGGCCCCCCGGGGCGAGCGCCGCCGACCCGCCGCGACACGCCCGCACTGCTCCTCGACCTACGGCCGGCGAGGGGTGCTTGCGCCCTGTAGGCCGTGTCGGGCGACGGTGCGGGCGGGTGCGCGGGCCGGCTCCGCCCCGGGCTTCGAGGGGCGTTAGGGGGCGGGGGCTAGGGGGGTCGCAGGGGGCCCGTCCCCTGGACCGCAGGCGCGGGGGGCGCACGGGCAC     
