# Supplementary material for: A simple method for data partitioning based on relative evolutionary rates
Source: PeerJ. 2018 Aug 28;6:e5498. doi: 10.7717/peerj.5498 (PMC6118207; doi:10.7717/peerj.5498)
Supplement: Data S1 — The datasets are provided in the PHYLIP format. [file peerj-06-5498-s002.zip › DataS2/AS8-1.phy]

17  4000
out     CATTGTGAAAATCTATTTTATATTCGATATACGTTAGTTTTATTAAGTATATTTAATAGGAATGTAATCAGGTTAGTGATTATCGAAGTTTACAAAGTGCCATGGACATTAATGATAGGAATGCTGAAAAACTTAAAATATAACATTTTAATTTTTTGTTATGATTGAAAACTACACTTTCTTAATTATTATAAATTAATAGTCATTTATAAAACTCCTTGGTTGAAATCTAAATAGAGAAAAAGTATACAGCATTTTATAATCGTAATACACCTCATAAATTAAATATATTATAATTTGTTAAAATTCTAATCCTTTTAGTTTATTGAGAATTAGAAATTATTACTATGACATGTACTAAATTATTAACTAAAAACTAATAGTGTAAATATTAAAGCGTATATTTGTCTCATTGGTAATTCTTGGATGTAATAGAAGTAGTGATTTTAATCAATTCTTAAATAAAAAATTATATTGTTACTTAGAAAATTTTCAAAATTTATCTTTTGTATATCTTACTATGTATTTATGATTCTTTGAATGTTTAATGTTAATTATTTGTCACTTAAACTGTCAAATTAGTAATGAGTATTTTCAATATTTTTAAAGATGATTCTAATTTTTTAGAATCAGATCTACTAAACAACTATACTGGTATTTACACTAGAACAATTTGTTGAGAATTAAAATATGTTACATAATAATAACAGAAAGTATAACATTTTCATTAATATTGTTATTCTTTAAACATCATATTATTATTAATTTGGTAAAATATCTTACAAAAAATATAAAAGATATTTTTGAAATATGTCACTTAATTCCTTGAAATAACTCTACTTACCTTATGATTGTTAAAAAGATTTATATTGCGTAAAATATTGTAGAGATTCTTGTATAAATTATACTATCATTCTCATCATAATAGTAGCATTTTAGTATCATTTATAATTGTTCTATCAAAAATTATAATTAATTTAATTAATGAATACTCACTTAATCCCTTCTTAAATAGACGTAATAGGAGAAACCAATTGAAACTCTGCCCGCCTTTGCTCTGTGACTGGTAATATTCTTGAGGAACACTATAGAATATCAATCTTATTTCAATCACATATTTAGTGAAGACAACTGTATGACCAATAAGAAAGAATACTACATCAACAAAGATGTCACCTATAAGACTCATGTGGTATGCACTTGATAGTATATCAGAGCAGTATAAGTCAGTGCTGACAGCTTAGCGCAGCGAAGAGGCGTCGATCCCATAGTATAGAATCTTCACTGCTCGACGTGAACTAATGACAGTCTGATTAAGGAATAAAGAGTATCAAGAGGCTGGAATTTAAAAAATCGTGAGAATTAGCCTAAGTTGATTATGATAACATATACATGTCAGATACCCTCCTTCTTTTCTTTTGTTCCTTTTACGTTTAATAGACATTCAGCGATTCAAGTGCGAAAGTTCATACAGCCCTAATGCGGCTTTGATGCGGGGTATCGGTTTTCGTCCGCTTGATTAGCTAGTGAATCGGTATAAACTGGATGGGTTTCTCAGTTAGTATTCATATCTAATAGCAGCTGGCGCATGAAGATTGACAGTAATTGTTAAGTACGCCACTGACAGCATGAGACAATATAGCTACGGCCTTCTCTTAAGCACTAAATCTATAACACTGGTGAACGTTTTATCTGCCACAGTATTTACGATCTGAAAAAATTGATGTATACATAAATACTCGTACTAAATATTGTATATCTGATCTATGGGTAACTCCATATGTTCTGGGGCTAACAAATCATATTGCCTTAGTTAAGTTAACATGCGTGATTTGGACTAAGAGCTCATCTCCCGACTAATCCAGTAAAAATCTCTTTGTTAGTAGCTATCGTTTTGCTGTCCAGCAATCATCTTACTCGATCTAAAATTTATTGCAAATAAATAGGAGACATGCGCCGCCCATACGGTCTCTACAGTTAGTCTACAATTTTTTAGAAGTCGTCGCTGAACCCGGGCGGGTTCAGTCCTATAACGACCGCCGTTCACAGCGCACACGGTAACAGAGCCAGCCGAGGTATCTTATAGGCCGCCGATGACCAAATGCCCAGTCGGTAGGACCGGGTATCTGCCGGGACGCCCCATCCTCGTTGAGCCCGTGGCCAGGCGATCTGCGCGGCCCCAGATCGCTCAAGGCCCGGGGGACCACCGCTATACGCCTGCGCCAAGGATGCCAGGCTTTAGATCGCAACGGCATTGGTAGCCAGGTGTTTCACTGCGCGGAGAATTGAAGCCTCCGCAACGAGATGACGTCTTACAATGACCGTATAGCTGGGGTGTTGCCTGGCCGTGGGGCTTCGCGTGATACCCGTTCGGGCTATACGCGTAAACATCACGGCTGCGAAGGGGCGTCTTTGTCAGCAACGTATCCCTTGACTCTGGGGCTAGTAGGGAAAAGGTATAAAACCGCGGAGTCCTACGCGGAGCCCCGGGACCTCTCTGGCATGATTGATCCTAGGCGCCCTTCCCGCGTCCCGTCTGCCAAGGGTACAGTCGTGACTCGCATCTACCCGGTCGTGGGAAAGTTTCTTGGTGAGACGGTGGCGACGAGCGCAGTCATCGAGCTGACACGCTAACATGCGAAGAAGGCTCTCCAACAGTCCCAGTGGGCGGTCCGGACCAGCGAATTCTATCGGTCGGATATTCGAGTGGTACTTAATAAGCCTGCTTCGTCACCCCGTGGCGACAGGCAGCTTGGCGCGCATCACTGGGCGGCCGTTCGTGTGATCCAGTTTCGCCAAGCGCTCGTACCCTATGGGCAAGTGCGCATTAGTCTTCCTGCCGCCTTGGACAAAATGACAGGATGCCTACGCATTGACGAGCCGGCTTGTGGTAAGCATAATTAGTTAAAACCAGCCGTTGGCGTCCGGTGCGACGTTTCCCTTGGTTGCGGCAGGCTCTCGGTTCAGACAAAGTAGCGTTGCGTGCGACAGGCGACCCCCCACGCCGCGGCCAGTTGGCGCGCTGGCGGGCGGCGAAGGGCCCGCCCCCCGGCCGCGACCGCCGGGCGGGGCCCCCCCCCACGGAGGAGGAGCGGCAGCGCCGAGCGACCCGGGCCGAGCTGCGCCCCAGGGTTTCGCGCGCCTCGGGCCGCTGCGGGCCCCGGGGGGGGATGCCTGCGGCCGAACGCGCCCCTTCAGGAAGCAACGAGCCGGCGGCCGATAGGCAGGCCGGGCGGGCCTGCGGACACGGGGCCGCGACCAGCGCCCAAGCCCAGCGTTCGCGCCCCAGCGGGGGGGCCCGTGGCCAGCGTGCCGCGCCGCATGCCGGCACCGCCGGGGGACCAGTCAGCCCGCCCGGAGGGGCCGCCGGGCCAGCCCGGTGGGGGCCCCGCCAGGAGTGGCATCCCGGACTCGGGGCCCGCCCGTCGGCCGGACCGGCGCGGTGCTTCCCCACCCTGCCTCGGTCTGCGAGGAATGCGTCGCTGGAGCAGCGGACGCCGCAGCCCGGGGGCTGTGCGAGGCCCAGAGGACGACGCCCGCGTTGCAGAACGGCACGCGGAGGGCGGTCCCCGGCGGGGCCACGGGGGGTGCCTCCGCGGCCTCCGCGGCCCTCCTCGCAGGACGGCGCAGCGTGTCGCCGCATGATGGCCGGACGCCTCGCCCGATTCCAGCGCCGGACCAGGCGGGCTCGCCTCCCTGCGGGCGCGCAGGAGCCCCCCGAGACCGTTGCCGCGACTGGGACGTCGGCCTGCCGCCGCGCGCCGTCACCCCGGGTCGGCGACGCCACTGCCGCCCTAGCTCTGGCAGCCTCGTGCACAGGGGCGCCCCAGAAGAGCGATCCTCCCGGCGGCCCCCGCGCCCGCCTACTCATGGGGCACCGCAACGCGCGCCGGAGGCCGGGCCCGGGCGAGCCCCGCGTCGGGCGACAAGGGCACCGGGCGTCGAGCCGCGCGGGCTACTGGGGGGGGCCCCGGCCACGCCGGGGGGGAGCGGAGCTCCT     
P       CATTATAAAAATCTGTTTTATATTCGATATACGTTAGTTTTATTTAGTATATTTTATAGGAATGTAATTAGGTTAGTCATTATTGAAGTTTACAAAGTTCCATGGACATTAATGATTGGAATGCTGTAAAACTTAAAATAGAACATTTTAATTTTTTGTTATGATTGAAAACTACACTTTCTTTATTATTATAAATTAATAGTCATGTATAAAACTCCATGGTTGAAATATAAATAGAGAAAAAGTATACTGCATTTTATAATCGTAATTCACCTCTTAAGTTAAATATATTTTAATTTGTTAAAAATCTAATCCTTTTAGTTTTTTGATAATTAGAAATTATTTCTATGACATGTACTAAATTATTAACTAAAAACTAATAGTGTAAATATTAAAGCGTATATTTGTCTAATTGGAAATTCTAGGATGTAATAGAAGTAGTGATTTTAGTCAATTCTTAAAAAAAAAATTAGATTGTTACTTAGAAAATTTTCAAATTTTATCTTATGTATAACTTAATATTTATTTATGATTCTTTGAATGTTTAATGTTAATTATTTGTCACTTAAACTAACATATTAGTAATGAGTATTTTCGATATTTTTAAAGATGATTCTAATTTTCAAGAATTTGATCTACTAAAAAACTATAGTGGTAATTACACTAGAATAATTTGTTGAGAATTAAAATAAGGTACTTATTATTAACAGAAAGTATAACATTTTCATTAATATTGTTATGCTTTCAACATTATATTATTATTAATTTGGTCAAATATCTTACAAAAAATATAAAAGATATTTTTGAACTATGTCACTTAATTCCATGTAATAACTCTACTTATCTTATGATTGTTAAAAAGCTTTATATTGCGTAAAATATTGTAGAGATTCTTGAATAAATTATACTATCATTCTCATCAGAAAAGTAGCATTTTAGTATCATTTATAATTGTTCTATCAAAAAGTATAATTAATTTAATTAATGAATACTCACTTAATCCCTTTTTAAATAGACCTAACAGGAGAAACCAAAAGAAACTCTGCCCGCCTTTGCTCTGTGACTGGTAATATTGTTAAGGAACACTATAGGATATCAATCTTATTTCAATCAAGTATTTAGTGAAGACAACTGTACGACCACTTAGAACCAATACTACATCAACAAACATGTCACCTATAAGACTCATGTGGTATGCACTTGACAGTATATCAGAGCAGTATAAGTCAGTGCAGACAGCATAGAGCAGTGAAGATTCGTCGATCCCATAGTATAGAATCTTCACTGCTCGTCGTGCAATAATGACAGTCTGAATAAGGAATAAAGAGTATCAAGAGGCTAGAATTTCAAAAATCGTGAGAATTAGCCTAAGTTGACTATGATAACATATACTTGCCAGATGCCCGCCATCTATTCTTTTGTTCCTTTTACGTTTACTAGACATTCAGCGATTCGAGGGCGAAAATTGATACAACCCTAATGCGGGTTTGCTGCGGGGTATCGGTTTTCGTCCGCCTGATTAGCTATTGAATCGGTATAAACTGGGTGGGTTTCTCAGTTAGTATTAATATGTAACAGCAGCTGGCGCATGAAGATTGACAGTAATTGATAAGTACGCCAATGTATGCATGAGACAATATAGCTGCGGCCTTCGCTTCAGCAGTGAATCTTTAACACTGGTGAACGTTTTATCAGCCACTGTTTATGCGATCTGAAAAGATGGATGTATACAAAAACACTCCTATTAAATATTTTATATCTTAACTCTGGCTAACTCCATATCTTCTGGGGCTAACAAATCCTATTGCCTTAATTTCTTTAACAAGCGTGATTTGGACTAAGATCTCATCTCACGGCTAATCCAGTAAAAATGTCTTTGTTAGTAGCTCCCCTTTTGTTGTCAAGCAATCATCTTACTCGAACTAAAATTTATTGCAAATAAATAGGAGACATGCGCCGCCCGTACGCTCGCTACAGTTAGTCTACAATTTTTTAGAAGTCGTCGCGGAACCCGGGCGGGGTCAGTCCTGTATCGACCGCCGGTCACATCTCTCACGGTAACAAAGCCAGCAGTGGTATCTTATCCGCCCCCGATGACCAAATGCCCAGTCGGTAGGACTGGGTATGTTCCGGGACGCCCCATCCTCGTTCAGCCCGTGCCTAGGCGGTCGGCGCGGCCCCAGATAGCTCAAGGCCCGGGGGACCACCGCCATACGCCTGCGCCAAGGATACCAGGCTTTAGGTCGCAACGGCATTGGTAGCCAGGTGTTTCACTGCGTGGAGAATTGAAGCTTCGGCAACGCCATGCCGTCTTACAATGACTGTATAGCTGAGGTGTTGCCTCGCAGGTGGGGTTCGCTTAACAGCCGCTCGGGCTATACCCATAAACATCACGGATGCGAAGGGGCGTCTTTGTCAGCAACGTTTCCCTTGACTCTGGGGCGAGTAGGGTAAAGGTATAAAGCCGCGGACTCCCACGCGGAGCCCGGTGACCTCTCTGGCATGATTGATCCTAGGCCCCCTTCCCGCGTCCCGGCTGCCAAGGGTACAGTCGTGCCTCTCATCTACCCGGTCATGGGAAAGTGGCTTGGTGAGACCGTGGCGACGAGCGGTGTAAGCGAGCTGACAGGCTAACATGCGAAGACGGCTCTCGAACAGTCCCAGTGGGCAGTCAGGGCCAGCCAATTCTATCGGCCCGATATTCGGGTGGTACTTGATAAGCCTGCTACGTCACCCTCTGGCATCAGGGACCTTGGCGCGCATCACTGGGCAGCCGTTCTAGTGGGCCAATTGGGCCCAGCGCTCTTACCCTATGGCCAAGTGCGCATTAGTCCTCCTGCCGCCTTGGACAAAAAGACAGGATGCCTACGCATTGAGGCGCGGGCTTGCGGTAAGCAGAAATAGTTAATACCCGCCGTTGGCCTCCGGAGGGACGTCTCCCTTGGTTGACGCAGGCCCTCGGTTCAGACAACGTAGCGTTGCGTGCGACAGGCGACCCCCCCCGCCGCGGACAGTTGGCGCCCCGGCGGGCGGCGCCGGGCCCGCCCCCTGGCCGGGACCGCCGGGCGGGGCCGGCGCGCACGGAGGAGGCGCGGCAGCGACGAGCGTCCGGGGCCGATCTGCGCCCCCGGGTTTCGCGAGCCGCGGGGCGCTCCGGGCCCCGGGGGGGCAGGGCTGCGGCCGAACGGGCCCCTTCATGAAGCCAGGAGCCGGCGTCCGATAGGCAGGCCGTGCGGGGCGGCGGACACGGGCCCTCCACCAGCTGCCAAGCCCCGCGTTCGCGACCCAGCGGGAGGGCCCGTGGCCAGCGTGCCGCGCCGCCTGCCGGCACCGCAGGGGGACCGGTCAGCCCGCGCGGATGGGCCGCCGGGCCAGCCCGGCGCGGGCCCCGCGCGCAGTCGCATCCCGGACCCGGGGCCCTCGCGTCGGCCGGACCGGCGAGGGGCATGCCGACGCCTCCTCGGGCTGCGAAGAATGGGTCGCCGGAGCAGCGGACGGCGCAGCCCGGGGGCCGCGCGAGGCCTCGAGGACGACGCTCCCGTCGGAGAACGGCACGCGGAGGGCGGCCCCGCGGGGGGCCACGGGGGAGGCCGCCGCCGCCCCCGCGGCCCTCCGCGCAGGACCGCGCAGCGTGTCCCGGCATGGCGTCCGGACGCCCCGCCCGGCTCTACCGCCGGACCAGACGGGCTAGCGTCCCTGCGGGCGCGCAGGAGCCGCCCGAGACCGTTGCCGCGACTGGGACGTCCGCGTCCCGCCCCCCGCCGTCACCCAGGGTCGGCGGCGCCCTTACCGCGCTAGCTGTGGCAGTGTCGTGCACAGGGGCGCCGCACAAGCGGGATCCTCCCGGCGGCCCTCGCGCCCGCCTAATCATGGGGCACCGCTACGCGCGCCGGGGGCCGGCGCCGGACGCGCCCCGCGTCGGGCGACTAGGGCACCGGGCGTCGAGCCGCGCGGGGTACTGGGGGGGGGCCCGGCCACGCCGGGGGGGAGCGGAGACCCT     
O       CATTTTCAAAATCTATTTTATATTCGATCTACGTTAGTTTTATTAAGTATATCTTATAGGAATGTAATAAGGTTAGTGATGATTGAAGTTTACAAAGTTCCATGGACATTAATGATCGGAATGCTGACAAACTTAATATAAAACATTTTAATTTTTTGTTATGATTGAAAACTACACTTTCTTTATTATTATAAATTAATAGTCATTTATAAAACTCCATGGTTGAAATTTAAATAGAGAAGAAGTATACTGCATTTTATAATCGTAATTCACCTCTTAATTTAAATATATTTTAATTTGTTAAAATTCTAATCCTTTTAGTTTATTGAAAATTAGAAATTATTAGTATGACATGTACTAAATTATTAACTAAAAACTAATAGTGTAAATATTAAAGCGTATATTTGACTCATTGGTAATTCTTGGATGTAATAGAAGTAGTGATTTTAGTCAATTCTTAAAAAAAAAATTATATTGTTACTTAGAAAATTTTCAAATTTTATCTTATGTATACCTTATTATTTATTTATGATTCTTTGAATGTTTAATTTTAATTATTTGTCACTTAAACTTCCAAATTAGTAATGAGTAGTTTCAATATTTTTAATTATGATTTTATTTTTCCAGAATAAGATCTACTAAACAACTATATTGGTATTTACACTAGAATAATTTGTTGAGAATTAAAATATGTTACATATTAATAACAGAATGTATAACATTTTCATTAATATTTTTATTCTTTTAACATTATATTATTATTAATATTGTCAAATATCTTACAAAAAATATAAAAGATATTTTTGAACTATGTCACTTAATACCATGCAATAACTCTACTTATCTTATGATTGTTAATAAGTTTTATATTGCGTAAAATATTGTAGAGATTCTTGTATAAATTACACTATCATTCTCATCAAAAATGTAGCTTTTAAGTATCATTTATAATTGTTCTATCAAAAATTATAATTAATTTAATTAATGAATTCTCACTTAATCCCTTTTTAAACAGACATAACAGGAGAAACCAATAGAAATTCTGCCCGCCTTAGCTCTGTGACTGGGAATGTTATTCAGGAACACTATAGGATATCAATCTTATTTCAATCACCTATTTAGTGAAGGCAACTGTCCGACCAATCAGAGTAAATACTACATCAACAATAATGTCACCTATAAGACTCATGTGGTATGTACTTGATAGGATCTCAGAGCTGGATAAGTCTGTGCCGACAGCTTAGAGGAGTGAAGAGTCGTCGATCCTATAGTATAGAATCTTCTCTGCTCGTCGTGTAATAATGACAGTCTGAATAAGGAATAAAGAGTATCAAGAGGCTGGAATTTCAAGCATCGTGAGAATTAGCCAAAGTTGATTATGATAACATATATGTGTCAGATTCCAGCCATCTAATCTTTTGTTCCTTATACGTTTACTAGACATTCAGCGATTCGAGTACGAATGTTGATACATCCCTAATGCGGATTTGATGCGAGGTATCGGTTTTCGTCCGCCTGATTAGCTATTGAATCGGTATAAACTGGTTGGGTCCCTCAGTTAGTATTGATATGTAAGAGCAGCTGGCGCATGAAGATTGACAGTAATTGCTAAGTACGCCATTGAAAGCATGAGACAATATAGCAACGGCCTTCTCTTAAGCACTGAATCTGTAACACCGGTAAACGTGTAATCTGCCACAGTTTGTCCTATCTGAGAAAATGGATGTATACATAAATACGCCTAGTAAATATTATATACCTGATCTGTGGTTAACTCCATATGTTCTGGGGCTAACAAATCATCTTGCCTTATTTAATTTGAGATGCGTGATTTGGACTAAGAGCTCATCTCACGACTAATCCAGTAAAAATCTCTTTGTTAGTAGCTGTCATTATGTTGTCGACCAATCCTCTTACTCGAACTAAAATTTATTGCAAATAAATAGGAGACATGCGCCGCCCATACGGTCTCTACAGTTAGTCTACAATTTTTTAGAAGTCCCCGCCGAACCCGGGCGGGCTCAGTCCTGTATCGACCGCCGATCACAGCTCTCACGGTAACAAAGCCAGCCGAGGTATATTATCGGCCGCCGATGACCAAATGCCCAGTTGGTTGGACGGGGGATCTGCCGGGACGCGCCATCCTCGTTGAGCCCGTGGCCAGGCGGTCTGCGCGGCCCGAGATCGCTTAAGGCCCGGGGCACCATCGCCATACGCCTGCGCCAAGGATTACAGGCTTTAGCTCGCAACGGCATTGGTAGCCAGGTGTTTCCCTGCGCGGAGAATTGATGCATCCGCAACGCGATGACGTCTTACAATGACTGTATAGCTGAGGTGTTGCCTGGCAGCCGGGGTTCGCTCTACAGCCGTCCGGCGTATACGCGTAAACACCACGGATGCGAAGAGGCGTCTTTGTCAGCAACGTGTCCCTTGACTCTGGGGCTAGTAGGGAAAAGGTATCAGACCGCGGACTCCCAAGCGGAGCCCGGAGACCTCTCTGGCATGATTGATCCTAGGCCCCCTTCCCGCTTCCCGTCTGCCAAGGGTACAGTCGTGGCTCGTATTTACCCGGTCGTGGGAAAGTTCCTTGGTGAGCCCGTGGCGACCAGCGCTGTCAGCGAGCTGAAACGCTAACGTGCGAAGACGGCTCTCCAACAGTCCCAGTGGCCAGTCGGGGCCAGCGAATTCTATCGGTCCGATATTCGAGTGGTACTTAATAAGCCTGCTGCGTCATCCTCTGGCGTCAAGGAACGTGGCGCGCCTCTCTGGGCGGCCTATCGAATGGTCCATTTTGGCCCAGCGCACCTACCCGATGGCCAAGTGCGCATTAGTCATCCTGCCGCCTTGGACAAAAGGACAGGATTCCTACGCATTGACGCGCGGGCTTGTGGTAAGCATCAGTAGTTAAAACCCGCCCTTGGCTTCTGGTGGGACGTATCCCTTGGTTGTCGCAGGCTCTCGGTTCAGACATCGTAGCGTTGCGTGCGACAGGCGACCCCCCACGCCGCGGACAGTTGGCGCGCTGGCGGGCGGCGTCGGGCCCGCCGCGCGGGCGTGACCGCCCGGGGGGGCCCGCGCCCACGGAGGAGGGGCGGCAGCGCCGGGCGTCCGGGGCCGAGCTGCGCCCCAGGGTTTCCCCACCCTCGGGGCGCTAGGGGCCCCCGGGCGGCATCGCTGCGGCCGAACGGGCCCCTTCATGAAGCCAGGCGCCGGCGCGTGATAGGCAGGCCGTGCGGGCCCGCGGACACGGGGCCGCCACCAGCGGCGAAGCCCCGGGTTCGCTCCACAGGGGGGGGGCCCGTGAGCAGGGTGCCGCGCCGCCTGCGGGCACCGCCGGGGGTGCAGTCATCCCGCGCGGATGGGCCGCAGGGCCAGCCCGGTGCGGGCCCCGTCCGCAGTCGCGTCGCCGACTCCGGGCGCTCGCGTCGGCGGGACCGGCGTGGTGCTTCCCCACGCCGCCTCGGTCCGCGAGTAATGAGTCGCCGGAGCAGCGGATGGCGCAGCCCGGGGGCGCTACGAAGCCCGGCGGACGACGCCCCCGTTGGAGTATGGCACGCGGAGGGCGGCCCCCAGCGGGGCCAGGGGGGGGGCCACCGCTGCCGCCGCGGCCCTCCCCGCAGGACCCCGCAGTGTGTCCCGGCATGGTGGCCCGACCTCTCGCCCGGTTCCAGCACCGGACCAGACGGGCTAGCGTCCCTGCGGGCGGGCAGGAGCCGCCCGAGAGCGTTCCCGCCACTGGGACCTGGGCGTGCCGCCGCCCGCCGTCACGCGGGGTCGGCGGGGCCCATACCGCCCTAGCTCTGGCAGTGTCCTGCACAGGGGCGCCCCACAAGCGTGATCCTCACCGCGGGCCCCGCGCCCGACTAATCATGGGGCGGCGCCACGCGCGCCGGGGGCCGGGCCCGGGCGAGCCCGGCGTCGGGCGACGGGGGCACCGGGCGTCGAGCCGCGCGGGGTACTGGGGGGGGCCCCGGGCACGCCGCGGGGGAGCCGAGAAGCT     
N       CATTGTCAAAATCTATTTTATATTCGATATACGTTAGTTTTATTAAGTATATTATATAGGAATGTAATCAGGTTAGTAATGATTGAAGTTTACAAAGTTCCATGGACATTAATGATAGGAATGCTGACAAACTTAAAATAGAACATTTTAATTTTTTGTTATGATTGAAAACTACACTTTCTTTATTATTATAAATTAATAGTCATTTATAAAACTCCGTGGTTGAAATTTAAATAGAGAAGAAGTATCCTGCATTTTATAATCGTAATACTCCTCATAATTTAAATATATTGTAATTTGTTGAAATTCTAATCCTTTTAGTTTATTGAAAATTAGAAATTATTCCTTTGACATGTACTAAATTATTAACTAAAAACTAATAGTGTAAATATTATAGCGTATATTTGTCTGAGTGGTAATTCTTGGATGTAATAGAAGTAGTGATTTTAGTCAATTCTTAAAAAAAAAATTAAATTGTTACTTAGAAATTTTTAAAAATTTATCTTATGTATAACTTAATATCTATTTATGATTCATTGAATGTTTAATTTTAATTAATTGTCGCTTAAACTAGCAAATTAGTAATGAGTAGTTTCAATATTTTTAATAATGATTCTATTTTTAAAGAATTTGATCTACTAAAAAACTAAAGTGGTATTTACACTAGAAAAATTTGATGAGAATTAAAATAAGATACTTATTATTAACAGAATGTATAACATTTTCATTAATATTATTATTCTTTAAACATTATATTATGATTAATGTTGTAAAATATCTTACAAAAAATATAAAAGATATTTTTGAACTATGTCACTTAATACCTTGTAATAACTCTACTTATCTTATGATTGTTAATAAGATTTATATTGCGTAAAATATTGTAGAGATTCTTGTATAAATTAAACTATCATTCTCATCATAATAGGAGATTTTTAGTATCATTTATAATTGTTCTATCAAAAATTATAATTAATTTATTTAATGAATTCTCACTTAATTCCTTTTTAAATAGACATAACACGAGAAACCAACCGAACTTCTGCCCGCCTTAGCTCTGTGACTGGGAATGTTATTGAGGTACACTATAGAATATCAATCTTATTTCAATCACCTATTTAGTGAAGACAACTGTACGACCAATGAGAATAAATACTACATCAACAAAGATGTCACCTTTAAGACTCATGTGGTATGCACTTGATAGTATTTCAGAGCGGTATGAGTCAGTGCCGACAGCTAAGAGCAGTGAAGATGCGTCGATCCTAGAGTATAGAATCTTCTCTGCTAGTCGTGCATTAATGACAGTCTGAGTAAGGAATAAAGAGTATCGTGAGGCTAGGCTTTTAAATATCGTGAGAATTAGCCGAAGTTGATTATGATAACATATACTTGCCAGAACCCGGCCATCTGCTCTTTTGTTCCTTTTACGTTTACTAGACATTCAGCGATTCGAGTGCGAAAGTTGATACATCCCTAATGCGGGTTTGATGCGGGGTATCGGTTTTCGTCCGCTTGATTAGCTTCTGCATCGGTATAAACTGGTTGGGTTTCTCAGTTAGTATTGATATGTAAGAGCAGCTGGCGCATGAAGATTGACAGTAATTGGTAAGTACGCCATTGAACGCATGTGACAATATAGCTACGGCCTTCTCTTAAGCACTGAATCTTTAACACTGGTGAACGTGAAATCTGCCACAGTGTATCCGATCTGAAAACATAGATGTATACAAAAATACTGTTATTAAATATTTTAGACCTAAACTGTGGGTAACTCCATATATTCTGGGGGTAACAAATCTTTTTGCCCTATTTTCGTTCACACGCGGGATTTGGCCTAAGAACTCATCTCACGTCTAATCCAGTAAAAATCTCTTTGTTACTAGCTCGCATTGTGTTGTCCAGCAATCATCTTACTCGAACTAAAATTTATGGCAAATAAATGGGAGACATGCGCCGCCCGTACGTTCCCTACAGTTAGTCTACAAATTTTTAGACGTCGCCGCGGAACCCGGGCGGGCTCAGTCCTGTATCGCGCCCCGATCACAGCGCTCACGGTAACACAGCCAGCTGAGGTATCTTATCGGCCACCGATGACCAAATGCCCAGTGGGTAGGACCGGGTATCTTCCGGGACGCGCCATCCTCGTAGAGCCCGTGGCAAGGCGGTCGGCGCGGCCCTAGACCGGGTAAGGCCCGGGGGACCAGCGCCATACGCCTGCGCCAAGGATGACATGCTTTAGATCGCAACGGCATTGGTAGCCAGATGTTTCACTGCGCGGAGAAGTGAAGCCTCCGCAACGGGATGACCTCTTACAATGACCGTATAGCTGAGGTGTTGCCTGGCGGCCGGGGTTCGCCTTACACCCGAGCGGGCTATAGGCGTAAACACCACGGATGCGAAGGGGAGTCTTTGTCAGCAACGTGTCCCATGACTCTGGGGCTAGTAGGGTAAACGTATGAGATCGCGGAATCCCACGCGGAGCCCGGTGACCTCTCTGGCATGTTTGGTACTAGGCCCCCTCCTCGCCTCCCGCCTGCCAAGGGTACAGTCGTGACTCTGATCTACCCTGTCGTGGGAAAGTTACTTGGTGAGACGGTGGCGACCAGCGCGGTCAGCGAGCTGAGAAGCTAACTTGCGTAGACGGCTCTCGAACAGTCCTAGTGGGCGGCCAGGGTCAGCGAATTCTATCGGTGAGATATTCGAGTGGTACTTCATAAGCCTGCTACGTCGCCCCTTGGCGTCATGGATCTTGGCGCGCATCACTGGGCAGCCGTTCCAGTGGGCCACTTTGGCCCAGCGCGCGTACCCTATGGCCAAGTGCGCATTAGTTGTCCTGCCGCCTTCGCCAATAAGACAGGAACCCTACGCATTGACGCGCGGGCTTGCGGGAAGCATCAATAGTTAAATCCCGCCCTCCGCCTCCGGTGGGACGTTTCCCTTGGTTGTCGCAGGCGCTCGGTTCAGACAACGTAGCGTTGCGTGCGACAGACGACCCCCCCCGACGCGGTCAGTTGGCCCCCTGGCGGGCGGCGGGGGGCCCGCCCCCCGGCCAGGACCGCCGGGCGGGGCCCGCGCCCACCGAGGACGAGCGGCAGCGCCGAGCGTCCGGGGCCGAGCTGCGCCCCGGGGCTTCGCGAGCCGCGGGGCCCTGGGGGCCCCCGGGGGGCACGGCTGCGGCAGAACGTGCCCGTTCACGAGGCCAGGAGCCGGCGGGGGATTGGCAGGCCGTGCGGGCCTGCGGACACGAGGCCCCTACCAGCGTCCAAGGCCCGCGTTCGCGGCCCAGGGGGGGGCCCCGTGGCCAGCGTGCCGCGCCGCCTGCCGGCGCCGCGGGGGGACCGGTCAGCCCGCCCGGAGGGGCCGCCGGGCCAGCCCGGTGCGGGCCCGGTCCGCAGTCGCATCCCCGACTCGGGGCCCGCGCGTCGGCGGGACCGGCGTGGTGCTTCCCCACGCCACCTCGGCCTGCGAGTAATGAGTCGGCGGAGCAGCGGAAGGCGCAGCCCGGGGGCCGGGCGACGCCCCGAGGACGACGCCCCCGTTGGAGAACGGCACGCGCAGGACGGCCCCCGGCGGCGCGACGGGGGGGGCCCCCGCTGCCTCCGCGGCCCTCCCCGCAGGACCGCGTAGTGTGTACCGGCATGGTGGCCCGACCGCTCGCCCGGCTCCAGCCCCGGACCAGACGGGCTAGCGTCCCTGCGGGCGCGCAGGAGCCCCCCGAGAGCGTTGCCGCGACGGGGACGTGGGCGTGCCGCCGCCCGCCGGCACACCGGGTCGGCCGCGCCCATACCGCCCTAGCTCTGGCAGGGTCGTGCAGAGGGGCGCCGCAGTAGAGGGATCCTCCCGGGGGCCTCCGCGCCCGCCTATTCATGGGGCAGCGCCACGCGCGCCGGCGGCCGTCCCCGGGCGAGCCCCCCGTCGGGCGACGCGGGCACCGGGCTTCGAGCCGCGCGCGGTAGTGCGGGGGGCCCCGGGCACGCGGGGGGGGAGCGCAGAACCT     
M       CATTTTCAAAATCTATTTTATATTCGATATACGTTAGTTTTATTAAGTATATGGTATAGGAATGTATTAAGGTTAGTGATAATTGAAGTTTACAAAGTTCCATGGACATTAATGATTGGAATGCTGAAAAACTTAAAATACAACATTTTAATTTTTTGTTATGATTGAAAACTACACTTTCTTTATTATTATAAGTTAATAGTCATTTATAAAACTCCTTGGTTGAAATGTAAATAGAGAACAAGTATCCTGCATTTTATAATCGTAATACGCCTCGTAACTTTAATATATTATAAATTGTTAAAATTCTAATCCTTTTAGTTTATTGAGAATTAGAAATTATTCCTTTGTCATGTACTAAATTATTAACTAAAGACTAATAGTGTAAATATTAAAGCGTATATTTGTCTCATTGGTAATTCTAGGATGTAATAGAAGTAGTGATTTTAGTCAATTCTTAAAAAAAAAATTAAATTGTTACTTAGAAAATTATTAAATTTTATCTTATGTATACCTTATTATATATTTATGATTCATTGAATGTTTAATGTTAATTAATTGTCACTTAAACTCCCAAATTAGTAATGAGTAGTTTCAATATTTTTAAGAATGATTCTATTTTTTAAGAATTAGATCTACTAAACAACTATAGTGGTATTTACACTAGAATAATTTGTTAAGAATTAAAATATGTTACCTATTAATAACAGAATGTATAACATTTTCATTAATATTATTATTCTTTTAACATTATATTATTATTAATATAGTAAAATATCTTACAAAAAACAAAAAAGATATTTTTGAACTATGTCACTTAATACCATGTAATAACTCTACTTAACTTATGATTGTTAAAAAGCTTTAGATTGCGTAAAATATTGTAGAGATTCTTGAATAAATTATACTATCATTCTCATCATAAAGGTAGCTTTTTAGTATCATTTATAATTGTTCCATCAAAAATTATAATTAATTTACTGAATGAATTCTCATTTAATCCCTTATTAAATAGACGTAACACGAGAAACCAAAAGAAACTCTGCCCGCCTTTGCTCTGTGACTGGGAATGTTTTTCAGGTACACTATAGGATATCAATCTTATTTCAATCATCTATTTAGTGAAGACAACTGTACGACCAATTAGAAGGAACACTACATCAACAAAGATGTCACCTATAAGACTCATGTGGTATGGACTTGATAGTATATCAGAGCAGAATAAGTCAGTGCCGACAGCGTAGAGCAGTGAAGACACGTCGATCCCATAGTATAGAATCTTCGCTGCTCGTCGTGCAGTAATGACAGACTGAATAAGGAATAAAGAGTATCAAGAGGCTAGCATTTTAAAAATCGTGAGAATTAGCCTAAGTTGACTATGATAACATATACATGTCAGAACCCCCCCGTCTTGTCTTTTGTTCCTTGTACGTTTACTAGAAATTCAGCGATTCTAGTGCGATACTTAATACATCCCTAATGCGGATTTGATACGGGGTATCGGTTTTCGTCCGCTTGATTAGCTCATGAATCGGTTTAAACTGGGTGGGTTTCTCAGTTAGTATTGATATGTAAGAGCAGCTGGCGCATGAAGATTGACAGTAATTGCTAAGTACGCCACTGAGGGCATGAGACAGTATAGCGACGGCCTTCTCTTCAGCACTGAATCTCTAACACGGGTCAACGTTTTATCAGCCACAGTCTGTTCTATCTGAAACAATGGAGGTATACATAAATACAACTAATAAAAATTGTATAACTTAACTCTGGGTAACTCCATATCTTCTGGGGATAACAAAGCTTTTTGCCCTATTTGGGTTAAGATGCGCGATTTGGACTAAGAGCTCATCTGTCGACTAATCCAGTAAAAATCTATTTGTTAGTAGCTAACATTATGTTGTCGAGCAATCATCTGACTCGAACTAAAATTTATTGCAAATAAATAGGAGACATGCGCCGCCCGTACGGTCTCTACAGTTAGTCTACAATTTTTTAGATGTCGGCGCTGAACCCGGGCGGGGTCAGCCCTTTATCGACCTCCGTTCACAGCTCTCACGGTAACACAGCCAGCCGAGGTATCTTATCGGCCCCCGATGACCAAATGCCCAGTCGGTAGGACCGGGTATCTACCGGGACGCTCCAGCCTCGTTCAGCCCGTGGCGAGGCGGCCTCCGCGGCCCGAGAGAGCTCAAGGCCCGGGGGACCAACGCCATACGCATGCGCCAAGGATGCCAGGCTTTAGCTCGCAACGGCATTGGTAGCCAGGTGTTTCACTGCGCGGAGAATTGAGGCATCGGCAACGAGATGACGTCTTACAATGACCGTATAGCAGAGGTGTTGCCTAGCCGCCGGGGTTCCCGTTACACCCGCTCGGGCTATAAGCGTAAACATCACGGGTGCGAAGGGGCGTCTTTGTCAGCAACGAGTCGCTTGACTCTGGGGCTAGTAGGGTAAACGTATAAATCCGCGGATTCCCAGACGGTGCCCTGAGACCTGTCTGGCATGATTGCTCCTAGGCCCCTTCCCCGCCTCCCGTCTGTCAAGGGTACAGTCGTGTCTCGCATTTACCCGGTCGTGGGAAAGTGACTTGGTGAGACTGTGGCGACCAGCGTCGTGATCGAGCTGAAACGCGAACGTGCGAAGACGGCTCTCCAACAGTCCCAGTGGACGGTCCGGGCCAGCGAATTCTATCGCTGAGATATTCGAGTGGTACTTAATAAGCCTGCTTCGTCACCCTATGGCGTCAAGGATCTTGGCGCGCATCACTGGGCGGCCGGTCAAGTGGTCCAGTTTGTCCGAGCGCACTTACCCTATGGCCAAGTGCGCATTAGTTGTCCTGCCGGCTTGGACAAAAAGACGGGATTCGTACGTATTGACGCGCGGGGTTGTGGTAAGCAGCACTAGTTAAAACCCGCCCTTGGCCTCCGGCGTGACGTTTCCCTTGATTGTTGCAGGCGCTCGGTTCAGACAACGTAGCTTTGCGTGCGACAGGCGAACCCCCAGGCCGCGGACAGTTGGCCCGCTGGCGGGCGGCGGCGGGCCCGCCGCCAGGGCGGGACCGCCAGGCGGGGCCTCCTCCCACAGAGGAGGAGCGGCAGCGCCGAGCGTCCGGGGCCGAGCTGCGACCCAGGGCTTCGCGGGCCCCGGGGCGCTGGGGGCCCCCGGGGGGCACGGCTGCGGCGGAACGGGCCCCTTCAGGAAGCCAGGGGCCGGCGCGCGATGGGCAGGCCGTGCGGGCCTGCGGATGCGGGGCCCCTGCCAGCGGCCCAGCCCCGCGTTGGCGGCGCACCGGGGGGACCCGTGCCCAGCGTGCCGCGCCGCCTACCGGCACCGCGGGGGGACCAGTCAGCCCGCGCGGATGGGCCGCCGGGCCAGCCCGGTGCGGGCCCCGTCGGCAGTAGCATCACCGAGTAGGGGCCCGCCGGTCGGCGGGACCGGCGTGGTGCCTCCCCACACCGCCTCGGCCTGCGACCAATGGGTCGGCGGAGCAGCCGATGGCGCAGCGCGGGGGCTGTGCGACGCCCAGAGGACGGCGCCCCCGTTGGAGGATGGCACGCGGAGGCCGGCCCCCCGGGGGGCCACGGGGGGGGCCCCCGCAGCCTCCGCGGCCCTCCCCGCAGGACGGCGCAGAGTGTCCCGGCGTGGTGTCCCGACGCCTCGCCCGGTTCTAGCCCCGGACAAGACGGGCTAGCCTCCCTGCGGGCGCGCAGGAGACGCCCGAGACCGTTTACGGGAGGGGGACGTCGGCCTGCCGCCGCCCGCGGTCACCCCGGGTCGGCGCCGCCCATACCGCGCTAGCTCTGGCAGAGTCGTGCACAGGGACGCCGCACAAGGGGGATCGTCCCTGCGGCCCCCGCGCCCGCCTAATCATGGGGCATGGCGAAGCGCGCCGGTGGGCGGAGCCTGGCGAGCCCCGCGTCGGGCGACGGGGGCACCGGGCGTCGAGCCGCGCGGGGTACTGGGGGGGGCCCCGGGCACGCCGGGAGGGAGCGCAGCCGCT     
L       CATTATCAAAATCTATTTTATATTCGATATACGTTAGTTTTATTAAGTATATATTATAGGAATGTAATAAGGTTAGTAATTATTGAAGTTTACAAAGTTCCATGGACATTAATGATTGGAATGCTGAAAAACTTAAAATAAAACATTTTAATTTTTTGTTATGATTGAAAACTACACTTTCTTTATTATTATAAATTAATAGTCATTTATAAAACTCCGTGGTTGAAATATAAATAGAGAAAAAGTATTCTGCATTTTATAATCGTAATCCACCTCATAACTTAAATATATTATAATTTGTTGAAATTCTAATCCTTTTTGTTTATTGAAAATTAGAAATTATTACTTTGACATGTACTAAATTATTAACTAAAAACTAATAGAGTAAATATTAAAGCGTATATTTGTCTCAATGGTAATTCTTGGATGTAATGGAAGTAGTGATTTTATTCAATTCTTAAAAAAAAAATTAAATTGTTACTTAGAAAATTTTCAAAATTTATCTTATGTATAACTTATTATTTATTTATGATTCTTTGAATGTTTAATATTAATTATTTGTCACTTAAACTTACAAATTAGTAATGAGTAATTTCGATATTTTTAAAAATGATTATATTTATAAAGAATTAGATCTACTAAAAAACTATAGTGGTATTTACACTAGAATAATTTGTTGAGAATTAAAATATGGTACTTACTAATAACAGAAGGTATAACATTTTCATTAATATTTTTATACTTTCAACATTATATTATTCTTAATATAGTAAAATATCTTACAAAAAATATAAAAGATATTTTTGAAATATGTCACTTAATTCTTTGAAATAACTCTACTTATCTTATGATTGTTAACAAGCTTTATATTGCGTAAAATATTGTAGAGATTCTTGTATAAACTAAACTATCATTCTCATCATAAATGCAGCTTTTGAGTATCATTTATAATTGTTATATCAAAAAGTATAATTAATTTAATTAATGAATGCTCATTTAATACCTTCTTAAATAGACGTAACACGAGAAACCAATAGAAACTCTGCCCGCCTTAGCTCTGTGACTGGAAATGTTCTTGAGGAGCACTATAGGATATCAATCTTATTTCAATCACTTATTTAGTGAAGCCAACTGTACGACCAGTTAGAGTAAATACTACATCAACAAAGATGTCACCTTTAAGACTCAAGTGGTATGTACTTGAGAGCATATCAGAGCAGTATGAGTCAGTGCTGACAGATTAGAGCAGTGAAGAGACGTCGATCCCATAGTATAGAATCTTCGCTGCTCGTCGTGAAATAATGACAGTCTGAATTAGGAATAAAGAGTATCAAGAGGCTAGGATTTCAACGATCGTGAGAATTAGCCTAAGTTGATTATGATATCATATACGTGTCAGAATCCTGCCATCTAATCTTTTGTTCCTTCTACGTTTACTAGAAATTCAGCGATTCGAGTGCGAAAGTTTTTACAGCCCTAATGCGGTTTTGATGCGGGGTATCGGTTTTCGTCCGCTTGATTAGCTCTTGGATCGGTATAAACTGGGTGGGTTTCTCAGTTAGTATTGATATGTAAGAGCAGCTGGCGCATGAAGATTGACAGTAATTGATAAGTACGCCAGTGAAAGCATGTGACAATATAGCGACGGCCTTCTCTTAAGCATTGAATCCCTAACACTGGTGAACGTTGTAACAGCCACAGTCTGTCCGATCTGAAAAAATGGATGTATACATAACTACACCTATTAAATATTGTATAACTGAACTGTGGATCACTCCATATCTTCTGGGGCTAACAAATCATGTTGCCTTAATTAAGTTAACAGGCGGGATTTGGACTAAGAGCTCAACTCACGACTAATCCAGTAAAAATCTCTTTGTTAGTAGCTATCCTTTTGTTGTCCAGCAATCATCTTACTCGAGCTAAAATTTATAGCATATAAATGGGAGACATGCGCCGCCCTTACGTCCGCTACAGTTAGTCTACAATTTTTTAGATGTCGCCGCTGAACCCGGGGGGGCTCAGTCCTTTATCGTCCGCCGTTCACAACACTCACGATAACAGAGCCAGCCGTGGTATCTTATAGGCCGCTGATGACCAAATGCCCAGTGGGTAGGACGGGGTATCTTCCGGGACCCACCAACCTCGTTGAGCCCGTGGCGAGGCGGTCTGCGCGGCCCGAGAACGCTAAAGGCCCGGGGGACCAGCGCCATACGCTTGCGCCGAGGATAACAGGCTTTAGCTCGCAACGGCATTGGTAGCCAGGTGCTTCACTGCGCGGAGAAATGACGCGTCCGCAACGCGATGACCTCTTACAATGACCGTATAGCGGAGGTGTTGCCTGGCAGCCGGGGTTCTCGTGACATCAGTTCGGACTATACGCCTAAACAGCACGGATGCGAAGGGGGGTCTTTGTCGGCAACGTGTCCCTTGACTCTGGGGCTAGTAGGGTAAAGGAATAACTCCGCGGAATCCGATACGGAGCCCCGTGACCTCTCTGGCATGATTGATCCTAGGCCCCCTTCCCTCTTCCCGCCTGCCAAGGGTACAGTCCTGTCTCTCATCTACCCGGTCGTGGGAAAGTTCCTTGGTGAGACAGTGGCGGCCACCGCAGTCAGCGAGCTGACACGCTAACGTGCGAAGACGGCTCTCGAACAGTCCGGGTGGGAAGTCGGGACCAGCAAATTCTATCGGTCTGATATTCGAGTGGTACTTTATAAGCCTGCTTCGTCACCCTTTGGCGACAAGGATCTTGGCGCGCATCACTGGGCGGCCGCTCGAGTGGCCCATTTTGGCCTAGCGCTCTTTCCCTATGGCCAAGTGCGCATTAGTTGTCCTGCCGCCTTGGACAAAAAGACAGGATCCCTACGCATTGACGGGCGGGCTTGTGGTAAGCATCAATAGTTAAAACCGGACTCGGGCGTCCGGTGGGACGTTTCCCTTGGTTGCGGCCGGCGCTCGGTTCAGACAAGGTAGCCTTGCGTGCGACAGGCGACCCCCCACGCCGCGGACCCTTGGCGGGCGGCCGGGCGGCGGCGGGCCCGCCCCCGGGGCGGGACCGCCGGGCGGGCCCCGCGCCCACGGAGGAGGCGCGGCAGGGGCGAGCGTACGGGTCCGAGCTGCTCCCCAGGGTTTCGCGGGCCGCGGGACGCTGCGGGCCCCCGGGGGGCCCGGCTCCGGCGGAACGGGCCCCTTCAAGAAGCCAGGAGCCGGCGCGCGATAGGCAGGCCGTGGGGGCCCGCGGACACGGGCCCGCGGCCAGCGACCAAGTCCCGTGTTCGGGCCCCAGCGGGGGTCCCCGTGCCCAGCTTGCCGCGCTGCCTGCCGGCACCGCCGGGGGACCAGTAACCCCGCGCGGAAGTGCCGCCGGGTCAGCCCGGTGCGGGCCCCGGCGGCAGTGGCATCCCCGACTCCAGGCGCTCGTGTCGGCCGCACCGGCGGGGTGCTTACACACGCCGCCTCGGGGTGCGAGGACTGCGTCGGCGGAGCAGCAGAGGGCGCAGCCCGGGGGCTCTCCGACGCCCAGAGGACGCCGCCCCCGTTGGAGAATGGCATGCGGAGGCCGGCCCCCGGTGGGGCCCCGGGGGGCGCCAGCGGTGCCTCCGCGGCCCTGGCCGCAGGACCGCGCAGTGTGTCCCGGCATGGCGTCCCGACGCCTGGCCCGCTTCTACACCCGGACCAGACGGGCTAGCCTCCCTGCGGGCGCGCAGGAGCCGCCCGAGACCGTTGCCGCGAGAGGGACGTCGGCCTGCCGACGCCCGGCGCCACCCCGGGTCGGCGGCCCCCATACCGGGCTAGCTCTGGCAGGGTCGCGCACAGGGTCCGTGCAGGAGAGCGATCCTCCCGCCGGCCCCCGCGGCCGCGTAATGATGGGGCAGCGCCACGCGCGCCGGCGGCCGGCCCCAGGCGAGCCCGGCGGCGGGCGACGAGGGCACCCGGCCTCGAGCCGCGCGGGGTACTGGGGGGGGCCCCGGGCACGCCGGGGGGGAGCCCAGTGGCT     
K       CATTTTCAAAATCTATTTTATATTCGATATACGTTAGTTTTATTAAGTATATTATATAGGAATGTAGTGAGGTTAGTGATAATAGAAGTTTACAAAGTTCCATGGACATTAATGATAGGAAAGCTGAAAAACTTAAAATAAAACATTTTAATTTTTTGTTAAGATTGAAAACTACACTTTCTTTATTATTATAACTTAATAGTCATATATAAAACTCCATGGTTGAAATTTAAATAGAGAAGAAGTATCCTGCATTTTATAATCGTAATACACCTCTTAATTTAAATATATTTTAAGTTGTTTAAATTCTAATCCTTTTAGTTTATTGAAAATTAGAAATTATTACTTTGACATGTACTAAATTATTAACTAAATACTAATAGTGTAAATATTAAAGCGTATATTTGTCTCATTGGTAATTCTTGGATGTAATAGAAGTAGTGATTTTAGTCAATTCTTAAAAAAAAAATTAAATTGTTACTTAGAAAATTTTAAAATTTTATCTTTTGTATAGCTTATTATTTATTTATGATTCGTTGAATGTTTAATTTTAATTAATTGTCACTTAAACTTTCACATTAGTAATGAGTAATTTCAATATTTTTAAAAATGATTATATTTTTAAAGAATATGATCTACTAAATAACTATAGTGGTATTTACACTAGAATAATTTGGTGAGAATTAAAATATGTTACATAATATTAACAGAACGTATAACATTTTCATTAATATTTTTATTCTTTTAACATTATATTATAGTTAATATTGTAAAATATCTTACAAAAAATAAAAAAGATATTTTTGAACTATGTCACTTAATTCCCTGTAATAACTCTTCTTATCTTATGATTGTTAAAAAGATTTACATTGCGTAAAATATTGTAGAGATTCTTGAATAAATTAAACTATCATTCTCATCAATAAAGTAGTTTTTTAGTATCATTTATAATTGTTCTATCAAAAATTATAATTAATTTAATTAATGAATTCTCACTTAATCCCTTTTTAAATAGACTTAACACGAGAAACCAATTGAATCTCTGCCCGCCTTGGCTCTGTGACTGGGAATGTTATTTAGGAACACTATAGGATATCAATCTTATTTCAATCATGTATTTAGTGAAGACACCTGTACGACCAATGAGAAGTAATACTACATCATCAAAGATGTCACCTGTAAGACTCATGTGGTATGTACTTGATAGTATATCAGAGCAGTATTAGTCAGTGCCGACAGCTTAGAGCAGTGAAGAAGCGTCGATCCCATAGTATAGAATCTTCGCTGCTCGTCGTGCAATTATGACAGTCTGACTAAGGAATAAAGAGTATCATGAGGCTAGTATTTAAACTATCGTGAGAATTAACCTAAGTTGAGTATGATAACATATACTTGTCAGAAGCCTGCCATCTACTCTTTTGTTCCTTTTACGTTTACTAGACATTCAGCGATTCGAGGTCGAAGGTTAATACATCCCTAATGCGGCTTTGATGCGGGGTATCGGTTTTCGTCCGGATGATTAGCTCTTGAATCGGTATAAACTGGGTGGGTTTCTCAGTTAGTATTGATATGTAAGAGCAGCTGGCGCATGAAGATTGACAGTAATTGATAAGTACGCCACTGTAGGCATGAGACATTATAGCAACGGCCTTCTCTTAAGCACTGAATCTTTAACACTGGTGAACGTATTATCAGCCACTGTGTATGCCATCTGAAAAAATGGAAGTAAACATAAAAACCACTACTAAATATTATATATCTTAACTGTGGCTAACTCCATATTTTCTGGGGCTAACAAATCTTCTTGCCTTATTTCGGTTAAGATGCGCGATTTGGCCTAAGACCTCATCTCTCGACTAATCCAGTAAAAATCTCTTTGTTAGTAGCTATCTTTATGATGTCTAGCAATCATCTTACTCGAACTAAAATTTATTGCAAATAAATTGGAGACATGCGCCGCCCCTACGGCCACTACAGTTAGTCTACAATTTTTTAGATGTCGGCGCGGAACCCGGGTGGGCTCAGTCCTCTATCGACCGCCGATCACAGCCCTCACGGTAGCACAGCCAGCCGTGGTATCTTATAGGCCCCCGATGACCAAATGGCCAGTCGGTAGAACTGGGTATCTTCCGGGACGCGCCATCCTCGTAGAGCCCGTGGCCAGACGGTCTACACGGCCCGAGAACGCTCAAGGCCCGGGGCACCAGCGCCATACGCCTGCGCCAAGGATAACATGCTTTAGATCGCAACGGCATTGGTGGCCAGGTGTTTCACTGCGCGGAGAATTGACGCATCCGCAACGCGATAACGTCTTACAATGACCGTATGGCTGTGGTGTTGCCTGGCCGGGGGGGTTCCCATTACAGCCGTTCGGACTATACGCGTAAACATCACGGCTGCGAAGGGGCGTCTTTGTCAGCAACGTGTCGCTTGACTCTGGGGCTAGTAGGGTTAAGGTATAACTCCGCGGAATCCCACGCTGGGCCCGGTGACCTCGCAGGCATGATTGATCCTGGGCCCCCTTCCCACCTCACGCCTGCCAAGGGTACAGTCTTGACTCGCATTTACCCGGTCGTGGGAAAGTTCCTTGGTGAGACGGTGGCGCCCAGCGCTGTGAGCGAGCTGACACGCTAACGGGCGAAGACGGCTCTCCAACAGTCCCGGTGGCCTGTCCGGCCCAGCGAATTCTATCGGTCGGATATTCGAGTGGTACTTAATAAGCCTGCTTCGTCAGCCTATGGCGCCAAGGAGCTTGGCGCGCATCGCTTGGCGGCCGTTCAGGTGGCCCATTTTCGCCCAGCGCCCTTACCCAATGGCCAAGTGCGCGTTAGTTGTCCTGCCGACTTGGGCAAAATGACAGGATCCCTACGCATTGACGCGCGGGCTTGTGGTAAGCATGATTAGTTAAAACCCGCCTTGCGCCTCCGGCGGGACGTTTCCTTTGCTTGTAGCAGGCGCTCGGTTCAGACAACGTAGCGTTGCGTGCGACAGTCGACCCCCCACGCGGTGGCCATTTGGCGCGCCGGCGGGCGGCCGCGGGCCCGCCGCTCGGCCGGGACCGCCGGGCTGGGCCCGAGCGCACGGATGAGCAGCGGCAGGGCCGATCGCCCGGGGCCGAGCTGCGACCCCGGGTTTCGCGAGCCGCGGGGCGCTGCGGGCCCCCGGGGGGTACGGCTGCGGCCGAACGGGCCCGTTCATGAAGCCAGGAGCCGGCGCGTGATAGGCAGGCCGTGCGGGCCTGCGGATACGGGCCCGCTGCCAGCCTCCGAGGCCCGCGTTCGGGGCCCAGCCGGCGGCCCCGTGCCCAGCGTGCCGCCCCGCCTGCCGGCCCCGCCGGGGGATCAGTCAGCCCGCGCGGATGGGCCGCCGGGCCAGCCCGGTGCGGGCCCCGGCTGCAGTCGCATCCCCGACTCGGGGCCCGCGCGTCCGCGGGACCGGCGTGGTGCTTCCCCACGCCGCCTCGGGAAGCGATGAATGCGTCGGCGGAGCAGCGGAAGGGGCAGCCCGGGGGCCGTCCGACGCCCAGAGGAAGACGCCCCCGTTGTAGAATGGCACGCGGAGGGCGGCCCCCGGGGGTGCCACGGGGGGGGCCACCGCAGCCTCCGCGGCCCTCCCCGCAGGACCGCGCAGTGTGTCCCGGCCTGGTGGCCCGACAGCGCGCCCGGTTCTACCCCTGCACCAGACGGGCTAGCGTCCCTGCGGGCGCGCACGACGCGCCCGAGAGCGTTGCCGCCAGGGGGACCTCGGCGTGCCGCCCCGCGCCGGCACCCCGGGCCGGCCCGCCCCATACCGCCCTAGCTCTGGCAGTGTCGTGCCCAGGGGCGCCGCACGAGAGGGATCCTCCCAGCGGCCCCCGCGCCCGCGTAATCATGGGGCAGCGGCAGGCGCGCCGGCGGCCGGCCCCGGGCGAGCCCGGCCTCGGGCGACGGCGGCACCGGGCGTCGAGCCGCGCGGGGTACTGGCGGGGGCCCCGGGCACGCCGGGGGGGAGCACAGCCCCT     
J       CATTATCAAAATCTTTTTTATATTCGATATACGTTAGTTTTATTAAGTATATTGTATAGGAATGTAATTAGGTTAGTCATGATTGAAGTTTACAAAGTTCCATGGACATTAATGATTGGAATGCTGAAAAACTTAAAATAAAACATTTTAATTTTTTGTTAAGATTGAAAACTACACTTTCTTTATTATTATAAATTAATAGTCATTTATAAAGCTCCCTGGTTGAAATCTAAATAGAGAAGAAGTATCCTGTATTTTATAATCGTAATTCACCTCATAATTTTAATATATTTTAATTTGTTGAAATTCTAATCCTTTTCGTTTATTGATAATTAGAAATTATTGCTTTGACATGTACTTAATTATTAACTAAATACTAATAGTGAAAATATTAAAGCGTATATTTGTCTCATTGGTAATTCTTGGATGTAATGGAAGTAGTGATTTTAGTCAATTCTTAAATAAAAAATTAAATTTTTACTTAGAAAATTTTCAAAATTTATCTTTTGTATATCTTATTATCTATTTATGATTCCTTGAATGTTTAATATTAATTACTTGTCACTTAAACTTACATATTAGAAATGAGTATTTTCGATATTTTTAAAAATGATTTTATTTTTTAAGAATTTGATCTACTAAATAACTATAGTGGTATTTACACTAGAATAATTTGTTGAGAATTAAAATATGTTACTTAATATTAACAGAACGTATAACATTTTCATTAATATTGTTATACTTTAAACATTATATTATATTTAATTTAGTTAAATATCTTACAAAAAATAAAAAAGATATTTTTGAAATATGTCACTTAATTCCGTGTAATAACTCTACTTAACTTATGAATGTTAAAAAGCTTTATATTGCGGAAAATATTGTAGAGATTCTTGTATAAAATATACTATCATTCTCATCATAAGTGTAGCTTTTTAGTATCTTTTATAATTGTTCTATCAAAAATTATAATTAATTTAATTAATGAATTCTCACTTAATCCCTTTTTGAATAGACCTAACACGAGAAACCAATAGAAACTCTGCCCGCCTTTGCTCTGTGACTGGGAATGTTCTTGAGTAACACTATAGGATATCAATCTTATTTCAATCACCTATTTAGTGAAGGCAACTGTAAGACCAATTAGATGAAATACTACATCAACAAAGATGTCACCTATAAGACTCATGTGGTATGTACTTGAAAGTATAGCAGAGCAGTATCAGTCAGTGCCGACAGCTTAGAGCAGTGAAGAGGCGTCGATCCGATAGTATAGAATCTTCGCTGCTCGTCGTCTAATAATGAGAGGCTAACTAAGGAATAAAGAGTATCAAGAGGGTGGGTTTTCAAAGATCGTGAGAATTAGCCTAAGTTGATTATGATAACATATAATTGTCAGAACCCATCCATCTAGTCTTGTGTTCCTTTTACGTTTACTAGACATTCAGCGATTCGAGTGCGAACATTTATACATCCCCAATGCGGTTTTGATGCGGGGTATCGGTTTTCGTCCGCTTGATTAGCTCATGAATCGGTATAAACTGGGTGGGTTTCTCAGTTAGTATTGATATATAACAGCAGCTGGCGCATGAAGATTGACAGTAATTGTTAAGTACGCCATTGATAGCATGAGACAATATAGCCACGGCCTTCTCTTAAGCATTGAATCTATAACACTGGTAAACGTCGAATCAGCAACAGTATATACTATCTGAAAAAATGAATGTATACATAAAGACGACTATTAAATATTATATATCTTAACTGTGGGTTACTCCATATGTTCTGGGGCTAACAAATCCTCTTGCCATAGTTTTTTTAACACGCGCGATTTGGTCTAAGAGCTCATCGCCCGACTAATCCAGTAAAAATCTCTTTGTTAGTAGCTTTCATTATGTTGTCGAGCAATCATCTTACTCGAACTAAAATTTATCGCAAATAAATTGGAGACCTGCGCCGCACGTACGTCCTCTACAATTAGTCTACAATTTTTTAGAAGTCGCCGCTGTACCCGGGCGGGCTCAGTCCTTTATCGACCGCCGTTCACAGCTCCCACGTTAACACAGCCAGCCGAGGTATATTATGGGCCGCCGATGACCAAATGCCCAGTTGGTAGGACCGGGTATCTTCCGGGACGCGCCAGCCTCGTGGAGCCCGTGGCGAGGCGGTCTGCGCGGCCCCAGACAGCCGAAGGCCCGGGGGACCATCGCCATACGCCTGCGCCGAGGATGACAGGCTTTAGCTCGCAACGGCATTGGTAGCCAGGTGGTTCACTGCGCGCAGAATTGAAGCATCCGCAACGCGATCACGTCTTACAATGACCGTATGCCCGAGGTGTTGCCTGGCGGCCGGGGTTCGCGTCACACCCGTGCGGGATATACCCGTAAACACCACGGATGCGAAGGGGCGTCTTTGTCAGCAACGTGTCCCTTGACTCTGGGGCTAGTAGGGTAAAGGTAAAAGTCCGCGGAGTCCCACGCGGAGCCCCGGGACCTATCGGGCATGAATGATCCTAGGCCCCCTTCCCACTTCCCGCCTGCCAAGGCTACAGTCGTGCCTCGCATTTACCCGGTCATGGGAAAGTTCCTTGGTGAGACAGTGACGACCAGCGCTGTAATCGAGCTGACACGCTAACGTGGGAAGACGGCTCTCCAACAGTCCCAGTGGTCAGACGGGGCCAGCGAATTCTATCGGTCTGATATTCGCGTGGTACTTAATAAGCCTGATCCGTCACCCTGTGGCGTCAAGGACCTTGGCGCGCATCACTGGGCGGCCGTTCGAGTGGCCCATTTTAGCCAAGCGCTCTTACCCTACGGCCAAGTGCGCATTCGTCATCCTGCCGTCTTCGTCAAAAAGACAGGATCCCTACGCATTGACGGGCGGGCTTGTGGTAAGCAGCAGTAGTTAAAGCCCGCCCTTGGCCTCCGGCGGGACGTATCCCTTGATTGTCGCAGGCCCTCGGTTCAGACACCGTAGCGTTGCGTGCGACAGGCGACCCCCCACGCCGCGGACAGTTGGCGCCCCGGCGGGCGGCGGCGGGCCCGCCCCCGGGCCGGGACCGCCGTGCGGGGCCGGCGCCCACGGGGGAGGAGCCGCAGCGCCGGCCGTCCGGGGCCGAGCTGCGCCGCAGGGTTTGGCGAGGCCCGTGGCGGTGGGGGCCCCCGGGCGCCAGGGGTGCGGCCGAATGGGCCCCTTCTTGAAGCCAGGAGCCCGCGCGGGATAGGCGGGCCGTGCGGCCCGGCGGAGACGTGCCCGCTGCCAGCGGCCAAGACCCGCGTTCGGGCCGCACCGGGGGGACCCGTGCCCAGCCTGCCGCGCCGCCTGCCGGCACAGCGGGGGGCCCAGTCAGCCCGCCCGGATGGGACGCCGGGCCAGCCCGGTGCGGGCCCCGTCTGCAGTCGCATCACCGACACGCGGCGCTCGCATCGGCGGGACCGGCGTGGTGCTTCCCCAGCCCGCCTCGGGCTGCGAGGAATGCGTCGGCGGAGCAGCGGAAGGCGCAGCCCGGGGGCTGTGCGACGCCCCGAGGACGACGCGCCCGTTGGAGAATGGCACGCGGAGCCCGGGCCCCGGTGGGGCCGCGGGGGCGGCCGCCGCTGCCTCCGCGGCCCTCCGCGCAGGACCGCGCAGTGTGTCCCGGCCTGGTGTCCGGACGACCCGCCCGGTTCGATCCCTGGACCAGACGGGCTGGCGTCCCTGCGGCCGCGCAGGATCACCCCGAGAGCGTTGCCGCGAGCGGGACGTCGGCGTGCCGCCGCCCGCCGTCACCGAGGGTCGGCTGTGCCCATACCGCTCTAGCTCTGGCAGCGTCGTGCAAAGGGGCGCCGCATAAGAGGGATCGTCCCGGCGGCCCGCGCGCCCGCGTAATCATGGGGCACCGCCGGGCGCGCCGGGGGCCGGGCCCGGGCGAGGCCCGCGTCGGGCGACGAGGGCACCGGGCGTCGAGCCGCGCGGGGTACTGCTGGGGGCCCCGGGCACGCCGGGTGGGAGTGGAGAGCCT     
I       CATTTTTAAAATCTTTTTTATATTCGATATACATAAGTTTTATTAAGTATATAGAATAGGAATGTAATTAGGTTAGTAATGATAGAAGTTTACAAAGTTCCATGGACATTAATGATTGGAATGCTGAAAAACTTAATATATAACATTTTAATTTTTTGTTATGATTGAAAACTACACTTTCTTTATTATTATAACTTAATAGTCATTTATAAATCTCCGTGGTTGAAATATAAATAGAGAAGAAGTATCCTGCATTTTATAATCGTAATACACCTCTTAAATTAAATATATTGTAAGTTGTTAAAATTCTAATCCTTTTAGTTTATTGAAAATTAGAAGTTATTATTTTGACATGTACTAAATTATTAACTAAATACTAATAGTGTAAATATTAAAGCGTATATTTGTCTCTTTGGTAATTCTAGGATGTAATAGAAGTAGTGATTTTAGTCAATTCTTAAAAAAAAAATTATATTGTTACTTAGAAAATTTTCAAAATTTATCTTTTGTATAACTTATTATTTATTTATGATTCATTGAATGTTTAATATTAATTATTTGTCACTTAAACTTTCAAATTAGTAATGAGTAATTTCCATATTTTTAATAATGATTTTATTTATAAAGAATTAGATCTACTAAATAACTATATTGGTATTTACACTAGAAAAATTTGTTGAGAATTAAAATATGTTACATATTATTAACAGAACGTATAACATTTTCATTAATATTATTATACTTTAAACATTATATTATTATTAATATGGTTAAATATCTTACAAAAAATATAAAAGATATTTTTGAAATATGTCACTTAATTCCATGTAATAACTCTACTTAACTTATGATTGTTAATAAGTTTTATATTGCGTAAAATATTGTAGAGATTCTTGTATAAAATATACTATCATTCTCATCAGTAAAGTAGCTTTTTAGTATCATTTATAATTGTTCAATCAAAAATTATAATTAATTTAATTAATGAATTCTCACTTAATCCCTTTTTAAATAGACGTAACACGAGAAACCAATCGAAACTCTGCCCGCCTTTGCTCTGTGACTGGGAATGTTATTAAGGAACACTATAGGATATCAATCTTATTTCAATCACGTATTTAGTGAAGCCAACTGTACGACCAATAAGAAGAAATACTACATCAACAAATATGTCACCTTTAAGACTCAGGTGGTATGTACTTGATAGAATATCAGAGCAGTATTAGTCAGTGCGGACAGCTTAGAGCAGTGAAGAACCGTCGATCCCATAGTATAGAATCTTCGCTGCTCGTCTTCCAATAATGACAGTCTGAATAAGGAATAAAGAGTATCATGAGACTTGTATTTTTACAATCGTGAGAATTAGCCAAAGTTGATTATGATAACATATACTTGTCAGAAGCCATCCATCTATTCTTTTGTTCCTTTTCCGTTTACTAGACATTCAGCGATTCGAGCGCGAGCATTCATATATCCCTAATGCGGCTTTGATACGGGGTATCGGTTTTCGTCCGCTTGATTAGCTATTGAATCGGTATAAACTGGGTGGGTTTCTCAGTTAGTATTGATATATAAGAGCAGCTGGCGCATAAAGATTGACAGCAATTGATTAGTACGCCAATGAAAGCATGAGACAATATAGCTGCGGCCTTCTCTTAAGCATTGAATCTGCAACACTGGTGAACGTTTTATCAGCCACAGTTTATCCGATCTGAAAACATGGATGTATACATAAAAACAAATAATAAATATTTTATATCTAAACTTTGGGTAACTCCATATGATCTGGGGCTAACAAAACTTCTTGCCATAATTATTTTAACATGCGGGATTTGGACTAAGAGCTTAACTCGCGACTAATCCAGTAAAAAACTCTTTGTTAGTAGCTATCTTTGTGTTGTCTAGCAATCATCTTACTCGAACTAAAATTTATCGCAAATCAATAGGAGACATGCGCCGCCCATACGTACACGACAGTTAGTCTACAATTTTTTAGAGGTCTCCGCAGAACCGGGGTGGAGTCAGTCCTATATCGTCCGCCGCTCACACCTCTCACGCTAGCACAGCCAGCCGAGGTATCTTATCGGCCACGGATGACCAAATGCCCAGTTGGTAGAACGGGGTATCTTCCGGGACCCACCATCCTCGTCGAGCCCGTGGCGAGCCGGTCTGCGCGGCCCTAGATCGCTTAAGGCCCGGGGCACCACCGCCATACGCCTGCGCCAATGATTACAGGCTTTAGCTGGCAACGGCATTGGTAGCCAGGTGTTTCACTGCGCGGAGAATTGAAGCATCCGCAACGCGATCACGTCTTACAATGACATTATAGCTGGGGTGTTGCGTGGCAGTCGGGGTTCGCGTTACACCCGTCCGGACTATACGAGTAAACACCACGGATGCGAAGGGGCGTCTTTCTGAGCAACGTGTCTCTAGACTCTGGGGCTAGTAGGGTAAAGGTATCACTCCGCGGAATCCCACGCGGTGCCCGGTGACCTGTCAGGCATGATTGATTCTAGGCCCCCTTCCCACGTCTCGACTGCCAAGGCTACAGTCGTGACTCGCATTTACCCGGTCATGGGAAAGTTACTTGGCGAGACGGTGGCGACCAGCGCTGTCAGTGAGGTGACACGCCAACTTGCGAAGACGGCTCTCCAACAGTCCCGGTGGCCCGTCAGGACCAGCTATTTCTATCGGTCCGATATTCGAGCGGTACTTAATAAGCCTGCTGCGTCACCCTATGGCGTCCAGGAGCCTGGCGCGCATCACTGGGCCGCCGGTCGGGTGGCCCATTCTCGCCCAGCGCTCTTACCCTATGGCCAAGTGCGCATTAGTTGTCCTGCCGCCTTCGACAAAAGGACAGGATGCGTACGCATTGACGAGCAGGCTTGTGGTAAGCATCACTAGTTAAAACCCGCCTTTCGCGTCCGGTGGGACGTTTTCCTTGATTGTCGCAGGCCCTCGGTTCAGACAACGTAGCGTTGCGTGCGACAGGCGACCCCCCACGCCGCGGACACTTGGCGCTCGGGCGGGCGGCGGCGGGCCCGCCCCGCGGCCGGGACCGCCGGGCCGGGGCCGCGCTCACGGAGGACCAGCGGCAGCGCCGATCGTCCCGGGCCGAGCTGCCCCCCGGGGTTTGGCGCGCCGCGGGGCGCTGGGGGCCCCCGGGGGGCACCTGTGCGCCTGAACGCGCCCCTTCATGACGCCAGGGGCCGGCGGGGGATCGGCAGGCCGTGCGGGCCCGCGGACGCGGGACCCCTGCCAGCTTCCAAGCCCCGCGTTCGGGGCCCAGCGGGGGGCCCCGTGCCCAGCCTGCCGCGCCGCCTGCCGGCTCCGCGGGGGGAGCGGTCAGCCCGCGCGGATGGGGCGCCGGGCCAGCCCGGTGCGGGCCCCGGCCGCAGTCGCCTCCCCGAGTCGGGGCGCTCGGGTCGGGCGGACCGGCGTGGTGCTTCCCCACGCCGCCTCGGGCTGCGAAGAATGGGTCGGCGGAGCAGCGGACGGGGCAGCCCGGTGGCTGTGCGACGCCCGGAGGACGACGCCCCCGTTGGAGAAGGGCACGCGGAGGCCGGCCCCCGGGGGGGCCCCGGGGGGGGCCGCCGTGGCCTCCGCGGCCCTCTCCGCAGGACGGCGCAGTGTGTCCCGGCCTGGTGTCCGGTCCTCTCGCCCGGTTCTAGCCCCGGACCAGACGGGCTAGCGACCCTGCGGGCGCGCAGGAGCCCCCCGGGAGCGGTGCCGCCAGTGGGACTTCGGCGTGCCGCCGCCCGCCGTCAAGGCGGGTCGGCCGGACCCATACCGCCCTAGCACTTGCGGTGTCGTGCAGAGGGGCGCCTCACAAGCGGGATCCTCCCGGGGGCCCCCGCGCCCGCGTATTCACGGGGCAGCGCCAGGCGCGCCGGGGGCCGGCCCCCGGCGAGCCCCGCGCCGGGCGACGAGGGCACCGGGCCTCGAGCCGCGCGGGGGAGTGCGGGGGGCCCCGGGCACGCCGGGGGGGAGCAAAGCCGCT     
H       CATTTTAAAAATCTTTTTTATATTCAATATACGTAAGTTTTATTAAGTATATCATATAGGAATGTAATGAGGTTAGTGATTATTGAAGTTTACAAAGTTCCATGGACATTAATGATAGGAATGCTGAAAAACTTAAAATAAAACATTTTAATTTTTTGTTAAGATTGAAAACTACACTTTCTTTATTATTATAATTTAATAGTCATTTATAAAACTTCTTGGTTGAAATTTAAATTGAGAAGAAGTATCCTGCATTTTATAATCGTAATTCACCTCGTAATTTAAATATATTTTAAGTTGTTTAAATTCTAATCCTTTTTGTTTATTGAAAATTAGAATTTATTTCTTTGACATGTACTAAATTATTAACTAAATACTAATAGTGTAAATATTAAAGCGTATATTTGTCTCATTGGTAATTCTAGGATGTAATTGAAGTAGTGATTTTAGTCAATTCTTAAAAAAAAAATTAAATTGTTACTTAGAAAATTTTCAAAATTTATCTTTTGTATAGCTTAATATCTATTTATGATTCATTGAATGTTTAATTTTAATTATTTGTCACTTAAACTTACAAATTAGTAATGAGTAATTTCTATATTTTTAATAATGATTTTACTTTTTTAGAATCAGATCTACTAAATAACTATAATGGTATTTACACTAGAACAATTTGCTGAGAATTAAAATATGATACTTAGTATTAACAGAATGTATAACATTTTCATTAATATTTTTATCCTTTTAACATTATATTATTTTTAATATGGTTAAATATCTTACAAAAAATATAAAAGATATTTTTGAACTATGTCACTTAATCCCTTGTAATAACTCTTCTTATCTTATGATTGTTAAAAAGCTTTATATTGCGTAAAATATTGTAGAGATTCTTGTATAAATTAAACTATCATTCTCATCAAAAATGGAGCTTTTTAGTATTATTTATAATTGTTCAATCAAAAATTATAATTAATTTAATTAATGAATACTCACTTAATCCCTTGTTCAATAGACCTAAAAGGAGAAACCAATTGAAACTCTGCCCGCCTTTGCTCTGTGACTGGTAATATTCTTCAGGAACACTATAGGATATCAATCTTATTTCAATCACCTATTTAGTGAAGTCAACTGTCCGACCATTTAGAAACAATACTACATCAACAAAGATGTCACCTATAAGACTCAAGTGGTATGTACTTGAAAGTATATCAGAGCTGTATCAGTCAGTGCGGACAGCGTAGAGCAGAGAAGAGTCGTCGATCCGATAGTATAGAATCTTCGCTGCTCGTCGTCCAATAATGACAGGCTGATTAAGGAATAAAGAGTATCAGGAGGCTGGTATTTCAACCATCGTGAGAATTAGCCTAAGTTGATTATGATAACATATACTTGACAGAAACCAGCCATCTGATCTTTTGTTCCTTGTACGTTTACTAGACATTCAGCGATTCGAGTGCGAACCTTCATACATCCCTAATGCGGTTTTGATGCGGGGTATCGGTTTTCGTCCGCTTGATTAGCTCCTGTAGCAGTATAAACTGGCTGGGTTTCTCAGTTAGTATTGATATATAAGAGCAGCTGGCGCATGAAGATTGACAGTAATTGCTAAGTACGCCAATGAAAGCATGAGACAATATAGCCACGGCCTTCTCTTGAGCCCTGAATCTCTAACACTGGTGAACGTGTAATCAGCCACAGTATTTACGATCTGACATAATGGATGTATACATAAAAACTTCTAATAAATATTGTAAATCTTACCTCTGGATAACTCCATATGTTCTGGGGCTAACAAATCTTATTGCCTTATTTTCGTTAACAAGCGGGATTTGGACTAAGATCCCATCTCACGACTAATCCAGTAAAAATCTCTTTGTTATTAGCTATCTTTGTGTTGTCAAGCAATCATCTTCCTCGAACTAAAATTTATGGCAAATGAATAGGAGACATGCGCCGCCCTTACGTCCTCTACAGTTAGTCTACAATTTTTTAGATGTCGCCGCGGTACCCGGGTGGGCTGAGTCCTTTATCGGCCGCCGTTCACAACCCTCACGGTATCAAAGCCAGCCGGGGTATCTTATCGGTCGCCGATGACCAAATGTCCAGTTGGTAGGACCGGGTATCTTCCGGGACGCGCCATCCTCGTTTAGCCTGTGGCGAGTCGGTCTTCGCGGCCCTAGAGCCCGCAAGGCCCGGGGGACCACCGCCATACGCATGCGTCAAGGATAGCAGGCTTTAGGTAGCAACGGCATTGGTAGCCAGGTGCTTCACTGCGCGGAGAATTGACGCACCCGAAACGCTATCACGTCTTACAATGACGGTATAGCTGTGGTGTTGCCTGGCAGCGGGGTTTCCCGTTACAACCGTTCGGGGTATACGCGTAAACAGCACGGATGCGAAGGGGCGTCTTTGTCAGCAACCTGTCCCTTGACTCTCGGGCTAGTAGGGTAAAGGTATAAGTCCGCGGATTCCCCCGCGGCGCCCGGTGACCTCTCTGGCATGATTGATATTAGGCCCCCTTCCCACTTCCCGCCTGCCAAGTCTACACTCGTGACTCGCATTTACCCGGTCATGGGAAAGTGTCTTGGTGAGACTGTGGCGACCAGCGCTGTGAACGAGCTGACACGCTAACGTGCGAAGACGGCTCTCCAACAGTCCCAGTGGTCAGTCTGGTCCAGCTAATTCTATCGGTCCGATATTCGAGTGGTACTTCATAAGCCTGCTTCGTCACCCTTTGGCGTCAAGGAACTTGGCGCGCCTCACTGGGCGGCCGTTCAGGTGGCCCATTTTGACCTAGCGCTCTTACCCTATGGCCAAGTGCGCATTAGTTGTCCTGCAGCCTTCGACAAAAGGACAGGATGCCTACGCATTGACGCGCGGGCTCGCGGTAAGCATCAATAGTTAAAACCCGCCCTCGGCATCCGGGGGGACGTTTCCCTTGCTTGTTGCAGGCCCTCGGTTCAGACATCGTAGCGTTGCGTGCGACAGTCGACCCCCCACCCCGCGGACATTTGGCGCGCAGGCCGGCGGCGCCGGGCCCGCCCCCCGGCAGGGACCGCCTGGCGGGGGCTACGCCCACCGGCGAGGAGCGGCAGCGGCGAGCGTCCGGGGCCGAGCTGCGACCCGGGGTTTCGCGCGTCCCGGGGCGCTCCGGGCCCCCGGGGGGCACAGGTGCGGCTGAACGCGCCCCTTCCCGACGCCAGGAGCCGGCGCGGGATAGGCAGGCCGTGCGGCCCTGCGGAGACGCGCCCGCTGCCAGCGGCCAAGCCCCGCGTTCGGGGCCCAGCGGGGGGCCCCGTGCCGAGCGTGCCGCGCAGCCTGCCGGCCCCGCGGGGGGACCTGTGAGCCCGCGCGGATGGGGCGCCGGGCCAGCCCAGTGCGAGCCCCACCTGCAGTCGCATCCCGGACGCGGGGCGCTCGCGTCGGGTGGACCGGCGTGGTGCCTCCACACGCCGCCTCGGGCTGCGAGGAATGCGTCGGCGGAGGAGCGGAAGGGGCAGCCCGGTGGCTGTGCGAGGCCCAGAGGAGGACGCCCGCGTCGGAGGATGGCACGCGGAGGCCGGCGCCCGGGGGCGGCACGGTGGTCGCCACCGCTGCCGCCGCGGCCCTCTGCGCAGGACCGCGCAGTGTGTCGCGGCATGGTGCCCCGACGCCCCGCCCGGTTCGAGCCCCGGACCAGACGGGCTAGCGTGCCTGCGGGCGTGCAGGAGCCCCCCGCGAGCGTTTCCGCTAATGGGGCGTTGGCTTGCCGCCGCCCGGCGTGAGGGCGGGTCGGCCGACCCCCTCCCGCGCTAGCTCTGGCAGTGTCGTGCACAGGGCCGCCGCACGAGCGGAATCGTCCCGGCGGGCCCCGCGCCCGCGTAATCATGGGGCACCGCTAGGCGCGCCGGGGGCCGGCCCCGGGCGAGCCCCGCCGCGGGCGACGAGGGCACCGGGCGTCGAGCCGCGCGGGGTACTGCGGGGGGCCCCGGGCACGCCGGGGGGGACCGCACACCCT     
G       CATTTTCAAAATCTTTTTTATATTCGATATACGTTAGTTTTATTAAGTATATAGTATAGGAATGTATTAAGGTTAGTGATGATTGAAGTTTACAAAGTGCCATGGACATTAATGATTGGAATGCTGAAAAACTTAAACTAAAACATTTTAATTTTTTGTTATGATTGAAAACTACACTTTCTTTATTATTATAATTTAATAGTCATTTATAAAACTCCATGGTTGAAATTTAAATAGAGAACAAGTATGCTGCATTTTATAATCGTAATTCACCTCGTAATTTTAATATATTTTAAATTGTTTAAATTCTAATCCTTTTAGTTTATTGAAAATTAGAAATTATTACTTTGACATGTACTTAATTATTAACTAAATACTAATAGTGTAAATATTAAAGCGTATATTTGTCTAATTGGCAATTCTAGGATGTAATTGAAGTAGTGATTTTAGTCAATTCTTAAACAAAAAATTAAATTGTTACTTAGAAATTTATTAAATTTTATCTTTTGTATAACTTATTATGTATTTATGATTCTTTGAATGTTTAATTTTAATTATTTGTCACTTAAACTAACAAATTAGTAATGAGTACTTTCGATATATTTAATAATGATTTTATTTTTATAGAATTGGATCTACTAAATAACTATAGTGGTATTTACACTAGAATAATTTGATAAGAATTAAAATACGATACATATTAATAACAGAACGTATAACATTTTCATTAATATTATTATACTTTAAACATTATATTATCTTTAATATTGTAAAATATCTTACAAAAAATAGAAAAGATATTTCTGAACTATGTCACTTAATCCCTTGGAATAACTCTACTTAACTTATGAATGTTAATAAGCTTTATATTGCGTAAAATATTGTAGAGATTCTTGTATAAATTATACTATCATTCTCATCAAAAATGAAGCTTTTTAGTATCATTTATAATTGTTCTATCAAATAATATAATTAATTTAATTAATGAATACTCACTTAATCCCTTATTAAATAGACATAACACGAGAAACCAACAGAAGCTCTGCCCGCCTTTGCTCTGTGACTGGGAATGTTCTTGAGTAACACTATAGGATATCAATCTTATTTCAATCACCAATTTAGTGAAGCCATCTGTAAGACCACTTAGAAAGAATACTACATCAACAAAGATGTCACCTTTAAGACTCAGGTGGTATGAACTTGACAGTATCTCAGAGCGGTATAAGTCAGTGCGGACAGCTTAGAGCAGAGAAGAACCGTCGATCCCAGAGTATAGAATCTTCGCTGCTGGTCGTTCAGTAATGACAGTCTTACTAAGGAATAAAGAGTATCATGAGGCTGGTATTTAAACTATCGTGAGAATTAGCCAAAGTTGAGTATGATAACATATACTTGTCAGAATCCAGCCATCTGGTCTTATGTTCCTTATACGTTTACTAGACATTCAGCGATTCCAGAGCGAACTTTCATACACCCCTAATGCGGATTTGATGCGGGGTATCGGTTTTCGTCCGCTTGATTAGCTATTAAACCGGTATAAACTGGGTGGGTTTCTCAGTTAGTATTTATATATAAGAGCAGCTGGCGCATCAAGATTGACAGTAATTGCTAAGTACGCCAGTGAATGCATGAGACAATATAGCTACGGCCTTCACTTCAGCACTGAATCTGTAACACCGGTCAACGTGGTAGCCGCCACAGTCTTTTCTATCTGACAAAATGGACGTATCCATAAAAACTACTATTAAATATTATATATCTTAACTCTGGTTTACTCCATATGCTCTGGGGCTAACAAATCATATTGCCTTACTTACTTTTACATGCGTGATTTGGCCTAAGAGCTCATCTCCCGACTAATCCAGTAAAAATCACTTTGTTAGTAGCTTACTTTATGTTGTCTAGCAATCATCTTACTCGAACTAAAATTTATGGCAGATAAATAGGAGACATGCGCCGCCCGTACGTACCCTACAATTAGTCTACAAGTTTTTAGACGTCGTCGCGCAACCGGGGTGGGGTCAGTCCTATATCGACCGCCGTTCACAACGCTCACGGTAACACAGCCAGCCGTGGTATCTTATCGGCCGCGGATGACCAAATGACCAGTTGGTAGCGCAGGGTATTTTCCGGGGCGCCCCATCCTCGTTGAGCCCGTGCCGAGGCGGTCTGTGCGGCCCAAGACCGCTCAAGGCCCGGGGGACCATCGCGAAACGCATGCGCCAAGGATAACAGGCTTTAGATCGCAACGGCATTGGTAGCCAGGTGTTTCACTGCGCGGAGAATTGAGGCCTCCGCAACGCGAACACTTCTTACAATGACTGTATAACAGAGGTGTTGCCTCGCAGACGGGTTTCGCCTTACATCGGTTCGGCGTATACGGGTAAACACCACCAGTGCGAAGGGGCGTCTTCGTCAGCAACGTGTCTCTTGACTCTGGGGCCAGTAGGGTAAAGGTATAAGTCCGCGGACTCATACACGGTGCCCGGTGACCTCCCAGGCATGACTGATCTTAGGCCCACTTCCCACTTCCCGACTGCCAAGTCTACAGTCGTGGCTCGCATATACCCGGCCGTGGGAAAGTTGCTTGGTGAGACGGTGGCGACCAGCGCTGTCAGCGAGCTGACACTCTAACGTGCGAAGACGGCTCTCAAACAGTCCCGGTGGCCTGTCGGGGCCAGCGAATTCTATCGGTCTGATATTCGAGTGGTACTTTATAAGCCTGCTCCGTCACCCTGTGGCGTCAGGGAGCTTGGCGCGCCTCACTGGGCGGCCGCTCGGGTGGCCCATTTTGGCCGAGCGCTCTTACCCTATGGCCAAGTTCGCATTAGTGGTGCCGCCGCCTTAGACAAAAGGACCGGACCCCTACGCATTGACGGGCGGGCTTGTGGTAAGCACTAATAGTTAAAACCCGGCGTTTGCCTCCGGCGGGACGTTTCCCTTGATTGTCGCAGGCCCTCGGTTCAAACATCGTAGCGTTGCGTGCGACAGGCGACCCCCCACGCGGCGGGCACTTGGCCCGCTGGCGGGCGGCGGCGGGCCCGCCCCCCGGCCCGGACCGCCGGGCGGGGCCCGCCCCCACCGAGGAGGAGCGGCAGCGCCGGGCGTCCGGGGCCGAGCTGCGCCCCAGGGTTTCGCGGACCCCGGGGCGCTGGGGGCCCCCGGGGGGCACCGCTGGGGCGGAACGGGCCCCTTCATGATGCCAGGGGCCGGCGCGCGATCGGCAGGCCGTGCGGCCCCGCGGACACGGGCCCGCGGCCAGCGGTCAAGGCCCGCGTTCGGGCCGCAAAGGGGGGCCCCGTGCCCAGGGTGCCGCGCCGCCTGCGGGCCCCGCCGGGGGAGCCGTCAGCCCGCGCGGATGGGGCGCCGGGGCAGCCCGGTGCGGGCCCCGTCTGCAGTGGCATCCCCGACTGGGGGCGCTCGCCTCGGCGGGACCGGCGTGGTGCCTCCGCACGCCGCCTCGGGATGCGAGAAATGGGTCGCCGGAGCAGCGGAAGGCGCAGCCCGGTGGCTGTGCGATGCCCAGGGCACGCCGCCCCCCTTGGAGTATGGCACGCGGAGGCCGGCCCCCGGGGGGGCCGCGGGGGGGGCCGCCGCCGCCTCCGCGGCCCTCTCCGCAGGAGCGCGCAGTGTGTCCGGGCATGGTGTCCCGACGCCTCGCCCGGTTCCAAGCCCGGACCAGACGGGCGAGCGTCCCTGCGGGCGTGCAGGACCGCCCCGAGAGCGTTGCCGCCAGTGGGGCGTGGGCGTGCCGCCGCCCGCTGTCACGGCGGGTCGGCCGCGCCCATACCGCCCTAGCTCTGGCAGTGTCGTGCACGGGGGCGCCGCACGAGAGGAATCCTCCCGGCGGCCCCCGCGCCCGCTTAATCAAGGGGCAGCGCCAGGCGCGCCGGGGGCCGGGCCCGGGCGAGCCCGGCGTCGGGCGACCCGGGCACCGGGCGTCGAGCCGCGCGGGGTACTGCGGGGGGCCCCGGGCACGCCGGGGGGGAGCGCAGACGCT     
F       CATTATAAAAATCTATTTTATATTCGATATACGTTAGTTTTATTAAGTATATTAAATAGGAATGTATTAAGGTTAGTGATGATTGAAGTTTACAAAGTTCCATGGACATTAATGATAGGAATGCTGAAAAACTTAACATATAACATTTTAATTTTTTGATATGATTGAAAACTACACTTTCTTTATTATTATAACTTAATAGTCATTTATAAATCTGCATGGTTGAAATCTAAATAGAGAATAAGTATCCTGAATTTTATAATCGTAATACACCTCATAATTTAAATATATTAAAAATTGTTAAAATTCTAATCCTTTTCGTTTATTGAAAATTAGAAGTTATTAATTTGCCATGTACTAAATTATTAACTAAAGACTAATAGAGTAAATATTAAAGCGTATATTTGTCTCATTGGTAATTCTAGGATGTAATTGAAGTAGTGATTTTAGTCAATTCTTAAAAAAAAAATTATATTATTACTTAGAAAATTTTCAAAATTTATCTTTTGTATAACTTATTATCTATTTATGATTCATTGAATGTTTAATATTAATTATATGTCACTTAAACTATCAAATTAGAAATGAGTAATTTCAATATTTTTAATTATGATTATAATTTTATAGAATTAGATCTACTAAATAACTATAGTGGTATTTACACTAGAATAATTTGTTGAGAATTAAAATATGATACGTATTATTAACAGAAGGTATAACATTTTCATTAATATTTTTATTCTTTAAACATTATATTATAATTAATTTTGTGAAATATCTTACAAAAAATAAAAAAGATATTTTTGAAATATGTCACTTAATACTTTGTAATAACTCTACTTATCTTATGATTGTTAATAAGTTTTATATTGCGAAAAATATTGTAGAGATTCTTGTATAAATTACACTATCATTCTCATCACAAAAGTAGGTTTTAAGTATCATTTATAATTGTTATATCAAAAATTATAATTAATTTAATTAATGAATTCTCAATTAATCCCTTTTTAAATAGATCTAACACGAGAAACCAAAGGAAGCTCTGCCCGCCTTCGCTCTGTGACTGGCAATGTTCTTAAGGAACACTATAGGATATCAATCTTATTTCAATCATATATTTAGTGAAGACAACTGTAGGACCATTCAGATATAAAACTACATCAACAAAGATGTCACCTCTAAGACTCAAGTGGTATGAACTTGAAAGGATCTCAGAGCAGTATAAGTCAGTGCCGACAGCTTAGAGCAGTGAAGAGCCGTCGTTCCCATAGTATAGAATCTTCCCTGCTGGTCGTGCACTAATGACAGTCTGAATAAGGAATAAAGAGTATCAAGAGGCTAGTATTTCAAGAATCGTGAGAATTACCCTAAGTTGATTATGATAACATGTAGTTGGCAGAATCGAGCCATCTCTTCTTATGTTCCTTTTACGTTTACTAGACATTCAGCTATTCGAGTGCGAAATTTCATACACCCCTTATGCGGAGTTGTTGCGGGGTATCGGTTTTCGTCCGCATGATTAGCTCATGAACCGGTATAAACTGGTTGGGTTTCTCAGTTAGTATTGATATTTAAAAGCAGCTGGCGCATCAAGATTGACAGTAATTGATTAGTACGCCAATGAAAGCATGAGACAATATAGCCACGGCCTTCTCTTAAGCACTGAATCTATAACACCGGTGAACGTTTTAGCAGCCACCGTATATACGATCTGACAATATCGAAGTATACATAAAAACCACTAATAAATATTTTATATCTAAACTCTGGGTAACTCCATATGTTCTGGGGCTAACAAATCCTGTTGTCATAATTAGTTTTAAATGCGGGATTTGGCCTAAGAGCTAATCTCCCGACTAATACAGTAAAAATCTCTTTGTTAATAGCTCTCTTTATGGTGTCTAGCAATCATCTTACTCGAGCTAAAATTTATGGCATATTAATAGGAGACATGCGCCGCCCGTACGGCCTCCACAGTTAGTCTACAATTTTTTAGAAGTCGCCGCTCAACCCGGGCGGGCTCAGTCCTATATCGACCGCCGGTCACAACACCCACGGTAGCAGAGCCAGCCGTGGTATCTTATCGGCCGCAGATGACCAAATGCCCAGTAGGTAGGACGGGGTATCTTCCGGGACGCCCCAGCCTCGTTGAGCCCGTGGCCAGGCGGTCTGCGCGGCCCTAGAGCGCTCAAGGCCCGGGGTACCATCGCCATACGCCTGCGCCAAGGATACCAGGCTTTAGCTCGCAACGGCATTGGTAGCCAGGTGCTTCACTGCGCGGAGAAGTGACGCGCCCGCAACGCGATCACGTCTTACAATGACCGTATCGCGGAGGTGTTGCCTGGCAGCCGGGGTTCGCGTAACACCCGTGCGGTCTATACGTGTAAACAGCACGGATGCGAAGGGAGGTGTTTGTCAGCAACGTGTCCCGTGACTCTGGGGCTAGTAGGGTAAAGGTATAAATCCGCGGAATCCCATGCGGAGCCCTTCGATCTCTCAGGCATGCTTGATCTTAGGCCCACTTCCCCCCTCCCGGCTGCCAAGCCTACAGTCCTGACTCGCATCTACCCGGGGGTGGGAAAGTTACTTGGTGAGCCGGTGGCGACGAGCGCTGTGAACGAGCTGAGACGCTAACGTGCGAAGACGGCTCTCGAACAGTCCGCGTGGGCGGGCCGGGCCAGCCAATTCTATCGCTCCGATATTCGAGGGGTACTTAATAAGCCTGCTACGTCAGCCTCTGGCGTCAAGGAGCTTGGCGCGCGTCACTGGGCGGCCGTTCGTGTGGGCCACTTACGCCCAGCCCTCTTACCCTAAGGCCAAGTGCGCATTAGTTGTCCTGCCGCCTTGGGCAAAAGGACATGACTCCTACGCATTGACGGGCGGGCTTGCGGTAAGCATCAGTAGTTAAAACTCGGCCTTGGCCTCAGGCGAGACGTCTCCCTTGATTGTAGCAGGCCCTCGGTTCAGACAACGTAGCGTTGCGTGCGACAGGCGACCCCCCAGGCCGCGGACACTTGGCCCGCCGGCGGGCGGCAGCGGGCCCGCGCCCCGGCCGGGACCGCCGGGCGGGGTCGCCGCCCACGGAAGAGGAGCGGCAGCCCCGAGCGTCCGGGCCCGAGCTGCCCCCCCGGGTTTCGCGCGCCCCGGGGCGGTGGGGGCCCCCGGGGGGCACGGTTGGGGCTAAACGCCCCCCTTCATGAAGCCACGCACCGGCGCGCGATCGGCAGGCCGTACGGGGCTGCGGACAAGCGCCCGCGGCGAGCATCCAAGACCCGCGTTCGGGGCCCAGGGGGGGTGCCCGTGCCCAGCGTGCCGCGCCGCCTTCCGGCACGGCTGGGGGACCGGTCACCCCGCCCGGAAGGGGCGCCGGGCCAGCCCGGTGCGCGCCCCGTCGGCAGTAGCATCGCCGACTTGGGGCGCACGCCTCGGCCGGACCGGCGTAGTGCTTCCCCACGCCGCCTCGGCCTGCGAGGAATGCGTCGGCGGAGGAGCGGAAGGCGCAGCCCGGTGGCCGTGCGACGCCCAGAGGACGACGCCCCCGTTGGAGCATGGCACGCGGAGGCCGGCCCCCGCTGGGGCCACGGGGGAGGCCATCGCGGCCGCCGCGGCCCTCCCCGCAGGACGGCGCAGGGTGTCTGGGCATGGTGTCCCGACGGCCCGCCCGGGTCGAGCACCGGACCAGGCGGGCGAGCCGCCCTGCGGGCGCGCATGAGCCCCCCGAGAGCGTTGCCGCGACGGGGACGTCGGCGTGCCGCCGCCCGGCGTCAGGGCGGGTCGGCCGCCCCCATACCGCCCTAGCTATGGCCGTCTCGTGCACAGGCGCGCTGCATGAGAGGGATCCTCCCGGCGGCCCGCGCGCCCGCCTAATCATGGGGCAGCGGCAGGCGCGCCGGGGGCCGGCCCCGGCCGGGCCCCGCGCCGGGCGACCAGGGCACCGGGCGTCCAGCCGCGCGGGGGACTGGCGGGGGCCCCGGGCACGCCGGGCGGGAGCCTAGAGACT     
E       CATTATTAAAATCTTTTTTTTATTCGATATACGTTAGTTTTATTAAGTATATTTTATAGGAATGTATTAAGGTTAGTTATGATTGAAGTTTACAAAGTTCCATGGACATTAATGATTGGAATGCTGATAAACTTAATATAAAACATTTTAATTTTTTGTTATGATTGAAAACTACACTTTCTTTATTATTATAAGTTAATAGTCATTTATAAAACTTCTTGGTTGAAATATAAATAGAGAATAAGTATACTGCATTTTATAATCGTAATACACCTCTTAAGTTTAATATATTATAACTTGTTAAAATTCTAATCCTTTTAGTTTATTGAAAATTAGAATTTATTTCTTTGACATGTACTAAATTATTAACTAAATACTAATAGTGTAAATATTAAAGCGTATATTTGACTCATTGGAAATTCTTGGATGTAATTGAAGTAGTGATTTTAGTCAATTCTTAAAAAAAAAATTAAATTGTTACTTAGAAAATTTTCAAATTTTATCTTATGTATAACTTATTATCTATTTATGATTCATTGAATGTTTAATATTAATTAATTGTCACTTAAACTGTCAAATTAGAAATGAGTAATTTCCATATGTTTAAAAATGATTTTATTTATGTAGAATAAGATCTACTAAAAAACTATAGTGGTATTTACACTAGAAGAATTTAATGAGAATTAAAATATGATACTTAATATTAACAGAACGTATAACATTTTCATTAATATTTTTATACTTTGAACATTATATTATTGTTAATATAGTGAAATATCTTACAAAAAATATAAAAGATATTTTTGAAATATGTCACTTAATACTATGTAATAACTCTACTTATCTTATGATTGTTAAAAAGCTTTATATTGCGTAAAATATTGTAGAGATTCTTGTATAAATTAAACTATCATTCTCATCACAAAAGAAGGTTTTTAGTATCATTTATAATTGTTCTATCAAAAACTATAATTAATTTATTTAATGAATACTCACTTAATCCCTTTTTAAATAGACCTAACAGGAGAAACCAAAAGTAGGTCTGCCCGCCTTAGCTCTGTGACTGGGAATTTTCTTTAGGTACACTATAGGATATCAATCTTATTTCAATCAAATATTTAGTGAAGTCAGCTGTACGACCATTCAGATCTCATACTACATCAACAAACATGTCACCTATAAGACTCAGGTGGTATGGACTTGACAGTATAGCTGAGCAGTATCAGTCAGTGCGGACAGCTTAGAGCAGTGAAGAAACGTCGTTCCCAAAGTATAGAATCTTCTCTGCTCGTCGTGCAATAATGACAGTCTGATTAAGGAATAAAGAGTATCATGAGGCTAGTATTTCAAACATCGTGAGAATTAGCCTAAGTTGAGTATGATAACATATACATGTCAGATTCCTGCCATCTAGTCTTTTGTTCCTTGTACGTTTACTAGACATTCAGCGATTCCAGTGCGAAGATTCATACACCCCATATGCGGTTTTGTTGCGGGGTATCGGTTTTCGTCCGCGTGATTAGCTTTTGTACCGGTATAAACTGGGTGGGTTTCTCAGTTAGTATTGATATATAAAAGCAGCTGGCGCATCAAGATTGACAGTAATTGATAAGTACGCCACTGAAAGCATGAGACATTATAGCAACGGCCTTCTCTTAAGCCCTAAATCTTTAACACTGGTGAACGTTCTACCCGCCACAGTATATCCGATCTGACAGAATGGATGTATACATAAAAACAACTATTAAATATTTTAAACCTCAACTGTGGATAACTCCATATATTCTGGGGCTAACAAATCTTCTTGCCTTATTTTGTTTAATATGCGTGATTTGGACTAAGAGCTCATCTCCCGACTAATCCAGTAAAAATCCCTTTGTTAGTAGCTCTCTTTGTGTTGTCTAGCAATCGTCTTACTCGAACTAAAATTTATAGCATATAAATAGGAGACATGCGCCGCCCGTACGCTCCCAACAGTTAGTCTACAATTTTTTAGAAGTCCCCGCGGAACCGGGGTGGGCTCAGTCCTTTATCGTCCGCCGTTCACAGCTCTCACGGTAACACAGCCAGCCGTGGTATCTTATCGGCCTCGGATGACCAAAGGGCCAGTTGGTAGCACGGGGTATCTTCCGGGACGCACCATCCTCGTGGAGCCCGTGGCAAGACGGTCTGCGCGGCCCAAGAACGCTAAAGGCCCGGGGTACCACCGCCATACGCCTGCGCCAAGGATATCAGGCTTTAGCTCGCAACGGCATTGGTAGCCAGGTGCTTCACTGCGCGGAGAATTGGCGCATCCGCAACGCGATCACATCTTACAATGACCGTATAACGGAGGTGTTGCCTGGCAGCCGGGATTCACCTAACACCCGTTCGGGCTATACGTGTAAACACCACGGATGCGAAGGGGGGTCTTGGTCAGCAACTTCTCCCCTGACTCTGGGGCTAGTAGGGGAAAGGTACGAATCCGCGGATTCGAACGCGGAGCCCGGCGACCTCTCAGGCATGTCTGTTCTTAGGCCCACTTCCCGCTTCCCGCCTGCCAAGGCTACAGTCGTGACTCGCATCTACCCGGTCGTAGGAAAGTTCCTTGGTGAGACGGTGGCGACCAGCGCTGTCAGCGAGCTGACACGCTAGCGTTCGAAGACGGCTCTCCAACAGTCCGTGTGGGCGGGCCGGCCCAGCGAATTCTATCGGTCCGATATTCGAGCGGTACTTAATAAGCCTGCTCCGTCACCCTGTGGCGACAAGGAGCTTGGCGCGCCTCACTGGGCGGCCGGTCGCGTGGGCCAGTTTCGCCCAGCGCTCGTAACCCATGGCCAAGTGCGCATTAGTGGTCCTGCCGGCTTCGCCAAAAAGACCGGAGCCCTACGCATTGACGTGCGGGCTTGCGGGACGCATCAATAGTTAAAACCCGGCCGCTGCCTCCGGCGCGACGTATCCCTTGCTTGCGGCAGGCCCTCGGTTCGGACAACGTAGCGTTGCGTGCGACAGGCGACCCCCCACGGCGGGGACACTTGGCGCGCTGGCGGGCGGGGGTGGGCCCGCACCCAGGCCGTGACCGCCGCGCGGGGGCCGCGGGCACGGCGGAGGAGCGGCAGCGCCGAGCCTCCGGGGCCGACCTGCGCCCCGGGGGTTCTCGGGCCCCGGGGCCCTCCGGGCCCCCGGGGGGCAGGGCTGCGGCTGAACGGGCCGCTTCATGAGGCCAGGAGCCGGCGCGCGATGGGCAGGCCGAGCGGGCCCGCGGACAAGGGGCCCCCGCTAGCGTCCAAGCCCCGCGTTCGGGGCCCATCGGGGGGCCCCGTGCCCAGGGTGCCGCGCGGCCTGCCGGCACCGCGGGGGGACCAGTCAGCCCGCGCGGATGGGGCGCCGGGCAAGCCCGGTGCGGGCCCCGTCCGCAGTCGCATCCCCGACTCGGGGCGCGCGGGTCGGCGGGACCGGCGTGGTGCCTCCCCAGGCCGCCTCGGGCGGCGAGGAATGCGTCCGCGGAGCAGCGGAAGGCGCCGCCCGGTGGCTGGGCCACGCCCGGAGAACGACGCCCCCTTTGGAGCATGACACGCGCAGGCCGGCCCCAGGGCGCGCGACGGGGGGGGCCGCCGCCGCCTCCGCGGCCCACTCCGCAGGACCGCGCAGTGTGTTGCGGCATGGTGTCCGGACCTCTTGCCCGGTTCGAGCCCCGCACCAGACGGGCTAGCCTCCCTGCGGGCGTGCAGGAGCCCCCCGAGACCGTTGCCGCGAGTGGGACGTCGGCCTGCCGCCGCCCGCCGTCACGGGGGGTCGGCCGCGCCGATGCCGCGCGAGCTCTAGCAGTGTCGTGCACAGGGGCGCCGCACGAGCGGGATCCTCCCGGCGGCCCCCGCGCCCGCCTAATCACGGGGCAGCGCCAGGCGCGCCGGCGGTCCGCCCCGGCCGCGCCCCGCGACGGGCGACGCGGGCACCGGGCATCGAGCGCCGCGCGGTACTGGGGGGGGCCCCGGGCACGCCGGGGGGGACGCCAGACACT     
D       CATTATTAAAATCTATTTTATATTCTATATACGTTAGTTTTATTAAGTATATAATATAGGAATGTATTAAGGTTAGTTATTATTGAAGTTTACAAAGTTCCATGGACATTAATGATCGGAATGCTGATAAACTTAAATTAAAACATTTTAATTTTTTGTTAAGATTGAAAACTACACTTTCTTTATTATTATAAATTAATAGTCATTTATAAAACTCCGTGGTTGAAATATAAATAGAGAACAAGTATTCTGGATTTTATAATCGTAATCCACCTCTTAAGTTAAATATATTGTAATTTGTTTAAATTCTAATCCTTTTTGTTTTTTGAAAATTAGAAATTATTACTTTGACATGTACTAAATTATTAACTAAATACTAATAGTGTAAATATTATAGCGTATATTTGTCTTATTGGTAATTCTAGGATGTAATTGAAGTAGTGATTTTAGTCAATTCTTAAAAAAAAAATTAAATTGTTACTTAGAAAATTTTCAAACTTTATCTTCTGTATAACTTATTATGTATTTATGATTCGTTGAATGTTTAATATTAATTATTTGTCACTTAAACTAACAAATTAGGAATGAGTAATTTCTATATTTTTAATAATGATTCTAATTATCTAGAATTAGATCTACTAAATAACTATAGTGGTATTTACACTAGAAAAATTTGTTGAGAATTAAAATATGATACTTAATAACAACAGAAGGTATAACATTTTCATTAATATTCTTATACTTTTAACATTATATTATTATTAATTTAGTGAAATATCTTACAAAAAATATAAAAGATATTTTTGAACTATGTCACTTAATCCCATGTAATAACTCTACTTATCTTATGATTGTTAAAAAGCTTTATATTGCGTAAAATATTGTAGAGATTCTTGTATAAATTATACTATCATTCTCATCAAAAATGTAGATTTTTAGTATCATTTATAATTGTTCTATCAAAAATTATAATTAATTTATTTAATGAATACTCACTTAATCCCTTTTTAAATAGACTTAACACGAGAAACCAAAGGAAGCTCTGCCCGCCTTAGCTCTGTGACTGGAAATCTTGTTAAGGGACACTATAGGATATCAATCTTATTTCAATCACCTATTTAGTGAAGCGAACTGTACGACCATTCAGATCAAATACTACATCACCAAAGATGTCACCTATAAGACTCAGGTGGTATGTACTTGAAAGTATAACAGAGCAGTATCAGTCAGTGCGGACAGCTTAGAGCAGTGAAGAGCCGTCGATCCCATAGTATAGAATCTTCGCTGCTAGTCGTTCAATAATGAAAGTCTAAATAAGGAATAAAGAGTATCATGAGGGTCGTATTTTAAGAATCGTGAGAATTATCCTAAGTTGAATATGATAACATATACCTGTCAGAACCCAGCCATCTAATCTTATGTTCCTTTTCCGTTTACTAGACATTCAGCGATTCGAGTACGACAATTCATAAATCCCTTATGCGGCTTTGATGCGGGGTATCGGTTTTCGTCCGCTTGATTAGCTGTTGAACCAGTATAAACTGGGTGGGTTTCTCAGTTAGTATTGATATATAAGAGCAGCTGGCGCATCAAGATTGACAGTAATTGGTAAGTACGCCACTGAATGCATGAGACAATATAGCGACGGCCTTCTCTTAAGCCATGAATCTTTAACACAGGTGAACGTGTTATCAGCCACAGTATCTACGATCTGAGAAAATTGATGTATACATAACAACTACTAATAAATATTTTATAACTCAGCTATGGCTCACTCCATATGATCTGGGGCTAACAAATCATGTTGCCCTATTTTGGTCAACATGCGTGATTTGGGCTAAGAGCTCATCTCTCGGCTAATCCAGTAAAAATCCCTTTGTTAATAGCTATCTTTATGTTGTCTAGCAATCATCTTACTCGAACTAAAATTTATGGCATATAAATTAGAGACATGCGCCGCCCCTACGGACTCTACAGTTAGTCTACAATTTTTTAGAGGTCGCCGCGGAACCTGGGTGGGTTCAGTCCTGTATCGACCGCCGCTCACAACTCTCACGGTAACATAGCCAGCCGCGGTATCTTATCGGCCGCGGATGACCAAATGCCCAGTTGGTAGCACGGGGTATCTTCCGGGACGCCCCAGCCTCGTTGAGCCCGTGCTCAGGCGGTCTGCACGGCCCTAGACCGCCCAAGGCCCGGGGGACCACCGCCACACGCCTGCGCCAAGGATAACAGGCTTTAAGTCGCAACGGCATTGGTAGCCAGTTGTTTCACTGCGCGCAGAATTGAAGCTTCCGCAACGCGATAACGTCTTACATTGACCGTATATCAGAGGTGTTGCCTGGCAGCCGGGGTTGCCGTAACACCCGTTCGGGCTATAAGCGTAAACACCACGGATGCGAAGGGGCGTCTTTGTCAGCAACGTCTCCCTTGACTCTCGGGCAAGTAGGGTAAATGTATTAGTCCGCGGATTCCGATGCGGTGCCCGCTGACCTCTCCGGCATGACTGCTCTTAGGCCCACTTCCCCCGTCACGTCTGCCAAGACTACAGTCGTGACTCGAATCTACCCGGTAGTAGGAAAGTGCCCTGGTGAGACGGTGGCGACCAGCGCTATCAGCGAGCTCATAAGCTAACGTGCGAAGACGGCTCTCCAACAGTCCCGGTGGGCGGGCCGGGCCAGCAAATTCTATCGGTCAGATATTCGAGAGGTACTTTATAAGCCTGCTTCGTCACCCTGTGGCGTCAAGGATCTTGGCGCGCGTCACTGGGCGGCCGCTCGAGTGGGCCATTTTTGCCCAGCGCACTTACCCTATAGCCAAGTGCGCATTAGTTGTCCTGCCGGCTTAGACAAACTGACAGGATCCCTACGCATTGACGGGCGGGCTAGTGGTAAGCATCAATAGTTAAAACCCGTCCTTGGCTTCCGGCGGGACGTTTCCCTTGATTGTCGCAGGCCCTCGGTTCAGACAACGTAGCGTTGTGTGCCACAGGCGATCCCCCCTGGCGCGGACACTTGGCCCGCTGGCGGGCGGCGGCGGGCCCGCCCCCGGGCCCCGACCGCCGCGCGGGGCCGGCCCACACCGACGAGGAGCGGCAGCGTCGAGCGTCCGGGGCCGAGCTGCGCCCCGGGGTTTCGCGCGCCCCAGGGCGCTAGGGGCCTCCGGGGGGCACGGCTGCGGCTGGACGGGCCCCTTCAGGAGGCCATGAGCCGGCGCGCGATGGGCAGGCCGTGCGGGCCTGCGGAGAAGGGCCCCCTGCCAGCTTCCAAGGCCCGCGTTCGGGCCTCACCGGGGGGGCCCGTGCGCAGCTTGCCGCGCCGCCTGCCGGCCCCGCCGGGGGACCCGTCAGCCCGTGCGGATCGGCCGCCGGGCCAGCCCGGTGCCGGCCCCGCCTGCAGTCGCATCCCCGAGTCGGGGCGCTCGGCTCGGAGGGACGGGCGTGGTGCTTCCCCACCCCGCCTCGGCATGCGAAGAATGCGTCGGCGGAGCAGCGGAAGGCCCAGCCCGGTGGCTGTGCCAGGCCCAGAGAACGACGCCCCCGTTGGAGAATGGCACGCGCAGGGCGGCCCCCGGCGGGGCCACGGGGGGGGCCACCGCTGCCTCCGCGGCCGTCGCCGCAGGACGGCGCAGTGTGTCCCGGCGTGGTCCCCCGACCCCTCGCCCGGTTCTAGGCCCGGACCAGACCGGCTAGCGTGCCTGCGGGCGCGCAGGAGCCACCCGAGAGCGTTGCCGGGAGGGGGACGTCGGCATGCCGCCGCCCGTTGTCAGGGCGGGTCGGCGGCCCCCATCCCGGCCTAGCTCTGGCAGTGTCGTGCACAGGGGCGCGGCACCGGAGGGATCGTCCCGCCGGCCCCCGCGCCCGCGTAATCACGGGGAAGCGGCAGCCGCGCCGGTGTCCGGCCCCGGGCGAGACCGGCGTCGGGCGACGAGGGCACCGTGCGTCGAGCCCCGCGCGGTACTGGGGCGGGCCCCGGGCACGCCGGGCGGGATCACAGCGCCT     
C       CATTATTAAAATCTATTTTATATTCGATATACGTTAGTTTTATTAAGTATATGTTATAGGAATGTATTTAGGTTAGTTATGATTGAAGTTTACAAAGTTCCATGGACATTAATGATTGGAATGCTGTAAAACTTAAATTAGAACATTTTAATTTTTTGATATGATTGAAAACTACACTTTCTTTATTATTATAACTTAATAGTCATTTATAAAACTCCATGGTTGAAATGTAAATGGAGAATAAGTATCCTGCATTTTATAATCGTAATTCACCTCTTAATTTAAATATATTGTAACTTGTTTAAATTCTAATCCTTTTTGTTTATTGATAATTAGAACTTATTAATATGACATGTACTAAATTATTAACTAAATACTAATAGTGTAAATATTAAAGCGTATATTTGTCTCATTGGAAATTCTAGGATGTAATTGAAGTAGTGATTTTAGTCAATTCTTAAAAAAAAAATTAAATTATTACTTAGAAAATTATGAAATTTTATCTTATGTATAACTTAATATCTATTTATGATTCTTTGAATGTTTAATCTTAATTACTTGTCACTTAAACTGACAAATTAGAAATGAGTAATTTCAATATTTTTAAAAATGATTATAATTCTTTAGAATAAGATCTACTAAATAACTATAATGGTATTTACACTAGAACAATTTGGTTAGAATTAAAATATGTTACCTATTAATAACAGAAAGTATAACATTTTCATTAATATTTTTATGCTTTTAACATTATATTATCATTAATCTTGTTAAATATCTTACAAAAAATAGAAAAGATATTTGTGAACTATGTCACTTAATACCCTGGAATAACTCTACTTATCTTATGATTGTTAATAAGCTTTACATTGCGTAAAATATTGTAGAGATTCTTGTATAAAATACACTATCATTCTCATCAAAAATGTAGCTTTTTAGTATCATTTATAATTGTTCTATCAAAAAATATAATTAATTTAATAAATGAATTCTCATTTAATTCCTTGTTAAATAGACGTAACACGAGAAACCAAAAGAACATCTGCCCGCCTTTGCTCTGTGACTGGGAATCTTGTTAAGGAACACTATAGGATATCAATCTTATTTCAATCATTTATTTAGTGAAGTCAACTGTGCGACCATTTAGATCATATACTACATCACCAAAGATGTCACCTATAGGACTCACGTGGTATGTACTTGAAAGTATGTCAGAGCAGGATCAGTCAGTGCTGACAGCGTAGAGCCGTGAAGAAGCGTCGATCCCATAGTATAGAATCTTCGCTGCTTGTCGTGCAATAATGACAGTCTGATTAAGGAATAAAGAGTATCAAGAGGCTCGTATTTAAAAAATCGTGAGAATTATCCAAAGTTGACTATGATAACATATACTTGGCAGAACCCAGCCATCTTTTCTTGTGTTCCTTATACGTTTACTAGACATTCAGCGATTCGAGTGCGAATTTTCATACATCCCTTATGCGGCTTTGATGCGGGGTATCGGTTTTCGTCCGCTTGATTAGCTAGTGTACCGGTATAAACTGGGTGGGTTTCTCAGTTAGTATTAATATATAAAAGCAGCTGGCGCATCAAGATTGACAGTAATTGTTGAGTACGCCAATGAAAGCATGAGACAATATAGCTACGGCCTTCTCTTTAGCCCTGAATCTTTAACACTGGTAAACGTTTTAGCAGCCACAGTTTTTACGATCTGATAAAATGGATGTATACATAAAAACCACTATTAAATATTATATATCTCAACTTTGGGTAACTCCATATGTTCTGGGGCTAACAAATCATGTTGACTTACTTCGTTTAATATGCGGGATTTGGCCTAAGAGCTCATCTCTCGTCTAATCCAGTAAAAATCCCTTTGTTAGTAGCTAACTTTTTGTTGTCCAGCAATCATCTTACTCGAACTAAAATTTATAGCATATAAATAGGAGACATGCGCCGCCCGTACGTGCTCTACAGTTAGTCTACAATTTTTTAGAAGTCACCGCGGAACCCGGGTGGGCTCAGTCCTGTATCGCCCGCCGTTCACACCTCTCACGTTAACACAGCCAGCCGTGGTATCTTATCGGCCGCCGATGACCAAATGCCCAGTTGGTAGCACGGGGTATCTTCCGGGACGCACCACCCTCGTATAGCCCGTGGCCAGACGGTCTGCGCGGCCCTAGAGCGCTCAAGGCCCGGGGAACTACCGCAATACGCCTGCGCCAAGGATAACAGGCTTTAGCTCGCAACGGCATTGGTAGCCAGTTGTTTCACTGCGCGGAGAAGTGACGCATCCGCAACGCGATCACGTCTTACAATGACCGTATATCGGTGGTGTTGCCTGGCGGTAGGGATTCGCCTCACACCCGATCGGGTTATAGGCCTAAACAGCACGACTGCGAAGGGGCGTATTTGTCGGCAACGTCTCCCTTGACTATGGGGCAAGTAGGGTAAAGGTATAAGTCCGCGGAGTCCGACGCGGGGCCGCGTGACCTCTCAGGCATGAATGTTGTTACGCCCACTTCCCGCTTCCCGCCTGCCAAGTCTACAGTCGTGACTCGCATTTACCCGGTAGTAGGAAAGTTCCTTGGTGAGACTGTGGCGACCAGCGCAGTCACCGAGCTGACACGCTAACCGGCGAAGACGGCTCTCCAACAGTCCGGGTGGTCGGCCCGGGCCAGCCAATTCCATCGGTCCGATATTCGGGCGGTACTTAATAAGCCTGCTTCGTCACCCTGTGGCGTCAGGGAGCTTGGCGCGCGTCACTGGGCCGCCGCTCGAGTGGCCCATTTCTGCCGAGCGCTCTTACCCTATGGCCAAGTGCGCATTAGTTGTCCTGCCGTCTTTGACAAAAAGACAGGATTCCTACGGATTGACGGGCGGGCTTGTGGTAAGCATGAATAGTTAAAACCGGGCCTGTGCCTCCGGTGCGACGTCTCCCTTGATTGTGGCAGGCTCTCGGTTCCGACAACGTAGCGTTGCGTGCCACAGGCGACCCCCCTCGCCGCGGACACTTGGCGCGCTGGCGGGCGGTGCCGGGCCCGCCCCGCGGCCCGGACCGCCCCGCGGGCCCCGCGCTCACGGAGGAGGAGCGGCAGCGCCGAGCGTCCGGGGCCGAGCTGCGCCCCCGGGTTTCGCGGGCCGCGCGACCGTGCGGGCCCCCGGGGGGCACTGCTGGGGCTGAACGGGCCCCTTCATGAAGCCACGGGCCGGCGCGCGATGGGCAGGCCGTGCGGGCCTGCGGACGAGGGGCCCCTGCCAGCGTCCAAGGCCCGCGTTCGGGCCCCAGGGGGGGACCCCGTGCCCAGCGTGCCGCGCGGCCTGCCGGCACGTCGGGGGGGCCAGTCAGCCCGCGCGGAGGGGCCGCCGGGACAGCCCGGTGCGCGCCCCGCCTGCAGTGGCATCCCGGACTCGGGGCGCGCGCGTCGGGCGGACCGGCGTGGTGCTTCCCCACCCCGCCTCGGGCTGCGATGAATGCGTCGGCGGAGGAGCGGACGGCGCAGCCCGGTGGCTGTTCCACGCCCAGAGAACGACGCCCCCGTTGGAGAATGGCATGCGCAGGCCGGCCCCGCGCGGTGCCGCGGGGGGGGCCACCGCTGCCACCGCGGCCTTCCGCGCAGGACCGCGCAGTGTGTGGGGGCGTGGGGTCCTGACGCCGGGCCCGGTTCCAGGCCGGGACCAGACGGGCTAGCCTCCCTGGGGGCGCGCAGGAGCCCCCCGAGAGCGTTCCCGCGAGGGGGACCGCGGCGTGCCGCCGCCCGCCGTCAGGCCGGGTCGGCCGCGCCTATACCGCTCTAGCTGTGGCAGTGTCGTGCGCAGGGCCGCTGCACCAGAGGGATCGTCCCGGCGGTCCCCGCGCCCGCTTGATCATGGGGCAGCGGCATGCGCGCCGGGGGCCGGGCCCGGGCGAGCCCCCCGCCGGGCGACGAGGGCACCGGGCGTCAAGCCCCGCGCGGTACTGGGGGGGGCCCCGGGCACGCCGGGGGGGACCGGAGATCCT     
B       CATTATTAAAATCTATTTTATATTCGATATACGTAAGTTTTATTAAGTATATTTTATAGGAATGTATTTAGGTTAGTTATGATTGAAGTTTACAAAGTTCCATGGACATTAATGATGGGAATGCTGAAAAACTTAAAATACAACATTTTAATTTTTTGTTATGATTGAAAACTACACTTTCTTTATTATTATAATTTAATAGTCATTTATAAAACTCCATGGTTGAAATATAAATAGAGAATAAGTATCCTGCATTTTATAATCGTAATTCACCTCTTAAATTAAATATATTATAAATTGTTAAAATTCTAATCCTTTTTGTTTATAGAAAATTAGAAGTTATTACTTTGACATGTACTAAATTATTAACTAAAAACTAATAGTGTAAATATTAAAGCGTATATTTGTCTAATTGGTAATTCTAGGATGTAATTGAAGTAGTGATTTTAGTCAATTCTTAAAAAAAAAATTATATTGTTACTTAGAAATTTTTTAAAGTTTATCTTATGTATAACTTATTATTTATTTATGATTCCTTGAATGTTTAATCTTAATTATTTGTCACTTAAACTAACAAATTAGAAATGAGTAATTTCAATATTTTTAAAAATGATTTTATTTATATAGAATAAGATCTACTAAATAACTATAATGGTATTTACACTAGAAAAATTTGTTGAGAATTAAAATATGATACATAGTATTAACAGAATGTATAACATTTTCATTAATATTTTTATTCTTTAAACATTATATTATGATTAATTTTGTGAAATATCTTACAAAAAATAAAAAAGATATTTTTGAACTATGTCACTTAATACCTTGTAATAACTCTACTTAGCTTATGATTGTTAACAAGATTTAAATTGCGTAAAATATTGTAGAGATTCTTGTATAAACTAAACTATCATTCTCATCATAAGAGTAGCTTTTTAGTATCATTTATAATTGTTCTATCAAATATTATAATTAATTTAATTAATGAATTCTCACTGAATTCCTTTTTAAATAGACGTAAAACGAGAAACCAAATGGAGGTCTGCCCGCCTTTGCTCTGTGACTGGGAATGTTCTTAAGGCACACTATAGGATATCAATCTTATTTCAATCATCAATTTAGTGAAGTCAACTGTGCGACCATTTAGATCATATACTACATCACCAAAGATGTCACCTATAGGACTCATGTGGTATGTACTTGAAAGTATAGCAGAGCAGTATTAGTCAGTGCGGACAGCTTAGAGCAGGGAAGACGCGTCGATCCGATAGTATAGAATCTTCGCTGCTTGTCGTGCAATAATGACAGCCTGAGTAAGGAATAAAGAGTATCACGAGGCTCGTATTTAAACAATCGTGAGAATTAGCCAAAGTTGATTATGATAACATATACTTGTCAGAATCCAGCCTTCTAATCTTTTGTTCCTTCTACGTTTACTAGACATTCAGCGATTCGAGTGCGAAAATTTATACACCCCTTATGCGGGTTTGATGCGGGGTATCGGTTTTCGTCCGCTTGATTAGCTCATGAACCGGTATAAACTGGTTGGGTTTCTCAGTTAGTATTGATATATAATAGCAGCTGGCGCATCAAGATTGACAGTAATTGATAAGTACGCCAATGTTAGCATGAGACAATATAGCTACGGCCTTCTCTTAAGCCCTGAATCTTCAACACTGGTGAACGTTTTATCAGCAACAGTGTTTACGATCTGATAAAATGGATGTATACATAAAGACCCCTAATAAATATTATATATCTAAACTGTGGGTAACTCCATATGTTCTGGGGCTAACAAATCATCTTGCCTTAATTATGTTAACAAGCGTGATTTGGGCTAAGAGCTCATCTCCCGCCTAATCCAGTAAAAATCCCTTTGTTAGTAGCTTTCGTTATGTTGTCAAGCAATCGTCTTGCTCGAGCTAAAATTTATGGCATATAAATAGGAGACATGCGCCGCCCGTACGCTCTCTACAGTTAGTCTACAATTTTTTAGATGTCGCCGCGGGACCAGGGTGGGCTCAGTCCCTTATCGACCGCCGTTCACAGCGCACACGGTAACACAGCCAGCCGAGGTATGTTATCGGCCTCCCATGACCAAATGCCCAGTAGGTAGAACAGGGTATCTTCCTGGACGCCCCATCCTCGTGCAGCCCGTGGCAAGGCGGCCTGCGCGGCCCTAGAACGCTGAAGGCCCGGCGAACCACCGCCATACGCCTGCGCCAAGGAGCACAGGCTTTAGCTCGCAACGGCATTGGTAGCCAGTTGTTTCACTGCGGGGAGAATTGAGGCCTCCGCAACCGGATCACGTCTTACAATGACTGTATAGCTGAGGTGTTGCATGGCGGCAGGGGTTCGAGTGACACCCGCTCGGGGTATAAGAGTAAACACCACGGATGCGAAGGGGGGTCTTTGTCAGCAACGTCTCCCTAGACTCTGGGGCAAGTAGGGTAAAGGTATCAGTCCGCGGAATCCCAGGCGGTGCCCGGTGACCTCTCAGGCATGATTGATATTAGGCGCACTTCCCCCTTCCCGCCTGCCAAGGCTGCAGTCGTGTCTCGAATTTACCCGGTAATAGGAAAGTTCCTTGGTGAGACGGTGGCGACCAGCGCTATCAGCGAGCTGACAAGCTAACGAGCGAAGACGGCTCTCCAACAGTCCCGGTGGGCTGTCCGGTCCAGCGAATTCTATCGGTCGGATATTCGCGAGGTACTTGATAAGCCTGCTTCGTCACCCTTTGGCGTCATGGATCTTGGCGCGCCTCACTGGGCGGCCGGTCGAGTGGCCCACTTTGGCCTAGCGCTCTTACCCTATGGCCAAGTGCGCATTAGTAATCCTGCCGCCTTTCCCAAAACGACAGGACGCCTACGCATTGACGCGCGGGCTTGTGGTAAGCACCAATAGTTAAAACCCGGCCTTTGCCTCCGGCGCGACGTTTCCTTTGATTGTCGCAGGCGCTCGGTTCCGACAACGAAGCGTTGCGTGCCACAGTCGACCCCCCACCCCGAGGACACTTGGCGCGCGGGCGGGCGGGGGCGGGCCCGCCGCCCGGCCCTGACCGCCCCGCGGGGCCCGCGCTCACCGAGGAGGCGCGGCAGCGGCGAGCGTCCGGGCCCGAGGTGCGCCCCGGGGTTTCGCGGGTCCCGGGGCGCTGAGGGCCGGCGGGGGGGATTGCTGGGGCTGAACGGGCCCCTTCATGAAGCCAGGGGCCGGCGCACGATTGGCAGGCCGTGCGGCGCTGCGGACAAGGGGCCCCTGCCAGCGTCCAAGGCCCGCGTTCGGCGCGCACCGGGGGGCCCCGTGACCAGCCTGCCGCTCCGCCTGCCGGCACCGCCGGGGGACCCGTCACCCCGCGCGGATGGCGCGCCGGGCCAGCCCGGGGCGGGCCCCGTCCGCAGTCGCATCCCAGACGCGGGGCACTGGCATCGGAAGGACCGGCGTCGTGCCTCCCCACCCCGCCTCGGGGTGCGTGGAATGCGTCGGCGGAGCAGCGGAGGGCGCAGCCCGGTGGCTGTGACAGGCCCAGAGAACGGCGCCCCCGTAGGAGGATGGCAGGCGCAGGCCGGCCCCCGGCGGGGCCACGGGGGGGGCCACCGCTGCTACCGCGGCCGTCGCCGCAGGACCGCGCAGTGTGTGGTGGCGTGGTCGCCGGACGGCTGGCCCGGTTCTAAGGCCGGACCAGACGGGCTAGCCTACCTGCGGGCGGGCAGGAGCCGCCCGAGAGCGTTGCCGCGAGGGGGACGTCGGCGTGCCGCCGCCCGGCGTCAGTGCGGGTCGGCCGGGGCCATACCGCCCTAGCTGTCGCAGTGTCGTGCACAGGGCCGCTGCACGAGAGCGATCCTCCCGACGGCCCCCGCGCCCGCCTAATCACGGGGCAGCGCCGGGCGCGCCGGGGGCCGGCCCCGGGCGCGCCCCGCGTCGGGCGACAAGGGCACCGGGCGTCGAGCCGCGCGCGGGACTGCGGGGGGCCCCGGGCACGCGGGGCGGGACCGCAGGCCCT     
A       CATTGTAAAAATCTTTTTTATATTCGATATACGTTAGTTTTATTAAGTATATAATATAGGAATGTATTTAGGTTAGTTATGATTGAAGTTTACAAAGTTCCATGGACATTAATGATAGGAATGCTGAAAAACTTAAAATAAAACATTTTAATTTTTTGTTAAGATTGAAAACTACACTTTCTTTATTATTATAATTTAATAGTCATTTATAAAACTCCTTGGTTGAAATATAAATAGAGAAAAAGTATCCTGCATTTTATAATCGTAATTCACCTCATAAATTCAATATATTTTAAATTGTTTAAATTCTAATCCTTTTAGTTTATTGAAAATTAGAACTTATTACTTTGACATGTACTAAATTATTAACTAAATACTAATAGTGTAAATATTAAAGCGTATATTTGTCTCATTGGTAATTCTAGGATGTAATAGAAGTAGTGATTTTAGTCAATTCTTAAAAAAAAAATTAAATTGTTACTTAGAAAATTTTCAAATTTTATCTTATGTATATCTTATTATATATTTATGATTCATTGAATGTTTAATATTAATTAATTGTCACTTAAACTTACAAATTAGAAATGAGTAATTTCAATATTTTTAATAATGATTTTAATTATATAGAATATGATCTACTAAAAAACTATATTGGTATTTACACTAGAAAAATTTGATGAGAATTAAAATATGTTACTTAATACTAACAGAAAGTATAACATTTTCATTAATATTCTTATACTTTAAACATTATATTATAGTTAATTTAGTGAAATATCTTACAAAAAAAATAAAAGATATTTATGAAATATGTCACTTAATACCATGTAATAACTCTACTTACCTTATGATTGTTAAAAAGATTTAGATTGCGAAAAATATTGTAGAGATTCTTGTATAAATTAAACTATCATTCTCATCAATAATGTAGCTTTTTAGTATCATTTATAATTGTTCTATCAAAAATGATAATTAATTTACTTAATGAATTCTCACTGAATGCCTTTTTAAATAGACATAACACGAGAAACCAAACGGATCTCTGCCCGCCTTTGCTCTGTGACTGGGTATGTTCTTTAGGAACACTATAGGATATCAATCTTATTTCAATCACCTATTGAGTGAAGACAACTGTACGACCATTTAGATCTTAAACTACATCACCAAAGATGTCACCTGTAGGACTCACGTGGTATGTACTTGAAAGCATACCAGAGCAGTATCAGTCAGTGCTGACAGCTTAGTGGAGTGAAGAGGCGTCGATCCCAGAGTATAGAATCTTCGCTGCTAGTCGTGAAGTAATGACAGTCTGAATCAGGAATAAAGAGTATCATGAGGCTTGCATTTGAAAGATCGTGAGAATTAGCCAAAGTAGATTATGATAACATATAATTGTCAGAACCCAGCCTTCTTATCTTTTGTTCCTTATACGTTTAATAGACATTCAGCGATTCTAGTGCGAGTTTTCATACACCCCTTATGCGGATTTGATGCGGGGTATCGGTTTTCGTCCGCTTGATTAGCTCTTGAACCGGTATAAACTGGGTGGGTTTCTCAGTTAGTATTGATATATAATAGCAGCTGGCGCATCAAGATTGACAGTAATTGATGAGTACGCCACTGAAAGCATGAGACATTATAGCTACGGCCTTCTCTTAAGCCCTGAATATTTAACACAGGTGAACGTTTTATCAGCCACAGTTTTTACGATCTGATAAAATGGATGTATACATAAACACCACTATTAAATATTATATAACTAAACTGTGGGTAACTCCATATGTTCTGGGGCTAACAAATCTTATTGCCTTATTTTTCTTAATATGCGGGATTTGGACTAAGAGCTCATCCCTCGACTAATCCAGTAAAAATCCCTCTGTTAATAGCTCTCTTTATGTTGTCTAGCAATCTTCTTACTCGAACTAAAATTTATTGCATATAAATCGGAGACATGCGCCGCCCGTACGACCTCTACAGTTAGTCTACAATTTTTTAGACGTCGGCGCGGAACCGGGGTGGGCTCAGTCCTATGTCGACCGCCGTTCACACCTCTCACGGTAACATAGTCAGCTGAGGTATCTTATCGGCCGCGGATGACCAAATGCCCAGTCGGTAGTACGGGGTATCTGCCGGGACGCCCCATCCTCGTTCAGCCCGTGGCGAGTCGGTCTGCGCGGCCCTAGAACGCACAAGGCCCGGGGAACCACCGCCATACGCCTGCGCCAAGGATAACAAGCTTTACCTGGCAACGGCATTGGTAGCCAGTTGTTTGACTGCGCGGAGAAATGACGCATCCGCAACGCGATCACGTCTTACAATGACCGTATCGCTGAGGTGTGGCCTGGCAGTCGGGCTTCGCGCGACACCCGTTCGGCCTATAAGCGTAAACACCACGGATGCGAAGCGGCGTCTTTGTCAGCAACGTCTCCCGTGACTCTGGTGCAAGTAGGGTAAAGGTATGAGTCCGCGGATTCCCACACCGTGCCCCGTGACCTATCGGGCATGACTGATGTTATGCCCACTTCCCCCCTCCCGCCTGCCAAGGCTACAGTCGTGACTCGCATCTACCCCGTAGTAGGAAAGTTCATTGATGAGACGGTGGCGGCCAGCGCTATCACCGAGCTGAGAGGCTAACGTGCGAAGACGGCTCTCCAACAGTCCAGGTGGGCGGCCTGGGCCAGCAAATTCTATGGGTCCGATATTCGAGAGGTACTTAATAAGCCTGCTACGTCACCCTGTGGCGTCAAGGACCTTGGCGCGCCTCACTGGGCGGCCGCTCGAGTGGCCCAGTTATGCCCAGCGCTCTTATCCTATGGCCAAGTGCGCATTAGTTATCCTGCCGCCTTGGTCAAAACGACGGGATTCATACGCATTGACGGGCGGGCTTGCGGTAAGCATCAATAGTTAAAACCCGGCTACTGCCTCCGGCGGGACGTTTCCGTTGGTTGTAGCAGGCCCTCGGTTCCGACATCGTAGCGTTGCGTGCCACAGGCGACCCCCCAGGCCGCGGGCACTTGGCGGGCTGGCGGGCGGCGGCGGGCCCGCCCCGCGGGCGGGACCGCCGCGCGGGGGCGGCGCCCACGGAGGAGGCGCGGCAGAGCCGAACGTCCGGGGCCGAGCTGCGCCCCGGGGTTTCCCGGGCCCCGGGGCGCTGCGGGCCCCCGGGCGGCACTGGTTGGGCTGAACGGGCCCCTTCATGAACCCAGGAGCCCGCGTACGATTGGCAGGCCGTCCGGGCCGGCGGAGAAGGGCCCTCTGCCAGCGCCCAAGCCCCGCGTTGGGGCCTCAGCGGGGGGCCCCGTGCCCAGCGTGCCGCGCCGCCTGCCGGCGCCGCCGGGGGCCCCGTCACCCCGCCCGGACGGGCCGCCGGGCCAGCCCGGTGCGCGCCCCGTCCGCAGCCGCATCGCCGACTCGGGGCGCTCGCGTCCGGGGGACGGGCGTGGTGCTTCCCCACCCCGCCTCGGGCTGCGAGCAATGGGTCGGCGGAGCAGCGGAAGGCGCAGCCCGGTGGCTGTGCCAGGCCCAGAGAACGACGCCCCCGTTGGAGAATGGCACGCGCAGCCCGGCCCCCCGGGGGGCCCCGGGGGGTGCCACCGCTGCCACCGCGGCCCTCCCCGCAGGACCGCGCAGGGTGTGCCGGCCTGGTCCGCCGACGCCGGGCCCGGTTCTAGGACCGGACCAGACGGGCTAGCCTCCCTGCGGGCGCGCAGGACCCGCCCGAGAGCGTTCCCGTGAGGGGGACCTCGGCGTGCCGCCGCCCGCGGCCATGGCGGGTCGGCGGTGCCCATACCGCCCTCGCCGTCGCAGCGTCGTTCACAGGGGCGCGCCACGAGCGGGATCCTCCCTGCGGGCCCCGCGCCCGCTTAATCAGGGGGCACCCGCATGCGCGCCGGGGGCCGGCCCCCGGCGAGCCCCGCGTCGGGCGACGCGGCCACCGGGCGTCGAGCCCCGCGCGGTACTGACGGGGGCCCCGGGCACGCCGGGGGGGACCGTAGACCCT     
