# Supplementary material for: A simple method for data partitioning based on relative evolutionary rates
Source: PeerJ. 2018 Aug 28;6:e5498. doi: 10.7717/peerj.5498 (PMC6118207; doi:10.7717/peerj.5498)
Supplement: Data S1 — The datasets are provided in the PHYLIP format. [file peerj-06-5498-s002.zip › DataS2/AS8-10.phy]

17  4000
out     TTATTAATAAAAATATCTTCTAGTCCAATTAGTGTTGCTTGAAAAACTTCATGATAAATGTTTAAAACATATAGCAGAAATTATTACACTTAATTGTATCTTAGATTTAATGTAATTATTATATCTTTATTGCTTTTTTTAAGTAAGATATTTGTCAAAATTTAAATTTTATTAATTAATTCATTCATAGAATTATCTTAATTAGAATATAAAAATTGCTATTGTTAACACTATTAAAAGTATCTTTGTACAAAAATTCAAAATAATTAATTAAACATATTTTTAAAACTAAATCTATATTTTTGTCATCAATTATTTAACAAATTATTTGTTATACTAATTTTATTAAAAGGATATTGTTGTTTAAAGAGATAAAAAAACAAAATTGTTTTCAATGATGTTAGTATATTATAAACTTACGTCATATTATTTCACATAAATTATTATCGAGTAAATATAAAATAAAATGTAATTCTTTATTTAACTGATTTTGTTGATATTTTTAATTCCTAAATTTTATACTAGAGCGATTCTTCCGATTGTTTAAAATCTTTATTAATAATCACGATTATTAATAATATCTCAATAATGATCATAATAACTTATCATAATAAATTTTTTAAAACGAACTATATTATTAATACATCTGAACATGTAATTTAAAGTAATAATGAATATTCATAAAAAAAATTTATTAAACAAGAAAATATTAGTTTTGTTATTAAACAAAATAAATAATTCAAAAAGATGATAATAATAATGAAAATACCGTGTATATGCTTTCTAATAGACAATACAATTAAGAAAAAATATAACTATAAAAATTTTTCTTCAAATAATCATAATGTTTAAAAATTACAGAATAATTTCGAGTCTATACAATAAAAATACTAGTCAAGAAAATAAAGAATAGAATTTCTTTAGTTTATTTATAATATAATTGAAAGAAGTTATATCTCACGATGCCTAGCAAGTTCTTACGTTTGTATATATCAGAGTACTCGCCAATAGCATTACTTAATCCACCAGAGTTAATCTTATCGTCAACTAGTTATCAGATTATCCCTCATTAATTTAGGTTGCGGGAAATACAACATGTGAACAATTTACGTTCAAAGTATGTTATGATTTGGTAACCGCGGGGCTACTTATGTTATTAAGGCGCGCAAGTTCACACCTCCATAAGTTTCGATCGGACAGACCCATTCCAAGCGTTTGATCGACCGCATTGTATACTGGATCCAAATTTAAGACACGAACTGACGAAGTAGTAGCCGTGTTGTCTTATGACTAAATCTTTCTGATCCCGCCAATCAATTCACATTGGATCTGTATAGAGTAGCGGGGACACTCAACTGATGGTGGAACTTATTAGCATCCACCAAGGAAGTACGTTCAACCTGGGTAATAGAATATCTTTTGTATTCGCCGAAAGGTAAATAATATTTAATTTCGAGCTACTATGGCTTCCCTTTACGCATAGCCATCCTCCATGGGTAGTTCAATACTGAAGCGTTAATCCATAGGATGCTTGCAACCAGACGAAACATGTGGGGAACTAAGCGCCGAGTCTAAAACAAAGGTTCAACAACTATGCTCGGCTGAGTCACTGTCCTGTACTGAGCTGTAGGTAACATCTTGAGATTCAGATCTGAATTGAACTTCACACCGGACACTATCGTTTATCAAACTAATACTGGGCCATACTTACTCGACAGTGGCAATCAGGGATAGTTATTCTTAGCTTCACAGATAAGGCCCATAGTATTCATTACGTCAGGGCGCCGGGGGGGGTTTGAAACTGGATACGTTACCGATCTGATCTCCGGTGAGACTTCATGTAAGGTTTAAGAAATAAAGGGGATGACTAATTTAAAACACGTGACAGTAGTTAGAACGGCGGTCATCACCAATACACAGTCATAGGGGATTTTCGGTGGGTTAAACTGAATTCAGTACCGAGGGATGGTGATTTTTTCCTGTTAGCCAACAAAGTCACCTTCTATGAGAACAGGCCGTTCGTTGGGCAGCGGTTGCCGGCTAGTACGCCGTAGACCGGCACACACGGGACATCGGACACCGGCGAATCGACAGGTCCGCCTGTGTAATACGACGTTCGGTGCGATCCAAATGGCCTGAACTTCGTATGACGACAGGCGAGATTCTCCGCGTCCGCTAGCAAACCTCCGCCACTGTCCGCCCCGGAACCACCAATGTATCTCATACGTGAACGCATCCGGCCGGAGCTAGTACAACACCGTGTAAGATCGGATCAGGCTATTGACGTCAGCGTCGCAGGCCGGCCAGCCCTCGCGCCTTGCTCTGTCCCTACCGAACGCAATAGATGTTACGTCGAAGCGTAGAGCCAGGGACACGAATGTCTACACCTGGGGAGGAGGGATAGCTCCATACGCCGTCCGCTCGGGGCGCGCCTTATACTTGCCACAGTAGCGTAGTGGGCTGCCTAGGCGAACCTGACGCGGCCCGGGAGTTCCAAACTAGGGTCACGCAGGAGCGATCATGTCAGCCCTTGTGCGGGCACGCGTACACGTCAGGTGATAATGCGACGGGGGGATTCTAAGGTTGACCAGCCGAGTACCGGCGCGCGGCCTACTCTAGGTCACATACGGCCGGGTGCCCCAATACCGGCGACACTCCCCTATACGCGCGAGCTGCATAACCAGCTTTAACCCTTAAACTTAAACGGGGTGGCGGCGCATTTTGGCCCATGGGGGTAAGACTTGCTCACTCTCAAAAGGGCGCAAATTCTGGGTGAGGACCGCGGGTCCTTTATGACCGCGATGCCATCAAACACGTAGCAGTGATACCGCTCTACGTCCCATACTAGCTGACATCGTCTGGGTATAGAACGGGGCTAAGGCTCGGACGGCCACGTAGGATGGGTATTCGCAAAGAACACGCGTGACGTCAGGGCCGCCTCGTTGCCGGGACAGCTGGTCACTCACAAACAACACTTGCCGGGCCTCCTCCAATTAGAGGGCGGGCCCGGGCGCCCCTGGCGCCGGTCCGCCGCCGGGCTGGACGGCCCACACGTGCGGCCAGGTCGAGGATGCAGCCCTGCGCGTCCGCCACCCGCCGAGTCGCTGTCGCAGCTGAATCGGCCACCGCCCCGCGACTCGCCGGCGCCCCGTCAGCTCCGGCCCCACGCCTGGGGGCGCGAATGCCGGGGCCTGGAGGTGCCGCATGCTCGCCGGCCCAACGGGCGCGCAGGTGCTGGAGCCCCGGGTTGCGTCCGTTCCAGGGCGGGCCGCCCAGGAGTCACGCCGTGCGCCGCGGTGGTCGCTGGAGGCTGGGCCGCCGGGCAGGCGCGCCCCGGCCGGAACTGCTCGGAACGCGGAGGGATGCGCAGGGCGACCTGGCGCCGCCGGCTCCACTGCTCGCGCACCGCGTCGCGCCCTCGCCCCCCCCGGCCGGACTCCTCTGAGGGTACCTGCCCCCCGGCCCGCGGGAGCGTACACCCCCGCCACCGCGCAACTGCCTATCGCGGCCCCCGGGCCCCGGACGGGCCGCCCGCCCAGGGGCTCCGCCGGCTCGCCCCTGCGCCGCCCCGCCCCGCTCTCAGCACGTCCCGCGCGCGCCCGCTGGTTGCCCGCTCCGGGGTTGCCCTCCGCCGCCGCCCTTGCCCCACGGCCGTACCCGCCTACGCCGCGCCGGACGCAGAGGCGCGTTCAACGGAGGGGGGGCGTCCAGCCGGCACCGAAGACCCTGCACCGGCGGCACTCCCCCGCCCGGGCGGCCGGCGGCGCGCCCGGACCGCGACAGGGGCCCGCCGCTGGGTACAGCGCCTGGCTGCCGGCTGGCCGAGCCGGGAGGGGGCAGTGGTGGCAGGCCGGCGCAGGCCCCGTGGGTCGATTCTCGAGCCGCACGGGTCGCGCGCCACGGTGCCGACGGCGGGGCATGCCGGATGGTTCGGCTGCGCTCCGCTTTCCCCGGCGCTGTGCCGGGGCGTTGCCGGGGCGACTGGGCGGGGGACGAGGGG     
P       TTATTAATAAAAATATCTTCTAGTCCAATTAGTGTTGCTTGAAAAACTTTATCTTAAATGTTTAAATCATATAGCAGAAATTATTACAATTAAATGTATCTTAGATTTAATGTAATTATTAAATCTTTATTGCCTTTTTTAAGTAAGATATATGTCAAAATTAAAATTTTTATAATTAATTCATTTATAGAATTATCTTAATTAGAATATAAAAATTGTTATTGTTAACACTATTAAAAGTATCTTTGTACAATAATTCAAAATAATGAATTTAACATATTTTTAAAACTAAATCTATATTTTTGTCATCAATTATTTTACAAATTATTTATTATACTTATTTTATTAAAAGGATATTGTTGTTTAAAGCGATAAAAAACCAAATTTGTTTTCAATGATGTTAGTATATTATAACCTTACGTCATATTATTTCGCATTAATTATTCTCGAGTAAATATAAAATAAAATGTAATTCTTTATTTAACTGATTTTGTAGATATTTTTAATTCCTATATTTAATACTAGACCGATTCTTCCGTTTGTTTAAAATCTTAATTAATAATCACGATTATTAATAATATCTCAATAATGATCATAAAAACTAATCATAATAAATTTTTTAAAACGAACTATGTTTTTAATACATCTGAACATGTAATTTAAAGTAATAATGAATATTCATAAAAAAAATTTATTAAACAAGAAAATATTAGTTTTGTTATTAAACAAAATAATTAATTCTATAAGATGATAATAATAATGAAAATACTGTGTATATGCATTCTAATAAACAATACAATTAATAAAAAATATAACTATAAAAATTATCCTTTAAATATTCATCAAGTTTAAAAATTACAGAATATTTTCGAGTTTTTACAATAAAATAACTAGTAAAGAAAATAAAGAATGGAATTTCTTTAGTTTATTTATAATATTATTAAAAGAAGTAATATCTCACGACGCCTAGCAAGTTCTTACGTTTGTATATATCAGAGTACACGGCAATAGCATTACTTAATGCACCAGACTTAGTCTTATGTTCAACTAGTTATCAGATTATCCCTCATTAATTAAGGTGGCGGGAAATACAACACGTTAACATTGTAGGATCATTGTATGTTATGATTTGGTAACCCCGGGCCTACTTATGTTATTAAAGCGCGCAAGATTAAACATCCATAAGTTACCAAAGAACAGACCCATTCCAGGCGTTTGATCGACCGCATTGTATACTGAATCCAAATCTCAGACACGAACTGACGAAGTAGTAGCCGTGTTGTCTTATGACAAAATCATTCTGATCCCGCCAATCAATTCACATTGGATCTGTAACGATTAGCGGGGACACTCCAGGGATGGTGGAACTTATTAGCATCCACCAAGGAAGTACGTTCATCATGGTTAATATAATATCTTCTGTATTCGCCGAACTGTCAATAATATTTCAATTCTAGCTACGATTGCTTTCCTTTACACATTGCCATCCTCCACCAGTAGTTCAATACTCAATCGTTACGCGATAGGATGCTTACATCCAGACTAAACACGTGGGGAACTAAGTGCCGAGTCTCTAACAAAGGTTCAACAACTATGCTCGGATGGGGCAGTTTCCTGTCCTGAGCTGTAGGTAACATCTTGCGATTCAGATCTTGATTCAACTTCACATGGGCCACTTTCGTTTATCAAACTAATACTGGGCCATACTTACGCGACAGAGGCAATCAGGGATCGTTATTCTTAGTTTCACAGATAGAGCGCATAGTATTCATTACGTTACGGCGCCGGGGGGGGTTTGAAACTCGAATCGTTACGGACTGGATTCCCGGTGAGACTTGAAGTAAGGATAAAGTAATAAAAGGGATGACTAATTTAAAACACGTGACAGTAGTTAGAACGCCGGTCATCACCTAGACGCTGTCATAGGGGATTTTCGGTGGGTTAAACTGAATTTAGTACCGAGGGATGGTCTTTTTTTCCTTTTAGCCACCAAAGTCATCTTCGATCAGAACATGCCTTGCGTTGGGCAGCGGTTGTCGGCTATGACGCCGTAGACCGGCGCACACGGGACATCGGACACCGTGGAATCGCCCGATCCGCCTGTCCAATAGGACGTTCGGCGGGATCCAAATGGCCTGAACTTCGTAGGAGGAGAGGCGAGATTCACCGCGTCCGCTCGAAAACCTCTGACACTGTCCGCCCCGGAGCGACTAATGTACCTCATACGGGAACCCATCGGGACGGATATAGTACACCACCGCGTATCATCCGATCAGGCTATTGACCTCAGCAGCGCAGGCCGGCCAGCCCGCGCGCCTTACTCTACCCCTACCGAAAGCAGTAAATTGGAGGTCGCAGCGAAGAGCCAGGAAAACGATTGGCTACCCCTGGGCAGGAGGGATAGCTCCAGACGCCATGCGGTCGGGGCGCCCCTAATACTTGCCACAGTAGTGTAGTGGGCTGCTTAGGCGAACCTGACGCGGCCCGGGAGTTCCAAAATAAGGTCAAGCAGGAGAGTTCCTGTCAGCCCTTGTACTGGCACCCGTACACGTCAGGTTATATTGCGACGGGGGAATTCTAAGGTTGACCAGCCAATTAACGGCGCCCGGCCGACTCTAGATCACATACGCCCAGGCGCCCCAAAAAAGGCGACACTCCCCTATGAGCGCGATCTGCCTGACCAAGTTTAACCCTTAAACTTACACGAGGTGGCGGCGCGTTTTGGCGCATGGGGCTAAGATTTGCTCGCTCTCAAAAGGGCGCAAATTCTCGGTGAGGACCGCGGGACCTCTGTGACCGCGATGCCATTAAACACGTAGCTGTGATGCCGCTATTCGCCCCATACTAGCTGACATCGTCTGTGTTTAGAACGAGGCTAAGGCTCGGACGGACACGTAGGATGCGTATTCGCAAAGCACACGCGTCACGTCAGGGCCGCCTCGTTGCCGGAACAGCTTGTCACTCACAAACAACACTTCCCGGGCCTCGTCCAATTATAGGGCGGGCCCGGGCGCCACTGGCGCCGGACCTCCGCGGGGCTGGATGGCCCACAGCTGCGGCCTGGCCTCGCACGCACCCCTGTGCGTCCGCCACCGGGCGAGTCGCTGTGTCAGCTGAATCGGGCACCGCCCCGCGACACGCCGGCGCCCCATCAGCTCCGCCCCCACGCCTGGGCGCGCGAATGCTGGGGGCCGGAGGTGCCGCATGCTCCCCGGCCCGACCGGCGGGCAGGTGCAGGCCCCCCGGGTTGCGTCCGTTTCAGGGCGCACCGCCCAGGAGTCACGCGAGGCGCCGCGGTGGTCGCCGGAGTCTGGGCCGCCGGGGAGGCGCGCCCCGGCAGGAACTGCTCGGCACGTGGAGGGATCCCTAGGGCGTCCTGGCGCCGGCGGCTCCACTGCACGCGCAGCGCATCGCCCCCTCGCCCCCCCCGGCCGGACTCCTCTGATCGTAGCTGCCCGCTGGACCGCGGGAGGGTACACCCCCGCCGCCGCGCAAGTGCCAATCGCCGACGCCTGGCCCCGGACGGGCCGCCCGCCCAGGGGCTCCGCCGGCTCGCCCCTGCGCGGCCCCGCGTCGCTCTCACCGGGTCCTCGGGGCGCCCGCTGGTTGCCCGCTCCGGGGTTGCCCTCCGCCGCTGCTCTTCGCGCTCGCCCGTACCAGCCTCCCCCGCGCCGGACGCAGAGGCGTGTTCAACAGCGGGGGGGCGTCCAGCCGGCACCGAAGACCCAGCACCCGCGGCCCTCCCCGGCCCGGGGGGCGGGCCGCGCGCCCGGGCCGCGGCAGGGCCCCGCCGCGGGGTACAGCGCCGGGCTGCCGGCTGGCCGTGCCGCGACGGGGCAGTGGGGGGGGGGGGGCGCAGGCCGCGTGGGTCGATTGTCGCGGCGCGCGGGTCGCGCGCCACGGTGCCCACGGCGGGGCTTGCCGGATGGGACGGCTACGCTCCGATTCCCGCGCCGGTCTCCCGCGGCCTTGCCGGGGCGGCTGGGCCGGGGTTGCTGGG     
O       TTATTAATAAAAATATCTTCTAGTCCAATTAGTTTTGCTTGAAAGACTTAATATTAAATGTTTAAAACATATAGCAGAAATTATTACATTTAAATGTATCTTAGATTTAATGTAAATATTAAATCTTTATTGCTTTTTTTAAGTAAGATATTTGTCAAAATTTAATTTTTAATAAATAATTCATAAATAGAATTATCTTAATTATAATATAAAAATTGATATTGTTATCACTATTAATAGTATCTTTGTACAAAAATACAAAATAATTAATTAAACATATTTTTAAAACTAAAACTATATTTTTGTCATCAATTATTTAACAAATTATTTGTTATACTTATTTTATTAAAAGAATATTGTTGTTTAAAGAGATAAAAATTCAAAATTGTTTTCAAAGATGTTAGTATATTATAAACTTACGTCATATTATTTCACATAAATTTTTATCGAGTAAATAAAAAATAAAATGTAATTCTTTATTTAACTGATTTTGTAGATATTTTTAATTCCTATATTTAATACGAGACCGATTCTGCCGTTTATTTAAAATCTTAATTAATAATCACGATTATTAATAATATCTCAATAATGATCATAAAAACTTATCATAATAAATTTTTTAAAACGAACTATCTTATTAATACATCTGAACATGTAATTTAAAGTATTAATGAATATTCATAATATAAATTTATTAAACAAGAAAATATTAGTTTTGTTATTAAACAAAATAATTAATTCTAAAAGATGATAATAATAATGAAAATACAGTGTATATGCTTTCTAATACACAATACAATTATTAAAAAATATTACTATAAAAATTATTCTTAAAATAATCATTAAGTTTAAAAATTACAGAATAATTTCGAGTTTTTACAATAAAAATACTAGTAAAGAAAATAAAGAATTGAATTTCTATAGTTTATTTATAATATAATTAAAAGAAGTAATATCTCACGATGCCTAGCTAGTTCTTACGTTTTTATATATCAGAATACACGACAATAGCATTACTTAATGCACCAGAATTAGTCTCATCGTCAACTAGTTATCAGATTATCCCTCATTAATTTAGGTTGCGGGAAATACAACATGTGATCCGTTTATGTTCGTTATATGTTATGATTTTGTAACCGCGGGGCTACTTATGTTATTAAGGCGCGCATGTTCTGTCCTCCATAAGCTACTAAAGTACAGACCCATTCCACGCGTTTGATCGACCGCATTGTATACTGTATCCAAATCTCATACACGAACTGACGAAGTAATAGCAGTGTTGTCTTATGACTAAATCATTCTGATCACGCCAATCAATTCACATTGGATCTGTAGAGAGTAGCGGAGACACTCCACGGTTGGTGGAACTTATTAGCATCCACCCAGGAATTACGTTCCATGTGGATAATATAATATCTTCTGTATTCGCCGAACGGTAAATAATATTGTATTTTCAGCTACAATAGCTTCCCTTAAAGCATTGCCATCCTCCACTGGTAGTTCAATACTTAATCGTTACGCTATAGGATGCTTACAACCAGACGAAACACGTGGGGAACTAAGAGCCGAGTCTTTAACAAAGGTTCAACAACTATTCTCGGATGATGCAGTGTCCTTTACTGAGCTGTAGGTAACATCTTGCGATTCAGATCTTGATTAAACTATACAGGGGCCACTCTCGTTTATCAAACTAATACTGGGCCATACTTATTCGACATAGTCAATAAGGGATAGTTATTCTTAGCTTCACAGATAATGCACATAGTATTCAGTACGTCACGTCGCCGGGGGGGGTTTGAAACTTGAATCGTTAACGAATCGATTACCGGTTAGACTTCAAGTAAGGATAAAGTAAAAAACGGGATGACTAATTTAAAACCCGTGACAGTAGTTAGAACGACGGTCTTCACCAAGACGCAGTCATAGGGGATTTGCGTTGGGTTAAACTGAATTCAGTACCGAGGGATGGTTTTTTTTTCCTTTCAGCCAGCAAAGTCACCTACAATCAGAACATGCCGTTCGTTGGGGAGCGGTTGGCGGCTACGACGCCGTAGACCGGAACACACGGGACATCGGACACCGGGGAATCGACAGCTCCGCCTGTCCAATACGACGTTCGGTGCGCTCCAAATGGCCTGAACTTCGTACGATCAGAGTCGAGATTCGCCGCGGCCGCAGGGAAACCTCCGTGACCGTCCGCCCCGGAACCACCAATGTACCTCATACGTGAACACATCCGGTCGGATCTGGTACTACACCGTGTACGATCCGATCAGGCTATTGACCTCAGCGTCGCAGGCCGGGCAGCCCTCGCGCCTTGCTGTGCCCCTACCGAACGCAGTAGATATAACGTCGAAGCGCAGAGCTAGGAAATCGCTTGTCTACCCCTGGGCAGGAGGGATAGCTCCATACGCCCTCCGTTCGGGGCGCGCCTCATACTCGCCACAGTAGCGTAGTGGGCTGCATAGGCGAACCTGACGCCGCCGGGGAGTTCCAATCTATGGTCAAGCAGGCGAGGTCCCGTCAGCCCTTGTACTGGAACCCGTACACGTCAGGTTATTATGCGACGGGGGAATTCTAAGGTTGACCAGCCCAGTACCGTCGCGCGGCCCACTCTAGATCAAGTACGGCCAGGCGCCCCAAGACAGGCGACACTCCCCTATACGCGCGAGCTGCGTGACCAGCTTTAACCCTTAACCTTACACGGGGTGGCCGCGCCTTTTGGCCCATGGGGCTAAGACTTGCTCGCGCTCAAGAGGGCACAAATTCTGGGTGAGTACCGCGGGCCCTGTATGACCGCGATGCCATTATACACGTAGCAGAGATGCCGCTTTACTTCCCATACAAGCTGACATCGTCTGAGTTTAGAACGCGGCTAAGTCTGGGACGGACACGTAGCATGTGTATTTGCAAAGCACACGGGTGACGTCAGGGCCGCTTCGTTGCCGGAACAGCTACTCACTCACAAACAACACTTGCCGGCCCTCCTCCAATTAGAGGGCGGGCACGGGCGCCACTGGCGCCGGGCTTCCCCGGGCCTGGATGGCCCACAGCTGCGGCCCGGCGCCGGATGCGGCCCCGTCCGTCCGCCACCGGGCGAATCGCTGTGTCAGATGAATGGGGCACCGCCCCGCGACTCGCCGGCGCCCCGCCAGCTCCGGCCCCACGCCTGGGGGGGCGAATGGAGGGGCCCGGAGGTGCCGCATGCTCCCCGGCCCAACGGGCGGGCAGGTGCCGGCGCCCCGGGTTGCGTCCGTTGCAGGGCGGGCCGCCCAGGAGTCACGCGAGGCGCCGCGGTGGTCCCCGGAGTCTGGGCCGCCGGGGAGCCGGGCCCCGGCAGGAACTGCTCGGGACGCGGATGTATCCGCAGTGCGGCCGGGCACCGCCGGGTCCACTGCTCGCGCAGCGCCTCGAGCCCTCGCCGCCCCCGGCCGGACTCCTCTGATCGTAGCTGCCGCCCGGCCCGCGGGAGCGTACACCCCTGCCGCCGCGCACGTGCCTATCGCTGCCGCCCGGCCCCGGACGGGCCTCCCGGCCAGGGGCTCCGCCGGCTCGGCCCTGCGACGCCCCTCCTCGCTCTCACCGGGTCCCGCGGCTGCCCGCTGGTTGCCCGCTCCGGGGTTGCCCTCCGCCGCGCCCCTTCGCCCGCGGTCGTACCAGCCTCCCCCGCGCCGGACGCAGACGCGGGTTCAACAGGGGGGGGGCGTCCAGCAGGCACCGAAGACCCTGCACCGGGGGCCGTCCCCGGCCCGGTCGGCCGGCTGCGCGCCCGCCTGGCGACAGGGCCCCGCCGCTGGGTACAGCGCCTGGCTGCCGGCTGGCCGGGCCGCCATGGGGCAGTGGGGGCAGGTGGGCGCAGCCTCCGTGGGTCGATTGTCGCGCCGCACGCGTCGCGCGGCACGGTGCCGACGGCGGGGGGGGCCGGATGGTTCGGCTGCGCTGCGATTCCCCCGCCGGTCTCCCGGGGCGTTGCCGGGGCGGCTGGGCCAGGGGCGCACGG     
N       TTATTAATAAAAATATCTCCTAGTCCAATTAGTGTTGCTTGAAAAACTACATTTTAAATGTTTAAATCATATAGCAGAAATAATTACACTTAATTGTATCTTAGATTTAATGTGAATATTAAATCTTTATTGCATTTTTTAAGTAAGATATATGTCAAAATTAAACTTTTATTAATTAATTCATTTATAGAATTATCTTAATTATGAGATAAAAATTGGTATTGTTATCACTATTAAAAGTATCTTTGTACAAAAATTCAAAATAATTAATTAAACATATTTTTAAAACTAAATCTATATTTTTGTCATCAATTATTTAACAAATTATTTTTTATACTCATTTTATTAAAAGGATATTGTTGTTTAAAGGGATAAAAAATCAAAATTGTTTTCAAAGATGTAAGTATATTATAACCTTACGTCATATTATTTCACATAAATTTTTATCGAGTAAATAAAAAATAAAATGTAATTCTTTATTTACCTGATTTACTTGATATTTTTAATTCCTAAATTTAATACTAGACCGATTCTCCCGTTTGTTTAAAAACCTAATTAATAATCACGATTATTAATAATATCTCAATAATGATCATAATAACTAATCATAATAAATTTTTTAAAACGAACTATATTATTAATACATCTGAACATTTAATTTAAAGTATTAATGAATATTCATAATAAAAATTTATTAAACAAGAAAATATTAGTTTTGTAATTAAACAAAATAAATAAATCGAAAATATGATTATAATAATGAAAATACTGTGTATATGCTTTCTAATACACAATACAATTAAAAAAAATTATAACTATAAAAATTATACTTTAAATATTCATCATGTTTAAAAATTACAGAATAATTTCGAGTGTATACAATAAAATTACTAATAAAGAAAATAAAGAATAGTATTTCTGTAGTTTATTTATAATATAATTTAAAGAAGTAATATCTCACGATGCCTAGCCAGTTCTTACGTTATTATATATCAGAGTACACGACAATAGCATTACTTAATACACCAGATTTAGTCTAATGGTCAACTAATTATCAGATTATCCCTCATTAATTTAGGTGGCGGGAAATACAACACGCGAACAGTATAGGATCAATGTATGTTATGATTTGGTAACCGCGGGTCTACTTACGTTATTAAGGCGCGCAAGATCTAACCTCTGTAAGTTGCAATAGTACAGCCCCATTCCAAGCGTTTGATCGACCGCATTGTATACTGGATCCAAATCTCAGACACGAACTGACGCAGTAGTAGCGGTGGTGTCTTATGACTAAATCATTCTGACCACGCCAATCGATTCACATTGGATCTGTAGGGAGTAGCGGAGACACTCTAAGGTTGGTGGAACTTATTAGCATCCACCCAGGAACTACGTTCAACATGGATAATATACTAACTTTTGTATTCGTCGAAGAGTAAATAATATTTAACTTCTAGCTACGATTGCTTGCCTTTAAACATGGCCATCCTCCAGTGGTAGTTCAGTCCTTAATCGTTACCCCATAGGATGCTTACAACCAGACGAAACATGTGGGGAACTAAGAGCCGAGTCTCTATCAAAGGTTCAACAACTAGGCTCGCCTGAAGCAGTTTCCTGTACTGAGCTGTAGGTAACTTCTTGCGAGTCAGATCTTAATTTAACTCTACATTGGCCACTATCGTTTATCAAACTAATACTGGGCCATACTTACTCGACACAGGCAATGAGGGATAGTTGTTCTTAGCTTCACAGATAGTGCGCATAGTATTCATTACGTCACGGCGCCGGGGGGGGTTTGAAACTTGAATCGTTACCGATTGGATTTCCGGTAAGGCTTCACGTAAGGGTAAAGTAATAAACGGGATGACTAATTTAAACCTCGTGACAGTAGTTAGAACGCCGGTCATCACCAAGACGCCGTCATAGGGGATTTGCGGTGGGTTAAACTGAATTAATTACCGAGGGATGGTCCTTTTTTCCTTTTAGCCAACAAAGTCACCTTCGATAAGAACATGCCGTTCGTTGGGCAGCGGTTGACGGGTAGGACGCCGTAGACCGGTACACACGGGACATCTGACACCGGGGAATCGACCGATCCGCCTGTCCAATACGAAGTTCGGTGCGATCCAAATGGCCTGAACTTCGTAGGATGAGAGCGGAGATTCGCCGCGTCCGCTCGCAAACCTCGGTTACCGTCCGCCCCGGAAGAACCAATGTACCTCATACGTGAACTCATCCGGGCGGATATAGTACAGCACCGTGTAAGATCCGATCAGGCTATTGACCTCAGCGGCGCAGGCCGGCCAGCCCACGCGCCTCGCTGTGCCCCTACCGAAAGCAGTAGATATAATGTCGCAGCGCAGAGCTAGGAAAACACTTGGCTACACCCGGGTAGGAGGGATAGCTCCATACGCCCTGCGGTCGGGGCGCTCCTAATACTTGCCACAGAAGCGTAGTGGGCTGGATAGGCGAACCTGACGCGGCCCGGGAGTTCCTAACTAAGGTCAAGTAGGGGCGATCCTGTCAGCCCTTGTCCTGGCACGCGTACACGTCAGGTTTTAAGGCGACGGGGGAATTCTAAGGTTGACCAGCCGACTACCGGCGCCCGGCCAACTCTAGATCAAATACGGGCATGCGCCCCAAGACAGGCGACCCTCCCCTATAAGCCCGAGCTGCATCACCAGCTTTAACCCTTAACCTTAAACGGGGTGGCGGCGCGTTTTGGCCCATGGGGCTAAGAATTGCTCACTCTCAAGAGGGCGCAAATTCTGGGTAAGGACCGCGGGCCCTCTATGACCGCGATGCAATTCAACACGTAACTGTGATGCCGCTATACTTCCCATACTAGCTGACATCGTCTGTGTGTAGAACGGGGCTAAGGCTTGGACGGACACGTAGCATGTGTATTTGCAAAGCACACGCGTGACGTCAGGGCCGCCTCGTTGCCGGCACAGCTCCTCACTCACAAACAACACTTGCCGGTCCTCCTCCAATTAGAGGGCGGGCCCGGGCGCCCCTGGTGCCGGCCCTCCCCCGGGCTGGAAGGCCCACACCTGCCGCCTGGCCGAGGGTGCAGCCCTGCCCGTCCGCCACCGGCCCACTCGCTGTCTCCGCTGAATCGGGCACCGCCCCGCGACACGCCGGCGCCCCGCCAGCTCCGGCCCCACGCCTGGGGGCGCGAATGAGGGGGCCCGGAGGTGCCGCATGCTCCCCGGCCCAACGGGCGGGCAGGTGCCGGCGCCCCGGGTTGCGTCCCTTGCAGGGCGGGCCGCCCAGGAGTCACGCGACGCGCCGCGGTGGCCGCCGGAGTCTCGCCCGCCGGGGAGCCGGGCCCCGGCGGGCACTGCTCGGGACGCGGATGCGTCCGCAGGGCGTCCGGGCCCCGCCGGGCCCACTGCTCGCGCAGCGCTTCGCGCCCTCGCCCCGCCCGGCCGGACTCCTCTGCTCGTGGCCGCCGGCGGGCCCGCGCCAGCGTACACCCGCGAAGCCGCGCAAGTGCCAATCCCCGCCGCCCGGCCCCGGACGGGCCGCCCGCCCAGGGGCTCCGCCGGCTCGCCCCTGCGCCGCCCCGCCTCGCTCTAACCGGGTCCGCCGGGCGCCCGCTGGTTGCCCGCTCCGGGGTTGCCCTCCGCCGGGCCCCTTCGCCCCCGCTGGTACCAGCCTGCCCCGCGCCGGAGGCTGAGGCGCGTTCAAAAGCGGGGGGGCGTCCAGCCGGCACCGAACACCCTGCACCGGCGGCCCTCCCCGCCCCGGGCGGCCGGCTGCGCGCCGGGCGGGCGACAGGGGCGCGCCGCTGGGTACAGCGCCCGGCTGCCGGGTGGCCGGGCCGAGACGGGGCAGTGGGGGCAGGGGGGCGCAGGCACCGTGGGTCGATTCTCTCGCCGCACGGGTCTAGGGCCACGGTGCCGACGGCGGGGGGTGCCGGATGGTTCGGCTGCGCTCCGCTTGCCCCGGCGGTGTCCCGGGGCGTTGCCGCGCCGGCTGGGCGGGGGTCGGAGGG     
M       TTATTAATAAAAATATCTTCTAGTCCAATTAGTATTGCTTGAAACACTTAACCTTAAATGTTTAAATCATATAGCAGAAATAATTACAATTAATTGTATCTTAGATTTACTGTGATTATTATATCTTTATTGCGTTTTTTAAGTTAGATATTTGTCAAAATTAAAATTTTAATAATTAATTCATGTATAGAATTCTCTTAATTAGAATAAAAAAATTGCTATTGTTATCACTATTAACAGTATCTTTGTACAAGAATTCAAAATAATTAATTAAACATATTTTTAAATCTAAATCTATATTTTTGTCATCAATTATTTTACAAATTATTTTTTATACTTATTTTATTAAAAGGATATTGTTGTTTAAAGGGATAAAAATTCAAATTTGTTTTCAATGATGTTAGTATATTATAACCTTACGTCATATTATTTTACATAAATTATTATCGAGTAAATAAAAAATAAAATGTAATTCTTTATTTAACTGATTTATTAGATATTTTTAATTCCTAGATTTGATACTAGATCGATTCTCCCGTTTTTTTAAAATCTTAATTAATAATCACGATTATTAATAATATCTCAATAATGATCATAATAACTAATCTTAATAAATTTTTTAAAACGAACTATTTTATTAATACATCTGAACATGTAATTTAAAGTACTAATGAATATTCATAATAAAAATTTATTAAACAAGAAAATATTAGTTTTGTTATTAAACAAAATAAATAATTCAAAAAGATGATTATAATAATGAAAATACTGTGTATATGCATTCTAATACACAATACAATTAATAAAAAATATAACTATAAAAATTATACTTTAAATATTCATAAAGTTTAAAAATTACAGAATAATTTCGAGTTTATACAATAAAATTACAATTAAAGAAAATAAAGAATAGAATTTCTTTAGTTTATTTATAATTTAATTAAAAGAAGTAATATCTCACGAAGCCTAGCAAGTTCTTACGTTAATATATATCAGAGAACTCGGCAATAGCATTACTTAATAGACCAGATTTAGTCTGATAGTCAACTAGTTATCAGATTATCCCTCATTAATTTAGGTGGCGGGAAATACAACACGTGAACAATGTGCGATCATTCTATGTTATGATTTGGTAACCGCGGGTCTACTTAAGTTATTAAAGCGCGCAAGATCATACATCCATAAGTTTCCCCCGAACAGCCCCATTCCATGCGTTTGATCGACCGCTTTGTATACTGAATCCAAATGTCCAACACGAACTGACGAAGTAGTAGCCGTGTTGTCTTATGACTAAATCATTCTGATCCCGCCAATCAATTCACATTGGATCTGAATAGAATAGCGGCGACACTCCAACGTTGGTGGAACTTATTAACATCCACCAAGGAAGAACGTACGACATGGATAATATAATATCTTTTGTATTCGGCGAAGAGTAAATAATATTTAAATTCTAGCTACTATTGCTTCCCATTACGCATTGCCCTCCTCCAGTGGTAGTTCAGTAATAAAACGTTACGCGATAGGATGCTTACAACCTGACGAAACACTTGGGGAACTAAGAGCCGAGTCTTTAACAAAGGTTTAACAACTAGGCTCGTCTGAGGCAGTTTCCTGTTCAGAGCTGTAGGTAACATCTTGCGATTCAGATCATGATTTAACTATACAGGGGCCACCATCGTTTATCAAACTAATACTGGGCCATACTTACACGACATAGGCAATCAGGGATAGTTATTCTTAGCTTCACAGATACTGCTCATAGTATTCATTACGTTACGGCGCCGGGGGGGGTTTGAAACTCGAGTCGTTACAGATTTGATTTCCGGTAAGACTTCAAGTAAGGGTTAAGTAATAAACGGGATGACTAATTTAAATCACGTGACAGTAGTTAGAACGTCGGTCGTCACCAAGACGCAGTCATAGGGGATTTTCGGTGGGTTAAGCTGAATTCAGTACCGAGGGATGGTCGTTTTTTCCTTTTAGCCAGCAAAGTCACCTCCTATAAGAACATGCCGTTCGTTGGGTAGCGGTTGCCGGCTACGACGCCGTAGACCGGCGCACACGGGACATCGGACACCGGGCAATCGACAGATCCGCCTGTCTAATACGATGTTCGGCGCGGTCCAAATGGCCTGAACTTGGTTGGATGAGAGTCGAGATTCGCCGCGTCCGCGCGGAAACCTCGGCGACCGTGCGCCCCGGAACCACCAATGTACCTCATACGTGAACGCATCCGGGCGGACCTAGTACACCACCGTGTACCATCCGATCAGGCTATTGACCTCAGCGTCGCAGGCCGGCCAGCCCTGGCGCCTTGCTATGCCTCTACCGAAAGCACTAGATTTAATGTCGTAGCGCAGAGCCAGGAAAACGCTTGGCTACACCTGGGGAGGAGGGATAGCGCCATGCCCCCAACGATCGGGGCGCCCCTAATGCTTGCCACAGTAGCGTAGTGGGCTGCATAGGCAAAGCTGACGCGGCGCGGGAGTTCCTAACTAAGGTCAAGCAGGCGAGATCCTGTCAGCCCTTGTTCTGGCCCGCGTACACGTCAGGTTATAAGGCGACGGGCGCATTCTAAGGTTGACCAGCCCATTACCGGCGCTCGGCCTACTCTCGCTCAAATACGGCCAAGCGCCCCAAGAGCGGCGACACTCCCCTACAAGCGCGACCTGCATGACGACCTTTCACCCTTAACCTTAGAGGGGGTGGCGGTGCGTTTTGGCCCATGGTGCTAAGAGTTGCTCACACTCAAAAGGGCGCAAATTCTGGGTGAGGACCGCGAGCCCTTTATGACCGCGATGCGATTATACACGTAGCTGTGATGCCGCTCTACGTCCCATACTAGCTAACATCGTCTGAGTTTAGAACGGGGCTAAGGTTGGGGCGGACACGTAGCATGTGTATTCGCAAAGAGCACGCGTGACGTCAGGTCCGCTTCGTTGCCGGAACAGCTACTTCCTCACAAACAACACTTGCCGGCCCTCCTCCAATTAGAGGGCGGGCCCGGGCGCCACTGGCGCCGGGCCTCAGTCGGCCTGGATGGCCCACACCTGCGGCCTGGCCGGTGCTGCACCCCTGTCCCTCCGCCACCGGCCGACTCGCTGTCTGGGCTGAATCGGGCACCGCCCCGCGACTCGCCGGCGCCCCGCCGGCTCCGTCCCCACGCCTGGGGGGGCGGATGCCGGGGCCCGGACCTGCCGCATGCTGCCCCGCCCAACGGGCGGCCAGGCGCCGGCCCCTCGGGTTGCGTCCGTTGCAGGGCGGGCCGCCCAGGAGTCACGCGAAGCGCCGCGGTGGTCGCTGGAGTCTGGTCCGCCGGGCAGACGCGCCCCTGCGGGAACTGCTCGGGACGAGCATGTATCCCCAGGGCGGCCCGGCGCCGCCGGCTCCACTGCTCGCGCACCGCCTCGCGCCCTCGCCCGCCCCGGCCGGTCTCCTCTGAGCGTAGCGGCCGGCCGGCCCGCGGGAACGCACACCCCCGGCGCCGCGCAAGTGCCTATCGCAGCCGCCCGGCCCCGGACGGGCCACCCGCCCAGGGGCTCCGCCGCCTAGCCCCTGCGGCGCCCCGCCTCGCTCTCACCGGGTCCTCCGGGCGCCCGATGGTTGCCCGCTCCGGGGTTGCCCTCCGCAGCGGCCCTTCGGCCCCGCCCGTACCAGCCTCCGCTGCGCCGGACGCAGAGGCGAGTTCAACAGACGGGGGGCGTCCAGCGGGCACCGAAGGCCCTGCACCGGCGGCCCTCCCCCCCCCGGGCGGCACGCTGCGCGCCGGGCGGGCGACAGGGCCGCGCCGCTGGGTACAGCGCCTGGCTGCCGGCTGGCCGTGCCGGGAGGGGGCCGTGGGGGGAGGCAGGCGCAGGCACCGTGGGTCGATTCTCCCGCCGCACGGGTCGGGCGCCACGGTGCCGACGGCGGGGACTACCGGATGGTTCGGCTGCGCTCCGATTCCCCCGCCGGTCTCGCGGGGCGTTGCCGCGGCGGCTGGGCCGGGGTCGATGGG     
L       TTATTAATAAAAATATCTACTAGTCCAATTAGTGTTGCTTGAAAAACTACATTTTAAATGTTTAAAACATATAGCAGAAATTATTACAATTAAATGTATCTTAGATTTAATGTTATTATTATATCTTTATTGCGTTTTTTAAGTAAGATATCTGTCAAAATTGAATTTTTAGTAAATAATTCATGCACAGAATTATCTTAATTAGTATATAAAAATTGATATTGTTATCACTATTAAAAGTATCTTTGTACAAAAATACAAAATAATAAATTAAACATATTTTTAAAACTAAAACTATATTTTTGTCATCAATTATTTAACAAATTATTTATTATACTTATTTTATTAAAAGGATATTGTTGTTCAAAGAGATAAAAATTCAAAATTGTTTTCAAAGATGTTTGTATATTATAACCTTACGTCATATTATTTCACATAAATTGTTATCGAGTAAATAAAAAATAAAATGTAATTCTTTATTTAACTGATTTTGTAGATATTTTTAATTCCTAAATTTTATACTAGAACGATTCTCCCGTTTGTTTAAAATCTTAATTAATAATCACGATTATTAATAATATCTCAATAATGATCATAATAACTAATCATAATAAATTTTTTAAAACGAACTATTTTATTAATACATCTGAACATGTAATTTAAAGTATTAATGAATATTCATAAAAAAAATTTATTAAACAAGAAAATATTAGTTTTGTTATTAAACAAAATAAATAATTCAAAAAGATGATTATAATAATGAAAATACTGTGTATATGCATTCTAATACACAATACAATTAATAAAAAATATAACTATAAAAATTGTACTTAAAATAATCATAAGGTTTAAAAATTACAGAATAATTTCGAGTATATACAATAAAATCACAATTTAAGAAAATAAAGAATTGAATTTCTTTAGTTTATTTATAATATAATTAAAAGAAGTAATATCTCACGAAGCCTAGCTAGTTCTTACGTTCCTATATATCAGAGTACACGCCAATAGCATTACTTAATACACCAGACTTAGTCTTATCTTCAACTAAATATCAGATTATCCCTCATTATTGTAGGTTGCGGGAAATACAACAGGTTAACATTGTATGATCGTTATATGTTATGATTTTGTAACCGCGAGTCTACTTATGTTATTAAGGCGCGCGGGATCCGTCCTCCATAAGTTACCAAGGGACAGACCCATTCCAAGCGTTTGATCGACCGCATTGTATACTGAATCCAAATCTCTGACACGAACTGACGAAGTAGTAGCCGTGTTGTCTTATGACTAAATCATTCTGAGCCCGCCAATCAATTCACATTGGATCTGTATAGAGTAGCGGTGACACTCCAAGGTTGGTGGAACTTATTAGTATCCACCAAGGAAGAACGTTCAACATGGATAATATATTAGCTTCTGTTTTCGCCGAAAGGTAAATAATATTTACATTCCAGCTACTATTGCTTACCTTTACGCATTGCCGTCCTCCATTGGTGGTTCAGTACTAAACCGTTACCCTATAGGATGCTTCCAACCAGACGAAACAGCTGGGGAACTAAGAGCCTAGTCTTTAACAAAGGTTTAACAACTATACTCGTGTGATGCAATGTCCTGTTCTGAGCTGTAGGTAACATCTTGAGAGTCAGATCTTGATTAAACTATACATCGGCCACATTCGTTTATCAAATTAGTACTGGGCCATACTTACTCGACACAGGCAATCAGGGATAGTTATTCTTAGCTTCACAGATAACGCTCATAGTTTTCATTACGTTACGGCGCCGGGGGGGGTTTGAAACTCGAGTCGTTACCGATTTGATACCCGGTGAGACTTCAAGTAAGGATTAAGTAATAAAGGGGATGACTAATTTAAAACACGTGACAGTAGTTAGAACGTCGGTCATCACCAACACGCGGTCATAGGTGATTTTCGTTGGGTTAAACTGAATTCAGTACCGAGGGATGGTCATTTTTTCCTTTTAGCCAGCAAAGTCAACTGCGATCAGAACATGCCGTTCGTTGGGGAGCGGTTGTCGGCTACGACGCCGTAGACCGGTCCACACGGGACATCAGACACCGGGGAATCGACAGATCCGCCTGTCAAATACGACGTTCGGTGCGCTCCAAATGGCCTGAACTTCGTGCGATGAGAGGTGAGATTCGCCGCGTCCGCTCGGAAACCTCTGCGACCGTCCGCCCCGGAACGACAAATGTACCTCATACTAGAACGCATCCGGACGGATATAGTACACCACACTGTATGATCCGATCAGGCTATTGACCTCAGCGGCGCAGGCCGGTCAGCCCTCGCGCATTGCTTTGCCCCTACCGAAAGCACTAGATATAATGTCGCAGCGCAGAGCCGGGAACGCGCTTGTCTACTCCTGGGGAGGAGGGATAGCACCATACGCCATACGGTCGGGGCGCACCTTATACTTGCTACAGTAGCGTAGTGGTCTGCATAGGCGAACCTGACGCCGCCCGGGAGTTCCAAACTAAGGTCAAGCAGGCGAGATCCTGTCAGCCCTTGTGCTGGAACGCGTACACGTCAGGTTATAATGCGAAGGGGGAATTCTAAGGTTGACCAGCCCATTACCGGCGCACGGCCTACTATCGATCAGATACGTCCAGGCGCCCCAAGAGAGGCGACACTCCCCTAGCTGCGCGAGCTGCATGACGAGCTTTAACCCTTAACCTTACACGGGGTGGCGGCCCTTATTGGCCCATGGGGCTAAGAGTTGCTCACGCTCAAGAGGGCGCAAATTCTTGGTGAGGACCGCGGGGCCTCTTTGACCGCGATGCCATTAAACACGTATCCGTGATGCCGCTATACGCCCCATACTAGCTGACATCGTCTGTGTTTAGAACGGGGCTAAGGCTCTGACGGACCCGTAGTATGTGTATTGGCAAAGGTCACGCGTGACGTCAGGACCGCCTCGTTGCCGGTACAGCTCCTCGCTCACAAACAACACTTGCCGGGCCTCGTCCAAGTAGAGGGCGGGCCGGCGCGCCACTGGCGCCGGGCGTGACCCGGGCTGCACGGCCCACAGCTGCGGCCTGGCCTCGGATGCAGCCCTGTCCGTCCACCACCGGCCGAGTCGCTGCTTCAGCTGAATCGGGCACCGCGCCGCGACTCGCCGGCGCCCCGCCAGCTCCGGCCCCACGCCTGGGGGCGCGAGTGCCGGGGCCCGGAAGTGCCGCATGCTCCCCCGGCCAACGGGCGGCCAGGAGCGGGCGCCCCGGGTTGCGTCCCTTGCAGGGCGGCCCGCCCAGAAGTTACCCGAAGCGCCGCGGTGGTCGCCGGACTCTCGGCCGCCGGGGAGGCGCGCCCCAGCCGGAACTGCTCGGGACGCGGATGTATCCGCAGTGCGTCCGCGCGCCGCCGGGTCCACTGCTGGCGCAACGCCTCGCCGCCTCGCCACCCCCGGCCGGACTCCTCTGCTCGTACCCGCCGGCCGGCGCGCGGGAGCGCACACCCCCGCCGCCGCGCAAGTGCCTATCTCGGCCGCCCGGCCCCGGAGCGGTCGCCGGCCCAGGGGCTCCGCCGGCTCGCCCCTGCGCCGCCCCACCTCGCTCTGACCGGGTGCCCCGGGCGCCCGCTGGTTGCCCGCTCCGGGGTTGCCGTCCGCAGCACCCCTTAGCCCGCGCCGGTACAAGCCTCCGCCGCGCGGGACGCAGAGGCGTGTTGAACAGAGGGGGGGCGTCCAGCCGGCACCGAAGACGCTGCACCGGCGGCCCTCCCCAGCCCGCGCGGCGTGCTGCGCGCCCGCCGCGCGACGGGGCCCTGCCGCCGGGTACAGCGCCTGGCTGCCGGGTGGCCGTGCCGCGAGGGGGCAGTGGGGGCAGGGGAGCGCAGGCACGCTGGGTCGATTGTCTCGCCGTACGGGTCGCGCGCCACGGTGCCGACGGCGGCGCGTGCCGGATGGTTCCGCTGCGCTCCAATTCCCCCGCCGGTCTGCCGGGGCCTTGCCGCGGCGGCTGGGCAAGGCTGGGAGGG     
K       TTATTAATAAAAATATCTCCTAGTCCAATTAGTATTGCTTGAAAAACTAAATATTAAATGTTTAAATCATATAGCAGAAATTATTTCACTTAAGTGTATCTTAGATTTAATGTTATTATTATATCTTTATTGCGTTTTTTAAGTAAGATATATGTCAAAATTAAAATTTTAATAATTAATTCATTAATAGAATTATCTTAATTATTATATAAAAATTGATATTGTTATCACTATTAACAGTATCTTTTTACAAAAATTCAAAATAATTAATTGAACATATTTTTAAAACTAAAACTATATATTTGTCATCAATTATTTTACAAATTATTTGTTATACTAATTTTATTAAAAGGATATTGTTGTTTAAAGAGATAAAAAGTCAAATTTGTTTTCAATGATGTCAGTATATTATAACCTTACGTCATATTATTTCCCATAAATTTTTATCGAGTAAATAAAAAATAAAATGTAATTCTTTATTTAACTGATTTTGTAGATATTTTTAATTCCTATATTTAATACAAGACCGATTCTACCGTTTGGTTAAAATCGTTATTAATATTCACGATTATTAATAATATCTCAATAATGATCATAAAAACTAATCATAATAAATTTTTTAAAACGAACTATGTTATTAATACATCTGAACATATAATTTAAAGTAATAATGAATATTCATAAAAAAAATTTATTAAACAAGAAAATATTAGTTTTGTCATTAAACAAAATAATTAAATCGAGAAGATGATTATAATAATGAAAATACTGTGTATATGCCTTCTAATAAACAATACAATTAATAAAAAATATAACTATAAAAATTATACTTGAAATAATCATTAAGTTTAAAAATTAAAGAATAATTTCGAGTATTTACAATAAAAGTACAATTAAAGAAAATAAAGAATAGTATTTCTTTAGTTTATTTATAATTTTATTGAAAGAAGTAATATCTCACGAAGCCTAGCTAGTTCTTACGTTCATATATATCAGAGTACACGACAATAGCATTACTTAATACTCCAGACTTAGTCTAATCGTCAACTAGATATCAGATTATCCCTCATTAATTTAGGTGGTGGGAAATACAACATGTAAGCTTTATGCGATCATTCTATGTTATGATTTGGTAACCGCGGGTCTACTTATGTTATTAAGGCGCGCAAGATCTGACCTCCATAAGTTTCCACGGGACAGACCCATTCCAAGCGTTTGATCGACTGCATTGTATACTGTATCCAAATCTCAAACACGAACTGACGAAGTAGTAGCCGTGTTGTCGTATGACTAAATCATTCTGATCCCGCCAATCAATTCACATTGGAGCTGTACCGATTAGCGGAGACACTCCAGCGTTGGTGGAACTTATTATCATCCACCCAGGAAGTACGTTCCACATGGATAATATAATATCTTCTGTATTCGTCGAAACGTAAATAATATTTAAATTCCAGCTACGATTGCTTTCCTTTACACATCGCCATCCTCCATTGGTAGTTCAGTACTTAAACGTTAGCCGATAGGATGCTTACAACCAGACGAAACACATGGGGAACTAAGAGCCGAGTCTTTAACAAAGGTTTAACAACTATGCTCGGGTGAGGCAGTGTCCTGTTCTGAGCTGTAGGTAACTTCTTGCGATTCAGATCTTGATTAAACTATACAAGGGCCACTCTCGTTTATGAAACTAATACTGGGCATTACTTAAGCGACAAAGGCAATAAGGGATAGTTATTCTTAGCTTAACAGATAGCGCTCATAGTATTCATTACGTGACGGCGCCGGGGGGGGTTTGAAACTCGAAGCGTTACCGATTGGATTTCCGGTTAGACTTCAAGTAAGGATCAAGTAATAAAAGGGATGACTAATTTAACACTCGTGACAGTAGTTAGAACGCCGGTCGTCACCAATACGCAGTCATAGGGGATTTTCGGTGGGTTAATCTGAATTGAGTACCGAGGGATGGTATTTTTTTCCTTTTAGCCAGCAAAGTCAGCTTCTGTCAGAACACGCCGTTCGTTGGGGAGCGGTTGTCGGCTAGGGCGCCGTAGACCGGCACACACGGGACATCAGACACCGGGAAATCGACAGATCCGCCTGTCTAATACGACGTTCGGAGCGCTCCAAATGGCCTGAACTTCGTTTGATCATAGCAGAGATTCGCCAGGTCCGCCCGCAAACATCCGTGACCGTCCGCCCCGGAACGACCTATGTACCTCATACGTGAACGCATATGGACGGATCTAGTACACCACCGTGTAATATCCGATCAGGCTATTGACCTCAGCCGCGCAGGCCGGCCAGCCCTCGCGCCTTGCTTTACCCCGACCGAACGCACTAGATATCACGTCAAAGCGCAGAGCGAGGAAAACGTATGGCTACACCTGGGGAGGAGGGATAGCACCATCCCCCCTACGGACGAGGCGCACCTAATACTTGCCACAGTACCGTAGTGGGCTGCATAGGCGAACCTGACGCGGCCCGGGAGTTCCAAACTAAGGTCACGCAGGCGAGATCATGTCAGCCCTTGTTGTGGCACACGTACACGTCAGGTTATATTGCGACGGGGGAATTCTAAGGTTGACCAGCCCACTAGCGGCGCTCGGCCTACTCTCGCTCAAATACGACCGGGCGCCTCAAGACGGGCGACACTCCCCTAGAAGCGCAAGCTGCATGACCAGCTTTCACCCTTAACCATAAACGGGGTGGCGGCGCGTATAGGCGCATAGGGCTAAGAGTTGCTCGCGCTCAACAGGGCACAAATTCTGGGTGAGGACCGCGGGCCCTCTCTGACCGCGATGCCCTTACACACGTATCTGTGATGCCGCTTTACGTCCCATGCTAGCTGACATCGTCTGTGTTTAGAACGCGACTAAGCGTCTGACGGCCACGTAGAAGGAGTATCGGCAAAGCCCACGCGTGACGTCAGGGCCGCTTCGTTGTCGGAACAGCTAGTCCCTCACAAACAACACTTTCCGGTCCTCCTCCTATTACAGGGCGGGCCCGGGCGGCACTAGCGCCGGGCCTCAGCCGGGCTGCATCGCCCACACCTGCGGCCTGGCCTGGGCCGCACCCCTGTCCGTCCGCCACCGGCCGAGTCGCTGTCTGAGCTGAATCGGTCACCGCCCCGTGACTCGCCGGCGCCCCGCCAGCTCCGGCCCCACGCCTCGGGGCGCGAATGTCGGGGCCTGGATGTGCCGCATGCTCCCCCCCCCAACGGGCGGCCAGGTGCCGGCCCCCCGGGTTGCGTCCGTTGCAGGGCGGCCCGCCCAGGAGTCACCCGGCGCGCCGCGGTGGTTGCCGGAGTCTGGGCGGCCGGGGAGCCACGCCCCTGCCGGAACTGCTCGGGACGCGGATGCATCCCCAGGGCCTCCGGGCGCCGACGGGTCCACTGCTCGCGCAGAGCATCCCGACCTCGCCGCCCCCGGCCGGACTCCTCTGAACGTAGCCGCCGGCCGGTCCGCGGCAGCGGACACCCCCGCCGCCGCGCAAGTGCCTATGGCCGCCGGCCGGCCCCTGAGCGGCCGCCCGGCCAGGGCCTCCGCCGGCTCGGCCCTGCGGAGCGCCGCCGCGGTCTCACCGGGTCCCCCGCGCGCCCGTTCGTTGCACGCTCCGGGGTTGCCCTCCGAAGCACCCCTGCTGCCCCGCCGGTACCAGCCTCCCCCGCGCCGGACGCAGAGGCGCGTTCAACGGGGGGGGGGCGTCCAGCCGGCACCGAAGACCCTGCACCCGCGGCCGTCCCCCGCCCGGGCGGCGTGCGGCGCGCCCGCCGGGCGACAGGGCCTCGCCGCTGGGTACAGCGCCTGGCTGCGGGGTGGCCGGGCCGCGAGGGGGCAGTGGGGGCAGGTGGGCGCAGGCACCGTCGGTCGATTCTCTCGCCGCCCGGGTCGCGCGCCACGGTCCCGACGGCGGGGCGTGCCGGATGGTTCCGCTGCGCTCCGATTCCCCCGCCGGTCTCCCGGGGCGTGCCCGGGGCGGCTGGGCCGGGGTCGCCCGG     
J       TTATTAATAAAAATATCTCCTAGTCAAATTAGTCTTGCTTGAAAGACTATATTTTAAATGTTTAAATCATATAGCAGAAATTATTACACTTAATTGTATCTTAGATATAATGTAAATATTATATCTTTATTGCTTTTTTTAAGTAAGATTTATGTCAAAATTGAAATTTTAATAATTAATTCATTTAAAGAATTATCTTAATTAGTATAAAAAAATTGTTATTGTTATCACTATTAACAGTATCTTTCTACAAAAATACAAAATAATTAATTTAACATATTTTTAAAACTAAATCTATATTTTTGTCATCAATTATTTAACAAATTATTTTTTATACTTATTTTATTAAAAGGATATTGTTGTTGAAAGAGATAAAAATTCAAAATTGTTTTCAACGTTGTTAGTATATTATAACCTTACGTCATATTATTTCACATAAATTTTTATCGAGTAAATAAAAAATAAAATGTAATTCTTTATATAACTGATTTTGTTGATATTTTTAATTCCTAAATTTTATACTAGACCGATTCTCCCGTTTGTTTAAAATCGTTATTAATAATCACGATTATTAATAATATCTCAATAATGATCATAATAACTTATCATAATAAATTTTTTAAAACGAACTATTTTATTAATACATCTGAACATGTAATTTAAAGTATTAATGAATATTCATAACAAAAATTTATTAAACAAGAAAATATTAGTTTTGTAATTAAACAAAATAAGTAATTCTATAATATGATGATAATAATGAAAATACAGTGTATATGCATTCTAATACACAATACAATTAACAAAAAATATAACTATAAAAATTATTCTTGAAATAATCATAATGTTTAAAAATTAAAGAATAATTTCGAGTATGTACAATAAAATCACAAATTAAGAAAATAAAGAATGGAATTTCTTTAGTTTATTTATAATATAATTAAAAGCAGTAATATCTCACGACGCCTAGCAAGTTCTTACGTTAGTATATATCAGAGTACACGGCAATAGCATTACTTAATTCACCAGACTTAGTCTCATCGTCAACTACTTATCAGATTATCCCTCATTAATTTAGGTGGCGGGAAATACAACAGGTGAACATTGTACGATCACTTTATGTTATGATTTGGTAACCGCGGGGCTACTTATGTTATTAAGGCGCGCAAGATGGAACTACTATAAGTTACAACGGAACAGACCCATTCCATGCGTTTGATCGACCGCATTGTTTACTGCATCCAAATCTGAGACACGAACTGACGTAGTAGTAGCCGTGTTGTCGTATGACTAAATCATTCTGATCCCGCCAATCAATTCACATTGGATCTGTAAAGAGTAGCGGTGACACTCTAAGGTTGGTGGAACTTATTAGCATCCACAAAGGAAGTACGTTCAACTTGGTTAATATAATACCTGCTGTATTCGTCGAAAGGTGAATAATATTCTATTTCGAGCTACTATTGCTTCCCTTAACACATAGCCATCCTCCAATGGTAGTTCACTACTTAATCGTTAGCCGATAGGATGCTTACACACAGACGAAACAGGTGGGGAACTAAGCGCCGAGTCTTAAACAAAGGTTCAACAACTATTCTCGGCTGATCCAGTGTCCTGTTCTGAGCTGTAGGTAACCTCTTGCGACTCAGATCGCGATTAAACTATACACGGGCCACTATCGTTTATCAAAATAATACTGGGCCCTACTTATTCGACACAGCCAATCAGGGATAGTTATTCTTAGCTTCACAGATAGGGCACATAGTATTCATTACGTTACGGAGCCGGGGGGGGTTTGAAACTGGAATCGTTACGGATTAGATTTCCGGTAAGACTTCAAGTAAGGTTAAAGTAATAAACGGGATGACTAATTTAAAACACGTGACAGTAGTTAGAACGGCGGTCATCACCCAGACGCTGTCATAGGGAATTTCCGGTGGGTTAAACTGAATTCAGTACCGAGGGATGGTCGTTTTTTCCTTTCAGCCAGCAAAGTCACCTTCGATCAGAACATGCCGTTCGTTGGGCAGCGGATGCCGGCTACCTCGCCGTAGACCGGCGCACACGGAACATCGGACACCGGGGAATCGACAGATCCGCCTGTCCAATACGATGTTCGGCGCGCTCGAAATGGCCTGAACTTCGTCGGATGAGAGTCGAGATTCACCGCCCCCGCTAGGAAAGCTCCGCTACCGTCCGCCCCGGAACCACAAATGTACCTCATACGTGAACCCATCAGGCCGGAGCTAGTGCACCACCGTGTACAATCCGATCAGGCTATTGACCTCAGCGGCGCAGGCCGGCCAGCCCTCGCGCCTTGCTGTGCCGCAACCGAAAGCACTAGATATAACGTCGCAGCGCAGAGCCAGGAAATCGCGTGGCTACACCTGGGGAGGAGGGATAGCACCATCCCCCCTACGGTCGGGCGGCACCTAATCCTTGCCACAGTAGCGTAGTGGGCTGGATAGGCGAAGATGACGCGTCCGGGGAGTTCCAAACTAAGGTCAAGCAGGCGAGATCTTGTCCGCCCTTGTTCTGGCACACGTACACGTCAGGTAATAATGCGACGGGGGAATTCTAAGGTTGACCAGCCCATTACCGGCGCTCGGCCCACTCTGGCTCAAATACGCTCAGGGGCTCCAAGACAGGCGACACTCCCCTATAAGCGCGAGATGCCTGACAAAGTCTAACCCTTAACCATAAACGGGGTGGCGGCCCTTTTTGGCTCATGGGGGTATGAGTTGCTCACGCTCAATAGGGCGCAAATTCTAGGTGAGGACCGGGGGCCCTCTTTGACCGCGATGCCATTAGACACGTATCCGTGATGCCGCTCTACGTCCCATACTAGCTGACATCGTCTGTGTGTAGAACGGGGCTAAGCCTCGGCCGGACACCTAGGATGTGTATTTGCAAAGGTCACGTCTGACGTCAGGGCCGCCTCGTTGGCGGAACAGCTACTCACTCACAAACAACACTTGCCGGGCCTCATCCAATTAGAGGGTGGGCCCGGGCGCCACTGGCGCCGGGCTTCAGCGGGGCTGTATGGCCCACAGCTGCGGCCTGGCGCTGCAAGCAGCCCTGTACGTCCGCCACCGGCCGACTCGCTGTCTCAGCTGAATCGGGCACCGTCCCGCGACTCGCCGGCGCCCCGCCAGCTCCCTCCCCACGCCTGGGGACGCGGATGGCGGGGCCCGGAGCTGCCGCATGCTCCCCCACCCAACGGGCGGCCAGGTGCGGGCGCCCCGGGTTGCGTCCCTTGCAGGGCGGACCGCCCAGGCGTCACCCGGCGCGCCGCGGTGGTCGCCGGAGTCTGGGCCGCCGGGGAGCCCCGCCCCGGCCGGAACTGCTCGGGACGAGCATGTATCCGCAGGGAGTCCGGGCGCCGCCGGGTCCACTGCCCGCGCAGCGCCTCGCGGCCTCGCCACCCCCGGCCGGACTCCTCTGATCGTAGCTGCCGGCGGGCCTGCGGGAGGGTACACCCCCGCAGCCGCGCAACTGCCTATCGCCGGCGCCCGGCCCCGCAGCGGCCGCCAGGCCAGGGACTCCGCCGGCTCGCCCGTGCGCCGCCCCACCGCGCTCTCACCGGGTTCCCCGGCCCCCCGCTGGTTGCCCGCTCCGGGGGTGCCTTCCGAAGCCCCCCTTCGCCCCCGCCCGTACGAGGCTCCCCGGCGCTGGAGGCAGATGCGGGTTGAATAGAGGGGGGGCGTCCGGCCGGCACCGAAGACCCCGCACCCGCGGCCCTCCCCATCCCGGGCGGCCGGCGGCGCGCCCGGCGGGCGACAGGGCCCCGCCGCCGGGTACAGCGCCCGGCTGCCGGTTGGCCGTGCCGCGAGGGGGCAGTGGGGGCGGGACGGGGCAGGCCACGCGGGTCGATTCTCTCGCCGCACGGGTCGCGCGCCACGGTGCCGACAGCAGAGTGCACCGGATGGTTCCGCTGCGCTCCGATTCCCCCGCCCGTATGCCGTGGCGTTGCCGTGGCGCCTGGGCGGGGCTCGACGGG     
I       TTATTAATAAAAATATCTCCTAGTCCAATTAGTGTTGCTTGAAAAACTAAATGTTAAATGTTTAAAACATATAGCAGAAATGATTACATTTAAATGTATCTTAGATTTATTGTCAATATTATATCTTTATTGCCTTTTTTAAGTAAGATATTTGTCAAAATTTAAATTTTAATAAATAATTCATTGAAAGAATTATCTTAATTAGAATAGAAAAATTGATATTGTTATCACTATTAACAGTATCTTTGTACAATAATACAAAATAATAAATTAAACATATTTTTAAAACTAAAACTATATGTTTGTCATCAATTATTTTACAAATTATTTTTTATACTCATTTTATTAAAAGAATATTGTTGTTGAAAGAGATAAAAAATCAAAATTGTTTTCAAAGATGTTAGTATATTATAAACTTACGTCATATTATTTCACATTAATTATTATCGAGTAAATAAAAAATAAAATGTAATTCTTTATTTAACTGATTTAGTGGATATTTTTAATTCCTAAATTTAATACTAGACCGATTCTACCGTTTGTTTAAAATCTTTATTAATAATCACGATTATTAATAATATCTCAATAATGATCATAATAACTTATCATAATAAATTTTTTAAAACGAACTATGTTATTAATACATCTGAACATGTAATTTAAAGTATTAATGAATATTCATAAAAAAAATTTATTAAACAAGAAAATATTAGTTTTGTAATTAAACAAAATAAATAATTCGAAAAGATGATTATAATAATGAAAATACTGTGTATATGCTTTCTAATACACAATACAATTAATAAAAAATATAACTATAAAAATTATGCTTAAAATAGTCATTAGGTTTAAAAATTAAAGAATAATTTCGAGTTTCTACAATAAAAACACAATTAAAGAAAATAAAGAATAGAATTTCTGTAGTTTATTTATAATATAATTTAAAGAAGTAATATCTCACGATGCCTAGCAAGTTCTTACGTTATTATATATCAGAGTACACGACAATAGCATTACTTAATCCACCAGTTTTAGTCTTATCGTCAACTAGCTATCAGATTATCCCTCATTAATTTAGGTGGCGGGAAATACAACAGGTGAACGATATACGATCAGTTTATGTTATGTTTTAGTAACCTCGGGTCTACTTAGGTTATTAAGGCGCGCAAGTTCCGACGTCCATAAGTTTCTATGGTACAGACCCATTCCAAGCGTTTGATCGACCGCATTGTATACTGAATCCAAATCTATGACACGAACTGACGTAGTAGTAGCCGTGTTGTCGTATGACTAAATCATTCTGATCCCGCCAATCAATTCACATTGGATCTGTATAGACTAGCGGCGACACTCCAAGGCTGGTGGAACTTATTATCATCCACCAAGGAAAAACGTGCAACATGGATAATATAATATCTTCTGTATTCGCCGAAAGGTAAATAATATTTAAATTGGAGCTACGATAGCTTTCCTTAACGCATGGCCATCCTCCACTGGTAGTTCAGTACTATACCGTTATCCAATAGGATGCTTACAGACTGACGAAACTCTTGGGGAACTAAGGGCCGAGTCTCTAACAAAGGTTCAACAACTATGCTCGGGTGAAGCAGTGTCCTGTTCTGAGCTGTAGGTAACATCTTGCGACTCAGATCTTGATTAAACTATACAAGGGCCACTATCGTTAATAAAACTGGTACTGGGCGTTAGTTACACGACACTGACAATCAGGGATAGTTATTCTTAGGTTCACAGATATTGCACATAGTATTCAGTACGTCACGGTGCCGGGGGGGGTTTGGAACTCGAATCGTTACTGATTGGATTGCCGGTGAGACTTCAAGTAAGGTTCAAGTAATAAAAGGGATGACTAATTTAAATCACGTGACAGTAGTTAGAACGAAGGTCCTCACCAAGACGCAGTCATAGGGGATTTCCGGTGGGTTAAACTGAATTTAGTACCTAGGGATGGTTATTTTTTCCTTTTAGCCAGCAAAGTCACCTACTATGAGAACAGGCCGTTCGTTGGGTAGCGGTTGCCGGCTACGACGCCGTAGACCGGTGCACACGGGACATCGGACACCGCGTAATCGTCAGATCCGCCTGTCAAATAGGACGTTCGGAGCGCTCGAAATGGCCTGAACTTCGTGGGATAAGAGGGGAGATTCGCCGCGTCCGCGAGGAAACCTCCGTTACCGTCCGCCCCGGAACCACCGATGTACCTCATACGTGAACGCATCAGGCCCGATGTAGTACCCCACCGTGTACGATCCGATCAGGCTCTTGACCTCAGCGTCGCAGGCCGGCCAGCCCTGGCGCCTTGCTGTGCCCCAAGCGGAAGCACTATATATCAGGTCGCAGCGCAGAGCTAGGAAAACGCTTGGCTACACCTGGGGAGGAGGGATAGCACCATCCCCCGTTCGCGCGGGGGGTACCTGATACTTGCCACAGTAGCGTAGTGGGCTGAATAGGCGAACCTGACGCGTCCCGGGAGTTCCTAACTAAGGTCAAGCAGGCGAGATCCTGTCAGCCCTTGTTCTGGCACACGTACACGTCAGATCATAATGCGACGGGGGAATTCTAAGGTTGACCAGCCGATTACCGGAGCTCGGCCAACTCTCGATCAAATACGGCCAGGCGCCCCAAGACAGGCGACACTCCCCTATAAGCTCGAGCTGCCTGACGAGCTTTTACCCTTAACCTTAAACGTGGTGGCCGCCCGTTTTGGCCCATGGGGCTACGAGTTGCTCACGCTCAAAAGGGCGCAAATTCTGGGTGAGGACCGCGAGCCCTCTATGACCGCGATGCCATTAAACACGTATCCGTGATGCCGCTCTACCTCCCATACTAGCTGACATCGTCTGTGTCTAGAACGAGGCTAAATCTCTGACGGGCACCTAGCATGTGTATTGTCAAAGCACACGGGTCACGTCAGGGCCGCCTCGTTGGCGGAACAGTTACTCCCTCACAAACAACACTTGCCGGGCCTCCTCCAATTAGAGGGCGGGCCCGGGCGCCACTGGCGCCGGGCCTCAGCGGGTCTGCATGGCCCACAGGTGAGGCCTGCCCGCGGGAGCAGCCCTGTCCGTCCCCCACCGGCCGACTCGCTGTCCCACCTGAATCGGGCACCGGGCCGCGACTCGCCGGCGCCCCGCCAGCTCCGGCCCCACGCCTGGCCGCGCGAATGCCCGGGCCCGGAGATGCCGCATGCTCCCCCAGCCAACGGGCGGCCAGGTGCAGGCCCCCCGGTTTGCGTCCGTTGCAGGCCGGCCCGCCCAGCAGTCACGCGACGCGCCGCGGTGGTCGCGGGAGCCTAGGCCGCCGGGGAGGCGCGCCCCAGCGGGGACTGGTCCGCACGCGGATGTATCCCCAGGGAGTCCGGGCCCCGCCGGGTCCACTGCTCGCGCAGCGCCTCGCGCCCTCCCCACCCCCGGCCGGACTCCTCTGATCGTAGCGGCCGCCAGGCCCGCGGGAGGGTACACCCCCGCCGCCGCGCAATTGCCTATCGCCGGCGGCCGGCCCCGGAGGGGCCGCCAGGCCAGGGGCTCCGCCGGCTCGGCCGTCCGCGGCCCCGCCGCGCTCTCACCGGGGCCCTCGGGCACCCGCTGGTTGCGCGCTCCGGGGTTGCCCTCCGAGGCACCCCTTCGGCCACGCGCGTACCAGCCTCCTCCGCGCGGGACGCAGACGCGCGTTCAACAGAGGGGGGGCGTCCAGCCGGCACCGAACACCCCGCACCGGAGGCCCTCCCCGGCCCGGGCGGCCGGCCGGGCGGCCGGCCGGCGACAGGGACGCGCCGCTGGGTACAGCGGCCGGCTGCCGGCTGGCCGTGCCGCGAGGGGGCAGTGGCGGCAGGGTGGCACAGGCCCCGTGGGTCGATTCTCTCGCCGCACGGGTCGCGCGCCACGGTGCCGACGGCGGCGCCTGCCGGATGGTTCGGCTACGCTCCGATTCCCCCGCCGGTCTGCCGGGGCGTTCCCGGGGCGTCTGGGCAGGGCTCGAGGGG     
H       TTATTATTAAAAAGATCTCCTAGTCCAATTAGTGTTGCTTGAAAAACTTAAAATTAAATGTTTAAATCATATAGCAGAAATTATTACACTTAATTGTATCTTAGATTTAATGTTACTATTATATCTTTATTGCCTTTTTTAAGTAAGATATATGTCAAAATTTAAATTTTAATAAATAATTCATATATAGAATTATCTTAATTAGAATAGAAAAATTAATATTGTAATCACTATTAATAGTATCTTTGTACAAAAATACAAAATAATAAATTAAACATATTTTTAAAACTAAAACTATATTTTTGTCATCAATTATTTAACAAATTATTTATTATACTTATTTTATTAAAAGGATATTGTTGTTGAAAGAGATAAAAATTCAAAATTGTTTTCAAAGATGTTAGTATATTATAACCTTACGTCATATTATTTCACATTAATTTTTATCGAGTAAATAAAAAATAAAATGTAATTCTTTATTTAACTGATTTCGTAGATATTTTTAATTCCTAGATTTCATACTAGACCGATTCTTCCGTTTTTTTAAAATCGTCATTAATAATCACGATTATTAATAATATCTCAATAATGATCATAATAACTTATCATAATAAATTTTTTAAAACGAACTATGTTATTAATACATCTGAACATATAATTTAAAGTATTAATGAATATTCATATAATAAATTTATTAAACAAGAAAATATTAGTTTTGTTATTAAACAAAATAACTAATTCTAAAATATGATTATAATAATGAAAATACAGTGTATATGCTTTCTAATACACAATACAATTATTAAAAAATATAACTATAAAAATTATACTTTAAATATTCATTACGTTTAAAAATTAAAGAATAATTTCGAGTGTATACAATAAAATTACAAATTAAGAAAATAAAGAATCGAATTTCTTTAGTTCATTTATAATGTAATTAAAAGAAGTAATATTTCACGATGCCTAGCTAGTTCCTACGTTGTTATATATCAGAGTACACGACAATAGCATTACTTAATGCACCAGAGTTAGTCTTATCGTCAACTAGTTATCAGATTATCCCTCATTAATCTAGGTTGCGGGAAATACAACACGTGAACATTGTGGGATCCTTTTATGTTATGATTTGGTAACCGCGGGTCTACTTATGTTGTTAAGGCGCGCATGCTCAGTCATCCATAAGTTGCTATGGGACAGGCCCATTCCAGGCGTTTGATCGACCGCCTTGTATACTGAATCCAAATCTTAAACACGAACTGACGAAGTAGTAGCGGTGTTGTCGTATGACTAAATCATTCTGATCCCGCCAATCAATTCACATTGGATCTGTAAAGAGTAGCGGAGACACTCGAGTGCTGGTGGAACTTATTAGCATCCACCACGGAAATACGTTCAACCTGGATAATATAATAGCTTTTGTATTCGACGAAGGGTAAATAATATTTATATTCTAGCTACTATTGCTTGCTTTTACGCATTGCCATCCTCCAGTGGTAGTTCAGTACTCAATCGTTAGCCAATAGGATGCTTGCAAACAGACGAAACACGTGGGGAACTAAGGGCCGAGTCTTTAACAAAGGTTCAACAACTATGCTCGGGTGAGGCAGTGTCCTGTTCTGAGCTGTAGGTAACCTCTTGCAAGTCAGATCTTCATTTAACTATACAAAGGTCACTATCGTTTATCAAACTGATACTGGGCGATATTTACTCGACATAGTCAATCAGGGATAGTTCTTCTTAGCTTCACAGATAAAGCACATAGTATTCATTACGTGACGGCGCCGGGGGGGGTTTGAAACTCGAATCGTTAGCGAACGGATTTCCGGTGAGACTTTAAGTAAGGGTCAAGCAATAAAGGGGATGACTAATTTAACACTCGTGACAGTAGTTAGAACGTTGGTCATCACCTAGACGCTGTCATAGGGGATTTCCGGTGGGTTCAACTGAATTCAGTACCGAGGGATGGTCATTTTTTCCTGTTAGCCAGCAAAGTCACCTGCTATCAGAACATGCCTTTCGTTGGGCAGCGGTTGCCGCCTATGACGCCGTAGACCGGTGCACACGGGACATCAGACTCCGGCGAATCGCCAGATCCGCCTGTCCAATACGATGTTCGGGGCGGTCGAAATGGCCTAAACTTCGTAGGATGAGAGACGAGATTCGCCGCGTCCGCTTGCAAACCTCCGTAAGCGTCCGCCCCGGAACAACCAATGTACCTCATACAGGAACGCATCCGGCCGGATCTAGTACCCAACCTCGTACTATCCGATTAGGCTTTTGACCTCAGCGCCGCAGGCGGCCCAGCCCTCGCGCCTTGCTGTGCCCCTACCGAAAGCAGTAGATGTAACGTCGGAGCGCAGAGCCAGGAAAACGCCTGCCTACACCTGGGGAGGAGGGATAGCCCCACCCCCCGTGCGGTCGGGGGGCACCTAATACTTGCTACAGTAGCGTAGTGGGCTGGATAGGCAAACCTGACGCGGCCGGGGAGTTCCAAACTAAGGTCAAGCAGGCGAGATCCTGTCAGCCCTTGTTGTCGCACACGTACACGTCAGGTTATACGGCGACGGGGTAATTCTAATGTTGACCAGCCGACTACCGGCGGCCGGCCTACTGTCGATCATATACGGGCCTGTGCCCCAAGAAAGGCGACACTCCCCTATAAGCGCGAGCTGCCTGACGAAATTTAACCCTTAAGCTTAAAAGGGGTGGCCGCTCCTTTTGGCCCATGGGGCTAAGAGATGCTCACGCTCAAAAGGGCGCAAATTCTGGCTGAGGACCGCGTGACCTGTATGACCGCGATGCCATTAAACACGTAGCCGTGATGCCGCTATACGACCCATACTAGCTGACATCGTCTGTGTTTAGTACGCGGCTAAGGCTCTGGCGGACACCTAGTATGGGTATTGGCAAAGAGCGCGCGTCACGTCAGGACCGCATCGTTGTCGGAACAGCTAGTCGCTCACAAGCAACACTTGCCGGGCCTCCTCCAATTAAAGGGCGGGCCGGGGCGCCCCTCGCGCCGGGCCTCAGCGGGGCTGCATGGCCCACAGGTGCGGCCTGGCCTCGGACGCAGCCCTGCCCGTCCGCCACCGGGCGACTCGCTGTCTCAGCTGAATCGGGCACCGCGCCGCGACTGGCCGGCGCCCCGCCAGCTCCGGCCCCACGCCTAGGGGCGCGAATGGCTGGGCCCGGACATGCCGCATGCTCCCCCGCCCAACGGGCGGCCAGGTGCCGGCCCCCCGGGTTGCGTCCGTTGCAGGTCGGCCCGCCCAGGAGTCACCCGACGCGCCGCGGTGGTCGCCGGAGTCTGGGCCGCCGGGGAGGCGCGCCCCGGCGGGAACTGCTCGGGACGAGCACGTATCCGCACGGAGTCCTGGCTCCGCCGGCTCCACTGCTCGCGCTGCGCCTCGCGCCCTGGCCCCCCCCGGCGGGACTCCTCTGAGCGTAGCAGCCGGCCGGCCCGCGGGAGCGCACACCCCCGCCGCCGCGCAAGTGCCTATCGCCGGCGTCCGGCCCCGGAGCGGCCGCCGGACCAGGGGCTCCGCCGGCTCGCCCGTGCGCGGCACCGCCCCGCTCTCACCCGGTCCGCCGTGCGCCCGCTGGTTGCCCGCTCCGGGGTTGCCCTCCGGAGCGCCCCTTCGCCCCCGCAGGTACTAGCCTCCCCCGCGCCGGACGCAGAGGCGCGTTCAACAGAGGGGGGGCGTCCAGCCGGCACCGAAGACCCCGCACCGGCGGCCCTCCCCGGCCCGGGCGGCCCGCCGCGCGCCCGGCGGGCCACGGGGCGCCGCCGCTGGGTACAGCGCGGGGCTGCCGGCTGGCCGGGCCGCGAGGGGGCAGTGGGGGCAGGGTGGAGCAGGCACCGTGGGTCGATTCTCTCGCCGCCCGGGCCGCGCGCCACGGTGCCGACGGCGGCGCCTGCCGGATGGTTCGGCTGCGCTCCGAATCCCCCGGCGGTCTACCGGGGCCTTCCCGCGGCGGCTGGGCGGGGGTCGATGGG     
G       TTATTAATAAAAATATCTCCTAGTCCAATTAGTGTTGCTTGAAAAACTAAACTTTAAATGTTTAAAACATATAGCAGAAATAATTACACTTAACTGTATCTTAGATTTAATGTTACTATTATATCTTTATTGCGTTTTTTAAGTAAGATATATGTCAAAATTGAACTTTTATTAATTAATTCATTCATAGAATTATCTTAATTAGGATAGAAAAATTACTATTGTTATCACTATTAATAGTATCTTTATACAATAATTCAAAATAATAAATTTAACATATTTTTAAAACTAAATCTATATTTTTGTCATCAATTATTTAACAAATTATTTTTTATACTCATTTTATTAAAAGGATATTGTTGTTGAAAGAGATAAAAATTCAAATTTGTTTTCAAAGGTGTTTGTATATTATAACCTTACGTCATATTATTTCACATAAATTATTATCGAGTAAATAAAAAATAAAATGTAATTCTTTATTTATCTGATTTTGTAGATATTTTTAATTCCTAAATTTAATACTAGACCGATTCTACCGTTTGTTTAAAATCATCATTAATAATCACGATTATTAATAATATCTCAATAATGATCATAATAACTCATCATAATAAATTTTTTAAAACGAACTATCTTATTAATACATCTGAACATGTAATTTAAAGTATTAATGAATATTCATAATAAAAATTTATTAAACAAGAAAATATTAGTTTTGTTATTAAACAAAATAAATAATTCAATAAAATGATAATAATAATGAAAATACCGTGTATATGCATTCTAATAGACAATACAATTAGTAAAAATTATAACTATAAAAATTATTCTTAAAATAATCATTAAGTTTAAAAATTAAAGAATAATTTCGAGTTTGTACAATAATATCACAAATAAAGAAAATAAAGAATTGAATTTCTTTAGTTTATTTATAATTTTATTAAAAGAAGTAATATCTCACGAAGCCTAGCTAGTTCATACGTTAGTATATATCAGAGTACACGACAATAGCATTTCTTAATTCACCAGAGTTAGTCTTATCGTCAACTAGTTATCAGATTATCCCTCATTAATTTAGGTGGTGGGAAATACAACAGGTGAACAATGTAGGTTCGATCTATGTTATGATTTCGTAACCGCGGGTCTACTTATGTTATTAAGGCGCGCAAGTTCAGACTTCCATAAGTTACCGTGGAACAGACCCATTCCATGCGTTTGATCGACCGCATTGTCTACTGCATCCAAATCTCATAGACGAACTGACGAAGTAGCAGCTGTGTTGTCGTATGACTAAATCATTCTGATCCCGCCAATCAATTCACATTGGATCTGGACAGAGTAGCGGTGACACTCCATGGTTGGTGGAACTTATTAGCATCCACCAAGGAAAAACGTTCAACATGGATAATAGAATAGCTTCTGTATTCGACGAAGCGTAAATAATATTTCAATTCGAGCTACAATAGCTTGCCTTTACGCATTGCCATCCTCCATTGGTAGTTCAGTAATCAAGCGTTAGCCTATAGGATGCTTCCACACTGATGAAACATGTGGGGAACTAAGGGCCGAGTCTCTAACAAAGGTTTAACAACTATGCTCGGATGATACAGTGTCCTGTTCTGAGCTGTAGGTAACTTCTTGTGATTCAGATCTAGATTAAACTACACAGGGGCCACTTTCGTTTATAAAACTGTTACTGGGCGATACTTACTCGACAGAGCCAATAAGGGATAGTTATTCTTAGCTTCACAGATAGAGCACATAGTATTCAGTACGTCACGGGGCCGGGGGGGGTTTGAAACTCGATTCGTTAACGATTGGATTCCCGGTGAGACTTCAAGTAAGGCTCACGTAATAAAAGGGATGACTAATTTAAAACACGTGACAGTAGTTAGAACGTCGGTCATCACCTAGACGCCGTCATAGGGGATTTCCGGTGGGTTAAACTGAATTCAGTACCGAGGGATGGTCATTTTTTCCTTTTAGCCAGCAAAGTCACCTACTATGAGAACATGCCGTTCGTTGGGCAGCGGTTGCCGCCTACGACGCCGTAGACCGGTCCACACGGGACATCGGAGACCGGGGAATCGACAGATCCGCCTGTCCAACAAGAGGTTCGGAGCGGTCTAAATGGCCTGAACTTCGTGCGATGAGAGGCGAGATTCGCCGCGGCCACTCGGAAACCTCCGCGACCGTACGCCCCGGAACTACCAATGTGCCTCATACGTGAACGCATCCGGCCGGATCTAGTACTCAACCGTGTACAATCCGATCAGGCTATTGACCTCAGCGGCGCAGGCCGCTCAGCCCTCGCGCCTTGCTGTGCCGCTACCGAAAGCACTAGATGTAAAGTCGTAGCGCAGAGCACGGAAAACGCTTGTCTACCCCTGGGGACGAGGGATAGCACCATCCCCCCTTCGGTCGAGGCGCCCCTTATACTTGCCACAGTAGCGTAGTGGGCTGAATAGGCGAACCTGACGCGGCCAGGGAGTTCCAAACTAAGGTCAGGGAGGCGAGATCCTGTCAGCCCTTGTTGTGGCACACGTACACGTCAGGTTATAATGCGACGGGGGAATTCTAAGGTTGACCAGCCAAGTACCGGCTCTCGGCCTACTGTCGATCAAATACGCCCAGGCGCCCCAAGACAGGCGACGCTCCCCTATAAGCCCGAGCTGCATGACAAGATTTTACCCTTAACCTTACACGGGGTGGCGGCGCTTTTTGGCGCATGGGGCTAGGAGTTGCTCACGCTCAAAAGGGCGCAAATTCTCGGTGAGGACCGCGGGACCTCTCTGACCGCGATGCCATTATACACGTATCAGTGATGCCGCTATACGTCCCATACTAGCTGACATCGTCTGTGTTTAGCACGGGGCTGAGGCTCTGACGGACACCTAGTACGAGTATTGGCAAAGAACACGCGTCACGTCAGGGCCGCCTCGTTGGCGGGACAGCTACTCACTCACAAACCACACTTTCCGGGCCTGGACGAATTAGAGGGCGGGCCCGGTCGGCACTGGCGCCGGGCCTCAGCGGGGCTGCATGGCTCACACGTGCGGCCTGGCGTCGGCCGCAGCCCCGTCCGTCCGCCACCGGACGAGTCGCTGTCTCAGCTGCATCGGGCACCGCCCCGCGACTCGCCGGCGCCCCGCCAGCTCCGGCCCCACGCCTAGGGGAGCGAATGGTGGGGGCCGGAGGTGCCGCATGCTCCCCCCCCCAACGGGCGCCCAGGTGCGGGCCCCCCGGGTTGCGTCCATTACAGGGCTGCCCGCCCAGGAGTCACCCACCGCGCCGCGGTGGTCGCCGGAGTCTAGCCCGCCGGGGAGGCGCGCCCCCGCCGGAACTGTTCGGGACGGGCATGCATCCCCAGGGGGGCCGGGCGCCGCCGGGTCCACTGCTCGCGCTACGCCTCGCGTCCTCGCCCCCCCCGGCCGGACTCCTCTGATCGTAGCTGCCGGCCGGCTCGCGGGACGGTGCACATCCGCCGCCGCGCAACTGCCGATCCCCGGCGCCCGGCCCCGGAGCGGCCGCCCGGCCAGGGGCTCCGCCGGCTCGCCCGTGCGCGCCCCCCCGCCGCTCTGACCCGGCCCCCCGCGCCCCCGCTGGTTGCCCGCTCCGGGGTTGCCCTCCGAAGCCCCCCTGCGCCCCCGCCCGTACCAGCCTCCGCCGCGCCGGACGCAGAGGCGCGTTCAACAGGGGGGGGGCGTCCAGCAGGCACCGAAGACCTGGCACCGGCGGCGCTCCCCGGCCCGCGCGGCCGGCCGCGCGCCCGGGGGGCGACCGGGCCCCGCCGCGGGCTACAGCGCCTAGCTGCCGGCTGGCCGTGCCGCGAGGGGGCAGTGGGGGCAGGGCGGGGCAGGCGGGGTGGGTCGATTCTCTCGCCGCACGGGTCGCGCGACACGGTGCCGACGGCGGGGCGTGCCGGATGGTTCGGCTACGCTGCGATTCCCCCGCCGGTCTCCCGGGGCGTTGCCGGGGCGTCTGGGCCGGGGCCGAGGGG     
F       TTATTAATAAAAATATCTTCTAGTCCAATTAGTGTTGCTTGAAAGACTAAATTATAAATGTTTAAATCATATAGCAGAAATTATTACATTTAAATGTATCTTAGATTTAATGTAACTATTATATCTTTATTGCTTTTTTTAAGTAAGATATATGTCAAAATTTAACTTTTAATAATTAATTCATTTATAGAATTATCTTAATTAGGATAGAAAAATTACTATTGTTATCACTATTAATAGTATCTTTTTACAAAAATACAAAATAATTAATTTAACATATTTTTAAAACTAAAACTATATTTTTGTCATCAATTATTTAACAAATTATTTTTTATACTTATTTTATTAAAAGGATATTGTTGTTGAAAGAGATAAAAATTCAAATTTGTTTTCAATGTTGTTTGTATATTATAATCTTACGTCATATTATTTAACATAAATTGTTATCGAGTAAATAAAAAATAAAATGTAATTCTTTATTTATCTGATTTAATAGATATTTTTAATACCTAAATTTTATACTAGACCGATTCTTCCGTTTGTTTAAAATCATAATTAATATTCACGATTATTAATAATATCTCAATAATGATCATAATAACTAATCATAATAAATTTTTTAAAACGAACTATGTTATTAATACATCTGAACATATAATTTAAAGTAATAATGAATATTCATAAAAAAAATTTATTAAACAAGAAAATATTAGTTTTGTCATTAAACAAAATAAATAATTCGATAATATGATAATAATAATGAAAATACTGTGTATATGCTTTCTAATATACAATACAATTACTAAAAAATATAACTATAAAAATTCTACTTAAAATAATCATTATGTTTAAAAATTATAGAATAATTTCGAGTATTTACAATAAAATAACGAATTAAGAAAATAAAGAATTGAATTTCTTTAGTTTATTTATAATTTGATTAAAAGTAGTAATATCTCACGATGCCTAGCTAGTTCTTACGTTTATATATATCAGAGTACACGACAATAGCATTTCTTAATACACCAGAATTACTCTCATCGTCAACTAGGTATCAGATTATCCCTCATTAATTTAGGTGGTGGGAAATACAACAGGTGAACATTCTGTGATCATAATATGTTATGATTTAGTAACCACGGGTCTACTTAGGTTATTAAGGCGCGCACGCTCCTACATCCATAAGTTACCAAGGGACAGACCCATTCCAGGCGTTTGATCGACCGCTTTGTATACTGGATCCAAATTTCAAACACGAACTGACGAAGTAGTAGCCGTGTTGTCTTATGACTAAATCATTCTGAGCCCGCCAATCAATTCACATTGGATCTGGAAAGAGTAGCGGGGACACTCCACGGTTGGTGGAACTTATTAGCACCCACTTAGGAATTACGTTCGACATGGCTAATATAATATCTTCTGTATTCGCCGAACCGTAAATAATATTTAAATTCGAGCTACCCTTGCTTCCCTTTACACATAGCCATCCTCCTGTGGTAGTTCAGTTCTTAAACGTTTGCCAATAGGATGCTTACAAACAGACGAAACACGTGGGAAACTAAGAGCCGAGTCTCTAACAAAGGTTCAACAACTAAGCTCGGGTGAGGCAGTTTCCTCTTCTGAGCTGTAGGTAACTTCTTGTGATTCAGATCTTGATTAAACTATACAAAGGCCACTTTCGTTTATCAAACTGATACTGGGCCGTACTTACTCGACACAGGCAATAAGGGATTGTTATTCTTAGCTTCACAGATATGGCTCATAGTATTCAATACGTCACGGCGCCGGGGGGGGTTTGAAACTCGATTCGTTATTGAAGCGATTTCCGGTCAGGCTTCACGTAAGGATTAGGTAATAAAAGGGATGACTAATTTAAAACTCGTGACAGTAGTTAGAACGTCGGTCTTCACCAAGACGCAGTCATAGGGGATTTGCGGTGGGTTAATCTGAATTCAGTACCGAGGGATGGTGCTTTTTTCCTCTTAGCCAGCAAAGTCACCTTCTATGAGAACATGCCGTTCGTTGGGCAGCGGTGGCCGCCTACGGCGCCGTAGACCGGCGCACACGGGACATCCGACGCCCGGGAATCGACAGATCCGCCTGTCGAATACGAGGTTCGGAGCGCTCGAAATGGCCTAAACTTCGTAGGATGAGAGGCGAGATTCGCCACGTCCACTCGGAAACGTCCGCAACAGTCCGCCCCGGAACCACCAATGTACCTCATACGAGAACTCATCCAGCCGGATCTAGTACACAACCGTGTATGATCCGATCAGGCTTTTGACCTCAGCGGCGCAGGCCGGGCAGCCCTCGCGCCTCGCTGTTCCTCTACCGAAACCAATAGATATAAGGTCGAAGCGCAGAGCCAGGACAACTCGTGGCTACACCTGGGCAGGAGGGCTAGCCCCATCCCCGCTACGGTCCGGGCGCACCTAATACTAGCGACAGCAACGTAGTGGGCTGTGTAGTCGAACCTGACGCAGCGGGGGAGTTCCAAACTAAGGTCATGAAGGTGAGATCTTGTCAGCCCTTGTAGTGGCACACGTACACGTCAGGTTATATTGCGATGGGGGAATTCTAAGGTTGACCAGCCCATTAGCGCAGGTCGGCCTACTCTCGATCAAATACGGCCTGGGGCCCCAAGACAGGCGACCCTCCCCTAGAAGCTCCAGCTGCTTGACAATCTTTTACCCTTAACCGTAAACGGGGTGGCGGTCCTTTTTGGCTCATGGGGCTAAGAGTCGCTCACGCTCAAAAGGGCGCAAATTCTGGGTGAGGACCGCTGGCCCTCTATGACCGCGATGCAATTCAACACGTATCCGCGATGCCGCTCTACGTCCGATGCTAGCTGACATCGTCTGTGTTTAGAACCGGGCTAAGGCTCTGACGGACACCTAGTATGTGTATTGGCAAAGACCACGCATCACGTCAGGGCCGCCTCGTTGGCGGAACAGCTATTCCCTCACAAACAACACTTGACGGGCCTCCTCCAATTAGAGGGCGGGCCCGAGCGGCACTGGCGCCGGGCATCAGCGGGGCTGCATGGCCCACACGTGCCGCCTGGCCATGTAGGCCGCCCTGCCCTTCCGTCACCGGCCGAATCGCTGTCTCAGCTGAATCGGGCACCGCCCCGCGACTGGCCGGCGCCCCGCCGGCTCCGGCCCCACGCCTAGGAGGGCGGATGGCGGGGCCGGGAGGTCCCGCATGCTCGCCCGCCCAACGGGCGGCCAGGTGCGGGCCCCGCGGGTTGCGTCCCTTGCAGGGCGGCCCGCCCAGGAGCCACCCTCCGCGCCGCGGTGGTCGCTGGAGACTTGGCCGCCGGGGAGGCGCGCCCCGGCAGGAACTGCGCGGGACGGGCACGCATTCGCATGGAGGCCGGGCGCCGCCGGGTCCACTGCTGACGCTGCGCCTCGCGCCCTCTCCGGCCCCGGCCGGACTGCTCTGATCGTAGCTGCCGGCCGGCCCACGCGACCGGACACCCCCGCGGCCGCGCACATGCCGATCGCCGGCGGCCGGCCCCGGAGCGGCCGCTCGGCCAGGGGCTCGGCCGGCTCGCCCGTCCGCTGCCCCGCGTCGCTTTCACCGGGTCCCCCGTGCGCCCGCTGGTTGCCCGCTCCGGGGTTGGCCTCCGGAGGAGCCCGTAAGACCCGCCCGTACGAGCCTCCGCCGCGCCGGAGGCAGAGGCGCGTTCAATAGAGGGGGGGCGTCCAGCGGGCACCGAACACCCTGGACCGGCGGCCGTCCCCCGCCGGGGGGGCCAGCCGCGCGCCCGGCCGGCCACAGGGCCCCGCCGCTGGCCACAGCGGCTCGCTGCCGGCTGGCCGCGCCGCGCGGGGGCAGTGGGGGCAGGGTGGCTCACGCAACGTGGGTCGATTCTCTCGCCGCACGGGTCGCGCGCCACGGTGCCGACGGCGGCTCGTGCCGGATGGTTCCGCTCCGCTGCGATTCCCCCGCCGGTCTCCCGGGGCGTTGCCGGGGCGCCTGGGCCGGGGTCGCCGGG     
E       TTATTATTAAAAATATCTCCTAGTCCAATTAGTGTTGCTTGAAAAACTATATATTAAATGTTTAAAACATATAGCAGAAATTATTACACTTAAGTGTATCTTAGATTTAATGTTAATATAATATCTTTATTGCGTTTTTTAAGTAAGATATTTGTCAAAATTTAAATTTTATTAAATAATTCATTAATAGAATTATCTTAATTAGAAAAGAAAAATTATTATTGTTATCACTATTAAAAGTATCTTTATACAAAAATTCAAAATAATAAATTTAACATAATTTTAAAACTAAACCTATATTTTTGTCATCAATTATTTAACAAATTATTTGTTATACTTATTTTATTAAAAGGATATTGTTGTTGAAAGAGATAAAAAGACAAAATTGTTTTCAAGGATGTTAGTATATTATAACCTTACGTCATTTTATTTCACATGAATTTTTATCGAGTAAATAAAAAATAAAATGTAATTCTTTATTTAACTGATTTTTTAGATATTTTTAATTCCTAAATTTGATACTAGACCGATTCTCCCGTTTGTTTAAAATCATTATTAATAATCACGATTATTAATAATATCTCAATAATGATCATAATAACTTATCATAATAAATTTTTTAAAACGAACTATTTTATTAATACATCTGAACATGTAATTTAAAGTATTAATGAATATTCATAATAAAAATTTATTAAACAAGAAAATATTAGTTTTGTAATTAAACAAAATAAATAATTCAATAAGATGATAATAATAATGAAAATACTGTGTATATGCTTTCTAATACACAATACAATTATGAAAAAATATAACTATAAAAATTTTTCTTAAAATATTCATTACGTTTAAAAATTAAAGAATAATTTCGAGTTTTTACAATAAAAGTACAAATGAAGAAAATAAAGAATGGTATTTCTGTAGTTTATTTATAATATAATTAAAAGAAGTGATATCTCACGAGGCCTAGCAAGTTCATACGTTTATATATATCAGAGTACACGACAATAGCATTTCTTAATACACCAGAGTTACTCTTATCGTCAACTAGTTATCAGATTATCCCTCATTAATTGAGGTTGCGGGAAATACAACAGGTGAACACTGTTCGATCCCTATATGTTATGATTTGGTAACCACGGGACTACTTATGTTATTAAGGCGCGCATGTTATCACATCCATAAGTTTCCATGGGACAGACCCATTCCAGGCGTTTGATCGACCGCATTGTATACTGTATCCAAATCTCAAACACGAACTGACGAAGTAGCAGCCGTGTTGTCGTATGACTAAATCATTCTGATCCAGCCAATCAATTCACATTGGATCTGTAAGGAGTAGCGGAGACACTCCATTGGTGGTGGAACTTATTAGCATCCACCAAGGAAAGACGTGCTACATGGGTAATATAATATCTTCTGTATTCGACGAAGGGTAAATAATATTTGAATTGGAGCTACTATAGCTTCCCTTTACGCATGGCCATCCTCCAGTGGTAGTTCAGTACTTAATCGTTAGCCCATAGGATGCTTACATACAGAAGAAACACGTGGGCAACTAAGAGCCGAGTCTTTAACAAAGGTTCAACAACTATGCTCGGGTGAGGCAGTGTCCTGTTCTGAGCTGTAGGTAACGTCTTGCTATTCAGATCCAGATTAAACTATACATGGGCCACGTTCGTTTATTAAAATGATACTGGGCACTAGTTATTCGACAAAGTCAATTAGGGATAGTTATTCTTAGCTTCACAGATAGGGCCCATAGTATTCAGTACGTTACGGCGCCGGGGGGGGTTTGAAACTCGAGTCGTTAGCGATTGGATTACCGGTTAGTCTTCATGTAAGGGTGAAGTAATAAACGGGATGACTAATTTAAAACTCGTGACAGTAGTTAGAACGGGGGTCTTCACCAATACGCAGTCATAGGGGATTTCCGGTGGGTTAAACTGAATTCAGTACCGAGGGATGGTCCTTTTTTCCTTTTAGCCAGCAAAGTCACCTTCAATGAGAACATGCCGTTCGTTGGGAAGCGGTCGCCGCCTACGACGCCGTAGACCGGCGCACACGGGACATCCGCCACCGGGGAATCGACAGTTCCGCCTGTCCAATACGATGTTCGGAGCGATCGAAATGGCCTGAACTTAGTAGGAGTAGAGGAGAGATTCGCCGCGTCCGCTAGGAAACGTCCGCTACGGTCCGCCCCGGAACCACCCATGTACCTCATACGGGAACGCATCCGTCCGGATTTAGTACACCACCGTGTAGGATCCGATCAGGCTATTGACCTCAGCGGCGCAGGCCGGGCAGCCCTCGCGCCTTGCTGTGCCACGACCGCACACAGTAGATATAAGGTCGCAGCGCAGAGCAAGGAATACGCCTGACTACCCCTGGGGAGGAGGGATAGCCCCACCACCCTTGCGCTCAGGGGACCCCTCATTCTTGCCACAGTAGCGTAGTGGGCTGGGTAGGCGAACCTGACGCGACGGGGGAGTTCCAAACTAAGGTCAAGCAGGAGAGGTCGTGTCAGCCCTTGTATTGGCACACGTACACGTCAGGTTATAGTGCGATGGGGGAATTCTAAGGTTGACCAGCCCAGTACCGGCGCCCGGCCTACTCTCGGTCAAATACGGCCTGGCGCCCCAAGACCGGCGACACTCCCCTACAAGCTCGAGCTGCCTGACGATTTTTCACCCTTAACCGTAAACGGGGTGGCCGCACATTTTGGCTCATGGCGCTAAGAGTTGCTCACGCTCAAAAGGGCCCAAATTCTGGGTGCGGACCGCGGGTCCTCTATGACCGCGATGCAATTATACACGTATCCGTGATGCCGCTTTACGTCCGATACTAGCTTACATCGTCTGGGTTTAGAACCGGGCTAAGGCTCTGGCGGACACTTAGTATGTGTATGGGCAAAGATCACGCGTGACGTCAGGGCCGCTTCGTTGTCGGAACAGTTGGTCACTCACAAACAACACTTGCCGGTCCTCCTCCAATTACAGGGCGGGCCCGGGCGCCACTGGCGCCGGGCTTCAGCGGGGCTGCATGGCCCACAAGTGCCGCCTGGCCTGCTAGGCCCCCCTGTCCGTCCCCCACCGCCCGAGTCGCTGTCTACGCTGAATCGGGCACCGCCCCGCGACTCGTCGGCGCCCCGCCAGCTCCGCCGCCACGCCTAGGGGCGCGCCTGCCGGGGCCCGGACATCCCGCATGCTCTCCCACCCAACGGGCGGACAGGTGGCGGCGCCCCGGGTTGCGTCCGTTTCAGGCCGGACCGCCCAGGAGTCACGCGCCGCGCCGCGGTGGCCGCGGGAGTCTGGGCCGCCGGGTAGTCCGGCCCCCGCCGGAACTGATCGGGACGAGGATGCATCCGCAGGGAGCCCGGGCCCCGTCGGGCCCACTGCTCGCGCTGCGCCTCGCGTCCTCGCCCCCCCCGGCCGGTCTCCTCTGATCGTAGCGGCCGGCCGGCCGGCGGCACCGGACACCCCCGCCGCCGCGCACATGCCTATCGCCGGCGGCCGCCCCCGGAGGGGCCGCCCGGCCAGGGGCTCCGCCGGCTCGCCCGTGCGGCGCCCCGCCTCGCTCTCACCGGGTCCCCCGCGCGCCCGCTGGTTGCCCGCTCCGGGGTTGGCCTCCGGAGAGCCCCTTCGCCGCGGCCCGTACCAGCCTCCCCCGCGCCGGACGCAGAGGCGCGTTCAAGACCGGGGGGGCGTCCAGCCGGCACCGAAGACCCTGCACCGGCGGCCCTCCCCGGCCCGTGCGGCCGGCCGGGCGCCCGGGGGGCGACCGGGCCCCGCCGCTGGGTACAGCGCCGGGCTGCGGGCTGGCCGTGCCGCGCGGGGGCTGTGGGGGAAGGGCGGTGCAGGCACGCTGGGTCGATTCTCTCGCCGCACGGGTCGTGCGGCACGGTGCCGACGGCGGAGGGTGCCGGATGGTTCGGCTACGGTCCCAGTCCCCCGCTGGTCTCCCGTGGCCTTGCCGGGGCTGCTGGGCCGGGGTCGAAGGG     
D       TTATTAATAAAAATATCTCCTAGTCCAATTAGTGTTGCTTGAAAAACTACATTTTAAATGTTTAAATCATATAGCAGAAATCATTACACTTAATTGTAGCTTAGATTTAATGTTAATATTATATCTTTATTGCATTTTTTAAGTAAGATATTTGTCAAAATTCAATTTTTTTTAAATAATTCATTAATAGAATTATCTTAATTAGGATAAAAAAATTAATATTGTTATCACTATTAATAGTATCTTTCTACAAAAATTCAAAATAATCAATTTAACATATTTTTAAAACTAAAACTATATTTTTGTCATCAATTATTTTACAAATTATTTTTTATACTCATTTTATTAAAAGAATATTGTTGTTCAAAGAGATAAAAAATCAAATTTGTTTTCAAAGATGTTAGTATATTATAACCTTACGTCATATTATTTAACATCAATTATTATCGAGTAAATAAAAAATAAAATGTAATTCTTTAATTAACTGATTTAGTTGATATTTTTAATTCCTAAATTTAATACTAGATCGATTCTCCCGTTTTTTTAAAAACATAATTAATATTCACGATTATTAATAATATCTCAATAATGATCATAATAACTCATCATAATAAATTTTTTAAAACGAACTATGTTATTAATACATCTGAACATGTAATTTAAAGTATTAATGAATATTCATAATAAAAATTTATTAAACAAGAAAATATTAGTTTTGTTATTAAACAAAATAACTAACTCAATAAGATGATTATAATAATGAAAATACTGTGTATATGCATTCTAATATACAATACAATTATTAAAAAATATAACTATAAAAATTATACTTAAAATAATCATAAAGTTTAAAAATTAAAGAATAATTTCGAGTATATACAATAATAAAACGATTAAAGAAAATAAAGAATTGAATTTCTTTAGTTTATTTATAATATAATTTAAAGAAGTAATATCTCACGAAGCCTAGCAAGTTCTTACGTTTATATATATCAGAGTACACGACAATAGCATTTCTTAATGCACCAGAATTAGTCTGATAGTCAACTAGTAATCAGATTATCCCTCATTAATTTAGGTTGCGGGAAATAAAACAGGTGAACAGTGTCCGCTCAATTTATGTTATGATTTCGTAACCACGGGTCTACTTAAGTTATTAAGGCGCGCAAGATCACACATCCATAAGTTGCAACGGGACAGACCCATTCCAGGCGTTTGATCGACCGCATTGAGTACTGAATCCAAATCTTAAGCACGAACTGACGAAGTAGTAGCTGTGTTGTCGTATGACTAAATCATTCTGATCCCGCCAATCAATTCACATTGGATCTGTAGTGAATAGCGGCGACACTCCATCGTTGGTGGAACTTATTAGCATCCACCTAGGAAACACGTTCCACATGGATAATATAATATCTTCTGTATTCGCCGAAAGGTAAATAATATTTCAATTCTAGCTACTATGGCTTACCTTTAGGCATGGCCATCCTCCAATGGTAGTTCAATACTGAATCGTTAGCCAATAGGATTCTTCCAAACAGACGAAACATGTGGGGAACTAAGAGCCGAGTCTATAACAAAGGTTCAACAACTATGCTCGGGTGAGGCAGTGTCCTTTTTTGAGCTGTAGGTAACCTCTTGCGATTCAGATCTTGATGAAACTATACACGGGCCACTTTCGTTTATCAAACTGATACTGGGCCATACTTATACGACATAGCCAATTAGGGATAGTTATTCTTAGCTTCACAGATATTTCACATAGTATTCAGTACGTAACGGCGCCGGGGGGGGTTTGAACCTAGAATCGTTACGGACTGGATTACCGGTGAGACTTCATGTAAGGTTAAAGTAATAAACGGGATGACTTATTTAAACCACGTGACAGTAGTTAGAACGACGGTCTTCACCAAGACGCGGTCATAGGGGATTTCCGGTGGGTTAAGCTGAATTTAGTACCGAGGGATGGTCATTTTTTCCTTTAAGCCAGCAAAGTCACCTTCAATGAGAACCCGCCGTTCGTTGGGCAGCGGTTGCCGACTACGACGCCGTAGACCGGATCACACGGGACATCCGACACCGGGGAATCGCCAGCTCCGCCTGTCCAATAAGAGGTTCCGAGCGTTCGAAATGGCCTGAACGTCGTTGGAATAGAGACGAGATTCTCCGCCTCCGCTGGAAAACCTCCGAGACCGTCCGCCCCGGAGCGACGAATGTACCTCATACCTGAACGCATCGGGCCGGATCTAGTACAGTACCGTGTACTATCCGATCAGGCTATTGACCTCAGCGGCGCAGGCCGGCCAGCCCTCGCGCCTCGCTATGCCCCTACCGAATCCACTAGATATCACGTCGGAGCGCAGCGCAAGGAACACGCCTGACTACTCCTGGGGAGGAGGGATAGCCCCACCCCCCCTACGATCGGGGCGCGCCAAATCCTTGCCACAGTAGCGTAGTGGGCTGAATAGGCGAACCTGACGCGACGGGGGAGTTCCAAACTAAGGTCAAGCAGGGGAGATCCTGTCAGCCCTTGTTGTTGCACACGTACACGTCAGGTTATATTGCGAAGGGGGAATTCTAAGGTTGACCAGCCCAGTACAGGCGCTCGGCCGACTCTCGCTCAAATACGGGCCGGCGCCCCAAGACAGGCGACACTCCCCTATTAGCGCCAGGTGCATGACAAACTATCACCCTTAACCTTAAACGGGGTGGCGGCGCTTTTTGGCTCATGGGGCTAAGAATCGCTCACACTCAACAGGGCGCAAATTCTCGGTGAGGACCGCGGGGCCTCTATGACCGCGATGCCATCACACACGTATCCGTGATGCCGCTTTACGTCCGATACTAGCTGACATCGTCTGTGTTTAGAACCCGCCTAAGGCTCTGTCGGACGCCTAGCATGCGTATTTGCAAAGTACACGCGTCACGTCACGGCCGCATCGTTGCCGGCACAGCTACTCACTCACGAACAACACTTGGCGGGCCTCTGCCAATTGGAGGGCGGGCCCGCGCGCCATTGGCGCCGGTCCTCAGCGGGCCTGGATGGCCCACAGGTGCGGCCCGGCGGGCGTGGCGTCCCTGGCCCTCCCCCACCGGCCGAGTCGCTGTCTCACCTGAATCGGGCACCGCGCCGCGACTCGCCGGCGCCCCGCCGGCTCCGGCCCCACGCCTAGGGGCGCGGGTGCCGGGGCCCGGAGATCCCGCATGCTCCCCCGCCCAACGGGCGGGCAGGTGCCGGCGCCCCGGGTTGCGTCCGTTGCAGGCCGGACCGCCCAGGAGTCACCCACCGCGCCGAGGTGGTCGCGGGAGCCTGGGCCGCCGGGTAGGCCCGCCCCGGCCGAAACTGCTCGGGACGAGGATGCATCCCCAGGGAGTCCGGGCGCCGCCGGCTCCGCTGCTGGCGCTGCGCTTCGCGCCCTCGCCCCCCCCGGCCGGACTCCTCTGATCGTAGCCGCCGCCTGGCCCGCGCGACCGTACACCCCCGCTGCCGCGCAAGTGCCTATCCCCGCCGGCCGGCCCCGGAGCGGCCGCCCGGCCAGGGGCTCCGCCGGCTCGCCCGTGCGGGGCTCCGCGTCGCTCTCACCCCGTCCTCCGTGCGCCCGCTGGTGGCCCGCTCCGGGGTTGCCATCCGGAGAACCGCTTTAGCCCCGCGCGTACAAGCCTCCCCCGCGCCGGACGCAGAGGCGAGTTCAACAGCGGGGGGGCGTCCAGTCGGCACCGAAGACCCTGCACCGGGGGCCCTCCCCGGCCCGGGCGGCGGGCCGCGCGCCCAGCGCGCGGCGGGGCCCCGCCGCTGGCTACAGCGCCTGGCTGCCGGATGGCCGTGCCGCGCGGGGGCTGTGGGGGGGGGGCGGCGCAGGCTCGGTGGGTCGATTTTCTCGCCGCACGGGTCGCGCGCCACGGTGCCGACGGCGGCGGGGGCGGGATGGTTCGGCTCCGCTCCTACTCCCCCGCCCGTCTGCCCCGGCTTTGCCGGGGCGGCTGGGCGGGGGTGGAAGGG     
C       TTATTAATAAAAATATCTCCTAGTCCAATTAGTGTTGCTTGAAAAACTATATATTAAATGTTTAAAACATATAGCAGAAATTATTACACTTAATTGTATCTTAGATATAATGTCATTATTATATCTTTATTGCTTTTTTTAAGTAAGATATTTGTCAAAATTTAAATTTTATTAATTAATTCATTTATAGAATTATCTTAATTAGAATAAAAAAATTACTATTGTTATCACTATTAATAGTATCTTTGTACAAAAATTCAAAATAATTAATTTAACATATTTTTAAAACTAAATCTATATTTTTGTCATCAATTATTTTACAAATTATTTGTTATACTAATTTTATTAAAAGGATATTGTTGTTGAAAGTGATAAAAAATCAAAATTGTTTTCAAAGTTGTTAGTATATTATAACCTTACGTCATATTATTTCACATAAATTTTTATCGAGTAAATAAAAAATAAAATGTAATTCTTTATATATCTGATTTTTTGGATATTTTTAATGCCTACATTTAATACTAGACCGATTCTTCCGCTTGTTTAAAAACTTTATTAATACTCACGATTATTAATAATATCTCAATAATGAACATAATAACTTATCATAATAAATTTTTTAAAACGAACTATGTTATTAATACATTTGAACATATAATTTAAAGTATTAATGAATATTCATATTAAAAATTTATTAAACAAGAAAATATTAGTTTTGTTATTAAACAAAATAATTAAGTCAAAAAGATGATTATAATAATGAAAATACTGTGTATATGCATTCTAATATACAATACAATTATTAAAAATTATAACTATAAAAATTATTCTTTAAATATTCATTATGTTTAAAAATTAAAGAATAATTTCGAGTGTTTACAATAAAAATACAATTAAAGAAAATAAAGAATAGAATTTCTTTAGTTTATTTATAATATTATTAAAAGAAGTAATATCTCACGACGCCTAGCTAGTTCTTACGTTTTTATATATCAGAGTACACGACAATAGCATTTCTTAATCCACCAGATTTAGTCTAATCGTCAACTAGTTATCAGATTATCCCTCATTAATTTAGGTTGCGGGAAATACAACAGATGAACTTTGTGCGATCATTTTATGTTATGATTTGGTAACCCCGGGGCTACTTATGTTATTAAGGCGCGCAAGATCGATCATCCATAAGTTGCTATGGTACAGGCCCATTCCAGGCGTTTGATCGACCGCATTGTATACTGAATCCAAATCTCATACACGAACTGACGAAGTAGCAGCTGTGTTGTCCTATGACTAAATCATTCTGATCCCGCCAATCAATTCACATTGGAGCTGTAGCGAGTAGTGGTGACACTCGATTGTTGGTGGAACTTATTAGCAACCACGCTGGAAATACGTTCAACATGGATAATATAATATCTTCTGTGTTCGCCGAAAGGTTAATAATATTATAATTGTAGCTACTATCGCTTACCTTTAAGCATCGCCATCCTCCGCTGGTAGTTCACTACTAATTCGTTAGCCGATAGGATGCTTTCATACAGACGAAACAGGTGGGGAACTTAGAGCCGAGTCTATAACAAAGGTTCAACAACTATGCTCGGATGAAGCAGTGTCCTGTTCTGAGCTGTAGGTAACTTCTTGCGATTCAGATCACGATTGAACTATACATGGGCCACTGTCGTTTATCAAACTTATACTGGGCCCTATTTATTCGACACGGGCAATAAGGGATAGTTATTCTTAGCTTCACAGATAGGACGCATAGTATTCAGTACGTGACGGCGCCGGGGGGGGTTTGAACCTCGAATCGTTAATGATTGGATATCCGGTTAGACTTCATGTAAGGATTACGTAATAAATGGGATGACTAATTTAAATCTCGTGACAGTAGTTAGAACGGCGGTCGTCACCAATACGCAGTCATAGGGGATTTCCGGTGGGTTAAACTGAATTAAGTACCGAGGGATGGTCATTTTTTCCTATTAGCCAGCAAAGTCACCTTCCATAAGAACGCGCCGTCCGTTGGGCAGCGGTGGCCGCCTAAGACGCCGTAGACCGGCGCACACGGGACATCCGACACCGGGGAATGGGCAGATCCGCCTGTCCAATACGAGGTTCGTAGCGGTCGAAATGGCCTGAACTTCGTAGGATGAGAGGTGAGATTCGCCGCGTCCGCTAGAAAACCTCCGTAACGGTCCGCCCCGGAACCACCCATGTACCTCATACGTGAACGCATCGGGCCGGAGCTAGTACACAACCGTGTACAATCCGATCAGGCTATTGACCTCAGCGGCGCAGGCCGGCCAGCCCTCGCGCCTCGCTGTGCCCCTACCGAAGGCACTAGATATTAGGTCTCAGCGCAGAGCAAGGAAAACGGCTGGCTACACCTGGGGAGGAGGGCTAGCGCCATCCCCCATGCGGTCGGGGCGGGCCTTATACTTGCGACAGTAGCGTAGTGGGCTGAATAGGCGAACCTGACGCAACTCGGGAGTTCCAAGCTAAGGTCAAGCAGGGGAGATCCTGTCTGCCCTTGTTCTGGCACACGTACACGTCAGGTTATACTGCGATGGGGGAATTCTAAGGTTGACCAGCCTAATACCGAGGCTCGGCCTACTCTCGATCAGATACGGTCAGGCGCCGCAAGACAGGCGAGTCTCCGCTAAAAGCGCGAGCTGCGTGACAAACTATCACCCTTAACCTTAAACGGGGTGGCGGCGCGTTTTGGCTCATGGGGCTAAGAATTGCTCACACTCAAAAGGGCGCAAATTCTGGGTGAGGACCGCGGGCCCTCTCTGACCGCGATGCAATCAAACACGTAGCAGTGATGCCGCTTTAGGTCCGACACTAGCTGACATCGTCTGAGTTTAGAACCGGCCTAAGGCTCTGTCGGACACGTAGTATGGGTATTCGCAAAGGACACGCGTCACGTCAAGTCCGCCTCGTTCGCGGCACAGCTACTCACTCACAAACAACACTTGACGGCCCTCCGCGAACTAGAGGGCGGGCTCGGGCGCCACTGGCGCCGGGCCTCAGCGGGGCTGCAGTGCGCACAGGTGCGGCCCGGCCCGCGAGGCGCCCACGTCTCTCCCCCACGGGCCGACTCGCTGTCCCAGCTGAATCGGGCACCGCCCCGCGACACGCCGGCGCCCCGCCAGCTCCGGCCCCACGCCTAGGCGCGCGGATGGCCGGGCCCGGAGATCCCGCATGCTCCCCCGCCCAACGGGCGGCCAGGTGCGGGCCCCCCGGGTTGCGTCCGTTGCAGGGTCGCCCGCCCAGCAGTCACCCACCGCGCCGCGGTGGTCGCGGGAGTCTGGCCCGCCGGGTAGGCGCGCCCCGGCCGGAACTGCTCGGGACGAGGATGCATCCGCAGGGAGGCCGGGCGCCGCCGGGTCCGCTGCCAGCGCTGCGCGTCGTGGCCTCGCCCCCCCGGGCCGGACTCCTCTGATCGTAGCTGCCGCCTGGCCTGCGCGACCGTAGACCCCCGCCGCCGCGCAAATGCCCATCGCGGGCGGCCGGCCCCGGAGCGGCCGCCGGGCCAGGGGCTCCGCCGGCTCGCCCGTGCGCCGCGCCGCCTCGCTCTCACCGTGTCCTCGGTACGCCCGCGCGTGGCCCGCTCCGGGGTTGCCCTCCGGAGCGCACCTTCGTCCCCGCCCGTACCAGCGTCCCCCGCGCCGGACGCAGAGGCGCGTTCAACAGCGGGGGGGCGTCCAGCGGGCACCGAAGACCCTGCACCGGCGGCCCTCCCCCGGCCCGGGGGCCGGCCGCGCGTCCGGCCCGCGACAGGGCCCCGCCGCCGGCTACAGCGCCTGGCTGCCGGCTGGCCGTGCCGCGCGGGGGCTGTGGGGGCAGGCTGGCGCAGGCGCCGTGGGTCGATTCTCTCGCCGCACGGGTCGGGCGCCCCGGTGCCGACGGCGGCGGTTGCCGGATGGTTCGGCTCCGCTCCCATTCCCCCGCCGGTCTGGCGGGGCGTTGCCGGGGCGTCTGGGCCTGGGTGGCGGGG     
B       TTATTAATAAAAATATCTCCTAGTCCAATTAGTGTTGCTTGAAAAACTATAAATTAAATGTTTAAAACATATAGCAGAAATTATTACAATTAATTGTATCTTAGATTTAATGTTAATATTATATCTTTATTGCGTTTTTTAAGTAAAATATTTGTCAAAATTAAAGTTTTAATAAATAATTCATTTATAGAATTATCTTAATTAGAATAAAAAAATTAATATTGTTACCACTAGTAAAAGTATCTTTGTACAAAAATTCAAAATAATAAATTGAACATATTTTTAAAACTAAATCTATATTTTTGTCATCAATTATTTTACAAATTATTTATTATACTAATTTTATTAAAAGGATATTGTTGTTGAAAGTGATAAAAATTCAAAATTGTTTTCAAAGCTGTTTGTATATTATAACCATACGTCATATTATTTTACATAAATTTTTATCGAGTAAATAAAAAATAAAATGTAATTCTTTATTTATCTGATTTGGTTGATATTTTTAATTCCTACATTTGATACTAGACCGATTCTCCCGTTTGTTTAAAATCTTTATTAATAATCACGATTATTAATAATATCTCAATAATGATCATAATAACTAATCATAATAAATTTTTTAAAACGAACTATGTTATTAATACATCTGAACATGTAATTTAAAGTATTAATGAATATTCATAAAATAAATTTATTAAACAAGAAAATATTAGTTTTGTAATTAAACAAAATAATTAATTCGATAAAATGATCATAATAATGAAAATACAGTGTATATGCTTTCTAATACACAATACAATTATTAAAAATTATAACTATAAAAATTATTCTTGAAATAGTCATAACGTTTAAAAATTAAAGAATAATTTCGAGTATTTACAATAAAACTACAATTTAAGAAAATAAAGAATAGAATTTCTTTAGTTGATTTATAATTTAATTAAAAGAAGTAATATCTCACGAAGCCTAGCTAGTTCTTACGTTGGTATATATCAGAGTACACGTCAATAGCATTTCTTAATTCCCCAGACTTAGTCTAATCGTCAACTAGTTATCAGATTATCCCTCATTATTTTAGGTGGCGGGAAATACAACAAGAGAACTCTGTTCGATCATATTATGTTATGATTTGGTAACCACGCGGCTACTTATGTTATTAAGGCGCGCATGATCTCACATCCATAAGTTCCAATGGGACAGACCCATTCCATGCGTTTGATCGACCGCGTTGTATACTGAATCCAAATCTTTACCACGAACTGACGAAGTAGTAGCTGTGCTGTCGTATGACTAAATCATTCTGATCCCGCCAATCAATTCACATTGGATCTGGATCGAGTAGCGGAGACACTCGACCGTTGGTGGAACTTATTAGCATCCACCTAGGAAATACGTTCGACATGGCTAATATAATATCTTCTGTATTCGCCGAAGAGTAAATAATATTTAAATTTTAGCTACAATAGCTTCCCTTTAAGCATCACCATCCTCCACTGGTAGTTCAGTACTGAAACGTTAGCCGATAGGATCCTTACACACAGAAGAAACACGTGGGGAACTAAGAGCAGAGTCTTGAACAAAGGTTTAACAACTATGCTCGGCTGAAGCAGTTTCCTATTCTGAGCTGTAGGCAACCTCTTGGGATTCAGATCTCGATTAAACTATACAAGGTCCACTATCGTTTATCAAACTCATACTGGGCCATACTTAATCGACAGAGGCAATCAGGGATAGTTATTCTTAGCTTCACAGATACTGCAGATAGTTTTCAGTACGTTACGGCGCCGGGGGGGGTTTGTACCTAGAGTCGTTAATGATTTGATTACCGGTGAGCCTTCATGTAAGGATAACGTAATAAATGGGATGACTAATTTAAACCACGTGACAGTAGTTAGAACGTTGGTCGTCACCAAGACGCAGTCATAGGGGATTTCCGGTGGGTTAATCTGAATTCAGTACCGAGGGATGGTCATTTTTTCCTTTAAGCCAGCAAACTCACCTTCCATTAGAACATGCCGTTCGTTGGGCAGCGGTCGCCGCCTACGTCGCCGTAGACCGGAGCACACGGGACATCTGACACCGGCGAATAGACAGATCCGCCTGTCCAATACGAGGTTCGGTGCGATCGAAAAGGCCTGAACTTCGTAGGATGAGAGGAGAGATTCGCCGCTTCCCCTAGGAAACCTCCGTCACCGTCCGCCCCGGAACGACGCATGTACCTCATACCTGAACGCATCCGGACGGATCTAGTACACAACCGTGTATCATCCGATCAGGCTATTGACCTCAGCGGCGCAGGCCGCCCAGCCCTAGCGCCTGGCTATGCCCCCACCGAAAGCACTAGATATAAGGTCGCAGCGCAGAGCGAGGAACACGCTTGGCTACACCTGGGTAAGAGGGATAGCCCCAGCGCCCCTGCGACCGGGGGGCACCTAATACTTGCGACAGTAGCGTAGTGGGCTGGATAGGCGAACCTGACGCCACGGGGGAGTTCCAACCTAAGGTCACGGAGGGGAGATCCTGTCAGCCCTTGTTCTGGCACACGTACACGTCAGGTTATAATGCGATGGGGGAATTCTAAGGTTGACCAGCCCAGTACCGGCGCTCGGCCTACTCTCGATCAAATACGGCCAGGCGCCGCAAGACAGGCGACGCTCCCCTATAAGCGCGATCTGCGTGACAAACTATCACCCTTAACCATAAACGGGGTGGCGGCGCTTTTTGGCGCATGGTGCTACGAATTGCTCCCGCTCAACAGGGCGCAAATTCTTGGTGCGGACCGCGGGTCCAGTATGACCGCGATGCAATGACACACGTATCGGTGATGCCGCTGTACCTCCGATACTAGCTCACATCGTCTGGGTTTAGAACCGGCCTAAGCCTCTGGCGGACACCTAGAATGTGTATTCTCAAAGGCCACGCGTCACGTCATGTCCGCCTCGTTGCCGGAACAGCTTGTCACTCACAAACATCACTTGCCGGGCCTCACCCAATTAGAGGGCGGGCCCGGGCGCCACTGGCGCCGGGCCTCACCCGGGCTGCATCGCACGCAGGTGCGGCCCGGCCTGCCAGGCGCCCCCGGCCCTCCGCCACGCGCCGACTCGCTGTCTCAGCTGAATCGGGCACGGCCCCGCGACGAGCCGGCGCCCCGCCGGCTCCGGCCCCACGCCTGGGGGCGCGGATGACCGGGCCCGGAGATGCCGCATGCTCCCCCGCCCAACGGGCGGACAGGTGCGGGCCCCCCGGGTTGCGTCCATTGCAGGGGGGCCCGCCCAGGCGTCACACACCGCGCCGGGGTGGTCGCGGGAGTCTGGCTGGCCGGGTAGCCGCGACCCGGCCAGAACTGCTCGGCACGAGGATGCATCCGCAGGGAGTCCGGGCGCCGCCGGGCCCGCTGCTCGCGCTACGCCTCGCGGCCTCGCCCCCCCCGGCCGGACTCCTCTGCTCGTAGCCGCCGCCTGGCCCGCGGTACCGTACACCCCCGTCGCCGCGCAAGTGCCCATCGCCGGCGGCCGGCCCCGGAGCGGCCGCCCGGCCAGGGCCTCCGCCGCCTCGACCGTGCGCCGCGCCGCCGCGCTCTCACCCGGTCCGCCGTGCGCCCGCTGGTGGCCCGCTCCGGGGGTCCCCTCCGGAGCACCCCTTGGGTCCCGCCCGTACCACCCTGCGCCGCGCGGCACGCAAACGCGCGTTCAACACCGGGGGCGCGTCCAGCCGGCACCGAAGACGCTGAACCGGAGGCGGTCCCCGGCCCGGCCGGCCCGCCGGGCGCCCGGCGGGCGCCGGGGCCCCGCCGCCGGGTACAGCGCCTGGCTGCCGGGTGGCCCTGGCGCGCGGGGGCCGTGGGGGAAGGGTGGCACAGGCGGCGTGGGTCGATTCTCTCGACGCACGGGTCGCGCGCCCCGGTGCCGACGGCGGCGCGTGCCGGATGGTTCGGCTCCGCTCCGAATCCCCCGCCGGTCTCGCGCGGCGTTGCCGGGGCGCCTGGGCGGGGGCCGACGGG     
A       TTATTAATAAAAATATCTCCTAGTCCAATTAGTGTTGCTTGAAAAACTATATCTTAAATGTTTAAACCATATAGCAGAAATTATTACACTTAATTGTAACTTAGATTTAATGTAAATATTATATCTTTATTGCGTTTTTTAAGTAAGATTTATGTCAAAATTAAACTTTTAATAATTAATTCATTAATAGAATTATCTTAATTAGGATAAAAAAATTAATATTGTTATCACTATTAATAGTATCTTTGTACAAAAATTCAAAATAATAAATTTAACATATTTTTAAAACTAAAACTATATTTTTGTCATCAATTATTTAACAAATTATTTGTTATACTTATTTTATTAAAAGAATATTGTTGTTGAAAGTGATAAAAAATCAAAGTTGTTTTCAAAGATGTTAGTATATTATAAACTTACGTCATATTATTTCACATAAATTATTATCGAGTAAATAAAAAATACAATGTAATTCTTTACTTAGCTGATTTTGTTGATATTTTTAATTCCTAAATTTAATACTAGACCGATTCTCCCGTTTAGTTAAAAACATAATTAATATTCACGATTATTAATAATATCTCAATAATGATCATAAAAACTAATCATAATAAATTTTTTAAAACGAACTATGTTATTAATACATCTGAACATGTAATTTAAAGTATTAATGAATATTCATAAAACAAATTTATTAAACAAGAAAATATTAGTTTTGTAATTAAACAAAATAAGTAATTCAAAAAGATGATTATAATAATGAAAATACAGTGTATATGCATTCTAATAGACAATACAATTATTAAAAAATATAACTATAAAAATTTTACTTAAAATAGTCATCAGGTTTAAAAATTAAAGAATAATTTCGAGTTTATACAATAAGACTACAATTTAAGAAAATAAAGAATAGTATTTCTTTAGTTTATTTATAATTTGATTGAAAGAAGTAATATCTCACGATGCCTAGCTAGTTCTTACGTTGATATATATCAGAGTACACGTCAATAGCATTTCTTAATTCACCAGAATTAGTCTAATCGTCAACTAGTTATCAGATTATCCCTCATTAATTAAGGTTGAGGGAAATACAACAGGTAAACATTTTGCGATCATTTTATGTTATGATTTGGTATCCACGGGTCTACTTATGTTATTAAGGCGCGCAAGATAAGACATCCATAAGTTCCGAAGGGACAGACCCATTCCATGCGTTTGATCGACAGCATTGTATACTGTATCCAAATTTATTACACGAACTGACGAAGTAGTAGCCGTGTTGTCTTATGACTAAATCATTCTGAGCCAGCCAATCAATTCACATTGGATCTGGAGTGAGTAGCGGAGACACTCCAATGTTGGTGGAACTTATTAACATCCACGTAGGAAAGACGTTCGACATGGATAATATAATATCTTCTGTATTCGCCGAAGAGTAAATAATATTTAAATTCTAGCTACTATCGCTTCCCTTTAAGCATTGCCATCCTCCAGTGGTAGTTCAGTGCTCAAACGTTAACCCATAGGATGCTTACACACGGACGAAACACGTGGGAAACTAAGAGCAGAGTCTATAACAAAGGTTCAACAACTATGCTCGGATGATGCAGTGTCCTGTCCTGAGCTGTAGGTAACTTCTTGCGACTCAGATCTTGATTAAACTATACATGGGCAACTTTCGTTAATGAATTTGCTACTGGGCAATTCTTATTCGACAAAGACAATGAGGGATAGTTTTTCTTAGCTTCACAGATACGGCACATAGTATTCAGTACGTCAAGGCGCCGGGGGGGGTTTGAACCTAGAAACGTTATAGAGTTGATTCCCGGTGAGACTTCATGTGAGGATCACGTAAAAAACGGGATGACTAATTTAAACCACGTGACAGTAGTTAGAACGGCGGTCGTCACCAAAACGCGGTCATAGGGGATTTCCGGTGGGTTAAACTGAATTCAGTACCGAGGGATGGTTATTCTTTCCTTTTAGCCAGCAAAGTCACCTTCCATGAGAACATGCCCTTCGTTGGGAAGCGGTGGCCGCCTACGTCGCCGTAGACCGGTACACACGGGACATCCGACGCCGGGGAATTGGCAGATCCGGCTGTCAAATACGAGGTTCGGAGCGATCTAAATGGCCTGAACTTCGTGGGATTAGAGGGGAGATTCGCCGCCTCCGCTGGGATACCTCCGTTACTGTCCGCCCCGGAACTACCCATGTACCTCATACGTGAACTCATCCGGCCGGATCTAGTACTCAACCGTGTACGATCCGATCAGGCTCTTGACCTCAGCGGCGCAGGCCGGCCAGCCCTCGCGCCTTGCTGTGCCCCGACCGAAAGCACTATATACGAGGTCGTAGCGCTGAGCCAGGATCACAGGTGACTACACCTGGGGATGAGGGATAGCCCCATCCTCCCTACGTTCGTGGCGCACCTAATACTTGCCACAGTAGCGTAGTGGGCTGTGTAGGCGAACCTGACGCTACGGGGGAGTTCCAAAGTAAGGTCAAGTAGGCGCGATCACGTCCGCCCTTGTACTGGCACGCGTACACGTCAGGTTATAATGCGATGGGGGCATTCTAAGGTTGACCAGCCAAGTACCGGCGCTCGGCCTACTTTCGATCAAATACGGCCAGGCGCCCCAAGACAGGCGACGCTCGCCTACAAGCGCGAGCTGCCTTACAGAGTCTTACGCTTAACCTTAAACGGGGTGGCAGCCCGTTTTGGCGCATGGCGCTAAGAATTGCTCACGCTCAACAGGGCCCAAATTCTGGGTGAGGACCGCGGGGCCTCTTTGACCGCGATGCCATTAAACACGTAGCCGTGATGCCGCTATACGTCCGATACTAGCTGACATCGTCTGTGTCTAGAACCTGCCTAAGGCTTTGCCGGACACCTAGAATGAGTATTGTCAAAGGACACGCTTCACGTCAGGGCCGCGTCGTTGCCGGAACAGCTTGTCACTCACAAACAACACTTGACGGGCCTCACCAAATTAGAGGGCGGGCCCGCGCGCCAGTGGCGCCGGGCCTCAGCGGGGCTGCATGGCCCACAGGTGCGGCGCGGCCTTCAAGGCACCCCGGCCCATCCGCCACCGGCCGACTCGCTGTCTCCGCTGAATCGGGCACCGGACCGCGACTCGCCGGCGCCCCGCCAGCTCCGTCCCCACGCCTAGGGGCGCGGATGGGGGGGCCCGGACGTCCCGCATGCTCCCGCGCCCAACGGGCGCCCAGGTGCAGGTCCCCCGGGTGGCGTCCGTTGCAGGGGGGCCCCCCCAGGAGTCACCCAACGCGCCGCGGTGGTCGCGGGAGTCTGGCCCGCCGGGTAGGCGAGGCCCCGCCGGAACTGGTCGGGACGCGCAGGCATCCGCAGGGAGACCCGGCGCCGCCGCGCCCGCTGCTCGCGCTGCGCCTCGCACCCTCGCCTCCCCCGGCCGGACTCCTCTGCTCGTAGCTGCCGCCGGGCCCGCGGCACCGTACACCCCCGCCGCCGCGCAAGTGCCCATCGCCGCCGCCCGGCCCCGGAGGGGCCGCGCGCCCAGGCCCTCCGCCGGCTCGCGCGTGCGCGGCGCCCCCGCGCTCTCACCCGGTCCGCCGTGCACCCGCTGGTGGCCCGCTCCGGGGTTCCCGTCCGGAGGACCCCTCGGCCCCCGGCGGTACGAGCCTCCCCCGCGCCGGACGCAGAGGCGGGTTCAACAGCGGGGGGGCGTCCAGCCGGCACCGAAGACCCTGGACCGGGGGCCATCCCCGGCCCGGGTGGCCGGCCGCGCGCCCGGCCAGCGACAGGGCCACGCCGGCGGGTACAGCGGCTGGCTGCCGGCTGGCCGAGCCGCGCGGGGGCAGTGGGGGAAGGGTGGGGCAGGCGCGGTGGGTCGATTGTCTCGTCGCACGGGTCCCGCGCCCCGGTGCCGACGGCCGCGGCCGCCGGATGGTTCGGCTCCGCTGCGATTGCCCCGCCGGTATGGCGGGGCGTTGCCGGGGCGTCTGGGCCGGGGTCGACGGG     
