# Supplementary material for: A simple method for data partitioning based on relative evolutionary rates
Source: PeerJ. 2018 Aug 28;6:e5498. doi: 10.7717/peerj.5498 (PMC6118207; doi:10.7717/peerj.5498)
Supplement: Data S1 — The datasets are provided in the PHYLIP format. [file peerj-06-5498-s002.zip › DataS2/AS8-2.phy]

17  4000
out     TAATTTTATATAAGGTACATTTACTCTAAGAAATAATTGTTTTCTGTAATATAATTTATTTAATCACTTAAATTTATTCTTTTATTTACAGCTAAATGAATACTATATAACATCTTGTTATTCGAGTAATATCTAGTAAGTACATACTACATTATTTCATATTAAGCATGTTAAAGAATCGATGGTAACTTTATTATAATTTTTGGAAAAACTCAAGTATAATAATCTTATTTTACACTAGGATTGAGAATAAATCATTATCAAATACTGTTTTGAATAATATTTAAAGAAATTATATCTATAAACATAAACTCTATATTTAGTATAAAGATTTTTAATAATTATATTACTATAGCCTGAATACAGCTTTTCTATTAAATTAAGTTTTATAGATAATATTTTTAATTGATAAATTAACTTTATATTACTTATTATCATATATCGTTATAATTGCTGTAATGTCGAACATAGATAACTAGCTTCGTCTATCCTAATATACTCTATATAAATATTTAGATAACTAAATTGAATTATCACGTAACAAATAAGACATTTTTTCAATATCTTAATTTAAATAATCTTTATGTTAGTAATGTGAATAATTAGGTTAAATAATGATTCAGAGAAGAACAAAAGTTTTAAAAAGTTATGTAATCTAAAATTATTAAACTTTCTCATTGTTATAAATAAGGTTTTTTTTATATTATTGAAATGTATGTTATTTTTCTTTATTTTAAAATAAGTTTTCGTTATTGAATTAATCATAGTAATTTTAATAAAATATATGAAACAGGGAGATATTTCACAGACAAATTATAAGTATAATATAATTTGATACTTTTATGTTCTAAAAGTTTTAAGCTATACTTACCCTTTACTACTTTTTAAGGATTATTTTACTGTTAAAATGTTAATAATTTATAGTACTTATATAAAGTAAGTTATCAATATTTATTTTAAAGTCGACTATAGACTATTAATACAACGATTATTATAGTTATCCGGATTGCATGAAATAATGTTAGATTTACTGTTGGAATCCCGAAGTTAACACAGATCTCTCAAGAAATGGCTTTCGAAATTTAGTACCGGAGTAAGAATCGAGCCTCCTCTAACGAATGTCAGGCTGCATTGCGGCCAGAATAGCCAAGGTCTATTTTGTTTTGCAACACATTTAAAGGTCATGAGGTGTAGAAATTGTGCAGTTAGAACCAACAGTATAGGTATGGATTATCTGAGACTTCGTACATAGGCTGGTAGGAGTTAGTATTTTAAATATCAAGAACACTCTCAAATTAGAAATATTAAACTCGTCAATTGTCGACCTGCTGTTACAGCCAACCACTTACCTCAAACGGGGACACGCCCTCTTGTATGAGTCGCCTAGAATGGCATGTATTAGGTAAATAATATAAAATTAAGGTAGGTTCCACGCGCGTAAGTATTCAGGCATGAATCAAATCTCAAGGTAGACTCGGCAAATCGCAAAAAATGTCTTGGGAAGTCTCCAAATCTCCTTTAGTGCTCGATTTAGATTGAATTTGAAGCGCAAATTAATTTATACAAAATTTGATGTTTCCGTAGAACGCGTTGCAATAAACCTTCTCTAGAGACTACGTCTCTCATTGATAAAGTTATGACTTAACCTTACATGTGTAAATACTTTTTTACTCTATTAATACACTTGTACAATTTGTAGTATAAGGACATTTCACTGTGCGGGCGAGAAATTCAACCGAAGGATTAAAATATCCCAAACCCTGTCATATAGTCTTAGATAGCATCACGCTTTCATGCTGTAATTTCACGAAATACTTGTGTCGAGGTCAGGTAACCCATAATCAAGGAGTTTTCTTCCCAGTTATCTCAAAGGTACCTTTTCGATAAATTTAATTATAAGGTTCAGCTAGTAGGTGTAGGTTTTCATCCGGGTAATATAAATGTAACGATATCACGGATTGCAGGGACTCCCGCAAGGATGAACTACCAGTAAATGATACGATACTGCGCGACGCCGTATGAGCGGCCACCAAGCAGGGTCAAACCCGCTGACAGATCTCCCCGTACCCGCGGCGGGTGGCTTGTTACGGACGACTGAGCGAGAAGGCCTGTGGACGTGGGTTGGTCTTCACCCCAACATAGCATTTTGGCGTTCATGATACCTAGGATATCATGGGACTTCACTCGGGGTAGCCTTGAGCAACGCGGCTGACGCCGTAATTGGCCAAGAGTCCTACCGCGCGGCCGAGTCGGCTTAATTGGGGTGGCCGTCCGGCCTTCCTCTGACATAGTCAAGGTGCCCCGTAAACTGCGTGGTAGGAACGGCCGCTGTGATACCCGGCCCACAGGACAGGGATGCACTCACCGATCTCACGGCCAAAGAGATATGGTGTAACCGAATCTTGCGGTGGGGGTAGCGTTATCGCGCTCTCGGACACAGTCCGATTTTCGTAGACGCCCCGTGGACCTATTCTCCGATGAATCCCTACCGGTGGGAGAGCTCAACTGCCTCACTGGGGGTACACGCCGCATGCTGTGCCGATTCGCCCTGATGTCCTGCCGGGCCGTGTCACACATCCGGAAGGTGTTTCATGCCCATGGCATAATTGTGGCCCGGATTAGTATTACGGGAGGCCTGGCGACTCTCGAGCGCGTCTCCAGGTTAGACGTGGATGAGGTCGCTCAGTTGCCGCACATACGCTCCTCTGCCTCATCGTACCGTGGCCTTTGCCAGCCGGAGGCGCGGATTCAAGCACGTAACATATGAACAATACCTCCACAGCCCATCCCCGGCGTTCCGTCACCAACAACTTCATGGGCTAGGGTGAGTGACCCTGGCTGGTGCGCCGGAGCCTGAATCCCAGTTATAGCGCAACCCCCAATCTCTCCCTCTGGCAGGATGCCGCCCATGTGGCGTTCGTCTAGCTCCTTAGCGCGCACCCCGCTGCTCTACGAGTGGTGCTAGCCCATGATGGGTACCTCGTGTGAGTCGTGCCCGCTGGGGGGGACTAGGGACGCCTCATGCGCTTTCAGTACACCCAGGCGCGGCGAGCCCGGCCGCCCAGGCGTACCCCGGGGCTGTCCAGCGCAGAGCGTCGGACGGCTTGCGGTCAGGACCCCCCGCTCGCGCCCCGTGCGGCCCAAGCCGACGCCCCTGTGGGCGCGCCGGCGCGGACCAGCCGCCCGGCGAGCAACCCTTCGGTTGCCGCGCGGCGCGCCCGCGACGATGTACGCGCCACGGGGGCGCTCCCGCCGGGGCTCATCCCGGCCCTCGTTCCCCATATCCTAGGCCGCCCTAGCGGCGCCGCACGCCGGGCGCTGCGCGCGGGTCGTCGCCGCGGCCAACAGGGGAGGGCCCGACTCCGTTGACCTTACGCGAGATGCCCGTGCACCGCAGCGCAGCCTACCCGGCGTAAGGAGGCACCGCCCGGGGCGGGTCACCGAGGGAGCGCCTCCGAAACAGGGTCCCCGGCGCGCCCGCCGGCGTCCATGCGGATCGGAGGGCCCGCGGCCGCGGAGGGGCGAGCGCCGCGGCGCCCTTGGGCACCGGAGACCCGACGGCCATGCGTGGGCTAGGACCGAGGCCGACGGCGGACCCCGGCGTTCCATCGGCCGGGTCGTTGGTACGAGGCCCGCGGGGGGGCCCGCCGGGTAGTGCCCGGCAGCTAGCTTCGGCGCGGGCCGGTGGTCCGCGCTAGGCCGCCGCTTGAGGGGGCGGCACCTCGCCCCTGCCGCTGGCCTCCCCCCGTGCCGGCGGGCGCCCCTCCATGGGGAGTGACGAGCTATGACACACCGGTGAGCCTGGCCGGGAGCCCGAGACTGGGTGGGCCGCCGGGCGGCGGGCCGTGGCGCCTCGGTCACTCGGCCGGCCGATCGGGCGCGCGACGACGCTGGGGACCCCAGTGTGGGGCGGGTGGAGACGGACGCCGCCAGGTGGCCCCCAATGGCGCCTGTGCGGCGTCCCAGACCGTGCCCGGCGCGAGTTCCGCACAGGGGAGCC     
P       TAATTTTATATATGGTACTTTTACTCTAAGAAATAACTGTTTTCTGAAGTATAATTTATTAAATCACTTAAATTAATTCTTTTATTTTCAGCTAAATGAATACTCTATATCATCTTGTTAGTCGAGAAATATCTAGTTAGTACATACTACATTATATCATACTAAGCATGTTAAAGAATCGATTGTAACTTTTTTATAATTTTAGGAAAAACTCAAGTAAAATAATCTTATTTTTCACTAGGATTGAGAATTAATCATTATCAAATACTGTTTCGAATAATATTTAAAGAAATATTAACTATAAACCTAAACTCTGTATTTAGTATAAAGTTTTTTAATAATTATATTAATATAGCCTGAATACAGCGTTTCTATTAGATTAAGTTTTATAGACAATGTATTTAATTGATAAATTAACTTTATATTACTTATTATCATATATCGTTATAATTGCTGTATTGTTGTACATAGATAATTCGCTTCGTCTATATTAATATACTCTATAAAAATATTTAGATAACTAAATTGAATTATCACGTAACAAATAAGACAATTATTCAATATCTTAATTTAAATAATCTTTATGTTTCTAATGTGAAAAATTTGGTTAAATAATGATACAGAGAAGAACAAAAGTTTTAAAAAGTTATGTAATCTAAAATTACTTAACTTTTTCATTGTTATAAATAAGGTATTTTTTATATTATTGTAATGTATGTAATTTTACTTTATTTGAAAATAAGTTTTCGTTATTGGATTAATCATAGTCATTTTAATAAAATATATGAAACAGGGAGATATTCCACGAATAAATTATAAGTAAAATTTAAATTGATACTTTTACGTTCTAAAAGTTTTAAGCTAAACACATCCTTTACTACTTTTTAAGGATTATTTTACTGTTAAAATGATAGTAATTAATATTATTTTTATAAAGTAAGTTATCAATATTTATTTTAAAGTCGATTATAGACTACTAATACAACGATTATTATAGATATCGGCGTTGCATAAAAAAGTTTTAGATTTATCGTTGGAATCCCTAAGTTAACACGGATCTCTCAAAAAATGGCATTCGAAATTTAGTACCGGACTGAGGAGCGAGCCGTGTCTGACGAATTTTAGGCTGCTTTGCGGCCAGCTTAGGCAATGTCTATTGTATTTTGGAACACATTCAAAGGTCATGGCGTGTAGAAATTCTGCAGTTATAACCAACTGTATATGTATTGATTATTTGAGGCTTCATATATAGGCTGGTAGGAATTAGTATTCTAACTATAAAGGACACTCTCAAATAAGAAATATTAAACTCGTCAATTGGCGACCTGCAGTTACTGCCAACCACTTTCCTCTAACGGGGACACGCCCTCTTGTATGGGTCGCCTAGAATGGCATGTATTAGGTAAACAAAATCATATTAAGGTAGTTTCCACGCGCGTAAGTATTCAGGCATGAATCGAATCTCAAGGTAATCTCGGCAAAGCGCAAAAAATGTCTTGGGAAGTCTCCATATCTCCTTTATTGCTCGATTTAGATTCAATTTGAAGCGCAAAGTAATTTATACACAATTTTATGTTTCCGTAGAACCCGTTGCAATAAAACTTCTCTAGAGACTACGTCACTCATTGATAAAGTTATGACTTAACCTAACATGTGTATATACTTTTTTACTATATGAATGCACTTGTACATTATGTAGTATAAGGACATGTTCCTGTGCGAGTGGGAAATTCAACCGAAAGATTTATATATCACAATCCCTGTCAGCTAGCCTTAGATAGCATCACGCGTGCATGCTGTAATTTCAGGAAATACTTGTGACGAGGTCAGCTAACCAATAATAAAGGAGTTTTCTTCCCAGTGATCTCAAAGGTTTCTTTTCGAAAAATTTGAGTATAAGGTTCAGCTAGTAGGTCTAGGGTTTCATATGAGTTATCTAAATGTAACGATATCACGGATAGCAGGAACTCTCATAACGATCAACCACCAGTAAATGATACGATACTGCGCGACCCCTTATGAGCGGCGACCAAGCAGGGTCAACCCCACTGACCGATCTCGCCGTACTCGCGGCCGGAGGCTTGTCACGGGCGACTGAACGATAAGGGCTGTTGACCTGAGTTGGCCTTCACCCCAACATAGCATTTTGGCGTGCATGGTACCGAGGATATCATGGGACTACACTCGGGGTAGCCTTGAGCAACGCGGCTGACGCCGTAATTGGCCAAGAGTCCTACCGCTCGGCCGAGTCTTCTTAATTGGGGTGTCTGTCCGCCATGCCTCTGACAAAGTCAAGGTGCCCCCTAAACTCCGTGGTACGAACGGCCGCGGTGATAATCGGCCCACAGGACAGGGACGCACTCACCGACCTCACGCCCCAAGAAATATGGTGAAGCCGCTGCTTGCGGTGGGGGTAGCGTTATCCGGCTGTCGGACACAATCCGATTTTCGTAGACGCCCCGAGGACCCATTATCCGATGAATCCCTGTCGGTGGGTGCGCTTGATGGCCTCACTTGGGGTACTTGCCGCATGCTGTGCCGCTTCGCCCTGATGTCCTGCCGGGCCGTGTCACACATCCGAAAGGTGTTTCAGGCCCATGGAATAGTTTTACCCCGGCTTCGTATTAGTGGCGGCCAGGCGACTCTCGATCGGGTCCCCAGGTTGGACGTGTATGAGGTCCCTCAGTAGCCGAACATACGCTCCTCTGCCTCAGCGTACCGTGGCCTTAGCCAGCCGGAGGCGCGGATACACGCGCGTAACATATTAACAATACCTCCACAGACCATCCCCGGCTTTCCGTCACCAACAATTGCATGGGCTAGTGTGAGTGACCCTGCCTTGTGCGCAGGAGACTCAATCCTAGCTCTAGGTGGACCCCAAATCTCTGCCTCTGGCAGTATGCCGCCCATGTTGCGCTCGTTAACCTACATATCACGCACCCCGCCGGTCTCAGAGTTGTGCTAGCTCATGTTGGGTACCTCGTGCGAGTCGTGCCCGCTGGGGGGGAGTAGGGACGGGTCATGCGCTTTCCGTGCACCGAGGCGCGGCCATGGCGACCTCCCGGGCGTACCCGCGGCCTGATCAGCGCAGACCCCCGGACGGCTTGCGGTCCGGACCCCGCGCTCGCCCCCCGTCCGGCCCAAGCCGACGCCCCTGTGGGCGCACCGGCGCGGACCAGCCGCGCGGCGCGCAACCCTTCGGTTGCCGCGCGCCGGGCGCGCGACGGTGTAGGCCCCACGGGGGCGCTCCGGCCGGGCCTCAGCTCGGCCGTCTGCCCCCATATCTTAGGCCGCCCTGCCGGCGCCGCGGGCCGAGCGCTGCGCGCGGGTGGTCCCCGCGGCCAACACGGGGGGGCCCGACTCCGTTGACCTTACGCCAGATTCCGCCGCGCCGCAGAGCAGCCTACGCGGCCTCACGGGCCACCCCCCTGGGGGGGTCTCCGAGGGACCGCCTCCGGAACAGGGGACTCCGCGCCCCCGCCGGCGTCCACGCCCATCGGAGCGCCCGCGGCCGCACAGGGGCGAGCGCCGCGCCGCCCTTGGGCACGGGACACGCGACGGCCATGGTTGGGCTAGGACCGAAGCCGACGGCGGACCCCGGCGTGCCACCGGCCGGGTCGGTGGTACGAGGCCCGCGGGGGGGCCCGCGGGGGAGTGGCCGGCGGCTAGCTTCGGTGCGGGCCGGTGGTCCGCCGTCGGCCCCAGCTTGAGGGCGCGGCAGCTCGCCCGTGCGCCTGGCCCCGGCCCGTGCCGACGGGCGCCCTTCCAAGGCGATTAACGAGCTATGACCCACCCGTGAGCCGGGCCGGGAGCGCGAGACTGGACGGGCCGCCGGGCGGTGGGCCGGGGCGCCTCGGTCACTCGGGCGACCCATCGCGCGCGCGATGACGCTGGGGACCCCAGTGTGGGGCGGGTGGAGCGGGACGGCGCCAGGTGGCCCCCAATGGCGCCGGTGCGACGTGGCAGACCGTGCCCGGCCCGAGTTCTGCACAGGGGAGAC     
O       TAATTTTATGTAGGGTACATTTACTCTAAGAAATAATTGTTTTCTGAAGTATAATTTATTAAATCACTTAAATTAATTCTTTTATATACAGCTAAATGAATACTATATAACATCTTGTTATTCGAGTAATATCTAGTAAGTACATACTACATTATATCATATTAAGCATGTTAAAGAATCGATAGTAACTTTTTTATAATTTTTGGAAAAACTCAAGTATAATAATCTTATTTTTCACTAGGGTTGAGAATAAATCATTATCAAATACTGTTTAGAATAATATTTAAAGAAATGTTAACTATAAACTTAAACTCTATATTTAGTATAAAGATTTTTAATAATTATATTACTATAGCCTGAATACAGCATTTCTATTAAATTAAGTTTTATAGATAATCTATTTAATTGATAAATTAACTTTATATAACTTATTATCATATATGGTTGTAATTGCTGTATTGTCGTACATAGATAATTAGCTTCGTCTATACTAATATACTCTATAAAAATATTTAGATTACTAAATTGAATTATCACGTAACAAATAAGACAATTATTCAATATCTTAATTTAAATAATCTTTATGTATGTAAAGTGAATAATTCGGTTAAATAATGATACCGAGAAGAACAAAAGTTTTAAAAAGTTATGTAATCTAAAATTATTTAACTTTATCATTGTTATAAATAGGGTTTTTTTTATATTATTGCAATGTATGTTATCTTACTTTCTTTAAAAATCAGTTTTCGATATTGCATTAATCATAGTAATTTTAATAAAATATATGATACAGGGAGATATTTCACGTATAAATTATAAGTATAATATAAATTGATACTTATAGGTTCTAAAAGTTTTAAGCTAAACATACCCTTCACTACTATTTAAGGATTCTTTTACTGTTAAAATGTAAATAATTTATATTACTTCTATAAAGTAAGTTATCAATATTTATTTTAAAGTCGATTATAGACTACTAATACAACGATTATAATAGGTATCCGAATTGCATAAAAAACTGTTAGATTTATTGTTGGAATCCCGAAGTAAACACAGATCTCTCAAGAAATGGCGTTCGAAATTTAGTACCGGATTGAGAATCGAGCCTTGTCTAACGAATATTACGCTGCTTTGCGGCCAGAATAGGCAATGTCTATTTTGTTTTGCAACACATACAAAGGTCATGGCGTGTTGAAATTTTGCAGTTAGAACCAACGGTATAGGTATTGATTATTTGAGCCTTCGTATATAGGCTGGGAGGAATTAGTATTCTAATTATAGAGGACACTCTCAAATTAGAAATATTAAACTGGTCAATTGTCGACCTGCTGCCACTGCCAACCACTTTCCTCTAACGGCGACACGCCCTCTTGTATGTCTCGCCTAGAATGGAATGTTTTAGGTAAAAAACATCATATTAAGGTAGTTTCCTCGCGCGTAAGTATTCAGGCATGTATCTAATCTCGAGGTAAGCTCCGCAATTCGCAAAAAATGTCTTGGGAAGTCTCCATATCTCCTTTATTGCTCGATTTAGATTGAATTTGAAGCGCCAAGTAATTTATACAGAATTTGATGTTGCCGTAGAACCCGTTTCAGTAAAACTCCACTATAGACTACGTATCTCATTGATAAAGGTATGACTTAACCTGACATGTGTAAATACTTTTTTACTCTATTAATACACTGGTACATTATGTAGTATAAGTACATTTTCGTGTGCGGGCGAGAAATTTAACCTAACGATTAAAATAGCTCAATCCCTGTCATATAGTCTTAGATAACATCACGCATGCATGCTGTAAGTTCAGGAAATACTTGTGACGAGGTCAGGTAACCCATAATAAAGGAGTTTTCTTCCCAGTGATCTCAAAGGTAGCTTTTCGAAAAATTTGATTATAAGGTTCAGCTAGTAGGTTTAGGATTTCATACGGTTTATCTAAATGTAACGATATCACGGATAGAAGGTACTCCCAAAAGGATGTACAACCAGTAAACTATACGATACTGCGCGACGCCATATGAGCGGCGACGAAGCAGGGTCAAACCCGCTGCCCGATCTCGCCGCACCCGCGGCCGGTGGCTTGTCACGCGCGACTGAGCGAGAAGGCCTGTTGACGTGAGTTGTTTTTTACCCCAACATAGCATTTTGGCGTGCATGGTACCTAGGGTATCATGGGACTGCACTCGGGGCAGCCTTGAGCAACGCGGCTGACGCCGTAATTGGCCAAGAGTCCTACCGCTCGGCCGAGTCAGCTTAATTGGGGTGTCCGTCCGTCTTGCGTCTGACAGAGTCAAGGTACCCCCTAAACTCCGTGGTACGAACGGCCGCCGTGATACCCGGCCCACAGGACAGGTACGCACTCACCGATCTCACCTCCAAAGACATATGGTGGCCCCGACGCTTGCGGTGGGGGTAGCGTTATCGCGCTCTCGGCCACAATGCGGTTTTTGTAGACGCCCCGTGGAGCTATTCTCCGATGAATCCCTACCGGTGGGTGGGCTCCATGACCTCACTGGGGGTACTCCCCGCATGCTGTGCCGCTTCGCCCTGATGTCCTGCCGGGCCGTGTCACACATCCGAAAGGTGTCTCATGCCCAGGGCATACTTTTGGCCCGGATTCGCATTACTGGCGGCCACGCGACTCTCGATCGCGTCTCCAGGTTAGACGAGCAAGAGGTCCGTCAGTGGCCGCACATACGCTCCTCTGCCTCACCGTACCGTGGCCTTTGCCAGCCGGAGGCGCGGACTGACTCCCGTAACATATTAACAATACCTCCACAGACCATCCCCTGCCTTCCGACACCAACAACTTCATGGGCCAGGGTGAGTGACCCTGGCTGGTGCGCAGGAGCCTTAATCCCAGGTATAGCGCCGCACCACAGCACTGCCTCTGGCAGTATCCCGCCCATGAAGCGGTCGTAAACCTCCATAAGGCGCACCCCGCCGCTCTACGAGTGGTGCAAGCCCATGATGGGTACCTCGTGCGACTCGTGCCCGCTGGGGGGGACTTGGGACGGCTCAGTCGCTTTCAGTACACTCAGGCGCGGCGATCCCGACCTCCCGGGCGTACCGCCGTCCTGACCAGCGCGGGCCCTCCGAAGGCTTGCGGTCCGGACCCCGCGCTCGCCCCCCCTGCGGCCCAAGCCGACGCCCCTGTGGGCGCGCCGTCGCGGACGACCCGCCCGGCGCGGAACCCTTCGGTTGCCGCGCGCCGGGCTCGCGACGATGTAGGCCCCACGGGCGCGCTCCCGCCGGGGCTCCACCCGGCCCTCGGGCCCCATATCCTAGGCCGGCCTAGCGGCGCCGCACGCCGGGCGCTGCGCGCGGGTCGTTCCCGCGGCCAACGGGGGGGGGCCAGACTCCGTCGCCCTTACGCGAGGTTCCAGTGCAGCGCAGCGCAGCCTACGCCGCGTCACGAGCCACCTGCCGAGGCGGGTCCCCGAGGGAGCGCCTGTGCGACAGGACACCCCGCGCGCCCGCCGGCGTCCATGCCCCTGGAAGGGCCCGCGGCGGCCGAGGGGCGAGCGGTGCGCCGCCCCCGGGCACGGGAGACCCCACGGCCATGGGTGGGCTGGGACCGACGCCGACGCGGGAGCCGGGCGTGCCATCGGCCGGGTCGTTGGTACGAGCCCCGCGGGGGGGCACGCCGGGGAGTGCCCGGCGGCTAGCTTCGGTGCGGGCCGGTGGTCCCCGCTCGGCCGCCGCTTGAGGGGGCGGCACCCCGCCCCTGCCCACGGCCTACCCCCGTGCCGGCGGGCGCCCTTCCATGGCGATGGACGAGCTATTACCCACCGGTGAGCCGGGCCGGGAGCGCGAGAGTTGATGGGCCGCCAGGCGGTGCGGCGGGGCGCCTCTATCACTCGGGCTGCCCATCGCGCGCGCGAAGCCGGTGGGCACCCGAGTGTCGGGCGGGTGGAGCGGGACGCCGCCAGGTGGGCCCCAATGGCGGCTGTGCGACCTCCCAGGCCGGGCCCGGTCCGAGTTCGGCATCGGGGAGAC     
N       TAATTTTATATATGGTACTTTTACTCTAAGAAATAATTGTTTTCTGTATTATAATTTATTGAATCACTTAAATTAATTCTTTTATTTACAGCTAAATGAATACTATATTTCATCTTGTTACTCGAGGAATATCTAGTGAGTACATACTACATTATTTCATATTGAGCATGTTAAAGAATCGATCGTCACTTTTTTATAATTTTTGGAAAAACTCAAGTAAAATAATGTTATTTTTCACTAGGATGGAGAATAAATCATTATCAAATACTGTTTTGAATAATATTTAAAGAAATTTTAACTATAAATCTAAACTCTGTATTTAGTAAAAAGTTTTTTAATTATTATACTAATATAGCCTGGATACACCTTTTCTATTACATTAAGTTTTATAGACAATATTTTTAATTGATAAATTAACTATATATAACTTATTATCGTATATGGTTTTAATTGCTGTAATGTCGTACATAGATAAATAGTTTCGTCTATATTAATATACTCTATACAAATATTTAGATAACTAAATTGAATTATCACGTAACAAATAAGACAATTATTCAATATCTTAATTTAAAAAATCTTTACGTAATTAATGTGAAAAATTAGGTTAAATAATGATACTGAGAAGAACAAAAGTTTTAAAAAGTTATGTAATCTAAAATTATTTAACTTTATCATTGTTATAAATATGGTTTTTTTTATATTATTGTAATGTATGTTATTTTTCTTTCTTTCAAAATAAGTTTTCGATATAGAATTAATCATAGTCATTTTAATAAAATATATGAAACAGGGAGATATTGCACGGAAAGATTATAAGTATAATTTAAAGTGATACTTCTAGGTTCTAAAAGTTTTAAGCAAAACTTAACCTTTACTACTTTTTAAGGATTTTTTTACTGTTAATATGCTAATAATTAATATTACTTATATAAAGTAAGTTATCAATATTTATTTTAAAGTCGACTATAGACTATTAATACAACGATTATATTAGATATCAGGATTGCATAAAAAATTATTAGATTTATTGTTGGAATCCCGAAGTTAACACAGATCTCTCAAGAAATGGCTTTCGAAATTTAGAACCGGACTGAGAATCGAGCCTAGTCTAACGAATTTAAGGCTGCATTGCGGCCAGGATAGCCAATGGCTATTTTGTTTTGCAACACATTTAAAGGTCATGGCGTGTAGAAATTATGCAGTTAGATCCACCTGTATACGTATTGATTATTTGAGACTTCTTATATAGGCTGGCAGGAATTAGTATTCTAAGTATAAAGCACACTCTCAATTTAGAAATATTAAACTAGTGAATTGTCGACCTGCAGTCACTGCCAACCACTTTCCTCTAACGGGGACACGCCCTCTTGTATGGCTCGCCTAGAATGGAATGTGTTAGGTAAATAATATCACATTAAGGTAGTTTCCACGCGCGTAAGTATTCAGGCATGAATCCAATCTCAAGGTAGTCTCCGCAAGTCGCAAAAAATGTCCTGGGAATTCTCCCTATCTCCTTTAATGCTCGATTTAGATTTAATTTGAAGCGCAAAGTAATTTATACAGAATTTGATGTTTCCGTAGAACCCGTTTCAATAAAAGTTCTCTATTGACTACGTTCCTCATTGATAAAGATATGACTTAACCTAACATGTGTAAATACTTTTTTACTCTATTAATACACTTGTACATTATGTAGTATAAGTACATATTTATGTGCGTGTGAGAAATTCAACCGAACGATTAAAATAACCCAATCCCTGTCAGATAGGCTTATATAACATCACGCCTGCATGCTGTAATTTCATGAAATACTTGTGACGAGGTCAGGTAACCCATAATAAAGGAGTTTTCTTCCCAGTTATCTCAAAGGTAACTTTTCGATAAATTTGATTATAAGGTTCAGCTTGTAGGGTTAGGCTTTCATACGTGTTATCTAAATGTAACGATTTCACGGATTGCAGGCACTCCCAAAAGGATGCACCACCAGTAAAGCATACGATACTGCGCGACGCCCTATGAGCGGCGACGAAGCGGCGTCAAACCCGCTGACAGATCTCCCCGAACCCCCGGCCGGTGGCTTGTCACGGGCGACTGAGCGATAAGGCCTGTTGACGTGAGTTGTTGTTCACCCCAACATAGCATTTTGGCGTGCATGGTTGCTAGGATATCATGGGACTGCACTCGAGGTAGCCTTGAGCAACGCGGCTGACACCGTAATTGGCCAAGAGTCCTACCGCTCGGCCGAGTCGGCTTAATTGGGGTGTCCGACCGGCACCCGTCTGACACAGTCAAGGTGCTCCGTAAACTCCGTGGTAGGAACGGCCGCAGTGATAGCCGGCCCACCGGACAGGCACGCACTCACCGAACTCAAATCCAAAGATATATGGTGGAACCGCGGGTTGCGGCGGGGGTAGCGTTGCCACGCTCTCGGTCACATTGCGGTTTTGGTAGACGACCCGTGGACCCAGTCTCCGATGAATCCCTACCGGTGTGCGTGCTCGATGGCCTCACTGGGGGTACTAGCCCCATGCTGTGCCGCTTCGCCCTGATGTCCTGCCGGGCCGTGCCACACATCCGAAATGTGGTTCATGCCCATGGCATAGTTGTGGCTCGCCTTAGTATTACTGGCGGCCAGGCGACTCTCGGTCGCGTCTCCAGGTTGGACGTGAATGAGGTCCCTCAGTGGCCGCACATACGCTCCTCTGCCTCATCGTACCGTGGCATTAGCCAGCCGGAGGCGCGGATTCACGCATGTAACCTATGAACAATATCTCAACAGACCATCCACCGCCTTCCGTCACCAACAACTCCATGGGCGAGTGTGAGTGACCCTGGCTGGTGCGCAGGATCCTTTATCCCAGCTGTAGCGAAGCACCATATCACTACCTCCGGCAGTATCCCGCCCATGATGCGTTCGTTAACCTACGTAGCGCGCACCCCGCCGCTCTGCGAGCGGTGCTAGCCCATGATGGGTACCGCCTGCGAGTCGTGCCCGCTCGGGCGGACTGGGGACGCCTCAGTCGCTTTCAGTACACCCAGGCGCGGCGAGGCCGACATGCCTGGCGTACCCTGGGCCTGACCACCGCAGCGCCGCGGACGGCTCGCGGTCCGGACCCCGGGCTCGCCCCCCGTGCGGCCCAAGCCGACGCCCCTGTGGGCGCACCGGCGCGGACCACCCGCCCGGCGGGCAACCCTTCGGTTGCCGCGCGCCGGGCCCCCGACGATGTAGGCCCCACGGGGGCGCTCCAGCCGGGGCTCATCCCGGCCCGCCCGCCCGATATCCTAGGCCGGCCTACCGGCGCCGCAGGCCGGGGGCTGCGCGCGGGTCGTTACCGCGGCCAACAGGAGAGGGCCGGACTCCGTTGACCTTACGCGAGATTCCCCGGCACCGCAGCGCAGCCTACCCGGCGTCAGGAGCCACCTGCCGGGGCGGGTCCCCGAGGGAGCGCCTCTGTAACAGGGGACCCTGCGCGCCCACCGGCGTCCACGCGTCTCGGAGGGCCCGCGGCCGCATAGGGGCGAGCGGCGCCCTGCCCTGGGGCACGGGGGACGCTAGGGCCATGGCTGGGCTAGGACCGAGGCCGACGGCGGACACCGGCGTGCCATCGGCCGGGTCGTTGGTACGGGCCCCGCGGCGGGGCCCGCGGGGGAGTGCCCGGCCGCTCGCTTCGGGGCGGGCCGGTGGTCCCCGCACCGCCGCCGCTTGAGGGGGCGGCAGCTGGCCCGTGCGCCTGGCCTAGCCCCGTGCCGGCGGGCGCGCTTCCATGGCGATTGACGCGCTATGACCCACCGCTGGGCCGGGCCGGGAGCGCGAGACTAGATGGGCCGCCGGGCGGCGGGGCGGGGCGCTTCGGCCACTCGGGCGGCCCATCGCGCGCGCGACGGCGCTGGGGACCCCAGTGTGGGGCGGGTGGAGCCGCACCCCGCGAGCTGCCGCCCAATGGCGCCTGTGCGACGTCCCAGGCCGGGCCCGGCGCGAGTTCGGCACAGGGGAGAC     
M       TAATTTTATATACGGTACTTTTACTCTAAGAAATAATTGTTTTCTGGATTATAATTTATTCAATCACTTAAATTTATTCTTTTATTTACAGCTAAATGAATACTATATCACATCTTGTTAATCGAGTAGTATCTAGTAAGTACATACTACTTTATTTCATATTAAGCATGTTAAAGAATCGATGGTAACTTTCTTATAATTTTGGGAAAAACTCAAGTATAATAATTTTATTTTTCACTAGGATAGAGAATAAATCATTAACAAATACTGTTTGGAATAATATTTAAAGAAATATTATCTATAAAGATAAAATCTGTATTTAGTATAAAGTTTTTTAATTATTATAATAATATAGCCTGAATACAGCTTTTCTAATATATTAAGTTTTATAGACAATTTTTTTAATTGATAAATTAACTAAATATTACTTATTATCATATATCGTTATAATAGCTGTAATGTCGTACATAGATAATTAGGTTCGTCTATCATAATATACTCTATAAAAATATTTAGATAACTAAATTGAATTATCACGTAACAAATAAGACATTTCTTCAATATCTTAATTTAAATAATCTTTATGTCTATAATGTGAATAATTGGGTTAAATAATGATTCAGAGAAGAACAAAAGTTTTAAAAAGTTATGTAATCTAAAATTATTCAACTTTTTCATTGTTATAAATAAGGTTTTATTTATATTATTGTAATGTATGTCATTTTTCTTTATTTGAAAATAAGTTTTCGCTATTGAATTAATCATAGTTATTTTAATAAAATATATGATACAGGGAGATATTCCACGTAGATATTATAAGTAAAATTTAAATTGATACTTATACGTTCTAAAAGTTTTAAGCAATACCTACCCTTAACTACTTTTTAAGGATTTTTTTACTGTTAAAATGTTAATAATTCATATTAATTATATAAAGTAAGTTATCATTATTTATTTTAAAGTCGACTATAGACTACTAATACAACGATTATGTTAGTTCTCTGAACTGCATAAAAAAATATTAGATTTATTGTTGGAATCCCGAAGTCAACACCGATCTCTCAACAAATGGCTTTCGAAATTTAGCACCGGATTGAGAACCGCGCCTTTTCTAACGAATTTCAGGCTGCATTGCGGCCAGAATAGGCAATGTCTATTTTGTTTTGGACCACATTCAAAGGTCATGGCGTGTAGAAATTGTGCAGTTAAAACCAACAGTATAGGTATCAATTATTTGACGCTTCATATATAGGCTGGGAGGAATTAGTATTCTAAATATACAGGACACTCTCAAATTAGAAATATTAAACTCGTCAATTGCCGACCTGCCGTTACTGCCAACCACTTTCCTCTAACGGCGACACGCCCTCTTGTATGAATCGCCTAGAATGGCATGTCTTAGGTAAACAAGATCATATTAAGGTAGACTCCACGCGCGTAAGTATTCAGGCATGAATCTAATCTCTAGGTAGGCTCAGCAAGTCGCAAAAAATGTCTTGGGTACTCTCCATATCTCCTTTACTGCTTGAATTAGATTGAATTTGAAGCGCAAATTAATTTATACAGAATTTGATGATTCCGTAGAACCCGTTGCAATAAAACCCCTCAAGAGACTACGTCACTAATTGATAAAGGTATGACTCAACCTTACATGTGAAAATACTTTTTTACTTTGTTAATACACTTGTACATTTTGTCGTATAAGGACATTTTGCTGTGCGCGCGAGAAATTCAACCGAAGGATTAGAATCACCCAATCCCTGACAGATAGTCTTAGATAACCTCACGCATGCATGCTGTAAGTTCAGGAAATACTTGTGACGAGGTCACGTAACCCATAATAAAGGAGTTTTCTTCCCAGTTATCTCAAAGGTATCTTTTCGAAAAATTTCATTATAAGGTTCATCTTGTAGTTCTAGGTTTTCATACGCGTTATTTAAATGTAACGATATCACGGATGGTAGGAACTCCCAAAATGATGGACAACCAGTTAAGGATACGATACTGCGCGACTCCTTCTGAGCCGCGACCAAGCCGGGTCAAAGCCGCTGACAGATCTCGCCGGACGCGCGCCGGGTGGCTTGTCACGGGCGACTGACCGATAAGGCCTGTCGACGGGAGGTGTTGTTCACCCCAACATAGCATTTTGGCGTACATGGTAGCTAGGACATCCTGGGACTGCACTCGGGGTAGCCTTGAGGAACGCGGCTGACGCCGTAATTGGCCAAGAGTCCTACCGCTCGGCCGAGTCCGCTTAAATGGGGTGTCCGTCCGGTTTTCTTCTGACATAGTCAAGGTGCCCACTAAACTCCGTGGTAGGAACGGCCGCTGTGACACTCGGCCCACAGGACAGGGACGCACTCACCTATCTCACCCCCAAAAACATATGGTGAACCCGCCGCTTGCGGTGGGGGTAGCGTTACCCCGCTGTCGGACACAATGCGGCTTTCGTAGACGCCCCGCGGACCCATTATCCGATGAATCCCTACCGGTGGGGGTGCTCCATCTTCTCACTCGGGGTACTGGCCGCATGCTGTGCCGCTTCGCCCTGATGTCCTGCTGGGCCGTGGCAGACATCCGAAAGGTGGTTCATGCCCATGGAATAGTTTTGGCTCGGCTTGGTATTACGGGCGTCCAGGCGACTCTCGTACGCGTCTCCAGGTTGGACGTGTAGGAGGTCCCTCAGTGGCCGCACAGACGCTCCTCTGCCTCATCGTACCGTGGCCCTTGCCAGCCGGAGGCGCGGATTAACGCACGTAACATATGAAGAATACCTCCACAGACCATCCCCTGCCTTGCGTCACCAACAACTGCATGGGCTAGGGTGAGTGACCCTGGCTGGTGCGCAGGAGCCTTAATCCCAGATTTAGCGCCCCACCAAATCACAGCCTCTGGCAGTATCCCGCCCATGACGCGTTCGTTAAACTCCATAGCCCGCACCCCGCCGCTCTACGAGTGGTGCTAGCGCATGATGGGTACCGCGTGCGACTCGTGCCCGCTGGGGGGGACTCGGGACGCCTCAGTCGTTTTCCGTACACCTAGGCGCGGCGACCGCGACCCCCCAGGCGTACCGCCGGCTTGACCACCGCAGCCCCTCGGAGGGCTTGCGGTCCGGACCCAGCGCTCGCCCCCGCTGCGGGCCAAGCCGACGCCCCCGTGGGCGCACCGTCGCGGACCACCCGCCCGGGGCGCAAGCCTTTGGTTGCGGCGCGCCGGACACGCGACGGTGTATGCCCCCCGGGGGCGCTCTAGCCGGGGCTCAGCCCGGCCCTCGGTCCCCATATTCTAGGCCGGCCTACCGGCGCCGCACGCCGGGCGCTGCGCGTGGGTCGTTCCCACGGCCAACCTGGGCGGACCCGACTCCGTTGACCTTACGCGAGATTCCGCCGCACCGCAGCGCAGCCCACCCGGCGTCAGGAGCCACCTGCCAGGGGGGGTCACCGAGGGACCGCCTCAGTAAGAACGGACCCCGCGCGCCCCCCGGCGTCCAGGCTGCTCGGAGGGCCGGCGGCCGCAGAGGGGCCGGCGGCGCCACGCCCTCGGGCACCGGAGCCGCGACGTCCATGGGTGGGCTCGGACCGACGCCGACGCCGGACCCCATACTACCAGCCGCCGGGTCGTTGGTACGAGCACCGCGGGGGGGCCCGCGGGGGAGTGCCCGGCGGCTCGCTTCGGGGCTGGCCGGTGGTCCCCGTTCGGCCCGCGCGTGAGGCGGCGGCAGCGCGCCGGTGCGCCTGGCCGCCCCCCGTGCCGGCGGGCGCGCCTCCATGGCGATAGACGAGCTATTACCCACCGGTGAGTCGGGAGGGGAGCGCGAGAGTGGGTGGGCCGCCGGGCGGCGGGGCGGGGCGCCTCGGTCACTCGGGCGGCCCATCGCGCGCGCGAGGACCCTGGGGACCAGAGTGTGGGGCGGGTGGAGCGGGACGGCGCCAGGTGGCCCCCAATGTCGCCCGTGCGACGTCCAAGGCGGCACCCGGCCCAAGTTGCGCACTGGGGAGAC     
L       TAATTTTATTTATGGTACTTTTACTCTAAGAAATAATTGTTTTCTGTATTATAATTTATTCAATCACTTAAATTCATTCTTTTATGTACAGCTAAATGAATACTCTATTACATCTTGTTAGTCGAGTAATATCTAGTAAGTACATACTACATTATCTCATATTAAGCATGTTAAAGAATCGATAGTAACTTTTTTATAATTTTTGGAAAAACTCAAGTATAATAATTTTATTTTTCACTAGGATCGAGAATAAATCATTATCAAATACTGTTTTGAATAATATTTAAAGAAATTTTAACTATAAAATTAAACTCTTTATTTAGTAAAAAGGTTTTTAATGATTATATTATTATAGCCTGTATACAGCATTTCTATTAAATTAAGTTTTATAGACAATCTTTTTAATTGATAAATTAACTATATATTACTTATTATCATATATCGTTTTAATGGCTGTAGTGTCGTACATAGATAATTAGCTTCGTCTATAATAATATACTCTATACAAATATTTAGATAACTAAATTGAATTATCACGTAACAAATAAGACAATTATTCAATATCTTAATTTAAAAAATCTTTATGTGATTAATGTGAAAAATTTGGTTAAATAATGATCCTGAGAAGAACAAAAGTTTTAAAAAGTTATGTAATCTAAAATTAATTAACTTTATCATTGTTATAAATAGGGTTTTATTTATATTATTGAAATGTATGTTATTTTGCTTTATTTAATAATAAGTTTTCGATATTGAATTAATCATAGTTATTTTAATAAAATATATGAAACAGGGAGATATTTCACGGAAAAATTATAAGTAAAATTTAAAATGATACTTTTATGTTCTAAAAGTTTTAAGCTATACCAAGCCATTACTACTATTTAAGGAATATTTTACTGTTAAAATGATAATAATTAATACTAATTCTATAAAGTAAGTTATCAATATTTATTTTAAAGTCGACTATAGACTACTAATACAACGATTATATTAGATATCCGGTCTGCATAAAAAATTATTAGATTTATTGTTGGAATCCCGAAGTAAACACAGATCTCTCAAAAAATGGCATTCGAAATTTAGCACCGGAATAAGAAGCGAGCCTTTTCTAACGAATTTTAGGCTGCATTGCGGCCAGAATAGCCAAGGAATATTTTGTTTTGTAACACATTAAAAGGTCATGGCGTGTAGAAATTGTGCAGTTAGAACCAACGGTATACGCATTGATTATTTGACGCTTCCTATATAGGCTGGTAGGAATTAGTATTCTAACTATGAAGGACACTCTCAAATTAGAAATATTAAACTTGTCAATCGCCGACCTGCGGTCACTGCCAACCACTTGCCTCTAACGGTGACACGCCCTCTTGTATGATTCGCCTAGAATGGAATGTTTTAGGTAAAGAATATCATATTAAGGTAGCTTCCACGCGCGTAAGTAATCAGGCATGAATCTAATCTCAAGGTAGCCTCGGCAAATCGCAAAAAATGTCTTGGGAACTCTCCCTATCTCCTTTAGTGCTTGAATTAGATTCAATTTGAAGCGCAAAATAATTTATACAGAATTTGATGTTGCCGTAAAACCCGTTTCACTAAAATTTCTGAAGAGACTACGTCTCTAATTGATAAAGATATGACTTAACCTCACATGTGGATATACTTTTTTACTTTATAAATTCACTAGAACATTCTGTAGTATAAGGACATTTACTTGTGCGCGCGAGAAATTCAACCGAAAGATTAGTATAGCCCAAACCCTGTCATATAGTCTTACATAACATCACGCATGCATGCTGTAATTTCAGGAAATACGTGTGACGAGGTCAGGTAACCCATAATTAAGGAGTTTTCTTCCCAGTCATCTCAAAGGTTGCTTTTCGATAAATTTAATTATAAGGTTCAGCTTGAATTTTTAGGATTTCATCAGTTTCATGTAAATGTAACGATATCACGGATGGCAGGAACTCCCTAAAGGATGAACTACCAGTAAAGTATACGAAACTGCGCGAGGCCTTTTGAGCTGCGACCAAGCAGGGTCAAACCCGCTGACAGATCTCGCCGAACGCGCGGCAGGGGGCTTGTAACGGGCGACTGAGCGATGAGGCCTGTGGACGAGAGTTGTTGATAACCCCAACATAGCATTTTGGCGTACATGCTAGCGAGGATATCATGGGACTCCACTCGGGGTACCCTTGAGCAACGCGGCTGACGCTGTAATTGGCCAAGAGTCCTACCGCTCGGCCGAGTCGGCTTAAATGGGGTGTGCGTCCGGCCTACGTCTGACAAAGTCAAGGTGCCCGATAAACTCCGTGGTAGGAACGGCCGCGGTGAGACGCGGCCCACAGGACAGGTACGCACTCACCCAGCCCAGCCCCAAAGAAATATGGTGAGGCCGACGCTTGCGGTGGGGGTAGCGTTATCGCGCTCTCGGACACAGTGCCATTTTCGTAGACGGCCCGTGGACCCATTATCCGATTAATCCCTAGCGGTGGGGCAGCTCAATGTACTCACTTGGGCTACGGTCCGCATGCTGTGCCGTTTCGCCCTAATGTCCTGCCGGGCCGTGTCACACATTCGCAAGGTGTTTCAGGCCCATGGAATAGTTTTAGCCCGGCTTAGCATTAGCGGCGGCCAGGCGACTCTCGATCGCGTCTCCAGGTTAGACGTGAATGAGGTCGCTTTGTGGCCGCACAGACGCTCCTCTGCCTCATCGTTCCGTGGCCTTGGCCAGCCGGAGGCGCGGATTCACGCACGTAACATATAAACAATACCTCCACAGACCATCCCCTGCCTTGCGCCACCAACAACTCCATGGGCGAGTGTGAGTGACCCTGGCTGGTGCGCCGGAGGCTTAATCCATGCTGTAGAACCCCACCATATCACTGCCTCTGGCAGTATACCGCCCATGTAGCGTTCGTTAAGCTGCTTAGCGCGGACCCCGCCGCTCTATGAGTGGTGCTAGCCCATGATGGGTACCCCATGCGACTCGTGCCCGCTCGGGGGGACTAGGGACGGATCCGTCGGTTTCCGTACACCGCGGCGCGGCGATTCCGAGCTCCCGGGCGTACCCCCGGGTTGACCAGCGCAGAGCCTCGGACGGCCTGCGGTCCGGAGCCCGCGCTCGCCCCCCCTGCGGCCCAAGCCGACGCCCCTGTGGGCGCGCCGCCGAGGACAACCCGCCCGGCGCGCAACGCTGCGGTTGCGGCGCGAGGGGCGCGCGACGCTGTAGGCCCCACGGGGGCGGTCCAGCCGGGGCCCAGCCCGGCCCCCGGTCCCGATATCCTAGGCCGGCCTATCGGGGCCGCAGGCCGGGCGCTGCGGGCGGGTCGGCACCGCGGCCAACAGGGGGGGACCCGACTCCGTTCACCTTCCGCGGGATTCCCCTGGCCCGCAGCGCAGCCGACCCAGCGTCTGGCGCCACCCGCCGGGAGGGGTCACCGACGGAGCGCCTTGGGAACAGGGGACTCCGCGCTCCCCCCGGCGCCCACGCCCCTAGGAGGGCCCGCGGCCGGAGAGGGGCGAGCGGCGCACCGCCCTTGGGCACGGGACACGCGAGGGCCATTCTTGGGCTAGGACAGAGGCCGACGGCGGAGCCGGGCGTCCCAGCGGCCGGGTCGCTGGTACGAGCCCCGCGGGGGGGCCCGCCGGGGAGTGGCCGGCGGCTAGGTTCGGAGCGGGCGGGTGGTCCCCGCCCTGCCGCCGCTTGAGGGGCCGGCAGCGCGCCCCCGCGCCTGGCCTCCCCCCGTGCCGGCGGGCGCCCTTCCACGGCGATGTACGAGCTATGACCCACCGGTGAGCCGGGCCGGGAGCGCGAGACTGGACGGGCCGCCGCGCGGTGGGGCGGGGCGCCTCGCTCACTCGGGCCGCCCATCGTGCGCGCGAAGACGCTGGGGACCCCAGTGTGGGGCGGGTGGAGCGGGACGCCGCCCGGTGGCCCCTAATGCCGCCTCTGCGACGTCCCAGGCGGGCCCCGGCCCGAGTTGGGCACAGGGGAGAC     
K       TAATTTTATATATGGTACTTTTACTCTAAGAAATAAATGTTTTCTGTAATATCATTTATTCAATCACTTAAATTAATTCTTTTATTTACAGCTAAATGAATACTATATTACATCTTGTTACTCGAGTAGTATCTAGTGAGTACATACTACATTATTTCATACTAAGCATGTTAAAGAATCGATTGTAACTTTATTATAATTTTTGGACAAACTCAAGTATAATAATCTTATTTTTCACTAGGATAGAGAATAAATCATTATCAAATACTGTTTAGAATAATATTTAAAGAAATTTTAACTATAAACCTAAAATCTGTATTTAGTATAAAGATTTTTAATAATTATAATAATATAGCCTGCATACAACTTTTCTATTAAATTATGTTTTATAGAAAATATTTTTAATTGATAAATTAACTATATATTACTTAATATCATATATCGTTCTAATTGCTGTACTGTCGTACATAGAAAATTAGCTTCGTCTATAATAATATAATCTATATAAATATTTAGATAACTAAATTGAATTATCACGTAACAAATAAGACATTTATTCAATAGCTTAATTTAAATAATCTTTAAGTATGTAATGTGAAAAATTCGGTTAAATAATGATGCAGAGAAGAACAAAAGTTTTAAAAAGTTATGTAATCTAAAATTATTTAACTTTTTCATTGTTATAAATATGGTTTTTTTTATATTATTGCAATGTATGTAATTTTTCTTTTTTTCAAAATAAGTTTTCGATATAGTATTAATCATAGTGATTTTAATAAAATATATGATACAGGGAGATATTTCACGAATAAATTATAAGTATAATATAAGTTGATACTTTTATGTTCTAAAAGTTTTAAGCTACACATATCCATTACTACTTTTTAAGGATTTTTTTACTGTTAAAATGATAATAATTTATAATAATTGTATAAAGTAAGTTATCAATATTTATTTTAAAGTCGACTATAGACTACTAATACAACGATTATTTTAGATATCGGTACTGCATAAAACAGTATTAGATTTACGGTTGGAATCCCAAAGTTAACACAGATCTCTCAATACATGGCATTCGAAATTTAGTACCGGAGTGAGAACCGTGCCTTGTCTAACGAATATAAGGCTGCATTGCGGCCAGAATAGACAATGTATATTTTGTTTTGAAACACATTCAAAGGTCATGTCGTGTAGAAATTATGCAGTTAGAGCCAACGGTATACGTATTGATTATTTGAGGCTTCCTATATAGGCTGGTAGGAATTAGTATTCTAACTATATAGGACACTCTCAAATTAGAAATATTAAACTCGTTAATAGGCGACCTGCAGTCACAGCCAACCACTTCCCTCTAACGGAGACACGCCCTCTTGTATGAGTCGCCTAGTATGGAATGTTTTAGGTAAATAAAATCAGATTAAGGTAGATTCCACGCGCGTAAGTAATCAGGCATGAATCAAATCTTGAGGTAGCCTCTGCAATTCGCAAAAAATGTCGTGGGAATTCTCCATATCTCCTTTAATGCTCGAATTAGATTGAATTTGATGCGCAAATTAATTTATACACAATTTGATGTTGCCGTAGAACCCGTTGCAATAAAACTTATCTAGAGACTACGTAGCTGATTGATAAAGATATGACTTAACCTTACATGTGGAACTTCTTTTTTACTGTGAAAATCCACTTGTACATTATGTAGTATAAGCACATTTGGCTGTGCGTGCGAGAAATTCAACCGAATGATTAAAATAGCCCAATCCCTGTCAGATAGCCTTAGATAACATCACGCATGCATGCTGTAATTTCAGGAAATACTTGTGACGAGGTCAGGTAACCAATAATAAAGGAGTTTTCTTCCCAGTAATCTCAAAGGTTGCTTTTCGAAAAATTTCATTATAAGGTTCAGCTAGTATTAATAGGCTTTCATATGTGTTATCTAAATGTAACGATATCACGGATGGAAGGAACTCCCCAAAGGATACACTACCAGTAAAGAATACGAAACTGCGCGAAGCCGTGTGAGCGGCGACCAAGCCGGGTCAAACCCGCTGACAGATCTCGCCGCACGCGCAGCCGGTGGATTGTCACGGGCGACTGAGCGATAAGGCCTGTTGACGCGGGTTGTTGTTCACCCCAACTTCGCATTTTTGCGTACATGGTACCTAGGATATCATGGGACTTCACTCGGGGTAGCCTTGAGGAACGCGGCTGACGCCGTAATTGGCCAAGAGTCCTACCGCTCGGCCGAGTCCGCTTAATTGGGGTGTCCGTCCGGTTTGCCTCGGACAGAGTCAAGGTGCCCCCTAAACTCCGCGGAAGGAACGGCCGCCTTGAGACCCGGCCCACAGGACAGGGACGCACTCACCCACCGCAAACCCAACGAAATATGGTGACGCCGACGCTTGCGGTGGGGGTAGCGTTAACCCGCTCTCGGACACACTCCGATTTTCGTAGACGCCCCGTGGACCCATTATCCGATGAATCCCTAGCGGTGGGCGGGCTTGAGGTACTCACTGGGGGTACGTGCCGCATGCTGTGCCGCTGCGCCCTGATGTCCTGCCGGGCCGTGTCCCACATCCGGAAGGTGTTGCATGCCCATGGAATAATTCTCGTCCGGCTTAGTATTACTGGGGGCCGGGCGACTCTCGACCGCGTCTCCAGGTTAGACGTGTATGAGGTCCCTTAGTAGCCGCACATACGCCCCTCTGCCTCACCGTACCGTGGCCTTTGCCAGCCGGAGGCGCGGATTCACACCCGTAACATATAAACAATACCTCCACAGACCATCCCCGGCCTTGCTGAACCAACAACTCCATGGGCTAGTGTGAGTGACCCTGGCTCGTGCGCAGGATCCTTAATCCCGGCTGTAGCGCCACACCAAATCGCTGCCTCTGGCAGTATCCCGCCCATGACGCGTTCGTTAATCTGGATATCTCGCACCCCGCCGGTCTACAAGTCGTGCTAGCCCATGATGGGTACCCCGTGCGACTCGTGCCCGCTCGGGGGGACTCGGGACGGCTCAGTCGGTTTCCGTACACAGAGGCGCGGCGATGCCGGCCCCCCGGGCGTACCCCCGGCCTCGCCAGCGCAGGCCCACGGACGGCTTGCGGTCGGGACCCCGCGCTCGCCCCCCTTGCGGCCCGAGCCGACGCCCCCCTGGGCGCACCGCCGCGGACCACCCGCCCGCCGGGGAACGCTGCCGTTGCGGCGCGCGGGGCCCGCGACGATGTAGGCCCCACGGGGGCGCTCCTGACGGGGCTCACCCCGGCCCTCCGTCCGGATATCTTAGGCCCGCCTACCGGGGCCGCACGCCGCGCGCTGCGCGCGGGTCGTTACCGCGGTCAACAGGGGGGGGCCCGACTCCGTCGACCTTACGCGAGATTCCCCCGGGCCGCAGCGCAGCCGACCCCGCGTCAGGTGCCACCACCCGGGGCGGGTCACCGAGGGAGCGCCTCTCGAACAGGGCACTCCGCGCCCCCCCCGGCGGCCAGGCGCCTCGGAGGGCCCGCGGCCGCAGAGGGGCGCGCGGGGCTCCGCCCTTGGGCACGGGAGACGCGAGGCCCATGGGTGGGCTAGCACCCAGGCCGACGGGGGACGCCGGCGTGCCATCGGCCGGGTCGTTGGTACGAGCCCCGCGGGGGGGCCCGCCGGGGAGTGCGCGGCCGCTAGATTCGGTGCGGGCGGGTGGTCCCCGCCCCGCCGCCGCTTGAGGGGCCGGCAGCTGGCCCGTGCGCCTCGCCTCCCCCCGTGCCGGCGGGCGCCCATCCATGGCGATGGACGAGCTATGACCCACCGCTGAGCCGGGGCGGGAGCGCGAGACTTGATGGGCCGCCGGCCGGGCGGCCGGGGCGCCTGGGTTACTCGGCCGGCCCATCGGGCGCGCGACGACGCTGCGGACCCTAGTCTGGGGCGGGTGGAGCGGAACGCCGCCAGGTGGCCCCCAATGGCGCCTGTGCGACGTCGCAGGCAGGACCCGGCCCGAGTTCCGCACAGGGGACAC     
J       TAATTTTATATAGGGTACTTTTACTCTAAGAAATAAATGTTTTCTGTATTATAATTTATTAAATCACTTAAATTCATTCTTTTATATACAGCTAAATGAATACTCTATTACATCTTGTTATTCGAGTATTATCTAGTGAGAACATACTACATTATATCATATTAAGCATGTTAAAGAATCGATGGTTACTTTTTTATAATTTTGGGATAAACTCAAGTAAAATAATCTTATTTTTCACTAGGATTGAGAATAAATCATTATCAAATACTGTTTTGAATAATATTTAAAGAAATTTTATCTATAAATCTAAACTCTATATTTAGTATAAAGTTTTTTAATGATTATATTAATATAGCCTGTATACAGCTTTTCTATTAAATTAAGTTTTATAGATAATGTTTTTAAATGATAAATTAACTATATATAACTTAATATCATATATCGTTGTAATTGCTGTATTGTCGTACATAGATAATTAGCTTCGTCTATATTAATATAATCTACATAAATATTTAGATTACTAAATTGAATTATCACGTAACAAATAAGACTATTATTCAATATCTTAATTTAAATAATCTTTATGTTTATAATGTGAATAATTAGGTTAAATAATGATCCAGAGAAGAACAAAAGTTTTAAAAAGTTATGTAATCTAAAATTACTTAACTTTATCATTGTTATAAATATGGTTTTTTTTATATTATTGGAATGTATGTAATATTCCTTTATTTTATAATAAGTTTTCGGTATTGAATTAATCATAGTGATTTTAATAAAATATATGAAACAGGGAGATATTTCACGGATAAATTATAAGTATAATGTAAAGTGATACTTATAAGTTCTAAAAGTTTTAAGCTAAACCGATCCTTAACTACTTTTTAAGGATTATTTTACTGTTAAAATGCCATCAATTAATATTACTTATATAAAGTAAGTTATCAATATTTATTTTAAAGTCGACTATAGACTACTAATACAACGATTATTTTAGATATCTGAACTGCATAAAAAATTATTAGATTTATTGTTGGAATCCAGAAGTTAACACAGATCTCTCAACACATGGCTTTCGAAATTTAGTACCGGAATTAGAATCGCGCCTTATCTCACGAATATAAGGCTGCATTGCGGCCAGAATAGCCAAGGTCTATTTTGTTTAGAATCACATTCAAAGGTCATGTCGTGTGGAAATTTTGCAGTTAGATCCAACGGTATATGTATTGATTATTTGATGCTTCGTATATTGGCTGGTAGGACTTAGTATTCTAAATATAGAGGACAGTCTCAAATTAGAAATATTAAACTCGTTAATGGACGACCTGCTGTCACGGCCAACCACTTTCCTCTAACGGAGACACGCCCTCTTGTATGAGTCGCCTAGAATGGCATGTCTTAGGTAAATAAAATCACATTAAGGTAGATTCCACGCGCGTAAGTAACCAGGCATGAATCTAATCTTCAGTTAGCCTCCGCAAGTCGCAAAAAATGTCTTGGGTATTCTCCATATCTCCTTTAGGGCTCGACTTAGATTGAATTTGACGCGCAAACTAATTTATACAGAATTTAATGTTTCCGTAGAACCCGTTGCACTAAATCTTCTCTAGAGACTACGTCTCTGATTGATAAAGATATGACTAAACCTTACATGTGTAAATACTTTTTTACTGTGTTAATTCACTTGCACATTATGTAGTATAAGGACATTTGTATGTGCGCGCGAGAAATTCAACCGAACGATTATAATAGCCCAATCCCTGCCAGTTAGTCTTACATAACATCACGCATGCATGCTGTAATTTCAGGAAATACTTGTGACGAGGTCAGATGACCCATAATAAAGGAGTTTTCTTCCCATTTATCTCAAAGGTTGCTTTTCGAGCAATTTTATTATAAGGTTCAGCTAGTAGTACTAGGGTTTCATTGGGGTTATCTAAATGTAACGATGTCACGGATGGTAGGAACTCCCAAAAGGATAAACCGCCAGTAAATTATACGATACTGCGCGACGCCTTCTGAGCTGCGACAAAGCAGGGTCAAAGCCGCTGAGAGATCTAACCGCACCCGCGGCCGGCGGCTTGTCACGGGCCACTGAGCGATAAGGCCTGTTGACGCGCGTTGTTCCTCACCCCAACATAGCATTTTTGCGTACATGGTACCTAGGAGATCATGGGACGACACTCGGGGCAGCCTTGAGCAACGCGGCTGACGCGGTAATTGGCCACGAGTCCTACCGCGCGGCCGAGTCAGCATAATTGGGGTGTCCGTCGGGCATTCTTCTGACATAGTCAAGGTGCAACGTACACTCCGAGGTAGGAACGGCCGCAGTGATACGCGGCCCACAGGACAGGTACGCACTCACCCATCTCAGCCCCAAAGAAATATGGTGAAGCCGACGCTTGCGGTGGGGGTATCGTTATCGCGCTCTCGGACACAATGCGATTTTCGTAGACGCCTCGTGGACCCATTGTGTGATGAATCCCTACCGGTGTGAGGGCTCAAGGCACTCACTGGGGGTAGTAGCCCCATGCTGTGCCGCTTCCCCCTGATGTCCTGCGGGGCCGGGTCACACATCCGGAAGGTGGTTCAGGCCCATGGAATACTTCTAGCCCGGCTTAGTATTACTGGCGGCCAGGCGACTCTCGGCCGCGTCTCCAGGTTAGACGTGCCTGAGGTCCCTCACTCGCCGCACATACGCTCCTCTGCCTCAGCGTACCGTGGCCTTTGCCAGCCGGAGGCGCCGAAGCACCCACGTAACATATGAACAATACCTCCACAGACCATCCCCCGCGTTGCGCCGCCAACAAGTCCATGGGCTAGTGTGAGTGACCCTGGCTGGTGCGCAGGACCCTTAATCCATGCTGTAGCACCGCACCATAGCACTGCCTCTGGCAGTATACCGCCCATGAAGCGTTCGTTAAACTCCATAGCACGAACCCCGCTGCTCTGCGAGCGGTGCTAGCCCATGATGGGTACCTCGTGCGACTCGTGCCCGCTAGGGTGGACTCGGGACGGGTCACCCGTTTTCAGTACACCGAGGCGCGGCGATCCCGGCCTCCCCGGCGTACCCCCGGGTTGACCAGCGCGGGGCGCCGGACGGCTTGCGGTCCGGACCCCGCGCTCGCCCCCCCTGCGGCCCAAGCCGACGCCCCTGTGGGCGCGCCGCCGGGGACCACCTGCCCGGCGCGCAACGCTTCGGTTGCGGCGCGCGGGGCCCGCGCCGATGTAAGCCCCTCGGGGGCGCTCCCGCCGGGACTCATCCCGGCCCACGGTCCCGATATCCTAGGCCGGCCTAACGGCGCCGCACGCCGGGCGCTGCGCGCGGGTCGTTACCGCGGCCAACAGGGGGGGGCCGGACTCCGTAGACCTTACGCGAGATTCCCCCGGACCGCAGCGCAGCCGACACCGCGTCAGGGGCCACCTGCCGGGGGGGGTCACCGAGGGACCGCCTCCGGAACAGGGTACCCCGCGCGCCCCCCGGCGTCCACGCCCGTCGGAGGGCCCGCGGCCGCAGAGGGGCGAGCGGTGCGCGGCCCTGGGGCACGGGTGACCCGAGGGCCATGGGTGGGCTAGGACCGACGCCGATGGGGGACCCCGGCGTGCCATCGGCCGGGTCGTTGGTACGAGCCCCGCGGCGGGGCACCCCGGGAAGTGCCCGGCGGCTTGCTTCGGGGCGGGCGGGTGGTCCCCGCTCGGCCCGCGCTTGAGGGGGCGGCAGCTCGCCGGTGAGCCTGGCCTCCCCCCGTGCCGGCGGGTGCGCACCCAAGGGCATGGACGAGCTATGACCCACCGGTGAGCCGGGCCGGGAGCGCGAGACTCGATGGGCCGCGGGCGGGTGGGGCGGGGCGCCTCGCTCCCTCGGGCGGCCCATCGAGCGCGCGCAGACGCTGGGGACCCGAGTTTGGTGCGGGTGGAGCGGCACGCGGCCGGGTGGCCCCGAATGGCGCCTGTGCGACGTCCCAGGCCGGACCAGGCCCGTGTTCGGCACACGGGAGAC     
I       TAATTTTATTTAAGGTACGTTTACTCTAAGAAATAATTGTTTTCTGTAATATAATTTATTAAATCACTTAAATTAATTCTTTTATATACAGCTAAATGAATACTTTATTACATCTTGTTATTCGAGTAATATCTAGTTAGTACATACTACATTATCTCATATTAAGCATGTTAAAGAATCGAAAGTAACTTTTTTATAATTTTAGGATAAACTCAAGTAAAATAATCTTATTTTTCACTAGGATCGAGAATAAATCATTATCAAATACTGTTTTGAATAATATTTAAAGAAATTATACCTATAAATCTAAACTCTGTATTTAGTATAAAGATTTTTAATTATTATATTATTATAGCCTGAATACAGCATTTCTATTAAATTACGTTTTATAGACAATATTTTTAATTGATAAATTAACTCTATATCACTTAATATCATATATCGTTTTAATTGCTGTAATGTCGTACATAGATAAATAGTTTCGTCTATAATAATATACTCTATATAAATATTTAGAGAACTAAATTGAATTATCACGTAACAAATAAGACTTTTATTCAATATCTTAATTTAAATAATCTTTATGTACATAATGTGAACAATTAGGTTAAATAATGATTCTGAGAAGAACAAAAGTTTTAAAAAGTTATGTAATCTAAAATTATTTAACTTTCTCATTGTTATAAATAAGGTTTTTTTTAAATTATTGAAATGTATGTTATATTACTTTTTTTTAAAATAAGTTTTCGCTATTGAATTAATCATAGTTATTTTAATAAAATATATGATACAGGGAGATATTTCACGGTAAGATTATAAGTAAAATCTAAGGTGATACTTTTATGTTCTAAAAGTTTTAAGCTATACCTATCCCTTACTACTTTTTTAGGACTATTTTACTGTTAAAATGATAATAATTTATAATACTTCTATAAAGTAAGTAATCAATATTTATTTTAAAGTCGACTATAGACTACTAATACAACGATTATTTTAGATATCAGTACTGCATAAAAAATTATTAGATTTATTGTTGGAATCCAGAAGTAAACACAGATCTCTCAAGACATGGCATTCGAACTTTAGCACCGGAGTCAGTATCGCGCCTATTCTAACGAATCTAAGGCTGCATTGCGGCCAGTATAGGCAAGGTCTATTATTTTTTGAAACACATTCAAAGGTCATGTCGTGTAGAAATTCTGCAGTTAGATCCAACGGTATAGGTATTGATTATCTGAGGCTTCCTATATATGCTGGTAGGAATTAGTATTATAAATATTGAGGACAGTCTCAAATTAGAAATATTAAACTAGTGAATAGTCGACCTGCCGTAACAGCCAACCACTTCCCTCTAACGGTGACACGCCCTCATGTATGCATCGCCTAGAATGGCAAGTCTTAGGAAAAGAAAATCATATTAAGGTAGTTTCCACGCGCGTAAGTAATCAGGCATGAATCTAATCTCAAGGTATCCTCAGCAAGTCGCAAAAAATGTCCTGGGAAATCTCCATATCTCCTTTACTGCTCGAATTAGATTGAATTTGATGCGCAAAATAATTTATACAAAATTTGATGTTACCGTAGAACCCGTTACAATAAAACTTCTCTAAAGACTACTTTTATCATTGATAAAGGTATGACTTAACCTGACATGTGTAAATACTTTTTTACTTTATTAATACACTTGTACATTCTGTAGTATAAGAACATATCCTTGTGCGCGCGAGAAATTCAGCCAAAGGATTAACATGACACAATCCCTGTCAGATAGTCTTAGATAACATCTCGCATGCATGCTGTCATTTCAGGAAATACTTGTGACGAGGTCAGGTAACCAATAATAAAGGAGTTATCTTCCCAGTAATCTCAAAGGTTGCTTTTCGAAAAATTTTATTATAAGGTTCAGCTCGTAATCATAGGTTTTGATACGAGTTATCTAAATGTAACGATCTCACGGATGGCAGGTACTCCCACAAGGATAAACGACCAGTAAACGATACGACACTCCACGACCCCTTTTGAGCTGCGACCAAGCCGGGTCAAACCCGCTGACACATCTCGCCGAACCCGCGGCCGGTGGCTTGTCACGGGCGACTGAGCGATAAGGCCTGTGGACATGGGTTGATGTTCACCCCAACAGAGCATTTTGGCGTACCTGGTATCTAGGATATCATGGGACTTCACCCGGGGTAGCCTTGAGGGACGCGGCTGACGCCGTAATTGCCCAGGAGTCCTACCGCTCGGCCGAGTCCGCTTAATTGGCGTGTCCGTCCGGGATCCAGCTGACATAGCCAAGGTGCCCGCTAAACTCCGGGGTAAGAACGGCCGCCGTGACACCCGGCCCACAGGACAGGTACGTACTCACCCAACTCAGACCCAAAGAAATATGGTGAAACCGACGCTTGCGCTGGGGGTAGCGTTGTCACGCTATCGGACACATTCCGATTTTGATAGACGCCCCGTGGACCCATTATCCGATGAATCCCTAGCGGTGGGAGGGCTTAAGGGCCTCACTGGGGGTACTAGCCACATGCTGTGCCGCTTCACCCTGATGTCCTGCGGGGCCGTGTCACACATCCGGAAGGTGTTGCATGCCCATGGAATAGTTTTGGCCCGGATTGGTATTACTGGCGGCCAGGCGACTCTCGAGCGCGTCTCCAGGTTAGACGTGCATGAGGTCCCTCAGTGGCCGCACACACGCTCCTCTGCCTCATCGTACCGTGGCCGTTGCCAGCCGGAGGCGCGGATTGACGCACGTCACATATTAACAATACCTCCACAGACCATCCCCCGCGCTGCGACACCAACAATTCCATGGGCTAGAGTGAGTGACCCTGGCTGGTGCGCAGGAGCCTTAATCCATGCTCTAGGGCGACACCAAAGCGCTGCCTCTGGCAGTATCCCGCCTATGACGCGTTCGTTTACCTCCGTAGCCCGCACCCCGCCGCTCTGCGACCGGTGCTAGCCCATGACGGGTACCCCCTGCGAGTCGTGCCCGCTCGGGGGGACTCGGGACGGCTCAGCCGCTTTCTGTACACGGAGGCGCGGCGATACCGTCGTCCCGGGCGTACCCCGGGGCTGACCAGCGCAGAGCGTCGGAGGGCTCGCGGTCCGGACCCCGCGCTCGCCCCCCGTGCGGCCCAAGCCGACGCCCCTGTGGGCGCGCCGCCGCGGACCACCGGCCCGGAGTGCAACGCTCCCGTTGCCGCGCGCGGGGCCCCCGACGATGTCGGCCTCACGGGGGCGCTCGCGCCGGGCCTCATCCCGGCCCTCGGTCCCGATATCCTAGGCCGGCCTACCGGCGCCGCACGCCGGGGGCTGCGTGCGGGTCGCCACCGCGGCCAACAGGGGGGGGCCCGACTCCGTTGACCTTAGGCGAGATTCCCCGGGACCGCAGCGGAGCCGACCCGGCGTGAGGGGCCACCTGCCCGGGGGGGTCACCGAGGGATCGCCTCGGCAACAGGCGACTCGGCGCGCCCCCCGGCGTCCACGCGCCTCGGAGGGCCCGCGGCAGCAAAGGGGCCAGCGGCGCGCAGCCCTAGGGCACCGGAGACGCCACGCCCATGGGTGGGCTAGGACCGAGGCCGACGGGGGACCCCGGCGTGCCATCGGCCGGGTCGTTGGTACGGGCGCCGCGGTGGGGCCCGCTGGGAAGTGCCCGGCGGCTAGCTTCGGAGCGGGCCGGTGGTCCCCCCTCGGCCGCCGCTTGAGGGGGCGGCAGCTCGCCCGTGCGCCTGGCCTCCCCCCCTGCCGGCGGGCGCGCTTCCAAGGGCATGGACGAGCTATGACGCACCGGTGAGCCGGGCGGGGAGCCCGAGACTGGATGGGCCGCCGGCCCGCGCGTCGGGGCCCCTTGCTGACTCGGACTACCCATCGGGCGCGCGAAGACGCTGGGGACCCTAGTGTGGGGCGGGTGGAGGGGGACGCCGCCAGGTGGCCGCCAATGCCGCCTGTGCGACGTCGCAGGCCGGCCCCGGCCCGTGTTCGGCACCTGGGAGAC     
H       TAATTTTATTTAAGGTACCTTTACTCTAAGAAATAATTGTTTTCTGTATTATGATTTATTAAATTACTTAAATTAATTCTTTTATATACAGCTAAATGAATACTGTATTACATCTTGTTATTCGAGAAATATCTAGTAAGCACATACTACATTATCTCATATTTAGCATGTTAAAGAATCGATTGTTACTTTTTTATAATTTTAGGATAAACTCAAGTATAATAATCTTATTTTTCACTAGGATTGAGAATAAATCATTAACAAATACTGTTTTGAATAATATTTAAAGAAATCTTAGCTATAAAACTAAACTCTGTATTTAGTATAAAGGTTTATAATGATTATATTACTATAGCCTGAATACAGCATTTCTATTAAATTAAGTTTTATAGATAATATTTTTAATTGATAAATTAACTATATATAACTTATTATCATATATTGTTTTCATTGCTGTATTGTCGTACATAGATAATTAGTTTCGTCTATATTAATATAATCTATAGAAATATTTAGAAAACTAAATTGAATTATCACGTAACAAATAAGACAATTATTCAATAACTTAATTTAAATAATCTTTATGTAATTAATGTGAAAAATTAGGTTAAATAATGATACTGAGAAGAACAAAAGTTTTAAAAAGTTATGTAATCTAAAATTATTTAACTTTTTCATTGTTATAAATAGGGTTTTGTTTATATTATTGAAATGTATGTAATATTGCTTTCTTTAAAAATTAGTTTTCGTTATTGAATTAATCATAGTAATTTTAATAAAATATATGAAACAGGGAGATATTACACGAATATATTATAAGTATAATATAACTTGATACTTTTAGGTTCTAAAAGTTTTGAGCTAAACATATCCTTAACTACTGTTTAAGGAATATTTTACTGTTAAAATGATATTAATTTATAATAATTCTATAAAGTAAGTTATCAATATTTATTTTAAAGTCGACTATAGACTACTAATACAACGATTATTTTAGATATCAGGACTGCATAAAAAATTCTTAGATTTATTGTTGGAATCCAGAAGTGAACACAGATCTCTCAACACATGGCGTTCGAAATTTAGTACTGGACTTAGAAGCGAGCCTTCTCTTACGAATTTAAGGCTGCATTGCGGCCAGAATAGCCAAAGTCTATTATGTTTTGTAACACATTCAAAGGTCATGACGTGTCGAAATTCTGCAGTTAGAACCAACGGTATCAGTATTGATTATTTGAGGCTTCGTATATCGGCTGGAAGGAATTAGTATTCTAACTATAGAGGACACTCTCAAATAAGAAATATTAAACTAGTAAATAGGCGACCTGCTGTTACTGCCAACCACTTACCTCTACCGGGGACACGCCCTCTTGTATGGTTCGCCTAGAATGGCATGTGTTAGGGAAAAAAAATCATATTAAGGCAGGTTCCACGCGCGTAAGTAATCAGGCATGAATCAAATCTGAAGGTAAGCTCAGCAAGTCGCAAAAAATGTCTTGGGTATTCTCCATATCTCCTTTATTGCTCGAATTAGATTGAATTTGAAGCGCAAAATAATTTATACAGAATTTGATGTTACCGTATAACCCGTTGTACTAAAACTGCTCTAAAGACTACGTCACTCATTGATAAAGGTATGACTAAACCTTACATGTGTAACTACTTTTTTACTGTATTAATAGACTAGTACATTATGTAGTATAAGAACATTTCATTGTGCGCGCGAGAAATTCAACCGAAGGATTCAAATAACGCAATCCCTGGCAACTAGTCTTAGATAACATCACGCATGCATGCTGTTATTTCAGGAAATACTTGTGACGAGGTCAGATAACCGATAATCAAGGAGTTTTCTTCCCATTTATCTCAAAGGTTGCTTTTCGAAAAATTTAATTATAAGGTTCAGCTAGTAGTTGTAGGCTTTCATACGAGTTATATAAATGTAACGATATCACGGATGGCAGGGACTCCCAAAACAATTAACTACCAGTTAAAGATACGACACTCCGCGACCCCCTCTGAGCGGCGACAAAGCCGGGTCAACCCCACTGACACATCTCTTCGAACCCGCGGCTGGGGGCTTGTCACGGGCGACTGAGCGATAAGGCCTGTTGACGCGGGTTGGTGTTCACCCCAACATAGCATTTTTGCGTACCTGTTACCGAGGATATCATGGGACTTCACTCGGTGTAGCCCTGAGCGATGCGGCTGACGCCGTAATTCGCCAAGAGTCCTACCGCTCGGCCGAGTCCGCTTAATTGGGGTGGGCGTCCGGCTGCCACCTGACCAAGTCAAGGTGCCCTATAGACTCCGGGGTAAGAACGGCCGCATTGACAGCCGGCCCACAGGACAGGGACGCACTCACCCATGTCACCCCCAAAGACATATGGTGACGCCGACGCTTGCGCTGGGGGTTGCGTTATCCCGCTCTCGGGCACAATGCTGTTTTCAGAGTCGCCCCGTGGACCTATTGTCCGATGAATCCCTAGCGGTGGGAGGGCTCAAGGAACTCACTAGGGGTACTAGCCCCATGCTGGGCCGTTTCGCCCTGATGTCCTGCGGGGCCGCGTCACACATCAGAAAGGTGCTGCAGGCCCATGGAATAGTTTTTGCCCGGCTTGGTATTACGGGAGGCCAGGTGACTCTCGATCGCGTCCCCAGGTTGGACGTGCATGAGGTCCCTTAGTAGCCGCACATACGCTCCTCTGCCTCATCGTTCCGTGGCATTTGCCAGCCGAAGGCGCGGATTCACGCGCGTAACATATAAACAATACCTCCACAGACCATCCCCGGCCTTGCGTCACCAACAACTTCATGGGCTAGTGTGAGTGACCCTGGCTGGTGCGCAGGAGCCTGTATCCCTGCTGTAGCCCCACACCGCATCACTGCCTCTGGCAGTATCCCGCCCATGACGCGTTCGTTAACCTGCATAGCGCGCACCCCGCCGCTCTATGAGTGGTGGTAGCCCATGATGGGTACCTCGTGCGAATCGTGCCCGCTCGGGCGGACTGGGGCCGGCTCAGCCGCTTTCAGTACACCCAGGCGCGGCGATGCCGCCCTCCCGGGCGTACCCCCGGCTTGACCTCCGCAGAGCCTCGGACGGCTTGCGGTCTGGACCCCGTGCTCGCCCCCCCTGCGGCCCTAGCCGACGCCCCTGTGGGCGCGCCGCCGAGGACGACCCGCCCGGGGCGCAACGCTGCGGTTGCCGCGCGCGGGGCGCGCGACGATGTAGGCCCCACGGGGGCGCTCCAGCGGGGGCTCACCCCGGCCCTCGCCCCCGATATCCTAGCCCGCCCTATCGGCGCCGCACGCCGGGCGCTGCGCGCGGGTCGTCAGCTCGGCCAACAGGGGGGGGCCCGACCCCGTTGACCTTACGCGAGTTTCCCCTGGACAGCAGCGCAGCCCACGCCGCGTCAGGGGCCACCTCCCGGGGCGGGTCGCCGAGGGTGCGCCTCTGGAACACACGACTCTGCGCGCCCGCCGGCGTCCACGCGGCTCGGAGGGCGAGCGGCAGTAAAGGGGCGAGCGGCGCCCCGCCCTTGGGCACGGGAAACGCCAGGGCCATGGGTGGGCTAGGACCGAGGCCGACGGCGGACCCGGGCGTGCCACCGGCCGGGTCGGTGGTACGAGCGCCGCCTTGGGGCCCGCGGGGAAGTGGCCGGCGGCTCGCTTCGGCGCGGGCGGGTGGTCCCCGCTCGGCCGCGGCTTGATGCCCCGGCAGCGCGCCGGTGCGCCTGGCCTGGCCCCGTGCCGGCGGGCGCGCTTCCAAGGGCATGCACGAGCTATGACCCACCGGTGAGCGGGGGCGGGAGTGCGAGACTGGATGGGCCGCCGCCCGGCTGGGCGGGGCGCCTGGCCGACTCGGGCGATCCATCGGGCGCGCGAAGACGCTGGGGACCGTAGTGTGGGGCGGGTGGAGTGGGACGCCGCCAGGTGCCCCCGAATGACGCCTGTGCGACGTCCCAGGCCGGACCCGGCCCCAGTTCGGCACAGGGGAGAC     
G       TAATTTTATGTACGGTACCTTTACTCTAAGAAATAATTGTTTTCTGTAATATAATTTATTTAATCACTTAAATTTATTCTTTTATATTCAGCTAAATGAATACTTTATTACATCTTGTTATTCGAGTAATATCTAGTTAGTACATACTACATTATATCATATTTAGCATGTTAAAGAATCGATCGTAACTTTTTTATAATTTTTGGATAAACTCAAGTATAATAATCTTATTTTTCACTAGGATAGAGAATAAATCATTATCAAATACTGTTTAGAATAATATTTAAAGAAATTTTAGCTATAAATGTAAACTCTGTATTTAGTACAAAGTTTTTTAATCATTATATTAATATAGCCTGAATACAGCATTTCTATTAAATTAAGTTTTATAGACAATATTTTTAATTGATAAATTAACTATATATAACTTATTATCATATATCGTTTTAATAGCTGTATTGTCGTACATAGATAATTAGTTTCGTCTATTATAATATAATCTATATAAATATTTAGAGAACTAAATTGAATTATCACGTAACAAATAAGACAATTTTTCAATATCTTAATTTAAATAATCTTTATGTGAATAATGTGAAAAATTAGGTTAAATAATGATGCAGAGAAGAACAAAAGTTTTAAAAAGTTAAGTAATCTAAAATTAGTGAACTTTTTCATTGTTATAAATAGGGTTTTTTTTATATTATTGGAATGTATGTTATATTTCTTTTTTTGAAAATGAGTTTTCGGTATTGAATTAATCATAGTAATTTTAATAAAATATATGAAACAGGGAGATATTTCACGGAGAAATTATAAGTAAAATCTAATCTGATACTTCTATGTTCTAAAAGTTTTAAGCTAAACCTAACCATAACTACTATTTAAGGATTATTTTACTGTTAAAATGTAAATAATTGATACTATTTCTATAAAGTAAGTTATCAATATTTATTTTAAAGTCGACTATAGACTACTAATACAACGATTATTTTAGATTTCAGCTCTGCATAAAAAAGTATTAGATTTATTGTTGGAATCCAGAAGTTAACACAGATCTCTCAATACATGGCCTTCGAAATTTAGTACAGGTTTGAGAACCGGGCCATCTCTTACGAATTTTAGGCTGCATTGCGGCCAGAATAGGCAATGTATATTATGTTTTGTAACACATTTAAAGGTCATGTCGTGTCGAAATTATGCAGTTATATCCAAAAGTATAGGTATTGATTATTTGAGGCTTCCTATATTGGCTGGAAGGAATTAGTATTCTAATTATTAAGGACACTCTCAAATTAGAAATCTAAAACTAGTTAATTGTCGACCTGCTGTGACTGCCAACCACTTTCCTCTAACGGAGACACGCCCTCTTGTATGCTTCGCCTAGCATGGTATGTCTTAGGTAAAGAAAATCATATTAAGGTAGCTTCCACGCGCGTAAGTAATCAGGCAGGTATCTAATCTCTAGGTATCCTCAGCAAGTCGCAGAAAATGTCTTGGGTAATCTCCATATCTCCTTTACGGCTTGAATTAGATTGAATTTGAAGCGCAAAGTAATTTATACAGAATTTGATGTTGCCGTACAACCCGTTTCAATAAAACTGCACTAACGACTACGTTTCTAATTGATAAAGGTATGACTTAACCTTACATGTGTAAATACTTTTTTACTCTCTTAATACACTTGTACATTTTGTAGTATAAGTACATTTGTATGTGCGCGAGAGAAATTCAACCGAAAGATTAAAATAACGCAATCCCTGCCATATAGTCTTAGATATCATCACGCGTGCACGCTGTAATTTCAGGAAATACTTGTGACGAGGTCAGGTTACCCATAATAAAGGAGTTTTCTTCCCAGTGATCTCAAAGGTTGCTTTTCGAATAATTTTATTATAAGGTTCAACTGGTAATTATAGGTTTTCATACGCATTATCTAAATGTAACGATATCACGGATCGCAGGCACTCCCAAAATGATATACTACCAGTTAAGGATACGAGACTCCGCGAGTCCGTCTGAGCTGCAAACAAGCAGGGTCAACCCCGCTGACAGATCTCGCCGCACACGCGGCCGGGGGCTTGTCACGGGCGACTGACCGAAAAGGCCTGTTGACGGCGGATGATGTTCACCCCAACATAGCATTTTGGCGTACCTGGTATCTAGGATATCATGGGACTTCACTCGGGGTAGCCTTGAGTAACGCTGCGGACGCCGTAATTGGCCAAGAGTCCTACCGCTCGGCCGAGTCCGCATAATTGGTGTGTACGCCCGGCTTCCATCTGACATAGTCAAGGTGCCCCCTAGACTCCGTGGTAAGAACGGCCGCAGTGACACCCGGCCCAAAGGACAGGAACGCACTCACCCATCGCAGTCCCGAAGACATATGGTCAAGCCGACGGTTGCGGTGGGGGTAGCGTTATGGCGCTCTCGGTCACACTGCGAGGTTCATAGACGCCCCGGGGACCTAATATCCGATGAATCCCTTTCGGTGTGAGGGCTTAAGTGACTCACTGCGGGTAAGAACCCCATGCTGCGCCGTTTCGCCCTGATGTCCTGCGGGGCCGTGTCACACATCCGAAAGGTGCTGCATGCCCATGAAATAGTTGTAGCGCGGGTTCGTATTAGTGGGGGCCAGGCGACTCTCGATCGCGTCTCCAGGTTAGACGTGGTTGAGGTCGCTTAGTGGCCGCACATACGCTCCTCTGCCTCATCGTTGAGTGGCCTTAGCCAGCCGGAGGCGGGGATTCACGCACGTAACATATGAACAATACCTCCACAGACCATCCCCCGCCTTGCGTCACCAACAACTCCATGGGCCAGTGTGAGTGACCCTGGCTGGTGCGCAGGAGCCTCAATCCCTGCTGTAGCGCGCCACCAAATCGCTACCTCTGGCAGTATCCCCCCCATGATGCGTTCGTTGATCTTCATAGCGCGCACCCCGCCGTTCTATGACTTGTGCTAGGCCATGATGGGTACCGCCTGCGACTCGTGCCCGCTGGGGCGGACTCTGGACGTCTCACCCGGTTTCAGTACACCCAGGCGCGGCGATTCCGTCGTCCCGGGCGCACCCCCGGTCTGACCACCGCAGGGCCTCGGACGGCTTGCGGTCGGGACCCCGCGCTCGCCCCCCGTGCGGCCCAAGCCGACGCCCCTGTGGGCGCGCCGCCGCGGACCACCCGCCCGCCGGGTAACCCTGGGGTTGCCGCGCGCGGGGCTCGCGACGCTGTAGGCCCCAGGGGGGCGCTCCGGCCGGGGCTCATCCCGGCCCTCCGCCCCGATATCCTAGGCCGGCCTACCGGCGCCGCACGCCGGGCGCTGCGCGCGGGTCGATACCGCGGTCAACAAGGGGGGGCCCGACTCCGTCGACCTTACGCCCGGTTCCCCTGGACCGCAGCGCAGCCGACCCGGCGTCAGGGGCCACCCGCCGGGGCGGGTCACCGAGGGAGCGCCTCTGGAACAGGGGACGCCGCGCGCCCCCCGGCGGCCAAGCGCCTCGCAGGGCCCGCGGCCGCTTAGGGGCAAGCGGTGCTACGCCCTGGGGCAGGGGAGACGCGACCGCCATGGGTGGGCTAGGACCGAGTCCGATGCCGGACCCAGGCGTGCCAGCGGCCGGGTCGTTAGTACGAGCCCCGCGGCGGGGCGCGCGGGGAAGTGCCCGGCAGCTAGCTTCGGTGCCGGTTGGTGGTGCCCAGGCGGCCCCCGCTTGAGGGAGCGGCAGCTCGCCCGTGCGCCTGGCGTCCCCCCGTGCCGGCGGGCGCGCTTCCAAGGGGATGGACGAGCTATCACCCACCGGTGAGCCTGGCCGGGAGCGCGAGACTGGATGGGCCGCAGGCCGGTGTGCCGGGGCGCCTCGCTTTCTCGGGCGACCCATCGCGCGCGCGACGACGCTGGGGACCCTAGTGTGGGGCGGGTGGAGCGGGACGCCCCCGGGAGGCCCCCAATGGCGCCTGTGCGACGTGGCAGGCAGGACCCGGCCCGAGTTCGGCACAGGGGAGAC     
F       TAATTTTATATAAGGTACCTTTACTCTAAGAAATAAATGTTTTCTGTAATATAATTTATTAAATCACTTAAATTAATTCTTTTATTTACAGCTAAATGAATACTTTATCACATCTTGTTAATCGAGTAATATCTAGTCAGTACATACTACATTATTTCATATTAAGCATGTTAAAGAATCGATTGTCACTTTATTATAATTTTTGGATAAACTCAAGTAAAATAATCTTATTTTTCACTAGGATCGAGAATAAATCATTATCAAATACTGTTTAGAATAATATTTAAAGAAATATTAACTATAAATTTAAACTCTATATTTAGTATAAAGATTTTTAATAATTATAATAGTATATCCTGAATACAGCTTTTCTATTAAATTAAGTTTTATAGACAATATTTTTAATTGATAAATTAACTTTATATTACTTATTATCATATATCGTTTTAATGGCTGTATTGTGGTACATAGATAACTAGTTTCGTCTATTTTAATATAATCTATATAAATATTTAGAGAACTAAATTGAATTATCACGTAACAAATAAGACATTTATTCAATATCTTAATTTAAATAATCTTTAGGTTTATAATGTGAATAATTCGGTTAAATAATGATCCTGAGAAGAACAAAAGTTTTAAAAAGTTATGTAATCTAAAATTATTGAACTTTATCATTGTTATAAATAAGGTTTTTTTTATATTATTGAAATGTATGTAATTTTTCTTTCTTTGAAAATTAGTTTTCGATATTGAATTAATCATAGTAATTTTAATAAAATATATGAAACAGGGAGATATTTCACTGGAAAATTATAAGTAAAATTTAAGTTGATACTTATAAGTTCTAAAAGTTTTAAGCAAAACATATCCTTTACTACTATTTAAGGAATATTTTACTGTTAAAATGTTATTAATTTATAATAATTATATAAAGTAAGTTATCAATATTTATTTTAAAGTCGACTATAGACTATTAATACAACGATTATTTTAGCTTTCGGTACTGCATAAAAAACTTTTAGATTTATTGTTGGAATCCAGAAGTTAACACAGATCTCTCAAGACATGGCATTCGAAATTTAGTACCGGACTGAGTATCGAGCCTAGTCTTACGAATCTTAGGCTGCCTTGCGGCCAGAATAGGCAACGTATATTATCTTTTGAAACACATCAAAAGGTCATGTCGTGTAGAAATTTTGCAGTTACAACCAACTGTATCGGTATTGATTATTTGAGGCTTCTTATATTGGCTGGTAGGAATTAGTATTCTAACTATTTAGGACACTCTCAAATTAGAAATATTAAACTCGTAAATTGTCGACCTGCCGTTACTGCCAACCACTTCCCTCCAACGGGGACACGCCCTCTTGTATGACTCGCCTAGAATGGAATGTGTTAGGTAAAAAACATCATATTAAGGTAGTATCCACGCGCGTAAGTAATCAGGCATGAATCAAATCAGCAGGTATGCTCAGCAATTCGCAAAAAATGTCTTGGGTATTCTCACTATCTCCTTTACTGCTGGAATTAGATTGAATTTGAAGCGCAAAATAATTTATACAGAATTTGATGTTCCCGTATAACCCGTTCCATTAAAACTGCTCGAAGGACTACGTCTCTCATTGATAAAGATAAGACTTAACCTTACATGTGTAAATACTTTTTTACTTTATTAATTGACTTGCACATTGTGTAGTATAAGAACATTTGCGTGTGCGAGCGAGAAATTTAACCGAATGATTAAAATACCGCAATCGCTGTCAGATAGTCTTACATAACTTCACGCATGCATGCTGTGAGTTCAGGAAATACTTGTGACGAGGTCAGGTAACCTATAATTAAGGAGTTGTCTTCCCAGTGATCTCAAAGGTGGCTTTTCGAAAAATTTGATTATAAGGTTCCGCTTGTAATTCTAGGATTTCATTCGAATGATATAAATGTAACGATATCACGGATGGCAGGGACTCCCAAAAGGATAGACTACCAGTAAAGGATACGATACTCCGCGACGCCCTATGAGCTGCGACGAAGCAGGGTCAACCCCGCTGACAGATCTCCCCGCACCCGCGGCCGGAGGCTTGTCACGGGCGACTGAGCGATAAGGCCTGTGGACGCGGGTTGGTGTTCCCCCCAACATAGCATTTTCGCGTACCTGCTACCTAGGACATCATGGGACTTCACTCGGCGTAGCCATGAGCAACGCGGCTGACGCCGTAATTGGCCAAGATTCCTACCGCTCGGCCGAGTCGGCTTAATTGGTGTGTGCGTCCGCCTCACGTCTGACATTGTCAAGGTGCACGCTAAACTCCGTGGTAAGAACGGCCGCCGTGACACTCGGCCCACAGGACAGGGACGCACTCACCCAAGTCAGGCCCCAGTATATATGGTGAAGCCGGCGATTGCGGTGGGGGTAGCGTTACCGCGCTCTCGGGCACAGTGCATTTTTCATAGTCGCCCCAAGGACCTATTATCCGATCAATCCCTAGGGGTGGGAGGGCTCTAGCGGCTCACTGGGGGTACTATCCCCATGCTGTGCCGTTTCGCCCTGATGTCCTGCGGGGCCGTGTCACACATCCGGAAGGTGTTGCACGCCCGTGGAATAGTTTTGGCCCGGCTTAGTATTATTGGCGGCCTGGCGACTCTCGATCGCGTCTCCAGGTTAGACGTGCATGAGGTCCCTTAGTGGCCGCACATACGCTCCTCTGCCTGACCGTACCGTGGCCTTTGCCAGCCGGAGGCGCGGAGTCACGCACGTAACATATGAAGAATACCTCCACAGACCATCCCCAGCCTTGCGTCACCAACAACTCCATGGGCAAGAGTGAGTGACCCTGGCTGGTGCGCATGAGCCTCAATCCCGGCTGTAGCGCGACACCAAAACCCTGCCTCTGGCAGTATCCCGCCCATGGAGCGTTCGTCATCCTGCCTAGCGCGCACCCCGCAGCTCTACGAGCGGTGCTAGCCCATGATGGGTACCAAGTGCGACTCGTGCCCGCTCGGGCGGACTGGGGACGTCTCAGCCGCTTTCAGTACACCCAGGCGCGGCGATCGCGTGGGCCCGGGCGTACCCCCGGCGTGAGCACCCCAGCGCCTCGGACGGCCTGCGGTCCGGACCCCGCGCTCGCGCCCGCTGCGGCCCAAGCCGACGCCCCTGTGGGCGCCCCGCCGGGGACTACCCGCCCGGCGAGGAAGGCTGCGGTTGCCGCGGGCGCGGCCCGCGACGGTGTCGCCCCCAGGGGGGCGATCCTGCCGGGGCTCACCCCGGCCCTCGGTCCCCCTATCCTAGGCCGGCCTATCGGCGCCGCACGCCGCGCGCTGCGCGCGGGTCGTTACCCCGGCCAACGGGGGGGGGCCCGACTCCGTGGACCTTAAGCGAGATTCCCCTGGTCCGCAGCGCAGCCGACCCGGCGTCAGGGGCCACCTGCCGGGGGGGGTCACCGAGGGAGCGCCTCCGGCACAGGGTACGCGGCGCCCCCCCCGGCGGCCAGGCCCCTGGGAGGGCCCGCGGCGGCCCAGGGGCAAGCGGCGCTATGCCCTTGGGCGCGGGAGACGCCACGGCCATGGGTGGGCTAGGACCGAGGCCGACGGCGGAGCCCGGCATGCCATCGGCCGGGTCGTTGGTACGGGCCGCGCGGGGGGGCCCGCTGGGAAGTGCACGGCCGCTAGTTTCGGCGCCGGCCGGTGGTCCCCGCTCGGCGCCCGCTTGAGGCGGCGGCAGCCCGCCGGTGCGCCTGGCCCCCCCCCGTGCCGGCGGGCGCGCCGCCAAGGCGATACACGAGCTATGACCCACCGGTGGGCCGGGCCGGGAGCCCGAGACTGGATGGGCCGCCGGCCGGTTCGGCGGGGCGCCTCGCTGACTCGGCCGACCCATCGAGCGCGCGAAGACGCTCGGGACCCAGGTGTGGGGCGGGTGGAGCGGGACGCCGCCGGCTGGCCCCCAATGGCGCCTGTGCGGCGTCCCAGGCCGGACCCGGCACGAGTTCGGCACCCGGGAGAC     
E       CAATTTTATGTACGGTACCTTTACTCTAAGAAATAAATGTTTTCTGTAATATTATTTATTAAATCACTTAAATTGATTCTTTTATATACAGCTAAATGAATACTATATTTCATCTTGTTAGTCGAGTAATATCTAGTAAGTACATACTACATTATATCATATTCAGCATGTTAAAGAATCGATTGTATCTTTATTATAATTTTAGGATAAACTCAAGTAAAATAATCTTATTTTTCACTAGGTTTGAGAATTAATCATTATCAAATACTGTTTAGAATAATATTTAAAGAAATATTAACTATAAATTAAAAATCTTTATTTAGTATAAAGATTTTTTATAATTATAATAATATAGCCTGAATACAGCATTTCTATTAAATTAAGTTTTATAGATAATTTCTTTAATTGATAAATTAACTATATATTACTTATTTTCATATATCGTTATAATTGCTGTATTGTCGTACATAGATAAGTAGTTTCGTCTATATTAATATAATCTATATAAATATTTAGAGAACTAAATTGAATTATCACGTAACAAATAAGACAGTTATTCAATATCTTAATTTAAATAATCTTTATGTGTGTAAAGTGAAAAATTAGGTTAAATAATGATACAGAGAAGAACAAAAGTTTTAAAAAGTTATGTAATCTAAAATTAATGAACTTTTTCATTGTTATAAATATGGTTTTTTTTATATTATTGGAATGTATGTAATATTACTTTATTTGAAAATAAGTTTTCGATATTGAATTAATCATAGTAATTTTAATAAAATATATGAGACAGGGAGATATTACACTGTTAAATTATAAGTATAATTTAAAATGATACTTATATGTTCTAAAAGTTTTAAGCTAAACAAAGCCATTACTACTTTTTAAGGATTTTTTTACTGTTAAAATGACAATAATTTATAATATTTATATAAAGTAAGTTATCAATATTTATTTTAAAGTCGACTATAGACTAATAATACAACGATTATATTAGTTATCGGGACTGCATAAAAAAGTTTTAGATTTACCGTTGGAATCCAGAAGTAAACACCGATCTCTCAAGACATGGCATTCGAAATTTAGAACCGGAATCAGAATCGTGCCCATTCTTACGAATTTCAGGCTGCCTTGCGGCCAGAATAGGCAACGTTTATTATGTTTTGAAACACATTCAAAGGTCATGCCGTGTCGAAATTCTGCAGTTATAGCCAACAGTATTTGGATTGATTATTTGAGGCTTCGTATATTGGCTGGAAGGAATTAGTATTCTAACTATTGAGGACAGTCTCAAATTAGAAATATTAAACTCGTTAATTGCCGACCTGCTGTTACTGCCAACCACTTGCCTCTAACGGGGACACGCCCTCGTGTATGCATCGCCTAAAATGGAATGTATTAGGTAAATAATATCATATTAAGGAAGATTCCACGCGCGTAAGTAATCAGGCATGTATCGAATGTAAAGGTAGGCTCAGCAATTCGCAAAAAATGTCTTGGGAACTCTCCAAATCTCCTTTATTGCTCGAATTATATTGAATTTGAAGCGCAATGTAATTTATACAGAATTTGATGTTACCGTAAAACCCGTTGCAATAAAGGTTCGCTAAAGACTACGTCTCTCATTGATAAAGATATGACTTAACCTTACATGTGTAAATACTTTTTTACGATATTAATTCACTCGTACATTGTGTAGTATAAGGACATTTTGTTGTGCGCGCGAGAAATTCAACCGAATGATTAGAATACCGCAAGCCCTGACATATAGTCTTAGATAACATCACGCATGCATGCTGTAAGTTCAGGAAATACTTGTGACGAGGTCAGGTAACCAATAATAAAGGAGTTTTCTTCCCAGTGATCTCAAAGGTTGCTTTTCGAAAAATTTAATTATAAGGTTCAGCTAGTAATGATAGGTTTTCATACGAGTTATTTAAATGTAACGATATCACGGATGGCAGGGACTCCCAAAAGGATATACTACCAGTTAAGGATACGATACTCCGCGACGCCCTCTGAGCTGCGACCAAGCAGGGTCCACCCCTCTGACAGATCTCCCCGCACTCGCGGCCGGTGGCTTGTCACGAGCGACTGAACGATAAGGCCCGTTGACCCGCGTTGATGTTCACCCCAACATAGCATTTTTGCGTACCTGGTATAGAGGAAATCATGGGACTTCACTCGCGGTAGCCTTGACGAACGCGGCTGACTCCGTAATTGGCCAAGAGTCCTACCGCGCGGCCGAGTCCGCCTAATTGGTGTGTTCGTCCGGCATCCCTCTGACAAAGTCAAGGTGCGCTGTAAACTCCGTGGTAAGAACGGCCGCAGTGATAACCGGCCCACAGGACAGGGACGCACTCACCCATGTCAGTTCCAAATACATATGGTAAACCCGACGCTTGCGTTGGGGGTAGCGTTATCACGCTCTCGGCCACAATACAGCTTTCATAGACGCCCCGTGGACCTATTATCCGATGAATCCCTAGCGGTGCGAGGGCTCCACGGTCTCACTAGGGGTACTCGCCACATGCTGTGCCGCTTCGCCCTGATGTCCTGCGGGGCCGTGTCACACATCCGAAAGGTGCTGCACGCCCATGAGATAGTTTTAGCACGGCTTAGTAATATTGGCGTGCAGGCCACTCTCGACCGCGTCGCCAGGTTAGACGTGCATGAGGTCTCTCAGTGGCCGCACAGACGCTCCTCTGCCTCACCGTACCGTGGCTTTTGCCAGCCGAAGGCGCGGATTCTCGCTCGTAACATATGAACAATACCTCAACAGACCATCCTCGGCCTTGCGTCGCCAACAACTCCATGGGCGAGTGTGAGCGACCCTGGCTCGTGCGCAGGAGCCTTAATCCCTGCTGTAGCGCCACACCAAACCACTACCTCTGGCAGTATGCCGCCCATGACGCGGTCGTGGACCTGCATAGCGCGCACCCCGCGGCTCTACGAGGGGTGTAAGCCTATGATGGGTACCGCGTGCGACTCGTGCCCGCTCGGGCGGACTGGGGACGACTCAGCCGCTTTCAGTACACCGAGGCTGGGCGATCACGTCCACCCTGGCGTACCCCCGGCGTGACCACCGCAGAGCGTCGGGCGGCGTGCGGTCCGGACCCCGGGCTCGCCCCCCCTGCGGCCCAAGCCGACGCCCCTCTGGGCGCGCCGGCGCGGACCACCCGCCCGGCGCGCAACGCTGGGGTTGCCGCGGGCGGGGCCCGCGACGTTGTCGGCCCCACGGGGGCGCTGCGGCCGGGGCTCATCCCGGCCCCCGGTCCCGATATCCTAGGCCGGCCTGCCGGCGCCGCAAGCCGCGAGCTGCGCGCGGCTCGTCACCGCGGTCAACAGGGGGGGGCCCGACGCCGTCCCCCTTGCGCGAGATCCCCCGGGCCCGCAGCGCAGCCTACACGGCGTCAGGGGCCACCTTCCGGAGCGGGTCCCCGAGGGACCGCCTCTGGAACATGGGACTCTGCGCGCCCCCCGGCGGCCACGCCCCTCGGAGGGCTCGCGGCAGTTGAGGGGCAAGCGGGGCCCCGCCCTTTGGCACGGGATACGCCAAGGCAATGGGTGGGCTATGACCGAGGCCGACGGGGCACCCCGCCGTGCCATCGGCCGGGTCGTTGGTACGAGCACCGCCGCGGGGCCCGCTTGGAAGTGCGCGGCGGCTGGCTTCGGTGCGGGCGGGTGGTCCGCGCTCCGCCCCCGCCTGAGGGGGCGGCAGCGCGCCGGTGCGCCTGGCATCACCCCGTGCCGGCGGGCGCGCTTCCAAGGCCATCAAGGAGCTATGACCCACCGGTGAGCCGGGCCGGGAGCGCGAGACTGGGTGGGCCGCCCGCCGGAGGGCCGATGCGCCTCGCCGACGCGGCCGACCCATCGCGCGCGCGCAGACGCTGGGGACCCTGGTGTGGGGCGGGTGGAGGGGGACCCCGCCCGGTAGCCCCCAATGGCGCCTGTGCGACGTACCAGCCCGGCCCCGGCCCGAGTTCGGCACCGGGGAGAC     
D       CAATTTTATTTATGGTACATTTACTCTAAGAAATAATTGTTTTCTGTAATATAATTTATTTAATCACTTAAATTTATTCTTTTATATACAGCTAAATGAATACTTTATTACATCTTGTTAGTCGAGTAATATCTAGTTAGTACATACTACATTATTTCATAATTAGCATGTTAAAGAATCGATCGTAACTTTATTATAATTTTAGGATAAACTCAAGTAGAATAATCTTATTTTTCACTAGGTTAGAGAATAAATCATTATCAAATACTGTTTTGAATAATATTTAAAGAAATTTTAACTATAAAATTAAAATCTGTATTTAGTATAAAGTTTTTTAATAATTATATTAATATAGCCTGAATACAGCTTTTCTATTAAATTAAGTTTTATAGACAATATTTTTAATTGATAAATTAACTATATATAACTTATTCTCATATATCGTTATAATTGCTGTAATGTCGTACATAGATAATTCGTTTCATCTATACTAATATAATCTATATAAATATTTAGAGTACTTAATTGAATTATCACGTAACAAATAAGACATTTATTCAATATCTTAATTTAAATAATCTTTAAGTAACTAAAGTGAACAATTCGGTTAAATAATGATTCTGAGAAGAACAAAAGTTTTAAAAAGTTATGTAATCTAAAATTAATGAACTTTATCATTGTTATAAATATGGTTTTTTTTATATTATTGAAATGTATGTTATATTGCTTTATTTGAAAATAAGTTTTCGTTATCGAATTAATCATAGTTATTTTAATAAAATATATGATACAGGGAGATATTACACGGTAATATTATAAGTACAATATAATATGATACTTCTATGTTCTAAAAGTTTTAAGCTAAACAAATCCGTGACTACTATTTCAGGAGTATTTTACTGTTCAAATGATAAAAATTGATACTAATTCTATAAAGTAAGTTATCAATATTTATTTTAAAGTCGACTATAGACTATTAATACAACGATTATTTTAGCTATCAGTACTGCATAAAAAAGTTTTAGATTTATTGTTGGAATCCAGAAGTTAACACAGATCTCTCAATACATGGCATTCGAAATTTAGTACCGGATTTAGAATCGGGCCTATTCTTACGAATTTAAGGCTGCCTTGCGGCCAGAATAGGCAATGCTTATTATGTTTTGAAACACATTCAAAGGTCATGTGGTGTGGAAATTCTGCAGTTAGAACCAACGGTATAGGTCTTGATTATATGAGGCTTCCTATATTGGCTGGAAGGAATTAGTATTCTAAATATGTAGGACATTCTCAAATTAGAAATATTAAACTAGTTAATTGTCGACCTGCTGACACTGCCAACCACTTGCCTCTAACGGGGACACGCCCTCTTGTATGATTCGCCTAGGATGGCATGTATTAGGTAAATAAAATCATATTAAGGTAGATTCCACGCGCGTAAGTAATCAGGCATGAATCGAATGTATAGGTAGGCTCGGCAATTCGCAAAAAATGTCTTGGGAATTCTCTATATCTCCTTTAATGCTCGAATTAGATTGAATTTGAGGCGCAACATAATTTGTACAGAATTCGATGCTGCCGTAAAACCCGTTTCAATAAAGCTGCTCAAAAGACTACGTTTCTTATTGATAAAGCTATGACTTAACCTGACATGTCTAAATACTTTTTTACTATATTAATAGACTAGTACATTATGTAGTATAAGGACATTTGTTTGTGCGGGCGAGAAATTCAACCGAAGGATTAATATCGCTCAATCGCTGCCAATTAGTCTTAGATAACATCACGCCTGCACGCTGTCATTTCAGGAAATAATTGTGACGAGGTCAAGTAACCTATAATAAAGGAGTTTTCTTCCCACTGATCTCAAAGGTTCCTTTTCGAATAATTTAATTATAAGGTTCAGCTAGTAATTATAGGATTTCATAAGAGTTATCTAAATGTAACGATATCACAGATGGCAGGGACTCCCAAAAGGATACACTACCAGTTAATAATACGATACTCCGCGAAGCCCTCTGAGCTGCGACTAAGCAGGGTCAACCCCGCTGGCGGATCTCCCCGAACCCGCGGCCGGAGGCTTGTCACGGACGACTGAGCGATAAGGCCTGTTGACGCGGGTTGCTTTTCACCCCAACATAGCATTTTTGCGTACCTGTTACCTAGGATATCATGGGACTTCACTTGGGGTAGCCTTGAGCGACGCGGCTGGCGCTGTAATTGGCCAAGAGTCCTACCGCTCGGCCGAGTCCGCTTAAGTGGCGTGTGCGTCAGGCGTCCGTCGGACCAAGTCAACGTGCCCACTAAACTCCGTAGTAAGAACGGCCGCAATGACACACGGCCCACTGGACAGGGACGCACTCACCGACCTCCGTCCCAAAAAAATATGGTGAATCCGACGCTTGCGGTGGGGGTAGCGTTATCGCGCTCTCGGTCACAATGCAAATTTCCTAGACGCCCCGAGGACCTAGTATTCGATGAATCCCTAGCGGTGCGTGTGCTCGAGCGCCTCACTTGGGGTACTCCCCTCATGCTGTGCCGCTGCGCCCTGATGTCCTGCGGGGCCGTGTCACACATACGGAATGTGATGCACGCCCATGGAATACTTTTGGCCCGGCTTCGTATTATTGGCCGCCATGCGAGTCTCGATCGCGTCTACAGGTTGGACGGGCATGAGGTCCCTGAGTGGCCGCACAAACGCTCCTCTGCCGCAACGTACCGTGGCCTTTGCCAGCCGAAGGCGCGGATACACGCCCGTAACATATGAACAATACCTCCACAGACCATCCCCCGCCTTGCGTCACCAACAACCGCATGGGTTAGTGTGAGTGACCCTGGCTGGTGCGCACGAACCTAAATCCGAGCTGTAGGGCGACACCCAATCTCTCGCTCTGGCAGTATCCCGCCCATGACGCGATCGTAAACCTGCATATCGCGCACCCCGCCGCTCTAGGACTGGTGCTAGCTCATGATGGGTACCTCGTGCGACTCGTGCCCGCTCGGGGGGAGTAGGGACGGCTCAGCCGCTTTCAGTACACCGAGGCTCGGCGATCGCGTCCTCCCGGGCGTACCCCCGGCCTGCCCACCGCAGAGCCTCGGACGGCTTGCGGTCCGGAGCCCGCGCTCGCCCCCCCTGCGGCCCAAGCCGACGCCCCTGTGGGCGCCCCGCCGCGGAGGACCCGCCCGGCGCGCAAGGCTGGGGTTGCCGCGTGCGGGGCCCGCGACGATGTAGGCCGCAGGGGGGCGGTCCAGCCGCGGCTCATCCCGGCCCTCGCTCCCGATATACTAGGCCGGCCTATCGGCGCCCCACGCCGGGGGCTGCGCGCGGGTCGTTCCCGCGGCCAACAGGGGGGGGCCCTACTCGGTCGACCTTATGCGAGATTCCTCGGCCGCGCAGCGTAGCCGACGCGGCGTCAGTCGCCACCTCCCGGGCCGCGTCACCGAGGGAGCGCCTCCGGAACAGGGTCCGCCGCGCCCCCCCCGGCGTCCAAGCGCCTCGGAGGGCCCGCGGCAGTCCAGGGGCAAGCGGGGCCCCGGGCTTGGGCACGGGAGACGCTACGGCCATGGGTGGGCGAGGACCGAATCCGAAGCCGGACCCCGGCGTGCCATCGGGCGGGTCGTTGGTACGAGCGCCGCGGCGGGCCCCGCTGGGAAGTGCCCGGCCGCTAGCTTCGCGGCGGGCCGGTGGTCCCCGCTCGGCCCCTGCTTGAGGGGGCGGCAGCGCGCCGGTGCGCCTGGCCTCCCCCAGTGCCGGCGGGCGCCCTTCCAAGGGCATGGACGAGCTATGACCCACCGGTGCCCGGGGCCGGGAGCGCGAGACTGGAAGGGCCGCCTGCCAGTGGGGCGCTGCGCCTGGGTTACTCGGCCAACCCATCGCGCGCGCGACGACGCTGGGGACCCAGGTGTGGGGCGGGTGGAGGGGGACGCCGCCAGGCGGCACCCAATGGCGCCTGTGCGACGTCCCAGGGGGGCCCCGGCGCGAGTTGCGCATGGGGGAGAC     
C       CAATTTTATTTATGGTACCTTTACTCTAAGAAATAATTGTTTTCTGTATTAATATTTATTCAATCACTTAAATTAATTCTTTTATATACAGCTAAATGAATACTTTATTACATCTTGTTATTCGAGTAATATCTAGTAAGTACATACTACATTATCTCATATTAAGCATGTTAAAGAATCGATTGTCACTTTATTATAATTTTGGGATAAACTCAAGTAGAATAATATTATTTTTCACTAGGATTGAGAATAAATCATTATCAAATACTGTTTAGAATAATATTTAAAGAAATTATACCTATAAATATAAACTCTGTATTTAGTATAAAGCTTTTTAATTATTATACTATTATAGCCTGTATACAGCTTTTCTATTAAATTAAGTTTTATAGATAATATTTTTAATTGATAAATTAACTTTATATGACATATTTTCATATTTTGTTTTAATTGCTGTATTGTCGTACATAGATAAATAGTTTCGTCTATGATAATATATTCTATATAAATATTTAGAGAACTAAATTGAATTATCACGTAACAAATAAGACAATTATTCAATATCTTAATTTAAATAATCTTTATGTGTATAAAGTGAAAAATTCGGTTAAATAATGATACTGAGAAGAACAAAAGTTTTAAAAAGTTATGTAATCTAAAATTATTGAACTTTATCATTGTTATAAATAAGGTTTTTTTTATATTATTGCAATGTATGTAATATTACTTTATTTAAAAATAAGTTTTCGCTATTGAATTAATCATAGTTATTTTAATAAAATATATGAAACAGGGAGATATAACACGGAAAAATTATAAGTATAATATAAATTGATACTTGTATGTTCTAAAAGTTTTAAGCTAAACATAGCCTTAACTACTCTTTTAGGATTATTTTACTGTTAAAATGTTAAAAATTCATATTAATTTTATAAAGTAAGTAATCAATATTTATTTTAAAGTCGATTATAGACTATTAATACAACGATTATCCTAGCTATCTGTAGTGCATAAAACATTCTTAGATTTATAGTTGGAATCCGGAAGTAAACACAGATCTCTCAAGACATGGCTTTCGAAATTTAGTACAGGATTTAGAATCGAGCCTATTCTTACGAATTTGAGGCTGCCTTGCGGCCAGAATAGGCAAGGTGTATTCTGTTTTGCAACACATTCAAAGGTCATGTGGTGTAGAAATTCTGCAGTTAGATCCAACTGTATATGTATTGATTATGTGAGGCTTCTTATATTTGCTGGTAGGAATTAGAATTCTAATTATTAAGGACACTCTCAAATTAGAAATATTAAACTCGTTAATAGTCGACCTGCAGTGACAGCCAACCACTTGCCTCTAACGGAGACACGCCCTCTTGTATGAATCGCCTAGTATGGTATGTTTTAGGTAAATAATATCATATTAAGGTAGATTCCACGCGCGTAAGTATTCAGGCATGAATCAAATCTTGAGCTATGCTCAGCAACGCGCAAAAAATGTCTTGGGAATTCTCCATATCTCCTTTATTGCTCGAATTAGATTGAATTTGATGCGCAAAATAATTTATACAGAATTTGATGTTTCCGTAAAACCCGTTGCAGTAAAACTACACTAAAGACTACGTTTTTCTTTGATAAAGGTATGACTTAACCTTACATGTGAAAATACTTTTTTACTTTATTAATACACTCGTACATTGTGTAGTATAAGAACATTTCTATGTGCGGGAGAGAAATTCAACCGAAGGATTAACATTTCGCAATCCCTGTCAAATAGTCTTAGATAACATCACGCGTTCATGCTGTAACTTCAGGAAATACTTGTGACGAGGTCAGGTAACCTATAATAAAGGAGTTTTCTCCCCAGTCATCTCAAAGGTTGCTTGTCGATAACTTTTAATATAAGGTTCAATTAGTAGTTTTAGGTTATCATTAGATTTATCTAAATGTAACGATATCACGGATCGTAGGGACTCACTAAAGGATATACTACCAGTTAACGATACGATACTCCGCGAGGCCCTGTCACCTGCAACCAAGCAGCGTCAACCCCGCTGACAGATCTCCCCGCACTCTCGACCGGTGGCTTGTCACGGGCGACTGAGCGAGAAGGCCTGTTGACGGGCGATGTTGTTCACCCCAACATAGCATTTTTGCGTCCCTGGTGCCCAGGATATCATGGGACTTCACACGGGGTAGCCTTGAGCTACACGGCTGACCCCGTAATTCGCCAAGAGTCCTACCGCTCGGCCGAGTCCGCTTAATTGGGGTGTCCGACCGGCTTGCATCTGACCAAGTCAACGTGCCCTCTAAACTCCGTGGTAAGAACGGCCGCAGTGACAAAGGGCCCACAGGACAGGGACGCACTCACCCATCTCCGTGCCAAAGAGATATGGTGACGCCGACGCTTGCGCTGGGGGTAGCGTTATCACGCTCTCGGTCACAATTCGCCATTCATAGTCGCCCCGAGGAACAACTATGCGATAACTCCCTAGCGGTGGGAGAGCTTAAGCCACTCGCTGGGGATCCCACCCGCATGCTGTGCCACTTCGCCCTGATGTCCTGCGGGGCCGTGTCACACATCCGCAAGGTGTTGCACGCCCATGGAATAGCTTTGGCACGCCTTAGTATTATGGGCGGCCAGGCGACTCTCGAGCGCGTCTCCAGGTTGGACGTGCATGACGTCCCTTAGTGGCCGCACAGACGCTCCTCTGCCTGACCGTACCGTGGCGTTTGCCACCCGGAGGCGCGGATTCTTCCACGTAACGTATTAACAATACCTCCACAGACCATCCCCGCCGTTACGTCACCAACAACTCCATTGGCTAGCGTGAGTGACCCTGGCTGGTGCGCACGAGCCTTAATCCCTGCTGTAGCGGCGCACCCAAGCGCTACCTCTGGCAGTATCCCGCCCATGACGCGGTCGTTAACCTGCATAAGGCGCACCCCGCAGCTCTAGGAGTGGTGTTAGGCCATGATGGGTACCTCGTGCGACTCGTGCCCGCTCGGGCGGACTCGAGACGCGTCAACCGCTTTCGGTACGCCGAGGCCCGGGGATCGCGTCCGCCCGGGCGTACCCCCGGCCGGACCACCGCAGAGCGCCGGACGGCCTGCGGTCCGGACCCCGCGCTCGCCCCCCCTGCGGCCCAAGCCGACGCCCCTGTGGGCGCGCCGGCGCGGACCAGCGGCCCGGGGCGCAATGCTGCGGTTGCCGCGTGCGGGGCCCGCGACGATGTAGGCCTCAGGGGGGCGGTGCAGCCGCGCCTCAGCCCGGCCCTCGCCCCCGATATCCTAGGCCGGCCTCGCGCCGCCGCACGCCGGGCGCAGCGCGCCGGTCGTTACCGCGGGCAACAGGGGCGGGCCTGACTCCGTCGGCCTTACGCGAGATTCCGCGGGCCCGCAGCGCAGCCGACCCGGCGTCAGGGGCCACCTGCCGGGGCGGGTCACCGAGGGAGCGCCTCTGGAACAGGGGACGCGGCGCGCCCCCCGGCGTCCACGCGGCTCGGAGGGCCCGCGGCCGGACAGGGGCAAGCGGGGCCCGGCCCCCGGGCACCGGAGACGCGATGGCCATGGCTGGGCTAGGACCGATCCCGACGCTGGACCCGGGCGTCCCACCGGCCGGGTCGTTGGTACGAGCCCCGGGAGGGGGCCCGCCGGGAAGTGCCCGGCGGCTAGCTTCGGCGCCGGCAGGTGGTCCCCGGTCGGCCGCGGCTTGAGGGGGCGGCAGCGCGCCGGTGCGCCTGGCGTTCCCCCCTGCCGGCTGGCGCCCATCCAAGGCCATGGACGAGCTATGACCCACGGGTGAGCCGGGCCGGGAGCGCGAGACTGGACGGGCCGCCCGCGGGTCGGCCGATGCCCCTCGGTTACTCGGCCAACCCATCGCGCGCGCGAAGACGCTGGGGACCCGGGTGTGGGGCGGGTGGCGGGGGACCCCGCCAGGTGCCCCCCAATGCCGCCTGTGCGACGTCGCAGGCCGGCCCTGGCCCAAGTTCTGCACAGGGGAGAC     
B       CAATTTTATCTATGGTACCTTTACTCTAAGAAATAACTGTTTTCTGTATTATAATTTATTTAATCACTTAAATTTATTCTTTTATTTACAGCTAAATGAATACTATATTCCATCTTGTTAATCGAGTAATATCTAGTTAGTACATACTACATTATATCATATTCAGCATGTTAAAGAATCGATTGTTACTTTATTATAATTTTAGGATAAACTCAAGTACAATAATTTTATTTTTCACTAGGATTGAGAATAAATCATTAGCAAATACTGTTTAGAATAATATTTAAAGAAATTTTATCTATAAAGTTAAACTCTGTATTTAGTACAAAGGTTTCTAATGATTATATTATTATAGCCTGAATACAGCTTTTCTAATAAATTAAGTTTTATAGACAATATTTTTAATTGATAAATTAACTATATATGACATATTATCATATATCGTTTTAATGGCTGTAATGTCGTACATAGATAATTAGTTTCGTCTATAATAATATAATCTATATAAATATTTAGAGAACTAAATTGAATTATCACGTAACAAATAAGACACTTATTCAATATCTTAATTTAAATAATCTTTATGTTTTTAAAGTGAAGAATTCGGTTAAATAATGATTCTGAGAAGAACAAAAGTTTTAAAAAGTTATGTAATCTAAAATTAATGAACTTTATCATTGTTATAAATATGGTTTTGTTTATATTATTGTAATGTATGTGATTTTTCTTTGTTTGAAAATAAGTTTTCGATATAGTATTAATCATAGTAATTTTAATAAAATATATGATACAGGGAGATATTGCACTAATATATTATAAGTATAATTTAAGGTGATACTTATATGTTCTAAAAGTTTTAAGCTAAACATACCCTTTACTACTGTTTAAGGATTATTTTACTGTTAAAATGGTAAAAATTAATATTAATTTTATAAAGTAAGTAATCAATATTTATTTTAAAGTCGACTATAGACTACTAATACAACGATTATATTAGCTATCTGTACTGCATAAAAAATTATTAGATTTATTGTTGGAATCCAGAAGTTAACACAGATCTCTCAAGACATGGCTTTCGAAATTTAGTACGGGATTCAGAAACGTGCCTAGTCTTACGAATATTAGGCTGCCTTGCGGCCAGAATAGGCAACGTCTATTATGTTTTGCATCACATTAAAAGGTCATGTGGTGTAGTAATTTTGCAGTTAAATCCAACGGTATAGGTATTGATTATTTGAGGCTTCATATATTGGCTGGAAGGACTTAGTATTCCAACTATTGAGTACATTCTCAAATTAGAAATATTAAACTCGTTAATCGACGACCTGCTGTGACGGCCAACCACTTTCCTCAAACGGGGACACGCCCTCTTGTCTGACTCGCCTAGAATGGTATGTGTTAGGTAAATAAAATCATATTAAGGTAGGTTCCACGCGCGTAAGTAATCAGGCATGAATCTAATCTTTAGGTAGGCTCTGCAAGTCGCAAAAAATGTCTTGGGTATTCTCCATATCTCCTTTATTGCTCGAATTAGATTGAATTTGAAGCGCAAACTAATTTATACAGAATTTGAGGTTCCCGTAAAACCCGTTCCAATAAAACTTTTCTAAAGACTACGTATCTCATTGATAAAGCTATGACTTAACCTCACATGTGAAAATACTTTTTTACTGTATTAATCCACTAGTACATTTTGTAGTATAAGAACATTTCGTTGTGCGTGCGAGAAATTCAACCGAAGGATTAAAATGTCGCAATCCCTGACAAATAGTCTTAGATAACATCACGCATGCATGCTGTAATTTCAGGAAATACTTGTGACGAGGTCAGCTAACCTATAATAAAGGAGTTTTCTTCCCAGTTATCTCAAAGGTATCTTTTCGAAAAATTTAATTATAAGGTTCAGCTAGTAATTGTAGGTTTTCATTCGGTTTATATAAATGTAACCATATCACGGATGGTAGGGACTCCCGAAATGATACACTACCAGTTAAAGATACGATAGTCCGCGACTCCATGTGATCTGCCAACAAGCGGGGTCAACCCCCCTGAGAGATCTCCCCGGACCCCCGGCAGGCGGCTTGTCACGGGCGACTGTGCGAGAAGGCCTGTAGACGGGCGGTGGTGTTGACCCCAACATAGCATTTTTGCGTCCCTGGTACCTAGGATATCATGGGACTCCACTGGGGGTAGCCTTGAGCAACGCGGTTGACGCGGTAATTGGCCAAGAGTCCTACCGCTCGGCCGAGTCAGCCTAAATGGGGTGTGCGACGGGGTATCTTCTGACCTAGTCAACGCGCAGTGTAAACTCCGTGGTAAGAACGGCCGCACTGAGAGACGGCCCACAGGACAGGCACGCGCTCACCGAAACCCGAACCAAACATATATGGTGAAACCGAGGCTTGCGGTGGGGGTAGCGTTATCACGCTCTCGGCCACAATGCAATTTTCATAGGCGCCGCGCGGACCTATTTTCAGATGAATCCCTAGCGGTGGGAGGGCTCAAGGGACTCACTGGGGGTACTAGCCTCATGCTGTGCCGCTTCGCCCTGATGTGCTGCGGGGCCGTGTCACACATTCGTAAGGTGTTGCACGCCCATGGCATAGCTCTGGCCCGGCTTTGTATTATTGGCGGCCAGGCGACTCTCGGCCGCGTCTCCAGGTTAGACGCGCATGAGGTCGCTTCGTCGCCGCACAGACGCTCCTCTGCGTCACCGTATCGTGGCCTTTGCCAACCGGAGGCGCGGATTCACCCCCGTAACATATGAACAATACCTCCACAGACCATCCCCGGCAGTGCGTCGCCAACAACTGCATAGGCTAGTGTGAGTGACCCTGGCTGGTGCGCACGACCCTCAATCCCTGCTTTAGGGGGTCACCAAACCCCTGCCTCTGGCAGTATGCCGCCCATGACCCGGTCGTTAATCTAGATAGTGCGCACCCCGCCGCTCTACGAGTGGTGCTAGCCCATGATGGGTACCTCGTGCGACTCGTGCCCGCTCGGGCGGACTGGGGACGGCTCAGACGGTTTCAGTACAGCCAGGCCCGGCGAGCACGTCCGCCCGGGCGTACCCCCGGCTTGAACACCGCAGAGCGCCGGACGGCTTGCGGTCCGGACGCCGCGCTCGCCCCCCCTGCGGCCCAAGCCGACGCCCCTGTGGGCGCGCCGCCGGGGACCAACCGCCCGGCGCGCAACGCTGCGGTTGCCGCGTGCGTGGCCCGCGACGATGTAGGCGCCGGGGGGGCGGTCCAGCCGGGCCTCACCCCGGCCCGCGGTCCCGATATCCTAGGCCGCCCTCCCGGGGCCGCAGGCCGGGCGCTGCGCGAGAAGCGTTAACGCGGCCAACAGGGGGGGCCTCGACTCCGTCGACCTTACGCCAGGTTCCACTGGCCCGCAGCGCAGCCGACCCAGCGTCAGCGGCCACCCCCCCGGGCGGGTCGCCGAGGGAGCGCCTCTGGAAGACGGGACTCGGCGCGCCCCCCGGCGGCCACGCGCCTCGCAGGGCCCGCGGCAGGCGAGGGGCAAGCGGGGCAACGCCCTTGGGCACGGGAGACCCGACGACGATGGGTGGGCTGGAACCGAGGCCGAGGGGGGAGACTGGCGTCCCAGCGGCCGGGTCGTTGGTACGGGCGCCGCGGGGGGGCCCGCGGGGAGGTGCCCGGCCGCTGGCTTCGGCGAAGGCGGGTGGTCCGCCCTCGGCCGCAGCTTGAGGGGGCGGCAGCCCGCCGGTGCGCCTGGCCTCCCCCCCTGCCGGCAGGCGCGCTTCCACGGCCATGGACGAGCTATGACCCACCGGTGAGCCGGGCCGGGAGCGCGAGACTGGGTGGGCCGCCTGACGGACGGGCGGTGCGTCTCGCCTCCCCGGCCGGCCCATCGGGCGCCCGAAGACCCTGGGGACCCGAGTGTGGGGCGGGTGGAGGGGGACGCCGCCCGGTGGCCCCCAATGGCGCCTTTGGGACGTCGCAGCCCGACCCCGGCCCCAGTTCGGCACAGGGGAGAC     
A       CAATTTTATTTATGGTACATTTACTCTAAGAAATAAGTGTTTTCTGAAGTAAAATTTATTAAATCACTTAAATTGATTCTTTTATATACAGCTAAATGAATACTGTATCACATCTTGTTAATCGAGAAATATCTAGTAAGTACATACTACATTATTTCATAATAAGCATGTTAAAGAATCGATTGTAACTTTATTATAATTTTAGGATAAACTCAAGTATAATAATCTTATTTTTCACTAGGATAGAGAATAAATCATTAACAAATACTGTTTAGAATAATATTTAAAGAAATTCTATCTATAAATTTAAACTCTGTATTTAGTATAAAGGTTTATAATAATTATAATAATATAGCCTGGATACAGCTTTTCTATTAAATTATGTTTTATAGACAATATTTTTAATTGATAAATTAACTACATATTACATATTATCATATATCGTTATAATTGCTGTATTGTGGTACATAGAAAATTAGTTTCGTCTATTATAATATAGTCTAGATAAATATTTAGATAACTAAATTGAATTATCACGTAACAAATAAGACATTTATTCAATATCTTAATTTAAATAATCTTTATGTATTTAAAGTGAATAATTCGGTTAAATAATGATTCAGAGAAGAACAAAAGTTTTAAAAAGTTATGTAATCTAAAATTAATGAACTTTTTCATTGTTATAAATATGGTCTTTTTTATATTATTGTAATGTATGTCATTTTACTTTGTTTAAAAATAAGTTTTCGATATAGAATTAATCATAGTCATTTTAATAAAATATATGATACAGGGAGATATTGCACGGTCAGATTATAAGTATAATTTAAATTGATACTTGTATGTTCTAAAAGTTTTAAGCTAAACAAATCCTTGACTACTTTTTTAGGATTTTTTTACTGTTAAAATGATATAAATTTATAGTAATTCTATAAAGTAAGTTATCAATATTTATTTTAAAGTCGACTATAGACTAATAATACAACGATTATTTTAGCTGTCTGGACTGCAGAAAAAATTCTTAGATTTATTGTTGGAATCCAGAAGTTAACACCGATCTCTCAACACATGGCTTTCGAAATTTAGTACCGGAGTTAGAACCGCGCCTACTCTTACGAATTTTAGGCTGCCTTGTGGCCAGAATAGGCAATGTTTATTATGTTTTACAACACATTCAAAGGTCATGTGGTGTAGAAATTATGCAGTTAGAGCCAACTGTATACGCATTGATTATTGGAAGCTTCCTATATTGGCTGGCAGGAATTAGTATTAGAACTATAGAGTACACTCTCAAATTAGAAATATTAAACTGGTAAATAGTCGACCTGCTGCGACCGCCAACCACTTTCCTCTAACGGGGACACGCCCTCGTGTATGATTCGCCTAGAATGGTATGTGTTAGGTAAATAAAATCATATTAAGGTAGCTTCCACGCGCGTAAGTAATCAGGCATGAATCAAATCTAAAGGTAGCCTCAGCAAATCGCAAAAAATGTCTTGGGAATTCTCCATATCTCCTTTAATGCTAGAATTAGATTGAATTTGAAGCACAAAATAATTTATACAGAATTTTAGGTTCCCGTACAACCCGTTCCATTAAAACTTCTCGAAAGACTACGTGATTCATTGATAAAGATATGACTTAACCTCACATGTGTATCTACTTTTTTACTGTATTAATGCACTAGTACATTTTGTAGTATAAGTACATTTCCGTGTGCGTGGGAGAAATTCAACCGAAGGATTAAAATGGCTCAATCCCTGTCAGATAGTCTTAGATAACATCACGCATACATGCTGTAAGTTCAGGAAATACTTGTGACGAGGTCAGGTTACCAATAATAAAGGAGTTTTCTTCCCAGTGATCTCAAAGGTTGCTTATCGAAAAATTTAATTATAAGGTTCAGCTTGTATTGATAGGCTTTCATAAGTGTCATATAAATGAAACGATATCACGGATGGTAGGGACTCCCAAAAGGATACACGACCAGTTAAGAATACGATACTCCGCAACGCCCTCTGAGATGCTACCAAGCAGGGTCAACCCCGCTGGCAGATCTCCCCGCACCCACGGCCGGGGGCTTGTCACGGGCGACTGTGCGATAAGGCCTGTAGACGGGCGGTGTGGTTCACCCCAACATAGCATTTTTGCGTCCCTGGTATCTAGGAGATCATGGGACTTCACTCGGGGTAGCCTTGAGCAACGCGGCTGAGCCCGTAATTGGCCAAGAGTCCTACCGCTCGGCCGAGTCCGCTTAATTGGGGTGTGCGTCCGGCCCGCATCTGACCAAGTCAACGTACCATTTAAACTCCGTGGTAAGAACGGCCGCAGTGACACGCGGCTCACAGGACAGGGACGCACTCACCCAACTCCCCCCCAAAGGAGTATGGTGAAGCCGACGTTTGCGCTGGGGGTAGCGTTATCGTGCTCTCGGCCACATTCCGCTTTTCATAGACGCCGCGAGGACCTAGTCTCCGATGAATCCCTAGCGGTGGGCGGGCTGTAGCTACTCACTGGGCGTACCCGCCTCATGCTGTGCCGCTTCGCCCTTATGTCCTGCGGCGCCGTGTCACACATCCGGAAGGTGTTTCGTGCCCATGGAATAACTATGGCCCGGCTTAGTAGTATTGGCGGCCGGGCGACTCTCGATCGCGTCTCCAGGTTAGACGTGTAAGAGGTCCCTTAGTGGCCGCACACACGCTCCTCTGCCTCAACGTATCGTGGCCTTTGCCAGCCGGAGGCGCGGATTCACCCGCGTAACATATGAACAATACCTCCACAGACCATCCCCAGCCTGGCGTCACCAACAACTACATCGGCTAGTGTGAGTGACCCTGGCTGGTGCGCACGAGCCTCAATCCCTGCTGTAGGAGGACACCAAAGCGCTCCCTCTGGCAGGATTCCGCCCATGTCCCGGTCGTAAACCTTAATAGCGCGAACCCCGCTGCTCTATCAATGGTGGTAGCCCATGATGGGTACCTCGTGCGACTCGTGCCCGCTGGGGTGGACTGGGGACGGCTCACGCGCTTTCAGAACTCCGAGGCCCGGCGATCCCGCCCCCCCCGGCGTACCCTCGGCTTGACCACCGCATCGCACCGGACGGCTTGCGGTCCGGACCCCGCGCTCGCGCCCTCTGCGGCCCAAGCCAACGCCCCTGCGGGCGCGCCGCCGCGGACCACCGGCCCGACGCGCAACGCTGCGGTTGCGGCGAGCGGGGCCCGCGACGATGTAGGCGCCACGGGGGCGGCACCGCCGGGCCTCAGCCCGGCCCCCGGGCCCGATATCCTAGGCCGCCCTCCCGGCGCCGCACGCGTCGCGCTGCGCGGGGGTCGGTACCGCGGGCAACAGGGGGGGGCCCGACCCCGTCGACCCTACGCGCGCTTCCCCCGGCCCGCAGCGCAGCCGACCCTGCGTCAGCGGCCACCGTCCCGGGCGCGTCACCGAGGGAGAGCCTCGGGAACAGGGGACTCCGCGCGCCCCCCGGCGCCCACGCGCCTCGGAGGGCCCGCGGCAGCCGAGGGGCAAGCGGGGCCCCGCCCTTGGGCACGGGGAACGCGACGTCCATGGGTGGGCTGGCACCGAGGTCGACGGGGGACACCGGCGTGCCATCGACCGGGTCGTTGGTACGAGCCCCGCGGGGGGGCCCGCTGGGAAGTGCACGGCGGCTGGCTTCGGGGCCGGCGGGTCGTCCCCCCTCGGCCGCAGCTTGAGGGGGCGGCAGCGCGCCGGTGCCCGTGGCCTCCCCCCTTGCCGGCAGGCGAGCCTCCATGGCGATCGACGAGCTATCACCCACCGGTGAGCCGGACCGGGAGCGCGAGACTGGAGGGGCCGCTCGCCGGCGAGCCGCTGCGCCTGGGGTCCTCGGACGACCCATCGTGCGCCCGAAGACGCCGGGGACCCTTGTGTGGGGCGGGTGGAGGGGGACCCCGCCAGGCGGCCCCGAATGGCGCCGGTGCGACGTGGCAGGCGGCCCCCGGCCCGAGTTGGGCACAGGGGAGAC     
