# Supplementary material for: A simple method for data partitioning based on relative evolutionary rates
Source: PeerJ. 2018 Aug 28;6:e5498. doi: 10.7717/peerj.5498 (PMC6118207; doi:10.7717/peerj.5498)
Supplement: Data S1 — The datasets are provided in the PHYLIP format. [file peerj-06-5498-s002.zip › DataS2/AS8-3.phy]

17  4000
out     TTATATACTTACCCTTCTTCTTTGATTTTTCCAATGTATATTTCTAAATCCTTGCATGTGACACTTGGGAGACATAAAATGCTTTATTATAAAATCATCGTATATACGTACGATCATACAAGCCATCTTATATAAATAGTTAGATATAAGCTTTTATAATAGATAAAGATATTACAGATCCATTCGTTTAGCAAATTTACTTTTTGTATTAAATCTTATATTGATCTATAAAGGTCTTCAATTTTGATTACCAGTTCTTATCAAATTGATGAAAATCATGTAATAATACTCCTTAGTCCAAAGGGTTAATTATCATTCAATTGAGGTTAGATTATATCTCTTTAATACTCTAATTTGACAGAAATTGGATTATGAAAGAATATTCCAATCAATTATATAGTTGTCTTTCTTTAATTTATAATTCTTAATATAAAATAGAGAATTTTATATAAATATAATTTGAACAATCTCATTTATCATCTGCATCAGAGAATAATTTTGAGTAGTAAGTAATATTATTTAAATCTTTAGCTGGATAATATACCCCTAAGTCAAAATGTAAAATAAAATGTAAACCATTACAAATATATCTTGTATTCATTATGAAAATGTCTATCAAGTTCCTAATACAACTGAATAGACTTTAAAAATTCTGATATTTCATGATATATAAGATTTCTCGAACATTTAATTGTGCGTTTTTAATTAAGTTGTTGGACAACAAATCACAACTCTCATTTCTCATCTAAAATTGGAATTATTTTAATTTTCAACCAAATGAGACATTTGATTTATTTTTTTAAAAACAAATAAGTGCATTAGGATATTGAAAATATAAATAAATTTTATTCGGAAACCATCTTGGAGATGGCTAAAACATTAATATCATAAGTAAATCAATTTGTGTCAACAGATTAACCTTCTCATATAAAATAATATTTAAATATTGATAAAATACCTCTTCAAAATAGAAGTTAATTCATTTTTATCGTTATCGTTCTATGTGCTGAATTGAAACCGTTATAGATAGTACGGTAGGGAACTTGTACTTTGATATTTCAAAACGAACAACCTCTTAGATATGATCATTGTAACTGATACGCGTTAACCTTACTGAACGAAACTTAACAGTCTAGAGTTGAGCAACAGATTTATCATTTTAACTTTACAATCGGTCACCAAAAATACTCGTTAGTGTGACCAGCGTGATTACTAGGTGTATCTGCGACGCAGGCAGAGAAAAGAGGATATATACATTCTAGGATCTCCTCAGCTGATACCTTTACGAAACCCCGCGCAATTTTCGCCTGAGGCATCGCAATAGATAGAGCATACTTGTACGGTTCGATATCTCTATCAGACGTCTTTTACGCCCAGTGTCTACATCACTGTAAATATCCCATTAAAATTAGTTTTTTATGAGCGTCCGAAATACACCTTACCTGTTAAAGCATAACGTTTTCATAGCTTGATTGGAACACCGGAATACAGTAATAAGTTATATGTCGATAGGCACTTTCCGATGTATTTTGAACGATTCTTGGGCACGGCACTAGAACTTAGCAACCGCGTAAATGGACCTTACTCGCTCACCCATACCGAGTGTGCTTAGGAAAAACAGATTTCCAAACCCGCACGATATGGAACTGTAGGTTATAAGAATCAATCGTTTAGAGTCGTAAATGACTATACCATTGGTTTCAAATACATTATTATCGCAATGTGCAATGGGGGTTGAAATGGCTACTCTTGTGCACTATGGCAGACACTCACCGAATGTCTTGTTCGTAATTGTAATTACATCGAAGAATAAAGAACCCTTGAGATGGTCTGGACAGAGATCTGATGTAAGGTGTTTTATTCAGCCCTTAGTTATTAATTTATTTGGGTCAATTTAATTCAACAGACCCTCATATCTCGCATAATGAGTGTCCATCATATTCTATATAGAACGGGAAGGTGAGACGAGCGTCCTTTTCAGCTTATGGAATGCAAAAGGCGAGGCATGCGCCGCAAGCGAGATGACCCGGCTTTCGTCTAATTGGAGTGACGACAACAACGCCGGTCGTCAGCTAGGGCCAATTAGGCTGCGCATCGGGCGGCGGGGCCGTGGGGACAACCGGGCTGCCGGGCCGAGAGAGCCGCCGTGGCAGACCATATGCGACGACCAACCACTTCAGAATTTCAGGAAGGCTCATGGTCTGTCTACGATGAATTCTGGCCGGCCGCCCGGCCCCGCGCCGCACACCCTGGCGGCACCCCCTGTCACTTTCCGACCAGGCGGAACCTCCAGTACGTGGCGAGACTGTTGCATCGGAAGACTGATGGGGCCTGAACGGAGTGAAACGCACGCGCATAGACCTGTATCGTGAGGACCCGTGCGTTTTATAGCATGGATTGAGCCCTTAAATCACGTGGCTCAGGCAGGCCAGCGATCTTGGCGTAACTGGATAATATTGGGTATACCGTGATTTTCGGCGTCCAGGTCTGGTTCGTGGACACCCTCGAGGCCTGCACGCGCGCGTCGTGGGCTCCCCCGTCTCTAGCCGCATCAGAGTCGCCGTAAACTCGTTTCGAGCTATAGGCGCGCCGGCCTGGGAAGGCCTCCGCGGCCCCGTGCCTGAGCAGGCGTGGTCCTGCTCAGGTGGTCGAAATCACAAAAAGCACAAGGGGGGAGTAACCTCATGATAAGCAAGGTCATTCCGTCTCGGAAGAAGCCTGAGACTATACGATCCCCAAATCCCCGGCTAAGCAGTGCCTTTCCCACGAGCGAATAGAGCCCAGCGGCAATCCCTTGAGTGGAGTCCACCGGAGTTAATGTACGCCGATTTTGATGGTTAAGGCGTCAGTATACAAACGCTTGCCCTTGGATCGTAGCGGCCAGAGAGTAGCGCTATCTGTGGGGCCTGTCGCAGTCGGATCCTGGGGCAGTACCCGTGCCCGCCACTCTGCACGTTCCTGAGCGCCGCTCAGCCCGACCACCTTGCCGGGACGTGCTCTATTCGACGGCGGGTCGTGTGCCCACCGTGCGGGCGCCGTGGGCGGGACACCCCCAGCCTGACTGGTTCTCCGAGAGGCCAAGTCCCTCGCGGGTTCGCCACGCGCTCCCAAGGTGGACTGGGGCTCCCGCCCCGACGCGTGGCGCTGCGGAGCGCGACCGCGCCCGGAGCGGCCGACTGCGCGCGCCGCCCAGGCCCTGCGCCCAGCCTGCAGGGGGGGTCTAGAGGCCGTGAGTGCCCCGGCGCTAGACAGGCGCGCGCACCTTGGTAGGGGCTCCGCCGCGGCCAGACACTTCCGCAGCCGCCCGGCACGGCCTAGGGGGGGGTCGACCGGCGCTCGGGCCGCAGCCGACCCCGGGCGCCGGCGCGGCTCCCGGCCGCCGGGTGCCGTTCGCTACGCCCCGCGCTTGCCGGCGACCGTTACGCCGGCCCGCCTCCGGCGGCCTGGGGCAATGGGACCTTCCCCATAGCAGACGCCGCGGCGGCCCCAACGCGTCAGGGGCCGAACTGGGGCCCTGGCGTCCGCGGCGGCTGGCGCCGAGCAGGCCGGAGGCGGCCTGCCCCACCCCGGCGGGCCCGGCTGCGTTCCGGTCGTCGCTTGCAGGTTCCGCCTGCGGCGGCTCGGCTGGACCCGCCGCGAACCCACGGAGGGTCCTACGCCTGGGGAACCGGGGCGGGCCCACACCGACCCAGCGCCGGGCGACCCCGGCCGGGGGTCCACCCTGTGGCGAAGGGGCGTAGACCCCGGGCTGGGGCCCGGTGGCCGTTACCCGCGCGGGGCGCTTCCGACCCCCCGGGCACCGTGCCTCGCCCGGGGCGCGCGGGCGGCTTCTCAGGTGCGCCTCGGGGAGCCCCGGCGGGGCTGGGGGCCGGCGGGCGAGAACCCCAGGCACTAAGGGCGCGCCGCCCGGCGGGGCCGGGCCACCGCCCCCGGGCCCCCACCCAGACCGGCCGGCCCCGGCGGGACGGCGGGCCCCCCGGCGGCCCGTGGATTGCGGCCC     
P       TTATATACTTACCCATCTTCTATGATTATTCCAATGTATATTTCTTAATCCTTGAATGTGACACTTGGGAGAAATAAAATACTTTATTATAAAATCATCGTATATACGTACGATCATACAAGCCATCTTATATTAATAGTAAAATAAAAGCTTATATCATAGATAAAGATATTACAGATCCATTCGTTTAGCAAATTTACTTTTTCTATTAAATCTTATATTGATCTATAAAGGTCTTGAATTTTGATTACCAGTTCTTATCTAATTGATGAAAATCATGTTATAATACTCCTTAGTCCAAAGGGTAAATTATCATTCAATTTAGGTTAGATTTTTTCTGTTTAATACTCTAAGTTGACAGAAATTGGAATATGAAAGATGATTCCAATCATTTATATAGTTGTATTTCTTTAATTTATAATTCATTATATAAAATAGAGATTTATATATAAATTTTATTTGAACAATCTCATTTATTATCTGCATCAGAGAATAATTTTGATTAGTAAGTAATATTATTTTAATCTATAGTTGGATAATATACCCCTAAGACAAAATTTACAATAAAATGTAAACCATTACAAATATAACTTGTATTCATTATGAAAATGACTATTAAATTCCTAATACAACTGAATAGACTCTAAAAATTCTGATATTTAATGATATATAAGATTTCTCGAACATTTAATTGTGCTTTTTTAATTAAGTATTTGGACAAAAAATCACAACTCTCAATGCACATCTAAAATTGGAATTATTTTAATTTTCAACCGAATGAGACATTTGATTTATTTTTTTAAAATCAAATAAGTGATTTAGGCTATTGAAAATATAAATAAATTTTATTCGGAAACCATCTTGGAGATTGCTAAAACATTAATATCATAAGTAAATCAATTTGTGTCTACAGATTAACCTTCTCATATAAATTAATATTTAAATATTGATAAAATACTTCTTCAAAATAGAAGTTAATTCATTTTTATCGTTATCGTCCTATGTGATGAATTGAAACCGTTTTAGTTTGTACGGTGGGGAACTTGCAGTTTGATATCTCAAACCGAATGACCTCTTAGATATGATGATTGTTTCTGATACGCATTAACATTACTGAACGGAACTTAACAGTCTAGAGTTAAACATCAGATTTATCATCTTAACTTAACGATCGGTCACCACAAATACTCTTTAGTGTGAGCAAAGTCCTTTCTAGGTGAATCTGCGACGCAGAGAGAGAAAAGAGGATATCGACATTCTAGGAACAACTCAGCTGATGCCTTTGCGAAACCTCGCGCAATTTTTGACTAAGGCATCGCAATAGATTGAGTATACTCGGACGGTTCGATATCTCGATCAGACCTCTTTTACGCCCAGTGTCCACAGCGATTTAAATATCCCATTAAAATTAGTTTTCTAAGAGCGTCCGAAATACACCCTACCTTTTAAAGGATAACGTTTTCATAGCTTCGTTGGAACACCGGAATACAGTAATAAGTTATATGTCGATAGCCATTTACCGATGCATTCTGAACGATTATGGGACACGGCACTAGAACTTAGCAACCGCTTAAATGGACCTTACTCGCTCACCCATACCGAGTGTACTTAGGAAAAACAGATTTCCGAACACGCACGATATGGAACTGTAGGTCATAAGATTCAACAGTTTAGAGTCGCAAATGACAATAACATTTGTTTCAAATACATTATTATAGCAATATGCAATAGTGGTTGAAATGGGTAGTCTTGAGCACTATGGCAGACTCTCACCGAATGTCATGTTCGTAATTCTGCTTACATCGAAGAATAAAGAACCCTTGAGATGGTGTGGACCGAGATCTGTAGCAGGGTGTTTTATTCAGACCTTAGTTATTATTTTATTTGCGTAAATTTTATTCAACAGACCCTCATATCTCGCATAGTGAGTGTCAATCATATTCTAAATTGAACGGTAAGGTGAGACGAGCGTCCTTTTCAGCTTATGGAATGCCAACGGGGAGCCATGCGCCGCAAGCGAGATGTGCAGGCTTTCGTCTAATTGGAGTGAAGACAACACCGCCGGGGGTCAGCTAAGCCCCATTAGGCTCCGCATCGGGCGGCGGGGGCGTGGGGACAACCGGGCTGCCGGGCCGAGAGAGCCGCCGGCGCAGACCGGAAGCGACGACGAACCACTTCAGAATTTCAGGAATGCTCATGGTCTGCCTACGACAAATTCGGGCCGGGCGCCCGGCGCCGCGCCGCACACTCTGGCGGCACCCCCTTTCACTGTCCGACCAGGTGGAACCTACAGTACGTGGCAAGACTGCTGCATCGGAAGACTGATAGGGCCTGAACGGAGTCAAATGCACCCTCATAGACCTGTATCATGAGGACCCGTGCGTGTTAGAGCAGGGGTAGAGCCTTTAAATCACGAGGCTACGGCAGGCCGGCGATCTTGGCGTAACTGGATACTTTTGGCGGCACCGTGGTTTTCGGCGTCCAAGTTTGGTTCGCGGACACCCTCCAGGCCTGCACCCGCTCGGTATGAGCGCCCCCTTCTCTAGCCGCATCAGAGTCGCCGTAACCCCCTTTTGAGCTCTAGGCGCGCCGGCCTGCGAAGGCCTCCGCGGCCCCGTGCCCGAGCGGGCGTGGTCGTGCTCAGGTGGTCGAAGTCACAAAAAGCACAAGTCGGGAGTACCCTCATGATACGCAAGGTCAATCCGTCTCGGAAGGAACCTGAGACTCTACGATCCCCAAATCCCCGGCTAAGCAGTGCCTTTTCCACGAGCAAATAGATCCCAGCGGCAATCGCTCAAGTGGAGTGCACCGGATGTAATGTACGCCGATTTTGAAGTTTAAGGCGTGAATATACAACCGCTTGCCCTTGGGTGGTTGCGGCCAGAGAGTAGCGCCCTGTGTGGAGCCTGTCGCAGTCGGATCCTGCGGCAGTACACGTGCCCGCCACTCAGCACGGTCCTCAGCGCCGCTCAGCCCTCCCACCATGCCGGGACGTTCTCTATTCGACGGCGGGTCTTGTGCCCACGGTGCGGCCGCCGTGGGCGGGACACCCGCAGCCGTCCTCGTCCACCGAGAGGCCAAATCACTCGCCGGTTCGCCCTGCCCTCCGAATGGGGACCGGGGCTCCCGCCCGGACGGGTGCCGCTGCCGAGCGCGACGGCGCCCGGAGCAGGCGACCGCGCGCGCCCCCCGCGGCGTGCGCCCAGCCTGCCGGGGTGCGCGAGAGGCCGCGAGTGCCGCCGCGCTAGACAGGCGGGCGCAGTTTGCTAGGGGCTCCGCCGAGCACAGACGGTTCCGCAGCCGCCCGGCCCGGCCTAGGGGGCGATCGATCGGCGCTCGGGCCGCGGCCCACCCCCGGCGCGGGGGCCGCCCCCGGCTGCCCGGTGCCGTTCGCTACGGCCCGCGCTTGCCGGCGACCGTTACGCCTGCGCGCGTCCGGCGGCCGGGGGCAAAGGTAGCTTCCCCATAGCAGGCGGCGCGGGGGCGGCAACGCGTCTGGGGCCGAACTGGGCCCCTGGCGTCCGCGGCGGGTGGTGCCGAGCCGGCCGGAGCCGGCCTGCCCCACCCGGGCGGGCCCGGCTGAGTTCCGGCAGTCGCTTGCGGGTTCCCCCTGCGGCCGCTCGCCTGGACCCCCCGCGCACCCACGGAGGGTCCCACGCCTGGGGAACCGGTGGGGGGCCCCACCGCCTCAGCCCCGGGCGACCCCGGCCGCGCGTCCACCCTATCGCGAAGGGCCGTAGCCCGCGGGCTGGGGCCCGGTCGCCGTTACCCCCCCGGGGCGTCTCCCACCCCCCGGGCACCGTTCCTCGCCGGGGGCGCGCGGGCGGCTTCTCAGGTGCGTCTCGGGGATCCCCCGCGGGGCCCGGTCCCGGCGGGCGAGAACCCCAGGCACTACGTGCGCGCGGCACGCCGGGCCCGGGCCACCGCCCCCGGGCCGCCACCCAGACCGGCCGGCCCGGCCGGGACGGCGCGCCCCCAGGCGGGCCGTGGACTGCGGCCC     
O       TTATATACTTTCTCTTCTTCTTTGATTTTTCCAATGTATAATTCTAAACCCTTGAATGAGACACTTGGGAGAGATAAAATCCTTTATTATAAAATCATCGTATATACGTACGATCATACAAGCCATCTTATATTTATAGAAAAATCTAAGCTTGTATTATAGATAAAGATATAACAGATCCATTCGTTTAGCAAATTTACTTTTTATATTAAATCTTATATTGATTTATAAAGTTCTTTAATTTTGATTACCAGTTCTTATCAAATTGATGAAAATCATGTAATAATACTCCTTAGTCCAAAGGGTTTATTATCATTCAATTGAGGTTAGATTATATCTTTTTAATACTCTAAGTTGCCAGAAATTAGAATATGAAAGAGTATTCCAATCATTTATATAGTGGCATTTCTTTAATTTAAAATTCTTAATATAAAATAGAGATTTTTATATAAATTTAATTTGAACAATCTCATTAATTATCTGCATCAGAGAATAATTTTGATTAGAAAGTAATATTATTTAAATCTATAGTTGGATAATATACCCCTAAGACAAAATTTAAAATAAAATGTAAACCATTACAAATATATCTTGTATTCATTATGATAATGACTATAAAATTCCTAATACAACTGAATAGACTTTAAAAATTCTGTTATTTTATGATATATAAGATATCTCGAACATTTAATAGTGCTTTTTTAATTAAGTTTTTGGACAACAAATCACAACTCTCATTACACATCTAAAATTGGAATTATTTTACTTTTCTACCGAATGAGACATTTGATTTATTTTTTTAAAATCAAATAAGTGAATTAGGATATTGAAAATATAAATAAATTTTAATCGGAAACCATCTTGGAGATAGCTAAAACATTAATATCCTAAGTAAATCAATTTGTGTCAACAGATTAACCTTCTCATATAAAATAATATTTAAGTATTGATAAAATACTTCATCAAAATAGAAGTAAATTCATTTTTATCGATATCGTTCTATGTGATGAATTGAAACCGTTGTAGTTAGTACGGTAGGGAACTTGTAGTTTGATATCTCAAGTCGAAAGACCTCTTAGATATGATGATTGTTTCTGATACGCATTAACATTACTGAACGGAACTTAACGGTCGAGAGTTAATCATCAGATTTATCATATTAACTTCACAATCGGTCACCAGAAATACTCGTTAGTGTGAGCAGCGTGCTTTCTAGGTGAAACGGCGACGCAGGTAGAGAAAAGAGGATATAAACATTCTAGGAACACCTCAGCTGATTCCTTTACTAAACCCCGCGCAATTTTTGACTGAGGCATCGCAATAGAGAGAGAATACTAGTACGGTTCGATATCTTGATCAGACGTCTTTTACGCCCAGTGTCCACATCAATTTAAATATCCCGTTAAAATTAGTTTTTTATGAGCGTCAGAAATCCACCATACGTTTTAAAGCATAACGTTTTCATAGCTTCATTGGAACACCGGAATACAGTAATAAGTTATATGTCGATAGACAGTTGCCGTTGTATTCTGAACGATTCTCGGACACGGCACTAGAACTTAGCAACCGCTTATATGGACCTCTCTCTCTCACCCATACCGAGTGTTCTTAGGAAAAACAGATTTCCGAACCCGCACAATATGGAACTGTATGTGTTAAGAATCAATCGTTTAGAGTCGCAAATGACCATAACATTTCTTTCAAATCCATTATTATTGCAATGTGCAATAGTGGTTGAAATGGGTAATCTTGGGTACTATGCCAGACACTCACCGAATGTCACGTTCGAAATTGTAATTACATCGAAGAATAAAGAACCCTTGAGATGGTGTAGACAGAGATCTGTTGAATGGTGTTTTATTCAGACCTTAGTTATTATTTTATTTGCGTAAATTTTAATCATCAGACCGTCATATCTCGCATCTTGAGTGTCAATCATATTCTATATCGAACGGGTAGGTAAGACGAGCGTCCTTTTCAGCTTATGGAATGCCAAAGGGGAGGCATTCGCCGTAAGCGGGATGAGCAGGCTTTCGTCTAGTTGGAGTGAGCACAACATCGCCGGTGGTCAGCTAGGACCCATTAGGCTCCGCATCGGGCGGCGGGGGCGTGGGGACAACCGGGCTGCCGGGCCGAGAGAGCCGCCGGGACAGACCGGATGCGACGACCAACCACTTCAGAATGTCAGGAAGGCTCAAGGTCTCACTACGAAAAATTCGGGCCGGGCGCCCGGCCCCGCGCCGCACACACTGGCGGCACCCCCTGTCACTAGCCGACCTGGCGGAACCTACAGTACGTGGCAAGACTGGGGCACCGGAATACTGATGGGGACTGACCGGAGTGAAATGCACGCTCATAGACATGTATCATGAGGACCCGGGCGTGTTAGAGTAGGGGGATAGCCCTTTAATCACGAGGGTACGGCAGGCCGGCGATCTTGGCGTAACTGGATACTGTTGGTTCGACCCTGCTTTGCGGCGTCCAGGTCTGGGTCGTGGCTACCCTCGAGGCCTGCACTCGCGCGCCGTGGGCCCCCCCTTCTCTAGCCGCATTAGAGTCGCCGTAAACCCGTTTCGAGCTCTAGGCGCGCCGGACTTCGAAGGCCTCCGCGGCCCCGTGCCGGAGCAGGCGTGGTCATGCTCAGGTGGTGAAAATCACAAAGAGCACGAGTCTGGAATATCCTTATGATAAGCAAGGTCAATCAGTCTCGGAAGAAGCTTGAGACCATACGATCCCCAAATCTCCGACTCAGCAGTGCCTTTTCCACGACCTAATAGAGCGCAGGGGCAATGGCTGAAGTGAAGCACACCGGAGTTAATGTACGCCGATTGTGATGTTTAAGGCGTAAGTATACAACCGCTTGCCCTTGGGCGGTCGGCGCCATAGAGTAACGCTCTCTGTGGCGCCTGTCGCAGTCGGATGCTACGGCAGTGCACGTGCCCACCACTAAGCACGTTCCTGAGCGCCGCTCAGCCCCCCCACCTTGCCGGGACGTTCTCTATACGACGGCGGCGCTTGTGCCCACCGTGCGGGCGCCGTGGCGGGGACACCCTCCGCCGTCCTCGTTCTCCGAGAGGGCAAATCGCTCGCCGGTTCGCCATGGGCTCCGAATGTGGACTGGGGCTCCCGCCGCGACGCGTGCCGCTGTCGAGCGCGAGGGCGCCCGGAGCGGCCGAGCGCGCGCGCCGCCCAGGGCATGCGCCAAGCCTGCAGGGGCGCTCCAGAGGCCGGGAGTGCCGCGGCGCTAGACAGGCGCGCGCACCTTGCTAGGGGCTCCGCTGTGCACAGACACATCCGCAGCCGCCGGGCCCGGCCTAGGGGGCGTTGGATCGGCCCTCGGCCCGCAGCCGACCCCTGGCGCCGGGGCGGCTCCCGGCGGCCAGGTGCCGTTCCCCAGGGCCCGCGCTTGCCGGCGACCGTTACTCCGGCGCGCGTCCGACGGCCGGGGGCAATGGGAGCCTCCCCATAGCAGGCGCCGCGGGGGCGACAACGCGTCCGGGCCCGAACTGGGACGCTGGCGTCCGCGCCGGCTGGTGCCGAGCAGCCCGGAGTCTGCTTGACCCACACAGGCGGGCGCGGCTGTGTTCCGGCGGTCGCTTGCCGGTTCCGTCTGCGGCCGCTCGCCTGGACCCCCCGCGCACCCACGGAGGCCCCGCCGGCTGCGGAACGGGGGCGGGGCCCCACCGCCCCAGCCCCGGGCGACCCCGGCCGCGCATCCACCCTGTCGCGAAAGGGCGTAGCCCCCGGGCTGGGACCCGGTGCCCGTTACCCGCCCGGGGCGTCTCCGACCCCCCGGGCACCGTGCCTCGCCGGGGGCGGGCGGCCGGCTTGCCAGGTGCGGCTCGGGGATCCCCCGCGGGGCGCGGTGCCAGCGAGCGAGAACCCCAGGCACTAGGCGCGCGCCGCCCGGCGGCGCCGGGCCTCCGCCCCCGGGCCGCCACCCAGGCCGGGCGGCCCCGGCGGGACTGGGGGCGGCCCGGGGGGGCGTGGACTGCGCCCC     
N       TTATATACTTGCTCATCTTCTATGATTTTTCCAATGTATAATTCTAAATCCTTGAATGTGACACTTGGGAGATATAAAATGCTTTATAATAAAATCATCGTATATACGTACGATCATACAAGCCATCTTATATTAATAGAAAAATAAAAGCTTATATAATAGATAAAGATATGACAGATCCATTCGTTTAGCAAATTTACTTTTTTTATTAAATCTTATATTGATTTATAAAGTTCTTGAATTTTGATTACCAGTTCTTATCAAATTGATGAAAATCATGTAATAATACTCCTTAGTCCAAAGGGTTTATTATCATTCGATTGAGGTTAGATTATATCTCTTTAATACTCTAAGTTGCCAGAAATTTGAATATGAAAGAATATTCCAATCAATTATATAGTTGTATTTCTTTAATTTATAATTCATAATATAAAATAGAGATTTTTATATAAATATAATTTGAACAATCTCATTTATTATCTACATCAGAGAATAATTTTGATTTGCAAGTAATATTATTTAAATCTATAGTTGGATAATATACCCCTAAGACAAAATTTAGAATAAAATGTAAACCATTACAATTATTTCTTGTATTCATTATGAAAATGAATATAAATTTCCTAATACAACTGAATAGACTTTAAAAATTCTGATATTTGATGATATATAAGATTTCTCGAACATTTAATAGTGCATTTTTAATTAAGTTCTTGGACAAAAAATCACAACTCTCAATTCTCATCTAAAATTGGAATTATTTTAATTTTCAACTGAATGAGACATTTGATTTATTTTTTTAAAATCAAATAAGTGAATTAGGCTATTGAAAATATAAATAAATTTTATTCGGAAACCATCTTGGAGATTGCTAAAACATTAATATCCGAAGTGAATCAATTTGTGTCAACAGATTAACCTTCTCATATAAAGAAATATTTAAATATTGATAAAATACTTCATCAAAATAGAAGTAAATTCATTTTTATCGATATCGTACTATGTGATGAATTGAATCCGTTCTAGTTAGTACGGTCGGGAACTTGTAGTTTGATATCTTAAAACGAAGGACCTCTTAGATATGATCATTGTTTCTGATACGCTTTAACCTTACTGAACGGAACTTAACTGTCAAGAGTTCAGAAACAGATTTATCATCTTAACTTCACCATCGGTCACCGGAAATACTCGTTAGTGTGAGCAGAATGCTTTCTAGGTGAATCGGCGACGCAGCGAGAGAAAAGAGGATATAAACATTCTAGGAGCACCTCAGCTCATGCCTTTTCTAAACCACGCGCAATTTTTGACTGAGGCATCGCAATAGAAAGAGAATACTAGTACGGTTCGATATCTCAATCAGACGTCTTTTACGTCCAGTGTCCACATCTATATAAATATCCCATTAAAATTAGTTTTTTATGAGCGTCCGAAATACACCCTACATCTTAAAGCATAACGTTTTCATAGCTTCATTGGAACACCTGAACACAGTAATAAGTTATATGTCGATAGGCATTTACCGATGTATTTTGAACGATTGTCGGTCACGGCACTAGAGCTTAGCAACGGCTTAAATGGACCTTGCTCGCTCACCCATACCGAGTGTACTTAGGAAAAACAGATTTCCAAACACGCACGATATGGACCTGTAGGTACTAAGAATCAATTGTTTAGAGTCGTAAATGACGATAACATTAATTTCAAATACATTATTATCGCAATGTGCAATAGTAGTTGAAATGGCTAATCTTGTGCACTATGGCAGACACTCACCGAATGTCCCGTTCGTAATTGTACTTACATCAAAGAATAAAGAACCCTTGAGATGGTGTAGACTGAGGTCTGTTGAATCGTGTTTTATTCAGACCTTAGTTATTAATTTATTTGCGTAAATTTTATTCAACAGACCATCATATCTCGCATAATGAGTGTCAATCATTTTCTCAATCGAACGGTCAGGTGAGACGAGCGTCCTTTTCAGCTTATGGAATGCTAAAGGGGAGCCATGCTCCGGAACCGAGATGAGCTGGCTTTCGTCTAATTGGAGTGATGACAACACCGCCGGTGGTCAGCTAGGACCCATTAGACTACGCATCGGGCGGCGGGCGCGTGGGGACAACCGGGCTGCCGGGCCGAGAGAGCCGCCGAGGCAGACCGCATGCGCCGACGAACCACTTCAGAATTTCAGGAAGGCTCATGGTCTCACTACGATAAATTGGGGCCGGGCGCCCGGCCCCGCGCCGCACACCCTGGCGGCATCCCCTGTCACTGTCCGACCAGGCGGAACCTACAGTACGTGGCAAGACTGCCGCATCGGAAGACTGATCGGGCCTGACCGGAGTCAAATGCAACCTCATACACATGTATCATGCGGACCCGTGCGTGTTAGAGCAGGGATATAGCCCTTCAATCACGAGGCTACGGCAGGCCGGCGATCTTGACGTAACTGGATAATCTTGGCTTTACCGTGCTTTGCGGCGCCCAGGTCTGGTTCGCGGCTACCCTCTAGGCCTGCCCGGGCTCGGCATGGGCGCCCCCGTCTCTAGCGGCATCACAGTCGCCGTAAACCCGTTTCGGGCTATAGGCGCGCCGGACTCCGAAGGCGTCCTCGGCACCGTGCCTGAGCAGTCGTGGTCATGCTGAGGTGGTTTAAATCACAAAAAGCACAAGTCGGGAGTATCCGAATGATATGCAAGGCCAATCCGTCTCGGAAGAAGCCTGAGAGTATACCGTCCACAAATCTCCGGCTAAGCAGTGCCATTTTCACGAACTAATAGAGCCCAGCGGCAATCGCTGGAGTGGAGTCGACCGGAATTAATGTACGCCGATTTTGATGATTGAGGCGTGAGTATACAACCGCTTGCGCGTGGGTGGTAGCGGCCAGAGAGTACCGCTCTCTGTGGTGCCTGTCGCAGTCGGATGCTCCGGCAGTCCGCGTTCTCGCCACTCTGCACGTTCCTGAGCGCCGCTCAGACCCCCCACCTTGCCGGGACGTTCTGTCTTCGACGGCGGGTCTTGGGCCCACGGTGGGGCCGCCGTGGCCGGGACAGCCCCACCCGTCCTCGTGCGCCCAGAGGCCAAAGCGCTCGCCGGTTCGCCAGGCGCTCCCAATGTGGACTGGGGCTCTCGCCCCGACGTGTGCCGCTGACGAGCGCGAGCGCGCCCGGAGCCGCCGACCGCGCGCGCCGCCCGGGGCCTGCGCCCAGCCTGCCGGGGCGCTCCAGAGGCCGTGAGTGCCGCCGCGCTAGCCAGGCGCGCGGATATTGCTAGGGGCTCCGCCGCGCACAGACACGCCCGCAGCCGCCGGGCCCGGCCTCGGCGGCGTTCGAGCGGCGCTCGGGCCGCAGCCGACCCGTGGCCCCGGGGCAGCTCCGGGGGGCCCGGTGCCGTTCGCTACGGCGCGCGCTTGCCGGCGACCGTTACGCCGGCCCGCGTCCCGCGGCCGGGGGCAAGGGGACCTACCCCATAGCAGACGCCGCGGGGGCATGAACGCGTCCGGGGCCGAACGGGGGCGCTGGCGTCCGCGCCCGGTGGGGCCGAGCCGGCCGGAGTCGGCTTGCCCCACCCAGGCCGGCCCGGCGGAGTTCCAGCGGTCGCTTGCCGGTGGCGCCGCCTGCCGCTCGCCTGGACCCCCCTCGCACCCACGGAGGGGCCGACGCCTGGGGAACTGGCGCGGGCCCCCACCGCCGCAGCCCCGGGCGAGCCCGTCCGCGCCTTCACCCTGTCGCGAAGGGGCGTGGCCCGCGGGCTGGGGCCCGGTGGCCGTTACCCGCCCGGCGCGTCTCCGACCCCCCGGCCACCGTGCCTCGCCGGTGCCGCGCGGCCGGCTTGTCAGGTGCGTCTCGGGGATCCCCGGCGGGGCCCGGTGCCGGCGGGCGAGAACCCCAGGCACTACGCGCGCGCCGCCCGGCGGCGCCGGGCCACCGCCCCCGGACCGCCACCCAGACCGGGCGGCCTGGCCGGGGCGGCGGGCCCGCCGGCGGGCCGTGGACTGCGGCCC     
M       TTATATACTTTCTCATCTTCTGTGATTTTTCCAATGTATAATTCTAAAACCTTGAATGTGACACTTGGGAGAAATAAAATTCTTTATTATAAAATCATCGTATATACGTACGATCATACAAGCCATCTTATATGTATAGGAAAATAAAAGCTTATATTATAGATAAAGATATAACAGATCCATTCGTTTAGCAAATTTACTTTTTTTATTAAATCTAATATTGATCTATAAAGGTCTTGAATTCTGATTACCAGTTCTTATCTAATTGATGAAAATCATGTAATAATACTCCTTAGTCCAAAGGGTTTATTATCATTCAATTGAGGTTAGATTTTATCTTTTTAATACTCTAAGTTGACTGAAATTAGAATATGAAAGATCATTCCAATCATTTTTATAGTGGAATTTCTTTAATTTATAATTCTTAATATAAAATAGAGATTTTTATATAATTCTAATTTGAACAATCTCATTTATAATCTTCATCAGAGAATAATTTTGAATAGTAAGTAATATTATTTAAATCTATAGTTGGATAATATACCCCTAAGACAAAATTTAAAATAAAATGTAAACCATTACAAATATTTCTTGTATTCATTATGAAAGTGACTATAAAATTCCTAATACAACTGAATAGACTTTAAAAATACTGATATTTTATGATATATAAGATTTCTCGAACATTTAATTGTGCTTTTTTAATTAAGTTATTGGACAAAAAATCACAACTCTCAATCCTCATCTAAAATTGGAATTATTTTATTTTTCAACAAAATGAGACATTTGATTTATTTTTTTAAAAGCAAATAAGTGGATTAGGTTATTGAAAATATAAATAAATTTTATTCGGAAACCATCTTGGAGATGGCTAAAACATTAATATCCGAAGTAAATCAATTTGTGTCTACAGATTAACCTTCTCATACAAAAGAACATTTAACTATTGATAAAATACTTCTTCAAAATAGAAGTTAATTCATTTTTATCGATATCGTACTATGTGGTGAATTGAAACCGTTGTAGTTTGTACGGTCGGGAACTTGTAGTTTGATATCTCAAGCCGAAGCACCTCTTAGATATGATCATTGTCTCTGATACACATTAACCTTACTGAACGTAACGTAACAGTCCAGAGTTAATCAACAGATTTATAATCTTAACTTCACAGTCGGTCACCAGAAATACTCGTTAGTGTGAACAGACTCATTTCTAGGTGGATCAGCGACGCAGTCAGAGAAAAGAGGATATATACATTCTAGGATCCCCTCAGCTGATTCCTTTTCTAAACCTCGCGCAATTTTCGGCTGAGGCATCTCAATAGAAAGAGAATACTGGGACGGTTCGATATCTCAATCAGACATCTTTTACGCCCAGTGTCGACAACTATGTAAATATCCCGTTAAAATTAGTTTTGTACGAGCGTCCGAAATACACCCTACATGTTAAAGTATAACGTTTTCATAGCTTCATTGGAACACCGGAATACAGTAATAAGTTATATGTCGATAGACATTTGCCGGTGTATTGTGTACGATTCTGGGTCACGGCACTAGATCTTAGCAACCGCTTAAATGGACCTTTCTCGCTCACCCATACCGAGTGTACTTAGGAAAAACAGATTTCCTAACCCGCACTATATGGAACTGTAGGTTATAAGAATCAATAGTTTAGAGTCGTAAATGACTATAACATTTCTTTCAAATACATTATTATCGCAATTTGCAATAGTGGTTGAAATGGGTATTCTTGAGCACTATGGCAGACGCTCACCGAATGTCGCGTTCGTAATTGTAATTACATCAAAGAAAAAAGAACCCTTGAGATGGTGTTGACGGAGTTCTGTTGAAGAGTGTTTTATTCAGACCTTAGTTATTAATTTATTTGCGTAAATTTCACTCAACAGACCATCATATCTCGCATAATGAGTGTCAATCATATTCTAAATTGAACGGGGAGGTTAGAAGCGCGTCCTTTTCAGCTTATGGAATGCTAACGGGGAGCCATGCCCCGGAAGCGAGATGAACAGGCTTTCGTCTACTTGGAGTGATGACAACAACGCCGGAGGTCAGCTACGCCCCATTAGACTGCGCATCGGGCGGCGGGGGCGTGGGGACAACCGGGCTGCCGGGCCGAGAGAGCCGCCGAGGCAGACCGCATGCGACGACCTACAGCTTCAGAATGTCAGGAACGCTCATGGTCACACTACGATTAATTCTGGCCGGGCGCCCGGCCCAGCGCCGCACACCCTGGCGGCACCCCCTGTGACTCTCCGACCAGGGGGAACCTACAGTACGTGGCAAGACTGCTGCCTCGGAAGTCTGATGGGGCCTGACTGGAGTTAAACGCACCCTCATAGACGTGTATCATGAGGACCCGTGCGTGTTAGAGCAGGGGTGTAGCCATTGGATCACGAGGCTACGGCAGGCCGGCGATCTTGGCGTAACTGGATACGGTTGGTGGTACCTAGGTTTTCGGCGTCCAGGTCTGGTTCGAGGATACCCTCCAGGCCTGCGCGCGCTCGCCATGGGCGCCCCCCTCTCTAGCCGCATCAGAGTCGCCGTAAACCCGTTTCGAGCTATAGGCGCGCCAGCCTACGAAGGCTTTCGCGGCCCCGTGCCCGAGCAGCCGTGGTCATGCTGAGGTGGTCGAAATCACAAAAAGCACGAGTGGGGAGTATCCTCATGATAAGGAAGGTCAATCCGTCTCGGAAGCACCCTGAGACTATACGGTCCCCAAATCTCCCGCTAAGCAGTGCCTTTTTCACGAACTAATAGAGCACAGCGGCAATCCCTGCAGTGGAGTCAACCGGAAGTAATGTACGCCGATTTTGAAGGTTCAGGCGTGAGTATACAAACGCTTGCCCTTGGGTGGTAGCGGCCAGAGAGTAGCGCTGTCTGTGGTGCCTGTCGCAGTCGGATTCTCCGGCAGTACACGTGCCCGCCACTCTGCACGCTCCTTAGCTCCGCTCAGCCCCCCCACCTTGCCGGGACGTTCTCTATTCGACCGCGGGGCTCTTGCCCACTGTCCGGGCGCCGTGGCCGGGACAGCCGCAGGCGTCCTCGTTCTCCCAGAGGCCAAATACCTCGCCGGTTCGCCATCCGCTCAGAATGTGCACTGGGGCTCACGCCCGGACGGGTGCCGCTGAGGAGCGCGAGGGCGCCCGGAGCGGCCGACCGCGCGCGCCGCCCAGGGCCTGCGCCCAGCCTGCAGGGGCGCTCGAGAGGCCGCGAGTGCCCCCGCGCTAGACAGGCGACCGCACTTTGTTAGGGGCTCCGCCGCGCACAGAGACGTCCGCAGCCGCCGGGCCCGGCCTAGGGGGCCCTCGATCGGCGCTCGGGCCGCAGCCGACCCCCGGCGCGGGGGCGGCTCCCCGGCGGCAGGTGCCGTTCGCTACGGCCCGCGCTTGCCGGCGACCGTTACGCCGGCGCGCTTCCCGCGGCCGCGGGCAATGGGAGCTTCCCCATAGCAGTCGGCGCGGGCGCAACAACGCGTCGGGGACCGAACTGGGACCCTCGCGTCCGCGGCGGCTGGTGTCGAGCAGGACGGAGTCGGCGTGCCCCACCCAGGCGGGCCCGGCGGAGTTCCAGCGTTCGCTGGCTGGTTCCGCCTGCGGCCGGTCGCCTCGACCCCCCGCGCCCCCACGCAGGAGCCTACGCCTGGGGAACCGGGGCGGGCCCCCACCGCCCCAGCCCCGGGCGAACCCGGCCGCGCGTCCACGCTGTGGCGAACGGGCGTAGCCCGCGGGCTGGGGCCCGGTGGCCGTTACCCCCCCGGCGCGTTTCCGAACCCCCGGGCACCGTGCCTCGCCGGGGGCGCGCGGCCCGCTTCCCAGGTGCGTCTCTGGGATCCCCCGCGGGGCCGGGTGCCCGCGGGGGAGAACCCCAGGTACGAGGCGCGCGCCGCCCGGCGGGTCCGGGCCACCGCCCCCGGGCCTCCACCCAGACAGGCCGGCCCCGCCGGGACCGCGGGCCCCCCGGCGGGGCGTGGACTGCGGCCC     
L       TTATATACTTTCCCATCTTCTTTGATTTTTCCAATGTATAATTCTAAATCCATGCATGAGACACTTGGGAGAAATAAAATGCTTTATTATAAAATCATCGTATATACGTACGATCATACAAGCCATCTTATATTAATAGCAAGATAAAAGCTTATATTATAGATAAAGATATTACAGATCCATTCGTTTAGCAAATTTACTTTTTATATTAAATCTTATATTGATTTATAAAGCTCTTTAATTTTGATTACCAGTTCTTATCTAATTGATGAAAATCATGTAATAATACTCCTTAGTCCAAAGGGTTCATTATCATTCAATTGAGGTTAGATTAAATCTTTTTAATACTCTAAGTTGCCAGAAATTAGAATATGAAAGAAAATTCCAATCAATTATATAGTAGTATTTCTTTAATTTAAAATTCATAATATAAAATAGAGATTTTTATATAATTTTAATTTGAACAATCTCATTTATTATCTTCATCAGAGAATAATTTTGAATAGTACGTAATATTATTTAAATCTATAGATGGATAATATACCCCTAAGACAAAATCTATAATAAAATGTAAACCATTACAAATTGGTCTTGTATTCGTTATGAAAATGACTATTAAATTCCTAATACAATTGAATAGACTTTAAAAATTCTGATATTTTATGATATATAAGATTTCTCGAACATTTAATTGTGCTTTTTTAATTAAGTTTTTGGACAAAAAATCACAACTCTCATTCCTCATCTAAAATTGGAATTATTTTAGTTTTCAACGGAATGAGACATTTGATTTATTTTTTTAAAATCAAATAAGTGAATTAGGATATTGAAAATATAAATAAATTTTATTCGGAAACCATCTTGGAGATGGCTAAAACATTAATATCCGAAGTAAATCAATTTGTGTCTACAGATTAACCTTCTCATATAAAAGAACATTTAAGTATTGATAAAATACTTCTTCAAAATAGAAGTTAATTCATTTTTATCGATATCGTACTATCTGATGAATTGAACCCGTTTTAGTTAGTACGGTGGGGAACTTGCAGTTTGATATCTCAAGCCGAATCACCTCTTAGATATGATGATTGTATCTGGTACGCATTAACCTTACTGAACGGAACTTAACAGTCCAGAGTTCAACAACAGATTTATCATATTAACTTCACAATCGGACACCAGAAATACTCGTTAGTGTGAGCAGGGTTATTTCTACGTGTATCAGCGACGCAGTCAGAGAAAAGAGGATATAGACATTCTAGGATCACCTCAGCTCATCCCTTTTCTAAACCACGCGCAATTTTAGTCTGAGGCATCTCAATAGAAAGAGAATACTTGAACGGTTCGATATCTCGATCAGACGTCTTTTACGCCCAGTGTCGACATCTATATAAATATCCCTTTAAAATTAGTTTACTACGAGCGTCCGAAATACACCCTACTTCTTAAAGCATAACGTTTTCATAGCTTCCTTGGAACACCGGAATACAGTAATAAGTTATATGTCGATAGACATTTGCCGGTGTATTCTGCACGATTCTTGGTCACGGCACTAGAACTTAGCAACCGCGTAGATGGACCTTACTCGCTCACCCATACCGAGTGTGCTTCGGAAAAACAGATTTCCAAACCCGCACGATATGGATCTGTAGGTTTTAAGAATCAATAGTTTAGAGTCGAAAATGAGTATACCATTTTTTTCAAATTCATTATTATCGCAATGTGCAATAGTCGTTGAAATGGGTAGTCTTGTGTACTATGTCAGACGCTCACCGAATGTCACGTTCGTAATTTTAGTTACATCGAAGAATAAAGAACCCTTGAGATGGTCTACACGGAGATCTGTTGGAGGGTGTTTTATTCAGACCTTAGTTATTAATTTATTTGCGTAAATTTCAATAAACAGACCATCATATCTCGCATAATGAGTGTCTATCATATTCTCCATAGAACGGAGAGGTGAGACGAGCGTCCTTTTCAGCATATGGAATGCTAAGGGAGAGACATGCGCCGCAAGCGAGATGAGCAGGCTTTCGTCTACCTGGAGTCAGGACAACAGCGCCGGTGGTCAGCTACGCCCCATTAGACTCCGCATCGGGCGGCGGGCGCCTGGGGACAACCGGGCTGCCGGGCCGAGAGAGCCGCCGGGGCAGATCGTAGGCGCCGACTAGCCACTTCAGAATATCAGGAAGGCTCATGGTCTGACTACGAGTAATTGTGGCCGAGCGCCCGGCCCCGCGCGGCACACCCTGGCGGCACCCCCTGTGACTTTCCGACCAGGCGGAACCTACAGTACGTGGCAAGACTGCTGCACCGGAAGACTGATGGGGGCTGACGGGAGTCAAATGCACCCTCATACACATGTATCATGAGGACCCGTGTGTGTTAGAGTAGGGGTCTAGCCCTTTAATCACGTTGCTAAGGCAGGCCGGCGATCTTGGCGTAACTGGATACTGTTCGGTCTACCATGCTTTCCGTCGTCCAGGTCTGGTTCGTGGCTACCCTCGAGTGCTGCACTTGCTCGACATGCGTGCCCCCTTCTCTAGCCGCATCAGAGTCGCCGTAAACCCATTTCGAGCTGTAGGCGCGCCGGCCTACGAAGGCTTCCCCGGCCCCGTGCCTGAGCAGGCGTGGTCAGGCTGAGGTGGTGGAAATCACAAAAAGCAAAAGTGGGGACTAACCCCATGATAAGGAAGGGCAATCCGTCTCGGAAGAAGCCTGAGACTATACTCTCCCCAAATCCCCGGCTAAGCAGTGCCTTTTCCACGAGCTGATGGAGCCCAGCGGCAATCCCTGCAGTGGAGTCGTCCGGAATGAATGTACGCCGATTTTGATGGTTGAGGCTTGAGTATACAACCGCTTGCGCTTGGGTGGTGGCGGCCAGAGAGTACCGCTCTCTGTGGTGCCTGTCGCAGTCGGATGCTCCGGCCGGAACCGTGCACGCCACGCTGCACGTTCCTCAGCGCCGCCCAGCCCCCCCACCTTGCCGGGACGTTCTCTATTCCACGGCGGGTCTTGTGCCCACTGTACGGGCGCCGTGGCCGGGAGACCCGCAGCCGTCCTCGTTCCCCGAGAGGCCAAATCGCTCGCCGGTTCGTGATACGCTCCGAATGTGGACCGGGGCTCCCGCCCCGACGCGTGCCGCTGGTGAGCGCGACGGCGCCCGGAGCGGCCGACCGCGCGCGCCGCCCAGGGCCTGCGCCCAGCCTGCAGGGGGGCTCGAGAGGCCGTGAGTGCCGCCGCGCTAGACAGGCGCGCGCACATTGTTAGGGGCTCCGCCGCGCACAGACACCACCGCAGCCGCCGGGCCCGGCCTCGGTGGTGTTCGGTCGGCGCGCGGGCCGCAGCCGACCCCCGGCGCGGGGGCGGCTCCCCGCGGCCAGGTGCCGTTCGCTACGGCTCGCGCTTGCCGGCGACCGTTACGCCGGGGCGCGTCCGGCGGCCTGGGGCAATGGGAGCTTCCCCATAGCAGACGCCGCGGGCGCCACAACGCGTCCGGGGCCGAACCGGGGCCCTGGCGTCCGGGGCGGCTGGGGCCGAGCAGGGCGGAGTCGGCCTGCCCCACACAGGCGGGCCCGGCTGAGTTGCAGCCGTCGTTGGCGGGTTCCGCCTGCCGCCGCCCGGCTGCACCCCCCTCGGACCCACGGAGGGCCCGAGGCCTGGGGAACAGGGGCGGGTCCCCACCGACCCAGCGCCGGGCGAGCCCCGCCGGGCCTCCACGCTGTGGCGAACGGGCGTCGCCCCCGGGCTGGGGCCCGGTTGCCGTTACCCTCCCCGCGCGTGTCCGACCCCCCGGACAGCGTGCCTCGCCCGGGGCGCGCAGGCGGCTTCGCAGGTGCGGCTGGGGGATCCCCGGCGGGGCCCGGCGCCGGCGGGCGAGAACCCCAGGCACTAGGTGCGTGCCGCCCGGCGGCGCCGGGCCATCCCCCCGGGCCCGCCACCCCGACGGACCGGCCCCTCCGGGACGGCGGGCTCCCCGGCGGGCCGTGGACTCCGGCCC     
K       TTATATACTTACCCTTCTTCTTTGATTTTTCCAATGTATATTTCTAAATCCTTGAATGTGACACTTGGGAGAAATAAAATCCTTTATTATAAAATCATCGTATATACGTACGATCATACAAGCCATCTTATATATATAGTAACATCAAAGCTTATATTATAGATAAAGATATAACAGATCCATTCGTTTAGCAAATTTACTTTTTATATTAAATCTTATATTGATCTATAAAGGTCTTTAATTTTGATTACCAGTTCTTATCAAATTGATGAAAATCATGTCTTAATACTCCTTAGTCCAAAGGGTAAATTATCATTCTATTGAGGTTAGATTTGATCTATTTAATACTCTAAGTTGTCAGAAATTAGAATATGAAAGATGATTCCAATCATTTATATAGTGGTCTTTCTTTAATTTATAATTCATAATATAAAATAGAGAGTTTTATATAAATTTAATTTGAACAATCTCATTAATTATCTGCATCAGAGAATAATTTTGAGTAGTAAGTAATATTATTTAATTCTATAGTTGGATAATATACCCCTAAGACAAAATTTAAAATAAAATGTAAACCATTACAAATAATTCTTGTATTCATTATGAAAATGACTATAAATTTCATAATACAACTGAATAGACTCTAAAAATTCTGATATTTTATGATATATAAGATTTCTCGAACATTTAATCGTGCTTTTTTAATTAAGTTATTGGACAAAAAATCACAACTCTCAGTCCTCATCTAAAATTGGAATTATTTTAGTTTTCAACTGAATGAGACATTTGATTTATTTTTTTCAAACCAAAAAAGTGTATTAGGATATTGAAAATATAACCAAATTTTATTCGGAAACCATCTTGGAGATAGCTAAAACATTAATATCCTAAGTTCATCAATTTGTGTCCACAGATTAACCTTCTCATATAAATGAAAATTTAATTATTGATAAAATACTTCGTCAAAAGAGAAGTTAATTCATTTTTATCGTTATCGTACTATGTGATCAATTGAAACCGTTGTAGTTAGTACGGTCGGGAACTTGTAGTTTGATATCTCAACCCGAATGACCTCTTAGATATGATAATTGTCTCTGATACGCCTTAACTTTACTGAACGGAACTTAACAGTCCAGAGTTAAACAACAGATTTATCACATTAACTTCACCATCGGTCACCAGAAATACTCCTTAGTGTGATCAGGGTGGTTTCTAGGTGGATCTGCGACGCAGCCAGAGAAAAGAGGATATATACATTCTAGGAGCACCTCAGCTGATGCATTTTCGAAACCTCGCGCAATTTTCGACTGAGGCATCGCAATAGAAAGGGAATACTTGAACGGTTCGATATCTCAATCAGACATCTTTTACGCCCAGTGTCCAGATCGATCTAAATATCCCATTAAAATTAGTTTTGTATGAGCGTCCGACATACACCGTACATCTTAAAGCATAACGTTTTCATAGCTTCTTTGGAACACCGGAAAACAGTAATAAGTTATCTGTCGATAGACATTTACCGATGTATTCTGAACGATTCTCGGGCACGGCACTAGAACTGAGCAACCGCTTAAATGGACCTTACTCGCGCACCCACACCGAGTCTTCTTCGGAAAAACAGATTTCCCAACCCGCACCATAAGGAACTGTAGGTAATAAGTATCAATGGTTTAGAGTCGTAAATGACTATAACATTAATTTCAAATGCATTATTATCGCAATGTGCAATAGTCGTTGAAATGGGTATTCTTGTGCACTATGGCCGACGCTCACCGAATGTCTCGTTCGTAATTGTAATTACATCGAAGAATAAAGAACCCTTGAGATGGTGTTGACTGAGTTCTGTAGTATGGTTTTTTATTCAGACCTTAGTTATTAATTTATTTGCGTTAATTTAAGTAAACAGACCTTCATATCTCGCATAATGAGTGTCAATCATATTCTTAATCGAACGGGTAGGTGAGACGAGCGTCCTTTTCAGCTTATGGAATGCTAAGGGGGAGGCATCCCCCGCAAGCGAGATGACCCGGCTTTCCTCTAATTGGAGTCATAACAACAGCGCCGGAGGTCAGCTACGCCCCATTAGACTACGCATCGGGCGGCGGGGTCGTGGGGACAACCGGGCTGCCGGGCCGAGAGAGCCGCCGCGACAGAGCGTATACGTCGACCAACCACTTCAGACTCTCAGGAATGCTCAGGGTCCGCCTGCGATTAATTGTGGCCGGCCGCCCGGCAACGCGCCGCACACCCTGGCGGCACCCCCTGTGACTATCCGACCAGGGGGAACCTACAGTACGTGGCAAGACTGTCGCATCGGAAGACTGATGGGGCCTTACCGGAGTGAAATGCACCCTCATAGACATGTATTATGGGGACCCGTGCGTGTTAGAGCAGGGATGTAGCCCTTAAATCACGGGGCTACGGCTGGCCGGCGATCTTGACGTAACTGGATACTCTTGGGGGTACCCTGGTTTTCGACGTCCAGGTCTGGTTCGAGGATACCCCCGAGGCCTGCACTTGCGCGGCTTGGGTGCCCCCATCTCTAGCCGCATGAGAGTCGCCGTAACCCCGTTTCGCGCTGTAGGCGCGCCGGGCTATGAAGGCTTCCACGGCCCCGTGCCTGAGCAGGCGTGGTCAGGCTGAGGTGGTCGAAATCACAAAAAGCATAAGGCTGGAGTGTCATCTTGATAAGCAAGGCCAATCCGTCTCGGAAGAAGCCTGAGGCTATACGGTCCCCAAATCTCCGGCTAAGCAGTGCCTTTTCCACGATCTAATGGAGCCCAGCAGCAATGCCTGGAGGGGAGGCTACTGGAATTAATGTACGCCGATTCTGACGGTTAAGGCGTGAGTATACAACCGCTTGCCCTTGGGTGGTAGTAGCCACAGAGTACCGCTCTGTGTGGTGCCTGTCGCAGTCGGATGCTCCGGCAGAGCACGTGCTCGCCACTCTGCTCGTTCCTGAGCGCCGCTCAGCCCCCCCACCTTGCCGGGACGTTCTCTATGCGACGGCGGCTCTTCTGCCCACTGTGCGGGTTCCGTCGCCGGGACACCCGCACCCGTGCTCGTTCTCCGAGAGGGCAAATCGCTCGCCGGTTCGCGAGCCGCTCCGAATGTGGACTGCGCCTCCCGCCCCGACGCGTGCCGCTGAGGAGCGCGAGGGCGCCCGGAGGCGCCGACCGCGCGCGCCGCCCAGGTCCTGCGCCCAGCCTGCAGGGGCGCTCGAGAGGCCGTGAGTGCCCCTGCGCTAGACAGGCGCGCGCACTTTGTTAGGGGTTCCGCCGGGCACAGAGACGGCCGCAGCCGCCGGGCCCGGCCTAGGTGCCGTTCGATCGGCGCTCGGGCCGCAGCCGACCCGTGGCGCGGGGGCGGCTCCCGGCGGCCAGGTGCCGTTCGCTACGGCCCGCGCTTGCCGGCGACCGTTACGGCGGCGCGCGTCCGCCGGCGGGGCGCAATGGGAGCTTCCCCATAGCCGACGCCGCGGGGGCAGCAACGCGTCGCGGGCCGAACTGGGCGCCTGGCGTCCGCGGCGGCTGGGGCCGAGCAGGCCGGAGTCCTCTTACCCCGCTCCGGCGGGCCTGGCTGAGTTCCAGCGTTCGCTTGCCGGTTCCGGCTCCCGCCGCCCGCCTGGACCCCCCACGGTCCCACTGAGGCTCCCAGGCCTGGGGAACCGGGGGGGGCCCCCACCGGCCCAGCCCCGGGCGAGCCCGGCCGCGCGTCCACCCTGTCGCGAAGGGGCGTAGCCCCCGGGCTGGGGCCCGGTGGCCGTTACGCACCCGGCGCGTCTCCGACCCCCCGGGCAGCGTGCCTCGCCGGGGGCGCGCGGACGGCTTCGCAGGTGCGCCTGGGGGACCCCCGGCGGGGCCTGGTGCCGGCGGGGGAGAACCCCAGGCACTAGGCGCGCGCCGCCCGCCGGCGCCGGGCCACCGCCCCCGGGCCGCCACCCAGACCGGACGGCCCCGCCGGGACGGCGGGCCCCCCGGCGGGCCGTGGACTGCGGCCC     
J       TTATATACTTTCCCTTCTTCTTTGATTCTTCCAATGTATAATTCTAATTCCTTGTATGTGACACTTGGGAGAAATAAAATACTTTATTATAAAATCATCGTATATACGTACGATCATACAAGCCATCTTATATTAATAGATAGATAAAAGCTTATATAATAGATAAAGATATAACAGATCCATTCGTTTAGCAAATTTACTTTTTATATTAAATCTTATATTGATTTATAAAGTTCTTTAATTTTGATTACCAGTTCTTATCGAATTGATGAAAATCATGTAATAATACTCCTTAGTCCAAAGGGTTAATTATCATTCGATTGAGGTTAGATTATATCTGTTTAATACTCTAATTTGACAGAAATTAGAATATGAAAGATAATTCCAATCAATTATATAGTGGTATTTCTTTAATTTATAATTCATAATATAAAATAGAGATTTTTATATAAATTTAATTTGAACAATCTCATTTATTATCTGCATCAGAGAATAATTTTGATTAGTAAGTAATATTATTTCAATCTATAGTTGGATAATATACCCCTAAGACAAAATCTAAAATAAAATGTAAACCATTACAAATAATTCTTGTATTCATTATGAAAATGACTATAAATTTCCTAATACAAGTGAATAGACTCTAAAAATTCTGTTATTTTATGATATATAAGATTTCTCGAACATTTAATCGTGCTTTTTTAATTAAGTACTTGGACAATAAATCACAACTCTCATTTCTCATCTAAAATTGGAATTATTTTAATTTTCAACCGAATGAGACATTTGATTTATTTTTTTAAAATCAAATAAGTGAATTAGGTTATTGAAAATATAAATAAATTTGATTCGGAAACCATCTTGGAGATAGCTAAAACATTAATATCCAAAGTAAATCAATTTGTGTCAACAGATTAACCTTCTCATATAAATTAAAATTTAATTATTGATAAAATACTTCTTCAAAATAGAAGTTAATTCATTTTTATCGCTATCGTACTATGTGATGAAGTGAAACCGTTTTAGTTCGTACGGTTGGGAACTTGTAGTTTGATATCTCAAACCGAATAACCTCTTAGATATGATCGTTGTGTCTGTTACGCATTAACCTTACTGAACGGAAACTAACAGTCAAGAGTTAAGCAACAGATTTATCATATTAACTTCACTATCGGTCACCAGAAATACTCGTTAGTGTGAGCAGCGTTGTTAGTAGGTGAATCTGCGACGCAGTAAGAGAAAAGAGGATATATACAATCTAGGATCACCTCAGCTGATTCCTTTGCCAAACCCCGCGCAATTTTAGCCTGAGGCATCGCAATAGACAGAGAATACTCGAACGGTTCGATATCTCGATCAGACCTCTTTTACGCCCTGTGTCAACATCTATGTAAAGATCCCGTTAAACTTAGTTTTATAAGAGCGTCCGAAATACACCATACATTTTAAAGCATAACGTTTTCTTAGCTTCATTGGAACACCGGAATACAGTAATAAGTTATATGTCGATAGTCATTTACCGTTGTATTATGTACGATTCTAGGCCACGGCACTAGACCTTAGCAACCGCTAAGGTGGACCTTCCTCGCCCAACCACACCGAGTGTTCTTCGGAAAAACAGATTTCCAAACACGCACAATATGGACCTGTAAGTTGTAAGCATCAATTGTTTAGAGTCGCAAATGAGTATAACAATCCTTTCAAATCCATTATTATCGCAATGTGCAATAGTGGTTGAAATGGGTATTCTTGTGTACTATGGCAGACACTCACCGAATGTCCCGTTCGTAATTGTAATTACATCTAAGAAAAAAGATCCCTTGAGATGGTGTTGACTGAGATCTGCTGGATGGTGTTTTATTCAGGCTTTAGTTATTAATTTATTTGCGTAAATTTCATTAATCAGACCATCATATCTCGCATTATGAGTGTCAATCTTATTCTAGATCGAACGGGTAGGTGAGACGCGCGTCCTTTTCAGCTTATGGAATGCAAAGGGAGAGGCATTCGCCGCAATCAAGATGAGCCGGCTTTCGTCTAATTGGAGTGATCACAACAACGCCGGTGGTCAGCTACGCCTCATTAGACTACGCATCGGGCGGCGGGGGCGTGGGGACAACCGGGCTGCCGGGCCGAGAGAGCCGCCGCGTCAGACCGTATGCGTCGACCAACCACTTCAGAATTTCAGGAAGGCTCATGGTCCGACTACGATTAATTTTGGCCGGGCGCCCGGCCCCGCGCCGCACAGCCTGGAGGCACCCCCTTTGACTCTCTGACCAGGCGGAACCTACAGTACGTGGCAAGACTGCTGCATCGGAAGACTGATGGGGCCTGACAGGAGTGAAATGCACACTCATAGACATGTATCCTGTGGACCCGTGCGTGTTAGAGTCGGGCTGGACCCGTTAAATCACGTGGCTACGGCAGGCCGGCGATCTTGACGTAACTGGATACTCTTGGCTGTACCGTGCTTTTCGGCGTCCAGGTCTGGCTCGCGGATACCCTCGAGGCCTGCGCGCGCTCGCCGTGGGGGCCCCCCTCTCTAGCCGCATGAGGGCCGCCTTAAACCCGTTTCGAGCTATAGGCGCGCCGGGCTGCGAAGGCGTCCGCGGCCCCGTGCCGGAGCAGCCGTGGTCACGCTGAGGTGGTTGAAATCACAAAAAGCACGAGTCCGGAGTAACCTCTTGATAAGCAAGGCCAATCCATCTCGGAAGAAGCCTGAGACTATACGGTCCCCAAATCCCCGGCTAAGCAGCGCCTTTTCCACGATCTAATGGAGCCCGGAGGCAATCGCTGGAGTGGAGTGCACCGGAGTTAATGTACGCCGATTGTGAAGGGTAAGGCCTGAGTATACAACCGCTTGCTCTTGGGTGGTAGCCGCCATAGAGTACCGCTCTATGTGGTGCCTGTCGCAGTCGGATGCTCCGGCGGTGCACGTGCTCTCCACACCGCACGGTCCTGAGCGCCGCTCAGCCCGCCCACCTTGCCGGGACGTTCTCTATTCGACCGCGGCACTTCTGCCCACTGTGCGGGGCCCGTCGCCGGGACACCCGCAGCCGTCCTCGTCCTCCTAGAGGCCAAATCGCTCGCCGGTTCGGCATGCCCTCCTAATGTCGACTGGGGCTCACGCCCCGACGGGTGCCGCTGAGGAGCGCGAGGGCGCCCGGAGCAGGCGACGGCGCGCGCCGCCCAGGCCCCGCGCCGAGCCTGCCGGGGCGCACGAGAGGCCGAGAGTGCCGCGGCGCTAGCCAGGCGAGCGCATCTTGTTAGGGGCTCCGCCGGGCACAGATACATCCGCAGCCGCCGCGCCCGGCCTAGGTGGCGGTCGAGCGGCGCTCGCCCCGCAGCCGACCCCGGGCGCGGGGGCTGCTGCCGGCGGCCAGGTGCCGTTCGCTACGGCCCGCGCTTGCCGGCGACCGTTACGCCGGCGCGCCTCCGGCGGCCCGCTGCAATGGGAGCTTCCCCATAGCAGGCGCCGCGGGGGCAACAACGCGTCCGGGGCCGAACGGGGACCCTGGCGTCGGCGGCGGCTGGTGCCGAGCCGCCCGGAGTGGGGTTGGCCCTCGCAGGCGGGCCCGGCTGAGTTGCAGCCTTCGCTTGCAGGTTCCGGCGGCTGCGGCCCGCCTGGACCCCCCCCGCACCCACGGAGGGCCCTGCGCCTGGGGAACCGGGGCGGCCCCCCACCGTCCCAGCCCCGGGCGAGCCCGACCGCGCGTCCACGCTGTGGCGAACGGGCGTAGCCCGCGGGCTGGGGCCCGGTGGCCGTGACCCACCCCGGGCGTCTCCGACCCCCCCGGCACCGTGCCTCGCCGGGGGCGCGCCGGCGGCTTCGCAGCTGCGGCTGGGGGATCGCCGGCGGGGCCTCGGGCCCGCGGGCGAGAACCCCAGGCACTAGGAGCGCGCCGCCCGGCGGCGCCGGGCCAGCGCCCCCGGGCCGCCACCCAGACGGGCCGCCCCCGCCGGGACGGAGGGCGCCCCTGCGGCCCGTGGACTACGGCCC     
I       TTATATACTTGCCCATCTTCTTTGATTGTTCCAATGTATATTTCTAAATCCTTGAATGTGACACTTGGGAGAGATAAAATACTTTATTATAAAATCATCGTATATACGTACGATCATACAAGCCATCTTATATTTATAGGAAAATAAAAGCTTTTATGATAGATAAAGATATAACAGATCCATTCGTTTAGCAAATTTACTTTTTATATTAAATCTTATATTGATCTATAAAGATCTTTAATTTTGATTACCAGTTCTTATCAAATTGATGAAAATCATGTAATAATACTCCTTAGTCCAAAGGGTTTATTATCATTCCATTGAGGTTAAATTTTATCTTTTTAATACTCTAAATTGACAGAAATTTGAATATGAAAGATTATTCCAATCATTTATATAGTTGAATTTCTTTAATTTATAATTCCTAATATAAAATAGAGATTTTTATATAAATGTAATTTGAACAATCTCATTTATTATCTGCATCAGAGAATAATTTTGAATAGCAAGTAATATTATTTAAATCTATAGTTGGATAATATACCCCTAAGTCAAAATTTAAAATAAAATGTAAACCATTACAAATGTTACTTGTATTCATTATGAAAGTGACTATAAAATTCGTTATACAACTGAATAGACTCTAAAAATTCTGGTATTTTATGATATATAAGATTTCTCGAACATTTAATAGTGCTTTTTTAAATAAGTTTTTGGACAAGAAATCACAACTCTCAATCCTCATCTAAAATTGGAATTATTTTAATTTTCAACTGAATGAGACATTTGATTTATTTTTTTAAAATCAAATAAGTGGATTAGGTTATTGAAAATATAAATAAATTTGATTCGGAAACCATCTTGGAGATAGCTAAAACATTAATATCCGAAGTTAATCAATTTGTGTCTACAGATTAACCTTCTCATATAAAAGAATATTTAAATATTGATAAAATACTTCTTCAAAATAGAAGTAAATTCATTTTTATCGGTATCGTACTATGTGATGAAATGAAACCGTTTTAGTTAGTACGGTAGGGAACTTGTACTTTGATATCTCAAACCGAATTACCTCTTAGATATGATCATTGTCTCTGATACGCCTTAACATTGCTGAACGGAACTTAACAGTCGAGAGTTAAGCAACAGATTTATCACATTAACTTGACAATCGGTCACCTGAAATACTCGTTAGTGTGAGCAGTGTCATTTCTAGGTGGAACCGCGACGCAGAGAGAGTAAAGAGCATATATACAATCTAGGAGCACCTCAGCTGATGCCTTTTCAAAACCTCGCGCAATTTTCGGCTGAGGCATCGCAATAGATGGAGAATACTTGAACGGTTCGATATCTCAATCAGACCTCTTTTACGCCCCGTGTCTACATCGATTTAAATATCCCGTTAAAATTAGTTTTGTATGAGCGTCCGAAATTCCCCGTACATTTTAAAGCATAACGTTTTTATAGCTTCTTTGGAACACCGGAACACAGTAATAAGTTATATGTCGATAGACACTTACCGATGTATTCTGAACGATTCTCGGTCACGGCACTAGATCTTAGCAACCGCTTATATGGACCTTACTCGCGCACCCACACCGAGTGTACTTCGGAAAAACAGATTTCCAAACACGCACGATATGGACCTGTAGGTTGTAAGTATCAATGGTTTAGAGTCGCAAATGACTATAGCAATTGTTTCAAATACATTATTATCGCAATCTGTAATAGATGTTGAAATGGGTATTCTTGAGTACTATGGCAGACGCTCACCGAATGTCGCGTTCGTAATTGTAATTACATCGAAGAATAAAGACCCCTTGAGATGGTGTGGACTGAGATCTGATGGACGGTGTTTTATTCAGTCCTTAGTTATTAATTTATTTGCGTGAATTTCAATAATCAGACCATCATATCTCGCATCATGAGTGTCGATCATATTCTAGATCGAACGGTGAGGTCAGACGAGCGTCCTTTTCAGCTTATGGAATGCTAAAGGTGAGGCATGCGCCGCAACCGATATGACCAGGCTTTCGTCTACTTGGAGTGATCACAACAACGCCGGTGGTCAGCTAGGCCCCATTAGGCTCCGCATCCGGCGGCGGGGGCGTGGGGACAACCGGGCTGCCGGGCCGAGAGAGCCGCCGCTACAGACCCAATGCGTCGACCAACCACTTCAAAATCTCAGGAAAGCTCATGGTCCTATTTCGACCAATTCTGGCCGGGCGCCCGGCCCAGCGCCGCACACTCTGGCGGCACCCCCTGTGACTCCCTGACCAGGCGGAACCTACAGTACGTGGCAACACTGCTGCATCGGAAGACTGATGGGGCCTGATCGGAGTCAAATGCACCCTCATAGACATGTATCTTGAGGACCCGTGCGTGTTAGAGCAGGGGTGGATCCCTTCAATCACGAGGCTATGGCCGGCCGGCGATCTTGACGTAACTGGATACTGTTGGGTCTACCGTGCTTTGCGCCGTCCAGGTCTGGTTCGCGGATACCCTCGAGGCCTGCGCACGCTCGCCATGGGAGCCCCCCTCTCTAGCCGCATGAGAGTCGCCGTAAACCCGTTTCGGGGTATTGGCGCGCCAGTCTACGAAGGCTTGCCCGGCCCCGTGCCTGAGCAGGCGTGGTCCGGCTGAGGTGGTGGAAATCACAAAAGGCACAAGTCGGGATTATCCTCTTGATAAGCAAGGGCAATCCGTCTCGGAAGAAGCCTGAGACTATACAATCCCCAAATCTCCTGCTAAGCAGCGCCTTATCCACGATCTAATGTAGCGCAGCCGCAATTCCTGGAGTCGAGACCACCGGAATTAATGTACGCCGATTGTGAAGGTTAAGGCGTGAGTATACAACCGCTTGCCCTTGGCTTGTAGCGGCCAGAGAGTACCGCTGTGTGTGGTGCCTGTCGCAGTCGGATACTGCGGCAGTTCGCGTGCCCACCACTGCGCAAGATCCTGAGCGCCGCTCAGCCCGCCCACCGTGCCGGGACGTTCTTTATTCGACGGCGGCTCTCCTGGCCACTGTGCGGGCGCCGTCGCCGGGACGCCCGGAGCCGTCCTCGTCCTCCTCGAGGCCAAATGGCTCGCAGGTTCGCGAGGCGCTCCGACTGTGCACTGGGGCTCACGCCCCGACGTGTACCGCTGGCGAGCGCGAGCGCGCCCGGAGCGGCCGACCGCGCGCGCCGCCCAGGGCGTGCGCCGAGCCTGCCGGGGCACTCCGGAGGCCCTGAGCGTCGCCGCGCTAGACAGGCGCGCGCACGTTGATGGCGGCTCCGCCGGGCACAGACACGTCCGCAGCCGCCGGGCGCGGCCTAGGGGGCGGTCGATCGGCGCTCGGGCGGCAGCCGACCCCCGGCGCGGGGGCGGCTCCCGGCGGCCAGGTGCCGTTCCCTAGGGCCCGCGCTTGCCGGCGACCGTTACGCCGGCCCGCGACCCCCGGCCCGGGGCAAAGGCGGCTTCCCCATAGCAGGCGCCGCGGGGGCCACAACGCGTCGCGGGCCGAACTGGGACCCTGGCGTCCGCGGCGACTGGAGCCGAGCGGGCCGGAGTCCTCTTGCCCCACCCAGGCGGGCCTGGCGGAGTTTCCGCGGTGGCTTGCAGGTTCCGGCTGCCGCCGCCCGCCTGGACTCCCCCCGCACCCACGGAGGGACCGAGGACTGGGGAACCGGGGGCGGCCCCCGCCGCCACAGCGCGGGGCGAGCCCTCCCGCCGGGCCACGCTTTAGCGAAAGGGCGTAGCCCGCGGGCTGGGTCCCAGTGGCCGTTACCCCCGCGGGGGGTCTCCGACCCCCCCGGCACCGGGCCTCGTCAGAGGCGGGCGGGCGGCTTCCCAGTTGCGCCTGGGGGATCCCCGCCGGGGCCGTGGGCCCGCGGGCGAGAACCCCAGGCACTAGGGGCGCGCCGCCCGGCGGCGCCGGGCCACCGCCCCCGGGACGCCACCCAGGCTGGCCGGCCGCGCCGGGACGGCGGGCTCCCCGGCGGCCCGTGGACTACGGCCC     
H       TTATATACTTTCCCATCTTCTTTGATTTTTCCAATGTATAATTCTAAATCCTTGGATGCGACACTTGGGAGATATAAAATTCTTTATTATAAAATCATCGTATATACGTACGATCATACAAGCCATCTTATATTTATAGAAAAATATAAGCTTATATTATAGATAAAGATATTACAGATCCATTCGTTTAGCAAATTTACTTTTTCTATTAAATCTTATATTGATCTATAAAGATCTTGAATTTTGATTACCAGTTCTTATCAAATTGATGAAAATCATGTAATAATACTCCTTAGTCCAAAGGGTTAATTATCATTCTATTAAGGTTAGATTATATCTGTTTAATACTCTAAGTTGTCAGAAAATTGAGTATGAAAGATTATTCCAATCATTTATATAGTAGCATTTCTTTAATTTATAATTCTTAATATAAAATAGAGAATTTTATATAAATTTAATTTGAACAATCTCATTTATTATCTTCATCAGAGAATAATTTTGATTAGTAAGTAATATTATTTAAATCTATAGTTGGATAATATACCCCTAAGGCAAAATTTAAAATAAAATGTAAACCATTACAAATATTACTTGTATTCATTCTGAAATTGACTATAAAATTCCTAATACAACTGAATAGACTGTAAAAATTCTGATATTTTATGATATATAAGATATCTCGAACATTTAATCGTGCATTTTTAATTAAGCTTTTGGACAAAAAATCACAACTCTCAATCCCCATCTAAAATTGGAATTATTTTAATTTTCAACTGAATGAGACATTTGATTTATTTTTTTAAAAACAAACAAGTGTATTAGGGTATTGAATATATAAATAAATTTTATTCGGAAACCATCTTGGAGATAGCTAAAACATTAATATCAGAAGTTAATCAATTTGTGTCAACAGATTAACCTTCTCATATAAATGAAAATTTAATTATTGATAAAATACTTCTTCAAAATAGAAGTCAATTCATTTTTATCGATATCGTACTATGTGATGAAATGAAACCTTTTTAGTTAGTACGGTCGGGAACTTGTAGTTTGATATCTCAAATCGAATGACCTCTTAGATCTGATTATTGCGTCTGATACGCATTAACTTTACTGAACGGAACTTAACAGTCGAGAGTTAAGCTACAGATTTATCATATTAACTTCACAATCGGTCACCAGAAATACTCGTTAGTGTGAACAGGGTTGTTCCTAGGTGTATCAGCGACGCAGAGAGAGAATAGAGGATATATACATTCTAGGAAAACCTCAGCTGATCCCTTTTCTAAACCTCGCGCAATTTTCGCCTGAGGCATCGCAATAGAAGGAGAATACTTGAACGGTTCGATATCTCGATCAGACCTCTTTTACGCCCCGTGTCCACATCTATTTAAATATCCCTTTAAATTTAGTTTTGTAGGAGCGTCCGAAATACACCCTACCTTTTAAAGCATAACGTTTTCATAGCTTCATTGGAACACCGGAATACAGTAATAAGTTATCTGTCGATAGACATTTACCGATGTATTCTGAACGATTCTCGGAAACGGCACTAGAACTTAGCAACCGCATAAATGAACCTTACTCGCTCACCCACACCGAGTGTTCTTCGGAAAAACAGATTTCCAAACACGCACCATATGGAACTGTAGGTTTTAAGAATCAATGGTTTAGAGTCGAAAATGAATATAACATTTCTTTCAAATACATTATTATGGCAATATGCAATAGAGGTTGAATTGGGTAATCTTGTGCTCTATGTCAGACACTCACCGAATGTCGCGTTCGTAATTGTTATTACATCTAAGAATAAAGAACCCTTGAGATGGTGTAGACCGAGATCTGTTGCCTGGTGTTTTATTCAGACCTTAGTTATTAATTTATTTGCGTTAATTTCAATAACCAGACCCTCATATCTCGCATTATGAGTGTCGATCATTTTCTGAATTGAACGGGGAGGTGAGACGGGCGTCCTTTTCAGCTTATGGAATGCAAAGGGGGAGGCATGCCCCGCAAGCGGCATGAACAGGCTTTCGTCTACTTGGCGTGATCACAACAACGCCGGTGGTCAGCTAGGTCCTATTAGGCTCCGCATCGGGCGGCGGGGGCGTGGGGACAACCGGGCTGCCGGGCCGAGACAGCCGCCGGGGCAGACCGGATGCGCCGACTAACCACTTCACAATTTCAGGAAGGCTCATGGTCTAACTACGATGAATTCAGGCCGGGCGCCCGGCGCCGCGCCGCACACGCTGGCGGCACACCCTGTGACTCTCCGACCAGGCGGAACCTACAGTACGTGGCAAGACTGCTGCATCGGAAAACTGATCGGGCCTGACCGGAGTCAAATGCACCCTCATAGACATGTATGCTGAGGACCCGCGCGTGTTAGAGTTGGGGTGTACCCCTTTAATCACGCCGCTACGGCAGGCCGGCGATCTTGGCGTAACTGGATACTGTTGGGTCTACCGTGCTTTGCGGCGTCCAGGTCTGGCTCGAGGATCCCCACGAGGCCTGCCCTCGCTCGACCTGGGCTCCCCCCTCTCTAGCCGCATGAGAGTCGCCGTAACCCCCTTTCGAGCTGTAGGCGCGCCAGTCTACGAAGGCTTGCCCGCCCCCGTTCCAGAGCAGGCGTGTTCAGGCTGAGGTGGTCGAACTCACAAAAAGCACAAGTCGGGAGTATCCTCCTGATAAGCAAGGGCAATCCATCTCGGAAGAAGCCTGAGACGGTGCGTTCCCCAAATCGCCGGCTAAGCAGTGCCTTTTCCACGATCCAGTGGAGCCCAGCGACAATCCCTTGAGTCGAGACATCCGGAAGTAATGTACGCCGATTTTGACGGTTAAGGCGTGACTATACAACCGCTTGCCCTTGGGTGGTAGCGGCCTGAGAGTACCGCCCTCTGTGGTGCCTGTCGCAGTCGGATTCTCCGGCAATACACGTGCTCCCCACACAGCACGTTCCTGAGCACCGCTCAGCCCTCCCACCTTGCCGGGACGTTCTTTATGCGACGGCGGGGCTGGTGGCCACTGTGCGGCCGCCGTCGCCGGGACAACCGCACCCGTCCTCGTCCCCCTAGAGGCCAAATGGCTGGCCGGTTCGCGATGCGCTCCGAATGTGGACTGGGGCTCACGCGCCGACCTGTCCCGCTGGCGAGCGCGAGGGCGCCCGGAGCGGCCGAACGCGCGCGCCGCCCAGGTCCTGCGCCCAGCCTGCGGGGGCGACCCAGAGGCCTTGAGTGCCGCCGCGCTAGACAGGCGCGCGCAGTTTGGTACGGGCTCCCCCGGGCACAGACACGGCCGCAGCCGCCGGGCCCGGCCTAGGGGGCGGTCGAGCGGCGCTCGGGCCGTAGCCGACCCGCGGCGCGGGGGCGGCTCCCGGCCGCCGAGTGCCTTTCGCTACGGCGCGCGCTTGCCGGCGACCGTTAGGCCGGGGCGCGTCCGGCGGCCGGGGGCAACGGGGGCTTGCCCATAGCAGGCGCCGCCGGGGCAACAACGCGTCCGGGGCCGAACTGGGAGCCGTGCGTCCGCGGCGGGTGGTGCCGAGCCGACCGGAGGCCGCTTGCCCGACCCAGGCGGGCACGGCTCCGTTCGGGCCGTCGCTTGCGGGTTCGGGCTTCTGCCGCCCGCCTGGACCCCCCGCGCACCCACGGAGGGGCCTATGCCTGCGGAACCGGGGACGGCCGCCACCGCCCCAGCCCCGGGCGAGCCCGGCCGCCCCTCCACCCTGTAGCGAACGGGAGTAGGCCCCGGGCTGGGCCCCGGTGCCCGTTACCCGCCCGGGGCGTCTCCGACCGCCCGGGCACCGTGCCTCGGCGGGGGCGGGCGGGCGGCTTCCCACGTGCGACTGGGGGATCGCCGGCGCGGCAGGGCGCCGGCGGGGGAGAACCCCAGGCACTACGCGCGCGCCGCCCGGCGGCGCCGGGCCACCGCCCCCGGGCCGCCACCCAGCCTGGGCGGCCCCCCCGGGACGGCGGGCTGACCGGCGGGCCGTGGACTCCGGCCC     
G       TTATATACTTTCCCATCTTCTTTGATTTTTCCAATGTATAATTCTAAATCCTTGAATGTGACACTTGGGAGATATAAAATACTTTATTATAAAATCATCGTATATACGTACGATCATACAAGCCATCTTATATTTATAGGTACATATAAGCTTATATTATAGATAAAGATATCACAGATCCATTCGTTTAGCAAATTTACTTTTTTTATTAAATCTTATATTGATCTATAAAGATCTTAAATTTTGATTACCAGTACTTATCTAATTGATGAAAATCATGTGATAATACTCCTTAGTCCAAAGGGTAGATTATCATTCTATTAAGGTTAGATTATATCTCTTTAATACTCTAAGTTGACAGAAATTTGAATATGAAAGATAATTCCAATCATTTATATAGTAGGATTTCTTTAATTTAAAATTCTTAATATAAAATAGAGATTTTTATATAATTTTTATTTGAACAATCTCATTTATTATCTTCATCAGAGAATAATTTTGACTAGAAAGTAATATTATTTAAATCTATAGATGGATAATATACCCCTAAGACAAAATATAGAATAAAATGTAAACCATTACAAATACTACTTGTATTCCTTATGAAATTGATTATAAAGTTCCTAATACAACTGAATAGACTATAAAAATTCTGATATTTTATGATATATAAGATTTCTCGAACATTTAATAGTGCTTTTTTAATTAAGTTGTTGGACAATAAATCACAACTCTCACTACTCATCTAAAATTGGAATTATTTTAATTTTCAACCGAATGAGACATTTGATTTATTTTTTTAAAATCAAATAAGTGAATTAGGATATTGAAAATATAAATAAATTTAACTCGGAAACCATCTTGGAGATAGCTAAAACATTAATATCCGAAGTTAATCAATTTGTGTCTACAGATTAACCTTCTCATATAAAAGAAAATTTAAATATTGATAAAATACTTCGTCAAAATAGAAGTCAATTCATTTTTATCGTTATCGTACTATGTGATGAAATGAAACCGTTATAGTTGGTACGGTCGGGAACTTGGAGTTTTATATCTCAAGCCGAAAGACCTCTTAGATATGATCATTGTGTCTGATACGCTTTAACCTTACTGAACGGAACTTAACAGTCCAGAGTTTAAAAACAGATTTATCATATTAACTTCACAATCGGTCACCCGAAATACTCGTTAGTGTGGGCAGTTTTGTTTCTAAGTGATCCAGCGACGCAGTCAGAGAAAAGAGGATATATACATTCTAGGAAAACCTCAGCTTATACCTTTCCGAAACCACGCGCAATTTTCGCCTGAGGCATCCGAATAGAAAGAGCATACTGGAACGGTTCGATATCTCGATCAGACCTCTTTTACGCCCAGTGTCCATATCTATTTAAATATCCCGCTAAAATTAGTTTGGTACGAGCGTCCGAAATACACCCTACCTCTTAAAGCATAACGTTTTCATAGCTTCCTTGGAACACCGGAATACAGTAATAAGTTATTTGTCGATAGTCAGTTCCCGATGTATTTTGAACGATTCTCGGTAACGGCACTAGACCTTAGCAACCGCGTAAATGAAACTTACTCGCACACCCACACCGAGTGTCCTTGGGAAAAACAGATTTCCAAACACGCACGATATGCAGCTGTAGGTTTTAAGAATCAATAGTTTAGAGTCGCAAATGATTATATCATTGGTTTCAAATACATTATTATTGCAATGTGCAATCGCAGTTGAAATGGGTACTCTTGCGCTCTATGTCAGACGCTCACCGAATGTCTCGTTCGTAATTGTAATTACATCGAAGAATAAAGAACCCTTGAGATGGTGTAGACTGAGCTCTGTTGATTGGTGTTTTATTCAGACCTTAGTTATTAGTTTATTTGCGTAAATTTCACTAACCAGACCCTCATATCTCGCATCATGAGTGTCAATCATATTCTGTATCGAACGGCTAGGTGAGAAGAGCGTCCTTTTCAGCTTATGGAATGCAAAGGGAGAGGCATGCTCCGCAAGCGAGATGATCGGGCTTTCGTCTAATTGGCGTGATGACAACAACTCCGGTGGTCAGCTAAGCCCCATTAGGCTACGCATCGGGCGGCGGGGGCATGGGGACAACCGGGCTGCCGGGCCGAGAAAGCCTCCGCGCCAGAGCGTATCCGACGACGAACCTCTTCAGAATTTCAGGAAGGCTCATGGTCCTAGTGCGATTAATTCGGGCCGGGCGCCCGGCCTCGCGCCGCACAGTCTGGCGGCCCCCCCTGTGACTCACTCACCAGGGGGAACCTACAGTACGTGGCAAGACTGCCGCATCGGAAGACTGATAGGGCCTGACCGGGGTGAAATGCACCCTCATAGACATGTATCATGAGGACCCGGGCGTTTTAGAGTAGGGCTGGAGCCCTTTAATCACGAGGCTAGGGCATGCCGGCGATCTTGACGTAACTGGATACTCTTGGGTCTACCGTGATTTTCGACGTCCAGGTCTGGCTCGAGGATACCCTCGAGGCCTGCACCAGCTCGGCATGCGCTCCCCCCTCTGTAGCCGCATGAGAGTCGCCGTAATCCCGTTTCGGGATATCGGCGCGCCGGTCTGCGAAGGCTTGCCCGACCCCGTGCCTGAGCAGCCGTGGTCAGGCTGAGGTGGTCAAAATCACAAAAAGCACAAGTGCGGACTATCCTCCTGATAGGCAAGGTCAATCCGTCTCGGAAGAAGCCTGAGACTATACGCTCCCCAAATCTCCGGCTAAGCAGTGCCTTTTGCACGATCTAATGGAGCACAGCGGCAATACCTGGAGTCGAGTCCTCCGGAATGAATGTACGCCGATTTTGAGGTTTAAGGCGTGAGTATACAACCGCTTGCCCTTGGGTGGTCGCGGCCGGAGAGTAACGCTCTCTGTGGTGCCTGTCGCAGTCGGATGCTCAGGCAGTACACGTGCTCGCCACACTGCACGCTCCTGAGCACCGCACAGCCCCCCCACCTTGCCGGGACGTTCTTTATTCGACGGCGGGTCTCGTGCCCAGTGTGCGGGCGCTGTCGCCGGGACACCCACAGGCGTCCTCGTCCCGCGAGAGGCCAATCGCCTCGCCCGTTCGCCACGCGCTCCGAATGTGGACTGGGGCTCACGCCCCGACGGGTGCCGCTGACGAGCGCGAGGGCGCCCGGAGCGGCCGACCGCGCGCGCCGCCCACGGTCTGCGCCGAGCCTGCCGGGGTGGTTCAGAGGCCGCGAGTGGCGCCGCGCTAGACAGGCGTGCGCAATTTGACATGGGTTCCGCCGCGCCCAGAAACTTCCGCAGCCGCCGGGCCCGCCCTAGGGGCGGCTGGATCGGCGCTCGGGCCGCAGCCGACCCCGGGCGCGGGGGCGGCTCCAGGCGGCCACGTGCCGTTCGCCACGGCCCGCGCTTGCCGGCGACCGTTAGGCCGGCGCGCTTCCGCCGGCCGGGGGCAAGGGACGCGTCCCCATGGCAGGCGCCGCGGGGGCTACAACGCGTCGGGGGCCGAACTGGGGCGCTGGCGTCCGCGGCGGGTGGTGCCGAGCCGGCCGGAGCCCGCTTCCCCGACGCAGGCGGGCGCGGCCGGGTTGCAGCGGTCGCTTGCGGCTTCCGGCTGCCGCCGCCGGCCTGGACCCCCCCCGTACCTACGGAGGGACCTGGGGCTGGGGAACCGGGGGGGGGCCCCACCGCCCCAGCGCCGGGCGAGCCCGACCGCCCGTCCACGCTGTCGGGAACGGGCGTCGCCCGCGGGCTGGGGCCCGGTGCCCGTTACCCGCCCGGCGCGTCTCCGACCCCCCGGGCAGGGTGCCTCGCCAGGGGCGCGCGGTCGGCTTCCCAGCTCCGTCTCGGGGATCCCCGGCGGGGCCCGGGCCCGGCGGGCGAGAACCCCAGGCACTAGGCGCGCGCCGCCCGGCGGCTCCGGGCCACCGCCCCCGGGCCGCCACCCAGGCGGGGCGCCCCCGCCGGGACGGCGGGCTACCGGGCGGGCCGTGGACTCCGGCCC     
F       TTATATACTTTCCCATCTTCTATGATTTTTCCAATGTATAGTTCTAAATCCTTGAATGAGACACTTGGGAGATATAAAATACTTTATTATAAAATCATCGTATATACGTACGATCATACAAGCCATCTTATATTAATAGAAAGATAAAAGCTTATATAATAGATAAAGATATTACAGATCCATTCGTTTAGCAAATTTACTTTTATTATTAAATCTTATATTGATCTATAAAGTTCTTAAATTTTGATTACCAGTTCTTATCAAATTGATGAAAATCATGTAATAATACTCCTTAGTCCAAAGGGTTAATTATCATTCAATTCAGGTTAGATTATATCTGTTTAATACTCTAATTTGCCAGAAATTTGAATATGAAAGAAAATTCCAATCATTTATATAGTAGAATTTCTTTAATTTATAATTCATAATATAAAATAGAGAATTTTATATAAATATAATTTGAACAATCTCATTTATTTTCTGCATCAGAGAATAATTTTGATTAGAAAGTAATATTATTTTAATCTATAGATGGATAATATACCCCTAAGACAAAATATATAATAAAATGTAAACCATTACAAATAATTCTTGTATTCATTATGAAAGTGACTATAAATTTCCTAATACAATTGAATAGACTTTAAAAATTCTGATATTTTATGATATATAAGATATCTCGAACATTTAATGGTGCATTTTTAACTAAGTTCTTGGACAAAAAATCACAACTCTCATTCCTCATCTAAAATTGGAATTATTTTAATTTTCTACTGAATGAGACATTTGATTTATTTTTTTAAAAGCAAATAAGTGAATTAGGTTATTGAAAATATAAAAAAATTTTATTCGGAAACCATCTTGGAGATAGCTAAAACATTAATATCCGAAGTAAATCAATTTGTGTCTACAGATTAACCTTCTCATATAAATTAATATTTAAATATTGATAAAATGCTTCATCAAAATAGAAGTAAATTCATTTTTATCGATATCGTTCTATGTGATAAAATGAAACCATTTTAGTTAGTACGGTCGGGAACTTGTAGTTTTATATCTCAAACCGAATGACCTCTTAGATATGATCATTGTTGCTGATACGCATTAACCTTACTGAACGGAACTTAACAGTCCAGAGTTAAGCAACAGATTTATCACGTTAACTTCACAATCGGTCACCAGAAATACTCGTTAGTGTGATCAGTGTTATTTCTAGGTGTGTCCGCGACGCAGGTAGAGAATAGAGGATATATACATTCTAGGATTTCCTCAGCTGATTCCTTTGCAAAACCTCGCGCAATTTTTGCCTGAGGCATCGGAATAGACAGAGAATACTGGAACGGTTCGATATCTCCATCAGACCTCTTTTACGCCCTGTGTCGACATCTATATAAATATCCCGCTAAAATTAGTTTTGTATGAGCGTCCGAAATACACCCTACGTCTTAAAGCATAACGTTTTCATAGCTTTATTGGAACACCGGAATACAGTAATAAGTTATTTGTCGATAGACATTTACCGATGGATTGTGAACGATTCTTGGTAACGGCACTAGAACTTAGAAACCGCTTAAATGGAGCTGACTCACTCACCCAGACCGAGTGTACTTCGGAAAAACAGCTTTCCAAACTCGCACTATATGAAACTGTAGGTTTTAAGAATCAATGGTTTAGAGTCGCACATGATTATAACATTCCTTTCAAATCCATTATTATTGCAATGTGCGATAGTCGTTGAAATGGGTATTCTTGCGTTCTATGGCAGACTCTCACCGAATGTCCTGTTCGTAATTGTATTTACATCGAAGAATAAAGAGCCCTTGAGATGGTTTTGACTGAGATCTGTTGGACGGTGTTTTATTCAGTCCTTAGTTATTAATTTATTTGCGTAAATTTCATTTAACAGACCATCATATCTCGCATTATGAGTGTCAATCATGTTCTTAATCGAACGGGGAGGTAAGATGTGCGTCCTTTACAGCATATGGAATGCCAAGGGGGAGTCATGCCCCGCAAGCGAGATGCTCAGGCTTTCGTCTAGTTGGAGTGAAGACAACACCGCCGGAGGTCAGCTAGGCCCCATTAGACTCCGCATCGGGCGGCGGGGTCGTGCGGACAACCGGGCTGCCGGGCCGAGAGAGCCGCCGCGGCAGATCACATGCGACGACAAACCACTTCAGAATTTCAGGAAGGCTCATGGTCGTACTGCGATTAATTTTGGCCGGGCGCCCGGCCCCGCGCCGCACACTATGGCGGCACCCCCTGTGACTCTCCAACCAGGCGGAACCTACAGTACGTGGCAAGACTGCTGCATCGGAAGACTGATCGGGGCTGAACGGAGTGAAATGCACCCTCATAGACCTGTATCGTGAGGACCCGTGCGTGTTAGAGTAGGGCTGGACCCTCTAAATCACGTCGCTCCGGCAAGCCGGCGATCTTGACGTAACTGGATACTGTTGGGACTACCGGGCTTTTCGGCGTCCAGGTCTGGTTCGAGGATACCCCCTAGGCCTGCACTGGCTCGGCATGGGCGCCGCCTTCTCTAGCAGCATGAGAGTCGCCGTAATCCCGTTTCGCGGTCTCGTCGCGCCGGTCTCCGAAGGCTTGCGCGGCCCCGTGCCTGAGCAGGCGTGGTCAGGCTGAGGTGGACGAAATCACAAAACGCATCAGTCCGGAGTATCCTCCTGATAAGTAAGGCCAATCCGTCTCGGAAGAAGCCTGAGAGTATACGGTCCGCAAATCGCCGCCTAAGCAGTGCCGTTTCCACGATCTAATGCAGCGCGGCTGCAATTACTGGAGTCGCGTCCACCGGAATTAATGTACGCCGATTTTGACGGTTCAGGCGTGAGTATACAACCGCTTGCCCTTGGGTGGTCGCGGCCTCAGAGTACCGCTCTCTGTGGTGCCTGTCGCAGTCGGATGCTACGGCAGTCTACGTGCGCGCCACTCTGCACGTTCTTGAGCGCCGCTCAGCTCACCCACCTTGCCGGGACGTTCTTTATTCGACGGCGGATCTCGTGCCCACCGTGCGGGCGCCGTCGGGGGGACACCCGCAGGCGGCCTCGTGCTCGCAGACGCCAAACGCCTCGCTCGTTCGCCATACGCTCCGAGTGTGGACTGGGGCTCACGCCCCGACGGGTGCCGCTGGCGAGCGCGGGGGCGCCCGGAGAGGCCGACCGCGCGCGCCGCCCAGGGCCTGCGCCGAGCCTGCCGGGGGGCTCGAGAGGCCGTGAGTGCGGCCGCGCTAGACAGGCGCGCGCACTTTGATTGGGGCTCCGCCGGGGACAGAGCCGTCCGCACCCGCCGGGCCCGGACTAAGCGGGGCTGGATCGGCGCTCGGGCCGCCCCCGACCCCCGGCGCGGGGGCGGCTCCCGGCCGCCGGGTGCCGTTCGCTACGGCCGGCGCTTGCCGGCGACCGTTGCCCCGGCGCGCGCCCGGCGGCCGGGGGCAAGGGGGGCTTCCCCATAGCAGGCGCCGCGGGCGCAACAACGCGTCGGGGGCCGAACTGGGACTCTGGCGTCCGCGGCGGGTGGTGCCGAGCCGGGCGGAGGCGGCTTGCCCGACCCCGGCGGGCGCGGCCTGGTTCCAGCGTTCGATTGCAGGTTCGGGCTTCAGCCGCCCGGCTGCACCCCCCCCGCACCCACGGAGCAGCCGCCGCCTGGGGAACCGGGGCGGGGCCCCACCGCCCCAGGGCCGGGCGAGCCCGCCCGACCCTCCACGCTGTAGCGAACGGCCGTAGCCCGCGGGCTGGGGCCCGTTGCCCGTTACCCGCCCGGGGCGTGTCCGACCCCCCGGGCACCCTGCCTCGCCGGGGCCAGGCCGGCGGCTTCCAAGGTGCGCCTGGGGCATCCCCGGCGGGGCCCAGGGCCGGCGGGCGAGAACCCCAGGCACGAGGCGCGCGCCGCCCGGCGGCGCCGGGCCACCGCCCCCGGGCCGCCACCCAGCCCGGGCGGCCCCGCCGGGACGGGGGGCTCCCCGGCGGGGCGTGGACTGCGGCCG     
E       CTATATACTTTCCCATCTTCTATGATTTTTCCAATGTATAGTTCTAAATCCGTGTTTGTGACACTTGGGAGATATAAAATACTTTATTATAAAATCATCGTATATACGTACGATCATACAAGCCATCTTATATTCATAGAAACATAAAAGCTTTTATTATAGATAAAGATATTACAGATCCATTCGTTTAGCAAATTTACTTTTTATATTAAATCTTATATTGATATATAAAGTTCTTTAATTTTGATTACCAGTTCTTATCTAATCGATGAAAATCATGTCATAATACTCCTTAGTCCAAAGGGTTAATTATCATTCTATTAAGGTTACATTAAATCTTTTTAATACTCTAATTTGACAGAAATTTGAATATGAAAGATGATTCCAATCATTTATATAGTTGTATTTCTTTAATTTAAAATTCTTAATACAAAATAGAGAATTTTATATATCTTTAATTTGAACAATCTCATTAATTATCTGCATCAGAGAATAATTTTGAATAGAAAGTAATATTATTTAAGTCTATAGTTGGATAATATACCCCTAAGACAAAATTTAAAATAAAATGTAAACCATTACAAATAAACCTTGTATTCATTCTGAGAATGTCTATTAAGTTCCTCATACAATTGAATAGACTATAAAAATTCTGTTATTTTATGATATATAAGATCTCTCGAACATTTAATAGTGCTTTTTTAATTAAGTTATTGGACAACAAATCACAACTCTCAATACTCATCTAAAATTGGAATTATTTTAATTTTCAACCTAATGAGACATTTGATTTATTTTTTTAAAAACAAACAAGTGCATTAGGATATTGAAAATATAAATAAATTTTATTCGGAAACCATCTTGGAGATCGCTAAAACATTAATATCCAAAGTAAATCAATTTGTGTCCACAGATTAACCTTCTCATATAAATGAATATTTAAATATTGATAAAATACTTCATCAAAATAGAAGTGAATTCATTTTTATCGATATCGTACTATCTGATGAAATGAAACCGTTTTAGTTAGTACGGTTGGGAACTTGTAGTTTGATATCTCAAACCGAATGACCTCTTAGATATGATTATTGTTCCTGATACGCTTTAACTTTTCTGAACGGAACTTAACAGTCTAGACTTGATCAACAGATTTATCATGTTAACTTCACGGTCGGTCACCAGAAATACTCGTTAGTGTGAGCAGCCTTGTTACTAAGTGTATCTGCGACGCAGATAGAGAAAAGAGGATATATACATTCTAGGATCGCCTCAGCTGATGCCTTTACGAAACCCCGCGCAATTTTCGTCTGAGGCATCGGAATAGAGAGAGGATACTTGAACGGTTCGATATCTCGATCAGACCTCTTTTACGCCCAGTGTCTACAACTATATAAATATCCCATTAAAATTAGTTTTGTATGAGCGTCCGAAATACACCCTACATGTTAAAGCATAACGTTTTCATAGCTTCCTTGGAACACCGGAATACAGTAATAAGTTATCTGTCGATAGACAATTCCCGATGTATTCTGAACGATTCTCGGTCACGGCACTAGAGCTTAGCAACATCTTAGATGCACCTTACTCTCTCACCCACACCGAGTGTGCTTCGGAAAAACAGATTTCCAAACCCGCACCATATGCAGCTGTAGGTGCTAAGAATCAATTGTTTAGAGTCGGATATGACTATAACATTGCTTTCAAATTCATTATCATTGCAATATGCAATAGTTGTTGAAATGGGTGCTCTTGAGCTCTATGGCAGACGCTCACCGAATGTCTCGTTCGTAATTGTACTTACATCTAAGAATAAAGAGCCCTTGAGATGGTGTTGACCGAGATCTGTTGGAAGGTGTTTTATTCAGTCCTTAGTTATTAATTTATTTGCGTAAATTTCATTAAACAGACCCTCATATCTCGCATCATGAGTGTCAATCATGTTCTACATGGAACGGGGAGGTGAGACGTGCGTCCTTTTCAGCTTATGGAATGCCAACGGTGAGGCATTCGCCGCAAGCGTGATGAGCAGGCTTTCCTCTAATTGGAGTCATGACAACAGCGCCGGCGGTCAGCTAGGCCTCATTAGGCTGCGCATCGGGCGGCGGGGGCGTGGGGACAACCGGGCTGCCGGGGCGAGAGAGCCGCCGTATCAGATCGTATGCGACGACAAACGACTTCATAGTCTCAGGAAGGCTCATGGTCTGACTACGATTAATTGGGGCCGGGCGCCCGGCCCCGCGACGCCCACTCTGGCGGCACCCCCTGTAACTCTCCGACCAGGGGGAACCTACAGTACGTGGCAAGACTGCCGCATCGGAAGACTGATGGGACCTGAGCGGAGTAAAATGCACCCCCATAGACATGTATCTTGAGGACCCGTGCGTGTTAGAGTACGGTTGGAGCCCTTGAATCACGACGCTACGGCCAGCCGGCGATCTTGCCGTAACTGGATACTGTTGGCTGTACCGTGCTTTTCGGCGTCCAGGTCTGGGTCGGGGATACCCTCGAGGCCTGCCCTCGCGCGGCATGTGAGCCACCTTCTCTAGCCGCATAAGAGTCGCCGTAAGCCCGTTTCGTGCTATTGGCGCGCCGGGCTGCGAAGGCGTGCCCGGCCCCGTGCCGGAGCAGGCGTGGTCAGGCTGAGGTGGTCGAAATCACAAAAGGCACAAGTTAGAACTAACCTCCTGATAAGTAAGGCCAATCGATCTCGGAAGAAGCCTGAGACTATACGAGCCCCAAATCGCCGGCTAAGCAGTGCCTTTTCCACGATCTAACGGAGCCCTGTGGCAATCACTGAAGTCGAGTCCACCGGAACTAATGTACGCCGATTTTGACGGTTGAGGCGTGAATATACAACCGCTTGCCCGTGGGTGGTGGCGGCCTTAGAGCAGCGCTCTCTGTGGGGCCTGTCGCAGTCGGATGCTCCGGCAGTACACGTGCGCGCCACCCTGCACGTTCCTGAGCGCCGCTCAGCCCCACCACCCTGCCGGGACGTTCTTTATTCGACCGCGGACCTCGTGCCCACTGTGCGGCCGCGGTCGCCGGGACTCCCGAACGCGTCCTCGTTCTCCTAGAGGCCAAATGGCTCGCGGGTTCGCCACGCGCTCCCAATGTGGACTAGGGCTCCCGCCCCGACGGGTGCCGCTGGAGAGCGCGAGGGCGCCGGGAGCGGCCGAGCGCGCGCGCCGCCCAGGGCCGGCGCCGAGCCTGCCGGGGAGCTCGAGAGGCCCTGAGTGCCGCCGCGCTAGACAGGCGCGCGCATGTTGATGTGGGCTCCGCCGGGCACAGCCAGGTCCGCAGCCGCCGGGCCCGGCCTAGGGGGCGGTCGATCGGCGCTCGGGCCGCAGCCGACCCCTGGCGCGGGGGCGGCTCCCTGGGGCCGCGTGCCGTTCGTCACGGCCCGCGCTTGCCGGCGACCGTTAGGCCGGCGCGCCTCCGGCGGCGCGGGGCAAGGGGGCCTTCCCCATAGCAGGCGCCGCGGGGGCACCAAGGCGCCGGGGTCCGAACTGGGACCCTGGCGTCCGCGGCGGGTGGTGCCGAGCCGGCCGGAGCCGGATTGACCGACGCAGGCCGGCACGGCGGCGTTCCGGCCGTCGCTTGCGGGTTCCGGCTGCTGCCGCCCGCCTGGACCCCCCCCGCACCCACCGAGGACCCTCCGCCTGGGGAACCGGCGCGGGGCCCCACCGGCCCAGCGCCGGGCGAATCCGGCCGCCCGGCCACCATGTAGCGAACGGGGCTGGCCCGCGGGCTGGGGCCCGGTGCCCGTTACCCGCCAGGCGCGTGTCCGACCCACGGGGCATGGTGCCTCGCCGGCGGCCGGGGGGCGGCTTCCCAGGTGCGTCTCGGGGATCCCCGGCGGGGCCCGGGGCCCGCGCGCGAGAACCCCAGGCACTAGGCGCGCGCCGCCCGGCGGGGCCGGGCCACCGCCCCCGGGCCGCCACCCAGCCCGGGCGGCCCCGCCGTGGCGGCGAGCCCTCCTGCGGAGCTTGGACTGCGGCCC     
D       TTATATACTTTCACCTCTTCTATGATTTTTCCAATGTATAAATCTAAATCCTTGTATGTGACACTTGGGAGAAATAAAATTCTTTATTATAAACTCATCGTATATACGTACGATCATACAAGCCATCTTATATATATAGATAAATAAAAGCTTATATAATAGATAAAGATATCACAGATCCATTCGTTTAGCAAATTTACTTTTTATATTAAATCTTATATTGATCTATAAAGATCTTTAATTTTGATTACCAGTTCTTATCTAATTGATGAAAATCATGTAATAATACTCCTTAGTCCAAAGGGTTAATTATCATTCAATTAAGGTTAGATTGTATCTATTTAATACTCTAAGTTGTCAGAAATTAGATTATGAAAGATAATTCCAATCATTTATATAGTAGGATTTCTTTAATTTATAATTCTTAATATAAAATAGAGAATTTTATATAATTTTCATTTGAACAATCTCATTAATTATCTACATCAGAGAATAATTTTGATTAGGACGTAATATTATTTAAATCTATAGATGGATAATATACCCCTAAGACAAAATATAAAATAAAATGTAAACCATTACAAATAATTCTTGTATTCTTTATGAAAATGACTATTAAATTCCTAATACAATTGAATAGACTATAAAAATTCTGCTATTTTATGATATATAAGATTTCTCGAACATTTAATTGTGCTTTTTTAATTAAGTTTTTGGACAACAAATCACAACTCTCATTACTCATCTAAAATTGGAATTATTTTAATTTTCAACTGAATGAGACATTTGATTTATTTTTTTAAAATCAAATAAGTGAATTAGGCTATTGAATATATAAAAAAATTTAATTCGGAAACCATCTTGGAGATTGCTAAAACATTAATATCGTAAGTTAATCAATTTGTGTCTACAGATTAACCTTCTCATATAAACCAAAATTTAAATATTGATAAAATACTTCTTCAAAAGAGAAGTAAATTCATTTTTATCGTTATCGTACTATGTGATAAAATGAAACCATTCTAGTTCGTACGGTTGGGAACTTGTAGTTTGATATCTCAAACCGAACGACCTCTTAGATATGATTATTGTTTCTGATACGCCTTAACCTTACTGAACGGAACTTAACAGTCCAGAGCTAATAATCAGATTTATCATTTTAACTTAACTATCGGTCACCAGAAATACTCGTTAGTGTGAGCAGTGTAATTGCTAGGTGCATCGGCGACGCAGGCAGAGAAAAGAGGATATTTACATTCTAGGAGCACCTCAGCTGATTCCTTTACGAAACCTCGCGCAATTTTAGTCTGAGGCATCGGAATAGATAGAGAATACTCGAACGGTTCGATATCTCAATCAGACCTCTTTTACGCCCTGTGTCAACATCGATGTAAATATCCCCTTAAAATTAGTTTTTTACGAGCGTCCGAAATACACCCTACATATTAAAGCATAACGTTTTCATAGCTTCCTTGGAAGACCGGAATACAGTAATAAGTTATTTGTCGATAGGCATTTTCCGATGTATTCTGAACGATTCTCGGCCACGGCACTAGATCTTAGGAACCGCTTACATGGACCTTACTCGCGCACCCAAACCGTGTCTGCTTCGGAAAAACAGATTTCCAAACCCGCACGATATGCACCTGTAGGTTCTAAGAGTCAAAGGTTTAGAGTCGTAAATGACTATAGCATTAGTTTCAAATACATTATTATAGCAATGTGCAATAGAGGTTGAAATGGGTACCCTTGTGCTCTATGACAGACGCTCACCGAATGTCTCGTTCGTAATTGTAGTTACATCGAAGAAGAAAGATCCCTTGAGATGGTATAGACTGAGATCTGTTGGATGGTGTTTTATTCAGACCTTAGTTATTAATTTATTTGCGTAAATTTCACTAAACAGACCCTCATATCTCGCATCTTGAGTGTCAATCATATTCTGTATCGAACGGAGAGGTGAGAAGAGCGTCCTTTTCAGCATATGGAATGCCAATGGAGAGGCATGCGCCGCAAGCTAGATGGGCCGGCTTTCATCTAATTGGAGTGATGACAACACCGCCGGAGGTCAGCTAGGCCCCATTAGGCTCCGCATCGGGCGGCGGGGGCGTGGGGACAACCGGGCTGCCGGGCCGAGAGAGCCGCCGCGGCAGAACGTATGCGGCGACAAACCACTTCACAATTTCAGGAAGGCTCATGGTCAGTTTACGATAAATTGCGGCCGGGCGCCCGGCCCCGCGCCTCACAACCTGGCGGAACCCCCTGTGACTGCCCGACCAGGTGGAACCTACAGTACGTGGCAAGACTGCTGCATCGGAAGACTGATGGGGCCTGACCGGAGTGAAATGCACCCTCATAGACATGTATGATGAGGACCCGTGCGTGTTAGAGTGGGGGTGGAGCCCTTAAATCACGGGGCTGGGGCAAGGCGGCGATCTTGACGTAACTGGATAGTTTTGGGCCGACCAGGCTTTGCGGCGTCCAGGTCTGGCTCGTGGATGCCCCCGAGGCCTGCGCCTGCGCGGTATGTGCGCCCCCGTCTTTAGCCGCATGAGAGTCGCCGTAAGCCCGTTTCGAGCTATCGGCGCGCCGGTCTACGAAGGCTTGCGCGGCTCCGTGCCTGAGCAGGCGTGGTCACGCTGAGGTGGTCGAAATCACAAAAAGCACAAGTCGGGAGTATCCCCCTGATAAGCAAGGCCAATCGGTCTCGGAATAAGCCTGAGACTATACAGTCCCCAAATCCCCGTCTAACCCGTGCCTTTTCCACGATCTAATGGAACCCAGTGGCAATCCCTCTAGTCGAGTTCACCGGAACGAATGTACGCCGACTTTGACGGTTAAGGCCTGAGTATACAACCGCTTGCCCTTGGGTGGTGGCGGACTAAGAGTAGCGCTCTGTGTGGAGCCTGTCGCAGTCGGATACTCCGGCAGTAGACGTGCTCGCCACCCTGCACGTTCCTAAGCGCCGCTCAGCCCCCCCACCTTGCCGGGACGTTCTTTACTCGACGGCGGCTCTCGTGCCCACTGTGCGGGCGCCGTCGTGGGGACGCCCGGAGGCATCCTCGTTCTCCGAGAGGCCAAAGGGCTCGCCGGTTCGCCATGCGCTCCGAATGTGGACCGGGGCTCACGCCCCGACGAGTCGCGCTGACGAGCGCGAGGGCGCCCGGAGTAGCCGACCGCGCGCGCCGCCCGCGCCCGGCGCCGAGCCTGGCGGGGCGCTCGAGAGGCCGCGAGTGCCGCCGCGCTAGACAGGCGCGCGCAGTTTCTTAAGGGCTCCGCCGGGCACAGCGGCGTCCGCAGCCGCCGGGCCCGGCCTAGGCGGCGGTCGATCGCCGCTCGCGCCGCAGCCGAGCCACGGCGCTGGGGCGGCTCCCGGAGGACAAGTGCCGTTCGCTACGGCCCGCGCTTGCCGGCGACCGTTATCCCGGCGCGCGTCCGGCGGCCTGCCGCAACGGGGCCATCCCCATAGCCGCCGCCGCGGGGGCAACAACGCGTCGTGGGCAGAACTGGGACCCTGGCGTCCGCGGCGGGTGGCGCCGAGCCGCCCGGAGCCGTCTTGCCCCACGGGGGCGGGCGCGGCGGCGTTGCAGCGTTCGCTTGCTGGTTCCGGCTACTGCCGCCCGCCTGGACCCCCCCCGCACCCACGGACGACCCTGGGCCTGGGGAACCGGGGCGGGGCCCCGCCGGCCGAGCCCCGGGCGAGCCCGGCCGCCCCTCCACCCTGTAGGGAATGGGGGTCGCCCGCGGGCTAGGCCCCGGTGCCCGTTACCCGCCCGGGGCGTCTCCGAGCCCCCGGGCACCGTGCCTCGGCCGGGGCGGGCGGCCGGCTTCCCAGGTGCGCCTAGGGTACCCCCGGCGGGGCCCGGCGCCGGCGGGCGAGAACCCCAGGCACTACGCGCGCGCCGCCCGGCGGCGCCGGGCCACCGCCCCCGGGCCGCCACCCAGGCCGGGCGCCCGCGCCGGGGCGGCGGGCTCGCAATCGGGCCGTGGATTGCGGCCC     
C       TTATATACTTCCGCATCTTCTATGATTTTTCCAATGTATACTTCTAAATCCTTGCATGTGACACTTGGGAGATATAAAATACTTTATTATAAACTCATCGTATATACGTACGATCATACAAGCCATCTTATATTTATAGTAACATCAAAGCTTGTATAATAGATAAAGATATTACAGATCCATTCGTTTAGCAAATTTACTTTTTCTATTAAATCTAATATTGATCTATAAAGTTCTTCAATTTTGATTACCAGTACTTATCCAATTGATGAAAATCATGTATTAATACTCCTTAGTCCAAAGGGTTAATTATCATTCAATTAAGGTTAGATTATATCTTTTTAATACTCTAAGTTGCCTGAAATTAGAATATGAAAGAATATTCCAATCATTTATATAGTAGAATTTCTTTAATTTAAAATTCTTAATATAAAATAGAGATTTTTATATAAATATTATTTGAACAATCTCATTAATTATCTTCATCAGAGAATAATTTTGAATTGAAAGTAATATTATTTAAATCTATAGTTGGATAATATACCCCTAAGACAAAATATAAAATAAAATGTAAACCATTACAAATAAAACTTGTATTCATTTTGAAAATGACTATTAAATTCTTAATACAATTGAATAGACTTTAAAAATTCTGTTATTTCATGATATATAAGATTTCTCGAACATTTAATTGTGCTTTTTTAATTAAGTTTTTGGACAAGAAATCACAACTCTCAGTTCTCATCTAAAATTGGAATTATTTTAATTTTCAACAGAATGAGACATTTGATTTATTTTTTTAAAATCAAATAAGTGAATTAGGTTATTGAAAATATAACGAAATTTAATTCGGAAACCATCTTGGAGATTGCTAAAACATTAATATCCAAAGTAAATCAATTTGTGTCAACAGATTAACCTTCTCATATAAATTAAGATTTAATTATTGATAAAATACTTCGTCAAAATAGAAGTCAATTCATTTTTATCGATATCGTACTATCTGATGAATTGAAACCCTTCTAGTTGGTACGGTCGGGAACTTGTAGTTTGATATCTCAAAACGAAAGACCTCTTAGATATGATTATTGTTCCTGATACGCTTTATCATTACTGAACGGAACTTAACAGTCTAGAGTTAAGCCACAGATTTATCATCTTAACTTCACAATCGGTCACCGGAAATACTCGTTAGTGTGGTCAGTTTAGTTTCTAGGTGGAACCGCGACGCAGGAAGAGAAAAGAGGATATAAACATTCTAGGAACACCTCAGCTAATCCCTTTTCGAAACCACGCGCAATTTTTGACTGAGGCATCGGAATAGACCGAGAATACTTGTACGGTTCGATATCTCTATCAGACCTCTTTTACGCCCAGTGTCGACATCAATTTAAATATCCCCTTAAAATTAGTTTTCTACGAGCGTCCGAAATACACCCTACATGTTAAAGCATAACGTTTTCATAGCTTCATTGGAACACCGGAATACAGTAATAAGTTATATGTCGATAGCCACTTCCCGCTGTATTGTGAACGATTCTCGGTCACGGCACTAGAGCTTAGCAACCGCTTACATGGACCTTGCTCGCCCACCCAAACCGAGTATCCTTCGGAAAAACAGATTTCCTAACACGCACGATATGAAGCTGTATGTTCTAAGGATCAATCGTTTAGAGTCGTAGATGATTATAACAATGCTTTCAAATGCATTATTATTGCAATGTGCAATAGACGTTGAAATGGGTAATCTTGTGCTCTATGGCAGACCCTCACCGAATGTCCCGTTCGTAATTGTTATTACATCCAAGAAAAAAGATCCCTGGAGATGGTATTGACAGAGATCTGTTGTATGGTGTTTTATTCAGTCGTTAGTTATTAATTTATTTGCGTAAATTTCATTAAACAGACCATCATATCTCGCATTATGAGTGTCAATCATGTTCTCTATCGAACGGTGAGGTGAGAAGCGCGTCCTTTTCAGCATATGGAATGCAAACGGTGAGGCATGCGCCGCAAGCGACATGAACGGGCTTTCCTCTACTTGGAGTGAAGACAACAACGCCGGTGGTCAGTTAGGCCGCATTAGCCTCCGCATCCGGCGGCGGGGCCGTGGGGACAACCGGGCTGCCGGGCCGAGAGAGCCGCCGCGGCAGACCGCATGCGGCGACAAACCGATTCATAATTTCAGGAACGCTCATGGTCCACCTACGATTAATTTCGGCCGGGCGCCCGGCCACGCGCCGCACACACTGGCGGCACCCCCTGTGACTCACCGACCAGGCGGAACCTACAGTATGTGGCAAGACTGATGCATCGGAAGACTGATGGGGCCTGACCGGAGTCAAACGCACCCTCATAGACATGTGTCATGAGGACCCGTGCGTGTTAGAGTAGGGGTCGATCCATTAAATCACGGGTCTACGGCTAGCCGGCGATCTTGTCGTAACTGGATAGTGTTGGGGGTACCGAGCTTTTCGGCGTCCAGGTCTGGATCGTGGATACCCTCCAGGCCTGCACACGCTCGGCTTGGGAGCCGCCATCTCTAGCCGCATGAGAGTCGCCGTAAGCCCGTTTCGGGCTATGGGCGCGCCGGCCTGCGAAGGCTTCCGCCGCCCCGTGCCCGAGCAGACGTGGTCTGGCTCAGGTGGTCGAAATCACAAAAAGCACAAGTCGCGCTTATCCTCTTGATAAGCAAGGTCAATCGATCTCGGAAGAAACCTGAGACTATACAGGCCCCAAATCCCCGCATCAGCAGTGCCTTTTGCACGAACTAATGGAGCCCAGGGGCAATTCCTGGAGTCGAGTCCACCGGACTGAATGTACGCCGATTTTGACGGTTAAGGCGTGATTATACAACCGCTTGCCCTTGGGTGGTGGCGGCCTCAGAGTAACGCTCTATGTGGTGCCTGTCGCAGTCGGATGCTCCGGCAGTACACGTGCTCACCACTCTGCTCGTTCATGAGCGCCGCTCAGCGCCCCCACCTTGCCGGGACGTTCTTTATTCGACGGCGGAGCTTGTGCCCAGGGTGCGGGCGCCGTGGCGGGGACGCCCGCACGCATCCTCGTTCTCGCAGAGGCCAAAGGGCTCGCCGGTTCGCCATGCGCTCCTAATGTGGACTGGGGCTCACGCCCCGACGGGTGCCGCTGGGGAGCCCGAGGGCGGCCGGAGGGGCAGACCGCGCGCGCCGCCCAGGGCACGCGCCGAGCCTGCCGGGGCGCTCGAGAGGCCGTGAGTGCCACCGCGCTAGACAGGCGCGCGCACGTTGCGAGGGGCTCCGCCGGGCACAGCGACGCCCGCAGCCGCCGGGCCCGGCCTAGGCGCCGGGGGACCGGCGCTCGGCCCGCAGCCGACCCCCGGCGCTGGCGCGGCTCCCGGGCGGCAGGTGCCGCTCGCTACGGCCCGCGCTTGCCGGCGACCGTTAGGCCTGCGCGCGTCCGCCGGCGGGGGGCAAGGGGGCCCTGCCCATAGCAGGCGCCGCGGGCGCGCCAACGCGTCCCGGGCCGAACTGGGTCCCTGGGGTCCGCGGCGGGTGGTGCCGAGCCGGCCGGAGTCTGCTTGCCCCACCCAGGCTGGCGCGGCTGGGTTCCAGCGGTCGCTCGCAGGTTCCGGCTGCCGCCGCCCGCCTGGACCCCCCCCGCACCCACGGACGGCCCTAGGCCTGGGGAACCGGGGCGGGCCCCCACCGCCCCAGCGCCGGGCGAGCCCGCCCGCCGGACCACTCTCTAGTGAACGGGCGTAGCCCGCGGGCTGGGGCTCGGTGCCCGTTACCCGCCCCGGGCGTGTCCGAGCCCCCGGCCACGGTGCCGCGGCGGGAGCGGGCGGTCGGCTTCCGAGGTGCGACTGGGGGATCCCCGGCGGGGCCGGGGGCCGGCGGGGGAGAACCCCAGGCACTATGCGCGCGCCGCCCGGCGGAGCCGGGCCACCGCCCCCGGGCCGCCACCCAGGCCGGGCGGTCCCGCCGGGACAGCGGGCCGCCCCGCAGGCCGTGGACTACGGCCC     
B       TTATATACTTCCCCATCTTCTATGATTTTTCCAATGTATAATTCTAACTCCTTGCATGGGACACTTGGGAGAAATAAAATGCTTTATTATAAAATCATCGTATATACGTACGATCATACAAGCCATCTTATATTTATAGTAACATTCAAGCTTGTATAATAGATAAAGATATTACAGATCCATTCGTTTAGCAAATTTACTTTTTATATTAAATCTTATATTGATCTATAAAGATCTTAAATTTTGATTACCAGTACTTATCTAATTGATGAAAATCATGTAATAATACTCCTTAGTCCAAAGGGTTAATTATCATTCCATTAAGGTTAGATTCAATCTTTTTAATACTCTAAGTTGTCAGAAATTTGATTATGAAAGATTATTCCAATCATTTATATAGTGGAATTTCTTTAATTTATAATTCCTAATATAAAATAGAGAATTATATATAAATGTAATTTGAACAATCTCATTTATAATCTTCATCAGAGAATAATTTTGAATAGTAAGTAATATTATTTAAATCTATAGCTGGATAATATACCCCTAAGCCAAAATATAAAATAAAATGTAAACCATTACAAATACGTCTTGTATTCCTTATGATAATGACTATAAATTTCATAATACAATTGAATAGACTTTAAAAATTCTGTTATTTTATGATATATAAGATTTCTCGAACATTTAATTGTGCTTTTTTAATTAAGTTATTGGACAAGAAATCACAAGTCTCACTGCTCATCTAAAATTGGAATTATTTTAATTTTCAACAGAATGAGACATTTGATTTATTTTTTTAAAAACAAATAAGTGCATTAGGTTATTGAAAATATAAATAAATTTAATTCGGAAACCATCTTGGAGATGGCTAAAACATTAATATCTGAAGTAAATCAATTTGTGTCCACAGATTAACCTTCTCATATAAAGAAAAATTTAAATATTGATAAAATACTTCTTCAAAATAGAAGTTAATTCATTTTTATCGTTATCGTACTATGTGATGAAATGAAACCGTTATAGTTGGTACGGTTGGGAACTTGAAGTTTGATATCTCAAACCGAATTACCTCTTAGATATGATAATTGTATCTGATACGCTTTATCTTTTCTGAACGGAACTTAACAGTCAAGAGTTAACCCACAGATTTATCATCTTAACTTCACAATCGGTCACCAGAAATACTCGTTAGTGTGAACAGTGTACTTCCTAGGTGTATCTGCGACGCAGGAAGAGAAAAGAGGATATAGACAATCTAGGAACACCTCAGCTGATTCCTTTTCAAAACCGCGCGCAATTTACGACTCAGGCATCGTAATAGAATGAGAATACTTGGACGGTTCGATATCTCTATCAGACCTCTTTTACACCCAGTGTCTACAGCTATTTAAATATCCCTTTAAACTTAGTTTTATATGAGCGTCCGAAATACACCCTACATATTAAAGCATAACGTTTTCTTAGCTTCATTGGAACACCGGAATACAGTAATAAGTTATATGTCGATAGCCATTTCCCGCTGTATTATGAACGATTCTTGGTCACGGCACTAGAACTTAGCAACCGCTTAAATGGACCTTACTCGCTCACCCACACCGAGTGTCCTTCGGAAAAACGGATTTCCGAACCCGCACGATATGGAGCTGTAGGTAATAAGTATCAATCGTTTAGAGTCGGAAATGACTAAAACATTCGTTTCAAATTCATTATTATTGCAATGTGCAATAGTAGTTGAAATGGGTAATCTTGAGATCTATGGCAGACGCTCACCGAATGTCACGTTCGTAATTGTCCTTACATCGAAGAATAAAGATCCCTTGAGATGGTGTTGACGGAGATCTGTTGCAAGGTGTTTTATTCAGACATTAGTTATTAATTTATTTGCGTTAATTTCACTAAACAGACCATCATATCTCGCATAATGAGTGTCCATCATATTCTATATGGAACGGTGAGGTGAGAAGGGCGTCCTTTTCAGCTTATGGAATGCGAAGGGGGAGTCATGCGCCGCAAGCCCGATGTGCAGGCTTTCGTCTAATTGGAGTGATGACAACATCGCCCGTGGTCAGCTAAGCCGCATTAGGCTCCGCATCGGGCGGCGGGGGCGTGCGGACAAGCGGGCTGCCGGGCCGAAAGAGCCGCCGAGGCAGACCCGATGCGACGACCAACCACTTCATAATGTCAGGAAAGCTCACGGTCGATCTACGATTAATTGTGGCCGGGCGCCCGGCCCCGCGCCGCACACCCTGGCGGCACCCCCTGTGACTGTCCTACCAGGCGGAACCTACAGTACGTGGCAAGACTGCTGCACCGGAAGACTGATCGGGCCTAACGGGAGTCAAATGCACTCTCATAGACTTGTGTATTGCGGACCCGTGCGTGTTAGAGTATGGGTGGAGCCCCTGAATCACGAGACTACGGCCTGCCGGCGATCTTGGCGTAACTGGATAGTGTTGGATCTACCTGGGTTTCCGCCGTCCAGGTCTGGCTCGGGGCTACCCTCAAGGCCTGCACTCGCTCGTCGTGGGCGCCCCCCTCTCTAGCCGCATGAGAGTCGCCGCAAGCCCGTTTCGGGCTGTGGGCGCGCCAGACTACGAAGGCTTGCTCGGCTCCGTGCCTGAGCAGCCGTGGTCAGGCTGAGGTGGTCGAAATCACAAAACGCACTAGTCGGGAGTACCCTCCTGATAAGCAAGGCCAATCGGTCTCGGAACAAGCCTGAGAGTATACGGTCCCCAAACCGCCGACTAAGCAGTGCCTTTTACACGACCTAATGGAGCGCAGGGGCAATCCCTGGAGTCGAGTGCACCGGACTCAATGTACGCCGATTCTGACGGTTCAGGCGTGAGTATACAACCGCTTGATCATGGGTGGTAGCGGCCCCAGAGTACCGCTCTTTGTGGTGCCTGTCGCAGTCGGATGCTACGGCAGCACACGTGCTCGCCACTCTGCACGTTCCTGAGCGCCGCTCAGCCCACCCACCTTGCGGGGACGTTCTCTATTCGACGGCGGACCTCGTGCCCACTGTGCGGCCGCCGTCGCGGGGACACCCGCACGCACGCTCGTTCTCCCAGAGGCCAAAGCGCTCGCTGGTTCGCCATACGCTCCGAATGTTGACTGGGCCTCACGCCCCGACGCGTGCCGCTGAGGAGCCCGCAGGCGCCCGGAGCGGGCGAGGGCGCGCGCCGCCCAGGGCCTGCGCCGAGCCTGCCGGGGCGCTCTAGAGGCCGTGAGTGCCCCCGCGCTAGACAGGCGCGCGCACATTGGTAGGGGCTCCCCCGGGGACAGCGACATCCGCAGCGGCCGGGCCCCGCCTAGGGGGCGGTCGATCGGCGCTCGGCCCGCAGCCGACCCCCGCCGCTGGGGCGGCTCCCGGCGGCCCGGTGCCGTTCGCTACGGCCCGCGCTTGCCGGCGACCGTTAGCGCGCCGCGCGGCCCGCGGCCCCGGGCAAGGGGGTCGTCCCCAGAGCAGGCGCCGCGGGGGCAGTAACGCGTCGGGGGCCGAACTGGGACTCTGGCGTCCGCGCCGCGTGGTGCCGAGCCGGCCGGAGGCGGCTTGCCCCACCCAGGCCGGCCCGGCCGGCTTCTAGGCGTGGCTGGCCGGTTCCGCCTGCTGCCGCCCGTCTGGACCCCCCCCGGACCCACGGAGGACCCTAGGCCTGGGGAACCGCGGCGGGCCCCCACCGCCCCAGGCCCGGGCGAGCCCGGCCGCCCATCCACGCTGTCGCGAACGGGCGTAGCCCGCGGGCTGGGGCGCGGTGCCCGTTACCCGCCCGGGGCGTCTCCGACCCCCCGGGCAAGATTCCCCGCCTGGGGCGCGCTGGCGGCTTCCCAGGTGCGGCTGCGGGATCCCCGGCGGGGCCCGGCCCCGGCGGGTGAGAACCCCAGGCACTAGGCGCGCCCCGCCCGGCGGCCCCGGGCCACCGCCCCCGGGACCCCACCCATGCCGGGCGGCCCGGACGGGACGGCCGGCTCCCCGGAGGCCCGTGGACTGCGGCCC     
A       TTATATACTTCCTCATCTTCTATGATTATTCCAATGTATAATTCTAAATCCTTGTATGAGACACTTGGGAGAAATAAAATACTTTATTATAAAATCATCGTATATACGTACGATCATACAAGCCATCTTATATTTATAGCAACATTTAAGCTTATATTATAGATAAAGATATTACAGATCCATTCGTTTAGCAAATTTACTTTTTCTATTAAATCTTATATTGATGTATAAAGATCTTAAATTTTGATTACCAGTTCTTATCAAATTGATGAAAATCATGTAATAATACTCCTTAGTCCAAAGGGTTTATTATCATTCCATTAAGGTTAGATTCTTTCTATTTAATACTCTAAGTTGTCTGAAATTTGAATATGAAAGATTATTCCAATCATTTATATAGTAGAATTTCTTTAATTTAAAATTCCTAATATAAAATAGAGAATTTTATATAAATTTAATTTGAACAATCTCATTTATTATCTCCATCAGAGAATAATTTTGAATAGTAAGTAATATTATTTTAATCTATAGATGGATAATATACCCCTAAGTCAAAATTTATAATAAAATGTAAACCATTACAAATCGATCTTGTATTCATTATGAAAATGACTATAAAGTTCCTAATACAATTGAATAGACTTTAAAAATTCTGTTATTTTATGATATATAAGATTTCTCGAACATTTAATTGTGCATTTTTAATTAAGTTCTTGGACAATAAATCACAAGTCTCATTACTCATCTAAAATTGGAATTATTTTAATTTTCAACCTAATGAGACATTTGATTTATTTTTTTAAAATCAAATAAGTGCATTAGGTTATTGAAAATATAAATAAATTTAATTCGGAAACCATCTTGGAGATAGCTAAAACATTAATATCAAAAGTAAATCAATTTGTGTCCACAGATTAACCTTCTCATATAAACAAAGATTTAAATATTGATAAAATACTTCGTCAAAAGAGAAGTTAATTCATTTTTATCGTTATCGTACTATGTGATGAAATGAAGCCGTTGTAGTTGGTACGGTCGGGAACTTGGAGTTTAATATCTCAATCCGAATAACCTCTTTGATATGATAGTTGTGTCTGCTACGCATTAACTTTACTGAACGGAACTTAACCGTCCAGAGTTAACTAACAGATTTATCATTTTAACTTGACAATCGGTCACCTGAAATACTCGTTAGTGTGAGCAGTGTTGTTGTTAGGTGTACCCGCGACGCAGTAAGAGAAAAGAGCATATAGACATTCTAGGAACATCTCAGCTGATTCCTTTCCAAAACCTCGCGCAATTTTCGACTGAGGCATCGGAATAGATTGAGAATACTGGTACGGTTCGATATCTGTATCAGACCTATTTTACTCCCAGTGTCAACATCACTCTAAATATCCCATTAAAGTTAGTTTTGTACGAGCGTCCGACATACACCGTACATGTTAAAGCATAACGTTTTGATAGCTTCTTTGGAAGACCGGAAAACAGTAATAAGTTATATGTCGATAGTCAATTTCCGTTGTATTCTGAACGATTCTGGGTCACGGCACTAGATCTTAGCAACCGCTTAGATGGACCTTACTCGCTCACCCAAACCGAGTGTTCTTAGGAAAAACAGATTTCCAAACCCGCACGATATGGAGCTGTAGGTTTTAAGTATCAATGGTTTAGAGTCGCAAATGATTATAACATTCCTTTCAAATTCATTATTATTGCAATGTGCAATAGTCGTTAAATTGGGTAGTCTTGGGATCTATGGCGGACACTCACCGAATGTCGCGTTCGTAATTGTAATTACATCAAAGAATAAAGATCCCTTGAGATGGTGTTGACGGAGATCTGTTGAGTGGTGTTTTATTCAGACATTAGTTATTAATTTATTTGCGTTAATTTCAATAAACAGACCATCATATCTCGCATTGTGAGTGTCAATCATATTCTCAATTGAACGGATAGGTGAGAAGGGCGTCCTTTTCAGCTTATGGAATGCTAAGGGGGAGCCATGCGCCGGAAGCGAGATGTGCTGGCTTTCGTCTAGTTGGAGTGACTACAACAACGCCGGTGGTCAGCTAGGCCCGATTAGGCTTCGCATCTGGCGGCGGGGACGTGCGGACAACCGGGCTGCCGGGCCGAGAGAGCCGCCGCGGCAGAGCAGATGCGCCGACATACCACTTCATAATATCAGGAAGGCTCATGGTCTGACTACGATTAATTGCGGCCGGGCGCCCGGCCACGCGCCGCGCACTCTGGCGGCACCCCCTGTGACTCTCTGACCAGGCGGAACCTACAGTACGTGGCAAGACTGCAGCAGCGGAAGACTGATGGGGCCTGACGGGAGTCAAGTGCACCCGCATAGACATGTCTCATGAGAACCCGTGCGTGTTAGAGCAGGGCTGGAGCCCTTAAATCACGCGACTACGGCGAGCCCGCGATCTTGCCGTAACTGGATAGTGTTGGAGCTACCGAGTTTTGCGGCGTCCAAGTCTGGCTCGTGGATACCCTCAAGGCCTGCACTCGCTCGCCATGGGGTCCCCCTTCTCTAGCCGCATGAGAGTCGGCGTAACCCCGTTTCGAGTTATGGGCGCGCCGGACTCCGAAGGCTTGCGCAGCCCCGTGCCTGAGCAGACGTGGTCAGGCTGAGGTGGTCAAAATCACAAAAAGCACAAGTGGGGAGTATCCTCCTGATAAGAAAGGGCACTCGGTATCGGAAGAAGCCTGAGTCTATACAATCCCCAAATCTCCCGCTAAGCAGTGCCTTTTGCACGACCTAATGAAGAACAGTGGCAATCCCTGCAGTCGAGTCCACCGGACTTAATGTACGCCGATTATGACGGATAAGGCGTGAGTATACAACCGCTTGATCTTGGGTAGTAGCGGCCTTAGAGTACCGCCCTTTGTGGTGCCTGTCGCAGTCGGATTCTTCGGCAGTTCACGTGCGAGCCACGCCGCACGGTCTTGAGCGCCGCTCAGCCCCCCCACCTTGCCGGGACGTTCTTTATTCGACGGCGGGTCTGGTGCCCACTGTGCGGCCCCCGTCGCAGGGACAGCCGCACGCATCCTCGTTCTCTCAGAGGCCAAATGCCTCGCACGTTCGCCATGCGCTCCGAATGTGGACTGGGGCTCCCGCCCCGACGGGTGCCGCTGACGAGCCCGCGGGCGCCCGGAGCGGCCGACCGGGCGCGCCGCCCGGGGCCTGCGCCGAGCCTGCGGGGACGCTCCAGAGGCCGGGAGTGCCCCGGCGCTAGCCAGGCGCGCGCACTTTGCTATGGGCTCCGCCGGGGACAGCGACGGCCGCAGCCGCCGGGCTCGGACTAGGGGGGGGTCCATCGGCGCTCGGCCCGGAGCCGACCCCGGGCGCTGGGGCCGCTCCCGGCGGCCAGCTGCCGTTCCCTACGGCCCGCGCTTGCCGGCGACCGTTAGCCCGCGGCGCGTCCCGCGGCCCGGGGCAAGGGGGTCCTCCCCATAGCAGCCGCCGCGGGGGCGAGAACGCGCCCGGGGCCGAACCGGGTCCCTGGCGTCCGCGCCGGCTGGAGCCGAGCCGGCCGGAGTCGGCTTGCCCCACGCAGGCGGGCTCGGCTGGGTTCCAGCGGTCGCTTGCCGGTTCCGGCTGCTGCCGCCCGCCTGGACCCCCCCCGCACCCACGGAGGACCCGACGCCTGGGGAACCGGGGCGGGCCCCCACCGCCCCAGCGCCGGGCGAGCCCGGCCGCCCGTCCACTCTGTGGCGAATGGGCGTAGCCCGCGGGCTGGGGCCCGGTGCCCGTTACCCGCCCCGGGCGTCTCCGACCCCCCGGGCACCGTGCCTCGCCGGGGGCGGGCGGGCGGCTTCGCAGGTGCGTCTGAGGGATCCCCGGCGGGGCCCGGCGCCGGCGGGTGAGAACCCCAGGCACTAGGCGCGCGCCGCCCGGCGGCGCCGGGCCACCGGCCCCGGGCCGCCACCCAGGCCGGGCGGCCCCCCCGGGCCGGCGGGCTCGCCGGCGGGCCGTGGACTGCGGCCC     
