# Supplementary material for: A simple method for data partitioning based on relative evolutionary rates
Source: PeerJ. 2018 Aug 28;6:e5498. doi: 10.7717/peerj.5498 (PMC6118207; doi:10.7717/peerj.5498)
Supplement: Data S1 — The datasets are provided in the PHYLIP format. [file peerj-06-5498-s002.zip › DataS2/AS8-4.phy]

17  4000
out     GATCAATCATTTGATCAATTTTTCGATTTTTATTAAAATTTTTCATTTTTTATCTATAATTGGGAAATAAACTTTTCTCTAAGTACTGAATTCTAACAGCTTAGAACCGTCTGAGATTTTAATAGAATGTTTAAAGTTTATAATTTATGGATTAATTAAATTATTAAATTGAAAAGATTTTTATCTATTCAATAATCAGTAGGAACTCTCATTCTAACTTACTTCATGAAGTTTTACAATAGACACTATATATAATCTGAATTGATAATGCAATTTTAGTTTGATTCTATCACCAATTACTGTGAAAAATAAATATTAACTTTACATAGTTCATAATAAAAACATTATAATTATTTTAATTTGTTCTTAAAATTGCATAAGTTTTTGTAAAAATATTATATTTATTATAGAATTAAAATGTTATTAAGGGAAAAAATGTAAACAATATCCATAGTATCATTAATTATAGTTAGCATGACTTTTATGTATTATTTAATACTGCTTAGATCTCAGTATGGCATCTGCTATTGTGTTTTCCGTAAAAAATTGAATTGCATTTAATAATTACCTAAATATTAGAAATTATATAAGTTTTTTTTTTTGAATATTAAATTACTTTTATAAATAATATATAACGATGCTATTTGCGGAAAAATTTGTAATTTAATAAATAAATAAACTTAACATTTAAAATTTAAAAAAATATAATGAATAAATAAAATAACTATTTAGTGATAAAATACTACTGGTTATTAATTTATCCACTTATTAATTATTTGTGTTTAGTATTGACGTTGTTAGTATGCATTTTATATGTATTTAATAATAATTTCTTTTTTTTCTAACTTTTTTATATTTTGTAAGATGATCATCCATAAATTTTATAAAATTTTAAAGGTTGTAAAATGTGATTTTTTACAGAAACTATTTAATAAAGTTATTTATAATTACATTGAGAAATTAAAAATTGAAACATAGATATTTTAATCCTAATTCAATAGCGGTAGCAGCAGAGTTGAAGACGATAGTTGAGCGATCAGAATGAATACGAGATCACACTGTAATATACATAAGGTAAATGATCACCCGAATAGTTATTATACTTCGTAATCTATTTAGTATCAGCTCTACGTCCTAATCCGAATAGTAACAGCTGGGAGCGTATTGTATCTTTGAGATTGACAATAATTTAGACGAAACTGAAGGTTCAGGGACGTTTGGTAGGCAATTTCCGTTCCTATTCTTCACAAGGGACTAGACGAAGTACTTCCAAGATAGGGAATCAGAACCTAAGGACGTATGTACCACTGGATTCCAAGGCACTTATTGTGCATTAACAGTTTGAGTTATTTTTTGCTTGCGCGCCGCAATTTTGACTGACAGATCCATGCATTTAGTTTACTAGGGAGATCAATTTAATTTTTATTTCGTAATAAGTTCAGATAGTCTGAGTGTTCATGCCACTGGGTATGTGATTGTTCACCAGTTTGATGTATCTTAAACCTAACTGTGTTGGGCATCGCAAACGTTGCAACCGAAGTAGAACCTGTAAATACTCTCGTTGAAATATCTTATTCACTTAGTTTCACTTTTGCATACTGTAGGAAGAGCCGAGAGCATTCGGACCCCACTCAGTGACTAGATCAGAACAAGTTATACTAAAGTGATTAGTTGACACCGAGGTTCAAAGATGGTGACTTAGTTGGTTACAAGGGTATACGAAACTTGACACCAGCGCCGGTTAACGGTGCCGCTTATAAAGGCTCTAAAGCTAGACTGTACGAGAAAACGTATACGGTCGGTTTCCTATGAGTTCGCTCACCAATTACGGATTCCTGCATGCCGACCTCATCATGCATGTTTTCCTAAGAAAGACCTAAATGGGGGCAGTAGCAACGACCAGGTATATTGGTAAGGAGAGTGTTATCGGGGACCATTAATGTGATAGTTTCCTACTGACCAACCTTAATGCACCACTATGAAACTCATGCCAGCCTAAGAGTGTGCCGACTGAGAACCCTATTAGAGACCGTGTTGCTTAGGTAGTCACTAGAACATCCGCTGGAAGGTGAGGGTATTTCCTAAGACGGACTGCACCGGACGCTTACCGCCGGGATCTAGTGGATGCACTGCGACCGGCCCCTCGCCGGGCAGACCTGAGGGGTAACCTGGACCCGTGTTGGACAGCTAGCCTCAACCTGCCTTCGTACTCAAGCCCAGCCTCCAGGAGGAAGAAAACTATGGAACTGCCGGGTTGAGGTCGTACACGTCGGTAATGCCAGGCCGTTACGGGTAGTCGTCAAGCCGCCGGAGCACACGGCGTGTCAGGACGCCTACCGCAGAGACCACAATCGGGACCGTAGTAAGTGCCGGTGTCCGGGAGCCCACGGGCGCTGCGGAGTTAATTCAGAGCTTCTTCCGTACGCCTTACCACGGCTGGATGACCCCCCCTCGGGTAGTCCAGAACGTCCAAAAGTACCGGGCGTTCGCCTGTTATGCAATTCGTCATGGTCGGCGAATATCGTGGGGTATTATGACCGCATAGGCAGGGCGGCCGTACATGTTCCGTTCAGCTTGTTTCAACCGGTTCGCGTGGCACTATGGCGAATGAAAGGTCGCTCGGACCGAGCTACACCATGGGTCGTTGGCTCTTTTTGTCTGGATTTACTGGAGTTTCATTCGGTCCCCGGAAGCGCACCCACGAGATGTTCGATCGGTGGCACCAACATCGGTTCGTCCAACAAGGGGGGAGGTCACGCAACCTAACGGAGCTGCTCATCTCGACTTAGTGTAGCGCACCGCAGCGTCCAGAGAATATACGACTGCTGAACTGAACCTACCGACAACGCGGTTGCTCTGCGCGCCTGCGAATTATGCGTCTAAACACTGGGCCGAGCGTTAAGCGACGCCGGACAGGACACCGGAGCCGCTCGCTGCGCCGACGCCTTAACGCCGGAGGAGGAAAGTAAGGTAAGTTTTCGTAACCGAGTAGCAGCATAGCACCACGGGGAAGGGACCTCACACCGCAAGCTCCGCTGGTGGGCCGGGGCCGCATCACGTCCTCCCCGCCGGCCTCGGCGGGCGCGAGGGGGGCGTGGTCGGCGTCAGGCGGCCGGAGAGCCCACGCCCCGATTCCGGTAGACCCCGACCCCGACCATCTCAGGGGGCACCGCCCCTGGCCCACTCCCGCGCACGTTGGTGGGGACGCCGGCGGGGGTGGGGCGGCTGCCCCCGGCGCAGCGCCCCGGCCGCGGCCGGCAGCGTCTCCACCGGGTACCGAGGGAGCGGCCCCCCACGACTACTGGGGCCGGCCCCGGCGTGCGGGCGGCCCCCACCGGCTGGGCACTGCGCCGATAGACGGGCAGGACACTGGACGCGCCGGGGCCAGGGCGGGGATGTTTCACCCTGCGCGCGCTGCGCCCTACCGGGGGGCCGGTATCCGCAGCACGCCGCGGCCGAGCGCTGCCCCGGCCTAACGGAGGCTATCCTGAAAGCCCGTGGCGGCGGGGCCGGCTGCCAGTGGGAAGGGGCGGCACGCAAAGACCCCGGGGACGAGCGCAGGCGTGGGCGCCGCTCTGGTGACGCTCCGCGGGGCGCACTCGCGGTGCGCTCGCTGGCGCCCGGATGCGCCGCGTTCGGCGCCGCTAGCCCAGGCCGGCGGGCCGCGCCGCCTTACGTGGGCCCCTTCCGCTCTGTACAGCGGCGCACCCTGCTCAGCCGTGCCCCTGCCAGCACCAGCCCCCCGGCTTTACTCGGCACCGCCCCCAGGCGCCCGGATGGGGCAGTGCGCGAGTCGCGCACGCCGGGCGCGTCGCTCTGCGCGGGGGTGCCGTCTGTGGGCCTCCTGCACGATCAGCTCGGCGCGGAGTGGCAGCCGGTGCCGCCCCCCGCGCGACCAGGCACTCCACACCGGGCCCGCGTGCGCCAGCAGAGGCGCGCGTCGGTGGAGTGCAGGGGGCGGTGTCTGTGTGGGGGGGCGCGCCAGCACGAAGGGAGTGCC     
P       GATCAATCATTTGATCTATTTTTCGATTATTATTAAAATTTTGCATTTTTTATCTATAATTGGGAACTAAACTTTTCTCCAAGTACTGAATTCTAACAGCTTAGAACCGTCTGATATTTTAATATAATGTTTAATGTTTATAATTGATGAATTAATTTAATTATTAAATTGATAAGATTTTTATCTTTTCAATAATCAGTAGGTACTCTCATTATAACTTACTTCATGAAGTTTTACAATAGACACTATATTTAATCTGAATTGATAATGCAATTTTAGTTTGATTCTATCAGCAATTACTGTGAAAAATAAATATTAACTTTTCATAGGTCATAATAAAATAATTATAATTATTTTAATTTGTTCTTAAAATTGCATAAATTTTTGTCAAAATGTTATATATATTATAGTATTAACATGCTATTAAGGGATAAAATGTAAACAATATCCATAGCATCATTAATTATAGTTAGCATGACTTTTATGTATTATTTAATACTGTTTAGATCTCAGTATGGCATCTGCTATTGTCTTTTCCGTAAAAAATAGAATTGCATTTAATACTTACCTAAATATTATTAATTATTTATGATTTTTTTTTTGAATATTAATTTTCTTTTATAAATAATATATAACCATGCTATTTGCGGAAAAATTTTTAATTAAAAAAATAAATAAACTTAACATTTAAAAATTAAATTAATATAATGAATAAATAAAATAACTATTTAAGGATAAAATACTACTAGTTATTAATTTATCCACTTATTAATTATTTGTGTTTAGTATTGACGTTGTTAGTATGCATTTTATCTGTATTTAATAATAATATCTTTTTTTTCTAACTTATTAATATTTTGTTAGATGATCATCTATAAATTTTAAAAAATTTTAAAGTTTGTAAAATGTGATTTTTTAAAAAAACTATCTAATAAAGTTATTTATAATTACATTGAGAAAATAAAAATTGAAACATAGATATATTAATACTAATTCAATAGCGGTATCAGCAGAGTTAAAGACGATAGGCGAGAGATCAGAATGAATATGAGATCACACTGTAATATAAATAAGGTACATGATCACCCGAATAGTTATTATACTACGTAACCTATTTACTATCAGCTCTACGTCTTAAACCGAAAAGTAACAGATGGGAGCGTATTGTATCTTTGAGAGTGACAATAATTTAGACGAAACTGAATGGTCAGGCGCGTTTGGTAGGCAATTTCCGTTCCGATTCTTTAGAAGGGACTAGACGTAGTATAACCAAGATAGGGTATCAGAACCTGAGGACGTATGTGTCACCGGAGTCCCATGCACTTATTGTACATTAACAGTTTGAGGTATGTTTTGCTTGCGCGCCGCAATTTTGACTTACAGATCCATTCATTTAGTTTACTAGGGAGATCGATTTAATTTTTAGTTCGCAACCAGTTCAGATAGTCTGAGTGTTCATGTCACTGGGTATGTGATTGTTCACCAGTTTGATGTATCTTAAACCTATCTGTTTTGGGCGTCGTGAACGAGGCAACCGAAGTAGAACCTGTAAATACTCACGTTGAAATGTTTTGTTCTCTAAGTTTCACTTTGGCATACAGTTGGAAGAGCCGAGAGCATTCGGACCCCACGCAGGGACTAGATCAGAACAAGTTAGACTAAAGTGAGTAGTTGACACCGAGGTACAAAGATGATGACTTAGTTGGTTACAAGGGTATACGCAACTTGACACCCGCGCCGGTTAACGGTGCCGTTTATAAAGGTTCTATAGCTAGACTGAACGAGAAAACGTATACTTTCGGTTGCCTTCGGGCTCGCTCAACCATTACGGATTCCTGCATGCCGACTTCATCATGCATGTTTTCATAACCAAGACCTAAATGTGTGCAGGAGCAACGACCAGGTATATGGGAAAGGAAAGTGTTATCGGGGAGCATTAATGTGATAGTTTCCTACTGTCCAACCTTAATGCACCACTATGAACCTCATGGCAGACTAAGAGGGTGCCGACTTTGAACCCTATTGGAGACCGTCTTGCTTAGATATCCACGAGAACATCCGCTTGAACGTGAGAGTATTTCTTAAGACTGATTGCAGCGTCCGCTTACCGCCGGGATCTAGCGGATGCAGTGCGACAGGCGCTTAGCCGGGCAGACCTGAGGGCAAACCTGGACCCGTGCTGAACAGCTAGCCTCAACCCGCCTTCGTACTCAAGCCCCTCTTTCAGGAGAAAGATAACTATGGATCTGCCCGGTTTAAGTAGAACAAGTCGGTAATGCCAGGCTGATACTGGTAGTCGGTTAGCCGCCGCAGCACACCGCGTGTCAGGAAGCATTCCGCAAAGACCACAATCGGGACCATACTAAGTGCCGGTGTCCGGGGGCTCACGGGCGCTGCGGAGTTGATTTGGAGCTTCTCCCGTACGACGTAGCACGACTGGTGAACCCACCCTCGGGTAGTCCAGAAAGTCCAATAGTACCGGGCGTTCACCTATCGTGCAATTCATCATGGTCGTAGAAAAGCATGGGCTATTATGACCGGATAGGCAGGGCGGCCGTGCATATTCCGTTCAGCTGTTTTCAACCGGTTCGCGTGGAACGATGGCGAATGAAAGCTCGCTCGGACCGTGCTAGACAATGGGTTGTTGGCTATTTTTGTCGGGATTTACTGGAGTTTCATTCGGCCCCCGGAAGCGCACCCCCGACATGTTCGACCGGTGGCACCAACATCGCTTCGTCCAAGATGGGGGGAGATCACGCACCGTAGAGGGGCAGCTCATCTCGACTCAGTGTGGGGCACCGCACCGCCGAGAGAGTATACGGCTGCTTAACCGATACTACCGCCAACGCAGGTGGTCTGTGCGCCTGCGAACTATGCGTGTAAACAATGGGTCGGGCGTTATGCGTCGCCTGACAGGACACGGGAGCGGCTCGCTGCGCCGACGCCTTAACGCAGCCAGAGGAAAGTAAGGTAAGCTTTCGGAAGCGAGTAACAGCATAGCACTTGGCGCAGGGGACCTCACATCGCACGCTGCGCCGGTGGGCCGGGGCCCCATGACGTCGTCGCCGCCGGCCTCGGCGGGCGCGAGAGGGGCCTGGTCGGCGTCAGCCGGCCAGAGAGCCCACGCCCCGACCCCGGTAGACCCCGACCCCGACCATCTCAGGGGGGTCTGCCCCTTGCCCACTCCCGCCCACGTTGGTGGGGGCGCCGGGGGTGCTGGGGCGCCTGCCCCCGGTGCAGCCCCCCCGCCGCGGCCGGCTGCGTGTCGACCGGGTTACGAGCGAGCGGCCCCCCACGGCCACTCCCGCCCGCCCCGGCGTGCCGACGGCCGGCACCGGCCGGGCACTGCCCCGATAGACGGGGAGGACACTGGACGCGCGGGGGCCAGGGCGGGGATGCGTCAGCCTGCGCGCGCTGGGACCTACCGGGGGGCCGGTAACCGCAGCACGCCGCGGCCGGGCGGTGACCCAGGCTAACGGAGGCTATCCTGAAAGCCCGAGGGGGCGGCCTCGGCTGCCACTGGGAAGGGGAGGCACGCAGAGACCTCGGGGAGGAGCGCAGGCGCCGGCCCCGCTCTGGTGACGCTACGCCGGGCGCACTCGCGGTGCGCTCGCTGGCGCTCGGCTGCGCGGCGTTCGGCTGCGCTAGCCCACGCCGGCGGGCCGCGCCGCCTTACGTGGGCCCCTTGCGCTCGGTACAGGGGCGCACCCTGCCCCCCCGTGCCCCTGCAAGCACCAGCCCCCCGGCTTTACTCGGCACAGCCCCGCCGCGCCCACATGAGGAAGTGCGCGAGCCGGGCACGCCGGGCGCGTCGCTCTGCGGGGGGGTGCCGTGTGGGGTCGTCCTGCAGGGGCAGCTCGGCGCGGAGGGCCAGCCGGTGCCACCGCGCGCGGGACCAGGCACTCCACATCGGGCCCGCGTGCGGCCGCCGAGGCGCGCGGCCGTGGGGTGGCGGGAGCGGTGGCTGGGTGGGTGGGCGCGCCAGCGCGAAGGGTGCGCC     
O       GATCATTCTTTTGATCTATTTTTCGATTGTTATTAAAATTTTGCATTTTTTATCTATAATTGGGAATTAAACTTTTCTCCAAGTGCTGAATTCTAACAGCTTAGAACCGTCTGACATTTTAATTCAATGTTTAAGGTTTATAATTTATGAATTAATTGAATTAATAAATTGAAATGATTTTTATCTATTCAATAATCAGTAGGAACTCTTATTCTAACTTACTTCATGAAGTTTCACAATAGACACTTTATTTAATCTGAATTGATAATGCAATTTTAGTTTGATTCTATCACCAATTACTGTGTAAAATAAATATTAACTTTTCTTAGTTCATAATAAGAATATTATAATTATTTTAATTTGTTCTTAAAATTGCATAAATTTTTGTTAGAATGTTATATGTATTATAGAATTAAAATGATATTAAGGGACAAAATGTAAACAATATCCATAGCATCATTAATTATAGTTAGCATGACTTTTATGTATTATTTAATACTGCTTAGATCTCAGTATGGCATCTGCAATTGTGTTTTCCGTAAAAAATTGAATTGCATTTAATATTTACCTAAATATTAGCAATTATTTAAGATTTTTTTTTTGAATATTAAATTCCTTGTATAAATTATATATAACTATGCTATTTGCGGGAAAATTTATAATTTAAAAAATAAATAAACTTAACATTTAAAAATTAAATAAATATAAAGAATAAATAAAATAACTATTTATTGATAAAATACTACTAGTTATTAATTTATCCACTTATTAAATATTTGTGTTTAGTATTGACGATGTTAGAATGCATTTTATTTGTATTTACTAATAATATCTTTTTTTTCTAACTTATTTATATTTTGTAAGATGATCATCCATAAATTTTATAAAATTTTAAAGTTTGTAAAATGTGATTTTTTAAATAAACTATCAAATAAAGTTATATATAAATACATTGAGAACATAAAAATTGAAACATAGATATGTTAATTCTAATTCAATAGCGGTAGCAGCAGACTTAAAGACGAAAGCCTAGGGATCAGAATGAATAGGAGATCACACTGTAATATACATACGGTACATGATCACCCGAATAGTTATTATACTACGTAACCTATTTACTATCAGCTCTACGCCTTAATCCGACTAGTAACAGCTGGGAGCGTATTGTATCTTTGAGACTGGCAATAATTTAGACGAAACTGAATGTTCAGGCTCGTTTGGTAGGCCATTTCCTCTCCAATTCTTCAGAAGGGACTAGACGCAGTAATTCCAAGAGAGGCTATCTGAACCTAAGGACGTATGTACCCCTGGAGTTCAAAGCACTTATTTTCCATTAACAGTTTGAGTTATATTTTGCTTGCGCGCCGCAATTTTGACTGACAGATCCATGCATTTAGTTTACTAGGGTGTTCGAATTAATTTTTAGTTCGAAACCAGTTCAGATAGTCTGAGTTTTCATGACACTGGGTATGTGATTGTTCACCAGTTTGATGTATCTTAAACCTATCGGTGTTGGGCGTCGTAAACGATGCAACCGAAGTAGAACCTGTAAATACTCTCGTTGAAATATCTTGTTCACTCAGTTTCACTTTAGCATACAGTTGGAAGAGCCGAGAGCATTCGGACCCCACGCAGTGACTAGATCAGAACAAGTTAGACTAAAGTGAATAGTTGACATCGAGGTCCAGAGATGGTGACATAGTTGGCTAAAAGGGTATTCGAAACTTGAAACCAGTGCAGGTTAACGGTGCCGCTTATAAAGGTTCTATAGCTAGACAGTACGGGAAAACGTATACCATCGGTTTCCTAGGGGGTCGCTCAAGGATTACGGATTCCTGCATGCCGATCTCATCATGCATGTTTTCATAAGCAAGACATAAATGCGGGCAGTAGCAACGACCAGGTATGTGGGAAAGGACAGTGTTATCGGGGAACATTAATGTGATAGTTTCCTGCCATCCAACCTTAAAGCACCACTAAGAATCTCCTGTCATACTTCGCGGGTGCGGACTGCGGACCCTATTAGAGACCGTGTTGCTTCGATATCCACAAGAATATCCGCTGGAGCGTGAGGGTATTTCCTAAGACCGATTGCAGCAATCGCTTACCGGCGGGATCTAGTGGATGCACTGCGACAGGCGCGTAGCCCCGCAGACCTGAGGGGAAACCTCGACCCGTGGTGAAGAGCTAGCCTCAACCCGCCTTTGTACTCAAGCCCCACGTCCAGGAGGAAGAAAACTATGGAACTGCCGGGTTGATGTCGGACACGTCGGTAATGCCCGGCTGCTATGGGTAGTCGTTTAGCCGCCGGAGCACCTGGCGTGTCAGGAAGAATGGCGCAGAGACCACAATCGGGACCGTACTAAGTGCCGGTGTCCGGGAGCTCACGGGCGCTGCGGGGTTAATTACGAGCGTCTCCCGTACCCCCTAGCACGTCTGGTTAACCCCCCCTCGGGTAGTCCAGAACGTCCAACAGTACCGGGCGTTCTCCTATCGTGCAATTCATCATGGTCGCAGAAAACCATGGGGTATTATGACCGCATAGCCAGGGCGGCCGTGCATATGCCGTGCAGCTGCTTCCAACCCGTTCGCGTGGGACGATGGCGAATGAAAGGTCGCTCGGACCGAGCTATACCATGGATGGTTGGCTATTTTTGTCTGCATTTACTGGAGTTACCTTCGGACCCCGGAAGCGCACCCGCGAAATCCTCGACCGGTGGCACCAACATCGGTTCGTCCAAAAAGGGGGGAAGTCACGCACCGTGGCGGGGCGGCTCATCTCGACTCAGTGTGGTGCACCGCATCTGGTAGGGATTACAAGACTGCTGAACAGATCCTACCGCCAACGCATCTGGTCTGAGCGCCTGCGAACTATGCATCTAAACAATGGGTTGGGCGTTAAGCGGCTCAGGACAGGACACCGGGTCAGCTCGCTGCCCCGACGCCTTAACGCCGCCAGAGGAAAGTAAGGTAAGTTTTCGTAAGCGAGTAACAGCCTAGCACGCGGCGGAAGGGACCTGACAGCGCACGCTGCGCCGGTGGGCCGGGGCCGGATCACGTCCTCCCCGCCGGGCTCGGCGGGCGCGAGAGGGGCGTGGCCGGCGTCAGTCGGCCAGAGAGCCCACGCCCCCAATCCGGTAGACCCCCACCGCGACCATCTCAGGGGGGACTGCCCCTGGCCCACTCCCGCGCACGTTGGTGGGGGCCCCGTGGGTGGTGGGGCGGCTGCCCCCGGCGCAGCGCGCCCGGCGGGGCCGGCAGCGTCTCGACCGGGTGACGAGCGAGCGGCCCCCCACGGCTAGTCCGGCCGGCCCCGGCGTGCCCGAGGCCCCCACCCGCGGGGCACTGCGCCGATAGGCCGTGAGGACACTGGACGAGCCGGGGCCAGGGCGGGGATGCGTCAGCCTGCGCGCGCTGCGCCCGACCGGGGGGCCGGTAACTGCAGCGCGCCGCGGCCGGGCGCTGACCCAGCCTAACTGAGGCTATCCTGAAAGCCCGTGGGGGCGGAGGCGGCTGCCACTGGGGGGGAGCGGCACTCAAAGACCCCGGGGACGAGCGCAGGGTTCGGCGCCGCTCTGGTGACGGTACGCCGGCCGCACTCGCGGCGCCGTCGGTGGCGCACGGCTGCGCGCCGTTGGGCGGCGCTAGCCCACCCCGGCGGGCCGCGCCGCCTTACGTGGGCCCCTTCCGCTCTGTACAGGGCCGCACCCCGGTGGGCGGTGCGGCCGCAAGGACCAGCCCCCCGGCCTTACTCGGCAGCGCCCCCACGCGCCCGCATGGGGCAGGGCGCGAGGCAGGCACGCCTGGCGCGTCTCTCTCCTCGGGGGTGCCGTCTGTGGTCGTCCGGCACGGGCAGCTTGGCGCGGACTGCCAGCCGGTGCCGCCGCCCGCGCGACCAGGCACTCCACACCGGGCCCGCGTGCGGCAGCGGAGGCGCGCGCCGGTGGCGTGCGGGGAGCGGTGGCTCTGTTGGGGGGCCCGCCAGCCCGAAGGGCGCGCC     
N       AATCAATCCTTTGATCAATTTTTCGATTATTATTAAAATTTTTCATTTTTTATCTATAATTGGGAATTAAACTTTTCTCCAAGTACTGAATTCTAACAGCTTAGAACCGTCTGATATTTTAATATAATATTTAAGGTTTATAATTTATGAATTATTATAATTATTAAATTGAAAAGATTTTTATCTATTCAATAATCAGTAGGTACTCTTATTCTAACTTACTTCATGAAGTTTTACAATAGACACTATATATAATCTGAATTGATAATGCAATTTTAGATTGATTCTATCAACAATTACTGTGAAAAATAAATATTAACTTTCCATAGTTCATAATAAAAGAATTATAATTATTTTAATTTGTTCTTAAAATTGCATAAATTTTTGTCATAATTTTATATATATTATAGGGTTAAGTTGTTATTAAGGGAAAAAATGTAAACAATATCCATAGCATCATTAATTATAGTTAGCATGACTTTTATGTATTATTTAATACTGCTTAGATCTCAGTATGGCATCTGCAATTGTATTTTCCGTAAAAAATTGAATTGCATTTAATAATTACCTAAATATTAGCAATTATATATGTTTTTTTTTTTGAATATTAAATTGCTTGTATAAATTATATATAACAATGCTATTAGTGGTAAAATTTATAATTTAAAAAATAAATAAACTTAACATTTAAAATTTAAATCATTATAATGAATAAATATATTAACTATTTATTGATAAAATACTACTTGTTATTAATTTATCCACTTATTAATTATTTGTGTTTAGTATTGACTATGTTAGTATGCATTTTATGTGTATTTATTAAAAATATCTTTTTTTTCTAACTTATTAATATTTTGAAAGATGATCATCCATAAATTTTAAAAAATTTTAAAGATAGTAAAATGTGATTTTTTATAAAAACTATCTAATAAAGTTATGTATAAATACATTGAGAAATTTAGAATTGAAACATAGATATATTAATACTAATTCAATAGCGGTAGCAGCAGAGTTAAAGACGATAGACTAGAGATCAGAATGAATAAGAGATCACACTGTAATATACATATGGTAGATGAACACCCGAATAGTTATTATACTACGTAACCTATTTACTATTAGCTCTACGCCTTAATCCGAATAGTTACAGATGGGAGCGTAATGTATCTTTGAGAATGACAATAATTTAGACGAAATTGAATGTTCAGCCTCGTTTGGTACGCAATTTCCGTTCCCATTCTTCATAAGGGACTAGACGTAGTATAACCAAGATAGGGGATCAGAACCTGAGGACGTATGTAGCACTGGAGTCCAACGCACTTATTGTGCATTAACTGTTTGAGCTATGTTTTGCTTGCGCGCCGCAATTTTGACTAACAGATCCATTCATTTAGTTTACTAGGGAGCTCGATTTAATTTTTATCCAGAAACCAGTTCAGATAGTCTGAGTTTTCATGCCAATGGGTATGTGATTGTTCACCAGTTTGATGTATCTTAAACCTATCGGTATTGGGCGTCATAAACGATGCAACCGAAGTAGAACCTGTAAATACTCACGTTGAAATATCTTATTCACTAAGTTTCACTTTAGCATACGGTAGGAAGAGCCGAGAGCATTCGGACCCCACGCAGGGACTAGATCAGAACAAGTTAGACCAAAGTGAATAATTGACATCGAGGTACACAGATGTTGACATAGTTGGTTACAAGGGTATACGAAACTTGAGAACAGCGCCGGTTAACGGTGCCGCTTATAAAGGTTCTATAGCTAGACTGTACGAGAAAACGTATACTATCGGTTTCCTGGGCGGTCGCTCACGCATTACGGATTCCTGCATGCCGACCTCATCATGGATGTTTTCCTAAGAAAGACATAAATGGGGGCAGTAGCAAGGACCCGGTATATGGGCAAGGATAGTGTTATCGGGGACCATTAATGCGATAATTTCCTGCATTCCAACCTGAATGCACCACTATGAATCTCCTGAAACGCTGGGAGCGTGCCTACTTTGAACCCTATTAGAGACCGTGTTGCTTCGCTATCCACAAGAACATCCGCTGGAAGGTGAGGGTAGTTGCTAAGACGGGCTGCAGCAATCGCTTACCGTCGGTATCTAGTGGATGCACTGCGACGGGCCCCTTGCCCGGCAGAACTGAGGGGAAACATGGACCCGTGTTGAACAGCTAGTCTCAACCCGCCTTCGTACTCTAGCCCCACTGCCAGGAGCAAGGAAACTATGGAACTGCCTGGTCGAAGTGGTACAGGTCGGTAATGCCAGGCTGCTACCGCTAGTCGTTTAGCCGCCGCACCACACTGCGTGTCAGGAAGCATTCCGCAAAGACCACACTCGGGACCGTACTAAGTGCCGGTGTCCGGGCGCTCACGGGCGCTGCGGGGTTGATTTACAGCTTCTAGAGTACGCGTTATCACGTCCGGATAACCCCCTCTCGGGTAGTCCAGAACGTCCAAGAGTACCGGGCGTTCGCCTATCGTGCAATTCATCATGGTCGCAGAAAATCATGGGGTATTACGACCGCATAGGCAGGGCGGCCGTGCATCTGCCGTTTAGCTAGTTTCAACCGGTTCGCGTGGAACTATGGCGAATGAAAGTTCGCTCGGACCGAGCTAGCCCATGGGGCGTTGGCTATTTTTGTCTGGATTCACTGGAGTTTCCTTCGGTTCCCGGCAGAGCACCCCCGAGATGCTCGACCGGTGGCACCAACATCGTTTCGTCCAAGAAGGAGGGAGCTCACGCACCGTTCCGGGGCTGCTCATCTCGACTCAGTGTCGTGCACCACATCGTCAACAGAGTATACAACTGCGGAACAGATGCTACCGCCAACGCAGCTGGTCTGCGCGCTTGCGAACTATGCGTCTAAACAATGGGTCGGGCGTTAGGCGACGCCGGATAGGACACCGGCTCCGTTCGCTGCGCCGACGCCTTAACGCCGCCAGAGGAAAGCAAGGTAAGTTTTCGCGAGCGGGTCGCAGCCTAGCACGTGGGGCACGGGACCTCACAGCGCACGCTGCGCCGTTGGGCCGGGGCCCCATCACGTCCTCCCCGCCCGCATCGGCGCGCGCGAGAGGGGCGTGGTCGCCGTCAGGCGGCCAGGGAGCCCAGGCCCCGACTCCGGGAGACCCCGGCCCCGACCGTGTCAGGGCGGACAGCCCCTGGCCCACTCCCGCGCACGTTGGTGGGGCCGCCGGGGGTGGTGGGGGGGCTGCCCCCGGCGCAGCGGCCCCGCCGGGGCCGGCCGCGTCTCGACCGGGTCACGAGCCAGCGGCCCCCCACGCCTACTTCGGCCGGCACCGGCGTGCTGGAGGCTCCCAGCGGTGGGGCACTGCGCCGATAGACTGGCAGGGCCCTGGACGGGCGGGGACCAGGGCGCGGATGCGTCACCCTGCGCGCGCTGCGCCCGCCCGGGGGGCCGGTAACCGCAGCACGCCGCGGCCGGGCGGTGACCCGGCATAGCGGAGGCTATCCTGAAAGCGCGTAGGGGCGGGGCCGCCTGCCACTGGGGGGGGGCGGCGCGCACAGACCCCGGGGACGAGCGCAGGCCTCGGCGCCGCTCTGGTGACGCTACGCCGGGCGCCCTCGCGGGCCGCTCGCTGGCGCCGGGCTGCCCGGCGTTGGGCGTCGCTAGCCGGGGCCGGCGGGCCGCGCCGCCTTACGTTGGCCCCTTGCGCTCTGTACAGGCGCGCACCCTGCCGAGCGGTGCGCCTGCCAGCACCAGCCCCCAGGCTTTACTCGGCACCGCCCCCACGCGCCCGGCTGAGGCAGTGCGCGAGGCGGGCAGGCCGGGTGCGTCGCTCTGCGCGGGGGTGCCGTCTGTGGTCGTCCTGCACGGGCAGCATGGCACGGAGCGCCAGCGGGTGCCGCCGCTCGCGCGAGCAGGCACTCCACACCGGGCCCGCGTACAGCAGCCGAGGCGCGCGGCGGTGGGGTGTCGGTAGCGGTGACTGTGTGGGGGGGCCCGCCAGCGCGAAGGGCGCGCC     
M       GATCATTCATTTGATCTATTTTTCGATTATTATTGAAATTTTGCATTTTTTATCTATAATTGGGAAATAAACTTTTCTCCAAGTACTGAATTCTAACAGCTTAGAACCGTCTGAAATTTTAATATAATTTTTAATGTTTATAATTTATGAATTAATATAATTATTAAATTGATATGATTTTTATCTATTCAATAATCAGTAGGCACTCTTATTTTAACTTACTTCATGAAGTTTTACAATAGACACTCTATTTAATCTGAATTGATAATGCAATTTTAGTTTGATTCTATCATCAATTACTGTGAAAAATAAATATTAACTTTACTTAGTTCATAATAAAATTATTATAATTATTTTAATTTGTTCTTAAAATTGCATAAATTTTTGTTAAAATATTATATTTATTATAGAATTAATTTGATATTAAGGGAAAAAATGTAAACAATATCCATAGCATCATTAAGTATAGTTAGCATGACTTTTATGTATTATTTAATACTGCTTAGATCTCAGTATGGCATCTGCAATTGTTTTTTCCGTAAAAAATCGAATTGCATTTAATAATTACCTAAATATTAGCAATTATTTATGATTTTTTTTTTGAATATTAAAATACTTGTATAAATAATATATAACCATGCTATTTGAGGAAAAATTTATAATTAAAAAATTAAATAATCTTAACATTTAAAATTTAAATGATTATAAAGAATAAATAAAATAACTATTTAAAGATAAAATACTACTCGTTATTAATTTATCCACTTATTAAATATTTGTGTTTAGTATTGACGATGTTAGTATGCATTTCATTTGTATTTATTAAGAATGTCTTTTTTTTCTAACTTTTTAATATTTTGAAAGATGATCATCCATAAATTTTAGAAAATTTTAAAGTTTGTAAAATGTGATTTTTTAAAAAAACTATTAAATAAAGTTATTTATAATTACATTGAGAAAATTAAAATTGAAACATAGATATGTTAATACTAATTCAATAGCGGTAGCAGCAGAGTTGAAGACGATAGGCCAGGGATCAGAATGAATACGAGATCACACTGTAATTTAGATAGGGTACATGACCACTCGAATAGTTATTATACTACGTAACCTATTTACTATCAGCTCTACGTCATAATCCGAATAGTAACAGGTGGGAGCGTAATGTATCTTTGAGAATGACAATAATTTAGACGAAACTGAAAGTTCAGGCACGTTTGGTGAGCGATTTCCGTTCCAACTCTTCAGAAGGAACTAGACGAAGTATATCCAAGATAGGATATCAGAACCTTCGGACGTATGTACCACTGGAGTTCCAGGCACTTATTGTCCATTAACAGTTTGAGTTATCTTTTGCTTGCGCGCCGCAATTTTGACTTACAGATCCATGCATTTAGTTTACTAGGGAGTTCAAATTAATTTTTACTTCGTAACTAGTTCAGAGAGTCTGAGTTTTCATGTCAGTGGGTATGGGATTGTTCACCAGTATGATGTATCTTAAACCTATCTTTGTTGGGCATCGTAAACGATGCAACCGAAGTAGAACCTGTAAATACTCTCGTTGCAATATGTTATACTCTAAGTTTCACTTTTGCATACGGTCGGAAGAGCCGAGCGCCTTCGGACCCCACGCAGAGACTACATCAGAACAAGTTAGACTAAAGTGATTATTTGACATCGAGGTACATAGATGGTGACATAGTTGGTTACAAGGGTATACGAAACTTGAAACCAGCGCCGGTTAACGGTGCCGCTTATAAAGCTTCTATAGCAAGACCGTACGAGAAAACGTATACTATCGGTTTCCTAGGAGGTCGCTCATGAATTCCGGATTCCTGCATGCCGAACTCATCATGCATGTTTTCATAAGCAAGACATAACTGCGGGCAGTAGCAACGACCAGGTATTTAGGAAAGGACAGTGTTATCGGGGACCATTAATGACATAGTTTCCTCCGGCCCAACCTGAAAGCACGACTTTGAATCTCGTGACAGACTGCGAGCGTGCCGACTTTGCACCCTATTAGAGACCGTGTTGCTTCGATATACACAAGAACATCCGCTGGAAGGTGAGGGTATTTTCTAAGACGGATTTCAGCACACGCTTACCGGCGGGATCTAGTGGATGCACTGCGACAGGCGCATAGCCCGGCACAACTGAGGGATAACATCGACCGGTGCTGAACAGCTAGCCTCAACCCGCCTTCGTACTCATTCCCCACTTCCAGGAGGAAGGAAACTATGGAAGTGCCCGCTTGATGTTGAACACATCGGTAATGCCAGGCTGATACGGGTGGTCGCCAAGCCGCAGGAGCACCCGGCGTGTCAGGAAGCATCGCGCACAGACCCCAATCGGGACCGTACTAAGTGCCGGTGTCCGGGAGCTCACGGGCGCTGCGGGGTTGATTCAGAGCTTCTTTCGTAAGAAATACCACGTCTGGCTGACCCCCGCTCGGGTAGACCAGAACGTCCAAGAGTACCGGGCGTTCGCCTATCCTGCAATTCATCATCGTCGTGGAAAATCATGGGGTATTATGACCGCATAGGCAGGGCGGCCGTACATATACCGTACAGCTGAATCCAACCGGTTCGCCTGGAACTATTGCGAATGAAAGTTCGCTCGGACCGAGCGAGAGCATAGGTGGTTGGCTATTTTTGTCTGGATTCACTGGCGTTTCCTTCGGACCCCGGAAGCGCACCCCCGAGATGCTCGACCGGTGGCACCAACATCGATTCGTCCAAGAGGGGGGGAGGTCACGCACCGTGCCGGTGCTGCTCATCTCGACTCAATGTGGTGCACCGCAACGTCAAGAGAATATACGACTGCTGAACAGATCCTACCGCCAACGCACCTGGTCTGAGCGCCTCCGAAATATGCGGCTAAACAATGGGGCGGTCGTTAAGCGGCGCCGGACAGGACACCGGCGCCGCCCGCTGCGCCGACGCCTTAACGCCGCCAGAGGAAACTAAGGTAAGCTTTGGTGACCGAGTAGCAGCGTAACACGCCGCGGAGGGGACCTGACACCGCACGCTGGGCCGGTGGGGCGGGGCCCCATGACGTCCTCCCCGCCCGGCTCGGCGGGCGCGAGCGGCGGGTGGTCGGCGGCAGGCGGCCAGCGAGCCCACGCCCCCAATCCGGTAGACCCCGACCTCGACCATTTCAGGGGGGACCGCCCCTGGCCCACTCCCGCGCACGTTGTTGGGGCCGCCGGGGGTGGTGGGGGGCCTGCCCCCGGGGCAGCGCCCCCGGCGACGCCGGCGGCGTCTCGACCGGGTGACGAGGGAGCGGGCCCCCACGGCTACTTCCGCCGGCCCCGGCGTGCCGGAGGCCCACACCGGCGGGGCACTGCGCCGATAGACCGGCAGGACTCTGGACGCGCCGGGGCCAGGGCGGGGATGCTTCACCCTGCGCGCGCTGCGCCCTACCGGGGGGCCGGTATCCGCAGCTCCCGGCGGCCGGGCGCTCACCCGGCCTACCGGAGGCTATCCTGAAAACCCGTTGGGGCGGGCTCGCGTGCCACTGGGGAGGCGGGCCACGCAGAGGCCCCGGGGACGAGCGCAGGCGTCGGTGCCGCTCTGGTGACGCTACGCCGCGCGCACTGGCGGGGCGTTCACTGGCGCCCGCCCGCGCGGCGTTGGGCGTCGCTAGCCGCGGCCGGCGCGCGTCGCCGCCTTACGTGGGCCCCTTCCGCTCCGTACAGGGCCGCACCCCGCCCAGCCGTGCGCGTGCCAGCACCAGCCCGCCGCCTTTACTCGGCACCGCCCCCCCGCGCCCGCGTGGGGCAGTGCGCTAGCCGCGCAGGCCGGGCGCGTCGCTCTTCCCGGGGCTGCCGTGTGTGGATATCCTGCAGGGTCAGCTCGGCGCGGAGTGGCAGACGGTGCCGCCGCCCGCGAGACCAGGCACTCCACAACGGGCCCCCCTCCCGCAGCACAGGCGTGCGCCGGTGGGGTGGGGGGAGCGGTGACTGTGTGGGGGCGCCCGCCAGCGCGAAGGGCGCGCC     
L       GATCATTCATTTGATCTATTTTTCGATTATTATTAAAATTTTGCATTTTTTATCTATAATTGGGAATTAAACTTTTCTCCAAGTACTGAATTCTAACAGCTTAGAACCGTCTGATATTTTAACATAATTTTTAATGTTTATAATTAATGAATTAATATAATTAATAAATTGAAAAGATTTTTATCTATTCAATAATCAGTAGGTACTCTTATTATAACTAACTTCATGAAGTTTAACAATAGACACTATATGTAATCTGAATTGATAATGCAATTTTAGTTTGATTCTATCACCAATTACTGTGTAAAATAAATATTAACTTTTCATAGTTCATAATAAAAACATTATAATTATTTTAATTTGTTCTTAAAATTGCATAAATTTTTGTTAGAATGTTATATTTATTATAGAATTAAATTGTTATTAAGGGATAAAATGTAAACAATATCCATAGCATCATTAATTATAGTTAGCATGACTTTTATGTATTATTTAATACTGCTTAGATCTCAGTATGGCATCTGCAATTGTGTTTTCCGTAAAAAATAGAATTGCATTTAATAATTACCTAAATATTAGCAATTATATATGATTTTTTTTTTGAATATTAACATTCTTGTATAAATTAAATATAACTATGCTATTGGCGGAAAAATTTATAATTAAAAAAATAAATAAACTTAACATTTAAAAATTAAATTATTATAAAGAATAAATAAATTAACTATTTAATGATAAAATACTACTAGTTATTAATTTATCCACTTATTAATTATTTGTGTTTAGTATTGACGTTGTTAGTATGCATTTAATATGTATTTATTTATAATATCTTTTTTTTCTAACTTATTGATAATTTGTAAGATGATCATCCATAAATTTTATAAAATTTTAAAGTTTGTAACATGTGATTTTTTAAAAAAACTATCAAATAAAGTTATATATAAATACATTGAGAAACTAAAAATTGTAACATAGATATGTTAATTCTAATTCAATAGCGGTATCAGCAGAGTTAAAGACGATAGGCTAGTGATCAGAATGAATATGAGATCACACTGTAATATATATAAGGTACATGATCACCCGAATAGTTATTATACTTCGTAACCTATTTACTATCAGCTCTACGTCTTAATCCGAATAGTAACAGTTGGGAGCGTAATGTATCTTTGAGAGTGGCAATAATTTAGACGAAACTGAAAGTTCAGGCACGTTTGGTAGGCAATTTCCGTTGCAAGTCTTCAGAACGTACTAGACGAAGTAATTACAAGATAGGGAATCAGAACCTCGTGACGTATGTACCACTGGAGTACCAGGCACTTATTGTTCATTACCTGTTTGAGTTATATATTGCTTGCGCGCCGCAATTTTGACTTATAGAACCATGCATTTAGTTTACTAGGGAGCTCAAATTAATTTTTATTTCGAAAGCAGTTCAGATAGTCTGAGTGTTCATGACACTGGGTAAGTGATTGTTCACCAGTTTGATGTATCTTAAACCTATCATTATTGGGCATCGAAAACGATGCAACCGAAGTAGAACCTGTAAATACTCACGTTGAAATATCTTTTTCACTAAGTTTCACTTTCGCATACAGTGGGAAGAGCCGAGTGCATTCGGACCCCACACAGAGACAATATCAGAACAAGTTATACTAAAGTGACTATTTGACATCGAGGTACAAAGATGGTGACATAGTTGGTTACAAGGGTATACGAAACTTGACACCAGCGCCTGTTAACGGTGCCGGTTATAAAGGTTCTATAGCTAGACTGTACGAGAAAACGTATACTGTCGGTTTCCTGGGAGGTCGCTCACGTATTACGGATTCCTGCATGCCGAGTTCATCATGAATGTTTTCATAAACAAGACGTAAATGCGCGCAGTAGCAACGACCAGGTATATCGGAAAGGATAGTGTTATCGGGGAACATTGATGACATAGTTTCCTGCGGTCCAACCTGAATTCACGACTATGAATCTCCTGTCAAACTATGAGGGTGCAGACTTTAAACCCTATTAGAGTCCGTATTGCTTTGCTATCCACAAGAACATCCGCTGGACCGTGAGGGTATTTGCTAAGACGGAATGCACCATACGCTTACCGCCGGGATCTAGTGGATGCACTGCGACCGGCGCTTGGCCGGGCAGAACTGAGGGGTAACATCGACCCGTGTTTAACAGCTAGCCTCAACCCGCCTTCGTACTCAAGCCCCGCGTCCAGGAGGAAGATAACTATGGAACTCCCCGTTTGAGGTGGAACACATCGCTAATGGCAGGCTGCTATCGGTCATCGATCAGCCGCCGCAGCACACGGCGTGTCAGGAAGAATTCCGCACAGACCGCAATCGGGACCGTACTAAGTGCCGGTGTCCGGGAGCTCACGGGCGCTGCGGAGTTGATTTAGAGCGTCTCGAGTATTGTTTACCACGTCGGGCTGACCCCCCCTCGGTTTGACCACAAGGCCCAACAGTACCGGGTGTTCACCTTTAGTGCAATTCATCATGGTCGCAGAAAAACATGGGGTATTAGGACCGGATAGGCAGGGCGGCCGTGCATTACCCGTTCAGCTTGTTCCAACCGGTTCGCGTGGGACGATGGCGAATGAAAGTTCGCTCGGACCGAGCTAGTCCATGGGTGCTTGGCTATTTTTGTCTGGATTAACTGGCGTTTCCTTCGGACCCCGGAAGTGCACCCCCGAGATGCTCGACTGGTGGCACCAACATCGGTTCGTCCTAGAGGGTGGGATGTCACGCACCGTAGCGGGGCTGCTCATCTCGACTCAATGTGGTGCACCGCACCGAGAAGAGATTATACGACTGCTGAACTGTCCCTACCGCCAACCCAGCTGGTCTGAGCGCCTGCGAAGTATGCGTCTAAACACTGGGTCGGGCGTTACGCGACCCCAGACAGGACACCGGCTCGGCACGCTGCCCCGACGCCTTAACGCTCCCGGAGGAAAGTAAGGTAAGTTTTCGAGACCGAGTAACAGCCTAGCGCGTGGCGCACGGGACCTCACAGCGCACGCTGCGCCGTTCGGCCGGGGCCCGATCACGTCCTCCCCGCCGGCCTCCGCGGGGGCGAGAGGGGCGTGCTCGGCCTCAGGCGGCCCCAGAGCCCAGGCCCCGAATCCGGTAGACCCCGACCCCGACCATCTCAGGGGGAACTGCCCCTGGCCCACTCCCGTGCACGTTGTTGGGGGCGCCGGGGGTGGTGGGGCGTCTGCCCCCGGCGCAGCGCCCCCGCCGGGGCCAGCAGCGTCTCGACCGGGTAACGAGTGATCGGCCGCCCACGCCTACTACGGCCGGCCCCGGCGTGCGCGAGGCCGCCACCGGCCGGGCACTGCGCCGATAGACGGGGGGGGCCCTGGACGCGCCGGGGCCAGGGCGGGGATGCGTCACCCTGCGCGCGCTGCGCCCTACCGGCGGGCCGGTAAGCGCAGCCCCCCGCGGCCGGGCGGTGACCTAGCCTAGCGGAGGCTAACGTGAAAGCCCGTGGGGGCGGGGACGGCTGCCACTGGGAGGGGGCGGCACGCAGAGACCCCGGGGACGAGCGCAGGCCTCGGCGCCGCTCCGGTGACGCTACGCCGCGGGCACTCGCGGGGCGGTCGCTGGCGCCCGGGTCCGCGGCCTTGGGCGCCGCTAGCCCGGGCCGGCGGGCCGCGCCGCCTAACGTGGGCCCCTTGCGCTCGGTACAGCGTCGCACCCCGCGCCGGCGTGCCCCTGCCAGCACCAGCCCCCCGGCTTTGCTCGGCACCGCGCCCGCGCGCCCGCTTGGGGCAGTCCGCGAGCCGGCCAGGCCGAGCGCGTCGCTCTGCGCGGGGCTGCCGTCTGTGGTGGTCCTGAACGGGCAGCTTGGCGCGGACGGCCAGCCGGTGCAACCGCCCGCACGACCAGGCACTCCACACCGGCCCCGCGTCCGGCAGTCGAGGCGCGCGCCCGTGGGGTGGGGGGAGCGGTGGCTCCGTGGGGGGGGCCGCCAGCGCGGGGGGGGCGCC     
K       GATCATTCTTTTGATCAATTTTTCGATTATTATTAAAATTTTTCATTTTTTATCTATAATCGGGAAATAAACTTTTCTCCAAGTACTGAATTCTAACAGCTTAGAACCGTCTGATATTTTAAAATAATGTTTAAAGTTTATAATTAATGTATTATTATAATTAAAAAATTGAAAAGATTTTTATCTATTTAATAATCAGTAGGAACTCTTATTTTTACTTACTTCATGAAGTTTCACAATAGACACTCTATGTAATCTAAATTGATAATGCAATTTTAGTTTGATTCTATCTTCAATTACTGTGAAATATAAATATTAACTTTACATAGTTCATAATAAAATGATTATAATTATTTTAATTGGTTCTTAAAATTGCATAAATTTTTGTTATAATGTTATATTTATTATAGAATTAAATTGATATTAAGGGAAAAAATGTAAACAATATCCATAGCATCATTAAATATAGTTAGCATGACTTTTATGTATTATTTAATACTGCTTAGATCTCAGTATGGCATCTGCAATTGTCTTTTCCGTAAAAGATAGAATTGCCTTTAATAATTACCTAAATATTAGCAATTATATATGTTTTTTTTTTTGAATATTAAATTTCTTGTATAAATTAGATATAACAATGCTATTTGCGGAAAAATTTTTAATTAAAAAAATAAATAATCTTAACATTTAAAAATTAAATTAATATAATGAATAAATAAAATAACTATTTAATGATAAAATACTACTAGTTATTAATTTATACACTTATTAATTATTTGTGTTTAGTATTGACGGTGTTAGTATGCATTTAATATGTATTTAATAAAAATTTCTTTTTTTTCTAACTTTTTCATAATTTGTAAGATGATCATCCATAAATTTTATAAAATTTTAAAGTTTGTAAAATGTGATTTTTTAAAAAAACTATCTAATAAATTTATATATAAATACATTGAGAAAATTAAAATTGCAACATAGATATATTGATACTAATTCAATAGCGGTAACAGCAGAGTTAAAGACGATAGTCCAGGGATCAGAATGAATACGAGATCACACTGTAATATACATAAGGTACACGATCACCCGAATAGTTATTATACTCCGTAACCTATTTACTATCAGCTCTACGTCGTAACCCGAATAGAAACAGATGGGAGCGTGATGTATCTTTGAGAATGACAATAATTTAGACGAAACTGAAGGTTCAGGCGCGTTTGGTAGGCGATTTCCGTTCCCAGTCTTCAGAAGGGACTAGACGCAGTATATTCAAGATAGGCTATCAGAACCTGAGGACGTATGTACCACTGGAGTCCTAGGCACTTATTGTCCATTAGCAGTTTGAGCTATTTTTTGCTTGCGCGCCGCAATTTTGACTAACAGATCCATGCATTTAGTTTACTAGGGAGCTCGAATTAATTTTTAATCCGAAACCAGTTCAGATAGTCTGAGTATTCATGACACTGGGTATGTGATTGTTCACCAGTTTGATGTATCTTAAACCTATCGTTCTTGGGCATCGTAAACGTTGCAACCGAAGTAGAACCTGTAAATACTCCCGTTGGAATATGTTCTTCGCTTAGTTTCACTTTTGCATACTGTCGGAAGAGCCAAGCGCATTCGGACCCCACACAGGGACTATATCAGAACAAGTTAGACTAAAGTGATCAGTTGACATCGAGGTACAAAGATGGTGACATAGTTGGTTACAAGGGTATACGAAACTTGATACCAGCGCAGGTTAACGGTGCTGCTTATAAAGGCTCTAGAGCTAGACTGTCCGAGAAAACGTATACTGTCGGTTTCCTAGGAGGTCGCTCAATAATTACGGATTTCTGCATGCCGATCTCATCATGCATGTTTTCATAAGCAAGACATAAATGAGTGCAGTAGCAACGCCCAGGTATCTGGGAAATGACAGTATTATCGGGGAACATTAATGTCATAGTTTCCTGCAGGCCAACCTGAAGGCACAACTATGAATCTCCTGCTAGACTAAGAGGGTGTCAACTTTGAACCCTATTAGAGACCGTTTTGCTTCGGTATCCACAAGAAGATCCGCTGGACCGTGAGGGTATTTGCTAAGAGGGTGTGCACCTTACGCTTACCGCCGGGATGTAGTGGATGCACTGCGACAGGCCCGTTGCCGGGCAGATCTGAGGGATAACATTGACCCGTGATCAACAGCTAGCCTCAACCCGCCTTCGTACTCAAGCCCCACATCCAGGAGGAAGAAAACTATGGACATGCCCGGTTTAAGTCGAACACGTCGGTAATGCCCGGCGGCTACGGGTAGTCGCAAAGCCGCCGGAGCACCCTGCGTGTCAGGAATGATCTCGCAGAGACCACAATCGGGACCGTACTAAGCGCCGGTGTCCGGGAGCGCACGGGCGCTGCGGGGTTGATTTACAGCTTTTACCGTACCACTTACCACGCCTGGCAAACCCCCCCTCGGGTAGTCCAGAAGGTCCAAGAGTACCGGGCGTTCGCCTATCCTGCAATTCATCATGGTCGCAGAAAATCATGGGTTATTAGGACCGGATAGGCAGGGCGGGCGTGCATCTTCCGTTCAGCTAGTTTCAATCGGTTCGCGTGGAACCGTCGCGAATGAAAGCTCGCTCGGACCGAGCTAGGCCATGGGCGGTTGGCTCTTTTTGTCTGGATTTACTGGAGTTTCCTTCGGTCCCCGGAAGCGCACCCCCGAAATGCTCGCCCGGTCGCACCAACATCGGTTCGTCCAAGAAGGAGGGAGCTCACGCACCGTAGCGGAGCTGCTCATCTCGACTCATTGTGGTGCACCGCACCGTCAAGGGATTAAACAACTGCCGAACAGATGCTACCGCCAACGCCGCCGGTCTGAGCGCGTGCGAACTATGCTTCTAAACGATGGGACGGGCGTTATGCGGCACCGGACAGGACACTGGCGCGGTTCGCTGCGCCGACGCCTTAACGCCCTCAGAGGAAAGTAAGGTAAGTTTTCGTGAACGTGTAACAGCCTAACACGCGGCGCAGGGGACCTGACACCGCACGCTGCGCCGCTGGGGGGGGGCCCCATCACGTCCTCCCCGCCGGCCTCGGCGGGGGCGAGAGGGGCGTGGTCGGCGTCAGGCCGCCACAGAGCCCAAGCCCCGAGTCCCGGAGACCCCGCCCCCGACCATCTCAGGGGGGACTGCCCCTGGCCCACTCCCGCGCACGTTGTTGGGGCCGCCGGGGGTGGTGGGGCGGCTGCCCCCGGCGCAGCGCCCCGGCCGGGGCCGGCAGCGTGTCGACCGGGTGACGAGCCAGCGGCCCCCCACGGCTAGTCCGGCCGGCCCCGGCGTGCCCGACGCCCCCACCGGCGGGGCACTGCGCCGATAGCCGGGGAGGGCACTGGACGCGCGGGTGCCAGGGCGGGGATGCGACACCCTGCGCGCGCTGCGCCCTACCGGGGCGCCGGTACCCCCAGCACGCCGCGGCCGGGCGCTAACCCGGCCTAACGGAGGCGACCCTGAAAGCCCGTAGGGGCGGGCTCGGCTGCCAGTGGGGGGGGGCGGCACGCAGAGACCCCGGGGATGAGCGCAGGCCTAGGCGCCGCTCTGGTGACGCTACGCCGAGGGCACTCGCGGAGCGATCGCTGGCCCGCGGCTGCGCGGCGTTGGGCGGCGCTAGCCCAGGCCGGCAGGCCGCGCCCCATTACGTGGGCCCCTTGCGCTCTGTACAGCGGCGCACCCCGCCGAGCCGTGCCCCTGCAAGCACCAGCCCCCCGGCTTTACTCGGCACCGCTCCCGCGCGCCCGCATGGGGCAGTGCGCGAGGCGGGCAGGCCCCGCGCGTCGCTCTGCGGGGGGCTGCCGTGTGTGGTGGTCCTGCACGGGCAGCCCGGCGCGGAGTGCCAGACGGTGCCGCCGCCCGCGGCAGCAGGCACTCAACACCCGGCCCGCCTCCGGCAGCCGAGGCGCGCGCCGGTGCGGTGGCGGGAGCGGTGGCTCTGTGGGGCGGCGCGCCAGCGCGAAGGGCGCGCC     
J       AATCATTCTTTTGATCCATTTTTAGATTTTTATTAAAATTTTTCATTTTTTATCTACAAATGGGAAATAAACTTTTCTCCAAGTACTGAATTCTAACAGCTTAGAACCGGCTGATATTTTAATAGAATGTTTAAGGTTTATAATTAATGAATTAATATAATTATAAAATTGAGATGATTTTTATCAATTCAATAATCAGTAGGTACTCTAATTTTAACTTACTTCATGAAGTTTTACAATAGACACTTTATGTAATCTGAATTGATAATGCAATTTTAGTTTGATTCTATCACCAATTACTGTGAAAAATAAATATTAACTTTCCATAGTTCATAATAAAAAGATTATAATTATTTTAATTTGTTCTTAAAATTGCATAAATTTTTGTGAAAATATTATATCTATTATAGAACTAAATTGTTATTAAGGGAAAAAATGTAAACAATATCCATAGCATCATTAATTATAGTTAGCATGACGTTTATGTATTATTTAATACTGCTTAGATCTCAGTATGGCATCTGCAATTGTCTTTTCCGTAAAAAATTGAATTGCATTTAATAATTACCTAAATATTAGTAATTATGTAAGTTTTTTTTTTTGAATATTAATTTTCTTTTATAAATAATATATAACAATGCTATTTGCGGTAAAATTTATAATTAAATAACTAAATAAACTTAACATTTAAAAATTAAATGATTATAAAGAATAAATAAACTAACTATTTACTGATAAAATACTACTGGTTATTAATTTATTCACTTATTAATTATTTGTGTTTAGTATTGACGATGTTAGTATGCATTTTATATGTATTTATTAAAAATATCTTTTTTTTCTAACTTATTAATACTTTGTAAGATGATCATCCATAAATTTTATAAAATTTTAAAGGTAGTAAAATGTGATTTTTTAAAAAAACTATCAAATAAAGTTATGTATAAATACATTGAGAAATTAATAATTGAAACATAGATATGTTAATACTAATTCAATAGCGGTAACAGCAGAGTTAAAGACGATAGTCTAGGGATCAGAATGAATACGAGATCACACTGTAATATACATATGGTACATCACCACCCGAATAGTTATTATACTCCGTAAACTATTTACTATAAGCTCTACGTCGTAATCCGAATAGTAACAGTTGGGAGCGTAATGTATCTTTGAGAATGGCAATAATTTAGACGAAACTGAATGTTCAGATACGTTTGGTAGGCTATTTCCGGTGCAATTCTTCAGAAGGGACTAGACGAAGTACTTCCAAGATAGGTGATCAGAACCTGAGGACGTATGTAACACTGGACTCCCAGGCACTTATTGTTCATTAACAGTTTGAGTTATATTTGGCTTGCGCGCCGCAATTTTGACTTACAGATCCATGCATTTAGTTTTCTAGGGAGCTCAAATTAATTTTTATTAAGGAAACAGTTCAGATAGTCTAAGTGTTCATGTCACTAGGTATGTGATTGTTCACCAGTTTGATGTATCTTAAACCTATCCTTGTTGGGCGTCGAAAACGATGCAACCGAAGTAGAACCTGTAAATACTCACGTTGAAATATCTTGTTCACTAAGTTTCACTTTCGCATACCGTAGGAAAAGCCGAGTGCATTCGGACCCCACTCAGGGACTATACCAGAACAAGTTATACAAAAGTGACTAGTTGACATCGAGGTACATAGATGGTGACATAGTTGGATACAAGGGTATACGAAACTTGACACCAGCGCCGGTTAACGGTGCCGCTTATAAAGGTTCTAGGGCTAGACTGACCGAGAAAACGTATACTGTCGGTTTCCTAGGCGGTCGCTCATGTATTACGGATTTCTGCATGCCGATCGCATCATGCATGTTTTCATAAACAAGACATAAATGTGGGCAGTAGCAACGGCCTGGTATATGGGAAAGGATAGTGTTATCGGGGACAATTAATGGCATAGTTTCCTGCTTTCCAACCTGAATGCACCACTATGAATCTCATGACAAACTCAGAGGGTGCCGACTTTGAACCCTATTAGAGACCGTGTTGCTTTGATATCCACAAGAACATCCGCTGGAAGGTGAGGGTATTTTCTAAGACGGATTTCACCAGACGCTTACCGCCGGAATCGAGTGGATGCAATGCGACAGGCGCCTGGCCTGGCAGAACTGAGAGCTAACGTGGACCCGTGTTTGACAGCTAGCCTCAACCCGCCTTGGTACCCAAGCCCCACTTCCAGGAGGAAGCAAACTATGGAACTGCCCGGTTGAAGTGGCACACGTCGGTAATGCCAGGCGGCTACGGGTAGTCGCCAAGCCGCCGGAGCACCCCGCGTGTGAGGATGCATTGCGCAAAGACCGCAATCGGCACCGTACTAAGTGCCGGTGTCCGGGAGCCCACGGGCGCTCCGGGGTTGATTAAGAGCTTCTTACGTACGGATTATCACGACTGGCTCACCCCCACTCGGGTAGGCCAGAACGTCCAAGAGTACCGGGCGTTCACCTGTCGTGCAATTCATCATGGTCGCAGAAAATCATGGGGTATTATGACCGCATAGTGAGGGCGGCCGTGCATGTTCCGTCCAGCTGATTCCAACCGGTTCGCCTGGAACCCTCGCGCATGAAAGTTCGCTCGGACCGAGCTAGTCCATGGGTGGTTGGCTATTTTTGTCGGCATTAACTGGAGTTTCCTTCGGACCCCGGAAACGCACCCCCGATATCCTAGACCGGTTGCACCAACATCGCTTCGTCCGAGATGGAGGGAGCTCACGCACCGTAGGGGGACTGCTCATCTCGACTCAATGTGGAGCACCACAGCGTTAACAGAATATACGACTGCTGAACAGATGCTACCGCCAACTCGTCGGGTCTGTGCGCCTCCGAACTATGCATCTAAACAATGGGCCGGACGTTAAGCGACACCGAACAGGACACCGGCTCCGTTCGCTGCTCCGACGCCTTAACGCCGCCAGAGGAAAGTAAGGTAAGATTTCGTAATCGAGTACCAGCCTAACACGGGGCGCACGGGACCTGACAGCGCACGCTGCGCCGTTGGGCCGGGGCCCCATTACGTCCTCCCCGCCGGGCTCGGCGCCCGCGAGGGGGGCGTGGTCGGCGTCAGGCGGCCAGGGAGCCCACGCCCCGACTCCGGTAGAGCCCGACCCCGACCATCTCACGGGGGACTGCCCCTGGCCCACTCCCGCGCACGTTGTTGGGGGCGCCGGGGGTGGTGGGGCGGCTGCCCCCGCCCCAGCACGCCGGCCGCGACCGGCAGCGTCTCGACCGGGTAACGACGCAGCGGCCCCCCACCACTAGTACGGCCGGCCCCGGCGTGCCGGACGCCTCCACCGGGGGGGCACTGCGCCGATAGACGGCGAGGACACTGGACGCGCCGGCGCCAGGGCGGGGATGTCTCACCCTGCGCGCGCTGCGTCGCACCGGGGGGCCGGTAACCCCAGCCCGCCGCGGCCGGGCGCTGACCCAGCGTAACGGACGCTATCCTGAAACCGCGGGCGGGCGGGGCCGGCCGCCACTGGGAGGGGGCGGCACGCATAGACCCCGGGGACGAGCGCAGGCCTCGGCGCCGCTCTGGTGACGCTACGCAGGGGGCACTCGCGGGGCCATCGCTGGCGCCCGGCTGCGCGGCGTTGGGCGGCGCTAGCCCGGGCCGGCGGGCCCCGCCTCCTTACGTGGGCCCCTTCCGCTCGGTACTGGGGCGCACCCCGGCCTGGCGTGCCCGTGTAAGCACCAGCCCCCCCACTTTACTCGGCATCGCCCCGGGGCGCCGGCCTGGGGCAGTCCGCGGGGCGCGCAGGCCGCGCGCGTCGCTCTGCGCGGGGCTGCCGTCTCTGTTGATCCGGCACGAGCAGCTCGGCGCGGAGTGCCAGACGGTGCCGCCGCCCGCGCGACCAGGCACTCGACAACGGGCCCGCCTGCGGCAGCCGAGGCGCGCGGCGGTGGGGTGGAGGGAGCGGTGTCTCTGTGGGGGGGCGCGCCAGCGCGAAGGGAGCTCC     
I       GATCATTCATTTGATCAATTTTTCGATTTTTATTAAAATTTTTCATTTTTTATCTATAATTGGGAAATAAACTTTTCTCCAAGTTCTGAATTCTAACAGCTTAGAACCGTCTGATATTTTAATATAATTTTTAACGTTTATAATTCATGAATTAATTAAATTACAAAATTGACAAGATTTTTATCTATTCAATAATCAGTAGGCACTCTGATTTTAACTTACTTCATGAAGTTTGACAATAGACACTTTATGTAATCTGAATTGATAATGCAATTTTAGTTTGATTCTATCACCAATTACTGTGAAAAATAAATATTAACTTTACATAGTTCATAATAAAAGTATTATAATTATTTTAATTTGTTCTTAAAATTGCATAAATTTTTGTCAAAATTTTATATTTATTATAGATTTAATTTGTTATTAAGGGAAAAAATGTAAACAATATCCATAGGATCATTAAATATAGTTAGCATGACTTTTATGTATTATTTAATACTGCTTAGATCTCAGTATGGCATCTGCAATTGTCTTTTCCGTAAAAAATTGAATTGCATTTAATAATTACCTAAATATTAGAAATTATATATGCTTTTTTTTTTGAATATTTAATTTCTTATATAAATGATATATAACTATGCTATTAGCGGAAAAATTTGTAATTCAATAGATAAATAATCTTAACATTTAAAAATTAAATCATTATAATGAATAAATAAAATAACTATTTAATGATAAAATACTACTAGTTATTAATTTATCCACTTATTAATTATTTGTGTTTAGTATTGACGGTGTTAGTATGCATTTTATTTGTATTTAATAATAATATTTTTTTTTTCTAACTTATTTATATTTTGTAAGATGATCATCCATAAATTTTATAAAATTTTAAAGTTTGTAAAATGTGATTTTTTAAAAAAACTATCTAATAAAGTTATTTATAAATACATTGAGAAAGTGAAAATTGCAACATAGATATGTTAATACTAATTCAATAGCGGTATCAGCAGATTTAAAGACGATAGTCCAGGGATCAGAATGAATATGAGATCACACTGTAATATACATACGGTACATGAACACCCGAATAGTTATTATACTGCGTAACCTATTTACTATAAGCTCTACGTCTTAATCCGAATAGTAACAGCTGGGAGCGTAATGTATCTTTGAGATTGACAATAATTTAGACGAAACTGAAAGTTCAGGCACCTTTGGTATGCCATTTCCGTTCCTACTCTTCAGAAGGGACTAGACGTAGTACAATCAAGAAAGGATATCAGAACCAGGGGACGTATGTACCACTGTAGTTTGATGCACTTATTGTCCATTACCAGTTTGAGTTATATTTTGCCTGCGCGCCGCAATTTTGACTTACAGATCCATTCATTTAGTTTACTAGGGAGCTCCAGTTAATTTTTATTTAGAAACCAGTTCAGATAGTCTGAGTTTTCATGCCACTGGGTATGTGATTGTTCACCAGTTTGATGTATCTTAAACCTATCGTTCTTGGGCATCGTAAACGATGCAACCGAAGTAGAACCTGTAAATACTCGCGTTGAAATACCTTGTTCTCTAAGTTTCACTTTTGCATACAGTCGGAAGAGCCGAGAGCATTCGGGCCCCACACAGGGACTATATCAGAACAAGTTAAACTAAAGTGAATAATTGACATCGAGGTACATAGATGGTGACATAGTTGGTTACAAGGGTAGACGAAACTTGACACCGGCGCCGGTTAACGGTGCCGCTTATAAAGGTTCTATAACTAGACTGTACGAGAAAACGTATACTTTCGGTTTCCTAGGTGATCGCTCATGTATTTCGGATTGCTGCATGGCGACTTCATCATGCATGTTTTCATAAACAAGACTTAATTGTGCGCTGTAGCAACGACCAGGTATTTAGGGAATGAGAGTGTTATCGGGGAGCATTCATGCGATAGTTTCCTGCTATCCAACCTGAATGCACCACTATGAATCTCCTGTCATTCTGAGCGGGTGCCGACTCTGAACCCTATTAGAGACCGTGTTGCTTCGCTATCCACAAGAATATCCGCTGGAAGGTGAGGGTATTTACTAGGACGGATTCCAGCTTACGCTTACCGCCGGGATCTAGTGGATGCACTGCGACCGGCGCCTAGCCCGGCAGAACTGAGGGGTAGCGTCGACCCGTGCTTAACAGCTAGCCTCAACCGGCCTTTGTACTCAAGCCCCACGTCCAGGAGGAAGCAAACTATGGAACTGCGAGGTTGAAGTTGAACACGTCGGGAATGCCAGGCGGCTACGGGTAGTCGCTAAGCCGCTGGAGCACACGGCGTGTCAGGAAGCCTTCCGCACAGACCGCAATCGGGACCCTACTAAGTGCCGGTGTCCGGGAGCTCACGGGCGCTGCGGAGTTGATGTAGAGCGTCTCGTGTACGACCTATCACGCCGGGTTCACCCCCCCTCGGGTAGTCCAGAACGTCCAAAAGTACCGGGCGTTCACCTATCGTGCAATTCATCGTGGTCGAAGAAAAGCATGGGGTATTATGACCGAATAGGCAGGGCGGGCGTGCATATCCCGTCCAGCTGGTTCCAACCTGTTCGCGTGGTACGATGGCGGATGAAAGCTCGCTCGGACCGAGCTAGGCCATGGGTGGTTGGCTATTTTTGTCCGGATTCACTGGAGTTTCCTTCGGCCCCCGGAAGAGCGCCCCCGATATGCTCGACCGGTCGCACCAACATCGCTTCGTCCAATACGGTGGGACCTCACGCACCGTGGCGGCGCCGCTCACCTCGACTCAATGTGGTGCACCTCACCGTCTAGAGAATGTACGACTGCTGAACGGGAGCTACCGCCAACCCAGCTGATCTGAGCGCCTACGAACTATGCGTCTAAACATTGGGCCGGGCGTTAAGCGACGCCGGACAGGACACTGGCTCCGTTCGCTGCGCCGACGCCTTAGCGCCGAGGGGGGAAAGTAAGGTCAGTTTTCGTGACCGAGTGATAGCCTAGCACGGGGCGCACGGGACCTTACAGCGCACGCTGGGCCGTTGGGCCGGGGCCCCATCACGTCCTCCCCGCCGGCCTCGGCGCGCGCGAGCGGGGCGCGGTCGGCGTCAGGCGGCCAGAGAGCCCACGCCCCGAGTCCGGTAGAGCGCGACCCCGACCATGTCACGGGGAACTGCCCCTGGCCCACTCCCGCGCACGTTGTTGGGGCCTCCGGGGGTGGTGGGGCGCCTGCCCCCGGCGCAGCGCGCCGGGCGGAGCCGGCAGCGTCTCGACCGGGTCACGAGCGAGCGGCCCCCCAAGTCCACTCCGGCCGGCCCCGGCGTGCGCCGGGCCCCGACAGCCGCGGCACTGCGCCGATAGACGGGGAGGGCTCTGGACGCGCCGGGGCCAGGGCGGGGATGCGTCCGCCTGCGCGTGCTGCGCCCTACCGGGGGGCCGGTAGCCCCAGCACGCCGCGGCCGGGCGCTGACCCAGCCTAACGGAGGGTCTCGTGAGACCACGTGGGGGCGGGCACGGCCGCCACTGGGAGGGCGGGCCACGCACAGACCCCGGGGACGAGCGCAGGCATCGGCGCCGCTCTGGTGACGCTCCGCGGGGGGCACTCGCGGGGCGATCGCTGGCGCGCGGCTGCGCAGCGTTGGGCCTCGCTACCCTGGGCCGGCGGGCCGCGCCCCCTTACGTGGGCCCCTTGCGCTCTGTACAGGGGCGCACCCCGCCCAGCCGTGCACGTGCCAGCACCAGCCCCCCCGCTTTCCTCGGCACCGCCCCCCCGCGCCCCCTTGGGCTAGTGCGCGAGCCGCGCAGGCCGCGTGCGTCGCTCTGCGCGGCGCTGCCGTGTGTGGGGGTCCTGCACGGGCAGCTCGGCGCGGAATGCCAGACGGTGCCGCCGCCCGCGCGACCAGGCACTCCACAACGGGCCCGCCTCCGGCGGACGAGGCGCGCGTCGGTGGCGTGGCGGGAGCGGTGCCTCTGTGGGGGGCCGCGCCAGCCCGAAGGGAGCGCC     
H       GATCATTCATTTGATCGATTTTTCGATTATTATTAAAATTTTTCATTTTTTATCTATAATTGGGAATTAAACTTTTCTCCAAGTACTGAATTCTAACAGCTTAGAACCGTCTGATATTTTAATAGAATTTTTAATGTTTATAATTTATGAATTAATAAAATTATAAAATTGATAAGATTTTTATCTATTCAATAATCAGTAGGTACTCTTATTTTAACTAACTTCATGAAGTTTAACAATAGACACTATATGTAATCTGAATTGATAATGCAATTTTAGTTTGATTCTATCACCAATTACTGTGTAATATAAATATTAACTTTCCATAGATCATAATAAAAGGATTATAATTATTTTAATTTGTTCTTAAAATTGCATAAATTTTTGTAAGAATGTTATATTTATTATAGATTTAAAATGATATTAAGGGAAAAAATGTAAACAATATCCATAGAATCATTAATTATAGTTAGCATGACTTTTATGTATTATTTAATACTGCTTAGATCTCAGTATGGCATCTGCAATTGTCTTTTCCGTAAAAAATTGAATTGCCTTTAATAATTACCTAAATATTAGCAATTATATAAGATTTTTTTTTTGAATATTAAAATTCTTATATAAATAATATATAACTATGCTATTTGCGGAAAAATTTTTAATTAAAAATATAAATAATCTTAACATTTAAAAATTAAATTAATATAAAGAATAAATAAAATAACTATTTATTGATAAAATACTACTTGTTATTAATTTATCCACTTATTAATTATTTGTGTTTAGTGTTGACATTGTTAGAATGCATTTGATATGTATTTATTAATAATATTTTTTTTTTCTAACTTATTTATATTTTGTAAGATGATCATCTATAAATTTTATAAAATTTTAAAGTTTGTAAAATGTGATTTTTTATAAAAACTATGTAATAAAGTTATATATAAATACATTGAGAAGTTTACAATTGAAACATAGATATGTTAATACTAATTCAATAGCGGTATCAGCAGAGTTAAAGACGAGAGCCTAGTGATCAGAATGAATATGAGATCACACTGTAATATACATAAGGTACATGAACACCCGAATAGTTATTATACTTCGTAACCTATTTACTATTAGCTCTACGTCGTAATCCGAATAGTAACAGCTGGGAGCGTTCTGTATCTTTGAGAGTGACAATAATTTAGACGAAAGTGAAAGTTCAGACGCCTTTGGTAGGCTATTTCCGTTCCAACTCTTCAGAAGGGACTAGACGTAGTATGAGCAAGATAGGGAATCAGAATCTGAGGACGTATGTACCTCTGGAGTCCCATGCACTTATTGTACTTTACCAGTTTGAGATATATTTAGCTTGCGCGCCGCAATTTTGACTTACAGATCCATCCATTTAGTTTACTAGGGAGGTCGATTTAATCTTTACTACATAACCAGTTCAGATAGTCTGAGTGTTCATGCCACTGGGTATGGGATTGTTCACCAGTTTGATGTATCTTAAACCTATCATTTTTGGGCATCGGAAACGATGCAACCGAAGTAGAACCTGTAAATACTCACGTTGAAAAATCTTATTCTCTAAGTTTCACTTTTGCATACCGTGGGAAGAGCCCAGAGCATTCGGACCCCACACAGAGACTATATCAGAACAAGTTAGACTAAAGTGAGTATTTGACACCGAGGTACATAGATGGTGACATAGTTGGTTTCAAGGGTATACGAAACTTGAGACTAGCGCCGGTTAACGGTGCCGTTTATAAAGGTTCTAAAGCTAGACTGTCCGAAAAAACGTATACAGTCGGTTTCCTAGGAGGTCGCTCATGAATTACGGATTGCTGCATGCCGATCTCATCATGCATGTTTTCATAACCAAGACATAAATGCGGGCAGTAGCAAAGCCCAGGTATATGGGAAAGGAAAGTGTTATCGGGGACAATTAATGATATAGTTTCCTACTTTGCAACCTGAATGCACCACTATGAATCTCCTGCCAGACTTAGAGGGTGCCGACTTTGAACCCTAATAGAGACCGTGTTGCTTAGTTATCCACAAGAACATCCGCTCGAAGGTGAGGGTCGTTCCTAAGACCGCTTCCAGCATTCGCTTACCGCCGGGATCAAGTGGATGCACTGCGACGGGCGCGTAGCCCGGCAGAACTGAGCGGGAACATAGACCCGTGTTTAACAGCTAGCATCAACCGGCCTTGGTACTCAGGCCCCACCCCCAGGAGCAAGTAAACTATGGAACTGCGCGGTTGGTATTGCACACTTCGGTAATGCCAGGCCGCTACAGGTAGTCGCTAAGCCGCCGGAGCACACGGCGTGTCAGGAAGTATATCGCAAAGACCACAATCGGGACCCTACTAAGTGCCGGTGTCCGGAAGCTCACGGGCGCTGCGGTGTTGATTTAGAGCATCTCTCGTACGACTTATCACGGCGGGACCACACCCCCTCGGGTAGCCCAGAACGTCCAAGAGTACCGGGCGTTCGCCTATCGTGCAATTCAGCGTGGTCGCAGAAAAACATGGGGTATTATGACCGGATAGACAGGGGGGACGTGCCTCTTCCGTCCAGCTCGTTACAACCGGTTCGCGTGGAACGATGGCGAATGAAAGTTCGCTCCGACCGACCTAGCCCATCGGTGGTTGGCTATTTTTGTCGGGATTTACTGGGGTTTCCTTCGGACACCGGAAGAGCACCCACGATATGTTTGACCGGTCGCACCAACATCGGTTCGTCCAATAAGGGGGGAGCTCACGCACCCTACAGGGGCTGCTCATCTCGACTCAATGTGGTGCACCGCACCGTTGATAGACTACACGACTGCTGAACAGGCGCTACCGCCAACCCCGCTGGTCTGTGCGCCTGCGAACTATGCGTCTAAACAGTGGGCCGGGCGTTAAGCGTCGCCGGACAGGACACGGGTACCGTTCGCTGCACCGACGCCTTATCGCCGACAGAGGAAAGTAAGGTAAGTTTTCGTTACCGAGTAACAGCATAGGACGCGGCGCACGGGACCTAACAGCGCACGCTGCGCCATTGGGCCGGGGCCGCATCACGTCGTCCCGGCCTGCCTCGGCGCGCGCGAGAGGGGGGTGGTCGCCGTCAGGCGGCCAGCGAGCCCAGGCCCCGAGTCCAGTAGACCCCGACCCCGACCATCTCATGGGGGGCCGCCCCTGGCCCACTCCCGCCCACGTTGTTGGGGGCGCCGGGGGTGGTGGGGGGGCTGCCCCCCGCGCAGCGCCCCGGCCGGGGCCGGCAGCGGTTCGACCGGGTAACGAGGGAGGCGCCCCCCACGACTACTCCCGCCGGCCCCGGCGTGCAGCAGGCCCGCACCGGCGGGGCACTGCGCCGCTAGACGGGGAGGACTCTGGACGCGCCGGGTCCAGGGCGGGGATGCGTCACCCTGCGCGCGCTGGGTCGGACCGGTGGGCCGGTGACCCCAGCACGCCGCGGCCGGGCGCTGACCCCGCCTAACGGAGGCTACCCTGACACCCCGTGGGGGGGGCCCCGGCCGCCACCGGGAGGGAGGGGCCCGCAGAGACCCCGGGGACGAGCGCAGGCCTCGGCGCCGCTCTGGTGAAGCTACGCGGGGGGCACTCGCGGCGCACTCGCTGGCGCGCGGCTGCGGGCCGTTGGGCGTCGCTAGCCGGGGCCGGCGGGCCGCGCCGCCTTACGTCGGCCCCTTGCGCTCGGTACAGGGGCGCACCCCGCGGCGCAGTGCCCCTGCAAGCACCAGCCCCCCGGCTTTCGTCGGCAGCGCCCGCAAGCGCCCCCATGGGGCAGTGCGCGCGCCGCGCAGGCCGGGCGCGTCGCTCTACGCGGGGCTGCCGTCTGAGGCGGACCCGCATGGGCAGCTGAGCGCGGAATGCCAGACGGTGCAGCCGCCCGCGCGAGCAGGCACTCAACACCGGGCCCGCGTGCGGCAGGGGAGGCGCGGGGCGGTGGGGTGGCGGGAACGGTGGCTCTGTTGGGGGGGGCGCCTGCGTGAGGGGAGCGCC     
G       GATCATTCTTTTGATCAATTTTTCGATTATTATTAAAATTTTGCATTTTTTATCTATAGTTGGGAATTAAACTTTTCTCCAAGTTCTGAATTCTAACAGCTTAGAACCGTCTGATATTTTAATACAATTTTTAAGGTTTATAATTTATGAATTAGTATAATTATAAAATTGATAAGATTTTTAACTATTCAATAATCAGTAGGTACTCTTATTATTACTCACTTCATGAAGTTTAACAATAGACACTTTATGTAATCTGAATTGATAATGCAATTTTAGTTTGATTCTATCTACAATTACTGTGAAATATAAATATTAACTTTACATAGATCATAATAAAACAATTATAATTATTTTAATTAGTTCTTAAAATTGCATAAATTTTTGTTAAAATTTTATATATATTATAGATTTAATATGTTATTAAGGGAAAAAATGTAAACAATATCCATAGAATCATTAATTATAGTTAGCATGACTTTTATGTATTATTTAATACTGCTTAGATCTCAGTATGGCATCTGCAATTGTATTTTCCGTAAAAAATAGAATTGCTTTTAATAATTACCTAAATATTAGCAATTATATAGGTTTTTTTTTTTGAATATTAAAATCCTTATATAAATCACATATAACTATGCTATTTGCGGAAAAATTTTTAATTAAAAATATAAATAATCTTAACATTTAAAATTTAAATTATTATAAAGAATAAATAAATTAACTATTTATTGATAAAATACTACTCGTTATTAATTTATCCACTTATTAATTATTTGTGTTTAGTATTGACTATGTTAGTATGCATTTTATATGTATTTATTAAAAATTTATTTTTTTTCTAACTTATTTATATTTTGTAAGATGATCATCCATAAATTTTACAAAATTTTAAAGCTTGTAATATGTGATTTTTTAAAAAAACTATCTAATAAAGTTATATATAAATACATTGAGAACCTCAAAATTGTAACATAGATATGTTAATCCTAATTCAATAGCGGTAACAGCAGAGTTAAAGACGATAGTCGAGTGATCAGAATGAATAAGAGCTCACACTGTAATATACATAAGGTACATGAGCACCCGAATAGTTATTATACTACGTAACCTATTTACTATAAGCTCTACGTCTTAATCCGAACAGTGACAGCTGGGATCGTAATGTATCTTTGAGACTGACAATAATTTAGACGAAACTGAACGTTCAGCCACCTTTGGTACGCTATTTCCGGTCCGATTCTTCAGAAAGGATTAGACGTAGTACATCCAAGATAGGCTATCAGAACCGTAGGACGTATGTATCACTGGAGTCCCAGGCACTTATTGTTCATTAACAGTTTGAGATATATTTAGCTTGCGCGCCGCAATTTTGACTTACAGAGCCATGCATTTAGTTTACTAGGGAGTTCTAATTAATTTTTAGTTTGAAACAAGTTCAGATAGTCTGAGTCTTCATGTCATTGGGTATGTGATTGTTCACCAGTTTGATGTATCTTAAACCTATCGCTTTTGGGCATCGTAAACGATGCAACCGAAGTAGAACCTGTAAATACTCCCGTTGGAATATCTTGTTCACTAAGTTTCACTTTCGCATACAGTAGGAAGAGCCGAGAGCATTCGGACCCCACTCAGAGACTATATCAGAACAAGTTAGACTAAAGTGAGTACTTGACATCGAGGTACACAGATGGTGACCTAGTTGGTTACAAGGGTATACGAAACTTGAGAACAGCGCCGGTTAACGGTGCCGCTTATAAAGGTTCTATAGCTAGACAGTGCGAGAAAACGTATACTCTCGGTTTCCTCAGAGCTCGCTCATGAATTACGGATTCCTGCATGCCGAGGTCATCATGCATGTTTTCATAAGCAAGACCTAAGTGAGGGCAGTGGCAACGACCAGGTATTTAGGGAAAGAGGGTGTTAACGGGGAAAATTAATGTAATAGTTACCTGCAATACAACCTGAAAGCACCACTATGAATCTCCTGCCACACTAAGTGGGTGCCTACTTTGAACCCTATTAGAGACCGTTTTGCTTCGGTATCCACAAGAACATCCGCTGGATCGTGAGGGTATTTCCTAAGACGGATTACAGCCGGCGCTTACCGCCGGGATCTAGTGGATGCACTGCGACAGGCGCGTGGCCAGTCATAACTGAGGGGTAACATGGACCGGTGTTCAACAGCTACCATCAACCGGCCTTCGTACTCAAGCCCCACTCCCAGGAGCAAGAAAACTATGGAACTGCCCGGTTTCGGTTGCACACGTCGGTAATGACAGGCTGATACCGGTAGTCGCCAAGCCGCCGGAGCACACAGCGTGTCAGGCAGCATCCCGCAAAGACCACAATCGGGACCTTACTAAGTGCCGGTGTCCGGGGGCTCACGGGCGCTGCGGGGTTGATTTAGAGCGTCTCTCGTACTACCTATCACGCCCGGGTCACCCCCCCTCGGGTAGTCCAGAACGTCCAAGAGTACCGGGCGTTCACCTATCGTGCAATTCATCGTCGTCGCAGAAAAACATGGGGTATTATGACCGTATAGGCAGGGCGGCAGTGCATCCGCCGTCCAGCTGGTTTCAACCGGTTCGCGTGGAACTATGGCGGATGAAAGTTCGCTCGGACCGAACTAGCCCATGGGTGATTGGCTATTTTTGTCCGGATTCACTGGTGTTTCCTTCGGACCCCGGAAGAGCACCCGCGAGATGCTGGAACGGTCGCACCAACATCGGTTCGTCCAATAAGGGGGGAGCTCACGCATCGTATTGGAACTGCTCATCTCGACTCAATGTGGTGCACCGCACCGTCAAGAGATTAAACCACTGCTGAACAGATGCTACCGCCAACGCAGTTGGTCTGAGCGCCTGCGAACTATGCGTCTAAACACTGGGCCGGGCGTTAAGCGACGCCGCACAGTACCGTGGAGCGGCGCGGTGCACCGACGCCTTAACGCCGCCAGAGGAAAGTAAGGTAAGTTTTCGCGAACGAGTAACAGCCTAGCACGCAGCCCACGGGACCTGACAACGCACGCTGCGCCGTTCGGCCGGGGCCCTATCACGTCCTCCCCGCCGGCCTCGGCGGGCGCGAGCGGGGCGTGGTCGGCGTCAGGCGGCTAGGGAGCCCACGCCCCGAATCGGGTAGACCCCGACCCCGACCATCTCAGGGGGGACCGCCCCTCGCCCACTCCCGCGCACGTTGTTGGGGGCGCCGGGGGTGGTGGGGCGGCTGCCCCCGGCGCAGCCCCCCGGCCCGGGCCGGCGGCGTGTCGACCGGGTAACGAGGGAGCGGCCCCCCACGTCCACTCCGGCCGCCCCCGGCGTGCGGGACGCCCCCACCGACAGGGCACTGCGCCGGTAGACCGGCAGGCCACTGGACGCGCCGGGGCCAGGGCGGGGAAGCCTCCCCCTGCGCGCGCTGGGCCCTCCCGGGGGGCCGGTAACACCAGCACGCCGCGGCCGGGCGCTCACCCAGCCTAACGGAGGGTATCGTGAGATCGCGTAGGGGCGGCCGCGCCCGCCACTGGGGGGGGGCGGCACGCAAAGACCGCGGGGACGAGCGCAGGCCTCGGCGCCGCTCTGGTGACGCTACGCAGGGGGCACTCGCGGGGCAGTCGCTGGCGCGCGGCTGCGCGGCGTTCGGCGCCGCTAGCCCCTGCCGGCGGGCCGAGCCCCCTCACGTGGGCCCCTTCCGCTCTGTACAGAGGCGCACCCCGCCCAGCGGTGCTCCTGCAAGCACCAGCCCACCTGCTTTCCTCGGCACCGCCTCCCCGCGCCCCCATGGGGCAGTGCGCGAGCCGCGCACGCCGGGCGCGTCACTCTGCGCGGGGCTGCCGTGTGTTGCGGTCCTGCACGGGCAGCTGGGCGCGGAGAGCCAGGCGGTGCCCCCGCCCGCGGGACCAGGAACTCCACAACGGGCCCGCGTCCCGCCGCCGAGGCGCGCGGCGGTGGGGTGCCGGGAGCGGTGGCTGTGTGGGAGCGGCCGCAAGCGCGAAAGGAGCGCC     
F       AATCACTCCTTTGATCAATTTTTCGATTTTTATTAAAATTTTTCATTTTTTATCTATAATTGGGAATTAAACTTTTCTCCAAGTTCTGAATTCTAACAGCTTAGAACCGTCTGATATTTTAACTTAATTTTTAAGGTTTATAATTAATGAATTAATATAATTATAAAATTGACATGATTTTTATCTATTCAATAATCAGTAGGTACTCTCATTTTGACTAACTTCATGAAGTTTTACAATAGACACTTTATGTAATCTGAATTGATAATGCAATTTTAGTTTGATTCTATCACCAATTACTGTGAAAAATAAATATTAACTTTCCATAGATCATAATAAAAATATTATAATTATTTTAATTTGTTCTTAAAATTGCATAAATTTTTGTAATAATATAATATGTATTATAGATTTAACTTGCAATTAAGGGAAAAAATGTAAACAATATCCATAGCATCATTAAGTATAGTTAGCATGACTTTTATGTATTATTTAATACTGTTTAGATCTCAGTATGGCATCTGCTATTGTCTTTTCCGTAAAAAATAGAATTGCTTTTAATATTTACCTAAATATTAGTAATTATTTATGATTTTTTTTTTGAATATTAAATTGCTTATATAAATTATATATAACAATGCTATTTGCGGAAAAATTTTTAATTTAAAAAATAAATAAACTTAACATTTAAAAATTAAATTATTATAAAGAATAAATAAAATAACTATTTAGTGATAAAATACTACTGGTTATTAATTTATCCACTTATTAATTATTTGTGTTTAGTATTGACAATGTTAGTATGCATTTAATATGTATTTACTAATAATCTATTTTTTTTCTAACTTATTTATAATTTGTAAGATGATCATCCATAAATTTTATAAAATTTTAAAGTTTGTAAAATGTGATTTTTTACAAAAACTATCAAATAAAGTTATGTATAAATACATTGAGAAAGTTAAAATTGGAACATAGATATGTTAATTCTAATTCAATAGCGGTAACAGCAGAGTTTAAGACGATAGTCTAGAGATCAGAATGAATACGAGATCACACTGTAATAAACATAAGGTACATGACCACCCGAATAGTTATTATACTACGTAACCTATTTACTATGAGCTCTACGTCATAAACCGAATAGTAACAGATGGGAGCGTAATGTATCTTTGAGAGTGACAATAATTTAGACGAAACTGAACGTTCAGGCACGTTTGGTAAGCAATTTCCGTTCCGATTCTTCAGAAGGTACTAGACGAAGTACATCCAAGATAGGTGATCAGAACCTGCGGACGTATGTACCACTGAAATACCAGGCACTTATTGTCCATTAGCAGTTTGAGATATATTTTGCTTGCGCGCCGCAATTTTGACTCACAGAACCATTCATTTAGTTTACTAGGGAGTACGATTTAATTTTTACTAGGAAAGCAGTTCAGATAGTCTGAGTGTTCATGACACTGGGTATGGGATTGTTCACCAGTTTGATGTATCTTAAACCTATCGCTGTTGGGCATCGTAAACGAAGCAACCGAAGTAGAACCTGTAAATACTCCCGTTGAAATATCTTCTTCTCTGAGTTTCACTTTTGCATACGGTGGGAAGAGCCGAGAGCATTCGGACCCCACACAGAGACTATAGCAGAACAAGTTAAACTAAAGTGAGTAGTTGACAACGAGGTACAGAGATGGTGACATAGTTGGTTACAAGGGTATACGTAACTTGAGACGAGGGCAGGTTAACGGTGCAGCTTATAAAGGTTCTACAACTAGACTGTACGAGAAAACGTATACTCTCGGTTTCCTAGGAGCTCGCTCATGTATTACGGATTCCTGCATGCCGAGGTCATCATGTATGTTTTCATAAGAAAGACTTAAATGAGGGCAGTAGCAACGACCAGGTATATGGGAAATGAGAGTGTTATCGGGGAAAATTAATGCTATAGTTTCCTCCTACGCAACCTGAACGCACAACTATGAATCTCTTGCCATACTTAGAGCGTGCAAACTTTGAACCCTATTAGAGACCGTCTTGCTTGGCTATCCACAGGAACATCCGCTGGAAGGTGAGAGTATTTTCTAAGAGGGCGTGCAGCGTTCGCTTACCGTCGGGATCCAGTGGATGCAGTGCGACTGGCGCCTAGCCGGTCAAAACTGAGGGGCACCATGGACCCGTGTTGAACAGCTAGCATCAACCGGCCTTCGTACTCGCGCCCCACTTCCAGGAGGAAGCAAACTATGGAATTGCGGGGTTGCAATTGCACACGTCGGGGATGCCAGGCTGGTAGCGGTAGTCGCAGAGCCGCCGGAGCACACGGCGTGTCAGGAAGGATGCCGCAAAGACCACAATCGGTACCTTACTAAGTGCCGGTGTCCGGGAGCTCACGGGCGCTGCGGGGTTGATTCACAGCATCTCTGGTAGGGCTTATCACGTCGGGCTAACCCCCCCTCGGGTAGCCCAGAACGTCCAAGAGTACCGGGCGTTCACCTATCGTGCAATTCATCGTGGTCGCAGAAAAACATGGGGTATTATGACCGAATAGTCAGGGAGGCCGTGCATTTTCCCTCCAGCTGGTTCCAACCTGTTCGCGTGGCACTATTGCGAATGAAAGCTCGCTCGGACCGAGCTAGTCCATGGGGGGTTGGCTGTTTTTGTCTGGATTTACTGGAGTCTCCTTCGGACCCCGGAAGGGCACCCCCGAAATGCTCGACCGGTCGCACCAACATCGGTTCGTCCAATAAGGGGGGAGCTCACGCACCGTAGAGGGGCTGCTCATCTCGACTCAATGTGGTGCACCCCAGCGTCGAGAGATTATACGACTGCTGAACAGATGCTACCGCCAACCCGACTGGTCTGGGCGCCTGCGAACTATGCCTCTAAACACGGGGTCGGGCGTTAAGCGACCCCAAACAGGACACGGGCTCCGCCCGCTGCGCCGACGCCTTAACGCCGGGTGAGGAAAGTAAGGTAAGATTTCGGGAGCGAGTGACAGCATATCACCCAGCGCACGGGACCTGACAGCGCACGCTGCGCCGGTGGGCCGGGGCCCCATGACGCCGTCCCCGCCGGCCTCGGCGCGGGCGAGGGGGGCTTGGTCGGCGGCAGGCGGCCAGAGAGCCCACGCCCCGAGTCCGGTAGACCCCGACCCCGACCATCTCAGGGGGGGCTGCCCGTGGCCCACTCCCGCGCACGTTGTTGGGGGCGCCGAGGGAGGTGGGGCGGCTGCCCCCGGCGCAGCGCCCCGGACGTTGTCGGCAGCGTTTCGACCGGGTAACGAACGAGCGGCCCCCCACGACTACTCCGGCCGGCCACGGCGTGCGGCAGGCCCCCACTGGCGCGGCACTGCGCCGATAGACCGCGAGGGCACTGGACGCGCCGGGCCCAGGGCAGGGAAGCGCAAGCCTGCGCGCGCTGGGTCCTCCCGGCGGGCCGCTCACGCCAGCTCGCCGCGGCCGGGCGCTCACCCAGCCTAACGGAGGCTAGCCTGAAACCCCGTGGGGGCGGGCGCGGCCGCCACTGGGGGGGAGTGGCACGCAGAGACCGCGGGGACGAGCGCAGGCCTCGGCGCCGCTCTGGTGACGCTACGCGGGGGGCACTCGCGGGGCAGTCGCTGGCGCGCGGATTCGCGGCGTAGGGCGTCGCTAGCCCCGGCCGGCGGGCTCCGCCCCCTTACGTCGGCCCCTTGCGCTCTGTACAGAGGCGCACCCCGCCCGGGCGTGCCCGTGCAAGCATCAGCCCCCCGGCTTTGCTCGGCACGGCCGCCACGCGCCTCCGTGGGGCAGTGCCCGAGCCGCGCAGGCCGCGCGCGTCGCTCTGCGCGGGGGTGCCGTCGGTGGTCTTCCTGCACGGGCAGCACAGCGCGGAGCGGCAGACGGTGCCGCCGCCCGCGGGACCAGGCACTCAACAGCGGGCGCGCGTCCGGCGGGCGAGTCGCGCGGCGGTGGCGTGGCGGCAGCGGTGCCTGTGTGGGGGGCGACGCCGGCGCGAAGGGAGCGCC     
E       GATCAATCATTTGATCGATTTTTCGATTTTTATTAAAATTTTGCATTTTTTATCTATAACTGGGAAATAAACTTTTCTCCAAGTACTGAATTCTAACAGCTTAGAACCGTCTGATATTTTAAAATAATATTTAAAGTTTATAATTCATGAATTATTATAATTATAAAATTGAAATGATTTTTAACTATTCAATAATCAGTAGGAACTCTTATTTTAACTTACTTCATGAAGTTTCACAATAGACACTTTATGTAATCTGAATTGATAATGCAATTTTAGTTTGATTCTATCACCAATTACTGTGAAAAATAAATATTAACTTTCCATAGTTCATAATAATATAATTATAATTATTTTAATTTGTTCTTAAAATTGCATAAATTTTTGTAACAATGTAATATTTATTATAGGTATAAAATGGTATTAAGGGAAAAAATGTAAACAATATCCATAGCATCATTAAATATAGTTAGCATGACTTTTATGTATTATTTAATACTGCTTAGATCTTAGTATGGCATCTGCTATTGTCTTTTCCGTAAAAAATTGAATTGCATTTAATATTTACCTAAATATTAGTAATTATTTATGGTTTTTTTTTTGAATATTAAAGTGCTTATATAAATAAGATATAACAATGCTATTTGAGGAAAAATTTATAATTAAAAAAATAAATAAACTTAACATTTAAAAGTTAAATTATTATAAAGAATAAATAAAATAACTATTTAATGATAAAATACTACTAGTTATTAATTTATCCACTTATTAATTATTTGTGTTTAGTATTGACGTTGTTAGTATGCATTTAATGTGTATTTAATAAAAATTTCTTTTTTTTCTAACGTATTTATATTTTGTAAGATGATCATCCATAAATTTTAAAAAATTTTAAAGTTTGTAAAATGTGATTTTTTAAAAAAACTATCAAATAAAGTTATTTATAAATACATTGAGAATATTAAAATTGCAACATAGATATTTTAATACTAATTCAATAGCGGTATCAGCAGAGTTAAAGACGATAGGCTAGGGATCAGAATAAATAGGAGTTCACACTGTAATCTACATAGGGTAAATAACCACCCGAATAGTTATTATACTTCGTAACCTATTTAATATAAGCTCTACGTCTTAATCCGATTAGTAACAGATGGGAGCGTATTGTATCTTTGAGAGTGACAATAATTTAGACGAAACTGAATGTTCAGGAACGTTTGGTAGGCTATTTCCGTTCCTAATCTTCAGAAGGGACTAGACGTAGTACATCCAAGAAAGGATATCAGAACCGGGGGACGTATGTACCACTGTAATTCCATGCACTTATTGTTCATTAGCAGTTTGAGTTATATTATGCTTGCGCGCCGCAATTTTGACTTACAGATCCATCCATTTAGTTTGCTAGGGAGCTCAACTTAATTTTTAATTAGCAACCAGTTCAGAGAGTCTGAGTGTTCATGCCAGTGGGTAAGTGATTGTTCACCAGTTTGATGTATCTTAAACCTATCGTTGTTGGGCGTCGCAAACGAGGCAACCGAAGTAGAACCTGTAAATACTCCCGCTGTAATAGCTTATTCACTCAGTTTCACTTTCGCATACTGTAGGAAGAGCCGAGAGCATTCGGACCCCACACAGAGACTATATCAGAACAAGTTAGACTAAAGTGACTAGTTGACATCGAGGTACATAGATGGTGACATAGTTGGTTACAAGGGTATACGAAACTTGAAACCAGCGCCGGTTAACGGTGCCGGTTATAAAGGTTCTAGAGCTAGACGGTACGAGAAAACGTATACAGTCGGTTTCCTAGGAGTTCGCTCACTAATTACGGATTCCTGCATGCCGAGGTCATCATGCATGTTTTCATAAGCAAGACTTAAATGTGGGCAGTAGCAACGACCAGGTATCTCGGAAAAGACAGTGTTATCGGGGAAAATTAATTAAATAATTTCCTGCTGACCAACCTGAATGCACCCCTATGAATCTCGTGCCAAACTAGGAGGGTGCCGACTTTGAACGCTATTCGAGACCGTCTTGCTTGGTTATCCACAAGAACATCCGCTCGAAGGTGAGGGTATTTCCTAAGACCGTTTGCAGCCTGCGCTTACCGCCGGGATCCAGTGGATGCAATGCGACGGGCGCTTAGCCCGACAGAACTGAGGGTCAACATTGACCGGTGTTTAACAGCTAGCATCAACCGGCCTTTGTACTCAAGCCCTACTTCCAGGAGGAAGTAAACTATGGACCTGCCCGGTTACTGTTGAACACGTCGGCAATGCCAGGCTGCTACGGGTAGTCGCTAAGCCGCCGTAGCACACCGCGTCTCAGGAAGCTTTCCGCAAAGACCACAATCGGGACCTTACTAAGCGCCGGTGTCCGGGAGCGCACGGGCGCTGCGGCGTTAATTAAGAGCTTCTGTCGTACGAAGTAGCACGCCCGGCGCACCCCCACTCGGGTAGTCCAGAAGGTCCAAGAGTACCGGGCGTTCACCTATCGTGCAATTCATCGTGGTCGGAGAAAAACATGGGGTATTATGACCGCATAGTCAGGGCGGCCGTGCATACCCCGTCTAGCTCGTTCCAACCGGTTCGCTTGGAACGATGGCGTATGAAATATCGCTCGGACCGAGCTACGCCATGGGGGGTTGGCTGTTTTTGTCTGGATTTACTGGGGTTTCGTTCGGCCCCCGGAAGAGCACCCCCGACATGCTCGACTGGTCGCACCAACATCGGTTCGTCCAATAAGGTGGGAACTCACGCACCTTTATGGGGCTGCTCATCTCGACTCAATGTGGTGCACCCCACCGTCCAGAGACTAGATCACTGCTGAACCGAAGCTACCGCCAACGCAGCTGGTCTGGGCGCCTGCGAACTATGCCTCTAAACAGCGGGGCGGGCGTTAAGCGCCGCCGGACAGGACACCGGCTCCGCGCGTTGCGCCGACGCCTTAACGCTGCCAGAGGAAAGTAATGTAAGTTTTCGTCAGCGAGTAATAGCTTAACACGCGGCGCACGGGACCTGACACCGCACGCTGCGCCGCTGGGCCGGGGCCGGATTACGTCCTCCCCGCGGGCCTCGGCGGGGGCGAGAGGCGCATGGTCGCCGTCAGGCGGGCGGAGAGCCCAGGCCCCGAGTCCCGTAGACCACGACAACGACCATCTCACGGGGGCCCGCCCCTGGCCCACTCCCGCGCACGTCGTTGGGGGCGCCGCGGGTGGTGGCGGGGCTGCCCCCGGCGCAGCGCGCCGGCCGGGGTCGGCCGCGTCTCGACCGGGTAACGAGGGAGCGGCCGCCCACGACTACTCCGGCCGCCTCCGGCGTGCGGCAGGCCGCCACCGGCCGGGCACTGCGCCGATAGACTGCGAGGACGCTGGACGCGCCGGGACCAGGGCGCGGAAGCGTCACCCCGCGCGCGCTGAGCCCGGCCGGCGGGCCGCTAACGCCAGCACGCCGCGGCCGGGCGCTCACCCCGCCTATCGGAGGCTAACCTGAAACCCCGTGGGGGCGGGCCCGGCCGCCACTGGGCTGGCGCGGCACGCACAGACCCCGGGGACGAGCGCAGGCCTGGGCGCCGCTCTGGTGACGCTACGCGGGGGGCACTCGCGGGCCAGTCGCTGGCGCCCGGGTGCGGGGCGTTGGGCGACGCTAGCCCGGGCCGGCGCGCCGAGCCCCCTTACGTAGGCCCCTTTCGCTCGGTACAGGGGCGCACCCCGGCCAGGCGTGCCCCTGCAAGGACCAGCCCCCCGGCTTTCCTCGGCATCGCCCCCACGCGCCACCCTGGGGGAGTGCGCGAGCCTTCCAGGCCGGGGGCGTCGCTCTGCCAGGGGCTGCCGTCTGTGGGCATCCCGCACGGGCAGCTGGGCGCGGATTGGCAGACGGTACCTCCGCCCGCGGCACCAGGCACTCAACAACCGGCCCGCGTCGGGCAGCCGAGGCGCGCGGCGGTGGGGTGGCGGGAGCGGTGGCTGTGTGGGGGGTGGCGCCCGCCCGAAGGCCGCGCC     
D       GATCACTCCTTTGATCGATTTTTCGATTATTATTAAAATTTTTCATTTTTTATCTATAATTGGGAAATAAACTTTTCTCCAAGTTCTGAATTCTAACAGCTTAGAACCGTCTGATATTTTAATAAAATTTTTAATGTTTATAATTAATGTATTATTAAAATTATAAAATTGAAAAGATTTTTATCTATTCAATAATCAGTAGGAACTCTTATTGTAACTTACTTCATGAAGTTTTACAATAGACACTATATGTAATCTGAATTGATAATGCAATTTTAGTTTGATTCTATCATCAATTACTGTGAAATATAAATATTAACTTTACATAGTTCATAATAAGAATATTATAATTATTTTAATTTGTTCTTAAAATTGCATAAATTTTTGTAAAAATGTAATATGTATTATAGATTTAATATGATATTAAGGGAAAAAATGTAAACAATATCCATAGCATCATTAACTATAGTTAGCATGACTTTTATGTATTATTTAATACTGGTTAGATCTCAGTATGGCATCTGCGATTGTCTTTTCCGTAAAAAATTGAATTGCATTTAATAATTACCTAAATATTAGAAATTATTTAGGTTTTTTTTTTTGAATATTAAATTACTTATATAAATAATATATAACTATGCTATTTGTGGAAAAATTTATAATTAAAAAAATAAATAATCTTAACATTTAAAATTTAAATAATTATAAAGAATAAATAAATTAACTATTTACAGATAAAATACTACTAGTTATTAATTTATCCACTTATTAATTATTTGTGTTTAGTCTTGACGTTGTTAGAATGCATTTAATTTGTATTTAATAATAATATCTTTTTTTTCTAACTTATTGATATTTTGTAAGATGATCATCAATAAATTTTATAAAATTTTAAAGATGGTAAAATGTGATTTTTTAAACAAACTATCAAATAAAGTTATGTATAAATACATTGAGAATGTTAAAATTGCAACATAGATATTTTAATACTAATTCAATAGCGGTACCAGCAGAGTTAAAGACGATAGGCCAGAGATCAGAATAAATATGAGGTCACACTGTAATATACATAAGGCACATGACCACCCGAATAGTTATTATACTACGTAACCTATTTAATATTAGCTCTACGACGTAATCCGAATAGCAACCGCTGGGAGCGTCATGTATCTTTGAGAGTGACAATAATTTAGACGAAACTTAATGTTCAGTAACGTTTGGTAGGCCATTTCCGCTCCAATTCTTCAGAAGGGACTAGACGCAGTACATGCAAGAAAGGCGATCAGAACCCAAGGACGTATGTACCACTGGAGTTCTAAGCACTTATTGTGCATTATCAGTTTGAGTTATCTCTTGCTTGCGCGCCGCAATTTTGACTGACAGATCCATACATTTAGTTTACTAGGGAGTTCAATTTAATTTTTAATTCGAACGCAGTTCAGATAGTCTGAGTGTTCATGACAGTTGGTATGTGATTGTTCACCAGTTTGATGTATCTTAAACCTATCGTTTTTGGGCATCGAAAACATAGCAACCGAAGTAGAACCTGTAAATCCTCACGTTGAAATATTTTATTCCCTACGTTTCACTTTCGCATACAGTAGGAAGAGCCGAGAGCATTCGGACCCCACACAGTGACTATATCAGAACAAGTTAGACTAAAGTGAGTACTTGACATCGAGGTACATAGATGGTGACTTAGTTGGGTACCAGGGTATACGAAACTTGAAACCAGCGCCGGTTAACGGTGCCGCTTATAAAGGATCTACAGCTAGACAGTACGAGAAAACGTATACATTCGGTTTCCTAGGAGCTCGCTCATATATTACGGATTCCTGCATGCCGACCTCATCATGGATGTTTTCTTAAGCAAGACTTAAATGAGGGCAGTAGGAACGACCAGGTATGTGGGAAATGAGAGTTTTATCGGGGAGAATTAATGCAATAGTTTCCTGCTGACCAACCTGAAAGCACCCCTATGAAACTCCTGCTATACTAAGTGGGTGCAGACTTTGGAGCCTATTAGAGTCCGTATTGCTTAGCTATGCACAAGAACATCCGCTAGAATGTGAGGGTATTACCTAAGACCGTTTGCACCAGCCGCTTACCGCCGGGATCCAGTGGATGCACTGCGACGGGCGCGTCGCCCGTCAGAACTGAGGGGCAACATGGACCCGTGTTTAACAGCTAGCATCAACCGGCCTTCGTACTCAAGCCCCCCATCCAGGAGGAAGTAAACTATGGACATGCCAGGTTCCTGTTGGACACTTCGGTAATGCCAGGCAGGTAGGGGTAGTCGCTAAGCCGCCGGAGCACACGGCGTCTCAGGTAGCATTGCGCAGAGACCACAATCGGGACCCTACTAAGTGCCGGTGTCCGGGAGCTCACGGGCGCGGCGGGGTTGATTTCTAGCGTCTCTGGTACGACTTATCACAGCTGGATCACCCCGTCTCGGGTAGTCCAGAACGTCCAAGAGTACCGGGCGTTCACCTATCCTGGAATTCGTCCTGGTCGCAGAAAAACATGGGGTATTATGACCGAATAGCCAGGGCGGCCGTGCATATCCCGTTCAGCTAGTTGCCACCGGTTCGCCTGGAACCATGGCGAATGAAAGATCGCTCCGACCGAGCTAGCCCATGGGTAGTTGGCTCTTTTTGTCTGGATTTACTGGTGTTTCTTTCGGACCCCGGAAGAGCCCCCACGAGATCCTCGACCGGTCGCACCAACATCGGTTCGTCCAATAAGGAGGGACATCACGCACCTTACCGGCGCTGCTCATCTCGACTCAATGTGGTGCACCTCATCGTCAAGAGAGTAAACAACTGCTGAACGGATTCTACCGCCAACGCAGCTGGTCTGCGCGCCTGCGAACTATGCGGCTAAACACTGGGTTGGGCGTTAAGCGACTCCAGACAGGACACCGGATCGGCCCGATGCGCCGACGCCTTAACGCCGCGAGAGGAAAGAAAGGTAAGGTTTCGCGACCGAGTTTTAGCGTAGCACTCGGCGCACGGGACCTGACACCGCACGCTGGGCCGGTAGGCCGGGGCGCCATTACGTCTTCCCCGCCGGCCTCGGCGTGGGCGAGAGGGGGTTGGTCGCCGTCAGGCGGCCAGCGAGCCCACGCCCCGAATACGGTAGACCCCGACCCCGACCATCTCATGGGGGACTGCCCCTCGCCCACTGCCGCGCACGTTGTTGGGGACTCCGAGGGTGGTGGGGCGGCTGCCCCCCGCGCAGCCCCCCGGCCGGGGGCGGCAGCGGCTCGACCGGGTAACGAGAGAGCGGCCGCCCACGGCCACTCCCGCCGGGGCCGGCGTGGCAACGGCGAGGACCGGCGAGGCACTGGGCCGATAGACGGGGAGGCCACTGGACGCGCCGGGCGCAGGGCGGGGAAGCGTCACGCCGCGCGCGCTGGGCCCTGCCGGCGGGCCGCTACCCCCAGCACGCCGCGGCCGGGCGGTTACCCAGCCTAACGGAGGCTATCCTGAGACCGCGTGGGGGCGGTCCCGGCCGCTACTGGGGGGGGGCGTCACCCAGAGACCACGGGGAAGAGCGCAGGCCTGGGCGCCGCTCTGCTGACGCTACGCGGGGGGCACTCGCGGCCCACTCGCTGGCGCCCGGCTGCGCAGCGTTCGGCGGCGCTAGCCCGGGCCGGCGGGCCGGGCCCCCTTACGTCGGCCCCTTGCGCTCTGTACAGGGGCGCACCCCGCCCCGCCGTGCCCGTGCCAGGAGCAGCCCCCCGCCTTTGCTCGGCACCGCCCCCACGCGCCCCTGTGGGGCAGTGCGCGAGCCGTGCAGGCCCGGCGCGTCGCTCTGCGCGGGGCTGCCGTCTGAGGTCGTCCTGCACGGGCAGCTCGGCGCGGAGTGGCAGCCGGTCCCGCCGCCCGCGGGACCAGGCACTCAACATCGGGCCCGCATCGGGCAGGCGAGGCGCGCGGCCGTCGGGTGGGGGCAGCGGTCGCTGTGTGGGGGCTGGCGCCAGCGCGAAGGGAGCGCC     
C       GATCATTCATTTGATCTATTTTTCGATTCTTATTAAAATTTTTCATTTTTTATCTATAATTGGGAATTAAACTTTTCTCCAAGTACTGAATTCTAACAGCTTAGAACCGTCTGATATTTTAACAAAATTTTTAAAGTTTATAATTAATGAATTACTATAATTATAAAATTGATATGATTTTTATCTATTCAATAATCAGTAGGAACTCTTATTTTAACTGACTTCATGAAGTTTCACAATAGACACTTTATGTAATCTGAATTGATAATGCAATTTTAGTTTGATTCTATCACCAATTACTGTGTAAAATAAATATTAACTTTGCATAGATCATAATAAAAAAATTATAATTATTTTAATTTGTTCTTAAAATTGCATAAATTTTAGTTATAATGTAATATATATTATAGATATAAAATGATATTAAGGGAAAAAATGTAAACAATATCCATAGCATCATTAATTATAGTTAGCATGACTTTTATGTATTATTTAATACTGCTTAGATCTCAGTATGGCATCTGCTATTGTATTTTCCGTAAAAAATAGAATTGCATTTAATAATTACCTAAATATTATTAATTATATATGCTTTTTTTGTTGAATATTAAAGTTCTTATATAAATAATATATAACTATGCTATTAGCGGAAAAATTTATAATTAAAAATATAAATAATCTTAACATTTAAAAATTAAATTATTATAATGAATAAATAAAATAACTATTTAATGATAAAATACTACTAGTTATTAATTTATGCACTTATTAATTATTTGTGTTTAGTATTGACGTTGTTAGAATGCATTTTATTTGTATTTAATAATAATATTTTTTTTTTCTAACTTATTCATAATTTGAAAGATGATCATCCATAAATTTTAAAAAATTTTAAAGTTTGTAATATGTGATTTTTTAAAAAAACTATTAAATAAAGTTATTTATAAATACATTGAGAAATTAAAAATTGAAACATAGATATATTAATTCTAATTCAATAGCGGTAGCAGCAGAGTTAAAGACGATAGTCAAGAGATCAGAATAAATATGAGATCACACTGTAATGTAGATAAGGTACATCACCACCCGTATAGTTATTATACTACGTAACCTATTTACTATAAGCTCTACGGCATAATCCGAAGAGAAACAGCTGGGAGCGTAATGTATCTTTGAGAGTGTCAATAATTTAGACGAAACTTAAAGATCAGGCACTTTTGGTAGGCGATTTCCGTTCCAAATCTTCAAAAGGAACTAGACGAAGTACCTCCAAGATAGGGAATCAGAACCGGATGACGTATGTACCACTGGAGTTCCAGGCACTTATTGTCCATTAGCAGTTTGAGTTATATTTTGCTTGCGCGCCGCAATTTTGACTGACAGATCCATTCATTTAGTTTACTAGGGAGGTCAACTTAATTTTTATTTCGAAATCAGTTCAGATAGTCTGAGTGTTCATGCCATTGGGTATGTGATTGTTCACCAGTTTGATGTATCTTAAACCTATCGTTGTTGGGCATCGTAAACGATGCAACCGAAGTAGAACCTGTAAATACTCCCGTTGTAATATCTTATTCGCTCAGTTTCACTTTAGCATACAGTAGGAAGAGCCGAGAGCATTCGGACCCCACACAGCGACTATACCAGAACAAGTTAGACTAAAGTGAGTACTTGACATCGAGGTACATAGATGATGACATAGTTGGTTACAAGGGTATACGTAACTTGACACCAGCGCCGGTTAACGGTGCCGCTTATAAAGTTTCTAGAGCTAGACCGTACGTGAAAACGTATACGCTCGGTTTCCTAGGAGGTCGCTCATATATTACGGATTCCTGCATGCCGAGTTCATCATGTATGTTTTCTTAACCAAGACATAATTGAGGGCTGTAGCAACGACCAGGTATTTGGAAAAAGAGAGTGTTATCGGGAAAAATTAATGGTATAGTTTCCTACTGCCCAACCTGAAAGCACTCCTATGAATCTCCTGCCATACTCAGAGGGTGCAAACTTAGGACCCTATTCGAGACCGTATGGCTTGGATATCCACATGAACATCCGCTGGAAGGTGAGGGTATTTCGTAAGACCGACTGCAGCATTCGCTTACCGCCGGGATCCAGTGGATGCACTGCGACTGGCGCGTTGCCAGTCAGAACTGAGGGGTAACATCGACCGGTGATTAACAGCTAGCATCAACCAGCCTTCGTACTCAAGCCCCACCTCCAGGAGAAAGCAAACTATGGAAGTGTCCCGTTTCGGTCGAACACGTCGGAAATGCCAGGCAGGTACGGGTAGTCGATAAGCCGCCGAACCACGCCGCGTCTCAGGAAGGATTCCGCAAAGACCACAATCGGGACCCTACTAAGGGCCGGTGTCCGGGAGCTCACGGGCGCTGAGGGGTTGATTTAAAGCATCTGTAGTACAGCTGATCACGTCTGGCTCACCCCCCCTCGGGTAGTCCAGAATGTCCAAGAGTACCGGGCGTTCACCTCTCTTGCAATTCCTCGTGGTCCCAGAAAAACATGGGCTATTAGGACCGCATAGGCAGGGCGGCCGTGCATATCCCGTCCAGCTGTTTCCAACCGGTTCGCGTGGTACGATGGCGAATGAAAGATCGCTCGGACCGAGCTATCCCATGGGTGGTTGGCTATTTTTGTCTGGATTTACTGGAGTTTCCTTCGGGCCCCGGAAGGGCTCCCACGAGATGCTCGAGCGGTCGCACCAACATCGGTTCGTCCAATAAGGCGGGAGGTCACGCAGCTTACGGGTGGTGCTCATCTCGACTCAATGTGGGGCACCGCACCGTCCAGCGATTAAACGACTGCTGAACAGCCCCTACCGCCAACGCAGCTGGTCTGAGAGCCTGCGAACTATGCGTCTAAACACTCGGCCGGGCGTTCAGCGACGCCGGACAGGACACGGGCTCCGCACGGTGCTCCGACGCCTTCACGCCGTCAGAGGAAAGTAAGGTAAGTTTTCGCCAGCGTGTCACAGCGTACCACACCGCCCACGGGACCTCACACCGCACGCTGCGCCGCTGGGCCGGGGCCGCATTACGTCGTCCCCGCCAGGCTCGGCGGGCGCGAGGGGGGCTTGGCCGGCGTCAGGCGGAGAGCGTGCCCATGCCCCGAATCCGGTAGACCCCGACCCCGACCATCTCATGGCGGACCGCCCCTCGCCCACTCCCGCTCACGTTGCTGGGGGCGCCGGCGGTGGTGGGGCGCCTGCCCCCGGCGCAGCGCCCCGGACGCTGCCGGCGGCGTCTCGACCGGGTAACGAGGGAGCTGCCGCCCACGACTATTGGGGGCGGCCCCGGCGTGCTACAGGCCCCCACCGGCGCGGCACTGCGCCGATAGACGGGGGGGCCACTGGACGCGCCGGGTCCAGGGCGGGGAAGCGTCAGCCTGCGCGCCCTGGGCCCGCCCGGGAGGCCGCTACCGCCAGCGCGCCGCGGCCGGGCGCTGACCCAGCCTATCGGAGGCTAGCGTGAAACCCCGTCGGGGCGGGCCCGGCCGCTACTGGGGGGGGGAGGCACGCAGAGACCCCGGGGAGGAGCGCGGGCGTGGGCGCCGCTCGGGTGACGCTGCGCGGGGGGCACTCGCGGGGCACTCGCTGGCGCGCGGCTGCGCGGCGCTGGGCGTCGCTAGCCGGGGCCGGCGGGCTGCGCCCCCTGACGTGGGCCCCTTGCGCTCTGTACAGTGGCGCACCCCGCGCCTCCGTGCCCGTGCAAGGACCAGCCCCCCACCTTTGCTCGGCACCGCCCCCCCGCGCCCCCATGGGGAAGTGCGCGAGCCGTGCAGGCCGGGCGCGTCGCTCTGCGCGGGGCTACCGTCTCTGGTCGTCCTGCACGGGCAGCGCGGCGCGGAAGGGCAGACGGTGACGCCGCCCGCGGGACCAGGCACTCAACACCGGGCCCGCGTCGGGCGGCCGAGGCGCGCGGCGGTCGCGTGGAGGCAGCGGTTGCTGTGTGGGGGGGGGCGCCAGCGCGAACGCAGCGCG     
B       GATCATTCTTTTGATCAATTTTTCGATTTTTATTAAAATTTTTCATTTTTTATCTATAATTGGGAATTAAACTTTTCTCCAAGTGCTGAATTCTAACAGCTTAGAACCGTCTGAGATTTTAATAAAATCTTTAACGTTTATAATTGATGTATTAATATAATTACAAAATTGAAAAGATTTTTATCTATTCAATAATCAGTAGGCACTCTAATTATAACTTACTTCATGAAGTTTAACAATAGACACTTTATGTAATCTGAATTGATAATGCAATTTTAGTTTGATTCTATCAACAATTACTGTGTAATATAAATATTAACTTTTCATAGTTCATAATAAAATAATTATAATTATTTTAATTTGTTCTTAAAATTGCATAAATTTTTGTAACAATATAATATATATTATAGTTATAATTTGTTATTAAGGGAAAAAATGTAAACAATATCCATAGCATCATTAATTATAGTTAGCATGACTTTTATGTATTATTTAATACTGCTTAGATCTCAGTATGGCATCTGCTATTGTCTTTTCCGTAAAAAATTGAATTGCATTTAATAATTACCTAAATATTAGTAATTATTTATGATTTTTTTTTTGAATATTAAATTTCTTATATAAATAATATATAACAATGCTATTGGCGGAAAAATTTTTAATTTAATAATTAAATAATCTTAACATTTAAAATTTAAATTAATATAATGAATAAATAAAATAACTATTTATTGATAAAATACTACTTGTTATTAATTTATACACTTATTAATTATTTGTGTTTAGTATTGACGTTGTTAGTATGCATTTTATTTGTATTTATTAAAAATATCTTTTTTTTCTAACTTATTTATATTTTGTAAGATGATCATCCATAAATTTTAAAAAATTTTAAAGCTGGTAAAATGTGATTTTTTAAAAAAACTATCCAATAAAGTTATTTATAAATACATTGAGAAAATTAAAATTGAAACATAGATATATTAATTCTAATTCAATAGCGGTAGCAGCAGAGTTAAAGACGATAGTCTAGAGATCAGAATAAATATGAGATCACACTGTAATATACATAAGGTAAATGACCACCCGAATAGTTATTATACTACGTAGCCTATTTACTATTAGCTCTACGTCTTAATCCGAGTAGTAACAGCTGGGAGCGTAATGTATCTTTGAGAGTGTCAATAATTTAGACGAAACTTAATGTTCAGGTTCGTTTGGTTGGCTATTTCCGGTCCTATTCTTCAGAAGGGACTAGACGAAGTACATCCAAGATAGGAGATCAGAACCTGAGGACGTATGTACCACTGGAATTCCAGGCACTTATTGTCCATTACCAGTTTGAGTTATATTTTGCTTGCGCGCCGCAATTTTGACTTACAGATCCATCCATTTAGTTTACTAGGGAGCTCTAATTAATTTTTATATCGTAAGCAGTTCAGATAGTCTGAGTGTTCATGGCATTGGGTATGTGATTGTTCACCAGTCTGATGTATCTTAAACCTAACGTTGTTGGGCATCGTAAACGAAGCAACCGAAGTAGAACCTGTAAATACTCCCGTTGAAATATCTTTTTCACTCAGTTCCACTTTGGCATACAGTTGGAAGAGCCGAGAGCATTCGGACCCCACCCAGAGACTATACCAGAACAAGTTAGACTAAAGTGAGTATTTGACATCGAGGTCCATAGATGGTGACATAGTTGGGTACAAGGGTATACGAAACTTGACACCAGCGCTGGTTAACGGTGCAGCTTATAAAGGTTCTATAGCTAGACGGTACGAGAAAACGTATACTATCGGTTTCCTAGGAGGTCGCTCATAGATTACGGATTTCTGCATGCCGAGGTCATCATGTATGCTTTCTTAATCAAGACTTAATTGTGGGCTGTAGCAACGACCAGGTATGTGGGTAATGGGAGTTTTATCGGGGACAATTCATGTTATAGTTTCCTGCTGCCCAACCTGAAAGCACCCCTATGAATCTCCTGTCATTCTAAGAGGGTGCAGACTTCGGACCCTATTCGAGACCGTCTTGCTTAGTTATCCACAAGAACATCCGCACGAGGGTGAGCGTATTTCCTAAGAGGGATTCCAGCAGGCGCTTACCGCCGGGATCCAGTGGATGCACTGCGACAGGCGCGTAGCCGGTCAGAACTGAGGGGGAACGTGGACCTATGATTAACAGCTAGCATCAACCGGCCTTCGTACTCAAGCCCTTCGTCCAGGAGGAAGCAAACTATGGAAATGCCGGGTTGCCGTTGAACACGTCGGAAATGCCAGGCAGCTACGGGTAGTCGGTAAGCCGCCGAAGCACACGGCGTCTCAGGAAGCATTCCGCAGAGACCACAATCGGGACCCTACTAAGTGCCGGTGTCCGGGAGCTCACGGGCGCTGCGGGGTTGATTTGTAGCATCTCGCGTATGTCATATCACGGCTGGGGAACCCCCGCTCGGGTAGTCCAGAACGTCCAAGAGTACCGGGCGTTCACCTATCGTGAAATTCATCGTGGTCGTAGAAAAACATGGGGTACTATGACCGGATAGTCAGGGCGGCCGTGCATATGCCGTCCAGCTTACTCCAACCCGTTCGCGTGGAACGATTGCGAATGAAAGCTCGCTCGGACCGAGCTAGCGCATGGGTGGTTGGCTGTTTTTGTCCGGATTCACTGGTGTTTCTTTCGGACCCCGGAAGAGCTCCCCCGAAATGCTCGACCGGTCGCACCAACATCGGTTCGTCCAACAAGGGGGGAGGTCACGCATCTTTCGGGGGCTGCTCATCTCGACTCAATGTGGTGCACCGCACCGTCAACAGAATAAACTACTGCTGAACTGATGCTACCGCCAACGCAGGTGTTCTGCGCGCCTGCGAACTATGCGGCTAAACACTGGGCCGGACGTTAAGCGACCCCCGACAGGACACGGGCTCGGCCCGTTGCGCCGACGCCTTAACGCCGCTCGAGGAAAGTAAGGTAAGCTTTTGTGAGCGAGTAATAGCATATCACGCGGCGCACGGGACCTGACACCGCAGGCTGCGCCGTTGGGGCGGGGCCGGATCCCGTCCTCCCCGCCGGACTCGGCGGGCGCGAGAGGGGCTTGGTCGGCGTCAGGCGGGGGGAGTGCCCAGGCCCCGAATCCCGTAGACCCCGACCCCGACCATCTCAGGGGGCACTGCCCCTTGCCCACTCCCGCGCACGTTGTTGGGGGCCCCGGGGGTGGTGGGGCGGCTCCCCCCCGCGCCGCGCGCCGGCCGGGGCCGGCAGCGTCTCGACCGGGTCACGAGGAAGCGGCCGCCCACCCCTACCTCGGCCGGCCCCGGCGTGCGACCGGCCCCCACCGGCGCGGCACTGAGCCGATAGACGGGGAGGACACTGGACGCGCCGGGGCCAGGGCGTGGAAGCCTCACCCTGCGCGCGCTGGGCCGTCCCGGCGGGGCGCTAGCCCCAGCACGCCGCGGCCGGGCGCTGACCCAGCCCAACGGAGGCTATCCTGAGAGCCCGTCGGGGCGGTACCGGCCGCTACTGGGGGGGGGCGCCACGCAGAGACCCCGGGGACGAGCGCAGGCCTGGGCGCCGCTCTGGTGACGATGCGCCGGGCGCACTGGCGGGCCCCTCGCTGGCGCCCGGCTGCGCGGCGTTGGGCGTCGCTAGCCCGCGCCGGCGGGCCCCGCCCCCTGACGTCGGCCCCTTACGCTCCGCACCGGGGCGCACCCCGCCCGGCCGTGCCCCTGCCAGGACCAGCCCCCCGCCTTTGGTCGGCACCGCCCCCAGGCGCCCCCCTGGGGGAGTGCGCGAGCCGTGCAGGCCCGGCGCGTGGCTCTGCTCGGGGGTCCCGTCTGTGATCTTCCTGGACGGGCAGCTGGGCGCGGAGGGGCAGACGGTGCCGCCGCCGGCGGGACCAGGCACTCAACAACGGGCCCGCGTCCGGCAGCCGAGGCGCGCGGCTGTCGGGTGCCGGGAGCGGTGCCTGCGTGGGGGCGGCCGCCAGCTCGAAGGGCGCGCC     
A       GATCATTCTTTTGATCAATTTTTCGATTATTATTAAAATTTTTCATTTTTTATCTATAATTGGGAAATAAACTTTTCTCCAAGTGCTGAATTCTAACAGCTTAGAACCGTCTGATATTTTAATATAATATTTAATGTTTATAATTGATGAATTAATATAATTATAAAATTGATAAGATTTTTATCATTTCAATAATCAGTAGGTACTCTGATTTTAACTGACTTCATGAAGTTTAACAATAGACACTATATGTAATCTGAATTGATAATGCAATTTTAGTTTGATTCTATCATCAATTACTGTGAAAAATAAATATTTACTTTTCATAGTTCATAATAAAATGATTATAATTATTTTAATTTGTTCTTAAAATTGCATAAATTTTTGTAAGAATATTATATATATTATAGAATTAATGTGATATTAAGGGAAAAAATGTAAACAATATCCATAGCATCATTAAATATAGTTAGCATGACTTTTATGTATTATTTAATACTGCTTAGATCTCAGTATGGCATCTGCTATTGTCTTTTCCGTAAAAAATAGAATTGCTTTTAATAATTACCTAAATATTAGAAATTATCTATGTTTTTTTTTTTGAATATTAATCTTCTTATATAAATAATATATAACAATGCTATTAGCGGAAAAATTTATAATTAAACAAATAAATAAGCTTAACATTTAAAAATTAAATAAGTATAAGGAATAAATAAATTAACTATTTAATGATAAAATACTACTAGTTATTAATTTATCCACTTATTAATTATTTGTGTTTAGTATTGACGTTGTTAGTATGCATTTGATATGTATTTAATAATAATATATTTTTTTTCTAACTTATTGATATTTTGGAAGATGATCATCCATAAATTTTAAAAAATTTTAAAGCTTGTAACATGTGATTTTTTAAAAAAACTATCTAATAAAGTTATTTATAAATACATTGAGAAAATTAAAATTGTAACATAGATATTTTAATTCTAATTCAATAGCGGTATCAGCAGAGTTAAAGACGATAGGCCAGAGATCAGAATAAATAAGAGATCACACTGTAATATACATAAGGTTTATGAACACCCGAATAGTTATTATACTACGTAACCTATTTACTATAAGCTCTACGTCATAATCCGAAAAGTAACAGTTGGGAGCGTCATGTATCTTTGAGACTGTCAATAAATTAGACGAAACTTAATGTTCAGTCTCCTTTGGTAGGCCATTTCCGATGCAATTCTTCAGAAGGGACTAGACGGAGTACCGACAAGATAGGCAATCAGAACCTGAGGACGTATGTACCACTGGAGTTCGAGGCACTTATTGTCCGTTAGCAGTTTGAGTTATATGTTGCTTGCGCGCCGCAATTTTGACTTACAGATCCATACATTTAGTTTTCTAGGGAGCTCGAGTTAATTTTTATTCAGAAACCAGTTCAGATAGTCTGAGTGTTCATGCCATTGGGTATGTGATTGTTCACCAGTTTGATGTATCTTAAACCTATCGTTATTGGGCATCGTAAACGATGCAACCGAAGTAGAACCTGTAAAAACTCCCGTTGAAATATCTTATTCACTTCGTTTCACTTTTGCATACAGTTGGAAGAGCCAAGGGCATTCGGACCCCACACAGTGACTATACCAGAACAAGTTACACTAAAGTGATTAATTGACAACGAGGTACACAGATGGTGACATAGTTGGTTACAAGGGTATACGAAACTTGATATCAGCGCCGGTTAACGGTGCCGCTTATAAAGCATCTATAGCTAGACAGTACGAGAAAACGTATACCATCGGTTTCCTAGGAGCTCGCTCAGAGATTACGGATTCCAGCATGCCGAGCTCATCATGCATGTTTTCTTAATTAAGACGTAAATGCGGGCAGTAGCAATGACCAGGTATTTAGGAAACGAGAGTGTTATCGGGGAAAATTAATGGGATATTTTCCTGCAGTCCAACCTGAAAGCACCCCTATGAATCTCTTGCCATACTCCGAGGGTGCAGACTTTGGAGCCTATTAGAGACCGTCTTGCTTCGCTATCCACACGAACATCCGCTGGAGAGTGAGGGTATTTCTTAAGACGGTCTGCAGCATACGCTTACCGTCGGGATCCAGTGGATGCAGTGCGGCAGGCGCGTGGCCCGTCAGAACTGAGGGGTAACTTCGACCCCTGTTTAACAGCTAGCATCAACCGGCCTTCGTACTCAAGCCCCGCGTCCAGGAGAAAGCAAACTATGGAGATGCCGGCTTTCAGTTGCACACGTCGGGAATGCCAGGCTGCTACCGGTAGTCGCTAAGCCGCCGCAGCACACGGCGTCTCAGGACGCATACCGCAAAGACCACAATCGGGACCCTACTAAGTGCCGGTGTCCGGGAGCACACGGGCGCCGCGGGGTTGATTTAAAGCATCTCGTGTACCAATTATCACGTCCGGCTCACCCCCCCTCGGGTAGACCAGAAGGTCCAATAGTACCGGGCGTTCCCCTGTCGTGCAATTCATCATGGTCGAAGAAAAACATGGGGTATTAGGACCGGATAGTCAGGGCGGTCGTGCATATGCCGTCCAGCTGGATTCCACCCGTTCGCATGGAACGGTGGCGAATGAAAGTTCGCTCGGACCGAGCTAGCCCATAGGTGGTTGGCTATTTTTGTCTGGATTGACTGGAGTTTCCTTCGGACCCCGGAAGGGATCCCACGACATGCTAGACCGGTCGCACCAACATCGATTCGTCCAATAAGGGGGGATCTCACGCACCTTATCGGGGCTGCTCATCTCGACTCAATGTGGTGCACCGCAACGTCAACAGATTATACGACTGCTGAACGGAGGCTACCGCCAACGCGGCTGGTCTGAGCGCGTGCGAACTATGCGTCTAAACACTGGGCCGGCCGTTAAGCGACGCCCGACAGGACACCGGTTCGGACCGCTGCGCCGACGCCTTAACGCCGCCAGAGGAAAGTAAGGTAAGTTTTCGCGAGCGAGTACCAGCGTATGACGCGGCGCATGGGACCTGACACCGCACGCTGCGCCGTTGGGCCGGGGCCGTATTACGTCCTCCCCGCCGGCCTCGGCGGGGGCGAGCGGGGCTTGGTCGGCGTCAGGCGGGGAGGGTGCCCACGCCCCAAATCCGGAAGACCCCGACCCGGACCATCTCAGGGGGGACTGCCCCTGGCCCACTCCCGCGCACGTTGTCGGGGGCGCCGGGGGTGGTGGGGCGCCTGCCCCCGGCGCCGCCCCCCGGCCGGGGCCAGCAGCGTCTCGACCGGGTAACGAGCGAGCTGCCGCCCACGCCTACTGCGGCCGGCACCGGCGTGCCACCTGCCTCCACCGGCGCGGCACTGCGCCGATAGACGGGCAGGCCACTGGACGCGCAGGGCCCAGGGCGCGGAAGCTTCACCCGGCGCGCGCTGTGCCCTCCCGGGGGGCCGCTACGCCCAGCGCGCGGCGGCCGGGGGCTGACCCAGCCTAACGGAGGCTATCCTGAAACCCCGTGGGGGCGGGCCCGGCCGCTAGCGGCGGGGGGCGGCACGCAGAGACCCCGGGGACGAGCGCGGGCCCGGGGGCCGCGCTGGTGACGCTCCGCGGCCGCCACTGGCGGGGCGCTCGCTGGCGAGCGGCGCCGCGGCGTTCGGCGTGGCTGGCCCGGGCCGGCGGGCTGCGCCCCCTGACGTGGGCCCCTTCCGCTCTGTACAGGGGCGCACCCCGCCCCGCCGTGCGCCTGGGAGGACCAGCCCCCCGCCTTTCCTCGGCACCGCCCCCACGCGCCCCCCTGGGGCAGTGCGCGAGCCATGCAGGCCGCGCGCGTCGCTCTGCGGGGGGGTGCCGTCTGTGGTCCTCCCGCACGGGCACCCCCGCCCGGAGAGGCAGACGGTGCCGCCCCCCGCGGGATCAGGCACTCAACAACGGGCCCGCGTCCGGCAGGCGAGGCGCGCGGCGGTCGGGTGGCAGCAGCGGTGGTTGAGTGGGCGGGGGCGCCAGCGCGACAGGAGCGCC     
