# Supplementary material for: A simple method for data partitioning based on relative evolutionary rates
Source: PeerJ. 2018 Aug 28;6:e5498. doi: 10.7717/peerj.5498 (PMC6118207; doi:10.7717/peerj.5498)
Supplement: Data S1 — The datasets are provided in the PHYLIP format. [file peerj-06-5498-s002.zip › DataS2/AS8-5.phy]

17  4000
out     TTTCTTAAAATTAGTAGTACTTCATTATAAATAAAAACTTAAGCTGTTCAATTAGGTGTCAAATATAGACCATGTAATAAAAACTCTTCGATAAAATATTAGTTTTTATAAAAAAGACTGTCAATGAATTACTATATAGATAATTTAGTGTATATTCAAATTTAGATTATTAAACGTGCAATATTTCACTGATTGCTAATATGCTAGAAAAAATATTGATATCTTATTTAACCATATTATTCTAATTCTGTTCGAGAAGATCCATCAATAAACTGACAGCCAATATAAACTAATTAAATGTAAATTTACAAAGTATTCAGTTAATTCAACTTTAAGCTATTGACGTACCTTATGTTCTTGTAGCACTAAAGAAATATGAATTATCTTACATAATGTTATTCTCCTAATTTGATGTTATAATTCCCAAAAACGGTGGATGTTGAATTTATTCTTCAATAACGAATTCAATAATCATAAAATAGAGAAAACTACATTAACTATTTGATTTTTTTATAAATCATTCTATAATAATTAAAACTGCAAATGGAAATGTTTATAAAAACTGCGTAAAAATTTCATGATTAAAAATTCCTAAGAGATATTCATATATAGAACGATTCATATCTGGTTGGAAAACTCTATTGTATTGAAAATATTCAATATCTAAGATATAAACGAGATTTAAAAAAATAAAAAGTCTCTGTGGTTCAAATTAGATTTATATTTCGTACATATTTTTTTCTGTAGTCTTTAGTTATAAAAGAATTAAATAAATGATTTATAAAAAAAAAACTAATATTTATATTATATCGTTTAAATATATTAATGTATACATAAAAATTAATTTCTCCTTATGAAAAACTATTTGTTATAATTTTTCAAATTAAAATTAATATTTTAAAATTCAGAATAACACTAATTTTCTTCGGTAGTGGTGAAAAAATAGATAACCACAATCTATTTTTATTATTAACTTAATAAAACATCTAACTTAATTTTTTGTGATAGTAATGAAAGCCTTGAATCCTTGGTCAAAAATGAAGCCTTTCCAATTGATTTATGAGATCGACAAGCCTCAATCTGTATCCGGAAAAACCGTGAAAATCCCTGACTTAGCGCTATGATTAAGATCAATCATTTTCTCGGTGTAATTGAGCGCGGAAATCCAGACCACTAACCTACGAGTTTGACAGTGGCACTGTCGCAACTTTAATACAAAGCAGTCATGTTAATCTTTGCGCAAAAAACTACGAACTTACCTCAAGAGGTTACTAATTTCCTGCTCAAAGAAAACTCATTCCCCTGGGATATTTCCTCGAGTCATTCATACGTAGTTGGTCGTTGGCTGCTGAGCTAAAGTAACGTAGAGTTTTAAGCACCCGATCATTCTAAGAGACTCGACAGTTCTGGGTAAGATGTTTAAACTTCTATCTGGCTCGGGTCTATTACAGGATTCTCGCCTATCGATGGTGCGTCATCGCCTCAGAATCTCATAGATTGCAATATTGCTAGCAGACCCTCTTACATCTGAAATGCGTAGGACGCTTAAGGCATCATGCGCCATCCAACCCCCTGCTCTCCACTTGTTGAAAACAGAATTTATGTAATTATAGAAAACATAATCGACCTACAGGGAGTCGGGAGGATCTAGCGGACAGTGATGTCCCTGCACAAGAATGGAAGTACGTGAATTATGTTTTAGGGTTTCATTATTACCTGTCCGATATACACAATCTTTAAGGCTGTCCTTTTACGCTGAAATCATAATACAAAATATTGTAATCAAACTCTAAGTCCAGAACAGTTGTGAAAATACTTATGGCAAAAACTTAGATACCTTTAAAAGTCAATTATCGTTCCTGTCTCTGTATGAGCTAGTAACAATTGAACGAAAAATCGACTACATGTTCGGTCCTTTTGGACCCGTTAGAAGATCAATCCGTATAGGCGTGCGTATTTCGTCCAATGTTATGGGGTCCGCCCTAAGAACGGTTATGGTACAGGGTCCAGCCGCCGGTATAGGGGCCTCCCACGGATGGCTCCCAGTGACAAAGCACTTTGAGTCGGGACATTTCCAGTACTTACCGCGAGGCCAGTTCCAATCCAGTCTTGAACGCACGCGGCTAACTGGCCCTGACCCGTCCCGGCGCGTCCCGCGCAGACACGTCGTCGCTCGGACAAGTGCTCCAGCACATTGGTCAGACGGGTTTTACTTCACTGTAACGTTTCACATCGCGGTACAGCAGGGGTTGCCCGCCGCAAGGAAGGGGTCCGACGAGAACTGGCACGGGGGCTCAAGCATCGCATCTTTGTAGTTTCGCCACCCCGAGCACAGGCGGGCCGCATTGAGTGGCCGGACCCTTCTGCCTGCTACCATGGCCTCGTGTAGTGGCGTGTCTCCGACACGTGAACTACCGATGCAGATCTCCGTGCCGCCAACAATAGGCGCCTGAGACCCCTTCAGTGCTAAGCGCTGGATCGAAGGTCCGGGGCGCGTGTTATAATTCACGAAATCCGTAACCGCCTTGCGGCGTCCATGGTCGGTTTTGAGCCAGTGCGACAGCCGCGCCGTGCATTCGCCACTCTGGCCCACAGTGCCGGGAGTGCGGGAGCTGTGCTCTGAACGCTCCGCTAGCTTCCGTCGCGACCGTGCGGGGCGCAGTCGTACGTTATTTCGGCGTCACGCTGGCCAGGAGTTCCGCTTTGCACCCCCCTATAAGTTGACGACGCTTCCGGCGGATAGGGGCGTACGTGCTGGGTTAGCGACCCCCAGAGGACGTCCATCGGGCGGAATGCCGGTGCCTGCTTCACGCAGATACGCAGACGCCTCGGCGAGGATGAACGAACTACGAGGCGTGCGACGGTCTCCGAGCACTTGGCGAACCCGAACCTGGATGCTGCGTTTGACAGTCTCGTCCCCTTGCAGGCGTGGATGGTGGGGCCGGAAGCCGCGGCCTTAGCCGCGGGTCTGCCTAATGGGACGAACCGGAATGGCGGACTCCCCGCGAACCCGGCTGCGGCTCGGCGCTCCAGGGGTCCCTGCCGCACGACCCACCGTCTGGCGTGGCCGGATGGGGCGCGCCGCCCCTTTGGGGGGGCCGTCCCCTACGAGGCGCGCGGGGGCAAGCCCCCGGAATGGCCCCGCGAGCGCCCGCGGGTCCGCAGCTCGCCCCCCAGAGTGGGCCCGGGAGTCCGGGCGCCGCAAGCCGAGTGTGACACGGGGTCGCGGCCAGCGCGCGGCCGCCGCCGGTGGCCCCACCGGAACCCACGGCGTCAGCAGGCCCCCTCGCGGGTCCTCTGGGCGCCGCGCCACCGCCCCCTGCTTCCCGTAGGGGGTCCCCAGCCGGGGCCCGGGCGGGGTCTTGCCGGCGCCCCCCGACGCGGGGCCGGGGCCGCAGCAAACTGGGCCGCGGAGGCCGAGCGGGCCGCTGGGCCCTCGGCGCAGGCTCGGGCGTTCCCGCCCCCCGTGGTCCCGTCTCGGCGGTCGTGCCCGGAGCGCGTAGCCGTTCGACCCGGAGCGCGCGCCGCGGGGCCGGGACCGGGCCGGCACGCGGCGGCTCAGTTGCCGCGGCAGGGGCCGGGGCTGCGAGGGCTCTGGCCCCGGCGCGGCCCCAGGGGGCCGTGATCTGGACGGACCGAGCCCTGGCGTCACGGGGACGCCCGGGGCCCGCCCCCGTCACTGGCGGCTGCCCGGACCTCGCCGCCACGCCGCGAGGCCCCCGCTGGCTCCCGCCGTCCCGACTCAAAGCGCTCACGAGGGCTCCCGTTAGCGGCCGCCCCCGTACTCGCGACGAGGGAGTCTCCGCAGGGGACCCCGGCGCCCGATGGGCCGCGGTGCCTGGGGCCCAGCCGACGACGACCACTGACGCCCCTCCGGAGGAGGCCTTCGGGCCCCGAGCGCTCCAACTGCAATACGCCGGCCAACGGCAGGGCGGCCGACCCAGGTCGTTACCCGCCTGGAGGTGCGGAACCGTACACGCGGTGGCCCCGCCAGCCGTCC     
P       TTTCTTAAAATTAGTAGTACTTCAATACAAATAAAATCTAATGCTGTTCAATTAGGTGTCAAATATAAACCAAGTAATAAAAACTATTCGATAAAATATTAGTTTATATAAATAAGACTGTCAATGAATTACTATATAGATAATTTAGTGTATATTCAAATTTAGATTATTAAACGTGCAAGATTTCACTGATTGCTAATATGCTAGAAAAAATATTGATATCTTATTTGACCTTATTATTCTAATTCTGTACGAGAAGATCCATCAATAAACTGACAGCCAAAATAAACTAATTAAATGTAAAATTACAAAGAATTCAGTTAATTCAACTTTACGCTATTAACGTAGCTTATGTTTGTGTAGCACTAAAGAAATATGAATTAACTTACATAATGTTATTCTCCTAATTTGATGTTATTATTCTCAAAAACGGTGGATGTTGAATTTATTCTTAAATAACGAATTTAATAATCACAAATTAGAGAAAACTACATTAACTATTTGATTTTTATATAAATTATTCTATAATATTTAAAAGTGCAAATAGAAATGTTTATAAAATCTGCGTAAAAATTTCATGATTAAAAATTCATAAGAGATATTCATATATAGAACGATTCATATCTGGTTGGAAAACTTTATTGTATTGAAAATATTCAATATCTAAGATATACACGAGATTCAAAAAAATAAAAAGTCTCTGGAGTTGAAATTAGATTTATTTTTCGTACATATTTTTTTCTGTAGTCTTTAGTAATAAAAGTATTAAATAAATGATATATAAAAAAAAAACTAATATTTGTATTATATCGTCTAAATATATTAATGTATACATCAAAATTAATTTCTCCTTATGAAAAACTATTTGTTATAATTTTTCAAATTACAATTATTAATTTAAAATTCATAATAACACTAATTTTCTTCGGTAGTGGTTAACAAACAGATAACCACTATCGATTTTTATTATTAAATTAATAAAACATCTAACTTAATTTTTTGTGATAGTAATTGGAGCCTTGAATCCTGGGTCAAAAATGTAGCCTTTGCAATTGATAGATGAGATCTCCAAGCCTCAATCAGTATCCTGAAAAACCGTGAAAAACCCTGACTTAGGGCGATGTTTATGTTCAATCATTATCGCGGTGTAATTGAGCGCGGAAATCCTTACCACTAACTTACGAATTTGACAGAGGCACTTACGCAATTTTAATACAAAGCAGTCATGTTTATCTTTGCGCAAAAGACTAAGAACATACCTCAAGTGGTTCTTAATTTCCTGCTCAAAGAAAACTAATTCCCCTGGGATATTTCCTAGAGTCATACATACGTAGTTGGTCGTTGGCTGCTGAGCTAAAGTAACATAGAGTATTATGCACCCGATCATTCTAAGAGACTCGAGAGTTCTGGGTAAGATGTTTAAACTTCTATCCGGCGCTGGCCTATTACAGGATTCTCGCCTATCGATGGTGCGTCATCGCTTCTAAATCTCATAGATTGCGATATTGCTAGCAGACCGTCTTACATCTGAAATGCGTAGAACGCTTAAGGCATCATGCCCCATCCAACTCCCAGCTCTCCTCGTGTTGAAAACAGAATTTATGTAATTATATAAAACATAAGCGACCTACAGGGAGTCGGGAGGATCTAGCGGACAGAGATGTTCCTGCACAAGAATGGAAGTACGTGACCTATGTTTTAGGGTTAGATTATTACCTGTCTGATATACACAATCTTCAATGTTGTACTTTTACGCTGAAATCATAATAAATACTATTGTAATGAAGCTGTAAGTCCAGAACAGCTGTGAAAATACTTATGGCAAAAATTTAGATACCTTTAAAAGTCAATTATCGTGCCTGTCTCCGTATGAGCTATTAACAATTGAACGAAATATCGTCAACATGTGCCGTCCTTTTGGACACGTTAGAAGATCAATCCCTATAGGCGCGCGTACTTCGTCCAATGTTATGGAGACCGCCCTAAGAACGGTTATTGTACAGGGTCCAGCCGGCGGTATCGGGTCCTACCACGGATAGCTACTAGTGACAAAGCACTTTGAGTCACGATCTTGCCAGTAGTTACCGCGAGGCCAGTGCCAATCCAGTCTAAAACGCAGTCGGCGATCGGGTCCGAACCAGTCCCGGCGCGTCCCGCTCAGACACTTTGTCGCTGGGACAATAGCTCCATGACACTGGTCAGACGGGTATTACTTCAGTCTCACGTTTCACATCGCGGTACCGCAGGGGTTGCCCGCCGCACGGACGGGGTCCGCCGAGAACTGGGACGCGGACTCAGGCAAAGCATCTTTGTACTTTCGCCTCCCCGAGCACAGGCGGGCCGCGTTAAGTGGCCGCTCCGTTATGCCTGCTACCATCGCCTCGTGGAGTGGCGTGTTTACGACACGTCAACTAGCGATGAAGATCTCCGTGCCGCTAACAATAGATGCCTGCGACCCCTTCAGTGCTAAACGCCGGATCATAGGTCCGCCGCGAGTGTTATAATTCACGAAATTCGCAGCGGCCTTGCGGCGCCCATGATCGGTTGTGATCCGGCGCGACTGCCGCGCCCAGCATCCGCCACTATGGCCCACAGTGCCGGGAGTGTGGGAGCTGTGTGCTGAACGCCCCGCTAGCTGCTGTCCCGACCGCGCATGGGGCAGTTGTACTTTTTTTCGACGTCCCGCTGGCCAGGGGTTCCGCTTGCCGACCCCCTATAAGTTGACGACAATTCAGGCGGATAGGGGCGTACGTCCTGGCTGAGCGACCTCCAGAGGAGGTCCATCCGGCGGAATGCCGGGGCTTGCTTCACGCAGATGCGCAGCCGCCTCGGTGAGTGACAACGAACAACGAGGGGTGCGACGGTCTCCGAGCACTTGTGGAAGTCGAACCAGAATGCTGCGTTTGATAATGTTGTCCCCTTGCAGGCGTGGATGGTGGGGCCGAAAGCCGCGGCCTCAGCCGCGGGTCTGCCTAATGCGACGAACCGGGATGGAGGACTTCCCGCGAGCCCGGCTGCGGCCCGGCGCTCCAGTGGTCCCTCCCGCGCGACCCACCGACTCGCGTGGCCGGATGGGGCGTGCCGCCCCTTGGGGGGGGCCGGCCCATACGAGGCGCCCGGGGGCAACCCCCCGGAATTCCCCCGGGAGCGCCGGCTCGTGCGCAGCTCGGGCCCCAGAGTGGGCCCGGGAGTCCGGGCGCCGAAAGCCGAGGGTCACACGGGGCCTCGGCCAGCGCGCGGCCGCCTCCGGTGGCCCCCCCGGAACCCACGCGGTGAGCAAGTGCCCTCGCGGGTCCTCTGGGCGGAGCCCCGCCGCGCCCTGCTTCCCCTAGGGGCTGCCCGGCCGGGGCCGGGGCTGGGTGTTGCCGGCTCGCCCCGACTCGGGTCCGGGCCCGCGGGAAACGGGGCCGCCGAGGTCGAGCGGGTCGCTGGGTCCCCGGCGCAGGCTCGCGCGTTCCCGCCCCCCGGGGTCCCGTCTCGGCGGTCGTGCGCGGAGCGCCGATCCGGCCGACCCGGAGCCCGCGCCGCGGGACCCGGCCCGGGCCGGCGCGCGGCGGCTCAGTTCCCCCGCCAGGGGTCGGGGTTGCGAGGGCTCTGGCCCTGGCGGGGCCCCAGGCGGCCGTGATCTGGACGGGCCGAGCCCTGCCGTCCCGCCAACGCCCCGGGCCCGCCCCCGTCACTGCCGGCTGCTGGGACCTCACCGCCACGCCGCGAGGCCCCCCCTGGTTGCCGCCGCCCCGCCTCAAAACCCTCACGCGGGGGCCCGGTAGCGGCCGCGCCCGTAGTCGCGACGAGGGAGTCGGCGCACGGGACCCACGCGCCCCATGGGGCGCGGTGCCTGCGGCCCAGCAGGCGGCGACCACTGGCACCCCTCCGAACGCGGCCTTCGGGCCCCGACCGCTCCAACTGGGGTACGCTGGCCAACGGCGGGCCGGCCGACCCACGTCGTTCCCCGCCTGGAGGAGCGGAACCGTACACGCGGTGGCCCCGCCCGGCGTCC     
O       TTACTTAAAATTAGTAGTACTTCATTATAAATAAAAACTAAAGCTGTTCAATTAGGTGTCAAATATAAACCAAGTAATAAAAACTCTTCGATAAACTATTAGTTTTTATAAATAAGACTGTCAATGAATTACTATATAGGTAATTTAGTGTATATTCAAATTTAGATTATTAAACGTGCAAAATTTCACTGATTGCTAATATGCTAGAAAAAATATTGATATCTTATTTGACCGTATTATTCTAATTCTGTACGAGAGGATCCATCAATAAACTGACAGCCAAAATAAACTAATTAAATGTAAAATTACAAAGTATTCAGTTAATTCAACTTTAAGCTATTTACGTAACTTATGTTCTTGTAGCACTAAAGAAATATGAATTAACTTACATAATGTTATTCTCCTAATTTGATGTTATAATTCTCAAAAACGGTGGATGTTGAATTTATTCTTCAATAACGAATTTAATAATCATAAATTAGAGAAAACTACATTAACTATTTGATTTGTTTATAAATTATTCTATAATTTTTAAAAGTGCAAATAGAAATGTTTATAAAATCTGCGTAAAAATTTCATGATTAAAAATTCCTAAGAGATATTAATATATAGAACGATTCATATCTGGTTGGAAAACTCTATTGTATTGAAAATATTCAATATCTAAGATATAAACGAGATTTAAAAATATAAAAAGTCTCTGTTGTTTCAATTAGATTTATATTCCGTACATATTTTTTTCTGTAGTCTTTAGTTATAAAAGTATTAAATAAATGATATATCAAAAAAAAACTAATATTTATATTATATCGTATAAATATATTAATGTATACATAAAAATTAATCTCTCCTTATGAAAAACTATTTGTTGTAATTTTTCAAATTACAATTATTATTTTAAAATTCAAAATAACACTAATTTTCTTCGGTAGTGGTAAACAAATAGATAACCACAATCTATTTTTATTATTAAATTAATAAAACATCTAACTTAATTTTTTGTGATAGTAATTGTAGCCTTTAATCCTGGGTCAAAAAAGCAGCCTTTTCCATTGATACATGTGATCCCCAAGCCTCAATCAGTATCCAGAAAAACCGTGAAAATCCATGACTTAGGGTTATGATTAAGTTCAATCATTATCCCGGTGTCATTGAGCGCGGAAATCCATACCACGAACTTACGATTATGACAGTAGCACTTTCGCAAGTTTAATACAAAGCAGTCATGTTTATCTATACGCAAAAAACTAGGAACATACCTCAAGGGGTTATTAATTTCCTGCTCAAAGAAAACTGATTCTCCTGGGTTATTTCCATGAGTCATCCATACGTAGTTGGTCGTGGGCTGCTGTGCTAAAGTAACATAGCGTATTAAGCTCCCGATCATTCTAAGAGACTCGAAAGTTCTGGGTAAGATGTTTAAACTTCTAACGGGCCCAGGGCTATTACAGGATTTTCGCCTATCGATGGTGCGTCATCGCCTCAAAATTTCATAGATTGCAATATTGCTAGCAGACCCTCTTACATCTGAAATGCGTAGAACGCTTAAGGCATCATGCGCCAGCCAACACCCCGCTCTCCACATGTTGAAAACAGAATTTATGTAATTATTGAAATCATAAGCGACCTACAGGGAGTCGGGGGGATCTAGCGGACAGAGATGTCCCTGCACAAGAATGGAAGTACGTGAGCTATGTTTTAGGGTTACATTATTACCTGTCTGATATACACAATCTTTAATCTTGCCTTTTTATGCTGAAATCATAGTACAGACTATTGTAATCAAGCTGTAACTCCAGAACAGCTGTGAAAATACTTAGGGCAAAAAATAAGATACCTTTAATAGTCAATTATCGTTCCTGTCTCGGTAGGAGCTACTAACAATTGAACGAAAAATCGTCAACATGTACGGTCCTTTTGGACACGTTAGAAGATCAATCCCTATAGGCGGGCGTAATACGTCCAATTTTATGGAGACCGCCCTAAGAACGGTTATAGTACAGGGTCCAGTCGGCGGTGTCGGGCCCGCCCACGGTTATCTCCGAGTGACAAAGCACTTTGAGTCCGGACCTGTCCGGTAATTACCGCGAGGCCAGTGCCAGTCCACTCCTGAACGCATACAGCGACCGGGTCCGTACCGGTCCCGGCGCGTCCCGCGCAGTGACCTTGTCGCTGTGACAAGAGCTCCAACACACTGGTCTGACGGTTTTTACTTCACTCTAACGTTTCACATCGCGGTACAGCAGGCCCCGCCCGCCCCACGAACGGGGTCCGCCGAGAACTGGCACCGGGCCTCAAGCAACGCATCTCTGTAGTTTCGCCTCCCCGAGCACAGGCGGGCCGCCTTAAGTGGCCGCACCCTTGTGTCTGCTGCCATTGCCTCGTGCAGTGGCGTGTGACCGACACGTGAACTAGCGATGCAGATGTCCGTGCCGCTAACAGTAGCCGCCTACGACCCCTTCAGTGCTAAACACTGGATCCGAGGTCCGCAGCGAGTGTGATAATTCACGAAATTCGCACCTGCCTTGCGGCGGCCATGCTCGGTTCTGATCCTGCGCGACAGCTGCGCCGCGCATCCGCCACTATGGACCACAGTGCCGGGAGTGTCGGAGCTGTGTGCTGAACGCTCCGCTAGCTTCTGTCCCGACGGTGCACGGTGCAGTGATTCCTTGCTTCGGCGTCCCGCTGACCAGGCGTTCCGTTTGCCGACCCCCTGGAAGTTGACGACTATTCTGGGGGATAGGGGCGTACGTTCTGGCTGAGCGACCTCCAAAGGACGTCCATCTGGCGGAATGCCGGCGCTTGCTTGACGCAGATACGCTCACGCCCCGGTGAGGTCGAAAGAACGACGAGCGTTGCGACGGTCTCCGAGCACTTGGTGTACCCGAACCCGGACGCTGCGTTTGAACATCTTGTCCCCTTGCAGGCGTCGATGGTCGGGCCCGAAACCCCGGCCTTAGCCGCGGGTCTCCCTAATGCGACGAACCGGAATGGAGGACTTCCCCCTACCCCGGCTCCGGCCCGGCGCTCCAGTCGTCCCTGCCGCCCGACCAACCGACTGGCGTGGCCGGAGGGGGCGCGCCGCCCCTTGCGGGGGGCCCTCCCCTACGAGGGGCCCGGCGGCAACCCCCGGGAATGGCCCCGAGAGCGCCTGCCCGTGCGCAGCTCGCCCCCCAGAGTGGCCCCGGGAGCACGGGCGCCGGAAGCCGAGGGTGACACGGGGACTCGGCCGGCGCGCGGCCGCCGCCGCTGGCCCCCCCGGAACCCACGCCGTCAGCAGGGACCCTCGCGGGTCCTCTCGCCGGAGCCCCGCCGCACGCTGCTTCCCGTAGGGGGTGCCCAGGCGGGGCCCGGGCTGTCTGTTGCCGGCTCCCCCCGACGCGGGTCCGGGGCCGCCGGAAACGGGGCCGCGGAGGCCGAGCGGCCCGCTGGGCCCACGGCGCAGGCGCGCGCGTTCCCGCCCCCCGTGGTCCCGTCTCGGCGGTCGTGCGCGGAGCGCGTAGCGGGCCGACCCGGACCGCGCGCCACGGGCCCCTGGCCCCGCCGGCGCGCGGCGGCTCAGTTGCCGCGCCAGGGATCGCGAGTGCCAGGGCGCCGGCCCGGACGGGGCCCCAGGCGGCCGTGATCTGAAAGGACCGAGCCCTGGCGTCCCGGGAACGCCCAGCGCCCGCCCCCGTCACTGCCGGCTGCTCCGACCTCGCCGCCACGCCGCCCGGCCCTCGCTGGGTGCCGCCGTCCCCGCTCAAAACGCTGACGAGGGGTCCCGTTAGCGGCCGCCCCCGTCGTCGCGACGAGGGAGTCTGCGCACGGGACCCGCGCGCCCGATGAGGCGCGGTGCCTGGGGCCCAGCTCGCGACGACCACTGCCGCCCCTCCGGCGGGGGCCTTCGGGCCGCGAGCACTCCAACTGGCAGACGCTGGGCAACGGCGGGCCGGCCGACCCCCGTCGTTCCCCGCCTGGAGGCGCGGAAACGTACACGCGGTGGGCCCGCCGGGCGTCC     
N       TTACTTAAAATTAGTAGTACTTCATTAAAAATAAAACCTAAAGCTGTTCAATTAGGTGTCAAATATAAACCATGTAATAAAAACTCTTCGATAAAATATTAGTTTATATAAAAAAGACTTTCAATGAATTACTATATAGATAATTTAGTGTATATTCAAATTTAGATTATTAAACGTGCAAAATTTCACTGATTGCTAATATGCTAGAAAAAATATTGATATCTTATTTAACCCTATTATTCTAATTCTGTGCGAGATGATCCATCAATAAACTGACAGCCAAAATAAACTATTTAAATCTAAATTTACAAAGTATTCAGTTAATTCAACTTTAAGCTATTAACGTATCTTATGTTCATGGAGCACTAAAGAAATATGAATTAACTTACATAATGTTATACTCCTAATTTGATGTTATAATTCTCAAAAACGGTGGATGTTGAATTTATTCTTTAATAACGAATTTAATAATCAAAAATTAGAGAAAACTACATTAACTAGTTGATTTATATATATATTATTCTATAATTTATAAAAGTGCAAATAGAAATGTTTATAAAATCTGCGTAAAAGTTTCATGATTAAAAATTCTTAAGAGATATTCATATATAGAACGATTCATATCTGGTTGGAAAACTCTATTGTATTGAAAATATTCAATATCTAAGATATAAACGAGATTCAAAAATATAAAAAGTCTCTGAAGTTTAAATTAGATTTATATTTCGTACATATTTTTATCTGTAGTCTTTAGTATTAAAAGGATTAAATAAATGATTTATGAAAAAAAAACTAATATTTCTATTATATCGTTTAAATATATTAATGTTTACATTAAAATTAATTTTTCCTAATGAAAAACTATTTGTTTTAATTTTTCAAATTATAATTATTAATTTAAAATTCAAAATAACACTAATTTTCTTCGGTAGTGGTTAAAAAAAAGATAACCACAATCAATTTTTATTATTAAATTAATAAAACATCTAACTTAATTTTTTGTGATAGTAATTCGAGCCTTTAATCCTAGGTCAAAAACGGAGCCTTTCCTATTGATATATGAGATCCTCAAGCCTCAATCAGTATCCAGAAAAAACGTGAAAAACCGTGACTTAGGGCCATGGTTACGTTCAATCATTTTCACGGTGTTATTGAGCGCGGAAATCCCTACCACTAACGAACGACAGTGACAGTAGCGCTTTCGAAATTTTAATACAAAGCAGTCATGTTTATCTTGGCGCAAAAAACTAAGAACATACCTCAAGTGGTTATTAATTTCCTGCTCGAAGAAAACTAATTCCCCTGGGATATTTCCTAGAGCCATACATACGTAGTTGGTCGTGGGCTGCCGAGCTAAAGTAACCTAGAGTATTAAGCTCCCGGTCATTCTACGAGACTCGATAGGTCAGGGTAAGATGTTTAAACTTCTACCAGGCGCGGGCCTATTACAGGTGTCTCGCCTATCGATGGTGCGTCATCGCCTCAAAATCTCATAGATTGCAATATTGCTAGCAGACGTTCTCACATCTGACATGCGTAAAAAGCTTACGGCATCATGCCCCATCCAACTCCACGCTCTCCACATGTTGAAAAGAGAAATTATGTAATAATTCAAAACATAAGCGACCTACAGGGAGTCGGGAGGATCTAGCGGACAGAGATGTATCTGCACAAAAAAGGAAGTACGTGAGCTATGTTTTAGGGTGCGATTATTACCAGTCTGATATACACAATCTTTAACCTTGTTCTTTTATGCTTAAATCATAATACAGAGTATTGTAATCAACCTGTAATTCCAGAACAGGTGTGAAAATACGTATGGCAAAACGTTAGATACCTTTAATGGTCATTTGTCGTTCCTGTCTCAGTAATAGCTAATAACAATTGAACGAAAAATCGTCTACATGTCCGGTCCTGTTGGACATGTTAGAAGATCAATCCCTATAGGCGCGCGTAGTTCGTCCAATCTTATGGAGTCCGCCCTAAGAACGGTTATTGTACATGGTCCAGGCGGCGGTCTCGGGTCCGTCCGCGGATGTCTGCTAGTGACTAACCGCTTTGAGTCGGGACTTTTCCAGTACTTACCGCGAGGCCAGTGCCAATCCAGTCTTGGACGGAGGCGGCGAGCAGGTCCGCACCAGTCCCGGCGCGTCCCGCTCAGGCACGTTTTCGCTGGGACAAGAGCTCCACCACACTGGTCTGACGCGTTTTACTTCAATATAACGTGTCACATCTCGGTACAGCTGGGGTTGCCCGCCGCAGGAAAGGGGTCGTCCGAGAACTGGCACCGGGACTCACGCAAAGCATCTTTGCAGTTTCGCCACCCCTAGCCCAGGCGGGCCGCGTTAAGTGGCAGGCCCCTTATGTATGCTACCATGGCCTCGTGAAGTCGCGTGTGTCCGACACGTTAACTAGCGATGCAGTTCTCCGTGCCGCGAACACTAGATGCCTGCGACCCCTTCAGTGCTAAACGCTGGACCGAAGGTCCGCGTCGAGTGTGATAATTCACGAAATTCGTAACGGCCTTGCGGCGGCCATGGTCGGTTCTGATCCTGCGCGGCCGCCACGCCGCGCATCCGCCACTATGGGCCACAGTGCCGGGAGTGTGGGAGCTGTGTGCTGAACGATCCGCTAGCTTCTGTCCCGACTGTGCATGGCGCAGTCGTACGTTGTTTCGGCGTCCCGCTGCCCAGGCGTTCCGCTTGGCATCCCCGTATAAGTTGACGACTATTCCGGCGGATAGGGGCGTACGTCCTGGCTGAGCGACGTCCAGAGGACGCCCATCCCGCGGAATGCCGGAGCTTGCTCCACGCAGATCCGCTGACGGCTCCGGGAGGGCGAATGAACTACGAGGAGTGCGACGGTGTCCGAGCACTTGGGTAATCCGAACCGGGATGCTGCGTTTGACACCCTGGTCCCCTTGCAGGCGTTGATGGTGGGCCCAGAATCCGCGGCCTCAGCCGCGGGTCCGCCTAATGGGAAGAACCGGAATGGTGGACTTCCCGCGAGCCCGGCTCCGACCCGGCGCTCCAGTCGTCCCTGCCGCGCGACCCACCGACTGGCGTGGCCGGATGGGGCGGGCCGCCCCTTCCGCGGGGCCGTCCCCTACGAGCCGCCCGAGGGCAACCCCCGGGCATGGCCCGGGGAGCGCCGGCCCGTCCGCAGCTCGGGCCCCAGAGTGGGCCCGGGAGTCCGGGCGCCGGGAGCGGAGGGTGCCACGGCGCCCCGCCCGGCGCGCAGCCGCCTCCGCTGGCCCCCCCGGAACCCACGCAGTCAGCACGCCCCCTCGCGGGTCCTCTGGGCGGAGGGCCGCCGCACCCTGCTTCCCGTAGGGGGTGCCCAGGCGGGCTCCGGGCTGGTTGTTGCCGGCTCCCCCCGACGCGGGTCCGGGGCCGCGGGAAACGGGCCCGCGCAGGCCGAGCGGGCCGCTGGGCCGACGCCGCAGGCTGGCGCGTTCCCGCCCCCCGTGGTCCCGTCTCGGCGGTCGGGCGCGGAGCGCGTAGCCGGCCGACCCGGAGCGCGCGCCCCGGGACCCGCGCCGTGCCGGCGCGCGGCGGCTCAGTGCCCCCGCCAGGGATCGCGGCTGCGAGGGCGCGGGTCCTGGCGCGGCCCCAGGCGGCCGTGATCTGGATGGACCGAGCCCTGCCGTCCCGGGAACGCCCCGGGCCCGCCCCAGTCACTGGCGGCTGCCCGGACCTCGCCGCCACGGCGACAGGCCCCCGCTGGTTGCCGCCGTCCCGACTCAAAACCCTGACGGGGGCTCCCGCTAGAGGCCGCGCCCGTAGTCGCCACGAGGGAGTCAGCGCACGGGACCCGCGCGCCCGATGCCGCGCGGTGCCTGGTGCCCAGCCGGCGACGACCACTGCCGCCCCTCCGCAGGGGCCCTGCGGGCCCCGAGCGCTCCAACTGCAATACGCTGGGCAACGGCGGGCCGGCCGACCCACGTCGTTCCCCGCTTCGAGGTGCGGAACCGTACCCGCGGTGGCCCCGCCAGGCTTCC     
M       TTACTTAAAATTAGTAGTACTTCAATATAAATAAAATCTTAAGCTGTTCAATTAGGTGTCAAATATATACCAAGTAATAAAAACTTTTCGATAAAATATTAGTTTATATAAAAAAGACTGTCAATGAATTACTATATAGAAAATTTAGTGTATATTCAAATTTAGATTATTAAACGTGCAAAATTTCACTGATTGCTAATTTGCTAGAAAAAATATTGATATCTTATTTAACCATATTATTCTAATTCTGTACCAGAAGATCCATCAATAAACTGACAGCCAAAATAAACTAATTAAATGTAAAATTACAAAGAATTCAGTTAATTCAACTTTAAGCTATTGACGTATCTTATGTTCGTGTAGCACTAAAGAAATATGAATTACCTTACATAATGTTATTCTCCTAATTTGATGTTATAATTCTCAAAAACGGTGGATGTTGAATTTATTCTTCAATAACGAATTTAATAATCAAAAATTAGAGAAAACTACATTAACTATTTGATTTTTATATAAATGATTCTATAATCTTTAAAATTGCAAATTGAAATGTTTATAAAAGCTGCGAAAAAATTTCATGATTAAAAATTCCTAAGATATATTCATATATAGAACGATTCATATCTGGTTGGAAAACTCTATTGTATTGAAAATATTCAATATCTAAGATATAAACGAGATTAAAAAAAATAAAAAGTCTCTGAAGTTTAAATTAGATTTATATTTCGTACATATTTTTTTCTGTAGTCTTTAGTAATAAATGTATTAAATAAATGATATATTAAAAAAAAACTAATATTTATATTATATCGTATAAATTTATTAATGTATACATAAAAATTAATTTTTCCTAATGAAAAACTATTTGTTATAATTTTTAAAATTATAATTATTAATTTAAAATTCATAATAACACTAATTTTCTTCGGTAGTGGTAAATAAATAGATAACCACCATCTATTTTTATTATTAATTTAATAAAACATCTAACTTAATTTTTTGTGATAGTAATTGGACCCTTTAATCCTGGGTCAAAAATGGAGCCTTTCCTATTGATGAATGAGATCCACAAGCCTCAATCAGTATCCTGAAAAACCGTGAAAATCCTTGACTTAGGGGTATGATTGGGTTCAAACATTATCGCGGTGTTATTGAGCGCGGAAATCCATACCACTAACGCACGACTTTGACAGTGGCACTTTCGCAACTTTAATACAAAGCAGTCATGTTTATCTATGCGCAAAAGACTAAGAACATACCTCAAGCGGTTATTAATTTCCTGCTCGAAGAAAACTAATTCCCCTGGGATATTTCCTAGAGTCATACATACGTAGTTGGTCGTCGGCTGCCGAGCTAAAGTAACTTAGAGTAGTAATCTCCCGGTCATTCTAAGGGACTCGACAGTTCTGGGTAAGTTGTAAAAACTTCCATCAGGTGCCTGGCTATTACAGGCGTCTCGCCTATCGATGGTGCGTCATCGCCTCAAAATCTCATATATTGCAATATTGCTAGCAGACTCTCTTACATCTGAAATGCGTAGAACGCTTAAGGCATCATGCGCCATCCAACCCCCAGCTCTCCACATGTTGCAAACAGAATTTATGTAATTATAGAAAGCATAAGCGACCTACAGGGAGTCGGGAGGACCTAGCGGACAGAGATGTCCCTGCACAACCACGGAAGTACGTGATCTATGTTTTAGGGTTGAATTATTACCTGTCTGATATACACAATCTTTAACATTGTCCTTTTATGCTGAAATCATAATAAAGAGTATTGTAATCAATCTGTATGTCCAGAACAGAAGTGAAAATACTTATGGCAAAAACTTAGATACCTTTAATAGTCAGTTGTCGTACCTGTCTCTGTATGAGTTATTAACAATTGAACGAAATATCGACCACATGTCCGGTCCTGTTGGACGCGTTAGAAGATCAATCCCTGTAGGCGCGCGTATTTCGTCCAATGTTATGGAGTCCGCCCTAAGAACGGTTATTGTGCAGGGTCCAGACAGCGGTATCGGGACCTCCCACGGATTGCTCCTAGTGACAAAGCACTTTGAGTCCCGACCTTTCCAGTACTTACCGGGAGGCCAGTGCCAATCCCGTCTTGAAAGCAGACGGCCAACGGGTCCGAACCTGTCCCGGCGCGTCCCGCGCAGTCACGTTGTCCCTCGGACAAGAGCTCCACCACACTGGTCTCACGGGTTTTACTTCACTCTAACGTGTCACATCGCGGTACAGCCGGGACTGCCCGCCGCATGAAAGGGGTCCGCCGAGAAATGGCACCGGGATTCAAGCAAAGCATCTTTGTAGTTTCGCCTCCCCGAGCACAGGCGGGGCGCGTTAAGTGGCCGGACCCTTCTGTCTGCTACCATAGCCTCGTGTGGTGGCGTGTGGCCGACAGATGAACTAGCGATGCAGTTATGCGTGCCGCCAACAATAGGAGCCTGCGACCCCTTGAGTGGTAAGCGCTGGATCGAAGGTCCGCTCCGGGTGTTATAATTCACGAAATCCGCAACGACCTTGCGGCGGGCATGCTCGGTTTTGAAGCAGCGCGACTGCCGCGCCGCGCATCCGCCACTATGGGCCACAGTGCCGGGATTGTGGGAGCTGTGTCCTGAACGCTCCGGTAGCTCCTGTCCCGACCGTGCTTGGCGCAGTTATTCGTTCGTTCGGCGTCGCGCTGACCAGGCGTTCCGGTTGCCGGCCCCCTGTGCGTTGACGACTCTTCCGGCGGAGAGGGGCGTACGTTCTGGGTGAGCGACCTCCAGAGGACGTCCATCTCGCGGAATGCCGGTGCTTGCTTCACGCAGATACGCTGACGCCTCGGTGAGCACGAAGGAACCACGAGGCGTGCGACGGTCTCCGAGCACTTGGGGAACCCGAACCTGTATGCTGCGTTTGAAATTGTAGTCCCCCTGCAGGCGCTGATGGTGGGGCCGCAATCCCCGGCCTTAGCCGCGGGTCTGCCAAATGCGACGAACCGGAATGGGGGACTTCACGCGAGCCCGGCTCCGGCCCGTCGCTCCAGTCGTCCCTGCCGCGCGACCCACCGACTGGCGTGGCCGGATGGGGCGCGCCGCCCCTTGCCCGGGGGCGGCCCATACGAGGCGCGCGGGGGCAAGCCCCCGGAAGGGCCCGGGGAGCGCCGGCCCGTGCGCAGCTCGGGCCCCAGAGTGGGCCCGGGAGTCCCGGCGCCGGAAGCCGAGCGTGCCACGGGGCCGCGGCCAGCGGGCGACAGCCCCCGGTGGCCCCCGCGGAACCCACGCCGTGAGCAGGGCCCCTCGCGGGTCCTCTCGGCGCACCCCCGCCGCACGCTGATTCCCCTAGGGGGTGCCCAGGCGGGGCCGGGGCTGCGTGTTGCCGGCTCCCCCCGACACGGGTCCTGGGCCGCCGGCAACGGCCCCGCGGAGCCCGAGCGGGGCGCTGGGGCCACGCCGCATGCTCGCGCGTTCCCGCCCCCCGTGGACCCGTCTCGCCGGTCGTGCGCGGAGCGCCTAGCCGGGCGACCCGGAGCGCGCGCCGCGGGACCCGGGCCGGGCCGGCCCGCGGCGGGTCAGTTGCCGCGCCAGGCATCGGGGTTGCGAGGGCTCCGGCCCTGGGGCGGCCCCAGGCGGCCGTGATCTGGAAGGACCCAGCCCTGACGTACCGCGAACGCCCTGAGCCCGCCCCAGTCACTGGCGGCTGCCGAGACCTCGCCGCCACGCCGCACGGCCCCCACTGGTTGCCGCCCTCCCGACCCAAAGCGCTCACGTGGCCTCCCCTTGGGGGCCGCGCCCGTAGTCGTGACGACGGAGCCTGCGCACGCCACCCGCGCGCCCGATGCCGCGCGGTGCCTGGGGCCCAGCCCGCGACGACCACTGGCGCCCCTCCGGCCGGGGCCTTCGGGCCCCGAGCGCTCCAACTGCCAGACGCAGGGCAACGGCGGGCCGGCCGACCCACGTCGTTCCCCGCTTGGAGGTGCGGAACCGTACACGCGGTGGCCCCGCCAGCCCTCC     
L       TTACTTAAAATTAGTAGTACTTCATTATAAATAAAATCTAAAGCTGTTCAATTAGGTGTCAAATATATACCATGTAATTAAAAGTCTTCGATAAACTATTAGTTTTTATAAATAAGACTGTCAATGAATTACTATATATAAAATTTAGTGTATATTCAAATTTAGATTATTAAACGTGCAAGATTTCACTGATTGCTAATTTGCTAGAAAAAATATTGATATCTTATTTAACCCTATTATTCTAATTCTGTACTAGACGATCCATCAATAAACTGACAGCCAAAATAAACTAATTAAATGTAAACTTACAAAGTATTCAGTTAATTCAACTTTAAGCTATTTACGTATCTTATGTTATTGTAGCACTAAAGAAATATGAATTATCTTACATAATGTTATCCTCCTAATTTGATGTTATAATTCGCAAAAACGGTGGATGTTGAATTTATTCTTGAATAACGAATTTAATAATCAAAAATTAGAGAAAACTACATTAACTATTTGATTTCTTTATAAATAATTTTATAATATTTAAAAGTGCAAATAGAAATGTTTATAAAATCTGCGTAAAAATTTCATGATTAAAAATTCCTAAGATATATTCATATATAGAACGATTCATATCTGGTTGGAAAACTCTATTGTATTGAAAATCTTCAATATCTAAGATATATACGAGATTAAAAAACATAAAAAGTCTCTGACGTTCAAATTAGATTTATTTTACGTACATATTTTTTTCTGTAGTCTTTAGTTATAAAAGTATTAAATAAATGATTTATTAAAAAAAAACTAATATTTCTATTATATCGTGTAAATCTATTAATGTGTACATAAAAATTAATTTTTCCTTATGAAAAACTATTTGTTATAATTTTTCAAATTAAAATTATTAATTTAAAATTCATAATAACACTAATTTTCTTCGGTAGTGGTCAATAAACAGATAACCTCAATCTATTTTTATTATTAACTTAATAAAACATCTAACTTAATTTTTTGTGATAGTAATTGGAGCCTTAAATACTGGGTCAAAAATGTAGCCTTTCCAATTGATATATGTGATCGTCAAGCCTCAATCAGTATCCAGAAAAACCGTGAAAAACCCTGACTTAGGGATATGATTAAGTTCAATCATTATCACGGTGTAATTGAGCGCGGAAATCCGTACCACTAACCTACGATTTTGTCAGTGGCACTTGCGCAACTTTAATACAAAGCAGTCATGTTTATCTTTACGCAAAACACTATGAACATACCTCAAGGGGTTATTAATTTCCTGCTCTAAGAAAACTAATTCCCCTGGGATATTTCCTTGAGTCATTCATACGTAGTTGGTCGTAGGCTGCCGAGCTAAAGTAACGTAGAGTAGTAAGCTCCCGGTCATTCTATGCGACTCGACAGTTCTGGGTAAGATGTTTAAACTTCTAGCAGGACCGGGGCTATTACAGGAGTCTCGCCTATCGATGGTGCGTCATCGCCTCAAACTCTAATAGATTGCGATATTGCTAGCAGACCATCTTACATCTGAAATGCGTAGAATGCTTAAGGCATCATGCGCCATCCAACCCCCTGCTCTCCACTTGTTGAAAACAGAATTTATGTAATTATACAAATCATAAGCGACCTACAGTGAGTCGGGGGGATCTAGCGGACAGAGATGTCCCTGCACAAGGAAGGAAGTACGTGATCTATGTTTTACGGTAGCATTATTACATGTCTGATATACACAATCTTTAATGTTGTTCTTTTAGGCTGAAATCATAAAATATACTATTGTAATCAATCTGTAAGTCCAGAACAGTTGTGAAAATACTAATGGCAAAAAATTAGATACCTTTAATTGTCAATTCTCGTTCCTGTCTCGGTATGAGCTCATAACAATTGAACGAAATATCGACAACATGTTCGGTCCTTTTGGACACGTTAGAAGATCAATCCCTATAGGCGTTCGTATTGCGTCCAATGTTATTGAGCCCGCCCTAAGAACGGTTATTGTACAGGGTCCAGACGGCGGCATCGGGGCCTACGACGGGTAGCTCCGAGTGACAAAGCTCTTTGAGTCACGACGTTGTCAGTACTTACCGCTAGGCCTGTGCCAATCCAATCTTGAACGCAGTCGGCGAACGGGTCCGAACCAGTCCCGGCGCGTCCCGCTCAGCCACATTGTCGCTCGGACAAGAGCTACACGACACTGGTCTGACGGCTCTTACTTCACTCTAACGTTTCACATCGCGGTACAGCAGGGCTTGCCCGCCGCAGGAATGGGGTCCGCCGGGAACTGGGACCCGGACTCACGCAAAGCATCTTTGTGCTTTCGCCTCCCCGAGCACAGGCGGGACGCGTTAAGTGGCCGGACCCTTGTGTCTTCCGCCATGGCCTCGTTGAGTGGCGTGTTTCCGACACGTGAACTAGCGATGCAGATCTCCGTGCCGCCAACAATAGAAGCCTGCGACCCCTTTAGTTCTAAGCCACGGATCGAAGGTCCGCCGCGAGTGTTATAATTCACGAAATCCGAACCCACCTTGCGGCGCACATGGTCGGTTTTGAGCCAGCGCGACGGCCACGCCCGGCATCCGCCACTATGGCCCACAGTGGCGGGGGTGTAGGAGCTGTGAGCTGAACGCTCCGGTAGCTGCGATCCCGACCGGGCTGGTCGGAGTCGTTCGTTTTTTCGGCGTCCCGCTCGCCAGGCGTTCCGCTTGCCGACCCCCTATAAGTTGACGACTCTTCCGGGGGACAGGGGCGTACGTCCTGGCTGATCGACCTCCAGAGGACGTCCAACCGGCGGAATGCCGGTGCTTGCTTCACGCAGATCCGCTCTCGCCTCGGAGAGGGCGAAGGAACTACGAGGGGTGCGACGGTATCCGAGTACTTGGGCTACGCGAACCTGCATGCTGCGTTTGACAATCTTGTCCCCTTGCAGGCGTTGATGGTCGGGCCGCAATCCGCGGCCTTAGCCGCGGGTCTACCTAATGCGGGGAACCGGAATTGGGGACTCCCCGCGAGCCCGGCTGCGCCCCGGCGCTCCAGTCGTCCGTGCCGCCCGACCCACCGACTCGCGGGGCCGGATGGGGCGCGCCGCCCCTTGCGTGGGGCCGTGCCATACGAGGCGCCCGGGGGCAAGCCCCGGGGATGGCCCCGCGAGCGCCGGCTCGTGCGCAGCTCGGGCCCCAGAGTGGCCCCGGGAGTCCGGGCGCCGGAAGCCGAGGGTGGCACGGTGCCCCGGCCCGCGGACGGCCGCCTCCGCTCGCCCCGGCGGGACCCACGCGGTCAGCAGGGGCCTTCGCGGGTCCTATGGCCGCTGGACCGCCGCACCCTGGTTCCCATAGGGGGTGCCCAGGCGGGGGCCGGGCTGGGTGTTGCCGGCTCCCCCCGACGCGGGTCCCGGGCCGCAAGCAACAGGCCCGCGGACGCCGAGCGGGCCGCTGGGGCCACGGCGCACGCTCGCGCGTTCCCGCCCCCCGTGGTTCCGTCTCGCCGGTCGTGCGCGGAGCGCGTAGCCGGCCGACCCGGAGCACGCGCCGCGGGACCCTGACCGGGCCGGCGCGCGGCGGCTCAGTTCCCGGGCCAGCGATGCGGGCTGCGAGGGCGGGGGCCCTGGCGCGGCCCCAGGCCGCCGTGATCTGGAGGGACCGAGCCCTGCGGTCCCGGCGACTCCCCGGGCCCGCCCCAATCACTGGCGGCTGGCGGGACCTCGCCGCCACGGCGCGCGGCCCCCACTGGTTGCCGCCGTCCCGGCTCAAAGCGCTAACGAGGGGTCGCGTTAGCGGCCGCGCCCGTAGTCGCGACGAGGGAGTCTGCCCAGGGTACCCCCGCGCCCGAGGGCCCGCGGTGCCTGCGGCCCAGCGGGCGACGACCACTGCCGCCCCTCCGGGCGGGGCCTGCGGGCCCCGAGCGCTCCAACAGCGACACGCGGGGCAACGTCGGGTCGGCCGACCCACGTCGTTCGCCGTCTGGAGGTGCGGGACCGTACACGCGGTGGCCCCGCCAGCCCTCG     
K       TTACTTAAAATTAGTAGTACTTCAATATAAATAAAAACTAAAGCTGTTCAATTAGGTGTCAAATATAAACCATGTAATAAAAACTCTTCGATAAATTATTAGTTTATATAAATAAGACTGTCAATGAATTACTATATAGACAATTTAGTGTATATTCAAATTTAGATTATTAAACGTGCAATATTTCACTGATTGCTAATTTGCTAGAAAAAATATTGATATCTTATTTAACCATATTATTCTAATTCTGTTCTAGAGGATCCATCAATAAACTGACAGCCAATATAAACTAATTAAATGTAAAATTACAAAGTATTCAGTTAATTCAACTTTAAGCTATTTACGTATCTAATGTTATTGAAGCACTAAAGAAATATGACTTAGCTTACATAATGTTATCCTCCTAATTTGATGTTATAATTCCCAAAAACGGTGGATGTTGAATTTATTCTTTAATAACGAATTTAATAATCAAAAATTAGAGAAAACTACATTAACTACTTGATTTATATATAAATAATTTTATAATATATAAAAGTGCAAATAGAAATGTTTATAAAATCTGCGAAAAACTTTCATGATTAAAAATTCTTAAGATATATTCATATATAGAACGATTCATTTCTGGTTGGAAAACTGTATTGTATTGAAAATATTCAATATCTAAGATATAAACGAGATTTAAAAAAATAAAAAGTCTCTGGAGTTTAAATTAGATTTATATTTCGTACATATTTTTTTCTGTAGTCTTTAGTTATAAAAGGATTAAATAAATGATTTATAAAAAAAAAACTAATATTTTTATTATATCGTCTAAATATATTAATGTGTACATAAAAATTAATATTTCCTTATGAAAAACTATTTGTTATAATTTTTAAAATTATAATTATTAATTTAAAATTCATAATAACACTAATTTTCTTCGTTAGTGGTTAATAAATAGAGAACCACAATCTATTTTTATTAATAAATTAATAAAACATCTAACTTAATTTTTTGTGATAGTAATTTGAGCCTTGAATACTGGATCAAAAATGAAGCCTTTCCAATTGATGGATGATATCCCCAAGCCTCAATCAGTATCCAGAACAACCGTGAAAATCCATGAGTTAGGGGTATGATTTAGTTCAATCATTTTCACGGTGTAATTGAGCGCGGAAATCCCTACCACTAACAAACGACTATGACAGTGGCACTTTCGCAATTTTAATACAAAGCAGTCATGTTGATCTATGCGCAAAAAACTAAGAACATACCTCAAGGGGTTATTAATTTTCTGCTCAAAGAAAACTAATTCCCCTGGGTTATTTCCTAGAGTCATACATACGCAGTTGGTCATTGGCTGCCGAGCTAAAGAAACGTAGAGTATTAATCTCCCGGTCATTCTAAGTGACTCGACAGTTCTGGGTAAGATGTTTAAACTTCTAGCTGGCCCAGGTCTATTACAGGAGTCTCGCCTATCGATGGTGCGTCATCGCTTCAAAATCTCATAGATTGCAATACTGCTAGCAGACTATCTTACATCTGAAATGCGTAGAACGCTTAAGGCATCATGCCCCATCCAACTCCCTGCCCTCCACTTGTTGAAAACAGAATTTAAGTGATCATTGAAACCATAACCGACCTACAGAGAGTCGGGAGGATCTAGCGGACAGAGATGTGCCTGCACAAGAAAGGAAGTAAGTGATATATGTTTTAGGGTTGAATTATTACCTGTCTGATATACACAATCCTTAAAATTGCACTTTTAGGCTAAAATCATAACAAACAATATTTTAATCAACCTTTACGTCCAGAACAGAAGTGAAAATACTTATGGCAAAAAATTAGATACCTTTAATAGTCAATTCTCGTTCCTGTCTCCGTAATAGCTAATAACAATTGAACGAAAGAGCGCCGACATGTCCTGTCCTTTTGGACACGTTAGAAGATCAATCCCTATAGGCGTGCGTATTGCGTCCAATGTTATGGAGTCCGCCCTGAGAACGGTTATCGTACAGGGTCCAGCCGGCGGTGTGGGGGCCTTCCACGGATGGCTCCTAGTGACTAAGCACTTTGAGTCTGGACCTATCCAGTACTTACCGGTAGGCCAGTGCCAATCCAATCTTGAAAGCAACCAGCAAACGGGTCCGAACCAGTCCCGGCGCGTCCCGCGCAGCGACGTTGTCGCTGGGACAAGAGCTCCGCCACACTGGTCTGACGGGTTTTACTTCACTCTAACGTTTCACATCTCGGTACGGCAGGGGTTGCCCGCCGCAGTAAAGGGGTCCGCCAAGAACTGGCACCAGGACTCAAGCAAAGCACCTTTGTATTTTCGCCTCCCCGAGCACAGGCGGGCCGCCTTAAGTGGCCGGACCCTTGTGACTGCTCCCATGGCCTCGTCTTGTGGCGTGTGTCCGACACATGAACTAGCAATGCAGATCTCCGTGCCGCCAACAATAGGTGCCTGTGACCCCTTCAGTGCTAAGCGCGGGATCGAAGGTCCGCGGCGGGTCTTATAATTCACGAAAATCGCAACCCCCTTGCGGCGGCCATGCTCGGTTTTGATCCAGCGCGGCTGCCTCGCCGTGCATCCGCCAATATGTTCCACTGTGCCGGGAGTGTGGGAGCTGTGTGCTGAACGCTCCGATAGCTTCCGTCTCGACCGTGCGTGTTGCAGTAGTACTTTGTTTCGGCGTCGGGCTGTCCAGGCGTTCCGGTTGCCGACCCCATATCAGTTGACGACCCTTCCAGAGGAAAGGGGCGTACGGCCTGGCTCAGCGACCTCCAGAGGACGTTCAGCGGGCGGAATGCCGGTGCTTGCATCACGCAGATCCTCGGACGCCTCGGTGAGGGCGAAAGAACTAAGAGCGGTGCGACGGTCTCCGAGCAATTGGGGGACCCGAACCTGGATGCTGCGTTTGACAGGCTTGTCCCCTTGCAGGCGTAGATGGTAGGTCCGGAAGCCGCGGCCTCAGCCGCGGGTCTGCCTAATGCGACGAACCGGAATTGGTGACTTCCCGCCAGCCCGGCTCCGACCCGGCGCTCCAGTCGTCCCTGCCGCCCGACGCACCGACTGGCGTGGCCGGATGGGGCGCGCCGCCCCTTGCGGCGGGCCGTCCCGTACGAGGCGCCCTGGGGCAACCCCCGGGAATGGCCCCGCGAGCGCCGGCCCGTGCGCAGCACGGCCCCCAGAGTGCGCCCGGGATTCCTGGCGCCGGAAGCCGAGGGTGACACGGCGCCTCGGCCCGCGCGCGGCCGCCGCCGCTGGCCCGCCCGGAATCCACGCGGTCAGCAGGTCCCCTCGCGGGTCGTGTAGCCGGAGCCCCCCCGGTCTCTGCTTCCCGTAGGGGGTGCCCAGCCGGCGCCCGGGCCGGGTGTTGCCGGCCCCCCCGGACGCGGGTCCGGGCCCGCCGTCAACGGGCCCGCGGAGGGCGAGCGGGCCGCTGGGGCCACGGCCCAGGCTCGCGCGTTCCCGCCCCCCGTGGTACCGTCTCGGCGGTCCTGCGCGGAGCGCCTAGCCGGGCGACCCGGAGCGCGCGCCGCGGGGCCCGGCCCGGGGCGGCGCGCGGCGGCTCAGGTCCCGCGCGAGGCATCGGGCCTCCCAGGGCCCTGGGCCTGGCGCGGCCCCAGGCGGCCGTGATCTGGAGGGGCCGAGCCCTGACGTCCCGGGAACGCCCCGAGCCCGCCCCAGTCACTGACGGCTGCCGGGACCTCGCCGCCACGCCGGGAGGCCCCCACTGGTTTCCGCCGTCCCGGCGCAAACCCCCCACGAGGGTTCCCCTTAGCGGCCGCGCCCGTAGTCGCGACGAGGGAGTCTGCGCACGGGACCCTCGCGCCCGATGCGGCGCGGTGCCTGGGGCCCAGCCCGCGACGACCACTGGCGCCCCTCCGGGAGGGGCCTTCGGGCCCCGACCGCTCCAGCTGCAAGACGCCGGGCAACGGCGGGCCGGCCGACCCACGTCGTTCCCCGTCTGGAGGTGCGGAACCGTACCCGCGGTGGCCCCGCCAGCCCTCC     
J       TTACTTAAAATTAGTAGTACTTCATTATAAATAAAAACTAAAGCTGTTCAATTAGGTGTCAAATATCAACCATGTAATAAAATCTCTTCGATAAAGTATTAGTTTTTATAAAAAAGACTATCAATGAATTACTATATAGCTAATTTAGTGTATATTCAAATTTAGATTATTAAACGTGCAAAATTTCACTGATTGCTAATATGCTAGAAAAAATATTGATATCTTATTTAACCATATTATTCTAATTCTGTCCTAGAAGATCCATCAATAAACTGACAGCCAACATAAACTATTTAAATATAAAATTACAAAGCATTCAGTTAATTCAACTTTAAGCTATTTACGTAGCTTATGTTCCTGTAGCACTAAAGAAATATGAATTAGCTTACATAATGTTATTCTCCTAATTTGATGTTATAATTCTCAAAAACGGTGGATGTTGAATTTATTCTTGAATAACGAATTTAATAATCAAAAATTAGAGAAAACTACATTAACTAGTTGATTTTTCTATAAATAATTATATAATATTTAAAATTGCAAATAGAAATGTTTATAAAATCTGCGTAAAAATTTCATGATTAAAAATTCTTAAGAAATATTCATATATAGAACGATTCATTTCTGGTTGGAAAACTATATTGTATTGAAAATATTCAATATCTAAGATATAAACGAGATTTAAAAATATAAAAAGTCTCTGTAGTTTAAATTAGATTTATTTTTCGTACATATTTTTTTCTGTATTCTTTAGTTATAAAAGGATTAAATAAATGATTTATAAAAAAAAAACTAATATTTATATTATATCGTGTAAATGTATTAATGTTTACATAAAAATTAATATTTCCTAATGAAAAACTATTTGTTTTAATTTTTAAAATTATAATTATTAATTTAAAATTCAAAATAACACTAATTTTCTTCGGTAGTGGTAAATAAATAGAAAACCTCAATCTATTTTTATTATTAAATTAATAAAACATCTAACTTAATTTTTTGTGATAGTAATTAGAGCCTTGAATCCTGGGTCAAAAATGTAGCCTTTCCTATTGATTTATGAGATCTCCAAGCCTCAATCAGTATCCAGAAGAACCGTGAAAATCCAAGACTTAGGGCTATGATTAAGTTCAATCATTTTCGCGGTGTTATTGAGCGCGGAAATCCATACCACTAACTTACGACTTTGACAGTGGCACTTTCGCAATTTTAATACAAAGCAGTCATGTTTATCTATGCGCAAAATACTAAGAACATACCTCAAGAGGTTATTAATTTCCTGCTCAAAGAAAACTTATTCCCCTGGGATATTTCCTAGAGTCATCCATACGTAGTTGGTCGTCGGCTGCCGAGCTAAAGTAACATAGCGTACTAAGCTCCCGGTCATTCTAAGCGACTCGACAGTTCCGGGTAAGATGTCTAAACTTCTACCTGGGACAGGGCTATTACAGGAGTGTCGCCTATCGATGGTGCGTCATCGCTTCAAAATCTCATAGATTGCCATATTGCTAGCAGACGCTCTTACATCTGAAATGCGTAGAACGCTTATGGCATCATGCGCCATCCAACTCCAGGCTCTCCACCTGTTGAAGAAAGAATTTAAGTAATTATAGAAATCATAAGCGACCTACAGCGAGTCGGGAGGATCTAGCGGACAGAGATGTACCCGCACAAGAACGGAAGTACGTGATATATGTTTTAGGGTCTGATTATTACCTGTCCGATATACACAATCTTTAAACTTGTAGTTTTATGCTGAAATCATAATATATAGTATTGTAATCAATCTTTAAGTCCAGAACAGAGGTGAAGATACTTATGGCTAAAAATTAGATACCTTTAAGGGTCTATTATCGTTCCTGTCTCAGTATGAGCTATTAACAATTGAACGAAAAAGCGTCAACATGTCCGGTCCTTTTGGACCTGTTAGAAGATCAATCCCTATAGGCGGGCGTACTGCGTCCAATGTTATGGAGTCCGCCCTAAGAACGGTTATAGTTCAGGGTCCAGACTGGGGTATCGGGCCCTCCGACGGATCGCTCCGAGTGACCAAGCCCTTTGAGTCGGGACCTTTGCGGTACTTACCGCTAGGCCAATGCCAATCCAATCTTGAACGCAGCCTGCGAACGGGTCCGAACGAGTACCGGCGCGTCCCGCCCAGGCACATTGTCGCTCCGACAAGAGCTCCGGCACACTGGTCTGACGGTTTCTACTTCACTCTAACGTTTCACATCGCGGTACAGCAGGTGTGGCCCGCCGCAGGAAAGGGGTCCGCCGAATACTGGTACCGGGACTCAGGCAAAGCATCTTTGTAGTTGCGCCTCCCCGAGCACAGGCGGGCCGCGTTGAGTGGCCGGGCCTTTCTGGCTGCTACCATGGCCTCGTGTAGTGGCGTGTGTCCGACACATGAACTACCGATGCAGCTGTCCGTGCCGCCAACAATAGCGGCCTGCGACCCCTTCAGTGCTAAGCGCTGGATCGAAGGTCCGCTGCGAGTGTGAAAATTCACGAAATTCGCAGCGACCTTGCGGCGACCATGCTCGGTTTTGAGCCAGCGCGCCGGCCTCGCCGGGCATTCGCCACTATGGGCCACAGTGCCGGGAGTGTGGGAGCTGTGTGCTGAACGCTCCGCTAGCTTCTGTCCCGACCGTGTTTGATGCAGTTGTACGTTTCTTCGGCGTCTCGCTGACCAGGAGTTCCGTTTGCCGCCCCCCTAGAGGTTGACGACCGTTCCGGCGGAAAAGGGCGTACGGGCTGGTTGAGCGACCTCCAGAGGACGTCCAGCAGGCGGAATGCCGCTGCATGCTCCACGCAGATCCGCTGCCGCCTCGGCGAGCGCAAAAGAACGACGAGGTGTGCGAGGGTCTCCGAGCAGTTGGTGAACGCGAACCCGGACGCTGCGTTTGACACTTTTGTCCCCTTGCAGGCGTTGATGGTGGGTCCGGAATCCGCGGCCTTAGCCGCTGGTCTGCCCAATGCGACGAACCGGAATTGGGGACTTCCCCCGAGCCCGGCTCCGCCCCGGCGCACCAGTCCGCCGTGCCGCCCGACCCACCGACTGGCGTGGCCGGATGGGGCGCGCCGCCCCTGGCAGGGGGCCGTCCCATACGAGGCGCCCGGTGGCAAGCCCCGCGAATTGCCCCGAGAGCGCCGGCCCGTCCGCAGCTCGGTCCCCAGAGTGGCCCCGGGAGTCAGGGCCCCGGAAGCCGAGGGTGACACGGGGCCTCGGCCGGCGCGCGGCCGCCGCCGCTGGCCCCCCCGGCACCCACGCCGTCAGCAGGTCCCCTCGCGGGTCCTGTGGGGCCTTCCCCGCCGCCCTCTGCTTCCCCTAGGGGGTGCCCTGGCGGGGCCCGGGCGGGGTGTTGCTGGCTCCCCCCGACGCGGGTCCGGGGCCGCCGGCAACCGGCCCGCGCAAGACGAGCGGGCCGCTGGGGCCACGGCTCAGGCTCGGGCGTTCCCGCCCCCCGTGGTCCCGTGTCGGCGGTCCTGCGCGGAGCCCGTAGCCAGCCGACCCGGAGCGCGCGCCGCGGGACCCGGGCCGGGCCGGCGCGCGGCGGCTGAGTTCCCGCGCCAGCCATCGCGGCTGCGAGGGCGCAGGACCCGGCGCCGCCCCAGGCGGCCGTGATCTGGAGTGACCGAGCCCTGACGTCCCGGGCACGCCCCGAGCCCGCCCCGTTCACTGGCGGCTGCGCGGACCTCGCCGCCACGCCGCACCGCCCCCCCTGGTTGCCGCCCTCCCGACTCAAAACACTCACGGGGGGTCCCTTTCGCGGCCGCCCCCGTAGTCGCGACGATGGAGCCCGCGCAGGTGACCCGTGCCCCCGATGGAGCGCGGTGCCTGGGGCCCAGCCGGCGACAACCTCTGCCGCCCCTCCGGGCGGGGCCTTCGGGCCCCGAGCGCTCCAACTGCACTACGCCGGGCAAACGCGGGCGGGCCGACCCTCGTCGTTCCCCTCCTGGAGGTGCGGAACCGTACGCGCGCTGGCCCCGCCCGCCGTCC     
I       TTACTTAAAATTAGTAGTACTTCATTATAAATAAAATCTTAAGCTGTTCAATTAGGTGTCAAATATAAACCAAGTAATAAAAACTCTTCGATAAATTATTAGTTTCTATAAATAAGACTGTCAATGAATTACTATATAGATAATTTAGTGTATATTCAAATTTAGATGATTAAACGTGCAAAATTTCACTGATTGCTAATTTGCTAGAAAAAATAATGATATCTTATTTTACCGTATTATTCTAATTCTGTGCGAGATGATCCATCAATAAACTGACAGCCAAAATAAACTAATTAAATGTAAATTTACAAAGAATTCAGTTAATTCAACTTTAAGCTATTGACGTAACTTATGTTCTTGTAGCACTAAAGAAATATGAATTACCTTACATAATGTTATACTCCTAATTTGATGTTATGATTCTCAAAAACGGTGGATGTTGAATTTATTCTTTAATAACGAATTTAATAATCAAAAATTAGAGAAAACTACATTAACTAGTTGATTTTTTTATAAATAATTATATAATATTTAAAAATGCAAATAGAAATGTTTATAAAATCTGCGAAAAAATTTCATGATTAAAAATTCTTAAGAGATATTCATATATAGAACGATTCATATCTGGTTGGAAAACTATATTGTATTGAAAATATTCAATATCTAAGATATAAACGAGATTTAAAAATATAAAAAGTCTCTGCAGTTTAAATTAGATTTATTTTTCGTACATATTTTTTTCTGTAGTCTTTAGTAATAAAAGGATTAAATAAATGATATATTAAAAAAAAACTAATATTTATATTATATCGTCTAAATTTATTAATGGATACATAAAAATTAATTTTTCCTTATGAAAAACTATTTGTTATAATTTTTGAAATTATAATTATTATTTTAAAATTCAAAATAACACTAATTTTCTTCGGTAGTGGTCAAGAAACAGATAACCTCAATCTATTTTTATTATTAAATTAATAAAACATCTAACTTAATTTTTGGTGATAGTAATTGGAGCCTTGAATTCTGGGTCAAAAATGTAGCCTTTCCAATTGATGTATGAGATCCCCAAGCCTCAATCAGTATCCAGAAAAACCGTGAAAATCCTTGACTTAGGGCTATGATTAAGTTCAATCATTATCACGGCGAAATTGAGCTCGGAAATCCATACCACTAACTTACGACTTTGACAGTTGCACTTTCGCAATTTTAATACAAAGCAGTCATGTTTATCTTTGCGCAAAAAACTAGGAACATACCTCAAGTGGTTATTAATTTCCTGCTCTAAGAAAACTAATTCCCCTGGGATATTTCCTAGTGTCATACATACGTAGTTGGTCGTTGGCTGCCGAGCTAAAGTAACCTAGCGTATTAGGCTCCCGGTCATTCTACGCGACTCGACAGATCCGGGTAAGATGTTTAAACTTCTATCTGGCTCTGGGCTATTACAGGAGTATCGCCTATCGATGGTGCGTCATCGCATCCGACTCTCATAGATTGCGATAATGCTAGCAGACACTCTTACATCTGAAATGCGTAGAACGCTTAAGGCATCATGCACCATCCAACTCCCGGCTCTCCACTTGTTGGAAAGAGAATTTATGTAATTATATAAATCATAATCGACCTACAGGGAGTCGGGAGGAACTAGCGGACAGAGATGTCCCTGCACAAGGATGGAAGTACGTGAAGTATGTTTTAGGGTTTAATTATTACCTGTCTGATATACACAATCGTTAAACTTGTACTTTTAGGCTGAAATCATATTAAAAATTATTGTAATTAAGCTTTATGTCCAGAACAGATGTGAAGATACCTATGCCAAAACATTAGATACCTTTAATAGTCAATTGTCGTACCTGTCTCAGTATCAGCTCGTAACAATTGAACGAAATAGCGTCTACATGTCCTGTCCTTTTGGACCCGTTAGAAGATCAATCCCTATAGGCGAGCGTATTGCGTCCAATGTTATGGAGACCGACCTAAGAACGGTTATTGTTCAGGGTCCAGGCGGCGGTATCGGGGCCTCCCAAGGATGGCTCCTAGTGACGAAGCACTTTGAGTCTGGACCTTTCCGGTACTTACCGCTAGGCCAGTGCCAATCCAATCTTGAAAGCAAACAGCGAACTGGGCCCGACCAGTACCGGCGCGTCCCGCCCAGGAACATTGTCGCTGGGACAAGAGCTCCAGCACACTGGTCTGACGACTTTTACTTCACTGTAACGTTTCACATCGCGGTACGGCAGGGATTGCCCGCCGCACCAAGGGGATCGACCGAGAACTGGCACCGGGGCTCAGGCAGCGCATCTTTGTAGTTTCGCCTCCCCGAGCACAGGCGGGCCGCGTTAAGTGGCCGGACCCTTGTGGCTGCTGCCATGGCCTCGTATAGTGGCGTGCGTCCGACACCTGAACTAGCGATGCAGATCTACGTGCCGCCAACAATAGTGGCCTGCGACCCCTTCAGTACTAAACACTGGATCGAAGGTCCGCCGCGTGTGTTATAATTCACGAAATGCGCAACGACCTTGCGGCGACCATGTTCGGTGTTGATCCAGTGCGGCTGCCTCGCCGAGCATGCGCCACTATGGGCCACAGAGCCGGGAATGTGGGAGCTGTGTGCTGAACGCTCCGATAGCTTCTGTCCCGAGGGGGCCTGACGAAGTGGTACATTTCTTCGGCGTCCCGCTGACCAGGCGTTCCGCTTGCCGACCCCCTATAAGTTGACGACTCTTCCGGGGGATACGGGCGTACGGCCTGGCTGAGCGACCACCAGAGGACGTCTATCAAGCGGAATGCCGGCGCCTGCTTCACGCAGATACGCTGCCGCCTCGGTGAGGACGAAAGAACGACGAGGGGTGCGAGGGTCTCCGAGCACTTGGGTTACCCGAACCGGGAGGCTGCGTTTGAGAATCTGGTCCCCATGCAGGCGTTGATGGTCGGTCCCGAAGCCGCGGCCTGATCCGCGGGTCTGCCTAATGCGACGAACCGGAATTGCGGACTTCCCCCGAGCCCGGCTCCGGCCCGGCGCTCCAGTCCTCCCTGCCGCGCGACCCCCCGACTTGCGTGGCCGGATGGGGCGGGCCGCCCCTTCAGGGGGGCCGACCCGTACGAGCCGCCCGGCGGCAAGCCCCAGGAATGGCCCCGCGAGCGCCCGGACGTGCGCAGCTCGGGCCCCAGAGTGGGCGCGGGAGTCCTGGCGCCGGAAGCCGAGGGTGTCACGGTGCCTCGGCCTGCGCGCGGCCGCCCCCGCTGGCCCCGCCGGAACCCACGCCGTCAGCACGTCCCCTCGCGGGTCCTCTGGCCGCAGCCCCGCCGCCCCCTGCTCCCCGTAGGGGGTGCCCGGGGGGGATCCGGGCTGGCTGTTGCCGGCTCGCCCCGACCCGGGTCCCGGGGCGCCGCCAACCGGCCCGCGAAGGGCGAGCCGGCCGCTGGGTCCACGGCGCAGGCTCGCGCGTTCCCGCCCCCCGTGGTCCCGTCTCGGCGGTCGTGCCCGGAGCGCGTAGCCGGGCGACCCGCAGCTCGCGCGGCGGGACCCGGCCCGAGCCGGCGCGGGGCGGCTCAGTTCCCTCGCCAGGCTTCGTGGCTGCGAGGGCTCGGGGCCGGAGGCGGCCCCAGGGGGCCGTGATCTGCATGGACCGAGCCCTCGCGTCCCGGGGACGCCCGGTGCGCGCCCCCGTCACTGGCGGCTGCCCGGACCTCGCCGCCACGGCGCGGGGCCCCCACTGGTTGCCGCCGTCCCGACTCAAAGCGCTAACGAGGCGTCCCCTTGGCGGCCGCGCCCGGAGTCGCGAAGAGGGAGTCTGCGCACGGGACCCCCGCGCCCGATGTCGCGCGGTGCCTGGGGCCCAGCCGGCGACCAACACTGCCGCCCATCCGACCGCGGACTTCGGGCCCCGAGCGCTCCACCGGCAACACTCGGGGCGACGGCCGGGGGGCCGACCCCCGTCGTTCGCCGCCTGGAGGGGGGGAACCGTACACGCGTTGGCCCCGGCACCCGTCC     
H       TTACTTAAAATTAGTAGTACTTCAATATAAATAAAACCTTAAGCTGTTCAATTAGGTGTCAAATATAAACCAAGTAATAAAAACTCTTCGATAAATTATTAGTTTTTATAAAAAAGACTGTCAATGAATTACTATATAGCAAATTTAGTGTATATTCAAATTTAGATTATTAAACGTGCAATTTTTCACTGATTGCTAATTTGCTAGAAAAAATATTGATATCTTATTTTACCATATTATTCTAATTCTGTACTAGAAGATCCATCAATAAACTGACAGCCAATATAAACTAATTAAATGTAAACTTACAATGAATTCAGTTAATTCAACTTTATGCTATTTACGTATCTTATGTTATTGAAGCACTAAAGAAATATGAATTACCTTACATAATGTTATTCTCCTAATTTGATGTTATAATTCTCAAATACGGTGGATGTTGAATTTATTCTTAAATAACGAATTTAATAATCAAAAATTAGAGAAAACTACATTAACTATTTGATTTCTCTATAAATAATTGTATAATATTTAAAAGTGCAAATGGAAATGTTTATAAAATCTGCGTAAAATTTTCATGATTAAAAATTCTTAAGATATATTTATATATAGAACGATTCATATCTGGTTGGAAAACTCTATTGTATTGAAAATATTCAATATCTAAGATATAAACGAGATTTAAAAATATAAAAAGTCTCTGGTGTTAAAATTAGATTTATTTTTCGTACATATTTTTTTCTGTAGTCTTTAGTTATAAAAGGATTAAATAAATGATGTATAAAAAAAAAACTAATATTTATATTATATCGTATAAATTTATTAATGTTTACATTAGAATTAATTTTTCCTAATGAAAAACTATTTGTTATAATTTTTAAAATTATAATTATTACTTTAAAATTCATAATAACACTAATTTTCTTCGGTAGTGGTGAAAAAACAGATAACCACCATCTATTTTTATTATTAAATTAATAAAACATCTAACTTAATTTTTTGTGATAGTAATTGTAGCCTTGAATTCTGGTTCAAAAATGTAGCCTTCACGATTGATCGATGTGATCCCCAAGCCTCAATCAGTATCCAGAAGAAACGTGAAAATCCGTGACTTAGAGATATAATTAAGGTCAATCATTCTCGCGGTGTCATTGAGCGCGGAAATCCATACCACAAACTTACGACTTTGACAGTGGCACTTTCGCAAATTTAATACAAAGCAGTCATGTTTATCTCTGCGCAAAACACTACGAACATACCTCAAGAGGTTATTAATTTCCTGCTCAAAGAAAACTTATTCCCCTGGGGTATTTCCTTGAGTCATACATACGTAGTTGGTCGTTGGCTGCTGAGCTAAAGTAACTTAGCGTATTAAGCTCCAGGTCATTCTAAGCGACTCGACAGATCTGGGTAAGATGTTTAAACTTCTATCTGGCACTGGTCTATTACAGGAGTATCGCCTATCGATGGTGCGTCATCGCTTCGAAATCTTATAGATTGCGATATTGCTAGCAGACACTCTTACATCTGAAATGCGTATGACGCTTAGGGCATCATGCGCCATCCAACTCCCAGCTCTCCGCTTGTTGAAAAGAGAATTGATGTAATTATAAAAACCATAAGCGACCTACAGCGAGTCGGGGGGATCTAGCGGACAGAGATGTACCTGCACAAAAATGGTAGTACGTGATTTATGTTTTAGGGTTCGATTATTACCTGTCGGATATACACAATCCTTAACCTTGGATTTTTACGCTAAAATCATAATAAAGAATATTGTGATCAATCTGTAAGTCCAGAACAGATGTGAAAATACTTAAGTCAAAAATTTAGATACCTTTAATAGTCAATTCTCGTTCCTGTCTCCGTATGAGGTGTTAACAATTGAACGAAATAACGTCTACATGTCCTGTCCTTTTGGACAAGTTAGAAGATCAATCCCTATAGGCGTGCGTTCTGAGTCCAATGTTATGGAGTCCGCCCTAAGAACGGTTATTGTACACGGTCCAGGCGGCGTTATCGGGGCCTCCAACGGATAGCTCCTAGTGACTAAGCACTTTGAGTCCGGACGTTTCCCGTACTTACCGCTAGGCCAGTGCCAATCCAAGGATGAATGCAGGCGGCCAACGGGTCCGTACCAGTAGCGCCGCGTCCCGCGCAGTCACGTTGTCGCCGGGACAAGAGCTCCACCACAATGGTCTGACGGGTTATACTTCACTCTAACGTTTCACATCGCGGTACCGCAGGGGTTGCCCGCCGCAGGAACGGGGTCGGCCGAGAACTGGTACCCGGACTCAGGCAACGCATCTGTGTACTTTCGCCTCCCCGAGCACAGGCGGGCCGCGTTAAGTGGCCAGACCCTTGTGGCTGCTACCATCGCCTCGTATAGTGGCGTGTTTCCGACAACTGAACTAGCGATGCAGCTCTCCGTGCCGCCAACAATAGTTGCCTGGGACCCCTCGAGTCATAAACGCTGGATCCAAGGTCCGCTGCGAGTGTTATAATTCACGAAACTCGAAACGTCCTTGCGGCGGCCATGCTCGGTTCTGAACCCGAGCGGCTGCCTCGCCGCGCATCCGCCAGTATGGGCCACAGTGCCGGGAGTGTGGGAGCTGTGTGCCGAACGCTCCGGTAGCTTCTGTCCGGACGGTGCTTGGGGCAGTCCTACGTTTGTTCGGCGTCACGCTGACCAGGCGTTCCGATTCCCGACCCCCTATAAGTTGACGACGCTTTTGGAGGAAAGGGGCGTACGAACTGGCTGAGCGACCTCCAGAGGACGGCCATCGGGCGGAATGCCGGTGCTTGCTCCACGCAGATCCGCTACCGTCTCGGGGAGGGCGAACAAACTACGAGGATTGCGATGGTGTCCGAGCATTTGAGGAACCCGAACCTCGATGCTGCGTTTGAAAGTCATGTCCCCTTGCAGGCGCCGACGGTGGGTCCGGAATCCCCGGCCTGAGCCGCGGGTCTGCCTCATGGGCCGAACCGGAATTGGGGACTTCCCCCGAGCCCGGCTCCGGCGCGGCGCCCCAGTGATCCGTGCCGCGCGACCCACCGACTCGCGTGGCCGGATGGGGCGCGCCGCCCCTTGCCCGGGGCCGTACCCTACGAGCGGCCCGGGGGCAAGCCCCGGCAATGGCCCCGCGAGCGCCGGGGCGTGCGCAGCTCGCGCCCCAGAGTGGGCCCGGGACTCCGGGCCCCGGCAGCCGAGGGTGGCACGGGGCCGCGGCCGGCCGGCGGCCCCCTCCGCTGGCCCCACCGGAACCCACGCCGTCAGCAGGTCCCCTCACGGGTCGTCTGGCCACAGCCCCGCCGCACCCTGCTTCCCGTAGGGGGTCCCCAGGGGGGGCCCGAGCTGGGTGTTGCCGGCTACCCCCGACGCGGGTCCGGGGCCGCCGTCAACGGGGCCGCGGAGTGCGAGCGGGCCGCTGGGTCGACGGCGCAGGCTCGCGCGTTCCCGCCTGGCGTGGTCCCGTCTCGGCGGTCGTGCGCGGAGCGCGTAGCCGGACGACCCGGACCGCGCGCCGCGGGACCCGGGCCGGGCCGGCGCGCGGCGGCTGAGTTCCCGCGCCAGGCATCGGGGCTGCCAGGGCCCATGGCCTGGCGCGGCCCCAGGGCGCCGTGATCTGGATGGACCGAGCCCTGCCGTGCCGCGTACCCCCCGCGCACGCCCCAGTCACTGGCGGCTGGGCCGACCTCGCCGCCACGCCGAGAGGCCCCCACTGTTTCCCGCCGTCCCGACTCAAAACGCTCACGGGGGCTCCCCGTAGCGGCCGCGCCCGTAGTCGCGAAGAGGGAGCCTGCCCACGGGACCCGCGCGCCCGATCGCGCGCGGTACCTGGCGCCCAGCCGGCGACGAACACTGGCGCCCCTCCGGCCGGGGCCTGCGGGCCCCGAACGCTCCACCTCCAATACGCAGGGCAACGGCCGGCCGGCCGACCCCCGTCGTTCGCCGCCTGGAGGCGCGGAACCGTACACGCGATGGCCCCGCCAGCCCTGC     
G       TTTCTTAAAATTAGTAGTACTTCATTATAAATAAAATCTTAAGCTGTTCAATTAGGTGTCAAATATAAACCATGTAATTAAAACTCTTCGATAAATTATTAGTTTATATAAACAAGACTGTCAATGAATTACTATATAGGAAATTTAGTGTATATTCAAATTTAGATAATTAAACGTGCAAAATTTCACTGATTGCTAATATGCTAGAAAACATATTGATATCTTATTTTACCATATTATTCTAATTCTGTACTAGACGATCCATCAATAAACTGACAGCCAATATAAACTATTTAAATGTAAATTTACAAAGGATTCAGTTAATTCAACTTTAAGCTATTAACGTATCTTATGTTATTGTAGCACTAAAGAAATATGATTTATCTTACATAATGTTATACTCCTAATTTGATGTTATAATTCTCAAACACGGTGGATGTTGAATTTATTCTTCAATAACGAATTTAATAATCATAAATTAGAGAAAACTACATTAACTATTTGATTTTTCTATAAATAATTATATAATTTTTAAAATTGCAAATCGAAATGTTTATAAAATCTGCGAAAAAATTTCATGATTAAAAATTCTTAAGATATATTCATATATAGAACGATTCATATCTGGTTGGAAAACTTTATTGTATTGAAAATATTCAATATCTAAGATATAAACGAGATTTAAAAAAATAAAAAGTCTCTGAAGTTAAAATTAGATTTATCTTTCGTACATATTTTTTTCTGTAGTCTTTAGTGATAAAAGTATTAAATAAATGATATATTAAAAAAAAACTAATATTTTTATTATATCGTATAAATTTATTAATGTTTACATAATAATTAATTTTTCCTTATGAAAAACTATTTGTTATAATTTTTAAAATTAAAATTATTACTTTAAAATTCAAAATAACACTAATTTTCTTCGCTAGTGGTCAATAAACAGAGAACCACCATCTATTTTTATTATTAATTTAATAAAACATCTAACTTAATTTTTGGTGATAGTAATTGGAGCCTTGAATGCTGGGTCAAAAATGAAGCCTTTCCGATTGATAAATGAGATCATCAAGCCTCAATCAGTATCCCGAAAAACCGTGAAAATCCGTGACTTAGGGCTATGATTAAGTTCAATCATTGTCGCGGTGTGATTGAGCGCGGAAATCCATACCACTAACTGACGAGTATGACAGAGGCACTCTCGCAACTTTAATACAAAGCAGTCATGTTAATCTCTGCGCAAAAGACTAGGAACATACCTCAAGAGGTTACTAATTTCCTGCTCCAAGAAAACTTATTCCCCTGGGCTATTTCCTAGAGTCATTCATACGTAGTTGGTCGTCGGCAGCCGAGCTAAAGTAACCTAGCGTATTATGCTCCCGTTCATTCTAAGCGACTCGACAGTTCTGGGTAAGATGTTCAAACTTCTAACGGGCTCAGGGCTATTACAGGATTATCGCCTATCGATGGTGCGGCATCGCCTCTAAATCTCATACATTGCGATATTGCTAGCAGACGCTCTTACATCTGAAATGCGTAGAATGCTTATGGCATCATGCCCCATCCAACTCCCGGCTCTCCATGTGTTGAAAAGAGAATTTATGTAATTATAGAAAACATAACCGCCCTACAGGGAGTCGGGAGGACCTAGCGGACAGAGATGTACCAGCACAAGAATGGAAGTACGTGAAATATGTTTTACGGTTAGATTATTACCTGTCCGATATACACAATCATTAACCTTGTCATTTTATGCTGAAATCATAATATAAAGTATTGTAATCAAACTCTAGGTCCAAAACAGACGTGAAAATACTTATGGCAAAAAATTAGATACCTTTAATAGTCAATTATCGTACCTGTCTCGGTATTAGCTAATAACAATTGAACGAAATAACGTCGACATGTTCTGTCCTCTTGGACACGTTAGAAGATCAATCCCTATAGGCGCGCGTAATCGGTCCAATTTTATGGAGACCGCCCTAAGAACGGTTATCGTACAGGGTCCAGGCGGCGGTAGGGGGACCTACGACGGATAGCTCCTAGTGACAAAGCTCTTTGAGTCTGGACCTTTCCTGTAGTTACCGCTAGGCCAGTGCCACTCCACTCCTGAAGGCAGGCAGCGAACGGGTCCGGACCAGTCGCGGCGCGTCCCGCACAGAAACTTTGTCGCTTTGACAAGAGCTCCACGACAGTGGTCTGACGAGTCCTACTTCAATCTAACATTTTACATCGCGGTACTGCAGGGGTTGCCCGCCCCAGGAAAGGGCTCCGCCGAAAACTGGCACCGGGACTCAGGCAAGGCATCTTTGTATTTTCGCCTCCCCGAGCATAGGCGGGCCGCGTTAAGTGGCCGGGCCGTTGTGGCTGCTGCCATGGCCTCGTGCAGTGGCGTGTGTCCGACACGTGAACTAACGATGCAGCTATCCGTGCCGCCAACAATAGATGCCTGAGACCCCTCCAGTGCTTAACTCTGGATCTAAGGTCCACTGCGAGTGTTATAATTCACGAAATTCGCAACGGCCTTGCGGCGGCCATGCTCGGTATTGCGCCTGCGCGGCTGCCTCGCCGAGCATCCGCCACTATGGGCCACAGCGCCGGGAGTGTGGGAGCTCTGTGCTGAACGTTCCGCTAGCTTCTGTCCCGACCGTGCTAGGCGCAGTCGTACTTTCCTTCGGCGTCTCGCTGCCCAGGCGTTCCGGTTGCCAACCCCCTATCAGTTGACGACTCTTCCCGCGGAAAGGGGCGTACGGCCTGGTTCAGCGACCTCCAGAGGACGTCCATCTGGCGGAATGCCGGTGCCTGCATCACGCAGATACGCTGCCGCTTCGGTGAGGGCGAAAGAAGTACGAGGGGTGCGACGGTGTCCGAGCACTTGGGGCACCCGAACCAGGATGCTGCGTTTGATGGTCTTGTCCCCTTGCAGGCGTGGATGGTAGGTCCGCAATCCGCGGCCTGAGCCGCGGGTCTGCCTAATGCGACGAACCGGAATTGGGGACTTCCCGCGACCCCGGCTGCGTCCCGGCGCCCCAGTGCTCCCTGCCGCCCGACCCACCGACTGGCGCGGCCGGATGGGGCGGGCCGCCCCTAGCCGGGGGCCGCCCCGTACGAGGCGCCCGGGGGCAACCCCCCGGAAGAGCCCCGCGAGCGCCGGGCCGTGCGCAGCTGGGGCCCCAGAGTGGCCCCGGGACTCCGGGCGCCGGAAGGCGAGGGTGCGACGGGGCCCCGGCCCACGGGCGGCCGCCTCCGCTTCCCCCGCCGGAACCCACGCGGTCAGCAGGTCCCCTCGCGGGTCCTCTGGCCGCCGCCCCGCCGCACTCTTCTTCCCGTAGGGGGTGCCCAGGGGGGGCCGGGGCTGCGTGTTGCCGGCTGCCCCCGACGCGGGTCCGGGGCCGCCGTCAACGGGCCCGCGGAGGCCGAGCGGGCCGCTGGGGCCACGACTCAGGCTCGCGCGTTCCCGCCCCCCGCGCTCGCGTCTCGGCGGTCATGCGCGGAGCGGGTAGCCGGGCGACCCGGAACGCGCGCCGCGGGACCCTGGCCGCGCCGGCGCGCGGCGGCTCAGTTCCCGTGCCAGCCCTCGCGGTTGCGGGGGCACAGGCCCTGGGGCGGCCCCAGGCGGCCATGATCTGGATGGACCGAGCCCTGACGTTCCGGGAACCCCCGGGGCGCGCCCCGCTCACTGTCGGCTGCCGCGACCTCGCCGCCACGCCGCCAGGCCTCCACTGGTTACCGCCGTCCCCACTTAAAGCCGTCACGAGGAGTCGCCTTGGCGGCCGCGCCCGTAGTCGCGACGAGGGAGTCTGCGCACGGCACCCGGGCGCGCTACGGCGCGCGGTGCCTGGGGCCCAGCCTGCGACCAACAGTGCCGCCCCTCCGGACGCGCCCTTCGGGCCCCGACCGCTCCAACTGCGAAACGCGGGGCAACGGCGGGCCGGCCGACCCGCGTCGTTCCCCGCCTGGAGGGGCGGAACCGTACCCGCGTTGGGCCCGCCCGCAGTCA     
F       TTACTTAAAATTAGTAGTACTTCATTATAAATAAAATCTAAAGCTGTTCAATTAGGTGTCAAATATAAACCATGTAATAAAAACTCTTCGATAAATTATTAGTTTTTATAAAAAAGACTGTCAATGAATTACTATATAGAAAATTTAGTGTATATTCAAATTTAGATTATTAAACGTGCAATTTTTCACTGATTGCTAATTTGCTAGAAAAAATATTAATATCTTATTTCACCATATTATTCTAATTCTGTACTAGACGATCCATCAATAAACTGACAGCCAACATAAACTATTTAAATGTAAAATTACAAAGGATTCAGTTAATTCAACTTTAAGCTATATACGTAACTAATGTTCTTGAAGCACTAAAGAAATATGATTTACCTTACATAATGTTATCCTCCTAATTTGATGTTATAATTCACAAAAACGGTGGATGTTGAATTTATTCTTTAATAACGAATTTAATAATCAAAAATTAGAGAAAACTACATTAACTAATTGATTTATATATAAATAATTATATAATTTATAAAAGTGCAAATAGAAATGTTTATAAAATCTGCGTAAAATTTTCATGATTAAAAATTCTTAAGATATATTTATATATAGAACGATTCATATCTGGTTGGAAAACTTTATTGTATTGAAAATATTCAATATCTAAGATATAAACGAGATTTAAAAATATAAAAAGTCGCTGTTGTTAAAATTAGATTTATGTTTCGTACATATTTTTCTCTGTAGTCTTTAGTTATAAAAGGATTAAATAAATGATCTATAAAAAAAAAACTAATATTTTTATTATATCGTTTAAATGTATTAATGTCTACATAAAAATTAATTTTTCCTCATGAAAAACTATTTGTTTTAATTTTTGAAATTATAATTATTATTTTAAAATTCAAAATAACACTAATTTTCTTCGGTAGTGGTAAATAAACAGATAACCACAATCTATTTTTATTATTAATTTAATAAAACATCTAACTTAATTTTTAGTGATAGTAATTTGAGCCTTGAATTCTGGGTCAAAAAGGAAGCCTTTACGATTGATAGATGAAATCCACAAGCCTCAATCAGTATCCAGAAAAACGGTGAAAATCCTTGACTTAGGGCTATGATTAAGTTCAATCATTTTCGCGGTGTCATTGAGCGCGGAAATCCGTACCACTAACTTACGACTATGACAGTGGCACTTGCGCAATTTTAATACAAAGCAGTCATGTTGATCTGTGCGCAAAAAACTACGAACATACCTCAAGAGGTTATTAATTTCCTGCTCAAAGAAAACTAATTCCCCTGGGGTATTTCCTAGAGTCATACATACGTAGTTGGTCGTCGGCTGCCGAGCTAAAGCAACTTAGCGTATTAAGCTCCCGGTCATTCTAGGCGACTCGACAGTTCCGGGTAAGATGTCCAAACTTCTAACTGGCGCAAGTCTATTACAGGAATCTCGCCTATCGATGGTGCGGCATCGCGTCTAAATCTCATAGATTGCAATATTGCTAGCAGACAATCTTACATCTGAAATGCGTAGAATGCTTAAGGCATCATGCCCCATCCAACGCCCTGCCCTCCACTTGTTGTAAAGAGAATTTATGTAATTATAAAAAACTTAATCGACCTACAGGGAGTCGGGCGGAACTAGCGGACAGAGATGTCCCTGCACAACTATGGAAGTACGTGATTTATGTTTTATGGTCCAATTATTACCTGTCGGATATACACAATCTTTAAAAGTGTGTTTTTATGCTGTAATCATAATACATAGTATTGTAATCAATCTGTACCTCCAGAACAGGTGTGAAAATACTTATGGCAAAAGATTAGCTACCTTTAATGGTCAATTATCGTTCCTGTCTCGGTATGAGATATTAACAATTGAACGAAATAGCGTCCACATGTCCAGTCCTTTTGGACATGTTAGAAGATCAATCCCTAAAGGCGTGCGTATGAAGTCCAATGTTATGGAGTCCGCCCTCAGAACGGTTATGATACAGGGTCCAGGCGGCGGTATCGGGACCTGCCACGGCTCGCTCCTAGTGACAAAGCGCGTTGCGTGGGGACCTCTCCAGTAATTACCGCTAGGCCAGTGCCAATCCAATCGTGAACGCAGCCGGCGAACAGGTCCGAACCAGTCCCGGCGCGTCCCGCCCAGCCACATTGTCGCTCGGACAAGAGCACCTCCACACTGGTCTGACGGGTCCTACTGCACTCTTACGTTTTACATCGCGGTACAGCGGGGGTTGCCCGCCGCAGGAAGGGGGTCAGCCGGGAACTGGCACCCGTTCTCACGCAAAGCATCTTTGTTGTTTCGCCTCCCCGAGCAGAGTCGGGCCGCGTTCAGTGGCCGGGCCGTTGTGTCTGCTACCATGGCCTCGTGTAGTGGCGTGTCTCCGACACGTGAACTAACGATGCAGATCTCCGTGCCGCCAACAATAGCTGCCTGCGACCCCTCCAGTGCTAATCGCTGGATCGAAGGTCCGCGGCGGGTTTTATAATTCACGAAACGCGAAGCGACCTTGCGGCGGGCATGCTCGGTTCTGAGCCTGTGCGGCCGCATCGCCGCGCATCCGCCACTATGGGCCACAGTGCCGGGAGTGTCGGAGCTGTGTGCTGAACGCTCCGATAGCTGCTGTCCCGACTGTGCTTGTTGCAGTCGTACTTTTCTTCGTCGTCAAGCTGACCAGGCGTTCCGTTTGCCACCCCCCTATAAGTTGACGACTCTTCCGGCGGAAAGGGGCGTACGGCCTGGCTGAGCGACCTCCAGAGGACGACCAGCGAGCGGAATGCCGGTGCTTGCCTCACGCAGATGCGCTCCCGCCTCGGCGAGGGCGAAAGAAGCACGAGGGGTGCGAAGGTCTCCGAGCAATTGACGCAGCCGCACCTGGAGGCTGCGTTTGACAATTTTGTCGCCTTGCAGGCGTTGATGGTCGTGCCGTAAACCGCGGCCTGAGCCGCAGGTCCGCCGAATGCGACGAAGCGGAATTGAGGACTTCCCGCGAGGCCGGCTCCGGCGCCGCGCCCCAGTCGTCCCTGCCGCCCGACCCACCGACTGGCGTGGCCGGATGGGGCGCGCCGCCCCTTGCGAAGGGCCGTCCCCTACGAGTCCCGCGGGGGCAACCCCCCGGAATGGCCCGGTGAGCGCCCGGCCGTCCGCAGCTCGGGCCCCAGAGTGGGCGCGGGACTGCGGGCGCCGGGAGCCGAGCGTGCTACGGGGCCGCGGCCGGCGCGCGGCCGCCTCCGGTGCCCCAGCCGGAACCCACGCCGTCAGCAGGCGCCCTCGCGGGTCCTCTAGCCGCTCCCCCGCCCCCCTCTGCTTCCCCTAGGGGGTTCCCAGGGGGGGGCCGGGCTGGGTGTTGCCGGCTCCCCCCGACTCGGGTCCGGGGCCGCCGGCAACGGGCCCGCGGAGGCGGAGCCGGCCGCTGCGCCCACGGCGCAGGCTCGCGCGTTCCCGCCCCCCGCGGTCCCGTCTCGGCGGTCCTGCGCGGAGCGCGTAGCCGGGCCACCCGGAACCCGCGCCGCGGGGCCCGGGCCGGGCCGGCGCGCGGCGGCTCAGTGCCCGCGCCAGCCCTCGGGGCTGCGAGGGCTCAGGCCCTGGCGCGGCCCCAGGCGGCCGTGATGTGGATGGGCCGAGCCCTCACGTCCCGGTAACGCCCCGAGCCCGCCCCAGTCACTGGCGGCTGCGTGGACCTCGCCGCCACGCCGCAAGGCCCCCGCTGGTTGCCGCCTTCCCTACTCAAAACGCTCACGAGGGGTCCCCTTCGCGGCCGCCCCCGTAGTCGCGACGAGGGACTCTCCCCACCGGACCCGCGCGCCCGATGGCGGGCGGTGCCTGCGGCCCAGCCCGCGACCAACATTGTCGCCCCTCCGCGCGGGGACTTCGGGCCCCGACCGGTCCAACTCCAAGACGCAGGGCAACGGCGGGGCGGCCGACCCACGTCGTTCCCCGCGTGGAGGGGCGGAACCGTACACGCGTTGGGCCCGCCCTCCGTCC     
E       TTACTTAAAATTAGTAGTACTTCAGTAAAAATAAAAACTATAGCTGTTCAATTAGGTGTCAAATATAAACCATGTTATAAAAACTCTTCGATAAATTATTAGTTTTTATAAATAAGACTGTCAATGAATTACTATATAGTGAATTTAGTGTATATTCAAATTTAGATTATTAAACGTGCAATATTTCACTGATTGCTAATTTGCTAGAAAAAATATTGATATCTTATTTGACCATATTATTCTAATTCTGTACAAGACGATCCATCAATAAACTGACAGCCAAAATAAACTAATTAAATATAAATTTACAAAGAATTCAGTTAATTCAACTTTAAGCTATTGACGTATCTAATGTTTTTGTAGCACTAAAGAAATATGATTTAGCTTACATAATGTTATACTCCTAATTTGATGTTATAATTCTCAAAAACGGTGGATGTTGAATTTATTCTTGAATAACGAATTTAATAATCAAAAATCAGAGAAAACTACATTAACTAGTTGATTTATATATAAATAATTCTATAATATTTAAAAGTGCAAATAGAAATGTTTATAAAATCTGCGTAAAAATTTCATGATTAAAAATTCTTAAGATATATTCATATATAGAACGATTCATATCTGGTTGGAAAACTATATTGTATTGAAAATATTCAATATCTAAGATATAAACGAGATTTAAAAATATAAAAAGTCTCTGTAGTTCAAATTAGATTTATATTTCGTACATATTTTTCTCTGTAGTCTTTAGTAATAAATGGATTAAATAAATGATCTATTAAAAAAAAACTAATATTTAAATTATATCGTTTAAATTTATTAATGTATACATAAAAATTAATTTTTCCTTATGAAAAACTATTTGTTATAATTTTTAAAATTAAAATTATTAGTTTAAAATTCACAATAACACTAATTTTCTTCGGTAGTGGTTAATAAAAAGATAACCACTATCTATTTTTATTATTAAGTTAATAAAACATCTAACTTAATTTTTTGTGATAGTAATTTAAGCCTTGAATCCTCGTTCAAAAATGCAGCCTTTCCAATTGATAGATGAAATCCACAAGCCTCAATCCGTATCCAGAAAAACCGTGAAAACCCTTGACTGAGGGTTATGATTTAGTTCAATCATTTTCCCGGTGTAATTGAGCGCGGAAATCCATACCACTAACAAACGACTTTGGCAGTGGCACTTTCGTAATTTTAATACCAAGCAGTCATGTTTATCTTTGCGCAAAACACTAAGAACATACCTCAAGTGGTTCCTAATTTCCTGCTCAAAGAAAACTAATTCCCCTGGGTTATTTCCTAGAGTCATACATACGTAGTTGGTCGTAGGCTGCCGAACTAAAGCAACTTAGCGTATTAAGCCCCCGGTCATTCTAAGCGACTCGACAGTTCTGGGTAAGATGTTTAAACTTCTATCTGGCCCTGGGCTATTACAGGAGTCTCGCCTATCGATGGTGCGGCATCGCGTCAAATTCTCATAGATTGCAATATTGCTAGCAGACCCTCTTACATCTGAAATGCGTAGAATGCTTATGGCATCATGCTCCATCCAACTCCCTGCACTCCACATGTTGAAAATAGAATTTAAGTAATTATACAAATCATAAGCGACCTACAGGGAGTCGGGAGGACCTAGCGGACAGCGATGTACCTGCACAAGTATGGAAGTACGTGAAGTATGTTTTAAGGTTGCATTATTACCTGTCTGATATACTCAATCATTAACTTTGACGTTTTATGCTCAAATCATATAAGAGACTATTGTAATCAAGCTGTAATTCCAGAACAGATGTGAAGATACTTATGGCAAAAGTTTAGATACCTTTAATGGTCATTTATCGTTCCTGTCTCGGTATCAGCTACTAACAATTGAACGAAACATCGTCTACATGTTCAGTCCTTTTGGACACGTTAGAAGATCAATCCCTATAGGCGTGCGTAATCCGTCCAATGTTATGGAGGCCGCCCTAAGAACGGTTATAGTACAAGGTCCAGGCGGCGCTATCGGGACCTTCCACGGATGGCTCCCAGTGACAAAGCACTTTGAGTCGGGACGTTCCCTGTAGTTACCGATAGGCCAGTGCCAATCCACTCCTGAAAGCAGTCTGCGAACGGGTCCCAACCAGTCCCGGCGCGTCCCGCTCAGTTACCTTGTCGCTCGGACAAGAGCTCCGCCACACTGGTCTAACGATTTCTACTGCACTCTCACGTATTACATCGCGGTACAGCAGGGGTTGCCCGCCGCAGGGAAGGGGTCCGCCGGGAAGTGGGACCGGGCATCAGGCAAAGCATCTTTGTAGTTACGCCTCCCCGAGCACAGTCGGGCCGCGTTAAGTGGCCGGACCGTTGTGTTTGCTACCATGGCCTCGTGGAGTCGCGTGTCACCGACACGTGAACTAACGATGCAGCTATCCGTGCCGCCGACAATAGCTGCCTGGGACCCCTCCAGTGCTAAGCGCTGGATCCGAGGTCCGCTGCGAGTGTTATAATTCACGAAATTCGAACCGGCCTTGCGGCGGCCATGCTCGGTTTTGAGCCCGCGCGGCGGCCTCGCCGAGCATCCGCCATTATGGCCCACAGGGCCGGGATTGTGGGAGCTGTGAGCTGAACGCTCCGATAGCTTCTGTCGCGACCGCGCTTGAGGCAGTTGTACGTTTTTTCGTCGTCGCGCTCACCAGGCGTTCCGTTTGCCTACCCCCTATGAGTTGACGACACTTCGGGAGGACAGGGGCGTACGGCCTGGCTGAGCGACCTCCAGAGGATGTCCAACGGGCGGAATGCCGGTGCTTGCTGCACGCAGATCCGCTGCCGGCTCGGGGAGTGCGAACGAACGACGAGGGGTGCGACGGTGTCCGAGCAGTTGGGGTACCCGAACCTGGAGGCTGCGTTTGATAGTGTTGTCCCCTTGCAGGCGAGGATGGTCGGACCGTAATCCGCGGCCTGAGCCGCGGGTCTGCCTAATGCGACGAACCGGTATTGGTGACTTCCCCCGAACCCGGCTCCGGCCAGGCGCGCCAGTCGTCCCTGCCGCGCGACCCACCGACTCGCGGGGCCGGATGGGGCGGGCCGCCCCTTGCTGGGGGCCGCCCCGTACGAGGCGCCCGTGGGTAATCCCCCGGAAACGCCCCGCGAGCGCCGGGCCGTGCGCAGCTCGGCCCCCAGAGTGGCCCCGGGACTCCGGGCGCCGGGAGCCGAGGGTGCCACGGGGGCTCGGCCGGCGCGCGGCCGCCTCCGCTAGCCCCACCGTAACCCACGCCGTCTGCACGTCCCCTCGCGGGTCCTCTGGCCGCCGGACCGCCGCACGCTGGTTCGCGTAGGGGGTTCCCAGGGGGGGGCGGGGCTGGGTGTTGCCGGCTCCCCCCGACGCGCGTCCAGGGCCGCCGTCAACGGGCCCGCGGACGTCGAGCGGGCCGCTGGGCCCACGGCGCATGCTCGCGCGTTCCCGCCCCCCGCGGTCCCGTCCCGGCGGTCTTCCGCGGAGCGCGTAGCCGGGCGACCCGGACCGCGCGCCGCGGGACCCGGCCCGCGCCGGCGCGCGGCGGCTCAGTTGCCGCTCCAGACATCGGGGCTCCGAGGGCCCAGGGCCTGGTGCGGCCCCAGGGGGCCGTGATCTGGATGGACCGAGCCCTACCGTCCCGGCAACGCCCTGAGCCCGCCCCCGTCACTGGCGGCTGGTCGGACCTCCCCGCCACGCCGGGAGGCCCCCGCTGTTTGCCGGCGTCCCGCCTCAAAACGCTCACGAGGGGTCGCGTTGGCGGCCGCGCCCGTAGTCGCGACGAGGGAGTCTGCCCACGGGACCCGCGCGCGCGATGGCGCGCGGTGCCTGCGGCCCAGCCGGCGCCTAACGGTGCCGCCCCTCCGGACGGGGCCTTCGGGCCCCGAGCGCTCTAGCCGCAACACGCCGGGCCACCGCCGGCGGGCCGACCCGCTTCGTTCCCCGCCTGGAGGGGCGGAACCGTACACGCGTTGGCCCCGCCAGCCGTCC     
D       TTTCTTAAAATTAGTAGTACTTCATTATAAATAAAAGCTGAAGCTGTTCAATTAGGTGTCAAATATAAACCATGTAATAAAAACTCTTCGATAAACTATTAGTTTATATAAATAAGACTGTCAATGAATTACTATATAGTGAATTTAGTGTATATTCAAATTTAGATTATTAAACGTGCAAAATTTCACTGATTGCTAATTTGCTAGAAAAAATATTGATATCTTATTTAACCTTATTATTCTAATTCTGTACAAGAAGATCCATCAATAAACTGACAGCCAAAATAAACTATTTAAATATAAACTTACAATGGATTCAGTTAATTCAACTTTATGCTATTGACGTACCTTATGTTAATGTAGCACTAAAGAAATATGATTTATCTTACATAATGTTATCCTCCTAATTTGATGTTATAATTCTCAAAAACGGTGGATGTTGAATTTATTCTGTAATAACGAATTTAATAATCACAAATTAGAGAAAACTACATTAACTAATTGATTTATATATAAATAATTATATAATATTTAAAAGTGCAAATAGAAATGTTTATAAAATTTGCGTAAAAATTTCATGATTAAAAATTCTTAAGATATATTCATATATAGAACGATTCATATCTGGTTGGAAAACTATATTGTATTGAAAATATTCAATATCTAAGATATAAACGAGATTTAAAAATATAAAAAGTCACTGATGTTGAAATTAGATTTATCTTACGTACATATTTTTTTCTGTAGTCTTTAGTTATAAAAGTATTAAATAAATGATTTATTAAAAAAAAACTAATATTTATATTATATCGTGTAAATATATTAATGTGTACATAAAAATTAATTTTTCCTAATGAAAAACTATTTGTTATAATTTTTAAAATTAAAATTATTAATTTAAAATTCAAAATAACACTAATTTTCTTCGATAGTGGTTAAAAAAAAGAAAACCACTATCTATTTTTATTATTAAATTAATAAAACATCTAACTTAATTTTTTGTGATAGTAATTGAAACCTTGAATCCTCGGTCAAAAATGTAGCCTTTCCAATTGATCGATGCAATCCACAAGCCTCAATCGGTATCCTGAAAAAAAGTGAAAAGCCATGATTTAGGGATATGTTTCAGTTCAATCATTCTCTCGGTGTAATTGAGCGCGGAAATCCATACCACGAACTCACGACTCTGACAGTGGCACTTTCGCAATTTTAATACAAAGCAGTCATGTTCATCTATCCGGAAAAAACTAGGAACATACCTCAAGAGGTTACTAATTTCCTGCTCTAAGAAAACTCATTGACCTGGGATATTTCCTAGAGTCATACATACGTAGTTGGTCGTCGGCTGCCGACCTAAAGCAACATAGCGTAATAAGCTCCCGGTCATTCTAATTGACTCGACAGTTCCGGGTAAGTTGTTTAAACTTCTAACGGGCTCATGTCTATTACAGGAATCTCGCCTATCGATGGTGCGGCATCGCTTCCAAATCTCATACATTGCTATATTGCTAGCAGACACTCTTACATCTGAAATGCGTAGAAGGCTTATGGCATCATGCCCCATCCAACACCCGGCTCTCCACCTGTTAAAAAGAGAATTTATGTAATTATAGAAATCATAAGCGACCTACAGAGAGTCGGGAGGACCTAGCGGACAGAGATGTCCCTGCACAAGAACGGGAGTACGTGATATATGTTTTACGGTTCTATTATTACCTGTCTGATATACACAATCTTTAAGTTTGAAATTTTATGCTTACATCATAATATATACTATTGTAATCAATCTATAGCTCCAGAACAGCTGTGAAAATACTTATGGCAAAATATTAGATACCTTTAACGGTCAATTTTCGTTCCTGTCTCAGTATAAGCTGTTAACAATTGAACGAAATAGCGTCCACATGTGCGGTCCTTTTGGACCAGTTAGAAGATCAATCCATATAGGCGGGCGTATTGCGTCCAATCTTATAGAGGCCGCCCTTAGAACGGTTATAGTTCAAGGTCCAGGCGTCGGCATAGGGTCCTTCCCCGGATGGCTCCTAGTGACGAACCACTTTGAGTCCGGAAGTATCCGGTACTTACCGGTAGGCCAGTGCCAATCCAATCTTGAACGGAGACGGCGAACGGGTCCGAACCAGTTCCGGCACGTCCCGCGCAGACACGATGTCTCTAGGACAAGAGCTCCCCCACACTGGTCTAACGGGTTGTACTGCACTCTGACGTGTTACATATCGGTACAGCGGGGAGTGCCCGCCTCAGGAAAGGGGTCACCCTATAACTGGCACCAGAACTCAAGCAAAGCATCTTTGTAGTTTCGCCTCCCCGAGCACAGCCGGGCCGCGTTGAGTGGCCGTACCTTTATGCCTGCTCCCATTGCCTCGTGTAGTTGCGTGAGTCCGACACGTGAACTAACGATGCAGATCTCCGTGACGCGAACAATAGCTGCCTGCGACCCCTCCAGTGCTCAGCACTGGATCCAAGGTCCGCCGCGCGTGTGACAATTCACGAAAGGCGGACCCCCCTTGCGGCGGCCATGCTCGGTACTGAGCCGGCGCGGCCGCCTCGCCGGGCATCCGCCACTATGAACCACAGTGCCGGGACTGTGGGAGCTGTGCGCTGAACGCTCGGATAGCTTCTTTCCCGACCGTGCCGGGCGCAGTGGTCCCTTTGTTCGTCGTCAGGCGGACCAGGCGTTCCGATTGCCGACCCCGTATAAGTTGACGACGCTTCAGGCGGAAAGGGGCGTACGGCCTGGCTGAGCGACCTCCAGAGGACGTCCATCAGGCGGAATGCCGGTGCCTGCTTCACGCAGATACTCTTCCGCCTCGGTGAGCGCGAAAGAACTAGGAGGGGTGCGACGGTGTCCGAGAAGTTGATGAATCCGAACCGGGATGCTGCGTTTGACAGTCTTGTCCCCTTGCAGGCGGCGATGGTCGGGCCATAAACCGCGGCCTGAGCCGAGGGTCTCCCGAATGCATCGAATCGGAATTGTGGACTTCCCCCCAGCCCGGCTGCGGCCCGTCGCCCCAGTCGTCCGTGCCGCGCGACCCACCGACTGGCGTGGCCGGATGGGGCGCGCCGCCCCTAGCGGGGGGCCGTCCCCTACGAGGCGCCCGGGGGCAACCCCCCGGAATGGCCCCGCGAGCGCCGGGCGGTGCGCAGCTCGGGCCCCAGAGTGGCCCCGGGACTCCTGGCGCCGGGAGCCGAGGGTGACGCGGCGCCTCGGCCGGCGGGCGGCCACCTCCGCTGGCCCCCCCGGCACCCACGCGGTGAGCAGGTCCCCTCGCGGGTCCTATGGGCCCCGCCCCGCCGCACTCTGCTCCCCGTAGGGGGTCCCCGGGGGGGCCCAGCGCTGGGTGTTGCCGGCGCCCCCCGACGCGGGTCCGGGGCCGCCGTCAACGGGCCGGCGGACGCCGAGCGGGCCGCTGGGCCCACGGCGCAGGCTCGCGCGTTCCCGCCCGCCGCGGTCCCGTCTCGGCGGTCTTGCGCGGAGCGCTGAGCCGGGCGACTCGCACCGCGCGGCGCGGGACCCGGGCCTGGCCGGCGCGCTGCGGCTCAGTTCCCGCGCCAGGCATCGCGGCTGCGAGGGCTCAGGCCCGGGCGCGGCCCCAGGCGGCCGTGATCTGGATGGACCGAGCCCTGACGTCCCGGGAACGCCCCGGGCCAGCCCCGGTCACTGTCGGCTGCCGGGACCTCCCCGCCACGCCGACAGGCCCCCGCTGGTTACCGACGTCCCGACCGAAAACGCTCACGAGGGGCCCCTTTGGTGGCAGCCCCCGTAGTCGCGAGGAGGGAGTCGGCCCACGGGACCCGCGCGCCCGATGGCGCGCGGTGCCTGGGGCCCAGCCGGCGACGAACAGTGACGCCCCTCCGGAGGGGGCCTCCGGGCCCCGAGCGCTCCAACTGCAATACGCAGGGCAACTGCCGGCTGGCCCACCCCGGTCGTTCACCGCCTGGAGGGGCGGAACCGTACAGGCGTTGGCCCCGCCAGCCTTCC     
C       TTTCTTAAAATTAGTAGTACTTCATTATAAATAAAATCTATAGCTGTTCAATTAGGTGTCAAATATAAACCAAGTAATAAAAACTCTTCGATAAAATATTAGTTTTTATAAACAAGACTGTCAATGAATTACTATATAGACAATTTAGTGTATATTCAAATTTAGATAATTAAACGTGCAAAATTTCACTGATTGCTAATTTGCTAGAAAAAATATTGATATCTTATTTTACCATATTATTCTAATTCTGTACTAGACGATCCATCAATAAACTGACAGCCAAAATAAACTATTTAAATATAAATTTACAAAGGATTCAGTTAATTCAACTTTAAGCTATTGACGTATCTTATGTTCTTGTAGCACTAAAGAAATATGATTTATCTTACATAATGTTATACTCCTAATTTGATGTTATTATTCTCAAAAACGGTGGATGTTGAATTTATTCTTTAATAACGAATTTAATAATCAGAAATTAGAGAAAACTACATTAACTATTTGATTTCTATATAAATAATTATATAATTTTTAAAAATGCAAATTGAAATGTTTATAAAATCTGCGAAAAAGTTTCATGATTAAAAATTCTTAAGATATATTAATATATAGAACGATTCATATCTGGTTGGAAAACTTTATTGTATTGAAAATATACAATATCTAAGATATAAACGAGATTTAAAAAGATAAAAAGTCTCTGATGTTTAAATTAGATTTATTTTACGTACATATTTTTTTCTGTAGTCTTTAGTTATAAAAGAATTAAATAAATGATTTATTAAAAAAAAACTAATATTTATATTATATCGTTTAAATGTATTAATGTTTACATCAAAATTAATTTTTCCTTATGAAAAACTATTTGTTTTAATTTTTAAAATTAAAATTAATATTTTAAAATTCAAAATAACACTAATTTTCTTCGGTAGTGGTAAAAAAATAGATAACCACCATCTATTTTTATTATTAAATTAATAAAACATCTAACTTAATTTTTTGTGATAGTAATTCGAGCCTTGAATACTCGGTCAAAAATGGAGCCTTTACAATTGATCGATGAAATCCACAAGCCTCAATCAGTATCCAGAAATACAGTGAAAACCCTTGATTTAGGGCTATGATTAAGATCAATCATTGTAGCGGTGTAATTGAGCGCGGAAATCCATACCACCAACTTACGACTATGACAGAGGCACTTCCGCAATTTTAATACAAAGCAGTCATGTTTATCTCTCCGCAAAAAACTATGAACATACCTCAAGAGGTTACTAATTTCCTGCTCAAAGAAAACTGATTCCCCTGGGGTATTTCCTTGAGTCATACATACGTAGTTGGTCGTCGGCTGCCGACCTAAAGCAACATAGCGTAATAAGCACCCGGTCATTCTAAGCGACTCGAGAGTTCGGGGTAAGATGTTGAAACTTCTATCTGGCGCAGGTCTATTACAGGAATTTCGCCTATCTATGATGCGGCATCGCCTCAAAATCTCATAGATTGCGATATTGCTAGCAGACGCTCTTACATCTGAAATGCGTATGATGCTTAAGGCATCATGCTCCATCCAACGCCTGGCGCTCCACGTGTTAAAAAGAGAATTTATGTAATTATAGAAACCATAAGCGACCTACAGAGAGTCGGGAGGACCTAACGGACTGAGATGTTCCTGCACAAGTAAGGAAGTACGTGATCTATGTTTTACGGTTACATTATTACCTGTCAGATATACACAATCATTAAGCCTGCCCTTTTATGCTGAAATCATAATAAAGAATATTGTAATCAACCTATAAGTCCAAAACAGATGTGAACATACTTATGGCAAAATATTAGATACCTTTAAAGGTCAATTTTCGTTCCTGTCTCGGTATAAGCTATTAACAATTGAACGAAAGATCGACGACATGTACTGTCCTTTTGGACTAGTTAGAAGATCAATCCCTATAGGCGTGCGTATTGTGTCCAATGTTATGGAGTCCGCCCTAAGAACGGTTATGTTACAGGGTCCAGTCCGCGGGGTCGGGCCCTCCCACGGATAGCTCCTAGTGACAAAGCACTTTGAGTCCGGACGTTTCCTGTACTTACCGCTAGGCCAGTTCCAATCCAATCTAGAACGCAGGCGGCGAACGGGTCCGAACCCGTGCCGGCGCGTCCCGCGCAGTCACGTTGTCGCTAGGACAAGAGCTCCATCACACTGGTCTAACTAGTCCTACTGCACTTTGACGTGTTACATCTCGGTACAGCGGGGGTTGCCCGCCGCACGAAAGGGCTCACCCCATAACTGGCACCCGCGCTCATGCAATGGATCTTTGTGGTTTCGGCTCCCCGAGCACAGTCGGGCCGCGTTGAGTGGCGGCACTCTTATGGCTGCTTCCATGGCCTCGTGAAGTTGCGTCTGTCCGACACGTGAACTAACGATGCAGTTCTCCGTGCCGCCAACAACAGCTGCCTGCGACCCCGGCAGTGCTAATCGCTGGATCAAAGGTCCGCGGCGGGTCTTATAATTCACGAAATCCGCACCGACCTTGCGGCGTCCATGCTCGGTTCTGAGCCTGCGCGGCGGCCTCGCCTAGCATCCGCCACTATGGTCCACAGTGTCGGGAGTGTGGGAGCTGTAGGCTGAACGCTCCGCTAGCTTCTGTCCAGACCGTGCTTGCCGCAGTCGGACGTTTCTTCGTCGTCTAGCTGCCCAGGGGTTCCGATTGCCAACCCCCTATAAGTTGACGACTTTTCCGGCGGAAAGGGTCGTACGGCCTGGCTGAGCGACCTCCAGAGGACGTCCATCGGACGGAATGCCGGGGCTTGCATCACGCAGATCCGCTGCCGCCTCGGCGAGGGTGAAACAACTACGAGGGATGCGACGCTATCCGAGCAGTTGTGGAACTCGGACCGGGAGGCTGCGTTTGACTGTCTTGTCCCCTTGCAGGCGTTGATGGTAGGTCCGTAAACGGCGGCCTCAGCCGCGGGTCTCCCTAATGCCACGAACCGGAATTGGGGACTTCCCGCGACCCAGGCTCCGCCCCGTCGCCCCAGTGGTCCCTGCCGCGCGACCCACCGACTCGCGTGGCCGGATGGCGCGCGCCGCCCCTTGCGGGGGGCCCGGCCATACAAGGCGCCCGGGGGCAACCCCCCGAAAGGGCCCCGCGACCGCGGGGGCGTCCGCAGCTCGCGCCCCAGAGTGGGCCCGGGAGTCCGGGCGCCAGGAGCCGAGGGTGACACGGGGCCTCGGCCGGCTCGCGGCCGCCTCCGCTGGCCCGGCCGGTACCCACGCCGTCAGCAGGTCCCCTCGCGGGTCCTCTGGCCCCCGTACCGCCGCGCGCTGTTGCCCGTAGGGGGTGCCCAGGGGGGGCTCGCGCTGGGTGTTGCCGGCTCCCCCCGACCCGGGGCCGGGGCCGCCGTCAACTGGCCCGAGGAGGGCGAGCGGGCCGCTGGGCCCCCGGCTCATGCTCGCGCGTTCCCGCCCCCCGTGGTCCCGTCTCGGCGGTCTTGCGCGGAGCGCGTAGCCGGGCGACCCCGACCGCGCGCCGCGGGACCCAGACCGCGCCGGCGCGCGGCGGCTCAGTTCCCGCGCCAGCCCTCGTGGCTGCGAGGGCTCAGACCCGGGTGCGGCCCCAGGCGGCCGTGATCTGGAGGGACCGAGCCCTGCAGTCCCGGGAAGACCCCGCGCTCGCCCCAGTCACTGCCGGCTGCCCGGACCTCCCCGCCACGCCGCGAGGCCCCCACTGGTTGCCGTCGTCCCGCCTCAAAGCGCTGACGGGGGGTCGCCGTCGTGCCCGCACCCGTAGTCGCGATGAGGGAGTCGGCACACGGGACCGGCGCGCCCGATGGGGCGCGGTGCCTGCAGCCCAGCCGGCGACTAACAATGCCGCCCCTCCGGGGGCGGGCTCCGGCCCTCGAGCGCTCCAACGGCCATACGCAGGGCAACAGCCGGCCGGCCGACCCGCGTCGTTCCCCGCCTGGAGGGGCGGAACCGTACACCCGTTGGGCCCGCCCGCCCTCC     
B       TTTCTTAAAATTAGTAGTACTTCATTATAAATAAAAACTAATGCTGTTCAATTAGGTGTCAAATATTAACCATGTAATAAAAACTCTTCGATAAAGTATTAGTTTGTATAAAGAAGACTGTCAATGAATTACTATATAGCTAATTTAGTGTATATTCAAATTTAGATAATTAAACGAGCAAATTTTCACTGATTGCTAATATGCTAGAAAAAATATTGATATCTTATTTTACCATATTATTCTAATTCTGTGCTAGAAGATCCATCAATAAACTGACAGCCAAAATAAACTAGTTAAATATAAATTTACAAAGTATTCAGTTAATTCAACTTTAAGCTATTGACGTATCTAATGTTCTTGTAGCACTAAAGAAATATGAGTTAACTTACATAATGTTATACTCCTAATTTGATGTTATAATTCTCAAACACGGTGGATGTTGAATTTATTCTTCAATAACGAATTTAATAATCACAAATTAGAGAAAACTACATTAACTAATTGATTTATCTATAAATTATTTTATAATTTTTAAAATTGCAAATGGAAATGTTTATAAAATCTGCGTAAAAGTTTCATGATTAAAAATTCTTAAGAAATATTTATATATAGAACGATTCATATCTGGTTGGAAAATTTTATTGTATTGAAAATATTCAATATCTAAGATATAAACGAGATTTAAAAACATAAAAAGTCGCTGATGTTAAAATTAGATTTATTTTACGTACATATTTTTTTCTGTAGTCTTTAGTTATAAAAGCATTAAATAAATGATCTATTAAAAAAAAACTAATATTTATATTATATCGTATAAATTTATTAATGATTACATAAAAATTAATATTTCCTAATGAAAAACTATTTGTTATAATTTTTAAAATTATAATTATTATTTTAAAATTCATAATAACACTAATTTTCTTCGGTAGTGGTTAAAAAAAAGATAACCACAATCTATTTTTATTATTAACTTAATAAAACATCTAACTTAATTTTTTGTGATAGTAATTTGAGCCTTGAATGCTCGGTCAAAAATGTAGCCTTTCCAATTGATCGATGAAATCAGCAAGCCTCAATCAGTATCCTGAAAAACTGTGAAAACCCGTGATTTAGGGCTATGATTGAGTTCAATCATTTTCACGGTGGAATTGAGCTCGGAAATCCATACCACTAACACACGACTTTGCCAGTGGCACTTGCGCAAGTTTAATACAAAGCAGTCATGTTAATCTATGCGCAAAACACTAAGAACATACCTCAAGAGGTTAATTATTTCCTGCTCAAAGAAAACTGATTCCCCTGGGTTATTTCCTAGAGCCATACATACGTAGTTGGTCGTAGGCAGCCGACCTAAAGCAACTTAGCGTAGTACGCTCCAGGTCATTCTAACTGACTCGACAGTTCTGGGTAAGATGTTAAAACTTCTAGCTGGCTCTGGTCTATTACAGGATTTTCGCCTATCGATGGTGCGGCATCGCATCAAAGTCTCATAGATTGCGATATTGCTAGCAGACATTCTTACATCTGAAATGCGTAGAAGGCTTAAGGCATCATGCCCCATCCAACACCCTGCTCTCCTCGTGTTGAAAAGAGAATTTAAGTAATTATAGAAAGCATAAGCGACCTACAGAGAGTCGGGAGGATCTAGCGGACAGTGATGTACCTGCACAACAAAGGAAGTAAGTGATCTATGTTTTACGGTTTCATTATTACCTGTCAGATATACACAATCATTAACCGTGACCTTTTATGCTGAAATCATAATATATAGTATTGTAATCAATCTTTATGTCCAGAACAGCTGTGAACATACTTATGGCAAAACTTGAGATACCTTTAACGGTCACTTATCGTTCCTGTCTCTGTATGAGCTATTAACAATTGAACGAAATATCGTCGACATGTCCCGTCCTTTTGGACGCGTTAGAAGATCAATCCCTATAGGCGTGCGTAGTGCGTCCAATGTTATGGAGTCCGCCCTAAGAACGGTTATAGTACAGGGTCCAGGCTGGGTTTTCGGGTCCTGCAACGGATGGCTCCTAGTGACGAAGCACCTTGAGTCCGGACCTTTCCAGTAGTTACCGGTAGGCCAGTGCCAATCCAATCCTGAACGCACACGGCGAACTGGTCCGTACCGGTCTCGGCCCGTCCCGCACAGATACGTTGTCACTAGGACAAGAGCTCCACCACAGTGGTCTAACGTGTCCTACTACACTCTAACGTGTTACATCACGGTACAGCCGGCGTTGCCCTCCGCAGGAAGGGGGTCCCCCGACAACTGGGACCGGGACTCAGGCAATGCATCTTTGTAGTTTCGCCTCCCCGAGCACAGTGGGGCCGCGTTGAGTGGCCGTACCCTTGTGTCTGCTACCATGGCCTCGTCCAGTGGCGTCTGTCCGACACGTGAACTAACGATGCAGGTCTCCGTGCCGCTAACAATAGCTGCCTGCGACCCCTCCAGTGCTAAACGCGGGATCGAAGGTCCGGGGCGAGTGTTATAATTCACTAAAATCGTATCCTCCTTGCGGCGGCCATGCTCGGTTCTGAGACGGAGCGGCCGCCTCGCCGAGCATCCGCAACTATGCCCCACAGTGACGGGAGTGTGGGAGCTGTGGGCTGAACGATCCGATAGCTTCTATCCCGACCGTGCCACACGCAGTCGTACGTTGGTTCGTCGTCCCGCTGACCAGGCGTTCCGCTTGCCCTCCCCCTATAAGTTGACGACTCTTCCGGCGGATAGGGGCGTACGGTCTGGCTCAGCGACCCCCAGAGGACGGCCATCCGGCGGAATGCCGGTGCTTGCATCACGCAGATCCGCTGCCGCCTCGGCGAGGGCAAAAGAAATACGAGGGCTGCGACGGTGTCCGAGCACTTGAGGAATCCGAACCGGGAGGCTGCGTTTGACACTCTTGTCCCCTTGCAGGCGGGGATGGTGGGTCCTTAATCCGCGGCCTGAGCCGCGGGTCTTCCTAATGCGACGAACCGGAATTGAGGACTTCCCGCGAACCCGGCTTCGGCGCGGCGCCCCAGTCGTCCCTGCCGGGCGAGCTACCGACTGGCGTGGCCGGATGGGGCGAGCCGCGCCTTGCGCGGGGCCGTCCCCTACGAGGCGCCCGGGGCCAACCCCCCGAAACCGCCCCGCGAGCGCCCGCGCGTGCGCAGCTCGGGCCCCAGAGTGGGCCCGGGATTCCGGGCGCCGGGAGCCGAGGGTGCCACGGCGCCTCGCCCGGCGCGCGGCCGCCCCCGCTGGCCCCGTCGGTACCCACGCCGTCCGCATGCCCCCTCGCGGGTCCTCTGGGCGCCGCCCCGCCGCTCTCGGCTTCCCGTAGGGGGTTCCCAGGGGGGCCCGGGGCAGGGTGTTGCTGGCCCCCCCGGACCCGCGTCCGGGACCGCCGCCAACGGGCCCGCGGACGCCGAGCGGCCCGCTGGGCCCACGCCGCAGGCTCGCGCGTTCCCCCCCCCCGTGGTCCCGTCTCGACGGTCCTGCGCGGAGCGCGTAGCCGGGCGACCCGCACCCCGCGCCGCGGGACCCGGACCGAGCCGGCGCGCCGCGGCTCAGTTGCCGCGCCAGCCATCGGGGATGCGAGGGCTCAGGCCTAGGCGCGGCCCCAGGCGGCCGTGATCTGGATGGGCCGAGCCCTGCCGTCCCGGGAACGCCCCGCGGCCGCCCCCGTCACTGGCGGCTGCCCGGACCTCCCCGCCACGCCGGGTGGCCCCCACTGGTTCCCGGCATCCCGACTGAAAACGCTCACGAGGAGTCCCCTTGGCGGCCGCTCCCGTAGTCGCGACGAGGGAGTCCGCGCACGGGACCCGCGCGCCCGATGGCGCGCGGTGCCTGGAGCCCAGCCCGCGACGAACAATGGCGCCCCTCCGGACGGGCCCTCCGGGCCCCGACCGCTCCAACGGCAATACGCCGGCCAACCGCGGGCCGGCCGACCCACGTCGTTCCCCGCCCGGAGGCGCGGCACCGTACTCGCGGTGGGCCCGCCAGCCATCA     
A       TTTCTTAAAATTAGTAGTACTTCATTATAAATAAAAGCTAATGCTGTTCAATTAGGTGTCAAATATAAACCATGTAATAAAAACTCTTCGATAAAATATTAGTTTATATAAAAAAGACTGTCAATGAATTACTATATAGTAAATTTAGTGTATATTCAAATTTAGATAATTAAACGTGCAAGATTTCACTGATTGCTAATATGCTAGAAAATATATTGATATCTTATTTAACCATATTATTCTAATTCTGTGCTAGATGATCCATCAATAAACTGACAGCCAAAATAAACTAATTAAATATGAAATTACAATGAATTCAGTTAATTCAACTTTAAGCTATCGACGTATCTTATGTTATTGAAGCACTAAAGAAATATGATTTACCTTACATAATGTTATTCTCCTAATTTGATGTTATAATTCTCAAAAACGGTGGATGTTGAATTTATTCTTAAATAACGAATTTAATAATCAAAAATTAGAGAAAACTACATTAACTATTTGATTTATTTATAAATTATTATATAATATATAAAAATGCAAATAGAAATGTTTATAAAATCTGCGTAAAAATTTCATGATTAAAAATTCTTAAGATATATTCATATATAGAACGATTCATCTCTGGTTGGAAAAGTATAATGTATTGAAAATATTCAATATCTAAGATATAAACGAGATTTAAAAATATAAAAAGTCTCTGAGGTTAAAATTAGATTTATTTTACGTACATATTGTTTTCTGTAGTCTTTAGTTCTAAAGGGATTAAATAAATGATTTATGAAAAAAAAACTAATATTTATATTATATCGTTTAAATTTATTAATGTATACATAATAATTAATTTTTCCTCATGAAAAACTATTTGTTATAATTTTTTAAATTAAAATTATTAATTTAAAATTCAAAATAACACTAATTTTCTTCGGTAGTGGTAAAAAAATAGAAAACCACAATCTATTTTTATTATTAAATTAATAAAACATCTAACTTAATTTTTTGTGATAGTAATTGTAGCCTTGAATGCTCGCTCAAAAATGTAGCCTTTTCAATCGATAAATGATATCCTCAAGCCTCAATCAGTATCCGGAAAAACCGTGAAAATCCTTGATTTAGGGTTATTATTAAGTTCAATCATTTTCTCGGTGTAATTGAGCACGGAAATCCGTACCACTAACCAACGACTTTGACAGGGGCACTGGCGCAAGTTTAATACAAAGCAGTCATGTTAATCTGTGCGTAAAACACTAAGAACATACCTCAAGAGGTTACTAATTTCCTGCTCAAAGAAAACTCATTCCCCTGGGGTATTTCCTAGAGTCATACATACGTAGTTGGTCGTAGGCGGCTGACCTAAAGCAACTTAGCGTATTAAGCTCCCGTTCATTCTAAGAGACTCGACAGTTCTGGGTAAGATGTTTAAACTTCTATCCGGCCCTGGGCTATTACAGGAGTCTCGCCTATCGATGGTTCGGCATCGCATCCAAATATCATAGATTGCGATATTGCTAGCAGACCCTCTTACATCTGAAATGCGTAGAAGGCTTAAGGCATCATGCCCCATCCAACTCCCAGCTCTCCACGTGTTGAAAAGAGAAGTTATGTAATTATATAAATCATAAGCGACCTACAGAGAGTCGGGAGGATCTAGCGGACAGAGATGTCCCTGCACAAAAAAGGAAGTCCGTGATTTATGTTTTAAGGTTTTATTATTACCTGTCTGATATACACAATCTTTAAGCTTGTCCTTTTATGCTGACATCATAACAGATATTATTGTAATCAAACTCTACGTCCAGAACAGATGTGAAAATACTTATGGCAAAAAGTTAGATACCTTTAATTGTCAATTATCGTTCCTGTCTCAGTATCAGCTTATAACAATTGAACGAAATATCGTCTACATGTACCGTCCTTTTGGACATGTTAGAAGATCAAACCCTATAGGCGAGCGTATTGCGTCCAATGTTATGGAGTCCGCCCAAAGAACGGTTATCGTACAGGGTCCAGGCGTCGGTATCGGGGCCTCCCACGGATGCCTCCTAGTGACAAAGCACTTTGAGTCAGGACTTTTCCAGTAGTTACCGCTAGGCCAGTGCCAATCCAGTCGTGGAAGCACACAGCGAACAGGTCCGCACCAGTCCCGGCGCGTCCCGCGCAGGCACGTTGTCGCTCGGACAAGAGCGCCGTCACACTGGTCTAACGGGTCCTACTGCAGTCTAACGTCTTACATCTCAGTACCGCTGGGGTTGCCCGCTGCATCAAAGGGGTCCACCGACAACTGGCACCCGGGCTCAAGCAGTGCATCTTTGTACTTTCGGCTCCCCAAGCACAGTCGGGCCGCTTTAAGTGGCCGTGCCCTTTTGTCTGCTACCATGGCCTCGTCTAGTGGCGTCTGTCCGACACGTGAACTAACGATGCAGATCTCCGTGCCGCGAACAATAGTTGCCTGCGACCCCTCCAGTGCTAAGCGCTGGATCGAAGGTCCACAGCGTGTGTTATAATTCACGAAACTCGTACCAACCTTGCGGCGGCCAGGCTCGGTTCTGAACCGGCGCGTCCGCCTCGCCGCGCATGCGCCACTATGCGCCACAGTGCCGGGATTGAGGGAGCTGTGTGCTGAACGCTCCGATAGCTCCTCTCCCGACCGTGCCGTGCGCAGTCGTGCGTTGCTTCGTCGTCGCGCTGTCCAGGCGTTCCGCTTCTGACCCCCCTATTAGTTGAAGACTGTTCCGGCGGAAAGGGGCGTACGGACTGGATTAGCGACCTCCAGAGGACGTCCATCGGGCGGAATGCCGGCGCGTGCATCACGCAGATCCCCTGCCGCCTCGGAGAGGGTAAAGGAACTACGAGGGGTGCGACGGTCTCCGAGCAATTGGGGTACACGAACCAGGACGCTGCGTTTGACATTGTTGTCCCCTTGCAGGCGTCGATGGTAGGTCCGTAATCCTCGGCCTGATCCGCGGGTCCGCCTAATGCGCCGAACAGGAATTGTGGACTTCCCGCGACCCCGGCTCCGGCGAGTCGCGCCAGTCCTCCGTGCCGCGCGACCAACCGACTAGCGGGGCCGGATGGGGCGCGCCGCCCCTTGCGGGGGGCCCTGCCCTACGAGTCGCCCGGCGGCAACCCCCCGCAATGGCCCCGCGAGCGCCGGTCCGTGCGCAGCTCGAGCCCCAGAGTGGCCGCGGGATCCAGGGCGCCGGGAGCCGAGGGTGACACGGGGCCTCGGCCTGCGGGGGGCCGCCTCCGCTGCCCCTGCCGGTACCCACGCGGTGAGCACGACCCCTCGCGGGTCCTCTGGCCGCTATCCCGCCGCACTCTGCTTCCCATAGGGGGTGCCCAGGGGGGCCCCGGGCTGGGTGTTGCCGGCGCCCCCCGACCCGGGTCCGGGACCGCCGTCAACGGGCCCGCGGAGGCCGAGCGGCCCGCTGGGGCCACGGCGCAGGCTCGCGCGTTCCCGCCCCCCGGGGTCCCGTCTCGGCGGTCTTGCCCGGAGCGCCTAGCCGGGCGACCCGGACCCCGCGCCGCGGGGCCCCGGCCGCGCCGGCGCGCGGCGGCTCAGTTCCCGCGCCAGGCATCGGGGTTGCGAGGGCCCAGGCCGGGGCGCGGCCCCAGGCGGCCGTGATCTGGATGGACGGAGCCCTGCCGTCCCGGGAACGCCCGGAGCCCGCCCCAGTAACTGGCGGCTGGCCGGACCTCCCCGCCACGCCGGGCGGCCCCCACTGGTTCCCGGCTTCCCCACTCAAAGCGTTGACGAGGGGTCGCCTTGGCGACCGCGCCCGTAGTCGCGACGAGGGAGTCTGCGCAGGGGACCCGCACGCCCGATGGGGCGCGGTGCCTGGCGCCCAGCCGGCGACTAACAGTGCCGCCCCTCCGGGCGGGGCCTCCGGCCCCCGAGCGCTCCAACGGCAATACGCAGGACAACGGCCGGCCGGCCGACCCCGGTCGTCCCCCGGCCGGAGGGGCGGAACCGTACCCGCGGTGGGCCCGCCACCCGTCA     
