# Supplementary material for: A simple method for data partitioning based on relative evolutionary rates
Source: PeerJ. 2018 Aug 28;6:e5498. doi: 10.7717/peerj.5498 (PMC6118207; doi:10.7717/peerj.5498)
Supplement: Data S1 — The datasets are provided in the PHYLIP format. [file peerj-06-5498-s002.zip › DataS2/AS8-6.phy]

17  4000
out     AGAATGAGCATTTTTAGTACATTGTCTATAGAACTATGAATAACAAAGTAAACTCTTAATCGTGTGAAATGATATTAATTATAATATTAATTTATTCGTAATAACTTTATATAATAGCTGAGTCATTCCTAATAAACTTTCATTCCTTTTTTAGTATACTGATCAATTTCTATTTAATGAGAATAGCGTATACCCATTTTTATAAGGATTATAGAATACTTAAACTCTTGTGAATATATTGAAAAGATGATTAGGATATAATTCATTTTTTATGAAATTTTAACACAAAATATGTAGAATAATTATAGAATCTAATACAATCAAAAGTTATTAGCCAATCTTAGTATATATATGACGGATTTTTTACTATTTTTATAATTAATAATAACTAGATTTATTAATCATGATTGCATTCTTCTGGTTCTTTGTTTTGATTATTAATATATAACTGGAACTATTTTAATTAGATCTTCATTATATTTGCATATAACTTCTTAGCAATGTTTTTTTAGAAAATAAAATACTTTTTTAAATAATGATGTAGTAATTTAATTGCATAAAAAAATGCTATATGTGTTTCTCATAAATAAATCTTCAGATGTAAGTAATATTATTGGATAATTCTTAATGTTAAAGAACTAATTATCATATAGTATATATTTTAAATATCTTCAAAATAAATTGATTTAAATCTGATGGCTAAAATAATTTAAATATTAATGTCCTATAAAGACAAAATATTATTCCAATAGTAATTTTATACGATATTGTAATCTAATTTTTACAATTATAAGTCATATATAAAATGTTTAGATTTTTCAATGTATAGATTCTCTTTAAGTTGAAATTAAAGGTACACAATAAAATTCTTTCGGCAATAAACAATTTATGTTTCACATAGATATATATTGCTGATAGACAGGAAAATTAGTAATTAACATATATAATAATAATAACTTTAATATACATTGGTTTTATGTTAGTATCGATCTCTATACGTAGCCTAGATACTTACCTGGTTTCGGAGGGCATTACATCAGGCTATTAATAAAGGTAACACTAATATCGTCCTCTGTGGTAGGCTTGCCTAAAGTTCATTAATGGGACACTATGATTCAGCTGTTTAAGGGCGAATATATATTTTATGTATTTAGATAATGTGCGCTTGTTAGCTCGAAACAAACGTAAATAAGCGATCGAAGAAGTAATTGGTTAGTAAAAATTTAAAGAACAGGGAAAGAAACAGCGATTAGGAAAGTGTGTGCGACCGGTATCTGATTGATTCATACAAGCTGTCATTGAGCTAGCCGATTATAGTACTACCCTGACCAGTGGGAAAGTGGCCGCAGAAAAACTTAAAACGGGTTATCTAGTATGACGCCAGAAGGTGCGCGTGTACAGACACAGCTCAACTCCAAAACTGTTGTGGTAGGGTTTCGTTAGTACGTGAGATCATCTTATGACAAGAAATAAATAAAGAGACCGCTTCAGTGTAATACTAGCGACTGGAAATAGACTCTTGACTTTACGGGTAGCAAAACAACAGAGTCAAATTACTCAGAATTGTGACATTTCACGTCCTTACGCACTATATAAAGTACATTGCTAAGCCTAAGAGCTGATTGGTCATACGACTCAGTCACCCTACCAAGCAGATCTTGCAGTTAACTATGTAGAGGGCTCTATCATAAATGAAATTTAAACGCACGAATGAACCTCATCATTTTGACAATAGAGGCAGATTGTGTCAGCGTAACGTATTATTCTTTAGCAATAGGCGATCACGGACGGGCTATACGTTAAACCATACATCTCTCAATGCTAATAATGTGACAAGCTCGACCCTTAGGGGGCCGTTCTATGGGTGTGACAACTACTGAAGGCAGATCAAACGGTAATTTGGCGGGCTCTTCTGTTTATGACGGGATGTCGGTCTCCCCTTATAAGAAATATTCAGGGGACCGACTTTGTAATCAGGATTTTTAATCTAACCTCTTTCTTGAGCCCGTGGGCGGGGTGGTCCCAGAGCTGAGAAGGGCACAGCGGCACGAGCCACGTGAATGGTAAGCCGAAGAGCCCCGTCTCTGTGCCAGCGTCTGATATCTGGCCTGTGTGAACGAATGCAGGTCGTACGGTGTATACAGTACATCTTTCTGTCCTGGGTTCGTCATGGTCCAAATCGGAAGTGCGCGCGACCGCCTCCAAAACGGTCCCGATATTGGGCGATGAGATTCACAAACCTCGGTCGACTCGGTGGTCCGCTGCCTCTGTGGTGTTATCGCCCCTAGGCCGCAAATGTGCGGGGCGATGGCTGCGACGCGTCGGATGCTGCGCGGTGCACGCCGTCGGCCTGTCGGCCAGAACCCGTTCGGCTCGGCCGGCGATAGGGCTGGGTGTAGGATGGGGATCCGGACATTGCTACTCTCGGCCAGGGCGCCGAGCCGCAGCTGCCGCGGCATCGCACGGTAACGCTTGTTATTTAATTACGCACTGGCGCGTGTTAGGCGGTTTCTGTGTTTGAGCGGATGGCAGCATTGGGATCGTCTGGGACAGCTACGGCCTTAAGGTTTTGATCGTGCACCCACGGACCGAGGGGCGCCTCGCAGTGGCCTTGGCTGGGGTCGTACAAGCTGCGAACTGGTTGCGGGGATATTCCGGTCTACGAATCAATACCAGGTACCGGCCTCGGCCGCCCCGGACACTTATCGTCCATTTACTGCCATCTAAACCCATGCCAAGGTGCTTAGTAGCTACCGCTTGCAGGCTTGGGCTTTCGTAATGAAACGGCACCTGATAGGCCAGTCCCAGACTATTCACCGGCATTCGAGAGGCGCCCACGATACAACGTGACGCGGTCGGCCTCCTTGTATGGGGGCCCCTAGCGCGCCCACTCCTGCTATGCCGCCGGGTTGCGTACGGGGTCGTTTCGGGACGGGTCTGACATAGGATTGGCCTCGCCGAGAGTGTGGAAGTGGTCCACCGGAATCCAATTTAGGGCGTTGGCCCCGGGGGGGCGCCGGCGACGCGTGACGGGTCGATCGGCAGGGCCGAGCCGGGGGCATGCGTTGCGCGTGGCGGCGCCGCCGCCGCTCCCCTGCCGCTCACGACTGTCGGCGGGCGCCCGTGGCGTGGGGGCTCGCCTCGCCCCCCGCCGGCGGACGGTACCCGGCCGCGGAACACGGCGAACCACCCGTCGCCAACAGGCAGTTGCGGGGGGCCCCCTGCGGGGTGCTCTCCCCACGGCCCAACACACTCGTCCCGCGCCCGGACGCGCGGGCCTGCCCACACAGCCCTGCGGGGACGGGGCACTGCGGTCCGGGGGCCCGCTGCTGCCACCGAGGGGCCCCTGGGGCCGTGGGCGCGCGGTGCGGGCGACCCGGGGCGCGCGCGCGCCCGGGGGCCCGGGTTGGGCAGCGTCCCGGGCGCCGCCGTGCGCTTCCGCGCGCAATGGGCCCGGAGTGTCCCGGCCGGACGCACCGGCCGACCTGCTCGGGGCCTCCGCGCCGCGGTGGGGCGCCCCTGTCTTGTGGGCCACGCGGGCTGCGCCCCGAGCGCGCTCGTCGCGGTCGTGACCGTTTCAGTCTCTGAATCCGGACACGGAGTTCGTGGGAGCCCACCCGCCGCGCCCCCCGGCCCTCGCGGCCCAGCCTTCCGGTGCAGCAGTCGGTTTGCCCCCGGGGCGCTGGCCGGGTGCCCGGTGGCTGGTCGCGCCGCTCGCCGCGACTGCACGGTGCCTATCCACGGCCTCGTAGTGCGCGACCCACCGGAGCCCAGGGCGCGCTGCTGGGAAGCGCGGCCGACTGCAGGGGAACGACTGGGGGCCGGCACCAGGGCGGCTTCCCCGCTCGGACCGGCCCCCCGGTGCGGGGGCCCGGGAGGGCCGGGTGTCCAACCGGGCAGCCGGCCGGCCCCCTCGCTGAGCGGCCGGCTCCCTCCGGCGGCCGGCTGTGCCGGCCGCGTGCGGGCGGCCCCCGGCTCTTCCTCCACCGGGGCCGCGGGG     
P       AGAATGAGTATTTTTAGTACTTTTCCTATAGAACTATGAATGTCAAAGTAAACTCTTAATAGTGTGAAATGATATTAATTATAATTTTAAAATTTTCGTATTATCATTCTATAATAGCTGAGTCATTCCTAATAAATTTGCATTCCTTTTTTAGTATACTGATCAATTTCTATGTAATGAAAATATCGTATACCCATTTTTATTAGGATTATAGAATACTCAAACTCTTTTGAATATACTGAAAAGATTATTTGGATATAATTCTTTTTTAATGAAATTTTAACACAAAATATGTAGAATAATTATAGAATCTAATACAATTAAAAATTATTAGCCAATCTTAGTATATATATGACCGATTTTTTACTATTTTTATAATTAATAATAACTAGATATATTAATCATGATTGCATTCTTCTGGTTCTTTGTTTTGATTATCAAAATATTGCTGGAATTAAGTTAATTAGATCTTCATTATATTTGCATATAACATTTTAGCAATATTTTTTTAGAAAATAAAATACTTTTTTTAATAATGATGTAGTATTTTAATTGCATAAATAAATGCTATATTAGTTTCTCTTACATAAATCTTTAGATGTAAGTATTATTATTGTATAATTCTTAATGTTCAAGAACTAATGATCATATAGTATATAATTTGAATATCTTCAAAGTAAATTGATTTAAATCTTATCGCTAAAATAATTTAAATATTAATGTCCTATAAAGACAAAATATTATTCCAAAAGTAATTTTATACGATATTGTATTCTAATTTTTACAATTATAAGTCATATATAAAATGTTTAGATTTTTCAATGTTTAGATTCTCATTAGGTTGAAATTAAAGGTACGCAATAAAATTCTTTCGACAATAAACAATTTATGTTTCACAGAGATTTATATTGCTGATAGACAGGTAAATTAGTAATTAACATATATATTAATAATAACTTTAATATAAATTGGTTTTATGTAAGTATCGATTTCTATACGTAGCCTAGATACTTACATGATTTCGGAGAGCTTTTCAACAGGCTATTAATAAAGGTAACACTAATTTCGCCCCCTGTTGTGGTCTAGCCTAAAGTTCATTAATGGGACACTATGATTCTGCTGCTAAAGGGCGGATATATATTTTATATATTTAGTTAATCTACGCTTGTTCGCCCGAAACAAAATTAAATAAGCAATCGAAGAAGTAATTTGTTAGTAAAAATTTAAAGAACAGGGAAAGAAACAATGATTAGCAAGATGTGTGCGACCGGTATCTGATTGATTCATACAAGCTGTCATTGAGCGACACGATTATAGTACTACCCTGACCAGTGGGAAAGAGGCCGCAGAAAAACTTAAAACGGGTTATCTAGTAGGACGCCAGAATGTTCGCCTGTACAGACACAGCTCAACTCCTAAACGGTTGTGGTAGGGTTTCGTTAGTACGTGGGATCATCTTATGACAAGAAATAAATAAACAGACGGCGTCAGTGTAATAGTAGCGACTGGAAATAGATTCTTGACGTTACGGGTAAAAAAACAACAGAGTCTTGTTACTCACTATTATGACATTTCACGTCCTTACGCACTATATAAAGTTCATTTCTAAGCTGGAGAGCCGATTGCTCATACGACTCAGTCACCCGACCAAGCAGATCTTCCAGTTAATGTAGTAGAGGGCTATATCATAATTGAAAATAAAATGCACGAATGAACCTCATCATTTTGACAATAGAGGCAGATTTTGTCAGCGTAACGTATTATTCTTTAGCATTAGGCGATCACGGACGGGCTATACGTTAAATAATACATCTCTCAATGCTAATAATCTGACAAGCTCGGCCCTTTGGGGGCCGTTCTATTGGTGTGGCAACTACTGAAGGCAGATAAAACGGTAATTTGGCGGGCTATTCTGTGTATGACGGGATGTCGGTCTGCCCTTATAAGATATATTCAGGGGACCGACTTTGTAATCAGGATTTTTAAGCGAACCTCTTTCCGGAACCCGGGGGCGGAGTGGTCCGATCGCTCAGAAGGCCACTGCTGCACAGCCCACATGAGTGGTAAGCCAAAGAGCCCCGTCTCTGTACCAGCGTCTGATATCTGGCGTGTGTTAACGAATGCAGGTCGTACGGTGTCTACAGTGCTGATTTCTCTCCTGGTTTCGTCATGGTCCAAATCGGACGGGCGCGCGATCGCCTCCAAAATGGGCCCGATATTGGGCAATGAGATTCACGCAGCTCGGTGGACGCAGTGGCCCGCTGCCTCTGTGGTGTTATCGCCCCTAGGTCGCTAATGTGCGGGGCGTTGGCTGGGACGAGTCGGATGCTGCGCGGTGCATACCGCCGGCCTGTCGGCCAGAACCCGCGCGGCTATGCCGGCAATGGGTCTGGGTGTAGGATGGGGATCCGGAAATTGCTACTCTCGGCCAGGGCGCCGAGCCGCAGCAGCCGTGTCATCGCCCGTTACCGCTCGTTATTTAATTACGAACTGGCGCGTGTTAGAGGGTTTCTGTGTTTGTGCCGATGGCATCATTGGCCTCGTCTAGGACAGCTACGGCCCTAAGGTTTTGATCGTTCACCCACGGACCGAGGGGCGCCTCGCAGTGGCCTTGGCTGGGGCCGTACAAGCTGTGAACTGTTTGCGGGGATATTCCGGTCTACGAATCAATACCAGGTACCGGCCTCGGGCGCCCCGGATACTTATCGTCCATTTACTGCCTTCTAAACTCAAGCCAAGCTGCTTAGTAGCTACCGCTTGCAGGCTTGGGCTTTTGGAGTGAAACGGTACCTGACCGGCCAGTCCCAGACTATTCACTGGCATTCGAGAGGCGCCCACGATACAACGTGACGCGGGCGGCCTCATTGTGTGGAGGCCCCTACCGCGTCCACTCCTGCTCCGCCGCCGGGTTGCTTACAGGGTCGTTTCGGGACGGGTCTCACACAGGAATGGCCTCGCCGAGAGTGGGGAAATGGTTCACCGGCATCCAATTTAGGGCGTTGGCCCCAGGGGGGCGCCGGCCACGCGTGAGGGGTCGATCGGCGGGCGCGGGCCGGGGGCATGCGTTGCGCGCGGCGCGGCCGCCGACGATCCCCTGGCGCTCAGGACTGTCGGCGGGGGCCCGTGCCGTGGGGCCTCGCCTCGCCCCCCGCCGCCGGGCGGGACCCGGCCGCGGAATACGGCCAACCACCCGTCGCCAACAGGCAGTTCCCCGGGGCCCCCGGCGGAGTGCTCTCCCCACGGCCCGACACACGCGTCCCGCGCCCGGAAGCGCGGGCCCGCCCGCACGGCCCTGCGGGCACGGGGCACTGCGGTCCGGGGCCCCGCTGCTGCCACCGAGGGGTCCCTGGGGCCGTGGGCGCGCGGTGCGGGCGACCCCGGGCGCGCGCCCACCCGGGGGCCCGGGCTGGGAATCGGCCCGGGCGCCGCCGTGCGCTTCCCCGCGCACCGGGCCCGGCGTGTCCCGAACGGGCGCACCGGCGGACCGGCTCGGGGCCTCCGCGGCGCGGTGGGGTCCCCCTGTCTTGTGGGCCATGCGGGCTGCGCCCCGTGCGCCCTCGTCGCGGTCGTGACCGTTTCAGTGTCTGGATCCGGAACCGGGGTTCGTGGGAGCCCACCCGCCGCCCCCCCCGGCCCTCTCGGCCCAGTCGTCCGGTGCACCAGGCGGTTTCCCCCCGGGGCGCTGGCCGGGAGCCCGGTGGCTGGTCCCGCCGCCCGCCGCGACTGTACGGTGCCCATCCCCGGCCTGCTGGTGCGCGACCCACCGGAGCCCAGGGCGCGCTGCTGGGAATCGCACCCGACTCCAGGGGAACGCCTTGGGGCCGGCGGCCGGGCCGCTTCCCGGCTCGGGCCGGCGCCCCGGTGCGGGGGCCCGGGGGGGCCGGGTCTCCACCCGCGCAGCCGGCCGCCCCCCTCGTTGACCGGCCGGCTCCCTCCAACGGCCGGCTCTGACGGCCGCGCGCGGGCGGCCCCCGGCTCTTCATCCACGGTGCCCGCCGGG     
O       AGAATGAGCATTTTTAGTACTTTAGCTATAGAACTATGAATTTCAAAGTAAACTCTTATTAGTGTGAAATGAAATTAATTCTAATTTTAAATTTTTCGTATTATCATTGCATAATAGCTGAGTCATTCCTAATAAAATTACATTCCTTTTATAGTATACTGATCAATTTCTATTTAATGAGAATATCGTATACCCATTTTTATTAGGATTATAGAATACTTAAACTCTTATGAATATATTGAAAAGATGATTGGGATATAATTGTTTTTTTAAGAAATTTTAACACAAAATTTGTTGAATAATTATAGAATCTAATACAATAAAAACTTATTAGCCAATCTTAGTAAATATATGGCCGATTTTTTACTATTTTTATAATTAATAATAACTAGATTTATTAATCATGATTGCATTCTTCTGGTTCTTTGTTTTGATTATTAAAATATTTCTGGAAATAATTAAATTAGATCTTCATTATATTTGCATATCACGTATTAGCAATTTTTTTTTAGAAAATAAAATACTTTTTTTAATAATGATGTAGTAATTTAATTGCATAAATAAATGCTATATTTGTTACTCATACATAAATCTTTAGATGTAAGTATTATTATTGAATAATTCTTAATGTTAAAGAACTAATGATCATATAGTATATATTTTTAATATCTTCAAAATAAATTGTTTTAAATCTGATTGCTAAAATAATTTAATTATTAATGTCCTATAAAGACAAAATATTATTCCAATAGTAATCGTATACGATATTGTGTCCTAATTTTTACAATTATAAGTCATAAAAAAAATGTTTAGATTTTTCAATGTATAGATTCTCATTAGGTTGAAATTAAAGGTACACTATAAAATTCTTTCGTCAATAAACAATTTATGTTTCACACAGATTTATATTGCTGATAGACAGGTAAATTAGTAATTAACATATATAGTAATAATAACTGTAATATAAATTGGTTTTATGTAAGTATCGATTTCTATACGTAGCCTCGATACTTACCTGATTTCGGAGAGCCTTCCATCAGGCGATTAATAAAGGTAACACTAATTTCGACCACTGTCGAGGGCTAGCCTAAAGTTCATTAATGGGACACTATGATCCAGCTGGTAAAGGGCGGATATATATTTTATTATTTTAGTTAATGTCCGCTTGTTAGCCCGAAACAAGCTTAAAAAAGCGATGGTAGAAGTAATTAGTTAGTAAAAATTTAAAGAACAGGGAAAGAAACATCGATTAGGATAGTGTGTGCGACCGGTATCGGATTGATTCATACAAGCTGTCATTGAGCAACCCGATTATAGTACAACCGTGACCAGTGGGAAAGTGGCCGCAGAAAAACTTAAAACGGGTTATCTAGTATGACGCCAAAAGGTGCGCGTGTAGAGACACAGCTCCACTCCTAAACTGTTGTGGTATGGTTTCGTTAGTACGTGAGATCATCTTATGAGATGAAATAAATATACAGACCGCCTCAGTGTAATACTAGCGAGTGAAAATATATTCTAGACGTTAGGGGTGAAAAAACAACAGAGTCGTATTACTCATAATTATGACATTTCACGTCCTTACGCACTATATAAAGTGCATTCCTAAGCCTATGAGCTGATTGATCATACGTCTCTGTCACCCGCCCAAGCAGATCTTGCAGTTAACGTGATAGAGGGCTCTTTCATAAATGAAAATGAAATGCACGAATGAACCTCTTCATTTTGACAATAGAGGCAGATTTTGTCAGCGCAATGGATTATTCGTTAGCATTAGGCGATAACGGACGCGCTATATGTTTAAACATACATCTCTCAATGCTAATAATCAGACAAGCTCGACCCTTAGGGGGCCGTTCTATGGGTGTGTCAACTACTGAAGGCAGATAAAACGGTAATTTGGCGGGCTATTCTGTGTATGACGTGATGTGGGTCTTCCCTTATAAGAGATATTCAGGGGACCGACTTTGTAATCAGGATTTTTAATCGAACCTCTTTCGTGAACCCGGGGGCGGGGTGGTCCCATAACTTAGCAGGCCACTGCGGCACAGCCCACGTTAATGGTAAGCCCAAGAGCCCCGTCTCTTTCCCAGCGCCTGGTATCTGGCGTGTGTGATCGAATGCAGGTCGTACGGTGTCGACAGTACTTCTTTCTGTCCTGCACTCGTCATGGTCCAAATCGGAAGGGCGCGCGCTTGCCTCCAAAAGGGTCCCGATATTGGGCGATGAGATTCACGCAACTCGGTGGAGACAGTGGGGCGTTGCCTCTGTGGTTTTATCGCTCCTAGGTCGCTAATGTGTGGGGCGATGGCTGCGACGGGTCGGATGCTGCGCGGTGCATCCCGCCGCCCTGTCGGCCAGAACCCGATCGACTAAGCCGGCATTTGGACTGGGTGTAGGATGGCGATCCGGACCTTGCTACTCTCCGCCCGGGCGCCTAGCCGCAGCTGCGGTGGCATGACCCGTTAGCGCTCGTTATTTGATTACGAACTGGCGCGTGTTAGGGGCTTTCTGTTTTCGAGTGGATGGCCCCATTAGCCTCGTCTCGGACAGCTACGGCCATAGCGTTTTGATCGTTCACCCACGGACCGAGGGGCGCCTCGCAGTGGCGTTGGCTGGGGTCCTACAAGCTGGGAACTGATTGCGGGGATATTCCGGTCTACGAATCACAACCAGGTACCGGCCTCGGTCGCCCCGGACACTTATCGTCCATTTACTGCCTTCTAAACCCCCGCCAAGGTGCTTAGTAGCTACCGCTCGCAGGCTTGGGCTTTCGCAATGAAACCTTACCTGATCGGCCACTCCCAGACCATTCACGGGCGTTCCAGAGCCGCCCACGATACAACGTGACGCGGTCCGCCTCCTTGTATGGGGGCCCCGAGCGCGACCACTCCTACTCCGCCGCCGGCTTGCGTACAGGGTCTTTTTGGGACGGGTCTGACACAGGAGTGGCCTCGCCGACAGTGGGGAATTGGTACACCGGGATCCAATTTTGGGCGTTGGCCCCAGGGGCTCGCCGGCAACGGGTGACGGGTCGCTCGGCAGGCCCCCGCCGGGGGCATGCGTTGCGCGCTGCGCCGCCGCCGACGCTCCCCTTTCGCTCCCGACGGTCGGCGGGCGCGCGAGCCGTGGGGCCTCGCCTCGCCCCCCGCGGGCGGACGGCACGCGGCCGCGGAATACGGCCAACCACCCGTCGCCAACAGGCAGTTGCACGGGGCCCCCTGCGGCGTGCGCTCCCCGCCGCCCGACACAAGAGTCCCGCGCCGGGAAGCGCGGGCCGGCCCCCACAGCCCTGCGGGGACGGGGCACCGCAGTCCGGCGGCCCGCTGCTGCGGCCGAGGGGCCGCTGGGGCCGTGGGCGGGGGGTGCGGGCGACCCCGGGCGCCCGCCCCCCCGGGGGCCCGGGGTGGGCAGCGGCCCGGGCCCCGCCGTGCGCTTCCCCGCGCCATGGGCCCGCAGTGTCCCGCGCGGAGGCACCGGCCGACCTGCTCGGGCCCTCCGCGCCGCGTTGGGGTGCCCCTGTCTTGTGGGCCATCCTGGCTGCGCCCCCTGCGCCCTCGTCGCGGTGGTGACCGTTTCAGTCTCTGAATCCGGACGCGGCGTTCGGGGGAGGCCACCCGCCTCCCCCGCCGGCCCTCCGGGCCCAGCCGTCCGGTGCATCAGCCGGTTTCCCCTGGCGGGGCTGGCCGGGTGCCCGGTGGCTGGTGGCGCCGCTGGCCGCGACTGTACGGTGCCTATCCACGGCCTCTTTGTGCGCGACCCACCTGAGCCCAGGGCGCGCGGCTGGGAACCGCGCTCGACTCCAGGGGAATGCCTGGGGGCCGCCCCCCGCCCCGCTTCCCGGCTCGGACCGGCACCCCGGTGCGGGGGCCCGGGGGGCCCGGGCCTCCAGCCGCGCAGCCGGCCGGCCCCCTCGCTGAGCGGCCGGCTCCCTCCAGCGGCCGGCTCTGCCGGCCGCGCTCGGGGGGCCCCCGGCTCTTCCTCCACGGTGCCCGCGGGG     
N       AGAATGAGCATTTTTAGTACTTTTCCTATAGAACTATGCATTGCAAAGTAAACTCTTATTAGTGTGAAATGAGATTAATTTTAATTTTAAATTTTTCGTACTAACTTTATATAATAGCTGAGTCATTCCTAATAAATTTCCATTCCTTTTTTAGTATACTGATCAGTTTCTATTTAATGAGAATATCGTATACCAAGTTTTATTAGGATTATAGAATACTTAAACTCTTATGAATATAATGAAAAGATGATTTGGATATAAATCTTTTTTAATGAAATTTTAACACAAAATATGTAGAATTATTATAGAATCTAATACAATTAAAATTTATTAGCCAATCTTAGTAAATATATGACCGATTTTTTACTATTTTTATAATTAATAATATCTAGATTTATTAATCATGATTGCATTCTTCTGGTTCTTTGTTTTGATTTTAAAAATATTTCTGGAACTAATTAAATTAGATCTTCATTATATTTGCATATAACATATTAGCAATATTTTTTTAGAAAATAAAATACTTTTTTAAATAATGATGTAGTAGTTAAAGTGCATATAAAAATGCTATATTAGTTTCTCATACATAAATCTTTAGATGTAAGTATTATTATTGTATAATTCTTAATGTTTAAGAACTAATAATCATATAGTATATATTTTTAATATCTTCAAAATAAATTGCTTTAAATCTTATTGCTAAAATAATTTAAATATTAATGTCCTATAAAGACAAAATATTATTCCAAAAGTAATAATATACGATATTGTGAACTAATTTTTACAATTATAAGTCATATATAAAATGTTTAGATTTATCAATGTATAGATTCTCGTTAAGTTGAAATTAAAGGTACACAATAAAATTCTTTCGCCAATAAACAATTTATGTTTCACATAGATTTATATTGCTGATAGACAGGTAAATTAGTAATTAACATATATAATAATAATAACTCTAATATAAATTGGTTTTATGTAAGTATCGATTTCTATACGTAGCCTAGATACTTACCTGTTTTCGGAGTGCTTTACACCAGGCCATTAATAAAGGTAACACTAATTTCGCCCCCTGTAGTGGGCTAGCCTAAAGTTCATTAATGGGACACTGTGATTCAGCTGTTAAAGGGCGGAGCTATATTTTATACATTTAGCTAAAGTGCGCTTGTTAGCCCGAAACAAACGTAAAAAAGCCATCGAAGAAGTAATTTGTTAGTAAAAATTTAAAGTACAGGGAAAGAAACATCGATTAGGGTAGTGTGTGCGACCGGTATCTGATTGATTCATACAAGCTGTCATTGGGCACCTCGATTATAGTACAACCAAGACCAGCGGGAAAGTGGCCGCAGAAAAACTTTAAACGGCTTATCTAGTATGACGCCAGAAGGTTCGCTTGTACAGACACAGCTCAACTCCAAAACTGTTGTGGTATGGTTTCGTTAGTATGTACGATCATCTTATGAAACGAAATAAATCTATAGACGGCATCAGTGTAATACTAGCGACGGGAAATAGATTCTGGACGTTACGGGTATAAAAACAACAGAGTCATATTACTCGAAATTATGACATTTCACGTTCTTACGCACTATACAAAGTGCATTGCTAAGCTTAAGAGCCGTTTGGTCATACGACTCTGTCACCCGTCCAAGCAGATCTTGCAGTTAACAAAATAGAGGGCTCTATCATAATTGAAAATTAAATGCACGAATGAACCTCATTATTTTGACAATAGAGGCAGATTTTGTCAGCGTAACGGATTATTCTTTAGCAATAGGCGATCACGGACGGGCTCTAAGTTGAAAGATACATCTCTCAATGCTAAAAATATGACAAGCTCGACCCTTTGGGGGCCGTTCTATGGGTTTGTCTACGACTGAAGGCAGATTAAACGGTAATTTGGCGGGCTATTCTGTTTATGACGGGATGTGGGTCTGCCCTTATAAGAGATATTCAGGGGGCCGACTTTGTAATCAGGATTTTTAAACCAAACTCTTTCCTGAACCCGTGGGCGGGGTGGTCCGATAGCTGAGGACGGCCCAGCTGCACCGGCCACGTTAATGGTAAGCCCAAGAGCCCCGTCTCTGTGCCAGCGCCTGCTATCTGGCCTGTGTTATCGAATGCAGGTCGTACGGTGTGCACAGTACTTCTTTCTGTCCTGGTCTCGTCATGGTCCAAATTGGAAGGGCGCGCGCCTGCCTCCAAAATGTACCCGATGTTGGGCGATGAGATTCACGCAACTCGGCGGAGACAGAGGGGAGATGCCCCTGTGGTGTTATCGCCCCTAGATCGCTAATGTGCGGGGCGAGGGCTGCGACGTGTCGGATGCTGCGCGATGCATAACGCCGGCCTGTGGGCCAGAACCCGCTCGGCTACGCCGGCAATCGGGCTGGGTGTAGGAGGGGGATCCGGACGTTGCTACTCTCGCCCAGGGCGCCCAGCCGCGGCTACCGTGCCATCGCCAGGTAACGCTCGGTATTTAATTACGAACTGGCGCGTATTAGGGGCTTTCTGTGTTCGAGCGGATGGCGGCATTGGCCTCGTCTGGGACAGCTACGGCCTTAAAGTTTTGATCGTTCACCCACGGACCGAGGGGCGCCTCGCAGTGGCGCTGGCTGGGGCCGTACAAGCCGTGAACTGATTGGGGGGATATTCCGGTCTACGAATCGATACCAAGTATCGGCCTCGGACGCCCCGGACGCTTAGCGTCCATTTACTGCCTTCTAAACCCAAGCCAAGATGCTTAGTAGCTACCGCTCGCAGGCTTGGGCTTTGGAATTGAAACGGTATCTGATCGGCCACTCCGAGACTTTTCGCGGGCATTCAAGAGGCGCCCACGAGACAACATGACGCGGTCGCCCTCGTTGTATGGGGGCCTCCAGCGCGACCACTCCTACTCGGCCGCCGGGTTGCCTACTGGGTCCTTTTGGGACGGGTCTGACAGAGGATTGGCCTCGCCGAGAGTGGGAAACTGGTTCACCGGAATCCAATTTCGGGCGTTGGCCCCAGGGGGCCGCCGGCCACGAGTGACGGGTCGATCGGCCGGCACGAGCCGGCGGCATGCGTTGCGCGCGGCGCGGCCGCCGCCGCTCCCCTGCCGCTCAGGACGGTCGGCGGCGGCCCGGGCCGTGGGGCCTCGCCTCGCCCCCCGCCGCCGGACGGGACCCTGCCGCGGAATACGCCCGACCACCCGTCGCCAACAGGCAGTTGCCCGGGGCCCCCTGCGGCGTGCTCTCCGCGCGGCCCGACACAGGCGTCCCGCGCCCGGAAGCGCCGGCCCGCCCGCACAGCCATGTGGGGACAGGGCACCGCGGTCCGGCGGCCCGCTGCTGCGCCCGAGGCGCCCCTGGGGCCGTGGGCGGGCGGTGCGGGCGACCCCGGGCGCGCGCCCGCCCGGGGGCCCGGGTTGGGGAGCGCCCCGGGCGCCGCCGTGCGCTCCCCGGCGCACGGGGCCCGAAGTGTCCCGCGCGGACGCACCGGCCCACCTGCTCGGGGCCTCCGCGCCGCGGTGGGGTGCCCCTGTCTTGTGGGCCATCCGGGGCGCGCCCCCTGCGCTCTCGTCGCGGTCGTGACCGTTTGAGTCTCTGAATCCGGAAACGGCGTTCGTGGGAGCCCACCCTCCTCCCACCCCGCACCTCGGGGGCCAGCCGCCCGGTCCAGCAGGCGGTTTCCCCCCGCGGCCCCGGCGGGGTGCCGGGTGGCTGGTCACGCTGCTCGCCGCGACCGTACGGTGCCTATGCACGGCCTCCTTGTGCGCCACCCACCAGAGCCCAGGGCGCGCGGCAGGGAAGCGCGCCCGACTCCAGGGGAACGCCTCGGGCCCGGCACCCGGTCCGCTTCCCGGCTCGGCCCGGCACCCCGGTGCGGGGGCCCGGGGGGACCGTGTCTCCACCCGCGCAGCCGGCCGGCCCCCTCGCTGAGCGGCCGGCTCCCTCCAGCGGCCGGCTCTGCCGGCCGCGTGCGAGCGGCCCCCGGCTCTTACTCCACGCTGGCCGCGGGG     
M       AGAATGAGTATTTTTAGTACTTTACCTATAGAACTATGAATTCCAAAGTAAACTCTTAATAGTGTGAAATGAAATTAATTATAATTTTAAATTTTTCGTAATAACTTTATATAATAGCTGAGTCATTCCTAATAAATTTCCATTCCTTTTATAGTATACTGATCACTTTCTATATAATGAGAATATCGTCTACCAAATTTTATAAGGATTATAGAATACTTAAACTCTTTTGAATATATTGAAAAGATGATTAGGATATAATTCTTTTTTAAGGAAATTTTAACACAAAATATGTAGAATTATTATAGAATCTAATACATTTAAAATTTATTAGCCAATCATAGTAAATATATGACGGATTTTTTACTATTTTTATAATTAATAATACCTAGATTTATTAATCATGATTGCATTCTTCAGGTTCTTTGTTTTGATTATTAACATATTTCTGGAATTATATAAATTAGATCTTCATTATATTTGCATATTACCTTTTAGCAATATTTTTTTAGAAAATAAAATACTTTTTTTAATAATGATGTAGTAATTTAATTGCATATACAAATGCTATATATGTTCCTCGTAAATAAATCTTTAGATGTAAGTATTATTATTGGATAATTCTTAATGTTTAAGAACTAATGATCATATAGTATATATTTTTAATATATTCAAAGTAAATTGTTTTAAATCTGATAGCTAAAATAATTTAAATATTAATGTCCTATAAAGACAAAATATTATTCCAAAAGTAATATTATACGATATTGTGTTCTAATTTTTACAATTTTAAGTCATATATAAAATGTTTAGATTTTTCAATGTTTAGATTCTCTTTAGGTTGAAATTAAAGGTACACTATTAAATTCATTCGACAATTAACAATTTATGTTTCACAAAGATTTATATTGCTGATAGACAGGTAAATTAGTAATTAACATATATAATAATAATAACTGTAATATAAATTGGTTTTATGTTAGTATCGATATCTATACGTAGCCTCGATACTTACCTGGTTTCGGAGTGCCTTACATCAGGCTATTAATAAAGGAAACACTAATTTCGCCCTCTGTAGTGGGCTAGCCTAAAGTTCATTAATGGGACACTATGATTCAGCTGCTAAAGGGCGGATATATATTTTATTAATTTAGTTAAAGTGCGCTTGTTAGCCCGAAACAAACTTAAATAAGCCATCGTAGAAGTAATTTGTTAGTAAAAATTTAAAGAACAGGGAAAGAAACAACGATTAGGGTAGTGTGTGCGACCGGTATCTGATTGATTCATACAAGCTGTCATTGAGTGACCCGATTATAGTACTACCATGACCAGTGGGAAAGTGGCCGCAGAAAAACTTCAAACGGATTATCTAGTATGACGCCAGAACGTTCGCTTGTACAGACACAGCTCAAGTCCAAAAGTGTTGTGGTATGTTTTCGTTAGTACGTGAGATCATCTTATGCAATGAAATAAATATAAAGACCGCCTCAGTGTAATAATAGCAATAGGAAATAGATTCTTGACGTTACGGGTAGCAAAACAACAGAGTCTCATTACTCAATATTATGACATTTCACGTCCTTACGCACTATAAAAAGTTCATTACTAACCGTCAGAGCCGATTGGTCATACGCCTCAGTCACCCGCCCAAGCAGATCTTTCAGTTAAGACTTTAGAGCGCTCTGTCATAATTAAAAATAAAATGCACGAATGAACCTCATCTTTTTTACAATAGAGGCAGATTTTGTCAGCGTAACGCATTATTCTTTAGCAATAGGCTATCACGGACGGGCTATATGTTAACGGATACATCTCTCAATGCAAATAATCTGACAAGCTCGACCCTTTGGGGGCCGTTCTATGGGTGTGTCAACTACTGAAGGCAGATAAAACGGTAATTTGGCGGGCTATTCTGTATATGACGGGATGTCGGTCTGCCCTTATAAGAGATATACAGGGATCCGACTTTATAATCAGGATTTTTAATCTAACCTCTTTCCTGAACCCGTGGGCGGATTGGTCCGACAGCTGAGAAGTGCACTGCTGCACGGCCCAATTGAATGGTAAGCCGAAGAGCCCCGTCTCTCTGCCAGCGTCTAGTATCTGGCCTGTGTAAACGAATGCAGGTCGTACGGTGTCAACAGTGCTTCTTTCTGTCCTGGTTTCGTCATGGTCCAAATCGGAAGGGCGCGCGACCCCCTCCAAAATGCGCCGGATATTGGGCGATGAGATTCACCCATCTCGGTGGAGACCGCGGCGCTTTGCCTCTGTGGTGTTATCGCCCCTAGGTCGCAAATGTGCGGGGCGGTGGCTGTGACGTGTCGGTTGCTGCGCGGTGCAACCCGCCCGCCTGTTGGCCAGCACCCGGTCGGCTATGCCGGCATTGGGTCTGGGTGTAGGATGGGGATCCGGACATTGCTACTCTCAGCCAGGGCGCCCAGCCGCCGTTGCCGCGGGATAGCGCGTTAACGCTCGTTATTTAATTACGAACTGGCGCGTGTTAGGGGCTTTCTGTCTTCGAGCGGATGGCAGCACTTGGCTCGTCTTGGACAGCTACGGCCTTAGGGGGTTGATGGTTCACCCACGGACCGAGGGGCGCCTCGCAGTGGCCGTGGCTGGGGTTGTACAAGCTGTGAACTGATTGTGGGGATATTCCGATCTACGAATCAATACCAGGTATCGGCCTCGGACGCCCCGGAGTCTAATCGTCCATTTACTGCCGTCTAAACCCAAGCCAAGATGCTTAATAGCTACCGCTCGCAGGCTTGGGCTTTCGTACGGAAACGGTACCTTAACGGCCAGTCCCAGACTATTCACGGGCATTCGAGAGGCGCCCACGATACAACGTGACGCGGTCGCCCTCCTTCTATGGTGGCCGCTAGCGCGACCACTCCTACTCCGCCGCCCGGTTGCCTACAGGGTCATTTTGAGACGGGTCTTACACAGGAATGGCCTCGCCGAAAGTGGGTAACTGGTATGCCGGAATCCAATTTCGGGCGTTGGCCCCAGCGGCACGCAGGCCACGTGTGGCGGGTCGATCGGCCGGCGCGCGCCGTGGGCATGCGTTGCGCGCGGCGTCGCCCCCGACGCTCTCCTGCCGCTCAGGACCGTGGGCGGGCGCGCGAGCCGTGGGGCCTCGCCTCGCCCCCCGCTGGCGGACGGGACGCGGCCGGGGAACACTGCCAACCACCCGCCGCCAACAGGCAGTTCCGGGGGGCGCCCCGCGGGGTGCTCTCCCCGCGGCCCGACACACTGGTCCCGCGCCCGGACGCCCGGGCCTGCCCCCGCGGCCGCGCGGGGACGGGGCACTGCGCTCGAGTGGCCCGCAGCTGCGACCGAGCGGCCCCTGGGGCCCTGGGCGCGTGGTGCGGGCGACCCCGAGCGCGCGCCCCCCCGGGGGCCCGGGCTGGGCAGCGCCCCGGGCGCCGCCGTGCGCTCCCCGGCGCGCGGAGCCCGGCGTGTCCCGAGCGCACGGACGGGCGGACCGGCTCGGGGCCTCCGCGCCGCGGTGGGGTCCCCCTGTCTTGTGGGCATTGCGGGCTGCGCCCCCGGCGCCCTCGTCGCGGTCGTGACCGTCTCAGTCTCTGAATCCGGAAGCGGCGTTCGTGGGAGCCCACCCGCCTCCCCCCCCGGCCCTCCGCGCCCAGCCGCCCGGTGCACCAGCCGGTTTCCCCCCGGGGTGCCGGCCGGGTGCCCGGTGGCTGGTCGCGCCGCTCGCCGCGACTTCACGGTGCCTATCCACGGCCTGGTCGTGCGCGACCGACCAGAGCCCAGGGCGCGCTGCTGGGAACCGCGGTCGACCCCAGGGGAACGACTGGGGGCCGGCACCCGGGCCGCTTGCCGGCTCGGGCCGGCCCCCCGGTGCGGGGGCACGGGCGGGCCGGGACTCCACCCGCGCAGCCGCCCGCCCCCCTCGGTGACCGGCCGGCTCCCTCCAGCGGCCGGCTCTGCCGGCCGGGCGCGCGCGGCCCCCGGCTCTTCCTCCACGGTGGCAGCCGGG     
L       AGAATGAGCATTTTTAGTACTTTATCTATAGAACTATGAATTACAAAGTAAACTCTTATTAGTGTGAAATGATATTAATTATAATTTTAAATTCTTCGTATTAACATTATATAATAGCTGAGTCATTCCTAATAAATTTACATTCCTTTTGTAGTATACTGATCAATTTCTATTTAATGAGAATATCGTATACCCAGTTTTATTAGGATTATAGTATACTGAAACTCTTTTGAATATATTTAAAAGATGATTGGGATATAATTCTTTTTTAATGAAATTTTAACACAAAATATGTAGAATTATTATAGAATCTAATACAATCAAAATTTATTAGCCAATCTTAGTATATATATGACCGATTTTTTACTATTTCTATAATTAAAAATAACTAGATATATTAATCATGATTGCATTCTTCTGGTTCTTTGTTTTGATTTTAAAAATATTGCTGGAAATACTTAAATTAGATCTTCATTATATTTGCATATCACATATTAGCAATCTTTTTTTAGAAAATAAAATACTTTTTTAAATAATGATGTAGTAGATTAATTGCATATAAAAATGCTATATAGGTTTCTCGTACATAAATCTTTAGATGTAAGTATTATTATTGAATAATTCTTAATGTTCAAGAACTAATGATCATATAGTATATATTTTTAATATATTCAAAATAAATTGATTTAAATCTCATCGCTAAAATAATTTAAATATTAATGTCCTATAAAGACAAAATATTATTCCAAAAGTAATGTTATACGATATTGTCATCTAATTTTTACAATTATAAGTCATATATAAAATGTTTAGATTTTTCAATGTTTAGATTCTCATTAGGTTGAAATTAAAGGTACACTATAAAATTCTTCCGACAATAAACAATTTATGTTTCACAAAGATTTATATTGCTGATAGACAGGTAAATAAGTAATTAACATATATAATAATAATAACTTTAATATATATTGGTTTTATGTAAGTATCGATCTCTATACGTAGCCTCGATACTTACCTGGTTTCGGAGTGCGTTACATCAGGCTATTAATAAAGGTAACACTAATGTCGCCCCCTGTTGTCGGCTAGCCTAAAGTTCATTAATGGGACACTATGATTCAGCTGTTAAATGGCGAATATATATTTTATGCATTTAGTTAAAGTGCGCTTGTTAGCACGAAACAAACCTAAACAAGCAATAGAAGAAGTAATTTGATAGTAAAAATATAAAGAACAGGGAAAGAAACAGCGATTAGGATACTGTGTGCGACCGGTATCTGTTTGATTCATACAAGCTGTCACTGAGCGAAGCGATTATAGCACTACCCTGACCAGTGGGCAAGCGGCCGCAGAAAAACTGTAAACGGGTTAGCTAGTAAGACGCCAGAAGGTGCGCATGTAAAGACACAGCTCAACTCCACAAGTGTTGTGGTATGGTTTCTTTAGTACGTGAGATCATCTTATGATAAGAAATAAATATAAAGACCGCGTCAGTGTAATAGTAGCGAGCGGAAATATATTCTTGACGTTAAGGGTAGAAAAATAACAGAGTCATTTTACTCACAACTATGACATTTCACGTACTTACGCACTATACAAAGTACATTTCTAAACTTGAGAGCCGCTTGGTCACGCGTCTCAGTCACCCGCCCAAGCAGATCTTTCAGTTAATATGGTAGAGGGCTCTTTCATAAGTGTAAATTAAATGCACGAATGAACCTCTTAATTTTGACAATAGAGGCAGATTGTGTCAGCGTAACGAATTATTCATTAGCATTAGGCGATCACGGACGGGCTATAGGTTTAAACATACATCTCTCAATGCTAATAATATGACAAGCTCGCCCCTTAGGGGGCCGTTCTATGGGTGTGACAACTACTGAAGGCAGATAAAACGGTAATTTGGCGGGCTATTCTGTATATGACGGGATGTGGGTCTGCCCTTATAAGAGATATTCAGGGGGCCGACTTTGTAATCAGGATTTTTAAGCTAACCTCTTTCACTAACCCGCGGGCGGCGTGGTCCGATAGCTTAGAAGGCCACGGATGCACCGGCCACCTGAGTGGTAAGCCGAAGCGCCCCGTCTCTCTCCCAGCGGCTGCTATCTGGCCTGTGTCAACGAATGCAGGTCGTACGGTGTCAACAGTACTTCTTTCTGTCCTGATTTCGTCATGGTCCAAATCGGAAGGGCGCGCGAGTGCCTCCAAAATGGGCCCGATATTGGGCGATGAGATTCACGCAACTCGGTCGAGTCGGTGGCGCCTTGCCTCTGTGGTGTTATCGCCCCTAGGTCGCTAATGTGCGGGGCGGGGGCTGTGACGTGTCGGATGCTGCGCGCTGCATTACGCCGGCCTGTTGGCCAGAACCCGTTCGGCTAGGCCGGCAATCGGCCTGGGTGTAGGAGGGGGATCCGGACATTGCTACTGTCCGCCAGGGCGCTCAGCCGCCGCTGCCGTGGGATCCCCCGCTACCGCTCGTTATTTAATTACGAACTGGTGCGTGTTATGGGCTTTCTGCATTGGAGCTGATGGCGGCATTGGAGTCGTCTAGGACAGCTACGTCCTTAGGGTGTTGATCCTTCACCCACAGACCGAGGGGCGCCTCGCAGTGGCTGTGGCTGGGGCCGAACAAGCTGTGAACTGTTTGCGGGGATATTCCGGTCTACGAATCCATACCAAGTACCGGCCTCGGGCGCCCCAGAGACTAATGGTCCTTTTACTGCCTTCTAAACTCAGGCCAAGATGCTTAGTAGCTAGCGCTCGCAGGCTTGGGCTTTCATAAAGAAACGCTACCTGATCGGCCACTCCCAGGCGATTCACGGGCGTTCGAGAGGCGCCCACGATACAACGTGACGCGGCCACCCTCAGTGTATGGGGGCCACTAGCGCGACCACTCCTACTAGGCCGCCGGGTTGCCTACAGCGTCCTTTTGGGACGGGTCTGAGACAGGAATGGCCTCGCCGAGAGTGGGGAAACGGTACACCGGAATCCAATTTCGGGCGTTGGCCCCAGGGGGGCGTCGGCCACCGGTGACGGGTCGATTGGCCGGCGCGCGCCGGGGGCATGCGTTGCGCGGGGCGCCGCCGGCGACGCTCCCCTGCCTCTCACGACTGTGGGCGGGGGGCCGAGCCGTGGGGCCTCGCCTCGCCCCCTGCGGGCGGCCGGGACCCGGCCCCGGAATACGGCCAACCACCCGTCGCCAACAGGCAGTTGCCCGGGGCCCCCTGCGGCGTGCTCTCCCCGCGGCCCGACACCCGCGTCCCGCGCCCGGTAGCGCGGGGCTGCCTCCACAGCCGTGCGGGGACGGGGCACCGCAGTCCGGTGGCCCGCTGCGGCGACCGAGGGGCCTCTGGGGCCGTGGGCGGGCGGTGCGCGCGAGCGGGTGCGCGCGCCGACCCGGGGGCCCGGCCTGGGGAGCGGCCCGGGCGCCGCCGTGCGCTTCCCCGCGCACTGGGCCCGGAGTGTACCGAGCGGCCGCACCGGCCGACCTGCTCGGCGCCTCCGCGCCGCGGTGGGGTCCCCCTGTCTTTTGGGCCCTCCGGGTTGCGCCCCCTGCGCCCTCGTCGCGGGCGTGACCGTTTCAGTCTATGAATCCGGACGCGGTGTTCGTGGGAGCCCACCCGCCTCCCGGTCCGGCCCTCCCGGACCAGCCTCCCGGTGCAACAGGCGGTTTCCCCCCGCGGTGCCGGCCGGGTGCCAGGTGGCTGGTCGCGCCGCTCGCGGCGAGTGTACGTTGCCTATTCACGCCCTCCTTGCGCGCGACCCACCGGAGCCCAGGGCGCGCCGCAGGGAATCGCGGGCGACTCCAGGGGAACGCCTGGGGGCCGGCCCCAGGGCGGCTTACCGGCTCGGACCGGCCCCCCGGTGCGGGGGCCCGGGGGGGCCGGGGCTCCACCCGCGCAGCCGGCCCCCCCGGTCGCTGAGCGGCCCGCTCACGCCATCGGCCGGCTCTGCCGGCCGCGTTCACGCGGCCCCCGGCTCTTCCTGCACGGTGGCCGCGGGG     
K       AGAATGAGCATTTTTAGTACTTTATCTATAGAACTATGTATTACAAAGTAAACTCTTAATAGTGTGAAATGAGATTAATTATAATTTTAAAATATTCGTATTATCTTTATATAATAGCTGAGTCATTCCTAATAAAATTGCATTCCTTTTTTAGTATACTGATCAATTTCTATATAATGAGAATATCGTTTACCCATTTTTATAAGGATTATAGAATACTGAAACTCTTTTGAATATAGTGATAAGATGATTGTGATATAAATCTTTTTTCATGAAATTTTAACACAAAATATGTAGAATTAATATAGAATCTAATACAATCAAAATTTATTAGCCAATCATAGTAAATATATGACCGATTTTTTACTATTTTTATAATTAATAATAACTAGATATATTAATCATGATTGCATTCTTCCGGTTCTTTGATTTGATTATAAAAATATGACTGGAAATAATTAAATTAGATCTTCATTATATTTGCATATAACATTTTAGCAATATTTTTTTAGAAAATAAAATACTTTTTTTAATAATGATGTAGTATTTTAATTGCATAAAAAAATGCTATATTTGTTTCTCGTACATAAATCTTTAGATGTAAGTATTATTATTGCATAATTCTTAATGTTGAAGAACTAATGATCATATAGTATATATTTTAAATATATTCAAATTAAATTGTTTTAAATCTAATAGCTAAAATAATTTAAATATTAATGTCCTATAAAGACAAAATATTATTCCAATAGTAATCATATACGATATTGTTATCTAATTTTTACAATTATAAGTCATACACAAAATGTTTAGATTTATCAATGTGTAGATTCTCTTTAGGTTGAAATTAAAGGTACACAATAAAATTCTTTCGGCAATAAACAATTTATGTTTCGCAAAGATTTATATTGCTGATAGACAGGTAAATTAGTAAATAACATATATAATAATAATAACTGTAATATATATTGGTTTTATGTGAGTATCGATTTCTATACGTAGCCTCGATACTTACCTGTTTTCGGAGTGCATTACACCAGGCGATTAATAAAGGTAACACTAATTTCGCCCCCTGTAGTGGGCTAGCCTAAAGTTCATTAATGGGACACTGTGATTCAGCTGGTAAAGGGCGTATGTATATTTTGTGAATTTAGTTAATGTACGCTTGTTAGCCCGAAACAAACTTAAATAAGCTATCGAAGAAGTAATTTGTTAGTAAAAATTTAAAGAACAGCGAAAGAAACAACAATTAGGGTAGTGTGTGCGACCGGTATCTGATTGATTCATACAAGCTGTCAATGAGCGACTCGATTATAGTACAACCGTGACCAGCGGGAAAGTGGCCGCAGAAAAACTTTAGACGGGTTATCTAGTATGACGCCAGAAGGTGCGCGTGTAGAGACACAGCTCAATTCCTAAAATGTTGTGGTATGGTTTCATTAGTACGTGTGATCATCTTATGAAACGAAATAAATATAGAGACCGCATCAGTGTAATAGTAGCGATTGTAAATAGAATCTTGACGTTACGGGTATCAAAACAACAGAGTCGAATTACTCAGGATTATGACATTTCACGTTCTTACGCACTATACAAAGTACATTTCTAAGCTTTAGAGCCGATTGGTCATACGTCCCAGTCACCCGTCCAAGCAGATCTTTCAGTTAATAAGATAGAGGGCTCTATCATAAATGAAAATCAAATGCACGAATGAACCTCGTGATTTTAACAATAGAGGCAGATTATGTCAGCGTAACGAATTATTCATTAGCATTAGGCGATCACGGACGGGCTATACGTTAAAGCATACATCTCTCAATGCTAATAAAGTGTCAAGCTCGACCCTTTGGGGGCCGTTCTATTGGTGTGTCAACTACTGAAGGCAGATAAAACGGTAATTTGGCGGGCTATTCTGTATATGACGGGATGTCGGTCAGCCCTTTTAAGATATATTCAGGGGACCGACTTTGTAATCAGGATTTTTAATCTAAGCTCTTTCAAGAACCCGTGGGCGGGGTGGTTCGATAGCTTAGCAGAACACTGCTGCACCGTCCTCGCGAATGGTGAGCCCAAGAGCACCGTCTCTGTACCAGCGGCTGCTATCTGGCGTGTTTGAACGAATGCAGGTCGTACGGTGTCCACAGTACTGCTTTCTGTCCTGGCTTCGTCATGGTCCAAATCGGAAGGGCGCGCGGCTGCCTACAAAAGGCCCCCGATATTGGGCTATGAGATTCACGCAACTCGGGGGATGCCGTGGAGCGCTGCCTCTGTGGTGTTATCGCCCGTAGGTCGCTAATGTGCGGGCCACTGGCTGGGACGTGTCGGATGCTGCGCGATGCAGGCCGCCGGCCTGTTGGCCAGAACCCGTTCGGCTATGCCGGCAATATGTCTGGGTGTAGGATGGGGATCCGGACGTTGCTACTTTCGGCCAGAGCGCCCAGCCGCCGATGCCGTGGGATGGCCCGCTACCGCTCGTTATTTAATTTCGCACTGGCGCGTGTTAGGGGCTTTCTGTGTTCGACGGGATGGCACCATTTGCGTCGTCTGGGGCAGCTACGGCCCTAGGGTGCTGATCGTCCACCCACCGACCGAGGGCCGCCTCGCAGTGGCTCTGGCTGGGGTCCTACAAGCTGTGAACTGATTGCGGGGATATTCCGGTCTACGAATCATTACCAAGTACCGGCCTCGGTCGCCCCAGAGACTAATCGGCCATTTACTGCCTTCTAAACTCAAGCCAAGATGCTTAGTAGCTACCGCTCGCAGGCTTGGGCTTTGGGAATGAAACGGTACCTGATAGGCCACTCCCACGCAATTCTCCGGCATTCGAGAGCCGCCCACGATACAACGTGACGCGGTCACCCTCGTTGTATGGCGGCCTCTAGCGCGACCACTCCTACTCCGCCGCCGGCTTGCCTACAGGGTCCTTTTGGGACGGGTCTGACACAGGAATGGCCTCGCCGACAGGGGGGAAGTGGTACCTCGGGATCAAATTTCGGGCGTTGGCCCCAGGGGGGGGCCGGCCACGGGTGAGGGGTCGATCGGCCGGCGCGAGCCGAGGGCATGCGTTGCGCGGCGCGCGGCCGCCGACGCTCCCCTGCCGCTCAGGACGGTCGGCGGGAGGCCGAGCAGTGGGGCCTCGCCTCACCCCCGGCGGGCGGACGGGACCCGGCCCCGGAATACGGCCAACCACCCGGCGCCAACAGGCCGTTGCTCGGGGCCCCCTGCGGGGTGCTCTCCCCGCGGCCCGACACACGGGTCCCGCGCCCGGAAGCGCGGGCCTGCCCCCCCAGCCGTGAGGGGACGGGGCACGGCGGTCCGGCGGCCCGGTGCTGCGGCCGAGGGGCCCCTGGGGCCGTGGGCGGGCGGTGCGGGCGACCAGGCCCCCGCGCCGTCCCGGGGGCCCGGGCTGGGCAGCGCCCCGGGCGCCGCCGTGCGCTTCCCCGCGCACGGGGCCCGGAGTGTACCGAGCCGACGCACCGCCCGACCTGCCCGGGGCCTCCGCGTCGCGGTGGGGGGCCCCTGTCTTGTTGGCCCTGCGGGTTGCGCCCCCTGCGTCCTCGTCGCGGTATTGACCGTTTCAGTCTCTCAATCCGGAAGCGGCGTTCGTGGGAGCCCACCCGCCTCCCCTCCCGGCCATCGCGGCCGAGCCCGCCGGTGCAACAGCCGGTTTCCCCCCGCGGTGCTGGCGGGGCGCCCGGTGGCTGGTCGCCCCGCTGGCCGCGACTGTACGGTGCCTATGCACGGCCTACTCGTGCGCGGCCCACCAGAGCCCGGGGGGCGCTGCTGGGAACCGCGGGCGACTCCAGGGGAACGCCTGGGGGCCGGCAGCGGCGCCGCTTGCCCGCTCGGACCGGCCCCCCCGTGCGGGGGCCCGGGGGGGCCGGCACTCCACCCGCGCAGCGGGCCGGCCCCCTCGCTGAGCGGCCGGCTCCCTCCACCGGCCGGCTCTGCCGGCCGCGGTCGGGGGGCCCCCGGCTCTTCCTCCACGGTGGCCGCGGCG     
J       AGAATGAGTATTTTTAGTACTTTAACTATAGAACTATGAATATCAAAGTAAACTCTTATTAGTGTGAATTGAAATTAATTATAATTTTAAATTTTTCGTACTACCCTTTTATAATAGCTGAGTCATTCCTTATAAATTTTCATTCCTTTTATAGTATACTGATCATTTTCTATGTAATGATAATATCGTATACCCAGTTTTATTAGGATTATAGAATACTTAAACTCTTATGAATATATTGAAAAGATGATTTCGATATAATTCGTTTTTTATGAAATTTTGACACAAAATATGTAGAATAATTATAGAATCTAATACAACCAAAAATTATTAGCCAATCTTAGTATATATATGACTGATTTTTTACTATTTTTTTAATTAAGATTAACTAGATGTATTAATCATGATTGCATTCTTCAGGTTCTTTGTTTTGATTTTTAAAATATCTCTGGAAATATTTGAATTAGATCTTCATTATATTTGCATATAACATTTTAGCAATCTTTTTTTAGAAAATAAAATACTTTTTTTAATAATGATGTAGTATTTTAATTGCATAAATAAATGCTATATTAGTTTCTCATACATAAATCTTTAGATGTAAGTATTATTATTGAATAATTCTTAATGTTAAAGAACTAATTATCATATAGTATATATTTTTAATATATTCAAAGTAAATTGCGTTAAATCTAATCGCTAAAATAATTTAAATATTAATGTCCTATAAAGACAAAATATTATTCCAAGAGTAATCATATACGATATTGTTTACTAATTTTTACAATTATAAGTCATAAAAAAAATGTTTAGATTTTTCAATGTTTAGATTCTCTTTAGGTTGAAATTAAAGGTACACTATAAAATTCATTCGACAATAAACAATTTATGTTTCACATAGATATATATTGCTGATAGACAGGTAAATTAGTAATTAACATATATAATAATAATAACTCTAATATAAATTGGTTTTATGTAAGTATCGATGTCTATACGTAGCCTCGATACTTACATGCTTTCGGAGAGCTTTACACCAGGCTATTAATAAAGATAACACTAATATCGCCCTCTGTCGCAGGCTAGCCAAAAGTTCATTAATGGGACACTTTGATTCAGCTGCTAAAGGGCGTATATATATTTTATATATTTAGTTAAGGTGCGCTTGTTAGCCCGAAACAAACTTAAACAAGCCATAGAAGAAGTAATTTGTTAGTAAAAATTTAAAGAACAGGGAAACAAACAGCGATTAGGCTAATTTGTGCGACCGGTATCTGGTTGTTTCATACAAGCTGTCAGTGAGCGACCCGATTATAATACGACCGTGACCAGAGGGTAAGTGGCCGCAGAAAAACTTAAAACGGCTTATCTAGTAGGACGCCAGAAGGTGCGCGCGTACAGACAAAGCTCAACTCCAAAAATGTTGTGGTATGGTTTCGTTAGTACGTGTGATCATCTTGTGAAATGAAATAAATATAAAGACCGCATCAGTGTAATACTAGCGACCGGAAATAGATTCTTGACGTTACGGGTAGCAAAACAACAGAGTCTCGTTACTCAGTATTATGACATTTCACGTCCTTACGCACTATACAAAGTACATTACTAAGCATTAGAGCTGATTGGTCAGACGTCCCAGTCACCCGCCCAAGCAGATCTTTCAGTTAACACTTTAGAGGGCTCTATCATAAATGAAAATGAAATGCACGAATGAACCTCATCTTTTTGACAATAGAGGCAGATTTTGTCAGCGTAACGATTTATTCTTTAGCAGTAGTCGATGACGGACGGGCTATACGTTAAAGCATACATCTCTCAATGCAAATAATTTGACAAGCTCGCCCCTTAGGGGGCCGTTCTATGGGTGTGCCAACTACTGAAGGCAGATAAAACGGTAATTTGGCGGGCTATTCTGTATATGACGGGATGTTGGTCCGCCCTTATAAGAGATATTCAGGGGACCGACTCTGTAATCAGGATTTTTAATCTAACCTCTTTCTTGAACCCGAGGGCGGGGTGGTCCGACAGCTGAGAAGGGCACTGCTGCACTGGCCACGTGAATGGTAAGCCGAAGAGCCCCGTCTCTGTACCAGCGTCTGCTATCTGGCCTGTCCTAACGAATGCAGGTCGTACGGTGTCGACAGTGCTGCTTTCTGTCCTGAGCTCGTCATGGTCCACATCGGAAGGGCGCGCGCATGCCTCCAAAATGCTCCCGATATTGGGCGATGAGATTCACGTACATCGGAGGACTCGGCGGTACGCTGCCTCTGTGGTGTTATCGCGCCTAGGTCGCTAATGTGCGGGGCGGTGGCTGTGACGTGTCGGATGCTGCGCGTTGCATGCCGCCGTCCTGTTGACCAGAACCCGGTCGGCTCTGCCGGCCATGGGGCTGGGTGTAGGATGGGGCTCCGGAGGTTGCTACTGTCGGCCAGTGCGCCCAGCCGCCGCTGCGGTGCCATGGCCCGCTAGCGCTTCTTATTTAATTACGAACTGGCGCGTGTTACGGGCTCTCTGAGTTCGTGCGGATGGCATCATTGGACTCGTCTTGGACAGCTACGCCCTTAAGGTGTTGATCGTTCACCCACGGACCGAGGGGCGCCTCGCAGTGGCAGTAGCTGGGGCCGTACAAGCTGTGAACTGACTGCGGGGATATTCCGGTCTACGAATCGATACCATGTACCGGCCTCGGGCGCCCCCGACACTAATCGGCCATTTAGTGCCTTCTAAACCCAAGCCAAGATGCTTAGTAGCTAGCGCTCGCAGGCTTGGGCTTTCGGAAGGAAACGTTACCTGAGCGGCCACTCCCAGACGATTCACGGGGTTTCGAGAGGCGGCCACGATACAACGTGACGCGGTCACCCTCGTCCTATGGGTGCCCCTAGCGAGACCACTCCTACCCCGCCGCCTGCTTGCCTACAGGGTCCTTTTGGGACGGGTCAGACACAGGGATGGCCTCGCCGACAGTGAGGAAAAGGTACACCGGGATCCACTTTGGGGCGTTGGCCCCCGGGGAGCGCCGGCGACGGGTGACGGGTCGATCAGCCGGCGCGAGCCGGGGGCACGCGTTGCGCGGGGCGCCGCCGCCGACGCTCGCCTCGCGCTCAAGAGGGTCGGCGGGCGCGCGGGCCGTGGGGCCTCGCCTCGCCCCCGGCGGGCGGACGGCACGGGGCCCCGGAATACGGCCAACCACCCGTCGCCCACAGGCAGTTGCCCGGGGCCCCCCGCGGCGTGTTCTCCCCGCGGCCCGACACACGGGTCCCGCGCCCGGAAGCGCGGGCCTGCCCGCACGGCCGTGCGGGCACGGGGCACGGCGGTCCGGCGGCCCGCCGCTGCCACCGAGAGGCCGCTGAGGCCGTGGGCGTGGGGCGCGGGCGACCCGGGCCGCCCGCCCGCCCGGGGGCCCGGGGTGGGCACCGCCCCGGGCACCGCCGTGCGCTCCCCGGCGCACTGGGCCCAGCGTGTCCCGCCCGCACGCACCGGCCGACCTGCTCGGCGCCTCCGCGCCGCGGTGGGGAGCCCCTGTCTTGTGGGCCATCCGGGGTGCGCCCCCTGCGCCCTGGTCGCGGCCGTGACCGTCTCAGTCTCTCAATCCGGATGCGGGGTTCGTGGTAGGCCACCCGCCCCCCCTCCCGGACTTCGCGGCCCAGCCCCCCGGTGCAGCAGGCGGTTTCCCTCCGCGGTGCTGGCCGGGTGCCCGGTGGCGGGTCGCGCCGCTCGCCGCGAGTGTACGGTGCCTATCCACGGCCTCGTTGTGCGCGACCTACCAGAGCCCAGGGCGCGCCGCGGGGAAGCGCGTGCGACTCCACGGGAACGCCTCGGGGCCGGCACCTGGGCCGCTTTCCGGCTCGGGCCGGCCCCCCAGTGCGGGGGCCCGTGGGGGCCGGGTCTCCATCCGCGCAGCCGGCGGGCCCCCTCGCTAAGCGGCCGGCTCCCTCCAGCGGCCGGCTCTGCCGGCCGCGGTCGGGCGGCCCCCGGCTCTTCCTCCACGGTGCCCGCCGGG     
I       AGAATGAGAATTTTTAGTACTTTTTCTATAGAACTATGAATCTCAAAGTAAACTCTTAATAGTGTGAAATGACATTAATTATAATTTTAAATTATACGTAATATCTTTATATAATAGCTGAGTCATTCCTAATAAAATTACATTCCTTTTATAGTATACTGATCATTTTCTATTTAATGACAATATCGTATACCCAGTTTTATTAGGATTATAGAATACTCAAACTCTTATGAATATAATGAAAAGATGATTTTGATATAAGTCTTTTTTAAAGAAATTTTAACACAAAATATGTAGAATTAATATAGAATCTAATACAATTAAAATTTATTAGCCAATCTTAGTATATATATGACCGATTTTTTACTATTTATATAATTAAAAATATCTAGATATATTAATCATGATTGCATTCTTCTGGTTCTTTGTTTTGATTTTAAAAATATTACTGGAATTAATTAAATTAGATCTTCATTATATTTGCATATGACTTATTAGCAATTTTTTTTTAGAAAATAAAATACTTTTTTAAATAATGATGTAGTAATTTAATTGCATAAATAAATGCTATATTTGTTTCTCATACATAAATCTTTAGATGTAAGTATTATTATTGCATAATTCTAAATGTTTAAGAACTAAGGATCATATAGTATATATTTTAAATATATTCAAAATAAATTGTATTAAATCTAATAGCTAAAATAATTTAAATATTAATGTCCTATAAAGACAAAATATTATTCCAATAGTAATAGTATACGATATTGTAAACTAATTTTTACAATTATAAGTCATATAGAAAATGTTTAGATTTTTCAATGTTTAGATTCTCTTTAAGTTGAAATTAAAGGTACACTATAAAATTCTTTCGACAATAAACAATTTATGTTTCACATAGATTTATATTGCTGATAGTCAGGTAAATTAGTAAGTAACATATATATTAATAATAACTATAATATATATTGGTTTTATGTGAGTATCGATTTCTATACGTAGCCTGGATACTTACCTGTTTTCGGAGTGCATTTCATCAGGCCATTAATAAAGGTAACACTAATGTCGCCCCCTGTAGAGGGCTAGCCTAAAGTTCATTAATGGGACACTATGATTCAGCTGTTAAAGGGCGAATATATATTTTGTAAATTTAGTTAACGTCCGCTTGTTAGCCCGAAACAAACCTAAAGAAGCCATCGAAGAAGTAATTTGTTAGTAAAAATATAAAGAACAGGGAAAGAAACACCGATTAGGGTTGTGTGTGCGACCGGTATCTGATTGATTCATACAAGCTGTCATTGAGCGACCCGATTATAATACCCCCGTGACCAGTGGGCAAGTGGCCGCAGAAAAATTGAAAACGGATTATCTAGTATGACGCCAAAACGTTCGCCTGTACAGACACAGCTCAATTCCAAAAATGTTGTGGTATGGTTGCGTTAGTACGTGGGATCATCTTATGATAAGAAATAAATACAGAGACAGCGTCAGTGTAATACTAGCGACCGGAAATAGACTCTCAACGTTATGGGTACAAAAACAACAGAGTCTACTTACTCAGAATTATGACATTTCACGTCCTTACGCACTATACAAAGTACATTTCTAAGCATAAGAGCCGATTGGTCATACGCCTCGGTCACCCGCCCAAGCAGATCTTTCAGTTAACAAGATAGAGGGCTCTATCATAAGTGGAAATTAAATGCACGAATGAACCTCATCATTTTCACAATAGAGGCAGATTTTGTCAGCGTAACGTATTATTCTTTAGCAATAGGCTATAACGGACGGGCTATACGTGAAATCATACATCTCTCAATGCTAATAATTTGACAACCTCGGGCCTTTGGGGGCCGTTCTATGGGTGTGACAACTACTGAAGGCAGAAAAAACGGTAATTTGGCGGGCTATTCTGTCTATGACGGGATGTGGGTCTGCCCTTGTAAGACATATTCAGGGGACCGACATTGTAATCAGGATTTTTAATCTAACCTCTTTCTTGAACCCGTGGGCGGGCTGGTCCGATAGCTGAGAAGGTCACTGCTGCACAAGCCACGTGAATGGTAAGCCGAAGAGCCCCGTCTCTTTGCCAGCGGCTTATATCTGGCTTGTGTTAACGAATGCAGGTCGTCCGGTGTTAACAGTACTTCTTTCTCTCCTGGTTTCGTCATGGTACAAATCGGAAGGGCGCGCGCTCGCCTCCAAAATGCTCCCGATATTGGGCGATGAGATTCACGAAACTCGGGGGACACCGTGGCCCGTTGCCCCTGTGTTGTTATCGCCCATAGGTCGCTAATGTGCGGGGCGGTGGCTGTGATGTGTCGGATGCTGCGCGGTGCAATCCGCGTCCCTGTTGGCCAGAACCCGATCGGCTATGCCGGCGATTGGCCTGGGTGTAGGATGGGGATCCGGACGTTGCTACTGTCAGCCAGGGCGCCCAGCCGCCTTTTCCGTGGGATCGCCCGCTAGCGCTCGTTATTTAATTACGAACTGGCGCGTGTTACGGGCTTTCTGTGTTCGAGCGGATGGCAACATTAGGCTCGTCTAGGACAGCTACGGCCCTATGGTGTTGATGGTTCACCCACGGACCGAGGGGCGCCTCGCAGTGGCAGTGGCTGGGGTCCTATAAGCTGAGAACTGATTGCGGGGATATTCCGGTCTACGGATCTACACCAAGTAGCGGCCTCGGGCGCCCCGGACGCTAATCGCCCATTTACTGCCTTCTAAACCCAAGCCAAGGTGTTTAGTAGCTACCGCTCGCAGGCTTGGGCTTTCGTAAGGAAACGGTACCTGATGGGCCACTCCCAGTCTATTCACAGGCGTTCGAGAGGCGCCCACGATACAACGTGACCCGGGCTCCCTCGTTGTATGGCGGCCCCTAGCGCGACCACTCCTTCTTCGCCGCCGGCTTGCCTACAGGGTCTTTTAGGGACGGGTCTGACACTGGAATGGCCTCGCCGACAGTGGGGGAATGGTGCACCGGCATCCAATTTACGGCGTTGGCCCCCGGGGGCCGCCGGCGACGGGTGACGGGTCGATCGGCCGGCGCGAGCCGGAGGCATGCGTTGCCCGGCGCGCCGCCGCCGACGCTCCCCTGCCGCTCACGACGGTCGGCGGGCGGCCGCGCCGTGGGGCCTCGCGTCGCCCCCGCCGGCCGGACCGGACCCGGCCCCGGAATACGGCCAACCACCCGTCGGCAACAGGCAGTTCCGCGGGGACCCCTGCGGCGTGCCCTCCCCGCTGCCCGACACACGCGTCCCGCGCCCGGATGCGCGGGCCTGCCCCCACAGCCGTGCGGGCACGGGGCACCGCGGTCGCGAGGCCCGCTGCTGCCACCGAGGGGCCGCTGGGGCCGTGGGCGGGGGGTGCGGGCGACCGCGGCCTCGCGCACCCGCGGGGGCCCGGGGTGGCCAGCGGCCCAGGCGCCGCCGTGCGCTTCCCGGCGCACTGGGGACGGAGTGTGCCGAGCGGTCGCACCGGCCGACCTGCTCGGGCCCTCCGCGCCGCGGTCGGGGGCCCCTGTCTTGTGGGCCATCCGGGTTGCGCCCCCGGCGCCCTCGTCGCCGTCGTGACCGTTTTAGTCTGTCAATCCGGAAGCGGCGTTCGTGGGACCCCACCCGGCTCCCCCCCCGGTCCTCCCCGCCCAGCCCCGCGGTGCAGCAGCCGGTTTCCCCCCGCGGTGCTGGCCGCGTGCCCGGGGGCTGGTCGCACTGGTCGCCGCGACTGGCCGGTGCCTATCCACGGCCTCGTTGTGCGCGACCCACCGGCGCCCAGGGCGCGCTGCTGGGAAGCGCGGGCGACTCCAGGGGAACGCCTCGGGGCCGGCACCAGGGCGGGTTCCCCGCTCGGACCGGCACCCCAGTGCGGGGGCCCGGGGGGGCCGGGTCTCCACCCGCGCACCGGACCGCCCCGCTCGCTGAGCGGGCGGCTCCCTCCAGCGGCCGGCTATGCCGGCCGCGCTCGAGCGGCCCCCGGCTCTTCCTCCACCGTGCCCGCTGGG     
H       AGAATGAGTATTTTTAGTACTTTATCTATAGAACTATGGATAGCAAAGTAAACTCTTAATAGTTTGAAATGAGATTAATTTTAATGTTAAACTCTTCGTACTATCTTTATATAATAGCTGAGTCATTCCTTATAAATTTTCATTCCTTTTTTAGTATACTGATCAGTTTCTATTTAATGAGAATAACGTATACCAAGTTTTATTAGGATTATAGTATACTTAAACTCTTCTGAATATAATGAAAAGATGATTAGGATATAAATCCTTTTTGATGAAATTTTAACACAAAATATGTAGAATAATTATAGAATCTAATACAATTAAAAATTATTAGCCAATCCTAGTAAATATATGACCGATTTTTTACTATTTTTACAATTAATAATAACTAGATATATTAATCATGATTGCATTCTTCGGGTTCTTTGTTTTGATTGTTAAAATATTACTGGAAATAACTTAATTAGATCTTCATTATATTTGCATATCACATTTTAGCAATTTTTTTTTAGAAAATAAAATACTTTTTTAAATAATGATGTAGTATGTTAAATGCATAAAAAAATGCTATATCGGTTACTCATACATAAATCTTTAGATGTAAGTATTATTATTGTATAATTCTAAATGTTTAAGAACTAATTATCATATAGTTTATAGTTTAAATATATTCAAACTAAATTGATTTAAATCTTATGGCTAAAATAATTTAAATATTAATGTCCTATAAAGACAAAATATTATTCCAAAAGTAATAATATACGATATTGTATTCTAATTTTTACAATTATAAGTCATATATAAAATGTTTAGATTTATCAATGTTTAGATTCTCATTAGGTTGAAATTAAAGGTACACTATAAAATTCATTCGACAATAAACAATTTATGTTTCACAAAGATTTATATTGCTGATAGACAGGTAAATTAGTAATTAACATATATAATAATAATAACTGTAATATAAATTGGTTTTATGTTAGTATCGATTTCTATACGTAGCCTGGATACTTACCTGGTTTCGGAGTGCATTTCATCAGGCTATTAATAAAGGTAACACTAATCTCGCCCCCTGTAGTAGGCTAGCCTAAAGTTCATTAATGGGACACTATGATTCAGCTGGTAAAGGGCGAATATATATTTTATGCATTTAGATAAAGTCCGCTTATTAGTACGAAACAAACTTAAAGAAGCCATCGGAGAAGTAATTTGTTAGTAAAAATTTAAAGAACAGTGAACGAAGCATCGATTAGAATAGTGTGTGCGACCGGTATCGGATTGATTCATACAAGCTATCATTGAGCGACCCGATTATAATACAACCGTGACCAGTGGGAAAGTGGCCGCAGAAAAACTTAAAACGGGTTATCTAGTGCGACGCCAGAATGTTCGCGTGTAGAGACACAGCTCAAGTCCAAAAATGTTGTGGTACGGTTTCCTTAGGACGTGTGATCATCTTTTGAAAAGAAATAAATATAAAGACAGCATCAGTGTAATAATAGCGACCGGAAATAGTATCTTGACGTTACGGGTAGGAAAATAACAGAGTCTTGTTACTCAGAATTATGACATTTCACGTCCTTACGCACTATACAAAGTTCATTTCTAAGCTTGAGAGCCGATTGGTCAAACGTCTCAGTCACCCGCCCAAGCAGATCTTTCAGTTAAGAATATAGTGGGCTCTATCATAATTTAAAATAAAATGCACGAATGAACCTCTTCATTTTAACAATAGAGGCAGATTTTGTCAGCGTAACGTATTATTCTTTAGCAATAGGCGATCACGGACGGGCTATAAGTAAAAGCATACATCTCTCAATGCTAATAATTTGACAAGCTCGGCCCTTTGGGGACCGTTCTATGGGTATGGCAACTACTGAAGGCAGATTAAACGGTAATTTGGCGGGCTATTCTGTCTATGACGGGATGTCGGTCTCCCCTTTTAAGAGATACTCAGGGGACCGACTTTGTAATGAGGATTTTTAATCTAACCTCTTTCTCGACCCCGTGGGCGGGGGGGTCCGATAGCTCAGAAGTGCACGGCCGCACCCGCCACCTGAATGGTAAGCCGAAGTCCCCCGGCTCTGTCCCAGCGGCTGCTATCTGGCCTGTGTAAACGAATGCAGGTCGTACGGTGTGACGAGTGCTACTTTCTGTCCTGGGTTCGTCATGGTGCAAATCGGAAGGGCGCGCGCCCGCCTCCAAAAGGCTCCCGATATAGGGCAAGGAGATTCACACAACTCGGTGGACCCAGAGGGGCGTTGCCTCTGTGGTATTATCGCCCCTAGGTTGCTAATGTGCGGGGCGGTGGGTGGGAGGTGTCGGATGCTGCGCGTTGCATGGCGCCGGCCTGTGGCCCAGAACCCGCTCGGCTATGCCGGCATTCGGCCTGGGTGTACGACGGGGATCCGGACGTTGCTACTGTCGGCCAGGGCGCCCAGCCGCCGTTGCCGTGCGATAGCCCGCTAGCGCTCGTTATTTAATTAGGAACTGGCGCGTTTTAGGGGCTTTCTGTGTTCGAGGGGATGGCAGCATTTGTCTCGTCTGGGGGAGCTACGGCCCTAGGGTGTTGATCGTTCACCCACGGACCGAGGGGCGCCTCTCAGTGGCTCTGGCTGGGGTCGTACAAGCTGTGAACTGATTGTGGGGATATTCCGGTATACGGATCAATACCAAGTACCGGCCTCGGGCGCCCCGGACACTAATCGTCCATTTACTGCCTTCTAAACGCATGCCAAGATGCTTAGTAGCTACCGCTCGCAGGCTTGGGCTTTCGAAAGGAAGCGGTACCTGAGCGGCCACTCCCAGACTAGTCGCGGGCATTCAACAGGCGCCCACGATACAACGTGACGGGGCCCCCCTCAATGTATGGGGGCCCCCAGCGCGCCCACTCCGACTAGGCCGACGGCTTGCGTACAGGGTCTTTTTGGGGCGGGTCGGACACAGGAATGGCCTCGCCGACAGTGAGGAAATGGTGCCCAGGAATCCAGTTTTGGGCGTTGGCCCCTGGGGGGCGCCGGCGACGGGTGACGGCTCGATCGGCCGGCGCCAGCCGGGGGCAAGCGTTGCGCGGCGCGCCGCCGCCGACGCTCACCTGCGGCTCGCGAAGGTCGGCGGGCCCGCGAGCCGTGGGGCCTCACCTCGCCCCCGGCCGCCGGACGGGACCCGGCCCCGGAATACGGCGTACCACCCGTCGCCAACACGCAGTTGCCCGGGGCCCCCTGCGGCGTGCTCTCCTCGCGGCCCGACACACGCGTCCCGCGCCCGGGAGCGCGGGCCTGCCCTCGCAGCCCTGCGGGCAGGGGGCACGGCGGTCGGGTGGCCCGCTGCCGCCGCCGAGGGGCCGCTGGGGCCGTGGGCGGGTGGTGCGGGCGACCCCGGCCCCGCGCCCCCCCGGGGGCCCGGGGTGGGGAGCGCCCCGGGCGCCGCCGTGCCCTTCCCGGCGCACGGGCCCCCGGGTGTACCGACCGGCCGCACCGACCGACCTGCTCGGGGCCTCCGCGGCGCGGTGGGGTGCCCCTATCTTGTGGGCCCTGCCGGCTGCGCCCCGTGCGCCCTAGGCGCCGCCGTGACCGTTTCAGTCTCTCAATGCGGAAGCGGCGTTCGTGGGAGCCCACCCGCCTCCCCCCCCGGCGCTCCCGGCCCAGCCGCCCGGTGCATCAGGCGGTTTCCCCCCGTGGTGCTGGCGGGGTGCTCGGTGGCTGGTCGCACCGCTCGCCGCGACTGTACGCTGCCTATCCCCGGCCTCCTGGTGCGCCACCTAACCGAGCCCAGGGCGCGCGGCGGGGAAGCGCGGGCGACTCCAGGGGAACGGCTGGGGGCCGGCACCAGGGCGGCTTGCCCGCTCGGACCGGCGCCCCTGTGCGGGGGCCCGGGGGGCCCGGGTCTCCACCCGCGCAGCCGCCCGACCCGCTCGGTGAGCGGCCGGCTCCCTCCAGCGGCCGGCTCTGCCGGCCGCGTCCGGGCGGCCCCCGGCTCTTCCTGCACGGTGCCCGCGGGG     
G       AGAATGAGCATTTTTAGTACTTTATCTATAGAACTATGTATAACAAAGTAAACTCTTAATAGTGTGAAATGAAATTAATTTTAATATTAAATTCATCGTATTATCTTTATATAATAGCTGAGTCATTCCTAATAAATTTTCATTCCTTTTATAGTATACTGATCATTTTCTATTTAATGAAAATAACGTATACCCAGTTTTATTAGGATTATAGCATACTTAAACTCTTATGAATATAATGAAAAGATGATTAGGATATAAATCATTTTTAATGAAATTTTAACACAAAATATGTAGAATCATTATAGAATCTAATACAAATAAAAATTATTAGCCAATCTTAGTATATATATGACCGATTTTTTACTATTTTTATAATTAATAATAACTAGATATATTAATCATGATTGCATTCTTCTGGTTCTTTGATTTGATTGTTAACATATATCTGGAACTAATTAAATTAGATCTTCATTATATTTGCATATAACATTTTAGCAATTTTTTTTTAGAAAATAAAATACTTTTTTAAATAATGATGTAGTACTTTAATTGCATAAATAAATGCTATATATGTTTCTCGTAAATAAATCTTTAGATGTAAGTATTATTATTGAATAATTCTAAATGGTTAAGAACTAAAGATCATATAGTTTATATTTTTAATATATTCAAATTAAATTGATTTAAATCTAATTGCTAAAATAATTTAAATATTAATGTCCTATAAAGACAAAATATTATTCCAATAGTAATAATATACGATATTGTAGTCTAATTTTTACAATTTTAAGTCATATACAAAATGTTTAGATTTTTCAATGTTTAGATTCTCATTAGGTTGAAATTAAAGGTACACTATAAAATTCATTCGACAATAAACAATTTATGTTTCACATAGATTTATATTGCTGATAGTCAGGTAAATAAGTAATTAACATATATATTAATAATAACTGTAATATACATTGGTTTTATGTAAGTATCGATATCTATACGTAGCCCCGATACTTACCTGGTTTCGGAGAGCTTTACACCAGGCTATTAATAAAGGTAACACTAATCTCGTCCCCTGTAGTGGGCTAGCCTAAAGTTCATTAATGGGACACTTTGATTCAGCTGTTAAAGGGCGTATGTATATTTTATAAATTTAGTTAAAGTTCGCTTTTTAGCCCGAAACAAACATAAAGAAGCTATCGAAGAAGTAATTTGTTAGTAAAAATTTAAAGAACAGGGAAAGAAACACCCATTAGAGTGGTGTGTGCGACCGGTATCTAATTGATTCATACAAGCTGTCATTGAGCGAGCCGATTATAGTACAACCGTGACCAGCGGGAAAGTGGCCGCAGAAAAACTTAAAACGGGTTATCTTGTATGACGCCAACAGGTTCGCGTGTAGAGACACAGCTCAAATCCAGAAGTGTTGTGGTATGGTTCCCTTAGTACGTGTGATCATCTTATGATAAGAAATAAATAAAGAGCCCGCTTCAGTGTAATAGTAGCTACAGGAAATAGTTTCTTGACGTTACGGGTAGAAAAACAACAGAGTCTGATTACTCCGTATTATGACATTTCACGTCCTTACGCACTATACAAAGTACATTTCTAAGCTTTAGAGCCGATTGGTCAGAGGTCTCGGTCACCCGTCCAAGCAGATCTTTCAGTTAACAAGATAGAGGGCTCTATCATAATTTAAAATAAAATGCACGAATGAACCTCATCATTTTAACAATAGAGGCAGATTTTGTCAGCGTAACGGATTATTCTTTAGCATTAGGCGATAACGGACGGGCTATAGGTTAAACCATACATCTCTCAATGCTACTAATGTGACAAGCTCGGCCCTTTGGGGGCCGTTCTATGGGTGTGGCAACAACTGAAGGCAGATAAAACGGTAATTTGGCGGGCTGTTCTGTCTATGACGGGATGTAGGTCTACCCTTATAAGAAATAATCAGGGGTCCGACTTTGTAATCAAGATTTTTAATCTAAACTCTTTCTTAAACCCGTGGGCGGGGTGGTCCGATAGCTAAGTAGGGCACTGCTGCACGACCGACCTTAATGGTAAGCCCAAGAGCCCCGTCTCTGTGCCAGCGCCTGCTATCTGGCCTGTGTTAACGAATGCAGGTCGTACGGTATCAGCAGTACTTCTTTCTGTCCTGAGTTCGTCATGGTTCACATCGGAAGGGCGCGCGGCTGCCTCCAAAACGCTCCCGATATTGGGCGATGAGATTCGCGAAACTCGGTCGAGACTGAGGGCCGTTGCCTCTGTGGTGTTATCGCGCGTAGGTCGCTAATGTGCGGGGCGAGGGGTGTGACGTGTCGGATGCTGCGCGGTGCATCTCGCCTGCCTGTTGGCCAGAACCCGCTCGGCTATGCCGGCAATCGGGCTGGGTGTAGGATGGGGATCCGGAAGTTGCTACTGTCCGCCAGGGCGCGCAGCCGGCGCTGCCGAGTGATCGCACGGTAGCCCTCGTTACTTTATTACGAGCTGGCGCGTGTTAGGGGCTTTCTGAGTTCGCGCAGATGGCACCATTGGACTCGTCTTGGACAGCTACGGCCATAAGGTGTTGATCGTTCACCCACGGACCGAGGGGCGCCTCGCAGTGGCTGTGGCTGGGGGCCCACAAGCAGTGAACTGAATGCGGGGATATTACGGTCTACGGATCAATACCAAGTACCGGCCTCGTGCGCCCCGGAGACTAATCGGCCATTTACTGCCATCTAAACACACGCCAAGATGCTTAGTAGCTACCGCTCGCAGGCTTGGGCTTTCGTACGGAAACGGTACCTGATCGGCCACTCCCAGGCAATTCACGGGCATTCCAGAGGCGCCCACGATACAACGTGACCCGGTCGCCCTCGTTGTATGGGGGCCCCTAGCGCGGCCACTCCTACTCAACCGACGGATTGCCTACAGGGTCGTTTTGGGACGGGTCTGGGACAGGAATGGCCTCGCCGAGAGTGAGGAAATGGTACCCCGGAATCCATTTTCGGTCGTTGGCCCCAGCGGGGCGCCGGCTACGGGTGACGGTTCGATCGGCTGGTCCGAGCCGGGGGCATGCGTTGCGCGGTGCGCCGCCACCGGCGGTCCCGTGCGGCTCCCGACCGCGGGCGGGCGTCCGGGCCGTGGGGCCTCGCCTCGCCCTCGGCGGTCGGACGGGACTCGGCCGCGGAATACCGCCAACCACCCGTCGCCAACACGCAGTTGCCCGGGGCCCGCTGCGGCGTGCTCTCCCCGCCGCCCGACACACGAGTCCCGCGCCCGGGAGAGCCGGCCTGCCCCCACAGCCGTGCGGGCACGGGGCACGGCCGTCCGGTGGCCCGCTGCTGCCACCGAGGGGCCGCTGGGGCCGTGGGCGGGCGGTGCCGGCGACCCCGGCCGCGCGCCTCCCCGGGGGCCCGGGATGGGGACCGCCCCGGGCGCCGCGGTGCGCTTCCCCGAGCAATAGGCCCCGAGTGTGCCGACCGGACGCACCGGCCGACCTGCTCGGAGCCTCCGCTCCGCGGTGGGGTGCCCCTCTCTTGTGGGCCCTGCGGGTTGCGCCCCCTGCGCGCTCGTCGCAGTGGTGACCGTCTCAGTCTCTTAATCCGGACGCGGCGTTCGAGGGAGCCCACCCGCCCCCCGCCCCGGCCCTCGGGGCCTGGACACCCGGTGCAACAGGCGGTTTCCGCCCGGGGTGCCGGCCGGGTGCGCGTTGGCTGGTACCGCCGCTAGCGGCGACTGCACGGTGCCTATCCACGGCCTTCTTGTGCGCGACCCACCAGAGCCCAGGGCGCGCGACCGGGAAGCGCGGGCGACTTCAGCGGAACGCCTTGGGGCGGGCACCGGGGCGGCTTGCCCGCTCGGCCCGGCCCCCCGGTGCGGGGGCGCGGGGGGGCCGGGGCTCCACCCGCGCAGCCGGCCGCCCCCCTCGCTGAGCGGCCGGCTCCCTCCAGCGGCCGGCTCTGCCGGCCGGGGTCGGGCGGCCCCCGGCTCTTCCTCCACCGTGCCCGCTGGT     
F       AGAATGAGAATTTTTTGTACTTTCTCTATAGAACTATGTATGACAAAGTAAACTCTTATTAGTTTGAATTGATATTAATTATAATATTAAAATTTTCGTACTAACTTTATATAATAGCTGAGTCATTCATAATAAAGTTTCATTCCTTTTATAGTATACTGATTAATTTCTATCTAATGAGAATATCGTGTACCAAGTTTTATTAGGATTATAGAATACTTAAACTCTTGTGAATATAATGAAAAGATGATTATGATATAAATCATTTTTAAAGAAATTTTTACACAAAATATGTAGAATAATTATAGAATCTAATACAATTAAAATTTATTAGCCAATCTTAGTAGATATATGACCGATTTTTTACTATTTTTATAATTAATAATAACTAGATTTATTAATCATGATTGCATTCTTCAGGTTCTTTGATTTGATTTTTAAAATATTACTGGAAATAGTTAAATTAGATCTTCATTATATTTGCATATAACCTTTTAGCAATATTTTTTTAGAAAATAAAATACTTTTTTGAATAATGATGTAGTATTTTAAATGCATAAACAAATGCTATATTTGTTTCTCATACATAAATCTTTAGATGTAAGTAATATTATTGAATAATTCTAAATGTTTAAGAACTAATGATCATATAGTATATATTTTTAATATATTCAAACTAAATTGATTTAAATCTTATAGCTAAAATAATTTAAATATTAATGTCCTATAAAGACAAAATATTATTCCAATAGTAATTCTATACGATATTGTATTCTAATTTTTACAATTATAAGTCATATATAAAATGTTTAGATTTTTCAATGTTTAGATTCTCTTTAAGTTGAAATTAAAGGTACACGATGAAATTCTTACGTCAATAAACAATTTATGTTTCACAAAGATTTATATTGCTGATAGACAGGTAAATTAGTAATTAACATATATAATAATAATAACTGTAATATATATTGGTTTTATGTAAGTATCGATTTCTATACGTAGCCTCGATACTTACCTGCTTTCGGAGAGCTTTACAACAGGCTATTAATAAAGGTAACACTAATATCGCCCTCTGTAGTAGGCTAGCCTAAAGTTCATTAATGGGACACTCTGATTCAGCTGTTAAAGGGCGAATATATATTTTATAAATTTAGATAAAGTGCGCTTGTTTGCCCGAAACAAACTTAAAGAAGCCATTGAAGAAGTAATTTGTTAGTAAAAATTTAAAGAACAGAGAAAGAAAGACCAATTAGGTTTGTGTGTGCGACCGGTATCTAATTGTTTCATACAAGCTGTCATTGAGCGACCCGATTATAGTACGACCTGGACCAGTGGGAAAGTGGCCGCAGAAAAACTTAAAACGGTTTATCTAGTAAGACGCCAGAAGGTTCGCATGTATAGACACAGCTCAATTCCGAAAGTGTTGTGGTATGGTTTCGTTAGTAAGTGAGATCATATTATGATAAGAAATAAATATATAGACGGCATCAGTGTAATATTAGCGACCGGAAATAGATTCTGGACGTTAAGGGTAGAAAAACAACAGAGTCTGGTTACTCAAAATTATGACATTTCACGTCCTTACGCACTATACAAAGTCCATTGCTAAGCTTACGAGCCGTTTGGTCATACGTCTCTGTCACCCGTCCAAGCAGATCTTTCAGTTAACAGGGTTGAGGGCTCTGTCATAAGTGAAAATAAAATGCACGAATGAACCTCTTCATTTTAACAATAGAGGCAGATTGTGTCAGCGTAACGGATTATTCCTTAGCAGTAGGCGATGACGGACGGGCTATAAGTTTAAGCATACATCTCTCAATGCTAATAATATGACATGCTCGAGCCTTAGGGGGCCGTTCTATTGGTGTGACAACAACTGAAGGCAGAAAAAACGGTAATTTGGCGGCCTATTCTGTATATGACGGGATGTCGGTCTCCCCTTATAAGAGATATTCAGGGGGCCGACTTTGTAATCAGGATTTTTAAACCAACCTCTTTCATGAACCCGTGGGCGGGGTGGTCCGATAGCTAAGAAGGGCACGGCTGCACGGTCTACCTGAATGGTAAGCCGAAGAGCCCCGTCTCTGTGCCAGCGCCTGCTATCTGGGCTGTGTTAACGAATGCAGGTCGTACCGTATCAACAGTGCTTCTTTCTCTCCTGTTTTCGTCATGGTCCAAATCGGAAGGGCGCGCGTTTACCTCCAAAACGCTCCCGATATTGGGCGATGAGATTCACTAAGCTCGGTGGAGACAGAGGGTCGTTGCCGCTGTGGTGTTATCGCCCGTAGGTCGCCAATGTGCGGGGCGGTGGGTGTGATGTGTCGGATGCTGCGCGGTGCATCCCGCCGGCCTGTTGGCCAGAACCCGCTCGGCTACGCCGGCAATCGGTCTGGGTGTAGGATGGGGCTCCGGACGTTGCTACTGTCCGCCAGGGCGCCCAGCCGCCGCTGCCGTGTCATCGCCGGCTAGCCCTCGTTATTTAATTACGCACTGGCGCGTGTTACGGGGTTTCTGTGTTCGGGCGGATGGCAGCATTAGTTTCGTCTGGGACAGCTACGGCCTTAGGGTGTTGATCGTTCACCCACGGACCGAGGGGCGCCTCGCAGTGGCTTTGGCTGGGGTCCCACAAGCTGTGAACTGCTTGGGGGGATATCGCGGTCTACGGATCTATACCACGTACCGGCCTCGTGCGCCCCGGAGACTGATCGTCTATTTACTGCCTTCTAAACCCAAGCCAAGATGCTTAGTAGCTACCGCTCGCAGGCTTGGGCTTTCGTAAGGAAACGGTACCTGAATGGCCACTCCCAGACTATTCACCGGCGTTCAAGAGGCGGCCACGATACAACCTGACGCGGTCACCCTCGTTGTATGGGGGCCTCGAGCGCGCCCACTCCTTCTCGGCCGCCCGTTTGCCGACAGGGTCGTTTCGGGACGGGTCTGACAGAGGAATGGCCTCGCCGAAAGTGAGGAAATGGTGCCCCGGAATCAAATTTCGGGCGTTGGCCCCAGGGGGGCGCCGGCCACTGGTGACGGGTCGATCGGCGGGCTCGAGCCGTGGGCATGCGTTGCGCGATGCGCCGCCGGCGACGGTCCCCTCCCGCTCACGACCGTCGGCGGGCGCGCGAGCGGTGGGGCCTCGCCTCGCCCCCGGCGGGCGGACGGGACCCGGCCCCGCAATACCGCCAACCAGCCGTCGCCGACACGCCGTTGCCCGGGGCCCGCCGCGGCGTGCTCTCCCCGCCGCCCGACACAGGTGTCCCGCGCCCGGGAGCGCCGGCCTGCCTGCACAGCCGTGCGGGCACGGGGCACGGCGGTCCGGTGGCCCGCTGCTGCCACCGAGAGGCCGCTGGGCCCGTGGGCGGGCGGTGCGGGCGACCCCGGCCGCCCGCCGCCCCGGGGGCCCGGGTTGGGCAGCGCCCCGGGCGCCGCCGTGCGCTTCCCCGCGCACTGGGCCCGGTGTGTCCGGACCGAACGCACCGGCCGACCTGCTCGGCCCCTCCGCGCCGCGGTGGGGTGCCCCTGTCTTGTGGGCCCGCCCGGATGCGCCCCCTGCGCCCTAGTCGCAGTCGTGACCGTCTCAGTCTCTCAATCCGGAAGCGGGGTTCGTGGGAGTCCACCCGCCCCCCCCCCCGGCCCTCTCGGCCCAGACCCCCGGTGCAGCAGGCGGTTTCCCCCCGCGGTGCTGTCCGGGTGCCCGGTGGCTGGTCTCGCCGCGAGCCGCGACTGTACGGTGCCTATCCACGGGCTCCTTCTGCGCGACCCACCGGAACCCAGGGCGCGCTGCCGGGAAGCGCGGGCGACTGCACGGGAACGCCTGGGGCCCGGCACGAGGGCGGCTTGCCCGCTGGGGCCGGCACCCCGGTGCGGGGGCCCGGGGGGCCCGGGTCTCCACCCGCGCAGCCGACCGCCCCGGTCGGTGAGCGGCCGGCTCCCTCCGGCGGCCGGCTTTGACGGCCGCGTCCGGGCGGCCCGCGGCTCTTTCTCCACGGTGCCCGCGCGG     
E       AGAATGAGCATTTTTTGTACTTTATCTATAGAACTATGAATAACAAAGTAAACTCTTATTAGTGTGAAATGAAATTAATTTTAATTTTAAACTATACGTAATATCATTATATAATAGCTGAGTCATTCCTAATAAATTTACATTCCTTTTATAGTATACTGATCATTTTCTATTTAATGATAATATCGTATACCTAGTTTTATTAGGATTATAGAATACTTAAACTCTTATGAATATAATGAAAAGATGATTTTGATATAAATCCTTTTTTAAGAAATTTTTACACAAAAAATGTAGAATTATTATAGAATCTAATACAATAAAAATTTATTAGCCAATCATAGTATATATATGCCCGATTTTTTACTATTTTTACAATTAATAATAACTAGATTTATTAATCATGATTGCATTCTTCAGGTTCTTTGATTTGATTTTAAATATATAACTGGAAATAATTGAATTAGATCTTCATTATATTTGCATATTACATTTTAGCAATCTTTTTTTAGAAAATAAAATACTTTTTTGAATAATGATGTAGTAATTTAATTGCATACAAAAATGCTATATGTGTTACTCATACATAAATCTTTAGATGTAAGTATTATTATTGAATAATTCTTAATGATAAAGAACTAATTATCATATAGTATATATTTTTAATATTTTCAAAATAAATTGATTTAAATCTTATAGCTAAAATAATTTAAATATTAATGTCCTATAAAGACAAAATATTATTCCAAAAGTAATCTTATACGATATTGTAATCTAATTTTTACAATTATAAGTCATAGATAAAATGTTTAGATTTTTCAATGTTTAGATTCTCGTTAGGTTGAAATTAAAGGTACCCAATAAAAATCATTCGGCAATAAACAATTTATGTTTCACATAGATTTATATTGCTGATAGACAGGAAAATAAGTAATTAACATATATAATAATAATAACTCTAATATATATTGGTTTTATGTTAGTATCGATCTCTATACGTAGCCTCGATACTTACGTGATTTCGGAGTGCTTTGCATCAGGCGATTAATAAAGGTAACACTAATGTCGCCCCCTGTAGTTGGCTAGCCTAAAGTTCATTAATGGGACACTGTGATTCAGCTGCTAAAGGGCGGATATATATTTTATTAATTTAGGTAATATGCGCTTGTTAGCACGAAACAAACTTAAAGAAGCCATCGAAGAAGTAATTTGTTAGTAAAAATGTAAAGAACAGTGAAAGAAACACCGATTAGGTTTGTGTGTGCGACCGGTATCAGATTGGTTCATACAAGCTGTCATTGAGCGATCCGATTATAGTACAACCTTGACCAGTGGGAAAGGGGCCGCAGAAAAATTTAAAACGGTTTAACTAGTATGACGCCAGCAGGTTCGCGTGTAAAGACACAGCTCAACTCCGAAATTGTTGTGGTATGGTTTCGTTAGTATGTGAGATCATGTAATGACATGAAATAAATATATAGGCAGCATCAGTGTAATAGTAGCGACCGGAAATATTTTCTTGACGTTACGGGTATAATAACAACCGAGTCACCTTACTCAACATTATGACATTTCACGTACTTACGCACTATACAAAGTACATTTCTAAGCATAAGAGCCGATTGGTCATACGTCTCTGTCACCCGGCCAAGCAGATCTTTCAGTTAAAATGATAGAGGGCTCTATCATAATTGAAACTTAGATGCACGAATGAACCTCATCATTTTTACAATAGAGGCAGATTTTGTCAGCGTAACGTATTATTCCTTAGCAATAGGCGATCACGGACGGGCTATATGTCTATATATACATCTCTCAATGCTATTAATTTGACAAGCTCGGCCCTTTGGGGGCCGTTCTATGGGTGTGGCAACTACTGAAGGCAGATAAACCGGTAATTTGGCGGTCTATTCTGTTTATGACGGGATGTCGGTCGGCCCTTGTAAGAGATATTCAGGGGCCCGACTTTGTAATCAGGATTTTTAAACTAACCTCTTTCTCGAACCCGTGGGCGGGGTGGTCCGATAGCTGAGCAGGCTACTGCAGCACTGTCCACCTAAATGGTAAGCCGAAGAGCCCCGTCTCTGTGCCAGCGGCTGCTATCTGGCGTGTGTCAACGAATGCAGGTCGTAGGCTGTTAACAGTGCTGCTTTCTGTCCTGCCCTCGTCATGGTACAAATCAGAAGGGCGCGCGGCTGCCTCCAAAAAGGCCCAGATATTGGGCGATGAGATTCCCGGAACTCGGGGGAGACGGGGGGGCGCTGCCTCTGTGGTGTTATAGCGCCTAGGTCGCCAATGTGCGGGGCGGAGGATGTGATGCGTCGGATGCTGCGCGGTGCATACCGCCGGCCTGTTGGCCAGAACCCGCTCGGCTAAGCCGGCACTCGGGCTGGGTGTAGGATGGGGCTCCGGAAGTTGCTACTCTCGGCCAGGGCGCCCAGCCGCCGATGCAGTGCCATCGACCGCTAGCACTCGTTATTTAATTACGAACTGGCGCGTGTTAGGCGCTTTCTGTGTTCGGGCGGATGGCAGCATTAGACTCGTCTGGGACAGCTACGGCCATAAGGTGTTGATCGTTCACCCACGGACCGAGGGGCGCCTCGCAGTGGCTGTGGCTGGGGGCTCACAAGCTGTGAACTGCTTGCGGGGATATTGCGATCTACGGATCTATACCACGTACCGGCCTCGAGCGCGCCGGACACTAATCGTCCGTTTACTGCCTTCTAAACCCAAGCCAAGATGCTTAGTAGCTACCGCTCGCGGGCTTGGGCTTTCGTAACGAATCGGTACCTGAAGGGCCACTCCCAAGCTATTCACTGGCGTTCGATAGGCGACCACCATACAACGTGACACGGACCCCCTCGTTGTATGGTGGCCTCGAGCGCGACCACTCCTACTATGCCGCCGGGTTGCATACAGGGTCCTTTCGGGACGGGTCGAACACAGGGATGGCCTCGCCGAGAGTGAGGGAATGGTAGCCCGGAATCCAATTTGGGGTGTTGGCCCCAGGGGGCCGCCGGCCACTCGTGACGGGTCGATGGGCGGGGTCGCGCCGAGGGCATGCGTTGCCCGCTGCGCCGCCGCCGCCGGTCCCCTCCCGCTCTCGACGGTCGGCGGGCGCCCGAGCCGTGGGGCCTCGCCTCGCCCTCGGCGGGCGGACGGGACCCGGCCCCGGAATACGGCCAACCACCCGTCGCCAACACGCCGTTGCCTGGGGCCCACTGCGGCGTGCTCTCCCCGGGGCCCGACACATGAGTCCCGCCCCCGGGAGCGCGGGCCTGCCCTCACGGCCGTGCGGGCACGGGGCACGGCGGTCCGGCGGCCCGCAGCCGGCTCCGAGGGGCCGCTGGGGCCGTGGGCGGGCGGTGCGGGCGACCCGGGCCCCGCGCCACCCCCGGGGCCCGGGCTGGGCAGCCCCCCGGGCGCCGCCGTGCGCTGCCCCGCGCACCGCGCCCGGAGTGTCCCGACCGGGCGCACCGGCCGACCTGCTCGGGGCCTCCGCGCCGCGGTGGGGTGCCCCTCTCTTGTGGGCCGGGCGGCTTGCGCCCCTTGCGCCCTCGTCGCGGTCGTGACCGTTTGAGTCTCTCAATCCGGAAGCGGCGTTCGTGGTAGCCCACCCGCCCCCCGCGCCGGCCCTCCCGGCCCAGACCCCCGGTGCACCAGGCGGTTTCCCCCCGCGGTGCTGGGCGGGTGCCCGGGGGCTGGTCGCGGCGCTCGCCGCGACTGTGCGGTGCCGATGCACGGCCTCGTGGTGCGCGACCCACCCGAGCCCAGGGCGCACTGCCGGGAAGCGCGCCCGACTGCAGGGGAACGCCTCGGGGCCGGCACGAGGGCTGCTTGCCCGCTTGGGCCGGCACCCCGGTGCGGGGGCCCGGGGGGCCGGGGTCTCCAGCCGCGCAGCCGCCCGTCCCCCTCGCTTCGCGGCCGGCTCCCTCCACCGGGCGGCTCTGGCGGCCGCGTTCGCGCGGCCCCTGGCTCCTCCTCCACGGTGCCCGCGGGG     
D       AGAATGAGCATTTTTTGTACTTTTACTATAGAACTATGCATATCAAAGTAAACTCTTAATAGTGTGAATTGAAATTAATTTTAATTTTAAAATTTCCGTAATATCATTATATAATAGCTGAGTCATTCCTTATAAATTTCCATTCCTTTTATAGTATACTGATCAATTTCTATATAATGAAAATATCGTTTACCCAGATTTATTAGGATTATAGAATACTAAAACTCTTATGAATATACTGAAAAGATGATTATGATATAATTCGTTTTTTATGAAATTTTTACACAAAATATGTAGAATTATTATAGAATCTAATACAATTAAAATTTATTAGCCAATCATAGTACATATATGACCGATTTTTTACTATTTATAGAATTAAAAATAACTAGATCTATTAATCATGATTGCATTCTTCTGGTTCTTTGATTTGATTTTAAATATATTTCTGGAATTATTTAGATTAGATCTTCATTATATTTGCATATTACCTTTTAGCAATCTTTTTTTAGAACATAAAATACTTTTTTTAATAATGATGTAGTAGTTTAATTGCATAAAGAAATGCTATATTGGTTACTCTTACATAAATCTTTAGATGTAAGTATTATTATTGTATAATTCTAAATGTTGAAGAACTAATAATCATATAGTGTATATTTTCAATATATTCAAATTAAATTGGATTCAATCTTATTGCTAAAATAATTTAATTATTAATGTCCTATAAAGACAAAATATTATTCCAAAAGTAATAATATAAGATATTGTATTCTAATTTTTACAATTATAAGTCATATATAAAATGTTTAGATTTATCAATGTTTAGATTCTCTTTAGGTTGAAATTAAAGGTACACTATAAAATTCTTTCGTCAATAAACAATTTATGTTTCACATAGATATATATTGCTGATAGTCAGGTAAATAAGTAAATAACATATATAATAATAATAACTCTAATATACATTGGTTTTATGTTAGTATCGATTTCTATACGTAGCCTTGATACTTACTTGTTTTCGGAGAGCCTTCCACCAGGCCATTAATAAAGGTAACACAAATGTCGCCCACTGTTGTCGGCTAGCCTAAAGTTCATTAATGGGACACTGTGATACAGCTGTTAAAGGGCGGATATATATTTTATGTCTTTAGTTAAAGTACGCTTGTTTGCTCGAAACAAACCTAAATAAGCCATCGAAGAAGTAATTAGTTAGTAAAAATTTAAAGAACAGAGAAAGAAACATCGATTAGGGCCGTGTGTGCGACCGGTATCTGATTGATTCATACAAGCTGTCATTGAGCGACCCGATTATAGTACCACCGTGACCAGTGGGAAAGGGGCCTCAGAAAAATTTTAAACGGGTTATCTAGTACGACGCCAGGATGTTCGCGTGTAGAGACACAGCTCAAATCCTAAATTGTTGTGGTAGGGTTTCGTTAGTACGTGCGATCATCTTATGATATGAAATAAATATAGAGACCGCATCAGTGTAATAATAGCGACCGGAAATACATTCTTGACGTTACGGGTAGAAATACAACAGAGTCTACTTACTCATCATTATGACATTTCACGTTCTTACGCACTATACAAAGTTCATTTCTAAGCGTAAGAGCCGATTGGTCACACGTCTCCGTCACCCGCCCTAGCAGATCTTTCAGTTAACAGGTTAGAGTGCTCTTTCATAATTGCAAATAAAATGCACGAATGAACCTCATCGTTTTAACAATTGAGGCAGATTTTGTCAGCGTAACGAATTATTCCTTAGCATTAGGCCATAACGGACGGGCTATAGGTTAAATAATACATCTCTCAATGCTAATAATGTGACAAGCTCGCCCCTTAGGGGGCCGTTCTATGGGTTTGACAAATACTGAAGGCAGATAAAACGGTAATTTGGCGGGCTATTCTGTATATGACGGGATGTTGGTCTGCCCTTATAAGAGATATTCAGGGGCCCGACTTTGTAATCAGGATTTTTAATCTAACCTCTTTCTAGAACCCGGGGGGGGGGGGGTCCGATAGCTGAGAAGGGCACTGCTGCACGATCCAGTTCAATGGTGAGCCGAAGAGCACCGGCTCTCTGCCAGCGCCTGGTATCTGGCCTGTGTGAACGAATGCAGGTCGTACGGTCTGAACAGGGCTGCTTTCTGTCCTGATTTCGTCATGGTACAAATCGGAAGGGCGCGCGCCTGCCTCCAAAACGCTCCCGATATTGGGCTATGAGATTCACGCCGCTCGGTAGACACCGAGGACCGTTGCCTCTGTGGTGTTATAGCCCCTAGGTCGCCAATGTGCGGGGCAAGGGGTGGGAGGTGTCGGATGCTGCGCGGTGCATGTCGCCCACCTGTAGGCCAGAACCCGCTCGGCTATGCCGGCAATGGGGCTGGGTGTAGGACGGAGCTCCGGACGTTGCTACTGTCGGCCAGGGCGCCCAGCCGCGGATGCCGTGTTATGGAACGCTAACGCTCGAAATTTAATTACGAACTGGCGCGTGTTACGGGCTTTCTGTGTTCGAGCGGATGGCATCATTAGCCTCGTCTTGGACAGCTACGGCCATAGGGTGTTGATCGTTCACCCACGGACCGAGGGGCGACTCGCAGTGGCGTTGGCTGGGGTCGCACAAGCTGTGAACTCATTGAGGGGATATTACGGTCTACGGATCCACACCATGTACCGGCCTCGGGCGCCCCGGAGACTAATCGTCCATTTACTGCCTTCTAAACTCAAGCCAAGATGCTTAGTAGCTACCGCTCGCAGGCTTGGGCTTTGAAAGGGAAGCGGAACCTTACAGGCCACTCCCAGCCTATTCACTGGCGTTCCAGAGGCGCCCACGAGACAACGTGACACGGCCACCCTCGTTGTATGGGGGCCTCTACCGCGGCCACTCCTACTCCGCCGCCGGGTTGCTAACAGGGTCATTTCGGGACGGGTCTTACACAGGAATGGCCTCGCCGAGAGTGAGGAAATGGTACCCCGGAATCGACTTTGGGGCGTTGGCCCCAGCGGGGCGCGGGCCACGTGTGACGGGTGGATGGGCCGGCCCGAGCCGCGGGCATGCGTTGCGGGGTGCGCCGCCGCCGACGGTCGCCTCCCACTCACGACCGTCGGCGGGCGGCCGAGCCGGGGGGCCTCGCCTCGCCCTCGGCCGGCGGACGGGACGCGGCCCCGGAATACCGCGAACCACCCGGCGCCCACACGCCGTTGCCCGGGGCCCCCCGCGGCGTGCTCTGCGCGCGGCCCGACACACCGGTCCCGCGCCCGGCAGGGCGGGCCTGCCCCCACAGCCACGCGGGCACGGGGCACGGCCGTCCGGGGGCCCGCTGCGGACCCCGAGGGGCCGCTGTGGCCGTGGGCGCGCGGTGCGGGCGACCCGGGCCGCCCGCTCCCCCGGGGGCCCGGGCTGGGCAGCGCCCCGGGCGCCGCCGTGCGCTTCCCCGCGCAATGGGCCCGGGGTGTCCCGACCGGGCGGACAGGCCGACCTGGTCGGCGCCTCCGCGCCGCGGTGGGGTGCCCCTGTCTTCTTGGAGGGGAGGGGTGCGCCCCCTGCGCGCTCGTCGCACTCGTGACCGTTTCAGTGTCTCAATCCGGAATCGGCGTTCTTGGGAGCCCACCCTTCTCCCCCCCCGGCCCTCGCGGCCGAGACACCCGGTGCAGCAGGCGGTTTCCCGCCGGGGTGCTGTGCGGGTGCCTGGTGGCTGGTCCCGGCGCTCGCCGCGACTGTACGGTCCCTATCCACGGCCTCCTGGTGCCCGACCGACCAGAGCCCGGGGCGCGCTGCCGGGATCCGCGGCCGACTGCAGGGGAACGCCTGGGGGCCGGCACGCGGGCGGGTTCCCCGCTCGGGCCGGCACCCCGGTGCGGGGGCCCGCGGGGCCCGGGTCTCCACCCGCGCAGCCGGCCGGCCCCCTCGCTGAGCGGCCCGCTCCCTCCACCGGCCGGCTCCGCCGGCCGCGTTCGGGCGGCCCACGGCTCTTGCTCCACGGTGGCCGCGGGG     
C       AGAATGAGCATTTTTTGTACTTTATCTATAGAACTATGAATACCAAAGTAAACTCTTATTAGTGTGAAATGAAATTAATTATAATTTTAAAATCTGCGTATTATCATTTTATAATAGCTGAGTCATTCCTGATAAATTTCCATTCCTTTTGTAGTATACTGATCAATTTCTATTTAATGAGAATATCGTATACCCAGTTTTATTAGGATTATAGTATACTTAAACTCTTATGAATATAGTGAAAAGATTATTTGGATATAAGTTATTTTTAATGAAATTTTAACACAAAATATGTAGAATAATTATAGAATCTAATACAAAAAAAAGTTATTAGCCAATCTTATTAAATATATGACCGATTTTTTACTATTTTTTTAATTAAAAATAACTAGATTTATTAATCATGATTGCATTCTTCAGGTTCTTTGATTTGATTATGAAGATATAACTGGAATTAACTAAATTAGATCTTCATTATATTTGCATATAACATTTTAGCAATATTTTTTTAGAAAATAAAATACTTTTTTTAATAATGATGTAGTATTATAATTGCATAAACAAATGCTATATATGTTACTCATACATAAATCTTTAGATGTAAGTATTATTATTGAATAATTCTAAATGTTTAAGAACTAATCATCATATAGTATATATTTTAAATATATTCAAATTAAATTGATTTAAATCTGAATGCTAAAATAATTTAAATATTAATGTCCTATAAAGACAAAATATTATTCCAATAGTAATTTTATACGATATTGTTATCTAATTTTTACAATTATAAGTCATATATAAAATGTTTAGATTTTTCAATGTTTAGATTCTCTTTAGGTTGAAATTAAAGGTACACAATAAAATTCATTCGTCAATAAACAATTTATGTTTCACACAGATTTATATTGCTGATAGACAGGTAAATAAGTAAATAACATATATAATAATAATAACTCTAATATATATTGGTTTTATGTAAGTATCGATTTCTATACGTAGCCTTGATACTTACCTGATTTCGGAGTGCATTACAGCACGCAATTAATAAAGGTAACACTAATTTCGCCCCCTGTAGTTGGCTTGCCTAAAGTTCATTAATGGGACACTATGATTCAGCTGCTAAAGGGCGTAAATATATTTTATAGATTTAGCTAAGGTCCGCTTGTTAGCCCGAAACAAACATAAAGAAGCCATCGAAGAAGTAATTTGTTAGTAAAAATTTAAAGAACAGTGAAAGAAACGACGATTAGGATTGTGTGTGCGATCGGTATCTGATTGTTTCATACAAGCTGTCATTGAGCGAGTCAATTATAGTACAACCCTGACCAGTGGGAAAGGGGCCGCAGAAAAATTCCAGACGGATTATCTAGTAGGACGCCAGAACGTTCGCATGTATAGACACAGCTCAAATCCAAAAACGTTGTGGTAGGGTTTCGTTAGGAAGTGAGATCATCTTATGACAAGAAATAAATAGAAAGACTGCATCAGTGTAATAATAGCGACAGAAAATATATTCTTGACGTTACGGGTAGAAAAACAACAGAGTCATGTTACTCATTATTCTGACATTTCACGTCCTTACGCACTATACAAAGTACATTTCTAAGCTTTGGAGCCGATTGGTCATACGACTCAGTCATCCACCCAAGCAGATCTTTCAGTTAATACGGTAGAGGGCTCTCTCATAATTGAAAATAAAATGCACGAATGAACCTCATCGTTTTGACAATTGAGGCAGATTTTGTCAGCGTAACGTATTATTCTTTAGCAATAGGCGATCACGGACGGGCTATAAGTTAAACCATACATCTCTCAATGCTAATAATATGACATGCTCGACCCTTTGGGGGCCGTTCTATGGGTGTGACAATTACTGAAGGCAGAGAAAACGGTAATTTGGCGGGCTATTCTGTGTATGACGGGATGTCGGTCATCCCTTGTAAGAAATATTCAGGGGCCCGACTTTGTAATCAGGATTTTTAATCTAACCTCTTTCTAGAACCCGCGGGCGGGGTGGTCCGATAGCTGAGTAGACCACTGCCGCACGAGCCACGTAAATGGTAAGCCGAAGAGCCCCGTCTCTGTGCGAGCGTCTGCTATCTGGCCTGTGGGACCGAATGCAGGTCGTACGATGTGGACAGTACTCCTTTCTCTCCTGAATTCGTCATGGTACACATCGGAAGGGCGCGCGCCTACCTCCAAAACGCGCCCGATATTGGGCGATGAGATTCACGCAGCTCGGTGGATACCGTGGGGAGATGCCTCTGTGGTGTTATAGCGCCTAGGTCGCCAATGTGCGGGGCGGTGGCTGTGATGTGTCGGATGCTGCGCGGTGCATGCCGCCGGCCTGTTGGCCAGAACCCGCTCGGCTTCGCCGGCAATAGGACTCGGTGTAGGATGGGGCCCCGGACGTTGCTACTGTCTGCCAGGGCGCCCAGCCGCCGGTGCCGTGGGATCGACCGCTAGCGCTCAATATTTAATTACGAACTGGCGCGTGTTACGGGCTTTCTGCGTTCGCGCGGATGGCATCATTAGGCTCGTCTAGGACAGCTACGGCCATAGGGTGTTGATCGTGCATCCACGGACCGAGGGGCGCCTCGCAGTGGCTCTGGCTGGGGACACACAAGCCGTGAACTGGTTGGGGGGATATTACGGTCTACGGATCAATACCAAGTACCGGCCTCGCGCGCCCCGGAATCTAATCGGCCATTTACTCCCTTCTAAACCCACGCCAAGGTGGTTAGTAGCTACCGCTCGCAGGCTTGGGCTTTGGTACGGAAGCGGTACCTCATCGGCCACTCCCAGTCTATTCACTGGCTTTCAAGAGGCGCCCACGATACAACGTGACCCGGTCGCCCTCGTTGTATGGGGGCCTATACCGCGGCCACTCCTACTCTGCCGCCGGGTTGCTTACAGGGTCCTTTCGGGACGGGTCTGACAGAGGCATGGCCTCGCCGACAGTGTGCAAAAGGTACCCCGGAATCCAGTTTTGGGCGTTGGCCCCAGGGGGGCGCCGGCCACCGGTGACGGGTCGCTGGGCAGGCCGGCGCGGCCGGCATGCGTTGCGCGCTGCGCCGCCGCCGCCGGTCGCCTACCGCTCGGGAAGGTCGGCGGGCGGCCGGGCCGTGGGGCCTCGCCTCGCCCCCGGCGGGCGCACGGGACCCGGCCCCGGAGTACCGCCAACCACGCGTCGCCCACACGCCGTTGCCCGGGGGTCACTGCGGCGTGCTCTCCTCGCAGCCCAACACACGAGTCCCGCGCCCGGGGGCGCGGGCCTGCCCTCACAGCAGTGCGGGCACGGGGCACGGCGGTCCGGTGGCCCGCGGCTGCGACCGCGGGGCCCCTCGGGCCGTGGGCGAGCGGTGCGGGCGACCCAGGCCGCGCGCCCCCCCGGGGGCCCGGGCTGGGAAGCGCCCCGGGCGCCGCCGTGCGCTTCCCCGCGCAGTGGGCCCCGCGTGTCCCGACCGGGCGCACGGGCCGACCTCCTCGGGGCCTCCGCGCCGCGGTGGGGTACCCCTGTCTTCTGGGCCGCCCGGGTTGCGCCCCGTGCGCCCTCGGCGCAGCCGTGACCGGTTCAGTCTCTCAATCCGGAAGCGGCATTCGTGGGAGGCCACCCGGCTCTCCCCCCGGCCCTCTCCTCCGAGACCGCCGCTGCACCAGGCGGTTTCCCCCCGGGGTGCTGGCCGGGTGCTCGGTGGCTGGTCGCGCCGCTAGCCGCGAATGTGCGCTGCGTATCCACGGCCTCGTAGTGCGCGGCCCACCCGAGCCCAGGGCGCGCTGCTGGGAAACGCGGCCGACTCCAGGGGAAAGCCTGGGGGCCGGCACGAGGGCGGCTTGCCGGCTCGGCCCGGACCCCCAGTGCGGGGGCCCGGGGAGCCCGGGGCTCCGCCCGCGCAGCCGCCCGCCCCCCTCGCTGCGCGGCCGGCTCCCTCCACCGGCCGGCTTTGCCGGCCGCGTTCGGGCGGCCCCAGGCTCTTCCTCCACGGCGCCGGCTGGG     
B       AGAATGAGCATTTTTTGTACTTTTTCTATAGAACTATGTATAACAAAGTAAACTCTTATTAGTGTGAAATGAGATTAATTATAATTTTAAATTTTTCGTAATAGCATTTTATAATAGCTGAGTCATTCCTAATAAATTTGCATTCCTTTTATAGTATACTGATCACTTTCTATTTAATGACAATATCGTATACCAAGTTTTATTAGGATTATAGAATACTCAAACTCTTATGAATATATTGAAAAGATGATTATGATATAAGTCCTTTTTAAAGAAATTTTTACACAAAATATGTAGAATAAATATAGAATCTAATACAATTAAAAGTTATTAGCCAATCGTAGTAAATATATGACAGATTTTTTACTATTTTTTTAATTAATAATAACTAGATTTATTAATCATGATTGCATTCTTCTGGTTCTTTGATTTGATTATTAATATATCACTGGAAATAGTTAAATTAGATCTTCATTATATTTGCATATAACATTTTAGCAATTTTTTTTTAGAAAATAAAATACTTTTTTAAATAATGATGTAGTATTTTAATTGCATATAAAAATGCTATATTAGTTTCTCTTACATAAATCTTTAGATGTAAGTATTATTATTGAATAATTCTAAATGTTAAAGAACTAATGATCATATAGTTTATAATTTGAATATATTCAAATTAAATTGTTTTAAATCTAATTGCTAAAATAATTTAAATATTAATGTCCTATAAAGACAAAATATTATTCCAATAGTAATGATATACGATATTGTTTACTAATTTTTACAATTATAAGTCATAAAAAAAAGGTTTAGATTTTTCAATGTATAGATTCTCATTAGGTTGAAATTAAAGGTACACTATAAAATTCTTTCGTCAATAAACAATTTATGTTTCACAAAGATTTATATTGCTGATAGTCAGGTAAATTAGTAAATAACATATATAATAATAATAACTATAATATATATTGGTTTTATGTGAGTATCGATTTCTATACGTAGCCTAGATACTTACCTGTTTTCGGAGAGCATTCCATCAAGCTATTAATAAAGGTAACACTAATGTCGACCCCTGTCGTTGGCTAGCCTAAAGTTCATTAATGGGACACTATGATTCAGCTGATAAAGGGCGTATACATATTTTATAAATTTAGGTAAAGTGCGCTCGTTTGGCCGAAACAAACGTAAAGAAGCTATCGAAGAAGTAATTGGTTAGTAAAAATTTAAAGAACAGTGAAAGAAACAACGATTCGGGTAGTGTGTGCGACCGGTATCTCATTGATTCATACAAGCTGTCATTGAGCGACCCGATTATAGTACAACCGTGACCAGGGGGAAAGGGGCCGAAGAAAAATTTCAAACGGCTTATCTAGTATGACGCCAGTAAGTACGCGTGTACAGACACAGCTCAATTCCAAAAATGTTGTGGTAAGGTTTCTTTAGTACGTGGGATCATCTAATGACATGAAATAAATATATAGACGGCATCAGTGTAATAATAGCGACCGGAAATATAATCTTGACGTTACGGGTAGAAAAACAACAGAGTCTTCTTACTCCAAATTATGACATTTCACGTCCTTACGCACTATAAAAAGTGCATTTCTAAGCTTTAGAGCTGATTGGTCATACGCCTCTGTCACCCGCCCAAGCAGATCTTTCAGTTAAAAAGGTAGAGGGCTCTATCATAAATGTAAATAAAATGCACGAATGAACCTCATCTGTTTAACAATAGAGGCAGATTATGTCAGCGTAACGTATTATTCTTTAGCATTAGGCGATTACGGACGTGCTATATGTTGACACATACATCTCTCAATGCTAATAATGTGACAAGCTCGGCCCTTTGGGGGCCGTTCTATAGGTGTGCCAATTACTGAAGGCAGATAAAACGGTAATTTGGCGGGCTATTCTGTGTATGACGGGATGTGGGTCAGCCCTTATAAGACATATTCAGGGGTCCGACTTTGTAATCAGGATTTTTAAGCTAACCTCTTTCTCGAACCCGGGGGCGGGGTGGTCCGAAAGCTGAGAAGGGCACCGCTGCACGGACCACCTGAATGGTAAGCCGAAGAGCACCGTCTCTTTGCCAGCGTCTTCTATCTGGCCTGTGTGAACGAATGCAGGTCTTACGGTGTCAACAGTGCTGCTTTCTATCCTGGGTTCGTCATGGTACAAATCGGAGGGGCGCGCGCAAACCTCCAAAACGACCCCGATATTGGGCGATGAGATTCACACAATTCGGTGGAGACAGCGGGGCGTTGCCTCTGTGGTGTTATAGCTCCTAGCTCGCCAATGTGCGGGGCGCTGGGTGGGATGTGTCGGATGCTGCGCGTTGCATGGCGGCGGCCTGTGGGCCAGAACCCGCTCGGCTATGCCGGCCCTAGGTCTGGGTGTAGGAGGGGGTTCCGGACCTTGCTACTGTCGGCCAGCGCGCCAAGCCGCCGGTGCCGTGCGATCGCCCGTTAGCGCTCGATATTTAATTACGAACTGGCGCGTCTTAGGGGCTTTCTGGGCTTGAGAAGATGGCGTCATTAGGCTCGTCTGGGAGAGCTACGACCATATGGTGGTGATCGTGCACCCACGGACCGAGGGGCGCCTCGCAGTGGCTGTGGCTGGGGTGTCACAAGCTGCGAACTGATTGGGGGGATATTACGGTCTACGGATCAATACCAGGTAGCGGCCTCGGTCGCCCCGGACACTAAACGTCCATTTACTGCCCTCTAAACTCAAGCCAAGATGATTAGTAGCTAACGCTCGCAGGCTTGGGCTTTCGTAACGAAACGCGACGTGATGGGCCAATCCCAGACCATTCACTGGCCTTCGAGAGGCGCCCACGATACAACGTGACACGGACGACCTCTTTGTATGGGGGCCCCTAGCGCGACCACTCCTACTGCGCCGCCGGGTTGCTTACAGCGTCCTTTGGGGACGGGTCAGACAGAGGAATGGCCTCGCCGACAGTGAGGAAATGGTACCACGGCATCCAATTTCGGGCGTTGGCCCCAGGGGCGCGCCGGCGACGGGTGACGGGTTGATCGGCCGGCTCGCGCCGGAGGCAGGCGTTGCGCGCGGCGCCGCCGGCGACGGTCGCCTACCGCTCACGACCGTCGGGGGGGGGGCGAGCCGTGGGGCCTCGCCTCGCCCTCGGCGGGCGGACGGGACCCGGCCCTGGAATACGGCGAACCACCCGGCGCCAACACGCCGTTCCCCGGGGCCCCCTGCGGCGTGCTCTCCCCGCGGCCCGACACACGAGTCCCGCGCCCGGTAGCGCCGGCCCGCCCCCCCGGCCGTGTGGGGACGGGGCACGGCGGTCCCGGGTCCCGCTGCTGCCACCGAGGGGCCGCTGGGGCCGTGGGCGGGCGGTGCGGGCGACCCGGGCCGCGCGCCCGCCCGGGGGGCCGGGCTGGGCAGCGCCCCGGGCGCCGCCGTGCGCTTCCGCGCGCATTGGGCCCCGGGTGTCCCGACCGGCCGCACCGGCCGACCTGCTCGGGGCCTCCGCGCCGCGGTGGGGTGCCCCTGTCTTGTGGGCCGCGCGCGTTGCGCCCCCTGCGCCCTCGTCGCACTCGTGACCGTTTTAGTCTCTCAATCCGGAAGCGGGGTTCGTGGGAGCGCACCCGGCACCCCGCCCGGCGCTCCCGGGCCAGACCCCCGGTGCACCAGGCGGTCTCCGCCCGCGGTGCTGGCCGGGTGCCCGCTGGCCGGTCGCGCCGCTCGCCGCGAGTGTGCGCTGCCCATCCGCGCCCTCGTCGTGCGCGACCCACCTGAGCCCAGGGCGCGCCGCGGGGAACCGCGGCCGACTTCAGGGGAACGCCTGGGGGCCGGCGGGGGGGCCGCTTCCCCGCTCGGACCGGCAACCCGGTGCGGGGGCACGGGGGGCCCGGGTCGCCACGCGCGCAGCCGCCCGCCCGCCTCGATGAGCGCCCAGCTCCCTCCACCGGCCGGCTGGGCCGGCCGCGTCCGGGCGGCCCACGGCTCTTCCTCCACGGTGGCCGCGGGG     
A       AGAATGAGTATTTTTTGTACTTTAACTATAGAACTATGAATTACAAAGTAAACTCTTAGTAGTGTGAAATGACATTAATTTTAATGTTAAATTATTCGTAGTAACATTTTATAATAGCTGAGTCATTCCTAATAAATTTTCATTCCTTTTTTAGTATACTGATCAGTTTCTATTTAATGAAAATATCGTATACCTAGTTTTATTAGGATTATAGAATACTTAAACTCTTTTGAATATAATGAAAAGATGATTATGATATAATTCTTTTTTAATGAAATTTTAACACAAAATATGTAGAATTATTATAGAATCTAATACAATCAAAACTTATTAGCCAATCTTAGTACATATATGACAGATTTTTTACTATTTATATAATTAATAATAACTAGATTTATTAATCATGATTGCATTCTTCAGGTTCTTTGATTTGATTCTAAATATATTTCTGGAATTATTTTAATTAGATCTTCATTATATTTGCATATCACATTTGAGCAATATTTTTTTAGAAAATAAAATACTTTTTTTAATAATGATGTAGTACTTTAATTGCATAAAGAAATGCTATATATGTTGCTCATACATAAATCTTTAGATGTAAGTATTATTATTGTATAATTCTAAATGTTGAAGAACTAATTATCATATAGTGTATATTTTAAATATATTCAAATTAAATTGATTTAAATCTTATTGCTAAAATAATTTAAATATTAATGTCCTATAAAGACAAAATATTATTCCAAAAGTAATACTATACGATATTGTTTACTAATTTTTACAATTATAAGTCATATAAAAAACGTTTAGATTTTTCAATGTTTAGATTCTCGTTAAGTTGAAATTAAAGGTACACCATAAAATTCTTTCGCCAATAAACAATTTATGTTTCACATAGATTTATATTGCTGATAGACAGGTAAATGAGTAAATAACATATATAATAATAATAACTCTAATATAAATTGGTTTTATGTTAGTATCGATTTCTATACGTAGCCTTGATACTTACCTGGTTTCGGAGTGCGTTACATCATGCGATTAATAAAGGTAACACTAATTTCGCCCCCTGTTGTGGGCTAGCCTAAAGTTCATTAATGGGACACTATGATTCAGCTGTAAAAGGGCGTATATATATTTTATAGATTTAGGTAATGTGCGCTTGTTGGCCCGAAACAAACTTAAACAAGCCATCGAAGAAGTAATTTGTTAGTAAAAATTTAAAGAACAGTGAAAGAAACATCGATTAGGCTAATGTGTGCGACCGGTATCAGATTGGTTCATACAAGCTGTCATTGAGCGACCCGATTATAGTACAACCAGGACCAGTGGGTAAGGGGCCCCAGAAAAATTTTAAACGGGTTATCTAGTATGACGCCAGAAGGTCCGCATGTACAGACACAGCTCAACTCCAAAACTGTTGTGGTATGGTTTCCTTAGTAGGTGAGATCATCTCATGAAAAGAAATAAATATACAGACTGCTTCAGTGTAATACTAGCGAGCGCAAATATTTTCTTGACGTTACGGGTAGGAAAACAACAGAGTCTTCTTACTCTTGAATATGACATTTCACGTCCTTACGCACTATACAAAGTCCATTTCTAAGCCTAAGAGCAGATTGGTCAAACGGCGCGGTCACCCGCCCTAGCAGATCTTTCAGTTAATAAGATAGAGGGCTCTATCATAAATGAAAATGAAATGCACGAATGAACCTCATCCTTTTCACAATAGAGGCAGATTTTGTCAGCGAAACGTATTATTCCTTAGCACTAGGCTATGACGGACGGGCTATAGGTTCAAGCATACATCTCTCAATGCTAATAATTTGACAAGCTCGTACCTTGGGGGGCCGTTCTATGGGTGTGGCAATGACTGAAGGCAGATCTAACGGTAATTTGGCGGGCTATTCTGTATATGACGGGATGTTGGTCAATCCTTATAAGAGATATTCAGGGGACCGACTTTGTAATCAGGATTTTTAACCCAACCTCTTTCACGAACCCGGGGGCGGCGTGGTACGATTGCTGAGAAGGGCACCGCTGCACGGGCCACGTAAATGGTAAGCCGAAGAGCACCGTCTCTGTACCATCGGCTTCTATCTGGCGTGTGTCATCGAATGCAGGTCGTACGGTGTCAACAGTCCTGCTTTCTATCCTGATTTCGTCATGGTACAAATCAGAAGGGCGCGCGTCCACCTTCAAAAAGCTCCCGATATTGGGCGAAGAGATTCACCCAGCTCGGTGGAGCCAGTGGGCCGTTGCCCCTGTGGTGTTATAGCCCCTAGGCTGCCAATGTGCGGGGCGGTGGGTGTGATGCGTCGGATGCTGCGCGTTGCATGCCGCCTGCCTGTTGGCCAGAACCCGCTCGGGTACGGCGGCAATGGGGCTAGGTGTAGGATGGGGCACCGGACGTTGCTACTGTCCGCCTGTGCGCCCAGCCGCCGGTGCCGGGACATGCATCGCTAGCGCGCAATATTTCATTACGCACTGGCGCGTGTTAGGGGCGTTCTGCATTGGTTTGGATGGCAGCATTAGGCTCGTCTCGGACAGCTACGTCCCTAAGGTGGTGATCGTTCACCCACGGACCGAGGGGCGCCTCGCTGTGGCTTTGGCTGGGGTCGCACAAGCAGTGAACTGATTGAGGGGATATTTCGTTCTACGGATCAATACCAAGTAGCGGCCTCGAGCGCCCCGGACACTCATCGTCCATTTACTGCCTTCTAAACTCAGGCCAAGCTGCTTAGTAGCTAACGCTCGCAGGCTTGGGCTTTCGAAATGAAGCGCTACCTGACGGGCCACTCCCAGCCGATTCGCCGGCATTCGAGAGGCGCCCACGACACAACGTGACACGGTCGCCCTCGATTTTTGGGTGCCGCTAGCGCGACCACTCCTACTCCGCCGCCGGGTTGCTGACAGGGTCATTTCGTACCGGGTCAAAGAGAGGAATGGCCTCGCCGAGAGTGAGGAATTGGTACCGCGGAATCCAATTTTGGGCGTTGGCCCCAGGGGGGGGCCGGCCACGTGTGAGGGGTCGATCGGCCGGGGCGGCCCGTCGGCATGCGTTGCGCGGTGCGGCGCCGCCGACGCTCGCCTCCCGCTCACGACGGTGGGCGGGCGGCCGAGCCGTGGGGCCTCGCCTCACCCTCGGCGGGCGGACCGGACACGGCCCCGGAATACCGCCAACCACCCGGCGCCAACACGCCGTTGCCCGGGGGCCCCTGCGGGGTGCCCTCCTCGCAGCCCGACACACGCGTCCCGCGCCCGGCAGCGCGGGCCTGCCCACACAGCCGTGCGGGCACGGGGCACGGCAGTCCGGCGGCCCGCTGCTGCGCCCGAGCGGCCGCTGGGGCCGTGGGCGGGGGGTACGGGCGACGCCGCCCCGTCGCCCGCCCGGGGGCCCGTGCTGGGCAGCGCCCCGGGCGCCGCCGTGCGCTTCCCCGCGCACTGGGCCCGGAGTGTCCCGAGCGGTCGGACCGCCCGACCTGCTCGGCGCCTCCGCGCCGCGGTGGGGCCCCCCTGTCTTGTGGGCCACGCGGGTTGCGCCCCCTGCGCCCTCGTCGCAGTCGTGCCCGTTTCAGTCTCTCAATCCGGAAGCGGCCTTCGCGGGAGCCCACCCGGCTCCCCCCCCGGGCCTCCCGGCCGAGACCCCCGCTCCATCAGCCGGTTTCCGCCCGAGGTGCGGGCCGCGTGCCCGCTGGCTGGTCGCGCCGATCGCCGCGACTCCCCGCTGCCTATACACGGCCTCCTTGTGCGCGACCCACCCGAGCCCAGGGCGCCCTGCCCGGAATCGCGGACGACTGCAGGGGAACGCCTGGGGGCCGGCACGCGGTCGGCTTGCCCGCTCGGACCGGCCCCCCGGTGCGGGGGCCCGGGGGGCCCGGGGCTCCAACCGCGCAGACGCCCGGCCCCGTCGGTGAGCGGCCGGCTCCCCCCACCGGCCGGCCTTGCCGGCCGCGCTCGGGCGGCCCACGGCTCTTCCTCCACCGTGCCCGCGGGG     
