# Supplementary material for: A simple method for data partitioning based on relative evolutionary rates
Source: PeerJ. 2018 Aug 28;6:e5498. doi: 10.7717/peerj.5498 (PMC6118207; doi:10.7717/peerj.5498)
Supplement: Data S1 — The datasets are provided in the PHYLIP format. [file peerj-06-5498-s002.zip › DataS2/AS8-7.phy]

17  4000
out     TCTGTTGTATTGTTTTAGTTAAAGGAATAATTCCAGAAGTGATTTTAAATATAAACAATTATTACTTATAAACCATTATAGATCAATTTATTGTTCATAGTAAGAAGTCTACCTTATGAGTAATATCAGTCAAATCTTATGAATGAAAAAAAATATAGGGATAATTTAAGATTAACTAAGGCAAGTCTGCTTATAAAAATTTCAATATAGCAAGTTTCAAGAAATATTATAAGTGCTCATTTTAATTTTCACATGTATTTAAGTAAGTATTATTTAGATTTCTCTCCTATAGACTTGCCTTGTAATGTACATCATAATTTTTTATCATCAAACTTAACTTTATATGTTTGTTACCAAGATATCACTATAAACAGTAATTTCTTAATAAACCTGTTGATAATTATTAGATATTAAATAAATAATATAGAATTTTCGATGGTCGATAATTTTATATTCTATTAAGTTAACATCTTTAACCTAGTTTATTTTAGAATACACTCTTTATAAAATAGCAAAAATAATTAATCTAATTGCTGATATGAGGTTAGTACCTGCCATGATGTCAGATTAAAATAAATATAATAAGATTTTTTCAAAATTACAAGGCTTTTGATAATATAAACTAAAATATGTATAATTTACAACTTAAAGATCAGTATATTAATCTATAATATATGTTATAAATTCACTAAGTTGATTACAAGACTAGTTTTTGTTTGTTAAGCTGATATAATGGGTTAAACAATGTAACTATAATATATTATTATTTAATCCAAGATACATCTAATTTACAACAATTATATTATTGACTTGATAATTTTAGTTTCTACTCAGAGAATTTAAGATTTTGATATATTATTTAACTCTTCTACTTTTATTTGTTTAATTTATATCACATTTAATCAATCTAAACTCTATATTTTGATATAAAAAAGCAGAAGAATAATTTATAGTTCTATTAATTATTTGGATAATACTTAATTTTTTAAAACTCGATTTAGCTTCCCATTCCAGGTGCCTAACTTAAGACCCTCTGTGTTATTTACCAGCTAGTCAATTTTAATTTAACTTAACGTGACTCGGTAGCCCTCTGGGAGTTGACCATAGTATATATGACTAATCATCAGAAATTATACAGCTTTCATATCAATTTTTTCCTGGACCGAGATTGCCTCTCTTTCCTGGATATGTCTTCCAGAAATGTCTCAAACTATAGCAGGTGGATATAGTCTACTCCCCGGACACAAGAAACCTGAATAGTTGTAGCGACAATACAGCCCTAATCAGACAAGAAAATTACGGGGATTGGCTTGACATAATTGCCAAATAAAGTCCCAGAAGCAGCTGTGAACGCATTAGTGTATCTCTTTCAGACTGATGGCAATCGAACAGAAAAAGTGAGTCCAGTTATGGCATATTGCCATACAATGCACCGTCCGTAATCTTTTCATTGCTCTCTACTGTAAGATGTCATTAGAGGATGTGTTTAGTAACTAAATCGGTAAAAAAACAAAATTCAACACGATTTGTTTACTAAATCTACTTGTGCAGCCTGATCCGTACAAGACTTGCCGTGTATTTGCGACAAGGTATAGCCCTCAACCACGTTTCACACATGCTCTTCTGATTCAAAGGAGTGTGGCTATTTTGGATTATCCAACTGAGGCCTACACCTTCCAACAGCGGAATCCCACGCGTAAGATGTGGTTTAACTACCCACACATATGGTCATTGAGTAATTTACTGCTAGAACCTGAAATATGAAGCACTCCATGTTACAACCCATAACAAAAAAACCCAAACTCAACAGCGATCAAAGCCAATAATGTAACCACACCGGTCCGAGCGACTCAGGGGCTCGATCCCTTATCGTTAGGACGGTTAGAGATTGCTTTGTTATGCGTTAACCTTGCCCGTTTGTTACTGGAACACTCAGTAAAGAGGCATGGAATTACACAAGATAACCCCGTGGGGGTTGGTACTTCAACTGTGAACCTTGGGGAGCTAGGTCATTAGCCAGTCAACGGGTGACTATTCCGCAAACGTGCTGCTACGAGACGAATCAATAGCTGATAGCGCCCGGTCGGACGCCGGGAGGGCCGCGTATCGTGCAGCGTTCTGGGGTGGCCCCCGGTCGCATTACCGCCGGACGGGACCGCGGGACACGTCTAATGGTGCCTCTGTAAAAAACCCAGTGACCTCCTATTCGCCTCCTTCCTCACCGTCCGGAGAGGGCGAATTTCGGGTGATGCTGTCCTTCGGTAGAGGGAGCGCCCACCACCCCGCCATCCGTGCCTGTGCCAGACCGTCGGTCGCCCGACATTTCCCAACTGATGAGGGTGGTGGGGGTGGAGGGCGACGGTCCACGGCAACAGCGGGCCCTGCCAGAGCACGCAGAAGGACAGCTGGAGACAGTTCGGGAGAGGGTGAGGAACAGAAGACGACTCAGTTGAAGGCCACAGACATGAGGGCGAGCCAACCGCCCAGAGCAAGGTGCCACCCGCGGGCGGATCTTACGAAAGTTGTCATCTATGAGGGATGGACTCCCTGCGCCGGCTGGACTCACTAGTAGTCCACCACAGGGCGTCCGGTACGGGGGTTGTCCTTGGGAATGGAAGCGCAACCGCAGCCCTTCCGACAGTGTTAATAAAACGTTTCTGCTACTGGTCCAACGGCAGATGACGCGCGGCTTCGGTCGCCGTTGCCCGAAGACACGACGACGAGTAGCGCATAGGCTAGGCCAGGCGCGGACCTGCGCCCGGGTCAGCATGACCAGCTGAGCTGGTCACGGGGCGCGTCGCGTCTCGAACTCGACTACTGGCCCTGTATAACGGTCTACGCCTAGAAGCGCAGTCTAGAGCTCCGCCCGGAATCTTTGAGAGTTCCAAGGCTGTACGACTGCTGGTAAAGCGTCTCCCAGCAGCGGCATTCGGGCTGTCCTGCCTGTAGTATCGCAGCGGCCGACAGCGGGTCTTCCTCGCTCACTCTACGCGGATCCTAGTAGGGTCGCCGCCGCCTCCCCTGCAACGGTCGGGGGGATGGGCGGCGAACCCGCACCCGGTATCGCCGTGGGCGCCCGTCCCTAACCGGGTTGGCGCCCGGGCCCCACGGCGCTCAGGGGAGCACGGTCGGTCCCTCCACGTCACACGGCCCCCAGCTGCGACCGGCCGGTCGGTCGCCGCCTCCGGCCGGCGACCGAATGGCAATGGCGGCGACAGGCGGGGGCGGGCGCTCCCCCGGCGGTGGGACGTGGGGCCGCCGCGTAGGCCAGTGGTCGCTGCCGTCCGCGTCCCCACCACCGGCCCGGGGGGGTCGGAGGGGGCTCCCTGGCCGGGCGACGCCACCTACCCCGCCCGCGTCGCCGGGCAAATGCGCGGGTGCGCCGCGGCGCGCCCAAGCCCGCTCTGGGGAGCAACCGCGTCTGGGGGCCCCCCGCTTTCAGGGCGGCGTACCGCCCAGGGCGGCGCTAGCGGCTCCGCGATGGCAGGCTGCGGCGCTGTCTGAAGAGGCGGGGTCCGGCGGGCCCCTCGTGCGGAGCCCTCCGGCGGGGGCCTGGGGCCGGGTCGGGGATCGCGCTCCCGCGAGACCGAAGGGCAGGTACTCCCTTGGGGCGGAACGGCCCTGCCCGAACGCGAGCTGTCCGCCGCCCCGGCCCGGTGGACGTGCCCACGCCCCCCCGCCGCGCGCGTGCCCCGCCGCTGTCCGCGCAGGGCGCGAGTGTCCCCCTCGAGGGCGATTACCGACGGGCAGGGCGGCCTGGCGCGCCGGCCCAGACGCCCGTCGCGCGCCGGCGTCCGGACGGGCGGGGGTCCGGGGATGCCAACAGGCCGCCCCGTACCAGGTGAGGGGGCCGCGGCGTGCCGGCGGCCCCAGGGTCGGAGCCCGGACGGGCACTCCCCCCCCGTCCGCAGGCCGAGACCGCGCGGAGGGAGGCCTCGGGCCCGGCCGCGCCCGACGTCGGCCCCGCCGCCTGGCGGCTGGCTGTGCTGGCACGCGCGCC     
P       TGTGTTGTATTGTTTTAGTTAAAGGAATACTACCAGAATTGCTTTTAAATATAAACAATTATTACTTATAAACCATTATAGATCAATTTATTGTTCATATTAAGAAGTCTCCCATATTAGTACTATCTGTCAAATCATATGAATAAAAATAAATATAGGGATAATTTGAGATAAACTATGTCAAGTCTGCTTATAAAAATTTCAATATAGCAAGTTTCAAGAAATATTTTAAGTGCTCATTTTAGTTTTCAAATGTTTTAAAGTAAGTATTATTTAGTTTTCTCTCCTATAGTCTTGCCTTGTAATGTACATCATAATTTTTTATCATCAAACTTAACTTTATATGTTTGTTACCTTGATATCACTATAAATAGTTATTTCTTAATAAACCTGTTGATAATTATTAGATATTAAATAAATAATATAGATTTTTCGATGGTCGATAATTTTATATTCTCTTAAGTTAACATCTTTAACCTAGTTTATATTAGAATACACTCTTTATTAAATAACAAAAATAATTAATCTAATTGCTGATATGAGGTTAGTACATGCCACGATGTCAGATTAAAATAAATATCATTAGATTTTTTTAAAATTACAATGCTCTTGATAATATAAACTATAATTTGTATAATTTACAACTTTAAGATCAGTATATTAATTTATAATATATGTTATACATTCTCTAAGTTGGTTACAAAACTAGTTTTTGTTTGTTAAGCTGATATAATGATTTAAACAATGTAACTATAATAGATTATTATTTAATCCTAGATGCATCTAATTTTCAACAATTATATTTTTGTCTTGATAATTTTAGTTTCTACTCAGAGTATTTAAAATTTTGAAATATTATTTAACTCTTCGACTTTTAATTGTTTAATTAATATCACATTTAATCAAGCTAATCTCTATATTTTGATATAAAAAAGCAGAAGAATAATTTATAGTTCTATTAATTATTTGGATATTACTTAATTTTTAAAAGCTAGATTTAGCTTCCCATTGCAGGTGCCGAGCTTAAGATATTATGTGTTATTTACAATCTAGTCAATTTTAATTTAACTTAACGTGATTCTGTAGACCTCAGGCAGTTTACCATAGTATATATGACTGATCAACAGAAACTATACCTCTTTCATATCAATTTTTTCCTCGACCGAGATTGCCTCTCTTTACTGCATATGTCTTCCAGAAATGTCTCAAACAATAGCAGGTGAATATAGTCTACTCCCCGGACACATGAATCCTGAATAGTTGTAGCGACAATACAGCCCCATTCAGCCATGAAAATTACGGGGATTGGCTTGACATAATTTCCTAATAAAGTCCCCGAAGCAGCTGTGAAAGCATGAGAGTATCTCTTTCAGACTGATGGCAATCGAGCAGAAAAAGTGCGTCTAATTTTGGCATGTTGCCATACAATACACCGTCCGTAATCTTTTCATTGCTCGCTACTGTATGAAGTCATTAGATGATGTGTTCAGTAACTAAAACGATAAAACAACAAAATTCAACACGATTTGTTTACTAAATCTATTTGTGCAGCCTGATTCGTTCAAGACTTGCCGTGTATTTGTGACAAGGGATAGCACACAACCACGTTTCACACAAGCATTTCTAATTCGCAGGAGTGTGGCTATTTTGGATTATCCAACTGTTGCGTCCATCTTCCAACAGCGGCATCCCACGCGTGACAAGTGGTTTTACTACCCACACACATGGTCATTGAGTAATTTATTGCCACAACCTGGATTATGAAGCACTCCATGTTAGAACCCACAACAAAAAATCCGACACTCAACAGCGTTCAGAACCAATCATGTAACCACACAGGTCCGAGCGAATCAGGGGCTCAATACCGTATGGTTAGCACGGTTACAGATTGCTTTGTTATGCGTTAAACTTGCCTGTTTCTTACCGGAACACTCAGTACAGAGGCAAAGTATTACACAAGATAAGCCCTTGGGGCCTGGTACTTCAATTGTGAACAATGGGGAGCTCGGTGCTTAGTCAGTCAACGGGTGACTATTCCGTAAGCGTGCTGATACGAGACGAATCACTACCTGATAGCGCCGAGTCGGAGCCCGCGAGGGCCGCGTATCGTCCTCCGTTTTGGGGTGGCCCCCGGTCGCATTACCGCCGGACGGGACCGCGGCACACGTCTTATGGTCCCTCAATATACAACCCAGTGACCTCATATTCGCCTTCTTCCTCACCGTTCGGAGGGGGCCAGCTTCGCGTGATCCTGTGCATCGGAAGAGGGCGCGCCCACCACCACACCGTCCGTCCCTGTGCCAGACCGTCGGTCGCCCGACATTTCCCAACTGCCTAGAGTGGTGGGGTTGGAGGGCGACGGCCCACGGCAAGACCGGGCCCTGCCCTAGCAGGCAGAAGGACAGCTGGAGACACTTCTGGAGACGGGGAGGAAAAGAAGCCGGCTCAGTTGAAGGCCCCAGACATCAGGGCGAGCCAACCGCCCAGAGCGAGGAGCCACGCACGGGCGGATCTTACTAAAGCTGTCATCTATGAGGGATGGCCTCCCTGCGCCGGCAGGACTCACTAGTAGAGTACCACAGGGCGTCCGGTACCGGGGTTGTCCTTGGGAATCAAAGCGCAACCGCCGCGCTTCCGACAGTGTTAGTAAAACGGTTCTGCTACGGGTCCACGCGCAGATGACGCGCGCCTTTTGTCGGCTTTGCCCGGGGACACCACGACGATTACCGCATAGCCTAGGCCAGGCGCGGACCTGCGTCCGGGTTATCATTACCAGCTTAGCTGGTCACGGGGCAGGACGCGTCTCGAACCCGTCTAGTGGCCCTCTATAACGGTCTACGCCGAGAAGAGCTGTCTAAAGCGCCGCCCGGAGTCTTTGAGAGTTACAAGACTGTACGACCGCTGGTAAAGCGTCTCCCAGCAGAGGCATTCGGGCTGTCCTGCCTATAGTATCGCAGCGGCCTACAGCGGATCTGCCTCGCACACTCTACGCGGATGCCAATACGATGGCCGCCGGCTGCCCTGGAACGGTCGGGTGGATGGGCGGGGAGCCCGCACCCGGTATCGCGGTAGGCGCCAGCCCCTAACCGGGTTCGCGCCCCGCCCCCACGGCGCGTAGGGCAGCACGGTCCGCCCCTCCACCTGACAGGGCGCGCGGCTGTGACCGTCGGGTCGGTCGCCGCCTCCGGCCGCCGACCCGATGCCCATCGTCGCGACAGGCGGGCGCGGGCGCTCCCCCGCCGGGTGGATGTGGCCCCGCGGCGTAGGCCAGTGGTCGCTGCCGTGCGCGACCCCGCCACCGGCCGGGGGGGGCCGGAGGGGGCTACCTGGCCGGGCGACGCCCCCGACCCCGCCCGCGTTGCCGGCCAAATGCGCGGGTGCGCCGCCGCCCGGCCAGGCCCGCTCCCGGTAGGAACCGCGTCGGGGGGGCCCTCGCTTTCAGGGCGGCGTGGCGCCCAGGGCGGCACTAGCGGCTCCGCGGTGGCACGCCCCCGGGCTGGCTGAGGCGGCAGGGCGCGGCGGGCCCCTCGCGCGGAGCCCTCCGGCGGGGGCCTGGCGGCGGGTTGGGGCTCGCGCTCCGGCGAGACCGAAGGGCAGGCACCCCCTGGGCGAGGAACGCCCTTGCCCTGTCGCAGGCTGTGGGCCGCCCCGGTCCACTGGACCTGCGCACGCCCCCCCGCCCCGCGCGTGCCCCGCCTCTGTCCGAGCAGGGCGCGAGCGTCCCGCTCGAGGGCGATCACCGACGGGCAGGGCCGCGTGGCGAGACGGCCCAGGCGCCTGTCCCGCGCCCGCGTCCGCACGGGCGGGGGCCCGGGGAGGCCAACAGGCCGCCCCGTAGCATGGGAGGGGGCCGCGGCGTGCCGACGGCCCCAGGGTCGGAGCCCGGACGGGCACCCGCCCTCCGTCCGCAGCCCGAGACCGCGCGGAGGCAGGGGTCGGGCCCGGCCCCGCCCGGCGTCGGCCCCGCCGCCTGGTCGGTCGCTGTGCTGGGACGCGCGCC     
O       TGTGTTGTATTGTTTTAGTTAAAGGAATAATTCCAGAAATGTTTTTAAATATAAACAATTATTTCTTATAAACCATTATAGATCAATTTATTGTTCATAATAAGAAGTCTACCTTATAAGTATTATCTGTCAAATCATATGATTAAAAATAAATATAGGGATAATTTAAGATTAACTAATTCAAGTCTGCTTATAAAAATTTCATTATAGCAAGTTTCAAGAAATATTTTAAGTGCTCATTTTACTTTTCTATTGTATTAAAGTAAGTATTATTTAGGTTTCTCTCCTATAGTCTTGCCTTGTAATGTACATCATAATTTTTTATCATCAAACTTAACTTTATATGTTTGTTACCTTGATATCACTATAAAAAGTAATTTCTTAATAAACCTGTTGATAATTATTAGATTTTAAATAAATAATATAGAATTTTCGATGGTCGATAATTTTATATTCTTTTAAGTTAACATCTTTAACCTAGTTTATCTTAGAATACACTCTTTATAAAATAGCAAAAATAATTAAGCAAATTGCTTATATGTGGTTAGTACATGCCAAGATGTCAGATTAAATTTAATATAATAAGATTTTTTCAAAATTAAAACGCTTTTGATAATATAAACTATAGTTTGTATAATTTACAACTTTAAGATCAGTATAGTAATTTATACTATATGTTATATATTCACTAAGTTGGTTACAATACTAGTTTTTGTTTGTTAAGCTGATATAATGAAATAAACAATGTAACTATAATAGATTATTTTTTAATCCGAGATACATCTAATTTACTACATTTATATTTTTGTCTTGATAATTTTAGTTTCTACTCAGAGGATTTAAAATTTTGATATGTTATGTAACTCTTCCAATTATAATTGTTTAATTTATATCACATTTAATCAATCTAAACTCTATATTTTGATATAAAAAAGCAGAAGAATAATTTATAGTACTATTAATTATTTGGATATTACTTATTTTTTAAAAACTTGATTTAGCGTCCCTTTGCAGGTGCCTAGCTTAAGAACATTTGTGTTATTTACAACCTAGTCAATTTTAATTTAACTTAACGTGACTCTGTAGACCTCTGGGAGTTTACCATAGTTTATATGACTAATCAACAGAAAATATACTGCTTTCATATCAATTGTTTCCTGGACCGAGATTGCCTCTCTTTCCTGTATATGTCGTCCAGAAATGTCTAAAACCTTAGCAGGTGAATTTAGTTTACTCCCCGGACACAAGAAACATATATAGTTGTAGCGACAATACAGCCCTAATCAGTCAAGAAAATTACGGGGATTGGCTTGACATATTTTTCAAATAAAGTCCCCGAAACAGCTGTGAAAGCATGAGTGTATCTCTTTCAGACTGATGGCAATCGAGAAGAAAAAGTGAGTCCAAGTATGGCATATTGCCATACTATACACCGTCCGTAATCTTTTCATTGCTCACTACTGTAAGATGTCATTAGAAGATGTGTTCAGTAACTAAAACGCTAAAAAAACAAAAATCAGCACGATTTGTTTACTAATTCTATTTGTGCAGCATGATACGTGCCAGACTTGCCGTGTATTGGTGACAAAGTATAGCTCGCAACCAAGTTTCACACATTCCATTTTAATTCAGAGGATTGTGGCTATATTGGATTATCCAACTGTTGCGTTCAACTTCCAACAGCGGTATTCCACGCGTGACAGGTGGGTTAACTACCCACACAAATGGTCATTGAGTAATGTATTGCTAGAACCTGGAATATGAAGCACTCCATGTTAGAACCCATAACAAAAAATCCGAGACTCAACAGCGATCATAGTCAATCATGTAACCGCACGGGTCCGAGCGAGTCAGGGGCTCAATCCCTTATGGTTAGCATGGTTATAGATTGCTTTGTTATGCGTAAAACTTGCCTGTTTGTTTCTGGAACACTCAGTATAGAGGCAAAGAATTACACAAGATAACCCCCTGGGAATTGGTACTTCAATTGTGAACAATGGGGAGCTGGGTGCTTAGTCAGGCAACTGGTGACTAATCCGTAAACGTGCTGCTACGAGACGAATCAGTAGGTGATAGCGCCGCGTCGGACCCCGGGAGGGCCGCGAATCGTGCAACGTTTTGGGGTGGCCCCCGGTCGCATTACCGCCGGACGGGACCCCTGCACACGTCATATGGAGCGTCTATGAACAACCCAGTGACCTGGTATTCGCCTCCTTCCTCACCGTCCGGAGCAGGCCAACTTCGCGTGATCCTGTCCCTCGGACCAGGGCGCGCCCACCACCGAACCATCCGTCCCTGTGCCAGACCGTCGGTCGCCCGACATTTCCCAACTGAATAGGCTGGTGGGGTTGGAGGGCGACGGGCCACGGCAAGATCGAGCCCGGCCAGAGCATGAAGAAGGACAGCCGGAGATACTTCTGGAGACGGCTAGGAAAAGAAGCCGGCTCAGTTGAAGGCCGCACACATCAGGGCGAGCCAACCGCCCAGAGCGAGGTGCCACGTACGGGCGGATATTACAAAAGTTGACATCTATGAGGGATGGACTCCCTGCGCCGGCCGGACTCACCAGTAGTGAACCACAGGGCGTCGGGTACCGGGGTTGTCCTTGGGAATCATAGCGCAACCGCGGCCCTTCCGACAGTGTTAATAAAACGATTCTGCTACTCGTCCAGGGGCAGATGACGCGCAGCTGTCGTCGCCTTTGCCCGATGACGCGACGACGAATAGCGCAGAGCCTAGGCCAGGCGCGGACCTGGGCCCGGGTCAGCATTACCAGCAGAGCTGGTCCCGGGGCGCGCCGGGGCTCGAACCCGACTACTGGCCATATATAACGGTCTACGCCTAGAAGGGCGGTCTAAAGCGCCGCCCGGAATGTGTGTGACTTGCAGGACTGTACGATTGCTGGTAAAGCGTCTCCCAGCAGGGGCATTCGGGCTGCCCTGCCTATAGTATCGCAGCGGCCGGCAGCGGATCTCCCTCGCACACTCTACGCGGCTCCTAGTAGGGTAGCCGCCGCCTGCCCTGGAACGGTCGGGTGGAGGGGGGGGGAGGCCGCACCCCGTATCGCCGTGGGCGTCCGGCCCTAACCCGGTTCGGGCCCCGCCCCCACGGCGCTGAGGGGAGCACCGCCCGCCCCTCCACCTGACAGGGCCCGCAGCTGCGACCGACGGGTCGGGCGAGGCCCCCCGCGTCCGACCGGAAGCCCATCATGGCGCCAGACGGGCGCGGGCGCTGCCCCGCCGGCTGGATGTGGGGCCGCGGCGTAGGCCCGTGGTCGCGGCCGTGCGCGGCCCCGCCACCGGCGCGGGGGGGGCGGACGGGACTCCCTGGCCGGGCGGCGCCCCCGACCCCGCCCGCGTCGCCGGCCAAACGCGCGGGTGTGCCGCAGCACGCCCACGCCCGCTCCCGGGAGCAACCGCGTCCGGGGGGCCCCCTCTTTGAGGGCGCCGTGGCGCCCAGGGCGGCCCTAGCGGCTCCGCGATGGCACGCTGCGGCCCTGGCTGGGGCGGCGGGGGGCCGCGGGCCCCTCGGGCGCAGCCCTCCGGCGGTAGCCTGGGGGCGGGTTGGGGCTCGAGCTCCGGTGAGACCGAAGGGCCGGAACGCCCTGGGCGCGGAACGCCCGTGCCCGGACGCACGCAGTCCGCCGCCCCGGCCCGGTGGACCCGCGCACGCCCCCCCGCCCCGCGCGTGCCCCGCCGCGGTCCGCGCATGGCGCGAGAGTCCCGCTCGAGGCCGGGGACGGACGGGCAGGGCGGCCTCGCGCGCCGGCCCAGGCGCCGGTCGGGCCCCCGCGTCCGGACGGGCGGGGGCGCGGGGAGGCCAACAGGCCGCCCCGTAGCACCTAAGGGGGCCGCGGCGTGCCGCCGGCCCCAGGGTAGGGGCCCGGACGGGCACCCGCCCCCCGTCCGCAGGCCCAGACCGCGCGGAGGCAGGGTTCGGGCCTGGCCCCGCCCCGCTTCGGCCCCGCCGCCTGGGGGGTCGGTGCGCTGTCACCCGCGCC     
N       TTTGTTGTATTGTTTTAGTTAAAGGAATACTTCCAGAAATGCTTTTAAATATAAAAAATTATTACTTATAAACCATTATAGATCAATTTATTGTTCATAATAAGAAGTCTACCTTATTAATAGTATCAGTCAAATCTAATGAATAAAAATAAATATAGGGATAATTTTAGATAAACTAAGGCAAGTCTGCTTATAAAAATTTCAGTATAGCAAGTTTCAAGAAATATTTTAAGTGCTCATTTTAATTTTCAAATGTATTAAAGTAAGTATTATTTAGATTTCTCTCCTATAGTCTTGCCTTGTAATGTACATCATAATTTTTTATCATCAAACTTAACTTTATATGTTTGTTACCTTGATATCACTATAAAGAGTTATTTCTTAATAAACCTGTTGATAATTATTAGATATTAAATAAATAATATAGAGTTTTCGATGGTCGATAATTTTATATTCTTATAAGTTAACATCTTTAACCTAGTTTATATTAGAATACACTGTTTATTAAATATCAAAAATAATTAACCGAATTGCTAATATGAGGTTAGTACATGCCACGATGTCAGATTATATTAAATATAATAAGATTTTTTGAAAATTACAAAGCTATTGATAATATAAACTATAATATGTATAATTTACAACTTCAAGATCAGTATATTAATATATATTATATGTTATATATTCACTAAGTTGGTTACAAAAATAGTTTTTGTTTGTTAAGCTGATATAATGTATTAAACAATGTAACTATAATAGATTATTATTTAATCCCAGATTCATCTAATTTACAACAATTATATTTTTGTCTTGATAATTTTAGTTTCTACTCAGAGAATTTAAAATTTTGATATTTTATATAACTCTTCTACTTTTAATTGTTTAATTTATATCACATTTAATCAATCTAAACTCTATATTTAGATATAAAAAAGCAGAAGAATAATTTATAGTTCTATTAATTATTTGGATATTACTTATTTTTTAAAAACTGGATTTAGCGTCCCATTGCAGGTGCCCAGCTTAAGACGATATGTGTTATTTACAAGCTAGTCAATTTTAATTTAACTTAACGTGACTCAGTAGTCCTCGGGGAGTTCACCATAGTATATATGGCTAATCAGCAGAAATTATACGTCTTTCATATCAATTTTTTCCTGGACCGAGATTGCCTCTCTTTACTGGATATGTCGTCCAGAAATGTCTAAAACTATAGCAGGTGAATCTAGTATACTCCCCGGACACATGAAACCTGTATAGTTGTAGCGACAATACAGCCACAATCTGTCACGAAAATTACGGGGATTGGCGTGACATAATTATCCAATAAAGTCCCCGAACCAGCTGTGAAAGCATGAGTGTATCCCTTGCAGACTAATGGCAATCGAGTAGAAAAAGTGAGTCCAATTTTGGTATCTTGCCATACAATACACCGTCCGTAATCTTTTCATTGCTCACTACTGTAAGACGTCATTAGATGATGTGTTCAGTAACTAAAACGCTAAAAAAACAAAAATCACCACGATTTGTTTACTAATTCTACTTGTGTAGCATGATCCGTTCCAGACTTGTCGTGTATTAGTGACAAAGTATAGCCCGCAACCATGTTTCAGAAAGTCTTTTCTAATTCAAAGGACTGTGGCTATGTTGGATTATCCAACTGTTGCGTTCATCTTCCAACAGCGGAATTCCACGCGTGACAAGTGGATTAACTACCCACACACATGGTCATTCAGTAATCGACTGCTTGAACCTGGATTATGAAGCAATCCATGTTATAACCCATAAAAAAAAAACCCATACTCAACAGCGATCAGAGCCAATCATGTAACCACACGGGTCCGAGCGATTCAGGGGCTCAATTCCTTATCGTTAGCACGGTTAGAGATTGCTTTGTTATGCGTGAACCTTGCCGGTTTTTTTCTGGAACACTCAGTACAGATGCTAGGAATAACACAAGATAAACCCTTGGGGGGTGGTACTTCAATTGTGAACACTGGGGAGCTAGGTACTTAGTCAGGCAACGGGTGACTAGTCCGTAATCGTGCTAATACTAGACGAATCAGTATCTGATAGCGGCGCGTCGGAACCCGGGAGGGCCGCGGATCGTCCCCCGCTTTGGGTTGGCCCCCGGTCGCATTACCGCGGGACGGGACCCCTGCACACGTCATATGGTGCTTCTATTAACAACCCAGTGACCTCGTTTTCGCCTCCTTCCCCACCGTCCGGAGCAGGCAAACCTCGCGTGATACTTTCCATCGGCAGAGGGCGCGCCCACCACCCCTCCATCCGTCCCGGTGCCAGACCGTCAGTCGCAAGACATTTCCTAAGTGCTAAGGCTGGTGGGGCTGGAGGGCGACGGCCCACGGCAAGATCGAGCCCTGCCAGAGCATGCAGAAGGACAGCAGGGGATATTTCTGGAGACGGCGAGGAAAAGAAGCCGACTCAGTTGAAGGCCACAAACATCAGGGCGAGCCAACCGCCCAGAGCCAGGTGCCACGCACGGGCGGATTTTACTAAAGTAGTCATCTATGAGGGATGGACTCCCTGCGCAGGCTGGACTCACTAGTAGTGCACCACAGGGTGTCAGGTACCGCGGTTGTCCTTGGGAATCGAAGCGCAACCACCGCCCGTCCGACAGTGTTAATAAAACGTTTCTGGTACCGCTCCAGGGGCGGATGACGCGCAGCTTTCGTCGCCTTTGCCCGCTGACTCGACGACGAATAGCCCATAGCCTAGGCCAGGCACGGACCTGCAGCCGGGACATCAGTACCAGCTTAGCTGGTCCCGGGGCCCGTAGGGTCTCGAACACGTCTACTGGCCTTGTAAAACGTTCTACGCCTAGAAGAGCAGTCTAAAGCCCCGCCCGGAATCGCTGAGAGTTGCAAGAACGTAGGACTGCTGGTAAAGCGTCTCCCAGCAGAGGCATTCGGGCTGTCCTGCCTATAGTATCGCAGCGGCCATCAGGAGATCTGCCTCGCACACGCTACGCGGCTCCTAGTAGGGTCGCCGCCGCCTTCCCTGGAACTGTCGGGTGGATGGGTGGGGAGCCCGCAGCCGGTATCGCCGTGGACGACGGACCCTAACCGGATTCGCGCCCCGTCCCCACGGCGCTCACGGGAGCACGGTCCGCCCCTCCACCTCATAGCGCCCACAGCTGTGACCGGCGGGTCGGCCGCCGCGTCCGGCGCCCGCCCGGATGCCCATCGTAGCGCCAGGCGGGCGCGGGCGCTGCCCCGGCGGGCGGATGGGGCGCCGCGGCGTAGGCCAGTGGTCGTTGCCGTCCGCGTCCCCTCCACCAGCCCGGGGGGGGCGGAGGGGTCTGCCTGGCCGGGCGACGCCCCCGACCCCGCCCGCGTCGCCGGCCAAATGCGCGGGTGCGCCCCCGCGCGGCCAGGCCCGCTCCCGGTAGCAACCGCGTCGGGGGCGCCCCCGCTTTCAGGGCGGCCTAGCGCCCAGGGCCGCCCTAGCGGCTCCGCGATGGCACGCGCCGGCCCTTGCTGCGGCGGCAGGGAGCTGCGGGCCCCTCGTGCGCGGCCCTCCGCCCGGTGCCCGGGGGCGGGTTGGGGCTCGCGCTCCGGCGAGACCGAAGGGCAGGAACGCCCTGGGCGGGGAACGGCCGTGCCCGGACGCGGCCTGTACGCCGCCCCGGCCCGGTGGCCTTGCGCACGCCCCCCCGCCCCGCGCGTGCCCCGCCGCCGTCCGGGCAGGGGGCGAGGGTCCCGCTCAAGGCCGATTACCGACTGGCAGGGCGGCGTGGCCCGCCGGCCCAGGCGCCCGTCGCGCGCCCGGCTCCGGACGGGCGGGGGTCCGGGGAGGCCAATAGGCCCCCCCGTACCATCCGACGGGGCCGCGGCGTGCCGGCGGCCCCAGGCTCGGAGCCCGGACGGGCACCCCCGCGCCGTCCGCAGGCCCAGACCGCGCGGAGGGAGGCGTCGGGCCCGGCCGCGCCCGGCGTCGGCCCCGCCGCCTGGGCGGTCGGTGCGCTGGGACGCGCGCC     
M       TATGTTGTATTGTTTTAGTTAAAGGAATAGTTCCAGAAGTGCTTTTAAATATAAACAATTATTTCTTATAAACCTTTATAGATCAATTTATTGTTCATAATAAGTAGTCTGCCTTATAAGTATTATCTGTCATATCATATGAATAAAAAAAAATATAGGGATAGTTTTAGATAAACTAAGCCAAGTCTGCTTATAAAAATTTCAATATAGCAAGTTTCAAGAAAAATTTTAAGTGGTCATTTTATTTTTCACTTGAATTTAAATAAGTATTATTTAGTTTTCTCTCCTATAGTCTTGCCTTGTAATGTACATCATAATTTTTTATCATCAAACTTAACTTTATATGTTTGTTACCTTGATATCACTATAAACAGTAATTTCTTAATAAACCTGTTGATAATTATTAGATATTAAAAAAATAATATAGAATTTTCGATGGTCGATAATTTTATATTCTATTAAGTTAACATCTTTAACCTAGTTTATATTAGAATACACTCTTTATAAAATATCAAAAAAAATTAATCTAATTGCTTATATGTGGTTAGTACTTGCAAAGATGTCAGATTAAATTAAATATTATAAGATTTTTTGAATATTACAATGCTTTTGATAATATAAACTATAATATGTATAATTTACAACTTTAAGATCAGTATAATAATCTATAATATATGTTATATATTAACTAAGTTGATTACAAAAGTAGTTTTTGTTTGTTAAGCTGATATAATGTCTTAAACAATGTAACTATAATAGATTATTATTTAATCCGAGATGCATCTAATTTACTACAATTATATTTTTGACTTGATAATTTTAGCTTCTACTCAGAGGATTTAAAATTTTGATATATTATGTAACTCTTCGACTTTTAATTGTTTAATTAATATCACATTTAATCAATCTAACCTCTATATTTTGATATAAAAAAGCAGAAGAATAATTTATAGTACTATTAATTATTTGGATATTACTTAATTTTTAAAAACTGGATTTAGCTTCCCATTGCAGGTGCCCCCCTTAAGAAATTATGTGTTATTTACAAGCTAGTCAATTTTAATTTAACTTAACGTGACTCCGTAGGCCTCCGGGAGTTTACCCTAGTATATATGACTTATCAGCAGAAAGTATACTACTTTCATATCAATTTTTGCCTGGACCGAGATTGCCTCTCTTTGCTGGATATGTCATCCAGAAATGTCTAAAACCGTAGCAGGTGAATATAGTCTACTCCCCGGACACATGAGACCTGTATATTTGTAGCGAGAATACAGCCCAAGTCAGTCAAGAAAATTACGGGGATTGGCTTGACATAATTCTCCAATAAAGTCCCAGAAGCAGCTGTGAAAGCATGAGTGCATCACTTTCAGACTAATGGCAATGGAAAAGAAAAAGTGAGTCGAATTTTGGCATTTTGCCATACCATGCACCGTGCGTTATCTTTTCATTGCTCACTACTGTAAGATGTCATTAGATGATGGGTTCAGTAACTAAAACGCTAAAATAACAAAAATCAGCACGATTTGTTTACTAAATCTAGTTGTGCAGCATGATCCGTGCTAGACTTGCCGTGTATTAGTGACAATGTATAGCTCGCAACCAGGTTTCAAAAAATCTTTTCTAATTCAGAGGATTGTAGCTATTTTGGATTATCCAACTGTTGCGTACAACTTCCAACAGCGGTATACCACGCGTGATATGTGGGTTAACTACCCACACATATGGTCATTAAGTAATGTAATGCTATTACCTGGACTATGAAGCAGTCCATGTTAGAACCCAGAACAAAAAATCCGAGACTCAACAGCGATCATAAACAATCATGTAACCACACGGGTCCGAGCGATTCAGGGGCTCCATACCGTATAGTTAGCACGGTTAAAGATTGCTTTGTTATGCGTGAACCTTGCCGGTTTATTACTGGAACACTCAGTATAGAGGCACTGAATTACACAAGATAATCCCTTGGGAGTTGGTACTTCAACTGTGAACAATGGGGTGCTCGGTACTTAGTCAGGCAACGGGTGACTATTCCGTAAGCGTGCTGATACGAGACGAATCACTATGTGGTAGCGCCGTGTCGGAACCCGGGAGGGCCGCGAATCGGTCCCCGTTTTGGTGTGGCCCCCGGTCGCATAACCGCGGGACAGGACCCCTGCACACGTCTAATGGTGCCTCTATAAACAACCCAGTGACCTCCTATTCGCCTCCTTCCTCACCTTCCGGAGAAGGCAATCTTCGCGTGATCCTGTCCATCGGTAGAGGGGGCGCACACCACCGCGCCATCCGTCCCCGTGCCCGACCGTCAGTCCCACGACATTTCCGAACTGTCGAGGGTGGTGGGGTTGGAGGGCGACGGTCCACGGCAAGACCGAGCCCTCCCGGAGCACGCAGAAGGAGAGCTGGAGATAGTTCGGGAGGGGGCGAGCAAACGAAGCCGCCTCAGTTGAAGGCCACAAACATCAGGGCGAGCCAAACGCCCAGAGCGAGGTGCCACGCAAGGGCGGCTGTTACGAAAGTTGTCATCTATGAGGGATGGACTCCCTGCGCCGGCCGGACTCACTAGTAGTTCACCACAGGGCGTCGGGTACCGGGATTGTCCTTGGGAATCGAAGCGCAACCGCCGCCCTTCCGACAGTGTTAATAAAACGGTTCTGATACGGGTCCATAGGCAGATGACGCGCAGCTTTTTTCGCCTTTGCCCGACGACACGACGACGAGTATCGCATTGCCTAGGCCAGGCCCGGACCTGCGCCCGGGTCATCATCACCAGCTTAGCTTGTCGCGGGGCCCGTCGCGTCTCGAACGCGCCTAATGGCCGTCTATAACGGTCTACGCCTAGAAGGGCGGTCTAAAGCACCGCCCGGAATCTGTGAGAATTCCAAGCCTGTACGACTGCTGGTACAGCGCCTCCCAGCAGCGGCATTCGGGCTGTCCTGCCTATAGTATCGCAGCGGCCACCAGCGGATCTACCTCGCCCACACTACGCGGCTCCAAGTAGGCTCGCCTCCGCCTGCCCTGGAACCGTCGGGTGGACGCGGGGGGAGCCCGCACCAGGTATCGCCGTTGGCGTCCGGCGCTAACCGGGTTCGCGCCCCGCCCCGACGGCGCTCAGGGGAGCCCCGCCCGCCCCTCCACCTCACAGGGCCCGCAGCTGCGACCGGCGGGTCGGCCGCCGCGGCCGGCGGGCGACCGGATCCCCATGGTGGCCCGAGGCGGGCGCGGGCGCTGCCGCGCCGGGGGGATGTGGAGCCGCCGCGTAGGCCAGTGGTCGGAGCCGTGCGCGGCCCCTCCACCGGCCCGGGGGGGCCGGAGGGGCCTCCCTGACCGGGCGACGTCCCCGAGCCCGCCCGCGTCGCCGGCCAAAAGCGCGGGTGCGCCACCGCGCGGCCAGGCCCGCTCCCGGCGGCAACCGCGTCGGGCGAGCCCGCGCTTTCAGTGCGGAGTTCCCCCCAGCGCGGCCCTAGCGGCTCCGCGATGGCACGCTCCAGCCCTGGATGAGGCGGCCGGGACCTGCGGGCACCTCCCGCGTGGCCCTCCGGCGCGGGCCTGGCGGCGGGTTGGGGCTCGCGCTCCAGAGAGACCGAAGGGCGGGAACCCCATGGGCGCGGAACGCCCGTGCCCGGTCGCGGGCTGTGCGCCGCCCCGGCCCGGTGGACCTGCGCACGCCGCCCCGCCCCGCGCGTGCCCCGCCGCGGTCCACGCAGGGCGCGAGCGTCCCGCTCGAGGGCGATTACCGACGGGCAGGGCGGCGTGGCGCGCCGGCCCAGCCGCCCGTCCGGCCCCCGCATGCGGACGGGCGGGGGGCCGGGGAGGCCAACACGCCCCCCCGCAGCATGTGAGGGGGCCGCGGCGTGCCGGCGGCCCCGGGGTCGGAGCCCGGACGGGCACCCCCGCGCCGCCCGCAGGCGAAGACCGCGCGGAGGGAGGAGTCGGGCCCGGCCGCGCCCGTCGTCGGCCCCGCCGCCTGGACGGTCGCTGGGCTGGCACGCGCGCC     
L       TATGTTGTATTGTTTTAGTTAAAGGAATAGTTCCAGAACTGTTTATAAATATAAACAATTATTACTTATAAACCTTTATAGATCAATTTATTGTTCATAGTAAGAAGTCTTCCCTATAAATATTATCTGTCATATCGAGTGAATAAAAAAAAATATAGGGATAATTATAGATAAACTAAGTCAAGTCTGCTTATAAAAATTTCAATATAGCAAGTTTCAAGAAATATTTTAAGTGCTCATTTTATTTTTCAAATGTATTTAAGTAAGTATTATTTAGTTTTCTCTCCTATAGTCTTGCCTTGTAATGTACATCATAATTTTTTATCATCAAACTTAACTTTATATGTTTGTTACCTTGATATCACTATAAAGAGTTATTTCTTAATAAACCTGTTGATAATTATTAGATATTAAATAAATAATATAGAATTTTCGATGGTCGATAATTTTATATTCTTTTAAGGTAACATCTTTAACCTAGTTTATTTTAGAATACACTCTTTATAAAATAACAAAAAAAATTAAACTAATTGCTGATATGCGGTTAGTACATGCCACGATGTCAGATTAAAATGAATATAATGAGATTTTTTTAAAATTACAATGCTGTTGATAATATAAACTAAAATATGTATAATTTACAACTTTAAGATCAGTATAATAATTTATATTATATGTTATAAATTCACTAAGTTGATTACAAAAGAAGTTTTTGTTTGTTAAGCTGATATAATGTAATAAACAATGTAACTATAATAGATTATTATTTAAACCGAGATACATCTAATTTTCAACAATTATATTTTTGACTTGATAATTTTAGTTTCTACTCAGAGGATTTAAAATTTTGATATTTTATCTAACTCTTCTACTTTTAATTGTTTAATTAATATCACATTTAATCAAACTAATCTCTATATTTTGATATAAAAAAGCAAAAGAATAATTTATAGTTCTATTAATTATTTGGATATTACTTAATTTATGAAAACTTGATTTAGCATCCCGTTACAGGTGCCGCCCTTAAGAAGATCTGTGTTATTTACAAGCTAGTCAATTTTAATTTAACTTAACGTGACGCCGTAGACCTCTGGGAGTTTACCATAGTTTATATGACTAATCAGCATAAAACATACACCTTTCATATCAATTTTTTCCTGGAACGAGATTGCCTCTCTTGCCTGCATATGTCTTCCAGAAATGTCTCAAACTGTAGCAGGTGAATATAGTCTACTCCCCGGACACATGAAACCTGAATCCTTGTAGCGACAATACAGCCCAAGTCAGACAAGAAAATTAGGGGGATTGGCTTGACATAATTGTCTAATAAAGTCCCAGAAACAGCTGTGAACGCATGAGTGTATCTCTTTCAGACTAATGGCAATCGAGCAGAAAAAGTGTGTCAAAATGTGGCATTTTGCCATACAATGCACCGTCCGAAATCTTTTCATTGCTAACTACTGTAAGATGTCATTAGATGATGTGTTGAGTAACTAAAACGCTAAAAAAACAGAATTCAGCACGATTTGTTCACTAATTCTAGTTGTGAAGCATGATCCGTACCAGACTTGCCGTGTATTTGCGACAAAGTCTAGCTCTCAACCACGTTTCAAACAATCTTTTATAATTCAGAGGATTGTCGCTATGTTGGATTATCCAACTGTTGTTTCCAACTTCCAACAGCGGAATTCCACGCGTGACATGTGGTTTGACTACCCACACACATGGTCATTTAGTAATTTAATGCTGGAACCTGGATTATGAAGCACTCCATGTTAGAACCCAGAACAAAAAATCCAAGACTCAACAGCGATCATAACCAATCATGTAACCACACGGGTCCGAGCGATTCAGGGGCTCTATACCTTATAGTTAGTATGGTTACAGATTGCTTTGTTATGCGTTAAACTTGCCTGTTTGTTACTGGAACACTCAGTACAGAGGCAAGGGATTACACAAGATAAACCCTTGGGCTTTGGTACTTCAATTGTGACCATTGGGGAGCTAGGTACTTAGTCAGGCAACGGGTGACTATTCCGAAACCGTTCTCATACGCGACGAATCAGTATCTGATAGCGCCGTGTCGGACTCCGGGAGGGCCGTTCATCGTCCACCGTTTTGGGGTCGCCCCCGGTCGCATTACCGCCGGACGGGACCCCTGTACACGTCTTATGGCGCGGCTATAAACAACCCAGTGACCTGGTATTCGCCTGCTTCCCCACCGTCCCGAGAAGGCCAAGTTCGCGTGATCCTGTCCATCGGGAGAGGGGGCGCTCACCACCGTGCCATCCGTCCCAGTGCCAGACCGTCAGTCGCACGACATTTCCCAACTGCAGAGGGTGGTGGGGTTGGAGGGCGACGGCCCACGGCAACACCGAGCGCTGCCCGAGCAAGAAGTAGGAGAGCTGACGATAATTCTGGAAACGTCCAGGAAAAGAAGTCGACTCAGTTGAAGGCCACAAACATCAGGGCGAGCCAACCGCCCAGAGCGAGGTGCCACTCCCGGGCGGGTGTTACGAAAGTTGTCATCTATGAGGGATGGACTCCCTGCGCCGGCCGGACTCACTAGTAGTGGACCACAGGGCGTCAGGTACCGGGGGTGTCCTTGGGAATCGAAGCGCACCCGCAGCTCTTTCGACAGTGTTACTAAAACGATTCTGCTACTGGTCCACGGGCAGATGACGCGCAGCTCTGGTCGCCGTTGCCCGCTGACGCGACGACGAGTACCGCACAGCCTAGGCCAGCCGCGGACCTGCGCCCGGATTATCATTACCAGCTGAGCTGGTCACGGGGCAGGTCGGGTCTCGAACGCGCCTACTGGCCATATATAACGGTCTACGCCGAGAAGTGCGGTCTAGAGCACCGCCCGGAATCTTTGAGAGTTGCAAGTCAGTACGACTGCTGGTAAAGCGTCTCCCAGCAGCGGCATTCGGGCTGTCCTGCCTTTAGTAGCGCAGCGGCCCACAGCGGATCTGCCTCGCCCACTATACGCGGCTGCTAGTAGGGTGGGCGCCGCCTGCCCTGAAACTGTCGGGTGGATGGGGGGGGAGCCCGCACCCGGTATCGCTGTGGGCGTGCGGCCCTAACCAGGTTCGGGCCCCGGCCCCACGGCGCTGAGGGGAGCACGGTCCCCCCCTCCACCTCACAGGGCCCCCAGCCGTCACCGGCGGGTCGGGCGCCGCCCCCGCCGTACGACCGAATCGCCATGGTGCCGGTAGGCGGGCGCGGGCGCTCCCCCGCTGGGGGGATGTGCAGCCGCCGCGTAGGCCAGTGGTCGTTGGCGTGCGCGCCCCCTCAACCGGCGCGGGGGGGGCGGACGGGGCTCCCTGGCCGGGCGACGCCCCCGACCCCGCCCGCGTGGCCGGCCAAAGGAGCAGGTGGGCCCTGGCGGGGCCAGGCCCGCTCCCGGTAGCAACCGCGTCAGGGGGGCCCGCGCTTTCCGGGCGTCCTCGCGCCCAGGGCGGCCCTAGCGGCTCCGCGGTGGCACGCTCCGGCCCAGGCTGAGGGGGCCAGGACCGGCGGGCCGCTCGCGCGCGGCCCTCCGGCGGGGACCTGGGGTCGGGTTGGGGCTCGCGCTCCGGCGAGACCTAAGGGCAGGAACCCCCTGGGCGGGGAACGCCCGTGCCCCGACCCCGGCTGTCCGCCGCCACGGCCCGCTGGACCTGCGCACGCCCCCCCGCCCCGCGCGTGCCCCGCCGCCGTCCGAGCAGGGCGCGAGCGTCCCGCTCCATGCCGATCACCGACGGGCAGGGCAGCCTCGCGGGCCGGCCCAGGCGCCGGTCGCGCGGCCGCGTCCGTACGGGCGGGGGTCCGGGGAGGCCAACAGGCACCCCCGTAGCAGCTGAGGGGGCCGCGGCGTGCGGGCGGGCCCAGGGTCGGCGCCCGGACGGGCACCCCCCCGCCGCCCGCAGGCCCAGACAGCGTCGAGGGAGGGCTCGGGCCCGGCCCCGCCCGTCGTGGGCCCCGCCGCATGGTGGCTCGCTGTGCCGGCACGCGCGCC     
K       TTTGTTGTATTGTTTTAGTTAAAGGAATAGTTCCAGAATTGTTTTTAAATATAAACAATTATTACTTATAAACCATTATAGATCAATTTATTGTTCATAATAAGAAGTCTCCCATATTAGTAATATCTGTCAGATCTTATGAATAAAAAAAAATATAGGGATAATTTCAGATAAACTAAGGCAAGTCTGCTTATAAAAATTTCAATATAGCAAGTTTCAAGAAATATTTTAAGTGCTCATTTTATTTTTCTTATGTATTAAAGTAAGTATTATTTAGTTTTCTCTCCTACAGTCTTGCCTTGTAATGTACATCATAATTTTTTATCAACAAACTTAACTTTATATGTTTGTTACCTTGATATCACTATAAAAAGTTATTTCTTAATAAACCTGTTGATAATTATTAGATATTAAAGAAATAATATAGAATTTTCGATGGTCGATAATTTTATATTCTTATTTGTTAACATCTTTAACCTCGTTTATTTTAGAATACACTCTTTATAAAATAACAAAAATAATTAAACAAATTGCTTATATGAGGTTAGTACTTGCAAGGATGTCAGATTAAATTAAATATGATAAGATTTTTTTAAAATTACAAAGCTTTTGATAATATAAACTATAATATGTATAATTTACAACTTGAAGATCAGTATAATAATATATAATATATGTTATATATTCTCTAAGTTGGTTACAATAGTAGTTTTTGTTTGTTAAGCTGATATAATGAGTTAAACAATGTAACTATAATAGATTATTATTTAATCCGAGATGCATCTAATTTTCAACAGTTATATTTTTGTCTTGATAATTTTAGTTTCTACTCAGAGGATTTAAAATTTTGATATATTATGTTACTCTTCGACTTATAATTGTTTAATTAATATCAAATTTAATAAAACTAAACTCTATATTTAGATTTAAAAAAGCAGAATAATAATTTATAGTGCTATTAATTATTTGGATATTACTTAATTTTTAAAAACTAGATTTAGCCTCCCATTTCAGGTGCCTCCCTTAAGAATTTTTGTGTTATTTACAAGCTAGTCAATTTTAATTTAACTTAACGTGACTCCGTAGACCTCTGGGAGTTCACCATAGTCTATATGTCTTATCATCAGAAAAAATACCTCTTTCATATCAATTTTGTCCTCGACCGAGATTGCCTCTCTTCCCTGGATATGACTTCCAGAAATGTCTCAAACTGTAGCAGGTGAATATAGTTTACTCCCCGGACACATGAAACCTAGATAGTTGTAGCGACAATACAGCCCAAATCAGTCAAGAAAATTACGGGGATTGGCTTGACATACTTATCTAATAAAGTCCCAGAAACAGCTGTGAATGCATGAGTGTATCTCTTACAGACTAATGGCAATCGAGCAGAAAAAGTGAGTCCAATTCTGGCATATTGCCATACAATTCATCGTCCGTAATCTTTTCATTGCTCACTACTGTAAGACGTCATTAGATGATGTGTTCAGTAACTAAAACGTTAAAAAAACAAAATTCAGCACGATTTGTTTACTAAGTCTATTTGTGCAGCTTGATGCGTACCAGACTTGCCGTGTATTTGTGACAACGTATAGCTCCCATCCACGTTTCATACAATCCATTTTAATTCAAAGTATTGTGGCTATGATGGATTATCCAACTGTTGCGTCCACCTTCCAACAGCGGTATTCCACGCGTTAAACGTGGATTAACTACCCCCACATATGGTCATTAAGTAATTTAATGCTTTAACCTGGAATATGAAGCAATCCATGTTAGAACCCAAAACAAAAAATCCTACACTCAACAGCGATCACACGCAATCATGTAACCACACGGGTCCGAGCGACTCAGGGGCTCAATACCTTATAGTTAGAACGATTACAGATTGCTTTGTCATGCGTCAATCTTGCCGGTTTGTTACTGGAACACTCAGTAGAGAGGCAAGGAATTACACAAGATAAGCCCGTAGGAATTGGTACTTCAAATGTGAACAATGGGGCGCTAGGTACTTAGTCAGGCAACGGGTTACTATTCCGTAAACGTGCCCTTACGAGACGAATCAGTATCTGCTAGCGCCGCGTCGGAACCCGTGAGGGCCGCCCATCGTCCACCGTTTTGGGGTGGCCCCCGGTCGCATTACCGCCGGACGGTACCGCTGCACACGTCTGGTGGTGCCTCTATCAACAAGCCAGTGACCTAGTATTCGCCTCCTTCCGCACCCTCCGGAGAAGGCGAAGTTCGCGTGATCCTGTCCTTCGGTAGAGGGGGCGCTCACCACCGCCCCATCCGTCCCTGTGCCAGACCGTCAGTGGCCCGACATTTCCCAACTGACGAGGGTGGTGGGGTTGGAGGGCGACGGCCCACGGCAAGACTGAGCCCATCCACAGGAGGAAGAAGGACTGCTGAAGAATATTCTGGAGAAAGCCAGGAAAAGAAGCCGACTCAGTTGAAGGCCACAAACATCAGGGCGAGCCAACCGCCCAGAGCGAGGTGCCACGCACGGGCGGTTCTTACCAAAGTTCCCATCTATGAGGGATGGACTCCCTGCGCCGGCAGGACTCACTCGTAGTGCACCACAGGGCGTCAGGTACCGGGGGTGTCCTTGGGAATCGAAGCGCAACTGCCGCCCTTCCGACAGTGTTACCAAAACGTTTCTGGTACACATCCAGGGGCAGATGACGAGCACCTCTTGTCGCCTTTGCCCGCTGACACGACGACGAGTACCGCAGAGGCTAGGCCAGGCACGGACCTGCGCCCGGGCGATCATCACCAGCCCAGCTCGTCACGGGGCCCGACGGGACTCGAACGCGACTACTGGCCGTCTAGAACGGTCTACGCCGAGAAGGGCAGTCTAAAGCCCCGCCCGGAATCTATGAGACTTCCAAGAGTGTACGACTGCTGGTAAAGCGTCTCCCAGCAGCCGCATTCGAGCTGTCCTGCCTATAGTATCGCAGCGGCCCACAGCGGATCTGCCTCGCACACTCTACCCGGCTCCCAGTAGGTTCGCCGCCGCCTGCCCTGTAACGTTCGGCTGGATGGGGGGGGAGCCCGCACCCGGTATCGCGGTGGGCGTCCGTCCCTAACCCGGTTGGCGCCCCGCCCCCACGGCGCTGAGGGGAGCACGGTCCGCCCCTCCACCTCATAGGGCCCGCACATGTCACCGGCGGGTCGGTCGCAGGCTCCGGCGTGCTACCGGATGGCCATGGTACCGCCAGGCGGGCGCGGGCGCTGCCCCGCCGGGTGGATGTGGCGCCGCGGCGTAGGCCAGTGGTCGCTGCCGTCCGCGGCCCCGCCACCGGCCCGGGGGGGGCGGAGGGGGCTGCCTCCCCGGGGGACGCCCCCGACCCCGCCCGCGTCGCCGGCCAAACGCGCAGGTGTGCCCCCACGCGGCCAGGCCCGCTCCCGGCAGCAACCGCGTGCGGGGGGCCCGCGCTTTAAGCGCGGGGTCCCGCGCACGGCGGCCCTAGCGGCTCCGCGATGGCACGCTCCGGCGCGGGCTGAGGCGGCAGGGACCGGCGGGCCGCTCGCGCGCGGCCCTCCGGCGGGGGCCTGGGGGCGGGGTGGGGGTCGCGCTCCGGGGAGACCGAAGCGCAGGGACCCCCTGGGCGCGGAACGTCCGGGCCCCGACGCAGGGTGTCCGCCGCGCCGGCCCTGTGGACCGGCGAACGCCCGCCCGCCCCGGGCGTCCCCCGCCGCGGTCCGACCACGGTGCGAGCGTCCCGCTCTAGGCCGGTCACCGAGTGGCAGGGCGGCGTGGCGCGCCGGCCCAGGCGCTCGTCCCGCGGCAGCGTCCGGACGGCCGGGGGCCCGGGGAGGCCAACAGGCCCCCCCGTAGCACGTGAGGGGGCCGCGGCGTGGCGGCGGCCCCAGGCTCGGGGCCCGGACGGGCACCCCCCCCCCGTCCGCAGGCCCAGACCGGGCGGAGGGAGGGGTCGGGCCGGGCCTCACCCGTCCTCGGCCCCGCCGCGTGGTCGGTGCCTGTGCTGGGATGCCCGCC     
J       TATGATGTATTGTTTTAGTTAAAGGAATACTTCCAGAATTGCTTATAAATATAAACAATTATTACTTATAAACCATTATAGATCAATTTATTGTTCATATTAAGAAGTCTACCTTATAAATATTATCTGTCAAATCATATGAATAAAAAAAAATATAGGGATAATTTTAGATAAACTAAGTCAAGTCTGCTTATAAAAATTTCAATATAGCAAGTTTCAAGAAATATTTTAAGTGCTCATTTTACTTTTCTTATGTTTTAAAGTAAGTATTATTTAGTTTTCTCTCCTATAGTCTTGCCTTGTAATGTACATCATAATTTTTTATCATCAAACTTAACTTTATATGTTTGTTACCTTGATATCACTATAAAAAGTTATTTCTTAATAAACCTGTTGATAATTATTAGATATAAAATAAATAATATAGAATTTTCGATGGTCGATAATTTTATATTCTTATAAGATAACATCTTTAACCTTGTTTATGTTAGAATACACTCTTTATAAAATAGCAAAAAAAATTAAGCAAATTGCTAATATGAGGTTAGTACATGCCATGATGTCAGATTAAAGTAAATATAATAAGATTTTTTAAAAATTAAAATGCTATTGATAATATAAACTATAATTTGTATAATTTACAACTTTAAGATCAGTATATTAATATATAATATATGTTATATATTCACTAAGTTGTTTACAAAATGAGTTTTTGTTTGTTAAGCTGATATAATGTGTTAAACAATGTAACTATAATAGATTATTATTTAATCCGAGATACATCTAATTTACAACAATTATATTTTTGTCTTGATAATTTTAGTTTCTACTCAGAGTATTTAATATTTTGATATATTATGTAACTCTTCCATTTTTATTTGTTTAATTTATATCACATTTAATCAAACTAATCTATATATTTAGATATATAAAAGCAGAAAAATAATTTATAGTACTATTAATTATTTGGATATTACTTATTTTTTAAAAACTTGATTTAGCGTCCCGTTGCAGGTGCCTCCCTTAAGACATTCTGTGTAATATACAAGCTAGTCAATTTTATTTTAACTTAACGTGACACCGTAGTCCTCTGGGAGTTGACCGTAGTATATATGTCTAATCATCAGAAATTATACATCTTTCATATCAATTTTTTCCTGGACCGAGATTGCCTCTCTTTCCTGTATATGTCGTCCAGAAATGTCTTAAACTGTAGCAGGTGAATATAGTCTACTCCCCGGACACATGAATCCTGAATAGTTGTAGCGACAATACAGCCCTAATCGGTCAAGAAAATTACGGGGATTGGCTTGACATAATTGTCAAATAAAGACCCGTAAACAGCTGTGAAAGCATGAGGGTATCTCTTTCAGACTTATGGCAATCGAGTAGAAAAAGTGTGTCCTTTTTTGGCATTTTGCCATACAATTCACCGTCCGTAATCTTTTCATTGCTCCCTACTGTACGATGTCATTAGACGATGTGTTCAGTAACTTAAACGCTAAAAAAACAAAAATCATCACGATTTGTTTACTAATTCTAGTTGTGCAGCATGATTCGTACAAGACTTGGCGTGTATTTGTGACAATGTGTAGCTCGCAACCAAGTTTCATACAACCTTTTCTAATTCAAAGGATTGTGGCTATAGTGGATTATCCAACTGTTGCGTTCACCTTCCTACAGCGGGATTCCACGCGTGAAATGTGGTTTAACTACCCACACACATAGTCATTAAGTAATCTAATGCTCTAACCTGGAATATGAAGCACTCCATGTTAAAACCCATAACAAAAAATCCAATACTCAACAGCGCTCAGAAGCAATCATGTAACCACACGGGTCCGAGCGATTCAGGGGCTCAATTCCTTATTGTTAGCACGGTTACAGATTACTTTGTTATGCGTAAATCTTGCCAGTTTGTTACAGGAACACTCAGTAGAGAGGCTTAGAATAACACGAGATAATCCCTTCGGCCCTGGTACTTCAATTGTGAACATTGGGGGGCTAGGTACTTAGTCAGCCAACGGGTGACTATTCCGGAAACGTGCTGTTACGAGACGAATCAGTATTTGCTAGCGCCGCGTCGGACCCCGGGAGGGCCGCGGATCCCCCACCGTTTTGGGGTGGCCCCCGGTCGCATTACCGCCGGACGGGACCGCTGCACACGTCTCATGGTGCCGCTATAAACAAGCCAGTGACCTCGTATTCGCCTCCTTCCCCACCGTCCGGAGGGGCCTAACTTCGCGTGATCCTGTCCGTCGGTAGAGGGGGCGCCCACCACCGTGCCATCCGTCCCTGTGCCAGACCGTCCGTCACGCGACATTTCCCAACTGGAGAGTATGGTGGGGTTGGAGGGCGACGTCCCACGGCAATACGGAGCCCTGCCATAGCAAGAAGAAGGACTGCTGGAGATAGTTCCGGAGACGGCGAGGAAAAGAAGTCAACTCAGTTGAAGGCCACAAACATCAGGGCGAGCCAACCGCCCAGAGCGAGGCGCCACGGACGGGCGTTTTTTACAAAAGTTGTCATCTATGAGAGATGGACTCCCTTCGCCGGCCGGACTCACTAGTAGTGCACCACAGGGCGTCGGGTACCGAAGTTGTCCTTGGGAATCGAAGCGCAACCGCCGCCCTTCCGACAGTGTTAGTAAAACGGTTCTGCTACTGCTCCAGGGGCAGATGACGCGCAACTTTTCTCGCCATTGTCCGATGACACGACGACGATTAGCGCATAGCCTAGGCCAGGGTCGGAGCTGTGACCGGGCCATCATGACCAGCGGAGCTCGTCACGCGGCAGGCCGGGTCTCGAACGCGACTACTGGCCTTCTATAACGGTCTACGACTAGAAGGGCAGTCTATAGCGCCGCCCGGAATCTGTGAGAGTTTCAAGGCTGTAGGATTGCTGGTAAAGCGGCTCCCAGCAGCGGCATTCGGGCGGTCCTGCCTCTAGTATCGCAGCGGCCCACAGCGGATCTGCCTCGCCCACTCTACGCGGCTGCGAGTATGGTCGCCGCCGCCTCCCCTGGAACCGTCGGGTGGATGCGTGGGGAGGCCGCACCCGCTATCCCCGTCGGCGCCGGGACCTAACCGGGTTCGCGCCCCGCCCCCACGGCGCACAGGGGAGCACGGTCCGCCCCTCCACCTCACAGGGCCCGCAGCTGTGACCGGCGGGTGCGTCGAGGCGTCCGACGTCCGCCCGGATGTCCATGGTGGCCCCAGGCGGGCGCGGTCGCTGCCCCGCCGGGTGGAAGCGGAGCCGCCCCGTAGGCCAGTGGTGGCTGGCGTGCGCGGCCCCGCCACCGGCCCGGGGGGGGCGGAGGGGGCTCCCTCGCCGGGCGACTTCACCGACCCCGCCCGCGTCGACGGCCAAAGGCGCAGGTGCCCCGCCCCGCGGCCATGCCCGCTCCCGATACCAACCGCGTCCGGGGAGCCCGCGCTTTCAGGGCGGAGTCGCGCCCATGGCGGCCCTAGCGGCTCCGCGCTGGCATGCTCCGGCCCTCGCTGACGCGGCCGGGACCGGCGGGCGCCTCGCGCGGGGCCCTCCGGCGGGGCCCTGGGGGCGGGTTGGGGCTCGCGCTCCGGCGAGACCGAAGGGCAGGAACCCCCTGGGCGCGGAACGTCCGTGCCCCGACCCGGGCTGTCCGCCGCCCCGGCCCGGTGGACCTGCGTACGCGCCCCCGCCCCGCGCGTGCCCCGCCGCCGTCCGCGCAGGGCGCGAGCGTCCCGCTCGAGGCCAATTACCGACGGGCACGGCAGCGTGGCGCGCCGGCCCAGGCGCCCATCACGCCGCAGCGTCCGCACGGGCGGAGGTCCGGGGAGGCCAACAGGTCCCCCGGTATCATGTGAGGGGGCCGCCGCGTGCCGGCGGCCCCAGGCTCGGAGCCCGGAGGGGCACCCCCCCGCCGTCCGCAGGCCAAGACCGCGCGGAGGGAGGGGTCGGGCCCGGCCGCGCCCGTCCTCGGCCCCGCCGCCTGGGCGGTCGCTGTGCAGGCAGGCGCGCC     
I       TTTGTTGTATTGTTTTAGTTAAAGGAATAGTACCAGAAATGATTTTAAATATAAACAATTATTACTTATAAACCATTATAGATCAATTTATTGTTCATAATAAGAAGTCTACCATATTAATACTATCTGTCAAATCTGATGAATAAAAAAAAATATAGGGATAATTTCAGATAAACTAAGACAAGTCTGCTTATAAAAATTTCAATATAGCAAGTTTCAAGAAATATTTTAAGTGCTCATTTTAGTTTTCATTTGTATTAAAGTAAGTATTATTTAGTTTTCTCTCCTATAGTCTTGCCTTGTATTGTACATCATAATTTTTTATCATCAAACTTAACTTTATATGTTTGTTACCTTGATATCACTATAAATAGTAATTTCTTAATAAACCTGATGATAATTATTAGATATTAAATAAATAATATAGAATTTTCGATGGTCGATAATTTTATATTCTAGTAAGTTAACATCTTTAACCTTGTTTATATTAGAATACACTCTTTATAAAATATCAAAAAAAATTAATCAAATTGCTCATATGAGGTTAGTACATGCCATGATGTCAGATTAAAATAAATATAATAAGATTTTTTTAAAATTACAATGCTTTTGATAATATAAACTATATTGTGTATAATTTACAACTTTAAGATCAGTATAGTAATGTATATTATATGTTATATATTCTCTAAGTTGATTACAAAAGAAGTATTTGTTTGTTAAGCTGATATAATGGTATAAACAATGTAACTATAATAGATTATTATTTAATCCGAGATACATCTAATTTACGACATTTATATTATTGTCTTGATAATTTTAGTTTCTACTCAGAGGATTTAAGATTTTGATATATTATGTAACTCATCTAATTTTAATTGTTTAATTGATATCACATTTAATCAAACTAAACTCTATATTTAGATCTAAAAAAGCAGAAAAATAATTTATAGTACTATTAATTATTTGGATAATACTTAATTTTTTAAATCTTGATTTAGCGTCCCGTTGCAGGTCCCTCCCTTAAGAAAATCTGTGTTATTTACTAGCTAGTCAATTTTATTTTAACTTAACGTGACTCCGTAGACCTCTAGGAGTTTACCGTAGTATATATGGCTAATCAACAGAAAACATACGTCTTTCATCTCAATTTTTTCCTGGACCGAGATTGCCGCTCTTGGCTGTATATGGCGTCCAGAAATGTCTTACACCCTAGCAGGTGAATATTGTCTACTCCCCGGACACATGAAACCTGGATAGTTGTAACGACAAAACAGCCCTAATCAGTCAAGAAAATTACGGGGATTGGCTTGACATAATTTTCCAATAAAGTCCCTGAAGCAGCTGTGAAAGCATGAGTGTATCTCTTTCAGACTTATGGCAATCGAGCAGAAAAAGTGAGTCCAATTATGGCATTTTGCCATACAATCCATCGTCCGTAATCTTTTCATTGCTAACTACTGTAAGACGTCATTAGATGATGAGTTCAGTAACTAAAACGCTAAAAAAACAAAAATCATCACGTTTTGTTTACTAATTCTAGTTGTGGAGCCTGATTCGTACGAGACTTGCCGTGTATTGGAGACAAGGTATAGCGCTCAACCATGTTTCAAACAAGCTATTATAATTCATAGCAATGTTGCTATTTTGGATGATCCAACTGATGCTTCCACCTTCCAACAGCGGGATTCCACGCGTATAATGTGGTTTGACTACCCACACAAAGGGTCATTGAGTAATTTAATGCTATAACCTGCAATATGAAGCACTCCATGTTAGAACCCAGAACAAAAAATCCAATACTCAACAGCGATCATAAGCAATCATGTAACCACACAGGTCCGAGCGACTCAGGGGCTCAATTCCTTATGGTTAGCACGGTTACAGATTGCTTTGTTATGCGTTAATCTTGCCAGTTTGTTACTGGAACACTCAGTATTGAGGCAAGGAATTACACAAGATAAACCCTTCGGAGGTGGTACTTCAAGTGTGAACAATGGGGAGCTAGGTACTTAGGCAGGCAACAGGTAACTATTCCGTAAACGTAGCGATACGAGACGAATCATTATTTGCTAGCTTCGCGTCGGACACCGGGAGGGCCGTGTATCGTTCACCGTTCTGCGGTGGCCCCCGGTCGCATTACCGACGGACAGGACCGCTGAACACGTCTTATGGTGCCCCTCTACAGAAGCCAGTGACCTTGTATTCGCCTACATCCCCACCGTCCGGAGCAGGCAAATTTCGCGTGATGCTGTCCATCGGAAGAGGGGGCGCCCACCACCGTGCCCTCCGTCCCCGTGCCCGACCGTCAGTCGCACGACATTTCCCAACTGGCCAGGGTGGTGGGGTTGGAGGGCGACGGCCCACGGCAAGACCGAGCCCCGCCCGAGTAGGTAGAAGGACAGCTGGAGATAGTTCTGGAGACGGCGAGGAAGAGAAGGCGCCTCAGTTGAAGGCCACAAACATCAGGGCGAGCCAAACGCCCAGAGCGAGGTGCCACGCACGGGCGGATCTTACAAAAGACGTGATCTATGAGGGATGGCCTCCCTGCGCCGGCGGGACTCACTAGTAGTGCACCACAGGGCGTCGGGTACGGGGTTTGTCCTTGGGAATAGAAGCGCAACCGCCGCCCTTCCGACAGTGTTAATAAAACGATTCTGATACTTGTCCAGGGGGCGATGACGCGCAGCTTTTCTCGGCTTTGCCCGCTGACACGACGACGAGTACCGCACCGACTAGGCCAGGCGCGGACCTGCGCCCGGGTCATCATGACTAGCTGAGCTAGTCACGGGGCCCGTCGGGTCTCGAACCCGACTACTGGCCGTCTATAACGGTCTACGCCTAGAAGGGCAGTCTACAGCGCCGCCCGGAATGGTTGAGAGTTGCAAGACTGTACGACGGCTGGTGAAGCGTCTCCTAGCAGTGGCATTCGGGCTGTCCTGCCTATAGTATCGCAGCGGCCAACAGCCGATCTCCCTCGCCCACGCTACGCGGGTCCTAGTAGGGTCGTCGCCGCCTGCCCTGGACCCGTCGGGTGGATGGCCGGCGAGCCCGCACCCGGTATCGCCGTCGGCGTCCGAGCCTAACCGGGTTAGCGCCCCGGCCCCACGGCGCTGAGGGGGGCACCGTCCCCGCCTCCACCTCATAGGGCTCGCAGCTGTGACCGCCGGGTCGGTCGCGGCCTCCTGCGTCCGCCCGGATGGCCATCGTCGCGCGAGGCGGGGGCGGGCGCTGCCCCGCCGGACGGATGTGGAGCCGCGGCGTAGGCCAGTGGTCGCTGGCGTGCGCGGCCCCGCCACCGGCCCGGGGGGGGCGGAGGGGGCTCCCTGTCCGGGCCACGGCCCCGACCCCGCCCGCGTCGCCGGCCAAACGCGCTGGTGCGCCGCCGCGCGGCCAGGCCCGCTCCCGCTAGCAACCGCGTCGGGGGGGCCCGCGCTTTGAGGGCGGGGTCGCGCCGAGGGCGGCGCTAGCGGCTCCGCGATGGAACGCTCCCGCCCTTGCTGAGGCGGCGGGGACCCGCGGGCCCCTCTCGCGAGGCCCTCCGGCCGGGGCCTGGGGGCGGGTTGGGGCTCGGGCTCCGGTGAGACAGAAGGGCGGGAACCCGGTGGGCGGGGAACCGGCGTGCCCGGAGGCAACCGGTCTGCCGCCCCGGCCCGGTGGACCGGCCCACGCCCCCCCGCCCCGCGCGTGCCCCGCCGCGGTCCGAGCAGGGCGCGAGCGTCCCGCTCGAGGCCGATGACCGACGGGCAGGGCCGCGTGGCGCGCCGGCCCAGACGCCTGTCCGGCTGCAGTGCCCGGACGGGCGGGGGCCCGGGGAGGCCAACAGGCCCCCCCGTAGCACGTGAGGGGGCCGCGGCGTGCCGCCGGCCCCAGGGTCGGAGCCCGGACGGGCACCCCCCCGCCGTCCGCAGGCGCAGACCGCGCGGAGGCAGGGGTCGGGCCGGGCCGCGCCCGGCGTCGGCCCCGCCGCCTGGTCGATCGCTGTGCCGGGATGCGCGCC     
H       TTTGTTGTATTGTTTTAGTTAAAGGAATAGTTCCAGAATTGCTTTTAAATATAAACAATTATTACTTATAAACCATTATAGATCAATTTATTGTTCATAATAAGAAGTCTACCTTATTAATATTATCTGTCAAATCTGATGAATAAAAAAAAATATAGGGATAATTTGAGATAAACTAAGTCAAGTCTGCTTATAAAAATTTCAATATAGCAAGTTTCAAGAAATATTTTAAGTGCTCATTTTAATTTTCATCTGTTTTAAAGTAAGTATTATTTAGTTTTCTCTCCTATAGTCTTGCCTTGTAATGTACATCATAATTTTTTATCATCAAACTTAACTTTATATGTTTGTTACCTAGATATCACTATAAAAAGTAATTTCTTGATAAACCTGTTGATAATTATTAGATTTTAAAAAAATAATATAGAATTTTCGATGGTCGATAATTTTATATTCTAGTCAGTTAACATCTTTAACCTTGTTTATTTTAGAATACACTCTTTATTAAATAACAAAAATAATTAAACAAATTGCTGATATGTGGTTAGTACATGCCACGATGTCAGATTTTAATAAATATAATAAGATTTTTTAAAAATTAAAAAGCTTTTGATAATATAAACTATAATGTGTATAATTTACAACTTTAAGATCAGTATATTAATCTATAATATATGTTATATATTCACTAAGTTGATTACAACAGTAGTTTTTGTTTGTTAAGCTGATATAATGTGTTAAACAATGTAACTATAATAAATTATTCTTTAAACCGAGATACATCTAATTTACAACAATTATATTTTTGGCTTGATAATTTTAGTTTCTACTCAGAGTATTTAAAATTTTGATATATTATTTAACTCTTCAACTTTTAATTGTTTAATTTATATCATATTTAATCAAACTAATCTATATATTTTGATATAAAAAAGCAGAAAAATAATTTATAGTACTATTAATTATTTGGATATTACTTAATTTTTAAAAACTAGATTTAGCGACCCATTGCAGGTGCCGGGCTTAAGAAATTCTGTGTTATTTACAACCTAGTCAATTTTAATTTAACTTAACGTGACTCCGTAGACCTCTGGGAGTTTACCATAGTGTATATGGCTTATCAACAGAAATGATACCACTTTCATATCAATTTTGTCCTAGATCGAGATTGCCGCTCTTGACTGCATATGTCGTCCAGAAATGTCTAAAACACTAGCAGGTGAATGTAGTCTACTCCCCGGACACAGGAATCCTGGATAATTGTAGCGAAAATACAGCCCTAGTCAGTCAAGAAAATTACGGGGATTGGCTTGACATAGTTATCCAATAAAGTCCCTGAACCAGCTGTGAAAGCATGAGTGTATCTCTTTCAGACTCATGGCAATCGAGATGAAAAAGTGAGTCCAATTATGGCATCTTGCCATACAATTCATCGTCCGTAATCTTTTCATTGCTCACTACTGTATAATGTCATTAGATGATGTGTTCAGTAACTAAAACGCTAAAAAAACATAATTCACCACGGTTTGTTTACTAAATCTAGTTGTGCAGCATGATCCGTACTAGACTTGCCGTGTATTTGTGACAAGGTATCGCCCGCAACCAAGTTTCACACAATCCTTTCTAATTCAGAGGAATGTGGCTATATTGGATTATCCAACTGTTGTGTTCACCTTCCAACAGCGGTATTCCACGCGTGAAACGTGGATTAACTACCCACACATATGGTCATTTAGTAATTTAGTGCTTTAACCTGGAATATGAAGCACTCCATGTTAAAACCCAGAACAAAAAATCCTAAACTCAACAGCGATCAGATCCAATCATGTAACCACACGGGTCCGAGCGAGTCAGGGGCTCAATTCCATATAGTTAGGACGGTTACAGATTGCTTTGATTTGCGTCAATCTTGCCTGTTTGTTACTGGAACACTCAGTATGGAGGCAAGGAATCACACAAGATAAACCCTTAGGAGCTGGTACTTCAATTGTGAACTATGGGGAGCTAGGTATTTAGTCAGGCAACGGGTAACTAGTCCGTAAGCGTACTGTTACGAGACGAATCAGTATCTGGTAGCGCCGCGTCGGACCCCGGGAGGGCCGCGCATCGGCGAACGTTTTGGGGTGGCCCCGGGTCGCATTACCGCCGGAGCGGACACCTGCACACGTCTTATGGTGCTACTATAGAGAAGCCAGTTACCTCTTATTCGCCTACTTCCCCACCGGCCGGAGTGGGCCAACTTCGCTTGATGCTGTCCATCGGTAGAGGGGGCGCCCACCACCGGGGCATCCGTCCCCGTGCCAGACCGTCTGTCGCACGACATTTCCCAACTGGCGAGGATGGTGGGGTTGGAGGGCGACGGCCCACGGCAAATCCGCGCCTGTCCGGAGCATGAAGAAGGATAGCTGGAGATAGTTCTGGAGGCGGCGAGGAAAAGAAGCCGACTCAGTTGAAGGCCCCAAACATCAGGGCGAGCCAACCACCCAGAGCGAGGAGCCACGTTCGGGCGGCTCTTACTAAAGTTGTGATCTATGAGCGATGGACTCCCTTCGCCGGCAGCACTCACTAGTAGTGAACCACAGGGCGTCAAGTACCGGGTTTGTCCTTGGGAATTGAAGCGCAACCGCCGCCCTTCCGACAGTGTTAATAGAACGATTCTGATACAGTTCCAGGGGCAGATGACGCGCAGCTGTGGTCGCCTTTGCCCGCTGACACGACGACGAATAGCGCAGCGTCTACGCCAGGCGCGGACCTGCGGCCGGGTAATCATTACCAGCTTAGCTGGTCACGGGGCCAGTCGGGTCTCGAACGCGACTACTGGCCGTATATAACGGTCTACGGCAAGAAGGGCAGTCTATAGCGCCTCCCGGAATGTTTGCGACTTACAAGACTGTACGACGGCTGGTAAAGCGCCTCCCAGCAGCGGCATTCGGGCTGTCCTGCCTATAGTATCGCAGCCGCCCACAGCGGATCGGCCTCGCCCACTCTACGCGGGTCCGAGTAGGGTCGCCGCCGCCTCCCCTGGAACGCCCGGGTGGATGCGGGGGCAGCCCGCGCCCGGTATCGCAGTGGGCGGCGGTCCCTAACCGGGTTCGCGCCCCGGCCCCACGGCGCTCAGGGAAGCACAGTCCGCCCCTGCACCTCAGAGGGCCCTCAGCTGCCACCGTCGGGTCCTCCGCGGCCGCCGGCGTCCGCCCGCATGGCCATGGTGGCGCGAGGGGGGCGCGGGCGCTGCGGCGCCGGGTGGATGTGGAGCCGCGGCGTAGGCCAGTGGTCGATGCCGTGCCCGCCCCCGCCACCGGCCCGGGGGGGGCAGAGGGGCCTCCCTCGCCGGGCGACGGCGCCGACCCCGCCCGCGTTGCCGGCCAAACGCGCAGCTGCGCCGCCGCCGGGCCAGGCCCGCTCCCGGTAGCAACCGCGTCGGGGGGGCCCCCGCTTTCAGGGCGGCGTCGCGCCCAGCGCGGCCCTAGCGGCTCCGCGATGGCACGCTCCGGCCCTCGCTGAGGGGGCCGGGACCTGCGGGCCACTCGCGCGCGGCCCTCCGGCGGGAGCCAGGTGGCGGGTTGGGGGTCGCGCTCCGGCGAGACCGAAGGGCGGGAACGCGCTGGGTGCGGAACGCCCGTGCCCGCACGCGGCCTGTCAGCCGTCCCGGCCCGGCGGACCTGCGCACGCCCCCCCGCCCCGCGCGTGCCCCGCCGCGGTCCGCCCAGGGCGCGAGCGTCCCGCTCCAGGCCGATTACCGACGGGCACGGCCTCGTGGCGGGGCGGCCCAGCCGCCTGTCCCGCAGCAGCGTCCGGACGGGCGGGGGGCCGGGGAGGCCAACAGGCCCCCCCGTAGCATCGGAGGGGGCCGCGGCGTGCCGGCGGCCCCAGGCTCGGCGCCCGGAAGGGCACCCCCCGGCCGTCCGCAGGCCCAGACCGCGCGGAGGGAGGCGTCGGGCCGGGCCGCGCCCGTCGTCGGCCCCGCCGCCTGGACGGTCTCTGGGCCGGCATGGGCGCC     
G       TTTGTTGTATTGTTTTAGTTAAAGGAATAATTCCAGAAATGTTTTTAAATATAAACAATTATTACTTATAAACCATTATAGATCAATTTATTGTTCATAATAAGAAGTCTTCCATATAAATAATATCAGTCAAATCAGATGAATAAAAATAAATATAGGGATAATTTTAGATTAACTAAGACAAGTCTGCTTATAAAAATTTCAATATAGCAAGTTTCAAGAAATATTTTAAGTGCTCATTTTAATTTTCATGTGTTTTAAAGTACGTATTATTTAGTTTTCTCTCCTATAGTCTTGCCTTGTAATGTACATCATAATTTTTTATCATCAAACTTAACTTTATATGTTTGTTACCTTGATATCACTATAGAAAGTTATTACTTAATAAACCTGTTGATAATTATTAGATATTAAATAAATAATATAGAATTTTCGATGGTCGATAATTTTATATTCTGTTAAGCTAACATCTTTAACCTTGTTTATGTTAGAATACACTCTTTATTAAATAACAAAAATAATTAAGCGAATTGCTCATATGAGGTTAGTACTTGCCAGGATGTCAGATTAAATTAAATATTATAAGATTTTTTAAAAATTAAAACGCTATTGATAATATAAACTATAATTTGTATAATTTACAACTTAAAGATCAGTATATTAATTTATACTATATGTTATAAATTATCTAAGTTGTTTACAATAGTAGTTTTTGTTTGTTAAGCTGATATAATGTATTAAACAATGTAACTATAATAGATTATTATTTAAACCGAGATTCATCTAATTTACAACATTTATATTTTTGACTTGATAATTTTAGTTTCTACTCAGAGGATTTAAAATTTTGATATTTTATGTAACTCTTCTACTTTTAATTGTTTAATTAATATCAAATTTAATCAACCTAATCTCTATATTTAGATATAAAAAAGCATAAAAATAATTTATAGTTCTATTAATTATTTGGATATTACTTAATTTTTAAAAGCTTGATTTAGCGTCCCATTGCAGGTGCCTCACTTAAGAAAGTATGTGTTATTTACAAGCTAGTCAATTTTATTTTAACTTAACGTGAAACCGTAGATCTCTGGGAGTTGACCGTAGTATATATGACTTATCACCACAAAGAATACGGCTTTCATATCAATTCTTTCCTGGACCGAGATTGCCACTCTTTTCTGTATATGTCTTCCAGAAATGTCTTAAACTGTAGCAGGTGAATATAGTCTACTCCCCGGACACATGAAACCTGGATAGTTGTAGCGACAATACAGCCCTAGTCAGCCATGAAAATTATGGGGATTGGCTTGACATAATTGTCAAATAAAGTCCCTCAAGCAGCTGTGAAAGCATGAGTGTATCACTTTCAGACTTATGGCAATCGAGAAGAAAAAGTGAGTCCAATTGTGGCATTTTGCCATACAATGCACCGTCCGTAATCTTTTCATTGCTCACTACTGTACCAGGTCATTAGATGATGTGTTCAGTAACTAAATCGCTAAAAAAACAAAAATCATCACGATTTGTTTACTAATTCTACTTGTGCAGCGTGATCCGTACGAGACTTGGCGTGTATTTGTGACAAGGTATAGCGCGCAACCAAGTTTCACAAAAACAATTCTAATTCAGAGGACTGTGGCTATGTTGGATCATCCAACTGTTGCCTCCACCTTCAAACAGCGGTATCCCACGCGTGAAAGGTGGCTTAACTACCCTCACAAATGGTCATTAAGTAATTTAATGCTTTCACCTGGATTATGAAGCAGTCCATGTTAGAACCCAGAACAAAAAATCCAAGACTCAACAGCGTTCATAACCAATCATGTAACAACACGGGTCCGAGCGAGTCAGGGGCTCGATACCATATTGTTAGGAAGGTTACAGATTGCTTTGTTATGCGTTAAACTTGCCCGTTTGTTACTGGAACACTCAGTACTGAGGCAATGAATTACACAAGATAAACCCTTAGGAAGTGGTACTTCAATTGTGAACAATGGGGAGCTGGGTACTTAGTCAGGCAACGGGTCACTACTCCGTAAACGTACTGTTACTAGACGAATCAGTATGTGGTAGCGCCGGGTCGGACCCCGGGAGGGCCGCAGATCGTCCACCGTTCTGGGGTGGCCCCCGGTCGCATTACCGCCGGAGCGGACCCCTGCACACGTCTCATGGTACCGCTTTAAACAAGCCAGTGACCTCGTATTCGCCTTCTTCCCCACCTGCCGGAGAGGGCCAACTTCGCTTGATGCTGTCCATCGGTAGAGGGGGCGCTCACCACCGTGACGTCCGTCCCTGTGCCAGACCGTCCGTCGCACGACATTTCCCAACTGGTCAGGATGGTGGGGTTGGAGGGCGACGGCCCACGGCAAAAGCGAGCCTTCCCTGAGAACGAAGAAGGACTGCGGCAGATATTTCTGGACCAGGGAAGGAAGAGAAGGGGACTCAGTTGAAGGCCACAAACATCAGGGCGAGCCAACCGCCCAGAGCCAGCGGCCACGCACGGGCGGCTCTTACCAAAGTTCCGATCTATGAGGGATGGACTCCCTGCGCCGGCAGGACTCACTAGTAGTGTACCACAGGGCGTCAGGTACCGAGATTGTCCTTGGGAATCGAAGCGCAACCGCGGCCCTTCCGACAGTGTTAATAAAACGATTCTGATACTGCTCCAACGGCAGATGACGCGCATCTCTTGTCGGCTTTGCCCGGTGACACGACGATGAGTAGCGCAGCGACTAGGCCAGGCTAGGACCTGCCGCCGGGCCATCATAACCAGCTGAGCTAGTCTCGGGGCCCGCGGTGTCTCGAACGCGACTATTGGCCGTCTATAACGGTCTACGCCTAGAAGGGCGGTCTACAGCGCCGCCCGGAATGTTTGAGACTTGCAAGCCTGTACGACGGCTGGTAAAGCGCCTCCCAGCAGAGGCATTCGGGCTGTCCTGCCTATAGTATCGCAGCGGCCCGCAGCGGATCTGCCTCGCGCACGCTACGCGGGTCCTAGTAGGCTCGCCGCCGCCGGCCCTGGAACCGTCGGGTGGATGGGCGGCGAGCCCGCACCCGGTATCGCCGTGGACGGCCGGGCCTAACCGGCTTCGGGCCCCGCCCACACGGCGCTGAGGGAAGCACTGGCCGCCCCTCCACCTGAGAGGCCCCACAGCTGTGACCGACGGGCGGGGCTCCGGAACCGGCGTCCCACCGGATGCCCATAGTCGCGGCAGGCGGGTGCGGACGCTGCGCCGCCGGATGGATGTGGCGCCGCCGCGTAGGCCAGTGGTGGCGGCCGTGCGCGATCCCGCGACCGGCGCGGGGGGGGCAGAGGGGGCTCCCTGGCCGGGCGGCGCCCCCGACCCCGGCCGCGTCGCCGGCCAAAGGCGCCGGTGAGCCGCCGCCCGGCCAGGCCGGCTCCCCGCGGCAACCGCGTCGGGGGGGCACGCGCTTGCGGGCCGGGCTTCCGCCCAAGGCGGCCCTAGCGGCTCAGCGATGGCACGCCCCGGCGCTGGCCTATGGGGCCGGGACCTGCGGGCCCCTCGGGCGCGGCCCGCCGCCGCCCGCCTGGGGGCGGGTGGGGGCTCGCGGTCCCGTGAGACCGAAGGGCAGGGACGCGATGGGCGTGGAACGCGCGTGCCCGGACGCGGGCTGTCGGCCGTCCCGGCCCGGTGGACCTGCGCACGCCCCCCCGCCCCGCGCGTGCCCCGCCGCGGTCCGATCAGGGCGCGACCGTCCCGCTCAAGGCCGATGACCGAGGGGCAGGGCGGCATGGCGCGCCGGCCGAGGCGCACGTACCGCAGCAGGCTCCGTACGGGCGGGGGGCCGGGGAGGCCAACAGGCCAGCCCGTAGCATCCGAGGGGGCCGCGGCGTGCCGGCGGCCCCAGGGTCGGAGCCCGGACGGGCACCCCCCCGCCGCCCGCAGGCCCAGACCGCGCGGAGGGAGGGCTCGGGCCCGGCCGCGCCCGTCGTCGGCCCCGCCGCTTGGCTCATCGCTGCGCTGGGATGCCCGCC     
F       TTTGTTGTATTGTTTTAGTTAAAGGAATATTTCCAGAATTGCTTATAAATATAAACAATTATTACTTATAAACCATTATAGATCAATTTATTGTTCATAATAAGAAGTCTACCTTATTATTACTATCAGTCAAATCTGTTGAATTAAAATAAATATAGGGATAATTTTAGATAAACTAAAACAAGTCTGCTTATAAAAATTTCAATATAGCAAGTTTCAAGAAATATTTTAAGTGCTCATTTTATTTTTCAATTGTTTTAAAGTAAGTATTATTTAGTTTTCTCTCCTATAGTCTTGCCTTGTAATGTACATCATAATTTTTTATCATCAAACTTAACTTTATATGTTTGTTACCTTGATATCACTATAAAAAGTGATTACTTAATAAACCTGTTGATAATTATTAGATATTAAATAAATAATATAGAATTTTCGATGGTCGATAATTTTATATTCTTGTTAGATAACATCTTTAACCTTGTTTATATTAGAATACACTCTTTATTAAATATCAAAAACAATTAAACAAATTGCTTATATGAGGTTAGTACATGCCATGATGTCAGATTTTAGTAAATATTATAAGATTTTTTGAAAATTATAAAGCTTTTGATAATATAAACTATAATATGTATAATTTACAACTTTAAGATCAGTATAATAATGTATATTATATGTTATATATTCACTAAGTTGATTACAATATTAGTTTTTGTTTGTTAAGCTGATATAATGCCATAAACAATGTAACTATAATAGATTATTATTTAATCCTAGATGCATCTAATTTACGACAGTTATATTTTTGTCTTGATAATTTTAGTTTCTACTCAGAGGATTTAAAATTTTGATATATTATGTAACTCTTCGAGTTATAATTGTTTAATTGATATCACATTTAATCAAGCTAAACTCTATATTTTGATATAAAAAAGCAGAATAATAATTTATAGTACTATTAATTATTTGGATATTACTTATTTTTTAAAAACTTGATTTAGCGTCCCATTGCAGGTGCCCTACTTAAGAGATTTTGTGTTATTTACAAGCTAGTCACTTTTAATTTCACTTAACGTGATTCAGTAGACCTCTGGGAGTTTACCATAGTATATATGGCTGATCAGCAGAAAAGATACCTCTTTCATATCAATTTTGTCCTGGACCGAGATTGCCGCTCTTTGCTGCATATGCCATCCAGAAATGTCTGAAACTTTAGCAGGTGAATATAGTCTACTCCCCGGACACATGAAACCTGGATATTTGTAGCGACAATACAGCCCTAGCCAGTCATGAAAATTACGGGTATTGGCTTTACATAGTTGACTAATAAAGTCCCGGAAGCAGCTGTGAAAGCATGAGTGTATCTCTTCTAGACTGATGGCAATCGAGTAGAAAAAGTGTGTCCAATTATGGCATTTTGCCATACAATGCACCGTCCGGAATCTTTTCATTGCTCACTACTGTATGAAGTCATTAGATGATGGGTTCATTAGCTAAAACGCTAGAAAAACAAAATTCAGCACGCTTTGTTAACTAATTCTAGTTGTGCAGCATGATCCGTACGAGACTTGACGTGTATTCGTGACAAAGTATAGCTCTCAACCAGGTTTCAGAAAAACCATTCTAATTCAGAGGATTGTAGCTATTTTGGATTATCCAACTGTTGCATCCACCTTCCAACAGCGGAATTCCACGCGTGACATGTGGTTTAACTACCCACACAAATGGTCATTGAGTAATTTAATGCGCTAACATGAAATATGAAGCAGTCCATGTTAGAACCCAAAACAAAAAAGCCTAGACTCAACAGCAATCAGAGCCAATCATGTAACCGCACGGGTCCGAGCGAGTCAGGGGCTCAATACCATATGGTTAGCACGGTTAAAGATTGCTTTGTTATGCGTCAAACTTGCCCGTTTATTACTGGAACACTCAGTACAGAGGCCAGGAATAACACAAGATAACCCCTTGGGAACTGGTACTTCATGTGTGAACAATGGGGTGCTAGGTACTTAGTCAGGCAACGGGTGACTATTCCGAAATCGTGCTGTTACTAGACGAATCAGTAGCTGGTAGCGCCGCGTCGGACGCCGGGAGGGCCGCCGCTCTTTCTCCGTTTTGGGCTGGCCCCCGGTCGCATTACCGCGGGAGGGGACCCCTGCACGCGTCTCTTGGTTCGGCTGTTAACAAGCCAGTGACCTCCTATTCGCCTCCTTCCCCACCGTACGGAGATGGCCAACTTCGCGTGATACTGTCCTTCGGTAGAGGGAGCGCGCACCACCGCCCCATCCGTCCCTGTGCCCGACCGTCAGTCGCACGACATTTCCCAACTGGGGAGGGTGGTGGGGTTGGAGGGCGACGTCCCACGGCAATACGGAGCCTTTCCGCATAAGGAAGTAGGAGAGCTGGAGATAGTTCAGGAGCAGGCTAGGAAAAGAAGACGACTCAGTTGAAGGCCGCAGACATCAGGACGAGCCAACCGTCCAGAGCTAGTTGCCACGGACGGGCGCATGTTACAAAAGTTGTTATCTATGAGGGATGGACTCCCTCCGCCGGCGGGATTCACTAGTAGTGCACCACAGGGCGTCCGGTACCGAGGTTGTCCTTGGGAATCGAAGCGCAGCCGCTGCCCTTGCGACAGTGTTAACAAAACCCTTCTGATACCGTTCCACTGGCAGATGACGCGCGGCTTTGATCGCCTTTGCCCGGCGACACGACGACCAGTAGCGCAGCGACTAGGCCAGCCCCGGACCTGCGCCCGGGTCATCATTACCAGCTCAGCTGGTCACGGGGCACGTCGGGTCTCGAACACGACTACTGGCCGTCTATAACGGTCTACGCCTAGAAGAGCAGTCTAGAGAGCCGCCCGGAGTGTTTGAGACTTACCGGCGTGTACGACGGCTGGTAAAGCGGCTCCCATCAGCGGCATTCGGGCTGTCCTGCCTGTAGTATCGCAGCCGCCGACAGCGGATCTGCCTCGCCCACCCAATGCGGGTCCGAGCAGGCTCGCCGCCGCCTGCCCTGGAACTGTCGGATGGATGGGGGGGGAGCCCGCACCCGGTATCGCGGTGGGCGTCAGGCCCTACCCGGGTTCGGGCCCCGCCCCCACGGCGCTCAGGGAAGCACCGTCCGGCCCCCCACCTGAGAGGGCCCGCACCTGTGACCCCCGGGTCGGGCGTAGCAGCCTGCGTCCGACCGGATGCCCATAGTCGCCCGAGGCGGGCGCGGGCGCTGCCCCGCCGGGTGGATGTGGGGCCGCGGCGTAGGCCAGTGGTCGGTGGCGTCCGCGGCCCCGCGACCGGCGCGGGGGGGGCAGAGGGGCCTCCCTGGCCGGGCGCACGCCCTGACCCCGCCCGCGTCGCCGGCCAAAGGGGCAGGTGCGCCGCCGCGCGGCCACGCCCGCTCCGGGTATCAACCGCGTCGGGGGGCCGCGCGCTTTCGGGGCGGCTTCGCGCCCAGGGCGGCCCTAGCGGCTCCGCGATGGTACGCTCCGGCCCTTGCTGAGGGGGGCGGGACCTTCGGGCGCCTCGCGCGTGGCCCTCCGGCGGGCGCCTGGCGGCGGGTTGGGGCTCGCGCTCCGGCGAGACCGAAGGTCCGGGACCCGCTGGGCGCGGAACCCGCATCCCCGGACGCGGCCTGTGGACCGTCCCGGCCCGGTGGACCGGCGCACGCTCCCCCGCCCCGCGCGTGCCCCGCCGCCGTCCAGCCACGGCGCGAGCGTCCCGCTCGAGGCCGGTGACCGACGGGCAGGGCGCCGTCGCGCGGCGGCTCAGGCGCGCATCCCGCGGCAGCGTCCGGACGGGCGCGGGGCCGGGCAGGCCAATAGGCCCCCCCGTAGAAGGTGAGGGGGCCGCGGCGTGCCGTCGGCCCCAGGGTCGGAGCCCGCACGGGCACCCCCCCGCCGTCCGCAGGCACAGACTGCGCGGAGGGAGGCGTCGGGCCCGGCCCCGCCCGCCGTCGGCCCCGCCGCCTGGCCGGTCGTTGTGCTGGCATGCGCGCC     
E       TTTGTTGTATTGTTTTAGTAAAAGGAATATTTCCAGAAATGATTGTAAATATAAACAATTATTACTTATAAACCATTATAGATCAATTTATTGTTCATATTAAGAAGTCTTCCATATAAATATTATCCGTCAAATCTGATGAATAAAAAAAAATATAGGGATAATTTAAGATTAACTAAAACAAGTCTGCTTATAAAAATTTCAATATAGCAAGTTTCAAGAAATATTTTAAGTGCTCATTTTAATTTTCTATTGTTTTAAAGTAAGTATTATTTAGTTTTCTCTCCTATAGTCTTGCCTTGTAATGTACATCATAATTTTTTATCATCAAACTTAACTTTATATGTTTGTTACCTTGATATCACTATAAAGAGTCATTTCTTAATAAACCTGTTGATAATTATTAGATTTAAAATAAATAATATAGAATTTTCGATGGTCGATAATTTTATATTCTAATAAGTTAACATCTTTAACCTTGTTTATATTAGAATACACTATTTATTAAATATCAAAAATAATTAAACTAATTGCTAATATGCGGTTAGTACTTGCCAAGATGTCAGATTATATTAAATATGATAAGATTTTTTTAAAATTAGAAAGCTTTTGATAATATAAACTATAATATGTATAATTTACAACTTTAAGATCAGTATAATAATTTATAGTATATGTTATACATTCACTAAGTTGATTACAAAAAAAGTTTTTGTTTGTTAAGCTGATATAATGTATTAAACAATGTAACTATAATATATTATTATTTAATCCGAGATTCATCTAATTTACAACATTTATATTTTTGCCTTGATAATTTTAGTTTCTACTCAGAGTATTTAAAATTTTGATATTTTATATAACTCTTCAACTTTTACTTGTTTAATTAATATCAAATTTAATCAAGCTAATCTATATATTTTGATATAAAAAAGCAGAAAAATAATTTATAGTTCTATTAATTATTTGGATATTACTTATTTTTTTAAAACTAGATTTAGCGCCCCATTGCAGGTGCCAGACTTAAGAAAATCTGTGTTATTTACAAGCTTGTCAATTTTAATTTAACTTAACGTGACGCCGTAGTCCTCGGGGAGTTAACCATAGTATATATGTCTAATCAACAGAAAACATACTTCTTTCATATCAATTTTTTCCTGGACCGAGATTGCCTCTCTTGGCTGTATATGTCCTCCAGAAATGTCTAAAACTATAGCAGGTGAATATAGTATACTCCCCGGACACATGAAACCTGCATAGTTGTAGCGACAATACAGCCCTAGCCTGGCACGAAAATTACGGGGATTGGCTTTACATAATTGTCTACTAAAGTCCCGGAAGCAGCTGTGAAAGCATGAGTGTATCTCTTTCAGACTAATGGCAATCGAGAAGAAAAAGTGAGTCCAGTTATGGCATTTTGCCATACAATGCATCGTCCGTAATCTTTTCATTGCTTACTACTGTATTAAGTCATTAGATGATGTGTTCAGTAACTAAAACGCTACAAAAACAAAAGTCAACACGATTTGTTTACTAATTCTATTTGTGGAGCCTGATCCGTTCAAGACATGCCGTGTATTTGGGACAATGTATAGCCCGCAACCACGTTTCACATAAACCTTTCTAATTCAAAGGGATGTGGCTATTTTGGATTATCTAACTGTTGCGTACACCTTCCAACAGCGGTATTCCACGCGTGATAAGTGGATTAACTACCCACACAAATGGTCATTGAGTAATTTAATGCTTGAACCTGGAATATGAAGCAATCCATGTTAGAACCCATAACAAAAAATCCTAGACTCAACAGCGATCAAAACCAATAATGTAACCACACTGGTCCGAGCGATTCAGGGGCTCTATACCGTATAGTTAGAACGGTTACAGATTGCTTTGTTATGCGTTAATCTTGCCGGTTTGTTACTGGAACACTCAGTACGGAGGCAACGAATAACACAAGATAAACCCGTTGGGGATGGTACTTCAATTGTGAACTTTGGGGTGCTAGGTACTTAGTCAGGCAACGGGTCACTAGTCCGTAACCGTGCTGTTACGAGACGAATCAGTATTTGATAGCGCCGCGTCGGAGCCCGAGAGGGCCGCGCATTGACCCCCGTTATGGGGTGGCCCCCGGTCGCATTACCGGCGGAGGGGACCTCTGCACGCGTCTCATGGTGCCACAGTAAACAAGCCAGTGACCTTGTTTTCGCCTCCTTCCCCACCGTCCGGAGAGGGCCAACTTCGCGTGATGCTCTCCATCGGGACAGGGGGCGCCCACCACCGTGCCATCCGTCCCTGTGCCAGACCGTCAGTCGCATGACTTTTCCCAACTGGCTAGGGTGGTGGGGTTGGAGGGCGACGCCCCACGGCAAGACAGAGCCTGCCCCGAGAACGAAGGAGGAAAGCGGGAGATCGTTCTGGAAACGCCGAGGAAAAGAAGCCGACTCAGTTGAAGGTCACAAACATCAGGGCGAGCCAACCGTCCAGAGCGAGGGGCCACGCGCGGGCGTATCTTACAAAAGCTGGCATCTATGAGGGATGGGCTCCCTGCGCCGGCAGGACTCACAAGTAGAGTACCACAGGGCGTCCGGTACCGGGGTTGTCCTTGGGAATCGCAGCGGAACCGCAGCCGTTCCGACAGTGTTAACAAAACGATTCTGATACTGATCCAGGGGGAGATGACGCGCAACTTTTGTCGCCGTTGCCCGCCGACACGACGACGAGTAACGCATCGACTAGGCCAGGCCCGGACCTGCGACCGGGTGATCATGACCAGCTCAGCTAGTCCCGGGGCACGCCGGGTCTCGAACCCGACTAGTGGCCTTATATAACGGTCTACGCCCAGAAGCGCGGTCTAGAACGCCGCCCGGAATGTTTGAGATTTGCAAGACGGTATGAGGGCTGGTAAAGCGTCTCCCAGCAGAGGCATTCGGGCTGTCCTGCCTATAGTATCGCAGCGGCCCCCAGCGGATCTGCCTCGCCCAGCCTATGCGGGTCCTAGCACGGTCGCCGCCGCCCGCCCTGGAACCGTCGGGTGGATGGGGGGGCAGCCCGCACCCGGTATCGCCGTGGGCGTGCGGACCTACCCAGGTTCGGGCCCCGCCCCCACGGCGCTAAGGGAAGCACGGTCGGCCCCTCCACGTGAGAGGGCCCGCAGCTGCCACCGGCGGGTCGGTCGGGGCCCCCTGCGTGCGGCCGGATGCCCATAGTGGCTCGAGGCGGGTGCGGGCGCTGCCGGGCGGGGTGGATGTGGCGCCGCGGCGTAGGCCAGTGGTCGCTGTCGTCCGCGGACCCGCCACCGGCGCGGGGGGGGCCGAGGGGGCTACCTGGCCGGGCGACGGCGCCGACCCCGCCCGCGTCGGCGGCCAAACGCGCAGGTGCGCCCCCCCGCGGCCAGGCCCGCTCCCGGTAGCAACCCCGTCGGGGGGGCCCCCGCTTGCGGGGCGCCGTCGCGCCCACGGCGGCCCTAGCGGCTCCGCGAGGGTACGCTCCCGCCCTGGCTGAGGCGGCCGGGACCTTCGGGCCCCTCGCGCGCGGCCCTCCGGCGGGCGGCTGGGGGCGGGTTGGGGCTCGCGCTCCTGTGAGACCGAAGGGCGGGAACGCGCTGGGCGCGGAACGCCCGTGCCCGCACCCCGGCTGTCGGCCGTCCCGGCTCCGTGGACGCGCCCACGCCCCCCCGCCTCGCGCGTGCCCCGCCGCGGTCCCAACAGGGGGCGAGCGTCCCGCTCGAGGCCGATTACCGACGGGCAGGGCGGCGTGGCGCGGCGGCCAAGGCGCGTGTCGCGCGGCAGGGTCCGGACGGGCGGGGGGCCGGGGAGGCCAACAGGCCCCCCGGTAGGACCGGAGGGGGCCGCGGCGTGCCGGCGGCCCCAGGGTCGGGGCCCGGACGGGCACCCCCCCGCCGTCCGCAGACCCAGACGGCGCGGAGGGAGGGGTCGGGCCCGGCCTGGCCCGTCATGGGCCCCGCCGCCTGGCCGGTCGCTGTGCTGGGATGGGCGCC     
D       TTTGTTGTATAGTTTTAGTCAAAGGAATAGTTCCAGAATTGATTTTAAATACAAACAATTATTACTTATAAACCATTATAGATCAATTTATTGTTCATAGTAAGAAGTCTACCATATAAATATTATCCGTCAAATCTGATGAATAAAAAAAAATATAGGGATAATTTCAGATAAACTAAAACAAGTCTGCTTATAAAAATTTCAATATAGCAAGTTTCAAGAAACATTTTAAGTGGTCATTTTAATTTTCGTATGTTTTTAAGTAAGTATTATTTAGTTTTCTCTCCTATAGTCTTGCCTTGTAATGTACATCATAATTTTTTATCATCAAACTTAACTTTATATGTTTGTTACCTGGATATCACTATAAATAGTAATTTCTTAATAAACCTGTTGATAATTATTAGATATTAAATAAATAATATAGAATTTTCGATGGTCGATAATTTTATATTCTTTTTAGGTAACATCTTTAACCTTGTTTATTTTAGAATACACTCTTTATTAAATATCAAAAATAATTAAACGAATTGCTTATATGAGGTTAGTACTTGCAATGATGTCAGATTATAATAAATATGATAAGATTTTTTAAACATTAAAATGCTTTTGATAATATAAACTATATTATGTATAATTTACAACTTAAAGATCAGTATATTAATGTATATTATATGTTATAGATTCACTAAGTTGTTTACAAAAGTAGTTTTTGTTTGTTAAGCTGATATAATGAGCTAAACAATGTAACTATAATAGATTATTATTTAAACTGAGATACATCTAATTTACTACAATTATATTTTTGTCTTGATAATTTTAGTTTCTACTCAGAGGATTTAAAATTTTGATATATTATTTCACTCTTCTAATTTTAATTGTTTAATTAATATCATATTTAATCAAACTAAACTCTATATTTTGATATAAAAAAGCAAAAAAATAATTTATAGTTCTATTAATTATTTGGATATTACTTAATTTTTAAAAACTTGATTTAGCGTCCCTTTGCAGGTGCCGCACTTAAGAAAATATGTGTTATTTACAAGCTAGTCAATTTTAATTTAACTTAACGTGACTCGGTAGGACTCTGGGAGTTTACCATAGTTTATATGGCTAATCAGCAGAAAAGATACTTCTTTCATATCAATTCTATCCTGGACCGAGATTGCCTCTCTTAGCTGTATATGTCTTCCAGAAATGGCTAAAACGATAGCAGGTGAATATAGTTTACTCCCCGGACACATGAAACCTGCATAGTTGTAGCGACAATACAGCCCCAACCAGTCAAGAAAATTACGGGGATTGGCGTAACATAATTTTCCAATAAAGTCCCCGAAGCAGCTGTGAAAGCATGAGTGTATCTCTTTCAGACTAATGGCAATCGAGCAGAAAAAGTGAGTCCAGTTATGGCATTTTGCCATACAATACTCCGTCCGTAATCTTTTCATTGCTTACTACTGTATGACGTCATTAGATGATGCGTTCAGTAACTAAAACGCTAAAAAAACAAAAGTCAGCACGATTTGTTTACTAATTCTATTTGTGCAGCCTGATCTGTACGAGTCTTGCCGTGTATTTGTGACAAGGTATAGCACTCAACCAAGTTTCACAGAAACCTTTCTAATTCAGAGGAGTGTAGCTATGTTGGATTATCCAACTGTTGCGTACAACTTCCAACAGCGGTATTCCACGCGTGATACGTGGTTTAACTACCCACACAAATCGTCATTGAGTAATTTAATGCTTCAACCTGGAATATGAAGCAGTCCATGTTATAACCCAGAACAAAAAATCCCAAACTCAACAGCGATCAAAATCAATCATGTAACCACACTGGTCCGAGCGATTCAGGGGCTCAATTCCATATTGTTAGGATGGTTACAGTTTCCTTTGTTATGCGTAAAACTTGCCTGTTTGTTACTGGAACACTCAGTACAGAGGCAAGGAATAACACAAGATAAACCCATAGGGGATGGTACTTCAAGTGTGAACACTGGGGCCCTCGGTCCTTAGTCAGGCGACCGGTAGCTATTCCGTAAACGTGCTGTTACTAGACGAATCACTATCTGATAGCGGCGCGTCGGATTCCGGGAGGGCCGCGGATCGGGCACCGTTCTGGGGTGGCCCCCGGTCGCATTACCGCAGGAGGGGACCCCTGCACGCGTCACATGGTACTTCTATAAACAAGCCAGTGACCTCGTATTCGCCTCCTTCCCCACCTTCCGGAGCCGGCCAACTTCGCGTGATGCTGTGCGTCGGGAGAGGGGGCGCCCACCACCGCGCCATCCGTGCCGGTGCCAGACCGTCGGTACCACGACATTTCCCAACTGGCGAGGGTGGTGGGGTTGGAGGGCGACGGCCCACGGCAAAAGTGAGCTTTTCCAAAGAAGGAAGCAGAACAGCAGGAGATAATTCTGGAAACGGTGAGGAAAAGAAGTCGACTCAGTTGAAGGACACAAACATCAGGGCGAGCCAACCGTCCAGGGCGAGCTGCCACGCACGGGCGTATATTACATAAGCTGGCATCTATGAGGGATGGACTCCCTGCGCCGGCAGGACTCACTAGCAGTGCACCACAGGGCGTCAGGTACCGGGGTTGTCCTTGGGAATAGAAGCGCAACCGCCGCCATTCCCACAGTGTTAATAAAACGATTCTGAAACCGATCCAGGGGCAGATGACGCGCCGCTTTTGTCGGCTTTGCCCGCGGACACGACGACGAGTACCGCAGCGACTAGGCCAGGCACGGACCTGAGCCCGGGGCATCATTACCAGCTCAGCTAGTCGCGGGGCCCGTCCGGTCTCGAACACGACTATTGGCCGTATATAACGGTCTACGACAAGAAGAGCGGTCTAGAGCGCCGCCCGGAATATTTGAGATTTCCTTGCCTGTACGAGCGCTGGTAAAGCGACTCCCAGCAGCGGCATTCGGGCTGTCCTGCCTGTAGTATCGCAGCGGCCAACAGCGGATCTGCCTCGCGCACACTAGTCGGGTACTAGTAGGGTGGCCGCAGCCTGCCCTGGAACCGTCGGGTGGATGGGGGGGGAGCCCGCACCCGCTATCCCGGTTGGCGTGCGGCCCTACCCCGGTTTGGGCCCCGGCCCCACGGCGCTAAGGGAAGCGCGGTCGGCCCCTCCACCCGACAGGGCACGCAGCTGTGACCGACGGTACGGTCGCGGCCCCCGGCGGGCGACCGGATGCCCATGGTGGCGCCAGGCGGGTGCGGGCGCTCCGCCGCCGGCTGGATGTGGAGCCGCCGCGTAGGCCAGTGGTCGATGTCGCCCGCGGCCCCCCCACCGGCGCGGGGGGGCCAGAGGGGGCTCCCTGGCCGGGCGACGGCCCCGACCCCGCCCCCGTGGGCGGCCAAAGGCGCAGGTGCGCCGGCGCTCGGCCAGGCCCGCTCCCGCGAGCAACCGCGTCCGGGGGGCCCGCGCTTTGAGGGCGGCGTGGCGCCCAGGGCCGCCCTAGCGGCTCAGCGGTGGTACGCTCCGGCCCGGGCTGCGACGGCGGGGACCTGGGGGCCCCTCGCGCGGGGCCCTCCGCCGGGCGGCTGGGGGCGGGTTGGCGCTCGCGCTCCCGCGAGACCGAAGGGCGGGAACCCGCTGGGCGCGGAACGCCCGTGCCCGGACGCCCCCTGTGCGCCGTCCCGGCCCCCTGGACCCGGGCACGCCCCCCCGCCCCGCGCGTCCCCCGCCGCCGTCCCAGGAGGGCGCGAGCGTCCCCCTCGAGGCCGGTTACCGATGGGCAGGGCGGCGTGGCGCGCCGGCCCAGTCGCCCGTCCCGCCGCAGCATCCGGACGGGCGGGGGGCCGGGGAGGCCAACAGGCCCCCCGGCATCATGTGAGGGGGCCGCGGCGTGCCGGCGGCCCCAGGGTCGGAGCCCGGACGGGCACCCCCCCTCCGTCCGCAGGCCCAGACCGCGCGGAGGGAGGGGTCGGGCCCGGCCGCACCCGACCTCGGCCCCGCCGCCTGGCCGGTCGCTGTGCTGGCAAGCGCGCC     
C       TCTGTTGTATTGTTTTAGTTAAAGGAATAGTACCAGAAATGCTTCTAAATTTAAACAATTATTACTTATAAACCTTTATAGATCAATTTATTGTTCATAATAAGAAGTCTTCCATATTAATAATATCTGTCAAATCATATGAATAAAAAAAAATATAGGGATAATTTTAGATAAACTATGCCAAGTCTGCTTATAAAAATTTCATTATAGCAAGTTTCAAGAAATATTTTAAGTGCTCATTTTAGTTTTCATCTGTTTTAAATTAAGTATTATTTAGATTTCTCTCCTATAGTCTTGCCTTGTAATGTACATCATAATTTTTTATCATCAAACTCAACTTTATATGTTTGTTACCTAGATATCACTATAAATAGTGATTTCTTAATAAACCTGTTGATAATTATTAGATATTAAATAAATAATATAGAATTTTCGATGGTCGATAATTTTATATTCTATTAAGGTAACATCTTTAACCTTGTTTATTTTAGAATACACTCTTTATTAAATAACAAAAAGAACTAAACTAATTGCTAATATGAGGTTAGTACCTGCCAGGATGTCAGATTATATTAAATATGATAAGATTTTTTTAATATTACAATGCTTTTGATAATATAAACTATAATTTGTATAATTTACAACTTAAAGATCAGTATATTAATTTATATTATATGTTATATATTTGCTAAGTTGATTACAAAAGTAGTTTTTGTTTGTTAAGCTGATATAATGCGTTAAACAATGTAACTATAATAGATTATTATTTAACCTAAGATACATCTAATTTACAACAATTATATTTTTGACTTGATAATTTTAGTTTCTACTCAGAGGATTTAAAATTTTGAAATATTATTTTACTCTTCTACTTTTAATTGTTTAATTTATATCACATTTAATCAAACTAAACTCTATATTTTGATATAAAAAAGCACAAAAATAATTTATAGTACTATTAATTATTTGGATATTACTTACTTTTTAAAAACTTGATTTAGCGTCCCATTGCAGGTGCCTATCTTAAGAAAATTTGTGTTATTTACAAGCTAGTCAATTTTAGTTTAACTTAACGTGACTCCGTAGGCCTCTGGGAGTTTACCATAGTATATATGACTCATCAACAGAAAAGATACATCTTTCATGTCAATTCTTTCCTGGAGCGAGATTGCCTCTCTTAGCTGTATATGTCGTCCAGAAATGTCTTAAACGTTAGCAGGTGAATTTAGTCTACTCCCCGGACACATGAAACTTGTATCGTTGTAGCGACAATACAGCCCTACCCAGCCATGAAAATTAAGGGGATTGGCTTGACATAATTCTCTAATAAAGTCCCAGAGACAGCTGTGAAAGCATGAGAGTATCCCTTTCAGACTTATGGCAATCGAGCAGAAAAAGTGAGTCTAGTTATGGCATTTTGCCATACGATGCACCGTCCGTAATCTTTTCATTGCTCTCTACTGTACAACGTCATTAGATGATGAGTTAAGTAACTAAATCGCTAAAAAAACATAAGTCAGCACGATTTGTTTACTAATTCTAGTTGTGCAGCCTGATTCGTACCAGACTTGTCGTGTATTAGTGACAACGTATAGCTCGCAACCAAGTTTCATACAATCCATTCTAATTCTAAGGACTGTGGCTATGTTGGATAATCCAACTGTTGCGTGCACCTTCCAACAGCGGTATTCCACGCGTGACACGTGGTTTAACTACCCACACATATGGTCATTGAGTAATTTAATGCCTGGACCTGGATTATGAAGCATTCCATGTTAGAACCCAGAACAAAAAATCCTAAACTCAACAGCGATCATAGCCAATCATGTAACCACACAGGTCCGAGCGATTCAGGGGCTCAATACCTTATAGTTAGTAAGGTTATAGATTACTTTGTTATGCGTTAAGCTTGCCTGTTTGGTACTGGAACACTCAGTAGAGAGGCAAGGAATAACACAAGATAATCCCTTAGGGAATGGTATTTCAATTGTGAACAATGGGGTGCTAGGTACTTAGTCAGGCAACGGGTGACTAATCCGTAAACGTGCTATTACTAGACGAATCAGTATCTGATAGCGCCGGGTCGGACTCCGGGAGGGCCGCGCATCGCCCACCGTTATGTGGTGGCCCCCGGTCGCATTACCGCGGGAGCGGACCCCTGCACGCGTCTAATGGTACCACGATAAAAAAGCCAGTGACCTTGTATTCGCCTCCTTCCCCACCGCCCGGAGTAGCCCAACGTCGCGTGATGCTGTCCATCGGTAGAGGGGGCGCTCACCACCGCGCCATCCGTCCCTGTGCCAGACCGTCAGTCGCACGACATTTCCCAACTGGCGAGCGTGGTGGGATTGGAGGGCGACGCTCCACGGCAAGAGCGAGCCTGTCCCCAGAACGAAGCAGAAAAGCTGGAGATAGTTCTGGAGATGGCGAGGAAAAGAAGCCGACTCAGTTGAAGGCCACAAACATCAGGGCGGGCCAACCGTCCAGAGCGAGGTGCTACGCCCGGGCGAATCTTACGAAAGTTGTTATCTATGAGGGATGGACTCCCTTCGCCGGCAGGACTCACTAGTGGTGCACCACAGGGCGTCGGGTACCGAGGTTGTCCTTGGGAATCGAAGCGCAACCGCCGCCATTCCGACAGTGTTAATAAAACGATTCTGGTACGGGTCCAGAGGTAGATGACGCGCCGCTGTTGTCGACTTTGCCCGCTGACGCGACGACGATTACCGCAGCGTCTAAGCCAGGCGCGGACCTGGGCCCGGGGCATCATCACCAGCTCAGCTTGTCACGGGGCCCGCCGGGCCTCGAACGCGACTACTGGCCGTCTATAACGGTCTACGCCTAGAAGAGCGGTCTAAAGCGCCGCCCGGAATTTTTGAGATTTCCAAGACAGTACGACGGCTGGTACAGCGTCTCCCAGCAGCGGCATTCGAGCTGTCCTGCCTATAGTATCGCAGCGGCCCACAGCGGATCTACCTCGCGCAGTCAATGCGGCTCCTAGTAGGGTCGCCGCCGCCTGCCCTGGAACCGTCGGGTGGATGGGGGGGGCGCCCGCACCGGGTATCGCCGTGGGCGTGCGGCCCTACCCAGGTTCGGGCCCCGACCCCACGGCGCTCAGGGGAGCACGGTCCGCCCCTCCACCTGAAAGGGCCCGCAGCTGTAACCGGCGGCTCGGCCGCGGGCTCCCGCGTCCGACCGCATGCCCATGGGGTCGACAGGCGGGTGCGGGCGCTCCGCCGCCGGGTGGATGGGGAGCCGCAGCGTAGGCCAGTGGTCGATGCCGTCCGCGGCCCCCCGACCGTCCCGGGGGGGGCCGACGGGGCTCCCTGGCCGGGCGGCTGCGCCGACCCCGCCCGCGTCGCCGGCCAAAGGCGCAGCTGCGCCGCCGAGCCGCCAGGCCCGCTCCCGGTAGCAACCGCGTCGGGGGGGCTCGCGCTTTCAGGGCGGTGTCGGGCCAACGGCCGCGCTAGCGGCTCCGCGCTGGCACGCTCCCGCCCTGGCTGATGCGGTCGGGACCTGCGGGCCCCTCGCGCGCGGCCTTCCGGCGGGCGGCTGGGGGCGGGTTGGGGCTCGCGCTCCCGCGAGCCCGAAGGGCGGGCACGCGCTGGGCGGGGAACGCCCGTGCCCCGACACGGGCTGTCCGCCCTCCCGGCCCGATGGACCAGCGCACGCCCGCCCGCCACGCGCGTGCCCCGCCGCCGTCCCAGCAGGGCGCGAGCGTCCCCCTCGAGGCCGACTACGGACGGGCAGGGGTGCGTGGCGCGGCGGCCCAGGCGCGCGTCGGGCGGCAGGGTCCGGTCGGGCGGGGGTCCGGGGAGGCCAACAGGGCCCCCCGTAGGATGGGAGAGGGCCGCGGCGTGCCGCCGGCCCCAGGGTCGGAGCCCGCACGGGCACCCCCGCGCCGTCCGCAGGCCCAGACCGCGCGGAGGGAGGGTTCGGGCCGGGCCGCGCCCGCCCTCGGCCCCGCCGCGTGGCCGGTCACTGTGCTGGCACGCGCGCC     
B       TGTGTTGTATTGTTTTAGTTAAAGGAATAATTCCAGAATTGATTTTAAATATAAACAATTATTACTTATAAACCATTATAGATCTATTTATTGTTCATAATAAGAAGTCTACCATATTAATATTATCAGTCAAATCTGATGAATAAAAAAAAATATAGGGATAATTTTAGATAAACTAAGACAAGTCTGCTTATAAAAATTTCAATATAGCAAGTTTCAAGAAATATTTTAAGTGCTCATTTTATTTTTCAATTGTTTTAAAATAAGTATTATTTAGTTTTCTCTCCTATAGTCTTGCCTTGTAATGTACATCATAATTTTTTATCATCAAACTAAACTTTATATGTTTGTTACCTTGATATCACTATAAAAAGTTATTTCTTAATAAACCTGTTGATAATTATTAGATATTAAATAAATAATATAGAATTTTCGATGGTCGATAATTTTATATTCTAGTGAGCTAACATCTTTAACCTAGTTTATTTTAGAATACACTCTTTATTAAATATCAAAAATAATTAATCTAATTGCTTATATGAGGTTAGTACTTGCCAAGATGTCAGATTAAATTAAATATAATAAGATTTTTTAAAATTTACAAAGCTTTTGATAATATAAACTATAATATGTATAATTTACAACTTAAAGATCAGTATAATAATATATAATATATGTTATATATTTACTAAGTTGATTACAATAGTAGTATTTGTTTGTTAAGCTGATATAATGTTTTAAACAATGTAACTATAATAAATTATTATTTAATCTAAGATTCATCTAATTTACAACAGTTATATTTTTGACTTGATAATTTTAGTTTCTACTCAGAGAATTTAAAATTTTGAAATATTATGTCACTCTTCAAATTTTAATTGTTTAATTTATATCAAATTTAATCAAACTAAACTCTATATTTAGATATAAAAAAGCAGAAAAATAATTTATAGTACTATTAATTATTTGGATATTACTTATTTTATAAAAACTAGATTTAGCGTCCCATTGCAGGTGCCTTTCTTAAGAGTATCTGTGTTATTTACAAGCTAGTCAATTTTAATTTAACTTGACGTGACTCCGTAGACCTCTGGGAGTTGACCATAGTATATATGGCTTATCATCAGAAAAGATACTTCTTTCATATCAATTTTTTCCTGGACCGAGATTGCCTCTCTTCGCTGTATATGTCCTCCAGAAATGTCTAAAACTCTAGCAGGTGGATATAGTCTACTCCCCGGACACATGAATCATGCATCGTTGTAGCGACAATACAGCCCTATCCAGTCATGAAAATTACGGGGATTGGCTTGACATAATTTTCTAATAAAGACCCAGAAGCAGCTGTGAAAGCATGAGTGTATCGCTTTCAGACTAATGGCAATCGAGGAGAAAAAGTGTGTCCAGTTGTGGCATTTTGCCATACAATACACCGTCCGTGATCTTTTCATTGCTCACTACTGTATAACGTCATTAGATGATGCGTTGAGTAACTAAAACGTTAAAAAAACAAAAATCAGCACGATTTGTTTACTAATTCTAGTTGTGAAGCCTGACTCGTACAAGTCTTGACGTGTATTTGTGACAATGTATAGCACTCAACCAAGTTTCAGATAATCCATTCTAATTCAGAGGACTGTGGCTATTTTGGATTATCCAACTGGTGCATACATCTTCCAACAGCGGTATTCCACGCGTCATACGTGGATTTACTACCCACACACATGGTCATTCAGTAATTTAATGCAAGAACCTGAACTATGAAGCAGTCCATGTTAGAACCCAAAACAAAAAATCCAAGACTCAACAGCGTTCAGACCCAATCATGTAACCACACGGGTCCGAGCGATTCAGGGGCTCTATTCCGTATAGTTAGAAAGGTTACAGATTACTTTGTTATGCGTCAAACTTGCCTGTTTGTTACTGGAACACTCAGTACAGAGGCATGGGATCACACAAGATAATCGCTTAGGTCCTGGTACTTCAATTGTGAACGCTGGGGCTCTAGGTGCTTAGTCAGGCGACGGGTAACTACTCCGTAACCGTGCTGTTACTAGACGAATCACTATGTGATAGCGACGCGTCGGACGCCGGGAGGGCCGCGCATCGCGCCCCGTTGTGGGGTAGCCCCCGGTCGCATTACCGCCGGAGCGGACCCCTGCACGCGTCTCATGGTACGGCTCTAAACAAGCCAGTGACCTCCTCTTCGCCCTCTTCCCCACCGTCCGGAGGCGACCACCTTCGCTTGATGCTGTCCTTCGGTAGAGGGGGCGCCCACCACCCCGGCATCCGTCCCTGTGCCAGACCGTCCGTCGCACGACATTTCCCAACTGTCTAGGGTGGTGGGGTTGGAGGGCGACGGCCCACGGCAAGACAGAGCCTTTCCAGAGAAGGAAGCAGAACAGCAGCAGATAGTTCTGGAGACGTCGAGGAAAAGAAGCAGACTCAGTTGAAGGCCACAGACATGAGGCCGAGCCAACCGTCCAGAGCGAGCTGCCACGCCCGGGCGTGTCTTACCGAAGTTGTAATCTATGAGGGATCGACTCCCTGGGCCGGCAGGACTCACTAGTAGAGCACCACAGGGCGTCGTGAACCGGGCTTGTCCTTGGGAATCGAAGCGCAACCGCCGCCACTCCGACAGTGTTATTAAAACGATTCTGATACTTGTCCACGGGCAGATGACGCGCCCCTTTAGTCGGCTTTGCCCGCTGACACGACGACGAATAGCGCAGCGACTAGGCCAGGCGGGGACCTGCGCCCGGGGTATCATAACCAGCTCAGCTAGTCTCGGGGCCCGTCGGGTCTCGAACTCGACTACTGGCCGTGTATAACGGTCTACGCCTAGAAGAGCGGTCTAGAGCGCCACCCGGAATGGTTGAGATTTCCAAGACTGTACGAAGGCTGGTATAGCGGCTCCCAGCAGCGGCATTCGGGCTGTCCTGCCTATAGTATCGCAGCGGCCAACAGAGGATCGGCCTCGCTCACCCTACGTGGTTCCTAGTAGGGTCGCGGCCGCCTGCCCTGCAACCCTCGGGTGGGTGCGGGGGGAGCCCGCACCCGTTATCGCTGTGGGCGAGCGGCCCTACCCGGGTTCGGGCCCCGGCCCCACGGCGGTCAGGGAAGCACGGTCGGCCCCTCCACATGACAGGGCGCGCAGCTGTGACCGACGGCTCGGCCGGGGCCGCCGGCGTGCGACCGTACGCCCATGGTGGCGCCAGGCGGGCGCCGCCGCTGCCGCGCCGGGGGGATGTCGAGCCGCGGCGTAGGCCAGTGGTCGAAGTCGTCCGCGGCCCCCCCACCGGCGCGGGGGGGGCCGAGGGGGCTCCCTGGCCGGGCGACGGCCCCGACCCCGCCCGCGTCGCCGGCGAAACGCGCCGGTGCGCCGCGGCCCGCCCACGCCCGCTCCCGGTAGCAACCGCGTTCGGGGGGCCCGCGCTTTCAGGGCGGCGTCGCCCCCAGGGCGGCGCTAGCGGCTCGGCGATGGCACGCCCCGGCCCTGTCTGACGCGGCCGGGAGCTGCGGGCCGCTCGGGCGCGGCCGCCCGGCGGGCGACTGGCGGCGGGTTGGGGCTCGCGCTCCGGCGAGACCGAAGGGCGGGAACGCGCTCGGTGGGGAACGCCCCTGCCCGGACGCGGGCGGTCAGCCGTCCCGGCCCCGTGGACCGGCGCACGCGGCCCCGCCCCGCGCGTGCCCCGCCGCGGTCCTGTCACGGGGCGAACGTCCCCCTCGAGGCCGATCACCGACGCGCAGGGCGCCGTGGCGCGGCGGCCCAGGCGCGGGTCGCGCGGCAGGGTCCGAACGGGCGGGGGGCCGGGGAGGCCAACAGGCCCGCCCCTAGGATCTGAGGGGGCAGCGGCGTGTCGCCGGCCCCTGGGTCGGAGCCCGGACGGGCACCCCCCCGCCGTCCGCAGGCGCAGACCGCGCGGAGGGAGGGGTCGGGCCCGGCCGCCCCCGCCATCGCCCCCGCCGCCTGGCCGGTCGGTGTGCCGGCGTGGGCGCC     
A       TTTGTTGTATTGTTTTAGTTAAAGGAATAGTTCCAGAAATGATTTTAAATATAAATAATTATTACTTATAAACCATTATAGATCAATTTATTGTTCATAATAAGAAGTCTACCATATTAATATTATCTGTCAAATCATATGAATAAAAAAAAATATAGGGATAATTTGAGATAAACTAAGACAAGTCTGCTTATAAAAATTTCAATATAGCAAGTTTCAAGAAATATTTTAAGTGCTCATTTTAATTTTCATATGTTTTTAATTAAGTATTATTTAGTTTTCTCTCCTATAGTCTTGCCTTGTAATGTACATCATAATTTTTTATCATCAAACTGAACTTTATATGTTTGTTACCTTGATATCACTATAAAAAGTTATTACTTAATAAACCTGTTGATAATTATTAGATTTTAAATAAATAATATAGAATTTTCGATGGTCGATAATTTTATATTCTCATAAGATAACATCTTTAACCTAGTTTATTTTAGAATACACTCTTTATTAAATATCAAAAAAAATTAATCTAATTGCTTATATGTGGTTAGTACATGCCATGATGTCAGATTAAAATAAATATTATAAGATTTTTTCAAAATTACAATGCTTTTGATAATATAAACTATACTATGTATAATTTACAACTTAAAGATCAGTATAATAATATATATTATATGTTATATATTAACTAAGTTGATTACAAAAGAAGTTTTTGTTTGTTAAGCTGATATAATGTGGTAAACAATGTAACTATAATATATTATTATTTAATCTGAGATACATCTAATTTACAACAGTTATATTTTTGACTTGATAATTTTAGTTTCTACTCAGAGTATTTAAAATTTTGAGATTTTATTTCACTCTTCAACTTTTAATTGTTTAATTAATATCACATTTAATCAATCTAAACTCTATATTTAGATTTAAAAAAGCAGAAAAATAATTTATAGTTCTATTAATTATTTGGATATTACTTATTTTTAAAAAACTAGATTTAGCGTCCCATTGCAGGTGCCTGGCTTAAGAAAATCTGTGTTATTTACAAGCTAGTCAATTTTAATTTAACTTAACGTGACTCGGTAGGCCTCTGGGAGTTAACCGTAGTTTATATGACTAATCACCAGAAAAGATACAACTTTCATATCAATTATATCCTTGACCGAGATTGCCTCTCTTCACTGTATATGCCATCCAGAAATGTCTAAAACTATAGCAGGTGAATATAGGATACTCCCCGGACACAAGAAACGTGCATAGTTGTAGCGACAATACAGCCCTAGCCAGTCATGAAAATTACGGGGATTGGCTTGACATAATTGGCTAATAAAGCCCCTGACCCAGCTGTGAAAGCATGAGTGTATCGCTTTCAGACTTATGGCAATCGAGCTGAAAAAGTGCGTCCAGGTGTGGCATTTTGCCATACAATCCACCGTCCGTAATCTTTTCATTGCTTCCTACTGTATTACGTCATTAGATGATGTGTTGAGTAACTAAAACGCTAAAAAAACAAAAATCATCACGATTTGTTTACTAATTCTAGTTGTGCAGCCTGATCCGTACGAGACTTGCCGCGTATTGGTGACAATGTATAGCTCACAACCAAGTTCCACACATGCCTTTCTAATTCAGAGGACTGTTGCTATCTTGGATTATCCAACTGTTGCGTCCACCTTCCAACAGCGGTATTCCACGCGTGATACGTGGTTTGACTACCCACACAAATGATCATTGAGTAATTTACTGCTCCAACCTGGAATATGAAGCAGTCCATGTTAAAACCCAGAACAAAAAATCCTAAACTCAACAGCGATCATATCCAATCATGTAACCACACGGGTCCGAGCGATTCAGGGGCTCTATTCCGTATAGTTAGCATGGTTATAGATTACTTTGTTATGCGTGAACCTTGCCGGTTTGTTACTGGAACACTCAGTAGAGAGGCAAGGGATAACACAAGATAAGCCCTTTGGGGATGGTACTTCAATTGTGAACAATGGGGCTCTAGGTGATTAGTCAGGCAACGGGTAACTATTCCGTAAGCGTCCTGTTACTAGACGAATCAATATCTGGTAGCGCCGGGTCGGACTCCGGGAGGGCCGCATATCCACCTCCGTTTTGAGGTGGCCCCCGGTCGCATTACCGCCGGAGAGGACCCCTGGACGCGTCTCATGGTACCACTCTAAACAAGCCAGTGACCTCCTATTCGCCCTCTTCCCCACCGTCCGGAGAGGGCAAATTTCGCGTGATGCTGTCCATCGGTAGAGGGCGCGCCCACCACCGTCCCTTCCGTCCCTGTGCCAGACCGTCTGTCGCACGACATTTCCCAACTGACGAGGATGGTGGGGTTGGAGGGCGACGGCGCACGGCAAGACCGAGCCTTTCCCGAGAAGGGAGGAGAACAGCAGGAGACAATTCTGGAGGTGGCGAGGAAAAGGAGCCGACTCAGTTGAAGGCCACAAACATCAGCGCGAGCCAACCGTCCAGAGCGAGGTGCCACGCACGGGCGTATCTTACGAAAGTTGTCATCTATGAGGGATGGACTCCCTGCGCCGGCAGGACTCACTAGTAGGGCACCACAGGGTGTCGGGTACCGGGTTTGTCCTTGGGAATCGAAGCGCAACCCCCGCCATTCCGACAGTGTTAATAAAACGTTTCTGCTACTGGTCCAGGGGTAGATGACGCGCTGCTCTTTTCGACTTTGGCTGTGGACACGACGACGAGTAACGCACCGTCTAAGCCAGGAGCGGACCTGATCCCGGCGCATCATAACCAGCTGATCTTGTCGCGGGGCCCGTCGGGGCTCGAACACGACTACTGGCCGTCTAAAACGGTCTACGCCTAGAAGAGCGGTCTAAAGCGCCGCCCGGAATGTTTGAGATTTGCAAGACTGTACGAGGGCTGGTAGAGCGGCTCCGAGCAGCGGCATTCGGGCTGTCCTGCCTATAGTATCGCAGCGGCCCGCAGAGGATCTTCCTCGCCCACACTACGCGGGTCCTAGTACGCTCGCGGCCGCCTCCCCTGGAGCCGTCGGCTGGATGGGGGGGGAGGTCGCACCCGGTATCGCGGTCGGCGAGCGCCCCTACCCGGGTTGGGGCCCCGGCCCCACGGCGCTCAGGGAAGCACCGTCCGCCCCTCCACGTGCAAGGGCCCGCAGCTGTGACCGACGCGTCGGTCGCGGCCTCCGGCGGCCGACCGGATCCCCATGGTGGCGCCAGGCGGGTGCTGGCGCTGCCCCGCCGGGCGGATGTGGAGCCGCGGCGTAGGCCAGTGGTCGATGTCGTCCGCGCACCCCCCACCGGCGCGGGGGGGTCCGAGGGGGCTCCCTGGCCGGGCGACGGCCCCGACCCCTCCCGCGTCGGCGGCCAAAACCGCAGGTGCGCCGCGGCCCGGCCACGCCCGCTCCCGGTAGCAACGGCGTCGGGGGGGCCCGCGCTTTCAGGGCGGCGTCGCGCCCAAGGCGGCGCTAGCGGCTCCGCGGTGGTACGCCCCGCCCCTGGCTGAGGCGGCCGGGACCTGCGGGCCCCTCGGGCGCCGCCCTCCGGCGGGCGGCTGGGGGCGGGTTGGGGCTCGCGCTCCGGCGAGACCGAAGGGCCGGAACGCGCTGGGCGAGGAACCCCCGCGCCCTGACGCAGGATGTGTGCCGTCCCGGCCCGGTGGACCTGCGCACGCCTCCCCGCCTCGCGCGTGCCCCGCCGCGGTCCCAACAGGGCGCGACCGTCCCCCTCGAGGCCGATTACCGACTGGCAGGGCGTCGTCGCGGGGCGGCCCAGGCGCGGGTCCCGCGGCAGCGTCCGCACGGGCGGGGGGCCGGGGAGGCCAACAGGCCCCCCCGTAGAATGTGAGTGGGCCGCGGCGTGCCGGCGGCCCCCGGGTCGGCGCCCGTACGGGCACCCCCTCGCCGGCCGCAGGCCCAGACCGCGCGGAGGGAGGGCTCGGGCCCGGCCGCGCCCGCCATCGGCCCCGCCGCCTGGCCGGTCGCTGTGCGGGCAGGCGCGCC     
