# Supplementary material for: A simple method for data partitioning based on relative evolutionary rates
Source: PeerJ. 2018 Aug 28;6:e5498. doi: 10.7717/peerj.5498 (PMC6118207; doi:10.7717/peerj.5498)
Supplement: Data S1 — The datasets are provided in the PHYLIP format. [file peerj-06-5498-s002.zip › DataS2/AS8-8.phy]

17  4000
out     TTTTCTTTAAAAAACTTATAATTTAATTTTTTATGAACTTACTAAAGGATTCTCAATTTTTTATATGATATAGTGCTCCATAATGAAGTAAAAAATATTACCTATAGTAAGAAAAAAGACTAAACAATTAAGATGATTGCAATAGTCAAACAGCTTTACTTTATAGTATTCCTCTGATATTTTTATCTAAATTAATATAGGAAAAATTAAATTTACGAGAATTTTTCTATCACTAATCTCACATTACTAACACCAATTAAATCAAATATGATACCATATACTCAACTGAATGCGCTTTTTTTTTGATTATTAATATCAAACAAACAGTTATAATTGGACTTTGTCTTAACTTCCTTAATAATTTAATCATGAGGGTTGTTTCCACATGTGTTTCTAAAGTTTTAAACATATTCAGTAAATTTAATCTAAATATTATATAGAAAATTTATTTAATTATAATCAGAATATAAATCAACGTATTATATATCTAGATTCTTTAAATAAAACAATATCTTGAATAATCTTATATGAATCTTTAATAATCACAAACATTTACTATATTTTAATAGATGTATAGATTTTAACCAAATGATGGGATTCTACAGTAAATATTACTTTAGTATTTTTATTAAATAGAATTGTTATAACTATTTATTTAAAAACCTGAAATCAAATTAAATGTTATAACTTCGTTACTAATTTATTTTTGTTAAGTAATAAAAATTGAGACCTCAATAATTACTTAAAATCGGTATGTGCTATAATATTATGTTCAAATCTTTAAATAACTTAATTGGTTTACTTGAAATTGTTTATTGATTAATATGTTAAATATAGTCCTTAGTGTCTAATATTGAAAAAGCCCTTGAAAAACTTTCATAGTTCTTTTGTTAAAACATAAGCCAGTTAAAAACAACTAAAATTTATATTATAATTAAAAATATTAACACTATCTTAGCAGTTATTTCGAATAGTCTACTTATTGTTAAAATATTTGTGGAGGAATAAAGTCAGGGTTAACACTCGGGGCAGACATTATGCGTGCTCACGCTAGGCGCAGTCAAGTACTCTCAATAGAGCTGTTTTCAATAAAAAGAACCGCTTGTTCGATTTAAACAACGGGCATATCTGTTAAATCAATTCTAGACCCCAACATATCGGATTTGTGTGAAACTTTCTCTTATATCTAAAGCCGGCTATGGGGGCGTGACTCCTAACTTCCTCTTGGTAACATATCTAACCGTCCCTAACTATACATTCTTCATCTGAAGGTTGGTTTGATTACTGCTAACCTCTATTCCATCAAAAGACCACGCTTCCTGTCTACGGCGGTTATAACAGACTCGGAACCAATATGGGATCAATCTGAAGTTCATAAGTGCCTAACTATCACCTCCCTTCTTCTAGTGGCTATACCCTTATTTAGTGGAGTGAAAGTTGACAGCCTGTGTACATTCGAGTCATGGCGGAAGGTTCGCGTGTCACGGCAACGTCCAGCCCTGGCCTTTATGTTCTCAAGCTCTAGGTTACGCTTCAGATCCGCGCAGGGAACTATCAATACTCAGTCCGAGCGCATTGTTCTTAGTCCTTTGGGTTCTTTATAGCAGTCATTTCGTAAAGTTTCAAAATTAGAGTTTCCCTTCTAGACAACTCATTCTTTGTTGTTTATGATTTCGAGAGTAATCAAGCTCATGTTAACCGATCTGAACAACAGTCTCGTCGGTTGGTTCTTCAGGCATATGATACGCAGAGATCCAGTAAGTCGCAATTCCTTCCCGCTAAATTATAATTTGCGGTGCGCCCTATTTCCTCAACATCTTCGGTCCGTACCCGTTATAGTACTTTTCCTGTCTCGAAATTACTCGTATGTTAATTCTACGTCGTGTAAAGCGATCGCTATCCATCACTAATTGTAGCTCTACTAGAGAGTGCTGTCACGGACGTAGAATAATTCGACTTACAACTCGGGATAATTCTGACGCCCTACATGGTGTTGTGCTAGAGTATCTATCGCCCAACTATCTAGACCCGCGACATGTCCCGACGCTACAATCAGACGAAGCCAGGGGTACCCCTTGAGGTGTCCACGATTACTGTCCAGGTGGCAATATGGCCGCTTTCCGATGTCCGGGGACGCACCGACGGTATCTAGAGTGGTGCTCCCGACCCGATCGCCATCATGCGGCATAGTTGCGCAGCGAATTAGGCCTAAGGCCTTTCAATATCCCCCGAATAGCGCGCGGCTGCAGGCATTAAAATGCACCAACTCGAGTGGCGTATCAGCGAGGTGCGAAGGGCGCGAGAGCGCACTCTATGGCCCTTACACCGGCAGTCCGCCGACACTCAAGCACTCCAACAGATCCTCGGGATGCACCGACGTTCGCCCCAGTGGTTAGTGGCTCGGGAGCGCCTGGGACTCTACCGGCCGAAAAGCCTAACGGGAGCGTTTGGCCCCTGCCACCGGCGCCCTAGTGAAGCCCCGACGTCCCATGCTGGCGGAATGTGGGTGAACACTAATTTCATTTCGTAGCTTGGAAAGGGCACCGGGGTTCAGTTTCCTGGCTAGGCGCTTCAGCACCGGCTGTACGGCTCGCCCGGACTTGTTATTGTAGTTGCAGGGCGGGGCACCTTAGGCACGCACTTAACCTGGACACTGACCGCTTGAGCGAGGAGCAGCTGACGCCAAGGGGATCTGCTCTGCGGAGGACGACGCGTGGTTTGCACAAAGCACTGCTACACGAGAGATTTTGAGGGCCCTGGGCCCAGTCTCTGGAGGGCGTCCCAGGCCCTCTATCGGACTGCAGGCTTCACCTAGGCTGTGCAGCGGACGTCACGAGATGGACCGTGGATCCCCGACCACTGCCTATCTTGTTTCAGGGGTTATAGGCCCTCAAACATTTTCTCATGCACCAACATTTGGATCCAGTCGCGTCCGTAGGTCTGTCGCTCATAGGCCAGCTACTCTGAATGGGGGTACCCCTGCCTTGTGGGGGTTCCACGGGGCACCGGGGCCCGACCCATGACGCGGCGATTGCTCCCGGCCGTGCGACATCGCCGCGGGGCCTGACCGCCCCTGGCAGACCGACTGCAGAGACGCCCCCCCCGGGCGCGGGCCGGCGCGGCACCGACGCCTCCGGTCCACCCAGCCCGCGCGCCCCTCTGGCCAGCCTGTCGAGGCGCCCGGAGTCGGGGCCGAGGCAGCCCCGGCGGCTAGCGCAATGATCATGGGTTCTCGCCGAGAAGCCCCGCGGGCGCACGGCCCACTCCGAGCCCTCGCGACCATCCACCCTATCACCATGGCCCCCCCCGGCGGAGCCAGGCTGGCGACGGGGGGACAGCCGCGACGCGGGGGAGCAGTCAGGCCGCCGCCTAACCCGACAGGAGCGCGAGCAGGGCGGCCCGTAGGGGAGAGAGGGGCACCCTGAAACTGGCCGCCCGGCGGGGCGACCTCGATGCCAGCGGACCCGGTTCCCCCCGGGCGGTTTAGAGCCGAGTACCGGGGCGCCGTCGGCCGTGGGGGCCACGGGGACGCCCGGGGACGGCTGGCCGGGGCGGAAGCCCGCGGCATCCGGGCCCGGCACTCGGGCTGGAGCGTCGCCCGCAACCCTCCCCCGGCAGGGTCCGGCCCCTGCCAGCGCCGGACAATCCGGGCCGGGGGCCAGGTCGCCGCCGGCTGCGCCTCCCCCCTCTGAGTCGGCTGTCCCCTCCGAGCGCGGCAGCCACGTCCGGCGCGGCGAAGCTCGGGGCGGTGACACCCGCGAGCTCACCAGCCCGGGTCACAGGACGCGGGGCCACAGATCGTCCAGCGCCTCCGTGTTCCGGGTGCGGGTGCGGGCTTGCGGCCTCGCGGCGACGGGGCCCCCTTCGGCGCCGCGACGCGGCGGCGTACCGCGCGCCCTCCAGCCGGCGGGGGGGGTGCCCGCCCCCTGGGACGCCCGGCGCAGGGCGCGGCTGGACGTCCGAGGAAGGGTGGCGGGCGCCGAAGGGGAGCCACACCACC     
P       TTTTCATTAAAAAACTTATAATTAAATTTTTTAAGAAATTACTAAAGGATAATCAATTTTTTATATGATATAGTGTTCCATAATGAAGTAAAAAATATTACCTATAGTAAGAAAAAAGACTAAAAGATTAAGATGATTGCAATAGTCAAACAGCTTTACTTTATAGTATTCGTTTGAGATTTTTTTCTAAATTAATATAGGAAAAATTAAATTTACAAGAATTTTTCTATCATTTATCTCGCATTACTAACACCAATTAAATCAAATATGATACCATATACACAACTGAATGCGCTTTTTTTTTGAATATTATTTTCAAACAAACAGTTATAATTGGAATTTGTCTTAACTTCCATAATAATTTAATCATGAGGGTTCTTTCCACAAGTGTTTCTAAAGTTTTAAACATATTCAGTAAATTTTATATAAATTTGATATAGAAAATTTATTTAATACTAATCAGAATATAAATCAACGTACTATATATCTTGAATCTTTAAATTAAACTATATCTTGAATAATCTTATTTTAATCTTTAATAATCACAAACTTATACTCTATTCTAATAGATGAATAGATTTTAACCAAATGATGGGATTCTACAGTAAATAGTACTATAGTATTTTTATTATATAGAATTGTTCTAACTATTAATTTAAAAACTAGAAATCAAATTAAATGATATAACTTCGTTACTAATTTATTGTTGTGAAGTAATAAACATTGAGACCTCAATAATTACTTAAAATCGGTATGTGCTATAATATTATGTTCAAATCTTTACATAACTTAATTGGTTTTCTTGAAAATTTTTATTGATTAATATGTTAAATATAGTACTTAGTGTCTATTATTGAAAATGCCCTTGAAAAACTTTAATAGTTCTTTTGTTAAAACATAAGCCAGTTAAAAACAAATAAAATTTATATTATTATTAAAAATATATACACTAGCTTAGAAGTTATTTCTAATAGTCTATTTATCGTTAAAATATTTCCGGAGGAATAAAGTCAGGGTTGAAACTCGCGGCAGACATTATGCGTGCTGACTCTAGGCGCAGTCAAGTACACTCAATAGAACTGTAATCAATAACGAGAACCGCTTGTTCGATTTTAACAACGGCAAAATCTGTTATATCAATTCCAGACCCCAACATATCGCAGTTGTGTGAAACTTTCTCTTATATCTAAAGCCGGCTATGGGGGCGTGTCTGGTTACTTCCACTGGGTAAAATATCTTACCGTCCTTAACAATACATTCTTCATCTGATGGTAGGATTGATTACTGCTAACCTCTATTCCATTAAAATACCACGCTTCCTGTCTACGGCCGTTATAACAGACTCGGAACAAATAAAGGATCAATTTGTCGTCCATAAGAGCATAAGTATCACCTCCCTTCTTCTAGTGAGTATACCCTTATTTAGTGGAGTGAAAGTTGACAGCCTGTGTACTTTCGAGTCATGCCGGAAGGTACGCGTCTCTCGGCAACGTCCAGCCCTGGCCTTTATGTTCTGAGGCTCAGGGTTACGCCTCAGATCCGCACAGGGAACTATCTATACTCAATCCGTGCGCGTTGTTCTAAGTTCTATGAGTTCTTTATAGGAATCATGTCGTAAATTTTCAAAATTTATGTTTCCCTTTTAGACAACTCATTCTTTGTTGTGTATGATTTCGAGAGTATTGAAGCTCACGTATACTGATCTGAACAACACTCTCGTCGGTTGGTTCTACAGGCAAAAGATACGCAGAGTTCCAGTATATCGCAATTCCTTCACGCTAAATTATAATTTACGGCGCTCCCTAGTTCCTCAACATCTTATGTACGTACCCGTTATAGTACTCTTCCTAGCTCGAAATTACTCGTATGTTAATTCTACGTCGTGTAATGCGATCGATATCCATCACTTATTGTACCACTACTAGACAGTGCTGTCACGGACATAGAATAATTCGTCTTACAATTCGGGATAATTCTGACGCCCTACATGGCGTTGTGCTAGAGTATCTATCGCCCAACTATCCAGACCCGCGACCTGTCCACACGCTACACTCAGACGAAGCCATGGGTACCCTTTGAGGTGTCGGCGATTACTGTCCACGCGGCAATATGGCCGCTTTCCGATGTCCGGGGCAGCACCGACGGTATCTAGGGTTATGCCCCCGACCCCATCGCCATCGTTCCGCACAGCTGCACAGTGTGTTAGGCCTAGGGCTTTTCGAGATCCCCCGGATAGCGCGCGGCTGCGGGCATTAACATGCACCAACTCGAGTGGCCTATCCGCGAGGGGCGAAGGGCGCGAAAGCGCACTCTATGGACCTTACACCGGCAGCCCACCGACACTCAAGCCCTCCAACAGAGCCACGTGGTGCACCCACGTTCGCCCCAGTCGCTCTTGGCTCGGGAGCGCCTGGGCCTGTACTCGCCGAAAAGCCTAACGGGAGCGTTCGGCCCCTGCCACCGGCGGCCGCGAGTAGGCCAGACGTCCCATGCTGGTGGAATGTGGGTGAACACTGATATCATTTCGTAGCCTGGAAAGGGCACCGGGTTTCCGTTTCCTGGCTAGGCGCTTCAGTTCGAGCTGTACCGCTCGCACTGCCATCTGATTGTAGTGGCAGGGCGGAGAACCTTAGGGCCCCTCTTAACCTGGACACTGACCGCTTGAGCGAGGAGCCGCAGACGCTAAGGGGATCTGCTCTGCGGAGGACGCCGCGCGGTTTGCCCAAAGCACTGCTACAGGAGAGATTTTGATGTCCCTGGGCCCCGTCTGTGGATGGCGTCCAAGGCCCTCTATCGGACTTCAGGTTTCCCCTAGGCTGCGCTGTGGACGTCCCGAGATGGACCCTGGATCCCCGAGCACCTCCTATCTTGTTTCGAGGGATGTAGTTCCGGAAACATTTTCTCGTGCACCAACAGTTGGAGCCAGTCGCGTCTGTAGGTCTGTCGCTCATAGGCCAGCTGCTCTGAATGGGGGTACGTCTGTCTTATGGGGCTTACACTGGCCACCTCGGCCCGACCCATGGCGCCGCGGTTGCTGCCGGGCGTGCGACATCGCCGCGCCGCCTGACCGTCCCTGGCAGACCGACTGCAGAGACGCCCCCCCGGGCCGCGGGCCGGCGCGGCGCCTACGCCCCCCGTCCACCCCGCCCGTGCGCCCCTCTGGCCCGCCTGTCCAGGCGCCAGGAGTCGGGGCCGTGCCTGCCCCGGCGGCTAGCGCAATGACCATGGGGTCCCGCCGAGAAGCCCCGGGGGCCCACGGCGCACTCCAAGCCCTCCCGACGATCCACCCTCTCACCTCGGCCGCGCCGGGCGGAGGCACGCGGGCGACGGGAGGACAGCCCCGACGCGGGGGAGCAGTCAGGCCGCCGCCTAACCCGAGAGGAGCGCGAGCACGGCAGCCAGTAGGGGAGAGAGGGGCACCCTGACACCGGCCGCCCGGCGGGGCGACGTCGAGGCCAGCGGACCCGGTTCCCCCCGGGCGGTTTCGACCCGAGTACCGGGGCGCCGCCGGTCGTGGCGGCGACGGGGACGCCCGTGGACGGCTGGCCGGGGCGGGAGCCCGCTGCCTCCGGGCCCGGCAGTCGGGCTAGATCGTCGCCCGCAAGCCTCCCCCGGCCGGGTCCGGGCCGTGCCAGCTCCGGACAATCCCGGCGTGCGCCCAGGTCGCCGCCGGAACGGCCTCCCCCCTCTGAGTCGGCTGTCCCCTCCCAGCGCGGCAGCCACGTCCGGTGCGGCGAAGGTCGGGGCGGTGACAACCGCGAGCGCACCGGCCCGGGTCACAGGGCGCGGGGCCGCAGATCGTCCGGCGGCGCCCTGTTACGGGTGCGGGTGCGGGCCTGCGGCCTCGCGGCGACGGCGCCCGCTTCGGCGCCGCGACAGGGCGGCGTACCGCGCCTCATCCAGCCGGCGGGGGGGGGGCCCGCCCGCTGGGACGCCCGGGGTACGGCGCGGCGGGACGTCCGCGGAAGGTTGGCGCGGGCCCAAGGGGACCCAGACCACC     
O       TTTTCCTTAATAAACTTATAATTTAATTTTTTAATAAATTACTAAAGGATACTCAATTTTTTATATGATATAGTGATCCATAATGAAGTAAAAAATATTACCTATAGTAAGAAAAAAGACTAAATAATGAAGATGAATGCAATAGTCAAACAGCTTTACTTTATAGTATTCCTTTGACATTTTTATCTAAATTAATATAGGAAAAAATAAATTTACCAGAATTTTTCTATCAGTCATCTCGCATTACTAACACCAATTAAATCAAATATGATTCCATATACGCAACTGAATGCGCTTTATTTTTGAATATTATTATCAAACAAAAAGTTATAATTGGACTTTGTCTAATCTTCCATAATAATTTGATCATGAGGGTTCTTTCCACACGTGTTTCTAAAGTTATTAACATATTCAGTAAATTTTATATAATTTTTATATAGAAAATTTATTTAATTCTAATCAGAATTTAAATCAACGTATTATATATCTTGATTCTTTAAATTAAACAATATCTTGAATGATCTTATTTTAATCTTTAATAATCACAAACATATACTATATTCTAATAGATGTTTAGATTTTAACCAAATGATGGGATTATACAGTAAATATGTCTTTAGTATTTTTATTAAATAGAATTGTTATAACTATTAATTTAAAAACCTGATAACAAATTAAATGCTATAACTTCGTTACTAATTTATTATTGAAAAGTAAAAAAAATTGAGACCAAAATAATTACTTAAAATCGGTATGTGCTATAATGTTATGTTCAAATCTTTATATAACTTAATTGGTTTGCTTGAAATTTTTTATTGATTAATATGTAAAATATAGTACTTAGTGTCTATTATTGAATAAGCCCTTGAAAAACTTTAATAGTTCTTTTGTTAAAACTAAAGCCAGTTAAAAACAACTAAAATTTATATTATAATTAAAAATATTTACGCTATCTTAGAAGTTATTTCAAATAGTCTATTTATTGTTAAATTTTTTACGGAGGAATAAAGTCAGGGTCGATACTCGCGGCAGACATTAGGCGTGCTTACTCTAGGCGCAGTCAAGTACACTCTATAAAAGTGTTATCAATAAATAGAACCGCTTGTTCGATTTTAACAACGGCGAAATCTGTTAAACCAATTCCAGACCCCAACATATCGCAGTTGTGTGACATTTTCTCTTATATCGACAGCCGGCTATGGGGTCGTGGCTGCTAACTACCGCTTGGTATGTTATCTAACCGTCCTTAACTATACATTCTTCAACAGAAGGTAGAATTGAGTACTTCTTACCTCAATACCATCAAAAGACCACGCTTCCTGTCTACGGCTGTTATAACAGACTCGGAACCAATAAGGGATCATTTTGCAGTCCATAAGTGAATAATTATCACCTCCCTTCTTCTAGTGGATATACCCTTATTTAGTGGTGTGAAAGTTGCCAGCCTGTGTACTTTCGAGTCATGGCGGAAGGTTTGCGTATCACGGCTACGTCCAGCCCTGGCCTTTATGTTCTATGGCTCTTGGTTACGCCTCAGATCCGCGCAGGGAACTATCGATACTCAGTCCGAGAGCGCTGTTCTTAGTCCTATGAGTTCTTTATAGGAATCATGTCGTAAATTTTCAAAATTGTGGTTTCCCATAAAGACAACTCATTCTTTGCTGTTTATGATTTCGAGAATATTAAAGTTCATGTATACTGATCTGAACAACAATCTCGTCGGTTGGTTATACAGGCATAAGATACGCAGAGATCCAGTAGATCGCAATTCCTTCACGCTAAATTAGAATTTACGGGGCACCCTAATTCCTCAACATCTTGTGTACGTACCCGTAATAGTACTTTTCCTATCTCGAAATTACTCGTATGTTAATTCTACGTCGTGTAAAGCGATCGATATGCATCACTAATTGAACCTCTACTAGATAGTGCTGTCACGGACTTAGAATATTTCGTCTTACAACTCGGGATAATTCTGACGCCCTACATGGAGTTGTGCTAGAGTATCTATCGCCCAACCATCGAGATCCGCGACGTGTCCAGACGCTACAGTCAGACGAATCCACGGGTACCCTTTTAGGTGTCCACGATTACTTTCCAAGCGGCAATATGGCCGCTTTCCCATGTCCGGGGTAGCACATACGGAATCTAGTGTACTGCACCCGACCCCATCGCCATGGTGCCGCATAGTTGCTCAGAGGACTCGGCCTAGGGCTTTTCAATATCCCCCGGATAGAGCGCGCCTGCTGGCGTTAACATGCACCAACTCGAGTGGCATATCAGCCAGGAGCGAAGGGCTCTAATGCGCACTCGATGGGCCTTACACCGGCAGCCCACCGACACTCAAGCTCTCCAATAGATCCCCGTGTTGCACCCACGTTCGCCCCAGTGGCTCGTGGCTCGGGAACGCCTGGGACTATACTAGCCGAAACGCCTAACGGGACCGTTCGGCCCCTGCCACCGGCGCCGTAGAGAAGGCCAGACGTCCCATGCAGGCGGTATGTGGGTGAACACTAATATCATTTGGTAGCATGGAAAGGGCACCGGGGTTCCGTTTCCTGGCTAGGCGCTTCAGTGCGGGCTGTACGGGTTGCCCTGCCCTATTATTGTAGTAGCAAGGCGGCGACCCTTAGGGCCACGCTTAACCTGGACACTGACCGCTTGAACAAGGAGCCGCGGACGCTAAGGGGATCTGCCCTGCGGAGGACGACGCGTGGTTTGCCCAAAGCACTGCTACAGGAGAGAGTTTGATGGCCCAGGGCCCAGTCTGTTGATTGCGTCCAAGGCCCTCTATAGGACTTCAGGCTTCCCCTAGGCTGCGCAGCGGACGTCACGAGATGGAACTTGGATCCCCGCGCACTGCCTAGCTAGTTTCCGGGGTTTTAGTTCCTCAAACATTTTCTCATGCACCAACATTTGGAACCAGTCGCGTCCGCAGGTCTGTCACTCATAGGGCAGCTACTGTGAATGGGGGTACATCGGCCTGATGGGGGTTACACCCGCCACTTGGTCCCGACCCATGACGCGCCGGTTGCTGCCGCGCGTGCGGCATCGCCCCGCCGCCTGACCGGGCCTGGCAAACCGACCGCAGAGGCGCCCCCCCTGGGCGCGGGCGGGCGCGGCACCGACGCCCCCCGTCCCCCCGGCCCGCGCGCCTCTCTGGCCAGCCTGTCGAGGCGCGAGGAATCGGGGCGGTGTCCGCCCCGGCGGCTAGCGCAATGAGCATGGGGTCCCGCCGAGAAGCCCCGCCGGCGCGCGGCGCACGCCAAGCCCTCCGGACCATCGACCCTCTCACCATCGGCGCCCCGGGCGGAGCCACGCGGTCGAAGCGAGGACAGTCGCGACCCGGGGGAGCAGTCAGGCCGCGGCCTAACCCGACAGGACCGCGAGCACGGCAGCCCGTAGGGGAGAGAGGGGCACCGTGACACCGCCCGCCCGGCGGGGCGACCTCGAAGCCAGCGGACCCGGCAGCCCACCGGCGGTTTGGACGGGACTACCGGGGCGCCGCCGGCCGTGGGGGCCACGGGGGCGCCCGGGGCCGGCTTGCCGGGGCGGAAGGCTGCGGCATCCGGGCCCGGCACTGGGGCTCGAGCGTCGCCCGCAACCCTCCCCCGGCAGGGTCCGGCCGCTGCCAGCGGCGTACAATCCGGGCGGGCGACCCGGTCGCCGCCGGATGGGCCTCGCCCCCCTGAGTCGGCTGTCCCCTATTAGCGCGGCAGCCACGTCCGGCGCGGCGAAGGTCGGGGCGGTGACCACCGCGAGCGCCCCAGGCCGGGTCACAGGCGGCGGGGCCACAGATCGTGCAGCGCCCCCGTGTTTAGGGGGCGGGTGCGGGCTTGCCGCCTCGCGACGACGGCGCTCGCTTGGGTGCCGCGAGCGGGCGGCGTCCCGCGCGGCGTCCAGGCCGCGGGGGCGAGGCCCGCCCGCTGGGAGGCCCGGGGTACGGCGCGGCCGGACGTCAGGCGAGGGTTGGCGAGAGCCCAAGAGGAGCCAAAGGACC     
N       TTTTCTTTAATAAACTTATAATTTAATTCTTTATTAACTTACTAAAGGATACTCAATTTTTTATATGATATAGTGATCCATAATGAAGTCAAAAATATTACCTATAATAAGAAAAAAGACTAAATTATTAAGATGAATGCAATAGTCAAACAGCTTTACTTTATAGTATTCCTTTGAAATTTTTATCTAAATTAATATAGGAAAAAATAAATTTACAAGAATTTTTCTAACAGTCATCTCTCATTACTAACGCCAATTAAATCAAATATGATTCCATATACTCAACTGAATGCGCTTTTTTTTTGAGTATTATTATCAAACAAAGAGTTATAATTGGATTTTGTCTTAACTTCCTTAATAATTTAATCAGGAGGGTTTTTTCCACAAGTGTTTCTAAAGTTTTCAACATATTCAGTAAATTTTATTTAATTTTGATATAGGAAATTTATTTAATACTAATCAGAATATAAATCAACGTAATATATATCTAGAATCTTTAAATAAAGCAATATCTTGAATTATCTTATTTTAATCTTTAATAATCACAAACTTCTACTATATTATAATAGATGCATAGATTTTAACCAAATGATGGGATTATACAGTAAATAACACTATAGTATTTTTATTGAATAGAATTGTTATAACTATTTCTTTAAAAACAGGAAATCAAATTAAATGGTATAACTTCGTTACTAATTTATTATTGATAAGTAATAAAAATTGAGACCTCAATAATTACTTAAAATCGGTATGTGCTATAATATTATGTTCAAATCTTTAAATAACTTAATTGGTTTACTTGAAAATTTTTATTGATTAATATGTAAAATATTGTACTTAGTGTCTAATATTGAAGATGCCCTTGAAAAACTTTTATAGTTCTTTTGTTAAAACTTAAGCCAGTTAAAAACAACTAAAATTTATATTATTATTAAAAATATATACTCTATCTTAGAAGTTATTTCGAATAGTCTAATTATTGTTAAAATATTTATGGAGGAATAGAGTCAGGGTGGACACTCGCGGCAGACATTGCGCGTGCTTACTCTAGGCGCAGTCATGTACACTCCATAGAACTGTTATCAACAGACAGAACCGCTAGTACGATTTGAAAAACGGGGAAATCTGTTAAATCAATTGCAGTCCCCAACATATCGCATTTGTGTGTAAATTTCTCTTATATCTACAGCCGGCTATGGGGCCGTGTCTGTTTACTTCCTCTTGGTATAATATCTAACCGTCCCTAACAATACATTCTTCAACGGATGGTAGCGTTGATTACTACTGACCTCTATACCATAAAAAAACCACGCTTCCTGTCTTCGGCCGTTATATCAGACTCGGAACAAATACGGGATCAATTTTTAGTCCATAAGTGCCTAATTATCACCTCCCTTCTTCTAGTGGATATACCCTTATTTAGTGGAGTGAAAGTTGTCAGCCTGTGTACTTTCGAGTCATGGCGGAAGGTTGGCGTGTCTCGGCAACGTCCAGCCCTGGCCTTTATGTTCTGAGGCTCCAGGTTACGCTTCAGATCCGCACTGGGAACTATCAATACTCAGTCCCCGCGCATTGTTCTAAGTGCTATGAGTTATTTATAGAACTAATTTCGTAAAGTTTCAAAATTCCTGTTTCCCCTTAAGACAACTCATGCTTTGATGTATATGATTTCGAGAGAAATCATGCTCATGTATACTGATCTGAAAAACCGTCTCGTCGGTTGGTTGTTCAGGCATAGGATACGCAGAGATCCAGTAGGTCGCAATTCCTTCACGCTAAATTATAATTTTCGGTGCACCTTAGTTCCTCAACATCTTGGGTACGTACCCGTCATAGTACTTTTCCTGTCTCGAAATTACACGTATGATAATTCTACGTCGTGTAAAGCGAGCGATATCCATCACTAATTGTAGCTCTACTAGATAGTGCTGTCACGTACATAGAATAATTCGACTTACAAATCGGGATAATTCTGACGCCCTACATGGTGTTGTACTAGAGTATCTATCGCCCAACTATCGAGAACCGCGACATGTCCCGACGCTACATTCAGACGAACCCAAGGGTACCCTTTGAGGTGTCCACGATTACTGTCCATGCGGCAATATGGCCGCTTTCCCATGTACGGGGAAGCCCCGACGGTATCTAGCGTTCTGCGCCCGATCGTATCGCTATCGTGCTGCATAGTTGAGCAGAGTAATAAGCCTAGGGCTTCCCGATATCCCCCGGATAGAGCGCGGCTGCGGGCGTTAAAGTGTACCGACTCGAGTGGCATATCCGCTAGGAGCGAAGGGCTCGACAGCACATTCTATGGACCTTACAGCAGCAGCCCACCGACACTCAAGCACTGCAAAAGATCCACGGGGTGCACCTACGTTCGCCCCAGTGGGTGCTGGCCCGGGAGCGCCTGGGCCTTTACTGGCCGAAACCCCTAAGGGGAGCGTTCGGCCCCTGCCACCGGTGCCCGCGTGTAGGCCCGACGTCCCATGCCGGCGGAATGTGGTTGAACACTAATATCATTTCGCAGCATGGAAAGGGCACCGGGGTTCCGTTTCCTGGCTAGGCGCTTCAGCGCGCGCTGTACGGGTCGCCCTGGCGTCTTATAGTAGTAGCAGGGCGGAGGACCTTAGGGGCTCTCTTAACCTGGACACTGACCCCTTGAGCGAGGAGCTGCTGACGCTAAGGGGTTCTCTTCTGCGGAGGACGACGCGTGGTTTGCCCAACGCACTGCTACAGGAGAGATTTTGATGGCCCTGGGCCCAGTCTGTGGATGGCGTCCGAGGCCATCTATCGGACTGCAGGTTACACCTAGGCGGCGCCCCGGACGTCGCGAGATTGCCCATGGATCCCCGAGCACTTCCTAGCTTGTTTCTTGCGTTCTAGCTCCTGAAACATTTTCTCATGCACCAACATTTGGAGCCAGTCGCGTCCGTAGGTCTGTGGCTCCTAGGCAAGCTACTCTGAATGGGGGTACAGCTGCCTTGTGGGGGTTACACCGGCCACGTGGGCCCGACCCATGACGCCGCGCTTGCTGCCGCGCGTGCAACATCGCCGCGCGGCCTGACCGCCCCTGGCAGACCGACTGCAGTGACGCCCCCCCTGGGCGCGGGCCGGCGCGGCGCCAACGCCTCCCGTCGCCCCCGCCGGCGCGCCACTCTGGCGAGCCTGTCGAGCCGCCAGGAGTCGGGGGGGCGCCAGCCCCGGCGGCTAGCGCAATGAGCATGGGGTATCGCCGAGAAGCCCCGCCGGCGCACGGCGGACTCCGAGCCCTCGCGCTCATCCACCCTGTCACCATGGCCGCCCCGGGCGGCGGCACGATGTCGACGGGAGGACAGCCGCGACACGGGTGAGCAGTTAGGCCGCCGCCTAACCCGACAGGAGCGCGAGCACGGCAGCCCGTAGGGGAGAGAGGGGCACCCTGTCACGGGCCGCCCGGCGGGGCGACCTCGATGCCAGCGGAGCCGGTTCCCCGCGGGCGGTTTCGACCAGAGTACCGTGGCGCCGCCGGCCCTGGGGGCGACGGGGGCGCCCGGGCACGGCTGGCCGGGGCGGAAGGCGGCCGCATCGGGGCCCGGCAGTTGGGGTGGAGCGTCGCCCCCAACCCTCCCCCGGCGGGGTCCGGGCCCTGCCAGCGCCGGACAATCCGGGCGCGAGGCCAGGTCGCCGCCGGCTGGGCCTCCCCCATCTGCCTCGGCTGTCCCCTCTTAGCGCGGCGGCCGCGTCCGGCGCGGCGAAGGTCGGGGCGGTGACAGCCGCGAGCGCACCAGGCCGGGCCACAGGCCGCGGGGCCACAGATCGTGCGCCGGCTCCATGTTTCGGGTGCGGGTGCGGGCCTGCCGCCTAGCGGCGGCGGCACCCGCTTCGGTGCCGTGACGGGGGGGCGTACGGCGCTTCGTCCAGGCGGCGGCGGGGGGGCCCGCCCCCTGGTACGCCCGGCGTACGGCACGGCCGGCTCTGCGGGGACGGTTGGCGAGCGCCGCAGAGGAGCCACACCACC     
M       TTTTCTTTAAAAAACTTATAATTGAATTCTTTATGAATTTACTAAAGGATACTCAATTTTTTATATGATATAGTGTTCCATAATAAAGTTAAAAATATTACCTATATTAAGAAAAAAGACTAAAATATGATGATGAATGCAATAGTCAAACAGCTTTACTTTATAGTATTCCGATGATATTTTTCTCTAAATTAATATAGGAAAAAGTAAATTTACTAGAATTTTTCTATCATTCATATCTCATTACTAACTCCAATTAAATCAAATATGATACCATATACACAACTGAATGCGCTTTTTCTTTGAGTATTAATATCAAACAAAAAGTTATAATTGGACTTTGTCTTACCTTCCGTAATAATTTTATCAAGAGGGTTATTTCCACAAGTGTTTCTAAAGTTTTTAACATATTCAGTAAATTTAATGTAAATATAATATAGGAAATTTATGTAATATTAATCAGAATATAAATCAACGTAATATATATCTTGAATCTTTAAATCAAACTATATCTTGAATTATCTTATTTAAATCTTTAATAATCACAAACATATACTATATTCTAATAGATGTTTAGATTTTAACCAAATGATGGGATTATACAGTAAATAGTACTCTAGTATTTTTATTAAATAGAATTGTTATAACTATTAATTTAAAAACAAGAAATCAAATTAAATGATATAACTTCGTTACTAATTTATTTTTGTTAAGTAATAAAAATTGAGACCAAAATAATTACTTAAAATCGGTATGTGCTATAATATTATGTTCAAATCTTTATATAACTTAATTGGTTTTCTTGAAATTGTTTATTGATTAATATGTCAAATATAGTTCTTAGTGTCTAATATTGAAAAAGCCCTTGAAAAACTTTAATAGTTCTTTTGTTAAAACAAAAGCCAGTTAAAAACAACTAAAATTTATATTATGATTAAAAATATATACGCTATCTTAGAAGTTATTTCGAATAGTCTAATTATAGTTAAAATTTTTAAGGAGGAATAAAGCCAGGGTTGACACTCGCGGCAGACATTGTGCGTGCTTACTCTAGGCGCAGTCACGTACACTCGATAGACGTGTTATCAATAGAGAGAACCGCTCGTTCGATTTTAACAACGGGGATATCTGTTAAATCAATTGCAGACCCCAACATCTCGCATTTGTGTGAAATTTTCTCTTATATCTAAAGCCGGCTATGGGGCCGTGTCTGCTGACTTCCACTTGGTAAAATATCTAACCGTCCTTAACAATACATTCTTCACCTTAGGGTAGTGTTGATTAATTCTTACCTCTATTCCATGAAAAGACCACGCTTCCTGTCTACGGCCGTTATAACAGACCCGGAACCAATATGGGATCAGTTTGAAGTCCATAAGTTCCTAATTATCACCTGCCTTCTTCTAGTGGATATACCCTTATTTAGTGGAGTGAAAGTTGACAGCCTGTGTACTTTCGAGTCATGGAGGAAGGTTTGCGTATCTCTGCAACGTCCAGCCCTGGCCTATATGTTCTGAGGCTCTAGGTTACGCGTCAGATCCGCTCTGGGAACTATCAATACTCAGTCAGAGCGCGTTGTTCTTAGTGCTGTGAGTTCTTTATAGGACTCATATCGTAAAATTTCAAAATTATTGTTTCCCTTTCAGGCAACTCATTCTTTGTTGTGTATGATTTCGAGAGAAATCAGGCTCACGTATACTGATCTGAACAACTCTCTCGTCGGTTGGTTCTCCAGGCAACGGAGTCGCAGAGGTCCAGTAAATCGCAATTCCTTCACGCTAAATTATAATTTCCGGTGCACCCTATTTCCTCAACATCTTGTGTACGTACCCGTTATAGTACTATTCCTGTCTCAAAAGTACTCGTATGTTAATTCTACGTCGTGTAAAGCGATCGTTATCCATCACGAATTGAAACTCTACTAGATAGTGCTGTCACGGACGTAGAATAATTCGACTTACAATTCGGGATAATTCTGGCGCCCTACATGGTGTTGTACTAGAGTATCTATCGCCCAACTATCGAGACCCGCGACATGTCCTGACGCTACAATCAGACGAAGCCATGGGTACCCATTCAGGTGTCCACGATTACTCTCCATGCGGCAATATGGCCGCTTTCCCATGTCCGGGGGAGCGCTGACGGTATCTAGCGTACTGCCCCCGACCCCCTCGCCTTCGTTCCGCATAGTTGCGCAGAGTAGTAGGCCTAGGGCCTCTCGATATCCCCCGCATAGCGCGCGGCTGCTGGCGTTAAAATGCACCAACTAGAGTGGCGTATCAGCCAGGAGCGATGGGCACGAAAGCGCAGTCCATGGCCCTTACACCGGCAGCCCACCGACACTCAAGCGCTCCAACAGATCCACGCGGTGCACCCACGTTCGCCCCAGTGGCACGTGGCTCGGGAGCGCCTGGGACTCTACTGGCCGAAAAGCCTAACGGGCGCGTTAGGCCCCTGCCACGGGCGCCTTCGCGAAGGCTCGACGTACCACGCAGGCGGAATGTGGGTGAACACTGATATCATTTCGTAGCATGGAAAGGGCACCGGGGTTCTGTTTCCTGGCTAGGCGCTTAAGTGCGCGCTGTACGGGTAGCCCTGCCCTGTTATTGTAGTCGCATGGCGGAGAACCTTAGGGGCACGCTTAACCTGGACACTGACCGCTTGAGCGAGGTCCAGCTGACGCTAAGGGGGTCTTCTGTGCGGAGGACCCCGCGAGGTTTGCGCAAAGCACTGCTACAGGAGAGATTTTGATGTCCCTGGGCCCAGTCTGTGGAAGGCGTCCAAGCCCCTCTATAGGATTTCAGGCTTCACCTAGGCTGTGCCGCGGACGTCGCGAGATTGACCTTGGATCCCCGAGCACTTCCTAACTTGTTTCTTGAGTTCTAGTTCCTGAAACATTTTCTCATGCACCAACAATTGGAGCCAGTCTCGTCCGTAGGTCTGTCCCTCATAGGCAAGCTACTGTGAATGCGGGTACAGCCGCCTTGTGGGGGTTCCACCGGCCAGCTGGGCCCGACCCATGACGCCGCGTTTGCTGCCGCGCGTGCGACATCGCCCCGCCGCCTGACTGGCCCTGGCAAACCGACTGGAGAGACGCCCCCCCTGGCCGCGGGCCGGCGCGGCACCCACGCCTCCCGTCGTCCCTGCCCGCGCGGCACTCTGGCCCGCCTGTCGAGGCGCCAGGAGTCGGGGCGGCGCCTGCCCCGGCGGCTAGCGCAATGAGCATGGGCTCGGGCCGAGAAGGCCCGGCGGAGCACGGCGCACTCCGAGCCCTCCCGAGCATCCACCCTCTCCCCATGGCCTCCCCGGGCGGAGTCACGGTGTCGACGGGAGGACAGCCGCGACGCGGCGGCGCAGTGAGGCCGCGGCCTAACCCAACAGTAGCGCGAGCACGGCAGCCCGTAGGGGAGCGAGGGGCACCCTGACACGGGCCGCCCGGGGGGGCGACCTCTACGCCAGCGGCCCCGGTTCCCCGCGGGCCGTTTCGACCCGAGTACCGGGGCGCCGGCGGCCCTGGGGACCGCGGGGCCGCCCGTGGACGGCTGGCCGGGGCGGAAGGCCGCCGCAGCCGGGCCCGGCAGCCGGGCTGGAGCGTCGCCCGCAACCCTCGCCCGGCATGGTCCGGGCCCTGCCGGCGCCGGACAATCCGGGCGTGCGCCCAGGTCGCAGCCGGATGGGCCTCCCCCATCTGCCTCGGCTGTCCCGTCTCAGCGCGGCAGACACGTCGGGGGCGGCGACCTTCAGGGAGGTGACACCCCCGAGCGCACCAGACCGGCTCACAGGGCGCGGGGCCGCAGATCGTGCCGCACCTCCGTGTTTGGGGTGCCGGTGCGGGCCTGCCTCCTCGCGGCGACGGCGCCCGCTTGGCTGCCGCGACGGGGCGGCGTACCGCGCCTCGTCCAGGCGGCGGGGGGGGGGCCCGCCCGGTGGGACGCACAGGGGACGGCGCGGCTGGATTTGCGACGAAGGTTGCCGAGCGCCCAAGCGGAGCCACACCACC     
L       TTTTCATTAATAAACTTATAATTCAATTCTTTATGAAATTACTAAAGGATACTCAATTTTTTATATGATATAGTGCTCCATAATAAAGTGAAAAATATTACCTATATTAAGAAAAAAGACTAAAATATGAAGATGAATGCAATAGTGAAACAGCTTTACTTTATAGTATTCCAATGAAATTTTTTTCTAAATTAATATAGGAAAAAGTAAATTTACAAGAATTTTTCTAACATTCATCTCTCATTACTAACGCCAATTAAATCAAATATGATACCATATACTCAACTGAATGCGCTTTTTTTTTGATTATTATTATCAAACAAAAAGTTATAATTGGAATTTGTCTTAACTTCCATAATAATTTATTCAGGAGGGTTATTTCCACAAGTGTTTCTAAAGTTCTTAACATATTCAGTAAATTTAATATAACTTTCATATAGGAAATTTATATTATTCTAATCAGAATATAAATCAACGTAATATATATCTTGATTCATTAAATAAAACTATATCTTGAATAATCTTATTTCAATCTTTAATAATCACAAACTTCTACTATATTATAATAGATGGTTAGATTTTAACCAAATGATGGGATTATACAGTAAATAATACTTTAGTATTTTTATTTAATAGAATTGTTATAACTATTTCTTTAAAAACTGGAAATCAAATTAAATGTTATAACTTCGTTACTAATTTATTATTGTAAAGTAAAAAAAATTGAGACCATAATAATTACTTAAAATCGGTATGTGATATAATATTATGTTCAAATCTTTAAATAACTTAATTGGTTTACTTGAAAATTTTTATTGATTAATATGTTAAATATAGTACTCAGTGTCTAATATAGAAGAAGCCCTTGAAAAACTATAATAGTTCTTTTGTTAAAACACAAGCCAGTTAAAAACAACTAAAATTTATTTTATAATTAAAAATATATACACTAACTTAGAAGTTATTTCTAATAGTCTAATTATAGTTAAAATATTTAGGGAGGAATACAGGCAGGGTGGACACACGCGGCAGACATTGAGCGTGCTAACTCTAGGCGCAGTCATGTACACTCTATAGAACTGTTATCAATAGTCAGAACCGCTTGTTCGATTTTAACAACGGACAAATCTGTTAAATCAATTGCAGACCCCAACATATCGTATTTATGTGAAATTTTCACTTATATCTATAGCCGGCTATGGGGACGTGGCTGCTCACTTCCGCTTGGTAATTTATCTAACCGTCCTTAACAATACATTCTTCATCGTAAGGTAGGATTGATTATTTCTAACCTCTATTCCATAAAAATACCACGCTTCCTGTCTACGGCCGTTATAGCAGACTCGGAACAAATAAGGGATCAATTTGGAGTCCATAAGAGCCTAATTATCACCTCCCTTCTTCTAGCGGATATACCCTTATTTAGTGGAGTGAAAGTTGACAGCCTGTGTACTTTCGAGTCATGTCGGAAGGTTCGCGTGTCCCGGCAACGTCCAGCCCTGGCCTTTATGTTCTGATGCTCCAGGTTACGATTCAGATCCGCACTGGGAACTATCGATACTCAGTCCCAGCGCGTTGTTCTTAGTACTTTGAGTTCTTTATAGGAATCATTTCGTAAATTTTCAAAATTCAGGTTTTCCTTGAAGACAACTCATACTTTGTTGTCTATGATATCGAGAGTATTCAAGATCATGTTTACAGATCTGAAAAACAATCTCGTCGGTTGGTTGTGCAGGCAAAGGAAACGCAGAGATCCAGTAAATCGCAATTCCTTCACGCTAAATTACAATTTACGGTGCACCCTATTTCCTCAACATCTTGTGTACGTACCCGTGATAGTACTATTCCTTTCTCGAGATTACTCGTATGATAATTCTACGTCGTGTAAAGCGAACGATATCCATCACTAATTGTATCTCTACTAGAAAGTGCTGTCACGGACCTAGAATAATTCGTCTTACAAATCGGGATAATTCTGACGCCCTACATGGAGTTGTGCTAGAGTATCTATCGCCCAACTATCGAGACCCGCGACATGTCCGGACGTTACAATCAGACGAAGCCATGGGTACCCTTTGAGGTGTCCCCGATTACTGTCCACGCGGCAATATGGCCGCTTTCCGATGTACGGGGCAGCGCTGACGGCATCTAGCGTAGTGCCCCCGACCCGCTCGCCCTCGTGCTGCATAGTTGCGCAGAGTATTAGGCCTAGGGCTTCTCGATATCCCCCGGATAGTGCGCGGCTGCCGGCGTTAAAGTGCACCAACTCGCGTGGCGTATCCGCCAGGAACAAAGGGCGCGAGACCGCATTCGATGGCCCTGACATCGGCAGACCACCGACACTCAAGCGCTCCAACAGATCCACGCGGTGCACCAACGTTCGCCCCAGTGGGACTTGGCGCGGGAGCGCCTGGGACTCTCCTGGCCGAAAAGCCTAAAGGGAGCGTTCGGCCCCTGCCACGGGCGCCCTCCAGAAGGCCCGACGTCCTATGCAGGCGGAATGTGGCTGAACACTAATATCATTTCGCAGCCTGGAAAGGGCACCGGGGTTCCATTTCCTGGCTAGGCGCTTCAGTGCGGGCCGTACGGGTCGCCCGGCCATCTTATTGTAGTCGCAGGGCGGAGAACCTTAGGGCCCCACTTAACCTGGACACTGACCGCTTGAGCGAGAAGCGGCAGACGCGAAGGGGATCTCCCCTGCGGAGGACGGCGCGTGGTTTGCCCAAAGCACTGCTACAGGAGAGACTTCCCTGCCCCTGGGCCCAGTCTGTAGGGGGCGTACCAGGCCCTCTATGCGACTTCAGGTTTCACCTAGGCGGCGCCGCGGACGTCGCGAGATTGACCGTGGATCCCCGAACGCTTCCTAGCTTGTATCCGGGTTTTTAGTCCCTCAAACATTTTCTCATGCACCAACAATTGGGGCCAGTCGCGTCCGTAGGTCTGTCGCTCATGGGCAAGTTACTCTGAATGGGGGTACAGCAGCCTTGTGGGGGTTACACAGGCCAGGTGGGCCCGACCCATGACGCCGCGCTTGCTGCCGCGCGTGCGGCATCCGCCCGCCGCCTGACGGGCCCTGGCAGACCCACTGCAGAGGCGCCTGCCCTGGGCGCGGGCCGGCGCAGCGCCGGCTCCCCCCGTCGCCCCCGCCGGCGCGCCACTCGGGCCAGCATGTCGAGCCGCCAGGAGTCGGGGCAGTGCCCGCCCCGGCGGCTAGCGCATTGAGAATGGGGTCGGGCCGAGAAGCCCCGGCGGGGCACGGCACACCCCAAGCCCTCCAGACCATGGACCCTCTCACCATGCCCGCCCCGGGCGGAGTCAAGCTGTCGAGGGGAGGACAGCAGCGACGAGGGCGAGCAGTCAGGCCGCAGCCTAACCCGACAGTAGCGCGAGCACGGCAGCGGCTAGGGCAGAGACGGGCACCCTGCCACGGGCCGCCCGGCGGGGCTACCTCGATGCCAGCGGACCCGGTTCCCCGCGGGCGGTTTGGACGAGAGCCCCGGGGCGCCGCCGGCCGTGGGGGGTACGGGGACGCCCGGGGACGGCTTGCCGGGGCGGAAGCCGGCAGCATCCGGGCCCGCCAGTCGGGCCTGAGCGTCGCCCGCAACCCTACCCCGGCGGGGTCCGGCCCCTGCCAGGGGCGGACAATCCGGGCGCGGGCCCAGGTCGCCGCCGGCTGGGCCTCCCCCATCTGAGTCGACTGTCCCCTCCGAGCGCGGCAGCCACGTCCGGCGCGGCGAAGTTGGGGGCGCTGACACCCACGAGCGCCCCAGCCCGGGACACAGGGCGCGGGGCCCCAGATCGTGCTGCGGCTCCGTGTTTCGGGTGCGGCTGCGGGCCTGCCGACTGGCGGCGACGGCGCCCGCTTAGGAGCCGCGACGGGGCGGCGTTCCGCACGTCGTCCAGCCGGCGGGGGGGGGGCACGCCCGCTGGGACGCCCGGGGGACGGCGCGGGCGGATCTCCGAGGAAGGTTGGCGAGCGCCCCAGAGGAGCCACAGCACC     
K       TTTTCTTTAATAAACTTATAATTCAATTATTTATGAATTTACTAAAGGATACTCAATTTTTTATATGATATAGTGATCCATAATGAAGTTAAAAATATTACCTATAGTAAGAAAAAAGACTAAAATATGAAGATGAATGCAATAGTCAAACAGCTTTACTTTATAGTATTCCCATGAAATTTTTATCTAAATTAATATAGGAAAAAATAAATTTACTAGAATTTTTCTAACATTCATCTCACATTACTAACACCAATTAAATCAAATATGATCCCATATACGCAACTGAATGCGCTTTTTTTTTGAATATTATTATCAAACAAAAAGTTATAATTGGACTTTGTCTTATCTTCCTTGATAATTTGATCAGGAGGGTTTTTTCCACAGGTGTTTCTAAAGTTATTAACATATTCAGTAAATTTAATCTAAGTTTAATATAGAAAATTTATTTAATGTTAATCAGAATATAAATCAACGTAATATATATCTAGATTCTTTAAATTAAACTATATCTTGAATTATCTTATCTGAATCTTTTATAATCACAAACATGTACTATATTATAATAGATGTATAGATTTTAACCAAATGATGGGATTGTACAGTAAATATAACTATAGTATTTTTATTTTATAGAATTGTTATAACTATTACTTTAAAAACAAGAGATCATATTAAATGTTATAACTTCGTTACTAATTTATTTTTGTAAAGTAATAAAAATTGAGACCGCAATAATTACTTAAAATCGGTATGTGATATAATATTATGTTCAAATCTTTACATAACTTAATTGGTTTTCTTGAAAATATTTATTGATTAATATGTTAAATATAGTGCCTAGTGTCTAATATTGAAAAACCCCTTGAAAAACTTTCATAGTTCTTTTGTTAAAACGAAAGCCAGTTAAATACAACTAAAATTTATATTATCATTAAAAATATATACTCTATCTTAGAAGTTTTTTCTAATAGTCTAATTATAGTTAAAATCTTTTTGGAGGAATAAAGACAGGGTCGACACTCGCGGCAGACATTGTGCGTGCTTACTCTAGGCGCAGTCATGTACACTCGATAGAGATGTTATCAATAAATAGAACCGCTTGTTCGATTTGAACAACGGTGAAATCTGTTAAAGCATTTGCAGACCCCAACATATCGTAATTGTTTGGAATTTTCTCTTATATCTTAAGCCGGCTATGGGGCCGTGCCTGCTAACTTCCACTTGGTAATTTATCTAACCGTCCATAACCATACATTCTTCATCTTACGGTAGTACTGATTACTACTTACCTCTATTCCATCAAAATACCACGCTTCCTGTCTAAGGCCGTTATAACAGACTCGGAACCAATAAGGGATCATTTTGAAGTACATAAGTGCCTAATTATCACCTCCCTTCTTCTAGTGGATATACCCTTATTTAGTGGCGTGAAAGTTGGCAGCCTGTGTACTTTCGAGTCATGGCGGAAGGTTGGCGTATCGCGGCAACGTCCAGCCCTGGCCTCTATGTTCTGAGGCTCGCGGTTACACCTCAGATCCGCACAGGGAACTATCAATACTCAGTCCGAGCGCGTTGTTCTTTGTCCTTTGAGTTCATTATAGGATTCATATCGTAAATTTTCAAAATTACTGTTTCCCTAGCAGACAACTCATACTTTGTTGTCTATGATTTCGAGAGTATTCAAGCTCACGTTTACCGATCTGAAAAACATTCTCGTCGGTTGGTTGTCCAGGCAGAAGATACGCAGAGTTCCAGTAAATCGCAATTCCTTCACGCTAAATTATAATTTACGGTGCCCCCTACTTCCTCAACATCTTGTGTACTTACCCGTTATAGTACTTTTCCTGTCTCGAAATTACTCGTATGGTAATTCTACATCGTGTAATGCGATCGATATCCATCACAAATTGCACCTCTACTAGATAGTGCTGTCACGGACGTAGAATACTTCGTCTTACAACTCGGGATAACTCTGACGCCCTACATGGTGTTGTGCTAGATTATCTATCGCCCAACTATCGAGACCCGCGACATGTCCGGACGTTACAATCAGACGAAGCCATGGGTACCCGTTGAGGTGTCCCCGATTACTGTCCACGCGGCAATATGGCCGCTTTCCGATGTCCGGGGGAGCGCCGACGGCATCTAGCTTTGTGCCCCCGACCCCATCGCCCTCGTGCTGCCGAGTTGCGCAGGGGCTTAGGCCTAGGGCCTCCCGATATCCCCCGGATAGCGCGCGGCTGCTGGCGTTAAAGTGGACCAACTCGAGTGGCTTATCATCCAGGGGCCAAGGGCGCGGAAGCGCATTCAATGGCCCTTACAGCGGCAGCCCACCGACACTCAAGCGCTCCAACAGATCCACGGGATGCACCTACGTTCGGCCCAGTTGGTCGTGGCTCGGGAGCGCCTGGGGCTTTACTAGCCGAAAAGCCTAACGGGCGCGTTCGTCCCCTGCCACGAGCGCCATAGAGAAGGCGCGACGTCCTATGTCGGCGGAATGTGCGTGAACACTGATATCATGTCGGAGCATGGAAAGGGCACCGGGGTTCCGTTTCCTGGCTAGGCGCTTAAGTGCGGGCTGTACGGGTAGCCCTGGCATCTTATTGTAGTCGCAGGGCGGAGAGCCTTAGGACCGCCCTTAACCTGGACACTGACCGCTTGTTCGAGAAGCAGCAGACGCTAACGGGATCTGCGCTGCGGAGGACGACGAGTGGTTTGCCCAAAGCACTGCTACAGGAGAGATTTTGTTGGCCCTGGGGCCAGTCTGTGGGTAGAGTTCAAGGCCCTCTATCGGACTTCAGATTTCACCTAGGGTGCGCCGCGGACGTCTCGAGATTGAGCTTGGATTCCCGAGCGCTTCCTAGCTTGTGTCATGTTTTCTAGTTCCGCATACATTTTCTCATGCACCAACAGTGGGAGCCAGTCGTGTCCGTAGGTCTGTCACCCATAGGCAAGCTACTATGAATGGGGGTCCACCTGCCTTCTCGGGGTTTCACGGGCCAGTGGCCCCCGACCCATAACGACGCGATTGCTGCCGCGCGTGCGACATCGTCGCGGCGCCTGACCGGCCCTGGCACACCCACTGCAGAGACGCCCCACCTGGGCGCGGGCCGGCGCGGCACCGACGCCTCTCGTCCACCCCGCCGATGCGCCGCTCCGGCCAGCCTGTCGAGCCGCCAGGAGTCGGGGCGCTGCCGCCCCCGGCGGCTAGCGCATTGAGCATGGGTTCTAGCCGAGAAGCCCCGGCGGCGCACGGCGCACGCGCAGCCCTCCCGACCCTCCACCCTCTCACCATAGTCGCGCCGGGCGCAGCCACGCTGTCGACTGGAGGACAGCCGCGACCCGGTGGCGCAGGCAGGCCGCGGCCTAACACCACAGGAGCGCGAGCACGGCAGCGCGTAGGGCAGGGAGGCGCACCCTGACACCGCCCGCCCGGCCGGGCGACGTCGAGGCCAGCGGACCCGGTGCCCCCCGGGCGGTTTCCACCCGACTACCGGGGCGCCGCCGGCCGTGCGAGGAACGGGGGCGCCCGCGGACGGCTGGCCGGGGCGGTAGTCCGCCGCAGCCGGGCCCGGCAATGGGGCTCGAGCGTCGCCCCCAACCCTCCCCCGGCAGGGTCCGGCCACTGCCAGCGCCGGAGAATCCGGGCGCGAGCCCAGGTCGCCGCCGGATGGGCGTCCCCCATCTGAATCGGCTGTCCCCTGACAGCGCGGCAGGCACGTCCGCCGCGGCGAAGGTCGGGGCGGTGACCCCCGCGAGCGCACCAGCCCGGGTCACAGGGCGCGGGGCCCCAGATCGTGCCGCGGCGCCATGTTTCGGGTGCAGGTGCGGGCCTGCAGCCTCGCGGCGACGGCGCCAGCTTGGGTGCCGAGACGGGGCGGCGTACCGCGCGTCCACCAGCCGGCGGGGGTGTGGCATGCCCGCTGGGACGCCCCCGGTACGGCCCGGCCGGATGTCCGGGGAAGGTTGTCGAGCGCCGAAGAGGAGCCACAGCACC     
J       TTTTCATTAATAAACTTATAATTTAATTCTTTAACAATTTACTAAAGGATGCTCAATTTTTAATATGATATAGTGCTCCATAATGAAGTAAAAAATATTACCTATAGTAAGAAAAAAGACTAAAATATGATGATGAAAGCAATAGTCAAACAGCTTTACTTTATAGTATTCTCTTGAGATTTTTCTCTAAATTAATATAGGAAAAATTAAATTTACGAGAATTTTTCTATCAGTCATATCTCATTACTAACCCCAATTAAATCAAATATGATACCTTATACGCAACTGAATGCGCTTTTTATTTGAGTATTAATATCAAACAAAAAGTTATAATTGGATTTTGTCTAATCTTCCTTAATAATTTTATCAGGAGGGTTATTTCCACAAGTGTTTCTAAAGTTTTTAACATATTCAGTAAATTTGATCTAAATTTCATATAGTAAATTTATTTAATTATAATCAGAATATAAATTAACGTACTATATATCTTGAATCTTTAAATTAAACCATATCTTGAATTATCTTATCTCAATCTTTCATAATCACAAACGTCTACTATATTTTAATAGATGTATAGATTTTAACCAAATGATGGGATTCTACAGTAAATAGAACTTTAGTATTTTTATTCGATAGAATTGTTATAACTATTTCTTTAAAAACAAGAAATCAGATAAAATGATCTAACTTCGTTACCAATTTATTTTTGATAAGTAAAAAAAATTGAGACCATAATAATTACTTAAAATCGGTATGTGATATAATATTATGTTCAAATCTTTAAATAACTTAATTGGTTTACTTGAAAATCTTTATTGATTAATATGTAAAATATAGTACTTAGTGTCTATTATTGAATAAGCCCTTGAAAAACTTTAATAGTTCTTTTGTTAAAACAGAAGCCAGTTAAAAACAACTAAAATTTATATTATTATTAAAAATATATACTCTATCTTAGAAGTTATTTCGAATAGTCTATTTATAGTTAAAATATTTATGGAGGAATAAAGTCAGGGTTGACACTCGCGGCAGACATTGTGCGTGCTCACACTAGGCGCAGTCATGTACGCTCGATAGAACTGTTATCAATAGATAGAACCGCTGGTTCGATTTAAACAACGGAGAAATCTGTTAAATCAATTTCAGACCCCAACATTTCGCATTTGTGTGAAATTTTCTCTTATATCTAGAGCCGGCTATGGGGGCGTGTCTGCTAACTGCCACTTGGTAAGTTATCTAACCGTCCCTAACAATACATTCTTCATCTTAAGGTAGCTTTGATTACTTCTGACCTCTATCCCATCAAAAGACCACGCTTCCTGTCTACGGCTGTTATAACAGACTCGGAACGAATAAGGGATCATTTTGAAGTCCATAAGTTCCTAATTATCACCTCCCTTCTTCTAGTGGATATACCCTTATTTAGTGGCGTGAAAGTTGACAGCCTGTGTACTTTCGAGTCATGGCGGAAGGTAAGCGTCTCACGGCAACGTCCAGCCCCGGCCTTTATGTTCTGAGGCTCGAGGTTACGCCTCAGATCCGCCCAGGGAACTATCAATACTCATTCCGGGCGCGATGTTGTTAGTGCTCTGAGTTATTTATAGTAATCATTTCGTAAATTTTCAAAATTCTTGTTTCCCTTGATGACAACTCATGCTTTGGTGTGTATGATATCGAGATTACTCAAGCTCATGTATACTGATCTGAAGAACCGTCTCGTCGGTTGGTTGTCCAGGCAAACGAAACGCAGAGATCCAGTATATCGCAATTCCTTCACGCTAAATTAAAATTTACGGTGCTCCCTAGTTCCTTAACATCTTGTGTACATACCCGTTATAGTACTTTTCCTGTCTCGAAATTACTCGTATGACAATTCTACGTCGTGTAAAGCGATCGCTATCCATCACTAATTGTAGCTCTACTAGAAAGTGCTGTCACGGACGTAGAATAATTCGTCTTACAATTCGGGATAATTCTGGCGCCCTACATGGGGTTGTGCTAGAGTATCTATCGCCCAACTATCGAGACCCGCGACATGTCCGGACGCTACACTCAGACGAAGCCACGGGTACCCTTTGAGGTGTCTACGATTACTGTCCATGCGGCAATATAGCCGCTTTCCCATATGCGGGGGTGGTCCGACGGCATCTCGGGTAGTGCCCCCGAACCAGTCGCCCTCCTGCAGCATAGTTGCGCAGGGTATTAGGCCTAGGGCCTCTCTATATCCCCCGGATAGCGCGCGGCTGCTGGCGTTAAAGTGTTCCAACTCGAGTGGCTTATCAGCCAGGAGCCAAGGGCCGCAGAGCGCATTCCATGGCCCTTACATCGGCAGGCCACCGACACTTAAGCGCTCCAACAGATCCACGCGGTGCACCAAGGTTCGCCGCAGTGGACCCTGGCTCGGGAACGCCTGGGACTCTACTCGCCGAAAAGCCTAACGGGAGCGTTCGGCCCCTGCCACGAGCGCCCTAGAGAAGGCCCTACGTGCTATGCAGGTGGCATGTGGGTCAACACTCATATCATTTCGTAGCATGGAAAGGGCACCGGGGTTCCGTTTCCTGGCTAGGCGCTTCAGTTCGCGCTGTACGGGTTGCCCCGCCATCTTATTGTAGTCGCAGGGCGGAGAACCTTAGGGCCTCGCTTAACCTGGACAGTGACCGCTTGAGCGAGCAGCAGCAGACGCCAAGGGGATCTGGTATGCGGAGGACGACGCGTGGTTTGCCCACCGCACTGCTACAGGAGAGATTTTGCCGGCCCTGGGCCCCGTCTGTGGATGGGGTGCAAGGCCCTCTATGTGATTCCAGGTGTCACCTAGGCTGCGCTGAGGACGTCGCGAGGTTGACCTTGGATCCCCGACCGCTTCCTAGCTTGTGTCCGGGGTTCTAGTTCCTGAAACATTTTCTCGTGCACCAACATTTGGAGCCAGTCGCGTCCGTAGGTCTGTCGCTCATAGGAAAGCTACTATGAATGGGGGTACCCCCGCCTTGTGGGGGATACACCCGCCAGCTGGGCCCGACCCATGACGCCGCGCTTGCTGCCGGGCGTGCGACATCGCCCCGCCGCCTGACCGGCCCTGGCACACCGACTGCAGAGCCGCCGCCCCTGGGCGCGGGCCGGCGCGGCACCGACGCCCCCCGTCCGCCCGGCCCGCGCGCCACTCGGGCCAGCCTGTCGCGTCGCCAGGAGTCGGGGCAGTGCCTGCCCCGGCGGGTAGCGCACTGATCATGAGGTCTCGCCGAGAAGCCCCGGCGGCGCACGGCGCACTCCGAGCCCTCCAGACCATCCACCCGATCACCGGGGCCGCCCCCGGCGGAGCCACGCTGTCGAGGGGAGGACAGCCGCAACGCGGGGGAGCAGTGAGGCCGCGGCCTAACCCCACAGGGGCGCGGGCACGGCAGCGCCTAGGGGAGAGAGGGGCACCCTGACACCGCCCGCCCGGAAGGGCGACCTCGAAGCCAGCGGACCCGGTTCCCCGCGGGAAGTTTGTACCTGGGTCCCGGGGCGCCGCCGGCCGTGGGGGCCACGGGGACGCCCGGGCACGGCTGGCCGGGGCGGTAGCCTGCCGCATCCCGGCCCGGCAGTCGGGCCGGAGCGTCGCCCGCAACCCTCCCCCGGCAGGGTCCGGCCCGTGCCAGCGCCGGAGAATCCGGGCGCGCGCCCAGGTCGCCGCGGGCTGGGCCTCCCCCATCTGAGTCGGCTGTCCCCTGTGAGCGCGGCAGGCACGTCCGGCGCGGCGAACCTCGGGGCGGTGACCACCGCGAGCCCACCAGTCCGGCCCACAGGGCGCGGGGCCGCAGATCGTCCGGCGGCTCCGTGTTTCGGGTGCGGGTGCGGGCCTGCCTCCCCGCCGCCACGGGGGCCGCTTGAGTGCCGCGACTGGCCGGCGTACTGCGCGGCGTCCAGACCGCGGGGGGGGGGCCCGCCCGCTGGGACGCTCAAGGTACGGCCCGGCGGGATGTCCGACGAAGGTTGTCGAGCGCCCAAGCGGAGCCACACCACC     
I       TTTTCTTTAAGAAACTTATAATTAAATTGTTTACTAAATTACTAAAGGATACTCAATTTTTCATATGATATAGTGTTCCATAATGAAGTAAAAAATATTACCTATAATAAGAAAAAAGACTAAAATATGAAGATGAATGCAATAGTCAAACAGCTTTACTTTATAGTATTCCATTGACATTTTTGTCTAAATTAATATAGGAAAAAATAAATTTACAAGAATTTTTCTAACACTTATCTCACATTACTAACGCCAATTAAATCAAATATGATACCATATACTCAACTGAATGCGCTTTTTTTTTGATTATTAATATCAAACAAAAAGTTATAATTGGACTTTGTCTAAACTTCCATTATAATTTAATCATGAGGGTTTTTTCCACATGTGTTTCTAAAGTTTTTAACATATTCAGTAAATTTAATTTAAATTTCATATAGTAAATTTATTTAATTCTAATCAGAATATTAATCAACGTAATATATATCTTGAGTCTTTAAATTAAACCATATCTTGAATTATCTTATTTAAATCTTTAATAATCACAAACCTCTACTATATTCTAATAGATGTATAGATTTTAACCAAATGATGGGATTATACAGTAAATATTACTTTAGTATTTTTATTTCATAGAATTGTTTTAACTATTTATTTAAAAACTTGATATCAAATTAAATGTTATAACTTCGTTACTAATTTATTATTGATAAGTAATAAAAATTGAGACCTCAATAATTACTTAAAATCGGTATGTGCTATAATTTTATGTTCAAATCTTTAAATAACTTAATTGGTTTTCTTGAAAATATTTATTGATTAATATGTAAAATATAGTACTAAGTGTCTAGTATTGAATAAGCCCTTGAAAAACTTTAATAGTTCTTTTGTTAAAACTGAAGCCAGTTAAAAACAACTAAAATTTATATTATTATTAAAAATATATACACTAACTTAGAAGTTATTTCAAATAGTCTACTTATAGTTAAAATATTTTGGGAGGAATAAAGGCAGGGTGGATACCCGTGGCAGACATTGAGCGTGCTTACCCTAGGCGCAGTCAAGTAAACTCAATAGAAATGTTTTCAATAAATAGAACCGCTCGTGCGATTTTAACAACGGTGAGATCTGTTATATCAATTTCAGGCCCCAACATATCGGATTTGTGTGGGGGTTTCCCTTATATCTATAGCCGGCTATGGGGGCGTGTCTGTTAACTTCCTCTTGGTAATTTATCTAACCGTCCATAACAATACATTCTTCATCGTATGGTAGCGTTGATTACTCCTAACCTCTATTCCATAAAAACACCACGCTTCCTGTCTACGGCTGTTATAACAGACTCGGAACGAATAATGGATCATTTTGAAGTTCATAAGTGCCTAATTATCACCTCCCTTCTTCTAGTGTATATACCCTTATTTAGTGGCGTGAAAGTTGTCAGCCTGTGTACTTTCGAGTCATGACGGAAGGTTTGCGTGTCTCGGCAACGTCCAGCCCCGGCCTTTATGTTCTGAGGCTCATGGTTACGCTTCAGATCCGCTCAGGGAACTATCTATACTCAGTCCTAGCGCGTTGTTCTTAGTGCTTTGAGTTTTTTATAGGAATCATGTCGTAAATTTTCAAAATTCATGTTTCCCTTGAGGACAACTCATTCTTTGCTGTGTATGATTTCGAGAGTAATCAAGCTCACGTATACCGAGCTGAACAACGGTCTCGTCGGTTGGTTATACAGGCAAAGGATACGCAGAGATCCAGTAAATCGCAATTCCTTCACGCTAAATTATAATTTACGGTGCACCCTAGTTCCTCAACATCTTGTGTACGTACCAGTAATAGTACTTTTCCTGTCTCGATATTACCCGTATGATAATTCTACGTCGTGTAAGGCGATCGATATCCATCACTAATTGTACCTCTACTAGACAGTGCTGTCACGGACATAGAATAATTCGACTTACAAGTCGGGATAATTCTGTCGCCCTACATGGTGTTGTACTAGAGTATCTATCGCCCAACTATCCAGACCCGCGACATGTCCTGACGCTACAATCAGACGAAGCCATGGGTACCCCTTCAGGTGTCCGCGATTACTGTCCATGCGGCAATATGGCCGCTTTCCGATGTCCGGGGGTGGGCCGACGGCATCTCGCGTACTGCTCCCGACCCAATCGCCCTCGTGCTGCATAGTTTCGCAGAGTACTGCGCCTAGGGCCTCGCGATATCCCCCGGATAGTGCGCGGCTGCCGGCTTTAAAGTGTACCAACTCGAGTGGCATATCAGCGAGGAGCGAAGGGCACGAATTCGCATTCGATGGCCCTTACAACGGCAGCCCACCGACACTCAAGCGCTACAGCAGATACACGGGCTGCACCGACGTACGCCACAGTTGCTCGTGGCTCGGGAGCGCCTGGGTCTCTACTGGCCGAAAACCCTAACGGGAGCGTTCGGCCCCTGCCCCGAGTGCCCTCGCGAAGGCCGGACGTCCCATGCCGGAGTAATGTGGGTTAACACTGATATCATTTCGTAGCATGGAAAGGGCACCGGGGTTCCGTTTCCTGGCTAGGCGCTTCAGTTCGAGCTGTACGGGTTACGCTGGCACTTTAGGGTAGTCGCATGGCGGAGAACCTTAGGGGCACGCTTAACCTGGACGCTGACCGCTTGCCCAAGAAGCGGCCGACGCTAAGGGGATCTACGCTGCGGAGGACGGCGCGCGGTTTGCCCAATGCACTGCTACAGGAGAGATTTTGCTGTCCCTGGGCCCAGTTTGTGGATGGCGTCCGAGGCCTTCTATCGGACTTCAGGTGTCACCTAGGCCGCGCGGCGGACGTCGCGAGATTGATCTTGGATCCCCGAGCGCTTCCTAGCTTGTGTCCTGTTTTCTAGTTCCTGAAACATTTTCTCATGCACCAACATTTGGCGCCCTTCGCGACCGTGGGTCTGTGGCTCCTAGGTAAGCTACTATGAATGTGGGTACAGCCGCCTTGTCGGGGTTACACCGGCCACCCGGGCCCGACCCATGACGCCGCGGTTGCTGCCGCGCGTGCGACACCGCCGCGCCGCCTGACCGGCCCTGGCAGACCAACTGCAGAGACGCCACGCCTGGTCGCGGGCAGGCGCGGCCCCGACGCCCCCCGTCGGCCCCGCCTGGGCGCCACTCGGGCCGGCCTGTCGAGCCGCCAGGAGTCGGGGAGGTACCTGCCCCGGCGGCTAGCGCACTGATCATGGGATCTAGCCGAGAAGCCCCGGGGGCGCACGTCGCACGCCGAGCCCTCCGGACCATCCACCCTCTCCCCATGGCCTCTCCGAGCGGAGCCAAGCTGTCGACGGGAGGACAGCCGCGACGCGGGCGACCAGTCAGCCCGCGGCCTAACGCGACAGGAGCGCGAGCACGGCAGGCTGGAGGGGAGAGAGGGGCACCCTGACACAGGCCGCCCGGCCGGGCAACGTCCATGCCAGCGGACCCGGTTCGCCCCGGGCCGTTTAGACTCGACTACCGGGGCGCCGCCGGCCGTGGGAGCCACGGAGACGCCCGTGGCCGGCTGGCCGGGGCGGCAGGCCGCCGCATCGGGGCCCGGCAGTCGGGCTAGGGCGTCGCCCGCAACCCTCCCCCGGCAGGGTCCGGCCCCTGCCAGCGCCGGACAATCCGGGCGGGCGGCCAGGTCGCCGCCGGCTTGGCCTCCCCGGTCTGAGTCCGCTGTCCCCTCACAGCGCGGCAGCCTCGTCCGGCGCGGCGAAGGTCGGGGCGGTCACACCCGCGAGCGCACCAGCCCTGATCACAGGGGGCGGGGCCACAGATCGTGCGGCGGCCCTCTGCTTCGGGTGCGGGTGCGGGCGTGCCGCCTCGCGGCCACTGGGCCGGCTTTGGTGGCGCGGCGGGGCGGCGTACCGCGCGCCATCCAGGCCGCGGGGGGGGGGCAGGCCCGGTGGGGCGCCCAGCGTAGGGCGCGGCCGGCTGTCCGAGGAAGGTTGGCGAGCGCCAGAGGGGAGCCACAACACC     
H       TTTTCATTAACAAACTTATAATTTAATTATTTATAAAATTACTAAAGGATACTCAATTTTTCATATGATATAGTGTTCCATAAAGAAGTAAAAAATATTACCTATATTAAGAAAAAAGACTAAACCATGAAGATGAATGCAATTGTCAAACAGCTTTACTTTATAGTATTCCTATGATATTTTTATCTAAATTAATATAGGAAAAAATAAATTTACGAGAATTTTTCTAACATTTATGTCTCATTACTAACGCCAATTAAATCAAATATGATACCATATACTCAACTGAATGCGCTTTTTTTTTGACTATTATTATCAAACAAATAGTTATAATTGGATTTTGTCTTACCTTCCGTTATAATTTAATCAGGAGGGTTATTTCCACATGTGTTTCTAAAGTTTTTAACATATTCAGTAAATTTTATCTAAATGTAATATAGCAAATTTATTTGATTATAATCAGAAAATAAATCAACGTATTATATATCTTGATTCTTTAAATTAAACCATATCTTGAATTATCTTATTTAAATCTTTAATAATCACAAACGTCTACTATATTCTAATAGATGTATAGATTTTAACCAAATGATGGGAGTATACAGTAAATATATCTTTAGTATTTTTATTAAATAGAATTGTTATAACTATTTATTTAAAAACGAGAGATCAAATAAAATGATATAACTTCGTTACTAATTTATTTTTGGAAAGTAAAAAAAATTGAGACCACAATAATTACTTAAAATCGGTATGTGCTATAATATTATGTTCAAATCTTTAAATAACTTAATTGGTTTCCTTGAAATTTTTTATTGATTAATATGTTAAATATAGTACTAAGTGTCTATTATTGAAAAAGCCCTTGAAAAACTTTAATAGTTCTTTTGTTAAAACTTAAGCCAGTTAAAAACAACTAAAATTTATATTATAATTAAAAATATATACACTATCTTAGAAGTTATTTCTAATAGTCTATTTATTGTTAAAATATTTTTGGAGGAATAGAGACAGGGTGTACACACGCGGCTGACATTGTGCGTGCTGACACTAGGCGCAGTCATGTACCCTCTATATAGATGTTGTCAATAAACAGAACCGCTTGTTCGATTTTAACAACGGAAACATCTGTTAAATCAATTCCAGCCCCCAACATATCGCAATTGTGTGTAACTTTCTCTTATATCCACAGCCGGCTATGGGGGCGTGACTGCTAACTCCCACTTGGTAATATATCTTACCGTCCGTAACGATACATACTTCATCTTAAGGTAGTATTGATTACTTCTTACCTCTATTCCATTAAAAGACCACGCTTCCTGTCTACGGCAGTTATAACAGACTCGGAACTTATAAGGGATCATTTTGAAGTCCTTAAGTGCCTAATTATCACCTCCCTTCTTCTTGTGGTTATACCCTTATTTAGTGGTGTGAAAGTTGACAGCCTGTGTACTTTCGAGTCATGGCGGAAGGTTCGCGTTTCTCGGCAACGTCCAGCCCAGGCCTGTATGTTCTCAGGCTCGCGGTTACGCATCAGATCCGCACGGGGATCTATCAATACTCAAACCGCGCGCTTTGTTCTCAGTTCTTTGTGTTCCTTATAGCAGTCATATCGTAAATTTTCAAAATTCACGTTTCCCCTGAAGACAACTCATTCTTTGTTGTCTATGATATCGAGAGTATTCAAGCTCAGGTATACTGATCTGAATAACACTCTCGTCGGTTGGTTGTACAGGCAAAGGATACGCAGAGATCCAGTAAATCGCAATTCCTTCACGCTAAATTATAATTTACGGTGCACCCTATTTCCCCAACATCTTGTGTACATACCCGTAATAGTACTTTTCCTGTCTCGATATTACTCGTATGGTAATTCTACGTCGTGTAAGGCGATCTATATGCATCACTAATTGCACCTCTACTAGATAGTGCTGTCACGGACATAGAATAATTCGGCTTACAACTCGGGATAAATCTGACGCCCTACATGGAGTTGTGCTAGAGTATCTATCGCCCAACTATCCAGATCCGCGACATGTTCAGACGTTACAATCAGACGAAGCCAGGGGTACCCTTTCAGGTGTCCGCGATTACTGTCCACGCGGCAATATCGCCGCTTTCCCATGTTCGGGGGAGTGCCGACGGCATCTAGGGTAGTGCTCCCGAGCCCATCGCGCTCGTGCAGCATAGTTGAGCAGAGTATTGCGCCTAGGGCCTCTCGATATCCCCCGGATAGCGCGCGGCTGCCGGCGTAAAAGTGTGCCAACTCGAGTGGCATATCGGCCAGGAACGAAGGGCGCGAACACGCATTCTATGGGCCTTACAGCGGCAGCCCACCGACACTAAAGCTCTGCAAGAGACCCACGGGGTGCACCAACGTTCGCCGCAGTGGCTCGTGGCTCGGGAGCGCCTGGGACTGTACTTGCCGAAAGGCCTAACGGGAGCGTTCGGCCCCTGCCACGAGAGCCCTAGAGAAGGCCCGACGTGCGACGCAGGCGTAATGTGGCTAAACGCTAATATCATTTCGTAGCATGGAAAGGGCACCGGGGTTCCTGTTCCTGGCTAGGCGCTTCAGTGCGCGCTGTACAGGTTGCCCTGGCTTCTTATTGTAGTCGCAAGGCGGCGAACCTTAGGGGCACGCTTAACCTGGACACTGACCGCTTGAACGAGAAGCAGCGGACGCTAAGGGGATCTTCTCTGCGGAGGACGACGCGTGGTTTGCACAAGGCACTGCTACCGGAGAGATGTTACTGGCACTGGGACCAGTCTGTAGATGGGGTCCAAGGCCCTCTATCAGACTTCAGGGTCCACCTAGGCTGCGCCTCGGACGTCGCGAGATTGAGCTTGGATCCCCGACCGCTTCCTAGCTAGTCTCATGTGTTATAGTTCCTGAAACATTTTCTCATGCCCCAACATTTGGGGCCAGTCGCGTCCGCAGGGCTGTCGCTCGTAGGGAAGCTACTATGAATGGGGGTACACCGGCCTTGTGGGGGTTACACCCGGCACCTGCGCCCGACCCATGACGCCGCGGTTGCATCCCCGCGTGCGCCATCGCCCCGGCGCCTGACCGGCCCTGGCAGACCGACCGCAGAGACGCCGCCCCTGGCCGCGGGCAGGCGCGGCACCGACGCCTCCCGTCCGCGCCGCCCGCGCGCCACTCGGGCCAGCCTGTCGAGCCGCCAGGAGTCGGGGCGGTGCCTGCCCCGGCGGCTAACGCAGTGAGCATGCGGTAGCGCCGAGAAACGCCGGCGACGGTCGGCACACGCCCAGCCCTCCCGACCATCCACCCTGTCACCACGGACAACCCGGGCGGGGCCAAGCCGTCGACTGGAGGACAGCCGTGCCGCGGGGGAACAGTCAGGCCGCCGCCTAACCCGACACGGGCGCGAGCACGGCAGCCCCTAGGGGAGGGAGGGGCACCCTGGCACCGCCCGCCCGGCCGGGCCACCTCGATGCCAGCGGACCGGGTTCCCCGCGGGCGGTTTCCACCCGACTACCGGGGCGCCGCCGGCCGTGTTGGGCACGGGGACGCCCGGGGACGGCTGCCCGGGGGGGTAGGCCGCCGCATCGGGGCCCGGCAGTCGGCCGAGAACGTCGCCCGCAACCCTCCCCCGGCACGGTCGGGCCCCTGCCAGCGACCGACAATCCGGGCGCGCGCCTAGGTCGCCCCCGGCTTGGCCTCGCCAATCTGAGTCGGCTCTCCCCTGTCAGCGCGGCAGCCCCGTCCGGCGTGGCGAAGGTCGGGGCGCTGACACCCGCGAGCCCACCAGCCCGGGTCACAGGGCGCGGGGCCACAGATCGTACGGCGGCTCCCTGTTTCGGGCGCGGGTGCGGGCCTGCCGCCTCGCGGCGACGGGGCACGCTTCTGCGCCGCGAGGGGGCGGCGTACCGCGCGCCATCCACCCCGCGGGGGGGGGGCACGCCCGCTGGGACGCCCAACGGACGGCACGGAGGGATCTCCGGCGAAGGTTGACGGGGGCCCAAGCGGAGCCACACCACC     
G       TTTTCATTAAAAAACTTATAATTCAATTCTTTATAAAATTACTAAAGGATACTCAATTTTTAATATGATATAGTGATCCATAATGAAGTTAAAAATATTACCTATATTAAGAAAAAAGACTAAATTATGAAGATGAATGCAATAGTCAAACAGCTTTACTTTATAGTATTCCAATGATATTTTTATCTAAATTAATATAGGAAAAAATAAATTTACAAGAATTTTTCTACCATCCATCTCTCATTACTAACGCCAATTAAATCAAATATGATTCCATATACCCAACTGAATGCGCTTTTTTTTTGAATATTATTATCAAACAAAAAGTTATAATTGGATTTTGTCTTATCTTCCTTAATAATTTTATCATGAGGGTTGTTTCCACAAGTGTTTCTAAAGTTTTAAACATATTCAGTAAATTTAATCTAAATTTTATATAGTAAATTTATTTAATTTTAATCAGAATATTAATCAACGTATTATATATCTAGAATCTTTAAATTAAACTATATCTTGAATTATCTTATTTAAATCTTTCATAATCACAAACGTCTACTAAATTCTAATAGATGTATAGATTTTAACCAAATGATGGGATTATACAGTAAATACAACTATAGTATTTTTATTTTATAGAATTGTTATAACTATTTATTTAAAAACATGATATCATATAAAATGTTATAACTTCGTTACTAATTTATTTTTGCGAAGTAATAAATATTGAGACCATAATAATTACTTAAAATCGGTATGTGCTATAATATTATGTTCAAATCTTTAAATAACTTAATTGGTTTGCTTGAACTTATTTATTGATTAATATGTTAAATATAGTACATAGTGTCTATTATAGAAGATGCCCTTGAAAAACTTTTATAGTTCTTTTGTTAAAACTAAAGCCAGTTAAAAACAACTAAAATTTATATTATAATTAAAAATATTTACACTATCTTAGAAGTTATTTCGAATAGTCTAATTATAGTTAAAATATTTAGGGAGGAATAAAGACAGGGTCGACACACGTGTCAGACATTCAGCGTGCTTACTCTAGGCGCAGTCATGTACACTCAATAGATCTGTCGTAAATAAATAGAACCGCTTGTTCGATTTTAACCACGGGCAAATCTGTTAAATCAATTTCAGACCCCAACATATCGCATTTGTGTGAAAGTTTCTCTTATATCTAGAGCCGGCTATGGGGGCGTGCCTGTTAACTCCCACTTGGTAATTTATCTAACCGTCCCTAACAATACATTCTTCAACTTAGGGTAGAATTGATTACTTCTTACCTCTATTCCATCAAAACACCACGCTTCCTGTCTACGGTCGTTATAGCAGACTCGGAACCCATAAGGGATCATTTTGAAGTCCATAAGTGCCTAAATATCACCTCCCTTCTTCTAGTGGCTATACCCTTATTTAGTGGAGTGAAAGTTGACAGCCTGTGTACTTTCGAGTCATGGGGGAAGGTTGGCGTGTCTCGGCAACGTCCAGCCCCGGCCTTTATGTTCTCAGGCTCGAGGTTACGCCTCAGATCCGCACAGGGAACTATCAATACTCATTCGGAGCGCCTTGTTCTTAGTCCTGTGCGTTGTTTATAGGAATCATGTCGTAAATTTTCAAAATTGACGTTTCCCCTGAAGACAACTCATTCTTTGTTGTATATGATTTCGAGAGTATTCAAGATCATGTATACTGATCTGAAGAACAGTCTCGTCGGTTGGTTATACAGGCAGAGGACACGCAGAGATCCAGTATATCGCAATTCCTTCACGCTAAATTACAATTTACGGTGCACCCTACTTCCCCAACATCTTGTGTACGTACCCGTTATAGTACTGTTCCTGTCTCGAAATTACTCGTATGTTAATTCTACGTCGTGTAAAGCGATCGATATCCATCACTTATTGGACCTCTACTAGAGAGTGCTGTCACGGACATAGAATAATTCGCCTTACAACTCGGGATAAGTCTGGCGCCCTACATGGTGTTGTGCTAGAGTATCTATCGCCCAACTATCCAGACCCGCGACATGTTCGGACGTTACAATCAGACGAATCCAGGGGTACCCTTTTAGGTGTCCCCGATTATTGTCCAAGGGGCAATATGGCCGCTTTCCGATGTCCGGGGAAGCTCGGACGGCATCTAGAGTGGTGCACCCGACCCCATCGCCCTAGTGCTGCATAGTTGTTCAGAGTAGTACGCCTATGGCCTAGCGATATCCCCCGGATAGGGCGCGGCTGCCGGCCTCAAAGTGCACCAACTCGAGTGGCATATCGGCAAGGAGCGAAGGGCGCGAGCGCGCAGTCTATGGACCTTACAGCGGCAGCCCACCGACACTCAAGCACTGCAACAGATTCACGGGCTGCACCTACGTTCGCCCCAGTCGCTCGTGGCTCGGGAGCGCCTGGGACTCTACAGGTCGAAAAGCCTAACGGGAGGGTTTGGCCCCTGCAACAAGAGCCCGAGAGTAGGCCTGACGTCCGATGCGGGCGTGATGTGGGTGAACACTGATATCATCTCGTAGTATGGAAAGGGCACCGGGGTTCCGTTTCCTGGCTAGGCGCTTCAGGCCGCGCTGTACGGGTTGCTCAGGCCTGTTATTGTAGTCGCAGGGCGGAGAACCTTAGGGGCACCCTTAACCTGGACACTGACCGCTTGCGCAAGAAGCAGCGGACGCAAAGGGGATCTGCACTGCGGAGGACCACGCGGGGTGTGCCCAAGGCACTGCTCCAGGAGAGATACCGCGGGCCCTGCGCCCTGTCTGTTGATGGCGTCCAAGGCCGTCTATCGGACTACAGGTTTCACCTAGGCGGCGCCGCGGACGTCACGAGATTGACCGTAGATCCTCGAGCGCTTCCTAGCTTGTGTCGCGTGTTCTAGTTCCTGAAACATTTTCTCATGCACCAACAGTTGGAGCCAATCGCGTCCGTAGGTCTGTGGCTCGTAGGCAAGCTACTATGAATGGGGGTACAGCCGACTTGTGGGGGTTTCACCAGCCACCGGTGCCCGACCCATGACGCAGCGATTGCCGCCGCGCGTGCGCCATCACCCCGCCGCCTGACCGGCCCTGGCAGACCGACTGGAGAGACGCCCCCCCTGGGCGCCGGCGGGCGCGGCACCGACCCCTCCCGTCCGCGCGGCCCGCTCGCCACTCGAGCCAGCCTGTCTAGACGCCAGGAGTCGGGGCGGGGCCTGCCCCGGCGGCTAGCGCAGTGAGCATGGGGTCTGGCCGAGAAGCCCGGGGGGCGCACGCCACACTCCGAGCCCTCCCGACCATCCACCCTCACAGCATGGCCGACCCGGGCGGAGGCAGGGGGTCGACGGGAGGACAGCCGCGACCCGGCGGCGCAGTCAGCCCGCCGCCTAGCCCGACAGGAGCGCGAGCACGGCAGCCGCTAGGGCAGAGAGAGGCACCCTGACACCGGCCGCCCGGCCGGGGGACCTCGATGCCAGCGGACCGGGTTCCCCGCGGGCGGTTTCGACCCGAGTACCGGCGCGCCGCCGGGCGTGGGGCCCACGGGGCGGCCCGCGGACGGCTGGCCGGGGGGGTAGGCGGCCGCAGCGGGGCCCGGCAGTCGGGCTGGAGCGTCGCCCGCAACCCTCCCCCGGCCGGGTCGGGGCCCTGCCAGCGGCGGAGAATCCGGGCGCGCGCCAAGGTCGCCGCCGGGTGGGCCTCGCCGATCTGACTCGGCTGTCCGCTCTCAGCGCGGCAGCCCCGTCCGGCGCGGCGGAGGTCGGGGCGCTGACACCACCGAGCCCACCAGGCCGGCCCACAGGCCGCGGGGCCACAGATCATGCGGCGACACGGTGTTCGGGGTGCGGGTGCGGGCCTACCGCGTCGCGGCGACGGGGCCCGCTTAGGTGCCGCGAGGGGGCGGCGTACCGCGCGCCATCCACCCCGCGGGGGGGCGGCACGCCCGCTGGGACGCCCAGCGGACGGCGCGGGCGGATGTCCGGAGAAGGGTGCCGAGCGCCCAAGAGGAGCCAGACCACC     
F       TTTTCTTTAAGAAACTTATAATTAAATTCTTTATGAAATTACTAAAGGATTCTCAATTTTTTATATGATATAGTGATCCATAATTAAGTAAAAAATATTACCTATAATAAGAAAAAAGACTAAAACATGAAGATGATTGCAATAGTCAAACAGCTTTACTTTATAGTATTCCATTGAAATTTTTATCTAAATTAATATAGGAAAAATTAAATTTACGAGAATTTTTCTATCAATTATCTCACATTACTAACGCCAATTAAATCAAATATGATTCCTTATACTCAACTGAATGCGCTTTTTTTTTGAATATTACTATCAAACAAAAAGTTATAATTGGAGTTTGTCTAAACTTCCCTGATAATTTGATCAGGAGGGTTTTTTCCACAAGTGTTTCTAAAGTTTTAAACATATTCAGTAAATTTGATCTAATTTTTATATAGGAAATTTATTTAATACTAATCAGAATATAAATCAACGTACTATATATCTTGACTCATTAAATTAAACCATATCTTGAATCATCTTATTTCAATTTTTTATAATCACAAACTTCTACTATATTCTAATAGATGATTAGATTTTAACCAAATGATGGGAATATACAGTAAATAATACTGTAGTACTTTTATTAAATAGAATTGTTATAACTATTACTTTAAAAACAAGATATCAAATAAAATGATGTAACTTCGTTACTAATTTATTTTTGTAAAGTAATAAAGATTGAGACCCAAATAATTACTTAAAATCGGTATGTGCTATAATATTATGTTCAAATCTTTAAATAACTTAATTGGTTTTCTTGAACTTTTTTATTGATTAATATGTTAAATATAGTTCTTAGTGTCTACTATTGAAAACGCCCTTGAAAAACTTTAATAGTTCTTTTGTTAAAACTAAAGCCAGTTAAAAACAACTAAAATTTATATTATAATTAAAAATATATACCCTATCTTAGTAGTTATTTCGAATAGTCTAATTATAGTTAAAATATTTTAGGAGGAATAAAGTCAGGGTTGACACATGCGGCAGACATTGTGCGTGCTCACACTAGGCGCAGTCATGTAAACTCTATAGAATTGTCGTCAAAAAACAGAACCGCTTGTTCGATTTTAAGAACGGCGAAATCTGTTAAATCAATTTCAGCCCCCAACATATCGAACTTGTGTGAAAGTTTCTCTTATATCTAGAGCCGGCTATGGGGTCGTGTCTGCTGACTCCCACTTGGTAATTTATCTAACCGTCCCTAACGATACATTCTTCATCAAACGGTAGAATTGAATAGTACTGACCTCTATACCATAAAAAGACCACGCTTCCTGTCTACGGCCGTTATAACAGACTCGGAACCGATAAGGGATCATTTTCGAGTCCATAAGTGCATTAATATCACCTCCCTTCTTCTAGTGGGTATACCCTTATTTAGTGGCGTGAAAGTTGACAGCCTGTGTACTTTCGAGTCATGGCGGAAGGTTCGCGTGTCTCGGCAACGTCCAGCCCCGGCCTATATGTTCTGAGGCTCGTGGTTACGCCTCAGATCCGCCCCGGGATCTATCTATACTCAGTCCGTGCGCATTGTTCTTAGTGCTTTAAGTTCTTTTTAGGAATGATGTCGTAAATTTTCAAAATTTCTGTTTCCCCTGCAGACAACTCATCCTTTGTTGTTTATGATTTCGAGATAACTCAAGCTCAAGTATACCGATCTGAATAACCATCTCGTCGGTTGGTTGTACAGGCAAAGGATCCGCAGAGATCCAGTAAATCGCAATTCCTTCTCGCTAAATTATAATTTCCGGTGCACCCTACTTCTCCAACATCTTGTGTACGTACCCGTGATAGTACTGTTCCTGTCTCGAAATTACTCGTATGATAATTCTAGGTCGTGTAATGCGATCGATATCCATCACGAATTGCAACTCTACTAGAGAGTGCTGTCACGGACGTAGAATAATTCGTCTTACAAGTCGGGATAAGTCTGACGCCCTACATGGAGTTGTGCTAGAGTATCTATCGCCCAACGATCGAGAACCGCGACTTGTTCTCACGGTACAAGCAGACGAAGCCACGGGTACCCTTTTAGGTGTCCACGATTACTGTCCAAGCGGCAATATGGCCGCTTTCCGATGTCCGGGGAAGTCCGGACGGCATCTAGCGTGATGCGCCCGATCGAATCGCACTCGTGCAGCACAGTTGGTCAGGGCATTGCGCCTATGGCCTGTCGATATCCCCCGGATAGAGCGCGGCTGACGGCGTTAAAGTGCACCAACTCGAGTGGCGTATCGGCCAGGAGCGAAGGGCCCTAACGCGCATTCGATGGCCCTTACAGCGGCAGGCCACCGACACTCAAGCTCTGCAACAGATCCTCGGGCTGTACCTACGTTCGCCCCAGTGGGTCGTGGCTCGGGAGCGCCTGGGACTCTACTGGCCTCAAAGCCTAACGGGCGCGTTCGGCCCCTGCCACAAGCGCCCTAGAGTAGGCCCGACGTGCTAGGCAGGCGTAATGTGGGTGAACACTAATATCATGTCGATGCGTGGAAAGGGCACCGGGGTTCCGTTTCCTGGCTAGGCGCTTCAGGTCGTGCTGTACGGCTCGCCCTGGCATCTTATTGTAGTCGCAGGGCGGAGAACCTTAGGGACACGCTTAACCTGGACACTGACCGCTTGAACGAGACGCAGCTGACGCTAAGGGGATCTCCCCTGCGGAGGACGTCGCTCGGTTTGCCCAAAGCACTGCTACAGGAGAGAATTTGGTGGCCCTGCGACCAGTCTGTAGAGGGCGTCCTAGGCCGTCTATCGGACTTCAGGTGTCACCTAGGCGGCGCCGCGGACGTCGCGAGATTGGCCTTGGATCCCCGAGCGCTTCCTAGCTTGTGTCCAGCACTATAGTTCCTGAAACATTTTCTGATGCACCAACAGTTGGAGCCACTCGCGTCCGTAGGTCTGTCGCTCGTAGGCAAGCTACTATGAATGGGGGTACATCCGACTTTTGGGGGTTACACCGGCCAGCTCGGCACGGCCCATGACGGCCCGGTTGCTGCCGCGCGTGCGTCCTCGCCCCGCCGCCTGACCGTCCCTGGCAGACCGACTGCAGAGACGCCCCCCCTGGGCGCGGGCCGGCGCGCCCCCGACGCCTCCCGTCCGCGCCGCCCGGGCGGCACGCGGGCCAGCCTGTCGAGGCGCCAGGAGTCGGGGCGGCGGCCGCCCCGGCGGCTAGCGCATTGAACATGGGGTCCCGCCGAGAAGCCCGGGAGGCGCACGGCCCACTCCGAGCCCTCCCGACCATCCACCCTCTCACCACGGCCGAGCCGGGCGGGGACACTCTGTCGACGGGGGGACAGCCCCGACATGGCTGAACAGTCAGCCCGCCGCCTAACCCGACAGGAGCGCGAGCACGGCAGCGCGTAGGGGAGAGGGGGGCACCCTGACACCGGCCGCCCGGCCGGGCCACCTCGAGGCCAGCGGACCCGGTTCCCCGCGAGCGGTTTCCACCCGACTACCGGGGCGCCGGCGGCCGTGGGGGCCACGGGGACGCCGGCGCACGACTCGCCGGGGCGGTAGGCCGCCGCATCCGGGCCCGGCAGTCGGCCTGGATCGTCGCCCGCATCCCTCCCCCGGCCGGGTGGGGCCCGTGCCAGCGCCGCACAATCCGGGCGCGCGCCCAGGTCGCCGTAGGATGGGCCTCCCCCATCTGAGTCGGCTGTCCGCTTTCAGCGCGGCAGGCCCGTCCGGCGCGGCGAAGGTCGGGGCGGTGACCCCCTCGAGCCCACCAGCCCGGGGCGCAGGGGGCGGGGCCACAGATCGTGCGGCGGCTCCGTGTTTCGGGTGCGGGTGCGGGCCTCCGGTCTGGCGGCGACGGGGCCCGCTTCGGGGCCGGGAGGGGCCGGCGTACCGCGCGCCGTCCAGCCCGCGGGGGGGTGGCAGGCCCGCTGGGAAGCGCACCGGACGGCGCGGCGGGATGTCCGAGGAAGGTTCCCGGGGGCCCGAGAGGAGCCAAACCACC     
E       TTTTCATTAATAAACTTATAATTTAATTATTTATTAAATTACTAAAGGATACTCAATTTTTTATATGATATAGTGCTCCATAATGAAGTTAAAAATATTACCTATAATAAGAAAAAAGACTAAAATATGATGATGAATGCAATAGTCAAACAGCTCTACTTTATAGTATTCCGTTGAAATTTTTATCTAAATTAATATAGGAAAAATTAAATTTACTAGAATTTTTCTATCAAATATTTCACATTACTAACACCAATTAAATCAAATATGATTCCATATACGCAACTGAATGCGCTTTTTTTTTGATTATTAATATCAAACAAATAGTTATAATTGGACTTTGTCTTATCTTCCATAATAATTTAATCATGAGGGTTGTTTCCACAAGTGTTTCTAAAGTTTTAAACATATTCAGTAAATTTCATTTAATTTTAATATAGGAAATTTATTTTATTTTAATCAGAATATAAATCAACGTATTATATATCTAGATTCTTTAAATAAAACCATATCTTGAATAATCTTATATCAATCTTTAATAATCACAAACGTCTACTATATTCTAATAGATGAATAGATTTTAACCAAATGATGGGATTATACAGTAAATATAACTCTAGTATTTTTATTTAATAGAATTGTTATAACTATTTCTTTAAAAACTTGATATCATATAAAATGTTATAACTTCGTTACTAATTTATTTTTGAAAAGTAATAAAGATTGAGACCTCAATAATTACTTAAAATCGGTATGTGTTATAATATTATGTTCAAATCTTTATATAACTTAATTGGTTTTCTTGAACGTCTTTATTGATTAATATGTAAAATATAGTACTTAGTGTCTAATATTGAAGATGCCCTTGAAAAACTTTAATAGTTCTTTTGTTAAAACCAAAGCCAGTTAAAAACAACTAAAATTTATGTTATAATTAAAAATATATACTCTACCTTAGAAGTTATTTCAAATAGTCTAATTATAGTTAAAATATTTTTGGAGGAATAAAGTCAGGGTTGAGACATGCGACCGACATTGTGCGTGCTCACGCTAGGCGCAGTCATGTACACTCTATATTCATGTAATCAATAGACAGAACCGCTGGTTCGATTTAAACAACGGGAAAATCTGTAATATCAATTTAAGACCCCAACATATCGGAATTGTGTGTCATTTTCTCTTATATCTGGAGCCGGCTATGGGGACGTGTCTGCTAACTCCCACTTGGTAGTTTATCTAACCGTCCCTAACAATACATTCTTCATCTTATGGTAGCAATGATTAGTACTAACCTCTATTCCATAAAAAGACCACGCTTCCTGTCTCTGGCTGTTTTAGCAGACTCGGAACCAATAAGGGATCATTTTGAAGTCCATAAGTGCCTAATTATCACCTCCCTTCTTCTAGTGGATATACCCTTATTTAGTGGAGTGAAAGTTGACAGCCTGTGTACTTTCGAGTCATGGCGGAAGGTTCGCGTTTCCCGGCAACGTCCAGCCCGGGCCTTTATGTTCTTAGGCTCGAGGTTACGCGTCAGATCCGCTCTGGGAACTATCCATACTCACTCCCCGCGCCTTGTTCTTAGTACTATGAGTTCTTTATAGGACTCATATCGTAAATTTTCAATATTCTTGTTTCCCCTGGAGACAACTCATTCTTTGTTGTATATGATTTCGAGACTAATCACGGTCAAGTATACCGATCTGAACAACTTTCTCGTCGGTTGGTTGTACAGGCAAAGGATACGCAGAGTTCCAGTATCTCGCAATTCCTTCACGCTAAATTACAATTTCCGGTGCACCCTAGTTCACCAACATCATGCGTACGTACCCGTCATAGTACTGTTCCTGTCTCTATATTACTCGTATGGTAATTCTACGTCGTGTAAAGCGATCGATATTCATCACTAATTGTATCTCTACTAGATAGTGCTGTCACGGACCTAGAATAATTCGCCTTACAAGTCGGGATAAGTCTGTCGCCCTACATGGCGTTGTGCTAGAGTATCTATCGCCCAACTATCCAGACCCGCGACCTGTTCGGACGTTACAGTCAGACGAAGCCACGGGTACCCTTTGAGGTGTCCTCGATTAGTAGCCAAGCGGCAATATGGCCGCTTTCCTATATCCGGGGAAGCACCGACGGCATCTAGCGTAGTGCGCCCGAACGAATCGCCCTCTTGCTGCATAGTTGACCAGAGCGTTACGCCTAGGGCCCTCCGATATCCCCCGAATAGCGCGCGGCTGCCGGCGTTAAAGTGCACCAACTCGAGTGGCATATCGGCCAGGAGCTAAGGGCGCAAAAGCGCATTCCATGTCCCTCACAGCGGCAGCCCACCGACACACAAGCGCTGCAAAAGATCCACGGGGTGCACCTACGTTCGCCCCAGTGGCTCGTGGCTCGGGAGCGCCTGGGGCTCTACTCGCCGAAAGGCCTAACGGGAGCGTTCGGCCCCTGCCACAAGTGCCCGAGAGAAGCCCCGACGCCCTACGCAGGCGCAAAGTGGGTGAACACTAATATCATATCGGTGCATGGAAAGGGCAACGGGGTTCCGTTTCCTGGCTAGGCGCTTCAGTACGTGCTGTACGGGTTGCCCAGGCGTGTTACTGTAGTCGCAGGGCGCAGATCCTTAGGGGCACGCTTAACCTGGACACTGACCGCTTGGACGAGAAGCAGCTGACGCGAAGGGGATCCCCTGTGCGGAGGACGACGCGTGGTTTGCACAAAGCACTGCTAGAGGAGAGAGTTGGCTGGCCCTGGGACCTGTCTGTGGAGGGCGTTCAAGGCCGTCTATCGGACTACAGGTTTCACCTAGGCTGTGCCGCGGACGTCGCGAGATTGACCTTGGATCCCCGAACGCTTCCTAGCTTGTCTCCGGAGTTCTAGTGCCTGAAACATTTTCTCCTGCACCAACATTTGGAGCCATTCGCGTCCGTAGGTCTGTGGCTCATAGGCAAGCTACTATGAATGGGGGTACAACCGACTTCTGGGGGTTACACAGGCCAGCTGGGCCCGACCCATGACGCCGCGGTTGCCGCCGGGCGTGCGCCATCGCCGCGCCGCCTGACCGGCCCTGGCAGACCGACTGCAGAGACGCCCCCCCTGGGCGCGGGCCGGCGCGGCCCCGACGCCTCCCGTCCCCGCCGCCTGTGCGCCACTCGGACCAGCCTGTCGAGCCGCCAGGAGTCGGGGCGGTGCCTCCCCCGGCGGCTAGCGCAGTGAGCATGGGGTCTCGCCGACAAGCCCCGCAGGCGCAGGGCACACCCCCAGCCCTCCCAACCGTCGACCCTCTCACCAGGGCCAAGCCTGGCGGCGGCACGCTGTCGACGGGCGGACAGCGTCGACTCGGGGGAGCAGTCAGGCCGCCGCCTAACCCGACAGGAGCCCGCGCACGGCAGCCCCTAGGGTAGAGAGGGGCACCCTGACACGGGCCGCCCGGGCGGGCAAGCTCGATGCCAGCGGACCCGGTTCCCCGCGGGCGGTTTCCACCAGACTACCGGGGCGCCGCCGGACGTGGCGCGCACGGGGGCGCCCGCCGACGGCTGCCCGGGGCGGTAGGACGCCGCATCTGGGCCCGGCACTCGGGCTCGAGCGTCGCCCGCAACCCTCCCCCGGCCGGGTCGGGCCGCTGCCAGCGCCGGAGAATCCGGGCGCGGGGCCAGGTCGCCGCTGGAGGGGCCTCCCCCACCTGAGTCGGCTGTCCGCTCTCAGCGCGGCTGCCCCGTCCGGCGCGGCGAAGGTCCGGGCGGTGACACTCGCGAGCCCACCAGGCCGGATCTCAGGGCGCGGGGCCCCAGATCGTGCGGCGGCGCCGTGCTTCGGGTGCGGGTGCGGGCCTGCCGGCTCCCTCCGCCGGGCCCCGCTTCGGCGCCGCGCCGGGGCGGCGTACCGCGCGCCATCCAGCCCGCGGGGGGGGGGCCCGCCCGCTGGGACGCCCCGCGGACGGCGCGGGCGGATGTTCGAGGAAGGTTGGCGAGGGCCCAAGGGGAGCCACACCACC     
D       TTTTCATTAATAAACTTATAATTCAATTTTTTAATAAATTACTAAAGGATTCTCAATTTTTTATATGATATAGTGCTCCATAATGAAGTAAAAAATATTACCTATAATAAGAAAAAAGACTAAAAAATCAAGATGAATGCAATAGTAAAACAGCTTTACTTTATAGTATTCCAATGATATTTTTTTCTAAATTAATATAGGAAAAATTAAATTTACTAGAATTTTTCTATCAGTTATTTCACATTACTAACTCCAATTAAATCAAATATGATACCATATACACAACTGAATGCGCTTTTTTTTTGAATATTATTATCAAACAAAAAGTTATAATTGGAATTTGTCTTTACTTCCATAATAATTTAATCAAGAGGGTTTTTTCCACAAGTGTTTCTAAAGTTATAAACATATTCAGTAAATTTAATCTAACTTTGATATAGGAAATTTATTTTATTCTAATCAGAATGTAAATCAACGTATTATATATCTAGAATCTTTAAATTAATCCATATCTTGAATCATCTTATATAAATCTTTAATAATCACAAACATCTACTATATTCTAATAGATGTTTAGATTTTAACCAAATGATGGGATTATACAGTAAATAGATCTTTAGTATTTTTATTTGATAGAATTGTTATAACTATTTATTTAAAAACAAGATATCAAATAAAATGATATAACTTCGTTACTAATTTATTTTTGAAAAGTAATAAAAATTGAGACCATAATAATTACTTAAAATCGGTATGTGCTATAATATTATGTTCAAATCTTTAAATAACTTAATTGGTTTTCTTGAACGTCTTTATTGATTAATATGTTAAATATAGTACTTAGTGTCTATTATTGAATACGCCCTTGAAAAACTTTAATAGTTCTTTTGTTAAAACTTAAGCCAGTTAAAAACAACTAAAATTTATGTTATTATTAAAAATATATACCCTATCTTAGAAGTTATTTCAAATAGTCTAATTATAGTTAAAATGTTTTTGGAGGAATACAGTCAGGGTGGACACACGCGTCAGACATTGGGCGTGCTTACACTAGGCGCAGTCATGTACCCTCTATAGACTTGTCTTCAATAAATGGAACCGCTGGTTCGATTTTAACAACGGTTACATCTGTCAAACCAATTTCAGGCCCCAACATATCGCAATTGTATGAAAATTTCTCTTATATCTATAGCCGGCTATGGGGGCGTGTCTGTTAACTCCCTCTTGGTAAGATATCTAACCGTCCGTAACTATACATTCTTCAGCATAAGGTAGGAATGATTACTTCTAACCTCTATTCCATAAAAATACCACGCTTCCTGTCTACGGCAGTTATATCAGACTAGGAACTAATACGGGATCATTTTGTAGTCCATAAGTGCCTAATTATCACCTCCCTTCTTCTAGTGGATATACCCTTATTTAGTGGAGTGAAAGTTGACAGCCTTTGTACTTTCGAGTCATGGCGGAAGGTTCGCGTGTCCCGGCAACGTCCAGCCCCGGCCTCTATGTTCTGAGGCTCTTGGTTACCCCTCAGATCCGCACAGGGAACTATCAATACTCAGTCCTAGCGCGTTGTTCTTAGTTCTTTGAGTTCGTTATAGTAATAATTTCGTAAATTTTCAAAATTATGGTTTCCCCTATAGACAACTCATTCTTTGCTGTATATGTTTTCGAGAGTATTCAAGCTCATGTATACGGATCTGAACAACACTCTCGTCGGTTGGTTGTTCAGGCAAAGGAGACGCAGAGTTCCAGTATATCGCAATTCCTTCACGCTAAATAATAATTTTAGGTGCTCCCTAATTCCCCAACATCTTGCGTACGTACCCGTCATAGTACTGTTCCTGTCTCAAGGTTACTCGTATGCTAATTCTACGTCGTGTAACGCGATCGATATCCATCACTAATTGGACCTCTACTAGAGAGTGCTGTCACGGACGTAGAATAATTCGTCTTACAACTCGGGATAAATCTGACGCCCTACATGGTGTTGTGCTAGAGTGTCTATCGCCCAACTATCCAGAGCCGCGACGTGTTCAGACGATACAGTCAGACGAAGCCATGGGTACCCTTTGAGGTGTCCACGATTACTGTCCAAGCGGCAATATGGCCGCTTTCCAATGTACGGGGGAGTGCGGACGGCATCTAGCGTTGTGCCCCCGATCCCCTCGCCCTCGTGCAGCATAGTTGGTCACCGTGTTCCGCCTAGGGCCTGTCGATATCCCCCGGATAGTGCGCGGCTGACGGCTTTAAAGTGCACCGACTCGAGTGGCCTATCGGCTAGGAGCGAAGGGCGCCAACGCGCAATCAATGGACCTTGCACCGGCAGCCCACCGATACTCAAGCGCTGCAACAGATCCACGGGGTGCACCTACGTTCGCCGCAGTCGCTCCTGGCTCGGGAGCGCCTGGGACTCTACTGGCCGAAAAGCCTAACGGGAGCGTTTTGCCCCTGCCACCAGAGCCCTTCCGAAGGCCCGACGTTCTACGCAGGCGTAATGTGGGTAAACACTAATATCATTTCGTAGCGTGGAAAGGGCACCGGGGTTCAGTTTCCTGGCTAGGCGCTTCAGCTCGTGCTGTACGGGTTGCCCGGGCATCTTATTGTAGTCGCAGGGCGGAGACCCTTAGGGACACTCTTAACCTGGACACTGACCGCTTGTCCGAGAAGCAGCGGACGCTAAGGGGATCTGCTCTGCGGAGGACGGCGAGGAGTTTGCCCAAAGCACTGCTACATGAGAGACTTCGCTGGCCCTGGGCCCAGTCTGTGGATGGCGTGCGAGGCCCTCTATCGGACTTCAGGCTTCCCCTAGGCTGGGCCGCGGACGTCGCGAGTTTGACCTTGGATCCCCGAGCGCTACCTAGATTGTTTCCAGCTTTCTAGTTCCAGAAACATTTTCTCATGCACCAACATTTGGACGCAGTCGCGTCCGCAGCACTGTCGCTCATAGGAAAGCTACTATGAATGGGGGGACAGCCGACTTGTGGGGGTTACACAGGCCAGCTGCGCCCGACCCATGACGGCGCCGTTGCTGCCGCGCGTGCGCCATCGCCGCGGCGCCTGACGGGCCCTGGCAGACCCACTGGAGAGGCGCCCCCCCTGGGCGCGGGCCGCCGCGGCCCCGACGCCTCCCGTCCTCCCCGCCTGCGCGCCACTCGGGCCAGCGTGTCGAGCCGCCAGGACTCGGGGCGGTAGCCGCCCCGGCGGCTAGCGCAGTGAGCATGGGCTCGCGCCGAGAAGCCCCGTCGCCGCCCGGCGCGCTCCGAGCCCTCCGGACCATCAACCCTCTCACCCCGGCCGACCCGGGCGGGGCCACGCTGGCGAGGGGGGGACAGCCGCGACGCGGGGGAGCAGTCAGGCCGCCGCCTAACGCGACAGGAGCGCGAGCACGGCGGCCCCCAGGGCAGAGAGGCGCACCCTGAGACCGCCCGCCCGGCCGGGCGACCTCGATGCCAGCGGAACCGGTCCCCCGCGGGCGGTTTCCACCCGACTACCGGGGCGCCGCCGGGCGTGGGGGCCACGGGGACGCCCGCGTTCGTCTCGCCGGGGCGGCATGCCGCCGCATCGGGGCCCGACAGTCGGCCAGGACCGTCGCCCGCAACCCTCCCCCGCCCGGGTCGGGGCCCTGCCAGGGCCGGACAATCCGGGCGCGCGCCCAGGTCGCCGTGGGCTGGGCCTCCCCCATCTGAGTCGCCTGTCCGCTCTGAGCGCGGCCGCCCCGTCCGGCGCGGCGAATGTCCGGGCGGTGACGCTCCCGAGCGCACCAGGCCGGGTCACAGGGCGCGGGGCCCCAGATCGTGGGGCGCCCCCCTGTTGAGGGTGCGGGTGCGCGCCTGCCGCCTCGCGGCGACGGGGCGCGCTTCGGTGCCGGGACGGGGCGGCGTACCGCGCGTCGTCCAGCCCGCGGGGGGGCGGCGCGCCCGGTGGGACGCACCCCGCACGGCGCGGCCGGATACCCGAGGAAGGGTGCCGGGGGCCCAAGGGGAGCCCAACCACC     
C       TTTTCATTAAGAAACTTATAATTTAATTCTTTACAAATTTACTAAAGGATTCTCAATTTTTTATATGATATAGTGTTCCATAATGAAGTAAAAAATATTACCTATAATAAGAAAAAAGACTAAAAAATGAAGATGAGTGCAATAGTCAAACAGCTTTACTTTATAGTATTCCATTGAGATTTTTATCTAAATTAATATAGGAAAAAATAAATGTACTAGAATTTTTCTATCACTTATATCGCATTACTAACGCCAATTAAATCAAATATGATACCATATACGCAACTGAATGCGCTTTTTTTTTGAATATTAGTATCAAACAAAAAGTTATAATTGGACTTTGTCTAATCTTCCATAATAATTTAATCAAGAGGGTATTTTCGACATGTGTTTCTAAAGTTATTAACATATTCAGTAAATTTTATATAAATTTAATATAGGAAATTTATTTAATGCTAATCAGAATATAAATCTACGTAATATATATCTAGAATCTTTAAATTAATCCATATCTTGAATAATCTTATCTGAATCTTTCATAATCACAAACGTCTACTATATTTTAATAGATGTTTAGATTTTAACCAAATGATGGGATTATACAGTAAATAAAACTATAGTATTTTTATTAAATAGAATTGTTATAACTATTTCTTTAAAAACCAGAAATCAGATTAAATGTTATAACTTCGTTACTAATTTATTATTGGTAAGTAAAAAAGATTGAGACCATAATAATTACTTAAAATCGGTATGTGCTATAATATTATGTTCAAATCTTTAAATAACTTAATTGGTTTTCTTGAACTTATTTATTGATTAATATGTAAAATATAGTACTTAGTGTCTACTATTGAAAAAGCCCTTGAAAAACTTTTATAGTTCTTTTGTTAAAACATAAGCCAGTTAAAAACAACTAAAATTTATGTTATGATTAAAAATATATACTCTATCTTAGGAGTTATTTCGAATAGTCTAATTATAGTTAAAATATTTTTGGAGGAATACAGTCAGGGTATACACACGCGGCTGACATTGGGCGTGCTTACCCTAGGCGCAGTCATGTACACTCCATAGAAATGTCATCAATACATAGAACCGCTTGTTCGATTTTAACAACGGGGAAATCTGTTAAATCAATTTGAGACCCCAACATATCGCAATTGTGTGAAATTTTCTCTTATATCTAAAGCCGGCTATGGGGACGTGTCGGCTAACTCCCACTTGGTAATGTATCTAACCGTCCCTAACAATACATTCTTCATCTTAAGGTCGCGTTGATTACTTCTAACCTCTATTCCATAAAAAGACCACGCTTCCTGTCTACGCCAGTTATACCAGACTCGGAACCAATAAGGGATCATTTTGAAGTACATAAGGGCCTAAATATCACCTCCCTTCTTCTAGTGGATATACCCTTATTTAGTGGCGTGAAAGTTGCCAGCCTGTGTACTTTCGAGTCATGCCGGAAGGTTCGCGTGTCTCGGCAACGTCCAGCCCCGGCCTCTATGTTCTGAGGCTCGGGGTTACGCCTCAGAACCGCACAGGGAGCTATCAATACTCAGTCCGTGCGCGCTGTTCTAAGTTCTTTGGGTTCTTTATAGCAGTCATGTCGTATATTTTCAAAATTGGGGTTTCCCCTGTAGACAACTCATTCTTTGCTGTGTATGATTTCGAGAGTAATCAAGCTCAAGTATACTGATCTGAATAACCGTCTCGTCGGTTGGTTGTACAGGCAAAGGACACGCAGAGATCCAGTACATCGCAATTCCTTCACGCTAAATTATAATTTACGGTGCCCCCTAGTTCCCCAACATCTTGTGTACGTACCCGTTATAGTACTGTTCCTGTCTCTAGATTACTCGTATGTTAATTCTACGTCGTGTAATGCGATCAATATTCATCACAAATTGCACCTCTACTAGAAAGTGCTGTCACGGACGTAGAATAGTTCGTCTTACAATTCGGGATAAATCTGACGCCCTGCATGGTGTTGTGCTAGAGTATCTATCTCCCAACTATCTAGACCCGCTACATGTTCGGACGTTACAGTCAGACTAATCCATGGTTACCCGTTGAGGTGTCCACGATTACTGTCCAGGCGGCAATATGGCCGCTTTCCCATGTGCGGGGAAGCGCGGACGGAATCTCGTGTCGTGCACCCGAACCTATCGCCCTCTTGCTGCATAGTTGATCAGTGTACTGCGCCTAGGGCTTGTCGAGATCCCCCGCATAGCGCGCGGCTGCCGGCGTTAAAGTGCACCAACTCGAATGGCATATCGGCCAGGCGCGAAGGGCTCCAACGCGCAATCGATGGCCCTTCCAGCGGCAGCCCACCGACACTTAAGCGTTACATCAGATCCACGGGGTGCACCTACGTTCGCCCCAGTGGGTCGTGGCTCGGGAACGCCTGGGCCTCTACTCGACGAAAAGCCTAACGGGAGCGATCGGCCCCTGCCACCAGCGCCCTCGAGAAGGCTAGACGTCCTATGCAGGAGTAATGTGGGTTAACACTAATATCATCTCGTCGCATGGAAAGGGCACCGGGGTTCCGTTTCCTGGCTAGGCGCGTCAGTGCGTGCTGTACGGGTTGCCCGGCCCTTTTATTGTAGTCGCAGGGCGGAGAACCTTAGGGGCGCGCTTAACCTGGACACTGACCGCTTGAACGAGAAGCAGCTGACGCTAAGGGGATCTGGTATGCGGAGGACGACGCGCGGTTTGCCCATAACACTGCTACAGGAGGGAATTCGATGGCCCTGGGACCAGTGTGTTGATGGCGTACAAGGCCTTCTATGAGACTACAGATTACACCTAGGCTGTGCCGCGGACGTCGCGAGCTTGACCTTGGATCCGCGAGCGCTTCCTAGCTTGTGTCCAGATTTCTGGTACCCAAAACATTTTCTCGTGCACCAACAATTGGAGCCAATCGCGTCCGTAGGTCTGTCGCTCATAGGCAAGCTACTATGAATGGGGGTACGGCGGACTTCTGGGGGTTACACGGGCCACGTGGGCCCGACCCATGACGCGTCGGTTGCTGCCGCGCGTGCGCCATCGCCCCGGCGCCTGACCGCCCCTGGCAGACCGACTGCAGAGACGCCCCCCCTGGGCGCGGGCCGGCGCGGCACCGGCGCCGCCCGCGGTCGCGGCCCGCGCGCCACTCGGGCCAGCCTTTCGAGCCGCCAGGAGTCGGGGCTGTAGCTGCCCCGGCGGCTAGCGCAATGAGCATGCGGTCGCGCCGAGAAGCCCCGCCGGCGCACGGCAGACTCCCAGTCCTCCCGACCATGCACCCTCTCACCACGGCCCAGCCGGGCGGGGTCAGGCTGTCGACAGGAGGAGAGCCGCGACGCGGAGGAGCAGTCAGGCCGCAGCCTAACCCCAGAGGAGCGCGAGCACGGCAGCCCGCAGGGGAGTGAGGGGCACCCTGAGACCGGCCGCCGGGCCGGGCGACGTCGATGGCAGCGGGGCCGGTGCCCCAGGGCCGGTTTCGACCCGACTACCGGGGCGCCGACGGGCGTGGGGGCCACGGGGACGCCCGCGGACGGCTGGCCGCGGCGGTAGGCCGCTGCATCTGGGCCCGGCAGTCGGGCTGGAGCGTCGCCCGCAACCCTGCCCCGGCCGGGTCGGGCCCCTGCCAGCGCCGGAAAATTCGTGGGGGCCTCCAGGTCGCCGCCGGATCGGCCTCCCCCATCTGACTCGGCTGTCCGCTCTCAGCGCGGCAGCCCCGTCCGGCGCGGCGAACGTCCGGGCGGTGACGGTCGCGAGCCGACCAGGCCGGGGCACAGGACGCGGGGCCCCAGATCCTCCGTCGCCTCGGTGTTTAGCGTGCGGGTGCGGGCCTGCCGCCTCGCGGCGACGGGGCTCGCTTCGGTGCCGCGAGGCGGCGGCGTACCGCGCGGCGTCCAGCCCGCAGCGGGGGGGCACGACCGCTGGGACGCCCTGCGGACGGCGCGGCCGGATCTCCGAGGAAGGTTGACGAGCGCCGAAGCGGAGCCACACCACC     
B       TTTTCATTAAAAAACTTATAATTAAATTCTTTATGAATTTACTAAAGGATCCTCAATTTTTTATATGATATAGTGCTCCATAATGAAGTAAAAAATATTACCTATAATAAGAAAAAAGACTAAATAATGAAGATGAAGGCAATAGTCAAACAGCTTTACTTTATAGTATTCCATTGATATTTTTTTCTAAATTAATATAGGAAAAACTAAATTTACAAGAATTTTTCTATCATGAATCTCCCATTACTAACACCAATTAAATCAAATATGATACCATATACTCAACTGAATGCGCTTTTTTTTTGATTATTAATATCAAACAAAAAGTTATAATTGGACTTTGTCTTAACTTCCGTAATAATTTTATCAGGAGGGTTGTTTCCACATGTGTTTCTAAAGTTTTTAACATATTCAGTAAATTTTATTTAATTCTAATATAGAAAATTTATTTAATGGTAATCAGAATTTAAATCAACGTACTATATATCTTGAGTCTTTAAATAAAACCATATCTTTAATTATCTTATATCAATCTTTAATAATCACAAACATCTACTATATTCTAATAGATGGTTAGATTTTAACCAAATGATGGGATTATACAGTAAATACTACTTTAGTATTTTTATTATATAGAATTGTTATAACTATTACTTTAAAAACTAGATACCATATTAAATGTTATAACTTCGTTACTAATTTATTATTGACAAGTAAGAAATATTGAGACCAAAATAATTACTTAAAATCGGTATGTGATATAATATTATGTTCAAATCTTTAAATAACTTAATTGGTTTACTTGAAATTTTTTATTGATTAATATGTTAAATATAGTACTTAGTGTCTATTATTGAAGAAGCCCTTGAAAAACTTTAATAGTTCTTTTGTTAAAACTAAAGCCAGTTAAAAACAACTAAAATTTATATTATTATTAAAAATATTTACACTATCTTAGAAGTTATTTCCAATAGTCTAATTATAGTTAAAATATTTTAGGAGGAATATAGTCAGGGTCTAGACACGCGGCAGACATTGGGGGTGCTGACACTAGGCGCAGTCATGTACACTCTATAGAACTGTCCTCAATAGAGAGAACCGCTAGTTCGATTTTAACAACGGGTAAATCTGTTAAAACAATTTCAGACCCCAACATTTCGCAGTTGTGTGGAATTTTCTCTTATATCTAATGCCGGCTATGGGGACGTGTCTGCTAACTCCCACTCGGTATTTTATCTAACCGTCCTTAACGATACATTCTTCAACATACGGTGGCATTGATTACTACTAACCTCTATTCCATAAAAACACCACGCTTCCTGTCTCCGGATGTTGTACCAGACTCGGAACGTATAAGGGATCATTATGAAGTACATAAGTGCCTAAATATCACCTCCCTTCTTCTAGTGGGTATACCCTTATTTAGTGGGGTGAAAGTTGACAGCCTGTGTACTTTCGAGTCATGGTGGAAGGTGAGCGTGTCTCGGCAACGTCCAGCCCCGGCCTTTATGTTCTTAAGCTCGGGGTTACGCCTCACATCCGCCCGGGGACCTATCAATACTCACTCCGTGCGCGTTGTTCTTAGTTCTTTGCGTTCATTATAGGACTCATGTCGTAAATTTTCAAAATTCTGGTTTCCCCTGTAGACAACTCATACTTTGCTGTATATGATGTCGAGAGTAATCAAGGTCAAGTATACCGATCTGAAAAACTGTCTCGTCGGTTGGTTGTGCAGGCAAAAGAAACGCAGAGTTCCAGTAGGTCGCAATTCCTTCACGCTAAATTATAATTTACGGTGCACCCTAATTCCCCAACATCCTGTGTACGTACCCGTTATAGTACTGTTCCTGTCTCGAAATTACTCGAATGGTAATTCTACGTCGTGTAAAGCGATCGATATGCATCACAAATTGCAGCTCTACTAGACAGTGCTGTCACGGACGTAGAATATTTCGAGTTACAACTCGGGATAATTCTGCCGCCCTACATGGTGTTGTGCTAGAATATCTATCGCCCAACTATCCAGACCCGCGACATGTTCAGACGTTACAATCAGACGAAACCAGGGGTACCCGTTGAGGTGTCCACGATTACTGTCCATGCGGCAATATGGCCGCTTTCCGATGTGCGGGGAGGATCCGACGGGATCTAGCGTAGTGCGCCCGAACGCATCGCCCTCGTGCGGCATAGTTGATCAGAGACTTGCGCCTACGGCCTTTCGATATCCCCCGTATAGCGCGCGGCTGACGGCGTTAAAGTGCACCAACTCGGGTGGCATATCGGCCAGGACCGACGGGCGCGACCGCGCACTCGATGGGCCTTACATCGGCAGCCCACCGAAACTCAAGCTCTGCACCCGATCCACGGGGTGCACCTAGGTTCGCCCCAGTGGCTCATGGCTCGGGAGCGCCTGGGGCTCTACTCGCCGAAAAGCCTAACGGGTTCGATCTGCCCCTGCCGCAAGGGCCCTGGCGAAGTCCCCACGTCCGATGAAGGCGTAATGTGGGTAAACACTCATAACATATCGTAGCATGGAAAGGGCACCGGGGTTCAGTTTCCTGGCTAGGCGCTTCAGTCCGTGCTGTACGGGTTGCTCAGGCATATGATCGTAGTCCCAGGGCGGAGAGCCTTAGGGGCACCCTTAACCTGGACTCTGACCGCTTGAACGAGAAGCGGCTGACGCCAAGGGGATCTCCCCTGCGGAGGACGTCGCGCGGTTTGCCCAAAGCACTGCTACAGGAGAGATGGTGATGGCCCTGGGGCCCGTCTGTAGCTCGAGTTCCAGGCCCTCTATCGGACTCCAGGTTACACCTAGGCCGCGCAGTGGACGTCGCGAGCTTGACCTTGGATCCCCGAGCGCCTCCTAGCGTGTGTCCCGGGCTGTAGTGCCTGAAACATTTTCTCATGCACCAACATTTGGTGCCAGTCGCGTCCGTAGGGCTGTCGCTCATAGGCAAGCTACTATGAATGGGGGTACAGCCGACTTTTGGGGGTTACACGGGACACCTCGGCCCGACCCATGACGCCGCGGTTGCTCCTGGGCGTGCGCCATCGCCCCGCCGCCTGACCGCCCCTGGCAGACCGACTGGAGAGGCGCCCCCCCTGGGCGCGGGCCGGCGTGGCACCGACGCCTCCCGTCGTCGCAGGCTGCGCGCCTCTCGGGCCAGCCGGTCGAGCCGCCCGGAGTCGGGGCGGTTCCGGCCCCGGCGGCTAGCGCAGTGCCCATGCGCTCGCGCCGAGAAGCCCCGGCGGCCCACGGCGGACTCCGAGCCCTCCCGACAATCGACCCTCTCAGCATGGGCGTCCCGGGCGGGGCCACGGGGTCGACGGGCGGAGAGCCCCGAGCCGGACGACCAGTCAGGCCGCGGCCTAACCCGACAGGAACCCGAGCACGGCAGCTACCAGGGGAGTGAGGGGCACCCTGAAACCGGCCGCCCGGGCGGGCGACCTCGATGCCAGCGGTCCCGGTTCCCCGCGGGCGGTTTCCACCCGACTACCGCGGCGCCGCCGGGCGTGGGGGCCACGGGGAGGCCCGCGGACGGCTGGCCGGGGGGGGAGCCGGCTGCATCTGGGCCCGCCAGTCGGCCGGGAGCGTCGCCCGCAACCCTCCCCCGGCCGGGTCGGGACCCTGCCAGCGCCGGACAATCCGGGCGGGCGCCCAGGTCGCCTCGGGATCGGCGTCCCCATTCTGACTCGGCTGTCCGCTGCCAGCGCGGCAGCCCCGTCGGGCACGGCGAAGGTCCGGGCGGTCACCTGCGCGAGCCCACCAGGCCGGGTCACAGCGGGCGGGGCCCCAGATCGTGCGGCCGCCCCGTGTTTTGTGTGCGGATGCGGGCCCGCCGTCCCGCGGCGATGGGGCTCGCTTCGGCGGCGCGAGCGGGCGGCGTACCGCGCGCCTTCCAGCCCGCGGCGGGGGGGCGGGCCCGCTGGGACGCCCGGCGCACGGCCCGGGAGGATGGGCGAGGAAGGTTGGCGAGCGCCCAAGAGGAGCCAAAGGACC     
A       TTTTCTTTAACAAACTTATAATTTAATTATTTATAAATTTACTAAAGGATCCTCAATTTTTTATATGATATAGTGCTCCATAATGAAGTTAAAAATATTACCTATAATAAGAAAAAAGACTAAAAAATAAAGATGAATGCAATTGTCAAACAGCTTTACTTTATAGTATTCCATTGAGATTTTTATCTAAATTAATATAGGAAAAATTAAATTTACAAGAATTTTTCTATCAGTTATTTCACATTACTAACGCCAATTAAATCAAATATGATTCCATATACTCAACTGAATGCGCTTTTTTTTTGACTATTATTATCAAACAAAAAGTTATAATTGGACTTTGTCTTAACTTCCTTTATAATTTCATCAGGAGGGTTATTTCCACATGTGTTTCTAAAGTTTTTAACATATTCAGTAAATTTAATTTAAATTTTATATAGTAAATTTATTTAATTCTAATCAGAATTTGAATCAACGTATTATATATCTTGATTCTTTAAATTAAACTTTATCTTGAATAATCTTATCTCAATATTTGATAATCACAAACATCTACTATATTATAATAGATGTCTAGATTTTAACCAAATGATGGGATTATACAGTAAATAACACTATAGTATTTTTATTCAATAGAATTGTTATAACTATTCTTTTAAAAACATGAAATCAAATAAAATGTTATAACTTCGTTACTAATTTATTATTGATAAGTAAAAAAGATTGAGACCTCAATAATTACTTAAAATCGGTATGTGCTATAATATTATGTTCAAATCTTTACATAACTTAATTGGTTTTCTTGAATTTATTTATTGATTAATATGTTAAATATAGTCCTTAGTGTCTATTATCGAACAAGCCCTTGAAAAACTATTATAGTTCTTTTGTTAAAACCAAAGCCAGTTAAAAACAACTAAAATTTATTTTATTATTAAAAATATATACTCTATCTTAGTAGTTATTTCTAATAGTCTATTTATTGTTAAAATTTTTTAGGAGGAATATAGGCAGGGTTGACACACGCGGCAGACATTTGGCGTGCTCACACTAGGCGCAGTCATGTATACTCGATAGAAATGTCCTCAATAATAAGAACCGCTTGTTCGATTTTAACAACGGGTAGATCTGTTACATCACTTTGAGACCCCAACATGTCGTACTTGTGTGAAAATTTCGCTTATATCTAAAGCCGGCTATGGGGACGTGACTGGTAACTACCACTTGGTAATTTATCTAACCGTCCATAACGATACATTCTTCATCTTAAGGTAGTATTGATTACTACTTACCTCTATTCCATAAAAAGACCACGCTTCCTGTCTGCGGCGGTTATAACAGACTCGGAACTAATAAGGGATCATTTTGAAGTTCATAAGTGCTTAAATATCACCTCCCTTCTTCTAGTGGATATACCCTTATTTAGTGGTGTGAAAGTTGACAGCCTGTGTACTTTCGAGTCATGGCGGAAGGTTTGCGTGCCTCGGCAACGTCCAGCCCCGGCCTCTATGTTCTGAGGCTCTAGGTTACGCTTCAAATCCGCTCAGGGATCTATCCATACTCAGTCCGGGCGCGTTGTTCTTAGTTCTTTGTGTTCTTTCTAGGAATAATATCGTAAATTTTCAAAATTCTGTTTTCCCCTTGAGACAACTCATTCTTTGGTGTGTATGATCTCGAGAGTAGTTAAGCTCATGTATACTGATCTGAATAACTCTCTCGTCGGTTGGTTGTACAGGCACAAGATCCGCAGAGTTCCAGTAGATCGCAATTCTTTCACGCTAAATTACAATTTACGGTGCGCCCTATTTCCCCAACATCTTGCGTACGTACCCGTTATAGTACTATTCCTGTCTCGAAATTACTCGTATGGTAATTCTACATCGTGTAAGGCGATCGATATCCATCACTAATTGAACCTCTACTAGAAAGTGCTGTCACGGACGTAGAATAATTCGGCTTACAACTCGGGATAAATCTGTCGCCCTACATGGAGTTGTGCTAGAGTATCTATCGCCCAACTATCGAGACCCGCGACGTGTTCCTACGTTACAACCAGACGAAGCCATGGGTACCCATTGAGGTTTCCTGGATTACTGTCCAAGCGGCAATATAGCCGCTTTCCGAAGTGCGGGGCAGCGCCGACGGCATCTAGCGTAGTGCGCCCGAACCCATCGCCCTCGTGCTGCATAGTTGATCAGAGTAATGCGCCTACGGCCTGTCGATATCCCCCGAATAGAGCGCGGCTGCCGGCGTTAAAGTGCCCCAACTCGAGTGGCATATCCGCCAGGGGCGAAGGGCGCTAAGGCGCAGTCCATGCCCCTTACAGCGGCAGCCCACCGACACTCAAGCCCTGCAACAGATCCACGGGGAGCACCGACGTTCGCCCCAGTGGCTTGTGGCCCGGGAACGCCTGGGACTTTACTTGCCGAAATACCTAACGGGGCCGTTCGTCCCCTGCCACAAGCGTCCGAGAGAAGGCCGGACGTTCCATGCAGGGGTAATGTGGGTGAACACTGATAACACTTCGAAGCATGGAAAGGGCACCGGGGTTCCGTTTCCTGGCTAGGCACTTCAGCCCGTGCTGTACGGGTCGCGCGGGCACCTTATTGTAGTCCCAGGGCGAAGAGCCTTAGGGGCACGCTTAACCTGGACACTGACCGCTTGACCGAGAAGCAGCGGACGCTAAGGGGATCTGCTTTGCGGAGGACTACGCGTGGTTTGCGCAAAGCACTGCTACAGGAGAGAGTTTGCGGGCCCTGCGACCAGTCTGTGGAGGGCGTCCAAGGCCATCTATCGGACTTCAGGGGTCACCTAGGCTGCGCCGCGGACGTCGCGAGCTTGACCTTGGATCCGCGAGCGCTACCTAGCTTGTGTCCAGAGTTCTAGTGCCTCAAACATTTTCTCATGCACCAACATTTGGCTCCACTCGCTTCCGTTGGTCTGTCACTCATAGGCAAGCTTCTATGAATGGGGGTACAGCTGACTTGTGGGGGTTACACGGGCCAGCTGGGCCCGACCCAGGACGCCGCGGTTGCTCCCGTGCGTGCGCCATCGCCCCGCCGCCTGACCGGCCCTGGCAGACCGACTGCAGAGACGCCCCCCCTGGGCGCGGGCCGGCGCGGCACCGACCCCCCCCGTCCTCGCCGCCCGTCCGCCCCTCGGGCCAGCCTGTCGAGGCCCCAGGAGTCGGGGGCGTAGCCGCCCCGGCGGCTAGCGCAATGACCATGCGCTCGCGCCGAGAAGCCGCGCGGGCGCACGCCACACGCCGAGCCCTCCCGACGATCCACCCTCTCACCATGGGCGACCCGGGCGGCGACACGGGGTCGACGGGGGGACAGACCCGAGCCGGGCGAGCAGTCAGGCCGCTGCCTAACCCGACAGGAGCGCGAGCACGGCGGGGCGCAGGGTAGAGAGGGGCACCCTGACACCGGCCGCCCGGCCGGGAGACGTCGATGCCAGCGGGCCCGGTTCCCCGCGCGCGGTTTGCACCGGACTACCGGGGCGCCGCCGGGCGTGCCGGCCACGGGGAGGCCCGCGGACGGCTGGCCGGGGCGGGAGGCCGCGGCATCGGGGCCCGGTAGTCGGGCTGGAGCGTCGCCCGCAACCCTCCCCCGGCGGGGTCGGGCCCCTGCCAGCCCCGGACAATCCGGGCGCGCGACCAGGTCGCCGCGGGATGGGCATCCCCCATCTGACTCGGCTGTCCGCTCCCAGCGCGGCAGCCCCGTCCGGCGCGGCGAAGCTCGGGGCGGTGACACTCGCGAGCCCACCAGACCGGGTCACAGCGGGCGGGGCCCCAGATCGTGCGGCGGCTCCGTGTTTGGGGTGCGGGTGCGGGCGTGCGGCCTCGCGGCGACGGGGGCCGCTTCGATGGCGCGACGGGGCGGCGTACCGCGCGCCGTCCAGGCCGCGGCGGGGGGGCACGCCCGCTGGGACGCGCCCCGGACGGCGCGGGCGGATGTCCGAGGAAGGTTGGCGGGGGCCCAAGAGGAGCCACACCACC     
