# Supplementary material for: A simple method for data partitioning based on relative evolutionary rates
Source: PeerJ. 2018 Aug 28;6:e5498. doi: 10.7717/peerj.5498 (PMC6118207; doi:10.7717/peerj.5498)
Supplement: Data S1 — The datasets are provided in the PHYLIP format. [file peerj-06-5498-s002.zip › DataS2/AS8-9.phy]

17  4000
out     CACATAATGTACTATTAAGTTATTAATTAAAATTTTCAAATAGCTATATGTCATTACTAATACCATATCAATACGAACACTATAAATTATACTTTTTTACAAAATTAGTCTAGTTTTAATAAAATGAATTTATAAAAACAAAAAAGATCTGTTTTTCATTACATTAATTAAGACATCGTAATATGATCATTCTTTTTTCTATAAATGTAACCCATTATTTGTCATTTATATAATTATAATTGAAAGCTCTATTTCTAAATATCCTAAATACTTTAAAAAATATAGGATATTTCCTTTTGAGACTTTCTTAATAACATTATTTAGTATATAATTCATATACAATAGCAATAATTATTAAGCTTTTTTAATGATCTTTTTAATAAATAAGTAAGAAATTATTAAAATTTATATCTATTGTTGTAATATTAGTTGTTCAATTTTGATATAATTTCAACGATTGAGGTATAAACTTTTTAAATACAGTAATCAGGTTACTTTATACTTAACTGTAAGTTGTAAAATATGATAAATTGATATTTAATTTCATAGTCAAAAACAAATAATGTAAAATTTAATTTTACTTTCGCTTAAATAGGAAAAACAAACATTTATTAATATATAATTTTATATAATTTATCACTTTTTAACCAAGTAAAAATACTTAAATAAAAGCGTCAATTACTTATAATTTAGAAAAAATATTTTGAAAGACAATATTATAATTAATAATTATCACTACGAAGCAATTTTGATCTTTACAAAGGATTTCCGGATATTCAACATCTCTTTCTATAAAACAAAAATCTACGGAGTAATAAGATAGCTTTAAAATGTATTTTGATTTTATATTAGTTTGTACTAGAATTCTATTAACCCTGTAAAGGATATATACTATTACTAATGAGCATTATTGATTATTAGACTACCGTAAAATTCATATATTAGTAAACATTTAATAACAATTAAAGTTTAACTCTTACCTGTTAATACGCATATAGTTCCAACCATCTGTCTTAACACAGTCCTGGACACAACTTTGTTGGCAAAGCAGGCTTCAGATGAAAAGCTAATGTTTAGGGATAAGAAGAGCCTAGTATTCTCGACACGTTACTCGGCCGCAATAAATGGATCGTTATTAACAAGCAATAGCGAAACTCCGACCGTAATCTTGGCTCAATATAGAGTTAGTAATTCAAATTCTTCTGGCTAGATTGGCGGCGCTCTTGACTACAAAAAGGGTGATACTAAATTTTCGAATTCGGGTTTTCCCTGCAGAAGATTCAATCCGAGACATAAAGTTTTGAGTTAGTATTCGGTGCATAAGTCATCTGAATGAATACACGGACTACTTATTTTGCCAAATGAATATAATTAAGGACGACCGATACTGTTATGCAGCGATCGACGAGCTCATTAGATATAGGAGCCATTTCCCATCAATGCACCGACGATAAAGGTTTATTGAGCTAATGAAACACTGAGAGTTAAACCAGGCCGAATGTGTCCTTACTCCGCGAATTCAACGATTCTCTTCATTGTGAGACTATTGAGACATAACCTTTCATAACTCCACCTTAGTCCACTGCAGGTCTGATTGGCAGAATACAGTTTGCAGCTCTTAGTTGGAACTTTCCGTATCTGGCTCTCCAGTAATGGCGCATAGAAATGTGAGTATGAAGTGGGGAGATAATATTTCTCGCTAATGCAGTGTCAAAGGCGATGTTGCCAAGTACATGGCTCGGCATCGCCATCCATAGAACCAGGAAGTTAAGACGGATGTCCACTCTGTAGATATTTTCCGTTATTCTTTGTAGGAAATAAGTCGAACGTAAGCTGTAGGCGATTTGCTCTACTCGGTAGAGCCCTAGCGACTGAGATTGGGACGCTAGTTAATACCATATGCCCAAGCCAAACAAAGTAGTTTCAAGGTCGTGATTTGTGTACGAATAATGACCTTGGGGAAATAACAAAACAAATTGAAGCAAACCAGTTAGATGGTAGAAATCCCTCGACATCTGCGTTGGAGCGTAGCTAAACCGAGTGTGAAACGATTTGTCGACGCCGAATGCCGACTGTATGTGTAGTAGCGACCATGTCTGGAGTGTTATCCCTCGGCTTACGTGGCGTGCCAGTTACAGACGATGGTACCGGTCTCCACAGAGATGGCCACGCCCCCTTGACGGCATACTACTGATATACATGCGAGATCGCCGTCGGGAACTGATTGAGGATTCTTAGTCGCGCCAGTGAGGGAACGCGACGCCGCCAACCCGCTCGCCGATGTGATAAGAATAAGCGGCATAGTCCCCAGCAGTGGGCAGTCTGGTTATCCCGGCTCGGGATACGCCAACATTCCGACTCCCCCGGCGTCCCCCCGTATCTAGTGAGGTAGTTGCGTGCTAAGCGGTCATTCCAGCAATCAGTGATACGTTGGGTCCACGCGGCCCTCAGGTTTGGAGGTCTGCAGTTGGCGAACCGCAAATAGTCCGTGTGGTGCCGTCGGTGTCGATAGTTGACAACTGTGGCTCCTCCACTCACCCGTGCCGCCTGCCTACCTCAGAGCATAATACCGCGGACTGTTCCTGCCGACGGACTGCCGGGGTCGGCACCGCATCATTGTGATCATTGCCCACAGTTCTCGCCAGAGATGACGAGCAGACGGGTTCCTCCACCCCGTGGTTGCGGTACAGTGCAGAAACGACTCCATTCCGAGGATCCAAAGGACAACCTCCCCCCGTGGACCGCACAGGCCCCCAGGCAGCGCCATTGCGCGAGAGCGGCTCTGGCCAGAGCATGGTTCGTGACCGTCCGGTATATTGCGTTGCTGCGTCGGACCAAGCCATTAACGATGTTCCCGAGTAAGATTTTAATCTTCTGAGGTGGGAACAGCCGCCCTTGTCCTTTATTGCGCCGCGTAGAGTGTGTCGTCAGCTGAGCAGGGCAAATGTTGGACCGTTTACCAACCGGTCTAGAGGTTACAACCCGGTCTAGCTGTAGCGCTCTGTGCCATCCCCCCGGGCCCTGCCCGGACCACCGGGCCCGGGTGGGGGGGCTGGCTTCGCGGGCGCCCGGGCGCAAACGCTCGGCGCCGGCCGGCAGCTCCCATGGCCCCAACGCCCCCTCCCGCCCCAACCTGCTGCGGAGGACCCGGCGGCGGGTCGCGCCAACCCTTGCGGCCGGTCAGGTAGGCCGGGCGGCGGGACGCCCTGCGGCGGCCGCCCGTCAGGCCGCTGGCGCCGCGCCGGCCGCTAAGTCCGCCCGGGGCGCCCCCCTGCGACCTGCCTGGTGGGGGGGGCCCCTGCTGGCAGCGCCGCGTCGCGCGGCGTCGGCGCCCCGTACGCGGCGCGCCCCGAGCCGGCGCCGCCCGCTTGTCCCCACGCGGCGCGAACGCGAGGGCTCGGCCCGGCGGCCTGGGCGCGTGGTGGGGGGTCCCTACCTGCAGCCGGTATCAGCGGCGATGGCCCACGCGGACGCGCCCTGGCGCCTAGCGCCGGACGTGACCAGGGGCGCCGCCCGAGCCCCCCTCCGCGCCCCGCCGCCTGCGGGCGGGCGCGGGTTCGGGGCTGAGCGGAGACGCAGTGTCCCGCGCCCCCTCTCGGCGCGCAGTGGTGCTCGGCCCACGGAGCGGAAGCGACGTCCGCTAGATGGCCAACCACGACCCGGTGGGCCGCCCCCGGCCGTCGGCATCGCGGGCGCACCAACGGCCCGCGGGCGCGCGCGCCCAGAGAGACACCCAGGGCGAGTCCGCGCGATCATCCGCCGCCCAATGGGCGCACGCCGCCGCGTCGGGCTTGCCGGGAGGGCGCGGGGCGCCGGAGGGGTGGGGTCGCGCCCGGCCACGGGCGGCGGCGCCCCCCCGTACCCGGCCAGCGGCTGCGAGCCGCCGCAACCCGGGCGGCCGGCAGCTCCCCGTCGGCCCCCGCTATGCGGCGCGCCCGGGGTCAGGCGGTCCGGCCCGGGGGGTCGGTGCCGTCTGGGGGCCTGCTCCTGGGCGGTGGCA     
P       CACATAATGTACTATTTAGTTGTTAATTCAAATTTTCAAATAGCTATATGTCATTACTAATTCCAAATCAATATGAACACTATAAATTATACTTTTTTACAAAATTAGTTTAGTTTTAATAAAATGAATTTATAAAAACAAAAAAGAACTGTTATTCATTACATTAATTAAGAAATTGTAGTATTATCATTCTTTTTTCCAAAATTGTAACCCATTATTTGTTATTTATATAATTATAATTGAAAGCTCTGTTTCTAATTATCCTAAATTCTTTAAAAAGTATAGGATATTTACTTTTGAGACTTTCTTAAAAACATTATTTAGTATTTAATTAATATACAATAGGAATAATTATTAAGCTTTTTTAATGAACTCTTTAATAAATTAGTATGAAATTATTAAAATTTATATCAATTGTTGTAATATTAGTTGTACAAATTTGATAAAATTTCAACGATTGAGTTATAAACTTTTTAAATACAGTAATCGGGTTACTTTATACTTAACTGTATGTTGTAAAATATTATAAATTGATATTTAATTTAATAGTCAAAAACAAATAATGTAAAATTTTTTTAATCATTTTTTAAAATAGGAAACACAAACATTTATTAATATATAATTTTATATACTTTATCATTTTTTACCCAAGTAAAAATACTTAAATTAAAGCGTCAATAACTTATAATTTAGAAAAAATATTATGAAAGACATTATTATAATTAATAAATATCACTACGTAGCAATTTTAATCTTTACAAAGGATTTCCGAATATACAACATCTCTATCTATAAAACAAAAATCTACGGAGTAAGAAGATAGCTTTAAAATGTATTTTGATTTTATATTAGTTTGTACTAGAATTCTATGAACCCTATATAGGATATATACTATTACTAATAAGCATTATTGTTTATTAGACTACCGTAAAATTCAAATATTAGTAAACATTTAATAACAATTAAAGTTTAACTCTTTCCTGTTAATACGCATATAGTACCAACCATCTGTCTTAACACATTCCTGGACACAACTTTGTTGGCAAAGCAGGCTTCAGATGAAAAGCTAATGGTTAGGGATAAGAAGAGCCTTGTATTTTCATCACGTTACTCGGCCGCAATGAATGGATCGTTATTAAACCGCAATAGCGAAACTCCGACCGTAATTTTAGCTCAATATAGGGTTAGTAATTCAATTTCTTCTTGCTGGATTGGCGGCGCTCATGACGACAAAAAGAGTGATACTATCTTTTCGAATTCGGGTTTCCCCTGTAGAAGACTCAAGCCGCGATATGAAGTTTTGAGTTTGTATTGGGTGCATAATTCATCAGAATGAATACACGGACTACTTCTTTTGCCAAATGAATTTAATTAAGGACGACCAATACTGTTATCCACCGTTCGACGTGCTCACAAGATATAGGAGCCACTTACCATCAATCCACCGACGATATAGGTTTATTTTCCTAATGAATCACTAACAGTTAAACAAGGCCGAATGTGTCCGTACTCCGTGAATTCAACTATTCTTTTCATTGTGAGACTATTGAGACATAACCTTTCATAACTCCTCCTTATCCCACTACAGGTAAGATTGGCAGAATACAGTTTGCAGCTCTTAGTTGGAACTTTCAGTAAGTGGCTCTCCAGTAATGGCGCATAGAAACGTGAGTATGAAGTGGGGAGATAATATTTCTCGCTAATGCAGTGTCAAAGGCGATGTTGCCAAGTACATGGATCCTAATCGCCATCCATAATACCAGGAAGTTAGGACGGATGTCCACTCTGTAGATATCTTCCGTTACTCTTTGGAGGAAATAAGTTGCACGTAAGCGGTAGGCGATTTGCTCTACTCGTTAGAGCCCTAGCGACTGCGATTGGGACGCTAGTTAATACCCTACGCCAAAGCCAAACAAAGTAGTTTCAAGGGCGTGATTTGTGTACGAGGAATGACCTTGGGGAAATAATAAAGCTAATTGGAGCAAACCACTTAGATGGTAGAAATCCCTCGACATCTGCGTTGGAGCTTAGCTAAACGGAGTGCGAGACGATTTTTCGACGCCGAATGCCGACTGTATGTGTAGTAGAGCCCATGTCTGGTGTGTTACCCCTTGGATTACGTGCCGTGCCAGTCACAGACGATGGTTCCGGTCTCGACAGAGATGGCCACGCCCCCTTGAACGGCTACTACTGATATCCCTGCCAGATCGCCGTCGGGAACTCAGGGAGGATTCTTAGTCGGGCCAGTGAGGGAAAGCCACGGGGCCAACCAGCGTGCCGATGTGATAAGAGTAAGCGGCCTACTCACCAGCAGTGATCAGTCAGTTTATCCCGCCTCGGGACAGGCCACCATACCTACTACCCCGGCCTCGCGCCGTATCTAGTGAGGTAGTTGCGTACAAAGCGGTCACTCCAGCAATCAGTGATACGTTGGCTACACGCGGGCCTCACGTTTGGACGTCTGCAGTTGGCGAAACGCAAATAGTCTCTGGGGTGCCGTTAGTGTCGATAGTTGACAACTGAGCCCCCTGCAGTCACCCGTGCGGCCTGCTTACCTCAGAGGATCATACCGCGGACTCTTCATGCCGACGGACAGCCGGGGTCCGCACTGCATCATCGTGATCATTGCCCACAGTTCGCGCCACAGATGACGAGAAGATGGGTTCCTCCACCGCGCGGTTGCGCTACAGTGCAGGTACGATTCCATTCCGAGCATCCAAAGGACAACGTCTTCGCGTGGGCCGCACAAGCCCCCTGGCAGCGCCTTTGCGCGAGAGCGGCTCTGGACGGAGCATGGTTCGTGACCGGCCCGTAGATTGCGTTGCGGCGTCGGACCAAGCCTTTAACGATGTTCCCGAGCAAGATGTTAATCTTCTGAGGTGGAAACAGCCGCCCTGGTCCTTTATTGCGCCGCGTAGAGTGTGTCGTCAGCCGACCAGGGCAAAAGTTTAACCGTTTACCAAACGGTGTACAGTTTACAACCGGTTCTACCTGTAGTGCGCTGTGCCATCCCCCCCGGCCCTGCCGGGACCCCCGGGCCTGGGGGGGCGGGCTGGCTAGGCGGCGGCTCGGGCGCAAACCCTCGGCGCTGGCCGGCGGCTGCCATGGCCCCAACGGCCCCTCGCGCCCCACACTGGAGCGGGGGACGCGGTGGCAAGCCGCGACAGCCCTTGCGGCCGGTCAGGTAGGCCGGGCGGCGGGACGCGCCGCGGCGGCCGCCCGTCATGCCGCTGTCAACGCGCCGGCCGCTAAGTCCGCCCGGGGCGCCCGCCTACGATCTGCCTGGAGGGGGGGCCCCGTGCTACCCACGCGGCGACGGGCGGCGTCGGCGCCCCGTACGCGGCGAGCCACGAGACGGCGCCCGCCGCGTGTCACCAGGGGCCGCCAACGTGGGGGCTCCCCCCGTCGGCCTGGGCGCGGGCTGGGGGGTCCCTACCTGCAGCCGGTATCAGCCGCCATGGCCCACGCGGACGCGGGCTGGCGCCTAGCGCGGGACGGGAGCCGGGGCGCCGGCCGACCCCCACTCCCCGCCCCGCCGCCTGCGGGCGGGGGCGGGTTCTCGGCTCAGCGGAGACGCAGTGTCGAGCCCGCCCTCTCCGCGCGCAGTAGTGGTCGCACCCCGGATGGGACGCGAGCTCCGTTAGGTGGCCACCCACGGCCGCCTGGGCTGCACCCGGCCGTCGGCGTCGCGGGCGCACCAACGGCCCCCGGGCGCTCGCGCCGAGACAGACGCGCGGGGCGGGTCCCCGCGATGATCCCCCGGCCACTGGGCGCACTCCGCCGCGTCGAGCTTACCGCGAGGGCGCGGGGCGCGGGCGGGATGGCGTCGCGCCCGGCCCCGGGCGGCGGCGCCTCCACGTACCCGGTCAACGGCTGTTAGCCGCCGCAACCCGGGCGGCCGGGAGCTCCCCGGCGGCCCCCGCTATGCGGCGCGCGCGGGGTCACGCCGTCCGCCGCGGGGGGTCGGTGCCGTCGGCGGGCCTGCTCCTGGGCGGTGGCG     
O       CACATAATGTACCATTGAGTTTTTAATTTAAATTTTCAAATAGCTATATGTCATTACTAATTCCAAATCAATATGAACACTATAAATTATACTTTTTTACAAAATTAGTTTAGTTTTAATAAAATGAATTTATAAAAACAAAAAAGATCTGTTGATCATTACATTAATTAAGAAAAAGTAATACGATCATTCTTTTTTCTAAAATTGTAACCCATTATCTGTTATTTATATAATTATAATTGAAAGCTCTATTTCTAAATATCCTATATACTATAAAAAATATAGGATATTTTCTTTTGAGACTTTCTTAAAAACATTATTTAGTATTTAATTCATATACAATAGCATTAATTATTAAGCTTTTTTAATGAACTATTTAATAAATTAGTATGAAATTATTAAAATTTATATCAATTGTTGTAATATTAGTCATACAAATTTGATAAAATTTCAACGATTGAGTTTTAAACTTTTTAAATACAGTAATCGGGTTTCTTTATACTTACCTGTAAGTTGTAAAATATAATAAATTGATATTTAATTTCATAGTAAAAAACAAATAATGTAAAATTTCAAAATGCATTTTTTAAAAAAGGAAAAACAAACATTTATTAATATATAATTTTATATATTTTATCAATTTTTAGCCAAGTAAAAATACTTAAAAAAAAGCGTCAATTACTTATAATTTAGTAAAAATATTTTGAAAGACAATATTATAATTCATAAATATCACTACGAAGCAATTTTAATCATTACAAAGGATTTCCGAATATACAACATCACTATCTATAAAACAAAAATCTACGGAGTAAGAAGATAGCTTTAAAATGTATTTTGATTTTATATTAGTTTGTACTAGAATTCTATCAACCCTTTAAAGGATATATACTATTACCTATAAGCATTATTGCTTATTAGACTAACGTAAAATTCATATATTAGTAAACATTTAATAACAATTAAAGTTTAACTCTTTCCTGTTAATACGCATATAGTTCCAACCGTCTGTCTTAACACATTCCTGGACACAACTTTGTTTGCAAAGCCGGCTTCAGATGAAAAGCTCGTGGTTAAGGATAAGAAGAGCCTAGTATTGTAGACACGTTACTCAGCCGCAATAAATGGATCGTTATCAACAAGCAATAGCGAAACTCCGACCGGAATTTTAGCTCAACATAGGGTTAGTAATTCAAATTCTTCTGGCTAGATTGGCGGCGCTCAAGACGACGAAAAGGGTGATACTAAATTTTCGAATTCAGGTATGCCCTGCAGAAGACTCAAGCCGTGAGATGAAGTTTTGAGTTAGTATTAGGTGAATAACTCATCTGAATGAATACACGGACTGCTTATTTTGCCCGATGAATCTATTTAAGGACGACCGATACTGTTATCCACCGATCGACGAGCTCAAAGGATATAGGAGCCACTTTCCATCAATCCTCCGACGATATAGGTTGATTTTGTTAATGATTTACAAACAGTTAAACCAGGCCGAATGTGTCCATACTCCGTGAATTCAACTATTCTCTTCATTGTGAAACTTTTGAGACATAACCTTTCAGAACTCCTCCTTAACCCACTGCAGGTACGATTGGCAGAATACAGTTTGCAGCTCTTAGTTGTAACTTTCTGTATTTGGCTCACCAGTAATGGCGCAGAGAAACGTTAGTATGAAGTGGGGAGATAATATTACTCGCTAATGCAGTGTCAAAGGCGATATTGCCAAGTACATGGCTCGTTATCGCCATCCATAGAACCAGGAAGTTAAGACGGATGTCCACTCTGTAGATATTTTCCGTTATTCTTTGTAGGAAATACGTAGCACGTAAGCCGTAGGCGATTTGCTCTACTCGCTCGAGCCCTAGCGACTGAGATTGGGACGCTACTTAATACCGTAAGCCCAAGCCAAACAAAGTAGTTTCAAGGTCGTGATTTGTGTACGAGTAATGACCTTGGGGGAATAAGAAAGCTAATTGGAGCAAACCAATTAGCTGGTAGAAATCCCTCGACATCTGCATTGGAGCCTAGCGAAACGGAGTGTGAAACGATTTGTCGACGCCGAAGGCCGACTGTATGTGTCGTACAGTCCATGGCTGGTGTTTTACCCCTTGGTTTACGTGACGTGGCGGTTACAGACGATGGTTCCGGTCTCCACAGAGATGGCCACTCCCCCTTGGTGGAATACTACTGATATCCCTGCGAGATCGCCGTCGGGAACTCATGGACGCGTCTTAGTCGCGCCACTGAGGGAAAGCCACGTAGCCAACCGGCGTGCCGCTGTGATAAGACTAAGCGGCATACTCACGAATAGTGGCCAGGCGGTTTATCCCGGGTCGGGACAAGCCAGCAGTCGGACTCCCGCGGCATCCCACCGTATCTAGTGAGTTAGTTGCGTCCTAAGCGGGCATTCCAGCAATCAGGGATACGTTGGCTACACGCGGGCCTCAAGTTTGGAGGTCTGCAGTTGGCGAACCGCAAATAGTCTGTGGGGTGCCGTCTGTGTCGATAGTTGACAGCTGTGACGCCTCCAATCACCCGTGCCGCCTGCTTACCTCAGAGCGTCATACCGCGGACTGTTCATGACGACGGACAGCCGGGCTCTGCACTGCATCGTTGCGATCATTGCCCACAGTTCTCGCCAGAGATTACGAGAAGACGGGATCGTCCCCCCCGCGGCTGCGGTACAGTTCAGCAACGACTCCATTCATAGGATCCAAAGGACAACATCTTCACGTGGCCCGCACATGCCCCCTGGCAGCGCCGTTGCGCGCGAGCGGCTCTGGCCAGAGCATGGTTCGTGACCGGCCCGTAGATTGCGTTGCGGCGTCGGACCTAGCCGTTAACGATGTACTCGAGCAAGATCTTAATCTTCTGATGTGTAAACAGCCGCCCTCGTCCTTTAGTGCGCCGCGTAGAGTGTGTCGTCAGCTCACCAGGGCACATGTTGAACCGTTTACCACCCGGTTTACAGCTTACAACAGAGTCTACCTGTAGCGCGCTGTGCCATTCCCCCGGGCCCTGCCCGGACCCCCCGGCCCGGGTGGCCGGGCTGGCTGCGCGGCCGCCCGGGCGCAAACCCTCGGCGCCGGCCGGCAGCTGCCATGGCCCCAACGCCCCCCCGCGCCCCACGCTGCTGCGGAGGACCCGGGGGCAAGTCGCGACAGCCCTTGCGGGCGGTCAGCTAGGCCGGGCGGCGGGACGGCCAGCGGCGGCCGCCCGTCAGGCCGCTGTCGCCGCGCCGGCCGCTAAGTGCGCCCGCGGCGCCCGCCTGCGATCAGCCTGGAGGGGGGGGCCCCTGCTAGCCGCACCGCGTCGGGCGGCGTGGGGGCCCCGTACGAGGCGGGCCTCGAGCCGCCGCCGACCGCGTGTCCCCAGGGGGCGGGAACGGGAGGGCTCGGCCCGGCGGCCTGGGCGAGGGTTGGGGGGTCCCTACCTGGAGCCGGTAGCAGCACCCATGGGCCACGCGGAGGCGGACTGGCGGCTAGCGCCGGACGGGAGCAGGGGGCCGGCCCGAACCCCACTCCCCGCCCCGCCGCCCGCGGGCGCGGGCGGGTTCCTGGGTGAGCGGAGACGCCGTGTCTGAACCACTATCTCCGCGCCCAGTGGTGCTCGGCCCGCGGCCCGGACGCGAGGTCCGCTAGGTGGCCAACCACGCCCCGCTGGGCCGCGCCCGGCCGTCGGCGCCGCGGGCGCACCAACGGCCCGCCGGCGCGCGCGCCCAGAAAGACACGCAGGGCGAGTCCGCGCGATGATCCGCCGGCCACTGGGCGCACTCCGCCGCGTCTAGCTTGCCATGAGGGCGCGGGGCGCGGGGGGGGTGGGGTCGCGCCCGGCCCCGGGCGGCGGCGCCCCCCCGTACCCGGTCACCGGCTGTACGCCGCCGCAACTGGGGCGGCCGGCAGCTCCCCGTCGGCCCCCGCTATGCGGCGCGCCCGGGGTTAGGCGGTCCGCCCCGGGGGGTCGCTGCCGTCTGTGGGCCTGCTCCTGGGCGGTGTCA     
N       CAAATAATGTACTATTGAGTTATTAATTAAAACTTTCAAATAGCTATATGTCATTACTAATACCTTATCAATAAGAACACTAAAAATTATACTTTTTTACAAAATTAGTATAGTTTTAATAAAATGAATTTATAAAAACAAAAAAGAGCTGTTCTTCATTACTTTAATTAAGATATGGTAATAAGATCATTCTTTTTTCAAGAATTGTAACCCATTATTTGTTATTTATATAATTATAACTGAAAGCTCTATTTCTAAATATCCTAAATACTTTAAAAATTATAGGATATTTACTTTTGAGACTTTCTTAATAACATTATTTTGTATTTAATTCATATACAATAGCAATTATTATTAAGCTTTTTTAATGACCTCTTTAATAAAATAGTAAGAAATTATTAAAATTTATATCTATTGTTGTAATATTAGTTGTTCAAATTTGATAAAATTTCAACGATTGAGTTTTAAACTTTTTAAATACAGTAATCGGGTTCCTTCATACTTATCTGTAAGTTGTAAAATATAATAAATTGATATTTAATTTTATAGTCAAAAACAAATAATGTAAAATTTTTATTAACATTATTTGAAAAAGGAAAAACAAACATTTATTAATATATAATTTTATATAATTTATCAATTTTTAGCCAAGTAAAAATACTTAAATGAAAGCGTCAATAACTTATAATTTAGAAAAAATATTTTGAAAGACACTATTATAATTAATAAATATCACTACGAAGCAATTTTAATCTTTACAAAGGATTTCCGAATATACAACATCTCTTTCTAAAAAACAAAAATCTACGGAGTAAGAAGATAGCTTTAAAATGTATTTTGATTTTATATTAGTTTGTACTAGAATTCTATAAACCCTGTAAAGGATATATACTATTACATATAAGCATTATTGATTATTAGTCTAACGTAAAATTCATATATTAGTAGACATTTAATAACAATTAAAGTTTAACTCTTTCCTGTTAATACGCATATAGTACCAACCTTCTGTCTTAACACATTCCTGGACACAACTTTGTTAGCAAAGCAGGCTTCAGATGAAAAGCTATTGGTTAGGGATAAGAAGAGCCTGGTATTGTGTTCACGTTAATCTGCCGCAATCAATGGATCGTTATAAAAAAGCAATAGCGAAACTCCGACAGTAATTTTAGCTCAAAATAGGGTTAGTAATTCAAATTCTTCTGGCTCGATTGGCGGCGCTCATGACTACAAAAAGGGTGATACTAAATTTTCGAATTCGGGTATTCCCTGCAGAAGACTCAATCCGAGAGATTAAGTTTTGAGTTGGTTTAAGGTGCATAAATCATCCGAATGAATACACGGACTACTTATTTTGTCCACTGAATCTAATTAAGGACGACCGATAGTGTTATTCATCGATCGACGCGCTCATAAGATATAGGAGCCACTTACCATCAATGCTCCGACGATATAGGTTTATTTAATTAATGAGTTACTAAAAGTTAAACCAGGCCGAATGGGTCCCTACTCCGTGAATTCAACTATTCTTTTCATTGTGATACAATTGAGACATAACCTTTCAAAACTCCACCTTAGGCCACTGCAGGAGAGATTGGCAGAATACAGTTTGCAGCTCTTAGTTGGAACTTTCTGTATGTGGCTCACCAGTAATGGCGCATAGAAACGTGAGTATGAAGTGGGGAGATAATATTCCTCGCTAATGCAGTGTCAAAGCCGATCTTGCCAAGTACATAGCTCGTCATCGCCATCCATAGTACCAGGAAGTTAAGACGGATGTCCACTCTGTAGGTATTTTCCGTTATTCTTTGTAGGAAATAATTAGGACGTAAACTGTAGGCTATGTGCTCTACTCGGTAGAGCCCTAGCGACTGAGATTGGGACGCTAGTAAATTCCGTATGCCCAAGCCAAACAAAGTAGTTTCAAGGTCGTGATTAGTGTACGACTAATTACCTCGGGGAAATAAAAAAGCTAATTGAAGCAAACCACTTAGATGGTAGAAATCCCTCGCTATCTGCGTTGGAGCCTAGCTAAACGGAGTGTGAAACGATTTGTCGACGCCGAAGGCCGACTGTGTGTGTCGTAGAGGCCATGCCTGGTGTGTTACCCCTTGGTTTACGTGAAGTGCCGGTCACAGACGATGGTTCCGGTCTCGACAGAGATGGCCACGCCGCCTTGACGGCCTACTACTGATAACCCTGCGAGATCGCCGTCGGGAACTAAGGGCGGGTTCTTAGTCGCGCCAGTGAGGGAAAGCCACGTCGCCAACCCGCGTGCCGGTGTGATAAGAGTAAGCGGCATACTCACCAGCAGTGGTCAGGCCGTTTATCCCGCATCGGGATACGCCAGCATACCTACTCCCGCGACGTCGCCCCGTATCTAGTGAGTTAGTTGCGTCCCAAGCGGCCACTCCAGCCATCAGGGATACTTTGGCTACACGCGGGCCTCAGGTTTGGACGTCTGCAGTTGGCGAACCGCAAATAGTCTGTGGGGTGCCGTCAGTGTCGATAGCTGACACCTGTGACCCCTTCAGTCATCCGTGCTGCCTCCATATCTCAGAGAATCATACCGCGGACTGTTCATGCCGACGGACAGCCGGGGTCCGCCCTGCATCCTCGTGATCATTGCCTACAGTTCGCGCCACACATCACGAGAAGATGGGTTCCTCCATCACGCGCTTGCGACACAGTCCAGTAACGACTCCATTGGCAGAATCCAAAGCACAACGTCGTCCCGTGGGCCGCACATACCCCCTGGCAGCGCACTTGCGCGTGAGCGGCTCTGGCCAGAGCATGGTTCGTGACCGGCCCGTAGATTGCGTGGCGGCGTCGGACTAAGCCATTAACGATGTTCCCGAGAAAGATGTTAATCTTCTGATGTGAAAACAGCCGCCCTGGTCCTTTATTGCGCCACGTAGAGTGTGTCGTCAGCGGAACAGGGCAGATGTTCAAACGTTTACCAACCGGTGTACAGTTTACAACCGGGTCTACCTGTAGCGCGCTGGGCCCTCCCCCCGGGGCCTGCCCGGACCCCCGGGCCCGGGTGGGCGGGCTGGCTGCGCGGCCGCGCGGGCGCAAACCCTCGGCGCTGGCCGGCGGCTGCCATGGCCCCAACGCCCCCTCCCGCCCCACTCTGCTGCGGAGGACCCGGGGGCAAGTCGCGACAGCCCTTGCGGCCGGTCAGGTAGGCCGGGCGGCGGGACACCTGGCGGCGGCCGCGCGTCAGGCCGCTGTCGCCGCGCCGGCCGCTAAGTGCGCCCGGGGCGCCCGCGTCCGATCAGCCTGGAGGGGGGGGGCCGTGCTCGCCCCGCCGCGTCGGGCGGCGTCGGCGCCCCCTACGCGGCGAGCCCCGAGGCGGCGCCCCCCGCGTGTCCGCAGGGGCCCCAAACGCGCGGGCTCGGCCCGCCGGCCTGGGCGCGGGGTGGGGGGTCCCTACCTGGAGCCGGTATCAGCCGCGATGGCGCGCGCGGACGCGGCCTGGCGCCTAGCGCCGGACGGGAGCCGGGGCCCTGCCCGAGCGCCCCTCCCCGCCCCGCCGCCCGCGGGAGGGGGCGGGTTCTGGGCTCAGCGAAGACGCAGTGCCTAGCCCCCGCTCTCTGCGCGCAGTGGTGCTGCGCCCACGGCGCGGACGCGACGTCCGTTAGGTTGCCAACCACGGCCCGCTGGGCCGCACCGGGCCGTCGGCGGCGCGGGCGCACCAACGGCCCGCTGGCGCCCGCGCCCAGAAAGACCCGCAGCGGGAGTCCCCGCGATCCTCCGCCGGCCACTTGGCGCACGCCGCCGCGTCGACCTTTCCGAGAGGGCGCGGGGCGCGGGAGGGGTGGGGTCGCGCCCGGCACCGGCCGGCGGCGGCCCCCCGTACCCGGTCACCGGCTGTGAGCCGCCGCAACCCGGGCGGCCGGCAGCTCCCCGTCGTCCCCCGCTATGCGGCGCGCGCGGGGTGATGCGGTCCGCCCCGGGGGGTCGGTGCGGTCTGTGGGCCTGCTCCTGAGGGGTGGCA     
M       CACATAATGTACTAATGAGTTGTTAATTTAAAATTTCAAATAGCTATATGTCATTACTAATACCTTATCAATAGGAACACTATAAATTATACTTTTTTACAAAATAAGTATAGTTTTAATAAAATGAATTTATAAAAACAAAAAAGATCTGTTTTTCATTACTTTAATTAAGAAACGGTAATAGGATCATTCTTTTTTCAAAAATTGTAACCCATTATTTGTAATTTATATAATTATAATTGAAAGCTCTATCTCTAAATATGCTAAATACTTTAAAAAATATAGGATATTTACTTTTGAGACTTTCTTAAAAACATTATTTCGTATATAATTTATATACAATAGCAATAATTATTAAGCTTTTTTAATGATTTGTTTAATAAATTAGTATGTAATTATTTAAATTTATATCAATTCTTGTAATGTTAGTTGTACAAATTTGATAAAATTTCAACGATTGAGTTTTAAACTTTTTAAATACAGTAATCGGGTTACTTTATACTTATCTGTAAGTTGTAAAATATGATAAATTGATATTTAATTTAATAGTCAAAAACAAATAATGTAAAATTTGCTTTTTCATTAATTAAAACAGGAAACACAAACATTTATTATTCTATAATTTTATATAATTTATCAATTTTTAACCAAGTAAAAATACTTAAAAAAAAGCGTCAATAACTTATAATTTAGAAAAAATATTTTGAAAGACATTACTATAATTAATAATTATCACTACGAAGCTATTTTAATCATTACAAAGGATTTCCGTATATACAACATCCCTATCTAGAAAACAAAAATCTACGGAGTAAGAAGATAGCTTTAAAATGTATTTTGATTTTATATTAGTTTGTACTAGTATTCTATAAACCCTCTAAAGGATATATACTATTACAATTAAGCATTATTGTTTATTAGACTACCGTAAAATTCATATATTAGTAAACATTTAATAACAATTAAAGTTTAACTCTTTCCTGTTAATACGCATATAGTTCCATCCATCTGTCTTAACAAAATCCTGGACACAACTTTGTTCGCAAAGCTGGCTTCAGATGAAAAGCTAGTGGTTAGGGATAAGAAGAGCCTGGTATTTTACTCACGTTAGTCCGCCGCGATTAAGGGATCGTTATAAATTAGCAATAGCGAAACTCCGACCGTAATCTTCGCTCAATATAGGGTTAGTAATTTAAATTCTACTGGCTAGATTGGCGGCGCTCCAGACGACCAAAAGAGTGATACTAAATTTTCGAATTCGGGTGTTCCCTGCAGAAGACTCAAACCGAGAGATGAAGTTTTGAGTTTGTTTTAGGGGCATAATTCATCTGAATGAATACACGGACTACTTATTTTGCCAAATGAATCTAATTAAGGACGACCGATACTGTTATTCAACGATCGACGGGCTCATATGATATAGGAGCCACTTCCCATCAATACTCCGACGATATAGGTTAATTTTCTTAACGATTTACTAAGAGTTAAACCAGGCCGAATGTGTCCCTACTCCGTGAATTCTACTATTCTATTCATTGTGATACAATTGAGACATAACCTTTCATAACTCCCCCTTAGCCCAATACAGGAAAGATTGTCAGAATACAGCGTGCAGCTATTAGTTGAAACTTTCCGTATGTGGCTCTCCAGTAATGGCGCATAGTAACGTGAGTATGAAGTGGGGAGATAATATTCCTCGCTAATGCAGTGTCAAAGGCGATTTTGCCAAGTACATGGCTCGTCATCGCCATCCATAGCACCAGGGAGTTAAGACGGATGTCCACTATGTAGATATTTTCCGTTAGTCTTTGTAGGAAATAAATCGCATGTAAGCTGTAGGCGATTTGCTCTACTCGATAGAGCCCTAGCGACTGAGATTGGTACGCTAGTTAATAGCCTATGCCCAGGCCAAACAAAGTAGTTTAAAGGTCGTGATTTGTGTACGTGCAATAACCTTGGGGGAATAAAAATCCAAATTGGAGCAAACCTCTTAGATGGTAGAAATCCCTCGAGATCTGCGTTGGAGCCTAGCTAAACGGAGTGTGAAACGATTTGTCGACGCCGAATGCCGACTGTGTGTGTCGTAGAGGCCATGCCTGGGGTGTTACCCCTTGGATTACGTCACGTGGCGGTCACAGACGATGGTTCGGGTCTCGACAGAGATGGCCACCCCCCCTTGTCGGCATACTACTGATACCCCTGCGAGATCGCCGTCGGAAACACATGGAGGCATCTTAGTCTCGCCAGTGAGGGAAGGCCACGTCGCCAACCAGCGCACCGATGTGATAAGAATAAGCGGCATACTCACCAGAAGTGGGCAGTCCGTTTATCCCGACTCGGGACAGGCCACCATACAGACTCCCCCGACATCTCTCCGTATCTAGTGAGATAGTTGCGTACAAAGCGGCCAATCCAGCAATCAGCGATACCTTGGCTACACGCGGGCATCAAGTTTGGACGTGTGCAGTTGGCGAACCGCAATTAGTCGGTGGGCGGCCCTCAGTGTCGATAGGTGACATCTGTGACGCCTATAGTCACCCGTGCCGCCTGCATACCTCAGAGCTTCATACCGCGGACTCTTCATGCCGACGGACAGCCGGGTTCGGCACTGCATCATTGTGAACATTGCCTACAGTTCTCGCCAGAGATCACGAGAAGACTGGTTCCTCCCACACGCGGTTGCGGTACAGTGCAGCAACGACTCCGTTCCAAGGATCCAAAATACAACGTCTTCCCGTGGCACGCACATGCCCCCTGGCAGCGCGTTTGCGCGCGAGCGGCTCTGGCCAGAGCATGGTTCGTGACCGGCCCGTATATTGCGTTGCGGCGTCGGACCAAGCCATTAACAATGTTTCCGAGAAAGATATTAATCTTCTGAGGTGTAAACGGCCGCCCTAGTCCCTTATGGCGCCGCGTAGGCTGTGTCATCAGCTGACCAGGGCATAGGTTCCACCGGTTACCAACCGGTGTAAAGGTTACAACCGGGTCTACCTGTAGTGCCCTGAGACATCCCCCCCGGCCCTGCCCGGACCCCCGGGCCTGTGTGGCCGGGCTGGCTGCGCGCCGGCCCGGGCGCAAACGCCCGGCGCTGGCCGGCGGCTGCCATGGCCCCAACGCCCCGTCGCGCCCCACTCTGCTGCGGAGGACCCGGGGGCAAGGCGCGACAGCCCTTGCGGCCGGTCTGTTACGCCGGGCGGCGGGACACGCCGCGGGGGGCGCGCGTCCGCCCGCTGTCGCCGCGCCGACGGCTAAGTGCGCCGGGGGCGCCCCCCTGCGATCAGCCTGGAGGGGGGGGACCGCGCTCGCCGCGCCGCGTGGGGCTGCGTCGGCGCCCCTTACGCGGCGAGCCACGAGCCGGCGCCGCCCGCGTGTCCGCAGGGGGCGCCAACGCGAGGGCTCGGCCCGGCGGCCTGGGCGCGAGTTGGGGGGTCCCTACCTGCCGCCGGTAGCAGCGGCCATGGGCCACGCGGACGCGGGCTGGCGTCTAGCGCGGCACGGGAGCAGGGGCCCTGCCCGACCTCCACTCCCCGCCCAGCCGCCGGCGGGCGGGGGCGGGTTCACGGCTCAGCGCAGACGCAGTGGACTGCCTTCGCTGTCGGCGCCCAGTGGTGGTGGGGCCCCGGGACGGACGCGACGTCCGTTAGGTGGCCAGCCACGTCGCGCTGGGCCGCCCCGCGCCGTCGGCGCCGCGGGCGCACCGACGGGCCGCTGGCGCGCGCGCCCAGATAGAGACGCACGGCGAGTCCCCGCGATCATCCTCCGGCCACTGGGCGCACGCCGCCGCGTCGACCTTGCCCGGAGGGCGCCGGGCGCGGGCGGGGTGGGGTCGCGCCCGGCCCCGGGCGGCGGCGCCCCCCCGTACCCGGTCACCGGCTGTGAGCCGCCGCAACCCGGGCGGCCGGCTGCTCCCCGTCGGCTCCCGCTATGCCGCGCGCCCGGGGTCAGGCGGTCCGGCCCGGGGGGTCGGTGCGGTCTCTGGGCCTGCTCGTAGGCGGTGGCA     
L       CATATAATGTACAATTGAGTTTTTAATTAAAACTTTCAAATAGCTATATGTCATTACTAATTCCTTATCAATAGGAACACTATAAATTATACTTTTTTACAAAATTAGTATAGTTTTAATAAAATGAATTTATAAAAACAAAAAAGAACTGTTGTTCATTACCTTAATTAAGATAATGTACTACTATCATTCTTTTTTCTAAAAATGTAACCCATTATTTGTTATTTATATAATTATAATTGAAAGCTCTATTTCTAAATATCCTATATTCTCTAAAGAATATAGGATATTTCCTTTTGAGACTTTCTTAATAACATTATTTCGTATATAATTTATATTCAATAGCAATAATTATTAAACTTTTTTAATGATCTGTTTAATAAATTAGTATGAAATTATTAAAATTTATATCAATTGTTGTAATATTAGTTTTACAATTTTGATAAAATTTCAACGATTGAGATATAAACTTTTTAAATACAGTAATCGGGTTTCTTTATACTTAACTGTAAGTTGTAAAATATAAAAAATTGATATTTAATTTAATAGTAAAAAACAAATAATTTAAAATTTTATTAATCTTTATTTCAAATAGGAAAAACAAACATTTATTATTATATAATTTTATATACTTTATCAATTTTTATCCAAGTAAAAATACTTAAAAGAAAGCGTCAATAACTTATAATTTAGAAAAAATATTTTGAAAGACAATATTATAATTAATAATTATCACTACGAAGCAATTTTTATCGTTACAAAGGATTTCCGGATATACAACATCACTTTCTAAAAAACAAAAATCTACGGAGTAAAAAGATAGCTTTAAAATGTATTTTGATTTTATATTAGTTTGTACTAGAATTCTATTAACCCTATAAAGGATATATACTATTTCTAATAAGCATTATTGTTTATTAGTCTACCGTAAAATTCATATATTAGTAAACATTTAATAACAATTAAAGTTTAACTCTTTCCTGTTAATACGCATATAGTTCCAACCGTCTATCTTAACATATTCCTGGACACAACTTTGCTAGCAACGCAGGCTTCAGATGAAAAGCTAATGGTTAGGGATAATAAGAGGCTGGTATTGTACTCACGTTAATCTGCCGCAATAAACCGATCGTTATAAAACAGCAATAGCGAAACTCCGACCGTAATTTTGGCTCAATATAGGGTTAGTAATTAAAATTATGCTGGCTGGATTGGCGGCGCTCATGACCCCAAAAAGTGTGATACTAAATTTTCGAATTCGGGTTTTCCCTGCAGAAGACTCAAACCGAGATATGAAGATATGAGTTAGTTTTTGGTGCATAAATCATCCGAATGAATACACGGACTTCTTATTTTGCCAAATGAATCTAATTAAGGACGACCAATACTGTTATTCATCGTTCGACATGCTCATAAGATATAGGAGCCACTTGCCATCAATGCACCGACGATATAGGTTTATTGAATTAACGATTTACTAAGAGTTAAACCAGGCCGAATGTGTCCCTACTCCGTGAATTCAACTATTCTTTTCATTGTGAAACAATTGAGACATAACCTTTCAGAACTCCTCCTTAATCCACAACAAGTAAGATTGGCAGAATACAGCCTGCAGCTCTTAGTTGAAACTTTCAGTATGTGGCTCGCCAGTAATGGCGCATAGAAACGTGAGTATGAAGTGGCGAGATAATATTACTCGCTAAAGCAGTGTCAAAGTCGATATTGCCAAGTACATGGATCGTAATCTCCATCCATAGAACCAGGAAGTTAAGACGGATGTCCACTGTGTAGATATTTTCCGTTATTCTTTGTAGGAAATAGAGGGGACGTAAGCTGTAGGCGATTTGCTCTACTCGCTAGAGCCCTAGCGACTGAGATTGGGACGCTAGTTAATACCCTACGCCCAAGCTAAACAAAGTAGTTTCAAGGTCGTTATTAGTGTACGATTAATGACCTTGGGGTAATAAAAAAGCAAATTGCAGCAAACCAGTTAGATGGTAGAAATCCCTCGACATCTGCGTTGGCGCCTAGCTAAACGGAGTGTGAAACGATTTGTCGACGCCGAATGCCGACTGTATGTGTAGTAGTGTCCATGGCTGGGGTGTTACCACTTGGCTTACGTGACGTGGCGGTGACAGACGATGGTTCCGGTCTCGACAGAGATGGCCACGCCCCGTTGACGGCATACTACTGATATTCCTGCGAGATCGCCGTCGGGAACTCATAGAGGATTCTTAGTCGCGCCAGTGAGGGAAAGCCACGTTGCCAACCAGCGCACCGATGTGATAAGAATAAGCGGCTTACTCACCAAAAGTGGTCAGTCCGTTTATCCCGCTTCGGGAGAAGCCACCATGCCGACTCCCCCGGCGTCCCCCCGTATCTAGTGAGGTAGTTGCGTTCGAAGCGGACAATCCAGCAATCAGGGATACATTGGCTACACGCGGTCATCAGGTTTGGACGTCTGCAGTTGGCGAACCGCAAATAGTCTGTGGGGCGCCGTCAGTGTCGATAGTTGACAGCTGTGACGCCTCCATTCACCCGTGCCGCCTCCATACCTCAGAGGATCATACCGCGGACTATTCATGCCGACGGACAGCCGGGGTCGGCACCGCATCATACAGATCATTGCCCACAGTTCTCGCCAGATATGACGAGAAGACGGGTTCCTCCGCCGCGCGGTTGCGTTACAGTGCAGCAACGACTCCTATCCGAGGATCCAAACGACAACGTTTTCCCGTGGGCCGCACATGCCCTCTGGCAGCGCCCTTGCGCGTGAGCGGCTCTGGCCAGAGCATGGTTCGTGACCGCCCCGCAGATTGCGTTGCTGCGTCGGACCAAGCCATTAACGATGTTCCCGAGCAAGATATTAATCTTCTGAGGTGTAAACAGCCGCGCTCGTCCTTTATTGCGCCGCGTAGCGTGTGTCGGCAGCTTAACAGGGCAACTGTTGAACCGTTTACCAACCGGTGTACAGTTTACAACAGAGTCTAGCTGTAGCGCCCTGTGCCGTCCCCCCGGGCCCTGCCCGGACCCCCGGGCCGGGGCGGGGGGGCTGGCTGCGAGCCCGCCCGGGCGCGAACCCTCGGCGCTGGCCGGCGGCTGCCATGGCCCCAACGCCCCCTCGCGCCCCAATCTGCTGCGGGCGACCCGGCGGCAAGTCGCGACAACCCTTGCGGCCGGTCTGTTAGGCCGGGCGGCGGGAGACGCTGCGGCGGGCGCCCGTCAGGCTGCTGGCGCCGCGCCGGCCGCTAAGTGCGCGCGCGGCGCCCACCTGCGATCAGCCTGGAGGGGGGGGCCCGTGCTAGCCGCGCCGCGTCGGGCCGCGTTGGCGCCCCGTACGCGGCGAGCCACGAGCCGGCGCCCCCCGCGTGTCCCCAGGGGGCCCGAACGCGGGGGCTCGGCCCGCCGGCCTGGGCGCGAGTTGTGGGGTCCCTACCTGCAGCCGGTATCTGCCGCGATGGGCCGCGCGGAGGCGCACTGGCGCCTAGCGCGGGACGGGAGCTGGGGCCCTGCCCGAACCCCACTCCCCGCCCCGCCCCCTGCGGCCGGGCGCGGATTCTGGGCTCAGCGTAGACGCAGTGGCTCCCCGTCCCTCTCGGCGCCCAGTCGTGCTGGGACCCCGGAGCGGACGCGAGGTCCGTTAGCTGGTCACCCACGGCCGGCGGGTCTGCGCCCGGCCGCCGGCGGCGCGGGCGCACCAACGGCCCGCTGGCGCCCGCGCCCAGGCTGACCCGCGGGAGGAGTCCCCGCGATCGTCCCCCGGCCATTGGGCGCACGCCGCCGCGTCGATCTTGCCGGGAGGGCGCGGGGCGCGGGAGGGGTGGGGTCGCGCCAGGCAACGGCCGGCGGCGGCTACCCCTACCCGGTCAGCGGCTGTCGGCCGCCGCAACCCGCGCGGCCGGCAGCTCCCCGTCGGCCCCCGCTATGCGCCGCCCCCGGGGTTAGCCGGTCCGGCCCGGGGAGTCGGTGCAGTCTCTGGGCCTGCTCCTGCGCGGTGCCA     
K       CACATATTGTACGATTAAGTTTTTAATTAAAAGTTTCAAATAGCTATATGTCATTACTAATTCCCTATCAATAAGAACACTATAAATTATACTTTTTTACAAAATTAGTATAGTTTTAATAAAATGAATTTATAAAAACAAAAAAGATCTGTTTTTCATTACCTTAATTAAGAGATAGTAATAAGATCATTCTTTTTTCCATAATTGTAACCCATTATGTGTAATTTATATAATTATAATTGAAAGCTCTATTTCTAAATATTCTACATACTTTAAAAAATATAGGATATTTGCTTTTGAGACTTTCTTAACAACATTATTTAGTATATAATTCATATACAATAGCAATAATTATTAAGCTTTTTTAATGAACTGTTTAATAAATTAGTATGAAATTATTGAAATTTATATCTATTGTTGTAATATTAGTAGTTCAATTTTGATAAAATTTCAACGATTGAGTCTTAAACTTTTTAAATACAGTAATCTGGTTACTTTATACTTAACTGTATGTTGTAAAATATAATAAATTGATTTTTAATTTAATAGTCAAAAACAAATAATATAAAATTTAATTATGCATTGTTTTAAAAAGGAAATACAAACATTTATTAATTTATAATTTTATAAATTTTATCTTTTTTTATCCAAGTAAAAATACTTAAATTAAAGCGTCAATAACTTATAATTTAGTAAAAATATTTTGAAAGACATTATTATAATTAATAAATATCACTACGAAGCCATTTTAATCTTTACAAAGGATTTCCGTATATACAACATCTCTCTCTATAAAACAAAAATCTACGGAGTAAGAAGATAGCTTTAAAATGTATTTTGATTTTATATTAGTTTGTACTAGAATTCTATCAACCCTATATAGGATATATACTATTACTTTTTAGCATTATTGTTTATTAGACTACCGTAAAATTCATATATTAGTATACATTTAATAACAATTAAAGTTTAACTCTTTCCTGTTAATACGCATATAGTTCCAACCATCTGTCTTAACAGATTCCTGGACACAACTTTGATAGCAAAGCAGGCTTCAGATGAAAAGCTATTGGTTAGGGATAAGTAGAGCCTGGTATTATCCTCACGTTACTCTGCCGCTATTAAGGGATCGTTATAAAAAAGCAATAGCGAAACTCCGACCTCAATGTTCGCGCAATATAGGGTTAGTAATTGAAATTCTTCTAGCTTGATTGGCGGAGCTCTTGACGCCGAAAAGGGTGATACTACATTTTCGAATTCGGGTTTCCCCTGCAGAAGACTCAAGCCGAGAAATGAAGATTTGAGTTTGTTTTAGGTGCATAAATGATCCGAATGAATACACGGACTACTTATTTTGTCATATGAATATCATTAAGGACGACCGATACTGTTATACTACGATCGACTTGCTCAAATGATATAGGAGCCACTTACCATCAATACTCCGACGATATAGGTTAATTTTAATAAAGACTTACTAATAGTTAAACCAGGCCGAATGTGTCCATACTCCGAGAATTCAACTATTCTCTTCATTGTGAAACAATTGAAACATAACCTTTCAAAACTCCTCCTTACTCCACTACATGTGAGATTGGCAGAATACAGTGTGCAGCTCTTAGTTGGAACTTTCCGTATGTGGCTCTCCAGTAATGGCGCATAGAAACGTGAGTATGAAGTGGGGAGATAATATTCCTCGCTATTGCAGTGACAAAGGCGATGTTGCCAAGTACATGTATCGTCATCGCCATCCATAGAACCAGGAAGTTAAGACGGATGTCCACTTTGTAGATATTTTCCGTTACTCTTTGTAGGAAATAGTAAGGACGCAAGCTGTAGGCGATTTGCTCAACTCGTTAGAGCCCTAGCGACTGCGATTGGGACGCTAGTTAATACCCTACGCCCAAGCCAAACAAATTAGTTTCAAGGCCGTGATTCGTGTACGACAAATCACCTTGGGGTAATAAGAAAACTAATTGGAGCAAACCTCTTAGATGGTAGAAATCCCTCGACATCTGCCTTGGAGCTTAGCTAAACGGAGTGTCAGACGATTTGTCGACGCCGAAGGCCGACGGTATGTGTCGTAAAGTCCATGCCTGGTGTGTTACCCCTTGGATTACGTGACGTGGCGGTTAGAGACGATGGTTCCGGTCTCGACAGAGATGGCCACACCGCATTGCCGGCGTACTACTGATTTCCCTGCGAGATCGCCGTCGGGAACTCATGGAGGATTCTTAGTCGCGCCAGAGAGGTAAAGCCACGTTGCCAACCCGCGTACCGTTGTGATAAGAATAAGCGGCATACTCACAACAAGTGGTCAGTCTGTTTACCCCGCGTCGGGATAGGCCAACATACCTACTCCCCCGACTTCCCTCCGTATCTAGTGCGGTAGTTGCGTGCAAAGCGGTCGGTCCAGCAATCAGGGATAGGTTGGCTTCACGCGGCCCTCAGGTTTGGATGTCTGCAGTTGGCGAACCGCAAATAGTCTGTGGGGCGCCGTCAGTGTCGATAGCTGACATCTGTGACGCCTCCATTCACCCGTGCTGCCTGCATACCTCAGAGTATGATACCGCGGACTAATCATGCCGACGGACAGCCGGGCTCCGCACTGCATCATCGGGATCATTGCCCACAGTTCTCGCCAGAGATGACGAGAAGACGGGATCCTCCCCCTCGCGGTTGCGGTACAGTGCAGCAACGAATCCTGTCCGAGGATCCACACGACAACGTCTTCCCGTGGGCCGCACACGGCCCCTGGCAGCGCCATTGCGCGGGAGCGGCTCTGGTCAGAGCATGTGTCGTGATGGGCCCGTAGATTGCGCTGCCGCGTCGGACCAAGCCTTTAACGATGTTCCCGAGGAAGTTATTAATCTTCTGAAGTGTAAACAGCCGCGCTCGTCCGTTATTGCGCCTCGTAGAGGGTGTCGTCAGCTGACGAGTGCAAATGTTTAACCGTTTACCAAACGGTGTACAGATTACAACCGGGTCTACCTGTAGCGCTCTGTGGCTTCCCCCCGGGCCCTGCCTGGACCGCCGGGCCGGGGTGGCTGGGTTCGCTGCGCGACCGCCCGGGCGCAGACGCTCGGCGCTGGCCCGCGGCTGCCATGGCCCCAATGCCCCGTCGCGCCCCACTCTGCTGCGGGGGACCCGGCGGCAAGGCGCGACAGCCCTTGCGGCCGGTCAGGTAGGCCGGGCGGCGGGACACCCCGCGGCGGCCGCGCGTCTGGCCGCTGACGCCGCGCCGGCCGCTAAGTGCGCCCGGGGCGCCCGCCTGCGATCAGCCTGGAGGTGGGGGGCCGTGCTAGCCGGCCCGCGTCGCCCCGCGTCGGCGCCCCGTACGCGGCGGGCCACGAGCCGGCGTCGCCCGCGTGTCCCCACGGGACTCGAACGCGAGGGCTCGGCCCGCCGGCCGGAGCGGGAGTTGGGGGGTCCCTACCTGCAGCCGGTAGCAGCGACGATGGCCCACGCGGACGCGGACGGGCGGCTAGCGCGGGACGGGAGCCGGGGCCCTGCCCGAACCCCACTCCCCGCCCCGCCGCCCGCGGGCGGGGGCGGATTCTGGGCTCAGCGCAGACGCGGTGCCTCCCCCCCGCTCTCGGCGCGCAGTGGTGCTCGCGCCACGGGGGGGACGCGAGGTTCGGTAGCTGGCCACCCACGGCCCGCTGGTCCGCACCCGGCCGTCGGCGTCGCGGGCGCACCAACGGCCCGCCGGCGCCCGCGCCCAGAGAGACACGCAGGGCGAGTCCACGCGATCATCCTCCGGCCACTGGGCGCACGCCGCCGGGTCGAGCTTGCCGAGAGGGCGCTGGGCGCGGGAGGGGTGGGGTCGCGCCCGGCACCGGCCGGCGGGGCCCCCCCGTACCCGGTCACCGGCTGTGAGCCGCCGCAACCCGGGCGGCCGGCAGCTCCCCGTCGCCCCCCGCTATGCGGCGCGCCCGGGGTTAGGCGGTCCGACCCGGGGGGTCGGTGCCGTCGCTGGGCCTGCTCCTGCGTGGTGCCA     
J       CAAATAATGTACTATTGAGTTTTTAATTAAAATTTTCAAATAGCTATATGTCATTACTTATTCCTTATCAATATGAACACTATAAATTATACTTTTTTACAAAATTAGTCTAGTTTTAATAAAATGAATTTATAAAAACAAAAAAGATCTGTTTTTCATTACATTAATTAAGAAAATGTAATAAAATCATTCTTTTTTCAATAATTGTAACCCATTATATGTTATTTATATAATTATAATTGAAAGCTCTATTTCTAAATATTCTAAATTCTTTAAAGAATATAGGATATTTTCTTTTGAGACTTTCTTAAAAACATTATTTAGTATATAATTTATATACAATAGCACTAATTATTAAGCTTTTTTAATGAACTCTTTAATAAATTAGTATGAAATTATTGAAATTTATATCTATTATTGTAATATTAGTAGTACAATTTTGATAAAATTTCAACGATTGAGTTGTAAACTTTTTAAATACAGTAATCGGGTTACTTTATACTTAACTGTAGGTTGTAAAATATTATAAATTGATATTTAATTTCATAGTCAAAAACAAATAATTTAAAATTTTTTTATACTTTAAATTAAAGAGGAAATACAAACATTTATTAATATATAATTTTATATATTTTATCATTTTTTAGCCAAGTAAAAATACTTAAATTAAAGCGTCAATAACTTATAATTTAGAAAAAATATTTTGAAAGACAGTATTATAATTAATAATTATCACTACGAAGCAATTTTCATCCTTACAAAGGATTTCCGGATATACAACATCACTGTCTAAAAAACAAAAATCTACGGAGTAAGAAGATAGCTTTAAAATGTATTTTGATTTTATATTAGTTTGTACTAGAATTCTATTAACCCTATAGAGGATATATACTATTACCATTTAGCATTATTGATTATTAGTCTAACGTAAAATTCAAATATTAGTACACATTTAATAACAATTAAAGTTTAACTCTTTCATGTTAATACGCATATAGTACCAACCGTCTGTCTTAACAAATTCCTGGACACAACTTTGATAGCAAAGCAGGCTTCAGATGAAAAGCTAGTGGTTAGGGATAAGAAGAGCCTTGTATTTTACCCACGTTACTCTGCCGCAATCAATTGATCGTTATTAATCAGCAATAGCGAAACTCCGACAGTAATGTTAGCTCAAAATAGTGTTAGTAATTAAAATTCTTCTAGCTGGATTGGCGGAGCTCAAGACCGCGAAAATACTGATACTAAATTTTCGAATTCGGGTGTCCCCTGCAGAAGACTCAATCCGAGAGATTAAGATTTGAGTTGGTTTTAGGTGCATAAATCATCGGAATGAATACACGGACTACTTATTTTGCTATATGAATTTAGTTAAGGACGAACTATACTGTTATTCAGCGATCGACGTGCTCACAGGATATAGGAGCCACTTTCCTTCAATCCGCCGACGATATAGGTTTATTAGGTTAATGATATACTAACAGTTGAACCAGGCCGAATGTGTCCCTACTCCGTGAATTCAACTATTCTCTTCATTCTGATACAATTGAAACATAACCTTTCAGAACTCCTCCTTAGACCACTACAGGTAAGATTGGCAGAATACAGTATGCATCTCTTAGTTGTAACTTTCGGTATGTGGCTCGCCAGTAATGGCGCATAGAAACGTGAGTATGAAGTGGGGAGATAATATTTCTCGCTACTGCAGTGTCAAAGGCGATATTGCCAAGTACATGGATCGTCATCTCCATCCATAGAACCAGGAAGTTAAGACGGATGTCCACTGTGTAGTTATTTTCCGTTATTCTTTGGAGGAAATAAACGGTACGTAAGCCGTAGGCGATTTGCTCTACTCGGTAGAGCCCTAGCGACTGAGATTGGGACGCTAGTTAATGACCTAAGCCCAAGCCAAACAAAGTAGTTTCAAGGGCGTGATTCGTGTACGAGGAATTACCTTGGGGTAAGAACAAAGCGAATTGGAGCAAACCCGTTAGGTGGTAGAAATCCCTCGACATCTGCATTGAAGCATAGCTAAACGGAGTGTGAGACGATTTGTCGATGCCGAACGCCGACTGTATGTGTTGCAGAGTCCATGCCTGTGGTGTTACCCCTTGGTTTACGTGCCGTGCCGGTTGCAGACGATGGTTCCGGACTCTACAGAGATGGCCACGCCACCTTGGCTCGATACTACTGATAGCCCTGCGAGATCGCCGTCGGGAACGCATCGAGGCTTCTTAGTCGCGCCAGTGAGGGAAAGCCACGTTGCCAACCAGCTCACCGGTGGGATAAGAGTAAGCGGCTTACTCACCAGAAGTGGTCAGAAGGTTTATCCCGCCTCGGGACAGGCCACCATACATACTCCCCCGACCTCCCCCCGTATCTAGTGGGGTAGTTGCGTCCGAAGCGGCCCGTCCAGCAATCAGCGATACGTTGGCTACACGCGGGCCTCAAGTCTGGACGTCTGCAGTTGGCGAACCGCAAATAGTCTTTGGGGCGCCGTCAGTGTCGATAGTTGACATCTGTGGCGCCTCCACTCACTCGTGCGGCCTGCATACCTCAGAGCATCATACCGCGGACTGATCATGCCGACGGACATCCGGGGTCCGCACTGCATCGTGGTGACCATTGCCCACAGTTCTCGCCAGATATGACGAGAAGACGGGTTCCTCCCCCCCGCGGTTGCGTGACAGTGCAGCAACGGCTCCCGTCCGAGGATCCAAAGTACAACTTCTTCCCGTGGTCCGCACATGCCCTCTGGCAGCGCCGTTGCGCGTGAGCGGCTCTGGCCAGAGCATGATTCGTGACCGGCCCGCATATTGCGCTGCTGTGTCGGACCAAGCCATTAACAATGTTCCCGAGCAAGATGTTAATCTTCTGATGTGCAAACAGCCGCCCTCGTCCCTTATAGCGCCGCGTAGGGTGTGTCGTCAGCTGACCAGGGCAAATGTTGAACCGTTTACCAACCGGTGTATAGTTTACAACCGGGTCTACCTGTAGGGCTCTGGGCCCTCCCCCCTGGCCCTGCCCGGACCCCCGGGCCGGCGTGGGCGGCCTGGCTACGCGGCCGCCCGGGCGCAAACCCGCGGCGCTGGCCGGCGACTCCCATGGCCCCAACGCCCCCTCGCGCCCCACTCTGCTGCGGGGGACCCGGGGGCAAGTCGCGACAGCCCTTGCGGCCGGTCGGGTAGGCAGGGCGGCGGGACACCGCGCGGCGGCCGCCCAGCTCGCCGCTGGCCCCGCGCCGGCCGCTAAGTGCGCCCGGGGCGCCCCCGTGCGATCAGCCTGGAGGGGGGGGCCCGTGCTAGCAGCGCCGCGTCGGCCAGCGTCGGCGCCCCTTACGCGGCGGGCCCCGAGCCGGCGGCTCCCGCGTGTCGTCAGGGGGCACGAACGTGCGGGCTCGGCCCGGCGGCCTCCGCGCGGGTTGGGGGGTCCCTACCTGCAGCTGGTATCAGCGGCGATGGGCCACGCGGACGCGGACTGGCGCCTAGCGCGGGACGGGAGCAGGGGCTCTGCCCGAACCCCACTCCGCGCCCCGCCGCCTGCGGGCGGGGGCGGATTCTGGGCTCAGCGGAGACGCAGTGCCACGCCCGCGCTCTCTGCGCGCAGTGGTGCTGGGACCCCGGAGCGGACGCGACGTCCGTTAGCTGGCCACCCACGGCCGGCTGGTCCGCGCCCGGCCGTCGGCGTCGCCGGCGCACCAACGGGCCGCTGGCGCACGCGCCGAGAGAGACACGCAGGGCGAGTCCGCGCGATCCTCCACCGCCCACTGGGCGCACGCCGCCGCGTCGACCTTCCCGTGAGGGCGCCGGGCGCCGGAGGGGTGGCGTCGCGCCCGGCACCGGCCGGCGGGGCCCCCCCGTACCCGGCCACCGGCTGTGGGCCGCCGCAACCCGGGCGGCCGGCAGCTCCCCGTCGGCCCGCGCTATGCGGCGCACCCGGGGTCAGGCGGTCCGCCCCGGGGGGTCGGTGCCGTCTCTGGGCCTGCTCCTGGGCGGTCGCA     
I       CATATAATGTACTATTTAGTTTTTAATTTAAAATTTCAAATAGCTATATGTCATTACTAGTTCCAAATCAATAAGAACACTGAAAATTATACTTTTTTACAAAATTAGTTTAGTTTTAATAAAATGAATTTATAAAAACAAAAAAGATCTGTTGTTCATTACATTAATTAAGACATAGTAATTTGATCATTCTTTTTTCGATAATTGTAACCCATTATGTGTAATTTATATAATTATAATTGAAAGCTCTATATCTAAGTATACTATATACTTTAAATATTATAGGATATTTACTTTTGAGACTTTCTTAATAACATTATTTGGTATTTAATTAATATACAATAGCAATGATTATTTAGCTTTTTTAATGATATGTTTAATAAATTAGTATGAAATTATTAAAATTTATATCTATTGTTGTAATATTAGTTGTACAAATTTGATAAAATTTCAACGATAGAGCTATAAACTTTTTAAATACAGTAATCGGGTTTCTTTATACTTAACTGTATGTTGTAAAATATTATAAATTGATATTTAATTTTATAGTCAAAAACAAATAATGTAAAATTTTTTTAAACATTAGTTTAAATAGGAAAAACAAACATTTATTAATATATAATTTTATATATTTTATCAATTTTTATCCAAGTAAAAATACTTAAACAAAAGCGTCAATAACTTATAATTTAGAAAAAATATTTTGAAAGACAATATTATAATTCATAATTATCACTACGAAGCTATTTTGATCATTACAAAGGATTTCCGGATATACAACATCTCTTTCTAAAAAACAAAAATCTACGGAGTAAGAAGAAAGCTTTAAAATGTATTTTGATTTTATATTAGTTTGTACTAGAATTCTATTAACCCTATATAGGATATATACTATTACTTATAAGCATTATTGTTTATTAAACTACCGTAAAATTCATATATTAGTAAACATTTAATAACAATTAAAGTTTAACTCTTTCCTGTTAATACGCATATAGTTCCAACCTTCTGTCTTAACAGACTCCTGGACACAACTTTGCTAGCAAAGCAGGCTTCAGATGAAAAGCTAATGATTAGGGATAAGAAGAGGCTTGTATTTTACTCACGTTACTCGACCGCTATAAAGTGATCGTCATGAAGCAGCAATAGCGAAACTCCGACCGTAATGTTCGCTCAAGATAGTGTTAGTAATTCAAATTCTTCTAGCTTGATTGGCGGTGCTCAAGACTACCAAAATGGTGATACTAAATTTTCGAATCCGGGTCTCCCCTGCAGAAGATTCAAGCCGAGAGATTAAGATTTGAGTTGGTTTTAGGTGCATAAATCATCTGAATGAATACACGGACTACTTATTTTGCCAAATGAATGTAATTAAGGACGACCGATACTGTTATTCAGCGATCGACTTGCTCAAAGGATATAGGAGCCACTTACCCTCAATCCTCCGACGATATAGGTTTATTTAGTTAATGACTTACTAATAGTTAAACCAGGCCGAATGTGTCCATACTCCGGGAATTCAACTATTCTCTTCATTATGATACAATTGATACATAACCTTTCATAACTCCTCCTTACCCCACTACAGGTAGGATTGGCAGAATACAGTTTGCAGCTCTTAGTTGGAACTTTCGGTATGTGGCTCGCCAGTAATGGCGCATAGAAACGTGAGTATGAAGTGGGGAGATAATATTTCTCGCTAATGCAGTGTCAAAGGCGATCTTGCCAAGTACATGGATCTTCATCTCCATCCATAGAACCAGGAAGTTAAGACGGATGTCCACTTTGTAGATATTTTCCGTTATTCTTTGTAGGAAATAAAAGGGACGAAAGCGGTAGGCGATTTGCTCTACTCGTTAGAGCCCTAGCGACTGAGACTGGGACGCTATTTAATATCCTAAGCCCAAGCCAAACAAAGTAGTTTCAAGGTCGTGATTTGTGTACGACCAATCACCTTGGGGAAATAAAAAAGCCAATTGTAGCAAACCAGTTAGATGGTAGAAATCCCTCGACATCTGCCTTGGAGCCTAGCTAAACGGAGTGTGAAACGATTTGTCGACGCCGAGCGCCGACTGTCTGTGTCGTAGAGTCCATATTTGGAGTGTTACCACTTGGGTTACGTGACGTGGCGGTCATAGACGATGGTGCCGGCCTCGACAGAGATGGCCACGCCCCCTTGACCGCATACTACTGATATTCCTGCGAGATCGCCGTCGGGAACTCAGCGAGGATTCTTAGTCGGGCCAGTGAGGAAAAGCCACGTGGCCAACCAGCCCACCGGTGTGATAAGACTAAGCGGCATACTCGCCACAAGTGGACAGTTCGATTATCCCGCCTCGGGACACGCCATCATGCATACTCCCGCGACGTCCCCCCGTATCTAGTGAGGTAGTTGCGTCCAAAGCGGCCACTCCAGCAATCAGCGATACGTTGGCTACACGCGGACCTCAGGTTTGGACGTCTGCAGTTGGCAAAACGCAAATTGTCTGTGTGGCGCCGTCAGTGTCGATAGTTGACATCTGTGACGCCTGCATTCATCCGTGCCGCCTGCGTACCTCAGAGCTTCATACCGCGGACTGATCAAGCCGACGGACGGCCGGGGTGGGCACAGCATCATTGTGATCCTTGCCTACAGTTCTCGCCAGAGATGACGAGTAGACGGGTTCCTCCCTCGCGCGGTTGCGGAACAGTGCAGCAACGACTCCCCTCCGAGGAGCCACAGGACAACGTGTTCCCGTGGGCCGCACAAGCCCTCTGGCAGCGCCATTGCGCGCGAGCGGCTCTGGACGGAGCATGTTTCGTGACCGCCCCGGACATTGCGGTGCCGCGTCGGACTAATCCATTAACCATGTTGCCGAGCAAGATATTAATCTTCTGACGTGAAAACAGCCGCCCTTGTCCATTATGGCGCCCCGTAGTGTGTGTCGTCAGCCGACCAGGGCAAAGGTTGAACCGTTTACCAACCGGTGTACAGTTTACAGCCGCGTCTACCTGTAGCGCCCTGTGCGCTCCCCCCGGGCCCTGCCCGGACCCCCGGGCCGGGGTGGGCGGGCTGGCTTCGGGGCCGCGCGGGCGCAAACGCTCGGCGCTGGCCGGCGCCTCCCACGGCCCCAACGCCCCCTCGAGCGCCACGCTGCTGCGGGGGACTCGGCGGCAAGCCGCGACAGCCCTTGCCGCCGGTCAGGTAGGCCGGACGGCGGGAGACGCCGCGGCGGCCGCCCGCCACGCCGCTGTCGCCGCGCCGACCGCTAAGTGCGCCCGGGGCGCCCCGATGCGATGAGCCTGGAGGGCGGGGGCCGTCCTCGCCGCGCCGCGGCGGGCCGCGTCGGCGCCCCGTACGCGGCGGGACACGAGCCGGCGACCCCCGCGTGTCCCCAGGGGTCGCGAACGGGGGGGCTCGGCCCGACGGCCGGGGCGTCAGTTGGGGGGTCCCTACCTGCAGCCGGTAGCAGCCTCCATCGCCCCCGCGGACGCGGACTGGCGGCTAGCGCCGGACGGGAGCAGGGGCCCCGGCCGAACCCCACTCCCCGCCCCGCCGCCTGGGGGCGGGGGCGGATTCGGGGCTTAGCGCAGACGCAGTGCGTCTCCCCCGCTCTCGGCCCGCAGTGGTGCTGGGACCACGGGGGGGACGCGACTTCCGCTAGCTGGCGAGCCACGCCCGGCTGGTCCGCACCCGGCCGTCGGCGTCGCGGGCGCACCAACGGGCCGCCGGCGCGCGCGCCCAGACGGACACGCACGGCGAGTCGTCGCGATCATCCACCGGCCACTGGGCGCACGCCGCCGCGTCGAGCTTCCCCAGAGGGCGCGGGGCGCGGGAGGGGTGGGGTCGCGCCCGGCACCGGCCGGCGGCGCCCCCCCGTACCCGGTCACCGGCTGTTCGCCGCCGCAACCCGGGCGGCCGGCAGCTCCCCGTCGGCCCGCGCTATGCCGCGCGCCCGGGGTCAGGCGGTCCGCCCCGGGGGGTCGTTGCCGTCTCTGGGGATGCTCCTGGGCCGTGGCA     
H       CAAATAATGTACTAATGAGTTATTAATTTAAAATTTCAAATAGCTATATGTCATTACTAATTCCTTATCAATAAGAACACTATAAATTATACTTTTTTACAAAATTAGTATAGTTTTAATAAAATGAATTTATAAAAACAAAAAAGAACTGTTTTTCATTACTTTAATTAAGTTACAGTAATAAAATCATTCTTTTTTCTAAAATTGTAACCCATTATTTGTTATTTATATAATTATAATTGAAAGCTCTATTTCTAAATATTCTAGATACTATAAATAATATAGGATATTTTCTTTTGAGACTTTCTTAATAACATTATTTCGTATATAATTCATATACAATAGCATTGATTATTAAGCTTTTTTAATGAACTGTTTAATAAATTAGTAAGTAATTATTTAAATTTATATCTATTATTGTAATATTAGTTGTGCAAGTTTGATAGAATTTCAACGATTGAGTTGTAAACTTTTTAAATACAGTAATCCGGTTTCTTTATACTTAACTGTATGTTGTAAAATATTATAAATTGATATTTAATTTTATAGTTAAAAACAAATAATGTAAAATTTAGTTTTTCTTTAATTTAAATAGGAAATACAAACATTTATTAATGTATAATTTTATATACTTTATCATTTTTTAACCAAGTAAAAATACTTAAAACAAAGCGTCAATGACTTATAATTTAGAAAAAATATTTTGAAAGACACTATTATAATTAATAAATATCACTACGAAGCAATTTTTATCGTTACAAAGGATTTCCGAATATACAACATCTCTATCTATAAAACAAAAATCTACGGAGTAAGAAGATAGCTTTAAAATGTATTTTGATTTTATATTAGTTTGTACTAGAATTCTATTAACCCTATAAAGGATATATACTATTACATCTTAGCATTATTGGTTATTAGTCTACCGTAAAATTCATATATTAGTAAACATTTAATAACAATTAAAGTTTAACTCTTTCCTGTTAATACGCATATAGTCCCAACCATCTGTCTTAACATATTCCTGGACACAACTTTGTTTGCAAAGCTGGCTTCAGATGAAAAGCTATTGGTTAGGGATAAGTAGAGCCTTGTATTTTACTCATGTTACTCGTCCGCGATTAAGGGATCGTAATGAAGCAGCAATAGCGAAACTCCGACCTTAATGTTAGCTCAATATAGTGTTAGTAATTCAAATTCTTCTTGCTAGATTGGCGGAGCTCAAGACCACTAAAATCGTGATACTAAATATTCGTATTCAGGTGTTCCCTGCAGAAGACTCAAGCCGAGAGATTAAGATTTGAGTTAGTTTTAGGTGCATAACTAATCGGACTGAATACACGGACTACTTATTTTGCGAAATGAATTTAATTAAGGACGACCGATACTGTTATTCATCGTTCGACGTGCTCAAAAGATATAGGAGCCACTTGCCATCAATCCGCCGACTATATAGGTTTATTTAGTTAATGATTTACCAATAGTTCAACCAGGCCGAATGTGTCCCTACTCCGTGAATTCAACTATTCTCCTCATTGTGAAACATGTGAGACATAACCTTTCAGAACTCCTCCTTAACCCACTACACGAATGATTGGCAGAATACAGAATGCAGCTCTTAGTTGTAACTTTCCGTATGTGGCTCTCCAGTAATGGCGCATAGAAACGTGAGTATGAAGTGGGGAGATAATATTTCTCGCTAATGCAGTGTCAAAGGCGATCTTGCCAAGTACATGGTTCGTCATCTCCATCCATAGAACCAGGAAGTTAAGACGGATGTCCACTCTGTAGATATTTTCCGTTATTCTTTGTAGGAAATAAACGGTACGTAAGCAGTAGGCTATTTGCTCTACTCGATAGAGCCCTAGCGACTGAGACTGGGACGCTAATAAATCCCTTAGGCCCAAGCCAAACAGAATAGTTTCAAGGCCGTGATTCGTGTACGACTAGTGACCTCGGGGAAATAACAAGGCGAATTGAAGCAAACCTCTTAGCTGGTAGAAATCCCTCGACATCTGCCTTGGAGCCTAGCTAAACGGAGTGTGAAACGATTTGTCGACGCCGACTGCCGACTGTCTGTGTCGTAGAGCCCATGACTGGCGTGTTACCCCGTGGGTTACGTGTCGTGGCGGCCACAGACGATGGTTCAGGTCTCCACAGAGATGGCCACGCCCCCTTGTCGGCGTACTACTGATATCCCTGCGAGATCGCCCTCGGGAACTCATTGAGGCAGCTTAGTCGCGCCAGTGAGGGAAAGCCACGTGGCCAACCGGCGAACCGGTGTGATAAGACTAAGCGGCATACTCACGATAAGTGGGCAGTCGGGTTAGCCCGCCTCGGGAGAGGCCACCATACCTACTCCCGCGACGTCCCTCCGTATCTAGTGAGGTAGTTGCGTCCAAAGCGGCCACTCCAGCAATCACGGATACGTTGGCTACACGCGGGCCTCATGTGTGGACGTCTGCAGTTGGCGAAGCGCAAATAGTCTCTGGGGCGCCGTGAGTGTCGATAGCCGACATCTGTGACCCCTCCACTCACCCGTGGAGCCTGCATACCTCAGAGCATCATACCGCGGACTGATCATGCCGACGGACAGCCGGGGTGTGCACTGCATCTTGGTGATTATTGGCCACAGTTCTCGCCAAAGATAACGAGAAGACGGGTGCCTCCCCCCCGCGGTTGCGGTACAGTGCAGCAACGAATCCACTCCTAGGATCCAAAGGACAACGTGATCCCGTGGGGCGCACAGACCCGCTGGCAGCGCCGTTGGCCGCGAGCGGCTCTGGCCGGAGCATGCTTCGTGAGCGGCCCGTAGATTGCGCTGCCGCGTCGGACCAAGCCATTAACGATGTTCACGAGTAAGATGTTAATCTTCTGATGTGGAAACGGCCGCCCTCGTCCATTATTGCGCCGCGTAGAGTGTGTCGTCAGCTGACCAGGGCAACTGTTGAACCGTTTACCAGCCGGTGTAGAGTTTACATCCGCGTCTACCTGTAGCTCTCTGTGCGCTCCACCCCGGCCCTGCCCGGACCCCCGGGCCGGGGTGGGGGGGCTGGCTAGGCGTCCGCCCGGGCGCACACCCTCGGCGCTGGCCAGCGGCTGCCATGGCCCCAACGGCCCCTCGCGCCCCACCCTGCTGCGGGGGACCCGGGGGCAAGTCGCGAGAGCCCTTGCCGACGGTCAGGTAGGCCGGACGGCGGGACACGCCGCGGCGGCCGGCCGGCTGGCCGCTGTCGCCGCGCCGCCCGCTAAGTGCGCGCGGGGCGCCCGCGTGCGACGAGCCTGGACGGGGGGCGCCCTGCTAGCCGCGCCGCGTCGGGCGGCGTCGGCGCCCCGTACGCGGCGCGGGACGAGCCGACGCCCCCCGCGTGTGCCCAGGGGGCGCGAACGCGAGGGCTCGCCCCGCCGGCCGGGGCGCGTGTTGGGGGGTCCCTACCTGCAGCCGGTATCAGCGCCAATCGCCCCCGCGGACGCGGACTGGCGCCTAGCGCGGGACGGGAGCCGGGGCACAGTCCGAACCCCGCTCCGCGCCCCGCCGCCTGCGGGCGGGGGCGGATTCTAGGCTGAGCGCAGACGCCGTGCGTCGCCGCCGCTTTCGGCGCGCAGTGGTGCTCGACCCACGGGGGGGACGCGAACTCCGGTAGCTGGCCACCCACGGCCGGCTGGCCCGCGCCCGGCTGTCGGCGTCGCGGGCGCACCAACGGCCCGCAGGCGCGCGCGCCCAGACCGACCCGCGCGGGGAGTCGCCGCGATCCTCCTCCGCCCACTGGGCGCACGCCGCCGCGTCGGGCTTGCCGGGAGGGCGCGGGCCGCGGGAGGGATCGTGTCGCGCCAGGCACCGGCCGGCGGCGCCCCCCCCTACCCGGTCAGCGGCTGGGAGCCGCCGCAACCCGCGCGGCCGGCAGCTCCCCGTCGGCCCGCGCTATCCGGCCCTCCCGGGGTTACGCGGTCCGCCCCGGGGCGTCGGTGCTGTCTCTGGGCCTGCTCCTGCGCGGTGGCC     
G       CATATAATGTACTATTTAATTGTTAATTTAAAATTTCAAATAGCTATATGTCATTACTAATTCCCTATCAATAAGAACACTATAAATTATACTTTTTTACAAAATTAGTATAGTTTTAATAAAATGAATTTATAAAAACAAAAAAGATCTGTTTTTCATTACATTATTTAAGACATAGTAATATCATCATTCTTTTTTCTATAATTGTAACCCATTATTTGTAATTTATATAATTATAATTGAAAGCTCTGTTTCTAAATATACTATATCCTTTAAATAATATAGGATATTTTCTTTTGAGACTTTCTTAAAAACATTATTTTGTATTTAATTCATATACAATAGCAATCATTATTGAGCTTTTTTAATGACCTATTTAATAAATTAGTATGAAATTATTTAAATTTATATCTATTATTGTAATTTTAGTTGTACAATTTTGATAAAATTTCAACGATTGAGTTATAAACTTTTTAAATACAGTAATCAGGTTTCTTTATACTTAACTGTATGTTGTAAAATATAAAAAATTGATTTTTAATTTCATAGTCAAAAACAAATAATGTAAAATTTTATTAATCTTTACTTGAAAAAGGAAAAACAAACATTTATTATTATATAATTTTATATATTTTATCATTTTTTAACCAAGTAAAAATACTTAAACTAAAGCGTCAATAACTTATAATTTAGAAAAAATATTTTGAAAGACAATATTATAATTAATAATTATCACTACGAAGCAATTTTTATCTTTACAAAGGATTTCCGTATATACAACATCTCTATCTAGAAAACAAAAAACTACGGAGTAAGAAGATAGCTTTAAAATGTATTTTGATTTTATATTAGTTTGTACTAGAATTCTATTAACCCTATAAAGGATATATACTATTACCTTTAAGCATTATTGATTATTAGTCTATCGTAAAATTCATATATTAGTATACATTTAATAACAATTAAAGTTTAACTCTTTCCTGTTAATACGCATATAGTACCAACCATCTGTCTTAACACATTCCTGGACACAACTTTGATAGCAAAGCTGGCTTCAGATGAAAAGCTAATGGTTAGGGATAATAAGAGCCTAGTATTTTACTCACGTTACTCTGCCGCAATCAATGGATCGTTATCAAACAGCAATTGCGAAACTCCGACCGTAATGTTAGCTCAAGATAGTGTTAGTAATTCAAATTCTTCTCGCTTGATTGGCGGAGCTCCAGACCCCTAAAATCGTGATACTAAATGTTCGAATTCAGGTTTCCCCTGCAGAAGACTCAAACCGAGAGATGAAGATGTGAGTTGGTTTTAGGTGCATAACTCATCGGAATGAATACACGGACTGCTTATTTTGCCCTATGAATATAATTAAGGACGACCGGTACTGTTATTCATCGATCGACTGGCTCATAAGATATAGGAGCCACTTTCCATCAATGCGCTGACGATACAGGCTCATTAACTTAATGAATTACCAATAGTTAAACCAGGCCGAATGTGTCCCTACCCCGCGAATTCGACTATTCTCTTCATTGTGAAACAATTGATACATAACCTTTCAGAACTCCTCCTTAGACCACTTCACGTAAGATTGGCAGAATACAGTATGCATCTCTAAGTTGTAACTTTCAGTATGTGGCTCACCAGTAATGGCGCATAGAAACGTTAGTATGAAGTGGGGAGATAATATTTCTCGCTAATGCAGTGTCAAAGGCGATATTGCCAAGTACATGAATCGTCGTCTCCATCCATAGAACCAGGAAGTTAAGACGGATGTCCACTTAGTAGCTATCTTCCGTTATTCTTTGTAGGAAATAAATTGTACGTAAACTGTAGGCTATTTGCTCTACTCGTTAGAGCCCTAGCGACTGGGACCGGGACGCTAGTTAATTTCCTAGGCCCAAGCCAAACATAGTAGTTTCAAGGTCGTGATTTGTGTACCACCAATTACCTTGGGGGAATAAAAAGGCAAATTGAAGCAAACCGGTTAGCTGGTAGAAATCCCTCGGCATCTGCCTTGGAGCCTAGCTAAACGGAGTGTGAAACGATTTGTCGACGCCGAACGCCGACTGTGTGTGTGGTATAGGCCATGCCTGGGGTGTTACCCCTTGGTTTACGTGACGTGCCGGTCACAGACGATGGTTCGGGTCTCCACAGAGATGGCCACGCCCCCTTGAAGGCCTACTACTGATGTTCCTGCCAGATCGCCGTCGGGAACTCACCGAGGATACTTAGTCGCGCCAGTGAGGGAAAGCCACGTCGCCAACCTGCGAACCGGTGAGATAAGAGTAAGCGGCATACTCACGACAAGTGGTCAGCCGGTTTATCCCGCCTCGGGAAACGCCACCATACAAACTCCCACGACCTCTCTCCGTATCTAGTGACGTAGTTGCGTTCAAAGCGGCCACTCCAGCAATCAGGGATACTTTGGCTACACGCGGCCCTCATGTTTGGACCTCTTCAGTTGGCGAAACGCAAGTAGTCTATGCGGCGCCGTCAGTGTCGATAGGCGACATCTGTGACGCCTCCACTCACCCGTGGTGCCTTCATACCTCAGAGCATCATACCGCGGACTGATCATGTCGACGGACAGCCGGGGTGGGCACTGCATCTTTGCGATTATTGGCCACAGTTCTCGCCATAGATCACGAGAAGACGGGTTCCTCCCCCCCGCGGCTGCGGAACAGTCCAGAAACGACTCCATTCCCAGTATCCAAACCACAACGTATACCCGTGGCCCGCACATTCCCACAGGCAGCGCCATTGCGCGCGAGCGGCTCTGGCCAGAGCATGATTCGTGACCGGCCCGTAGATTGCGCTGCTGCGTCGGACCAAGCCAGTAACGATGTTTCCGAGCAAGGTATTAATCTTCTGACGTGTAAACCGCCGCGCTCGTCCCTTATTGCGCCGCGTAGAGCGTGTCGCCAGCGGAGCAGTGCAAATGTTGAATCGTTCACCAACCGGTGTAGAGGTTACAACCGGGTCTACCTGTAGCGCTCTGCGGCCTCCCCCCCGGCCCTGCCCGGACCCCCGGGCCGGTGGGGGCGGGCTGGCTACGCGGGCGCCCGGGCGCAAACGCTCGGCGGTGGCCGGCGGCTCCCATGGCCCCAACGCCCCCTCGGGCCCCACGCTGCCGCGGGGGACGCGGGGGCACGACGCGACAGCCCTTGCGGCCGGTCAGGTAGGCGGGACGGGGGGACACGCCGCGGCGGGCGCCCGGCTGGCCGCTTGCGCCGCGCCGGCCGCTAAGTCCGCGCGGGGCGCCCCCGTGCGATGAGGCTGGGGGGGGGGGCCCGTGCTGGCCGTGCCGCGTCGCGCCGCGTGGGCGCCCCGTACGCGGCGGGCAACGAGCCGGCGGCCCCCGCGTGTCGCCAGGCGGCGCAAACGGGCGGGCTCGGCCCGTCGGCCTGGGCGCGGGGTGGGGGGTCCCTACCTGCAGCCGGTATCAGCGGCCATGGCCCACGCGGAAGCGGACTGGCGCCTAGCGCGGGACGGGAGCCGGGGCCCTGCCCGAGCCCCACTCCCCGCCCCGCCGCCCGCGGGCGGCGGCGGATTCTGGGCTCAGCGCACACGCCGTGGATCGCCCCCCCTCTCGGCGCGCAGTGGTGCTGGGGCCGCGGGAGGCAGGCGACTTCCGTTACCTGGCCACGCACGGCCGGCTGGTCCGCACCCCGCTGTCGGCTTCGCGGGCGCACCCACGGCCCGCCGGCGTCCGCGCCCAGAAAGACACGCACCGCGAGTCCCCGCGATCATCCCCCGGCCACTCGGCGCACGCCGCCGCGTCGAGCTTGCCGAGAGGGCGCCGCGCGCGGGAGGGGTGGGGTCGCGCCCGGCTCCGGCCGGCGGCGCCCCCCCGTACCCGGGCAGCGGCTGTGAGCCGCCGCAACCCGGGCGGCCTGCAGCGCCCCGCCGGCCCGCGCTATGCGGCGCACCCGGGGTCAGGCGGTCCGCCGCGGGGGGTCGGTGCGGTGTCTGGGTATGCTCCTGGGCCGTGTCA     
F       CAAATAATGTACGATTTAATTATTAATTTAAACTTTCAAATAGCTATATGTCATTACTAATTCCTAATCAATATGAACACTTTAAATTATACTTTTTTACAAAATTAGTGTAGTTTTAATAAAATGAATTTATAAAAACAAAAAAGAACTGTTGTTCATTACCTTAATTAAGAGAGAGTAATATGATCATTCTTTTTTCTATAATTGTAACCCATTATTTGTTATTTATATAATTATAATTGAAAGCTCTATTTCTAATTATGCTACATACTTTAAATAATATAGGATATTTTCTTTTGAGACTTTCTTAATAACATTATTTGGTATTTAATTGATATACAATAGCAATAATTATTAAGCTTTTTTAATGATCTTTTTAATAAATTAGTATGTAATTATTGAAATTTATATCTATTATTGTAATATTAGTTGTACAATTTTGATAAAATTTCAACGATCGAGTTTTAAACTTTTTAAATACAGTAATCGGGTTTCTTTATACTTATCTGTAAGTTGTAAAATATAATAAATTGATTTTTAATTTTATAGTCAAAAACAAATAATTTAAAATTTAATTAATCATTACTTTAAATAGGAAATACAAACATTTATTAATATATAATTTTATATACTTTATCAGTTTTTAACCAAGTAAAAATACTTAAATAAAAGCGTCAATCACTTATAATTTAGAAAAAATATTTTGAAAGACAATATTATAATTAATAAATATCACTACGAAGCAATTTTAATCTTTACAAAGGATTTCCGAATATACAACATCTCTTTCTAGAAAACAAAAATCTACGGAGTAAAAAGAAAGCTTTAAAATGTATTTTGATTTTATATTAGTTTGTACTAGAATTCTATAAACCCTTTAAAGGATATATACTATTGCGGTTTAGCATTATTGATTATTAGACTACCGTAAAATTCAAATATTAGTAAACATTTAATAACAATTAAAGTTTAACTCTTTCATGTTAATACGCATATAGTGCCAACCTTCTGTCTTAACACATTCCTGGACACAACTTTGCTAGCAAAGCTGGCTTCAGATGAAAAGCTAATGGTTAGGGATAATAAGAGCCTGGTATTCTGCTCACGTTACTCCGCCGCAATCAATGGATCGTTATAAAATAGCAATAGCGAAACTCCGACCGTAATGTTAGCTCAAGATAGTGTTAGTAATTAAAATTCTTCTAGCTTGATTGGCGGAGCTCAAGACCGCTAAAATCATGATACTAAATGTTCGTATTCGGGTATCCCCTGCAGAAGACTCAAGCCGAGAGATAAAGATTTGAGTTAGTGTAGGGTGCATAACTCATCTGAATGAATACACAGACTCCTTATTTTGCCACATGAATATAATTAAGGACGACCGATACTGTTATTCATCGATCGTCTTGCTCATATGATATAGGAGCCACTTTCCATCAATCCCCCGACGATATAGGTTTATTCTGATAATGATTTACCAAAATTTAAACCAGGCCGAATGAGTCCTTACTCCGCGAATTCAACTATTCTCTTCATTGTGACACAATTGATACATAACCTTTCAAAACTCCTCCTTAGTCCACTTCAGGTAAGATTGGCAGAATACAGTCTGCAGCTCTTAGTTGGAACTTTCCGTATCTGGCTCACCAGTAATGGCGCATAGAAACGTGAGTATGAAGTGGGGAGATAATATTACTCGCTAATGCAGTGTCAAAGGCGATGTTGCCAAGTACATGGATCGACATCTCCATCCATAGAACCAGGAAGTTATGACGGATGTCCACTTTGTAGATATTTTCCGTTAGTCTTTTTAGGAAATAAATTGCACGTAAGCCGTAGGCTATCTGCTCTACTCGATAGAGCCCTAGCGACTGAGACTGGGACGCTAGTTAATACCCTAGGCCCAAGCTAAACAAAATAGTTTCAAGGTCGTGATTTGTGTACGAGCATTTACCTTGGGGAAATAACAAAGCAAATTGTAGCAAACCAATTAGCTGGTAGAAATCCCTCGAGATCTGCCTTGGAGCCTAGCTAAACAGAGTGTGAAACGATTTTTCGACGCCGAATGCCGACTGTTTGTGTCGTACAGTCCATATCTGGTGTGTTACCCCTTGGTTTACGTTCCGTGCCGGTCACAGACGATGGTGCTGGGCTCGACAGAGCTGGCCACGCCCCCTTGATAGGGTACTACTGATATCCCTGCGAGATCGCCGTCGGGAACTCATCGAGGCTTCTTAGTCGCGCCAGTGAGGGAAAGCCACGTCGCCAACCAGCCCACCGGTGTGATAAGACTAAGCGGCATACTCCCGAGAAGTGGTCAGTCCGTTTATCCCGGCTCGGGAGACGCCACCATACATACTCCCTCGGCGTCCCCCCGTATCTAGTGAGGTAGTTTCGTCCTAAGCGGCCACTCCAGCAATCAGGGATACGTTGGCTGCACGCGGGCCTCATGTTTCGACGTCTGCAGTTGGCGAACCGCAACTAGTCTGTGGGGCGCCGTCAGTGTCGATAGGCGACACCTGTGCCGCCTGCACTCACCCGTGGGGCCTACGTACCTCAGAGGATCATACCGCGGACTCATCATGGCGACGGACACTCGGGATGGGCACTGCATCATTGAGAACATTGGCCACAGTTCAAGCCAGACATGACGAGTAGAGGGGTTCCTCCCCCACGCGGGTGCGTGACAGTACAGATACGATTCCAATCCGTGGATCCAAAGGACAACGTCGACCCGTGGGCCGCGCATGCCCTCCGGCAGCGCCATTGCGCGTGAGCGGCTCTGGCCTGAGCATGATTCGTGACCGGCCCGTAGATTGCGCCGCTTCGTCGGACCAAGCCATTAACGATGTTCTCGAGGAAGATATTACTCTTCTGAAGTGGAAACAGCCGCCCTCGTCCTTTATTGCGCCGCGTAGCGTGTGTCGTCAGCCTTAGAGGGCAACCGTTGAACCGTTTACCAGTCGGTATACAGCTTACAACCGGGTCGACCTGTAGCGCTCTGGGAGCCCCCCCCGGGCCCGGCCCGGACCCCCGGGCCGGGGAGGGCGGGCTGGCTACGCGGGGGCGCGGGCGCAAACCCTCGGCGCTGGCCGGCCGGTGCCATGGCCCCAACGCCCCCTCGCGCCCCACTCTGCTGCGGGGGACCCGGGGGCGGGTCGCGACAGCCCTTGCGGGCGGTCGGGTAGGCCGGCCGGCGGGACACGCTGCGGCGGCCGCCCCGCTCCCCGCTCTTGCCGCGCCGGCCACTAAGTCCGCACGGGGCGCCCCCGTACTATGAGTCTGGAGGGGGGGGCCCATGCTGGCTGGGCCGCGTCGGGCCGCGTCGGCGCCCCGCACGTGGCGGGGCACGAGCCGGCGTCCGCCGCGTGTACCCAGGGGCCGCTAACGCGCGGGCTCGGCCCGCGGGCCTGGGCGCGAGTTTGGGGGTCCCTACCTGCAGCCGGTATCAGCGGCTATCGCCCACGCGGAGGCGGACCGGCGGCTAGCGCAGGACGGGAGCAGGGGCCCGGGCCGATCCCCACTCCCCGCCGCGCCACCGGCGGCCGGGGGCGGATTCTGGGCTCAGCGCAGACGCGGTGGGTCGCCCCCGCTTTCTGCCCGCAGTGGTGCTTGGGCCCCGGGAGGCAGGCGACTTCCGTTAGCTGGCCACCCACTCCCCGCTGGTCCGCAGCGGCCCGCCGGCGCCGCGGGCGCACCACCGGCCCGCTGGCGCCCGCGCCAAGAGAGACACGCAGGGCGAGTCCCCGCGATCATCCTCCGTCCACTGGGCGCACGCCGCCGCGTCGAGCTTGCCGAGAGGCCGCGGGGCGCGGGCGGTGTGGAGTCGCGCCCGGCGCCGGCCGGCGGCGGCCGCCCGTACCCGGTCACCGGCTGTGAGCCCCGGCAACCCGGGCGGCCGGCAGCGCCCCGTCGGCCCGCGCTATGCGGCGCGCCCGGGGTGAGGCGGTCCGCCCCGGGGGGTCGGTGCCGTCTCTGGGGCTGCTCGTGGGGCGTGTGA     
E       CAAATAATGTACTATTTAATTATTAATTTAAAGTTTCAAATAGCTATATGTCATTACTAATTCCAGATCAATATGAACACTAGAAATTATACTTTTTTACAAAATTAGTTTAGTTTTAATAAAATGAATTTATAAAAACAAAAAAGAGCTGTTTTTCATTACATTAATTAAGATATAGTAATAAGATCATTCTTTTTTCTATAATTGTAACCCATTATATGTAATTTATATAATTATAATTGAAAGCTCTATTTCTAAATATTCTACATACTTTAAATAATATAGGATATTTTCTTTTGAGACTTTCTTAATAACATTATTTTGTATTTAATTAATATACAATAGCAATAATTATTTAACTTTTTTAATGATCTGTTTAATAAATTAGTATGAAATTATTGAAATTTATATCTATTATTGTAATATTAGTAGTTCAATTTTGATAAAATTTCAACGATTGAGTTGTAAACTTTTTAAATACAGTAATCGGGTTACTTTATACTTAACTGTATGTTGTAAAATATTAGAAATTGATATTTTATTTAATAGTAAAAAACAAATAATGTAAAATTTTATTAATCATTAATTCAAAAAGGAAAGACAAACATTTATTAATATATAATTTTATATATTTTATCATTTTTTAGCCAAGTAAAAATACTTAAATTAAAGCGTCAATGACTTATAATTTAGAAAAAATATTTTGAAAGACAATATTATAATTAATAATTATCACTACGAAGCAATTTTTATCATTACAAAGGATTTCCGTATATACAACATCTCTATCTACAAAACAAAAATCTACGGAGTAAGAAGAAAGCTTTAAAATGTATTTTGATTTTATATTAGTTTGTACTAGCATTCTATGAACCCTGTAAAGGATATATACTATTACTTTTAAGCATTATTGTTTATTAGGCTACCGTAAAATTCATATATTAGTATACATTTAATAACAATTAAAGTTTAACTCTTTCTTGTTAATGCGCATATAGTCCCAACCATCTGTCTTAACACATTCCTGGACACAACTTTGCTAGCAAAGCAGGCTTCAGATGAAAAGCTATTGGTTAGGGATAAAAAGAGCCTAGTATTATATTCACGTTACTCGGCCGCCATCAATGGATCGTTATTAAACAGCAATAGCGAAACTCCGACCGTAATCTCAGCTCAATATAGTGTTAGTAATTTAAATTCTTCTAGCTAGATTGGCGGAGCTCAAGACCTCTAAAATGGTGATACTAAATGTTGGAATTCCGGTCTCCCCTGCAGAAGACTCAAACCGAGAGATGAAGATTTGAGTTGGTATTAGGTGCATAACTCATCTGAATGAATACACAGACTACTTATTTTGCCAAATGAATCTATTTAAGGACGACCGGTACTGTTATTCATCGCTCGACACGCTCAAAAGATATAGGAGGCACTTTCCATCAATACACCGACGATATAGGTTAATTTCCTTAATGAACAACTAAAATTTAAACAAGGCCGAATGTGTCCTTACTCCGAGAATTCGACTATTCTCTTCATTGTGATACATTTGAGACATAACCTTTCAAAACTCCCCCTTAGCCCACTTCAGGTAGGATTGGCAGAATACAGGTTGCAGCTCTTAGTTGTAACTTTCCGTATGTGGCTCTCCAGTAATGGCGCATAGAAACGTGAGTATGAAGTGGGGAGATAATATTTCTCGCTAATGCAGTGTCAAAGGCGATTTTGCCAAGTACATGGATCGTCATCTCCATCCATAGAACCAGGAAGTTAAGACGGATGTCCACTTTGTAGATATTTTCCGTTACTCTTTCTAGGAAATAAATGGTAAGTAAACTGTAGGCTATTTGCTCCACTCGCTAGAGCCCTAGCGACTGAGACTGGGACGCTATTTAATGCCCTACGCCTATGCCAAACAAATTAGTTTCAAGGACGTGATTTGTGTACGACTATTTACCTTGGGGGAAAAAAAAACCTAGTTGGAGCAAACCAGTTAGCTGGTAGAAATCCCTCGCGATCTGCATTGGAGCCTAGCTAAACCGAGTGTGAAACGATTTGTCGAAGCCGAAAGCCGACTGTATGTGTCGTAAAGTCCATGTCCGGGGTGTTACCCCTTGGTTTACGTGGTGTGGCGGTTAGAGACGATGGTTCCGGCCTCGACAGAGGGGGCCCCGCCCCCTTGGCGGCATACTACTGATATCCCTGCGAGATCGCCTTCGGGAACTCACGGAGGAAGCTTAGTCGCGCCAATGAGGGAAAGCCAGATCGCCAACCAGCACACCGCTGCGATAAGATTAAGCGGCATACTCACGACAAGTGGTCAGTCCGTTTAGCCCGTCTCGGGACACGCCACCATACCTACTCCCGCGACGTCACCCCGTATCTAGTGAGGTAGTTGCGTTCAAAGCGGGCAGTCCAGCAATCAGCGATAAGTTGGACTCACGCGGGCCTCATGTTTGGACGTCTGCAGTTGGCGAATCGCAAATAGTCCGTGGGGCGCCGTCAGTGTCGATAGGCGACATCTGTGACGCCTACACTCACCCGTGGGGCCTTCATACCTCAGAGCATAATACCGCGGACTCATCATGCCGACGGACAGCCGGGTTGGGCACTGCATCATTGTCATAATTGGCCACAGTTCGCGCCAAAGATGACGAGGACAGGGGTTCCTCCAGCCCGCGTGTGCGGAACAGTCCAGCAACGACTCCACTCCGAGGATCCAAAAGACAACGTGAACCCGTGGGCCGCACATGCCCTCCGGCAGCGCCTTTGCGCGAGAGCGGCTCTGGGCGGAGCATGGTTCGTGAGCGGCCCGTAGATTGCGCTGCTGCGTCGGACCAAGCCATTAACGATGTTACCGAGTAAGATATTAATCTTCTGATGTGCAAACCGCCGCCCTCGTCCCTTATTGCCCCCCGTAGAGTGTGTCGTCAGCAGACAAGGGCAAATGTTGAACCGTTTACCAAACGGTGTAAAGCTTACAACCGGGTCTACCTGTAGCGCGCTGTGCGGGCCCCCCCGGCCCTGCCCGGACCCCCGGGCCCGGGTGGGCGAGCTGGCTACGCGGCGGCTCGGGCGCAAACCCTCGGCGCTGGCCGGCCCCTGCCATGGCCCCAACGCCCCCTCCGGCCCCACTCTGCTGCGGGGGACGCGGGGGCAAGTCGCGATAGCCCTTGCGGCCGGTCAGGTAGGCCGGACGGCGGGACACGCCGCGGCGGGCGCCCGGCTCCCCGCTGTCCCCGCGCCGGCCACTAAGTGCGCGCGGGGCGCCCCCAGGCGATGAGGCTGGAGGGGGGGCCCCTTGCTATCCCCGCCGCGGCGGTCCGCGTCGGCGCCCCCTACGCGGCGGGCCACGAGCCGCCGCCCCCCGCGTGTCCCCAGGCGGCGCAAACGGGAGGGCTCGGCCCGCCGGCCTGGGCGCGGGTTGGGGGGTCCCTACCTGCGGCCGGTATCAGCGGCTATGGGCCACGCGGACGCGGACTGGCGTCTAGCGCCGGAAGGGACCAGGGGGGCTGGCCGAGGCCCACTCCCCGCCCCGCCGCCGGCGGGCGGGGGCGGATTCTCGGCTCAGCGCAGACGCAGTGGGCAGCCCTCGGTATCGGCACGCAGTGGTGCTCGCGCCACGGGAGGGAGGCGACTTCCGTTAGGTGGCCACCCACGGCCCCCTGGGCCGCACCCGGCTGGCTGCGTCGCGGGCGCACCAACGGCCCGCGGGCGCGCGCGCCTAGACAGAACCGCAGGGCGAGTCCCCGCGGTCCTCCTCCGCCCACTGGGCGGACGCCGCCGCGTCGAGCTTCCCCAGAGGGCGCGGGGCGCGGGAGGGTTGGGGTCGCGCCCGGCGCCGGCGTGCGGCGGCCCCCCGTACCCGGTCAGCGGCTGCCAGCCGCCGCAACCCGGGCGGCCGGCAGCGCCCCGTCGGCCCGCGCTATGCGGCGCGCCCGGGGTGAGCCGGGCCGCCCCGGGGCGTCGGTGCCGTCTCTGGGCCTGCTCCTGGGCCGTGTCA     
D       CAATTAATGTACAATTATCTTTTTAATTAAAACTTTCAAATAGCTATATGTCATTACTTATTCCTTATCAATAGGAACACTATAAATTATACTTTTTTACAAAATTAGTATAGTTTTAATAAAATGAATTTATAAAAACAAAAAAGAACTGTTTTTCATTACCTTAATTAAGATACAGTAATAAGATCATTCTTTTTTCCATAATTGTAACCCATTATTTGTTATTTATATAATTATAATTGAAAGCTCTATATCTAAATATCCTATATACTTTAAAAAATATAGGATATTTACTTTTGAGACTTTCTTAAAAACATTATTTTGTATGTAATTCATATACAATAGCAATTATTATTAATCTTTTTTAATGATCTCTTTAATAAATTAGTATGAAATTATTTAAATTTATATCTATTATTGTAATATTAGTAGTACAAATTTGATAAAATTTCAACGATTGAGTTGTAAACTTTTTAAATACAGTAATCAGGTTCCTTTATACTTAACTGTAAGTTGTAAAATATAAAAAATTGATATTTAATTTGATAGTCAAAAACAAATAATGTAAAATTTATCTTAACCTTATCTCAAACAGGAAAAACAAACATTTATTAATTTATAATTTTATATATTTTATCACTTTTTATCCAAGTAAAAATTCTTAAAACAAAGCGTCAATTACTTATAATTTAGTAAAAATATTATGAAAGACATTATTATAATTAATAATTATCACTACGAAGCAATTTTGATCTTTACAAAGGATTTCCGCATATCCAACATCTCTATCTATAAAACAAAAATCTACGGAGTAAGAAGAGAGCTTTAAAATGTATTTTGATTTTATATTAGTTTGTACTAGAATTCTATTAACCCTATAAAGGATATATACTATTACGAGTAAGCATTATTGCTTATTAGTCTATCGTAAAATTCATATATTAGTAAACATTTAATAACAATTAAAGTTTAACTCTTTCCTGTTAATACGCATATAGTGCCAACCTTCTGTCTTAACACATTCCTGGACACAACTTTGCTAGCAAAGCTGGCTTCAGATGAAAAGCTACTGGTTAGGGATAAGAAGAGCCTGGTATTATGTGCACGTTAATCTGCCGCAATAAATGGATCGTTATTAAATAGCAATCGCGAAACTCCGACCGTAATGTTAGCTCAAAATAATGTTAGTAATTAAAATTCTTCTGGCTCGATTGGCGGAGCTCGAGACCACGAAAATAGTGATACTAATTCTTCGAATTCGGGTGTCCCCTACAGAAGACTCAAACCGAGAGATAAAGATCTGAGTTGGTCTTAGGTGCATAACTCATCAGAATGAATACACTGACTACTTATTTTGACCAATGAATATAATTAAGGACGACCGTTACTGTTATACAACGATCGACTAGCTCACAGGATATAGGAGCCACTTGCCTTCAATACCCCGACGATATAGGTTTATTTAAATAATGAGGTACTAAAAGTTAAACTAGGCCGAATGTGTCCATACTCCGCGAATTCGACTATTCTCTTCATTTTGATACAACTGACACATAACCTTTCAAAACTCCTCCTTACACCACTCCACGGACGATTGGCAGAATACAGTTTGCATCTCTTAGTTGGAACTTTCAGTATCTGGCTCTCCAGAAATGGCGCATAGAAACGTGAGTATGAAGTGGGGAGATAATATTACTCGCTAATGCAGTGTCAAAGGCGATGTTGCCAAGTACATGCATCGTCATCTCCATCCATAGAACCAGGAAGTTAAGACGGATGTCCACTATGTAGATAAATTCCGTTATTCTTTGTAGGAAATAAATAGGACGTAAGCTGTAGGCTATTTGCTCTACTCGGTAGAGCCCTAGCGACTGAGAGTGGAACGCTAGTAAATACCCTAAGCCCAAGCAAAACAAACTAGTTTCAAGGTCGTGATTTGTGTACGAGTAATAACCTTGGGGGAATAATAAATCCAATTGAAGCAAACCACTTAGCTGGTAGAAATCCCTCGACATCTGCCTTGGAGCCTAGCTAAACTGAGTGTGAAACGATTTGTCGACGCCGAATGCCGACTGTGTGTGTCGTAGAGCCCATGTCTGGGGTGTTACCCCGTGGCTTACGTGCCGTGACGGTTAGAGACGATGGTTCGGGTCTCCACAGAGATGGCCACGCCCCCTTGACCGCATACTACTGATATCCCTGCGAGATCGCCGTCGGGAACTCATCGAGGATTCGTAGTCGCGCCATTGAGGGAAAGCCAGGTTGCCAACCGGCGCACCGGTGTGATAAGATTAAGCGGCATACTCACGAGAAGTGGCCAGTCCGTTTACCCCGCCTCGGGACACGGCAACATGCCTACTCCCGCGACGTCTCTCCGTATCTAGGGAGGTAGTTGCGTCCAACGCGGCCAGTCCAGCAATCAGAGATACGTTGGCTACACGCGGCCATCATGTTTCGACCTATGCAGTTGGCGAAACGCAATTAGTCTTTGGGGCGCCGTTACTGTCGATAGGGGACAGCTGTGCCACCTACACTCACCCGTGGGGCATACATACCTCAGACTGTCATACCGCGGTCTCATCAGGTCGACGGACAGCCGGGATGTGCACTGCATCCGGGTGACCATTGGCAACATTTCTCGCCAGATATGACGAGCACATGGGTTCCTCCGCCCCGCGAGTGCGGAACAGTCCAGGAACGATTCCATTCAAAGCATCCAAAAGACAACGTCAACTCGTGGGCCGCACATGCCCTCTGGCAGCGCCGTTGCGCGTGAGCGGCTCTGGCCTGAGCATGCTTCGTGACCGTCCCGTAAATTGCGCTGCGGCGTCGGACCAAGCCATTAACGATGTGACCGAGTAAGATATTAATCTCCTGACGTGGAAACAGCCGCACTGGTCCCTTATTGCCCCGCGTAGAGTGTGTCGTCAGCTGGCCAGCGCAAAGGTTGAACCGTTTACCAACCGGTGTACAGGTTACAACCGGGTCTACCTGTAGCGCGCTGTGCCGTCCCCCCGGGCCCTGCCCGGACCCCCGGGCCGGGGTCGTCGGGCTGGCCACGCGGACGCGCGGGCGCAAACCCTCGGCGCCGGCCGGCGTCTGCCATGGCCCCAACGCCCCCTCGCGGCCCACGCTGCTGCGGGGGACCCGAGGGCATGTCGCGACACCCCTTGCGGCCGGTCAGGTAGGCCGGACGGCGGGACACCCCGCGGCGGCCGCCCCGCCAGCCGCTCTAGCCGCGCCGGCCACTAAGTCCGCGCGGGGCGCCCCGATGCGATGAGTCTGGAGGGGGGGGCCCGTGCTACCCGAACCGCGCCGGGCCGCGTCGGCGCCCCCTACGCGGCGGGCCGCGAGCCGGCGCCCGCCGCGTGTCCCCAGGCGGCGCGAACGGGAGGGCTCGGCCCGGCGGCCTGGGCGCGCGATGGGGGGTCCCTACCTGCAGCCGGTACCCGCGGCGACAGCCCACGCGGACGCGCACTGGCGCCTAGCGCGGGACGGGAGCAGGGGGCCCGCCCGAACCCCACCCCCCGCCCCGCCGCCGGCGGGCGGCGGCGGATTCTGGGCTCAGCGCAGACGCGGTGGATGGCACTCGCTGTCGGCGCCCAGTGGTGCTGGGGCCACGGGCGGGAGGCGACTTTCGTTAGCTGGCCACCCACGTCCTGCTGGTCGGCCCCCGCCTGTCCGCCTCGCGGGCGCACCAACGGCCCGCTGGCGCCCTCGCCCAGACAGACGCGCTGGGCGAGTCCCCGCGATGCTCCTCCGGCCACTGGGCGCCCGCCGCCGCGTCCAACTTACCTAGAGGGGGCGGGGCGCGGGAGGGGTTGGGTCGCGCCCGGCACCGGCAGGCGGCGGCCGCCCGTACCCGGGCACCGGCTGCGGGACGCCGCAACACGGGCGGCCGGCAGCGCCCCGTCGGCCCGCGCTATGCCGCGCGCCCGGGGTTAGGCGGTCCGCCCCGGGGGGTCGGTGCCGTCTCTGGGTCTGCTCCTTGGCGGTGTGA     
C       CAAATATTGTACTATTTAATTTTTAATTAAAAGTTTCAAATAGCTATATGTCATTACTAATACCTAATCAATAGGAACACTTCAAATTATACTTTTTTACAAAATTAGTATAGTTTTAATAAAATGAATTTATAAAAACAAAAAAGAACTGTTATTCATTACATTAATTAAGATAAAGTAATATGATCATTCTTTTTTCAATAATTGTAACCCATTATCTGTTATTTATATAATTATAATTGAAAGCTCTATTTCTAAATATCCTATATACTTTAAATAATATAGGATATTTGCTTTTGAGACTTTCTTAAAAACATTATTTCGTATGTAATTCATATACAATATGAATAATTATTAAGCTTTTTTAATGATCTATTTAATAAATTAGTAGGAAATTATTAAAATTTATATCTATTATTGTAATATTAGTCGTACAATTTTGATAAAATTTCAACGATAGAGATGTAAACTTTTTAAATACAGTAATCGGGTTACTTTATACTTAACTGTAAGTTGTAAAATATTATAAATTGATATTTAATTTAATAGTCAAAAACAAATAATGTAAAATTTGCTTAAACCTTAGTTAAAAAAGGAAATACAAACATTTATTAATATATAATTTTATATAATTTATCATTTTTTATCCAAGTAAAAATACTTAAAAGAAAGCGTCAATAACTTATAATTTAGAAAAAATATTGTGAAAGACATTATTATAATTAATAACTATCACTACGTAGCAATTTTTATCTTTACAAAGGATTTCCGGATATACAACATCACTATCTATAAAACAAAAATCTACGGAGTAAGAAGATAGCTTTAAAATGTATTTTGATTTTATATTAGTTTGTACTAGAATTCTAATAACCCTCTAAAGGATATATACTATTACTTATCAGCATTATTGATTATTAGGCTAACGTAAAATTCATATATTAGTAAACATTTAATAACAATTAAAGTTTAACTCTTGCCTGTTAATACGCATATAGTTCCAACCATCTGTCTTAACATATTCCTGGACACAACTTTGATAGCAATGCTGGCTTCAGATGAAAAGCTAGTGGTTAGGGATAATCAGAGCCTGGTATTATCCGCACGTTATTCCGCCGCTATAAATGGATCGTTATCAAAAAGCAATAGCGAAACTCCGACCGTAATGTTTGCTCAAGATAGTGTTAGTAATTTAAATTCTTCTAGCTTGATTGGCGGAGCTCAAGACAACGAAAATTTTGATACTAAATATTCGAATTCGGGTTTCCCCTGCAGAAGACTCAAGCCGAGAGATTAAGATTTGAGTTGGTTTTAGGTGCATAAATCATCCGAATGAATACACAGACTACTTATTTTGCCAAATGAATATAATTAAGGACGACCGATACTGTTATTCCTCGTTCGACCAGCTCAGCAGATATAGGAGACACTTGCCTTCAATACACCGACGATATAGGTTCATTTCGATAATGAATTACTAAAAGTTAAACCAGGCCGAATGTGTCCATACTCCGAGAATTCGACTATTCTCTTCATTTTGATACACTTGATACATAACCTTTCAAAACTCCACCTTATACCACTACAGGAAAGATTGACAGAATACAGTCAGCAGCTCTTAGTTGCAACTTTCCGTATGTGGCTCACCAGTAATGGCGCATAGAAACGTTAGTATGAAGTGGGGAGATAATATTACTCGCTAACGCAGTGTCAAAGGCGATTTTGCCAAGTACATGGATCGTCATCTCCATCCATAGTACCAGGAAGTTAAGACGGATGTCCACTTTGTAGCTATTTTCCGTTATTCTTTGTAGGAAATAATGAGGACGTAAGCAGTAGGCTATTTGCTCTACTCGATGGAGCCCTAGCGACTGAGACTGGGACGCTAGTAAATCCCCTAGGCCCAGGCCAAACACATTAGTTTCAAGGCCGTGATTAGTGTACGATGAATAAGCTTGGGGGATAAATAAAACAAATTGAAGCAAACCATTTAGATGGTAGAAATCCCTCGCGATCTGCGTTGGAGCCTAGCTAAAGGGAGTGTGAAACGATTTGACGACGCCGAAGGCCGACTGTATGTGTCGTAGAGTCCATAACTGGGGTGTTACCCCTTGGTTTACGTGCCGTGCCGGTCACAGACGATGGTTCGGGTCTCCACAGAGAGGGCCACGCCCCGTTGTCGGGATACTACTGATGCCCCTGCGAGATCGCCGTCGGGAACTCATCGAGGATTCTTAGTCGCGCCAATGAGGGAAAGCCATGTCGCCAACCAGCGTACCGATGTGATAAGAGTAAGCGGCATACTCACGAGAAGTGGACAGTAGGTTTAACCCGCTTCGGGAGAAGACACCATACAGACTCCCCCGCCCTCACCCCGTATCTAGGGAGGTAGTTGCGTGCAAAGCGGCCACTCCAGCAATCAGGGATAAGTTGGCTACACGCGGGCCTCATGTTTGGACGTCTGCAGTTGGCGAAACGCAAATAGTCTGTGGGGCGCCATGAGTGTCAATAGGGGACATCTGTGACGCCTACACTCACCCGTGTGGCGTTCATACCCCAGAGTATCATACCGCGGACTGATCATGGCGACAGACATCCGGGTTGAGCACTGCATCATGGTGATCATTGGCGACAGTTCTCGCCAGAGATGACGAGTAGAATGGTTCCTCCCCCCCGCGGGTGCGAAACAGTCCAGCAACGACTCCAATCCGAGGATCCAAACCACAACGTCCACCCGTGGGCCGCACATGACCTCAGGCAGCGCCATTGCGCGGGAGCGGCTCTGGCCAGAGCATGGTTCGTGACTGGCCCGTAGATTGCGTTGCTCCGTCGGACGAAGCCCTTAACGATGTTCCCGAGTAAGTTCTTAATCTACTGACGTGTAAACAGCCGCACTCGTCCCTTATCGCCCCACGTAGAGTGTGTCATCAGCGGACCAGAGCAAATGTTGTACCGTTTACCAAGCGGTGTACAGTTTACAACCGAGTCTACCTGTAGCGCTCTGTGCGCTCCCCCCGGGCCCTGCCCGGACCCCCGGGCCGCGGTGGGAGCGCTGGCTAAGCGGCGGCCCGGGCGCGAACGCGCGGCGCTGGACGGCGGCTCCCATGGCCCCAACGCCCCCTCGCGCCCCACTGTGCTGCGGGGGACGCGGGAGCAAGTCGCGACAGGCCTTGCGGGCGGTCAGGTAGGCCGGCCGGCGGGACACGCAGCGGCGGACGCCCGGCTCGCCGCTGTCGCCGCGCCGGCCAGTAAGTGCGCGCGGGGCGCCCCCATGCGATGAGTCTGGAGGGGGGGGGCCCCGCTGGCCGCGCCGCGGCGCGCCGCGTCGGCGCCCCTTACGCGGCGGGCCGCGAGCCGGCGCCGTCCGCGTGTCCGCAGGGGCCGGGAACGGGGGGGCTCGGCCCGCCGGCCTGCGCGCGCGTTGGGGGGTCCCTACCTGCCGCCGGTAGCAGCGGCTATGGCCCACGCCGACGCGGTCTGGCGCCTAGCGCGGAACGGGACCTGGGGCCCTGCCCGAGTCCCACTCCCCGCCCCGCCACCGGCGGGCGGGGGCGGATTCCCGGCTCAGCGCAGACGCAGTGCGTCCCCCCCGCTCTCAGCCCCCAGCGGTGCTCGGGCCCCGGGAGGGAGGCGACCTACGTTAGGTGGCCACCCACGTCCCGCTGGTCCGCACCCGGCTGCCGGCCCCGCGGGCGCACCAACGGGCCCCCGGCGCCCGCGCCCAGACAGACCCGCACGGCGAGTCCCCGCGCTCATCCCCGGGCCACTGGGCGCACGCCGCCGCGTCGAGCTTCCCCAGAGGGCGGGGGGCGGGGGAGGGGTGGAGTCGCGCCCGGCACCGGGCGGCGGCGCCGCCCCGTACCCGGTCAGCGGCTGTGACCCGCCGCAACCCGGGCGGCCGGCAGCGCCCCGCCGGCCCGCGCTATGCGGCGCCCGCGGGGTAAGACGGTCCGCCCCGGGGGGTCGGTGCCGTCTCTGAGCCTGCTCCTGCGCGGCGTCA     
B       CAAATAATGTACTATTCCTTTTTTAATTAAAATTTTCAAATAGCTATATGTCATTACTAATTCCTAATCAATAGGAACACTATAAATTATACTTTTTTACAAAATAAGTATAGTTTTAATAAAATGAATTTATAAAAACAAAAAAGCACTGTTGTTCATTACTTTAATTAAGACAAAGTATTATTATCATTCTTTTTTCTACAATTGTAACCCATTATTTGTCATTTATATAATTATAAATGAAAGCTCTATTTCTAAATATCCTATATACTTTAAAAAATATAGGATATTTTCTTTTGAGACTTTCTTAAGAACATTATTTTGTATTTAATTTATATACAATAGCAATGATTATTAAGCTTTTTTAATGAACTGTTTAATAAATTAGTAGGAAATTATTGAAATTTATATCAATTTTTGTAATATTAGTTGTACAATTTTGATAAAATTTCAACGATAGAGTTTTAAACTTTTTAAATACAGTAATCGGGTTCCTTTATACTTAACTGTAGGTTGTAAAATATAATAAATTGATATTTAATTTCATAGTTAAAAACAAATAATTTAAAATTTAATTTATCTTTAAATTAAAAAGGAAAAACAAACATTTATTAATGTATAATTTTATATAATTTATCAATTTTTATCCAAGTAAAAATACTTAAAAAAAAGCGTCAATAACTTATAATTTAGAAAAAATATTTTGAAAGACATTATTATAATTAATAATTATCACTACGAAGCAATTTTTATCATTACAAAGGATTTCCGGATATACAACATCTCTTTCTATAAAACAAAAATCTACGGAGTAAGAAGAGAGCTTTAAAATGTATTTTGATTTTATATTAGTTTGTACTAGAATTCTATTAACCCTTTAAAGGATATATACTATTACTTTTCAGCATTATTGATTATTAGACTAGCGTAAAATTCATATATTAGTAAACATTTAATAACAATTAAAGTTTAACTCTTTCTTGTTAATACGCATATAGTTCCAACCATCGGTCTTAACACATTCCTGGACACAACTTTGATAGCAAGGCCGGCTTCAGATGAAAAGCTAATGGTTAGGGATAACAAGAGTCTTGTATTATCTTCACGTTATTCGGCCGCTATTAATAGATCGTTATAAAACAGCAATGGCGAAACTCCGACCTTAATTTTAGCTCAAGATAGTGTTAGTAATTAAAATTCTGCTAGCTCGATTGGCGGAGCTCCAGACCACTAAAATGGTGATACTAAATGTTCGGATTCGGGTTTACCCTGCAGAAGACTCAAGCCGAGACATGAAGATTTGAGTTGGTTTTAGGGGCATAACTCATCGGAATGAATACACAGACCACTTATTTTGCCGAATGAATATAATTAAGGACGACCGATACTGTTATTCAGCGGTCGACGCGCTCATCGGATATAGGAGCCAATTGCCATCAATTCGCCGACTATATAGGTTTATTACGTTAATGACTTACTCAAAGTTAAACCAGGCCGAATGTGTCCTTACTCCGAGAATTCGACTATTCTCTTCATTATGATACAATTGATACATAACCTTTCAAAACTCCCCCTTAGTCCACTACAGGAAAGATTGGCAGAATACAGTCTGCAGCTCTTAGTTGTAACTTTCGGTATCTGGCTCACCAGTAATGGCGCATAGAAACGTGAGTATGAAGTGGGGAGATAATATTCCTCGCTAATGCAGTGTCAAAGGCGATTTTGCCAAGTACATGAATCGTCATCTCCATCCATAGTACCAGGAAGTTAAGACGGATGTCCACTTTGTAGATATTTTCCGTTACTCTTTATAGGAAATAAATCGAACGTAAGCTGTAGGCTATTTGCTCTACTCGATAGAGCCCTAGCGACTGGGACTGGGACGCTAGTTAATAGCCTAGGCCCAGGCCAAACACAGTAGTTTCAAGGGCGTGATTTGTGTACGACGAATAACCTTGGGGTAACAAAAAAACGAATTGAAGCAAACCAGTTAGCTGGTAGAAATCCCTCGCCATCTGCGTTGGAGCCTAGCTAAACGGAGTGTGAAACGATTTGGCCACGCCGAGTGCCGACTGTATGTGTCGTAGAGTCCATTACTGGGGTGTTACCGCTTGGTTTACGTGCCGTGCCGGTAAGAGACGATGGTTCCGGTCTCCACAGAGATGGCCACCCCGCCTTGACGGCATACTACTGATATGCCTGCGAGATCGCCGTCGGTAACTCACCGAGGATTCTTAGTCTCGCCAAGGAGGGAATGCCATGCCGCCAACCCGCGCACCGGTGCGATAAGAGTAAGCGGCGTAATCACGAAGAGTGGTCAGTCCGTTTATCCCTACTCGGGACATGGCACCATATGTACTCCCGCGTCGTCCCCCCGTATCTAGGGTGGTAGTTGCGTCCAAAGCGGACACTCCAGCAATCAAGGATACGTTGGGGACACGCGGCCCTCATGTTTGGACGTCTGCAGTTGGCAAACCGCAAATAGTCTGTGGGGCGCCCTGTGTGTCGATAGGGGACATCTGTGACACCTCCACTCACCCGTGGCGCCTACGTACCTCAGAGTATCATACCGCGGACTGATCATGGCGACGGACAACCGGGTTCAGCTCAGCATCATTGTGACCATTGGCCACAGTTCTCGCCAAAGATGACGAGTACAGGGGTTCCTCCCCCCCGCGCGTGCGAAACAGTCCAGCAACGACTGCATTCGGAGGATCCACACGACAACATCGGCCCGTGGTCCGCACATGCCCTCGGGCAGCGCCCTTGCGCGTGAGCGGCTCTGGCCAGAGCATGGTTCGTGACCGGGCCGTAAATTGCGGTGCTGCGTCGGACGAAGCCATTAACGATGTCACCGAGTAAGATATTAATCTTCTGAAGTGTAAACGGCCGCCCTTGTCCCTTATCGCCCCACGTAGAGTGTGTCGTCAGCTGACCAGGGCAAGTGTTGGACCGTTTACCAACCGGTCTATAGCTTACAACCGGGTCTACCTGTAGCGCTCTGGGCGCTCCCCCCGGGCCCTGCCGGGACCCCCCGGCCGGGGTGGGGGGGCTGGCTGTGGGGCCGCGCGGGCGCAAACCCTCGGCGCTGGCCGGCGGCTGCCATGGCCCCAACGCCCGCTCGAGCCCCACTGTGCTGCGGGGGACGCGGGGGCAAGGCGCGGCAGCCCTTGCGGCCGGTCAGGTACGCCGGACGGCGGGACACGCGGCGCCGGGCGCACGGCTGGGCGCTCTCGCCGCCCCGGCCACTAAGTGCGCCCGGGGCGCCCCCGCGCGATGAGTCTGGAGGGGGGGCCCCCTGCTAGCCGCGCCGCGGAGGGCCGCGTCGGCGCCCCCTACGCGGCGGGGCACGAGGCGGCGGCCCCCGCGTGTCCCCAGGGGGCCCGAACGCGGGGGCTCGGCCCGCCGGCCTGGGCGCGCGCTGGGGGGTCCCTACCTGGAGCCGGTATCTGCGTCTATGGTCCACGCGGACGCGACCTGGCGCCTAGCGCGGGACGGGAGCAGGGGCCCTGCCCGAACCCCACTCCACGCCCCGCCGCCGGCGGGCGGGGGCGGATTCTGGGCTCAGCGCAGACGCAGTGTGGCAGCCGCCCTCTCCGCGCCCAGTCGTGCTCGGGCCACGGCAGGGAGGTGACTTCCGTTAGCTGGGCAGCCACCTCCCGCTGGTCAGCGCCCGCCTGCCGGCGTCGCGGGCGCACCAACGGCCCGCTGGCGCCCGCGCCGAGACCGACACGCGGGGCGAGTCCCCGCGATCATCCTCCGGCCACTCGGCGCACACCCCCGCGTCGAGCTTCCCGAGAGGGCGCGGGGCGCCGCAGGGGTGGGGTCGCGCCCGGCTCCGGCCGGCGGCGGCCCCCCGTACCCGGTCAGCGGCTGTGAGCCGCCGCAACCCGGGCGGCCCGCAGCGCCCCGTCGGCCCGCGCTATGCGGCGCGCCCGGGGGTATGCGGTCCGCCCCGGGGCGTCGGTGCCGTCTGTGAGCCTGCTCCTGGGGGGTGCGA     
A       CAAATAATGTACTATTAATTTGTTAATTCAAATTTTCAAATAGCTATATGTCATTACTAATTCCGTATCAATAAGAACACTATTAATTATACTTTTTTACAAAATTAGTATAGTTTTAATAAAATGAATTTATAAAAACAAAAAAGAACTGTTTTTCATTACATTAATTAAGATAATGTAATAAAATCATTCTTTTTTCCATAAATGTAACCCATTATTTGTTATTTATATAATTATAAGTGAAAGCTCTATATCTAAATATCCTAAATCCTTTAAAAAATATAGGATATTTTCTTTTGAGACTTTCTTAATAACATTATTTTGTATTTAATTAATATACAATAGCAATCATTATTAAGCTTTTTTAATGATCTGTTTAATAAAATAGTATGAAATTATTGAAATTTATATCTATTATTGTAATATTAGTAGTACAACTTTGATAAAATTTCAACGATAGAGTTTTAAACTTTTTAAATACAGTAATCGGGTTTCTTTATACTTAACTGTATGTTGTAAAATATTACAAATTGATTTTTAATTTAATAGTCAAAAACAAATAATATAAAATTTTTTTAACCCTTCACTGAAAAAGGAAATACAAACATTTATTATTGTATAATTTTATATATTTTATCAATTTTTAACCAAGTAAAAATACTTAAAAGAAAGCGTCAATAACTTATAATTTAGAAAAAATATTATGAAAGACAGTATTATAATTAATAAATATCACTACGAAGCAATTTTCATCATTACAAAGGATTTCCGGATATACAACATCTCTTTCTAAAAAACAAAAATCTACGGAGTAAGAAGAAAGCTTTAAAATGTATTTTGATTTTATATTAGTTTGTACTAGAATTCTATTAACCCTCTAAAGGATATATACTATTCCTTCTAAGCATTATTGGTTATTAGTCTATCGTAAAATTCAAATATTAGTAAACATTTAATAACAATTAAAGTTTAACTCTTTCCTGTTAATACGCATATAGTCCCAACCATCTGTCTTAACACATTCCTGGACACAACTTTGATAGCAAAGCCGGCTTCAGATGAAAAGCTAATGGTTAGGGATAAAAAGAGCCTTGTATTGTTGTCACGTTATTCTGCCGCCATCAAGGGATCGTTATGAAAAAGCAATGGCGAAAGTCCGACCGTAATGTTAGCTCAAGATAGTGTTAGTAATTCAAATTCTTCTAGCTTGATTGGCGGAGCTCAAGACAACGAAAATCGTGATACTAAATGTTCGAATTCCGGTATCCCCTGCAGAAGACTCAAACCGGGAGATGAAGATTTGAGTTGGTTTTAGGTGCATAAATCATCCGAATGAATACACAGACAACTTATTTTGCCAAATGAATATAATTAAGGACGACCGATACTGTTATTCAACGATCGACGAGCTCAACAGATATAGGAGCCACTTGCCATCAATTCACCGACGATACAGGTTTATTGACCTAAAGATTTACTAAAAGTTAAACCAGGCCGAATGTGTCCGTACTCCGCGAATTCTACTATTCTATTCATTATGATACAATTGATACATAACCTTTCAGAACTCCCCCTTACTCCACTTCATGAACGATTGGCAGAATACAGTTTGCAGCTCTTAGTTGTAACTTTCCGTATGTGGCTCCCCAGTAATGGCGCATAGTAACGTGAGTATGAAGTGGGGAGATAATTTTTCTCGCTAATGCAGTGTCAAAGGCGATGTTGCCAAGTACATGGATCGTCATCTCCATCCATAGAACCAGGAAGTTACGACGGATGTCCACTCTGTAGTTATTTTCCGTTACTCTTTGTAGGAAATAATTAGAACGTAAGCGGTAGGCTATTTGCTCTACTAGTTAGAGCCCTAGCGACTGCGACTGGGACGCTAGTGAATGCCCTATGCCCAGGCGAAACACAGTAGTTTCAAGGGCGTGATTTGTGTACGATTAATAACCTTGGGGGAATAATAAAACCAATTAAAGCAAACCAGTTAGCTGGTAGAAATCCCTCGGCATCTGCCTTGGAGCCTAGCTAAACAGAGTGTGAAACGATTTTTCGACGCCGAATGCCGACTGTTTGTGTGGAAAAGGCCATTACTGGGGTGTTACCCCTTGGTTTACGTGGCGTGCCGGTCATAGACGATGGTTCCGGGCTCCATAGAGATGGCCACGCCGCCTTGACGGCATACTACTGATATACCTGCGAGATCGCCGTCGGGAACTCATCGAGGCTTCTTAGTCGCGCCAATGAGGGAACGCCAGGTTGCCAACCAGCGCACCGCTGGGATAAGAGTAAGCGGCATACTCACGATAAGTGGTCAGTCGGTTTACCCCGCCTCGGGAGACGCCACCATATCAACTCCCGCGCCGTCGCCCCGTATCTAGAGAGCTAGTTGCGTGCAAAGCGGCCACTCCAGCAATCAGGGATACGTTGGTTACACGCGGGCCTCATGTTTCGACGTCTGCAGTTGGCGAAACGCAAATAGTCTCTGGGGCGCCTTGAGTGTCGATAGGAGACATCTGTGACACCTCCACTCACCCGTGGGGCGTACATACCGCAGAGTATCATACCGCGGACTAATCATGGAGACCGACAGCCGGGGTGCGCACTGCATCCTTGTGATCATTGGCCACAGTTCTCGCCACAGATGACGAGAAGAGCGGTTCCTCCCCCCCGCGGGTGCGAAACAGTCCAGCAACGACTCCAGTCCCAGGATCCAAACGACAACGTCTACACGTGGCCCGCACATGCCCACCGGCAGCGCCATTGCGCGTGAGCGGCTCTGGCCCGAGCATGATTCGTGACCGGCCCGTAAATTGCGCTGCTGCGTCGGACCAAGCCATTAACGATGTTCCCGAGCAAGATCTTAATCTTCTGACGTGTAAACAGCCGCCCTGGTCCCTTATCGCCCCACGTAGAGTGTGTCGTCAGCGAGCCAGGGCAAATGTTGCACCGTTTACCAAGCGGTGTACAGGTTACAACCGGGTCTACCTGTAGCTCCCTGCGCGCTCCCCCCCGGCCCTGCCCGGACCGCCGGGCCCGGGTGGGCGGGCTGGCTAGGGGGCCGCCCGGGCGCAAACCCTCTGCGCTGCCCGGCGGCTGCCATGGCCCCAACGCCCCCTCGGGCCCCACTCTGCTGCGGGGGACACGGGGGCAGGTCGCGACAGGCCTTGCGGGCGGTCAGGTAGGCCGGACGGCGGGACACGCGGCGGCGGCCGCCCGGCTGGCCGCTCTGGCGGCGCCGACCACTAAGTGCGCGCGGGGCGCCCTCGTGCGATGAGTCTGGAGGCGGGGCCCCATGCTAGCTGCCCCGCGACGCACCGCGTGGGCGCCCCTTACGCGGCGAGCCGCGAGGCGGCGGCACGCGCGTGTCTCCAGGGGGCCCGAACGCGAGGGCTCGGCCCGCCGGCCTGGGCGCGCGGTGGGGGGTCCCTATCTGCAGCCGGTAGCAGCGGCTATGGCCCACGCGGACGCGGACTGGCGCCTAGCGCCGGACGGGAGCAGGGGCCCGGTCCGAACCCCACTCCACGCCCCGCCGCCGGCGGGCGGGGGCGGATTCCCGGCTCAGCGAAGACGCAGTGGGTGTCACGCTCTCTCCGCGCGCAGTGGTGGTTGGGCCACGGCAGGGAGGCGAGTTCCGTTAGCTGGCCACCCACGCCCCGCTGGTCCGCACCCCGCTGGCGGCGCCGCGGGCGCACCAACGGCCCGCTGGCGCCCGCGCCGAGACAGACACGCAGGGCGAGTCCCCGCGATACTCCTCCGGCCACGGGGCGCACGCCGCCGCGTCGAGCTTCCCCCGAGGGCGCAGGGCGCGGGAGGGCTGGGGTCGCGCCCGGCACCGGGCGGCGGCGGCCCCCCGTACCCGGTCAGCGGCTGTGAGCCGCCGCAACCCGGGCGGCCGGCAGCCCCCCGTCGGCCCGCGCTATGCGGCGCGCCCGGGGTGAGGCGGTCCGCCCCGGGGGGTCGGTGGTGTCTCTGAGTGTGCTCCTGGGGGGTGCCA     
