# Supplementary material for: A simple method for data partitioning based on relative evolutionary rates
Source: PeerJ. 2018 Aug 28;6:e5498. doi: 10.7717/peerj.5498 (PMC6118207; doi:10.7717/peerj.5498)
Supplement: Data S1 — The datasets are provided in the PHYLIP format. [file peerj-06-5498-s002.zip › DataS2/AS9-1.phy]

17  4000
out     ACTGCAAACTATTATTATATTTTCATTTTTTTATGTGATTTTATAACAACATTAGTTGAATTCTAAATCCGTAACTATGAAGTAATTTATTTCCAATGATGAAAGACATATTGCAATTTAAATAAAGATAATTCTATAAATTCTATCTGAATTGATTTACGAATTAAGTATATCAACTCTTATACAACATAGTGAGTATTGAACATTCGGGCTGTTATTGTTTAAATTTCTTAAGAACATGCCTTATATTAAATTACGGTAATCTTTTAAATTAGGGAAAATTTGTATTTTTCTAAAATAAAAAGTAACAAAGACAATGATATTACGTAAAAGTGTATTTAGGAAATATATAAGTTAAATTATAAAATACGGAATCAATATAATAGGCTCAGGAATATAGAAATAAATTGAACGTATTAGTAACAATATTCTATATTGAAATATAAACTTTTGAATATAAAAAAATAAATTTGTTATAGTTATATGCTTCTAAGAAATATGTAATATTTCTTAGACATTTAATAAATAATACGATTTCTTTTAGCTAGCTCAGAAACAAGTTTATCAATAAAGTGTTAAGATATATTTAGGGGTATATGTGAATAGGATCAAATTTATCGCGGCTAATTTAAAGAAGTATATCTAATGTACTAATTATACCACAATAAATTAACAGTCTTTAATAGTATGTTTGATTTTGTGAATTGGATTATTAATGACAAATAAAGGACTAATAACGTGAACTTGTGATGGTAAGAATTAATCCTTTTAACTCTTTTAAAGTATTTTTAGCGTCTATAATTTCAATTTTTTGAAAAAAAAATATGGATGATGTGTAAATCATTACATACAATTTTATTAGAGTTCATTATAAAAATATCAATTTTAGTTAAGATACTTTAATTTTTTATATTTGTGGTCATAATTTTAATTTTTATTTACATTGAATTAATTTATTTTCGATTGTACTTGTTATGATATTTTAATTATTTGATATCATTAATGGTCTTGGGTATATGTATCAACTGGCATTGGCAAAGAAATAGAGTATATCTGCCACGGCCTCCTATAGATAAATCCTAACATAAGTGAATAGTGACGCCAACATCCTGAAACTCGCATTTGTTATTGATCTTATGTGGGAGTATGGTGAGCTATGGAATATGGCGTTGGCTTATTCTCTATTTTCCCTATACAGCGCACAGTGAATATTTTCTTAACTTTTGATACAGCCAATAGTACTCATGTCTAGCAAGACATTCTTGTTATCTTTTTCGATGAGTTAGTTACTCGATTGTTCTTTTATACACTACCGTCGGCGAAAATTGAATATGTGAACATAAAGAAATGGGAAGATAAAGCCTCATCTAAACATGAAGTCCTAACATACAAAACGATAATTACAACAATAGTTTCACATAATGCACTTACGACAATCCAGAATCGAGGTTAAATTTATGGGTCATTTTGAGACGCCCGTGTATTACAGTGTATTTAGTTAGCAATGCTTATCAAAAGCTGAAAGCGTTATCCGACAGAGAGGTTCTGTGCGAGGATCGATCATCTTTTTCGGAATCACGCAAGTTCCCCGACACTAAAGTTCGGCTGATATGATCAGAGTATAAGATTCCTAATGCCACGTATTGAAGTCTTTAGATATCTGACCAATTAACATCACTAAGATTATTAAGGACCCATAATTTGTATGGCAAACTCAAGTTCAAATCTCGTTATTTTGAAAAACCTATGCGGCTTCCGCGAAACACACATAGGACCGACAAAGCAGAAGTTTCAAAGATAGTACGGATGTAATGCAGTGTATATCGCGGTCTAAGTAGCTCGTAACATGATTACATAGGCTTAACGCATAATGCTCGAAAAGCGAAAGTAGATTCAATCGAGCGTAATAAGAGCAAATGTACTCCTTAGGCATCGAAGCCGGTAATTCACCAAAGCCCTGCTCGAGTACTAAAGAGGATGCCAGTGTTGTCTACTATTTTGTCTAAGGTTCGTCAAGGTCGTCCCCGTGCTCCAGACACGCTCCGTCCGGTATGCGCCGCCGTAGTGCACCGGGGGGTGGAGGACCAGGTCCCGGAGCATCACGGTCTCGCACCGGTACCTACCAAGTCCGACCTGGCCGGGTTTTCGGCCAGCTCTAACTGTCGTCGCTCCCGCCGGGGCTCAATCTGCGCCAAGTCGGACGTCGGGTAAGGGATGAATAGGTCAAAGCCAGGCACTGTGGCGATACCTCTGTTACGACCCGCCAGGTCGCCGTGGATGGGGCGATTGGTGCGAAACCCGGTACCAACCTTTGGCGAGTAGAACAGAGACTTGTCTCTGGCCCGCGGGTGGGGATGTCGGGGCTGCGAAAAGGGCACCTACGCGCCCGGATATCGTCATTTATCAGGCATGCCTAGACTGCCCGAAGGATGGATCTCCAGGTCCGTGGAAGAATTTATTTCCTGACGACTCTCGCTGTACCAGCCTGGGAGGGTATGAGGGGTATTAAACGATCGGGCTAAACCAATGACAGTCCGTCATCGCAGACGCGAGACCCGATGATTGGCCGTGAAAAAGCGATACCCAGTCAGACCGTTGGGTCTAATCGACGGGTTGCGCCCCGAGTGAGCGGAGTCTGTACGGCGCGGTACGCCGTAGTCGACAGAGTTGGCTGGATGGCCCGGTTTAGGTGGCCTCGCAACTTGCGCAGAAAAATTTGGTACTACGGGATGATATGTTCATTGGCACTGATCGCCAGAGTGTCTAGCTGGTCGGAGCACGGAAGCGGGCGCGGCATACTGTTGGAATGGGGATACTAGGTGTCGCCCACGCCAACGGTCGTGCCGACCAAGGGAGGGCCCATTCAAAGCAGTAGGGCTCTCGGGAGCTGTAGGTCTAGCGACATCCGCCGGTACCAGGTTCGGATGACGCATGGTATGGCTGATACCGCGTGGCTCTTCGGGGGGGGAAGCCTGGTCATCCTCGCCTTATAAGGAACAACACCGCGTCGGTGAACCTAACCGGGCAGAGTGGCCGGCGGGGACGTGCCGCCCCCGGGGCCCTTGGAGAAGGCTGCTGCCCAGTCCTCCAGTGTCACGGGCCGGGGCGAGCCCCGGCGGACACCCGCGCGCGGGCCGTGGCGGGCGGTTGGAGCCGAGCGGCTCGTCCGTAGCGGGGGGCGCCCCGCTCTTCGGGGCCGCCCGGGCCGTCGCGGGCCGCGCCGAGGGGGGGGGCGCGCCCCAACCGCGCCCGTCCGGCTGGGTCGGGCAGGCGGGCGCCCCGCGTGCATGCTGACTCGGCCCCCGTGAACCTTCGGCCTCATATGCCCCAGGGCGCCGTGGCGTCCGGCTGGGTTGGCCCCCCTCCCCGACGCCCCCGCCGCCCCGCTCGTTGTGGATCCCGGGGCGCTCCAGGCCCGTCGGGCGCCGCCAGCTCGAACGCGGCCCCGCCACGGAGACCGGGGCTGCCGCCCCGTGGCAAGCCCCGCTCATCCGGGGTACGTCCGCCACGCGCCCCCCCTGGGGGCGCCCTAGCCGGCCCATCCGTCCAAGTGGGGTGCCGGCCTCGCACTGCGGCGGCGAGTGCACGGGCCGGTCCCCCTCGGGCTCGTCCGCCGAGGCGCGGGACGGGGCCCGCCAACGGGACCGCGCGCGTCAGGGGTACGGGGGCCGGACCCCGGCCCCCCCGTGGCGGAGCCCCGGCGGCCGCTGTCGCCGGCCGACTGGGAGGCGGGCGCAGTCCAAGGGCCGGGCCGCGGCGCAGGCCGTGCTACTAGTGCGCTGCGGGCCGCCAGCCGGCCCACAGGAGGTTCCCGTGGCGCGGGCCGCTGACCGTATCCGGGGGGTGGGCGCCGCAGGCCCCTCCTCCTGCCGTCCCGCCGACGGCGGCGCACACGCGGAAGGCCGCTCGCCCGACCGGGGGCCCGGCCGCCCTCCGATCGGGTAGGGGGCGGCCTGCCGGGAGTCAACGCGGGGTAGGCCCGCCGGGGGTCGCGGCCCCG     
P       ACTGCAAACTATTATTGTATTTTCGTTTTTTTATGTGAATTTATAACAACATTAATTGAATTCTAAATCCGTAACTATGAAGTAATTTGTTTCCAATGGTAAAAGACGTATTGCAATTTAAATAAAGATAGTTCTATAGATTCTATCTGAGTTGGTTTACGAGTTAAATATGTCAACTCTTATACAACATTGTGAATATTAAACATTCAGACTGTTATTGTTTAAATTTCTTAAAAACATGCCTTATATTGAATTACGGTAATCTTTTAAATTAGGGAAAATTTGTATTTTTCTAAGATAAAAAGAAACAGAGACAATAGTGTTACGTAAAAGTGTATTTAGGAAGTATATAAGTTAAATTATAAAATACAGGATCAATATAATAAACTCGGGAATATAAAAATAAATTAAACGTATTGGTAACGATATTCTATGTTGAAATATAAACTTTTGAATATAAAAAAATAAATTTATTATAGTTATATGCTTCTAAGAAATATATAATATTTCTTATACATTTAATGGATAATACGATTTCTTTTAACTAGCTCAAAAACAAGTTTATCAGTAAGATATTAAGATATATTTAGGGGTATATGTAAATAGAATCAAATTTATCGCGACTAATTTAAAAAAGTATATCTAATGTACTAATTATACCACAATAAATTAACAATCTTTAATAATATGTTTATTTTTATGAATTAAATTGTTAATGGCAAATAAAGGACTAATAACGTAGACTTATGATGGTAAGAATTGGTCCTTTTAACTCTTTTAAAATATTTTTAACGTCTATAATTTCAATTTTTTGAAAAAAAAATATAAATGATGTATAAATCATTACATACAATTTTATTAAAATTTATTATAAAAGTATCAATTTTAGTTGAGGTACTTTAATTTTTTATATTTATGATCATAATTTTAATTTTTATTTACATTGAATTAATTTATTTTCAATTGTACTTGTTAAGATATTTTAATTATTTAATATCATTAACGATTTTGGGTATATACATCAACTAGCATTGGTAAAGAAATAGAGTTTATCTGCCACGGTCTCCTGTAGATAGGTCCTAACATAAATAAATAATAACGCCAACATCCTGAGACTCTCATTTGTTATTGATCTTATGTGGGGACATGGTGAACTGGGAAATATGGCGTTTTCCTATTCTCTATTTTCCCTGTACAGCACGCAATTAATATTTTCTTAACTTTCGATACAGCCAAAAGTACTTACGTCTAGCAGGACATTCTTGTCATCCTTTTCAACAAGTCAGTGACCCGATTGGTCTTTTATACGCTATCGTCGGCGAAAATCGAATGTGTGAACATAAAGAAATGGGAAGACAGAGCCTCATCTAAACATAAAGTCTTAATATATAAAACGATGATTGCAACAATAGTTTCACACAGTGCACCTACAACCATCCAGAGTTGAGGATAAAGTTATTGGTGATTTTGAGACGCCCGTGTATTACAATGTATTTGGTCAGCAATGCTTATCAAAAGCTGAAAGCGTTATCCGACAGAGAGGTTATGTGCAAGGACCGATCATCTTTTTGAGATTCACGCAAATTTCCTGACATTAAAGTTTGGCTGGTACGATCAAAGTATAAGATTCCTAATGCCATGCATCGAAGTCTTTAGATATCTGACCAATTAACATCACTAAGGTTATTAAGTACCCATAATGTGTATGGCAAACTCAAGTTCAAATCTCATTATTTTGAAAAACCTATGCGGCTTCCGCGAAACGCACATAGGACCGACAAAGCATGAATTTCAGAGATAGTAATGATGTAATGCAGCGTATGCCGCAGTCTAGGTAACTCGGAAGATGATTTCATAGGCTTACCACATAATGCTCATAAAGCGAGTGTGGATTCAATCAAGCGTAACAAGAGCAGGTATCCCCTTTAGGTATTGAAGCCGATAACACACCAAAGCCCTGCTCGAGTCTTAAAGCCGATGTCAGCGTTGTGTGCTATTTTGTCTAAGGCTCGTCAAGGTCGTCCCCGCGCTCCAGACGCGCTCCGCCCGGTATACGCCGCCATGGTGCACCTGGGGGTAGAGTACGAGGTCCCGTGGCATCATGGTCTTGCACCGGTACCTACCAAGTCCTACTTGGCCGAGTTTTCGGGCTGCTCGAGCTGTCTTGGCTCCTACGGGGGCTCGAGCTGCGCCAAGACGGGCGACAGGTAAGGGATGAATAGGTCGAAGCCAGGCTCTGTGGCGGTGCCACTGTTACGGACCGCCAGGTCGCCGTAAAAGGGACGTTTGGTGCGATGCCCGGTACCAACCTTTGGCGAGTAGAACAGAGACTAGTCCATGGCCCGCGGGTGGGGATGTCGGGGCTGCGAAGAGGGCACCTACGCGCCCGGATATCCTCAAATATCAGGCATGCCTAGACTGCCCGGAGGATGCATCACCAGGTCCGTGGAAGAATCTATTTCTTGACGACTCTCGTTGTACCAGCTTGGAAGGGTGAGAGGGGTATTAAACGATCGGGCCGCACCAACGGCAGTTCGTCATCGCAGACACGAGACCCGATGAATGTTTGTGAAAAAGCGATACCCGATCGGACCGTTTGGTCTAATCGACGGATTGCACCCCGAGTGGGCGCAGTCTGTACGACTCGATATGCCGTAGTCGCCAGAGCTGGCGGAATGGCCCGGTTTAGGTGGCCCAGCAACTTGCGCGGAAATATTGGGTATTACGGGCTGATATGTTCATTGGTACAGATTGCCAGAGTGTCCAGCTGGTTGGGGCACGTAAGCGGGCGCGGCATACGGTAGGCATAGGGATACTGGGTGTCGCTCGCGCCCACGGTCGTGTCGACCAACAGGGGGCCCTTGCAAGGCAGTAAAGATCTCGAGAGCTGTGGGTCAAGCGACTTCCGCCGGTTTCAGGTTCGAATAACGCATAGTATGGCCGATACCGCGTGACTGTTCGGGGGGGGAATCCTGGTCGTCCTCGCCTTATAAGAATCAACCCCGCGGCGGCTCGCCTCACTGGGCGGAGCGGCCGGCGGGGACGCGCCGCCCCCGGGGCCCGTGCGTAAGGCTGGTGCCCAGTCGTCCAATGTGACGGGCCGGGGCCAGACCCGGCGGACAGCTCCGCGCGGGCCGTGGCAAGCGGCTGCAGCCGAGCGGCTCGGCCGTGGCGGGGGGCGCCCCGGCCTTCCGGGCCGCCCGGGCCGTAGCGGGCGCCGTGGAGGGAGAGGGCGCGCCCTAACCACGCCCGCGCGCCTAGGTTCGGCAGGCGGCCGCCCCGCGCGGGTGCGGAGTCGACGCCCGTCAACCTTCGGCCTCATATGCCCCAGCGCGCCGTGTCGTCGGGCTGGGTTGGCCCCCCTATTCGACGTCCCCGCCGCCCCGCTCGTTGCGGAGCCCGGGGCGCGCCAGGCCCGTCGCCCGCCGCCAACGCTAACGCTGCCCCGCCACGGAGACCGGGGCTGCCCCCCCGTGGAAAGGCCCGCTCGTCCGGAGTACGTCCGCCACGCGCCCGCCCTGGGGACGCCCCAGCCGGCGCATCCGTCCAGGTGGGGTGCGGGCCGCGCGCCGCGGCGGCGAGCGCACGGGCCGGTCCCCCTTGGGCTCGGCCTCCCAGGCGCGGGATGGGGCCCGGCAAGGGGACCGCGCGCGTCAGGGGTGCGGGGGACGGACCCCGGCCCCCCCGTGGCAGAGCCCCGGCGGCCGCCGTCGCCGGCCGCCTGGGAGGCGGGCGCAGCCCGAGGAGCGGGCCGCGACGCTGGCCGTGAGACTAGAGCGCTGCGGGCCGCCAGCCGGCCTACGGGAGGTTCCCCGGGTGCGGGCCCCTAACCGTGTCCAGGGGGTGGGCGACGCAGGCCGCTCCTCCCGCCGTCGCGCCGACTGCGGCGCGCCGGCGGAGGGCCGCTTGTCCGGCCGCGGGCCCGGCCGCCCTCCGACCGTGTAGGGGGCGGCCCGCCGGGAGCCAACACGGGGTAGGCGCGCAGGCGGTCCCGGCCCCT     
O       ACTGCAAACTATTATTATATTTTAATTTTTTTATGTGAATTTATAACAACATTAGTTAAATTCTAAATCCGTAACTGTGAAGTAATTTGTTTCCAATGATAAAGGACATATTGCAGTTTGGATAAAGATAATTCTATAAATTCTATCTGATTTGATTTACGAATTAAATATATCAACTCTTATACGACATTATGAATATTGAACATTCGGACTGTTATTGTTTAAATTTCTTAAAAACAAGCCTTGTATTAAATTACAGTAATCTTTTAAATTAGGGAAAATTTATATTTTTCTAAAGTAAAAAGTAACGAAAACAATGGTATTGCGTAAAAATGTATTTAGGAAATATATAAGTTGAGTTATAAAATGCAGAATCAATATAATAAACTCAGGAATATAGAAATAAATTAAACGTATTAGTAACAATATTCTATGTTGAAATATAAACTTTTGAGTATAAAAAAATAAATTTGTTATAGTTATATGCTTCTAAGAAATGTATAATATTTCTTATACATTTGATAGATAATGCGATTTCTTTTAACTAGCTCAAAAACAAGTTTATCAGTAAAATGTTAAGATATATTTGGGGGTATATGTAGATAGAATCAGATTTATCGCAACTAATTTAAAGAGGTATATCTAATGTACTAATTATACCACGATAAATTAACAATCTTTAATAATATGTTTAATTTTATAAATTAAATTATTAATGACAAATAAAGAACTAATAACGTGGACTTATGATGGTAAGAATTGATCCTTTTAACTCTTTTAAAATATTTTTAACATCTATAATTTCAATTTTTTGAAAAAAAAATATAGATGATGTATAAATCATTACATACAATTTTATTAAAATTCATTATAAAAATATCAATTTTAGTTAAGATACTTTAATTTTTTATATTTGTGATCATAATTTTGATTTTTATTTACATTGAATTAATTTATTTTCGATTGTACTTGTTAAGATATTTTAATTGTTTAATATCATCAATGGTCCTGGGTAAATGCATCAACTGGGATTAGTAAAGAAATAGAGTCTATCTACCACGGCCTCCTGCATATAAGCCCTAACATAAGTGAATAGTAACGCCAGCATCCTGAGACTCACATTTGTTAGTGATCTTATGTGGGATTATAGTGGGCTAGGAAATATGGCGTTTCCCTATTCTCTATCTTCCCTGTACGGCGCACAATTAATCTTTTCTTAACTTTCGATATAGCCAATAGTACTTATGTCTGGCAACATATTCTTGTCATATTTTTCGATGAATCAGTTACCCGATTAGTCCTTTATACGCCACCATCGGCGAAAATCGAATGTATGAACATAAAGAAATGGGAACACAAGGCCTTATCTAAACATGAAGTCTTAATATACAAAACGATAATTGCAACAATGATTCCACACAGTGCACTTACAACCATCCTGAGTTGAGGTTAAATTTATTGGTAATTTTGAGGCGCTCATGTATTACAATATTTTTATTCAACAGTGCTTGTCAAAAGCTGAAAGCGTTATCCAACAGAGAGGTTCTGTGCAAGGTTCGATAATCTTTTTAAGAAACACGCAAATTCCCTGACACTAAAGTTTGGCTGATATGATCACAGTATAAGATTCCTAATGCCACGTATTGAAGTCTTTAGATACCTGACCAACTAATATCACTGAAATTATTAAGCACCCATAATGTGTATGACAAACTCGAGTTCAAATCTCGTTATTTCGAAAAAACTATGCGGCTTCCGCGAAACGCACTTAGGACCGACAAGGCTTGAATTTCAGAGATAGTATAGATGTAATGCAGCGTATGTCGCAGTCTTAGTAACTCGGAAAATGATTTCATAGGCTTATCACACAATACTCACAAAGTAAATGCGGGTTCAATCGAGTGTAATACGAATAGGTATACTCTTTGAGCATTGAAGTCGGTAACACACCAAGGCCCTGCTCTAGTCTTAAGACAGATGCCAGTGTTGTCTACTATTTTGTCTAGGGCTCGTTAAGGTCATTCCCGTGCTCCAGACGCGCTCCCCCCGGCATACGCGGCCGTGGCGCACCTGGGGGTAGAGTAGCAGGTCCGGTAGCATTATGGTCTCGCACCGGTACCTACCAAGTCCTACCCGGCCGAGATTTCGGGCAGCTTTATCTGTCGTCGCTCCTTCCAGGGCTTAACCTGCGGCAAGACGAACGCCTGGTATGGGATGAATAAGTGGAAGCCAAGCACTGTGGCGGTGCCCCTGTTACGACCCGTCAGGTCGCAGTGGAAAAGGCGGTCGGTGCGATCCCCGGTACCAACCTTTGGCGAGTAAAACAGAGACGTGTCCATGGCCCGCGGGTAGGGACGTCGGGGCTGCAAAGAGGGCACCTACGCGCCCGGATACCCTCAGATATCAGGCATACCTAGACTGCCCGAAGGATGGATCGCCAGGTCCGTGGAAGAGTTTATTTCTTGACGACTCCCGCTGTACGAGCGTGGGAGGGCGAGAGGGGTATTAAATGATCGGGCTAAACCAGCGACAATCCGTCATCGCAGACGCGACGCCTGATGGCTGGCCGTGACAAAGCGATACCCGGTCGGACCGTTGGGTCTAACCGACGGAGTGCGCCGCGAGTGAGCGCGGTCTGTACGACGCGCTATGCTGTAGTCGTCAGAGCCGGCTGGATTGCCCGGTATAGGTGGCCTCGCAACTTGCGGGGAAATATTCGGTACTACGGGCTGGGATGTTCATTGACACAGATTGCCAGAGTATCCATCTGGTTGGTGCACGGAAGCGGGCGCGGCATACTGTAGGCATGGGGATACTAGGTGTCACCCACGCCAACGATCGTGTCGACCAACAGAGGGCCCTTGCAAGAAAGTAAAGTTCTCGGGAGCCGTGGGTCTAGCGACTTCCGCCCGTCTCAGGTTCGGATAACGCAAGGTATCGCCGATGCCGCGTGGCTTCTCGGGGGGGGAATCCTGGTCGTCTTCGCCTAATAAGGATCAACACCGCGACGGCACGCCTGACCGGGGAGACCGGCCGGCGGGGACGCGGCACCCCCGGGGCTCGTGGATAAGGCTGGTGCCTCGTCGTCCAATGTCACCGGCCGGGACAAGACGCGGCGGACACCGGCGCACGGCCCGTGGCAGGCGGTCGGAGACGACCGGGCCGGCAGTGGCGGGGGGCCCCCCGGTCCTCAGGGCCGCCCGGCCCGTCGCGGGCCGCCGCGAGGGAGCGGGCGCGTCCTGACCGCCCTCGACCGCCTAGGTTGGGCAGGCGGCTGCCCCGCGCGGATGCAAGGTCGGCGCCCGTCAACTTTCGGCCTCACACGCCCCAGCACGCCGTGTCATGGGGCTGGGTTGCCCCCCCTCTTCGACGCCCCCGCTCCTCCGCTCGTTGCGGATCCCGGCGCGCTCGAGGCCCGTCGCCCGCCGCCACCGCCAACGCGGCCCCGCCACGGAGACCGGCGCTGCCGCCCCGGGGCAAGGCCCCCTCGTCCCGGGTACGACCACCGCCCTCCCTCCCTGGGGGCGCCCCAGCCGGCGCGTCCGTCCAAGTTAGGTGCCGGCATCGGGCTGCGGCGGCGAGAGCACGGGCCGGTCCCCCTTGGGCTTGACCGCCGAGGCGCGAGACGAGGCCCGGCAAGGGGACCGCACGCGTCAGTGGTGCGGGGGCCGGAGCCCGCGCTCCCCGTGGCGGAGCCCCGGCGCCCGCCGTCGCCGGCCGCCTGGGAGGCGGGCGCAGTCCGAGGGCCGGGCCGCTCCGCCGACCGTTGTAGTAGCGCGCTGTGGGCCGCCAGCCGGCCGACAGGAGGTTCCCCGGGCGCGGGCCGCTCGCCGGGTCCGGGGGATGGGCGTCGCAGGCCGCTCCTCGCGCCGTCCCGCCGACGGCGGCGCGCCGGTGGAGGGCCGCACGCCCGGCCGGGGGCCCGGCCGCCCACCGATCGTGTGGGGGGCGGCCCGCCGGGAGCCAACGCGGGGTAGTGCCGCCGGGGGACCCGGCCCCC     
N       ACTGCAAACTATTATTATATTTTTATTTTTTTATGTGAATTTATAACAACATTAGTTGAATTCTAAGTCCGTAACTGTGAAATAATTTGTTTCCAGTGATAAAGGACATATTGCAATTTAAATAAAAATAATTCTATAGATTCTATCTGAATTGATTTACGAATTAAATATGTCAACTCTTATACAACATTGTGAATATTAAACATTCAGGCTGTTATTGTTTAAATTTCTTGAAAACATGCCTTATATTGGATAACAGTAGTCTTTTAAATTAGGAAAAATTTGTATTTTTCTAATATAAAAAGTAACAAAAACAGTGGTATTACGTAAAAATGTATTTAGAAAATATATAAGTTAAATTATAAAATACAGAGTCAATATAATAAGCTCAAGAATATAGAAATAAATTAAACATATTAGTAACAATATTCTATATTGAAATATAAACTTTTGAATATAAAAAAATAAATTTGTTATTGTTGTATGCTTCTAAGAAATATATAATATTTCTTATACATTTGATAAATAATACGATTTCTTTTAACTAGCTCAGAAACGGGTTTATCGATAGAATATTAAGATATATTTGGAGGTATATGTAAATAGAATCAAATTTATCGCAACTAATTTGAAGAAGTGTGTCAAATGTACTAATTATACCACAATAGATTAACAATCTTTAATAATATGTTTAATTTTATGAATTAGGTTATTAATGACAAATAAAGAACTAATAACGTAAACTTATGATGGTAAGGATTGGTCCTTTTTACTCTTTTAAAATATTTTTAACGTCTATAGTTTCAATTTTTTGAAAAGAAAATATAAATGATGTATGAATCATTGCATACAATTTAATTAATATTCATTATAAAAATATCAATTTTAGATAAGGTACTTTAATTTTTTATATTTGTGATCATAATTTTAATTTTTATTTACATTGAATTAATTTATTTTCGGTTGTACTTGTTAAGATATTTTAATTATTTAATATCATCAATGGTTTCGGGTATATACATCAGCTGGTATTGGTAAAGACATAGAGTTTATCTTCCACGGACTCTTGCAGGTGGATCCTAGCATAAGTGAATAGTAACGCCAACATCCTGAGATTTGCATCTGTTATTGATCTTATGTGGGAATATGGTGAGCTAGGAAATATTGCATTTCCTTATTCTCCATCTTCCCTGTACGGCGCACAATTAATCTTCTCTTAACTTTTGATACAGCCAAAAGCACTTAAGTCTAGCGAGACATTCTTGTCATCTTTTTCAATGAGTTAGCTACCCGATCAGTCCTTTGTACGCTATCATCGGCGAAAATTGAAAGTGTGAACATACAGAAATAGGAAAACAGAGCCTTATCTAAGCAAGCTGTCTTAATATACAAAACGATAGTTGCAACAATAGTTTCACATAATGCACTTACAACCATCCCGAGTCGAGGCTAAATTTGTTGGTAATTTTGAGGGGCCCGTGTATTACAATGTGTTTATTTAGCAATGCTTACCAAAAGCTGAAAGCGCCATCCAACAGAGCGGTTCCGTGCAAGGATCGATCATCTTTTTAAGAATCACGCAAATTCCCTGACGCTAAAGTTTGGCTGGTATGATCAAAGTATAAGATTCCTAATGCCACGCATTCAAGTCTTTAGATATCTGACCAATTAACATAACTCAGATTATTAAGCACCCATAATGTATATGACAAACTCCAGTTCGAACTTCGTTATTTTGAAAAACCTATGCGGCCTCCGCGAAACGCACATAGGACCGACAAGGCCCGAATTTCAAAGATAGTACAGACGTAATGCAGCGTATAACGTAGTTTAAGTAGCTCGGAAGATGATTTCATAATCTTATCACACAATGCTCAAAAGGCGAGTGTGGCTTCAATCAAGTGTAATAAGAGCAAGTCTATTCTTTATGCATTGAGGTTGGTAATATACCAAAGCCCTGCTCTAGTCCTAAAGCGGATATCAGTGTTGTCTACTATTTTGTCTAAGGCTCGTCAAGGCCATCCCTGTGCTCCAGACGCGCTCCGCCCGGGTTACGCCGCCGTGGTGCACCTGGGGGTGGAGTAGCACGTCCCGCGGCATCATGGTCTAGCACCGGTACCTACCAAGTCCCGCCCGGCCGAGTTTACGGTCGGCTCTAACTGTCGTCGCTCCTGCCGGGGCTCAACCTGCGCCAAGACGGTCGTAAGGTAGGAGATAAATAGGTGGAAGCCTGGCGCCGTGGCGGTGCCCCTGTTACGACCCGCCAGGTCGCCGTGGAAGGGGAGATTGGTGCGATGCCCGGTACCAACCTCTGGCGAGTAAAACAGAGACTTGTCCATGGCCCGCGTGTGGGGATGTCGGGGCTGCGAAGAGGGCGCCTACGCGCCCGGATACCCTCAAATATCAGGCATGCCTAGGCTGCCCGCAGGTTGGATCACCAGGGCAGTAGTAGAATCTATTTCTTGACGACTCTCGTTGTGCCAGCTTGGGAGGGAGAGAGGGGTATTAAACGATCGAGCTGGTCCAACGTCAGTTCGTCATCGCAGACGCAAGACCTGGTGGTTGACCGTGAAAGAGCGATACCCGGTCGGACCATTGAGTCTGACCGTCGGGTTACACCTCGAGTGAGCGAAGTCTGTACGACTCGGAACGCCGTAGTCATCAGAGCTGGCTGGATGGCCCGGTTTAGGTGGCCTCGCAACTTACGCGGAAATATCGGGTATTACGGGCTGCGATGTTCATTGGCACAGATTGCCAGTGTATCCAGCTGGTTGGTACACGAAAGCAGGCGCGGCATACTGTAGGCATGGGGGTACTAGGTGTCGCCCACGCCAACAGTCGTGCCGACCACCAGAGGGCCCTTGCAAGGCAGTAAAGTTCGCGGGAGCTGTGGGTCTAGCGACCTCCGCCGGTTTCAGGTTCGGAAGACGCATGGTATAGCTGATGCCGCTTGGCTTTTCGGGGGGGGAAGCCTGGTCGTTTTCGCCTCATAAGGAGCAACACCGCGACGGCGCGCCTGACCGGGCAGAGCGGCCGGCGGGGACGCGTCGCGACCGGGCTCCGTGGATAAGGCTGCTGCCCAGTCTTCCATTGTTACCGGCCGAGGCTAGACCCGGCGGAGACCAGCGCACTGGCCGTGGCGGGCGGGGGGAGCCGGGCGGCGCGGCCGTGGCGGGGGGCGCCCCGGCCCTCCGGGCCGCCCGGGCCCTCGCGGGCCGCGGCGAGCCAGCGGGCGCGCCCTAACCACGCCCGCTCGCCTGGGTCGGGCAGGCGGCCGCCCCGCGGGGTTGCGGACTCGGCGCCCGTGAACTTCCGGCCTCATATGCCCCAGCACGCCGTGTCATCGGGCTGGGGTGGCCCCCCTCTCCGACGCCCCCGCCCCCCCGCTCGTTGCGGATCCCGGGGCGCTCCAGGCCCGTCGCCCGCCGCAGGCCTAAACGCGGCCCTGCCACGGAGACCGGGGCTGCCGCCCCGTGGCAAGGCCCCCTCGTCCGGGGTACGGCCGCCACGCGCGCGCCCTGGGGGCGCCCCAGCCGGCGCATCCGTCCAAGTGGGGTGCCGGCCTCGCGCTGCGGTGGCGAGTGCACGGGCCGGTCCCCCTTGGACTCGTCCGCCTAGGCGCGGGACGGGGCCCGGCAAGGGAACCGCACGCGTCAGGGGTGTGGGGGCCGGACCCCGGCCCCCCCGTGGCGGAGCCGCGGCGCCCGCTGTCGCCGGCCGCCTGGGAGGCGAGGGGAGTCCAAGGGCCGGGCCGCGGCGTGGGCCGAGATGGTAGTGCGCTGCGGGCCGCCAGCCGGCCGACAGGGGGTTCCCCGGGCGCGGGCCGCTAACCGGGTCCAGGGGATAGGCGTCGCAGGCCGCTCGTCCTGCCGTCCCGCCGACAGCGGCGCGCTGGCGAAAGGCCGCTCGCCCGTTCGGGGGCCCGGCCGCCCTCCGAACGCGCAGGGGGCGGCCCGCCGGGAGCCAACGCGGGGTAGGCCTGCCGGCGGAGCCGGGCCCG     
M       ACTGCAAACTATTATTGTATTTTCATTTTTTTATATGAATTTATAACAACATTAGTTGAATTCTAAATCCGTAACTATGAGATAATTTATTTCCAATGATAAAGGACATATTGCAATTTAAATAAAAATAATTCTATAGATTCTATCTGAATTGATTTACGAATTAAGTATGTCAACTCTTATACAATATTGTGAATATTAAACATTCGGACTGTTATTGTTTAAATTTCTTAAAAACGTGCCTTATATTGAATTACAGTGATCTTTTAGATTAGGGAGAATTTGTATTTTTCTAAAATAAAAAGTAACAGAAACAATGGTATTACGTAAAAGTATATTTAGGAAATATATGAATTAAATTATAACGTACAAAATCAATATAATAGGCTCAGGAGTATAAAGATAAATTGAACATATTAGTAACAATATTCTATATTGAAATATAAACTTTTGAATATAAAAAAATAAATTTGTTATAGTTGTATGCTTCTAAAAAATATATAATATTTCTTATACATTTGATGAATAATGCGATTTCTTTTAACTAGCTCAAGAACAAGTTTATCAATAAAATGTTAAGATATATTTGGGGGTATATGTAAATAAAATCAAATTTATCGCAACTAATTTAAAGAAGTATGTCTAATGTACTAATTATACCACAATAAATTAACAATCTTTAGTAATATATTTAATTTTATGAATTGGATTATTAATGACAAATAAAGAACTAATAACGTGAACTTATGATGGTAAAAATTGGTCCTTTTAACTCTTTTAAAATATTTTTGACATCTATAATTTCAATTTTTTGAAAAAAAAATATGAATGATATATAAATCATTACATGCAATTTTATTAAAGTTCATTATAAGAATATCAATTTTAGTTAAAATACTTTAATTTTTTATATTTATGATCATAATTTTAATTTTTATTTAAATTGAATTAATTTATTTTCAATTGTACTTGTTAAGATATTTTAATTATTTAATATCATAAATGGAACTGGGTATATGCATCAACTGGCATTGGAAAAGAAATAAAGTTTATCTACCACGGTCTCTAGCAGGTAGGGCCTAACATAAGGGAGTACTAACGGCAACATCCTGAGACTCGCATTTGTTATTGATCTTATGTGGGAATATGGTGAGCTAGGAAATATGGCGTTTCCTTATTCTCTATTTTCCCTCTACGGCGCACAATTAATATTCTCTTAACTTTTGATACAGCCAAAAGTACTTGTGTCTAGCAAAACATTCTTGTCATCTTTTTTGACGAATCAGTTACTCGATTTGTCCTTTATACGCTATCGTCGGCAAAAATTGAATGTGTGAACAAAAAGAAATGGGAAGACTAAGCCTCATCTAAGCGTGAGGTCTTAATATATAAAACGATAATTGCAACAATAATTTCACACAGTGCACTTACAACCATCCAGAGTTGAGGCTAAATTTGTCAGTACTTTTGAGGTGCCCGTGTATTACAACTTGTTTAGTTAACAATGCTTATCAAAAGCTGAAAGCGCCATCCGACAGAGAGGTTCTGTGCAAGGATCGATCATCTTTTTAAGAATCACGCAAATTCCCTAACACTGAAGTTTGGCTGGTATGATCAAAGCATAAGATTCCTAATCCTACGCATTGAAGTCTTTAGATACCCGACCAATTAATATCACTAAGATTATATAGCAGCCATAATGTGTATGACAAGCTCAAGTTAAAATCACGTCATTTCGAAAAACCTATGCGGCTTCCGCGAAACGCACATAGGACCGACAAAGCCCGAGTTTCAAAGATAGTACGGACGTAATGTGGTGTATGCCGCAGTCTAAATAGCTCGGAAGATGACTTCGTAGGCTTATCACAAAATGCTCGAAAAGTGAGCGTGGATTCAACCGAGTGTAATAAGAGCAGGTATACTTTTTAAGTATTGAAGCCGGTAACATACCAAAGCCCTGCTCTAGTTTTAAAACGGATGACAGTGTTATCTGCTATTTTGTCTAGGGCTCGTCAAGGTCATCCCCGGGCTCCAGACGCGCCCCGGCCGGTGTACGCCGCCGTGGTGCACCTGCGGGTGGGGTGGCACGTCCCTCGGCATCATGGCCTAGCACCGGCACCTACCAAGTCCCGCCGGGCCGGGGTTTCGGACAACTCTAGCTGTCGTTGCTCCTACCGGGGCTCAACCTGCGCCGAGACGGACGTCTGGTAAGAGATGAATAGGTGGAAGCCAGGCACCGTGGCGGTGCCTCTGTTACGACACGCGAGGTCGCTGTGGAAGGGGCGTTTGGTACGATGCCCGGTACCAACCTTTGAGGAGTACAACAGAGTCTTGTCCATGGCCCACGGGTGGGGATGTCGGGGCTGCGAATAGGGCACCTACGCGCCCGGATACCCTCAAATATCAGGCATGCCTAGACTGCCCGAAGGATGGATCATCGGATCCGTGGAAGAATTTATTTCTTGACGACTCCTGCTGTACTAGCGTGGGTGGGTGAGAGGCGTATTAAAAGTTCGGGCTGGTCCAACGGCAGTCCGTCATCGCAGACGCGAGGCCTGATGGCGGACTGTGAAAAAGCGATACCCGGTTGGACCGTTGGATCTAATCGACGGAATGCAGCTCGAGTGGGCGCAGTCTGTACGGCTCGGTACGGCGTAGTCGTCGGAGCTGGCTGGATGGCCCGGTTTAGGCGGCCTCGCAACTTGCGTGGAAATATTGGGTATTACGGGCTGAGATGTTCATTGGCACAGTTTGCCAGGATATCCAGCTTGATGGTGCACGGAAGCAGGCGCGGCATACTGTAGGCATGGGGATAGTAAGTGTCGCCCACCCCAACGGTCGTGTCCACCAACGGAGGGCCCTTGCAAGGCAGTAAAGCTCTCGGGAGCTGTGGGTCTAGCGACCTCCGTCGGTATCAGGTTCGGATGACGCGTGGTATGGCGGATACCGCGTGGCTTTTCGGGCGGGGAAGCCTGGTCGTTCTCGCCTTATAAGGACCAACCCCGCGACGGCGCGCCTCACGGGTCAGGGTGACCCGCGGGTACGCGCTGCCCCCGGGCCTCGTGGGTAAGGCTGGTGCTCGGTCGTCCAATGTTACGGGCCGGGGCCAGGCCCGGCGGACACGGACGCACGGGCCGTGGCGGGCGGTTGGAGCCGGGCGGTGCGGCCGTGGCGGGGGGCGCCCCGGCCGTCGGGGCCGCCCGGGCCCTCGCGGGCCGCGCTGAGCTCGCGAGCGCGCCCTAACCACGCCCGTCCGCCTAGGTCGGGCGGGCGGCCGCCCCGCGTGGATGCGGACTTGGCGCCCGTAAACGTCCGGCCTCATAGGCTCCAGCGCACCGTGTCGTCGGGCTGGGTTGGCCCCCCTCTCCGACGCCCCCGCCGCCCCGCTGGTTGCGGATCCCGGGGCGCTCCAGGCCCGTCGCCCGCCGGCACCGCGAACGCGTCCCAGCAACGGAGACCGGGGCTTCCGCCCCGCGGCAAGGCCCCCTCGTCCGGGATACGTCCGCCACGCGCGCGCCCTCGGGGCGCCCCAGCCGCCGCATCCGTGCAGGTGGGGCGCCGGCCTCGCGCTGCGGCGGCAAGAGCACGGGCCGGTCCCCCTTGGGCTCGCCCGCCGAGGCGCGGGACGGTGCTCGGCAAGGGGACCGCGCGCGTCTGAGGTGCGGGGGCCGGTCCGCGGGCCCCCCGTGCCGGAGCCCCGGCGCCCGCTGTTGCCCGCCGCCTGGGAGGCGGGCGCAGTCCGAGGGCCGGGCCGCGGCGCGGGGCGTGGTGCTAGTGCGCTGCGAGCCGCCAGCCGGCCGGCAGGAGGTTCCCCGGGCGCGGGCGGCTAACCGGTTCCAGGGGGTCGGCGTCGCAGGCCGCTCCTCCTGCCGTCTCGCCGACGGCGGCGCGCCGGCGGAAGGCCGCTCGCCCGTCCGGGGGCCCGGCCGCCCTCCGATCGCGTAGGGGGTGGCCTGGCGGGAGCCAACGCCGGGTAGGCCCGACGGCGGTCCCGGCCCCA     
L       ACTGCAAACTATTGTTATATTTTCGTTTTTTTATGTGAATTTATAACAACATTAGTTGAATTCTAAATCCGTAACTATGAAGTAATTTGTTTCCAATGATGAAGGGCGTATTGCAGTTTAAATAAAAATGGTTCTATGAATTCTATCTGAATTGGTTTACGAATTAAATATATCAACTCTTATACAATATTGTGGATATTAAACATTCAGACTGTTATTGTTTAAATTTCTTAAGAACATGCCTTATATTAGATTACTGTAATCTTTTAAATTAGGGAAAATTTGTATTTTTCTAAAATAAAAAGTAACAAGAACAATGGTATTACGTAAAAATATATTTAGGAAATATATAAATTAAATTATAAGATACAGAGTCAATATAATAGGCTCAGGAATATAGAAATAAATTAAACATATTAGTGACAATATTCTATATTGAAATATAAACTTTTAAATATAGGAAAATAAATTTGTTATAGTTATGTGCTTCTAAGAAATATATGATATTTCTTTTACGTTTGATAAATGATACGATTTCTTTTAACTAGCTCAAGAACAAGTTTATCAATAAGATGTTAGGATATATTTGGGGGTGTATGTAAGTAGAATCAAATTTATCGCAACTAATTTAAAAAGGTATATCTAATGTACTAATTATACCACAATAAATTAGCAATCTTTAATAGTATGTTTAATTTTATGGATTAGGTTATTAGTGACAAATAAAGAACTAATAACGTGAACTTATGATGGTAAGAGTTGGTCCTTTTGACTCTTTTAAAATGTTTTTAACGTCTATAATTTCAATTTTTTGAAAAAAAAATATAAATGATGTATAAATCATTACATACAATTTTATTAAAATTCATTATAAGAATATCAATTTTAGTTAAAATACTTTAGTTTTTTATATTTGTGGTCATAATTTTAATTTTTATTTACATTGAATTAATTTATTTTCAATTGTACTTGTTAGGATATTTTAATTATTTAATGTCATCAATGGTCTTGGGTACATGCATCAACTGGCATTGGCAAAGAAATAAAGTTTATCTGCCACGGCCCCCTGCAGATGGGTCCTAACATAAGTGAATAGTAACAAAGAAACCCTGAGATTCGCATCTATTATTGATTTTATGTGGGAACATGGTGAGCTAGGAAATATGGCGTTCCCCTATTCTCTATTTTCCCTGTACGGCGCACAATTAATATTTTCTTAACTTTAAATATAGCCAAAAGCACTAAAGTATAGCAAGACATTTTTGTCATTTTTTTCGACGAGTTGGTTACTCAATTGGTCCCTTACATGCTATCGTCGGCGAAAATTGAATGTGTGAACATAAAGAAATGGGAAGACAGAGCCTTATCTGAGCATGTGGTCTCAATATATAAAACGATAATTGCGACAATAGTTTCACACAATGCACTTACGACTATCCAGAGTTGAGGTTAAATATATCGGTAATTTTGAGGCGCCCGTGTATTACAATGTATTTGGTTAGCAATGCTTATCAAAAGCTGAAAGCGTTATCCGACAGAGAGGTTCTGTGAAAGGGTCGATCATCTTTTTAAGAATCACGCAAATTACCTGACATTAAAGTTTGGTTGACATGATCAGAGTATAAGATTCCTAATGCCACGAATTGAAGTCTTTAGATATCTGACCAATTAAAATCACTAAGATTATTAAGCACCCATAATGTGTATGACAAACTCAAGTTTAAATCCCGTTATTTTGAAAAACCTATGCGGCTTCCGCGAAACACATTTAGGACCGACAAAGCCTGAATTTCAAGGATGGTACGGATGTAATGTAGCGTATGCCGCAGTCTAAGTAACTCGGAGGATGATTTCATAGACTTACCACACAATGCTCAAAAAGAGAGTGTGGATTCAATCGAGTGTAATAAGGGCAGGTATACTGTTTAAGCATTGAAGCCGGTAACATACCAAAACCCTGCTCAAATCCTAAAGCGGATGTCAGTGTTGACTACTATGTTGATTATGGCTCGACAAGGTCTTCCCCGTGCTCCAGACGCGCTCCGCCCGGTATACGCCGCTGTAGTGCACCCGAGGGTGGAGCGACATCTCCCGCGGCATCATGGCCTAGCACCCGTACCTACCAAGTCCTGCCCGGCCGAGTTTTCAGGCAGCTCTAGCTGTCGTCGATACTACCGGGGCTTAATCTACGCCAAGGCGGACGTCGGGTAGGGGATAAATAGGTAAAAGCCAGGCACTGTGGCGGTGCCACTGTTACGACCCGCCAGGTCGCCGTGGAAGGGGCATTTGATACGATGCCCGGTACCAACCTTTGGCGAGTAAAACAGAGACTTCTCCACGACCCGCGGGTGGGGATGTCGGGGTTGCGAAAAGGGCACCTACGTGCCCGGAGACCCTCAGATGTCAGGCATGCCTAGGCTGCCCCGAGGATGACTTACCAGGTCCGTGGAAGAATCTATTTCTTGACGGCTCTCGCTGTACCAGCTTGGAAGGGTAAGAGGGGTATTAAACGAGCGGGCTGATCCAACGACAGTCCGCCATCTCAGACGCGAGGCCCGATGGCTGACCGTGAAAAAGCGATACCTAGTCGGACCGTAGACTCTGATCGACGGTTTGCACCCCGAGTGATCGCAGACTGTACGACTCCGTACGCCGTAGTCGTCAGAGGTGGCTGGATGGCCCGGTTTAGGTGTCCTCGCAAGTTGCGCGGAAATATTGGGTATTAAGGGGTGAGATGTTCATTGGCACAGCTTGCCAGAATATCCAGCTGGATGGCGCACTGAAGCAGGCGCGGCATGCTGTGGGCATGGGGATACTATATGTCGCTCACGCCAACGGTCGTGTCGACCAATAGAGAGCCCTTGCAAGGCACTAAGGTTCTCGGGAGCTGTGGGTCAAGCGACTTCCGCCGGTATCAGGTTCGGATGACGCACGGTATGGCGGGTACCGCGTGGCTTTTCGGGAGGGGAATCCTGGTCATTTTCGCCTTATAAGGATCAACACCGCGACGGCTCGCCTAACCGCGTAGAGCGGCCGGCGGGGACGCGCCGCCCCCGGGGGTCTTGGGTTAGGCTGCTGCCCAGTGGTCCAATGTCACCGGCCGGGGCCAGACCCAGCGGACACCTGCGCACGGGCCGTGTCGGGCGGTTAGAGCCGTGCGGCACGGCCGTGGCGGGGGTCCCCCCGGACGTCGGGGCCCCCCGGGCCGTCGCGAGCCGCCGCGAGCTAGGGGGCGGGCCCTAGCCGCGCCCGGCCGCATAAGTTGGTCATCCGCTCGCCCTGCGTGGGTGCAGACTCGGCGCCCGTAAACCTTCGGCCGCATACGCCCCAACACGCCGTGTCTCCGGGCTGGGTTGGCCCCCCTCTCCGACGCCCCCGCCGCCCCGCTCGCTGCGAATCCCGGGGCGCCCGAGGCCCGTCCCCCGCCGCCACCGCTAACGCGGCCCCGACACGGAGACCGGGGCTGCCGCCCCGTGGCAAGTCCCCCTCGTCCGGGGTACGCACGCCACGCGCCCGCCCTTGGGGCGCCCCAGCCGGCGCACCTGTCCAGGTGGGGTGCTGGCCTCGCGCTGCGGTGGCGAGGGCACGGGCCGATCCCCCTTGGACTCGTCCGCCGAGGCGCGGGACGGAGCCCGGCAAGGGGACCGCACCCGTTAGGAGTGCGGGGGCCGGACCCCGGCCGCCCCCTGGCGGAGCCCCGGCGCCCGCTGTCGCCGGCCGCCTGGGAGGCGGGCGCAGTCCAAGTTCCGGGCCGCGCCGTGGGCCGTGATACTAGTGCGCTGCGGGCCGCCAGCCGGCCGACAGGAGGTGCCCCGGGCGCGGACCGCTGACTGGTTCCAGGGGGTGGTCGTCGCAGGCCGCTCCTCCTGCCGTCCCGCCGACGGCCGCGCGCCGGCGCAGGGCCGCGCGCCCGTCCGGGGGCCCGGGCGCCCTCCGATCGAGTGGGGGGCGTCCCGCCGGGAGCCAGCGCGGGGTAGGCCCGCCTGCGGCCCCGGCCCCG     
K       ACTGCAAACTATTATTGTATTTTCATTTTTTTATATGAGTTTAAAACAACATAAATTGAATTCTAAAACCGTAACTATGAAGTAATTTGTTTCCAATGATAAAGGACATATTGCAATTTAAATAAAGATAGTTCTATGGATTCTATCTGAATTGATTTACGAATTGAATATGTCGACTCTTATACAATATTGTGAATATTGAGCATTCAGGCTGTTATTGTTTAAATTTCTTAGAAACATGCCTTATATTGAATTACAGTGGTCTTTTAGATTAGGGAAAATTTGTATTTTTCTAAAATAAAAAGTAACAGAGACAATGGTATTACGTAAAAGTGTATTTAGGAAATATATAAGTTGAATTATAAAATACAGAATCAATATAATAGACTCAGGAATATAAAAATAAATTGAACATATTAGTAACAATATTCTATATTGAAATATGAACTTTTGAATATGGAAAAATGGATTTGTTATAGTTATATGCTTCTAAAAAATATATAATATTTCTTATGCGTTTAATAAATAATACGGTTTCTCTTAACTAGCTCAAAAACGAATTTATCAATAAAGTGTTAAGATATATTTGGGGATATATGTAAATAGAATCAAATTTATCGCAACTAATTTAAAAAAGTATATCTAATGTACTAATTATACCACAATAAATTAACAATCTTTAATAGTGTGTTTAATTTTATGAATTGGATTATTAATGACAAATAAAGAACTAATAACGTGAACTTATGATGGTAAGAATTGGTCCTTTTAGCTCTTTTAAAATATTTTTAACGTCTATAATTTCAATTTTTTGAAAAAAAAATATAAATAATGTATAAATCATTACATACAATTTTATTAAAATTCATTATAAGAATATCAATTTTAGTTAAGATATTTTAATTTTTTATATTTATGATCATAATTTTAATTTTTATTTACGTTGAATTAATTTATTTTCAATTGTACTTGTTAAGATATTTTAATTATTTAATATCATTAATGGTTTTGGGTATATGCATCAACTGGAATTGGTAAAGAAATAAAGTCTATCTACCACGGCCTCTTACAGATGGGTCCTAGCATGAATGAATAGTAAAGGTGACACCCTGAGATTTGCATCTGTTATTGATCTTATGTGGGGCTATAGTGAGCTAGGAAATATGGCGTTTCCCTATTCTCTATTTTCCCTGTACGGCACACAATTAATATTTCCTTAACTTCGGATACAGCCAAAAGTACTTAAGTCTATCAAGACATTTTTGTCATCTTTTTTGATGAGTTAGTTACCCAATTAGTTCTTTACATGCTATCGGCAGCGAAAATTGAATGTGTGAACATAAGGAAATGAGAAAACAGAGCTTCATCTGAGCATGTGGTCTTAATATACAAAACAATTATTGCAACAATAGTTTCACACAATGCACTTACAACCATCCAGAGTTGAGGTTAAATTTATTGGTAATTTTGAGGCGCCCGTGTATTACAATGGATTTAATTAGCAATGATTATCAAAAGTTGAAAACGTTATCCGACATAGGGGTTCTGTGCAAAGATCGATCGTCTTTTTAAGAATCACGCAAATTCCCTGACACTAGAGTTTGGCTGATATGATTAAAGTATAAGATTCCTAATGACACGCATCAAAGTCTTTAGATCTCTGACCAATTAATATCACTAAGATCATCAAGTACCCATAATGTGTATGACAAACTCAAGTTTAAATCTCGTTGTTTTGAAAAACCTATACGGCTTCCGCGAAACGCACATAGGACCGACAAGGCCAGACTTTTAAAGATGGTAAGGATGTAATGGAGCGTATGCCGCAGTCTAAGTAACTCGGAAGATGATTTCATAGGCTCATCACATAATGCTCAGAAGGAGAGTGTGAATTCAATCGAGTGTAGTGAGAGCAGGTATACTCTTTAAGCATTGAGGCCGATAACATATCAAAGCCCTACTCTAGTCCTAAAACGGATGTCAGTGTTGTTTACTATTTTGTCTAAGGTTCGTCAAGGTCATCCTCGTGCTCCAGACGCGCTCCGCCCGGTATACGCCGCGGTGGTGCAGCCGGGGGTGGAGCAGCATTTCCCGCGGCATCATGGCCTAGCACCGGGACCTACCAAGTCCTGCTCGGCCGAGTTTTCGGGCGGCTCTAACTGTCGGCGCTCCGGCCGGGGCTCCGCCTACGCCAAGACGGACATCTGGTAAGGGTTGATTAGGTAGAAGCCAGGCACGGTGGCGGTGCCTCTGTGACGACCCGCCAGGTCGCCGTGGAAGGGGCGCTCGGTGCGATCCCCGGTACCAACCTTTGGCGAGTAAAACAGAGACTTGTCCATGGCCCGCGGGTAGGGATGTCGGGGTTGCGAAGAGGGCACCTACGCACTCGGAGACCCTCACATATCAGGCATGCCTAGACTGCCCCGAGGATGGATCACCAGGTCCGTAGAAGAATTTATTTCTTGAAGGCTCTCGATGTACCAGCTTGGGAGGGTGAGGGGGGTATCAAACGACCGGGCTGATCCAACGACAGTCGGTCATCGCAGACTCGAAGCCTGATGGTTGACTGTGAAAAAGCGATACCTGGTCGGACCGTTGGGTCTAATCGACGGGTTACTTTCCCAGTGAGCACAGACTGTACAGCTGGGTACGCCGTAGTCGTCAGAGCTGGCTGGATGGTCTGGTTTAGGTGGCCTCGCAACATGCGTGGAAAGATGGGGTATTACGGGTTGTGATGTTCATTGGCACAGCTAGCCAGAGTATCCAGGTGGATGGTGCATGGAAGCTGGCGCGCCATGCTGTAGGCATGGGGATACTAGATGTCGCCCACGCCAACGGTCGTGTCGACCAACGGAGGGCCCTTCCAAGGCAGTAAAGTTCACGGGAGCTGCGGGTCTAGCGACTTCCGCCAGTATCAGGTTCGGATGACGCATGATATTGCGGATACCGCGTGGCTTTTCGGGGGGGAAATCCTGGTCGTTCTCGCCTTATAAGGATCAACACCGCGCCGGCTCGCCTAGCCGCGGAGGGCGGCGGGCGGGGACGCGCCGCCGCCGGGGATCGTGACCAAGGCTGCTGGCCAGTAGTCCAATATCACCGGCCGGGGCCAGGCGCGGCGGACACCAGCGCACAGGCCGTGTCGGGCGGTTGGAGCCGGGCGGGACGGCCCTGGCGGGGGGCACCCCGGCCCTCGGGGCCGCCCGGGCCGTCGCGGGCCGCGGCGAGCTAGGAAGCGCGCCCTAACCACGCCCGGCCGCCTAGGTGGGGCGGGCGGCTGCCCCGCGTGGGTGCGGACTCCGCGCCCGTGAACCTTTGGCCTCAGATACCCCAGCGCGCCGTCCCGTCGGGCTGGGTTGGCCCCCCTCTACGACGCCCCCGCTGCCCCGCCCGGTGCGTATCTCGGAGCGCTCTAGGCCCGTCACCCGCCGCCGCCGTCGACGCGGCCCCGCCACGGAGACCGGCGCTGCCGCCCCGTGGCAGGGGCCCCTCGTCCGGGGTACGACCGCCATACGCCACCCCTGGCGGCGCCCCAGCCGGCGCATCGGTGCAGGTAGGGTGCCGGCGTCGCGCTGCGGCGGCGAGGGCACGGGCCGGTCCCCCTCCGGCTCGTCCGCCGAGGCGCGGGACGGGGCCCGGCAAGGGGACCGCGCGCGTCAGAAGTGGGGGGGCCGGACCCCGGCCCCCCCGTGGCGGAGCCCCGGCACCCGCTGTCGCCGGCCGCCTGGGAGGCGGGCGGAGTCCAAGGACCGGGCCGCAGCGTTGGCCGTGGCACTAGTGCGCTGCGGGCCGCCAGCCGGCCCGCAGGAGGTTCCCCGGGCGCGGGCCTCTAACCGGGTGCAGGGCATAGGCGTCGCAGGCCGCTCCTCCCGCCGTCCCGCCAACGGCGGCGCGCCGGCGGAGGGCGCCTCCCCCGGCCGGGGGCCCGGCCGCCCTCCGATCGCGTAGGGGGCGGCCGGCCGGGAGCCAACGCGGGGTAGGCATGCCGGGGGTCCCGGCCCCA     
J       ACTGCAAACTATTATTATTTTTTCATTTTTTTATATGAGTTTAAAACAACATTAGTTAAATTCTAAATCCGTAGCTATGGAGTAATTTGTTTCCAATGATAAAGGACATATTGCAATTTAAATAAAGATGATTCTATAAATTCTGTCTGAATTGGTTTACGAATTGAGTATGTCAACTCTTATACAATATTGTGAGTATTGAACATTCAGACTGTTATTGTTTAAATTTCTTGGGGACATGCCTTATATTAGATTACAATAATCTTTTAAATTAGGGAAAATTTATATTTTTCTAAAATGAAAAGTAACAGAGACAATGGTATTACGTAAAAATGTATTTAGGAGATATATAAGTTAGATTATAGAATACAGAATCAATATAATGAACTCGGGAGTATAGAAGTAAGTTAGACATATTGGTAACAATATTCTATGTTAAAATATAAACTTTTGAGTATAGAAAAATAAATTTGTTATAGTTATGTGCTTCTAGGGAATATATAATATTTCTTATACATTTAATAAATAATACGATTTCTCTTAACTAACTCAAAAACAAATTTATCAATAAAATGTTAAGATATATTTAGAGGTGTATGTAAATAGAATCGAATATATCGCAACTAATTTAAAAAAGTGTGTCTAATGTACTAATTATACAACAATAAATTAACAGTCTTTAATAGTATGTTTAATTTTATGAATTAGATTATTAATGACAAATAAAGAACTAATAACGTGAACTTGTGATGGTAAGAATTGGTCCTTTTAACTCTTTTAAAGTATTTTTAACGTATATAATTTCAATTTTTTGAAAAAAAAATATAAATAATGTATAAATCATTACATACAATTTTATTAAGGTTCATTATAAGAATATCAATTTTAGTTAAGATACTTTAATTTTTTATATTTATGATCATAATTTTAGTTTTTATTTACATTGAATTAATTTATTTTCAATTGTACTTGTTAAGATATTTTAATTATTTAATGTCATCAATGATCTTGGGTATATACATCAACTGATATTGGTAAAGAAATAGAGTTTATCTGCCACGGTCTCTTGCGAATGGGTCCTAACTTAAGAAAATAATAACGGCGACATCCTGAGAATCGCATTTGTTACTGATCTTATGTGGGACCATAGTGGGCTAGGAAATATGGCGTTTCCCTCTTCTCTATTTTCCCCGTACGGCGCACAGTTAATGTTTTCTTAACATTTGATACAGCCAAAAGTACTTAAGTCTATCGAGAGATTCTTGTCATCTTTTTCGATGATTTAGTTACTCAGTTGATCCTTTATACGCTCTCATCGGCGAAAATTGAATGTGTGAACATAAAGAAATGGGAAGACAGAGTCTCATCTGAGCATGCGGTCCTAATATACAAAACGATAGTTGCGACAATAATTTCACATAGTGCACTTACAACTATCCAGAGTTGAGGTTTAACTTATTGGTAATTTTGAAACGTCCGTGTATTACAATATATTTAGTTAGCAATGCTTATCAAAAGTTGAAAGCGCTACCCGACAAAGGGGTTCTGTGCAAAGATCGATCATCTTTTTGAGAGTCACGCAAATTCCCTGACACTAAAGTTTGGCTGATATGATCAAAGTATAAGATTCCTAATGTCCCGCATTGAAGCCTTTAGATAAATGACCAATTGACATCACTAAGATTATTAAGCACCCATAATTTGTATGACAAACTCAAGTTTAAATCTCGTTATTTTGAAAAACCTGTGCGGTTTCTGCGAAACGCACATAGGACCGACAAGGCATGATTTTTAAGGATAGTGTAGATGTAATGCAGCGTACGTCGCAGTCTAAGTAGCTCGAAAGATGATTTCATAAACTTGTCACATAATGTTCAAAAAGAGAGCGCGGATTCAATCGAGTGTAATAAGAGCAGGTATATTCTTTAAGTATTGAAACCGACAATCTACTAAAGCTCTGCTCTAGTCCTAAAGCGGATGTCAGTGTTGTCTGCTATTCTGTCTAAGGCTCGTCAAGGTCATCCCCGTGCTCCAGACGCGGTCCACCCGGTATACGCCGCCGTGGTGCATCAGAGGGTAGAGTAGCATGCTCCGCCGCATCATGGTCTGACACCGGTACCTACCAAGTCCTGCCCGGCCGAGTTCCCGCGCGGCTTGAGCTGTCGACGCTCCTACCGGGGCTCAACTTGCGCCAAGACGCACGTCAGGTAGGGGATAAGTAGGTAGAAGCCAGGAACAGTGGCGGTGCCTCTGTTGCGACCCGCCAGGTAGCCGTGGGAGGGGCGTTTTGTGCGATACCCGTTACCAACCTTTGGCGAGTAGAACAGAGACTTGTCCATGGCCCGCTGGTGGGGATGCTGGGGCTGAGAAAAGGGCGTCTACGCGCACGGATACCCTCAAATATCAGGCATGACTAGACTGCCCCGAGGATGGATCACCAGGTCTGTGAAAGAATTCATTTCTTGACGGTTCCCGCTGTACCAGCTTGGGAGGGTGAGAGGGGTATTAAACGGCCGGGCTCACCCAACGGCAGTCCGTCATCGCAGACGCGAGGCCTGATGGTTGGCTGTGAAAAAGCGATACCTGGTCGGACCGTTAAGTCTAATCGACGGGGTGCTCTTCGAGTGAGCACGGACTGTACGACCCGGTACGCTGTAGTCGTCAAAGCTGGCTGAATAGTCGGGTTTAGGTGGTCTTGCAACTTGCGCGGAAATATTGGGTATTACGGGCTGAGATTTTCATTGGCACAGATTGCCAGAGTGTCCAGCTGGGTGGTGCACGAAAGCAGGCGCCTCAACCTGTTGCCATGGGGGGACTCGGTGTCCCCCACGCCAACGGTCGTGCCAACCAACGGAGAGCCCTTGCAAGGCAGTAAAGTTCTCGGGAGCCATGGGTCTAGCGACCTCCGCCGGCATCAGGTTCGGATGACGCTATGTATTGCGGATACCGCGTGGCTCTTCGGGGGGGGGATCCTGGTCGTTTTCGCCTTATAAGGATCAACACCTCGACGGCTCGCCTGACCGCGCACAGCGGCCTGCGGGGACGCGCCGCCCCCGGGGTTCGTCGGAAAGGCTGGTGGCCTGTCGTCCAATGTTACCGGCCGGGGCCACGCCCGGCGGACACCTGCGCACGGGCCGTGGCCGGCGGTTGGAGGCGAGCGGCGCGGCCGTGGCGGGGGGCGCCCCGGGCTTCGGGGCCACCCGGGCCCTCGCGCGGCGCGGCGAGCTCGCGGGCGCGCCCTAACCACGCCCGCCCGCCTAGGTCGGGCAGGCGGTCGCCCCGCGCGGGTGCGGACTCGTCTCCCGTGAACCTTCGGCCTCATATGCCCCAACGCGCCGTGTCGCCGGGCGGGGCTGGCCCCCCTCTCCGACGCCCCCGCCGCTCCGCTCGTTTCGGATCCCGGGGCGCTCCAGGCCCGTCGCCCGCCGTCACCGCCGACGCGGGCCCGCCATGGAGACTGGAGCTGCCGCCCCGTGGCAAGGCCACCTCGTCCGGGGTACGTCCGCCACCCGCCCGCCCTGGAGGTGCCCCGGCCGGCGCATCCGTCCACGCGGGGTGCGGGCTTCGCGCTGCGCCGGCTAGGCCACGGGCGGGTCCCCCTTGGGCTCGGCCGCCGACGCGCGGGACGGGGGGCGGCAGGGGGACCGCACGCGTCGGGAGTGCGGGGGCCGGACCCCGGCCCCCCCGTGGCGGAGCCCCGGCGCCCGCTGTCGCCGGCCGCCTGGGAGGCGGGCGCAGTCCGAGGGCCGGGCCGCGGCGCGGGCCGTGGTACTAGTGCGCTGCGGGCCGCCAGCCGGCCGGCGGGAGGTTCCCCGGGCGCGGGCCCCTCACCCGGTCGAGGGGGTGGGCGTGGCAGGCCGCCCCTCCCGCCGTCCCGCCGACAGCGGCGCGCCGGCGCACGGCCGCTCGCCCGGCCGGGGGCCCGGCCGCCCTCCGATCGTGTTGGGGGCGGCCTGACGGGAGCCAACACGGGATAGGCCCGCCGGTGGTGCCGGACCCG     
I       ACTGCAAACTATTATTATATTTTCGTTTTTTTATATGAATTTAAAACAACATTAATTAAATTCTAAATCCGTAACTATGGAGTAATTTGTTTCCAATGATAAGGGGCATATTGCAATTTAAATAAAAATAATTCTATAAATTCTATCAGAATTGGTTTACGAATTGAATATGTCAACTCTTATACAATATTGTGAATATTGAACATTCGGACTGTTATTGTTTAAATTTCTTAAGAACATGCCTTATGTTAAATAACAGTAATCTTTTAAATTAGGGAAAATTTGTATTTTTCTAAAATGAAAAGTAACAAAAACAATGGTATTACGTAAAAGTGTGTTTAAGAAATATATAAGTTAGGTTATAAAATACGGAATCAATATAATAAACTCAGGAATATAAAAATAAATTAAACATATCAGTAACAATATTCTATATTAATATATAAACTTTTGAATATGGAGAAATAAATTTGTTATAATTATATGCTTCTAAAAAATATATAATATTTCTTATACATTTGATAAATAATACGATTTCTCTTAACTAGCTCAGAAACAAGTTTATCAATGAAATGTTAAGATATATTTGGGGGTATATGTAAATAAATTCAAATTTATTGCAACTAATTTAAAAAAGTATATCTAGTGTACTAATTATACCACAATAAATTAACAGTCTTTAGTAATATATCTAATTTTATGAATTAGATTATTAATAACAAATAAAGGACTAATAACGTGAACTTGTGATGGTAAGAATTGATCCTTTTAGCTATTTTAAAGTATTTTTAACGTCTATAATTTCAATTTTTTGAAAAAAAAATATAAATGATGTATAAATCATTACATACAGATTTATTGAAACTTATTATAAAAATATCAATTTTAGTTAAGATGCTTTAATTTTTTATGTTTGTGATCATAATTTTAATTTTTGTTTACATTGAATTAATTTATTTTCAATTGTACTTGTTAGGATATTTTAATTATTTAATATCATTAATGGTCTTGGGTATATGCATCAACTTGTGTTGGTAAAGAAATACAGTTTATCTGCCACGGTCCCTTGCATATGGGCCCTAACATAAGCAAATAGTAACGGTGACATCTTGAGACTCGTATTTGTTATTCATCTTATGTGGGATCATGGTGAGCTAGGAAATATGGCGTTTCCTTATTCTCTATTTTCCCTGTACGGCGCACAATTAATACTTTCTTAACTTCTGATACAGCCAAAAGTACTTAAGTTTGTCGAAACATTCTTGTCATCTTTTTCGATAAGTCAGATACTCGATCGATACTTTACACGCTATCATCGGCGAAAATTGACTGTGTGGACATAGAGAAATGGGAAAATAGAGCCTCATCTGAGCATGTGGTCTTAATATTCAAAACAATAGTTGCAACAATATTTTCACATAATGCACTTACAACTATCCGGAGTTGAGGTTAAATTTATTGGTAGTTTTGAGGTGCCCGTGTATTACAATATATTTAGTTAGCAATGCTTATCAAAAGTTGAAAGCGTTATCCGACAGAGGAGTTCTGTGCGAAGATCGATCATCTTTTTGAGAGTCACGCAAATTCCCCGACTCTAAAGTTTGGCTGCTATGATTAAAGTATAAGATTCCTAATGTCACGCATTGAAGCCTTTAGATATCTGACCAATTAATATCACTAAGATTATTAAGTACCCATAATGTATATGACAAACTCAAGCTCAAATCTCGTCATTTTGAAAAACTTCTGCGGCTTCCGCGAAACGCACATAGAACCGACAAGGCACGACTATCAAAGATAGTATTGACGTAATGCAGCGTATGTCGCAGTCTAAGTAACTCGAAAGATGATTTCATAAGCTTGTCACATAATGCTCAAAAAGCGAGTGTGGATTCAATCGAGTGTAATAAGAGCAGGTATACTCTTTAAGCATTGACGCCGATAACGTACCAACGCCCTGCTCTAGTCTTAAGGTGGATGTCAGTGTTGTTTGCAATTTTGTCTAAGACTCGCTAAAATCATTCCCGTGCTCCAGACGCGCTCCGCCCGGTATACGCCGCGGTAGCGCACCTGGGGGTAGGGAAGTATATCCTGTGGCATCATGGGCTAGCACCGGTACCTACCAAGTCCCGCTCGGCCGAGTTTTCGGGCAGCTCTAGCTGTCGTCGTTCCTGCCGGGGCTCAACCTACGCCAAGACGGACGTCGGGTAAGGGATGAATAGCTAGACGCCAGGCACTGTGGCGGTGCCTCTGTTACGACCCGCCAGGTAGCCGTGGAAGGGGCGTTTGATGCGATACCCGGTACCAACCTTTGGCAAGTAAAACAGAGACTTGTCCATGGCCCGCGAGCGGGGAGGTCGCGGCTGTGAACAGGGCACCTGCGCGCTCGGATACCCTCAGATATCAGGCATGTCTAGACTGTCCCGAGGATGAATCACCGGGTCCGTGGGAGAATTCATTTCTTGACGGTTCTCGCTGTACCAGCTTGGGAGACTGAGGGGCGTATCGAACAAACGGGCTAGCCCAACGACAGTCCGTCATCGCAGACTCGAGGCCTGGTGGTCGATCGGGAAAAAGCGACAGCTGGTCGGGGCGTTGAGTCTAATCGACGGGTTGCGCTCCGAGTGGACGCGGACTGTACAACCCGATAGGCCGTAGTCGCCAGAGCTGGCTGGATGGCCCGGTTTAGGTGGCCTCACAACTTGCGCGGAAAGATCGGGTATTACGGGCTGAGATGTTCATTGGGACGGATTGCCAGAGTGTCCAGCTGGATGGTGCACGGAAGCAGGCGCGCCATCCTGTTGGCATGGGGGTACTAGCTGTCCCCCACGCCAACGATCGTGTCGACCAGCTGAGAGCCCGTGCAAGGCTGTAAAGTTCTCGGGAGCCGTGGGACCCGCGACCTCCGCCGGTAGCAGGTTCGGATGACGCTTAGTATCGCTGATACCGCATAGCGTTTCGGGGGGGGCGTCCTGGTCGTTCTCGCCTTATAAGGACCAACACCGCGACGGCTCGCCTAACGGCGCAGAGCGGCCGGCGTGGACGCGTCGCCCCCGGGCCTCGTGAACAAGGCTGGTGGCCAGTCGTCCAATGTCACCGGCCGGGGCCAGGCTCGGCGGACACATTCGCACGGGCCGTGGCGGGCGGTTGGAGTCGAGCGGCACGGCGGTGGCGGGGGGCTCCCCGGCCCTCGGGGCCGCCCGGCCTGTCGTGGGCCACGGCGAGCTAGAGGGCGCGCCCTAGCCGCGCCCGTCCGCCCAGGTTGGACAGGCGGTCGCCCCGCGTGGGTGCGCACTCTGCGCCCGTTAACGTTCGGCCACATATGCCCCAGCACGCCGCAGCTTCCGGCTGGGTTGGCCCCCCTCTCCGAGGCCCCCGCCGCCCCGTTCGTTGCGGAACCCGGAGCGCTCCAGGCCGGTTACCCGCCGGCACCGCTAACGCGGCCCCGCCATGGAGACTGGGGCTGCCGCCCCGTGGCAAGGCCCACTCGTCCGGGGTACGGCCCCCACGAGCCCGCCCTGGTGGCGCCCCAGCCGGCACAGCCGTTCAAGTGGGGTGCGGGCCCCGCGCTGCGGCGGCGAGCGCACGGGCCGGTCCCCCTCGAGCTCGCCCGCCTAGGCGCGGGACGGGGCCCGCCAAGGGGACCGCCCGCGTCTGGAGTGCGGGGGCCGGACCCCGGCCTCCCCGTGGCAGAGCCCCGGCGCCCGCTGTCACCGCCCGGCTGGGAGGCGGGCGCAGTCCAAGGCCCGGGCCGCCGCGTGGGCCGGGGTACTAGCGCGCTGCGGGCCGCCGGCTGGCCGACAGGAGGTACCCCGGGCGCAGGCCTCTAACCGGGTCCAGGGGGTGGGCGGGGCAGGCCGCTCCTCCAGCCGTCCCCCCGACCGCGGCGCGCCGGCGCAGGGGCGCCCGCCCGTCCGGGGGCCCGGCCGCCCCCCGATCGCGTAGGGGGCGGCCTGGCGGGTGCCAACCCGGGGTAGGCCCGCCGGTGGACCCGGCCCCG     
H       GCTGCAAACTATTATTATATATTCATTTTTTTATATGAGTTTGAAACAACATTAATTGAATTCTAAATCCGTAACTATGAAGTAATTTGTTTCCAATGATAAAAGACATATTGCAATTTAAATAAAAATAATTCTATGAATTCTATCTGAATTGATTTACGAATTAAGTATGTCAACTCTTATACAGTATTGTAAGTATTAAACATTCGGGCTGTTATTGTTTAAATTTCTTGAAAACATGCCTTGTATTAAATTACGGTAATCTTTTAGATTAGGGAAAATTTGTATTTTTCTAAAATGAAAAGTAACAAAAACAATGGTATTGCGTAAAAGTGTATTTAGGAAATATATAAATTAAATTATAAAATGCAGAATCAATATAATAGGCTCAAGAATATAAAAATAAATTGAACGTATTAGTAACAATATTCTATATTGAAATATAAACTTTTGAATATAGAAAAATAAATTTATTATAGTTATATGCTTCTAAGAAATATATAATATTTCTTATACGTTTGATAGATAATACGGTTTCTCTTAACTAGCTCAAAGACAAGTTTATCAATAAAGTGTTAAGATATATTTAGGGGTATATGTAAATAGAATCATATTTATCGCAACTAATTTAAAGAAGTATGTCTAATGTACTAATTGTACCACAGTAAATTAACAATCTTTAATAATATGTTTAAATTTATGAATTGGATTATTAATGACAAATAAAGGACTAATAACGTGAACTTATAATGGTAAGAATTGGTCCTTTTAACTCTTTTAAAATATTTTTAACGTCTATAATTTCAATTTTTTGAAAAGAAAATATAAATGATGTATAAATCATTACATACAATTTTATTGAAATTCATTATAAGAATATCAATTTTAGTTAAGGTACTTTAATTTTTTATATTTGTGATCATAATTTTATTTTCTATTTGCATTGAATTAATTTATTTTCAATTGTACTTGTTAGGATATTTTAATTATTTGATATCGTCAACGGCCTTGGGTATATGCACCAGCTGACATTAGTAAAGAAATAAAGTTTATCCGCCGCGGTCCCTTGCGAATGGGGCCTAACATAAATAAATAATAACGCCGACACCCTGAAACCCGCACTTGTTATTGATCTTATGTGGGATTATAGTGAGCTAGGAAATATGGCGTTTCCATATTCTCTATTTTCCCTATACGGCACACAATCAATGTTTTCTTAACCTTTAATACAGCCAAAAGTACTTACGTCTATCGACACATTCTTGTCATATTTTTTGATGAGCAAGCTACTCGATTGATCTTTTCTACGCTATCGTCGACGAAAATTGAACGTGTGAACATAAAGAAATGGGAAAACAGAACCTCATCTGAACATGTGGTCTTAATATACAAAACGATAGTTGCAACAATAGTTTCACACAATGCACTTACAACTATCCAGAGTTGAGGTTAAATTTATCGGTAATTTTGAGGCGCTCGTGTATTACAATATATTTAGTTAGCAATGCTTATCAAAAGTTGAAAGCGTTATCCGACAGAGGGGTTCTGTGCAAAGATCGATTATCTTTTTAAGAATCACGCAAATTCCCTGAGACTATAGTTTGGCTGACATGATCAAAGTATAAGATCCCTAATACCACGCATTGAAGTCTTTAGACATCTGACCAAGTAACATCACTAAGATTATCAAGTAGCCATAATGTGTATGGCAAACTTAAGTTCAAATCTCGTGATTTTTAAAAACCTATGCTGTTTCTGCGAAACGCGCATAGGTCCGACAAGGCTCGACTTTCAAAGACAGTACGGATGTAATGCAGCGTATGTCGCAGTTTAAGTAACTCGTAAGATGATTTCATAGACTTGTCACATAATGCTCAAAAGGAGAGTGTGGATTCAATCGAGTGTAATAGGAGCAGACATATTCTTTAAGTATTGAAGCCGATAACATATCAAAGCCCTGCTTTAGTCTTAAAACGGAAGTCAGTGTTGTCTGCAATCTCGTCTAAGGCTTGTTGAGGTCATCCCCGTGCTCCAGACGCGCTCCGCCTGGTTTATGCCGCCGTGGTGCACCTGGGGGTAGGGTAACATACCCCGCAGCATCACGGCCTAACACCAGTACCTACCAAGTCCTGCCCGACCGAATTTTCGGGCGACCCTAACTGTTCTCGATCCTACTGGAGCTCAGCCTGCGCCAAGACGGACGGCGGGTAGGGGATGAATAGGTCGAAGCCAAGCACTGTGGCGGTGCCTCTGTTTCGACCCTCCAGGTAGCCGTGGGAGGGGTGTTTGGTGCGATGCCCGGTGCCAACCTTTGGCGAGTAAAACAGAGGCCTGTCCAAGGCCCGCGGGGGGGGATGTCGGGACTTCGAAAAGGGCACCTACGCGCCCGGATACCCTCACATATCAGGCATGTCTAGACTGCCCCAAGAATGGATCACCAGATCCGTGAAAGAATTTACTTCTTGACGGTTCTCGCTGTTCCAGCTTGGGAGAGTGAGTGGTGTATTAAACGAACGAGCTGATCCAACGACAGTCCGTCATCGCAGACGCGAGGCCGGTTAGCTGACCGTGAAAAAGCGATATCTGGTCGGACCGTTGAGTCTATTCCGCGGGTTGCATTTCGAGTGAGCACGGACTGTACGACCCGACACGCCGTAGTCGTCAGAGCTGGCTGGATGGCCCGGTGTAGGTGGCCTCGCAACTTGCGCGGAAATATTGGGCATTATGGGCTGAGATGTTCATTGGCACGGATTGCCAGAACGTCCAGCTGGAGAGTGCACGGAAGCCGGCGCGCCATACTGTCGGCATGGGGTCACTAGGGGTCTCCCACGCCACCGATCGTGTCGACCAATGGAGGGCCCTTTCAAGGCAGTAAAGCCCTCAGGAGCCGTGAGTCCAGCGACCTCCGCCGGTGTCAGGTTCGGATGACGCGTGGTATGGCGGATACCGCGTCGCTCTTCGGGGGGAGATTCCTGGTCGTTCTCGCCTTATAAGGATCAACACCGCGGCGCCTCGCCTGACCGCGCAGAGGGGCCGGCGAGGACGCGCCGCCCCCGAGGCCCGTTGGCAAGGCTGTTGGCCAGTCATCCAATCTTATCGGCCGGGCCCATGCCCGGCGGACAGCTGCGCGCGCGCCGTGGCGGGCCGTTGGAGCCGAGCGGCGCGGCCGTGGCGGGGGGCGCCCCGGCCTTCAGGGCCGCCCGGTCCATCGCGGGCCGCGGCGAGTTAGCGGGCGCGCCCTAACCGCTCCCGGCCGCCTAGGTTGGGCAGACGGGCGCCCCGCGTGGGTGCGGACTCAGCGCCCGTGAACCTTCGGCCTCATATACCCCAAGACGCCGTGTCGTCTGGCTGGGTTCGCTCCCCTCTCCCACGTCCCCCCCCCCCCGCTCGTTGGGTATCCCGGGGCGCTCTAGGCCCGTCACGCGCCGACACCGGCAACGCGGCCCCGCCAGGGAGACTGGAGCTGCCGCCCCGTGGCAAGGCCCCCTCGTCCGGGTTACGCCCGCCACGGGCCCGCCCTAGGGGCGCCCCAGCCGGGGCAGCCGTCCAGGTGGGGTGCGGGCGTCGCGCTGCGGCGGCAAGGGCACGGGCCGGTCCTCCTTGGGCTCGTCCGCCGATGCGCGGGACGGGGGCCGGCAGGGGTACCGCACGCGTGAGGAGTGCGTGGGGCGGAGCCCGGCCCCCCCATGACGGAGCCACGGCGCCCGCCGTCGCCGGCCGCCTGGGAGGCGGGCTCAGTCCAAGCCCCGGGCCGCGGCGGGGACCGTGGTGGTAGTGCGCTGCGGGCCGCCAGCCGGCCGACAGGAGGTTCCCCGGGTGCGGGCATCTGACCGGGTCCAGGGGCTGGGCGGAGCAGGCCGCTCCCCCGGCCGTCCCGCCGACCGCGGCGCGCCGCCGCAGGGCCGCGCCCCCGCCCGGGCGCCCGGCCGCGCCCCGATCGAGTAGGGTGCGGCCTGCCGGGTGCCAACTCGGGGTAGGCCCGCCGGCGGTCGCGGCCCCC     
G       ACTGCAAACTATTATTATATTTTCATTTTTTTATATGAGTTTAAAACAACATAAATTGAATTCTAAATCCGTAACTGTGGAGTAATTTGTTTCCAATGATAAAGGACATATTGCAATTTAAATAAAAATAATTCTATAAATTCTATCTGAATTGATTTACGAATTAAATATGTCGACTCTTATACAATATTGTGGATATTGAACATTCAGACTGTTATTGTTTAAATTTCTTAAGAACATGCCTTATATTAAATTACAGTAATCTTTTAAATTAGGGAAAATTTGTATTTTTCTAAAGTGAAGAGTAACAAAAACAATGGTATTACGTAAAAATGTATTTAGAAAATATATATATTAGATTATATAATACGGAATCAATATAATAGGCTCAGGAATATAAAAGTAAGTTGAACATATTAGTAACAATATTCTATATTGAAGTATAAACTTTTAAATATGGAAAAATAAATTTATTATAGTTATATGCTTCTAAGGAATATATAATATTTCTTATGCATTTAGTAAATAATACGGTTTCTCTTAACTAACTCAAAAACAAATTTATCAATGAAATGTTAAGATATATTTAGGGGTATATGTAAATAAAGTCAAGTTTGTCGCAACTAATTTAAAAAAGTGTATCTAGTGTACTAATTATACCACAATAAATTAACAATCTTTAGTAATATGTTTAGTTTTGTGAATTAAATTATTAATAACAAATAAAGAACTAATAACGTGAGCTTATGATGGTAAGAATTGGTCCTTTTGACTCTTTTAAAATATTTTTAACGTCTATAATTTCAATTTTTTGAAAAAAAAATATAAATGATGTATAAATCATTACATACAGTTTTATTAAAGTTCATTATAAGAATATCAATTTTAGTTAAGATACTTTAATTTTTTATGTTTGTAATCATAATTTTAATTTTTATTTACATTGAATTAATTTATTTTCAATTGTACTTGTTAGGATATTTTAGTTATTTAATATCATTAACGGTCTTGGGTATATGCATCAACTGGTATCGGAAAAGAAATAAAGTTTATATGCCCCGGTCTCCTGAAAATGGCTCCTAACATAAGAGAATAGTAACGACGGCATCCTGAGATTCGCATCTGTTATTGATCTTATGTGGGAACATTGTGAGCTAAGAAATATGGCGTTTCCCTATTCTCCATCTTCCCTATACAGCACACAATTAATATTTCCTTAACTTTTAATACAGCCAAAAGAACTTAAGTCTATCGACACATTCTTGTCATCTTTTTCAATTAGTTAGTTACGCGATCGATTCTTTATACGCTATCGTTGGCGGAAATTGAATGTGTGAACATAAAGAAATGGGAAGACAGAGCCTCATCTAAGCATGTGGTCTTAATATACAAAACGATAATTGCCACAATAGTTTCGCACAGTGCACTTACAACTATCCAGAGTTGAGGCTAAATTTATTGGTAATTTTGAGGTGCCCGTGTATTACAATGTATCTTGTTAGTAATGCTTATCAAAAATTAAAAGCGTAATCCGACAGAGGGGTTTTGTGTAAAGGTCGATTATCTTTCTGAGAATCACGCAAATTCCCTGACACTGCAGTTTGGCTGATATGATCAAAGTATAAGATTCCTAATTCCACGCATCGAAGCCTTTAGATATCCGACCAATTAACATCACTAAGATTATCAAGCACCCACAATGTGTATGACAAACTCTAGTTTAAACCCCGTTTTTTTGAAAGACGTATGCTGCTTCTGCGAAACACACATAGGGCCGATAAAACCTAACTTTCAAAAATAGTACTGATCTAATGCAGCGTATGTCGCAGTCTAAGTAACTCGAAAGATGATTTCATAGGCTTGTCACATAATCCTCAGAAAGATAGTGTGGATTCAATCGAGTGTAATAAGAGCAGGTATACTCTTTAAGTATTGAAGCCGATGACATACCAAAGCCCTGCTCTAATTCTAAAGCGGATGTCAATATTATCTGCAATATTGTCTGAGGTTCGTTATCGTCATCCCCGTGCTCCAGACGCGCCCCGCCCGAAACACGCCGCTGTGGTGCACCCGGGAGTGGAGTACCATGTCCCGCAGCACCACGGTCTGGCACCGGTACCTACCAAGTCCCGCTCGGCCGAGTTTCCGGATCGCTCCAGCTGTCGTCGCTCCCACTGGGGCTTAACCTACGCCAAGACGGACGCCGCGTATGGGATGATTAGGTAGAAGCCAGGCACTGTGGCGGTGCCTCTGTTACGACCCGCCAGGTAGCCGTCGAAGGGACGGTTGTTGCGAAGCCCGGTACCAATCTTTGGCGAGTAAAACAGAGACTTGTCTATGGCCCGCAGGTGGGGATGTCGGGACTACGAAGAGGGCATCTACGCGCCCGGACACCCTCAGATATCAGGCATCCCTAGACTGCCCCAAGGATGGATCAGCTGGTCCGTGGAAGAATTTATATCCTAACGGTTCTCGGTGTACCAGCTTGGGAGAGTGGGAGGGGTATTAAACGGCCGAGCTGACCCAACGACAGTCTGTCATCGCAGACGCGAGGCCTGCTCGTTGACCGTGATAAAGCAATACCTGGTCGGACCGTTTAGTCTAATCGACGGGATACACTCCGAGTGAGCGCAGACTGTACGGCTTGATACGCCGTAGTCGTCGGAGCTGGCTGGATGGCCCGGTCTAGGTGGCCTCGCAACTTGCGTGGAAATATTGGGTATTACGGGCTGAGATGTTCAGTGGTACAGATTGCCAGAGTATCCAGCTGGATGGTGCACAGAAGCAGGCGCGCCATTCTGGTGGCATCGGGATACTAGGTGTCTCTCACGCCAACGATCGTATCGACCAGTGAAGAGCCCTTGTAAGGAAGTAAAGTCCTCGGGAGCCATGGGTCGAGCGACCTCCGCCGGCATCAGCTTCGGATGACGCACGGTATGGCGCATACCGCGTGGCTTATCGGGAGGGGAATCCTGGTCGTGCTCGCCTTATAAGGATCAGCACCGCGACGGCTCGCCTGTCCGCGCAGAGCGGCCGGGGGGGACGCGCCGCCCCCGGGGTGCGTGGGGAAGGCTGGTGGCCAGTTGTCCAATGTCACGGGCCGGGGCCAGGCCCGGCGGACACCCGCGCCCGGGCCCTGGCGGTCGGTTGGAGCCGAGCGGTACGGCGGTGGCGGGGGTCGCCCCGGCCCTCGGGGCCGCCCGGACCGTCGCGGGCCGCGACGAGCTGGCGGGCGCGCCCTAGCCGCGCCCGGCCACCTGAGTTGGGCAGGCGGTCGCCCCGCGTGCATGCAGACTCGGCCCCCGCGAACCTTCGGCCTCACATGCCCCAACACGCCGTGTCGTCGGGCTGGGTTGGCCTCCCTCTCCGATGCCCCCGCCACCCCGCTGGTTGAGTACCCCAGGGCGCTCTAGGCCCGTCACCCGCGGGCATCGTTAACGCGGCCCCGCCACGGGGACTGGGGCTCCCGCCCCGCGGCAAGGCCGTCTCGTCCGGAGTACGGCCACCACGCGTCCGCCCTGGGGGCGCCCGAGCCGGCGCGGCCGTCCAGGTGGGGTGCGGGCCTCGCGCTGCGTCTGCGAGGGCACGGGCCAGTCCCCCTTGGGCTCGTCCGCCGAGGCGCGGGACGGGGCCCGTCAATGGCACCGCACGCGTCAGGAGTGTGGGGGCGGGATCCCGGCCCCCCCGTGGCAGAGCCCCGGCGGCCGCTGTCGCCGGCCGCCTGGGAGGCGGGCGCAGGCCAAGGCCCGGGCCGCGTCATGGGCCGTGGTCCTAGTGCGCTGCGGGCCGCCAGCCGGCCGGCAGGGGGTTCCCCAGGCGCGGGCCTCTGACCGGGTCCAGGGGGTAGGCGTCGCAGGCCGCTCGTCCCGCCGTCCCGCCAACTGCGGCGCGCCGGCGCAGGGCCGCCCGCCCGGCCGGGGGCCCGGCCGCCCTCCGATCGCGTAGGCTGCGGCCCGCCGGGAGGCAACGCGGGGTAGGCCCGCCCGCGGTCACGGCCCCC     
F       ACTGCAAACTGTTATTATATTTTCATTTTTTTATGTGAATTTAGAACAACATTAATTGAATTCTAAATCCGTAACTGTGGAGTAATTTGTTTCTAATGGTAAAGGACATATTGCAATTTAAATAAAAATGATTCTATGAATTCTATCTGAATTGATTTACGAATTAAATATGTCGACTCTTGTACAGTATTATGAATATTGAACATTCGGGCTGTTATTGTTTAAATTTCTTAAAAACATGCCTTATATTAAATTACGGTAATCTTTTAAATTAGGGAAAATTTGTATTTTTCTAAAATGAAAGGTGACGAAGACAATAGTATTACATAAAAATGTATTTAAAAAATATATAAGTTAAATTATAAAATGCAGAGTCAATATAATAGGCTCAGGAATATAAAAATAAATTAAACATGTTAGTAACAATATTCTATATTGAGATGTAAACTTTTGAATGTAGAAAAATAAATTTGTTATAGTTATATGCTTCTAAGAAATATATAATATTTCTTATACATTTAATAAATAATGCGATTTCTCTTAGCTAGCTCAGAAACAAGTTTATCAATAAAGTGTTAGGATATATTTGGGGGTATATGTAAGTAAAATCAAATTTATTGCAACTAATTTAGAGAAGTATGTCTAATGTACTAATTGTACCACAATAAATTAACAATCTTTAATAATATGTTTAAATTTATGAATTAGATTATTAGTAACAAATAAAGAACTAATAACGTGAGCTTATGATGGTAAGAATTAATCCTTTTAACTCTTTTAAAATATTTTTAACGTCTATAATTTCAATTTTTTAAAAAAAAAATATAAATGATGTATAAATCATTACATACAGTTTTATTAAGGTTCATTATAAAAATATCAATTTTGGTTAAGATACTTTAATTTTTTATATTTGTGATCATAATTTTAATTTTTGTTTACATTGAATTAATTTATTTTCAATTGTGTTTGTTAGGATATTTTGATTGCTTAATATCATTAAAGGTCTTGGGTATATGTATCAACGGGTATTAGTAAAGAAATAGAGTTTCTCTGCCACGGCCTCTTACAGATGTGTCCTAACATCACTGAATAGTAATGGGGACACTCTGAGATTCGAATCTGTTATTGATCTTATGTGGGATCGTTGTGAGCTAGGAAATATGGCGTTTCCCTATTCTCTATTTTCCCTGTACGGCACACAATTAATATTCTCTTAACCTTTGATAGAGCCAAAAGCACTTAAGTCTATCGTTATGTTCTTGTCATCTTTTTTAATGAGCGAGTGACTCGATTGATCCTTTACACGCTATCGTCGGCGAAAATTGAATGTGTGAACATGAAGAAATGGGAAGACAGAGCCTCATGTTAGCATGTAGTCTTAATATACAAAACGACAACTGCAACAATACTTCCACATATTGCACTTACAACTATCCAGGGTTGAGGTTAAATTAATTGGTTCTTTTGAAGCGCCCGTGTATTACAATGTGTTTAGTTAACAATGCTTATCAAAAGTTAAAAGCGTAATCCGACAGAGGGGTTCTGTGCAAAGATCGATTATCTTTTTAAGAACCACGCAAATTCCCCGACGCTAGAGTTTGGCTGATATGATCAGAGTATAAGATTCCTAATGTCACGCGTTAAAGTCTTTAGACATCTGACCAATTAACATCACTAAGATCATTAAGCACCCAGATCGTGTATGACAAACTCAAGTTGAAATCTCGTTGTTTCGGAGAACGTATACGGCTTTCGCGAAACACACATAGGAATGACAACGCCTGACTTTCAGAGACGGTATGGATGTAATGCAGCGTATGCCGCAGTCTAAGTACTTCGAAACATAATTTCCTAGACTTGCCACGCAATGCTCAGAAAGCGAATGTGAATTCAATCGAGTGTAATAAGGACAGATGTAGTCTTTAAGTATTGAAGCCGCTAACATACCAAAGCCCTGCTCTACTCCTATAACGGATGTCAGTGTTGTCTGCAATTTGGTTTAGGGCTCGTTATAGTCATCCCCGTGCTCCAGTCGCGCTCCGCCCGGTATACGCAGCCATTGTGCATCTGGGAGTGGAGTAGCATGTCCCGCAGCATGATGGTCTAGCACCGGTACCTACCAAGTCCTGCCCGGCCGAGATTGCGATCAGTTCTAGCTGTTGTCGCTCCTGCCGGGGCTCAACCTGCGCCAAGACGCACGGCGGGTAAGGGATGAATAGGTAGAAGCCAGGCGCTGTGGCGGTAACTCTGTCGCGACCCGTCACGTAGACGTGGAAGGGGCATTTGGTGCGATGCGCGGTACCAATCTTTGATGAGTAAGACAGAGACTTGTCCTTGACCCTCCGGTGGGGATGTCGGGAGTCCGAAAAGGGCACCTACGCCCCCGGATACCGTCAGATGTCAGGCATGCCTAGGCTGCCCCGAGGATGGATCTCCAGGTCCGTAAAAGAGTTCATTTCGTGACGGTTCTCGCTGTGCCAGCTTGGGAGAGTGAGAGGAGTAGTAAACGATCGGGCTGATCCAACGGCAGTCTGTCATCGCAGACGCGAGGCCTGTTGGTTGGCCGTGAAAAAGCGATACCTGGTCCGACCGTTAAGTCTAACCGACGGGTTGCGCTCCGAGTGGGCGCGGACTGTACAACCCGATATGCCGTAGTCATCAGAGCTGGCTGGATGGCCCGGTTTAGGTGGCCTCGCAACTTGCGCGGAAATATTGGGTACTACGGGCTGAGATGTTCATTGGCACCGATTGCCAGAATGTCCAGCTGGGTGGTGCACGAAAGCGGGCGCACCATACTGGTGGCGTGGGGATACTAAGTGTCTCCCACGCCAACGATCGTGTCGAGCAACGGGAAGCCCTTGCAAGGCAGTAAAGTCCTCGGGAGCCGTGGGTCAAGCGACCTCCGTCGGTATCAGCTTCGGATGACGCATAGTATGGCGGATACCGCGTGGCTTCTCGGGGGGGGAAACCTGGTCGTTTTAGCCTTATAAGGAACAACACCGCGACGGCGCGCCTGACCGCGGAGAGCGGCCGGCGAGGACGAGCGCCCCCCGGGGCCCGTGGGCAAGGCTGATGACCAATCGTTCCATTTTATCGGCCGGGGCCAGGCCCGGCGGACACCTGCGCACGGGCCGTGGCAGGCGGGTGCAGCTGTGCGGAACGGCCGGTGCGGGGGGCGCCCCGGCCTTCGGGGCCGCCCACGCCGTCTCGGGCCGCGCCGAGCTGACGGGCGCGGCCTGACCACTCGCGGCCGCCTCCGTTGGTCAGGCGGGCGCCCCGCGTGGGTGCGGACTCGGATCCGGTGAACCTTCGGCCTAACACGCCCCAGCACGCAGTGTCGTCGGGCTGGGTTGGCCCCCCTCTCCGACGCCCCCGCCGCTCCGCTGGTTGCGCACCCCGGGGCGCTCCATGCCCGTCGACCGCCGGCACCCCTTGCGCGGCCCCGCCATGGGGACTGGAGCTGCCTCCCCGTGGCAAGGCCACCTCGTCCGGGGTACGACCGCCACGCGTCCGCCCTCGGGGCGCCCGAGCCGGCGCAGCCGTCCAAGTGGGGTGCGGGCCTCGCGCTGCGCCGGCGAGGACACGGGCCAGTCCCCCTTGGGCTCGTCCGCCGAGGCGCGGGACGGGGCCCGTCAAGGGGACCGCAAGGGTCAGGAGTGCGGGGGGCGGACCCCGGCCCCCCCGTGGCGGAGCCCCGGCGCCCGCTGTCGCCGGCCGGCTGGGAGGCGGGCGCAGTCCGAGGCCCGGGCCGCGGCGTCGGCCGTGGTAGTAGCGCGCTGCGGGCCGCCAGCCGGCCAACATGAGGTTCCCCGGGGGCGGACCGCTGACCGGGTCCAGGGGATGGGCGTCGCAGGCCGCCCCTCTCGCCGTCCCGCCGACTGCGGCGCGCCTGCGCAGGGTCGCTCGCCCGTCCGGGGGCCCGGTCGCCCTCCGATCGTGTAGCGTGCGGCCTGCCGGGAGCCAACACGGGGTAGGCTCGCCGGGGGCCTCGGCCCCC     
E       ACTGCAAACTATTATTATATTTTCGTTTTTTTATATGAATTTAGAACAACATTAATTGAATTCTAAATCCGTAGCTATGGAGTAATTTGTTTCCAATGATGAAGGACATATTGCGGTTTAAATAAAAATAATTCTGTAAATTCTATCTGAATTGATTTACGAATTAAATATATCAACTCTTATACAATATTGTGAGTATTAAGCATTCAGACTGTTATTGTTTAAATTTCTTAAAAACATGCCTTATATTAAATTACAGTAAACTTTTAGATTAGGGAAAATTTGTATTTATCTAAAATAAAGAGTAACAAAAACAAGAGTATTACATAAAAGTGTATTTAGGAAATATATAGATTAGATTATAAAATACAGAATCAATATAATAAGCTCAAGAATATAAAAATAAGTTAAACATATTAGTAACAATATTCTATATTGAAATATAAACTTTTGAATATGGAAAAATAGATTTATTATGGTTATATGCTTCTAAGGAATGTATAATATTTCTTATACATTTGATAAATGATACGATTTCTCTTAACTAGCTCAAAAACAGATTTATCAATAAAATGTTAAGATATATTTGGGGGTATATGTAAATAAAATCAAATTTATCGCAACTAATTTAAAGAAGTATATCTAATGTACTAATTATACCACAATAAATTAACAATCTTTAATAATATATTAGATTTTATGAATTAAATTATTAATAACAAATAAAGAACTAATAACGTAAGCTTATGATGATAAGAATTGGTCCTTTTAACTCTTTTAAAATATTTATGACATCTATAATTTCAATTTTTTGAAAAGAAAATATAAATGATGTATAAATCATTACATACAATTTTATTGAAATTCGTTATAAAAATATCAGTTTTAGTCAAGATACTTTAATTTTTTATATTTGTGATCATAATTTTAATTTTTATTTACATTGAATTAATTTATTTTCAGTTGTACTTGTTAAGATATTTTGGTTGTTTAATGTCATTAATGGGCTTGGGTATATGCATCAGCTGGCATTGGTAAAGAAATAGAGTTTATCTGCCACGGTCTCTTGTACATGGGTCCTATCATAAGTGAATAGTAACGGCGACATTCTGAGATTTGCATCTGTTATTGATCTTGTGTGGGATCATTGTGAGCTGGGAAATATGGCGTTTCCTTATTCTCAATTTTCCCTGTACGGCACACAATTAATATTTTCTTAACTTTTCATAGAGCCAAAGGTACTTAGGTCTATCGACATATTCTTGTCCTTTTTTTCGATTAGTTAGTCACTCAATTGATCTTTTACACGCTATCGTCGGCGAAAACTGAATGTACAAACATAGGGAAATGGGAAGACAGAGCCCCATCTGAGCATGTAGTCTTAATATACAAAACGACAATTGCAACAATAATTTCTCACAGTGCACTTACAACTATCCAGAGTTGAGGTTAAATTTGTTGGTTCTTTTGATGCGCCCATGTATTACAATGTATTTAGTTATCAATGTTTATCAAAAGTTAAAAACGCTATCCGACAGAGAGGTTCTGTGCAAAGGTCGACTATCTTTTTGAGAATCACGCGAATTCCCTGACATTAAAGTTTGGCTGATATGATCAAAGTATAAGTTTCCTAATGCCACGCGTTGAAATCTTTAGATATATGACCAACTAACATCACTAAGATTATTAAGCACCCATAATGTGTACGGCAAACTCAAGTTCAAATCTTGTTGTTTTGAAGAACGTATGCGGCTTCTGCGAAACACACATAGGACCGACATGGCTTGACTTTCAAAGACAGTACGGATGTAATGTAGCGTACGCCGCAGTCTTAGTAACTCGGAAGATGATTTCATAAGCTTTTCCCATAATGCTCAAAAAGGACGTGCCGATTCAATCGAGTGTAATAAGAGTAGATATACTCTTTAAGCATTGAAGCCGATAACATACCAAAGCCCTGCTCTAATACTATAGCCGATGTCAGTGTTGTCTGCGATTTGGCCTAAGATTCGTTATGCTCATTCCCGAGCTCCAGACACGCTCCTCCCGGTATACGCCGCCCAGGTGCACCTGAGGGTGGGGTATCATGTCCCGCGGCATCACGGACTAGCACCGGTACCTACCAAGTCCCGCGCGGCCGAGTTGCCGGGCAGCTCTAGCTGTCGTCGATCCCTCCGGGGCTCCACCTGCGCCAAGACGGACGACGGGTAAGGGATTAATAGGTAAAAGCCAGGCCCTGTGGCGGTGCCTCTGTTACGACCCGCCAGGTGGCTGTGGAAGGGGTGTTTGATGCGATGCCCGGTACCAACCTTTGGCGAGTAAAACAGAGACTTGTCTATGGCCCACGGGTGGGGATGTCGGGACTGCGAAAAGGGCACCTGAGTCCCCGGATACCCTCAAATGTCGGGCTTGTCTACACTGCCCCAAGGATGGATCGCCAGGTCCGTGTAAGATTTAATTTCTTGACGGTTCGCGCTGTACCAGCTTGGGCGTGTAAGGGGGGTATTAGACGATCGGGCTGTTCCAACGGCAGTCCGCCATCGCAGACACGAGGGCTGATGGTTGGCCGTGAAAAAGCGATACCTGGTTGGACCGACGAGTCTAATCGACGGGTTGCGCTCCGGGTGGGCGCGGACTGTACAACCCGGTACGCCGTAGTCGTCAGAGCTGGCTGGATGGCCCGGTCTAGGTGGCCTCGCAACTTGCGCGGAACTATTGGGTATTACGGGCTGGTATGTGCATTGGCACAGGTTGCCAGAGTGTCCAGCTGGGTGGTGCACGGAAGCAGGCGCGCCATACTGGTGGCATCGGGGTACTACGAGTCTCCCACGCCAACGTTCTTGTCAACCAACAGAGAGCCCCTGAAAGGCAGTAAAGTTCTCGGGAGCCATGGGGCTAGCGACCTCCGCCGGTATCAGCTTCGGATGACGCAAGGTATGGCGGATACCGCGTGGCTTTTCGGGGGGGGAATCCTGGTCGTTCTCGCCTTATAAGAACCAACACCACGGCGGCTCGCCTGACTGCGCAGAGCGGCCGGCGGGGACGCGCCGTCCCCGGGGCTCCTGAGTAAGGCTGGTGGCCACTCGTCCAATGTTACCGGCGGGGGCCACGCCCGGCGGAGACCCGCGCGCGGGCCGTGGCGGGCGGTTCAAGCCGGGCGGCCCGGCCGTGGCGGGGGGCGCCCCGGCCCTCGGGACCCCCCGGGCCGTCGCGGGCGGCGGCGAGATGGCGGGCGCGCCCTCACCGCGCCCGGCCGCCTGCGTTGGGCAGACGGTCGCTCCGCGTGGGTGCGGACTCGGCACCCGTCGACCTTCGGCCTAAGAGTCCCCAGCACGCCGTGTCGTGCGGCTGGGTTGGCCACCCTCCCCGACGCCCCCGCGGCCCCGCTCGTTGGGCACTCCGGGGCGCTCTAGGCCCCTCGCCCGCCGGCATCGCTAACGCGGCCCCGCCACGGAGACTGGGGCTGCCGCCCCGTGGCAAGGGCCCCTCGTCCGGGGTAGGTCCGCCACGCCTCCGCCCTCGGGGCGCCCGAGCCGGCGCAGCCGTGCAAGTGAGGTGCGGGGCTCGCGCCGCGGCGGCGAGGACACGGGACAGTCCCCCTTGGGCTCGCCCGCCGAGGCGCGGGACGGGGCTCGGCAAGGGGACCGCACGCGTCGGAAGTGCTGGGGCCGGACCCCGGCCCCCCCATGGCGGAGCCCCAGCGCCCGCCGTCGCCGACCGCCTGAGAGGCGGGCGCGGTCCAAGACCCGGGCCGCGGCGTCGCCCGTGGTGCTAGTGCGCTGCGGGCCGCCACCCGGCCGTCAGGAGGTTCCCCGGGCGCGGGCCTCTCACCGGGTCCAGGGGGTGGGCGGCGCAGGCCGCTCCTCGTGCCGTCCCTCCGACTACGGCGCGCCTGCGCAGGGCCGCGAGCCCGTGCGGGGGCCCGGCCGCCCTCCGATCGAGTGGCGTGCGGCCTGCCGGGGGCCAACGCGGGGTAGGCCCGCCGGCGGTCGCGGCCCCC     
D       ACTGCAAACTATTATTATATTTTCATTTTTTTATATGAATTTAAAACAACATTAATTGAATTCTAAATCCGTAACTATGAAATAATTTGTTTCCAATGATAAAGGACATATTACAGTTTAAATGAAAATAATTCTACAAATTCTATCTGAATTGATTTACGAATTGAATATGTCAACTCTTATACAGTATTGTGAATATTGAACATTCAGACTGTTATTGTTTAAATTTCTTAAAGACATGCCTTATATTAAATTACGGTGATCTTTTAAATTAGGGAAAATTTGTATTTTTCTAAAATGAGAAGTAACAGGAACAATAGTATTACGTAAAAGTGTATTTAGGAAATATATAAGTTAAATTATAGAATACAGGATCAATATAATAAGCTCAGGAATATAAAAATAAATTGAACATATTAGTAATAATAATCTATATTGAGATATAAACTTTTGAATATGGAGAAATAAATTTGTTATGGTTATATGCTTCTAAGAAATATATAATATTTCTTATACATTTAATAAATGATGCGATTTCTCTTAACTAGCTCAGAAACAAATTTATCAGTGAAATATTAAGATATATTTGAGGGTATATGTAAATAAAATCAAATTTATCGCAACTGATTTAAAGAAGTATATCTGATGTACTAATTATACCACAATGAATTAACAATCTTTAATAATATATTTAATTTTATGAATTAAATTATTAGTAACGAATAAAGGACTAATAACGTGAGCTTATGATGGTAAGAATTGGTCCTTTTAACTCTTTTATAGTATTTTTAACGTCTATAGTTTCAATTTTTTGAAAAAAAAATATGAATAATGTATAAATCATTACATACAGTTTTATTAAAATTCGTTATAAGAATATCAATTTTAGTTAAGATATTTTAATTTTTTATATTTGTGATCATAATTTTAATTTTTATTTACATTAAATTAATTTATTTTCAATTGTACTTGTTAGAATATTTTAATTATTTAATATCATTAATGGTCTTGGGTATATGCATCAACTAGCATAGGCAAAGAAATATAGTTTATCTACCACGGCCTCTTGCTAATGGATACTAATATAAGTAAGTAATAACGGCGACATCCTGAAACTTACATCTGTTATTGATATTATGTGGGAACATTGTGAACTAGGAAATATGGCGTTTTCCTATTCTCTGTTTTTCCTGTACGGCACACAATTAATGTTTTCTTAACTTTTGATATAGCCAAAAGCACTTAAGTCTATCGACACATTTTTGTCATCCTTTTTGATGACTTAGTTACTCGATTGATCCGTTGTACGCTACCGTCGGCGAAATCTGGATGTGTGAACATAAGAAAATGAGAAAGCAGAGCCTTATCTGAGCATGTGGTCCTAATATCCAAAACGATAATAGCAGCAATAATTTCACACAATGCACTTACAACCATCCAGAATTGAGGCTAAATTTATTGGTTACTTTGATGCACCTGTGTATTACAATGTATTTGGCTAGCAATGTTTATCAAAAGTTAAAAGCGCTATCCTACAGAGGGGTCCTGTGCAAAGATCGTTTATCTTTTTGAGAAGCACGCAAATTCCCTAACACTAAAGTTTGGCTGGTATGATCAAAGTATAAGATTCCTAATACCACGCATTGAAGTCTTTAGATATCTGACCAATTAATATCACTAAGATCATTAAGCACCCATAATGTGAATGACAAACTAAAGTTTAAATCTCGTTATTTTGAAGAACGTATGCGGCTTCCGCGAAACACACATAGGACCGACAAAACCTGACTTTCAAAGACAGTACGGACGTAACGTAGCGTATGCCGCAGTCTCAGTAACTCGGAAGATGATTTCATAGGCTTGTCACATAATGCTCGGAAAGACAGCGTGGATTCAATCGAGTGTAATAAGAGTAAGTATGCTCTTTAAGCATTGAGCCCGGTGACATACCAAAGCACTACTCTAATCTTATAACAGATGCCAGTGTTGTCTGCAATTCGGTCTAAGGCTCGTGATGCTCATCCCCGTGCTCCAGACGCGCTCCGCCCGGTATACGCCGCCAGGGTGCACCTGGGGGTGGAGTATCATGCCCCGCGGCATCACGGACTTCCACCAGTACCTACCAAGTCCTGTCTGGCCGAGTTTTCGGGCAGCTTCAGCTGTGGCCGCTCCTACCGGGGCTCAAGCTGCGCCAAGACGGGCGGCGGGTAAGGGATGAATAGGCAAAAGCCAGGCCCGGTGGCGGTGCCTCTGTTACAACCCGCCAGGTAGCCGTGGTGGGGACGCTTGCTGCAATGCCCGGTACCAACCTTTGGCGAGTAAAACAGAGACCTGTCTGCGGCCCGCGGGTGGGGATGGCGGGTGTCCGAAAAGGGCACCTCCGCGCCCGGACACCCTCAGATGTCAGGCATGCCTAAACTGCCCCGAGGATGGGTCACCAGGTCCGTGGAAGAGTTTATTTCTTGACGGATCTCGCTGTACCAGTTTGGGAGAGTGAGAGGGGTATTAAAAGGCCGGGCTAACCCAGAGACAGTCCGTCATCGCAGACGCGAGGCCTGATGGTTGGCCGTGAAAAAGCGATACCTGGTCGGACCGTTAAGTCTAATCGACGGGTTTCTCTCCGAGTGAGCGCGGACTTTACAACTCGGTACGCAGTAGTCGCCAGAGCTGGCTGAATGGCCTGGTGTAGTTGGCCTCAAAACTTGCGCGGAAATATTGGGTATTACGGGCTGGGACGTTCATTGGCACAGGTTGCCAGAGTTTCCAGCTAGATGGTGCACGCAAGCAGGCGCGCCATACTGGTGGCATGGGCATACTAAGTGTCTCCCACGCCGACGGTCGTGTCAACCAACAGAGAGCCCTTGCAAGGCAATAAGGTCCTCAGGAGCCGTGAGTCTAGCGACTTCCGCCGGTTTCAGCCTCGGATGACGCATGATATAGCGGATACCGCGTGGCTGGTCGGGGGGGGAATCCTGGTCGTTCTCGCCTTATAAGAATCAGCACCGCGACGCCTCGTCTGACCGCGCAGAGCGGCCGGCGAGGACGCGCACCCCCCGGGGCTCGTAAGTAAGACTGGTGGGCAGTCGTCCAATGGTACTGGCCGGGGCCAAGCCCGGCGGACACCCGCGCACGGGCCCTGGCCGGCGGTTGGAGCCGGGCGGCACGACCGTGGCGGGGGACGCCCGGGCCCTCGGGGCCACCCGGGCCGTTGCGATCCACGGGGAGCTGGCGGGCGCGCCCCAACCACCCCCGCCCGCCTCCGTTGGACAGACGGTCGCCCCGCGTGGGTGCGGACTCGGCGCCTGTGAACCTCCGGCCTAATATGCCCCATCTCGCCGTGTCGTCGGGCTGGGTTGACCCCCCTCTCCGACGCCCCCGCCGCCCCGCGGGCTGCGCACCCCGGGGCGCTCCAGGCCCGTCGCGCGCCGGCACCGCAAACGCGGCCCCGCCATGGAGACCGCGGCTGCCCCCCGGTGGCAAGGCCCTCTCGTCCGGAGTAAGCCCGCCACGCGCCCGCCCTGGCGGCGCCCGACCCGGCGCAGCCGTGCAAGTTGGGTGCGGGCCCCGCGCTGCGGGGGCGAGGACACGGGCCAGTCCCCCTTGGGCTCGTCCGCCGAGGCGCGGGACGGGGCCCGGCAAGGGGACCGCACGCGTCAGGAGTGCGGGGACGGGATCCCGGCCCCCCCGTGGCGGAGCCCCGGCGGCCGCTGTCGCCGGCCGACTGGGAGGCGGGCGAAGTCCGAGGCCCGGGCCGCGACGTGGGCCGTGGTCCTGGTGCGCTGCGGGCCGCCAGCCGGCCGACAGGAGGTTCCCCGGGCGCGAGCCTCTAACCGGGTCTTGGGGGTAGCCGTCGCAGGCCGCTCCTCCGGCCGTCCCGCCGACCGCGTCGCGCCTGCGCAGGGCCGCCCGCCCGTCCGGGGGCCGGGCCGTCCACCGGTCGTGTAGCGTGCGGCCCGCCGGGGGCCAACGCGGGGTAGGCCCGCCGGCGGGCACGGGCCCC     
C       GCTGCAAACTATTATTATATTTTCATTTTTTTATATGAGTTTAAAACAACATTAATTGAATTCTAAATCCGTAACTATGGAGTAATTTATTTCCAATGATAGAGGACATATTGCAATTTAAATAAAAATAATTCTATAAATTCTATCTGAATTGATTTACGAGTTAAATATGTCAACTCTTGTACAGTATTGTGAGTATTAAACATTCGGGCTGTTATTGTTTAAATTTCTTAAGAACATGCCTTATATTAAATTACAGTAAACTTTTAAATTAGGGAGAATTTGTATTATTCTAAAATGAGAAATAACAAAAACAATGGTATTACGTAAAAGTGTATTTAGGAGATATATAAGTTTAGTTATAAAATACAGAATCAATATAATAAACTCAGGAATATAAAAATAAGTTGAACATATTAGTAACAATATTCTATATTGAAATATAAACTTTTGAGTGTAGAAAAATAAATTTGTTATAGTTATATGCTTCTAAAAAATATGTAATATTTCTTATACATTTGATAAATAATACGATTTCTCTTAACTAACTCAAGGACGAATTTATCAGTAAAATGTTAAGATATATTTAGAGGTATATGTAAATAAAATCAAATTTATCGCAACTGATTTAAAGAAGTATATCTAATGTACTAATTATACCACAATAAATTAACAATCTTCAATAATATATTTGATTTTATGAATTAGATTATTAATAACGAATAGAGAACTAATATCGTGAGCTTATGATGGTAAGGATTGATCCTTTTAGCTCTTTTAAAATATTTTTAACGTCTATAGTTTCAGTTTTTTGAAAAGAAAGTATAAATGATGTATAAATCATTACATACAGTTTTATTAAAATTCGTTATAAAAATATCAATTTTAGTTAAGATACTTTAATTTTTTATATTTATGATCATAATTTTAATTTTTGTTTGCATTGAATTAATTTATTTTCGATTGTACTTGTTAAGATAATTTAGTTATTTAATATCATTAATGGTCTTGGGTACATGCATCAGCTGACGTGGGCAAAGAAATAGAGTCTATCAACTACGGTCCCTTGAAAATAGGTCCTAACATAAGTGAATAGTAACGGTGACATCCTGATATTCGAATTTGTTATTGATCTTATGTGGGACCATCGCGAGCTGGGAAATATGGCATTTCCCTATTCTCGGTTTTTCCTGTACGGCACGCAATTAATGTTTTCTTAACCTCTGATATAGCCAAAAGTACTTAAGTCTCTCGACACATTCTTGTCTTTTTTTTCGATGAGTCAGTTACTCGATTGGTCTTTTGAACGCTATTATCGGCGAAAACTGAATGTATGAACATAAGAAAATGGGAAGACAGAGCCTAATCTGAGCATGTGGTCTTAATATACAAAACGACAATTGCAACAATAGTTCCACACAATGCACCTACAGCCATCCAGAGTTGAGGTTAAATTTATTGATCATTTTGATATACCCGTGTATTACAACGTATTTAGTTAACAATGTTTGTCAAAAGTTAAAAGCGTTATCCAACAGAGGGGTTCTGTGCAAAGATCGACTGTCTTTTTGAGAATCACGCAAATTTCCTGACACTGAAGTTCGGCTGATATGATCAAAGTATAAGGTTCCTAATGACACGCGTTGAAGTCTTTAGATATCTGACCAACGCATATCACTAAGATCATTAAGCACCCATAATGTGTATGACAAACTCAAGTTTAAATCTCGTCATTTTGAAGAACGTATGTGGCTTCTGCGTAACACACATAGGACCGACAAGACTTGACTTTCAAAGACGGTACAGACGTAATGCAGCGTAGGCCGCAGTCTAAGTAACCCGAAGGATGACTTCATAGGCTTATCACGTAATGCTCACAAAGAGAGTGTGGATTCAACCGAGTGTAATAAGAGTAGATATGCTCTTTAGGCATTGAGGCCAATAACATACCAACGCCCTACTCTAGTTCTATCGCGGACGTCAGTGTTGCCTACAATCTGGTCTAAGGCTCGTGGTGCTCATCCCCGTGTTCCAGACGCGCTCCGTCCGGTACACGCCGCCAGAGTGCACCAGGGGGTGGAGTAGGATGTCCCGTCGCTTCACGGTCTAGCACGAGTACCTACCAAGTCCAGCCCGGCCGGGTTTTCTAGCAGCTTTAACTGTCGTCGCTCCTACCGGGGCTCGACCTACGCTAAGACGTACGGCAGGTAAGGGATTAGTAGGTAAAAGCCAGGCGCTGTGGCGGTGCCTCTGTTACGACCCGCCTGGTAGCCGTGGAATGGGTGTTTGGTCCGATGCCCGGTACCAACCTTTGGCGAGTATAACAGAGACAGGTCCGTGGCCCACGGGTGGGGATATCGGGGCTGCGAAAAGGGCACCTACGCGCCCGGATACCCTCAGATGTCAGGCATGCCTAAACTGCCCCAAGGATGGGTCACCAGATCAGTAGAAGAATTCACTTCTTGACGATTCTCGCTGTACCAGTTTGGGAGAGTGAGAGGGGTATTAAACGGTCGGGCTGGTCCAACGACAGTCTGTCATCGCAGACGCCAGGCCTGGTGGTTGGTTGTGAAAAAGCGATAACTAGTCGGACCGTTGAGTCTAACCGACGGGTTGCCCTCCGAGTGAGCGCTGGCTGTACGACTCGCAACACCGTAGTCGTCACAGCTGGCTGGATGGCCCGGTTTAGGTAGCCACACAACTTTCGCGGAAATATTGGGGAATACGGGCTGAGATGTTCACTGGCACAGATTGCCGGATTATCCAGCTGGATGGTGCACGGAAGCGGGCGCGCCATGCTAGCGGCATGGGATTACAAGCTGCCTCCCACGCCAACGATCGTGTCAACCAACGGAGGGCCCTTCCAAGGCATTAAAGTCCTCGGGAGCCATGGGTCTAGCGACGTCCGGCGGTATCAGCTTCGGATGACGCGTGATATGGCGAATACCGCATGGCTCATCGGGTGGGGAAACCTGGTCGTTTTCGCCTTATAAGGATCAACACCGCGACGGCTCGCCTGACGGCGCAGAGCGGCCGGCGGGGACGCGCCACCCCCGGGGCGCGTAGGCAAGGCTGGTGACCTGTCGTCCAGTGTTACCGGCCGGGACCAGGCCCGGCGGACACGCACGCACGGGCCGTGGCGGGCGGTTGGAGTTGAGCGGCACGACCGTGGTGGGCGGCGCCCCGGCCTTCCGGACCGCCCGGGCCGTCGCGGGCCGCGGCGAGCTGGCGGGCGCGCCCTAGCCACGCGCGGCCGCCTGCGTCGGGCAGGCGGTCCCTCCGCGTGGGTGCGTATTCGCTGCCCGTGAACGTTCGGCCTAACACGCCCCACCGCGCCGTGTCGTCGGGCTGGGTTGGCCCCCCTCTCCGGCGCCCCCGCAGCCCCGCTCGTTGCGCACCCCGGGGCGCTCCAGGCCCGTCGCACGCCGGCATCGCTGACACGGCCCCGCCATGGGGACTGGGGCTGCCGCCCCGGGGCAGGGCCCCCTCGTCCGGGCTACGCCCGTCACGTGTCCGCCCTGGGGGCGCCCGAGCCGGAGCAGCCGTCCAGGTGAGGTGCGGGCCTCGCGCTGCGGCAGCGAGGACACGGGCCGGTCCCCCTTGGGCTGGCCCGCCGAGGCGCGGGACGGGGCCTCACAAGGGGACCGCACGCGTCAGCAGTGCGGGGGCCGGAGCCCGCCCCCCCCGTGGCGGAGCCGCGGCGCCCGCTTTCGCCGGCCGCCTGGGAGGCGGGCGCAGTCCAAGGCCCGGGCCGCGGCGGGGGCCGGGGTTCTAGTGCGCTGCCGGCCGCCAGCCGGCGCACAGGAGGTTCCCCGGGGGCGGGCCTCTAGCAGGGTCCAGGGGGTGGACGTCGCAGGCCGCCCCTCCCGCCGTCCCGCCGACTGCGTCGCGCCCGCGCAGGGCCGCGCGCCCGTCCGGGGGCCCGGTCGCCCTCCGACCGTGTCGCCCGCGGCCGGCCGGGAGCCAACGCGGGTTAGGCCCGCCGGTGGGCGCGGCCCCC     
B       ACTGCAAACTATTGTTATATTTTCATTTTTTTATATGAGTTTAAAACAACATTGGTTGAATTCTAAATCCGTAACTATGGAGTAATTTGTTTCCAATGGTAAAAGCCATATTACAATTTAAATAAAAATAATTCTATAAATTCTATCTGAATTGATTTACGGATTAAATATGTCGACTCTTATACAATATTGTGAATATTGAACATTCAGACTGTTATTGTTTAAATTTCTTAAAAACATGCCTTATATTAGATTACAGTAATCTTTTAAATTAGGGAAAATTTGTATTTTTCTAAAATGAAAAGTAACAGAAACAGTGATATTGCGTAAAAATGTATTTAGAAAATGTATAAGTTAAATTATAAAATACAGAATCAATATAATAAGCTCAGGAATATAAAAATAAATTAAACATATTGGTAACGATTTTCTATATTGAAATATAAACTTTTGGATATGGAAAAATAAATTTGTTATAGTTATATGCTTCTAAAAAATATATAATATTTCTTATACATTTGATAGATATTACGATTTCTCTTAACTAGCTCAAAAACAAATTTATCAATAAAATGTTAAGATATGTTTAGGGGTATATGTAAATAAAGTCAAATTTATCGCAACTAATTTAAAGAAGTGTATCTAATGTACTAATTATACCACAATAGATTAACAATCTTTAATAGAGTGTTTAATTTTATGAATTAGATTATTAATAACAAATAAAGAACTAATATCGTGAGCTTATGATGGTAAGAATTGGTCCTTTTAACTCTTTTAAAGTATTTTTAACGTCTATAATTTCAATTTTTTGAAAAAAAAATATAGATGATGTATAAATCATTACATACGGTTTTATTAAGATTCGTTATAAGAATATCAATTTTAGTTAGGATACTTTAATTTTTTATATTTATGATTATAATTTTAATTTTTATTTACATTGAATTAATTTATTTTCGATTGTACTTGTTAAGATATTTTAATTATTTAATGTCATTAATGGTCTTGGGTATATGCATCAGCTGGCATAGGTAAAGAAATAGAGTTTATCTGCCGCGGTCTCTTAAAAATGGGTCCTAACATAAGTGACTAATAAAGGCGACATCTTGAGATTCGCATTTGTTATTGATCTTTTGTGGGATCATCGTGGGCTGGGAGTTATGGCGTTTTCGTATTCTCTGTTTTTCCTATACGGCACACAATTAATATTTTCTTAACTTTTAATACAGCCAGAAGTACTTAAGTCTATCGGCGTTTTCTTGTCATCTTTTCCGATGATTCAGTTACTCTATTAGTTCTTTATACGCTATCGACGGCTAAAACCGAATGTGTGAACATAAGGAAATGGGAAGCCAGAGCCTCATCTGAGCGTGTGGTCTTAATATATAAAACAATAATTGCAACAATAGTTTCGCACAATGCACTTACAGCCATGCGGAGTTGAGGCTAAATTTATTGGTGATTTTGACGCACCCGTGTATTACAATGTCTTTAGTTAACAATGTTTATCAAAAGTTAAAAGCGTTATCCAACAGAGGGGTTCTGTGCAAAGGTCGCCTGTCTTTTTGAGGGTCACGCAAATTCCCTGACGCTAAAGTTTGGCTGGTATAATCAAAGTATAAGATTCCTAATGCCACGTATTGAAGCCTTTAGATAGCTGACCAATTAACATTACTAAGATCATTAAGTACCCAGAATGTGTATGACAAACTCGAGTTTAAATCTCTTTATTTTGAAGAGCGTATGTGGCTTCCACGAAACGCTCATAGGACCGACAAGTCCTGACTTTTAGAGACAGTACGGATGTAATGCAGCGTATGCCGCAGTCTAAGTAACTCGAAGGATGAGTTCATAGGCTTGTCACATAATACTCCAAAAGGAAATGTGTATTCAATCGAGTGTAATAAGAGTAGGTATAATCTTTAGATGTTGAAACCGATGACATACCAACGCTCTGCTCTGATGTTATAGCGGATGTCAGTGTTGTCTGCAATTTGGTTTAAGTCTCGTTATGCTCATCCCCGTGCTCCAGACGCGCTCCGCCCGGTATACGCCGCCAGGGTGCACCTGGGGGTAGGGTAGCATGTCCCGCAGCATCACGGTCTTACACCGGTACCTACCAAGTCCTGCCCGGCCGGGTTTCCAGGCAGCTTTAGCTGTCGTCGCTCCAACCGGGGCTCGACCTGCGCGAAGACGAACGGCAGGTAGGGGATAAATAGGTAAAAGCCAGGCCCTGTGGCGGTGCCTCTGTTGCGACCCGCCAGGTAGCCGTGGAATGGACGTTTGATACGATGCCCGGTACCAACCTTCGGCGAGTAAAACAGAGACTTATCCCCGGCCCGCAGGTGGGGATGTCGGGACTGCGAGAAGGGCACCTGCGCGCCCGGACACCGTCAAATTTCAGGCATGCCTACACTACCCCCAGCTTGAATCACCAGGTCCGTGGAAGAGTTTATTTCCTGACGGTTCTCGCCGTACCAGTCTGGGAGAGTGAGAGGAGTATTAAACGATCGGGCTGCCCCAATGACAGTCCGACCTCGCAGATGCAAAATCTGATGGTTGGGCGTGAAAAATCGATACCTGGTCGGACGGTTGTGTCTAATTGACGGAATGCGCTCCGAGTGGGCATTGGCTGTACTACTCAGTACGCCGTAGTCGTCAGAGCTGGCTGGATGGCCTGGTTTAGGTGGCCCAGCAACTTGCGCGGAAATATTGGGTATTACGGGCTGAAATGTACATTGACACAGGTTGCCAGAGTGTCCAGTTGGTTGGTGCACGGAAGCAGGCGCGCCATACTGGCGGCATGGGGATACTAGGAGTCTCCCACGCCGACGATCGTGTCAACCAACGGAGGGCCCCTGCAAGGCGCTAAAGACCTCCGGAGCCGTGGGTCTAGCGACCTCCGTCGGCGTCAGGTTCGGATGACGCGTGGTATAGCGGATACCGCGTGGCTCTTCGGGCGGGTAATCCTGGTCGTTCTCGCCTTATAAGGATCAACACCGCGGCGGCTCGCCTGACGGCGCAAAGGGGCCGGCGGGGACGCGCCACCCCCGGGGCGCGTAATCAAGGCTGGTGGCCATTCGTCCAATGTCACCGGCCGCGACCAGGCCCGGCGGACATCCGCGCGCGGGCCGTGGCCGGCGGTTTGAGGCGAGCGGCACGACCGTGGAGGGGGGCCCCCCGCCCTTCGGGGCCGCCCGGGCCGTCGCGGGCCGCCGCGAGCTGGCGGGCGCGCCCTAACCACGCCCGGCCGCCTGCGTCGGGCAGACGGCCGCCCCGCGTGGGTGCGCACTCGACACCCGTGAACCTTCGGCCTAATGTGGCCCATCCCGCCGTCTCGTCGGGCAGGGTTGGCGCCCCTCTCCGACGCCCCCGCCGTCCCGCTCGTTGCGCACGCCGGGGAGCTCCAGGCCCGTCGCCCGCCGGCGCCGCCAACGCGACCCCGCCACGGAGACTGGGGCTACCGCCCCGCGGCAAGGCCACCTCGTCCGGGGTACGTCCGCCACGCGTGCGCCCTGGGGGCGCCCGGTCCGGCGCATCCGTCCAGATGGGGTGCGGGCATCGCGCTGCGGCGGCGAGGACCCGGGCCAGTCCCCCTTAGCCGCGACCGCCGAGGCGCGGGACAGGGCCCGGCAAGGGGACCGCACGCGTTAGCAGTGCGGGGGCCGGAGCGCGGCCCCCCCGTGGCGGAGCCCCGGCGCCCGCTGTCGCCGGCCGCCTGGGAGGGGGGCGGAGTCCAAGGCCCGGGCCGAGGCCGGGACCGTGGTTCTAGTGCGCTGCGGGCCGCCAGCCGGCCGACAGGTGGTTCCCCGGGCGCAGGCATCTAGCCGGGTCCAGGGGGTCGGCACCGCAGGCCGCTCCTCCGGCCGTCCCGCCGACCGCGCCGCGCCTGCGCACGGCCGCGCGCCCGGCCGGGGGCCCGGCCGCCCTCCGATCGTATAGCGTGCGGCCCGGTGGGAGCCAACGCGGGGCAGGCCCGCCGGCGGTCACGGGCCCC     
A       ACTGCAAACTATTATTATATTTTCGTTTTTTTATATGAATTTGAAACAACATTAATTGAATTCTAATTCCGTAACTGTGGAGTAATTTGTTTCCAATGATAAAGGCCATATTACAATTTAAATAAAAATAATTCTATAAGTTCTATCTGAATTGATTTACGAATTGAATGTGTCAACTCTTATGCGATATTGTGAATATTGAACATTCGGACTGTTATTGTTTAGATTTCTTAAGAACATGCCTTATATTAAATTACAGTGATCTTTTAAATTAGGGAAAATTTATATTTTTCTAAAATGAGAAGTTACAAAAACAATAGTATTACGTAAAAATGTATTTAAGAGATATATAGATTAAATTATGAAATACAGAATCAATATAATGAGCTCGAGAATATAAAAATAAGTTAAACATATTAGTAACAGTATTCTATTTTGAGATGTAAACTTTTAAATATGGGAAAATAAATTTATTGTAATTATATGCTTCTAAAAAATATATAATATTTCTTATACATTTAATAAATAATACGATTTCTCTTAACTAGCTCAAAAACAAATTTATCAGTAGAATGTTAAGATATATTTAGGGGTATATGTAGGTAAAATCAAATTTATCGCAACTAATTTAAAGAAGTATATCTAGTGTGCTAATTATACCACAATAAGTTAACAATCTTTAATAATATATTTAATTTTATAAATAGAATTGTTAATAGCAAATAAAGGACTAATATCGTGAGCTTATGATGGTAAGAATTGATCCTTTTAACTCTTTTAAAGTATTTTTAACGTCTATAATTTCAATTTTTTGAAAAAAAAATATAGATGATGTGTAAATCATTACATACAGTTTTATTAAAATTCGTTATAAAAATATCAATTTTAGCTAAGATACTTTAATTTTTTATATTTATGATCATAATTTTAATTTTTATTTACATTGAATTAATTTATTTTCAATTGTACTTGTTAAGATATTTTAGTTGTTTAATATCATTAATGATCTTGGGTATATGCATCAGCTGGTATGAGCAAAGAAATAAAGTTTATCTGCCACAGCCTCTTGAAAATGGGTCCTAGCATAAGTGTATAATAACGGCGACATCCTGAGATTCGCATTTGTTATTAATCTTATGTGGGATTATTGTGAGCTAGGAAATATGGCGTTTCCTTGTTCTCTGTTTTTCCTATACGGCACACATTTAATACTTTCCTAACTTTTGATATAGCCAAAAGTGCTGAAGTCTATCTACACATTCTTGTCATGTTTTTAGACGAGTTAGTTACTCGATTGATCTATTATATGCTATCGTCGGCGAAACCTGAATGTGTGAACATAAGGAAATCAGAAAACAGAGCCTCATTTGAGCGTGTGGTCTTAATATACAAAACGATAATTGCAACAATAGTTTCACATAATGCACTTACAACCATCCAAAGTTGAGGTTAAATTTATTGGTTATTTTGATATATCCGTGTATTACAATGTATTTAGTTAGCAATGCTTATCAAAAGTTAAAAGCGCTATCCAACAGAAAGGTTCTGTGCAAAGATCGCTTATCTTTTTGAGAATCACGCAAATTCCCTGACACTGAAGTTTGGCTGGTATGATTAAAGTATAAGATTCCTAATACCACATGTGGAAGTCTTTAGATAACTGACCAACTAACATCACTAAGATCATTAAGCACCCATAATGTGTATGGCAAACTCGAGTTTAAATCTTGTTATTTCGAAGAACGTATGTGGCTTTCGCGAAACACACATAGGACCGATAAGGCGAGACTTTCAGAGACGGTACAGACGTAATGCAGCGTACGCCGCAGTCTAAGTAACTCGCAAGATGATTTCCTAGCCTCGTCACATAACGTTCAGGAGGGGAGTGTAGATTCAATCGAGTGTAATAAGAATGGGTATATTCTTTAAGCATTGAAGCCGATGACATACCAAAGCTCTGCTCCAATCCTATAGCGAATGTCAGTGTTGTCTGCAATTCGGTCTAAGGCTCGTTGTGCTCATCCCCGTGCTCCAGACGCGCTCCGCCCGGCATACGCCGCCGGGGTGCACCTGAGGGTGGAGTAGCATATCCCGCCGCATTACGGTCTAGCACCGGTACCTACCAAGTCCTGCCGGGCCGAGTTTCCGGGCAGCTCTAGCTGTTATTGCTCCCGCTGGGGCTCGACCTCCGGCAAGACGAACGGCGAGTAAGTGATGAATAGGTAAAAGCTAGGCACTGTGGCGGTGCCTCTGTTACGACCCGGCAGGTAGCCGTGGAATGGGCTTTTGATTCGATGCTCGGTACCAACCCTTGGCGAGTAAAACAGAGACTTGTCCATGCATTGCGGGTGGGGATGTCGGGGCTGCGAAAAGGGCACCTACGCGCCCGGATACCCTCAGATTTCAGGCATGCCTAGACTGCCCCGAGGATGGGTCACCCGGTCCGTGGAAGAATTTATTTCTTGACGCCTCTCGCTGTACCAGTCTGGGAGAGTGAGAAGGGTATTAAAGGGCCGAGCTGAGCCAACGGCAGTCCGGCATCACAGACCCGAGACCTGATTGTTGGCCGTGAGAAAGCGATACCTGGTCGGACCGTTGAATCTAACCGACGGGTTGCGCTCCGAGTGCGCACACACTGTACGACTCGGTACGCCGTAGTCGACAGAGCTGGCCGGATGGCCCGGTCTAGGTGGCCTCGCAGCTTGCGCGGAAATATTGGGTATTACGGGGTGATATGTGCATTGGCACAGATTACCTGAGTGTCCAGTTGGGTGGTGCACGGAAGCAGGCGCGCCATACTGGCGGCATGGGGATACTAGATGTCTCCCACGCCAACGATCGTGTCAACCAACGGAGGGCCCTTGCAAGGCAGTAAAGCCCTCGGGAGCCGTGGGTCTAGCGACGTCCGCCGGTGTCAGCTCCGGATGACGCGTGATATGGCCGATACCGCGTGGCTTTTCGGGGGGGGAATCCTGGTCGTTTTCGCCTTATAAGGATCAACACCGCGGCGGCTCGCCTGACCGCGCAGCGCGGCTGGCGGGGACCCGCCACCCCCGGGGCTCGTAAACAGGGCTGGTGGCCAGTCGTCCAATGTTACCGGCCGGGACCAGACCCGGCGGACACCATCGCAGGGGCCGTGGCGGGCGGTTGTGGTAGGGCGGGGCGACCGTGGAGGGGGGCCCCCCGGCCCTCGGGACCGCCCGTGCCCTCGCGGGCCGCGGCGAGCTGGCGCGCGCGCTCTAACCGCGGCCGGCCGCCTGCGTTGGGCAGGCGGCCGCCCCTCGCGTGTGCGGACTCGACGCCGGTAAACCTGCGGCCTAATATGCCCCAACGCGCCGTGTCGTCGGGCTGGGTTGGCCCCCCTCCCCGACGCCCCCGCGGCCCCGCTCGTTGCGCACCCCGGGGCGCTCTAAGCCCGTCGTCCGCCGGCACCGGTAACGCGGCCCCGCCACGGAGACTGGGACTGCCGCCCCGTGGCAACGCCCCCTCGTCCGGGGTGCGGCCGCCGCGCGTCCACCCTGGGGGCGCCCGAGCCGGCACCGCCGTACAGGTGGGGTGCGGGCCTCGCGCTGCGGCGGCGAGGATACGGGCCAGTCCCCCTTGGCCGCGACCGCCTAGGCGCGGGACGGGGCCCGGCAAGGGAACCGCTCGCGTCAGGAGTGCGGGGGGCGGATCCCGGGCGCCCCGTGGCGGAGCCGCGGCGACCGCCGTCGCCGGCCGCCTGGGAGGGGGGCGAAGTCCGAGTCCCGGGCCGCGGCGGGGGCCGTGGTGCTAGTGCGCTGCGGGCCGCCAGTCGGCCGACAGGAGGTTCCCCGGGTGCGGGCCCCTAGCCGGGTCCAGGGGGTGGGCGCCGCAGGCCGCTCCTCCGGCCGTCCCCCCGACTGCGGCGCGCCTGTGCAGGGCCGCGCGCCCGCCCGGGGGCCGGGCCGCCCTCCGATCGTGTGGCGTGCGGCCTGCCGGGAGCCAACGCGGGGCAGGCCCGCCAGCGGCCACGGGCCCC     
