# Supplementary material for: A simple method for data partitioning based on relative evolutionary rates
Source: PeerJ. 2018 Aug 28;6:e5498. doi: 10.7717/peerj.5498 (PMC6118207; doi:10.7717/peerj.5498)
Supplement: Data S1 — The datasets are provided in the PHYLIP format. [file peerj-06-5498-s002.zip › DataS2/AS9-10.phy]

17  4000
out     AATTATTTAATAATTCTGATTAACTATGCATAATATGAGATAAAATTTATATTGACAATTCATTACAATTAACGCATTTGAAAGTCTTGAATATTTGGAAGTGCATATCTTTTATATTATTATTTATTAAATCCTCATCGTTTAAACAAATTAGTCTTGTTATTTTTTGAAACTTTTATAGATATTGGATAAATATAATTATACAAGTTTCTATTAATCTGAAATAAAAAATGTTTTTAAAAAAGTATTTTTAATACATAATAAAATCACAAATAGAAAAATTTTTTTAACGATATATTAACCAACTAAGTTTTACCTTATATTAGATACATAATTTATTTTTGATAATAATAATATATTAAACATTTGATGCCACAAATATAATTTTCTATATTGAATTATTCCAATTATAACGACAAGTTTATTTATTTGGGTACATAATATAACGTTGATGATTATTGTTATAATAGATTTATAATTATTTTAGTCATGTTCATAAAAAAATGTAAGTCTAGTAATAATGATATGTAATAACATGCAAAATTCATTTCTTTCTATTAAAATATGTTCCCTATTTTATATTGTTAAATATAGCAATATAACACAAGAAAAAGTCCATAAATCATTTATTAGTATTTATGCTTAATATCTAAAATTATATTCTGTAATTTTAATATATTTTAAGATTATGAAAATAAAGTATCATAGCATTATAAATTCTACTACTGCTGTTCGCCTTTCTTTAAGCATATAGGCTTTCATTTTCACGCAATGATACGAGATTATATTCGAAGTGTTAGTTTGTATTTTATAAAGTTTCACATTTAACTAATTAATTCATGTACATTTAAAAATTGTACAATCACTAAATAAAATTACAACAAAAGAAATTATTAAATACTTCCCAATTAAAGTTTAGAAATAAATACTTATAATCTTTCAGAGATTTAATATACATCTATCTACTATTATCAATCTCCTTATTTTACTTTAGAAATAGACATTATTGTTGAATTGAATTATAAACTTCTTAATTCGCCCATCATATAGGTTGTGCGGCGTCTGATTGCAGTGATACCCACAACACTTGTGAAAGCGACGGGGAACTATGAGCGATTGTTTCCTAACGCTCATGCTTAATTCATCAGACGAGCTTCCACGATATTACATCGATCCTCAATCTTACCTTAAGTGATGTTTATCACATGCTAGGACATGTTATGAAATTCCTAACCGTCTTCAACGATTGTTGTTTGTCAATAATCTGTTGGGAACGGTGTCTTTAGAGAATGAATCGTCTTTTGCCATAATTGCCACGTATGATTTGCGAACCGTCATGCGTGTGACGCTGACCACCATTTATCACCGTCCAAAATGACTAAATGTTCGAGTCTCTACCATACAAGTCGGCTGGCATTACTTTCTAGACATGTCAATCATATTTATTTGCAAGATTTAGAGAGTCAGCTGCAGATTCGGAAAGTTCATATTGTGATTGCAGCTGTACATGATGAACTAGACTGGAGCATTTGAACTAAGCAAGACGAGCAGAACACACCTACGCGTTTGAGACCTCTCCATAGAAATCGTGAAATCTAGGTAAAAACTCACGACGTATCAAGGTACAGTAAATCGACAAACCATATTAAATGGGACTGTTGCTAGATAGATAGAGTAAACAAATTCGGTATAGATTCTTAACTAGATAGTTTCCGCCGAATCTATGTCTATATGGACAGATTCGATAGTGTAAACCAAGTTCCTAATGAGATTAGCTCTTAAGAGCATGAGGTTTGTTATGTAAAGATAACGAATTTGCCCTTTCCTATTAACTAAGTAAACTATATAGTAATATACCCAATACTAATGTGGTTTAATCTTGATATCGGGTGGGTTTCCATATTTTAACCAGCGATGATATATCACTACGTGCCTGGACCCTGCATATGCTTTGTTGGTTCTATTAATTCCTATTATTTTCATCAGGGAAAGAACGGTCAGATCGGGTGCCCCTCTAGAGGCGAGACCAGCTCGGGGGATCTTGCGGTGAAAAGCCGATACTGGCCGGGCCGCATCTGCCGGGCCGGATTCGTGCCCATCGGTCTCCAGCGGCAGCTTCGACCACCACCCAACGGGTAAGGGCTGCACCGGGTGGAAACTCCGAAACTTCCTGGATGAGTGAGCCGCGTTGGGGGCGAATAGCGGGGGCCGTCACGTGGGTCTACGCCAGCTCCCATTATCGCCGTACCTCTTTGTTGTCCAACCGCTGGAAGCCCAATGGGCGGCCATTCAGACCCTCAGCCCATCATGCGTAAGCGCCCAACTTATACATGACTTCCAGCTCCCATGGAAATCCTGGGCGACTACTAGCCCCTCCTGGGGCGGGCTTTTCCGGTTCGATGGGACCGGCGCCGTCCGCTCGGGGAATGAGCTGTGGGGATTATGGGGTCCACTCCTTCGCTCTCCTGTGATAGCCAGCACTCGACCCTTGGGTTGCGGGCCGACTGCGGCCCCGCGGCGAGGAAAACACTAGGGGTCCACCTGTGGGGGCTCAGATAACAGCTCCGCCGCGATGAACTAAACGGGGCCCCGCCACCGTACATGCCATTGCCATGGGTACTGCGGTACCTATACGAAGTTCCGGATGTCCCCACTGTGCCGTACGTCGCAAGCCGGTGTCAATAAGCGTTACGGACCGCATCATTGGCGCTCCGAACCGGTTGCCAATAGGCAGCTGACTTGTTTACGAGCATATTCTCCGAGTAGGGTCACTGCCAGGATGGCACCGGCGTGTCGGGTAGATCGATATCGCAAGTCGCACCGGCCCTGGGTAATAAACGCATGGCACAAAGACAGCAATCGAGAACGCCGAAATACCTGTGCAACGTTTAGTGGCAAAAGCGTCTGCGTCTCGAGACCTTTGCCAGCGGGGCAAGCAGTGTCGCCACCTGAGGGCAAGATTACGCTCCGCTGTCCGGCGCCGCCGTAAGTACCGGAAGCCTGTGCGAGGGAGGGAGGCGCGTCCCGGGGCTCGGGGCCGCGGGCCGCCCCGGCACCCGACCGACGCGGTGGCGCCCGCGGCGGGTGCTTTCCCTGTCCGGGGCGCCAACCGGGACAGCGCCCGCGGGGCCCTCGGCCTCGCGAGGCCCCCCCCGCTGTCCACCCTACAAGGGCGCCCCAGAGTCCGCGTGTGGCGAGGCCCGACGGCACGCCCCCGCCCCCGGAGGGCCTCCACGCCGCGCGAGGCAGGGTCCGACCTGCCCCTACAGGCGTGCCGGGCCTCACATGGGCCTCCAGCAATGGGGCCGAGTCGCCGGCCCCCGCGGGCGATTAGGTGGCCTTGCTTCCGGCCGCGCCCCCCGACCGAGTTCCGCGCGGGGACGCGTGCACCTCCGGAGCGGCGAGGGCCGCTCCCCCCGGCGGAGGCGGGGTGGCCGCGCAACGGGTATCCCGTATCACGGGGCTAGCCGCGGAACGACCGGACGGGGCGGGCGGGCTCCCTGCAGGCGGGGATGGGAAGCCGCATCGGGCACCTGTGGAGAACACGCTCGGTGCCGGCCGGGCCCGACTGCGCCGCGACGTAGCCGCGACGCCCCCAGAAGCCCGCGCCGCGCGCGTCCTGCCCCCGGTGGCCGGGCCGCGCACTGGGCGTGGCCCGCGCCGCCGGCCGGTGTCGCGCTCGTCCCTGCGCCGCAGCGAGGCACACTCGTACCGGGGCGGCCCGGCCCTCCCTTTACGCGGCCCCGGTCCCGACCGGGCCCGTCGGGGGCGGCCCGCCCCTCAGGGCACCGCGGGCGCCGCGCCTTGGGCCCCTCGGTCCCCCGCCCCTCGCGGTTCCGAGGCAGTGGGCAGGTCGCTGGCCCACTCGCCCGCCCCTGGCGGCCGCCCGCGATAGCCCGAGGGGCCTCGACGGCACCGGCCAGGCCCCCGCCAACAGACGGCCAGCGCCGGGCGGCGGCCACACGCGGCGCCCGCGCCTCGGCCTTAGGGAGGACGGTCG     
P       AATTATTTAATAATTCTGATTAACTATACATAATATAAGATAGAATTTATATTGGCGATTCATTACAATTAACGCATTTGAAAGTCTTAAATATTTGGAAATGCATATCTTTTATATTATTATTTATTAAGTCCTCATCGTTTAAACAAATTGAACTTGTTATTTTTTAAAACTTTTATAGATATTGAATAGAAATGATTATACAGGTTTCTATTGATCTGGGATAAAAAATGTTTTTAAAAAAGTATTTTTAATACATAGTAAGATCACAATTAGAAAAATTTTTTTGACGATATATTAACCAACTAAGTTTTACCTTATATTAGATACATAATTTATTTTTAATAATAATATTATATTAAACATTTGATGCCACGAATATAATTTTCTATATTTAATTATTCCAATTATAACAACAAATTTATTTATTTGGGTACATAATATAACGTTGATAATTGTTGTTGTAATAAGTTTATAATTATTTTGATCATTTTCATAAAAATATGTAAGTCTAGTAATAATGATATGTAATAACATGCAAAATTCATTTCTTTCTATTAAAATATGTTCCCTATTTTATATTGTTAAATATAACAATGTAACACAAGAAAAAGTCCATAAATCATTTATTAGTATTTATGCTTAATATCTAAAATTATATTCTGTAATTTTAATATATTATAGGATTATAGAAATAAAGTATCATAGCATTATAAATTCTACTACTGCTATTCGCCTTTCTTTAGACATATAAGCTTTAATTTTCACGCAATGATACAAGCTTATATTCGAAGTGTTAATTTATATTTTATAAAGTTTCACATTTAACTAATTAATTCGTGTACATTTAAAAATTGTACAATCACTAGATAAAGTTACAACAAGAGAAATTATTAAATACTTCCCAATTAAAATTTATAAATGAATACTTATAATCTTTCAGAGATTTAATATACGTCTATCTACTATTATCAATCTCCTTATTTTACTTTAGAAATAGACATTATTATTGAGTTGAGTTATAAACTTCTTAATCCGCCCATAATTTAGGTTGTGCGGCGTCTAATTGCAGTGATATCTACAACACTTGTGAAAGCGACGGGAAATTATGGGCGACTGTTTCCTGACGCTCATGTTTAATTCATCAGACGAGCTTACACGATATTATATCGATTCCCAGTCTCACCTTAAATGTTGCTTATCACTCGCTAGGACATGACATGAGATTCCTGACTATCTTCAACGATTGTTGTTTGTCAATAATCTGTTGGGAATGGCGTCTTTAAAGCATGAATCGCCTTTTGCCATAATTGTCGCGTATGGTTTGCTGACTATTATGCGTTCTACGCTGACCGTTATTTACCTCCGTCCAAGATGACTAAATGTTCGAGTCTCTCTCATGTAAGTAGACTGGTATTACTTTCCAAACGTGTCAGTCATATTTATTTGCAGGATTTAGAGAGTGAGATGCAGATTCGGAAAGTTCATATCATAATTGCAGCTGTACATGATGAACTAGACTGGAGCGTCTGAGCCAAGCAGGATAAGCAGGACACACCTGCGCATTTGAGACCTCTCCGTAGAAATCGTGAAGTTCAGGTAGAAATTCACGACGCATCAAGGTATAGTAAAACGGCAAATCATACTAAATGGGACTGTTGCTAAGTAGATAGAGTGAACAAACTCGGTATAGGTTTTTAACTAGATAGTTTCCGCTGACTCGATGTCTATATTGACAAATTTGATAGTGTAAGTCAAGTTCCTAATGAGATTAGCTCTTAAGAACGTAAGATTTGTTATGTAAAGATAACGAATTTATCCTCTTTTATTTACAAAATAGACCATATAGTAATATGCCCGATACAAATGTGGTTTAATCTTGATCTCGGGTGGGTTTCCATATTTTAATCAGCGATGATGTACCACTGTGTGTCTGGACCCTGCACATGCTTTGTCGGTTCTACTAATTCTTATTATTTCCATCAGGGAAAGAACGGTCAGGCCGGGTGCCCCTCTGGGGACGAGACCAGCTCGGGTGATCTCGCGGTGAAAAGCCAATACTGTCCGGGCCGCTTCTGCCGGGCCGGATCCGTGCCCATAGGTCCCCAGCGGCAGCTTCGAGCACCTCTCCACGGGCAAGGGCCCCACCGGGCGGAAGCTCCCAGACTTCCCGGGTGGGTGAGCCGCATTGGGGGTGAATAACGGGGGCCGTCGCGTGGGTCTACGCCGACTCCCAATATCGCCGTAGCCTTTTGTTGTCCGATTGCTGGAAACCCAATGAGCGGCCGTTCAGACCCTCAGCCTATCATGCGTAAGTGCCCGACTTTCACATGACTTCCAGCTCCCATGGTAATCCTAGTCGAGCACTACCGCCGCCTGGGGCGGGCTTTTCCTGTTCGAGGGGGCCGTCGTCGTTTGCTCGGGGAATGGGCTGTTGGGATTATGGGGTCCGGTCCCTCCCACTCCTGTGATGGTCACCACTCGACGCCTGGGTTGCGGGCCGGCTGCGGCACTTCGGCGAGGAAAACACTTGAGGTCTACCTGTGGGGGCTCAGATAATGGCTCCGCCGTGATGAACTAAACGGGGCCCCACCAGCGTACAAGCCATTGCCATGGGTTCGGCGGTACCTATACGAAGTTCCGGATGACCCCACTGTGCTGTACGTCACAAGCCGGTGTCAATGAGCGTTACAGACCGCCTCATTGGCACTCCGGCCCGGTTGCCAACCGGTAGCAGACTCGTTTACGGGCATGTTCTTCGGGCAGAGTCACTGCCAGGATGGCACCGGCGGGTCGGGTAAATCGGTATCGCAAGCCGCACCGGTCTTGGGTAGTAAACGCATGACACATAGACAGCAATCAACAACGCCGGATTACCCGTGCAACGTTTCGCGGCAAAAGCGTTTGCGTCACGAGACCTTTGGCAGCGGGGCAAACAGTGTCGCCACCTGAGGGCGAGATTAAGTTCCGCTGTCCGGCGCCGCCGTCAGTCCTGGAGGTCCGCGCGAGGGAGGGAGGTGCGTCCCGGGGCTCCAGCGCGCACACTGCCCCGGCACCCGGCCGACGCGGCGACGCCCGCGGCGGTTGCTTTCCCTATCCCGGGAGGCGACCGGGGCGGCGCCCGTGGGGCCCTCGGCCTCGCGAGTCCCCCACCGCTGTCCACCCTACAAGGGCGGGTCAGTGTCCGCGTGTGGGCAGGCCCGACGGCACGCCCCCGCGCTCGGCGGGCCTCCACGCCGCGCGAGGCGCGGTCCGCCCTGCCCCTACAGGCGTCCCGGGCCTCACATGGGCCTCCGGCAAGGGGGCCGAGTCGGCCGCGCCCGCGGGCGATTAGGTGGCCTGGCTTCCGGCCGCGCCCCCCGGCCGAGTCCCGCGCGGGGACGCGCCCACCTCTCAAGCGTCGAGGGCCGCTCCCCCCGGCGGGGGCGGCGGGGCGGCGCACCGGGTGTCCCGTCTCAGGCGGGTGGCCGCGTAACGACCGGATGCGGCGGCCAGACTCCCTTCAGGCGGGGTTAGAGAGCCGCATCGGGCACCTGTGGAGAACTTGCCCGGTGCCGGCCGGGCCGGACGGCGCCGCGACCCAGCTGCGACGCCCCCAGAAGCCCGCGACGTCCGCGTCCTGCCCCCGGCGGCCATGCCGCGCACTGGGCGTGGCAGGCGCGGCCGACCGGTGTCGCGCCCGTCCCCGCGCCGCAGCGAGGCACGCACGTACCGGGGCGGCCCGGCCCTCTCCTTGCGCGGCCACGGTCCCGACCGGGGCCGTCGAGGGCAGCCCGCCCCTCAGGGCACCGCGGGCTCCGCGCCTTGGGCCCCCCGGTCCCCCGCCCCTCGTGGCTCCTAAGTAGTAGGCAGGTCGCTGGCCCATTCGCCCGCCCCTGGCGATCGCCCGCGAGCGCCCTACGGGTCGCGTCGGCGCCGGCGAGGCCCCCGCCGACAGACGGCCAGCGCCGGGCGGCGGCCTAACTCGGCGCCCGCACCTCGGCATTGAGGAGGACGGTGG     
O       AATTATTTGATAATTCTAATTAACTATACATAATATTAGATAAAATTTATATTGGCAATTCATTACAATTAACGCATTTGAAAATCTTAAATATTTGGAAGTACATATCTTTTATATTATTATTTATTAAATCCTCATCATTTAAACAAATTGAACTTGTTATTTTTTAAAACTTTTATAGATATTGAATAGGGATAATTATACAAATTTCTATTGATCTGAAATAAAAAATGTTTTTAAGAAAGTATTTTTAGTACATAATAGAATCACAAATAAAAAAATTTTTTTAGCGATATATTAACCAACTAAGTTTTACCTTATATTAGATACATAGTTTATTTTTAATAATAATATTATATTAAGCATTTGGTGCCACAAATATAATTTTCTATATTTAATTATTCCAATTATAACAGCAAGTTTATTTATTTGGGTACATAATATGACGTTAATAATTGTTGTTATAATAAGTTTGTAATTATTTTAATCATATTCATAAAGAAATATAAGTCTAGTAATAATGATATATAATAACATGCAAGATTCATTTCTTTCTATTAAAATATGTTCCCTATTTTATATTATTAAATATAGCGATGTAACGCAAGAAAAGGTCCATAGATCATTTATTAGTATTTATGCTTAATATCTAATATTATATTCTGTAATTTTAATATATTGTAAGGTGATAGAAATAGAGTGTCATAGCATTATAAATTCTACTACTGCTATTCACCTTTCTTTAAACATATAGGCTTTCATTTTCACGCAATGATACAAGATTATATTCAGAGTGTTAATTTATATTTTATAAAGTTTCACATTTAGCTAATTAATTCGTGTACATTTAAAAATTGTACAATCATTAAGTAGAATTACAACAGAAAGAATTATTAAATACTTCCCAATTGAAATTTGTAAATGAATACTTGTAATCTTTCAGAGATTTAATATACATCTATCTACTATTATAAGTCTCCTTATTTTACTTTGGAAATAGACATTATTTTTGAGTTAAATTATAAAATTCTTAATCCGCCCATAATGTAGGTTGTGCAACGTCTAATTGTGGTGATTTCTGCAACACTTGTGAGAGCGACGGAAAACTATGGGCGATTGTTCCCTAACGCTCATGCTTAGTTCATCAGACGAGCTTACACGATATTACATCGGTTTCCAATCTTATTTTAAATGATGTTTATCACTCGCTAAGACATGTCATGAGATTCCTAACCGTTTTCAACGATTGTTGTCTGTCAATAATCTGTTGGGAAAGGCGCCCTTAAAGACTGAATCGCCTTTTGACATGATTGCCACATATGATTTGCGGACCGTTATGCGTGTAACGTTGACCGTCATTTATCTCCGTCCAAGATGACTAGATGTTCGAGTCCCTACCATGCAAGTCGGCTGGTATAACTTTCTAGATATATTAGTCATATTTATTTGCAAGATTTAGAGAGTCAGCTGCAGATTCGGAAAGTTCATATCATAATTGCAGCTGTACATGATGAACTAGACTGGCGCATCTGAGCCAAGCAGGACAAGCAGAACACACCTACGCGCTTGAGACCTCCCCGTAGAATTCGTGAAATTTAGGTAGAAACTCACGACGCATCAAGATATAGTAAGTCGACAAACCATACTAAATGAAACTGTTGCTAAGTAGATAGGGTAAAAAAACTCGGTATAGATTTTTAACTAGATAGTCTCCGCTGATTCGATGTCGATACTGACAAATGTGATAGTGTAAACCAAGTTCCCAATGGGGTTAGCTCTTAAGAACGTAACATTTGTTATGTAAAGGTAACGAATTTGCCCTCCCCTATTTACAAAATAAACTATATAGTAATATGCCCAATACAAATGTGGTTTAATCTAGATCTCGGGTGGGTTTCCATATTTTAATCAGCGATGATGTACCACTGTGTGTCTGGACCCTGCATATGCCTTGTCGGTTCTATTAATTCCTACTATTTCCAGCAGGGAAAGAACGGTCAGATCGGGTGCCCCTCTGGGGACGAGACCAGCTCGAGGGATCTAGCGGTGAAAAGCCAATACTGCCGGGGCCGCATCTGCCGGGCCGGATCCGTGCCCATAAGTCTCCAGCGGCTGCTTCGATCACCGCCCAACGGGTAAGGGCTCCCCCGGGTAGAAGCTCCCAGACTTCCTGGGTGGGTGAGCCGCCTCGGGGACGAATAGCGGGGGCGATCGCGTGTGTCTACGCCAACTCCCTCTGTCGCCGTAGCTCTTTGTTGCCCGACCGCAGGAAACCCAATGAGCAGCCTTTCAGACTCCCAGCCCATCATGCGTGAGCGCCCGACTTCCACATGACCCCCAGCCCCCATGGTAATCCTGGTCGACGACTACCCCCCCCTGGGCCGGGCTTTTCCCGTTCGAGAGGGCCGTCGCCGTGCGCTCGAGGAATGAGCTGTCGGGGCTATGGGGTCCCTTCCCTCCCTCTCCCGTGATAGCCGCCACAAGACCCCTGGGTTGCAGGCCGGCTGCGGCCCCTCGGCGAGGAAAACACTTGGGGTCTACCTGTGGGGGTTCAGATAAGAACTCCGCCGCAATGAACTAAGCGGGGCCCCGCCAGCGAACAAGCCATTGCCATGGGTTCTGCGGAACCGATACGAAGTACCGGATGACCCCACTGTGCCGTACGTCACAAGCCGGTGTCAATGAGCGTTATGGACCGCATCATTGGCACTTCGAACCGGCTGCCAACCGGCAGCAAACTCGTTTACGGCCATGTTCCCCGGGTAAGGTCACTGCCAGGATGGCACCGGCGTGTCGGGTAAATCGGTATCGCAAGTCGCACCGGTCTTGGGTGATAAACGCATGGCACATAGACAGCAGTCGGGAACGCCGCATTACCTGTGCAACGTTTCGTGGCAAAAGGGTTTGCGTCTCGACACCTTTGCCAGCGGGGTAAACAGTGACGCCACTTGAAAGCGAGATTACCTTCCGCTATCCGGCGCCGCCGTGAGTACCGGAAGTCGGGGCGAGGGAGGGAGGCGCGTCCCAGCGCTCTAGCGTGCGGGCTGCCCGGGCACCCGGCCGACGCGGTGACGCCCGCGGCGGATGCTCTCCCTGCCCGGGGCGACGACCGGGGCAGGGCCCGCCGGGCCCTCGGTCTCGCAGGGCCCCCCGCGCTGTCCACCCTGCAAGGGCGCGTCAGGGTCCGCGTGGGGATAGGCCCGACGGTACGCCCCCGCCCCCGGAGGGCCTCCACGCCGCGCGAGGCGGGGTCGGCCCTCCCCCTACAGGCGTGCCGGGCCTCACATTGGCCTCCTGCAAGGGGGCTGAGCCGCCCGCCCCCGCGGGCGATTAGGTGGCCTCGCTTCGGGCCGCCCCCCCCGGCCGGGTCCCGCGCGTAGGCGCGGCCACCTCCCGAGCGCCGAGGGGCTCTCCCGCCGGCGGACGCGGCGGGCCCGCGCAACGGGTGTCCCGTCCCAGATGGGTGGCCGGGAAGCCACCGGATCGGGCGGCCAGACGGCCGTCAGGTGGGGTTGGGAAGCCGCATCGGGCACCTGTGGACTACGGGCGCGGTGCGGGCCGGGCCGGCCCACGCCGCGACGCAGACGCGACGCCCCCGGAAAGCTGCGGCGCTCGCGTCCTGCCCCCTGCGGCCGTGCCGCGCACCGGGCGTGGCCCGCGCGGCCGGCCCGTCTCGCGCCCGTCCCCGCGCCGCAGCAAGGCACACGCGTTCCGGGGCGGCTTGGCCCACCCTTTGCGCGGCCGCGGTCCCGACCAGGCCCGTCGTGGGCAGCCCGCCCCTCAGGGCATCGCGGGCCCCGCGCCTTCGGTCCCTCGGTCCCCCGCCCCTCGTCGTTCCAAGACAGTAGGCATGTCGCTGGCGCATTCGCCCGCCCCTGGGGGCCGCCCGCGAGCGCCCGAGGGGTCTGGGCGGCGCCGGCGGGGCACCCGCCAACAGACGGTCAGCGCCGTGCCGCGGCCGGATGCGGCGCCCGCGCCTCGGCAGTGAGGAGGACGGCCG     
N       AATTATTTGATAATTCTGATTAACTATGCATAATATGAGATAAAATTTATATTGACAATTCATTACAATTAACACATTTGAAAGTCTTGAGTGTTTGGGAGTACATATCTTTTATATTATTATTTATTAAATGCTCATCATTTAAACGAATTAAACTTGTTATTTTTTAAAACTTTTATAGATATTGAATAAAAATAATTATGCAGATTTCTATTAATCTGGAATAGAAAGTGTTTTTAAAAAAATATTTTTAATACATAATAGAATCACAAATAAAAAAATTTTTTTAACGATATATTAACCAACTAAATTTTACCTTATATTAAATACATAATTTATTTTTAATAATAGTATTATATTAAACATTTGATGCCACAAATATAATTTTCTATATTTAATTATTCCGATTATAACAACAAGTTTATTTATTTGGGTACATAATATGACGTTGATAATTATTGTTATAGTAAATTTGTAATTATTTTGATCATATTCTTAAAGAAATGTAAGTCTAGTAATAATGATATATAATAACATGCAAAATTCATTTCTTTCTATTAAAATATATTCCCTATTTTATATTATTAAATATAACGATATAACACAAGAAAAAGTCCGTAGATCATTTATTAATATTTATGCTTAATATCTAAAATTATGTTCTATAATTTTAATATATTATAAGATTATAGAAATAAAGTATCATAGCATTATAAATTCTACTACTGCTATTCACCTTTCTTTAAACATATAAGCTTTCATTTTCACGCAATGATACAAACTTATATTCGAGGGGTTAATTTATATTTTATAAAGTTTCACATTTAACTAATTAATTCGTGTACATTTAAAGATTGTACAATCACTAAATAAAGTTACAACAAAAAAAATTATTAAATACTTCCCAATTAAAATTTATAAATAAATACTTATAATCTTTCAGAGATTTAATATACATCTATCTACTATTATCAGTCTCCTTATTTTACTTTAGAAATAGATATTATTATTGAGTTGAATTACAAACTTCTAAATTCGCCCATACTGTACGTTGTGCACCGTCTAATTACAGTGATGCCTACGGCTCTTGTGAAAGCGACGGAAAATTATGAGCGATTGTTCTTTAACGCTCATGCTTGGTTCATCAGACGAGCTTGCACGATATTACATCGGTTCTCAGTCTTATCTTAAATGATGTTTATCGCTCGCTAGGACATGTCATGAAATTCCTAACTGTCCTCAACGATTGTTGTCTGTCAATAATCTGTCGGGAACGGCGACTTTAAAGAATGAATCGCCTTTTGCCATAATTGCCACGTATGATTTGCAGGCCGTTATGCGTGTGACGCTGACCGTCATTTATCCCCGTCCAAGAAGACTAAATGTTCGAGCCTCTTCCATGCATGCCGACTGGTATTACTTTCTAGACATGTTAGTCATATTTATTTGCGAGATTTAGAGAGCCAGCTGCAGATTCAGATAGTCCATATCATGATTGCAGCTGTACATGATGAACTAGACGAGAGCATTTAAGCCAAGCAGGACAAGCAGAACACACCTGCGCGTTTGAGACCTCTCCGTAGAGATCGTGAAGCTTAGGTAGAAATTCACGACGCGTCAAGCTATAGTAAAGCGGCAACCCATACTAAATGGAACTGTTGCGAAGTAGATAGGGTGAACAAACTCAGTATAGATTCTTAACTAAACAGTTTCCGCTGACTCGATGTCCATATAGACAAATTTGGTAGTGCAAACCAAGTTCCTAATAAGATTAGCTCTTAAGAGCGTAAGATTTGTTATGTAAAGATAACGAATTTACCGTCGCCTATTTACAAAGTGAACTATATGGTAATATGCCCGATACTAATGTGATTTAATCTTGATCTCGGGTGGGTTTCCACATTTTAATCAGCGATGTTGTATCACTGCGTGTCTGGACACCGCACATGCTTTGTCGGTTCTACTAATTCCTATTATTGTTATCAGGGAAAGAACGGTCACGTCGGGTGCCCCTCTAGGGACGAGACCAGCTCGGGGGATCTTGCGGGGAAAAGCCAACACTGCCCGGGCCGCAACTGCCGGGCCGGATCCGTGCCCATATGTCGCCAGCGGCAGCTTCGATCACCGCCCCACGGGTAAGGGCTCCACCGGGTGGAAACTCCCAGACTTCCCGGGTGAGTGAGCCGCGTTGAGGACGAATAGCGGGGGCGGTCGCGTGGGTCTACGCCCGCTGCCCTTGTCGCCGTGGCTCTTCGTTGTCCAACCGCCGGAAACCCAATGAGCGGCCATTCAGACCTTCAGCCCATCATGCGTAAGCGCCCGACTTACACTTGATTTCCAGTTCCCATGGTAGTCCTGGTCGACTACTACCCCCGCCTGGGGTGAGCTTTTCCTTATCGAGGGGGCCGTCTCCGTCCGCTCGGGGAATGAGCTGTGTGGATTATCGGGTTTCCTCCCTCTCCCTCCTGTGATAGCCACCACTCGACCCTTGGGTTGCAGGCCGGCTGCGACCCCTCGGCGAGGGAAACACATGGGGTCTACCTGTGAGGGTTTAGATAACAGCTCCGCCGCGGTGAACTAAACGGGGCCCCGCCAGCGTACAAGCCATCACCACGGGTTATGCAGGACCGATACGAAGTCCCAGGTGACTTCGCTGTGCCGTACGTCACAAACCGGTGTCAATGAGCGTTACGGACCGCATCATTGGCGCTCCGCACCGGTTGCCAACCGGCAGCGGACTCGTTTACGGGCATATTTTCCGAGCAATGTCACTGCCAGGATGGTACCGGCCTGTCGGGTAATTCGATATCGCAAGTCGCACCGGTCCTGGGTAATAAACGCATGTCGCATAGACAGCAATCGTAAACGCCGAATTACCTGTACACTGTTTCGTGGCAAAAGCGTTTGCGTCTCGAGACCTTTGCCAGCGGGGCAAGCAGTGACGCCACCTGAAAGCGAGATTACATTCCGCTGTCCGGCGCGGCCGTGAGTGCTGGAAGTCTGCGCGAGGGAGGGAGGCGCGTCCGAGGGCTCCAGCGCGCAGGCGGCCCCGGCACCCGGCCGACGGGGTGACGCCCGCGGCGGGTGCTTCCCCTGTCCGGCCCCGCAACCGGGACCGCGCCCGTGGGGCCCTCGGCCTCGCGAGGGGCCCCCCGCTGTCCGCCCTACAAGGGCGCTTCAGCGTCCGCGTGTGGACGGGCCCGACGGCACGCCCCCGCGCTCGGAGAGCCTCCACGCCGCGCGAGCCGGGGTCCGCCCGGCCCCTACGGGCATGCCGGGCCTCACAGGGGCCTCCAGCAAGGCGGCCGAGCCGCCCGCCCCCGCGGGCGATTCGGTGGCCCAGCTTCCGGCCGCGCCCCCGGGCCGAGTCCCGCGCAGGGACGGGCCCACCTCCCAAGCGTCGAGGGCCGCTCCCGCCGGCGGTGGCGGCGGGGTGGCGTACCGGGTGTCCCGTTGCAGAGGGTTGGCCGCGAAACGACCGGACTTGGCGGCCAGGCTCCCCCCAGGCGGGGTTGGGGAGCGGCATCGGGCGCCTGCAGAGAACATGCCCGGTGCCGGCCGGGCCTGGCCACGCCGCGACGCTCGCGCGACGCCCCCAGAAGCCCGCGGCGCGCGCATCCTGCCCCCGGTGGCCGTGCCGCGCACTGGGCGTGGCCCGCCCGGCCGGCCGGTGTCGCGCCCGGCCCCGCGCCGCAGCAAGGCGCGCACGTGCCGGGCCGGCCCGGCCCACCCTTTGCGCGGTCTCGGGCCCGACCGGGCACGTCGGGGACGGCCCGCCCCTCAGGGCACCGCGAGCGCCGCGCCTTCGGCCCCGCGGTCCCCCGCCCCTCGCGGCTCCAAGCGAGTAGGCAAGTCGCTGGCCCATTCGCGCGCCCCTGGTGGCCGCCCGCGGTGGCCCGCGGGGTCCCGCCGGCGCCGGCGAGGCCCCCGCCAACAGACGGCCAGCGCCGGGCGGCGACCGCATGCGGCGCCCGTCCCTCGGCAGTGGGGAGGACGGCCG     
M       AATTATTTAATAGTTCTGATTAACTATACATAATATGAGATAGAATTTATATTGACAGTTCATTACAATTAACGCATTTGAAAGTCTTAAATATTTGGAGGTGCATATCTTTTATATTATTATTTATTAAATCCTCATCATTTAAACAAATTAAACTTGTTGTTTTTTAAAACTTTTATAGATATTGAATAAAAATAGTTATACAAATTTCTATTAATCTGAAATAAAAGGTGTTTTTAAAAAAGTATTTTTAATGCATAATAGAATCACAAATAGAAAAATTTTTTTAACGATATATTAACCAACTAAATTTTACCTTATGTTAAATACATAATTTATTTTTAATAATAGTATTGTATTAAACATTTGATGCCACAAATATAATTTTCTATATTTAATTATTCCAATTATAACAACTAGTTTATTTATTTGGGTGCATAATATGACGTTGATAATTCTTGTTGTAATAAATTTATAATTATTTTAATCATATTCGTAAAAAAATATAAGTCTAGTAATAATGATATGTAATAGCATGCAAAATTCAATTCTTTCTATTAAAATATGTTCCCTATTTTATATTGTTGAATATAACAATATAACACAAGAAAAAGTCCATGAATCATTTATTAGTGTTTATGCTTAATATCTAAGATTATATTCTATAATTTTAGTATATTATAGGATTATAGAAATAAAGTATCATTGCATTATAAATTCTACTACTGCTATTCACCTTTCTTTAAACATATAAGCTTTCATTTTCACGCAATGATACAAACTTATATTCGAAGTGTTAATTTATATTTTATAAGGTTTCACATTTAACTAATTAATTCATGTACATTTAGAAATTGTACAATCACTAAATAGAATTACAACAAAAGAAATTATTAAATACTTCCCAATTGAAATTTATAAATAAATGCTTATAATCTTTCAGAGATTTAATATACATCTATCTGCTATTATCAGTCTCCTTATTTTACTTTGGAAATAAATATTATTATTGAGTTGAATTATAAACTTATTAATCCGCCCACAATGTAGGTCGTGCGGCGTTTAATTGCAATGATATCTACAACACTTGTGAAAGTGACGGCAAACTATGGGTGATCGTTTCCTGACGCTCATGCTTAATTCATCAGACTAGTTTACACGATATTACATCGGTTCCCAGTCTTACCTTAAATGATGTTTATCACTGGCTAGGACATGTCATGAGATTCCTTCCTATCTTCAACGATTGTTGTCAGTCAATAATCTGTTGGAAACGGTGTCTTTAAGGAGTGAATCGCATTTTGCCATAATTGCCACGTATGCTCTGCGAACCGTTATGCGTGTGACGCTGACCGTCATTCACCTCCGTTCAAGATGACTAAATGTTCGAGTCTCTATCATGCAAGTTGCTTGATATTGCTTTCTAGACATGTAATTCATTTTTATTTGCAAGATTTAGAGAGTCAGCTGCAGATTCGGAAAATTCATATTATAATTGCAGCTGTACATGATGAACTAGACTAGAGCATTTGAGCCAAGCAGGACAAGCAGAACACACATACGCCTTCGGGACCTCGCCGTAGAAATCGTGGAATTTAGGTAAAAGCTCACGACGCATCAAGATATGGTAAAGCGGCAAATCATACTAAATAGAACTGTTGCCACGTAGATAGCGTAAACAAATTCGGTATAGATTTTTAACTAGATAGTTCCCGCTGATTCGATGTCTAGATGGACAAATTAGATAGCGTAAACCAAGTTCCCAATGGGCTTAGCTCTTAAGAGCGTAAGATTTGTTATGTAAAGCTAACGAATTTGCAGTCCCCTATTTACGAAGTAAATTATATAGTAATACGCCCGATACAAATGTGATCTAATCTTGATCTCGGGTGGGTTTCCATGTTTTAATCAGCGATGATATACCACTACGTGTCAGGACCCCGCATATGCTTTATCGGTTCTACTAATTCCTATTATTTATATCAGGGAAAGAACGGTCAGGTCGAGTGCCCCTCTGAGAACGAGACCAGCTCGGGGGATCTTGCGGTGAAAAGCCAATACTGCCCGGGCCGCAACTGCCGGGCCGGATTCGTGCCCATAGGTCCTCAGCGGCAGCTTCGATCACCGCCCTATGGGTGAGGGCTCCACCGGGTGGGAGCTCCCATACTTCCCGGATGAGTGAGCCGCGTTGGGGACGAATAGCGGGGGCCGTCACCTGGGTCTAAGCCCACTCCCACTATCGCCATAGCTCTTGGTAGTCCGACCGCCGGAAACCCAAGGAGCGGCCATTCAGACCCTCAGCCCTTCATGCGTAAGCGCCCGGCTTATACATGACTTCCAGCTCCCATGGTAATTCTGGTCGACTGCTATCCCCTCCTGGGGTGAGCTTTTCCCGTTCGAGGGGCCCCCCGGCGTCCGCTCGGGGATTGGGCTGTAGGAATTATGAGGTCCCTTCCGTCCCTCTCCTGTGATAGCCGCCACTCGACCCTTGGGTTGCAGGTCGGCTGCGGCCCCTCGGCGAGGAAAACACATGGGGTCTACTTGTGAGGGTTCAGATAACGACTCCGCCGCGGTGAGCCAAATGGGGCCCCACCATCGTACAAGCCATCGCCATGGGTTATGCAGGACCTAAACGAAGTTCCGGATGACTGCACTGTGCCGTACGTCAAAAGTCGGTGACAATGAGCGTTACGGACCGCATCATTGGCACTCCGAACCGGTTGCCAACCGGCAGCACGCTCGTTTACGAACATATTCTCCGAGCAAAGTCACTGCCAGGATAGCATCGGCATGTGGGGTATATCGGAATTGCAAGTCGCACCGGTCCTGGGGAGTAAACGCATGGCACATAGACAGCAATCGAAAACGCCTAATTACCTGTGCAACGTTCCGTGGCAAAAACGTTTGCGTCTCGAGACCTTAGCCAGCGGCGCAAGCAGTGATGCCACCTGAGGGCGAGATTACGTTCCGCTGTCCGGCGCCGCCGTGAGCGCTGGAAGTCTCCGCGAGGGAGAGAGGCGCATCCCCGTGCTCCAACGCGCGGGCTGCCCCGGCACCCGGCCGGCGCGGCGGCGCCCGCGGCGGGTGCTTTCCCTGTCCAGGGCGGCAACCGGGGCGGGGCCCGCGGGGCCCTCGGCCTCGCGGGGCACCCCCCGCTGTCCGCCCTACAAGGGCGCGTCAATGTCCGAGTGTGGACAGGCCCGGCGGTACGCCCCTGCCCTCGTAGGGCCTACACGCCGCGCGAGCCGGGGTCCGCCCTGCCCCTACAGGCGTGCCGGGCCTCACATGGGCCTCCGGCAAGGGGGCCGAGCCGCCCGCCCCCGCGGGCGATTAGGTGGCCCAGCTTCCGGCCGCACCCCCCGCCCGGGTCGCGCGCGGGGACGCGGCCACCCCCCGAGCGTCGAGGGCCGCTCCCGCCGGCGAGGGCGGCGGGGCCGCGCGACGGGTATCCTGTGCCAGGGGGCTGGGCGTGGAACGACCGGACCGGGCGGCCGGGCCCCCTTCAGGCGGGGTTGGGAAGGCGAATCGGGCACCTGTGGAGAACATGCCCGGTGCTGGCCGGGCCGGACCACGCCGCGACCCAGGCGCGACGCCCCCAGAACTCCGCGGCGCTCCTGTCCTGCCCCCGGCTCCCGTGCCGCGCACTGGGCGGCGCCCGCGCGGCCGGCCGGTGTCGCGCCCGTCCCCGCACCGCAGCGAGGCACACTCGTACCGGGGCGGCCCGTCCCACTCTTTGCGCGGCCGCGGTCCCGACCGGGCCCGTCGGGGGCGGCCCGCCCCTTAGGGCACCGCGTGCCCCGCGCCTTGGTCCCCTCGGTCCCCCGCCCCTCGTGGATCCCAGGCAGCAGGCAGGCCGCTGGCCCATTCGCCCGCCCCTGGCGACCGCCCGCTATGGCCCGCAGGGTCCCGCCGGCGCCGGCGATGCCCCCGCCACCAGACGGCCAGCGCCGCGCCGCGGTCCCATGCGGCACCCGCGCCTCGGCAGTGAGGAGGACGGCCG     
L       AATTATTTAATAGTTCTGGTTAACTATACATAATATAAGATAAAATTTATATTGACAATTCATTACAATTAACACATTTGAAAGTCTTGAATATTTGGAGGTACATATCTTTAATATTATTATTTATTAAGTCCTCATCATTTAAACTAATTAGACTTGTTTTTTTTTAAAACTTTTATAGATATTGAATAAAAATAGATATACGAATTTCTATTAATCTGAAATGAAAGATGTTTTTAGAAAAGTATTTTTAATACATAATAAAATCACAAGTAAAAAAATTTTTTTGACGATATATTAACCAACTAAATTTTACCTTATATTAGATACATAATTTATTTTTAATAATAGTATTATAATAAACATTTAATGCCACAAATATAATTTTCTATATTTAATTATTTCTATTATAACAACAAGTTTATTTTTTTGGGTACATAATATAACGTTGATAGTTATTGTTGTAATAAATTTATAATTATTTTAATCATATTCATAAAGAAATGTAAGTCTAGTAATAATGGTATGTAGTAACATGCAAAATTCATTTCTTTCTATTAAAATATGTACCCTATTTTATATTATTAAATATAGCAATGTAACACAAGAAAAAGTCCATAAATCATTTATTAGTATTTATGCTTAATATCTAAAATTATATTCTATAATTTTAACGTATTATAAGATTATAAAAATAAAGTATCATAGCATTATAAGTTCTACTACTGCTATTCGCCTTTCTTTAAACATATAAGCTTTCATATTCACGCAATGATACAAGCTTATATTCGAAGTGTTAATTTATATTTTGTAAAGTTTCACATTTGACTAATTAATTCGTGTACATTTAAAGATTGTACGATCACTAGATAAAATTACAACAAAAAAAATTATTAAATACTTCCCAATTAAAATTTAAAAATAAGTACTTATGATCTTTCAGAGATTTAATGTACATCTATCTACTATTATCAATCTCCTTATTTTACTTTGGAAATAGACATTATTATTGAGCTGAATTACAGACTTCTCAATTCGCCCATAATGTAGGTTGTGCGACGTCTAATTGCAGTAATATTCAGAACGCTTGTGAAAGCGACGAAGAACTACGAGAGATTGTTTCCTAACGCTCATGTTTAATTCATCAGACTAGTTTACATGATGTTACATCGGTTGTCAATCTCACCTCAAATGATGTTTATCATTCGCTAGGACATGTCATGATATTCCTACTTGTCTTCAACAGTTATTGTCTGTCAATAATCTGTTGGAAATGGCGTCTTTAAAGAGCGAATCGTTTTGTGCCATAATTGCCACGTGTGATTTGCAGACCGTTATGCGTGTGACGCTGACCGTCATTTATTTCCGTTCAAGATGCCTAAACGTTCGAGTCTCTACCATGCAAATCGGCTGGCATTACTATCCAGATATGTTAGTCATATTTATTTGCAAGATTTAGAGAGCTAGCTGCAGATTCAGAAAGTTCATATCATAATCGCAGCTGTGCATAATGAACTAGACTGGAGCATTTGAGCCAAGCAAGACGAGCAGAAAACACCTACGCACTCGAGACCTCTCCGTAGAAATCGTGAAATTAAGGTAGAAACTCAAGACGCATCAAGGTATATTAAAGCGGCAAGCCATACTAAATGTGACTGTTGCCAAGTAGATAGGGTAAACAAACTCGGTATAGATTTTTAACTAAATTGTTTCCGCTGATTTGATGTCTGTATAGACGAATGTGCTAGTGTTAACTAAGTTCCTAATGGGTTTAGCTCGTAAGAGCGTAAGATTTGTTATGTAGAGGGAACGAATTTGCAGTCCTCTATTTACAAAATAAACTATATAGTAATATGCCCGATGCGAATGTGATTGAATCTTGATCTCGGGTGGGTTTCCATATTTTAATCAGCGATGATATATCACTCCGTGTCTGGACCCTGCATATGCTTTGTCGGTTCTACTAATTCCTATTATTTCTATCAGGGAAAGAACGGTTAAATTGGATGCCCCTCTGGGGACGAGACCAGCTCGGGGAAGCTTCCGGTGAAAAGCCAATACAGTTCGGTCCGCAACTGCCGGGTCGGATGCGTGCCCACAGGCCCCCAGCGGCAGCTTCGATCACCGCCCCACGGGAAAGAGCTCCACCGGATGGATGATCCCAGACTTCCCGGGCGAGTGAGCCGCGTTGGGGACGAATAACAGGGGCCAACGCGTGGGTCTACGCCGATTCCCATTATCGCCGTAGCTCTTTGTTGTCCAACCGCCGGAAACCCAAAGAGCGGCCGTTCAGACCCTCAGTCCATCATGCGTAAGCGCCCGACTTACACATGACTTCCAGCTCCCATGGCAGTTCTGGTCGACTACTACCGCCTCCTGGAGTGAGCTTTTCCCGTTCGAGTGGACCGTCGCCGTCCGCTCGGGGAATGGGCTGTTAGGGTCATAGAGTCCCTTCCTTACCTCTCCTGTGATAGCCGGCACTCGACCCTTGGGTTGCAGGCCGGCTGCAGCCCCTCGTCGAGTAAAACACTTGCGGTCTACCTGTGAGGGCTCAGATAACAGCTCCGCCGCGGTGAACTAAATGGGGCCCCGCCAACGTACAAGCCATTACCATGGGTTCTGCAGGACCTACACGAAGTTCCGGACGACCCCACTGCGCCGTACGTCACTACCCGGTGCCAATGAGCGTTACGGACCGCATCATTGGCACTCCGGACCGGTTGCCAACTGGCAGCGAACTGGTTTACGGGCATATTTACCGTCCATGGTCACTGCCAGGATGGCACCGGCGTGTCGGGTATTTCGCTATCGCAAGTCGCACTGGTCCTGGGTAATAAACGCACGGCACATGGACAGCAATCAAAAAAGCCGAATTACCTGTGCAGCGTTTCGTGGCAAAAGCGTTTGCGTCTCGAGACCTTTGCCAACGGGGCAAACAGTGCCGCCACCTGGGAGCGGGATTACACTCCGCCGTCCGGCGCCGCCATGAGTGCCAGAGGTCTGCGCGAGGGAGGGAGGCGCCCCCCAGGGCTCCAGCGCGCGGGCCGCCCCGGCACCCGGCCGACGGGGCGACGCCCGCGGCGGGCGCTTTCCCTGTCCGGGGCGGCAACCGGGGCAGCGCCCGCGGGGCCCTCGGCCTCGCCGGGCCCCCACCGCTGTCCGCCCTACAAGGGCGCGTCAGGGTCCGTGTGTGGGCGGCCCCGACGGCACGCCCCGCCCTGCGCTGGGCCTCCACGCCGCGCGCGGCGAGGTCCGCCCTGGCCCTACAGGCATGCCGGGCCTCACACGCGCCTCCGGCAAGGGGGCCGAGCCGCCCGCGCCCGCGCGCGATTAGGTGGCCCAGCTGCCGGCCGCTCCCCCGGGCCGGGTCCCGCGCTGGGACGGGACCACCTCCCGGGCGTCGAGGGTCGCTCCTGACGGCGGGGGCGGCGGAGGCGCGCAACGGGTATCCCGTGTCAGGGGGCTGGCCGCGGAACGACCGGACCGGGCGAACAGACTCCCGTCAGGCGGGGTTGGGCAGCCGCATCGGGCACCTGTGGAGGACGTGCGCGGTGCCGACCGGGCCGGACCGCGCCGCTACGCGAGCGCGACGCCCCCAGAAGCCCGCGACGCGCGCTTCCTGCCCCCAACGCCCGTGCCGCGCACCGGGCGTGGCCCCCGCGGCCGGCCGGTGTCGCGCCCGTCCCCGCGCCCCACCGAGGCACACGGGTACCGGGCCGGCCCGTCCCACCCTTTGCGCGGCCCCGGTCCCGACCGAGCCCGTCGGGGGCGGCCCGCCCCTCAGGGCACCGCGGGCCCCGCGCCTTGGGCCCCGCGGTCCCTCGCCCCTCGTGGATCCTAGGCAGTAGGCAAGTCGCTGGCCCATTCACCCGCCCCTGGCGGCCGCCCGCCATCGCCCGCGGGGTCCCGACGGCGCCGGCAAGGCCCCCGCCGACACACGGTCAGCGCCGTGCGGCGGCCGTATGCGGCGCCCGCTCCTCGGCACTGAGGAGGACGGTCG     
K       AATTATTTAATAATTCTGATTAACTATACATAATATAAGATAAAATTTATATTGACAGTTCATTACAATTAACGCATTTGAAAATCTTAAATATTTGGAAGTACATATCTTTTATATTATTATTTATTAAATCCTCATCATTTAAACGAATTAGACTTGTTATTTTTTAAAACTTTTGTAGATATTAGATAAAGATAATTATGCGAGTTTCTATTGATCTGGAATAAAAAGTGTTTTTAAAAAAGTATTTTTAATACATAATGAAATCACAAATAAAAAAATTTTTTTGACGATATATTAACCAACTAAATTTTACCTTATGTTGAATACATAATTTATTTTTAATAATAGTATTATATTAAACATTTGGTGCCACAAATATAAGTTTCTTTACTTAATTATTCCAATTTTAACAACAAGTTTATTTATTTGGGTACATAATATGACGTTAATAATTATTGTTATAGTGAATTTGTAATTGTTTTAATCATATTCGTAAAAAAATATAGGTCTAGTAATAATGGTATGTAATAACATGCAAAATTCATTTCTTTCAATTAAAATATATACCCTATTTTATATTATTAAATATAACGATATAACACAAGAAAAAGTCCATAATTCATTTATTAGTATTTATGCTTAATATCTAAAATTATATTCTATAATTTTAATATATTATAAGATTATAAAAATAAAGTGTCATAGCATTATAAGTTCTACTACTGCTATTCACCTTTCTTTAAGCATATAAGCTTTCATTTTCACGCAATGATACAAGCTTATATTCGAAGTGTTGATTTATATTTTGTGAGGTTTCACATTTGACTAATTAATTCGTGTACATTTAAAAATTGTACAGTCACTAAATAAAATTACAACAAAAGAAATTATTAAATACTTCCCAATTGAAATTTGTAGATGAATACTTATAATCTTTAAAAAATTTAATATACATCTATCTACTATTATCAATCTCCTTATTTTACTTTAGAAATGGACATTATTATTGAGTTGAGTTATATATTCCTTAATTCGCCCATAATGTAGGTTGTGCGTCGTTTAATTGCGGTAACATCTACAACACTTGTGAAAGCGACGAAAAACTATGAGCGATTGTTTGCTGACGCTCATGCTTATTTCATCAGACGAGCCTACAAGATATTACATCGGTTCTCAGTCTCACCTTAACTGATGTTTATCAATTGCTAAGACATGTCATGGGATTCCTACCTATTTTCAGCGATTGTTGTCTGTCAATAATCTGTTGGAAATGGCGTCTTTAAAGCATGAATCGTTTTTTGCCATAATTGCCACGTATGATTTGCAGTCCGTCATGCGTATGACGCTGACCGTCATTTATCTCCGTTCAAGATGGCTAAATGTTCGAGTCTCTGCCATGCAAGTCGGCCGGTATTACTTTCGAGACACGTTAGTCATATCTATTTGCAAGATTTAGAGAGCCAGCTGCAGATTCGGAAAGTTCATATCATAATTGCAGCTGTGCATGATGAACTAGACTGGAGCATTTGATCTAAGCAGGGCGAGCAGAACACGCCTCCGCACTTGAGACCTCTCCGTAGAAATCGTGAAATTTAGGTAGAAACTCACGACGCATTAGGATAGAGTAGAACGGCAAGTCATACTAAATGAGACTGTTGCCAAGTAAATAGGGTAAACAAACTCGGTATAGATTTTTAACTAGATAGTTTCCGCTGACTCGATGTCTATACAGACGAATATGATAGTGTCATCCAAGTTCCCAATGAGTTTAGCTCTTAAGAGCGTAATGTTTGTTATGTAACGATAACGAGTTTTTGTCCTTCGATTTACAAAATAAACTATATAGTAATATACCCGATACGAATATGGTCTAATCTTGATCTCGGGTGGTTTTCCATATTCTAATCAGCGATGATGTATCACTACGCGTCTGGACTTTGCATATGTTTTGTCGGTCCTACTAATTCCTATTATTTCTATCAGGGAAAGAACGGTCAGCTCGGGTGCCCCTCTGGGGACGAGACCAGCTCGGGGGATCTTGCGGTGAGAAGCCAACACCGGCTGGGCCGCAACTGGCGGGCCGGATACGTGCCCAAAGGTCCCCAGCGGCAGTTTCGATCACCGTCCTACGGGGAAGGGCTCCACCGGGTGGAAGCTCCCAGACTTCCCGGAAGGGTGAGCCGCCTTGATGACGAATAGCAGGGGTGGTCGCGTGGGACTACGCCAAGTCCCGTTGTCGCCGTAGCTCTTTGTTGTCCAGCCGCCGGAAGCCCAACGAGCGGCCATTCAGACCCTCAGCCCATCATGCGTTAGCGCTCGACTTACACATGGCTCCCAGCTCCCATGGTGCTCCTGGTCGACTACTACCTCCTCCCGGGGTGGGCCTTTCCCGTTCAAGGGGGCCGCCGCCGTCCGCTCGGGGAATGAGCTGTTGGGGCTATAGGGTCCCTTCCCTGCCTCTCCTATGATGGCCGGCACTCGACCCTGGGGTTGCAGGCCGGCTGCAGCCCCTAGGCGAGGAAAACACTTGGGGTTTACCTGTGGGGGTTCCGATAATAGCTCCGCCGTGGTGAACTAAATGGGGCCCTGCCAGCGTACAGGCCATTACCATGGGTTCTGCGGGACCTGTACGAAGTTCCGGATGACCCCACTGTGCCGTACGTCACTAGCCGGTGCCACTGAGCGTTACGGACTGCATCATTGGCACTCCGGACCGCTTGCCAGCAGGCAGCAGACTCGTTTACGGGCATATTGTTGGGGCAGCGTCACTGCCAGGATGGCACCGGCATGTCGGGTAAATGGCTATCACAAGTCGCACCGGTCCTGGATAATAAACGCATGGCACATGGACAGCATTCGGAAACGCCGAAATACCTGTGCAACGTTTCGTGGCAAAAGCGTTTGTGTCTCGAGACCTTCGTCAGCGGGGCAAACAGTGACGCCACCTGGGAGCGAGATTACATTCCGCTGTCCGGCGCCGCCGTAAGCGCTGGGAGTCTGCGCGAGTGAGGGAGGCGCGTCCCAGGGCTCCGGCGCGCGGGCCGCCCCGGCACCCGGCCGACGCGGTGGCGCCTGCGGCGGGTGCTGTCCCTGTCCGGGGCGGCCGCCGGGGCGGCGCCCGCGGGGCCCTCGGTCTCGCCGGGCCCCACCCGCTGTCCACCCTACAAGGGCGCGTCAGAGTCCGCGTGTGGACAGCCCCGACGGTACGCCCCCGCCCTCGGAGGGCTTCCACGCCGCGCGAGACGGGGTCCGCCCTGCCCCTACAGGCGTGCCGGGCCCCACATGGGCCTCCGGTAAGGGGGCCGAGCCGCCCGCCCCCGCGCGCGATTAGGTGGCCCGGCTTCCGGCCGCCCCCCCGGGCCGAGTCCCGCGCGGGGACATGCCCACCTCCCCAGCGTCGAGGGCCGCTCCCGCCGGCAGGGGCGGCGGCCCCGCGGACCGGGTATACCGTGCCATAGGGTTGGCCGCGGAACGCCCGGACCGGGCGGCCGGGCTCCCGTCAGGCGGGGTTCGAGAGCCGTAGCGGCCACCTGTCGAAAACATGCCCGGTGGCGGCCGGGCCGGCCCACGCCGCCACGCAGGCGCGACGCCCCCAGAAGTCCGCGGCGCTCGCGTCCTGCCCCCGGCCGCCGTGCCGTGCACTAAGCGTGGCCCACGCGGCCGGCCGGTGTTGCGCCCGGCCCCGCGCCGCAGCAAGGCACACGCCTACCGGGGCGCCCCGGCCCGCCCTTTGCGCGGCCGCGGTCCCGACCGGGCCCGTCGGGGGCAGCCCGCCCCTTGGGGCACCGCGGGCCCCACGCCTTGGGCCCCTCGGTCCCCCCCCCCTCGTGGATCCTAAGGGGTAGGCAAGTCGCTGGCCCATTCACCCGCCCCTGGCGGCCGCCCGCGATCGCCCGCGGGGTCCCGCCGGCCCCGGTGGGGGCCCCGCCAACAGACGGCCAGCGCCGGGCGGCGGCCCCATGCGGCGCCCGCCCCTCGGCAGTAAGGAGGACGGCCG     
J       AATTATTTAATGATTCTGATTAACTATACATAATATAAGATAAAATTTATATTGACAATTCATTACAATTAACGCATTTGAAAATCTTAAATATTTGGAGGTACATATCTTTTATATTATTATTTATTAAATCCTCATCATTTAAACGAATTAAACGTGTTATTTTTTAAAACTTTTATAGATATTAAATAAAAATAGTTATACAAATTTCTATTAATCTGAAGTAAAAGGTGTTTTTAAAGAAGTATTTTTAATACATAATAAAATCACAAATAAAAAGGTTTTTTTAACGATATATTAACCGACTAAATTTTACCTTATATTAAATACATAATTTATTTTTAATAATAATATTATATTAAACATTTGGTGCCACAAATATAATTTTCTTTATTTAATTATTCCAATTATAACAACAAGTTTATTTATTTGGGTATATAATATGACGTTGATAATTGCTGTTGTAATATATTTGTAGTTGTTTTAATCATGTTCATAAAAAAATATAAGTCTAGTAATAATGGTATGTAATAACATGCGAAATTCATTTCTTTCTATTAAAATGTGTTCCCTATTTTATATTATTAGATATAGCAATATAACACAAGGAAAAGTCCATAAATCATTTATTAATATTTATGCTTAATATCTAAAATTATATTCTATAATTTTAATATAATATAAGATTATAAAAATAAAGTATCATAGCATTATAAATTCTACTACTGCTATTCACCTTTCTTTAAACATATAAGCTTTCATTTTCACGCAAAGATACAAGCTTATATTCGAAGTGTTGATTTATGTTTTGTGAAGTTTCACATTTAACTAATTAATTCGTGTACATTTAAAGATTGTAAAATCACTAAATAAAATTACAACAAAAAAAATTATTAAATACTTCCCAATTAAAATTTGTAAATAAATACTTATGATCTTTGAGAAATTTAATATACATCTATCTACTATTATCAGTCTCCTTTTTTTGCTTTAGAAATAGACATTATTATTGGGATGAATTATAAACTTATTAATTCGCCCATAATATAGGTCGTGCGCCGTCTAATTGTAGTGGTATCTATAGCACTTGTGAAAGTGACGGAAAACTATGAGTGATTGTTTCCTAACGCTCATGTTTAGTTCATCAGACGAGCCCACACGATATTACATCGATTCCCATTCTTACCCTAAGTGATGCTTATCAATCGTTAAGACATGTGATGGCATTCCTTCCTATTTTCAACGATTGTTCTCTGTCAATAATCTGTTGGAAACGGCGTCGTTAACGAACGAATCGTCTTTTGCCATAATTGCCATGTATGATTTGCAAACCGTTATGCGTGTGACGTTGACCGTCATTCATCCCTGCTCAAGATGGCTAAAAGCTCGAGTCTCTACCATGAAAGTCGGCTGATATTACTTTCCAAACATGTTAGTCATACGTATTTGCAAGATTTAGAGAGTTAGCTGCAGATTCGGAAAGTTCATATCATAATTACAGCTGTGCACGATGAACTAGGTTAGGGCGTTTGAGCCAAGCGGGACAAGCAGAACACACCTACGCACTTGCGACCTCTCCGTGGAAATCGTGAATTTTAGATAAAAACTCACGACGCATCACGATATAGTAAAACGGCCAATCATACTAAATGGGACTGTTGCGAAATAGATAGGGTAAACAAACTCGGTATGGATTTTTAACTAGATAGTTCCCGCTGACTCGATGTCCATATAGACTAATTTGGTAGTGCCAACCAAGTTCCTAATGAGTTTAGCTCTTAAGAACGTAGGATTTGTTATGTAAAGGCAACGAATTTGTCACCTCCTATTTACAAAGTAAACCATATAGTAATACACCCGATACGAATGTGATTTAATCTAGATCTCGGGCGGTTTTCCATATTTTAATCAGCGATGATGTATCACTGCGTGTCTGGACCCTGCATATGTCTTGTCGGTTCTACCGATTCCTATTACTTTTATCAGGGAAAGAACGGCCAGATCGGGTGCCCCTCTGGAGGCAAGACCAGCTCGGGTAATCTTGCGGTGAAAAGCCCATACTGACCCGGCCGCTACTGCCGGGCCGGATACGTACCCATAGGTCCGCGGCGGCAGCTTCGACCACCGCTCTACGCGCAAGGGCTCCACCGGATGGAAGCTCCCAGACTTCCCGGGAGAGTGAGCCGCGTTGTGGACGAATAACGGTGGCCGTCGCGTGGGCCTACGCCAATTCCCTTTATCGCCGTGTCTCTGTGTTGTCCAACCTCCAGAAACCCAACGAGCGGCCATTCAGACTCTCAGCCCATCATGTGTAAGCGCCCGGCTTAAACATGACTTCCAGCTCCCAGGGTAATCCTGGTCGACTGCTACCCCCTCCTAGGGGGGGCTTTTCCCGTTCGAGGGGTCCGTCGCCGTCCGCTCGGGGAATGAGCTGTAGGGTTTATACGGTCCCTTCCCTTCCTCTCCTATGATTGCCGTCACTCGACCCTTGGGTTGCAGGTCGGCTGCAGCCCCTTGGCGAGGAAAACACTTGGGGTCTACCTGTGAGGGCTAAGATAACGGCTCCGCCCCGGTGAACTAAATGGGGCCCCGCCAGCTTACAAACCATTGCCATGGGTTTTGCGGGACCTATACGAAGTCCCGGATGACCACACTGTGCCGTACGTCACAAGCCGGTGTCAATGAGCGTCACGGACCGCCTCATTGGCACTCCGAACCGGGTGCCAACCGGAGGCAGACTCGTTTACGGGCATATTCTCCGAGCAGGGTCACGGCCAGGATGGTACCGGCCTGTCGGGTAAGTCGGTATCGCAAGTCGCACCGGTCCTGGGTAATTAACGCATGGTACATAGACGGCAATCGGAAACGCCGAATGACCTGTGCAACGTTTCGTGGCAAAAGGGTCTGCGTCTCGAGACCTTTGCCAGCGGGGCAAACAGTGACGCCACTTGAGTGTGAGACTACAGTCTGCTGTCCGGCGCCGCCGTGAGTGCTGGAAGTCTGCGCAAGGGAGGGAAGCGCGTCCCAGGGCTCCGACGCGCAGGCCGCCCCGGCGCCCGTCCGACGCGGTGACGCCCGCGGCGGGTGCTGTCCCTGTCCGGGGCGGCAACCGGGACAGCGCCCGCGGGGCCGTCGGCCTCGCCGGGCCCCCCCCGCTGTCCACCCTACAAGGGCGGGTCAGTGTCCGCGTGTGGACAGCCCCGACGGCACGCCCCGGCCCTCGGAGGGCGTCCACGCCGCGCGAGGCGAGGTCCGCCCTTCCCCTACCGGCGTACCGGGCCTCACATGGGCCTCCGGCAGTGGGGCCGAGCCGCCCGCCCCGGCGCGCGATTAGGTGGCCCGGCTTCCGGCCGCGCCCCCCGGCCGGCTCCCGCGCGGGGACGCGCCCACCTCCCGAGCGGCGAGGGCCGCTCCCGCCGGTGGGGGCGGCGGGCGCGCGCACCGGGTATCCCGTATCAGGGGGTGGGCCGCGGAGCGCCCGGACCGGGCGGCCAGACTCCCGTCAGGCGAGGTTGGGGAGCAGCATCGTGCACCTGTGGACAACATGCCCAGTGCCGGCCGGGCCGGACCACGCCGCTACGCAGGCGCGACGCCCCCAGAAGCCCGCGGCGCTCAGATCGTGCCCCCGGTGGCCGTGCCGCGCACTGAGCGTAGCTGACTCGGCCGACCGGTCTTGCGCCCGTCCCCGCGCCCCAGCGAGGCACACGCGTACCGGGACGGCCCGCCCCACGCTCTGCGCGGCCGCGGTCCCGACCCGGCCCGTCGGGGGCAGCCCGCCCCTGAGGGCACCGCGGGCTCCGCGCCCTGGGCCCCCCGGTCGCTCGCCCCTCGTGGATCCTAGGCAGTCGGCACATCGCTGGCCCATTCGCCCGCCCCGGGCGGCCGGCCGCGATCGCCCGCTGGGTCGCGCCGGTGCCGGCGGGGCCCCCGCCGACAGCCGGCCAGCGCCGGGCGGCGACCGCAGACGGCGCCCGCCCCTCGGCAGTGAGGAGGACGGCAG     
I       AATTATTTAATAATTCTGATTAACTATGCATAATATAAGATAAAATTTATATTGACAGTTCATTACAATTAACACGTTTGGAAGTCTTAAATATTTGGAGATGCATATCTTTTATATTATTATTTGTTAAATCCTCATCATTTAAACAAATTAGACTTGTTGTTTTTTAAAACTTTTATAGATATTGAATAAAAATAATTATACAAGTTTCTGTTGATCTGAAATAAAAGGTGTTTTTAAGAAAGTATTTTTAATACATAATAGAATCACAAGTAAAAAGATTTTTTTAACGATATATTAACCAACTAAATTTTACCTTATATTAGATACATAATTTATTTTTAATAATGATATTATAATAAACATTTGGTGCCGCAAATATAATTTTCTTTATTTAATTATTCCAATTATAACAACAAGTTTATTTATTTGGGTACATAATATGACGTTGATAATTATTGTTATAGTAAGTTTATAATTGTTTTAATCATATTCATAAAAAAATATAAGTCTAGTAATAATGGTATGTAAAAACATGCAAAATTCATTTCTTTCTATTAAAATATGTTCCCTATTTTATATTATTAAATATAACAATATAACACAAGAAAAAGTCCATAAATCATTTATTGATATTTATGCTTAATATCTAATATTATATTCTGTAATTTTAATATATTATAAGATTATAAAAATAAAGTGTCATAGCATTGTAAATTCTACTACTGCTATTCACCTTTCTTTATACATATAAGCTTTCATTTTCACGCAATGATACAAACTTATATTCGAGGAGTTAGTTTATATTTTATAGGGTTTCACATTTAACTAATTAATTCGTGTACATTTAAAAATTGTACAATCGCTAAATAAAGTTACAACAAAAAAAATTATTAAATACTTCCCAATTAAAATTTATAAATAAATACTTATGATCTTTGAGAGATTTAATATACATCTATCTACTATTATCAATCTCCTTGTATTACTTTAGGAATAGACGTTATTATCGAGTTGAATTATACACTTATTAATCCGCCCATAATGTAGGTTGTGCGTCGTCTAATCGCAGTGATATCTATAACACTTGTGAAAGTGACGAATAACTATGAAGGATTGTTTCCTAACGCTCATGCTTAATTCATCAGATGAGCTTACACGATATTACATCGATTCCCATTCTTTCTTTAAATGGTATTTATCAGTCGCTGGGACATGTCATGAGGTTCCTACCTATATTCAACGGTTGTTGTCTGTCAATAATCTGTTGGAAATGGCGTCTTTAAAGAATGAATCGCTTTTTGCCGTAATTGCCACGTATGATTTGCAGACCGTTATGCGTGTGACGTTGACCGTCATTTATCTCCGCTCAAAATGACTAGATGTTCAAGTCTCTAGCATGTAAATCGGCTGATATTACTTTCCAGACATGTTAGTCATATTTATTTGCAAGATTTAGAGAGTCAGCTGCAGATTCGGAAACTTCATATCCTAATTGCAGCTGTGCATGATGAACTAGGATGGAGCATTTGAGCGAAGCATGATAAGCAGAATACACCTACGCGTTTGAGACCTCTCCGTAGAAATCGTGAAATTTAGGTAGAAACTCACGACGCATCAGGGTATGGTATAACGGCAAGTCATACTAAATAATACTGTTGCCGAGTAGATAGGGCGAACAAACTCGGTATAACTTTTAAACCAGATAATTCCCGCTGATTCGATGTCTACATAGACTAACTTGGTAGTGTCAACCAAGTTCCTAATGAGTTTAGCTCTTAAGAACGTAAAATCTGTTATGTAAAGGTAACGAATTTGTCGTCCCCTATTTACAAAATAAACCATATAGTAATACGCCCAATACGAATCTGGTTTAATCTTGATCTCGGGTGGTTTTCCATATTTTAATCAGCGATGCTATATCACTATGTGTCTGGTCTCTGCATATGCTCTGTCGGTCCTACTAATTCCTATAATTTCTAACAGGGAAAGAACGGTCAGATCGGGTGCCCCTCTGGGGGCGAGACCAGCTCGGGGGATCTTGCGGTGAAAAGCCGATACTGGCTGGGCCGCAACTACCGGGCCGGATGCGTGCCCATAGGCCCCCAGAGGCAGCTTCGATCACCGCTCAACGGGTAAGGGCACCACCGGGTGGAAGGTCCCAGGCTTCCCGGGTGAGTGAGCCGCGTTGAGAACGAATAACTGGGGCCGTCGCGGGGGTCTACGCCAACTCCCATTATCGCCGTAGCTCTTTGTTGTCCAACTGCCGGAAACCCAACGAGCGGCCATTCAGACCATCAGCCCATCATGCGTAAGCGCCCAACTTATACATGACTTCCGGCTCCCATGGTAGTCCTGGTCGACCCCTATCCCCGCCTGGGGTGAGCTTTTCCAGTTCGAGAGGGCCGTCGCCGTCCGCTCGGGGAATGAGCCGTAGGGGTTATGGGGTCCCTTCCCTCCCTCTCCTGTGATTGCCGACACACGACCCATGAGTTGCAGGCCGGCTGCAGCCCCTCGTCGAGGAAAACACTTGGGGTCTACCTGTGGGGGTTCGGATAACAGCTCCGCCGCGGTGAACTAAATGGGGCCCCCCCAGGATACAAGCCATTACCACGCCTTCTGCAGGACCAGTACGAAGTTCCGGATGACCTCACTGTGCTGTACGTCACTAGCCGGTGTCAATGAGCGTTACGCACCGCATCATTAGCACTTCGAACCGGGTGCCGTCAGGAAGCAGACTCGTTTACGGGCATATTCTCCGAGTAAAGTCACTGCCAGGATGGCGCCGGCGGGTCGGGTAAATCGGTATCGCAAGTCGCACCGGTTCTGGGTAATAAACGCATAACACATAGACAGCAGTCTTAAACGCCGAATTACCTGTGCAACGTTTCGTGGCAAAAGCGTTTGTGTCTCGAGACCTTTGCCAGCGGGGCGGACAGTGACGCCACCTGAGTGCGAGATTATATTCCGCTGTCCGGGGCCGCCGTGAGCACTAGAAGTCTGCGCGAAGGAAGGAGGCGCGTCCCGGGGCTCCGACGCGCAGGCCGCCGCGGCGCCCGGCCGACGCGGCGTCGCCCGCGGCGGGTGCTTTCCCTCTCCCGGGCGGCAACCGGGACAGCGCCCGGGGGGCCCTCGGCCTCACCAGGCCCCCCCCGCTGTCCCCCCGACAAGGGCGCGCCAGAGTCCGCGTGTGGACAGGCCCGACGGCACGCCCCCGCCCTCGGAGGGCCTCCACGCCGCGCGAGACTGTGTCCGCCCTGCCCCTACGGGCTTGCCGGGCCTCACATGGGCCTCCGGCAAGGGGGCCGAGCCGCCCGCTCCCGCGCGCGATTAGGTGGCCCGGCTGCCGGCCGCGCCCCCGGGCCGAGGCCCGCTCGGGGACGCGCCCACCTCCCGAGCGGCGAGGGCCGCGCCCCCCGGCGGTGGCGGCGGGCCCGCGCGCCGGGTATCCTGTCCCAGCGGGCCGGCCGCGGAGACCCCGGACCGGGCGGCCAGACGCCCGTCAGGCGGGGTTGGGTAGCGGCATCGCGCACCTGTGGAGAACATGCTCGGTGCCGACCGGGCCGGACGACGCCGCAACGCGGGCGCGACGCCCCCGGAAACCCGCGGCGTTCGCGTCCTGCCCCCGGTGCCCGCGCCGCCCACTGGGCGCGGCTCACGCGGCCGTCCGGTGTTGCGCCCGTCCCCGCGCCCCAGGAAGGCACACGCGTACCGGGACGGCCCGTCCCACCCTTTGCGCGGCCGCGGTCCCGACCGGACCGGTCGGGGGCAGCCCGCCCCTTAGGGCGTCGCGGGCCCCGCGCCTTGGGCCCCGCGGTCGCCCGCCCCTCGAGGATCCTAGGTAGAAGGCAAAGCGCTGGCCCACTCGCCCGCCCCCGGCGGCAGCCCGCGATCGTCCGCGGGGTCCCGCCGGCGCCGGCGGGGCCCCCGCCAACAGACGGCCAGCGCCGGGCGGCGGCCGCATGCGGCGCCCGCGCCTCGGCAGGGAGGAGGACGGTCG     
H       AATTATTTAATGATTCTGATTAACTATACATAATATAAGATAAAATTTATATTGACAATTCATTACAATTAACACATTTGAAAATCTTGAATATTTGGAGGTACATATCTTTTATATTATTATTTATTAAATCCTCATCATTTAAACAAATTAGACTTGTTGTTTTTTAAAACTTTTATAGATATTGAATAAAAATAATTATACAAATTTCTATTGATCTGAAATAAAGAGTGTTTTTAAGGAGGTATTTTTAATACATAATAAAATCACAAAAAGAAAAATTTTTTTAACGATATATTAACCGACTAAATTTTACCTTATATTAGATATATAATTTATTTTTAATAATAATATTGTATTAAACATTTGGTGCCACAAATATAATTTTCTTTATTTAGTTATTCCGATTATAACAACGAGTTTATTTATTTGGGTACATAATATGACGTTGATAATTATTGTTATAATAAATATATAGTTGTTTTAATCATATTCGTAAGAAAATATAGGTCTAGTAATAATGGTATATAATAACATGCAAAATTCATTTCTTTCTATTAAAATATATTCCCTATTTTATATTATTGAATATAACGATATAACACAAGAAAAAGTCCGTAAATCATTTATTAGTATTTACGCTTAATATATGAAATTATATTCTATAATTTTAATATATTATAAGATTATAAAAGTAAGGTGTCTTAGCATTATAAATTCTACTACTGCTATTCACCTTTCTTTAAACATATAGGCTTTCATTTTCACGCAATAGTACAAACTTATATTCGAAGTATTAGTTTATATTTTGTAAGATTTCACATTTAACTAATTAATTCGTGTACATTTAAAAATTGTACAGTCACTAGATAAAATTACAACAAAAAAAATTATTAAATACTTCCCAATTAAAATTTATAAATAAATACTTATAATCTTTAAGAGATTTAATATACATCTATCTACTATTGTCAATCTCCTTATTTTACTTTAGAAATAGATATTATTATTGAGTTGAATTATAAACTTTTTAACTCGCCCATAATATAGGTTGCGTGACGCCTAATTGCAGTGATATCTACAACGCTTGTGTAAGTGCCGGAAAACTATGAGAGATTGTTTCTTAACGCTCATGCTTAATTCATCAGATGAGCTTACATAATATTTCGTCGGTTCCCAATCTCACCTTAAATGGTTTTTATCAGTCGCTGAGACATGTCATGAGATTCCTACTTGTCTTCAACGATTGCTGTTTGTCAATAATCTGTTGGAAATGGCGTCTTTAACGGATGAATCGCTCTTTGCCATAATTGCCACGTATGATTTGCAGACCGTTATGCGTGTGACGTTGACCTTCATTTATCTCCGGTCAAGATGACTAAATGTTCCAGTCTCTACCATGCAAGTCGGCTGATATTACTTTCCAGACACGTTAATCATACTTATTTGCAAGATTTAGAGAGCCAGTTGCAGATTCGGAAAATTGATATCATAATTGCAGCTGTGCATGATGAACTAGGCTGGAGCATTTGAGCCAAGCAGGACGAGCGGAACACACCTACGCACTCGAGACCTCTCCGTAGAAATCGTGCAATTTAGGTAGAAATTCACGACGCATCAAGATATAGTAAAACGGCAAATCATACTAAGTGAAACCGTTGCTAGATAAATAGGGTAAACAAACTCGGTATAGATTTTTAACTAAATAGTTTCCGCTGAATCGATGTCTACATAGACAAATTTGATAGCGTCAACCAAGTTCTTAATGAGTATAGCTCTTGAGAACCTAAGATCTGTTATGTAAAGATAACGAATTTGTTGTCGTCTATTCACAAAGTGAACTATATAGTAATATACCCGATACGAACGTGATTTAATCTTGATCTCGGGTGGTTTTTCATATTTTAACCGGCGATGATATATCACCATGTGTCTGGGCCCCGCATATGCCCCATCGGTTCTACAAATTCTTAATATTTCCATCAGGGAAAGAATGGTCAAATCGGGTGCCCCTCTGGGGACGAGACAAGCTCGGGGGACCTTGCGGTGAAGAGCCTATACTGGCCGGGCCGCAACTGGCGGGCCGGATACGTGCCCATAGGTCCCCAGCGGCAGCTTCGATCACCGCCCAACGGGTAAGGGCACCACCGGGTGGAAGCTCGCAGGCTTCCCGGGTGAGTGAGCCGCGTTGGGGGCGAATAACGGGGGCCCTCACGCGGGACTACGCCAACTCCCATTATCGCCGTAGCTCTTTGTTGTCCAACCGCCGGATACCCAACGAGCGGCCATTCAGACCCTCAGCCCTTCATGCGTAAGCGCCTGACTTACACGTGACTGCCAGCTCCCATGGAATTGCTGGTTGACTACTACCCCCTCCTGGGGTGAGCTTTTCCTATTCGAGGGGGCCGTCTCCGTCCGCTCGGGGAATGGGCTGTAGGGTTTATTGGGTCCCTTCCTTCGCTCTCCTGTGATAGCCAGCACTCGGCTCCCGGGTTGCAGGCCGGCTGCAGCCCCTCGGCGAGGGAAACACTTGGGGTCTACCTGTGAGGGGTAACATAACAGCTCCCCCACGGTGAACTAGGTAGGGCCCCGCCAGAGTACAAGCCGTTGCCATGGGTTCTGCGGGACCTGGACGAAGTCCCGGATGACCTCACTGCGCAGTACGTCAGAAGGCGGTGTCAGTGAGCGTTACGAATCGCATTATTGGCACTCCGAACCGGGTGCCAACAGGCCGCAAACTCGTTTACGGGCATATTCTTCGAGCATGGTCACCGCCAGGATGGCATCGGCGGGTCGGCTATTTCAGTATCGCAAGTCGCACCGGTTCTGGGTTATAAACGCATGGCACACAGACAGCAATCGAAAACGCCGAATTACCTGTCCAACGTTTCATGGCAAAAGTGTTTGTGTCTCGAGACCTGTGCCAGCGAAGCAAGCAGTGACGCCACGTGAGTGCGAGATTACGTTCCGCTGTCCGGCGTCGCCGGGAGGTCAAGAATTCTGCGCGAGGGAGGGAGGGTCGTCCCGGGGCCCCGACGCGCTGGCCGCCCCGACGCCCGCCCGACGCGGTGACGCCCGCGGGGGCTGCTCTCCCTGTCCGGGACGGCAACCGGGAGGGCGCCCGCGGGGCCCTCGGCCTCGCCAGGCCCCGCCCGCTGTCCCCCCTACAAGGGCGCGTCGGTGTCCGCGTGTGGACAGTCCCGACGGTACGCCCCCGCCCTCGGAGGGCCCCCACGCCGCGCGAGGCGGGGACCGCCCTGCCCCTACAGGCATGCCGAGTCTCACACCGGCCTCCGGCAAGGGGGCCGAGCTGCCCGCCCCCGCGCGCGAATAGGTGGCCCGGCTTCCGGCCGCACCCCCGGGCCGAGTCCCGCGCGGGGACGCGCCCATCTCCCGGGGGTCGAGGGCCGCTCCCCCCGGCGGGGGCGGCGGGCCCGCGCACCGGGTATCCCGTGTCAGGGGGTTGGCCGCGGAGCTCCCGGATGGGGCGGCCCGACCCCCGTCAGGCGTGGTTGGGGAGCGGCATCGCGCACCTGTGGAGCACAGGCCCGGCGCCGGCCGGGCCGGGCCACGCCGCTACGCAGGCGCGACGCTCCCGGAAGCCGGCGACGCTCGCGTCCTGCCCCCGGTGACCGTGCTGCGCACTGGGGGTGGCCCACGCGGCCGGCCGGTGTTGCGCCTGTCCCCGCGCCCCAGCGAGGCACACCCCTACCGGGACGGCCCGTCCCACCCTTTACGCGGCCGCGGTCCCGACCGGGCCCGTCGCGGACGGCCCGCCCCTTAGGACGCCGCGGGGTCCGCGCTTTGGGCTCCACGGTCGCCCGCCCCTCGCGGATCCTAGGCAGTAGGCAGATCGCTGGCCCATTCGCCCGCCCCTGGGGGCCGCCCGCGATCGCCCGCGGGGTCGCCTCGGCGCCGGCGGGGCCCCCGCCGACAGACGGCCAGCGCCGGGCGGCGGCCACACGCGGCGCCCGCGCCTCGGCAGTGAGGAGGTCGGTCG     
G       AATTATTTAATGATTATGATTAACTATACATAATATAAGATGAAATTTATATTGACAATTCATTACAATTAACGCATTTGAAAGTCTTAAATATTTGGAAGTACATATCTTTTATATTATTATTTATTAAATCCTCATCATTTAAACGAATTAAACTTGTTATTTTTTAAAACTTTTATAGATGTTGAATAAAAATAATTATACAGATTTCTATTGATCTGAGATAAAAAATATTTTTAAAAAAGTATTTTTAATACATAATAAAATCGCAAATGAAAAAATTTTTTTGACGATATATTAACCAACTAAATTTTACCTTATGTTAGATACATAATTTATTTTTAATAATAATATTATATTAAACATTTGGTGCCGCAAATATAATTTTCTTTATTTAGTCATTCCAATTATGACAACATGTTTATTTATTTGGGTACATAATATAACATTGATAATTATTGTTATAATAAATTTATAATTGTTTTAATCATGTTCGTAAAAAAATATAAGTCTAGTAATAATGGTATGTAATAACATACTAGATTCATTTCTTTCTATTAAAATATATTCCCTATTTTATATTATTAAATATAACAATATAACACAAGAAAGAGTCCATGAATCATTTATTAGTATTTATGCTTAATATCTAAAATTATATTCTATAATTTTAATCTATTATAAGATTGTGAAAATAAAGTATCATAGCATTATAAATTCTACTACTGCTATTCACCTTTCTTTAAACATATAAGCTTTCATTTTCACGCAATGATACAAACATATATTCGAAGTGTTAGTTTATATTTTGTAAAGTTTCACATTTAACTAATTAATTCGTGTACATTTAAAAATTGTGCAATCACTAAATAAAATTACAACAAAAAAAATTATTAAATACTTCCCAATTAAAATTTATAAATGAATACTTATAATCTTTAAGAGATTTAATGTACATCTATCTACTATTATCGATCTCCTTATTTTACTTTAGAAATAGACGTTATTATTGAGTTAAATTATAAACTTTTCAACTCGCCCATAATGTAAGTCGTGCGTCGTCTAATTGCAGTGACATCCACAATGCTTGTGAAAGCGACGGAGAACTATGAGCGACTATCTCCTAACGCTCATGCTTAGTTCATCAGATGAGCTTACACGATACTACATCGGTTCCCAGTCTTAACCTAGATGGTGATTATCAATCGCTAGGACATGTCATGAGATTCCTACCTATCCTCAACGACTGTTGTTTGTCAATAATCTGTTGAAAATGGCGGCTTTAACGAACGAATCGTATTTGGCCATAATTGCCACGTATGATTTGCGGACCGTTATGCGTATGACGCTGACCGTCATTTATCCCCATTCAAGATGTCTAGATGTTCCAGTCTCCACCATGCAAGTCGACTGATATTACTTTCCAAACATGTTAGTCATATTTATTTGCAAGATTTAGAGAGTCAGATGCAGATTCGGAAAGTTCATATCATAATTGCAGTTGTGCATGATGAACTAGGCTGGAGCATTTGAGCCAAGCCAGATTAGCAGAACACACCTACGCACTCGAGACCTCTCCGTAGAAATCGTGAAATTTAGGTAGAAACTCATGACGTATCAAGGTATGGTAAAACGACAAACCATACTAAATGAGACTGTTGCTAAGTAGATAGGGTAAACAAACTCGGGATTGATTTTCACCCAGATCGTTTTCGCTGATTCGATGTCTACATGGACAAATTTGATAGTGGCAACCAAGTTCCTAATGAGTTTAGCTCCTAAGAGCGTAAGATTCGTTGTGTACAGACAACGAATTTGTCGTCGCCTATTTACGAATTAAACTATATAGTAATATACCCGATACGAATGTGATTTAATCTTGATCTCGGGGGGTTTTCCATATTTAAATCAGCGATGATGTATCACTATGTGTCTGGGCCCTGCACATGCTATGTCGGTTCTACCAATTCCTATTATTTCTATCAGGGAAAGAACGGCCAGATCGGGTGCCCCTCTGGGGGCGAGACCAGCTCGGGGGATCTGGCGGTGAAGAGCCTATACTGGCCGGGCCGCAGCTGCCGGACCGGATACGTGCCCACAAGTCCCCAGCGGCAGTTTCGATCTCCGCCCAACGAGTCAGGGCACCACCGAGTGGTAGCTCTCAGGCTTCCCGGGGGAGTGAGCCGCGTTGGGGACGAATAACGGGGGCCTGCGCGTGGGCCTACGCCAAATCCCATTATCGCCGTGACTCTTCGTTGTCCAATCGCCGGAAACCCAACGAGCGGCCATTCAGACCCTCAGCCCATCATGCGTAAGCGCCCGACGTGCGCATGACTTCCAGCCCCCATGGAAATCCTGGTCGACTACCATCCCCTCCTGGGGGGGGCTTTTCCCGCTCGAGGGGACCGTCGCCGTCCGCTCGGGGAATGAGCTGTTGGGCTTATAGGGTCCCGTCCCTCCCTCTCCTGTGATGGCCATCACTCGACCCTTGGGTTGCAGGTCGGCTGCAGCCCCTCGACGAGGAAAACACTTGGGATCTACCTGTGGGGGTTCGGATAACAGCTCCCCCGCGGTGAAATAAGTGGGGCCCTGCCATCCTACAAGCCATTACCATGGGTTCTGTGGGACCTGTACGAAGTCCCGGGTGACCTCACTGTGCCATACGTCACAAGGCGGTGTCAATGAGCGTTACGCACCGCATCATTGACACTTCCCGCCAGGTGCCAACAGCCTGCAGACTTGTTTACGGGCATATTCTGCGAGCAGGGTCACTGTCAGGATAGCACCGGCGTGTCGGGTAAATCGGTATCGCATGTCGCACTGGTACTGGGTTATAAACGCATGGCGCATAGACAGCAATCGAAAACGCCGGATTACCAGTGCAGCGTTTCGTGGCAAAAGCGTTTGCGTCTCGAGACATTTATCAGCGTGGCAAACAGTGACGTCACCTGAGTACGAGATTACGTTCCACTGTCCGGCGCCGCCGTGAGTGCTGGAAGTCTGCGCGAGGGAGGGAGGCGCTTCCCAGGGCTCCGACGCGCAGCCCGCCCCGGCGCCCGCCCGACGCGGGGACGCCCGCGGCGGGTGCTCTCCCTGTCCGGGGGGGCGACCGGGGCAGTGCCCGGGGGGTCCCCGGCCTCGCTAGGCCCCAACTGCTGTCCCCCCGACAAGGGCGCGTCAGTGTCCGCGTGTGGACAGACCCGACGGGAGGCCCCCGCTCTCGGAGGGCCATCACGCTGCGCGAGCCGGGGTCCGCCCTGCTCCTAGAGGCACGCCGGGCCTCACATGGGCCTCCAGCGGCGGGGCCGAGCGGCCGGCCCCCGCGCGCGATTAGGTGGCCCGGCTGCTGGCCGCGCCCCCGGGCCGACTCCCGCGCAGGGACGCGCCCACCTCCCCAGCGTCGAGGGTCGCTCCCGCCAGCGGGGGCGGCGGTTCCGCGCACCGGGTATCCCGTGTCACAAGGTTGGCCGCGGAGCGCCCGGACCGGGCGGCCAGACTTCCGTCAGGCGGGGTTAGGGAGCCGCATCGCGCACCTGTGGAGAACATGCCCCGTACCGGGCGGGCCGGACTACGCCGCTAAGCGGGCGCGACGCCCCCGGAAGCCGGCGGCGTTCCTGTCCTGCCCCCGGTAGTCGCGCCGCGCACTGGGCGTGGCTCACGCGGCCGGCCGGTCTGGCGCCCGGCCCCGCGCCGCAGCAAGGCACACGGCTACCGGGGCGGCTCGTCCCACCCTTTGCGCGGCCGCGGTCCCGACCGGGCCCGTCGGGGCCTGCCCGCCCCTTAGGACACCGCGGGCCCCGCGCCTTGGGCCCCCCGGTCGCCCACCCCTCGCGGATCCTAGATAGTAGGCAGGTCGCTGGCCCATTCGCCCGCCCCTGGGGGCCGCCCGCGATCGCCCGCGGGGCCCCACCAGCGCCGGCGATGCCCCCGCCGACAGACGCCCAGCGCCGGGCGGCGGCCGCATGCGGCGCCCGCTCCTCGGCAGTGCGGCGGACGGTCA     
F       AATTATTTAGTAATTCTGATTAACTATACATAATATAAGATAAAATTTATATTGACAGTTCATTACAATTAACGCATTTGAAAGTCTTGAATAATTGGAAATGCATATCTTTTATATTATTATTTATTAAATCCTCATCATTTAAACGAATTAAACTTGTTATTTTTTAAAACTTTTATAGATATTGAATGAAGATAATTATACAAATTTCTATTGATCTGAAATAAAAAGTGTTTTTAAGAAAGTATTTTTAATACATAATAGAATCACAAATGAAAAGATTTTTTTAACGATATATTAACCGACTAAATTTTACCTTATGTTAGATACATAATTTATTTTTAATAATAGTATTATATTAAACATTTGGTGCCACAAATATAATTTTCTTTATTTAGTTATTACAATTATAACAACAAGTTTATTTATTTGGGTACATAATATGACGTTGATAATTGTTATTATAATAAATTTGTAATTGTTTTAATCATATTCATAAAAAAATGTAAGTCTAGTAATAATGGTATGTAATAACATGCAAGATTCATTTCTTTCTATTAAAATATGTTCCCTATTTTATATTATTGAATATAGCAATATAGCACAAGAAAAAGTCCATAAATCATTTATTAGTATTTATGCTTAATATCTAAAATTATGTTCTGTAATTTTAATATATTACAAGATTGTAAAAATAAAGTGTCGTAGCATTATAAATTCTACTACTGCTATTCACCTTTCTTTAAACATATAAGCTTTCATTTTCACGCAATGATACAAACTTATATTCAAAGTGTTAGTTTAAATTTTATAAAGTTTCACATTTGACTAATTAATTCATGTACATTTAAAAATTGTACAATCACTAGATAAAATTACAACAAAAGGAATTATTAAATACTTCCCAATTAAAATTTATAAATAAGTGCTTATTATCTTTAAGAAATTTAATATACATCTATCTACTATTGTCAGTCTCCTTGTTTTACTTTAGAAATGGACATTATTATTGAGTTGAATTATAAACTTCTTAACTCGCCCATAATGTAGGTTGAGCGTCGCCTAATTACAGTGATATCTACAAAACTTGTGAAAGTGACGAATAACTATGAGCGATTATTCCCTAACGCTCATGCTTAGTTCATCAGAAGAGTTTGCACGATATTACATCGTTTCCCGGTCTTACCTTAAGTGGTATTTATCGGTCGCTAGGACATGTTACGAGATTCCTACCTATATTCAACGGTTGTTGTTTGTCAATAATCTGTTGGAAACGGCGCCTTTAATGGGTGAATCGCTTCTTGCCATAATTGCCACGTATGATTTGCAGACCGTTATGCGTTTGACGTTGACCGTCAATCACCCCCGTTCAAGATGACTAAATGTTCCAGTCTCTACCATGCAAGTTGGCTGATATTACTTTCCAGACATGTTAGTCATACCTACTTGCAAGATTTAGAGAGTTAGCTGCAGATTCGGAAAGTTTATATCATAATTGCAGCTGTGCATGATGAACTAGGCTGGAGCATTTGAGCCAAGCAGGACAAGCAGGACACACCTACTCACTGGAGACCTCCCCATGGAAATCGTGAAATTTAGGTAAAAATTCACGACGCATCAAGATATAATAAAACGGCAAACCATACTAAATGAAACTGTTGCCAAGTAGGTAGGGTAAACAAACTCGATATAGATTATTAACGAAATAGTTTCCGCTGATTCGATGTCTACACGGACAAATTTGATAATGTCAACCAAGTTCCTAATAAGTTTAGCTCTTAAGAGCGTAAGATCTGTTTTGTAAAGACAACGAATTTGTCGTCTTCAATTTACAAATTCGACTATATAGTAGTACGCCCGATTCAAATGTGATTTAATCTCGATCTCGGATGGTTTTCCATATTTTATTCAGCGATGATATATCACTACGTGTCTGGACCCTGCATATGCTCTATCGGTTCTACTAATTTTTATTATGTTTATCAGGGCAAGAACGGTCAAAGCGGGTGCCCCTCTGGTGACGAGACCGGCTCGGGGGATCTTGCGGTGAAAAGCCTGTACTGGCTGGGCCGCCACTGCCGGGCCGGATACTTGCCCATGGGTCCCCAGCGGCAGCTTCGATCACCACCCGATGGGTAAGGGCACCACCGGGTGGAAGCTCCCAGGCTTCCCGGGTGAGTGAGCGGCGTTGGGGCCGAATAACGGTGGCCGTCGCGTGGGTCTACGCCAACTCCCACTATCGCCGTATCTTTTCGCCGTCCGACCGCCGGAAACCCAAGGAGCGGCCGTTCAGACCCTCAGCCCATCGTGCGTAAGCGCCTGACTTACACATGACTTCCAGCTCCCATGGAAATCCTGGTCGACTACTAACCCCTCCTGGGGCGAGCTTTTCCGGTTCGAGAGGCCCGTCGCCGTCCGCTCGGGGGATGAGCTGTAGGGGTTATGGGGTACTGTCCCTCCCCCTCCTGTGATAGCCAACACTCGACCCTTGGGTTGCAGGCCGGCTGCAGCCCCTCGGCGAGGAAAACACCTGGGGTCCACCTGTGGGGGTTCAGATAACAACTCCCCCGCAGTGAAATAAATGGGGCCCAGCCAGCGTACAAGCCATTACCACGGGTTCTGCGGAACCCGTACGAAGTCCCGGATGACCTCACTGTGCCATACGTCACAAGACGGTGTCAATGAGCGTTACGGACCGCATCATTAGCTCTCCGGGCCGGGTGCCAACAGGCAGCAAACTCGCTTACGGGCATATTCGCCGAGCAGGGTCGCTGCCAGGATGGCACCGGCGGGTTGGGTAGTTCGGTGTCGCAGGTCGCACTGGTTCTGGGGAATAAACGCATGGCACATAGACAGCGATCGAAAACGCCGGATTACCGGTGCAAGGTTTCGTGGCAAAAGCGTTTGCGTCTCGAGACCTTTGCCAGCGGGGCATACAGTGGCGGTACCTGAGCGCGAGATTACATTCCGCTGTCCGGCGCCGCCGTGAGTACTGGACGTCTGGGCGAGGGAGGGAGGCGGGTCCCCGGGCTCCGCCGCGCGGGCCGCCCAGGCGCCCGGCCGGCGCGGTGACGCCCGCGGCGGGTGCTTTCCCTGTCCGGGGCGGCAACCGGGACAGCGCCCGCGGGGTGCTCGGCCTGGCCCGGCCCCGCCCGCTGTCCCCCCTACAAGGGCGCGTCGATGTCCGCGTGTGGACAGGCCCCACGGTACGCCCCCGCCCTCGGGGGGCCTGCACGCCGCGCGAGGCGGGGTCCGCCCCGCCCCTACAGGCATGCCGGGGCTCACATGGGCCTCCGGCAAGGGGGCCGAGCCGGCCGCCCCCGCGTGCGATTAGGTGGCCCGGCTACTGGTAGCCCCCCCGGGCCGAGTCCCGCGCGGGGACGCGCCCATCTCCCGAGCGACGATGGCCGCTCCCCCCGGCGGGGGCGGCGGGCCCACGGACCGGGTCTCCCGTGCCAGGAGGTTGGCCGAGGAGCGTCCGGACCGGGCGGCCAGACTCCCGTCAGGCGGGGTTGGGCAGCCGCATCGCGCACCTGTGGAGTACGTGCCCGGTGCCGGCCGGGCCGGACCACGCCGCTACGCAGGCGCGACGCCCCCGAAAGCCGGCGGCGGGCGCCTCCTGCCCCCCGCGCCCGTGCGGCGCACTAGGCGTAGCTCACACGGCCGGCCGGTGTTGCGCCGGCCCCCGCGCCCCAGCAAGGCACGCGCGTACCGGGGCGGCCCGTCCCACCCTTTGCGCGGCCACGATCCCGACCGAGCCGGTCGGGGACAGCCCGCCCCTTCGGACGCCGCGGGCCCCGCGCCCTGGGCCCCTCGGTCCCCCGCCCCTCGCTGATCCTAGGCAGTAGGCAAATCGCTGGCCCATTCACCCGCCCCTGGGGGCCGCCCGCGATCGCCCGCGGGGCTCCGCCGGTACCGGCGAGGCCCCCGCCAACAGACGGCCAGCGCCGGGCCGCGGCCGCAGGCGGCGCCCGCGCCTCGGCAGTGTGGAGGACGGTCG     
E       AATTATTTAATAATTCTGATTAACTATGCATAATATAAGATAAGATTTATATTGACAATTCATTACGATTAACGCATTTGAAAGTCTTGAATATTTGGAAGTACATAGCTTTTATATTATTATTTATTAAGTCCTCATCATTTAAACGAATTAAACTTGTTATTTTTTAAAACTTTTATAGATATTGAATAAAAATAGTTATACAAATTTCTATTAATCTGAAATAAAAAATGTTTTTAAAAAAGTATTTTTAATGCATAATAAAATCACAAATGAAAAAATTTTTTTGGCGATATATTAACCAACTAAATTTTACCTTATATTAAATACATAATTTATTTTTAATAATAATATTATATTAAACATTTGATGCCACAAATATAATTTTCTTTATTTAATTATTCCAATTATAACAACAAGTTTATTTATTTGGGTGCATAATATGACGTTGATAATTATTGTTATAATAAGTTTGTAATTGTTTTAATCATATTCATAAAAAAATATAAGTCTAGTAATAATGGTATATAATAACATGCAAAATTCATTTCTTTCTATTAAAATATGTTCCCTATTTTATATTATTAAATATAGCAATGAAACACAAAAAAAAGTCCATAAATCATTTATTAATATTTATGCTTAATATCTAAAATTATATTCTGTAATTTTAGTATATTAAAGGTTTATAAAAATAAAGTATCATAGCATTATAAATTCTACTACTGCTATTCACCTTTCTTTAAACATATAAGCTTTCATTTTCACGCAATGATACAAACTTATATTCGAAGTGTTAATTTATATTTTATGGGGATTCACATTTGACTGATTGATTCGTGTACATTTAAAAATTGTACAATCATTGGATAAAGTTACAACAAAAAAAATTATTAAATACTTCCCAATTAAAATTTATAAATAAATACTTATAATCTTTAAGAAATTTAATATACATCTATCTACTATTATCAATCTCCTTATTTTGCTTTAGAAATGGATATTATTATTGAGTTGAATTATAAACTTTTTAAGCCGCCCATAATGTAGGTTGTGCGTCGTTTAATTGCAGTGATACCCACAACACTTGTGAGAGCGACGGAAAATTATGAGCGATTATTTCACGACGCTTATAATTAATTCATCAGATGAGCTTACACGATGTTACCTCGGTTCCCAGTCTTACCTTAAGTGGTATTTATCGGTCGCTAGGACATGTCATGAGATTCCTACCCATATTCAACGATTGTTGTTTGTCAATAATCCGTTGAATACGGCGTCTTTAACGGATGAATCGCTTTTTGCCATGATTGCCACGTATGATTTGCAGACCATTATGCATATGACGTTGATCGTCATTTAACTCCGTTCAAAATGACTATATGTTCCAGCCCCTTTCATGCACGTCGACCGACATTACTCTCTAAACCTGTTAGTCATACTTATTTGCAAGATTTAGAGAGTCAGCTGCAGATTCGGAAAATTCATATCATAATCGCAGCTGTGCATGATGAACTAGGCTGGGGCATTTGAGCTAAGCAGAACAAGCAGAATACACCTACTCATTCAAGACCTCTCCATAGAAATCGTGGAATTTAGGTAAAAACTCACGACGCATCACGACATAGCAAAACGGCAAACCATACTAAGTGAGACTGTTGCTAAGTAGACAGAGCAAACAAACTTGGTATAGATTGTTAACTAGACAGTCCCCGCTGATTCGATGTCAATATGGACGAATTCGATAGCGTCAACTAAGTTCCTAATGAGTTTAGCTCTTAAGAACGTAAGATTTGTTATGTAGAGACAACGAATTTATCGTCTTCTATTTACAAGGTAAACCATATAGTAATATGTCCGATACGAATGTGCTTTAATCTTGATCTCGGGTGATTTTCCATATTTTAATCAGCGATGACATATCACTACGTGTCCGGACCCTGCACATGCTCTTTCGGTTATATCAATTCTTATTATTTATATCAAGGAAAGAACGGTCAGATCGGGTGCCCCTCTGTGGACGAGACCAGCTCGGGAGATCTTGCGGTGAAAAGCCTATACTGACAGGGCCGCCGCTAACGGAACGGATGCGTGCCCATAGGTCCCCAGCGGCGGCTTCGACCACCGCCCAACGGGTAAGGGCACCACCGGGTGGAAGCTCCCAGGCTTCCCGGGAGAGTGAGCCGCGTTGGGGACGAATAGCGGGGGCCGTCGCCTGGGTCTACGCCAACTCCCATTATCGCCGTAGCTCTTCGTCGTCCGACCGCCGGAAACCCAAGGAGGGGCCATTCAGACCTTCGGCCCGTCATGCGTAAGCCCACGGCTTACACTTGACTTCCAGACCCCATGGAAATTCTGGTCGACTACCATCCCCTCCTGGGGAGCGCTTTTCCTGTGCGAGGGGGCTGTCACCGTCTGCTCGGGGGATGAGGTGTAGGGGTTATAGGGTCCTTTCCCTCCCTCTCCTGTGATAGCCAACACTTGACCCTTGGATTGCAGGCCGGCTGCAACCCCTCGGCGAGGAAAACACCTGGGGTCTACCTGTGAGGGTTTAGATAACAGCTCCCCCGCGGTGAACTACATAGGGCCCCGCCAGCGTACAAGCCATTACCATGAGTTCTGCAGGACCTGTACGAAGTGCCGGATGACCCCACCGTCCCATACGTCACCAAATGGTGTCAATAAGCGTTACGGACCGCATCATCGGCACTCCGAGCCGAGTGCCGACAGGTTGCACACTCGGTTACGGGCATATTCTCCGAGCAGGCTCAGTGCCAGGATGGCACCGGGATGTCGAGTAAATGGGCATCGCATGTCGCACCGGTTTTGGGCAATAAACGTATAGCACATAGACAGCAATCGGGAACGTCGGATTACGTGTGCAACGTTTCGTGGCAAAAGCGTTTGCGTCTCGAGACCTTTGTCACCGAGGCAAACAGTGACGCCACTTGAGTGCGGGATTACGTTCCCCTGTCCGGCGCCGCCGTCAGTTCTGGAATTCTGCGCGAGGGAGGGAGGCGCGTCCCAGGGCTCCGACGCGCGGACCGCCCCGGCCCCCGACCGACGCGGCGACGCCGGCGGCGGGTGCCCTCCCTGTCCGGGGCGGCAACTGGGACGGCGCCCGCGGGGCCCTCGGCCTCGCCAGGCCCCGCCCGCTGTCCCCCCTACAAGGGCGTGTCAGTGTCCGCGCGTGGACAGGCCCGACGGGACGCCCCCGCCCTCGGGAGGCCTCCACGCCGCGCGAGGCGGGGTGCGCCCCGCCCCTACAGGCGTGCCGGGCCGCACATGGGCCTCCGGCAAGGCGGCCGAGCTGCCCGCCCCCGCGTGCGATTAGGTGGCCCAGCTCCCGGCCGCTCCCCCGGGCCGAGTCCCGCGCAGGGACGCGGCCACCTCCTGAGCGTCGAGGGGCGCACCCACCGGCGGGGGCGGCGGCCCCGCGCACCGGGTATCCCGTGTCAGGAGGTTGGCCGCGGAGCGCCCGGACCGGGCGACCAGACCCCCATCAGGCGGGGTTGGGTAGCCGCATCGCGCACCTGTGGAGAACGTGCCCAGTGTCGGCCGGGCCGGGCCACACCACTACACAGGCGCGACGCCCCCGGAATCCCGCGGCGCTCGCGTCCTGCCCCCGGCGGCCGTGCCGCGGACGGGGAGTGGCGCCCGCGGCCGGCCGGTTTGGCGCCCGGCCCCGCGCCCCAGGAAGGCACACGCGTACCGGGACGGCCCGTCCCACCCTTTGCGCGGCCGCGGTCCCGACCGGGCCCGTCGGGGCCGGCCCGCCCCTTAGGACACCGCGGGCACCGCGCCTTGGGCCCCTCGCTCGCCCGCCCCTCGCGGATCCTAGGCGGGAGGCAAGTCGTTGGCCCATTCGGCCGCCCCTGGGGGCCGCCCGCGATCGCCCGCGGGGCCGCGCCGGCGCCCGCGAGGCCCCCGCCAACAGACTGCCAGCGCCGGGCGGCGGCCGCAGGCGGCGCCCGCGCCTCGGCAGTGAGGAGGGCGGGCA     
D       AATTATTTAATGGTTCTGATTAACTATACATAATATAAGATAAGATTTATATTGACAATTCATTACAATTAACACATTTGAAAGTCTTAGATATTTGGAAGTACATATCTTTTATATTATTATTTATTAAGTCCTCATCATTTAAACAAATTAAACTTGTTATTTTTTAAAACTTTTGTAGATATTGGATAAAGATAATTATGCAAGTTTCTATTAATCTGAAATAAAAAATGTTTTTAAGAAAGTATTTTTATTACATAATAGAATCACAAATGAAAAAATTTTTTTAACGATATGTTAACCAACTAAATTTTACCTTATATTAGATACATGATTTATTTTTAATAATAATATTATATTAAACATTTGGTGTCACAGATATAATTTTCTTTATTTAGTTATTCCAATTATAACAACAAGTTTATTTATTTGGGAACATAGTATGACGTTAATAATTATTGTTATAATAAATTTATAATTGTTTTAATCATATTCATAAAAAAATATAAGTCTAGTAATAATGGTATGTAATAACATGCAAAATTCATTTCTTTCTATTAAAATATATTCCCTATTTTATATTATTAAATATAGCAATATAACACAAGAAGAAGTCCATAAATCGTTTATTAGTATTTATGCTTGATATCTAGAATTATATTCTATAATTTTAATATATTATAGGATTGTAAAAATAAAGTATCATAACATTATAAATTCTACTACTGCTATTCACCTTTCTTTAAGCATATAAGCTTTCATTTTCACGCAATGATACAAACTTATATTCGAAGTATTAATTTATATTTTGTGAAGTTTCACATTTAACTAATTAATTCGTGTACATTTAAAAATTGTACAATCACTAAATAAAATTACAGCAAAAAAAATTATTAAATACTTCCCAATTAAAATATATAAATGAATACTTATAATCTTTAAGAAATTTAATATACATCTATCTACTATTATCAGTCTCCATATTTTACTTTAGGAATGGAAATTATTATTGAGTTGAACTATAAACTTCTTAATTCGCCCATAATGTAGGTTGTGCGTCGCCTAATCGCGGTGATATCCCCAATACTTGTGAAAGCGACAAAGAACTATGAGTGACTATTTCCTAACGCTCATGCTTAATTCATCGGATGAGTTTACACGATATTGCATCGGTTCCCAGTCTTACCTTAAGTGGTGCTTATCAGACGCGAGGACATGTCATGAGATTCCTACCCATATTCAACGCTTGTTGTTTGTCAATAATCTGTTGAATATGTCGCCTTTAACGAATGAATCGTTTTTTGCCATAATTGCCACGTATGATTTGCATACCGTTATGCGTATGACGTTGACCGTCATTTATCTCCGTTCAAGATGCCTAAATGTTCCAGCCCCGACCATGCAAGTCGGCTGATATTACTTTCTGAACATATTAGTCATACTTATTTGCAAGATTTAGAGAGTCAGCTGCAGATTCGGAAAATTCATATCATAATCACAGTTATGCATGATGAACTAGGTTAGAGCATCTGAGCCAAGCAGGACAGGCAAAACACACCTACTCACTTAGGACCTCTCCATAGAAATCGTGAAATCCAGGTAAAAACTCACGACGCAGCAAGATATAGTAAAACGGTAAAGCATACTAATTGGGACTGTTGCTAAGTAGATAGAGTAAACAAATTCGATATAAATTATCAACCAAATAGTCTCCGCTGATCCGATGTCTACACGGACAAATTTGGTAATGTCAACCAAATTCCTAGTGAGTTTAGCTCTTAAGAGCGTAAGATTTGTTATGTAAAGGTAACGAACTTGGCATCTTCTATTTACAAAGTAGACTATATAGTAATACGCCCAATACGAATGTGATTTAATCTCGATCTCGGGTGGTTTTCCATATTTTAATCGGCGATGATATATCACTTCGTGTCTGGACCCCGCACATGTTCTTTCGGTTCTACTAATTCCTATTATTTTGACCAGGGAAAGAACGGTCAGATCGGACGCCCCTCTTGGGACGAGACCTGCTCGAGGGATCTCGCGGAGAAAAGCCTATACTGGCTGGGCCGCCGCTGCCGGGCCGGATGCGTGCCCATAGGTCCCCAGCGGCAGCTTCGATCACCGCCCAACAGGCGAGGGCACCTCCGGGTGGAAGCTCCCAGGCTTCCCGAGCGGGTGAGCCGCGTTGGGGACGAATGACGGGGGCCGGCGCACGGGGCTACGCCAACTTCCATTATCGCCGTAGCTCTTCGTCGACCGACCGCCGGAAACCCAAGGAGCGGCCATTCAGACCCTCAGCCCATCATGCGTAAGCGCCCGACTTGCACATGACTTCCAGCTCCCATGGAATTCCTGGTCGACTACTACCCCCTCCTGGGGTGGGCTTTTGCTGTTCGAGCGAGCCGTCGCCGTCCGCTCGGGGAATGGGCTGTAGGGGTAGTATGGTCCCTTCCCTCCCCCTCCGATGATAGCCAACACTCGACCCATGGGTGGCAGGCCGGGTGCAGCCCCCCGGCGAGCAAAACACTTGGGGTCTACCTGTGGGAGTTTTGATAACAGCTCCCCCGCGGTGAACTACATGGGGCCCCCCCAGCGTGCAAGCCATTGCCACGGGTTCCGCGGGATCTGTACGAAGTCCCGGATGACCCCACTGTGCCATACGTCACAAGGCGGTGGCAATTAGCGTTACGGACCGCATCATTGGCACTCCAAACCGGGTGCCAACGGGCGGCGGACTCGTTTACGGCCATATTCTCCGAGCAGGGTCACTGCCAGGATGGCGCCGGCATGTCGGGTAACTCGGTATGGCGAGTCGCATTGGCTCTGGGTAATAAACGCATAACACATGGACAACGATCGAAAACGCCGAATTACCTGTACAACGTTTCGGGGCAAAAGCGTTTGCGTCTCGAGACCTTTGCGAACAGGGCGAACAGTGACTAAACTTGAGAGGGAGATTACATTCCGCTGTCCGGCGCCGCGGTGAGTTCTGGAGCCCTGCGCGAGGGAGGGAGGCGCGTCCAGGGGCTCTGGCGCGCAGGCCGCCCCGGCGCGCGGCCGACGCGGTGACGCCCGCGGCGGGTGCTCTCCCTCGCCGGGGCGGCGACCGGGACAGCGCCCGTGGGGCCCTCGGCCTCGCCGGGCCCCGCCCGCTGTCCCCCCGGCAAGGGCGCGTCAGTGTCCGCGTGTGGGCAGACCCGACGGAGCGCCCCCGCCCCCGGGAAGCTTCCACGTCGCGCGCGGCGAGGTCCGACCCGGCCCTACAGGCATGCCGGGCCTCACATGGGCCCCCAGCGGGGGGGCCTAGCGGCCCGCCCCTGCGTGCGATCAGGTGGCCCGGCTTCTGGCCGCTCCCCCGGGCCGAGTCCCGCGGGGGGACGCGACCACCGCCCGAGCGCCGAGGGTCGCTCCCGCCGGCGGGGGCGGCGGGCCCGCGTACCGGGTATCCCATGTCAGCCGGTTGGCCGGGGAGCGCCCGGACCGGGCGGGTAGGCCCCCCTCAGGCTGGGTTGGGTAGCCGCTTCGCGCACCTGTGGAGGACATGCCCGGTATAGACCGGGCCGGGCCACGCCGCGACACAGGCGCGACGCCCCCAGAAGCCCCCGGCGTTCGCGTCCTGCCCCCCGGGGCCGTGCCGCGCACTGGGCGTGGCTGACGCGGCCGGCCGGTGTTGCGCCGGGCCCCGCGCTCCAGCAAGGCACGTGCGTACCGGGACGGCCCGCCCCACCATTTGCGCGGGCGCGGTCCCGACCGGGCGCGTGGGGGTCAGCCCGCCCCTTAGGACAGCGCGGGCCCCGCGCCTTGGGCCCCTCGGTCGCCCCCCCCTCGCGGATCCTAGGCAGGAGGCAAATCGCTGGCCCACTCGCCCGCCCCCGGGGGCCGTCCGCAATCGCCCGCGGGGCCCCGCCGGCGCCTCCGGAGCCCCCGCCAGCAGACGGCCAGCGCCGGCCGGCGGCCGCACGCGGCCCCCGCGCCTTGGGAGTGGGGAGGACGGACG     
C       AATTATTTAATAATTCTGATTAACTATGCATAATATAAGATAAAATTTATATTGACAGTTCATTACAATTAACGCATTTGAAAATCTTAGATATTTGGAAGTACATATCTTTTATATTATTATTTTTTAAATCCTCATCATTTAAACAAATTAAACTTGTTATTTTTTAAAACTTTTATAGATATTGAATAAAAATAATTATACAAATTTGTATTAATCTGGAATAAAAAATGTTTTTAAAGAGGTATTTTTAATACATAATAAAATCACAAGTGAAAAAATTTTTTTAACGATATATTAACCAACTAAATTTTACCTTATATTAAATACATAATTTATTTTTAATAATAATATTATATTAAACATTTGATGCCACAAATATAATTTTCTTTATTTAATTATTCCAATTATAACAGCTAGTTTATTTGTTTGGGTACGTAATATAACGTTGATAATTGTTGTTATAGTAAATTTATAATTGTTTTAATCATATTCATAAAGAAATATAAATCTAGTAGTAATGGTATATAATAACATGCAAAATTCATTTCTTTCTGTTAAAATATGTTCCCTATTTTATATTATTAAATATAACAATATAACACAAGAAAGTGTCCGTAAATCATTTATTAGTATTTATGCTTAATATCTAAAATTATATTCTGTAATTTTAATATATTATAAGATAGTAAAAATAAAGTGTCATAACATTATAAATTCTACTACTGCTATTCACCTTTCTTTAAACATATAAGCTTTCATTTTCACGCAATGGTACAAACTTATATTCGAAGTATTAATTTATATTTTGTAGAGTTTCACATTTGACTAATTAATTCGTGTACATTTAAAAATTGTACAATCACTAAGTAAAATTACAACAAAAAGAATTATTAAATACTTCCCAATTAAAATTTATAAGTAAATACTTATAATCTTTAAGAAATTTAATATACATCTATCTATTATTATCAATCTCCTTATTTTACTTTGGAAATTGACATTATTATTGAGTTGAATTATAAACTTCTTAACTCGCCCATAATGTAGGTTATGCGTCGTCTAATTGCAGCGATATCTAGAATACCTGTGAAAGCGACGAAAAACTATGAGGGATTATTCTCTAACGCTCATGCTTAATTCATCAGATGAGCTTACACGATATTACATCGGTTTTCAGTCTTACTTTAAGTGGTGCTTATCAATCGCTACGACGTGTCACGAGATTCCTACCTGTATTCAACAATTGTTATTTGTCAATAACCTGTTGGAAATGGCATCTTTAATGAATGAATCGTTTTCTGCCATAATTGCCGCGTATGGCTTGCAAACCGTTATGCGTATGACGTTGACCGTCATTCATCTCCGTTCAAGATGACTAAATATTCCGGTCTCTATCATGCAAGTCGACCGATATTACTTTCTAAACATGTTAGTCATATTTATTTGCGAGATCTAGAGAGTCAGCTGAAGATTCGGAGAATTCATATCATAATCGTAGTTGTGCATGATGAACTAGACTGGAGCATTTGAGCCAAGCAAGACCAGCAGAACGCACCTACTCAGTTGAGACCTCTCCATAGAAATCGTGAAATTTAGGTAAAATCTCACGACACATCAAGATATAGTAAATCGACAAGTCGTACTAAGTAGGACTGTTGCCAAGTAGATAGGGGAAATAAACTCGATATAGATTATTAACTAAATAGTTTTCGCTGATTCAATGTCTACATGGACAAATTCGATAGTGTTAACCAAGTCCCCAATGCGTTTAGATCTTGAGAGCGTAAGATTTGTTATGTAAAGACAACGAATTTGTCATCTTCTATTTACAAAGTGGACTATATAGTAATATGCCCGATACGACTGTGATCTAATCTTGCTCTCGGGTGGTTTTCCATATTTTAATCAGCGATGATGTATCACTATTTGTCTGGACCCTGCATATGCGCCTTCGGTCCTATTAATTCCTATTATCTCTATCAGGGAAAGAACAGTCAAAACGGGTGCCCCTCTGGAGACGAGACCTGCTCGGGAGATCTCGCGGGAAAAAGCTTAGACTGCCTAGGCCGCCACTGGCGGGCCGGATACGCGCCCATAAGTCCCCAGCGGCAGTTTCGATCACCGCTCAACGGCTAAGGGCGCCACCGGATGGCAGCTCCCAGGCTTCCCGGGTGAGTGAGCCGCATTGGGGGCGAATAACGGGGGCCGTCGCGTGGGTCTACGCCAACTCCCATCTTCGCCGTAGCTCTTCGTCGTCCGACCGCCGGAAACCCAAGGAGCGGCCGTTCAGACCCTCAGCCGATCGTGCGTGAGCACCCGACTTACACATGACTTCTCGTTCCCATGGAAATCCTGGTCGACTACTACCTCCCCCTGGGTTGGGCTTTTCCTGCTCAAGAGGGCCGTCGCCGTCCGCTCGGGGAATGAGCTGTAGGGGTTATGGGGTCCCTTCCCTCCCCCTCCTGTGATGGCCAATACTCGACGCGTGGGTTGCAGACCGACTGCAGCACCTCGACGAGGAAAACACTTGGGGTCCACCTGTGAGGGTTCAGATAACAGCTCGCCCGCGGTGAACTACGTGGGGCCCCGCCAGCGTACAAGCCGTCACCATGGGTTCCGTGGGAACTGTACGAAGTTCCGGATGACCCCACTGTGCCATACGTCACAAGACGGTGTCAATGAGCGTTACGGATCGCATCATTGGCACTCCGAACCGGGTGCCAACAGGCAGCAGACTCGTTTACGGGCATATTCTCCGAGCAGGGTCAGTGCCAGGATGGCACCGGCATGTCGAGTAAATCGGTATCGCAAGTCGCATCGGTTCTGGGTGGTAAACTCATGGCACATAGACAGCAGTCGAAAATGCCGAATTACCTGTGCAGCGTCCCGCGGCAAAAGCGTTTGGGTCTCGAGACCTTTGCCAACGGGGCAAACAGTGACGACGCTTGAGTGCGAGATTACATTCCGCCGTCCGGCGCCGCCGTGAGTCCTGGAGGTCTGCGCGAGGGAGGGAGGCACGTCCCAGAGCTCCGACGCGCAGGCCGCCCCGACGGGCGGCCGACGCGGTGGCGCCCGCGGCGGGTGCTGTCCCTGTCCGGGGCGGCGACCGGGACTGCGCCCGCCGGGCCCTCGGCCTCGCCGGGCCCCGGCCGCTGTCCCCCCTACAAGGGCGCGTCCGTGTCCGCGTGTGGGCAGGCCCGACGGTACGCCCCCGCCCTCGGAAGGCATCCACGCCGCGCGAGGCGGGGCCCGCCTCGCCCCTACTGGCCTAGCGGGCCTCACATGGGCCTCCGGCAACGGGGCCGAGCGGCCCGCCCCCGCGGGCGATTAGGTGGCCCGGCTTCTGGTCGCACCCCCGGGCCGAGTCCCGCGCAGGGACGGAGCCACCTCCCGAGCGTCGAGGGCCGCTCCCGCCGGCGGGGGCGGCGGGGCCCCGCACCGGGTATCCCGTGTCAGGTGGTTGGCCGCGGAGCCCCCGGACCGGGCGGCCAGGCTCCCGTCAGGCGAGGTGGGGTAGCCGCATCGCGCGCCTGTGGAGAACGTGCCCTGTGTCGCCCGGGCCGGAGCACGCCGCTACGCCGGCGCGACGCCCCCTGAACCCCCCGGCGTCCGCGTCCTGCCCCCGGTGGCCGTGCCGCGCACTGTGCGTGGCTGACGCTGCCGGCCGGTGTCGCGCCCGTCCCCGCGCCCCAGCGAGGCACACGCATACCGGGACGGCCCGCCCCACCCTTTGCGCGGCCGCGATCCCGACCGGGCCCGTCGGGGTCAGCCCGCCCCTGAGGACACCGCGGGCCCCGCGCCTTGGGCCCCCCGGCCGCCCGCCCCTCGCGGATCCTAGGCAGTGGGCAGGTCGCTGGCTCATTCGCCCGCCCCTGGGGGCGGCCCGCGATCGCCCGCAGAGCCCCGCCAGCGCCCGCGGGGCCCCCGCCAACAGACGGCCAGCGCCGGGCGGCGGCCACATGCGGCGCCCGCGCCTCGGCAGTGGGGAGGACGGTCG     
B       AATTATTTAATGATTCTGATTAACTATACATAATATAAGATAAGATTTATATTGACAATTCATTACATTTAACGCATTTGAAAGTCTTAAATATTTGGAAGTGCATGTCTTTTATATTATTATTTATTAAATCCTCATCATTTAAACAAATTAAACTTGTTATTTTTTGAAACTTTTATAGATATTGAATAAAAATAATTATACGAGTTTCTATTAATCTGAAATCAGGAATATTTTTAAAAAAGTATTTTTAATACATAATAGAATCACAAATAAAAAAATTTTTTTAACGATATATTAACCGACTAAGTTTTACCTTATATTTAATACATAATTTATTTTTAATAATAATATTATATTAAACGTTTGGTGCCACAAATATAATTTTCTTTATTTAATTATTCCAATTATAGCAACTAGTTTATTTATTTGGGTACATAATATGACATTGATAATTATTGTTATAATGGGTTTGTAGTTGTTTTAATCATATTCATAGAGAAATATAAGTCTAGTAATAATGGTATGTAATAACATGCAAAATTCATTTCTTTCTATTAAAATATGTTCCCTATTTTATATTGTCGAATATAGCGATGTAACACAAGAGAAGGTCCATAATTCATTTATTAGTATTTATGCTTAATATCTAAAATTATATTCTATAATTTTAATATATTATAAGATTATAAAAAAAAAGTATCATAGCATTATGAATTCTACTACTGCTATTCACCTTTCTTTAAACATATAAGCATTCATTTTCACACAATGATACAAACTTATATTCGAAGTGTTAATTTATGTTTTATGAGGTTTCACATTTGACTAATTAATTCATGTACATTTAAAAATTGTACAATCAGTAAATAAAATTACAACAAAAGAAATTATTAAATACTTCCCAATTAAAATTTGTAAATAAGTACTTATGATCTTTAAGAAAATTAATATACATCTATCTACTATTATCGGTATCCTTATCTTACTTTAGAAATTAACATTATTATTGAGTTGAATTATAAACTTCTTAACCCGCCCATAATATAGGTCGTGCGCCGTCTAATTGCAGTGATATCTATAACACTTGTGAAAGCGACCAAAAACTATGAGTGATTATTTCCTAACGCTTATGCTTAGTTCAACAGAAGAGCTTACACGATATTACATCGGTTTTTAGTCTTGCCTTAAGTGGTGCTTATCAGTCGCTAGGACATGTAACCAGATTCCTTCCTATATTCAACGATTGTTGTTTGTCAATAATCTGTTGAAAATGGCGTCTTTAAAGAATGAATCGTCTTATGCCATAATTGCCACGTATGATTTGCAGACCGTTATGCATGTAACGTTGACCGTCATTAATCTCCGTTCAAGATGACTAAATGTTCCAGTCCCTACCATGCACGTCGACCGATATTGCTTTCCGGACATGTTAATCATACTTATTCGCAAGATCTAGAGAGTCAGTTGCAGATTCGGAGAATTCATATCATAATCACAGCTGTGCATGATGAACTGGGGTGGAGCGTCTGAGCCAAGCAGGACTAGCAGAACACACCTATTCACTTGAGACCTCTCTATAGAAATCGTGAATTTTAGGTAGAGACTCACGACACCTCAAGATATAATAAAACGCCAAACCGTACTAAATGGGACTGTTGCTAAGTAGATAGAGTAAACAAATTCAGTATGGATTATTAACCAAATAGTTTCCGCTGATTCGATGTCTACATGGACAAATTTGATAGCGTCAACCAAGTTCCTACTGAGTTTAGCTCTTAAGAGCGTAAGATCTGTTATGTAAAGACAACGAATTTGCTATCTTCTATTTACGAAGTGAACTATATAGTCATATACCCGATACAAGTATGATTTAATCTTGATCTCGGGCGGTCTTCCATATTTTAATTAGCGATGATATATCACAACGTGTCTGACCCCTGCATATGCTCTTTCGGTTCTACTAATTCCTACTATTTCTATCAGGGAAAGAACGATTAGATCGGGTGCCCCTCTGGGGACGAGACCAGCTCGGGGAACCTCGCGGGGAAAAGCCTATACTGGCTGGGCCGCCACTGCCGGGCCGGATACATGCCCATAGGTCCCCAGCGGGAGCTTCGAGCACCGCCCAACGGGCAAGGGCACCACCGGGTGGAAGCTCCCAGGCCTCCCGAGTGAGTGAGCCGCGTTGGAGTCGAATAGCGGGGGCCGCCGCGCGGGCCTACGCCAACTCCCAGTATCGCCGTAGCTCTTCGTCGTCCGTCCGCCGGAAACCCAAGGAGCGGCCATTCAGACCCTCGGCCCGTCATGCGTAAGCGCCCGACTTGCACCTGACTCCCAGCACCCATGGAAATCCTGGTCGACTCCTACCCCCTCCTGGAGCGAGCTTTTCCTGTTCGACGGGGCCGTCGCCGTCCGCTCGGGGAATGTGCTGTGGGGATTCCAGGGTTCTATCCCTCTCCCTCTTGTGATAGCCATCACTCGACACTTGGGTTGCAGGCCGGCTGCGGCCCCCCGGCCCGGAAAACACATGGGGTCTACCTGTGGGGGCTCAGAGAACAGCACCTCCGCGGTGAACTAAATGGGGCCCTGCCAGCGAACGAGCCATTACCATGGGTTCCGCTGAATCTGCACGAAGTTCCGGATGACCGCGCTGTGCCATACGTCACAAGACGGTGTCAATAGACGTTACGAACCGCATCATTGGCACTCCCAGCCGGGTGCCAACAGGTAGCAGACTCGGTTACGGGCATATTCTCCGAGCAGGGTCACTGCCAGGATGGCACCGGCGTGTCGGGTAAATCGTTATCGCACGTCGCATCGGTTCTGGGTAGTAAACGCATGGCACATAGACAGCAATCGATAACGCCGAATTACCTGTGCAGCGTTTTGTGGCAAAAACGTTTGCGTCTCGAGACCTTTGCGACCGGGGCAAACAGTGACGACACCTGAGTCCGAGATTATATTCCGCTATCCGGTGCCGCCGTGAGTTCTGGGAATCTGCGCGAGGGAGGGAGGGGCGTCCCAGGGCTCCGTCGCGCAGCCCGCCCCGGCGCCCGGCCGGCGCGGTGACGCCCGCGGCGGGTGCTCTCCCTGTCCGGGGCGGCAACGGGGACGGCGCCCGCGGGGCCCGCGGCCTCGCCAGGCCCCGCCCGCTGTCCCCCCCACAAGGGCGCGTCAGCGTCCGCGTGTGGACGGGCCCGACGGGACCCCCCGGCCCTCGCACAGCATCCACGCCGCGCGGGGCGGGCTGCGCCCCGCCCCTACAGGCGTGCCGGGCCTCACACGGGCCTCCGGCAGGGGGGCAGAGCCGCCCGCCCCCGCGCGCGATTGGGTGCCCCGGCGTCTGGCCACTCCCTCCGGCCGGGTCCCGCGCCGGGGCGCGACCACCTCCCGAGCGCCGAGGGCCGCTGACGCCCGCGGCGGCGGCGTGCTCGCGCACCGGGTACCCCCTGTCAGTGGGATGGCCGTGAAGCCGGCGGACCGGGCGGCCCGGCTCCCCTCAGGCGGGGTTCGGTAGCCGCATCGTACACCGGTGGAGAACACGGTCGGTGCAGGCCGGGCCGCGCCACGCCGCTACACAGGCGCGACGCCCCCTAAAGCCCCCGGCGTCCGCGTCCTGCCCCCGGGGGCCGTGCCGCGCGCTAGGCGTGGTTGACGCGGCCCGGCGGTGTCGCGCCCGTCCCCGCGCCCCAGCAAGGCACACGGGTACCGGGACGGCCCAGCCCACCCTTTGCGCGGCCGCGGCCCCGACCGGGCCCGTCGGGGACGGCCCGCCCCTTAGGACAGCGCGGGCGCCGCGCGTTCGGCCCCTCGGTCCCCCGCTCCTCGCGGATCCTAGATAGTAGGCAACTCGCTGGCCCATTCGCCCGCCCCCGGGGGCCGCCCGCGATCGCCCCCGGGGCCCCGCCTGCGCCGGCGGGGCCCCCGCCAACAGACGGCCAGCGCCGGGCGGCGGCCGCATGCGGCGCCCGCGCCTCGGCAGTGAGGAGGACGGTCG     
A       AATTATTTAATAGTTCTGATTAACTATACATAATATAAGATAAAATTTATATTGACAATTCATTACAATTAACGCATTTGAAAATCTTAAATATTTGGAAGTACATATCTTTTATATTATTATTTATTAAATACTCATCATTTAAACAAATTAAACTTGTTATTTTTTAAAACTTTTATAGATATTGAATAAAGATAATTATACAAGTTTCTATTAATCTGAAATAAAAGATGTTTTTAACAAAGTATTTTTAGTACATAATAAAATCACAAATGAAAAAATTTTTTTAACGATATATTAACCGACTAAATTTTACCTTATATTAAATACATGATTTATTTTTAATAATAATATTATATTAAACATTTGGTGCCACAAATATAGTTTTCTTTATTTAATTATTCCGATTATAACAACTAGTTTATTTATTTGGGTACATAATATGACGTTGATAATTATTGTTATAATGAATTTATAATTGTTTTAATCATATTCATAAAAAAATATAAGTCTAGTAATAATGGTATATAATAACATGCAAAATTCATTTCTTTCTATTAAAATATGTTCCCTATTTTATATTATTAAATATAACAATATAACACAAGAAAAGGTCCATAAATCATTTATTAGTATTTATGCTTAATATCTAAAATTATATTCTGTAATTTTAATGTATTATAGGATTGTAAAAATAAAGTATCATAGCATTATAAATTCTACTACTGCTATTCACCTTTCTTTGAACATATAAGCTTTCATTTTCACGCAATGGTACAAACTTATATTCGAGATGTTAATTTATATTTTATAAAGTTTCACATTTAACTAATTAATTCATGTACATTTAAAAATTGTACAATCAATAAATAAAATTACAACAAGAAAAATTATTAAATACTTCCCAATTAAAATTTATAAGTAAATACTTATAATCTTTAAGAAATTTAATATACATCTATCTACTATTATCAATCTCCTTCTTTTACTTTGGAAATAAATAGTATTATTGAATTAAATTATAAACTTTTTAACACGCCCATAATATAGGTTGTGCGACGTCTAATCGCGGTGATATCTACAACACTTGTGAAAGCGACGAAAAACTATGAGTGACTATTTCCTAACGCTCATGCTTAATTCATCAGATGAGCTTACACGATATTACATGGGTTTCCAGTCTTACTTTAAATGATATTTATCAGTCGCTAGGACATGTCATGAAATTCCTACCTATGTTCAACGATTGTTGTTTGTTAATAATCTGTGGGAAATGGCGTCTTTAATGAATGAATCGCTTTTTGCCATGATTGCCACGTATGATTTGCAGACCGTTACGCGTATGACGTTGACCGTCATTTATCTCCGTTCAAGATGACTAAATGTTCCAGTCTCTACCAGGCAAGTCGACTGATATTACTTTCCAAATGTGTCAGTCATACTTATTTGCGAGATTTAGAGAGTCAGCCGCAGATTCGGAAAATTCATATCATAATCGCAGTTGTGCATGATGAACTAGGTTAGGGCCTCTGAGCCAAGCAGGACCAGCAGCATACACCTACTCATTTGCGACCTCTCCGTAGAAATCGTGTAGTTTAGATAGAAAATCACGACGCATCAAGATATCATAAAACGGCAAACCGTACTAAATGAGACTGTTGCTAAGTAGATAAGGTAAACAAACTCGATATAGATTATTAACTAGATAGTTTCCGCTGAATTGATGTCTACATGGACAAATTTGATAGTGTCAACCAAGTTCCTAATGAGCTTAGCTCCTAAGAGCGTAAAATTTGTTATGTAAAGACAACGAATTTGTCATCCCCTATTTACAAAGTAAACTACATAGTAATATGTCCGATACTAATGTGATTTAATCTTGATCTCGGGCGGTTTTCCATATTTTAATCAGCGATGGTGTATCACCGCGTGTCTGGACCCTGTATATGCTCTTTCGGTTCTATTAATTCCTATCATTTCTACCAGGGAAAGAACGGTCAGATCGGGTGCCCCTCTGGGGCCGAGACCAGCTCGGAGGATCTGGCGGAGAAAAGCCTATACTGGCTGGGCCGCCACTGCCGGGCCGGATACGCGCCCATAGGCCGCCAGCGGCAGCTTCGATCACCGCCCAACGGGTGATGGCACCGCCGGATGGAACCTCCCAGGCCTCCCGGGCGAGTGAGCCGCGTTGGTGACGAATAACGGAGGCCGTCGCGCGGGTCTACGCCTACTCCCTCTATCGCCGTAGCTCTTCGTCGTCCGGCCGCCGGAAACCCAGGGAGCCGCCATTCAGACCCTCAGCCCATCATGCGTAAACGCCCGACTTGCACATGACTTCCGGCGCCCATGGAAGTCCTGGTCGACCACTACCCCCTCCTGGGGTGAGCTTTTCCAGTTCGAGTGGGCCGTCCCCGTCCGCTCGGGGAATGGGCTGTAGGGGTTACAAGGTTCCTTCCCTCTCTCTCCTGTGATTGCCAACACTCGACCCTTGGGCTGCGGGCCGGCTGCAGCCCCTCGGCGAGGAAAGCACCTGAGGTCTATCTGTGGGGGCTCAGATAACAGCTCCCCCGCGGTGATCTAGGTGGGGCCCCGCCAGCGTACAAGCCATTTCCAGGGGTTCCGCGGGACCTGTAGGAAGTCCCGGATGACCTCACTGTACCATACGTCACAAGACGGTGTCAATGAGCGTTACGGACCGCATCATTGGCACTCCGAACTGGGTGCCAACAGGCACCAGACTAGGTTACGGACATATTCTCCGAGCATGGTCACTGCCAGGATCGCCCCGGCAGGTCGGGTAGACCGGTATCGCAAGTCGCATCGGGTCTGGGTATTAAACGCATGGCACATAGACAGCAATCGAGAACGCCGCATTACCTGTGCAACGTTTTGTGGCAAAAGTGTTCGCGTCTCGAGCCTTTTGCCAACGGGGCACGCAGTGACGAAACCTGAGTGTGAGATTACATTCCGCTGTCCGGCGCCGCCGTGAGTTCTGGAGATCTGCCCGAGGGAGGGAGGCGCGGCCCAGGGCTCCGACGCGCGGGCCGCCCCGGCGCCCGGCCGACGCGGTGACGCCCGCGGCGGGTGCTCTCCCTGTCCGGGGCGCCAACCGGGACGGCGCCCGCGGGGCCCTCGGCCTCGCCAGGCCCCGCCCGCGGTCCTCCCTACAAGGGCGCGTCAGTGTCCGCGTGTGGACAGGCCCGACGGTACGCCCCCGCCCTCGTAGGGCGTCCACGCCGCGCGAGGCGGGGTCCGCCCCGCCCCTACAGGCACCCCGGGCCTCACATCGGCCTCCGGCAAGGGGGCCGAGCCGTCCGCCCCCGCGTGCGATTAGGTGGCCCGGCTTCTGGCCGCCCCCGCGGGCCGGGTCCCGCGCAGGGGCGCGACCACCTCCCGAGCGCCGAGGGCCGCTCCCGGCGGGGGCGGCGGCGGGCCCGCGTACCGGGTGTCCCGTGGCAGTAGGTTGGCCGCAGAGCGCCCGGACGAGGCGGCCCGGCTACCGTCAGGCGCGGTTGGGTAGCCGCCTCGCGCACCTGTGGAAAACACGCCCGGTGCCGTCCGCGCCGGACCACGCCGCCACTCAAGCGGGACGCCCCCGCAAGCCCCCGGCGGTCGCGTCCTGCCCCCCGCGGCCGTGCCGCGCACTGGGCGTTGCTCACGCGGCCCGCCGGTGTTGCGTCCGTCCCAGCGCCCTAGCAAGGCGCGCCTCTACCGGGCCGACACGCCCCACTCTTTGCGCGGCCGCGGTCCCGACCGGGCCCGTCGGGGACGGCCCGCCCCTCAGGACACCGCGGGCCCCGCGCCTTGGGCCCCCCGGTCGCCCGCCCCTTGCGGATCCTAGGCAGTGGGCAAATCGCTGGCGCAATCGCCCGCCCCTGGGGGCCGCCCGCAATCACCCGCGGGGCCCCTCCGGCTCCCGCGGGGCCCCCGCCTACAGACGGCCAGCGCCGGGCGGCGGCCTCACTCGGCGCCCGCACCTCGGCAGTGAGGAGGACGGCCC     
