# Supplementary material for: A simple method for data partitioning based on relative evolutionary rates
Source: PeerJ. 2018 Aug 28;6:e5498. doi: 10.7717/peerj.5498 (PMC6118207; doi:10.7717/peerj.5498)
Supplement: Data S1 — The datasets are provided in the PHYLIP format. [file peerj-06-5498-s002.zip › DataS2/AS9-2.phy]

17  4000
out     CAGTATAAACGATACGTAAACGAAATTATATATTATACATAAAGCAAATTATATTAATAATATAATTATAATTAATATTATTTTAATTTAAAAATATTGTGTAATTTTTTAACTTTTTTTTGCAATGTTCATATATTGTATATCAATAATTTTTATTTTCCGTCCGTTCGTCTCATTATCAATAAATATATTTTAAACAATTTCTCAACCTATTCCCATATCCATAGAGTATTTTACATATTATATTGCCTATAATTTTTCTAATAGCCTATAAAATTTAGTAGTTTATATTTAAATTTAATATTTAGATTTAAAAATTTAGATAATTTTCAACACTATTTTTCTCTCTATAAGGTATATTTAAGGCTTGAAAAAATTACACTGTTGGAATAGTTTTGTGTTTCTAGACAAATTCATAGGAACTATTGCTATCAAAATTCGATGATAAATCTAGTGATCATATATATGTGTTTATTATTAATGAAAGAATATTTTCAATTATACTTTTCGACTAACGTCACATATCTTTTATCTTTCTCACAATAGAGATCTAATATTAAAAACTATAGTCTTAACAATAGATAAAAATACTTGGTTTTTTTAATTGGAATTAAAATTATATCTAATTACTCGATATTCTGAGGTTTTACTTTTCATTGTAGTTCTATGTTACTGTTCACGCTTTATTATTCTTTAAAATAATTGGCTGTTTAATTTTAATATATTTATATCTGACTGAAAATCATGCCATAAATTTGATATTAGATTAAAGGTAATCATACTAGTTTATTTTAGCTCTATACAGTATTAATGATAGTCTATTGAAATTGTGACATTATACATTATAATCGTTAATAAAGGAATGAAATTGCCTCCTTATATTTAGATAGCTCAATTTCATCGTTATATCTAATAATTATTTAATAATTAACATACTTAAACTTTATTATGAACAATACTTTATCATATTCATTTTTATTTTATTTAATTTTACCTAGTATATAAGACACATGCCACATCATTACGTGTTGCAAACGAGAAACGTTAAGTGATCACAACACGGAATTTGGATTACTAGAGCTTCCAGGATTTAATCTAATTATCCCAGTGATTCGAAACATAGAATAGTCTATCAATTAAACGCCATATCTTGGACTATCTATAACTTTGTCAGCATATTCAAGTCCAATACGTAGAAGCTCGCATAGCACCAGTCAGATGAGTTAAATTTCCTTACTTTTCCTGACCGAGGGTTGCTTACTGGATGGAGAGGGAAAGATGCTTAAGGCCCGGGGGAACGTTGATACCTGTGCTGTTCACCTCCGTTGACCAGGGCCTAATTCAGAACTGGGATCCTCTTTTATTACATTCGCTGTTAAGAACACAGATTTCCGGTTGGCTCGATGTGAACTCACTGATACTCTAGTTAACCTGAGCTATAGTCGCATGGCTTCTTATGGGACAAATAAAACGAGCTAGGCAATCTTTACTATTTTTGTTAGGCTAGAGTACGCCCAATGTAGATGCGCGTTATTTGTTTTGTGGTAGGGCAATAGTGTTCATATTTAAAAAGATTGTCAGACCTTGATCATTCCCAATACGCCTTAGTGAACTCAGTCTATGGTCTACGGTTCCGTTTGCGGGGTCCAAAGTCTGATCCCAAGAAAATAGTAGGATTATTATTTGTTAACGACCAAAATTATGTCTTGTAATAGTACAGATGACTATTCCGTACTAGTGTCTCGTTAATATCTAATTGTAATAGATGCATGGAGTTGGTGAGTATACAGTCTAATAACTAAGGAAAAAAAATTAGTATAATCCTTTATCCATAAGTAGCGCCTAGTCATACTTTTCAGATTCTCTATTTAAGGGAGGATAAAGCGGCCACCTTTGTTCGACATTATCTTGACTATCATGGGAATGATGTTGACCCCCTATAACAAATAGTTACGGTTAATTATTACATCAGATGTATATGGTCGACGAACAGCAAGATCATTCGCTAGGAGTCTGTCCCACCAGGGCATCATCCATATCCCCCGCGGTAAGCTGGCGCCGCGCGCATCTCGAACACAGCGGCCTTGGTGCCGCTGGTGCGGGCGCTGCGTCAAGCAAGCAACTACCCCTAGTCCTGTGCAATTTTGCCGTAGGCTGGAAACAGGCTACACGCAGTGTCCGGTACGTTACGGTCCCGAATAGCAAGCGGCAGGCTAGCATCAGCGATAAGATCGGACACAATTGATACCATGGGCTTTGGCGGGTGCTTCGATGCGTAGCTTTACATCTTGTGCCGCAGGCGGTGGACCTAAGTGAGTGATGTCGTCGCACATACGCGGGAGGTGGGACCCGCCCAGACTTACGACCGGGGCCGCCGCACTTCCCGTCAGGGACTGCGTACCTCACCGCGGCTAAGAGCGCTATGTGGTGCTGTTCAGTTCGGCGCACGGATGCCTCCCTCTTCGTACGTCCTCGCATGTCACCCCCGGCCATACGGATGACACGTCCGGCTTCACCGTTGACGCAGGGCCGACCCGATCCCGACCGGCGGCGCTTGAGCGTTCAAGGGGAGCAGTGTCTGGAGACGGCCGTGCCTAATGCCGGACAGGGCCGCCGCGCATAAAGGCCTGAGGCTGATGAGAATCACAATTCCGGTGCAACGTCACGCGTCTTCGGCACGCGCTAAAGGCCTCACGGGGGTTCAACGGGGGGTCCACGCTTCGGTCCCAGGCCGCGCAATCGGAAGTCCAGTGCCTTACTCTTCGACCCTGGCTCAGGGTCCACGTAAGAATCTGGTGAGCCGGCGGGACGGCCTACGTCCTTCGGGGGCCCCGTCCCGCCCCTACCCCCAGGAGACGATATTGCTGCGCTCTCACGTAATGAGTACACTCGAACCCCAGACCTCCTCCGGCGCCACTGATCATCTATGAGTCCAACTACTCTCCTGTGAGACGATTTTCCTGACCGTTCCGTAGCGCCGACCAGCGTTTCCGCGTGTTAACCTCGCCGGGGGCGCGCCGCGATCCCCGGTCTCCCCAGGCCGGCCGGGCGGGGCGGAGGCCCGGGCAGTGCCCAGCTGCTTCCACCGGGCGAGCGGTGCTCCCGGGCTCGGGGGCCGCGTCAGCGGGCTGCAGGTCCCGGCCGCCACGGCTCGAGGCCGTCCGCGCGGGGCGGTCACGGAGTGCGGCGCGCGCGCCGCGGACAGGCGGGTGAGCTACGGGGCCAGCGCGCGAAGACGCCCGCGCGCCTGTCGGCCTCCAGGCCTCGTACGTTCGCGAGCAGAGGGCGCTCCCTGGCACGGGCGCCCCCGGCTCAGGGCCCCCGGCCATCGGTGCCAGGCATCGGGCCCCCACGGGGGACCGGTCCAGCTCCCCTATAGGGCCGGCGGAGCGCGAAGGGTACACTCGAGAAGGCTCCTGGCGGCAGGGGCCGCGCGCCGGGCGCTCCCTCGGGGGCGCCCCGGCCCACTCCGGGTGGGTGGGTCCCCGTAAAAACGTCCGCCGCCGTAGCCCGCCCCGTCGTCGGGCGTGCACCGGGCCGCGCGGGGCACCCGGTGACCCTGCGGCCCCACCGTTGGACGCGGCATCTGGCGCCGAGGCGGCGGCGGGGGTGGCTCGACCCGGCGGGCGCACCCACGGGCCCCGAGTTCCCGCACCGAGGTGATGGAGACGTCCCACTGAGGCGTGTGTGCCTGGGAGCGCCGCGGGCGCCGCCGCCCCCGCCAGGTCAGCTGGACCAACGAGCCCCAGGGTGCGCGGACCAGGGGGAGAAGCGCGCCCCGGCCCAGCGTGCGCAGGGAACGGGCCGCGGACGCGGTGTGGCGCCGTGCCACCGCCGGCCGGATGTGTACGCGCGCCTCCGGGGGGACATGGACGCGCCTGGTGCCGGCCCGGACGCCGCATGGCGCGCGGGGTCGCCGAACTGGGATAGAGGGCCCCGGCGCAACCAATTTCGGCCCCGCCCGCCCTGCGGGGCCCCTGGTGCGCGGTGTCGCAGCCCC     
P       CAGTATAAACGATACATAAACGAAGTTGTATATTATACATAAAGCGAATTATATTAATAATATAATTATAATTAATATTATTTTAATTTAAAAATATAGTGTAATTTTTTAGCTTTTTTTTGCAATATTCATATATTGTATATCAATAATTTTTATTTTCCGTCCATTCGTCTCATTATCAATATATATATTTTGAACAATTTCTCAACCTATTCCCATATCCGTAGAGTATTTTACATATTATATTGCCTATAATTTTTCTGATAACCTATAAAACTTAGTAATTTATATTTAAGTTTAATATTTAAATTTAAAAATTTGGATAATTTTCAACACTATTTTTCTCTCTATAAGATATATTTAAGACTTGAGAAAATTACACTGTTGGAATAGTTTTATATTTCTAGACAAATTCATAGGGACTATTGCTATCAAAATTCAATAATAAATCTAGTGATCATATATATGTATTTATTTTTAATGAAAGAATATTTTCAATTGTACTTTTCGACTAACGTCGCATATCTTTTCTCTTTCTCACAGTAGAGATCTAATATTAATAACTATAGTCTTAACAATAGATAAAGATGCTTAGTTTTTTTAATTGAAATTAAAATTGTGTCTAATTACTCGATATTCTGAGGTTTTACTTTTCGTTGTGGCTCTATATTACTGTTCACACTTTGTTATTCTTTAAAATAATTAGCTGTTTAATTTTAATATATTTATATCTGACTGAAAATCATACCATAAATTTGATATTGAATTAAAGGTAATCATACTAGTTTATTTTAGCTCAATACGATGTTAATGATAATCTATTGAAATTATGACATTATACATTATAGTCGTTAATAGAGGAATGAAATTACCTCCTTATATTTAGATAACTCAATTTCATCATTATATCTAATAATTATTTAGTAATTAACATACTTAAACTTTATTATGAACGATACTTTATCATATTCATTTTTATTTTATTTAATTTTACCTAGTACATAAGACATATACCACAACACTACGCATTGCAAGCGCGAAACGTTAAGTGATAACAACACGGAATTTGAATCACTAGATCTCCCAAGATTTAATCTAATTACCCCAGTGATTTGAAACATTGGATAATCTGTCGATTAAAAATCGTATCTTAGACTATTTATAACTTTGTCAGCACAATCAGATCCAATACGTAGAAGTTCGTATAGCACTAGTCGGACGGGTTAAATTTCCTTACTTTCCCTGACCGAGGGTCGCTTACTGGATAGAGAGGGATAGATGCTCGAGGCCCGGAGGAACGACGATGCCTGTGCTGCTCACCTGCGTTGACCAGGGCCTGGTTCAGAACTTGGATCCACTTTTATTACACTCGCTGTTAAGATCACAGATTTCCGGTTGGCTCCATTTAAGTTAATTGATACTCTAGTAAACTTGAGCTATAGTCCCATGGCTTCTTATGAGACAAATAAAACGAGCTAGGCAATCTTTACTATTTTTGTTAGGCTGGAGTACGCCCAATGTAAATGAGCGTTATTTGCTTTATGGTAGGACAATAGTGTTCATACTTAATAAGGTCGTCAGACCTTCATCATTCTTAGTACAACTTAGTGGATTCAGTCTATGGTTTACGGTTCCGTTTGCGGGGTTCAAAGTCTGATCCGAAGAAGATAGTAGGATCACCATTTGTTAACGACCACAATTATGTCTTGTAATAGTACAGATGACTATTCCGCACTAGTGTCTAGTTAACATCCAAGTGTAACAGATGCAGGGAACTGGTGAGTATAGAGTCTAATAGCTAAAATAAAAAAATCAGTATAATCCTTTATCCATAAGTAGCGTCGAGCCATATTTTTCAGATTCTCTATTTAAGGGAGGATAAAGCGATCACCTTCGTTCAACGTTGTTTTGATTATCATGGGAATGATGTTGACCCCCTATAATAAATAACTACGGTTAATCATTCCATCAGATGTTTATAGTCAACAAACAGCAAGATCCTTTGCTACGGGTCTGTTCCATCGGGGCATCATCCATATTCCCCACGGAATGCTTGCGCCGCGCGCATCCTGGACACTTCGGACTTGATACCGCCGGTGCGGGCGCTGCGTCAAGCAAGCAAACACCCCTACTCCTGTGCGATCTTGCCGTAGACCGGTAGCAGGCTAAAAGCAGTGTCCGGTGCGCTACGGTCCCGAATAGCGACCGACAGCCCATTACCTGCGATAAGAGCGGACACAATTGATACCATGGGCTTTGGCGGGTGTTTCGATGTGTCGCTTTACATCTTGTGCCGCAGTCGGCGGACTTAAACGAGTGATGTCGCCGCACACACGCGGCAGATGGGAGCTGCCCGGACTTACAAGCAAGGCCGCCGCACTTTTCGTCAGGGACTGCGTACACCACCGCGGCTGGGTGCGCTGTGCAATGCTATTCAGATCGGCGCACGGATGCTTCCCTCTTCGTACGTCCTCGCATGTCGCTCCCGGCCATACGAACGACGCAACCGGCTTTACCATTGACGCAGGGCGGACCCGACCCTGGCCGGCGGCACTTGAGCGTTCAGGGGGAGCAGTGTCTGAAGTCGGCCGAGTCTAATGCCGGACAGAACCGCCGCGCATGGCGGCCTGAGGCTGATGAGAATCACGATTCCGATGTAGCGTTACAAGTCTCCGGCGAGCGCTAAAGGCCTCACGGGGGTTTAACAGGGGTTCCACGCTCCGGTCCCAGGCCGCGCAATCGTAAGGCCAGGGCCTCGTTCTTCGCCCCTGGCTGAGGGTTCACGTAAGAATCTCATGGGCCGGCGGGACGTTCTACGTCCTTCAGGGGCCCCGCACCGCCCCTGCCCTTAGGAAACTTTATTGCTGCGCTTTCACGTAAAGAGTACGCTCGAACCCTAGACCGCGTCCGGTGCCACTGATCATCTGGGAGTCCTATTGGTCTCCTGTGAGGTGGTTCTCCTGACCATTCCGTAGCGCCGACTAGCGTGGCGGCGTGTAAACCGCGCCGGGGGCGCGCCGCGGTCCCCGGGCCCCGCAGGCCAGCCGGTCGGGGCGGGGGCCCGGGCTGCGCCCGGCTGCTTCCACCCGGGGGGCGGTGCTTCCCGGTTCCGGGGCCGCGCCGGCGACTTGCAGGCCCCCGCCGCGGGGCCTCTAGGCCCTTCGCGCGGGGCGGTCACGGAGCGCGGCGAGCCCGGCGGGGGCTGGGGGGTGGTCTACGGGGCCAGCGCACAAAGACGCCCGCGCGCCTGCGGGCCTCCACGCCCGGCACGGTCGCGGGCAGAGGGCGCTCCCTGGCGCCGGCGCCCCCCGCTCAGGGCCCCAGGCCATCGGTGCCAGGCATCTGGCCGCCGCCGGCGACCGGGCCAGCTCCCCTGTAGCGCCGGCGGGGCGCGTAGGGGACACCCGAGAAGGCTACTTGCGGCAGGGACCGCGCGCCGGGCGCCCCCTCGGGGGCGCGCCGTCCCACTCCGAGTGGATGGGTCCCCGTGAGAACGTCCGGCGCCGTAGCCCGCCCCGTGGTCGGACGTGCACCGCACCGCGCGAGGGCCGCGGGGGCCCTCCGGCCCCGGCGTTGCGCGCGGCATCTGGCGCCGAGGCGGTAGCGGGGGTCACTCGGGCCGGCGGGCGCATCCACGTGCCCCGAGCTCCCGCACCGAGGCGGTGCAGACGTCCCACTGACGCGTGTGTGCTTGGGAGCGCCGCGGGCGCCACCTCCCCGGCCACATTAACCGGACCAACGTGCGCGAGGGCGCGCCGACCGGGGGGAGACGCGCGCCCCGGCCCAGCGTGCACAGGGAACGCACCGCGGACGCGCTGTGCCGCGGTACCACCGCCGGCCGGACGTGGACGCGCGCCTCCGGGGGGACATGGGCGCGCCTGGGGCCGGCCGGGGCGCCGCGTCGTGCGCCGGGGCGCTGTACTGGGATAGAGGCCCCCGGCGCGACCAACCTCGGCCCCTCCCGCCCCGCGAGGCCCCTGGTGCGCGGTGTCGCACCACC     
O       CAGTGTAGACGATACGTAAAAGAAATTATATGTTATACATAAGGCAAATTATATTAATAGTATAATTATAATTAATATTATTTTAATTTAAAAATATAGTGTAATTTTTTAACTTTTTTTTGCGATGTTCATGTATTGTATATCAATAATTTTTATTTTCCGTCCATTCGTCTCATTATCAATATATATATTTTAAACAATTTCTCAACCTATTCCCATATCCATGAAGAATTTTACATATTATATTGCCTATAATTTTTCTAATAACCTATAAAATTTAATAATTTATATTTAATTTTAATATTTAAATTTAAAAATTTGAATAATTTACAACACTATTTTTCTCTCTATGAAATATATTTAAAGCTTGAAAAAATTACACTGTTGGAATAGTTTTAAATTTCTAGAAAAATTCGTAGAAACTATTGCTATCAAAGTTCAATAATAAATTTAGTGATCATATATATGTATTTGTTATTAATAGAAGAATATTTTCAATTATGCTTTTCGACTAACGTCACATATCTTTTATCTTTCTCGCAATGGAGATCTAATGTTAATAGCTATAGTCTTAACGATAGATAAAGATACTTGATTTTTTTAATTGGAATTAAAATTGTATCTAATTGCTCAATATTCTGAGGTTTTGCTTTTCATTGTAGCTCTATATTACTGTTCACACTTTATTGTTCTTTAAAATAATTGACTGTTTGGTTTTAATATATTTATATCTAACTGAAATTCATGCCATAAGTTTGATATTGAATTAAAAGTAATCATACTAGTTTATTTTAACTCAATACGATATTAATGATAATCTATTGAAATTATGACATTATACATTATAATCATTAATAGAGGAATGAAATTACCTCCTTATATTTAAATAACACAATTTCATCATTATATCTAATAATTATTTGATAATTAACATACTTAAACTTTATTGTGAACGGTACTTTATCATATTCATTTTTATTTTGTTTAATTTTACCTAGTACATAAGACAAATACCATATCATTACGCTTTGCAATCGCGAAACATTAACTGATCACAACACGAAATTTGGATCATTAGAACTTTCAAGATTTAATCTAATTATCCCAGTGGTTTGAAGCATCGAATAGTCTATCGATTAAACGCCATATCTTGGACTATCTATAATTTTGTCAGCATAATATATTCCAATATGTAAAAGTTCGTATAGCATTAGTCGGACGGGTTAAATTTCCTTACTTCTCCTGATCGAGGGTTGCTTACTAGATGGAGAGGGACAGATGCTCGAGGCCCGGAGGAACGATGATACCTGTGTTGATCATCTCCGTTGACCAAGGCCTAATTCATAACTGGGATCCACTTTTATTACATACGCTGTTAAGACCACAGATTTCCGGTTGGCTCGATTTGAATTAACTGATACCATAGTTAACTTGAGCTAAAGTCGCATGGCTTCTTATGGGATCAATAATACGAGCCATGCAATCTTTACTATTTTTGTGAGGCGGGAGCACGCCCAATGTGGATGAGCGTAATTTATTTTATGGTAGGACACTAGTGTTCATATTTAAGGAGGTTGTCAGACCTTAATCGTTCTCAGTACGCCTTAGTGAATTCAGTCTATAGTCTACGGTTCCGTTTGAGGGGTCCAAAGTCTGATCGGAAGGAGGTAGTTGGATTACTATTTGTTAACGACCATAACTATGTCTTGTAATAGTACAGATAACTATTCCGCACTGGTGTCTCGTTAATATCCAGTTATAACAGATGCAAGGACTTGGTGAGTTTACAGTCTAGTATCTAAAGTAGAAAAACTAATGTAATCCTTTATCCATAAGTAGCGTCAAGTCATATTCTTCAGATTCTCTATTTAAGAGAGGGTAAAGCGATCGCCTTTGTTCCACATTTTTTTGACTACCATGGGAATGATGTTGACCCCCTGTAATAATTAACTACGGTTGATCATTACATCAGATGTTTATAGTCGACGAACAGCAAGATTCTTTGCTAAGAGTCTGTCTCACCAGGGCGTCATCCATATTCCCCACGGAATGCTTGCGCCGCGCGCATCCCGGACACACCGGCCGTGGAGCTGCCGGTGCGGGCGCTGCATCAAGCAAGGAAGCACCCCTAATCCTGTGCCCTCTTGCCGTAGACCGGGAACAGGCTACACGCAGTGTCCGGTACGGTGCGGGCCCAAATAGCGAGCGGCAGGCCAGTCTCTGCGATAAGGTGGGACACAATTGATACCAGGGGCTTTGGCGGGGGCTTCAATGCGTCGCTTTACATCTTCTGGCGCAGACGGCGGACCTAAGCGAGTTATGTCGCCACACAATTGCGGCAGATGGGACCCGCCCGGACTTACAAGCAAGGCTGCCGCACTTCCCGTCAGGGTCTGCGTACCTCACCGCGGCTAGGAGCGCTTTGCGGTGCTGTTCAGACCGGCGCACGGATGCCTCCCTCTTCGTATGTCCTCGCATGTCTCCCCCGGCCATACGCATGACGCACCCGGCATCACCGCTGACACAGGGCGGACCCGACCCCGACCGGCGGCGCTTGAGAGTTCAAGGGGAGCAGTGTCCGAAGTCGGCCGACACTAATGCCGGACAGGACCGTCGTGCATGGCAGTCTGAGGCTGACGAGAATTACGATTTCGGTGCAACGCCACGAGTCTTCGGCAGGCGTTAACAGTCTCACGGGGGTTTAACGGGGGATCCACGCTTCGGTCCTAGGCCGCACAATCATAACACCAGGGCCTCACCCTTCTGCCCTGGCTTAGGGTTCACGTAAGAATCTCGTTGGCCGGCGAGACGGTCTACGTCCTTCCGGAGCCCCGCACCGCTCCTACCCCCAGGAGACGATATTGCTGCGCTCTCATGTAATGAGTGCACTCGAACCCCAGACCTCCTCCGGTACCACCGATCATCTGCTAGACCAGTTCGTTTCCTGTGGGGCGGTTTTCCTTGCCGTTTCGTAGCGCCGACTAGCGCATCCGCGTGTAAACCTCGCCCGGGACGCGCCGCGATCCCCGGGCTCCCCAGGCCGGGCGGGCGGGGCGGAGCCCCGCGTCGCGCCCGGCTGCTTCCACCCGGAGGGCGGTTCTTCCAGGCTCCGGGGCCGCGGCGGCGGCCTGCAGGCCCCTGCCGCAGGGCCTCCAGGCCGTCCGCGCGGGGTGGTCACGGGGCGCGGCGAGGCCGGCGCGGGCGGGAGGGTGAGCTACGGGACCAGCGCACGAGAACGCCCGCGGGCCTCCGGGCCTCCACGCCTGGTACGGTGGCGGGCGCAGGGCGCTCCCTGGCGCGGGCGCGCCCTGCTCAGGGCCCCCAGCCATCAATGCCAGGCATCAGGCCCCCGCCGGGGACCAGTCCAGCTCCCCTATAGCGCCGGCGGAGCGCGGAGGGCACACTCGAGAAGGCTACTGGCGGCAGTGACGGCGCGCCGGGCCCCCCCTCGGGGGCGCTCCGACCCACTCCTAGTGGATGGGTCCCCGTGCAAGCGTCCGGCGCCGTAGCCCGCCCCGTGGTCGGACGTGCACCGGCCCGCGCGGGGCCCCCGGGGGCCCCCCGGCCCCGGCGTTGGGCGCGCCATTTGGCGCCGAGGCGGCCGCGGGGGTCGCTCGGCCCGGCGGGCGCACCCACGCGCCCCGAGTTCCCGCACCGAGGCGATGCAGACGTCCCACTGAGGCGTGTGGGCCTGGGAGCGCCGCGGGCGCCGCCTCCTCGGCAACGTGAACTGGACCAACGCGCCCCAGCGCGCGCGGCCCAGGGGGAGACGCACGCCCCGGCGCAGCGTGCGCAGGGAACGCGCGGCGGACGCGGTGTGGCGGGGTGCCACCGCCGGGCGGACGTGGACGCGCGCCTCCGGGGGGACATGGGGCCGCCTGGTACCGGCCCGGGCGCCGCGTGGCGCGCGGGGGCGCTATACTGGGATAGAGGCGCCCGGCGCAACCAACCCCGGCCCCTGCTGCCCGGCAGGGCCCCTGGTGCGCGGTGTCGCATCTCC     
N       CAGTATAAACGATACATAAACGAAATTATATATTGTACATAAAGCAAATTATATTAATAATATAATTATAATTAATATTATTTTAATTTAGAAATATAGTGTAATTTTTTAACTTTTTTTTGCAATGTTCATATATTGTATATCAGTAATTTTTATTTTCCATCCGTTCGTCTCATTATCAATATATATATTTTGGACAATTTCTCAACCTATTCCCTTATCCGTAAAATATTTTACATATTATATTGCCTGTAATTTTTCTAATAACCTATAAAATTTAGTAATTTATATTTAGATTTAATATTTAGATTTAAAAATTTGAATAATTTTCAACACTATTTTTCTCTCTATAAGATATATTTAAGACTTGAAAAGGTTACACTGTTGGAATAATTTTATATTTCTAGACAAATTCATAGAAACTATTGCTATCAAAATTCAATAATAAATCTAGTGATCATATATATATATTTATTATTAATGGAAGAATATTTTCAGTTATACTTTTCGGCTAACGTCACATATCTTTTATCTTTCTCGCAATAGAAATCTAATATTAATAGCTATAGTCTTAACAGTAGATAGAGATACTTGATTTTTTTAATTGGAATTAGAATTATATCTAATTACTCAATATTCTGAGGTTTTACTTTTCATTGTGGCTCTATGTTACTGTTCACGCTTTATTATTCTTTAAAATGATTGACTGTTTGATTTTAATATATTTATATCTGACTGAAAATCATACCATAGATTTGATATTAAATTAAGGGTAATCATACTAGTTTATTTTAACTCAATACAATATTAATAATATTCTATTGAAATTATGACATTATACATTATAATCGTTAATAAAGGAGTGAAGTTCCCTCCTTATGTTTAGATAGCTCAATTTCATCATTATATCTAATAATTATTTAATAATTAGCATGCTTAAACTTTATTATGAACAATACTTTATCATATTCATTTTTATTTTATTTAATTTTACCTAGTACATCAGACACATACCACATCATTACGTGTTGCAAACGAGAACCGTTAAATGATCACAACACGAAATTTGGATCATTAGAACTTCTAAGATTTAATCTAATTACCCCAGTGATTTGAAACATCGAATAGCCTGCCGATTGAATGTCATATCTTAGACTATCTATAACTTTGCCAGCATAATCAGATCCAATACGTAAAAGTTCGTATAGCATTAGTCGGACGGGTGAAATTTCCTTACTTTTCCTGACCGAGGGTTGCTTACTGGATAGAGAGGGACAGATGCTCGAGGCCCGGAGGAACGATGATACCTGTGTTGCTCACTCCCGTTAACCAGGGCCCAATTCAGAACTGGGATCCACTTTTATTACATTCGCTGTTAGGACCACAGATTTCCGGTTGGCTCGATCTGAATTAATTCATACTCTAGCTGACTTGAGCTATAGTCGCATGGCTCTTTATGGGACAAACGAGACGAGATAGGCAATCTTTACTATTTTTGTTAGGCTAAAGCCCGCCCAATGTGGATGAGCGTTATTTGTTTTGTGGTAGGACAATAGGGTTCACATTTACGAAGGTTGTCAGACCTTAACTATTCTCAGTACGTCTTAGTGGATTCTGTCTATGGTCTACGATTTCGTTTGCGAGGTCCAAAGTCTGATCCGAAAGAGATAGTAGGATTACTATTTGTTAACGACCATAATTATGTCTTGTAATAGTACAGATGACCATTCCGCACTAGTGTCTCGTTAATATTCAGCTGTAACAGATGCAAGGGATTGGTGAGTATACAGTCTAATGGCTAAAGTAAACAAATTAGTATGATTCTTTATCCATAAGTAGCGCCGAGTCATATTTTTCAGATTCCCTATTTAAGGGAGGATGAGGTGATCACTTTTGCCCAACATTCTTTTGACTACCATCGAAATGATGTTGGCCCCCTGCAATAAATAACTACGGTTCATCATTGCATCAGATGTTCATGGTCGACGAACAGCAAGATTCGTTGCTAAGAGGCTGTCTCATCAGGGCATCATCCATATTCTCCACGGAATGCTGGCGCCGCGTGCATCCTGGACACGTCGGCCTGGGTGCCGTCGATGCGGGCGGTGCATCAAGCAAGAAAGCACCCCTATGCCTGTGCATTCTTGCCGTAGACCGGGGACAGGCTACACGCAGTGTCCGGTACGATACGGTCCCAAATAGCGAGCGGCAGACAAGTTTCCGCGATAAGAGGGGACACAATTGATACCATGGGCTTTGGCGGGAGCTTCGATGTGTCGCTTTATAACTTATGCCGCAGACAGGTGGCCTAAACGAGTGATGTCGTCGCACACACGCGTCAGGTGGGATTTGCCCAGGCTTATTAGCAAGGCTACCGCACTTCCCGTCAGGAGCTGCGTACCTCACCGCGGCTGAGGGCGCTGTGAGGTGCTGTTCAGGTCGGCGCACGGATGCCCCCCTCTTCGAACGCCCTCGCGTGTCACACCCGGCCATACGCATGACGCGACCGGCTTCACCATTGACGCAGGGCAGACCTGACCCCGACCGGCGGGACTTGAGCGTTCCAGGGAAGCAGTGTCTGAAGTCGGCTAAGTCTAATGTCGACCAGTGCCGCCGCGCATGGCGGCCTGAGGCCGACGAGAGTCACGATTCCGGTGTAACGTCACGAGTCTCCGGCAAGCGTTAAACGCCTCACGGGGGTTCAATAGGAGTTCAACCCGTCGGTCTCGGGCCGCGCAATCGTAAGGCCAGGGTCTTATTCTTGGGCCCTGACTTAGGGTACACGTTAGAATCTCGTGAGACAGCGAGACATTCTACGTCCTCCGGGAGCCCCGCACCGCTCCTGCCCCCAGCGGACAATATTGCTGCGCTCTCACGTAGTTAGTACACTCGGACCCTAGACCTCCTCCGGTGCCACTGATCATCTGAGAGTCCAATTGGCCTCCTATGAGACGGTTTTCCTTACCGTTTCGTGCCGCCGACTAGCGAATCGGTGTGTCAACCTTGCCCGGGGCGCGCCGCGATTCCCGGGCCCCGCAGGCCAGTCGGGCGGGGCGGAGACCCGGGCCGCGGCCAGCTGGTTCCACCCGGGGGGCGGAGCTTCCAGGCTCGGGGGCCGCGTCGGCGGGCTGCAGGTCCCGGCCGCAAGGCCTCCAAGCCGTCCGCGCGGGACGCTCACGGAGCGCGGCGCGTGCGGTGCGGGCTGGGGGGTAGCCTACGGGGCCAGCGCGCGGAAACGTCCTCGCGCCTGCGGGCCGCCACGGCTGGCACGGTCGCGAGCGGAGGGCGCTCCCTGGCGCGGGCGCCGCTTGCTCAGGGCCCCCAGCCATCAGTGCCAGGCATCCGGCCCCCACCGGGGACCGGACCAGCTCCCCTGTAGCGCCGGCGGTGCGCGAAGGCGACACTCGAGAAAGCTTCTTGTGGCGGGGACGGCGCGCCGGGCCCCCCCTCGGGGGCGCTCCGGCCCACTCCTCGTGGATGGGTCCCCGTGAGAGCGTCCGGGGCCGTAGCCCGCCCCGTGGTCGGACGTACACCGTGCCGCGCGGGGCCCCCGGGGGCCCTCCGGCCGCCGCGTTGGTCGCGGCATTTGGCGGCGAGGCGGCCGCGGGGGATGCTCGGCCCGGCGGGCGCACACACGTGCCCCGAGTTCCCACACCGGGGCGGTGCAGACGTCCCACTGAGCCGTCTGTCCCTGGGAGCGCCGCGGGCGCCGCCCCCCCGGCCACGTTAACTGGACTAACGTGGGCCAGGGCGCGCGGACCTGGGGGAGAAGCACGCCCCGGCCCAGCGGGCGCAGGGAACGCGCCGCAGACGCGTGGTGGCGCGGTTCCACCCCCGGCCGGACGTGGACGTGCGGCTCCGGGGGGACATGGGCTCGCCTGGGGCCGGCCCGGAGGCCGCCTGGTGCGCTGGGGCGCTGTACTGGGATAGAGGCACCCGGCGCTACCAATCTCGGCCCCTGCCGCCCCGCGAGGCCCCTGGTGCGCGGTGGCGCAGCCCC     
M       CAGTATAGACGATACATAAACGAAATTATATATTATACATAAAGCAAATTATATTAATAATATAATAATAATTAATATTATTTTAATTTAAAAATATAGTGTAATTTTTTAACTTTTTTTTGCAATGTTCATATATTGTATATCGATAATTTTTGTTTTCCGTCCATTCGTCTCATTATCAATATATATATTTTAAACAGTTTCTCGACCTATTCCCATATCCGTAAAGTATTTTACATATTATATTGCCTATAATTTTTCTGATAACCTATAAAATTTAGTAATTTATATTTAAATTTAATATTTGGATTTAAGAATTTGAATAATTTTCAACACTATTTTTCTCTCTATAAGATATATTTAAGACTCGAAAAAATTACACTGTTGGAATAATTTTATATTTCTAGACAAATTCATAAGAACTGTTGCTATCAAAGTTCAATAATAAATCTAATGATCATATATATGTATTTATTATTAATGAAAGAATATTTTCAATTATACTTTTCGACTAACGTCACATATCTTTTATCTTTCTCGCAATAGAGATCTAATATTAATAACTATAGTCTTAACAATAGATAAAAATGCTTAATTTTTTTAATTGGAATTAAAATTATGTCTAATTACTCAATATTCTGAGGTTTTACTTTTCATTGTAGCTCTATGTTACTGTTCACGCTTTATTATTCTTTGAAATAGTTGGCTATTTGATTTTAATATATTTATATCTGACTGAAAATCATACCATAAATTAGATATTGGATTAAAGGTAATCATACTAGTTTATTTTAGCTCAATACGGTATTAATGATTATCTATTGAGATTGTGACATTATACATTATAATCGTTAGTAAAGGGATAAAATTACCTCCTTATGTTTAGATAACTCAATTTCATCATTATATCTAATAATTATTTACTAATTGACATACTTAAACTTTATTATGAGCAGTACTTTATCATATTCATTTTTATTTTATTTAATTTTACCTAGTACATGAGATACATACCACATCATTACGAGTTGCAAACGTGAAACGTTAGATGATCACAACACGAGATTTGAATCACTAGAACTTCCAAGATTTAATTTAATTATCCCAGGGATTCGAAAAATCGAATAGTCTATCAATTAAAAGCCATATTTTGAACTATCTATAACTTTGTCAGCATAATTCAATCCAATACGTAAAAGTTCGTATAGCACTAGTCGAGCGGGTTAAATTTCATTACTTTTCCTGACCGAAGGTCGCTTACTGGATAAAGAGGGATAGATGCTTAAGGCCCGGAGGAGCGATGATACCTGTGTTGCTCACCTCCGTTAACCAGGGCATAATTCAGAACTGGGATCCAGTTTTATTACATTCGCTGTTAAGAACACAGATTTTCGGTTGGCTCGATTTGAATTAACTGATACTCTAGGTAACTTGAGCTATAGTCGCATGGCTTCTTATGGGACAAATAAAACGAGTTAGGCAATCTTCACTATTTTTGTTAGGCTGGAGCACGTCCGATGTGTATGAGCGTTATTTGTTTTATGGTAGGGCAATAGTATTCATACTTAAAAAGGTTGTCAGACCTTAATCATTTCCAGTGCGTCTTAGTGGATCCAGTCTATGGTCTACAGTTCCGTTTGCGGGGTTCAAAGTCTGATTTGAAGGAGATAGTAGGGTTACTATTTGTTAGCGACAACGATTATGTCTTGTAATAGTACAGATGACTATTCCGCACTAGTGTCTCGTTAATATCCAATTGTAACAGATGCAAGGAGTTGGTGAGTATACAGTCTAGTAACTAAAGTAAAAAGATTAGTGTAATCCTTTATCCATAAGTAGCGCCAAGCCATATCTTTCAGATTCTCTATTTAAGGGAGGATAAAGCGATCACCTTTGCCCAACATTATTTTGACTACCATGGGAGTGATGTTGACCCCCTGAAATAGATAACTACGGTTAGTCATTACACCAAATGTTTATGGTCGACGTACAGCAAAATCCTTTGCTAGGAATCTATTTCATCAGGGCATCACCCACATTCCCCACGGAATGTCGACGCCGCATGCATCCTGGACACATCGGGCTTGCTGCCGCCTGTGCGGGCGCGGCATCAAGCGAGAAAGCACCCCTATTCCTGTACACTCTTGCGGTGGACCGGAAACAGGCTCCACACGGCGTCTGGTACAATACGGGCCCGAATAGCAAGCGGCAGCCTAGTATCTGCGATAAGAGGGGACACAATTGATACCATGGGCTTTGGCGGGAGCTTCGATTCGTCGCTTTACATCTTGTGCCGCAGACGGCGGACCTAAGCGAGCGATGTCGTCGCACATACGCGGCAGGTGGGGTCCGCCCGGACTTACGAGCAAGGCCGCCGCACTTCCCGTCAGGGACTGCGTACCCCACCGCGGCTGAGAGCGCTATGGGGTGCTGTTCAACTCGGTGCGCGGATGCCTCCCTCTTCGTACGCCCTCACATGTCACCCCCGGCCATACGCATGACACCACCGGCTTCACCGTTGACGCAGGGCGGACCCGACCCCGGCCAGCGGCGCTTGAGCGTTCGAGGGGAGCAGTGTCTGAAGTCGGTAGGATCTAATGCCGAACAGAACCGCCACGCATGGCGGCATGAGGCTGATGAGAATGAGGATTCCGGTGCAACGGCACAAGTCTTCGGCACGCGTTAAAGGCCTCACGGGGGTTTAAGAGAGGTTCCACGCTTCGGTCCTAGGCAGCGTAATCGTAAGGCCAGTGCCTTACTTTTTGGCCCTGGCTCAGGGTTCGCGTAAGAACCTCGTTGGCCGGCGCGACGTTCTACGTCCTTCTGAAGCCCCGAACCGCCCCTTCCCCCAAAAGACGCCATTGCTGCGCTTTCACGTAACGAGTACCCTCGAACCCAAGAGCGCCTCCGGTGTCTCCGATCATCTAGCAGTCCAATTGACCTCCTGTGAGACGGTTTTCCTGACCGTCTCGTAGCACCGACTAGCGTATCCGTGTGTTACCCTTGCAGGGGACGCGCCGCGGTCCCCGGGCTCCGCAGGCCAGCCGGCCGGGGCGGAGACCCGGGCCGCGCCCGGCTGCCTCCACCCGCAGAGCGGTGCTTCCAGGCTCCGGGGCCGCGTCGGCGCGCTGCAGGACCCGGCCGCAGGGCCTCCAGGCCGTCCGCGCGGGGCGGTCACGGCGCGCGGCGAGCGCGGCGCGGTCTGGGGGGTGATCTACGGGGCCAGCGCGGGGAAACGCCCCCGCGCCTGCGGGCCTCCACGCCTGGCACGGTCGCGAGCGGAGGGCGCTCCCTGGCGCGGGCCCCCCCTGCTCAGGGCCCCGAGCCATCGGTGCCAGGCATCTGCCCCCCGGCGGGGACCAGCCCAGCTGCCCTCTAGCTCCGGCGGGGCGGTAAGGGCACACACGGGAAGGCTGCTTGCGGCAGCGACCGCGCGCCGGGCTCCCCCTCGGGGGCGCTCCGGCCCACTCCGAGTGGATGGGTCCCCGTGAGAACCTCCGACGCCGGAGCCCGTCCCGTGGTCGGACCTGCACCGGGCCGCGCGGGGCTCCCGGGGGCCCTCCGGCCCCGGCGTTGGGCGCGGCAATCGGCGCCGAGGCGGCCGCGGGGGTCCCTGGGCCCGGCGGGCGCAGCCACGTGCCCCGAGTTCCCCCACCAAGGCCGTGCAGACCTCCCACTGGTGCGTGTGTGCCTGGGAGCGCCGCGGGCACCGCCGCCCCGGCCACGTGAACTGGACCAAGGTGCGCCAGGGGGCGCGGGCCAGGGGGAGAAGCGCGCCCCGGCGCAGCGTGCGCAGGGAACGCGCCGCAGACGTGGCGTGGCGCGGTGCCCCCACCGGCCGGACGTGGACGCGCGCTTCCGGGGCGACATGGCCGCGCCTGGGTGAGGCCCGGGGGCCGCGTCGTGCGCCGGGGCGCTTTACTGGGATAGAGGTCCCCGGCGTGACCAGTCTCGGCCCCTGCCGCCCGGCAAGGCCCCTGGTGGTCGGTGGCGCACCCCC     
L       CAGTATAAACGATACATGAACGAAATTATATATTATACATAAAGCAAATTATATTAATAACGTAATAATAATTAGTATTATTTTAATTTAAAAATATAGTGAAATTTTTTAACTTTTTTTTGCTATGTTCATATATTGTATATCAGTAATTTTTATTTTCCGTCCATTCGTCTCATTATCAATATATATATTTTAACCAATTTCTCGACCTATTCCCATATCCATAAAATATTTTACATATTATATTGCCTATAATTTTTCTGATAACCTATAAAATTTAGTAATTTATATTTAGATTTAATATTTAGATTTAAGAATTTGAATAGTTTTCAACACTATTTTTCTCTCTATAAGATATATTTAAGACTTGAAAAAATTACACTATTGGAATAAGTTTATATTTCTAGACAAATTCGTGGGGACTATTGCTAACAAAATTCAATAATAAATCTAGTGATCGTATATATATATTTGTTATTAATGGAAGGGTATTTTCAATTATACTTTTCGACTAACATCACATATCTTTTATCTTTCTCACAATAGAGATCTAAAATTAATAACTATAATCTTAACAATAGATAAAGATACTTGATTTTTTTAATTGGGATTAAAATTATGTCTAATTACTCAATATTCTGAGGTTTTACTTTTCATTGTAACTCTATGTTACTGTTCACACTTTATTGTTCTTTAAAATAGTTAACTGTTTGGTTTTAATATATTTATATCTGACTGAAAATCATGCCATAAATTTGATATTGAATTAAAGGTAATCATACTAGTTTATTTCAACTCAATACGATATTAATGATAATCTATTAAAATTATGACATTATGCATTATAATCGTTAATAGAGGAATGAAATTACCTCCTTATATTTAGATAACTCAATTTCATCATTTTATCTAATAATTATTTACTAATTAACATACTTAAACTTTATTGTGAACAATACTTTATCATATTCATTTTTATTTTATTTGATTTTACCTAGTACATCAGAAACATACCACACCACTACGTATTGCAAACGTGAAACGTTAAGTGATCACAACACGAAATTTGAATCATTAGAACTTCCTAGATTTAATCTAACTATCCCAGTGATTTGAAACAACGAATAATCTATCAATTAAATGACATATCTTGGACTATCTATAACTTTGTCAGCATAATCAGGTCCAATACGTAAAAGTTCGTATAGCACTAATCGGCCGCGTTAAATTTCCTTACTTCCCCTGACCGAAGGTCGCTTACTGGACAGAGAGGGACAGATGCTCGAGGCCCAGAGGATCGATGATACCTGTGATGCTCATCTCCGTTAACCAGGGTCTAATTCAGTACTGGGATCCACTTTTATTACATCCGCTGTTAAGACCACGGATTTCCGGTTGGTTCGATTTAAATTAACTGATACTCTAAGTAACTTGAGCTATAGTCACATGGCTTCTTATGGAACAGATAAGACGAGCCAGGCAATCTTCACTATTTTTGTTAGGTTGGAGTACGCCCAATGTATATGAGCGTTATTTGTTTTGTGGCAGAACAATAGTGTTCATACTTAAGAAGGTTGTCAAACCTTAATCATTCTTAATACGTCTTAGTGGATTCGGTCTATGGTCTACGGTTCCGTTTGCGGGGTCCAAAATCTGATCCGAAGGAGCTAGTAGGGTTGCTATTTGTTAACGACCACAATTACGTCTTGTAATAGTACAGATTACCATTCCGCACTAGTGCATCGTTAATATCTAATTATAACAGATGCAAGAAATCGGTGAGTATACAGTCTAATGGTTAAAGTAAAAAAATTAGTATAATCCTTTATCCAGAAATAGCGACAAGCCATGTTTTTCAGATTCTCTATTTAAGGGAGGATAAAGCGATCACCTTTGCTCAACATTATTTTGATTACCATAGAGATGATGTTGACCCCCTGTAATAAATAACTACGGTTAATCATTGCACCAGATGTTTATGGTCAACGAACAGCAAAGTCTTTTGCTAGGGGTCTGCTGCATCAGGGCATCATCCATATTCCCCGCGGTATGCTGGCGCCGCGCGCATTCTGAACACGTCGGCCTTGGTGTCGCCAGTGCAGACGTTGCATCAAGCAAGAAGTCACCCCTATTCCTGTGCCATTTTGCCGTAGACCGGAAACAGGCTGCACGCTGTGTCTGGCACGTTACGGCCCCGAATAGCAAGCGACAGGCCAGTATCCGCGATAGGAGGGGACACAATTGATACCATGGGCTTTGGCGGGGCCTTCGATGCGTCGCTTTACATCTTGTGCCGCAGACAGCCGACCTAAACGAGCGATGTCGTCGCACACTCGCGGCAGGTGGCGATCGCCCGGGCTTACAAGCAAGGCTTCCACACTTCTCGTCAGGTACCGCGTACCTCACCGCGGCGAGGAACACTGTGGGGTGCTGTTCAGCTCGCTGCACGGATCCCTCTCTCTTCGTACGTCCTCGCGTGTCACTCCCGGCCATACGCATGACGCAATCGGCTTCACTTTTAACGCAGGGCTGACCCGACCCCGACCGGCGGCGCTTGAGCGTTCAAAGGGCGCAGTATCTGAAGTCGGCTGGATCTAATGCCGGACAGGACCGCCGCGCATGGCGGCATGAGGCTGACGAGAATGACGATTCCGGTGCAACGTCACGAGTCTTCGGCAAGCGTTAAGCGCCTCACGGGGGTTTAACGGGGGATCCACGCTTCGGTCCAAGGCCGCGCAATCGTAAGGCCAGTGCCTTGCTCTTCGGCCCTAGCTTAGGGTCCACGTAAGGATCTTGTTGGCCGTCGAGACGCGGTACGTCCTTCCGGCGTCCCGCACCGCACCTACCCCCAGAAGATAATATTGCTGCGCTCTCACGTAACGAGTACACTCGAACCCTAAGCCGCCTCCGGTGACACCGATCATCTGAGAGTCCGATTCACTTCCTGTGAGACGATTTTCCTTACCGTTTCGGAGCGCCGACTAGCGAGCCCGTGTGTAAGCCTCGCCGGGGGCGCGCCGCGATCCCCGGGCTCCTCAGGCCAGCCGGGCGGGGCGGAGACCCGGGCCGCGCCCGGCTGCTTCCACCCGGGGGGCGGTGCCTGCAGGCTCCGGGGCCGGGGCGGCGCCCTGCACGTCGCGGCCGCATGGCCTCCAGGCCCTCCGCGCGGGACAGTCACGGAGCGCGGCGAACGCGGCGCGGGCTGGAGGGTGGTCTACCGGGCCAGCGCAGGTAAACGCCCGCGGGCCTGCGGGCCTCCACGCCCGGCACGGTCGCGAGCAGACGGCGCTCCCTGGCGCGGGCGCCCCCAGATCAGGGCCCCCAGCCATCGGTGCGAGGCAACGGCCCCCCACCGGAGACCGGCCCAGCTTCCCTATAGCGCAGGCGGGGCGCGAAGGATACACTCGAGAGGGCTACTTGCGGCAGGGACCGCGCGCCGGGCCCCGCCTCGGGGGCGCTCCGGCCGACTCCAAGTGGATGGGTCCTCGTGGGAGCGTCCGGCGCCCCAGCCCGCCCCGTGGTCGGACGTGCACCGGGCCGCGCTGGGCCCCCGGCGGCCCTCCGGCCGCGGCGTGGGGTGCGGCATTTTCTGCCGAGGCGGCCGCGGGGGTCGCTCGGCCCGGCGGGCGCGGCCACGTGCCCCGAGTTCCCCCACCGAGGTTGTGCAGGCGTCCCACTGAGGCGTATGTGCCTGGGAGCGCCGCGGGCGCCGCCGCCCCGGCCACCTCAATTGGACCGACGTGCGCCTGGGGGCGCGGACCAGGGGGAGAAGCCCGGGCCGGCCCCGCGTGCGCAGGGAACGGACCGCAGACGCGGTGTGCCGCGGTGCCACCGCCGGCCGGACGTGCACGCGCGCCTCCGGGGGGAGATGGGCGCGCCAGGAGCCGGCCCGGTGGCCGCGCGGTGCGCCGGGGCGCGGGACTGGGATAGAGGCCCCCGCCGCAACCAACATCGGCGCCTGCCCCCCAGCAGGGCCCCTGGTGCGCGGTGACGCACCCCC     
K       CAGTATAAACGATACATAAACGAAATTATATGTTATACATAAAGCAAATTATATTAATAATGTAATAATAATTAATATTATTTTAATTTAAAAATATAGTGTAGTTTTTTAACTTTTTTTTGCAATGTTCGTGTATTGTATATCAGTAATTTTTATTTTCCGTCCATTCGTCTCATTATAAATGTATATATTTTAAACAGTTTCTCAACCTATTCCCATATCCATAAAGTATTTTGCATATTATATTGCCTATAGTTTTTCTGATAACCTGTAAAATTTAGTAGTTTATATTTAAATTTAATATTTAGATTTAAAAATTTGGATGATTTTCAACACTATTTTTCTCTCTATAAGATATATTTAAGACTTGAAAAAATTACACTGTTGGAATAAATTTATATTTCTAGACAAATTCATAGGAACTATTGCTATCAAAATTCAATAATAAATCTAGTGATCATATATATGTATTTATTATTAATAGAAGGATATTTTCAATTATACTTTTCGACTAACGTCAAATATCTTTTATCTTTCTCACAATAGAAATCTAATATTAATAACTATAGTCTTAACAATAGATAAAGATGCTTAATTTTTTTAATTGGAATTAAAATTATATCTAATTACTCGATATTCTGAGGTTTTACTTTTCATTGTAGCTCTATGTTACTGTTCACGCTTTATTATTCTTTAAGATAGTTGGCTGTTTGGTTTTAATATATTTATATCTGACTGAAAATCGTACCATAAATTTGATATTGAATTAAAGGTAATCATACTAGTTTATTTTAACTCAATACGATATGAATGATAATCTATTGAGATTATGACATTATACATTATAATCGTTAATAAAGGAATGAAATTTCCTCCTTATGTTTAGATAACTCAGTTTCATCATTGTATCTAATAATTATTTACTAATTAACATACTTAAACTTTATTATGAACAATACTTTATCATATTCATTTTTATTTTGTTTAATTTTACCTAGTACACGAGACACATACCATATCACTACGTGTTGCAAACGCGAAGCGTTAAGTGATTACAACGCGCAATTTAAATCACTAGAACTTCCACGATTTAACTTAATTACCCCAGTGATTTGAACCATAGGATAGCCTATCAACTAAATGCCATATTTTGGATTATTTATAACTTTATCAGCATAATCCGGTCCAATACGTAGAAGTTCGTATAGCACCAGTCAGACGTGTTAAATTTCTTTCCTTTACCTGACCGAGGGTCGCTTACTGGATAGCGAGGGACAGATGCTTGAGGCCCAGAGGAACGATGATACCTATGTTGTTCACCTCCGTTAACCAGGGCCAAATTCAGAACTGGGATCCATTTTTATTACCTTCGTTGTCAAGACCACGGATTTCCGGTTGGTTCAATTTGAATTAACTGGTACTCTAGGTAACTTGAACTTTAGTCGCATGGCTTTTTATGCATCAAATAAACCGAGCTAGGCAATCTTTGCTATTTTTGTTAGGCTGGAGTACGCCCAATGTACATGGGCGTTATTTGCTTTATGGTAGAACAATAGTGTTCGTACTTAAGAAGATTGTCAGACCTTAATTATTTTCAATACGACTTAGTGGATTCGGTCCGTGGTATACGATTTCGTTTGCGGGATCCAAAGTCTGATCCAAACGAGATAATAGGATTACTATTTGTTAACGACTACAATTACGTCTTGTAATAGTACGGATCACTATTCCGCACTAGTGTCTGGTTAATATCTAATTGTAACAGATGCAGGGAATTGGTGAGTATACAGTCTAATTGCTAAAGTAAAAAAATTAATTGAATCCTTTATCCATAAATAGCGCCGGGTCATACTTTTCAGATTCTCTATTTAAGGGAGGATAAAGCAATCACCTTTCTTCAACATTATTTTGACTACCGTGGGAATGATGTTGACCCCCTGTAATAAATAACTACGGTTAATCATTGCATCAGATGTTTATGGCCCACGAACAGCAAGATCGTTAGCTAAAAGTCTGTGTCATCAGGGCATCATCCATGTTCCCCACGGAATGGTGGCGCCGCACGCATCCTGGAGACATCGGCCTTGGTGTCGCCGGTGCAGGTGCTGTGTCAAGCAAGAAGGTACCCCTATACCTGTGCAGTCTTGCCGTAGTCTGGTAACAGGCTACACGCAGTGTCCGGTACGATACGGTCCCGAATAGCAAGCGGCAGGCGAGCATCCGCGATAAGTGCGGATATAATTGATACCATGGGCTTTGGCGGGGGCTTCAATGCGTCGCTTTACATCTTATGCCGCAGTCGGTCGGCTTAAGCGAGCTATGTCGCCGCACACACGCGACAGATGGGAACCGCCCGGACTTACAAGCAAGGCTACCGCACTTCCCGTCAGGGACTGCGTACCCCACCGCGGCTGAGGGCGCTATGCGGTGCTGTTCAGAACGCTGCACGGATACCTCCCTCTTCGTACGTCTTCGCTTGTCACTCCCGACCATACGCACGACGCAGCCGGCTTCACCGTTGACGCAGGGCGGACCCGATCCCGACCGGCGGCGCTTGATCGTTCGAGGGGAGCGGTGTCTGAAGTCGGCTGGATCAAATGCCGGACAGAACCGACGCGCACGGCGGCATGAGGCTGATGAGATTCACGATTCCGGTGCAACGTCACGAGTCTTCGGCAGGCGTTAAGGGCGTCACGGGGGTTTAACAGGAGTTCGACGCTTCGGTCCCAAGCCGCGCAATCGGAAGACCAGAGCCTTACTCTTCAGCACTCGCTTAAGGTTTACGTAAGAAACTCGTCGGCCGTCGCGACGTGCTACGTCCTTCGGGGGCCGCGAGCCGCCCCTACCCCCAAGAGACAATATTGCTGCGCTCTCACGTAATGAGTACACTCGGACCCTAGTCCTCCGCCGGTGCCACCGATTATCTGAGAGTCCAATTGTCCTCCTGTGAGACGGTTTTCCTGACCCTTACGTAACGCCGACTAGCGAATCCGTACGTCAACCTCGCCCGGGGCGCGCCGTGATCCCCGGGCTCCTCAGGCCAGTCGGTCGGGGCGGAGGCCCGGGCCGCGCCCGGCTGCATCCACCCGAGGAACGGTGCTTCCGGGCTCCGGGGCCGCGCCGGCGCCCTGCACGGTCCTGCCGCAGGGCCTCGAGGCCTTCCGCGCGGGGCGGTCTCGGAGCACGGCGAGCGCGGCGCGGGCTGGGGGGTGGTCTACGGGCCCAGCGCGGGGAGACGCCCGCTCGCCTGCGGGCCTCCACGCCCGGCACGGTCGCGAGCAGAGGGCGCTCCCTGGCGCCGGCGCCCCCCGGTCAGGGCCCCCAGCCATCCGTGCCAGGCATGTGACCGCCCTCGGGGACCGGCCCAGCGGCCCTATAGCGCCGGCAGGGCGCGAAGGGTACACTCGAGACGGCTGCTTGCGGCAGGGACCGCGCGCCGGGCCCCCCCTCGGGGGCGCTCCGGGCCGCTCCGAGTGGATGAGTCCCCGTGAGACTATCCGGCGCCGTAGCCCGTCCCGTGGTCGGACGTGCACCGGGCCGCGCGGGGCCCTCGGGGTCCCTCCGACCGCGGCGATGGGCGCGGCACTTGGCGCCGAGGCGGCCGGGGGGGTCGCTCGGCCCGGCGGGCACATCCACGTGCCCCGAGTTCCCGCACCGAGGCGGTGCAGACGTCCCCCTGATTCGTGTGTGCCTGGGAGCGCCGCGGGCGCCGCCTCCTCGGCGACGTCAATTGGACCAACTTGCGCCAGGGCGCGCGGACCTGGGGGAGAGGCGCGCCCCCGCCCACCGTGCGCAGGGAACGCGCCGCTGACCCAGTGTGGCGCGGTACCACTGCCGGCCGGACGTGGACGCGCGCCTCCGGGGGGACATGAGCGCGCCTGGTGGCGGCCCGGCGGCCGTGTGGTGCGCCGGTGCGCTGTACTGGGATAGAGGCCCCCGGCGCGACCAACCTCGGCCCCTGCCGCCCCGCTAAGCCCCTGGTGCGCGGTGCCGCACCCCC     
J       CAGTATAAACGATACGTAAACGAAATTATGTATTATACATAAAGCAAATTATATTAATAATATAATAATAATTAATATTATTTTAATTTAAAAATATAGTATAATTTTTTAACTTTTTTTTGCAATGTTCATATATTGTATATCAATAATTTTTATTTTCCGTACATTCGTCTCATTATCAATATATATATTTTAGACACTTTCTCGACCTATTCCCATATCCATAAAGTATTTTACATATTATATTGCCTATAATTTTTCTGATAACCTGTAAAATTTAGTGAATTATATTTAAATTTAATATTTAGATTTGAAAGTTTGGATAATTTTCAACACTATTTTTCTCTCTGTAAGATATATTTAAGACTTGAGAAAATTACACTGTTGGAATAAATTTGTATTTCTAGACAAATTCATAGAAACTATTGCTATCAAAGTTCAATAATGAATCTAGTAATCATATATATATATTTATTATTAACGGAAGAATATTTTCAATTATACTTTTCGACTAACGTCACATATCTTTTATCTTTCTCGCAATGGAAATCTAGTATTAATAACTATAGTCTTAACAATAGATAAAGGTGCTTAATTTTTTTAATTGGTATTAAAATTATATCTAATTACTCAATATTCTGAGGTTTTACTTTTCATTGTAGCTCTATGTTACTGTTCACACTTTATTATTCTTTAAAATGATTGGCTGTTTGGTTTTAATATATTTATATCTGACTGAAAATCATGCCATAAATTTGATATTAAATTAAAGGTAATCGTACTAGTTTATTTTAGCTCAATACGATGTTAGTGATAGTCTATTAAAATTATGGCATTATACATTATAGTCGTTAATAAAGGAATGAAGTTACCTCCTTATATTTAGATAACTCAATTTCATCATTATATCTAATAAATATTTGCTAATTAACATACTTAAACTTTATTATGAACAATACTTTATCATATTCATTTTTATTTTGTTTAATTTTACCTAGTACATGAGACACATACCACATCAATACGCGTTGCAAGCGCGAAACGTTAAGTGATCACAACACGAGATTTGCATCATTAGAGCTTCCGGACTTTACTCTAATTAACCCAGTGATTTGAAACATCGAATAGTCTATCAATTAAACGCCATATCTTAGACTATGTATAACTTTGTCAGCATAATCAGGTCCAATACGTAAAAGCTCGTATAGCAGTAGTCGGACGTATTAAATTTCTTTACTCTCCCTGACCGAGGGTCGCTTACTGGATAGCGAGGGACAGATGCTTGAGGCCCAGGGGAACGATGATACCTGTGCTGTGCATCTCCGTTAACCAGGGCCTAATTCAGAACTGGGATCCATTTTTATTACATACGCTGTTAAGACCACAGATTTCCGGTTGGTTCGATTTGAACTAATTGATACTCTAGGTGACTTGAGCTATAGTCACATGGCTTCTTATGGAACAAATAAAACGAGCTAGGCAATCTTGACTATTTTTGTTAGGCGGGAGTACGCCCAGTGTATATGAGCGTTATTTGCTTTATGGTAGGTCAATAGTGTTCTTTCTTAAGGAGGTTGTCAGACCTTAATTATTCTTAATACGTCTTAGTGCATTCGGTCTATGGTCTACGGTTCCGTTTGCGAGGTCCAAAGTCTGATCCGAAGGAGATAGTAGGACTACTATTTGTTAACGACCACAATTACGTCTTGTAGTAGTACCGATCACAATTCCGCACTCGTGTCTTGTTAATATCCAATTGTAACAGATGCAAGGAATTGGTGAGTATACAGTCTAATAACTAAAATAAAAAAATCAGTAAAATCCTTTATCCACAAACAGCGCCAGGCAATTTTTTTCAGATTCTCCATTTAAGGGAGGATAAGGCGAACACCTTTGTTCAACATTATCTTGACTACCATGGGAATGATGTTGACCCCCTGTAATAAATAACTACGGTTAGTTATTACATCAGATGTTTATGGTCGACGAACAGCAAATTTGTGTGCTAACAGTGCGTTTCATCAGGGCATCATCCATATTCCCCGCGGAATGCTTGCGCCGCACGCATCCCGGACACATCGGCCTTGGTGCCGCCGGTGCGGGCGTTGCAGCAAGCAAGAAGGCACCCCTATTCCTGTGCTAACTGGCCGTGGACTGGAATCAGGCTACACGCAGTGTCCGGTACTGTACGGTCCCGAATAGCAAGCCGCAGACTAGTATCCGCGATAAGAAGTGACGCAATTGATACCAAGGGCTTTGGCGGGGGCTTCAATGCGTCGCTTTACATCTTGTGCCGCAGTCGAACGACCTAGGCGAGCGATGTCGCCACACATACGCGGCAGGTGGGGACCGCCCGGGGTTACGAGCAATGCCTCCGCACTTGCCGTCAGGGACTGCGTACCTCACCGCGGCTGAGGGCGCTCTGCGGTACTGATCAGGTCGGTGCACGGATACCTCCCTCTTCGTACGTCTTCGCATGTCACCCGCGGCCATACGTATGACGCGACCGGCTTCACCGTTGACGCAGGGCCGACCTGACCCCGACCGACGGTTTTTGAGCGTTCAAGGGGAGCAGTATCTGAAGCCGGCTGGAACTAATGCCGGACAGGTCCGCCGCGCATGGCGGCATGAGGCTGATGAGAATCGCAATTCCGGTGTAGCGTCACGAGTCTTCGGCAGGCGTTAAAGGCCTCACGGGGGTTTAATAGGGGTTCCACGCTTCGGTCCCAGGCCGCGCAATCGGAAGACCATAGCCTTACTCTTCGACCCTGGCTCATGGTCCACGTAAGAATCTCGTTGGTCGTCGAGACGTCCTACGCCCTTCCGGGGCCCCGAGCCCCCCCTACCCGCAGGAGACAATATTGCCGTGCTCTCACGTAATGGGTGCACTCGAACCCTTGAGCTCCTCCGGTGCCACCGGTCATCTGAGAGGCCAGTAGACCTCCTGTGAGACGATTTTCCTGACCGTTTCCTGGCACCGACTAGCGTGCCCGTGCGTTAACCTCGCGGGGGGTGCGCCGCGGTCCCCGGGCTCCCCAGGCCAGCCTGTCGGGGCGGAGACCCGGGCGGCGGCCGGCTGCTTGCACCCGGGGGGCGGTGCTTCCAGGCTCTGGGACCGCGCCGGCGCCCTGCAGGTCCCTGCCGCGGGGTCTCCAGGTCGTCCGCGCGGGGCGGTCACGGAGCGCGGCGAGTGCGGCGAGGTCTGGGGGGTGGTCTACGGGGCCAGCGCCGGGGAACGCCCGCGCGCCTGCGGGCCTCCACGCTCGGTAGAGTCGCGCGCGGAGGGGGCTCCCTGGCGCGGGCGCCCCCTGCTCAGGGCCCCCAGCCATCGGTGCCAGGCAGCTGGCCGCCGCCGGGGACCGGCCCAGCTGCCCTATAGAGCCGGCTGAGCGCAAAGGGCACACTCGAGTAGGCTACTTGCGGCAGAGACCGGGCGCCGGGGTCCCCCTCGGGGGCGCACCGACCCACTCCGGGTGGATGGGTCCCCGTCACAGCGTCCGACGCCGGAGCCCGCCCCGTGGTCGGACGTGCACCGGCCCGCACGGGGCCCCCGGGGACCCTCCGGCCGCGGCGTTGGGCGCGGCATTTAACGCCGAGGCGGCCGCGGGGGTCGCTCAGCCCGGCGGGCGCATCCACGTGCCCCGAGTTCCCGCACCGAGGCGGTGCAGGCGTCCCACTGAGACGTCTGTGCCTGGGAGCACCGCGGGCGCCGCCTCCCCGGCGACATTAACTGGACCAATGGGCCCCAGCGTGCGCGGACCAGGTGGAGAAGCGCGCCCCGGCCCAGCGTGCGCAGGGAACGCGCTGCGGACCCGGTGTGACGCGGTGCCACCGCTGGCCGGACGTGGACGCGCGCTTCCGGGGCGAAATGCGCGCGCCTGGCGTCAGCCTGGGGGCCGGGGGGTGCGCCGGGGCGTGGTACTGGCATAGAGGCCCCCGGCGCGACCAATCTCGGCCCCTGCCGCCCTGCGAGGCCCCTGGTGCGCGGGGTCCCACCCCC     
I       CAGTATAAACGATACATAAACGAAATTATATATTATACATAAAGCAAATTATATTAATAGTATAATAATAATTAGTATTATTTTAATTTGAAAATATAGTGTAATTTTTTAGCTTTTTTTTGCAATGTTCATATATTGTATATCAATAATTTTTATTTTCCATCCATTCGTCTCATTATCAATATATATATTTTAAACAATTTCTCAACCTATTCCCATATCCATAAAGTATTTTGCATATTATATTGCCTATAATTTTTCTGATAACCTATAAAATTTAGTAGTTTATAATTAAATTTAATATTTAAATTTAAAAATTTGAATAATTTTCAACACTATTTTTCTCTCTATAGGATATATTTAAGGCTTGAAAAAATTACACTGTTGGAATAGGTTTATATTTCTAGACAAATTCATAGAGACTATTGCTATCAAAATTCAATAATAAATCTAATGATCATGTATATATATTTATTATTAATGGAAGAATATTTTCAATTATACTTTTCGACTGACGTCACATATCTTTTGTCTTTCTCACAATGAAGATCTAATATTAATAGCTATAGTCTTAACAATAGATGAAGATGCTTAATTTTTTTGATTGAAATTAAAATTATATCTAATTACTCGATGTTCTGAGGTTTTACTTTTCATTGTGGCTCTATGTTGCTGTTCACACTTTATTATTCTTTAAAATGATTAACTGTTTAATTTTAATATATTTATATCTGACTGAAAGTCATACCATAAATTTGATATTGAATTAAAGGTAATCATACTAGTTTATTTTAGCTCAATACAATATTAATGATAATCTATTGAAATTGTGGCATTATACATTATAGTCGTTAATAAAGGAATGAAATTACCTCCTTATGTTTAGATAACTCAATTTCATCGTTATATCTAATAAATATTTACTAATTAACATACTTAAACTTTATTATGAACAATACTTTATCATATTCATTTTTATTTTGTTTAATTTTACCTAGTAAATGAGACACATACCACATCTCTACGCGTTGCAAACGCGAAACGTTAGGTGATCACAGCACGGAATTTAAACCACTAGAGCTTCTAAGACTTAACCTAATCATCCCAGCGATTCGAAACGTCGAATAGTCTATTAATTAAATGTCATGTCTTAGACTACCAATAACTTTGTCAGCATAATCAGGTCCAATATGTAAAAGTTCGTATAGCATTAATCGAACGTGTTAAATTTCTTTACACCCCCTGACCGAGGGTTGCTTACTGGACGGCGAGGGAGAGATGCTCGAGGCACAGAGGAACGATGATACCTGTGTTGGTCATCTCCGTTAACCAAGGCCTAATTCAGAACTGGGATCCACTTTTATTACATTCACTGTCAAGACCACAGATTTCTGTTTGGTTCGGTTCGAATCAACTGGTACTCTAAATAACTTGAACTATAGTCGCATGGCTTCTTATGGAACAAATAAAACGAGCTAGGCAATCTTTGCTATTCTTGTTAGGCTGGAGTACGTCCAATGTAAATGAGCGTTATTTGTTTTATGGTAGGACAATAGCGCCCAGGCTTAAAGAGGTTGTCAGACGTTAATTATTCTTAGTACGTCTTAATGGATTCAGTCCATGGTCTACAGTTCCGTTTGCGGGGTTCAAAGTCTGATCCGAAGGAGATAGTAGGATTACTATTTGTTAACGACCACAACTACGTCTTGTAATAGTACAGATCACCATTCAGCACTAGTGTCTCGTTAACATCGAATCGTAACAGATGCAAGGAATTGGTGATTATACAGTCTAATAGCTAAAGTAAAAAGATTAGTATTATTCTTTATCCACAATTAGCGCCAAGTTATATTCTTCGGATTCTCTATTTAGGGGAGGATAAAGCGATCACTCTTGTTCAACATTATTTTGACTACTATGGGAATAACGTTGACCCCCTGCAATAAATAACTACGGTTAATCATTGCATCAGATGTTTATGGTCGACGAATAGCAAATTCGTTTGCTAAGAGTCTGTTTCAACAGGGTATCATCCATATTCCCCACGGAACGCTGACACCGTACGCATTCTGAACACACGGGCCTTGGTGCCGCCAGTGCAGGCGCTGTATCAAGCAAGAAGGGACACCTTTTCCTGTGCAATCTTGCAGTAGACCGGAGACAGGCTACACGCAGTGTCTGGTACTATAGGGTCCCGAACAGCAAGCGGCAGGCCAGTATCCGCGATAAGAGGGGACACAATTGATACCATGGGCTTTAGCGGGAGTTTCGATGCGACGCTTTGCATCTTATGGCGCAGTCGGTTGGCCCAAGTGAGCGATGTCGCCGCACACCCGCGGCAGGTGGGAACTGCCCGGACTTACAAGCAAGGCCTCCGCACTTCCCGTCAGGGTCTGCGTACCTGACCGCGGCTGAAGGCGCTATGCAGTGTTGCTCAGGTCGATGCACGGATGCCTCCCTTTTCGTACGACCTCGCATGTCACCCCCGGCCATACGCATGTCTCAACCGGCTTCACCGTTGACACAGGGCGGGCCCGACCCCGACCGGCGGCGCTTGAACGGTCAAAGGGAGCAGTATCTGAAGTTGCCTGGATCTAGTGCCGATCAGGACCGCCACGTGTGGCGGCATGAGGCGGATGAGATTCACGATTCCGGTGCAACGCCACAAGTCTTCGGCAAGCGTTAAAGGCCTCACGGGGGTTTAACGGGCGTTGCACGCTTCGGTCCGTGGCTGCGCAATCGTGAGGCCAGAGCTTTACTGTTCCACCCTGGCTTAGGGTTCACGTAAGGATCTTGTCGGCCGTCGAGACGTGCTAAGTCCTACCGGGGCCCCGCCCCACCCCTACCCCCAGGGGACGTTATTGCCGCGCTCTCACGTAACGAGTACACTCGAACCCGAGACCCCATCCGGGGCCACCAATCATCTGAGAGTCCAATTATCCTCCTGTGAGACGGTTTTCCTGACCGTTTCGGGGCGCCGACCAGCGTATCCGTGTGTTAACCTTACCGGGGGCGCGCCGCGACCCCCGGGCTCCCCAGGCCGGCCGGGCGGGGCGGAGACCCGGGCAGCGCCCGGCTGCTTCCACCCGGGGAGCGGGGCGTTCGGGCTCCGGGGCCCCGTCCGTGTCGTGCAGGTCCCTACCGCGGGGCCTCCAGATCGTCCGCGAGGGGCGGTCACGGCGCGCGGCGAGTGCGGCGCGGGCCGGGGGGTGGTCTACGGGGCCAGCGCAAGAGAACGCCCGCGCGCCTGCGGGCCTCCACGCCTGGCACGGTCGCGAGCGGAGGGCGCTCCCTGGCGCGGGCGCCCCCGGCCCAGGGTCCCTGGCCATGGGTGCCAGGCATCCGGCCCCCACTGGGGACCCGCCCAGCTGCTCTATAGCGCCGGCGGGGCGCGGAGGGTACACTCGAGAAGGCTACTTGCGGCAGGGGCGGCGCGCCGGGCCCCCCCTCGGGGGCGCTCCGGCCCACTCCGGGTGGGTGGGCCCCCGTGAGATCCTCCGGCGCCGTAGCCCGCCCCGTGGTCGGAAGTACGCCGGGCCGCGCGGGGCCCCCGGGGGCCCTTCGGCCGCGGCGCTGGGCGCGGCATTTGGCGCCGAGGCGGCCGCGGGGGTCGCTCGGCCCGGCGGGCGCATCCACATGCCCCGAGCTCCCGCACCGAGGCGGTGCAGTCGTCCCACTGACGCGTGTGTGCCTGGGAGCGCCGCGGGCGCCGCCTCCCCGGCGACGTTAACTGGACCGACGCGCGCCAGGGCGCGCGGACCGGGGGGACAAGCACGCCCCGGCCCAGCGTGCGCAGGGAACGCGCCGCGGACGCGATGTGGCGCGGTCCCACGCCGGGCCGGACGTGGACGCGCGCCTCCGGGGGGACATGGGCGCGCCTGGTGCCGGCCCGTGGGCCGCGTGGTGCGCCGGGGCGCGGTACTGGGATAGAGGCCCCCGGCGCAACCAACTGCGGCTCCTGCCGGTCTGCGAGGCCCCTGGTGCGCGGCGTCGCAGCCCC     
H       CAATGTAAGCGATACATAAACGAAATTATATATTATACATAGAGCGAATTATATTAATGATATAATAATAGTTAATATTATTTTAATTTAGAAATATAGTGTAATTTTTTAACTTTTTTTTGCGATGTTCGTATATTGTATATCAGTAATTTTTATTTTCCGTCCGTTCGTCTCATTATCAGTATATATATTTTGAACAGTTTCTCAACCTATTCCCATATCCATAGAGTATTTTACATATTATATTGCCTATAATTTTTCTGATAACCTAAAAAATTTAGTAATTTATATTTAAATTTAATATTTAGATTTAAGAGTTTGGATAATTTTCAACACTATTTTTCTCTCTATAAGATATATTTAAGGCTTGAGAAAATTACACTGTTGGAATAAATTTGTATTTCTAGACAAATTCGTAGGAACTGTTACTATCAAAGTTCAATAATAAATCTAGTGATCATAAATATATATTTATTATTGATGGAAGAATATTTTCAATTATACTTTTCGGCTAACGTCACATATCTTTTATCTTTCTCTCAATAGAGATCTAATATTAATAGCTATAGTCTTAACGATAGATAAAGATGCTTGGTTTTTTTAATTGAAATTAAAATTATATCTAATTACTCGATATTCTGAGGTTTTCCTTTTCATTGTAGCTCTATGTTACTATTCTCACTTTATTATTCTCTAAAATAGTTGACTGTTTGGTTTTAATATATTTATATCTGACTGAAAATCATACCATAAATTTGATATTAAATTAAAGGTAATCATACTAGTTTATTTTAGCTCGATACGATATTAATGATAATCTATTAAAATTATGGCATTAGACATTGTAAACATTAATAAAGGAATGAAGTTACCTCCTTATATTTAGATAACTCAATTTCATCATTATATCTAATAAATATTTACTAATTAACATACTTAAACTTTATTATGAACAATACTTTATTATATTCATTTTTATTTTGTTTAATTTTACCTAGTGCATAAGATACATACCACGTCACTACGCGTTGCAAACGCGAAACATTAAGTGATCACAACACGAAATTTAAATCACTAGAACTTCCAGGATTTAATCTAATTATCCCAGCGATTTGAAACATTGAATAGTATCTCAATTAAACGCCATATCTTAGACTATCTATAACTTTGCCAACTTAATCAGATCCAATACGTACAAGTTCGTATAGCATTAGTCGAGCGTGTTAAATTTCTTTTCACTCCCTGGCCGAGGGTTGCTTGCTGGATAGCGAGGGATAGATGCTCTAGGCCCAGAGGAACGATGATACCTGTACTGTTCATCTCCGTTAACCAAGGCTCGATTCAGAACTGGGATCCATTTTTATTACGTCCGCTGTTAAGACCACAGATTTCCGGTTGGGTCGATTAGAAAATACTGATATCCTAGGTAACTTGAGCTATAGTCGCAAGGCTTCTTGTGGATCGAATAAAACGAGCTAGGCCATCTTCGCTATTTTTGTTAGGCTGGAGTACCTCCACTGTATATGAGCGTTATTTGTTTTATGGTGGAACAATAGTGTTCGTTCTTAAAAAGGTTGTCAGGCCTTAATTATTCTTAATACGCCTTAGTGGATTCGGTCTATGGTCTACGGTTCCGTTTGCGGGGTCCAAAGTCTGATCTTAAGGAGATAGTAGGGTTACTATTTGTTAACGACTACAATTACGTCTTGTAATAGTATAGATCACCATTCCGTACTAGTGTCTCGTTAATATCCAATTGTAACAGGTGCAAGGAACCGACGAGTATATAGTCTAATAGCTAAAGTAAAAAAATTGGTACAATTCTTTATCTACAAATAGCGCCAAGTCATACCTTTCAGATTCTCTATTTAGGGGAGGATAAAGCGATCACCTTTGTTCAACATTATTTTGACTACCATGGGAATGATATTGACCCCCTGTAATAAATAACTACGGTTAATTAGTTCATCAGATGTTTATGGTCGACGAACAGCAAATTCGGTTGCTAAGAGCTTGTTTCATCAGGGCATCAGCCATATTCCCCGCGGAATGCTGGCGCCGCACGCATGCAGGATACAACGGCCTTGATACCGCCGGTGCGGGCGTTGCATCAAGCAAGAAGGCACCCCTTTGCCTGAGCAATCTTGCCGTCGGCTGGAAACAGGCTGCACGCAGTATCTGGGACCAAACGGTCCCGAAGAGCGAGCGGCAGGCCAGTTTCAGCGATAAGAGGGGACACAATTGATACCATGGGCTTTGGCGGGCGCTTCAATGCGTCGCTTTACAGCTTGTGCCGCAGTCGGCCGACCTAAGCGAGTAACGTCGCCGCACACGCGCGACAGCTGGAAACCGCCCGGATTTGAGAGCAAGGCCTGCGCACTTCCCGTCAGGGGCTGCGTACCGCACCGCGGCCGAGGGCACTGTGCGATTCTATTCAGGTCGGTGCACGGATGCCCCCCTCTTCGTACGTCCTCGCATATCACCCCCGGCCATTCGTATGTCACATCCGGCTTCGCCTTTGACGCAGGGTAGACCAGACCCGGACGGGCGGGGCTTGAACGTTCAAGGGGAGCAGTGTCTGAAGTCGGCGGGATCTAATGCCGCACAGGACCGCCGCGCATGACGGCATGAGGCTGATGAGAGTCACGATTTCGGTGCAACGCCACGAGTCTTCGGCAAGCGTTAAAGGCCTCACGGGGGTTTAACAGAGGTTCCACGCTTCGGTCCCGGGCCGCGCAATCGTAAGGCCAGAGCCTTACTCATCGTCCCTGGCTTAGGGTTCCCGTAAGAATCTCGTTGGCCGTCGAGACGTTCTACGTCCTCCCGGAGCCCCGCCCCGCCCCTACCCCCAAGAGACACTATTGCCGCGCTCTCACGTAATCGATACACTCGAACCCCAGTCCTCCTCCGGGGGCACCGATCAGCTAACAGTCCAGATGGCCTCCTGTGAGACGGTTTTCCTCGCCGTATCGCAGCACCGACTAGCGCATCCGTGGGTTAACCTCGCCGGGGCCGCGCCGCGACCCCCGGGTTCCCCAGGCCAGCCGGCCGGGGAGGAGACCCGAGCAGCGCCCGATTGCGTCCACCCGGTGAGCGGTGCTTCCAGGCTCCGGGGCCGCGTCGGCGCCCTGCAGGTCACCGCCGCGGTGCCTCCAGGTCATCCGCGCGGGCCGGTCACGGAGCCCGGCGCACGCGGCGCGGACTGGAGGGTGGTCTACGGGGCCACCGCGGGGAAACGCCCGCGCGCCTGCGCGCCTGCACGCCCGGCACCGTCGCGAGCGGAGGGTGCTCCCTGGCGCGGGCTCCCCCGGCTCAGGGCCCCCGGCCATCGGTGCCAGGCATCGGGCCCCCGCCGGGGACCGGCCCAGCTGCCCTCTAGCGCCGGCGGAGCGCGAAGGGTACACTCGAGGAGGCTACTCGCGGCAGGGGCTACGCGCCGGGCTCCCCCTTGGGGGCGCTCCCGCCCACTCCGCGTGGGTGGGCCCTCGTGGGAGCGTCCGGCGACGGAGCCCGCCCGGTGGTCGGACCTGCACCGAGCCGCGCGGGGCCCACGGTGGCTCTCCGACCGCGGCGTTGGGGGCGGCATTTGGCGCCGAGGCGGGCGCGGGGGTCCCTCGGGCCGGCGGGCGCATCGACGTGCCCCGAGTTCCCGCACCAAGGCGATGCAGACCTCCCACTGAAGCGTGTGTGCCTAGGAGCTCCGCGGGCGCCGCCGCCGCGGCGACTTTGAGTGGACCAACGTGCGCCAGGGCGCGCGGACCGTGGGGAGAAGCACGCCCCGGCACCGCGTGCGCACGGAACGCTCCGCCGACGCGGTGTGGCGAGGTTCCACCGCCAGCCGGACGTGGACGCGCGCCTCCGGGGGGACATGGGCGCGCCTGGTGCCGGCCCGGGGGCCGCGGGGTGCGCCGAGGCGCCGTACTGGGATACGGGCCCCCGGCGGAAGCAAACTCGGTCCTTGCCGGCCTGCGGGGCCCGTGGTCCGCGGTGGCGCAGCCCC     
G       CAGTATAAACGATACATAAACGAAGTTATATATTATACATAAAGCAAATTATATTAATAATATAATAATAATTAATATTATTTTAATTTAGAAATATGGTGTGATTTTTTAACTTTTTTTTGCAATGTTCATATATTGTATATCAATAATTTTTATTTTCCGTCCATTCGTCTCATTATCAGTATATATATTTTAAGCAATTTCTCAACCTATTCCCATATCCATAGAGTATTTTACATATTATATTGCCTATAATTTTTCTGATGACCTATAAAATTTAGTAATTTATATTTAAATTTAGTATTTAAATTTGAGAGTTTGGATAATTTTCAACACTATTTTTCTCTCTATGAGATATATATAAGGCTTGAGAAAATTACACTGTTGGAATAGATTTGTATTTCTAGACAAATTCGTAGGAACTGTTGCTATCAAAATTCAATAATAAATCTAATGATCATGTATATATATTTATTATTGATGGAAGAATATTTTCAATTATACTTTTCAACTAACGTCGCATAACTTTTATCTTTCTCACAATAGAAGTCTAATATTAATAGCTATAGTCTTAACAATAGATAAAAATACTTGATTTTTTTAATTGAAATTAAAATTATGTCTAATTGCTCAATATTCTGAGGTTTTACTTTTCATTGTAGCTCTATGTTACTGTTCACACATTATTATTCTTTAAAATAATTGACTGTTTAGTTTTAATATATTTATATCTGACTGAAAATCATACCATAAATTTGATATTAGATTAAAGGTAATCATACTAGTTTATTTTAACTCAATACGATATTGATGATAATCTATTGAAATTATGGCATTATACATTATAGTCGTTAATAAAGAAATGAAGTTGCCTCCTTGTGTTTAGATAACTCAATTTCATCATTATATCTAATAAATATTTACTAATTGACATACTTAAACTTTATTATGAACAATACTTTATCATATTCATTTTTATTTTGTTTAATTTTACCTAGTACATGAGATACATCCCATATAACTACGCATTGCAAACGCGAAACGTTAACTGGTCACACCACGAAATTTAAATCACTAGAACTTCCAGGATTTAATCTAATCATCCCAGTGGTTCGAAACATCGAATAGTCTTTCAATTAAATGCCATATCTTAGACTATTTATAACTTTGTCAGCATAATCGAGTCCAATACGTAAAAACTCGTATAGTACTAGTCGAACGTGTTAAATTTCTTTACATTCCCTGACCGAGGGTTGCTTACTGGATAGCGCGGGATAGATGCTCGAGGCCCAGAGGAACGATGATACCTGTGTTGCTCACCTCCGTTAACCAGGGCCTGATTCAGTATTGGGATCCATTTTTATTACATCTGCTGTTAAGATCACGGATTTCCGGTTGGTTCAATTTAAACCCACTGATATTCTAGGTGACTTGAGCTATAGTCGCATGGCTCCTTATGAAACAAATAAAACGAGCCAGGCAATCTTTGCCATTTTTGTTAGGCCGGAGTACGTCCAATGTGTATGAGCGTTATTTGCTTTATGGTAGAACAATAGTGTTCATAATTAAGAAGGTTGTCAGACCTTAGTTATTCTTAATATGTCTTAGTGGATTCGGTCTATGGTCTCCAGTTCAGTTTGCGGGGTCCAAAGTCTGATCCGAATGAGATAGTAGGATTGCTATTTGTCAGCGACCACAACTACGTCTTGTAACAGTATGAATCACAATTCCGTACTAGTGTCTCATTAATATCCAATTGTAACAGATGCAAGAAACTGATGAGTATACAGTCTAATAGCTAAAGTGAAAAAATTAGTACAATCCTTTATCCACAAATAGCGCCAAGTCATATTTTTCAGATTCTCCATTTAGGGGAGGATAACGCGATCGCCTTTGTTCAACAATATTTTGACTACCATGGGAATGACGATGACCCCCTGCAATAAGTAACTACGGTTAATAATTGCATCAGATGTTTATAGTCGACGAACAGCAAGCTCGTTTGCTAAGAGTCCGTTTCATCCGGGGATCATCCATATTCCCCTCGGGGTGCTGGCGCCGCGCGCATCCTGGACACACCGGCCTTGATGCCGCCGGTGCGAGCGCTACATCAGGCAAGGAGGCTCCCCTTTTCCTGTGCAGTCTTGCCGTAGACAAGGAACAGGCTACACGCAGTGTCTGGGACTAAACGGTCCCGAATAGCAAGCGCCAGGCCAGTATCCGCAATAAGAAGGGACACAATTGATATCATGGGCTTTGGCGGGAGCTTCGATGCGCCGCTTTACTTCTTATGCCGCAGAGGGCCGGCCTAAGCGAGCGATGTCGTCGCACATGCGCGACAGTTGGGAACCGCCCGGACTTACGAGCAAGGCCCCCGCTCTTCTCGTCAGGAACTGCGTACCACACCGCGGCCGGGGGCGCTATGCGGTGCTGTTCAGGTCGTTGCACGGATACCTCCCTCTTCGTACGCCCTCGCCTGTCACTCCCGGCCATACGCATGTCGCAACCGGCTTCACCATTGACGCTGGGCGGACCGGAACCCGACCAGCGGCGCTTGAACGTTCTAGGGGAGCAGCGTCTGAAGTCGGCTGAATCTAATGCCGAACAGGTCCGTCGCGCATGGCAGCATGAGGCTGAGGAGAATCACGATTCCGGTGCAACGCCACGAGTCTTCGGCAAGCGTTAAAAGCGTCACGGGGGTTTAACAGGTGCTCCATACTTCGGTCACAGGTCGCGCAATCGCAAGGCCACAGCCTTACTCTTCGACCCTGGCTTAAGGTCCTCGTAGGAATCTCGTCGGCCGTCGAGACGTTCTACGTCCTCCCGGGGTCCCGCCCCGCCCCTACCCCCAGGAGACGATATTGCCGCGCTTTCACGTAATGAGTACACTCGAGCCCTATCCCTCCTCCGGTGCCACCGATGATCTGAGAGTTCAGTTGGCCTCCTGTGAGGCGGCTTTCCTGGCCGTTTCGCAGCGCCGACTAGCCTACCCGTGTGTTAGCCTGGCCGGGGGCGCGCCGCGATCCCCGGGCCCCTCAGGCCAGCCGGGCGGGGAGGAGGCCCGGGCAGCGCCCGGCTGCTTCCACCCGGGGATCGGTGCTTCCGGGATCCGGGGCCGCGTCGGCGCCCTGCAGGCCCTTGCCGCAGGGCCTCCAGGCCGTCCGCGCGGGGCGGGCACGGCGCGCGGCACGTACGTCGTGGGCTGGGGGATTCTCTACGGGACCAGCGCGGGGGAACGCCCCCGGGCCTGCGGGCCTCCACGCCCGGCACGGTAGCGAGCGGAGGGCGCTCCCTGGCGCGGGCTCCTCCGGCTCAGGGCCCCCGGCCATCGGTGCCAGGCATCCGACCCCCACCGGTGACCGGCCCAGCTTCCCTCTAGAGCCGGCGGAGCGCGCAGGGAACACTCGAGGAGGCTCCTTGCGGCAGTGGCCGCGCGCCGGGTCCCCCCTCGGGGGCGCTCCGGCCCACTCCGCGTGGATGCGCCCGCGTTGTAGCATCCGGCGCCGGAGCCCGCCCCGTGGTCAGACGCGCACCGGGCCGCGCGGGGTCCCCGGGGGCGCTCCGGCCGCGTCGGGGGACACGGCATTTAGCACCGAGGCGGGCGCGGCGGTCGCTCGACCCGGCCGGCGCATCCACGTGCCCCGAGTTCCCGCACCAAGGTTGTGCAGGCTCCCCACTCAACCGTGTGTGCCTGGGAGCGCCGTGGGCGCCGCCTCCTCGGCGACGTTAAGTGGACCGACGTGCGCCAGCGCGCGCGGACCGGGGGGAGAAGCACGCCCCGGCTCAGCGTGCGCAGGGAACGCCCGGCGGACGTCGTGTGGCGCGGTGCCGCGGCCGGCCGGACGTGGACGCGCGCCTCCCGGGAGACATGGGCGCGCCTGGCGCCGGCCCGGGGGCCGCGTGGTGCGCCGGGGCGCGGGACTGGGATAGAGGCACCCGGCGCCACCAAACTCGGCCCCTGCCGCCCGGCCAGGCCCCTGGTGCGCGGTGTCGCACCCCC     
F       CAGTGTAAACGATACATAAACGAAGTTATATATTATACATAAAGCAAATTATATTAATAATATAATAATAATTAATATTATTTTAATTTAAAAATATAGTGTGGTTTTTTAACTTTTTTTTGCGGTGTTCATATATTGTATATCAATAATTTTTATTTTCCGTTCATTCGTCTCATTATCAGTATATATATTTTAAACAATTTCTCAACCTATTCCCATATCCATAAAGTGTTTTACATATTATATTGCCTATAATTTTTCTGATAACCTATAAAATTTAGTAGTTTATATTTAAATTTAATATTTGGATTTGAAAATTTGGATGATTTTCAACACTATTTTTCTCTCTATAAGATATATTTAGGACTTGAGAAGATTACACTATTAGAATAAATTTGTATTTCTGGGCAAATTCGTAGAAACTATTGCTATCAAAATTCAATAATAAATCTAGTGATCATGTATATATATTTATTATTGATGAAAGAATATTTTCAATTATACTTTTCGACTAACGTCACATATCTTTTATCTTTCTCGCAATGGAGATCTAATATTAATAACTATAGTCTTAACAATAGATAAAGATGCTTGGTTTTTTTAATTGAGATTAAAATTATATCTAATTACTCGATATTCTGAGGTTTTGCTTTTCATTGTAGCTCTGTGTTACTGTTCACACTTTGTTATTCTTTAAAATAGTTAACTGTTTAATTTTAATATATTTATATCTAACTGGAAATCGTACCATAAATTTGATATTAAGTTAAAGGTAATCATACTAGTTTATTTTAACTCAATACGATATTCATGATAATCTATTGAAATTATGGCATTATACATTATAGTCGTTAATAAAGGAATGAAATTACCTCCTTGTATTTAGATAACTCAATTTCATCATTATATCTAATAAATATTTAGTAATTAACATACTTAAACTTTATTATGAACGAAACTTTATCATATTCATTTTTATTTTATTTAATTTTACCTAGTACACGAGACACATCCCACACTACTACGCCTTGCAAGCGCGAAACGTTAAATGATCACAACGCGGAATTTAAACCATTAGAGCTCCCAGGATTTACTCTAATTGTCCCAGTGATTTGAAACATCGGATAGTCTATCAATTGAATGCCATATCTTAGACTATTTATAACTTTGTCAACATAATCCGGTCCAATACGTAAAAGTTCGTATAGCACTAGTCGAACGTGTTAAATTTCTTTACATTCCCTGACCGAGGGTCGCTCAATGGACCGCATGGGACAGATGCTCGAGGCCCAGAGGAACGATGATACCTGTGTTGCTCATTTCCGTTAACCAGGGCCTCATTCAGAACTGGGATCCATTTTTATTACATTCACTGTTGGGATCACAGGTTTCCGGTTGGTTCGATTTGAACTTATTGATACGCTAGGTAACTTGAGCTACAGTCGCATGGCTTCCTATGAAACAAATAAAACGAGCTAGGCAACCTTTACTATTTTTGTTAGGCTGGAGTGCGCCCAATGTATATGGGCGTTATTTGTTTTATAGTAGGACAATAGCGTTCGTGCTTAAGAAGGTTGTCAGACCTTAATTATTCTCAATACGCCTTAGTGGGTTCGGTCTATAGTCTACGGTACCGTTTGCGAGGTCCAAAGTCTGATCCGAAGGAGATAGTAGAATTACTATTTGTTAACGACTATAATTATGTCTTGTAACAGTACAGATCACAATTCCGTACTAGTGTCTCATTAATGTCCGATTGTAACAGATGCAGGTAATTGGTGAGTATACAGTCTAATAGCTAAAGTAAAAAAATTAGTATAATCCTTTATCCACAAATAGCGAAAAGTCATATTTTTCAGATTCTCTATTTAGGAGAGGATAAAGCGATCACCTTTGTTCGACAATATTTTGACTACGATGGGAATGATGTTGACCCCCTATAATAAATAACTGCGGTTAATCATTACATCAGATGTTTATGGTCTACGAACAGCAAGTTTAATTGCTATGAGTCTGTTTCATCACAGCATCACCCATATTCCCCGCGGAATGCTGGCACCGCACGCATCCTGGACACACCGGCCTCGGAGCCGTCGGTGCGGGCGCTGCATCAAGCAAGGAGGCACCCCTCCTCCTGAGCATTCTTGCCGTAGACCGAAAACAGGCTACACGCAGTGTCCGGTACAAAACGGTCCCGAATAGCGAACGGCAGACCAGTTCCCGGGGTAAGAAAGGACATAATTGATACCATGGGCTTTGGCGGGGCCTTCAATGCGTAGCTTTACATCTTGTGCCACAGTCGGTCGACCTAAGAGAGCAATGTCGCCACACACGCGCGACAGTTGGGGACCGCCCGGACTTACAAGCAAGGCCTCCGCACTTCCCGTCAGGGACTGCGTACTTAACCGCGGCCGAGGGCGCTATGCAATGCTGTTTAAGTCGGCGCACGGATACTTCCCCCTTCGTACGCCCTCGCGTGTCACTCCCGGCCATGCGCATGTCTCAGCCGGCTACACCATTCACGCAGGGCGGACCGGACCCCGACCGGCGGCACTTGAACGTTCCAGGGGGGCAGTGTCTGGAGTGGGCTGGATCTAATGCCGGGCAGGACCGTCGCGTATGGCGGCATGAGTCTGACGAGAGTCACGATTCCGGTGCAACGTCACGAGTCTTCGGCAGGCGTTTAAGGCGTCACGTGGGTTCAACAGGGGTTCCACGCTTCGGTCCCAGGCCGCGCAATCGTAAGGCGATGGCCTTAGTCTTCGGCCCTGGCTTAGGGTTGTCGTAAGAATCTCGTAGGCCGTCGGGACGTGCTACGTCCTTCCGGAGCCCCGCGCCGCCCCGACCCCCAGGAAACAATATTGCTGCGCTCTCACATAATGAGTACACTCGAACCCAAGGCCGCCTCCGGTGCCACCGATCATCTGAGAGTGCAATTGTACTCCTGTGGGGCAGTTTTCCTGACCGTTTCGTAGCTCCGACGAGCGTTTTTGTGTGTTAGCCTCGCCTGGGGCGCGTCGCGATCCCCGGGGTATTCAGGCCAGCCGGGCGGGGGGGAGACCCGGGCCGCGCCCGGCTCTTTCCACCCGGGGAGCGGTGTTTCCAGGCTCCGGGGCCGAGCCGGCGACCTGCACGTCGCGGCCGCGGAGTCTCCAGGTCGTCCGCGCGGGGCGGGCACGGGGCGCGGCGAGCGCGTAGCGGGCTGGGGGGTGGTCTACGGGTCCAGCGCGGGAAAACGTCCGCGCGCCTGCGGGCCTGCACGCCCGGCACAGTCGCGAGCGGAGGGCGCGCCCTGGCGCGGGCTCCCCCCGTTCAGGGTCCCCGGCCATCGGTGCCAGGTATCTGTCCCCCACCGGGGACCGGTCCAGCTGCCCTCTAGCGCCGGCGGGGCGCGAAGGGTACACTCGAGAAGGCTCCTTGCGGTAGGGGCCGGGCGCCGGGCTCCCCCTCGGGGGCGCTCCGGCCCAGTCCGCGTGGATGCGCCCCCGGGAGAGCGTCCGGCGCCGTGGCCCGTCCCGTGGTCAGACGTGCGCCGGCCCGCGCGGGGCCCCCGGGGGCCCTCCGGCCACCGCGCCGGGCGCGGCACTTGGCGCCGAGGCGGCGGCGGGGGTCGCTCGGGCCGGCGGGCTCACTCATGGGCCCCGAGTTCCCGCACCGAGGCGGTGCAGACGTCCCACTGAGGCGTGTGGGCCTGGGAGCACCGCGGGCGCCGCCCCCCCGGCGACATGAAGTGGACCAACAGGCGCCAGGGCGCGCGGACCCGGGGGGGAGGCGTGCCCCGGCGCGGCATGCACATGGAACGCTCCGCGGACGCGGGGTGGCGTGGTGCCACCCCCGGCCGGACGTGGACGCGAGCCTCCGGGGCGACATGGGCGCGCCTGGCGCCCGCCCGGGGGCCGCGTGGTGCGCCGGGGCGCGAGACTGGGATAGAGGCGTCCGGCGCGACCAAGCTCGGCTCCTGCCGGCCCGCCCGGCCCCTGGTGCGCGGTGTCGCACCGCC     
E       CAGTATAAACGATACATAAACGAAATTGTATATTATACATAGAGCAAATTATATTAATAATATAATAATAATTAATATTATTTTAATTTAAAAATATGGTGTAATTTTTTAACTTTTTTTTGCAATGTTCATATATTGTATATCAATAATTTTTATTTTCCGTCCATTCGTCTCATTATCAGTATATATATTTTAGGCAGTTTCTCAACCTATTCCCATATCCATAAAGTATTTTACATATTATATTGCCTGTAATTTTTCTGATAACCTATAAAATTTAGTAATTTATATTTAAATTTAATATTTAGATTTAAAGGTTTGAATAATTTTCAACACTATTTTTCTCTCTATAAGATATATTTAAGACTTGAAAAAATTACACTGTTGAAGTAAGTTTATATTTCTGGACAAATTCATAAAAACTATTGCTATCAAAGTTCAATAATAAATCTAGTGATCATATATGTATATTTATTATTGATGGAAGAATATTTTCAATTATACTTTTCAACTAACGTCACATATCTTTTATCTTTCTCACAATAGAGATCTAATATTAATAACTATAGTCTTAACAATAGATAAAAATGCTTAATTTTTTTAATTGAAGTTAAAATTATATCTAATTACTCGATATTCTAAGGTTTTACTTTTCGTTGTAGCTCTGAGTTGCTGTTCACACTTTATTATTCTTTAAAATAGTTGGCTGTTTGATTTTAATATATTTATATCTGACTGAAAGTCATACCATAAATTTGATATTAAGTTAAGGGTAATCATACTAATTTATTTTAGCTCAATACGGTATTAATAATGGTCTATTGAAATTATGGCATTATACATTATAATCGTTAGTAAAGGAATGAAATTACCTCCTTATGTTTAGATAACTCAATTTCATCGTTATATCTAATAAATATTTACTAATTAACATACTTAAACTTTATTATGAACAGTACTTTATCATATTCATTTTTATTTTGTTTAATTTTACCTAGTACATGAAACATATACCACATCAATACGCATTGCAAACGCGAAACGCTAGATTATCACAACACGAAATTGAAATCACTAGAATTCTTAGGATTTAATCTAATTATCCCAGTGATTTGAAATATCGAATAGTCTATCAATTAAATGTCATATCTTAGACTATCTATAACTTTGTCAGCATAATTGATTCCAATACGTAAATGTTCGTATAGCACTAGTCGAACGCGTTAAATTTCATTACATTCCCTGACCGAGGGTGACTTACTGGATAGCGAGAGACAGATGCTCGAGGCACAGAGGAACGATGATACCTGTGTTGTTCACCTCCGTTACCCAAGGTCTAATTCAGAACTGGGATCCATTTTAATCACATTCGCTGTTAGGACCACAGATTTCCGGTTGGTTCGATTTGAACTCACTGGTACTCTAGGTAACTTGAGCTATAGTCACATGGCTTCTTATGAAACAAATAAAACGAGTTAGGCAATCTTTGCTATTTTTGTTAGGCTGAAGTACGACCAGTGTTCATGAGCGTTATTCGTTTTATGGTAGAACATTAGTGTTCATGTTTAAGAAGGTTGTCAGACTTTAATTATTTTTAGTACGCCTTAGTGGATTCAGTCTATGGTCTACGGTTTCGTTTGCGAGGTCCAAAGTCTGATCTGAAAGAGATAGTAGGGTTGCTATTTGTTAACGACCATAATTATGTCTTGTAATAGTCCAGATTACAATTCCGCACTAGTGTCTCATTAATATCGAACCGTAACAGATGCAGGGAATTGGTAAGTATATAGTCTAATAGCTAAAGTAAAAAAACTAGTACAATTCTTTATCCACAACCAGCGGCAAGTCACATGTTTCAGGTTCTCTATTTAGGGAAGGATAAAGCGAACACTTTTGTTCAACACTATTTTGACTATCATGGGAACCATATTGACCCCCTGAAATAAGTAGTTGCAGTTAATCATTACATCAGATGTTTATGGCCGACAAACGGCAAGATTTTTTGCTAAGAGTCAGTTTCATGAGGGCATCATCCATATTCCCCACGGGATGCTGGCGCCGTTCGCATCCGGGACACGCCGGGCTAGGAGACGCCGGTGCAAGCGCTGCATCAAGCAAGAAGGCACACCTTTGCCTGTGCAATCTTGCCGTGGACCGGAAGCAGGCTCCACGCAGTGTCCGGTACTCAACGGTCCCGAATAGCAAGCGGCAGGTCAGTATCCGTGATAAGAAGGGACACAATTGATACCATGGGCTTTGGCGGGGACTTCGATGCGTCGCTTTACATCTTATGCCGCAGCCGGCCGACCTAAGCGAGCGATGTCGTCGCACATGCGCGACAGATGGGAACCGCCCGGACTTACGAGCAAGGCCCCCGCACTTCCCGTCAGGGCCTGCATACCACACCGCGGCCGAGGGCACCATGCGGTGCTGTTCAGGTCGGTGCACGGATGCCTCCCTCTTCGTACGTCCTCGCATGCCACGCCCGGCCATACGCATGTGGCTACCGGCTACACCGTTGACGCAGGGCAGACCCGACCCCGACCGGCGGCGCTTGAACGTTCTAGGGGGGCAGTGTCTGGAGTCGGCTGGGGCGAATGCCGGACAGTACCGCCGCGCATGGCCGCATGAGGCTGAAGAGAATCACGATTCCGGTGCAACGTCACGAATCTTCGGCAAGCGTTAAAGGCCTCACGGGGGTTTAACAGAGGTTCCACGCTTTGGTCCCAGGCCGCGCAATCGTAAGGCGAGAGCCTCACTCCTCGGCCCTGGCTTAAGGTTCGCGTAAGAATCTCGTCGGCCGTCGAGACGTCCTACGTCCTTCCGGAGCCCCGCCCCGCGCCTGCCCCCGGGAAACACAATTGCCGTGCTCTCACATAATGCGTGCACTCCAACCCTAGGCCTCCTGCGGTGCCACCGATCATCTGAGAGTCCAGTAGACCTCCCGTGAGGCGATTTTCCTGACCATTTCGTAGCGCCGACTGGCGAATGCGTGTCTCAACCTCGCCGGGGGGGCGCCGCGGTCCCCGGGCTCATTAGGCCCGCCGGACGGGGAGGAGCCCCGGGCAGCGCCCGGCTGCTTCTACCCGGGGGCCGGCACTTCCAGGCTCTGGGGCCGCGTCGGGGTCCTGCAGGTCCCAGCCGCGGGGCCTCCAGGTCGTCCGCGCGGGGTGGGCACGGAGCGCGGCGAGAGCGTCGCGGGCGGGGGGGTGGTCTACGGGGCCCGCGCAGGAGAACGCCCGCGCGCCTGCGGGCCTCCACGCCCGGCACGGTCGCGGGCGGAGGGCGCTCCCTGGCGCCGGCTCCCCCGGCTCAGGGCCCCCGGCCATCAGTGCCAGGCATCCGGCCCCCGGCGGGGACCGGTCCAGCTGCACTGTAGCGCCGGCGGAGCGCCTAGGGTACACTCGAGAGGACTACTTGCGGGAGGGGCCGCGCGCCGGGCCCCCCCTCGGGGGCGCTCCGAGCCACTCCGCGTGGATGGGCCTCCGCGGGAGCGTCCGGCGTCGTAGCCCGCCCCGTGGCCAGACGTGCACCGCGCCGCGCGGGGTCCCCGGGGCCCCTCCGGCCGCCTCGCTGGTCGCGGCATTTCACTCCGAGGCGGCGGAGGCGGCCGCTCGGCCCGGCGGGCGCATCCAGGCGCCCCGAGCTCCCGCACCGAGGCGGTGCAGACGTCCCGCTGGAACGTATGTGCATGGGAGGGCCGTGGGCGCCGCCTCCCCGGCCACGTTAAATGGACCAACGTGCGCCAGGGCGCCCGGACGAGGGGGAGAGGCGCGCCCCGGCTCCGCGTGCGCGGGAAACGTGCCGCAGACGCGGTGTGTCGCCGTGCCACTGCCGGCCGGACGTGGACGCGCGCCTCCGGGGGGACATGGGCGCGCCTGGCGCCCGCCCGGGGGCCGCATAGTGCGCCGGGGCGCGGGACTGGGATAGAGGCCCCCAGCGCAACCAAGCTCGGCCCCTGCCGCCCTGCGCGGCCCGTGGTGCGCGGTGGCGCAGCTCC     
D       CAGTGTAAACGATACATAAACGAAGTTATATATTATACATAGAGCAAATTATATTAATAATATAATAATGATTAATATTATTTTAATTTAAAAATATAATATAATTTTTTAACTTTTTTTTGCGATGTTCATATGTTGTATATCAATAATTTTTATTTTCCGTCCATTCGTCTCATTATCAATGTATAAATTTTAAGCAATTTCTCAACCTATTCCCATATCCATAAAGTATTTTACATATTATATTGCCTGTAATTTTTCTGATAACCTATAAAATTTAGTAATTTATATTTAAATTTAATATTTTGATTTGAGAATTTGAGTAATTTTCAACACTGTTTTTCTCTCTATAAGATATATTTAAGGCTTGAAAAGATTACAGTATTGGAATAATTTTATATTTCTAGACAAATTCGTAGGAACTATTGCTATCAAAATTCAATAATAAATCTAGTGATCATATATATATATTTATTGTTGATGGGAAGATATTTTCAATTATACTTTTCGACTAACGTCACGTATCTTTTATCTTTCTCACAATAGAAATCTAATATTAATAGCTATAGTCTTAACAATAGATAAAAATGCTTGATTTTTTTAATTGAAATTAAAATTATATCTAATTACTCGATGTTCTGAGGTTTTACTTTTCATTGTAGCTATATGTTACTGTTCTCACTTTATTATTCTTTAAAATAGTTGACTATTTGATTTTAATATATTTATATCTGACTGAGAGTCGTACCATAAATTTGATATTAAGTTAAAGGTAATCATACTAGTTTATTTTAACTCAATACGATATTGATGATAGTCTATTGGAATTATGGCATTATACATTATAGTCATTAATATAGAAATGAAATTGCCTCCTTATATTTAGATAACTCAATTTCATCATTGTATCTAATAAATATTTACTAATTAACATACTTAAACTTTATTATGAACAGTACTTTATCATATTCATTTTTTTTTTGTTTAATTTTACCTAGTACATCAGACATATACCACACCACTACGCATTGCAAACGCGAGACATTAAATTATTACAACACGAAATTTAAATAACTAGAACTTCCAGGATTTAATCTAATTATCCCAGTGACTCGAAATTTCGAATAGTCTATCAATTAAATGCCATATCTTAGACTATCTATAACTTTGTCAGCATAATCAAGTCCAATACGTAAAAGCTCGTATAGCACTAGTCAAACGTGTTAAATTTCTTTACATTCCCTGAACGAGGGTTGCTTTCTGGATCACGAAGGAGAGATGCTTGAGGCCCAGAAGAACGATGATACCTGTGTTGCTCATCTCCGTTAACCAGGGCCTAATTCAGAACTGGGATCCACTTTTATGACATTCGCTGTTAAGACCACGGATTTCCGGTTGGTTCGATTTGAACTTACTGATACTCTAGGTAACTTGACCTATAGTCGCATGGCTACTTATGAAACAGATAAGACGAGCTAGGCCATCTTTGCTATTTTTGTGAGGCTAGAGTACGACCAATGTATATGGGCGTTATTTGTTTTATGGTAGAACAATAGTGTTCATGTTTAAGGAGGTTGTCAGACCTTGGTTATTCTCAATACGTCTTAGTGGATTCAGTCTATGGTCTACGGTTCCGTTTGCGGGGTCTAAAGTCTGATCCAAAGGAGATAATAGGACTACTATTTGTTAACGACCACAATTACGTCTTGTAATAGTATAGATCACAATTCCGTACTAGTGTCTCGTTAGTGTCTGATTATAACAGATGCAGGGAATTGGTGAGTATACAGTCTAATAGCTAAAATAAAAAAATTAGTATCATTCTTTATCCACAAATAGCGGCAAGTCATATTTTTCAGATTCGCTATTTAGGGGAGGATAAAGCGATCACATTTGTTCAACCTTATCTTGACTATCATGGGAATAACGTTGACCCCCTATAATAAGTAGCTACGGTTAATTATTACACCAGGTGTTTATAGTCGACGAACAGCAAGTTCCGTTGCTAAGAGCCTGTTTCATCGGGGCATCATCCATATTCCCCACGGGATGTTGGCGTCGCACGCATCCGGGACACACCGGCCTAGAAGCCGTCAGTGCGGGCGCTGCATCAAGCAAGCAGGCACCCCTCTCCCTGCGCGTTCTTGCCGTAGACCGGGAACAGGCTCCACGCAGTATCCGGAACTAGACGGTCACGAATAGCGAACGGCAGACCAGTATCCGCGATAAGGGAGAACACAATTGATACCATGGGCTTTGGCGGGAGCTTCAATGCGCCGCTTTACATCTTGTGCCGCAGCCGGCCGTCCTAAGTGAGCGATGTCGCCGCACATGCGCGACAGGTGGGGCTCGCCCGGACTTACGAGCAAGGCCCCCGCACTTCCCGTCAGGGACTGCGTACGCCACCGCGGCCTAGAGCGCCTTGCGGTACTGTTCAGGTCGACGCAAGGATGCTTCCCCCTTCGTACGACCTCGCATGTCACTCCCGGCCATACGCACGTCGCAACCGACTACACCGTTGACGCCGGGCGGACCTGATCCCGACCGGCGGCGCTTGAACGTTCTAGGGGAGCAGTGTCTGGAGTCGGCTGGATCTAATGCTGAACAGAGCCGCCGCGCATGGCTGCATGAGGCTGATGAGAATCACGATATCAGTGGAACGTCACGAGTCTTCGGCAAGCGTTAAAGGCCTCACAGGGGTTTAACAGGGGCTCCAGGCTTCGGTCCCAGGCTGCGCAATCGTAAGGCGAGAGTCTTACTCTTCGGCCCTAGCTTAGGGTGCACGTAAGAATCTCGTTGGCCGTCGGGACGTCCTACGTCCTTCCGGAGCCCCGCCCCGCTCCTACCCTCAGGGGACATTATTGCCGCGCTCTCACGTAAAGAGTACACTCGACCCCTAGGCCACCTCCGGTGCCACCGATCATCTGAGAGTCCACTGGACCTCCTGTGAGACGGCTTTCCTAACCTTTTCGCAGCGCCGACTAGCGTTTCCGTGTATTAACCTCGCCGAGGGCGCGCCGCGACCCCCGGGCTCCGCAGGCCAGCCGCGCGGGGAGGAGACCCGGGCAGCGCCCGGTTGGTTCGACCCGGGGAGCGGTGCTTCCAGGATCCGGGGCCGCGCCGGCGCCCTGCAGGTCCCGGCCGCGGGACCTCCAGGCCATCCGCGCGGGCCGGACACGGAGCGCGGCGAGGGCGTCGCGGGCGGGGGGGTGGTCTACGGGGCCAGCGCAGGAGAACGCCCGCGCGCCTGCGGGCCTGCAGGCACAGCAGGGTCGCGGGCGGAGGGCGCTCCCTGGCGCGGGCGCCCCCGGTTCAGGGGCCCCGGCCATCCGTGCCAGGCACGCGACCTCCACCGGGGACCGGTCCAGCTGCCCTCTAGCGCCGGCGGAGCGCGCAGGGTACACTCGAGAGTGCTACTGGCGGCAGGGCCCACGCGCCGGGGCCCCCCTCGGGGGCGCTCCGACCTACTCCGCGTGGATGGGCCACCGTGGGAGCATCCGGCGCCGTAGCCCGCCCCGTGGTCAGACGTGCCCCGGGCCGTGCGGGGCCCGCGGGGCCCCTCCGGCCGCCGCGCTGGTCGCGTCATTTGGCGCCGAGGCGGCCGCGGGGGTCGCTCGGCCCGGCGGGCGCATCCACGTGCCCCGAGTTCCCGCACCGGGGCGGTGCAGACGTCCCACTGAGACGTCTGTGCCTGGGAGCGCCGCGGGCGCCGCCCCTCCGGCCACTTTAAGTGGACCAACGAGCGCCAGGGCGCGCGGACCCGGGGGAGAGGCGTGCCCCGGCTCAGCGTGCGTACGGAACGCGCCGCGGACGCGGTGTGGCGGGGTGCCACCGCCGGCCGGACGTGGACGCGCGCGGCCGGGGGGACATGGGCGCGCCCGGCGCCTGCCCGGGGGCCGCGTGGTACGCCGGGCCGCGAGACTGGGATAGAGGGCCCCGGCGCAACCAAACTCGGCCCCCGCCGCCCAGCGAGGCCCCTGGTGCGCGGAGTCGCACCCCC     
C       TAGTATAAACGATACGTAAGCGAAATTATATATTATGCATAAAGCAAATTATATTAATAATATAATAATAATTAATATTATTTTAATTTAGGAATGTAGTGTGGTTTTTTAACTTTTTTTTGCAATGTTCATATATTGTATATCAATAATTTTTGTTTTCCGTCCATTCGTCTCATTATCAGTATATATATTTTAAACAATTTCTCAACCTATTCCCATATCCATAAAGTATTTTACATATTATATTGCCTATAATTTTTCTGATAACCTATAAAATTTAGTAAATTATATTTAAATTTAATATTTAGATTTGAAAGTTTGGATAATTTTCAACACTATTTTTCTCTCTATAAGATATATTTAAGGCTTGAAAAAATTACACTGTTGGGATAAGTTTATATTACTGGACAAATTCATAGGAACTATTACTATCAAAGTTCAATGATAAATCTAGTGATCATGTATATATATTTATTATTGATGGAAAAATATTTTCAGTTATACTTTTCGACTAACGTCACGTATCTTTTATCTTTCTCGCAATGGAGATCTAATATTAATAACTATAGTCTTAACAATAGATAAAAATGCTTGATTTTTTTAATTGAGATTAAAATTATATCTAATTACTCGATATTCTGAGGTTTTACTTTTCATTGTGGCTCTATGTTACTGTTCACACTTTATTGTTCTTTGAAATAGTTGACTGTTTAATTTTAATATATTTATATCTAACTGAAAATCATACCATAAATTTGATATTAGGTTAAAGGTAATCATACTAGTTTATTTAAGCTCAATAAAATGTTAATGATAGTCTATTGAAATTGTGGCATTATGAATTATAATCGTTAGTAAAGGAATGAGATTACCTCCTTATGTTTAGATAACTCAATTTCATCATTATATCTAATAAATATTTACTAATTAACATACTTAAACTTTATTATGAACAATACTTTATCATATTCATTTTTATTTTATTTAATTTTACCTAGTATATGAGACACATACCATATTACTACGTATTGCAAACGTGAAACATTAAATTATAACACCACGAAATTTAAATAACTAGAACTTCCAAGATTTAATCTAATTAACCCAGTGATTTGAAAAATCGTATAGTCTATCAATTAAATGTCATATCTTGGACTATCTATAACTTTGTCAGCAGAATCAAGTCCAATACGTAAAAGTTCGTATAGTACTAGTCGAACGTGTTAAATTTCCTTACATTCCCTGACCGAGGGTTGCTTACTGGATAGCGTGGGACAGATGCTCGAGGCCCAGAGGAACGATGATACCTATGTTGCTCACCTCCGTTAACCAGGGCCGTATTCAGAACTGGGATCCATTTTTATTACATCCGCTGTTAAGATCACGGTTTTCCGGTTGGTTCGATTTGAACTCACTGATACCCTAGGTAACTTGAGCTATAGTCGCATAGCTTCTTATGAAACAAATAAGACGAGCTAGGCAATCTTTGCTATTTTTGTTAGGCTGGAAAACGGCCATTGTATATGGGCGTTATTTGTTTTATGGTAGGGCAATAGTGTTCGTAATTAAAAAGGTTGCCAGACCTTAATTATTTTTAATACGCCTTAGTGGATTCAGTCTATGGTCTACGATGCCGTTTGCGAGGTCTAAAGTCTGATCCGAAGGAGATAGTAGGATTACAATTTGTTAACGACTATAACTACGTCTTGTAATAGTATGGATCACAATTCCGCACTAGTGTCTCGTTAATGTCCGATTGTAACAGATCCAAGGAACTGATGAGTATAGAGTCTAATCACTAAAGTAAAAAAATCTGTACGATTCTTTATCCACAAATATCGGCAAGTCACTTTATTCAGATTCTCTATTTAGGGGAGGATAAAGCGATCACTTTTGTTCAACATTGTTTTGACTACCATGGGAATGATGTTGACCCCCTGTAATAAGCAGCTGCGGTTAACCATTACATCAGATGTTTATAGTCGACAAACAGCAAGTTTGTTTCCTAAGAGTCTGTTTCATCAGGGTATCATCCATATTCCCCACGGGATGCTAGCGCCGCACGCATCCCGAATACACCGGTCTAGGGGCCGCCGGTGCGGGCGCTGCGTCAAGCAAGAAGGCACCCCTCTCCCTGTGCATTCTTGCCGTAGACCGGAATCAGGCTGCACGCAGTGTCCGGTACTAACCGGTCCCGAATAGCAAGCGGCAGGCCAGTGTCTGCGATAAGAGAGGACACAATTGATACCGTGGGCTTTGGCGGGGGCTTCTATGCGTCGCTTTACATCTTGTGCCGCAGTCAGCTGACCTAAGCGAGCGATGTCGTCGCACATGTGCGACAGATGGGGACCGCGCAGACTTGCTAGCAAGGCCCCCGCACTTCCCGTCAGGGACTGCGTACCACACCGCGGCCGTGGGCGCCGTGCAGTGCTGTTCAGGTCGATGCACGGATGCTTCTCTCTTCGTACGTCCTCGCATGTCACTCCCGGCCATACGTATGTCGCGACCGGTTACACCATTGACGCAGGGCGGACCCGACCCCGACCGGCGGCGCTTGAACGTTCTATGGGAGCAGTGTGTGGAGCCGGCTGGCTCAAGTGCCGGACAGGACCGCCGAGCATGGCGGCATGAGGCTGATGAGAGTCACGATCACGGTGCAACGTCACAAGTCTTTGGCAAGCGTTAAAGGCTTCACGGGGGTTTAACGGAGGTTCCACGCTTCGGTCCTGGACTGCGCAATCGTAAGGCGAGAGCCTTACTCTTCGGCCCTGGCTTAGGGTCCCCGTAAGAATCTCGTTGGCCGTCATGACGTTCTACGTCCTTCCGGGGCCCCGCCCAGCCCCTACCCCCAAGAGACAATATTGCCGCGTTCTCACGTAATGATTTCACTCGAACCCTAGAGCTCCTCCGGTGCCACGGATTATCTGCAAGTCTAGTGGACCTCCTATGAGGCGATTTTCCTGACCGTTTCGGCGCGCCGACTAGCGCTTCCGTATGTTAGCCTCGCCGCGGGCGCGCCGTGAGCCCCGGGCTCCTCAGGCCAGCGGGGCGGGGGGGAGACCCGGGCAGCGCCCGGCTGCTTCCACCCGGGGAGCGGCGCTTCCTGGCTCAGGGGCCGCGCCCGTGCGCAGCAGGCCGCGGCCGCGGGGCCTCCAGGTCGTCCGCGCGGGGCGGGCACGGAGCGCGGCGATCGCGCCGCGGGCGGGGGGGTTGTCTACGGGGCCAGCGCGGGAGAACGGCCGCACGCCTGTGGGCCTCCAGGCCTGGCACGATTGCGAGCGGAGGGCGCTCCCTGGCGCGTGCGCCTCCGGGTCAGGGCCCCCGGCCATCGGTGCCTGGCATCCGACCCCCGCCGGGGACCGGCCCAGCTGCCCTCTAGCGCCGGCGGACCGCGGAGGGGACGCTCGAGAAGGGTACTTGCGGCAGGGTCCGCGCGCCGGGCGCCCCCTCGGGGGCGCTCCGCCCCACTCCGCGTGGATCGGCCCCCGTGAGAACGTCCGGCGGCGTAGCCCGCCCCTTGGTCAGACGTGCACCGGGCCGCGCGCGGCCCCCGGCGCCGCTCCGACCGCCGCGCTGGTCGCGGCATTTGGCGCCGAGGCGGCCGGGGGGGCCGCTCGGCCCGGCGGGCACATTCACGTGCCCCCACTTCCCGCACCGAGGCGGTGCAGACGTCCCACTGGCGCCTGTGTGCCTCGGAGCGCCGCGGGCGCCCCCTCCGCGGTAACCTTAAGTGGACCAACGTGGGCCAGAGCGCGCGGACCGGTGAGAGAGGCGTACCCCGGCCCGGCTTGCGTAGGGAACGCGCCGCAGACGCGGTGTGACGCGGTGCCACGGCCGGCCAGACGTGCGCGCGCGCCTCCGGGGATACATGGGGGCGCCTGGTGCCCGCCCGGGGGCCGCGTGGTGCGCCGGGGCGCGGGACTGGCATAGAGGCCCCCGGCGGAACCAAGCTCGGCCCCTGCCGCCCTGCGAGGCCCTTGGTGCGCGGTGCCGCACCCCC     
B       CAGTATAAACGATACATAAACGAAGTTATATATTATGCATAAAGCAAATTATATTAATAATATAATGATAATTAATATTATTTTAATTTAAAAATGTAATGAAGTTTTTTAACTTTTTTTTGCGATGTTCATATATTGTATATCAATAATTTTTATTTTCCGTCCATTCGTCTCATTATCAATATATATATTTTAAACAATTTCTCAACCTATTCCCATATCCATAGAGTATTTTACATATTATATTGCCTATAATTTTTCTAATAACCTATAAAATTTAGTAATTTATATTTAAGTTTAATATTTAAATTTAAAAATTTAAATAATTTACAACACTATTTTTCTCTCTATGAGATATATTTGAGCCTTGAAAAAATTACACTGTTGGAAGAAGTTTATATTTCTGGACAAATTCGTAAGAACTATTGCTATCAAGATTCAATAATAAATCTAGTGATCATATATATATATTTATTATTGATGGAAGAATATTTTCAATTATACTTTTCGACTGACATCACATATCTTTTATCTTTCTCAGAATGAAGGTCTAATATTAATAACTATAGTCTTAACAATAGATAAAAATGCTTGATTTTTTTAATTGAAATTAAAATTATATCTAATTACTCGGTATTCTGAGGTTTTACTTTTCATTGTAGCTCTATATTACTGTTCACACTTTATTATTCTTTAAAATAGTTGGCTGTTTGATTTTAATATATTTATATCTGACTGAAAATCATACCATAAATTTGATATTAGATTAAAGGTAATCATACTAGTTTATTTTAGCTCAATACAATATTGATGATAATCTATTGAAATTATGGCATTATACATTATAATCGTTAATAAAGGAATGAAATTACCTCCTTGTATTTAGATAACTCAATTTCATCATTGTATCTAATAAATATTTACTAATTAACATACTTAAACTTTATTATGAACAATACTTTATCGTATTCATTTTTGTTTTGTTTAATTTTACCTAGTATATGAGACGTATACCATATCATTACGCGTTGTAAACGCGAAACGTTAAATTATCACAGCACGAAACCTGAATAATTAGAGCTTCCAGGTTTTACCCTAATTATCCCAATGATTTGAAACGTCGTATAGTCTATCGATTAAATACCATATCTTAGACTATCTACGACTTTGTCAGCATAATCATGTCCAATACGTAAAAGTTCGTATAGCACTAGTCGAATGTGTTAAATTTCCTTACATTCCCTGACCGAGGGTCGCTTACTGGATAGCGAGGGACAGATGCTCGAGGCCCAGAGGAACGATGATATCTGTGTTGCACATCTCCGTTCACCAGGGCCTAATCCAGAACTGGGATCCACTTTTATTACATTCGCTGTCAGGAGCACAGATTTCCGGTTGGTTCGATTTGAATTTATTGGTACCCTAGGTAACTTGAGCTGTAGTCGCATGGCTTCCTATGAAACAAACGAAACGACTGAGGCAATCTTTGCTATTTTTGTTAGGCAGGAGTACGTCCAGTGTATATGAGCGTTATTTGTTTTATGGTAGGACAATAGTGTTCGTAATTAAGAAGATTGTCAGACCTTAATTATTCTCAATACGCCTTAGTGGGTTCAGTCTATGGTCTATGATTTCGTTTGCGGGGTCCAAAGTCTGATCAGAAGGAGATAGTCGGATTACTATTTGTTAACGACTACAATTACGTCTTGTAATAGTACAGATCACAATTCCGCACTAGTGCCTCGTTAATATCCAAACGTAACAAATGCAGGGAATTGGCAAGTATACAGTCTAATGACTAAAGTAAAAAAATTAGTATTATGCTTTATCCACAAATAGCGGCAAGTTATATTCTTCAGATTCTCTATTTAGAGGAGGATAAAGCGATCGCTTTTATCCAACATTATTTTGACTATCATGGGAATGATGTTGACCCCCTATAATAAATAGTTGCGGTTAATCATTACATCGGATGTTCATAGTCAACGAATAGCAAGTTTGCTTGCTAAGAGTCTGTTTCATCAGGGCATCATCCATATTCCCCACGGAATGCTGGCGCCGCCCGCATCCCGGAGACATCGGCCTCGGGGCCGCCGCTGCGGGCGCTGCATCCAGCAAGGAGGCACCCCTCTCCCTGTGCACTCTTGCCGTAGACTGGGAACAGGCTGGACGCAGTGTCCGGTACTTAATGGTCCCGAATAGCAAGCGGCAGTCCAGTATCCGCGATAAGAGGGGACACAATTGATACCGTGGGCTTTGGCGGGGGCTTCGATGCGTGGCCTTACATCTTATGCCGCAGTCGGCCGTCCTGAGCGAGCAAGGTCGCCGCACGTGTGCGGCAGATGGGGATCGCCCGGACTTGCAAGCAAGGCCTCCGCACTTCCCGTGAGGGTCTGCGTACCCCACCGCGGCCGTGGGCGCTATGCGGTTCTCTTTAAGTCGATGCACGGATGCTACCCTCTTCGTACGTCCTCGCATGTCACCCCCGGCCATACGTACGTTGCAACCGGCTACACCGTTGACGCAGGGCGGACCCGAGCCGGACTGCCGGCGCTTGAACGTTCTAAGGGAGCAGTATCTTAAGTCGGCTGAACCCAGTGCCGGACAGGGCCGCCATGCATGGCGACATGAGGCTGATGAGATTGACGATTCAGGTGCAACGGCACGAGTCTTCGGCAGGCGTTGAACGCCTCACGGGGGTTTAATAGGGGTTCCACGCTTCGGTCCCGGGCCGCGCAATCGTGAGACGAGAGTCTTACTCTTCACCCCTGGCTTAGGGTTCACGTAAGAACCTCGTCGGCCGTCGAGACGCTCTACATCGTTCTGGAGCCCCGCCCCGCCCCTACCCCCAGGAAACATTATTGCCGCGCTCTCACGTAATGAGTACACTCGAACCCTAGGCCACCTCCGGCGCCACCGATTATCTGAGAGTCCACTGGTCCTCTTGTGGGACGGTTTCCCTGACCGTTCCGTCGCGCCGACTAGCGTTTCCGTGTGTTATCCCCGCCGGGGGCGCGCCGCGATCCCCGGGGTCCCCGGGCCAGGCGGGCGGGGAGGAGTCCCGGGCGGCGGCCGGGTGCCTCCACCCGCGGAGCGGTGCTTTGGGGCTCCGGGCCCGCGGCGGCGCCCTGCAGGTCCCGACCGCCCGGCCTCCAGGCCGTCCGCGCGGGGCGGGCACGGAGCGCGGCGCGCTCGCCGTGGGCGGGGGGGTGGTCTACGGGGCCAGCGCAGGAGAACGCCCGCGCGCCTGCGGGCCTCCAGGCCAGGCATGGTCGCGAGCGTAGGGCGCTCCCTGGCACGGGCGCCCCCGGCTCAGGGTCCCCGGCCATGGGTGCCAGGCATCCGACCTCCACAGGGGACCGGTCCAGCTCCCCTCTAGCGCCGTCGGAGCGCGGAGGGCACACTCGAGAAGGGTACTCGCGGCAGGGGCCGCGCGCCGGGCGCCCCCTCGGGGGCGCTCCGGCCCACTCCGCGTGGATGGGCCCCCGTGACGGCGTCCGGCGCCGTAGCCCGCCCCGTGGTCAGACGTACGCCCCGGCGCGCGGGGCCCCCGGGGGCGCTCCGGCCACCGCGCTGGTCGCGGCATTTGCCGCCGAGGCGGCCGTGGGGGTCGCTCGGCCCGGCCGGCGCACCCACGGGTCCCGAGTTCCCGCAGCGAGGCGGTGCAGACTTCCCACTGAGGCGGGTGTGCCTGGGAGCGCCGCGGGCGCCCCCGCCCCGACGACATTAAGTGGACCAACGAGCGCCAGGGCGCGTGGACCAGTGAGAGAGCCGTGCCTCGGCGCAGCATGCGTAGGGAACGCGCCGCGGACGCGGGGTGGCGCGGTGCCACCGCCGGCCGGACGTGGACGCGCGCCTCCGGGGAGACATGGGGGCGCCTGGTGCCCGCCCGGGAGCCGTGTAGTGCGCCGGGGCGCAGGACTGGGATAGAGGAGCCCAGTGTGACCAAGTTCGGCCCCTGCCGCCCGGCAAGGCCCCTGGTGCGCGGTGTCGCACCGCC     
A       CAGTATAAACGATACATAAACGAAGTTGTATATTATGCATAAAGCAAATTATATTAATAATATAATAATAATTAATATTATTTTAATTTAAAAATATAGTGTGATTTTTTAACTTTTTTTTGCAATGTTCATATATTGTATATCAATAATTTTTATTTTCCGTCCATTCGTCTCATTATCAATATATATATTTGGAACAATTTCTCAACCTATTCCCGTATCCATAAAGTATTTTGCATATTATATTGCCTATAATTTTTCTGATAACCTATAAAATTTAGTAATTTATATTTAAATTTAATATTTAGATTTAAAAGTTTGAATAAATTTCAACACTGTTTTTCTCTCTATAAGATATATTTGAGACTTAAAAAAATTACACTGTTGGAATAGGTTTATATTTCTAGACAAATTCATAGAAACTATTGCTGTCAAAGTTCAATAATAAATCTAGTGGTCATATATATATATTTGTTATTGATGGAAGAATATTTTCAATTATACTTTTCGGCTAACGTCACGTATCTTTTATCTTTCTCACAATTGAGGTCTAATATTAATAACTATAGTCTTAACAATAGATAAAAATACTTAATTTTTTTAATTGAAATTAAAATTATATCTAATTACTCGATATTCTGAGGTTTTGCTTTTCATTGTAGCTCTATGTTACTGTTCACACTTTATTATTCTTTGAAATAGTTAACTGTTTGATTTTAATATATTTATATCTGACTGAGAGTCATACCATAAATTTGATATTAAGTTAAAGGTAATCATACTAGTTTATTTTAGCTCAATACAGTATTAATGATAGTCTATTGAAATTATGGCATTATACATTATAATCATTAATAAAGGAATGAGATTACCTCCTTATGTTTAGATAACTCAATTTCATCATTATATCTAATAAATATTTACTAATTAACGTACTTAAACTTTATTATGAACAGTACTTTATCGTATTCATTTTTATTTTATTTAATTTTACCTAGTACATAAGACACATACCATATTATTACGCATTGCAAACGCGAAACGTTAACTTGTCACATCACGAAATTTAAATAACTAGAACTTCTAGGATTTAGTCTAATCAACCCAGTGATTTGAAATATTGTATAGTCTATCAATTCAACGCCATATTTTAGACTATCCATAACTTTGACAACATAATCAGGTCCAATACGTAAAAGTTCGTATAGCACTAGTCGAACGTGTTAAATTTCCTTACATTCCCTGGCCGAGAGTTGCTTACTGGATGACGCAGGACAGATGCTCGAGGCCCAGAGGAACGATGATACCTGTGTTGCTCACCTCCGTTAACCAGGGCCTGATTCAGAACTGGGATCCATTTTTATCACATTCGCTGTCAAGACCACGGATTTCCGGTTGGATCGATTTGAACCCACTGGTACTCTAGATGACTTGAACTACAGTCACATGGCTTCTTGTGAAACAAATAAAACGACCTAGGCAATCTTTGCTATTTTTGTTAGGCCGGAATACGACCAATGTGTATGGGCGTTATTTGTTTTATGGTAGAGCAGTAGTGTTCGTGCTTAAGAAGGTTGTCAGACCTTAATTATTCTTAATACGTCTTAGTGGGTTCGGTCTGTGGTCTGCGATTCCGTTTGCGGGGTCCAAAGCCTGATCCGAAGGAGATAGTAAGATTGCTATTTGTTAACGACCATAATTACGTCTTGTAATAGTATGGATCACAATTCCGCACTAGTGTCTCGTTAATATCTGATCGTAACAGATGCAAGCAAGCGGTGAGTATACAGTCTAATAGTTAAAGTAAAAAAATTAGTATAATTCTTTATCCACAATTAGCGACAAGTCACATTCTTCAGATTATCTATTTAGGTGAGGATAAAGCGATCGCCTTTGTTCAACATTATTTTGACTACCATGGGAATGATGTTAACCCCCTTTAATAACTAGTTGCGGTTAATCATTACATCAGATGTTTGTGGTCGTCGGACAGCAAGTTTGTTTGCTAAGGGTCCGTTACATCAGGGCATCATCCATTTTCCCCGCGGGATGCTGACGCCGCTCGCCTCCTGGACACACTGGCCTGGGAACCGCCGGCACGGGCGCTGCATCAAGCAAGAAGGCGCCCCTGTCCCTGTGCATTCTTGCCGTGGGCCGGAACCAGGCTGCACGCAGTGTCCGGTACTAAACGGTCACAACTAGCAAGCGGCAGACCAGTATCCGCGACAAGCGGGGACACAATTGATACCGTGGGCTTTGGCGGGGGCTTCGATGCGCGGCTTTACATCTTGTGCCACAATCGGCCGACCTGAGCGGGCGAGGTCGACGCACAAGTGCGACAGGTGGGAAACGCCCGGATTTGCAAGCAAGGCCCCCGCACTTCCCGTCAGGGACTGCATACTCCACCGCGGCCGTGGACGCTATGTGGTGCTGTTCAGGTCGGTGCACGAAGGCTTCGCTCTTCGTACGTCCTCGCATGTCCCTCCCGGCCATACGTACGTCGCAACCGGCTACACCTTTGACGCAGGGCGGACCCGACCCCAACCGGCGGCGCTTGAACGTTCTAGGGGAGCAGTGTTAGGAGTCGGCAGGATCTGATGCCGCACAGGACCGCCGCGCATGGCGGCATGAGGCAGACGAGAATCATGATTTCGGTGTAACGTCACAAGTCTTCGGCAGGCGTTAAAGGCCTCACGGGGGTTTAACGGGGGTTTCACGCTTCGGTCGGAGGCCGCGCAATCGTAAGCCGTGAGCCTTACTCTTCGCCCCTGGCCTAGGGTTCGCGTAAGAATCTCGTTGGCCGTCGAGACGTTCTACGTCCTTCCGGGGCCCCGTACCGCCCCTGCCCCCAGGAGTCAGTCTTGCCGCGCTCTCACGTAAGGAGTACACTCGAACCCTAGGCCTCATCCGGGGCCACCGATCATCTGAGAGTCCGGCGGACCTCCTGTGAGACGGTTTCCCTGACCTTTTCGTAGCGCCGACTAGCGTCTCCGAGTGTCAGCCTCGCCGGGGGCGCGCCGCGGGCCCCGGACTCCTCAGGCCGACCGGGCGGGGAGGAGTCCCGGGCAGCGCCCGGCTCTTTCCACCCGGGGAACGGTGCTTCCAGGCTCCGGGGCCGCGGCGGCGCGCTGCAGGGGTCGACCGCCGAGCCTCCAGGTCTTCCGCGCGGGGCGGGCATGGCGCGCGGCGAGCGCGCCGCGGGCTGGGGGGTTCTGTACGGGGCCAGCGCAGGGGAACGCCGGCGCGCCTGCGGGCCTCCAGGCCCGACACACTCGCGAGCGGAGGGCGCTCCCTGGCGCTGGCCCCCCCGGCTCAGGGCCCCCGGCTATCGGTACCAGGCATTTGACCGCCGCTGGGGACCAGTCCAGCTGCCCTTTAGCGCCGTCCGCGCGCGAAGGGTACACTCGAGAAGGCTCCTTGCGGCAGGGGCCCGGCGCCGGGCTCCCCCTCGGGGGCGCTCCGCCCCACTCCGGGTGGATAGGCCCCCGTGGAAGCTTCCGGCGCCGTAGCCCGCCCCGCGGTCAGACGTCCACCGGTCCGCGCGGGGACCCCGGGGGCCCTCCGGCCGCCGCGCTGGCCGCGGCATTTGCCACCGAGGCGGCCCCGGGGGTGCCTCGGCCCGGCGGGCGCATCCACGTGCCCCGAGCTCCCGCACCGAGGCAGTGCAGACGTCCCACTGAGACGTGTGTGGCTGGGAGCCCCGCGGGCGCCGCCTCCCCGGCAACATCAATTGGACCAACGTGCGCCAGGGCGCGCGGACCAGTGAGAGAGTCGTGCCCCGGCCCGGCGTGCGTACGGAACGCGCCGCGGACGCGCTGTGGCGCGGTCCCACCACCCGCCGGACGTGGACGCGCGCCTCCGGGGGGACATGGGCGCGCCCGGTGCCCGCCTGGGAGCCGCGTGGTGCGCCGGGGCGCGGGACTGGGATAGAGGGGCCCAACGCGACCAATCTCGGCGCCTGCCGTCCCGCGGGGCCCCCGGTGCGCGGGGTCGCACCCCC     
