# Supplementary material for: A simple method for data partitioning based on relative evolutionary rates
Source: PeerJ. 2018 Aug 28;6:e5498. doi: 10.7717/peerj.5498 (PMC6118207; doi:10.7717/peerj.5498)
Supplement: Data S1 — The datasets are provided in the PHYLIP format. [file peerj-06-5498-s002.zip › DataS2/AS9-3.phy]

17  4000
out     CAGTAAATAAAGAGTTGAGTATTGCATAAAGATTCCTTATTACTATTCTATCCTTTTATATCCTCCATTTTTTACGGTTGAAATATATTTATAACTCCTGAACCCTAAAAATATGACGTGCGTGAAATTTTTCAATCCAAGAGATTGTTTTTTAGAATAAATATTTTATTTTGGATCGTTTGTATCTATATTATATTACACATGAATTTCTTAGTATAAGATAAAGAGTTAACATCTGTTTTAATATTGTTTTTTACCGTCCAATTATCATTAAATAATCTTAATTACTATATATATAAAATTTATACTTATATACTATTTTATAACAGTTTCTTATTATTATCCAAGCAACCTCTCCAATTTGACACCTAATCATTCTTGTCTATACATATTCTTAAAATAATATTGGTTAATCTTATTAATATCTAAATTATTCGAAATCCGTGCGAATGAATACTTTTGTAAGATGAACACTAATAATAAATTGTATATAATATCATTATTTATTTTTTATTATCTTAAATTAGTCCAATTACTCCCAAAAAGGTTATGTTAAGTATTAAATTTGAAAACTATATGTAGAAATCGCTAAAATTTACTATACTAAGCCGTATCACTACAAAAGTATTTTTAGATTATTGATTGCATAAATTTCAAAGGGCGTTACATTAGAATATTAATATTATAGTGAATAAAGAAAATTATTTTTATTGAATAAATAAGATTTCACTTGATCTCATGTTACAACAATTAAACTTTACAAAGGATATATAACAGAAAAGTATTTAAACATCATAATTATTAAATTAATAACATAGATTGAATATATAGTTATCGAATAAATTACATGCAAACATGTAATTATTAGAAATACTTTTTTAATTTTATTTAATTACTTTATATATATTTTTAAAAACCCAAGTTAAGAGACTTAAGAACATTTAATTATTATTATTTTATATTATTTTTCAATTTATATTGGGAAATTTTAATAAACTATAACTAGACCTTGGGAGCCCATAAAATTACCATTTTTTCGCAATACCGCCTTATCTCTAAAATCGTTTGATCAAGTATATCTACAGGGCACCCTTAAGATCGAGCAGAACTGTACCAAATCTTCCGATCATAATCTTGAATCTGCTCATCTTAGAAAGTAAGGTATCAACAGTCAGCGTGGTGTTTTAATCGTCTTAATATTTATAAGTTTATGCATTGCATGCTTCAAATCGATATTATTCTCGTAAGTGGATCTAGGGACGCCTGCCGACACTAGCAGCGTAGCCTTTCTTCTATTCTTTATTTGGAAATAATCTCCAATGGACATCAATCAGCGGTGTATGGCTATATCAACTTTCACCAACACATACAAAATAGTCGGATGTGTGGGGAGGGGGTAATAAGTATTAAATGTTGGTTTTGAACCTTATAAATTCAGCTTATCAGGTTAATTGCTATCTATATAACTATGCATTTAAACGCTCAGCAATCATTTGATCGTGAACATTTACAATATGACCCCTCGAAACTTATCGGCTAAACGGACAGGGCCTGGTAATACGAGCTAGCAGTTTTCCTGTATGGGTAATACTCCGATATATAATTAAGTGATTACATAACTGCCTGATGGCCTTGTAGATCCCTTTGGGAGACCAAGACGATTCCCCGCTACTGAGAATATACATATAAAACGAACTATCACCACTTTGCTCGACATAATTGTGATATGGTTGATAATCTTTCAATAGATGATACATCGGAGATTACTTTGACATTAAAATTCCTGCAAATGTAATTAGCAGCATGAGGGTCCCGATTAATGAGAAAATATGAAAACCGATTATACATAAGTTGGTCCTTGGCCTGCCACGAAAATTTTGAGTATACTAGGCGTCTGAATTTGACGATGGTGATTGTCGCCAGCAGAGAGCATTTGACCCGACAACCGATTGCAAGTAGTAACTTTGATCATATATTTATGGACAACCTTCTCACGGATAATGCAGCCTTTAATCGAACGCGTCCTTGCGGCAATGACCCGCGCTCGCGGGTGGCTGGCGACCAAGATGCAGGTGTGCTTTGGCACGTCTGAATCTCGGGCGTCTGGCTCTTTCAAGGTCTCGCTGCCTGAGGGTAGCCGGGATTATAGTACGGGTTAGAACCATGTATGCCGGGCCGCACAGAGTTCAGGACAACCTCTTGCGTGGCTAGGGCGCTAACCTCGAACTGGCGGCACGGCCCTATGGTCGCCTTACACCGACCTTGGGCACCGCCGGTAGCTCGCCGACCAGACAGCTTTACCTGACTGGGGCGTGTGCTTCGAGCCCCATGTAACTGGAATTTGCAACGTAGGCATATTAAATGCTGGAGAATCCGTTGAGCCTCACCTTGAAGGGGCGGCTCCCACACGGCTACGAAGGGCGTAGACACGCTACTCGTAGTAAAGTCAACTGCGGCTTCGCAAAACAGAAAGCGCCTGACGGCTGTGAGCCTCGCCGCTCAAGTCGCTCACGGGTTTGGGAGGGTTCGTGACCACCTATCGATCATATCGGAGCACCCTCCGAGACAGACTTGTAGGCCGCCGGCCTCGCTCGTCCGGAGTTCGACGGTGTCGCAGAGAGAGTCCTACGCTGAAGCTCACCTCCGGGGGGGTTCGTCGGAACTCGGTGCCTAGCACTGACCACTAGCGCCTTATTCTACAATGTGTCCAGCGCAGAGTGTGCCAGCGCAACGAGTCCCTGCCGGCGGGCCGGAGCGTTTCCGAGCACTCAGGCGCCGCGTAGTGAGGAGCAACACCGATCGAAGATGAGACTTACGCTATGGAACCAGGTCATAGTCGGTCAGGAGCATAACGTGCCATCGCCCGCCCGTACCCTGAAGTCAGGTGCAGTCGCACTCGGCTGGCGGAAGGTTGTAACAAGGTAGGGTCTGCGATGCCTCCATAGTTACTCCTATGCCCACATGCCTGCCGGGGTGGTCGGGTTGCCTACAGTCCCAAGGCCCGCCGGCCGGGACGGATTCTGCGGGCCCCTGGGGCGCCGCCGCCCGCCGCCGAGGGGCGGGCGCACCCGGGGTGCCAATAGGCGCGCTGCGCCCTCCCACCGACCCGGTGCTAGGCGCTACGGACGATGCCTCCCGTGCTGGTCCCAGCGAGGGCCCGTGCTCGCGGCCCATTGGCACCGACGGCGACCCTGCGCAGCGAGGGGGCCCACGGCTGGGCCCCGCCCCGCGGGCGCACGCCGCCGCCCTCGGCGGCCCGCAGGGCTGGCGCTCCGGCCGGGGCGCAGGCCCGTGGGGGCGGCGGCCCGGAAAGCCGGCCCGGCGCCCCCCGCCCGGCGGCGTGTCGACCGGGGCGCGCCGGCCGCGCAATGGGTGAGGCCCGCCGGGGGGCTCCGCGTCGCTCTCCGCCTGGCCAGGTTGGGCACGGAGCGGGCGGACCCCGGGCGCCGGTCGGAACGAGTGCCCTGCGCGACCAGGCCGGGCGGCGGGGGTGGGCCTGCCACAGACCGCACCCGCGTACGCCGCGCTGCCACTGTTGGGGCGCGGCGCCCGGGAGCCCCGCACGGGCCCGGCCCGCGCCGCCGCGGGCGCGAACGGTACGGCCTTGGCCCGCGGTCCCACTCCCTGCCACGGGCGCGTGCCCGAGGGGCCCGGCGGAGCGGCTTAGCGGCGTGCTCCCGGCCCGCGTCCGCGGTGGGCTGGGACGGATGAGCCGGAGCCCAGGCCGGGCCGAGCGGCCCTCAGGTCCGGGGCCACCTGCCTCCCGCCGTAGCGGGCGCCCGACGCGCGCCTCCCCCGGAGGGATCGGGGCACTCGGCCCCGGCGCCCGGGGCTCCGGGGGGGCCCGGCGGCACCCGGCCGGGTCCGCGCCGGTGCTTTCCGCGGGGCGTCGGTGACCATAGCTCCTCCCCTCCGCGCGGAGGGGCGGCCCGAGGCGCTGCGCCGGGGGCGGGGACCTCGGTGCCCTCTAAGGCCATGCGGCAGACCCGGCCGGGGCCCG     
P       TAGTAAATAAAAAGTTAAATATTGCATAAAGATTCCTTATTACTATTCTATCCTTTTATATCCTCCATTTTTTTCAATTAAAATATATTTATAGCTCCTAAATCCTAAAAATATGACATGCGTAAAATTTTTCAATCCAGGAGATTGTTTTTTAAACTAAATATTTTATTTTGAATCATTTGTATCTATATTATATTACACATGAATTTCTTAGTATAAAATAAAAAGTTAACGTCTATTTTAATATTGTTTTTTGCCGTCCAATTGTCATTAAATAATCTTAATTGCTATATATGTGGAATTTATACTTATATACTATTTTATAACGATTTCTTATTATTATCCAAGCAACCTCTCCAATTTGACGCCTAATCATTCTTATCTATGCATATTCTTAGAGTAATATTGGTTGATCTTATTAATATCTAAATTGTTCGAAATCCGTGCGAGTAAATGCTTTTATAAGATGGACACTAATAATAAATTATATATAATATCATTATTTATTTTATATTATCTTAAATTAGTCCAATTACTCCCAAGAAGGTTATATTGAGTATTAAATTTGAAAACTGTATGTAGAAATCGCTAAGATTTACTATACTAAGCCGTATCACTACAAAGGTATTTTTAGATTATTGATTACGTAAATTTCAAAAGACATTACATTAGAATATTAGTATTATAGTGAATAAAGAAAATTATTTTTATTAAATAAATAAAATTTCGCTTAATCTCAAGTTGCAACAGTTAAACTTTACAAAGAATATATAACAGAAAGATATTTAAACATCATAATTATTAAATCGGTGACATAGATTAAGTATATAATTATCGAATAAATTGCATGCAAACATGTAATTATTAGAAATACTTTTTTAATTTTATTTAATTACTTTATATATATTTTTAAAGACCCAAGTTAAAAGACTTGAGAACATCTAATTATTATTATTTTGTATTATTTTTCAATTTATATTAGGAAATTTTAATAAACTATAACTAGATCTTGGGAGCCCATAATATTACCATTTTTTAGCAATGCCGCCTTATTTCTAAAATCGTTTAATCAAGTATATCTACAGAGCACCCTTAAGAATGAGCAAAACTGCACCAAATCTTCCGATCGTAATCTTGAATCTGCTCATCTTGGGAAGCAAGGTGTTAATAGTCAGCGTAGTGTTTTGATCGCCTTAATATTCGTAAGTTTGTGCGTTGCATGCTTCAAATCGATATTATTCTTGTAGGTGGACCCAGGGACGTCTATCGACATTAGCAGCGCAGCCTTTTCTCTATTCTTAATTTGGAAACATTCTTCAATGGACATCAATAATCGATGTATGGCGATATCAATTTTCACCAACACGTACAAAATAGTCGGACGTGTGGGAAGGGTATTATAAGTTTTAGATATAGGCCTTAAACCTTACAAATCCAGCTTATCAAGTTAATTATTATCTATATAGCTATGCATTTAAACGCTCAGTAATAACTTGATCTTGAACATTCACCATATTACACCTCGAAACTTATCGGTCGAACAGATAGGGCTTGGTAACACGAGCTGGCAGTCTTCCTGTATGAGTAATGTTCCGATATATAATTAAGTTATTGCAAGACTACCCGATGATTTTGTAGGCCCCTTTGCGAGACCAAGACGATTCCCCGTTACAGGGGGTATATATATACAACGAACTATCATCACTTTGCCCGTCATCATTATGATATGGTTGACAATCTTTTAATAGATGATTCGTTAGAGATTACTCTGACATGAAAATCCCTGCAAACGCGATTAGCGACAATAGGGTTGCGTTTAATGGGAAAATATGAAAGCCGGTTATACCGAGGTTGGTACTCGGCTTGACACGAGAACTTTAAGTATACTAGGCGTCTGAATTTGACGATGGTGGTGGTCGCCTGCAGAGAGCATTTGACCCGACGACCGACTGCAAATAATAACTTCAATAATATATTTATGGGCCACCTTCTCATGGATAATGCAGCCTTTAATTGAACGCGCCCTTGCGGCAGAGACCGGCGTTCGCGGGTGGCTGGCGACCGAGATGCAAGTATCCTTTGGCACGTCGGACTATTGGGCGTCTGGCTGTTTAAAGGTTTCGCTGTTCGAGGGTAGCCGGGATCATAGTGCGGGTTAAAACCATATAGTCCGGACCGCGCAGAGTTCAGGTCAGGCTCTAGGGTGGTCAGGGCGCTGGCCTTGACCCGGCGGCGCGGTCCCATGGTCGCCTTACACCGACCTTGGGCGCCGCCGGTAGCTCGCCGACCAGACAACTTCACCTGAGTGGGGCATGTGCTTCGAGCCCCTTGTAAATAAAATCTGAAACGTCTTCATATTAAATGCCGGAGAAGCTGGTGAGCCCCACCTTGAAGGGGCGGCTCCCGCACGGCTTCGAAGGGCGTAGACGCGCTACTTGTGGTACGGTCAACGGCGGCGCCGCAAAACGGAAAGCGACTGACGGCTGTGAACCCCGCCGCCTAAGTCGCTCACCGTTTTGGGAGGGTTCGTGACCACCTACCAAGCGTAACGGAGCACCCACCGAGGCGAGCTTGTGGGCCGCCGTCCTCGCTCGTCCGGGGTTCCACCATGCCGCGAAGAGGGCCCTACGCTGAAGCTCACCTCCGAGGGGGTGCGTCGGAATTCGATGCCTAGCACTGACCACTAGCGACTTGCTCTACAAGGTGTCCAGCGCAGAGTATGCCAGCGTAACGAGACCCTGCCGGCGGGCCGGAACGTTACAGAGCACTCCGGCGCCGCGTAGTCAGGAGCAACACCGATCGGAGATAAGACTTGCACTCCGGGACCAGGTCATAGTCGGACAGGAGCACAACTTGCCATCGCCCACCCGTACCCTGAAGTCAGGTGCAATCGCGCTCGGCGGGCGGAAGGTTGAAACAGGGTAGGGTCTGCGATTCCTCCATAGTTGCTCCTGTGCCTACATGTCTACCGGGGTGGCCGGGTTTCCGACGTCCCCAAGGCCCGCCGGCCGGGACGGACTCTGCGGGCCGCTGGGGCGCTGTCGCGCGGCGCCGAAGGGCGGGCGCGCCCGGGGTGCCGGTAGGTGCGCTGCGCCCTCCCACCGACCGGGTCCTAGGCGCTACGGACGATGCCTCCCGTGCTGGCCCTAGCGAGGGCCCGTGCGGGTGGCCCGTCGGGACCGACCGCGGCACCGCGCAGCGAGGGCGCCCACGGCTGGGCCCCGACCCGCGGGCGCACGCGGCCGCCCTCGGCGGCCCGCAGGGATAGCACTCCGGCCCGGGCGCGGGCCCGTGGGGGTGACGGCCCAGAAAGCCGGGCCGGCGCCCCCCGGGCGGTGGCTTGCCGTCCGGGGCGCGCCGGCCGCGCAATGGGTGAGGCCCGCCGGGAGGCTACCCGGCACCCTCCGCCTGGCCGGGCGGGGCAGGGAGCGGGCGGACCCCGGGCGCCGGTCGGAGCGACTGCCCTGCGCGACCGGGCGGTGCGGCGGATGTCGGCCAGCCGCAGACCGCCCCCGCGTGCGTCGCGATGCCGCAGTGGGAGCGCGGCGCCGGGGAGGCCCGCACGGGCCCGGCCCACGCCGCCGCGGGCGCCAACGGTACGGGCCCGGCTCGCGGTCCCACCCCTTGGCCTGGGGGCGTACCCGTGGCTCCCGGCGGGGCGGCGTAGCGGCGTGCTCCCGGCCCGCGTCGGCGGTGGGCAGGGACGGAGGAGCCGGAGCCCAGGCCGGGCCGAGCCGCCCTCGGGTGCGGCCCCACCTGCCTCCCGCCGTAGCGGGAGCCCGACGCGCGCCTTCACCGGTGGGATCGGGGCACTCGGCCCGGGCGCCCGGGGCTCCGGTGGGGCCCGCCGCCACACGGCCGGGTCCGCGCCGGTGCGTCGCGCGCGGCGCCGGTGACCACAGCTACGGCCCTTCACGCGAAGAGGGTTCCCAATGCAATGCGCCGGGGACGGCGAGCCCGCTGGCCTCTAAGGCCGTGGGGCAGGCCCGGCCGTGGTCCG     
O       CAGTAAATTAAAAGTTAAATATTGCATAAAAATTCCTTATTACTATTCTATCCTTTTATATCCTCCATTTTTTACAGTTGAAATATATTTATAACTCCTAAATCCTAAAAATATGACATGCGTGAAATTTTTCAATCCAAAGGATAGTTTTTTAGAATAAATATTTTATTTTGAATCATTTGTATCTATATTATATTACACATGGATTTCTTAATATAAAATAAGGAGTTAACGTCTATTTTAATATTGTTTTTTGCCGTCCAATTATCAATAAGTAATCTTAGTTACTATATATATGAAATTTATACTTATATACTATTTTAAAACAATTTCTTATTATTATCCAAACAACCTCTCCAGTTTAACACCTAGTCATTCTTATCTATACATATTCTTAAAGTAATATTGGTTGATCTTATTAATATCTAAATTATTCGAAGTCCGTACGAATGAATGCTTTTGTAGGATGAACACTGATAATGAATTATATATAATATCATTATTTATATTTTATTATCTTAAATTAGTCCAATTACTCCCAAAAGGGTTGTATTAAGTATTAAATTTGAAAACTATATGTAGAAATCGCTAAAATTTACTGTACTAAGCCGTATCACTACAAAGGTATTTTTAGATTATTGATTACATAGATTACAAAAGACATTACATTCGAATATTAGTATTATAGTGAATAGAGAAAATTATTTTTATTAAATAAATAAAGTTTCACTTAATCTCAAGTTACATCAATTAAACTTTACAAAGAATATATAACAGAAAAATATTTAAACATCATAATTATTAAATCAATAACATAGATTAAATATATAATTATCAAATAAGTTTCAAGCAAACATGTAATTATTAGAAATACTTTTTTAATTTTATTTAATTACTTTATATATATTTTTAAAAACCCAAGTTAAGGGACTTAAGAACATTTAATTATTATTGTTTTATATTATTTTTCAATTTATATTAGGAAATTTTAATAAACTATGACTAGACCTTGGGAGCCCACATTGTTGCTATTTTTTAACAACGCCGCCTTATTTTTAAAATCGTTTAATGAAGTATATCTACAGGACACCCTTAAGATCGAACAGAACTGCACCAAATCTTCCGATCATAATCTTGAATCTGCCCATCTTAGAAAGTAAGGTATTAACAGTCAGTGTGGTGTTTTAACCGCCTCAGTATCCATGAGTTTGTGCATTGCATGCTTTGAATGGATATTATTCCAGTAAATGGATCCAGGGACACCTACCGACACTAGCAGCGCAGCCTTTTCTCTATTCTTAATTTGGAAACAATCTCCAATGGGCATCAATAATCGGTGTACGGCTATTTCAACTTCCACCAACACATATAAAATAGTCGGACGTGTGGGAAGGGTATCATAAGTCTTAGATATTGGCTTTAAACCCTATAAATCCAGCTTATCAGATTAATTGCCACCTATATAGCTATGCATTTAAACGCTCAGCAGTTACTTGATCTTGAACATTTACCATATCCCCCCTCGAAACTTATCGGCTAAACGGACAGGGCTTGGTAATATGAGCCAGCAGTTTTGCTGTGTGAGTAATGCTCCGATATAGAATCAAGTAATTATATAACTACCTGATGACCTTGTGGGGCCCTTTGGGAGACCAAGACGATTCCCCGCTACCATGAATATATATATACAACGGACTATCAACACTTTGCCCTTCGTCATTGTGATAGGGTCGGTAATATTTCAAAAAATAATTCATCGGAGATTACTCTGACATTAAGATCCGTGCAAATGCAATTAGCAACATGAGGGTGCCGATTAATGAGAAGATATGAAAGTCGATTATATCGAAGTTGGCCCTTAGCCTGACACGAAAAATTTGTGTATACCAGGCGTCTGAATTCGACGATGGTGGTTATCGCCAGCAGAGATCATTTGACTTGACAACCGAATGCAAGTAGTAATTTTAATTATATATTTATCGACCATCTTCTCACGGATAATGCGGCCTTTAATCGAACGCGCCCTTGCGGCAGTGACCGGCACACGCGGGAGGCTGGCAACCGAGATGCAGGTATTCCTTGGCACGTTGGAATATCGGGCATCTGGCCCTTTTAAGGTTTCGCTGCTCGAGGGTAGCCGGGATTATTGTGCGGGTTAGAACAATACAGTCCGGGCCGCGCAGGGTTCAGGTCAACCGCTGGAGTGGTGAGGGCGCTAACCTTGAGCCGGCAGCGCGGCCCTATGGACGCTCTACACCGACCTTGGGCACCGGCGGTAGCTCGCCGACTAGACTACGTTACCTGAGTGGGGCATGTGCTCCGAGCTCCCAGAAAATAAAATATGAAACGTTAGCATACTAAATGCCGGAGGATCAGGTGAGCCCCACCTTGAAGGGACGGCTCCCGCACGGCTTCAAAGGGCGTAGACGCGCTACTCGTGGTACGGTCAACTGCGGCGTCGCAAATCCGAAAGCGCCTGACGGCTGTGAACCCCGCCGCTCAAGTCGCTCACCGGTTTGGGAGGGTTCGTGACCTCCTATCAAACGTAACGGAGCACCCTCCGAGTCTGGCTTGTAGACCGCCGTCCTCGCTCGTCCGGGGTTCCGCAATGTCGCAAAGAGGGACCTATGCTGAAGCTCACCTCCGGGGGGGTTCGTCGGAATTCGGGACCTAGCACTGGCCACTAGCGCCTTATTTTACAAGGTGTCCAGCGTAGAGTGTGGCAGCGTAACGAGGCCCTTCCGGCAGGCCGGAACGTGCCAGAGAACTCCGGCGCCGCGTAGTCAGGAGCAACAGCGATCGAAGATAAGACCTACACTGAGGGACCAGGTCATAGTCGGCCAGGAGCATAACGTGCAATCGCCCGCCCGTACTCTGAAGTCAGGTGCAATCGCACCGGGCTGGCAGAAGGTTGAAACAGGATCGGGTCCGCGATTCCCCCATAGGTCCTTCTATGCCCACATGCCTACCGGGGCGGTCGGGTTACCGACGTCCCCAATGCCCGCCGGTCGGGGCGGACTCTGCGGGCCGCTGGCGCGCGGCCGCCCGCCGCGGAAGGGCTAGCGCACACGGGGTGCCAGGAGGCGGGCCGCGCCCTGCCACCGACCGGGTCCTAGGCGCTACGGACGATGCCTCCCGTACTGGTCCTAGCGAGGGCCCGTGCGGGCGCCCCATCGGGACCGACCGCGACGCCGCACAGTGAGGGCGCCGACGGCTGGGCCCCGGCCCGCGGGCGCACGTCGCCACCCTCGGCGGCCCCCAGGGGCAGCGCTCCGGCCCGGGCGCGGGCCCGTGGGGGCGACGGCCCAGAAAGTCGGTCCGGCCCCGCCCGCTCGGCGGCTTGCCGCCCGGGGCGCGCCGGCCGCGCATTGGGTGAGGCCTGCCGGGAGGCTACCCCCCACTGTCCGCCTGGCCAGGTGGGGCACGGAGCGGGCGGACCCAGGGCGCCGGTCGGAGCGAGTGCCCTGCGCGACCGGGCCGCGCGGCGGCTGTGGGCTCGCCCCAGACCACGCCCGCATGCGCCACTACGCCACGGTCGAGGCGCGGCGCCCGCGAACCCCCCACGGGCCCGGCCTCCGCCGCCGCGGGCGCGAACGGTACGGCCCGGGCCCGCCGTCCCACTCCCTGGCACGGCCGCGTGCCGGTGGCGCGCGGCGGGGCGGCTTAGCGGCGTGCTCCCGGCCCGCGTCCGCGGTGGGCGGGGACGGAGGGACCGGGCACCGGGCCGGGCCGAGCCACCGTCGCGGGCGGGCCCACCTACCTCCCGCCGTAGCGGGCGCCCGACGCGCGCCTACCCCGGTGGGATCGGGGCACTCGGCCCCGGCGCCCGGGGCTCCGGGGGCGACCGCCGCCACACGGCCGGGCCCGCGCCGGTGCCTCCCGCGCGCCGGCGGTGACCACAGCTCCGGCCGTTCACGCCGAGGGGCTGCCCGAAGCGCTGCGCCGGGGTCGGCGACCCCGGTGCCCCCTAAGGGCCTCCGGCAGACCCGGCCGCGGCCCG     
N       CGGTGAATAAAGAGTTAAGTATTGCATAAGGATTCCTTATTACTATTCTATCCTTTTATATCCTCCATTTTTTACAATTAAAATATATTTATAACTCCTGAATCCTAAAAATATGACATGCGTGAAATTTTTCAATCCGAAAGATTGTTTTTTGGAATGAATATTTTATTTTGAGTTGTTTGTACCTATATTATATTACACATGAATTTCTTAGTATAAAATAAAAAATTAACGTCTATTTTAATAATGTTTTTTACCGTCCAATTATCATTAAATGATCTTAATTACTATATATGTGAAATTTGTACTTATATAATATTTTATAACAATTTCTTATTATTATCCAAACAACCTCTCCAATTTAACACCTAATCATTCTTATCTATACATATTCTTAAAGTAATATTGGTTGATCTTATTAATATCTAAATTATTCGAAATCCGTGCGAATGAATACTTTTATAAGATGGACACTAATACTAAATTGTATATAATATCATTATTTATTTTTTATTATCTTAAATTAATCCAATTACTCCCAAAAGGGTTATGTTAAGTATTAAATTTGAAAACTGTATGTAAAAATCGCTAAGATTTACTATACTAAACCGTATCACTACAAAGATATTTTTAGATTATTGATTACATAAGTTTCAAAAGACGTTACATTAGAATATTAATATTATAGTGAATAAAGAGAATTATTTTTATTAAATAAATAGAATTTCGCTTAATCTCAAGTTGCAACAATTAAACTTTACAAAGTATATATAACAGAAAAATATTTAAACATCATAATTATTAAATCAATGACATAGATTAAATATATAATTATCAAATAAATTGCATACAAACATGTAATTATTAGAAATGCTTTTTTAATTTTATTTAATTACTTTATATATGTTTTTAAAGACCCAAGTTAAAAGACTTAAGAACATCTAATTATTATTATTTTATATTATTTTTCAATTTATATTAGAAAATTTTGATAAACTATAACTAGACCTTAGGAGCCCACAATATTACCATTTTTTGACAACGCCGCCTTATTTCTATAATCATTTGAACAAATATATCTACGGAGCATCCTTAAAATTAAGCAAAACTGCACCAAATCTTCCGATCATAATCTTGAATCTGCTTATTTTAGAAAATAAGGTATTAACAGTCAGGGTGGTGTTTTGACCGTCTCAGTATTTATAAGTGTGTGCATTGCATGCTTCAAATCGATATTATTCTCGTAAGTGGATCCAGGCACGTCTGCCGATACTAGCAGTGCGGACTTTCCTCTATTCTTAATTTGGAGACAATCCCCAATGGGCATCAATAATCGGTGTACGGCTATATCAATTTTCACCAATACTTACAAAATAGTCGGATGTGTGGGAAGGGTATCATAAGTCTTAGATATTGGTTTTAAACTTTATAAATCCAGCCCATCAGGTTAATTGCCATCCATATATCTATGCATTTAAACGCTCAGCACTTACTTGATCTTGAACATTTATCCTACTACCCCTCGAGACTTATCGGCTAAACAGACAGGTCCTGGTAATATGAGCTAGCAGTTTTTCTGTATGAGTAATGCTCCGATAGAAAATTAAGTAATTATATAACTACCTGATGACCTTGTAGGTCCCTTTGAGAGACCAAGACGATTCCCCGCTACCAGGGACACATATATACAACGAACTATCATCACTTTGCCCGTCATCATTAGGACACGGTCGACAATCTTTTAATATATAATTCATTAGAGATTACTCTGACATTAAAATCCTTGCAAACGCGATTAGCGACATAAGGGTTCCGATTAATGAGAAAATATGAGAACCGATTATACCGAGGTTGATCCTTGGCCTGGCACAAGAATTTTGAGTATACTAGGCGTCTGAATTAGACGATGGTAGTCGTCGCCAGCAGAGAGCATTTGACCTGACAATCGATTGCAAGTAGTAACTTTGATTATATATTTATAGGCCGTCTTCTCACGGATAATTAGGCCTTTAATCGAACGCGCCCTCGCGGCAGCGACCAGCGCTCGCGGGTGGCTGACGACCGAGATGCAGGTGTCCTTTGGCACGTCGGAGAATCGGGCATCTGGCTCTTCCAAAGTTTCGCTACTCGAGGGTGGCCGGGAACATAGCGCGGGTTAGAAACATGTAATCCGGACCACGCAGTGTTCAAGTCAACCTCTGGGGTGGTCAGGGCGCTAACCTTGAACCGGCGGCACGGCCCTATGGTCCCCCTACACCGATCTTGGGCACCGTCGGTAGCTCGCCGACCAGACGGCGTTACCTGAGTAGGGCGTGTGCTTCGAGCCCCTGGTAAATTAAATTGGGAACGTAAGCATATTAAACACTGGAGAATCGGGTGAGCCGCACCTAGAAGGGACGGCTCCCGCACGGCTTCGAAGGGCGTAGACGCGCTACACATTGTATGGTCAGCTGCGGCCACGCGAATTGGTAAGCGCCTGACGGCTGTGAACCCCGCCGCTCAAGTCGCTCACCGATTTGGGAGGGTTCGTGGCCTTCTATCGAGCGTAACGGAGCACCCTCCGAGTCCGGCTTGTAGGCCGCCGCCCTCGCTTGTCCGGCGTTCCACGATGTCGCAAAGGGAGCCCTACGCTGAAGCTCACCTCCGGGGGGGTTCATCGGAGTTCGGTACCTAGCACTGACCACTAGCGCCTGATTCTACGAGGTGTCCAGCGGAGAGTGTGCCAGCGTAACGAGGCCCTGCCGGCGGGCCGGAACGTTTCGGAGTACACCGGCGCTGCGTAGTCAGGTGCAACACCGATCGAGGATAAGACCTACACCGCTGGACCAGGTCATAGTCGGGCAGGAGCATAACGTGCTATCGCCCGCCCGTACCCTGAAGTCAGGTTCGATCGCACTCGGCTGGCGGAAGGTTGAAACACGGTAGGGTCTGCGATTCCCCCATTGTTTCTTCAATGCCGACATGCCTACCGGGGTGGTCGGGTCCCCGACGTCCCCAAGGCCCGCCGGCCGTGGCGGACTCTGCGAGCCGCTGGTGCGCGGTCGGCCGCCGCCGAAGGGCTGGCGCACCCGGGTTGCCAGTAGGCGCGCCGCGCACTCCCACCAACCGGCTGCTAAGCGCTACGGACGATGCCTCCCGTGCTGGTCCTAGCGAGGGCCTGTGCGGTCGGCCCATCGGGACCGACCGCGACAGCGCCCAGCGAGGACGCCCGCGGCTGGGCCCCGCCCCGCGGGCGCACGCGGCCACCCTCGGCGGCCCCCAGGGGTAGCGCTCCGGCCCGGGCGCAGGCCCCCGGGGGTGACGGCCCAAAAAGGCGATCCGGCGCCGCCCGCGCGGCGGCCTGTGGCCCGGGGCGCGCGGGCCGCGCAATGGGTGAGCCCCGCTGGGAGGCTGCCCGTCGCCCTCCGCCTGGCCGGGTCGGCCACGGAGCGGGCGGACCCCGCGCGCCGGTCGGAGCGAGTGCCCTGCGCAACCTGGCCGTGCGGCGGGTGTGGGCCCGCCGCAGACCTCGCCTGCCTGCGTGGACCTGCTGCAGTCGAGGCGCGACGCCCGGGAGCCCCGCACGGGCCCGGCCCGCGTCGCCGCTGGCGCAAACGGTACGGCCCGGGGCCGCCGTCCTACGCCCTGGCACGGGCGCGTACCCGAGGTGGTCGGCGGGGCGGCCTCGCGGCGTGCTCCCGGCCCGCGTCCGCGGTGGGCGGGGACGGAGGAGCCGGAGCCCAGGCCGGGCCGAGCCGCCCTCAGGCGCGGACCCACCGTCCTTCCGCCGTAGCGGGCGCCCGGCGCGCGCCTCCGCCGGTGTGATCGGGGCACTCGGCACCAGCGCCCGGGGCTACGGGGGCGCCCGTCGCCACACGGCCGGGACCGCGCCGGTGCCTCTCGCGCGCCGCCGGTGACCACAGCTCCGGCGTTTCACGCGGAGGGGCTTCCCGATGCGCTGCGCCGGGGGCGGCGACCCGGGTGCCGCCTAAGGCCATGCGGCAGACCCGGCCGAGGTCCG     
M       CAGTGAATAAAGAATTAAATATTACATAAAGATTCCTTATTACTATTCTATCCTTTTATATCCTCCATTTTTTACAATTAAAGTATATTTATAGCTCCTAAATCCTAAAAATATGACATGCGTAAGATTTTACAATCCAAGAGATTGTTTTTTAGAATAAATATTTTATTTTGAATCATTTGTATCTATATTATATTACACATGAATTTCTTAGTTTAATAAAGAAAATTAGCGTCTGTTTTAATATTGTTTTTTACCGTCCAATTATCATTAAATAATCTTAGTTACTGTATATATGAAATTTATACTTATATACTATTTTATAACGGTTTCTTATTATTATCCAGACAACCTCTCCAATTTAACACCTAGTCATTCTTATCTATACATATTCTTAAAGTAATATTGGTTGATCTTATTAATATCTAAGTTATTCGAAATCCGTGCGAGTGAATACTTTTATAAGATGGACACTAATAATAAATTGTATATAATATCATTATTTATTTTTTTTTATCTTAAATTAGTCCAATTACTCCCGAAAAGATTATATTAGGTATTAAATTTGAAGACTATATATGGAAATCGCTAAAATTTGCTATACTAAGCCATATCACTACGAAGATATTTTTAGATTATTGATTGCATAGATTTCAAGAGACATTACGTTAAAGTATTAATATTATAGTGAATGGAGAGAATTATTTTTATTAAGTAAATAAAATTTCGCTTAATCTCAAGTTGCAACAATTAAACTTTACAAAGAATATATAACAGGAAAATATTTAAACATCATAATTATTAAATCAATGACATTAATTAAATATATAATTATCGAGTAAGTTACATACAAACATGTAATTATTAGAAATACTTTTTTAATTTTATTTAATTACTTTATATATGTTTTTAAAAACCCGAGTTAAGAGACTTAAGAACATCTAATTATTATTATTTTATATTTTTTTTCAATTTATATTAGGAAATTTTGATAAACTATAACTAGACCTTGGGAGCCCATAGTATTACCATTTCTCAACAACGCCGCCTTATTTCTAAAATCGCTTGATAAAGTATATCTACAGGGCACACTTAAAATCGAGCAAAACTGCACCAAATCTTCCGATCATAATCTTGAATCTGTTCATTTTAGAAAGCAAGGTATTAATAGTCAGTGTGATGTTTTGATCGCCTTGGTATATATAAGTTTGTGCATTGTATGCTTCAACTCGATATTATTCTCGTAGCTGGATCGAGGAACGTCTGCCGCCACCAGCAGCGAAGACTTTTATCTATTCTTAATTTGGAAACAATCCCCAATGGACATCAATAATCGGTGTACGGCTATAGCAACTTTCACCAATACATAAAAAATAGTCGGACGTATGGGCAAGGTGTGATAAGTTTTAGATATTGGTTTTGAACCTCATAAATCCAGCACATCAGGTTCATTGCTATTTATATAACTATGCATTTGAACGCTCAGCAGTCACTTGATTCTGAACATTTACCATATCGCCCCTCGAAACTTATCGGCTATACAGACAGGCCTTGGTAATACGAGCCAGCAGTCTTACTGTATGAGTGATGTTCCGATATATGATTAAGTGATTATATAACTACCCGATGATCTTGTAGCTTTCTTTGGGAGACCAAGACGATTCCCCGCTACCGGGAATATATATATACAACGAATTGTCATCACTTTGCCCGTCGCCATCGTGATATGGTTGACAATCTTTTAATAGATAATCCGTCGTGGATTACTCTGACATTAGAATCCTTGCAAATGTGATTAGCGACGCGAGGGTTTCGATTAACGAGAAAATATGAAAGCCGATTATATCGAGGTTGGTCCTTAGCCTAACACGAGAATTTTAAGTATGCTAGGCGTCTGAATTTGACGATGGTGGTTATCGCCAGCAGAGAGCATTTGACCTGACGACCGACTGCAAGTAGTAGCTTTGATTATATATTTATAGGCGATCTTCTCAAGGATAATTCGGCCTTTAATTGAACGCGCCCTTCCGGCCGTGACCGGCGCTCGCGGGTGGCTGGCAACCGAGATGCAGGTATCCCTTGGCACGTCAGAGTCACAAGCATCTGGCTCTTTCAAGGTCTCGCTGCTCAAGGGTAGCCGGGACTATAGCGCGGGTTACAGCTATACAAACCGGGCCGCGCAGGGTTCAGGTCAACCTCTGGGGCGGTCAGGGCGCCAGCCTTGACCCGGCAGAACGGCCCTATGGTCGCCCTACGCTGACCCTGGGCACCACCGGCAGCTGGCCGACCAGACAGCTTTACCTGAGTGGGGCGTGTGCTGCGAGCCCCTTGTAAATAAAATTGGAAACGTAGGCATATTAAATGCTGGAGAATCGAGTGAGCGGCACCTTGGAGGGACGGCTCCCGCCCGGCTTTGAAGGGCGTAGACGCGCTACGCGTAGTACGGTCAACTGCGGTCTCGCAAATCGGAAAGCGCCTGACGGCTAAGAACCCCGCCGCTCAAGTCGCTCGCCGGTTTGGGAGGGTTCGTGACCATCTGTCGATCGTAGCGGAGCACCCTCCGAGGCTGGCTTGTAGGACGCCGACCTCGCTCGTCCGGGGTTCCACGATGTCCCAAAAAGAGCCCTATGCTGAAGCTCACCTCCGGGGGGGTCCGTCGGAATTCGGTACCTAGCACTGGCCACTAGCGCATGATTCTACAAGGTGTCCAGCGAAGAGTGTGCCAGCGTAACGAGGCCCTGCCGACAGGCCGGAACGTAACAGAGAACTCCGGCGCCGCGTAGTCAGGAGCAACACCGATCGAAGATATGACCTACACTGTGGAACCAGGTCATGGTCGGCCAGGAACATAACATGCCATCGCCCGCCCGTACCCTGAAGTCAGGTACAATCGCACTCGGCTGGCGGAAGGTTGAAACATGGTAGGGCCCGCGATTCCTGCATCGTTACTTCTATGCCTACATACCTGCCGGGGTGGTCGGGTTGCCGACGCCCCCAAGGCCCGCCGGCCGGGGCCGACTCTGCGGGCCGCTGCGGCGCGGTCGGCCGCCGCCCAAGGGTCGGCGCACCCGGGGTGCCGGTGCGCGCGCTGGGCCCTCCCACCGACCGGGTCCTAGAGGCTACGGACGATGCCTCCCGTGCTGGGCCTAGCGAGGGCCCGTGCGAGCGGCCCATCGGGCCCGACGGCGACACCGCCCAGCGAGGGCGCCCGCAGCTGAGCTCCGCCCTGCGGGCGCCCGCCGCCACCCTCGGCGGCCCGCAGGGGTAGCGCTCCGGCCCGGGCGGGGGCCCGTGGGGGTGACGGCCCCCAGAGCCGGCCCGGCGCCGCCCGCCCGGCGGCTTGATGCCCGGCGCGCGCCGGCCGCGCAATGTGTGAGGCCCGCCGGGGAGCTGCCCGCCACGCTCCGGCTGGCCAGGTGGGGCACGGACCGGCCGGACCCAGGGCGCCGGCCGGAGCGAGTGCCCTGCGCAACCCGGCCGGGCGGCGGGTGTGGGCCCGCCGCAGACCGCGCCCGCGTGCTCCGCTGTGCCGCAGTCCGGGCGCGGCGCCCGTGAACCCCGCGCGGGCCCGGCCCGCGGCGCCGCGGGCGCGAACGGTACGGTCCGGGCGCGCCGTCCTGCTCCATGGCACGGGCGCGTTCCCGTGGCCTCCGGCGTGGCGGCTTGGCGGCGTGCTCCCGGCCCGCGTCCGCGGTGGGCCGGGACGGAGGAGCCGGAGCCCAGGCCGGGCCGAGCCGCACTCAGGGGCGGATGCACCTGTCTCCCGCCCTAGCGGGCGCCCGGCGCGCGCGTACCCCCGTGGGATCGGGGCACTCGGCCCCGTCGCCCGGGGCTCCGGGGGCCCCCGGCGCCACACGGCCGGATCCGCGCCGGTGCGTCGCGCGCGCCGTCGGTGACCGCAGCTCCGGCCCTTCACACGGAGGGGCTACCCGAGGCGCTGCGACGGGGTCGGCGACCCCGGTGCCCACTAAGGCCATGCGACAGACCCAGGCGGGGCCCG     
L       CGGTAAATAAAAAGTTGAGTATTGCATAAAGATTCCTTATTACTATTCTATCCTTTTATATCCTCCATTTTTTACAATTGAAATATATTTATAGCTCCTAAATCCTAAAAATATGACATGCGTAAAATTTTTCAATCCGAGAGATTGTTTTTTGAAATAAATATTTTATTTTGAATCATTTGTATCTATATTATATTACACATGAATTTCTTAGTATAAAATAAAAGATTAACGTCTATTTTAATGTTGTTTTTTACCGTCCAATTATCATTAAATAATCTTAGTTACTATATATATGAAATATATACTTATATACTATTTTATAACAATTTCTTGTTATTATCCAGGCAACCTCTCCAGTTTAACACCTAATCATTCTTATCTATGCATATTCTTAAAATAATATTGGTTGGTCTTATTAATATCTAAATTATTCGAAATCCGTACAAATAAATACTTTTATAAGATGGACACTAATAATAAATTATATATAATATCATTATTTATTTTTTATTAACTTAAATTAGTCCAGTTACTCCCGAAAGGATTATATTAAGTATTAAATTTGAAAACTATATGTGGAAATCGCTAAAATTTACTGTACTAAACCATATCACTACGAAAATATTTTTAGATTTTTGATTACATAGATTTCAAGAGACATTACGTTAAAATATTAGTATTATAGTGAATGAAGAGAATTATTTTTATTAAATAAATAAAATTTCGCTTAATCTCAAATTGCAACAATTAAACTTTACAAAGAATATATAACAGAAAAGTATTTAAACATCATAGTTATTAAATCGATAACATAAATTAAGTATATAATTATCGAATAAATTACATACAGACGTGTAATTATTAGAGGTACTTTTTTAATTATATTTAAATACTTTATATATATTTTTAAAAACCCAAATTAAGGGACTTAAGAACATCTAATTATTATTGTTTTATATTATTTTTCGATTTATATTGGGAAATTTTGATAAACTATAACTAGACCTTGGGAGCCCACAATGTTACTATTTTTTGCCAACGTCGCCTTATTTCTAAAATCGTTTGATCAAGTATATCTACAGAGCAACCTTAACATCGAGCAAAACTGCACCAAATTTTCCGATCATAATCTTGAATCTGCTCATTTTAGAAAGTAAGGTGTTAACAGTCAGTGTGGTGTTTTGTTCGTCTTAATATTTGTAAGTTTGTGCATTGCATGCTTCAAATCGATATTATTCTCGTAAGTGGATCTAGGAACGTCTACCGACACTAGCAGAGTAGCCTTTTCTCTATTCTTAATTTGGAAACAATCCCCAATGGACATCAATCATCGGTGTATGGCTATATCAACTTTCACCAACACCTACAAAATAGTCGGACGTGCGGGAAGGGTGTCATAAGTTTTAGATATTGGCTTTAAACCTCATAAATCCAGCATATCAGGTTAATTGCCATCTATATAGCTATGCATTTAAACGCTCAGCAGTCACTTGATCTTGAATATTTACTATATCACCCCTTGAAGCTTATCGGCTAAACGGACAGGGCTTAGTGATATGAGCTAGCAGTTTTCCTGTATGGGTAATGTTCCGATATATAATTAAGTAATTATATAACTACCTAATGACCTTGTAGGTCCCTTTGGGAGACTAAGACGATTCCCCGCTACCGGGAAAATATATATACAACGAACTATCATCACTTTGCCCGCCGTTATTGTGATATGGTTGACAATCTTTTAGTAAATAATTCATCGGAGATTACTCTGACATTGAAATCCCCGCAAACATCATTAACGGCACAAGGGTCCTGATTAATGGGAAGATATGAAAGCCGGTTATACCAAGGTTGGTACTTGGCCTTACACAAGAATTTTGAGTATACAAGGCGTCTAAATTTGACGATGGTAATTGTCTCCAGCAGAGAGCATTTGACCTGACAACCGACTGCAAGTAGTAACTTCGATCATATATTTATGGGCCATCTTCTAATGGATAATTCGGCATCTAATAGAACGCGCCCATGCGGCAGTGACCGGCGCTCGCGGGTGGCTGGCAACCGAGATGCAGGTATCCTTTGGCACGTCGGAGTATCGGGCATCTGGCTCTTTTAAGGTTTCGCCCCCCGAGGGTAGCCGGGAATATAGTGCAGGTTACAACCATATAGTCCGGGCCGCGCAGAGTTCAGGTCAACCCCTAGGGTGGTCAGGGCGCTCACCTTGAACCGGCGGCGTGACCCTATTGCCGCCTTACACCGGCCTTGGGCGCCGCCGGTAGCTCGCCAGCTTGATAACTTGACCTGAGTGGGGCGGGTGCCCCGAGCCTCGTGTAAATAAAATTTGGAACGTAAGCATATTAAATACAGGAGAATCAGGTGAGCCGCACCTTGAAGGGGCGGCTCCCGCACGACTTCGAAGGGCGTAGACGCGCTACTCGTAGTGCAGTCATCTGCGGCGTCGCAAATCGGAAAGCGTCGGTCAGCTGTGAACCCCGCCGCCCGAGTCGCTCACCGGTTTGGGAGGGTACGAGACCTCCTATCAAGCGTAACGGAGCACCCTCCGAGAACGGCTTGTAGGGCGCCGTCCTCGCTCGTCCGGGCTTCCACGATGTCGCAAAGCGAGCCCTAGGCTGAAGCTCACCTCCGGGGGGGTGCGTCGGATTTCGGTACCTAGCACTGACCACTAGCGCCTAGTTCTACAAGATGTCCAGCGCAGAGTGTGCCAGCGTAACGAGGCCCTGCCGGCAGGCCGAAACGTTTTAGAGTCCTCCGGCGCCGCGTGGTCGGGAGCAACGCCGATCGAAGATAAGACCTACACTGCGGAACCAGGTCATAGTCGGCTAGGAGCATAACGTGCCATCGCCCCCCCGTACCCTGAAGTCAGGTGCTATCGCGCTTGGCTGGCGGAAGGTTGAAACACGATAGGGTCCGCGATTCCTCTATAGTTACTTCTATGCCTACATGCCTCCCGGGGTGGTCGGGTGGCCGAGGTCCCCAAGGCCCGCCGGCCGGGGCGGACTCCGCGGGCCGCTGGGGCGCGGTCGGCCGCCGCCGAAGGGCTGACGCACCCGGGCTGCCGGTAGGCGCGCCGCGGCCCCCCACCTACCGGGTCCTAGGCGCCACAGACGATGCCTCCCGTGCTGGCCCTAGCGAGGGCCCGTGCGAGGGGCCCATCGGGACCGACGGCGGCAACGCCCGGCGAGGGCGCCCAGGGCTGGGCCCCGCCCCGCGGTCGCCCGGTGCCACCCTCGGCGGCCCCCAGGGATGGCGCTCCGGCCCGGGCGGGGGCCCGTGGGGGCGGCGGCCCAAAGAGCCGGGCCGGCGGCGTCCGCCCGTCGGCCAGTCGCCCGGGGCGCGCCGGCCGCGCAATGGCTGAGGCCCGCCGGGAGGCTGCGCGGCGCCTTGCGCCTGGCCAGGTGGGGCACGGAGCGGGCGGACCCCGGGCGCCGGTCGGAGCGAGTGCCCTGCGCGACCTGGCTGCGCGACGGCTGTGGGCCCGCCGCAGACCGCCCCCGCGTGCCCCGCTCGGCCGCAGTCGAGGCGCTACGCCCGGGAGCCCCGCGGGGGCCCGGCCCGCGCCGCCGCGGGCGCGAACGGTACGGTCCGGGGCCGCGGTCCTGCTCCGTGGCACGGGCGCGTACCAGGGGCGTCCGGCGGGGCGGCATGGCGGAGTGCTCCCGGCCCGCGTCCGCGGTGGGCGGGGACGGAGGAGCCGGAACCCACGCCGGGCCGAGCCGCCCTCGGGGGCGGACCCGCCTTCCTCCCGCCGTAGCGGGCGCCCGACGCGCGCCTGCCCCGGTGGGCTCAGGGCACTCGGCCCCGGCGCCCGGGGCTCCGGGGGCGCCCGCCGCTACGCGGCCGGGTCCGCGCCGGTGCTTCGCGCGCGCCGCCGGTGACCACAGCCACGGCCCTCCACGCGGAGGGGTTTCCCTAGGCGCTGCGCCGGGGTCGGCGACCCCGGTGGCCTCTAAGGCCGTACGACAGACCCGGCGGGGGCCCG     
K       CGGTAAATAAAGAGTTAAGTATTGCATAAAGATTCCTTATTACTATTCTATCCTTTTATATCCTCCATTTTTTACAATTAAAATATATTTATAACTCCTAAATCCTAAAAATATGACATGCGTAAAATTTTTCAATCCAAGAGATTATTTTTTAGAATGAATATTTTATTTTAAATCGTTTGTATCTATGTTATATTACACATAAATTTCTTAGTATAAAATAAAAAATTAACGTTTGTTTTAATATTGTTATTTACCGTCCAATTATCATTAAATAATCTTAGTTACTATATTTATGAAATTTATACTTATATACTATTTTATAACAATTTCTTGTTATTATCCAGGCAACCTCTCCAGTTTAACACCTAATCATTCTTATCTATACATATTCTTAAAATAATATTGGTTGATCTTATTAATATCTAGATTATTCGAAGTCCGTGCAAATAAATACTTTTATAAAATGGACACTAATAATAAATTGTATATGATATCATTATTTATTTTTTATTTACTTAAATTAGTCCAATTACTCCCAAGAGGGTTATATTAAGTGTTAAATTTGAAAACTATATGTAGAAATCGCTGAGATTTACTATACTAAGCCGTGTCACTACAAAGATATTTTTAGATTATTGATTACATAAATTTCAAAAGACATTACATTAAAATATTAGTATTATGGTGAATAAAAAGAATTATTTTTATTAAATAAATGAAGTTTCGCTTAATCTCAAGTTGCGACAATTAAACTTTACGAAGAGTATATAACGGGAAAATATTTAAACATCATAGTTATTAAATCGATAACATAGGTTAAGTATATAATTATCGAATAAATTACATGCAAACATGTAATTGTTAGAAATACTTTTTTAATTTTATGTAATTACTTTATATATATTTTTAAAAACCCAAGTTAAAAGACTTAAGAACATCTAATTATTATTATTTTATATTGTTTTTCAATTTATATTAGGAAATTTTGATAAACTATGACTAGACCCTTGAAGCCCACAATATTACTATTTTTTGACAATACCGCCTTATCTCTAAAATCGTTTGAATAAGTATATCTACAGAGCACCCTTTACATTAACCAAAACTGCATCAAATCTTCCGACCGTAATATTTAATCTGCTCATGTCAGAAAGTAAGGTGTTAACAGTCAGTGTGATGTTTTGATCGTCTCGGTATCTATGAGTTTGTGCATTGAATGCTTCAAATCGATATTCTTCTCGTAAGTGGACCTAGGGACGTCTGCCGTCACTAGCAGCGTAGCCTTTTCTTTATTCTTAATTTGGAGATAGTCACCAATGGAAATCAATAATCGGTGTATGGCTGTATCAAATTTCTCCAATGCATACAAAATAGTCAGACGTGTGGGAAGGGTGTCATAAGTTTTAGATATTGGTTTTAAACCTCATAAATCCAGCATATCAGGTTGATTGCCATCTATATAACTATGCATTTAACCGCTCAGTAACCACTTGATCTTGAACACTTACCATATCACTCCTCGAGACTTATCGACTAGACGAACAGGGCCTAGTGATATGAGCTAGCAGTTTTTCTGTATGAGTAACGTTCCGATATATAATTAAGTAATTATACAACTACCTGATGATCTTGTAGATCCCTTTGTAAGACCAGGACGATTCCACGCTACCGGGAACATATATATACAACGAATCATCATCACTTTGCCCGTCATCATTGCGATATGATGGGGAATCTTTTAATAGATGATTCATTACCGATTACTTTGACATTAAAATCTCTGCAAATGCGATTAACAGCACGGGGGTCCCGATTAATGGGAAAATATGAAATCCGATTATATCACAGTTGGCTCTTGGCTTAACACGAGAACTTTGAATATACTAGGCGTCTGAATTTGACGATGGTAGTCATCGCTAGCAGAAAGCATTTTACCCGACAATTGATTGCAAGTAGTAACTTTGATTATGTATTTATAGGCTATCTTCTCATGGACAATTCGGCCTTGAATAGAACGCGCCCTTGTGGCAATGACCGGCGCTCGCGGGTGGCTGGCGACCGAGGTGCAAGTGTCCTTTGTCACGTCGGAATACCGGGTATCTGGCTCTTTCAAGGTTTCGCTTCTCGAGAATAGCCGGGAGTATAGTCCGGGTTAGAAGCATATAGTCCGGGCCGCGTAGTGTTCAGGTCAACCTCTGGGGTGGTCAGGACGCTGACCTTGAACTGGCGGCGCGACCCTATGGGCGCCTTACACCGACCTTGGGCACCGCCGGTAGCTCGCCGACCAGACGGCTTCACCTAAGTGGGGCGTGTACTTCGAGCTCCTTGTAACTAAAGTTTGAAACGTAAGCATACTAAAGGATGGAGAACCTGGTGAGCCCCACCTCGCAGGGCCGGCTCTCGCACGGCTTTGAAGGGCGTAGACGCACTACTCGTGGTGCGGTCAACTGCGGCTTCGCAAGACGGAAAGCGTCCGACGGCTGTGAACCCCGCCGCTCAAGTCGCTCACCGGTTTGAGAGGGTTGGTGACCTGCTATCGAACGTAACGGAGCACCCTCCGAGCCTAGCTTGTAGGCCGCCGCCCTCGCTCGTCCGGACTTCCACGATGTCGCAAAGTGGGCCCTACGCTGAAATTCATCTCCGGGGGGGTCCGTCGGAATTCGGTACCTAGCACTGACCACTAGCGCCTGATTTTACAAGGTGTCCAACGCAGAGTGTGCCAGCGTAACGAGGCCCTGCCGGCAGGCCGGAACGTTACTGAGTGCTCCGGCCCCGCGTGGTCAGGAGCAACACCGATCGAAGACAAGACCTACACTGTGGAACCAGGTCATAGTCGGCCAGGAGCATAACGTGCCATCGCCCGCCCGTGCCCTAAAGTCAGGTGCAATCGCACTTTGCTGGCGGAAGGTTGAACCACGGTGGAGTCGGCGATTCCTCGGTAGTTACTTCCTTGCCCACATGCCTATGGGAGCGGCCGGGTAACCGACGTCCCCAAGGCCTGCCGGCCGGGGCGGTCTCTGCGGGCCGCTGGGGCGCGGTCGGCCGCCGCCGAGGGGCTGGCGCACCCGGGATGCCAGTAGGGGCACGGCGCTCTCCCACCGACCGGGTCCTAGGCGCTACGGACGATGCCTCCCGTGCTGGCCATAGCGAGGGCCCGTGCGGGCGGCCCATCGGGACGGACGGCGGCACCGCCCAGCGAGGGCGCCCACAGCTGGGCCCCGCCCTGCGGGCGCCCGCCGGCGCCCTCGGCGGCCCCCAGGGGTGGCGCTCCGGCCCGGGCGGGGGCCCGTGGGGGCGGCGGCCCCAAGAGCCGGTCCAGCGCCACCCGCGCGGCGGCGTGTAGCCCGGGGCGCGCCGGCGGCGCAATGGGTGAGGCCCGCCGGGAGGCTACCCGCCGCGCGCCGCCTGGCCAGGTGGGGCACGGAGCGGGTGGACCCCGGGCGCCGGTCGCAGCGAGTGCCCTGCGCGACCTGGCCGTGCGGCGGTTGTGGGCCGGCCGCAGCCCGCGCCTGCTTGCGCCGCCCGGTGGCAGTCGAGGCGCGACGCCGGCGAGCCCCGCGCGGGCCCAGCCCGCGCCGCCGCTGGCGCGAACGGTACGGCCCGCGGGCGCCGTCCTACGCCCTGGCACGGGCCGGTGCCCGTGGGGTCCGCCGGGGCGGCTTCGCGGCGTGCTCCCGGCCCGCCTCGGCGGTGGGCGGGGACGGAGGAGCCCGAGCCCAGGCCGGGCCGAGCCGCCCTCGGGGTCGGACCCACCTGCCTCCCGCCGTAGCGGGCACCCAACGCGCGCCTAACCCGGTGGGATCGGGACGCTCGGCCCCCGCGCCCGGGGCTCCGGGGGCGCCCGCCGCGACACGGCCGGGTCCGCGCCGGTGCCTCGCGCGCGCCGGCGGTGACCACAGCACCGGCCCTTCACGCGAAGGGGCTCCCCGAGGCGCTGCGGCGGGGTCGGCGACCCCGGTGGCCTTTTACGCCATGCGACAGGCCCGGCCGGGGCCCG     
J       CAGTAAATAATAAGTTAAATATTGCATAAAAATTCCTTATTACTATTCTATCCTTTTATATCCTCCATTTTTTACAATTAAAATATATTTATAACTCCTAAATCCTAAAAATATGACATGCGTGAAATTTTTCAATCCAAGAGATTGTTTTTTAGAGTGAATATTTTATTTTGAATCGTTTGTATCTATATTATATTACACATAAATTTCTTAGTATAAAATAAAAAATTAGCGTCTATTTTAATATTGTTTTTTACCGTCCAATTATCATTAAATAATCTTAGTTGCTATATATATAAAATTTATACTTATTTACTATTTTATAACAATTTCTTGTTATTATCCAAACAACCTCTCCAATTTAACACCTAATCATTCTTATCTATACATATTCTTAAGATAATATTAGTTTATCTTATTAATATCTAAATTGTTCGAAATCCGTGCAAGTGAATACTTTTATAAGATGAACACTAATAATAAATTATATATGGTATCATTATTTATTTTTTATTAACTTAAATTGGTCCAATTACTCCCAAAAAGGTTATATTAGGTATTAAATTTAAGAACTATATGTTGAAATCGCTAAAATTTACTGTACTAAGCCGTATTACTACAAAGGTATTTTTAGATTATTGATTACATAAATTTTATAAGACATTACGTTGAAATATTAGTATTATAGTGAATAAAGAGAATTATTTTTATTAAATAAATGAAGTTTCGCTTAATCTCAAGTTGCAACAATTAAACTTTACAAAGAATATATGACAGAAAAATATTTAAACATCGTAGTTATTAAATCAATGACATAGATTGAATATATAGTTATCGAATAAATTACATGCAAACATGTAATTATTGGAAATACTTTTTTAATTTTATATAATTACTTTATATATATTTTTGAAAACCCATATTAAGAGACTTGAGAACATCTAATTATTATTATTTTATATTATTTTTCGATTTATATTAGGAAATTTTGATAAACTGTAACCAGACCTTGAAAGCCCACAATATTATTATTTTTTAACAACGTCGCCTTATCTCTAAAATCGCTTGATCAAGTATGTCTACAGAGCATCCTTTACATTGAGCAAAACTGTATCAAATCTTCCGATCATAATTTTGAATCTGCTCATTTTGGGAAGTAAGGTATTAACAGTCAGGGTGGCGTTTTGATCGTCTCAATATTGTTGAGTTTGTGCATTGTATGCTTTAAATCGATATTATTCTAGTAGGTGGATCTAGGGACGCCTGCCGCCACCGGCAGCGCAGACTTTTTTCTATTCTTAAATTGGAAACAATCACCGATGGACATCAATAATCGGTGTATGGCTATATCAACTTTCAGCAACACATACAAAATAGTCGGACGTGGGGGAAGGGTGTCATAAGTTTTAGATATTGGTTTTAAACCTCATAAACCTAGCACATCAGGTTAATTGCAATCTATATAACTATGCATTTAAACGCTCAGAAGTCACTTGATCCTGAACATTAACCATATCGCCCCCCGAAACTTATCGGCTATACGGACAGGGCTAGGTAATATGAGCTAGCAGTTTTCCTGTATGAGTAATGTTCCGATATAGAATTAAGTAATTATATAACTACCTGATAAACTCGTAGGCACCTTTGAGAGACCAAGACGATTCCCCGCTGCCGGGAATATATATATACAACGAACTATCAGCACTTTGCCCGACCTCGTTGTGATAAGGCGGACAATCTTTTAATAAACGATTCATCAGGGATTCCTCTGACATTAAAATCCCTGCAAATGTGATTAACAGCATGAGGGTTCCGATTAATGAGAAAATATGAAAGTCGATTATGCCAAAGTTGATCCTTCGCTTGACACGAAAACTTTGATTATACTAGGCGTCTGAATTCGACGATGGTGGTCGTCGCCAGCGGAGAGCATTTGACCTAACAACCGATTGCAAGTATTAACTTTGATTATATATTTATGGACTATCCTCTCACGGATAACTCGGCTTTCAATCGAACGCGCGCTTGCGGCGGCGACTAGCGCACGCGGGTGGCTGCCGACCGAGATGCAGGTATCCTTTGGCACGTCGGAGTTGGGGGGATCTGGCCCTCTCAAGGTTTCGCTGCCCGAGGGAAGCCGGGAGTATAGTGCGGGTTAGAACCATATAGTCCGGGCCACGCAGAGTTCAAGTCAATCTCTGGGGAGGTTAGGGCGCTGACCTTGAACCGGCGGCACGAACCTATGGACGCCTTACACCCCGCTCGGGCGCCGCCGGTAGCTCGCCGACTGGACGACTTTACCTGAGTGGGGCGTGTGCTTCGAGTGCCTTGTAACCAAAATTTGAAGCGTAAGGATATTAAATGCCGGAGGATCCTGTGAGCCCCCCCTCGAAGGGACGGCTCCCGCACGGCTTAGAAGGGCGTAGACGCGCTACTCGTGGTACGGTCAACTGCGGCGTGGCAAATCGGAAAGCGCCTGGCGGCTGCGAACCGCGCCGCTCAAGTTGCTCACCGGTTTGGGAGGGTTGGTGACCACCTGACGAGCGTAACGGAGCACCCTCCGAGACTGGCTTGTGGGCCGCCGTCCTCGCTCGTCCGGGCTTCTACGATGTCACAAAGAGGTCCCTATGCTGAAGCTCACCTCCGGGGGGGTTCGTTGGAATTCGGTACCTAGCACTATCCACTAGCGCCTGAGTTTATAAGGTGTGCAACCCAGAGTGTGCCAGTGTAACGAGGCCCTGCCGGCGGGCCGGAACGTTTCCGAGCACCCCGGCGCTGCGTGGCCAGAAGCAACATCGATCGAAGATAAGACCTACACTGGGGAACCAGGTCATAGTCGGCCAGGAGCATAACGTGCCATCGCCCGCCCGTACCCTGAGGTCAGGTACAGTCGCACTTGGCCGGCGTAAGGTTGATACACGCTAGGGCCTGCGATTCCTCGATAGTTGCTTCTGTGCCTACATGCCTAGCGGGGCGGTCGGGTCACCGACGTCACCTAGGCCCGCCGGCCGGGGCGGACTCTGCGGGCCTCTGGTGCGCGGTCGGACGCCGCCGAAGGGCTGCCGCGCCCGGGACGCCAGCAGGCGCACCGCGCCCTGCCACCGACCGGATTCTAGGCGCTACGGACGATGCCTCCCGTGCTGGCCCTAGCGAGGGCCCGTACGCCCGCCCCATCGGGACCGACGGCGGCACCGCCCGGCGAGGCGGCCAACGGCTGGGCCCCGCCCCGCGGGCGCCGGCCGCCGCCCTCGGCGGCCCCCAGGGGTGACGCTCCGGCCGGGGCGGAGGCCCGTGGGGGCGACGGCCCAAAGAGCCGCACCGGCGCCGCCCGCCCGGCGACTTGTCGCCCGGGGCGCGCCGGCCGCGCAATGGGTGAGGCCCGCCGGGGGGCTACCCGCCACCCTCCGCCTGGCCAGGTGGGGCACGGGGCGGGCGGATCCCGGGCGCCGGTCGGAGCGAGTGCCCTGCGCGACCAGTCCGTGCGGCGGTTGTGGGCCCGCCGCAGACCCCGCCGTCGTGCGGCGCGCTGGCGCAGTCGAGGCGCGACGCCGGGGACCCCCGCGCGGGCCCGGCCCGCGCCGCCGCGGGCGCGAGCGGTAGAGGCGGTGCCCGCCGTCCCGCCCCGTGGCACGGGCCGGTCCCCGGGGCACTCGACGGTGCGGCTTTGCGGTGTGCTCCCGGCCCGCGTCCGCGGTGGGCCGGGGCGGAGGAGCCGGAGCCCAGGCCGGGCCGATCGGCCCTCGGGGGCGGGCACACCTGTCTCCCGCCGTAGCGGGCGCCCGACGCGCGCGTAGCCCAGGGGGATCGGGGCACTGGGCCCCGGCGCCCGAGGCTCCGGGGGCGCCCGCCGCCACACGGCCGGCTCCGCGCCGGTGCCTCGCGCGCGCCGGCGGTGACCACAGCTCCGGCACTCCACGCGGAGGGGGTTCCCGAAGCGCTGTGTCGGGGGCGGCGACCCCCGTGGCCCCTAAGGCCATACGACAGACCCGGCCGGGGCCCG     
I       CGGTTAATAAAAAGTTAAATATTGCATAACGGTTCCTTATTACTATTCTATCCTTTTATGTCCTCCATTTTTTACGATTAAAATATATTTATAACTCCTAGATCCTAAAAATATAACGTGCATAAGATTTTTCAATCCAAGAGATTGTTTTTTGGAATAAATATTTTATTTTGAATCGTTTGTATCTATATTATATTACACATGAATTTCTTAGTATAAAATAAGAAGTTAACGTCTGTTTTAATATTGTTTTTTACCGTCCAATTATCATTAAATAATCTTAGTTACTATATATATGAAATTTATACTTATATACTATTTTGTAACACTTTCTTATTATTATCCAGGCAACCTCTCCAGTTTAACACCTGATCATTCTTATCTATACATATTCTTAAAGTAGTATTGGTTGATCTTATTAATGTCTAATTTATTCGAAATCCGTGCGAATGAATACTTTTATAAGATGGACACTAATAATAGATTATATATAATATCATTATTTATTTTTTAATAACTTAAGTTAGTCCAATTACTCCCAAAAGAGTTATATTAAGTATTAAATTTGAAAACTATATGTAGAAATCGCTAAAATTTACTATACTAAGCCGTGTCACTACAAAGGTATTTTTAGATTATTGATTACATAAATTTCAAAAGACATTACATTAGAATATTGATATTATAGTGAATAAAGAGAATTATTTTTATTGAATAAATGGAGTTTCGCTTAATCTCAAATTACAACAATTAAACTTTACAAAGAATATATAACAGAAAAATATTTAAACATCATAATTATTAAATCTATAACATAAGTTTAATATATAATTATCAAGTAAGTTACATGCAAACATGTAATTATTAAAAATACTTTTTTAATTTTATGTAATTACTTTATATATATTTTTAAAAACCCAAATTAAGAGACTTTAGAACATCTAATTATTATTATTTTATATTATTTTTCGATTTATATTAGGAAATTTTAGTAAACTATAACTAGACCTTGAGAGCCCAAAATATTACTATTTTTTAACAGCGTCGCCTTATTTCTAAAATCGTTTGATTAAGTATATCTACCGAGCACCCTCTACATTTAGCAAGACTGCACCAAATTTTCTGGTCGTAATCTTGAATCTGCTCGTGTTGGAAAGAAAGGTATTAATAGTCTGCGTGGTGTTTTTATCGCCTTAGTATTTATGAGTTTGTGCATTGCATGCTTTAAATCGATATGATTCTTGTAGGTGGAGCCAGGGACGACTACCGTCATTAGCAGAGCAGCCTTTTCTGTATTCTTAATTTGGAAACAGTCGCCGACGGGCATCAATAACCGGTATATGACTATATCAACTCTTACCAACATGTACAAAATGGTCGGATGTGTGGGCAGGGTGTCATAAGTTTTAGATATCGGTTTTAAACCTCATAAACCCAGCATATCAGGTTAATTGCCATCTATATAACTGTGCATTTAAACGCTCAGCAGTCACTTGATCTTGAACATTTACCATATTACCCCTCGAAACTTATCGGTTATACGGACAGGGCTTAGTAATATAAGCCAGCAGTTTTGATGTATGAGTAGTGCTCCGATATATAATTAAGTAATTATATAACTACCTGATGACCTTGTAGTTAACTTTGGGAGACCAAGACGATTCCCCGTTACTGGGAATACATATATACAGCGAAATATCATCATATTGCCCGTCGTCATTGTGATACGGTGGACAATCTTTTAATAAATAATTCATCGGAGATTACTCTAACATTAAGATCTCCGTAAATGCGATTAGCGACATGAGGGTCCCGATTAATGGGAAAATATGAAAGACGATTATGCCAAAGTTGATCCTAAGCTTAACACGAAAACTTTGATTATACTAGGCATCTAAATTTGACGATGGTGGTCGTCGCCGGCAGAGAACATTTAATCTGACAACCGATTGCAATTAGTAACTTTGATTATTTATTTATGGACTATCCTCTCATGGATAATTCGGCCTCTAATCGAACGCGCCCTTGCGGCACTGACCGACGCCTGCGGGTGGCTCGCGCCCGAGGTGCAGGTGTCATTTGTCACGTCGAAGTGTTGGGAATCTGGCTCTTTCAAGGTTTCGCTGCTAGAGGATGGCCGGGAGTATAGTGCGGGTTAAAGCCATATAGTCCGGGCCGCGCAGAGTTCAGGTCAACCTCTGGAGAGGTCAGGGCGCTAACCTTGATCCGGCGGCACGACCCTATGGTCGCCTTACACCGACCGTGGGCACCTCCGGTAGCTCGCCGACCAGACGGCTTTACCTGAGTGGGGCGTGTGCTTCAAGCCCCTTGTAACTACAATTTGGAACGTGAGCGTATTAAATGCTGGAGAATCAAGTAAGCCCCACCTTGAAGGGACGGCTCCCGGACGGCTCTGAAGGACGTAGACGCGCTACCCGTGGTTCGGTCAACTACGGCATCGCAAACCGGAAAGCGCCAGACGGCTGTGACCCCTGCTGCTCAAGTTGCTCACCGATATGGGAGGGTTTGTGGCCGCCTATCGAAGATAACGGAGCACCCTCTGAGTCCGGCTTGTAGGCCGCTGTCCTCGCTCGTCCGGGCTTCCACGATATCGTAAAGCGAGCCCTACGCTGAAGCTCACCTTCGGGGGGGTTCGTCGCAATTCGGTACCTAGCACTATCCACTAGCGCCTAAATTTACAAGGTGTCCAGCGCAGAGTGTGCCGGGGTAACGAGGCCCTACCGGCAGGCCGGAACGTTTCAGAGTACTCCGGCGCTGCGTGGTCAGGAGCAACAGCGATCGAAGATAAGACCTACACTGCGGAATCAGGTCGTAGTCGGCTAGGGGCATAACGTGCCATGGCCCGCCCGTACCGTCAAGTCAGGTACGTTCGCACTTGGCTGGCGTAAGGTTGAGGCAGGGTAGGGTCCGCGATTCCTCAATAGTTACTTCTATGCCAACGTGCCCACCGGGGCGGACGGGTCACCGATATCACCAAGGCCCGCCGGCCGGGGCGGACTATGCGGTCCGCTGGGGCGCGGCCGGCCGCCGCAGAGGGGCCGGCGCACCCGGGGTGCCGGTACGCGCGCCGCGCCCTCCTACCGACCGGATCCTAGGCACTACGGGCGATGCCTCCCGTGCTGGCCCTAGCGAAGGCCCGTGCGAGCGACCCATCGGGACCGACCGCGACGCCGCGCGGTGAGGCCGCCCACAGCTGGGCCCCGCCCCGCGGGCGCCCGCCGCCGCCCTCGGCGGCCCCCAGAGGTGACGCTCCGGCCCGGGCGGGGGCCCGTGGGGGCGACGGCCCGGACAGCCGGTCCGGCGCCGCCCGCCCCGCGGTTTGGCGCCCGCGGCGCGCGGGACGCGCAATGGGTGAGGCCCGCCGGGAGGCTGCACGCCGCCCCCCGTCTGGCCAGGGCGGGCACGGAGCGCGCAGACCCCGGGCGCCGGTCGGAGCGAGTGCCCTGCGCCACCTGGCCGTGCGGCGGCTGTGGGCCCGCCGCAGACCCCGCCCTCTTGCGCCGCTATGCCGCAGTCGAGGTGCGACGCCCGCGGTCCCCGCGCGGGCCCGGCCTGCGCCGCCGCCGGCGCGAACGGTACAGGCCGAGGCCGCCGGCCGGCACCGTGGCACGGGCGGGTACCCGTGGGACCCGGCGGGGCGGCTTAGCGGCGTGCTCCCGGCCCGCGTCCGCGGTTGGCCGGGACGGAGGAGCCGGAAGCCAGGCCCGGCCGAGCCGGACTCGGGGGCCGACACACCTGCCTCCCGCCGTAGCGGGCGCCCGACGCGCGCTTACCGCGGTGGGAGCGGGGCACTCGGCCCCTGCGCCCGGAGCTCCGGGGGCGGCCGCTGCTACACGGCCGGGTCCGCGCCGGTGCTTCGCGCGCGCCGACGGTGACCACAGCTCCGGCCCTTCACGCGGAGGGGCTTCCCGAGGCGCTGCGTCGGGGTCGGCGGCCCCGGTGCCCTCTAAGGCCCTGCGACAGACCCGGCCGGGGCCCG     
H       CAGTGGATCGAGAGTTAAGTATTGCATAAAGATTCCTTATTACTATTCTATCCTTTTGTATCCTCCATTTTTTACAATTAAAATATATTTATAACTCCTAAATCCTAAAAATATGACATGCGTGAAATTTTTCAATCCAAGAGATTGTTTTTTAGAATAAATATTTTATTTTGAGTCATTTGTATCTATATTATATTACACATGAATTTCTTAGTATAAGATAAAAAATTAACGTCTATTTTAATGTTGTTTTTTACCGTCCAATTATCATTAAATGATCTTAGTTGCTATGTGTATGAAATTTATACTTGTATGCTATTTTAAAACAATTTCTTATTATTATCCAAGCAACCTCTCCAATTTAACGCCTAATCATTCTTATCTATACATATTCTTAAAGTAGTATTGGTTGGTCTTATTAATATCTAGATTATTCGAAATCCGTGCGAATAAATACTTTTGTAAGATGGACACTAATAATAGGTTATATATAATATTATTATTTATGTTTTATTAACTTAAATTAATCCAATTACTCACAAAAGGGTTATATTAAGTATTAAATTTGAAAACTATATGTAGAAATCGCTAAAATTTACTATACTGAACCGTGTCACTACAAAGGTATTTTTAAATTATTGATTACATAAATTTCAAGAGACATTACGTTAGAATATTGGTATTATAGTGAATAAAGAAAATTATTTTTATTAAATAAATAAGGTTTCGCTTAATCTCAAATTGCAACAATTAAACTTTACAAAGAATATATAACAGAAAAATATTTAAACATCATAGTTATTAAATCAATGACATAAATTAAATATATAATTATCGAATAAGTTACATGCAAAAATGTAATTATTAGAAATACTTTTTTAATTTTATATAATTACTTTATATATATTTTTGGAAACCCAAATTGAGAGACTTAAGAACATCTAATTATTATTATTTTATATTGTTTTTCAATTTATATTAGAAAAATTTGATAAACTATAACTAGACCTTGGATGCCCACAATGTTACAATTTCTTAACAACACCGCCTTATCTCTAAAATCGTTTCATTAAGTATGTCTACAGAGCACCCTTTACATTGAGCAACACTGCACCAAATCTTCCGATCATAATCTTGAATCTGCTCACTTTGGGAAGTAAGGTATTATAAGTCTGCGCGCCGTTTTGATCATCTAAGTATTTATAGGTTTGTGCATTGAATGCTTCAAATCGATATTATTCTCGTAAGCGGATCCAGGGACGTCTGCCGCCATTAACAGCGCAGCCTCTTCTCTATTCTTAATTTGGAAACAGTCACCGATGGGTATCAATAATCGATGTATGACTATATCGACTTTCACCAACACATACAAAATAGTCGGACGTGTGGGAAGTGTATCATAAGTACTAGATATCGGCTTTCGACCTCATAAATATAGCGCATCAGGTTAATTACCATCTATATAGTTGTGCATTTCAGCGCTCAGAAGTTACTTGATCTTGAACATTTACCATATCACCCCCTAAAACTTATCGGCTATACGGACAGGACTTGGTGATATGAGCCAGCAGTCTTCCTGTATGAGTAATGCTCCGATGTATGATTAAGTCATTATACAACTACCTGATGGCCCTGTGAGTCCCTTTGCGAGACCAAGACGATTCCCCGCTATCGGGGACATATATATACAACGAATTAACATTACTTTGCCCGTCATCATTGTGATACGGTGGACAATCTTTCAATAGATAATTCATCAAAGATTACTCTGACATTAAAATCTCCGCAAATGTTATTACCAACATAAGGGTCCTGATTATTGTGAAAATATGAAAGCCGGTTATACCAATGTTGGTTCTTAGCCTGACACGAGAACCTTGGTTATACGAGGCGTCTGAATTTGACGATGGGGGTCGTCGCTTGCAGAGAGCATTCGACCAGACAACCGATTGCAGGTAACACCTTCGACTATATATTTATAGGCAATCTTTTCATGGATAATTCGGCTTTTAATCGAACGGGCCTTTGCGGCGATGACCGGCGCTCGCGGGTGGCTGGCAACCGAGATGCAGGTATCCTTTGTCACGTCGAAGTATCGGGGATCTGGCTCTTTCAAGGTTTCGCTGCTCGAGGGTGGCCGGGATTATAGTGCTGGTTAGAACCATATAGTTCGGGCCGCGCAGAGTTCAGGTCAACCTCTGGGGTGGACAGGGCGCTAACCTTGATCCGGCGGCACGACCCTATGGTCGCCTTACACCGACCTTGGGCACCTCCGGTAGCTCGCCGACCATATAGCTTAACCTGACTGGGGCTTGTGCTTCGAGCCCCGTGTAACTCAAAGTGGAAGCGTAAGCATACTAAATACGGGAGAATCGGGTGAGGTCCACCCTGAAGGGGCGGCTCCCGCGCGGCTTTGTAGGGCGTAGACGTGCTACTCGTGGCACGGTCAACTGCGGCGTCGCAAATTGGCAAGCGCCTGGCGGCTGTGAACCCCGCCGCTCAAGTTGCTCGCCGGTTTGGGAGGGTCCGAGACCTGCTATCGAACGTATCGGAGCACCCTCCGAGAATTACTTGTGGGCCGCCGGCCTCGCTCGTCCGGGCTTCTACGATATCGCAAAAAGAGCCCTACGCTGAAGCTCACCTCCGGGGGAGTTCGTTGGAAGTCGGTACCTAGCAGTGGCCACTAGCGCCTGATTCTACAAGGTGTCTAGCGCAGAGTGTGCCAGCGTAACGAGACCCTGCCGTCAGGCCGGAACGTTACGGAGTACCCCGGCGCCGCGTGGTCAGGGGTAACACCGATCGAAGATAAGACCTACACTGCGGAACCAGGTAATAGTCGGCTAGGAGCATAACGTGCCATCGCCCGCCCGTACCCTGAAGTTAAGTACAATCGCACTTGGCTGACGTAAGGTTGATGCACGGTGGAGTCCGCGATTCCTCGATGGTTACTTCTATGCCCACATGCCAACCGGGGCGGGCGAGTTTCCGACCTCACCAAGGCCCGCCGGGCGGGACGGGCTCTACGGGCCGCTAGCGCGCGGGCGGCCGGCGCCGAGGGGCTGGCGCGCCCGGAATGCCGGTAGGCGCACCGCGCCCTCCCACCCACCGGATCCTAGGCGTTACGGACGATTCCTCGCGCGCTGGCCCTAGCGAGGGCCCGTGCGAAAGGCCCATCGGGGCCGACGGCGGCCCCGCCCAGCGAGACCGCCCACAGCTGGGCCCCGCCCCGCGGTCGCCCGCCGCGACCCTCGGCGGCCCCCAGGGTTCGCGCCCCGGCCCGCGCGGGGGCCCATGGGGGTGACGCCCCGAAGAGCCGGTCCCGCGGCGCCCGCCCGGGGGCTTGTCGCCCGGGGCGCGCTGGCCGCGCAATGGGTGAGGCCCGCGGGGGGGCTGCCGGCCGCCCTCCGCCTGGCCAGGTGGGGCACGGAGCGGCCGGACCCCGGGGGCCGGTCGGAGCGAGTGCCCTGCGCGACCCGTCCGCGCGGCGCCCGTGGGCCCGCCGCATACCGGGCCTTCTTCCGCCACCCTGCCGCAGTCCCGGTGCGACGCGCGGGGGCCCCGCGCGGGCCCCGCCCGCGCCGCCGCAGGCGCTAACGGTACAGCCCGAGGCCGCCGTCCGACTCCGTATCACGGGCGGTGACCCGGGGGAACCGGCGGGTTGGCGTAGCGGTGTGCTCCCGGCCCGCGTCCGCGGTGGTCCGGGGCGGAGGAGCCGGAGCTCAGGCCGGGCCGAGCCCCCATCAGGAGCGGACACACCTGTCTCCCGCCGTAGCGGGCGCCCGACGCGCGCCTACTCCGGTGGGGTCGGGGCACTCGGCCCCTGCGCCCGGGGCTCCGGGGGCGCCCGCCGCTACACGGCCGGGTCCGCGCCGGTGCTTCGCGCGCGCCGGCGGTGACCACAGCTTCGGCCTTTCACGCGGAGGGGCTCCCCGAGGCGCTGCGTCGGGGTCGGCGACCCGGGTGCCCTCTAAGGCCATCCGACAGACCCGGCCGGGGACCG     
G       CGGTAAATAAAGAGTTTAGTATTGCATAAAGGTTCCTTATTACTATTCTATCCTTTTATATCCTCCATTTTTTACAATTGAAGTATATTTATAACTCCTGAATCCTAAAAATATGACATGCGTGACATTTTTCAATCCGGAAGATTGTTTTTTAGGATGAATGTTTTATTTTGAATCATTTGTATCTATATTATATTACACATGAATTTCTTAGTATAAAATAAGAAATTAACGTCTATTATAATATTGTTTTTTACCGTCCAATTATCATTAAATAATCTTAGTTGCTATATATATAAAATTTATACTTATATACTATTTTATAACAATTTCTTATTATTATCCAAGCAACCTCTCCGATTTAACACCTGATCGTTCTTATCTATACATATTCTTAAAGTAATATTGGTTGATATTATTAATATCTAAATTATTCGAAATCCGTGCGAATGAATACTTTTATAGGATGGACACTGATAATAAATTGTATATAATGTCATTATTTATTTTTTATTAGCTTAAATTGGTCCAATTACTCCCAGAAAAGTTATGTTAGGTATTAAATTTGAAAATTGTATGTAGAAATCGCTAAGATTTACTATACTAAGCCATATCACTACGAAGGTATTTTTAGATTATTGATTGCATAAGTTTCAGAAGACATTACGTTAGAATATTAGTATTATAGTGAATAAAGAAAATTATTTTTATTAAATAAATAAGATTTCGCTTAATCTCAAATTGCAACAATTAAACTTTACAAAGAGTATATGACAGGAAAATATTTAAACATCATAATTATTAAATCAATGACATAAATTAAGTATATAATTATCGAATAAGTTACATGCAAACATATAATTGTTAGGAAATCTTTTTTAATTTTATATAATTACTTTATATATATTTTTAAAAACCCAGATTAAGAGACTTAAGAACATCTAATTATTATTATTTTATAATATTTTTCAATTTATATTAGGAAATTTTGATAGACTATGACTAGACCTTGGGAGCCCATAACATTACTATTTTTTCACAACGCCGCCTTATCTCTAAAATCGTTTGATTAAGTATATGTACAGAGCATCCTTTACATTGAGCAGGACTGCACCAAATCTTCCGATCATAATCTTGAATCTGCTCATTTTAGAAAGCAAGGTATTAACAGTCTGGGTGGTGTTTTGATCGTCTTAGTATTTATGAGTTTGTGCATTGCATGCTTCAAATCGATATTATTCTCGTAAGTAGATCTAGGCACGTCTGCCGCAACTAGCAGCGTAGCCTGTTTTATATTCTTGATTTGGAAACAATCACCGATGGACATCAATAATCGGTGTATGACTATGTCAACTTTCGCCAACATATACAAAATAGTCAGACGTGTGGGGAGGGAATTATAAGTCTTAGATATTGGTTTTAAACCTCATAAACTCAGCATATCAGGTTAACTGCCATCTATATAACTGTGCATTTAGACGCTCAGAAATCACTTGATCTTGAAAATTTACCATATCACACCCCAAAACTTATCGGCTATACGGACAGGGCTTGGCGCTGTGAGCCAGCAGTTTTCCTGTATGAGTCATGCTCCGATATATGATTGAGTAATTATACAATTACCTAATGGACTTGTAGGTAGCTTTGAGAGACTAAGACGATTCCCCGCTATCAAGAATATATATATACAACGAAGTATCATCACTTTGCCCGTCACCATCGTGATATGGTGGACAATCTTTCAATAAATAATTCGTCAGAGATTACTCGGACACTAAAATCTCCGCAAATGTGATTAACGACATGAGGGTCCCGATTAATGAGAAAATATGAAAGCCGGATATACCGAAGTTGGTCCTTAGCATGATACGAAAACTTTGGTTATAGTAGACGTCTGAATTTGACGATGGGGATTGTAGCCAGCAGAAAACATTTGACCCGACAACCGATCGCAAATAATAACTTTAATTTTATATTTATAGACTATCTTCTCATGGATAATACGGCCTTTAATCGAACGCGCCCTTGCGGCAGTGACTTACGCTCGCGGGTGGCTGACCACCGAGATGCGGGTTTAATTTGTCACGTCGGAGTTTCGGAAATCTGGCTCTTTCAAGGTTTCGCCATTCGAGGGTGGCCGGGAGTATAGCGCAGGTTAGAACCATATAGTCCGGACCGCGTAGAGTTCAGGTCAACCACTTGGGTGGTCAGGGCGCTAACCTTGAACGGGCGGCGCGATCCTACAGCCGCCTTACACCGGCCTTGGGCACCGCCGGTAGCTCGCCGACCAGGCGGCCTGACCTGAGTGGGGCGTGTGCCTCGAGCCCCTTGTAACTATAATTGGAAACGTAAGCATATTAAATGCTGGAGAATCAGGTGAGCCCCACCTTGAAGGGGCGGCTCCCGCACGGCTTGGTAGGTCGAAGACGCGCTACTCGTGGAACGGTCAACTGCGGCGGCGCGAGTCGGAAAGCGCCTGACGGCTGCGAACCCCGCTGTGCTAGTTGCTCACCGGTGTGGGAGGGGCTGTGACCTCCTATCGGACATAGCGGAGCACCCTCCGAGAGTGGCTTGTAGGCCGCCGTCCTCGCTGGTCCGGGATTCTACAATGTCGCAAAGAGTGCCTTACTCAGAAGGTCACCTCCGAGGGGGTTCGTCGGAGTTCGGTACCTAGCACTGACTACTAGCGCCTGATTATACAAGGTGTCCAGCGTAGAGTGTGCCAGGGTAACGAGTCCCTGCCGAAAGGCCGGAACGTTCCAGGGTACTCCGGCGCCGCGTGGTCAGGAGTAACACCGATCGAATATAAGACCTACACTGCGGAACGAGGTCATAGTCGGCCAGGAGCATAACATGCCATCGCCCGCCCGTACCCTGAGGTCAGGTACGATCGCACTTGGCTGGCGTAAGGTTGAAACACGGTGGGGTACGCGATTCCTCGATGGTTACTTCTATGCCCACATGCCTATCGGGGTGGTCGAGTTACCCACTTCACCGAAGCCCGCCGGCCGGGGCGGACTCTCCGGGCCGCTGGTGCGCGGTCGGCCGCCGCTGAAGGGCTGGCGCGCCCGGGATGCCGGTAGGCGCACCGCGCCCTCCCATCGACCGGATCCTAGGCGCCACAGACGATGCCTCCCGTGCCGGCCCAAGCGAGGGCCCCTGCGAGCGGCCCATCGGGACCGACGGCGGCGCCGCCCAGCGAGGCCGCCCACGGCTGGGCCCCGGCCCGCGGCCGCCCGCCGCCACCCTCGGCGGCCCTCAGCGGTGGCGCTCCGGCCCGGGCGGAGGCCCGTTGGGGAGAGGGCCCGAAGAGCCGGTCCTGCGCCGGCCGCCCGGCGGCTTGCCGCCCTGTGCGCGCCGGCCGCGCAATGGGTGAGGCCCGCCGGGGGGCTCCTCGCCGCCCTCCGCCTGGCCAGGAGGGACACGGAGCGAGCGGCCCCCGGGCGCCGGTCGGAGCGAGTGCCCTGCGCGACCCGGCCGTGCGGCGGCTGTGGGCCCGCCGCAGAGCGCGCCCTCTTGCGCCTCGCTGCCGCAGTCGAGGCGCGGCGCCCGGGAGCCCCGCGCGGGCCCGGCCCGCGCCGCCGCTGGCGCGAACGGTACAGCCCAAGGCCGCCGTCCAGCTCCGTGGCACGGGCGGGTGCCCGTGGCCGGCGGCGGGGCGGCGTAGCGGCGTGCTCCCGGCCCGCGTCCGCGGTGGGGCGGGGCGGAGGACCCGGAGCCCAGGCCGGGCGGAGCCGCCCTTGGGCGCGGACACACCTGCCTCCCGCCGTTGCGGGCGCCCGACGCGCGCCTACCCCAGTGGGATCGGGGCACTCGGCCCGTGCGCCCGCGGCTTCGGGGGCCCCCGCTGCTACACGGCCGGACCTGCGCCGGTGCTTCGCGCGCGCCGGCGGTGACCACAGCTCCGGCCCTTCGCGCGGAGGGGCTTCCCGAGGCGCTGCCTCGGGGTCGGCGACCCCGGTGCCCTCTAAGGCCATGCGACAGACCCGGCCGGGGCCCG     
F       CAGTGAATAAAGAGTTAAGTATTGCATAAAAATTCCTTATTACTATTCTATCCTTTTATATCCTCCATTTTTTACAATTAAAATATATTTATAACTCCTGAATCCTAAAAATATGACATGCGTAAAATTTTTCAATCCAAAAGATTGTTTTTTGGAATAAATATTTTATTTTGAATCATTTGTGTCTATATTATATTACACATGAATTTCTTAGTATAAAATAAGAAGTTAACGTCTATTTTAATATTGTTTTTTACCGTTCAATTATCATTAAGTAATCTTAGTTGCTATATATGTAGAATTTATACTTATGTACTATTTTAAAACGATTTCTTGTTATTATCCACACAACCTCTCCAATTTAACACCTAATCATTCTTATCTATGCATATTCTTAAAGTAATATTGGTTGATCTTATTAATATCTAGATTATTCGGAATCCGTGCAAATGAATACTTTTATAAGATGGACACTAATAATAAATTATATATAATATCATTATTTATTTTTTATTAACTTAAATTAGTCCAATTACTCCCAAAAGGGTTATATTAAGTATTAAATTTGAAAACTATATGTAGAAATCGCTAAAATTTACTTTACTAAGCCGTGTCACTACAAAGATATTTTTGGATTATTGATTACATAAATTTCAAAAGACGTTACATTAAAATATTAATATTATAGTGAATGAAGAGAATTATTTTTATTAAATAAATAAAGTTTCGCTTAATCTCAAATTACAACAATTAAACTTTACAAAGAATATATAACAGAAAAGTATTTAAACATCATAATAATTAAATCGATGACATAAATTGAGTATATAATTATCGAATAAGTTACATGCAGGCATGTAATTATTAGAGATGCTTTTTTAATTTTATATAATTACTTTATATATATTTTTAAAAACCCAAATTAAGGGACTTAAGAACATCTAATTATTATTATTTTATATTGTTTTTCAATTTATATTAGGAAATTTTGATAAACTATAACTAGACCTTGGAAGCCCACAACATTACCATTTTTTGAGAGTGGCGCCTTATTTCTAAAATCGTTTGATTAAGTATGTCTACCGAGCACCCTTTAGACTGAGCAGAACTGCATTAAATCTTCCGACCATAATTTTAAATCTGCGCATTTTAGAAAGTAAGGTATTAACGGTCTGCGTAGTGTTTTGATCGTCTTAGTATTTATGAGTTTGTGCATTGCATGCTTCAAATCGATATTATTCTTGTAAGCGGATCCAGGGACGCCTACCGCCACTAGCAGTGCTGCCTTTTTTCTATTCTTAATTTGGAAACAGTCACCGATGGGTATCAATAATTGGTGTATGACTATGTCAACTTTCACCAATACATATAAAATAGTCAGACGTGTGGGAAGGGTATCATAAGTCTTAGATATTGGCCTTAAACCTCATAAAACCAGCGCATCAGGTTAATTGCCATCTATACAACTGTGCATTTGAACGCTCAGAAGTCACTTGATCTTGAACATCTACCATATCACCCCCCGAAACTTATCGGCTATACAGACAGGACTTGGTGATCTGAGTTGGCAATTTATCCGTAAGAGTAATGCTCCGATATATAATTAAGTGATTATACAACTACCTAAAAGGCTTGTAGGTCCCTTTGAGAGACCAAGACGATTCCCCGCTATTGGGAATATATATATACAACGAACTGTCATCACTTTGCACGTCATCATCGTGACATGGTGGGTAATCTTTCAATATATAATTCATCGGAGATTACTTCGACATTAAAATCGTTGCAAAAGTGATTAGCGACATAAGGGTCCCGATTAATGGGAAGATATGAACGCCGATTATATCGGAGTTGATCCTTAGCATGACACGAAAACTTTGGTTATATCAGGCGTCTGAATTTGACGATGGGAGTCGTTGCCTGCAAAGAACATTCAACCAGACAACCGATTGCAAGTAATAACTTTGATCACGTATTTATGGGCCATCTTTTCACGGATAACTCGACCTTTAATCGAACGCGCCCTTGCGGCAGTGGCCAGCGCTCGCGGGTGGCTGGCGACCGAGATGCAGGTATCCTTTGTCACGTCGGAGTATCGCGGATCTGGCTCTTTCAAGGTTTCGCTGCTCGAGGGTCGCCGGGAGTATAGTGCAGGTTAGAACCATATAATCCGGGCCGCGCAGGGTTCAGGTCAACCTCTGGGGCGGTCAGGGCGCTGACCTCGAACCGGCGGCATGATGCTATGGCCGCCTTACACCGACATTGGGCACCGCCGGTAGCTCGCCGACCCGACAGCTTGACCTGAGTGAGGCGTGTGCTCCGAGCCCCTTGTAACTAGAATTTGAAACGTAAGCATAGTAAACGCCGGAGGATCAGGTGAGCCCCACCTTGTAGGGACGGCTCCCGTACGGCTTTGTAGGGCGGAGACACGCTACCCGTAGTACGGTCACCTGCGGCGTGGCAAATCGGAAAGCGCCCGACGGCCGTGAACCCCGCCGTTCAAGTTGCTCACCGGTCTGGGAGGGTTCGTGACCTCCTATCAAACGTAGCGGAGCACCCTCCGAGACTATCTTGTAGGCCGCCGTCCTCGCTTGTCCGGGCTTCCACAATGTCGTAAAGGGAGCCCTACACTGAAACTCGGCTCCGCGGGGGTCCGTCGGCATTCGATACCTAGCACTAACCACTAGCGCCTGACTCTACGAGGTGTCCGACGCAGAGTGTGCCAGGGTAAGGAGGCCCTGCCGGCGGGCCGGAACGTTTCAGAGTACTTCGGCGCCGCGTGGTCAGGGGTAACACCGATCGCAGATAAGACCCACACTGCGGAACCAGGTGGTAGTCGGCCAGGAGCATAACGTGCCATCGGCCGCCCGTACCCTGAAGTCAGGTACAATCGCACTTGGCCGGCGAAAGGTTGAAACACGATAGGGGCCGCGATTCCACGATGGTTACTTCTATGCCTACATGCCTATCGGGGCGGTCGGGTTGCTGACGTCACCAAGGCCCGCCGGCCGGGCCAGACTCCCCGGGCTGCTGGGGCGCGGCCCGCCGCCGCCGAAGGGCCGACGCGCCCGGGGTGCCGGGGGGCGCACCGCGCCCTCCGACCGACCGGATCCTAGGCGCTGCGGACGACGCCTCCCGTGCGGGCCCTAGCGACGGCCCCTGCGAGCGGCCCATCGGGGCCGACGGCGGCGCTGCCCAGCGGGGCCGCCCATAGCTGGGCCCCGCCCCGCGGGCGCCCGTCGCCCCCCTCGGCGGCCCCCAGGGATGGCGCTGCGGCCCGGGCGGGGGCCCGTGGGGGCAACGGCCCGAAGAGCCGGCCCGGCGCCGGCCGCACGGCGGCTTGTCGCCCGGGGCGCGCGGGCCGCGCAATGGCTGAGGCCCGCTGGGGGGCTGCCCGGCGCCCTCCGCCTGGCCAGGTAGGTCACGGAGCGGGCGGACCCCGGGCGCCGGTCGGAGCGAGTGCCCTGCGCGACCTGGCCGCGCGGCGGATGTGGGCCCGCCTCAGACCGCGCCTTCTTGCCCCGGTCTGCCGCAGTCGAGGCGTGGCGCGCGGGAGCCCCGCGCGGGCCCCGCCCGCGCCGCCGCGGGCGCGAACGGTACAGCCCGAGACCGCCGTCCGGCTCCTTGACACGAGCGCGTACCCGTGGCATCCGGCGGGGCGGCGTGGCGGCGTGCTCGCGGCCCGCGTCGGCGGTGGGCCGGGACGGTGGAGCCGGAGCCCAGGCCGGGCCGAGCCATGCTCAGGGGCGGGCACACCTAACTCCCGCCGTAGCGGGCGCCCGACGCGCGCCTCCCCCGGTGGGATCGGGGCACTCGGCCCCTGCGCCCGCGGCTCCGGGGGCGCCCGGCGCTACGCGGCCGGGTCCGCGCCCGTGCATCGCGCGCGCCGGCGGTGACCACAGCTCCCGCCCTTCACGCGGAGGGGCTCCCCGAGGCGCTGCGTCGGGGTCGGCGACCCCGGTTCCCTCTAAGGCCATACGACAGACCCGGCCGTGGCCCG     
E       CAGTAAATAAAAAGTTAAATATTGCATAAGAATTCCTTATTACTATTCTATCCTTTTATATCCTCCATTTTTTACAGTTAAAATATATTTATAACTCCTGAATCCTAAAAATATGACATGCGTAAAATTTTTCAATCCAAGAGATTGTTTTTTAGAGTAAATATTTTATTTTGAATCGTTTGTATCTATATTATATTACACATAAATTTCTTAGTATAAAATAAAAAGTTAACGTCTATTTTAATATTGTTTTTTACCGTCCAATTATCATTAAATAATCTTAGTTGCTATATATATGAAATTTATACTTATATACTATTTTATAACAATTTCTTATTATTATCCAAGCAACCTCTCCAATTTAACACCTAATCATTCTTATCTATACATATTCTTAAAGTAATATTGGTTAATCTTATTAATATCTAAATTATTCGAGATCCGTGCAAATGAATACTTTTATGGAATGGACACTAATAGTAAATTATATATAATATCATTATTTATTTTTTATTGGCTTAAATTAGTCCAATTACTCCCAAAAGGGTTATATTAAGTATTAAATTTGAAAACTATATGTAGAAATCGCTAAGATTTACTGTACTAAGCCGTGTCGCAACGAAGGTATTTTTAGATTGTTGATTACATAAATTTCAAAAGACATTACATTGAAATGTTAGTATTATAGTGAATGAAGAGAATTATTTTTATTAAATAAATAAAGTTTCGCTTAATCTCAAATTGCAACAATTAAACTTTACAAAGAATATATAACAGGAAGATATTTAAACATCATAATTATTAAATCAATAACATAAATTGAATATATAATTATCGAATAAGTTACATGCAAACATGTAATTATTAGGGATACTTTTTTAATTTTATATAATTACTTTATATATATTTTTAAAAACCCAAATTAAAAGACTTAAGAACATCTAATTATTATTATTTTATATTATTTTTCAATTTATATTAGGAGATTTTAATAAACTATAACTAGACCTTGAGAGACTACAACGTTACTATTTTTTTACAAAGCCACCTTATCTCTAAGATCGTTTAATTAAGTATATTTATCGAGCACTCTTTACATTGAGCAAAGCTGCACCAAATCTTCCGACCATAATCTTGAATCTGCCCATTTTAGAAAGTAAGGTATTAACGGTCTGCGTGGTGTTTTGATCGTCTTAATATTTATGAGTTTGTGCATTGCATGCTTCAAATCGATATTGTTCTCGTAAGTGGATCTAGGGACGTCTACCGCCACTAGCAGCGCAGTCTTTTCTCTATTCTTAATTTGGAAACAGTCACCGATGGACATCAATAACTGGTGTATGACTATATCAATTTTCGCCAACAAATACAAAATAGTCAGACGTGTGGGGAGGGTGTCATAAGTCTTAAATATTGGTTTTAAACCCCATGGACCCAACATATCAGGTTAATTACCATCTATATAGCTGTGCATTTGGACGCTCAGAAATCACTTGATCTTGAACATTTACCATATCACCCCCCGATGCTTATCGGCTATACGGATAGGGCTTGGTGATATGAGCCAGCAGTTTTTCTGTATGGGTAATGCTCCGATATATGATTAAGTAATTATATAACTGCCTGATGGACTTGTAGGTCTCTTTGAGAGACCAAGACGATTCCCCGTTATCAGGAATATATATATGCAACGAACTACCATCACTTTGCTCGTCATCGTTTTGATATGGTGGACAATCTTTTAATAGATAATTCGTCGGAGATTACTCTGACATTAAAATCTCTGTAAACGCGATTAGCGACATAGGGGTCCCGGTTAATGGGAAGATATGAAAGACGGTTATACCGAAGTTGGCCCTTAGCATAACACGAGAATTTTGGATATACTAGGCATCTGAATTTGACGATGGGGGTCATCGCGGGCAGAAAGCATTTGACCAGACAACCGATTGCAAATAGTAACTTAGATTATTTATTTATCGGCCATCTTTTCACGGATAATTCGGCCTTTAATCGAACGCGCCCTCGCGGCAGGGACCAGCGCTCGCGGGTGGCTGGCAACCGAGATGCAGTTATCCTTTGTCACGTTTGAGTATCGCGGATCTGGCTCTTTCAAGTTTTCGCTGCTCGAGGGTAGCCGGGAGCATAGTGCGGGCTAGAGCCATATAATCCGGACCGCGCAGTATTCAGGTAATCCCCTAGGATGGTCAGGGCGCTAACCTTTAACCGGCGGCACGACCCTATGGTCACCTTACACCGACCTTGGGCACCGCCGGTAGCTCGCCGACATGACAGCTTTACCTGAGTGGGGCGTGTGCTTCGAGCCCCTCGTAACTAAAAGTTGGGACGTAAGCATATTAAATGCTGGAAAACCAAGTTAGCCCCACCTGGAAGGGGCGGCTCCCGTACGGCTTTGTAGGGCGGAGACGCGCTACTCGTGGCACGGTCAACTGCGGTTTCGCAAATCGGAAAGCGGCTGGCGGCTGTGAACCCCGCCGTCCAAGTTGCTCACCGGTCTGGGAGGGTTCGTGGCCTCCTATCGAGTATAACGGAGCACCCTCTGAGATTATCTTGTGGGCCGCCGTGCTCGCTCGTCCGGGCTTCCACGATGTCGCAAAGAGAGCCCTAATCTGAAGCTCATCTCCGGGAGGGTTCGTCGGAATTCGATACCTAGCACTTTCCACTAGCGCCTGAGTCTACAAGGTGTCCAACGCAGAGTGTGACAGCGTAACGAGGCCCTACCGGCAGACCGGTACGTTTCAGAGTACTCCGGCGCCGCGTGGTCAGGATTAACACCGATCGAAGATAAGACATACACTGCGGAACCAGGTCGTAGTCGGCCAGGAGCATAACGTGCCATCGACCGCCCGTGCCATGAGGCCAGGTGCAATCGCACTTGGCAGGCGCAAGGTTGAAACACGGTAGGGACTGCGATACCCTAATGGTTACTTCTATGCCTACATGACTATCGGGGCGGTCGGGTTACCGACGTCACCAAGGCCCGCCGGCCGGGGCGGGCTCTCCGGGCGGCTGGGGCGCGGCCGGCCGACGCGGAAGGGCTGGCGCTCCCGAGCTGCCGGTAGGCGCACCACGCCCTCCCACCGATCGGGTCCTGGGCGATACGGACGGTGCCTCCCGTTCTGGGCCGAGCGAGGGCCCCTGCGAGCGGCCCATCGGGACCGACGGTGGCACCGCCCGGCGAGGCGGCCCATGGCTGGGCCCCGCCCCGCGGGCGCCCGCCGTCACCCTCGGCGGCCCCCAGGGGTTGCGCTCCGGCCGGGGCGGGGGCCCGTGGGGGCAGCGGCCCGAAGAGCCGGTCCGGCGCCGCCCGGCCGGCGGCTTGGGGGCCGGGGCGCGCCGGCCGCGCAATGGCTGAGGCCCGCCGGGAGGCTACCCGTCGCCCTCCGGCTGGCCAGGTCGGGCACGGGGCGGGCGGACCCCGGGCGCCGGTCGGAGCGAGTGCCCTGCGCGACCTGGCCGCGCGGCGGTTGTGGGCCCGCCGCAGACCGTGCCTTCTTGCGCCGCACTGCCACAGTCGAGTCGCGGCGCCTGGGAGCCCCGCGCGGGCCCCGCCCGCGCCGCCGCGGGCGTGAACGGTACAGCCCGAGCCCACTGTCCGGCGCCGTGGCACGGGCGGGTACCCGTGGCGGCCGGCGGGGGGGCTTAGCGGCGTGCTCTCGGCCCGCATCCGCGGTGGGCCGGGACGGAAGAGCCGGAACCCAGGCGGGGCCGAGCCACCCTCAGGGGCGGAAGCACCTGGCTCCCGCCGTAGCGGGCGCCCGACGCGCGCCTCCCCCGGTGGGATCAGGACACTCGGCCGCTGCACCCGCGGCTCCGGGGGCGCCCGCCGCTACACGGCCGGGTCCCCGCCGGTGCCCCGCGCGCGTCGGCGGTGAGCACAGCTCTGACCCTTCACGCGCAGGGGCTCCCCGAGGCGCTGCGGCGGGGTCGGCGACCCCGGCGCGCTCTAAGGCCGTGCGAGAGACCCTGCCGCGGCCCG     
D       CAGTAGATAAAGAGTTAAATATTGCATAAAAATTCCTTATTACTATTCTATCCTTTTATATCCTCCATTTTTTACAGTTAAAATATATTTATAGCTCCTAAATCCTAAAAATATGACATGCGTAAAATTATTCAGTCCAAGAGATTGTTTTTTAGAATAAATATTTTATTTTGAATCGTTTGTTTCTATATTATATTACACATGAATTTCTTAGTATAAAATAAAAAATTAGCATCTATTTTAATATTGTTTTTTGCCGTCCAATTATCATTAAATAATCTTAGTTACTATATATATAAAATTTATACTTATATACTATTTTATAACGATTTCTTGTTATTATCCAAGTAACCTCTCCAGTTTGACACCTAATCATTCTTATCTATACATATTCTTAAAGTAATATTGGTTGATCTTATTAATATCTAGATTATTCGAAATCCGTACAAATGAATACTTTTATAAGATGGACACTAATAATAAATTATATGTAATATCATTATTTATTTTTTATTAGCTTAAATTAGTCCAATTACTCCCAAAAGGGTTATATTAGATGTTAAATTTAAAAACTATATGTAGAAATCGCTGAAATTTATTATACTAGGCCGTGTCACTACAAAGATATTTTTAGATTTTTGATTACATAAGTTTCAAAAGACATTACGTTAGAATGTTGGTATTGTAGTGAATAAAGAGAATTATTTTTATTAAATAAATAAAGTTTCGCTTAATCTCAAATTGCAACAATTAAACTTTACAAAGAATATATAGCAGAAAAATATTTGAACATCATAGTTATTAAATCAATGACATAAATTAAGTATATAATTATCGAATAAGTTGCATACAAACATGTAATTGTTAGAAATACTTTTTTAATTTTATATAATTACTTTATATATATTTTTAAAAACCCAAATTAAGAGACTTAAGAACATCTAATTATTATTATTTTATATTGTTTTTCAATTTATATTGGGAAATTTTAATAAACTATAACTAGACCTTGGGAGCCCACAATATTATTATTTTTTAACAATATCGCCTTATCTCTAAAATCGTTTAATTAAGTATATTTACGGGGTACCCTTTACACTGAGCAAAACCGCATCAAATGTTCCGACCGTAATTTTGAATCTGCTTATTTTAGAAAGTAAGGTATAAACGGTCTGTATGGTGTTTTGATCGTCTTATTATTTCTGAGTCTGTGCATTGCGTGCTTTAAATCGATATTATTCTTGTAAATGGATCCAGGGACGTCTGCCGTCACTAGCAGCGCAGCCTCTTCTTTACTCTTAATTTGGAAACAGTCACCGATGGACATCAATCACCGGTGTATGACTATATCAACTTTTACCAACACATACAAAATAGTCAGATGTGTGGGAAGGGTGTCATAAGTCTTAGATATTGGTCTTAAACCTTACAAACTCAGCGTATCAGGTTAATTACCATCTATATAACTGTGCATTTGAACGCTCAGAAGTCACTTGATCCTGAACATTTACCATAGCACCCCCCGACGCTTATCGACTATACGGACAGGGCTTGGCGATGCGAGCTAGCAGTTTCTCTGTATGAGTGATGCTCCGATATATGATTAAGTAATTATATAACTACCTGACGGCCTTGTAGATCACTTTGAGAGACCAAGACGATTTCCCGCTATACGGAATATATATATAGAACGAACTACCATCACCTTGCCCGTCATCATTGTGATATGGTGGACAATCTTTTAATAAATAATTCGTCGGAGATTACTCTGACATTAAAATCACTGCAAACGCAATTACCGACATGAGAGTCCCGATTAATGGGAAAATATGAAAGTCAGTTATGTTGAAATTAGTTCTTCGCATAACACGAAAACTTCGGGTATACTAGACGTCTGAATTTGACGATGGGGATCATCGCCGGCAGAGAGCATTTGACCAGACCACCGACTGCAAATAATAACTTTTGTTATGTATTTATGGCCCGCCCTTTCACGGATAATCCGGCCTTCAGTCGAACGCGCTCTTGCGACAGTGACCGTCGCTTGCGGGTGGCTGGCGACCGAGATGCAGGTGTCCTTTGTCACGTCAGAGTCCCGCGGATCTGGCTCTTTCAAGATTTCGCTACTCGAGGGTAGCCGGGAGTATAGTTCAGGTTAGAACCATACAATCCGGACCGCGCAGAGTTCAGGTCATCCTCTAGGACGGTCAGTGCGCTTACCTCGAACCGGCGGCACGATTCTACAGTCCCCTTACACCGGCCTTGGGCACCGACAGTAGCTCGCCGACCTGACAGCCTTACCTAAGTGGGGCGTGTGCTTCGAGTTACTTGTAACTAAAATTTGAAACGTAAGCATATTAAATGTTGGAGAATCGGGTAAGCCTCACCTTGGAGAGGCGGCTCCCGCGCGGCTTTGTAGGGCGGTGACGCGCTACTTGTAGTACGGTCAGCTGCGGCTGTGCAAATCCGGAAGCGCCCGGCGGCTGTGAACCCCGCCGTTCAAGTAGCTCACCGGTCTGGGAGGGTTCGTGACCACCTATCAAACATAACGGAGCACCCTCCGAGACTGACTTGTAGGCCGCCGGTCTCGCTCGTCCGGGCTTCCACGATGTCGCAAAGAGGGCCCTACACTGAAGCTCACTTCCGGGGGGGTTCGTCGAAGTTCGTTACCTAGCACTAACGACTAGCGCCTGATTCTACTAGGTGTCCATCGCAGAGTGTGCCGGCGTAACGAGGCCCTGCCGGCAGGCCGGAACATTTCAGAGGGCTCTGGCGCCGCGTGGTCAGGAGCAACACCGATCGAAGATAAGACCTACACTGCGGAACCAGGTCGTAGTCGGCCAGGAGCATAACGTGCGATCACCCGCCCGTACCCTGACCTCAGGGACAATCGCGCTTGGCCGGCGTAAGGTTGAAACACGGTAGGGACCGCGATTCCACGAGGGTTACTCCTGTGCCTACATGCCTACCGAGGCGGTCGAGTTACCGACGCCGCCAAGGCCCGCCGGCCGGGACGGACTGTGCGCGCGGTTGGGGCGCCGTCGGCCGCCGCCGAGGGGCTGGCGCGCCCGGGGTGCCGGTAGGCAGACCGCGCCCTCCCACCGACCGGATCCTAGGCGAGACGGACGATGCCTCCCGTGCTGGCCCTAGCGAGGGCCCCTGCGACCGGCCCATCGGGACCGACGGCGGCGCCGCCCGGCGCGGCCGCCCACGGCTGGGCCCCGCCCCGCGGGCGCCCGCAGCCACTCTCGGCGGCCCCCAGGGCTGGCGCCCCGGCCCGGGCGCGGGCCCATCGGGGCGACGGCCCGTAAGGCCGGCCCGGCGCCGCCCGCCCGGTGGCCTGCCGCACGGGGCGCGCCTGTCGCGCAATGGCTGAGTCTGGCCGGGGGGCTACCCCCCGCCCTCCGCCTGGCCAGGTGGGGCACGGAGCGGGCGGACCCCGGGCGCCGGTCGGAGCGAGTGCCCCGCGCGACCTGGCCGTGCGGCGGCTGTGGGCCCGCCGCAGACCGCACCTTCGTGCGCCGCCCTGTCGCAGCCGAGGCGCGGCGCCCGCGAGCCCCACGCAGGCCCTGCCCGCGCCGGCGCTGGCGCGAACGGTACAGCCCGGGACCGCCGTACGGCTCCGTGCCGCGGGCGGGTGCCCGAGGCAGCCGGCGGGGCGGCTTAGCGGCGTGCTCCCGGCCCGCGTCCGCGGTGGCCGGGGACGGAGGAGCCGAAGCCCAGGCCGGGCCGAGCCGTCCTCGGGGGCGGACACACTTGCCTTCCGCCGTAGCGGGCGCCCGACGCGCGCCTGGCCCGGTGGGATCGGGGCGCTCTGCCCCTGCGCCCGCGGCTCCGGGGGAGCCCGCCGCTACCCGGCCGGGTCCGCGCCGGTGCGTCGCGCGCGCCGGCCGTGACCACAGCCCCGGCCCTCCACGCGGAGGGGCTCCCCGAGGCGCTGCGCCGGGGTCGGCGAACCCGGTGCCCTCTAAGGCCGTGCGCCAGACCCGGCCGGGGCCCG     
C       CAGTAAATAAAGAGTTAAATATTACATAAAATTTCCTTATTACTATTCTATCCTTTTATATCCTCCATCTTTTACAATTAAAATATATTTATAACTCCTAAATCCTAAAAATATGACATGCATAAAATTTTTAAATCCAAGAGATTGTTTTTTAGAATAAATATTTTATTTTGAGTCGTTTGTATCTATATTATATTACACATAAATTTCTTAGTATAAAATAAGAAATTAACGTCTATTTTAATATTGTTTTATGCCGTCCAATTGTCATTAAGTGATCTTAGTTGCTGTATATGTGAAATTTATACTTATATACTATTTTATAACAATTTCTTATTATTATCCAAGCAACCTCTCCAATTTAACACCTAATCATTCTTATCTATACATATTCTTAAAATAGTATTGGTTGATCTTATTAATATCTAAATTATTCGGAATCCGTACAAGTGAATACTTTTATAAAATGAACACTAATAATAAATTATGTATAATATCATTATTTATTTTTTGTTAGCTTAAATTAGTCCAATTACTCCCAAGAAGGTTATATTAAGTGTTAAATTTGAAAACAATATGTAGAAATCGCTAAAATTTACTGTACTAAGCCGTGTCACTACAAAGATATTTTTAGATTATTGATTGCATAAATTTCAGAAGACGTTACATTAAAATATTGGTATTATAGTGAATAAAGAGAATTATTTTTATTAAGTAAATAAAGTTTCACTTAATCTCAAATTACAACAATTAAACTTTACAAAGAATATATAACAGAAGAATATTTAAACATCATAATTATTGAATCAGTAACATAAATTAAATATATAATTATCGAATAGGTTACATACAAACATGTAATTATTAGAGGTACTTTTTTAATTTTATATAATTACTTTATATATATTTTTGAAAACCCAAATTGAGAGACTTAAGAACATCTAATTATTATTATTTTGTATTATTTTTCAATTTATATTAGAAAATTTTAATAAACTATAACTAGACCTTCGGAGCCCATAATATTACTATTTTTTAACAACGCCGCCTTATCTCTGAAATCGTTTAATTAAGTATATCTGCAGAGTACCCTTGACACTGAGCAAAACTGGACCAAATCTTCCGACCATAATCTTGAATCTGCTCCTTTTGGAAAGTAAGGTATTAACGGTCTGTGTGATGTTTTGATCGTCTTAGTATCTATGGGTCTGTGCATTGCATGCTTCAAATCGATATTATTGTTGTAAACAGATCTAGGGACGTCTGCCGTCACTAGCAGCGCAGCCTCTTTTCTATTCTTAATTTGGAAACAGTCGCCGATGGACATCAATAACCGGTGTATGACTATATCAATTTTCACCAACGTATACAAAATAGTCAGACGTGTGGGAAGGGTGTCATAAGTCTTAGATATCGTTCTTAAACCTCATAAACCCAGCATATCAGGTTAATTGCCATCTATACAACTGTGCATTTAAACGCTCAGAAGTCACTTGATCTTGAACATTTACCATATCACCCCCCGACACTTATCGGCTATACGGACAGGGCTTGGTGATATGAGCCAGCAGTTTTCCTGTATGAGTGATGTTCCGATATATGATCAAGTAATTATATAACTACCTAATGGCCTTGTAGGTCCCTTTAGGAGACCAAGACGATTCCCCGCTATTAGGAATATATATATACAACGAACTGCCGTCACTTTGCCCGTTGTCATTGTGATATGGTGGATAATCTTTTAATAAATAATTCATCGGAGATTACTCTGAAATTTAAATCATTGCAAACGCGATTAACGACCTGAGGGTCCCGATTAATGAGAAGATATGAAGGCCGATTATACCGCAGTTGGTCCTTAGCATAACACGAGAACTTTGGTTATACTAGACGTCTGAATTAGACGATGGGGGTCATCGCCGGCAGAGAGCATTTGACCTGACAACCGATTGCAAATAATATTTTTGATCATATATTTATGGGCCATCTTCTCATGGATAATCCGGCGTTCAATCGAACCCGCCCTTACGGCAATGACCGGCGCTCGCGGGTGGCTGGCCACCGAGATGCAGGTATCGTTTGTCACGTCCGAGTATCGCGTGTCTGGCGCTTTCAAGGTTTCGCTGCCCAAGGGTCGCCGGGAGCATAGTGCAGGTTAAAACCATGTAATCCGGACCGCGCAGAGTTCAGGTCAACCTCTAGGATGGTCAGGGCGCTGACCTTGACTCGGTGGCGCGACACAATGGTCGCCTTACACCGACCTTGGGCGCCGCCGGTAGCTCGCCAACAGGACAGCTTAACCTCAGTGGGGCGGGTGCTTCGAGCCCCTTTTAACTAAAACTAGAAACGTAGGCATATTAAATGTCGGAGAACCAAGTGAGCTCCACCTTAAAGAGGCGGCTCCCGCACGGCTTTGTGGGCCGGAGACGCGCTACTCGTGATACGGTCAACTGCGGCTTCACAAGTTAGAAAGCGGCTTACGGCTGTGAACACCGCCGCTCAAGTTGCTCACCGGTTTGGGAGGGTTCGTGACCCACGATCGAACATATCGGAGCACCCTCCGAGACTGGCTTGTAGGCCGTCGTCCTCGCTCGTCCGGGTTTCCACGATGTCGCAAAGAGGACCCTACACTGAAGCTCACCTACGGGGGGGTACGTCGGATTTCGGTACCTAGCACTGACCACTAGCGTTTGATTCTACAAGATGTCCGACGCAGAGTGTGCCAGCGTAACCAGGCCCTACCGACAGGCCGGAACGTTTCAGAGAACTCTGGCGCCACGTGGTGAGGGGGAACACCGATCGAAGATGAGACCTGCACTGCGGGACCAGGCCGTAGTCGGTCAGGTGCATAACGTGCTATCGACCACCCGTACCTTGAAGTCAGGTACAATCGCACTTGGCTGGCGTAAGGTTGAAACACGGTAGGGACAGCGATTCCCCGATGGTTACTTTTGTGCCTGCATGCCTGCCGGGGCGGTCGAGTTACCGACGTCACCAAGGCCCTCCGGCCGGGGCGGACTCTGCGCGCCGCTGGAGCGCGGTCGGCCGCCGCCGAGGGGCCGGCGCGCCCGGGACGCCGTTAGGCGCACGCCGCCCTCCCACCGACTGGATCCTAGGCGATACGGCCGATCCCTCCGGTGCTGGCCCCAGCGAGGGCCCCCGCGCGCGGCCCATCGGGACCGACGGCGGCGCCCCCCGGCGAGGTCGCCGACAGCTGGGCCCCGCCCCGCGGGCGCCCGCCGCCGCCCTCGGCGGCCCCTAGGGGTGTCGCCCCGGCCCGGGCGGGGGCCCCTTGGGGCGACGGCCCTAACGGCCGGTGCGGCGCCGCCCGCCCGGCGGTCTGGCGCCCGCGGCGCGCCTGCCGCGCAATGGGTGAGGGGGGCCAGGAGGCTTCGCGCCGCCCTCCGGCTTACCAGGTGGGGCACGGAGCGGGCGGACCCCGGGCGCCGGTCGGAGCGAGTGCCCTGCGCGACCCGCCCGTGCGGCGGGTGTGGGCCCGCCACAGACCACGCCCTCTTGCGCCGCATTGCTGCGGTCGAGGCCCGACGCCCGGGAACCCCGCGCGGGCCCCGCCCGCGCCGCCGCGGGCGCGAGCGGTACAGTCCGATACCGCCGTCCGGCTCCGTGGCCCGGGGAGGTGCCCGGGGTGCCCGGCGGGGCGGCGTGGCGGCGTGCTCCCGGCCCGCGTCCGCGGTGGGCCGGGACGGAGGAGCCGGAGCCCAGGCCAGGCCGAGCCGTTGTCGGGGGCGGTCACACTGGCCTCCCGCCATAGCGGGCCCCCGGCGCGGGCCTGCCCCGGTGGGATCGGAGCACTCGGCCCCTGCGCCCGCGGCTCCGCGGGCGCCCGCCGCTACTCGGCCGGGTCCGCGCCGGTGCGTCGCGCGCGCCGGCGGTGACCACAGCTGCGGCCCTCCACGCGGAGGGGCTCCCCGACGCGCTGCGTCGGGGTCGGCGACCCCGGTGCCCGCTAATGCCGTGCGACAGACCCGGCCGGGGCCCG     
B       CAGTAAATAAAAAGTTAAGTATTGCATAAAAATTCCTTATTACTATTCTATCCTTTTATATCCTCCATGTTTTACGATTAAGATATATTTATAACTCCTGAATCCTAAAAATATGACGTGCGTAAAATTTTTCAATCCAAGAGATTGTTTTTTAGAATAAATATTTTATTTTGAATCGTTTGTATCTATATTATATTACACATGAATTTCTTAGTATAAAATAAAAAATTAACGTCTGTTTTAATATTGTTTATTACCGTCCAATTATCATTAAATGATCTTAGTTGCTATATATGTGAAATTTATACTTATATACTATTTTATAACAATTTCTTGTTATTATCCAAGCAACCTCTCCAGTTTAACGCCTAATCATTCTTATCTATACATATTCTTAAAGTAATATTGGTTAATCTTATTAATGTCTATATTATTCGAAATCCGTACGAATGAATACTTTTATAGGATGAACACTAATAATAAATTATATATAATATCATTATTTATTTTTTATTAGCTTAAATTGGTCCAATTACTCCCAAGAAGGTTATGTTAAGTGTTAAGTTTGAAAACTATATGTAGGAATCGCTAAAATTTACTATGCTAAACCATGTCACTACAAAGGTATTTTTAGATTATTGATTACATAAATTTCAAAAGACATTACATTTGAGTATTGATATTGTAGTGAATAAAGAGAATTATTTATATTAAGTAAATGGAGTTTCGCTTAATCTCAAGTTGCAGCAATTAAACTTTACAGGGAATATATAACGGGAAAGTATTTAAACATTATAGTTATTGAATCAATAACATGAATTAAATATATAATTGTCGAGTAAGTTAAATGCAGACATGTAATTATTAGAGATACTTTTTTAATTTTATATAATTACTTTATATATATTTTTAAAAACCCAAATTAAAAGACTTAAGAACATCTAATTATTATTGTTTTATATTATTTTTCAATTTATATTGGGAAATTTTAATAAACTATAACTAGACCTTGGGAGCCCACAACATTACTATTTTTTAACAACGCCGCCTTATTTCTAAGATCGGTTAATAAAGTATATTTACAGAGAATCCTTCAAACTGAGCAGAACTGCACCAAATTTTCCGGTCGTAATCTTGAATCTGCTCGTTTTAGAAAGTAAGGTATCAACGGTCTGTGTGGTGTTTTTATCGTCTTAGTATTTATGGGTTTGTGCATTGCATGCTTCAAATCGATATTGTTCTCGTAAGTGGATCTAGGAACGCCTCCCGTCATTAGCAGCGCAGCCTCTTCTCTATTCTTAATTTGGAAACAGTCCCCGATGGACATCAACAATCGGTGTATGACTATATCAACTTTCACCAACGTGTACAAAATAGTCGGATGTGTGGGAAGGGCGTCATAAGTCTTAGATATTGGTCTTAAACCCCATAAACACAGCGTATCAGGTTAATTACCATCTATATAACTGTGCATTTAAACGCTCAGAAGTCATTTGATCTTGAACATCTACCCCATTACCCCCCGATCCTTATCGACTTTACAAACAGGGCTTGGTCATATAAGCTAGCAGTTTTTCTGTATGAGTAATGCTCCGATATATGATTAAGTAATTATATAACTACTTGATAGCCTTGTAGGTCCCTTTGCGAAACCAAGACGATTCCCCGTTATTAGGAATATATATATACGACGAACTACCATCACTTTGCCCGCCATAATTGTGATATGGTGGATAATCTTCTAATAGATAATTCATCGGAGATTACTCTGACACTAAAATCATTGCAAACGCGATTAGCACCATGAGGGTCCCGATTAATGTGAAGATATGAAAGCCGGCTATACCGAAGTTGGTCCTTAGCGTGACACGAAAACTTTGGTTATACTAGACGTCTGAATTTGACGATGGGGATTATCGCCGGCAGAGAGCATTTGACCTGACTACCGATTGCAAGTAATAACTCCGATTATATATTTATGGGCCATCCTCTTACGGATAACTCGGCCCTTAATGGAACGCGCCCTCGCGGCATTGACCGTCGCCCGCGGGTGGCTGGCTACCGGGATGCAGGTGTCCTTTGACACGTCCGAGTATCGCGAATCTGGCTCTCTTAAGGTTTCGCTGCTCGAGGGTAGCCGGGGGAATAGTACCGGTTAGAACCATGTAACCCGGACCCCTCAGAGTTCAGGTCAACCTCTGGGACGGCTAGGGCGCTAACCTTGAACCGGCGGCACGACCCCATGGTCGCCTTACACCGATCTTGGGCACCGCCGGTAGCTCGCCAACCTGAGTGCTTTACCTGAGTGGGGCATGTGCTCCGAGCCCCTTGTAACTAAAAACTGAAACGTAGGCATATTAAACGTTGGAGAATCCAGTGAGCCCCACCTCAGAGAGGCGGCTCCCGTACGGCTTTCTACGGCGAAGACGCGCTACACGTGTTACGGTCAGCTGCGGCCTCGCGAGTCGGAAAGCGCCGGATGGCTGTGAACCCCGCCGTTCAAGTTGCTCACCGATCTGGGATGGTTTGTGACCTCCTAACGAACATAGCGGAGCACCCTCCGAGACTGGCTTGTAGGCCGCCGCCCTCGCTCGTCCGGGCTTCCACCATTTCGTAAAGAGGGCCCTACGCTGAAGCTCACCTCCGGGGGGGTACGTCGGATTTCAGTCCCTAGCACTGACCACTAGCGCCTGGATTTACAAGGAGTCCAACGTAGAGTATGCCAGCGTAACGAGGCCCTGCCGGCTGGCCGGAACGTTTCAGAGGACTCTGGCGCCGCGTGGTGAGGAGTAACCTCGATCGGAGATAAGACCCACACTGCGGAACCAGGTCGTAGTCGGTCAGGAGCATAACGCGCGATCGCCCGCCCGTACCCTGAAATCAGGTACAATCGCACTTGGCTGGCGTAAGGTTGAAACACGGTGGGGGCCGCGATTCCTCGATGGTTACTTTAATGTCTACATGCCTATCGGGGCGGTCGAGTTACCGACGTCACCAAGGCCCGCGGGACGGGGCGGACTCTGCGCGCCGCTGGGGCGCGGTCGGCCGCCGCGGAAGGGCTGGCGCGCCCGGGATGCCGGTAGGCGCACCGCGCCCTCCCACCGTCCGGATCCCAGGCGATACGGGCGATGCCCCCCGTGCTGGCCCTAGCGAGGGCCCGTGCGGGCGGCCCATCGGGACCGACGGCGGCGCCGCCCAGCGAGGGCGCCCACGGCTGGGTCTCGCCCCGCGGGCGCCCGCGGGCACCCTCGGCGGCCCCCAGGGGTTGCGCTCCGGCCCGGGCGGAGGCCCGTGGGGGCGACGGCCCGAAGGGCCGGTCCGGCGCCTCCCGCCCGGCGGCCTGCCGCCCGGCGCGCGCTGGCCGCGCAATGGCTGAGGCCTGCCGGGGGGCTCCCCGCCGCCCTCCGCCTGGCCGGGTGGGGTACGGAGCGGGCCGATACCGGGCGCCGGTCGGAACGAGTGCCCTGCGCGACCCAGCCGCCCGGCGGGTGTGGGGCCGCCCCAGACCGCGCCTTCTTGCGTCACCCTGCCGCGGTCGAGGCGCGACGCCTGCGAGCCCCGCGCGGGCCCCGCCCTCGCCGCCGCGGGCGCGAACGGTACAGCCCGAGCCCGCCGTCCCGCTCCGTGGCACGGGCAGGTCCCCGGGGTACCCGGCGGGGCGGCTTAGCGGCGTGCTCCCGGCCCGCGTCCGCGGTGGGCCGGGAAGGAGGAGCCGGAGCCCAGGCCGGGCCGAGCCATCCGCGGGGGCGGACGCACTTCCCTCCCGCCGTAGCGGGCGCCCGACACGGGCCTGACCCGGTGGGATCGGGGCACTCGGCCTCTGCGCCCGCGGCTCCGGGGGCGCCCGCCGTTACGCGGCCGGATCCGCGCCGGTGCGTCGCGCGCGCCGGCCGTGACCACAGCTCCGGCCCTCCACGCGGAGGGGCTCCCCGAGGCGCTGCGCCGGGGTGGGCGACCCCGGTGCCCGCTAAGGCCGTGGCACGGACCCGGTCGGGGCCCG     
A       CGGTAAATAAAAAGTTGAGTATTGCATAAAAGTTCCTTATTGCTATTCTATTCTTTTATATCCTCCATATTTTACAATTAAAATATATTTATAACTCCTAAATCCTAAAAATATGACATGCATAAAATTTTTCAGTCCAAGAGATTGTTTTTTAGAATAAATATTTTATTTTGAATCGTTTGTATCTATATTATATTACACATGAATTTCTTAATATAAAATAAAAAATTAACGTCTATTTTAATATTGTTTTTTACCGTCCAATTGTCATTAAATAATCTTAGTTGCTATATATGTGAAATTTATACTTATATACTATTTTATAACTATTTCTTGTTATTATCCATGCAACCTCTCCAATTTAACACCTAATCGTTCTTATCTATACATATTCTTAAAGTAATATTAATTAATCTTATTAATATCTACATTATTCGAACTCCGTGCGAGTGAATACTTTTATAGGATGGACACTAATAATAAATTATATATAATATCATTATTTATTTTTTATTAGCTTAAATTAGTCCAATTACTCCCAAAAAGGTTATATTAAGTATTAAATTTGAGAACTATATGTAGGAATCGCTGAAATTTACAATACTAAACCATATCACTACAAAGATATTTTTGGATTATTGATTACATAAATTTCAAAAGACATTACATTGGAATGTTAATATTATAGTGAATAGAGAGAATAATTTTTATTAAATAAATAGAGTTTCGCTTAATCTCAGATTGCAACAATTAAACTTTACAAAGAGTATATAACAGAAAGATATTTAAACATCATAGTTATTAAATCAATAACATAAATTAAATATATAATTATCAAATAAGTTACATGCAAGCATGTAATTATTAGAAATACTTTTTTAATTTTATATAATTACTTTATATATGTTTTTAAAAACCCAGATTAAGAGACTTAAGAACATCTAATTATTATTGTTTTATATTATTTTTCAATTTATATTAGAAAATTTTAATAAACTATAACTAGACCTTGGGCGCCCACAATGTTAATATTTTTTAACAACGCCGCCTTATCTCTAATATCGTCTAATCAAGTATCTCTACAGAGCACCCTTCACACTGAACAAAACTGCACCAAATTTTCCGACCATAATCTTGAATTTGCTCGTTTCAGAAGGTAAGGTATTAACGGTCTGTGTGATGTTTTGCTCGTCTTAGTATTTATGAGTTTGTGCATTGCATGCTTCAAATCGATATTGTTCCTGTATGCGGATATAGGGACGCCTGCCGCTATTAGCAGCGTGGCCTCTTCTCTATTCTTAACTTGGAAATAGTAACCGATGGATATCAATAATCGGTGTATGACTATATCAACTTTCACCAACACATACAAAATAGTCAGATGTGTGGGAAGGGTGTCATAAGTCTTAGATATTGGCTTTAAACCTCATAAACACAACGTATCAGGTTAATTGCCATCTTTATAGCTGTACATTTAAACGCTCAGAAGTCATTTGATCCTGAACATTTACCGTATCGCACCACGATACTTATCGGCTGTACGGACAGGGCTTGGCAATAGGAGCCAGCAGTTTCCCTGTATGAGTAATGCTCCGATATATGATTAAGTAATTATATAACTACCTGATGGTCTTGTAGGTCCTTTTGTGAGACCAAGACGATTCCCCGCTATCGGGAATATGTATATACAACGAACTGCCATCATTTTGCCCGTCATCATTGTGATATGTTGGACAATCTTTTAACAAATAATTCATCAAAGATTACTCTAACATTAAAATTATTGCAAACGAAATTAGCAACATGAGGGTCCCGATTAATGAGAATATATGAAAGCCGGTTATACCGAAGTTGCCCCTTAGCATGACACGAGAACTTTGGCTATATTAGACGTCTGAATTTGACAATGGGGGTCATCGCCGGCAGCGAGCATTTAACCTGACAACCGATTGCAAATAATAACTTTGATTATATATTTATGGGCCATCTTTTCACGGATAATTCGGCCTTTAATCGAACGCGCCCTTGCGGCAATGACCCACGCCCGCGGGTGGCTTGCGACCGGGATGCAGGTATACTTTGTCACGTTGGAGTTTCGCGAATCTGGCTCTTTCAAGGTTTCGCTGCTAGAGGGTAGCCGGGAGTATAATGCAGGTTAGAACCATTTAATCCGGGCCGCCCAGAATTCAGGACAACCTCTAGGACGGTCAGGTCGCTGACCTTGACCCGGCCGCACGACCCCACGGTGGCCATACACCGACCTTGGGCACCTCCGGTAGCTCGCCAGCTAGACAGCTTTACCTCAGTGGGGCGTGTGCTTCGAGCCCCTTGTAAGTAAAGATCGAAACGTGAGGATATTAAATACAGGAGAAACAGGTGAGCCTCACCTTGGAGAGGCGGCTCCCGTACGGCTTCGTAGGGCGGAGACTCGCTACTCGTGGTAAGATCAGCTGCGGCTCCGCGAGCCGGAAAGCGCCTGGCGGCTGTGAGCTTCGCCGTTCAAGTCGCTCGCCGGTCTGGGAAGGTTCGTGACCTTCTATCAAACATAACGGAGCACCCTCCGAGACCGGCTTGTAGGCCGCCGACCTCGCTCGTCCGGGCTTCTACGATGTCGCAGAGGGACCCCCACGCTGAAGGTCACCCCCGGGGGGGTGCGTCGGATTTCTGTACCTAGCACTGACCGCTAGCGTTTGATTCTACAAGGTGTCCATCGCAGAGTATGCCAGCGTAACGAGGCCCTGCCGGCAGGCCGGAATGTTTCGGAAAACTCTGGCGCCGCGTGGTTAGGAGCAACACCGATCGAAGAGAAGACCTACCCTGCGGAACCAGGTCGTAGTCGGTCAGGAGCATAACGTACTATCGCCCGCCCGTACCCTGAAGTTAGGTACAATCGCACTTGGCTGGCGTAAGGTTGAAACATGGTAGGGACCGCGATTCCCCAAAGGTTTCTTTTATGCCTACATGCCTATCGGGGCGGTCGGGTTACCAACGTCACCACGACCCGCCGGGCGGGGCGGACTCTGCGCGCGGCTGGGGCGCGGTCGGCCGTCGCCGAGGGGTTGGCGCGCCTGGGATGCCGGTAAGCGCACCGCGCCCTGCCACCGACCGGATCCTAGGCGATACGGACGATGCCGCCCGTGCTGGCCCTCGCGAGGGTCCCTGCGGCCGGCCCATCGGGACCGACGGAGGCGCCGCCCAGCGAGGGCGCCCACGGCTTGGCCCCGTCCCGCGGACGCCCGCGGCCACCCTCGGCGGCCCGCAGGGGTGGCGCCCCGGCCCGGGCGGAGGCCCCTGGGGGCGACGGCCCGAAGGGCCGGTCCGGCGCCGCCCGCCCGGCGGCCTGTCGCCCATGGCGCGCCCGCCGCGCAATGGCTAAGACGCGCAGGGGGGCTCCCCGCCAGCTGGCGCCTGGCCAGGAGGGACGCGGAGCGGGCGGACCCCGTGCGCCGGTCGGAACGAGTGCCCTGCGCGACCTAGCCGGGCGGCGGCTGCGGGCCCGCCGCAGAGCGTGCCTTCTTGCGCCACTCTGCCGCAGTCTAGGCGCGACGCTCGGGAGCCCCGCGCGGGCCCCGCCCGCGCCGCCGCGGGCGCGAACGGTACCGCCCGCGACCGCCGTCCAGCTCCGTGACAAGGGCCGGTGCCGGGGGTATCCGGCGGGGCGGCCTAGCGGGGTGCTCCCGGCCCGCGTCCGCGGTGCGCCGGGACGGAGGAGCCGGAACCCAGGCCCGGCGGAGCCCTTCTCGGGGGCGGACACACTTGTCTCTCGCCGTAGCGGGCTCCCGACTCGGGCCTACCCCGGTGGTATCGGGGCACTCGGCCTCCGCGCCCGCGGCTCCGGGGGCGCCCGTCGCCACGTGGCCGGGTCCGCGCCGGTGCGTCGCGCGCGCCGGCGGTGACCACAGCTCCGACCCTCCACGCGCAGAGGCTCCCCGACGCGCTGCGTCGGGGTCGCCGACCCCGGTGCTCTCTAAAGCCATCCGACAGACCCGGCCGGGGGCCG     
