# Supplementary material for: A simple method for data partitioning based on relative evolutionary rates
Source: PeerJ. 2018 Aug 28;6:e5498. doi: 10.7717/peerj.5498 (PMC6118207; doi:10.7717/peerj.5498)
Supplement: Data S1 — The datasets are provided in the PHYLIP format. [file peerj-06-5498-s002.zip › DataS2/AS9-4.phy]

17  4000
out     ATAATTTGAAAAAACTTATGAAGATTATGATATAGAAAGTTTTTTCTAATTAACATTTTAAATTCAAATCTATGAGAAATAACAAATTAAATCTCAATATATTTATCTTAATAATGTCCCATATATTCTAGTGGAAAAAAACAGTAAAATGTGATATATAGTTTTAAGTTTTTGTATACGTAAAGTTAATGACGTCTATTCCAAATTTATATTTAACTAATCTTAGTGATGTATTATCTTTCAACTGAAAAGTCAGAAATTTATAAATATTATAATTGAAAGTACTAGTAATCGTAATAGTATTTCGCTTCAAACAATTAGAAATTCTCATAATTAGTATATGCATAATGATTTAAAGAAATTTATTTATGTACAATATATTATTGTTAGGAACAATAAGTGATAAGTACATATAAAATTATTTGTAAATAACTTATAAAATGCACTGAAAATAATTTTATTAAATTATTTATATAATTAGAATTGTTAATTTTAGTATACTATAAGCGAATAAAATCGTGTTTAAAAATATAACATATTTCATGTGTCATAATAACATTTCTTTTCATATTATCATTCAATTGTATAAAAAAGACTCTATATAAACATATACTGCCGATCAGAATCTTTTTATAAAGTTTCAATTAATCTACAAAATACCAAAAAAGATGTCAAAGTAAACAATGTTATTAAATGAATTAAGTGATTTTTTTATTTCTAATAAACAACAATACTATATACTTCTATGGTAATGTTCATTTATTAAGATAAAGAATTTGTACAAAATGCTAACTAACTGCTATAATAATCTATTTATATATTTCATAATATATAAAGTTTATTGAGTAATTGAACCATTATATATCATTATTTAGTATATAGACAAGAGAATTGATTCCACAAAAACAGCTTTTAATTTTATGTATATAATATAATAATTACCTTTTTCTAAATTAAGTACGTTATTTAATGCATAACATTCAATATAATTAATATTAACTTCATCTGTTTAGGCCACGACGGGGCCCGAGTGCAATCTCCCAATAATATAGAACAATCTCGGGCAAAGCAATTATCTAGCGTAATTATTCGGTTCGATACTAGTGTCCGGCGTCTGTCTGAGCACTGAGGATAATTTTCCAGAATGCAAGCGCTTCATTTTCATGGCTTCTACTATCTAAATCATTGTCGCGGGGATAACTTAAGTTGAATTATACTCCCATCCCTCGTAGACTTCCACGCGAAGACATTTTTTTAAGGATTAACAGGATGACACTCTTATAGGCAATCTAGATACGGTCTGATTGACATTGAGAGCTAAATCTATAAATCTCAACTTTTGTAAATTTTTGGGGTGAATTTCACATAGTTAATCAACAGAAGCCTTAAAAATAGCGTTACCGCCTACTAATGCGTGTCGCAAGTGTACACCTCCTCTTGACTGAAATGTTATGGGGGTTCGGATCAGCCTTCGCAGCATAAACTCCACTCTTAGCCAGGGATCTGCGGTGTTAAAATTCATAATTGCTTGCAAGAACCTCTATACTATCGTTCGATGAGTAATCTGATTACATGTTACTATTCGTGCATATCATTTTACGATTAATCGTCATGCAACCTGCCAATGTACTACACCCCTCTTGCAAAATTATCTTCCGTCCAAGTATAGGCAGGACATCTTTTAGAGAGAGCATACTCCACTAATAACCATTTATTCGTAATGAAATATCATGTACGTGGGTCTGGCGGTTAGAACAGGCGGACCTTTGAGTGTATGATGGGTTCTTCGTCGGTAACTAAATCCACTTTGATGTAGAAAACGGGAGATCGCTTTTTCACTATTCCCCTAAAATATCAAACTTTAACCGGGACAGCCGGAGCCATTAAACGTTTTGCCCGTCATACATAGACATTATCCTGCTCGGCTTAATTGAAAAAGCTGGTTTACCTGGATTTACATATCTGTGGAATCCTAGCATAGCACAGTTATACTGCTAAGCACGTGCCTTGCCTATAAAGCAGGGTCGCCAGTTTAGGAGCTTAGCGGTTGCAAGGCCAGGATATGAACGGTACACACGTCTCAGAAAAGCCTGCACCGCGGTCTCGTGAGGCTTAACGGTATAGCCGAGTAACTTCGTTGACTCCCGGGCGTAGAAGATCGTGGACGCCCGGGCGTTTGGCCGCTATGGTTGCCGCGGGTCTTGCCTGCGGTGCCGTGCCAGTAAACCGCAAGATGAGATATCGCCGACCTGGACGAAGACCCCACTACCGCTGTCCTCACTGGTCGTCTGAATGTACTTAGACATTAGAAATAGCATGTGGCCGAAGAACTGCACGTCCTGGCCTGCCCTGTCCAGACACGGGCGGCCCCCAGCTGCCAGGGTTCAAAGGACAGCCGAAGGAGACCGTCACCCGGGATCTAGATGCATATGATGACGTCTGATACCCATCTAGCGGAATCCCCACAGTCCGGCGGCCCGTTTGCTACACAGCAGGATTATAACGCCAGGTTGCGCATAGTCCTCCACGATAGGCCTTTTCACAAGGAACTCGTGTCTCACGGCCCGCTCTGCGTGGATCGGTGCCCACGAGTATAGGGGTGCTCTCCGACCTATTCACCCCTTATTACCGCCACCGCCACGCCGAGAGGTCCCATACTACGGATTCCTGAACTAAAGGTAGGGCAATCACCCGAGGTCTTTCTGCCCCATGGGTGAGAGCGTTCTTAGTTGCGCGGGGTCATACTCGCTCATGGTGATCCCGAGCTATCTTCGAGCCTGACCGCCGCATGAGTGTGGGGTGTCTAAGACAGTAACGAAGTACTCCAGACGCTGTCATAGCAATACTATGTTTTACTGATCGTGATCGCGCGCTACCGGAAGCCAATGTCCGTAACTCTCCCAATAACCTGCTGGGACGGTGGACCATGTGTGGGATGAAACTCGCGGTATATGCGTCGGTCAACCAGCCCGGTGCGATCTACCATTCCGCGCCTCCAAGGAGGCGCCTGAAGGGGCCGAGGCCCGCGCTCGGCATAGGGTTCCCCCCCTTGGGTGCCGCCGGGGCGAAGCCGCGGCACTCGTGGGGGGGCGCGGATCCACCGCGGCGGGGGTCCCCCGCGCCGATTGTTCCCCGCTGGCCGTGGCTGGTTCCGCGGGGCGGCGGCACGGTGGGCCCCCCCAGGCGGACAGCCCTGCCCCCTCCCGGATGGTGGGGCGCCGGAGGTGGCCAGGGCGCCCGCGGCTGAAGGGCGGTGCGGGCCTGGGGGGGCCCGTCGTGCTTCTCAGGGCACCCACTCCCGGTCCGGCGGGACCCCCCTGGCGCATTGCTCGCGGTGGGCGTCCCGGGCGCGAGAAGGCCGTCGCCCCGCTTGGAGGGCCGGGGCGTTCGCACTCCGGCGCCCCACCGTGAACGCGAGGCGGCCGGACACACTTGCCCGAGCGTGAAGATATGGCCCGCGCCTAGCGCCGACGCCTCAGGCCATGACCGGCACCCAGTCCCTGGTAGTCGGGCGAGCCGGAGGTCCCGCTCGTCGGCAGCGCGTGGCGCTCGGGGGCCCGCGACGGCCGACCCACGCGCGTCTAGCCCCTGCGGGAGGAGCCGCACGGCCCCTGCCGGCGCGCCGCGCCCCGGCTGTCCTGGCCTGCGCCGGCTCGCCGCGTCGCGCGGGCCGCTAAGCTCCCTCGGAGGGGCGTGCGCGCCCGCCTAGCGGGGGGGCGGAGTGGGCGATCGCCACCCTCCGTACCCCGCGGGCCGGCTGGGCCGGTACGGGTAGCGTGGCGCAGCGGGCTACCGCACCCTGGGTCGGACCTGGCGCCTGCCCTCGCGGCGCCGACACGTCGCTCGGCCGATCCCCGGAACTCGCCCCGATCTGTGGTGACGAGCGGGTAGGGGTGCTACACGCCCGGGAGCTGCGCCCGCCCGGGGCCATCCACACTACGCGACGAGGGCCGCGGAGGGCCGGGCGGGCCCTTAGTGCGCGGCGCGGCCGGACGCCAGG     
P       ATAATTTAAAAGAACTTATGGAAATTATGATATAGAAAGTTTTTTCTAATTAACATTTTAAATTCGAATCTATGAGAAATAACAAATTAAATCTCAATATATTTTTCTTAATAATATCCCATGTATTCTAGTGGAAAAAAACAGTAAAATGTGATATATAATTTTAAGTTTTTATATACGTAAAGTTAATAACATCTATTCCAAATTTGTATTTAACTAATCTTAGTGATGAATTATCTTTCAACTAAGAAGTCAGAAATTTATAAATATTATAATTGAAAATACTAATAATCGTAATAATATTTCGCTTCAAACAATTAGAAATTCTCATAATTAGTGTATGCATAATAATTTAAAGAAATTTATTTATGTACAGTATATTATTATTAGAAACAATAAGTAATGAGTACATATAAAGTTATTTGTAAGTAACTTATAAAATACACTGGAAATAATTTTATTAAATTATTTATATAATTAGAATTGTTAATTTTAGTATATTATAAACAAATGAAATCATATTTAGGAATATAACATATTTCATGTATCATAATAACATTTCTTTTCATATTATCATTCGATTGTATAAAAAGGACTCTATATAAACGTATACTGCCGATCAGAATCTTTTTATAAAGTTTCAATTAATCTACGAAATACCAAAAAGATTATCAGAGTAATCAATATTATTATGTGAATTAAGTAATTTTTTTATTTCTAATAAACTACAATACTATATACTTCTATAGTAATGTTCATTTATTAAAATAGAGAATTTATACAAAATGCTAACTAACTGCTATAATAGTCTATTTATTTATTTCATAGTATATAAAGTTTATTAAGTAATTGAATCATTATATATCATTATTTAGTATATAGACAAAAAAATTAGTTCCACAAAAACAGCTTTTAATTTTATGTATATAGTATAATGATTACCTTTTTCTAAATTGAGTACGTTATTTAATTCATAACATACAATATAATTGATATTAACTTCATCTGTTTAAACCACAACGTGGCCCGAGCGCAATCTCCCAGTAATATAGAATAATCTCGGGTATAGCAATCTTTCATAATAATTATACGGTTCCATACTAGTGTCCGGCATTTGTCTGAACACTGGGCATAATCTTAAAGAGTGCAAGCCCTCCACTTCCATGGCTTCTACTATCTAAATCATTGTCGCGGGAATAACTTAAGTTGAATTACACTCCCATCCCTCGTAGACTTCCATGCGAAGGCACTTTTTTAAGGATTAACAGAAAGATATTCTTATAGGCCGACTGAATACGGTCTGATCGACATTGAGCGCCAAATCTACAAGCATTAACTTCCGTCAATTTTTGAGACGAACTTTATATAGTTAATCAACAGAAGCATGAAAAAAAGTGCTACCGACCACTAATTCGTGCCTCGAGTTTACATCCCCTCTTGACTGAAATGCTACGGGGGGTCAGATTAGCGCTCACAGCATAAACTCCACTCTTAGCCAGGGATCTGCGGTTTCAAAACTCGTAATTGCTTGCAACAGCCTCTATAATATCGTTCGGTGAGCGATCTGATTACGCGTTATTATTCGTGCATATTATTTTGCGACTAACAGTCAAGCGACTTGTCAACGTACTACAACCCACTTGCAAAATTGTCTCCCGTTCAAGTGTAGGCACGCCATCTTTAAGAGAGAGCATCCTCCACAAGTAACCATTTATTCATGGTGACATATCATGTACGTGGGTCTGGCGGTTGGGACAGTCGGCTCTTTGAGTGTATGATGGGTTCCGCGTTGGTAACTAAATTCGCTTTGATGTAGAAAACGGGTGATCGCTCTTTCACTATTCCCCTAAGATATCTAACTTTAACCGGGCCAACTGAAGCCATTAAGTGTTTTGCACGTCATACATAGACATTACCCTGCTTGGCTTAATTGAAAGAGCTGATCTATCCGGATTTACATATCTGCGGAGCTCTAGTATAGCACAGATATACTACTAAGCACGTACCATGCCTATCAAGTAGGGTCGACAGTTTGGGAGCTTAGCAGTACCAAGCCCAGGATATTGACGGTACACACGTCTCAGAAACGCCTGCGCAGCGTTCTCGTGTGGCTTAACGATACGGTCGATTAACCTCGTTGACTCCCGGGCGTAGAAGATCATGGACGCCCGGGCATTTGTCCGCTGCGGCTGCCGCCGGCCTTTCCTGCGGTGCCGTGCCAGTAAACCGCAAGATGGGATATCGTCGTCCTGGGCGAGGACCCCACTACCGCTGTCCTCACTGGTCATCTCAATGTATTCAGGCATTAGAAATAGCATATAGCCAAAGAAGTGCGCGTCTTGGCCTGGCCTGAGCGGACCCAAGCCGCCCCCAGCAGCCAAGGTTCAAAGGAAAGCCGAAGGGGGCCGTGACCCGGGACCTAGGTGCATATGATGACGTCCGGTATCCAGCCAGTGGAATCTCCACGGTCCGGCGATGTGTTTGCTACACAACAAGATTACAACGCCAAGTCGCGCATAGTCCTTCACGATAAGCCTTTCCACAAGGAACTCGTGTCTCACGGCCCACTCTGCGTGGATCGGTGCCCCCGAGTATAGGGGTGCTCTTCGACCTCTTCACCCCTTATTACCACCACCGCTACGCCGAGAGGTCCCATACCACGGATTCCTAAACAAAAGGTAAGCCAGTCACACGAGGCCTTTCTGCCCCTTGGGTGCCGACGTTCTTAGTCACACGCGCTCATACCCGCTCATAGTGATCCCGGGCTATCTTTGAGTCCGGCCGCTGCATGAGTATAGGAGGTCCAAGACACTAGCGAAGTACTCTTGATGCTTTCGAAGCAATACGATGTTTTAATGATGGTGATCGCGCGCCACCGGAACCCAAAGGCCGAAACTGTCCCGATAACCTGCTGAGACGGTGGACCTTGTGTGGGATGAAACTCGCGGAATATACGGCGGCCAACCAGCCCGGTGCGATCTACCCTTCCACGCCTCCAAGGGGGCGCCAGACGGGGCCGGGGCTCGCGCTGGGCATGGGGCTCCCCCCCTTGGGCGTCGCCGGGGCGAGGCCACGGCACTCGTAGAGACGCACGGATCCACGGCGGCGGGGGTCCCCCGCGGCGATGGTTCTCCGCTGGCCGTGCCTGGTTCCGCGGGGCGGCGGCACGGTGGCCCCCCCCGCACGGACAGCCCTGCCCCCTCCCGGAGGCTGGGACGGCGGAGGTGGCGAGGACGCCCGCGGCTGAAGGGCGGGGAGGCCCTGGGGGGGCCCGTCGTGGTTCTCAGGGCACCCACTCCCCGACCGGGGGGGCCCCCCAGGCACATTGCTCGCGGTGGGCGTCTCGGCCGCGAGAGGTGCGTCGCCCCGCTTGGAGGACCCGGGCGTCCACACGCCGCCGCCGCACCGTGAACGCGGGACGACCGGACACACATGCCCGAGCCTGAAGATATCGCCCGCGCCCACCGCCGATGCCCGAGGCCGAGACCGGTACCCGGGCCCTGGGAGTCGCGCGAGCGGGACGTCCCACTCACCGGCAGCGCGTGGCGCTCGGGGGCCCGCGACGGCCGACCCGCGCGCGTCTGGCCCCTGCGGGAGGAGCCGCGCGGCCCCTGCCCGGACCCCGTGCCCCGGCCGCCCTGGCCTGCGCCGGCTCGCCGCGTCGCGCGGGCCGCTAAGCTCCCTTGCAGTGGCGCGCGCGCCGGCCTGGCGTGGGGGCGGAGTGGGCGATCGCTACCCTCCGTGCCCTCTGGGCCGGCTGGCCCGGGACGGGTGGCGTGGCGCAGCGGGCGACCGCACCCTGGGTCGCACCTGGCGCGTGCCCTCGCGGCGCCGAGACGGCGTCGGGCCGATCCCCGGAACTCGCCCCGATCCGTGCTGACGACCGGGTGGGGGCGCCCCACGCCCAAGAGCTGCGCCCGCCCAGAGCCGGCGACCCTACGCGCCGAGGACCCCGGAGGGCCGGGCGTGCCCTTAGTGGGCGGCGCGACCGGACGCCAGG     
O       ATAATTTAAAAAAACTTATGAAAATTATGATATAGAAAGTTTTTTCTAATTAACATTTTAGATTCAAATCTATAAGAAATAACAAATTAAATCTCAATATATTTATCTTAATAATATCCCATATATTCTAGTGGGAAAAAACAGTAAGATGTGATATATAATTTTAAGTTTTTATATACGTAAAGTTAATAGCATCTATTCCAAATTTATATTTAACTGATCTTAGTGATGTATTATCTTTCAACTAAGGGGTCAGAAATTTATAAGTATTATAATTGAAAGTACTAATAGTCGTAATTATATTTCGCTTCAAGCAATTAGAAGTTCTCGTGATTAGTATATGCATAATAATTTAAAGAAATTTATTTATGTACAATTTATTATTGTTGGAAACAATAAGTGGTAAGTGCATATAAAATTATTTATAAATAACTTATAAAATACACTGGAAATAGTTTTATTAAGTTGTTTATATAATTAGAATTGTTAATTTTAGTATACTATTAGCAAATAAAATCGTATTTAAAAATATAACATATTTCATGTGTCGTAATAACATTTCTTTTCATATTATCATTCGGTTGTATAAAAAGAACTCTATATAAACATATACTACCGGTCAAGATCTTTTTATAAAGTTTCAATTAATCTGCAAAGTACCAAAAAAAATATCAAGGTAAACAATATTATTAAATGAGTTAAATAGTTTTTTTATTTCTAATAAACAACAATACTATGTACTTCTATGGTAATGTTCATTTATTAAAATTAAGAATTTATACAAAATGCTAACTAACTGCTATGATAATCTGTTTATTTATTTCATAGTATATAGAGTTTATTGAGTAATTGAACCGTTATATATCATTGTTTAGTATATAAACAAAAGAATTGATTCCACAAAAACAGCTTTTAATTTTATGTATATAATATAATAATTACCTTTTTCTAAATTGAATACGTTATTTAATTCATGACATGCAATATAATTAATATTAACTTCATTTGTTTAAAGCACGAAGCGGCCCGAGTGCAATCTCCCAATAATATAGAAAAAGCTCGGGCATAGCAATTATCCAATGTAATTACTCGGTTCGATACTAGTGTCCAGCATCTGTCTGAGCACTGAGGATAATTTTTAAAAATGCAAGCTCTGCACTTCCATGGCTATGACTATCTAAATCATTGTCGTGGGAATAACCTAAGTTGGATTATACTCCTATCCCTCGTAGACTTCCATGCGGAGACACTTTTTTAGAGATTAGTAAAATGATACTCTTATAGGCCATCTGGATACGGTCTGATTAACATTGAGAGCTAAATCTATAAACCTTAACTTTTGTCAGTTTTTGGGGTGAACTTCACATAGTTAATCAACAGAAGCCTTAAAAAAGGTGCTACCGACCACTAGTTCGCGCCTCAAGCCTACACCTCATCTTAACTGGAATATTACGGGAGTTCAGATTAGTCTTCACAGAATAAACTCCTCTCTTAGCCAGGGATCTGCGGTTTCAAAACTCATAATTGCTTACAACAGCCTCTACAATATTGTTCGATGAATAATCTGACTACATGTTGCTATTCGTGTATATAATTTTTCGATTAATCACCAAGCGGCTTGCCAATGTACTACAACCCTCTTGCAAAATTATCTTCCGTCCAAGTATAGGCAAGACATCTTTCAGAGGGAGTATTCTCCACAAATAACCATTTATTCGTAATGAAATATCATGTGTGTGGGTCTGGCGGTTAGGACAGTCGGTTCTTTGAGTGTATGATGGGTTCCGCGTTGGTAACTAGATTCACTTTGATGTAGAAAACGGGAGATCGCTTTCTCACTATCCCCCTCAAATAGCAAACTTTAACCGGGCCAACCGGAGCTATTAAGTGTTTTGCACGTCATACAAAGACATTACTCTGCTCGGCCTAATTGAAAAAGCTGATTTACCTGGATTTACATATCTGCGGAAATCTAGGATAGCACAGTTATACTACTAAGCACGTACCAGGTCTATCAAGATGGGGCGCCAGTTTAGGAGCTTAGCGGTTGCAGGCCCAGGATATTAACGGTACACACATCTTAGAACCGCCTGCACAGTGGTCTCGTGCGGGTTAGCGCTACCGCCGAGCAACCTCGTTGAGTCCCGGGCGTAGAGGATCGTGGACGACCGGGCATTTGGCCGCTACGGTTGCCGCGAGCCTTTCCTGCGTTGCCGTGCCAGTAAACCGCAGGATGGGATATCGCGGACCTGGGCGAAGGCCCCACTACCGCTGCCGTCAATGGTCGTCTAAATGTACTTAGGCATTAGAAACAGCATATGGCCAAGGAACCGCACGTATTGGCCTGGCCTGGCCGGACACGGGCCGCCCCCAGCCGCCAGGGTTCAAAGGGGAGCCGGCGGGGGCCGTGACCCGGGACCTAGGTGCATATGGTGAAGTCCGATACCCAGCTAATGGGACCTCCACTGTGCGGCGACAAGTTTGCTACACAACAGGATTAAAACGCCAAGTAGCGCATTATCCTCCACGATAAGCCTTTTCGCAAGGAACTCGTGTCTCACGGCCCGCTATGCGTGGACCGGTGCCCACGAGTATAGAAGTACCCTCCGACCTCTTCACCCCATATTACCCCCGCCGCTGCGCCGAGTGGTCCTATACCACGGGTACCTAAACAAAAGGTAGAGCAACCACCCGAGGCCTTTCTGCTTCGTGGGTGACGACGTTCTTAGTCGCGCGTTCCCATACTCGCCCATAGTGATCCCGGGCTATCTTGGAGTCGGACCGCCGCATGAGTGTGGGGTGTCCAAGACACTAACAAAGTACTCCAGGCACTGTCATGTCAATACGATGATTTACTGATGGCGATTGCGCGCCACCGGAGGCCAATGTCCGAAAGCGTCCAAATAACCCGCTGGGACGGTAGACCATATGTGGGATGAAACTCGCGGAATATACGTCGGGCAAGCAGGCCCGTGCAATCTACCCTACCGCGCCTCCAAGGAGGCGCCCGACTGGGCCGAGGCCCGAGCTGGGCATGGCGCTCCCTCCCTTGGGCATCGCCGGGGCGAGGCCGCGGCGCTCGTGGGGACGCGCGGTTCCGCCGCGGCGGGGGTCCCCCGCGCCGATGGTTCCCCGCTCGCCGTGGCTGATTCCGCGGGGCGGCGGCACGGCGGGCCCCCCGAGACACACAGCCCTGCCCCCTCCCGGATGCCGGGACGGCGCAGGTGGCGGCGGCGGCCGCGGCTGGAGGGCGGGGGGGGCCTGGGGGGGCCCGTCGTGCTTCTCAGGGCGCCCACTGCCGGGCCGGCCGGGCCCCCCTAGCCCATAGCTCGCGGTGGGCCTCTCGGCCGCGAGAGGGGCGTCGCCCCGGTTGGAGGACCGGGGCGTCCACACGCCGGCGCCGCACCCTGGACGCGGGGCCACCGGACACGCGTTCCCGAGCATGAAGATATCGCCCGCGCCCACCACCGAAGCCCGAAGCCGCGACTGGTACCCGGGCCCTGGCAGTCGGCCGAGCCGGATGTCCCGCTCATCGGCAGCGCGTGGCGCTCGGGGGCCCGCGACGGCCGACTCACGCGCGTCTAGCCCCTACCGGAAGAGCCGCGCGGCCCCTGCCGGGGCTCCGTGCCCCGGCCGCCCTGGCCTGCGCCGGCTCGCCGCGTCGCGCGGGCCGCGAAGCTCTCTTGAAGTGGCGCGCGCGCCCGCCTAGCGAAGGGGCGGAGTGGGCGATCGCTACCCTCCGCACCCTGTGGGCCGGCCGGCCCGGTACGGGTGGCCTGCCGCGGCGGGCGACCGCACCCTGGGTCGGACCTGGCGCCTGCCCTCGCGGCGCCTAGACGGCGTCGGGCCGATCCCCCGAATTCGCCCCGATCTGTGCTGGCGAACCGGTAGGGGTGCCACACGCCCGAGAGGTCCGCCCGCCCGGGGCCATCCACACTACGCGCCGAGGGCCCCGGAGGGCCGGGCGTGCCCTTAGTGTGCGGCGCGGCCGGACGCCGGG     
N       ATAATTTGAAAAAACTTATGAAAATTATGATATAGAAAGTTTTTTCTAATTAACATTTTAAATTCGAATCTATAGGAAATAACAAATTAAATCTCAATATATTTATCTTAATAATATCCCATATATTCTAGTGGAAAAAAACAGTAAAATGTGGTATATAATTTTGAGTTTTTGTATACGCAAAGTTAATAGCATCTGTTCCAGATTTATATTTAACTAATCTTAGTGGTGTATTATCTTTCAACTGAGGAGTCAGAAATTTATAAGTATTGTAATTGAAAGTACTAATGGTCGTAATAGTATTTCGCTTCAAACAATTAGAGATTCTCATAATTGGTATATGCATAATTATTTAAAGAAATTTGTTTATGTACAGTATATTATTATTAGAGACAATAAGTAGTAAGTGCATATAAAATTATTTGTAAGTAACTTATAGAATACACTGGAAATAATTTTATTAAATTATTTATATAATTAGAATTGTTAATTTTAGTATACTATAAACGAATAAAATCATATTTAAAAATGTAACATATTTCATGTGTCATAATAACATTTCTTTTCATGTTATCATTCGGTTGTATAAAGAAGACTCTATATAAACATATACTGCCGATCAGGATCTTTTTATAAAGTTTCAGTTGATCTGCAAAGTGCCAAAAAAAATATCAAAGTAAACAATATTATTAAATGGATTAAATAATTTTTCTATTTCTAATAAACAACAATACTATATGCTCCTATAGTGATGTTCATTTATTAGAATAAAGGATTTATACAAAATACTAACTAACTGCTATAATAATCTATTTATTTATTTCATAGTATATAAAGTTTATTGAATAATTGAACCATTATATATCATTATTTAGTATATAGACGAAAAAATTGATTCCACAAAAACAGCTTTTAGTTTTATATATATAATATAATAATTACCTTTTTCTGAATTAAGTACGTTATTTATTTCATAACATACAATGTAATTGATATTAACCTCATTTGTTTACACCACAACATCGCCCGAGTGCAATCTCCCAATAATATAGAACAAACTCGGGCATAGCAATTATTCAGTGTAACTACCCAGTTCGATACTAGTGTCCGGCATCCGTTTGAGCATCGGGGATAATTTTCAAAAGTGCAAGCTCTTCACTTCCACGGCTTCTACTATCTAAATTCTGGTCGCGGGAATAACTTAAATTGAATCATACTCCTATCCCTCGCAGGCTTCCACACGAAGGCAATTTTTTAGGGATTAGCAGAATGATACTCTTACAGGCCGTTTGGATACGGTCTGATCGACATTGGGAGTTAAATCTACAAACCTTAACTTTCGTGAATTTTTGGCACAAACTTCACATAGTTCATCAACAGAGGTCTTAAAAAGAGTGTTAACGGCCACTAATTCGCGCCTCGAGTCTATACCTCCTATTGATTGGAATGTTACGGGAGTTCAGATTAGTTCTCACAGCGTAAACTCCACTCTTAGCCAGGGATCTGCGGTTTCAAAACTCATAATTGCTTGCAATAGCCTCTATAATGTCGTTCGATGAGTGATCGGGCTATATGTTACTATTCGTGCATATTATCTTATGATTAATCCCCAAGTAACTTGCCAATGTACTACAATCCTCCTGCAAAATTATCTCCCGTACAAGTATAGGCAAGGCGTCTTTCAGAGAGAGCATCCTCCAAAAATAACCATTTATTCGTGATGAAATATCATGTATGTGGGATTGGCGGTTGGGACAGTCAGTTGTTTGAGTGTATGATGGGTTCTGCGTTGGTAACTAAAATCACTTTGATGTAGGAAACGAGAGATCGCTTTTTCACTATCCCCCTAAGATATCGAACTTTAACCGGGCCAGCCAGAGTTGTTAAGCATTTGGCACGCCATACATAGGCATTTTCCAGCTCGGCTTAATTGAAAAAGCTGTTTTACCTGGATTTACATATCTGTGGCATTCTAGCATAGCACAGTTATACTGCTAAGCACGTACCATGCCTATCAAGAGGGGACGCTGGTTTAGGAGCTTAGCGGTTACGCGCCCAGGATATTAACAGTACGCACGTCTTAGAAACGCCTGCACAACGGTCTCGTGTGGGTTAACGGTACAGCCGAGTAACCTCGTTGACTCTCGGACGTAGAAGGTCGTAGACGCCCGGGCATTTAGCCGCTACGGTTGCCGCGCACCTTTCCTACGGTGCCGTGCCAGTAAACCGCGAGATGGGATATCGCCGACCTGGGCGAGATCCCCACTACCGCTGCCCTCACTGGTCGTCTGCATGTGCTTGGGCGTTAGAAACAGCACGTGGCCAAAGAACTGCACGTGTTGGCCTGGCCTGCCCGGACACGGGCCGCCCCCAGCTACCGGGGTTCAGAGGGGAGCCGTAGGATGCCGCGACCCGGGACCTAGGTGCATATGGTGACGTCGGATACCCAACTAGTGGGATCCCCACAGTCCGGCGACAGGTTTGCTATACATCAAGATTATACCGTCAAGTTGCGCATAGTCCTCCACGATAGGCCTTTTGACAGGGAACTCGTGTCTCACGGCCCACTCTCCGTGGTCCGGTGCCCGCGAGTATAGGGGCGCCTTTCGACCTCTTCACCCCTTCTTACCACCACCGCTACGGCGAGAGGTCCCAGACCACCGGTTCCTAAACTGAAGGTAGGGCAATCACACGAGGCCTTTCCGCCCCGTGGGTGGCGCGGTTCTTAGTCGCGCACCTTCATGATCGCTCATAGTGATTCCGGGCTCTCTTTGAGTGTGTCCGCCGCATGAGTATCGGATGTACAAGACACTAGGAAAGTACTCCGGACGCTCTCATGGCAGTACATTGTTTTACTGATAGTGACAGCGCGCCACCGGAAGGCAATGCCCGGAACGGTCCCAATAACCCGCTGAGACGGTAGACCATGTGTGGGATGAAACTTGCGGAATATACGTCGGCCAAGCAGACCGGTGCGATCTACCCTTCCGCGCCCCCAAGGAGGCGCCCGACCGGGCCGAGGCCGGCGTTGGGCATGGCGGTCCCCCCCTTGGGTGTCGCCGGGGCAAGGCCGCGGCACTCGTGGGGGCGCGCGGATCCTCCGCGGCGGGGGTCCCCCGAACCGACGATTCCCCGCTTGCCGTGGCTCGTTCCGCGGGGCGGCGGCATGGTGGTCCCCCCCAGACCGACAGCCCTGCCCCGTCCCAGAGGCTGGGCCGGCGCGGGTGGCGGGGACGCCCGCGGCTGAAGGCCGGGGGGGGCCTGGGGGGGCCCGTCGTGCTTCTCAGGGCACCCACTCCCGGGCCGGCGGGACCCCCGTGGCTCACTGCTCGCTGGGGGCTTCCCGGCCGCGAGAGGGGCGTCGCCCCGGGTGGAGGGCCAGGGCGTCCACACGCCGGCTCCGCACCTTGAACACGGGCCCACCGAACACGCGTGCCCGAGCCTGGAGATATCGCCCGCGCCCAGCGCCGACGCCCGAGGCCGCGTCCGACACCCGGGCCCTGGGAGTCGCGGGAGCCGGACGTTCCTCTCGTCGGCAGCGCGTAGCACTCGGGGGCCCGCGACGGCCGACCCGCGCGCGCCTAGCCCCTGCGGGAGGAGCCGCGCGGCCGCTGCCGGGGCTCCGTGCCCCGGCCGGCCTGGCCTGCGCCGGCTCGCCGCGTCGCGCGGGCCGCGAAGCCCCCTCGGCGTGGCGCGCGCGCCCGCCTAGCTTGGGGGCGGAGCGGGCGATCGCTAGCCTCCGTACCCTATGGGCCGGCTGGCCCGGTACGGGTGGCGTGGCGCAGCGGGCGACCGCGCCCTGGGTCGAACCTGCCGCGCGCCCTCGCGGCGCCGAGGGGTCGTCGGGCCGATCCCCGGAACTCGCCCCGATCTGTGGTGGCGAGCCGGTGGGGGTGCCACACGCCCGAGAGCCCCGCCCGCCCGGAGCCACTCACGCTACGCGTCGAGGGCCCCGGAGGGCCGGGCGTGCCCTTAGTGTGCGGCGCGGCCGGACGCGAGG     
M       ATAATTTAAAAAAACTTATGAAAATTGTGATATAGAAAGTTTTTTCTAATTAGCATTTTAAATTCGAATCTATGAGAAATAACAAATTAAATCTCAATATATTTATCTTAATAATGTCCCATATATTCTAGTGGAAAAGAACAGTAAAATGTGGTATGTGATTTTAGGTTTTTATATACGTAAAATTAATAACATCTATACCAAATTTATATTTGGCTAATCTTAATGATGTGTTATCTTTCAACTAAAAAGTCAGAAATTTATAAATATTATAATTGAAAGTACTGGTAATCGTAATAGTATTTCGCTTCAGACAATTAGAGATTCTCGTAATTAGTGTATGCATAGTAATTTAAAGAAATTTATTTATGTACAATATAATATTGTTAAAAACAATAAGTGGTAAGTACATATAAAATTATTTATAAATAACTTATAAGATACACTGAAAATAATTTTATTAAGTTATTTATATAATTAGAATTGTTAATTTTAGTATACTATAAGCGAATGAAATCATATTTAGAAATGTAACATATTTCATGTATCATAGTAACATTTCTTTTCGTATTATCATTCAATTGTATAAAAAAAACTCTATATAAACATATACTACCAATCAAGATCTTTTTATAAAGTTTCAATTAATCTACAAAATACCAAAAAAAATATCAAGGTTAACAATAATATTAAATGAATTAAGTATTTTTTTTATTTCTAATGAACAACAATACTATATACTTCTATAGTAATGTTCATTTATTAAAATAGAGAATTTATACAAAATGCTAGCTAACTGCTATAATAGTCTATTTATTTATTTCATAGTATATAAAGTTTATTAAGTAATTGAACCATTAAATATCATTATTTAGTATATAAACAAAAAAATTGATTCCACAAAAACAGCTTTTAATTTTATGTATATAATATAATAATTACCTTTTTCTAAATTAAGTACGTTATTTAAATCATAACATGCAATATAATTAATATTAACCTCATTTGCTTAGACCACAAATTGGCCCGAGTGCAACCTCCCAATAATATAGAACAAGCTTGGGCAGAACAATTATTCAGAGTAATTACTCGGTTCGATACTAGTGTCCGACATTTGTCTGAACACTGATGATAGTCTTCAAAGATGCAAGTCCTCCACTTTCATGGCTTCCAGCATCTAAACCATACTCTCGGGAATAACTTAAGTTGAATTATACTCCCATCCCTTGTAGACTTCCACGCGAAGACACTTTTTTAGGGATTAACAGAATGATACTCTTATAGGCCGTCTGGATACGGTCTGATTGACATTGAGGGTTAAATCTACAAACTTTAACTTATGTTAGCTTTTGAGATGAACCTCACATAATTAATCACCAGAAGTCTTAAAAGAAGCGTTACCGACCACTAATTCGCGACTCGAGTCTATATCTCCTTTTGACTGGAATGTTACGGGAGTTCAGATCAGTGCTCGCAGCATAAACTCCACTTTTAGCCAGGGAACGGCGGCTTCAAAACTCATAATTGCTTGCAACAGCCTCTATAATATCGTTCGATAAGTGATCTGGCTACATGTTACTATTCGTGCATATTATTTTGCGATTAATCGTCAAGCGACTTGCCAATGTACCACGACCCTCTTGCAAACTTATCTCCCGTTCAAGTATAGGCAAGACATCTTTCAGAAAGAGCACCCTCCAGAAATAACCATTTATTCATAATAGGATATCATGCATGTGAGCCAGGCGGTTAGAACAGCCGGTGCTTTGAGTGTGTAATGAGTTCTTCGTTGATGACTAAACTCGCTTTGGTGTAGGAAACGGGAGATTACTTTTTCACTATTCCCCTGGAATATTGAACTTTAACCGGGCCAACCAGAGCCATTAAACGTTTTGCACGTCATACATAAGCATTATTCTACTCGGCTTATTTGAAAAAGCTGATTTACCTGGATTTACATATCCGCTGAATTCTAACATAGCACAGTTATATTGCCAAGCACGTACCATGCCCATCAAGAGGGGTCGGCAGTTTAGGAGATTAGCGGTTACAAGCCCAGGAAATTAACGGTACACACGTCTTCGAAACGCCTGCACAGCGGTCTCGTGCGGGTTTACGGTACTGCCGAGTAACCTCGTTGACTCCCGGGCGTGAAAGATCGTGGACGCCCGGGCATTTGACCACTACGGTTGCCGCGGGCCTTTCCAGCGATGCCGTGCCAGTAATCCGCGAGATAGGATATCGCCGACCTGGGCGAGAACCCCACTACCGCTGCCTTCACTGGTCGTCTTAATGTGCCTAGGCATTAGAAACAGCATGTGGCCAAAGAACTTCACGTCTTAGCCCGGCCTGGTCGGACGCGGGCCGCCCCCAGCAGCCTAGGTTCAAAGGAGAGCCGGAGGAGGCCTCGACCCGGGACCTAGGTACATAGGATGGCGTCTGATACCCAGCCAGAGGCATCTCCACAGTCCGGTGACTGGTTTGCTATACAACAGGATTATAACTCCAAGTTGCGCATAGTCCTCCACGATAGGCCCTTTCACAGGTAACTGATGCCTCACGGCCCGCTCTGCGTGGGCCGGTGCCCGCGAGTATAGGGGTGCCCTTCGACCTCTTCACCCCTTGTTACCACCGCCGCTACGCCGAGAGGTCCCAAACCGCGGATGCCTAAACTAAAGGTAGGGCAATCACACGGGGCCTTTCTGCCCCATGGGTGGCGCCGTTCTTAGCCACGCTGGCTCATATTCGCTCATAGTGATCCCGGGCTATCTTTAATTCTGGCCGCCGCATGAGTGTTGGATGTCCAAGACACTACCGAAGTACTCCGGCCTCTATCATGGCAGTACAATGTTTTACTCAAGGTGATTACGCGGCACCGGAAGCCAACGCCTGGGGCGGTCCCAATAACCCGCTGAGACGGTCGACCATGTGTGGGATGAGACTGGTGGAATATACGCCAGTCAAGCAGCCCGGTGCGATCTATTCTTCCGCGCCCCCAGGACGGCGCCCGAGGGCGCCGAGGCCCGCGCTGGGCATCGCGCTCCGCCCCTTGGTCGTCGCCGGGGCAAGGCCGCGGCACTCGTGAAGATGCGCGGACCCTCCGCGGCGGGGGTCCCCCGCACCGATGGTTCCCCGCTGGCCGTGCCTGGTTCCGCGGGGCGGCGGCACGCTGGGCCCCCCCAGGCTGACAGCTCTGCCCCCTCCCGGAGCCTGGGACGCCGGAGGTGGCTGGGGCGCCCGCGGCTGAAGGGCGGGGGGGGCCTGGGGGGGCCCGTCGTGCTGCTCAGGGCACCCACTCCCCGACCGGCGGGACCCCCCTCGCGCATTGCTCGCTGGGGACGTCTCGGCCGCGAGAGGGGCGTCGCCCCGGTTGGAGGACCGGGGCGTCCACACGCCGCCGCCGCACCTTGAACCCGGTACGACCGAACGCGCGTGCCCGAGCATGAAGACATCGCCCGCGCCCAGCGCCGACGCCCTAGGCCGGGACCGGGACCCCGGCCCTGGCAGTCGGGCGAGCCGGACGTCCCGTTCGTCGGCAGCGCGTGCCGCTCAGGGGCCCGCGACGGCCGACTCACGCGCGTCTGGCCCCTGATGGAGGAACCGCGCGGCCCCTGCCGGGGCTCCGTGCCCCGGCCGTCCTGGCCTGCGCTGGCTCGCCGCGTCGCGCGGGCCGCTAAGCGCCCTTGAAGTGGCGCGCGCGCCCGCCTAGCGTGGGGGCGGAGTAGGCGATCGCTACCCTCCGAACCCTGTGGGCCGGCTAGCCCGGTACGGGTGGCGTGCCGCAGCGGGAGACCGCACCCTGGGTCGGACCTGCCGCCTGCTCTCGCGGCGTCGAGACGGCGTCGGGCCGATCCCCGGAACTCGCCCCGATCTGTGCTGCCGAGCCGGTAGGGGCGCCGCACGCCCGGGAGCCCCGCGCACCCGCAGCCATTCACGCTACGCGCCGAGGGCTCCGGAGGGCCGGGCGTGCCCTTAGTGTGCGGCGCGACCGGACGCCGGG     
L       ATAATTTAAAAAAACTTATGAAAATTATGATATAGAAAGTTTTTACTAATTAACATTTTAAATTCAGATCTATGAGAGATAACAAATTAAATCTCAATATATTTATCTTAGTAATATCCCATATATTCTAGTGGAGAAAAACAGTAAAATGTGATATGTAATTTTAAGTTTTTGTATACGTAAAATTAGTAGCATCTATTCCAAGTTTATATTTGACTAATCTTAGTGATGTGTTATCTTTCAACTAAAAAATCAGAAATTTATGAATATTGTAATTGAAGGTACTAGTAATCGTAATGATATTTCGCTTCAAACAATTAGAAATTCTCATAATTAGTATATGCATAGTAGTTTAAAGAAATTTGTTTATGTACAATATATTATTATTAGAAACAATGAGTAATAAGTGCATATAGAATTATTTATAAGTAACTTATGAAATACACTAAAAATAATTTTATTAAATTATTTTTATAATTAGAATTATTAATTTTAGTATACTATAAACAAATAAAATCATATTTAGAAATATAACATATCTCATGTGTCATAATAACATTTCTTTTCATATTATCATTCAATTGTATAAAAAAAACTCTATATAAACATATACTACCGATCAAAATCTTTTTATAAAGTTTCAATTCATCTACAAAGTACCAAAAAAAGTATCAAGGTAAACAATATTATTAGATGAATTAAATATTTTTTTTATTTCTATTAAGCAACAATACTATATACTTCTATAGTCATGTTCATTTATTAAAATAAAGAATTTATACAAAATACTAGCTGACTGCTATAATAGTCTATTTATTTATTTCATAGTATATAGAGTTTATTAAGTAATTGGACCATTAAATGTCATTATTTAGTATATAGGCAAAATAATTGATTCCACAAAAACAGCTTTTAATTTTATGTATATAATATAATAATTACCTTTTTCTAAATTAAGTACGTTATTTAATTCATAACATGCAATATAATTGATATTAACTTCATTTGTTTAAACCACAACTTGGCCCAAGTGCAATCTCCCAATAATATAGAAGAAACTTGGGCGTAGCAATTATTCAGAGTGATTATTTGGTTCGATACTAGTGTCCGGCATTTGTCTGAGCACTGAGGATAGTTTGTGAGAATGCAAGCTCTTCACTTCCATGGCTCCCACTATCTAAACCATAGTCGCGGGGATAACTTAAGTTGAATTATACTCCCATCCCTTGTAGACTTCCACGCGAAGGCACTTTTTTAGGGACTAGTGAAATGGTACTCTTATAGGCCAACTGGCTACGGTCTGATTGACATTGAGAGTTAAATCTACAAATTTCAACTTCTGTCAGTTTTTGGGACAAACTTCACATAGTTAATCAACAGAAGCCTTAAAAGAAGCGTTACCGACCACTTACTCGTGCCTCAAGTCTACACCTCTTCTTGACAGGAATGTTACGGGGGTTCGGATAAGTTCTTACAGCATAAACTCCACTCCTAGCCAGGGATCTGCGGTTTTAAAACTCATAATTGCTTGCAATAGCCTCTATAATATCATTTGATGAGTAATCTGGCTACATGTTACTATTCGTGTATATTATTTCGCGATTAACCGCCAAGCGACCTGCCGATGTACTACAATCCTCTTGCAAAATTGTCTTCCGTTCAAGTATAGGCAAGGCATCTTTCAGAGAGAGCATCTTTCACAAATAACCATTTATTCGTAATGGAATATAATGTACGTGGGTCTGGCGGTTAGAACAGTCGGTTCTTTGAGTGTATGATGGGTTCTGCGTTGGTAACTAAATTCACTTTGATGTAGAAAACGGGATATCGCTTTTTCCCTATTCCCCTGGTATATTAAACTTTAGCCGGGCCGCCCGGAGTCATTAAGAGTTTTGCACGTCATACATAGCTATTATCCTGCTCGGCTTAATTGAAATAGCTGATTTACCTGGATTTACATATCTGCGGAATTCTAGCATAGCACAGTTATACTGCTAAGCACGTACCATGCCTATCATGAAGGGACGCTAGTTTACGAGCTTAGCGGTTGCCAGCACAGGATACTAACGGCACACACGTCTTATGATCAATTGCACAGTGGTCTCGTGGGGGTTAACGGTACAGCCAAGTAACCTCGTTGACTCCCGGGCGTAGAAGATCGTGGCCGCCCGGGCATTTAACCGCTAGGGTTGGCGCGGGCCTTTCCTGCGATGCCGTGCCAGTAAGCAGCAAGATCGGATATCGACGACCTGGGCGGAAACCCCACTACCGCTGCCCTCACTGGTCGTCTGAATGTGCTTAGGCATTAGAAATAGCATGTGGCCAAAGATCTGCACGTCTTGGCCTGGCCTGGCCGGACACGGGCCGCCCCCAGCTGCCAGGGTTCAAAGGAGAGCCGACGGAAGCCGCGACCCGGGAGCTAGGTGCATACGATGACGTCTGATACCCAGCTAGTGGTATCTCCACAGTCCGGCGACTAGTTTGCTACACAACAGGATTATAACGCCAAGTTGCGCATAGTACTCCACGATAGGCCTTTTCACAAGAAACTCGTGCCTCACGGCCCGCTCTGCGTGGACCGGTGCCCGCGAGTATAGGGGTGCCCTTCGACCTCTTCACCCCCTATTACCACCACCGCTACGCTGAGAGGTTCTATACCACGGATTCCTAAACTAAAGGTAGGGCAGTCACACGGGGCCTTTCTGCCCCATGGGTGACGGCGTTCTTAGTCGCGCGCGATCATTCTCGCTCATAGTGATTCTGGGCTATCTTTCAGTTTAGCCGCCGCATGGGTGTAGGGTGTCCAAAACACTAGCAAAGCACTCTAGTAGCTATCATGGCAGTACAATGGTTTACTGATGGCGACTGGGCCCCACCGGGAGCCAGTGCCCGGGTCAGTCCCAATAACCCGCTGAGACGGTTGACCATGTGTGGGATGAAACTCGCGGAATATGCGTCGGTCAAGCAGCCCGGTGCGAACTATCCATCCGCGCCTCCAAATGGGCGCCCGACGGGGCCTAGGCCCGCGCTGGGCATTACGCTTCCCCCCTTGGGCGTCTGCGGGACGAGGCCGCGGCACTCGTGGGGACGCGCGGGTCCTCCGCGGCGGGGGGCCGCCGCGCCGATGGTTCCCCGCTGGCCGTGGCTAGTTCCGCGGGGCGGCGGCACCGTGGGCCCCCCTAGACGGACAGCCCTGCCCACTCCCGTATCGTGGCACGCCGGGGGTGGCACCGGCGCCCGCGCCTGACGGGCCGGGGGGGCCTGGGGGGGCCCGTCGTGCTTCTCAGGGGACCCACCCCCGGCCCGGCGGGCCCCCCCTGGCGCATCACTCGCGGCGGGCGTCCCGGGCACGAGTGGGGCGTCGCCCCGGTTGCAGAGCCGGGGCGCGCACACGCCGGCGCCGCACCATGAACGCGGGACGACCGGGCACGCGTGCCCGAGCCTGAAGATATCGCCCGCGCCCAGCGCCGGGGCCCGAGGCCGTGACCGGAAGCCCGGCCCTGGCAGTCGCGCGAGCCGGACGTCCCGCTCGCCGGCAGCGCGTGGCGCTCGGGGGCCCGCGACGGCCGACTCACGCGCGTCTGGCCCCTGCGGGAGGAGGCGCACGGCCCCTGCCGGGGCTCCGTGCCCCGGCCGACCTGGCCTGCGCCGGCTCGCCGCGTCGCGCGGGGCGCTGAGCGCCCTTGGAGTGGCGCGCGCGCCCGCCTGGCGCAGGGGCGGAGCGGGCGATCGCTACCCTCCGTACCCCCTGGGCCGGCTGGCCCGGTACGGGTCGCCTGTCGCAGCGGCTGACCGCACCCTTGGTCGGACCTGCCGCGTGCCCTCGCGGCTCCGAGACGGCGTCGGGCCGACCCCCAGAATTCGCCCCGATCTGTACTGGCGGGCTCGTAGGGGTGCCGCACGCCCGAGAGCTCCGCCCGCCCAGAGCCATCCACGCTACGCGCCGAGGGCCCCGGAGGGCCGGGCGTGCCCTTACTGTGCGGCGCGGCCGGGCGCCAGG     
K       ATAATTTAAAAAAACTTATGAAAATTATGATATAGAAAGTTTTTACTAATTAACGTTTTAGATTCAAATCTATGAGAAATAACAAATTAAATCTCAATATATTTATCTTAATAATATCCCATATATTCTAGTGGAAAAAAACAGTAAAATGTGATATGTAGTTTTAAGTTTTTATGTACGTAAAATTAGTAGCATCTATTCCAAATTTATATTTAACTAATCTTGATGATGTATTATCTTTCAACTAAGAAGTCAGAAATTTATAAGTATTATGATTGAAAGTACTAATAATCGTAATAATATTTCGCTTCAAACAATTAGAAATTCTCATAATTAATGTATGCGTAATAGTTTAAAGAAGTTTATTTATATACAATGTATTATTATTAAGAACAATAAGTGGTAAGTGCATATAGAATTATTTATAAATAACTTATATAGTACAATGAAAATGATTTTATTAAATTATTTATATAATTAGAATTGTTAATTTTAGTATACTATAAGCAAATAAAATCATATTTAAAAATATAACATATTTCAAGTATCATAATAACATTTCTTTTCATATTATCATTCGATTGTATAAAAAAAACTCTATATAAACATATACTACCGATCAAAATCTTTTTATAAAGTTTCAATTAATCTACAAAGTACCAAAAAAAATATCAAGGTAAACAATATTATTAAATGAATTAAATATTTTTTTTATTTCTATTAAACAACAATACTATATACTTCTATGGTAATGTTCATTTATTAAAATAAAGAATTTATACAAAATACTAGCTGACTGCTATAATAGTCTATTTATTTATTTCATAATATATAAGGTTTATTAAGTAATTGAACCATTAAATATCATTATTTAGTATATAAGCAAAAAAATTGATTCCACAAAAACAGCATTTAATTTTATATATATAATATAATAATTACCTTTTTCTAAATTAAATACGTTATTTAATTCGTAACATACAATATAATTAATATTAACTTCATTTGTTTAGGCCACAACGTGGCCCGAGTGCGATCCCCCAATAATAAAGAACAAGCTTGGGCACAGTAATTATTCAAAATAATTACCTGGTTCGATAACAGTGTCCGGCATTTGTCTAAGCACTGAAGATAATTTTCAAAAATGCAAGCTCTTCACCTCCACGGCTTCTACTATCTAAATCGTAGTCGCGGGAATAACTTAAATTGAATTACACTCCCATCCCTCGTAGGCTTCCATGCGAAGGCACTCTTTTAGGGGTTAGTGAAATGATACTCTTATAGGCCAACTAGATACGGTCTGATTGACATTGAGAGCTAAATCTATAAACCTTAACTTTTGTCAGTTCTTGGGATAAACTTTACATAGTTAATCAAGAGAAGTCTTAAAAGAAGCGTTACCGCCCACTAAATTGCGCCTCAAGCCTATACCCCCTCTTAACTGGAATGTTACAGGGGTTCAGATTAGTCCTCACAGCATAAACCCCACTCTAAGCCAGGGATCTGCGGTTTCAAAACTCCTAATTGCTTATAATAGCCTCTATAATATCGTTCGATAAGTTGTCTGGTTACATATTTCTGTTCGTGTATAATATTTCACGATTAATCACCAAGCGACTTGCCAATGTACTACAATCCTCTTGCAAAGTTGTCTCCCGTTTAAGTATAGGCAAGGCGTCTTTAAGAGAGAGAATCCTTCACAAATGACCATTTATTCGTAATGAAACATCATGTATGTGGGTTAGGCGGTTAGAACAGTCGGTCCTTTGAATGTATGATGAGTTCTACGTTGATAACTAAACTCACTTTGATGTAGAAAACGGGAGATCGCTTTCTCACTATGCCCCTAGAACATCGAGCTTTACCCGGGCCACCTGGAGCCATTAAGCGTTCTGCACGACATATATAGTCACTATCCTGCTCGGCTTAATTGAAAAAACTGATTTACCTGGATTTACATATCCGCGGAATTCTAGCATAGCACGGTTATATTGTTAAGCACATACCATGCATATCAAGAAGGGTCGCCAGTCTAGGAGTTTAGCTGTTTCAAGCCCAGGACATTAACTGCACGCACGTCTTAGAAACGCCTGCACAGCGGTCTCGTGCGGGTTGACGGTACAGCCGAGTAACCTCGTTGACTCCCGGGTGTACAAGATCGTGGACGCCCGGGCATTTGACCGCTACGGTTGCCGCGGACCTTTCCTGCGGTGCCGTGCCAGTAAACCGCAAGATGGGATATCGGCGACCTGGGCGAAGATCCCACTACCGCTGCCCTCACTGGTCGTCTGAATGTGCTTAGGCATTAGAAATAGCACTTCGCCAAAGAACTTCACGTCTTCGCCCGGCCTAGCCGGACGCGGGCCGCCCCCAGCCGCCAGGGTTCAAAGGAGAGCCGGAGGAGGCCGCGACCCGAGACCTAGGTGCATAAGGTGACGCCTGCTACCCAGCTAGTGGAACCTCCACAGTACGGCGACTAGTTTGCTACACAGCAGGATCATAACCTCATGTTGCGCATGGCCCTCCACGATACGCCTTTGCTCAAGGAACTCGTGTCTCACGGCCCCCTCTGCGTGGACCGGTGCCCGCGAATATAGGGATGCCCTTCGACCTCTTCACCCCTTATTGCCACCACCGCTACGCCGAGAGGTCCAAAACCACGGACGCCTAAACTGAAGGGAGGGCAGTCACACGAGGTCTTTCTGCCCCCTGGGTGACGCCGTTCTTAGCCTCGCGGGTTCATCCTCGCTCATAGTGATCCCGGGCTATCTTTGAGTGCGACCGCCGCATGAGTCTGGGTTCTTCAAGACTCTAGCGAGATATTCCAGACGCTATCATGGCAATACAATGTTTTACCCACGGTGATTGAGGGCCACCGGAAACCACTGCCCGAGACTGTCCCAATAACCCGCAGAGACGGTGGACCATGTGTGGGATGAAACTCGCGGAATATGCGTCGGTCAAGCAGACGGGTGCGATCTAACCTTCCACGCCTCCCAGAAGGCACCCGACGGGGCCGAGGCCCGACCCCGGCATGGCGCTCCCCCCCTTGGGCGCCGCCGGGGCGAGGGCGCGGCACTCGTGGGGACGGGCGGATGCTCCGCGGCGGGGGTCCCCCGCGCCGATGGTTCGCCGCTGGCCGTGGCTGGTTACGCGGGGCGGCGGCACGGAGGGCCCACCGAGACGGACAGCCCTGCCCCCTCCCGGATCCTGGGCCGCCGGGGGTGGCGAGGGCGGCCGCGGCTGGAGGGCGGGGAGGGCCTGGGGGGGCCGGTCGTGCTTCTCAGGGCGGCCACCCCCGGGCCGGCGCGGCCCCCCTGGCGCATTGATCGCGGCGGGCGTCTCGGCCGCGAACGGGGCGTCGCCCCGGTTGCACAACCGGGGCGCCCACACGCCCGCGCCGCACCGTGAACGCGGGACGACCGGGCACGCGTGGCCGAGCGTGTAGATATGGCCCGCGCCCAGCGCCGACGCCCGAAGTCGTGGCCGGCACCCGGGCCCTGGCAGTTGGGCGAGCCGGACGTCCCGCTCGTCGGCAGCGCGTAGCGCTCGGAGGGCCGCGACGGCCGACTCACGCGCGTCTGGCCCCTGCGGAAGGAGCCGCGCGGCCACTGCCGGCGCTCCGTGCCCCGGCCGCCCCGACCTGCGCCGGCCCGCCGCGTCGCGCGGGCCGCTGAGCTCCCTTGAAGTGGCGCGCGCCCCCGCCTGGCGTAGGGGCGGAGTGGGCGATCGCTACCCTCCGTACCCTGTGCGCCCGCTGGCCCGGTACGGGTGGCGTGTCGCAGCGGGTGACCGCACCCTGGGTCGCACCTGCCGCCTGCCCTCGCGGCGCCGAAACGGCGTCGGGCCGATCCCCTGAAGTCGACCCGATCTGTGCTGACGAGCCGGTAGGGGTGCCACACGCCCGCGAGCGCCGCCCGCCCGGAGCCGTGCACCCTACGCGCCGAGGGCCCCGGAGGGCCGGGCGTGCCCTTAGTGTGCGGCGCGACCGAGCGCCAGG     
J       ATAATTTAAAAAAACTTATGAAAATTATGATATAGAAAGTTTTTGCTGATTAACATTTTAGATTCAAATCTATAAGAAATAACAAATTAAATCTCAATATATTTATCTTAATAATGTCCCATATATTCTAATAGAAAAAAACAGTAAAATGTGATATATAGTTTTAAGTTTTTATATACGTAAAATTAATAACGTCTATTTCGAATTTATATTTAACTAATTTTAGTGGTATGTTATCTTTCAACTGAGGAGTCAGAAATTTATAAGTATTATAATTGAGAGTACTAATAATCGTAATGGTATTTCGCATCAAACAATTAGAAATTCTCATAATTAGTATATGCATAATAATTTGAAGAAATTTATTTGTGTACAATATGTTATTATTAGAGACAATAAGTAGTAAGTACATATAAAATTATTTATAAATAACTTATAAAATACACTGAAAATAATTTTATTAGATTGTTTATATAATTAAAATTGTTAATTTTAGTATGCTATAAGCAAATGAAATCATATTTAAAAATATAACATATTTCATGTGTCATAATAACATTTATTTTCATATTATCATTCGATTGTATAAAAAGAACTCTATATAAACATATACTACCGATCAAAATCTTTTTATAAAGTTTCAATTAATCTACAAAGTATCAAAAAAAATATCAAGGTAAACAATATTATTAAATGAATTAAGTATTTTTTTTGTTTCTATTAAACAACAATACTATATGCTTCTATAGTAATGTTCATTTATTAAGATAGAGAATTTATACAAAATGCTAACTAACTGCTATAATAGTCTATTTATTTATTTCATAGTATATAAAGTTTATTGAGTAAATGAACCGTTATATGTCATTGTTTAATGTATAGACAAAAAAATTGATTCCACAAAAACAGCTTTTAGTTTTATATATATAATATAATAATTACCTTTTTCTAAATTAAGTACGTTATTTAATTCGTAACATGCAATGTAATTAATATTAACTTCATTTGTTTAAACCATAATCTGGCCTGAGTGCAATCTCCCAATTACATAGAACGAGCTTGGGCACAGCAATTATTCAAAGTAATTACTCGGTTCGATAATAATGTCCGGCATTTGTCTGAGCACTGAAGATAATTTTTAAAAATGCGAGCCCTCTACTTCCACGGCTTCTACTATCTAAATCATAGTCGCGGGAATCACTTAAGTTGAATTATACTCCTACCCCTCGTAGCCTTCCATGCGAAGGCACTTTTTTAGAGATTGATGGAATGATACTCTTATAGGCCAACTGGATACGGTTTGACTGGCATTGAGAGTTAAATCTACAAACCTGAACTTTTGTGAACTTTTGGGATGAATTTAACATAATTTATCAACAGAAGTCTTAAAAGGAGCGCTAACGACTACTAAATTGCGCCTCAAGCCTATAATTCCCCTTGACTGGAACATCACAGGAGTTCAGATTAGTCCTCACAGCATAAACTCCACTCCTAGCCAGGGATCTGCGGTATCAAAATTCATAATTGTTTACATCAGCCTCTACAATCTCGTTCGATGAATAGTCTGGTCACATATTACTATTCGTATGTATCATTTTGCGATTAATCGTCAAGCGACTTGCCAATGTGCTACAACCCTCTTGCAAATTTATCTCCCGTCCAAGTATAGGCAAGGCATCTTTCAGAAGGAGCGTACTTCACAAACAACCATTTATTCGTCATGAAATATCATGTCTGTGGGTTTGGCGGTTTGAACAGTCAGTCTTTTGAGTGTATGATCGGTTCCGCGTTGTTAGCTAACCTCACTTTGATGCAGAAAACGGGAGATCGCCTTTTCACTATACCCCTAGGATATCGAACTTTAGCCGGGCCAACCGGAGCCATTAAGCGTTTGGCACGTCATACATAGCCACTATCCTGCTCGGCTTAATTGAAAAAGCTGATTTACCTGGATTTACATATCTGCGGAATTCTAGCATAGCACAGTTATACTGCTAAGCACGTACCATGTCTTTCAAGTAAGGTCGCCAGTTTAGGAGCTTAGCGGTTGCGAGCCTAGGATATTAACGGTACGCACATCTGAGAAACGCCTGCACAGCGGTCTCGTGCGGGTTAACGGTACTGCCGAGTGACCTCGTTGACTCCCGGGTGTACAAGAGCGTGGACGCCCGGGCATTTCACCGATACGGTTGCCGCGAGCCTTTCCTGCGGTGGCATGCCAGTAAGCCGCAAGATGGGATATCGGCGTCCTGGGCGAAAGCCCCACTACCGCTGCCCTCACTCGTCGTCTCAATGTGCCTAGGCATTAGAAACAGCATGTGGCCAAAGAACTGCACCTTTTTGCCTGGCCTGACCGGACACGGGCCGCCCCCAGCGGCCAAAGTTCAAAGGAGAGCCGAAGGAAGCCGTGACCCGGGACCTAGGTGCATATGATGACGTCTGATACCCAGTTAGTGGAATCTCCACAATGCGGCGAATAGTTTGCTACACACCAGGATTATGCCGCCATGTTGCGCCTAGTCCTCCACAATATGCCGTTTCACAAGGAACTCGTGTCTCACGGCCCGCTCTACGTGGACCGGTACCCTCGAGTATATGGGTGCCCTTCGACCTCTTCACCCCTTATTACCACCACCCCGACGCCGAGAGGTCCTATACCATAGATTCCTAAACTAAGGGTAGGGCAGCCAGCCGAGGTCTTTCTGCCCCATGGGTGACGCGGTTCTTAGGCGCGCGTGCTCATACTCGCTCATACTGATCCCGGGCTATCTTTGAGTCTGGCCGCAGCCTGAGTGTGGGATGTCCAAGACATTAACGAGATACTCCAGCCGCTATCATGGCAGTACAATGTGTTACTGATGGTGATGGAGCGCCACCGGAGACCAATGCCCGGAACTTTCCCAATAAGCTGCTGATACGGTGGACCATGTGTGGGATGTAACTCGCGGGATATACGTCGGACAAGCAGCCCGGTGCGATCTATTCTTCCGCGCCTCCAAGGAGGCGCCCGACGGGGCCGAGGCCCGCGCTGGGCATGGCGATCCCCCGCTTGGGTGCCGCCGGGGCGAAGCCGCGGCACTCGTGGGGACGTTCGGATCCCGCGCGGCAGGGGGCCCCCGCGCCGATGGTTCGTCGCTGGCCGTGTCTGGTTCCGCGGGGCGGCGGCACGGTGGGCCCACCCGGCCGGACAGCCCTGCCCCCTCCCGCACGCTGGGACGCCGGGGGTGGCGATCGCGCCCGCGCCTGAAGGGCGGGGGGGGGCAGGGGGGGCCCGCCGTGCTGCTCAGGGCACCCACTCCCGGACCGTCGGAACCCCCCTTGCGCGTTGCTCGCGGTCGGCGTCGCGGCCGCGAGGGGGCCGTCGCCTCGTTTGGAGCCCCGGGGCGGCGACACGTCGGCGCCGCATCTCGAACCCGGGGCGACCGGACACGCGTGCCCGAGCATGAAGATATCGGCCGCGCCCAGCGCCGACGCCCGAAGCCGGGGCCGGAACCCAGGTCCTGGCAATCGGGCGAGGCGGACGTCCCCCTCGTCGGCAGCGCGTGGCGCTCCGAGGCCCGCCACGTCCGACTCGCGCGCGTCTAGCCCCTGCGGGAGGAGCCGCGCGACCCCTGCCGGGCCTCCGTGCCACGGCAGCCCTGGCCTGCGCCGGCTCGCCGCGTCGCGCGGGCCGCTGAGCTCCCTGGAAGTGGCGCGCGCGCCCGCCTAGCGTAGGGGCGGAGTGGCCAATCGCTACCCTCCGTACCCTGTGGTCCAGCTGGCCCGGTACGGGTGCCGTGGCGCAGCGGGCGACCGCACCCTGGGTCGGACCTGTCGCCTGCCCTCGCGGCGCCCAGACGGCGTTGGGCCGATCCCCTGAGCTCGCCGCGATCTGTGCTGACGTACCGGCAGGGGTGCCGCACGCCCCGGGGAGCCGCCCGCCCGGAGCTGTTCACGCTACGCGGCGAGGCCCCCGGAGGGCCGGGCGTCCCCTTAGTGGGCGACGCGGCCGGGCCCCAGG     
I       ATAATTTAAAAAAACTTATGAAAATTATGATATAGAAAGTTTTTACTGATTAACATTTTAAATTCAAGTCTATGAGAAATAACAAATTAAATCTCAATATATTTATCTTAATAATATCCCATATATTCTAGTGGAAAAAAACAGTAAAATGTGATATGTAGTTTTAAGTTTTTCTATACATAAAATTAATAGCATCTATTCCAAATTTATATTTAACTAATCTTAATGATGTGTTATCTTTCAACTAAGAAATCAGAAATTTATAAATATTATAATTGAGAGTACTAGTGATCGTAATAATATTTCGCTTCGAACAATTAAAAATTCTCATAATTAGTGTATGCTTAATAGTTTAAAGGAATTTATTTATGTACAATATATTATTATTAGAAACAATAAGTGATGAGTACATATAAAATTGTATATAAATAACTTATAAAATGCACTGAAAGTAATTTTATTAAGTTATTTATATAATTAGAATTATTAATTTTAGTATACTATAAACAAATAAAATCATATTTGAAAGTGTAACATATTTCATGTGTCATAATAACATTTCTTTTCGTATTATCATTCAATTGTATAAAAAAAGCTCTATATAAACATATACTACCGGTCAAAATCTTTTTATGAAGTTTCAATTAATCTACAAAATTCCAATAAAAGTATCAAGGTAAACAGTGTTATTAAATGAATTAAATATTTTTTTTATTTCTATTAAACTACAATACTATATACTTCTATAGTAATGTTCATTTATTGAAATAAAGAATTTATACAAAATACTAACTAACTGCTATAATAGTCTATTTATTTATTTCGTAGTATATAGAGTTTATTGAGTAATTGAACCATTAAATATCATTATTTAATATATAGACAAAAAAATTGATTCCACAAAAACAGCTTATAATTTTATGTATATAATATGATAATTACCTTTTTCTAAATTGAATACGTTATTTAGTTCATGACATACAATGTAATTAATATTAACTTCATTTGCTTAAACCACAACTTGGCCCGAGTGCAACCTCCCAATTATATAGAACGGACTTGGGCATAGCAATTATTCAGAGTAATTATTCGGTTCGATAACAGTGTCCGGCATTTGTCTGAGAACTGAGGATAATTTTTGAGAATGCAAGCCCTCTACTTCCACGGCTCCCACTATCTAAATCATAGTCGCGGGAATAACTTAAGTTGAATTATACTCTCATACCTCGTAGGCTTCCATACGCAGACACTTTTTTAGGGATCAATAGAATGATAATCTTATAGGCCAACTGGATACGGTTTGATTGGCATAGAGAGCTAAATCTATAAACCTTGACTTTTGTCAATTTTTGGGACCAATTTCAAATAGTTAATCAATAGACGTTTTAAAAGAAGTGCTACCGACTACCAATTCGTGTCTCAAGTCTATAACTCCTCTTGACTGGAATATTACAGGGGTTCAGATTAGCTCTTCCAGCATAGACTCCACCCTTAGCCAAGGATCTGCGGTTTCAAAACTCATAATTGCTTGCATCAGCCTCTAAAACATCGTTCAATGAGTAATCCGGCTACATGTTCCTATTCGTGCGTATTATTTTGCGATTAATCGCCAAGCGACTTGCCAACGTATTACTACCCTCCTGCAAAGTTATCTTCCGTTCAAGTATAGGCAGGGCATCTTTCAGAGGGAGCATCCTTCACAAACAACCATTTATTCGTAATGAAATATCATGTATGTGGGTTCGGCGGTTAGAACAGTCGGTACTCCGAGTATATGATGAGTTCTGCGTTGGTAGCTAGACTCACTTTGATGTAGAAAACGGAAGATCGCTCTTTCACTATTCCCCTATCACATCAAACTTTAACCGGGCCAACCGGAGCCATTAAGCGTTTTGCACGACATATATAGTCATTATTCTGCTCGGCCTAATTGAAAGAGCTGATTTACCTGGATTTACATATCTGCGGAATTCTAGTATAGCACCGTTGTACTGTTAAGCACGCACCATGTCTATCAATAAGGGTCGCCAGTTTAGGAGCTCAGCAGTCGCGAACCCAGGGGACTAACGGTACACACGTCTTAGAAACGCCTGCACAGCGGTCTCGTGCGGGTTTACGATATTGCCGAGTAACTTCGTTGACTTCCGGGTGTAGAAGATCGTGGACACCCGGGCATTTGACCGTTGCGGTTGCCGCGGGCCTGTCCTACGGTGCTGTGCCAGTAAACGGCAAGATGGGATATCGGCGACCTGGGCGAAGAGCCCACTACCGCTGCCCTCACTGGTCGTCTAAATGTGCTTAGGCATTAGAAACAGCACGCGGCCCAAGAACTGCATGTTTTCGCCTGGCCTGGCCGGACACAGGCCGCCCCCAGCTGCCTGGGTTCAGAGGAGGGCCAAAGGAGGCCGCGACACGGGACCTAGGTGCATATGATGACGTCTGACACCCAGTTAGTGGCATCTCCACAGTCCGGCGAATAGTTTGCTACACAACAGGATTACAGCCCCATGTTGCGCATAGTCCTCCACGATAGGCCTTTTCACAAGAAACTCGTGTCTCACGGCCCGTTCTGCGTGGACCGGTGCCCGCGTGTATACGGGTGCCCTTCGACCTCTTCACCCCTTAGTTCCACCACAGCTACGCCCAGAGGTACCACACTACGGATTCCTAAACTAAAGGTAGGGCAGCCACACGAGGCTTTTCTGCACCATGGATGACGCTGTTTTTTGCCGCGCGTGCTCATATTCGCTCATGGTGATCCCGGGCTATCTTTGAGTTTGACCGCGGCCTGAGTGTAGGGTGTTGAAGACACTAATGAAGTACTCCAGACGCTATCATGGCAGTACAATGTTTTACTGATCGTGATTCGGCGCCACCGGAAGCCAATGCCCGGAACTGTCCCAATAAGCCGCTGAGACGGTGAACCAAGTGTGGGATGAAACTCGCGGAATATACGTCGGTCAAACAGCCCGGTGCGATCTATCCTCTCGCGCCCCCAAGGAGGCCCCCGACGGGGCCGAGGCCCGCGCTGGGCATGGCGCTCCCCCCCTTGGGCGTCGCCGGGGCCAGGCCGCGGCACTCGTGGGGCCGCGCGGATCCCTCCCGGCGGGGGTCCGCCGCGCCGATGGTTTGCCGCTCGCCGTGGCTGGTTCCGCGGGGCGGCGGCACGGCGGACCCACCCAGGCGAACAGCCCTGCCCCCTCTCGGATCCTGGGACGCCGAGGGTGGCAAGGACGCCCGCGGCTGAAGGGCGGGGAGGGCCTGGGGGGGCCCGTCGTGCTGCTCAGGGCACCCACGTCCGGGCCGGGGAAGCCCCCCTGGCCCGTTGCTCCCGGGGGGCGTCACGGCCGCGAGAGGGGCGTCGCCTCGGTTGGAGCCCCGGCGCGTCCACACGCCGGCACCGCACCTTGGAGACGGAGCGATCGGCCCCGCGTGCCCGAGCGTGATGATATCGCCCGCGCCCAGCGCCGACGCCGGAAGCCGCGGCCGGGACCCGGGCCCTGGGAGTGGCGTGGGCCGGACGTCCCGCTCCCCGGCAGCGCGTGGCGCTCAGAGGCCCGCCACGGCCGACATGCGCGCGTCTGGCCCCTGCCAGAGGAGCCGCGCGGCCCCTGCCGGGCCTCCGTGGCCCGGCCGCCCTGGCCTGCGCCGGCTCCCCGCGTCGCGCGGGGCGCTGAGCTCCCTCGAAGTGGCGCGCGCGCCCGCCTGGCGACGGGGCGGAGTGGGCGATCGCTATCCTCCGTACCCCGTGCGCCAGCTGGCCCGGTACGGGTAGCGTGCCGCAGCGGTCGGCCGCACCCTGGGTCGGACCTGCCGCCTGCCGTCGCGGCACCGAGACGGCGTCGGGCCGATCCCCGGAACTCGCCCCGATCTGTGCTCACGAGCCGGTAGGGGTGCCGCACGCCCGAGAGGGCCGCCCACCCGGAGCCAGACACGCTACGCGCCGATGCCCGCGGAGGGCCGGGCGTGCCCTTAGTGTGCGGCGCGGCCGGGCGCCGGG     
H       ATAATTTAAAAAAACTTATAGGAATTATGATATAGAAAGTTTTTACTAATAAACATTTTAAATTCAAATCTATGAGAAATAACAAATTGAATCTCAATATATTTATCTTAATAATATCCCATATATTCTAGTGGAGAAAAACAGTAAAATGTGATATGTAATTTTAAATTTTTATATACGTAAAATTAATAACATCTATTCCAAGTTTATATTTAACTGATTTTAATGATGTATTATCATTCAACTAAGAAGTCAGAAATTTATAAATATTATAATTGAAAGTACTAGTGATCGTAATAATATTTCGCTTCAAACAATTAGAAATTCTCATAATTAGTATATGCATAATAATTTAAAGAAATTTATTTGTGTACAATATGTTATTATTGGAAACAATAAGTGATAAGTACATATAGAGTTATTTATAAGTAACTTATAGAATACACTGGAAGTAGTTTTATTAAATTATTTATATAATTAGAATTGTTAATTTTAGTATGCTATAAGCAAATAAAATCATATTTAAAGATGTAACATATTTCATGTATCATAATAACATTTCTTTTCATATTATCATTCAATTGTATAAAAAAGACTCTATATAAACATATACTACCAATCAGAATCTTTTTGTGAAGTTTCAATTAATCTGCAAAATACCAAAAAAAATATCAGAGTAAACAATATTATTAAATGAATTAAATATTTTTTTTATTTCTATTGAACAACAATACTGTATGCTTCTATAGTAGTGTTCATTTATTAAAATAAAGGATTTATACAAAATGCTAACTAACTGCTATAATAATCTATTTATTAATTTCATAGTGTATAAAGTTTATTAAATAGTTGGACCATTAAATATCATTATTTAATATATAAGCAAAAAAATTGGTTCCACAAAAGCAGCTTTTAATTTTATGTATATAATATAGTAATTGCCTTTTTCTAAATTAAGTACGTTATTTAATTCATGACATACAATATAATTGATATTGACCTCATCTGTTTAGACCACGACTTAGCCCGAGTGCAATCTCCCAATAACATAGAACAAGCTTGGGCATAGCAATTATTCAAAATAATTACCCGGTTCGATAATAGTATCCGGCATCTGTCTGAGCACTGAGGATAATTTTCAAAAGTGCAAGCCCTTAACTTTCACGGCTTCCACTATCTAAAACGTGGTCGCGGGAATAACTTAAATTGCATTATACTCCCATTCCTTGTAGACTTCCATGCGAAGGCACTTTTTTAGGGATTAATAGAATGATACTCTTATAGGCCACTTGGATACGGTCTGATTAACATCGAGAGCTAAATCTACAAACCTTAACTTTTGTCAATTTTTGGGATGAACTTCACATAATTAATCAGCAGAAGTCTCAAAAGAAGTGTTACCGATCACTAACTCGCGCCTCAAGCCTATAACTCCTCTTGACTGAAATGCTACAGGGGTTCAGATAAGTTCTCGCAGCATAGACTCCACTCTTAGCCAGGGACCTGCGGTCTCAAAACACATAATTGCTTGTATTCACCTCTATAGTATCGTTCAATGAGTAATCTGGCTACAGGTTGCTATTCGTGCATATTATTTTGCGATTAACCGCCAAGCGACTTGCCAATGTACTGCAACCCTCTTGCAAAATTATCTCCCGTTCAAGTATAGGCAAGGCCTCTTTCAGAGGGAGCATCCTTCACAAATAATCATTTATTCATAATGAAATATCATGTATGTGGGTTTGGCGGTTGGAACAGCCGGTCCTCTGAGTCTATGATGGGTTCTGCGTTGGTAGCTAAATTCACTTTGGTGTAGAAAACGGGAGATCGCTCTTTCATTATTCCCCTATAATATCGAACTTTAACCGGACCAACCGGAGCTATTAAGTGTTTTGCACGTCATACATAGCCATTATCCTGCTCGACTTAATTGAAAAAGCTGGTTTACCTGGATTTACATATCTGTAGAATTCTAGCATAGCACAGTTATACTGCTAGGCACGTACCATGCCCATCAGGTAGGGTCGCTAGTTTAGGAGCTTAGCGGTCGCGGGCTCAGGACATTAACGAGACACACGTCCCGGAAACCCGCGCTCAGCGGTCTCGTGTGGGTTAACGGTACCGCCGAGTAACTTCGTTGACTTCCGGGTGTAAAAGATCGTGGACGCCCGGGCATTTGACCGCTACGGTTGCCGCACACCTTTCCTGCGGTGCCGTGCCAGTAATCCGCAAGATGGGATATCGGCGCTCTGGGCGACGACCCCACTACCGCTGCCCTCACTGGTCGTCTGGATGTGCTTAGGCATTAGAAACAGCATGTAGCCAAAGAACTGCAGGTCCTCGCCCGGCCTGGCCGGACACAGGTCGCCCCCAGCAGTCAGGGTTCAAAGGAGAGCCGAAGGAGGACGTAGCCCGGAACCTAGGTACATATGGTGGCGTCCGATACCCAGCTAGCGGGATCTCCACGGTCCGGCGACTAGTTTGCTACACAACAGGATTATGGCGTTATGTTGCGCATGATCCTCCACGATAGGCCTTTTCACAAGAGACTCGTGTCTCACGGCCAGCTCTGCGTGGACCGGTACCCGCGGGTAAACGGGGGCCATTCGACCTCTTCACCCCTTAATCCCACCACCGCTACGCCGGGAGGTACGGTACCATGGGCTCCTAAACTGAAGGTAGGGCAGTCACACGAGGCCTTTCCGCCCCTTGGATGACCCTGTTCTTGGTGGCGCGTTCTCATACTCGCTCATAGTCATCCCGGGCTATCTTTGAGTCTGGCCGCAGCCTGAGTGTAGGATGTACAAGACACTAACGAGGTACTCCCGGCACCATCATAGCAGTACAATGTATTACTGATAGTGATTGGGCGCCACCGGAAGCCAATGCCCGGAACTGTCCCAATAAGCCGCTGAGACGGTGAACAATGTGTGGGATGAAACTCGCGGAATATGCGTCGGTCAACCAGCCCGATGCGATCTATCGTTCCACGCCTCCAAGGTGGCGCCCGACGGCGCCGGGGCCCGCGCTGGGCGTGTCGCTCCCCCCCTTGGGCGTCGCCGGGGCGAGGCCGCGGCACTTGTGGGGGCGCGCGGATCCCCCGCGGCGGGGGTCCCCCGCGCCGATGGTTGGCCGCTGGGCGTGCCTGGTTCCGCGGGGGGGCGGCACGGTGGGCCCACCGACGCGTACAGCCCTGCCCCCTCCCGGATCCTGGGGCGCCGGAGGTGGCCGGGACGCCCGCGACTGAAGGGCGGCGCGGGCCTGGGCGGGCGCGTCGTGCTGCTCAGGGCACGCACTTCCGGACCGACGGGGCCCCCTTGGCCCGTTGGGCGCGGGGGGCGTCCCGGCCGCGAGGGGGTCGTCGCCCCGGGTGGAGGACGGGGGCGGGCACACGGCGGCACCGCACCCTGAACGCGGGACGACCGGACACGCGTGCCCGAGCGTGAAGAGATCGCCCGCGCCCAGCGCGGACGCCTGACGCCGTGGCCGTCACCCGGCTCCTGGCAATCGGGCGAGCCGGAAGTCCCGTTCGCCGGCAGCGCGTAGCGCTCGGAAGGCCGCCACGGCCGACCCACCCGCGCCTGGCCCCTGCAGGAGGAGTCGCGCGGCCCCTGCCGGGGCCCCGCGCCCCGGCCGCCCCGGCCTGCGCCGGCTCCCCGCGTCGCGCGGGCGGGCGAGCTCCCTTGGAGTGGCGTGGGCGCCCGCCTAGCGTAGGGGCGGAGTGGGCGGTCGTTAGCCTCCGTACCCTGTGGGCCGACGGGCCCGGTACGGGTTCCGTGCCGCAGCGGGCGGCCGCACCCTGGCTCGGACCTGCCGCCGGCCCTCGAGGCGCCGACACGGCGTCGGGCCGATCCCCGGAGCTCGCCCCAATCTGTGCTGGCGAGCCGGTAGGGCTGCCACATGCACGGGAGCGCCGCCCGCCCGGGGCCGGTCACGCTACGCGCCGAGGGCCCCGGAGGGCCGGGCGTGCCCTTAGTGCGCGGCGCGACCGGGCTCCGGG     
G       ATAATTTAAAAAAACTTATGAAAATTATGATATAGAAAGTTTTTACTGATTGGCATTTTAAATTCGAATCTATGAGAAATAACAAAATGAATCTCAATATATTTATCTTAATAATATCCCATATATTCTAATGGAAAAGAACAGTAAAATATGATGTATAGTTTTAAGTTTTTATGTACGTAAAATTAATAACGTCTATTCCAGGTTTGTATTTAGCTAATCTTAGTGATGTGTTATCTTTCAACTAAAGAATCAGAAATTTATAAGTATTATAATTGAAAGTACTAGTAATCGTAATAATATTTCGCTTCAAACAATTAAAGATTCTCATAATTAGTGTACGCATAGTAGTTTAAAGAAATTTATTTATATACAATATATTAATATTAAAAACAATAAGTAGTAAGTACATATAAAATTATTTATAAATAACTTATGAAATACACTGGAAATAATTTTATTAAATTGTTTATATAATTAGAATTATTAATTTTAGTATGCTATAAGCAAATGAAATCATATTTAGAAGTATAACATATTTCATGTGTCATTATAACATTTCTTTTCATATTATCATTCAGTTGTATGAAAAAAACTCTGTATAAACATATACTACCAATCAAAATCTTTTTATAAAGTTTCAGTTGATCTACAAAATTCCAAAAAAAATATCAAGGTTAGCAGTATTATTAAATGAATTAAATATTTTTTTTATTTCTATTGAGCGACAATACTATATACTTCTATGGTAATGTTCATTTATTAAAATGAAGAATTTATACAAAATACTAACTAACTGCTATAATAGTCTATTTATTTATTTCATAGTATATAAGGTTTATTGAGTAATTGAACCATTAGATATCATTATTTAATATATAGACAAAAGAATTGATTCCACAAAAACAGCTTTTAATTTTATATATATAATATAATAATTGCCTTTTTCTAAATTAAGTACGTTATTTAATTCATAACATGCAATGTAATTAATATTAGCCTCATTTGTTTAAACCACAACTTGGCCCGAGTGCAATCTCCCAATAACATAGAATAAGCTTGGGCATAGCAATTATTTAAAGTAATTACTCGGTTCGATAACAGTGTCCGGCATTTGTCCCAACACTGAAGATAATTTTCAAAAATGCAAGCCCTTCACTTCCACGGCTTCCACTATCTAAATCATAGCCGAGGGAATAACTTAAGTTGAATTATACTCCCGTTCCTTGTAGACTTCCATGCGAAGGCACTTTTTTAGGGATTAATTGGATGTTGCTCTTATAGGCCACCTGGATACGGTCTGCTTGACATTGAGAGCTAAATCTACAAACCTTAACTTTTGTTAATTTTTGGGACAAACTTCACATAGTTAATCAACAGAAGTATTAAAAGAAGCGTTACCGAACACTAATCCGTGCCTCAAGTCTATAACTCCTATTGACTGAAAAATTACAGGAGTTCAGATTAGCTCTCACAGCATAAACTCCACCCCTAGCCATGGAACCACGGTATCAAAACTCATAATTGCTTGCAACAGCCTCTACAATATCGTTCAATTAGTTATCTGGCTACAAATTACAATTCGTGTATATCATTTTGCGATTAATCGCCATGCGACTTGCCAACGTACTACGACCCTCTTGCAAAATTATCTACCGTTCAAGTATAGGCAAGGCGTCCTTCAGAGGGAGCATCCTTCACAAATAACCATTCATTCGTAATAAAATATCATGTACGTGGGTACGGCGGTTAGAACAGTCGATACTCTGAGTCTATGATGAGTTCCGCGTTGATAGCTAAACTCGCTTTGATGTAGAAAACGGGAAATCGCCCTCTCACTATTCCCCTATAATATCAAACTTTAACCGGGCCAACCAGAGCCATTACACGTTTCGCACGTCATACATAGCCATTATCCTGCCCGGCTTGATTGAAAGAACTGATTTACCTGGATTTATATATCTGCGGAATTCTAGCATAGCACAGTTATGCAGCTAAGCTCGTACCAGGCCTATCAAGAAGGGTCGCCAGTTTAGGAGCTTAGCGGTTGCAAGCCCAGGATATTAACGGTACACACGTCTTGGTAACGTCTGCACAGCGGTCTCGTGCGGGTTAACGGTACCGCCGAGTAACTTTGTTGATTTCCGGGTGTAGAAGGTCGTGGATGCCCGGGCATCTTACCGCTACGGTTGCCGCAGGCCTTTCCTGCGGTGCCGTGTCAGTAAACCGCAAGACGGGATATGGCCGGCCTGGGCGAAGACCCCACTACCGCTGCCCTCACTGGTCGTCTGAATGTGCTTAGGCATTAGAAACAGCACGTGGCCGAGGAATTGCACGTCTTCGCCTGGCCTGGCCGGACGCAGGCCGCTCCCAGCCGCCTAGGTTCAAAGGAGGGCCGAAGGAGGCCGTGACCCGGGAACTAGGTGCATACGGTGTTGTCAGATACCCAGCTAGCGGAATCTCCACAGTCCGGCGACTAGTTTGCTACACAACAGGATTATAGCGGTATGTTGCGCATAGTCCTCCACGATAAGCCTTTGCACAAGAAACTCGCGTCTCGCGGCCAACTCTGCGTGGACCGGTGCCCGCGAGTATACGGGTGCCCTTCGACTTCTACACCCCTTGTTCCCACCGCGGCTGCGTCGAGAGGTACTATGCCATCGGTTCCTAAACTAAAGGTACGGCAGTCACACGAGGCCTTTCTGCCCCATGGGTGACCCCGTTCTTAGTTGCGCGTATTCATACTCGCTCATAGTGATCCCAGGCTATCTTTAAGCCCGCCCGCGGCCTGAGTGTGGGGTGTCCGAGACACTAGCGAAGTAATCCAGACGCTATCATCACAGTACAATGTTTTACTGATAGTGGTGGGGCGCCACCCGAAGCCAATGCCCGAAACTGTCCCAATAAGCGGCTGAGACGGTGAACTACGTGTGGGATGAAACTCTCGGAATATACGTCGGTCAACCAGCCCGGTGCGTACTATCCTTCCGCGCCTCCAAGGACGCGCCCGACAGGGCCGAGGCCCGCTCTGGGCATGGGGCTCCCCCCCTTGGGCGTCGCCGGGGCGAGGCCGCGGCACTTGTGGGGACGCGCGGATCCCCCGCGGCGGGGGTCCCCCGCGCCGATGGTTAGCCGCTGTCCGTGGCTGGTTCCGCGGGGCGGCGGCACGGTGGGCCCACCCAGACGAACAGCCCTGCCCCCTCCCGGATGCGGGGACGGCGGGGGTGGCGAGGGCGTCCGCGGCTGCAGGGCCGGGAGGACCTGGGTGGGCCCGTCGTGCTGCGCAGGGCGCCCACTTCCGGGCCGGCGGTGCCCCCCTGGCCCATTGGTCGCGGTGGGCGTCTCGGCCGCGAGGGGGGCGTCGCCCCGGTTGGATCACCTCGGCGTCGACACGCCCGCGCCGGACCTTGAACACGGGCCGACCGGACGCTCGTGCCCGAGCATGAGGATATCGTCCGCGCCCAGCGCGGACGCCCGAAGCCGCGGCTGCTAGCCGGTCCCTGGCAGTCGGCCGGGCCGGAAGTCCCGCTCATCGGCAGCGCGTGGCGCTCGGGTGCCCGCCACTCCCGACCCGCCCGCGTCTAGCCCCTGCGGGAGGAGCCGCGCGGCCCCTGCCGGGGCCCCGCGCCCCGGCCGTCCTGGCCTGCGCCGGCTCCCCACGTCGCGCGGCCCGCTGAGCACCCTAGAAGTTGCGCGCGCGCCCGCCTAGCGTAGGGGCGGAGTGGGCTATCGCTACCCTCCGTACCCGGTGAGCCGGCTGGCCCGGTACGGGTGCTGTGCCGCAGCGGGCGGCCGCACCCTGGGTCGGACCTGCCGCCTGCCCTCGCGGTGCCGAGACGGCGTCGGGCCGATCCCCGGAAGTCGCCCCGATCCCTGCGGACGAGCCGGTACGGGTGCCACACGCCCTAGAGTCCCGCCCGCCCGCGGCCATCGACACTACGCGCCGAGGGCCCCGGAGGGCCGGGCGTGCCCTTAGTGTGCGGCGCGGCCGGGCGCCAGG     
F       ATAATTTAAAAAAACTTATGAAAATTATGATATAGAAAGTTTTTACTGATTGGCATTTTAAATTCAAATCTATGAGAAATAACAAATTGAATCTCGATATATTTATCTTAATGATATCCCGTATATTCTAGTGGAAAAAAACAGTAAAGTGTGATATGTAATTTTAAGTTTTTATATACGTAAAATTAGTAACATCTATTCCAAGTTTATATTTAACTAATCTTAATGATGTATTATCTTTCAACTAAGGAATCAGAAATTTATAAATATTATAATTGAAAGTACTGATAATCGTAATAATGTTTCGCTTCAGACAATTAAAAATTCTCATTATTAGTGTATGCATAATAGTTTAAAGAAATTTATTTATGTACAATGTATTATTATTAGGAACAATAAGTAATAAGTACATATAAAATTATTTATAAATAACTTATGAAGTACACTGAAAATGATTTTATTAAGTTGTTTATATAATTAGAGTTGTTAATTTTGGTATGCTATAAACGAATGAAATCGTATTTAAAAATCTGACATATTTCATGTGTCATAATAACATTTCTTTTCATATTATCATTCGGTTGTATGAAGAAAACTCTATATAAACATATACTACCGATCAAAATCTTTTTGTAAAGTTTCAATTAATATACAAAGTTCCAAAAAAAGTATCAAGGTGAACAATATTATTAAATGAATTAAATATTTTTTTTATTTCTATTGAGCAACAATACTGTATACTTCTGTAGTAATGTTCATATATTGAAATGAAGAATTTATACAAAATACTAACTAACTGCTATAATAGTCTATTTATTTATTTCATAGTATATAAAGTTTATTAAGTAATTGAACCATTAGATATCATTATTTAATATATAGACAAGATAATTGATTCCACAGAAACAGCTTTTAATTTTATGTATATAATGTAATAATTACCTTTTTCTAAATTAAGTACGTTATTTAGTTCATGACATACAATATGATTGATATTAACTTCATCTGCTTAAGCCACAAGTTGGCCCGAGTGCAATCTCCCAATCATATAGAATCAGCTTGGGTATAGCAATTTTCTAGATTAATTACTCGGTCCGATAACAGTGTCCGGCATTTGTCTGAACATTGAGGATAATTTTCAAGAATGCAAGCCCTTCACTTTCACGGCTTTCACTATCTAAATCGTAGTCGCGGGAATAACTTAAGTTGGATTATACTCCTATTCCTCGTAAACTTCCATGCGAAGGCACTGTTTTAAGGATTGTTAGAATGACACTCTTATAGGCCGACTGGATACGGTCTGATAAACATAGAGGGCTAAATCTACAAACCTTAACTTTTGTCAATTTTTGGGATGAAGTTCACATAGTTCATCAACAGACGTTTCAAAAGAAGCGTTACCGACTGCTAATTCGCGCCTCAAGTCTATAACCCCTTTTGACTGAAAAGTTACAGGAGTTCGGATTCGCTCTCTCAGCATAAACTCCACGCCTAGCCAGGGATCCACGGTTTTAAAACACATAATTGCTTGCAATAGTCTCTATAATATCGTTCAATGACTACTCTAGCTACAAATTGCTATTCGTGTATATCATTTTGCGATTAATCGCCAAGCGGCTTGTCAATGTACTACAAACCTCCTGCAAAATTATCTTCCGTTCAAGTATAGGCAAGGCCTCTTTCAGAAGGAGCATCCTTCATAAGTAACCATTTATTCGTAATGAAGTACCATGCTTGTGGGTTGGGCGGTTCGAACAGTCGGTCCTCTGAGTGTATGATGGGTTCTGCGTTGATAGATAAACTCACTTTGATGTAGAAAACGGGTGATCGCTCTTTCACTATTCCCCTATAATATCGAACTTTAACCGGGCCAACCGGAGCCATTAAGCGTTTTGCACGTCATACATAACCATTATACTGCCCGGCTTAATTGAAAAAGCTGATTTACCTGGATTAACATATCTGCAGAATTCTAGCATAGCACTGTTATACTGTTAAGCACGTACCGAGCCTGTCAAGAAGAGTCGCCAGTTTTGGAGTTTAACGGTTGCGAGCCCAGGAAATTAACGGTACACACGTCTGGGAAGCGCCTGAACAGCGGTCTCGTGCGGGTTAACGTTACCGCCGAGTAACCTCGTTGATTCCCGGGTGTAAAAGATCGTGTACCCCCGGGCATTTGACCGCTACGGTTGCCGCCGGCCTTTCCTGTGGTGCCGTGCCAGTAAACCGCAAGATGGGATATAGGCGGCCTGGACGATGACCTCACTACCGCTGCCCTCACTGGTCGTCTAGATGTACTTAGGCATTAGAAAGAGCAGGTGGCTGGAGAATCGCACGTTTTCGCCTGGCCTGGTCGGACACAGGCCGCCCCCAGCTGACAGGGTTCAAAGGAGAGCCGGAGGAGGCCGACACTCGGGACCTAGGTACATATGGTGGCGTCCGATACCCAGCTAGTGGCATCTCCACAGTCCAGCCAGTAGTTTGCTATACAACAGGATTATAGCGCCATGATGCGCATAGTCCTCCACCATAGGCCTTTTCACAAGGAACTCGTGTCTCACGGCCAACTCTGCGTGGAACGGTGCCCGCGAGTATACGGGTACCTTTCGACCTCTTCACCCCTTATTGCCACCGCCGCTACGCCGAGAGGTTCCACACCACGGGATCCTTAACTCAAGGTAAGGCAGGCACACGAGGTCTTTCTGCTCCATGGGTGAGGCCGTTCTTAGTCGCCCGTGCTCATAATCGCTCATGGTGATCCCGGGCTATCTTTGAGTCTGACCGCAGCCTGAGTGTGGGATGTCCAAGACACTAACGAAGTACTCTTGACACTCTCATGGCAGTACAATGCATTACTCTTGGTGATTAGGCGCCATCGGAAGTCAATGCCCGGAACTGTCCCGCTAAGCAGTTGGGACGGTGGACTATGTGTGGGATGAAACTCGCGGGATATACGTCGGTCAACCAGCCCGATGCGATCTATCCTTCCGCGCCTCCAAGGCGGCGCCCGAAGGGGCCGAGGCCCGCGCTGGGCCTGGCGCTCCCCCCCTTGAGCATCCCCGGGCCGAGGCCGCGACACTCGTGGGGACGTGCGGATCCTCCGCGGCGGGGGTGCACCGCGCCGATGGTTAACCGCTTGCCGTGGCTGGTTCCGCGGGGCGGCGGCACGGTGGACCCACCCAGCCAGACGGCCCTGCCCCCTCCCGGAGCCCGGGACGCCGGGGGTGGCGAGGGCGCCCGCGGCTGAAGGGCGGAGACGACCTGGGTGGGCCCGTCGTGCGGCTCAGGGCACCCACTCCCCGGCCGGCGGAGCCCCCCTGGCCCATTGGTCGCGGTGGGCGTCGCGGCCGCGAGAGGGACGTCGCCCCGTTTGGAGCACCGGGGCGTCCACACGCCCGCGCCGCACCGTGGACGCGGTACGGCCGGCCACGCGTGCCCGAGCGTGAAGAGATCGCCCGCGCCCAGCGCCGACGCCCGAGGCCGCGGCCGTTACCCGGGCCCTGGCACTCGGCTGAGCCGGAAGTCCCGCTCGTCGGCAGCACGTGGCGCTCCGGGGCCCGCCACGGCCGACTCACTCGCGCCTAGCCCCTGCGGGAGGAGCCGCGCGGCCCCTGCCGGCGCGCCGTGCCCCGGCCGTCCTGGCCTGCGCCGGCTCCCCGCGTCGCGCGGGCTGCTGAGCTCCCTTGGAGGGGCGCGCGCGCGCGCCTAGCGCAGGGGCCGAGTGGGCGGTCGCTATCCTCCGTGCCTCGTGGGCCGGCTGGCCCGGTACGGGTGCCGTGCCGCAGCGGGCGGCCGCACCCTGGGTCGGACCTGCCGGCTGCCCTCGCGGTGCCGAGGCGGCGTCGGGCCGATCCCCGGAACTCGCCCCGATCTGTGCTGACGAGCCGGTAGGGGTGCCGCACACCCGAGAGCGCCGCCCGCCCTGAGCCATCCACTCTACGCGCCTAGGGCCTCGGAGGGCCGGGCGTGCCCTTAGTGTGCCGCGCGACCGGGCCCCGGG     
E       ATAATTTAAAAAAACTTATGAAGATTATGAAATAGAAAGTTTTTACTGATTAACATTTTAAATTCGAATCTATAAGAAATAACAAATTAAATCTCAATATGTTTATCTTAATAATATCCCATATATTCTAGTGGGAAAAAACAGTAAAATGTGATATATAGTTTTAAGTTTTTATATACGTAAAATTAATAACATCTATTCCAAGTTTGTATTTAACTAATTTTAATGATGTGTTATCTTTCAACTAAGAAGTCAGAAATTTATAAATATTATAATTGAAAGTACTAATAATCGTACTGATATTTCGCTTCAAGCAATTAAGAATTCTCATAATTAGTATATGCATAATAGTTTAAAGAAATTTATTTATATACAGTATATTATTATTAGAAACAATAAGTAGTAAGTGCATATAGAATTATTTATAAATAACCTATAAAGTACACTGAAAATGATTTTGTTAAATTATTTATATAATTAGAATTATTAATTTTAGTATGCTATGAGCAAATAAAATCGTATTTAAAAATATAACATATTTCATGTGTCATGATAACATTTCTTTTCATATTATCATTCGATTGTATGAAGAAAACTCTATATAAACATATACTACCAATCAAAATCTTTTTATAAAGTTTCAATTGATCTACAAAGTTCCAAAAAAAATGTCAAAGTAAGCAATGTTATTAAATGAATTAAATGTTTTTTTTATTTCTATTAAACAACAATACTATGTGCTTCTATAGTAATGTTCATTTATTAAAATAAAGAATTTGTACAAAATACTAACTGACTGCTATAATAGTCTATTTATTTATTTCATAGTATATAAAGTTTATTAAGTGATTGGACCATTAAATATCATTATTTAATGTATGGGCAAAAAAATTGATTCCACAAAAACAGCTTTTAATTTTATGTATATAATATAATAATTACCTTTTTCTAGATTAAGTACGTTATTTAATTCATGACATACAATATAATTAATATTGACTTCATCTGACTAAACCACAACCTGGCCCTAGTGCACCCTCCCAATAATATAGAATAGACTTGGGCGCAGCAATTATTCAGTGTAATTAATCGGTTCGATAACAGTGCCCGGCATTTGTCGGAACACTGAGGATAATTTTCAAAAATGCAAGCCCTTCACTCTCACGGCTTCCACTATCTAAATTATAGTCACGGGAACAACTTAAGTTGAATTATACTCCCATTCCTTGTAGACTTCCATGCGAAGGCACTTTTTCAGGGTTTAATAGAATGAAACTCTTATAGGCCAACTGGATACGGTCCGATTGATATCGAGTGCTAAATCTACAAACCTTAACTTTTGTCAATTTTTGGGATGAATTTCACATAATTAATCAATAGAGGTCTCAAAAGAGGTGTTAACGATTACTAATCCGCGCCTCAAGTCTATAACTCTTTTTAACTGAAAAGTTACGGGTGCTCAGATTGGCTCTCCCAGCATAAACTCCACCCCTAGCCAAGGACCTGCGGCCTTAAAACCCATAATTGCTTGCACTAGCCTCTATAATATCGTTCGATAAATAATCTGGCTACAGATTCCTATTCGTGCGTATAATCTTGCGACTAATCGCCAAGCGACTTGGCAAGGTACTACAACCCCCCTGTAGAATTATCTACCGTTCAAGTATAGGCACGGCCTCTTTCAGAAGGAGTATCCTTCATAAATAAACATTTATTCATAATGAAATATCATACATGTAGGTTTGGCGGTTAGGACAGTCGGCCCTCTGAGTATATGATGGGTTCTGCGTTGGTAGCTAAAGTCGCTTTGATGTAGAAAACGGAGGATCGCCTTTTCACTATTCCCCTATAATATAAAACTTTAACCGGGTCAACCGAAGCCATTAAACGTTTTGCACGTCATACATAGCCATTATCCTGCCTGGTTTAATTGAAAAAACTGATTTACCTGGATCTACATATCTGCGGAATTCTAGAACAGCACAGTTATATTGCTAGGCACGTACCGTGCCAATCAAGGAGGGTCGCCAGTTTTGGAGCTTAGCAGTTGCGGGCCCAGGATATTAACGGTACATACCTCTCGGAAACGTCTACACAGCGGTCTCGTACGGGTTCACGGTACCGCCGAGTATCTTCGTTGACTCCCGGGTGTAGAAGATCGTGGACACCCGGGGATTTAACCGCTACGGTTGCCGCGGGCCTCTCCTACGGTGCCGTGCCAGTAAACCGCGCGATGGGATATCGCCGACCTGGCCGATGACCCCATTACCGCTGCCCTCATTAGTCGTCCATATGTGCATAGGCATTAGGAACAGCACGCGGCTGAGGAAATGCACGTCTTCGCCAGACCTGGTCGGACAGAGGACGCCCCCAGCTGCCAAGGTTCAAAGGAGAGCCGATGGGGGCCGCAACCCGGGACCTAGGTGCATATGCTGATGTCTGATACCCAGCTAGTGGAATCGCCCCAGTCCGGCGAGTAGTTTGCTACACAACAGGATTACAGCGCCATGTTGCGCATGGTCCTCCACGATAAGCCTTTACACAAGGAACTCGTGTCTTACGGCCAGCTCTCCGTGGATCGATGCCCGCGGCTATACGGGTGCCTTTCGACCTCTTCACCCCTTATTTCCGCCACCGCTACGCCAAGAGGTGCTATACCACGGGTTCCTAAAGTAAAGGTAGGGCAGTCACACGAGGTCTTTCTGCCCCTTGGATGACACCGTTCTTAGTCGCGCGTTCTCATCCTCGCTCATAGTGGTCCCGAGCTATCTTTGAGTCTGGCCGCAGCCTGAGTCGGGAAGGTCAAAGACACTAGCGAAGTACTCCAGACACTTTCATGACAGTACAATGATTTACTGATGGTGACTGGGCGCCACCGGAAGCCAAAGCCCGGAGCTGTCCCAATGAGCCGCTGGGACGGTGGACTATGTGTGGGATGAAACTCGCGGTATATACGCCGGTCAACCAGCCCGGTGCGATTTATCCTTCCACACCTCCAAGGAGGCGCCGGACTGGGCCGAGGCCCGCGCCGGGCATGGCGCTCCCTCCCCTGGGCGTCGTCGGGGCCAGGCCGCGGCACTCGTGGGGGCGTGCGGATCGCCCGCGGCGGGGGTCCCCGGCGCCGATAGTTTGCCGCTGGCCGTGGCTGGTTACGCGGGGCGGGGGCACGGTGGGCCCACCCAAGCCCACAGCCCTGCCCCCTGCCGGATGCTGGGGCGCCGGAGGTGGCAAAGGCGCCCGCGGCTGAAGGGCGGGGAGGGCCTGGGGGCGCCCGTCGTGCTACTCAGGGCACCCACTCCCTGACCGGCGGAACCCCCCTGGCCCAGTGGTCGCGGTGGGCGTCCCGGCCGCGAGAGGGGCGTCGCCCCGCTTGGAGCGCCGGGGCGTCCGCACGTCGGCGCCGCACTTTGAACGCGGAACGACCGGGCACACGTCCCCGAGCGTGAAGATATCGCCCGCGCCCAGCGCCGACGCCCGAGGTCGTGGCTGACACCCGGGCCCTGGCAGTCGGCCGAGCCGGAAGTCCCGCTCGTCGGCAGCGCGTGGCGCTCGGAAGGCCGCCACGGCCGACTCGCGCGCGTCTAGCCCCTGCGGGAGGACCCGCGCGGCCCCTGCCGGCGCCCCGTGCCCCGGCCGTCCTGGCTTGCGCCGGCTCCCCGCGTCGCGCGGGGCGCCGAGCACCCTTGAAGTGGCGCGTGCCCCCGCCTAGCGGAGGGGCGGAGTGGACGATCGCTACCCTCCGTACCCTCTGGGCCGGCTGGCCCGGTACGGGTGCCGTGCCGCACCGGGCGACCGCACCCTGGGTCGGACCTGCCGCCTGCCCTCGCGGCGCCGGGACGGCGTCGGGCCGATCCCCTGAACTCGCCCCGATCTGTGCTGACGAGCCGGTAGGTGTGCCGCACGCCCCAGGGGGCCGCCCGCCCGGAGCCATTCACTCTACGCGTCGAGGGCCCCGGAGGGCCGGGCGTGCCCTTAGTGTGCGGCGCGGCCGGGCGCCAGG     
D       ATAATTTAAAAAAACTTATGAAAATTATGATATAGAAAGTTTTTACTAATTAGCATTTTAAATTCAAATCTATGAGAAATAACAAATTAAATCTCAATATATTTATCTTAATAATATCCCATATATTCTAATGGGAAAAAACAGTAAGATGTGATATGTAGTTTTAAGTTTTTATATACGTAAAATTAATAACATCTATTCCAAATTTGTATTAAGCTAATCTTAATGATGTGTTATCTTTCAACTAAAAGGTCAGAAATTTATAAATATTATGATTGAAAGTACTAATAGTCGTAATAATATTTCGCTTCAAACAATTAAAGATTCTCATAATTAGTATATGCTTAATAATTTAAAGAAATTTATTTATATACAATATGTTATTATTAAAAGCAATAAGTAGTAAGTACATATAGAATTATTTATAAATAACTTATAAAATGCACTGAAAATGATTTTGTTGAATTATTTATATAATTAGAATTATTAATTTTAGTATGCTATAAACGAATGAAATCATATTTAGAAATATAACATATTTCATGTGTCATAATAACATTTCTTTTCATATTATCATTCGATTGTATGAAAAAGACTCTATATAAACATATACTGACGATCAAAATCTTTTTATAGAGTTTCAGTTAATCTACAAAGTTCCAAAAAAAATATCAAAGTGAACAGTGTTATTAAATGGATTAAATATTTTTTTTATTTCTAATTAACAACAATACTATGTACTTCTATAGTGATGTTCATTTATTAAAATAAAGAATTTATACAAAATACTAACTAACTGCTATAATAATCTATTTATTTATTTCATAGTATATAAGGTTTATTGAGTAATTGGACCATTAGATATCATTATTTAATATGTAAGCAAAAAAATTGGTTCCACAAAAACAGCTTTTAATATTATATATATAATATAATAATTGCCTTTTTCTAAATTAAATACATTATTTAGTTCATAACATACAATATAATTAATATTAGCTTCATTTGTTTAAACCACAATTTAGCCCGAGTGCAATCTCCCAATGATATAGAACAAGCTTGGGTATAGCAATTGTTCATAGTAATTACTCGGTTCGATAGCAGTGTCCGGCATTTGTCTGAACACCGAGGATAATTTGCAAAAATGCAAGCCCTTAACTTTCACGGCTTTAACTATCTAAATCATAGTCGCGGGAATAACCTAAGTTGAATTATACTCCTATTCCTTGTAGGCTTCCATGCGAAGGCACTTTCTTAGGGTTTAATGAAATGATACTCTTATAGGTAAGTTGGTTACGGTTTGAGTAACATTGAGGGCTAAATCTATAAATCTTAACCTTTGTCAACTTTTGAGATGAACTTCACATAGTTAATCAACAGAAGCCTTAAAAGAAGCGTTAACGACCACTAATGCGAGCCTCAAGTATATAACTCCTCTTGACTGAAAAATTACAGGCGTTCTGATTAGTCCTAACAGCATAAACTCCACTCCTAGCCAGGGATCCGCGGCTGAAAAACTCATAATTGCTTACATCAGTCTCTACAATATCGTTCAATGAGTAATCTGGCTACAAATCCCTATTCGTGTATATTATTTTGCGACTAATCTCCCAGAGACTTGCCGCCGTACTACAAACCTCTTGCAAAATTATCTCCCGTCCAAGTATAAGCAAGACTTTTTTCAGAGAGAGCATCCTCCATGAAGAATCATTTATTCGTAATGAAATATCATGTATGTGGGTTTGGCGGTTAGAACGGTCGGCCTTCTGAGTGTATGATGGGTTCTGCGTTGGTAGCTAAACTCACTGTGATGTAGAAAACGGAAGATCGCTCTTTCCCTATATCCCTATAATATCGAACTTTAACCGGGCCATCCGGAGCCATTAAACATTTCGCACGTCATACATAGTCATTATTCTGCCCGTCTTAATTGAAAAAGCTGATTTAACTGGATTTACATATCTGCCGAATTCTAGCATGGCACAGTTATACTGCTAAGCGCGTACCATGTCAATCGAGAAGGGTCGCTAGTTTTCGAGCTTAGCGGTCGCAAGCCCAGGATATTAAATGTACACACGTCTTGGAAACACCTGCACAGCGGTCTCGTGCGGGTTAACGGTACCGCCGAGTATCGTCGTTGACTCCCGGGTGTAGAAGATCGTGGACGCCCGGGCATTGGACCGCTACGGTTGCCGCGGGCCGTTCCTGCGGTGCCATGCCAGTAAACAGCAAGATGGGATATCGGCGGCCTGGGCGAAGGCCCCACTACCGCTGCCCTCACTAGTCGTCTGTATGTACTTGGGCATTAGAAAAAGCATATGGCAAAGGAATTGCACGTCTTCGCCCGACCTGGTCGGACGCAGGCCGCCCCCAGGAGCCAAGGTTCAAAGGAGAGCCGCAGGATGCCGCGGCCCGGGACCTAGGTGCATATGGTGACGTCTGACACCCAGCTAGTGGAATCACCAGAGTCCGGCGAGTAGTTTGCTATACAACAGGGTTACTGCGCTATGTTGCGCATAATCCTCCACGATAGGCCTTTCCACAAGAAACTCGTGTCTCTCGGCCAGCTCTGCGTGGATCGGTGCCCGTGAGTATACGGGCGCCTTCCGACCTCTCCACCCCATATTCCCACCTCCGCTACGCCGGGAGATACTATACCACAGGTACCTAAACCAAAGGTAAAGCAGTCACACGAGGCCTTTCTGCTCCCTGGGTGACACCGTTCTTAGTCGCGCGTGCTCATTCTCGCTCATAGTGATCCCGGGCTATCTTTGAGTCTGGCCGCGGCCCGAGTGTGGGCTGTCCAAGACACTAGCGAAGTATTCCAGACGCCATCATGGCAGTACAATGTTTTACTAGTAGTGATTGGGCGCCATCAGAAACCAATGCCCGCAACCGTCCCATTAAGCCGCTGAAACGGTGGACTATTTGTGGGATGACACTCGCGGAATATGCGCCGGGCAACTAGCCCGATGCGATCTATCCTTCCACGCCGCCCAGGGGGCGCCGGACGGGGCCGAGGCCCGCGCGTGGCATCGCGCTCCCCCCCTTGGGGGTCGCCGGGGCGAGGCCGCGGCACTTGTTGGGGCATGCGGATCCTCCTCGGCGGGGGTCGCCCGCGCCGATAGTTAGCCGCTGGCCGTGCCTGGTTCCGCGGGGCGGCGGCACGGTGGACCCACCCAGACTAACAGCCCTGCCCCCTTCCGGAGCCTGGGACGCCGGAGGTGGGCTCGGCGCCGGCGGCTGTGGGGCGGCGGGGGCCTGGGGGGGCCGGTCGTGCCGCTCAGGGCACCCACTCCCGGGCCGGCGGAGCCCCCTTGGCCCGTTGGTCGCGGGGGGCGTCCCGGCCGCGAGAGGGGCGTCGCCCCGGTTGGAATTCCGAGGCGCCCACACGCCTGCCCCGCACCTTGGACGCGGGACGACCGGTCACGCGTCCCTGAGCGTGAAGATATCGCCCGCGCCCAGCGCCGACGCCGGACGCCGTGGCCGCGACCCCGGCCCTGGCAGCCGGCCGAGCCGGAAGTCGCGCGCATCGGCAGCGCGTGGCGCTCGGGGGCCCGCCACGGCCGACGCACGCGCACCTAGCCCCTGCGGGAGGAGCCGCGCGGCCCCTGCCGGCGCCCCGTGCCCCGGCCGTCCTGGCCTGCGCCGCCTCCCCGCGTCGCGCGGGGCGCGGAGCTCGCTGGAAGTGGCCCGCGCGCCCGCCTAGCGTGGGGGCGGAGTTGGCGATCGCTACCCTCCGTACCCCGCGGACCGGCCGCCCCGGTACGGGTTCGGTGGCGCAGCGGGCGACCGCACCCTGGGCCGGACCTGCCGCCTGCCCTCGCGGCTCCGAGACGGCGTCGGGCCGGCCCCCAGAGCTCGCCCCGATCTGTGCTGGCGAGCCGGTAGGAGTGCCGCACGCCCGGGGGCGCCGCCCGCCCCGAGCGATTCACTCTACGCGACGAGGACGCCGGAGGGCCGGGCGTGCCCTTAGTGTGCGGCGCGACCGGGCGCGAGG     
C       ATAATTTAAAAAAACTTATGAAAATTGTGATATAGAAAGTTTTTACTGATTAACATTTTAAATTCAAATCTATGAGAAATAACAAATTAAATCTCAATATATTTATCTTAATGATATCCCATATATTCTAGTGGGGAAAAACAGTAAAATGTGATATGTAGTTTTAAGTTTTTATATACGTAAAATTAATAACATCTATTCCAAGTTTATATTTTACTAATCTTAGTGGTGTATTATCTTTCAACTGAGAGATCAGAAATTTATAAATATTATAATTGAAAGTACTAGTAGTCGTAATAATATTTCGCTTCAGGCAATTAAAAATTCTCATAATTAGTATATACATAATAGTTTAAAGAAATTTATTTATATACAGTATATTATTGTTAGGAACAATAAGTAGTAAGTACATATAAAATTATTTATAAATAACTTATAAAATACACTGAAAATGATTTTATTAAGTTATTTATATAATTAGAATTGTTAATTTTAGTATGCTATAAACAAATAAAATCATATTTAAAAATATAACATATTTCATGTATCATAATAACATTTCTTTTCATATTATCATTCGGTTGTATAAAAAAGACTCTATATAAACATATACTGCCGATCAGAATCTTTTTATGAAGTTTCAATTAATCTACATAGTTCCAAAAAAAACGTCAAAGTGAACAGTATTATTAAATGAGTTAAATATTTTTTTTATTTCTATTAAACTACAATACTATATACTTCTGTAGTAATGTTCATTTATTAAAATGAAGAATTTATACAAAATACTAGCTGACTGCTATAATAGTCTATTTATTTATTTCATAGTATATAGAGTTTATTAAATAATTGGACCATTAAATATCATTATTTAATATATAGACAAAGAAATTGATTCCACAAAAACAGCTTATAATTTTATATATATAATATAATAATTACCTTTTTCTAAATTAAGTACGTTATTTAATTCATAACATACAATGTAATTAATATTAACGTCATTTGTTTAGGTCACAACTAGGCCCGAGTGCAATCTCCCAACGGTATAGAATAAGCTTGGGCATAGCAATTATTCAAACTAATTACTCGGTTCGATAACAGTGTCCGGCATTTGTCTGAGCACTGAGGATAATTTTCGAAAATGCAAGCTCTTTACTTTCATGGCTTTCACTATCTAAATCGTAGTCACGGGAATAACTTAAGTTGAATTACACTCCCATTCCTCGTAGACTTCCATGCGAAGGCTCTTTTTTAGAGTTTAATAGAATGATACTCTTATAGGCCAGTTAGATACGGTCTGATTGGCATTGAGGGCTAAATCTACAAACCTTAACTTTTGTCAACTTTTGGGGTAAATTTCACATAGTTAATCAACATAAGTCTTAAAAGAAGCGCTAACGACTACTAATTCGTGCCTCAAGTCTATAACTCCGCTTTACTGAAAAGCTACAGGGGTTCAGATTAGTCCTCACAGTATAGACTCCACTCCTAGCCAGGAATCTGCGGCTTCAAAACCCATAATTGCTCGCATCAGCCTCTATAATGTCGTTCAATGAGTAATCTGGTCACAAATTGCTGTTCGTGCATGTTACTTTGCGACTAATCGCCAAGCGACCTGCCAGTGTACCACAATCCCCTTGCAAAATTATTTCCCGTACAAGTATGGGCAGGGCCTCTTTCAGACAGAGAGTACTTCATGAATAACTATTTATTCCTAATGTAATATCATGTACGTGGTTATGGCGGTTAGAACAGTCGGTTTTCTGAGTATATGATGAGTTCTGCATTGGTAGCTAAACTCGCTTTGATGAAGAAAACGAAAAATCGCTCTTTCACTATTCTTCTATAATATCGAACTTTAACCGGGCCAACCGAAGAAATTAAATGTTTTGCACGTCATACATCGCCATTATCCTGCCTGGCCTAATTGAAAAACCTGATTTACCTGGATTTACATATCTGCGAAATTCTAGTATAGCACGGTTATACCATCAAGCACATACCATGCTATTCAACGAGGGTCGTCAGTTTGGGAGGTTAGCGGTTGCAAGCCCAGGATATTAACGGTACACACGTCTTGGCAACGCCTGCACAGCGGTCTCGTGCGGGTTAACGGTATCGCCGAGTATCGTCGTTGACTCCCGGGTGTATAAGATCGTGGACGTCCGGGCATTTGACCGCTACGGTTGTCGCGGGCCTTTCCTGCGGCGCCGTGCCAGTAAGCCGCAGGAAGGGATATTGGCGGCCTGGGCGGGGACCCTACTACCGCTGCCCTCACCAGTCGTCTGTATGTGCTTAGGCATTAGAAATAGCATATAGCGAAGGAAATGCACGTCTTTGCCCGGCTTGGCCGGACGCGGGCCGCCCCCAGCTGGCAAGGTTCAAAGGAGAGCCGAGGGAGGCCGCGGCCCGGGACCTAGGTGCATATGGTGACGTCTGATACCCAACTAGCGGAATCTCCACAGTTCGGCGGATAGTTTGCTACACAGCAAGATTATAGCGCCATGTTTCGCATGATCCTCCACGATAGGCCTTTTTACAAGTGACTTGTGTCTCACGGCCCGCTCTTCGTGGGTCGGTGCCCGCGCTTGTGCGGGTGCCCTTCGACCTCTGCACCCCTTTTTCCCTCCACCACTACGGTGAGAGATACTTTACCACGGGTTCCTAAACTAAAGGTAAGGCAGTCATACGAGGCTTTTGTGCCCCATGGGTGACGCCGTTCTTAGTCGCGCCAGCTCATTTTCGCTCATAATGATCCCGGGCTATCCTCGAGTCTGACCGCAGCCTGAGTGTGGGATGTCCGATACACTAGTGAAGTACTCCGGACGCTGTCATGTCAATACTATGTGTTACTGCTAGTGATTGGGCGCCACCGGAATCCAATGCCTGGAACTGTCCCAATAAGCGGCTGAGACGGTAGACTATGTGTGAGATGAAACTCGCGGAATATACGACGGGCAACCAGCCCGGTGCGATCTATCCTCTCGCGCGCCCAAGGAGGCGCCCGACCGTGCCGAGGCCCGCCCTGGGCATGGCGATCTCCCCTTTGGGCGTCGCCGGGGCGAGGCCGCGGCACTCGTTGGGGCGCGCGGAGCCCCCTCGGCGAGGGTCCCCCGCGCCGATAGTTATCCGCTCGCCGTGGCTGGTTCCGCGGGGAGGCGGCACGGTCGGCCCACCCACACGGACAGCCCTGCCCCCTCCCGGATCCTGGGACGCCGAAGGTGGCCGGGGCGCTCGCGGCTGAAGGGCGGGGGGGACCTGGGGGGGCCCGTCGTGCTGCTCAGGGCACCCACTGCCGGGCCGGCTCAGCCCCCCTGGCCCATTGGTCGCGGTGGGCGTCCCGGCCGCGAGGGGGGCGTCGCCCCGGTTCGAGTGCCGGGGCGTCCACACCCCGGCGCCGCACCTTGGACCCGGGACCACCGCCCACGCGTCCCCGAGCATGAAGATATCGCCCGCGCCCAGCGCCGGCGCCGGAGGCCGTGGCCGCTACCCGGGTCCTGGCAGTCGGGCGAGCCGGAAGTCCCGCTCCTCGGCAGCGCGTGGCCCTCGGGGGCCCGCCACGGCCGACGCACCCGCGTCTAGCCCCTGCGGGAGGAGCCTCGCGGCCCCTGCCGGCGCCCCGTGCCCCGGCCGCCCCGGCCTGCGCCGGCTCCCCGCGTCGCGCGGGGCGCAGAGCGCGCGAGGAGTGGCCCGCGCGCTCGCCTCGCGTGGGGGCGGAGTGGGCGATCGCTATCCTCCGTACCCGGTGGACCGGCCGGCCCGGTACGGGTGCGATGTCGCAGCGGGCGACCGCACCCTGGGGCGGACTTGCCGCCTGCCCTCGCGGCACCCAGACGGCGTCGGGCCGATCCCCGGAACTCGCCCCGATCTGTGCTGACGAGCCGGTACGGGTGCCCCACGCCCGAGAGCGCCGCCCGCGCGGAGCCTCTTACTCTACGCGCCGAGGGACCCGGAGGGCCGGGCGTGCCCTTAGTGTGCGGCGCGACCGGGCGCTAGG     
B       ATAATTTAAGAAAACTTATGAAAGTTGTGAGATAGAAAGTTTTTACTGATTAGCATTTTAAGTTCAAATCTATGAGAGATAACAAATTAAATCTCAATATATTTATCTTAATGATATCCCATATATTCTAGTGGAAAAAAACAGTAAAATGTGATATATAATTTTAAGTTTTTATATACGTAAAATTAATATCATCTATTCCAAATTTGTATTTGGCTAATCTTAGTGATGTATTATCTTTCAACTAAAAAATCAGAAGTTTATAAATATTGTAGTTGAAAGTACTAGTGGTCGTAATAATATTTCGCTTCAAACAATTAAAGATTCTCATAATTGGTATATACATAGTACTTTAAAGAAATTTATTTGTGTACAATATATTATTATTAGAAACAATAAGTAGTAAGTGCATATGGAATTATTTATAAATAACTTATAAAATACGCTGGAAATTGATTTATTAAGTTATTTATATAATTAGAATTGTTAATTTTAGTATACTATAAACAAATGAAATCATATTTAAAAATATAACATATTTCATGTGTCATGATAACATTTCTTTTCATATTATCATTCGGTTGTATAAAAAAGACTCTATATAAACATATACTACCGATCAAAATCTTTTTATGAAGTTTCAATTAATCTACGAAGTTCCAAAAAGAACATCAAGGTAAACGATATTATTAAATGAATTAAATATTTTTTTTATTTCTATTGAACTACAATACTGTATACTTCTGTAGTAATGTTCATTTATTAGAATAAAGAATTTATACAAAATACTAGCTGACTGCTATAATAGTCTATTTATTTATTTCATAGTATATAAGGTTTATTAAATAATTGAACCATTAGATATCATTATTTAATATATAAACAAAAAAATTGATTCCACAAAAACAGCTTTTAATTTTATGTATATAATATAATAATTGCCTTTTTCTAAATTAAGTACGTTATTTGATTCATAACATACAATATAATTAATATTAACTTCATTTGTTTAAACCACAAACTGGCCTAAGTGCAATCCCCCAATGATATAGAATAAGCCTGGGTATAGCAATTATTCAAAGCAATTACTCGGTTCGATAACAGTGTACGGCATTTGTCTGAACACTGAGGATAATTTCCAAAAGTGCAAGCCCTTCACTTTCATTGCTTCCACTATCTAAACCATAGATGTGGGAATAACTTAAGTTGAATTATACTCACATTCCTCGTAGACTTCCATGCGAAGGCACTTTTTTAGGATTTAATGAAATGATACTCTTATGGGCCAATTGGATACGGTCTGAGTAACATTGAGAGTCAAATCTACAAACCTTAACTTTTGTCAACTTGTGGGATAAATTTCACATAGTTAATCAACAGAAGTCTTAAAAGGAGTGCTAACGACTACTAACTCGCGCCTCAAGCCTATAACTCCTCTTTACTGAAAAGGTACAGGGGCTCAGATTAGTTCTCACAGCATAAACTCCACTCCTAGCCAGGAATCTGCGGCGCCAAAACTCATAATTGCTTGCATCAGCCTCTATAATGTCGTTCAATAAGTAGTCTGGCTACGAGTTACTATTCGTGTGTATAATTTTGCGACTAATTACCAAGCGACTTGCCAGTGTACTACAATCCTCTTGCAAAATTATCTCCCGTTCAAGCATAGGCAAGGCCTCTTTCAGAGGGAGCATTCTTCATAAATAACCATTTATTCGTAATGAAATATTATATATGTGGGTTTGGCGGTTAGAACAGTCGGCATTCTGAGTGTATGATGAGTTCCGCATTGGTAGCTAAACTCATTTTGATGTAGAAAACGGCATATCGCTCTATCACTATTCTTCTATAATATCGAACTTTAACCGAGACAACCGGAGTCATTAAATGTTTTGCACGTCATATATAGCCATTATCTTGCCCGACCTAATTGAAAAAGCCGGTTTACCTGGATTTACATATCTGCAAAATTCTAGCATAGCACGGTTATACTGCTAAGTACGTACCATGCTAATCAGAGAGGGCCGCGAGTTTAGGAGCTTAGCAGTTGCAAACCCAGGATATTAACGGTACACACGTCTTGGAAACGCCTGCACAGCGGTCTCGTACGGGTTGACGGTAGCTCCGAGTATCGTCGTTGACTCCCGGGTGTAAATGATCGTGGACGCCCGGACATTTGGCCCCTAGGGCTGCCGCGAACCCTTCCTGCGGGGCCGTGACAGTAAACCGCGAGATAGGATATCGGCGACCTGGGCGAAAACCCCACTACCGCTGCCCTCACTAGTCGTCTGTTTGTGCTTAGGCATTAGAAACAGCATGTAGCTAAAGAATTACACGTCTTCGCCCGGCCTGACCGGACACTGGTCGCCCCCAGCTGCCAAGGTTCAAAGGAGAGCCGAAGGAGGCTGGGACCCGGGACCTAGGTGCATATGGTGACGTCTGACATCCAGCTAGCGGGATCTCCACAGTCCGGCGAATAGTTTGCTACACAACAGGATCATATCGCCATGTTGCGCATAGTCCTCCACGATAGGCCATTTCAAAAGAAACTCGTGTCTCACGGCCAGCTCCGCGTGGGTCGGTGCCTGCGAGTATACGGGTGCCTTTCGACCTCTTCACCCCCTACTTCCACCGCCGCCACGACGAGAGATACCACACCACAGTTTCCTAAACTAAAGGTAGGGCAGTCACACGAGGCCTTTCTGCCCCGTGGGTGACACTGTTCTTGGTCGCGCGTGCTCATACTCGCACATAGTGATCCCGGGCTATCTTTCAGGCAGACCGCAGCCTGAGTGTGGAATGTCCAAGACATTACCGAAGTACTCCAGAGACTATCATGGCAGTACTATGTCTTACTGATAGTGACTCCGCGCCACCGGAAACCAATGCCCGAGACTGTCCCAATAAGCCGCTGGGACGGTGGACTATGTGTGGGATGAAACTCGCGGAATATACGGCGGTCAACCAGCCCGGTGCGACATATCCTTTCGCGCGTCCAAGTAGGCCCCCCACGGGGCCGTGCCCCGCGCGGGGCATGACGCTCCCCCCCTCGCGTGGCGCCGGGGCGAGGCCGCGGCACTCGTGGCGGCGTGCGGATCTTCGACGGCCGGGGTCCGTCGCGCCGATAGTTCGCCGCTGACCGTGTCTGGTTCCGCGGGGCGGCGGCACGGTGGACCGACCCGGACGCACAGCCCTGCCCCCTCCCGGATGCGGGGACGCCGGGGGTGGCGAGGGCGTCCGCGGCTGAAGGGCGGGGAGGACCTGGGCGGGCTGGTCGTGCTGCTCAGGGCACCCACTCCCCGGCCGACAGAGCCCCCCTTGCTCATTGGTCGCGATGGGCGTCCCGGCCGCGAGAAGAGCGTCGCCCCGGTTGGAGCGCCGGGGCGCCCACACGCCGACTCCGCACCTTGAACCCGGGACGACCGGGCTCGCCTGCCCGAGCATGAAGATATCGCCCGCGCCCAGCGCCGGCGCCGGAGGCCGCGGCCGCTACCCAGACCCTGGCGGTCGGCCGAGCGGTACGTCCCGCTCATCGGCAGCGCGTGGCGCTCGGCAGCCCGCCACGGCCGACGGGCGCGCCTCTGGCCTCTGCGGGAGGAACCGCGCGGCCCCTGCCGGCGCCCCGTGCCCCGGCCGTCCTGGCCTGCGCCGGCTCCCCGCGTCGCGCGGCGCGCTGAGCCCCCTTGAAGTGGCGCGCGCGCCCGCCTAGCGGGGGGGCGGAGTGGGCGATCGCTACCCTCCGCACCCTGTTTGCCGGCTGGCCCGGTACGGGTGCCGTGCCGCAGTGGGCGGCCGGACCCTGGGCCGGACCTGCCGCCGGCCCTCGCGGCGCCGAGAGGGCGTCGGGCCGATCCCCGGAACTCGTCCCGATCTGTGCTGACGAGCCGGTGGGGGTGGCGCACGCCCGAGAGCGCCGCTCCCCCAGAGCCCTTCACCCTACGCGCCGAGGGCCGCGGCGGGCCGGGCGTGCCCATAGTGTGCGGCGCGACCGGGCGCCGGG     
A       ATAATTTAAAAAAACTTATGAAAAATATGATATAGAAGATTTTTACTGATTAACATTATAAATTCAAATCTATAAGAAATAACAAATTAAATATCAATATATTTATCTTAATAATATCCCATATATTCTAGTGGGAAAAGACAGTAAAATATGATATATAATTTTAAGTTTTTATATACGTAAAGTTAATATCATCTATTCCAAGTTTGTATTTAACTAGTCTTAGTGATGTGTTATCTTTCAGCTAAGGAATCAGGAATTTATAAATATTATAATTGAAAGTACTAGTAATCGTAATACTGTTTCGCTTCAAACAATTAAAGATTCTCATAATTAGTATATGCATAATAGTTTAAAGAAATTTATTTATGTACAATATATTATTGTTAAAAACAATAAGTAGTAAGTACATATAAAATTATTTATAAATAACTTATAAAATGCACTGAAAATAAATTTATTAAATTATTTATATAATTAGAATTGTTAATTTTGGTATGCTATAAACAAATGAAATCGTATTTAAAAATATAACATATTTCATGTATCATAATAACATTTCTTTTCATATTATCATTCGGTTGTATAAAAAAAACTCTATATAAACATATACTGCCGATCAGAATCTTTTTTTGAAGTTTCAGTTAAACTACGAAATTCCAAAAAAAGCGTCAAGGTAAACAATATTATTAAATGAATTAAATATTTTTTTTGTTTCTATTAAACTACAATACTATATACTTCTGTAATAATGTTCATTTATTAAAATGAAGAATTTATACAAAATACTAACTGACTGCTATAATAGTCTATTTATTTATTTCATAGTATATAAAATTTATTAAATAATTGAACCTTTAGATATCATTATTTAATATATGAACAAAAAAATCGATTCCACAAAAACAGCTTTTAATTTTATATATATAATATAGTAATTACCTTTTTCTAAATTGAGTGCGTTATTTAATTCATGACATGCAATATAATTGATATTAACTTCATTTGTTTAAGCCATAATTTGGCCCAAGTGCGATCTTCCAATGATGTAGAATAGGCTTGGATATCGCAATGATTCAAAGTAATTACTCGGTTCGGTAACAGTGTCCTGCATTTGTCTGAGCACTGAGAATAATTTTCAAAAATGCAAGCCCTTTACTTTCATGGCTTCTACGATCTAAACCATAGACGCGGGAATAACTTAATTTGTATTATACTCCCGTTCCTTGTAGACTTCCATGCGCAGGCACTTTTTTAGGGTTTACTAAAATGATACTCTTATAGGCCAATTGAATACGGTCCGACTAACATTGAGAGCTAAATATACAAACCTTAACTTTTGTTAATTTTTGGGATGAACTTAACATAGTTAATCAGTAGACGTCTTAAAAGAAGCGTTAACGACCACTAATTCGCGCCTCAAGTCTATAACTCTTTTTGACTGAAAAGCTACGGGGGCTCAGATTAGTTCTCACAGTATAAACCCCACTCCTAGCCAGGGATCTGCGGCTTCAAAACTCATAATTGCTTACATCAACCTCTACAATATCGTTTACTGAATAATCTGGCTACAAATTAATATTGGTGCGTATTATTTTGTGACTAATCGCCAAGCGACTTGCCAATGTACTACAATCCTCTTGCAAAATTATCTCCCGTTCAAGTATAAGCAAGACTTCTTTCAGAGGGAGCATCCTTCATGAATAACCATCTATTCGTGATAAAATATCATGTATGTGGATTTGGCGGTTAGAAGAGTCGGTCTTCTGAGTGTATGATAAGTTCTGCGTTGGTAGCTAAATTCACTTTGATGTAGAAAACGAGAGATCGCTTTTTCTCTATCCTCCTTTAATACCGAACTTTAACCGGGCCAACCGGAGCCATTAATTGTTTTGCACGTCATACATAGCCATTAATCTGCCCGACTTAATTGAAAAAGCTGATTTATCTGGATTTACATATCTGCGGAATTCTAGTATAGCACAATTATACCGCTAGGCACGTACCCTGCCCATCAAGGAGGGTCGCCAGTTTAGGAGCTCAGCGGTTGCGAGCCCAGGATATTAACGGTACACACGTCCCGGAAACGCCTGCGCAGAGGTCTCGTGCGGGTTAACAGTATCGCCGAGTCTCGTAGTTGACTCCCGGGTGTAGAAGTTCGTGGACGCTCGGGCATTCCATCGCTTCGGTTGCCACGGGCCTTTCCTACGGTGCCGTCCCAGTAAACCGCAAGATTGGATATCGGCGATCTGGCCGAAGACCCCACTACCGCTGCCCTCACTGGTCGTCAGAATATGCCTAGGCATTAGAAACAGCATGTGGCTAAAGAACTGCACGTCTTCGCCCGGCCTGGCCGGACGCAGGCTGCCCCCAGCTGCCGAGGTTCAAAGGAGAGCCGAAGGAGGCCGCCACCCGGAACCTAGGTGCATATGGTGGTGTCTGATACCCAGACAGCGGAATCTCCTCGGTTCGGCGAATAGTTTGCTACACAACACGATTATAGCGCCGTGTTGCGCATTGTCCTCGACGATAGGCCGTTCCACAAGAAACTCGCGTCTCACGGCCAGCTCTGCGTGGATCGGTGCCCGCGAGTATACGGGTGCTTTTCGACCTCTTCGCCCCCTATTTCCGCCTCTGCTACGCCGAGAGATACCATACCACGGGTTCCTAAACTAAGGGTAGGGCAGTCACACGAGGCCTTTCCGCCCCGTGGGTGACGCCGTTCTTAGTCGCGCGTGCTCATTCTCGCACATAGTGATCCCGGGCTATCTTTGAGTCCGGCCGCAGCCTGAGCGTGGTATGTCCAAGACACTAGCAAAGTAATCTAGACACAATCATGGCAACACAATGCTTTACTGATAGTGATTGAGAGCCACCGGAAGCCAATGCCCGGAACTGTCCCAATAAGCCGCTGAGATGGTGGGCTGTGTGTGGGATGAGACTCGCGGAATATACGTCTGTCAACCAGCCCGTTGCGACCTATCCTCTCACGCGTCCAAGGAGGCACCCGACCGGGCCGAGGCCCGCGCTGGGCATGGAGCTCCCCCCGCCGGGCGTCGCCGGGGCGAGGCCGCGGCACTCGTGGGGGCGGGCGGATCCTCCCCGGCGGGGGTCCCCCGCCCCGATGGTTGGCCGCTGACCGTGGCTGGTTCCGCGGGGCGACGGCACGGTGGGCCCACCCACACGGACAGCCCTGCCCCCTCCCGAATCCTGCGACGCCGGAGGTGGCGCGCGCGCCCGCGGCTGAAGGGCGGGGAGGACCTGGGTGGGCCCGTCGTGCTGCTCAGGGCACCCACGCCCGGGCCGGCCGAGCCCCCCCGGCCCATTGGTCGCGAAGGGCATCCCGGCCGCGAGGGGGGCGTCGCCCCGGGTGAACCGCGGGGGCGTCGACACGCCGGCGCCGCATCCTGGACCCGGGACGACCGGGCGCGCGTGCCCGAGCATGAAGATATCGCCCGCGCCCACCGCCGACGCCGGACGTCGCAGCCGCGATCCAGGCCCTGGCACTCGCCCGAGCCGGAAGTCCCGCTCACCGGCAGCGCGTAGCGCTCGGGAACCCGCCACGGCCGACTCACGCGCGTCTCGCCCTGGCGGGAGGATGCGCCCGGCCCGTGCCAGCGCCCCGTGCCCCGGCCGTCCTGGCCTGCGCCGGCTCCCCGCGTCGCGTGGGGCGCCGGGCTCCCTGGAAATGGCGCGGGCGCCCGCCTAGCGTTGGGGCAGAGTGGGCGATCGTTATCCTCCGTACCCGGTGGGCCGGCGGGCCCGGTACGGGTGCTGTGCCGCAGCGGGCGACGGGACCCTGGGTCGGACCTGCCGCCTGCCCTCGCGGCGTCCGGTCGGGGTCGGGCCGATCCCCGGAACTCGCCCCGATCTGTGCTGACGAGGCGGTAGGGGTGCCACGCGCCCGGGAGCGCCGCGCGCCCCGAGCCGTCCACTCTACGCGCCGAGGGGCCCGGAGGGCCGGGCGTGCCCCTAGTGCGCGGCGCGACCGGGCGCCAGG     
