# Supplementary material for: A simple method for data partitioning based on relative evolutionary rates
Source: PeerJ. 2018 Aug 28;6:e5498. doi: 10.7717/peerj.5498 (PMC6118207; doi:10.7717/peerj.5498)
Supplement: Data S1 — The datasets are provided in the PHYLIP format. [file peerj-06-5498-s002.zip › DataS2/AS9-5.phy]

17  4000
out     TAAAGAAGTTATTCTGTTTTTATATTTCCAAAAACCCTCTGTGGCTCTATATCTTTTAAAACCACATACAATCTGTACATGGACCCTTTAATAAATATAAGCCAATCTATGATATATATATGGTTGTTAATTAAAAAATGGTTATATAACTGTCATAATAGTTAAATACAAATAAAATATAATTATATTTTCATGCTAAAATCATTTTTGTGGATTCTAAATCAATCTTCTTAGAAACTTTAAAATTTTAATATTTACATTCAGAGACCCTAATATTATATTTTAATTTGTATAGCTTCTCGACTATAAATCGTGTTAGTATGTCTGATAGTAAAGAATTCGAAACAATTAATTAATTATTATAAAGTAATAAATGCAGAAAATTCATAATTACCAAAAGTATGTATAAAAACTTACAGGAAGTTAAATTGGTTGCGGACTATAATCAATAAAATCAATCAAAGGTTTTTCTACGCTATAAAATCGTATTGTAAAAAACATACCCTAGGACGAATTAGCCCTTTAATAAACTAAATTTTTATAAAAGTAGAAAATCTATTACGTTAATAATTAATGACAAATAAAATCAGTGAAATGATATATACTCATAGGATTCGTTTGTAAAATCAAATTAATACATGTATTAAATTATTTAATGGGGAGATACAAACAAGGAACCAAAAACCTACTAACAGCGTAATTATGTTATAGAATCATTTCTGGTTTTTGTAAGGAACTTAGAGCCATTTATATACTTATTTAAAAATAAAAATAGTCCTTATAAGTAATCTGTCTTAAAAAACTAAAATTTTAATTATTGATTTTAAATTACAACAATTAAACATGTTCCATTATTAGGAAAAAAGAATAGATATAATGGAACAATATAATAATAAGTGTATGTCATATTTAAATAGGTACATTTATTACATAAAAGTTATATTTAAAAAAACATCATTATAAGATAAGGCCACTAAAAACTATTTTAATTACGTTAAAATTACCGTGCTTAGAGTTAAAAGGGAATGATACCCCATTAATGAGGTACAGGAGTGTGAATTAACTCATCACTGCCAAATTGCCGAAGCCAATAGGATGTATAACGAATACTGTCGTTCAAATCATATAACAGTATAAGATAGTTTAAACGCAAATGGATTGTATGTACATTACACTATCTCGAAAGTCTATTGTACGCTGAGAACATCACCTTTTACTGAGTCATTATTTCAAGGCTAGATTTACGTGCTGAATGTCAAAGCGCTCAGATCGATTGTACAGACTACCTAATAGAAATCACTACTCCGTATTTTCACTGACCCCCTAAATCGCAGGGGTCCTTCAAAGTAATTTCAGAATCGCAAAAACGGGTCATGATCGTAGAATAGGTTCGATTCTCCAGTAAATAGTATATGACTCGTTTCCGTTGTAGTCAACTAACTCAGTAGACAGATGTGCATTACGTAAGAAGATGCCCATCTACCAAATATAGGACTTATAGAATACGACTATCGAACAGATGCCTGATGCTTCCAAGGCTTATTGGTGTATCTTGAGCCAGATTAAAGTAGCGACATTGGCTCCCTGTTGTGTCAGTTTACTCTCGGCGTCTAACAATATAGAGGAAATGTCTATGTGATTCAGAGATTACGACGTCTTTATCCACTACCATAATGACAACTCACTCTGTCCATCTTCATCCCCGAGTTTAGGCCACCTAACTTGTGTGATTATTGAATTGACTAAGGAAACTATATGTCTTAGCATTGTCTGATCATCTTTCTCTTTACAATAATTTATGCTAGGTTAACGAAGACGGTCCATACGTAAAACAACACTTTCGTGTCCGATAGACGCTTTAACTACTTGCGTACTTCGTATCGCTATCACTGTTGCACTAGATTCAGAATATATTAAAGCGCCTTCTCGCAGAGATTCCTTTACGCTCTCAGGGGAAAAGCTAAATACTTAGCATTTGATATGGAGCTATTCTATTTTATCCAGTAGTTACAGGAATAGGCAACTCCCCGTTGCGTTAAGGAGGTTGTCAGGCGACGGCTCCCCAGCCCAGAAAACCTCGCTGACGTTCGACATTGACTAAGCATTTGACCCAGGCACCTAAGTCGGCAAACCGGACTAGCTCGATTCAAAAGTCGTCACAACGTTGGCAGGCCCCGGAGCGGAAAGGGGTACACTGCGGAGCGGGAGGTCCCTTGAAGGAATGGAAGTGAGCCTCCCCGTGCCAAAGCCTCCGTACAGCAAGACTCGTCCCAAAGAAAAGAAACAGTGGCCCTTGTGGCAGCGCGCTTGGGTCCCGCCTATCATGAAGACCGGGACTTCAGACTCCGCTGCGGGGTTGACCGGGAGTCGATCTCACCATCGTCCCGGGATCAATCTCTATGACCAGCCTTGGATCAGCGACTGCGCGGCGGCGGAGGGAGAAATGAGTGGGGATAGACAATCGCAACAGCTCGGACGCCGGTGGGGCCACGCTCTCTGACGCTGAGAGCAAACACAGAGTATGCTAGTCGGACGGGTTACCCGAAGCAAGGCGCCGTTACGCGCACGGATTGCTGACGGCCCCCATGATCCGTGTTGTCCCTGCTTTGAAGCACGTGAGCGCGGAGCTAAAATAAGGGGGACTGCCCGCACAGGACTCCCCGATTAGTCGGCGTACCTGCATTGGTCGCCCAAGTAGCATTGTGTCGTGCGCATTCCGTTGTTGAGGGAACATGAAGTCGACGGAAACTGCAAGAGCAACCGGAGGGCCACCGCTCAGTATGGCGGGGGGACGCTCTGCTGCAGGCAAGGGACCCGAAGGAATAACCCTGCCTGCCTGGGTAAGTGTTTGGTCCGGCCGCAGCGAAGAATGATGTCTAGATCCCTGCTCTCGCGGCCGCTGTCTACGTCAGTCCGTATTTGAGCAAACATCTGTTTGCGGTCCGCGAACATGCCGTCGACGCCGTGGCACTCGCACCTAGAGCTATTTAAGTCATCCCTGGCCGCAGCGGAGCCAAGGCGCGGCCGCCTGTCCGTTCCCTTCTCAGGGGGCGCTGGCGGAGGTCGGCCCCCTGGCCCCGGCCAACGAGGGTGGGCGCGCGAGGCGGTTCGTGGCCCCCCCAGCAGCGGGCGCCGGGGGGGGCGCGTAGCTCGGCCGCGGCGTGGTCGGCTCGCGCGCCCCCCCCCCGTGCAAACACCGCGCAGGGCCGGGGTGCGGGGTTGGGGGAGCTCCACCCGCACCGGGCCGGGCCCCGCGTCGGCGCGCCCTGAGCCGGCCCGGCGGGGGGGCCCGGGGCCGCGTGGCAGCCCGCCTCAGGTGGCGGTGACCGCCGCGCGGGGATTGCCGGCGTGCGGCGGACGGGCGCCGTGACCCGCCCCCGTTGCGTGGACGCCGTGCCGCGACGGCGGCTGGGGGGAGCGCCCCGGGAGGGCAACTCGGGCGGGTCTGGGGCCATCACGCCCGAGGGCCTAGCAGGGGCGTGGCGCGGGGTCTTCGCTCCTCGCTAGGGGCCCCCTCGCGCGCGGGCCCGTCGTGTCGACCGGCCCGGGCCCGGGTGTCGGGCCGCGCGCCCCGTGGGCGACGCGGGTGCCGGCCGCAGCGTCCCGTGGCGGCGCCGCGGCCGGGAGCGCCGTCTCCTAGTACCCCGGCCACGATCCCCGCCCCGCACCTCGTACAGGAGGCGGCATACGGGCGGGGGCAACACGGAGGCCACAGGCCAGTGGGGTTGGCGGGTACCCGACGCCGGACCGCCCACGGGCGCGACGTCCGGTGCGACGGGGAGAGGTCGTCCCTCGCCGGGCCCGGGCAGGGGCGGGCCGAGCCGGGGGGCGCCGGTGAAGGCTCCGCCGCCCAGTGACCAGGCACGGCGACGGCGTTGAGCGGGCCCCCCGCCTTTGCCGCCCCACGCGGGTGCCGGCGCGGTCGGGCCCGCCCCCCGGCCGGCGCGAGCACCCGGCCCACGCCGGTGCCGGCCGCTCCCGTCGGCAGGCCCGCGCCAGG     
P       TAGTGAAATTATTCTGTTTTTATATTTCCAGAAACCCTCTATGGCTCTATATCTTTTAAGACCACATACAATCTGTGCATGGACCCTTTAGTGGATATAAGCCAATCTATGATATATAGATGGTTGTTAATTAAAAAATAGTTATATAACTGTCATAATAGTTAAATACAGATAAAATATAATTATATTTTCATACTAAAATCATTTTTGTGGATTCTAAATCAGTCTTCTTAAACACTTTAAAATTTTAGTATTTACATTCAAAGACCCTAATATTATATTTTAATTTATATAGCTTCTTGACTATGAATCGTGTTAATATATCTGATAGTGAAGAATTCGAAACAATTAATTAATTATTGTGGAATAATAAATGCAGAAAATTCATAATTACCAAAAGTATGTATAAAAACTTACAGGAAATTGGAATGGTTGCAGACTATATTCGATAAAATCAATCAAAGGTTTTTCTACGCTATGAAATCATATTGTAAAAAACATGCCCTAAAACGAATTAACCCTTTGATAAACTAGATTTTTATAAAAATAGAAAATCTATTACATTAATAATTAATAACAAATGATATCAGTGAAATGGTATGTACTCGTAGAATTCGTTTGTAAGATCAAATTAATACATATATTAAATTGTTTAATAAGGAGATACAAACAAGAAACCAAAAACCTACTAAAAGCGTAATTGAATTATAAAATCATTTCTGGTTTTTATAGGGAACTTAGAGCCGTTTATATACTTATTTAAAAATAAAAATAGTCCTTATAAGTGATCTATCTTAAAAAACTAGAATTTTGATTATTGATTTTAAATTACAACAATTAAACATATTCCATTATTGGGGAGAAAGAATAGGTGTAATGAGACAATATAATAATAAGTATATGTCATATTTAATTAGATACATTTATTACATAAGAGTTATATCTAAAAAAACATCATTATAGAATAAGGCCACTAAAAACTATTTTAGTTGCGTTAAAATTACTGTTCTTAGAGTTAGAAAGAAATGGTATTCCATTAATGAGGTCCGGGAGTGTGAATTAACCCATCACTGCCAAATTGCCGAAGCCACCAGGATGTATAGCGAATACTGCTGTTCGAATCATGTAACAGTATAAAATGCTTTAAACGTAAATGGATTGTATGTCCACTGCACTATCTCGAGAGCCTATTGCGCTCTGAAAACATCACCTTTTACTTAGTCATTATTTCAAGGCAAGACTTACGTGCTGAATGTCAAAGCGCTCAAATCGATTGTACAGACTACCTGATAGAAATCACTATTCCGTATCTTCAATAACCCCCTAAATCGCAAGTGTCCCTCGTAGTAATTTCAGAATCGTAAAAGCGGGTCGTGGTCGTAGAATAGGCTCGGTTCTCCAGTAGATAGTATATGACTCATTCCCGTTGCAGTCAACTAACTCAGTAGACATATGCGCGTTACGCAAAAAGATACCCATCTACCGGATATAGGCCTTACAGAATACGACTATCGAACAGATGCCTAATGCTTCCAAGACCTATTGGTGTATCTTGCGCCAGATTGAAGTAGCGACATTGGCCCCCTGTTGCGCCAGTTTACACTCGGCATCTGACAATATAGAGGAAATGTCTATGAAATTTAGAGATTACGACGTCTTTATCCACTACCATAATGATAGCTCAATTTATCCACCTTTATCTCCAAGTTTAGGCCACTTAACTTGTGTGATCATTGAACTGACTAAGGAAACTATATGTCTTAGTATTGTCTGATCATTTTTCTTTTTACAATAATTTATGCTAGGTTGACGAAGACGGTCCATACATAAAACAACACTTTTGTGTCCGACAGACGCTTTAACTACTTGCGTGTTTCGTATCGCTATCACTGTTACACTAGATTCAGAATAAATTAGATCGCTTTCTCGCAGAGATTCTTTTACGCTCTCAGCGGAAAACCTAAATACTTAGCACATGATATGGAGATATTCTCTTCTATCCAGTGATTTCAGGAATAGGCAACTCCCCATTGCGTTAGGGAGGTCGTCAGGCGACGGCTCCCCAGCCCAGAAAGCCTCGCTGACGTTCGACATTGACTAAGCATTTCGCTCAAGCACCTAAGTCGGCAAACCGGATTAGCTCGACTTAAAAGTCGTCACCACGTTGGCAGGCTCCGCAGCGGAAAGGGGTACACTACGGAGCGGGAGTTCCCTTGCAGGAGTGGAAGTGGGGCTCCCCGCGCCAAAGCCTCCGTACAGCAAGTCTCGTCCCAAAGAATAGAAACAATGGCCCCTGTGGCAGCGCGCTTGGGTCCCGCCTATCGTGAAGACTGGGACATCGGTATCGGTTGCGGGGCTGACCAGGAGTAGGTTTCACCATGGTCCCGGGTTCGATCACAATAACTAGCCTTGGATCAGCGAGTGCGCGGCGGCGGGGCTAGGAATGAGTGAAGATTGTCAATCGCAACAGCTCGGACGCCGGCGGGGCCACTTTCTCTGCCGCAGAGAGCAAACACAGAGTGTGCTAGTCGGCCTCCTTACCCGAAGCAATGCGCTGTTACGCGCACGGATTGCGGACGACCCCCATGATCAGTGTTATCCCTGGTGTGAAGCGTGTGAGCGCGGAGCTAGAGCAAGGCGGACTCCCCGCACCGGACGCCCCGATTAATCGAAGTGTCTGCATTGGTCGCCCTAGCAGCATTGCGTTGTGCGCAGTCCGTCGTCGAGGGAAGAGGATGTCGACCGAACCTGCAAGGGCTACCGGAGGGACACCGCTCAATATGTTTGGGGGACGCTCTGCTGCAAGCTAGGGACCCGAAGTAATGACCCTGCCTGCCTGGGGCGACGGTTGATCCGGCCGCAGCTAAGCATGTTGGCTAGATCCCTGCTCTCGTGGCCGCTGTCAACGTCAGTCCGTATTTGGGCAAACATTTATTTTCGATCCGCGAACCCGCCATCGGCCCCGTGGCAGTGGCGCCGAGAGCTAGTTAAGTCATCCCTGGCCCCGCCGCAGCCAAGGCGCGGCGGCCTGTCCGTTCCGGTCTCAGGGGGCGCCCGCGGAGGTCGGCCCCCTTGCCCCGGCCGGCGATGGTGGGCGCGCAAGGCGGTTCGTGGCCCGCCCAGCAGCGGGCCCCGAGGGGGGTGCGTCGCTCGGCCACTGCGTGGTCGGCGCGCACGGCCCTTCCCCGTGCAGACACCGCGCCGGGCCGGGGTGCGGAGCCGGGGGAGCTCCACCCGCGGCTGGCCGGGCCCCGCGCGGGCGCGCCCTGAGCTGGCCCGCCGGGGGGGTCTGGGGCCGCGTGGCAGCCCGCCTCAGGTGGCGGTGACCGCACCGCGGGGACGGCCGGCGTTCGGCGGCCGGGCGCCGTGGCCCGCCCCCGTTGCTTGGGCGCCGGGCCGCGACCGTAGCCGGGGGGAGCGCCCCGGGAGGGCAACTCTGGCGGGTCTGGGGTCATCTCCCCCGAGGGCCTGGCAGGGGCGTGCCGCGGGGTCTTCGCTCCTCGCTGGGGGGCCCCGCGCGCGCGGGCTCGTCGTGTCCGCCGGCCCGGGCCCCGGTGCCGGGGCGCGCGCCCCGCTGGCCACACGGGTGCCGGCCGCCGCGTCCCCTGGCGGCGCCGCCGCCGGGAGGGCCGTCTCCGATTACCGGGGCCACGACCCCCGCCCCGCGCCTCCTACAGGAGGCGGCACAGGGGCGGGGGCACCACGGAGGCCACAGGCCGGTTTGGTTGGCGGGTACCCCACGCGGGGCCGCCCACGGCCGCGACGTCCGGGGTGACGGGGAGAGGTCGTCCCTAGCCAGGCCCGGGCAGGGGCGGGCCGAGCCGGGGGGCGCCAGAGAAGGCTCCGCCGCGCAGTGACCAGGCACGGGGACGGCGTTGCGCGAGTCCCCCGGGTGTGCCGCCCCATGCGGGAGCCCGCGCGTTCGGGCCCCCCCCCCGGCCGGCGCGCGCACCCGGCCCACGACGGGGCCGGCAGCTCCCGCCGGCAGGCCCGCGCCGAG     
O       TGGAGAAATTATTCTATTTTTGTATTTCCGAGAACCCTCTATGGCTCTATATCTTTTACAACCACATACAATCTGTACATGGACCCTTTAATGAATATAGGCCAATCTATGATATATAGATGGTTGTTAATTAAAAAAAAGTTATATAGCTGTCATAATAGTTAAATACAAATAAAATATAATTATATTTTCATACTAAAATCATTTTTGTGGATTCTAAATCAGTCTTCTTAAACACTTTAAAATTTTAGTATTTACATTCAAAGACCCTAATATTATATTTTAATTTGTATAGCTTCTCGACTATGAATCATGTTAATATTTCTGATAGTAAAGAATTAGAAACAATTAATTAATTATTGTGGAATAGTAAATGCAAAAAATTCCTAATTACCAGAAGTATGTATAAAAACTTACAGGAAATTGAATAGGTTACAGACTATGATCGATAAAGTCAATCAAAGATTTTTCTACACTATGAGATCATATTGTAAAAAACGTGCCCTAAAACAAATTGACCCCTTAATCAACTGAATTTTTGTAAAAATAGAAAATCTGTTACATTAATGATTAATGACAAAAAATATCAGTGAAATGATATATACTCATAGAATTCGTTTGTAAGATCAGATTAATACATGTATTAAATTATTTAATAAGGAGATACAAACAAGGAACCAGAAACCTACTAACAGCGTGATTATGTTATAGAATCATTTCTGGTTTTTATAGAGAACTTAGAACCGTTTATATACTTATTTAAAAATAAAAATAGTCCTTATAAATAATCTGTCTTAAAAAACTAGAATTTTAATTATAGATTTTAAATTACAACAATTAAACATATTCCATTATTAAGAAGAAAGAATAGATGTAATGGAACAATATAATAATAGGTATATGTCATATTTAAATAGATACATTTATTACGTAAAAGTTATATCTAAAAAAACATCATTATAAAATAAGGCCACTAAAAACTATTTTAGTTACGTTAAAATTACTGTTCTCGGAGTTGGCAGGGATTGATATTCGATTAATGAGGTACAGGAGTATGAATTAGCTCATCGCTGCCAAATTGCCGAAGCCAATAGGGTGTATGACGAATACTGGCGCTCAAACCATATAACAGTATAAAATCGATTAAACGCAAATAGATTGTATGTACATTACACTATCTCGAGAGCTTATTGTACTCTAAGGCCATCACCTTTTACTGAGGCATTATTTCAGGGCAAGACTCACGTGCTAAATGTCAAAGCGCTCAGATCAATTGCACAGACCACCTGATAGAAATTACTGTTCCGTGCCTTCAGTAACCCCCTAAATCGCAAGGGCCCCTCGCAGTAATTTCAGCAACGTAAAAAAGGGGCATATTCGTAGAATAGGCTCGATTCTCCAGTAGATAGAATATGATTCATTTCCGTTGTAGTCAACTAGCTCGGTAGACAAATGCATATTACGTAAAAAGATGCCCATCTACCAGATATAGGTCTTACAGAATACGACTATCGAACAGATGCCTGATGCTTCCAAGGCTTATTGGTGTATCTTGTGCCAGATTGAAGTAGCGATATTGGCCCCTTGTCGTACCAGTTTACCCGTGGCATCTGGCAGTATAGAGGAAATGTCTGTGCAATCCAGAGATTAAGACGTTTTCATCCATTGTCATAGTGACGACTCACATTGTCCATCTTTATCCCCAAGTTTGGGCCACCTAACTTGTGTGATCATTGGACTGACTAAGGAAACTATGCGTCCTAGCATTGTCTGATCATCTTTCTTTCTACAATAATTTATGCTAGGTTAACGAAGAAGGTCCATACATAAAACAACACTTTCGTGTCCGACAGACGCTCTAACTACTTGCGTGTTTCGTATCGCTACCACTGTTACACTAGCTTCAGAATATCTTAAAGCGCTTTCTCGCAGAGATTCTTTTACGCTCCCAGGGGAAAACCTAGATGCTTAGCATTTGATGTGGAGATATTCTCTTTTATTCAGTGATTTCGGGGATAGACAACTCCCCCTTGTGTTAGGGAGGTCGTCAGGCGACGGCTCCCCGGCCGAGAATGCCTCGCTGACGTCCGACTTTGACCAAGCATTTAGCCCAGGCACCTAAGTCGGCAAACCGGGCTGGCTCGACTCTAAGGTCGTCACCACGTTGGCAGGCTCCGGAGCGGAAAGGGGCGCTCTGCGAAGCGGGAGGTCCCTTGAAGGAATGGAAATGCGGCTTCCCGCGCCAAAGCCTCCGTACACCAAGCCTCGTCCCAAGGAAGAGAAACAGTGGCCCCTATGGCTGCGCGCTTGGGTCCCGCCTATCATGGAGACTGGGACATCGGACTCCGCTGCGGGGCCGACCAGGAGTCGATTTCACCAACGTCCCGGGATTAATCGCTATAACCAGCCTTGGGTCAGCGGTTGCGCGGCGGCGGGGGGAGAAATGGGTGAAGATTGACAATCGCAATAGCTCGAACGCCGGTGGGGCCACGCTCTCCGACGCCGAGAGCAAGCGCTGGGTGGGCTAGTCGGCCACCTTATCCGAAGCAGTGCGCTGTTACGCGCACGGATTGCGGACGGTCCCCACGATCAATGTCATCCCTGGTGTGAGGCACGTGAACACGGAGCTAGAATAGGGTGGACTGCCCGCACAGGACGCCCCGATTAGTCGACGCATCTGCATCGGTCGCGCTAGCAGCATTGCGTCCTGCGCGGACCGTCGTTGAGGGAACATGACGTCGACCGAAGCGGCAAGAGCAACCGGAGGGTCACCGCTGAGTATAACTGGGGGACGCTCTGCTGCAGGCTAGGGACCCGAAGTAATGACCCTGCCTGCCTGGGACACGGTTCGGTCCGGCCGCAGCTAAGAATGGTGACTAGATCCCTGCTCTCGCGGCCGCTGTCCACGTCGGTCCGTATATGAGCTAACATTTATTTGCGATCCGCGAACTCGCCGTCGGCCCCGGGGCAGTGGCGCCGAGAGCTAGTTAAGTCATCCCTGGCCACACCGCAGCCAAGGCGCGGCGGCCTGTCCGTTCCCATCTCAGGGGGCGCCGGCGGAGATCGGCCCCCTAGCCCCGGCCGGCGATGGTGCGCGCGGTAAGTGGTTCTTGGCTCCCCCCGCAGCGGGCCCCGGGGGGGGTGCGTGGCTCGGCCGCCGTGTGGTGGGCTCGCGCGGCCCCCCTCCGGGCAAACACCGCGCAGGGCCGGGGTGCGGGGCTGGGGGAGCTCCACCCGCACCCGGCCGGACCCAGCGCGGGCGCGCCTTGAGCCGCCCCGGCGAGGGGGTCCAGGGCCGCGAGGCAGCCCGCCTCAGGTGGGGGCGACCGCATCGCGGGGATGGCCGGCGTTCGGCGGACGGGCGCCGTGGCCCGCCCCCGTTGCGTGGGCGCCGAGTCGCGACCGCGGCCGGGGGGGGCGCCCCTGTAGGGCAACTCGGGCGGGTCTGAGACCATCCCGCCCGAGGGCCTGGTAGGGGCGTGTCGCGGGGTCTTCGCTCCTAGCTGGGGGCCCTCGTGCCCGCGGGCCCGTGGTGTCGGCCGGCCTGGGCTCCGGTGCCGGGACGCCCGCCCCGCGGGCCGCGCGGGTGCCAGCCGCCGCGTTCCGTGGCGGCGCCGCCGCCCGGAGCGCCGTCTCCGAGTACCGGGGCCACCACCCCCGCCCCGCACCTCGTACAGGAGTCGGCACACGGGCGGGGGCACCACGGAAACCACGGGCCGGTGTGGATGGCGGGTACCCGGCGCCGGACCGCCCACGGCCGCGACGTTCGGTGTGACGGGGAGAGGTCGTCCCTAGCCGGGCCCGGGCAGGGGCGGGCCGAGCCGGGGGGCGCGGGCGGAGGCTCCACCGCGCAGTGACCAGGCACGGGGACGGCGTGCGGCGAGCCCCCCGGGTTTGCCGCCCCACGCGGGAGCCAGCGCGATCTGGCCCGCGCCCCGGCCGGCGCGCCCACCCGGCCCACGCCGGGGCCGGCGGCTCCCGCCGGCGGGCCCGCGCCGGG     
N       TAGAGAAATTATTCTATTTTTATATTTCCGAGAACCCTCTGTAGCTCTATATCTTTTAAAACCACATACAATCTGTACATGGACCCTTTAATAGATATAGGCCAGTCTATAATATATAAATGGTTGTTAATTAAAGAATAGTTATATAGCTGTCATAATAGTTAAATACGAGTAAAATATAATTATATTTTCATACTAAAGTCATTTTTGTGGATTCTAAATCAGTCTTCTTAGACACTTTAAAATTTTAATACTTGCATTCAAAGACCCTAATATTATATTTTAATTTGTATAACTTCTCGACTATGAATCGTGTTAGTATGTCTGATAGTAAGGAATTCGAAACGATTAATTTATTGTTGTAGATTAATACATGCAAAAAATTCGTAATTACCAAAAATATGTATGAAAACTTACAAGGAATTAATTTGGTTGCGGACTATAATCGATAAAATCAGTCAGAGGTTTTTCTACGCTATGAAATCATATTGTAAAAAACATGCCCTAAAACAGAATAACCCTTTAATAAACTGAGTTTCTATAGAAATAGGAAATCTATTACATTAATAATTAATATCAAATAATATCAGTGGAATGATATATACTCGTAGAATTCGTTTGTAAGATCAGATTAATACGTGTATTAAATTATTTGATAAGGAGATGCAAACAAAGAACCAAAAACCTACTGACAACGTAATTATATTATAGAGTCATTTCTGGTTTTTATAGAGAACTTAGAGCTGTTTGTATACTTATTTAAAAATAAAAATAGTCCTTATAATTGATCTGTCTTGAAAAACTAGAATTTTAATTATTGATTTTAAATTGCAACAATTAAACGTATTCCATTATTAAGAAAAAAGAATAAATATAATGGAACAATATAATAATAAGTGTATGTCATATTTAAATAGATACATTTATTGCATGAGAGTTATATTTAGAAAAACATCGTTATAAAATAAGGCCACTAAGAACTATTTTAATCACGTTAACATTACTGTTCTCAGACTAAAAAGGGAACGAGATTCCATTAATGAGGTGCAGGAGTGTGAACTAACTCATCACTGCCAAATTGCCGAAGCCAATAGGATGTATGATGAATACTGCTGTTCTAATCATACAATAGTATAAAATGGTTTAAACGCAAATGGATTGTATGTACATTACACTATCTCGAGAGCTTATTATACTCTGAGAGCATCACCTTTAACTGAGTCATTATTTCAAGGTAAGACTTACGTGCTAAATGTCAAAGCGCTCAGATCGATCGTATAGACCACCTGATAGAAATCACTATTCCGTGTCTTCAGTAACCCCCTAAATCGCAAGGGTCCCTCGCGGTAATTTCAGCATTGTAAAGACGGGTCATGGTCTTAGAATAGGTTCGGTTCTCCAGTAAATAGTGTATGACTCATTTCCGTTATAGTCAACTAATTCCGTAGACAAATGCGCATTACGTAAAAAGATGCCCATCTATCAGATATAGGCCTTACAGAATACGACTATCGAACAGATGCCTGATGCTTCCGAAACTTATTGGTATATTCTGGGCCAAATTGAAGCAGCGACATTGGCCCCCTGTTGTACCAGTTTACTCTCGGCATTTGACAATATAGAGGAAAGGCCTACGAGATTCAGAGATTACGACGTCGTTATCCATTGCCATAGTGGTAATTCACTTTGGCCATCCCTATCCCCAAGTTTAGGCCACCTAACTTGTGTGATCATTGAATCGACTAAGGAAACTATATGTCTTAGCATTGTCTGATCATCTTTCTTTCTACAATAATTTAGGCTAGGTTGACGAAGACGGTCTATACATAAAATAACACTTTCGTGTCCGATTGGCACTTTAACTACTTGCGTGTTTCGTATCGCTATCATTGTTACACTAAATTTAGAATATATTAAAGCGCTTTCTCGCAGAGATTCTTTTACGCTCTTAGGGGAGAACTTAAACCCTAAGCATTTGATGTGGAGATATTCTGTTTTATTCAGTGCTTTCAGGGACAGGCAACTCCCCATCACGTTAGGGAGGTCGTCAGGCGACGGCTCCCCAGCTTAGAGAGACTCGCTGACGTCTGACATCGACCAAGCAGTTGTCCCAAGCACCTAAGTCGGCAAACCGGACTCGCTCGACTCAAAGGTTGCCACCACGTTGACAGGCCCCAGAGCGGAAAGGGGTACACTGCGGAGCGGGAGGTCCCTTGAAGGAATGGAAGTGAGGCTCCCCGCGCCAAAGCCTCCGTACAACAAGCCTCGTCCCACAGAAAAGAAACAGCGGCCCCCATGACAGCGCGCGTGGGTCCCGCTTATCATGAAGACTGGGACATCAGACTCCGTTGCGGGGCTGACCAGGAGCCGATCTCACCATCGTCCCGGGATCGATCGCTATGACCAGCCTTGGATCACCAACTGCGCGGCGGCGGAGGGAGAAATGAGTGACGATTGACAACCGCAATAGCTCGGACGCCGGCGGGGCCACGCTCTCAGACGCTGAGAGCAACCGCGGCGCGGGCTAGCCGGCCCCCTTACCCGGAGCAGTGTGGCATCACATGTACGGATTGCGGACGATCCCCACGATCGATGTTGTCACTAGTGTGTAGCGCGTGAGCGCGGAGCTAGAATAGGGCGGAGTGCCCTCACAGGACGCCCCGATTCGTCGTCGTACCTGCATTGGTCGCCCTAGCGGCATTGCGTCGTGCGGGGTCCGTCGTGGAGGCAATATGAAGTGGAACGGCGCTGCAAGGGCAACCGGAGGGTCACCGCTCAGTACGACTGGGGGACGCTCTGCTGCGGGCAAGGGACCCGAAGCAATGACCCTGCCTACCTGGGACAACAGTTGGTCCGGCCGCAGTCAAGAATAACGGCTAGATCCCTGCTCTCGTGGCCGCTGTCCACATCCGTCCGTATTTGAGCTAACATTTTTTTGCGATCCGCGAACACGCCATCGGCCCCGGGGCAGTGGCGCCGAGAGCTAGCTAGTTCATCCCTGGCCACACCGCAGCCAAGGCGCGGCGGCCTGTCCGTTCCCATCTCAGGGGGCGCCGGCGGAGGTCGGCCCCCTGGCCCCGGCCGGCGATGGCGGGCGCGGGAGGCGGTTCGTGGCCCTCCCAGCAACGGGCCCGGGGGGGGGCGCGTCGCTCGGCCGCCGTGTGATCGGCTCGCGCGGCCCGTCCGCGTGCAAACACCGCGCAGAGCCGGGGTGCCGGGCTGGGGGAGCTCCACCCGCACCTGGCCGGGCCGCGCGCGGGCGCGCCCTGAGCCGCCCCGGCGGGGGGGTCCGGGGCCGCGCGGCAGGCCGCCTCCGGTAGCTGTGACCGCATCGCGGGGAGGGCCGGCGTTCGGCGGACGGGCACCGTGGCGCGCCCCCGTTGCGGGGGCGCCGGGTCGCGACCGCAGCCGGGCGGAGCGCCCCGGGAGGGCAACTCGGGCGGGTTTGGGGTCATCGCGCCCGAGGGCCGAGTAGGGGCGCGCCGCGGGGTCTTCGCTCCTCGCTGGGGGGCCCCGCGCGCTCGGGCTCGTCGTGTCGGCCGGCCCGGGCCCTGGTGCCGGGCCGCGCGCCCCGCTGGCGACCCGGGTGCCGGCCGCCGCGTCCCGTGGCGGCGCCGCCGCCTGGGGGGCCGTCTCCTAGTCCCGGGGCCACAACCCCCGCCCCGCAGCGCGTACAGGAGGCGGCACATGGGCGGGGGCACCACGGAGGCCATAGGCCGGTGTTGTTGGCGGCTACCCGACGCCGGACCGCCTGCGGCCGCGACGTCCGGTGTGACGGGGAGGTGTCGTCCCTAGCCGGGCCCGGGCGGGGGCGGGCTGAGCCGGGGGGCACGGGCGAAGGCTCCGCCGCCCGGCGACCAGGCACGGGGACGGCGTTGAGCGAGCCCCCCAGGTTTGGTGCCCCACGCGGGGGCCGGCGCGGTCGGGCCCGCCCCCCGGCCGGCGCGCGCACCCGGCCCACGCCGGGGCCGGCAGCTTCCGTCGGCGGGCCGGCGCCGAG     
M       TAGAGAAATTATTCTATTTTTATATTTCCAAAAACCCTCTATAGCTCTATATCTTTTATACCCACATACAATCTATACAAAAACCCTTTAATAAATATAAACCAATCTATGGTATATAGATGGTTATTAATTAAAAAATAGTTATATAGCTGTCATAATAGTTAAGTACGGATAAAATATAATTATATTTTCATGCTAAAATCATTTTTGTAGATTCTAGATCAATCTTCTTAGACACTTTAAAATTTTAATATTTACATTCAAAAACCCTAATATTATATTTTAGTTTGTATAGCTTCTCGACTATAAATCATGTTAATATATCTGATAGTGTAGAATTCGAAACAATTAATTAATTATTATAGAATAATAAATGCAAAAAATTCATAATTACCAAAAATGTGTGTAAAAACTTGCAAGACATTAAATTGGTTGCGGACTATAATCAATAAAATCAATCAAAGATTTTTCTACGCTATGAAATCATATTGTAAAAAACGTGCCCTAAAACAAATTAACCCTTTAATAAACTAAATTTTTATAAAAATAGAAAATCTATTGCATTAATAATTAATGACAAATAATATCAGTGAAATGGTATATACTCATAGGGTTCGTTTGTAAAATCAAATTAATACGTGTATTAAATTATTTAATGAAGAGGTACAAGCAAGGAACCAAAAACCTACTAACAACATTATTATATTATAGAATCATTTCTGGTTTTTATAGGGAACTTAGAGCCATTTATATACTTATTTAAAAATAAAAATAGTCCTTATAAGTAATCTGTCTTAAAAAACTAGAATTTTAATTATTGATTTTAAATTACAACAATTAAACATATTCCATTATTAAGAAAAGAGAATAGGTGTAATGGAACAATATAATAGTAAGTATATGTCATATTTAAATAGATACATTTATTACATAAAAGTTATATCTAAAAAAACATCATTATAAAATAAGGCCACTAAGAACTATTTTAATTACGTTAAAATTACTGTTCTTAGAACTGGAAGGGAATGATACTCCATTAATGAGGTCCAGGATTGTCGATTAACTCATCACTGCCAAACTGCCGAAGCCAATAGGATGTATAACGAATACTGCTGTTCAAACCATATAACAGTATAAAATAGTTTAAACGCGAATGGATTGTATGTACATTGCACTATCTCTAGAGGTTATTTTGCTCTGAGAACGTCACATTTTACTGAGTCATTATTTCAAGGCAAGATTTACGTACTAAATGTCAAAGCGCTCAGATCGATTGTACAGACCACCTGATAGAAATAACTATTCCGCGCCTTCAGTAACCCCCTAGATCGCTAGGGTCTCTCATGATAATTTCAGAATCGTAAGGATAAGTCATGGTCTTAGAATGGGTTCGGTTCTCCAGTAAATAGTGTACAACTCATTTCCGTTGTGGTCAACTAACTCGGTGGATACATGTGTGTTTCGTAAAAAGATGCCCATCTATCAGATATAGGCCTTACGGAATACGAATATCGAACAGATGCGTGATGCTTCCAAAACTTATTAGTGTACCTTGGGCCAGATTGAAGCAGTGACGTTGGCCCCCTGTTGTACCAGTTTACTCTCGGCATCTGACAATATAGAAGAAATGTCTATGTGATTCAAAGATTACGATGTCTTCATCTATTGTCATAATGATAACTCATTTTGTCCGCCTTCATCCCCAAATTTAGGTCAGTTAACTTGTGTAATCATTGAAATGACTAAGGAAATTATGTGTCTTAGCATTATCTGATCATCTTTCTTTCTACAACAATTTATGCTAGGTTAACGAAGACGGTACGTACATAAAACAACACTTTCGTGTCCGAAAGACACTTTAACTACTTGCGTGTTTCGGATCGCTTCCGCTGTTGCATTAGATTCAGAATATATTAAAGCGCTTTCTCGCAGAGATTCTTTTACTCTCTCAGGGGAAAACTTAAATACTTAGCACCTGATGTGGAGACATTCTGTCTTATTCAGTGATTGCAGCGAAAGGCAACTCCTCATTGCGTTAGGGAGGTCGTCAGGCAACGGCTCCCCAGCCTAGAAAGCCTCGCTGACGTTTGACATTGACTAAGCATTTGGCCCAAGCACCTAAGTCGGCAAATCGGACTAGCTCGACTCAAAGATCGGCACCACGTTGGCAGGCCCCGGAGCGGAAAAGGGTACATTGCGGAGCGGGAGGTCCCTTGAAGGAATGGAAGTGAGGCTCCCCGTGCCAAAGCTTCCGAACAGCAAGCCCCGTCCCAAAGAAAAGAAACAACGGCCCCTATGGCAACGCGCTTGGGTCCCGCCTATCCGGAAGACTGGGACATCGGGCTCCGCTGCGGGGCCGACCGGGGGTCGATCTCACCATCGTCCCGAGATCGATCTCTATAACCAGCCTTGGCTTAGCTACTGCGCGGCGGCGGAGAGAAAAATGGGTGAAGATTGTCAAGCGCGATAGCTCGCACGCCGGGGGGGCCACACTCTCCGACTCTGAGAGCAAACGCGGCGGGTGCTAGTCGGCCCACATACCCGAAGCAGTGCGCGGTTACGCGCACGGATTGCGGACGGTCCCCAGTATCGATGTTATCGCTCACGTGAAGTGCGTAAGCGCGGAGCTAGACCAGGGCGGACTGCCCGCACCGGACGCCCCGATTAGTCGACGTACCTGCATCGGGCGCTCTAGCAGCATTGCGTCGTGCGCGTTCCGTCGTAGAGGTAACATGAAGTCGACCGAAGCCGCAAGAGCAACCGGAGGGACGCCGCTCAGTATGACTGGGGGACGCTCTGTTGTAGGCTAGGGACCCGAAGTAATGACCCTCCCTGCCTGGGGCATTAGTTGGTCCGGCCGCAGCTAAGAATGATGGCTAGATCCCGGCTCTCGCGACCGCTGTCTACGTCCGTCCGATTTTGAGCAAACGTTTATTTGCGATCCGCGAACACGCCTTCGGCCCCGTGGCAGTGGCGCCGAGAGCTAGTTAAGTCATCCCTGGCCGCACCTCAGCCAAGACGCGGCGACCTGTCCGTTCCCTTCTGAGGGGGCGCCGGCGGAGGTCGGCCCCCTGGCCCCGGCCAGCGAGGGAGGGCGCGGGCGGAGGTTCGTGGCCCTCCCAGCAGCGGACCCCGGAGGGTGCGCGTCGCTCGACCGCCGCGTGGTCGGCTCGCGCGGCCCCCCCCCGTACATATACCTCGCGGGGCGGGGGTGCGGGGCTGGGGGAGCTCCACCCGCCCCTGGCCGGGCCGCGCGCGGGGGCGCCACGAGCCGCCCCGGCGGGAGGGTCCGGGGCCGCGTGGCAGCCCGCCTCAGGTGGCGGTGACCGCACCGCGCGGATGCCCGGCGTTCGGCGGACGGGCGCCGTGGCCCGCCCCCGTTGCGTGGGCGCCGCGTCGCGACCGCAGCCGGGGGGAGCGCCGCGTGAGGGCAACTCAGGCGGGTCTGGGGTCATCGCGCCCGAGGGCCTAGCAGGCCCGCGCCGCGGGGTCTTCGCTCCTCGCTAGGGGCCCCCGCGCGCGCGGGCTCGTCGTGTCGGCCGGCCCGGGCACCGGTGGCAGCTCGCGCGCCCCGCCGGGAACCCGAGTGCCGGCCGCCGCGTCCCGTGTCGGCGCCGCCGCCTGGAGGGCCGTCTCCGAGCACCGGGGCCACGACCCCCGCCCCGCCCCTCGTACAGGAGTCGGCACACGGGCGAGGGCACCACGGAGGTCACAGGCCGGTGTGGTTGGCGGGTGCCCGACGTCGGACCGCCCACGGCCGCGACGTCCGGGGTGACGGGGAGAGGTCGTCCCTAGCCGGGCCCGGTCAGGGGCGGGCCGCGCCGGGGGGCGCAGGCGGAGGCTCCGCCGCGCAGTGACCAGGCACGGGGACGGCGTTGACCGAACCCCCCGAGTCTGCCGCCCCACGCGGGAGCCGTCGCGGTCTGGCCCGCCCCCCGGCCGGCGCGCGCACCCGGCCCACGCCGGGGCCGGCAGCTCCCGCCGGCAAGCCCGCGCCGAG     
L       TAGAAAAATTGTTCTATTTTTGTATTTCCAAAAACCCTCTATGGCTCTATATCTTTTAAAACCACATACAATCTGTGCATGGACCCTTTAATAAATATAAGCCAATCTATGGTATATAAATGGTTGTTAATTGAAGAATAGTTATATAGCTGTCATAATAGTTAAATGCAAATAAAATATAATTATATTTTCATACTAAAGTCATTTTTGTGGATTCTAAATCAATCTTCTTAGACACTTTAAGATTTTAATATTTACGTTCAAAGACCCTAATATTATATTTTAATTTGTATAGCTTCTCGACTATGAGTCATGTTAATATATCTGATAATGAAGAATTCGAAACAATTAATTAATTATTGTGGAATAATAAAAGCAAAAAATTCATAATTACCAAAAATATGTATAAAAACTTGCAAGAAATTAAATTGGTTACAGACTATAATCGATAAAATCAATCGAAGATTTTTCTACGCTATGAAATCATATTGTAAAAAACGTGCCCTAAAACAAATTAACCCTTTAATAAGCTAAATTTTTATAGAAATAGAAAATCTATTACCTTAATAATTAGTAACAAATGATATCAGTGAAATGATATATGCTCGTAGAATTCGTTTGTAAAATCAGATTAATACGTGTATTAAATTATTTAATAAGGAGATACAAACAAGAAACCAAAGACCTGCTAACAACATAATTGTATTATAAAATCATTTCTGGTTTTTATAAGGAACTTAGAACCATTTATATACTTATTTAAAAATAAAAATAGTCCTTATAAGTAATCTATCTTAAAAAACTAGAATTTTAATTATTGATTTTAAATTACAACAATTAAACATATTCCATTATTAAGAATAGAAAATAGATATAATGGAACAATATAATAATAAGTATATGTCATATTTAAATAGATACATTTATTGCATGAGAGTTATATCTAAAAGGACATCATTATGAAGTAAGGCCACTAAAAACTATTTTAATTACGTTAAAATTACCGTTCTCAGAATTAGAAGGGAATGATATACCATTAATGAGGTACAGGAGTGTCAATTAACGCATCACTGCCAAATTGCCGAAGCCAGTAGGATGTATAACGCATACTGTTGTTCAAACCATATAACAGTATAAAATAGTTTAAACGCAAATGGATTGTATGTTCATTACACTATCTCGAGAGATTATTGTACTCTGAGAACGTTACCCTTTACTGAGTCATTATTTCAAGGCAAGATTTACGTGCTAAATGTCAGAACGCTCGGATCGATTGTACAGACCACATGATAGAAATTACTATTCCGTGTCTTCAGTAACCCCCCAAATCGCCGGGGTCCCTCATAGTAATTTCAGAATCGTCAGGACGGGTCATAGTCTTAGAACAGGCTCGGCTCTCTAGTAAATAGTCTATGACTCATTTTCGTTGTAGTTAACTAAATCGGTAGATACATGCGCCTTCCGTAAAAAGATGCCCATCTACCAGATTTAGGCCTTACAGAATACGACTATCAAACAGATTCCTGATGCTTCCAAAGCTTATTGGTGTATCTTGGGCCAGATTGAAGTGGTGATATTGGCTCCCTGTTGCACCAGTTTACTCTCGGCATCTGACAATATAGAGGAGATGTCTATGTAATCCAGAGATTGCGACGTCTTCATCTATTTCCATAGTAATAACCCACGTTGACCACCTTTATCCCCAAGTTTAGGCCACCTAACTTGTGTGATCATTGGGTTGACTAAGGAAATTATATGTCTTAGCATTATCTGATCATCTTTCTATCTACAATAATTTATGCTAGGTTGGCGAAGACGGTCTGTATATAGAACAACACTTTCGTGTCCGACAAACACTTTAACTACTTCCGTGTTTCGAATCGCTATCACTGTTACACTAGATTCAAAACACATTACAACGCTTTCTCGCAGTGATTCTTTTACACTCTTAGGGGAATACCTAAATACTCAGCATTTGATGTGGAGATATTCTATTTTATTCAGTGGCTTCATCGATAGGCAACACCCCATGGCGTTAGGGAGGTGGTCTGGCGATGGCTCCCCGGCCGATAAGGTCTCGCTGACGTTTGACATCGACTAAGCATTTGCCACAGGAACCCAAGTCGGCAAACCGTAGTAGCTCGACTCAAAGATCGTCACCACATTCGCAGGCCCCGAAGCGGAAAGGGGCACACTGCGGAGCGGGAGGTCCCTTGAAGGAATGGAAGTGAAGCTCCCCGGGCCATAGCCTCCGTACACCAAACCTTGTCCCAAAGAAAAGAAACAGGGGCCCCAATGGCAGCGCGCTTGGGTCCCGCCTATCCTGGAGACGGGGACATCGGACCCCGCTGCGGGGCTGACCAGGAGTCGATTTCACCATCGTCCCGGGAGCAATCGCTATAACCAGCCTTGGATTAGCGCTCGCGCGGCGGCGGAGGGAGAAAAGAGTGAAGATTGACAATCGCAATAGCTCGGACGCCGGTGGGGCCACGCTCTCCGACGCTGAGAGCAAACACGGCGTCGCCTAGTCGGCCCCCTTACCCGAAGCAGTGCGCCATTACGCGCACGGATTGCGGACGATCCCCACGATCGATGTTATCCCCGGTGTGATGTACGTGATCGCGGAGCTAGAATAGGGCGGACTACCCGCACAGGACGCCCCGATTAATCGACGTACCTGCATCGGTCGCCCAAGCAGCATTGCGTTGTGCGCTGTCCGTCGTTGAGGGAACATGAAGTCGACCGCAGCCGCAAGAGCAACCGGAGGGTCACCGCTCAGTACGACCGGGGGACGCTCTGCTGCAGGCTAGGGACCCGAAGCAATGACCCTGCCTACCTGGTACGATGATCGGTCCGGCCGCAGCTAAGAATAATGGCTAGATCCCTGCTCTCGTGGCCGCTGTCCACGTCCGTCCGTATTTGCGCTAACATTTATTTGCGATCCGCGAACACGCCTTCGGTCCTGGGGCAGTGGCGCCGTGAGCTAGTTATATTATCGCTGGCCACACCGTAGCCAAGGCGCGGGGGCCTGTCCGTTCCCATCTCAGGGGGCGCCGGCGGATGTGGGCCCCCTGGCCCCGGCCGGCGATGGCGGGCGCGGGAGGCGGTTCGTAGCCCTCCCAGCAGCGGGCCCCGGGGGGGGCGGATCGGTCGGCCGCCGTGTGATCGGCTCGCGCGGCCCCCGTCCGTCCTGACACCGCGCGGCGCCGGGGTGCGGGGCTGGGGGAGCTCCACCCGCACCTGGCCGGGCCGCGCGCGGGCGGGCCCTGAGCCGCCCCGCCGGGGGGGTCCGAGGCCGCGTGGCAGCCCGCCTCAAGTGCCGGTGACCGCGCCGCGGGGATGGCCGGCGTTAGACGGACCGGCGCTGCGCCCCGGCCCGATTGCGTGGGGGCCGGGTCGCGACCGCCGCCGGGTGGAGCGCCCCGGGAGGGCAACTCGGGCGGGTCGGGGGTCATCCCGCCCGAGGGCCGAGCAGGGTCGCGCCGCGGGGTCTTCGCTCCTGGCTGGGGGCCCCCGCGCCCCCGGGCCCGTCGTGTCGGCCGGCCCGGGCCCGGGTGCCGGGACGCCGGCCCCGCTGGCCGCGCGGTTCCCGGCCGCCGCGTCCCGTGGCGGCGCCGCCGCCTGTAGGCCCGTCTCCGAGTACCGGGGCCACGACCCCCGCTCCGCGCCGCGTGCAGGCGGCGGCACACGGGCGGGGGCACCACGGAGGCCACAGGCCGGTGTGGTTGGCGGGTACCCGTCGCCCGCCCGCCTACGGCCGCGACGTCCGGCGTGACGGTGAGAGGTCGTCCCTGGCCGCGCCCGGGCAGGGGCGGGCCGGGCCAGGGGGCGCGTGCGAAGGCCCCGCCGCGCAATGACCAGGCACGGGGACGGCGTTAGGCGAGCCCCCCGCGTGTGCCGCCCCACGCGGGAGCCGGCGCGGCCGGGCCCGCCCCCCGGCCGACGCGCACACCCGGCCCACGCCGGGGCCGGGAGCTCCCGCCGGCCGGCCTGCGCCGGG     
K       TAAAGAAGTTATTCTGTTTTTATATTTCCGAAAGCCCTGTATAGCTCTATATCTTTTAAAACCACATACAATCTGTACATAGACCCTTTGATGAATATAAACCAATCTATGATGTATAAGTGGCTGTTAATTAAAAATTAGTTATATAGCTGTCATAATAGTTAAGTACAAATATAATATAATTATATTTTCATACTAAAGTCATTTTTGTGGATTCTAAATCAATCTTCTTAAACACTTTAAGATTTTAATATTTACATTCAAAGACCCTAATATTATATTTTAATTTGTATGGCTTCTCGACTGTAAATCGTGTTAATATATCTGATAGTGAAGAATTCGAAACAATTAATTGATTGTTATAGAATAATAAATGCAAAAAATTCATAATTACCAAAGGTATGTATATAAACTTCCAGGAAATTGGATTGGTTGCGGACTATAATCGATAAAATCAGTCAAAGATTTTTCTACGCTATGAGATCATATAGTAAAAAACATGCCCTAAAACAAATTAACCCTTTAATAGACTAGATTATTACAGAAGTAGAAAATCTATTACATTAATAATTAATGACAGATAATATCAGTGGAATGATATATGCTCGTAGAATTCGTTTGTAAAATCAAGTTAATACGTGTATTAAATTATTTAATAAGGAGATACAAACAAGGAACCAAAAACCTGCTAACAGCATGATTGTATTATAAAATCATTTCTGGTTTTTATGGAGAACTTAGAGCCATTTATATACTTATTTAAAAATAAAAATAGTCCTTATAGATAATCTATCTTAAAAAACTAGAGTTTTAATTATTGATTTTAAATTACGACAATTAAACATATTCCAATATTGAGAAAAGAGAATAGGTATAATGGAACAATATGATAATAAGTATATGTCATATTTAAATAGATACATTTATTACATAAGAGTTATATCTAAAAAAACATCATTATAAGATAAGGCCACTGAGAACTATTTTAATTACGTTAAAATTACTGTTCTTAGAGTCAGAAGGGAATGATATTCTATTAAAGAGGTACAGAAATGTACATTAACACATCACTGCCAAATTGCCGAAGCCAAAAGGATGTGTAACGAATACTGTTGTTCGAAATATATAACAGTATAAAATTGTTTAAACGCAAATGGATTGTATGTACATTGCACTATCTCGAAAGATTATTGCACTCTGAGAACGTCACCTTTTACCGAGTCATTATTTCAAGGCAAGATTTACGTGCTAAATGTCAAAACACTCACGTCGATTGTTCAGACTACCTGATAGAAATCACTATTCCGTGCCTTCAGCAACTCCCTAAATCGCGAGAGTCCCTCGCAGTAATTTCAGAATAGTAAGAACAGGTCATGATCCTAGAATAGGCTTGGTTCTCCAGTAGATAGTACATGACTCGTGTCCGTTGTAGTCAACTAACTCAGTAGATACATGCGCGTTTCGTAAAAAGATACCCATCTACCAGATGTAGGCCTTATAGAATACGACTGTCGAACAGATGCTTGATGCTTCCGAGGCCTATTAGTGTATCTCGGGCTAAATTGAAGCAGCGACAGTGGCTCCATGTTGTACCAGTTTACTCTCGGCATCTGACAATATAGAGGAAATGTCTACGTAATTCGGAGGTTGCGATGTCCTCATCTATTACCATGCTGATAACTCACTTTAACCACCCTTATCCCCAAGTTCAGGCCACCTAACTTGTGTGATCACTGAATAGACTAAGGAAGCTATGTGCCTTAGCATTGTTTGATCATTTTTCTTTCTACAATAATTTATGCTAGGTTGACGAAGACGGTCCGTACATAAAATAACACTTTCGTGTCCGACAAACACTGTAACTACTTGCGTGTTTCGTATCACTGTCACTGCTACACCAGATTCAGAATACATTAAAGCGCTTTCTCGCAGAGATTCCTTTACGTTCTCAGGGGAAAACCTAAATACTTAACATTTGATGTAGAGATATTCTATTTTGTTCAGTAGTTTCAGGGATAGGCAACTCCCCATTGCGTTATGGAGGTTGTTAGGCAATGGCTCCCCAGCCTAGAAAGTCTCGCTGACGTTTGACGTTGACTAAGCACTTGGCCCAAGGACCTAAGTCGGCAAACCGGAGTAGCTCGACTCAAAGATCGTCACCACATTGGCAGGCACCGGAGCGGGAAGGGGTACACTGCGGAGAGGGAGGTCCCTTGAAGGAGTGGAAATGGGGCTCCCCGCGCCAAAGCCTCCGTACACCAAACCTCGTCCCAAAGAAGAGAAACAGTGTCCTCGATGACAGCGTGCTTGGGTCTCGCCTATCATGAAGACTGGGACATCCGGATCCGCTGCTGGGCTGACCAGGAGTAGATCTCACCATCGTCCCGGGATCTATGGCTATAACCACCCTTGGATCAGCGACTGCGCGGCGGCGGAGGGAAAAATGAGTGACGATTGACAATCGCAATAGCTCGGACGCCGGAGGGGCCACGCTCTCCGACCCTGAGAGCAAGCGCGGAGTGTGCTAGTCGGCCTCCTTACCCGAAGCAGCGCGCTGTTACGCGCACGGATTGCAGACGGACCACACGATCGGTGTTGCCACTGTTGTGAAGCACGTCAGCGCGGAGCTAGAATAGGGCGGACTGCCCGGACAGGACGCCCCGATTAATCGACATACCTGCATCGGCCGCCCTAGGAGCATTGCGTCGTGCGCGGTCCGTTGTTGAGGGAACATGAAGTCCACCGAAGCAGGAAGAGCAACCGGAGGGTCACCGCTCAGTAAGACTGGGGGACGCTTTGCTGCAGGCTAGGGACCCAAAGTAATAACCCTACCTGTCTGGGACAACGGTCGGTCCGGCCGCAGCTAAGAATGATGGTTAGATCCCTGCTCTCGTGGCCGCTGTCCCTGTCCGTCCGTATTTGAGCTAACATTTGTTTGCGATCTGCGAACACGCCATCGCCCCCGTGGCACTGGCGCCGAGAGCTAGTTATGTCATCACTGGCCTCACCGCAGCCAAGGAGCGGCAGCCTGTCCGTTCCCGTCTCAGGGGGCGCCGGCGGATGTCGGCCCCCTGGCCCCGCCCGGCGATGGTGGGCGCGGGAGGTGGTTCGTCGCCCTCCGAGCAGCGGGCCCGGGGGGGGGCGCGTCGCTCGGCCGCCGCGTGGTCGGCTCGCTCGACCCCTCCCCGTGCTAACACCACGCTGGGCCGGGGTGCGGGGCTGGGGGAGCTCCACCCGCACCTGGCCGGGCCGCGCCCCGGCGCGCCCTGAGCCGCCCCGGCCGGGGGCTCCGGGGCCGCGTGGCAGCCCGCCTCAGGTGGCGGTGACCGCACCGCGGGGATGGCCGGCGTTGGGCGGACGTGCGCCGCGGCCCGTCCCCGTTGCGCGGGCGCCGGGTCGCGAGCGCAGCCGGGGGGAGCGCCCCGAGAAGGCGACTCCGGCGAGTTTGGGGCCATCACGCCCGAGGTCCGAGCAGGGGCGCGGCGCGGAGTCTTCGCTCCTCGCTCGGGGTTCCCGCGCTCGCTCGCTCGTCGTGTCACCCGGCCCGGGCGCTGGTGCCGGGTCGCGCGCCCCGCAGGCCACGCGGGTGTCGGCCGCCGCGTCCCGTGGCCGCGCCGCGGCCTGGAGAGCCGTCTCCAAGTACCTGGGCCACCACCCCCGCTCCGCGCCTCGTACAGGCGGCGGCATACGGGCGGGGTCGCCACGGAGGCCACAGGCCGCTGTGGTTGGCGGATACCCGACGCCGGACCGCCGACGGCCGCGATGTGCGGCGCGACGGCGAGAGGTCGTCCCTAGCCGGGCCCGGGCAGGGGCGGGCCCAGCCGGGGGACGCGAGCGAAGGCTACGCCGCGCAGGGACCAGGGACGGGGACGGCGTCGGGCAAGCCCCCCAGGTTTGCCGCCCCACGCGGGAGCCGGCGCAGTCTGGCCCGGCCCCCGGCCGGCGCGCGCACGCGGCCCACGCCGGGGCCGGCAGCTCCCGCCGGCTGGCCCGCGCCGTG     
J       TAGAAAGATTATTCTATTTTTATATTTCCAAAAGCCCTCTATGGCTCTATATCTTTTAAAACCACATACAATCTGTACATAGACCCTTTGATGGATATAAGCCAATCTATGATATATAAATGGTTATTGATTAAAAAATAGTTATATAGCTGTCATAATAATTAAATACAAATAGAATATGATTATATTTTCATACTAAAATCATTTTTGTGGATTCTAGATCAATCTTCTTAAACACTTTAAGATTTTAATATTTACATTCAGAGACCCTAATATTATATTTTAATTTGTATAGCTTCTCGACTATGAATCGTGTTAATATGTCTGATAATAAAGAATTCGAAACAATTAATTAATTATTGTAGAATAGAAAATGCAAAAAATTCATAATTGCCAAAAGTATGTATAAAAACTTACAGGAAATTAAATTGGTTACGGACTATAATCAATAAAATCAATCAAAGATTTTTCTACGCTATGAAATCTTATTGTAAAAAACGTGCCCTAAGACAAATTAACCCTTTAATAAACTAAATTTTTATAAAAATAGAAAATCTATTGCATTGATAATTAATGACAAATAATATCAGTGAAATGATATATACTCATAGAGTTCGTTTGTAAGATCAAATTAATACGTGTATTAAATTATTTAACAAGGAGATACAAACAAGAAACCAAAAACCTACTAACAACGTGATTATATTATAAAATGATTTCTGGTTTTTATAGAGAACTTAGAGCCATTTATATACTTATTTAAAAATGAGAATGGTCCTTATAAATAATCTGTCTTAAAAAACTAGAATTTTAATATTTGATTTTAAATTACAACAATTAAACATATTCCATTATTAAGAAAAGAAGATAGATATAGTGGAACAATATAATAATAAGTATATGTCATATTTAAATAGATACATTTATTACATAAGAGTTATATCTAAAAAGACATCATTATGAATTAAGGCCACTAAAAACTATTTTAATTACGTTAAAATTACAGTTCTCGGAGCTGGAAAGGACTGATACTCCACTAATGAGGTACAGGACTGTGAATTAACTCATCACTGCCAAATTGCCGAAGCCAGTAGGATGTAAAACGAATACTGTAGTTCAAACCATATAACAGTATAAAATAGCTTAAACGTCAATGGATTGTATGTACATTCCACTATCTCGAAAGGTTCTTGTACTCTGAAAGCGTCACCCTTTACTGAGCCATTATTTCAAGGGAAGATCTACGTGCTAAATGTCATAGCACTCGGATCGATTGTACAGACCACCTGATAGGAGCCACTGTTCCGCGTTTTTAATGACTCCCTAAATCGCAAGCCTCCCTCATAGTAATTTCAGAATCGCAAAAACGGGTCGTGGTTTTAGAACGGGTTCGGTTCTCTAGTAGATAGTATATGATTCATTTCCGTTGTAGTCAACTAACTCAGTAGATATATGCGCGTTTCGTAAAAAGATACCCATCTACCAGATATAGGTCTTATAGAATACGGATATCGAACAGATGCCTTATACTTCCAAAGCTTATTGGTGTATCCTGGGCCAAATTGAAGCAGTGACATTGGCCCCCTGTTGTACCAGTTTACTCTCGGCATCTAACAATATAGAGGAAATATCCATGTAATTCAAAGACTGCAATGTCCTTATCTATTATCATAGTGATGACCCACTTTAACCACCTTTATCCCCAAGTTTAGGCCATCTAACTCGTGTGATCATTGAATTGGCTAAGGAAGCTATCTGTCTTAGCATTGTCTGATCATCTTTCTTTCTACAATAATTTATACTAGGTTGACGAAGACGGTCCGCACACAAAACAACACTTTTGTGTCCGACAAGCACTGTAACTACTTGCATGTTTCGTATCACTATCATTGTTACACTAGTTTCAGAATATTTTAAAACGCTTTTTCGCAGAGATTCTTTTACGTTCTCAGGGGAACACCTAAATGCTTAACACTTGATGTATAGATATTCTATTTTATTCAGTCGTTTTAAGAATAGGCAACTCCCCATTGCGTTGGGGAGGTCGTCAGGCAACGGCTCCCCAGCCTAGAAAGTCTCGCTGACGTTTGACATGGACCAAGCATTTGGCCCAGGGACCTAAGTCGGCAAACCGGACTAGCTCGACTCAAAGATCGTCACTTCGCTGGCAGGCGCCGGAGCGGAAAGAGGTACACTGCGGAGCGGGAGGTCCCTTGAAGGAATGGAAGTGGGGCTCCCCGCGCCAAAGCCTCCGTACACCGAATCTCGTCCCAACGAAAAGAAACAATGGCCACGATGGCAGCGCGCTTGGATTCCGCCAATCGTGGAGACTGGGCCATCGGACTCTGCTGCGGGGCTGACCTGGAGTCGATCTCACCATCGTCCCGGGGTCAATCGCTATAACCAGCCTTGGATCAGCGATCGTGCGGCGGCGAAGTGAGAAACGGGTGATGATTGACAAACGCAATAGCTCGACCGCCGGGGGGGCCACGTACTCCGACGCTGAGAGCAAACACGGAGTGTGCTAGTCGGCCCCCTTACCCGAAGGAGTGCGGCGTTACGCGTACGGATTGCGGACGATCCCCACGATGGATGTTATCCCTGGTGTGAAGCGCGTAAGCACGGAGCTAGAATAGGGCGGACTGCCTGCACAGGACGCCCCGCTTTGTCGGCGTACCAGCATCGGCCGCCCTAATAGCATTGCGTCGTGCGAGGCCCGTCGTTGAGGGAACATGAAATCGACCGGAACCGCAAGAGCAACCGGAGGGTCACCGCTCAATATGACTGAGGGACGCTCTGCTGCGGGCTAGGGACCCAGAGAAATGACCCTGCCTACCCGGGAAAGCGGTTGGTCCGGCCGCAACTCAGTATAATGGCTAGATCCCTGCTCTCGCGGCCGCCGTCGGCATCCGTCCGAATTTGAGCTAACATTTATTTGCGACCCGCGAACGCGCCATCGGTCCCGTGGCAGTAGCGCCGAGAGCTAGTCAAGTCATTTCTGGCCACACCGCGGCTAAGACGCGGCGGCCTGTCCGTTCCCATCTCAGGGGGCGCCGGCGGAGGTGGGCCCCGTGGCCCCGGCCGGCGATGGGGAGCGCGGGAGGCTGCTCGTGGCCCCCCCAGCAACGGGCCCCGGGGGGGGCGCATCGCTCGGCCGCCGCGTGGTCGGCTCGCGCGGCCCCCTCCCGTGCGAACACCGCGCAGGGCCGGGGTACGGGGCTGGGCGAGCTCCACCCGCACCTGTCCGGGCCGCGCGCGGGCGCGCCGTGAGCCGCCCCGGCCGGGGGGTCCGGGGCCGCGTGGCAGCCCGCCTCAAGTGGCGGTGACCTCACCGCGGAGATGACCGGCGTTCGGCGGGCGGGCGCCGCGGCCCGCCCCCCTTGCGTGGGCGCCGCGTCGCGACCGCGGCGGGGGGGAGCGCTCGGGGAGGGCAACTCGGGCGCGTCTGGGGCCATCGCGCACGAGGGCCTAGCAGGGCCGCGTCGCCGGGTCTTCGCTCCTCGCTGGGGGACCCCGCGCCTGCGGGCCCGTCGTGCCGGCCGGCCCGGGCCCTGGTGCCGGGCCGCGCACGCCGCTGGCCACGCGGGTGCCAGCCGCCGCGTCCCCTGGCGGCGCCGCTGCCCGGAGGGCCGTCTCCGAGTACCGGGGCCACGACCCCCGCCCCGCGCCTCGGACAGGCGCCGGCACACGGGCGGGGGCACCACGGAAGCCACAGGCCGGTGTGGTTGGCGGGTACCCTACGCCGGACCGCCCACGGCCGCGACGTCCGGCGTGACGGTGAGAGGTCTTCCGTAGCCGGGCCCGGGCAGGGGCGGGCCGAGCCGGGGGGCGCGCGCGAAGGCTCGCTCGCGCAGTGACCGTGCACGGGGACGGCGTTGGGCGAGCCCCTCAGGTTGGCCGCCCCATGCGGGAGCCGGCGCTGTCGGGCCCGTCCCCCGGCCGGCGCGCGCACCCGGCCCACGCCGCGGCCGGCAGCTCCCGCCGGCAGGTCCGCGCCGGG     
I       TAGAGAAGTTATTCTATTTTTGTATTTCCGAAAACCCTCTATGGTTCTATATCTTTTAGAACCACATACAATCTGTACATAGACCCTTTAATAAAAATAGGCCAATCTATAATATATAAATGGTTGTTGATTAAAAAATAGTTATATAGCTGTCATAATAGTTAAATGCAGATAAAATATAATTATATTTTCATACTAAAGTCATTTTTGTGGATTCTAAATCAGTCTTCTTAAACACTTTAAAATTTTAGTATTTACATTCAAAGACCCTAATATTATATTTTAATTTGTATAACTTCTCGACTGTAAATCGTGTTAATATGTCTAATAGTAAAGAATTCGAAACAATTAATTAATTATTGTAGAATAAAAAATGCAAAAAATTCATAATTACCAAAAGTATGTGTAAAGACTTACAAGAAATTAAATTAGTTGCAGACTATAATCAATAAAATCAATCAAAGGTTTTTCTACACTATGAAATCATATTGTGAGAAACATGCCCTAAAACATATTAACCCTTTGATAAACTAAATTTTTATAGAAATAGAAAATCTATTACATTAATAATTAATGGCAAATAATATCAGTGAAATGATATATACTCGTAGAATTCGTTTGTAAGATCAGATTAATACGTGTATTAAATTATTTAATGAGAAGATACAAACGAGGAACCAAAAACCTACTAAGAACATAATTATGTTATAAAATCATTTCTGGTTTTTATAGAGAACTTAGAGCCATTTATATACTTATTTAAAAATGAAAATAGTCCTTGTAAGTAATCTGTCTTAAAAGACTAGAATTTTAGTTATTGATTTTAAATTACAACAATTAAACGTATTCCATTATTAAGAAGAGAGAATAGATATAATGGAACAACATAATAATAAGTATATGTCATATTTGGATAGATACATTTATTACATAAGAGTTATATCTAAAAAAACATCATTATAAAATAAGACCACTAAAAACTATTTTAATTACGTTAAAATTACTGCCCTCAGAATTAGAAGGGAATGATATTCTATTAATGAGGTACAGGAGTATCAATTAACTCATCACTGCCAAATTGCCGGAGCCAACAGGATGTATGACGAATGCTGTCGTTCAAACCATACAACAGAATAAAATTATTTAAACGCAAATGGATTGTATGTACATTTCACTATCTCGAGAGATTATTATACTCTGAGAACGTCACTCTTTACTGAGTCATTATTTCAAGGCAAGATTTACGTGCTAAATGTCATAGCACTCAGATCGATTGCACAGACCACTTGATAGAAATCACTATTCCGTGTCTTCAGTAACCCCCTAGATCGCAACCGTCCCTCATAATAATTTCAGAATCGTAAAGATGGGCCATGGTCTTAGAATAGGTTCGGTTCTCCAGTAGATAGTATATGACTCATTTCCGTTCTGGTCAACTAACTCAGTAGATATATGCGCGTTTCGTAAAAAGATTCCCATCTACCAGATATAGGCCTTACAGAATATGATTATCAATCAGATGCCTGATGCTTTGAAAGCTTATTGGTGTATTATGGGCCAAATTAAAACGGCGAAATTGGCCCCCTGTTGTACCAGTTTACTCTCGGCATCTAATAATATAGAGGAAAGGTCTCTGCAATTCGGAGATTGCGACGTTTTTATCTATTACCATAGTGATAACCCATTTTGGCCATCTTTATCCCCAAATTTGGGCCATCTAAGTTGTGTGATCATTGACTTGGCTAAGGAAACTATCTGTCTTGGCATTGTCTGATCGTCTTTCTTTCTACAATAATTTATGCTAGGTTGATGAAGACGGTCCGTACATAAAACAACACTTTCATGTCCGATAAATACTGTAACTACTTGCGTGTTTCGTATCGCTACCACTGTTACATTAGATCCAGAATATATTAAAGCGCTTTCTTGCAGAGATTCTTTTACGCTCTCAGAGGAGGACCTAAATGCTTAGCATTTGATGTAGAGATATTCAGTTTTATTCAGTGGTTGCGAGCAAAGGCAACTCCCCATTGCGTTAGGGAGGTCGTCAGGCGACGGCTCCCCAGCGTAGAAAGACTCGCTGACGCCTGACACTGACTAAGCATTTAGCCCAAGTACTTAAGTCGGCAAACCAGACTAGCTCGACTCAAAGATCGTCACTACGTTGACAGGCACCGGAGCGGAAAGGGGTACACTGCAGAGCGGGAGGTCCCTTGAAGGAATGGAAATAGGGCTCCCCGCGCCAAAGCCTCCGTACACCAAGTCTCGTCCCAAAGAAAAGAAACAGTGGCCCCGATAGCAGCGCGCTTGGGTCCCGCCTACCGTGGGGACTGGGGCATCGGGCTCCGCTACGGGACTGACCAGGAGTCGGTCTCAGCATCGTCCCGGGATCAATCGCTATAACCAGCCTTGGATCAGCGACAGCGCGGCGGCGGGGGAAGAATTGAGTGAAGATTGACAACCGCAATAGCTCGGACGCCGATGGGGCCACGTTCTCCGACGCTGAGAGCAATTTCGGAGTGTGCTAGTCGGCCTCCATATCCGGAGCAGTGCGGCGTTACGCGCACGGATTGCGGGCGGCCCCCACGACGGTTGTTTTCACTGGTGTGGAGCACGTGGGCGCGGAGCTAGATTAGGGCGGATTGCCCCCACGGGACGCTCCGATTGGTCGACCTTCCTGCATGGGTCGCCCGAGCAGCATTGCATCGTGCGCGGTCCGTCGTTGAGGGAACATGAAGTCGACGGAAGCTGCAAGAGCAACCGGAGGGTCACCGCTCAGTATGACTGGGGGACGCTCTGCTGCACGCTAGGGACCCCGAGTAATAACCCTGCCTGCCTGGCACAATGGTCGGTCCGGCCGCAGCTAAGAATGATGTCTAGATCCCTGCTCTCGGGGCCGCTGTCCACGTCCGTCCGTATTTGGGCTAACATTTATTTACAATCCGCGAACACGCCATCGGCTCCGTGGCAATGGCGCCCAGAATTAGTTAGGTCATCTCTGGCCGCACCGCCGCCAAGGCGCGGCGGCCTGTCCGTTCCCGTCTCAGGGGGCGCCAGCCGATGTCGGCCCCGTGGCCCCGGCCGGCCATGGTGAGCGCAGGAGGCTGCTCGTGGCTCTCCGAGCAGCGCGCCCCCGGGGGGGCGCTTCGCTCGGCCGCCGCGTGGTCCGCTCGCGCGGCCCCCCCCCGCGCTAACACCGCGCAGTGCCGGGGTGCAGGGCTGGGGGAGCTCGACCCGCACCAGGCCGGGCCTCGCGCGGGCGCGCGCTGAGCTGCCCCGCCCGGGTGGTCCGGGGCCGCGCAGCAGCCCGCCTCAGGTGGCGGGGACCGCACCGCGGGGATGGGCGGCCTTTGGCGGACGGGCGCCGCGGCCCGGCCCCGTTGCGGGGGCGCCGGGTCGCGACGGCAGCCGGGGCGAGCGCCCCGAAAGGGCAGCTCGGGCGGGTCTGGGGTCGTCGCGCCCGAGGGCCTAGCAGGGGCGCGTCGCGGGGTCTTCCCTCCTCGCTGGGGGGCCCCGCGCGCGCGGGCTCGTCGTGTCGGCCGGCCCGGGCCCCCGTGCCGGGTCGCGCGCCCCGCTGGCCACGCGTGTACCGGCCGCTGGGTCCCGTGGCGGCGCTGCGGCCTGGAGGGGCGTCTCCCAGTACCGGGGCCACTACCCCCGGCCCGCGCCTCGCACGGGCGGCGGCACACGGGCGGGGACACCACGGAGGCCACAGGCCCGTCTGGTTGGCGGGTAACCGACGACGGACCGCCCACGGCCGCGACGTCCGGGGGGACGGTGAGACGGCGTCCCTAGCCGGGCCCGGGCAGGGGCGGGCCGAGCCGGGGGGGGCGAGCGGAGGCTCCACCGCGCAGCGACCAGTCACGGGGACGGCGTTCGGCGAGGCCCCCAGGTCTGCCGCCCCACGCGGGAGCCGGCGCCCTCGGCCCCGGCCCCGGGCCGGCGCGCGCACCCGGCCCACGCCCGGGCCGGCAGCTCCGGCCGGAAAGCCCGCGCCGGG     
H       TAAAGATGTTATTCTATTTTTATATTTCCAAAAACCCTCTATAGCTCTATATCTTTTGAAACCACGTACAATATATACATAAACCCTTTATTGAATATAGGCCAATCTATGATATATAAATGGTTGTTGATTAAAAAATAGTTATATAGCTGTCATAATAGTTAAATACAAGTAGAATATCATTATATTTTCATACTAAAATCATTTTTGTGGATTCTAAATCAATCTTCTTAAACACTTTAAAATTTTAATATTTGCGTTCAAAGACCCTAATATTATATTTTAATTTATATAGCTTCTCGACTGTGAATCGTGTTAATATATCTGATAGTGAAGAATTCGAAACAATTAATTAATTATTGTAGAGTGGAGAATACAAAAAATTCATAATTACCAAAAGTATGTATAGAACCTTACAAGAAATTGGATTGGTTGCGGACTATAATCAATAAAATCAATCGAAGATTTTTCTACGCTATGAAATCGTATTGTAAAAAACGTGCCCTAGAACAAATTAACCCTTTAATAAACTAGATTTTTATAGAAATAGGAAATCTATTGCATTAATAATTAATAACAAATAATATCAATGAAATGATATATACTCGTAGAATTCATTTGTAAAATCAAATTAATACGTGTATTAAATTATCTAATGAGGAGATACGGACGAGGAACCAAAAACCTACTAACAACATAATTATGTTATAGAATCATTTCTGATTTTTATAGAGAACTTAGAGCCATTTATATACTTATTTAAAAATAAAAATAGTCCTTATAAGTAATCTATCTTAAAAAACTAGAATTTTAGTTGTTGATTTTAAATTACAACAATTAAACATATTCCATTATTAAGAAAAGAGAATAGGTATAATGGAACAATATAATATTAAGTATATGTCATATTTAGATAGGTACATTTATTACATAAGAATTATATCTAAAAAAACATCATTATAAAATAAGGCCACTGAGAACTATTTTAGTTACGTTAAAATTACCGTTCTTAGAGCTAAAAGGGAATGATATTCTATTAATGAAGTACAGGAGTGTCAATTAACGCATCACTGCCAAGTTACCGTAGCCAATAGGATGTATGACGAATGCTGTTGCTCAAACCATACAACAGTATAAAATGGCTTAAACGCAAATGGATTGTATGTGCATTACACTATCTCAAAAGATTATTGTACTCTGAGGACGTCACCCTTTACTCAGCCACTATTTCAGGGCGAGAACCACGTGCTAAATGTCACAGCGCTCAAATCGATTGTACAGACCACCTGATAGAAATTACTATTCCGTGCTTTCAGTAACCCCCTAGATCGCATGAGTCCCTCGTAGTAATTTCAGAATCGCAAAGATGGGCCCTGGTCCTAGAAGAGGTTCGGTTCTCTAGTAAATAGTTTACGATTCATTCCCGTTGTGGTTAACTGACTCAGTAGACATATGCGGGTTTCGTAAAAAGATGCCCATCTACCAGATATAGACCTTACGGAATACGACTATCGAACAGATGCCTCATGCTTCCAAAGCTTATTGGTTCATCGTGGGCCAGATTGAAGCAGCGACGTTGGCCCCCTGTTGCACCAGTTTACTCTTGGCATCTGATAATATAGAAGAAATATCCATGTAACTCAGAGATTGCGACGTCTTCATCTATTATCATAATGACGACTCATTTTGACCAACTTTATCCCCAAGTTTGGGCCATCTAACTGGTGTGATCATTGAATTGGCTAAGGAAACTATTTGTCTCGGTATTGTCTAATCACCTTTCTCTCTACAACAATTTATGCTAGGTTGACGACGACGGTCCGCACATAAGACAACACTTTCGTGTCCCACAAACACTGTAACTACTTGCATGTTTCGTATCGCTATCACTGTTACATTAGATTCAGAATAAATTAAAGCGCTTTCTCGCAGAGATTCCTTTACGCTCTTAGGGGAACACCTAAATACTCAGCACTTGATGTAGAGATATTCTATTTTATGCAGTGGTTTCAGGGATGGGCAACTCCTCATTGCGTTAGGGAGGTCGTCAGGTGACGGCTCCCCGGCCTAGAAAGTCTCACTGACGTTTGACATTGACTAAGCAGCTGCCCCGAGGACCTAGGTCGGCAAACCGAACTTGCTCGACTCAAAGATCGTCACCACGTCGGCAGGCACCGGAGCCGAAAGGGCCACACTGCGGAGGGGGAGGTCCCTTGAAGGACTGGAAGCGGGCCTCCCCGCGCCAAAGCCTCCGTACATCCAATCTCGTCCCAAGGAAAAGAAACAATGGCCCCGATGGCAGCGCGCTTGGGTCCCGCGTATCGTGGAGACTGGGACATCGGACTCCTCTGCGGGGCTGACCGGGAGTCAGTCTCCGCAACGTCCCGGGATCGATCGCTATAACCAGCCTTGGATCAGCGTTTGCGCGGCGGCGGAGGGGAAAATACGTGAAGATTGACAATCGCCATAGCTCGGTAGCCGGTGGGGCCACGTTCTCCGACGCTGAGAGCAAACACGGAGTGAGCTGGTCGGCCCCCTTACCCGCAGTAGTGCACTGTTACGCGCACGGATTGCAGGCGATCCCCACGATCGATGTTCCCACTGATGTGAAGCACGTGAGCGCGGAGCCAGAGTAGGGCGGACTGCCCGCACAGGGCGCTCCAGTTGATCGGCGTACCTGCATCGGTCGCCCAAGCAGCATTGCATCGTGGGCGGTCCGTCGTTGAGGGAATATGAAGTCGACCGAAGCTGCAAGAGCAACCGGAGGGCCACCGCTCAGTACGACCGGGGGACGCTCTGCTGCGGGCTAGGGACCCGAAGTAATAACCCCACCTACCTGGATCAATGGTTGGTCCGGCCGCAGCTTAGAATGATGCCTAGAGCCCCGCTCTCGCGGCCGCTATCTACGTCAGTACGTATTCGGGCTAACATTTATTTTCGACCCGCGAACACGCTATCGGCCTCGTGGCAGTGGCGCCGAGAGCTAGTTAAGTCATCTCTGGCCGCACCGCAGCGAAGGCGCGGCGCCGTGTCCGTTCCCATCTCAGGCGGCGCCGGCGGAGGTCCGCCCCGTTGCCCGGGCCGGCGATGGGGTGCGCGGGGGGCTGCTCGTGGCCCTCCCAGCAGCGCGCCCCGGGGGGGGTGCGTTGCTCGGCGGCCGCGTGGTCGGCTCGCGCGGCCCCCCTCCGTGCTAACACCGCGCAGGGCCGGGGTGCGGGGCTGCGGGAGCTCCTCCCGCAACTGGCCGGGCCACCCGCGGGCGAGCCCTGAGCCGCCCCGGCCAGGGGGTCCGGGGCCGCGTGGCAACCCGCCTCAGGTGACGGTGCCCGCGCCGCGGGGGTGGGCTGCCCTCGCCGGACGGGCGCCGCGGCCCGGCCCCGTTGCGAGCGCGCCGGGTCGCGAGCGCAGCCGGGGCGAGCGCCCCGGGAAGGCTACTCGGGCGGGTCTGGGGTCATCCCGCCCCAGGGCCTAGCAGGGGCGCGTCGCGGGGTCTTCGCTCCTCGCTGGGGGTCCGCGCGCTCGCGGGCTCGTCGTGACCGCCGGCCCGGGCCCTGGCGCCGGGTCGCGCGCCCCGCTGGCGACCCGAGTGCCCGCCGCCGCGTCCCGTGGCGGCGCCGCCGCCGGAAGGGCCGTCTCCGAGTACCGGGGCCACCACCCCCGCCCCGCGCCCCGTACAGGCGGCGGCACACGGGCGGGGGCACCACGGAGGCCACGGGCCGTTGTCGTTGGCGGGTACCCGACGCCGGACCGCCCGCGGCCGCGACGTCCGGCGTGACGGTGAGAGGTCTTCCCTAGCCGGGCCCGGGCAGGGGCGGGCCGAGCCCCGGGGCCCAAGTGAAGGGTCCCCCGCGCAGTGACCAGGCACGGGGATGGCGTTGGGGCGGCCCCCCGGGTGTGCTGCCCTACGCGGGAGCCGGCGCTTTCGGGCCCGCCCCTCGGCCGGCGCGCGCACCCGGCCCGCGGGGGGGCCGGCAGCTCCGGCCGGCGCGCCCGCGCCGGG     
G       TAGAGAAATTATTCAATTTTTATATTTCCAAAAACCCTCTATGGCTCTATATCTTTTAAGACCACATACAATCTGTACATAGACCCTTTGATAAATATAGACCAATCTATAGTATATAAATGGTTGTTAATTAAAAAATAGTTATATAACTGTCATAATAGTTAAATACAAATAAAATATAATTGTATTTTCATACTAAAGTCATTTTTGTAGATTCTAAATCAATCTTCTTAAACACTTTAAGATTTTAATGTTTACATTCAAAGACCCTAATATTATATTTTAATTCGTATAGCTTCTCGACTATAAATCGTATTAATGTATCTGTTAGTGAAAAATTCGAAACAATTAATTAATTCTTGTAGAATGAAAAATGCAAAAAATTCATAATTACCAAAGATATGTATAAAAACTTACAAGAAATTGAGTTGGTTGCGGACTATGGTCGATAAAATCAATCAAAGATTTTTCTACGCTGTGAAATCATATTGTAAAAAACATGCCCTAAAACAAATTAACACTTTGGTAAGCTAAATTTTTATAAAAGTAGGGAATCTGTTACATTAATAATTAATGGCAAATAATATCAGTGAAATGGTATATACTCGTAGGATTCGTTTGTAAAATCAAATTAATACATGTATTAAATTGTTTAATAAGGAGATACAAACAAGAAACCAAAAACCTACTAACAACGTAATTGTATTATAGAATCATTTCTGGTTTTTGTAGAGAACTTAAAACCATTTATATACTTATTTTAGAATATGAATAGTCCTTATAGATAATCTGTCTTAAAAAACTAGAATTTTAATTGTTGATTTTAAATTACAACAATTAAACATATTCCATTATTAAGAAAAGAAGATAGGTGTAATGGAACAATATAATACTAAGTGTATGTCATATTTAAATAGATACATTTATTACATGAAAATTATATCTAAAAAAACATCATTATAAAATAAGGCCACTAAAAACTATTTTAATTACGTTAAAATTACTGTTCTCAGAGTTTAAAAGGAATGATATTCCATTAATGAAGTACGGGAGTGTCAATGAACTCATCACTGCCAAATTGCCGAAGCCAATAGGATGTATAACGAATGCTGCTGTTCCAACCATATAACAGCATAAAATAGTTTAAACACAAACGGATTGTATGTACATTACACTATCTCGAGAGATTATTGTACTCTGAGAACGTCACTTCTTACTGAGTCATTATTTCAAGGTAAGACTTACGTGCTAAATGTCATAGCACTCAGATCTATTGTGCAGACCACTTGATAGAAATTACCGTTCCGCGCTTTCAGTAACCCCCTAGATCGCAAGGTTCCATCGTGGTAATTTCAGAACCGTAAAGTCGGGTCGTGGTTTTAGAATAGGTTCGGTTCTCTAGTGAATAGTATATGACTCATTCCCGTTGTAGTAAACTGACTCAGTAGATACATGAGCGTTTCGTAAAAAGATGCCCATCTACTAGATATGGGTCCTATAGAATACGACTATCGACCAGATGCCTGATGCTTCCAAAGCCTATTGATGTATCCTGGGCCAAATTAAAGTAGAGACATTGGCTCCTTGTTGTACCAGTTTACTCTCGGCATCTGACAATATAGAAGAGATGTCTATGTGATACGGAGATTGCGTCGTCTTCATCTATTACCATGATGACGACTCACTGTGACCACCTTTATCCCCAAGTTTGGGCCATCTAACTTGTATGATCATTGAATTGGCTAAGGAAACTATTTGTCTTGGTATTGTCTAATCACCTTTCTTTCTACAATAATTTATGCTAGGTTAACGAAGACGGTCCGTACATAAAGCGACGCTTTCGTGTCCGACAAACACTGTAACTACTCGCGTGTTTCGAATCGCTATCATTGTTGCATTAGATACAGAATAAAGTAAAACGCTTTCTCGCAGGGATTCCTTTACACTCGCAGAGAAAAATCTAAATACTCAGCATTTGATGTCAAGATATTCTATTTTATTCAGTGGTTTCAACGATAGGCAACTGCCCATAGCGTTAGGGAGGTCGTCAGGTAACGGCTTCCCAGCCAAGAAGGTCTCGCTGACGTTTGACATTGACGAAGCATTTGGCCCAAGGACTTGAGTCGGCAAACCGGACTAGCTCGACTCAAAGATCGACACCGCTTTGGCAGGCGCCAGAGCGGAAGGGGGTACACTGCGGAGCGGGAGGTCCCTTGAAGGAATGGTTGTGGGGCTCCCCGCGCCAAAGCCTCCGTACATCAAATCTCGTCCCAAAGAAAAGAAACAGAGGCCCCGATGGCGGCGTGCTTGGGTTCCGCATATCGTGAAGAGTGGGACATCGGTCTCCGCTGCGGGGCTGACCGGGAGTTGATCTCACCATTGTCCCGGGATCAATCGCTATAACCAGCCTTGGATCAGCGACCGCGCGGCGGCGGAGCGAGAACTGAGTGAGGATTGACAATCGCAAAAGCTCGCACGCCGCAGGGGCCACGTTATCCGACGCTGAGACCAAACGCGGAGTGTGCTAGTCGGCCCCCTTACCTGAAGCAATGCGCCGTTACGCGCACGGATTGCGGACGGCCCCCACGACTGATGTTATTACTGGAGTGAGGAACGTGAGCTCGGAGCTAGAATAGGGCGGACTGCCCGCACTGGACGCCCCGATTGGTCGACGTACCTACATCGGTCGCCCTAGCAGCATTGCGTCGTGCGCGGTCCGTCGTTGAAGGAAGATGAGGTCGACTGAAGCAGCAAGAGCACCCGAAGGGTCACCGCTCAATATGACAGGGGGACGCTCTGCTGCAGGCTAGGGACCCGGAGTAATAACCCTGCCTGCCTGGGAAAACGGTTGGTCCAGCCGCAGCTAAGAATGGTGGCTGGATCCCTGCTCTCGCGGCCGGTGGCCAGGTCCGTACGTATTTGAGCTGACATTTGTTTGCGATCCGCGAACGTGCCATCGGGTCCGTGGCAGTGGCGCCGAGAACTAGTCAAGTCATCTCTAGCCGCACCGCACCTAAGGCGCGGAGGCCTGTCCGTTCCCATCTCAGGGGGCGCCGGCGGACGTCGCCCCCGTGACCCCGGCCGGCGAAGGGGCGCGCGGGGGGCTGCTCGTGGCCCTCCCAGCAGCGGGCCCCGGGGGGGGGGCATTGCTCGGCCGCCGCGTGGTCGGTTCGCGCGGCCCCCCCCCGTGCGAACACCCCGCAGGGCGGGGGTGCGGGGCTGCGGGAGCTCCACCCGCACCTGGCCGGGCCCCGCGCGGGGGGGCCCTGAGCCGCCCCGGCCGGGGGGGCCGGGGCCGCGTGGCAGCGCGCCTCAGGTGGCGGTGACCGCACCGCGGGGATGGGCGGCCTTCGGCGGACCGGCGCCGCGCCCCGCCCCCGTCGCGTGTACGCCATGACGCGACTGGAGCGGGGGGGAGCGCCCCGAGAGGGCAACTCGGGCGGGTCTGGGGTCATCTCGCCCGGGGGCCTCGCAGGGGCGCGGCGCGGGGTCTTCGCTCCTCGCTGGGGGCGCCCGCGCGCACGGGCACGTTGTGTCGGCCGGCCCGGGCGCCGGTGCCGGGGCGCGCGCCCCGCGGGCCACGCGGATACCGGCCGCCGCGTCCCGTGGCGGCACCGCCGCCAGGAGGGCCGTCTCCAAATGCCGGGGCCACGAGCCCCGCCCCGCGCCGCGTACAAGTGGCGGCACACGGGCGGGGGCACCACGGAGGCCACCTGCCGGTGTGCTTGGCGGGTGCCCGGCGCCGGACCGCCCACGGCCGCGACGTGCGGCACGACGGTGAGAGGTCTCCCCTAGCCGGGCCCGGGCAGAGGCGGGCCGAGCCGGGGGGCGCAGGCGGAGGCTCCGCCGCGCAGCGACCAAGTACGGGGACGGCGTTGGGCGAGCCCCCCAGGTTTGCCGCCCCAGGCGGGGGCCCGCGCCGTCGGGCCCGCCCCCCGGCCGGCGCGCGCACCCGGCCCGCGCCAAGGCCGGAAGCTCCTGCCGGCGCGCCCGCGCCGGG     
F       TAAAGAAGTTGTTCTATTTTTATATTTCCGAAAACCCTCTATGGCTCTATATCTTTTAAAACCACATACAATCTATACATAGACCCTTTGATAAATATAAGCCAATCTATGGTGTATAAATGGTTGTTAATTGAAAAATAGTTATATAACTGTCATAATAGTTAAGTACAGGTAGAATATAATTATATTTTCATGCTAAAGTCATTTTTGTGGATTCTAGATCAATCTTCTTAAACACTTTAAGATTTTAATGTTTGCATTCAAAGACCCTAATGTTATATTTTAATTTATATAGCTTCTCGACTGTGAATCGTGTTAATGTATCTGATAGTAGAAAATTCGAAACAATTAATTAATTATTGTAAAATAAAAAATGCAAAAAATTCGTAATTACCAAAGGTATGTATAAAAACTTACAAGAAGTTGAATTGGTTGCGGACTATAGTCGATAAAATCAATCAGAGATTTTTCTACACTATGAGATCGTATTGTAAGAAACATGCCCTAAAACAAGTTAACCCTTTAATAAACTAGATTTTTATAGAAGTAGAAAATCTATTACATTAATATTTAATGACAAATAATATCAGTGAAATGATATATACTCATAGAATTCGGTTGTAAGATCAGATTAATACGTGTATTAAATTATTTAATGAGGAGATACAAACGAAAAACCAAAAACCTACTAACAACGTAATTATATTATAGAATCATTTCTGGTTTTTATAGAGAACTTAGAGCCATTTATATACTTATTTAAAAATAAGAATAGTCCTTGTAATTAATCTGTCTTAAAAAACTAAAGTTTTGATTATTGATTTTAAATTACAACAATTAAACGTATTCCATTATTAAGAAAAGAGAATAGATATAGTGGAACAATATAATAATAAGTGTATGTCATATTTATGTAGGTACATTTATTACATGAGAATTATATCTAAAAAAACATCATTATAAAATAAGGCCACAAAGAACTATTTTAATTGCGTTAAAATTACCGTCCTCAGGGTTAGAAAGGAATGCCATTCCATTAATGAAGTACAGGAGTATCGATTAACTCATCACTGCCAAATTGCCGAAGCCAATAGGATGAATAACGAATACTGTTGTTCAAACCATATAACAGTATAAAATAGTTTAAACGCAAATGGATTGTACGCACATTACACTATCTCGAGAAATTATTTTACTCTGAGAACGTTACCTTTTACTAAGTCATTATTTCAAGGCAAGAGTTACGTGCTAAATGTCATAGCACTCAGATCAATTGTACAGACCACTTGATAGAAATCACTGTTCCGTGCTTTCAGTAACCCCCTAAGTCGCAAGGATCTCTCGTAGTAATTTCAGAACCGTAAAGACGAGCCGTGGATTTGGAATAGGCTCGGTTCTCCAGTCGATAGTGCACGATTCATGTCAGTTGTAGTTAACTAACTCAGTAGATAAATGCCCGTTTCGTAAAGAGATGCCTATCTACTAGATTTAGGCCTTCCAGAATACGAATATCGAACAGATGCCTAATGCTTCCAAAGCTTCTTGGTGTATCCTGAGCCAGATTGAAGCAGCGATCTTGACTCCTCATTGTACCAGTCTACCCTCGGCATCTGACAATATAGAGGAAACGTCTATGGAATTCAGAGATTTCGACGTCTTTGTCTATTTTCATGGTGATAACTCACCTTATCCACCTTTATCCCCAAGTTTGGGTCATCTAACTTGTGTGATCATTGAAGTGGCTAAGGAAACTATCTGTCTTGACATTGTCTGAACATCTTTCTTTTTACAATAATTTATGCTAGGTTAACGAAGATGGTCCGCACATAAAACGACACTTTCGTGTCCGACAAACACTGTAACTGCTTACGTGTTTCGTATCGCTATCACTGTTACATTAGATACAGAATAGATTAAAGCGCTCTTTAGCAGAGATTCTTTTACACTCTCAGAGGAAAACTTAAATTCTCAGCGTTTGATGTAGAGATACTCTGTTTTATTTAGTGGTTTCGAGCATAGGCAACTCCCCATAGCATTAGAGAGGTCGTAAGGCGACGGCTCCCCAGCCTAGACAGTCTCGCTGAGGTTTGACATTAACTAAGCATCTGACCCAAGGACCTAAGTCGGCAAACCGGACTAGCTCGACTCAAAGATCGTCACCACGTTGGTAGGCACCATAGCGGAAAGGAGAACACTGCGGAGCGGGAGGTCCCTTGAAGGACTGGAAGTGGGGCTCCCCGCGCCAGAGCCTCCATACACCAATTCTCGTCCCAAAGAAAAGAGACAGTGGCCCCGATGACAGCGCGCTTGGGCCCCGCCTATCTTGGAGAGTGGGACGCCGGACTCCGCTACGGGGCTGACCAGGAGTTGTTCTCAACATCGTCCCGGGATTGATCGCTATAACCAGCCTTGGATGTGCGACAGCGCGGCGGCGGAGAGAGAAACGAGTGAGGACTGACAATCGCAATAGCTCGGGCGCCGGTGGGGCCACGTTCTCAGACTCTGAGAGCAAACACGGAGTCCGCTAGTCGGCCCCCTTACCCGAAGCAGTGCGCTGTTACGCGCACGGATTGCGGACGGTCCCCACGATAGGCGTTATCGCTGGTGTAAAGCCCGTCAGCGCGGAGCTAGAGTAGGGCGGACTGCCCGTACAGGGCGCCCCGATTAGTCGGCGTATCTGCATCGGGCGCCCGAGCAGCATTGCGTCGTGCGCGATCCGTCGTGGAGAGAACATGAAGTCGACCGTAGCTGCAAGGGCAACCGGACGGTCACCGCTCAATACGACTGGGGGACTCTTTGCTGCAGGCTAGGGACCCGAAGAAATAACCCTGCTTGCCTGGGAAGATGGTTGGTCCGGCCACAGCTTAGGATGATGGCTAGATCCCTGCTCTCGAGGCCGCTATCCACGTCCGTGCGTGATTGAGCTAACATTTATTAGGGATCCGCGAACACACCGTCGGCCCCGCGGCAGTGGCGCCAAGAGCTAATTATGTCATCTCCGGCCGCACCGCAGCGAAGGCGCGGCGGCCTGTCCGTTCCCATCTCAGGTGGCGCCGGAGGATGTTGGCCCCGTGACCACGGCCGGCAATGGTGGGCGCGGGAGGCTGCTCGTGGTCCTCCCGGCAGCGTGGCCCTGGGGGGGCGCATCGCTCGGCCGCCGCGTGGTCGGCTCGCGTGGCCCCGCGCCGGGCAAACACCGCGCCGCGCCGGGGTGCGGGGCTGGGGGAGCTCCACCCGCGCCTGGCCGGGCCGCGCGCGGGCGGGCCCTGAGTCGCCCCGGCCGGGCGGTCCGGGGCCGCGTGGCAGCGCGGCTCAGGTGGCGGTGACCGCACCGCGGGGATGGGCGGCCTTCGGCGGACGGGCGCCGCGGCCCGCCCCCGTTGCGGGACCGCCGGGTCGCGACCGCAGCCGGGGGGAGCGCCCCGGGAGGGCAACTCGGGCGGGTCTGGGGTCATCCCGCCCGACGGCCTGGCAGGCGCGCGTCGTGGTGTCTTCGCTCCTCGCTGGGGGCCCCCGCGCGCGCGGGCTCGTCGTGTCAGCCGGCCCGGGCCCTGGTGGCGGGCCGCACACCCCGCTGGCGACACGTGTACCGGCCGCGGCGTCCCGTGGCGGGGTCGCTGCCAGGAGGGCCGTCTCCAAGTACCGGGGCCACGACCCCCGCCCGGCGCCGCGCACAGGCGCCGGCACACGGGCGCGGGCACCACGGAGGCCACAGCCCGGTGTGGTTGGCGGGTGCCCGACGCCGGACCGCCCACGGCCGCGACGTCCGGCGTGACGGCGAGAGGTCGTCCCTAGCCGGGCCCGGGCAGGGGCGGGCCGAGCCGGGGGGCGCGAGCGAAGGCTCCGCCGCGCAGTGACCAGGTACGGGGACGGCGTTGGGTGGGCCCCCCTGGTTAGCCGCCCCACGCGGGAGCCGGCGCCGTCGGGCCCGGCCCCCGGCCGGCGCGCGCACCCGGCCCGCGCCCGGGCCGGCAGCTCCCGCCGGCAAGCCCGCGCCGGG     
E       TAGAGAAATTGTTCTATTTTTGTATTTCCAAAAGCCCTCTATAGCACTATATCTTTTAGAACCACATACAATCTGTACATAGACCCTTTAATAAATATAGGCCAATCTGTAATATATAAATGGTTGTTAATTAAAGAATAGTAATATAGCTATCATAGTAGTTAAATACAAATAGAATATAATTATATTTTCATGCTAAAATCATTTTTGTGGATTCTAAATCACTCTTCTTAAACACTTTAAAGTTTTAATATTTACATTCAAAGACCCTAATATTATATTTTAATTTATATAGCTTCTCGACTATAAATCGTGTTAATATATCTGATAATAAAGAATTCGAAACAATTAATTGATTATTGTAGAATAGAGAATGCAAAAAATTCATAATTACCAAAAGTATGTATAAAAACTTACAAGAAATTAAGTTGGTTGCAGACTATAATCAATAAAATCAGTCAAAGATTATTCTACGCTATGAAATCATATTGTAAAAAACGTGCCCTAAAACAAATTAACCCTTTAATAAGCTAAATTTTTATAGAAATAGAAAATCTATTACATTAATAATTAATGACAAATAATATCAGTGAAATGGTATATACTCGTAGAATTCGTTTGTAAAATCAAATTAATACATGTAGTAAATTATTTAATAAGGAGATACAAACAAGAAACCAAAAACCTACTAACAGCGTAATTATATTATAGAATCATTTCTGGTTTTTATAAAGAACTTAGAACCATTTATATACTTATTTAAAAATAAAAATAGTCCTTATAAATAATCTATCTTAAAAAACTAAAATTTTAATTATTGATTTTAAATTACAACAATTAAACATATTCCATTATTGAGAAAAGAGAATAGATATAATGGAACAATATAATAATAAGTATATGTCATATTTAAATAGATACATTTATTACATGAGAATTATATCTAAAGAAACATCATTATAAAATAAGGCCACAAAGAACTATTTTAATTACGTTAAAATTACCGTTCTCAGAGTCAGAAAGGAATGATATTCTATTAATGAAGTACAGGAGTGTCGATTAACTCATCGCTGCCAACTTGCCGAAGCCAATAGGATGTATAACGAATACTGTTGTTCAAACTATATAACAGTAAAAAATAGTTTAGACGCAAACGGATTGTATGTACGTTACACTGTCTCAAGGGATTATTGTACTTTGAGCACGTCACCGTTTACCGAGTAATTATTTCAAGGCAAGAGTAACGTGCTAAATGTCACAGCACTCGAATTGACTGTACAGACCACTTGATAGAAATCACTATTCCGTGTCTTCAATGACCCCCTAGATCGCGAAGGTCTCTCGTAATAATTTCAGAACTGTAAAGATGGGTTATAGAGTTAGAATAGGTTCGATTCTCCAGTAGTTAGTACATAATTCATTTCTGTTGTAGTCAACTAAATCGGTGGATATATGCGCATTTCGTAAAAAGATGCCCATCTACTAGATATGGGCCTTACAGAATACGACTATCGAACAGATGCCTGATACTTCCAAAGCTTATTGATGCATTTTGGGCCAAATTAAAGCAGAGACATTGGCTCCCTATTGTACCAGTTTACTCTCGGCATATGACAATATAGAGGAAATATCCATGTAATTCTAAGATTGCGACGTCCTCATCCACTATCATAGTGGCGACTCACTTTGACCACCTTTATCCCCAAGTTTGGACCGCCTAACTTGTGTGATCATTGAATTGGCTAGGGAAGCTATCTGTCTTGGTATTGTCTAATCATTTTTCTCTATACAACAATTTATGCTAGGTTAACGAAGACGGTCCGCACATAAAGCGACACTTTCGTGTTCGACAAATACTGTAACTACTTGCTTGCTTCGTATCGCTATCACTGTTACACTAGATTCAGAATAAATTAAAGCGCTTTCTTGCAGAGATTCCTTTACGCTCTTAGGGGAAAACCTAAATTCTCAGCATTTGATGTAGAGATACTCCGTTTTATCCAGTGGTTCCGGGGATAGGCAACTCCCCGTAGCGTTAGGGAGGTCGTCAGGCGACGGCTCCCCAGCCTAAAAAGTCTCGCTGGCGTCTGACAACGACTAAGCATTTGGCCCAAGAACCTAAGTCGGCAAACCAGATTGGCTCGACTCAAAGATCGCCACCACGTTGGCAGGCTCCGGAGCGGAAAGGGGTACACTGCGGAGCGGGAGGTCCCTTGAGGGAGTGAAAATGGGGCTCCCCGCGCCAAAGCCTCCGTACACCAAATCTCGTCCCAAAGAAAAGAAACAATGGCCCCGATGACAGCGCGCTTGGGTCCCACCCACCATTGAGAGCGGGACGTCGGAGGCCGCTGCGGGGCTGACCGGGAGTTGATTTCAACATCGTCCCGGGATCAATCGCTATAACCAGCCTTGGGTCTGCGACTGCGCGGCGGCGGGGAGAGAAATGGGTGAAGATTGACAATCGCAAGAGCTCGTGAGCCGGTGGAGCCACGTTCTCCGACGCCGAGACCAAGCTCGGGGTATGCTAGTCGGCCCCCTTAGCCGAAGCAGCGCGTTGTTACGCCCACGGATTGCGGGCGATCCCCACGATGGGTGTCATCCCTGGTATGAAGCGCGTGAGCGCGGAGCTGGAATAAGGCGGACTACCCGCACAGGATGTCCCGATTGGTCGACGTACCTTTATCGGGCGCCCAAGCAGCATCACGTTGTGCGCGGCCCGTCGCTGAGGGAACATGAAGTCGACTGAACCTGCAAAAGCAACCGGAGGGTCACCGCTCAGTATGACTCGGGGACGCTGTGCTGCAGGCTAGGAACCCAAAGCAATAACCCTGCCTGCCTGGGACGAAGGTAGATCCGGCCGCAGCCAAGAATGATGGCTAGATCCCTGCTCTCGCGGCCGCTATCCACGTCCGTCCGTATTCGAGCTAACATTTATTTGCGATCCGCGAACACGCCGTCGTCCCTGTGGCAGTGGCGCCAAGAGCTAGTTAAGTCATCCCTGGCCGCATCGCGGCTAAGGCGCGGCGGCCTGTCCGTTCCCGTCTCAGGGGGCGCCGGCGGATGTCGGCCCCGTTGCCCCGGCCGGCGATAGTAGGCGCGGGAGGCTGCTCGTGGCGCTCCCAGCAGCGGGCCCCGGGGGGGGCGCGTCGGTCGGCCGCCGTGCGGTCGGCTCGCGAGGCCCCCTCCCGTGCTAATACCGCGCAGGGCCGGGGTGCGGGGCTGGGGGAGCTCCACCCGCACCTGGCCGGGCCGCGCGCGGGCGCGCGGTGAGCTGCCCCGGCCGGACGCTCCGGGGCCGCGGGGCAGCCCGCCTCAGGTGGCGGTGACCGCACCGCGGGGATGGCCGGCCTTCGGCGGACGGGCGCCGCGCCCCGTCGCCGTTGCGGGAGCGCCGGGTCGCGACCGCAGCCGGGGAGAGCGCCCCGGGAGGGCGACTCCGGCGGGTCTAGGGTCAGCCCGCCAGAGGCCCTGGCAGGGGCGCGTCGCGGGGTCTTCTCTCCTCGCTGGGGGTCCCCGCGCGCGCGGGCCCGTCATGTCGGCCGGCCCGGGCCCTGGTGCCGGGTCACACGCCCCCCTGGCCACCCGGTTACCGGCCGCCGCGTCCCGTAGCGGCGCCGCCGCGGGGAGGGCCGTCTCCGAGCATCGGGGCCACGACCCCCGCCCCGCGCCTCGTACAGGAGGCGGCACACGGGCGGGGGCACCACCGAGGCCACAGGCCGCTGTGGTTGGCGGGTGCCCCACGCCGGACCGCCCACGGCCGCGACGTCCGGCGTGACGGGGAGAGGCCGTCCCTAGCCGCGCCCGGGCAGCGGCGGGCCGAGCCGGGGGGCGCGGGGGAAGGCTCCGCCGCGCAGCGACCAGTGACGGGGATGGCGTTGAGGCTGCCCCCCATGTGTGCCGCCCCACGCGGGAGCCGGCGCCGTGGGGCCCGCCCCCTGGCCGGCGCGCGCACCCGGCCCGCGCCGGGGCCGGCAGCTCCCTCCGGCGAGCCCGCGCCGTG     
D       TAAAGAAATTATTCTATTTTTATATTTCCAAGAGCCCTCTATGGCTCTATATCTTTTAAATCCACATACAATCTGTACATAGACCCTTTAATAAATATAGACCAATCTATGATATATAAATGGTTGTTAATTAAAAAATAGTTATATAGCTGTCATAATAGTTAAATTCAAATAAAATATAATTATATTTTCATACTGAAGTCATTTTTGTAGATTCTACATCAGTCTTCTTAAACACTTTAAAATTTTAATGTTTACTTTCGAAGACCCTAATGTTATATTTTAATTTATATAGCTTCTCGACTATAAATCATGTTAATATATCTGGTAGTAAAGAATTCGAAACAATTAATTAATTATTATAAAGTAAAAAATGCAAAAAATTCATAATTACCAAAGGTATGTATAGAAACTTACACGAAATTAAATTGGTTGCGGACTATAGTCGATAAAATCAATCAAAGATTTTTCTACGCTATGAAATCATATTGTAAAAAACGTGCCCTAAAACAAATTAACCCTTTAATAAGCTAAATTTTTATAGAAGTAGAAAATCTGTTGCGTTAATAATTAATGACAAATAATATTAATAGAATGATATGTACTCGTAGGATTCGTTTGTAAAATCAAATTAATACATATATTAAATTATTTAATAAGGAGATACAAACAAGGAACCAGAAACCTGCTAACAGCGTAATTATGTTATAGAGTCATTTCTGGTTTTTATAGAGAACTTAGAGCCATTTATATACTTATTTAAAAATAAAAATAGTCCTTATAAATAATCTGTCTTAAAAAACTAGAATTTTAATTATTGGTTTTAAATTACAACAATTAAACATATTCCATTATTAAGAAAAGAAAATAGGTATAATGGCACAATATGATAATAAGTATATGTCATATTTAAGTAGATACATTTATTACATAAGAATTATATCTAAAGAAACTTCATTATGGAGTAGGGCCACAAAAAACTATTTTAGTTAAGTTAAAATCACCGTCCTTAGAGCTGTAAAGGAATGATATCCCATTAATGAAGTACAGGAGTGTCAATTAACTCATCACTGCCAAATTGCCGAAGCCAATAGGATGTATCACGAATACTGTCGCTCGAATTATGTAACAGTATAAGATAGTTTAAACGCAAAGGGATTGTACGTGCATTGCACTATCTCGAGAGATTATTGTACTCTGAAGACGTCATTTTTTACTGAGTCATTATTTCAAGGCAAGATTTACGTGCTAAATGTTATAGCACTCAGATCAATTGTACAGACCACTTGATAGAAATCACTATTCCGTGCCTTCAATTACCCCCTAAATCGCTAGAGTCTCTCGTAGTAATTTCAGAACCGTAAGAGTGGGTCATAGTCTTGGAATAGGTTCGGTTCTCCAGTAGATAGTACATGACTCATTCCCGTTGTGGTCAACTAACTCAGTAGATATATGCGCGTTTCGCAATAAGCTGCCCATCTACCAGATATAAGCCTTACAGAATACGATTATCGAGCAGATGCCTAATGCTTCTAAAGCTTATTAGTGTATCTTGAGCCATATTGAAGTAGTGGTATCGGCTCCCTACTGTACCAGTTTACTCCCGGCATCTGAAAATATCGAGGAAACGTCCATGTAATCCTGAGATTGCGACATCTTTATCTGTTACCATAGTGATAACTCACTTTGGCCACCTTTATCCCCAAGTTTAGGCCATCTAACTTGTGTGATCATTGATTCGGCTAAGGAAGCTGTCTGTCTTGGCATTGTCTAATCATTTTTCTCTCTACAATAATTTATACTAGGTTAACGAAGACGGTCTACACATAAATTGACACTTTCGTGTCCGATAATTACTGTAACCACTTGCGTGTTTCGTATCGGTATCATTGTTACATCAGGTTCAGAATAAATTAAAACGCTTTCTCGCAGAGATTCCTTTACGCTCTCAGGGGAGAACCTAGATCCTTAGCATTTGATGTGGAGATATTCTGTTTTATCCAGTAGTTTTTCAAATAGGCAACTCCCCGTAACGTTGGGGAGGTCGTCAGGCGACGGCTCCCCAGCCTAGAAAGTCTCGCTGACGTTTGACAATGACCAAGCATTTGGCCCAAGGACCTAAGTCGGCAAACCAGACTAGCTCGACTCGAAGATCGTCACCACGTCGGCAGGCACCGAAGCGGAAAGGGGTACACTGCGTAGCGGGAGGTCCCTTGAAGGAATGGGAATGGCTCTCCCCGTACCAAAGCCTCCGTACACCAGACCTCGTCCCAAGGGAGAGCGACAGTGGCCCCGATGGCAGCGCGCTTGGGTCCCGCATATGGTTGAGAGTGGGACGACGGACTCGGCTGCGGGGCTGACCAGGAGTTATTCTCAACATTGTCCCGGGATCAATCGCTATAATCAGCCTTGGATCTGCGTCTGCGCGGCGGCGGAGTGATAAACGTGTGAAGATTGACAATCGCAACAGCTTAGGCGCCGGTGGGGCCACGTTCTCCGACGCTGAGAGCAAAGACAGAGTTTGCTAGTCGGCCCCCTTACCCGAAGCAGTGCGGTGTAACGCGCACGGATTGCGGGCGAACCCCACTATGGGTGTTATCACTGGTCTGAAGCGCGTGAGCGCGGAGCCAGAATAGGGCGGACTGCCCGCACCAGGCGCCACGATTAGCCGACGTACCTGCGTCGGTCGCCCGAGCAGCATTGCGTCGTGCGGGGTCCGTCGTTGAGGGAACATGAAGTCGACCGAAGCTGCAAGATTAACCGGAGGGTCACCGCTCAGTATGACTGGGGGACGCTTTGCCGCAGGCTAGGGACCCGAAGTAATGACCCCGCCTGCCTGGGACCGAGGTCGGTCCGGCCGCGGCTGAGAATGATGGCTAGATCCCTGCTCTCGCGGCCGCTGTCAACGTCCGTCCGTATTTGAGCTAACATTCATTTGGGATTGGCGAACACGCCTTCGGCCCCGTGGCGGTGGCGCCAAGAGCTAGTTAATTCATCCCTAGCCGCACCGCAGCGAAGCCGCGGCGGCCTGTCCGTTCCCATCTCAGGGGGCGCGGGCGGATGTCGGCCCCGTAGCCCCGGCCGGCGATGATGGGCGCGGGACGCTGCTCGTGGCCCTCCCAGCAGCGCGCCCCGGGGGCAGCGCGTCGCTCGGCCACGGGGTGGGCGGCTCGCGCGACCCACCCCCGTGCCAACACCGCGCAGGGCCGGGGTGCGGGGATGGGGGAGCTCCACCCGCACCTGGCCGGACCGCGCGCGGGTGGGCCCTGAGCCGCCCCGGCCGGGGGCGCGGGGGCCGCGTGGCAGCCCGCCTCAGGTGGCGGTGACCGCACCGCGAGGATGGGCGGCCCTCGGCGGACGGGCGCCGCGGCCCGCCCCCGTTGCGTGGACGCCGGGCCGCGACCGCGGCAGGGGGGAGCGCGTCGAGAGGGCGACTCGCGCGCGTCTGGGGTCATCCCGCCCGAGGGCCTAGCAGGGGCGCGGCGCGGGGTCTTCGTATCTCGCTGGGGGGCCCCGCGCGCGCTGGCCCGTCGTGTCGGCCGGCCGGGGCCCTGCGGCCGGGCCGCCCGCCCCGGTGGCCACGCGGCTGCCGGCCGCCGCGTCCCGTGGCGGCGCGGCCGCCAGCAGGGCCGTCTCCGAGTACCGGGGCCACGGGCCCCGCCCCGCGCCCCGTACGGGCGGCGGCACACGGGCGGGGGCACCACGGTGGCCATACGCCGCTGGGGTTGGCGGATGCCCGACGCGGGACCGCCCACCGCCGCGACGTCCGGCGAGACCGTGAGAGGTCGCCGCTCGCCGGGCCCGGGCAGGGGCGGGCCGGGCCGGGGGGCGCAGGCGAAGGCTCCGCCGCGCAGTGACCCGGGACGGGGACGGCGTTGGGTGCGCCCCCCAGGTATGCCGCCCCAGGCGGGAGCCCGCGCCGTCTGGCCCGACCCCCGGCCGGCGCAGACGCTCGGCCCGCGCCGAAGCTGGCAGCTCCGGCCGGCAAGCCCGCGCCGGG     
C       TAGAGAATTTATTCTATTTTTATATTTCCTAAAGCCCTCTATGGCTCTATATCTTTTAAAACCACATACAATCTGTGCATAGACCCTTTAATAGGTATAGGCCAGTCTATAATATATAAATGGTTGTTAATTAAAAAATAGTTATATAGCTGTCATAATAGTTAAGTGCGGATAAAATATAATTATATTTTCATACTAAAATCATTTTTGTGGATTCTAAATCAATCTTCTTAAACACTTTAAGATTTTAATGTTTACATTCAAAGACCCTAATATTATATTTTAATTTATATAACTTCTCGACTATAAATCGTGTTAATGTATCTGGTAGTAAAGAGTTCGAAACAATTGATTAATTATTGTAGAGTAGAAAATGCAAAAAATTCATAATTACCAAAAGTATGTATAAAAACTTACACGAAATTTAATTAGTTGCGGACTATAATCAATAAAATCAATCAAAGGTTTTTCTACGCTATGAAATCATATTGTAAAAAACATGCCCTAAAACAAATTAACCCTTGAGTAAACTAAATTTTTATAGAAATAGAAAATCTATTACATTGATAATTAGTGACAAATAATATCAGTGAAATGGTGTATACTCATAGAATTCGTTTGTAAAATCAAATTAATACATGTATTGAATTGTTTAAGAGAAAAATACAAACAAGGAACCAAAAACCTACTAACAGCATGGTTATATTATAAAGTCATTTCTGGTTTTTATAAAGAACTTAGAGCCATTTATATACTTATTTAAAAATAGATATAGTCCTTATAAGTAATCTGTCTTGAAAAACTAGAATTTTAATTATTGATTTCAAATTACAACAATTAAACGTATTCCATTATTAAGAAAAGAAAATAGATATAATGGAACAATATAATAATAAGTATATGTCATATTTAAATAGGTACATTTATTACATAAAAATTATATCTAAAGAAACATCATTATAAAATAGGGCCACAAAAAACTGTTTTAATTACGTTAAAATTTCCGTTCTCAGAGTTCCAAGGGAATGATATCCCATTAATGAAGTACGGGAGTCTCAATTAACTCATCACTGTCAAATTACCGAAGCCAATAGAATGTATAACGAATACTGTTGCTCAAACTATATAACGGCATAAGATCGCTTAAACGTCAATGGATTGTATGTGCATTACACTATCTCGAGAAATTATTGTACTCTGAAAACGTCACCTTTTACTGAGTCATTATTTCAAGAAGAGGTTTACGTGCTAAATGTCACAGCGCTCAGATCGATTGTACAGACCACTTCATAGAAATCACCTTTCCGTACCTTTAGTAACTCCCCAGATCGCGAGAGTCTCTCATAGTAATTTCAGAACCGTAATAACGGGACATAGCCTTGGAATAGGCTCGGTTCTCCAGTAGGTAGTACATGAATCATCTCCGTTGTAGTCAACTAACTCGGTAGATACATGCGAGTTTCATAACAAGATGCTCATCTACCAGATGTGAGCCTTACAGAATACGACTATCAACCAGATACCCGATTCTTCCAAAGCTTATTAGCGCATCTTGTGCCAGATTGAAGGAGCGACATTGGTTCCCTATGGTGCCAGTTTACTCTCGGCATCTGACAATATAGAGGAGATGTCCATGTAATTCTGGGATGGCGACATCTTTATCTATTACCATGGTAACGACTCAGTTTGGCCACCTTTATCCCCAAGTTTAGGCCATTTAACTTGTGTGATCATTGAATTGGCTAAGGAATGTATCTGTCTAGGCATTGTCTAATCAAGTTTCTTTCTACAATAATTTATGCTAGGTTGACGGGGACGGTCTATATCTAAAACGACACTTTCGTGTCCGACAAACACTGTAACCACTTGCATGTTTCGTATCGCTATTACTGTTACATTAGATTCAGAATAAATTAAAGCGTTTTCTCGCAGAGATTCCTTTACGTTCTCAGTGTAAGACCTAAATTCTTAGCATTTGATGTAGAGATATTCTGTCTTATCCAGTGCTTTCAGGGATAGGCAACTCCCCATGGCGTTAGGGAGGTTGTCAGGCGACGGCTTCCCGGCCCACAGAATCTCGCTGAGGTTTGACATTGACCAAGCATGTGGCCTAAGGACCTAAGTCGGCAAAACAGATTAGCTCGACTTGAAGATAGTCACCACGTTGACAGGCACCGGAGCGGAAAGGGGTACACTGCAGAGCGGGAGGTCCCTTGAAGGAATGGAACTGGGGCTCGCCGCGCCAAAGGCTCCGTACACCAGATCGCGTCCCAAGGAAAAGAAACAATGGCCCCGATGGCAGCGCGCGTGGGTCCCCCTTATCATTGTGAGTGGGACGTCGGACTCCGCTGCGGGGCTGACCTGGAGTTGATCTCAACAGAGTCTCGGGATCAATCGCTATGACTAGCCTTGGGTCTGCGACCGCGCGGCGGCGGAGTGAAAAACGGGTGAAGATTGACAATCGCAATAGCTCGGGCGCCGGTGGGGCCACGTTCTCCGACGCTGAGGGCAAGCACGGTGTGTTCTAGTCGGCCCCCTTACCCGAAGCATTGCGCCGTCACGCGCACGGATTGCGGACGCTCCCCACGATGGGCGTTACTACTGATGTGAAGCTCGTGAGCGCGGAGCTAGAATAAGGTGGACTGCCCGCACAGGACACCCCGATTAGTCGACGTGCCTGTATCGGTCGCCCCAGCAGCATCGCGTGGTGCGCGGGCCGTCGTTGTGGGAACATGAAGTCGACCGAAACTGCAAGAGCAACCGGAGGGCCACCGCTCAGTACGTTTGGGGGACGCTCTGCCACAAGCTAGGGACCCGAAGTAATAACCCTCCTTGCCTGGGATAGTGGTTGGTCCGGCCGCAGTCCAGAATGATGACTAGATCCCTGCTCTCGCGGCCGCTGTCCACGTCCGTGCGTATTTGAGCTGACATTTATTAGCGATCCGCGAACACGCCGTCGGCCCCGCGGCAGTGGCGCCAAGAGCTAGTTAAATCATCTCTGGCCGCACCGCAGCTGAGGCGCGGCGGCCTCCCCGTTCCCCTCTCAGGGGGCGCCGGCGGACGTCGGCCTCGAGGCCGCGGCCGCCGACGGTGGGCGCGGGAGGCTGCTCGTGGTGCTCCCAGCAGCCCGCCCCGGGGGGAGCGCGTCGTTCGGCGGCCGTGTGGTCGGGTCGCGCGGCCCGCCCCCGTGCTAACACCGCGCGGGGCGGGGGTGCGCGGCTGGGGGAGCTCCACCCGCACCGGGCCGGGCCGCGCGCGGGCGGGCGCTGAGCCACCTCGGCCAGGCGCTCCGGGGCCGCGTGGCAGTCCACCTCAGGTAGCGGTGACCGCAGCGCGGGGGTGGGCGGCCTTCGGCGGACAGGCGCCGCGGCCCGGCCCCGTTGCCCGGGCGCCGGGCCGCGACCGCAGCAGGGGGGAGCGCCCTGCGAGGGCAACTCGGGCGGGTCTGGGGTCATCGCGCCCGGGGGCCCGGCAGGGGCGCGTCGCGGGGTCTTCGCTCCTCGCTAGGGGGCCCCGCGCGCACGGGCTCGTTGTGTCGGCCGGCCCGGGCCCTAGTGCCGGGTCGCTTGCCCCGTTGGCCACGCGGGTACCGGCCGCCACGTCCCTTGGCGGGGCCGCCGCCAGGAGGGCCGTCTCCGAGTACCGGGGCCACGAGCCCCGCCCCGCGCCTCGTACAGGCGACGGCACACGTGCGGGGGCAACACGGAGGCCACAGGCCGGTGTGGTTGGCGGGTGCCCGACGCCGGGCCGCCCACGGCCGCGACGTCTGGCGTGACGGCGAGAGGTCGCCCCTAGCCGGGCCCGGGCAGGGGCGGGACGAGTCGGGGGGCGCAAGCGGAGGCTCCGCCGCGCAGCGACCAGGGACGGGGACGGCGTTGGGTGCGCCCCCCCGTTCTGCCGCCCCACGCGGGAGCCGGCGCCGTCGGGCCCGCCCCCCGGCCGGCGCGTGCACCCGGCCCGCGCCGGGGCAGATAGCTCCCGCCGGCAAGCCCGCGCCGTG     
B       TAAAGAAATTGTTCTATTTTTATATTTCCGAAAGCCCTCTATGGCTCTATATCTTTTAAAACCACATACAATCTGTACATAGACCCTTTAATAAATATAGGCCAATCTATGGTGTATAAATGGTTGTTAATTAAAAGATAGTTATATAGCTGTCATAATAGTTAAGTACGGATAAAATATAATTATATTTTCATACTAAAGTCATTTTTGTGGATTCTAAATCAATCTTCTTAGACACTTTAAAATTTTGATGTTTACGTTCAAAGACCCTAATATTATATTTTAATTTATATAGCTTCTCGGCTATAAATCGTGTTAGTATATCTGATAGTGAAGAATTCGAAACAATTGATTAATTATTGTAGAATAAAAGATGCAAAAAATTCGTAATTACCAAAGATATGTATAAAAACTTACAAGAAATTGGAATGGTTGCAGACTATGATCGATAAAATCAACCAAAGGTTTTTCTACGCTATGAAATCATATTGTAAAAAACGTGCCCTAAAACAAATTAACCCTTTAATAAACTAAATTTTTATAGAAATAGAAAATCTATTACATTAATAATTAATGGCAAATAATATCAGTGAAATGATATATGCTCGTAGAATTCATTTGTAAGATCAAATTAATACATGTATTAAATTATTTAATAAGGAGATACAAACAAGAAACCAAAAACCTACTAACAACGTAATTGTGTTATAGAATCATTTCTGGTTTTTATAGAGAACTTAGAACCATTTATATGCTTATTTAAGAATAAGAATAGTCCTTATAAATAGTCTGTCTTAAAAAACTAGAATTTTAATTGTTGATTTTAAATTACAACAATTAAACATATTCCATTATTAAGAAAAAAAAATAGATATAATGGAACAATATGATAATAAGTATATGTCATATTTAAATAGATACATTTATTACATAAGAATTATGTCTAAAAAGACATCATTATAAGATAAGGCCACAGAAAACTATTTTAATTACGTTAAGATTACCGTTCTCAGAGTTACAAGGGAATGAGATTCTATTAACGAAGTACAGGAGTTTCGACTAACTCATCACTGCCAAATTACCGAAGCCAATAGGATGTATAACGAATACTGCTGCTCAAACTATATAACAGCATAAAATAGTTTAAACGCAAATGGATTGTATGTGCGTTACACTATCTCAAGAATTTATTGTAATCTGAGACCATCACCTTTTACGGAGTCATTATTTCAAGGCAAGATTTACGTGCTAAATGTCATAGCACTCAAATCGATTGTGCAGACCACTTGATAGAAATTACGTTTCCGTGTCTTCAGTAACCCCCTAAATCGCAAGGGTCTTTCATAGTAATTTCAGAACCGTAAAGACGGGTCGTGATCTCAGAATAGGCTCGGTTCGCTAGTAGATAGTACACAAATCATTTCCGTTGTGGTAAACTAACTCGGTAGATACATGCGCGTTTCGTAAAAAGATGCCCCTCTACCGGATATGGGGCTTACGGAATACGATTATCGAACAGATGCCTAATGCTTCCAAAGCTTATTAGTGTATTTTGAGCCAGATTGAAGCAGCGACATTGGCTCCCTATTGTACCAGTTTACCCTCGGCATCTAACAATATAGAGGAAATATCCAGGTAATTCCGAGATCACGACGTCTTCATCAATTAACATAATGATAACTCATTTTAACCACCCTTATCCCCAAGTTTGGGCCATTTAACTGGTGTGATCATTGAATTGGCTAAGGAATATATCTGTCTTGGCATTGTCTAATCACTTTTCTTCGTACAATAATTTAAGCTAGGTTAACGAAGACGGTCCGCACATAAAACGACACTTTCGTGTCCGACAAACACTGTAACTACTTGCGTGTTTCGTATCGCTATCACTGTTACATTAAGTTCAGAACAAATTAAAGCGCTTCCTCGCAGAGATGCCTTTACGCTCTCAGGGGAATACTTAAAGTCTTAGCATTTGATGTAGAGATATTCTATTTTATTCAGTTATTTGAGGGGTAGGCGACTCCCCATAGTGTTAGGGAGGTCGTCAGGTAACGGCTCCCCGGCCTAGAAAGTCCCGCTGACGTTCGACATTGACCAAGCATATGGCCTAAGTACCTAAGTCGGCAAACCAGACTAGCTCGACTTAAAGATTGGCACCACGTTGGCAGGCGCCGGAGCGGAACGGAGCACACTGCGGAACGGGAGGCCCCTTGAAGGAATGGAAGTGGGGCTCCCCGCGCCAAAGCCTCCGTACACCAGGTCTCGTTCCAAGGAAAAGAAACAGTGGCTCCGATGGCAGCGGGCTTGGGTTCCGCCCATCATTGAGAGTGGGACGTCGGACTCAGCTGCGGGGCTGACCAGCAGTTGGTCTCAACATCGTCCCGGGATTAATCGCTATAACCAGCCTTGGGGCTGCGACTGCGCGGCGGCGGAGTGACAAATGGGTGATGATTGACAACCGCAATAGCTCGTGCGCCGGCGGGGCCACGTTCTCCGACGCTGAGGGCAAACACGGAGTGTTCTAGTCGGCCCCCTTAACCGAAGCAGTGCGCTGTTGCGTGGACGGATTGCGAACGGGCCCCATGATGGGTGTTTCCACTGGTCTTAAGCGCGTGAGCGCGGAGCTAGAATAAGGCGGACTGTCCGCACAGGACACCCCGATTGATCGACATACCTACATCGGTCACCCGAACAGCATTGCGTCGTGCGCTGGCCGTCGTTGAGGGGACATGAAGTCGACCAAAGCTGCAAGGGCAACCGGAGGGCCACCGCTCATTACGGCTGGGGGACGCTCTGCCGTGGGCTAGGGACCCGAAGTAATAACCCTGCCTGCCTGGAACAGGGGTTGGTCCGGCCTCGGCTGAGAATGATGGCTAGATCCTTGCTCTTGCGGCCGCTGTCCACGTCCGTCCGTATTTGAGCCAACATTTATTTGTGATCCGCGAACCCGCCGTCGGCCCCGTAGCAGTGGCGCCAAGAACTAGTTAAATCGTCGCTGGCCGCACCGGAACTAAGCCGCGGCGGCCTGCCCGTTCACATCTCAGGGGGCACCGGCGGAGGTCGGCCCCGCAGCCGCGGCCGGCGATGGTGGGCGCGGGAGGCTGCTCGTGGCCCTCCCAGCAGCGCGCCCCGTGGGGAGCGCATCGCTCGGCCGCCGTGTGGCCGGCTCGCGCGTCCCCCCCCCGTGCTAAGACCGCGCAGGGCCGGGGTGCGGGGCTGGGGGAGCTCCACCCGCACCTGGCCGGTCCGCGCGTGGGCGGGCCCTGAGCCGCCCCGACCAGGGGCTCCCGGGCCGCGTGGCAGTCCACCTCAGGTGGCGGTGACCGCACCCCGGGGATGGGCGGCCTTGGGCGGACAGGCGCGGCGGCCCGCCCCCGTTGCGAGGGCGCCGGGTCGCGACCGCAGCCGGGGGGAGCGCCTCGGGAGGGCTACTCCGGCGGGTCTGGAGTCATCCCTCTCGAGGACCTGGCAGGGGCGCGGCGCGGGGTCTTCGCTCCTCGCTGGGGGGCCCCGCGCGCACGGGCTCGTCGTGCCGCCCGGCCCGGGCCCCTGTGCCGGGCGGCTGTCCCCGCCGGCCACGCGGGTGACGGCCGCCGCGTCCCACGGCGGCGCCGCCGCCAGGAGCGCCGTCTCCGAGTACCGGGGCCACGAGCCCCGCCCCGCGCCCCGGACAGGCGGCGGCACACGGGCGGGGACAACACGGAGGCCACAGGCCGGTGTGGTGGGCGGTTGCCCGACGCCGGACCGCCCACGGCCGCGACGTCCGGCGTGACGGTCAGATGTCGTCCCTAGCCGGGCCCGGGCAGGGGCGGGCCGGGCCGGGGGACGCCAGCGAAGGCTCCGCCGCCCAGGGACCAGGGACGGGGACGGCGTTGCGTGTGCCCCCCGGGTTTGCTGTCCCACGCGGGAGCCCGCGCCGTCGGGCCCGGCCCCCGGCCGGCGCGCACACCCGGCCCGCGGCGGGGACGGGAGCTCCAGCCGGCACGCCCGCGCCGGG     
A       TAAAGAAATTATTCTATTTTTATATTTCCAAAAACCCTCTATGGCTCTATATCTTTTAAAACCACATACAATCTATACATAGACCCTTTAATAAATATAGGCCAATCTATGATATATAAATGGTTGTAAATTAAGAGATAGTTATATAGCTGTCATAATAGTTAAATACAAATAAAGTATAATTATATTTTCATGCTGAAGTCATTTTTGTGGATTCTAAATCAATCTTCTTAGACACTTTAAGATTTTAATGTTTGCGTTCAGAGACCCTAATATTATATTTTAATTTATATAGCTTCTCGACTATGAGTCGTGTTAGTGTATCTGATAGTAAAGGGTTCAAAGCAATTAATTAATTATTGTAGAATAAAAAATGCAAAAAATTCATAATTACCAAAGGTATGTATAAAAACTTACAAGAAATTGAATTGGTTGCGGACTATGATCGATAAAATCAATCAAAGGTTTTTCTACGCTATGAAATCATATTGTAAAAAACGTGCCCTAAAACAAATTAACCCTTTAATAAACTAAGTTTTTATAGAAATAGGGAATCTATTACGTTAATAATTAATGGCAAATAATATCAGTGAAATGATATATGCTCATAGAATTCGTTTGTAAGATCAAATTAATACATGTATTAAATTATTTGATAAGGAGATACAGACAAAGAACCAAAAACCTACTAACAGCGTAATTTTGTTATAAAATCATTTCTGGTTTTTATAGAGAACTTAAAGCCATTTATATACTTATTTAAAAATAAAAATAGTCCTTATAAATAATCTGTCTTGAAGAACTAAAATTTTGATTATTGATTTTAAATTACAACAATTGAACATATTCCATTATTAAGAAAAGAAAATAGATATAATGGAACAATATAATAGTAAGTGTATGTCATATTTAAATAGATACATTTATTACATAAGAATTATATCTAAAGAAACATCATTATAAAATAGGGCCACAGAAAACTATTTTAATTACGTTAAAATTACCGTTCTCGGAAGTACAATGGAATGACATCCCATTAATGAAGTACAGTAGTGTCGACTAACTCATTACCGCCAAACTACCGAAGCCATTAGGATGTATAACGAATCCTGTTGCTCAAATTATATAATAGTACAAGATAGCTTAAACGTAAACGGATTGAATGTGCATTGCACTATCTCAAGAGGTTATTTTACCCTGAGAGCATCACATTTTACTGAGTCATTATTTCAAGGCGAGATTTACGTGCTAGATGTCATAACACTCAGATCGATTGTGCAGACTACCTGTTAGAAATCACCATTCCGCGCCTTCAGTAACCCCCTAAACCGCAAGGGCCTCTCGTGATAATTTCAGAACTGTAAAGATGGGTCGTGGTCTTAGAATAGGCTCGGTTCTCCAGTAGGTAGTACATAAATCATTTCCGTTGTGGTCAACTAACTCGGTAGATACATGTACGTTTCGTAAGAAGATACCTATCTACCAGGTATGGGCCTTACAGAATACGGCTATCAAACAGATGCCTGATACTTCCAAAGCTTGTTAGTGTATCTTGAGCCAGATCGAAGCAGCGACATTGGCTCCCTATTGTACCAGTTTACTCTCGGCGTCCGACATTATAGAGGAAATGTCTATGTAATTCTGAGATTGCGATGTTTTCATCTATTGCCATAGTGACAACTCACTTTAACCATCTTTATCCCCAAATTTGGACCATCTAACTTGTGTGATCATTGAATTGGCTAAGGAAACTATCTGTCTTGGCATTGTCTAATCACTTTTTTTTCTACAATAATTTACGCTAGGTTAACGAAGACGGCCTGAACCTAAAACGACACTTTCGTGTCCGACAAACACTTTAACCACTTACGTGTTTCGTATCGCTATCACTGTTACATTAGATTCAGAATAAATTAAAATGCTTTCTCGCAGAGATTTCTTTACGCTCTCAGGGGAAAACCTAGATTCTCAGCAGTCGATGTGGAGATATTCTGTGTTATCGAGTAGTTGCGGGTATAGGCAACTCCCCATGGCATTAGGGAGGTCATCAGGCGACGGCTCCCCAGCCGAGAATGGCTCGCTGACGCTTGACATCGACCAAACATTTGGCCTAAGGACCTAAGTCGGCAAACCAGACTAGCTCGACTTGAAGATCGTCACAACGTTGGCAGGCGCCGGAGCTGAAAGGGGTACACCGCGGAGCGGGAGGTCCCTTGAAGGAGTGGAAGTGGGGCTCCCCGTGCCAAAGCCTCCGTACACCAGTTCTCGTTCCAAGGAAAAGAAACAGTGGCCCCGATGGCAGCGTGCTTGGGTCCCGCCTATCTTTAAGAGCGGGACGTCGGACCCGGTTGCGGGGCTGACCAGGAGTTGTACTCAACATCGTCCCGGGATCAATCGCTATAACTAGCCTTGGAGCTGCGGCTGCGCGGCGGCGGCGAGAGAACAGCGTGAAGATTGACAATCGCTACAGCTCGGGTGCCGGTGGGGCCACGTTTTCCGACGCCGAGGGCGAGCTCGGAGTGTCCTAGTCGGCCCGCTTATCCGGAGCAGTGCGCCATTACGCGCACGGATTGCGGACGGTCCCCATGATGGATGGTGTCACTGGTGTTGGGCCCGTGAGCGCGGAGCTAGAATAGGACGGAGTGTCCGCACAAGGCACCCCGATTAATCGACATACCCATATCGGCCGCCCCAGCAGCATTGCGTCGTGCGCAGGCCATCGTCGAGGGAATATGAAGTGGACCGAAGCCGCAAGAGCAACCGGAGGGTCACCGCTCAGTACGGGAGGGGGACGCTCTGCCGCAGGCGGGGGACCCAAAGCATTAACCCTGCCTGCCTGGAACAATGGTAGGTCCGGCCGCAGCCAAGGATGATGACTAGATTCACGCTCTCGCGGCCGCCGTCCACGTCCGTCCGTGGTCGTGCTGACATTTATTTGCGATCCGCGAACACGCCGTCGGCCCCGCGGCAGTAGCGCCAAGAGCTAGTTAAGTCATCTCTGGCCACACCGGAACTAAGGCGCGGCGGCTTGTCCGTTCCCATCTCAGGGGACGCCGGCGGAGGTAGGCCCCGGGGCCCCGGCCGGCGATGGTGAGCGCGGTAGGCTGCTCGTGGCCCTCCGAGCAGCTCGCCCCGGGGGGAGCGCATCGCTCGGCTGCCGTGTGGTCGGTTCGCGCGGCCCCCCCGCGCGCCAACACTGCGCGGGGTCGGGGTGCGGGGCTGTGGGAGCTCCACCCGCGCCGGGCCGGACCGCGCGCGGGCGGGCCCTGAGCCGCCCCGGCCGGGGGCTCCGGGGCCGCGTGGCAGCTCGCCTCAGGTGGCGGTGACCGCACCGCGGGGATGGGCGGCCTGCGGCGGACCGGCGCCGCGGCCCGCCCCCGTTGCCTGGGCGCCGGGCCGCGAGCGCAGCGGGGGGGAGCGCCCCAGGAGCGCGACTCGGGCGGGTCTGGGGTCGTCCCGCCCGAGGGCCGGGCAGGTGCGCGTCCCGGGGTCTTCGGTCCTCGCTGGGGGGCCCCGCGCACGCCGGCTCGTGGTGTCGGCCGGCCCGGGCCCCGGTGCCGTCGCGCGCGCCCCGCTGGCCACGCGGGTGACGGCCGCCGCGTCCCGTGGCGGGGCCGCCGCCGGGAGGGCCGTCTCCGAGGTGCGGGGCCACGAGCCCCGCCCCGCGCCTCGTACAGGCGGCGGCACAGGGGCGGGGGCAACACGGAGGCCACAGGCCGATCTGGTTGGCGGGTGCCCGACGCCGGACCGCCCACGGCCGCGACGTCCGGCGTGACGGCGGGATGTCATCCCTCGCCGGGCCCGGGGAGGGGCGGGCCGAGCCGGGGGGCGCCGGTGAAGGCTCCGCCGCGCGGTGACCAGGGACGAGGACGGCGTTGGCTGTGCCCCCCAGGTTTGCTGCCCCACGCGGGAGCCGGCGCCGTCGGGCCCGCGCCCCGGCCGGCGCGCGCACCCGGCCCGCGCCGGGGCCGGTAGCTCCCGCCGGCGGGCCCGCACCGGG     
