# Supplementary material for: A simple method for data partitioning based on relative evolutionary rates
Source: PeerJ. 2018 Aug 28;6:e5498. doi: 10.7717/peerj.5498 (PMC6118207; doi:10.7717/peerj.5498)
Supplement: Data S1 — The datasets are provided in the PHYLIP format. [file peerj-06-5498-s002.zip › DataS2/AS9-6.phy]

17  4000
out     TAAGATATTTAGATAATATGACTTATTTAAAGCAACCCAAAATTATAATATTATATAAATAATAAATAATTTATAATTTTAAATCTATTATAGTTTAATCATATATTATTAAAGAGAATTAGACAATTCTGAGTGTATCGTTTAAAATATTAGAAACCAGTCATTTTACTTTTTTATGTCATGTAGATTTTAACAATTACAAATATAAATTGTAAATTGTTTTTTTGTTAACCAATTAATTAAACTTTTTAATATAAGTATTGTTTTATCGTAAGCTAATGAAAACCAATATGGAAAAATATTATAAGAGCAACAAATATATTACGTGTACTAGGAAAGATTGTAACTAATAGATATCAAACGAATTCAATTTATATTTCAATAATAAGAGAAAAATAATAAAAAATCGTCATAGTAATACATGCACTATGCTAAATCTATAGAAAAATGTATATAAATCATAGAATATGTAAATTCACAAAAATTAAAAAAAAATAGTGGAAAACAACGATATAATAATTATACTGCGTTGTTTTTATTCTAGTTACAAACTTAATTGTTCGACCAGATATTCCTTATTCATACAGTTATGAATACATTAGTTTTATTACTAATATTAAATTATATTCATATTTTTTTGTTTTTTTTTACTTAAAAAACAATGTATATGCTATTATATGCTAAGTATTACTATAAATTTAAATTTGAATTGCCACATGTCTTAATAGATAATTTCATAATGCGAAGGTTTTTACAATAATTAATATATACGTTTCAATGAGAAATATTTAAGAAAAATAAAACTTACTCATTTATTTCGATAAAAGAATAATAGCCATATTAAGCGAATAAAACTTATTTATATGATTTTTGACTATTAAAATGTCCATATATAACAATAGGTTAGAATAACCTATAATACTTCAACGATGTACTTCACAAGTGATTTGAAACTGAGTTAAAAGAAATTATTGTTAATTATCAATATGTTTAATTAAAAGAATGCTTATAAGCACACTTGGCCACAAGAGCTTAATCGAAGAATATGAACTCGGATCTCGCTTCAACTGGTTTCGTTGGAAGGTTACTAAGATCCCCATGTAATAAACACTAAAATCAATTGTAGCTTTATGCATACTACCAACTGTTTTGGTGATTTGGTGAGTGGTGGGAGGGATGCAATTTGTTATCACCATATTGCTGTATTAAACGGGAGCCAAGAAAAGTAGTCCATGGCTGAAAAGCCAGCTTTATTTGTTGTGCAACAAATCCTTGTTCTTGAATTACCATTACCCGCGTCCAGGATTCCCGCCTACTGTACTGCATGCTAGTAACAGCTTTACTAATGATTTGATTTGTCAGAACGACCAGACTGTTTAGTATATCAAGCGTGCTACCGGACGTGTAATGCCCTTCATTCTAATACGCACGGGCGGGTAATTTGTAGTTGACGACGTGATGAAAATATTGATAACAGCATTCGGCTGTTACGTGTTTCAAATCTGAATGTTTCCATCGCTCTAAGATTCTAATAAAGCCATTCCTCACTAGTTATTCTTAAAGAATTACTTCACTTTCTAAGTATTAGGAACCACTACAATTTTCATATGCCGGATCAACCTGTTTCGTTTGTGTGACTTCGAATACAAGAACCATCACCGGCAGCCAGTATACTGATCTGGAACGTAATCAATCGTATGAATGGCAACACGCGAGTCGTTGTGCCTAGCCGCCTATTTAGAAAGCCAATCAGTGTACATTCAAATCTCATCCCTTATAAAGATTACTTTACCCAGTCATACAATAGTGAGCTGTTAACCAGTGTGTCCTATATGTTTCCGTTACCTAAGGACATTAAATATCTCAGGCATATGCCACATTATGGAAACCTCGTCCATGACAGGTAAAGTAAATCCTACCACCCATCAGACTACAAAAAATCACTCTCGACAAACAATGTTGCGTTGGCCTAATTAGCTTTCTGTTACAAAGCCCAGATTCTTCTCGGCTGAAGAGCCCTTCGGGGCATGGGATTTTCCGCGCCCGTAAAAACACCGTATGACGTGCTGCCTGGTTCCGAGCAAAATAAAGGAAGGACCAGATCGGGTATGTGTCCTATGCTTCCAAAGATTTTTCCGCTGTACAGCGTGATAGAGGGACCCTCGGCGTAGAACAGGCGTAAGATGTAAGCGGAGGAAAGGGCTACTGGTTCCTCGGGGCGGATCATGGATCTTACGTCAGTATACTTTGCCTGACTGCACCGGCGATGTACAAGCTCGCACAAGTTCTGCCTGCCAGAGCGGCATCCACACGCTTGGGAATTAATCGGCCTCTGCCGTTCTGGGCCGGCGTAGGAACTGGCATCCAAGCGTGGTCCTCCAGTATTGAGCGGCCCATTCTGAGTTGACCCGTATCCGGACATTGGCGGCTGATGCAGGGTAGGTAGGCGGGCCCTTCACGAGCCCCGCATGCAGTGCCCTAAAACATCGAGCCGCCCGTCACCTGCGGCCGGGTGCCGACATCGAAGCTTCCTCTCTCACCAAGGATCGTCTGGTCGCTACCGCGAGCTATGAGAAAAGCCGGGTGTCCACGCTTCGGTTTACCGCGCCGTATGGGAATTGGCAAAGCCTGTGTTGTATGAGAATTACAGCCACTAGACGTCATGAAAGCCCCCCAGGGGTATTAGTCCCGTGGGGTCATTGATACCTTGATTGGATGCGTGGCGGTCTCGACGTGCTCTGCACATGATCGAAGCAGCCGCATTTAAGGGGGCACCCCACCGGAGGACGAGGTACTCTCCCGGGTGTAGCCGGTTAGTTATTAATTTGCCCCCCGACTCCCTTCAAGCTCATCGCGGAAGGGTCGCGGTAGATTGGGTGCCATGGACGAGCCGCGAGCCTATAAGGGCTGCAGCAACACTGACTCGCGACGCGACGCCGCAGGTGAGCGGACCCCCTGCGACTCAGCCCTGAATATTTTTGCGCACTCAGACCCGATCAGCGCGGGATCGGGAGGGACTTGAGCTTCTGGCCTGCCGGGCGGTGGCAACTGAGGCCGGCCGGCTCGTCTACCGTGCCCCGCTGGCTCTGGAGCCCCGCCGCGCGGCCCGCCGCCGCTGACTGCACGCCCGCGGCGCCTCCCCGCCCCGACTGTCCGGGTCGAGACGGGGAGGCTCCGGCACGAGTCCTGCGGCGCGGGGCTTAACAGTGCGCGGCCTGGCGCCGGACCCGCGGAGCACCGCGACCCTACGCGCCGTGGATGGCGACGTGGCACATTGGCACGTCCACCATCGGTCAGTGCGTCCGCGCGGCCTTCCGCAACTGGGCGCCCTCCGGGCCCTAACCACCGCCGCCGACTGCGGCGGGCTGGCGTCTCCCGACGCCGCCCCGAAGCTGCACTGGGCCCCGCGCGCATTTCTCGCCGCGGCGCCGCGGACGCCGGGCGCCCGAAGACCAGCGGGCGCCTACGGGAACGCCCCCCAGCCGCGCGGAGGGCGCCCCCGGCCCCGGCACTGCGCCAGGCAGCCGCCTCGGGGTGCCGGTAGTCCTTCACCGCGGGGGCAGCGGTTCGGCGCCTCGCTGAGCCATCAGGCCCCCTCGCGGACCGGGCCGCGGGGGCCCGCCCTGCCCCTGCCGGAACGCACCCTCGGGCTCGCCGGGCCCGCGTGGCGCATGGCACCAAGGAGACCACGTTACTCGGGCCCCCAGAGTGAGCTGCACCTGCTGGCCGCAAAGCCGCCGGGGGCTGCGGAGGTCGCAGAGCGCCGGCACGCTTGCCGGCCGCTGCCTGCGGGGCAGGCGCCCGCCAGCTGCGAGCTCCTGCCCTGCGACCGGCCGGGGCCGAGCCGGCACGGCCCCGAGAACCGGACCCCCGCGCCGCCACGCGCCCGAGGGGGACCACACACTCGCAGCCCGGCACGACTTAAGGCGGCGCGCCGTCAGCGCGCTGGCTCTGGCGTCGGCTGTGCCCAGGACCCCAGCTCGGGGGCCTGGCCTCCGGC     
P       TAAGATATTTAGATGATATAACTAATTTAAGGCAACCCAAAATTATAGTATTATGTAAATAATAAATAATTTGTAATTTTGAATCTATTGTAGTTTAATCGTATATTATTAAAGAGAATTAAACAATTCTAAGTGTATCGTTTAAAATATTAAAAACCAATCATTTTACTTTTTTATGTCATATAGATTTTAACAATTACAAATATGAATTGTAAGTTATTTTTTTGTTAACCAATTAATTAAACTTTTTGAAAAAAGTATTATTTTATCATAAGCTAATTAAAACCAATATGGAAAAATATTATAAGTACAACAAATATATTACGTATACTAAAAAAGATTTTAACTAATAGATATCGAACAGATTCAATTTATATTTCAATAATAAAAAAAAAATAATAGAAAATCATCATAGTAATACATACACTATGCTGAATCTATAGAAAAATATATATAAATCGAAGAATATATAAATTCACAAAAATTAAAAAAAAATAGTGAAAAGCAACAATAAAATAATTATACTGCGTTGTTTTTATTCTAGTTACAAGCTTAATTATTCGACCAAATATTCCTTATTCATACAGTTATGATTACATTAGTTTTATTACTAATATTAAATTATATTCATATTTTTTTGTTTTTTTTTACTTAAAAAACAATATATATGCTATTATATACTAAGTATTACTATAAATTTAAATTTGAGTTGCCACATGTCTTAATGGGTAATTTCATAATGCAAAGGTTTTTACAGTAATTAGTATATACATTTCAATAAGAAATGTTTAAAAAAAATAGGACTTACTCATTTATTTCGATAAAAGAATGATAACCATATTAAGCGGATAAAACTTATTTAAATAATTTTTGGCTGTTGAAGTGTCCATGTATGACAATAAGTTAGAATAACCTGTAATACTTCAACGATGTACTTCACAAGTAATTTGGAACTAAATTGAGAGAAATTATTATTGATTATCAATATATTTAATTAAAAGGGTGCTTGTAAGTTCAACTGGCCATAAGAGTTTAGTCAAAAAATATGAACACGGATCTCGCTCCATTTAGTTTCGTTGGAAGGCTACCAAGGTCCCCATGTAATAAACAATAAAATCAATTGTAGCTCTATGCATACCACCAACTGTCTTGGTGATTTGGTGAGTGGTGGGAGGGACGTAGTTTGTTGTCACTGTATCGCTGTATTAAACGAGAGCCAAGACAGGTAGTCCATGGCTAAAAATCTAGCTTTATTTGTTGTGCAACGAATTCTTGTTCTTAAATTACCATTACCCGCGTCCAGGATTCCCGCTTGCTATACTGCTTGCTAGTAATAGCTTTACTAATGATTTGATTTATCAGAACGACCAGACTGTTAAGTATATCAAGCGTGCTACCTGACGTGTGATGTCCTCAATTCTAATGCGCACGGACGGGTAATTTGTAGTTGACGACGTGATGAAAATATCGATAACAGCATTCGGCTGTCACGTATTTCAAATCTGAATGCTTCTATCGCTGTGGGATTCTAATAAAGCCATTTTTCACTGATTATTCTTAAAGAATTATCTCACTTTCCAGATATTGAGAACCACAAGAATTTTCATAAGCCGAACCAACCTGTTTCATTTGTGTGACTTCGAATACAGTAACCACCAACGGCCGCCAGTATACTAACCTTGAACATAACTAATCGTATGTGTGGCAACACGGGAGTCGTTGTGTCTGGCCGCCTATTTAGCAAGCCAATCAGTGTGCATTCAAATCTCATTCTTTATAAAGATTAGTTTATCCAGACATACAATAGTGAGCTGTTAACCAGTGTGTCCCATATGTTTTTGTCACCCAAGGACATTAAATATCTCCGGCATATGCTACAAAATGGAAACCTAGCCCATGATAGGTAAAGCAAGTCCTACCACCCTTCAGGCTACAAGACATCACTCTCGACAAACAATGTTGCATTGGCCTAATTAGCTTTCCGTTACAGAGCTCGGGTTCTTCTCGGCCGAAGAGCCCTGCAGGGCATGGGGTTTTTCGCTTCCGTAAAAACACCGTAGGGCGTACTGCCTGGTTCCGGGCAAAGTAAAGGAAGGACCAGATCGGATATGTGTCCTATGCATCCAAAGATTCTTCCGCTCTACAGCTTGATAGAGGGACCCTCGGTGTAGAACAGGCGTGAGGCGTAGGCGGAGGAATGAGCTACTGGTTCCTCGGAGCGGATCATGCATTTTACGTCAGTATACTTTGCCCGACCGCACCGGCGACGTACAGGCTCACGCAAGTTCTGCGTGCCAGAGCTACATCCGCACGCTTGGGAATAGACCGGCCCCTGCCGATCTGGGCCGACGTAGGAACTGGCATCTTAGCGTTGTTCTCCATTATTGAGCGGTCCGTTCTGAGTTGACCCATATCCGGACATTGGCATCTGGAGCGGTGTAGGTGAGGGGGGCCCCGACCGGCCCCGCATGCAGTGCCCTGTAACATCGAGCCGCCCGTCACCTGCGGCCGGGCGCCGACATCATAGCTTTCTCCCTCCCCAAGGATCGTCTGGTCGCTACGGAGAGCTAAGAGAGAAGCGGGGTGTCCACTCTTGAGCTTACCGCTCCGTATGGCGATTGGCAAATCCTGTGCCGTATGAGATTTACAGCCACTCGCGACCATGAGGGTCCCCCAGGGGTATCAGTCCCGTGGAGTCATTGATACCTTGATTGGATGGTGGGCGCTCTCGACATGCTCTGCGCATTATCGAGACAGTCGCATTTAAGGGGGCACCCCACCGGGGGACAAAGTACACTCCCGGGAGTAGCCGGTTAGTTATTAATATGCCCCCCGGTTCCCTACAAGCTCATCGCGGGGGGGGCGCGGTAGATTGAGTCCCATGGACGTGCCGCGAACCTATATTGGCTGCGGCAACACTGCGATGCGACTCGACCCCGCACGTAAACGCTTCCGCTGCGACTCAGGCCTGAATACTTTCGCGCACTCAGACCCGATCCGGGCGGGGGCGGGACGGACTCGAGCTTCTGGCCTGCCGGGTGGGGGGTGCCGAGGCCGGCCGGCTCGCCTACCGTGCCCCCCCGGGTCTGCAGCCCCGCCGCGCGCTCCGCCACCGCTCACTGCACGCCCCCGGCGCCTCCCCGCCTCGACTGTCCGTGTCAACACGGGGAGGCGCCGGCACGAGCCCTGCGGCGCGGGGCTTAGCGGCGCGCGGCCTGGCGCCAAACCCGCGGAGCACCGCGACCCTACGCGCCGGGGATGGCGACGTGGCACGTTGGCGCGTCCGCCATCTGTGAGTGCGTCCGCGCGGCCCTTCGCGACTGGGCGCCCTCCGGCCCCTAACTGCCACCGCCGACTGCGGCGTACTGGCGTCTCCCGGCGCCGCCCCGAGGGTGCAGGGGGCACCCCGTGCATTTCCCGTCGCGGCGCCGCGGACGCCGGGCGCCCGAAGACCAGGGGGCGCCTACGGGAACGCCCCCGAGCCGCACGGGGGGCGCCCCCGGCCCCGCCACTGCGCCAGGCAGCCGCCTCGGCGTGCCATTAGTCCTCTACCGGGGGGGCAGCGGTTCGGCGCCTCGCCGAGCGACCGAGCCCTTTCGCGGACCAGGTCGCGGGGGCTCGCCCTGCCCCTGCCGGAACGCAGCCCCGGGCTCGCCGGCCGCGCATGGTGCATGGTGCCCAGGACACCACGTTACTCCGGCCCCCAGAGTGGGCTGCAGCTGCGAGCCGCAGAGCCGCCGGGGGCTCCCGAGGTCGCAGGACGCCGGCACGCTGGCCGTTCGCCGCCTGCAGGGCACGCGCCCGCCAGCTGCGAGACCCGGCCCTGCGACCGGCCGGGACTGCGCCAGCACGACACCGACGACCGCGGCCCCGCGCCGGCACGCGCCCTGGAGGGACGACCCACTCGCGGCCCGGCGCGGCTTAAGGCGGCGCGTTGGTAACGCGCTGGCTCTCGCGGCGACTGTGCCCAGGACCCCCGCTCGGGAGCCTGGCCCCCGGT     
O       TGAGATATTTAGATAATATGACTTATTTAAAGCAACCCAAAATTATAATATTATGTAAATAGTAAATAATTTATAATTTTAAATCTATTATAATTTAATCATATGTTATTAAAAAGAATTAAACAATTCTAAGTGTGTCGTTTAAAATGTTAGAAACCAATCATTTTACTTTTTTATGTCATGTAGATTTTAACAATTACAAATATAAATTGTAAGTTATTTTTTTGTTAACCAATTAATTAAACTTTTTAATATCGGTATTATTTTATCATAAGCTAATAAGGACCAATATGGAAAAATATTGTAGAAACAACAAATATATTACGTATACTAGATAAGATTTTAACTAATAGATGTCAAACGAATTCAATTTATATTTCAATAATAAAAGAAAAATAATAGAAAATCATCATAATAATACATGCACTATGCTAAATCTATAAAAATATATATATAAATCTTGGAATATATAAATTCACGAAAGTTAAAAAAAAATGTTGAAAAACAACGATATAGTAATTATACTGCGTTGTTTTTATTCTAGTTACAAACTTAATTGTTCGACCAAATATTCCTTATTCATACAGTTATGAATACATTAGTTTTGTTACTAATATTAAATTGTGTTTGTATTTTTTTGTTTTTTTTTACTTAAAAAACAATATGTATGCTATTATATACTAAGTATTACTATAAATTTAAATTTAAATTGCCACATATCTTAATAGATAATTTCATAATGCGAAGGTTTTTACAATAATTAATGTATACGTTTCAGTAAGAAATATTTAAGAAAAATAAAACTTACTCATTTATTTCGGTAAAAGAATGATAGCCATATTAGGCGGATAAAACTTATTTATATGGTTTTTGGCTATTGAGATGTCCATATATAACAATAGGTTAGGATAACCTGTAGTACTTCAACGATGTACTTCTCAGGTGATTTGGGACTGAATTAAGAAAAATTATTATTGATTATCAATATATTTAATTAAAAGGGTGCTCATAAGAACATTTGGCCACAAGAGCTTAATCGGAAAATATGGACCCCAATCTCGCTTTACTTGGTTTCGCTGGAAGGCTACTAATATCCCCGTGTAATAAACACTAAGACCAATTGTATCTCTATGCATACTGCCAACTGTTTTAGTGATTTGGTGAGTGGCGGGAGGAACGCAATTTGTTGTTACAATATTGCTGTATTGAACGAGAGCTAAGACAAGTAGCTCTTGGCTGAAAACTCAGCTTGATTTGTTGTGCAGCGAATCCTTGTTCTTGAATTACCAGTACCCGCGTCCAAAATTTCCGCCTACTGTATTGCTTGCTAGTAATAGCTTTACTAATGATTTGATTTGTCAAAATGACTAGACTGTTTAGCATGTCAAGCGTACTACGGGACATGTAATGTCCTTCATTCTAATGCGCGCGGACGGGTAATTTGTAGTTAACGACGTGATGAAAATATTGATAACAGCATTCGGCTGTTACGTGTTTCAAATCTGAATGCTTCTATTGCTGTAAGATTCTAATAAAGCCATTTTTTATTAGTTATTTCTAAATAATTATCTCACTTTCTAAGTATTGAAAACCACAAATATTTTCACAAGCCGGATCAACCTGTTTCATTTGTGTGACTTCGAATACAGTAACCACCAACGGTAACCAGCCTACTGACCTTGAACATAATTAATCGTATGCGCGACAACACGTGAGTCGTTGTGCCTATCTGTCCATTTAGCAGGCCAATCAGTGTGCATTCAAATCTCGTTCTTTATTAAGATTATTCTACCCAGTCATACAATGGTGAACTGTTAACAGGTGTGTCCCATATATTTTCGTTACCCAAGGATATTAAATATCTCCGGCATATGCTACATTATGGGAACCTAGTCCATGACAGATAAAGCAAATCCTACCACCTCTCCGACTACAAAAAATCGCTCTTGACAAACAATGTCGCGTTGGCCTAATTAGCTTTCTGTTACAGAGCCCAGGTTTTTCTCGGCGGGAGAGCCCTGCAAGGCATGGGATTTTTCGCCTCCGTAAAAACACCGTATGACGTACTGCCTGGTTTCGAGCAAAATAAAGGACGGGCCAGATCGGGTATATGTCCTATGCATCCAAAGATTCTTCCGCTGTACAGCATGATACAGGGACCCTCGGGGTAGAACAGGCGTGAGATGTAAGCGGAGGAATGAGCTACTGGTTCCTCGGGGCGGATCGTGCATGTTACGTCAACATACGTTGCCTGACTGCGCTGGCGAGGTACAAGCTCTCGCAAGTGCTGCGTGCCAGAGCCACATCCGCACGCTTGGGAATGAACCGGCCCCCACCGATCTGGGCCAGCGCAGGAATTGGCATCCAAGCGTAGGTCTCCACTATTGAGCAGCCCGTTCTGAGTTGACCCGTACCCGCACATTAGCGGCTGGAGCGGTGTAGGTGCGCGGGCCCTCGACGGGCCCCGCATGCAGCGCCCTTAAACATCGAGCCGCCCATCACCTGAGGCCGGGTGCCGACATCGCAGCTTTCTCTCTCCCCAAGGATCGTCTGGTCGCTACGGCGAGCTATGAGATAAGCTGGGTGTCCACCCTTAAGATTACCGCTCCGAATGGGGATTGGCAAATCCTCTGTCGTATGTTAGTTACAGCCACTAGCCATCATGAGGGGCCACGCGGGGTGTCAGTCCCGTGGGGTCATGAATACCTGGATTGGGTATGTGGCGTTCTCGAGGTGCTCTGCGCATGATCGAAACAGCCGCATTTAAGGGGACACCCCACCGGGGGACAGGGTACTCTCCCGGGAGTAGCCAGTTAGTTATTAATGTGCCCCCCGGCTCCCTACAGGCTCATCGCGGGGGGGCCGCGGTAGATTGGGTCCCATGGACGTGCCGCGAGCCTATACAGGCTGCAGCAACACTGACGTGCGACTCGACGCCGCACGTGAGCGGACCCACTGCGACTCAGGCCTGAATACTTTCGCGCACTCAGACCCGATCGGGGCGGGACCGAGAGGGACTCCCGCTTCTGGGCCGCCGGGCGGGGGCTGCCGAGGCCGGCCGGCTCCGCTACCGTGCCCCGCTGGCTCTGTAGCCCCGCCGCGCGCTGACCCACCGCTGGCTGCACGGCCCCGGCGCCTCCCCGCCCCGGCAGTCCGGGTCAAGACGGGGAGGCGCCGGCACGAGTCGTGCGGCGCAGGGCTTAGCCGTGCGCGGCCTGGCGCCAGACCCGCGGTGCACCGCAACCCTACGCGCCGGGGATGGCGACGTGGTACACTGGCGCGTCCGCCATCAGTAAGAGCGTCTGCGCGGGCCTGCGGAACTGGGCGCCCTGCGGGCCCTAACTGCCACCGCGGACTGGGGCGAACTGGCGTCTCCCGACGCCGCCCCGAAGGCGCAGGGGGCGCCTCGTGCATTTCCAGTCTCGGCGCCGCGGACGCCGGGCGCCCGAAGGCCAGGGGGGGCCTACAGGAACGCCCTCGAGCCGCACGAAGGGGGCCCCCGGCCCGGCCACTGCGCCAGGCAGCCGCCTCGCCGTGCCGGTAGTCCTGCACCGCGGGGGCAGCGGTTCGGCGCCTCACGAAGCGACGCGGCCCCCTCGGGGACCGGGTCGCGGGGGCCCGCCCTGCCCCTGCCGGAACGCACCCCCGGGCTCGCCGGGCGCGCGTGGTGCACGGTACCGAGGACACCACGTTGCTCCGGCCCCCAGAGTGGGCTGCACCTGCGGGCCGGAAAGCCGCCGGGGGCTGCCGAGGTCGCAGAGCGCCGGGACGCTTGCCGTCCGCTGGGTGCCGGGCGGGCGAGCGCCAGCTGCGAGGTCCGACCCTGCGACCGGCCGGGACTGCACCGGCCCGACCCCGACGACCGTACCCCCGCGCTGCCACGCGCGCGAGGGGGACGACCCACTCGCGGCCCGGCGCGGCTTAAGGCCGCGCGCTGGTAGCGCGCTGGCTCTGGCGGCCGCTGTGCCCAGGAGCCACGCTCGGGGGCCTGGCACCCGGC     
N       TAAGATGTTTAGATGATATAACTTATTTAAAACAACCCAAAATTGTAATATTATATAAATAATAAATAATTTATAATTTTAAGTCTATTATAGTTTAATCATATATTATTAAAGAAAATTAAACAATTCTAAGTGTATCGTTTAAGATATTAGAAACCAGTCATTTTACTTTTTTATGTCATATAGGTTTTAACAATTACAAATATAAATTGTAAGTTATTTTTTTGTTAACCAATTAATTAAACTTTTTAATATAAGTATTATTATATCATAAGCTAATAAAAACCGATATGGTAAAGTATTATAAAGACAACAAATATATTACGTATACTAAATAAGATTTTAACTAATAGATATCAAACGAATTCAATTTATATTTCAATAGTAAGAGAAAAATAATAGAGAATCGTCATAGTAATACATGCACTATGCTAGTTCTATAAAGAAATATATATAAATCATAGAATATATAAATTCGCGAAGATTAAAAAAAAATAATGAAAAACAACGATATAATAATTGTACTACGTTGTTTTAATTCTAGTTACGAACTTGATTGTTCAACCAAATATTCCTTATTCATGCAGTTATGAATACATTAGTTTTATTACTAATATTAAATTATGTTCATATTTTTTTGTTTTTTTTTACTTAAAAAACGATATATATGCTATTATATACTAAGTATTACTATAAATTTAAATTTGAATTGCCACATATCTTAATAGATAATTTCATAATGCAAGGGTTTTTACAATAATTAATATATACGTTTCAATGAGAAATATTTAAAAAAGATAAAACTTACTCATTTATTTCGATAGAAGAATAGTAGCCATATTGGGCGAATAAAACTTATTTATATAATTTTTGACTGTTGAAATGTCCATATATAGCAATAGGTTAGGATAACCTGTAATACTTCGACGATGTGCTTCGCGGGTGATTTGGAACTGAATTAAAAGAAATTATTATTGATTGTCAGTATATTTAATTAAGAGAGTGCTTATAAGCACAACTGGCCATAAGAGTTAAATAGGAAAAAATGAACCCGGGTCTCGCTTCACCCGGTTTCGTTGAAAGGCTATTAAGATCCCCATGTGATAAATACTAAAACCAGTTGCAATTTTATGCATACCACCAACTATTTTAGTGATTTGGTGAGTGGCGGGAAGGATTTAGTTTGTTGTTACAATATTGCTGTATTAAACGAGAGCCAAGACAAGTAGCCCATGGCTGAAAACACAGCTTTATTTGTTGTGCAATGAATCCTTGTTCTTGAATTACCATTACCCGCGTCCGGGATTCCCGCCTACTGTACTGTCTGCTAGTGACAGCTTAACTAACGACTTGGTTTGTCAGAACGACCAGACTGTTTAGTACATCAAGCGTGCTACCGGACGTATAATGTCTTTCATTCTAATTCGCATGGACGGGTAATTTGTAGTTGACGACGTGACGAAAATATCGATAACAGCATTCAGCTGTTACGTGTTTCAAATCTGAATGCTTCCATTGCTATAAGATTATAATAAAGCCATTTTTTACTAGTTATTTTTACGGAATTATCTCACTTTCTAAATATTGAGAACCACTAATATTTTCATAAGCCGAACCAACCTGATTCATTTGTGTGACTTCGAATACAGTGATCATCAACGGGAGCCGGTATACTAATCATGAACATAATTAATCGTATGCCTGGCAACACGCGAGTCGTAGTGTCTAGCCGTCTGTTTAGCAGGCCAATCAATGTGCACTCAAATCTCATTCCTTATAAAGATTATTTTTCCCAGTAATACAATAGTGAGCTGTTAACCAGTGTGCCCTATATATTTCTGCCACTTGATGACATTCAATATCTCCGGCATATGCTACATTATGGAAACCTAGTCCATGATAGATAAAGCAAATCCCACCACCTTTCACACTGCAAAAGATCACTCTTGACAAACACTGTTGCGTTGGCCTAATTAGCGTTCTATTACAGAGCTCGGATTCTTCTCGGCTGAAGAGCCCTCCAGGGCATGGGGTCTTTCGCCTACGTATAAGCACCATATGACGTACTGCCTGGTTCCGGGCAAAATAAAGGAAAGACCAGATCGGGTATGTATTCTATGCATCCAGAGATTTTTCCGCTGTACAGCATAATAGAGGGACCCTCGTGGTAGAACAGGCGTGAGGTGTAAGCGGAGGAATAAGCTACAGGTTCCTCGGGGCGGATTATGTATCTTACGTCAATATATTTTGCCTGACTGCACTGGCGATGTACAAGCTCTCGAAGGTTCTGCGTGCCAGAGTCACGTCCGCACGCTTGAGAATAGACCGGCCGCTGCCGATTTGGGCCGGCGTAGGAACTGGCATCCAAGCGTAGATCTCCATTATTGAACGGCCCATTCTGAGTTGACCCATATCCGGACATTGGCAGCTGGAGCGGTGTAGGTGAGGGGGCCCGCGACCCGCCCCGCATGCAGTGCCCTTTAACATCGAGCCGCCCATCACCTGCGGTCGAGTGCCGACATCGTAGCTTTTTCCCTCCCCAGGGATTGTCTGGTCGCTACAGTGAGCTATAAGAGAAGCCGGGTGTCAACTCTTAAGCTTACCGCTCCGTATGGGAATTGGCAAGTCTTGTGTCGTATAAAAGTTACAGACACTAGCCATCATGAGAGTCCCCTGGGGGTATCAGTCCCGTGGGGTCTTTGATACCTAAATTGGACGTGTAGCGTTCTCGGCGTGCTCTGCGCATAATCGAAACAGCCGCATTTAAGGGGACACCCCATCTGGGTACAAGGTACTCGCCCGAGAGTAGCCGGTTAGTTATTAACCTGCCCCCCGACTCCCTACAAGCTCGTCGCGGAAGGGCCGCGGTAGGTTGAGTCCCATGAACTTGCCGCGAGCCTATATGCGCTGCGGCAACACTGACTTGCGACTCGACGCCGCACGTGAGCGGGCCCACTGCGACGCAGGCCTGAATATTCTCGCGCACTCAGACCCGATCAGGGCGGGACCGGCAGGGACCCCCGCTTCTGGCCTGCCGGCGGGGGGTCGCCGAGGGCGGCCGGCTCGGCTACCGTGCCCCACTGGCTCTGCGGCCCCGCCGGGCGCTCCGTCCCCGCTGAGGGCACCCCCCCGGCGTCTCCCCGCCCCCCCTGTCCGGGTCAAGACGGGGGGGCCCCGGCACGAATCCTGCGGCGCGGGGCTTAGCGGTGCGCGGCCTGGCGCCGGGCCCGCGGAGCACCGCCACCCTACGCGGCGGGGATGGCGACGTGGCACGTTGGCACGGCCGCCATCCGGGAGTGCGTCGGCGCGGTCCTCCGCAACTGGGCGCCCTCCGAACCCTGACCGCCACCGCCGACTGCGGCGGACTGGCGTCTCCCGGCGCCGCCCCGAAGGTGCAGGGGGGGCCTGGTGTATTTCCCGTCGCGGCGCCGCGGACGCCGGGCGCCCGAAGACCAGGGGGGGCCTACCGGAACGCCCCCGAGCCGCACGAGGGGCGCTCCCGGCCCGGCCACTGCGCCAGGCAGCTGCATCAGGGTGCCGCTAGTCCTCCACCGCGGGGTCAGCGGTTCGGGGCCGCACCGAGCGACCCGGCCCCCTCGCGGACCGGATCGCGGGGGCCCGCCCTACCCCTGCCGGAACGCACCCCCGGGCTCGCCGGGCGCGCGTCGCGCATGGTCGCGAGGAGACCACGTTACTCCGGCCGCCAGAGTGGGCCGCACTTGCTGGCCGCAAACCCGCTGGGGGCTGCCGAGGTCGCAGGGCGCCGGCACGTTTGGCGTCCGCTGGCGGCCGGGCTGGCGCCCGCCAACTGCGAGATCCGGCCCTGCGACCGGTGGGGACTGCGCCGGCACGAGCCCGACGACCGCGCCCCCGCGCCGCCACGCGCCCTCGGGGGACGACCCACTGGCCGCCCGGCGCGACTTAAGGCGGCGGGCGGGTAGCGCGCTGGCGCTGGCGACGGCTATGCCCAGGACGCCCGCTCGGGGGCCTGGCTACCGGG     
M       TAAGATGTTTAGATGATATGACTTGTTTAAAGCAACCCAAAATTATAGTATTATGTAAATAATAAATAATTTATAATTTTAAGTCTATTATAGTTTAATCATATATTATTAAAAAAAATTAAACAATTCTAAGTGTATCGTTTAAAATATTAGAAACCAGTCATTTTACTTTTTTATGTCATATAGGTTTTAACAATTACAAATATAAATTGTAGATTATTTTTTTGTTAACCAATTAATTAAAATTTTTAATATAAGTATTATTTTGTCATAAGCTAATAAAAACATATATGGGAAAATATTATAGAAACAACAAATATATTACGTATGCGGGGTGAGATTTTAACTAATAGATATCAAGCGAATTCAATTTATATTTCAATAGTAAGAGAAAAATAATAGAAAATCGTCATAATGATACATGCACTATGCTAAATCTATAGAAAAATATATATAAATCATAGAATATATAAATTTACAAAAATTAAAAGGAAATAATGAAAAGCAACAATGTAATAATTATACTACGTTGTTTTTATTCTAGTTACAAACTTAATTGTTCGACCAAATATTCCTTATTCATACAGTTATGAATACATTAATTTTATTACTAATATTAAATTATGTTCATATTTTTTTGTTTTTTTTTACTTAGAAGACGATGTATATGCTATTATATACTAAGTATTACTATAAATTTAAATTTGAATTACCACATATCTTAATAGATAATTTCATAATGCGAAGGTTTTTACAATAATTAATATATACATTTCAATAAGAAATATTTAAAAAAAATAAAACTTACTCATTTATTTCGGTAAAAGAATAGTAACCATATTAAACAAATAAAACTTATTTGTATAATTTTTGACTGTTGAAATGTCCATATATAACAATAAGTTAGAATAACCTATAATACTTCAACAATGTACTTCGCGAGTGATTTGGAACTGAATTGAAAGAAGTTATTATTAATTATCAATGTGTTTAATTAAGAGGGTGCTTATAAGCACAACTGGTCATAAGTGATTAATCGAAAAATATGAACACGTATCTCGCTTCACTTGGTTTTGTTGGAAGGCTACTAAGATCCCCATGTAGTAGACGCTAATATCAATTGTAGCTTTCTGCATACTACCAACTACCCTGGTGATCTGGTGAGTGGTGGGAGGGACGCAGTTTGTTGTAACCATATTGTTGTATTAAACGAGAGCCAAGACAGGTAGTCCATGGCTGAAAACCCAGCTTTATTTGTTGTGCAGTGAATACTTGTTCTTGAATTACCATTATCCTCGCTAGGAATTCCCGCCTACAGTATTGCTTGCTAGTGATAGCTTTACTAATGATATGATTTATCAGAACGACTAGACTGTTTAGGATATCAAGCGTGCTACAGGACGTGTAATATCTTCCATTCTAATGCGCACGGACAGGTAATTTGTAGTTGACGACGTGACGAATATATCGATAACAGCATTCAGCTGTAACGTGTTTCAAATCTGAGTGTTTCCATTGCTGTAAGATTTTAATAAAGCCATTCTTTACTAGTTATTCATAAAGAATTATCTCACTTCCCAAATATTGAGAACCACTAATATTTTCGTAAGCCGAATCAACCTGTTTCATTTGTGTGACTTCGAATACAGTAACCACCAACGGCAGCCAGTATACTAACCTTGAACATAACCAATCGTATGCATGGCAACACTCGAGTCGTTGTGCCTAACCGTGTATTTAGAAAGCCAATCGGTGTGCATTCAAATCCCATTCCCTATGAAGATTATCTTGCCCAGCCATACAATAGTGAGCTGTTAACCAGTGAGTCCAATATATTTTTGTTACCCAAGAACATTGAATATTTCCGGCATATGCTACATTACGGAAACCTAGTCCATGATAGATAAAGTAAATCCTACCACCTTTCGGACTACAAGAAATCACCCTCGACAAACAATGTTGCGTTAGCCTAATTAGCGTTCTGTTACAGAGCTCAGATTCTTCTCGGCTGAAGAGCCCTGCAGGGCATGGGGTTTTTCGCGTCCGTAAAAACACCGTATGACGTCCTTCCTGGCTCCGAGCAAAATAAAGGAGGGACGAGATCGGGTCTGTGCTCTATGCATCCAAGGATTCTTCCACTGTACAGCGTGATAGAAGGACCCTCGGTTTAGAACAGGCGTGAGACGTAAGCGGAGGAATGAACTACCGGTTCCTCGAGGCGGATCATGCATCTTACGTCAGTATACTTTGCCTGACTGCACTGGCGATGTACAGGCTTAGGCAGGTTCTACGTGCCAGAGCCGCTTCCGCACGCTTGGGAATAGATCGGTCTCTGCCGGTCTGGGCCGGCATAGGAACTAGCATCCAAGCGTAGTCCTCCGGTATTGAGCGGCCCACTCTGAGTTGACCCGTATCCGGTCATCGACAACTGGGACGGCGTAGGCGGGTAGGCCCTCGACGGGCCCCGCATGCAGTGCCCTGCGACATCGAGCCGCCCATCACCTGCAGACTGGGGCCGACATAGAAGCTTTCTCTCTCTCCGAGGATCGTCTGGTCGCTACAGTGAGCTATGAGAAAAGCTGGATGTCGACCCTTGAGCTTACCGCTCCGTATGGGAATTGGCAAATCCTGTGTCGTATGCGAGTTACAGCCACTAGCCATCATGAAAGCCCCCCGGGGGTGTCATTCCCGTGGGGTCTTTGATACCTTGATTGGATGTGTGGCGTTCTTGGCGTGCTCTGCGCATAATTAAAACAGCCGCATTTAAGGTGACAGCCCACCGGGGGACAAGGTACTCTCCCGGGAGTGGCCGGTTAGTTATTAAGATGCCCCCCGACTCCCTACACGCTCATCGCGGAAGGGTCGCAGTAGATTGAGTCCCATGGACGTGCCGCGAGCTTATATGAACTGCAGCAACACTTCCGTGCGGCTTGGCGCCGCACGTGAGCGGATCCGCTGCGACGCAGGCCTAAATATTTTCGCGCACTCAGACCCTATCAGAGCGGGACCGGGAGGGACTCGCGCTTCGGGCCTGCCGGGTGGGGGCTGCCGAGCCCGGCCGGCTCGGCTACCGTGCCCCACTGGCTCTGTAGCCCCGCCGCGCGCTGCGGCCACGCTGACTGCGCGCCCGCGGCGCCTCCCCGCCCCGACGGTCCGGGTCAAGTTGGGGAGGCCCCGGCACGAGCCCTGCGGCGCTGGGCTTGGCCGGGCGCGGCCTGGCGCCGGACCCGCGGGGCACCGCGACCCTACGCGCCGGGGATGGCGACGTGGCACGTTGGCGCGGCCGCCATCCGCGAGTGCTTCCGCGCGGCCCTGCGAGACTGGGCGCCCTGTGGGCCCTGAGTACCACCGCCGACTGCGGCGGGCTGGCGTCTCCCGACGCCGCCCCGAAGGAGCAGGGGGCGCTGGGTGCATTTCGCGTCGCGGCGCCGCGGATGCCGGGCGCCCGAAGACCAGCGGGCGCCTACGGGAACCCGCCCGAGCCGCATGAAGGGCGCCCCCGGCCCGGCCACTGTGCCAGGCAGCCGCCTCGGGGTGCCGGTGGTCCCCGGCCGCGGCGGCAGCGGTTCGGCGCCTCACCGAGCGATCCGGCCGCCTCAGGGACCGGGTCGCGGGGCCCCGCCCTGCCCCCGCCGGAACGCACCCCCGGGCTCGCCGGGCGCGCGTGGGGCATGGGCCCAAGGAGACCACGTTACTCGGGCCACCAGAGGGGGCTGCACCTGCGGGCCGCAAAGCCGCCGGGGGCTGCCGAGGGCCCAGAGCGCCGGCACGCTTGCCAGCCGCGGACTGCAGGGCACGCGCCCGCCATCTGCGAGACCCGGCCGTGCGACCGGCCGGGACTGCGCCTGCACGACCCCGACGACGGCGCCCCCGCGCCGCCACGCGCCCGGGGGCGACGACCCACTCGCAGCCCGGCGCGGCTTAAGGCGTCGCGCTGGTAGCGCGCTGGCTCTGGCGACGGCTGTGCCTAGGACCCCCGCTCGGGGGCCTGGCCCCCGGC     
L       TAAAATGTTTAGATAATGTAACTTATTTAGAGCAACCCGAAGTTATAATATTATATAAATAGTAAATAATTTGTAATTTTAAGTCTATTATAGTTTAATCATTTGTTATTAAAGAGAATTAAGCAATTCTAAGAGTATCGTTTAAAATATTAGAAACCAGTCATTTTACTTTTTTATGTCATGTAGATTTTAACAATTACAAATATGAATTGTATATTATTTTTTTGTTAACCAATTAATTAAGCTTTTTAATATAAGTATTATTTTATCATGGGCTAATAAGAACCAATATGAGAAAATATTATAAAGACAACAGATGTTTTACGTATACAAGGTAAAGTTTTAACTAATAGATATCAAACGAATTCAATTTATATTTCAATAGTAAGAGAAAAATAATAGAAAATCATCATAGTAATACATGCACTGTGCTAAATCTATAAAAAAATATATATAAATCATAGAATATATAAATTCACAAAAATTAAAAAAAAATAGTGAAAAACAACGATATAATAATTATGCTACATTATTTTTATTCTAGTTACAAACTTAATTGTTCAACCAAATAATCCTTATTCATACAGTTATGAATACATTAGTTTTATTACTGATGTTGAATTATATTCATATTTTTTTGTTTTTTTATACTTAAAAAACGATATATATGCTATTATATACTGAGTATTACTATAAATTTAAGTTTGAATTACCACATATCTTAATAGATAATTTCATAATGCGAAGGTTTTTGCAATAATTAATATATACAATTCAATAAGAAATATATAAAAAAAATAAAACTTACTCATTTATTTCGATAGAAGAGTGGTAACCATATTAAGCGAATAAGACTTATTTATATAATTTTTGGCTATTGAAGTGTCCATATATAACAATAAATTGGAATAACCTATAATACTTCAACGATGTACTTCACGAGTGATTTGGAACTGAGTTAAAAGAAATTATTATTGATTTTCAGTATGTTTAATTAAAAGAGTGCTTATAAGAACAGCTGGCCATAAAAGCTTAATTGAAGAATATGAACCCGGATCCCGCTTCACCCGGTTTCGTTGGAAGGTTACTAAGATCCCCAGGTAATAAACACTAAAACCAATTGTAGCTTTATGCATACCACCAACTGTTTTGGTGGTCTGGTGAGTGGCGGGAGGGACGCGGTTCGTTGTCACCATATTACGGTATTAAACGAAAGACAAGACAAGTAGTCCGTGGCTGAAAACTCAGCTTCATTTGTTGTGCAGTGAATTCTAGTTCTTAAACTACCATTGCCCGCGTCCAGGATTCCCGCCTGCCGTATTGCTTGTTAATGATATCTTTACTAATGATTTGATTTGTCAAAACGACTAGACTGCTTAGTATATCGTGCGTACTACCGGACGTGTAATGTCCTTCATTCTAATGCGCATGGAAGAGTAATTTGTAGTTGACGACGTGATGAAAATATTGATAGCAGCATTCGGTTGGTACGTAATTCAAATCTGAATGCTTCCATTGCTGTAAGATTCTAATAAAGCCATTTTTTATTAGTTATTCTTAAAGAATAATCTCACTTTCTAAATATTGAGAACCACCAATATTTTCACAAGCCGGATCAACCTGTTTCATTTGTGTGACTTCGAATACAGCAACCACCAACGGTAGCCAGTATACTAACCTTGAACATAGTTGATCGTATGCATGGCAACACATGAGTCGTTGTGACTAGCCGCCTATTTAGCAGGCCAATTAGCATGCATTCAAATCTCATTCCTTATAAAGATTATATTACCCAGCCATACAATAGTGAGCTGTTAAACAATGTGTCCTATATATTTCTGTTACCCAAGGACATTAAATATCTCCGACATATGCTGCATCATGGGAACCTAGTCCATGGTAGGTAAAGCAAATCCTACCACCCTTCCATCTATAAGAAATCACCCTCGACAAACAATGTTGCGTTAACCTAATTAGCCTTCTGTTACAGAACTCAGATTCTTCTCAGCAGAAGAGCCCTTCAGGGCATGAGATATTTCGCGTCCGTGAAAACTCCATATGGCGCACTGCCTGGATCCAAGCAAAATAAAGTAAGGACCAGATCGGGTATGTATCCTATGCATCCAAAGATTCTTCCACTGTACAGCGTGATAAAGGGACCCTCGGGGTAGAACAGGCGTGAGGTGTAAGCGGAGTAATGGGCTACCGGTTCCTCGGAGCGGATCATGCGTCTTACGTCAATATACTTTGCCCGACTGCACCGGCGATGTACCGGCTCGCGTAGGTTCTGCGTGCCAGAGCTGCATCCGCACGCTTGGGAATAGGCCGGCCTCTGCCGATTTGGTCCGGCACAGGAATTGGCATCCGAGCGTCGTTCTCCACTACTGAGCGGCCCATTCTAAGTTGACCCATATCCGGACATTGGCAGCTGGAGCGGTGTAGGTGGGCGGGCCCTCGACGGGCCCCGCATGCAGTGCCCTTTAACATCGAGCCGCCCACCACCTGCGGCCGCGTGCCGACATCGTAGCTTTTTCACTCCCCAAGGATCGTCCGGTCGCTACAGAGAGCTATGAGAGAAGCCGGGTGTCCACCCTTAAGCTTACCGCGCCGTATGGGAATTGGCAAATCTTGTGCCGTATGAGAGTTACAGCCACAGGCCATCAGGAGAGCCCCCCCGGGGTATCAGCCCCGTGAAGTCTTTGATGCCTTAATTGGATGTGCGGCGTTCTCGACGTGCTCTGCGCATAATCGAAACGGCCGCATTTAAGGGGGCACCCCACCTGGGGACAAGGTACCCTCCCGGGAGTTGCCGGTTAGTTATTAATATGCCCCCCGACTCCCTACAAGCTCTTGGCGGAAGGGTCGCTGTAGATTGAGTCCCATGGACGCGCCGCGAGCCTAAATGGGCTGCAGCAACACTGACTTGCGACTCGACCTCGCACGTGAGCGGACCCACTGCGACGCAGCCCTGAATACTCTCGCGCACTCAGACCCCATCGGGGCGGGACCGGAAAGGACTCTCGCTTCTGGGCTACCGGGGGGAGGCGGCCGAGCCCGGCCGGCTCCGCTACGGTCCGCCACTGGCTCTGTAGCCCCGCCGGGCGCTGCGCCTGCGCGGACTGCACTCCCTGGGCGCCTTTCCGCCCCGGCTGTCGGGGTCGTGATGGGGAGGCGCCGGCACGAGTCCTGCGGCGCGGGGCTCAGCCGGGCGCGGCCTGGCGCCGGCCCCGCGGAGCACCGCGACCCTACGCGCCGGGGATGGCTACGTGGCACGCTGGCACGGCCGCCATCTGTAACTGCGTCTGCGCGGCCCTCCGCCGCTGGGCGCCCTCCGGGCCGTGACTGCAACCGCCGGCTGCGGCGGACTGGCGTCTCCTGGCGCCGGCCCGAAGGTGCAGCGGGCCCCTGGTGCATTTCTCGGGCCGGCGCCACGGACGCCGGGCGCCCGAAGACCGGTGGGCGCCTGTGGGAACCCCCCCGAGCCGCGCGAGGGGCGCCCCCGGCCCGGCCACTGCGCCAGGCAGCCGCCTCGGGTTGCCGGTAGTCTCCGACTGCGGGGGCAGCGGTTCGGCGCCTCGCCGAGCGACCCGGCCCCTTCACGGACCGGGGCGCGGGGGCTCGCCCTGCCCCTGCCGGAACGCACCCCCGGGCTCGCCGGCCGCGCGTCATGCATGGTCCCAAGGAGACCACGTTACTCCGGCCCCCAGAGGGGGCTGCACCTGCCGGCCGCAAAGCCGCCGGGGGCTGCCGAGGTCGCAGAGCGCCGGCACGCTTGCCGTCCGCTGACTGCGGGGCAGGCGCCCGCCAACAGCGGGATCTGGCCCTGCGACCGGCCGGGACTGCGCCCGCACGTGCCCGACGACCGCGTCCCTGCGCCCCCACGCGCCCTGGGGGGACGACCCACTCGCAGCCCGGCGCGACTTAAGGCGTCGCGCCGGGAGCGCGCTGGCGCTCGCGTCGGCCGTGCCCAGGACCCCCGCTCGGGGGCCTGGCCCCCCGC     
K       TGAGATATTTAAATGATATAACTTATTTAAAGCAACCCAAAATTGTGGTATTATATAAATATTAAATAATTTATAATTTTAAATCTATTATAATTTAATCATATATTATTAAAGAAAATTAAACAATTCTAAGTATGTCGTTTAAAATATTAAAAACCAATCATTTTACTTTTTTATGTCATATAGGTTTTAACAATTACGAATATAAATTGTAGATTATTTTTTTGTTAACCAATTAATTAAACTTTTTAATATAAGTATTTTTTTATCATAAGCTAATGAAAACCGGTATGGAAAAATATTATAAAAACAACAAATGTGATACGTATACGAGATAAGATTTTAACTAATAGATATCAAAAAAATTCAATTTATATTTCAATAGTAAGAGAAAAATAATAGAAAATCATCATAATAATACGTGCGCTATGCTGAATCTATAAAAAAATATATATAAATCATAGAATATATAAATTCACGAAAATTAAAAAAAAATAGTGAAAAGCAACAATAAAATAATTATACTACGTTATTTTTATTCTAGTTACAAACTTAATTGTTCGACCAAATAATCCTTATTCATACAGTTATGAGTACATTAGTTTTATTACTAATATTAAATTATACTCGTATTTTTTTGTTTTTTTTTATTTAAAAAACGATATATATACTATTATATACTAAGTATTACTATAAATTTAAGTTTGAATTGCCACATATCTTAATGGATAATTTCATAATGCGGAGGTTTTTGCAATAATTAGTGTATACATTTCAATAAGAAGTGTTTAAAAAAAATAAAACTTACTCATTTATTTCGATAAAAGAATGATAACCATATTAAGCGAATAAAACTTATTTATATAGTTTTTGGCTATTGAAATGTCCATATATAGCAATAGGTTAGAATAACCTATAATACTTCAACGATGTACTTCGCGGGTGGTTTGAAACTAAATTAAAAGAAATTATTATTAATTATCAATATATTTGATTAAAAGAGTGCTTATAAGCCCAACTGGTCATAAGAGATTAGTCGAAAAATATGAACTCGGATCTCGCCTCGCTCGGTTTCGTTGGAAGGCTACTAAGATCCTCACGTAATAAACACTAGAACCAGTTGTAACTTTATGAATACTCCCAACCGTTTTAATGATTTGGTGAGTGGCGGGAGGGACGTGGTTCGTTGTTACCATATCGCTGTATTAAACGAAAGCCAAGGAAAGTAGTCCATGGCTGAAAACTCAGCTTTATTTGTTGTGCAGTGAATCCTGGTTCTTAAATTACCATTACCCGCGTCCAGGATTCCCGCCTGCTGTACTGCTTGTTAATGACAGCTTTACTAATGATTTAATTTATCATAACGACCAGGCTGTTTAGCATATCAGGCGTGCTACTGGACGTGTGAAGTCCTTCATTCTAATGCGCATGGGTGAGTAATTTATAGTTGACAGCGTGAGGAAAGTATTGATAACAGTATTCGGCTGTCACGTATTTCAAATCTGAATGCTTCGATTGCTGTAAGATTCTAATTAAGCCATTTTTTACTGATTATTCTTAAAGAATTATCTCACTTTCCGAATATTGAGAACCACTAATATTTTCGTAAGCCGAACCAACCTGCTTCATTTGTGTGACTTCGAGTACAGTAACCACCAACGGCAGCCAGTGTACTAACCTTGAACATAATCAATCGTATGCGTGGCAACACGTGAGTCGTTGTGACTCACCGCCTTTTTAGTACGACAATCAGTGTGCATTCAAATCCCTTTCTTTATAAAGATTTATTTCCCCAATCCTACAATAGTGAGCTGTCAACCAGTGTGTCCCATAAATTTCTGTTACCCAAGGACATTAAATATCTCCGGCATATACTGCATTATGGAAACCTAGTCCATGATAGGTAAAGCAAATCCTACCACCTTTCAAACTGCAAAACATTGCCCTCGATAAACAATGTTGCGTTGGCCTAATTAACATCCAGTTACAGAACCCAGATTCTTCTCGGCGGAAGAGCCCTGCAGGGCATGGGATTTTTCGCGTCCGTAAAAACACCGTATGACGTACTGCCTGGTCCCGAGCAAAATTAGCGAGGGGCCAGAATGGGTATGTGTCCTATGCATCCAAAGATTCTTCCACTGTACAGCGTGATAGAGGGCCCCTCGGGGTAGAACGGGCGTGAGGTGTAAGCGGAGGAATGAGCTACTGGTTCCTCGGGGCGGATCATGCATCCTACGTTAGAATACGTTGCTTGGCCGCACTGGCGACGTACAAGCTCTCGTAGGTTCTGCGTGCCAAGGCTGCATCCCCACGCTTGGGAATAAACCGGTCCCTGCCGTCTTGGGCCGGCGCGGGAGCCGACATCCAAGCGTAGCCCTCCACTATTGGGCGGCCCTTTCTGAGTTGACCCGTATCCGGACATTGCCAGCTGGAGCGGTGTAGGTCGGCTGGCCCTCGACGGGCCCCGCATGCAGTGCCCTGGAACATGGAGCCGCCCACCATCTGCGGGCGGGTGCCGACATCGTAGCTTTCTCTCTCCCCAAGGATCGTCTGGTCGCTACGGTGAGCTATGAGAAGAGCCGGGTGTCCACCCTTAGGCTTACCGCTCCGTATGGGGATTACCAAATCCCGTGTCGTATGGGAGTTACAGGCACAGGCCATCATGAGAGCCCCCGAGGGGTGTCAGCCCCGTGGAGCCTTGGATGCCTTGATTGGTTGGGTGGCGGTCTCGACGTGCTCTGCGCATAATCGAAACAGCCGCATTTAGGGGGACACCCCACCAGAGAACAAGGTACTCTCCCGAGAGTAGCCGGTTAGTTATTAATATGCCCCCCGACTCCCTACAACTTCAACGCGGAAGGGTCGCGGTAGATTGAGTCCCATGGACGTACCGCGAGCCTAAATGGGCTGCAGCAACACTGACGTGCGACTCGACGCCGCACGTAAGCGGACCCGCTGCGACGCAGGCCTGAACATTTTCGCGCACTCAGACCCGATCGGGGCGGGGCCGGGAAGGACTCGCGCTTCTGGCCGGCCGGATGGGGGCCGCCGAGCCCGGCCGGCTCGGCTACCGTGCCCCACTGGCTCTGCAGCCCCGCCGCGCGCTTCGCCTGCGGTGACTGCACCCCCGCGGCGCCTCCCCGCCTCGACCGTCCGGGTCAAGATGGGGAGGCGCCGGCACGAGTCCTGCGGCGCTGGGCTGAGCCGTGCGCGGCCTGACGCCAGGCCCTCGGAGCACCGCAACCCGTCGCGCCGGGGGTGGCGACGTGGCACATTGGCACGTCCTCCATCTGGGAGGGCGTCTCCGCGGCCCTCCGCAGCTGGGCGCCCTCCGGTCCCTAGCTGCCGCCGCGGATTGCGGCGGACTGGCCTCTCCCGACGCCGCCCCGAAGGTGCAGTGGGCGCCTAGTGCATTTCTCGCCGCGTCGCCGCGGACGCCGCGCGCCCGAAGACCAGGGGGCGCCTACGGGAACCCCCCCGAGCCGCACGAGGGGCGCCCGCGGCCCGAGCACTGCGCCAGGCAGCCGCCTCGGAGTGCCCGTAGTCGTCGACCGGGGGGGCAGCGGCTCGGAGCCTCGCCGAGCGACCTCGCCCCATCCCGGACCGGGTCGCGGGGGCCCGCCCTGCCCCCGCCGGAACGCACCCCCGGGCTCGCCGGACGCGCGTGGTGCATGGTCCCGAGGGGACCACGTTACTCCGGCCCCCAGAGTAGGCGGCACCCGCGGGCCGCAAAGCCGCTGGGGGCTGCCGAGGGCGCAGAGCGCCGGCACGCTTGCAGTCCGCTGACTGCCGGGCAGGCGCCCGGCAACTGCGGGTGCCGGGCCTGCGACCGGGCAGGACTGCGCCGGCCCGACCCCGACGACCGGGTCCCGGCGCCGCCACGCGCTTTGGGGGGACGACCCACTCGCGGCCCGGCGCGACTTAAGGCCGCGCGCTGGTAGCGCGCTGGCTCTGGCGGCAGCTGTGCCCAGGACCCCCGCTCGGGGTCCTGGCTCCCGGC     
J       TAAGATGTTTAGATGATGTAACTTATTTAAAGCAACCCAAAATTATATTATTATATAGATAGTAAATAATTTATAATTCTAAATCTATTATAGTTTAATCATATGTTATTAAAGAGAATTAAACAATTCTAAGTATATCGTTTAAAATATTAGAAACCAATCATTTTACTTTTTTATGTCATGTAGATTTTAACAATTACGAATATAAATTGTAGATTATTTTTTTGTTAACTAATTAGTTAAACTTTTTAATATAAGTATTATTTTATCATAAGCTAATAAAAACCAATATAGAAAAATAATATAAAGACAACAAATATGTTACGTATACAAAATAAAATTTTAACTAATAGATATCAAACGGATTCAATTTATATTTCAATAGTAAAAGAAAAATAATAGAAAATCGTCATAGTAATACATGCACTATGCTAAATCTATAAAAAAATATATATAAATCATAGAATATATAAATTCACAAAAATTAAAAAAAAATAATGAAAAACAACAATATAATAATTATACTACGTTGTATTTATTCTAGTTACAAACTTAATTGTTCGACCAAATAATCCTTATTCATACAGTTATGAATACATTAGTTTTATTACTAATATTAAATTGTATTCATATTTTTTTGTTTTTTTTTACTTAAAAAACGATATATATGCTATTATATACTAAGTATTACTATAAATTTGAATTTGAATTACCACATATCTTAGTAGGTAGTTTCATAATGCGAAGGTTTTTACAATAATTAATATATACATTTCAATAAGAAGTATTTGAGAAAAATAAAACTTACTCATTTATTTCGGTAGGAGAGTAATGACCATATTAAGCGAATAAAACTTATTTATATCATTTATGGCTGTTGAAATGTCCATATATAACAATAGGTTAGAATAACCTATAATACTTCAACGATGTACTTCACGGGTGATTTGAGACTGAATTAAAAAAAATTATTATTGATTATCAATATATTTGATTAGAAGAGTACTTGTAAGTACAGCTGGCCGTAAGAGCTTAATCGAAAAACATGAACGCAAATCTCGCTTCACCTGGTTTCATTGGAAGGCTACTAAGATCCCCACGTAATAAACACTAAAATCAATTGTAGCTCTATGCATACTCCCAAATGTTTTAGTGGTTTGGTAAGTGGCGGAAGGGACGTAGTTCGTTGTTATGATATCGCTGTATTAAACGAAAGCCAAGGCAAGTAGTCCATGGCTGAAAATTCAGCTTTGTTTGTTGTGCAGTTAATCCTGGTTCTTGAACCGGCATTACCCGCGTCCAGGATCCCCGCCTGCTGTATTGCTTGTTAATGATAACTTTACTAATGATTTGGTTTATCAGAACAACCAGACTGTTTCGTATATCAAGCGTACTACGGGACTTGTGATGTCTTTCATTCTAATGCGCATGGACGGGTAATTTGTAGTTGCCAACGTGATGAAAATATTGGTAACAGCATTCGGCTGTTACGTATTTCAAATCTGGATGTTCCCATTGCTGTAAGATTTTAATAAAGCCATTTTTTACTGATTATTCCTAAAGACTTATCTCACTTTCTCAATATCGGGAACCACTAATATTTTCAAAAGTTGGATCTACCTGTGTCACTTGTGTGACTTCGAATACAGTCACCACCGACGGCAGCCAGTATACTAATCTTGGACATAATTAATCGTATGAATGACAACACGTGAGTCGTTGTGCCTCACCGCCTATTTAGCAAGTCATTCATTATGCATTCAAATCTCATTCCCTATAAAGATTATTTTACCCAGTCATACAATAGTGAGCCGTCAACCAGTATGTCCCATATATTTCTGTTACCCAAGAACATTAAATATCTCCGGAATATACTACATTATGGGAACCTAGTCCATGTTAGATAGAGTAAATCCTCCCACCCTTCGAACTACAAGAAATCACCCTCGATAAACAATGTTGCGCTGGCCTAATTAACTTTCTGCTACAGAACTCAGATTCTTCTCGGCAGAAGAGCCCTTCAGGACATGGGTTTTTTCGCGTTCGTAAAAACACCGTACGGCGTACCGCCTGGTTTCGAGCAAAATAAAGGAAGGACGAGAGTGGGTCTGTGTCCTATGCGTCCAAAGATTCTTCCCCTGTACTGCATGATAGACGGACCCTCGGGGTAGAACAGGCGTGAGATGTAAGCGGAGGAATGAGCTACCGGTTCCTCGGGGCGGATCATGCATCCTTCGTCAGTATAATTTGCCTGACTGCACTGGCGATGTACAAACTCTCCTAGGTTCTGTATGCCAGAGCTGCTTCCGCACGCTTGGGACTAAACCGGCCTCTGCCGGTTTGGGCCGGCGCACGAACCAGCATCCAAGCGTAGCTCTCCAATATTGGGCGGCCCTTTTTGAGTTGAACCGTATCCGAACATTGACAGCTGGCGCGATGTAGGTAGGCGCGCCCAGGACGGGCCCCCCATGCAGGGTCCTCCAACATTGAGCCGCCCTTCACCTGAGGCCGGGTGGCGACATCGTAGCTTTCTCTCTTCCCAAGGATTGTCCGGTCGCTACTGCGAGCTATGAGAAAAGTCGGATGTCGACCCTTCAGCTTACCGCTCCGTATGGGAATTGGCAAATCCTGCGTCGTATGGGATTTACAGCCACTTGCCATCATGAGAGCCCCCAGGGGGTATCAGTCCCGTGGGGTCTTCGATACCTTGATTGGTTGGGTGACGGTCTCGACCTGCTCTGCGCATAATCGAAACAGCCGCACTTAAGGCTACACCCCATCGGGGGACAGGGTACTCTCCCGCGAGTGGCCGGTTAGTTATTCATATGCCCCCCGGCTCTCTACAAGCTCATCGCGGAAGGGTCGCAGCAGGTTGAGTCCCATAGACGTGCCGCGAGCCTAAATGGGCTGCAGCAACACTGACGTGCAACTCGACGCCGCACGTGAGCGAGCCCACTGCGACGCAGGCCTGAACAATCTCGCGCACTCAGACCCGATCGGTGCGGGGCCGGGAAGGACTCGAGCTTCTGGTCTGCCGGGCGGGGGCTGCCGAGCACGGCCGGCTCGACTAACGTACCCCACTGGCCCTGTAGCCCCGCCGCGCGCGCCGCCTACGCTGACTGCACCCCCCCGGCGCCTCCCCGCACCGACTGTCCGGGTCAAGGTGGGGAGGCACCAGCACGAGCCCTGTGGCGCGGGGCTAAGCCGTGCGCGGCCTGGCGCCGGACCCTCGGAGCACCGCGACCTTACGCGTCGGGGATGGCGACGCGGCACGTTGGCACGGCCGCCATCCGTGAGTCCATCTGCGCGGCCCTCCGGGACGGGGCGCCCTCCGGGCCCTAGCTTCCACCGTCGACTGCGGCGCACTGGCGTCTCCCGGCGCCGCCCCGAAGGTGCGGCGGGCGCCTGGTGCATTTGCCGGCGCGCCGCCGCGGACGCCGGGCGCCCGAAGACCAGGGGGCGTCTACGGGAATCCCCCCGAGCCGCACGACGGGCGCGCCCGGCCCGGGCACTGCTCCAGGCGGCCGCCTCGGGGTGCCGGTAGTCCCGGACCGCGGGGGCAGCGACTCCCCGCCTCCCTGAGCGACCCTGCCGCCTCACGGATCGGGTCCCGGGGCCCCGCCCTGCCCCTGCCGGAACGCAGCCCCGGGCTCGCCGGGCGCGCATGGTCCATGGTCCCAAAGGGATCACGTTACTCCGGCCCGCAGGGTGGGCTGCACCTGCGGGCCGCAAAGCCGCCGGGGGCTGCCGAGGTCGCAGAGCGCTGGCACGCGTGCCGTCCGCCGGCTGCCGGGCAGGCGCCCGCCAGCTGCGGGGACCCGCCCTGCGACCGGTCGGGACTGCGTCGGCCCGGCCCCGATGACCGCGCCCCCGCACCGCCACGCGCCCCGGGGGGACGACCCACTCCCAGCGCGGCGCGGTTTAAGGCGGCGCGCTGGTAGCGCCCTGGCTCTGGCGTCGGCCGTGCCCAGGACCCGGGCGCGGGGGCCTGGCCCCCGGC     
I       TAAGATATTTAAATGATGTAACTTATTTAGGGCAACCCAAAATTATGATATTATATAAATAATAAATAATTTGTAATTCTAAGTCTATTATAGTTTAATCATATATTATTAAAGAGAGTTAAACAATTCTGAGTATGTCGTTTAAGATATTAGAAACCAGTCATTTTACTTTTTTATGTCATGTAGATTTTAGCAATTACGAATATAAATTGTAAATTATTTTTTTGTTAACCAATTAATTAAGCTTTTTGATATGAGTATTGTTTTATCATAAGCTAATAAAAACCGATATGGAAAAATATTATAAAAACAACAGATATGTTACATATACGGAATAAGATTTTGACTAATAGATATCAAACAAATTCAATTTATATTTCAATAATAAGAGAAAAATAATAGAAAATCATCATAGTAATACATGCACTATGCTAAGTCTATAAAAAAATATATATAAATCATAGAATATATAAATTAACAAAAATTAAAAAAAAATAGTGAAAAGCAACGATCTAATAATTGTACTACGTTGTTTTTATTCTAGTTACAAACTTAATTGTTCAACCAAATAATCCTTATTCATACAGTTATGAATACATTAGTTATATTACTAATATTAAATTATATTCATATTTTTTTGTTTTTTTTTACTTAAAAAACGATATATATACTATTATATGCTAAGTATTACTATAAATTTAAATTTGAGTTACCACATATCTTGATAGATAGTTTCATAATGCGAAGGTTTTTACAATAATTGATATGTACGTTTTAATAAGAAATATTTGAAAAAAATAAAACTTACTCATTTATTTCGATAAAAGAATGATAACCATATTAAGAGAATAAAACTTATTTATATATTTTTTGGCTGTTGATATGTCCATATATAACAATAGATTAGAATAACCTATAATACTTCAACGATATGCTTCACGGGTGATTTGAAACTGAATTGAAAAAAATTATTATTGATTATCAATATATTTGATTAAAAGGGTGCTTATAAGCACAATTAGCCACAAAAGCTTAATTGGAAAATATGAACCTGGATCTCGCTTAACCTGGTCTCGTTGGAAGGTTACTAAGATCCCCATGTAATAAATACTAATACCAATTGTAACTACACGCATACAACCAACTGTTTTAGTGGTGTGGTGAATGGCGGGAGGGACGTAATTTGTTGTAACTATATTGCTGTATTAAACGAAAGCCAAGACAAGTAGTCTATGGCTGAAAACTCAGCTTTATTTGTTGTGCAGTGAATTCTCGTTCTTGAATTCCCATTACCCGCGTCCAGGATCCCCGCCTGCTGTATTGCTTGTTAATGACAGCTTTACTAACGATTTGATTTGTCAGAACGACCAGACTGTTTAGTATATCAAGCGTACTACCGGACATGTAATGTCCTACATTCTAATGCGCATGGAGGGGTAATTTGTAGTTGTCGACGTGATGAATATATTGATAGCAGCATTCAGCTGTTACGTGTTTCAAATCTGAGTGCTTCCATTGCTATAAAATTTTAATCAAGCCATTTTTTATTAATTATCCTTAGGGAATTATCTCACTTTCTACATATTGAAAACCACTAAGATTTTCACAAGCCGTATCAACCTGTTTCAATTGTGTGATTTCGAATACAGTAATCACCAACGGTGGCCAGTATACTAACCTTGACCATAATTAATTGTATGCATGGCAATACACGAGTCGTTGTGTCTCACCGTCTATTTAGTAAGCCAATCAGTGTGCATTCAAATCTCATTCCTCATAAAGATTACCTTACCCAATCATACAATAGTGAGCTGTTAACCAGTGTGTCCCATATATTTCTGTAACCCAAGGACATTAAATATCTCTGGCATATACTACATTGTGGGGACCTAGGCCATGATAGGTAAAGCAAATCCTACCACCCTTCAGACTACAAGACATCACCCTCGAAAAACAATGTTGCGTTGGCCTAATTAGCTTTCTATTACAGAACCTAGATTCTTCTCGGCAAAAGAGCCCTTCAGGGCATGGGATTTTACGCCTCCGTGAAAACACCGTAAGCCGGACTACCTGGTTTCGAGCAAAGTAAGGGAAGAACCAGATTGGGTATGTGTTCTATGCGTCCAAAGATTCTTCCTCTATACAGCCTAATAGAGGGACCCTAGGGATAGAACAGGCGTATGGTGCAAGCGGAGGAATGGGCTACTGGTTCCTCGGGGCGGCTCATGCATCCTACGTCAGTATACTTTGCTTGACTGCACTGGCGATGTACAAGCTCTGGCAAGTTCTGCTTGCCAGAGCAGCGTCCACACGCTTGGGAATAGACCGGTCTCTGCCGATGAGGGCCGGCGCAGGAACTGGCATCCGAGGGTAGCTCTCTACTATTGGACGGCCCTTTTTGAGTTGACCCGTATCCGGACATTGGCAACTGGAGCGGTGTAGGTAGGCGGGCCCTTGACGGGTCCCGCATGCTGTGCCCTAAAACATTGAGCCGCCCACCACCTGCGGCCGGGGGCCGACATCGTAGCTTCCTCTCTCCCCAAGGATGGTCTGGTCGCTACAGTGAGCTATGAGACAAGCCGGGTGTCCACCCTTTAGCTTACCGCTTCGTATGGGGATTGGCAAATCCTGTGTCGTATGAGACTTACAGCCACTTGTCATCACCGCAGCCCCCCGGGGGTGTCAGTCCCGTGGAGTCTTCGATACCTCGATTGGACGTTTGGCGATCTGGACGTGCTCTGCGCATAATCGAAACAGCCGCATTTAAGGGCACACCCCACCGGGGGACAAGGTACCCCCCCGAGAGTAGCCGGTTAGTTATTAACATGCCCCCTGATTCCCTACAGGCTCATCGCGGAGGGGCCGCAGTAGATTGAGTCCCATGGACGTGCCGCGAGCTTAAATCGGCTGCAACAACACTGGCGTGCGACTCGACGCCGCACGTGGGCGGACCCTCTGCGACGCAGGCCTGAACATTCTCGCGCACTCAGGCCCGATCGGGGCGGGCCCGGGAGGGACTCGCGCTTCTCGCTTGCCGGGTGGGGGCTGCCGAGCCCGGCCGGCTCGGCTACCGTGCTCCACCGGCTCTGGAGCCCCGCCGCGCGTTCCGCCCCCGCTGACTGCACCGCCCCGGCGCCTCCCCGCCCCACCGGTCCGGGTCGAGATGGGAAGGCCCCCGCACGAGTCCTGCGGCGCGGGGCTGGGCCGAGCACGGCCTGGCGCCGGACCCGCGGCACACCGCAACCTTACGCGCCGGGGATCGCGACGTGGCACGTTGGCACGTCCGCCATCCGTAAGTGCGTGTGCGCGGCCCTCCGCAACTGGGCGCCCTGCGGACCCTAGCGGCCACCGCTGCCTGCGGCGGACTGGCGTCTCCCGACCCCACCCCGAAGGCGCGGGAGGGGCCCGGTGCATTTCACGTCGCGGCGCCGCGGACGCCGGGCGCCCGAAGACCAGAGGGCGCCTACGGGAACGCCCCCGACCCGCGCGAAGGGGGGCCCAGGTCCGGCCACTGCACCAGGCAGCTGCCTCCGGGTACCGGTAGTCTCCGACCGCGGCGGCAGCGCCTCGGCACCCCACCGAGCGACCCGGCCCCGTCACGGACCAGGTCGCGGGGGCCCCCCCTGCCCCTGCCGGAACGCACCCCCGGGCTCGCCGGGCGCGCGTAGTCCATGGTCCCAAAGAGACCACGTTACTCAGGCCCCCAAGGCGGGCTGCAGGTACGGGCCGCAAAGCTGCCGGGGGCTGCCGGGGTCGCAGAGCGCGGGCACGCTTGCCGTCCGCGGACTGCGGGGCAGGCGCCCGCCAGCTCCGGGGCCCGGCCCTGCGACTGGCCGGGACCGGGCCGGCCCGACCCCGACGACCGGGGCCCCGCGCCGCCACGCGCCCTAGGGGGACGACCCACCCGCGGCCCGGCGCGGCTGAAGGCGGCGTGCCGGGAGCGCGCTGGCTCTCGCGTCGGCCGTGCCCAGGACCCCCGCTCGGGGGTCTGGCCGCCGGG     
H       TAAGATGTTTAAATAATATAACTTATTTAAAGCAACCCAAAATTGTAATATTATATAAATATTAAATAATTTATAGTTCTAAGTCTATTATAGTTTAATCATATATTATTAAAGAAAATTAAACAATTCTAAGTGTGTCGTTTAAAGTATTAGAAACCAGTCATTTTGCTTTTTTATGTCATATAGATTTTAACAATTACGAATATAAATTGTAGATTTTTTTTTTGTTAACCAATTAGTTAGACTTTTTAAAATAAGTATTGTTTTATCATAAGCTAATAAAAACCAATATGGGAAAATATTATAAAAACAGCAAATAAATTACGTATACGGAATAAGATTTTAACTAATGGATATCAAACAAATTCAATTTATATTTCAATAGTAAGAGAAAAATAATAGAAAATCATCATAGTAATACATGCACTATGCTAAGTCTATAAAAAAATATATATAAATCGTAAAATATATAGATTCACAAAAATTAAAAAAAAATAGTGAGAAACAACGATATAATAATTGTACTGCGTTATTTTTATTCTAGTTACGGACTTAATTGTTCAGCCAGATAATCCTTATTCATACAGTTATGAATACATTAGTTTTATTACTAATATTAAATTATATTCATATTTTTTTGTTTTTTTTTACTTAAGAAACGATATATATGCTATTATATGCTAAGTATTACTATAAATTTAAATTTGAATTACCACATATCTTGATAGATAGTTTTATAATGCAAAGGTTTTTGCAATAATTAGTATGTACGTTTCAATGAGAAATCTTTAAAAAAAATAGAACTTACTCATTTATTTCGATAAAAGAGTGATAACCATATTAAGCGAATAGAACTTATTTATATGGTTTTTGGCTGTTGAAATGTCCATATATAACAATAGATTAGAATAACCTATAATACTTCAACAATGTGCTTCACAGGTGATTTGAAACTGAATTGAAAGAAGTTATTGTTGATTATCAATATGTTTAATTAGAAGGGTGCTTATAAGTGCAACCGGCCGTAAGAGCTTAATCGAAGAATATGAACCTGAATCTCGCTTCATCTGGTTTTCTTGGAAGGCTACTAAGATCCCCATGTAATAAACACTAAGATCAGTTATAACTCTATGCCGACTACCAACTGACTTAGTGGTTTGGTGAGTGGAGGGCGGGGGGTAGTTCGTTGTTACCATATTGTTGTATTAAACGAAAGCCAAGGCAAGTAGTCCGTGGCTGAAAACTCAGCTTTATTTGTTGTGCAGTGAATCCTTGTTCCTGAATTACCATTACCCGCGTCCAGGATCCCCGTCTGCCGTATTGCTTGTTAATGATAGCTTTACTAATGACTTGGTTTGTCAGAACAACCAGACTGCTTAGCATATCAACCGTGCTACAGGACGTGTAATGACCTCCATTCTAATGCGCATGGACGAGTAATTCGTAGCTGTCGACGTGATGAGAATATTGATAACTGCATTCGGCTGTTACGTATTTCAAATCTGAATGCTTCCATTGCTGTAAGATTCTAATAAAGCTATTATTTACTAATTATTTTTAAAGAATCATCTCACTTTCTACATATTAAGAACCACTAATATTTTCACAAGCCGGATCGACCTGTTCCACTTGTGTGACTTCGAATACAGTAACCACCAACGGCTGCCAGTATACTAATCTTGAACATAATTGATCGTATGTATGGCAATACGTGAGTCGTTGTACCTTACTGTCTGATTAGCAGGCCAATCAGTGTGCATTCAAATCTCATTCCTTATAAAGTTTACTTTGCCCAGTCATACTATAGTGAGTTGTTAACCAGTATGTCCCATATATTTCTGTCACCCAAGGACATTAAATATCTCGGACATATGCTGCACTGTAGAAACCTAGCCCATGATAGGTAAAGCAAATCCTACCACCTCTCAAGTCAAAATAAATCACCCTCGATAAACGATGTTGCGTTGGTCTAATTAACTTTCTGTTACAGAACTTAGATTCTTCTCGGCAGAAGAGCCCTCCAGGGCATGGGATTTTACCCGTCCGTAAAAGCACCGTATGACGTGCTGCCTGGTTCCGAGCAAAGTAAAGGAGGGACCAGACTGGGTATGTGGCCTGTGCATCCAAAGATGTTTCCGCTGTACAGCGTAATAGAAGGACCCTCGGAGTAGAACAGGCGTATGGTATAAGCGGAGGAATGAACTACTGGTTCCTCGGGGCGGATCGTGCATCCTACGTCAGTATACTTTGCCTGACTGCACTGGCGATGTACAGGCTCTCGTAGGTTCTGCGTGCCAGAGCTGCATCCGCACGCCTGGGAATATACCGGCCTCTGCCGGTCTGGGCCGGCTGAGGAACTGGCATCCAAGCGTAGCTCTCCACTATTGGGCGGCCCTCTTTAAGTTGACCCATATCCGGACATTTGCAGCTGGAGCGGTGTAGGTTGGCGGGCCCCCGACAGCCCCCGCATGCAGTGCCCTGTAACATCGAACCGCCCGACACCTGCGGTCGGGTGCCGACATCGAAGCTTGCTCCCTCTGCAAGGATTGTCCGGTCGCTACAGCGAGCTATGAGAAAAGCTGGGTGTCCACCCTTCAGCTTACCGCTCCGTATGGGGATTGGCAAATCCTATGTCGTATGTGATTTACAGCCACAAGCCATCATGAGAGCCCCCCAGGGGTATCAGCCCCGTGGGGTCTTTGATACCTTGATTGGACGTGGGACGTTCATGACCTGCTCTGCGCATAATCGAAACAGCCGCATTTAAGGGAACACCCCACCGGGGAACAGAGTACTCTCCCAGGAGTAGCCGGTTAGTTATTAACATGCCCCCCGACTCCCTTCAAACTCAACGCGGAGGGGGCGCAGTAGATTGAGTCCCATGGACGTGCCGCGAGCCTAAATGGGCTGCGACAACACTGACGTGCGACTCGACGCCGCACGTGAACGGATCCGCTACGACGCAGGCCTTAACGTTCTCACGCACTCAGACCCGATCGGAGCGGGGGCGTGAAGGACTCACGCTTCTCGCCTGCCGGGTGGGGGCGGCCGAGCCCGGCCGGCTCGGCTACCGTGCCCCACTGGCTCTTTACCCCCGCCGTGCCCTCCGCCGGCGCTGACTGCACCCCCCCGGCGCCTCCCCGCCCCGCCCGTCCGAGTCAAGATGGGGAGGCGCCGGCACGAGTCCTGCGGCGCGGGGCTCAGCCGCCCGCGGCCTGGCGCCGGGCGCGGGGGGCACCGCGACCTTACGCGCCGGGGATGGCCACGTGGCGCGTTGCCACGTCCGCCACCTGCGAGCGCGTCCACGCGGCCCTCCGCAACAGGGCGCCCCCCGGGCCCTGACCGCCACCGCCGACTGCGGCGGACTGGCATCTCCCGGCGCCGCCCCGAAGGTGTGGAGGAGGCCTGGTGCATTTCTCGTCACGGCGCCGCGGACGCCGGGCGCCCGAAGACCAGCGGGCGCCTACCGGAACTCCCCCGAGCCGCACAAAGGGCGCCCCCGGCCCGGCCACTGCGCCAGGCGGCCGCCTCGGGGTGCCGGTAGTCCTTGACCGGGGCGGCAGCGGCTCGTCGCCTCACCGCGCGACCCGGCCGCCTCACGGACTGAGGCGCGGGGGCCCCCCCTGCCCCTGCCGGAACGCACCCCCGGGCTCGCCGGACGCGCGTGGTGCATGGTCACAAAGAGAGCACGTTACTCCGGCCCCTAGGGTGGGCGGCATCTGCGCGCCGCAAAGCCGCCGGGGGCTGCCGAGGTCGCAGAGCGCGGGGACGGTTGGCGTCCGCGGACTGCCGGGCAGGCGCCCGCCAGCTGCCGGGCCCGGCCCTGCGACTGGCCGGGACGGTGCCGGCCCGACTCCGACGACCGCGGCCCTGCGCCGCCACGCGCTCGAGGGGGACGACCCACTTCCGGCCCGGCGCGACTTAAGGCGTCGCGCTGGGAGCGCGCTCGCTCTTGCGGCGGACGTGCCCAGGACCCCCGCTCGGGGGTGTGGCCCCCGGC     
G       TAAGATATTTAGATGATATAACTTATTTAAAGCAACCCAAAGTTATAATATTATGTAAATAATAAATAATTTGTAATTCTAAATCTATTATAATTTAATCATATGTTATTAAAGAGAATTAAACAATTCTAAGTATATCGTTTAATATATTAGAAACCAATCATTTTACTTTTTTATGTCATATAGATTTTAGCAATTACGAATATAAATTGTAAATTGTTTTTTTGTTAACCAATTAATTAAGCTTTTTAATATAAGTATTGTTTTATCATAAGCTAATAAAAACCAATATAGAGAAATGTTATAAAAACAGCAAATATGTTACGTATACAGGGTAAGATTTTAACTAATGGATATCAAACAAATTCAATTTATATTTCAATAGTAAGAGAAAAATAATAGAAAATCGTCATAATAATACATGCACTATGCTAAATCTATAGAAAAATATATATAAATCATAAAGTATATAAATTCACGAAAATTAAAAAAAAATGATGAAAAACAGCAATATAATAATTATACTACATTGTTTTTATTCTAGTTACAAACTTAGTTGTTCGACCAGATAATCCTTATTCATACAGTTATGAATACATTAATTTTATTACCAATATTAAATTATATTCGTATTTTTTTGTTTTTTTTTACTTAAAAAACGATATATATGCTATTATGTACTGAGTATTGCTATAAATTTAAATTTAAATTACCACATATCTTAATAGATAGTTTCATAATGCGAAGGTTTTTGCAATAATTAATATATACGTTTCAGTAAGAAATCTTTGAAAAAAATAAAACTTACTCATTTATTTCGGTGAAAGAGTGATAACCATATTAAGCGAATAAAACTTATTTATATAATTTTTGGCTGTTGAAATATCCATATATAACAATAGGTTAGAATAACCTATAATACTTCGACGATGTACTTCACGGGTGATTTGAAACTGAATTGAAAAAAGTTATTATTAATTATCAATATGTTTAATTGAAAGAGTGCTTATAAGAACAAATGACCATAAGAGCTTAATCGAATAATGTGAACCTGAACCTCGCTTCACCTGATTTCGTTGGAAGGCTACTAGGATCCTCACGGAATAAACACTAAAACCAATTGTAGCTCTATGTATACTACCAACTGTTATAGAGATTCGGTGAGTAACGGGAGGGATGTAATTCGTTGTTACCATATTGCTGTATTAAACGAAAGCCAAGACAAGTAGTCCATGGCTGAAAACACAGCTTCATTTGTTGTGCAGTGAATTCTTGTTCTTATATGTCCATTACCCGCGTCCAGGACTCCCGCCTACTTTATTGCTTGTTAATGATAGCTTTACTAATGATTTAATTTATCAGAACGACCAGAATGTTTAGTATATCAAGCGTACTACTGGACGTGTAATGTCTTTCATTCTAATGCGCATGGACGGGTAATTTGTAGTTGCCGACGTGATGAAGATATTGATAACAGTATTCGGCTGCTACGTATTTCAAATCTGAATGCTTCTATTGCTGTAAGATTCTAATAAAGCCATTTTTTACTAATTGTTCTTAAAGAATTATCTCACTTTCTAAATATTAAGAACCACCAATATTTTCACAAGCCGGATCAACCTGTTTCGCTTGTGTAACTTCGACTACAGTAACCACCAACGGCAGCCAATATACTAACCTCGAGCATAATCAATCGTATGTATGGCAACACGTGAGTCGTTGTGTCTCACCGCCTATTTAGCAAGCCAATCAATGTGCATTCAAATCTCGTTCCTTATAAAGTTTACTTTACCCAATCATACAGTAGTGAGCTGTTAACCAGTGTGTCCCATACATTTCTGCTACCTAAGGACATTAAATATCTCCGGAATATGCTCCATTGTGGAGACCCAGGCCATGATAGATAAAGCAAATCCCACCACCTTTCAAACTACAAGAAATCACCTTAGACAAACAGTGTTGCGTTCGCCTAATTACCTTTCTGTTACAGAACTCAGATTCTTCTCGGCCGAAGAGCCCTTCAGGGCAAGGGTTCTTTCGCGTCCGTAATATCACCGTATGGCGTACCGCCTGGTTCCGAGCAAAATAAAGGAAGGACCAGATTGGCTATGTGTCCTATGCATCCAAGGATTCTTCCTCTGTACAGCATAATAAAGGGACCCTCGGGGTAGAACAGGCATGTGCTGCGAGCGGAGGAGTCAGCCACTGGTTCCTCGGGGCGGGTCATGCACGCTACGTCAGCATACTTTGCCTGACTGCACTGGCGATGTACAGGCTCTCGTAGGTTCTGCGTGCCAGAGCTGCATCCGCACGCTTGGGAATAGACCGGCCTCTACCGATTTGGGCCGGCGAAGGAACCGGCATCCAAGCGTCGCTCTCTATTATTGGGCGGCCCTTTTTGAGTTGACCCATATCCGGGCATTGGCAGCTGGAGCGGTGTAGGTAGGCGGGCCCCCAACGGGCCCCGCATGCAGTGCCCTGTGACATCGGGCCGCCCACCACCCGCGGCCGGGTGCCGACATCGTAGCTTCCTCCCTCCCCAAGGATCGTCTGGTCGCTACAGTGAGCTATGAGAAAAGCCGGGTGTCCACCCTTTAGCTTACCGCTCCGTATGGGAATTGGCAAATCCTATGTTGTATGAAATTTACAGTCACCGGCCATCATGAGGGCCCCCCAGGGGTATCAGTCCCGTGGGGTCTTCGATACCTTGATTGGATCGGTGGGGTTCACGGCCTGCTCTGCGCATCATCGAAACAGACGCATTTAAGGGGACGCCCCACCGGGGGACAGGGTACTCTCCCATGAGTAGCCGGTTAGTTATTAGCATACCCCCCGTCTCCCTACACGCTCCTCGCGGAGGGGTCGCAATAGGTTGAGTCCCATGCACGTGCCGCGAGCCTAAATGGGCTGCTACAACGCTGGCGCGCGACTCGACGCCGCACGTGAGCAGACCCGCTTCGACGCAGACCTAAACACTCTCGCGCACTCAGACTCGGTCGGGGCAGGACCGGGAAGGACTCGCGGTTCTGGCCTGCCGGATGGGGGCTGCCGAGCCCGGCCGGCTCGCCTACCGTGCCCCACTGGCTCTGTAGCCCCGCCGCGCGAGCCGCCCGCGCCGACTGCACCACCCCGGCGCCTCCCCGCCCCGGCCGTCCGAGTCAAGATGGGGGGGCGCCAGCACGAGTCCTGCGGCGCCGGGCTCAGCCGGGCGCGGCCTGGCGCCGGACCCGCGGAGCACCGGGACCATACGCGCCGGGGATGGCGACGTGGCACCTTGGCACGTCCGCCACCCGTAAGTGCGTCTGCGCGGCCCTCCGCCACTGGGCGCCCTCCGGGCCCTTACGGCCGCCGCCGACTCCGGCGGACTGGCGTCTCCCGACGCCGCCCCGAAGGTGCGGGGGGTGCCTGGTGCATGTCTCGGCGCGGCGCCGCGGACGCCGAGCGCCCGAAGACTAGGGGGCGCCTGTGGGAAGCCCCCCGACCCGCACTAGGGGTGCCCCCGGCTCGGGCACTGCACCAGGCAGCCGCCTCGGGGTGCCGGTAGTCCTCGACCGCGGGGGCAGCGGTTCGTCGCCTCACGGAGCGACCGGGCCCGCTCGCGGATCGGGTCGCGGGGCCCCCCCCTGCCCCTGCCGGAACGCAGCCCCTGGCTCGCCGGGCGCGCGTGGTGCATGGTCCTTAAGAGAACACGTTACTCCGGCCCCCAGGGAGGGCTGTATGCGCGAGCCGCAAAGCCGCCGGGGGCTGCCGAGGTCACAGAGCGCAGGTACGGTTGCCGTCAGCTGACTGCCGGGCACGCGCCCGCCAGTTGCGGGGTCCGGCCCTGCGACCGGCCGGGACTGCGCCAGCCCGGTCCCGACGGCGGCGGCCCCGCGCTGCCACGCGCACTAGGGGGACAACCCACTCCCAGCTCGGCGCGCCTTGAGGCGGCGCGCCGGTAGCGCGCTGGCTCTGGCGACGGCCGTGCCCAGGACCCCCGCTCGGGGGGCTGGCCCCCGGC     
F       TAAGATATTTAGATAATGTAACTTATTTAAGGCGACCCAAAATTGTAGTATTATATAAATAGTAAATAATTTGTAATTCTAAATCTATTATAATTTAATCATATATTATTAGAAAGGGTTAAACAATTCTAAGTGTATCGTTTAAAATGTTAGAAACCAATCATTTTACTTTTTTATGTCATGTAGATTTTAACAATTACAAATATGAATTGTAGATTATTTTTTTGTTAACCAATTAATTAAGCTTTTTAGAATAAGTATTATTTTATCATAAGCTAATAAGGACCAATATGGAAAAATATTATAGAAACAGCAGATATGTTACGTATACAGGGTGAGATTTTAACTAATAGATATCAAACGAATTCAATTTATATTTCAATAGTAAGAGAAAAATAATAGAAAATCATCATAGTAATGCATGCACTATGCTAAATCTGTAAAAAAATATATATAAATCATAAAATATGTAAATTCACAAAAGTTAAAAAAAAATAGTGAGAAACAACAATGTGATAATTGTACTACGTTGTTTTTATTCTAGTTACAAACTTAATTGTTCAACCAAATAATCCTTATTCATACAGTTATGAATACATTAGTTTTATTACTGATATTAAATTATATTCGTATTTTTTTGTTTTTTTTTACTTAAAAAACGATATATATGCTATTATATACTAAGTATTGCTATAAATTTAAATTTGAATTACCACATATCTTAATAGATAGTTTCATAATGCAAAGGTTTTTGCAATAATTAATATGTACGTTTCAATAAGAAATCTTTAAAAAAAATAGAACTTACTCATTAATTTCAATAGAAGAATGATAACCATATTAAGCGGATAAAACTTATTTATATAGTTTTTGGCTGTTGAGATGTCCATATATTACATTAGGTTAGAATAGCCTATAATACTTCAACGATGTGCTTCACAGGTGATTTGAAACTGAGTTAAAAGAAATTATTGTTAATTATCAATATATTTAATTAAAAGTGTGCTTATAAGCACAGCTGGCCATAAGAGTTTAATGGAAGAATATGAACCTGGATCTCGCTTCACCTGGTTTCGTTGGAAGGTTATTAAGATCCCCACGTTATAAATACTAAAACCAATTGTAGCTCTATGCGTACTACCAACTGTCTTGGTGATTCGGTGAGTGGCGGGAGGGATGTAGTTCGTTATCATCATATTGCTGTATTAAACGAAAGCCAAGACAAGTGGTACATGGCTAAAAACACAGCTTTATTTGTTGTGCAGTGAATCCTTGTTCATAAATTGCCATTATCCGCGTCCAGAATCTCCGCCTGCTGTACTGCTTGTTAATAATAGCTTTACTAATGATCTGATTTGTCAGAACGACCAGACTGTTTAGTATATCAAGCGTGCTACTGGACGTGTTACGTCCTTCATTCTAGTGCGCATGGACGGGTAATTTATAGTTGTCGACGTGATGAAAATATTGATAACAGCATTCGGCTGTTACGTATTTCAAATCTGAATGCTTCTGTTGCTCTAAGATCTTAACAAAGCCATTTTTTATTAGTTATTCTTGAAAAATTATCTCACTTTCCCAATATTAAGAACCACCAATATTTTCACAAGCCGGATCAACCTGTTCCACTTGTGTAACTTCGAATACAGTGACCATCAACGGCAGCCAATATACTGATCTCGAACGTAATTAATCATATGCCTGGCAATACGTGAGTCGTTGTGCCTCACTGCCTATTTAGCAAGCCAATCAGTGTGCATTCAAATCTCATTCCTTATGAAGACTACCTTACCCAGCCGTACAGTAGTGAGCTGTTAACCAGTGTGCCCCATATATTTTTGCTACCTAAGGACATTAAATATCTCAGGCACATGCTACATTGTGGAAACCTAGTCCACGACAGGTAAAGCAAATCCCACCACCTTTCAAATTATAAAGAATCACCCTCGATAAACAATGTTGCGTTAGCCTAATTAGCTTTCGGTTACATAACTCAGATTCTTCTCGGCAGAAGAGCCCTTCAGGGCATGGGGTCTTTCGCGTCCGTAAAATCCCCGTATGGCGTGCTGCCTGGTTCCAAGCAAAATAAAGGATGGACCAGATTGGGTATGTGTCCGGTGCATCCAAAGATGATTCCGCTGTACCGCGTAATAGAGGGACCCTCGGGATAAAACAGGCGTGTGGTGTAAGCGGAGTAATGGGCTACCGGTTCCTCGGGGCGGATCATGCACCCTACGTCAGTATACTTTGCCTGACCGCACTGGCGATGTACAGGCTCTCGTAAGTTCTGCATGCCAGAGCTGCATCCACACGCTTGGGAATAGATCGGCCTCTGCCGGTTAGAGCCGGCGCAGGAACTGGCATCTGAGCGTAGCTCTCTACTATTGGGCGGCCCTCTCTGAGTTGACCCGTATCCGGGCATTGACAGCTGGAGCGGTGTAAGTAGGCGGGTCCCCGACGGGCCCCGCATGCAGTGCCCTGCAACATCGAGCCGCCCATCACCTACGGCCGGGTGCCGACATCGCAGCTTTCTCCCTCTCCAAGAATCGTCTGGTCGCTACAGTGAGCTATGGGAGAAGCCGGATGACCACGCTTAAGCTTACCGCACCGTATGGGAATTGGCAAACCCCGTGGCGTATGAGAGTTACGGGCACTGGCCATCATGAAAGCCCACCAGGGGTATCATCCCCGTGGGGTTTTAGATACCTCGATTGGATGTGTGGTGGTCACGACCTGCTCTGCGCATAATCGAAACAGCCGCATTTAAGGGAACACCCCACCGGGGGACAAGGTACACTCCCGTGAGCAGCCAGTTAGTTATTAATATGCCCCCCGACTCCCTACAAGCCCATCGCGGAGGGGTCGCAGTAGGTTGAGTCCCATGTATGTGCCGCGAGCGTAAATGGGCTGCAACAACGCTGACGTGCGACTAGACGCCGCACGTGAGGGAACCCCCTGCAACACAGGCCTTAACATTTTCGCGCACTCAGACCTCATCGGGGCGGGACCGCCAGGGACTCCCGCTTCTAGGCTGCCGGGTGGGGGCTGCCGAGCCCGGCCGGCTCGGCTACCGTCCTCCTCTGGCGCTATAGCCCCGCCGCGCGCGCCGCCCACGGTGACTGCCCCCGCCCGGCGCCTCCCCGCCCCGACTGTCCGGGTCAAGATGGGGTGGCGCCGGCACGAGCACTGCGGCGCGGGGCTGAGCCGTGCGCGGCCTGGCGCGGAACCCGCGGAACACCGCCACCTTGCGCGCCGGGGAGGGCGACGTGGCACGTTGGCACGCCCGCCATCAGTGAGTGCGTCTGCGCGGCCCTCCGCAAGTGGGCGCCCTCCGGGCCCTGACTGCCACCGCCGACTCGAGCGGTCTGGCGTCTCCCGGCGCCACCCCGAAGGTGCGGGGGGCGCCTGGTGCATTTCTCGGCGCGGCGCCGCGGACGCCGGGCGCCCGAAGACGAGGTGGGGCCTGCGGGAAGGCCCCCGAGCCGCACGAAGGGCGCGCCCGGCCGGGTCACTGCGCCAGGCGGCTGCCTCCTGGTGCCTGTAGTCCTTGACCGCGGGGGCAGCGGTTCGGCGCCTCACCGAGCGACCCTGCCCCCTCACGGACCGGGTCGCGGAGGCCCCCCCTGCCCCTGCCGGAACGCACCCCCGGGCTCGCCGGGCGCGCGTGGCGCCAGGTCCGGAGGACACCGCGTTACTCCGGCCCCCAGGGTGGGCCGGACCTGCCGGCCGCAAAGCAGCCGCGGGCTGCCGAGGTCGCAGAGCACGGGTACGGTTGCCCCCCGCCGGCTGCCGGGCAGGGGCCCGCCAGCTGCGGGGCCCAGCCCTGCGACCGGCCGGGACTGCGCCGGCCCAACCCCGACGACAGCGGCCCCGCGCTGCCACGCGCCCTGGGGGGACGAGCCACTCCCGGCCCGGCGCGGCTGAAGGCGCCGCGCTGGGAGCGCGCTAGCTCTGGCAACGGCCGTGCCCAGAGGCCCCGCTCGGGGGCCTGGCCCCCGGA     
E       TAAGATATTTAGATGATGTAACTTATTTAAAGCAACCCAAAATTATAATATTATATAGATAATAAATAATTTATAATTCTAAATCTATTATAATTTAATCGTATGTTATTAAAGAAAGTTAAACAATTCTAAGTATATCGTTTAAAGTATTAGAGACCAATCATTTTGCTTTTTTATGTCATATAGATTTTAACAATTACAAATATAAATTATAAATTATTTTTTTGTTAACCAATTAGTTAAACTTTTTAATATAAGTATTATTTTATCATAAGCTAATGAAAACCAATATGGAAAAGTATTATAAAAACAACAAATATATTACGTATACAGAGTGAGATTTTAACTAATGGAAATCAAACAAATTCAATTTATATTTCAATAATAAGAGAAAAATAATAGAAAATCATCAAAGTGATACATGCACTATGCTAAATCTATAAAAAAATATATATAAATCATAAAATATATAAATTCACAAAAATTAAAAAAAAATAATGAAAGACAACTATATAATGATTGTACTACATTGTTTTTATTCTGGTTACAAACTTAGTTGTTCGACCAGATAATCCTTATTCATACAGTTATGAATACATTAGTTTTATTACTAATATTAAATTATATTCGTATTTTTTTGTTTTTTTTTACTTAAAAAACGATATATATTCTATTATATACTAAGTATTACTATAAATTTAATTTTGAATTACCTCATATCTAAATAGATAGTTTCATAATGCGAAGGTTTTTGCAATAATTAGTATATACGTTTCAATAAGAAATTTTTAAAGAAAATAGAACTTACTCATTTATTTCGGTAAAGGAATAATAACCATATTAAGCGAATAAAACTTATTTATATAGTTTTTGGCTGTTGAAATGTCCATATATAACAATAGGTTAGAATAACCTATAATACTTCAACGATGTACTTCGCGGGTAATTTGAGACTGAATTAAGAGAAATTATTATTAATTATCAATATATTTAATTAAAAGAGTGCTTGTAAGCACAACTGGCCATAAGAGTTCAATAGAAAAATATGAACCTGAACCTCGCTTCACCTGGTTTCGCTGGAAGGCTACTAAGATCCCCACGTAATAAACACTAAAACCAACTGTAACTCTATGCGTACTACCAACTGCTCTTGTGATTCGGTGAGTGGCGGGAGGGAGGTACTTCATTATTATCATATTGCTGTATTAAACGAAAGCTAAGATATGTAGTCAGTGGCTGAAAACGCAGCTTTATTTGTTGTGCAGTTAATCCTCGTTCTTGAAGTGTCACTACCCGCATCCAGAATCCCCGCCTGCTATATTGCTTGCTAATGATAACTTTACTAATGATTTGATTTCTTAAAACGACCACACTGCTTAGTATATCGGGCGTACTACCGGACACGTAATGTCTTCCATTCTAATGCGCATGGACTGATAATTTGTAGTTGTCGACGTGATAAAAATATTGATAACAACATTCGGCTGTTACGTATTTCAAATCTGAATGCTTCCATTGCTGTAAGATTCTAATAAAGCTATTTCTTACTAATTATTCTTAAAGAATTATCTCACTTTCTGAATATTAAGAACCACTAATATTTTCCCAAGTCGTATCAACCTGTTTCACTTGTGTGACTTCGATTACAGTAACCACCAGCGGTAGCCAGTATACTTACCTCGAACATAATTAATCGTATGCCTGGCAACACGTGAGTCGTTGTGCCTCACTGTCTATTTAGCAAGCCAATCAGTGTGCATTCAAACCTCATTCTTTAGAAAGATTACTTTGCCCAGACATACAATAGTGAGCTGTTAACCAATGTGTCCAATATATTTCTGCTACTCAAGCACATTAAATATATCCGGTACATCCTACATTGTGGAAACCCAGTCCATGCAAGGTAAAGCAAATCCTACCACCGGCCGAATTGTAAGAAATCACCCTCGACAAACAATGTTGCGTTGGCCTAATTAACTTTCTGTTACAGAACCGAGATTCTTCTCGGCAGAAGAGCCCTTCAGGGCATGGGATCTTCCGCGTCCGTGAAGTCACCGTATGGCGCACCGCCTGGGTCCTAGCAAAATAAAGGAAGGGCAAGATTGGGTATGTGTCCTGTGCATCCAAAGATTCTTCCGCTGTACTGCGTAATAGAGGGACCCTCGGTGCAGAACAGGCGTATGGTGTAAGCGGAGGAACGGGCAACTAATTCCTCGGGGCGGATCTTGAACCCTACGTCATTATATTTTGCCTGACTGCACTGGCGGAGTACCGGCTCAACTAGGTTCTGCGTGCCAGAGCTGCATCCGCACGCTTGGGAACAAACCGGCCTCTACCGATTTGGGCCGACGCAGGAACTAGCATCCAAACGTAGCTCTCCACTATTGGGCGGCCCTCTTTGAGTTGACCCGTATCCGAACATTGGCAGCCGGAGCGGTGTAGGTAGGCGGGCTCCCGACGAGCCCCGCGTGCAGTGCCCTGTAACATCGAGCCGCCCATTACCTGCGGTCAGGTGCCGACATCGTAGCTTTCTCCCTCTCCGAGGATCGTCTGGTCGCTACAGAGAGCTATGAGAAAAGCCGGGTGTCTACCCTTTAGGTTACCGGCCCGTATGGGAATTGGCAAATCCTATGTCGTATGAGATTTACAGCCACCGGCCATCATAAGAGCCCACCGGGGGTGTCAGTCCCGTGGGGATTTTGATACCTTGATTGGATGTGAGGCGTTCATGACCTGCTCTGCGCATAATCGAAACGGCCGCACCTAAGGGGACACCCCACCGGGGGACAAGGTTCCCTCCCGCGAGTGGCCAGTTAGTTATTAATATGCCCCCCGACGCCCCGCAAGCTCGTCGCGGAGGGGTCGCAGTAGATTGAGTCCCATGTACGCGCCACGAGCCTAAATGGGCTGCAACAATGCTGTCGTACGACTCGGCGCCGCACGTGAGCGAACCCACAGCGACACAGTCCTGAACATTCTCGCGCACTCAGACCCGACCGGGGCGGGTCCGGGAGGGACTCGCGCTTCTCGCCTGCCGGGCGGGGGCCGCCGAGCCCGGCCGGCTCGGCTACGCTGCCCCACGGGCTCTCTAGCCCCGCCGCGCGCGCCGCCTGCGCTGACTGCACCCGCCCGGCGCCTCACCGCCCCGGGGGTCCGGGTCAAGATGGGGGGGCGCCGGCACGAGTCCTGCGGCGCAGGGCTCAGCCGTGCACGGCCTGGCCCCGGCCCCGCGGGGCACCGCGACCCTACGCGTCGTGGAGGGCGAGGTGGCACATTGGTACGCCCGCCATTTGTGAGGGCGTCGGCGCGGCCCTCCGCAACTGCGCGCCCTCCGGGCCCTAACTGCCACCGCCGACTGCGGCGGACCGGCGTCTCCCGACGCCGCCCCGAAGATGGGGGGGCCGCCCGGTGTATTTCTCGTCGCGGCGCCGCGGACGCCGAGCGCCCGAGGACCAGGTGGCGCCTGCGGGAAGGCGCCCGAGCCGCACGAAGGGCGCCCCCGGCCCGGCCACTGCGCCAGGCAGCCGCCTCGGGATGCCGGTACTCCGTGACCGCGGGGGCAGCGGTTCGGTGCCTCGCCGAGCGACCCTGCCCGCTCACGGACCGAGTCGCGGGGGCCCCGCCTGCCCCTGCCGGAACGCATCCCCGGGTGCGCTGGCCGCGCGTGGTGCAGGGTCTCAAAGAGACCACGTTATTCGGGCCCCCAGGGTGGGCCGCATCTGCGGGCCGCAGAGCCGCCGGGGGCTGCCGAGGTCGCAAAACGCGGGTACGGTCGCCGTCTGCGGCCTGCCGGGCAGGCGCCCGCCAGCTGCGGGGCGCTGCCCTGCGACCGGCCAGGACTGTGCCGGCGCGACCCCGACGACCGCGACCCCGCGCCGCCACGCGCTCTTGGAGGACGACCCACTCTCCGCCCGGCGCGCCTTAAGGCGACGTGCGGGTAGCGCGCTGGCACTGGCGACTGGCGTGCCCAGAACCCCGGCTCGGGGGCCTGGCCCCCAGG     
D       TAAGATGTTTAGATAATGTAACTTATTTAAGGCAACCCAAAATTATAATATTATATAAGTAATAAATAGTTTATAATTCTAAATCTATTATAATTTAGTCATATATTATTAAAGAAAATTAAACAATTCTGAGTGTATCGTTTAAAATGTTAGAAACCAATCATTTTACTTTTTTATGTCATATAGATTTTAACAATTACAAATATAAATTGTAGATTATTTTTTTGTTAACCAGTTAGTTAAGCTTTTTAATATAAGTATTGTTTTATCATAAGCTAATAAAAACCAATATGGAAAAATATTATAGAGACAGCAAATATGTTACGTATACAGGATAAGATTTTAACTAATAGATATCGAACAAATTCAATTTATATTTCAATAATAAGAGAAAAATAATAGAAAATCATCATAGTGATACATGCACTGTGCTAAATCTATAGAAAAATATATATAAATCATGAAATATATAGATTCACAAAAATTAAAAAAAAGTAATGAAAAACAACGATATAGTAATAATACTGCGTTATTTTTATTCTAGTTACAAACTTAATTGTTCAACCAAATAATCCTTATTCATACAGTTATGAATACATTAGTTTTATTGCTAATATTAAATTATATTCATATTTTTTTGTTTTTTTTTACTTAAAAAACGATATATATACTATTATATACTAGGTATTACTATAAATTTAAATTTGAATTGCCACATATCTTGATAGATAGTTTCATAATGCGAAGGTTTTTGCAATAATTAGTATATACGTTTCAATGAGAAATCTTTAAAAAAGATAAGACTTACTCATTTATTTCGGTAAAAGAATAATAACCATGTTAAGCGAATAAAACTTATTTATATAATTTTAGGCTGTTAAAATGTCCATGTATAGCAATAAATTAGAATAACCTATAAAACTTCGACAATGTACTTCGCGAGTGGTTTGTAACTGAATTAAGAGAAATAATTGTTGATTGTCAATATATTTAATTAAAAGAATGCTTATAAGCACAACTAGCCATAAGAGCTTAATTGAAAAATATGGGCTTAGATCTCGCTTCACTTGGTTTCGTTGAAAGGCTACTAAGATCCTCACGAAATAAAGACTAAAAACAATTGTAGCTCTATGCATACTGCCAACTGTTTTGGAGGTTCAGTGAGTGGTGGAAGGGATGTAATTTATTGTCATCGTATAGCTGTATTAAACGAAAGCCAAGACAAGTAGTCCATGGCTGAAAACACAGCTTTATTTGTTGTGCATTGAATCCTTGTTCTTGAATTGTCACTATCCACGTCTAGGATCCCCCCCTGCTCTATTGCTTGTTAATGACAGCTTTACTAATGATCTGATTTGTCAAAACGACCAGACTGTTTAGTATATCAAGCGTATTACGGGACGTGTAATGTCTTTCATTCTAATGCGCATGGACGGATAGTTTGTAGTTATTGACGTGATGAAAATACTGATAACAGCGTTCGGCTGTTACGTATTTCAAATCTGAATGCTTCCATTGCTGTAAGATTGTAATAAAGCCATTTTTCACTTATTATTCTTAGAGTATTATCTCACATTCCAAATATTGAGAACCACTACTATTTCTATAAGTCGGACCAACCTGTTTCATTTGTGTGACTTCGAGTACAATAACCACCAACGGTAGCAAGTATACTGACATCGAACATAATTAATCGTATGTATGGCAACACGTGAGTCGTTGTGTCTTACCGCCTATTTAGTACGCCAATCAATGTGCATTCAAATTTCATTCCTTATAAAGATTACTTTACCCAGCCATCCAGTGGTGAGCTGTTAACCGGTGTGTCCCATATATTTTTGCTACCTAAAGACATTAAATATCTCCGGCATATGCTACATTGTGGAAACCTAGACCATGATAGATAAAGTAAATCCTACCACCTCTCGCAATACAAGAAATCACCTTAGACAAACAATGTTGCGTTGGCCTAATTAACTTTCTGTTGCAGAGCTCGGGTTCCTCTCGGCAGTAGAGCCCCCCAGGGCATGGGGTCTTCCGCGTCCGTAAAATCACCGTATGGCGTGCCTCCTGGATCCCAGCAAAATAAAGGAGGGACCAGACTGGGTGTGTGCCCTATGCATCCAAAGATTCTTCCGCTATACAGCGTAATAGAAGGACCCTCGGTGTAGAACAGGCGTGTGGCGTAAGCGGAGGAATGGGCTACTGGTTCCTTGGGGCGGATCATGCACCCTACGTCAGTATACTTTGCGTAACTGCACTGGCGACGTACAGGCTCAAATAGGGTCTGCGTACCAGAGTTGCTTCCGCACGCTTGGGAATAGACCGGCCTCTTCCGCCGAGGGCCGTCGGAGGATCTGGCATCCAAGCGAAGCTCTCCACTATTGAACGGCCCCGTTTGAGTTGACCCGTATCCGGGCATTGGCAGCTGGAGCGGTGTATGTAGGGGGGCCCCCCACGGACCCCTCATGCGGTGCCCTGGAACATCGAGCCGCCCATCACCTTCGGCCGAGTGCCGACATCGCAGCTTTCTCTCTCTCCAAGGATCGTCTGGTCGCTACAATGAGCTATGAGAAAAGTTGGGTGACAACCCTTTTGCTTACCGCTCCGTGTGAGAATTAGCAAATCCTGTGTCGCATGAGATTTACAGCCACTAGTCATTATGAAAGTCCTCCGGGTGCATTAGTCCCGTGGAGTTTTCGATACCTTGATTGAATGTGTGGCGCTCACGACCTGCTCTGCGCACAATCGAAACAGCCGCATTTAAGGGGACACCCCACCGGAGGACAATGTACTCACCCGTGAGTAGCCAGTTAGTTATTAAATTGCCCCCCGACTGCCTACGGGCTCATCGCGGAGGGGCCGCAGTAGATTGGGTCCCATGTACACGCCGCGAGCCTAAAGGGGCTGCGACAACGCTGACGTGCGACTCGGCGCCGCACGTGAGCGAACCCACTGCGACACAGGGCTGAACATTCTCGCGCACTCAGGCCCGATCGGGGCGGGGCCGGGAAGGACTCGCGCTCCTCGCCTGCCGGGGGGGAGCTGCCGAGCCCGGCCGGCTCGGCTACCGTGCCCCACTGGCTCTTCAGCCCCGCCGGGCGCCCCGCCGGCGCCGACTGCACCCCCCCGGCGCCTCGCCGCCCCCGCCGTCGGGGTCAAGATGGGGGGGCGCTGGCACGAGTCCTGCGGCGCTGGGCTCAGCCGTGCGCGGCCTGGCTCCCGGCCCGCGGATCACCGCGACCTTACGCGCCGAGGATGGTGACGTGGCACATTGGCACGTCCGCCATCCGTGAGCGCGTCTGCGCGGCCCTCCGCGACTGGGCGCCCTCGGGGCCCTAACTGCCGCCGCCGACTGCGGAGGTCCGGCGTCTCCCGACGCCCGCCCGAAGGTGCGGCGGGGGCCTGGTGCATTTCGCGTCGCGGCGCCGCGGACGCCGGGCGCCCGAAGCCCAGGTGGCGCCTGCGGGAAGGCGCCCGAGCCGCCCGAAGGGCGTCCCCGGCCCGGCCATTGCGCCAGGCAGCCGCCTCGGGGTGCCAGGAGTCCTCGAGCGCGGGGGCAGCGAGCCGGCGCCTCGCCGAGCGAGCCGGCCCCCTCACGGACCGGGTCGCGGGGGCCCCCCCTGCCCCTGCCGGAACGCACCCCCGGGCTCGCCGGGCGCGCGTGGGGCATGGTAGCGAGGACACCACGTTACTCAGGCCCCCAGGACGGGCTGTAGCTGCGGGCCGCAAAGCCGCCGGGGGCTGCCGAGGTCGCAGAGCGCGGGTGCGATTGCCGTCAGCCGTCTGCCGGGCAGGCGCCCGCCAGCTGCGGGGCCCGGCCGTGCGACTGGCCAGGACTGCGCCGGCTCGCACCCGACGACCGCGGCCCCGCGCTGCCACGCGCCCTGGGGCGACGACCCACTCCCCGCCCGGCCCGTCTTGAGGCGACGCGGCAGTAGCGTGCTGGCTCTTGCGACCGCTGTGCCCAGAATCCCTGCTCGGGGGCCTGGCCCCCGGG     
C       TAAGATATTTAGATAATATAACTTGTTTAAAGCAACCCAAAATTATAGTATTATATAAATAGTAAATACTTTATAATTCTAAATCTATTATAGTTTAATCATATGTTATTAAAGATGATTAAACAATTCTAAGTGTATCGTTAAATGTGTTAGAAACCAGTCATTTTACTTTTTTATGTCATGTAGGTTTTAACAATTACAAATATAAATTGTAAATTATTTTTTTGTTAACCGATTAGTTAGACTTTTTAATATGAGTGTTATTTTATCATAAGCTAATAGAAACCAATATGGAAAAATATTGTAAAAACAACAAATATATTACATATACGGGGTAAGATTTTAACTAATAGATGTCAAACAAATTCAATTTATATTTCAATAGTAAGAGAAAAATAATAGAAAATCATCATAGTGATACATGCACTATGCTAGCTCTATAAAAAAATATATATAAATCATAAAATATATAAATTCACAAAAGTTAAAAAAAAATAGTGAAAAGCAACGATATAATAATGATACTACGTTGTTTTTATTCTAGTTACAAACTTAATTGTTCGACCAAATAATCCTTATTCATACAGTTATGAATACATTAATTTTATTACTAATATTAAATTATATTCATATTTTTTTATTTTTTTTTACTTAAGAAACGATATATATACTATTATATACTAAGTATTGCTATAGATTTAAATTTGAATTGCCACATATCTTAATAGGTAGTTTAATAATGCAAAGGTTTTTACAATAATTGATGTATACGTTTCAATAAGAAATCTTTAAGAAAAATAGAACTTACTCGTTTATTTCAATAAAAGAGTGATAACCATATTGAGCGAATAAAACTTATTTATATAATTTTTGACTATTAAGATGTCCGTATATAACAATGGGTTAGAATAAACTATAATACTTCTACAATGTACTTCACGGGTGATTTGGAACTGAATTAAAAGAAATTATTATTGATTATCAGTGTATTCAATTAAAGGAATGATTACAAGCACAACTAGCCATAAGAGCTCAATCGGAAAACATGAACCTGGATCTCGCTTCACATGGTTTCGTTGGAAGGCTACTAAGATCCCCATGTAATAAACACTAAAACCAATTGTAGCTTTATGTATACAACCAACTGCCTTGGTGATTCGGTGAGTGGCGGGAGGGATGTAGTTCATTGTCATCATATTGCTGTATTAAACGAAAGCCAAGACAAGTAGTCCATGGCTAAAAATACAGCTTTGTTTGTTGTGCAGTGAATCCTTGTTCTTAAATTGTCACTACCCGCGTCTAAGATTCCCGCCTGCTGTATTGCTTGCTAGTGATAGCTTTACTAACGATTTGGTTTGTCAGAACGACCAGACTGTTTAGTATATCAAGCGTGTTACAGGACGTTTGATGTCATGCATTCTAATACGTATGAACGTATAACTTGTAGTTGTTGACGTGACGAAAATATTGATAACAGCATTCGGCTGTTACGTATTTCAAATCTGAATGCTTCTATTGCTGTAAGATTCTAATAAAGTCATTTTTTACTGATTATTCTTAAAGAATAATCTCACTTTCCAAATATTAAGAACCACTAGTATTTTCACAAGTCGCATCAACCTGTTTCACTTGTGTGACTTCGAATACAGTAACCACCAACGGTAGCCAGTATACTGATCTGGAACTTAGTTAATCGTATGCATGGCAACACGTGAGTCGTTGTGCCTCACCGACCATTTAGCAAGCCAATAAATGTGCATTCAAATCTCATTCCCTATAAAGATTACTTTACCCAATCATGCAATAGTGAGCTGTTAATCAGTGTATCCTATATATTTTTGTCACTTAAGGACATTAAATATCTCCGGCATATGCTACATTGTGGAAACCTAGTCCATGATAGGTACAGCAAATCCTACCACCTTTCAAACTTCAAGAAATCACCCTCGATAAACAATGTTGCGTTGGCCTAATTATCATTCTGTTACAGAACTTCGATTCTTCTCGGCAGAAGAGCCCTTCAGCGCATGGGGTCTTTCGCGTTCGTAAAAGCACCGTATGACGGACCAACTGGATCCGTGCAAAGTAAAGGAAGGACCAGACTGGAAATGTGTCCTGTGCATCCAAAGATCCTTCCTCTGTACAGCATAATAGAGGGACCCTAGGAGTAGAACAGGCGTGTGGTGTGAGCGGAGGAATGGGCCACTGGTTCCTCGGGGCGGATCATGCACCCTACGTCAACATACTTTGTCTGACTACACTGGCGATGTACAGGCTAAGGCAGGTTCTGCCTGCCAGAGCTACGTCCACACGCTTGGGAATAGACCGGCCTCTTCCGATTTGGGCCGCCGGAGGGATTGGCATCCAAGCGTGGCCCTCCACTATTGGGCGGCCCCTTTTGAGTTGACCCATATCCGAGCATTGACAGCTGGAGCAGTGTAAGTACGCGGGCCCCTGACGCGCCCCGCATGCAGTGCCCTGAAACATCGAGCCGCCCATCACCTCCGGCCGGGTGCCGACATCGTAGCTTTTTCCCTCCCCAAGGATCGTCTGGTCGCTACGATGTGCTATGAGAAAAGTCGGGTGCCTACCCTTTAGCTTACCGCTCCGTACGGGTATTTGCAAATCCTGTTGAGTATCAGATTTACAGCCACCGGCCATCATGAGAGACCTCTAGGGGTGTTAGCCCCGTGGAGTTTTTGATACCTAAATTGGATTAGGGTCGCTCACGACCTGCTCTGCGCATAATCGAAACAGCCGCATTTAAGGGGACACCCCACCGGGGGACGAAGTACTCTCCCCTGAGTAGCCAGTTAGTTACTAAAGTGCCCCCCGATTCCCTTCAGGCTCGTCGCGGAGGGGCCGCACTAGATTGAGTCCCATGTACGTGCCGCGAGCCTAAATGGGCTGCAACAACGCTGGCGTGCGATTCGACGCCGCACGTGAGTGAACTCACTGCGACTCAAGCCTAAACATTCTCGCGCACTCAGACCCGATCTGGGCGGGACCGACAAGGACTCGGGCTTATCGTCTGCCGGGCGGGGGCCGCCGAGCCCGGCCGGCTCGGCTACCGTACCCCACCGGCTCTGTAGCCCAGCCGGGCACGCCGCCTGCGCTGACTGCACCCCGCCGGCGCCTCGCCGCCCCGACTATCCGCGTCAAGATGGGGAGGCGCCGGCACGAGTCCTGTGGCGCGGGGCTCGGCAGTGCCCGGCCTGGCTCTGGGCCCGCGGGGCACCGCCACCTTACGCGCCGTGGATGGCGACGTGGCACATTGGCTCGCCCGCCATCTGTGAGTGCCTCTGCGCGGCCCTCCGCAGCCGGGCGCCCTCGGGGCCCTAACAACCACCGCCTACTGCGGCGAACCGGCATCTCCCGACGCCGGCCCGAAGCTGCGGGGGGCCCTTGGTGCATTTCTCGCCGCGGCGCCGCGGACGCCGGGCGCCCGAAGACCAGGTGGCGCCTCCGGGAAGACGCCCGAGCCGCGCGGAGGGCGCCCCCGGCCCGGCCACTGCGCCAGGCAGCCCCCTCGGGGTCCCCGTAGTCATTGACTGCGGTGGCAGCGGTCCGGCGCCTCGCCGAGCGACTTGGCCCCCTCACGGACCGGGTCGCGGGGACCCCCCCTGCCCCTGGCGGAACGCACCCCCGGGTTCGCCGGGCGCGCATGGTGCATGGCCCCAAATAGACCACGTTACTCCGGCCCCCACGGTTGGCTGCATCTGCGCGCCGCAAAGCTGCCGGGGGCTGCCGAGGTCGCAGAGCGTGGGTACGGTTCCCGTCTGCCGGCTGCCGGGCAAGCGCCCGCCAGCTACGGGGCCCAGCCCTGCGACCGACCGGCACTGCGCCTGCCCGACGCCGACGTCCGCGTCCCCGCGCTGCCACGCGCTCTAGGGGGACGACCCACTCCCTGCCCGGCGCGTCTTGAGGCGACGCGCCATCAGCGCGCTGGCTCTGGCGACGGCCGTGCCCAGAACACCCGCTCGGGGGCCTGGCCCCCGGG     
B       TAAGATATTTAAATGATGTGACTTATTTAAAGCAACCCAAAATTATAATATTATATAAATGATAAATACTTTATAATTCTTAGTCTATTATAATTTAATCATATATCATTAAAGAAAATTAGACAATTCTAAGTATATCGTTTAAAATATTAGAAACCAATCATTTTACTTTTTTATGTCATATAGATTTTAACAATTACAAATATGAATTGTAAATTATTTTTTTGTTAACCAATTAATTAAACTTTTTAATATAAGTATTATTTTAGCATAAGCTAATAAAAACCGATATGGAAAAATATTATAAAAACAGCAGATATATTACGTATACAGGGTAAGATTTTAACTAATAGATATCAGACAAATTCAATTTATATTTCAATAGTAAGAGAAAAATAATAGAAAATCATCATAATAATACATGCACTATGCTAAATCTATAAAAAAATATATATAAATCATAAAATGTATAAATTCACAAAAATTAAAAAAAAATAGTGAAAAACAACAATATAATAATAATACTGCGTTGTTTTTATTCTAGTTACAAACTTAATTATTCGACCAAATTATCCTTATTCATACAGTTATGAATACATTAGTTTTATTACTAGTATTAAATTGTATTCATATTTTTTTATTTTTTTTTACTTAAAAAACGATATATATGCTATTATATACTAAGTATTACTATAAGTTTAAGTTTAAATTGCCACATATCTTGATAGATAGTTTCATAATGCAAAGGTTTTTGCAATAATTAATATATACGTTTCAATGAGAAATCTTTAAAAAAAATAGAACTTACTCATTTATTTCGGTAAAAGAATAATAACCATATTAAGCGAATAAAACTTATTTATATGGTTTTTGGCTGTTGAGATGTCCGTATATAGCAATAGGTTAGGATAACCTATAATACTTCGACAATGTGCTTCGCAAGTGGTTTGAAACTGAATTAAAAAAAATTATTGTTGATTATCAATATGTTTAATTAAAAACGTGCTTATAAGTACAACTGGCCACAAGAGCTTAGTCGAAACACGTGGACCTTAATCTCGCTTCACCCGGTTTCGCTGGAAGGCTACTAAGATCCCCACGTAATAAATACTAAAACCAATTGTAGCTCTGTGCATACTACCAACTGTTTTCGTGTTACCGTGAGTGGTGGGAGGGATGTAGTTTATTGTCATTATATTGGTGTATTAAACGAAAGCCAAGACGAGTAGTCCATGGCTGAAAACACAGCTTTATTTGTTGTGCAGAGAATCCTTGTTCTTGAATTGTCACTACCCGCGTCCAGAATTCCCACCTGCTGTATTGCTTGTTAGTGATAACTTTACTAATGATTTGATTTGTCAAAACGACCAGACTGTTTAGCATGTCAAGCGTGTTACAGGACGTGTAATGTCCTTCATTCTAATACGCATGGATGGATAATTTGTAGTTGTTGACGTGATGAAAATATCGATAACCACATTCAGCTGTTACGTGTTTCAAATCTGAATAATTCTATTGCTGTAAGATTCTAATAAAGCCATTTTTTACTGATTATTCTTAAAGAATTATCTCACTTTCTAGATATTAAAAACCACTAATATTTTCACAGGTCGGATCAACCCGTTTCACTTGTGTGACTTCGAATACAGTAACCACCAACGGCAGCCAGTATATTGACCTCGATCATAATTAATCGTATGCGTGGCAACCCTTGAGTCGTTGTGTCTAACCGTCTATTTAGCAAGACAATCCGTGTGCATTCAAATCTCATTCCTTGCAAAGGTTATTTTCCCTAACCATGCAATAGTGAGCTGTTAATCAGTATGTCCCATATATTTTTGCTACCTAAAGATACTAAATATCTCCGGCATATGCTACATTGTGGCAACCTAGTCCATGATAGGTAGAGCAAATTCTACCACCTCTCAGATTACAAAAAATCACCCTCGAAAGACACTGTTGCGTTGGCCTAATTAGCTTTCCGTTACAGAACTCGGATTCTTCTCGGCAAAAGAGCCCTTCAGCGCATGGGGTCTTTCGCGTCCGTGAAATCACCGTAAGGCGTACCGCCGGGATCCATGCAAAATAAAGGAAGGACTAGACTGGGTGTGTGACCTATGCATCCAAAGATTTTTCCGCTGTACAGCATAATAAAGGGACCCTCGGCATAGGACAGGCGTGTGGCGTAAGCGGAGGAATAGACCACTGGTTCCTCGGAGCGGGTCGTGCACCATTCGTCAGCATACTTTGCTTGACTGCACTGGCGACGTACAGGCTCAAGAGCGTTCTGCATGCCAGTGCTGCATCAGCACGCTTGGGAATAAACCGGCCTCTGCCGATTTGGGCCGGCGTAGGAACTAGCATCCAAGCATGGCTCTCTACTATTGCGCGGCCCTTTGTGAGTTGACCCGTATCCGTTCATTGGCACTTAGAGCGGTGTAAGTAGGCCGGCCCCCGACGGGCCCCGCATGCAGTGCCCTGTAACATCGGGCCGCCCACCTCCTCCGGCCGGGTGCCGACATAGTAGCTTTCTCCCACCCCGAGGATGGTCTGGTCGCCAGAACGGGCTATGAGAAAAGTCGGGTGTCCACCCTTTAGCTTACCGCTCCGTGTGGGTATGGGCAAATCTTGTGCCGTATGAGACTTACGGCCACAGGCCATCATGAGTGTCCTCTGGGGGTGTAAGTCCCGTGGGGTTTTTGATACCTCGATTGGATATGTGGCGCTCACGCGCTGCTCTGCGCATGATCGAAACAGCCGCATTTAAGGGGACACCCCACCGGGGGACAAGGTGCTCTCCCGAGAGTAGCCAGTTAGTTATTGAAGTGCCCCCCGGCTCGGTTCAAGCTCATCGCGGAGGGGTTGCGGTAGATTGAGTCCCATGTACGTGCCTCGAGCCTAAATGGACTGCAACAACGCTGACGTGCCACTCGACGCCGCATGTGAGGGCATTCACCGCGACACAGGTCTGAACATTCTCGCGCACTCAGTCCCGATCGGGGCGGGACCGGGACGGACTCTCGCTTCTCGCCTGCCGGGGGGGGGCTGCCGAGCCCGGCCGGCTCTGCTAGCGTGCCCCACTGGCCCTACAGCCCTGCCGCGCGCCCCGCCCGCGTTGACTGCACTCCCCCGGCGCCTCGCCGCCACAACCGTCCGGGTCAAGATGGGGGGGCGCCAGCACGAGTCCTGCGGCGCGGGGCTCAACCGTGCGCGGCCTGGCGCCGGACCCGGGGAGCACCGCGCCCCGATGCGCCGCGAGTGGCAACGTGGCACATTGGCACGTCCGCCATCCGTGAGTGCATCAGCGCGGCCCTCGGCAACGGGGCGCCCTCGGGGCCCTAACTGCCACCGCCGACTGCGGCGGACCGGCCTCTCCCGACGCCGTCCCGAAGGAGCGGGGGTCGCTCAGTGTATTTCCCGCCGCGGCGCCGCGGACGCCGCGCGCCCCAAGACCAGGTGGTGCCTGGGGGAGGGCGCCCGAGCCGCACGAGGGGCTCCCCCGGTCCGGCCACTGCGCCCGGCAGCCGCCTCGGGTTGCCGGTAGTCCTTGACCGCGGTGGCAGCGGCCCGGCGCCTCGCCGAGCGACCCGGCCCCTTCGCGGACGGGGTCGCGGGGGCTCCCCCTGCCTCGGCCGGAACGCGCCCCCGGGCTCGCGGGCCGCGCGTGTTGCAGGGTCCCAAAGAGTCCACGTTACTCCGGCCCCCAGGGTGGACTGCACCTGCGGGCCGCAAAGCCGCCGGGGGCTGCCGAGGTCGCAGAGCGCGGGAGCGAATGGGGGCCGCTGGCTGCCGGGCGGTCGCTCGCCAGCTGCGGGCCCCGGCCCTGCGACCGGCCGGCACTGCGCCGGCCCGACCCCGACGGCGGCGGCCCCGCGCTCTCACGCGCCCTCGGGGGACGACCCACTCCCCGCCCGGCGCGTCTTGAGGCGTCGCGCCGGTAGCGCGCTGGCTCTGGCGACGGCGGTGCCCAGAACCCCCGCTCGGGGGCCTGGCCCCCGGT     
A       TAAGATGTTTAGATAATATAACTTATTTAAGGCAACCCAAAGTTATAATATTATATAAATAATAAATACTTTGTAATTCTAAATCTATTATTATTTAATCATATATTATTAAAGAAGGTTAAACAATTCTAAGTATATCGTTTAAGGTATTAGAGACCGATCATTTTTCTTTTTTATGTCATATAGATTTTAACAATTACAAATATAAATTGTAAATTATTTTTTTGTTAACCAATTAATTAAACTTTTTGATATAAATGTTATTTTATCATAAGCTAATAAACACCGATATGGAAAAATATTATAAAAACAACAAATATATTACGTATACGGGGTGAAATTTTGACTAATAGATATCAAACAAATTCAATTTATATTTCAATAGTAAGAGAAAAATAATAGAAAATCATCATAGTAATACGTGCACTATGCTAAATCTATATAAAAATGTATATAAATCATAAAATATGTAAATTCGCAAAAATTAAAAAAAAATAGTGAAAAACAACGATGTAATAATAATACTGCGTTGTTTTTATTCTAGTTACAAACTTAGTTGTTCGACCAAATAATCCTTATTCATACAGTTATGATTACATTAGTTTTATTACTGATATTAGATTATATTCGTATTTTTTTGTTTTTTTTTACTTAAAAAACGATGTATATGCTATTATATGCTAAGTATTACTATAAGTTTAAGTTTAAATTGCCACATATCTTAATAGATAGTTTCATAATGCAGAGGTTTTTGCAATAATTAATATGTACGTTTCAATGGGAAATCTTTAAAAAAAATAGAACTTACTCATTTATTTCGACAAAAGAATGGTAGCCATATTAAGCGAATAAAACTTATTTATATAGTTTTTGGCTGTTGAGATGTCCGTATATAACAATAGGTTAGAATAGCCTATAATACTTCAACAATGTACTTCACAAGTGGTTTGAAACTGAATTAAAGAAAGTTATTATTGATTATCAGTGTATTTAATTAAAAGAGTGCTTATAAGCACAACTGGCCATAAGGGCTTAATCGAAACATATGAACCTGAATCTCGCTTCACCTGGTTTCGTTGGAAGGCTACTAAGGTCCTCATGTAATAAAGACTAGGACCAATTGTAGCTCTCTGCATACTGCCAGCTGCTTTTATGATCCGGTGAGTGGTGGGTGGGACGAAATTCATTATCATCATATCGGTGTATTGAACGAAAGCCAAGATGAGTAGTCCACGGCTGAAAACACAGCTTTATTTGTTGTGCAGTGAATCCTTGTTCTTGAATTGTCACTACCCGCGTCCAGGATTCCCGCCTGCTGTATTGCTTGCTAATGATAGCTTTACTAATGATCTGGTTTGTCATAACGACCAGCCCGTCTAGTATATCAAGCGTATTACAGGACGTGTAATGTCCTTCACTCTAATGCGCATGGACGGATAACTTGTAGTTGTTGACGTGATGAAAATATTGATATCAGCATTCGGCTGTCACGTATTTCAAATCTGAATGCTTCTATTGCTGTAAGATTCTAATAAAGCCATTTTTTACTGATTATTCTTAAAGAATTATCTCACTCTCTAAATATTGAGAACCACGAATATTTTCATAAGTCGGATCAACCTGCTCCACTTGTGTGACTTCGAATACAGTAACCACCAACGGTAGCCAGTATACTAACCTCGAACATAACTAATCGTATGCTCGGCAAAACGTAAGTCGTCGTGCCTCACCGCCTATTTAGCAAGCCAATCAGTGTGCATTCAAATCTCATTCCTTATAAAGCTTGATTTACCAAGCCATGCATTAGTGAGCTGTTAATCAGTGTGTACCATACATTTTTGTTACCTAAGAACATTAAATATTTCTGGCAAATCCTACATCGTGGAAACCTAGTCCATGATAGGTAGAACAAATCTTACCACCTTCCAAAGTACAAGAAATCACCCTTGATAAACAGTGTTGCGTTGGCCTAATTAACTTTCCGTTGCAGAGCTCCGATTCTTCTCGGCAGAAGAGCCCTCCAGCGCATGGGATTTTTCGCGTCCGTAAAACCACCGTATGACGTACCGCCCGGCTGGGTGCAAATTTAAGGAGGGGCGAGACTGGGTGTGTGAACTATGCATCCAAAGATTCTTCCGCTTTACAGCATAATAGAGGGACCCTCGGGGTAGAACAGGCATGTGAGGTAAGCGGAGGAATGGGCTACAGGTTCCTCGGGGCGGCTCATGCACTCTACGTCAGTATACTTTGCCTGACTGCACTGGCGGCGTACACGCTCAAGCACGTTCTGCGTGCCAGAGTTTCATCCGCACGCTTGGGAACAGGCCGGCCTCTTCCGTTTTGGGCCAACCGAAGAAATGGCATCCAAGCGTAGCTCTCTACTATTGGGCAGCCCTCTGTGAGTTGACCCGTATCCGGTCATTGGCACCAGGAGCGGTGTAGGTAGGCGGGCCCCCGACGGACCCCGCATGCAGTGCCCTGTAACATCGAGCCGCCCAACGCCTCCGGCCGGGTGCCGACATCGTAGCTTTCTCCCTCCTCGCGGATCGTTTGGTCGCTAGAATGAGCTATGAGAAAAGTCGGGTGTCTACCCTTTAGCTTACCGCGCCGTACGGGAATTGGCAAATCTTGTGTCGTATGCGATTTACAGCCACCGGCCATCAGGAAGGCCCTCTGGGGGTATCGTTCCCGTGGGGTATTCGATACCATAATTGGATGTGTGGCGCGCACGACGTGCTCTGCGCAAAATCGAATCAGTCGCACTTATGGGGACACCCCACCGGGGGACCAGGCGCTCTCCCACGAGTAGCCAGTTAGTTATTAAGGTGCCCCCCGACTCCTTACAAGCTCATCGCGGAGGGGTCGTAGTAGATTGACTCCCATGTACGTGCCGCGAGCCTAAATGAGCTGCAACAACGCTGGCGTACGACTCGACGCCTCATGTGAGCGGACTCACTGCGGCACAGGCCTGAACGGTCTCGCGCACTCAGACCCGATCGGGGCGGGACCAGGAAGGACTCGCGTTTCGCGCCGGCCGGGTGGGGGCTGCCGAGCCCGGCCGGCTCGGCTACCGTCCCCCACCGGCTCTGTAGCCCTGCCGCGCGCCCCGCCTGCGCTGACTGCACTGCCCCGGCGCCTCGCCGCCCCGACTGTCCGGGTCATGGTGGGGAGGCGCCGGCACGAGTCCTGCGGCGCCGGGCTCAGCGGAGCGCGGCCTGGCTCCGGACTCGCGGCGCACCGCCACCTTCCGCGCCGTGGGTTGCGACGTGGCACTTTGGCACGTCCGCCGTCTGGGAGGGCCTCCGCGCGGCCCCCCGCGACCGGGCGCCCTCGGGGCCCTAACTGCCACCGCCGACTGCGGCGGACCGGCCTCTACCGACGCCGGCCCGAAGGCGCGGGGGATGCTTGGTGCATTTCCGTTCGCGGCGCCGCGGACGCCGGGCGCCCGAAGACCAGGTGGGGCCTGGGGGAAGGCGCCCGAGCCGCACAACTGGCGCCCCCGGCCCGGCCACTGCGCCAGGCAGTCGCCTCGAAGTGCCGGTAGTCTTTGACCGCGGGGGCAGCGGCCCGGCCCCTCGCCGAGCGACTGGGCCCCTTCGCGGACGGGGTCGCGGGGGCCCCCCCTGCCCCTGCCGGAACGCACCCCCGGGGTCGCCGGCCGCGCGTCGTGCATGGTCCCCAGGAGACCACGTTACTCGGGCCCCCAGGGTGGGCGGCATCTGCTGGCCGCAAAGCGGCCGGGGGCTGCCGAGGTCTCAGGGCGCAGGTACGAGTGCCGTCCGCTGGCTGCCGGGCAAGCGCCCGCCAGCTACGGGGCCCAGCCCTGCGACCGGCCGGCACTGCTCCGGCCCGCCCCCGACGACCGTGTCCCCGCGCTGTCACGCGCTCTAGGGGGACGACCCATTCTCCGCCCGGCGCGTCTTGAGGCGACGCGGCTGTGGCGCGCTGGGTCTGGCGACCGCCGTGCCCAGCACCCGCGCTCGGGGGCCTGGCCCACGGG     
