# Supplementary material for: A simple method for data partitioning based on relative evolutionary rates
Source: PeerJ. 2018 Aug 28;6:e5498. doi: 10.7717/peerj.5498 (PMC6118207; doi:10.7717/peerj.5498)
Supplement: Data S1 — The datasets are provided in the PHYLIP format. [file peerj-06-5498-s002.zip › DataS2/AS9-7.phy]

17  4000
out     TTTTTGTATTTAAAAATTAGATTAAATTTAATATAATGAAGCATTTTTACCATGTTTCATTATCAAATAGATCTAGTCTTAAAGATTGTATTTTATGCATATTTTATATAAATTTCGATTTTATATTGGTTAACACTAATTGAAAATGAAATATCATATAATAGAATATCTTATTTAGCACATATATTTATAAAACACTATTTGATGTTTATTTAATGAAATGATAATCGTAAGTAAGAAAACGTCTCAAGTATCCCTTTATTGGTTAATCTTTGAAATAATTTAAAAAATTAATATGATATGATTATTAATATAATAATCTTATTAATATAATATATAGCTTAGTATCAATACAGCTTAGATAAATTTCTTACAATACATTGTCATACTTTTTCGTACAAATTGTTCTAAACTAGCATCTCTAAGAAAGTAAATAGATAAAATATTATTTTATACAAATGCTAAATTTTTTATCATACTTACTAACTATGTAATAAAACAGACTTTAAATTATAATATCGGTATAAATCCTTTAAATCGTGTAGAACCACAAACTAAAAATAATTATTAACTTTATAAAGATATTTACAGTTTAAATTAAATTTTACTTTTTTCATAAAAAAGATGGGGTCACATAAAGATATATTTGTCAAGGTTCAAAACTCATTTTTTTGATCAAAAATTATATTATTAATTTACAAAAAATTACAAAAGAATACATTATTAAAATTTAGATAAATCATTTATTTAATTAAGTTGTACTAAATTTAAAGACATATAACCGGTATAAATAGCTTTCAATATTTACAATAAAATTTTTATTATCAATAATTATTCTGAACTCAAACTTGAATAATTATGATCTATATGTAGTAATTTGTAAACACCTTTATTCATACTTTGATACAAAAGTATAAATATCTGAAACTTGGACAATAGTTTCCAACTGTTGTGTTTTTAATAGCTCTTTATATGATTTGTTTTTAAAAATCTTTTTTAATATCTCGAAAGGGATGATAACGAATGTGCCTCAGAAAGTTCCAAGTCGTGCTGAGAGAACAGACCGAGTGTAACCTGGTCAAAGATGGTCTTAATACGCAGCATCCAATGGTGCCAGTTATATCGCGGTTAAAAGAGTTTCTTGCAGAGCTCGATAAAGGCGCTCTTTTAAAAATAGATTAGAGCCTTCAAAAAGGAGTTGCACAGAATAATGCCAAGAGTAAACCAACTTAAATCGCCAGGGGTGGGCATTGAAAATTTAGCCTGTATGATATAACTACACTATGGTGCTGGTGCAGCCGTGTTAATTTAAGCCCATTAATCGATGTTCTCGGGACGCGTTAACCTGCTCCTATCTCCGGTTCCAAGGTGAAGCTCCGATTTCCTGTCGCCTGATGTAATTTGAGTAGTTTATGAGGTGACCTCAAATCGGATTAGACAGTATATTATTAGCGACCTGAGTAATCCATCCCGCATTGTAAGTACAACCAATCTACGCAAGACCCATAAAAGAGAGGAAATTTATTAATCCAACTGGAGATAAAATCAAGTTCTCAGGGGAGAGATCAACACACGTCATTTGACTTATCTCGGCTAAGCGAAGTGTTATTTTAATGCGTTTTTCGAGTTACTTTTATGTGTTCGAATGAGACGATTGAGAAAGTTTAGTATTGAAACTAAGTAGGCATTTGGTTCATAAACGTGTTTCTGAACAAGATTTACCCACTCGAGGTATTTGTTAGAGACTATCTTTAGGGTTTCTTGTGTAAAATACATGTGCTTATTTGTTATGACAGTACAAAAGTCAGATTAACTATCGCACACTATTAGAATAATATACTGTTAGGCTTAAAATAGGATGTTTAGAATGAAGAGTTCCCCGGTTCGACTGCAACAGTGAAAATGTGCTGTTAAACAATGGGCTACGTTATAAAGGAGTAGCCCTACATGTTGATGAACTGGAAGCGGATTTATGTTACTTTAATCTAAGTAGCTAATACACCACGTCTCTCGCTTCGATCGGCGCGGCCCCGAAGGCACGGGCTGGGTTTCGGAGGCGGTCCCTTCCGCCAATCGGGGATCAGCCGTTTTCGCGAGCGGGCGTTAGTTTGTGAATACGGCTCCTGGGTTAGCGCTCTGAGTGCCCGCGCCCGGTTGCCGCCCCCCGCGCATTGGTTCCGCGCAAGCGCCGCATTTTGGCCGCGGCGGGGGGGAACGGCCTAGGTCGAAACCATAGGCCCCTTCCTTCAGTGGGGGGAGGGGCAAGCGGAAGCCTAACACACGTCCAAGGGGTAGCAGGCACCTCACAGGTCCGCGGGCCCTGGTTGTCCATGCTTATTCTCAATGGATGAACAGACACATACTCCCGAGCGCCCATTGGCGCGCCCAGCCGATGCCGGGCTGATGTGGTGAGTGTACGCGAGCGGCGACCCGGAGTAACCCCGGCTATGGCAGTGCCAACTTCCCTTGTGGCCGTGCAAGCCGACGTGAAACTGCATGTTCCTTGTCGTTCTCTATGAGCCAGCTGAACAAATTTACGCGGTTTTCACACGCGGCAGGACCCGAACCGCGCTATGGGCTGCGGATACCTCCCGGCTGCAGACAAAGGATTTAAGAAGCAACCCAGTCGCGCCTCTACTTAATACCAAACGCCGGAAGGCTCACCCACGTTCGGAGTAGTGGGACATTGGGGTGCCAGCGGGCGTGTAAGCTCCAGGTGGTGGCGTCGGGTGGATTGCGGCCCTAGTTCTGCCTCGGCTCCGCCCCATGCGCTGTCCACTTTAGGTGGTACCTTGACTCCCCGATGGTGGGAGACACAGGTCCTTTACTGCCAGGCTTCAGGGGATAACACGCCCTCCCCTAGCGGCGGGGAGACCAGCGACCGTTTGTTTGACGCGCCATATGGGGCTTGGTCCAAAGAGAGTGTGTATATGGAAGTCTGGTGTGGGCAGTTACAACTTCATCCTGAGGGGTACAGCGAAGAGGACGCTGCATATTGACGACCGCGCCAGGCGGCCTCCTCGTGGGGGCAGCGGCTGGCCCCTAGCGGGAAGCCAGTAGGGCCCCGCCCCGGCCCGGCAGCGGGCCTCCCGGGGGGCCAGGAGCGGGTGAGGACAGTCTCGCCCTACGACGCCGCGGCAATCCCCGCTGGTGGCTGCCCCCCGGACGCCCCGGCCCGCGCCGGGACCGGCCGCGTCGAGGGCCACGCGGGCGCCGACGCCGGGGGGGACGGGGAGCGCGCGACAGAGAGAGCTCCCCGGCGTGCCTCCGCGCCCGCCGCTGCCAGTCGCGCCGGACAGGGGCCCCCCCCCGCGGGGCAGCCGGCCGCGCTGGAGGGCCCGGCGAGGCCCGGGCCGGGCGCGCCGACATCAGGCGCCATGCGTAGCCGCGAGCTGAGCAGAACCCGGCGCTCGGGGCCAGTGCGCGACCGGGTCCAGCACGACACAACCAGATTTCTGCGCTGTTGAGCGCAGGGGCGGAGGGACTCTGCCCCAGGTGGGCATGCGACAGACCTCCGCAGGTGAGCCCGCGAGGGTGGGGCCAGCCCCTTAGCGGGTCCGGCGGCAGGGTTGCCTCGGTTGACGGAGCCTCGGCGAATGGCCGGTTGGGTCGGGCAGGCGGCTCCGGCGCTCCCCCCCACGAGCACCGCGAGCCGGCGGCCGGATGGGAGGGCCGTGCGGGGAGGTCTCCCCCGGCGGCCAGGGCCTCCTACCCGCGAGCGACGCGACCGGGCTCTTGCGCCCGGGCCCAGCGGGAGCAGCGGGCGACGGACGGCCCCGCGCCGGCGCGGACCGGGAGGGCCCTCGCCGCCCGGGCGCGCCCGGCCCCAGGGGGGCCGGACTCGCCGGTGGGCACGGATTCGATCTCTGCCCACGGGCTGCTCTCGTCCCGGGCGGGGCCCGCTCCGCGCCGACGTCGGCACTTGCCCTCGTCCGGGCTGGCACGCTCCGGGACCGCCCGGGCCGGCGGACACGGCCGGGAGCCACGACCCCACCGAGCG     
P       TTTTTATATTTAAAAATTAGATTGAATTTAATATAATGAAGCATTTTTACCATGTTTCATTATCAAATAAATCTAATCTTAAAGGTTGTATATTATACATATTTTATATGAATTTCGATTTTATATTAGTTGACACTAATTGAAAATTAAATATCATGTGATAGAATATCTTATTTAGCACATATATTTATAAAACACTATTTAATATTTATTTAATGAAATAATAATCGTAAATAGGAAAACGTCTCAAGTGTCCCTTTATTGGTTAATCTTTGAAATAATTTAAAAAATTAATATGATATAATTATTAATATAATAATCTTATTAATATAATATATAGCTTGGTGTCAATACAGCTTAGATAAGTTTCTTACAATACATTATCATACTTTTTCAAGCAAATTGTTCTAAACTAACATCTCTAAAAAAATAAATAGATAAAATATTATTTTATACGAATACTAAATTTTTTATCATACTTATTAACTATGTAATAAAACAGACTTTAAATTATAATATCAATATAAGTCCTTTAGATCATGTGGAACCACAAACTAAGAGTAATTATTAACTTTATAAAGATATTTACAATTTAAATTAAGTTTTACTTTTTTCATAAAAAAAAAAGGGTCACATAAAAGTATATTTATCAAAATTCAAAACTCATTTTTTTGATCAGAAATTATATTATTGATTTACAAAAGATTACAAAAGAATACATTATTAAAATTTAAGTAAATCATTTATTTAATTAAATTGTACTAAATTTAAAAACATATAACCGGTATAAATAACTTTCAATATTTACAATGAAATTTTTATTATCAATAATTATTCTGAACTCAAACTTAAATAATTGTGATCTATAAGTAGTAATTTGTAAACACCTTTATTCGTACTTTGATACAAAAGTATAAATATCTAAGTCTTAGGCAATAATTTCCAACTGTTATGTTTTTAATAGCTCTTTATGTAATTTATTTTTGAAACTCTTTTTTAATATCTCGAAAGGTACGATAACGACTGCGCCTCAAAAAGTTCCAAGTCGTGCTGGGAGAACAGACCGTGTGTAACCTGGTCAAGGATGGTCTTAATATGCAGCACCTAATAGTGCCAGTTATATCGCGGTTGAGAGGGTTTCTTGCAGAGCTCGATGAAGGCGCTCTTTCAATAATAGATTAGAGCCTTCAAGAAGGAGTTGCACTGAACAATGCCAAGAATAAACCAACTTAGATCACCAGGGATGGGCATTCAAAATTTAGCCTGTGTGATATTACTGCACTATAGTATTCGTGCAGACGTGTTAATTCAGGCCCATTAATCGATGTTCTCGGGACGCGCTGACCCGTTCCTATCTCCGGTCACAAGGTGAAGTTACGATTTCCTGTCGCTTGATGTAATTTGACTAGTTTATGAGGTAACCTCAAAACGGATTAGACAGCATGTAATTAGCATCCCGCGTGATCTATCCCGCATTGTTAGTACAACCAATCCACGCACGGCCTATAAAAGAGAGGAAATCTATTAGTCCAATTGGAATTAACATCAAGTTCTCAGGGGAGAGATCAACACAGCCCATTTGACTTCTCTCGGTTAAGCTAAGTGTTATTTTAAAGCGTTTTTTATGCTACTTTTATGTGTTCGAATAAGACAATTGAGATAGTTTAGCATTGAGATTCAGTAGGCATTTAGTTCATAGACGTGTTTTTGAATAAGATTTACCCACTCAAAGTGTTTGTTAGAGGCTATCCCTAGGGCTTCTTATGTGAAATGCATATGATTATTTGTTATGACAGTACTAAAGTTAGATTAACTATCGTACACTATTAGAATAATATACTATTAGACTTGGAATGGGATATCTAGAATGTAGAGCTCTTCGGTTCGACTGCACCAGTGAAAATGTGCTGTTAAACAAAGGGCTACATTATAAAAGAGTAACTCTACATATCGATGAACTGGAAGCGGATTTTCATTACTTTAATCCCAGCAACTAAGACATCGTGTCTCTCGCTGGGATCGGCACGGCCCCAAAGACACGGGCTGGGTTTCGGGCGCGGTCCCTTCCGCCAATCGGGGATCAGCCGTTTCCGCGAGCGAGCGTTAGTTTGTGAATACGGCTCCTGGCTGAGCGCTCTGGGTGCCCACGCCCGGTTGTCGCTCCCCACGCATTGGTTCCGCGCAAGCGCCGCCTTCTGGCTGCGGCGAGGGGAAACGACAGAGGTCAGGTCCATGAGCCCCTTCCTCGAGCGGGGGGAGGGGCAAGCGGAAGCCTAACACATGTTCAAGGGGAAGCAGGCTCCTCGTACGTCCGGGGTCCCTGGTTGTCCATCCCTATTCTCAATGGATGAACAGACCCATACTCCCGAGCGCCCATTGGCGCGCCCAGACGATGTCGGACTGATGTGGTGAGTGTACGCGGGCGGCGACCCGGACGAATCCCGGCTAAGGCAGTGCCAACTGCCCTTGTGACCGTGCAAGCCGACGTGAGACTTCGTGTTCCTTGTCGTCCTCTTTGAGCCGGCTGGACAAATTCACGCGCTTTTCACACGCGGCAAGGCCCGAACCGCGCTATGGGCTCCGGATACCTCCTGGCTGCAGACAAGGGATTCAAGAAGCAACCTAGTCGCGCCACTGCTTAGTTCCTAACGCCGGAAGACTCACCCACGTTCGCAGTAGTGGGCCATTGGGGTGCCAGCGAGTGTGTGATTTCCAGGCCGTGGCGTCGGGTAGATGTCGGCCCTAGTTTTGCCTCAACTCCGCCCCATGCGCTGTCCGCTTTAGGTGGAACTTTGACTCGCCCATGGTGGGAGATACAGATCCTCTACTGCCAGGCTTCAGAGGATAGCGTACCCTCCCCTGGCGGCGGGGACACCAGCGACCATTAGTTCGCCGCGCTATATGGGGCTTGGTTCGAAGACAGCGCGTACATGGAAGTCTGGTGTGGAGAGATGCAACTTCATCCTGAGGGACAAAGCGAAGAGGGCGCTTCATGTTGACGGTTGCGCGAGGCGGCCTCCTGGTGGGCACAGCGGCTGGCGCCTAGCGGGAAGTCGGTAGGTAACCGCCCCCGCCCGGCAGGGCGCCTCCCGGGGGGCCAGGAGCAGGCGAGGACAGTCTCGCCCGACGACTACGCGACAATCCCCGCCGCTGGCCGCCCTCCGGACGCGCCCGCCCGCGCCAGGACCAGCCGCGTCGAGGGCCACGCGGGCCCCGACGCCGGAGCGGGCGGGCAGCGGGCGACAGAGGGAGCTCCCCGGCGTAAGTCCGCGCCCCCCGCTGCCAGTCGCGCCGGACAGGGTCCTCCCCCCGCGGGACAGCCGGCCGAGCTAGAGGGCCCGGCGGGGCCCGGGCCGGGCGCGCCGACATCGGGCGCCGCGCGTAACCGCGGGCTGAGCAGAACCCGGCGCCCCGGGCCGGGGAGCAACCGGGGCCAGGACGGCACAACCGGATCTCTGCGGTGTCGAGCGCAAGGGCGCACGAACTCCGCCCCAGGAGTGCGTGCCGCCGACCCCCACAGGTGAGCCCGCGGAGGTGGGGCCAGCCCCGTAGCGGGTCGGACGGCAGGGTCGCCTCGGGTGGAGGAGCCCCAGCGATTGGCCGGCGGCGTGGGGCATGCGGCTCCGCCGCGCCCCCCCACGAGCACCGCCAGCCTGCGGCCGCATGAGCGGGCCGCGGGGGGAGGTCTCCTCCGGCGGCCAGGGCCTTCTACCCGCGAGCGACGCGGCCGCGGTGTTACGCCCGTGCTCAGAGGGAGCGGCGGGCGACGGACCGCCCCGCGCCGGCGCGGACTGGGAGGGCCCCAGCCGCCCGGGCGCGCCCGACCCCAGGCGGGCCGGCTTCGCCGGTGGGCACGGATTCGTGCTCGGACCACGGCATGCTCTCGTCCCGGGCCGGGCCCGCTCGGCGCCGGCATCGGCACCCGCCCTCGTCCGGGCTGGCGACCTCCAGGACCGCCCGGGCCGGCGGACACGGCCCGGGGCCACGAGGCCACCCAGCG     
O       TTTTTGTATTTAAAAGTTGGGTTGAATTTAGTATAATGAAACATTTTTACCATGTTTCATTATCAAGTAAATCTAATCTTAAAGGTTGTATTTTATACATATTTTATATAAATTTCGATTTTATATTAGTTAACACTAATTGAAAATAAAATATCATATAATAGAATATCTTATTTAACACATATATTTATAAAACACTATTTGATATTTATTTAATTAAATGATAATCGTAAATAGGAGAACATCTCAAGTATCCCTTTATTAGTTAATCTTTGAAATGGTTTAAAAAATTAATATGATATGATTATTAATATGATAATCTTGTTAGTATAATATATAGCTTAGTGTCGATACAGCTTAGATAAGTTTCTTGCAATACATTGTCATACTTTTTCATCCAAATTGTTCTAAACTAGCATCTCTAAAAAAATAAATAAATAAAATATTATTTTATACAGGTACTAAATTTTTTATCATATTTATTAACTATATAATAGAACAGACTTTAAATTATAATATCAGTATAGATCCTTTAAATCGTATAGAACCACAAACTAAAAATAATTATTAACTTTATAAAGATATTTACAATTTAGATTAAATTTTACTTTTTTCATAAAAAAAATGGGGTCACATTAAGATATATTTATCAAAATTCAAAACTCATTTTTTTGATCAAAAATTATATTATTAGTTTACAAAAAATTACAAAAGAATACATTATTAAAATTTAAGTAAATCATTTATTTAATAAAGTTGTACTAAATTTAAAGACATATAGCCGGTATGAATAACTTTCAATATTTACAATAAAGTTTTTAATATCAATAGTTATTCTGAACTCAGACTTAAATAATTATGGTCTATATGTAGTAATTTATAAACACCTTTATTCATACTTTGATACGAAAGTATAAATATCTAGAACTTAGACGATAGTTTCCAGCTATTATGTTTTTAATAGATCTTTATATGATTTGTTTTTAGAACTCTTTTTTAAGATCTCGAAAGGCATGATAACGACTGCGCTTCAAAAGGTTTTAAGTCGTGCTAGAAGAATAGACTGTATGTAACCTGGTCAAAGACGGACTTAATACGCAGCACCCAATGGTGCCAGTTATATCGCGGTTAAGAGGGTTTCATGCAGAGCTCGAGAAAGGCGCTCTTTTAATAATGGGTTAGGGGTTTCAAAGATGAGTTGCACTGAATAATGCCAAGAATAGACTAACTTAAATTGCCGGGGATGCGCATTCAAAATTTAGTCTGTGTGATATTACCACACTATAGTACTTGTGCAGACGTGTTAATTCAGGCCCATAGATCGATGTTCTCGAGACGCGTTATCCCGTTCCCATATCCGGTCACAAGGCGGAGTTACGATTTCCTGTCGCCTGATGTAATTTGACTAGTTTATGAGGTGACCTCAAAACGGATTAGACAGTATATAACTAGCGACCAGTATAATCTCTCCCGCATTGTAAGTACAACCAATCTACGCACGACCCATAAAAGAAAGGAAATCTATTAATCCAACTGGAGTTAATATCGAGTTCTCAGGGGAGAGACCAACACAGGCCGTTTGACTGCTCTCGGCTAAGCGAAGAGTTATTTTAAAGCATTTTTTATATTACTTTTATGTACTCGAACGAGACGATTAAGGAAGTTTAGTCTTGAAACTCAGTAGGCATTTGGTTCATAAACGTGTTTCTGAATAAGATTTACCCACTTAATGTATTTGTTAGAGACTATCCGTACGGTTTCTTATGTGAAATACGTCTAATTATTGGTTACGACAGTACTAAAGCTAGATTAACTATCGTACACTATTAGAATAATACACTATTAGACTTTAAATAGGATGTCTAGAATGGAGAGTTCCCCGGTTCGATTGCAATAGTGAAAATGTGCTGTTAAACAATGGGCTACATTATAAAGAAGTAGCTCTACATGTTGATGAACTAGAAATGGATCTACGTTACTTTAATCCGAGTAACTAAGACAGCGCGTCTCCGGCTTGAATCGGCGCGGCCTCAAAGGCACGGGCTGGGTCTCGAGGGCGGTCCCTTCCGCCAATTGGGGGTCAGCTGTTTCCGCGAGCGGGCGCTAGTTTGTGAGCACGGCTTCTAGCTTAGCGCTCTGGGTGCCTGCGCCCGGTCGCCGCCCCCCACGCATTGGTTCCGCGTAAGCGCCGCCTTTTGGCGGCAGCGAGGGCAAACGGCCTAAGTCAAGTCCACAAGCCCCTTCCTACAGCGGGGGGGGGGGCAAGCGGAAGCCTAACACAGGTCCAAGGGGTAGCAGGCACCTCGCAGGTCCGGGGGCCCTGGTGGTCCACCCTTATTTTCGCTGGATGTACAGACCCATACGCCCGAGCGCCCAATGGTGCGCCCAGCCGATGCCGGGCTGACGCGGTGAGTGAACGCGGGCGGCGACCCGGACAAGTCCCGGCTAAGGGAGTGCCAACTTCCCTCGTGGCCGTGCAAGCCGACGTGAAACTGCGTGTTCCTTGTCGTCCTTTTTGAGCCAGCTAGACAAATTCACGCGATTTTCACACGCGGCAAGGCCTGCACCGCGCTATGGGCTTCGGATACCTCCCGGCTACAGACGAGGGATTTAAGAGGCAACCCGGTCACGCCACTACCTAGTTCCTAACGCCGGAAGGCCCACCCACGTTCGCAGTAGTGCTACATTGGGGTGCCAGCGGGCATGTTAGTTCCAGGTCGCGACGTCAGGTGGGTCGTGGCCCTAGTTCTGCCTCGGCTCCGCCCCATACCCTGCCCGCTTTAGATGGCACTTTAACTCTCCGATGGTGGGAGATATAGATGCTCTACTGCCAGGCTTCAGAGGATAGCGAACCCTCCCCCTGCGGCGGGGACACTAGCGACCGTTGGTCTGACGCGCGATATGGGGCTTGGCTCGAAGAGAACGCGTAAATGGAAGTCTGGTGTGGGGAGTTGCAACTTCATCCAGAGGGAAACAGCGAGGAGGACGCTTCAAGTTGACGGACGCAGGAGGCGGCCTCCTCGTGGGGGCAGCGGCTGGCCCCTAGCGGGAAGTCGGTACGTTGCCGCCCCGGCCGGGCGGGGGACGTCCCGGGGGGGCAGGAGCAGTCGAGGACAGTCTCGCCCTGCGGCGCCGCACCAATCCCCGCTGTTCGCCTCTCTCCGGACGCACCGGCCCGTGCCGAGACCGGCCGCGTCGAGGACCACGCGGGCACCGACGCCGGGGGGGGCGGGCAGCGCGTGGCAGAGTGAGCTCCCCGGCGTGTATCCGCGCCCCCCGCTGCCAGTCGCGCCGGACAGGTTCCACCCCCCGCGGTGCAACCGGCCGGGCTGGAGGGCCCGGCGGGGCCCGGGCCGGGCGCGCCGACATCGGGCGCCTCGCGTAACCGCGAGCGGAGCAGAACCCGGCGGTCAGGGCCGGTGCGCGACCGGGTCCAGCCCGGCACAACCGCAGTTCTGCGTTGTGGAGCGGAAGGTCGCAGGGACTCCGCCCCAGGAGTCCGTGCTGCGGACCTCCTCAGGTGAGCCCGCGAGGGTGGGGCCAGCCCCGTAGCGGGTCCGGCGGCAGGGCCGCCTCGGGTGGTGGAGCCCCGGCGACCGGCCGGCTGGCTGGGGCATGCGGCTCCGCCGCGCCCCCCCGCGCGCACCGCCAGCCGGCGGCCGGATGGGTAGGCCGGGGGGAGAGGTCTCCCCCGGCGGCCAGGGCTTGCTGCCCGCGAGGGACGCGACCGGGGCGTTACGCCCGCGCGCAGAGGGAGTGGCGGGCGGCGGACCGCCCCGCCCCGCCGCGGACGGGGAGGGCCCCTGCCGCCCGCGCGCGGCTGACCCCAGGGGGGCCGGACTCGGCGGTGGACCCGGATTGGCTCTCGGCCCAAGGGATGCTCTCCTCCCGGGCCGGGCCCGCTCGGCGCCGGCGTCGGCACCCGCCCTCGCCCGGGCTCGCCCCCTCCGGGACCGCCCGGGCCGGCGGACACGGCCGGGCGCCACCAGCGCACCCAGCT     
N       TTTTTATATTTAATAATTAAATTGAATTTAATATAATGAAACATTTTTACCATGTTTCATTATCAAATAAGTCTAATCTTAAAAATTGTATTTTATACATATTTTATATAAATTTCAATTTTATATTAGTTAACACTAGTTGAAAATAAAATGTCATATAATAGAATATCTTATTTAACACATATATTTATAAAACACTATTTAATATTTATTTAATAAAAAAATAATAGTAAATAAGAAAGCGTCTCAAGTATCCCTTTATTGGTTAATCTTTGAAATGATTTAAAAAATTAATATGATATGATTGTTAATATAATAATCTTATTAATATAATATATAGCTTGGTGTCGATACAACTTAGATAGATTTCTTACAATACATTATCATACTTTTTCGTGCAAATTGTTCTAAACTAACATCTCTAAAAAAGTAAATAAATAAAATATTATTTTATACGGATACTAGATTTTTTATCATACTTATTAGCTATGTAATAAAACAGACTTTGAATTATAATATCAATATAAATCCTTTAAATCATGTAGAACCGCAAACTAAAAATAATTATTAACTTTATAAGGATATTTACAATTTAAATTAAATTTTACTTTTTTCATAAAAAGCGTGGGGTCACATTAAAATATATTTATCAAAATTCAAAGCTCATTTTTTTGATCAGAAATTATATTATTAATTTACAAGAAATTACGAAAAAATACATTATTAAAATTTAAGTAAATCATTTATTTGATTAAGTTGTACTAAATTTAAGGACATATAACCGGTATGAATAACTTTCAATATTTACAATAAAATTTTTATTATCAATAATTATTCTGAACTCAAACTTAAGTAATTATGATCTATATGTAGTAATTTATGAACACCTTTATTCATACTTTGATACAAAAGTATAAATGTCTAAGACTTAGACAATAATTTCCAGCTGTTATGTTTATAATAGCTCTTTATATAATTTATTTTTAAAACTCTTTTTTAATATTTCGAAAGGCATGACAGCGACTGCGCTTCAGAAAGTTCTAAGTCGTGCTAGAAATATAGACCGTGTGTAACCTGGTCAAAGATGGCCTTAATATGCAGCACCCAATGATGCCCGTTATATCGCAGTTAAGAGGGTTTCTTGCAGAGCTCGACAAAGGCGCTCTTTTAATAATAGATTAGAGCCCTCAAAGATGAGTTGCACTGAATAATGCCAATAATAAATTAACTTCGATCGCCAGGGATGTGCATTCAAAATTTAGCCTGTGTGATATCACTACACTATAGTACTTGTGCAGACATGTTAATTCAGACCCATTAATCGATGTTCTCGTGACGCGTTGACCCACTCCTATCTCCGGTCAAAAGGCGAAGTCACGATTTCCTATCGCCTGATGTAATTTGACTAGTTTATGAGGCGACCTCAAAACGGATTAGACAGTATATAACTAGCGACCCACGTAATCTATCCCACATTGTCAGTACAACTAATCTACACGCGACCCATAAAAGAAAGGAAATCGATTAATTCAACTGGAGTTAATATCGAGTTCTCAGGAGAGAGACCAACACATGTCATTTGACTTCTCTCGGCAAAGCAAAGCGTTATTTTTAAGCTTTTTTTATTATCCTTTTATGTGCTCAAAACAGACGATTGAGAAAGTTTAGTATTGAAATTCAGTAGCCATTTGATTCATGAACGTATTTCTGAACAAGATTTACCTACTCGAAGCATTTGTTAGAGACTATCCGTATAGCTTCTTATGTGAAATACATATGATCATTTGTTATGACAGTACTGAAGACAGATTAACTATCGTACACTATTAGAATAATGTACTGTCAGACTTAAATTGGGATGTTTAGAATGTAGAGTTCTGTAGTTCGACCGCAACACTGAAAATGTGCTGTTAAACAATGGGCTACACTATGAAGGGGTAGCTCTACATGTTGTTAAACTGGAAATGGATCTTTATTACTTTAATCCTAGTAACTAAAACATCGTGTCTCCCGCTGGGATCGGCGCGGCCCCGAAGACACGCGTCGGGTTTCGGGGGCGGTCCCTTCCGCCAATCGGGAGTCAGCTGTTTTCGCGGGTGGGCGTTAGTTTTTGAATGCGGCTTCTGGCTCGGCGGTATGGGTGCCCACGCCCGGTCGCCGCACCCCACGTATTGGTTCCGCGCAATCGCCGCCTTTTGGCCGCGGCGAGTGGGAACGACCTAAATCAAGTCCACAAGCCCCTTCCTTCAGCGAGGGGGGGGGCAAGCGGAAGCCTGACACACGTCCAAGGGGTATTAGGCACCTCACAGGTCCGGGGGCCCCGGTTGTCCATCCATATTCTCAAGGGACTTACAGACGCATACTCCCGAGCGCCCCTTGGCGCACCCAGCCGATGCCGGGCTAAGGCGGTGGGTGTACGCGGGCGGCGACCCGGACGGCGCCCGGCTAAGGCAATGTCAACTACCCTTGTTGCCGTGCAAGCCGACGTGGAACTGCGTGTTCCTTTTCGTCCTCTCTGAGCCAGCTGGACAAATTCATGCGGTTTTCACACGCGGCGAGACTTGGACCGCGCTACGGGCTTCGGACACCTCCCGGCTGCAGGCAAAGGATTGAAGAAGCAACCCAGTCGCACCACTACTTAGTTCCTAACGCCGGAAGGCTCACCCACGTTCGCAGTAGTGGGACATTGGGGTGCCAGCGAGCATGTTAGTTCCAGGTCGTGGCCTCGGGTGGTTACCGGCCCTAGTTTTGCCTCGGCTCATCCCTAAGCACTGTCCGCTTTAGGTAGTTCATTGACTCGCCGATGGTGGGATATACAGATCCCCTACTGCCAGGCTTCAGAGGATAACAAACCCTCCCCTAGCGGCGGGGACACCAGCGATCATTTGTTTGACGCGCCATATGGGGCTTGGTGCAAAGGGAGCGCGTATATGGAAGTCAGGTGTAGGGAGTTGCAACTTCATCCTGAGGGGTACAGCGAAGAGGACACATCAGGTCGACGGCCGCCCGAGGCGGCCTCCTCGTGGGGGCAGCGGCTAGCCCCTAGCGGGAAGTCAGTAGTCCCCCGCTCCGGCCGGGCAGGGGGCGTCCCGGGGGGTCAGGGGCAGGCGAGGACAGTCTCGCCCGACGACGCCGTGGCGATTCCCGCCGCTGGCCGCCCGTCGGACGCCCCAGCCCGCGCCACGACCATCCGCGTCAGGGGGCACGCGGGCACCGACGCCGGGGGGGTCGGGCAGCGCGCGCCAGAGTGAGCTCCCCGGCGTGTGTCCGCGCCCCCCGCGGCCAGTCGCGCCGGACAGGCTCCCCCCCCCGCGGGGCAGCCGGCCGGGCTGGAGGGCCCGGCGCGGCCCGGGCCGGGCGCGCTGACAGCAGGCGCCGCGCGTAACCGCGAGCGGAGCAGAACCGGGCGCCCTGGGCCGGTGCGCGACCGGTTCCAGCACGCCACAACCACATTCCTGCGATGTCTAGCGAAGGGGCGCATGGACTCCGCCCCAGGGGGACGTTCGGCCGACCGCCGCAGGCGAACCCGCCGAGGTGGGGCCAGCCCCGTAACGGGTCAGCCGGCAGGGCCGCCTCGGCTGGGGGAGCCCCGGCGATCGGCCGACTGAGTCTTGCATGCGGCTCCGCCGCGCCCCCCCGCGAGCACCGCCAGCCGGCGGCCGCATGGGAGGGCCGCGGGGCGAGGTCTCCCCCGGCGGCCAGGGCCCTCTCCCTGCGAGGGACGCGACCGGGGTGTTGCGCCCGTGCCCAGGGGGGGCAGCGGGCGACGGACGGCCCCGCGCCGGCGCGGACTGGGAGGGCCCCTGCCGCCCGCGCGGGGCCGAGCCCAGGGGGGCCGGCCTCGGCGGTGCGCGCGGACCCGTTATCCGCCCACGGGAGGCTCTCGTCCCGGGCCGGGCTCGCTCGGCGCCGGCCTCGGCACCCGCCCGCGGGCGGGCTGGCGCGCTCCCGGACCTCCCGGGCCGCCGGGCATGACCGGGCGCCACGAGCCCACCTAGCG     
M       TTTTTATATTTAAAAATTTGAATGAATTTAATATAGTGAACCATTTTTACCATGAATCATTGTCAAATAAATCTAATCTTAAAAATTGTATTTTATACATATTTTATATAAATTTCAATTTTATATTAGTTGACACTAGTTGAAAATAAAATATCATATAATAGAATATCTCATTTAGCACATATATTTATAAAACACAATTTAATGTTTATTTAATATAATAATAATCGTAAATAAGAAAACGTCTCAAGTGTCCCTTTATTGGTTAATCTTTGAAATAATTTAAAAAATTAATATGATATGATTGTTAATATAGTAATCTTGTTAATATAATATATAGCTTGGTGTCGATACAACTTAGATAAATTTCTTACAATACATTGTCATACTTTTTCATACAAATTGTTCGAAACTAACATCTCTAAAAAATTAAATAGATAAAATATTATTTTATACAAATGCTAAATTTTTTATCATACTTATTAACTATGTAATAAAACAGACTTTAGATTATAATATCAATATAAATCCTTTAAATCGTGTGGAACCACAGACTAAAGATAATTATTAACTTTATAAAGATATTTACAATTTGAATTAAATTTTACTTTTTTCATAAAAAGGATGAAGTCACACTAAAATGTATTTATCAAAATTCAAAACTCATTTTTTTGATCAGAAATTATATTATTAATTTACAGGAGATTACGAAAAAATACATTATTAAAATTTAAGTAAATCATTTATTTAATTAAATTGTACTAAATTTAAAAACATATAACCGGTATGAATAACTTTCAATATTTACAATAAAATTTTTATTATCAATAATTATTCTGGACTCAAACTTGAATAATTATGATCTATATGTAGTAATTTATAAACGCCTTTATTCATACTTTGATAAGAAAGTATAAATATCTGAAACTTAGACAAAAATTTCCAACTATTGTGTTTATAATAGCTCTTTATATAATTTGTTTTTAAAACTCTTTTTTAATATCTCGAAAGGCAGGATAACGACTACGCTTCAGAAAGTTCAAAGTCGTGCTGGGAGAAAAGACTGTATGTATCTTGGTCAAAGATGGTCTTAATCCGCAGCATCCAATGGTGCCAGTTATATAGCGGTTAAGAAGGTTTCTTGTAGAGCTTGATAAAGGCGCTCTTTTAATAATTGATTAGAGCCTTCAAAGATGAGTAGCACTGAATAATGCCAAGAATAAACCAACTTAGATTACCAGGGACGGGCATTCAAAATTTAGCCTGTGTGATATTACTACACTATTCAACTCGTGCAGACGTGTTAATTCAGAATCGTCAATCGATGTTCTCGGGACGCGTTGACCCGCTCCTATCTCCGGTCACAAGGTGACGTTACGTTTTCCTATCGCCTGGTGTAATTTGAATAGTTTATGAGGGAGCTTAAAAACGGATTATACAGTATATAATTAGCGACCCGCGTAATCTATCCCATATCGTAAATACAACCGATCTACGCACGGCCTATAAGAGAGAGTAAATTTATTAATCCAACTGGAGTTAATATCGAGTTCTCAGGGGAGAGACGAACACAGACCGTTTGACTTTTCTCGGCCAAGCGAAGCGTTATTCCAAAACGTTTTTTATGTTACTTTTGTGTGCTCGAAAAAGACGATCAAGAAAGTTTAGTATTGAAACTCAGTAGGCATTTGGTTCATAAACGTGTTTTTGAACAAGCTTTACCCACTTTAAGTATTTGTTAGAGACTATCCATATGGCTTCTTATGTGAAATACGTGTGATTATTTGTTATGACAGTATTAAAGTCAGATTAACTATCGTACACTATTAGAATAATGTACTGTTAGACTTAAAATGGGATGTATAGAATGAAGAGTTCACCGGTTCAACTGCTACAATGAAAATGTGCTGTTAAACGATGGGCTACGTTATAAAGGGGTAACTCTACATGTTGATAAACTGGAAACGGATCTGCATTACTCTAATCCAAGTAACTAAGACCTCGCGTCTCCCGCTCGGATCGGCGCGGCCCCGAAGACACGGGCTGGGTTTGGGGTGCGGTCCCTTCCTCCAATCGGGGTTCAGCTGTTTCCGCGGGCGGGCGTTGGTTTGTGATTACGGCTCCTGGCTTAGCGCTGTTGGTGCCCACGCCCGGTTGCCGCCCCCCACGCATTGGTTCCGCGCAAGCGCCGCCTTTTGACTGCGGCGGGGGGGAACGTCCTAGATCGAGTCCATTAGCCCCTTCCTTCAGCAGGGGAAGGGGCAAGCGGAAGCCTAACACACGTTCAAGGAGCAGCAGGCACCTCACAGGTCCGGGGGCCCCGGTCGTCCATCCTTATTTTCAACGGATGTACAGACCCATACTCCCGAGCGCCCATTGGCGCGCCCAGCCGATTCCATGCTGGCAAGGTGAGTGTACGCGAGCGGCGACCCGGACAAATCCCGTCTAAAGCAGTGCCAACTTCCCTTGTGGCCGTGCAAGCCGACGTGAAACTGCGTGTTCCTTGGCGTCCCCTATGAGCCAGCTGAACGAATTCACGCGGTTTTCACACGAGGCAAGTCCTGAACCGCGCTGTGGACTCCGGGTACCTCCAGGCTGCAGACAAGGGATTAAAGAAACAACCCAGTCACACCGCTACTTAGTTCCTTACGCCGGAAGGCCCACCCACGTTCGCAGTGGTGAGACATTGGGGTGCGAGCGAGCGTATTAGTTCCAGATCGTGGCGTCGGGTGGATGACGGCCGTAGTTTTGCCTCGGCTCCGCCCCATGCACTTTCCACTTTAGATCGTACTATGACTCGCCGATGGTGGGAGATACAGATCCTCTACTACCAGGCTTCAAAAGATAGCGGACCCTCCCTTAGCGGCGGGGACACCAGCGACCATTTGTTCGACGCGCTATATGGGGCTTGGTTCGGAGAGAGCGCGTATATGGAAGTCTGGTGTGGGGAGTTGCAACTTCATCCTGAGGGACACAGCGAAGAGGACGCTTCATGTTGACGGTCGCGCGGGGCGGCCTCCTCGTCGGAGCAGCGGCTGGCCCCTAGCGGGAACTCACTAGGTTCCCGCCCCGGCTCGGCATCGGGCGTCCCGGGGGGCCAGGAGCCGGCGAGGACAGTCTCGCCCGACGACGCCACGGCAATCCCCGCTCTTGGCCTCGCCCCGGACGCACCGGCCCGTCCCGACACCAGCCGCGTCTAGGGCCACGCGCGCGCTGACGCCGGGGGGGGCGGGCAGCGCGCGATAGAGGGAGCTCCCCGGCGTGTATCCGCGCCCCCCGCGGCCAGTCGCGCCGGACAGTTTCCTCCCCCCACGGGGCAGCCTGCCGTGCTGGAGGGCCCGGCGAGGCCCGGGCCGGGCGCGCGGACATCGGGCGCCGAGCGGAACCGCGAGCTGAGCAGAGCCGGGCGCCCGGGGCCGGTGGGCGGCCGGGTCCAGCACGGCACAACCGGATTTCTGCGTTGTCTAGGGAGTGTGCGCAGGCACTCCGCCCCAGGAGAGCGTTCGGCGGACCTCCGCAGGTGAACCCACGCCGGTGGGGCGAGCCCCGTAACGGGTCAGACGGCAGGGTCGCCTCGGGTGGCGGAGCCCCGGCGAGGGGCCGGCGGCGTGCGGCAGGCGGCTCCGCCGCGCCCCCCCGCGAGCACCGCCAGCCCGGGGCCACGTGGAGGGGCCGCGCGGGGAGGTCTCCCCCGGCGGCCAGAGCCTCCTGCCCGCGAGTGACGCGACCGGGGTGTTCCGCCCGTGCCCAGAGGGAGCAGCGGCCGATGAACTGCCCCGCGCCGGCGCAGACCTGGAGGGCCCCCGCCGCCCGCGCGCGCCCGCCCCCAGGGGGGCCGGCCTCGGCGGTGGGCTCGGACTCGTTTTCTGCCCACGGGGTGCTCTCGTCCCGGGCCGGGCCGGCTCGGCTCCGGCGTCGGCACCCGCCCTCGTCCGGGCTGGCGCCCTCCGGAAACGCCCGGGCCGGCGGACACGGCCAGGCGCCACGAGCCTAACCAGCG     
L       TTTTTATGTTTAAAAATTAGGTTGAATTTAATATAATGAAACATTTTTACCATGTTTCATTATCAAATAAATCTAATCTTAAAAATTGTATTTTATACATATTTTATATAAATTTCAATTTTATGTTGATTAACGCTAGTTGAAAATAAAATATCATATAATAAAATATCTTATTTAACACATGTATTTATAAGACACTATTTAATATTTATTTAATAAAATGATAATCGTAAATTAGAAAACATCTCAAGTATCCCTTTATTAGTTAATCTTTAAAATAATTTAAAAAATTAATATGATATGATTATTGATATAATAATCTTATTAATATAATATATAGCTTAATGTCAATACGGCTCAGATAAATTTCTTACAATACATTATCATACTTTTTCATACGAATTATTCTGAACTAACATCTCTAAAAAAGTAAATAGATAAAATATTATATTATACAAATACTAAATTTTTTATCATACTTATTAACTATATAATAAAACAGACTTTAAATTATAATATCAATATAAATCCTTTGAATCGTGTAGAACCACAAACTAAAAATAATTATTAACTTTATAAAGATATTTACAATTTAAATTAAGTTTTACTTTTTTCATAAAAAAAATGGGGTCGCGTTAAAATATATTAATCAAAGTTCAAAGCTCATTTTTTTAATCAGAAATTATATTATTAATTTATAAGAAATTACGAAAAAATACATTATTAAAATTTAAATGAATCATTTATTTGATTAAGTTGTACTAAATTTAAAAACATATAACCGGTATGAATAACTTTCAATATTTACAATAAAATTTTTATTATCAATAATTATTCTAAACTCAAACTTGAATAATTATGATCTATATGTAGTAATTTGTAAACACCTTTATTCGTACTTTGATACAAAAGTATAAATATCTAAAACTTGGACAATAATTTCCAACTGTTGTGTTTTTAATAGCTCTTTATATCATCTGTTTTTAAAACTCTTTTTTAATATCTCAAAAGGCATGATAACGATTACGCCTCAAAAAGTTCTAAGTCGTGCTAGAAAGATAGACCGTGTGTAACCTGGTCAACGATGGTCTTGATATGCAACACCCAGTGGTGCCCGTTATATCGCGGTTATGAGGGTTTATTGCAGAGCTCGATCAAGGCGCTCTTTTAATAATAGGTTAGAGTCTTCAAAGATGTGTTGCAACGAATGATGCCAAGAATAAACAAACTTAGATTGACAGGGAAGAGCATTCAAAATTTAGCCTGTGTGATATTACCACACTATCGCACTCGTGCAGCCGTGTTAATTCAGACCCATCAATCGATGTTCTCGGGACACGTTGGCCCGCTCCTATACCCGGTCACAAGGTGAGGCTACGCTTTCCTATCGCCTGATGTAATTTGACTAGTTTATGAGGCAACCTCAAAAGGGATTAGACAATATATAATTAGCGACCCGCGAAATCTATCCCGCATTGTTAGTACAACCAATCTACGCGCGACCCATAAAAGAGAGGAAATCAATTAATCCAACTGGAGTTAACATCTAGTTCTCAGAGGAGAGACCAACACAGGCCATTTGACTTCTCTCTGCTAAGTGAAGTGTTGTTTTAAAGCATTGTTTATGCTGCTTTTATGCGCTCGAACGAGACAATTTAGGGAGTTTAGTGTTGGAACTCGGTAGGCATTTGGTTCATAAACGTATTTCTGAATAAGATTTACCAACTCAAAGTATTTGTTAGAGACTATCCGCATGGTTTCTTATGTGAAATACATGTGGTTATTTGTTATGACAGTACTAAAATCAGATTAACTATCGTACACTATTAGAATAATGTACTATTAGACTTAAAATAGGATAGCTGGAATGCAGAATTCTCCGGTCCGACCACAGCACTGAAAATGTGCCGTTAAATAATGGGTTACACTATAAAGGAGTAACTCTACACATCGGTAAACTAGAAATGGATTTACATTACTTCAATCCAAGTGACTAAGACCGCACGTCTCCCGCTGGGATCGGCTCGGCCCCGAAGGCACGGGCTGGGTTTCGGGGGCGGTCCCTTCCGCCAATCGGGGATCAGCTGTTTTCGCGAGCGGGCGCTAGTTTGTGAAGACCGCTGCTGGCTTAGCGCTCTTGGTGCCCGCGCCCGGTTGCCGCCCCCCACGCATTGGTCCCGCGCAGGCGCCGCTTTTTGGCTGCGGCGCGGGGAAACGACATAGGTCGAGTCCACAGGCCCCTTCCTTCAGCGGGGGTGGGGGCAAGCGGAAGCCTAACACGCGTCCAAGGGGCACCAGGCACCTCAGAGGTCCGGGGGCCCTGGTTGTCCATCCGTATTCTCACTGGATATACGGACCCATACGCCCGAGCGCCCATTGGCGCGCCCAGCCGATGCCGGGCTGACGGGGTGAGTGTACGCGGGCGGCGACCCGGACAAATCCCGCCTAGGGCAGTGCCAACTCCCTTTGTGGCCGTGCAAGCCGACATTAAACTACGTGTTCCATGTCGGCTTTTTTGAGTCGGCTAAACAAATTCACGCGATTTTCACACGCGGCAAGACCTGGACCGCGCTATGGACTTCGGATACCTCCCGGCCGCAGACAAGGGATTTAAGAAGCAACCTAGTCACGCCACCACTTAGTTCCTAAAGCCGGAAGGCTCACCCACGTTCGCAATAGTGAGGGATTGGGGTGCCAGCGAGCGTATTAGTTCCAGGGCGTGGCGTCGGGTGGGTGGCGGCCCTAGTTATGCCTCGGCTCCGCCCCATGCGCTATCCGCTTTAGGTGGTACGTTGACTCGCCGATGGCGGGAGGTGCAGATCCTCTAGTGGCAGGCTTCAGAGGATAGCAAACCCTCCCCTAGCGGCGGGGACACTAGCGACCGTTGGTTTTACGAGCTATATCGGGCTTGGTTCGGAGGGAGCGCGTATAGGGAAGTCTGGTGTGGTGAGCTGCAACTTCGTCCTGAGGGTGACTGTGAAGAGGACGCTTCAAGTTGGCGATCGCACGAGGCGGCCTCCTCGTGGGGGCAGCGGCTGGCCCCTAGCGGGAAAGCAGTACTCCCCCGCCCCGGCCCGGCAGTGGGCGTCCCGCGGGGCCAGGAGCGGACGAGGACAGTCTCGCGCGACGACCCCGCGGCAATCCCCGCTGCTGGCCTCCCTCCGGGCGCACCGGCCCGCGCCGAGATCAGCCGCGTCGAGGGCCACGCGGGCACCGACGCCGGGGGGGGCGGGTAGCGCGGGCCAGCGCGAGCTCCCCGGCGTATATCCGCGCCCCCCGCTGCCAGTCGCGCCGGACAGGTTCCTCCCCCCGTGGGGCAGCCGGCCGAGCTGGAGGGCCCGGCGGGGCCCGGGCCGGGCGCGCCGACATCGGGCGCCTCGCGTAACCGCGAGCAGAGCAGGACCGGGCGCCCGGGGCCGGTGCGCGACCGGGTCCAGCACGGCACAACCGGATTCCTATGATGTGGAGGGATGGGGCGCAGGGACTCTGTCCCAGGAGTGCGTGCGGCAGACCCCCGCAGGTGAGCCCGCGAGGGTGGGGCGAGCCCCGTAGCGGGTCGGACGGCAGGGTCGCCTCGGGTGGTGGAGCCACGGCGATCGGCCGGCTGCGTGGCGCACGCGGCTGCGCCGCGCCCGCCCGCGAACACCGCCAGCCGGAGGCCGCATGCAAGGGCCGCGGGGGGAGGTCTCCCCCGCCGGCCAGGGCCTGGTGCCCGCGAGCGACGCGACCGGGGTGTTGCGGCCGAGCCCAGAGGGAGCGGCGGGCGACGCACAGCCCCGCGCCGGCGCGGACTGGGAGGGCCCCTGTCGCCCGCGCGCGTGCGGCCCCAGGGGGGCCGGCCTCGGCGGGGGGCCTGGATTCGTTCCCTGCCCACGGGATGCTCTCGTCCCGGGCCGGGCCAGGTCGGCGCCGCCGTCGGCACCCGCCCTCGACCGGTCTGGCGCACTCCGGGACCGCCCGGGCCGCCCGACAGAGCCTGGCGCCACGAGACTACCTAGCG     
K       TTTTTATATTTAAAAATTAGATTGAATTTAATATAATGAAATATTTTTACCATGTTTCATTATCAGATAGATCTAATCTTAAAGGTTGTATTTTATACATATTTTATATAAATTTCGATTTTATATTAGTTAACACTAGTTGAAAATAAAATATCATATAATAGAATATCTTATTTGACACATATATTTATAAAACACTATTTAATATTTATTTAATAAAATAATAATCGTAAATGAGAAAACGTCTCAAGTATCCCTTTATTGGTTAATCTTTGAAATAATTTAAAAAATTAATATGATATAATTATTGGTATAATAATCTTATTAATATAATATATAGCTTAGTATCAATACAACTTAGATAAATTTCTTACAATACATTGTCATACTTTTTCATACAAATCATTCTAAACTAGCATCCCTAAAAAAATAGATAGATAAAATATTGTTTTATACAGATACTAAATTTTTTATCATACTTATTAACTATATAATAAAACAGACTTTAAATTATAATATCAATATAGATCCTTTGAATCGTGTAGAACCACAAACTAAAAATAATTATTAACTTTATAAAGATATTTACAATTTAAATTAAATTTTACTTTTTTCATAAAAAAGATGGGGTCACATTAAAATATATTTATCAAGATTCAAAGCTCATTTTTTTGATCAGAAATTATATAATTAATTTACAAGATATTACGAAAAAATACATTATTGAAATTCAAATAAATCATTTATTTAGTTGAGTTGTGCTGAATTTAAAGACATATGACCGGTATGAATAACTTTCAATATTTACAATAAAATTTTTATTATCAATAATTATTCTAAACTCAAACTTGAATAATTATGATCTATATGTGGTAATTTATAAACACCTTTATTCATACTTTGATACAAAAGTATAAATATCTAGAACTTAGACAATAATTTCCAACAGTTGTATTTTTAATGGCTCTTTATAAAATTTGTTTTTAAAACTCTTTTTTAATATCCCAAAAGGCATGATGACGATTACGCTTCAGAGAGTTCTAGGTCGTGCTAGGAGAATAGACCGGGTGTAACTTGGTCAAGGATGGTCTTGATACGCAGCATCCAATGGGGCCCGTTATATTGCGGTTAAGAGGGTTTCTTGTAGAGCTCGATAAAGGCGCTCTTTTAATAATGGATTAGAGTTCTCAAAAATGTGTTGCACTGAATGATGCCAAGGGTAAACCAACTTCGATCGCCAGGGATGGGCATCTAAAATTTGGTCTGTGTGATATCACTACACTACGGTACCGATGCAGACGTATTAATTCCGATCCATGAATCAATGTGCTCGGGACGCGTTAACCCGCTCCTATCTCCGGTCACAAGGTGAAGTTACGATTTCCTATCGCCTGATGTAATTTGACTAGTTTAAGAGGTGACTTCAAAACGGATTATACAGTATACAATTAGCGACCCGAATAATCTATCCCGCATCGTTAGTACAACCAATCTACACACTACCCATAAAAGAGAGGAAATCTATTAATTCAACTGGAGTTAATATCAAGTTCTCAGGAGGGAGACCAACACAAGCCATTTGACTTTTCTCGGTTAAGCGAAGAGTTATTTTAAAGAGTTTTTTATATTATCTTTGTGTGTTCAAACGAGACAATTGAGTAAGTTTAGTGTTGATACTCGGTAGGCATTTGGTTCACAGACGTACTTGTGAACAAGATTTACCCACTCAAAATGTTTGTTAGAGACTATCTATATAGCTTCTTGTGTGAAATACATATGATTATTTGTTATGACAGTATTAAAGTTAGATTAACCATCGTACATTATTAGAATAATATACTGTTAGACTTGAAATGGGATGTCTAGAATGAAGAGTTCTCCGGTTCGACCGTAGCAGTGAAAATGTGCTGTTAAACAATGGGCTTCACTATAAAGGAGTAACCCCACATGTTGATAAACTGGCAATGGATTTACATTACTTTAATCCGGGTAAACAAAACCTCGTGTCTCCCGCTGGGATCTGGGCGGCCCCGAAGTCACGGGCTGGGTTTCGGGGGCGGTCCCTTCTGCCAATCGGGGGTCATCTGTTTCCGCGAGTGGGCGATAGTTTGTGAATACTGCTTCTGGCTCAGCGCCCATTGTGCCCGCGCCCGGTTGCCGCCCCCCACGCATCGGTTCCGCGCAAACGCCGCCCTTGGCCTGCGGCGTGGGGGAACGACCTAAGTCCAGTCCACAAGCCCCTTCCTTCAGCGGGGGGGGGGGTAAGCGGAAGCCTAACACACGTCCAAGGGGTAGCAGGCACCTCACAGGTCCTGGGGCCCTGGTCGGCCATCCATATTTTCAATGGATGTACAGACTCATACTCCCGAGCGCCCATTGGCGCGCCCGGCCGGTGCCGGGCTGACAGGGTGAGTGCACGCGGGCTGCGACCCGGACGAATCCCGGCTAAGGTAGTGCCAACTTCCCTTGTGGCCGTGCAAGCCGACTTGATACTTCGGGGTCCTTATCGTCCTCTTTGAGCCGGCTAAACAAATTCACGCGGTTTACACACGCGGCACGACCTGAACCGCGCTATGGACTCCGGGAACCTCCGGGCTGCAGACAAGGGATTTAAGAAGCAACCCAGTCACGCGACTACTTAGTTCCAAACGCCGGAAGGCTCACCCACGTTCGCAGTGGTGAGACATTGGGGTGCCAGCGAGCGTGTTAGTTCCAGGTCGTGGCATCAGGTGGATGGCGACCCTAGTTTTGCCTCCGCTCCGCCCCATATGCTGTCCGCTTTAGGTGGTGCTTTGATTCGCCGATGGTGGGAGATATAGATCCTCTACTGCCAGGCTTCGGCGGATAGCAAACCTTCCCCTAGTGGCGGGGATACCAGCGACCGTATGTTTGGCGCGCGATATGGGGCTTGGCTCGAAGAGAGTGTGTATATGGAAGTCTGGTGTGGTGAGCTGCAACTTCAGCCTGAGGGAGACAGCGAAGAGGACACTTCGCGTTGACGGCCGCACGAGGCGGCCTCCTCGTGGGGTCAGCGGCTGGCCCCTAGCGGGAAACCAGTGGGTTCCCGCCCCGGCTCGGCAGAGGGCGTCCCGGGGGGCCAGGAGCGGGCGAGGACAGTCTCGCCCGACGACGCCACGGCAATCCCCGCTGCTCGCCGCCCTTCGGACGCGCCGACCCGCGCCGCGATCAGCGGCGTCTGGGGCCACGCGGGCGCCGACGCCGGGGGGGACGGGCAGCGCGCGACAGTGTGAGCTCCCCGGCGCCGTTCCGCGCCCTCCGCTGGCGGTCGCGCCGGACAGGTTCCGCCCCCCGCAGCGCAGCCAGCCGAGCTTGAAGGCCCGGCGGGGCCCGGGCCGCGCGCGCGGACATGGGGCGCCGCGCGGAACCGCGATCGGAGGAGAACCGGGCGCTCGGGGCCGGTGCGCGACCGGGTCCAGCACGGCACAACCAGATTGCTGCGTTGTCGAGGGAAAGGGCGCAGGGACTCCGCCCCAGGAGTGCGTGCCGCGGACCCCCGCACGTGAGCCCGCGAGGGTGGGGCCAGCCCCGTAGCGGGTCAGACGGAAGGGTTGCATCGGGTGGCGGAGCCCCGGCGAGCGGCCGGCCGCGTGGGGCAGGCGGCTCCGCAGCGCCCCCCCGCGAGCACCGCCAGCCGGCGGACGTATTGGGGGGCGGCGGGGGGAGGTCTCCCCCGGCGGCCAGGGCCTTCTACCCGCGAGGGACGCGGGCGGGGGGTTACGCCCGCGCTCAGAGGGAGCAGCGGGCGACGGACGGCCCCGCGCCGGCGCGGACTGGGAGAGCCCCTGCCGCCCGCGCGGGCACGACCCCAGGGGGGCCGAGCTCGGCGGTGGGCCTGCATTCGTTCTCTGTCCACGGGATGCTCTCATCCCGGGCCGGGCGCGCTCGGCGCCGACCTCGGCACCCGCCCTCGTCCGGATTGGCGGCCTCTTGGACCGCCCGGGCCGTCGGACACGCCCGGGCGCCACGGGCCCACCTAGCG     
J       TTTTTGTATTTAAGAATTAGATTAAATTTAATATAATGAAACATTTTTACCATGTTTCATTATCAAATAAATCTGATCTTAAAGGTTGTATTTTATACATATTTTATATAAATTTCAATTTTATATTAGTTAACACTAGTTGAAAATAAAATATCGTATAATAGAATATCTTATTTAACACATATATTTATTAAACACTATTTAATATTTATTTAATAAAATGATAATCGTAAATAAGGAAACGTCTCAAGTATCTCTTTATTGGTTAATCTTTGGAATAATTTAAAAAATTAATATGATATAATTATTAATATAATAATCTTATTGATATAATATATAGCTTAGTGTCGGTACAGCTTAGGTAGATTTCTTACAATACATTATCATACTTTTTCGTACAAATTGTTCTGAACTAACATCTCTAAGAAAGTAAATAGATAAAATATTATTTTATACGGGTGCTGAGTTTTTTATCATACTTATTAACTATGTAATAAAACAGACTTTAAATTATAATATCAATATAAATCCTTTGAATCGTGTAGAACCACAAACTAAAAATAATTATTAACTTTATAAAGATATTTACAATTTAAATTTAATTTTACTTTTTTCGTAAAAAGAATGGGGTCACATTAAGGTATATTTATCAAAGTTCAAAACTCATTTTTTTGATCAAAAATTATATTATTAATTTACAAAAAATTACGAGAAAATACATTATTGGAATTTAAATAAATCATTTATTTAATTAAGTTGTACTAAATTTAGAGACATATGACCGGTATGAATAACTTTCAATATTTACAATAGAATTTTTATTATCAATAATTATTCTAAACTCAAACTTGGATAATTATGATCTATATGTAGTAATTTGTAAACTCCTTTATTCATACTTTGATACAAAAGTATAAATATCTAGAACTTAAACAATAATTTCCAATTGTTATGTTTTTAATAGCTCTTTATATAATTTGTTTTTGAAACTCTTTTTTAATATCTCGAAAGGCATGTTAACGACTACGCCCCAGAAAGTTCTAAGTCGTCCTGGAAAAATAGACCGTGTGTAACTTGGTCAAAGATGGTCTTTATATGCAGCACCCAATGGTGCCTGTTATATCGCGGTTAGGAGGGTTTCTTACAGAGCTCGATGAAGGCGCTCTTTTAATAATGGATTAGAGCCTTCAAAAAAGTGTTGCACTGAATAATGCCAAAAGTAAACGAACTTGTATCGCCAGGGCTGGACATTCAAAATTAGGCCTGCGTGGTATTACTACACTATAGCACTCATGCAGTCGTGTAAATTCAGGCCCATCAATCGATGTGCTCGGGACGCGTTGACCCGCTCCTATCTCCGGTCACAAGGTGAAGTTACGATATCCTATCGCCTGATGTAATTTGACTAGTTTATGGGGTAACTTCAAAACGGATTGGACAGTATGTAATTAGCGACCTGAGCATTCTGTCCCGCATTGTTAGTACAACCAATCTACGCACCACCCATAAAAGAGAAGAAATCCATTAGTCCAATTGGAGTTAACATAGAGTTCTCAGGGGAGAGACAAACATAGGCCATTTGACTTTTCTCGGATAAGCGAAGTGTTATTTTAAAGCGTTTTTTATGCTGCTTTTGCGCGCTCCAACGAGACGATTGAGAAAGTTCAATGTTGGGACTCAGTAGGTATTCGGTTCATAAACGTATTTCTGAACAATATTTACCCACTCAAAGTATTTGTAAGAGACTATCCGTATAGCTTCTTATGTGAAATACATATGATTATTTGTTACGACAGTACTAAAGTTAGATTAACTATCGTACACTATTAGAATAATGTACTATTAAACTTGAAATAGGATGTCTAGAATGGAGAGTTCCCTGGTTCGACCCCGCCAGTGAAAATGTGCTGTTTAATAATGGGCTACACTATGAAGGAGTAAATCTACATATTGATAAACTGGAAATGGATCTACACTACTTTAATCCAAGTAACTAAAATCACGAGTCTCCCGCTCGCATCAGCGCGGCCTCGAAGGCATGGGCTGGGTTTCGGGAGCGGTCCCTTCCGCCAATCGGGGGTCAACTGTTTTCGCGAGCGAGCGTTAGTTTGTGAATACTGCTTCTGGCCTAACGCTCTTGGTGCCCACGCCCGGTTGCCGCCCCCCACGCATAGGTTCCGCGCAAGCGCCGCCTTGTGGCGGCGGCGAGAGGGAACAACCTAAGTCAAATCCACAAGCCCCTTCCTTCAATAGGGGGTGGGGCAAGCGGAAGCCTAACACACGTCCAAGGGGTAGCAGGCACCTCCCAGGTCCGGAGGCCCTGGTTGTCCATCCATATTCTCAGTGGATGTGCGGACCCATACCGCCGAGCGCCCATTGGCGCGCCCAGCCGATGCCGAGTTGACTCGATGAGTGTACGCGGGCGGCGACCCAGACAGATTCCGGCTAAGGTAGTGCCAACTTCCATTGTGACCGTGCAAGCCGACCTGAGACTGCGAGTTCCTTGTCGTCCCCTTTGAGCAAGCTGGACAAATTCAGGCGGTTCACACACACGGCGAGGTTTGAACCGCGCTATGGGCTCTGGAAACCTACCGGCTGTAGACAAGGGATTGAAGAAGCAACCCAGTCGCACCACTACTTAGTTCCTAATGCCGGAAGGCTGACCCACGTTCGCAGTGGTGGGATATTGGGGTGCCAACGAGCGTGTTACTTCCAGGTCGTGATGTCGGGGAGCTGGCGGTCCTAGTTTTGCCTCCGCCCCTCGCCATGCGCTGTCCGCTTTAGGTAGTACCATAATTCGCCTATGGTGGGAGATACAGATCCTCTAGTGCCAGGCTTCGGACGATAGCAAACCCTCCCCTAGCGGCGGGGACACCAGCGACCGTCCGTTTGTCGCGCGATATCGGGCTTGGTCCTGAGAGAATGCGTACATGGAAGTCCGATGTGGAGAGTTGCAACTTCTTCCTGAGGGAGACTGCGAAGAGGACGCTTCAAGTTGACGGTCGCACGGGGCGGCCTCCTCGTGGGAGCAGCGGCAAGTCCTTAGCGGGAAGTCAGTAGGAGCCCGCCCCGGCCCGGCACGGAGCGTCCTGCGGGGCCAGCAGCTGGCGAGGACAGTCTCGCCCTACGACGCCGCGGCGATCCCCGCCCCTGGCCGCCCTCCGGACGCACCCCCCCGCTCCGGCATGAGCCGCGTCGAGGGCCACGCGGGCACCGGCGCCGGGGGGGGCGGGCAGCGCGCGACAGAGAGAGCTCCCCGGCGTGTGTCCGCGCCCCCCGCCGCCAGTCGCGCCGGACAGGTTCCTCCCCCCGCGGTGCAGCCGGCCGAGCTAGACGGCCCGGCGGGGCCCGGGCCGGGCGCGCCGACACCGGGCGCCTTGCGTAACCGCGAGCTGAGGAGAACCGGGCGCTCGGGGCCGGTGCGCGGCCGGGCCCAGCACGGCACAACCAGATTTCTGCGTTGTCGAGGGGAATGGCGCAGGGACTCCGCCCCAGGAGCACGTGCCGCGGACCCCCGCACGTGAGCCCGCGAGGGTGGGGCCAGCCCCATAGCGGGTCAGCCGGCAGGGTCGCCTCGGGTGGTGGAGCCCCGGCGACCGGCCGGCTGCGTGGCGCATGGGGCTCCGCCGCGCCCCCCCGCGGGCACCGCCAGCCGGCGGCCGCATAGGAGGGCCGCGAGGGGAGGTCTCCCCCGGCGGCCAGGGCCTTCTACCCGCGAGCGACGCGAGCGGGGTATTGCACCCGTGCCCAGAGGGAGCGGCGGGCGACGCGGGGCCCCACACCGGCGCGGACCGGGGGTGCCCCAGCCGCCCGCGCGCGCCCGACCCCAGGGGGGCCGACCTCGGCGGCGGGCCTGGGTTCGTTCTCTGCCCACGGGATGCTCTCGTCCCGGGCCGGGCGCGCTCGGCTCCGTCGTCGGCACCGGCCCTCGGGCGGGCTGGCGCCCTCCGGGACCGCCGGCGCCGGCGGACACGGCCGGGCGCCACGAGTCCACCTGGCG     
I       TTTTTATATTTAAAAATTAGATTAAATTTAATATAGTGAGACATTTTTACCATGTTTCGTTATCGAATAAGTCTAATCTTAAAAATTGTATTTTGTACATATTTTATATAAATTTCGATTTTATATTAGTTGGAACTAATTGAAAATAAAATATCATATAATAGAATATCTTATTTAGCACATATATTTGTATAGCACTATTTGATATTTATTTAATGAAATGATAATCGTAAATAAGGAAACGTCTCAAGTATCCCTTTATTGGTTAATCTTTGAAGTAGTTTAAAAAATTAATATGATATAATTATTAGTATGATAATCTTATTAATATAATATATAGCTTGGTGTCAATACAACTTAGATAAGTTTCTTACAATACATTATCATACTTTTTCATGCAAATTGTTCTGAACTAACATCTCTAAAAAAATAGATAGATAAAATATTATTTTATACAGATGCTAAATTTTTTATCATACTTGTTAACTATATAATGAAACAGACTTTAAATTATAATATCAATATAAATCCTTTGAATCATGTAGGACCACAAACTAAAAGTAATTATTAACTTTATAAAGATATTTACAATTTAAATTAAATTTTACTTTTTTCATAAAAAAGATGGGGTCACATTAAAATATATTTATCAAGATTCAAAACTCATTTTTTTGATCAGAAATTATATTATTAATTTGCAAAAGATTACTAAAAAATACATTATTGAAATTTGAATAAATCGTTTATTTAATTAAGTTGTACTAAATTTAGAAACATATAACCGGTATGAATAACTTTCAATATTTACAATAGATTTTTTATTATCAATAATTGTTCTAAACTCAAACTTAAATAATTATGATCTATATGTAGTAATTTGTAAACGCCTTTATTCATACTTTGATACAAAAGTATAAATATCTAAAACTTGGACAATAGTTTCCAACTGTTGTGTTTTTAATAGCTCTTTATATGATATGTTTTTAAAACTCTTTTTTAATATCTCAAAAGGCATGATAGCGACTACGCTTCAGAAGGTTCCAAGTCGTGCTGGGAGAATAGACCGTGTGTATCATGGTCAAAGATGGTTTTTATACGCAGCACCCAATGGCGCCTGTTATATCGCAGTTGAAAGGATTTTTTGCAGAGCTCGATAAAGGCACTCTTTTAATAATGGATTAGGTACTTCAAGGATGTCTTGCACTGAACAATGCCAAGAATAAACCAACTTAGATCACCAGGGATGGGCATTCAAAATTTAACCTGTGTGATATTACCACACTATAGCACTCGTGCAGCCGTGTGAATTGAGACTCCTTGATCGATGTTCTCGGGACGCGTTGACTCGTTCCTATCTCCGGTCACAAGACGAAGATGCGGTTTCCTATCGCTTGATGTAATTTGACTAGTTTATGAGGTGACTTCATAACGGATTAGACAATATATAATTAGCGACCCGAATAATTCATCCCGCATTGTTAGTACAACCAATCTACACGCCACCAATAAAAGAGAGGAAATCTATTAATCCAACTGGAGTTAACATCGAGTTCTCAGGGGAGAGACTAACACAGGCCATTTGACTTCTCTCTGCTATGCGAAGTGTTATTTTAACGCGTTTTTCATGTTACTTTTGTGCGCTCGAATAAGACGATTGAGAAAGTTCAGTATTGACACTCAGTAGGCATTTGGCTCATAAACGTATTTCTGAACAAGTTTTACCCACTCAACATATTTGTTAGAGACTATCCGTATGGCTTCCTGTGTGAAATACATTTGGTTATTTGTTATAACAGTATTAAAGCCAAATTAACTATCGTACACTATTAGAATAATGTACTGTTAGATTTGAAATAGAATATATAGAATGGAGAGTTCTCCGGTTCGACCGCGGCAATGAAAATGTGCTGTATAACAATGGGCTACACTATAAAGGAGTAACTCTACACATTGATGAACTAGAAAGGGATTTACTTTACTTTAATCCGAGTAACTAAAACGTCGCGTCTCCCGCTGGGATCAGCGCGGCCCCGAAGGCACGGGCTGGGTCTCGGGAGCGGTCCCTTCCGCCAGTCGGGGATCAGCTGCTTCCGCGAGTGGGCGTTAGTTTGTGAATACCGCTCCTGGCTTAGCGCTCTTGCAGCCCACGTCCGGTGGCCGCCCCCCACGCACTGGTTCCGGGCAAGCGCCGCCTTTTGGCTGCGGCGAGGGGGAACGACGTAGGTCAAGTCCACTAGCCCCTTCCTTCAGCCGCGGGGGGGGCAAGGGAAAGCCTGAGACACGTCCAAGGGGCAGGAGGCACCTCATAAGTCCGGGGGCCCCGGTTGTCCATCCGTATTCTCAATGGATATACAGACCCATACGCCCGAGCGCCCATTGGCGCGCCCAGCCGATGCCGAGCTGGCGCGGTGAGTGTACGCGGGCGGCGACTCGGACCAATCCCGGCTAAGGCAATGCCAATTTCCCTTGTAGCCGTGCAAGCCGACGTGACACTACGAGTTCCTTGTCGTCCTCTTTGAGCAAGCTGGACAAATTCACGCGGTTTGCACACGCGGCATGACCTGCACCGCGCTATGGGCTCCGGATACCTCCCGGCTGCAGACATAGGATTTAAGGAGCAACCCGGTCGCGCCACTACTTAATTCCTAACGCCGGAAAGCTCACCCACGATCGCAGTGGTGGGAGATTGGGGTGACAGCGAGCGTGTCAGTTCCAGGTCGTGGCGTCAGGTGGATAGCGTCCCTAGTTTTGCCTCGACTCCACACCATCCGCTGCCCGCTTTAGGTAGCACTTTTACTCGCCGATGATGGGAGACACAGATCCTCTATTGCCAGGCTTCAGAGGATAACGATCCCTCCCCCAGCGGCGGGGATACTAGCGACCGTTTGTTGGACGCGCTAAATAGGCCTTGGTTCGAAGAGAGTGCGTATATGGAAGTCAGGTGTAGGGAGTTGCAACTTCGTCCTGAGGGATACAGCGAAGAGGACGCTTCAGGTTGACGGGCGCACGGGGCGGCCTTCTCGTGGGGGCAGCGGCTGGCCCTTAGCGGGAAAGCAATAGGTGCCCGCCCCGGCCAGGCAGGGGGCGTCCCGGGGGGCCAGGAGCTGCCGAGGACAGTCTCGCGCGACGGCGCCGCGGCGATCCCCGCAGCTGACCGCCCTCCGGACGCACCGACCCGAGCCGAGAGCGGCCGCGTCGAGGGCCACGCGGGCACCCACGCCGAGGGGGGCGGGCAGCGCGCGACAGAGCGAGCTCCCCGGCGGGTGTCCGCGCCCTCCGCGGCCAGTCGCTCCGGACAGGTTCCTCCCGCCGCGGGCCAGCCGGCCGTGCTCGAGGGCCCGGCGAGGCCCGGGCCGGGCGCGCCGACATCGGGCGCCTTGCGTATCCGCGAGCTGCGCTGAACCGGGCGCTCCGGGCCGGTGGGCGACCGGGCCCAGCACGGCACAACCTGAGTTCGGCGTTGTCGAGGGAAAGGGCGCAGGCACTCCGCCCCAGGAGTGCGTCCGCCGGATCACCGCAGGTGAGCCCCCTAGGGTGGGGCCACCCCCGTAGCGGGTCGGCCGGGAGGGCCGCCTCGGGTGGGGGAGCCCCGGCGATCGGCCGGCGGCGTGTGGCATGCGGCTCCGCGGCGCCCTCCCACGGGCACCGCCAGCCCGCGGCCACATCGGGGGGCCGCGGGGGGAGGTCTCCCCCGGCGGCCAGGGCCTCCTACCCTCGAGGGACGCGACGGGGGTGTTGCGCCCATGCCCAGCGGGAGCGGCCGGCGAAGGACGGCCCCGCGCCGGCGCAGACTGGGAGGGCCCCGGCGGGCCGCGCGGGCCCGGCCCCGGGGGGGCCGGCCTCGGCGGCGGGCCTGGATTCGTTCTCTGCCCACGGGATGCTCTCGTCCCGGGCGGGGCCTGCTCGGCGCCGGCGTCGGCACACGCCCTCGTCCGGGCTGGCGCCCTCCTGGACCGCCCGGGCCGGCGGACACGGCCGGGCGCCACGAGCCCACCCAGCG     
H       TTTTTATATTTAAAAATTAGATTGAATTTAATATAATGAAACATTTTTACCATGTTTCATTATCAAATAAATCTAATCTTAAAGGTTGTATTTTATACATGTTTTATATGAATTTCAATTTTATATTGGTTAACACTAATTGAAAATAAAATATCATATAATAGAATATCTTATTTGACACATATATTTGTAAGACACTATTTAATATTTATTTAATAAAATGATAATCGTAAATATGGAAACATCTCAAGTATCCCTTTATTGGTTAATCTTTGAAGTGGTTTAAAAAATTAATATGATATAATTATTATTATAATAATATTATTAATGTAATATATAGCTTAGTGTCGATACAACTTAGATAAATTTCTTACAATACATTATCATACTTTTTCATACAAGTTGTTCTGAAATAACATCTCTAGAAAAGTAAATAGATAAAATATTATTTTATACAGATACTAAATTTTTTATCATACTTATTAACTATGTAATAAAACAGACTTTAAATTATAATATCGATATAAATCCTTTAGATCGTGTAGAACCGCAAACTAAAAATGATTATTAACTTTATAAAGATATTTACAATTTAAATTAAATTTTACTTTTTTCATAGAAAAAATGAGGTCACATTAAAGTATATTTGTCAAGATTAAAAACTCATTTTTTTGATCAGAAATTATATTATTAATTTACAAAAAATTACGAAAAAATACATTATTGGAATTTAAGTAAATCATTTATTTGGTTAAGTTGTACTAAATTTAGAAACATATAACCGGTATGAATAACTTTCAATATTTACAATAAAATTTTTATTATCAATAATTAATCTAAACTCAAACTTGAATAATAATGATCTATATGTGGTAATTTATAAACGCCTTTATTAATACTTTGATACAAAAGTATAAATATCTAGGACTTGGACAATAATTTCCAACTGTTGTGTTTTTAATAGCTCTTAATATGATTTGTTTTTAAAACTCTTTTTTAATATCTCGAAAGGCATGATAACGACTACGCCTCAGAGAGTTTCAAGTCGTGTTGGGAGAATAGACCGTGTGTAACCTGGTCAAAGATGGTATTTATATGCAGCACCCAGTAGTGCCTGTTATACCGCGGTTGAGAGGGTTTCTTGCAGAGCTCGATAAAGGCGCTCTTTTAATAATGGATTAGAGCCTTCAAAGACGTGTTGCACTGAATGATGCCAAGCATAAACCAACTTACATTGCCAGGGATGTGCATTTAAAATTTGGTCTGTGTGATGTAACCACACTATTGCACTTGTGCAGCCATGTTAATTTAGGCCCATCAATCGACGTTGCCGAGACACGTCGGCCGACTCCTATCTCCGGTCACAAGGTGAAGACACGGTTTCCTATCGCCTGATGTAATTTGACTAGTTTATGGGGTGACTTCAGAACGGATTAGACAGTATATAATTAGCGACCTGAGTAATCTATCCCATATTGCTAATACAACCAATCTACGCACTACCCATAAAAGAAAGGAAATAAATTAATCCGACTGGAGTTAACATCTAGTTTTCAAGGGAAAGATGAACACAGTCCATTTGAATTCTCTCTGCTAGGCGAAGTGTTATTTTAACGCGTTTTTTATGTTAATTTTGTGCGCTCAAATAAGGCTATTGAGAAAGTTCAGTGTTGATACTCAGTAGGCATTTAGCTCACAAGCGTATTTCTGTACAAGATTTACCTACTCGAAGCATCTGATAGAGACTACCCGTATGGCTTCTTATGCGAAATACATATGATTATTTGTTATGACAGTACTGAACTCAAATTAACTATCGTACTCTATTAGAATAATGTACCGGTAGAGTTGAAATAAGATGTTTAGAATGAAGAGTTCTCCGGTTCGACTGCAACAGTGAAAATGTGCTGTTGAACAATGGGCTACACTACAAAGAAATAACTCTACACATTGATAAACTAGAACTGGATTTACATTGCTTTAATCTAAGTAACTAAGACCTCGCGTCTCCCGCTGGGATCGGCGCGGCCCCGAAGGCACGGGCCGGGTTTCGGGGGCGGTCCCTTCCGCCAATCGGGGATCAGCTGATTCCGCGGGAGGGCGGTAGTTTGTGAATACTGCCCCTGGCTTAGCGCTCTTAGTGCCCCCGCCCGGTTGCCGCCCCACACGCAGTGGTTCCGCGCTAGCGCCGCATTCTAGCTGCCGCGCGAGGTTACTACCTAAGTCGAGTCCACGAGCCCCTTCCTTTAGTGGGGGGAGGGGCAAGCGGAAGCCTGACACACGTCCAAGGGGCAACAGGCACCTCACAGGTCCGGGGGCCCTGGTGGCCCATCCATATTCTCAATGGATGTACGAACCCATACTCCCGAGCGCCCGTTGGCGCGCCCAGCCGATGCCGGGCTGACGATGTGAGTGTACGCGGGCCGCGACCCGGACTCATCCCGGCTAAGGCAGTGCCAACCCCCCTTGTAGCCGTGCAAGCCGACGTGGGACTGCGAGTTCCCTGTCGTCCTCTGTGAGGGAGCTGAACAAATTCACGCGGTTTACACACGCGGCAGGACCGAAACCGCGCTATGGGCTTCGGTTAATTCTCGGCTTCAGACATGGGATTTAAGAAGCAACCCAGTCTCGCCCCTACTTAGTTCCTAACGCCGGAAGGCTCACCCACGTTCGCAATGGTGGGGTATTGGGGTGCCAGCGAGCGTGTTAGTTCCAGGTCGTGGCATCGGGTGGATGGCGGCCCTAGTTTTGCCTCGGCTCCGCCCCATGCGCTGACCGCTTTAGGTCGTACGTTGACTCGCCGATGGTGGGAGATACAGATCCTGTACTGCCAGGCTTCAGAGGATAGCAAGCCCTCCCCTGGCGGCGGGGACACTAGCGACCGTTTGTTTGACGCGCAATATGGGCCCTGGTTCTAAGAGAATGCGTATATGGAAGTCTGGTATGGGGAGGGGCAACTTCACCCTGAGGAAGACAGCGAAGAGGACGCTACACGTTGACGGTCGCGGGAGGCGACCTCCTCGTTGGAGCAGCGGCTGGCCCGTAGCGGGAAATCTGTAGGAACCCGCCCCGGCCGGGCAGGGGGCGTCCCGGGGGGCCAGGAGCCGGCGAGGACAGTCTCGCCCGACGGCTCCGCGGCAATCCCCGCTGCTGCCCGCCCTCCGGACGCGCCGGCCCGCGCCGATACCAGCCGCGTCGAGGGCCACGCGGGCACCAACGCCGGGGGGGGCGGGCAGCGCGTGGCAGAGTGAGGCCCCCGGCGTGTGTCCGCGCCCCCCGCGGCCAGTCGCTCCGGACAGGGTCCTCCCCCCGCGGCGCACCCTGCCGCGCTGGAGGGCCCGGCGGGGCTCGGGCCGGGCGCGCCGACATCGGGCGCCTCGCGTAACCGCGAGCTGAGCAGGACCGGGCGCTCCGGGCCGGTGCGGGATCGGGCCCAGCACGGCACAGGCGGGTTTCGGCGTTGTGCAGGGGAAGGGCGCAGGGACTCTGCCCCAGGAGTGCGTCCGGCGGACCTCCGCAAGAGACCCTGCGAAGGTGGGCCCAGCCCCCTAGCGGGTCAGCCGGCAGGGTTGCCTCGGGTGGCGGAGCCCTGGCGACCGGCCGGCTGCGTTCTGCATGCGGCTCCGCCGCGCCCCCCCGCGAGCACCGCCAGCCGGAGGCCACATGAGTGGGCCGCGGGGGGAGGTCTCCCCCGGCGGCCAGGGCCTCCTACCCGCGAGCGACGCGACCGGGGTGTTCCGCCCGTGCCCAGAGGGAGCGGCGGGCGACGCACGGCCCCGCGCCGGCGCGGACTTGGAGGGCCCTAGTGGCCCGCGCGCGCCCGACCCCAGGGGGGCCGGCCTCGGCGGTGGGCCTGGATTCGTTCTCTGCCCGCGGAATGCTCTCGTCGCGGGCCGGGCGCGCTCGGCGCCGGCGTCGGGGCCGGCCCTCGTGCGGGGTGGCGTCCTCCGGGACCGCCCGGGTCGGCGGACACGGCCAGGGGCCTCGAGCCCACCCAGCG     
G       TTTTTATATTTAAGAATTAAATTGAATTTAATATAATGAAGCATTTTTACCATGTTTCATTATCAAATAAATCTAATCTTAAAGATTGTATTTTATACATATTTTGTATAAATTTCAATTTTATATTGGTTGGCACTAATTGAAAATAAAATATCATATAATGGAATATCTTGTTTAACACATATATTTGTAAAGCACTATTTAATATTTATTTAATAAAATGATAATCGTAAATAAGAAAACGTCTCAAGTATCCCTTTATTGGTTAATCTTTGAAATAATTTAAAAAATTAATATGATATAATTATTAGTATAGTAATCTTATTAATATAATATATAGCTTAGTGTCGATACAACTTAGATAAATTTCTTACAATACATTATCATACTTTTTCATACAAGTTGTTCTAAACTAACATCTCTAAAAAAGTAAATAGATTAAATATTATTTTGTACAAATGCTTAATTTTTTATCATACTTATTAGCTATATAATAAAACAGACTTTAAGTTATAATATCAATATAGGTCCTTTAAATCGTGTAGAACCACGAACTAAAAATAATTATTAACTTTCTAAAGATATTTACAATTTAAATTAAATTTCACTTTTTTCTTAGAAAAAATGGGGTCACATTAAAATATATTTATCAAGATTCAAAGCTCGTTTTTTTGATCAGAAATTATATTATTAATTTACAAGAGATTACGAAAAAATACATTATTGGGATTTAAATAAATCGTTTATTTAATTAAATTGTACTAAATTTAGAGACATATAACCGGTATGAATAACTTTCAATATTTACAATAGAATTTTTATTATCAATAATTATTCTAAACTCAGACTTGAATAGTTATGATCTATATGTAGTAATTTATAAACGCCTTTATTCATACTTTGATACAAGAGTATAAATATCTAAGACTTAGACAATAATTTCCAACTATTATGTTTTTAATAGTTCTTTATATAATTTGTTTTTAAAACTCTTTTTTGATATCTCGAAAGGCATGCTAACGACTACGCTTCAGAAAGTTCTAAGTCGTGCTAGGAGAATAGACTGTGTGTAACCTGGTCAAAGATGGTTTTAATATGCAGCACCCAATAGTGCCCGTTATATCGCAGTTAAGGGGGTTTCTTGCAGAGCTCGATAAAGGCGCTCTGTTAATAGTGGATTAGAACCCTCAAAGATGTGTTGCACTGAATAATGCCAAGAATAAACCAACTTAAATACCCAGGGATGGGCATTCAAAATTTAGCCTGTGTGATTTAACCACACTACAGCGCTCGTGCAGCCATATTAATTCAGACTCATCAATCGGTGTTCTCGGGACGCGTTGGCCCGCTCCTATCTCCGGTCATAAGATGAAGATGCGGTTTCCTATCGCCTAATGTAATTTGGCTAGTTTATGAGGTAACTTCAAAACGGATTAGACAGTATATAATTAGCGACCCGGGTAATCTGTCCCGCAGTGTTAGTACAACCGATCTACGCACTACCCATAAAAGAGAGTAAATCTATTAGTCCAACTGGAGTTAACATCGAGTTCTCAAGGGAAAGACTAACACAGGCCCTTTGACTCCTCTCCGCTAGGCGAAGTGTTATTTTAACGCGTTTTTTATAGTGTTTTTGTGCGCTCGAAACAGACGATTGAGTAAGTTCAGTGTTGGTACTCAATAGGCATTTGGTTCATGAACGGGTTTCTGGACAAGATTTTCCCACTCAAGGTTTTTGTTAGAGACTAACTGTATGGCTTCTTATGTGAAATACATATGATTATTTGTTATGACAGTACCAAAGTCAGATTAACTATCGTACACTATTAGAATAATGTACTTTTAGACTTGAAATAGGATGTTTAGAACGGAGAGTTCCCCGGTTCGACCACAACAGTGAAAATGTGCTGTTAAGTAATGGGCTACATTATAAAGGAGTAACTCTACATATTGGTGAACTGGAACTGGATCTACATTACTTTAATCCAAGTAACTAAAACCTCGCGTCTCCCGCTGGGATCAGCGCGGCCCCGAAGGCACGGGCCGGGATCTAGGAGCGGTCCCTTCTACCAGTCGGGGACCAGCTGTTTCCGCGGGCGAGCGTTAGTTTGTGAAAACTACTCCTCGTTTAGCGCTCCTCGTGCCCACGCCCGGTTGCCGCTCCCCACGCATTGGTTCCGCGCAAGCGCCGCCTTCTGGCTGCGGCGTGGGGGAACGGCCTAATTCAAGTCCATAAGCCCCTTGCTTCAGTGGGGGGGGGGGCAAGCGGAAGCCTGACACGCGTTCAAGGGGTAGCAGGCACCTCACAGGTCCGGGGGCCCAGGTGGTCCACCCAAATTCTCAATGGATGTACGGACCCATACCGCCGAGCGCCCCTTGGCGCGCCCAGCCGATGCCGCACTGACACGGTGAGTGGACGCGGGCGGCGACCCGGCCGAAGCCCGTCTAAGGCAGTGCCAACTTCCTTCGTGGCTGTGCAGGCCGACGTGAGACTGCGAGTTCCTTATCGTCCTCTTTGAGCGAGCTGAATAAATTCACGCGGTTTACACACGCGGCTTGACCTGAACCGCGCTATGGGCTTCGGATACTTCCCGGCTGCAGACAGGGGATTTAAGGCGCAACCCAGTCACGCCACTACTTAGTTCCTAGTGCCGGAAGGCTCACCCACGTTCGCAGTCGTGAGACATTGGGGTGCTTGCGAGCGGCTCGGTTCCAGGTGGCGGCGTCGGGTGGATGGCGACCCTAGTCCTGCCTCGTCTCCGCCCGATGCGCTGTCCGCTCTAGGTGGTACCATGACTCGCCGATGGTGGGAGATCCAGATCCTCTGCTGTCAGGCTTCAGAGGATAGCAACCCCTCCCCTAGCGGCGGGGACACTAGCGACCATTTCTTTGACGCGCTATATGGGCCCTAGTACGAAGAGAACGCGTACATGGAAGTCCGGTGTGGGGAGATGCAACTTCATCCTGAGGGAGACAGCGAAGAGGACACTTCATGTTGACGCACGCACGGGGCGGCCTCCTGGTGGGGTCAGCGGCTAGCCCTTAGCGGGAAACCAGTATGTTGCCGCCCCGGCCCGGCAGGGGGCGTCCCGGGTGGCCAGGAGCCGGCGAGGACAGTCTCGCCCGGCGGCACCGCGGCAATCCCCGCCGCTAGCGGCCCTCCGGACGCACCGGCCCGCGCCGGGAGCAGCCGCGTCGTGGGGCACGCGGGCACCGACGCCGGGGAGGGCGGGTAGCGCGCGGCAGAGTGAGCTCCCCGGCGTGAGTCCGCGCCCCCCGCGGCCAGTCGCTCCGGACAGGTTGCTCCCCCCGCGCTGCAGCCAGCCGAGCTGGAGGGCCCGGCGGAGCCCGGGCCGGGCGCGCCGACTTCGGGCGCCTTGCGCGACCGCCAGCTGAGCAGAACCGGTCGCTCGGGGCCGGGGGGCGGCCGGGCCCACCACGGCACACCCATGGTTCGGCGTTGTCGAGGGAAAGGGCGCGGGAACTCCGCCCGAGGGGTGCGTTCGGCGGACCGCCCCAGGTGAGCCCACGACGGTGGGGCTAGCCCCGTAGCGGGTCAGGCGGCAGGGTCGCCTCGGGTGGCGGAGCCCCGGCGACCGCCCGGCGGCGTGGGGCAGGCGGCTCCGCCGCGCCCCCCCGCTGGCACCGCCAGCCAGCGGCCGCATGGGAGGGCCGCGGGGGGAGGTCTCCTCCGCCGGCCAGGGCCTTCTACCCGCGAGCGACGCGACCGGGGCGTTGCGCCCGCGCCCAGAGGGAGCAGCGAGCGACGCACGGCTCCGCGCCGGCGCGGACTGGGAGGGCCCCCGTAGCCCGTGCACGCCCGGGCCCAGGGGGGCCGGCCTCGCCGGTGGGCCAGGATTCGTTCCCCGCCCATGGGATGCTCTCGTCGCGGGCCGGGCTCGCTCAGCGCCGACGTCGGGACCTGCCCTCGTCCGGGCTGGCGCCCTCCGGGACCGCCCGGGCCGTCGGACACGGCCAGGCGTCACGAGCCCACCCGGCG     
F       TTTTTATATTTAAAAATTAAATTAAATTTAATATAATGAAACATTTTTACCATGTTTCATTATCAAATAAATCTAATCTTAAAGATTGTATTTTATACGTATTTTATATAAATTTCGATTTTATGTTAGTTGACACTAATTGAAAATGAAATATCATATAATAAAATATCTTATTTAGCACATATATTTGTAAAACACTATTTAATATTTATTTAATAAAATGATAATCGTAAATGAAAAAACGTCTCAGGTGTCCCTTTATTGGTTAATCTTTGAAGTGATTTAAAAAATTAATATGATATAATTATTGATATAGTAATCTTATTAATATAATATATAGCTTAGTATCGATACAGCTTAGATAGATTTCTTGCAATACATTATCATGCTTTTTCATACAAATTATTCTGAACTAACATCTCTAAAAAAGTAAATAGATAAAATATTATTTTATACAAATACTAAATTTTTTATCATACTTATTAACTATATAATGGAACAGACTTTAAATTATAATATCAATTTAGATCCTTTAGATCGTGTAGAACCACAAACTAAAAATAATTATTAACTTTATAAAGATATTTACAATTTAAATTAAATTTCACTTTTTTCATAAGAAAAATGGGGTCACATTAAAAAATATTTATCAAAATTCAAAGCTCATTTTTTTGATCAGAAATTATATTATTAATCTACAAAAAATTACAAAAAAATACATTATTGGAATTTAGATAAATCATTTATTTGATTAAGTTGTACTAAATTTAGAGACATATAACCGGTATGAATAACTTTCAATATTTACAATAGAATTTTTATTATCAACAATTATTCTAAACTCAAACTTGAATAATTGTGATCTATATGTAGTAATTTATAAACGCCTTTATTCATACTTTGATACAAAAGTATAAATGTCTAAAACTTAGACAATAATTTCCAACTGTTGGATTTTTAATAGCTCTTTATATAATTTGTTTTTAAAACTCTTTTTTAACATCTCGAAAGGCACGACAACGACTACGCCTCCGAGAGTTCCAAGTCGTGTTGGGAGAACAGACCGTGTGTAACCTGGTCAAAGATGGTCTTAATACGCGACACCCAATGTTGCCCGTTATATCGCGGTTAGGAGGGTTTCTTGCAGAGCTCAATAAAGGCGCTCTTTTAATAATGGATTAGAACCTTCAAGGATGTTTTGCACCGAATGATGCCAAGAATAAACTAATTTAGATCGCCAGGGATGGGCATTTAAAATTTAGCCGGTGTGATATTACTACACTAAAGCACTCGTGCAGCCGTGTTAATTCAGACCCATCAATCGATGTCCTCGGGACGCGTTGGCCTGCTCCTATCTCCGGTCACAAGTCGGAGATACGGTTTCCTATCGCCTGATGTAATTTGACTAGTTTACGAGGTGACTTCAAAACGGATTAGACATTATATAATTAGCGACCCGAATAACCCGTCCCGCATTGTTAGTACAACCTATCTACACAGTACCTATAAAAAAGAGGAAATCTATCAATCCAACTGGAGTTAACATCGAGTTTTCAGGGGAGAGACCAACACAAGCCATTTGACTTCTCTCTGCTAAGCGAAGTGTTATTTTAACGCGTTTTTTATATTAGTTTTGTGCGTTCGAACGAGACAATTGAGAAAGTTCAGTGTTGATACTCAGTAGGCATTTAGATCATAAACGTGCTTCTGAACAAGATTTTCCCACTCAAAGTATTTGTTAGAGACTATCCATACGACTTCTTATGTGAAATACATATGATTATTCGTTATTACAGTACTAAAGTCAAAGTAACTACCGTACACTATTAAAATAATGTACTGTTAGACTTGAAATGGGGTGTCTAGAACGGAGAGTTCTTCGGTTCGACTGCAACAGTGAAAATGTGCTGTTAAACAATGGGCTACATTAAAAAGGAGTAACTCTACATATCGATGAACTGGAACTGGATTTATATTACCTTAATCTAAGTAACTAAAATCTCGTGTCTCGCGCTGGGATCGGCGCGGCCTCGAAGGCACGGGCTAGGTTTTGGGGGCGGTCCCTTCTGCCAATCGGGGATCAGCTGTTTTCGCGGGAGGGCGATAGTTTGTGAATACTGCTCCTGGCTTCGCGCTCTTCGTGCCCTCGCCCGGTTGCCGCCCCCCACGCATTGGTTCCGCGCGAGCGCCGCCTTTTGGCCGCGGCGAGGGGGAACGACCTGGTTCGAGTCCGCAAGCCCCTTTCTTCAGGCGGGGGGGGGGCAAGCGAAAGCCTCACACACGTCCAAGGGGTACCACGCACCTCACAGGTCCAGGGGCCCTGGTTGTCCAGCCATATTCTCAATGGATGTACAGACCCATACCCCCGAGCGCCCATTGGCGCACCCAGTCGCTGCCGGTCTGACGAAATGAATGTACGCGGGCAGCGACCCGGACAAATCCCCCCTAAGGCAGTGCCAACATCCCTTGTGGCTGGGCAAGCCGACGTGAGACTACGAGTTCCTTGTCGTCCTCTTTGAGCAGGCTACATAAATTCACGCGGTTTACACACGCGGCAACACCGGAACCGCGCTCTGGGCTCCGGCTACTTTTTGGCTGCAGACAAAGGATTCAAGAAGCAACCCGGTCACGCCACTACTTAGTTCCTAACGCCGGAACGCTCACCCACGTTCGCAGTGGTGGGACATTGGGGTGCAAGTGAGCGTGTGAGTTCCAGGTCGTGGCGTCGGGTGGATTCCGACCCTAGTTTTGCCTCGGCTCCGCCCAATACGCTGCCCACTTTAGGTGGCACCTTTACTCGCCGATGGTGGGAGATTCAGATTCTCTGCTGTCAGGCTTCAGAGGGTAACAAGCCCTCCCCTAGCAGCGGGGACACTAGCGACCATTTGATTAACGCGCCATATGGGCCTTCGTTCGAAGAGAACGCGTACATGGAAGTCTGGTGTGGAGAGTTACAACTTCGTCCTGAGGGAGATAGCGAAGAGGGCGCTTCATGTTGGCGACCGCAGGGGGCGACCTCCTCGTGGGGGCAGCGGCTGGCCCTTAGCGGGAAATCAGTAGGTCCCCGCCCCGTCCCGGCGGGGGGCGTCCCGGGGGGCCAGGAGCCCGGGAGGGCAGTCTCGCCCGACGGCACCGCGGCCATCCCCGCCGCTGGCCGCCCTCCGGACGCACCGTCCCGCGCCGACATCAGCCGCGTCGAGGGCCACGCGTGCACCGACGCCGGGGGGGGCGGGCAGCGCGCGGGAGAGCGAGCTCCCCGGCGTGCATCCGCGCCCCCCGCCGCCAGTCGCTCCGGACAGCCTCCTCCCCCCGCGGTGCAGCCTGCCGAGCTGGAGGGCCCACCGGGGCCCAGGCCGTGCGCGCCGACACCGGGCGCCGGGCGTAACCGCGAGCTGAGCAGAACCGGGCGCTCGGGGCCGGTGCGCGACCCGGCCCAGCACGGCACAACCAGGTTGCGGCGTTGTGGAGAGAAAGGGCGCAGGGACTCCGCCCCGGGAGCGCGTCTGGCGGGCCTCCGCAGGTGAGCCCGCAAGGGTGGGGCCAGCCCCGTAGCGGGTCTGACGGCAGGGTCGCCGCGGCTGGTGGAGCCCCGGTGATCGGCCGGCAGTCTGGGGCACGCGGCTCCGCCGCGCCCCCCCGAGAGCACCGCCAGCCGGCGGCCGCGTGAGAGGGCGGCGGGGAAAGGTCTCGGCCGCCGGCCAGGGCCTTCTACCCGCGAGCGAGGCGACCGGGGTGTTCCGCCCGCGCCCAGGGGGAGCGGCGGACGACGGACTGCCCGGCGCCGGCGCGGACAGGGGGGGCCCCTGTGGACCGCGCGCGTCCGGCCTCAGGCGGGCCGGCCTCGGCGGTGGGGTCGGATCCGTTCACTGCCCATGGGATGCTATCGTTGCGGGCAGGGCTCGCTCAGCGCCGACGTCGGCACCCGCCCTCGTTCGGGCTGGCGCTCTCCCGGATCGCCCGGGCCGGCGGGCATGGCCGGGGGCCACGAGTCCACCCAGCG     
E       TTTTTATATTTAAAAATTAAATTAAATTTAATATAATGAAACATTTTTACCATGTTTCATTATCAGATAAATCTAATCTTAGAGATTGTATTTTATACATATTTTTTATAAATTTCAATTTTATATTAGTTAACACTAATAGAGAATAAAATATCATATAATAGAATATCTTATTTAGAACATATATTTGTAAGACACTATTTGATATTTATTTAATAGAATGATAGTCGTAAGTAAGGAAGCGTCTCAAGTATCCCTTTATTGGTTAGTCTTTGAAGTAGTTTAAAAAATTAATATGATATAATTATTAATATAGTAATCTTATTAATATAATATATAGCTTGGTATCGATACAACTTAGATAAATTTCTTACAATACATTATCATACTTTTTCTTACGAATTATTCTAAACTAACATCTCTAAAAAAATAAGTAGATAAAATATTATTTTATACAAGTACTAAATTTTTTATCATACTTATTAACTATATAATGTAACAGACTTTAAATTATAATATCAATATAAATCCTTTAAATCGTGTAGAACCACAAACTAAAGATAATTAATAACTATATAAAGATGTTTACAATTTAAATTAAATTTCACTTTTTTCATAAAAAAAATGGGGTCACATTAAAATATATTTGTCAAGGTTCAAAACTCATTTTTTTGATAAAAAATTATATTATTAATTTACAAGAAATTACGAAAAGATGCATTATTGAAATTTAAGTAAATCGTTTATTTACTTAAATTGTGCTAGATTTGGAGACATATAGCCAGTATGAATAACTTTCAATATTTACAATAGAATTTTTATTATCAATAATTATTCTGAACTCAAACTTGAGTAATTATGATCTATATGTAGTAATTTGTAAACGCCTTTATTCATACTTTGATACAAAAGTATAAATATCTGAGACTTAGACAATAATTTCCAACTGTTATGTTTGTAATAGCTCTTTATATAATTTGTTTTTAAAACTCTTTTTTAATACCTCGAAAGGCATGACAACGACTACGCTTCAGAAAGTTTCAAGTCGTGTTGGGATAACGGACTGTGTGTAGCCTGGTCAAAGATGGGCTTAATGTGCAGCACCCAGTGGCGCCCGTTATATCGCGGTTAAGAGGGTTTCTTGCAGAGCTCGATAAAGGCGCTCTTTTAATAATAGATTAGAGCCTTCAAGGATGTGTTGCACTGAAAAATGCCAAGAATAAACGAACTTAGATCGCTTGGGATGGGCATTCAAAATTTAGCCTGTGTGATGTCACTACACTACAGTCCTCGTGCAGTCGTGTTAATTCAGCCCCATCAATCGATGTTTTCGGGATGCGTTGGCCCCCTCCTATCCCCGGTCATAAAGGGGAGATTCGATCTCCTATCGCCTGATGTAATTTGACTAGTTTATGGGGTAACCTCAAAATGGATTGGACAGTATGTAATTAGCGACCCGAGTAATCCATCCCGCATCGTCAGTACAACCAATCTACGCTCTACCCATAAAGGAGAAGAAATCTATTAATCCAACTGGGGCTTACATCGAGTTCTCAGGGGAAAGATCAACACAGGCCACTTAATTTCTCTCTGCTAAGCGAAGTGTTATTTTAACGCGTTTTTTATAGTACTTTTGTGCGATCGAACGAGACGATTGAGAAAGTTCAGTGTTGACACTCAGTAGGCATTTGGCTCATAAACGTCTTTCTGAAAAAGGTTTTCCCACTAAAGGTATTTGTTAGAGACTATCAATATAGCTTCTTATGTGAAATACATATGGTTATTTGTTATGACAGTACTAGAGCCAGATTAACTATCGTACACTATTAGAATAATGTACTGTCAGACTTGAAACGGGATGTTTAGAATAGAGAGTTCTATGGTTTGACCGCAACAGCGAAAATGTGCTATCGAACAATGGGTTACACTATAAAGGGGTAACTCTACATATTGATGAACTTGAACTAGATTTCCATTACTTCAATCCAAGTGACCTAAACCTCGTGTCTCCCGCTGGGATCGGCACGGCCCCGAAGGCAAGAGCTGGGTTTCGGGGGCGGTCCCTTCCACCAATCGGGAATCAGCAGCTTTCGCTAGCGAGCGTTAGTTTGTGAACACTGCTGCTGGACGCGCGCTCTTCGTGCCCGCGCTCGGTTGGCGCCCCGCACGCATTGGCTCCGCGCAAGCGCCGCCTTCTGGCTGCGGCGAGGGAAGACAACCTAGCTCAAGTCCACAGGCCCCTTTCTTCAGTGGGGGGGGGGGCAAGCGAAAGCCTCACACACGTCCAAGGGGTAACAAGCACCTCACAGGTCCGGGGGCCCTGGTAGTCCGTCCATATTCTCAACGGATGCACCGACGCATACCCCCGACCGCCCATTGGCGCGCCCAGACGATGCCGGGCTGACGCAGTGAATGTACGCGGGCGGCGACCCGGACAAACTCCGTCTAGGGCAGTGCCAACTCCCCTTGTGGCCGTGCAGGCCGACGTGAAACTGCGAGTTCCTTGTCGTCTACTTTGAGCAAGCTAAATGAATTCACGCGGTTTACACACGCGGCAGGACCTGAACCGCGCTATGGGCTTCGGTTACTTCCCGGCTGCAGGCAGGGGGTCCAAGAAGCAACCCAGTCTCGCCACTACTTAATTCCTATCGCCGGAAAACTCACCCACGTTCGTAGTGGTGGGTCATTGAGGTGCTAGCGAGCGTGTTAGGTCCAGGTCGTGGCGTCGGGTGGGTGGCGACCCTAGTTTTGCCTTTGCTCCGCCCGATTCCCTGTCCGCATTAGATGGTACCTTGATTCGCCGATGGTGGGAGATACAAATCCGCTGCTGCCAGGCTTTAGAGGATAGCAGGCCCTCCCCTAGCAGCGGGGACACCAGCGATCTTCCGTTTGACGCGCTATATAGGCCTTGGCCCGAAGAGAAAGTGTATATGGAAGTCCGGTGTGAAGAGTTGCAACTTCGTCCTAAGGAAGACAGCGAAGAGGCCGCTTCATGTTGACGGTCGCCCGAGACGGCCTCCTCGTGGGGGCAGCGGCTGGCCCTTAGCGGGAAATCCATAGGTTGCCGCCCCGGCCCGGCAGAGGGCGTCTCGGGGGGCCAGGGGCTGGCGAGGACAATCTCGCCCGACGGCGCCCCGGCAATCCCCGCTGCTGGCCGCCCTCGGGCCGCACCGGCCCGCGCCGAAATCAGCTGCGTCGAGGGCCACGCGGGCACCGACGCCGGCGGGGACGGGCAGCACGCGACAGAGCAAGCTCCCCGACGTGCGTCCGCGCCCCCCGCGGCCAGTCGCTCCGGACAGGTTCCTCCCCCCACCGTGCAGCCGGCGGGGCTGGAGGGCCCGCCGGGGCCCGGGCCGGGCGCGCCGACATCGGGCGCCTTGCGCAGCCGCGAGCTGAGCAGAACCGGGCGCCCGGGGCCGGTGCGCGACCGGGCCCAGCACGGCACAACCAAAGTTCGGCGTTGTCGAGGGGGACGGCGCGGGGACTCCGCCCCAGGAGGACGTCCGGCGGAGCCCCGCGGGTGAGCCCGCGAGGGTGGGGCCAGCCTCGGGGCGGGTCAGCCGGCAGGGTCGCCTCGGGTGGTGGAGCCCCGGCGAGCGGCCGGCTGCGTCGGGCAGGCGGCTCCGCTGCGCCCGCCCGCGGGCACCGCCAGCCGGCGGCCGCATGAGAGGGCCGCGGGGGGGGGTCGCCCCAGCCGGCCAGGGCCTTCTACCCGCGAGCGACGCGACCGGGGTGTTGCGCCCGGGCCCAGTGGGAGAAGCGGGCGACGGACGGCCCGGCTCCGCCGCGGACTGGGGGGGCCCCTGGGGCCCGCGCGCGCCCGACCCCAGGGGGGCCGGCCTCGGCGGTGGGGCTGGATACGTTGTCCGCCCACGGGATGCTGTCGTCGCGGGCCGGGCGCGCTCGGCGCCGACGTCGGCACCCGCCCTCGTCCGGCCTGGCGCCCTCCGGGACCACCCGGGCCGGCGGACACGGCCGGGCGCCACCAGCCCACCGCGCA     
D       TTTTTATATTTGAAAATTAAATTAAGTTTAATATAATGAAACATTTTTACCATGTTTCATTGTCAAATAAATCTAATCTTAAAGATTGTATTTTATACATATTTTATATAAATTTCGATTTTATATTAGTTGACAATAATTGAAAATAAAATATCATATAATAGAATATCTTATTTAGCACATATATTTATAAAACACTATTTAATATTTATTTAATAAAATAATAATCGTAAATAAGAAAACGTCTCAAGTATCCCTTTATTAGTTAATCTTTAAAGTAATTTAAAAAATTAATATGATATAATTATTGATATAGTAATCTTGTTAATATAATATATAGCTTGGTGTCGATACAACTTAGATAAATTTCTTACAATACATTATCATACTTTTTCATACAAATTGTTCTAAACTAACATCTCTAAAAAAATGAATAGATAAAATATTATTTTATACAAATGCTGAATTTTTTATCATACTTATTAACTATGTAATAAAACAGACTTTAAGTTATAATATCGATATAAATCCTTTAGATCATGTAGAACCACAAACTAAAAATGATTATTAACTTTATAAGGATATTTACAATCTAAATTAAATTTCACTTTTTTCATAAAAAAAATGGGGTCACATTAAGATATATTTATCAAAGTTCAAAGCTCGTTTTTTTGATCAGAAATTATATTATTAATTTACAAAAAATTACAAAAAAATACATTATTGTAATTTGAATAAATCATTTGTTTAATTAAATTGTACTAAATTTAGAGACATATAACCAGTATGAATAACTTTCAATATTTACAATAAAATTTTTATTATCAATAAATATTCTGAACTCAAATTTAAATAATTATGATCTATATGTAGTAATTTATAAACGCCTTTATTCATACTTTGATACAAAAGTATAAACATCTAAGACTTAGACAATAATTTCCAACTATTGTGTTTTTGATAGCTCTTTATATAATTTGTTTTTAAAACTCTTTTTTAATATCTCGAAAGGCATGACAACGACTACGCCCCAGAGAGTTCTAAGTCATACTGGAAGGATAGACCGCGTGTAACCTGGTCAAAGATGGTTTTAATAAGCAGCACCCAATGACGTCCGTTATATCGCGGTTAAAAGGGTTTCTTGCAGAGCTCGATGAAGACGCTCTTTTAATAATGGATTAGAGACTTCAAAGATGCGTTGCACTGAACGATGCCAAGAATAAATTAACTTAGATCGCCAGGGATGGGCATTCAAAATTTAGCCTGTGTGATATTACTACACTATAGCGCTCGTGCAGCCATGTTAATTCAGACTCATCAACCGATGTTCTCGGGACGCGTTAGCCCGTTCCTATCTTCGGTCACCAGGGGGAGACGCGATATCCTATCGCCTGATGTAATTTGACTAGCTTATAAGGTAACTTCAAAACAGATTGGACAGTATTTAATTAGCGACCCGAGTAATCTATCCCGCATTGTTAGTACAACCAATCTACAAAATACCCATAAAGGAGAGCAAATATATTAATCCAGTTGGAGTTGACATCGAGTCGTCAGAGGAGAGATCAACACAGGCCATTTGACTTTTCTCTGACAAGCGAAGCGTTATTTTACCGCGTTTTTCATGTTTTTTCTGTGTGTTCCAACAAGACGATTGAGAGAGTTCAGTATTGATATTCAGTAGGCATTTGGTTCATAAACGTATTTCTGGACAAGATTTTCCTACTCAAAGAATTTGTTAGAGACTATTCATATGGCTTCTTATGTGAAATACATATGATTATTTGTTATGACAGTATTGAAATCAGATTAACTATCGTACACTATTAGAATAATGTACTACTAGACTTGAAATGGGATGTTTAGAATTGAGAGACCTCCGGTTCGACTGCACCAGTGAAAATGTGCTGTACAACAATGGGCTACACTATGAAGGGGTAACTCCACATATTGATGAACTGGGACTGGATCTACATTTCTTTGATCTGAGTAACCAACACCCCGCGTCTCCCGCTGGTATCGGCGCGGCCCCGAAGACACGAGCCGGGTTTGGGGGGCGGTCCCTTCCGCCAATCGGGGATCAGCTGTTTCCGCGAGCGTGCGTTAGTTTGTGAACCCTGCTTCTGGATTCGCGCTCTTCGTGCCCGCGCCCGGTTACCGCCCCCCACGCATTGGTTCCGCGTACGCGCCGCCTTTTGGCTGCGGCGGGGGGGAACGACCTAGATCAAGTCCACAAGCCACTTTCTTCAGTGGGGGGGGGGGCAAGCGGAATCCTCACACACGTCCAAGGGGCAGCAAGCACCCCATAGGTCCGGGGGCCCCGGTTATCCATCCGTATTCTCAATGGATGTACGGACCCATAACCCCGAGCGCCCATTGGCGCGCCCAGCCGGTGCCGGGCTGACGCGGTGAATGTACGCGGGCGGCGACCCGGACAAATACCGTCTAAGGCAATGTCAACTCTCCTTGCAGCCGTGCAAGCCGACGTGAGACTGCGAGTTCCTTGTCGTCCTGTTTGAGCAAGCTTAATAAATTCACGCGGTTTGCACACACGGCAAAACCCGAACCGCGCTATGGACTTCAGATACGTCCCGGCTGCAGGCAAGGGAATTAAGAAGCAACCCAATCACTCCTCTACTTAGTTCCTAACGCCGGAAGGCCCACCCACTATGGCAGTGGTGGGACATTGGGGTGCTATCGTGCGTGTCAGTTCCAGGCCGTGTCATCGGGTTGCTGGCGACCCTAGTTATGCCTCGGCTCCGCCCGATCCGCTGTCCGCTCTAGGTGGGACCATAACTCGCCGATGGTGGGAGATTCAGATCCTCTACTACCAGGCTTCTGAGGATAGCGAGCCCTCCCCTAGCGGCGGGGACACTAGCGACCGTCCGTTTAACGCGCTATATGGGTCTTGGTGCGGAGAGAATGTGTACATGGAAGTCAGGTGTGGAGAGTTGGAACTTCGTCCAGAGGGAGACAGCGAAGAGGACACTTCATGTTGACGGTCGCGCGGTGCGGCCTCCTCGTCGGAACAGCGGCTGGCCCTTAGCGGGAAATCGGTAGGTTCCCGCCCCGGCCCGGCACCGGGCGTCCCGGGGGGCCAGGGGCGGTCGAGGACAGTCTCGCGCCACGGCGGCGCGGCGATCCCTGCTGCTGGCCGCCCTGCGGACGCGCCGGCCCGCGCCGGTAGCCGCCGCGTCGAGGGCCAGGCGGGCCCCGACGCCGGGGGGGGCGGGCAGCCCGCGACAGAGAGAGCTCCCCGGCGTGCATCCGCGCCCCCCGCAGCCAGTCCCTCCGGACAGACTCCCCCCCCCGCGGCGCAGCCGGCCGAGCTGGAGGGCCCGCCGCGGCCCGGGCCGGGCGCGCCGACATCGGGCGCCTGGCGGAGCCCCGAACTGGGCAGAACCGGGCGCTCGGGGCCGGTGCGCGGCCGGGCCCAGCACGGCACAACCGGGGTCCGGCGTTGTCGAGGGAAGGCTCGCAAGGACTCCGCCCCAGGAGAGCTTCCCGCGGAGCTCCGCATGTGAGCCCGGGAGGGTGGGGCCAACCGCGTAGGGGGTCAGACGGCAGGGTCGCCTCGGGTGGTGGAGCCCCGGCGATCGGCCGGGTGCGTCGGGCATGCGGCTCCGCCGCCCCCCCCCGGGAGCACCGCCAGCCGGCGGCCGCATGAGAAGGCCGCGGGGGGAGGGCTCCCCCGTCGGCCAGGGCCTTCTACCCGCGAGCGATGCGACCGGGACGTTGCGGCCGTGCCCAGAGGGAGCAGCGGGCGACGCACGGCCCGCCGCCGGCGCGGACGGGTGGGGCCCCTGCGGACCGCGCGCCCCCGACCCCAGAGGGGCCGGCCTCGGCGGCGTGCCGGGATTCGTCCTCTGCCCACGGGATGCTCTCGTCGCGGGCCGGGCCCGCTCGGCGCCGACGTCGGCACCCGCCCTCGTCCGGGCTGGCGGCCTCCGGGACCGCCCGCGCCGACGGACACGGCCGGGCGCCACAAGCCCACCTAGCG     
C       TTTTTATATTTCAAAATTAAATTGAATTTAATATAATAAAACATTTTTACCATGTTTCATTATCAAATAAGTCTAATCTTAAAGATTGTATTTTATACATATTTTATATAAATTTCGATTTTATATTTGTTAACACTAATTGAAAATAAAATATCATATAATAGAATATCTTGTTTATCACATATATTTATAGAACACTATTTGATATTTATTTAATGAAATGATGATCGTAAATAAGGAAACGTCTCAAGTATCCCTTTATTGGTTAATCTTTGAAGTAATTTAAAAAATTAATATGATATAGTTATTAATATAGTAATCTTATTAGTGTAATATATAGCTTAGTATCGATACAACTTAGATAAATTTCTTACAGTACATTATCATACTTTTTCATACAAATTGTTCTGAACTAACATCTCTAGAAAAGTAAATAGATGAAATATTATTTTATACGGATACTAAATTTTTTATCATACTTATTAACTATATAATAAAGCAGACTTTAAATTATAATATCAATATAGATCCTATGAATCATGTGGAACCACGAACTAAAAATAATTATTAACTTTATAAAGATATTTACAATTTAAATTAGATTTCACTTTTTTCATAAAAAGAATGGGGTCACATTAAAATATATTTATCAAAGTTCAAAACTCATTTTTTTGATCAAAAATTATATTATTGATTTATAAAATGTTACAAAAAAATACATTATTGGAATTTAAATAAATCATTTATTTAATTAGGTTGTGCTAAATTTAGAAACATGTAACCGGTGTGAATAACTTTCAATATTTGCAATAAAATTTTTATTATTAATAATTATTCTAAGCTCAAACTTGAATAATTATGATCTATATGTAGTAATTTATAAGCACCTTTATTCATACTTTGATACAAAAGTATAAATATCTAGAACTTGGACAATAATTTCCAACTGTTATGTTTTTAATAGCTCTTTATATAATTTGTTTTTAAAACTCTTTTTTGATATCTCGAAAGGCATGACAACGATTACGCTTCAAAAAGTTCCAAGTCGTGGCGGAAGCATAGACCGTGTGTAGCCTGGTCAAAGATGGTTTTAATCCGCAGCACCCCATATGGCTCGTTATATTGCGGTTAAGGGGGTTTCTTGCAGAGCTCGATGAAGGCGCTCTTTTGATAATGGATTAGAGTCTTCAAGAAGGTATTGCACTGAATAATACAAAGAATAAATCAACTTAAATCTCCAGGGATGGGCATTCAAAATGTAGCCTGTGTGATATTACCACATTATAGCACTCGTGCAGCCGCTTTAATCCAGACCCATCAATCGATGTTCTCGAGATGCATTAGTCCGTTCCTATCTCCGGTCGCAAGGGGGAGATACGGTTTCCTATCGCCTGATGTAATTTGAATAGTTCATGAGGTAACTTCAAAACGGATTAGACAGTATATAATTAGCGACCCGAGCAATCTATCCCGCATCGTTGGTACAACCAATCTACGCACTACTCATAAACAAAAGGAAATCTATAAATCCGATTGGACTTAACATCGAGTCCTCAGAGGAGAGAACAACACAGGTCATTTGACTTTTCTCTGTAAAGCGAAGCGTTATTTTGACGTGTTTTTTATGTTATTTTTTTACGTTCGAATGAGACGATTGAAAAAGTTCAGTGTTGACACTCGGTAGGCATTAGGTCCATAAGCGTATTTCTGAACAAGATTTTCCGACTCAAAGTATTTGTTAGAGACTATCCATATGGCCTCTCATGTGAAATACATGCGCTTATTCGTTATGACAGTACTGAAGTTAGATTAACTATCGTACACTATTAGAATAATGTACTGTTAGACTTGAAATGGAATGTTTAGAATGGAGAGTTCTCTGGTTCCACCACCACAGGGAAAATGTGCTGTTAAATAATGGGCTACACTATGAAGGAGTAACTCTACATATTGATGAACTAGAACTGGATCTACATTACTTTAACCCGAGTGGCAAAAACCTCTCGTCTCCCGCTAGCATCGGCGCGGCCCCGAAGGCAAGGGCTGGGTTTCGGGGGCGGTCCCTTCCGCCAATCGGGGATCAGCTGTTTCCGCGGGCGGGCGTTAGTTTGTGATTACGGCTCCGGGTGTCGCGCTTTTCGTGCCCGCGCCCGGTTACCGCCCCGCACGCATTGGTTCCGCGCAATCGCCGCCTTTTGCCTGCGGCGAGGGAGTACGGCCTACTTCTAGGCCACAAGCCCCTTCCTTCAGAGGGGGGGGGGGCAAGAGAAAACCTCACACACGTCCAAGGGGCAGCAGGCACCTCGAAGGTCCGAGGGCCCTGGTTGTCCAACCATATTCTCAGAGGATGTACGGACCCATACTCCCGAGCGCCCATTGGCGCGCCCAGCCGGTGCCGGGCTGACTCGGTGTATGTACGCGGGCCGCGACCCGGACTAAGCCCGTCTAAGGTAGTGCCAACTCCGCTTGTGGCCGTGCAAGCCGACGTGAAACTGCAAGTTCCTCGTCGTCCCCTGTGAGCATGCTTAACAAATTCATGCGATTTACACACACGGCAAAGCCTGAACCGCGCTATGGGCTTCGGATACTTCCCGGCTCCCGACAAGGGATTTTAGAAGCAACCCAGTCACGCCCCTACTTAGTTCCTAACGCCGGAAGACCCACCCACGCTGGCAGTGGTGGGTCATTGGGGTGCTAGCGGGCATGTTAGTTCCAGGTGGAGGCGTCGGGTTGGTGGCGACCCTAGTTTTGCCTCGGCTCCGCCCAATGCGCTCTCCGCTCTAGGTGGGACCTTGACTCGCCGATGGCGGGGGATACAGATCCCCTACTGCCAGGCTTCAGAGGATGGCAAACCCTCCCCTGGCGGCGGGGATACTAGCGAGCCTCCGTTTAACGCGCTATATGGGCCTTGGTACGAAGAGAATGTGTACATGAAAGTCTGGTGTGGAGAGTTGCAACTTCATCCTGAGGGGGACAGCGAAGAAGTCGCTTCATGTTGACGGGCGCAAGGGGCGGCCTCCTCGTGGGGGCAGCGGCCGGCCCTTAGCGGGAAAACAGTAGGTCCCCGCCCCGGCCCGGCGCGGGGCGTCCCGGGGGGCCAGGGGCTGGCCAGGACAGTCTAGCCCGACGGCGCCGGGACTATCCCCGTTGCTGGCGGCCCCCCGGACGCACCGGCCCGCTCAGATATCAGCCGCGTCCAGGGCCAGGCGGGCCCCGACGCTGGGGGGGGCGGGCAGCCCGCGACAGAGTGAGCTCCCCGGCGCGCCTCCGCGCCTCCCGCAGCCAGTCGCTTCGGACAGGCTCCCCCCCCCCCGACGCAGCCGGCCGAGCTGCAGGGCCCGCCGGGGCCCGGGCCAGGCGCGCGGACATCAGGCGCCAGGCGTAGCCGCGAGGTGAGCAGAACCGGGCGCTCGGGGCCGGTGCGCGGCCGGGCCCAGCACGGCACAACCAGGTTTCGGCATTGTCGAGGGACGGGGCGCAGGTACTCCGCCCCAGGAGGGCGTCCTGCAGTTCCCCGAAGGTGAACCCGCGAAGGTGGGGCCAGCCCCGTAGCGGGTCAGACGGCAGGTTCGCCTCGGGTGGCGGAGCCCCGGCGATCGGCCGGCCGCGTCCCGCATGCGGCTCCGCTGCGCCCCCCCCCGGGCACCGCCAGCCGGTGGCCGCCTGAGGTGGCCGTGGGGGGAGGTCTCCCCAGTCGGCCAGAGCCTTCTACCGGCGAGCGACGCGACTGGGCTGTTGCGCCAGAGCGCAGAGGGAGCGGCGGCCGACGGACGGCCCGGCGCCGGCGCAGACAGGGAGGGCCCCCGGGGCCCGCGCGCGGCCGACCCCGGGGGGGCCGGCCTCGGCGGTGCGCCTGGAGTCGTTCTCTGCCCACGGGATGCTCCCGTCGCGGGCCGGGCTCGCTCAGCGCCGGCGTCGGCACCCGCCCGCGTCCGGGCTCGCGCCCTCCAGGACGGCCCGGGCCGGCGGACAGGGCCGGGCGCCACTAGCTCACCGGGCG     
B       TTTTTATATTTGAAAATTAAATTGAATTTAATATAATAAAACATTTTTACCATGTTTCATTATCGATTAAATCTAGTCTTAAAGATTGTATTTTATACATATTTTATATAAATTTCGATTTTATATTAGTTAACACTAATTGAAAATAAAATATCATGTAATAGAATATCTTATTTAGCACATATATTTGTAAAGCACTATTTGATTTTTATTTAATAAAATGATAATCGTAAATGAGAAAACGTCTCAAATATCCCTTTGTTAGTTAATCTTTGAAGTAGTTTAAAAAATTAATATGGTATAATTATTAATATAGTAATCTTATTAATATAATATATAGCTTAGTGTCGATACAACTTAGATAATTTTCTTACAATACATTATCATACTTTTTCATACAAATTGTTCTAAATTAACATCTCTAGAAAAATAAATAGATAAAATATTATTTTATACAGATACTAAATTTTTTATCATACTTATTAACTATGTAATAAAGCAGACTTTAAGTTATAATATCAATATAAATCCTTTGGATCATGTAGAACCACAAACTAAAAATAATTATTAACTTTATAGAGATATTTACAGTTTAAATTAAATTTCACTTTTTTCATAAAAAAAATGGGGTCACATTAAAATGTATTTATCAAAATTCAAAGCTCATTTTTTTGATCAGAAATTATACTATTAATTTACAAAAAATTACAAAAAAATACATTACTAGAATTTAAGTAAATCGTTTATTTGGTTAAGTTGTACTAAATTTAGAAACATATGACCGGTATAAATAGCTTTCAATATTTACAATAGAATTTTTATTATCAATAATTATTCTGAACTCAAACTTGAATAATTATGATCTATATGTAGTAATTTATAAACGCCTTTATTCATACTTTGATACGAAAGTATAAATATCTAGGGCTTAGACAATAATTTCCAACTATTGTATGTTTAATAGCTCTTTATATAATTTATTTTTAAAACTCTTTTTTAATGTCTCGAAAGGCATGACAACGACTACGCCTCAGATAGTTCCAAGTTGTGCTGGGAGAACAGACTGTGTGTAACCTGGTCAAAGATGGTATTAATACGCAGCACCCAATAGTGTCGGTTATATCGCCGTTAGGGGGGTTTCTTACAGAGCTTAATCAAGGCGCTCTTTTAATAATGGATTAGAGCCCTCAAGGATGTGCTGCACTGAATAATGCCGAGAATGAATTAACTTAGATCGCCAGGGGTGGGCATTTAAAATCTAGTCTGTGTGATATTACTACACTATAGCACTCGTGCAGTCGTGTTAATTCGGACCCATCAAACGATGTTCTCGAGACGCGTTGGCCCGTTCCTATCTCCGGTCACAAGAGGGAGATACGATTTCCCATCGCCTGGTGTAATTTGACTAGTTTATGAGGTGACTTCAAAACGGATTAGATAGTATATCATTAGCAACCCGCGTAATCTTTCCCACATCATTAGTACAACCAATCTACGCATTACTCATAAAAGAGAGGAAATCTATTAATCCAGTTGGAGTTAATATCCAGTTTTCAGGAGAGAGATCAACACAGGCCATTTGATTTTTCTCGGTCAAGCGAAGTGTTATTTCGATGCGTTCTTTATATTACTTTTCTGCGTTCGAAAGAGACCATTGAAAAAGTTCAGTGTTGATATTCGGTAGGCATTTGGGTCATAAACGTATTTCTGAACAAGATTTTCCCACTCAAAATATTTGTTAGAGACTATCCAAACAGCTTCTTATGTGAAATACATATGATTATTTGTTATGACAGTATTGAAGTTAAATTAACTGTCGTACAGTATTAGAATAATGTACTGTTAGACTTAAAATGGGATGTTTAGAATGAGGAGTTCTACGGTTCGACCGCAACAGTGAAAATGTGCTGTTAAACAATGGGCTACACTATAAAGGAGTAACTCTACACATTGATAAACTAGAACTAGATTTACATTACTTTAATCCAAGTAACCAAGACCTCGCGTCTCCCGCTGGTTTCGGCACGGCCCCGAAGGCACGGGCTGGGTTTCGGGGGCGGTCCCTTCCACCAATCGGGGATCACCTGTTTCCGCAGGCCTGCGTTAGTTTGTGAACACTGCCCCTGGCTTAGCGCTTTTCGTGCCCGCACCCGGTTGCCGCTCCCCTCGCATTGGTTCCGCGCAAGCGCCGCCTTTTGGCTGCGGCGAGGGGGAACGGCCTGGCTCAGGTCCGCGAGCCCCTTCCTTCAGGGGGGGGTGGGGCAAGCGAAAACCTCACACACGTCCAAGGGGCAGCAGGCACCTCATAGGTCCGGGGGCCCTGGTTATCCATTCCAATCCTCAGTGGATGTACAGACCCATACTCCCGAGCGCCCATTGGCGCGCCCAGCCGATGCCGGGCTGACGCGGTGAACGTACGCGAACAGCGACCCGGACGATTCCCATCTAAGGGGGTGCCAACTCCTCTTGTGGCTGTGCACGCCGACGTGAGACTTCGAGTCCCTTGTCGTCCTGTTTGAGCTAGCTAAACAAATTCACGCGGTTTGCACACACGGCAAGACCTGTACCGCGCTATGGGCTTCGGGTATTTCGCGGCTGCAGACAAGGTATTCAAGAAGCAACCCAGTCGCTCCCCTACCTAGTTCCTAACGCCGGAAGACTCACCCACGTTGGCGGTGGTGGGACATTGGGGTGCTAGCGAGCGTGTTAGTTCCAGGTGGTGGCGTCGGGTGGATGGCGACCCTAGTTTTGCCTCGGCTCCGCCCGATGCGCTGTCCGCTCTAGGTGATACCATGACTCGCCGATGGTGGGAGACACAGATCCTCTACTGGCAGGTTTCAAAGGATGGCAGACCCTCCCCCAGCGGCGGGGACACTAGCGACCCTCTGTTTGGCGCGCTATATGCGCCTTGGCCCGAAGAGAACGTGTATATGGAAGTCCGGTGTGGAGAGTTACAACTTCATCCCGAGAGAGATAGCGAAGAAGACGCTTCATGTTGACGGTGGCACGGGGCGGCCTCGTCGTGGGGTCAGCGGCTGGCCTTTAGCGGGAAATCAATAGGTTCCCGCCCCAGCCCGGCGGAGGGCCTCCCGGGGGGCCAGGGGCCAGCGAGGACAGTCTCGCTCGACGGCGCCGCAGCAATCCCGGCTGCTGGCCGTCCTCCGGGCGCACCGGCCCGCGCCGATAGCCGCCGCGTCCAGGACCAGGCGAGCCCCGACGCTGGGGGGGGCGGGCAGCGTGCGACAGAGCGAGCTCCCCGGCGTGCGTCCGCGCCCCCCGCGGCCAGTCGCTCCGGACAGGTCCCTCCCCCCAGGGTGCCGCTCGCCGAGCTGGCGGGCCCGCCGGGGCCCGGACCGGGCGCGCGGACATAGTGCGCCTGGCGCAGCCGCTAGCTGGGCAGAACCGGGCGCTCGGGGCCGGTGCGCGACCGGGCCCAGCACGGCACAGCCGGGTTCCGGCGCTGTGGAGGGGGCGGGCGCGGGGACTCCACCCCAAGAGGCCGTCCGGCGGATCGCCGCAGGTGAGCCCGCGACGGTGGGGCGAGCCGCATAGCGGGTCCGGCGGCAGGGTGGCCTCGGGTGGTGGAGCCCCGGCGAGCGGCCGGCCGTTTCCGGCATGCGGTTCCGCCGCGCCCCCGCGCAAGCACCGCCAGCCGGCGGCCGCATGAGGGGGCCGCGGGGGGAGGTCTCCGCCGGCGGCCAGGGCCTCCTACCCGCGAGCGACGCGATCGGGTTTTTGCGCCCGGGCCCAGAGGGAGCAGCGGGCGAGGGACGGCCCGGCGCCGGCGCGGACTCGTAGGGCCCCGGTGGCCCCCACGTGCCCGACCCCAGGGGGGCCGGCCTCGGCGGTGGGCCGGGATTCGTTCTCTGCCCACGGGCTGCTCTCGTCGCGGGCCGGGCCCGCTCGGCGCCGGCGTCGGCACCGGCCCGCGACCGGGCTCGCACCCTCCGGGACCGCCCGGGCCGCCGGACACGGCCGGGCGCCCCGAGGCCACCTAGCG     
A       TTTTTATATTTAAAAATTAAATTAAATTTAGTATAATGAAACATTTTTACCATGTTTCATTATCAAATAAGTCTAATCTTGAAGGTTGTATTTTATACATATTTTATATAAATTTCGATTTTATATTAGTTAACACTAATTGAAAATAAAATATCATATAATAGAATATCTTATTTAGCACATATATTTGTAAGAAACTATTTAATATTTATTTAATAAGATAATGATCATAAATAAGAAAACGTCTCAAGTATCCCTTTGTCAGTTAATCTTTGAAGTAGTTTAAAAAATTAATATAATATAATTGTTAATATAGTAATCTTATTAGTATGATATATAGCTTGGTGTCGATACAACTTAGATAAATTTCTTACAATACATTATCATACTTTTTCATACAAATTGTTCTAAACTAACATCTCTAGAAAAATGAATAGATGAAATATTATTTTATACAGATACTGAATTTTTTATCATACTTATTAACTATGTAATGAAGCAGACTTTAAGTTATAATATCAATATATATCCTTTAAATCGTGTAAAACCACAAACTAAAGATAATTATTAACTTTATAAAGATATTTACAATTTAAATTAAATTTCACTTTTTTCATAAAAAAAATAGGGTCACATTAAAATATGTTTATCAAGATTCAAAACTCATTTTTTTGATCAGAAATTATATTATTAATTTACAAAAAATTACAAAAAAGTACATTAATGGAATTTAAATAAATCATTTATTTAATTGAGTTGTACTAAATTTAGAAACATATGACCGGTATGAATAACTTTCAATATTTACAATGAAATTTTTATTATCAATAGTTATTCTGAACTCAAACTTAAATAGTTATGATCTATATGTAGTAATTTATAAACGCCTTTATTCATACTTTGATACAAAAGTATAAATATCTAGAGCTTGGACAATAATTTCTAGCTGTTGTGTTTTTAATAGCTCTTTATATAATTTGTTTTTAAAATTCTTTTTTAATATCTCGAAAGGTATGACAACGACTACGCCTCAGAAGGTTCCAAGTCATGTTGGAAGAACAGACCGTGTGTAACTTGGTCAAAGATGGCCTTAATATGCAGCACCCAATGGCGTCTGTTATATCGCGGTTAAGAGGGTTTCTTGTAGAGCTCGATCAAGGCGCTCTTTTAATAATGGATTGGGACTTTTAAGAATGCGTTGCACTGAATAATGCCTAGAATGAACCAACTTAAATCACCAGGGTTGGGCATTCAAAATCTAGCCTGCGTGATATTACTGCAATATAGCACTCGTGCAGCCGTGTTGATTCAGATCCATTGATCGATGTCTTCGGGACGCGTTGGCCTGCTCCTATCTCCGGTCACAAGGGGGAGATACGATTTCCTATCGCCTGGTATAATTTGACTAGTTTATGAGGCGACCTCAAAACGGATTAGACAATATATCATTAGCGACCTGAATAATCTATCCCACATTGTTAGTACAACCCATCTACACGTTACATATAAAAAAAAGGAAATCGATTAATCCAACTGGAGTTAGCATCGAGTTTTCAAGGGAGAGACAAACACAGGTCGTTTGACTTTTCTCTGCCAAGCGAAGTGTTATTTCGATGCGTTTTTTACGTTACTTTTTTGCGTTCGAAAGAGACAATTGAGGAAGTTCAGTGTTGATACTCGGTAGCCATTTGGTTCATAAGCGTATTTCTGAACAAGATTTTCCCACTAAAAGTATTTGTTAGAGATTATCCGTATGGCTTCTCATGTGAAATACATATGATTATTTGTTATGACAGTACCAAAGTCAAATTAACTATCGTACACTATTAGAATAATGTACTGTCAGGCTTGAAATGAGATGTCTAGAATGAAGAGTTCTTTGGTTTGACCGCAATAGTGAAAATGTGCTGTTTAACAATGGGCTACGATATAAAGGAGTAACTCTACATATTGATAAACTGGAATTGGATCTACATTACTTTAATCCAAGTAACAAAAACCTCGCGTCTCCCGCTGGTATCGGCGCGGCCCCGAAGCCACGGGCTGGGTTTTGGGGGCGGTCCCTTCCGCCAATCGGGGATCAGCTGCTTCCGCGAGCAAGCGTTAGTTTATGAATACTGCTCCTGGTTTCGCGCTCTTCGTGCCCGCGCCCGGTTACCGCCCCCCACGCATTGGTTCCGCGTGAACGCCGCTTTCTGGCTGCGGCGAGGGGGAACGACCCAGTTCAAGTCCACGAGCCCCTTGCTTCAGTCGGGGGGGGGGCAATCGAAATCCTTACACACGTCCAAGGGGCAGCAGGCACCTCAAAGGTCCGGGGGCCCGGGTTGTCCACCCTTATTCTCAGTGGATGTACTGACTCATACTCTCGAGCGCCCATTGGCGCGCCCAGCCGGTGTCGGGCTGAAGCAGTGAATGTACGCGGACGGCGACTCGGGCAAACGCCGTCTAAGGCAGTGCCAACTCTTCTTGTGGCCGTGCACGCCGACGTGAGACTGCGAGCTCCCTGTCGTCCTCTTTGAGCAGGCTAAATAAATTCACGCGGTTTGCACACACGGGGTGACCCGAACCGCGCTATGGGCTTCAGGTACCTCCCGGCTGCAGACAAGGGGCTTAAGAAGCAACCCAGTCACTCCCCTACCTAGTTCCTACAGCCGGAAAACTCACCCACGTTGGAGGTAGTGGGATATTGGGGTGCTAGCGGGCGTGTCAATTCCAGGTCGTGGCGTCAGGTGGATGGCGACCCTAGTTTTGCCTCGCCTCCGCCCAATGCGCTCTCCACCCTAGGTGATACCTTGACTCGCCGATGGTGGGAGACGCAGATCCCCTACTGCCAGGCTTCAGAGGGTGGCAGGCCCTCCCCTAGCGGCGGGGACATTAGCGACCCTTTGTTTAACGCGCCATATGGGCTTTGGTTCGAAGAGAATGTGTATATGGAAGTCTGGTGTGGAGAGGGGCAACTTCATCCCGAGGGAAACAGCAAAGAAGACGCTTCATGTTGACGGTCCCCCGGGACCGCCTCCTCGTGGGAGGAGCGGCTGGCTCTTGGCGGGAAGCCACTATGCTCCCGCCCCGGCCCGGCGGAGGGCCTCCCGGGGGGCCAGGGGCGGCCCAGGACAGTCTCGCCCAACCGCGCCGCGGCAACCCCCGCTACTAGCCGGCCGCCGGACCCGCCGGCCAGCGCCGCTATCCGCGGCGTCCAGGCCCAGGCGGGCCCCGACGCTGGGGGGGGCGGGCAGCGCGCGACAGAGTGAGCTCCCCGCCGTGGGTCCGCGCCCCCCGCAGCCAGTCGCTCCGGACAGGGTCCTCCCCCCGTGGTGCAGCCGGCCGAGCTGGAGGTCCCGCCGCGGCCCGGGCCGGGCGCGCGGACATCAGGCGCCTGGCGCACCCGCGAACTGCGCAGAACCGGGCGCTCCGGGCCGGTGCGCGGCCGGGCCCAGCACGGCACAACCAGGGTTCGGCGTTGTCGAGGGAAGGGGCGCAGGGACTCCGCCCTAGGAGGGCGTCCGGCGGGCCGCCCCAGGAGAGCCCGCCAGGGTGGGGCAAGCCGCGTAGGGGGTCAGACGGGAGGGTCGCCTCGGGTGGGGGAGCCCCAGCGGCCGGCCGGCTGCGTCGGGCATGTGGCTCCGCCGCGCCCCCCCGCGAGCACCGCTAGCCGGCGGCCGCATGAGAGGGCCGCGAGGGGAGGTCTCCCCCGGCGGCCAGGGCCTACTACCCGCGAGCGACGCGACCGTGGTCTTGCGCCCAGGCCCAGCGGGTGCAGCGCGCGAGGGACGGCCCGGCGCCGGCGCGGACCGGGAGGGCCCATGTGGCTCGTGCGCGCCCGGCCCCAGGCGGGCCGGCCTCGGCGGAGGGCCTGGATTCGTTCTCGGCCCACGGGATGCTATCGTCGCGGGCCGGGCTCGTTCGGCGCCGGCGTCGGCACCTGCCCTCGTCCGGGGTTGCACCCTCCCGGAGCGCCCGGGCCGGCGGACACGGCCGGGCGCCGCCAGCCCACCCGGCG     
