# Supplementary material for: A simple method for data partitioning based on relative evolutionary rates
Source: PeerJ. 2018 Aug 28;6:e5498. doi: 10.7717/peerj.5498 (PMC6118207; doi:10.7717/peerj.5498)
Supplement: Data S1 — The datasets are provided in the PHYLIP format. [file peerj-06-5498-s002.zip › DataS2/AS9-8.phy]

17  4000
out     TTCATAATTTGTCAAGTATGAAGTTTTATCGTTCATATAAATTTATACTTACTTGTTTATACAATATCTGAAAAATTATGAAAAAACAGCTAGAATAATTCTGTCTTATAATGTTCCGTAATTAATTTATTGGGTAATCAATATTGCATAATTTGTATTTCCATTATTAATAATGAAATATATATTTAAAGCTATCATTCATCATTAATTTTATCTAGATAGTTATAAATGATTAATCGTTTACAAGAATATTAATCATAGAATATAGGCTATACACACTCTTATTGTATATATGTCATAACATTGTATTTTGAACCAGAAATAGTATATAATAACTAGTTGATTAATATTTATAAGTCGCTTTTACCACATATACATTATTTAAAAAGAAAGTTAATAATTATTCATGTTGTAAATCATAGAGTTATACTTTCTGAAAGGATTTTATAATATTTTTTGATATTTATTAAGAGATATAATTAATGATGTAAGTCAACTATCTTTATAAACGGCCATACTTATAATAAAAATCAATATTTATTAGAAATAAAAAAAAATTATAAAACATTTGTAGTATTTTTAAAAAATTTTTGTTCTTTTTTAGCATTACTATAAAATAGAAATGTCTAAATTCTACATAAGTAATTTATATTGTCTAAAATTAATAATTTACTATTACATCAGTTCTAAAATTTGCGAGATGATCTAGTATTTTTCGATGGTATGTAAAAAAGATTATTAAAAAATTCATTAATAAGCGAATAAAAATGTCTTATATAATTGAGAAAATTGATTTATAAAATTTAATACTCTAATTATCTAAATAATAGTATTAATGATCTGAATTTAGTTTACTTAAATCATTTAAATATAAAATTTAATACTGACTTTTCAAAACAAAATATAAATACTGATTTAGTTATTATTAAGAAATTTTTATTAAATATTCACTATATTATTAATATCCTTTAGACTGTAATGTGTTTTTTGTATAAAACATCTCTATTCACAATCTCATTCCCATGTAAGTTTTATCAACGTCTATTCTTTACATAGCTATTGAGGAAACTATTGTTTCTAAAGTTATCGTCCGTCGCTTCATATGGTCCAACGAAATATGCTTCGATCAGACTTTGGTCTCCGATACAAATTCAAGCATTTCAAACACTTGAATGCCATACCAAGACTTGAATCTTCAGACTAGTGTCTATAAACATCATCCGCCACTTCCGCTAGTCATAAGTTGATGCAAACTTTCGGTAAGACGTGTAGAGCTGGGTTTTGTACATCGTGAACTCACATTGGTATATGAGTATTAAATATATTGTAGGGATGTTTACGGATATTTCAATACCTGAAACCCGCTACTTTACATGCACAAAGCCGCGAAGGAAGTACTATATCTACAGAGACAGACCAGATTTAAGTTTAGATAACTACAGAGTTCACCCGCTCGCCACGAGGTTTGAGAAAAAATCTATCATTTGCTGGCGGTCTAGCTAAAGCGAGACATAAATGATCTGATTTGATCTGTTGAATGTAGAGGTGTACAATCGACTTACCGTCCACATAGGCTAGGCCCTATCAAGAGTACAAAAAATAGACTGTAAGCAAGTAATCCTTACCGTATTATTCTATTCGAGTATTCTTTGAACGGATCCCAATAGTCAACTACTCGAGCATTTCGAGACCCAGTGCTGAACCAAATAACAAATGGGCTAATCCTCCTATTTGTCACATTATAAGTATACTATTAACCCAGTGGCGCCGCAAATAACACATGGATCAGGTTTTAAACGTCTCTCCACATACTAAAGGTACAGCTATTAGTCACTCTGTACCCAATTCACACATTTTCGTCACTCCCTATCGCGGAAAGTCTACACAGTATGACTGTCGGAGATTAGCGTATAAATCATACTAGATACGTAATTCACTCAGCGTACCGTTCTGTCTCCTGGCTGGGTGTAGCTCTTAATATCTCAAACTAGAGGATGGTCGTGGAACACTTCCTGTTCGACGGCCGGGCGGGCCCGCCTGTGGCTGGTGTGGTATTGACCATCGCACGCCCCCCGGCAAGAGTCAACCTCGCCTGGGGTCCGTATAACCGGTTATTCTCATCCGGCGGGCGGAGGTGTCCCGGTACCTCTAGGTCTTGGTAGTGGTGTCGGCAGGGGCCACGGTAGGGGTCCCCCAGGGGAAGGCATTGTGGCGCCTATGTCGAGGGCCTGCCCCTCCGAGAAGCGCCGTCGTCATCGGAGCCACGATAGCAAAGCGAGCTTTGCACATCGATCACGGTGGCCTAATGTCTCGTGTGGGACCTGACTGAAATTCTTGATCGCATGGAGGGGGGTGCCGTTATGTCATCCCTTAGGCTCCGCGGCCGCTGTTGCCGAGTTTGTTTAGATCCTCACAAACTTGCCGTATCGGTCCGGCAACGCTACGTCATCATATATTCTATTTAGGTTGGCGTAGTACGTTCCCCCTCCACCAACTCGCCCTGGCCTGGACCAGCAGGGGTCTTTATTGGCCTCAATGTATGGCTGTTGATGCACGACCCGTCTAGGATCTCAGCCACGTCGGCTCGGGACAGCTTAGCCCCTGTCTAGATTACTCGTCCGAGAGGAGCGATAACCCAGACAACTCCAGGGTGTCCGCCCCGGAGCGGAAGCCAGCTAGGTGTCGGCATCTCGCAGTCTCGTGGCCCGTCTACTCGGTGTATACCCGCTTCACCCACGTCTGGCCCGGGGAGCAGCAGCCAGCGGTCTACCCTTAGCTCGTGTAAGGTCCAGCGGGTCCACCAGGTATGGGGGGTCGATGGCCACGTAAGGTTTTCGACGCGAAGGCGCAGCTGTCTCGCTTTTTGAGACGTTCAGGTTTGCTTCCGGTGTCAAATGGCGGCACTTCTCTCACCGCGTTAGAAGTCGCTGTTACTCGGACCAGGTTGGTTCCCGAGACCCAGGGAAGAGCCGCCGTGCCATAGGCGCTGTAGCCTAGCAGGGCGCCGCGCCCCCCGGGACGCGGTAAGTCCGTCGCGCCCGCACGCCGAGGCCCCCGCCATGGGCCGGATCGTGGGCGTGGTCCGGTGGGGCGGCCCGGCCGGGTCTCGCGGAGGTGCAGCGGGCTCGGTTGGCGGCGCCCTCTTCTCCGGACCGAGCCGTCCGGCCGCTGGGGATGTCGCGGATCGCGGCTGGGCGGCCCGCGCCCGGCTGCGGACGTCCAGGGTGGGGGGTCGGCGTTCGCGGCCCGTGGCGACTGCCGCGAGTGCCCCGTCTGCGCCCCGGGGGACAGCAGGGTGCGCCGGGGAGCTGGCTAACGGACGACGCGCGGCCCGAGATCCCCGGGGCGGCCCGCCGCGGGGTCGGGCGGGCGCGTACTGGGGTCCGCGCCAGCCACGGCGGTGATAGTCGGCCCAGCCGCTCGGCGGCGCCCACCGCGTGCCGGCCGGGGGCCGCACCGCGCCCATCGGCCACGACCAAGCTACCAACCATAAGAACGGGCCTCCACAATGGCGCCCGGCCGCGCGTGCCCGGGGGGGCCGGGCAGCGCTGGTGCCTTGCCACTGGGCCGTCGCCGCCCCCCGCAGCTGAACCGGTCGTGCAGCGGGGATTCGTCCCCGATTCGGCCGCGCCGCGGCCTACGCGCCGGCCACGCCTCCCACCGGCGCCACCCTCCAGGGGCTCCGCCGGCTCACCCCGGGCAGGGCCCCCACCGTGCGGGGGACCCGCAGGCGGCAGGCAGTCGGGCGCGCGGACGCGGGCAGTCCGGGCACCTGCTTGTGCGCTCGCGGGACGCGGCGTCTCCGGCGGGTCCCCCCCGGCACCGAGACGCGCGTGTGTCACCGGCGGTCCCCACGCGCGCTTACGCGCGGTCGGCGCGTTTGCTATACCGGGGCAGCCCGGTCCGCCGACGCGCCCGCGGGGGCCGCGCGGGGCCAACGGCGCCGCCGGGCGGCGCGGCGTGCACAGTGGACCCGCCAGGGCCGGGGTCAGCGGGTCCC     
P       TTCATGATTTGTCAAATATGAAGTTTTATCGTTCATATAAATTTGTACTTGCTTGTTTATACAATATCTGAAAAATTATGAAAAAACAGCTAAAATAATTCTGTCTTATAGTATTCCGTAATTGATTTATTGAGTAATCAATATTGCATAATTTATATTTCCGTTATTAGTAATAAGATATATATTTAAAGCTATCATTCATCGTTAATTTTATCTAGATAATTATAAATAATTGATCGTTTACAAGAGTATTAATCATAGAGTGTAAGCTATGCACACTCTTATTGTATATATGTCATAACATTGTGTTTTGTACCAAAAATAGTATATAATAACTAGTTGATTAATATTTATAAATCGCTTTTACCACATATACATTATTTAAAAAGAAAGTTAGTAATTATTCATATTGTGAATCATAAAGTTATACTTTCTGAGAGGATTTTATAATGTTTTTTGATATTTATTAGGAAGTATAATTAATGATGTAAGTCAACTATCTTTATAGACGACCATACTTATAATAAGGATCAATATTTATTAGAAATAAAAAAGAATTATAAAACATTTATAGTATTTTTAAAAAATTTTTGTTCTTTTTTAGCATTACTATAGAATAAAAATGTCTAAGTTCTACATGAGTAATTTATATTATCTAAAATTAATAATTTACTATTACATCAATTCTAAAATTTACAAGATGATCTAGTATTTTTCAATGGTATATAAAGAAGGTTGTTAAAAAATTCATTGATGAGCGAATAAAGATGTCTTATATAATTAAGAAAATTGATTTATAAAATTTAATACTCTAATTGTCTAAATAATAGTATTAATAATCTGAATTTAGATCACTTAAGTCATTTAAATTTAAAATTTAATACTGACTTTTCAAAACAAAATGTAAATACTGATTTAATTATTATTAAAAAATTTTTATTAAATATTCGCTATATTATTAATATCCTTTAAACTGTGGTATGTTTTTTGTATAAAACATCTCTATCCACAACCTCATTCTCGTGTAGGCTTTTTCGGCGTCTATTCCCTACATGGATACTAGGGAAACTATTATTTCTAGAGTCATCGACCGTCGTTTCATACGGTCCAACTAAATATATTTCAACCCGATTTTGGTCCCCGATGCAAATTCAAGCGTTCCAACAATTTGATTACTATACCAAGATTTGACCCTTCAGAATAGTGTTTATTAATATCATCCGCCATTTCCGTTAGTCATAAGTTGATGCAAACTTTCGATAAGATGCGTAGAACTAGGTTCTGTACATTGTGAAATCATACTAGTATATGAATATTAACTATATTGTAGATATGTTTGCGGATGTTTCACTACCTGAGACCCGCTACTTTGCAAGCGCAAAGCTGTGAAGGAAGTGCTATACCTTCAGGGACAAACCGGATGTGTGTTTCGCTAACTATAGAGCTCACCCATTCGCCACGAGGTTTGAGGAGAAATCTATCATTCGCTGGTGGTCTCACTAAAACGAGACATAAATGATCTGACTTGATCTGTCAAATGTAGAGGCGTACAGTCGAATTACCGTCCACATAGGCTAGGCCCTACCAAGAGTGGAAAAAATTGACTTAAAATAAGTAATCCTTACCATATTCTTCTATTCGAGTATTTTTTGAACGGATCCCAATAGTCAGCTACTCGAGCATTCCGAGACCCAGTGCTGAACCAAATAATAAATGGGCTAATCCTCCTATTTGTCACATTATATGTATACTATTAACCCAGTGGCGCCGCAAGTAACACATGGATCAGATTTTAAACGTCTCTCCACATACTATAGGTACGACTATTAGTCATTCCATATCCAATTCACACATTTTCATGGCTCCTTGTCGTGTAAAGTTTATACAGTTTGACTGTCGGAGATTAGCGTGTAAATCATACTAGGTGCGTAATCTAATCAACGTTCTGTTTTGTCCCCTGGCTGGGTGTAGCTCTTAATGTCTCAGACTAGAGGACGGTCACTGAACACTTTCCGTTCTGCGGCTGGGCGGGCCCGCCTGTGGCTGGTGAGACATTGGCCTTCGCGGGCCCCCCAGCATAAGTCAACCTCGCCTGGGGTCCGAATAACCGGTCACTCTCATCCGGCGGGCGCAGGTGTCCCGGTACCTCTAAGTCTTGGTAGTAGCGTCGGCGAAGGCGACGGTGGGGGTCCCCCGAGGGCGAGCACTGTAACGCCTACGTCGAGGGCGTACCCCTCCGACAAACGCCGTCGTCATCGTAGCCACGATGGCAAGGCGGGCTCTGCACATCGATCACGGTGGCCTAACGGACCGTGTGAGACCTGACTGAAATTCTTAATCGCGTGGGAGGGGGTGCCGTTGCGTCATCCCTTAGGCTCCGCGTCCGCTGTAGCCGAGTTCACTTAGATCCTCACAAACTTACCATATCGATCCGGCTACGGTACGTCACCATATATTCTCTTAAGGTTGGCGTAGCACGTTCCCCCTCCACCAGCTCGCCCTGGCCTGGACCAGCAGGGGTCTTTGTTGGTCTCAATGTATGACTGGAGATGCACGACCCTTCTAAGATCTCAGCCACGTCGCCTCGGGATTGCGCGCCCCCTGTTTAGAGTACGCATTCGAGAGAGGCGATAGCCCCGACAACTCCAGGGTGTCCGCCCAGGGGCTGAAGCCGACTCGGTGTCGGCATCCCGCACTCTCGTGACCCGTCTTCTCGGTGTAAACCCGCTTCCCCCTTATCTGGCCCGGGTAGTAGCAGCCGGCGGTCTATCTTTAGCTTGTGTAAGGTCCAGCGGATGCACCGGGTGTAGGGAGTCAATGGCCACGTAAGGTTTTTAACGCGAAGGCGCAGCGGTCCCGCACTTTGAGACGTTCAGGTTTGCTTCCGGCGCCAGATGGCGGCACTCCTCGCATCGCGTTAGAAGTCACTGTTCCTCGGACTACATAGGTTCCTTAGTCCCAGGAAAGAGCCGCCGTACCACAAGCGCTGTGGCCTAGCGGGGCGCCGCGCCCCCCGGGACGCGCTAAGTCCGTCTCGCCCGCACGCCGAGGCCCCCGCTATGGGTCGGATCATGGGCGCGGTCCGGTCCGCCGGCCCGGCCGGGTCTTGCCGAGGTGCAGCGTGTTCGCTCGTAGGCGCCCTCTGCTCCGGACCGAGCCGCCCGGCCGCTGGAGGTGTCGCAGGTCTGGTCTGGGGGGCCCGCGCCCGCCTGGGGATGTCCACGGCGCGGGGTGGGCGTGCCCGGCCCGGGGCCACTGCCGCGGGATCCCCGTCGGCGCGCCGGGGGACGGGAGGATGCGCCGGGGAGCCGGCTAACAGACGACGCGTGATCGGGGGTCCCCGGGGCGACCCGCTGCAGGGTCGGGCGGACGCGTGGTGGGGTCCCCGCCAGCCACGGCGGTGATAGTCGGCCCCGCCGCTCGACGGCGTCCACCGCGTGCCGGCTGCGGGCCGCGCCGCGCCCGTCGGCCGCGACGGAGCTACCGACCATAAGAGCGAGCCGCCACAATGGCGGCCGGCCGCGCGCGCCCGGGGGGGCCGGGCAGCGCTTGTGCCTCGCCACCGGGCCTTCGGCGCCCCCCACAGCTGAACCGGTCGCCCAGCGGGGACTCGTCCCCGATTCGGCCGCGCCGCGGCCTACGCGCCGGCCCCGCGTTCCACAGGTGCCACCCTCCAGGGGTTCCGGCGGCGCACCCAGGGCAGAGCTCCCACGGTGCAGGGGGCCCGCAGGCGGCGGGCATCCGCGCGCGTGGCCGCGGGCCGGTTGGGCACCCACTTGCCCGCCCGCGGGGCACCGCGTCTCCGGCGGGTCCCCCCCGCCACTGAGAGGCGCGGGGGTCACAGGCAGTCCGGACGCGCGCCTACGCGGGGTCGGCGCGTTGGCTGTAGCGGAGCAGCCCGGTCCGCCGGCGCGCCCGCGGGGGCCGCGCGGGCCCAACGGCGCTGCCGAGCGGCGCGACGGGGACAGGGGGCCCGCCACGGGCCGGCCCAGCGGGTTCC     
O       TCCATAATTTGTCAAATATGAAGTATTATCGTTCATATAAATTTATACTTGCTTGTTTATACAATATCTGAAAAATTATAAAGAAACAGCTAAAATAATTCTGTCTTATGGTATTCCATAATTAATATATTGAGTGGTCAATATTGCGTAATTTATATTTCCGTTATTGATAATAAGATATATATTTAAAACTATCATTCATCATTAATTTTATCTAGATAATTATAAATAATTGATCGTTTGCAAGAATATTAATCATAAGATGTAAGCTATACACGCTCTTATTGTATATGTGTCATAACATTGTATTTTGGACCAGATATAGTATATAATAACTAGTTGATTAATATTTATAAATCGCTTTTACCACGTATACGTTGTTTAAAAAGAAGGTTAATAATTATTCATGTTGTAAATCATAAAGTTATACTTTCTGAGAGGATTTTATGGTGTTTTTTGATATTTATTAGAGAATATAATTAATGATGTAAGTCAACTATCTTTATAAACGACCATACTTATAATAAAAATCAATATATATTAAAAGTAGAAAGGAATTATAAAACATTTATAGTATTTTAAAAAGATTTTTATTCTTTTTTAGCATTACTATAAAATAAAGATGTCTAAATTCTACATAAGTAATTTGTATTATCTTAAATTAATAATTTACTATTACATCGATTCTAAAATTTGCAAGATGGTCTAGTATTTTTCAATGGTATATAAAGAAGATTATAAAAAAATTCGTTAATGAGCGAATGAAGATGTCTTATATAATTAAGAAAATTTATTTATAAAATTTAATACTCTAGTTATCTAAATAATAGTATTAATAATCTGAATTTAAGTTACTTAAATCATTTAGATGTAAAATTTAATACTGACTTTTCAAAACAGAATATAAATACTGATTTAGTTATTATTAAAAAGTTTTTATTAAATATTCACTGTGTTATTAGTATCCTTTAAACTGTAATATGTTTTTTATGTAAAACATTTCTATCCACAACCTCATTTTCATGTTGGTTTTATCGGTGTCTATTCTCTACATGTCTATTGGAGAAACTATCGTTTCCAAAGCTACCGTCCGTCGCTTCATATAGTCCAACTAAATATATTTCAATCAGATTTTGGTCCCCGATACAAGTTCAAGCGTTCCAACTGTTTGGGTACGATACCAAGGTTTGAACCTTCAGAGTAATGTCTATCAACATCATACGCGATTCCCGCTAGTCATAAGTTGATGCAAACCTTCGGTAAGACGTGTGGAACTAGGTTTTGTACGTTGTGAAGTCACACTCGTATATGAGCATTAAATACATTGTAGGTATATTCGCGGATATTTCACTGCCTGAGACCCGCTACTTTACATGCACAAAGCTGTGAAGGAAGTACTATATCTGCAGGGACAGACCAGACTTAAGGTTTATTAACTACAGAGCTCACTCGCTCGCCACGAAGTTTGAGGAGAAATCTATTATTTGCTGGTGGTCTCGTTAAAACAAGGCTTAAATGGTCTGATTTGATCTATTGAATGTAGAGGCGTACAATCGACTTATCGTCCACATAAGCTAGGCCCTATCGAGAGTCGAAAAAATCGACTTCAAGTAAGTAATCCTCATCATGTTGCTCTATTCGAGTATTTTTTGAACGGGTCGCAATAGTCAGCTACTCGAGCATTCCGAGACCCAGCGCTGAATCAAATAATAAATGGGCTGATCCTCCTATTTGTCATATTATATGTATACTATTAACCCAGTGGTGCCACAAGTAACACCTGGATCAAATTTTAAACGTCCCTCCACATACTATAGGTACAACTATTAGTCACTCTATATCCAATTCACAAATTTTCATCGCTCCCTGTCGCGTAAAGTCTACACAGTATGACTGTCAGAGATTAGCGTATAAATCTTACTAGGTACGTAATCCAATCAGCGTACCGTCTAATCTCCTGGCTGGGTTTAGCTCTTAATATCACAGACCAAGGGATGGTCATGGAACACTTCCTGTTCCGCGGCCGGGCGGGCCCACCTGTGGCTGGTGAGACATTGACCCTCGCGGGCCCCCCAGCAAAAGTCAACCTCGCCTGGGGTCCGTGTAACCGGTTACTTTCACCCGGCGAGCGCGGGTGTCCCGCTACCTCTAAGTCTTGGCAGTAGCGTCGGTAGAGGCCACGCTGGGGGTCCCCCAGGGGCAGGCATTGTGTCGCCTACGTCGCGGGCCTGTCCCTCCGACAAGCGCCGTCGTCATCATAGCCACGATTGCAAAGCGAGCTCTGCACATCGATCACGGTGGCCTAAAGTCCCATGTGGGACCTGACTGAAAGTTTTGATCGGGTGGGCGGGGGTGCCGTTATGTCATCCCTTAGGCTCCGCGGCCGCCGTTGCCGAGTTTACTTAGATCCTCACAGACTTACCGTAGCGGTCCGGCTACGCTACGTCGTCATATATTCTCTGAAGGCTGGCGTAGCACGTTCCCCCTCCACCAACTCGCCGGAGCCTGGATGAGCAGGGGTCTTCGTTGGCCTCAAAGTATGTCTGTTGATACGCAACCCGTCCAGGATCTCAGCCATGTCGACTCGAGACTGCGCACCCCCTGTTTAGATTACGCAGTCGAGAGGGGCCATAACCCAAACAACTTCAGGGTGTCGGCCCAGCGGCGGAACCCGGCTCGGTGTCGGCATCCCGCATTCTCGTGGATCGTCTTCTCGATGTAAACCCGCTTCACCCTCGTCTGGCCCGGGTAGCAGCACCCGCCGGTCTATCCTTAGCTCATGTACAGTCCAGCGGACGCACCGGGTGTGGGGAGTCAGTCGCCACCTAAGGTTTTCGACGCCAGGGCGCAACTTTCTCGCACTTTGAGACGTTCAGGTTTGCTACCGGTGCCAAATGGCGGCACTTCTCTCACCGCGTTAGAGGTCGCTGTTCCTCGAACCACGACGGTTCCTGAGTCCCAGCGAAGAGCCGCCGTACCACAAGCGCTGTGGCCTAGCGGGGCGCCGCGCCCGTCGGGGCGCATTCACTCCGGCGCGCCCGCACGCCGAGGCCTCCGCTATGGGGCGGATCGTGGGCGTGGTCCGGTCCGGCGGCCCGGCCGGGTCGCGCCGAGGTGCGGCGAGCTCAGTAGCAGGCGCCCTCTTCTCCGGACCGAGCCGCCCGGCCGCTGGGGATCTCGCCGATCCCGACTGGGTGGCCGGCGCCCGCCTGGGCACGTCCAGGGTGCGGGGTGCGTGTGCTCGGCCCGTGGCCACTGCCACGGGTTCCCCGTGGGCGCTCCGGGCGACAGCAGGGTGCGCTGTGTAGCTGGGCAACGGACGACGCGCGGTCGGGGATCCCCGGGGCGACCCGCTGCGGGGTCGGGCGGGCGCGTGCGGGGGTCCACGCCAGCCACGGCGGTGATAGGCGGCCCAGCCGCTCGGAGGCGCGCACCCCGTGCCGGCCACGGCCCACACCGTGACCGTCGGCCGCGACGGAACTACCAACCATAAGAGCGAGGCTCCACAATGGCGCCCGGCCGCGCGTGCCCGGGGGGGCCGGGCAGAGCTGGTACCTTGCCACCGGGGCTTCGGCCCCCCCCACAGCTGAACCTGTCGTGCAACGGGGATTCGTCCCCCATTCGGGCGCGCCGCGGCCTACGCGCCGGCCGCGCCTCTCACAGGTGCCACCCTCCAAGGGCTCCGCCGGCCCACCCCGGGCAGGGCTCCCACGGTGCGGGGGACCCGCCCGCGGCTGGCAGCCGCGCGCGCGGACGCGGGCAGGCCGGGGACCCGCTGGTCCGCCCGCGGGACACCGCGTCTCCGGCGTGTCCCCCCCGGCGCCGAGAGGCGCGGGCGGCACCGGCGGTCGGCAGGAACGCCTACGCGCGGTCGCCGCGTTCGCTGTACCGGGGCGGCCCGGTCCGTCGCCGCGCCCGCGGGGGCCGCGCGGCCCCAACGGCGCTGCCGCGCGGCGCGACGTGCACAGAGGGCCCGCCAGGGGCGGGACCAGCGGGTTCG     
N       TTCATAATTTATCAAGTATGGAGTTTTATCGTTCATATAAATTTATACTTACTTGTTTATACAATATCTGAAAAATTATGAAAAAACAGCTAAAATAATTCTGTCTTAAGTTATTCCATAATTGATATATTGTGTGGTCAATATTACATAATTTATGTTTCCGTTATTAATAGTAAAATATATACTTAAAACTATCATTCATCATTAATTTTATCTAAGTAATTATAGATAATTGATCGTTTACAGGAATATTAATCATAGAATATAAGCTATACACGCTCTTATTGTGTATATGTCATGACGTTGTATTTTGAACCAGAAATAGTATATAATAACTAGTTGATTAATATTTATAAATCGCTTTTACCACATATACATTATTTAAAAAGAAAGTTAATAATTATTCATGTTGTAAATCATAAAATTATACTTTCTAAAAGGGTTTTATAATATTTTTTGATATTTATTAGGAAGTGTAATTGATGATATAAGTCAACTATCTGTATAGACGGCCATGCTTATGATAAGGATCAATATTTATTAAAAATAAAAAAGAATTATAAAACATTTATAGTATTTTTAAAAGATTTTTGTTCTTTTTTAGCATTACTATAAAATAAAAATGTCTAAATTCTACGTAGGTAATTTATATTGTCTAAAGTTAATGATTTACTATTACATCAATTCTAAAATTTGCAAGATGATCTAGTATTCTTCGATGGTATGTGAAAAAGATTATTAAAAAATTCGTTAATGAACGAATAAAGATGTCTTATATAATTAAGAAAATTGATTTATAAAATTTAATTCTCTAGTTATCTAAATAATAGTATTAATAATCTGAATTTAGATTACTTAAATCATTTAAATATAAAGTTTAATGCTGACTTTTCAAAACAAAATATAAATACTGATTTAATTATTATTAAAAAATTTTTATTAAATATTCGCTATATTATTGATGTCCTTTAAACTGTAATATGTTTTTTGTATAAGACATCTCTATTCACAACTTCAATCCCATGTAGGTCTTATCGGCGTCCATTCTCTACATAATTAATGGAGAAACCATTGTTTCTAAAGCTATCGTCAGTCGTCTCATATGGTCCAACCAAATACACTTCAATCAGATTTTAGTCCCCGATACGAATTCAAACGTTCCTACTATTTGAATACGATACCAAGATTTAAATCTCCAGAATAATGTTTATTAACATCATACGCCACTTCCGTTAGTCATAAATTGATGCGAACATTCGGTAAGACGTGCAGAACTAGGTTTTGTAAATTGTGAAGTCACACTAGTATATGAGTATTTAATATGTCGTAAAGATGTTTGCGGATATTTCACTACCTGAGAACCGCTACTTTACATGCGCAAAGCTGTGAAGAAAGTGCTATATCTACAGAGACAAACCAAATTTGAATTTTACTAACTACAGAGCTCACCCGCTCGCCACGAGGTTTATGGAGAAATTTATCATTCGCTGGTGGTCTCACTAAAGCAAGACATAAGTACTCTGCTTTGGTCTATTAAATGTGGAGGTGTGCAGTCGACTTGACGTCCATATAGGCTAGGCCCTATCAAGAGTAGAAAAAATTGACTTCAAGTAGGTACCCTTTACCATGTTGTTCTCTTCGAGTATTTTTTGAACGGATCGCAATAGTCAGCTACTCGAGTATTCCGAGACCCAGTGATGAACCAAATATTAGATGGGCTGATCCTCTTATTTGTCAGCTTATATGTATACTATTAACCCAGTGGCGCCGCAAATAACACCTGGATCAGATTTTAAACGTCTCCCCATACACTATAGGTACAGCTATTAGTCACTCTATACCCAATTCGCACATTTTCATCGCTCCTTACCGCGTAAAGTCTATACAGTATGACTGTCGGAGATTAGCGTATAAATCATACTAGATACGTAATTCAGTCAACGTACTGTTTTACCTCTTGGCTAGGTATAGCTCTTAATATCCCACACTAGAGGATGGTCATGGAACACTTGCTGTTCTGAGACCGGGCGGACCCGCCTGTGGCTGGTGGGACATTGACCCTCGCAAGCCCCCCAGCATAAGTCAACCTCGCCTGGGCTCCGTATAGCCGGTTGTTCTCATCCGCCGAGCGCGGGTGTCCCGGTACCTCTGAGTCTTGGCAGTAGCGTCGGCTGGGGCCACGATGGGGGTGTTCCAGGGGCAGGCATTGTGACGCCTACGTCCAGGGCCTGGCCCTCCGACAAACGCCGTCGTCACCGAAGTCACGATAGTAAAGCGAGCGCTGCACATCGATTACGGTGGCCTAATGTCCCGTGTGGGACCTGACCGAAACACTTGATCGCGTGGGCGGGGGTGCCGTTGGGTCATCCCTTCGGCTCCGCGGCCGCTGTTGCCGAGTTTGCTTAGATCCTCAAAAACTTGCCGTGTCGATCCGGCCACGCTACGTCATCATATATCCTCTTAAGGCTGGCGCAGCACGTTCCCCCTCCACCAACTCGCCCCGGTCTGGACCAACAGGGGTCTTTGTTGGCCTTAATGTATGGCTGTTGATGGGCGACCCATCTAACATCGCAGCCACGCCGACTCGGGACTGCACACCCCCTGTCTAGATTATACACTCGAGAGGGGCGATAACCCGGACAACTCCAGGGCTTCCGCCCAGGGGCGGAAACCGGCTAGGTCTCGGCGTCCCGCACTCTCGTGGCCCGTTCTCCCGGTGGATACCCACTTCACCCTCGTCCGGCCCGGGTAGTAGCGCCCGGCGGTCTATCTTTAGCTCGTGCACGGTCCGGCGGTTGCATCGGGTGTGGGGAGTCGACGGGTACGTAAGGTTTTCGACGCGAAGGCCCAGCTATCTCGCACTTTGAGACGTTCGGGTTTGCTTCCGGCGCCAGATGGCGCCACTTCTCTCATCGCGTTAGAGGTCGCTGTCCTTCGGACCACGTGGGTTCTCGAGTCTCAGGGAAGAGCCGCCCTACCACATGCGCTGTTGCCTAGCGGGGCGCCGCGCCCGCCGGGACGCGATAAGTCCGTCGCGCCCGCCCGCCGAGGACCCCGCTACGGGGCAGATCGTGGGCGTGGGCCGGTCTGCCGGCCCGGCCGGGTCACGCCGAGGTGCAGCGTGCCCGCTTGCAGGCGCCCTCTTCTCCGGACCGAGCCGCCCGGCCCCTGGGGATGTCGCGTGTCGCGTCTGGGAGGCCGGCGCCCGCCTGGGGACGTCCGCGCTGCGGGGTGGGCGTGCCCGGCCCGTGGCCACTGCCGCGTGTGCCCCGCCGGCGCCGCGGGGGACTGCGGGGTCCTCCGGGGAGCTGGCTAACAGACGACGCGCGGGCCCGGGTCCCCGGGGCGACCCGCGGCGGGGTCGGGCGGGCGCGTGCTGGGGTCCGCGGCAGCCACGGCGGTGATAGTCGGCCCAGCCGCTCGGCGGCGACCACCGCGCGCCGGCGGCGGCCCGCGCCGCGCCCTTCGGCCGCGGCGGACTTACCAACCATAAGGGCGAACCTCCACAATGGCGCCCGGCCGCGCGCGCCCGGGGGGGCCGGGCAGCGCTGGTGCCTCGCCACCGGGGCCTCGGCCCCCCCCCCAGGTGAACCGGTCGATCCGCGGGGATTCGCCCCCGATTCGACCGCGCCGCGGCCTACGCGCCGGCCGCGCCTCCCACATGCGCCACCCTCGAGGGGCTCCGCCGGCACACGCCGGGCAGGGCTCCCACAATTCCGGGGACCCGCTTGCGGCGCGCAGCCGTGCGCGCGGACGGCGGGCGGTCGGGCACCCGCTTGTCCGCCCGCGGGACGCCGCGCCTCCGGGGAGTCCCCCTCTGCACCGAGAGGCGCGGGCGTCACCGGCGTTCCGCACACGCGCCTGCGCGCGGTCGGCGCGTTCGCTGTACCGGGGCAGCCCGCTCCGCCGTCGCGCCCGCGGGGGCCGCGCGGGTCTAGCGGGGCTGCCGGGCGGCGCGAGGCGCACAGGGGGCCCGGCAGGGGCGGGGCCCGCGGGTCCC     
M       TTCATAATTTGTCAAATATGAAGTTCTATCGTTCATATAAATTTATACTTACTTGTTTATACAATATCTGAAAAATTATAAAAAAGCAGCTAAAATAGTTCTGTCTTATAATATTCCATGATTAATGTATTGAGTAATCAATATTGCATAGTTTATATTTCCGTTATTAATAATAAGATATATATTTAAAACTATCATTCATCATTAATTTTATCTAGATAATTGTGAATGATTGGTCGTTTACAAGAATATTAATCATAAAACATAAGCTATACACACTCATATTATATATATGTCATAACATTGTATTTTGAACCAAAAATAGTATATAATAACTAGTTGATTGATATTTATAAATCGCTTTTACCATATATACTTTATTTAAAAAGGAAATTAATAATTATTCATATTGTAAATCATAGAGTTATACTTTCTAAAAGGGTTTTATAATGTTTTTTGATATTTATTGGGAAATATAATTAATGATATAAGTCAACTGTCTTTATAGACGACCATACTTATGATAAAAATCAATATTTATTAAAGATAAAAAAAAATTATAAAACATTTATAGTAATTTTAAAAGCTTTTTATTCTTTTTTAGCATTATTATAAAATAAAAATGTCTAAATTCTACATAAGTAATTTGTATTATCTAAAATTAATAATTTACTATTACGTCAATTCTAAAATTTGCAAGATAATCTAGTATTTTTCAATGGTATATAAGGAAGATTATTAAAAAATTCTTTAATAAATGAATAAGGATGTCTTATATAATTAAGAAAATTGATTTATAAAATTTAATTCTCTAATTATCTAAATAGTAGTATTAATAATCTGAATTTAGATTACTTAAATCATTTAAATATAAAATTTAATACTAACTTTTCAAAACAAAATATAGATACTGATTTAATTATTATTGAGAAATTTTTATTAAATATTCACTATATTATTAATATCCTTTAAACTGTAATATGTTTTTTATATAAAACTTCTCTATTCGCAACCTCATTTTCATGTCGGTTATATCGGCGTCTATTCTCTACATAATTGCTGGGGAAGCTATTGTTTCTAAAGTAATCGTCTGTCGTTTCATACGGTCCAACTAAATATGCTTCAATCAGACTTTAGTCCCCGATACAAATTCAAGCGTTCCGACTACTTGAATGCGGTACAAAGGTTTGAACCTTCAGAATAATGTCTATTAATATCATACACTACTTCCGTTGGTCATAAGTTGATGCAAACTTTCGGTAAGATGCGCAGAATTGAGTCCTGTACATAGTGAAGTCACACTAGTATATGAGTATTAAATATCTTGTAGAAATCTTCGCGGATATTTCACTACCTGAGAATCGCTACTTTACATGCAAAAAGCCGTGAAGGAAGTACTACATCTACAGTGACAAATTAGATCTAAATTTCAGTAACTACAAAGTTCACCCACTCGCCACGAGGTTTGAGGAGAAATCTATCATTCGCTGGTGGTCTCACTAAAGCGAGACATAAATGATCTGACTTGATCTGCTGAATGTGGAGGCATACAATCGACTTATCGTCTACATAAGCTAGGTCCTATCAAGGGTTAAAAAAATTGACTTCAAGTGAGTACTCCTTACCATGTTATTCTATTCGAGTATTTTTTGAACGGATCGCAATAGTCAGCTACTCGAGAATTCCGAGACCCAGTGCTGAACCAAGTACTAAATGAGCGAATCCTCTTATCTGTCACATAATATGTATACTATTAACCCAGTGGCGTCGCAAATAGCACAGGGATCAGATTTTAAACGTCCCTCTACATACTATAGGTACAGCTATTAGTCATTCTATACCCAATTCACACATTTTCATCGTTCCCTATCGCGTAACGTCTACACAGTATGAATGCCGGAGATTAGTGTATAAATCATACTAGCTACGTAATCCAATCAACGTACCGTATTACCTCCCGGCTGGGTATAGCTCTTAATATCTCAGACTAGAGGATGGTCATGGATCACTTCCTGTTCTGCGGCCGGACGGGCCCGCCTGTGGCTGGCAAGACTTTGACCCTCGCAAGCCCCTCGGCAGGTGTCAACCTCGCCTGGGGTCCGCATAACCGGTTATTCTCATCCGACGAGCGCGGGTGTCCCGGTACCACTAAGTCTTGGCTGTAGGGTCGGCATAGGCCACGATGGGGATCATCCAAGGGCAGGCATTGTGGCGCCTACGTCGAAGGCCAGTCCCTCCGACGAGCGCCGTTGTCTTCGTAGTCACGATAGCAAAGCGAGGTCTGCACATCGATCACGATGGCCTAATGTCCCGTGTGGGACCTGATTGAAAAACTTAATCGCGTGGCTGGGGGTGCCGTTGTGTCATCCCCCCGGCTCCGCGACCGCTGTTGCCGAATTGACTTAGATCCTCAAAAACTTACCGTATCGGTCCGGCAACGCAACGTCATCATATATTCTGCTAAGGGTGGCGTAGCACGTTTCCCCTCCACCAACTCGCCCCGGCCTGGACCAGCAGAGGTCTTAGTTGGTCTCAATGTATGGCCATTGATGAGCGACCGATCCAGGATTGCAGCCACGTCGACTCGGGACTGCGTACTCCCTATCGAGAGTACGAATTCGAGAGGGGCGATAACCCAAACAGCTTCAGGGTGTCCGCCCAGAGGCGGGAGCCGATTTGGTGTCGGCGTCCCGCACTCTCGGGGCCCGTCCTCTTGGTGTAGACCCGCTTCACCCTCGTCGGGCCCGGGTAGCAGCACCCGCCGGTCTATCTTTAGCTCGTGTATGCTCCAGCGGATGCACCGGATGTGCGGAGTCGATGGCCACGTAACGTTTTCGACGCGAAGGCGCAGCTGTCTCGCCGTTTGAGGCGTTCAGGTTTGCTTCCGGCGCCATATGGCGGCATTTCCCTTTCCGCGTTGGAGGTCGCTGTTCTTCGGACTACGACGGTTCTCGAGCCCCAGGAAAGAGCCGCCCTACCACAGGCGCTGTAGCCTAGCGGCGCGCCACCCCCCCCGGGACGCGCTAAGTCCGTCGCGCCCGCACGCCGAGGGCCCCGCGACGGGGCGGATCGTCCGCGTGGTCCGGTCCGCCGGCCCGGCCGGCTCTTGCCGAGGTGCAGCGTGCCCGCTTGCAGGGGCCCTCTTCTCTGGACCGAGCCGCCCGGCCGCTGGGGATGTCGTGGATCGTGTCTGGGCGGTCGGGGCCCACCGGGGGACGTCCACGGTGTGGGGTGGGTGTGCTCGGCCCGTGGCCACTGCCGCGGGTTCCCCGTCGGCGCCCCGGGGGACCGCGGGGTGGGCCGGGGAGCTGGCTAACGGGCGACGCGCGGTCCGGGGTCCCCGGGGCGACCCGCTGCGGGGTCGGGCGGGCGCGTGGTGGGGTCCGCGGCAGCCACGGCGGTGATAGTCGGCCCAGCCGCTCGGCGGCGCCCACCGCGTGCCGGCAGCGGTCCGCGCCGCGCCCGTCGGCCGCGACCCAGGTACCAACCATAAGAGCGAGACCCCACGATGGCGACCGGACGCGCGCGCCCGCGGGGGCCGGGCAGCGCCGGTGCCCGGCCACCGGGGCTTCGGCCCCCCCCGCCGCTGAACCGGTCATGCACCGGGGATTCGTACCCGATTCGGCCGCGCCGCGACCTACGCGCCGGCCACGCCTCCCACAAGTGCCACCCTCCAGGGGCTCCGCCGGTTCACCCCGAGCAGGGCTCCCACAGTGCGGGGGACCCGCTGGCGGCGGGCAGCCGTACGCGCGCATGCGGGCGGGTCGGGCACCGGCTTGTTCGCCCGCGGGACACCGCGTCGCCGGCGGGTCCCCCCCGGCATCGAGGGGCGCGGGCGTCACTGGCGGTCCGCACCCGCGCATACGCGTGGTCGGCGCGTTGGCTGTGCCGCGGCATCCCGGTCCGCCGTCACGCCCGCGGGGGCCGCGCGGAGCTAACGGCACTTCCGGGCGGCGCGACGTGCACAGTGGGCCCGCCAGCGGCGGGGCCAGCGGGTCCC     
L       TTCATGATTTGTCAAGTATGAAGTTTTATCGTTCATATGAATTTATACTTACTTGTTTATACAATATCTGAAAAATTATGAATAAACGGCTAAAATAATTCTGTCTTATAATATTCCATAATTAATATATTGGGTGATCAATATTGCATAATTTATATTTCCGTTATTAATAGTAAAATATATATTTAAAACTATCATTCATCATTAATTTTATCTAGATGATTTTAAATAATTAATCGTTTACAAGTATATTAATCATAAAATATAAGCTATGCACGCTCTTATTGTTTATATGTCGTAACATTGTATTTTGAACCAAAAGTAGTATATAATAACTAGTTGATTAATATTTATAAATCGCTTTTACCAAGTATACATTATTTAAAAAGGAAATTAATAATTATTCATGTTGTAAATCATAGAATTATACTTTCTAAAAGAATTTTATAATATTTTTTGATATTTATTAAGAAATATAATTAATGATATAAGTCGACTATCTTTATAAGCGAACATACTTATAATAAAAATCAATATTTATTAGAAATAAAAAAGAATTATGAAGCATTTATAGTATTTTTAAAAAATTTTTGTTCTTTTTTAGCGTTACTGTAAAATAAAAATGTCTAAATTCTACATAAGTTATTTATATTATCTAAAATTAATGATTTACTATTACATCAATTCTAAAATTTGAAAGATGATCTAGTATTTTTCAGTGGTATGTAAAAAAGATTATTAGAAAATTCATTAATGAGTGAATAAAGATGTCTTATATAATTAAGAAAATTGATTTATAAAATTTAGTTCTCTAGTTATCTAAAAAGTAGTATTGATAATCTGAATTTAGATTACTTAAATCATTTAAATATAAAGTTTAATACTAACTTTTCAGAACAAGATGTAGATACTGATTTAATTGTTATTAAAAAATTTTTATTGAATATTCGCTATATTATTGATATCCTTTAAGCTGTGATATGTTTTTTATATAAAACATCTCTATTCACAACCACATTCCCATGTAGACTCCATTGGTGTCTATTCTTTACATCATTATTGGGGAAGCTATTATTTCTAAAGTTATCGTCCGTCGTCTCATATGGTCCAACTAAATATATTTCAATCAGGCTTTAGACCCCGATACAAATTCAAACGTTCCAACTATTTGAATGCGATACCAAGATTTGAACCTTCAGAGTAATGTCTATCAGCATCATACGCCACTTCCGCTAGTCATAAATTGATGCAAATTTTCGGTAAGACATGTAGAACTAAATTCTGTACGTCGTGAAATCACATTAGTATATGGGTATTACATAACTCGTAGAGATGTTTGTGGATATTTCACTACCCGAGAACCGCCACTTGACATGCACAAGGCTGCGAAGGAAGTACTATATCTACAGGGACAAATCAGATTTAACTTTTGGTAACTACAGAGTTCACCTGCTCGCCACAAGGTTTGGGGAGAAATTTATCATTCGCTGGTGGTCTCACTAAAGCGAGACATAAGTGGTCTGATTTGATCTATTCAATGTGGAGGCGTACTATCGACTTGCCGTCCACATAAGCTAGGCCCTATCGAGAGTAGAAAAAATTGACTTTAAGTAGGGAATTTTTACCATGTTGTTCTATCCGAGTATTTTTTGAACGGATCGCAATAGTCAGCTACTCGAGCGTTTCGAGACCCAGTGCTGAGCCAAACACTAGATGGGCTGATCCTCCTATTTGTCATGTTATATGCATACTATTAACCCAGTGGCGTCGCAAATAACACCTGGATCAGATTTTAAACGTTCCTCCACACACTATAGGTACAGCCATTAGGCACTCTATACCCAATTCACACATTTTCATCGTTCCCTATCGCGTAAAGTCTGTACAGTATGATTGTTGGAGATTAGCGTATAAACCATGCTAGGTACGTAATCTAATCAACGTACTGTTTCACTTCCCGGCTGGATATAGCTCTTAATATCTCAGGATAGAGGACAGTCATGGAACATTTCCTGTTCTGCGGCCGGGCGGGCCCGCCTGTGGCTGGTAAGACATTGACCCCCGCAGGCCCCCCAGCAAGAGTCAACCTCGCCTGGGGTCCGTATAACCGGTTACTCTCATCCGACGTGCACTGGTGTCCCGCTACCTCTAAGTCTTGGCAGTAGCGTCGGCAGCGGCCACGATAGGGATGCCTCAAGGGCATGCACTGTGGCGCCTACGTCGAGGGCCTACCCCTCCGACAAACGCCGTCGTCATTGTAGTCACGATAGCAAAGCGAGCTCTGCACATCGATTACGGTGGCCTAATGTCCCGTGTGGGACCTGACTGAGACGTTTGATCGCGTGGGGGGGGGTGCCGTTGCGTCATCCCTTAGGCCCCGCGCCCGCCGTTGGCGAGTTCGCTTAGATCCTCACAAACTTACCGTATCGACCCGGCTACGCTACGTCATCATATATTCCCTGAAGGTTGGCGTAGCACGTTCCCCCTCCACCAGCTCGCCTCGGCCCGGAACAGCAGGGGTCTTTGTTGGCCTCAGTGTATGAGTGTTGATCCGCGACCCATCTAAGATCGCAGCCACGTCGACCCGAGACTGCACACCCCCTGTCTAGACTACGCATTCGAAAGGGGCGGTAACCCAGACAGCTTCAAGGCGTCCGCCCGGGGGCGGAAGCCTGCTCGGTGTCGACACCCCGCACTCTCGCGCCCCGTCCTCTCGGTGTATACCCGCTTCCCCCCCATCTGGCCCGGGTAGTAGCACCCGGCGGTCTATCCTTAGCTCGTGTACGATCCAGCGGGTGCACCGGCTGTAAGGAGTCGTTGGGCACGTGACGTTTACGACGCGAGGGCGCACCTGTCTCGCTATTTGAGACGTTCAGGTTTGCTTCCGGCGTCAGATGGCGGCACTCCTTTTACCGCATTAGAGGTCGCTGCTCTTCGGATCACGTCGGTTCCTAAGTCTCTGGAAAGGGCCGCCGTACCACAGGCGCTGTGGCCTAGCGGAGCACCGCGCCCCCCGGGACGCAGGGAGTCCGCCCCGCCCGCACGCCGACAACCCAGCGACGGGGCGGATCGTGGGCGTGGCCCGGTCTGCCGGCCCAGCCGGGTCTCGCCGAGGTCCGGCGCGCTCAGTAGCAGGCGCACTCTTCTCCGGACCGAGCCGCCCGGCCCCTGGGGATGTCGCGGGTCGCGTCTAGGCGGCCTGCGCCCGCCTGTGGACGCCCACGGTGCGGGGTGTGTGTCCCTCGCCCGCGGCCACTGCCGCGGGTTCCCCGTCCGCGCCCCGGGGGACCGCGGGATGCGCGGAGGAGCTGGCTAACGGACGACGCGCCCTCTGGGGTCCCCGGCGCGACCCGCTGCGGGGTCGGGCGGCCGCGTGGCGGGGTCTGCGCCAGCCACGGCGGTGATAGTAGGCCCGGCCGCTCGGCGGCGCCCACGCCGTGCCGGCGGCGGGCCGCGCCGCGGCCGTCGGCCGCGTCTGACCTACCGACCATTAGAGCGGGCCCCCACAATGGCGACCGGCCGCGCGGGCCCGTGGGGGCCGGGCAGCGGTGGTGCCTGGCCACCGGGGCTTCGGCCCCCCCCACAGCTGAACCGGTCGAGCAGCGGGGATTCGTCCCCGATTCGACCGCGCCGCGGCCTACGCGCCGGCCACGCCTCCCACAGGTGCCACCCTCCAGGCGCTCCGGCGGCGCACCCCGGCCAGGGCTCCCACGTTGCAGGGGGCCCGCGGGCGGCGGGCAGCCGGGCGCGCGGACGAGGGCGGGTCGGGCACCCGCTTGTCCGCCCTGGGGACGCCGCGTCTCCGGGGAGTCCCCCCCGGCACCGAGGGGCGCGGGCGTCACTGGCCCTCTGCGCACGCGCATACGCGCGGTCGCCGCGTTCGCTGTACCGGGGCGGCCCGGTCCGCCGTCGCGCCCGCGGGGGCCGCGCGGGCATAACGGCACTGCCAAGCGGCGCGATGTGCTCAGTGGGCCCGCCACGGCCGGGGGCAGCGGATTCC     
K       TTCATAATTTATCAAATATGAAGTTTTATCGTTCATATAAATTTATACTTACTTGTTTATACAATATCTGAAAAATTATAAAAAAACAGCTAAAATAGTTCTATCTTATAGTATTCCATAATTAATATATTGAGTAATCAATATTGCATGATTTATATTTCCGTTATTAATAATAAAATATATATTTAGGACTGTCATTCATCATTAATTTTATCTAGATAATTTTAAATAATTAATTGTTTACAAGAATATTAATCATAGAATATAAGCTATACACGCTCTTATTATATATATGTCATAACGTTGTATTTTGAACCAAAAATAGTATATAATAACTAGTTGATTAATATTTATAAATCGCTTTTGCCACGTATACATTATTTAAAAAGAAAATTAATAATTATTCATGTTGTAAATCATAGAGTTATACTTTCTGAAAGGATTTTATAATAATTTTTGATATTTATTGGGGAATGTAATTAATGATATAAGTCAACTATCTATATAGACGACCATACTTATAATAAAAATCAATATTTATTAGAAATAAAAAAGAATTGTAAAGCATTTATAGTATTTTTAAAAAATTTTTGTTCTTTTTTAGCATTGCTATAAAATAAAAATGTCTAAATTCTACATAAATAATTTATATTATCTAAAATTAATAATTTACTATTACATCAATTCTAAAATTTGCAAGATGGTCTAGTATTTTTCGATGATATATAAAAAAGATTATTAGAAAAGTCATTAATGAGCGAATAAAGATGTCTTATATAATTAAGAAAATTAATTTATAAAATTTAATTCTCTAATTATCTAAATAATAGTATTAATGATCTGAATTTAGGTTACTTAAATCATTTAAATATAAAATTTAATACTAACTTTTCAAAGCAAAATATAAGTACTGATTTAATTGTTATTAAAAAATTTTTATTAAATATTTTCTATATTATTAATATCCTTTAGACTGTGATATGTTTTTTGTATAAAACATCTCTATCCACAATCCCACACTCATGTGGGCTCTACCCGTGTCTATTCTCTACATCACTGCTGGGGAAGCTCTTGTTTCTAAAGTTATCGTCCGTCGCTTCATACGGTCCAACTAAATGTATTTCAATCAGGCTTTAATCCCCGATACAAACTCAAGCGTTCCAACCATTTGGATGCGATACCAAGATTTGAACCTTCAGAATAATGTCTATCAGTATTATACGCCACTTCCGTTAGTCATAAGTTGATGCAAACTTTCAGTAAGACACGTAGAACTAGGTTTTGTACATTGTGAAGTCGCACTAGTATATGGGTATTAAATATCTCGTAGAGATGTGCGCAGATGTTTCAGCCCCTGAGAACCGCTACTTTGCATGCGCAAAGCTGCGAAAGAAGTACTATATCTACAAGGACAAAACTGATTTAAGTTTCTGTAACTACAGAGCTCACCCACTCGCCACGAGGCTTAAGGAGAAATTTATCATTCGCTGGTGGTCTCGCTAAAGCGAGACATAAATGATCTGACTCGATCTGTTGAACGTGGAGGCATACAATCGACTTCGCGTCCATATAGGCTAGGCCATATCGAGAGTAGAAAAAATTGACTTTAAGTACGTAATCCTCGACATGTTGTTCTATTAGAATATTTTTTGAACGGACCGCAATAGTCAGCTACTCAAGCATTTCGAGACCCAGTGCTGAGCCAAACGCTAGATGGGACGATCTTCCTATTCGTCACATTATATGCATACTACTGACCCAGTGGCGTCGCAAATATCACATGGTTCAGATTTTAAACGTCTCTCCACACACTATAGGCACAGCTATTAGTCACTACATACCCAATTCACATATTTTCATCGTTCCCTATCGCGTAAAATTTACACAGTATGACTGTCAGAGATTCGCGCATAAACTACACTAGATACGTAATCTAATCAACTTACCGTTTTATCTCCCGGCTAGGTATAGCTCTTAATGTCTCATCCTAGAGGATAGTCACGGAACACTTCCCGTTCTGCGGCTGGGCTGGCCCGCCTGTGGCTGGTGAGACACTGACCCTCGCAAGCCCCCCGGCGAGAGTCAACCTCGCCTGGGGTCCGCATAACCGGATATTTTCACCCGTCGAGCGGGGGTGTCCCGATACCTCTAGGTCTTGGCAGTAGCATCGGCACGGGCAACGATGGGGGTCCACCAAGGGCAAGCATTGTGTCGCCTACGTCGAGGGCCTGACCCTCCGACAAGCGCCGTCGTCATCGCAGCCACGATAGCAATGCGAGCTCTGCGCATCGATCACGGTAGCACAATGACCCGTATGGGACCTGACTGAAACACTCGATCGCGTGGGCGGGGGTGCCGTTGTGCCATCCCTCAGACTCCGCGGCCGCTATTGCCGAGTATCTTTAGATCCTCACAAACCTACCATACCGGCCCGGCCACGCTACGTCGTCATATATTCTTTTAAGGTTGGCGTAGCACGTTCCCCCTCCACCAACTCGCCCCGGCCTGGACCAGCAGGGGTCTTTGTTGGCCTAAATATATGGCCGTTGGAACGCGACCGGTCTAGGATCGCAGCCACGTCGACTCGGGACCGCGCACCCCCTGTCTAGATTACGCATTCGAGAGGGGCGATAACCCATACAACTTCGGGGTGTCCGCCCGGTGGCGGAATCCGATTCAGTGTCGACATCCCGCACTCCCGCGGCCCGTCCTCTCGGTGTATACCCGCCTCATCCTCGTCTGGCCCGGGTAGCAGCACCCGGCGGTCTATCTTTAGCTCGTGTCCGGTCCAGCAGATGCACCGGGTGTGGGGAGTCGATGGCCAGGTAACGTTTTCGTCGCGAAAGCGCACCTGTCTCGCGCCTTGAGGCGTTCAGGTTTGCTTCCGGCGCCAAATAGCGGCACTCCTTTCACCGCGTCTGAGGTTGCTGTTCTTCGGACCGCGTTGCTTCCTGAGTCCCAGGGAAGAGCCGCCCTACCACAAGCGCTGTGGCCTGGCGGGGCGCCGGTCCCCCCGGGGCACGGTAAGTCCGCCGCGCCCGCGCGCCGATGCCCCCGCGAGGCGGCGGATCGTGGGCCTGGTCCGGTCCGCCGGCCCGGCCGGGCCGCGCCGAGGTGCAGCGTGCCCGCTGGCGGGCGCCCTCTTCTCCGGACCGAGCCGCCCGGCCGCTGGGGATGTCCCGGATGGCGCCTGGGCGGCCGGCGCCCGCCTGAGGACGTCCACGGTGCGGGGTGGAGGTGCCCGGCCAGTGGCCACTGCCGCGTGTGCCCCGTCGGCGCTCCGGGGGACCGCGGGATGCGTCGGGAAGCCGGCTAACGGGCGACGCGCGGCCCGGGGTCCCCGGAGCGGCCCGCTGCGGGGTCGGGCGGCCGCGTGCGGGGGTCCACGCCAGCAACGGCCGTGATAGTCGGCCCGGCCGCTCAGCGGCGCCCACCGCGCGCCGGCGGCGGCCCGCGCCGCGTCTGTCGGCCGCGAGAGAGCTACCAACCATAAGAACGAGCCTTCACAATGGTGACCGGCCGCGCGCGCCCGGGGGGGTCGGGCAGTGCGGGTGCCTCGCCACCGGGACCTCGGCCCCCCCCACAGCTGAACCGGTCGCGCAGCGGGGATTCGTCCCCCGTTGGGCCGCGCCGCTGCCTACGCGCCGGCCACGCGTCGTATAGGTGCCACCCTCCAGGGGCTCCGCCGGCCGACTCGGGGCCGGGCTCCCACGGTGCGGGGGACCCGCCGGCGGCGGGCAGCCGAGCCCGGGGACGTGGGCGGGTTGGGCACCCGCTTGTTCGCCCGTAGGACACCGCGTCTCCGACGAGTCCCCCGCAGCACCGACGGGCGCGGGCGTGACTGGCGCTCCGCACCCGCGCGTACGCGCAGTCGTCGCGTTCGCTGTGCCGGGGCAGCCCGATTCGGCGCCATGCCCCCGGGGGCCCCGCGGGCCTAACGGCGCTGCCGAGCGGCGCGACGTCCACAGCGGCGCCGCCAGGGCCGGGACCACCGGGTGCC     
J       TTCATAATTTGTCAAGTATGAAGTTTTATCGTTCATATAAATTTATACTTACTTGTTTATACAATATCTGAAAAATTATGGGGAAACAGCTAAAATAGTTCTGTCTTATAATGTTCCATAATAAATGTATTGAGTAATCAATTTTGCATAATTTGTGTTTCCGTTATTAATAATAAAATATATATTTAAAACTATCATTCATCATTAGTTTTATCTAGATAGTTTTAGATAATTAATCGTTTACAAGAATATTAATCATAGAATATAAACTATGCACACTCTTATTATATATATGTCATAACATTGTATTTTGGACCAAAAATAGTATATAATAACTAGTTGATTAATATTTATAAATCGCTTTTACCACATATACATTATTTAAAAAGAAAGTTAGTAATTATTCATGTTGTAAATCATAGAATTATACTTTCTGAAAGGGTTTTATGATGTTTTTTGATATTTATTAGGAGATATAATTAATGATATAAGTCAACTATCTTTATAAATGACCATACTTATAATAAAAATCAATATTTATTAAAAATAAAAAAGAATTATAAAACATTTCTAGTATTTTAAAAAGATTTTTGTTCTTTATTAGCGTTGCTGTAAAATAAAAATATCTAAATTCTACATAAGTAATTTATATTATCTAAATTTAATAATTTATTATTACATCAATTCTAAAATTTGCAAGGTGATCTAGTATTTTTCAATGATATGTGAAAAAGATTATTAGAAAATTCGTTAATGAACGAGTAAAGATGTCTTATGTAATTAAGAAAATTGATTTATAAAGTTTAATTCTCTAGTTATCTAAATAATAGTATTAATAATCTGGATTTAGATTACTTAAATCATTTAAATATAAAGTTTAATACTAACTTTTCAAAACAAAATATAAATACTGATTTAAGTATTATTAAGAAATTTTTATTAAATATTCACTATGTTATTGATGTCCTTTAAACTGTAATATGTTTTTTATATGAAACATTTCTATTCACAATCTCATTCTCGTGTAGGCTTTATCAGCGTCTATTCTCTACATGAATGCTGAGGAAACTCTTATTTCTAAAGTTATCGTCGGTCGCTTCATATAGTCCAACCAGATATGCCTCAATCAGACTTTAATCCCCGATACAAATTCAAGCGTTTCAACTATTTGAATACAGTACAAAGATTTGAACCTTCAGAATAGTGTCTATCAGCATCATCCACCACTCCCGTTGGTCATAAGTTGATGCAAGCGTTCGGTAAGATGTGTAGAATTAGGTTCTGTATATTGTGAAATCATATTAGTATATGAATATTAAACATCCTGTAGCGATGTTCGCAGATATTTCACTACCTGAGAACCGCTACTTTACACGCATAAAGCTGGGATAGAAGTACTATATCTACGGAGACAAACAAGATTAGAGTTTCGGTAACTACAGGGCTCACCCGCTCGCTACGAGGTTTAAGGGGAAATCTATCATTTGCTGGTGGTCTCACTGAAGCGAGACATCAATGATCTGACTTGACCTCTTGAATGTGGAGGCGTACAATCGACTTATCGTCCACATACGCTAGGCCCTATCAAGAGTAGAAAAAATTGACTTCAAGTAAGTAATCCTTACCATTTTGTTCTATTAGAGTATTTTTCGAAAAGAGCACAATAATCAGTTACTCGAGCATTCCGAGACCCAGCGCTGAACCACATACTAAATGGGCCGATCCTCCTATTTGTCATGTGATATGCATACTATTGACCCAGTGGTGCCGCAAATATCACATGGATCAGATTTTAAACGTTCCTCCACGTACTATAGGTACAGCTATTAGTCATTCTATACCCAATTTATACATTTTCATCGTTCCCTATCGCGTAAAGTCTAAACAGTATGAGTGTTGGAAATTAGCGTATAAATCATGCTAGATACGTAATCGAATCAACGTACTGTTTTAACTCCTGGCTGGGTATAGCTCTTAATATCTCAGACTAGAGGATGGTCTTGGAACACTTCCTGTTCTGCGGCCGGACGGGCCCACCTGTGGCTGGTAAGACATTGACCCTCGCGAGCCCCCCGGCAAAAGTCAACCTCGCCTGGGGTCCGTATAACCGGTTATTTTCATCCGATGAGCGGGGGTGTCCCGGTACCCCTAGGTCTTGGCGGTAGCGTCGGCAGGGGCCACGGGGGGGGTCCCCCGCGGGATGGCATTGTGTCGCCTACGTCAGGGGCCTGTCCCTCCGACGACCGCCGTCGTCATCGTAGTCACGAAGGCAAAGCTAGCTCTGCGCATCGATCACGGTGGCCTAACGTCCCGTGTGGGACCTGACTGAAACGCTTAATCGCGTGGGCGGGGGTGCCGTTGTGTCATCCCCTAGGCTCCGCGGCCGCTGTTGCCGAGTTTGCTTAGATCCTCGCAAACCTGCCGTAACGAACCGGCTACGCTACGTCATCATATATTCTCTTAAGGCTGGCGTAGCACGTTCCCCCTCCACCAACTCGCCCCGGCCTGGAACAACAGGGGTCTTTGTTGGCCTCAATGTATGGCTGTTGATGTGCAACCCTTATAGTATCGCAGCCACGTCGACGCGGGACCGCGCACCACCTGTCTAGATTACGCATTCGAGAGGGGCACTAACCCAGACAATTTCAGGGAGTCCGCCCGGCCGCGGAAGCCCGCTTGGTATCGGCATCCCGCACTGTCGTGGCCCTTCCTCTGGGTGTATACCCGCTTCCCCCTCATCTGGCCCGGGTAGTAGCACCCGGCAATCTATCCTTAGCTCATGTACAGTCCAGCGGATGCAGCGGGTGTGCGGAGTCGATAGTCACCAAAAGTTTTCGACGCGACGGCGCAGCAGTCTCGCACTTCGAGACGTTCGGGTTTGCTTCCGGCGCCAAATGGCGACACTTCCCTCACCGCTTGAGAAGTCGCTGTTCTTCGGACCACCTCGGTTCCTGAGGCCCAGGGAAGAGCCGTCCTACCAAAGGTGCAGTAGGCTGGCGGCGCGCCGCGCCCCCCGGGACACGATAAGTCCGTGGCGCCCGCACGCCGAGGACCCCGCGAAGGGGCCGATCGTGGCCGTCGTCCGGTCCGCCGGCCTGGCCGGGTCTCGCCGAGGTGCAGCGTGCGCGATGGCAGGCGCCCTCTTCTCCGGACCGAGCCGCCCGGCCGCTGGGCATGTCCCCGCTCGCGACTGGGCGGCCGGCGCCCGCCGGGGGACGTCCACGGTGCGGGGTGGCGGTGCCCGGCCCGTGGCTACTGCTGCGGGTTCCCCGGCGGCGCCCCGGGGGACCGCGGGGTGCGCCGGGGAGCTGGCTAAGGGACGACGCGCGGCCCGGGGTCCCCGGGGCGACCCGCTACGGGGACGGGCGGGCGCGTGCTAGGGTCCGCGCCAGCCACGGCGGTGATAGTCGGCCCGGCCGCTCAGCGACGCCCACCGCGCGCGGGCTCCGGACCGCACCGCGAGCGGCGGCCGCGACGAACCTACCTACCATAAGGACGAACCCCCACGACGGCGACCGGCCGCGTGCGCCCGGGGGGGCCGGGCAGCGCTGGTTCCTCGCCACCGGGCCGTCGGCCCCCCCCACAGCTGAACCGGTCGCGCACCGGGGAGTCGCCCCCGATTCGGCCGCGCCGCGCCCTACGCGCGGGCCACGCCTCCCACGAGTCCCTCCCTCCAGGGCCTCCGCCGGGACACTCCGCGCAGGGCTCCCACGGTGCGGGGGGCCCGGTTGCGGCGAGCGGCCGTACGCGGGGATGGAGGCGGAGCGGGCACCCGCTTGTTCGCCCGCGGGACACCGCGTCTCCGATGAGTCCCCCCCGGCACCGAGGGGCGCGAGAGTCACTGGCCCTCCGGACACGCGCCTACGTGCGGTCGGCGCGTTCGCTGTACCGTGGCGGCCCGGTCCGCCGTCGCGCCCGGGGGGGCCGCGCGGGCCGGACGGCACTGCCGGGCGGCGCGCCGCGCGCAGTGGGCCCGCCAGCAGCAGGGCCACCGGGTCCC     
I       TTCATAATTTGTCAAATATGAAGTTTTATCGTTCATATAAATTTATACTTACTTGTTTAAACAATATCTGAAAAATTATAAAAAAACAGCTAAAATAGTTCTGTCTTATAGTATTCCATAATTAATATATTGAGTGATCAATATTGCATAATTTATGTTTCCATTATTAATAGTGAAATATATATTTAAAACTATCATTCATCATTAATTTTATCTAGGTAATTTTAAATAATTGATTGTTTACAAGAATATTAATCATAGAAAATAAACTATACACACTCTTATTGTATATATGTCATAACATTGTATTTTGAACCAGAAATAGTATATAATAACTAGTTGATTAATATTTATAAATCGCTTTTACCACATATACATTATTTAAAAAGAAAGTTAATAATTATTCATGTTGTGAATCATAGAGTTATACTTTCTAAAAAAATTTTATAATATTTTATGATATATATTAAGAAATATAATTAATGATGTTAGTCAACTATCTTTATAGACGACCATACTTATAATAAGAATCAATATTTATTAAAAATAAAAAGAAATTATAAAACATTTATAGTATTTTAAAAAAGTTTTTGTTCTTTTTTAGCATTACTGTAAAATAAAAATGTCTAAATTCTACATGAGTAATTTATATTATCTAAAATTAATAATTTATTATTACATCAGTTCTAAAATTTGCAAGATGATCTAGTATTTTTCAATGGTATATAAAAAAGATTGTTAGAAAATTCGTTAATGAACGAATAAAGGTGTCTTATATAATTAAGAAAATTGATTTATAAAATTTAATTCTCTAATTATCTAAGTAGTGGTATTAATAATCTGAATTTAGATTGCTTAAATCATTTAAATATAAAATTTGATACTAACTTTTCAAGACAAGATAAAAGTACTGATTTAATTGTTATTGAGAAATTTTTATTAAATATTCACTATATTATTAATGTCCTTTAAACTGTGATATGTTATTTGTATAAAACATCTCTATACACTACCTCATTCTCGTGTAGGCTCTATCGACGTCTATTCTCTAGATGATTGCTGGGGAAACTCTTATTTCTAAAGTTATCGTCCGTCGTTTCATATAGTCCGACCAAATATACTTCGATCAGACTTTAGTCGCCGATACAAATTCAAGCGTTCCAACTATTTGGATGCGATACTAAGATTTGAAACTTCAAAATAATGTCTGTTAATATCATACGCCAATTCCGTTAGTCCTAAATTGATGCAAACTCTCGGTAAGACGTGTAGGACTAGGTTTTGTACATTGTGAAATCACACTAGTATATGAGTATTAAATATCTTGTAGAGATGTTGGCGGATATTTCACTACCTGAGAACCGCTACTTTACATGCAAAAAGCTGCGAAGGAGGTCCTAGATTTACCGAGACAAACCAGACTTAAGTTTCGGTAACTACAGGGTTCACCCGCTCGCCACAAAGTTTGAGGAGAAATCTATCATTCGCTGGTGGTCTCACTAAAACGAGACATAGATGATCTGACTTGATCTATTGAATGTGGGGGCGTACAATCGACTTATCGTCCATATAGGCTAGGCCCTATCGAGAGTAGAAAAAATTGACTACAGGTAAGTAATCCTCAACATGTTATTCTATTAGAGTATTTTTTGAAAGGATGGCAATAGTCAGCTACTCGAGCATTCCGAGACCCAGTGCTGAACCAAATATCAGATGGGCCGATCCCCTTATTTGTCACATTATATGTATACTATTGACCCAGTGGCGTCGCAATTAACACGTGGATCAGATTTTAAACGTACCTCCACATTCTACAGATACAGCTATTAGTTAATCTATACCCGATCCGTACATTGTCATCACTCCCTATCGCGTAAAGTCTACACAGTGTGACTGTCGGAGATTAGCGTATAAACCGTACTAGATACGCAATCTAATCAACATACTGTTTTGCCTCTTGGCTAGGTATAGCTCTTAATGTCTCAGACTAGAGGATGGTCATGGAACACTTCCTGTTCTGCGACCGGTCGGGCCCGTCTGTGACTGGTGAGATATTGACCCTCGCAAACCCCCCAGCGAAAGGCAACCTCGCCTCGGGTCCGCATAACCGGCTACTCTCACCCGGAGAGCGGGGGTGTCCCGTTACCTCTAAGTCTTGGCAGTAGCGTCGGCAGGGGCCACGATGGGGGTCTCCCAAGGGCAGGCATTGTGTCGCCTCCGTCGAGGCCCTGGCCCTCCGACAAGCGCCGCCGTCATCGGAGTCACGATAGCAAAGCGAGCTCTGCGCATCGATCACGGTAGCCAAAAGTCCCGTGTGGGACCTGACTGACATACTTGATCGCGTGGGCGAGGGTGCCATTGTGTTATCCCTTAGGCTCCGCGACCGCTGCTGGCGACTCTGCTTAGATCTTCACAAACTTACCTTGTCGGGCCGGCTACGTTACGTCACCATATATTCTCTCAAGGTTGGCGTAGCACGTTCCCCCTCCACCAACTCGCCCCGGCCCGGACCAGCAGGGGTCTTTCTTGGCCTCAATGTATGGCTGTTGATGCGCGACCCATCTAGGATCGTAGCCACGTCGATTCGGGACCGCTCACCCCCTGTCTAGATTACGCATTCGAGAGAGGCAATAACCCAGACAACTTCAGGGTGTCCGCCCGGGGGTGGAAGCCGGCTCGGTATCGGCACCCCGCACTCTCGGGGCCCATCCTCTAGGTGTAGACCCGCCTCGCCCTCGTAGGGCCCGGGTAGTAGTACCCGACGGTCCATCTTTAGCTCGTGTACGGTCGAGCCGATGGGCCGGGTGTGGGGAGTCGATGGCCACGTAACGTTTTCCACGCGAAGGCGCAGCTGTCACGCTCTTTGAGACGTTCGGGTTTGCTTCCGGCACCAAATGGCGGCACTTCTCTCACCGCGTCAAAGGTCGCTGCTTTTCGGATTACGTCGGTTCCTGAGCCCCAGGGAAGAGCCGCCCTACCACAGGCGCAGTGGCCTGGCGGGGCACCGCGCCCCCCGGGATGCAATAAGTCCGTCGCGCGCGCACGCCGAGCGCCCCGCCAAGGGGCGGATCGTCGCCGTGGGCCGGTCCGCCGGCCCGGCCGGGTCTCGCCGAGGTGCCGCGTGCTCGCTTGCATGCGCCCTCTTCTCCGGAGCGAGCCGCCCGGCCGCTGGGGATGTCCGCGATCGCGTCTGGGCGTCCCGCGCCCGCCTGTGGACATCCACGGTGCGGGGTGGGGGTGCCCGGCCAGTGGCCACTGCCGCGGGTTCCCCTTCGGCGCCCCGGGGGACCGCGGGGTGCGCTGGGGAGCTGGCTAAGGGACGACGCGCGCGCCGGGCTCCCCGGGGCGGCCCGCAGCAGGGTCGGGCAGGCGCGTGCCGGGGTCCGCGCCAGCCACGGCGGTGATAGTCGGCCCAGCCGCTCGAGGGCGCCCACCACGCGCCGGGGGCGGCCCGCGCCGGGTGCGTCGGCCTCGACGAACCTACCTACCATAGGGGCCCCCCTCCACGACGGCGACCGGCCGCGCGCGCCCGGGGGGGCCGGGCAGCGCTGGTACCTTGCCACCGGGGCTTCGGCCCCCCCGACAGCTGAACCGGTCGTGCACCGGGAATTCGCCCCCGATTCGGCCGGGCCGCGGCCTACGCGCGGGCCACGCGTCCCACGGGTGCCACCCTCCAGGGGCTCCGCCGGCACACTCCGGGCAGGGCTCCCACAGTGCAGGGGACCCGCTGGCGGCGGGCAGCCGTACGCGCGGACGGGGGCGGGTCGGGCACCCGCTTGTCCGCCCGCGGGACACCGCGTCTCCGGCAGGTCCCCGCCCGCAGCGAAGGGCGCGGGCGTCACTGGCGCTCCGCACACGCGCCTACGTGCGGTCGGCGCGTTCGCTGTAGCGAGGCAGCCCGGTCCGACGTCACGCCCGCGCGGGCCGCGCGGGCCACACGGCGCTCCCGGGCGGCGCGAAGTGCACAGCGGACCCGCCAGGGGCGGAACCAGCGGGTGCC     
H       TTCATAATTTGTCAAATGTGAAGTTTTATCGTTCATATAAATTTATACTAACTTGTTTATACAGTATCTGAAAAATTGTAAAAAAGCAGCTAAAATAATTCTGTCTTATAGTATTCCATAATTAATATATTGGGTAGTCAATATTGCATAATTTATATTTCCGTTATTAATAATAGAATATATATTTAGAACTATCATTCATCATTAATTTTATCTAGATAATTTTAAATAATTGATCGTTTACAAGAATATTAATCATAAAATATAAACTATACACACTCTTATTGTATATATGTCATGACATTATATTTTGGACCAAAAATAGTATATAATAGCTAGTTGATTAATGTTTATAAATCGCTTTTACCACATATACATTATTTAAAAAGAAAATTAATAATTATTCATATTGTAAATCATAGAATTATACTTTCTAAAAGGATTTTATGATATTTTTTGATATTTATTATGGAGTATAATTAATGATGTAAGTCAACTATCTTTATAAACGACCATACTTATAATAAAAATCAATATTTATTAAAAGTAAAAAAGAATTAAAAAACATTTATAGTATTTTAAAAAAATTTTTGTTCTTTTTTAGCGTTACTGTAAAATAAAAATGTCTAAGTTCTACATAGGTAATTTATATTATCTGAAATTAATAATTTATTATTACATCAATTCTAAAATTTGCAAGATGGTCTAGTATTTTTCGGTGGTATGTAAAAAAGATTATTAAAAAATTCATTAATGAACGAATGAAGGTATCTTATATAATTAAGAAAATTGATTTATAAAATTTAATTCTCTAATTGTCTAAATAATAGTATTAATAATCTGAATTTAGATTACTTAAATCATTTAAGTATAGAATTTAATACTAAATTTACAAAACAAAATATAAATACTGATTTAATTATTATTGAAAAGTTTTTATTGAATATTCACTATATTATTAGCATCCTTTAAACTGTAATATGTTTTTTATATAAAACATCTCTATACACAACCTCACTCTCGTGTAGGCTCCATCGGCGTTTATTCTTTACATGACTGCTGGGGAAGCTCTTATTTCTAAAGTTATCGTCTGTCGTTTCATATGGTCCAACTGAATATACTTCAATCATGCTTTGATCCTCGAAACAAGTTCAAGCGTTCCGACTATTTGATTGCGATACTGAGATTTGAACCTTCAGAATAATGTCTATCAACATCATACGCCATTCCCGCTGGTCATAAATTGATGCAAATCTTCAGTAAGATGTATAGAACTAGGTTTTGTACGTTGTGAAGTCTCACTAGTATATGAGTATTAAATATCTTGTAGAGATGTCTGGGGATTTTTCATTCCCTGAGAATCGCTACTTTACATGCAAAAAGCTGCGAAGGAAGTACTGTATTTATAGGGACAAACAAGATTTAAGTTTCGGTAACTACAAAGCTCACCCGCTCGCCACGAGGCTTAAGGAGAAATTTATTATTGGCTAGTGGTCTCACTAAAGCGGGATATAAGTGGTCTGATTTGGTCTACTGAATGTGGAGGCATGCAATCGACTTATCGTCCACATAGGCTAGGCCCTATCGAGAGTAGAAAAAATTGACTTCAAGTAAGTAATCCTTATCATATTATTCTATTAGAATATTTTTTGAATGGATCGCAGTAGTCAGCTGCTCGAGCGTTCCGAGACCCAGTGCTGAACCAAACATTAGACGGGCTGATCCTCTTATTTGTCACATTATATGTATACCATTGACCCAGTGACGTCGCAAATAGCACGCGGACCAGGTCTTAAACGTTTCGCCACATACTATAGGTACAACTATTAGTCGCTTTATACCCAATTCACAAATTTTCATCATTCCCTATCGCGTAAAGTCTAAACAGTATGACTTTCCGAAATTAGCGTATAAACAAAACCAGATACGTAATCTATTCAACATACTGTATTATCTCCTGGCTGGGTGTAGCTCTTAATACCTCAGACTAGAGGATGGTCATGGAACAATTCCTGTTCTGCGACCGGGCGGGCCCGCCTGTGGCTGGTGGGGCATTGACCCGCAGAAGCCCCTCAGCATAAGTCAACCTCGCCTGGGGTCCATGTAGCCGGGTGCTCCCATCCGGCGAGCAGGGGTGTCCCGGTACCTCTAGGTCTTGGCGGTAACGTCGGCAGGGGCCACGGTGGGGATCCTCCAGGGGCAGGCATTGTGCCATCTACGTCAAGGGCCTGGCCCTCCGACAAGCGCCGTCGTCATCGAAGTCACGATAGCAAAGCGAGCACTGCCCATCGATCAAGGTAGCCTAATGTCCCGTCTGGGACCTGACTGAAATGCTTGATCGCGTGGGGGGGGGTGCCGTTGAGTCATCCCCTAGGCCCCGCGGCCGCTGTTGGCGAGTGTATTTAGATCCTCACAAACCTACCTTATCGTTCCGGCTACGCTACGTCAACATATCTCCTCTTAAGGTTGGCGTAGCACGTTCCCCCTCCAACAACTCGCCCCTGCCCGGACCAGCAGGGGTCTTTGTTAACCTCAATGTGTGGCTGTTGATGCGCGACCCGTCTAGGATCGCAGCCACGTCAACTGGGGACTGCGCACTGCCTGTCCAGATTACACATTCGAGAGGCGCGATAACCCAGACAACTTCAGGGTATCCGCCCGGAGGCGGAAGCCAGCTCGGTGTCGGCATCCCGCACTCTCGCGGCCCGTCCTCTCGGTGTAGACCCGCTCCCCCCTCGTCTGGCCCGGGTAGTAGCACCCGGCGGTCTATCTTTAGCTCATGTACGGTCCAGCAGATGCACCGGGTGTGGGGAGTCGATAGCCACGTAACGTTTTCGACGCGAAGGCGCAGCCGTCTCGCTGTTTGAGACGTTCAGGTTTGCTTCCGGCACCAAATGGCGGCATTTCTCCCGCCGCGTCAGAGGTCCCTGTTCTTCGGATCACGTCGGTTCCCGAGTCTCAGGGAAGAGCCGCCCTACCAAAGGCGCTGTCGCCTGGCGGGGTGCCGTGGCCCCCGGGACACAATAAGTCCGCCGGGCCCGCACGCCGAGCACCCCGCGAGGGGGCCGATCGTGGGCGGGGTCCGTTCTGCCGGCCCGGCCGGGTCTCGCCGAGGTGTAGCGTGCTCACTTGCAGGCGCCCTCTTCTCCGGAGCGAGCAGCCCGGCCGCTGGGGATGTCCGGGATCGCGGCCCGGCTGCCGGCGCCCGCCTGTGGACGTCCACTGTGCGGGGTGGGAGTGTCCGGCCCGTGTCCACTGCCGCGGCTCCCCCGTCGGCGCCCCGGGGGACCGCGGGCTGCGGCGGGAAGCTGGCGAACCGACGACGCGCGGTCCGGGGTCCCCGGGGCGGCCCGCTGCGGGGCCGGGCGGGCGCGTCCCGGGGTCCGCGCCAGCCACGGCGGTGATAGTCGGCCCGGCCGCTCGGCGACGCCCACCCCGTGCCGGGGTCGGCCCGCGCCGCGCTCGTCGGCCGCGACGAACGTACCAACCATAAGGGCGAGCCGCCACAACGGCGACCGGGCGCGCGCGCCTGGGTGGGCCGGGCAGCGCTGGTGTCTTGCCACAGGGGCGCCGGCCCCCCCGACAGCTGAACCTATCGTGCAGCGGGGATTCGCCCCCTATTCAGCCGCGCCGCAGCCCCCGCGCCGGCCACGCCTCCCACGCGTCCCACCCTCCAGGGGCTCCGCCGGCACACTCCGGGCAGGGCTCCCACGGTACAGGGGACCCGCTGGCGGCGGGCAGGCGTGCGCACGGACGAGGGCGGGCCAGGCACGCACTTGTCCGCCCGCGGGACACCGCGTCTCCGACCGGTCCCCCCCGGCACGGAAGGGCGCGGGCGCCACAGGCGCTCCGCACGCGCGCATACGTGCGGTCGACGCGTTCGCTGTGCCGGGGCAGCCCGATCCGCCGCCTCGCCCGCGCGGGCCGCGCGGGCCTAACGGCGCTGCCGGGCGGCGCGACGAGCGCAGCGGCTCCGGCAGGGGCGGGGCCAGCGGGTTCC     
G       TTCATGATTTATCAAATATGGAGTTTTATCGTTCATATAAATTTGTACTTGCTTGTTTATACAATATCTGAGAAATTATAAAAAAACAGCTAAAATAGTTCTGTCTTATGATATTCCATAATTAATATATTGGGTGGTCAATATTGCATAATTTATATTTCCGTTATTGATAATAAAATATATATTTAAAGCTATCATTCATCATTAATTTTATCTAAATAGTTTTAAATGATTGATCGTTTACAAGGATATTAATCATAGAATATAAGCTATACACACTCTTATTATATATGTGTCATAACATTGTGTTTTGAACCAAAAATTGTATATAATAAATAGTTGATTAATATTTATAAATAGCTTTTACCACATATACTTTATTTAAAAAGAAAGTTAATAATTATTCATGTTGTAAATCATCGAGTTATACTTTCTAAGAGAATTTTATAATATTTTTTGATATTTATTAAGGAGTATAATTAATGATATAAGTCAACTATCTTTATAGACGACCATACTTATAATAAAGATCAGTATTTATTAAAGGTAAAAAGGTATTATAAAGCATTTATAGTATTTTAAAAAAATTTTTGTTCTTTTTTAGCATTACTATAAAATAAAAATGTCTAAGTTCTACATAAGTAATTTGTATTATCTAAAATTAACAATTTATTATTACATCAATTCTGAAATTTGCAAGATAATCTAGTATTTTTCAATGGTATGTAAAGAAGATTATTAAAAAATTCATTAATAAACAAATAGAGATGTCTTATATAATTAAGTAAATTAATTTATAAAATTTAATTCTCTAATTATCTAAATAATAGTATTAATAATCTGAGTTTAGATTACTTAAATCATTTAAATATAAAATTTAATAATGACTTTTCAAAACAAAATATGAATACTGATTTAGTTATTATTAAAAAATTTTTATTAAATATTCACTATATTATTAATGTCCTTTAGACTGTAATATGTTTTTTATATGAAACATCTCTATTCCCAACCTCATTCTCATGTAGGCTCTATCGGAGTCTATTCTCTACATGGTTATTGGGGAAGCTCTTGTTTCTAAAGTTATCGTCCGTCGTTTCATATGGTCCAACCGAATATACTTCAATCAGACTTTAATCCCCGATACAAATTCAAGCGTTCCGATAATTTGAATGAGATACCAAGATTTGAATCTTCAGAATAGTGTTTATCAGCATCATACGCCATTTCCGTTAGTCATAAGTTGATGCAAGCACTCAGTGAGACGTGCAGAACTAAGTCTTGCATTTGGTGAAATCACATTAGTATATGAGCATTAAATATCTTGTAGGGATGTGTAGGGATATTTCAATACCTGAGAATCGCTACTTTACATGCACAAAGCTGTGAAGGAAGTACTATATTTGCAGGGACAAACCAGATTTAAGTTCTGATAACTACAGGGTTCACCCGCTCGCCAACAGGCTTTAGGAGAGATTTATCATTTGCCGGTGGTCTCACTAAAACGAGACATAAATGATCTGATTTGATCTATTGAATGTGGAGGTGTGCGATTGACTTACCGTCCATATAGGCCAGGCCCTATCGAGAGTGGAAAAAATTGACTTAAAGTAAGTAATTCTCACCATGTTGTTCTATTAGAGTATTTTTTGAAAGAATTACAATAGTCAGCTACTCGAGTATTCCGAGACCCAGTGCTGAATCATATACTACATGGGCCCATCCTCCTATTTGTCATATTGTATGTATACTATTAACCCAGTGGCGTCGCAAATAACACGTGGGTCAGATTTTAAACGATTCGCCACATGCTACAGGTGCAGCTATTAGCCTCTCCATACCCAATTCACACATTTTCATCACTCCTTATCGTGTAAAGTGTATACAGTATGACTGTTGGAGATTAGTGCATAAATCATACTAGATACGTAATCTACTCAACATACCGTTTTACCTCTTGGCTGGGTATAGCTCTTAATATCTCAGACTAGAGGATAGTCATGGAACACTTCCTATTCCCGGACCGAGCGGGCCCGCCTGTGGCTGGCAAGACATTGACCCTCGTAAGCCCCCCAGCAGAAGTCAACCTCGCCTGGGATCCGTATAGCCGGTTACTCTCATCCGGCGGGCCGAGGTATCCCGGTACCCCTAAGTCTTGGCTGTAGCGTCGGCAAGGGCCACGACGGGGATCCCCCACGGGCAGGCATCGTGCCCCCTAGGTCGAAGCCCTGGCCCTTCGACAAGCGCCGTTGTCATCGCAGTCACGATTGCGAAACAAGCTCTGCGCATCGATCACGGTTGCCTAACGTCCCGAGTGGGACCTGACTGAAATGCTTGATCGCGTGGGCGGGGGTGACGTTGTGTCTTCCCTATAGCTCCGCGGCCGCTGTTGGCGAGTTTGCCTAGATCCTCACAAACCTACCCTATCGGTCCGGCTACGCTACGTCATCATATATTCTCTTAAGGTTGGCGTAGCACGTTCCCCCTCCACCAACTCGCCCCGGCCTAGACCAGCAGGGGTGTTTATTGGACTCAACGTGTGCCTGTTGAAGCGCGACCCATCTAACATCGCAGCCACGTCGACTCGGGACTGCATACTCCCTGTTTCGATTACGCATTCGAGAGGGGCGATAATCCAGACAACTTCAAGGTGGCCGCCCGGGGGCGGAAGCCGGCTCGGTTTCGGCGTCCGGCATTCTCGTGGCCCATCCTCTGGGTGTATACCCGCTTCTCCCTCTTCTGGCCCGGGTAGTAGCACCCGACAGTCTATCATTAGCTCTTGTGCGGTCCAGCGGATGCACCGAGTGCGGGGAGTCGATGGCTACGTAACGTTTTCGACGCGAAGGCGCAGCTGTCTCGCCTTTTGAGTCGTTCAGGTTTGCTTCCGGCACCAGATGGCGGCACTTCCCTCGCCGCGTCAAAGGTGGCTGTTCTTCGGATCACTTCGATTCCTGGGTCACAGGAAAGAGCCGCCCTACCACACGCGCAGTGGCCTAGCGGGGCGCCGCCTCCCCCGGGACGCAATAAGTCCGCTGCGCCCGCACGCCGAGCCCTCCGCGAAGGGGCCGATCGTGGGCGTGGGCCGGTCCGTCGGCCCGGCCGGGTCGCGCCGAGGTGCAGCGTGCTCCCTTGCGGGCGCCCTCTTCTCCGGACTGAGCCGCCCGGCCGCTGGGGATGTCCGTGATCGCGTCGGGGCGCTCGGCGCCCGCGTGAGGACGTCCACGGTGCGGGGTGGGGGTGCGCGGCCCGTGGCCACTGCCGCGGGTCCCCCGTCGGCGCCCCGGGGGACCGGGGGATGCGCCGGGGAGCGGGCTAACGGTCGACGCGTGACCCTGCGTCCCCGGCGCGACCCGCTGCGTGGTCAGGCGGGCGCGTTCCGGGGTCCGCGCCAGCCATGGCGGTGATAGTCGGACCTGCCGCTCCGCGACGGCCACCGCGAGCCGGGGGCGGCCCGCGCCGCGCGCTTCGGCCGCGACGGAACTACCAACCATAAGACCGAGCCGCCACAATGGCGACCGGCCGCGCCGGCCCTGGGGGGCCGGGCACCGTTGGTGCCTAGCCACGGGGGCTTCGGCCCCCCCCACAGCTGAACCGAGCGCGCGGCGGGGATTCGCCCCCGAGTCGTCCGCGCCGCGGCCGACGCGCCGGCCGCGCCTCCCACCAATGCCACCCTCCAGGGGCTCCGCCGGCACACTCCGGCCAGCGCTCCCACTGTGCGGGGGACCCGCGAGCAGCGGGCAGCCGCGCGCGCGGACGGGGGCAGGTCGGGGACCCGCTCGTCCGCCCGCGGGACACCGCGTCTCCGCCAGGTCCCCCCCGGCACCGAAGCGCGCGGGCGGTACCGGCGCTCCGCACACGCGCCTACGTGCGGTCGGCGCGCTCGCCGTACCGGGGCAGCCCGGTCCGCCGGCCCGCCCACGAGGGCCGCGCGGGCTCAACGGCGCTGCCGGGCGGCGCGGCGCGCCCAGCGGGCCCGCCAGGGGCGGGCCCAACGGGTTCT     
F       TTCATAATTTGTCAAATATGAAGTCTTATCGTTCATATAAATTTATACTTGATTGTTTATACAATATCTGAAAAATTATAAAAAAACAGCTAAAATAATTCTGTCTTATAATATTCCGTAATTAATATATTGAGTAGTCAATGTTACATAATTTATATTTCCGTTGTTAATAATGAGATATATATTTAGAACTATCATTCATCATTAATTTTATCTAGGTAATTTTAAATAATTGATCGTTTACAAGAATATTAATCATAAAATATAAGCTATGCACACTCATATTGTATATGTGTCATAACATTGTATTTTGAACCAGGAATAGTATATAATAACTAATTGATTAATATTTATAGATCGCTTTTACCACATATACATTATTTAAAAAGAGAGTTAATAATTATTCATGTTGTAAATCATAGAATTATACTTTCTGAAAGGATTTTGTAATATTTTTTGATATTTATTAAGAAGTATAATTAATGATATAAGTCAACTGTCTTTATAGACGACCATACTTATAATAAAAATCATTATTTATTAGAAATAAAAAGAAATTATAAAGCATTTATAGTATTTTGAAAAAATTTTTGTTCTTTTTTAGCATTACTATAAAATAAAAATGTCTAAATTCTACATAAGTAATTTGTATTATCTAAAATTAATAATTTATTATTACATCAATTCTAAAATATGCAAGATAATCTAGTATTTTTCAGTGATATGTAAAAAAGATTATTAAAAAATTCATTAATAAACGAATAAAAATATCTTATGTAATTAAGAAAATTGATTTATAAAATTTAATTCTCTAGTTATCTAAATAATAGTATTAATAATCTGAATTTAGATTACTTAAATCATTTAAATATAAAGTTTAATACTAACTTTTCAAAACAAAATATAAGTACTGATTTAGTTATTATTAAAAAATTTTTATTAAATATTCACTATATTATTGGTATCCTCAAAACTGTGATATGTATTTTGTATAAAACATCTCTATACACAACCTCATTCTCATATAGGATCCATCGGAGTCTATTCTCTCCATGATTGCTGGAGAAACCCTTGCTTCTAAAGTCATCGTCCGTCGTTTCATATTGTCCAACTGAATATACTTCAATCAGACTTTAGTCCCCGATACAAATTCAAGCGTTTCAACTATTTGAACGCGATACCAAGATTTGAATCTTCAGAATAATGTCTATAAGAATCATACGCTAATTCCGTTAATCGTAAGTTGATGCGAGCTTCCGGTAAGACGTGTAGAACTAGGTGACGTACATTGTGAACTCGCACTAGTATATGAGTATTAATTATCTTGTAGAGATGTCCAGGGATATTTCACCGCCTGAGAACCGCTACTTTACATACACAAGGCTGCGAGGGAAGTACTATATTTCCAGGGGCAAACTCAACTTAAGTTTCGATAACCACAAAGCTCACCCGCTCGCCACTAGGCTTAAGGAGAAATCTATCATCTGCTAGTGGTCTCACTAAAACGAGACATGATTGATGTGAATCGATCTAATGAAGGTGGAGGCGTACAATCGACTTACCGTCCACATAGGCTAGGCCCTATCAAGAATAGAAAAAATTGACTTCAAGTAGGCAATCCTTACCATGTTATTCTATTAGAATATTTTTTGAAAGAATCGCAATAGTCAGCTACTCGAGCATTCCGAGACCCAGTGCTGAGCCACATAATAGATGGGCCGATCCCCCTTTTTGTCACATTATATGTATACTATTGACCCAGTGGCGTCGCAAGTAACACATGGATCGGATTTTAAACGTATCTCTACGTACTGTAGATACAACTATTAGTCGCTCCATGTCCAATTCACACATTTTCACCGTTCCTTGTCGCGCAAAGTCTATACAGCATGACTGTCGGAGATTAGTGTATAAAACGTACTAGATACATAATTCAATCAACATACTGCTTTACCTCCCAGCTGGATATAGCTCTTAATACCTCCGACTAAAGGATGGTCATGGAACACTTCCTGTTCCGCGGCCGAGCGGGCCCGCCTGTGGCTGGTGAGACATTGTCCCTCGCAAGCCCCACAGCAAGAGTTAACCTCGCCTGGGCTCCGTATAACCGGCTGTTCTGATCCGGCGAGCGAGGGTGTCCCGGTACCTCTAAGTCCTGGCAGTAGCGTCGGCAGGGGCCACAGCGGGGATCCTCCATGGGTAGGCATTGTGTCGCCTACGTCAAAGGCCTGGCCCTCCGACGAGCGACGTGGTCATCGTAGTCACGATAGGGAAGCGGGCTCTGCGCATCGATCACGGTTGCCTAATGCCCCGTGTGGGACCTGACTGAAATACTTGATCGCGTGGGCGGGGGTGCCGTTGTGTCATCCCTTGGGCTCCGCGACCGCTGTCGGCAAGTTTGCTTAGATCCTCACATACTTACCTAACCGATCCGGTTACGCGACGCCATCATATATTCTCTTAAGGATGGCGTAGCACGTTCCCCCTCCACCAACTCGCCCCAGCCCGGACCAGCAGGGGTCTTTGTTGGCCTCAATGTATGGCTGTTGATGCGCGACCCTTGAAGGATCGCAGCCACGTCGACCCGGGACTGCACACCCCCTTTCTAGATTACACATTTGAGATGGGCGATAACCCAGACAACTTCAGGCTGTCCGCCCGGGGGCAGAGGCCGGCCCGGTGTCGGCGTCCCGCACTCTCGCGGCCCGTCCTCTGGGTGTATACCCGCTTCTCCCTCAGCTGGCCCGGGTAGGGGCACCCAGCCGTCTATCATTAGCTCGCGGACAGTCCAGCCGGTGCACCAGGTGCGAGGAGTCTATGGCCACGTAACGTTTTCAACGCGAAGGCGCACCCGTTTCGCTCTTTGAGCCGTTCAGGTTTGCTTCCGGCACCAAATGGCGATACTCCTCTTGCCGGGTCAAAAGTCGCTGTTCTTCGGATTAGATCGGTCCCGGAGTCCCAGGGAAGGGCCGCCCTACCACACATGTAGTGGCCTGGCAGGGCGCCGCGTCCCCGGGGACGCAATAAGTCCGTCAAGCCCGCGCGCCGAGCCCCCCGGGACGTGGCTGATCTTGGGCGTGGACCGGTCCGCCGGCCCGGCCGGGTCACGCCGAGGTTCAGCGCGCTCGCTGGCGGGTGCCCTCTTCTCCGGAGCGAGCCGGCCGGCCGCTGGGGATGTCCGAGGTCGCGTCTGGGCGCTCGGCGCCCGCCTGTGGACGTCCACGGTGCGGTGTGGGGGTGCCCGGCCCGTGGCCACTGCCGCGTGTTCCCCGTCGGCGCCCCGGGGGACCGCGGGGTGCGCCGGGGAGCAGGCTAACGGACGACGCGCGGTCCGGGACCCCCGGCGCGCCCCGTTGCGGGGTCGGGCGGGCGCGTGCCAGGATCCGCCCCAGCCACGGCGGTGATAGTCGGCCCAGCCGCTCCGCGCCGCCCACCGCGTGCCGGGGGCGGCCCGCGCCGAGCGCGCCGGCCGGGACTGAGCTACCAACCATAAGATCGCGCCTCCACAATGGCGACCGGCCGCGCGCGCCCGGGGGGGCCGGGCATCGCTGGTCCCTTGCCACCGGGGCCTCGGCCCCCCCCACAGCTGAACCGATCGCGCAGCGTGGATTCGCCCCCTATTCGGGCGCGCCGCGGCCTACGCGCCGGCCACGCCTCCGACAGGTGCCACCCCCCAGGGGTTCCGCCGGTACACGCCGAGCAGAACTCCCACGGTGCAGGGGACCCGCCAGCGGCGGGCAGGCGTGCGCATGGACGAGGGCGGGATGGGCACCCGTTTGTCCGCCCACGGGACACCGCGTCTCGGGCGGGTCCCCGCCGGCACCGAAGGGCGCGGGCGTCACTGGCGGTCCACACACGCGCCTACGGGCGGTCGGCGCGTTCGCTGTACCGGGGCAGCCCAGGCCGCCGTCGCGCCCGCGGGGGCCGCGCGGGCCGAACGGCGCTCCCGGGCGGCGCGATGTGCCCAGCGGGCCCGCCAGGAGCCTGGCCATCGGATTCA     
E       TTCATAATTTATCAAATATGAAGTTTTATCGTTCATATAAATTTATACTTGCTTGTTTATATAATATCTGAAAAATTATGAAAAAGCAGCTAGAATAATTCTGTCTTATGATATTCCATAATTAATATATTGGGTAATCAATATTGCATAGTTTATATTTCCGTTATTAATAATAAAATATATATTTAAAACTGTCATTCATCGTTAATTTTATCTAGATAGTTTTGAATGATTGATCGTTTACAAGAATATTAATCATAAAATGTGAGCTATACACACTCTTATTATATATATGTCATAACATTGTATTTTGAACCAGAGAAAGTATATAATAACTAGTTGATTAATATTTATAAATCGCTTTTACCACGTATACATTATTTAAAAAGGAAGTTAATAATTATTCATATTGTAAATCATAGAGTTATACTTTCTGAAAGAATTTTATGATATTTTTTGATATTTATTAGGGAATATTATTAATGATATAAGTCAACTATCTTTATAAACGACCATGCTTATAATAAAAATCAATATTTATTAGTAATAGAAAAGAATTATAAAACATTTATAATATTTTAAAGAAATTTTTGTTCTTTTTTAGCATTACTGTAAAATAAAAATGTCTAAATTCTACATAAGTGATTTGTATTATCTGAAATTAATAATTTATTATTACATCAATTCTAAAATTTGCAAGATAGTCTAGTATTTTTCAATGGTATATAAAGAAGATTATTAAAAAATTCATTAATGAACGAATAAAGAAGTCTTATATAATTAAGAAAATTAATTTATAAAATTTAATCCTCTAATTATCTAAGTAATAGTATTAATGATCTGAATTTAGATTGCTTAAATCATTTAGATATAAAATTTAATACTAACTTTTCAAAACAAAATATAAGTACTGATTTAATTGTTATTGAGAAATTTTTATTGAATATTCGCTATATTATTAATGTCCTATAAACTGTGATGTGTATTTTATATAAAACATCTCTGTTCACAACCTCATTCACAAATCGGATCCATCGGAGTCTATTCCCTACATAATTGCTGGGGGAACTCTTGTTTCTCAAGTTATCGTCTGTCGTTTCATATGGTCCAACTAAATATATTTCAATCAAACTTTAGTCCCCGATACAAATTCAGTCGTTCCAACAATCTGAATACCATACGAAGATTTGAATCATCAGAGTAATGTCTGTTAGTATCATACACCACTTCCGTTAGTCCTAAGTTGATGCAAATTTTCGATAAGATGTGTAGAACTAAGTTTTGTATTTTGTGAAGTCACACTAATATATGGGTATTAAATATCTTGTAGGGATATTCAGAGATATTTCGCTGCCTGAGAATCGTCACTTTACATGCATAAAGCTGCGAAGGAAGCACTGTACTTAAAAAGACAAACTCGATTTAGGTTTCGATAACTACAAAGCTCACCCACTCGCCACAAGGTTTCAGGAGAAATTTATCATTTGCTGGCGGTCTCACTAAAACGAGCCATAAATGATCTGAATTGATCTACTAAATGTGGAGGCTCACTATCGACTTATCGTCCATATAGGCTAGGCCCTATCAAGAGTAGAAAAAATTGACATTAAATCAGTAATTCTTACCATGTTGTTCTATTAGAGTATTTTTTGAAAGGATCGCAATAGTCAGCTACTCGAGTATTCCGAGACCCAGTGATGAACCAGATAGTAGATGAGCAGATCCTCTTATTTGTCACATTATATGTATACTATTAACCCAGTGGTGTCGCAAACAACACATGGATCAGATTTTAAACGTTTCTCCACAAACTATAGGTACGGCTATTAGTCGGTTTATACCCAATTTACACATTTTCATTATTCCTTGTCGCGTAAAGTCTACACAGTATGGCTGTCGGAGATTAGTGTATAAATTATACTAGAGACGTAATCGAGTCAACGTGCTGCTTCGCCTCCTAGCTAGATATAGCTCTTAATATGTCACACTAGAGGATGGTCATGGAACAGTTCCTGTTCCGCGGCCTGGCGGGCCCGCTTGTGGCTGGTGTGACAACGACCCTCGCAGGCCCCCCAGCAAAAGTCAACCTCGCCTGGGGTCCGTATAGCCGGTTGCTCTCATCCGGCGAGTGGGGGTGTCCCGGTACCTCTAAGTCTTGGCAGTGACGTCGGCAGGGACCACGATGGGGCTCGCCCAAGGGCAGGCATTGTGTCGCCTACGTCAAGGGCCTGGCCCTCCGACAAGCGCCGACGTCATTGTAGTCACGATAGAAAAACGGGCTCTGCGCATCGATTACGGTAGCCCAATGCCTGGTGTGGGACCTGACTGAAATATTTGATCGCATGGCCGGGGGTGCCGTGGTGTCATCCCTTAGGCTCCGCGGCCGCAGTTGGCGAGTGTGCCTAGATCCTCACGAACTTGCCTTCTCGATCCGGCTACGCTACGTCATCATATATTCTCTTAAGGTTGGCGTAGCACGTTCCCCCTCCATCAACTGGCCCCGGCTCGGATTAGCAGGGGTCTTTGTTGGCCTTAATGTGTGACCGTTGGTGCGCAACCCGTCTAGTATCGCAGCCACGTCGACCCGGGACTGCACACCCCCTGTCTAGATTACGCATTCGAGAGGGGCGATAACCTAGACAGCTCCAGGATGTCCGCCCGGGGGTGGAAGCCATCTTGGTATCGGCATCCCGCACTCTCGCGGCCCGTCCTCTGGGTGTATACCCGCTTCTCCCCCGTCTGGCCCGGGTAGCAGCAACCGGCGGTCTATCCTTAGCTCGTGTACCGTCCAGCAGCTGCACCGGGTGCGGGGAGTCGAAGGCAACGTAACGTTTTCGACGCGAAGGCACAACTCTCTCGCTGGTTGAGACGTTCAGGTTTGCTTCCGGCACCAAATGGCGGCACTTCTCTTGCCGCGCCCAGAGTCGCTGTTCTTCGAATCACGGTGGTTCCTCAGTCCCAGGGAAGAGCCGCCCTACCACAGGCGCAGTGGCATGGCGGCGCGCAGCGCCCCCCGGGACACAGTAAGTCCGGCGCACCCGCGCGCCGAGCCCCCCGGGAAGTGAGGGATCGTAGGCGTGGCCCGGTCCGGCGGCCCGACCGGGTCTCGCCGAGGTGCAGCGTGCTCGCTCGCAGGCGCCCGCTTCTCTGGGGTGAGCCGCCCGGCCGCTGGTGATGTCCGGAATCGCGCCTGGGCGGCCGGCGCCCGCCTGGGGACGTCCACGGTGCGGGGTGGGGGTTCCCGGCCCGTGGCCACTGCCGCGGGTTCCCCGTCGGCGCCCCGGGGGTCCGCGGGGCGCGCCGGGGAGCCTGCAAACGGACGACGCGCGGGCCGGGGTCCCCGGGGCGCCCCGTTGCGGGGTCGGGCGGGCGCGTGCCGGGGTCCTCGCCAGCCACGACGGTGATAGTCGGCCCGGCCGCCCCGGGGCGCCCACCCCGGGCCGGGAACGGCCCGCGCCGCGGGCGTCGGCCGGGAGGGAACTACCAACCATAAGAGCGTGCCTCCACAATGGCGACCGGCCGCGCGCGCCCGGGGGGGCCGGGCAGCGCTGGTGCCTTGCCACCGGGACCTCGGCCCCCCCGACAGCTGAACCGATCGCGCAGCGGGGATTCGCCCCCGATTCGGCCGCGCCGCGCCCTACACGCCGGCCACGTCTGCCAGGGGTGCCACCCTCCAGGGGCTCCGCGGGCACACTCCGGGCGGGGCTCCCACGGTGCCGGGGACCCGCGGGCGGCGGGCATGCGGACGCTCGGACGCGGGCGGGTCGTGCACCCGCTTGTCCGCCCGCGGGACACCGCGTCTCCGGCAAGTCCCCCCCGGCACCGAGGGGCGCTGGCGTCACTGGCCCTCCCCATACGCGCCTACGTGCGGACGTCGCGTTCGCTGTACCGGGGCGGCCCGGTCCGCCGGCGCGCCCGTGGGGGCCCCGCGGGCCCAACGGCTCTACCGGGCAGCGCGACGTCTACAGCGGGGCCGCCATGGGCAGGGCCAACGGGTTCC     
D       TTCATGATTTGTCAAATATGGAGTTTTATCGTTCATATAAATTTATACTTGCTTGTTTGTACAATATCTGAAAAATTATAAAAAAACAGCTAAAATAATTCTGTCTTATAATATTCCATAATTAATGTATTGGGTAATCAATATTGCATAATTTATATTTCCGTTATTAATAGTAAAATATATATTTAAGACTGTCATTCATCGTTAGTTTTATCTAGATAATTTTAAATGATTGATCGTTTACAAGAATATTAATCATAGAATATAAACTATACGCACTCTTATTGTATATATGTCATGACATTGTATTTTGAACCAGAAATAGTATATAATAACTAGTTGATTAATATTTATAAGTCGCTTTTACCACATATACATTATTTAAAAAGAAAGTTAATAATTATTCATGTTGTTAATCATAAAGTTATACTTTCTGAAAGAATTTTATAGTATTTTTTGATATTTATTAGGAAGTATGATTAATGATATGAGTCAACTGTCTTTATAAACGACCATACTTATAGTAAAGATCAATATTTATTAAAAATAAAAAAGAATTGTAAAACATTTATAGTATTTTGAAAAAATTTTTGTTCTTTTTTGGCATTACTGTAAAATAAAAATGTCTAAATTCTACATAGGTAATTTGTATTATCTGAAATTAATAATTTATTATTACATCAATTCTAAAATTTGCAAGATAATCTAGTATTTTTCAATGGTATGTAAAGAAAGTTATTAAAAAATTCATTAATGAACGAATCAAGAAATCTTATATAATTAAGAAAATTAATTTATAAAATTTAATCCTCTAATTGTCTAAATGATAGTATTAAAGATCTGAATTTAGATTGCTTAAACCATTTAAGTATGAGATTTAATACTAACTTTTCAAAACAAAATATAAATACTGATTTAATTATTATTAAAAAATTTTTATTAAATGTTCACTATGTTATTAATGTCCTTTAGACTGTGATATGTGTTTTGTATAAAACATCTCTATTCACAACCTCATTCTCATATGGGTTCCGTCTGAGTCTATTCTCTACATGCTTACTAAGGAAACCCTTATTTCTAAAGTTACCTTCCGTCGTTTCATATGGTCCAACTGACTATACTTCAATCCAACTTTGGTCTCTGACACAAGTTCAGACGTTTCAACTATTTGAATGCGATACCAAGATTTAAACCTTCAAAGTAACGTCTATCAGTATCATGCGCCATTTCCGTTTGTCATAAATTAATGCAGGTTTTCGGTAAGATGTGTCGAACTAAGTTATGTATATTATGAAGTCATACTAGTATATGAGCATTAAATATCTTGTAGGGATATCCAGGGATATTTCACTGCCTGAGAACCGCTACTTTACACGCATAAAGCTGGGAAATAAGTACTACAGTTACAGGGACAAACCCGATTTAAGTTTCGGTAACTACAAAGCTCACCCGCTCGCCACGAGGCTTAAGGAGAAATCTATCATTTGCTGGCGGTCTTGCTAAAGCGAGCCATAAATGATCTGACTTGATCTTTTGAATGTGGAGGCGCACGACCGACTTGTCGTCCATATATGCTAGGCCCTATCGAGAGTAGAAAAAATTGACTTCAAATAAGTAATCCTTATCGTGTTGTTCTATTAGAGTATTTTTTGAACGGATCACAATAGTCAGCTACTCGAGCATACCGAGACCCAGTGCTGAACCAAATAATAGGTGGGCCGATCCTCCTATTTGACAGATTATATGTATACTATTGACCCAGTGGCGTCGCAAATAACACGTGGATCAAATTTTAAACATACCTCCACATGCTATAGGTACCGCTATTAGCCGCTCTATACCCAATTCACACATTTTCATCTTTCCCTATCGCGTAAAGTCTATATAGTATGGCTGTCGGAGATTAGTGTATAAATCCCACTAGTTACGTAATCTAGTCAACGTACTGTGTTACCTCTTGGCTTGGTGTAGCTTTTAATATCTCAGACTAAAGGATGGTCATGGAACAGTTCCCGTTCCGTGTCCGGGCGGGCCCCCCTGTGGCTGGTGAAACATTGACCCTCGATTGCCCCCCCGCAATAGTAAACCTCGCCTGGGGTCCGTATAGCCGGCTGATCTGAACCGGTGAGCGAAGGTGTCCCGATGCCTCTAAGTCTTGGCAGTAGCGTCGGCAAGGGCCGCGATGGGGATCACCCAAGGGCAGGCATTGTGACACCTACGTCAATGGCCTGGCCCTCCGACAAGCGTCGTCGTCATCAGAGTCACGATAGCGAAGCGGGCTCTGCGCATCGATCACGCTAGCCGGATGTCCCGTCTGGGACCTGACTGAGAAAATTGATCGCGTGGGCAGGGGTGCCGTTGGGTCATCCCCTAGGCTCCGCGGCCGCTATTGGCGAGTTAGCTTAGAACCTCACAAACCCACCTTAACGAACCGGCTACGCTACGTCATCATATATTCTTTTAAGGTTGGCGTAGCACGTTCCCCCTCCACCAACTCGCCCCAGCCCGGATCAGCAGGGCTCTTTGTTGGCCTCAATGTATGGCCATTGATGCGCGACCCATCCAGTATCGCAGCCACGTCGACTCGGGACTGCTCACCCCCTGTCTAGACTACGCATTCGAGGGGGGCGGTAACCCAGACAACTTCAGGGAGCCCGCCCAGGGGCAGAGGCCTGCTCAGTATCGGCATCCCGCACTCTCGCGGCCCATCCTCTGAGTGTATACCCGCTTCTCCCTCGTCTGGCCCGGGTAGTAGAACCCGGCGGTCTATCGTTAGCTCGTGAACTATCCAGCAGGTGCATCGGGTGCGGGGAGTCGACGGCCACGTAACGTTTTCTACGCGAAGGCACAGCTATCTCGCTCTTTGAGGCGTTCAGGTTTGCTTCCCGCACCGGATGGCGGCACTGCTCTGGCCGCGTCAAAGGTCGCTGCTCTTCTGATGACGCGGGTTCCTGACTCCCAGGGAAGGGCCGCCCTACCACAGGCGCAGTGGCCTGGCGGGGCGCCCCGCCCCCCGGGCCACAGTAACTCCCTCGCGCGCGCGCGCCGAGCCCCCCGCGAAGAGGGAGATCGTAGGCGTGGTCCGGTCCGCCGGCCCGGCCGGATCTCGCCGAGGTCCAGCGTGCTCGCTGGCAGGCGCCCTCTTCTCCGGACCGAGCCGACCGGCCACTGGGGATGTCCGGGATCGCGTCTGCGCGGCCCGCGCCCGCCTGTGGACGTGCACGGTGCGGGGTGAGGATGCCCGGCCCGTGGCCGCTGCTGCGGGTGCCCCGTCGGCGCCCCGGGGGACCGTGGGGTGCGCCGGGGAGCCGGCTAACGGACGACGCGCGGTCCGGGGTCCCCGGCGCGGCCCGTTGCGGGGCCCGGCTGGCGCGTGCCGGGGTCCGCGCCAGCCACGGCTGTGATAGGCGGCCCGGCCGCTCGGCGTCGCCCACCACGTGCCGGGCGCGACCGGCGCCGCGCTCGTCGGCCGGGACGGAACTACCGACCATAAGGGCGGGCCTCCACAATGGCGACCGGCCGCGCGCGCCCCGGGGGGCCGGGCAGCGGTGGTACCTTGCCACCGGGGCCTCGGCCCCCCCCCCAGCTAACCCGATCGCTCAGCGGGGATTCGCCCCCCATTCGCCCGCGCCGCGGCCTACGCACCGGCCACGTCTCCCACGGGTGCCACCCTCCAGGGGCTCCGCCGGCACACTCCGGGCAGGGCTCCCACCGTGCGGGGGGCCCGCGGGCGGCGGGCAGACGTGCGCAGGGACGCGGGCGGGCTGCGCACCCGGTCGTCCGCCCGCGGGACACCGCGTCTCCGGCGCGTCCCCCCCGGCACCGAGGGGCGCGGGCGTCACCGGCCCTCCGCACGCGCGCCTGCGTGCGGTCGTCGCGTTCGCCGTACCGGGGCAGCCCGGTACGTCGGCGCGCCCGCGGGGGCCGCGCGGGCATACCGGCGCTCCCGGGCGGCGCGACGTGCACGGCGGGACCGCCAGGGGCGGGCGCAACGGGTGCC     
C       TTCATAATTTGTCAAATATGAAGTTTTATCGTTCATATAAATTTATACTTACTTGTTTATACAGTATCTGAAAAATTGTAAAAAAACAGCTAAAATAATTCTGTCTTATAATATTCCATAATTAATATATTGAGTAATCAATATTGCATAGTTTATATTTCCGTTATTAATAATGAAATATATATTTAAAACTATCATTCATCATTAGTTTTATCTAGAAAATTTTAGATAATTAATCGTTTACAAGAATATTAATCATAGAATATAAGCTATACACACTCTTATTGTATATATGTCATAACGTTGTGTTTTGAACCAAAAATAATATATAATAACTAGTTGATAAATATTTATAAATCGCTTTTACCACGTATACATTATTTAAAAAGAAAGTTAATAATTAATCATGTTGTTAATCATGAAGTTATACTTTCTGAAAAGATTTTATAATATTTTTTGATATTTATTAAGAAATATAGTTAATGATATAAGTCAACTGTCTTTATAAACGACCATACTTATAATAAAAATCAGTATTTATTAATAATAAAAAAAAATTATAAAACATTTATAGTATTTTAAAAAACTTTTTGTTCTTTTTTAGCATTACTATAAAATAAAAATGTCTAAATTCTACATAGGTAATTTGTATTATCTAAAATTAATAATTTATTATTACATCAATTCTGAAATTTGCAAGATAATCTAGTATTTTTCAATGGTATATAAAAGAGATTATTAGAAAATTCATTGATAAACGGATGAAGAAATCTTATATAATTAAGAAAATCGGTTAATAAAATTTAATCCTCTAATTATCTAAATAATAGTATTAATAATCTGAATTTAGGTTACTTAAATCATTTAAATATAAGGTTTAATACTAACTTTTCAAGACAAAATATAAATACTGATTTAGTTATTATTAAAAAATTTTTATTGAATGTTCACTATATTATTTATATCCTTTAAACTGTAATATGTATTTTGTATAAAGCATTTCTATCCACGACCTCATTCCCATACGGGTTCTACCGGAGTCTATTCTCTATATATGTACTGGGGAAACTCTTTTTTCTAAAGTTATCGTCAGTCGTTTCATACGGTCCAACCGAGTATACTTCAACCAGACTTTGGTCCCCGATACAAATTCAGGCGTTTCAACTATTTAAATACGACACCAAGATTTGAACCTTCAGAGTAATGTCTATCAGTATCATACGCCATTTCCGTTAGTCGTAAGTTGATGCAAGCTTTCGGTAAGACTTGTAGGACTAGATTTTGTATATTGTGAAGTCACATTAGTATATGGGTATTAAATATCTTGTAGAGATGTCTAGAGATATTTCACTGCCTGAGAACCACTACTTTACAAACATAAGGCTGTGAGAGAAGTACTATACTTACAGAGACAAACCAGATTTAAGTTTCGATAACTACAAAGATCACCCACTCGCCACGAGGCTTAAGGAGACATTTATCATTCGCTGGCGGTCTTACTAAAACGAGCCATAAATGATCTGACTTGATCTTTTGAATGTGGAGGCACTCAACCGACTTACCGTCCATATAAGCTAGGCCCTATCGAGAGTAAAGAAGATCGACTTGAAATAAGTAATCCTCACCATGTTGTTCTATTGGAATATTTTTTGAAAGGACCGCAATAGTCAGTTACTCGAGCACTCCGAGACCCAGTGCTGAACCAAATATTAAATGGGCCGATCCTCCTATTTGTCACATTATATGCATGCTATTAACCCAGTGGCGTCGCAGATAATACGTGGATCAGATTTTAAACATTTCTCCACATACTATAGATACAACTATTAGTCGCCCCATACCCAATACGCGTATTTTCATCATTCCCTATCGCGTAAAGTCTATACAGTATGATTGTCGGGGATTAGTGAACAAATTGCACTAGATCCGTAATGTAGTCAACGTACCGTTTCACCTCCCAGCTAGGTCTAGCTCTTAATGTTCCAGACTAGAGGACGGTCATGGAACAGTTCCCGTTCGGCGGCCGGACGGGCCCGCCTGTGGCTGGTGAGACATTGACCCCCGCAGGCCCCCCGGCAAAAGTCAACCTCGCCTAGGGTCCGGATACCCGGTTCTTCCCACCCGGCGAGTGGAGGTGTCCCGGTACCCCTAAGTGTTGGCAGTGGCGTCGGCAGGGCCTACGTTGGGGATCCTCCAAGGGCAGGCATTGTGACGCCTATGTCGAAGGCCTGGCGCTCCGACAAGCGCCGTCGTCATCGTAGTCACGGTAGCAAAGCGGGCTATGCGCATCGAGCACGCTGGCCTAATGTCTCGTGTGGGAACTGACTGAAATAATTCATCGCGTGGGCGGGGGTGCCGTTCTGTCATCCCTTAGGCTCCGCGGCCGCTGCTGGCGAATTTCCTTAGATCCTCACAAACCTACCGTTTCCACCCGGCTACGCTACGTCAACATATATTCTCTTAAGGTTGGCGTAGCACGATCCCCCTCCACCAACTCGCCTGGGCCCGGATCAGCAGGGGTCTTTGTTCGCCTCAATGTATGGCCGTTGATGCGCGACCCGTCTAGCATCGCAGCCACGTCGACACGGGACTGCACACCCCCTATCTAGATTACGCATTGGAGAGAGGCGATAACCCAGACAACTTCAGGGTCTCCGCCCGGGGGCGGAAGCCGGCTCGGTGTCGGCATCCCGCACTCTCGCGGACCGTCCTCTGGGTGGATACCCGCTTCTCCCTCATCTGGCCTGGGTAGTAGCACCCGCCGGTCTATCATTAGCTCGTGTACCGTCCAGCGAGTGCACCAGGTGCGGGGAGTCGATGGCCACGTAACGTTTTCAACGCGAAGGCGCAACTGTCTCGCTCTTCGAGGCGTTCAGGTTTGCTTCCGGCAGCAAATGGCGGCACTTATCTCGCCGCTTCAAATGTCGCTGTTCTTCGGAACATACCGGTTCGTGAGTCTCAGGGAAGAGCCGCCCTACCGTAGGCGCAGTGGCCTGGCAGGGCGCCGTCCCCCCCGGGGTACCATAAGTCCGTCGCGCTCGCGCGCCGAGCCCCCCCCCAAGGGGGAGATCGTGGGCGTGGTCCGGTGCGCCGGCCCGGCCGGGTCGCGCCGAGGTGCCGCGTGCTCGCTTGCAGGCGCCCTCTTCTCCGGACCGAGCCGCCGGGCCGCTGGGGATGTCCCGGATCACGGCTTAGCGGCCGGCGCCCGCCTGCGTACCTCCACGGTGCGGGGTGGGGGTACCCGGCCCGTGGCCACTGCCGCGGGTCCCCCGTTGGCGCCCCGGGGGACCGCAGGGTACGACGGGGAGCAGGCCAACGGGCGACGCGCGGGCCGGGGTCCCCGGCGCGTCCCGCTGCTGAGTCGGGCGGGCGCGTGCCAGGGTCTGCGCCAGCCACGGCGGTGATAGTCGGGCCCGCCGCTCCGCGGCGCCCACCATGCGCCGGGGGGGGCCCGCGCCGTGTGCGGCGGCCTGGATCGAACTACCAACCATAAGAGCGCGCCCCCCCAATGGCGACCGGCCGCGCGGGCCCGGGTGGGCCGGGCAGCGCTGGTGCCTCGCCACCGGGGCCTCGGCCCCCCCTGCAGCTGAGCCGATCACGCAGCGGGGACTCGCCCCCGGTTCGGCGGCGCCGCGGCCTACGCGCCGGCCACGCCTTCCACAGGTGCCACCCTCTAAGGGCCCCGCCGGCACACTCAGGGCAGAGCTCTCACGGTGCAGGGGACCCGCGGGCGGCGGGCAGGCGCGCGCAGGGACGCCGGCGGGGTGGGCACCCGCCTGTCCGCCCGCGGGACACCGCGTCTCCGGGACGTCCCCCCCCGCACCGAAGGGCGCGGGCGTGACTGGCGGTCCGCACACGCGCCTGCGTGCGGTCGACGCGTTCGCTGTACCGGGGCGGCCCGGCCCGGCGCCCCGCCCGCGGGGGCCGCGCGGGCCTAACGGCGCTGCCGGGCGGCGCGACGTGCACAGCGGGCCCGCCAGGGGCGGGACCAGCGGATTCC     
B       TTCATAATTTGTCAAATATGGAGTTTTATCGTTCATATAAATTTATACTAACTTGTTTATACAATATCTGAAAAATTATAAAAAAACAGCTAAAATAATTCTGTCTTATAATATTCTATAATTGATATATTGAGTGATCCATATTGCATAATTTATATTTCCGTTATTAATAGTAAAATATATATTTAGAACTATCATTCATCGTTAATTTTATCTAGATAGTTTTAGATAATTAATCGATTACGAGAATGTTAATCGTAGAATATAAGCTATACACACTCTTATTGTATATATGTCATAACATTGTATTTTGGACCAAAGATAGTATATAATAACTAGTTGATTAATGTTTATAAATCGCTTTTACCACATATACGTTATTTAAAAAGAAAATTAATAGTTATTCATGTTGTTAATCATAGAGTTATACTTTCTGAAAGGATTTTATAGTATTTTATGATATTTATTAAGGAGTATAATTAATGATATAAGTCAACTATCTTTATAGACGACCATACTTATAATAAAAATCAATATTTATTAGAAATAAAAAGAGATTATAAAACATTTGTAGTATTTTATAAAAGTTTTTGTTCTTTTTTAGCATTACTGTAAAATAAAAATGTCTAAATTCTACATAAGTAATTTGTATTATCTAAAATTAATAATTTATTATTACATCAATTCTAAAATTTGCGAGATAGTCTAGTATTTTTCAATGGTGTGTAAAAAAGATTATTAAAAAATTCGTTAATGAACGACTAAAGAAGTCTTATATAATTAAGGAAATTGATTTATAAAATTTAATCCTCTAGTTATCTAAATAATAGTATTAATAATCTGAATTTAAATTACTTAAATCATTTAGGTATAAATTTTAATACTAACTTTTCAAAACAAAATATAAATACTGATTTAGTTATTATTGAAAAATTTTTATTAAATATTCACTATATTATTAATATCCTTTAAACTGTAATATGTATTTTGTATGAAACATCTCTATCCACGACCTCATTCTCATCTAGGCTCTATCGGAGTCTATTCTCTACATGCTTACTGGGGAACCTCTTGTTTCTAAAGTTATCGTCTGTCGTTTCATATAATCCAACCATATATACTTCAATCACACTTTGGTCCCTGATACAAATTCAGACGTTTTAACTTATTGAATGCGATACTAAGATTTGAACCTTCAGAGTAGTGTCTATTAATATCATGCGCAACTCCCGTTAGTCTTAAGTTGATGCAAGCCTTCGGTAAGACGTGTAGAACTATGTCTTGTATATTGTGAAGTCGCACTAGTATATGAACATTAATTACCTTGTAAGGATGTCACGGGATATTTCACAGACCGAGAACCGCTACTTTACATGCACAAGGCTGCGAATGAAGTACTACACTTACATAGACAAACCTGATTTAAGTTTCTATAACTATAAGGATCACCCGCTCGCCACGGGGTTTTAGGAGAAATTTATCATCTGCTGGCGGTCTTACTAAAGCGAGCCATTAATGGTCTGACTTGTTCTAGTGAATATAGAGGCTCCCAGCCGACTTATCGTCTATATAAGCTAGGCCTTATCGAGAGTAGAAAAAATTGACTTCAAATAGGTAATCCTCACCATGTTGTTCTGTTAGAGTATTTTTTGAAAGGATCGCAATAGTCAGCTACTCGAGCATTCCAAGACCCAGTGCTAAACCGTATAGTAGATGGGCCGATCCGCCTATTTGTCACATTATATGTATGCTATTAACCCAGTGGCGTCGCAATTAACATGTGGATCAGATTTTAAACGTTTCTCCACATACTATAGATACGGCTATTAGTCGCTCAATACCCAATTCAGACATTTTCATCATTCCCTACCGCGTAAAGTCTACACAGCATGACTGTCGGAGATTAGTGTATAAATCATACTGGATACATAATTCAGTCAACGTACTGTTTTACCTCCTAGCTGGGTATAGCTCTTAATATCTCAGTCTACAGGACAGTCATGGAACAATTTCTGTTCCGTGGCCGGGCGGGCCCGCCTGTGGCTGGTGAGAAATTGACCCCCGCTGGCCCCCCAGCAAGAGTCAACCTCGCCTGGGGTCCGTATAACCGGTTGCTCGCAACCGGCGAGCGGGGGTGTCCCGATACCTCTAGGTCTTGGCAGTGGCGTCGGCAGGGGCCACGATGGGGATCCCCCAGGGGCAGGCATTGTGACGGCTACGTCGAAGGCCTGGCCCTCCGACAAGTGTCGTCGTCATCGTAGTCACGATAGCGAAGCGGGCTCTGCGCATCGATAACGCTGGCCGTATGTCCCGTGTGGGACCTGACTGAAATTATCCATCGCGTGGGCGGGGGCGCCGTTGTATCATCCCTTTGGCTCCGCGTCCGCTATAGGCGAGTTAACTTAGATCCTCACAAACTTACCATTTCGACCCGGCTACGCCAAGTCAACATATATTCTCTTAAGGATGGCGTAGCACGTTCCCCCTCTACCAACTCGCCCCAGCCCGGATCAGCAGGGGTTTTGGTTGGCCTTAATGTATGACTGTTGATATGCGACCCATCCAGTATCGTAGCCACGTCGACCCGGGACGGCACATCCCCTGTCTAGATTATGCATTCGAGAGGGGCGATAACCCCGACAACTTCAGGGTGTCTGCCCAGGGGCAGATGCCCACTCGGTGTCGGCATCCCGCACTCTCGCGGCCCTTCCTCTGGGTGTATACCCGCTTCTCCCTCGTCTGGCCCGGGTAGTAGCACCCCGCGGTCTATCGTTAGCTCGTGTACTGTCGAGCGGGTGCACCGGGTGCGAGGAGTCGACGGAAACGTAACGTTATCGGCGCGAAGGTGCACCTGTCTCGCTCTTCGGGGCGTTCGGGTTTGCTCCCGGCACCGAACGGCGCCACTTCTCTCGCCGCACCTAAGGTCGCTGTTTTTCAGACAACGGCGGTTCCTGAGTCCCAGGGAAGAGCCGCCTTACCACACGCGCAGTGGCCTGGCGGGGCGCCGCGCCCCCCGGGGTTCAGTAAGTCCGTCGTGCGTGCGCGCCGAGCCCCTCCGGAAGGGGGAGATCGTCGGCGTGGACCGGTCCGCCGGTCCGGCCGGGTCGCGGCGAGGTGCAGCGTGCTCGCTTGCGGGCGCCCTCTTCTCAGGAGCGAGCCGCCCGGCGGCTGGGGATGTCCGGGATCCCGTCTGGGCGGCCGACGCCCGCCTGAGGACGCCCACGGTGCGGGGTGGGGGTGCCCGGCCCGTGGCCACTGCCGCGGGTTCCCCGTGGGCGCCCCGGGGGGCCGCGGGTTGGGCTGGGGAGCTGGCTAACGGACGACGCGCGGCCCGGGGTCCCCGGCGCGACCCGTTGCGGGGTCGGGCGGGCGCGTGGCGGGGTCCTCGGCAGCCACGGCGGTGATAGTGGGCCCGGCCGCTCCGCGCCGCCCACCGCGTGCCGGGCGCGGCCCGCGCCGCGTGGGTCGGCCGGGACGGAACTACCGACCATAAGCGCGGGCCTCGACAATGGCGACCGGGCGCGCGGGCCCGGGGGGGCCGGGCCGTGCTGGTGCCTTGCCACTGGGACCTCGGCCCCCCCCACAGCTGAACCGAACACGCAGCGGGGATTCGCCCCCGATTCGATCGCGCCGCGGCCTACGCGCCGGCCACCGCTCCCACACGGGCCAACCTCCAGGGGTTCCGCCGGCGCACTCCGGGCAGGGCTCCCACGGTGCGGGGGACCCGCGGGCGGCGGGCACGCGCGCGCACGGACGCGGGCGGGGCGGGCACCCCCCAGTCCGCCCGCGGGGCACCGCGTCCCCGGCAGGTCCCCTCCGGCACCGAAGGGCGCGCGCGTCACCGGCGCTCCGCACGCGCGCCTGCGTGCGGTCGTCGCGTTGGCTGTACCGGGGCAGGCCGGTCCGCCGTCCTGCCCGTGGGGGCCGCGCGGACCCCACGGAGGGTCCGCGCGGCGCGACGCGCACAGCGGGCCCGGCAGGAGCGGGACCACCGGGTCCC     
A       TTCATAATTTGTCAAATATGGAGTTTTATCGTTCATATAAATTTATACTTACTAGTTTATACAATATCTGAAAAATTATAAAAAAACAGCTAAAATAATTCTGTCTTATGATATTCCATGATTAATATATTGAGTAATCGATATTGCATAATTTATGTTTCCGTTATTAATAATAAAATATATATTTAGAACTATCATTCATCATTAATTTTATCTAGGTAATTTTAAATGATTAATCGTTTACAAGAATATTAATCATAAAATATAAGCTATACACACTTTTATTATATATATGTCATGACATTGTATTTTGGACCAGAAATAGTATATAATAACTAGTTGATTAATATTTATAATTCGCTTTTACCACATATACATTATTTAAAAAGGAAATTAATAATTATTCTTATTGTTAATCATAGAGTTATACTTTCTGAAAGGATTTTATAATATTTTTTGATATTTATTAAGGAATGTAATTAATGATATAAGTCAACTATCTTTATAAACAACCATACTTATAATAAAAATCAATATTTATTAAAAGTAAAAAAAAATTATAAAACATTTGTAATATTTTAAAAAGGTTTTTGTTCTTTTTTAGCATTACTGTAAAATAAAGATGTCTAAATCCTACATAAGTAATTTGTATTATTTAAAATTAATAATTTATTATTACATCAGTTCTGAAATTTGCGAGATAATCTAGTATTTTTCGATGGTATATAAAAGAGATTATTAGAAAATTCATTAATGAACGAATAAAGAAGTCTTATTTAATTAAGAAAATTAGTTTATAAAATTTGATCCTCTAGTTATCTAAATAATAGTATTAATAATCTGAATTTAGATTGCTTAAATCATTTAAATATGGGATTTAATACTAACTTTTCAAAACAAGATATAAATACTGATTTAATTATTATTAAAAAATTTTTATTGAATATTCACTATATTATTAATATCCTTTAAACTGTAATATGTATTTTATATAAAACATCTCTACCCACGACCTCACTCTCATATAGGTCCCATCGGAGTCTATTCTATACACGCTTGCTAGAGAAACTCTTATTTCTACAGGTACCGTCCGTCGTCCCATAAAGTCCAACCAGATATGCTTCAATCAGACTTTGGTCCCCGATACAAATTCAGACGTTTCAACTATTTGAATCCGATACCAAGATGTGAACCTTCAGAATAATGTCTATTAATATCATATGCTACTTCCGTTGGTCGTAAGTTGATGCAAGCTTTCAGTAAGACGTGCTGAACCAGGTCTTGTATATTGTGAAATCACACTGGTATGTGAGTATTAAATATCTTGTAGGGATGTTTGAGGATGTTTCATTCCCTGAGATTCGCTACTTTACATGCACAAAGCTGTGAAACAAGTACTATACTTACAGAGACAAACTTGATTTAGATTTCAATAACTACAAAGCTCACCCGCTTGCCACGCGGCTTGAGGAGAAATTTATCATTTGCTAGTGGTCTCACTAAAGTGAGCCATAAATGATCTGACTTGATCTATTGAATGTGGAGGTGCGCAACCGACTTATCGTCCATATAGGCTAGGCCCTATTGAGAGTAAAAAAAATTGACTTCAAATAAGCAATTCTTAGCGCATTGTTCTGTTAGAGTATTCTTTGAAAGGACCGCAGTAGTCAGCTACTCGAGCATTCCGAGACCCAGTGATGAACCAAATAATAGATGGGCCGATCCTCCTATTTGCCACACTATATGTACGCTATTAACCCAGTGGCGTCGAAAATAACACGTGGGTCAGATTTTACACGTCTCTCCACGTACTATAGATACAGCTATTAGTCACTCTATACCCAATCCACACATTTTCATCGTTCCCTTTCGCGTAAAGTCTATACAGTATGACTGTCGGAGATTAGTGTATAAATCATACTAGATACGTAATCTAGTCAACGTACCGTTTTACCTCCTAGCTGGGTACAGCTCTTAATATCTCAGACTAGAGGATGGTCAAGGACCAGTTCCCGTTCCGCGGCAGGGCGGGCCCGCCTGTGGCTGGTGAGACAGTGACCCCCGAAAGCCCCCCTGCAAGAGTCAACCTCGCCTGGGGTCCGTATAGCCGGTTACTCTCATCCGGCGAGCGGAGATGTTCCGGTACCTCAAAGTCTTGGCAGTAGCGTCGGCAAGGACTACGGTGGGGATCCCCCACGGGCAGGCATTGTGTCGCCTACGTCGAAGGCCTGGCCCTCCGACGAGCGCCGTCGTCATCGTAGTCATGATAGCGAAGCGAGCTCTGCACATGGATTACGGTGGCCCAATGTCTCGTGTGGGACCTGACTGAAATTGTTGATCGCGTGGGCGGGGGTGCCGTTGTGTCATCCCTTTTGCTCCGCGCCCGCCGCTGGCGAGTCTACTTAGATCCTCAAAAACTTGCCTTTTCGGTCCGGCTACGCTACGTCAGCATATATTCTCTTAAGGTAGGGGTAGCGCGTTCCCCCTCCACCAGCTCGCCCCAGCCCGGAACAGCAGGAGTTTTTGTTAGCCTCAATGTATGGCCGCTGATGCACGACCGATCTAGTATCGCAGCCACGTCGACTCGGGACTGCGCACCCCCTGTTTAGATTACGCATTCGAGAGGGGCGATAACCCGGACAACTTCAAGGTGTCCGCCCGGGGGCGGAAGCCGGTTCGGTGTCGGCATCCCGCATTCTCTTGGCCCGTCCTCTGGGTGTATACCCGCTTCGCCCTCATCTAGCCCGGGTAGTAGCACCCGACGGTCTATCATTAGCTCGTGTACTGTCCAGCGGTTGCACCGGGTGCCTGGAGTCAATGGCCACGGAACGTTATCGGCGCGAAGGCCCAGGTGTTTCGCCCTTTGAGACGTTCAGGTTTGCTCCCGGCAACAGATGGCGGCACTTCGCTTGCCGCCTCAAACGTCGCTGCTCTTCCGATCACGTCGATTCCTAAGTCCCAGGGAAGAGCCGCCCTACCACAAGCGCAGTGGCCTGGCGGAGCGCCGCGCCCCCCGGGATACAGTAAGTCCGTCGCGCGGGCTCGCCGAGCCCCCCCGGAAGGGGGGGATCGTAGGTGCGGGCCGGTCCGCCGGCCCGGCCGGGTCGCGCCGAGGTGCAGCGTGCTCGCTTGCAGGCGCCCTCTCCTCCGGGCCGAGCCGCCCGGCCCCTGGGGATGTCCGGGGTCGTGCCTAGGCGGCCGGCGCCCGCCTGAGAACGTCCAGGGTGCGGGGTGGGGGTGCCCGGCCCGTGGCCACTGCCGCGAGTTCCCCCTCGGCGCCCCAGGGGACCGCGGGGTGCGCTGGGGAGCCGGCTAACGGACGACGCGGGGCCCGGGGTCCCCGGCGCGGCCCGCTGCGGGGTCGGGTGGCCGCGTGCCGGGATCCTCACCAGCCACGGCGGTGATAGTCGGCCCGGCCGCTCCGCGGCGGCCACCGCGCGCCGGGGGCGGCCCGCGCCGGGTGCGTCGGCCGGGATGGAGCTACCAACCGTCAGGGCGGGCCCCCACAATGGCGACCGGCCGCGCGCGCCCGGGGGGGCCGGGCAGTGCTGGTCCCTTGCCACCGGGACCTCGGCCCCCCCCACAGCTGAACCGATCGCACAGCGGGGATTCGCCCCCGATTCGACCGCGCCGCGGCCTACGCACCGGCCACGCCTCCCACGGGTGCCAGCCTCGAGGGGGTCCGCCGGCACACTCCGAGCAGGGCTCCCACCGTGCAGGGGACCCGCGCGAGGCGTACATGCGCGCGCACGGGCGCGGGCGGGCCGGGCACCGGCTTGTCCGCCCGCGGGACAGCGCGTCTCCGGCAGGTCCCCCCCAGCAGCGAAAGGCGCGGGGTTCACTGGCGCTCCGCACACGCACCTGCGTGCGGTTGTCGCGTTCGCTGTGGCGGGGCAGCCCGGGCCGCCGCCGCGCCCGCGGGGGCCGCGCGGGGCCAACGGCGCTGCCGGGCGGCGCGACGTACACAGCGGGCCCGCCGGGGGCAGGACCAGCGGGTGCC     
