# Supplementary material for: A simple method for data partitioning based on relative evolutionary rates
Source: PeerJ. 2018 Aug 28;6:e5498. doi: 10.7717/peerj.5498 (PMC6118207; doi:10.7717/peerj.5498)
Supplement: Data S1 — The datasets are provided in the PHYLIP format. [file peerj-06-5498-s002.zip › DataS2/AS9-9.phy]

17  4000
out     ATACATTCTATCATATAAAATTATATTAAAACTCTAAATCTTGAACCTTATAATAAGTCAATATGTAAATTATTATCTGAAGAACATTCCTCTACAGATCGAAATTAGACAGTTATTGTATTTTTTATGAAATTTGTATTTTCTAAACTATTCTATAAGTTTAAGCTGATACTACTAATAATAGAAATTTATTATAGTTATATATAAGCTTAATAAATAAAAAACTTGAGCGTCAAGTAATTTACATATAATTGTATTCGGAAAATTGTTGACAACACATTCTAATCACACATAGAAGAAAAATAACTTACATTATGACATAATAATTAGTTCAGTTAAAAAATCTATATTATTTCAAACAAATAAATGATAGTTAAACGAATGGATCCACAATTTAATTACTGGTGAGTTAATTAATGAAATCTAAAAATTTAGTATATACATTATCATATAATCAATATGTGAAGTAATATTATTTAAGTGTATGAAAGAACTATCTTCAACTACAAATACGTCATTCTAATTAGTCTGTTTTTTAATAATTATTATTAACAATTTTAATAACTAATTAAGAAGATTAATAAGGTTTAATTAATCAAACTTTATCGTTGTATACTTCAGACATATATCTCACTATTATATTTTATAATAATACTGACTAAATCAAATTAGCTAAAGAAGTATGTTAGTTTAAACCTGGTCAAATTATAAGTATTCAAATTTGAACATAATAAATTAAGGTACTATTTGTAGATCTAAAATATTTCAATATAATAAAGTATTTTTTAAAAAATAATAATGTATTTGATTTTTCAAATAACAGAGTAATATAATTAGAATGATGAAAATTAATTTAAAGTATCTATTAATATACACGTTAATTAATATAGACAATGATTATAACTAATAATGTTCTATAATACCGAAAGATCTGGAAACATCGAGTTTATAAACGAAAAAAAAAAAAGAAATAATTAAATTATAATATTATAACTCTTAGTTTATTAATACAGATCATAATCGGATTTGAATGGGTTCAAAGGTACCGGTGAGTGGAGAGGTCGGGAGCTCCACTAGTACAAAAGTCCCTGACGAACTATAGGATCACTTAATGCCGCTCGGGAGTGACATAACACTTTGAATCCTGACAATTTATGTGAACTTTTAAAGTTTACGTCTCGTTGTACTCACCGATAGAACGTAATATCCGTACCTTAGGGGACTTTCATGCGTTGATATAAGTATCACGGTTAAATCCCCTCTTTATACTACCGTGCAATCTAGGTAGTTATGTAAGGTCTCAACCTGCGTGTGTTCACATCCGTATTCGGACTTAAAATCCCAATTATTTCCCCAAAATGGAGGTCTATTTCGCTAGGGTTAAAACTTTAACTTTCGCGTAATTACACGAGCTCTTAGATTCCCTATGGGGGGTCTGATTGTCAATTCAAATGCGTTCAAATAGAAAGGACTTACACCTTGGGAGAATGTAATAATTTCAGGGAGCGAACAAAATAATACCAAGTTTAAGATCATTGGTTGCATTTATAAAAATAATTCAAAAGGCTGTTTCATTCTTACTATCATCTATAACTATATAGGAGAATAATTTCGTGCTATTAGATAGGTTCATTCCCCGCCCCGCAGCTAACTTCACTTATGGTGACCGTATATTATCGCCACTTTGAAAAAACATTCTCTGCTATCTCTACCAGTCTTTGGTGTACAACGTAGGGGTAGAACGGTGACGGCCTACATTCCAGCCAATATCATGATAGGGACTTCAGGTAACTGGAGAGAGTCGAATGAGCTAAATGTCTTAAGAGTAATACTTTTGTGACGGGATTGTGAACAAACTGCCACCGAACAACCACCCGCTTCTACGTCAGGACTATCCTTTGGGGGCAGTATGTATACATATTTAACGTTTTAGGAAGGCAGATCAAATTAACATGCTGAAGAAAATGTACAAATCAGAAAAATTACGTATTTCGACTTCATGTGGCGCGTGCCCGCAACCTTGTTCCAAGTAGGACCTGTTTTGCGCCCGCAACGAGTGTTCCCAGTGCGGGCATCGCTTTCAGCGGGCCTCCGCGCAACCTGATTCATGCTTTGCGGAGAGGACCTCGCATGTCGGCGTTCAGTGAGGAAAGAAAGTTCAATCGACATTGAATCAAGCCGTGTAACTTAGTCTTCGCGAATTGCCCTTGCCGTAGTTCTTGAGCCGGCCACTCGTGCCCTCAAGCTCCGCGTGGTCCACGCGCACGCTGATCCGAGTGCCCATCAGCTGGCATCGACGTTCGGCCGTGAACGTCCCACAGTCCGCTATTGCCGTGCCCCAAGCACCCAGCGCGGAGAGCTTACCGCGCTGCGACCCGCCGGCCACCGCACAGTGCCCGTTTAAGTTAGCCCCCGCCCGACACTCCGTTGTATACCCCGTATTGATCGTTAATGCGACGCGCCTCCTCGGAGACGGGCGTTGACTTCGTCACGAGTTCCGACAGATATTTCCTTAAGAAGCTCCTACGGAGAGGGGGGGGAAACCGGTACACGTCGCCTCCGGTCCTTCGGCCAGCCCAAGCGATCTCGTGCGGTGTGAACCGGCAGATGCCTTGCACTGGGGAGCGGGCCGACCGCGCCCCTAGAGTCGCGTTAGTACCTACCGAGGTACGCCCGAATCATTCCTGGCACGGGACCCGTACCCAGCCATAGCGTGGTTGTGCCCAAGCCGGAACGCATCGCAATTCGGCATTGCGCGTGTCGTGAAGCGCGATAGACAGGCAAGTCGCAAGGGGGCGATATAGCCGATTCGACAAAGGCGGCAAGTGCGAATAGTGTGTCATGTAGCGCGGCTTACCGTGAGGTAGCACCAATATTGGGGGGGCGAGGTGTACACAGTGCACGGCGAGCCGGGGTAACTGCCCCACGGCCGGCCCGCAACTTCCGGAAGTCTCCCCTGCTCGTAGCCGTACCTTCCGTACTTGCCCTGACTTGCTGACACGGGCGACGCCGACCCCACTGCCAGCGCCTCCGGGGGCACCCTGCGGCCCCCCGCTCCCCGTACGGTGCCGCCGCGGCGCCGCCCACGCCGTCGTTGTGCACAGGACCAACGCCGGACGCGTGTCGCATGCGCACGGGCGCCGGACCGAACACCGCGCGGATCGGAAAGCGCACCCCCACCGCGGTGGACGGCGGCGAGGGCTCCGGGGGCCGGGCCAGTGCCTCCGCACCCGCCCGGGAGGCGCTTCCGGGGCAAGCGCCCGCGGTTCGCCCCCAGCGCGACCCGGCTCCTCTGGCCTCTAGGGACGCGAGGGCCCGCCCGGGATGTACCGAGGACGGGCGCGACTGCCGGCGGGCGCGGGCCGCCGGTTGGGGTGGCCTGGGCGCGGGGCGACCCGGCGCCTCCGGGCCCCCCCGGGTTGTAGATAAGGCGCCGCTCCCATGCGTGCGCGGCGGCGGCCCGCGGGCCGTGGGGGCGCCGGTCCCCGGGTCCGACTACCGGCGCTGGGTCGCGGCCCCCGGCCCGGTGGCGCACCGGTTGGCGGGGCACGCGGCGAGGCGAGAGCCCGCACCGGCGTCCCCGCTAGGAGGGCGGGCACCGCTGAGGAGCGGCCCACGTGCGTGGAGGCGCGCGGCCCGTGTGGGGCGAGCCTGTGGAGGGGCCAGCGGACACTCTGCCGGGGACGGCGGCGGGGACATAGCTCCGGGCACGCGCTGTGGGGGGCACAGGGTAAACGGCGACGATCGACGCGAGCCGCCCCGGGGCGCCCGGATGCGGCGGGCCGGGCCGGTCTGCCTCCCCCACCCAGGCGCTCGCCCCACGACCCCTCGCGTACCGGCGGTGGGGCGAGGGCGGGCGGGAGGCTCGCAGGCCCCCGGGGCCGCGTGCCTGGCCTACCGGCCAGGTGGCCCCCGGTCGCGCGGGCGAGGGCGCGAGTTGCCCCTCTGGCGACGGCCGTCCGGCTGCCGGCGGGGTCGACGGCCACCGGACCACCGGGCA     
P       ATACATTCTATCATATGAAATTATGTTAAAACTCTAAATCTTGAACCTTATAATAAGTCAATATATAAGTTGTTATCTGAAAAGCATTCCTCTACAGATCAAAATTAGACAGTTATTATATTTTTTGTGAAGTTTGTATTTTCTAAACTATTCTATAAGTTTAAACAGATACTGCTAATAATAAAAATTTATTATAGTTATATATAAACTTAATGGATAAAAAACTTAAGCGTCAAGTAATTTACATATAATTGTATTCAGAAAATTATTGACAACACATTCTAAGCACACGTAGAAGAAAAATAACTTACATTGTGACATAGTAATTAGTTCAGTTAAAAAGTCTGTGTTGTTTCAAACAGATAAATAATGGTTGAACGAATAAATCCACAATTTAATTACTGATGAATTAATTAATGATATCTAAGAATTTAGTATATACATTATCATATAATCAATATGTAAAGTAATGTTATTTAAATGAGTAAAAAAACTATCTTCAACTACAAATACGTCATTCTAATTAGTCTGTTTTTTAGTAATTATTATTAACAATTTTAATAACTAATTAGGAAGATTAATAAGGTTTGATTAATCAGACTTTGTCGTTGTACACTTCAGACATATGTCTCTCTATTATATTTTATAAAAATACTAACTGAATCAAGTTTGCTAAAAGAGTATATTAGTTTAAACCTAGTCAAATTATTGGTATTCGAATTTGAACGTGATAAATTAAGGTACTATTTGTAGATCTAAAATGTTTCAATATAATAAAGTGTTTTTTAAAAAATAATAATGTATTTAATTTTTCGAATAACAGAGTAACATGATTAGAATGATAAAAGTTAATTTAAAGTATCTATTAATATGCACATTAATTAAAATAAACAATGGTTATAGCTAATAATGTTCTGTAATACCAAAAGATCTGGAGACATCGAGTTTATAGACGGAGAAAAAGAAAGAAATAATTAAATTATAATATTATAACTCTTAGTTTACTAATACTGATCATAATCGGATTTGAATGGGTTCAAAGGTACCGGTGAGTGAAAAAGTTCGGAGCCCCACTAGTATAAAAGTTTTGGGCGACCTGTAGGATTACCTAATGCCGCTCGGGAGTAACATAATACTTTAAATCCTGACAATTAATGTGACCACTTAATGTTTACGTCTCGTTGCACCCACCGATAAAACATAATATCCGTATTTTAGGAGACTTTTATGGTTTGATATAAGTATCATGGTCGAATTCCTTCTTTATACTGCTGTGCAATCTAGGTAGTTATGTAAGGTCTTAACCTGCGTATGTTCACATCCGTATTCGGACTTAAAATTACAATTATCTCCCAAAAATGGAGATCTATTAAGCTAAGGTTAGAACTTCAACTTCTGCGTAATTACACGAACTTTTAAACTTCCTATAGGGTGTTTGATTGTCAATTCAAATGCGTTCAAATAGAAAGGACTCACACCTTGGGAAAATGTAATAGTTTTAGGGAGCGAACAAAATGATACCGAGTTCAGGATCTTAGATTGCATCTACAAAGATGGTTCAAAAGACTGTCTCATTCTTACTGTCATCTATAACTGTATAGAAGAATAATTTCATGCTATTAGATAGATTCAATCCCCGTCCTGCACTTAACTTTACTTATGATGGCCGTATATTATCGCCACCTTGAAAAAACATTCTCTGCTATCACTATCGGTCTCTGGTGTATAACATAGGGATAGAATTGTGACGGCCTACATAATAACTAATATCATGATAGGGACTCCAAATAACTGGAGAGAGTCGGATGAGCTGAGTATTTTAAAAATAACACTGTTGTGACGGGATTGTGAACAAACTGCGACAAAAGAATCACCAGCTTATACGTCGGGACTATTCTTTGGGGGTGGTATATATACATAATTAACGTTTTGGGAGGGCAGATCAAATCAACATGCTGCAGAAAATGTACGCATCGGAAAAATTACATATCTCGACTTAATGTGGTGCGTGCCCGCAACCTTGTTCAAGGTAGGACATAGTTTGCGGCCGCAACGATTGTCCCAAGTGCGGGCATCGCTTTCAGCGGACCTCCGCGCAACCTGATTCATGCTTTGCGGAGAGGACCCCGCGTGTTGACGCTCAGTGAGGAAAGAAGGATCAGTCGACATTGAACCAGGCCTTGTAACTTAGTTTTCGCCAACTGCCCCTGCCGCAGTTGTTGAGCCGGCCACTCGCGCCCTCAAGCTCCGTGTGGTCCGCGCGCACGCTGATCCGATTGCCCATCGGCTGGCATCAACGCACGGCCGTGAACATCCCACAGCCCGCAATCGCCTTGCCCCGAGCACTCAGCGCGGAGAGCTTACCGCGCTGTGACCCGCCGGTCACCGTACAGTGCCCGTTTGTGTTAGCCCCCGCCCAATGCTCCGTTGGATACCCCGTATTGATCGTTAATGCGACGCGCCTCCTCGGGGGGGGGCTTTGACTCCGTCACAACTGCCGGCGGATATTCCCTTTGCAAGCTTATTCGGAGAGGGGGGGGAGGCCGGTACGCGCCGCCTCCGGTCCTTCTACCTGCCCAAGCGATCTCGTGCGGTCAGAATCGGCCGATGGCTTGCTCTGGGGAGCGCGCCGACCCCCCCTCTAGGGTCGGGTTAGTACCCACCGAAGTACGCCCAAATCATTCCTGGCACGGGACCCATTCCCAGCTATAACGTGGTTGAGCCCGAGCCGGAAGGCATCGCAATTCGGCATTGCGAGCGTTGTGAAGCGCGGCAGACAGGCAGGTCTCGAGGGGGCGCTATACCAGATTCGACAAAGGCGGCAAGTGCGGTAAATGTGGCGTGTAGTGCGCCTTACCGCGGGGTAGCACCAATATGGGGGGGGCGAAGTGTACACAGTGCACTGCGAGTCGGGGTGACTGCCCCACGGCCGGCCCGCTACATCCGGGGGTCCCCCCTCCTCGTGGCCATAACTTCCTCACTTGCCCCGACAGGCTGACACGAGCGGCGCCGACCCCGTCGCCAGCGCCTCCGGCGGCACCCCGCGGCCCCGCGCTGGCCGTACGGTGGCGCCGCGGCGCCCCCCACGCCGTCGTTGGGCACACTACCAACGCCGGACGCGTGTCGCATGCGCACGGGCACCGGACTGAACACCGCTCGGATCGGAAAGCGCACCCCCCCCGCGGTGAACAGCGGCGTGGCCCCCGGGTGCCGGGCCGGTGCCTCCGCGCCCGTCTGGGGAGCGCTTCCGGGGCAAGCGCCCGGGGCGCGCCCCCAGCGCGGCCCGGCCCCGCTGTCCTCTAGGGACGCGAGGGCCCGCCCGGGATGCACAGTGGACGGGTACGACTGCCGACGGGCGCGGGCCGCCGGTTGGGGGGGCCTGGACGCGGGGCGACCCGGCGCCTCCAGGCGCCCCCGGGTTGTAGATAAGGCGCCGCTCCCATGCGTGCGCGGCGGCGGCCCGCGGGCCCGGGGGGCGCCGGTCCCCGGGGCCGACCACAGGCGCTGGGTCGCGGCCCCCGGCCCGTTCGCGCACCGGTGCGGGGGGCACTCGGCGAGGCGGGAGCCCGCACCGGCGGCCCCGCTAGGAGGGCGGGCGCCGCGGAGGAGCGGCCCACCTGCGTGGGGGAGCGCGGCCCGAGTGGGGCCGCACCGTGGCGGGGCCAGCGGACACTCTGCCAGCGACCGCGGCGGGGACATAGCTCCGGGCACGCGCTGTGGGGGGTGCAGGCTAAACGGCGACGACCATCGCGGGCCGCCCCGGGGGGCCCGGGTGCGGCGGGCCCCCCCGGGCTGCCTCCCCCACCCACGCGCTCATCCCACGCCCCCTGGCGTACCGGCGGTGGGGCGAGGGCGGGCGGGAGGCTGGCAGGCCCCGTGAGCCGCGTTCCCGGCCTAGCGGCCAGGTGCCCCCCGGTCGCTCGGGCGAGGGCGCGAGTTCCCCCTCTGGCGACGGCCGTCCGGCTGCCGGCAGGGTCGACGGCCCCCGGACCGCTGGGTA     
O       ATACATTCTGACATATAAAGTTATATTAGAACTCTAAATCTTAAACCTTATGATAAATCAATATGTAAATTGTTATCTGAATAGCGTTCCTCTACAGATCAAAATTAAACAGTTATTATATTTTTTATGAAATTTGTATTTTCTAAACTATTCTATAAGTTTAAACTGATACTACTAATAGTAGAGATTTATTATAATTATATATAAGCTTAATAAATATAAAACTTGAGCGTCAAGTAATTTACATATAATTGTATTCAGAAAATTATTGACAACACATTCTAAACACGCGTAAAAGAAAAATAGCTTGCATTATGACATAGTAATTAGTTCAGTTAAAATATCTATATTATTTCGAGCAGATAAATAATAGTTAGACGAATAAATCCACAATTTAATTGCTGATGGATTAATTAATGAAATCTAAGAATTTAGTATATACATTATCATATGGTCAATATATGAAGTAGTATTGTTTAGATGAATGAAAAAACTATCTTCAACTTCGAATACGTCATTCTAATTAGTCTATTTTTTAGTAATAATTATTAACAATTTAAATAACTAATTAAGAAGATTAATAAGGTTTAATTGATCAGACTTTATCGTTATAGGCTTCAAACATATGTCTCTCTATTATATTTTATAAAAATACTAACTGAATCAAATAAGCTGAAAAAGTATATTTGTTTAAACATGGTCAAATTATGAGTGTTCGAATTTGAACATAATAAATTAAGGTACTATTTGTAGGTCTAAACTATTTCAATATAATAAAATATTTTTTAGAAAATAATAATATATTTAATTTTTCAGATAACAGAGTAACATAATTAGAATGATAAAAATTAATTTAAAGTATCTATTGATATGCACATTAATTAAAATAAACAATAATTATAACTAATAATATTCTATAATACCAGAAGATCTGGAGACATCGAGTTTATAAACGGGGAAAAAAAAAGAAATAATTAGATTATAATATTATAACTCTTAGTTTATTAATACAGATCATAATCGGATTTGAATGGGTTTAAAGGTACCGGTAAGTGAAGAGGTTGAGAGTCCCACCAGTATAAAAGTCCTTGACGAACTGTAGGGTCACTTAATGCCGCCCGGGAATAACGTAGGACTTCAAATCCTGACACTTAATATGAACATTTAAAACTTACGTCTCGTTGTACTCACCGATAAAACGTAATATCTGTACCTTGGGACACTTTTATGTTTTGATATAAGGATCATGGCCGAATTTCCTCTTTATACTGCTGTGCAATCTGGGTAGTTATGTGGGGTCTTAACCTGTGTATGTTTACATCCGTATTCAGACTTAAAATCACAATTATCTCCCGAAATTGAAGATCTATTATGCTACGGTTTCAACTTTAACTTCCGCGTAATTACACGAACTTTTTAACTCCCTATAGGGAGTTTGATTGTCGATTCGAATGCGTTCAAATCGAAAGGACTCACTCCTTAGGAAAGTGTAATAGTTTCAGGAAGCGAACAAAATGAGGCCTAGTTTAGGTTTTCCGATTGCATTTACAAAGATAGTTCAAAAGATTGTCTCATTCTTATTGTTATCTATAACTTTATAGAAGAATAATTTCGTGCTATTAGACATATTCAATCCCCTCCCTGCAGTTAATTTTACTTACAGTGGCCGTATATTATCGCCCCCTTGAGAAAACATTTTCCGCCATCTCTACCAGCCTTTGGTGTATAACGTAGGGATAGAATGGTGACGGCCTACATCCCAACCGATATCATGATAAAGACTTCGAGTGACTGGAGAGAGTGTAATGAGCTGAATGTTTTAAGGATAATACTGTTGTGACGGGATTGTAAGCAAACTGCCACCGAATAATCACCAATTTTTACATCGGGACTATCCTTTGGGGGCGGTATATATACATAATTAACGTTTTAGGAAGACAGATCAAATCAACATGTTGCACGAAATGTACACATCTGAAAAATAACATATCTCGACCTAATGTGGTGCGTGCACGCAATCTTGCTCGAGGTAGGACCTAGTTTGCGCCCGCGACGATTGTTCCTAGTGCGAGCATCGCTTTCAGCGGGTCTCCGCGCAACATGATTTGTACTTTGTGGAGAGGACCTCGCGTGTTGTCGCTCAGTGAGGAAAGAAGGATTAGTCGACATTGAATCAGGCCGTGTAACTTAGTTTTAGCTAACTGCCCCTGCCGTAGTTCTTGAGCCGGCCACTCGTGTCCCCAGGCTCCGCGTGGTTCGCGCGCACGCTGATCCGAATGTCCATCGGCTGCCATCGACGCCTGGCCGTGAACATCCCACAGCCCTCAATTGCCGTGCCCCAAGCACCCAGCGCGGAGAGCTTACCGCGCTGCGACCCGCCGGTTACCGTACGGTGCCCGTTTAAGTTAGCCCCCGCCCAAAACTCCGTTGGATACCCCGTATTGATCGTTAATGCAACGGGCCTCCCCGGAGGAGGGCTCTTACTCCGTCACAACTGCCGTCGGATATTTCCTTTAGAAGCTCCTTCGGAGAGGGGGGTGAAACCGGTACCCGTCGCCTCCGGTCTTTCTGCCTGCCCAAGCGATCTCGTGCGGTCTGAACCGGCAGATGCCTTGTTCTGGTGAGCGGGCCGCCCCCCCCCCTAGAGTCGCGTTAGTACCTACCGAAGTACGCGCAAATCATTCTTTGCACGGGACCCGTTCCCAGCCATAGCGTGGTTGAGCCCGAGCCGGAAGGCGTCGCAATTCGGCTTTGCCAGCCTTGTGAAGCACGTAACACAGGCAAGTACCGAGGGGGCGATACAGCCGATCCGACAAAGGTGGCTAGTGCGATTAGTGTGTCACGTAGAGCGGCATACCGCGGGCTAGCACCAAAATTGAGGGGGCGAAGTGTACACTGTGCACGGCGAGTCGGGGTAACTGCCCCGCGGCCGGCCGGCTACTCCCGGAGGTCCCCCCTGCTCGTGGCCGTCCCCTTCATACTTGCCCCAACTGGCTGACACGAGCGGCGCCGACCCCGTCGCCAGCGCCTCCGGTTGCACCCGTCGGCCCCCGGCTGGCCGTACGGTGGCGCCGTGGCGCCGCCCGCGTCGTCGTTGCGCACACTACCAACGCCGGACGCCTGTCGCATGCGCACGGGCACCGGACCGAACACTGCGCGGGTCGGCAAGCGCACCCCCGCCGCGGGGAACGGGGGCGGGGACCCCGGGGGCCGGGCCGGTGCCTCCGCGCCCGTCTGGGGAGCTCTTCCGGGGCAAGCGCCCGCGGCTCGAGCCCGGCGCGACCCGGCGCCGCTGCTCTCTAGGGACGCGAGGGCCCGCCCGGGATGTACCGGGGACGGGCGCGGCTGCCGGCGGGCGCGGGCCGCCGATCGGGGCGGCCTGGGCGCGGGGCGACCCAGCGCTTCCAAGCCCCCCCGGGTTGTAGATAAGGCGCCGGTCCCGTGCGTTCGCGGCAGCGCCCCGCGGGCCGTGAGGGCGCCGGGCCACGGGTCCGACCACGGGCGTTGGGTCTCGGCCCCCGGCCCGGTCGCGCACCGGTTGGGGGGGCACGCAGCGAGGCGGGAGCCCGCCCCGGCGTCCCCGCTAGTACGGCGGGCACCGCAGAGGAGCCGCCCACGTGCGTGGACGAGCGCGGCCCAGGTGGGGCCGGCCCGTGGAGGGGCCAGCGAACTCTCTGCCAGGGACCGCGGCGGGGACGTAGCTCGGGGCACCCGGTCTGGGGGGCGCAGGCTAAACGGCGGCCACTGCCGCGGGCCGCCCCGGGGCGCGCGGGTGCGGCGGGCCGCGCCGGCCTGCCTCCCCCACCTAGGTGCTGTCTCCACGCCCCCTCGGGTACCGGGGGTGGGGCTAGGGCGGGCGGGAGGCTTGCAGGCCCCGGGAGCCGCGTGCCCGGCCTAGCGGCCAGGTAACCCTCGGTCGCTCGGGCGAGGGCGCGCGTTGCCCCTCTGGCGACGGCCGTCCGGCGGCAGTCAGGGTCGAGGGCCGCCGGACCACCGGGCA     
N       ATACATTCTATCATATAAAATTATATTAAAACTCTAAGTCTTAAACCTTATGATAAATCAATATATAGGTTGTTATCTGAAGAACATTCCTCTACAGATCAAAATTAGACAGTTATTATATTTTTTATGAAATTTGTATTTTCTGAACTATTCTATAGGTTTAAACTGATACTACTGATAATAAAAATTTATTATAATTATATATAAACTTAATGAATAAAAAACTTAAGCGTCAAGTAATTTACATATAATTGTATTCAGAAAATTATTGACAACACATTCTAAACACACGTAAAAGAAAAATAACTTACATTATGACATAATAATTAGTTCAGTTAAAAAATCTGTATTATTTCAAACAGATAAATAATAGTTAGACGAATAGATCCGCAATTTAATTACTGGTGAATTAATTAGTGAAATCTAAAAATTTAGTGTATACATTATCATATAATCAATATGTGAAGTAATATTATTTAAATGAATAAAAAAACTATCTTCAACTGCAAATACGTCATTCTAATTAATCTATTTTTTAATAATTATTATTAACAATTTTAATAACTAATTAAGAAGATTAATAAGGTTTGATTAATCAGACTTTATCGTTATACACTTCGGACATATATCTCTCTATTATATTTTATAGAAATACTAACTGAATCGAGTGAACTAGAAAAGTATGTTAATTTAAACCTAGTCAGATTATGAGTGTTCGAATTTGAACGTGATAAATTAAGGTACTATTTGTAGATCTAAAATATTTCAATTTAATAAAGTGTTTTTTAAAAAATAATGATGTATTTAATTTTTCGGATAACAGGGTAACATAATTAGAGTGATAGGAGTTAATTTAAAGAATCAATTAATATACACATTAATTAAAATAAACAATAATTATAACTAATAATGTTCTATAATACCAAAAGATCTGGAAACATCGAGTTTATAAACGGAAAGAAAAAAAAAAATAATTAGATTATAATATTATAACTCTTAGCTTATTAATACAGATCATAATCGGATTTGAATGGGTTCAAAAGTACCGGTGAGTGAAGAGGCTGAGAGCCCCACTAGTATAAAAGTCCTTGACGAATCGCAGGATCACTTAATGCTGCTGGGGAGTAACGTAAGACTTCAAATCCTGACAATTAATGCGAACACTTAAAGTTTGCGTCTCGTTGTACTCACCGATAAAACATAATATCTATACCTTAGGAAACTTTTATGTATTGATATAAGGCTCATGAGCGAATTTCGTCTTTATACTGCTGTGCAATCTGGGTAGTTATGCAAGGTCTTAACCTGCGTATGTTCACATTCGTATTCGAACTTAAAATCACAATTATTTCCCGAAAATGGAGCTCTACTACGTTACTGTTAAAGCTTTGACTTTCGCGTAATGACACGAGCTTTTGGACTTCCTATAGGGAGTTCGATTGTCGATTCAAATGCGTTCAAACAGTAAGGACTCACATCTTGGGAGACTGTAATGATTTTAGGAAGCGAACAAAACGATACCATGTTTAGAATCTTAGATTGCATCTACAAAGACAACTCGAAAGACTGTTTCATTCTTACTGTCATCTACAACTCTATAGAAGAATAATTTCGTGCTACTAGCTAAATTCATTCCCCTCCTTGCAATTAACTTTACTTACGATGACCGTATATTATCGCCACCTTGAGAAAACATTCTCCGCTATCCCTATCAGTCTCTGGTGTACAACGTAGGGATAGAATGGTGACGGCCTACATCCTAACCAATATCATGATAGAGACTTCGAGTAACTGGAGAGAGTTAAATGAGCTGAGTGTCTTAAGAATAGTACTGCTGTGACGGGATTATGATCAAACTGCCACCGAATAATCACCAGTTTTTACGTCGTGACAATCCTTTGGGAGTGGCATTTATACATAATTAGCGTTTTGGGAGGGCAGATCAAATCAACATGCTGCAAGAAATGTACAAATCAGAAAAATCACTTATCTCGACTTAATCTGGTGCGTGCCCGCAACCTTGCACAAGGTAGGACCTAGTTTGCGCCCGCAACGATTGTTCCTAGTGCGTGCATCGCTTTCAGCGGGCCTCCGCGCAACTTGATTCATGCTTTGCGGAGAGGACGTCGCGCGTTGACGCTCAGTGAGGAAAGAAAGCTCAGTGGACACCGAATCAGGCCGTGTAACTTAGTCTTAGCCAATTGCCCCTGCCGTCGTTCTTGAGCCGGCCACTCCTGCCCTCATGCTCCGGATGGTCCGCGCGTACGCTGACCCGACTGCACACCGGCTGACATCGACGCCCGGCCGTGAGCCTCCCACAGTCCTCAATTGCCGTGCCCCAAGCACCCAGGGCGGAGAGCTTACCGCGCTGCGGCCCGGCGGTCACCGTACAGTGTCCGTTTAGGTTAGCCTCTACCCGAAGCTCCGTTGGATACCCTGTATCGATTGTTAATGCAACGCGCCCTCTCGGAGGGGGGCTTTGACTCCGTTACGACCGCCGACGGACGTTTCCTTTAGAAGCTCCTGCGGAGAGGGGGGCGAAACCGGTACACGTCGCCTGAGCTCCTTCTGCCTGCCCGAGCGATCCCGTGCGGTTTGAACCGGCCGATGCCTTGCTCTGGAGGGCGGGCCGACCCCCCCCCTAGAGTCGGGTTAGTACCCACCGAAGTACGCCCAGATCATTCTTGGCATGGGACCCGTCGCCAGGCATAACGTGGTTTAGCCCCAGCCGGAAGGCATCGCGATTCGGCACTGCGGGCGTCGTGAAGCGCGGTAGACAGGCAAGGCGCAAGGGGGCGATATAGCCGATCCGACAAAGCTGGCAAGTGCGATTAATGTGTCTCGTAGTGCGGCTTACCGCGCGATAGCACCTATAGTGAAGGGGCGAAGTGTACACTGTGTACGGCGTTCTGGGGCAAATGCCCCGCGGCCGGCCCGCAACGTCCGAAGATTCCCCCTGCTCGTTGCCGTACCTACCACACTTGCCCCGACTCGCTGACACGAGCGGCGCCGGCCGCGCCGCCAGCGCCTCCGGCGGCATCCTTCGGCCCCCCGCTGGCCGTACGGTGCCGCCGCGGCGCCGCCCACGCCGTGGTTGCGCACACTACCAACGCCGGACGCGTGTCGCATGCGCACGGGCACCGGACTGAAAACCGCGCGGGTCGGTAAGCGCACCCGCCCCGTGGCGAAGGGCGGCGGGCGCCCCGGGGGCCGGGCTGGTGCCTCCGCGCCCGTCTGGGGAGCGCTTCCGGGGCAAGCGCACGCGGGTCGCCCCCGGCGCGGCCCGGCTCCGCTGTCCTCGATCGACGCGAGGGCCCGCCCGGGATATACTGGGGACGGGCGCGACTGCCGGCGGGCGCGGGCCGCCGGTGGGGGTGGCCTGGGCGCGGGGCGACCCGGCGCCTCCGGGCCCCCCCGGGTTGTAGATAAGGCGCCGCTCCCAGGCGTGCGCCGCGGCGGCCCGCGGGCCGTGGGGGCGCCGGTCCCCGGGTCCGACTACGGGCGGTGGGTCGCGGCCCCCGGCCCGGTCGCGCGCCGATCGGGGGGGCACGCGGCGAGGCGGGAGCCCGCGTCGGCGTCCCCGCTAGGAGCGCGGGAACCGCGGAGGAGCCGCCCACGTGCGTGGATGAGCGCGGCCCAGGTGGGGCCGGCCCGTGGAGGGGCCAGCGGATACCCTGCCGGGGGCCGCGGCGGGGATATAGCTCCGGGCCCGCGCGGTGCGGGGCGCAGGGTGAACGGCGACGACCGTCGCAGGCCGCCCCGGGGCGCCCGGGTGCGGCGGGCCGCTCCGCTCTGCCTCCCCCACCCAGGCACTCTCCCCACGCCCCCTCGCGTACCGGCTGTGTGGCGAGGGCGGGCGGGAGGCTAGCAGGCCCCGAGAGCCGCGTGCCCGGCCTAGCGGCTACGTGGCCCCCGGTCGCTCGGGCTAGGGCCCGTGTTCCCCCTCTGGCGACGGCCGTGCGGCGGCAGGCAGGGTGGACTGCCGCCGGACCGCCAGGCA     
M       ATACGTTCTATCATATAAAATTGTATTAGAACTCTAGGTCTTGAACCTTATAATAAATCAATATGTAAATTGTTATCTGAAAAACATTCCTCTACAGAACAAAGTTAAACAGTTATTATATTTTTTATGAAATTTGTGTTTTCTAAACTATTCTATAAGTTTAAACTGGTACTACTGATAATAGGAATTTATTATAATTATATATAAACTTAATAAATAAGAAACTTAAGCGTCAAGTAATTTACATATAATTGTATTCGGAAAATTATTGACAACACATTCTAAACACACATAAAAGAAAAATAACTTACGTTATGACATAATAATTAGTTCAGTTAAAAAATCTGTATTATTTCAAACAGATAAATAATAGTAAAACGAATAGATCCGCAATTTAATTACTGGTGAATTAATTAATGAGCTCTAAGGATTTAGTATATACATTATCATATAATCAATATATAAAGTAATATTATTTAAATGAATAAAAGAACTATCTTCAACTACAAATACGTCATTCTGATTAATCTATTTTTTAATAGTTATTGTTAACAATTTTAATAACTAATTAAGGAGATTAATAAGGTTTAATTAATCAAACTTTATCGTTATACACTTCAGACATATATCTCTCTATTATATTTTATAGAAATACTAGCTGAATCGAATGAGCTAAAAAAGTGTATTGATTTAAACCTAGTCAAATTATGAGTGTTCGAATTAGAACATAATAAATTGGGGTACTATTTGTGGGTCTAAAGTATTTCAATATAATAAAGTATTTTTTAAAAGATAATGATGTATTTAATTTTTCGGGTAACAGAGTGACATAATTAGAATAATAAAAATTAATTTAAGGTATCTATTAATATGCACATTAATTGAAATAAACGATAGTTATAACTAATAATATTCTGTAGTACCAAAAGATCTGGAGACATCGGGTTTTTAAACGGAGGAAAAAAAAGAAATAATTAGATTATAATATTATAACTCTTAGCTTATTAATACGGATCATAATTGGATTTGCATGGGTTGGAAGGTACCGGTGGGTGAAAAGGTTGGGAGCCCCACTAGTATAAAAGTCCTTGACGAACTGTAGTGTCACTTAATGCTGCTTAGGAGTAACGTAGGACTCTAGATCCTGACAATTAATATGAACACTCAAGGCTTGCGTTTCGTTGTACTCACCGATAAAACGTAATATCGATACCTTAGGAGACTTTTGTGTGTTGATATAAGTCTCATGGTCAAATTTCGTCTTCATACTGCTGTGCAATCTTGGTAGTTATGCAAGGTCTTAAACTGTGTATATTCACATCCGTATTCGAACTTAAAATCGCGATTATTTCCCGAAAATGAAGGTCTATTACGCTACGGTTAAAACTTTAACTTTCGCGCGATTACACGAACTCTTAGACTTGCTATAGGGAGTTTGATAATCGATTCAAATGCGTTCAAATATAAAGAACTAACACCTTGAGAGAATGTAATGATTTTAGGGAGCGAACAAAACGATACCAAGTTTAGGATCTTAGATTTTATCTACAAAGACAATTCAAAAGACTGTCTCATCCTTACTGTCGTCTATAATACTATAGAAGGATAATTTCGTGCCATTAGATAGATCCAATCCCCTCCCTGCAGTTAAACTGAATTATGGTGGCCGTATATTATCGCCACCCTGAAAAAACATTCTCCGCTATCTCTATCAGCCCTTGGTGTATAACGTAGGGATAAAATGGTGACGGCATACATCCTAACCAAAATCATGATAGAGACTTCGAGTAACTGGAGAGAGTTGTATGAGCTGAATGTCCTAAGGATAACACTGTTGTGACGGGGTTGTGAACAAACTGCCACCGAATAATCACCGGCTTCTACGTCGGGACTATCCTTTGAGGGTGGCATATATACGTAGTTAACGTTTTTGGAGGGCAGATCAAATTAACTTGCTGCACAAAATGTACAGATCAGAAAAATTACATATCTCGACTTAATGTGGTGCGTGCCCGCAACCTTGCTCAGGATAGGACCTAGTTTGCGCCCGCAACGGTTGCTCCTAGTGTGGGCATCGCTTTCAGCGGAGCTCCGCGCAACCTGGTCCATGCTTTGCGGAGAGGACTTCGTATGTTGACGCTCTGTGAGGAAAGAAGGCTCAGTCGATATTGAATCACGCCGTGTAACTTAGTTTTAGCCAATTGCCCCTGCCCCAGTTTTTGGGCTGGCTACTCGCGCCCTCGAGCTCCGCGTGGTCCTCGCGTACGCTGATCCGACTGCCCAACAGCTGTCATCGACGCTTGGCCGTGAACATCTCACAGCCCTCGATTGCCGTGTCCCATGCACCCGGCGCGAAGAGCTTACCGCGCTGCGACTCGCCGGTCACCGTACAGTACCCGTTTAGGTTAGCCTACCCCCGAAGCTCCGTTGGATACCCCGTATTGATCGTTAATGCGACGCGCGTCCTCGGAGGGGGGCTTTGACTCCGTCACGACTGCCGACGGACGTTTCCTTTAGAAGCTCCTTCGGAGAGGGGGGGGAAACCGGTACATGTCGCCTCCGATCCGTCTGCCTGCCCAAGCGTTCTCGTGCGGTTCGAATCGGCCGATGTCTTGCTCTGGAGAGCGGGCCGACCCCCCCTCTAGAGTCGGGTTAGTACCCACCGAAGTACGCCCGGATCATTCCTGGCACGGGACCCGCTCCCAGCCATAGCGTGGTTGGGCCCAAGCCGGAAGGCATCGCAATTCGGCATTGCGAGTGTTGTGATGCGCGAAAGACAGGCAAGGCTCGAGGGGGTGATATAGCGGATTCGACAAAGACGGCAAGTGCGATTAGTGTGTCTTGTAGCGGGACTTACCGTGGGGTAGCACCAATATCGGGGGGGCGAAGTGTACACATTGCACGGCCAATTGGGGTAACTGCTCCACGGCCGGCCCGCTACCTCCGGAGGTACCCCCTGCTCGTAGCCGTATCTTCCACACTTGCCATGACTGGCTGACACGAGCGCCGCCGACCCCGTCGACAGCGCCTCGGGCTGCACCCTCCGGCCCCCCGCTGGCCGTACGGTGCCGCCGCGGCGCCGCCCGCGCCGTCGTTGCGCATACTACCAACGCCGGACGCGTGTCGCATGCGCACGGGCATCGGACCGAACACAGCGCGGGTCGGAAAGCGCACCCTCCCCGCGGGGAAGGGCGGCCAGGGCGCCGGGGGCCGGGCCGGTGCCTCCGCGCCCGTCGGGGTAGCGCTTCCGGGGCAAGCGCCTGCGGCTCGCCCCCGGCGTGGCCCGGCTCCGCTGTCCTCTAGGGACGCGAGGGCCCGCCCGGGATAAACTGGGGAGGGGCGCGACTCCCGGCGGGCTCGGGCCGCCCGTCGGGGTGGCCTGGGCGCGGGGCGAGCCGGCGCCTCGAGGCCCCCCCGGGTTGTAGATAAGGCGCCGCTCCCGTGCGTCCGCGGCGGCGGCCCGCGGGCCGTGAGGGCGCCGGTCCCCGGGTCCGACTACGGCCGCTGGGTCTCGGCCCCCGGCCCGGGCGCGCGCCGGTTGGTGGGGCACACGGCGAGGCGGGAGCCCGCCCCGGCGTCCCCGATAGGAGGGCTGCCGCCGCGGAACAGCCGCCCACTTGCGTGGGGGAGCGCGGCGCGCGTGGGACCGGCCCGTGGGGGGGCCAGGGGACACTCTGCCAGGGGCCGCGGCTAGGACATAGCTCCGGGCACGCGCTGTGGGCGGCGCAGGCTAAACGACGACGATTATCGCAGGCCGCCCCGCGGCGCCCGGGTGCGGTGGGCCTCGCCGGTCTGCCTCCCCCACCGCGCCGCTCTCCCCGCGCCCCCTCGCGTACCCGAGGTGAGGCGAGGGCGGGCGGGAGGCTTGCAGGCCCCGAGAACCGCGTCCCGGGCCTAGCGGCCAGGTGCCCCCCGGTCGCTCGGGCTAGGGCCCGGGTTTCCCTTCTGGCGACGGCCGTCCGGGGGCCGGCAGGGTCGACGGGCGTCGGACCGCCTGCTA     
L       ATACATTCTATCATATAAAATTATATTAGAACTCTAAATCTTGAACCTTATAATAAATCAATATATAAGTTGTTATCTGAAAAGCATTCCTCTACAGATCAAAATTAGACAGTTATTGTATTTTTTATGAAATTTATGTTTTCTAAACTATTCTATAGGTTTAGACTGATACTGCTAATAATAAAAATTTATTATAGTTATATATAAACTTAATAAATAAAAAACTTAAGCGTCAAGTAATTTACATATAATTGTATTCGGAAAATTATTGACAACACATTCTAAACACACATAGAAGAAAAATGACTTACATTATGACATAATAATTAGTTCAGTTAGAAAATCTGTGTTATTTCGAGCAAATAAATAATAGTTAGACGAATAAATCCGCAATTTAATTACTGGTGAATTAATTAGTGAAATCTAAGAATTTAGTATATACATTATCGTATAATCGATATGTGAAGTAATATTATTTAAATGAGTAAAAAAGCTATCTTCAACTACAAATGCGTCATTCTAATTAGTCTATTTTTTAATAATTATTGTTAACAATTTTAATAACTAATTAAGAAGATTAATAAGGTATAATTGATCAAACTTTATCGTTATACACTTCGGACTTATATCTCACTATTATATTTTATAGAAATACTAACTAAATAAAATAAGCTAAAAAAGTATGTTAATTTAAACCTAGTCAAATTATAAGTATTCGAATTTGAACGTAATAAATTGAGGTACCGTTTGTAGGTCTAAAATATTTCAGTATAATAAAGTATTTTTTAAAAAATAATAATGTATTTAATTTTTCGAATAACAGAGTAACATAATTGGAATGATAAGAATTAATTTAAAGTATCTATTAATATACACATTAATTAAAATAAACAATGATTGTAACTAATGATGTTCTGTAGTACCAAAAGATCTGGAAACATCAAGTTTATGAACGGAGAAAAAAAAAGAAATAATTAGATTATAATGTTATAACTCTTAGTTTATTAATACAGATCATAATCGGATTTGAATGGGCTAAAAGGTACCGATGGGTGAAGAGGTTAAGAGCCCCACCAGTACAAAAGCCATCGACGAACTGTAGGATCATTTAATGCCGCTTGGGAGTAACGTAAGCCTTAAAACCCTGACAGTTAATGTGAACATTCAAAGTTTCCGTCTCGTTGTGCTCACCGATAAAACATAATATCCGTATCTTAGGAAACTTTAAAGTATTGATATAAGTATCATGCCCAAATTTCGTCTTTATACTGCTGTGCAATCTGGGTAGTTATGTAAGATCTTAACCTGGGTATATTCACATCCGTATTCGGACTTAAAATTACAATTATCTACCGAAAGTGAAGGTCTATTCCGCTACGGTTAGAGATTTAACTTTCGTGCAATAACACGAATTTTTAGACTTCCTATAGGGAGTTTGATTGTCGATTCTAATGCGTTCAAATAGAAAGAACTCACACCTTGGGAGAATATAATAGTTTTAGGGAACGCGCAAAATGATCTCTAGTTTAGAATCTTAGATTGCATTTACAAAGACAGCTCAAAAGACTGTTTCATCCTTGCTGTCGTCTATAACTATATAGACGGATAATTTTGTGCTATTAGATAAATTCAATCCCCTCCCCGCAGTTAACTTTACTTACGATGGCCGTATATTATCGCCACCTTAAGAAAACATTCTCCGCTATCTCTACCAGTCTCTGGTGTATAACGTAGGGGTAGAATGGTGACGGCCTACATCTCACCCAAAATCATGATAGAGACTTCGAGTAACTGGAGAGAGTCGAATGAGTTGAATGTTTTAAGAACAATACTGTCGTGACGGGGTTGTGAACAGACTGCTACTAAATAATCACCAGTTTCCACATAGGGGCTATCCCTTGAGGGTGGCATCTATACATAATTAACGTTTTAGGAAGGCAGATCAAATCAACATGCTGCAAAAAATGTACAAATCTTAAAAATTACATATCTCGACTTTATGTGGTGCGTGCCCGCAACCTTGCTCATCGTAGAACCTAATTTGCGCCCGTAACGATTGGTCCTAGTGCGGGCATCGCTTTCAGCGGGCCTCCGCACAACCTGATTCATCCTTTGCGGAGAGGACCTCGCGTGTTGACGCTTCGTGAGGAAAGAAGGGTCAACCGACGTAGAACCAGGCCATCTAACTTAGTGTTAGCCAATTGCCCCTGCCGTAGTTCATGAGCCGGCCACTCGTGCCCTAAAGCTCCGCGTGGTTCGCGCGTACGCTGATCCGATTGCCCAACGGCTGACATCGACGCCCGGCCGTAAACATCCCACAACCCTCAATTGCCGTGCCCCAAGCACCCAGCGCGGAGAGCTTACCGCGCTGCGACCCGGCGGTCACCGTACAGTACCCGTTAAAGTTAGCCCTCGCCCCAGACTCCGTTGGATACCCCGTATTGATCGTTAATGCGACGTGCCTCCTCGGAGGGGGGCCTTCACTCCGTCACGACTGCCGACGGATGTCTCTTTTAGAAGCTCCTTCGGAGAGGCGGGGGAAGCCGGTACACGTCGCCTCCGATCCTTCCGCCTGCCCGAGCGTTCTCGTGCGGTTTGGACCGGCTGATAGCTTGCTCTGGAGAGCGGGCCGACCCCCCCCCTAGAGTCGGGTTAGTACCCACCGAGACACGCCCAGATCATTCCTGGCACGGGACCCGCTCCCGGCCATAGCGTGGTTGAGCCCGAGCCGGAAAGCGTCGCAATTCGGCATTGCAGGAGTTGTGTAGCGCTGTAGACAGGCAAGCCACGAGGGTGCGATATAGCTGATTCGACAAAGGTGGCAAGTGCGATTAGTGTGTCTTGTAGTGCAATTTACCGCGGGGTAGCACCAACATTGGGGGGGCGAAGTGTACACAGTGCACGGCGATCCGGGGTAACAGCCCCACGGCCGGCCCGCTGCGTCCGGATGGCCCCACTGCTCGTAGCCGTACCTTCCACCCTTGCCCCGACTGGCTGACACGAGCGGCGCGGACCCCGGCGCCAACGCCTCCGGCCGCACCGCTCGGCCCCCCGCTTGCCGTACGCTGCCGCCGCGGCGCCGCCCGCGCCGTCGTTGGGCACACTACGAACGCCGGACGCGTGTCGCATGCGCACGGGCACCGGCCGGAAGACCGCGCGGGGCGGAAAGCGCACCCCCACCGCGGCGGAGGGCGGCGGGAGCCCCGGGAGCCGGGCCGGTGCCTCCGCGCCCGTCGGGGGAGCGCTTCCGCGGCAAGCGCCAGCGGTCCGTCCCCGGCGCGACCCAGCCCCGCTGTCCTCTAGCAACGCGAGTGCCCGCCCGGGATGTACGGGGGAGGGGCGCGATTGCGGGCGGGCACGGGCCGCCGGTTGGGGTGGCCTGGGCGCGGGGCGACCCGGCGCCTCCAGGCCCCCCCTGGTTGTGGATAAGGCGCCGCCCCCATGCGTCCGCGGCGGCGGCCCGCGGGCCGTGGGGGCGCCGGCCCCCGGGTGCGGCTACGGCCGCTGGGTCTCGACCCCCGGCCCGGTCGCGCGCCGGTCGGCGGGGCGTGCGGCGAGGCGGGGGCCCGCGCCGGCGGCCCCGCTAAGATAGCGGAACCCGCGGAGGAGCCGCCCGCTTGCGTGGGGGAGCGCCGCCCACGTGGGACCGCCCCGTAGAGGGGCCAGGGGACACTCTGCCGGGGCCCGCTGTCGGGAGATAGCTCCGGGCACGCGGTGTTGGGGGCGCAGGCTAAACGGCGACGACAGCCGCACGCCGCCCCGGGGCGCCCGGGTGCGGCGGGCCGCGCCGGGCTGCCTCCCCCACCCAAGCGCTCTCTCCGCGCCCACTCGCGTACCGGCGGCGGGGTCAGGGCGGGCGGGAGGCTTGCAGGCCCCGGGACCCGCCTGCCCGGCCTAGCGGCCGCGTGCCCCCCGGTCGCTCGGGCGAGGGCGCGGGTTGCCCTTCTGGCTACGGCCGTCCGGCAGCCGGCAGGCTCGACGGCCGCCGGGCCGCCGGGTA     
K       GTACGTTCTATCATGTAAAATTGTGTTAGAACTCTAGGTCTTGGACCTTATAGTAAATCGATATGTAAATTGTTACCTGGAAAGCATTCCTCTACAGATCAAAATTAGACAGTTATTATATTTTTTATGAAATTAGTATTTTCTAAGCTATTCTATAAGTTTAACCTGATACTGCTAATAGTAGAGATTTATTATAGTTATATATAAACTTAATAAATAAAAGACTTAAGCGTCAAGTAATTTACATATAATTGTATTCAGAAAATTATTGACAACACATTCTAAACACACATAAAAGAGAAATAACTTACATTGTGACATAATAATTAGTTCAGTTAAAAAATCTATGTTATTTCGAACAGATAAATAATAGTTAAACGAGTAAATCCGCAATTTAATTACTGGTGAATTAATTAATGAAATCTAAAAATTTAGTATACACATTATCATATAATCAATATATGAAGTGGTATTATTTAGATGAGTGGAAAAACTATCTTCAACTACAAATACGTCATTCTGATTAATCTATTTTTTAATGATTATTATTAGCAATTTTAATAACTAATTAAGAAGATTAATAAAGTTTGATTAATCAAACTTTATCGTTATACACTTCAGACTTATATCTCTCTATTATATTTTGTAGAAATACTAGCTGAATCGAGTAAGCTAAAAAAGTATATTAATTTAAACTTAGTCAAATTATAAGTGTTCGGATTTGGACATAATAAATTAAGGTACTGTTTGTGGATCTAGAGTATTTCAATATAATAAGGTATTTTTTAAAAAATAGTAATATATTTAATTTTTCGAATATCAGAATAACATAATTAGAATGATGAAAGTTAATTTAAGGTATCTATTAATATACACATTAATTAAAATAGACAATAATTATGACTAATAATATTCTATAATACCAAGAGATCTGGAAACATCGAGTTTATGGACGGAGAGAAAAAAAGAAATAATTAGATTATAATATTATAACTCTTAGTTTATTAATACAAATTATAATCGGATTTGGATGGGTTTGAAGGTACCGGTGGGTGGACAGGTTCGGAGCTCCACTAGTATAAAAGCCCTTGACGAACTGTAGAATCACTTAATGCTGCTTGGGAGTAACGTAGGGCTTTAGATCCCGACAATTAATGTGAGCAATCAAAGTTTGCGTCACGATGTACTCACCGATAAAACATAATATCCGTACCTAAGGGGACTTTTATGTGATGGTATAAGTATCACGTAGAAATTCTGTCTTTATACTGCTGTGCAATCTAGGTAGTTATGTAAGGTCTCAATCTGCGTATATCCACATCCGTATTAGGACTTAAAATGACAATTATTTCCCGAAAATGAAGATCTATTAGGCTACGGTTAAAGCTTTAACTTTCGCGTAATCACACGAATTCTTAAAATCCCTATAGGGAGTTCGATTGTCGATTTAAACACGTTCAATTGGAAAGGACTCACACTTTGGGAGAATATAATGGTTTCAGGAAACGAACAAAACGATCTCGAGTTCAGGATCTTAAATTGTATCTACAAAGAAGGTTCAAAAGGTTGTATTATTCTTGTTGTCATCTACAACTCTATAGAAGAATAATTTTGTGCTATTAGATAAATCCAGTCCCCTCCCTACAACCAACTGTACGTATGGTGACCGTATATTATCGCTACTTTGAGAAAACATTCTCCGCCATCCCTATAAGTCTTTGGTGTATAACGTGGGGATAGAACGGTTACGGCCTACATCCCAACCAAAATCATGGTAGAGACTTTGAGAGACTGGAAAGAGTCGAATGAGCTAAATGTTTTAAGAATAATATTGTTGTGAAGGGATTGTGAACAAACTGCCACTAAATAATCACCAGCTCCAACATCGGGACTATCCCTTGAGGGTGGCATATATACATAATTAACGTTTTAGGAGGGCAGATCAAATCAACATACTGGAAAAAACGTACAGATCCGGAAAATTACATATCTCGACTTAATGTTGTGCGTGCCCGCGACCTTGCGCGAGGTATGACCTAGTTTGCGCCCACTACGACTGCTCCTAGTGCGGGCATCGCTTTCAGTGGACCTCCGCACAACCTGATATATCCTTTGCGGAGAGGACCTCCGGCGTTGACGCTCAGTGAGGGAAGAAGGACCAGTCGACATTGAATCAGGCCGTGTAACTTAGTCTTAGCCAATTTCCCCTGCCATAGTTGTTGAGCCGGCCTCTCGAGCCCTCAAGCTCCGCGTGGTGCGCGCGTACGCTGATCCGACTGCCTAACAGCTGATATCGACGCCCGGCCGCGAACATCCCACAGCCCTCAATTGCCGTGCCCCAGGCACCCGGCGCGGAGAGCTTACCGCTCTGCGCCCCGCCGGTCACCGTACAATGTCCGTCTAAGTCAGCCCCCGCCCCACACTCCGTCGGATACCCCGTGTAGATCGTTAATGCGACGAGCCTCCTCGGAGGGGGGCTTTCACTCCGTCACGACTGCCGACGGACGTTTCCTTTAAAAGCTCCTTCGGAGAGGGGGGGTAAACCGGTACACGTCGCCTCCGGTCCTTCTGCCTGTCCAAGCGCTCTCGAGCGGTTTGAACTGGCCGATTGCTTGCTCTGGGGAGCGGACCGGCCCCCCCCCTAGTGTCGGGTTAGTACCCACCGAGGTACGCCCGGATCATTCCTGGCGCGGGACCCGATCCCGGGCATAGCGTGATGGAGCCCGAGCCGGAACGCGCCGCAATTCGGCATTGGGGGCGTTATAAAGCGCGATATACAGGCAAGTCCCGGGGGGGCGATACACCCGATTCGACAAAGGCGGCAAGTGCGATCAATGTGTCTCGTAGTGTAGCTTACCGCGGGGTTGCACCGACATTGGGGGGGCGAAGTGTACTCAGTACATGGCGAATCGGGGTAACTGCCCCACGGCCGGCCCGCCACGTCCTGAGGTCCCCCCTGCTCGTAGCCATACCTTCCACACTTGCCCCGACTGGCTGACACGAGCGGCGCCGACCCCGGCGCCAGCGGCTCCGGCTACACCCGCCGGCCCCCCGCTGGCCGTACGGTGGCGCCGCGGCGCCACCCACGCCGTTGTTGCGCAGACTACCAACGCCGGACGCGTATCGCATGCGCACGGGCGCCGGCCCGAACACCGCGCGGGTCCGAAAGCTCACCCCCCCCGTGGGGCAGGGCCGCGAGGGCCCCGGGGCCCGGGCCGGTGCCTCCGCGCCCGTCAGGGAAGCGCTTCCGGGGCAAGCGCCCGGGGTCCGCCCCCGGCGCGACCCCGCCCCGCCGTCCTCTAGGGACGCGAGGGCCCGCCCGGGATGGACTGGGGACGTGCGCGACTGCCGGCGGGCGCGGCCCGCCGGTCGTGGTGGCCTGGGCGCGGGGCGGCCCCGCGCCTCCCGGCTCCCCCGGCTTGGAGATAAGGCGCCGCCCCCATGCGTGCGCGGCGGCGGCCCGCTGGCCGTGAGGGCGTCGGCCCCCGGGTCCCACTACTGGACCTGGGTCCCGGCCCCCGGCCCGGTGGCACACCGCTGGGCGGGGCACGCGGCGAGGCGGGGGCCCGGGCCGGCGTCCCCGCTACGATGGCGGCCACCGCCGAGGAGCCGCCCACTTGCGAGGGTGAGCGCGTCCCGCGTGGGGCTGACCCGTGGAGGGGCCAGCGGATACTCTGCCAGGGGCCGCGGCGGGGACATAGCTCGGGGCACGCGCTGTGGGTGGCGCAGTCTTAACGGCGACGATCGTCGCGCGCCGCCGCGGGGCGCCGGGGTGCGGCGGGCCGCGCCGGGCTGCCTCCCCCACCCAGGCCCTCTCGCCGCGCCCTCTCGCGTACCGGCCCCGGGGCGAGGGCGGCCGGGAGGCTTGCAGGCCCCGAGAGCTGCGTATCCGGCCGAGCGACCAGGAGCCCCCCGGTCGCTCGGGGTACGGCGCGGGTTGCCCGGCTGGCGACGGCCGTCCGGCGCCCGGCAGGGTCGATGGCCGCCGGACCGCCGGTCA     
J       ATACGTTCTGTCATATAAAATTATATTAGAACTCTAAATCTTGAACCTTATAGTAAATCAATATGTAAATTATTATCTGGAGAACATTCCTCTACAGGTCAAGATTAAACAGTTATTATATTTTTTATGAAGTTTATATTTTCTGAGCTATTCTATAAGTTTAGACTGATACTACTAATAATAGAGATTTATTATAATTATATATAAACTTAGTAAATAAAAAACTTAGGCGTCAAGTAATTTACATATAATTGTATTCAGAAAATTATTGGCAACACATTCTAAACACACATAGAAGAAAAATGACTTACATTATGACATAATAGTTAGTTCAGTTAGAAAATCTGTATTATTTCGAACAGATAAATAATAGTTAAACGAATGGATCCGCAATTTAATTACTGGTGAATTAATTAATGAAATCTAATAATTTAGTATATACATTATCATATAATCGATATGTGAAGTAGTATTATTTAAATGAGTATAAGAGCTATCTTCAACTACAAATACGTCGTTCTAATTAGTCTGTATTTTAATAGTTATTGTTAACGATTTTAATAACTAATTAAGGAGGTTAATAAGGTTTAATTAATCAAGCTTTATCGTTATACACTTCAGACTTATATCTCTCTATTATATTTTATAGAAATACTAACTGAATCGAGTAAGCTAAAAAAGTATATTGATTTAAACCAAGTCAAATTATAAGTATTCGAATTTGAACGTAATAAATTAAGGTACTATTTGTAGGTCTAAAATATTTCAATATAATAAAGTGTTTTTTAAAAAATAATAATATATTTAATTTTTCGAATAACGGAGTAATATAATTAGAATGATAAAAATTAATTTAAAGTATCTGTTAATATGCACATTAATTGAAATAAACAATGATTATAACTAATAATATTCTGTAATACCAAAAGATCTGGAAACATCAAGTTTATGGACGGGGAAGAAAAAAGAAATAATTAGATTATAGTGTTGTAACTCTTAGTTTATTAATATAGATCATAATCGGATTTGAATGGGTTCAAAGGTACCGTTGGGTGTAGAAGTTAAGCGCCCCACTAGTATAAAAGTCCCTGACGAATTATAGGATCACTTAATGCCGCTTGGGAATCACATAAGACTTTAAATCCTGACAATCAATGTGAATAATCAAAGTTCACGTCTCGTTGTACTCACCGATATGACGTAATACCCGTACCTTAGGGGACTTTTATGTATTGATATAAGTATCATGTACAAATCCTATCTTCATACTACCGTGCAATCTAGGTAGTTATGTAAAGTCTTAACCTGCGTATATTCACATCCGTATTCGGACTTAAAATTACAACTATTTCCCGAAAATGAAGATCTATTACGCTATGATTAGAGCTTTAACTTTCGCATAATTACACGAATTTTTAGACTTCCTATAAGGAGTTTGATTGTCGATTTAAATGCGTTCGAATAGAAAGAACTCATACCTTGAGAGAGTATAATAATTTTAGGGAGCGGACAAAATGATTCCCAGTTTAAGATCTAAGATTGTATCTACAAAGATAGTTCAAAAAACTGTATCATTCTTACTGTCATTTACAACTATATAGAAGAATAATATTGTACTATTAGACAAATCCACTCCCCTCCTTGCAGTTAACTTTAATTATGGTGGCCGGATATTGCCGCCACCTTAAGAAAGCATTCTCCGCCATCCCTACCAGTCTTTGGTGTATAACATAGGGATAGAATGGTGACGGCCTACATCCTAACCAAGATCATGATAGAGACTACAGGTGGCTGGAGAGAGTTCAATGAGCTGAATGTTTTAAGAATAATAGCGTCGTGATGGAATTGTGAACAAACTGCCACTAAATAATCACCGGCTTCTACATCAGGACTAGCTCTTGAGGGTGGCATATATACTTAATTAACGACTTAGAAAGGCAGGTCAAATAAACATGCTGCAAAAAATGTACAAATCCAAAAAATTACATATCTCGACTTGATATGGAGCGCGCCCGCAATCTTGCTCAAGGTAATACCTAGTTTGCGCCCACAACAATTGTACCTAGTGCGGGCATCGCTTTTAGCGGACCTCCGCTCAACCTGATCGATGCTTTGCGGAAAGGACCTCGCGTGTTGACGCTCTGTGAGGAAAGAAAGGTCAGTCGACATTGAATCAAGCCGTTTAACTTAGTGTTAGCCAATTACCCCTGCCGTAGTGCTTGAGCCGGCCACTCGTGCCCTCGGACTCCGCATGGTCCGCGCATACGCTGAACCGATTGCCCAACAGCTGCCATCGACGCCCTGCCGTGGACATCTCACAGCCCTCAATTGTCGTGCCCCAGGCACTCAGCGCGGAGAGCTGACCGCGCTGCGACCCGCCGGCCACCGCACAGTGCCCGTCAAAGCTAGCCCCCGCCCAAAGCTCCGTTGGATACCCAGCATTGATCGTTAATGCAACGAGCCTACTCGGAGGGGGGCTGTCACCCCGTCACGACTGCCGGCGGATGTTTCCCTAAGAAGCTCCTTCGGCGAGGTGGGGGAAACCGGTACACGTCGCCTCCGGTCCGTCTGCCTGCCCAAGCGTTCTCGAGCGGTTTGAACCGCCCGATGCCTTGCTCTGGAGAGCGGGCCGACTCTCCCACTAGGGTCGGGTTAGGACCCACCGAAATACGCCCGGATCATTCCTGGCACGGGACCCGCGCCCGGCCATAGTGTCGTTGAGCCCGAGCCGGAGGGCGCCGCGATTAGGCATTGCGTACGTTGTCAAGAACGATAGACAGGCAAGTGACGAGGGGGCGATATAGCGGATGCGACAAAGGTGGCAAGTGCGATGAGTGTGTCTTGTAGCGCGGGTTACCGCGGGGTAGCGCCAACATTGGGGGGGTGAGGTGTACACAGTGCACGGCGAATCAGGGCAAGTGCCCCACGGCCGGCGCGCTACACCCGGAGATCCCCCCTGCTCGTGGCCGTACCTTCCACCCTTGCCCCGACTGGCTGACACGAGCGGCGCCGACCCTAGCGTCAGGGCCTCCGGGCGCACCCCTCGGCCTCCCGCTGGCCGTACGGTGCCGCCGCGGCGCCGCCCGCGCGGTCGTTGCGCACACTACCAACGCTGGACGCGTGTCGCATGCGCACGGGCACCGGACCGAACACCGCGCGGGTCGCAAAGCGCACCCCGCCCGCGGAGAATGGGGGCGCGGGCCCCGGGGGCCGGGCCGGTGCCGCCGGCCCCGTCAGGGGAGCGCTTCCGGGGCAAGCGCCTGCGGTTCGTCCCCAGCGCGACCCGGCGCCTCCGTACTCTAGGGACGCGCGGGCTCGCCCGGGGTAAACTAGGGACGGGCGCGACTCCTGGCGGGCGCGGTCCGCCAGTCGGGGTGGCCTGGGCGCGGGACGGCCCAGCGCCTCCCGGCCCCCCCGGGTTGTAGATGAGGCGCCGCCCCCATGCGTGCGCGGCGGCAGCCCGCGTGCCGTGGGGGCGCCGGTCCCCGGGTCCTACTACGGGCGCTGCGTCTCGGCCCCCGGCCCGGGCACGCACCGCTTGGTTGGGCCCGCAGCGAGCCGGGAGCCCGCGCCGGCGGCCCCGCTACAAGGGCGGGGGCCACAGAGGAGCCGCCCACTTACGTGGAGGAGCGCGGCCCGTGTGGGGCTGGCCCGTGGAGGGGCCAGAGCACGCCCGGCCAGCGGCCGCGGCGGGGACATAGCTCCGGGCACGGGCTGTGGGGGGCGCGGGCTAAACGGGGACGATCATCACGCCCCGCCCCGGGGAGCCCGGGGGCGGCGGGCCGCGCCGCGCTGCCTTCCCCACCCAGGCGCTCTCCCCGTGCCCCCTCGCGTACCGGCCCTGGGGCGAGGGCGGGCGGGAGGCTTACAGGCCCCGCGGGCCGCGTGCCCGGCCTAGCGGCCAGGTGCCCCCCGGTCGGTCGGGCTAGGGCGCGCGTTGCCTTTCTGGCCGCGGCCGTCCGGCGGTCGGCAGGGTCGACGGCTGCCGGACCGCCGGGTC     
I       ATACATTCTATCATATAAAGTTATATTAGGACTCTAAATCTTAAACCTTATAATAAATCAATATGTGGGTTGTTATCTGAAAAGCATTCCTCTACAGATCATAGTTAGACAGTTATTATATTTTTTGTGAAATTTGTATTATCTAAACTATTCTATAAGTTTGGACTGATACTACTAATAATAAAAATTTATTGTAATTATATATAAACTTAATAGATAAAAAACTTAAGCGTTAGGTAATTTACATATAATTGTATTCAGAAAATTGTTGACAACACATTCTAAACACACATAAAAGAAGAATAACTTACATTATGACATAATAATTAGTCCAGTTAGAAAGTCTGTACTATTTCGAACAAATAAATAATGGTTAAACGAATAAATCCGCAATTTAATTACTGGTGAATTAATTAGTGAGATCTAAAAATTTAGTGTATACATTATCATATAATCAATATATGAAGTGATGTTGTTTAAATGGGTAAAAAAACTATCTTCAACTGCAAATACATCATTCTAATTAATCTGTTTTTTAATAGTTATTGTTAACGATTTTAATAACTAATTAAGTAGGTTAATAAGGTTTAATTAATCAAACTTTATCGTTATACACTTCAGACTTATATCTCTCTATTATATTTTATAAAAATACTAACTGAATCGAATAAGCTGAAGAAGTATGTTAATTTAAACCTGGTCAAATTATAAGTGTTCGAAATTAAACATAATAAATTAAGGTACTATTTGTAGATCTAAAATATTTCAATATAGTAAAGTGTTTTTTAAAAAATAATAATGTATTTAATTTTTCGAATAACAGAGTAATATAATTAGAATGATAAAAATTAATTTAAAGTATCTATTAATATGCACATTAATTAAAATAGACGATAGTTATAACTAATAATGTTCTGTAATACCAAGAGATCTGGAAACATCAAGTTTATGAACGGAAGAAAAAAAAGAAATAATTAGATTATAATATTATGACTCTTAGTTTATCAATACAGATCATAATCGGATTTGAATGGGTTCAAAGGTACCGGTGGGTGAAGGAGCTTAGAGCCCCACTAGTATAAAGGCACTTGACGAACTGTAGGATCACTTAATGCCGCGCGGGAACTACGTAGGACTTTAAATCCTGACAATTAATGTGAACACTCAAAGTTTACGTCTCATTGTACTCACCGATAAAACGTAATATGAGTACCTTAGGAAACTTTTATGTGTTGTTATAAGGACCATAAACCAATTCCATCCTTATACCGCTGTGCAATCTGGGTAGTTATGTAAGATCTTAACCTGCGTATATTCCCATCCGTATTCGAATTTAAAATGACCACTATTTCCCGAAGATGAAGATCTATTAAGCTACGGTTAAAACTTTAACTTGCGCGTAATTACATCAACTTTTAGACTTCCTATAGGGAGTTCGATTGTCTATTCAAATGCGTTCAAGTAGAAAGGACTCACACCTTAGAAAAATATAATAATTTTAGGGAGCGAATAAAACAATCCCAAGTTTAGGGTTATAGATCACATCAACAACTATCGTTCAGAGGATTGTCTCATTCTTACTGTCATCTACAACTTTATAGAAAAATAATTTCGTGTTATTAGGTAAATCCAATCCCCTCCATGCAGTTAACTTTACTTATGGTGGCCGTATATTGTCGCCACCTTGAGAAAACATTCTCTGCCATCTCTACCAGTCCTTGGTGTATAACGTAGGGATAGAATGGTGACGGCCTACATCCTAACCAAAATCATGATAGAGACTACGAGTGACTAGAGAGAGTTACATGAGCTGAATGCCTCAAAAATAATATTGCTGTGATGGAGTTGTGCATAAACTGCCACCGAATAATCACCAGCTTCCACGTTGGGACTATCTCTTGAGGGTGGCATATATATATAATTAGCGTTTTCGAAGGGCAGATCAAATCAACATGCTGAAAAAAATGTACAAATCAGAAAAATTACATATCTCGACTTAATGTGGTGCGTGCCCACAACCTTGCTCAAGGTAGGACCTAGTTTGCGCCCGCAACGATTGTTCCTAGTGCGAGCATCGCTTTCAGCGGACCTGCGCACAACCTGATTCATGCTTTGCGTAGAGTACCTCATGTGTTGACGCTAAGGAAGGAAAGAAGGATCAGTCGACTTTGATTCAGGCCGCGTAACTTAGTGTTAGCTAATTGCCCCTGCCGTGGTTCTTGAGCCGGCCACTCGCGCCCTCAAGCTCCGCGTGGTCCGCGCGTACGCTGACCCGACTGCTCAACAGCTGACATCTACGCCCAGCCGTGAACATCCCACAGTCCACAATTGTCGTGCCCCACGCACCCAGTGCGGAGAGCTTACCGCGCTGCGACCCGCCGGACACCGTATAATGCCCGTTTAAGTTAGCTTCCGCCCAAGACTCCGTTGGATACCCCGTATTGATCGTTAGTGCGACGCGCCTCCTCGGAGGGGGGCTTTCACTCCGTCACGACTGCCGGCGGATATTCCCTTTAGAAGGTCCTGCGGAGAGGGGGGGGAAGCCGGTACACGGCGCCTCCGGTTCTCCTGCCTGCCCAAGCGTTCTCGAGCGGTTAGAAGCGGCCGATACCTCGCTCTGGAGGGCAGGCCGACCCCCCCCCTAGGGTCGCGTTAGTACCCACCGACGTACGCCCGGATCATTCCTGGCACGGGACCCGCTCCCGGCCATAACGTCGTTAAGCCCGAGCCGGAAGGCGTCGCAATTCGGCATTGCGGGCGTTGTAAAGCACGATAGACAGGCGAGTCACGAGGGAGCGCTATAGCCGATTCGACAAAGGCGGCAAGTGCGATTAGTATGTCTTGTAGTGCGGCTTACCGCGGGGGGGCACCAATATTGGGGGGGCGAAGCGTATACTGTGGACGGCGAATCGGGATAATTGCCCCACGGCCGGCCCGCTACGTCCGGAGGCCCCCCCTGCTCGTTGCCGTACCTTCCACACTTGCCCTGACTGGCGGACACGCGCGGCGCCAACCCCGGCGCCAGCGCCTCCGGGGGCACCCTTCGGCCCCGCGCGGGCCGTACGGTGCCGCCGCGGCGCCGTCCGCGCCGTCGTTGCGCACACTATGTACGCCTGACGCGTATCGCACGCGCACGGGCACCGGACCGAACACCGCGCGGGTCGGAAAGCACACCCGCCCCGCCGGGAAGGGCAACGAGGGCCCGGGGGCCCGGGCCGGTGCCTCCGCGCCCGTCCGGGCAGCGCTTCCGGGGCAAGCGCCCGCGGCTCGCCCCCGGCGCGACCCGGCTCCACCGTCCTCTAGGGACGCGGGGGCCCGCCCGGGATGTACTAGGGACGGGCGCGACTGCGGGCGTGCGCGGGCCGCCGGTCGGGGGGGGCTGGGCGCGGGGAGACCCGGCGCCTCCCGGCGCCCCCCGGTTGTAGATAAGGCGCCGCCCCCATGCGTACGCGGCGACGGCCCGCAGGCCGTGCGGGCGCCGGTCCCCGGGTCCTACTACGGGCGCTGGGTCTCGGCCCCCGGCCCGGTCGCGCGCCGGTCGGAGGGGCCCGCGGCGAGGCGGGAGCCCCCGCCGGCGCCCCCGCTACAATGGCGGCCACCGCAGAGGAGCCGCCCACTTGCGTGGGCGAGCGCGGCCCGAGTGGGACCGCCCCGTGGAGCGGCCCGCGCAAGCTCTGCCAGGGGCCGCGGCGTGGGCGTAGCTCCGGACGCGCGCTGTGGGGGGCGCAGGCTAAACGCCGACGATCGCCGCGCCCCGCCCCGGGGCGCCCGGGTGCGGCGGGCCGCGCCGGGCTGCCTCCCCCACTGGGACCCTGGCTCCGTGCTCCCTCGCGTACCGGTGCTGCGGCCAGGGCGCGCGGGAGGCTTGCGGACCCCGTGAACCGCGTGCCCGGCCTAGCGGCCAAGTGGCCCCCGGTCGCTCGGGCTACGGCGCGCGTTACTCCTCTGGCCACGGCCGTCCGGCGGTCGGCAGGGTGGACGGCCGCCTGGCCGCCAGGTA     
H       ATGCGTTCTATCATATAAAATTATATTAGGACTCTAAATCTTAAACCTTATGATAAATCAATATGTAGATTATTATCTGAAAAGCATTCCTCTACAGATCAAGATTAAACAGTTATTGTATTTTTTATGAAATTTATATTTTCTAAGCTATTCTATAAGTTTAGGCTGATACTACTAATAATAAAAATTTATTATAATTATATATAAACTTAGTAGATGAGAAACTTAAGCGTCAAGTAATTTACATATAATTGTATTCAGAAAATTATTGACAACACATTCTAAACACACGTAGAAGAAAAATAACTTACATTATGACATAATAATTAGTTCAATTAAAAAATCTGTATTATTTCGAACAGATAAATAATAGTTAAACGAATAGATCCGCAATTTAATTACTGATGAATTAATTAATGAAATCTAAAAATTTAGTATATACGTTTTCATATAATCAATATGTGAAGTAATATTGTTTAAATGAGTGAAAGAACTATCTTCAACTACTAATACGTCTTTCTAGTTAGTCTATTTTTTAATAATTATTGTTAGCAATTTTAATAACTAATTAAGGAGATTAATAAGGTTTAATTAATCAAACTTTATCGTTGTACACTTCAGACTTATATCTCTCTATTATATTTTATAGAAATACTAACTGAATCGAATAAGCTAAAAAAGTATGTTAATTTAGACCTGGTCAAATTATGAGTATTCGAATTTGAACATAATAAATTAAGGTACTATTTGTAGGTCTAAAATATTTCAATATAGTAAAATGTTTTTTAAAAAATAATAATGTATTTAATTTTTCGAATAGCAGAGTGATATAATTAGAATGATAAAAATTAATTTCAAGTATCTATTAATATGCACATTAATTAAAATAAACAATGATTATAACTAATAATATTCTGTAATACCGAAAGATCTGGAAACATCAAGTTTATGAACGAAGAAAAAGAAAGAAATAATTAGATTATAATGTTATAACTCTTAGTTTATTAATACAGATCATAATCGGATTTGAATGAGTTCAAAGGTACCGGTGGGTGAAGAGGCTGAGAGCACCACTAGTATAGGAGCTGTTGACGAACTGTAGGGTCACTTAATGCTGCTCGGGAGTAACGTAGGACTTTAAATCCTGACAATTAATATGAGCACTCAAAGTTTACGTCTCGTTGTACTCACCGATAAAACGTAATATCTGTACCTCAGGAGACTTTCGTGTGTTGGCATAAATATCATGGACTAATTTTATCTTCATACTGCTGTGCACTCTGGGTAGTTATGGAAGGTCTGAACCTGCGTATATTCACATCCGTATTCGGATTTAAAATGACAATTATTTCCCGAAAATGAAGGTCTACTACGCTACGGTTAAAACTTTGACTTTCGCGTAATTACACGAACTTTTAGACTTCCTATAGGAAGTTTGATTGTCGATTTAAATGCGTTCAAATAAAAAGGACTCACATCTTGTAAGAATTTAATGATTTTAGGAAGCGAGCAAAACAATCTCAAGTTTAGAACCTCAGATCGCATATACAAAAACAATTCAAAAGACTGTCTCATTCTTACTGTCATCAATAATTCTATAGAAGAATAATTTCGTGATATTAGATAAATCCAATCCCCTCCCTGCAGTTAACTTTACTTATGGTGACCGTATATTATCGCCACCTTAAGAAAACATTCTCCTCTATCTCTACCAGCCCTTGGTGTATAACGTAGGGCTAGAATGGTGACGGCCTACATCCGAACCAAGATCATGATAGAGGCTGCGAGTGACTGGAGAGAGTCGAATGAGCTGAATGTCTTAAGAATAATACTGTTGTGTCGGGATTATGAATTAACTGCTACCGAAAAACCACCAGCTTCTACGTCGGGACTATCCCTTGACGGTGGCATATATAAATAATTAACGTTTTAGTAGAGCAGATCAAATCAACATGCTGCAAAAAATGTACAAATCTAAAAAATTACATATCTCGACTTAATGTGGTGCGTGCCCGCAACCTTGCTCACGGTAGGACCTAGTTAGCGCCCACAACGACTGTACCTAGTGCGGGCATCGCTTTCAGCGGGCCTCCGCGCAACCTGATTCATGCTTTGCGGAGAGGACCTCGCGCGTTGACGTTCAGTGAGGAAAGAAGGACCAGTCGACCTTGATCCAATACGTATAACTTAGAGTTAGCCAATTGCCCCAGCCGTAGTTCTTGAGCCGGCCACTCGAGCCCTCGAGCTCTGCGTAGTCCGCGCATGCGCTGACCCGACTGCCCAACAGCTGGTATCGACGCCCGGGCGTGAACATCCCACAACCGACAATTGTCGTGTCCCAGGCACCCAGCGCGGAGAGCTCACCGCGCTGCGACCCGTCGGTAACCGTACAGTGCCCGTTCAGGTTAGCCTCCGCCCAAAGCTACGTTGGATACCCCGCATCGACCGTTAGTGCCACGCGCCTTCACGGAGGGGGGCCTTCACTCCGTCACGACTGCCGACGGACATTTCCTTGAGAAGTTCCTTCGGAGAGGAGGGAGAAACCGAAACGCGTCGCCTCCGGTCCATCTGCCTGCCCGAGCGTTCTCGAGCGGTTTGAACCGGCCGACGCCTTGCTCTGGGGAGCGGGCCGACCCCCCCCCTTGGGTCGGATTAGTACCCACCGAAGTACGCCCGGATCATTCCTGGCACGGGACCCGCTCCCTGCCATAGCGTCGTTGAGCCCAAGCCGGAAAGCCTCGCGATTCGGCATTGCGGGCGTTGTAAGGCGCGATATACAGGCAAGTCACGGGGGGGCGATACAGCGGATTCGACAAACGTGGCAAGTGCGATTAGTGTGTCGTGTAGTGCAGCTTACCGTGTGATGGCACCAATATTGGGGGGGCGAAGTGTACACAGTGGACGGCGATTCGGGGTGTCTGCCCCACGGCTGGCCCGCTGCGTCCGAAGGTCCCCCCTGCTCGTAGCCAGACCTTCCACACTTGCCCCGACCTGCTGACACGGGCGGCGCCGACCCCGGCGCCAGCGCCTCCGGCTGCACCGCCCGGCCTCCCGCTGCCCGTACGGTGCCGCCGCGGCGCCGCCCCCGCCGTCGTTGCGCATACTACCTACGCGGGACGCGTGTCGCATGCGGACGGGCATCGGACCCAACACCGCGCGGGTCGGAAAGCGCACCGGCCCCGCGGGGAAGGGCGGCGGGCGCCCCAGGCGCCATGCCGGTGCCGCCGCGCCCGTCAGGGGAGCGCTGCCGGGGCAAGCGCCCGCGGTGCGCCCCCAGCGCGCCCCCGATTCGCCCGCCTCTAGGAACGCGAGGGCGCGCTCGGGATGTACTCGGGACGAGCGCGAATGCCGGCGGGCGCGGGCCGCCGGTTGGGGAGGCCTGGGCGCGCGGCGACCCGGCGCCTCCCGGCGCCCCCGGCTTGTAGATAAGGCTCCGCCCCCATGCGTGCGCGGCGGCGGCCCGCAGGCCGTGAGGGCGTCGGTCCCCGGGTCCCACTACGCGGACTGGGTCCCGGCCCCCGGCCCGATGGCCCGCCAGTCGGTGGGGCCCGCGGCGATACGGGAGCCCGCACCGGCGGCCCCGCTAGAATGGCTGGCACCGCGGAGGAGCCGCCCACTTGCGCGGACGAGCGCGGCCCGGGTGGGGCCGGCCCGTGGAGTGGCCAGCGGACGCTCCGCCAGGGGCCGCGGCAGGGACTTAGCTCCGGGCACGGGGGGTGGGAGGCGCAGGCTTAACGGCGACGATCGTCGCGCGCCGCCCCGGGGCGCCCGGTTGCGGCGGGCCGTGCCGGGCTGCCTCCCCCACCCAGGCGCTCGCCCCACGCTCGCTCGCGTATCGGCGGTGGGGCGAGGCCGGGCGGGAGGCTCGCACGCCCCATGAGCCGCCTGCCCGTCCCAGCGGCGCGGTGCCCCGCGGTCGCTCGGGCTAGGGCGCGGGTTGCCCCTGTGGTGACGGCCGTCCCGGGGCCGCCAGGGTCGACGGCCGCCGGACCGCCGGGTA     
G       ATGCATTCTATCATATAAAATTATTTTAGAACTCTAGATCTTAAACCTTATAGTAAATCAATATGTAAATTGTTATCTGGAGAGCATTCCTCTACAGATCAAAATTAAACAGTTATTATATTTTTTATGAAATTTGTATTTTCTAAACTATTCTATAAGTTTAGACTGATACTACTAATAATAGAAATTTATTGTAATTATATATAAACTTAATAAATAAAAAACTTGAGCGTCAAGTAATTTACATATAATTATATTCAGAAAATTGTTGGCAACACATTCTAAGCACACATAAAAGAAAAGTAGCTTACATTGTAACATAATAATTAGTTCAGTTAAAAAATCTGTATTATTTCGAGCAAATAGATAGTGGTTAAACGGATAGATCCGCAATTTAGTTACTGGTGAATTAATTGATGAAATCTAAAAATTTAGTATATACATTGTCATATAATCGATATATAAAGTAATATTATTTAAATGAGTAAAAGGGCTATCTTCAACTACTAATACGTCATTCTAATTAGTCTATTTTTTAATAGTTATTGTTAACGATTTTAATAACTAATTAAGAAGATTAATAAGGTTTAATTAATCAAACTTTGTCGTTATACACTTCAGACTTATATCTCTCTATTATATTTTATAGAAATACTAACTGAATCGAATAAGCTAAAAAAGTATATTAATTTAAACCTGGTCAAATTATAAGTGTTCGAATTTGAACGTAATAAATTAAGGTACTGTTTGTAGGTCTAAAGTATTTCAATATAATAAAGTATTTTTTAAAAAATAATGATATATTTAATTTTTCGAATAACAGAGTAATATAATTAGAATGATAAAAATTAATTTAAAGTATCTATTAATATACACGTTAATTAAAATAAGCAATAGTTGTAACTAATAATATTCTATAATACCGGAAGATCTGGAGACATCAAGTTTATGAACGAAGAAAAAAAAAGAAATAATTAGATTATAATATTATAACTCTTAATTTATTAATACAGATCATAATCGGATTTGGATGAGTTTAAAGGTACCGGTGGGTGTAAGGGTTGAGAGCCCCACTAGTACAAAAGTTGTAGACGAACTGTAGAATCACTTAATGCCGCTCAGGAGTAACGTAGGGCTTTAAAACCTGAAAATTAATGTGAACGATCAAAGTTTGCGTCTCGTTGTACTCACCGATAGAACGTAACATCCGTACCTTGGGCGGCTTTTATGTGTTGTTATAAGCATCATGGATAAATTCTATCTTCATACTGCTGTGCAATCTGGGTAGTTATGTAAAATCTTAACCTGTGTATATTCCCATCCGTATTCGAAACTAAAATAATAATTATTTTCCGAAAATGAAGGTTTATTATACTACGGTTACAGCTTTGACTCTCGCGTAATTACACGAAATTTTAGACTTCCTATAGGGAATTTAATTGTCGATTTGAATGCGATCAAATAGAAAGGACTCACACCTTGAGAGAATATAATAATTTTAGGGATCAAACAAAATAATCCCAAGTTTAGGATTTTAGATTGCATCTACAAAGACAGCTCGAAAGGCTGTCTTATTCTTACTGCCATCCATAACTCTATAGAAGAATAATTTTGTGCTATTAGGTAAATCCAACCCCCTCCTTGCAGTTAACTTCGCTTATGGTGGCCGTATATTATCGCCACCTTGAAAAAACATTTTCTGCTGTCTCTACCAGTCCTTGGTGTATAACGTAGGGATAGAACGGTGACGGCCTACATCCTAACTAAGATCATGGTAGCGACTACGTGCGATTGGAGAGAGTCTTATGAGCTGAATGTTTTAAGGATAATACTGTTGTGACGGGATTGTGAATGGACTGCCACCGAAAAATCACCAGCTTCCACGTCGGGACTATCCCTTGAGGGTGGCATATATACTTAATTAACGTTTTGGAAGGGCAGATCAGATTAACATGCTGTAAAAAATGTACAAATCCGAGAAACTACATATCTCGGCTTGATGTGGAGCGTGCCCACAACCTTGCTCAGGGTAGGACCGAATTTGCGCCCACAACGAATGCTCCTAGTGCGGGCATCGCTTGTACCGGTCCTCCGTACAACCTGAATCGTACTCTGCGGGGAATACCTCGCGTGTTGACGCTCGGTGAGGAAAGAAGCATTAGTCGACATTGATTCAGGCCGTGTAACTTAGTATTAGCCAATTGCCCCTGCCGTAGTTTCTGAGCCGGCCACTCGTGCCCTCAAGCTCCGCGTGGTCCGCGCGAACGCTGACCCGACTGCCCAACAGCTGACATCGACGCCCGGCCGTGAACATCCCACACCCCACAATTGTCGTGCCCCAGGCACCCAGCGCGGAGAGCTTACCGCGCTGCGACCCGTCGGTCACCGTACAGTGGCCGTTTAAGTTAGCCTCCGCCCAAAACTCCGTTGGATACCCCGTATTGATCGTTGATGCGACGTGCCTCTTCGGAGGGGGGCTTTCACTCCGTCATGACCGCCGACGGATGTTTCCTTTGGACGCTCCTTCGGCGAGGCGGGGGAAGCCTGTACACGTCGCCTCCGGTCCCTCTGCCCGGCCAAGCGTTCTCGGGCGGTTTGGGCCGGCTGATGCCTTGTTCTGGAGGGCGGGCCGCCCCCCCCCCTAGCGTCAGGTTAGTACCCACCGAACTACGCCCGAATCATTCCTGGCACGGGACCCGCTTCCAGCCATAGCGTCGTTGAGCCCGAGCCGGAAGGCGTCGCGATTCGGCATTGGAGGCGTTGTGAAGCGCGATAGACAGGCCAGCCACGAGGGGCTGGTATAGCCGATTCGACAAAGGAGGCAAGTGCGATTAGAGCGTCTCGTAGTGCGGCCTACCGTGGGGTAGCACCCATATTGGTGGGGCGAAGTGTACACGGTCCACGGCGAATCGAGGTAACTGCCCCACGGCCGGCCCTCTACATCCGGAGGCCCCCCCTGCTCGTAGCCGTAACTTCCACACTTGCCCCGACTGGCTGACACGGGCGGCGCCCACCCCGGCGCCAGCACCGCCGGCCGCACCCCTCGGCCTCCCGCTGTCCGTACGGTGCCGCCGCGGGGCCCCCCTCGCCGTCGTAGCGCACACTACCTACGCCGGACGCGTGTCGCATGCGCGCGGGCACCGGACCGAACACCGCGCGGGTCGGAAACCGCACCCGCTCCGCGGGGTAGGGCGGCGAGGGCCCCGGGGGCTGGGCCGGTGCCGCCGCGCATGTCAGGGGAGCGCTTCCGGAGCAAGCGCCCGCGGTCCGCCCCCAACGCGGCCCGGCTCCGCCGTCCTCTAGGTACGCGAGGGCCCGCCCGCGGTTTACTGGGGACGGGCGCGACTCCCGCCGGGCGCGGACCGCCGGTTGGGGGGGCCCGGGCGCGGGGCGACCCCGCGCGTCCCGGCTCCCCCGGGTTGAAGATAAGGCGCCGGCCCCATGGGTACGCGGCCGCGGCCCGCAGGCCGTGAGGGCGCCGGTCCCCGGGTCCGACTACGGGCGCTGGGTCTCGGCCCTCGCCCCGGTCGCGCGCCGGTCGGTCGGGCCCGCGGCGAGGCGGGAGCCCGCCCCGGCGTCCCCGCTAGTAGGGCGCGTGCCGCGGAGGAGCCGCTCGCGTGCGCGGGCGAGCGCGGCCCCGGTGGGGCCGACCCGTGGAGGGGCCGGCGCACCCTCTGCCAGGGGCCGCGGCGCGGGCGTAGCTCCGGGCACGCGCTGTGGGGGGCGCCGTCTGAACGGCGACAACCGTCGCGCGCCGCCCCGGGGCGCCCGGATGCCGCGGGCCGCGCCCCGCTGCCTCCCCCACCCAGATGCTGCCCCCCCGCTCCCTCGTCTACTGGCGTTGGGGCCAGGTCGGGCGGGAGACTTGCATGCCCCACGGCCCGCGTGCCCGTCCCAGCGGCCCGGTGCCCCCCGGTCGCTCGGGCTAGGGCGCGGCTTGCCCCTCTGGCAGCGGCCGTCCTGCAGCCGGCAGGGTCGACGGCCGCCGGACCGCCGGGGA     
F       ATGCGTTCTGTCATATAAGATTATATTAGAACTCTAAATCTTGGACCTTATGATAAATCAATATGAGCATTATTATCTGAAAAGCATTCCTCTACAGATCAAAATTAAACAGTTATTATATTTTTTATGAGATTTGTATTTTCTAAACTATTCTATAAGTTTAGACTAATACTGCTAATAATAGACATTTATTGTAATTATATATAAACTTAATAAATAAAAAACTTGAGCGTCAAGTAATTTACATATAATTGTATTCAGAAAATTATTGACGACACATTATAAACACACATAAAAGAAAAATGACTTACATTGTGACATAGTAATTAGTTCAGTTAAAAAGTCTATATTATTTCGAACAGGTAAATAATAGTTAAACGAATAAATCCGCAATTTAATTGCTGATGAATTAATTAATGAAATCTAAAAATTTAGTATATACATTATCATATAATCGATATGTAAAGTGATATTATTTAGGTGAGTGAAAAAACTATCTTCAACTACAAATACGTCATTCTAATTAGTCTGTTTTTTAATAATTATTTTTAACGATTTTAATAACTAATTAAGAAGATTAATAAGGTTTGATTTATCAAACTTTATCGTTATACGCCTCAGACTTATATCTCTCTATTATATTTTATAGAAATACTAACTAAATCAAATGAGCTAAAGAAGTATATTGATTTAGACCTAGTCAAATTATGAGTGTTCGAATTTGAACATAATAAATTAGGGTACTATTTATAGATCTAAAATATTTCGATGTAATAAAGTGTTTTTTAAAAAACAATAATGTATTTAATTTTTCGAATACCAGAGTAATATAATTAGAATGATAAAAGTTAATTTAAAGTATCTATTAATATACACTTTAATTAAAATAAACAATGATTATGACTAATAATATTCTGTAGTACCAAAAAATCTGGAAACATCAAGTTTATGAACGAAGAAAAGAAAAGAAATAATTAGATTATGATATTATAACTCTTAGTTCATTAATACAGATCATAATCGGATTTGAATGGGTTCAAAGGTACCGGTGGGTGAAGAGGTCAAGAGCCCCACTAGTACAAAAGCAAATGACGAACTGTAGGATTACTTACTGCCGCCCAGGAATAACGTAAGACTTTAAACCCTGACGATTAATGTGAGCACTCGAAGGTTACGTCTCGTTGTACTCACCGATAAAACATAATATCTGTACCTTAGGAAGCTTTTATGCGTTGATATAAATATCATAAGTAAATTCCGTCTTCATATTGCTGTGCAATTTGGGTAGTTATGCAAGATCTTAACCTGCGTATATTCACATCCGTATTCGGACTTAAAATGACGATTATCTCCCGAAAATGAAGATCTATTGCGCTACGGTTAAAGTTTTAACTCTTGCGTAATTACACAAACTTTTAGACTTCCTATAAGGAGTTTGATTGTCGATTCAAATGCGTTCAAATAAAGAGGACTCATAACTTGGAAGATTATAATAATTTTAGGGAACGAACAAAACAATCCCGAGTTTAGGATCCTAGATGGAATGTACAAAGACGGTTCAAAAGACTGTCTCATTCTTACTGTCCTCTACAACTCTATAGAAAAATAATTTTGCGATATTAGGTAAATCCAACCCCCTCCCTGCAGTTAACTCAACTTATGGTGGCCGTATATTATCGCCACCTTGAAAAAACATTCTCTGCCATCCCTATCAGACTTTGGTGTATAACGTAGGGATAGAATGATGACGGCCTACATCCTAACCAAAATCATGATAGAGACTACGAATGACTGGAGAGAGTCGGATGAGCTGAGTGTTTTAAGAATAATACTGTTGTGATGGGATTGTGAGTAAACCGCTACCGAATCACTACCGGTTTTTACGTCGGGACTATCCCTCGAGGGAGGCATATATACATAGTTAACGTTTTAGGACGGCACATCAAATCAATATGCTGCAAAAAATGTACAAATCTGAAAAATTACATATCTCGACTTAATGTGGTGCGTGCCCGCAACCTTGCACGAGGTAGGACCTCGTTTGCGCCCACAACGCTTGTTCCTAGTGCGGGCATCGCTTTTAGCGGACCTCCGCACAACCTGTTTCATGCTTTGCGGAGAGAACCTCGCGTGTTGACGCTCAGTGAGGAAAGATGGATCAGTCGACACTGATTCAGGCCGTGTAACTTAGTGTTAGCCCATTGCCCCTGCCGTAGTTCTGGAGCCGGCCGCTCGTGCCCTCGCGCTCCGCGTGGTTCGCGCGTACGCTGACCCGAGTGCCCACCAACTGGCATCGACGCCCCGCCCTGGGCAACGCACAAGCCACGATTGTCGTGCCCCAGGCACCCAGCGCGGGGAGCTTACCGCGCTGCGACCCGCCGGATACCGTACAGTAACCGTTTAAGTTAGGCTCCGCCCAAAGCTCCGATGGATACCCCGTATTGATCGTTCATGCGACGTGCCTCCTCGGAGGTGGGCTTTCACTCCGTCACGACCGCCGACGGATGTTTCCTTCGGAAGCTCCTTCAGAAAGGGGGGGGAAACCGGTACACGTCGCCTCCGGTCCATCCGCCCGCCCAAGCGTTCTCGAGCGGTCTGAAGCGGCTGATCCCTTGCTCTGGAGGGCGGGCCGACCCCCCCCCTCGCGTCGGGTTAATACTCACCGAAGTACGCCCGGATCATTCCTGGCACGGGACCCGCTTCCAGCCATAGCGTCGTTGAGCCCGAGCCGGAAGGCATCGCGATTCGGCATTGCGGGCTTTGTGAAGCACAAGAGACAGGCAAGTCACGAGGGGGTGGTACAGCCGATACGACAAAGGGGGCAAGTGCGATTAGTGCGTCTTGTAGGGCGGGCTACCGTGGGGTGGCACCAATATTGGGGGGGCGAAGTGTGCGCACTGGACGGCGAATCGGGGTCACAACTCCACGGCCGGCCCGCTACGCCCAGAGATCCCCCCTGCTAGTAGGCGTACCTTCCACGCTTGCCCCGACTGGCTGACACGCGCGACGCCGACCCCGGCGCCAGCGCCTCCGGTTGCGCCCTTCGGCCCCCCGCTGCCGGTACGGTGCCGCCGCGGCGCGGCCCGCGCCGTCGTTGCGCACAGTACCTACGTCGGACGCGTCTCGCATGCGCACGGGCCCCGGCCCGAACACCGCGCGGGTCGTACACCGCACCCACCCCGCGGAGAAGGGCGGCGCGGGCCCCGAGGGCGGAGCCGGTGCCTCCGCGCACGTCCGGGGAGCGCTTCCGGAGCAAGCGCCCGCGGCTCGTTCCCAGCGCGACCCGGCCCCACCGTCCTCTAGGGACGCGAGTGCCCGCCCGGGATGGACGTGGGAAGGGCGCGACTTGCGGCGGGCTCGGACCGCCGGTTGGGGGGGCCGGGGCGCGGGCGGACCCGGCGCCTCCCGGCGCCCCCAAGTTCTAGATAAGGCGCCGCCCCCATGCGTGCGCGGCGGCGGCCCGCGGGCCGTGACGGCGCCGGCCCCCGGGTCCTGCTACGGGCGCTGGGTCGCGGCCCCCGGCCCGCTCGCCCGCCGGTCGGTGGGGCCCGCGGCGAGGCGGGGGCCCGAGCCGGCGCCCCCGTTAAAACGGCTGGCGCCGCGGAGGAGCCGCCCACTTGCGTGGACGAGCTCGACCCTTGTGGGGCCGGCCCGTGGAGGGGCCAGGGTACGCTCTGCCTGGGGCCGCGCCCGGGAGGTAGCTCCGGGCACTGGCTGTGGGGGGTGCAGGCTGAACGGAGACGATCGTCGCGCACCGCTCCGGGGCGCCCGGCTGCGGCGGGCCCCGCCGGGCTGCCTCCCCCACCCAGGCACTCGCCCCGTGCTCGCTCGCGTACCGGCGTTGCGGCAAGGGCGGGCGGGAGGCTTGCATGCCCCGCGAGCCGCGTGCCCGTCCCAGCGGCCCGGTGGCCCCCGGTCGCTCGGGCTAGGGCGCGGGTTGCCCCTCTGGCAGCAGCCGTCCCGCGGCCGGCAGGGTGGACCGCCGCCGGACTGCCGGTTA     
E       ATACGTTCTATCATATAAAATTATATTAAAACTCTAAATCTTGAACCTTATAATAAATCAATATGAAAATTGTTATCTGGAAAGCATTCCTCTACAGATCAAAATTAAACAGTTATTATATTTTTTATGAATTTTATATTTTCTAGACTGTTCTATAAGTTTAAACTGATACTACTAATAATAGAGATTTATTATAATTATATATAAACTTAGTGGATAAAAAACTTAAGCGTCAAGTAATTTACATATAATTGTATTCAGAAAATTATTGACAACGCGTTCTAAACACACATAAAAGAAGATTGACTTACATTATGACATAATAATTAGTTCAGTTAAAAGATCTGTATTGTTTCGAGCAAATAAATAATAGTTAAACGAATAAATCCGCAATTTAATTACTGATGAATTAATTAATGAAATCTAAAAATTTAGTATATACATTATCATATAATCGATATATAAAGTAATATTATTTAAATGAGTGGAGAAACTATCTTCAACTACAAGTACATCATTCTAATTAATCTATTTTTTAATAGTTATTATTAACAATTTTAATAACTAATTAAGGAGATTAATAAGATTTGATTAATCAAACTTTATCGTTATGCACTTCAGACTTATATCTCTCTATTATATTTTATAGGAATACTAACTGGATCAAATAAGCTAAAAAAGTATATTAGTTTAAACCTAGTCAAATTATAAGTGTTCGAATTTGAACATAATAAATTAAGATACTGTTTGTAGATCTAAAATATTTCAATGTAGTAAAATATTTTTTAAAAAATAATAATGTATTTAATTTTTCGAATAACAGAGTGATATAATTAGAATGATAAAAATTAATTTAAAATATCTATTAATATACGCATTAATTAAAATAAACAATAGTTGTAACTAATAATATTCTGTAGTACCAAAAGATCTGGAGACATCAAGTTTATGAACGAAGAGAAAAAAAGAAATAATTAGATTATAATATTATAACTCTTAATTCATTAATACAGATCATAATCGGATTTGAACGGGTTCAAAGGTACCGGTAGATGAATAGGTTAAGAGCCCCACTAGTAGAGATGATGTAAACGAATTGTAGGATTACTTAATGCCGCTCAGGAGTAACGTAGGGCTTTATACCCCGACAATCTATATGAGCACTCAAAGTTTACGTCTCGTTGTACCCACCGACAAAACGTAGTATTCGTACTTTAGGGGGCTTTTATGTATTGATATAAGTATCATAGATAAATTCCATCCTCATATTGCTGTGCAATCTAGGTAGTTATGTAAGATCTTAACCTGCGTATATTCACATCCGTATTCGAACCTAAAGTGACAATTATTTCCCGAAAATGGAGATCTATTGTGCTACGGTTAGAGCTTTAACTTACGCGTAATCACAACAACTCTTAGACTCCCTATAGGGAGTTTGATTGTCAATTTAGATGCGCTCGGATATAGAGGACTTACACCTTTGGAGAATATAATGATTTTAGGGAGCGAATAAAAGGATCCCAAGTTTAGTATCCTAGATAGCAAATACAAAGACATTTCAAAAGATTGTATCATTCTTACTGCCATCTATAGCTCTATAGAAGAATAATTTTGTGCTATTAGATAAACCCAGTCCCCTCCCTGCATTTAACTTTACTTACGGTGGCCGTATATTGTCGCCACCTTGAGAAACCATTCTCTGCTATCTCTATCAGTTTTTGGTGTATAACGTAGGGGTAGAATTATGACGGCCTACATCCTAACCAATATCGTGATAGAGACTACGAGTCATTAGAGAGAGTCGAATGAGCTGAATGTTTTAAGAATAATAATATTGTGATGGGGTTGTGAATAAACTGCCACCGAATAACCACCAGCTTCTACGTCGGGACTATCCCTTGAGGGTGGTATGTATACATAATTAACGTTTTAGGAGGGCAGATCAAATCAACATGCTGTAAAAAATGTACAAATTACAAAAACCACATATCTCGACTTAATATAGTGCGTGCCCGCAACCTTGCTCAGGGTAGGACCTATTTTGCGCCCACCACGACTGTTCCTAGTGCGGGCATCGCTTTCAGCGGACCTCCGCGCAACCTGATTCATGCTTTGCGGAGAGAACCTCGCGTGTTGACGCTCAGTGAGGAAAGAAGGATCAGTCGACATTGATTCAGGCCCTGTAACTTAGTGTTAGCCAATAGCCCCTGCCGTAGTTCTTGAGCAGGCCACTCGCGCCCTCGAGCTCCGCGTGGTCCCCGCGTACGCTGACCCGTCTGCCCATCAGCTGACATCTACGCCTAGCCGTGAACATCACACAATCCCCAATTGTCGTGGCCCAGGCACCCAGCGCGGAGAGCGAACCGCGCTGCGACCCGCCGGGCACCGTACAGTGCCCGTTTAGTTTAGCCTCCGATCTACGCTCCGTTGGATACCCCGCATTGATCGTTAATGCGACGTGCCTCATCGGAGGAGGGCATTCACTCCGTGACGACTGCCGACGGATGTTTCCTTTAGAAGCTCCTTCGGAGAGGGGGGGGAAACCGGTACACGTCGCCTCCGGTCCTGCTGCCCGCCCAAGCGTTCTCGTGCGGTCTGGACAGGCCGATGTCTTGCCCTGGAGAGCGGGCCGACCCCCCCCCTAGGGTCGGGATAGTACCCACCGACATACGCCCAGATCATTCATGGCACGGGACCCGCTTCCAGCCATAGCGTCGTTGAGCCCGAGCCGGAACGCATCGCAATTCGGCATTGCGGGCTTTGTTAAGCGCTTGATACAGGCAGGTCACGAGAGGGCGATACAACCGATTCGACAAAGGCGGCAAGTGCGATTAGTGTGTCTTGTAATGCGGATTACCGCGGGGTAGCACTAATATTGGGGGAGCGAAATGTACGCGGTAGACGGGGAATCGGGGTAACTGCCCCACGGCCGGCCCGCCTCGTCCGGAGCTCCCCCCTGCTCGTAGACGTACCTTCCACCCTTGCTTCGACTAGCTGACACGGGCGGCGCCGACCCCGGCGCCAGCGGCTCCGGCTGCAGCTTGCGGCCCCCCGCTGTGCGTACGGTGTCGCCGCGGCGCCGACCTCGCCATCGTTGCGCGCACTACCTACGCCGGACGCGTTTCGCATGTCCACGGGCTCCGGGCCGAACACCGCGCGGGTCGCAAAGCGCACCCGCCCCGCGGCGTAGGGTGGCGCGAGCCCCGGGGGCCGGGCCGGTGCCTCCGCCCACGTCAGGGGAGCGGTTCCGGAGCAAGCGCCCGCGGCGAGCCCCCGGCGGGGCCCAGCTCCGCCGGCCTCTAGGGACGCGAGGGCCCGCCCGGGATGTACTGGGGACGCGCGCGATTTCCGGCGGGCACGGACCGCCGGTTGGGGGGGCCTGGGCGCGGACCGACCCGGCGCCTCCCGGCGCCCCCGGGTTGTAGATAAGGCACCGCCCCCATGCGTGCGCGGCGGCGGCCAGCAGGCCGTGCGGGCGCCGGTCCCCGGGTCCGACTACGGGCGCTGGGTCTCGGCCCCCGGCCCGGTCGCTCACCGGGCGGTTGGGCCCGCGGCGAGGCGGGAGCCCGCGCCGGCGTCCCCGCTAGAATGGCGAACGCCGCGGAGGAGCCGCCCACTTGCGTGGCAGAGCGCGGCCCGCGTGGGGCCAGCCCGTGGAGGGGCCAGCGCACGCTCTGCCAGGGGCCGCTGCGTGGACGTAGCTCCGGGCACGCGCTGTGGGGGATCCGGCCTAAACGTGGACGATCGTCGCGCGCCGCCCCGGGGCGCCCGGGTGCGGCGGGGCCCGCCGGGCTGCCTCCCCCACCCAAGAACTCCCCCCGCGCTCCCTCGCGTACCGACGGTGGGGCAAGGGCGGACGGGAGGCTTGCATGCCCCGCGACCCGCGTGCCCGCCCCTGCGGCCCGGCGCCCCCCGGTCGCTCGGGCTAGGGCGCGGGTTACCCCTCTGGGGACGGCCGTCCGGGGGCCGGCAGGGTCGACGGCCGCCGGACTGCCGGGTA     
D       ATACGTTCTGTCATATAAAATTGTATTAGAACTCTAAATCTTGAACCTTATAGTAAATCGATATGAAGATTATTATCTGAAAAGCATTCCTCTAAAGATCAAAATTAGACAGTTATTATATTTTTTATGAAATTTGTATTTTCTGGACTATTCTATAAGTTTAAACTGATACTACTAATAATAGAAATTTATTATAATTATATATAAACTTAATAAATAAAAAACTTAAGCGTCAAGTAATTTACATATAATTGTATTCAGAAAATTGTTAACAACACGTTCTAAACACGCATAAAAGAAAAATAACTTACATTGTGACATAGTAATTAGTTCAGTTAAAAAGTCTGTGTTATTTCGAACAGATAAATAATAGTTAAACGGATAAATCCGCAATTTAATTACTGATGAATTAATTAATGAGAACTAAAAATTTAGTATATACATTATCATATAATCAATATGTAAAGTAATATTATTTAAGTGAATAAATAAACTATCTTCAACTGCAAATACGTCGTTCTAATTAGTCTGTTTTTTAATAATTAATGTTAACAATTTTAATAACTAATTAAGAAGATTAATAAGGTTTGATTGATCAAACTTTATCGTTATATACTTCAGACTTAAATCTCTCTATTATATTTTATAGAAATACTAACTGAATCAAATAAACTAAAAAAGTATATTAATTTAAACCTAGTCAAATTATAAGTATTCGAATTTGAACGTAATAAATTAAGGTACTATTTGTAGGTCTAAAATATTTCAATATAGTAAAGTATTTTTTATAAAATAATAATGTATTTAATTTTTCGAATAACAGAGTAATATAATTAGAATGATGAAAATTAATTTAAGGTATCTATTAATATACACGTTAATTAAAGTAAACAATAATTATAACTAATAATATTCTGTAGTACCAAGAGATCTGAAGACATCAAGTTTATGAACGAAAAAAAAAAAAGAAATAATTAGATTATAATATTATAACTCTTAGTTTATTAATACACATCATAATTGAATTTGAATGAGTTCAAAGGTACCAGTGGGTGAAAAGGTCAAGAGCCCCACAAGTACAAAAGTCGTAGAAGACCTGTAGAATTACTTAATGCCGTTCAGGAGTAACATAGGACTTTAAACCCTGACACTCAATGTGAACAGTCAAAGTTTACGTCTCGCTGTACCCACCGATAAAACGTAATATCCGTACCTTAGGAGACTTTTAGGTATTGGTATAAGCATCACGAATAAATTTTATCTTCATTTTGCTGTGCAATCTGGGTAGTTATGAAAGATCTTAATCTGTGTATACTCACATCCGTATTCGGACTTAAAATGACAATTATTTTCCGAAAATGAAGATTTATTGCGCTACGGTTCAAGCTTTAACTTTTGCGTAATAACACAAACTCTTAAACTCCCTATAGGGAATTTGATTGTCGATTCGGATGCGTTCAAATGAACAGAACTTACACCTTGGGAGAATATAATAATTTTAGGGAGCGAAAAAAACGATCCCAAGTTTAGGATTTTAGATTGCATATACAAAGACAGTTCAAAAGACTGCCTCAATCTTAGTGTCATCTACAGCTCTATAGAAGAATAATTTTGCGCTATTAAATAAAACCAGCCCCCTCCTTGCAGTTAACTTTACTTATGGTGGCCGTATATTATCGCCACCTTGAGAAAACATTCTCCGCCGTCTCTATCAGTCTTTGGTGTATAACATAGGGCTAGAATGGTGACGGCCTATATCCTAACTAAACTCATGATAAGGACTACGAATGATTGGAGAGAGTCAGATGAGTTGAGTGTCTCAAGAATAATATTGTTGTGACGGGGTCGTGAATAAACTGCCACCGAATAACTACCAGCTTTTACGTTGGGACTATACCTTGAGGGTGACATATATACGTAGTTAACGTTTTAGAAGGGCAGATCAAATTAACATGCTGCAGAAAATGTACAAATCCGAAAAATTACGTATCTCGACTTTATGTGGTGCGTGGCCGCAACCTTGCCCAAGGTAGGACCTAGTTTGCGCCCACAACGACTGTTCCTAGTGCGAGCATCGCTTTTAGCAGGTCTCCACACAACTTGATTCATTCTCTGCGGAGAGAACCTCGTGTTTTGACGCTCGGTGAGGAAAGAAAGATTAGTCGACGTGGATTCAGCCCGTGTAACTTAGTATCAGCCAATTACCCCTGCCGTGGTTATTGAGCCGGCCACTCGTGCCCTCGAGCTCTGCGTGGTCTGCGCGTACGCTGATCCGACTGCCCAACAGCTGACATTGACGCTTGGCCGTGAACATCCCACAACCCGCAATTGTCGTGCCCTAGGCACCCAGCGCGGAGAGCTTACCGCGCTGCGACCCGCCGGTGACCGTACAGTGCCCGTTTAAGTTAGCCTCCCCCCAACACTCCTTTGGATACCCCGTATTGATCGTTAATGCGACGTGCCTCTTCGGAGGGGGGCTTTGACTCCGTCAGGACTGCCGACGGATGTTCCCTTAAGAAGCTCCTCCGGAGAGGGAGGAGAAACCGGCACACGTCGCCTCCGGTCCGTCTGCCCGCCCAAGCGCTCTCGAGCGATTTGGACCGGCCGATGCCTTGCTCTGGAGAGCGGGCCGACTCCCCCCCTAGGGTCGCGTTAGTACCCACCGAGACACGCCCAGATCATTCCTGGCACGGGACCCGCTTCCAGACATGGGGTCGTTGAGCCCGAGCCGGGAGGCGGCGCAATTCGGCATTGCGACGCTTGTGACGCGCGAGAGACAGGCAAGTCTCAAGTGGTCGGTATAGCCGATTCGACAAGGGTGGCAAGTGCGATTAGCGTGTCCCATAGTGCGACGTACCGCGGGGTTGCACCAATATTGTTGAGGCGAAGTGTACGCAGTGAACGGCGAATCGGGGAGACGGCCCCGCGGGCGGGCAGCTACGTCCGGAGGACCCCCCTGCTCATAGGCGTACCTTCCACACTTGCCCCGACTGGCTGACACCAGCGGCGCCGACCCCGGGGCCAGCGGCTCCGGCCGCACCCTTCGGCCCCCCGCTGTCCGTACGGTGTCGCCGCGGCGCCGCCCCCGCCGTCGTTGCGCACACTACCTACGCCAGATGCGTATCGCATGCGCACGGGCGCCGGACCGAACACCGCGCGGGTCGGGAAGCGCAGCCGCCCCGCGGGGCAGGGCGGCGAGGGCGCCGGGGGCTGGGCCCGTGCCTCCGCGCACGTCGGGGGAGCGCTCCCGGAGCAAGCGCCCGCGGTCCTCCCCCGGCGCGACCCGGCTCCGCCGTCCTCTAGGAACGCGAGTGCCCGCCCGGGGTGTACTGGGGACGTGCGCGACTTCCGGCGGGCGCGGCCTGCCAGTTGGGGGGGCCTGGGCGCGGGCTGACCCGGCGCCTCTCGGCGCCCCCGGGTTGCAGATAAGGCGCCGCCCCCATGCGTACGCGGCGGCTGCCCGCAGGCCGTGAGGGCGCCGGTCCCCGGGTTCGACTACAGACGCTGGGTCTCAGCCCCCGACCCGGCGGCGCACCGCTCGGTAGGGCCCGCGGCGAGACGGGAGCCCGCGCCGTCGTCCCCGCTAGGACGGCGGGTACCGCGGAGGAGCCGCCCACTTGCGTGGGGGAGCGCGGCCCGAGTAGGACCGGCCTGTGGAGGGGCCAGCGCACGCTGTGCCAATGGCCGCGGCGGGGATGTAGCTCGGGGCACTCGCTGTGAGGGGCGCAGGCTAAACGGAGACGATCGTCGCGCGCCGCCCTGGGGCGCCCGGGTGCGGCGGGCCCCGCCGGGCTGCCTCCGCCACGCGGGCGCTCGCCCCGCGCTCCCTCGCGTACCGGCGATGAGGCGAGGGCGGGCGGGAGGCTTGCATGTCCCGCAACCCGCGTTCCCGTCCCAGCGGCCCAGTGCGCCCCGGTCGCTCGGGCTAGGGCGCGGGTGGCCCCTCTGGGAACGGCCGTTCCGCGCGCGGCAGGGTCGACGGTCGCCAGCCTGCCGGGTA     
C       ATACATTCTAACATATAAAATTGTATTAAAACTCTAAATCTTAAGCCTTATAATAAATCAATATAAAAATTATTATCTGAAAAGCATTCCTCTACAGATCAAAATTAAACAGTTATTATATTTTTTATAAAATTTATATTTTCTAAACTATTCTATAAGTTTAGGCTGATACTGCTAATAATAGAGATTTATTGTAATTATATATAAACTTAGTAAATAGAAAACTTAGGCGTCAAGTAATTTGCATAGAATTGTATTCAAAAAGTTGTTGGCAACACGTTCTAAACACGCATAAGAAAAAAATAACTTACATTATGACATAATAATTAGTTCAGTTATAAAATCTGTGTTGTTTCAAGCAAATAAATAATAGTTAAACGAATAAATCCGCAATTTAATTACTGATGAATTAATTCATGAGATCTAAAAATTTAGTATATACATTATCATATAATCGATATGTAAAGTAATATTGTTTAAATGAGTAAAAAAGCTATCTTCAACTACAAATACATCATTCTAATTAGTCTATTTTTTAATAATTATTATTAACAATTTTAATAACTAATTAAGAAAATTAATAAGATTTGATTAATCAAACTTTATCGTTATACACTTCAAACTTATGTCTCTCTATTATATTTTATAGAAATACTAACTGAATCAAGTAAGCTAAAAAAGTATATTAATTTAAACCTAGTCAAATTATGGGTGTTCGAATTTGAACATAATAAATTAAGGTACTGTTTGTAGATCTAAAATATTTCAATATAGTAAAATATTTTTTAAAAAATGATGATGTATTTGATTTTTCGGATAACGGAGTAATATAATTAGAATGATAAAAATTAGTTTAAAGTATCTATTAATATACACGTTAATTGAAATAAACGATAATTATAGCTAATAATGTTCTGTAATACCAAAAGGTCTGAAAACATCAAGTTTATGAACGAAGAAAAGAAAAAAAATAATTAGATTATAATATTATAACTCTTAGTTTATTAATACAGATCATAATCGGATTTGAATGAGTTCAAAGGTACCTGTAGGTGAAGATGTTAAGAGCCCCCCTCGTACAGGAGCCGTTGATGAACTATAGGATTATTTAATGTCGCTCGGGAATAACGTAAGACTTTAAACCCTAACAATTAATGTGAACAAGCAAAAATTACGTCACGTCGTACTCACCGATAAAACTTGATATTCGTACTTTAGGAGACTTTTATGTGTTGTTATAAGCATCATGGATCAATTTCATCTTCATATTACTGTGCAATCTGGGTAGTTATGCAAGACCTTAACCTGTGTATATCCGCATCCGTATTCGGACTTAAAATGATAATTATTTCCCGAAAATGAAGATCTATTGCGCTACGGTTTAGGCTTTCACTTTCGTGTAATAACACGACCTTTTAGACTTCCTATAGGGCGTTTAATTGTCGATTCAAACGCGTTCAAATAGAGAGAGCTTACACCTTGGGAAAATATAATAATTTTAGGAAGCGAACAAAACTATCCGAAGTTGAGGATTTTAGATTGCATATGCAAAGACAGCTCAAAAGATTGTTTCATTCTTACTGTGATCCACAGATCTATAGAGGAATAATTTTGTGCTATTAGATAAATCCAATCCCCTCCCGGCAGTCAACCTTACTTACGGTGGCCGTATATTATCGCCACGTTAAGAAAACATTTTCTGCCATCTCTACCAGTCTTTGGTGTATAACATAGGGATAGAGTGGTGACGGCCTACATCCTAACCGAAATCATGGTAGAGACTACGAATAATTAGAGAGAGTCGAATGAGTTGAATGTCTTAAGAATAATACTGTTGTGACGGGATTGTGAATTCACTGCCACAGCATAATTACCAGTTTCTACGTCGGGACTATCTCTAGAGGGTGGCATATATACATAATTAACGTATTAGGAGGGCAGATCAAAACAACATGCTGTAAGAAATGTACAAATCTGAAAAATTACGTATCTCGACTTGATGTGGTGCGTGCCCGCAACCTTGCTCGGGGTAAGACCTAGTTTGCGCCCACAACGACTGTTCCCAGTGAGGGCATCGCTTTTAGCAGACCTCCGCACAACCTGACTCATTCTTTGCGGAGAGTACCTCGCGTGTTGACGCTCTGTGAGGAAAGAACGGTCAGTCGACATCGATTCAGGTCGAGTGACTTAGTGTTCGCCAATTGCCCCTGCCGTGATTGTTGTGCCGGCCACTCGTGCCCTCGTGCTCTGTGTGGTCCGCGCGTACGCTGACCCGACTGCCCCACGGCTGGCATCGACGCTTGGCCGTGAACATCTCACAGTCCACAATTGTCGTGCCCCACGCACCCAGTGCGGAGAGCTTACTGCGCTGCGACCCGCCGGTAACCGTACAGTGCCCGTTTAGGTTAGCCTCCGCCCAAAACTCCGTTGGATACCCCGTATAGATCGTTAGTGCGACGTGCCTTTCCGGAGGGGGGCTTTTACTCCGTCAGGACTGCCGACGGATGTATCCTTGAGAAGCTCCTTCGGAGAGGGTGGGGAAGCCGGCACACGTCGCCTCCGGTCCTACTGCCCGCCCGAGCGTTCTCGAGCGGTTAAAACTGGCTGAGACCTTGCTCTGGAGAGCGGGCCGACCCCCCCCCTAGGGTCGGGTTAGTACCCACCGAGGTACGCCCGGATCATTCCTGGCACGGGACCCGGTTCTGACCATGGCGTCGTTGAGCCCGAGCCGGAAGGCTTCGTAATTCGGCATTGCGGTCTTGGTGGGGCGCGAGAAACAGGCAAATCACGAGGGGGCGATATAGCCGATTCGACAAAGGCGGCAAGTGCGTTTAGTGCGTCTTATAGTGCGGCTTACCGTGGGGTAGCACCAGTATTGGGGAGGCGAAGTGTACGCAGTAGACAGCGAGCCGAGGTAAATGCCCCACGGCCGGCTCGCTGCAGCCGGAGGTCCCCCCTGCTCGTAGACGTACCTTCCACACTCGCCCCGACTAGCCGACACCGGCGGCGCTCACCCCGGCGCCAGCGGCTCCGGCGGCACCCGTCGGCCCCCCGCTGTCCGTACGGTGCCGCCGCGGCGCCGCCCCCGCCGTTGTTGCGCACCCTACCTACGCCGGACGCGTGTTGCATGCGCACGGGCACCGGACCGAACACCGCGCGGGTCGGAAAGCGCACCCGCCCCGCGGGGTAGGGCGGCGAGCTCCCCGGGGGCTGGGCCGGTGCCTCCGCGCGCGTCGGCGGAGCGCTTCTGGAGGAAGCGCCTGCGGTTCGCCCCCGGCGCGACCCGGCTCCGCCGGCCTCTAGGAACGCGAGGGCCCGCCCGGGATGTACTGCGGACGGGCGCGACTTCAGGCGGGCGCGGACCGCCGCTTGGGGGGGGCTGGCCGCGGGGCGACCCGGCGCCTCCCCGCGCCCCCGGGTTGCAGATAAGGCTCCGCCCCCATGCGTCCGCGGCGGCGGCCCGCTGGCCGAGGGGGCGCCGGTCCCCGGGTTCGACTACGGGCGCTGGGTCTCGGCCCCCGGCCCGGCGGCGCACCCGTCGGCGGGGCCCGCGGCGAGGCGAGGGCCCGCGGCGGCGCCCCCGCTACAATGGCGGGGGCCGGGGAAGAACCGCCCACTTGCGTCGCGGAGCGCGCCCCGCGTGGGTCACGCCCGTGGAGGGGCCAGCGCAAGCTCTGCCAGGGGCCGCGGCGGGGACGTAGCTCCGGGCACGCGCTGTGGGCGGGCCAGTGTAAACGGGGACGATCGTCGCCCGCCGCACCGGGGCGCCCGGGTGCGGCGGGCCCAGCCGGGCTGCCTCCCTCACTCAAGCGCCCGCGCCGTGCTCCCTCGCGTACCGGCGTTGAGGCGAGGGCGGGCGGGAGGCTTGCATGCCCCACGACCCGCGTGCCCGTCCCAGCGGCCCGGTGCTCCCCGGGCGCTCGGGCTAGGGCGCGGGTTGCCCTTCTGGCTACGGCCATCCCGCCGCCGGCAGGGCCGACGGCCGCCGGACTGCCAGGCA     
B       ATGCGTTCTGTCATATAAATTTATATTAGAACTCTAAGTCTTGAACCTTATAATAAATCAATATGAAAATTATTATCTGAAAAGCATTCCTCTACAGATCAGAATTGAACAGTTATTATATTTTTTATGAAATTTATATTTTCTAAACTATTCTATAAGTTTAGACTGATACTGCTAATGGTAGAGGTTTATTGTAATTATATATAAACTTAATAAATAAAAAACTTAAGCGTCAGGTAATTTACATATGATTGTATTCAGAAAATTATTGGCCACGCATTCTAAACACACATAGAAGAAAAATAACTTACATTATGACATAATAATTGGTTCAGTTAAAAAATCTGTATTATTTCAAACAGATAAATAATAGTTAAACGAATAGATCCGCAATTTAATTACTGATGAATTAATTAATGAAATCTAAAAATTTAGTGTATACATTATCATATAATCGATCTATAAAGTAATGTTGTTTGAATGGGTGAAATAGCTATCTTCAACTACAAATACGTCTTTCTAATTAATCTATTTTTTAATAATTATTGTTAACAGTTTTAATAACTAATTAAGAAGATTAATAAAATTTGATTAATCAAACTTTATCGTTATACACTTCAGACTTATATCTCTCTATTATATTTTTTAGAAATACTAACTGAATCAAGTAAGCTAAAAAAGTATATTAATTTAAACCTAGTCAAATTATAAGTGTTCGAATTTGAACATAATAAATTAGGATACTGTTTGTAGATCTAAAATATTTCAATATAATAAAGTATTTTTTAAAAAATAATAATATATTTAATTTTTCGAATAACAGAGTAATATAATTAGAATGATAAAAGTTAATTTAAAGTATCTATTAATATACACGTTAATTAAAATAAACAATAATTATAGCTAATAATATTCTGTAATGCCAAAAGATCTGAAAACATCGAGTTTATGAACGAAGAAAAAAAAAGAAATAATTAGATTATAATATTATAACTCTTAATTTATTAATACAGATCATAATCAGATTTGAATGAGTTTAAAGGTACCGGTGGGTGAAACGGTTGGGAGTCCCACTAGTACAGAAGTCGCTGACGAACTATAGAATTACTTAATGCTGTTCGAGAACAGCGTAAGACTTCAAACCCCGACATTTAATATGAGCAATCAAAGTTTACGTCTCGTTGTACCCACCGATAGAACGCAATATCCGTACCTTAGGAGGCTTTCATGTGTTGATATAAATATCATGAATAAATTCCATCTTTATATTACTGTGCAACCTAGGTAGTTATGTGAAATCTTAATCTGCGTATACCCACATCCATATTCAGACTTAAAATGACAATTATCTTCCGAAAATGAAGATCTATTACGCTATGGTTGAAGCTTTGACTTTCGGGTAATGCCACGAACTTTTAGAATTCCTATAGGGGATTAGATTGTCGATTCAAACGCACTCGAACAAAGAGGACTTACACCTTGGGAAAATATAATGATTTTAGGGAGCGAATAAAATGACCCCAAGTTTAGGATCTTAGATTGTATATACAAAGAAAGTTCAAAAGATTGTCTCATTCTTACTGTCATCAACAGCTATATAGAGGAATAATTTTGTGTTATTAGACAAACTCAAACTCCTCCCCGCAGTTAGCTTTACTTATAGTGGCCGTATATTATCGCCACCTTGAAAAAGCATTCTCTACCGTCTCCATCAGTTTTTGGTGTATAACGTAGGGATAGAATGGTGACGGCCTACATACTGTCTAAAATCATGCTAGAGACTACGCATGACTGGAGAGAGTCGGATGAGTTGAATGTTTTAAGGATAATAAGGTTGTGACGGAATTGTGAATAAACTGCCTCCGAATAACTACCAGCTTCTACGTCGGGACTATCCCTCGAGGGTGACATATATACATAATTAATTTTTTAGGAGGGCAGATCAAATCAATATGCTGCAAAAAATGCACAGATCTGAAAAATTACGTATCACGACTCAATGTGGTGCGTGCCCGCAACCTTGCTCAAGGTAGGACCTAGTTTGCGTCCGCAACGATTGGTCCTAGTGCAGGCATCGCTTTCAGCTGACCTCCGCGCAACCTGATCCATGCTTGGCGGAGAGAACCTCGCGCGTTGACGCTCCGTGAGGGTAGAACGATCAGTCGACATTGATACAGGCCGGGTAACTTAGTGTTAGCCTATTGCCCCTGCCGCAGTTCTTGAGCCGGCCACTCGTGCCCTCCTGCTCCGAGTGGTCCGCGCGTACGCTGACCCGACTGCCCAACAGCTGACATCGACGCCTGGCCGTGATCATCCCACAGACGATAATCGTCGTGCCCTAGGCACCCAGAGCGGAGTGCTTACCGCACTGCGACCCGCCGGCCACCGTACAGTGCCCGTTGAAGTTAACCTCCGCCCAAAGCTCCGCTGGATACCCCGTATTGATCGTTAATGCGACGTGGCTCAGCGGAAGGGGGCTTTTACTCCGTCAGGAGTGCCGACGGATGTTTCCTTAAGAAGCTCCTCCGGAGAGGGTGGGGAAACCGGTACACGTCGCCTCCGGTGCTTCTGCCCGCCCAAGCGTTCTCGAGCGGTTAGGAGCGACTGATGGCTTGTTCTGGAGAGCGGGCCAACCCCCCCCATAGGGTCGGGTTAGTACCCACCGAGGTACGCCCGGATCATTCGTGGCACGGGACCCGCTTCCAGCTATAGCGGCGTTGAGCCCGAGCCGGAAAGCGTCGCAATTCGGCCTTGCGGCCTTTGTGAAGCGCAAGAAACAGGCTAGTCGCGAGAGGGCGATATACCCGATCTGACAAAGGCGACAAGTGCGATCAGTGCGTCGTGTTAGGCGGCTTGCCGTGAGGTTGCACCAATATTGAGGGGGCGAAGCGTACGCGGTGGACGGCGATTCGGGGTAACTGCCCCACGGCAGGCCAGCTACGTCCGGAGGTCCCCCCAGCTCGTAAACGTAACTTCCATGCTTGCCCCGACTCGCTGACACTGGCGGCGCCCACCCCGGCGCCAGCGGCCCCGGCTGCACCGTTCAGCCCCCTGGTGCCCGTACGGTGCCGCCGCGGCGCCGCCCCCGCGGTCGTTGCGGACACTACCTACGCCGGATGCGTGTCGCATGCGCACGGGCAGTGGGCCGAACACCGCGCGGACCGGAAAGCACACCCGCCCCGCGGGGGAGGGCGGCGAGCGCGCTGGGGTCTGGGCCGGTGTCTCCGCGCACGTCAGGGGGGCGCTTCCGGGGCAGGCGCCCGCGGTGGGCCCTCAGCGCGCCCCCGCACCGCCGGCCTCTAGGGACGCGGGGGCCCGCCCGGGATGTACTGGGGACGGGCGCGATTTCGGGCGGGCCCGGACCGCCCCTTGGGGGGGGCTGGGCGCGGGGCGACCCGGCGCCTCCCCGCCCCCCCCCGTTGTAGATAAGGCGCCGCCCCCATGCGTGCGCGGCGGCGGCCCGCGAGCCGTGGGGGCGCCGGTCCCCGGGTTCGACTACGGGGGCTGGGTCCCGGCCCCCGGCCCGGTGGCACGCCGCTCGGGAGGGCCCTCGGCGAGGCGCGAGCCCGCCCCGGCGTCCCCGCTACAATGGCGGGCGCCGCGGAGGAGCCGCCCACTTGCGTGGTCGAGCTCGACCCGTGTGGGGCTGGCCCCTGGGGGGGCCAGCGCACGCTCGGCCCGGGGCCGCGGCGGGGACCTAGCTCCGGGCGGGCGCTGTGTGGGGCCCAGACTAAACGTCGACGATGGTCGCCCGCCGCCCCGGGGCGCCCGGGTGCGGTGGGCCCCGCCGGGCTGCCTCCACCACCCGGCCGCTCGGCCCCCTCTCGTTCTGGTACCGGCGTTGGGGGGAGGCCGGGCGGGAGGCTTCCATGCCCCCCGACCCGCGTGCCCGTCCCAGCGGCCCGGTACTCCCCGGTCGCTCGGGCTAGGGCGCGGGTTGCCCTTCTGGCAACGGCCGTCCTGCGGACGGCAGGGTCGACGGCCGCCGGACTACCGGGCA     
A       ATACGTTCTATCATATAAAATTATATTAGAACTCTAAGTCTTAAACCTTATAATAAATCAATATGATGATTATTATCTGAAAAGCATTCCTCTACAGATCAAAATTAAACAGTTATTATATTTTTTATGAAATTTGTATTTTCTAAACTATTCTATAAGTTTGGACTGATACTGCTAATAATAGAAATTTATTGTAATTATATATAAACTTAATAAATAAAAGACTTAAGCGTCAAGTAATTTACATATAATAGTATTCAGAAAATTGTTGACAACACATTCTAAACACACATAGGAGAAAAATGACTTACATTGTGACATAATAATAAGTTCAGTTAGAAAATCTGTGTTATTTCGAACAGATAAATAATGGTTAAACGAATGAATCCGCAATTTAATTACTGATGAATTAATTAATGAGATCTAAAAATTTAGTATATACGTTATCATATAATCGAAATATAAAGTAGTGTTATTTGGATAAATGAAAAAGCTATCTTCAGCTGCAAATACATCATTCTAATTAGTCTGTTTTTTAATAATTATTGTTAACAATTTTAATAACTAATTAAGAAGATTAATAAGATTTGATTAATCAAACTTTATCGTTATACACTTCAGACTTATATCTCTCTATTATATTTTATAGGAGTACTGACTGAATCAAATGAGCTAAAAAAGTATATTAGTTTAAACCTAGTCAAATTATTAGTGTTCGAATTTGAACATAATAAATTAAGATACTATTTGTAGATCTAAAGTATTTCAATATAGTAAAATATTTTTTAAAAAATAATGATTTATTTAATTTTTCGAATAACGGAGTAATATAATTAGAATGATAAAAGTTAATTTAAAGTATCTATTAATATGCACTTTAATTAAAATAAACAATAATTATAACTAATAATATTCTATAGTACCAAAAGATCTGAAAACATCAAGTTTATGAACGAAGAAAAGAAAAGAAATAATTAGATTATAATATTATAACTCTTAGTTCACCAATACAGATCATAATCGAAGTTGAAAGAGTTCAAAGGTACTGGTGGGTGGAGAAGTTAAGAGCACCACTAGTACAAAAGTTGTTGACGAACTATAGGATTACTTAATGCTGCTCGAGAGTAACGTAAGGCTTTAAACCCTAGCAATTAATGTGAGCAATCAAAGTTTGCGTCTCGTTGTACCCACCGAGAAAACGTAATATCCGTACCTTGGGAAGCTTTTATGTGTTGATATAAGTATCACGGATAAATTCCGTCTTTATATTGCTGTGCAACCTAGGTAGTTATGTAAGATCTCAACCTGCGTATGTTCACATCCGTATTCACACGTATAATGACAACTATTTCCCGAAAATGAAGATCTATTGTGCTATGGTTAAAGCTTTAACTTTTGTGTAATAACAAAAACTTTTAAACTTCCTATAGGGAATTTGATTGTCAATTAAGATGCGTTCAAATAGAGAGGACTTACACCTTGGGAGAGTATAATACTTTTAGGGAGCGAACAAAACTATCCCAAGTTTAGGATCTTAGATCGCATGTACAAAGACAGCTCAAAAGAATGTATCATTCTTACTATCATCTACAGCTTTATAGAGGAATAATTTTGCGCCATTAGATAAATCCAATCCCCTCCCTGCAGTTAACTTTACTTATAGTGGCCGTATATTATCGCCACCTTGAAAAAACATTCTCTACAATCTCTATCAGACTTTGGTGTATAACGTAGGGATAGAATGGTGACGGCCTACATCCCAACCAAAATCATGATAGAGACTTCAAGTGACTGGAGAGAGTTCGATGAGTTGAATGTTTCAAGAATAATACCGTCGTGACGGAATCGTGGATAAACTGCTACTGAATAACTACCAGCTTCTACGTCGGGACTATCCCTTGAGGGTGGTATGTATACATAGTTAATGTTTTAGGAGGGCAGATCAAATCAGCATGCTGCAAAAAATGTACAAATCCGAAAAATTACGTATCTCGACTTAATGTGGCGCGTGCCCGCAAACTTGCACGAGGTAGGACCTATTTTGCGCCTACAACGACTGCTCCTAGTGCGGTCATCGCTTTTAGTTGTCCTCCGCACAACCTGATACACGCTTTGCGGAAAGAACCTCACGGGTTGACGCTCAGTGAGGAAAGAACGTTGAGTCGACATTGATTCCGGCCGTGTAATTTAGTGTTAGCCAATAGCCCCTGCCGTGGTTCTTGAGCCGACCACTCGTGCCCTCGAGCTCCGCGTCGTCCGCGCGTACGCTGACCCGACTGCCCAACAGCTGACAGCGACGCCTGGCCGTGAAGATCTCACAACCCACGATTGCCGTGCCCCAGGCACACAGCGCGGAGAGCTTACCGCGCTGCGACCCGCTGGTCACCGTATAGTGCCCGTTTAAGTTAACCTCCGCCCAAAACTCCGTTGGATACCCCGTATTGATCGTTAATGCGACGTGCCTCTCCGGTGGGGGGCTTTAACTCCGTCAGGACTGCCGACGGACGTTTCCTTGAGAAGCTCCTTCGGAGAAGGTGGGGAAACCAGTACGCGCCGCCTCCGGTCCTTCCGCCCGCCCAAGGGTTCTCGAGCGGTTTGTACCGGCCGATCCCTTGCTCTGGAGAGCGGGCCGACCCCCCCCCTGGGGTCGGGTTAGTACCCACCGAGATACGCCCGGATCATTCCTGGCATGGGACGCGCTTCCAGCCATAGCGTCGTTGAGCCCGAGCCGGAAAGCGACGCAATTCGGCATTGCGGCCCTTGTGAAGCGCGTGAGACAGGCAAGTCACGAGGGGGCGGTATAGCCGATTCGACAACGGTGGCAAGTGCGATTAGTGCGATTCGTAGGGCGGCTTACCGCGGGGTAGCACCAATATTGGAGGGGCGACGAGTACGCAGTAGACGGCGATTCGGGGTCAATTCCCCACGGCCGGCCCGCCACGTCCGGACGTCCCCCCTGCTCGTGGACGTAACTTCCGCACTTGCCCCGACTGGCAGACACGGGCGCCGGCGACCCCGGGGCCAGCGACTCCGGCTGCACCCTCGAGCCCCCTGCTGCCCGTACGGTGCCGCCGCGGCGCCGCCCCCGCCGTCGTTGCGCACACTGCCTACGCCAGACGCGTGTCGCATGCGCACGGGCTCCGGATCGAACACCGTGCGGTTCGGAAAGCTCACCCGCCCCGCGGGCAACGGCGGCGAGCGCTCCGGGACCTGGGCCGGTGTCTCCGCGCCCGTCGGGGGAGCGCTTCCGGGGCAAGCGCCCGCGGTTCGCCCCCAGCGCGCCCCGGCTCCGCCGTCCTCTAGGGACGCGGGGGCCCGCCCGGCATCTACTGGGGACGTGCGCGACTTCCGGCGGGCGCGGACCGCCGCTTGGGGGGGCCTGGGCGCGGGGCGACCCGGCGCCTCCCTGCGCCTCCCGGTTGTAGATAAGCCGCCGCGCCCATACGTGCGCGGCCGCGGCCCGCTGGCCGTGGGGGCGCCGGTCCCCGGGTTCGACTACGGGCGCTGGGTCTCGGCCCCCGGCCCGATCGCGCACCGGTCGGCGGGGCTCGCGGCGAGTCGCGCGGCCGCGCCGGCGTCCCCGCTACAATGGCGGGCGCCGCGGAGGAGCCGCCCACATGCGGGGACGAGCGCGACCCGTGTGGGGCCGACCCGTGGAGTGGCCAGCGCACGCTCTGCCAGGGCCCGCCGCGGGGGCGTAGCTCCGGGCACTCGCGGTGGGGGGGGCGGACTAAACGGCGACCATCGTCGCCCGCCGCCCCGAGGCGCCCGGGTGCGGCGGGCCCCGCCGGGCTGCCTCCCCCACCCAGCCGCTCGCGCCGCGCTCCCTCGAGTACCGGCGTTGCGGGGAGGGCGGGCGGGAGGCTTTCATGCCCCGCGCGCTGCGTGCCCGTCCTAGCGGCCCGGGGCTCCCCGGTCGCTCGGGCCAGGGCCCGGGTTCCCCCCCTCGCAACGGCCGTCCGGCCGCCGGCAGGGTCGATGGCCGCCGGACCGCCGGGTA     
