# Supplementary material for: A simple method for data partitioning based on relative evolutionary rates
Source: PeerJ. 2018 Aug 28;6:e5498. doi: 10.7717/peerj.5498 (PMC6118207; doi:10.7717/peerj.5498)
Supplement: Data S1 — The datasets are provided in the PHYLIP format. [file peerj-06-5498-s002.zip › DataS2/SS1-10miss.phy]

17  4000
out     TATATTACAGCTAATTTTGAACTGTTAATCATATTTTTTGTAAAATCAATTAGCTTTTTGTTAATATTGTATTAATTATACATAACAAGTGATGATAGTATTAACTGCCTTAATATCATTGAATTCAAGAACAAAATGATGAGATTCAAAGAACAAAATAGTTTTTTATATTTTATAAAGACCATTGTATTACTTTTGATATAATCTTATGTTATAACTCTTTGATAGCTATTTTAATTTTCTAATTCAAATACGCATATTTTAGTAATAATCGTCATAACAGAAACTTTATTTTCATTGGGGAAATATATAGTTTTATTTTTTATTTTTTAAATAATCTTTATTGCTGAAAGAAGTGTAATAAGCAAATTAAAAGTCTGGTTTCTAAGCAATTAGGAAATTATTCAATACTAACATTAAAAATTTCCTATATTTAAAATTGATTTTACCCGAGTAAAAAATTTAATTGAAATCAAATTTCTATCTAATTTGCAAGTAAATATATTTATAAATACTCAAGAAATACAACAATTTTGAAAGAATGTAAACATCTTTTTTAAATAAAAGATGAAGAACTCTTAATATAATTAGTGGCATAAAATCTTTTTTATTCTTAGATAAAGCTAAACACGCTTGTTTACATGTAATAATAAATATTGTATATTAGCATAATTGTCGTAATCTAGGTTGAAATCTGGCTAATTCGATTTATTAGATTCAATGATAAGAATACTATTGCTATTTTTAATAGTCTGTGTTGTCATGATAATTTTGGGCAGTTATACCAATTTTTTAGAAAATAAACGACTTACTTTTTGTGATTAAATCTTTTAAATAATACGTTTCTTATTAATTATAAAACAAAATATTTCTTCGCAATCGTCTATAAAAAACAAGAATGATCTTGACGGTTTAAAAAATTATTTGATACTGTCTTTTAGTCTGTTAAACTTTGAATATCGAATATTAGATGTGTCATGTTAAGCGTTGAATCGAAGAAACAATAAGCTATCCTAGATATGTAAAAGAACACTCAGGTTTATTTTTGTCTTAGAATCACCAGAGAACGCAGGGGGGAGCTTGCCTCTAGCACGGTAAATTCAATGTCAATTCCCTAGTATACCCCATCTGACGTTTAATAACCTGAGCCAATTCCTTGTTTTTGATACTACATGAACCGCTGAGGATGGACTATGGTGGCTCTGACTCTTGGAAGTTAAATAAGTGATGCGTTTGATTGAGAGCTTCTTCCCTTGAACCCTAGGCCTGGATAACTGACAAAGGAATCCATACGGCAGTACTCTAAAGGTCTGTGTAGCGACATCTAAAGGTATAGAGGTGCAAACAGGGGTTTTTGGTGCACACTCGATTGATCACTCGCGAGCACAGACGTCGATTGCCCATTTTAAGAGTGTCCTGTGTTAATTCCACGCGGCAAATGCAACACTCACAAGCAAGTAGCGCCCCTCAGCATATAGTTCTTCTTATTCAAGCGTATACACACCCTAGATCTTAGTTGGCAGTCCTCGGCGAGCTACCTATCAGGTAAACACATGGCGCTATAGTCCGAGAGGAAGCTGCAGTTTCTAATAGGTCATATAGATGCTTCTTAATAGAACTGAGATAGCGTCAAATCTTTGGCATTTAGATGCGTAAATAGATACCAGTCCGGGCATGATTGTCAATAGAGATATAACCGGGTTGAAGTAAGGACATTACGAATTACTCATTTTCTTCAATACGTGGTAGCTGGGCCATAGCCTGCTAAAGTGACTGGCTAAAAACGGCTCGTCTTAGAATAACTCGTTTAATCACCTGAAAAGACATTTCTAACGCCCGAGAGTGCAGAAGGTAAAAACCACGAATTTGTAGGCTGAAATCATGTCTGCATTAAAATTCTTTTCCCCATCTGCTTTATCTGTACCTTATACTTTATCTATTACTCACGAGGTTTATGTTAGACCGTTTGTTCCTTGTTTACTTAGATCACAGGGATGATTCGTGCAACAGGCCCGAGCACGTACTTTGCGCTTGACTTGGATCTCTGTCTCACCAGACCGGGGTTAGGTGGTGTCTCGTCCAGTAATCTGGGTCGCGCCGACGCGGAGTCTTAATCTATTATTTTGAGTTTACTAGCGCCCGCTCTGCTGCTATCGGGCACGTGGACCTGATGTGCTATACTGGTAGCAAGCTATAACCGTGTCCTGCCACCTGGCTTGCGTGTACAGACTTGCCCGCGACGTAGACTCACTCGAGGCCGTGCGAGAGAAGGGCGCCTCCGCCTGGGGCGCAGGCGCCCCAAACGTGCACGCGTCGCTCATGTACCGCTGGCCTCGGCCGAATTAGAAAAAACACCGATACATGCCTAACGGTGCGGTAGGCCCCCTAATACGAAACTGTCCTTGCGCCATTCCGATTGAGAGAGGTCCGATAAAGAGGAGGGCGCGTTCACGGATGTTTAAACTTACGACGTCACAACGACCGGTTCTTCGCTCATGAGGCAATGGAGTGGGGCGCTGGCTATGCGAGACTTTTGCAACGCCAGACCGACGTTAACATACGCGTGGGTGATCAAGTTCGTTGAACGCGTGCCCGACAAACCGATTTGGCACGCGGGTCGACTGGCAGATTCTGCGCTGGCGAGAGGTACCTGGCTAACCTGCACCACAGCTGGTGCCCTGAAAGCACAGGCTAGCCAATCCCGTCAGCTCGATGGGATATGGGCTCACATCATGGCGTCTGTAGACTTCAACGGGCACCAGCCTCTAATCGATGTATCCGCTCGGGTGCTAGCCTCTCCGGCACTCGTTAGGAGGGACATGTCGGGCCTCCTCAGCCCGCTCTCGGACTCCGCTGAACGGGAGTCTGGAATTATAAACTAGGTGGGGAGGCAGCCCCCTGCCCAACCGACGGAGGATCATTCGAGGGAAAGTAGTCGGTTGAAAGAGCGTACCTATGGCCATCCGTAACGATATGGTCTGGCGCAAGCCGCACGCATTTTGGAACACCGCGCTGCCCGGGGGGGGCGGGCGGCGACGCGCGCCGGTGGCGTGCTCGCACCCGGCAGGCGGGCCAACGTCGCCGCGCGGCTGGCGGCCGTCGCCCGTCCCTGGGCGACGCCGCAGAGGAGGCTCAGCTCCAGCCCCGTACCGAGGGGCTAGTGAGGCCGGGACCCGGGGCGTATGCGGCACACCGCTCGGCGGGCCCCGCGGCTACCCCCCCCCGTGAGCCCTGCCATGTCTTGGGCCCCCCGGGGGGGCCCCTGATGGCGGGCGACCGCGCGGGCCGCTCCCGTGGGACTCCCCCACGGCGCTGCAGCCCCCGGCCGCCCGCGCGCTCCCGCCGACGCCCCCGGGGCTCGCTCGAGCCTGCGACCGAGCGTGGCTGCGAAGAGACTGGTGGGCCCGGCGCGGGCCCCGGTCGCCCGCGGAATGGGCACCGTTTAGCCCCGTCCGGCCATGCGAGGCGACCCGGTCACCTCCGCGGCCTGCGTGCCGCGGCGGACGGCGACGGGCGAGCCGGGGGGTCCTCGGGGGCGGACAGGGCGCGGGGCCCCGACGCAGACCTTGCTGAGACACCGCCCCGGAGTGTAGTGACTTGGAGGACCGGCGGTGAGGGGGGCTTCCAGTCCCCTCCGCGTCTGGCTGGACAGCGGCGGCCCGCCCGGTCGTGGCTCGGCCTCCCGTGAGGGGCTCGTCGCCCGCCGGCGCCGTCTCGCCCCGCGGGCGCGCAGGCAAATCAGGGGCCGGGCCAGGGGGACGCGGCCCGCACGGGTCCCCTGCCGAGCCTGTCGGGCTCTCATCGAGCCGCCCCCCGGCCCTCGAGTGCGACGGTCCGCGTGAGGCCGGCAGGCCGTCGGCCAACGGGTCCGCTCGCCGAGCTCGGCTGGGGTGGCGGCGGCGTCTGCCGGGACGGTGGGTCGGAACGCGGGTACGCCCCGCACCCCCGCGCCTGCGTAAGCGGCCCCGGACGCTGCCCTGAGTGGCGGGAGCCAGACAGG     
A       ATTATTACATCTAATTATGAACAGTTAATGATATTTTTTGTAAAACCAAATATCTTTTTGATAATATTGAATTAGTTATATATAACAAGTGATAATAGTAATAACTGCCTTAAAATCAAGTAAATCATGAACAAAATGATGTTTTTCTAAGAACAAGATTGTATTATATATTTTATATTGATCTTTTTTCTAATTATGATATTATATTATGTCATCACACTTCGATAACAAATATCATTTTCCTATTTAAATATGCATATTTTAGTTATCATCAACATAACTGAAATTATATTTTCATTGGGGATATATAAAGTTTTAAGCTTTATTTTTTAAATACAATTTATTGTTTAACGATGAGAAACAAACAAATTAAAAGTCTGGCTATTCAGCAATTAGGAATTTATTCTATATTGACAGTAAAAATATCGGTTATTTAAAATTTATTTTTTCCGTGTAAAAAGTTTAAATGATATAAATTTTCTATCTAATATTCTAGGAAATAAATTAATAAATACTCAAGATATACGTCAATTTTGATAGAAGGTAAATAGCTTTTTGATATCAATGATTAAGAATTCCTAATTCAATTAGTTGCATAATATCTTTTTTATTCTTAATTATAGCTAGACACGCTTGTTGAGATGTAATAATAAATTTTGTATATAAGTATAAATCTCGTTTTCTAGATAAAAATTTGGCTAAGTTGATTTATTAGATTCATTGATAAGGTTACTTCAGCGATTTTTAATAGTCTATGTTGAAAGAATAATTTTAGGCAGTTGTGCCAATATTTTAGAAATTAAAAGAATTACTTTTAGATTATTAATCTTTTAAATAATACTTTTTTTAGTAATTATAAAAGAAAATAGTTCTTTTCTATCGTCAATGAAATACCAGAATGATCACAACGGTTTAAAAAATTTTTTGATTCTGTTTTTTAGTCTGTTCAACTTTGACTAACGATTATTTGAAATGTCATGCTAAGCATTGAATCGAAGAAACAATAAGCTATCCTAGATATGTAAAAGAACACGCAGGTTTATTTTTTTCCTAGAATCACCACAGAAAGCTGGGGGGACCATGCCTTTAGCACGCTAAATTCAATGTCAATTGCCTAGTCTACCCCATCTGGCGTTTAATTACCTGTGCCAATTCCTTCTATTTGAACCTACAAGTTGCGCTGATTATTGACTATGGTGACTATGATTTATGGCCGCTAAACTATTGATGCGTCTTATAGAGAGCGTCTACCCTTGAACCTTAGGCCTGGATAACTGACAAAGGAATCCCTACGCCGGTACTCTAAAGGTCTATGTAGCGACATGTAAAGATATATTGGCGCAAACAGTGGTTTCTGGTGCACAGTCGATTGAGCACACGCGAGGTCAGACGTGGATTACCAATTATCAGAGTGTCCTCTGTTAATGACATGCGGAAAATGCAACACTCATAAGCACATAGCGCAACCAAGGATATAGTTTTTCATATTCAAGTGTTTACGAATCCTAGATCATAGTTTGAAGTCCTCGACGTGCTACTTATCAGGTAAACACATGGTGCAATTGTCCAAGAAGAAGCAGCAGTCTCTAAACGGCCATATAGATGTTTCTTAATAGTACTCTGATTGCGCTAAATCTCTGGCAGTAACATGCGAAAAAAGGTACCCGACCGGCCTTAAATTTCATTAGAGATATACCCGGCTTGGAGTAAGGACATCACGAATGCCTCATTTTCCTTAATACGTGGTAGCTGCGCCACAGCATGCAAAAGTAACTTGCAAAAAACGGCTCGCCTTAGCATAACTCCTTTTATCACCTGCAAAGACATCTCTAACTCGCGACGATGCAGTAGTTAAAAGCCATGAATTTGCAGGCTAAGATCATGTCTGCATTAATTATGTTTTCCCCATGTGCTTTACCTGTAGCTAATACTCTATATATTAATCACGAGGTTTATGTTAGACCGTTAGTTCCTTATTTACTTAGATCACAGGGAAGATTCGTGCAACAGGCACGAGCACATACTTTGGGCCCGACTTTCATCTCTGTCTCACCGGACCAGAATGAGGTGGTGCCTCATCGATTAAACTGCGTCGCGCCGACGCGCACTCTCAAACTATTATTTTGAGTTTACTAGCGCCCGCTTGATTGCTATCGGGCACGTGCAACTCATGTGTGATAATGATAGCAAGCTAGAACCATATCCTGCCACCTGACTTGCGTGTACAGACTTCCCTGCGACGTAGGCTTACTCGAGACCGTGCGAGTGAAGAGCCCCTCCGCGTGGGGGGCGGGCGGACGAAACGTGCAAGCGACGCTCATGTATGGCTGGCCTGGGCCGAAATAGAAATAACACCGATACATGCCTAACGGTCCGCTGCGCCCCCTATTACGAAACTGTCCGTGCGCCATTCCGATTGAAAGAGGTCCAATAACGAGGAGGGCGCGTTCGCGGATGTTAAAACTTACGACGTCACAACGACCCGTTGTTCGCTCATGAGGCAGTGGTGTGAGGAGCTGGCGATGCGAGAATTGGGCAACGCCAGTCCAATGTTAACTTAGGCGTGGGGGCTCCTGTTCGGAAGACGCTTGCCCGACAGACCGACTGGGCACGTAGGTCGATCGTCGGATTATGCGCTGGCGAGTGGTACCTGGCTAACTCGCACCACAGATGTTGCCCTGAACGAACAGGCTAGCCAATTCCGAGGGCTCGATGGGATCTGGACTCACATTATAGCGTCTGCAGCCTTCAACCGGAACTAGCCTCCAAGCTATGTTTCCGCACGGGCGCTATCCTGCCACGTACTCGTTATCAGGGAGATGTCGGGCCTGCTCAGCCCGCTCTCGAACTCCGACAAACGGGGGTATGGACTGATACCTACGATGGGGAGGCGGCCCCCTGCCCAACCCGCGGAGTATCGTTCGAAGGAAAGCAGTCGGTTAAAAGAGCGTACCTATGGCCATCCGTAGCCATATGATTCCGCGCACGCCATACGCATTTCGGAACCCCGCGCTGCCCGGGGAGGGCGGGCGGCGCCCCGGGCCCGTGCCGCGCTCGGACGTGGCTGGGGGGCCACCGTGGCCCCGCGCCTCGCGCCCGTCCCCCGGCCCGGGGCGGCGCCGCAGACGATGGTCCGCTGAAGCCCCGTCCCTAGAGGGTAACGAGGCCGGCACACCGGGGGACTGCGGAACACCGGTCGGCGGGCCCCGTGCCTACGCGGCCCCGAGAGGCCTTCGATGTCTTGCGCCCCCCCGGGGGGCCTGTGATGGGGGGCGACCGCGCGGCCCCCGCCCGTGGGACTCCCCCGCGGCGCCGCGGGCCCCGCACGCCCGCGCGCTCCCCCCGACCCCGCCGGGGCTCGCTCGAGCGTGTGACCCAGCGGCGCGGCGAAGAGACTCGTGGGCCGGGCGCCGGCCCCGGTCCCCCGCAGAATGCGCACGTTTTAGCCCCGTCCTGCCACGCGACGCGACCCCGTGACCTCGGCGGCGACCGGGCCGGGGCGGCCGGCGACGGGCGAGCCGGCGGGTCCGGGGGGGCGGTCAGGGCGCCCCGCCCCGTTGCACAGCTGGCTGAGACACCCCCAGGGAGCGTAGTCGCGTGGAGGACCGGGCTTGAGCGGGGCTTCGAGGCACCTCCACGTCTGACTGGAGATCGCCGGCGTGCAGGGTGGTGGCTCGACCTCCCGCGAGGTGCTGGCCGCACGCCGGCGGCGTGTCGGAACGCGGTCGCGGAGGCGAATGGGACGCCGGGCCGGGCGGGCGCGGCCCGCACGGGTACGCTGCCGAGCCTGTCGGAGTCGCAGCAAGCGCCCCCCCGGCCCTCTGGTGGGAGGCTCCGCGTGAGGCCGCCAGGCCGCCGGCCAACGGGCCCGCTCCCCGAGCTCGGGTGGCGCGGCGGCGGCGTCGGCCGGCAGGGTTGGTCGGACCGTGCGTACCCCCCGCACGCCCGCGCGGGGGTACGCGGCCCCGGATGCCCCCCGGAGTGCCGGGCGCCAGACAGG     
B       ????????????????????????????????????????????????????????????????????????????????????????????????????????????????????????????????????????????????????????????????????????????????????????????????????????????????????????????????????????????????????????????????????????????????????????????????????????????????????????????????????????????????????????????????????????????????????????????????????????????????????????????????????????????????????????????????????????????????????????????????????????????????????????????????????????????????????????????????????????????????????????????????????????????????????????????????????????????????????????????????????????????????????????????????????????????????????????????????????????????????????????????????????????????????????????????????????????????????????????????????????????????????????????????????????????????????????????????????????????????????????????????????????????????????????????????????????????????????????????????????????????????????????????????????????????ACAATAAGCTATCCTAGATATGTAAAAGAACACCCAGGTTTATTTTTGTCTTAGAAACACCACAGAAAGCATGGGGGCCCATGCCTTTAGCACGTTAAATTCAATGTCAATTCCCTAGTATACCCCATCTGTCGTTTAATGACCTGGACAAATTCCTTTTATTTGAAACTACAAGATGCGGTGATTATGGACTATGGTGGCTCTGATTCCTTGCTGGTAAACTAGTGATGCGTATTATAGAGAGAGTCTTCCCTTGAACCATAGGCCTGGATAACTGACAAAGGAATCCTTACGCCGGTACTCTAAAGGTCTTTGTAGCGACATGTAAAGATATCGAGGCGCAAACAGAGGTTTTTGGTCCACACTCGATTGATCACACGCGAGCTCAGAGGTGAATTGACTATTTTCAGAGAGTCATATATTACTGGCATGCGGAAAATGCAACACTCATAAGAAGGTAGCGCCACCTGGTACATAGCTCTTCTTATCCAAGAGTATACATAGCCTAGATTATAGTTTGGAGCCCTCGACGAGCTACTTATCAGGTAAGCACATAGTGCTATTGTCCAAGAAGCAGCTGCAGTCTCTAAACCGCCATATAGATGATTCTTAATAGTACAGAGATTGCTCGAAAGCTTTGGCATTTAGATGCGAAAATAGGTACCTGACCGTCCACAAATCTGATTAGAGATATAACCGGCTTGAAGGAAGGACATTTCGAATCCCTCATTTTCCTTCATACGTGGTAGCTGCGCGAGAGCATTCAAAAGGAACTAGCTAAAAACGGCTCGTCTTAATATAACTCTTTTTATCACCTGCAAAGACATGCCTAACGCCCGACAGTATAGTAGGTAAAAGCGGTGAATTTGCAGGCTGTGATCATATCTGCATTAATTTTCTTTTCCCCATGTGCTTTATCTGTACCTTATACTATATATATTAATCTCGAGGTTTATGTAAGACAGTACGTTCCTTGTTTACTTAGATCACAGGGAGGATTCGTGCAGGAGGCTCGAGCACCTACGTTGGGCGCGACTTCCATGTCTGTCTCACCGGACCGGAATGAGGTTGTGCCTCGTCGACTGAACAGGCTCGCGCCGACGCGGAATCTCAAACTATTATTTTGAGTTTACTAGCGCCCGCTTTTCTGCTATGGGGCTTGTGGAACTGATGTGTTATAATGATAGCAAGCTACGACCATATCCTGCCACCTGGCTTGCGTGTACAGACTTGCCAGCGACGTAGGCTCACTCGAGACCGTGCGAGAGAAGAGCGCCTCCGCCTGGGGCACGGGCGCAAGAAACGTGCAAGCGACGCTCATGTGGGGGTGGCCTCGGCCGAAATAGAAATAGCACCGATACATGCCTAAGTGTGCGCTAGGCCCCCTATTACGCAGCAGTCCATTCGCCATTCCGATTGAGTGAGGTGGAATAACGAGGAGGCACCGTTCGCGGAAGTTTAAACTTACGACGTCACAACGCCCGGTTCTTCGCTCATCAGACAGTGGAGTGGGTCGCTGGCGTTGCGAGAGTTGGGCAACGCCAGCCCAACGTTAACGTACGAGTGGCTGGTCAAGTTCGGTGGACGCTTGCCCGACAAACCGATGTGACACGTAGGCCGACTGCCAGATTGTGCGCTGGATAGAGCTACCGGGCTAACCAGCACCACAGATGTAGCCCTAAACGATCAGGCTAGCCAATGCCGAAAGCTCGATGGGATTTGGACACACATCATAGCGCGTGTAGACTTCAACCGGAACAAGCCTCTAATCGATGTGTCCGCCCGGGTGCTAGCCTGTCACGGTCTCGTTAGCAGGGACATGTCGGGCCTCCTCAGCCCCCTCTAGGACTCCTCTAAACGGGCGTATGGCTTAATAATCTGGGTGGGGAGGCGGCCCCCTGCCCAATCGGCGGAGTATCATTCGAAGAAAAGTAGACGGTTGAAAGACCGTACCTATGGCCCTCCGTAACGATATGATGCGGCGCAATCTGAACCCATTTTGGACCGACGCGCTGCCCGGGCGGGGCGGGCGGCGACGCGTGCCGGTGCCGTGCTCGGACCAGGCTGGGGGGCCACCGTGGCCCCGCGCCTCGCGGCCTGCCCCCCCCCCGGGGCGACGCCGCAGACGGTGGTCAGCGGAAGCCCCGTGCCGAGGGGTTAACGAGGCCGGCCCGCCGGGCGAAGGCGGGACACCGGTCGGCGGGCCTCGCGGCTACCCGCCCCCGAGAGCCCTTCGATGTCTTGCGCCCCCCGGGTGGCCCTCTGGTGGTGGGCAACCGCGCGGTCCCCCCCCGTGGGACTCCCCCCCGGCGCTGCGGCCCCCGGTCGCCCGCGCGCTCCCCGCGATCCCGCCAGGGCTCGCTCGAGCCTGCGACCCAGCGGCGCTGCGAAGAGACTGGTGGGCCTGGCGCCGGCCCCGGTCACCCAGCGAATCGGCACGGTTTGGCCCCGTCCGGCCACGCGAGGCGACGCAGTGACCTGGGCGCCGTGCGTGCCGGGGCGGCCGGCGACGGGCGAGCCGGGGGGTCCGCTGGGGCGGTCACGGCGCCCCACCCCGACGCTGAGCTCGCTGAGACACCCCCACGGAGCGTAGTTACGTCCGGGACCGGGCCTGAGGGGGGCTTCGAGGGGCCTCCACGTCTGGCTGGACGTCGCCGGCGTCCGCGGTCGTGGCTCGGCCTCCCCCGAGGTGCGGGCAGCCCGCCGGCGGGGTCTCGCACCGCGGGCGCGCAGCCGAATGGGGCGCCGGGCCGGGCGGACGCGGCCCGCACGGGTGCGCTGCCGAGCGTGTCGGAGTCTCAGCAGGCGCCCCCCCGGCCCTCGTGTGGGAGGGTCCGCGTGAGGCCGGCAGGACGCCGGCTAACGGGCCCGCTCACCTAGCTCGGCTGGCGCGGCGGCAGCGTCTGCCGGGAGGCTGGGTCGGACCGTGCGTACGCCCCGCACGCCCGCGCGTGGGTAAGCGGCCGCGGTCGCCGCCCTGAGTGGCGGGCGCCAGACAGG     
C       CATATTTCAACTAATTATGAACAGTTAATAATATTTTTTGTAAAACAAATTAACTTTTTGATAATATTGAATTAGTTATATATAATAAGTGATGATATTAATCACTGCCTTAATATCTGTGAAATCAAGAACAAAATGAGGAGATTCTAAGAACAAGATTGTAATATATATTATATAATGAACGTATTTTTAATTATAATATAATCTTTTTTAATAACACTTTGATTGCGTATTTAATTTTCTTATTTTAATACGCATATTTTAGTTATGATCGTCATAACAGAAATTCTATTTTGATTGGGTAATTATATAGTTTTATTTTTTATTTTTTAAATATTTTTTATTCTTGAAAATTGTGAAATAACCAAATTAAAAGTCGGGTTATTCAGCTATTAAGATTCTAGTCAATCCTGACATTAAAAATATCCGATATTTACATTTGATTTTACCCGAGTAAAAAGTTTTAATGAAATAAAATTTCTAAATAATTTTCTGGGAAATATATTTATAAATAATCAAGATATACAGCAATTTTGATAGAATGTAAATATCTTTTTTATATCATAGAGTAAGAACTCGTAATACAATTAGTTGCATAGAATCTTTTTTATTCTTAAATATAGCTAGACACGCTTTTTTACATGTAATAATAAATTTTGTATATTAGTATAAATGTCGTATTCTAGTTACAAATTTGGCTAAGTCGATTAATAAGATTCAATGATAAGTATACTATCGCTATCTATAATAGTCGGTGTTGACATTATATTTTTTAGCAGTTAAACCAAATATTTAGAATGTAAAAGACTTACTTTTAGTTTTAAGATCTTTTAAATAATACGTTCGTTTTTAATCATAAATCAAAATATTTCTTCTCTATCGTCTATACAATACAAGAATGATCTCTACGGTTTAAAAAATTATTTGATGCTGTCATTTTGTCAGTTCAACTTTGAATAAAGAATATTAGATATGACCTGTTAAGCTTTGCATCTAAGAAGCATTAAGCTATCCTAGATATGTAAAAGAACACGCAGGTTTATTTCTATCTTAGAATCACCAAAGAAAGCAAGGGGGACCATGCCTTTAGCACGGTAAATTCAATGTCAATTCCCTAGTATACCCCATCTGCCGGTTAATATCCTGGGACAATTCCTTCTATTTGAAACTACAAGGTGAGGTGATTATGGAATATGGTGGCTCTGATTCCTGGTAGTTAAACTAGTGATGCGTCTTATAGAGTGCAAATTCCCTCGAACCATAGGCCTGGATTACTAACATATGAATCCTTACGCCGGAACTCTAAGGGTCTATGTAGCGACGTGTAAAGATATCGAGGCGCAAATAGTGGTTTTTGGTGAACACTCGATTGATCACACGCGAGCCCAGACGTAGATTGCCAAGCTTGAGAGTGTCATCTCTTAATTCGGGGTGGCAAATGCAACACTCATAAGGAACTAGCGCCACCAAGCACACAGTTATTCTTAATCAAGACTATACACACCCTAGATCATAGTTTGCATTCCTCGACGAGCTACATTTCAGATAAGCACATGGTGCTATTCTCCAAGGGGAAGCTGCCGTCTCTAATTGGCCGTATAGATGCATCTTAATAGAACTGAGATTGCGTCAAATCTTTGGCAATTAGACGCGAAAATAGGTACCAGTCCGGGCTTAATTGTGAGTAGAGATATTACCGGATTGGAGTAAGGATATTACGATTCCCTCGTTTTCCTTAAAGCGTGGTAGCCGCGCCAGAGCCTGCGAAAGTGACTAGCTAAAAACGGCACGTCTTATCATAACTCGTTTTATCACCGGCAAAGACATGTCTGACGCCCGAGGATGCAGCAGTAAAAAGATATGAATTTGCAGACTGAGATCATGTTTGCATTAAATTATTTTTCCCCGTGTGCTTTATCTGTACCTTATACTTTATGTATTAGTCACGAGGTTGATGTTAGTCCGTTAGTTCCTTGTCTACTTAGATCACAGGGATGATTCGTGCAGCAGGCCCGCGCACGTACTTTGAGCGCAACTTTCACTTCTGTCTCACCGGACCGGGGTGAGGGGGTGCATCGTCGAGGAAACTGGGTAGCGCCGGCGCGGAGTCTCAAACTATTATTTCGAGTTTACTCGCGCCCCCTTTGCCGATATCGGGCACGCGGATCTCATGTGTTATAGTGTTAGAAAGCTATAACCGTCTCCGGCCAGCTGGCTTGTGTGAACAGACTTGCCAGCGACGTAGACTCCCTCGAGACCGAGCGAGAGAAGAGCGCCTCCGCCTGGGGTGCGGGCGGACGAAACGTGCAAGCGACGCTCATGTTTCGGTGGCCTCGGCCGAATTAGAAATAACACCGATACATGCCTAACGGTGCGGTACGCTCCCTATTACGAAACTGTTCTTGTGCCATTACGATTGAGAAAGGCTCAATAACGAGGAGGGAGTTTTCGCGGATGTTCAAACTTGCGACGTCACAACGACCCGTTCTTCGCTCAGGAGCCAGTGGAGCGGGGCGATGGCGATGCGAGAATTGAGCAGCGCCAGCCTGCCGTTAACCTATGCGTGGGGGCTCCAGTTCGGCAGACGTTCGCCCGACAGACCGATTTGACACGTAGGTCGACGGCCAGATTAGGCGGTGACTAGAGGTACCTGGCGAACCGGCACCACAGATTGTGCCCTGAAAGAGCAGGCTAGCCAACCCCGCCAGCTCGATGGGATCTGGACTCACCTCATAGCGTCTGTAGACTTCAGCCGGACCTAGCCTCTAAGCGATGTTTCCGCCCGGCCCCTAGCCTATCAGGGCCTGGTTAAGAGGGACATTTCGGGCCTCCTCAGCCCGATCTCGGACTCCGATCAACGGGAGTGTTGGCTTATAAGTTGGGTGGGGAGGCGGCCCCCTGCCCAACCGAGGGAGTATCATTCGAAGGAAAGTAGCCGGTTGAAAGAGCGAAGCTATGGCCATCCGTAACCATATGGAGCGGCGCACGCCGAAAGCATTTTGGAAGGGCGCGGTGCCCGGGGGGGGCCGGCGGCGACGCGGCCCGGTGCCGTGCTCGGACCTGGCTCGGGGGGCACCGTGGCCCCGGGCCTCGGGGCCGTCCCCCGGCCCAGGGCGCCGCCGGAGACTATGCTCAGCAGAAGCCCCGTCCCGAGAGTGTACCCAGGCCGGCCCACGGGGCGAATGCCGGACACCGCTCGGCGGGCCCCGCGGCTACGCGGCCCCGAGAGCCCTTCGATGTCTTGGGCCCCCCAGGGGGTCCGCTGATGGTGGGCGACCGCGCGGCCCCCCCCCGTGGGACTCGCCCCGGGCGGGGCGGCCCCCGACCGCACGCGCGCTCCGCCCGACCCCTCCGGGCCTCGCGCGAGGCTGCGACCCAGCGGCGCTGCGAAGAGACTCGTGGGCCTGGCGCCGGCCCCGGTCGCCCGGCGAATGGGCATGACTTGGCCCCGTCCGGCCAGGCGACGCGCCCCCGTCACGTACGCGGCGTGCGTGCCGCGGCGGCCGGCGACGGGCGAGCCGGGGGGTCCGCGGGGGCGGTGAGGGCGCCCCGCCCCGACGCTGAGCTGGCTGAGAAACGACCGGGGAGCGTAGCCACCTGGAGGACCGGACCTGAGGGGGGCTCCGGGGCACCTCCACGTCTGGCTGGACATGGCCAGCGTCCCTGGTGCTGGCCCGGCCTCCCGCGAGGTGCGGGCCCCCCGCCGGCGGCGTGTCGCACCGCGCGCGCGCAGGCGAATGGGACGCCGGGCCGGGCGGACGCGGCCCGCACGGGTGCCGTCCCGAGCCTGTCGGAGTCGCAGCAAGCTCCCCCCCGGCCATCGAGTGGGAGGGTCCGCGTGAGGCCGGCGGGACGCCGGCCAACGGGCCCGCTCTCCGAGCGCGGCTGGTGCGGCGGCGGCGTCGGCCGGGACGCTGGGTCGGACGGCGCGTACGCCCCGCACGCCCCCGGGTGCGTAAGCGGCCCCGGGCGCGGCCCGGATTGGCGGGCGCCAGACAGG     
D       CATATTGCATCAAATTATGAACAGTTAATGATATTTTTTGTATAACCAAGTAACCTTTTGATAATATTGAATTAGTTATATATAATAAGTGATGATAGTAATAACTGCCTTAATATCAGGGAAATCACTAACAAAATGATGATATTCTAAGAACAAGATTGTACTATATATTTTATAAAGATCATTTTTTTAATTATGATATAATCTTATATTATAACACTTAGATGGCATATTTAATTTGCTTATTAAAATACGCATATTTTTGTTTTCATCATCATAACAGAAATTCTATTTTCATTGGGTAGATATAAAGTTTTATTTTTTATTTTTTAAATATTATTTATTCTTGAAAGTTGAAAAATAAATAATTTAAAAGTCCAGATATTAAGCAATTAGGAATTTAGTCAATGCTAACATTAAAAATATGCGATATTTAAAATTTATTTTACCCGAGTAAAAAATTTTAATTATATTAATTTTCTAATTAATTTTCTAGGTTATATATTTATAAATACTCAAGATATACAGCGATTTTGATAGTAATTAAATAGCTTTTTTATATCCCTGATTAAGAACTCGTAATATAATTAGTTGCATAGTATCTTTTTTATTCTTAATTATAGCTAGACACGCTTGTTTACATGTAATAATAAATATTGTATATTAGAATAAATGTCGTTTTCTAGATTGAAATTTGGCTAGGTTGATTTATTAGATTCCCTGTTAAGGATACTTTCGCTATATAAAATGGTCTGTGTTGACATTATACTTTTTGGCACTTATACCAAATTTTTAGAAAGTAAATGACTTACTTTTAGTTTATTAATCTTTTAAATAATACATTATTTATTAAATGTATAACAAAATATTTTTTTGCTATCGTTTATTAAATACAAGAATGGTCTTTTCGGTTTAAAAAATTATTTGATGCTGTCTTTTAGTCTGTTTAACTGTGACTAAGGAATATTAATTATGTCTTGTTAAGCGTTGAATCGAAGAAACAATAAGCTATCCTAGATATGTAAATGAACACGCAGGTTTATTTTTTTCGTAGAATCACCACAGAAAGCAAGGGGGACGTTGCCTATAGCACGGTAAATTCAATGTCAATTCCCTAGTATAGCCCATCTGGCGTTTAATAACCTGAGCTAATTCCCTCTCTTTGAAACTACATGAGCAGCTGATTATGGAATATGGTGGCTCTGATTCCCGGTTGTTAAACTAGTGATGCGTCTTATAGAGAGCTTCTTCCTTTGAACCATAGGCCTGGATGACTGACACAGGAATCCTTACGCCGGTACTCTAAAGATCCATGTAGCCAAATGTAAAGATATCGAGGCGCAAACAGAGGTTTTTCGTACACACTCGATTGATCACACGCGAGTTCAGACGTGGATTGCCAATTCTTAGAGAGTCCTCTATTAATTCCAGGCGGCAAATTCAACACTCATAAGAAAGTAGCGCCACCAAGCATATAGTTGTTCTTATTCAAGCGTGTACACACCCTAGATGATAGTTTGTAGTCCTCAACGAGCTACTTATCGGGTAAGCACATGGTGCTTTTGTCCAAGGGGGCGCTGCAGTCTCTAATCGGTCATATTGATGTTTTTTAACAGTACTGAGATTGCGTCAGATCTTTGGCAATAAGATGCGAAAATAGGTACCAGACCGGTCATAAATTTTATTAGAGATGTTACCGGATTGAAGTAAGGACATTCCGAATCCCTCATTTTCCTTGATACGTGTTAGCTGCGCCATAGCCTGCAAAAGTAACTAGCTAAAAACGGCTAGTATTATAATAACTCCTGTTAGCACATGCAAAGACATCTCTAGCTCCCGAGAATGCAGTAGTTAAAACCTATGAACTTGCATGTTGAGATCATGCCTGCATTAAAGTTCTTTTCCCCATGTGCTTTATCTGTACCTTATAATATATATATTAAACACGAGGTTTATGTTAGACCGTTAGTTACTTGTCTACTTAGATCACGGGGGTGATTCGTGCAACAGGCCCGAGCACGTACTTCGCGCCCAGCTTAGATCTCTGTCTCACCGGACCGGTGTGAGGTGGTGCCTCGTCGAGTAAACTGGGTGGCGCCGACGCGGAGTCTGAAACTATTATTTTGAGTTTACTAGCGCCCGCTTTGCTGCTATCGGGTGCGTGGACCTGATGTGTTATAATGTTAGCAACCTATCACCGTATCCTGCCACCTGCCTTGCGTGTACAGACCTCCCGGCGACGTAGACTCAGTCGAGACCGTGCGAGAGAAGAGCGCCTCCGCCTGGGGCGCGGGCGGACGAAACGTGCAAGCGGCGCTCATGTAGCGGTGGCCTCGGCCGAATGAGCAAGACCACCGATACATGCCTACCGGTGCGGTAGGCCCCCTAATACGGAACTGTCCTTGCGCCATTCCGATTGAGAGAGGGCCCATAACGATGAGGGCGCGTCCACGGATGTTCAAAGTTACGACGTCACAACGACCCGTTCTTCGCTCACGAGTCAGTGGAACGGGGTGCTGGCGATGCGAGAATTGCGGAACGCCAGCCTGACGTTAACCTATGCGTGGGTGCTCCAGTTCGGTGGACGCTTGCCCGACAGACTGATTTGACACGTAGGTCGACTGCCAGATTCACCGCAGGCTAGAGATACCCGGCTAACCGGCACCACAGATAGCGCCCAGAATGGACAGGCTAGCCAATCCCGTCAGCTCGGTGGTATCTGGTCTCACATAATGGCGTCTGTAGACTTCAACCGGAACAAGACTCGATGCGATTTGTCCGCACGGGCGCTAGCCTCTCACGGACTCGTTAGGAGGGACGTGTCGGGCCTACTCAACCCGATCTGGGACTCCAACCAACGGGAGTATGGACGAATAACCTGGGTGGGGAGGCGGCCCCCGCCCCAACCGTGGGAGTATCGTTCGAAGGATAGTAGTCGGTTGAAAGAGCCTACCTATGGCCATCCGTACCGATATGAGGCGGCGCACCCCAAGCCCATTTTGGAACGCCGCGCTGCCCGGGGCGGGCGGGCGGCGCCCCGCGCCGGTGCCGTGCTCGGACCTGGGGCGGGGGCCAGCGTGGCCCCGTGCCTCGCGGCCGTCCCCCGGCCCGGGGCGGCGGGGGAGAGGATGACCAGCTGAAGCCCCGTCCCGAGGGGCTTGCGGGGCCGGCACACCGGGGGAATGCGGGACACCGGTCGGCGGGCCCCGCGGCTACCCGACCCCGAGAGGCCTTCGATGTCTTGGGCGTCTCCGGGGGGCCTCTGGTGGGGGCCGACCTCGCGGCCCCCCCCCGTGGGTCTCCCCCGAGGCGCGGCGGCCCCCGAGCGCCCGCGCGCTCCCCCCGACCCCGCCGGGGCTCGCTCGAGCTTGCGACCCAGCGGAGCTGCGAAGAGACTGGTGGGCCTGGCGCGTGCCCCGGTCGCCCGGAGAATGGGCACGCTTTGGCCCCGTCCGGCCAGGCGACGCGCGCCCGTTACCTCCGCGGCGTGCATGCCGCGGCGGCCGGCGACGGGCGAGCCGGGGCGTCCGCGGGGGGGGGCAGGGCGCGCCGCCCTGCTGCAGAGCTCGCTGAGATACGCCCGGGGAGCGTAGTTGCGTGCAGGACCGGGCATGAGGGGAGCTCCGCAGCACCACGGCGTCTGGCTCGACATCGCCGGCGGCCCCGCTGCCGGCGCGGCCTCCCCCGAGGTGCCGGCCGCCCGCCGGCGGCGTGTCGCACCGCGAGCGCGTCTGTCAATGAGGCGCCGGGGCGGGGGGCCGCGGCCCGCACGGGTCCCCTGCCGAGCCTGTCGGAGTCTTAACAGGCACCCCCCGGGCCGTCGAGTCGGAGGGTCCGGGCGAGGCCCGCAGGCCGCCGGCCAACGGGCCCGCTCTCCAAGCTCGGCTGGCGCGACGGCGGCGTCCGCCGGGACGGTCGGTCGGACCGCGCGTAGGCCCCGCACGCCCGCGCTTGCGTAAGCGGCCCCGGGCGCGGCCCTGACTGGCGGGCGCCAGACAGG     
E       ????????????????????????????????????????????????????????????????????????????????????????????????????????????????????????????????????????????????????????????????????????????????????????????????????????????????????????????????????????????????????????????????????????????????????????????????????????????????????????????????????????????????????????????????????????????????????????????????????????????????????????????????????????????????????????????????????????????????????????????????????????????????????????????????????????????????????????????????????????????????????????????????????????????????????????????????????????????????????????????????????????????????????????????????????????????????????????????????????????????????????????????????????????????????????????????????????????????????????????????????????????????????????????????????????????????????????????????????????????????????????????????????????????????????????????????????????????????????????????????????????????????????????????????????????????ACATTAAGCTATCCTAGATATGTAAAAGAACACGCTGGTTTATTTTTTTCTTAGAATCACCAAAGAATACAGAGGGGCCCTAGCCTTTAGCGCGGTAAAATCAATGTCAATTCCCCAGTCTACCCCATCTGGCGTTTAATAACCTGAGCCAATTCCTTCTCTTTGAATCTACAAGTTGTGCTGAGTATAGTATTTGGTGGCTCTGATTCCTTGCAGTTAAACTAGTAATGCGTATTATAGAGAGATTCTTCCCTAGAACCAAAGGCCTGGATCACTGACAAAGGAATCATCACGCCGGTACACTAAAGGTCTTTGTAGCGACATGTAAACATATCGAGGCGCGAACAGAGGTTTTTAGTGTACTCTCGATTGATCACACGCGATCACAGAAGTGGGATGCCAATTTTTAGAGGGTCCTCTGTTAATTCCTTGCGGCAAATCCAACACTCATATGCAAATACCGCCACCAAGCAGGAAGTTGTTCTCATTCAAGTGTATACCAACCCTAGATTATAGTTTGCAGTCCCCGACAAGCTACTTATCAGGTTAGCACATGGTGCGTTTGTCCAAGAGAAGGCTGCAATCTCTAATAGGTCAAATAGATGCTTCTTAATAGTACTCAGATTGCTTCAAATCTGTGGCAATTAGATGCGTAAATAGGTACCAGACCGGGCATGAATTTCATTAGAGATATATCCGGTTTGAAGTAAGGACATGCCGATTCACTCATTTTCCATGATACATGGTCGCTGCGCGCAAGCCTGCAAAAGCAACTTGCGAAAAACGACATGTATTAAAATTACTCCTTAAATCACCTGCAAAGACATGCCTTACACCCGAGAATGCAGTAGCTAAAAACCATGAATTTGCAGGATCATATCATGTCTGCAATAATTTTCTTTTCCCCATCTTCTTTATCTGTCCCTTATACTATATATATTAGTCACGAGGTTTATGTTAGACCGTCAGTTCCTTGTCTACGTAGATCACAGGGAAGATCCCTGCAACAGGCCCGAGCACGTACCTTACGCCCGACTTGGACCTCTGTCTCACCGAACCGGCATTAGGTGGTGCCTCGTCCGCAAAACTGGGTGGCGCCGACGCGGTCTCACAATCTATTATTTTGAGTTTACTCGCGCCCCGTTGGCTGCTATGGGGCGCGTGGAACTCATGTGTTATAAGGTTAGGAAACTATGACCGTATCCTGGCTCCTGGCTTGCGTGTACAGTCTTGCCAGCGACGTAGACTCACTCTAGTCCGTGCGAGAGAAGAGCGCCTCCGGGTGGGGCGGAGGGGGACCAAACGTGCAAGCGTTGCTAATGTATGGGTGGCCTCGGGCGAATTAGAAATAGCACCGATACATGCCTAACGGTGCGGTAAGCCCCCTATTACGAAACTCTCCTTGCGCCAGTCCGATTGAGAGATGTCCGATATCGACGAGGGCTCGTACGCGGATGTTTAAACTTACGACGTTACATCGGCCGTTTCTTGGCTCATCAGGGAGTGGAGTGCGGCGCTGACTATGCGAGACTTGAGCAACGCCAGCCCGATGTCAACCTACGCGTGGGTGCTCAACTTCGGTGGACGCTTGCCCGACAGACCGATTTGGCACGTATGCTTATCGGCCGATAATGCGCTGGCTAGGGGTACCAGGCGAACCTGCACCACAGATGGTTCCCTGAACGCCCAGGTTAGCCAATACCGTGAGCTCGATGGCATCTGGCCGCACATGATATCGTGTGTAGTCTTCAAGCGGACCTAGCCTCTAAGCGATGTGCCCGCCCGGGTGATATCCTCTCTCGGACTCGTTAGAAGGGACATGTCGGGCCTCCTTAGCCCTCTCTCGCACTCCGTTCAACGGGGGTATGGACTAATAACCTGGGTGGGGAGGCTGCCCCCTGCCCAACTGGCGGAGAATCGTGAGAAGGAATGTAGACGGTTGAAAAAGCGTACCTATGGCCATCCGTAACGATATGATCCGGCGCACGCCGCAAGCATTTCGGAACGGCGCGCTTCCCGGGGGCGGCCGGCGGCGACGCGGGCCGGTGGAGTGCTCGCACCTGGCTGGGGGGCCGCCGTGGCCCCGCGTCTCGTTGCCGTCGCCGGGCCCGGGGCGCCGCCGCAGACGATGCCCAGCTGAAGCCCCGTGCCGAGGGGCTAGCCGGGCCGGCACGCCGGCCGTCTCCGGGACCCCGGTCCGCGGGCCCCGCGCCTACGCCGCGCCGAGAGCCCTTCGATGTCTTGGCCCCCCCCGGGGGCCCTCTGATGGTGGAGGACCGCGCGGGCCCCTCCCGTGGGACTCCCCCTCGGCGCTGCGCCCCCCGGTCGCCCGCGCGCTCCGCCCGACGCCGCCGGGGCTCGCTCGAGCCTGCGACCCAGCGGCGCTGCGAAGAGACTCGTGGGCCTGGCGCCGGCCCCGGTCTCCCGGAGAATGGGCACGTCCTAGCCCCGTCCGGCCACGCGAGGCGACCTAGTCACTCCTGCGGCCTACCTGCCGCGCCGGGCGGCGACGGGCGAGCCCGGGCGTCCGCGGGGGCAGTCAGGGCGCCCCCCCCCGATGCGGAGCTGGATGAGACAGCCCCGGGGAGCGTAGCTGGGTGGGGGACCGGGCCTGAGGGGGGCTTCGAGGGCCCTCCGCTTCTGGCTGGACACCGCCGGGGTCCGCGGTGGTGGCCCGCCCTCCCGCGAGCTGCTGCCGGCCCGCCGGCGGAGTCTCGCACCGCGGGCGCGCAGGGGAATGAGCGGCCGGGCCGGGCGGACGCGGCCCCCACGGGTGCCCTGTGGACCCTGTCGGAGTCTCAGCAAGCGCGCCCACGGCCCTCCAGTGGGAGGCTCCGGGTGAGGCCGGCAGGCCGCCGGCCAACGGGCCCGCTCTCCGAGCTCGGCTGGCGGGGCGGCGGCGTCTGCCGGGCCGGCGAGTCGGACCGCGCGTACGCCCCGCACGCCCGCGCGTGGGTAAGCGGCCCCGGGCGCTGCCCTGAGTGGCGGGCGCCAGACAGG     
F       CAAATTTCATCAAATTATGAACAGTTAATTATAGTTTTTGTAACAACAATTAACTTTTTGTTAATAATGAATTAATTATATATAAAAAGTTATGATAGTAATTACTGCCTTAATATCAAGGAAATCAAGAACAAAATGATGAGGTTCTAAGAACTAGATTGTACTATATATTTTATAAAGAGCATTTTTTTAAAACTGAGATAATCTTATTTAATTACTCTTAGATTACGTTTTTAATTTTCTTATTAGATTATGCATATTTTAGTTATCATCATCATAACAGAAATTTTATTATCAGTGGGGACGTACAGTGTTATATTTTTTATTTTTTAAATATGATTTATTCTTGAAATATGAGAAATATACAATTTAAAAGTCTGGATAATAAGCCATTAGGAATTTAGTCAATATTGACATTAAAAATATACGAAATTTAAAATTATTTTTATCCGAGTAAAAAGTTATCATGATATAAAGATTCCAGATAATTTTCTAGGTAATATTTTTATAAATACACAAGATAAACAACTATTTTGATGGTAAGTAAAAATCCTTTTTATATCAATGATTAATTACTCGTAATACAATTAGTTATATATTATCTTTTTTATTCTTAGATAAATTTAGACACGTTTGTTTACATGTAATAATAAATATTGTATATTAGAATAATTGTCGTATTCTAGTTAGAAATATCGCTAAGTAGATTTATTAGATTCACTGATAAGGCTACAATCGCTGTATATAATAGTCTGTGTTGACCAGATAATTTTTGGCACTTATACCAAATTTTTAGAAAATAAAAGACTTACTTTTAGATTATTAATCTTTTAAATAATACTTTTTTTGTTAAATATAAAATAAATTATTTCTTCAGTATCATCCATAAAATACCAGAATGTTCTTGAAGGTTTAAAAAATTATTTAATGCTGTGTTTTAGTCTGTTCAACTTTGTTGAACAAATATTAGATATGTCATGTTAAGCGTTGAATCGAAGAAACAGTAAGCTATCCTAGATATGTAACAGAAAACACAGGTTTATTTTATTCTTAGAATCACCACAGAATGCAAGGGGGACCTAGCCTATAGCACGGTAAATTCAATGTAAATTCCCTAGTATACCCCATCTGACGGTTAATAACCTAAACCAATTCCTTCTATTTGAATCTACAAGATGCGCTGAGTATGGACTATGGTGTCTCTGATTCGTGGCAGTTAAACTAGTGATGCGTCTTATAGAGAAGCTCTTCCCTAGAACCATAGACGTGGATTACTGACAAAGGAATCCTTACGGCCGTACTCTAAAGGTCTATGAAGCGATATGTAAAGATATCGAGGCGCAAACAGAGGTTTTTAGTGTACTCTCGATTGATCACACGCGACCCCATACGTAGATTGCCCAATTTGAGAGTGTCGTCTGTTAATTCCATGCGGCAAATGCAACACTCAGAAGCCAGTAGCGCCTCCAAGCATGTAAGAATTCTTATTCAAGCGTGTACAAACCCTTGATGTTAGTTTGCAGTCATCGACTAGCTACTTATCAGGTGAGCTCATGGAGCTTTTGTCCAAGAGTAAGCGGCAGTCTCTAAAATATCATATAGATGCCTCTTAATAGTACTGAGATGGCGTCAAATCCTTGGCAATTAGATCCGAAAATAGGTACCAGTCCGGTCATTAATTTGACTAGAGATATAACCGGCTTGAAGTAAGGACATTTCGTATCACTCATTTTCCATAACATATTGTAGCTGCGCCATAGCCTGAGAAAGTAACTAGCTAAAAACGACACGTATTAGGATAACTCCTTTAATCACCTCCAAAGACATTTCTTACGCACGAGAATGCAATAGGTAAAAACCATGAATTTGCAGGCTGAGCTCATGTTTGCACTAATTTTCTTTTCCCCATGTGCTCTATCTGTACCTTATACTATTTATATTACTAACGAGGTTTATGTTAAACCGTTAGTTCCTTGTTTACTTAGATCACAGCGATGATTCCTGAAGCAGGCCCGGGCACGTACTTGGCGCCTGACTTTCATCTCTGTCTCACCGGACCGGAGCGAGGAGGTGTCTCGTCCACTAAGCTGGGTCGCGCGGCCGCGGAGTCTCAAACTATTATTTTGAGTTTACTAGCGCCCGCTTCGCTGATATCGGGCACGTGGAACTCATGCCTTATAAAGTTAGCAAGCTATAACGGTATCCTGCCATCTGGCGTGCGTGTACAGTCTTGACGGCGACGTAGACTCACCCGAGACCGTGCGAGAGAACAGCGCCTCCGCCTGAGGTGCTGGCGGGCGAAACGTGCAAGCGTCGCTCATGTATCGACGGCCTCGGCCGAATTAGAAATAACACCGATACATGCCTAACGGTGCGGTACGGCCCCTATAACGAAACCGTCCTTGCGCCATTCCGATTGAGAGAGGTGCGATAGCGAGGAGGGCGCGTTCGCGGATGCTTAAACTTACGACGTCACTACGACCGTTTCTTCGCTCATCAGGGAGTGGGGTGTGGCGCTGACTGTGCGAGACTTGGGCAACGCCAGCCCGACGTCAACCTACGCGTGGCTGATCAAGTTCGGGGGACGCTTGCCCCACAGACCGATTTGGCACGTATGTGGACTGGCAGCTAATGAGCTGGCAAGAGGTACCAGGCTAACCTGCACCACAGATGCAGCGCTCAAAGCTCAGGCTAGCCAATCCCGTAAGCTCGATGGGATCCGGACGCACATCATAGCGTAAGCAGACTTCAACCGGAATTAGCCTCTAAGCGATGTGTCCGCCCGGGGGATAGCCCCGCACGTGCTCGTTACGAGGGATGTGACGGGCCTCCTGTGCCCCCTCTCGGACTCCGTTCAACGGGCGTATGGACTAATAACCTGGGTGGGGAGGCGGCCCCCTGCCCCACCAGGGGAGTATCGTGCCAAGGAAGGTAGTCGGTTGAAAGAGCGTATCTATGGCCATCCGTAACAATATGATCCGGCGCACGCCGCACGCATTTTGGAACGGCGCGCTGCCCGGGGGGGGCCGGCGGCGCGGCGTGCGGGTGGCGTGCTCGCACCGGGCAGGGGGCGCACCGTGGCCCCGCGTCTCGTGGCCGTCCCCCCGCCCTGGGCGCCGCCGCAGACGATGCGCAGCAAAAGCGCGGTGCCGAGGGGGTATCGAGGCCGGCACGCCGGGCGTATGCGGGACACCGGTCGGCGGGCCCCGCGGCTACGCGACGCCGAGGGCCCTTCGATGTCTTGGGCCCCCCGGGCGGCCCTCTGCTGGGCGGCGACCGCGCGGCCCCCGCCCGTGGGACTCCCCCCCGGCGCTGCGCCCCCCGGTCGCCCGCGCTCTCCCCCCGCCGCCGCCGGGGCTCGCGCGAGCCCGCGCCCCAGCGGCGCTGCGAAGAGACTCGTGGGCCTGGCGCCGCCCCCGGTCGCCCGCGGAATGGGGACGGCTTAGCCCCGTCCTGCCACGCGAGGCGACCCAGTAACTTCCGCGCCGTGCGTGCCGCGGCGGGCCGCGACGGGCGAGCCGGGGCGTCCGGGGGGGCACCCATGGCGCCCCGCCCCGATGCAGAGCTGGATGAGACACCCCCAGGGAGCGTACTTACATGGAGCACCGGGCATGAGGGGCGCTTCCAGGCACGTCCGCGTCTGGCTGGACATCGCCTGCGTCCCGGATCGTGGCTCGGCCTCCCGCGAGGTGCTGGCGTCGCGCCGGGGGCGTCTCGCCACGCGGGCGCGCAGGCGAATGCGGCGCCGGGCCGGACGGACGCAGCCCGCACGGGTGCCCTGCCGAGCCTGTCGGAGTCTCAGCAAGCGCCCCCGCGGCCCTCGAGTGAGAGGGTCCGCGGCAGCCCGGCAGGCCGCCGGCCACCGCGCTCGCTCTCCAGGATCGGCTGGCACGGCGGCGGCGTCTGCCGGGCCGGTGGATCAGACCGCGGGTACGCCCGGCACGCCCCCGCGTGCGTAAACGGCCCCGGGCGCCGCCCGGAGTGGCGGGCGCCAGACAGG     
G       CATATTTCAGCTTTTTTTGAACAGTTAATAATATTTTTTGTAAATCCAATTTACTTTTTGATAAAATTTAATTAATTATATATAATAAGTGATGATAGTAATAACTGCCTTAATATTAGTGAACTCAATAACAAAATGATGATATTCTAAGAACAATATTATACTATATATTTTATAGAGATCATAATTTTATATTTGATATTATATTATCTAATTACACTTTGATTGCTTTTTTAATTTTCTTATTAAAATACGCATATTTTAGTTATTATCGTCATAACAGAAATTCTATTTCCATTGGGGACTTATATAGTTTTACTTTTTTTTTTTTAAATAATAATTATTCTTGAAATTTGTGAATTATACAATTTAAAAGTTAGGTTACTTAGCAAATAGGAATCAAGTCAATACTGACATTAGAAATTTATGATAATTGAAATTCGTTTTACCCGCGTAAAATATTTTTATGACATAAATATTCCATATAATTTTCTGGGATATATTTTTGTAAAAACTCAAGATATACAGCACTTTTGATAGAAAGTAAATATCATTTTTATATTCATGATTAAGTACTCGTAATACAATTAGTAGTATAGTATCTTTTTTATTCTTATTTAAAGCCAGACACGCTTGTTTACATGTAATAATAAATATTGTATATTAGAATAATTGTCGTTTTCTAGTTTGAAATTTGGCTAAGTAGATTTATTAGATTCACTGTTAAGGATACAATCGCTATTTATAATAGTCAGTGTTGACAAGATAATTTTTGGCAGCTATACCAATATTTTAGAAAGTAAAAGACTAACTTTTAGTTTATAAATCTTTTAAATAATACTTTTTTTATTAATAATAAAACATAATATTTCTTCACAATCTTTTATAAAATACAAGAATGATCTTGACGGTTTATAAAATTATTTGGTACAGTGTTTTAGTCTGTTAAACTTTGACTAACAAATATTAGAAATATCATGTTAAGCGTTAAATCAAAGAAACAGTGAGCTATCCTAGATATGTACCAGGACACGCAGGTTTATTTTTTTCCTAGAATCACCACAGAATCCAGGGAGGACCTAGCCTTTAGCACGGTAAATTCAATGTCAATTCCCTAGTCTACCCCATCTGACGTTTAATAACCTGAGCAAATTCCTTCTATTTGAGACTACACGATGCATTGAATCTGGAATATGGTGGCTCTGATTCCTCGAAGTTAAACTAATGATGCGTGTAAAAGAGCGCCTCTTCCCATCAACCATAGGCATGGATAGCTGACAGAGGTATCCTTAGGCCGGTACTCTAAAGCTCTATGTAGCGACAGGTAAAGATATTCAGGCGCAAACAGATGATTTTGGTCTACATTCGATTGATCACACGCGATCACAGACGGGGATTGCCTATTCTAAGAGTGTCATGTGTTATTTCCATGGGGGAAATGCAACACTCATAAGTAAGTAGCGCCACCAAGGATATATTTCTTCTTATTCAACCATATACACACCCTAGATTATAGTTTGCAGTCCTCGACTAGCTACGTATCAGGTGAGCTCATGGTGCTTTTGTCCAAGGGGAAGCCGCAGTCTCTATAATGTCATATAGATGCTTCTTAATAGAACAGGGATTGGGTAAAATCTTTGGCATTTAGATGCGAAAATAGGTACCCGTCCGAACATAAATTTCATTAGAGATATAACCGGCGTGAAGTAAGGATATTACGAATCCCTCATTTTCCCTGATAGGTTGTAGCGGCGCAATAGCGTGCTAAAGTAACTCGCTAAAAACGTCGCCTCGTAGCATAACTCCTTTAAACAACTGCAATGACATGTCTAACGTCCGAGGATGCAGTCGTTAAAAATAAAGAATTTGCAGGCTGAGATCATGGTTGCATTTATTTTCTTTTCCCCTTGTGCTTTACCTGTACCTTATATTATTTATATTATTCATGAGGTTTATGTTAGACCGTTAGTTCCTTGTTTCCGTAGATAACAGGGAAGATCCCTGCAACAGGCCCGAGCACGTACTTTGTGCAGGACTGGCATGTCTGTCTCACTGGACCCGACTGAGGTGGTGCCTCGTCCAGTAAACTGGGTCGCGCCGACGCGTAGTCTCAAATTATTATTTTGAGTTTACTAGCGCACGCTCTGCTGGTATGTGGCACGTGTAGCTCCTGTGTTATAATGTTAGCAAGCTATTACCGTATCCTGCCACCTGGGTTGCGTGTACAGTCTTGCCAGCAACGTAGACTCGCTCCAGACCGTGCGAGAGAAGAGCGCCTCCGCCTGGGGCGCGAGCGGACGGAACGTGCAAGCGGCGATCATGTATCGGTGGCCGTGGCCGAATTAGAAAAAACACCGATACATGCCTAACGGTGCCGTAGGCCCCCGATTACGAAACAGTCCTTGCGCCATTCCGATTGAGAGAGCTCCAATACAGATTAGGGCGCGTTCTCGGATGTTTAAACTTACGACGTCACAACGACCGTTTCTTCGCTCATGAGAGAGTGGCGTGTGGCGCTGGCGATGCGAGAATTCAGCAACGCCAGCCTGACGTCAACCTACGCGTGGGTGCTCAAGTTCGGTGGACGCTTGCCCGACAGACCGATTTGGCACGTATGTCGAGCGCCCGATAATGCGGTGGCCATATTGACCCGGCTATCCTGCACCACAGATGGTTCCCCGAACGCCCAGGCTAGCCAATCCCGTCAGCTCGGTGGCATCTCGCCGCACATTATAGCGTATGTAGACTTCAACTAGAAATAGCCTCGAAGCGATGTGTCGGCCCGGGTGATAGCCCCTAGAGCACTCGTTAGCAGGGGCATGTCGGGCCTCCTAAGCCCGTTCTCGTACTCCGTCCAACGGGAGTATGGACTAATAACGTAGGTGGGGAGGCGGCCCCCTGCCCAAACGGGGGAGTATCGTGCGAAGGAAAGTAGGGGCTTGAAAGAGGGTACCTATCGCCCTCCGTAACAATATGAGGCGGCGCACGCCGCACGCATTTTGGAACGGCGCGCTGCCCGGGGGGGGCGGGCGCCGACGCGGGCGGGTGGCGGGCTCGCACCGGGCTGGGGGGCCAGCGTGGCCCCGCGACTCGTGGCCGGCCCCCCGCCCTGGGCGCCGGCGCAGACGATGCGCAGCTAAAGCGCCGTCCCGAGGGGCTACCGAGGCCTGCTCCCCGGGCGTCGGCGGGACACCGGTCGGCGGGCCCCGCGGCTACCCCACCCCGAGAGCCGTTCGCTGGCTTGGGCCCCCCGGGCGGGCCTCTGATGGCGGGCGACCTCGCGGCCCCCCCCGGTGGGACTCCCCCGCGTCGCTGCGCCCCCCGGTCGCCCGCGCGCTCCCCCCGGCGCCGCCGGGGCTCGCGCCAGCCTGCGACCCAGCGGCGCTGCGAAGAGACTGGTGGGCCTGGCGCCGGCCCCGGTCCCCCGGAGACTGGGCACCGTGTCGCCCCGTCTGGCCACGCGAGGCGACCCGGTCACCTCCGTGGCGTGCCTGCTCCGGCGGGCGGCGACGGGCGAGCCGCGGGGTGCGCGGGGCCGGCCAGGTCGCCCCGCCCGGATGCTGAGCTGGCTGAGACACCCCCGCGGGGGGTAGTACCGTGGAGGACCGGGCTTGAGGGGGGCTTCGAGGCGCCTCCGCGTCTGGCTAGACGTCGCCGGCGGCCCCGGTGGTGGCCCGGCCTCCCGCGAGGCGCTGGCCGCCCGCCGGCGGCGTCTCGCACCGCGGGCGCGGAGGCGAATGAGGCGCCGGGCCGGGCGGACGCGGCCCGCACGGGTTCACTGCCGAGCCTGTCGGAGTCTCAGCAAGCGTCCCCGCGGCCTTCTAGTGGGACGGTCCGGGTGGGGACGGCAGGGCCCCGGACAACGGGCCCGCTCTCCGAGATCGGCTGGGGCGGCCGCGGCGTCTGCCGGGCCGGTGGGTCGGATCGCGCGTACGCACCGCACGCCCGCGCGGGCGTAAGCGGCCCCGGTGGTTGGCCTGAGTGGCGGGCGGCAGACCGG     
H       CAAATTCCAACTAATTATGATCGGTTAATGATATTTTTTGTAAATATAATTATCTTTTTGATAATATTGAATTAATAATACATAATAATTGATGATAGTAATAAATGCCTTAAAATCTGGGAATTCAATAACAAAATGATGAAATTCTAAGAACAAGATTATACTATATATTTTATAAAGAGCATTTTTTTAAATCTGAGATTATCTTATTTAATTAGTTTTTGATTGCGTATTTAATTTTCTTATTAAAATATGCATATTATAGTTATCATCGACATAACAGAAATTTTATTTTCATTGGGTACATATATAGTTATATATTTTATTTTTTAAATATTATTTATTCGTGAAATGTGAGAAATAAACAATTTAAAAGTCTGGATATTTAGCAATTAGGAATATAGTCAATACTGACATTAAAAATTTTCGATAATTAAAATTTATTTTACCCGAGTAAAAAGTTGTACTGACATTAATATTCCATATAATTTTCTAGGACATATATTTGTAAATACTCAAGAAATACAGCCATTTTGATAGAATGTACATAACATTTTTATATCAATGATTAATTACTCGTAATATAATTAGTTGTATATTATCTTTTTTATTCTTAATTAATGCTAAACACACTTGTTTAAATGTAATAATAAATATTGTATATTAGAATAATTGTCGTTATCTAGTTTGAAATTTGGATAAGTTGATTAATTAGATTCACTTTTAAGATTACAATCGCTATTTATAATAGTCTGTGTTGACATGATATTTTTTGGCATTTATTCCAAATTTTTAGAATTTAAAAGACTAACTTTTAGTTTATTAATCTTTTAAATAATACTTCTTTTATTAATAATAAAAAAAAAAATTTCTTCACTATCTTCTATAAATTACAAGAATGATCTTGACGGTTTAAAAAATTATTTGATACTGTGTCTTAGTCTGTTTAATTTTGACTAATAAATATTAGAAATTATATGTTAAACGTTGTACCGAAGAAACAAAAAGGTATCCTAGATATGTAAAAGAACACGCAGGTTTATTTTTTTCTTAGAATCACCACAGAATGCATGGGAGACCTAGCGTGTAGCACGGTAAATTCAAAGTCAATTCCCTAGTATACCCCATCTGGCATTTAATAACCTGATCAAATTCCTTCTATTTGAAACTACAAGATGCGATGAGTCTGGAATATGGTGGTTCTGATTCCTGGCAGTTAAACTGGTGATGCGTCTTATAGAGAGCTTCCTCCCTTGAACCATAGGCCTGGATAACTGACAAAGGAATCCTTAGGCCGGTACTCTAAAGATATATGTGGCGACATGTAAAGATATCCAGGCGCAAACAGATGGTTTTGGTCTACATTCGATTGATCACACGTGATCCCAGAGGTGGATTGTCTATACCAAGAGTGTCTAATGTTAGTTCCATGCGGCAAATGCAACTCTCATCAGCAAGTAGCGCCACCAAGCAAATATTTTTTCTTATTCAAGCTTATACATACCCTAGATCATAGTTTGCAGTCCTCGACTAGCTACTTATCGGGTCAGCACATGGTGCTTTTGTCCCAGACTAAGCTGCAGTCTCTAATAGGTCATATAGATGCCTCTTAATAGCACCGAGATTGCGTCAAATCTTTGGCAATTAGATGCGAAAATAGGTACCAGACCGGGCATAAATTTGATTAGAGATATTTCCGGAATGTAGTAAGGACAGCACGAATCCCTCATTTTCCTTGATAAGTTTTAGCTGCGCGATAGACTTCAAAAGAAACTAGCTAAAAACGGCAAGTTTTAGCATAACTCTATAAATCAACTACAAAGACATGTCTAACTCCCGAGAATTCAGTAGTTAATAACCAGGAATTTGCAGGCTGATATCATGTCTGCATTAAGTTGCTTTTCGCCATGTGCTTTTTCTGTACCTAATACTGTATTTATTAATCACGAGGTTTATGTTAGACCTTTAGTTCCTTGTTTACTTAGATCACAGCGATGATTCCTGCATCAGGCCCGAACACGTACATTGGGCCGGTCTGACAACTCTGTCTCACCGGACCGGAATGAGGTAGTGACTCGTCTACCAATCTGGGTCGAGCCGACGCGGAGTCTCCAACTATTATTTTGATTTTACTAGCGCACGCTTGTGTGCTATAGGGCACGTGGACCTCATGTGCTATACTGTTAGAAAGCTAGAACCGTATCCAGCCACCTGGAATGCGTGTACAGTCTTACCAGCGACGTATACTCGCTCGAGACCGTGCGAGAGAAAAGCGCCTCCGCCTGGGGCGCTGGCGGACGAAACGTGCAAGCGGCGGTGATGTATCGGTGGCCTCGGCCGAATTAGAAATATCACCGATACATGCCTAACGGTGCGGTAGGCCCCCCATTACGAAACAGTCCCTGCGCCATTCCGATTGAGATAGGTCCTATAACGAGCAGTCCGCCTACACGGATGGTTAAACTTACGACGTCACGACGACCCTTTCTTCGCACATCAGGGAGTGGTGTGTGGTGCTGGCGATGCGACAATTGAGCAGCGCCAGCCCGTCGTCAACCTACGCGTGGGTGCTCCAGTTCGGTGGACGCTTGCCCTACAGACCGATTTGGCACGTATGTCCACTGCCAGCTCATGCGCTGGCTATAGGTACCAGGCTATCCTGCACCACAGATGGTGCCCCGAACGCCCAGGCTGGCCAATCCCGTCAGCTCGATGGGATCAGGACGCACATCATTGCGCATGTAGCCTTCAAACGGAACTAGACTCCAAGCGATGTGTCCGCCCGGGTGATAGCCTCTCAAGGCCTCGTTAGTAGGGACATGTCGGGCCTCCTCAGCCCGCTCTCGGAATCCGTCGAACGGGGGTGTGGACTAATACCCTGGGTGGGGAGGCTGCCCCCTGCCCAACCGGAGGAGTATCGTGCGAATGAAAGTAGGCGATTGAAAGAGCGTACCTATGGCCATCCGTACCGATATGATCCGGCGCACGCCCCACGCATTTTGGAACGCCGCGCTGCCCGGGGGGGGCGGGCGCCGACGCGGGCCGGTCGCGTGCTCGCACCTGGCTGGTGGGCCATCGTGGCCCCGCGTCTCGTGGCCGTCCCCCGGCGCGGGGCGCCGACGCAGACGATGTCCTGCTCACGCCCCGTCGCCAGGGGGTACCCAGACCTGCACCCAGGGCGTATGCGGGACAACGGTGGGCGGGCCCCGCGGCTACCCGACCCCGAGAGTCGTTCGATGTCTTGGGCCCCCCGGGTGGGCCACGGATGGGGGGCGACCCCGCGGCCCCCCCCCCTGGGACTCCCCCGCGGCGCTACGCGCCCCGGCCGCCCGCGCGCTCCTGCCGCCGCCGCCGGGGCTCATTCGACCGTGCGACCCAGCGGCGGTGCGAAGAGACTCGTGGGCCCGGCGCCGGCCCCGGTCGCCCGGAGACTGGGCAGCGTCTAGCCCCGTCCCGCCACGCGAGGCGCCCCAGTCCCCTGCGCGGCGTCCGTGCCGCGTCGGCCTGCGACGGGCGAGCCAGCGGGTCCGCGGGGGCGGTCATGGCGCCCCGCCCCGAGGCAGAGCTGGCTGAGACACGCCCAGGGCGCGTAGTTACGTGCAGGACCGACCCTGAGGGGGGCTTCGAGGTCCCTCCCCGCCTGGCTGGACATCGCCGGCGTCCCCGGTCGTGGCCCGGCCTCCCGCGAGGTGCTGGCGGCCCGCCGGCGGCGTGTCGCCCCGCGGGCGGGCAGGGGAATGAGGCGCCGGGCCGGGCGGACGCGGCCCGCACGGGTGCCCTCCCGAGCCTGTCGGAGTCTGAGCAAGCGCCCGCGCGGCCATCGCGTGGGAGGCTCCGCGTGAGGCCGGCAGGCCGCCGGCCAAAGGGCCCGCTCCCCGAGAGCGCCTGGCGCGGCGGCGGCGTCCGCCGGGCCGCTAGGTCGGACCGCGCGTACGCCCCGCACGCCAGCGCGTGCGTAAGCGGCCCCGGGCGCTCGCCAGAGTGACGGGCGGCAAACAGG     
I       TAAATTTCAACCAATTGTGAACAGATAATGATTTTTTTTGTAAAACCAATTACCTTTTTGATAATATTGGTTTAATAATATATAATAATTGATGATAGTATTCACTGCCTTAATATCAGTGAGATCAAGAACAAAATGAGGAAATTCTAAGCACAACATTTTACTATATATTTTATACAGAGCGTTATATTAATTGTGATATAATCTTTTTTAATAACAATATGATTGCGAATTTAATTTTCTTATCAGAATACGCAAATTTTAGTTATAATCGTCATAACAGAAATTCTATTTGCATTGGGGAATTATAAAGTTATATTATTTATTTTTTAAATAATGTTAATTCCTGAAAATAGAGAAATTAACAAGTTTAAAGTCTGGTTATTTAGCAATTAAGACCTTATGCAAAACTGAAATTAAAAATTTTCGATATTTAAAATTTATTTTAGCCGAGTAAAACGTTATGATGACATAAATTTTCCATTTTATTTTCTTGTAATTATATTTATAAATACTCAAGATATACAGCAATTTTGATACTAAGTATATATCATTTTTACATTAATGATTAAGAACGCGTAATATAATTAGTTGCATAGTATCTTTTTTTTTCAAAAATAAAGCTAGACACGCTTGTTTACATGTAATAATAAATCTTGTATATTATAATAAATTTCGTTTTCTAGTTTGAAATCTGACTAAGTAGATTTATTAGATTCTCTGAAAAGAGTACTATCGCTATTAATAATAGTCAGTATTGACAACATAATTTATTACAGTTATTCCAATTTTTTAGAAAGTATATGAATTACTTTTAGTTTATTAATCTTTTAAATAATACTTTTTTTATCAGTGGTAAAACAAAATATTACTTCTTTATCGTCTATTAAAAACAAGAATGTTCTTGGAGGTTTAAAAGATTGTTTGATACTGTCTTTTAGTCTGATCAACTTTGAATATGGAATATTTGAAGTGTCGAGTTAAGCGTTGTATTTAAGAAACAAGAAGATATCCTAGATATGTAAAAGAACACGCAGGTTTATTTTTTTCTTAGACACACCACAGTATGCATGGGGGACCTAGCCAGTAGCACGGTAAACTCAATGTCAATTACCAAGTATACCCCATCTGTCGTTTAATAACCTGAGCCAATTCCTTCTATTCGAGACTACAAGGTGTGCTGAGTATGGAGTATGGTGCCTCTGACTCCTTGACGTTTAACTAATTTTGCGTCGTTTAGAGAGCTTCTCCCCTTGAACCATAGACCTGGATAACTGACATAGGTATCCTAACGCCGGTACACTATAGGTCTGTGTAGCGACTTGTAAAGATATCTAGGCGCAAACAGGGGATTTTCGTGCACAATCGATTGATCACAATCGAGCTCAGAAGTTGATTGGCAACTTTAAGAGTGTCCTTTGTTAAATACTTGCGGGAAATGCAACACTCATAAGCAAGTAGCGCGACCAAGCATTTAGCAGTTCTTATTCAAATATATACACACCCTAGATTGGAGTTGACAGTCATCGACGAGCTACTTATCAGGTAAGCACATGGTGCTATTGTCCAAGGAGAAGGTGCAGTCTCTAGTAGGCCATATAGATGGTTCTTAAAAGTACTGAGATTGAGTAAAATCTGTGGCAATTAGATGACAAAAAAGGTACCAGACCGCGCATAAATTTAATTAGAGACATAACCGGCGTGAAGTAAGGACATGACGAATCACTCTTTTTCATGGATAGGTGGTAGCCGCGCCATAGCCTGCAAAAGACACTTGCCAAAAACGGCTCAGCATAGCATAACTCATTGTAACACCTCCAATGACATCCCTATCACCCGAGAATTTAGTAGTTAAAAACCATGAATTTGCAGGCTTAGATCATGTCTGCATTAAATTTCTTTTCTCCATCTTCTTTATCTGTCCCTTATATTATATATATTAATCACGAGGTTTATGTTAGACCATTAGTTCCTTGTTTACTTAGATCACAGGGAAGATACGTTCACCAGGCCCGAGCACGTACGTTGCGCCCCCCTTTCAGCTCTGTCTCACCGGACCGGGATGAGGGGGCGCCTCGTTCACTGAGGTGGGTCGCGCCGTCGCGGAGTCTCGATCTATTATTTCGAGTTTACTAGCGCCCGCTCTTCTGCTATAGGGCACGTCGACCTGAGGTGCTCTAATGTGAGCGAGCTATAACCGTATCCGGCCACCTGCCACGCGTGTACAGACTTGCCGGCGACGTAGACTCATTCGAGACCGTGCGAGAGAATAGCGCCTCCGCCTGCGGCGCCAGCGGTAGAAACGTGCAAGCGTCGCTCATGTCACGACGGCCTCGGCCCAATTAGAAATAACAGCGATACATGGCTAACGATGCGGTATGCCCCCTAGAACGAAACAGTCCTTGCGCCATTCCAATTGAGAGAGGTCCTATAAGGAGGAGGGCACGTTCGCGGATGTTTAAACTTACGACGTAACAACGACCGGTTCTTCGCTCATGAGGCAGTGGCGAGGGGCAGTGGCCATGCGAGAATTGTGCATCGCCAGACGCACGTTAACCTACGCGTGGATGCTCCAGTTCGATGTACGCTTGCCAGACAGACCGATTAGGCACGTAGCTCGACTGCCAGTTTCTCCGCTGGCGAGAGGTACCTGGCTACACTGCACCACAGATGGCCCCTCGAACGAACAGGGTAGCCAACAACGGCAGCGCGATGGGATGTGGACGCACATCATAGCGTCTGCAGCCTTCAAACGGCACGAGCCTCCAAGCGATGTATCCGCACGGGTGATAGCCATTCGGGGAGTCGTTATGAGGGACATGTCGGGCCTCCTCAACCCGCTCTGGCACTCCGAGCAACGGGAGTATAGACTTATAACCTGGGTGGGGAGGAAGCCCCCTGCCCAACCGGGGGAGTATCGTTCGAAGGAAAGTAGTCGGTTGAAAGAGCGTACCTATGGCCTTCCGTAACGATATGATCCCGGGCACGCCAACAGCATTTTGGAACGACGCGCTGCCCGGGGGGGGCGGGCGGCGGCCCGGGCACGTGGCGTGCTCGCACCGGGCTGGCCGGGCACCGTGGCCGCGCGGCTCGCGGCCGTCCCCCGGCTCGGGGCGACGCGGCAGACGATGAACCGCTGCAGCCCCGTCTCGAGGCGCTACCGAGGCCGGCCCCCCGGACGGATGCGGCACACCGGTCTGCGGGCCCCGAGGCTACCCGACAACGAGAGGCATTCCATGTCTTCGGCCCCCCGGGGGGGCCGCTGATGGGGGACGGCCGCGCGGCCCCCCCCCGTGGGCCTCCCCAGCGGCGCTGCGATCCCCGGCCGCCCGCGCGCTCCCCCCGACGCCGCCGGGGCTCGCCCGAGCGTGCGACCCAGCGTCGCTGCGAAGAGACTAGTGGGCCTGGCGCCGGCCCCGGTCACCCGGAGAGTGGGCACGTTTTAGCCCCGTCCGGCCACGCGAGGCGACCGAGTCACCTAGGCGGCGCTCATGCCGCGGCGGCCGGCGACGGGCGAGCCGGGGTGTCCGGGGGGGCGGACAGGGCGCGGCGCCCCGATGGAGAGCTGGCTGAGACACGCCCACGGAGAGTAGTTACGTGGAGGACCGGGCCTGCGGGGGGCTTCGAGGCACCTCCGCGTCTGGCTGGAGAGCGCCGGCGTCCTCGCTGGTGGCCCGGCCTCCCATGAGGTGCCGACCGCCCGGCGGCGCTGTCTCGCGCCGGGGGCGCGCAGCCGCAGGAGTCGCCCCGCCGGACGGCCGCGGCCCCAACGGGTGCACTGCCGAGCGTGTCGGCGTCACCCCACGCCCCCCCCGGGCCCTCGAGTGCGAGGTTCCGCGCGAGGCCGGCAGGCCGCCGGCCAACGGGCCCGCTTTCCGAGCTCGGCTGGGGCGGCGCCGGCGTCTGCCGGGACGCCGGGCCGGCACGAGCGTAGGCCCCGCACGCCCGCGCCGCCGTAGGCGGCCCCGGAGGCCGCCCTGAGTGGCGGGCGCCAGACAGG     
J       ????????????????????????????????????????????????????????????????????????????????????????????????????????????????????????????????????????????????????????????????????????????????????????????????????????????????????????????????????????????????????????????????????????????????????????????????????????????????????????????????????????????????????????????????????????????????????????????????????????????????????????????????????????????????????????????????????????????????????????????????????????????????????????????????????????????????????????????????????????????????????????????????????????????????????????????????????????????????????????????????????????????????????????????????????????????????????????????????????????????????????????????????????????????????????????????????????????????????????????????????????????????????????????????????????????????????????????????????????????????????????????????????????????????????????????????????????????????????????????????????????????????????????????????????????????ACACTAAGATATCCTAGATATGTAAAAGAAGACGCAGGTTTATTTTTTACCTAGAAACACTACAGCATGCATGAGGGACCTAGCCTTTAGCACGGTAAATTCAATGTCAATTACCTAGAATACCCCATCTGGCTTTTAACAGCCTAATCCAATTCCTTCTCTTTGAAACTACAAGTTGCTCTGAGTATGGAATATGGTGGCTCTGACTCATAGCAGTTAAACCAGTGTTGCGTCTTATAGAGAGCTTCTGCCCTTGAACCATAGGCCTGGATATCTGACAAAGCTATCCTTACGCCGGAACGATAACGGTCTTTGTAGCGACATGTAAAGAGATCGAGGCGCAAAAAGGGGTTTTTGGTGAACTCTCGATTGATCACTCACGAGCTCAGAAGTGGATTGCCTATTATTAGAGTGTGCTCTGTTAATTGTAAGCGGGAAATGCAACACTCATGTGCAAGCAGCGCAACCATGGATATAGTAATTCTGATTCAAGCGTATACACATCCTAGATATTAGTTTGCAGTCCTCAACGAGCTACTTATCATGTAAGCACATGGTGCTATTGTCCAAGAGGAAGCTGCAGTCTCTATTAGGACAGATTGATGCTTCTTAAAAGTACAGCGATAGCGTCAAACCTTTGGCAATTAGATGCGAAAATAGGTACCGGTCCGCACATAAATTTGATTAGAGATATAACCGGCATGAAGTAAGGACACAACGAATCTCTCATTTTCCTCGATACATCCTAGGAGCGCCATAGCCTGCAAAAGTCACTGGCTAAAAACGACTCTGCGTAGCATAACTCAATTTATCACCTCCAAAGACGTGTCTGTCTCCCGAGATTGTAGTAGGTAAAAACCGAGAATTTGCAGTGTCAGATCATGTCTGCATTAAATTTCTTTTCCCCCTATGCTGTATATGTACCTTATACTATATATATTAATCACGAGGTTGATGTTAAACCTTGGGTTCCTTGTTTACTTAGATCACAGGGGAGATACGTGCACCAGGCCCGAGCACGTACTTTGCGCGCACCTTGGAACTCTGTCTCAGCGGACCGGGATCAGGAGGTGCCTCGCCAACCCAACTGGGTCTCGCCGCCGCGTACTCTCAAACTATTATTTTGACTTTACTAGCGCCCGATTTACGGCGATAGGGCACGTCCAACTGATGTGCTATAATGGGAGCAAGCTATCACCGTATCCGGCCACCTGGCGTGCGTATACAGACCTGCCAGCGACGTACACTCCCTCGAGACCGTGCGAGAGAATAGCGCCGCCGCCTGGGGCGCAGGAGGACGAAACGTGCAAGAGTCGCTCATGTATGGTTGGCCTAGGCCGAATTAGAAATAACAGCGATACATGACTAACGGTGCTGTATGCCCCCTATTACGAAACTGTCCATGCGCCATTCCAATTGAGACAGGTCCGATAACGAGGAGGGCGCGTTCGCGGATGTTTAAACTTACGACGTCACCGCGACCGGTTCTTCGCTCATGAGGCAGTGGTGCGGGGCTATGGCGCTGCGAGAATTGTGCATCGCCAGCCCGGCGTTAACCTAGGCGTGGTTGCTCACGTTCGATAGACGCTGGCCCAACAGACCGATTTGCCACGTGGGTCGACGGCCAGCTTCTGCGCTGGCGAGTGGTACCTGGCTAACCTGCACCACAGATGTTTCCGGGAACGCCCAGTCTAGCGAACTACGGCAGTTCGATGGAATATGGACTCACATCATCGCGGCTGTAGCCTTCAACCGGGAGTAGACTCCAAGCGATGTGTCCGCACGGGGGATAGCATCTTGGGGACTCGTTAGGAGGGACATGTCGGGCCTCATCAGCCCGCTCTCGAACTCCGACCAACGGAAGTATAGACTTATAACCTGGGTGGGGAGGCAGCCCGCTGCCCAACCGACGGAGTATCATTCGAAGGAAAGTAGACTATTGAAAGAGCGTACCTATGGCCATCCGTAACGATATGACCCTGTGCACGCCGAAGGCATTTTGGAACGGCGGGCTGCCCGGGCGGGGCGGGCGGCGGCGCGGGCCGGTGGCGTGCTGGCATCTGGCTGGGGGGCCGCCGTGGCCGCGCGCCTGGCGGGCGGGCCCCGTCCCGGGGCGACGCCGCAGACGATCACCAGCTCCAGCCCCGTCGCGAGGGGCTACCGAGGCCGGCACCCCGGGTGTGTGCGGCACAGCGGTCGGCGGGCCGCGCGGCTACCGGGCCCCGAGAGCCCTTCGATGTCTTGGGCCTCCCGGGGGGGCCTCTGATGGGGCCCGACCGCCCGGCGCCCCCCCGTCGGACTCCCCCGTGCCGCCGCCACCCCCGGGCGCCCGCGCCCTCCCCCCGACGCCCCCGGGGATGACTCGAGCCTGCGACCCAGCGGCGCTGCGAAGAGACTCGTGGGCCTGGCGCCGGCCCCGGTCACCCGGGGAATGCGCACGGGTTGGCCCCGTCCGGCCACGCGAGGCGACCCACTGACCTTCGCGCCCTGCGTGCCGCGGCGGCCGGCGACGGGCGAGCCGGGGGGTCGGGGGCGGCGGTCACGGCGCGGCGCCCCGATGGAGAGCTAGCTGAGACACCCCCAGGGAGCGTAGTTACGTGGCGGACCGGGCCTGAGGGGGGCTTCGTGGCACCTCCGCGTCTGGCTGTACATCGGCGGCGTCCGCGGTCGTGGCGCGGCCTCCCGTGAGGTGCCGACCGCCCGCCGGCGCCGTCTCGCGCCGCGGGCGCCCAGGCCAAGGAGGCGCCGGGCCGGGCGGACGCGGCCCGCACGGGTGTCCTGCTGAGCCTGTCGGGTTCTCACCAAGCCCCCGCCCGGGCCTCCAGTGCGACGGTCCGCGGGAGCCCGGCAGGCCGTCGGCCAACGGGCCCGCTCCCCGAGCTCGGCTGGGGCGGCGCCGGCGTCGGCCGGGACGGTGGGTCGGCACGCGCGTACGCCCCGCACGCCCGCGCCTGCGTAACCGGCCCCGGGCGCTGCCCAGAGTGCCGGGCGCCAGACAGG     
K       CATATTTCAACAATTTATGAACAGATAATGATATTTTTTATAAAACCAAGTAACTTTTTGATCATATTGTATTAATTATATATAATAATTGATGATAATTATATCTGCCTTATTATCGGTGAACTCATGAACAAAATGAAGAAATTCTAAGGACAACATTGTATTATATATATTATAAAGAGCCTTCTTTTAATAATGATATAATCTTATATAATAACACTTTGATTGCGAACTTAATTTCCTTATTTAAATACGCATAATTTAGTTATAATCGTCATAACAGAAATTCTATCTTCAATGGGGATTTATATAGTTTTATTTTTCATTTTTTAAATATAATTAATTCCTGAAAATAGAGAATTAAACAATTTACAAGAGTGGTTATTTTGCATTTAGGATTTTATTCAATACTGACATAAATAATATGCGATATTTAGCATTTGTTTTAGCCGAGTAAAATTTTATAATTAAATAAATCTTCCATTTAATTTACTAGTATATATATATATAAATACTCAAGATATACAGCTATTTTGATAGAAAGTAAATAACTTTTTTAAATCATAGATTAAAAACTCGTAATATAATTAGTTTCATAGTATCTTTTTTTTTCTTAAATAAAGCTAGACACGCTTGTTTACATGTAATTCTTAATTCTGTATATTAGAATAAATGTCGTTTTCTTATTAGAAATGTGGCTAAATTGAATTATTAGATTCTTTTAAAAAACTATTATCGCTATGTTTAATAGTCGGTGTTGTCATGATAATTTTTGGCAGTTAATCCAATCTTTTAAAAACTATACGACTTACTTTTAGTTTATTAAACTTTTAAATAATACTTTTTTTATTAATTGTAAAAAAAAATATTTCTTATCTATCGTTGATAAAATACAAGAATGATCTTGACGGTTTAAAAAATTGTTTGCTTCTGTATTTTAGTCTGCTCAAATTTGACAAACTAGTATTTGAAGTGTCATGTTAAGCGTTGAGTTGAAGAATCAATAAGTTATCCTAGATATGTAAGAGAACACGCAGGTTTATTTTTATCTTAGAATCACCATAGAATGCACGGAGGACCTCGCCTTTAGCACGGTAAATTCAACGTCAATTACCTTGTATACCCCATCTGGCGTTTAAAAGCCTGAGCCAATTCCTTCTTTTTGAGACTACAAGGTGGACTGAGTATTGAATATGGTGTCTCTGATTCCTGGGATTTAAACTTGTGATGCATATTACAGAGAGCGTCTTCCCTTGAACCATTAGCTTGGATAACTGACAAAGGAATCCTTACGTCAGTACTCAAAAGGTCTATGTAGCCTCATGAAAAGATATCAAGGCGCAGATAGAGGTTTTTGGTGCACACTAGATTGATCACACGAGAGCTCAGACGTGGATTGCCAATCTTAACAGTGTCCACTTTTAATTAAGTCCGGCAAATGCAGCACTCATGAGGATGTAGCGCCACCAAGGATATAGTACTTCGTTTTCAAGCTTGTACACACCCTAGATAATAGTTTGAAGTCCTCGACGAGCTACATATCAGGTATGCAGATGGTGCTATGGTCACAGAAGAAGAGGCGGTCTCTAATAGGCCATATAGATGCATCTTAAGAGTACTGAGATTGAGTCGAAACCTTGGCAATTAGATGCGAAAATAGGTACCAGACCGGGCATAAATCTTAATAGAGATATAACCGGCTTGAAGTAAGGACATTACGAATTTCTCATTTTACTTGATCCGTGTTAGCTTCGCCATAGCCTGCAAAAGTAACTAGCTAAAAACGTCGTGGCTTGCAATAACTCATTATATCACCTCCAAAGACATGACTCCCCGCCGACTATGAAGTAGATAAAAACCATGAATTTGCAGGCTGAGATCAGGTCTGCATTAAATTTCTTTTCCCCCTATGCTTTAACTGTACCTTATACTATATATATTAATCACGAGGTTTATGTTAGACCATTTGTTCCTGGTGTAATTTGATCACAGGGAAGATTCTTGCACCAGGCCCGAGCACGTACTTCGCGCGCACCTTGCATATCTGGCTCACCGGACCGGAACGAGGTGGTGTCTCGTGTACTAAAGGGGGTCGCGCCGACGCGGAGTCCACAATTATTATTTAGAGTTTACTAGCGCCCGCTTTGCTGCTATCGGGCAGGTCGACCTCATGTGCTATAATGTTAGCAATCTATAAGCGTATCCTGACACGTGCCTTGCGTGTACAGACTTGCCAGCGACGTAGACTCACTCGAGACCGTGCGAGAGAATAGCGCCTCCGCCTGGGGCGCAGGCGGAAGAAACGTCCAAGGGAAGCTCATGTATTGCTGGCCTCGGCCGAATTAGAAATAACAGCGATACATGCCTAACGGTGCGGTAAGCCCCCTATCACGAAATGCTCCTTGCGTCATTCCAATTGAGAGAGGTCCCATAACGAGGAGGGCTCGTTCGGGGATGTCTAAACTTACGCCGTCACAACGCCCGGTTCTTCGGTCATTAGGCAGTGGAGTGGGGCGCTGGCGCTGCGAGGGTTTTGCATCGCCAGGCCTCCGTTAACCTAAGCGTGGGTGTTCAACTTCGATAAACGCTAGCCCGACAGACCGACTTGGCACGTGTGTTGACCGCCAGATTCTGCGCTGGCGAGAGGTACCGGGCTACCCCGCACCACAGATGGTGCCCTGAAGGCACAGGCTAGCCAATCACGCCAGCTCGATCGTATATGGACTCACATCATCGCGTCTGTAGACTTCAACCGGGACGAGCCTCTAAGGGATGTCTCCGCACGGGTGATAGCCTCTCGGGGCCTCGTAGGGAGGATCATGTCGGGCCTACTCAGCCCCCTCTTGCAGTCCGACGAACGGGTGTATCGACTTATGTACTGGGTGTGGAGGCCGGCCCCTCCCCAACCTGCGGAGTATCATTCGAAGGAATGTAGGCGGTTGAAACAGCGTACCTATGGCCCTCCGTAACCATATAGTCCGGATCACGCCGCAAACATTTTGGAACGGCGCGCTGCCGGGGGGGGGCGGGCGGCGACGCGAGCCGGTGGCGGGCTCGCACCTGGCTGGGCGGCCACCGTGGCCGCGCGCCTCGCGGCCGCCCCCCGGCACCGGGCGACGCCGCAGACGATGCTCAGCTGCAGCCCCCTCTCCAGGGGCTAGCGAGGCCGCCACCCCGGGCGTGTGCGGGACACCGGTCGGCGGGCCCCGCGGCTACCCGACCCCGAGAGCCCTTCGATGTCTTGGGCCCCCCGGGGGGTCTTCTGATGGGGGGCGACCGCGCGGCCCCCCCCCGTGGGACTCCCCCGCGGCGCTGCGCCCCCCGGTCGCCCGCGCGCCCCCCCCGACGCGGCCGGGGCTCCCTCGAGCCTGCGACCCAGCGGCGCTGCGAAGAGACTTGTGGGCCTGGCGCCGGCCCCGGTCACCCGGAGAATGGGCACGGGTTGGCCCCGTCCGGCCACGCGAGGCGAGCTAGTCACCTCCGGGGCGTGCGGGCCGCGTCGGCCTGCGACGGGCGAGCCGGGGGGTCCGCGGGGGCGCACAGGGCGGGGCCCCCAGAAGGGGACCTGGCTGAGACACGCCCGGGGAGCGTACTTACGTGTAGGACCGGGCCTGAGGGGGGCTTCGAGGCACCTCCGCCTCTGGCTGGAACCCGCCGGACTCCGGGGTGGTGGCCCGGCCTCTCGTGAGTTGCCGGCCGCCCGCCGGCGCCGTCTCGCCGCGCGGGCGCGCAGGCAAAGGAGGCGCCTGGCCGGCGGGCCGCGGCCCGCAGGGGTGCCCTGCCGAGCCTGTCGGGGTCTCACCAGTCCCGCCCGCGGCCCTCCCGTGGGAGGGTCCGGGTCGGGCCGGCAGGCCGCCGGCCAACGGGCGCGCTCTCAGAGCTCGGCTGGGGCGGCGCCGGCGTCGGCCGGAACGGTGGGTCGGTACGCGCGTTCGCCCCGCACGCCCGCGCGGGTGTGAGCGGCGCCGGCCGCGTCCCTGAGTGGCGGGCGCCAGACAGG     
L       CATATTTCAACTAATTTAGAACAGATAATGAAATTATTTGTAAAACCAATTACCATTTTTATAATATTGAATTAATTATATATAATAATAGATGCTAGTAATATCTTCCTTAATATCAGTGAAATCAAGAACATGATGATGAGATTCTAAGAACAAAATTGTGTTATATATTTTATAAAGAACATTTTTTTAACTATGATATAATATTATTTAATAACAATTTGATTACTTATTTAATTTCATTATTAAAATACGCATATTTTAGTTATTATCTTCATAACAGTAATTATATTTTCATTGGGGATTTAAATAGTTTTATTATTTATTTTTTAAATAATATTAATTTCTGAAATAAGAGAAATAAACAACTTAAAAGTCTGGTTATTTAGCAATTATAATTTTAGACAATACTGACATAAAAAATTTTCAATATTTAGAATTTATTTTATCCGAGTAAAAAGTTATAATGAAATAAATTTTCCATTTAATTTGTTAGTAGATATATATATAAATAATCAAGAGATACAGCTATTTTGATTATAAGTAAATATCTATTTTATATCAACGATTAAGAACTCGTAATACAATTAGTTTCATAGAATCTTTTTTTTTCTAAAATAAAGCTAGACACGCTTGTTTACATGTAATAATAAATCCTGTATATTAGAATAAATCTCGTTTTCTATTTAGAAATCTGGCTACGTAGATTTATTAGATTCTCTATAAAGACTACTATCGCTATATTTAATAGTCTGTGTTGCCATGATATTTTATGGCAATTATACCAATATTTTAGAAAGTAAACGACTTACTTTTAATTTATGATTCTTTTAAATAATACTTATTTTACTAAATGTAAAAAAAAATATTTCTTCACTATCGTTTATAAAATACAAGAATGATCTAGAAGGTTTAAAAAATTATTTGATTCAGTCTATTAGTCTGTTCAATTTTGAAAATCGAATATTTGAAGTGTCATGTTAAGCGTTGAATTCAAGAAACAATAAGATATCCAAGATATGTAATAGAACACGCTGGTTTATTTTTTTCTTAGAATCACAACAGAATGCAAGGGGGACCTAGCATTTAGCACGGTAAATTCAATGTCAATTACCTAGTATACCCCATCTGGCCTTTAATAGCCTGAGCCAATTCCTTCTTTTTGAGACTACAAGGTTGTCTGAGTATGGAGTGTGGTGACTCTGTCTCCTGGCAGTTAAACTAGTGATGCATTTTATAGAGAGCTTCTTCCATTGAACCGTCGGCCGGGATAACTGACAAAGGAATCCCTACGCCGGTACTCAAAAGCTCTATGTAGCGACATGTAAAGATATGAAGGCGCAAACTGAGGGTTTTGGTGCACACTCGATTGATCACACGCGAGCTCAGACGACGCCTGCCAATTTTAAGAGTGTCTACTTTTAATTATATGCGGTAAATGCAACACTCGTAAGCAAGTAGCGCCACCAAGCAGATAGTAGTTCTTATTCAAGCGTGTACACACCCTAGATCATAGTTAGCAGTCCTCGACGAGCTACTTATCAGGTAAGCACATGGTGCTATTGTCCTAGAAGAAGCTGCAGTCTCTAAAAGGCCTTATAGATGCTTCTTAAAAGTACTGGGATTGGGTCAAATCTTTGGGAATTAGATGCGAAAAGAGGTACCAGACCGGTCATAAATTTTAATAGAGATATAACCGGCTTGAAGTAAGGACATTACGAATAACTCATTTTCGTTGATACGTTGTAGCTGCTCCATAGCCTGCAAAAGTAACTCGCTAAAAACCGCTCGGCTTAGCATAACTCTTTAAAACACCTACAAAGACATGTCTATCACGCGAGAATAGAGTAGTTAAAAAGCACGAATTTGAAGTCTCAGATCATGACTGCATTAAAATTCTTTTCCCCATCTCCTTTATTTGTTCCTTATACTGTATATATTAATCGCGAGGTTCATGTTAGACCGTTAATTCCTTGCGTACTTAGATGACAGGGAAGATACGTGCAACAGGCCCGAGCACGTCCTTAGCGCGTACCTCGCATCTCTGCCTCACCTGACCGGAACGAGGTGGCCCCTCGTCCACTAAACAGGTTCGAGCCGCCGCGGAGTCTACAACTATTATTTTGAGTTTACTAGCTCCCGCTTTGCTGACATGGGGCAGGTCGACCTCATGTGCGATAATGCTAGCAAGCTATGACCGTATCCGGCCACCTGACTTGCGTGTACAGACTTGCCAGCGACGTAAACTCGCTCGAGACCGTGCGAGAGAAGAGCGCCTCCGCCTGGGGCGCATGCGAGCGAAACGTCCAAGCGTCGCTCATGTATCGCTGGCCTCCGCCGAATTAGAAATAACAGCGATACGTGCCTACCCGTGCGGTATGCCCCCTATTACGAAAGTCTACTTGCGCCATTCCCATTGAGATAGGTCCGATAACGATGAGGTGGCGTTCGCGGATGTCTAAACTTATGACTTCACGGCGACCGGTTCTTCGCTGACGAGGCAGTCGCGAGGGGCGATGGCGATCCGAGACTTTTGCATCGCCAGACCGACGTTAACCTACGTGTGGGAGCTCAAGTTCGATAAACGCTTGCTCGACAGACGGATTTGGCACGTGGGTCGATTGCCAGATGGTGCGCTGGCGAGGGATACCTGGCTAACCTGCACCACAGATGGTCCCATGAACGGACAGGCTAGCGAATCACGGAAGCTCGATGGTATGTGGACGCACAGCATATCGGCTGTAGTCTTCAACTGGGTCTAGCCTCAAAGCGATGTGTCCGCACTGGTGATAGCCTCTCGGGGACTCGTTAGCAGGAACCTGTCGGGCCTCCTCAGCCCCCTCTCGGATTCCGACCAACGGGAGTATGGACTTATATCCTGGGTGGGGAGGCGGCCCCCTGCCCAACCAGCGGAGCATCATTCGAAGGAAAGTAGTCGTTTGAAAGAGCGTACCTATGGCCATCCGTAACGATATGGACCGCCGCACGCCGGACGCTTTTTCGAACGCCGCGCTGCCCGGGGGGGGCGGGCGGCGGCGCGGGCGCGTGCCGTGCTCGCACCTGGCTGGGCAGTCACCGTGGCCCCGGGGCTCGCGGCCGCCCCCGGGCCCCGGGCGGCGCCGGAGACGATGCCCAGCCCCAGCCCGGTCCCGAGGGGCTACCCAGGCCGGCGCCCCGGGCGTATGCGGGACACCGGTCGGCGGTCCCCGGGGCTACCCGTCCCCGAGAGCCCTTCGATGTCTTGGGCGCCCCGGGGGGGCCTCTGCTGGGGGGGGACCGCGCGGCCCCCCCCCGTAGGACTCCCCCGCGGCGCCGCCGCCCCCCGTCGCCCGCGCGCTCCCGCCGACGCCACCGGGGCTCCCTCGAGCCTGCGACCCAGCGGCGCTGCGAAGAGACTCGTGGCCCTGTCGCCGGCCCCGGTCGCCCGGAGAATGGGCACGGTGTAGCCCCGTCCGGCCACGCGAGGCGGCCCAGTCACCTCCGCGACATGCGTGCCGCGGCGCCCAGCGACGGGCGAGCCGGGGGGTCTGCGGGGGCGGACAGGGCGCCGGGCCCCGATGGAGACCTGGCTGAGACACGCCCAAGGAGCGTCGTTACCTGGCGGACCGGCCTTGAGGGGGGCTTCGAGGCACCTGCGCGTCTGGCTGCAGACCGCCTGCGTCCCCGGTGGTGGCACGGCCTCGCGTGAGGTGCCGGCCGCCCGCCGGAGCCGTCTCGCAGCGCGGGCGCGCAGGCCAAGGAGACGCCGGGCCGGGAGGGAGCGGCCCCCACGGGTTGGCTGGCGAGCGTGTAGGGGTCTCTCCATGCCCCCCCCGGGCCCTCGAGTGCGAGGCTCCGGGGGAGTCCGGCAGGCCGCCGGCGACCGGGCCCGCTCTCCGAGCTCGGCTGGGGCGGCGCCGGCGTCGGCCGGGACGATGCCTCGGAAGGGGCGGACCCCCCGCACGCCCGCGCGTGTGTGAGCGGCCCCGGGCGCGGCCCGGAGTGGCGGGCGCCAGACAGG     
M       CAAATTACATTTAATTATGAACAGATAATGATCTTGTTTGTAAAATCAATTACCTTTTTGATAAAATTACATTAATTATATATAATAATTGATTATAATGTTAAATGCCTTAATATAATTGAAATCAATAACAATATGATGAATTTCTAAGAACAATATTGTACTATATATTGTATATTGAACATTATTTTAAGTTTGAAATAATCTTCTTTAATTACACTTTGATTGCTTATATAATTTACTTATTAAAATACGCATATTTTAGTTATAATCTTCAAAACTGAAATTCTATTTTTATTGGGGATTTATATAGTTTTATTTTTCATTTTTTAAAAATTAATTATTCCAGAAAATAGAGAAATAGTCAATTTAAAAGTATGGTTAATATGCAATTAGGATTTTATTCAATACTGACATGAAAATTATCCGATATTTAAAATTTGTTTTACCCGAGTTAAACCTTTTATTGAAATAAATTTTCCATTTAATTTACTAGTAAATATATTTATAAATACTCAAGATATACAGCAACTTTTATAGACTGTAAATATCTTTTTTAGATCAATGATTAAAAACTCGTAATACAATTAGTTGCATAGGATCTTTTTTTTTCTTATATAAAGCTAGACACGCTTGTTTACATGTAATAATAAATCTTGTATATTAGAATAAATCTCGTTTTCTAGTTTGTAATCTGGCTAAGTAGATTTATTAGATTCGATGATAAGATTACTATCGCTATTTTTAATAGTCTTTTTTGTCATGATAAATTTTGGCATTTATACCAATTTTTTAAAAAGTAAACGACTTACTTTTAGTATATTAGTCTTTTAAATAAAACCTTTTTTATTAATTATAAAACAAAATATTTCATCACTATCGTCTATAAAATATAAGAATGATCTTGATGGTTTAAAAAATTGTTTGATACTGTCTTTTAGTCTGTTAAACTTTGACTATCGAATATTTGAAGTGTCATGTTAAGCGTTGAATTGAAGAAACAATAAGTGATCCTCGATGTGTAAAAGAACACCCAGGTTTATTTTTTTCTTAGAAACACCAGAGAAACTAAGGGGGACCTAGACCCTAGCACGGTAAATTCAATGTCAATTACCCAGTTTACCCGATCTGGCATTTAATGGCCTGAGCCAATTCCTTCTATTTGAAACTACAAATTGCGCGGAGTATAGATTATGGTGGTTCTGACTCCTGGCAGTTAAACCAGTGATACGGCTTGTAGAGAGCATCTTCCCTTGAATCCTAGGCCTGGATAACTGACAGAGGAATCATTACGCCTGTACTCTATGGGTCTCTGTAGCTACTAGTAAAGATATCGAGGCGCCAACAGAGGCTTTTGGTGTACCTTCGATTGATAACAAGCGAGCTCAGAAGAGGATTGCCAATTCTAAGAGTGTCCTCTGGTAATTCCCTGCGGCAAATGCAACACTCATAAGCAAGTAGCACCTCCAAGCATAAAGAACTTCTTATTCAAGCGTGTACACACCCTAGATCATAGTGTGCAGTCTACGACGAGCTACTAATCAGGTAAGCACATGGTGCTTTTGTCCAAGAGAAAGCTGCAGTCTCTAATCGGGCATATAGACGCATCTTAAAAGTACAGAGATTGCGTCAAATCTTTGGCAATTAGAGGCGCAAATAGGTACCAGACCGGGCATAAATTTGATTAGAGATATTTCCGGCTTGTAGTAAGGACATTTCGAATCACTCATTTTCCTAGATATGTGGTAGCTGCGCCAGAGCGTGCAAAAGTAACTAGCTAAAAACGGCTAGTCTTAGTATAACTCTTTTAATCAACCACAAAGACGTGTCTACCGCCCGTGTTTTCAGTAGTTAAAAAATCTGAATTTGCAGGCTGAGATCATGCCTGCATTAATTTTCTTTTCCCCATCTGCTTTACCTGTACCTTATACTATATGTATTAATCACGAGGTTTATGTTAGACCGTAAGTTCCTTGGTTTCTTAGATCACAGGGAAGATTCGTGCAACAGGCCCGAGCACGTACTTTGGGCTCGACTTGGTGCTCTGTCTCACTGAACCGGAATGAGGGGGTGCCTCGTGGACTTAACAGGGTCGGGCCGACGCGGAGTCGCAAACTATTATTTTGAGTTTACTAGCGCCCGGTTGACTGCTCTCGGGCACGTGGACCTCATGTGCTATAATGTTAGCAAACTACCATCGTATCCTGCCACCTGGGCTGCGTGTACAGACGTGCCCGCGACGTAGACTCAGTCGAGACCTTGCGAGAAAATAGCGCCTCCGCGTGGGGCGCAGATGGCCGTAACGTGCTAGGGGCGGTCATGTATCGTTGGCCTTTGCCGAGGTAGAAAAAACTCCGATACATGCCTAACGGTGCGTTATGCCCCCTATTACGAACCTGTCCTTGCGCCATTCCAATTGAGAAAGGTCCGATAACGACGAGGCCGCGTTCGCGGATGGTTAACTTTACGACGTGACAAGGACCGCTTCTTCGCTCACGAGGCAGTGGTGTGGGGCCGTGGCGATGAGAGACCTGCGCAACGCCAGCCCGTCGTTAACCTAAGCGTGGGTGCTGCAGTTCGCACACCGCTAGCCCCACACACCGATTGGGCACCTGGGTGGAATGCCCGTCTCGCCGCTGGCGAGAGGTACCCGGCTAACACGCACCACAGATGTCGCCCTGAACGCACAGGCTAGCCAAACCCGGCAGCTCGATGGGATAACGACTCACATCATAGCGAGTGTAGACTTCAACCGTGACCAGCCTCTAAGCGATGTATCCGCTCGGGTGGTAGCCTCTCGGGGACTCGTTACGAGGTATATGTCGGGCCTCCTCAGCCCGCTCTCGTACTCCGAGCAACGCGAGTATGGACTTATGACCTGGTTGGGGAGGGCGCCCCATGCCCAACCTGCGGAGGATCATTCGAAGGAGAGTAGCCGTTTGAAAGAGCGTACCTATGGCCATCCGTACCCATATGCTCCGGCGCACTCGTAACGCATTTTGGAAGGCCGCGTTGCCTGGGCGGGGCGGGCGGCGGCACGCGCGGGTGGCGTGCTCGCACCTGGCAGGGGGGCCACCGTGGCCGCGCGCCTCGTGGCCGTCGCCCCGCCCGGGGCGCCGCCGCAGAGAATGCTCCGCGGTAGCCCCGTCCCCAGAGGCTACGGAGGCCGGCCCGCCGGGCGTACGCGGGACACCGGTCGGCGGGCCCCTCGGCTACCCGGCCCCGAGAGGCTTTCGATGTATTGGGCCCCCCTGGGGGGCGTCTGATGGAGGGCGACCGCGCGGCCCCCTCCTGTGGGACTCCCCGGCGGCGCTGCGGCCCCCGGTCGCCCGCGCGCTCCCCCCGGCTGGGCCGGGGCTCGCCCGAGCCTGCGAACCAGCGGCGCTGCGAAGAGACTCGTGGGCCCGGCCCGGGCCCCGATCGCCCGGCGACTGGGCACGATTTAGCCCCGTCCCGCCAGGCGAGGCGACCGCGTGACCTCCGCGGCGTGCGTGCCGCGGCGGCCCGCGACGGTCGAGCCGGGACGTCCCGGGGGGCCGACAGAGCGCGTCGGCCGGATGCGGAGCTGGCTGAGACACGCCCAGGGAGTGTAGTGACGTGCGGGACCGGGCGTGAGGGGCGCTTGCAGTCACCTCCGCGTCTGGCTCGAGAACGCCGGCGTGCGCGCTGGTGGCCCGGCCTCCCGTCAGCGGCCGGCCACCCGCCGGCGGCGTGTCGTGGCGAGGGCGCGCAGGCGAATGAGGCGCCGGGCCGGGCGGACGCGGCCCGCACGGGTACCCCGCCGAGCCTGTCGGGCTCTCACCCGGCCCCCCCCGGGCCCTCAAGTGGGAGGGTCCGCGCGAGACCGGCCGGCCGCCGGCCAAAGCGACCGCTCTGCGCGCTCGGCTGGGGGCGCGCCGGCGTCCGCCGGGACGGTGGGGCGGAACGAGCGTACCCGCCGCAGTCCCGCGCGTGCGTAAGCGGCCCCGGGCGCTGCCCGGAGTGGCGGGCGCCACGCAGG     
N       CATATTGCAACAAATTATGAACAAATAATTATCTTTTTTGTAAAATCAATTAACTTTTTGATAATATTACATTAATTATATATATTATTTGATGATATTAATAACTGCCTTAATATCAGTGAAATCAATAACAAATTGATGATATTCTTAGAACAACATTGTTTTATATATTTTATAAAGAGCATTTTTTTAAGTATGATATAATCTTATTTAATTACACTTTGATTGCATATATAATTTTCTTATTTAAATACGCATATTATAGTTTTAATCGCCATAACAGAAATTCTATTTTGATTGGGGATTTATATAGTTTTATTTTTCATTTTATAAAAATTATTTATTCCTGAAAATGGAGAAGTTAACAATTTAAAAGTCTGGATATTTTGCAAATAAGATTTTATTCAATAATGACATAAAAAATTTTCGATATTTAAAAAATATTTTAACCAAGTAAAACGTTTTTTTGATATAAAATTTCCAATTAATTTTCTAGTATATATATTTATAAATACTCAAGATATACAGCGATTTTGATAGAAAGTAGATATCTTTTTTATATCAATGATTAAGAACTCGTATTACAATTAGTTGAATAATATCATTTTTTTTCTTATATAAAGCTAGACACGCTTGTTTACTTGTAATAATAAATCTTGTATATTAGAATAAATGTCGTGTTCTAGTTTGTAATATGGCTAAGTAGATGTATTAGTTTCACTGATAAGACTACTCTCGCTATTTTTAATTGTCTATTTTGTCATGATATTTTTTGGCAGTTATACCAATGTTTTAGAATGTAAACGACTTACTTTTAGTTTATTCATCTTTTAAATAATACGTTTTTTATTAATGATAAAATAAATTATTTCTTCACTATCGTCTATCAAATACAAGAATGTTCTGGATGGTTTAAAAAATTATTTGATTCTGTCCTTTAGTCTGATCAAATTTGACTATCGAATATTTGATGTGTCCTGTTAAGCGTTGAATTGAGTAAGCAATAAGATATCCTCGATATGTAAAAGAACACGCAGGTTTATTTTTATCTTAGAAACACCATAGAAAGCAAGGGGGATCAAGCCTTTAGCACGGTAAATTCAACGTCAATCACCTAGTTTACCCCATCTGGCGGTTAATAGCCTGTGCCAATTCCTTCTATTTGAAACTACAAGATGCGCTGAGTATGGAACATGGTGCCTCTTACTCCTAGCAGTTAAACTAGTAATACGGCTTGTAGAGAGCGTCTAGCCTTGAATCCTAAGCCCGGATAACTGACATAGGAATCATTACGCCGGAACGCTAAAGTTATATGTAACGACATGTAAAGATATCAAGGCGCAAACAGAGGATTTTGGTGCACACTCGATTGATCACACGCGAGCTCAGACGCGGATTGCCCATCTTAAGAGAGTCCTTTGGTAATTCCACGCGGCAAATGCAACACTCATAAGCAAGTAGCGCCACACAGCATATAGAACTTCTTATTCAAGCGTGTACACACCCTAGATGATAGTTTGCAGTCTTCAACGAGCTACTTATCAGGTAAGCGCATGGTGCTATTGTCCAAGAGGAAGCTGCAGTCTCAAATAGGCCATATAGACGCTTCTGAAAAGTACTGAGATAGTTTTAAATCTTTGGCATTTAAACTCGGAAATAGGTACCAGGCCGGACATAAATTTTAGTAGAGATATTACCGGGTTGAGGTAAAGACATTTCGAATCGCTCCTTTTCCCTGATCCGTGGTAACAGCGACATAGCCTGCAAAAGTAACTTGCTAAAAACGGCTTGTCTTAGCATAACTCATATAATCACCTTCAAAGACATGTCTTGCGCCCGAGAATTCAGTAGTTAAAAACCATGAATTTGCAGGTTGAGATCATGTCTGCATTGAATTTCTTTTCCCCATCTGCTTTAACTGTACCTCATACTATATATATTTATCACGAGGATTATGTGAGACCGTGAGTTCCTTGGTTACTTCGATCACAGGGCTGATTCGTGCAACAGGCCCGAGCACGTACTTCGGCCGCGGCTTGGATCTCTGTCTCACATGACCGGATTGAGGGGGTGCCTCGTCCACTGAACTGGGTCGCGCCGACGCGGAATCTCAAAGTATTATTTTGAGTTTACTAGCGCCCGCTTTGGTGCCATCGGGAACGTGGACCGTATGTGCTATAATGCTAGCAAGCTATGACAGTATCCCGCCACCTGGTCTGAGTGTACAGACTTCCCAGCGACGTAGACTCACTCGAGACCGTGCGAGAGAAGAGCGCCTCCGCCTGGGGCGCAGACGACCGTAACGTGCAAGCGTCGCTCATGTTCTGCAGGCCTCGGCCGAATTCGAAATAACACCGATACATCCCTAACGGTGCGGTAGGCCCCCTAGTACGAAATTGTCCTTGCGCCATTCCAATTGAGAGAGGTGCAATAACGAGGAGGCCGCGTTCGCGGATGGTTAAACTTACGACGTAACAGCGACCGGTTCTTCGCTCAAAATCCAGTGGAGTGGGGCGCTGCGGATGCGAGAATTGCGCAACGCCAGCCCGACGTTAACCTAGGCGTGGGTGCTCAAGTTCGGTAAACGTTGGCCCCACAGACTGATTTGGCACGTAGGTAGACTGTCAGCTGCTAAGCTGGCGAGAGGTACCTGGCTAACCTGCACCACAGTTGGTGCCATGAATACCCAGGCTAGCCAATCCCGCCAGGTCGATGGGATAAGGACTCACATCATGGCGTCTGAAGACTTGAACCGCGACCATCCTCTAAGCGATGTATCCGCACGGGGGTTATCCTCTCGCGCACTCGTTAGGAGGGTCATGTCGGGCCTCCTCAGCCCGCTCTCGGACTCCGACCAACGCGGGTATGGACGTATCACGTGGGTGCGGAGGGGGCCCCCTGCCCAATCGGCGGAGCATCATTCGAAGGAAAGTAGTCGGTTGAAATAGCGTACATATGGCCATCCGTACCCATATGATCCGGCGCAGACCGTGGTCATTTTGAAACCCCGCGCTGCCGGGGCGGGGCGGGCGGCGACGCGGGCCGGTGGCGTGCTCGCACCCGGCGTGGAGGCCAGCCTGGCCGGGCGCCTCGCGGCAGCCCCCCGGCACGGGGCGGCGCGGCAGACGATGCTCAGCTGCAGCTCCGTCGCCAGGGCCTACCGAGGCCGGCACCCGGGGCGGATGCGGGACACCGGTCGGCGGGGCCCTCGGCTACCCGCCCCCGAGAGTCCTTCGATGTATTGGGCCCCCCCGGGGGGCCTCTGGTGGTGGGCGACGGCGCGGCCCCCGCCCGTGGGACTCCCCCGCGGCCCTGCGGCCCCCGGTCGCCCGCGCTCTCCCGCCGCCGGCGCCGGGGCTCGCTCGAGCCTGCGACCCAGGGGGCCTGCCAAGAGACTCGTGGGCCTGGCGCCGGGCCCGCTCGCCCGGAGACTGGGCACGGATAAGCCCCGTCCAGCCACGCGAGGCGACCGAGTGACCTCCGCGGCGTACGTGCCGCGGCGGGCGGCGACGGGCGAGCCGGGACGTCGGCGGGGGCGCACAAAGCGCGGCGCCCGGATCCGGATCTGCCTGAGACCCGCCCAGGGAGCGTGGGTACCTGCAGGACCGGGCCTGAGGGGCGCTTCGAGGCTCCTCGACGTCTGGCTTTAGAGCGCCGGGCACCCCGTTGGTGTCCCGGCCTCCCGTGAGGTGCCGGTCGCCCGCCGGCGCCGTCTCGCACCGCGGGCGCGCAGACAAATGGGGGGCCGGGCCGGGCGGACGCGGCCCGCACGGGTGCCCTGAGGAGCCTGTAGGTGTCTCGCCAAGCGGCCCCCCTGCCCTCAAGTGGGACGCTCCGCGTGCGGCCGGCAGGCCGCCGGCCAACGGGACCGCTCTGCGAGCTCGGCTGGGCCGGCTGCGCCGTCCGCCGGGACGCTGGGTCGGAGCGCGCGTAGCCCCCGCACTCCCGCGTGTGGGTAAGCGGCCCCGGGCGCTGCGCTGAGTGGCGGGCGACAGACAGG     
O       CATATTTCAGCTAATTTTGAACAGATAATAATCTTTTTTGTAAAACCAATTACCATTTTGATAATATTACATTACTTATATATAATAATATATGATAATAAGAACTGCCTTAAAATCAGTGAAATCAACAACAAAATGATGAGATTCTAAGTACAACATTGTACTTTATATTATATAAAGAGCATTGTGTTAAAACTGATATCATTTTATTTAATGATACTTTGATCGCGTAATTAAATTTCTTATTTAAATACGCATATTTTAGTTATCATCGTCATAACAGAAATTCTATCTTCTTTGGGGAATTATGTTGTTTTATTTTTCATTTTATAAATATAATTTATTCGTGAAAATAGAGAAATAAACAATATAAAAGTATGGTTATTTTGCTTTTAGGAATATATACAATACTGACATAAAAAAATTCCGATATTTAAAGTTTATTTTACCCGAGTAAAACGTTTTAATGAAATAAATTTTCCATTTAATTTACTAGTAAATATATTTATAAATACTCAAGATATACTGCAATTTTGATAGAAAGTAAATAACTTTTTAATATAAATGATTAAGCACTCGTAATATAATTAGTAGCATAGTATCTTTTTTTTTCTTAAATAAAGCTAGACACGCTTGTTTATATGTAATAATAAATCCTGTATATTAGAATAAATGTCGTTTTCTAGCTTGAAATCTGGCTATATAGATTTATTAGATTCACTAATAATACTACTTTAGCTATTTTTAATAGTCTGTGTTGTCATGATAATTTTTGGCAGTTATACCAATTATTTAGAAAGTAAACGACTAACTATTACTTTATAAAACTTTTAAATAAAACTTTTTTTATTAACTCTTAAACAAAATATTTCTTTACTATCGTCGATAAAATACAAGAATGATCTTCAAGGTTTAAAAAATTATTTGATTCTGTTTTTTAGTCTGTTAAATTTTGAATATCGAATATTAGAAGGGTCGTGTTAAGCGGTGAATTGAAGAAACAATAAGATATCCTAGATATGTAAATGAACACGCAGGTTTATTTTTTTCTTAGAAACAACACAGCATGCATGGGGGACCTAGCCTCTAGCTCGGTAAATTCAATGTCAATTACCTAGAATACCACATCTGGCATTTAATAGCCTGAGCCAATTCCTTCTTTATGAAACTACATGATGCGATGAATATGGAGTCTGGTGTCTCTGACTCCTGGCAGGCAAACTAGTGATACGGGTAATAGAGAGCTTCTCCCCTTGAACCGTAGGCATGGATGACTGAAAAAGGAATCATTACGCCGGTACTCAAAAGGTCTATGTAGCGACATGTAAAGATATCCAGGCGCACACAGAGGTTTTTGGTGCACACTCGATTGATCACACGCCAGCTCAGAAGGGGATTGCCCATTTTAAGAGTGTCCTGTGGGATTTCTATGCGGCAAATGCAAGACTCATAAGCAAGTAGCGCCACCAAGCATAAAGGACTTCTTATTCAAGCGTATACGTACCCTCGATGCTAGTGTGCAGTCTTCGACGAGCTACTTATCAGGTAAGCCCATGGTGCTATTGTCCCAGAGGAAGCTGCAGTCTCTAATAGGACAAATAGACGTTTGTTAAAAGTACTGAGATTGCGTCGAATCTGTGGCAATTAGACGCGAAAGTAAGTACCTGACCGTGCTTCATTTTGATTAGAGATATAACCGGATTGAAGTAAGGACATTTCGAGTGTCTCTTTTTCCTTCATACGTGGTAGCAGCGCCAGAGCCTGCGAAAGTAACTTGCTAAAAACGGCACGTCATAGAATAACTCAGTTTATTATCTACAAAGACATGTCTATCGCCCGAGTCTGCACGAGTTAATAACCATGAATTTGCAGGCTGCAATCAGGTCTGCATTAACTTTCTTATCCCCTTGTGCTTTATCTGTTTCTTATAGTATATATATTAATCACGAGGTTTATGTTAAACCGTTAGTTCCTTGGGTACTTAGATCACAGGGAAGATTCGTGCAACAGGCCCGAGCACGTACTTTGCGCCCGACTTGGTTCTCTGTCTCACCGGACCGGCATGAGGGGGTGCCTCATCCATTCAACTGGGTCGCGCCGACGCGGAGTCTCAAATTATTATTTTGAGTTTACTAGCGCCCGTTTTTCTGCTCTCGGGCACGTGGACCTCATGTGCTATAATGTTAGCAACCTATTACCGTATCCTGCCACCTGCCTTGCGTGTACAGACTTGCCAGCGCCGTAGACTCAGTCGAGACCGTGCGAGAGAAAAGCGCCTCCGCCTGGGGTGCAGGCGGCAGTAACGTGCAAGCGTTGCTCATGTATCGGGGGCCTCGGCCGAAGCAGAAATAGCACCGATACATGCCTAACGGTGCCGTATGCTCCCTCTTACGAAACGCTCCTTGCGCCACTCCAATTGAGAGAGGTCCGATAATGAGCAGGGGCCGCACCCGGATTTTTAAACTTACGGCGTAACAACGACCGGTTCTTCGCTCATGAGGCAGTGGAGTGTGACGCTGGCGAGGCGGGACTTGCGCAACGCCAGCCAGCCGTTAACCTACTCGTGGCTGCTGAAGTTCGCTAAACGCTTGCCCGACAGACCGATTTGGCACGTAGGTCGAGTGCCGGATTATGCCCTGGCGAGTGGTACCCGGCAAACCTGCACCACAGGTGGTGCGCTGAACGCACAGGCTACCCAAACCCGGCAGCTCGATGGGATAGGGACTCACATCATAGCGTCTGTAGACTTCAACCGGGACTAGCCTCTAAGCGATGTGTCCGCACGGGTGATAGCTTCTCCCGGACTCGTTAGGAGGGACATGTCGGGCCTCCTCATCCCGCTCTCGGACTCCGACCAACGCGAGTATGGACTTGTCAGCTGGGTGGGGAGGGGGCCCAATACCCAACCGGCGGAGTATCATTCGAAGGAAAGTAGTCGGTTGAAAAAGCGTAGCTATGGCCATCCCTCACGATATGGCCCGGCGCATTCCGTACGCATTTTGGAACCCCGCGCTGCCCGGGGGGGGCGGGCGGCGGCGCGGGCCGGTGGGGTGCTCGCCCCTGGCTGGGGGGCCAGCGTGGCCTCGTGTCTCGCGGCCGTCGCCCGGCCCCGGGCGACGCCGCAGAGGATGATCAGCCGCAGCCCTGTCCCGAGGGGATACCGAGGCCGGCACCCCGGGCGTATGCGGGACACCGGTCGGCGGGCCCCTGGGCTACCCGACCCCGAGAGCCCTTCAATGTATTGCGCCCCGCCGGGGGCCCCCTGATGGCGGGCGACCCCGCGGGCGCCCCCCGTGGGACTCCCCCACGGCGCTGCTACCCCCGGTCGCCCGCGAGCTCCCCGCGGCGGACCCGGGGCTCGCACGAGCATGCGACCCAGCGCCGCTGCGAAGAGACTGGTGGGCCTGGCGCGGGCGCCGGTCGCCCGGCGACTGAGCACGGTTTCGCCCGGTGACGCCACGCGATGCGGCCGGCTCACCCGCGCGGCGCGCGTGCCGTGGCGGCCCGCGACGGGCGAGCCGGGGCGTCCGCGGGGGCGGGCAGGGCGGGGCGGCCAGATGCAGACCTAGCTGAGACACCCCCGGGGAGGCTAGTTACGTGGAGGGCCGGGCCTGGGGGGGGCTTCGAGGCACCTCCCCGTCTGGCTGGACAGCGCCGGCGTCCGCGGTCGTGGCGCGGCCTCCCGTGAGGCGCCGGCCGCCCGCCGGCGCGGTGTCGGACCGCGGGCGCGCAGGCCAATGTGGCGCCGCGCCGTGCGGACGCGACCCTCACGGGTGCCCTGCCGAGCCTGTCGGGGTCTCAGCACGCGCCGCCCCGGCCCTCAAGTGGGAGGGTCCGCGTGGGGGCGGCAGGCCGCCGGCGAACGGGCCCGCTCTGCCAGCCCGGCTGGGGCGGCGGCGGCGTCTGCCGGTACGGTGGGTCGGAGCGCGCGTACCCCCCGCACGCCCGCGCGGGTGTAAGCGGCCGCGGGCGCCGCCCTGAGTGGCGGGCGGCAGACAGG     
P       CATATTTCAACTAATTGTGAACAGATAATAATCTTTTTTGTAAAACCAATTACCATTTTGATAATATTGAATTAATAATATATAATAACTGATGATAGTATTAACTGCCTTAATATCAGTGAAATCAATAACAAAATGATGATATTCTAAGAACAACATAGTATTATATATTTTATAATGAGCATTTTTTTAAGAATGATATAATATTATTTAATAACGCTTTGATAGCTTAATTAATTTTATTATTTAAATACGCATATTTTAGTTATCATCGTCATACCGGAAATTCTATTTTCAGTGGGGATTTATGTAGTTTTATTATTCATTTTTTAAATTTAATTTATTCCTGAAAATAGAGAAAAAAACAAATTAATAGTTTGGTTATTCTGCAATTAGGATTTTATTCAATACGAACATAAAAAAATTCCAATATTTGAAATTTTTTTTACCCGAGTAAAACGTTTTAATGATATAAATTTTCCATGAAATTTTCTAGTAAATATATAAATAAATATTCAAGATTTACAGCAATTTTGATTGAAAGTAAATATCGTTTTTAGATAAATGATTAAGAACTCGTAATAAAATTAGTTGCATAGTATCTTTTTTTTTCTTAAATATAGCTAGACACGATTGTTTACATGTAATAATAAATCTTGAATATTAGAATAAATGTCGTTTTCTAGTTAGAAATCTGGCTAATTAGATAAATCAGATTCTGTGATAAGACTACTATCGCTATTTTTAATAGTCTGTTTTGTCATGATAATTTTTGGCAGTTATACCAATTTTTTAGAAAGTAAACGACTTATTTTTAGTTAATTAATCTTTTGAATAATACTTATATTATTAATTATAAAACAAAATATTACTTAACTATCGTCAATTAAATACAAGAATGATCATGTCGGTTTAAAAAATTATTTGATACGGTCTTTTTGTCTTTTCAACTTTGAATATCGAATATTAGAGGGGTCTTGTTAAGCGTTGAATTAAAGAAACAATACGATATCCTAGATATGTAAAGGAACACGCAGGTTTATTTTTTTCTTAGAAACACCACAGTATGCATGGGGGACCTAGCCTATAGCACGGTAAATTTAATGTCAATTACCTAGTATACCCCATCTGTCGTTTAAGAGCCTGAGCCAATTCCTTCTTTTTGAAACTATACGATCCTCTGAGTATGGAATCTGATGGCTCTGACTCCTAGGAGACAAACTGGTGATACGGCTGATAGAGACCTTCTTCCTTTGAACCATACGCCTGGATAACTGACAAAGGAATCCTTACGCCCGTACTCTAAAGATCTATATAGCGACATGGAAAGTTATCCAGGCGCAAACAGAGGATTTTGGTGCACAATCGATTGATCGCGCGCGAGCTCAGAAGGGGATTGCCAAATTTAAGAGTGTCATGTGGTACTTTAATGCGGCAAATGCAACACTCATAAGCAAGTAACGCCACTAAGCATATAGAACTTCTTATTCAAGGGTATACATACCCTAGATCCGAGTGTACAGTCTTCAACGAGCTACTTATCAGTTTAACGCATAGGGCTATTGTCCGAGGTGAAGCCGCAGTCTCTAATAGGCGAAATAGAGGCTTCTTAAAAGCACTGCGATTGCGTCAAATCTCTGGCAATTAGTCGCGAAAATAGGTACCGGACCGGGCATCAATTTGATTAGAGATATAACCGGCTTGAAGTAAGGACATACCGAGTAGCTCATTTTCCTTGATAAATGTTAGCAGCGCCATAGCATGCAAAAGTAACTAGCTAAAAACGGCTCGTCTTAGCATAACTCATTTAAACATCTGCAAAGACATGTCTAGCACCCGAGATTGCAGTAGATAAAAAACATGAAATTGGAGGGTAAGATCAAGTCTGCATTAACTTTTTTTTCCCCTTTTACTTTATCTGTATCTTATACTATGTATATTAATCACCAGGTTGATGTTAGACCGTTAGTTCCTTGGGTACTTAGATCACAGGGCAGATTCGTGAAACAGGCCAGAGCACGTACTTTGCGCCCGACTTGGCGCTCTGGCTCACCGGACATGAATGAGGTGGTGCCTCATCTAGTCAACTGGGTCGCGCCGACGCGGGGTCCCAAACTATTATTTTGAGTTTACTAGCGCCCGCTTTGCGGCGATCGGGCACGTGGAGCTGATGAGCAATAATCTTGGCAATCTATAACCGTATTCTGCCACCTGGGGTGCGTGAACAGACTTGCCAGCGACGTAGACTCACTCGAGACCGTGCGAGAGAATCGCGCCTCCGCCTGGGGTGAAGGCCGCCGTAACGTGCAAGCGTCGGTCATGTACGGGTGGCCTTGGCCGAACTAGAAATAGCACCGATACATGCCTAACGGTGCGGTATGCACCCTATTACGAAGCTGTCCTTTCGCCATGCCAATTGAGAAAGGCACGATAACGAGGAGGGCTCGTTCGCGGATGTTTAAACTTACGACGTAACGACGACCGGTTCTTCGCTCATGAGGCAGTGGAGTGGGGTGCTGGCGGTGCGAGAATTGCGCAACGCCAGCCTGACGTTAACCTACGGGTGGGTGCTCAAGTTCGCTGAACGCTGGCCCGACAGACCGATTTGCCACGTAGGTCGAACGCCAGATTTTGCGCTGGCGAGCGGTACCTGGCTAGCCTGCACCACAGCTGCTGCACAGAAAGAACAGGCTAGCCAATCCCGGCAGCTCGATGACATCGGGACTCACATGATGGCGTCTGAATACTTCAACCGGGGCTAAGCTCTAAGCTATGTCTCCGCGCGGGCAATAGCCTCTCCCGGCCTCGTGAGGTGGGACATGTCGGGCCTCCTCAGCCCGCTCGCGCACTCCGACGAACCCGGGTATGGCTATATAACCTGGGTGGGGAGGGGGCCCCGTGCCCAACCGGCGGAGCATCTTTCGAAGGAACGTAGTCGGTTAAAACAGCGTACCTATGGCCGTCCGTACCGATATGATCCTGCGCACGCCGAACGCATTTTGGAACTCCGCGCTGCTCGGGCGGGGCCAGCGGCGACGCGGGCTGGTTGCGTGCTCGCACCTGGCTGGGGGGCCACCGTGGCCGCGTGCCTCGCGGCCGTCCCCGGGCCCGGGGCGGCGCCGCAGACGATGCTCAGCTGAAGCCCCGTGCCGAGGGGCTACCGAGGCCGGCACCCCAGGCGTATGCGGGACACCGGTTGGCGCGCCCCTCGGTTACCCGGCGCCGAGAGCCCTTCGATGTATTGGGCCGCCCGGGGGGCCCTCTGCTGGTGGCCGACCGCGCGGGCCCCCCCCGTGGGACTCCCCCGAGGCGCTGCGGGCCCCGGTCGCCCGCGCGCTCCCCGCGGCGGCGCCGGGGCTCGCGCGAGCGTGCGACCCAGCGCCGCTGCGAAGAGACTCGTGGGCCGGGCGCCGGCCCCGGTCTCCCGGCGACTGGGCACGGTTTAGCCCGGTCGGGCCACGCGACGCGACCCAGTCACCTCCGCGACGTGCGTGCCGCGGCGGGCGGCGACGGGCGGGCCGGGGCGTCCGCGGGGGCGGACAGGTCGCGGCGCCCCGACTCAGAGCTGGCTGAGACACCCCCGCGGAGGGTAGTTAGGTGGAGGACCCGGCCTGAGGGGGGCTTCCGGGCCCGTCGGCGTCCCGCTGGACACCGCCGGCGTCCGCGATGGTCGCGCGGCCTCCCGTGAGGCGCCGGCCGCCCGCCGGCGCCGTGTCGGAACGAGGGCGCGCGGGCCAATGAGGCGCCCGGCCGGGCGGACGCGGCCCACACGGGTGCCCTGCCGAGCCTGTCGGGGTCTCACCAACCGCCCCCCCGGCCCTCGAGTGGGAGGGTCCGCGTGAGGCCGGCAGGGCGGCGGCCAACGGGCCCGCTCTGCGAGCTCGGCTGGGGCGGCGGCGGCCTCTGCCGGGACGCTGCGTCGGAACGCGCGTACCCCCCGCACCCCCGCGCGTGTGTAATCGGCCCCGGGCGCTGCCCCGAGTGGCGGCCGACAGACAGG     
