# Supplementary material for: A simple method for data partitioning based on relative evolutionary rates
Source: PeerJ. 2018 Aug 28;6:e5498. doi: 10.7717/peerj.5498 (PMC6118207; doi:10.7717/peerj.5498)
Supplement: Data S1 — The datasets are provided in the PHYLIP format. [file peerj-06-5498-s002.zip › DataS2/SS1-1miss.phy]

17  4000
out     ATATATGAATTTATTACAATACACGATTATAACAAAACTTTAAAGATGAATTTATATTAGAATTATAGATATTTATAAAAGGATTAAATACATTGAATAAGATTGAAATATCTCTGATTACATTTTATTTAGTTTAGAAATTTAATAATACTACAATGATTAAAATATTGATAATGTCACAAGTATTAAATGTATTTGTTAGCAATTCTAATCCGAAATTTAAAATGAAATGACATTAATATTAAATTAATAGATATTTTTGATAGTCTCTTAGTGTCAATCTACTACATTTCTGAATAAGAGACATAAAATATTTCTAGTTAATATTTTTTTATATCGTCTTTTGTTTTTTTATGTTAAAGTAATTATTGTAAATTAAGTAACATTAAAAATAAATTGAAGAGAAACTAATAATAAATCTATACAGTAGTGGAACAATTAAAAATTTAATGAATGTTAGTTTTATCTTCCGAAGTTATAAATTAATATTTTAATCCCTCATTAACTCTTTTTTTTCAAATTAAACAATCTATAAGCTCTCTATACTATAATATGATTGATCTAACAAAAATTTTATTTATTTCAATAGCTATAATGTGCATAGCATTAATACTATAGGCCATAACCAACAGTCCTGATTAAACGAAGTAAAATTCTTTTTGTAAAAGTAATAATATATATTGATGATCAATGTAAAACTATTCGCAAATTTAGTATAGTATCGGGCAAGCTGGCACTAAATTGCAAAATACATAAAAAAAAACTAATTTTAATAATGCATTATAAAACCAAGTTATTAATTATTCTATTTCATATAAAGTTTGTTGTAAATAAAGTATAATACATGAAAATATTATGATACTCTTCTATTGATTTAGGATTTCTTCATATTTTTTTAATAACGAAATCCAAATGTGAGATGTTTAACTTTTGTAAATTTTACAACAATTGTTTACATTGTAAAAAATTGAATGCAACTAATTAATAATATTAAAATATTTTAAGCACCAGTTTTGGAAGAAGAAATCTAATTGACCACCTGTGGTGGAGCAAAATTTTAAGTATGAAAATCGTCAGTGTCCGTCTGTTCGGATAAAGAGAGGTCATATCGCCAAGCACCAAATCCTCTAACGCTATTATACTTCTTATCATGCCCATAGGATCCCATAGGGCAAGTTGCCATAGCCGACGATTAATGATTCGTCAGAGACTTAAAGACGTGAGGAAGTCATTTACGGCTTTACATTAAGGTGCGTAAGGAATCTGAAATGATCGCCGCCTGAGTTCAAGAAAGATAATATTAAAGAAGAAGGCACCCATTGAACTTTCAGGTCGTGCATTAGTTCTCACTAAGCGTGACTTTAGCGATCTGTTTGTGACTGGTCCTGCCGTGTCACTAGCATTATCGTTTATTGCTCTTAGGATCTTAAGGCTTTAGATTAGTGTGAACCTCCTCGCAAACAGTGACTCATCTGTACCGGTGAATGGTCGGGGTAAATGGGAGCGTGCAGGCAACCACTCACTCTTGATTGCGCTCTGCGATATTCGTACACAGGCATCGAATTACGTCTGATTATTCAACAATAGTTAGCCTCGATGTTTTTTTTTCTAACATGCAAGACCGATGTCAAAGACAATAAAGGATTCCACGTCCCGCATGTGGAATGGTTCGATGCAGAGATGTGACGGGATGCTCTCTGGTAATATGTTTGTATGATTAACAGCTATAATTAGCTTAAAGAGAGTGTCATTAGTAAAAAAATGGGGATTCCGACTTGCGTCTAGTCCGGAAAGTTCGTACCGTAAGTTTGATGCAAGTCGATAAGAATTTAATACTTATGGGGAGGATGACAGCTGGAGAAAACTGCCGACCGGGGCTCGTGTACACCTGCTAATTGAGCGTTGGAGAAGAAAATCAAGTCTGCGTCTACCTATTAACCCACTACAATATTAGAGGCAATTCCTACCTATACTCTTAAAGCGGTTGCCATTTGTTTGACATCCTTAGCCTAACCCGGGGCGGGACCCGCAGGTCGTCTAAGCGCCAGGGTCGGTACGTCAGCCGATGTACTACGATCACCGTGCCTGTTCGAATCACGGTAGCACATGGCGGATGCAGGTCACTCTACAGTAATGGGCCGAGAGCCATGAAAAGCCACCTCAGCGTTGAGTCGCGGGGTCTCACGACGTGAGCGGACCGGCGGGGGTGCCCTGTATTGTGGGTCCGGCGCCGGAAGGACGAAAGCCAATGGCCTATATCCAGTTTTCATTTCTGGTAAGCGACCTGATAGGCAGCCTTGGATGTCTTCTTGTGGGTCAAGTCGCCAGTTGCTACTGAGTCAAGACAGATGATATCGGGGCCTAAAGCTCGCCTAGGACGTTCATCGCATCTAACAGTCCAGGCTTTTTGGGCCAGCGGCCTGCGCTCCCATCACCCTCCTAGAAGGCCGTGATGCCACAGCCCCCCCCGAACGCCCCGTCTCGTTTGTGTTGAACGGTCAAGTGAGAGGGCAAAAGATTGCCCCCCTTCTATTCTTCGCACAGACTGAATGGCCTATGCCAGGCGGGCGGGGCGCCGAATTTAGTGCACGCAGGTAACATACCTCACGGCCCAAAGGTATTGTCCCAGGCCCTCAGACAAGCTTGCTAGGGGCTGAGACGAGTATGTCACGGGGGACGTAGCCCGATTATTGTCGAGGAGGAACGGCAACACCGGCGCCGTCTCGAGGAAAGTGAGCAGGTCGGATCGGAAATGGCTTAGACCCCGGCGTGAGCCGCCTTAGAGGGCGGGAAGGAGGCACTCCAAGGTACCCAGTGGCAACCGCACTCTACAGCAGGATCCGCGCTCCGTCCTGACCGCCAGGGCGCCTCAAGACCTCGCCCCGCCCTTCCTGATTACATCATGCCCGTCGGCTGACGCTACCTCCAGGACCTCACAGCCGAGGAGACTACAGTTTGACGGATGGTCATACGTTCTGGGCGCCCGTCGGATCGTGCATATCGAGGCGACCAGGTCCCATCCCCGTCCGCGAAGGTGGGCGCGGTTGCGGCGCGCCGGCGCAGCTTGCAGGCGGGGGAGGGTCGCCAACAGAGGGCCCCCCGCCCGCAGGGGGTGGTGGCCGGAACGCCGCGTCGTCGCCAGGGCGTGTCGCGCGGGGACAACGGCACGAGGCCGCGTGCGCGTGCAGGGGGCGCCCCTTGGGGATCCAGCTCGCGCCAACCGTGGCACGGGTGCCGCCCCCTCGCCCCCGTCGTATCGCCCCGCGCGGGGCGGGCGACTCGCCGACGGGAGGGGCCGCCTGGGCAACAGTGCTCCCGCACGCGACCCGTGGAGCCGTCGCCCGGCGCGGGCGCGAGTACGCGATACCGTGGCGGGGGGCGGCCACCGTGTCGCGCGGCCCAGCCGCCAGGGCGCGGGGGGGAGACGGACGCGCCACGCGATCGGCGGCCCGGGGCGGTCCACCCGCCCTGAGGCGAAGGCCGGGCCCCCCCTCCGCCCCAGCGGGAGCGCGGCGCTGGCCGGCACGATGCGGGGGCGAGGAGCGCCCTGGGCGGGGGCGTCGGCGGCGCCGGAGGCCCGAGGGGGCGTGGGGGCCCGGGGCGCCCACCAGCGCGGGGCTCCGGAGGGTTGGGGGGCCTCCGGCAGCCGCGCCCCTGGGAGGCGATAACGCGGCGGGCCGGAGGCGGCAGTGCAGACGCCTGAACCCTGGACCGCGCCAGGCGGCAGGGTGCCGCGCGCCGCCCCCCCCCGTCAGCCTGCCGACCCGAGGGGCGCGGGGGGCGCCCCTCCCCCCGGGGGGCTGCGCGGCGTGTCCGCCTGGCGAAGCGTCGGCCGTCCACTAAACCCTCGGGACCAGGTGCCCGCCACGCTACGACGGGCACCCGGGCGTCCGCGGCGCGGCCACCGCCTTTATGCGGGGCGGCCCCCGGCGACCTCGCCTCACAAACGCCGCGCCGGAGCCCCGACGAGCCGGCTTCCCCCGCTCGGGCGTGCGGCCCG     
A       CTATAGGAAGTTATTACGATACACAATTATAACAAAACTTTATTGATGAATATATTAAGGAATTATTGATATTAATAAAACGTTTAAATACCTTGAATAAGAATGAAATATCACTGATTACATTTAATGTAGTTTAGTTATATAATATTACTACAATGTTTAAATTTTTAATTCGCTCAGAAGTTCTAGACGTTTTTGTTATCAATTCTAATCCGATATTTAAAATGAATTGACATTAATAAAAAATTAATAAATAGTTTTGATATTCTTTAAGTGTTAATATCCTACATTTCAGAATTAGAAACATAAAACATTTCTAGTTAATATTATTTTATCTCGTATTATGTTTTTTTAAGTAAAAGTTCATATAGTAAAATAAGTAACATTAAATATAAATAGAAATGATACTAATTAATAAACTAAACAATAGTGGATCAATTAATAATTTAATGAATGTTAGTTATATCTTCCGAACATATAAATTAATATTTTAATCTCTCATCTACTCTTTTTTTTCAAATTAGAAGATCAATAATCTTTCTATATTAATTTATCATTGATCTAATAAAAATTTTTTTTATTTCAATCGGTATAATGTACAAAGCATTTATATTATAGGCCATAACCAATAGTCCTGATTAAATGCAGTTAAATTCTTTTTAACAAAGTATTAATTTTTATTGATGAAAAATTTAATTCTATTCGCTAATTTAGTAAAGCTTCGGGCTAGCTGGACCTAAATTGCAAAATACATATAAAAAGACTAATTTTAAGAATGCATTATAAAAACTAGTTATTAATTATTATATTTCAAATAAAGTTAGTAGTAAATTAAGTAGGATATTTGATAATATTAAGATACTCTTCTATTGATTCAGGATTTCTTCAGATTTTTTTAATAATGAAATCCAAAGGTAACTAGTTTAACTTTTGTAAATTTTATAACAAATGTTTTCATTGAAAAAATTTGAATGCAAATTATTAGTAATTTTAAAATTTTTGACGCACCAGTTTTGGAGGAAGAAATCTAATTGACCACATTAGGTGGAGCAGAATTTTAAGTATGAAAATCGACAGTGTCCGTCTGTTCGGATAATTCGTGGTGATGTCGCCTAGGACCATAACCTATATCGCTATTATACTACTTCTCATGGCCTTACGATCCCATAGTGCAAGTTGTCATAGCCGAGGACTAATGATTCCTCAGAGACTTAAAGACGTAAGGAAGTCAATTAAGGCTTGACATTGATGGCCGGAAGAATTCTGATACCATAGCCACCTGAGTTCAAGAAAGGAAATATTAATGTATAAGGCACACATTGATTTTTTAGGTCGTGTAAAAGTTCCCGCTAAGCTTGAATGTAGAGAGCTGTATGTGACGGGTCATGCCATGTCACTACCATTATTATTTATTGCTCTTAGGATCTTAAGGCTTTCGATGAGTGTGAACCACCTAGCAAACAGTGACTTATCTGTACCGGAGAATGGTCGATGAATATGGGAGCTTGTAGGCAATCACTCACTCTTGAGCGCGCTTTAAGATACTCGCACACAGGCTTCCAATTACGTAAGAAGAGTCAACGATAGTTAACCTCGAAGATTTTTTTTCTGCCCTGCAAGCCCGATTTCATAGACAATAAAGTATTCCACGTCCCGCAGGTGTAACGGTTCGACGCAGAGATGTGAGTGTATGCTCTCTGGAAATATGATTGTATGATTAATAGCTTTAAATAGCTTAAACAGCGTGTCATAAGTGAAATAATGGGGAATAAGACTTGTGTTTAGTCTTGAAATTACTTATCGGAACTTTGATGCAGGTCAATAAGAATCTAACACTTCTCGGGAAAATGTCATATGTGGAAAAATGCCGACCGGGGCTCGCGTATACCTGGTGATTGAGTAGTGGAGAAAACAATCAAGTCTGCGTCTACCTATTAACCCACGACACTATTAGAGGCAATTCCTACCTATACTCATAAAGCGCTTGACAGTTGTTTGTTATCCGTAGCCTAACCCGGGACGGGACCCGCAGGTCGGCTCAGCGCCAGGGTCGGTAAGTCACCAGATAGACGACGATCCCACTGCCTGTTAGAAGCACGCTAGCATATGGCCGAGGCCCGTCATTACCCAGTACTGGGACGAGAGCCCTGTAAAGCCACTTCAGGAGTGAGTCCCGGGGTGTCACGCCGCCGGCGGACTGGGGGGGGTGCCCTGTATTGTGGGTCCGACGGCGGAAGGACCAAAGCCAACGGCGGCCATCCAGTTCTCATTTCTGTCATGCGACCTGATACGGAGGCTTGGAAGCCTTCTCGTGGGGCGAGTCGGCAGTTGCTACGGGTTCAAGTCAGATGATATCGGAGCCTAAAGCTCGCCTATGACGTTCATCGCATCTAACAGCCCAGGCTTTTTGCGCCAGCAGCCTGCGCTCCCATAAACCCCCTAGAGGGCCGCGAAGGCGCCGCCTCCTCCGAGCGTCCCGTGTCGTTTCTGTTGAACGGGCAAGTGAGAGGGCAAAAAATTGCCCCCCTTCGATTCTTCCCACAGAACGAATCGTCTGTGCCAGGCGGCCGCGGCACCGAATTTAGTCCAAGCAGGTAACATTCATCACGGCGCAAAGGTCTTGTCCCAGGCCCTCAGACAAGCTTGTTAGGGACTTAGACGAGCATGTGACGGAAGACGTAGCCCGCTTATTGGCGAGGAGGTCCGGCAACACCGGCGCCTTCACGAGTAGAGCGAGTAGTTCGGAAAGGAAATGGCTTAGACCGCGGCGTGAGCCACCTTAGAAGGCGGGAACGAGGCTATCCAAGGTACCCAGTGGCAACCGCAGTCTACAGCAGGATGCACGATACGTCCTGACCGCCAGGACTCCTCAAGGCGTCGCCCCGCCCTCCCTGATTACATCAGGCCCGTCTGCTGACCCTTCCTCGAGGGCCTCACAGCCGAGGAGACTACTGTTTGACGGATAGTCATACGTCCTCGGCGCCCGTCGGATCCAGCACATTGTGGCGACCCGGTCACAGGCCCGTCCGCGAACGTGGGCGGGGTAGCGGCGCGCCGGCCCAGCTTGCAGGCAGGGGCGGGTCGCCAACGGAGCGACCCCCGCCCGCAGGGCGTGGGTTCCGGAACGCTGCGACGTCGCCAGGGCGTGTGGGGCGGCGACAAGGGCAGGAGGCCACGTCCCCCTGTAGGGGGCCCCCCACGGGGATCGAGGCCCCGCTAACCGTGGAGGGGGAGCAGCCGCCTCGCCCCCGTCGCAGCGCCCCGGGCGGGGCGGGGGACTCACCGAGGGGCGGAGCCGCCTGGGGAAAGGTCCTGACGCACGCGACCCGTGAAGCCGGCCCCCGGCGTGGGCGCTAGTCCCCAATCCCGTGGTGGGGCCCCGGCACGGTGTCGCCCGGCCCAGCGGCCAGGGCGGGGCGGGGAGACGGACCCGCCACGCGCTCCGCGGCCCGGGGCGGTCCCCCCGCCCGGCCCCGAAGGCCGGGCGCCCCGTCCGCCCGAGCGGGAGCGGGCCGCTGGCCGGCGCTATGCGCGGGCGAGGACCGCGCTGGGCGGCGGGGTCGGCGGCGCAGGAGGCGCGACGGGGCACGGGGGCCGGGCGCGCCCACCAGCTCGGGGATCCGGAGTGTTGGGGGGCCCCCGGTAGCCGCGCCCCTCGGAGACGACAACGCGGCGGCCCGGAGGCCGCAGTGGGGATGCCTGAACCCTGGAGCGCGCCAGGCGGCAGGGTGCCGCGCGCCGCCACCCCATGCCACCCTGGCGGCGCGAGGGGCGCGGGGGGGGCCCCTGCCCCCGGGGGGCCGCGCGTCGTGTCCGCCGGGCGAAGCGTCGGCAGTGCACTTTACGTTCAGGACGAGGTGCCGGCCACCCTCCGGGGGGCACCCGAGCGTCCGCGGCGCCGCCAGGGCCTTTACGCGGGGCGGCTGCCGGCGAGCTCGCCTCACAAGCTTCGCGCCGGAGCGCCGACTAGCGGGCTCGCCCCTCTCGGGCGTGGGGCCCG     
B       CTATACGAACTTTTTACAATACACAATTATTACAAAACTTAATAGATGAATATATCATAGAATTATAGATATTAATAAAATGTATAAATACCTTGAATAAGAATGAAATATCTCTGATCACATTTTATATAGTTTAGTAATCTAATAATACTACAATGATTAAATTTTTTATACTTTCATAAGAACTAAATGTTTTTGTTACCAATCCTAATCCGAAATTTATAATGAAATGACCTTAATATTAAATTAATAAATATTACTGATATTCTATAAATGTCAATATATTAAATTTCAGAATAAGAAACATAAAATAATTCTAGTTAATATTTTTTTATACCGTCATCTGTTTGTTTTGGTAAAAGTAAATATTGTAAAATAAGTAACATTAAAAATAAATAGAAGAGATACTAATTATAAAACTAAACAGTAGTGGATCAATTAAGAATTTAATGAATGTTAGTGTTATCTTCCGAACATTAAAATTAATATTTTAATCTCCCATCATCTCTTTTTTTTCAAATTTGAAAATCAATAATCTCTCTATAATTAATTTTGATTGATCTAATAGAAATATTATTTATATCAATAGGAATAATGTACAATGCATTATTGTTTTAGGCCATAACCAAAAGTCCTGATTAAATGAAGTCAAATTCTTTTTATAAAAGTAATAATTTATATTGATGAATAATTTAATACTAATCGCTAATTAAGTAAAGAGTCGGGCGAGCGGGATCTAAATTGCAAAACAGATATAAAAATTCTAATTTTATAAATGCATTATTAAAACCAGTTATTAAATTTTATTTTTCAAATAACGTTAGTTATAAATAAAGTATTATACTTGATAATATTAAGATACACTTCTATTGATATAGGATTTTTTCATATTTATTTGATAAAGAAATCCAAAGGTAAGTAGTGTAACTTTTGTAAATTTTATAACAAATGTTTTCATTGTACAAAATTGAATGCAACTTATTATTAATTTTAAAATTTATGACGCACCTGTTTTGGAAAAAGAAATCTAATTGACCACAAGGGGTGGAGGATAATTTCAAGTAAGAACATCGACAGTGTCCGTCTGTTCGGATAATGAGTGTTGATTTCGCTTAGGACCATATCCTATAACGCCATGAAACTACTTATCATGGCCTTAGGGCCCCTTCGTTCAAGTTGACATAGCCGAGGTCTTATGATTCATCAGAGACTTAAAGACGTGAGGAAGTCCATTAAGGATTTACATTAATGGGGGTAAGAAGTCTGATACCATCGCCACCTGAGTTCAACAAACCTAATATTCATGTATAAGGCACCCATTGATCTCTTCGGTCGTGCAGCAGTTCTCTCTAACCTTGACTTTAGAGATCTGTTTGTGACTGGTCATGCCGTGTCACTACCATTATGATTTATTGCTCTGAGGATCTTAAGGCTTTCGATTAGTGTGAACCTCCTCGCAAAAAGTGACTACTCTGTACCGGTGGATGGTCGATGAATATGGGAGCGTGTAGGCCATCACTCACTCTTGAGCGCGCTTTAAGACATTCGGACAAAGGCATCGAATTACGTAAGATGAGTCAACAATAGTCCACCTCGATGTTTTTTCTTCTGTCATGCGAGCCCGATGTCAAAGACAATAAAAGATTCCACGTCCCGCATGTGTAATGGTTCGACGTAGAGATGTTACGGTATGCTCCCTGGCAATACGATTGTATTATTAACAGCTAGAAGTAGCTTAAGGAAAGTGTCATTAGTGAAATAATGGGGATTCAGACATGCGTCAAGTCCTGAAACTACGTATCATAAGTATGATCCAGGTCTATAAGAATTTAACACTTATGGGGAGAATGTCATATGTAGAAAAATGCCGACCGGGGCTCGCGTACACCTGCTCATTGAGTTTTGGAGAAGACAATCAAGTCAGCGTCAACCTATTTACCCACTACATTATTAGAGCCAATTCCTACTTATACTCGTAAAGCGCTTGATACTTGTTTGTGATCCTTAGCCTATCGCGGGGCGGGACCCGCAGGGGGGCTCAGCGGCAGGGTCCGTACGTCACCCGATATACTTCGATCCCCGTGCCTGTTAGAACCACGGTAGCACATGGCGGAGGCCGGTCACTATCTAGTAGTGGGCCGAGCGCCCTGAAAAGCCACGCCAGGGCTGAGTCGCGGGGTCTCACGCCGCCCGCTAACCGGCGGGGGCACCCTGTATCGTGAGTCCGGCGCCGGAAGGACAAACGCCAATGGCCGACAGCCATTTTTCATTTCTGGTAAGCGGCCTCAGAGGGAGACTTGAAAGCCCTGTTGTGGGGCAAGTAGGCAGTCGCTATTGGCTCAAGCAAGAGGATATCGGCGCCTAAAGCTCGCCTTGGCCGTTCATCGCATCTAATAGCCCAGGCTTTTTGGGCCTGATGCCTGCGCTCCCATGACCCCCCTAGAGGGCCGCGAAGGCGCAGCCCCCACCGACCGTCCCGTATCGTTTGTGTTGAACGGTCAAGTGACAGGGCAAGATGTTGCCCCCCTTCGATTCTTCCCACAGAATGAATAGTCTGTGCCAGGCGGCCGCGGCGCCGAATTTAGTCCAAGCAGGAAACAAACCTCACGGCCCAAAGGTGTTGTCCCAGGCCCTCAGGCAAACTTGGTAGGGCCAGAGACGAGAATGTCACGGGGAACGTGGCCCGTTTATTGGCGAGGAGGCGCGGCAAAACCGGCGGCGTCGCGAGTAAACCGAGTGGTTCGGACAGCAAATGGCTTAGTCCCCGGCGTGAGCCACCTTAGAAGGCGGTAAAGAGGCTATCCAAGGTACCCAGTTGCAGCCGCATACTACTGCAGGAGCCACGATCCGTCCTGACCGCCAGGACCCCTCTAGGCCTCGCCCAACCCTCCCTGAGTACAACAAGCCCGTCGACTGACGCTGCCTCATGCGCCCCACAGCCGAGGAGACTACTGTTAGACGGATGGTCATACGTCCTGGGCGCGCGTCGCATCCTGCACATCGGGGCGACCAGGTCCCAGCCCCGTCCGCGAAGGTGAGCCCGGTAGCGACGAGCCGGCGCAGCTTGCAGGCAGCGGAGGGTCGCCAACGGAGGGCCCCCCGCCCGCAGGGGGTGGCCTCCGGAACGCCGCGACGTCGGCACGGCGTGCCTGGCGGCGACAACGGCAGGAGGCCACGTCCGGCTGCAGGGGGCGCCCCTCGGGGATCGAGCTGGCGCCAACCGTGGGAGGGGAGCACCCCCCTCGCCCCCGTCGCAGCGCCCGGGGCGGGCCGCGGCACTCCCCGACGGGAGGGGCCGCCTGAGGAACAGTGCTCCCGCACGGGACTCGTGAAGGCGTCCCTCGGATTGGGCGCGAGACATCAATACCGTGGCGGGGCCCCGGCACGGTATCGCCCGGCCCAGCGGCCAGGGCGCGGCAGGGAGCCGGACGCGGCACGCGATCGGCGGCCCGGGGCGGTGCTCCCGCCCTGCCGCGAAGGCCGGGCGCCCCGTCCGGCCGAGCGGGAGCGGGCCGCTGGCCGGCACTATGCGGGGGCGAGGACCGCGCTGGGCCGGGCGGTCGGCGGCGGCGGAAGCCCGAGGGGGCAAGGGGCCCCGGCGCGCCCACCAGGCCGGGGCTCCGGAGTGTTGGGGCGCCGCCGGGAGCCGCGCCCCTCGGAGACGATAACGCGGTTGCCCGGAGGCCGGAGCGCGGCTGCCTGAACCCTGGACCGCGCCAGGCGGCAGGGTGGCGCGCGCCGCCACCCGCCATCACCCTGGCGGCCCGAGGGGCGCGGAGGGGGCCCCTCCCCCCGGGGGGCCGCGCGGCGCGTCCCCCGGGCCAAGCGTCGGCAGTACACTCAACCTTAGGGATGCGGTGGCCGCCACCCCACCCGGGGCACCCGTGCGTCCGCGGCGCCGCCAGCGCATTTAAGCGGGGCGGTCCCCGGCGCACTCGCCTCACAACCTCCGCGCCGGAGACCCGACCAGCGGGCGCGCCCCGCTCGGGCGTGCGGCCCC     
C       CAATATGAACTAATTACAATACACAATTATTACAAAATTTTATAGATGAATATATCATGTAATTTTAGATGTTTATAAAATGTTTAAATACATTGAATAAGATTGAAATATCGCAGATTACAATTTATTTAGTTTAGAAAATTAATAATACTACAATGATTAATTATTTGTTAATTTCATAAGTACTAAATGTTTTTCTAAGCAATTCTAATCCGAAATTTATAATGATATGACATTAATATCAAATTAATAAATATTTTTGATAGACTTTAAGTGACAATATACTACTTTTCTGATTAAGATACATAATATATTTCTAGTTAATATTTTTTTATATCGTCTTTTGCTTGTTTAAGTAAAAGTAAATATTGTAAAATAAGTAACATTAAATATTAATAGAAGAGATACGACTGAAAAAACTAAACAGTAGTTGATCAATAAATAATTTAATGAATGTAAGTTTTATCTTCCTAACATAAAAATTAATATTTTAATCACTAATCAACTCTTTTTTTTCAATTTAAAATATCAATAATCTCTCTATAATAATTTATGAAAGTTCTAACAAAAGTTTTATTTATTTCAATTGGGATAATGTTCAGAGCATTAATACTTTAGGCCATAACTAAAAGACCTGATTAAATGAAGTTACATTCTTTTTACAAAAGTAATAATATATATAGATGAACAATTTAATTCTAGTCGCTAATTTAGTAAAGAGGCGGGCAAGCTGGAACTAAATTGCAAAATATATATAAAAATACTAATTTTAACAATGCATTATAAAAACCAGTTAGTAATTAGTATATTTGAAATAACGTAAGTAGTAAATAAAGTATGATACTTGATTATATTTAGATACTATTCAATTGATTTAGGATTTATTCAGATTTATTTTATAAAGAAATGCAAAGGTTAGATGTTTAACTTTTGTAAATTTTATAACAAATGTTTTCATTGAAAGAAATTGAATGTAACTTATTATTAATTTTAAAATTTT????????????????????????????????????????????????????????????????????????????????????????????????????????????????????????????????????????????????????????????????????????????????????????????????????????????????????????????????????????????????????????????????????????????????????????????????????????????????????????????????????????????????????????????????????????????????????????????????????????????????????????????????????????????????????????????????????????????????????????????????????????????????????????????????????????????????????????????????????????????????????????????????????????????????????????????????????????????????????????????????????????????????????????????????????????????????????????????????????????????????????????????????????????????????????????????????????????????????????????????????????????????????????????????????????????????????????????????????????????????????????????????????????????????????????????????????????????????????????????????????????????????????????????????????????????CTCCTTAGCCTATTCCGGGGCCGAACCCGTAGGTCGGCTCAGGGCCAGGGTCCGTACGTCACCGGATGTACTACGATCCCCGAGCCTGTTGGAATCACGGTAGCACATGGCGGAGGCCGGTCACTCGACTGTACTGGGACCAGAGCAGTGGAAAGCCACGTCAGGCTTGGGGCACGGGGTCACACGCCGCCCCCGAACAGGAGGGGGTGCCGTGTATTGTGGGTACGGCGGCGGAAGGACAAAAGCCAATGGCCGACAGCCAGTTGTCATTTCTGGTAAGCGACCTGATAGGGAGACTTGGAAGCCTTCTTGTGCGGCAAGTAGGGAGTTGCTACTGGTTCAAGACAGACTATATCCGAGCCTAAAGCTCGCATAGGACGTTGATCGCATCTAACAGCCCAGGCTTTTTGGGCCAGCGGCCAGCGCTCCCATCAACCCCCTAGAGGGCCGGGAGGGCGCAGCCCCCGCCGACCGTCCCGTGTCGTTTGTGCTGAACGGTCAAGTGACAGGGCAATATATTGCCCCCCTTCGATCCTTCCCACAGAATGAATCTTCTATGCCAGGCGGGCGGGGCGCCGAATTTAGTCCAAGCAGGTACCACACCTGACGGCCCAAAGGTATTGCCCCAGGCCCTCGGACAAGCTTGTTAGGGGCTGAGAGGAGCATGTCACGGGAGACGTAGCCCGCTTATTGACGAGGAGGTACGGCAACACCGGCGCCTACGCGAGTCCAGCGAGTCGCTCGGAAAGAACATGGCTTAGTCCAGGGCGTGAGCCACCTTAGATGGCGGGAATGAGGCGATCCAAGGTACCCAGTGGCAGCCTCACTCTACAGCAGGATCCCCGATCCGTCCTGACCGCCAGGACGCCTCAAGGCCTCGCCCCGCCCGCCCGGAGTACATCATGCCCGTCGCCTGACGCTGCCTCAAGGACCTCAAAGCCCAGGAGACTACTGTTTGACGGATGGTCATACTTTGTGGGCGCTGGTCGAATCTTGCACATCGAGGAGAGCAGGTCCCACCCCCGTCCGCGAATGTGCGCGCGGTAGCGGCGCCCCGGCGCAGCTTGCAGGCAGCGGAGGGTCGGAAACGGAGGGCCCCCCGCCCGCAGCGGGTGGTTTCCGGAACGCCGCGACGTCGCGAGGTCGTGTCGGGCGGCGACAACGGCAGGAGGCCGCGTCCGCCTGCAGGGGGCGCCCCTTGGGGATCGAGGGCCCGCGAACCGTCGGAGGGGAGCAGCCCCATCGCCCCCGTCCCACCGCCCCGCGCGGGGCGGGGCACTCACCGGCGGGAGGCGCGGCCTGGGCAACGGTGCTCGTGCACGCCACACGTGAAACGGTCCCCCGGGCTGGGCGCGAGTGGCCAATCCCGTGGCGAGGCTCGGCCACGGTATCGCCCGGCCCAGCGGCCAGGGGCCGGCAGGGAGACGGACACGCAACGCGATCGACGGCCCGGGGCGGTCCTCCCGCCCTCCCGCGAAGCCCGGGCGCCCCTTGCGCCCCAGCGGGAGCGGGCCGCTGGCCGCCACTAGGCGGGGGCGAGGACCCCGCTGGGCGGGGGCGTCGGCGGCCCGGGAGGCCCGAGGGGGCGGGGGGGCCGGGCGCGCCCACCAGCGCGGGGCTCCGGAGTGTCGGGGGACCTCCGGCAGCCGGGCCCCTCGGAGACGGTTACGCGGCGGTCCGGAGGCGGCAGGGGCGATGCCTGAACCCTGGAGCTCGCCAGGCGGCAGGGTGTCGCGCGCCGCCAGCCCGGGACACCCTGGCGGGGCGAGGGGCGCGGCGGGGGCCCCTCCCCCCGGCGGGCCGCGCGTCCTGTCCGACGGGCGAAGCGTCGGCAGTCCACTCGACTGTCCGGACCAGGTGCCCCGCAGCCGACGTCGGGCACCCGCGCGTCCGCGGCGCGGCCAGCGCGTTTAGGCGGGTCGGTCACCGCCGAGCTCGCCCCACAAGCTCCGCGCCGGAGACCCGACCAGGGGGCGCGCCCCCCTCGGGCGTGCCGCCCC     
D       TTAGAAGAAATAATTACAATTCACAATTATAACAAGATTTTATAGATGAACATATCATGGAATTTTAGATATTTATAAAAGGTCTCAAAACATTGAATAAGAATGATATATATCAGATTACAATTTATATTGTTTAGTAAAATAATAATACTTCAATGATTATATTTTTAAGATTCTCATAAGTACTAAATGTTTTTGTAAGCAATTCTAATCCGAGATTTATAATGAAATGACATTAATATTAATTTAATAAATAATTTTGATAGTCTTTAAGTGTCAATTTACAACATTTCTGAGTAAGATACATAATAAATTTCTAGTTAATTTTTTTTTATTTAGACTTTTGTTTGTTTAAGTAAAAGTAAATATTGTAATATAAGTAACATTAAAAATTAATAGAAGAGCAACTATTAAAAAAACTATACAGTAATGGATCAATTAAAAATTTAATGAATGTTAGTTATATCTTCCGAATATAAAAATTAATATTTTAATCACTCATCAACTCTTATTTTTCAAATTAAAAAATCAATAATCTCTCTATCATAATTTATGTTAGATCTAACAAAAATTTTATTTATGTCAATAGGAATAATGTTCATAGCATTAATAATTTAGGCCATAACCAAAAGTCCTGATTAAATGAAGTTACATTCTTTTTTTCAAAGTAATAATTTATATTGATGAAAAAATTAATTCTATTCGCTAATTAAGTAAAGATTCGGGCAAGCTGGAGCTAAATTGCAAAATACATATAAACATACAAATTTTATCAACACATTATGAAAGCTAGTTATTGATTTTTTTATTTGATATAACGTCAGTTGTTAATAAAGTATCATACTTGATAATATTTAGATACTCTTCTTTTTATTTAGGATTTCTTCAAATTTATTTGATAATGAAATGCAAAGGTAAGGAGTATAACTTTTGTAATTTTTATATCAAATGTATGCATTGTAAAAAACTGAATGTAACTTATTAATAATTTCAAAATTTTTAACGCACCAGATTTGGAAGAAGAAATCTAATTGACCACATGGGGTGGAGCATAATTTTAAGTCTGAAAATCGACAGTGTCCGTCTGTTCGGATATAGGGTGGTGATTTCGCCTAGGACCATATCATCTAACGCTATTATATTACTTATCATGGCCATACGATCCCTTAGGGCAAGTTGTCATAGCCGAGGACTAATGATTCATCAGAGACTTAAAGACGTGAGGAGATCAATTAGAGCTTTACAATAATGGACGTAAGATGTCTGATACTATCGCCACCTGAGTTCAAGAAAGATAATATTAAAGTATACGGCACCCAATGATCTTTTAGGTCTTGCTACAGGTCTCACTAAGCTTGACTTCAGAGATCTGTTTGTGACTAGTCACGTCGTGTCACTATCATTATTACTTATTGCTCTTAGGATCCATAGGCTTACGATTAGTGTGAACCTCCTTGCAAACAGTGAGTCATCTGTACCGGTGAATAGTCCAGGAAGATGGGAGCGTGTAGGCACCCACTCACTCTTGAGCGCGCTTTAAGACATTCGTAAACAGGCTTCGAATTACGTAACATGAGTCAACAATAGTTTACCTCGATGTCTATTTTTCTGTCCTGCGAGCCAGATATCAAAGACAATAAAGGATTCCACGTGCCGCATGTGTAATGGTTCGGCGCAGAAATGTTACGGTATGCTCTCTGGAAATATGATTGTATGTTTAGTAGCTGGAAGCAGCTTAAAGAGAGTGTCATAAGTCAAATAATGGGGATTCACACTTGCGTCTAGTCGTGAAAGTGCGTATCGTAACCTTGATCCAAGTGTATAAGAATTTAGTACTTATGGGGAGGATGTCATATGTAGAAACCTGCCGACCGGGGCTCGCGTAGACCTGCTCATTGAGCATTGGAGAAGACAAACAAGACGACGTCTACCTATTAACACTCTACATTATTACAGGCAATTGCTGCATAGAGTCTAAAAGCGCTTGACAATTGTTTGAGTTCCTTAGCCTATTCCGGGGCTGGACCCGCAGGTCGGCTCAGCGACAGGGTCGGTACGTCACCCGATCTACTACGATTCCCGGGCCTGTTAGAATGACGGTAGCACATGGCTGAGGCCGGTGTCTCCCCAGGACGGGGTCGAGAGCTATGGAAAGCCACGTCAGGCTTGGAGCGCGGGGTCACACGCCGCAAGCGGACTGGAGGGGGTGCCCTGTATCGGGGGTCCGCCGGCGGAAGGGCAAAAGCCAACGGCCGACACCCAGTTTTCATTTCTGGTAAGCGACCTGATAGGGACACTGGGATGCCTTCTTGTGGGGCAAGTCGGCAGTTGCTAGTGGTTCAAGACAGACGATATCGGAGCCTTGAGCTCGCCTAGGACGTGCATCGCATCTAACATACCAGGCTTTTAGGGCCAGCTGCCGGGGTTCGCATCACCGCCCTAGAGGGCAGTGATGTATCAGACCCCTCCGACCGTCCCGTGTCGTTTGTGTTGAACGGTCAAGTGAGAGGGCAGAATATTGCCCCCCTTCGATACTTCGCACAGAATGAATCACCTATGCCAGGCGACCGGGGCGCCGAATTTAGTGCAGGCAGGGAACATACCGGAGGGCCCAAAGGTATTGTCCCAGGCCCTCAGACAAGCTTAAGAGGGACTGAGACGAGCATGTCACGAGAGAAGTAGCCCGCTTATGGGCGAGGAGGTACGTCAACAACGGCGCCGTGGCGAGCAAAGTGAGTGGTTCGGAGAGGAAATAGCTTAGTCCGCGGTGTGAGCCACCTTAGACGGCGGGAACGAGGCGATCCAAAGTACCCAGTGGCACCCGCACTCTACAGCAGGAGCCCCGATCCCTCCTGTCCGCCAGGACGCCTCAAGACCTTGCCCCGCCCTCCCTGAGTACATCGGGCCCGTCTGCTGACGCTGCCTCAAGGACCTCACAGCCTAGGAGACTACTGTTGGACGGATCGTCATACGTTCTGGGCGGCCGTCGCATCGTGCACATGGGGGCGAGCAGGTCCCACCCGCGTCCGCGAAGGTGCGCGCGGTAGCGCCGCGCCGGCGCAGCTCGCAGGCAGCGGAGGGTCGCTAACGGGGGGCCCCCCGCCCACAGGGGGTGGTCTCCGGAACGCGGCGACGTCGCCACGGCGTGTCGGGCGGCGACAACGGCACGAGGGCACGTCAGCCTGCAGTGGGCGCCCCTCGGGGATTGAGCCCCCGCGAACCGGGCGAGGAGAGCAGCCCCCTCGCCCCCGTCGCAGCGCCCCGGGCGGGGCCGGGGACTCACCGACGGGAGGGGCCGCCCGCGCAACAGTCCTCACGGACGCGACACGTGAAGCCGTACCCCGGAGTGGACGCTAGACCGCACTGCCGTGGCGAGGCTCGGGCACGGTATCGCCCGGCCCAGCGGCCAGGGCGGGGCGGGGAGACGGACCCGCCACGCGATCGACGGTCCGGGGCGGTCCCCCCGCCCCGCCGCGAAGGCCGGGCACCCCCTCCGCCCCAGCGGGAGCGGGACGCTGGCCGGCACTATGCGGGGGCGAGGACCCCGCTGGGCGGGGGCGTCGGCGGCGCCGAAGGCCCGAGGGGGCGAGGTGGCCGGGCGCGCTCACCAGCGCGGCGGTCCGGAGTGTCGGGGGGCCGCCGGCCGCCGCGCCCCTGGGACACGATGACGCGGCGGCGCGGAGGCGGCAGGGCGGACGCCTGAACCCTGGAGGGCGCCAGGCGGCAGGGTGCCGCGCGCCGCCACCCCGTGTCACCCCGGCGGCCCGGGGGGCGCGGCGGGGGCCCCTCCCCCTGGGGGGCCGCGCGGCGTGTCCGCCCGGCCAAGCGCCCGCAGTCCACTCCACCGTCAGGCCCAGGGGCCCCCCAGGCCACGTGGGGCACCCGTGCGTGCGCGGCGCGGCCCGCGCCCTTATGCGGGGTGGTCCCCGCCGAGCTCGCCTCACAAGCTCCGCGCCGGAGACCCGACTAGCGGGCCCGCCGCGGTCGGGCGAGCGGCCCG     
E       CGAGATGAACTTATTACAATACACAATTTTAACAAAATTTTACTGATGAATATATAAAGGAATTATAGATATTTATAAAAAGCTTAATTACTTTGAATAAGAATGAAATATCTCTGATTATATTTTATCTAGATTAGAAAATTAATAATACTACTATGATTAATTTATTGGTATTCTCATAAGTACTAAATGTTTTTGTTATCAATTCTAATCCGATGTTTATAATGAAATGACATTATTATTAAATAAATAAATATTATTGGTAGTCTCTAAGTGTCAATTTACTACATATATGATTAAGATACATAATAAAATTCTAGTTATTATTTTTTTATATCGTATTTTGTTTGTTTATGTAAAAGTAAATATTGTAAAAAAAGTAACATTAAAAATAAATAGAAGAGATTCTAATTAAAAAACTAAACAGTAGTGGAACAATTAAAAATTTATTGAATGTTAATCTTATCTTCCGCAGTTTTAAATTAATATTTTAATCACTAATCATCTCTTTTTTTTCAAATTAAAAAAACAATAATCTGTCTATAATAATTTGTAATTTATCTAACAAAAATGTTATTTATTTCAATAGGAATAATGTACAAAGCATTAATAATTTAGTCCATAACCAAAAGTCCTGATTAAATGAAGTAAGATTCTTTTTTTTAAAGTAATAATATTTATTGATGAACAATTTAAACCTATTCGCTAATTAAGTATAGAGTCGAGCTAGCTGTTTCTAAATTGCATAATACTTATAAAAATACAAATTTTAATAATGCATTATAAAATCTAGTTATTAATTATTTAATTTCACACAACGTGAGTTGTCAATAAAGTATCAGACTTGATAATATTAAGATACTCTTCTATTGATTCAGGATTTATTCAGATTTTTTTGATAAAGAAATCCAAATGTTAGAAGTTTAACTTTTGTGAAATTTATAACGAATGTTTTCATTGTAAAAATTTGCATGCAAATCATTATTAATTTTAAAATGTTTGACGCACCTGTTTTGGAATAAGAAATCTAATTCACCTCATGTGGTGGAGCATAATTTTAAGTAGGAAAATGGTCCTTGTCCCTCTTTCCGGATAACGAGAGGCAATTTCGCCTAGGACCATAGAGTCTATCGCTATAATACTACTTATCATTACCATAGGTTCCCTTAGGGCAAGTTGACATAGCCGAGGACTAATGATTCATCAGAGACTTAAATACGTGAGGAATACAATTGAAGCTTTACATTAATGGGTGTACGTGGTCTGAAACCATCGCAACCTGAGTTCAAGAAAAATCATATTATTGTATAAGGTACCCATTGATCTTTTAAGTCGTGCCAAAGTTCTCACTAAGCTTGACTTCAGAGATCTGTTTGTAACTAGTCATGCCGTGTCACTAGCATTATTATTTATTGCTCATTGGATCTAAAGGCTTTCGATTAGTGTGAACCTCCTCGCAAACAGTGACTCATCTGTACCGGTGAATGGTCGAGGTATATGGGGGCGTGTAGGCAACCATTCACTCTAGTGTGATCTTTAAGATATTCGCACACAGGCATCTAATTACGTAAGAAGAGTCAACAATAGTATACCTCGATGGTACTTTTTCGATCCTGCGAGACCGATTTCAAAGACAATAAAGGATTCCACGTCCCGCATGTGTAATTGTTCGATGCAGCGATGTGCCGGTATGCTCGCTGGTAATAAGATTGTTCTTTTAACAGCTATAAAAAGCTTAAAGAGAGTGTCATAAGTATAAAAATGGGGATTCAGACTTGCGGCTAGTCCTGAAACAGCGTATCATAAGTTTGATCCAAGTCAATAAGAATATAATACTTATGGGGAGGATGTCAGATGTAGAAAAGTGCCGACCGGGTCTCGCGTACACATGCTTATTGAGCATTGGAGAAGACAATCAAGTCTGCGTCTACCTATTAAGCCCCTACATTATTCGAGGCAATTCCTACATATACTCATAAATCGCTTGACACTTGTTTGAAATCGCGAGCCTATCTCGGGGCCGGACCCACAGGTAGGCTCAGCGCCAGGGCCGGTACGTCACCCGATATACTACGATCCCCGTGCCTGTTACAAGCACGGTCGCACATGGCTGAGGCCGGTCACTGCCCAGTACTGGGACCAGAGCCCTGAAAAGCCACGTCAGCATTGAGTCGCGGGGTCTCACGCCGCCCGCGTACCGGATGGGGTGCCCTGTATACTGGCTCCCGCTCCGGAAGGACTAAAGCCAATTCCCGGCATCCATTTTTCATTTCTGCTAAGCGCCCTTCGACAGAGACTCGGAAGCCTTCTGGTGCGGCAAGTCGGCAGTTGCTACTGACTCAAGACAGCTGATATCGGAGCCTAAAGCTCGCCTCGGGCGTTCGTCGCATCTAACAGTCCAGGCTTTTTGGGCCAGCGGCCTGCGCTCCCATCACCCCCCTAGAGGGCCGTGACGGCGCAGTCCCCTCCGATCGTCCCGTCCCGTCGTTGTTGAACGGTCTCGGGACAGGGTAACATATTTCCCCCCTTCGATTCTTCTCACAAAATGAACCGCCTATGCCAGGCGGTCGGGGCGCCGAATTTACTGCAAGCTGGTAACATACCTTACGGCCCAAAGGTATTGTCCCAGGCCCTCAGACAAGCTAGGTGGGGACTGAGACGAGCATGTTACGGGATACGTAGCCCGCTTATTGGCGAGGAGGTACGGCAACACCGGCGCCTTCACAAGTAAACCGAGTGGGTCGGATAGGACAGGGCTTAGCCCGCGGCGTGAGCCACCTTAGAAGGCGGGCACGAGGCTATCCAAGGTACCCAGTGGCATCCCCACTCTACAGCAGGATCCCCGATTGGTCGTGACGGCCAGGCCGCCTCAAGCCCTCGTCCCCCCCTCCCTGAGTACATCTTGCCCGTCGCCTGACGCTTCCTCAAGGACCTCACATCCTAGGAGACTACTGTTGGAGGGATGGTCATACGTTCTGGGCGCGGGTCGCATCCTGCACATTGAGGCGAGCAGGTCCCAGGCCCGTCCGCGAAGGTGCGCGCCGTAGCGACGCGCCGGCGAAGCTTGCAGGCGGCGGTGGGTCGCCAACAGAGGGCCCTCCGCCCGCAGGGGGTGGTTGCCGGAACCCGACGACGTCGCCACGGCGTCTCCGGCGTCGACAACGGCACGAGGCCCCGTCGGGGTGGAGGGGGCGCCCCTCGGGGAACGCGCGCCCACGAACCGTGGCAGGGGAGCAGCCCCCTCGCCCCCGTGGCAGCGGCCCGCGCGGGGCGGGGCACTCCCCGACGGGAGGGGCCGCCTGGGCAACAGTGCTCACGCACGCGACACGTGAAGCTGTCGCCCGGCGTGGCCGCTAGTTCCCCACACCGTGGCGGGGCCCGGGCACGGTATGGCCCGGCCCAGCGGCTAGGGCGCCGCAGGGAGACGGCCCCGCCACGCGCTCGGCGGTCCGGCGCGGTCCCCCCGCGCTGCCTGGAAGGCCGGGCGCCCCTGCCGCCCTAGCGGGAGCGGGCCGCTGGCCGACACTAGGCGGGGGCCAGGACCGCTCTGGGCGGGCGTGTGGGCGGGGCCGGAGGCTCGAGGGGGCGAGGGGGCCGGGGGCGCCCACCAGCGCCGGGGTCCGGAGTGTTGGGGGGCCTCCGGGAGCCGCGCCCCTGGGAGACGGCCACGGGGAGGCCCGGAGGCAGCAGAGCCGATGCCTGAACCCTGGAGCGCGCCAGGCGGTAGGGTCCCGCGCGCCGCCACCCCCCCTCACCCTGGCGCCTCGAGGGGCGCGGGCGGCGCCCGTCCCCCCGGGGGGCGGCCCGGCGTGTCCGCCGGGCCAAGCGTCGGCCCTGCACTACACCTCCGGGACGAGGTGCCCCCCACCCTACGGGGGGCACCCGCGCGTGCGCGGCGCGGCCAGCGCCCTTACGCGGGGTGGCGCCCGTCGAGCTCGCCTCACAAGCTCCGCGCCGGACACCCGACTAGCCGGCCTGCCCCCCTCGGGCGGGCGGCCCG     
F       CTAGAGGAACTTTTTTCAATACACAATTATTACAAAATTTTAATAATGAATATATATTGAAATTATATAAATTTATAAAAAGTGTAAATACTTTGAATAAGGATGATATATCTCTGATTATATTTTATATAGATTAGAAATTTAATGATACTAAAATGATTAATATGTTAGTTATCTCATACGTACTAAATGTTTTTGTCAGCTATTCTAATCCGAAATTTATAATGAAATGTCATTAATAAAAAATAAATATATATTTTTGGTAGTCTGTAAGTGTAAATAAACTACATTTCTGAATTATAAACATAATATATTTCTACTTATTATTTTCTTATATCGTTTTTTGTTTGATTATGTCAAAGTAAATATTGTAAATTAAGTAACATTAGAAATCAATAAAAGAGATACTATTAAAAAATCTATACAGTAGTGGATCAATGAAAAATTTATTGAATGTTAGTTTTATCTTCCGAAAATTTAAATTAATATTTTACTCTCTCATCGTCTCTTTTTTTTCAAATGAGAAAGTCATTAAGCTATCTTTAATAATTTTTATTTGATCTAACACAAATTTTATTTATTTCAATAGGAATATTGTACTAAGCATTCATAATTTAGGCCATAACCAAAAGGCCTGATTAAATGAAGTTACATTCTTTTTTTTAAAGTAATTATTTTTATTGATGATCAATTTAAATCAATTCGCTAATTAAGTATAGAGTCGAGCTAGCTGTTACTAAATTGCAAAATACATATAAAAGTTCCAATTTTAATAATGCATTAAAATATCTAGTTAATAATTATTAGATATCACATAACGTGAGTTGTAAATTAAGTATGATATATGATTATATTAAGATACTCTTCTATTGATTCAGGATTTATTCCGATTTATTTGATAAAGAAATCCAAAGGTAAGATGTTTAACTTTTGTAAATTTTATAACAAATGTTTACATTGAAAAAATTTGCATGCAAATTATTATTAATTTCAAAATTGTTGACGCACCTGTTTTGGAAGAAAAAACCTAATAGAGCTCACGTGGTGGAGCATAATTTTCAGTTGGAAAATGGTCAGCGTCCGTCTTTTCGGATAATGAAAGGTCATCTCGCCCAGTACCATACCCTCTAACGCTATTATACTACTTATCATGTCCATAGGTTCCCATAGGGCAAGTTGTCATAGCCGCGGGCTAATGATTCAACAGAGACTTAAAGACGTGAGGCATTCAATTAAGGCTTAACATTAATGGGGGGAAGATCTCTAACACCATCGCCACCTGAGTTCAAGAAAAATCAGACTAATGTATAAGGTACCCATTGATCTTTTAGGTCTTGGCTAAGTTTTCACTAAGCTTGACTTGAGAGGTCCGTTTGTGACCGGTCACGCCGAGTCACTAGCATTATAATTTATTGCTCTTAGGATCATAAGGCTTTCGATTAGTGTGAACCTCCTTGCAAACAGTGAATCATCTGTACCTGTGAATGGTCGTGGATTATGGGAGCGTGTAGGCAACCACTCACTCTTGCGTGTGCTTTCAGATCTTCGCACACAGGCGTCGAATTACGTTAGAAGAGTCAACAATAGTTGACCTCGATGTTTCTTTTACTCTCCTGCGAGACCGATTTCAAAGACATTAAAGAATTCCACGTACCGCACGTGTAATGGTTCGCTGCAGCGATTCTACGGAATGCTCTCTGGCAATATGATTGTTTGATTACTAGCTATAAGTAGCTTAATGAGAGTGTCATTAGTGTAAAAATGGGGATTCAGACTTGCGTTTAGTCGTGAAGCTTCGTATCATAAGTTTGCTCCAAGTCCATAAGAATTTAATACTTATAGGGAGGATGTCAGATGTAGAAAACTGCCGACCGGGGCTCGCGTACACCTCCTTATTGAGCATTTGAGAAGACAACCAAATAAGCGTCTACCTATTAAGCCCCTACATTATTCGAGGCAATTCGTATTTATACTCATAAAGCGCTTGACACTTGTTTGACATCCTTAGCCTTTTCCGGGGCGGGACCCGCAGGTGGTCTCAGCGCCAGGGTCGGTACGTGACTCGATGCACTCCGATCCCCGTGCCTGTTAGAATCACGCTAGCACATGGCTGAGGCAGGTCACTGTCCAGTACTGGGGCGAGAGCCATGAAAAGCCGCATCAGCCTCGAGTCGTGGGGTCTCACGCCGTCCTCGGACCGGAGGGGGTGCCCTGTATACTGCGTCCGGCGCCGGAAGGTCTAACGCCAAGGGCGGACATCCAGTTTTCATTTCTGGTAAGCGACCTGACAGGGAAGCTTAGACGACTTCTCGTGGGGCAAGTCGGCAGTTGCTAATGAATCAAGACGGAGGATATCGCAGCCTCAAGCTCGCCTTGGACCTTCATCTCATCTAGCAGTCCAGGCTTTTTGCGCCAGCGGCCTGCGCTCCCATCAACGCCCTAGGCGGCCGAGATGTCGCAGCCCCCTCCGACCGTCCCGTCTCGTTTGTGCTGAACGGTCAAGTGAAAGGGTAAAATATTTCCCCCCTTCGATTCTTCCCACAGAATGAACCGTCTATGCCAGGCGGCCGGGGCGCCGAATTTAGTCCGAGCAGGTAACATGCCTTACGGCCCAAAGGTATGGTCCCAGGCGCTCAGACCCACTTGATAGGGACTGAGACGAGCATGTGACGGAATACGTAGCACGGTTATTGGCGAGGAGATTCGGCAACACCGGCGCCTTATCAAGTAAAGCGAGTAGGTCGGATGGGTTATGGCTAAGCCCGCGGCGTGAGCCACCTTAGAAGCCGGGAACGAGGCTATCCAATGTACCCAGTGGCATCCGCACTCTACAGCAGGCTCCCCGATCCGTCCTGACAGGCAGGACGCCTCAAGGCCTCGTCCCGCCCGCCCCGAGTACATCATGCCCGTCGGCTGACGCTGCCTCAAGGACCTCACAGCCGAGGAGACTACTGTTTGACGAATGGTCCTACGTTCTGGGCGCATGTCGCATCATGCTGATGGCGGCGGGCAGGTCCCAGGCCCGTCCGCGAAGGTGCGCGCGGACGCGGCTCCCCGGCCCAGCTTGCAGGCGGCGGTGGGTCGCCAACGGAGGGCCCCCCGCCCGCAGGGGGTGGTCTCCGGCACGCCGGGACGTCGCCATGGCGTGTCCGGCGGAGACGACGGCAGGAGGCACCGTCCGCCTGCGGGGGGCGCCCCTCGGGGATCGAGGCCCCGCGAACCGTGCGAAGGGAGCAGCCGCCTCGGCCCCGTCGCAGCGGCCCGCGCGGGGCGTGGCACTCACCGACGGGAGGGGCCGCCTGGGCAACAGTGCTCACGCACGCGACACGTGAAGCCATCGCCCGGCGGGGACGCTAGTCCCCGATACCGTGGCGGGGCCCGGGCACGGTATCGCCCGGCGCAGGGCCTAGGGCTCCGCAGGGAGACGGCCCCGCCACGCGATCAGCGGTCCGGGGCGGTCCTGCCGCCCTGCCGCGAAGCCCGGGCGCCCCGTCCGCCCCAGCCGGAGCGGGCCGCGGCCCGACACTATGCGGGGGCGAGGACCGCGCTGGGCGGGGGCGTCGGCGGTGCCGGAGGCCCGAGGGGGCGAGGGGGCCGGGGGCGCCCACCAGTCCCAGGCTCCGGAGTGTTGGGGGGCCTCCGGCAGCCGCGCCCCTGGGAGACGCTAACGGGGCGGCTCGGAGGCGGCAGCGCGGTTGCCTGAACCCTGGAGCCCGCAAGGCGGCAGGGTCCCCCGCGCCGCCGCCCCGCGTCACCCTGGCGGGGCGAGGGGCGCGGCGGGCGCCCCTCTCCCCGGGGGGCGGCCCGGCGTGTCCGCCGGGCGAAGCGTCTGCAGTCCACTCTACCGTCGGGCCCAGGTGCCCCCCACTCTACGGGGGGCACCCGCGCGTGCGCGGCGCGGCGAGCGCCGTTATGCGGGGCGGTGGCCGGCGAGCCCGCCGCACAAGCTCCGGGCCGGAGACCCGACGAGAGGGCGGGCCCCGCTCGGGCGCGCGGCCCG     
G       CAAGATGTACTTTTTACAATACATAATTATAACAAAACTTTACCGATGAATATATATTGGAATTATAGATATTTATTAAAAGTTTAAACAAATTGAATAAAAATGAAATATCTCTGATTACATTTTTTATAGATTTGTAAAATAATATTACTACAATGATTAATTATTTTATACTCTCATAAGTACTAAATGTTTTAGTTATCAATTCTAATCCGAGATTTATTATGAAATGACATTAATATTAAATTAATAAATATTTTTGATAGTCCATTAGTGTCAATTTACTACATTTCTGAATAAAAAACATAATAAATTTCTAGTTATTATTTTTTTATATCGTCATTTGTATGTTAATGTACAATTATATATTGTAAAATAAGTAACGTTAAAAATTAATAAAAAAGTATCTAATAAAATAACTAAACATTAGTGGATCAATGTAAAATGTATTGAAAGTTAGTTTTATTTTCCGAATATAAAAATTAATATTTTAATCTCACATCATCTCTTTTTTTTCTATTTACAAAATCTATAAACTCTCTATAATAATATATTATTGATCTTACAAAAATTTTATTTATTTCAATAGGAAAAATGTACTAAGCCTTAATAATATAGGCCATAACCAAATGACCTGATTAAATGTAGTTACATTCTTTTTTTTAAAGTAATACTTTATATTGATGATCAGATTAAATCTATTCGCTCATTAAGAATAGTGTCGAGCTAGCGGTTACTAAATTTCAAAATACATAGAAAAATACTAATTTTATTAATGCATTATAAAACCCAGTTATTAATTATTTTATTTTACATAACTTAAGTTTTAAATAAAGTATGATACTTGATAATATTTAGATACTATTCTATTGATTTAGGATTTTTTCAGTTTTTTTTTATAAAGAGAACCATAGGTAAGAAGTTTAAGTTTTGTAAATTTTATAACAAATGTTTACATGGTAAAAATTTGCATGCAATTTATTAATAAATTTAAAATTTT????????????????????????????????????????????????????????????????????????????????????????????????????????????????????????????????????????????????????????????????????????????????????????????????????????????????????????????????????????????????????????????????????????????????????????????????????????????????????????????????????????????????????????????????????????????????????????????????????????????????????????????????????????????????????????????????????????????????????????????????????????????????????????????????????????????????????????????????????????????????????????????????????????????????????????????????????????????????????????????????????????????????????????????????????????????????????????????????????????????????????????????????????????????????????????????????????????????????????????????????????????????????????????????????????????????????????????????????????????????????????????????????????????????????????????????????????????????????????????????????????????????????????????????????????????TTCCATAGCCTATCCCGGGGCCGCAGCCGCAGGTCGGCTCAGCGCCAGGGGCGGCACGTCACCCGATCTCCAACGATCCCCGTGCCTGTTAGATCCACGGTCCCACATGGCTGAGGCTGGTGACTCTGCAGTACTGGGACTAGAGCGATGAAAAGCCCCGTCAGCAGTGAGTCGCGGGGTCTCACGCCGCACGCGGACGGGACGGGGTGCCCTGTATAGCGGATCCGGCGCCGGAAGGACTAACGCCAATGGCCGACACCTAGTTTTCATTTCTGGGAAGCGACCTGAGAGGGACACTAGGAAGCCTTCTGGTGGGTCAAGTCGGTAGTTGCTACTGAATCAAGGTAGATGATATCGGCGCCTAAAGCTCGCTTAGGACGTTCGTCGCATCTAACAGTCCAGGCTTTTTGGGCCAGCGGCCTGCGCTCCCATCACCCCCCTAGATGGCCGAGATGGCGCAGGCTCCTGCGAGCGTCTCGTCTCGTTGGTGTTGAACGGTCAAGTGAGAGGGTAAAACATTTCCCCCCTTCCATTCTTCCCACAGAATGAACCGTATTTGCCCGGCGGTCGGGGCGCCGAATTTAGTTCCAGCAGGTAACGTTCCTCACGGCCCAAAGGTATTGACCCAGGCCCTCGGACAAGCTTGATAGGGTCTGACACGAGCATGTCACGGAATACGTAGCCCGCTTATTGGCGAGGAAGTACGGCACCACCGGCGCCGTTTCGAGTAAAGAGAGTAGGTCGGACAGGGAATGGCTTAGTCCGCGGCGTGAGCCACCCTAGAAGGCGGGAAAGAGGCTATCCAACGTACCCAGTGGCATCCGCACTGAACAGCAGTATCCCCGATCCCTCGTGACTGCCAGGACGCCTCGAGGCCTCGTCCATCCCCCCCCGACTACATCGTGCCCGTCGGCTGACGCTCCCTCAAGGCCCTCACAGCCGAGGAGACTACTGTTTGACGGACGGTCATACGTTCTTGGCGCCCGTCGTATGACGCACATGGAGGCGAGCAGGTCCCAGGCCCGTCCGCGAATGCGGGCGCGGTGGCGACGCGCCGGCACAGCTTGTAGGCGGGGGAGGGTCGCCAACTGAGGGCCCCCCGCCCGCAGGGGTTGGTCTCCGGAACGCCGCGACGTCGCCCCTGCGTGTCCGGCGGCGACAACGGCAGGAGGCCTCGTGCGCCTGCAGCGGGCGCCCCTCGGGGATCGAGCCCCCGCGGACCGTGGGAGGGGAGCAGCCCCGTCGGCCCCGTCGGAGCGGCCCGCGCGGGACGGGGGACTCACCGACGGGAAGGGCCGGCTGCGCAACCGTGCTAACGCACGCGACACGTGCACTGGTGGCCCCGCGTGGCCCCGAGTAATCAAGACCGTGGCGGGGCCCGGGCACGGTATCGCCCGGCCAAGCGGATAGGGCGCGGCCGGGAGGCGGACCCGCCACGCGATCGGCGGTCCGGGGCGGTGCCCCCGGCCTGCCTCGAAGTCCCGGCCCCCCTTCCGCCGCAGCGGGGGCGGGCCGCTGGCCGACACTACCCGCGGGCCAGGACCGCGCTGGGCGGGGGGGTCGGGGGCGTCGGAGGCCCGAGGGGGGGAGGGGGCGCGGGGCGCCCACCAGGCCCGGGCTCCGGAGTGATGGGGGGCCGACGGCAGCCGCGCCCCTGGGAGACGGTAACGCGGGGGCGCGGAGGCCGCAGCGTAGATGCCTGAACCCTGGAGCGCGCCAGGCGGCAGGGTCCCGCGCGCCCCCACCCGTCGTCACCATGGCGGGGCGAGGGGCGCGGGGGGGGCCCCTCCCCCCGGGCGGCGGCGCGGCCCGTCCGCCGGGCCAAGCGTCGGCAGTCCACTCCGCCCTCCGGCCCAGGTGTCCCCCACCCGACGCGGGGCACCCGTGCTTACGCGGCGCGGCGAGCGCCTTTATGAGGGGGGGTCCGCGGCGAGCTCGCCTCACAACCTCCGGGCCGGAGACCCGCCGAGCGGGCGGTCCCCGCTCGGGCGGGCGGTCCG     
H       CTACAAGTATTTATTACAATACATAATTATAACAAAACTATACTGATGAATTTATTTTGGAATTATAGATATTAATAAAAAGATTAAATACATTGAATAATAATGAGATATCTCAGATTATATTTTATATTGATTTGCAAATTAATAATACTAAAATGATTAAAAATTTTATAATTTCATAAGAACTAAATGTTTTTGTTATCAATTCTAATCCGAGATTTATAATGAAATGACATTAATATTAAATTAATAAAAATTTTTGATGGTCTTTAAGTGTCAATTTACTACATAACTGAATAAATTACTTAATATATTTCTAGTTATTATTTTTTTATATCGTTCTTTGGTTGTTACTGTTAAATTAAATATTGTAAAATAGGTAACATTAAAAATAAATAGAAGAGATACTATTAAAAAAACTAAACAGTAGTGGTTCAATTGATAATTTAATGAATGTTAGTTTTATCTTCCGAATGTAAAAATTATTATTTTAATCTCTCATCATCTCTTTTTTTTCAAATTAGATAATCAATAAGCACTCTATAATATTTTATGATTGATCTAACAAAAATTTTATTAATTTCAATAGGAATAATGGACAAAGCCTTAATAATCTAGGCCATAACCAAGAGTCCTGATTAAATGAAGTTACATTCTTTTTTTCAAAGTAACACTTTATATTGATGATCAGTCTAAATCTATTCGCCAATTAAGTAGAGAGTCGGGCTAGCTGTTACTAAATTGCAAAATATATATAAATATACTAATTTTTATAATGCATTATAAATCCTAGATATTAATTATTATATTTCATATAACGTTAGTTATAAATAAAGTTTTATACTTGATAATATTAAGATACGCTTCTATTGATACAGGATTTCTTCAGTTTATTTTTTTATAGAAATCCAAAGGTAAGAAGTTTAACTTATGTAAAATAATTAGCAAATGTTTTCATTGAAAAAATTTGCATGCAACTGATTAAAAATTTAAAAATTATTGACGCACCTGTTTTGGAAGAAGAAATCTAATTGATTACATATGGTGGAGCATAATTTGCAGTTTGAAAATTGTCACAGTACGTCTGTTCGGATAATGAGAGTTTATTTAGCCTAGGACCATATGCTCTAACGCTATAATACTACTTATCATGTCCATAGGATCCCTTGGGGCAAGTTGTCAAAGCCGAGGTCTAATGATTCTACCGAGACTTAAATACGTGAGGAAGTTAATTAACGCTTTACATGAATGCGCGTAAGAAGTCTGAAACTATCGCTACCTGAGTTCAAGAAACAGCAAATAAAAGTATAAGGCAGCCATTGATCTTTTAGGTCATGTAAAAGTCCTCCCTAAACTTGACTTTAGAGATCTGTTTGTGACTGGTCATGCCTTGTCCCTAACATTAATATTTATTGCTCTTAGGATCTTAAGGCTTTCGATTAGTGTGAACCTCCTCGCAAACAGTGAATCATCTGTACCGGTGCAAGGTCGAGGCGTATGGGAGCGTGTAGGCAACCACTCACTCTTGAGTGCGCTTTAAGATATTCGCACACAGGCCTCGAATTACCTAAGATGAGTCAACAATTGTGAACCTCGATGTATCTTATTCTCACCTGCGAGACCGATTTCAAAGACAATCAAGGATTCCCCGTCCGGCATGTGTAATGGTTCGCTGCAGGAATGTGACGGTATGCTCTCTAGTAATATGCTTGTTTGATTAATAGCTATAAGTAGCTTGACGAGCGGGTCATAAGTGAAAAATTGGGAATTCTGACTTGAGTCTAGTCATGAAACTGCGTATCTTAAGTTTGATCCAAGGCAATAAGAATTTAATACTTATGTGTAGGATGTCAGATGTAGAAAACCGCCGACCGGAGCTCGCGTACACCTGCTCATTGAGCATTGGAGAGGACAATCTAGCCAACGTCTACCTACTAAGCCACTACATAATTAGAGACAATTCATACATAACCTCATAAAGCGCTTCACACTTTTTTGTTGTCCTTAGCCTAGTCCGGGGCGGGACCCGCAGGTCGGCTCAGCGCCAGGGTCGGCACGTCACCCGATACACTACGATCCCCGTGCCTGTGAGAATCACGGTCCCACATGGCGGAGGCAGGATAATCTCCAGTACTGGGACGACAGCCCTGAAAAGCCACGTCAGCATTGAGTCTCGGGGTCACACGACGCCCGCGGACCGGAGTGGGTGCCATGTATAGAGGGTCCCCCGCCGGAAGGACTAAAGCCAATGGCCGACATCCACTTTTCATTTTTGGTAAGCGACCTGATAGGGAGACTTGGACGTCTTCTTGTGGGGCGAGTAGGCAGTTGCTACTGATACAAAAGAGAAGATATCGAGGCCTTAAGCTCGCCTAGGACGTTCCTCGCATCTAACACGCCAGGCTTTTTGGGCCAGCTGCCTGCGCTCCAATCACCCCCCTAGAAGGCAGAGATGGCGCAGCCCCCACCGAGCGTCCCGTCTCGTGTGTGATGAACGGTCAAGTGAGAGGGTAAAATATTTCACCCCTTCTATTCTTCCCACAGAATGAACCGTCTATGCCAGGCGGCCGGGGCCCCTAATCTAGTACAAGCAGGTAACATACCTAACGGCGCAAAGGTGTAGTCCCAGGCCCTCGGGCAAGCTTCATAGGGACGGAGACGAGCATGTCACGCGATACGTAGCCCGCTTATTGGCGAGGAGGTACTGCAACACCGGCCCCTTCTCGAGTATAGAGAGTGGGTCGGACAGGGAATCGCTTAGACCGCGGCGTGTGCCACTTAAGAAGGCGGGAACGAGGCTATCCAAGGTACCCAGTGACATCCGCACCCTACAGCAGGATCCCCGATTAGTCCTGACCGCCAGGACGCCTCAAGGCCTCGTCCCGCCCCCCCTGAGTACATCATGCCCGTCCGCTGATGCTACCTCAAGGACCTCACAGCCGAGGAGACTACTGTTTGACGGATCGTCATACGTCCTGGGCGCACGTCGCATAATGCGCATGGAGGCGACCAGGCCCCAGCCCCGTCCGCGGAGGTGCGCGCGGTAGCGACGCGCCGGGGCAGCTTGCAGGCGGCGGAGGGTCGCCAACTGAGGGCCCCCCGCCCGCAGGGGGTAGGCTCCGGAACGCCGCGGCGTCGCGGCGGCGGTTCCGGCGGCCACAACGGCACGAGGCCTCGTCCGCCGGCCGGGGGAGCCCCTCGGGGACCGAGCCCTCGCCAACCGTGGGATGCGAGCGGCCCCCTCGCCCCCGTCGGAGCCGCGCGCGCGGGGCGGGGCAGTCACCCAGGGGATGCGCCGCCTGGGCAACAGTGCTCCCGCACGCGACACGTGAAGGCGTCGCCCGGTGTGGGCGCTAGTCCCCAATACCGTGGCGGGCCACCGGCACGGTGGCGCCCGGCCCAGCGCCTAGGGCGCGGCACGGAGACGGGCCCGCCACGCGATCGGCGGCCCGGGGCGGTTCCCCCGCCGGTCCCCGAAGACCGGGCCCGCCTTCCGCCCAAGCGGGAGCGGGCCGCTGCCCGACCCTATGCCGGGACGAGGACCCCGCTGGGCGGGGGCGTCGGCTGCGCCGGAGGCCCGAGGGGGCAAGGGGGCCCGGCGCGCGCGACAGGGCCTGGGTCCGGAGTGATGGGGGGCCTCCGGCAGCCGCGCCCGTGGGAGACGAGAACGCGGCGGGCCGGAGGCTGCAGCGTGGATGCCTGAACCCTGGAGCGCGCCAGGCGGCAGGGTCCCGCGCGCCGCCACCCGGCGTCACCCTGGCGGCGCGAGGGGCGCGGGGGGGGCCCCTGCCCCCGGGCGGCGGCGCGACGTGTCCGCCGGGCGAAGCGTCGGCCGCCCACTTGACCCCCCGGAGCAGGTGCCCCCCACGCTACGGGCGGCACCCGGGCGTCCGCGGCGCGGCCCGCGCGGTTATGCGGGGGGGTCCGCGGCCAGCTCGCCTCACAATCTGCGCGCCGGAGAGCCGACGAGCGGGCGTGCCCCGCTCGGGCGTGCTGGCCT     
I       CTATATGAACTTATTACAATACACAATTATAACAAAATTTTATAGATGAATATATAATGGAAGTATAGATATTAATAAAATGTTTAAAGACATTGAATAAGAATGAAATTTCTCTGTTAACATTTTATTTAGTTTAGAAAATTAATAATACTACAATGATTAACTTTTACTTATTATCATAAGTTCTTAATGATTTTGTAAGCAATTCTAATCCGAAATTTATTATGAAATGACATTAATAAAAAATTAATAAATATTTTTGATTGCCTCTAAGTGACTTTATGCTACATTTCTGAATAAGAAACATAAAATAATTCTAGTTAAAATTTTTTTATATCGTCATTTGTTTGTTTACGTAAAAGTAAATATAGTAAATTATGAAACATTAAAAATAAGTAGAAGAGATACTAATAAAAAAACTAAACAGTAGTAGATCAATTAAATATTTAATGAATGTTAATTTTATCTTCCGATCCTAAAAAGTAATATTTTAATCACTCATCAACTCTTGTTTTTTAAATTAAAAATTCAATAAGGTCTCTATAAGAAATTATGATTGATCTAACAAAAATTTTATTTATATCAATAGGTATAATGTTCTAAGCATTAAGTTTCAAGGCCCTAACCAATAGTCCTGAATCAATGAAGTTCAATTCTTTTTATAAAAGTAATAATATATATTGATGATCAAATTAAAACTATTTGCTAATTAAGTAGAGAGTCGGGCAAGCTGGCACTAAATTGCAAAAAAAATTTAAAGAGACTAATTTTTGTAAAGCATTATTAAACCCAGTTATTAATTTTTATATTTAACCTAACGTTAGTTGTGAATAAAGTATTATACTTGAAAATATTAAGTTACACTTCTATTAATTAAGGATTTGTTCAGATTTTTTTAATATAGAAATCCAAAGGTTAGAAGTTAAACTTTTGTAAAATTTACACCAAATGTTTTCATTGTAATAAATTGAATGAAATTAATTATTAATTTAAAAATTTTTGACGCACCTGTTTTGGAAGAAGAAATCTAATTGACCACATGTGGTGGAGCAAAATTTTTAGTGTGAATATCGTCAGTGTCCGTCTGTTCGGATAACGAGAGGTGATTTGGCTAAGGACCATATCCTGTATCGCTATAATACTACTTATCATGTCCATAGGATCCCTTCTGGCAAGTTGCCATAGCCGCGGACTAATGATACATCAGAGACTTAAACACGTGAGGAAGTGACTTAGGGGTTAACATGAATGGAAGTAGGGCGTCTGAAACCATCGCCACCTGAGTACAAGAAATGTATTATTAATGTATAAGGCACCCAATGATCTTTTAGGTCTTGTAAAAGTTCTCACTAAGCTTGTCTATAGAGATCGGTTTGTGACGGGTCATGCCTTGTTACTAACATTATGATTTATTGCTCTTAGGATCATAAGGCTTTCGATTAGTGTGAACCTCCTGGCAAACCGAGACTCATCTGTACCGGTAAATGGTCCAGGTTAATGGGAGCGTGGAGGCTGCCACTCACTCTTGAGTGCGCTTTAAGATATTCGGACACAGGCTTCGAATTACGTAAGATGAACCGACAAAAGTGCCCCTTGATGGTTGTTGTTCTGTGCTGCGACACCGATTTCAAAGACATTTAAGGATTCCATTTCCCGCATGAGCAATGGATCGACGTATTGATATTCCGGAATGCTCTCTAGAAATATGATTATATGATTATTCGCTAAAAGTAGCTTTATCAGAGTGTCATTAGTCAAAAAATGGGGACTGCGACTTGATTCTAGTCCTGAATCTTCGTAACGTAAGTTTGATCCAAGTCAATAAGAATTTAATACTTATGCGGAGGATGTCAGATGTAGAAAACTGCCGACCGGGCCTCGCGTATACCTGCTGATTGAGAATTTGATAGGACAAACAAGTCTTCGGCTACCTATTAACCCACTACAATATTAAAGGCAAGTTCTGCATATACTCCTAAAGCGCTTGTCATTTGTATGAAATACCTAGCGTAGCCCTGGGCGGGGCCCGCAGGTGGGCTCAGCGCCAGGGTCGGTACGTCAGCCGATCCACGACGATCACCCTGCCTGTTAGAATCACGGTACCACATGGCGTACGCCGCTCCCTGCCCAGTACTGGCACGAGAGCCCTGAAAAGCCACCTCAGCATTGAGTCCCGGGGTCGCACGCCGCAGGCGGACGTGAGGGGGTGCCCTATATTGAGAGTCCGACGCCGGAAGGTCAAACGCCGATTGCCGACATCCAGTTCTCATTTCTGGCAACCGACCTGAAAGGGAGGCTTCGACGCCTGCTTGTGGGCCAAGTAAGCAGTTGCTACTCATTCAAGAAAGACGATATCGGAGCCTTAAGCTCGCCTAGGACGTTCATCGCATCTAACAGACCCGGCTCTTTGGCCTAGGGGCCTGCGCTCCCCTGAGCCCCCTAGATGGCCGTGAAGGCGCAGCCGCCTCCGACCGTCCCGTCTCGTTTGTGTTGAACGGTCAAGTGAGAGGGCAAAATATTGCCCCCCTTCTATTCGTCTCACACAATGAATCCTCCATGCCAGGCGGACCAGGCGCCGAATTTAGTCCAGGCAGGCAACATACATAAACGCCCAAAGGTATGGTCCCAGGCCCTCAGACATACCTGATAGGAACTGAGACGAGTATGTTACGGGATATGTAGCCCGCTTATTGGCGATGACGTTCGGAAACACCGGCGCCTTCGCGAGTAAAGCGAGTAGGTCGGACAGGACATGACTTAGTCCGCGGCGTGAGCCACCTTTGAAGGCGGGAACGAGGCCCTCCAAATTACCCAGGGGCACCCGCACTCTACAGCAGGATCCCCGATGCTTCCTGACTGCCAGGACGCCTCAAGGCCTCGCCCCGCCCACCCTGAGTACATGAAGCCCGTCCGCTGACGCTGCCTCAAGTACCTCACAGCCAAGGAGACTACTGTTTGACGGATGGTCGTACGTTCTGGGCGCCCGTCGAATCTTGCACATGGCGGCGAGCCCGTCCCAGCCCCGTCCGCGAAAGTCCGCCCGGCGGCGACTCGCCGGCGCAGCTCGCAGGCTGCGGAGGGTCGCCAACCGAGGGCCCTCGGCCCGCAGGGGCTGGCCTGCGGGACGCCGCGACGTCGCCACCGCGTGTCGGGCGGCGACAACGGCAGGAGGCCACCTCCGCCTGGGGGGGTCGCCCCTCGGGGATCGAGCGCCCCCGAACGGTGGGACGGGAGCAGCCCCCTCGCCCCCGTCGTAACGCCCCGCGCGGGTCGGGGCACTCACCGACGCGAGGTGCCGCCTGGGCAACAGTGCTCCCGCACGCGCCACGTGAAGCCGTCGCCCCGCGTGGACCCTAGTCCCCAATGGCGTGGCGGGCCCCGGGCACGCTATCGCGCGACCCAGCGGCCAGGGCGGGGCCGGGAGCCGGACCCGCCACGCGTTCGGCGGCCCGGGGCCGTCCCCCCGCCCTGCCGCGAGGGCCGGGCCCCCCTTCCGGCCCAGCGGGAGCGGGCCGCTCGCCGGCACTATGCGGGGGCGAGGACCGCGCTGGGCGGCGGCGTCCGCGGCGCGGGAGGCCCGAGCGGGAGCGGGGACCCGGGGCGCCCGCCAGCGCGCGGTTCCGGAGTGTTGGGGGCCCTCCGGCAGCCGCGCCCCTGGGAGGCGAGAACGCGGCGGCCCGGAGGCGGCAGGGCCGACGCCTGAACCCTGGAGAGCGCCAGGCGGGAGGGTGCCGCGCGCCCCCACCCCGCCTCACCATGGCGTGGCCAGGGGCGCGGGGGGGGCCCCTCCCCCCGGGCGGCGGTGCGGCCTGTCCGCCGGGCGAAGCGTCAGCACTGCACTCAACCTTCCAGACCGGGTGCCCCCCACACCGGGCCGGGCACCGGGGCGTCGGCGGCGCGGCCAGCGCCTTTAAGCGGGGCGGCCCCCGCCCACCTCGCCACACCACCTCCGCGCCGGAGTCCCGACTAGCAGGCGCCCCCCGCTCGGGCGAGCCGCACG     
J       CTATATGAACTTATTACAATACACAATTATAACAAAACTTTACAGATGAATATATAATGGAATTATAGATATTAATAAAAAGTTTAAATACATTGAATAAGAATGAAATATCTCTGATTACATTTTGATTAATTTAGAAAAATAATAATACTACAATGATTAAATCTTAAATATCATCATAAGTTCTAAATGTTTTTGTTAGCAATTCTAATCCGAAATTTATTAAGAAATGACATTAATATTAAATTAATAGAAATTTGTGATAGCCTATAATTGTCAATATTCTACATTTATGAATCAGAAACATAATATATTTCTAGTTAAAATTTTTTTATTTCGTTATTTGCTTGTTTATGAAAAAGTATATATAGTAACTTATGAAACATTAAAAATAAATAGAAAAGATGCTAATAAAAAAACTAAACAGTAGTTGATCAATTAAATATTTATTGAATGTCAGTTTTACCTTCCGAATTTAAAAATTAATATTTTAATCGCTCGTCAACTCTTTTTTTTTAATTTAAAAAATCGATAAGGTGTCTATATTAAATTAAGATTGATCTAACTAAAATTTTATTTATTTCAAAAGGAATATTGTACTAAGCGTTTATAATAAAGGCCATAACCAAAAGTCCTGATTAAATGAAGTAATATTCTTTTTCTAAAAGTAATAATCTTTATTGATGATCAATTTAATTCTATTCGCTAATTTAGTATAGTGTCGTGCAAGCAGGCACTAATTTTCAAAATACCTATACAAAGACTAATTTTTGTAATGCATTATTAAACCCAGTTATTAATTATTATATTTCACATAATGTTAGTTGTCAATAAAGTATGATACTTGATAATATTAAGATATTCTTCTATTGATTCAGGATTTCTTCAGATATTTTTAATATAGAAATCCAAAAGTAAGAAGTTTAACTTTTGTAAATTTTACAACTAATGTTTTCATTGTAAAAAATTGAATGCAACTAATTATTAATTTTAAAATTTTTGACGCACCCGTTTTGGACGAAGAAATCTAATAGAACACGTGTGGTGGATCATAATTTTAAGTGTGAATATCGCCACTGTTCGTCTGTTCGGATAGAGAGAGGTGATGTAGCTCAGGACCATATCGTGTAACGCAATTATACTACTTATCATGCCGATGGGTTCCCCTAGGACAACTTCCCACAGCCGAGTACTCATGATTGAACAGAGACTTAAATACGTTTGGAAGTGAGTTAAGGCTTTACATGAATGGAAGTAGGAAGTCTGAAACTATCGCCACCTGAGTTCAAGAAAAGCGTTATTAATGTATAAGGCACCCATTGATCTTTTAGGTCTTGCAAAAGTTCTCACTAAGCTTGACTACAGAGATCCGTTTGTGACTGGTCATGCCATGTCACTAGCATTATGATTTATTGCTCTTAGGATCTTAAGGCTTTCGATTAGTGTGGACTTCCTTGCAAAAAGAGACTCATCTGTATCGGTGAATGGTCGAGGTCTATGGGAGCGTGTAGGCGACCACTCACCCTTGAGTGCGCTTTAAGAAATTCGAACACAGGCATCGAATTACGTCAGATGAATCGACCATAGTAAACCTCGATGGGTGTTTTTCTGATCTGCTAGAGCGATTTCAAAGACATTAAAGAATTCCACGTGCCGCACGTGTAATGGATCGACGCATGGATATGACGGAATGCTCTCTTGTAATATGGTTCTATGATTAATCGCTAAAAGTAGCTTTACCAGTGTGTCATTACTAATAAAATGGGGACTCAGACGTGTTTCTAGTCCTGAAAATGCGTACCGTAATTTTGATCCAATTCTATAAGAATCTAATACTGATGCGGAGGATGTCAGATGTAGAAAACTGCCGACCGGGGCTCGCGTACACCTGCTAATTGAGTAGTTGAGAAGACAAACAAGTCAACGTTTACCTATTAACCCACTACAATATTATAGGCAATAGATACATAAACTCTTAATGCGCTTGTCACTTGTTTGAGATCCTTAGCCTAGCCCGGGGCGGGACCCGCAGGTGGGATCAGCGCCAGGGCCCGTACGTCAGCCGATCTAGTTCGATCACCCCGCCTGTTAGAATCACGGTAGCACATGGCGTAGGCAGCTGACTCTTCAGTAGTGGGACCAGAGCCTTGAAAAGCCACCTCAGCATTGAGTCCCGGGGTCGCACGCCGCAGGCGGACGGGAGGGGGTGCCCTGTATTGTGCGTCCCGCGCGGGAAGGACGAAAGCCGATGGCCGACATCCAGTATTCATTTCTGGTAACCGACCTGATAGGGAGACTAAGAAGCCTGCTTGTGGGGCAAGTTGGCAGTTGCTAGTGATTCAATACAGATGATATCGGAGCCTGAAGCTCGCCTCGGACGTTCATCGCATCTAACAATCCAGGCTATTTGGGCTGGCGGCCTGCGCTCCCATCACCTCCCTAGAGGGCCGTGAAGGCGCAGCCGCCTCCGACCGTCCCGTTTCGTTTGTGTCGAACGGTCAAGTAAGAGGGCAAAATATTGTCCCCCTTCGATGCTTCCCACAGAAGGAATCGTCTATGCCAGGCGCCCGGGGCGCCGAATCTATTCAAAGCAGGAAACTTAAGTGAGGGCCCAAAGGTATTGTCCCAGGCCCTCGGACAAGCTTCATAGGGACTGAGACGAGCATGTCACGGGATGCGTAGCCCGCTTATTGGCGAAGAGGTGCGGCAACACCGGCGCCTTCGCGAGAAAAGTGAGTAGGTCGGACGGAAAATGTCTTAGTCCCCGGCGTGTGCCACCTTAGAAGGCGGTAACGAGGCCCTCCAAGTTACCTAGTGACAACCGCACTGTACAGCAGTATCCCCGATGCCTCCTGACAGCCAGGACGCCTCAAGGCCTCGCCCCCCCCTCCCCGAGTACATCCTGCCCGTCCGCTGAGTCTGCCTCAAGGACCTCACAGCCGAGGAGATTACTGTTTGAAGGATGGTCATTCGTTCTGGGCGCTCGTCGCATCATGCACATGGAGGCGAGCAGGCCCCAGCCGCGTCCGCGAAAGTGCGCACGGTGGCGACGCGCCGGCGCAGCTGGCAGGCAGCGGAGGGTCGCGAACCGAGGGCCCCCCGCCCGCAGGGGGTGGCCTCCGGGACGCCCCGACGTCGCCACCGCGGGTCGGCCGGCGACAACGGCAGGAGGCCACCTCGGGCGGCCGGGGTCGCCCCTCGGGGATCCAGCCCCCCCGCACCGTGGGACGGGTGCAGCCCCTTCGCCCCCGTCGGAGCGCCCCGTGCGGGTCGGGGCGCTCACCGCCGGGCAGTGCCGCCTGGGCAATTGTGCTCACGCACGCGCCGCGTGAAGTGGCCGCCCCGCGTGGGCGCTAGTCCCCAACACCGTGGCCGGGCCCGGGCACGGTATCGCACGGCCCACCGGGCAGGGCGGAGCCGGGAGCCGGGCCCGCCACGCGATCGGCGGCCCGGGCCCGTCCGCCCGCCCTGAGGCGAAGTCCGGGCCCCCCGTCCGCCCCAGCTGGAGCGGGCCGCGGGCCGGCACTATGCCGGGGCGAGGACCGCGCTGGGCCGGGGCGTCGGCGGCGCCGGAGGCCCGAGGGGGCGCGGGGCCCCGGGGCGCCCACCGGCGCGGGGCTCGGGAGTGTTGGGGGGCCCCCGGCAGCGGCGCCCTTGGGAGGCGATCACGCGGACGACCGGGGGCGGGAGGGGGGATGCCTGAACCCTGGAGTTCGCCAGGCGGCAGGGTCCCGCTCGCCGCCACCCGGCATCAGCTTGGCGTCGCGAGGGGCGCGGGGGGGGCCCCTCCCCCCGGGGGGCTGCGCGGCTTGTCCCCCGGGCGAAGCGTCCGCACCGCCCTCGACCGTCGGGACCAGGTGCCCGCCACTCTACGCGGGGCACCCGGGCGTCCGCGGCGAGGCCAGCGCCTTTAAGCGGGGCGGCCGCCGGCGACCTCGCCTCACAAACTCCGCGCCGGAGACCCGACTAGCGGGCCCCCCCCGCTGGGGCGGGCCGCGCG     
K       CTATATGAACTTCTTACAATACACAATTATAACAAAACTTTAAAGATGAACATATAATGGAATTATAGATATTTATAAAATTTTTAAATACATTGAATAAGAATGAAATATCTCTGATTACATTTTATTTAGTTTTGAAAATTAATAATACTACAATGATTAATTTATATAAATAATCATAAGTTCGAAATGTTTTTGTTTTCAATTCTAATCCGAAATTTATTATGAAATGACATTAATATTAAATTAATAAATATTTTTGATAATCTCTCAGTGCCAATATTCTACATTTCTGAATAAGAAACATAATAGAATTCTAGTTTATATTTTTTTATATCGTCTTTTGTTTGATTATGTAAAAGTAAATATAGTAAATTATGTAACATTAAAAATAAATAGAAGCGATACTAATAAAAAAACTATACAGTAGTTGATCAATTAAATATATATTGAATGTTAGTATTATCTTCCAGACTTAAAAATTAATATTTTAATCCCTCATCAACTCTTTTTTTTCAAATTAGACAACTAATAAGGTATCTATATTAAAATACGAATGGTCTTACAAAATTTTTATTTATTTCAATAGGTATAAAGTACTAAGCATTATTACTCTAGGCCATAACCACTAGTCCTGATCAAATGAAGTTAAATTCTTTTTTTAAAAGTAAAACTTTATATTGATGATCAATTTAACCCGATTCGCTAAATAAGTATAGAGTCGGGCTAGCTGGTTCTAAATTGCAAACTACAGATAAAAAAACTAAATTTTCTAATGCCTTATCAAATCCAATTATTTATTAATTTATTTTACATAACGTTAGATGTTAATTAAGATTCATACTTGATAATATTTAGATATTGTTCTATTGATAAAGGATTTCTTCAGAATTTTTTCATATAGAAATCTATAGGTAAGAAGTTTAACTTTTGTAAATTTTACAACAAATGTTTTCATTGTAAAAAATTGAATGCAATTAATTATTAATTTTAAAATTTTTGACGCACCAGTTTTGGAACAAGAAATATAATAGACCACATGTGGTGGAGCATAATTTTAAGTGTGAATATCGTCAGTGTACGTCTGTTCGGATAAAGATAGGTGATTTCCCTTAGAACCATACCTTGTAACGCTATTATACTACTTATCATGTACATTTGCTCCCTTAGGGCAAGTTGCCATAGCCGAGGACTAATGATTAGTCAGAGTCTTAAAGACGCGAGAAAGTGAATTATGGCTTTACATGAATGGTAGTAAGACTTCTGAAACCATCACCACCTGAGTTCAAGAAAAGTAATATTAATGTATAAGGCACCCAATGATCTTTTAGGTCGTGTACAAGTTCTCACTAAGCTTGACTATAGAGATCAGTTTGTTACTGGTCATGCCGGGTTCCTAGCATTATCATTTATTGCTCTTAGGATCATAAGGCTTTCGATTAGTGTGAACCTCCTCGCAAATAGTGACTCTTCTGTACTGGTGAATGGTCGCGGCATATGGGAGCGTGGAGGCAAACACTCACTCTTGCGTGCGCTTTTAGATAGTCGAACACAGGCCTCGAATTACGTAAGACGAATCGACAAGAGTTGACCTCGATGTTGGTTGTTGTCTCCTGCTATATCGATTTCAAAGACATTAAAGGATTCCACGTCCCGCATCCGTAATGGTTCGGTGGATATATGTAACGGTATGCTCTCTGGTAATAAGATTGTCAGGTTAAAACCTATAAGTAGCTTTAACAGAGTGTCATAAGTAAAAAAATGGGGACTCAGACTTGATTCTAGGCCTGAAACTTCGTACCGTAAGTGTGATCCAAGTCGATAAGAATGTAGTACTTATGCGGATGATGTCAGTTGTAGAGAACCGCCGACCGGAGCTCGGGTACACCTGCTAATTGAGCATTGGAGAAGACAAACAAGTCTTCGTCTACCTATTAACCCACTACAATATTAGAGGCAATTACTACATATCCTCCTAAAGCGCTTGTCAATTGTTTGATATCCTTAGCGTAGCCCGGGGCGGGACCTGCAGGTTGGCTCAGCGGCAGGGTCCGTACGTCAGCCGATCGACTACGATCACCGTGCCTGTTAGAGTCACGGTAGCACATGGCGTAGGCAGCCGACTCTCCAGTACTGGGACGAGAGCGATGAAAAGCCTCGTCAGCCTTGAGTCTCGGGGTCGCACGCCGCAGGCGGACGGGAGGGGGTGCCCTGTATTGTGGGTCCCGCGCCGGAAGGACCAACGCCAATGGCCGCCATCCAGTTTTCATTTCAGGTAACCGCCCTGATATGCATCCTACGAAGCCTTCTGGTGGGGCAAGTCGGCAGTTTCTACTGCTTCAAGACAGATTATAGCGGTGCTTTAAGCTCGCTTCGCGCGTTTATCGCATCTATCAGTCCAGGCTTTTTGGGCGAGCGGCCTGCTCTCCCATCACCTCCCTAGAAGGCGGTGAAGGCGCAGACCCCTCCGACCGTCCCGTCGCGATTATGTTGAACGGTCTAGTGAGAGGGCACAATATTGCCCCCCTTCGATCCTTCGCACAGAAGGAATCGTCTATGCCAGGCGGGCGGGGCCCCGAATCTAGTCCAGGCAGGTAACAGACATGACAGCGCAAAGGTATTGTCCCAGGCCCTCAGACAAGCTTTATAGGGACTGAGACGAGCATGTCACGGGATAGGTAGCCCGCATATTGGCGAGGAGGTGCGGCAACACCGGCGCCTTCGCGAGTAAAGTGAGTAGGTCGGACAGAAAATGTCTTAGTCCACGGCGTGAGCCACCGTAGAGGGCGGCAACGAGGCAATCCAAGTTACCCAGTCGCATCCGCACTCCACAGCAGGATCCCCGATCCGTCCTGACCACCAGGACGCCTCTAGCCCCCGGCCCCCCCACCCTGAGTACATCCTGCCCGTCGGCTGACGCTTCCTCAAGGGCCTCACAGCCGAGGAGACTACTGTTTGACGGATCGTCATACGTTCTGCCCGCCCGTCGTATCAAGCACATTGAGGCGAGCAGGTCCCAGCCCCGTCCGCGAAAGTCCGCGCGGTGGCGACGCGCCGGCGCAGCGTGCACGTAGCGGAGGGTCGCCAACCGAGGGCCCCCGGCCCGCAGGGGTTGGTCTCCGGAACGCTTGGACGTCGCCACCGCGTCTCGGGCGGCGACAACGGCAGGAGGCCCCGTCCGCCGGGGGGGGTCGCCCCTCGGGGATCCAGCTCCCCCCAACCGTGGGACGGGAGCCGCCCCCTCGCCCCCGTCGCAGCGCCCCGCGCGGGCCGGGGAACTCCCCGACGGGACGTGCCGCCTGGGCAAGAGTACTCACGCACGCGCCACGTGAAGACGGCTCCCGGCGTGGACCCGAGTCGCCAAGACCGTGGCGGGGCCCGGGCACGTTGTCGCACGGCCCAGCGGCCAGGGCGGAGCAGGGTGACGGCCCGGCGACGCGTTCGGCGGCCCGGGGCCGTGCACCCGCCCCGCCGCGAAGTCCGGGCCCCCCTTCCGCCCAAGCGGGAGCGGGCCGCTGGCCGGCACTATGCGGGGGCGAGGACCGCCCTGGCCGGGGGCGTCGGCGGAGCCGAGGGCCCGAGCGGGCGCGGGGCCCGGGGGCGCGCACCAGCCCGGGGCTCCGGAGTGTTGGGGGCCCGCCGGCAGCCGCGCCCGTGGGAGGCGATTACGCGGCGGCCCGGAGGCGGGAGGGCGGCTGCCTGAACCCTGGAGCGCGCCAGGCGACAGGGTGCCGCGCGCCCCCACCCCGCGTCACCCAGGCGTCGCGAGGGGCGCGGGGGGGGCCCCTCCACCCGGGGGGCGGCGCGACGTGTCCGCCGGGCGAAGCGTCCGCACTACACTCGACGCTGCGGCACAGGTGGCCGCCACGCGACGCGGGGCACCCGGGCGTCCGCGGCGCGGCCGGCGCCGTCATGCGGGGCGGCCCCCGCCCACCTCGCCCCACAAACTGCGCGCCGGAGACCCGACTAGCGGGCGCCCCCCGGTCGGGCGCGCGGCCCG     
L       CTATATGAACTTATTACAATACACAATTATCACAAAACTTTAAATATGAATATATAATGGAATTATAGATATTTATATAAAGTTTAAATACATTGAATAAGATTGAAATATATCTGATTATATTTTATTTAGTTTAGAAAATTAATAATACTACAATGATTAAATCTTAGAATTTATCATAAGTTCTAAATGTTTTAGCTAGCAATTCTAATCCTAAATTTATTAAGAAATGACTTTATTAATAAATTAATAATTATTTTTGTTAGTCGTTAAGGGGCAATTTACTACATTTCTGAAAATGAAACATAATATATTTCTAGTTAAAATTTTTTTATGTCGCCGTTTGCTTGTTAATGTATAAGTAAATATAGTAAATTATGTAACGTTTAAAATAAATAGAAAAGATGCTAATAAAAAAACTAAACAGTATTAGATCAATTAAATATATAATGAATGTTATTTTTTTCTTCCGAACTTAAAAATGAATATTTTAATCACTCATAATCTCTTTTTTTTCAAATTAGAAAATCAATTTGGTATCTATAGTAAAATATGATTGATCTAACAAAAATTTTATTTATTTCAATAGGCATAATGTACTGAGCATTAATTCTATAGGCCATAACCAATAGTCCTGATTAAATGAAGTGAAATTCTTTTTTATAAAGTAATAATTTATATTGATGACCAATTTAAAACAAATCGCTAATTAAGTATAGCGTCGGGCACGCTGGCACTAAATTGCAAACAAAATATAAAAAAACTAATTTTTTTAAAACATTATTATACCCAATTATTAATTATTATATTTTACATAACGTAAGTTGTAAATAAAGTTTGATTCTTGATTATATTAAGATAGTATTCTATTGATTGAGGATTTCTTCAGATTCTTTTCATATTGAAATCCACCGGTAAGAAGTTTAAATTTTGTAAGTTTTACAACAAATGATTTCATTGTAAAAAATTGTATGCAACTAATTACAAATTTTAAAATATTTGACGCACCGGTTTTGGAGGAAGAAATCTAATTGAACACACGCGGTGGAGCATAATTTTGAGTGTGAAAATCGTCAGTGTACGTCTGTTCGGATAAACAGAGGCGATTTCGCTAAGGACCATATTCTGTAACGCTATTGTACTACTTATCATGTCCATAGGGTCCCGTAGGGCGAGTTGCCATAGCCGAGGATTTATGATTCATCAGAGACTTAGAGACGTTAGGAAGAGAATTAAGGCTTTACATGAATGCTAGTAAGAAGTCTGAAACCATCGCCACCTGAGTCCAAGAAATGAAGTTTTAACGTAGAAGGCACACATTGATCTGTTAGCTCATGCAAAAGTTCTCACTAAGATTGTCTATAGAGATCTGTTTGTTACTGGTCAGGCCATGTCAGTAGCATTATCATTTATTGCTCTTAGGATCTTAACGCTTTCGATTAGTGTGAACCTCCTCGCAAACAGTGACTCATCTGTAACGGTGAATGGTCGTGGTAGATGGGAGCGTGTAGGCAACCACTCACTCTTGGGTGCGCTTTAAGTTATTCGGACACAGGCATCGAATTACCTCAGATGAATCAACGAGAGTTTACCTCGATGTCTGTTTTTGGATCATGCGAAACCGATTTCATTGACATTAAAGGATTCCACGTGCCGCATACGTAAGGGTTCGATGCGCAGATGTCGCAGTATGCTCTCTGGCAATATGATTGTATGATTAATAGCTATAATTAGCTTAACCAGAGTGTCATTAGTAAAAAAATGGGGACTCAGACTTGATTCTAGGCCTGAAAGTGCGCAACGTACGTTTGATACAAGTCGATAAGAATGTAATACTTATGCGGACGATGTCAGATGTAGAGAATTGCCGACCGGAGCTCGCGTAGACCTGCTAATTGAGCATTGGAGAAGACAAGCAAGTCTTCGTCTTCCTATTAACCCACTACAATATTAGAGGCAATTCTTACGTAACCTCGTAAAGCGCTTGTCTCTTGTAAGTTGTCCATAGCCTAGACCGGGTCTGGACCTGCAGGTAGGCTCCGCGCCAGGGTCTGTACGTCAGCCGATGTTCCACAATCACGGTGCCTGTTAGAATCACGGTAGCACATGGCGTACGCAGCGCACTCTCCAGTACTGGGACGAGAGCCATGAAAAGCCACGTCAGCGGCGAGTCCCGGGGTCACACGGCGCTCACGGACGGGCGAGGGTGCCCTGTATTGTGGGTCCCGCGCCGGAAGGACTAATGCCGATGGCCGGCATCCAGTTTTCATTTCAGGTAACCGACCTGCTAGGGATGCTTTGAAGCCGTCTTGTGGGGCCAGTCGGCAGTTGCTAATGATTCAAAACAGATAATAGCGGAGCTTTAAGATCGCCTCGGGCGTTCGTCGCATCTAACAGTCCTGGCTGTTAGGGCTAGCAGCCTGCGCTCCCATCACCTCCCTAGAAGGCCGTGAGGACGCAGGCCCCGCCGACCGTCCCGTCTCGTTTCTGTTGAACGGTCCAGTGAGAGGGCCAAACATTGCCCCCCTTCGATTCTTCGAACAGAATGAATCGTCTCTGCCAGGCGGACGTGGCGCCGAATTTAGTCCAAGCAGGTAACATACCTGACGGCCCAAAGGTATTGTCCCAGGCCCTCAGACAAACTTGATAGGGACGGGCACGAGGATGTCACGGGCTAACTAGCCCGCTTATTGGCGAGGAGGTGCGGCCACACCGGCACCTTCGCGAGTAAAGTGAGTAGGTCGGACCGGAAATGTCTTAGTCCCCGGCGTGAGCCACCATAGAGGGCGGAAACGAGGCAGTCAAAGTTACCCAGTGGCATCCGCACTCCACAGCAGGCTCTCCGATAGGTCCTGACCGCCAGGACGCCTCAAGGCCTCGCCCTACCCACCCTGAGTACATCATGCCCGTCGGCTGACGCTGCCTCAAGGACCTCACAGCCGAGGAGACTACTGTTTGACGGAGGGTCATACCTTCTGGGCGCCTGTCGCATCAGGCACATGGAGGCGAGCAGGTCCCAGCCCCGGCCGCGAAAGTCCGCGCGCTGGCGACGCGCCGGCGCAGCTGGCAGGCAGCGGAGGGTCGCCAACGGAGGGCCCCCAGCCCGCAGGGGTTGGTCTCCGGAAGGCGTCGACGTCGCCACCGCGTGACGGGCGGCGACGACGGCAGGAGGCCACGTCCGCCTGCCGGGGTCGCCCCTCGGGGCGCCAGCCCCCCTGAACCGTGGGAGGGGAGCAGCCCCCTCGACCCCGTCGCAGCGCCCCGCGCGGGACGGGCCACTCCCCGGCCGGAGGCGCTGCCTGGCCAACAGTACTTACGCACGCGCCACGTGAAGCCGTCGCCCGGCGTGGCCGCCAGTCCCCAGTACCGTGGAGGGGCCCGGGCACGCTATCGCGCGGCCCAGCGGCCAGGGCCGCGCGGGGAGAAGGGGTCGACACGCGATCGGCGGCCCGGGGCCGTCCCCCCGCCCTGGCGCGAAGTCCGGGCCCCCCCTCCGCCCCAGCGGGAGCGGGCCGCCGGCTGGCACTATCCGGGGGCGAGGACCGCGCTGGCCGGGGGCGTCGGCGGCGCCGGAGGCCCGAGGGGGCCCGGGGGCCCGGGGCGCCCACCAGCGCGGCGCTCCGGAGTGTTGGGGTGCCCCCGGCAGCCGCGCCCGTGGGAGGCGATGACGCGGCGGCGGGGAGGCGGGAGGGCCGACGCCTGAACCCTGGAGCGCGCCAGGCGGCAGGGTGCCGCGCGCCGCCACCCCGCCTCACCCTGGCGGCGCGAGGGGCGCGGGGGGGGCCGGTCCCCCCGGGGGGCGGCGCGGCGTGTCCGCCGGGCTAAGCGTCGGCAGTGCACTCCACCCTCCGGACCAGGTGGCCCCCACCCTACGCAGGGCACCCGGGCGTCCGCGGCGCGGCCAGCGCCTTTATGCGGGGCGGCCCCCGCCGGGCTCGCCGCACAAACGCCGCGCCGGAGACCCGACGAGCTGGCGCCCCCCGCTCGGGCGTGCGGCCCG     
M       CTAGATGAAATTATTACAATACACAATTATAACAAAACTTTAAAGATGAATATATTATGGAATTATAAATATTTAGAAAAATTTTAAATACATTGAATAATAATGAAATATATCAGATAAAATTTTCTTTATATTAGAAAATTAATAATACTACAATGATTAAATTTTATATACTATTATAAGTTCTAAATGTTTTAGTTAGCAATTCTAATCCGATATTTATAATGAAATGACATTAAAATTAAATTAATAAATATTTTTGATTGTCCCTTAGTGTAATTATTCTACATATGTGAATAAGACACATAATATATTTCTAGTTGACATTTTTTTATATCGCCTTTTGTTTGTTTGTGTAATAGTATATATTGTAAATAAAGTAACATTAAAAATTAATTGAATTGGTTCTAATAAAAAAACTAAACAGTAGACGATCAATTAAAAATTTAATGAATGTTAGTTATATCTTCCGATCATAAAAATTAATATTTTATTCACTCATCATCTCTTTTTTTTCAAATTATAAAAGCAATAAGGTATCTTTAATAGTTTATAATTGATCTAACATACATATTATTCATTTCAATTGGAATAATGTAATAAGCATTAATTCTCTAGGCCATAACCAAATGTCCTGATCAAATGAAGTCAAATTCTTTTTCTAAAAGTAAAATTTTATATTGATGATCAATTTAAATCCAATCGCTTATTAAGGATAGAGTCGGGCAAGCTGGTTCTAAATTTCAAATAAAATATAAAAATACTAATTTTTATAATACATTATAAAACCCAGTTAATTATTATTATATTTCACTTAACGTGAGTTGTAAATAAAGAAAGATACATGATAATATTAAGATACTCTTCAATTGATTCAGGATTTCTTCAGATTTTTTTGTTAATGAAATCCAAACGTTAGAAGTTTAGTTTTTGTAAAATTTACAACAAATGTTTTCATTGAAGAAAATTGAATGCATCTCATTATTAATTTTAAAATTTG????????????????????????????????????????????????????????????????????????????????????????????????????????????????????????????????????????????????????????????????????????????????????????????????????????????????????????????????????????????????????????????????????????????????????????????????????????????????????????????????????????????????????????????????????????????????????????????????????????????????????????????????????????????????????????????????????????????????????????????????????????????????????????????????????????????????????????????????????????????????????????????????????????????????????????????????????????????????????????????????????????????????????????????????????????????????????????????????????????????????????????????????????????????????????????????????????????????????????????????????????????????????????????????????????????????????????????????????????????????????????????????????????????????????????????????????????????????????????????????????????????????????????????????????????????GTCCTTAGCGTAGCCCGGGTCCGGACCCGCAGGTCAGCTCAGAGCCGCGGTCAGTACGTCAGCCGATCTACAACGATCCCGCTGCCTGTTAGAGTCACGGTACCTGATGGCGTAAGCAGCTCACTCTCCAGTACTGGGTCTAGAGCCATGAAAAGCCGCGTCAGCCTTGAGTCCCGCGGTCTCACGTCGCAGCCGGACGGGAGAGGGTGCCCTGTATTCTGCGTCCTACGCCGGAAGGACTAACGCCGATAGGCGACATCCAGTATTCATTTCCGGTAAACGACCTGATAGGAAGGCTTCGCAGTCATCTTGTGGGGCAAGTCGGCAGTTGCTACTGATTCAAGACAGATGATATCGGGGCGTGAAGCTCGCCTAGGACGTTCATCGCATCTAACAGACCAGGCTTTTTGGGCTAGCGGCCTGCGCTCGCATCACCTCCCGAGAAGGCTGTGAAGGCGCAGCGCCCTCCGAGCGTCCCGTCTCGTTTGTGGTGAACAGTCAAGTGAGAGGGCAAAATGTTGCCCCCCTTCGATTCTTGCCCCAGAAGGAATCGTCTCTGGCGGGCGGCCGGGGCCCCCAATTTAGTCCAAGCAGGTAACATACCTCACGGCCCAAAGGTATTGTCCCAGGCCCTCCCACAAGCTTTTTCGAGACTGAGACGAGGATGTCACGAAATACGTAGCCCGCTTATAAGCGAAGAGGTGCCGCAGCGCCGGCCCCTTCGCGAGTAAAGAGAGTAGCTCGGAGCGGAAATGTCTTAGTCCGCGGCCTGAGCCACCTTAGAGGGCGGTAAAGAGGCTATCCAACTTACCCAGTGGCATCCGCACTATACGGCAGGATCCCCGATGCGTCCTGACCGCCAGGGCGCCCCAAGTCCTCGGCCGGCCCTCCCCGAGTACATCATGCCCGTCGGCTGACGGCGCCTCAAGGACCTCACAGCCGAGGAGACTACTGTTTGAGGGATCGTCATACGTTCTGGGCGCCTGTCGCATCATGCAAATGGAGGCGAGCGGGGCGCACCCCCGTCCGCGATAGTGCGCGCAGCAGCGGCGCGCCGGTGCAGCTCGCAGGCAGCGGCGGGTCGCCAACCGAGGGCCCCCCGCCCGGAGGGAGTGGTGTCTGGAACACCGCGACGTCGCCAAGCCGTGTGGGCCGGCGACAACGGCAGGAGGCCACGTCCGTCTCCGGGGGCCGGCCCTCGGGGGTCCCCCAGCCGCGGACCGTGGGAGGCGAGCAGCCCCATCGCCCCCGTCTCAGCGCCCCGCGCGGGACGTGGCACTCACCGAGGGGAGGTGCCGCCTGGGCAACCGTGCTCCCGGACGCGCCACGTGAAGCCGTCGCCCCGCGTGGGCGCTAGTACCCAATACCGTGGCGGGGTCTCGGCACGGTATGGCTCGCCCCAGCGGCGAGGGCGGGGCAGGGAGACGGACGCGCCACGCGTTCGGCGGCCCGGGGCCGTGCCCCCGCCCTCCCGCGAAGGCCGGGCCCCCCCTCCGCCCCAGCGGGAGCGAGGCGCTTGCAGGCACTATCCGTGGGCTAGGACCCCGCTGGGCGGGGCCGTCGGCGGTGCCGGAGGCCCGACCGGGCGGGGGGCCCCGGGGCGCCCACCGGCGCGGGGCTCCGGAGTCTTGGGGTCCCCCCGGCAGCCGCGCCCCTGGGAGGCGATCACGCGGGGGCGCGGAGGCGGGAGGGCGGGTGCCTGAACCCTGGAGCGCGCCAGGCGGCAGGGTGCCGCGCGCCGCCACCCCGCCACAGCGCGGCGGCGCGAGGGGCGCGGGGGTCGCCCCTCCCCCCGGGGGGCGGCGCGGCGTGTCCGCCGGGCGAAGCGTCCGCAACCCACTCGGCGCTCCGGGCCAGGTGACCCCCACGCAACGGGGGGCACCGGGGCGTACGCGGCGCGGCCAGGGCGGTTATGCGGGGCGGGGTCCGGCGCCCTCGCCCCACAAGCTCCGCGCCGGAGACCCGACCAGCAGGCCCCCCCCTCTGGGGCGTGCGGCCCC     
N       CTATATGAAATTATTACAATACACAATTATAACAAAACTTTAGAGATTAACATATTATGGAATTATAGTTATTTATAAAAAGTTTAAATACATTGAATAAGATTGATATATATCTGATTAAATTTTATTTAGATTAGTAAATTAATAATACTACAATGATTAAATTTTATAAATAATCATATGTACTAAATGTTTTAGATAACAATTCTAATCCGAAATTTATAATGAAATGACATTAATAACAAATTAATAAATATTTTTGATAATCCTTAAGTGTCATTATACAACATTTCTGAATAAGAAACATAATAAAATTCTAGTTAATATTTTTTTATATCGTCATTTGTTTGATTATGTAAAAATAAATATTGAAAATAAAGTAACATTAAAGATAAATAGAAGAGATACTAATAAAAAAACAATACAGTAGTGGATCAATTTATTATTTTATTAATGTTAGTTTTATCTTCCGATGTTAAAAATTAATATTTTAATCGCTCATTATCTCTTTTTTTTCAATTTATAAAATCAATAAGGTCTCTATAATAATCTATGAGTGATCTAACAAAAATTTTATTTATTTCAATTGGAATAATGTGCTTAGCATTAATTCTCTAGGCCCTAACCGATAGTCCTGATCAAATGTAGTTAAATTCTTTTTCTAAAAGTATCATTTTATATTGATGATAAATTTAAAGCTAATCGCTAATTAAGGATAGAGTCGTGAAAGCCGGTACTAAATTACAAAATACATATAAAATTACTAATTTTTATAATGCATTATATAACCCAGTTATTTATTATTATATTTCATTTAACGATAGTTGTAAATAAAGTATGATACTTGATAATATTGAGATACTGTTCTATTAATACAGGTTTTCTTCAGATTATTTTGATAAAGAAATCCACAAGTGAGATGTTTAACTTTTGTAAATTTTATAACAAATGTTTTCATTGAATAAAAATGTATGCAATTAATTATTAATTTTAAAATTTTTGACGCACCTGTTTTGGAGGAAGAAATCTAATTGACCACACGTGGTGGAGAATAATTTTAAGGGTGAATATGGTCAGGGTTCGTCTGATCGGATAAAAAAAGGAGATGTCTCTAAGAACCATATCGTCTAACGCTATCATACTACTTATCATGGCCATAGTGTCCCTTTGGGCAAGTTGTCATAGCCGAGGATTAATGATTCATCAGAGACTTAAATACGTGAGGAAGTGAATTAAAGCTTTACATTAATGGAAGTAAGATTTCTGAAACCATCGCCACCTGAGTTCAAGAAAGATAAGATTAAAGTAGAACGCACCCATTGATCTTTTACGTCATGGAAAAGTTCTCAATAAGGTTGACTATAGAAATCTGTTTGTAACATGTCATGCCGTGTCACTAACATTATCATTTATTGCTCTTAGGATCTTAAGGCTTTCGATTAGTGTGAATCTCCTCGCAAAGAGTGATTTATCTGTACCGGTTAATGGTCGAGGTTAATGGGAGCGTGTAGGCAACAACTCACTCTAGATTGCGCTTTGAGATATTCGCACACAGGCATCTAATTACGTAAGATAAGTCAACAATAGTTAACCTCGATGAATTTTATTCTGTCCTGCGAGACCGAATTCAGAGACATTAAAGCATTCAACGTCCCGCATGGGTCATGGTTCGATGGAGCGATGGGACCGTATGCTCTCTGGTAATACGCTTGTATGATTAATAGCTATAAGCAGCTTTTATAGAATGTCATTAGTAAAAAAATGGGGATTTAGACTTGGGTATAGTCCTGAAACTGCGTATCTTAAGTTTGATCCAAGTCTATAATAATTTAATACTTATTCGGAGGATGTCAGATGTAGAAAACGGCCGACCGGGACTCGCGTACACCTGCTTTTTGAGCATTGGAGAAGACAAACAAGTCTACGTCAACCTATTAACCCACTACAATATTAGAGGCAATTCCTACATAAACTCCTAATGCGATTGGCACTTGTTTGATATCCTTAGCCTACTCCGGGGCGGGACCCGCAGGTCGGCTCGGAGCCACGGCCGGTACGTCAGCCGATGTACGACGATCCCGCTGCCTGTGAGACTCACGGTGGCTCATGGCGTAAGCAGCCCTCTCTACAGTACTGGGACGAGAGCCATGAAAAGCCACTTCAGCATTGAGTCGCGGGGTCTTACGCCGCAGCTGGACCTGGAGGGGTCCCCTGTATCGTGGGTCCCGCGACGGAAGGACTAACGCCGATGGACGACATCCATTTTTCATTTCTGGTAAGCGACCTGGCACGTAGACTTCCAAGCCTTCTTGTGGGGCAAGTCGGCAGTTGCTAGTGACTCCAGGCAGATGATAGCCCAGCCTCAAGCTCGCCTAGGCCGTTCATCGCAACTAACAATCCAGGCTCTTCGGGCTAGCGGCCTGCGCTCCCATCACCTCCCTAGACGGCCGGGAGGTCGCAGGCCCCTCCGACCGTCCCGTCTCGTTAGTGATGAACGGTCAAGTGAGAGGGCAAAAGATTGCCCCCCTTCGATTCTTCCCACAGAACGAATCGTCTATGCCAGGCGACCGGAGCTCCGAATTTAGTCCAACCAGGTAACATACCTCAAGGCCCAAAGGTATGGTCCCAGGCCCTCAGACAAGCTTTATAGGGATTGAGACGAGCATGTCACGTGATACGTAGCCCGCTTATAGGAGAAGAGGTACGGTAACACAGGCACCTTAGCGAGTAAAATGAGTAGCTCGGAAAGGAGATGTCTTAGCCCTCGGCGTGAGCCACCGTAGAAGGCGGGAACGAGGCTATCCAAGTTACCCAGTGGCAGCCGCACCCTACAGCAGGAGCCCCGATCCGTCCTGACCGCCAGGACGCCTCAAGGCCTTGCCCAGCTCGCCCTGAGTACATCAGCCCCGTCGCCTGACGGCTCCTTAAGGACCTCACAGCCTAGGAGACTACTGTTAGACGGATCGTCATACGTTCTGAGCCCCCGTCGCATCCGGCAGATAGCGGCGAGCAGGTCGCACGCCCGTCCGCGAAGGTGCCCGCAGTAGCGACGAGCCGGCGCAGCTTGCAGGCAGCGGAGGGTCGCCAACCGAGGGGCCCCCGCCCGCAGGGAGTGGTCTCCGGAACGCGGCGACGTCGCTACCCCGTGTCGGGCGGGGACAACGGCAGGAGGCGACGTCCGCCTGCGGGGGGCGCCCCTCGGGGATCCACCCCCCGCGGCCCGTGGGACGGGAGCAGCCCCGTCGCCCCCGTCGCAGCGGCCTGCGCGGGCCGCGGCACTCACCGAGGGGAGGTGCCGCCTGGGCAACAGTGCTCACGCACGCGCCACGTGAAGCCGTCGCCCGGGGGGGGCTCTAGTCCCCAATGCCGTGGCGGGGCCCGGGCACGCTATGGCGCGGCCCAGCGGCCAGGGCGGGGCCGGGAGACGGACCCGCGACGCCATCCGCGGGCCGGGGGCGTCCTCCCGCCGCGCCGCGAAGGCCGGGCCCCCCTTCCGACCCAGCGGGAGCGGGCCGCTGGCCGGCACTATGCGGGGGCGAGGACCGCGCTGGGCGGGGGGGTCGGCGGCGCCGGAGGCCCGAGGGGGCACGGGGGCCCGGGGCGCCCACCCGCGCGGGGCTCCGGAGTGTTGGGGGTCGTCCGGCAACCGCGCCCCTGGGACGCGGTAACGCGGGGGCCCGGAGGCGGGAGGGCGGATGCCTGAACCCAGGAGCGCGCCAGGCGGCAGGGTTACGCGCGCCGCCCCCCCGCGTCACCGTGGCGTCGCGAGGGGCGCGGGGCGCGCCCGTCCCCCCGGGGGGCGGCGCGACGTGTCCGCCGGGCGAAGCGTCCGCACTGCCCTCGACGCTCGGGACCAGGTGCCCCCCACGCTACGGGGGGCACCCGAGCGTGCGCGGCGCGGCCGGCGCCGTCATGCGGGGGGGGGTCCGGCTCCCTCGCCTCACAAACTCCGCGCCGGAGACCCGACCAGCGGGCGCCCCCCGCTCGGGCGTGTGGCGCG     
O       CTAAATGAAATAATTACAATACACAATTCTAACAAAACTTTAAATATGAATATATTATGGAAATTTAAATATTTATGAAAAGTATAAATACATTGAATAAGAATGAAATATATCTGATTACATTTCATTTAGATTAGAAAGTTAATAATACTGCAATAATTAAATTTTTTAAATTATCAAAAGTACTAGATGTTTTAGTTAGCAATTCTAATCCGATATTTATTATGAAGAGACATTAATATTAAATTAATACATATTATTGATAGTCTCTTAGTGACAATAGACTACATTTCTGAATAAGAAACATAATATATTTCTAGTTAATATTTTTTTATATCGTATTTTGTTTGTTAAGGATTAAGTAAATATAGTATATAAAGTAACATAAATAATAAATCGAAGAGTTACTAAAAAAAAAACTCAACAGTAGTGGATCAATTAATAATTTAATGAATGTTAGTCTAATCTTCCGTTCTTACAAATTAATATTTTAATCGCTCGTCATCTCTTATTTTTTAAATTAAAAAATCAATAAGGACTCTATAATAATTTATGATTGATCTAACATAAATTTTATTTATTTCAATAGGAATATTGTACGAAGCATTAATACAATAGGCCATAACTAAAAGCCCTGATTAAACGAAGTGAATTTCTTTTTATAAAAGTAATAATTTATATTGATGTTCAAATTAAATCATTTCGCTAATTAAGTATAGTGTCGAGCAAGCTGGCACTAAATTTCAAAATATATATAAAAATACAAATTTTTAAAATGCATTATAAAACCCAGGTAGCAATTATTATATTTTACATAACGTTAGTTGTTAATAAAGTATGATACTTGACAATATTAAGATAAGATTCAATTGATTCAGGATTTCTTCAGATTTATTTGATATAGAAATCCAAAGGTAAGAAGTCTAACTTGTGTAATTTTTACAACTAATGTTTTCATTGTAAGAAAACGAATGCAAATAATTATTAATTTTAAAGTTTTTAACGCACCTGTTTTGGAAGAAGAAAACTAATCGAAAACATGTGGTGGAGCACAATTTTAAGGGCGAAAATCGGCAGAGTCCGTCTGTTCGGATAAGAAGAGGATATTTAGCAAAGGACCATAACCTCTAACGCTATCATACTACTTGACATGGCCATAGGTTCCCATAGGGCAAGTTGCCATAGCCGGGGATTAATGATTCATCAGAGACTTAAAGACGTGAGGAAGTCAATTAATGCTTTACATTGATGAGAGTAAGAAGTCTGAAACCATTGCGACCTGTGTTCAAGAAAGAAAATATTAAAGTATAAGGCACCAATTGATATTTTAGGTCATGGAAAACTTCTCACTAAGCTCGACTATTGTGATGTGTGTGTTACTGGTCATGCCATGTCTCTAGCATTATGATTTATTGCTCTTAGGATCTTAAGGCTTCCGATTAGTGTGAACGACCTCGCAAATAGTGACTCATCTGTACCGGTGAATGGTCGAGGTATATGGGAGCGTGTAGGCAACCACTCACACTTGAAAGAGCTTTTAGATATTCGTACACAGGCGTCCAATTACGTAAGATGAGTCAACAAGAGTACACCTCGATGCGCTTTTTTCTTTCCTGCGTGAACGATTACAATGACATTTAAGGATTCCACGTCCCGCATGTGCAATGGTTCGACGCAAAGATGTGACCGAATGCTCTCTGGTAATAGGCTTGTATGAATAATAGCTATAAGTAGCTTTAAGAGTGCTTCATTAGTAAAAAAATGGGGATTTAGTCTTGGGTATAGTCCTGAAACTGCGTATCATAAGTTTGATCCAAGTCGATAAGAATTTACTACTTATGCGGAGGATGTCAGATGTAGAAAACTGCCGACCGGGTCTCGCGTACACTTGCTAATTGAGCAATGGAGAAGACAATCAAGACTGCGTCTACCTATTAACCCACTACAATCTTAGAGGCAATTCTTACATATACCCCTAAAGCGCTTGGCACTTGTTCGACGTCCCTAGCATAGCCCGGGGCAGGACCCCCAGGTCGCCTGAGAGCCAAGGTCGGTACGTCAGCCCATAGACTCCGATCTCGCCGCCTGTTAGAATCACGGTAGCTCATGGCGTAAGCAGCTGACTCCCCAGTACTGGTACTAGGGCCATGAAAAGCCACGTCAGCAGTGAGGCTCGTCGTCTCACGCCGCCGGCGGACCGGAGGGGGTGCCCTGTATGGTGGGTCCCACGCCAGAAGGACTAACGCCGATGGCAGACATCCAATTTTCATTTTTGGCAACCGACCTGAAAGGGAGACTTGGAAGCCTTCTTGTGGGGCCAGTCGGCAGTTGCTACTGGTTCAAGCCAGATGATATCGGAGCCTCAAGCTCGCCTAGGACGTTCCTCGCATCTAACGGCCCAGGCTTTTCGCGCGAGCGGCCTGCGCTCCCATAACCTCCCTACAAGGCCGTGAAGGCGCAGCCCCCAGGGACCGTCCCGTCTCGTTTGTGATGAACGGTCAACTGAGAGGGCAGAATATTGCTCCCCTTCGATTCTTCCCACAGAATGAATCGACTATGCCAGGCGGACCGGGCGCCGAATCTAGTCCAGGCAGGCAACACACCGCAAGGCCCAAAGGTATTGTCCCAGGCCATCAGACAAGCTTTATCGGGACTGAGACGAGCATGTCACGGAATACGTAGCCCGCTTATTGGGGAAGAGGTACGGCAACACCGGCGCCCTCGCGAGTAAAGTGAGTTGGTCGGACAGGAAATGTCTTAGTCCCCGGCGTGAGCCACCTTAGAAGGCGGGAAAGAGGCAATCCAAACTACCCAGTGGCATCCGCACTTTACAGCAGGAACCCCGATGCGTCGTGACCGTCAGGACGCCTCAAGGCCTCGCCCCGCCCCCCCTGAGTACATCGTGCCCGTCGGCTGACGGTGCCTCAAGGACCTCACAGCCAAGGAGACTACTGTTTTACGGAGGGTCATACGTTCTGGGCGGCCGTCGCATCACGCACATCGAGGCGAGCAGGTCCCAGTACCGTCCGCGCAAGTGCGCTCAGCAGCGACCCGCCGGCGCAGCTTGCAGGCAGCGGGGGGTCGCCAACCGAGGGCCCTCCGCCCGTAGGGACTGGTCTCCGGAACGCCGCGACGTGGCGACCCCGTGTCGGGCGGCGACAACGGCAGGAGGCCCCGTCCGCCCGGCGGGGGCGCCCCTCGGGGATCGACCCCTCGTGGACCGTGGGACGGGAGCCGCCCCCTCGCCCCCGTCGGAGCGCCCCGCGCGGGACGGGGCACTCCCCGATGGGACGTGCCGCCTGGGCAACCGTGCTCGCGGACGCGCCACGTGAAGTCGTCGCGCGGCGTGGGCGCTAGTCCCCAACAGGGTGGCGCGGCCCGGGCACGTTATGGCACGCCCGAGCGGCCAGGGCAGGGCGGGGATGCGGAGCCGCGACGCGATCGGCGGACCGGGGCTGTCCCCCCGTCCTGCCGCGAAGGCCGGGCGGGCCTTCCGCCCCAGCGGGAGCGGGCCGCTGGCCGGCGCTATGCGGGGGCGAGGACCCCGCTGGGTGGGGGCGTCGGCGGTGCCGGAGGCCCGAGGGGGCGGGGGGTCCCGGGGCGCCCCCCAGCGCGGGGCTCCGGAGTGTTGGGGGACCTCCGGCAGCCGCGCCCCTGGGAGTCGATAACGCGGTGGCCCGGAGGCGGGAGCGCGGATGCCCGAACCCTGGAGCGCGCCAGGCGGCAGGGTACCGCGCGCCCCCGCCCCCGGTCACCAGGCCGGCGCGAGGGGCGCGGGCGGGCCCCGTCCCCCCGGGGGGCGGCGCGGCGTGTCCGCCGGGCTAAGCGTCGGCACTGCACTCGACGCTGCGGACCAGGTGCCCCCCACCCTACGGCGGGCACCCGCGCGTCCGCGGCGCGGCGCGCGCGTTGACGCGGGGGGGGCCCCGGCCTCCTCGCCGCACAAACTCCGCGCCGGAGACCGGTCTAGCTGGCGCCCCCCGCTAGGGCCTGCGGGTCG     
P       GTATGTGAAATTATTACAATACACAATTATTACATAACTTTAAAGATGAAAATATTTTGGAATTTTAGAAATTTATAAAAAATTTAAATACATTGAATAAGTATGAAATATATCAGATTACATTTAATTTAGATTAGAAAGTTAATAATACTACAATAATTAAATTTTATTTGTTATCATAAGACCTAAATGTTTTTGTTATCAATTCTAATCCGAAATTTATAATGAAATGTCATTAAAAATAAACTAATAAATATTTTTGATAGTCTCTTAGAGTCAATATACTACTTTTATGAATAAGAAACATAACATATTTCTAGTTAAGATTTTTTTATATCGTCTTTTGTATATTTTGGTTAAACTAAATATTGTAAATAAGGTATCGTTATAAATAAATAGAATAGTTTCTACTTAAAAAACTCAACAGTAGTGGAACAATCAAAAATTTAACGAATGTTAGTTATATCTTCCGATCATTAAAAATATTATTTTAATCGCTCATCATCTCTTATTTTTCAATTTATAAAATCCGTAACGTCTCTATAATAATCTATGATTGATCTAACATAAATTTTATTGATTTCAATAGGAATAATGTACTAAGCATACATCCGCTAGGCCATAACAAAAAGTCCTGAATAAATGAAGTCAAATTCTTTTTCAAAAAGTAATAATTTATATTGATGAGAAATTTAATACTAATCGCTAATTAAGTATAGAATCGGGCAAGCTGGCTCTAAATTACAAAATAGATACAAAAATACTAATTTTTAAAATGCATTAAAAAACCCAGTTATTAAATATTATATTTTAAATAATGTTTGTTGTAAATAAAATATGATACTTGATAATATTAAGATACACTTCTATTGATCAAGGATTTCTTCAGATTTTTTTGATATAGAAATCCAAAGGTTAGAAGTTTAACTTTTGTAAATTTTACAACAAATGTTTTCATTGTAAAAAATTGAATGCAAATAATTAATAATTTTAAAATTTTTGACGCACCTGTTTTGGAACAGGAAATCTAATTGACCACCTGTGGTGGAACACAATTTTAAGGGGGAAAATCGTCAACGTCCGTCTGTTCGGATAAACAGACGATATTTCGCCCAGGACCATATACTCTACCGCTATTATACTACTTATCATGTCCATAGGATCCCTTAGGGATAGTTGCCGTAGCCGTGGATTAATGATACCACAGACACTTAAAGTCGTGAGGAAGTGAATTAAGGCTTCACATTAATGGGAGTAAGAAGTCTGAAACTATTGCGACCTAAGTTCAAGAAAGATAAGATTAATGCATAAGGCACCCATTGATCATTTAGGTCGTGCAAAAGTTATCTCTAAGCTCGACTGTAGAGATCTGTTTGGGACGAGTCATGCCGTGTCACTAGCATTATGATTTATTGCTCTTAGGATCTTAAGGCTGTCGATTAGTGTGAATCTCCGCGCAAATTGTGACTCATCTGTACCGGTGAAAGGTCTAGGTATATGGGAGCGTGTAGGGAGCCACTCACTCTTGCACGAGCTTTTAGATAGTCGCACACAGGCGTCAAATTACGTTAGAGGAATCAACCAGAGTTAACCTCGATGTGTTTTATTCTGTCCTGCGAGACCGATATCATAGACATTAAAGTATTCCACGTCCCGCATGTGGAATGGTTCGAAGCAGAGATGTTACTGGATGCTCTCTGGTAATATGCTTGTATGATTAACAGCTATAAGTAGCTTTAAGAGTGTGTCATTAGTACATAAATGGGGATTGAGACTTGGGTATAGTCTTGAAATTACGTACCATAAGTTTGACCCAAGTCGATAAGAATTTACTACTTATGTGGAGGATGTCAGTTGTAGAAAACTACCGACGGGGGCTTGCCTAAACCTGCTAATTGAGCTTTGGATAAGTCAATCAAGTATCCTTTGACCTATTAACCCGCTACAACATTAGAGGCAATCCCTACTTATACTCATAAAACGCTTGGCAGTTGTTTGATATCCTTAGCCTAGCCCGGGCCGGGACCCGCAGGGCGACTCAGAGCCTGGGTCGCGACGTCAGTCGATAGACCCCGATCCCGCGGCCTGTTAGAATCACGGTGGCTCATGGCGTAAGCAGCGCACTCCCCAGTACTGGGACAACAGCCATGAAAAGCCCCGTCAGCGTGGGGGCTCGGGGTCTCACGCCGCGGGCGGACGGGTGGGGGTGCCCTCTATTGAGGGTCCCGCGCGGGAAGGACTAACGCCTATGGCCGCCACCCAGTTTTCATTTCTGATAACCGACCTGAAAGGGAGCCTTCGAAGCCTCCATGTAGGGCAAGTCGGCAGTAGCTAGTGATTCAACACAGAGGATATCGGAGCCTGAAGCTCGCCTAGGACGTTCATCGCATCTGAGCGTCCAGGCTTTTTGGGCTAGCGGCCTGCGCTCCCATCACCCCCCTAGAAGGCCGAGATGGCGCAGCCCCCTGCGAGCGTCCCGTCTCGTTTGTGATGAACGGTCCGCCGAGAGGGCAAAATATTGCGCCCCTTCCATTCTTCCCACAGATCGAATCGTCTGTGCCAGGCGGCGGGGGCCCCGAATTTACTCCATTCAGGCAACAGGCCTCACGGCCCAAAGGTATTGTCCCAGGCCCTCAGTCAAGCTTTACAGGGACCGAGACGAGCATGTCACGGGATACGTAGCCCGATTATTGGAGAGGAGGCGCGGTAACACCTGCGCCTTCGCGAGTAAAGTGAGTAGGTCGGACAGGAGATGTCTTAGTTCGCGGCATGAGCCACCTTAGAAGGCGGGAACGTGGCAGTCCAAGGTACCCAGTGGCATCCCCACTCTACAGCAGGATCCCCGATACGTCCGGACCGCCAGGACGCCTCAAGGCTTCGCCCCGCCCGCCCTGAGTACATCACGCCCGTCGGCTGACGGTGCCTCAAGGACCTCACAGCCGAGGAGAGTACTGTTGGACGGAGGGTCATACGTTCTGCGCGCCCGTCCCATCATGCACATGGGGGCGACCAGGTCCCAGCCCCGTCCGCGAAGGTTCGCGCAGTCGCGACGCGCCGGCGCAGCTCGCAGGCGGCGCAGGGTCGCCACCCGAGGGCCCCCCGCCCGTAGGGCGTGGTGTCCGGAAGGCTGCGACGTCGCTTGCCCGTGTCGGGCGGCGACAAAGGCAGGAGGCCACGTCCGCCTGCGGGGGGCGGCCCTCGGGGATCCACCCCCCGCGCGCCGTGGGACGGGGGCAGCCCCATCGCCCCCGTCCCAGCGCCCCGGGCGGGAGGCGGCACTCACCGATGGGGGGCGCCGCCTGGGCAACAGTGCCGGCGCACGCGCCACGTGCAGCCGTCTCCCCGCGGGGGCGCTAGTGCGCAAAACCGTGGCGGGGCCCGGGCACGCTGTGGCACGCCCGACCGGCCAGGGCAGGGCAGGGAGCCGGACACGGCACGCGATCGGCGGACCGGGGCCGTCCCCCCGCCCTGCCGCGAAGGCCGGGCCCCCCTGCCGCCAAAGCGGGAGCGGGGCGCGCGCCGGCACTATGCGGGGGCGAGGACCGCGCTGGCAGGGGGCGTCGGCGGTGCCGGAGGCCCGAGGGGGCGCCGGGCCCCGGGGCGCGCACCGGCGCGGGGCTCCGGAGTGTTTGGGGCCCGGCGGCACCCGCGCCCCTGGGAGTCGATAACGGGGCCGCCCGGAGGCGGGAGCGGGGATGGCTGAACCCTGGAGCGCGCCAGGCGGCAAGGTGCCCCGCGCCGCCACCCCCCGGCACCCTGGCCGCGCGAGGGGCTCGGGGGGAGCCCGTCCCCCAGGGGGGCGGCGCGGCCTGTCCCCCGGGCGAAGCGTCGGCCCGGCACTCGACGCTCCGGGCCAGGTGCCCCCCACCCTCCGCGGGGCACCCGGGCGTCCGCGGCGCGGCCAGCGTCTTCATGCGGGGCGGGCTCCGGCGCCCTCCCCGCACAAGCTCCGCGCCGGAGACCCGGCGAGCGGGCCCCCCCCACTCGGGCCCGCGGCCCG     
