# Supplementary material for: A simple method for data partitioning based on relative evolutionary rates
Source: PeerJ. 2018 Aug 28;6:e5498. doi: 10.7717/peerj.5498 (PMC6118207; doi:10.7717/peerj.5498)
Supplement: Data S1 — The datasets are provided in the PHYLIP format. [file peerj-06-5498-s002.zip › DataS2/SS1-2.phy]

17  4000
out     AATGTTTATGTTATTTGAGGAATCTATGATAAAACATATATAAATAAGTTATCTACTTGATTAAGAAGTTTCAAAAATTTAGCTCTTTACAATAAAAAGCAATTATGCACAATGATAAGCATATTGATTATCTTCATTGATCTGCATAACAATTATGCCCTTACATTGGGTTAGAATTTAACGTTTAGCAAAAACTTAACAATAAATCTAGTTTAATGCATTTTGTAATAGGTGCTATAATGATAGGTTTATGTTTGTCCATATGAATAATTATACTGTTAATATTTTCTAGTTTTAAACTATTAAATGAATAAGTCTAACTAATTCTTATACTCAATCATTAGATTTTTGAAAATAAAAAGTTATTTAAATTAGGCTTGGCTGGAAGCAATGCTTTTGATTTTTAAATTATTATATAAACAATTATTATTTGTAACTGTTGTGTATCGGTAAATAAAAATAACATATCATTAGATTCTATTGTTAAGTATAATATCTATAACTAGAATAGAAATACAATAAACGATAAAACATTTAAATTGACCTTTTTTTATTTGATAACTTATATGTTCTTTAAGAAATAATTATAAAAAGTAATATAAAGTAAGATCTAAATAATTTATTAAGTTATTTTCTGTTTAAAATATAATTACTATTAATTTATTTGGAATACATGCACAAAAATCTAATATAATAAAATAATATAGTAAATAGCATAGCATAACTAAAGTATACCTAAAAAGTTTTATCATTCTTAACAAAAAAAGGATTACAAAAAACCACTTTAATTAAAATAAATTTAGCTAAAGATATTTAAATGTAAAATTTAAACTTTAATTGATTTAAATATAGTAAATATTTTAACCTAACTAAATACTTATTGTATAAATCTTAGTAATCATGTATTTTAAAAAGGTATAGTATTATGATAGTTTATAAATTTGGTGAAATAGCTCATTGAAATTCTATTAATTAATTGATGCCAGTATATACGCTAGAATGAATTTATAGTCAGGCTTCTATCGCTCAAAGCATCAGCAATACCAAGTATCTTATGCTTTTGGAGTATTGGTGGTTACTTAGTGTAGCGTTGTTGGCCTTGATCTTGCGAGTTTGGACTTACATTACTCAGAAATAAGCTAAGCAAAGGGTTTATTTATAGACATAAGAAACTTCTAACATCAAGACGGGAGTTCAATACCCATTCCAAACAGTGTCATAGCTCAATTATAACTATTAGCATGGTAGGTCTTGATTAGATTTATTAGTTATAGCCGATGGTCGACATTGACTATGCACATGTGGACAGTTGCAAGCCTCAGCATCGTTGTTCTTCATCTAACTCATACGAGTACGAGGGTCTTTTCCCCATACTGAAAACCCGCTTCAAGGATTGAGGAATAGGGTAGCATATAGAATCCATAAAGATCCCAAATTAGCCGTTATAGATCGGTACTTTAACACGTATCGGGATTCGGTGATATGCGTGGAGGTCTAGGCTTGTCAATACAACGAAGCTACTAGGAAGGATTTCCTTAACCTTCCTAAGTTCACTGAATGAGCTGAGTAAACTGGAGTGGGGGAGGTAAAAGAGGTGTTGAATATAACAGCTAGCTGAGGGGTTCTGTTTTAGACCTGCCAGCATTAAGAGTTGTATGGGGTCGCGTCAAGTCTTAACCGAACATATAAGTGCTAGTAGGGACTGCGTCTTTGAAGAGTCTCAAACGCTTTCCTGAATGCCCTAATATATCCGCGGTGAAGGATTTTCCATAGATAGAAGTAGCTCCCAACACAATTATGAAATTGCCCATGAGGTTTAGTTGGAGGCTACGTGTGGTAAAAGAGGATTAGCCAAAGTGGTTAGTATTGTATTGACGACATGGTTCGCAAACACTAAGGCGTCTGTATTTTCAGCTATATAACATGCAACTAATAGAGTGCTTCTCGACCATTCGGGGGAGTTGGCCCTTACACATTTTAGTACGGAAACGCATTGTTTTCCCGGCTGCGGACGATTGCACAAGTGACCCAGGAGTAATGAGCGATGCGCACGGGCTCTGCCTCTTGGGGGACTGTCTCCGGCGGGGAGGGATCGGGCGGCAGGCCCGAGCGTGAGACTCTTGACTACTTGCGTCGGCCAGTTAGGCGGCTTACCCCCCTCTTCAGTGCACCAGAGCCGTAACAGTGAGGCAGCGTTCTCTCGCTTACTGCCGACAGCCCGACGTACAAGAATCGCGCCCACGTTGCGCTGAATTGGCGCGATGAATTGAGCCGCACTGGGCGCAATCCGGGCACCATCTCTGCGTAGATGTTGGTGAGCTGTATTTACAGTGGGCATGCAAAACGCCATCAACGAGAGACGACGACTCATGCCCGCGTGGCTGAGTACTCGGCTAAGCGGCGTGTGGTGCATGTCGTGCTGCGGGCTCCCGTGCGCTGCTCCCGTGCCGGGTAGTCGCAGCCGGGGCCCGCCGTTCCAGGCACGGCACGCTTTAGGAAACTTTCTAACGAAATTTTGCTACTCGGGCCCCATCTAGAACCTCTAGAGGTTACTGGCACGACCTTTCACGCAACGTCTGCCGTGGAGTGCGGCCAATGTACGCATGCGTCCGTGGGAAAATGGTGAGGCTAAGCACCACCTTTCAGCGTGGTAGACATAACTTCTACGCCTAACTGATTCGTCTCCAAATGGAGGGCGCGTGTAACCCCCCGATGGTCCCGTCTCGCGTGCACAATAAGGGTCTCCGCGTTGCTACCAGGTACGCACGCATGCTACGCTCTACACCGGGCTTTGTCAGCATTACCGGTGCGAGATCTTCGTACCGAAACCGAACACAGCCGAAGGCGTGGCTACATGGATAAGATTATGTCCTGACTCCACACCCGCCGGCCGGTACCAACCTGTACTAAACCTGCCGGCAAGCGACAGCCGGGGTAACGACCGATGGCTTGCGTCGACGTTTGTCGATGTAGAAGCCCATGATCCTAGGCGGGCGGTGCAGCCCACGTGGGGTAGGCACACGAGGCCGGCCGCCGCGCGCACCGGGCGCCGCCCCCCGCGACGGAGCCCACGGGGTGCCTCCCCTGTGCCCGCGGACCAGCGCAGCGGCGGCCGTCGACCGCTCCGGGCTCCCGCCGGGGCGTGGCCGCTCCTTGCCGGGCCCCGGTTCGCGGCACTGGGGCACTGGCCATGCCAAAGGGCCCACCCTCTGGCCAGCCGAGAGCACGCGCCCGCCGGGCCCCGCGCCGTACCCGCCGGGTGGCCGTGGGCCGGCCGGAGGGCGTTCGGGGGGGCCCGACGCCCGGTCCCTAGTCAGCGCGATTGCTGCGAGGTGGTTCGCGCGCGGAACCCGCGCGGTGGCCCCGGCGCCCCACGGGGCCCTCAGGGCGCCCACCGCGCCCGGCGCCGCGGTCTCGTGCGGTGCTCGAGTACCGCGCGCCCGGGGACCAGGCCGGCTCGGTACGACGGACGCGTGTCGCGGCCTAGGCCCCGTGGCAGCTGGCGGTCCCCGGGCGTTCGGGAGCGGCGGGCCGAGTCGCCCGGCCGGGGTCCGGCCGACGGCCCCGTGGCCGCCCGCCCCGCGGCGGAGCTTGCCAGCGATGGGCGCGCTGCGCACTACCCCTCGCTTCGACCCCACGGGCAGGTCGGCGGGCGGACTGGGGCGAGCTGGCCGGTCTGGGCCCCGGTTCCCTTGGGCCCTGAGCCACACCGTCGCCTCGCTTGGCAGCGTGGCGGGGCGCCCGGGGGCCTCGGGCGGTGCCGGCTCCTCCCGCCGGGCGGCCCGCGGCTGCGGTGCAGCGGCCGGGGCCCAGGAGGCCGCGCCCGTGCTCCCCCCGCCGGCCTTGGCAGTATCGGAGGCGCTGAGCCTCGTACGCGCCTCGGGCTCACCCCCCGGCCCCAGGGGGCAGGCCCCGGCCAGAGGTACCGCCCGGCCTCCATACGAGCCTCCCGCCCGAGTCCGTCGGGCCCCGGAGCGCGGCCGAGCCTAGCGGGCGAAGG     
A       AATTTTAATGTTATTTGTGGAATCTATGATTAGAAATATATAAATAATATATCTACTTGATTATGAGGTTTCAAAAATTTAGCTATTTACTATAAGAAGAAATTAATCACAATGATAAGCATATTGATTAAGTTCATTGCTCTACTTAAAAATTATTAGCTTACATTTGATAAGAATTATACATTTAGCAGAATATTAACAAAAAATTGATATTAAGTCATTTTTTTATATGTACCATAAAGAAGAGACTATGTTTGTCCATATGAATAACTTTACTGTTAATATTTTCTAGTTTTTAATTATAAAATAAATAAAACTTACTAATTCTTATACTCAAACATTAGATTATTGAAAAAAAATATTTATTTCAATTTGGCTAGGCTGCATGCAGTTCTTTTGATTTTAAAGCTATTATTAAAACAATTTTTACTTGTAAATGTTGTTTATCAGTAAATATAAATAACAGATCATATGTTACAATTGTTAAATATAATATCTATACTTAGAATAGAAAAACAATAAACGCAAAAACATTTAATTTGACCTTTTTATATATGTTTACAAATATGTTCTTTAAGAAATATTTATAAAAAGTAGTAAAAAGTAATATCTAAATAATATAATGTGTTTTTTAGTGTTTAAAATAGAATTAACATTAATTAATTTGTAATAAATACACTAAAATCTTATATAATAAAATGATGTAGTAAATAGCATAGCGTATCTTACAGATTCCAAAAAAGTTTTAGCATTCTTAACAATAACAGGATTACAAAAAACCTCTTTAATTATAGTAAACTTGAATAAAGACATTTAGGTGTAATATATAATCTTTAATTGAATTCAATATTATAAATATTTTAAACTAATTTAATAAACATTGTATAATCCTATGTAATCATTAATTTTAAAAAGGTATAGTATTATGATTGGTTATAAATTTGGTGAAAAATCACATTGATATTCTAATAATTTATTGATGCATGTATTAACGCTTTAATCAATTTTTAGTAAGGCTACCATCGCCCAAAGCATCCTCAATACCAAGTAACTTATGGTTCTGGAGTATGGATAGTCCCTTAGTGTAACGTTATAGGCCTTGATCGTGAGAGTTTTGAATTACATAACTCCGAAATAAGGTAAACAAAGGGTTCATTTATCGAAATAATTCTCGTCTAACAACAACACGAGAGCTCATTACCCATTCCAAAATGTGTCATTGCTAAATTTTAACTATTTGCAAGGTACGTCGTGATTACATTTATTATTTATGGCCGATGGTCGACTTTGACTATGCACATGTGGACAGATGCAAGCCTCAGCATGGTTGTTCTTCAATTAGTTCCTACGAGTGCGAGGGTATTTTCCCCATACGGATAAGCCGCTTCAAGAATTGACGACTAGGGTAGGATATTGAGTCCAAAAAGATCCCAAAGTAGCTGTTATAGATCGGTACTTTAACACGTATCGGGATTCGTAGATATGCGTGGAGGTCGATGCTTGTCAATAGAACTAAGCTACTTGGATCGATTTCCTTAAGCATCCTAAGTTCACTGGATGAGCTAACTAGACAGGGGTGGGGAAGGTATAAGTGGTGTTGAATATAATAGCAATCTGAGGGGTTCTGTTTTAGACTTGCCAACATTAAGAGTTATATGGGGTCGCGTCTACACTTAACCGTATATATAAGTGCGAGTAGGGACTGCCTATATGAAGAGTCTCAACCGCTTTCCTTAATGCCCTCGTATATCCTAGGTGAAGGATTTTGCATAGATAGAAGTAGCTACCAACACAATTATAAAATTGCCCGTGGCGTTTAGTTGAAGGCTACGTGTGGTACAAGAAAACTAGCCAAAGTGGTTAGCATTGTGCTAACGACATGGTTCGCCAACAATAAGGCCTCTGTATTTTCAGGTATATAACATTCAACTAGTAGAGCGCTTCTCGACCATTCGGGGGAATTGGCCCTTACACGTTTTTGTTCGGAAACGCAATGTTTTCCCGGCTGCGGACGAATGTGCAAGTCACTCAGTAGTAATGGGAGATGCGCAGGGGCGCCCCCCCTTGTGGCACTGTCACCGGCGGGGAGCGATCGGACGGAAGGACCGTACGTGAGACTATTGACTACTTGCGTCGACCAACTAGACGGCTTATCCCCCAACTCAGGGCAGCGGGGCCGAAAGAGTGAGGGCGTGTTTTCTCGTTTACTGCAGACAGCCCGACGCACAATAATCGCGCCCGCGTTGCGCTGAATTAGCGCGATGAGTTGAGCCGCATTGGACGCAAGCCGGGCACCACCTCTGCGTAGATAATGGTGATCTGTATTTACAGCGGGCATGCAAAACGCCATCAAGGAGACAAGACCACTCATGCCCGCGCGGCCGAGTATTCGGGTAAGCGGCGGGTGGTGCATGTCGGGTTGCGGGCTCGCGTGCGCTGCTCCCGGGCGCGATAATCTCAGCCGGGGGCCGCCGTTCCACGCACGGCACGCTGTCTCAGACATTCTAACGATATTTGCCTGCTCGGACCCTATCTAGAACCTCTAGAGGTTGCTCGCACGACCGTCCACTCAACGTCTAACGAGGAGTTCGGCGGGTGAACTCATGCGTCCGTGGAACAAGGGTGAGGCTAAGGACGACGTTTGAGCGCGGTAGACATAACATGTACGCCTAACTGCATAGTCTCCAAATGGTGGGCGCGCGTAAGCCCCCGATGCTCCCGTCGCGCGTGCACAATGAGGGACTCAGCCTTCTTCCCCGATTCGCACCCATGCTACCCTCTACGCCGGGCGTTGTCAGCCTTAGCGGTGCGAGATATCCGTAACGACACCGTACACACCCGGAGGCGTAGCTGCAAGGAAAAGATTATGTCCTCACTCCGCACCGGCCGGCCGGTACAAACCTGTACTAAACCCGCCGGCAAGAGACAGCCGGAGGAAGTACCGCTAGCTTGCGTCGACGTTTGTCCATGTAGAGGACCCTGATCCTAGGCGGGCGGGGCAGCCCACGTCGGGTAGGCACACGACGCCGGCCGCCCCGCTCACCGGGGCCCGACCACCGCGACGGAGCCCACGCGGTGCCTCCCCTGGGCACACGGACGAGCCCAGCAGCGGCCGTCCACCGCTCCGGGGGGCCCCCGGCGCGTGGCCGCTCCTTGCCGGGCCCCGGTTGGCGGCACTGCGGCACTGGGCATGCCAAGGGGCAAACCCGCTGGCCAGCCGAGAGAACGGGCCGGCCGGGCGGCCGGCCGCACCCGCCGGGTCGCCGTGGGCCGGCCGGAGGGCCTTCGGGCGGGCCCGACGCCCGGGCCATAGTCATCCCGATTGCTCCGAGGTGGGTCGCGCGCGGACCCCGCGCGGTGGCCGCGACGCCCCACGGGCCCCTCCCGGCGCCGACCGAGCCCGGCGCGGCGGTCTCGTGCCGTGCTCGAGTACTGCGCGCCCGGGGGCCAGATCGGGTCTGTACGACGGACCCGCGTGGCGGCGGGGGCCCCGTGGGAGGTGGCGGACCCCGGGCGTTCGGGACCGGCGGGCGGACGCGCCCTGCCAGGGCGCGGCCGTCGGCCCGTTCCCCGCCCGCCCCGCGCCGGAGCTTGCCGGCGATGGGCGCTGTCGGCACAACGCCTCGGCTTGACACCAGCGGCTGGCCCGCGGGAGGACCCGGGCGGGGGGCCGGGACTGGCCCCCGGTTCGCTGGGCCCCGCACCGATCCCGTCGGCTCGCCTGGCCGCCTGGCGGGGCGCCGGGGTGCCTCGGGCGGTGCCGGCTGCTCCCCCCGCGCGGCGCGCGCCGGCGGTCCAGCCCCAGGGGCCGGGGAGGCCGCGGCCATGCTCCCGCCGCCGCGTTGGGCAGTATCGTAGGCGGTGAGCCTCGACCGCGCCTCCGGCTGACCCCCCGGCCGCAGCGGGCAGGCCCCGCCCGAAGGTATCGCGGGGCCCCCATACGAGCCTCCCGCCCGAGTCCATGGCGCGCCGGAGCGCGGCCGCGCCTAGCGGGAGAAGG     
B       AATATATATGTTATTTGATGAATCTAAGATAAAATATAAATAAATAAGATATCTACCTGATTAAGGCGTTTCAAAATATTAGCTATTTACTATAAGAAGAAATTAAGCACAATGATAAGCATATTGATTAAGTTTATTGATCTACATAAAAATTATTTGCTTACATTTGATAAGAAATATACGTTTATCATAATATTAACCAAATATTGAGTTAAAGTCTTTTTGTTATCTGAGCTATAAAGATTGGATTATGTTTGTCCATATGAATAAATAGACTGATAATATTTTCTGGTTTTTAAGTATTAAATTAATAAAATTTACTAATTCATATACTTAAACTTTAGATTATTGGAAAAAAACACTTATTTAAATTGGGCTAGGCTGCAAGCACTTCTTTTGATTTTAAAGATATTATTAAAACAAATTTTATTTGTAAATTTCGTCTTACTGTAAATATAAATTATATATCATAAGTTATAATTGTTAAGTATAATATCTATAATTAGAGTAGAAAAACAATAACCTCAAAATCATTTAAATTGACCTTTTTATATTTGTTAACTAATTTGTTCTTAAAGAAATATTTATAAAAAGAATTAAAAAGTTAGATCTACAGAATATAATAAGTTATATATTGGTTAAAATAGAATTATAATTAATTTATTTGGAATATTTAAACTAAAATCTTATATAATATAATGATATAGTAAATAGCTTAGCACAACTAACGGATTCCAAAAAAGTTTTAGCATTCTTAACTAAAACAGGATTACAAAAAACCTCTTGAATTAGCGTAATCTTGGTTAATGACATTTAGGTGTAATATTTTATCTTTTATTGATTTAAATATTATAAAAATTTTAAACTTACTTAATAATAAATGTATAATCCTTTGTAAACATGTATTTTAAAAAGGTAGAGAATTATGATTGGTTATATATTAGATGAAATATCACATGAATATTCTATTATTATATTGATGAATGTATTGACACTTAACATAATTTATAGTTATGCGTCCATCTCTCAAATCATCCTCAATACCAAATAACTTATGGTTTTGGAGAAGAGTTAGTCACTTAGTGTAACGTTTTTGGCCTTGATCGTGAGAGTTTTGAATTACATTACTCTAAAATAAGCTAAACAAAGGTTTGTTTGATCGAAGTAATAATCCTCTAACAACAACACGATGGATCATTACCTATTTCAAAGTGTGTCATTGCAAAATTATAACTAATAGCATGGTAGGTCGTGATTACATTTATTAGTTATAGCCGACGGTCGACATTGACTATGCGCAGGTGGACAGTTGCACTCCTCAGCATGGTTGCTCTTCAACTAAATCCTACGAGTTGGAGGGTCATTTCCCCATACGGAAAAGCTGCTTCAAGAATTGAGGAGTAGGGTAGGATATTGAGTCCAAAAAGATCCCAAAGTAGGCGTTTTAGAACGGTATTTTAACGCGTATCGGGCTTCGCTGATACTCGTGGAGGTCCATGTTTGTCAATAAAACAGAGCTACTTGGAGAGAATTCCTTAAGCCTCCTTAGCTCACTGGTTGAGCTAACTACACGGGAGTGGGGGAGATAGAAGAGGTATTGAATATAAGAGCTATCTGAGGAGTTCTGTTTTAGACCTGCCTACATTAAGAGTTGTATGGCGTCGCGTCTACTCTTAACCTTTCATATAAGTGCTGGGAGGTACTGCCTATATGAAGAGACTCAACCGTTTTCCTTAATGCCCAGATATATCTTTGGTGAAGGATTTTCCATACATAGAAGTAGCTTCCACCAAAATGATTAAATCGCCCTTGAGACTTAGTTGAAGGCTACGTGTGGTACAAGAAAACTAACCAAAGTGGTTAGCATTGTGCTTATGACATGGTTCGCAAAGACTAACGCCTCTGTATTTTCAGTTATATGACATGCAATTAATAAAGCGCTTCTCGTCCATTAGGGGGAATTGGCCCTTACACTTTTTCGTACGGAAACGCAATGTTTTCCCGGCTGCGGACGAATGCACAAGTAACTTATCAGTAATGAGAGATGCGCAAGGGCTCTACCGCTTGGGGCACTCTCACCGGCAGGGAGGGATCGGACCGAAGAACCGAGCGTGAGACTATTGACTACTTGTGCCGCCCATGTAGCCGGCTTGACGCCCACTTGAGGGCCGCGGAGCCGTAAGAGTAAGGGCGAGTATTCTCGGTTACTGCAGACAGCCAGACGGACAATAATAGCGCCCTCGTTGCGCTGAATTACCGCGATGAAATGCGCCGCATTAGACGCAAGCCGGGAAGCACCTCTGCGTACATGCTGGGGAGCTGTAGTCACAGCGGGCATGCAACACGCCATCAATGACGGACGACAACGCATGCCCGCGAGGCCGAGAACTCGGGTAAGCGGCGTGTGGTGCATGTTGTACTGCGGGCTCGCGTGCGCTGCTCCCGGGCGCGGTAGTCACCGCCGGGGGCCGGCGTTCCACGCACAGCACGTTTTAGCAAACGCTCTAACGAAATTTGGCGGCTCGGACCCGATCTAGAACCTCTTGAGGTTGCTGGCACGACCGTTCACTCAACGTCTGACGGGGAGTTTGGCGACTGTACTCATGCGTCCGTGGCACAAAGGTGAGGCTAAGTACCACATTTCCGCGCGGTGGACATAGCATCTACGCCTAACTGCATCGTCTCCAAATGAAGGGCGCGTGTAAGCCTCCGATGAACCCGTCTCGCGTCGACACTAAGGGACTCCGCCTCCATACCCGATTTGCTCGCATGCTACCCTCTACACCGGGCTTTGTCAGCAGTACCGTTGCGACGTTTTCGTACCGACACCGGACACCCCCGGAGGAGTTGCTTCATGGATAAGATTATCTCCTCACTCCTCATCGGCCGGCCGGTACAATCCTTTACTAAACCTGCCGGCCAGCGACAACCGGGGGAAGGACCGATAGCTTGCGTCGACTTTTGTCAACCTTGAAGACCCTCCTCCTATGCGGGCGGTGCGGCCCAGATGGGGTAGGCACACGACGCCGGCCGGGCCGCCCAGCGGGGCCCGACCCCCGCGACGGAGCCCAGGCGGTGCCTCCCCTGGGCCCGCGGGCTAGCGCAGCCGCGGCCGTCCATCGCTCCGGGCGGCCGGGGTCGCGTGGCCGCTCCTTGCCGGGCCCCGGTTCGCGGCACTGCCGCACGGGGCATGCCAAGGGGCGCACCCGCTGGTCAGCCGAGAGCAGGGGCCGGCCGCGCCCCCCGCCGCCCCCGCCGGGTCGCCGTGGGCCGGCCGGAGGGCGTTCCGGCGGGCCCGACGCCCGGGCCATAGGCACGGCGATTACTCCGTGGTGGCTGGCGCCCGGAACCCGCGCGGTCGCATCGGCGCCCCAAGGGGGCCTCCGGGCGCCGCCCGCGCCCGGCGCCGCGGTCTCGTGCGGTGCTCGACTACCGCCCGCCCCGGGGCCAGGCGGGGTCCCTACGAGGGACCCGTGTGACGGCGGCGGACCCGTGGCAGGTGGCGGACCCCGGGCGTTCCTCACCGGCGGCCCGACGCGCCCTGCCAGGCTCCGGCGGTCTGCCCCGTCCCCGCCCGCCCCGCGGCGGTGCTTGCCAGCGATGGGCGCGATGCGCACCACTCCTCGCTGGGACACCACCGGCAGGCGCGCGGGAGCACTCGGGCGCGGGAGCGGGTCTGGGCCCCGGTTCCCTTGGACCCTAACCCACCCCGTCCGCTCGCCTGGCGGGCTGGCGGGGCGCCTGAGCGCCTCGGGCGGTGCCTGCCGCTCCCCCCGGGCGGCCCGCGGCCGCGCCCCCCCCTCCGGGGCTCGGGAGGCCGCGGCCGTACTCCCGCCGCCGGCCTTGGCAGTATCGGAGGCGGTGAGCCTCGACCGCGCCTCGGGCTCACCGCCCGGCCCCAGCGGGCAGGCCCCGCCCGTAGGTACCGCCCGGCCTCCATACGACCGTCCCGCCCGAGTCCATCGAGCCCCGGAGCGCGGCCGGGCCTAGCGGGCGAAGG     
C       AAATTTATTGTTATTTGATGAATCTATGATTAACAAGATATAAATAAGAAAGCGACTTGATTAAGACATTTCAAAAAATTAGCATTTAACTATATGAAGCAATAAAGCACAATGATAAGCATATTGATTATGTTCATTGATCTACATAAAAATTATTTGTTTACATATGCTTAAAAATATACGTTTAACATAAAATTAACAATAAATTGAGTTTAAGTCTTTTTGTTATTAGTGCTATAACGAATGGATTATGTTGGTCCCTATGAATAAATTAACTGTTAGTATTTTCTAGTTTTTAAATATTAAATGAATAAAACTAACAAATTCTTATACTCAAACATTAGATTATTGAAAAAAAATACTTATTTAAATTAGGCTAGGTTGCAAGCAATTCTTTTAATTTTTAAGTTATTATTAAAATAATTTTTATTTGTAAGTGTTTTTTATCGGTAAATGTAAACAACAAATCATAAGTTACAATTGTTAAGTATACAATCTATAATAAGAATAGCAATACAATAATCGCAAAAACTTTTAATATAACCTTTTTATATTTGTTAATGTATATGTTCTTTAAGATATATATATATAAAGTATTAAAAAGTAAGATCTAGATAATATAATGTGTTATTTGTTGTTTATAAAAGAATTACTATTAATTTATTTTGAATAAATAAACTAAAATGTTATATACTGAAATGATATAGTAAATAGCATAGCACAACAAACTGACACCAAAAAAGTTTTAGCAATCTTAACAATAACAGGATTACAAAATACCTCTTTAATTATAGTAAACGTGGATAAAGATATTTAGGTTTAATATATAAACTTTAATTGAATTAAATATTGTAAATATTTTAAACTAATTAAAAAAACATTGTCTAAACCTAAGTATTCATGTATTTTAAAAAGGTATAGGATTATGATTAGTTATAAATTTGGTGAAATATCTCATTTATATACGATTAATTTGTTGATGCCTCTATAGACGCTTAAATCGATTTATAGTCAGGCATCCATCGCTCAAACCACCCTCAATACCAAGTAACTTGTGATTTTGTAGAATTGATAGTTACTTCGAGTTACGTTGTTGGCCTTGATCGTGCGAGTTTCGAGTTACATGACTCTGAAATAAGTTAATCAAAGGATTCATAGGTTGAAAAAATGATCCTCTAACAACAACACGAGCGCTCAGTACCTCTTCCAAACGGTGTCATTGCGAAGTTATAACTATTAGCATGTTATGTCGTGATTATATTTAGTAGTTATAGCCGATGGTCCCCATTGACTATGCACAAGAGGACAGATGCAAGCCTCAGCATGGTTGGTCTTCAACTAGTTCCTACGAGTTCGAGGGTGATTTCCCCATACGGTGAAGCCGCTTCAAGGATTGAGGAGTAGGGTAGGATATTGAGTCCACAAAAATCCAAAAATAGTCGTTATGGATCGGTATTTTACCTCGTATCGGGATTCGTTGATAGGCGTGGTGGTCGATGTTTGTCAATAGAACTAAGCTACTTGGAGAGATTTCCTTAAGCACCCTAAGTTCAATGAATTAGCGCTCTAAACGGGGGTGGGGGAGTTAAAAGAGGTGTTGAATATAATAGCAATCTGAGGAGGTCTGTTTTAGACCTGCCAAAATTAAGAGTTGTATGGGGGCGCGTCGACACTTACCCGTACATATAAGTGCTAGTAGGGACTGCTTATATGAAAAGTCTGAGCCGCTTTCCTGAATGCCCGCATATATCCGTGGTGTAGGATTTTCCATAAATAGAAGTATCTGCCAACACAATTTTGTAATGGCCCCTGAGGTTTAGTTGTAGGCTATGTGTGGTACTAGAAGATTAGCCAAAGTGGTATGTCTTGTAATCACGAAATGGTTCGCAAAAAATAAGGCCTCTGTATTTTCAGTTATATGACATCCAACTAATAAACCGCATCGCGTCCATTCAGGGGACTTGGCCCTTACACGTTTTCTTACGGAAACGCAGTGTTTTCCCGAGTGCGGACGAATGCACAAGTGACTCATTAGTAATGAGAGATGCGCAAGGGCGCAGCCACATGCGGCACTGTCTGCGGCGGGCAGGGATCGGACCGAAACACTGAGCGAGAGACTCTTGACTACTTGGGTCGGCAATGTAGGCGGCTTGTCTCCTACCTCGGGGCACCTCCGCCGGAACAGTGAGGGCGTGTGTTCTCGTTTACTGCCGACAGCCCGACGCACAAGAATCGCGCCCACGTTGCGCTGAATTAGCGCGATGAATTTAGCCGCATTGGGCGCAATCCGGGAACCATCTCTGCGTAGATGGTGGTGTGCGGTATAGACTGCGGGCATGCAACACGCCATCAATGCGAGACGACAACTCAAGCCCGCGAGGCCGAGTATTCTTGTAAGCGGCGTGTGGTGCATGTCGGGTTGCGGGCTCGCGTGCGCTGCCCCCGCGCGCGGTAGTCACAGCCGGGGACCGCCGTTCCACGTACTGCACGCTTTAGGCTACGTTCTAACGATATTTGGCTGCTCGGACCCTATCTAGAACCTCTAGAGGTTGCTGGCACGATCGTTCACTCACCGTCTGCCGTGGAGATCGGCGACTGCACTCATGCGGCCGTGGCAAAAGGGGGAGGCTTACAACCACGCTTCAGCGCGGTAGACCTAGCATATACGCCTAACTGCATAGTCTCCAAATGGAGGGCGCGGGTAAACCCCCGATGCTCCCGTCTCGCGTTCACATTAAGGTACTCGGCCTTGTTACCCGTTCCGCACGCATGCTACACTCTACACCGGGCTTTATCAGCAGTATCGATGCGAAATATTCGCACCGCAACCGGAGACAGCCGCAGGAGTTGATGCCTGGATAAGATCATGTCCTTATTCCACGCCCGCCGGCCGGTACAGACCTGTAATAAACTTGCCTGCCAGCGACAGCCGGGGGAAGGACCGATGGCTGGCGTCGACGTTTGTCGATGTGGAAGACGCTGATCCTATGCGGGCTGTGCAGCCCACGTGGGGTAGGCAGCCGAGGCCGGCCGCCCCGCGCGGCGGGGCCCGACCCCCGCGACGGAGCCCACGGCGTGCCTCCCCTCGGCCCGCGGACGAGCGGAGCGTCGGCCGTCCACCGCTCCGGGCTGCCCGAGCCGCGTGGCCGCTTCTTGCCGGGCCCCGGTTCGCGGCACTGGGGCACTGGGCATGTCAAAGGGCCCACCCGCTAGCCAGCCGAGAGAACGGGCCAGACGGGCGCCGCGCCACACCCGCCGGGTCGCCGTGGGCCTGCCGGAGGGTCTTCCGGCGGGCCGGACTCCCGGGCCATAGGCAGGCCGATTGCTCCGAGGTGGCTCGCGCGCGGAACCCGCGCGCTAGCCGCGGCGCCCCACGGGGCCCTCCCGGCGCCGGCCGGGCCCGTCGCCGCGGTCTGCTGCGGTGCTCGCGTACCGCAGGCCCGGGGGCCAGGGCGGCTCCATACGACGGACGCGTGTGCCGGCCTCGGCCGCGTGGCAGCTGCCGGACCCCGGGCGTTCGGGAGCGGCGGGCCGTCGCGGGCTGCCAGGCTACGGCCGTCGGCCCCATTACCGCCCGCCCCGCGGCGGAGCTTGCCAGCGATGCGCGCCGTGGGCACTACCCCTCGGTCAGACCCCAGCGGCCGGCGCGCGGGAGGACTGGGGCGGGGGAGCGGGGCTGGCCCCCGGTTCCCTTGGCCCGTAACCCAGCACGTCCCCTCGCCTGGCCGCCTGGCGGGGCGCCAGGGGGCCTCGGGCGCTGCCGGCTGCTCCCCCCGGGCGGCTCGCGCCCGGGATGCAGCCTCCGGGGCCCAGGAGGCCGAGGCCGTACTCCCCCCGCCGGCCTCGGCAGTATCGGAGGTGGTGAGCCTGGGCCGCCCCTCGGCCTGACCCCGCGGCCCCAGCGGGCAGGCCCCACCCACAGGTACCCCCCGGCCTCCATACGAGCCTCCGGCCCGAGTCCAGCGGGCGCCGGAGCGCGGCTGCGCCTAGCGGGTGAAGG     
D       AAAGTCTATGTTATTTGCTCTATCTATGAGTAATTATATATAAATAAGAAAACTACTTGATTAAGATGTTTCAAAGAATTAGCTTTTTACTATATAAAGCTAATAGGCACAATGATAAGCATATAGATTAAGATTATTGATCTACATAATAATTATTTGCTTACATATGGTTAGAAATAAACGTTTATCATAATATTATCTAAAAATTAAGATTAAGTCATTTTGTTATGAGTGCTATAAGGATTGGATTATGTTTGTCCATATGAATAAATTGACTGTTAGTATTTCCTAGTTTTTCATTATTAAATTAATAAACCTTACGAATTCTTATACTCAAACATTAGATTATTGAAAACAAATATTTATTTTATTTGGGCTTGGCTGCAAGCAGTTTTTTTGATTTTTAATATATTATTAATACAATATTTACTAGTAACTGTTGTGTATCGGTAAATATAAATAACAAATCATAAGTAACAATTGTTAAGTATAATATCTATAATAAGAATAGAAATACAATAAGCGCATAACCATTTAAATTGACCTTTTTATATTTGTTAACGTAATTGTTCTTTAAGAAATAATAATGAAAAGGATTATAAAGTTAGATCTACATATTATAATGCGTTGTTTGCTGTTTAAAATAGAATTACCATAACTTTATTTGGAATAAATACACTAAAATGTTTTATAATAAAATGATAAAGTAAATAGCATAGCATAACTAACGTATAGCAGAAAAGTTTTAGCATTCTAAGCAATAACAGGATTACAAAAAACCTCTTTAATTAGAGTAAACTTGGTTAAAGACATTTAGGTATAATATATTAACTTTAATTGAATTTAATTTTGTAAATATTTTAAACTAAGTTAAAAAACATTGTATAAAACTTAGTAGTCATATATTTTAAAAAGGTAGCGTATTATGATTAGTTATAAATTTGGTGAAATGTCTAATTGATATACTATTAATTTATTGATGCCTGTATTGACGCTTAAATCAATTTCTTGTCAGGCTTCCATCGCTCAAACCATCCTCAGTACCAGGAAACTTGTGGCTTTGTAAAATTGATAGTCACTTAGAGTTTCGTTGTTGGCGTTGATCGTGCGAGTTGTGAATTACATTACTCTGAAAAAAGATAACCAAAGGGTTCATTTATCGAAAAAATAATCTTCTAAGAACAACACGAGCGTTCATTACCTGTTACAAACAGTGTCATTTCTAAATTATAACTATACGCATGGTACGTCGTGATTACATTTATTAGTTATAGCCGATGGTCGACATTGACTATGCACAAGTGGACAGATGCAGGCCTCAGCAAGGTTGTTCTTCAACTAGTTCCTACGAGTTCGAGGGTATTTTCCCCATACTGAGAAGCCGATTCAAGGGTTGAGGAGTAGGGTAGGATATTGAGTACAAAAAGATCCCAAAGTAAGCGTTATAGATCGGTAGTTGGACCCCTATCGTGTTTCGTTGATATGCGTGGTGGTCCATGCTTGTCAATACAACTAAGCTACTTGGATTGATTTCCTTAAGCATCCTAAGTTCACTGAACGAGCACACTAAACAGGAGTGGGGGACTTAAAAGAGGTGTTGAATATAATAGCTATGTCAGGGTTTCTGTTTTAGACCTGCAAACATTAAGAGTTGTATCGGGTCGCGTCGACACTTAACCGTACATATAAGTGCTAGTAGGGACTGCCTAGATGAATAGTCTAAACCGCTTTCCTGAATGCCCCTACATATCCACGGAGAAGGATTTTGCATAGATAGAAGTATCTGCCACCACAATTATGTAATAGCCCCTGAGGTTTTGTGGTAGGCTACGAGTGGTATAAGAAGACTAACCAAAGTGGTTAGTTTTGTACTCACGAAATGGTTCGCAAACAAGAAGGCCTCTTTATTTTCAGTTATATGACATCCAACTCATGAATCGCTACTCGACCATTCTTGGGAATTGGCCCTTACACATTTTCGTACGGAAACGTAGTGTTTTCCCGGCTGCGGACAAATGCACAAGCAACTCATTGATAATGACAGATGCGCATGGGCTCTACCTCTTGGGGCACTGTCTACGGCGGGCAGGGATCGGACGGAAACGCCGAGCGGGAGACTATTGACTAGTTGTGTCGGGCATGTAGACGGCTTGGCCCCAACCTCAGGGCCTCACCGGCGTAACAGTGTGGGCGGGTGGTATCGTTTTCTCCCGACAGCCTGAAGTACAATAATCGCGCCCACGTTGCGTTGCATTCGCGCGATGAGTTGATCCGCACTGGACGCAATCCGAGCACCATCTCTGCGTAGACGTTGGTGAGCTGTATGGACTGGGGGCATGCAACACGCCATCAATGAGAGAAGACAATTCATGCCCGCGTGGCCGAGTATTCGGGGAAGCGGCGTGTGGTGCTTGTCGCGGTGCTGGCCCGCGTGCGCTGCTCCCGTGCGCGTTAGCCACAGCCGTGGCCCGACGTTCCACGTAGCGCACGCTGTAAGAAACGTTCTAACGACATTTGTCGGCTCGGACCCTATCTAGAACCTCTAGAGGTTGCTGGCACGACCATTCCCGCAACGTCTGCCGGGGAGTTCGGCCACTGTACTCATCCGTCCGTGGCAAAACGGAGAGGCTAAGAACCACGCTTCAGCGCGGTAGACATAACCTTTACGCCTATCTGCATAGTCTCCAAATGGAGGGCGCGCGTAACCCCCCGATGCTCCCGTATCGCCAACACAATAAGGGACTCGTCGTTATTCCCCGGGTGGCACGCATGCTACCCTCTACTCCGGGCTTTGTCAGCATTAACGGTGCGAGATTTTCCGACCGAAACCGGACAGACCCGGAGGAGTTGCGGCATGTATAAGATTATGTCCTGACTGCACGCCCGCCGGCCGGTACACACCTGTACTAAACCTACCGCCGAGCGACAGCCGGCGGAATGACCGATGGCTTGCTTCCACGTTTGTCGATGTAGAAGGCCCTGCTGCTAGGCGCGCGGTGCAGCCCGCGTCGGGTAGGCACACGGGGGCGGCCGCCCCGCGCACCGGGGGCCGGCCCCCGCGACTGCGCCCACGCCGTGCCTCCCCTGGGCCCGCGGACGAGCGCAGCGTCGGCCGTCCACCGCCCCGAGCTCCCAGGGGCGCGTGGCCGCTCCCTGCCGGGCCCCGGTTCGCGGCACTGCCGTACGGGGCATGTCAAGGGACCCACCCGCTGGCCAGCCGAAAGCAAGGGCCCGACGCGCCCCGCGCCGCACCCGCCGGGTCATCGTGGGCCGGCCGGAGGGCCTTCCGGCGGGCCCAACGCCCGGGCCATAGTCGTGGCGATTGCTCCGAGGTGGCTCGCGCGCGGAACCCGCGCGGTGGCCGCGGCGCCCCACGTGGTCCTCCCGGCGCCGCCCGGGCCCGGCGGCGCGGTCTCGTGCGGTGGTCGAGTACCGCGGGCCCGGCGGCCAGGACGGGTCGTTACGACGCACCCGTGTGGCGGCCGCGGGCCGGTGGCAGGTGGCGGACCCCGGGCGTTCGGCACCGGCGGGCGTCCGCGCCCTGCCAGGCCCCGGCCGCCGGCCCCGTCCCCGCCCGCCCCGCGGCGGAGTTTGCCAGCGATGGGCCCAGTGGGCGCTAGACCTCGCTTAGACACCACCGGCCGGCCGGCGGGAGCACTGGGGCGGGGGACCGGGGCTCGGCCCCGGTTCCCTTGGCCCGTAACCCACCCCGTCCCCTCGCCTGGCCGCGTGGCGGGGCGCCCGCGGGCCTCGGGCGGTGCCGGCTCGTCCCGGCGGGCGGCCCGCGCCCGCGGTCCAGCCCCCGGGACCGAGGCGGCCGCGCCCGTACTGCCACCGCCGGCCTTGGCACTATCGGAGGCGGGGAGCCTCGAGCGCGCCTCGGGCTGACCCCCCGGCCCCAGCGGGCAGGCCCCACCCACAGGTACCGCCCGGCCTCCATACGATCCTCCCGGCCGAGTCCCTCGTGCACCGGAGCGCGGCCGCGCCTAGCGGGGGAAGG     
E       CATTTTTTTGTTATTTGATGAATCTATGAATAAATATAGATAAATAAGATATCTACTTGATTAAGACTTTTCAATAAATTAGCTTTTTACTATAAGTAGCAATAAAGCACTATGATAAGCATAATGATTATCTTAATTGATCTACCTAAAAATTATTTGCGTACATTTGCTATGAAATATACGTTTACCATAATCTGAACAAAAAATTTAGTTTAAGGCTTTTTGTTATATGTGCTATAAAGATTGGAATATGTTTGTCCATATGAATAAATTTACTGTTAATATTTTCTAGTTTTTTATAATTAAATTAATAAAACTAACTAATTTTTATACTCAAACATTAGAATATTGAAAATAAATATTAATTTAACTTAGGCTTGGCTGCAAGCAATTTTTTTGATTTTTAAGATATTATTTAAACAATTTTTAATTGTAACTGTTGTGTATCAGTAAATATAAATAAAATATCATAAGTTACAATTGTTAAGTATATTATCTATCATTAGAATAGAAATACAATAAGCGCGTAATCATTTAAATTGACCTTTTTATATATGTTAACTAAATTGTTCTTTTATAAATAATTATAAAAAGTATTAAAAAGTATGATCTAAATAATATAATATGTTATTTTCTGTTTAAAATAGAATTAATATTATTAAATTTGGAATATATACACAAAAATCTTATATAATAAAATTATATAGTAAATAGCATAGCATAACTTACGTATTCCAAAAAAGTTTTAGCATTCTTAACAATAACAGGATTACAAATAACCTCTTAAATTAGAATAAACTTGACTAAAGACATTTAGGTGTAAAATTCACACTTTAATTGATTTGAATATAATAAATATTTTAAACTGAATTAATAAATATTGTATAAACCTTAGAAATCATATATTTTAAAAAGGTATAGTATTATGATTGGTTATAAATTTGGAGAAATATCTTATCGATATTCTATTAATCTATTGATGCCTGTATAGACTCTTAATTGAATTTGTAGTCAGGCTTCCACCGCCCAAAGCATCCGTAGTACCAAGTAAATTATGGCTTTGGAGAAATGGGAGTCACTTAGTGTTACGTTGTTGGTCTTGATCGTGAGAGTTTTGAATTACTTTACTCTGAAATAAGATAAACAAAGGCTTCATTTATCGAAATAATAATACTCGAAAAACAACACGAGCGTTCATTACCCATTGCAAAACGTGGCATTTGTAAATTATAACTATTAGCATGGTACGTGGTGATTACATTTATTAGTTATTGCCGATGGTCGACATTGACTATGCACAAGTGTACAGGTGCATGCCTCAGCATGGTTGTTCTTCACCGAGTTCCTACGAGTTGGAGGGTGATTTCTCCCTACGGATCAGCCGTTTCAAGGATTGAGGAGTAGGGTAGGAGATTGAGTCCAAAAAGCTCCCAAATTACCAGTTATATAGCGGTACTTTAACACGTATCGCGATTCGGCGATAACCGTGGAGGTCCAGGCTTGCCAATAGAACTCAGCTACTTTGAGGGATTTCCTCAAACCTCCTAAGTTCACTGAATGAGCTAGCTAAACCGGTGTGGGGGAGATAAAAGAGATATTGAATAGACTAGCTATCTGAGGGGTTCTGTTTTAGACGTTCCAACATTGAGAGTTGTATGGGGTCGCGTCTGCACTTAACCGTCCATATAAGTGCTAGTAGGGACTGCCTATATGAAGAGTGTCAGACGCATTCCTGAATGCCCTCATATACCCATGGTGATGGATCTTCAATAGGTAGAAGTGGCTTCCATCACAATTAGGAAATGGCCCTTGACGTTTAGTTGTAGGCGATGTGTGGTACAAGAAGATTAGCCAAAGGAGTTTGTATTGTGGTAACGATATGGTCCGCAAACACGAAGGCCTCTGTATTTTCAGAAATATCACATGCAACTATTAGAGCGCTACTCGACGATTTAGCGGAATTGGCCCTTACACGTTTTCGTACGGAAACGCAATGTTTTCCCGACTGTGGACAAATGCACAAGTGACTCATTATTGATGTGAGATGCGCAAGTGCACTTCCTCTTGGGGCACTGTCTCCGTCCGGCAGGGATCGGACGGGAGACCCGAGCGAGAGACTGTTGACTAATTGGGTCGGCCATGTCGACGGCCTTTCTCCCACTTCAGGGCGTCCGCGCCGAAAGAGTGAGGGCGCGTTCTCTCGTTTACTACAGACAGCCAGACGGACAGTAATCGCGCCCACGTTGCGCTGCATTGGCGCGAAGAGCTGAGCCGCATTGGACGCAATCCGGGCACAATCTCAGGGTCCAAGTTGGTGTGCTGTATTTACAGCGGGCATGCAACACGCCATCAATGAGAGACCACGACTCATGCCCGCGTCGTAGAGTATTCGAGTAAGGGGCGTGTGGTGCATGTCGTGCTGCGGGCTCGCTTGCGCTGCTCCCGTGCTTGGGACTCCCCGCCGGGGCCCGCCGTTCTACGCGCGGCACGCTGTAGGATACAGTCGAACGATATTTAGCGTCTCGGGCCCTATCTAGAACGTCTAGAGGTTGCTGGCACGAACGTTCACTCACCGTCTGCCGAGGAGTTCGGCTCATGCACTCATGCGTCCGTGGCAGAACGGCGAGGCTAAGCACCACGTCTCAGCGCGGTAGACATAACATCTACGCCTAACTGCATAGTCGCCAAACGGAGCGCGCGGGTAAGCCCCCGATGCTCCCGGCTCGCATGCACAATAAGGGACTCCGCCTTCTTACCCGGTTCGCATGCATGCTACCCTCTACCCCGGGCTTTGTCAGCTGTACCGTTGCGAGATATTCCTAACGAAACCGGACACAGCCGGAGTAGTTGGTGCATGGACAAGCTTATGTCCTGACTCCTCACCCGCCGACCGGTAGCAACCTGTACCAGACGACTCAGCAAGCGACAGCCGGGCGAACGACCGATCGCTTGCCGCAACGTTTGTCGATATAGAGGACAGTCATCCTATGCGGGCGATGCAGCCCAACTGGCGTAGGCACCCGACGCCGGCGGCGGCGCGCACCGGGTCCCGGCCCCCGCGACGGCGCCCACGCGGTGCCTCCCCTGTGCACGCGGACAAGCGGAGCGGCGGCCCTCCAGCGCTCCGGGCTCCCGGGGGCGCGTGCCTGCTGCTTGCCGGTCCCCCGTTCGCGGCACTGGGGCACTGGGCATGCCAAGGGCCCCAACCTCTGGCCAGCCGAGACCACGAGCCGGCCTGGTCCCGCGCCGCACCCGCCGGGTGGCCGGGGGCCGGCCGGAGGGCGTTCCGGTGGGCCGGACGCGCGGGCCATAGTCATGGCGATTGCTCCGAGGTGGCTCCCGCCCGGGACCCGGGCGCTGTCCGCGGCGCCCCACGGGCCCCTCCGGGCGCCGGCCGCGCCCGGCGCCGAGGTCTAGTGCGGTGCTCGAGTAACGCCCGCCCGGGGGCCAGCCCGGCTCGCTACGACGAACGCGTGTGGCGGCCGCGGCCCCGTGGCACCTGGCGGCGCCCGGGCGTTGGGGAGCGGCGGGCCGGCGCGCCCTGCCAGGCACCGGCGGTCCGCGCCGTCCCCGCCCGCCCCGCTGCGGGGCTTGCCAGCGATGGGCGCGGTCCGCCCCACCCCTCGCATCGACACCAGGGGCAGGCCGGCCCGCGCACGGGGGCGGGCCCGCGGGTCTCGGCCACGGTTCCATTGGCCCCTGACCGACGGCGTCCCCTCCCCTGGCCGCCTGGGGGGGCGCCCGGGGGCCTCGGGCGGTGCCGGCGCGTCCCGCCGGGTGGCCCGCGCCGCCGGGCCCGCCTCCCGGCCACAGGAGGCCGCGACTGTACTCCCTCCGCCCCCCCTGGCAGTATCGGAGGCGGTGAGCCTGGACCGCGCCTCGGGCTGACCCCGCGGCCCCAGGGGGCAGCCCCCGCCCAGAGGTACCGCGCGGCCTCCATACGAGCCTCCCGCCCGAGTCCATCGGGCTCGGGCGCGCGGCAGGGCCTAGCGGGCGAAGG     
F       AATTTTTTTGTTATTTGATGAATCTATGAATAAAAATATATAAATAACATATCTACTTGATTAAGACGTTTCAAAAAATTAGCATTTTACTATAAGAAGCAATTAACCACAATGATGAGCATATTGATTATCTTCATTGATCTACATAAAACTTATTTGTATACATTTGTTATGAAATATACGATTATCATAATCTTAACAAAATATTCAGTTTAAGTCATTTTGTTATATGTGCTATAAAGAATGGATTATGTTTGTCCATATGAATAATTTTATTGATAATATTTTCTTGTTTTTAATTATTAAATTAATAAATCTTACCAATTCTTATACTCAAACATTAGAATATTGAAAAAAAATATGTATTTAAATTAGGCTTGGATGCAAACAATTCTTTTAATTTTTAAGATATTATTAAAACTATGATTACTTGTAACTGTTGTGTAACAGTAAATATAAAAACAATTTCATTAGTTATAATCGTTAAGTATAATATCTATAATGAGAATAAAAATACAATAAGCGCCAAATCATTTAAATTGACCTTGTTATATTGGTTAACTTAAATGTTCTTTCAGAAATAATTATAAAAAGTATTAAAAAGTAAGATCTTTATAATATAAAGTGTTATTATCTGTTTAATATAGAATTAGCATTAATTAATTTCGATTATATACACAAAAATCTTTTATAATAAAATGATATAGTAAATAGCATAGCAAAACTTACGTATACCGATAAAGTTTTATCAATCTTAACAATAACAGGATTACAAATAACCTCTTTAATTAGAGTAAACTTAACTAAGGCCATTTAGGTGTAAAATTCAATCTTTAATTGAACTTAAAATACTAAATATTTTAAACTAACTTAATAAACATTTTATATTCCTAAGTAATCATATATTTTAAAAAGGTATAGTATTAGGATTGATTATAAATTTGGTGAAATATCACATTGACATTCTATTAATCTATTGATGCCTGTATAGACGCTTAAGCGAAAAAATAGTCAGGCTTCCTGACCTCAAAGCATCCGCATTACCAAGCAACTTCTGCTTTTGTAGAAATGGGAGTTACTTAGTGTTACGTTATTGGCATTGATCGTGCGAGTTTGGAATTACTTTACTCTGAAAAAAGATAAACAAAGGAGTCATTTATCTAACTAATAATCCTCGAAAAACAACACGAGCGTTCATTACCCATGCCAAACGGTGTCATTGCTAATTTATAACTATTGCCATGTTACGAGATGATTATATTTATTATTTATAGCCGATGGTCGACATTGACTATGCACAAGTGTACAGATGCAAGCCTCAGCATGCTTGATCTCCAACCAGTTCCTACGAGTTCTAGGTTGATTTCCCCATACGGAGAAGCCGTTTCAAGGCTTGAGGAGTAGGGTAGGATATTGAGTCCAAAAAGATCCCAAACTAGCCGTTATATATCGGTGCTTTAACACGTATCGTGATTCGGTGATATCCGTGGAGGTCCAGGCTTGCCAATAGAACTAAGCTACTTGGAGTGATTTCCTTAAGCCTCCTAAGTCCACTGAGTAAGCTGGCTATACTGGAGTGGGGGATGTAAAATAGGTATTGAATATAATAGCTATCTGAGGGGTTCTGTTTTAGACGTGCCAACATTAAGAGTTGTATGGGGCCGCGTCCACGCTTAACCCTACATATAAGTGCTAGTAGGGACTGCCTATATGAAGAGTCTTAAACGCTTTCCTGAATGCCCTCATATATCCTCGGTGATGGATCTTATATAGATAGAAGTAGCTGCCAACACAATAATGAAATAGCCCTTGAGGTTTAGTTGTAGGCTATGTGTGGTATAAGAAGAGTAGTCAAAGTGGTTAGTATTGTGGTAATGACATTGTTCAAAAACAGTAAGGCCTCTCTATTTTAAGTTATATGACATGCAATTATTAGAGTGCTTCTCGTCGATTCGGGAGAATTGGCCCTTACACGTTTTTTTGCGGAAACGCAATGTTTTCCCGACTGCGGACGAATGCACAAGCGACCCATTAGTAATGGGAGATGCGCATGGGCTCTGCCCCTAGGGGGACTATCTTCGCCGGGAAGTGATCGGACGGCAGACCCGAGCGTGAGAGTATTGAGTAGTTACGCGGTCCATCTCGACGGCTTGTCCCCCACTCCAGGGCAGCAGCGCCGTAAAACTGAGGGCGGGTTCTCTCGTTTACTGCAGACAGCCCGACGGACAATAATTGCACCCACGTTGCGCTGAATTGGCGCGAAGATCCGAGCCGTACTAGGCGCAAGCCGGGCACCATCTCAGCGTAGAAGTTGGTGAGCTGTATTTACAGCGGGCATGCAACACGCCATCAATGAGCGACCACTATTCAGGCCCGCGTGGCAGAGTATTCGGGTAAGCGGCGTGTGGTTCATGTCGTGCTGCCGGCCCGCGTGCGCTGCCGCCGTGCGCGGTACTCTCAGCCGCGGCCCGCCGTTCCACGCGCGGCACGCTTTGCTAAACTTTCTAACGAAATTTGGCTATTCGGGCCCTATCTAGAACATCTAGAGGTTGCTCGCACCGGCGTTCAGTCAACGTCTGCCGTGGAGTTCGGCGAATGTACTCATGCGTCCGTGGCAAAAAGGTGAGGCTAAGCACCACGTTTCGGCGTGGTACACATAACGTCTACGCCTAACCGCATAGTCTCCAAATGGAGCGGGCTTGTAACACTCCGATGCTCCCGTCTCGCGGGGACATTAAGGCACTCCGCCTTCTTACCCGGTTCGCCCGCATGCTACACTCTACACCGGGCTTTGTCAGCATTACCGGTGCGAAATGTTCGTACCGCGACCGGACACTGCCGGAGGACTGGCTGCATGGATAAGATTATGTCCTTACTTCCCACCCGCCGGCCGGTACAAACCTGTACTAAACCCGTCCGCAAGCGACAGCCGGGAGAAGGACCGATGCCTGGCGTCGACGTTTGTCGATGTAGAAGCCAGTCATCCTAGGCGGGCGGTGCAGCCCACGTGGGGTAGGCACGCGAGGCCGGCGGCCGCCCGCGGGGGGCCCCGACCCCCGCGACGGCGCACACGCGGTCCCTCCCCTGTGCACGCGGACAAGCCGAGCGCCGGCCCTCTAGCGCCCCGGGGTCCCGGGGCCGCGTGGCCCCTACTCGCCGGCCCGCGGTTCGCGCCACTGCGGCACTGGGCATGCCAACCGGCCCAGCCTCTGGCCAGCCGAGAGCACGAGCCGGCCAGGCCCCTCGCCGCACCCGCCGGGTGGCCGTGGGCCGCCCGGAGGGCCTTCCGGCGGACCGGACGCGCGGGCCATAGCTATGGCGATTGCTCCGAGGTGGCTCGCGCGCGGAACCCGGGCGGTGTCAGCGGCGCCCCACGGGGCCCTCAGGGCGCCGGCCGCGCCCGGCGCCGAGGTCTCGTGCGCTGCTAGAGTACCGCCCGCCCGGCGGCCAGGGCGGGTCCCTCCGACGCACGCGCGTGGCGGCGGCGGCCCCGTGGCACCTGGCGGACCCCGGGCGTTGCTGAGCGGCGGGCCGCCGCGCCCGGCCAGGAGCCGGCCGTCCGCCCCGTAGCCGCCCGCCCCGATGCGGGGCTTGCCAGCCGTGCGCGCGGTGCGCGCCACGCCTCGATTAGACACCAGGGGCGGGCCGGCGGGCGCACGGGGGCGGGGTAGCGGGTCTGGGCGCCGGTTCCCTTGGCCCCTGACCCACCCCCTCCCCTCGCCTGGCCGCCTGGCGGGGCGCCCGTGGGCCTCGGGCGGTGCCGGCTGCTCCCCCCGGGCGGCCCGCGCCCCCGGTCCCGCCCCCGGGGCCCAGGAGGCCGCGGCCGTACTCCCGCCGCCGGCCGTGGGAGTATCGGAGGGTGTGAGCCTAGACCGCCCCTCGGGCTGACCGCCCGGCCCCAGGGGGCAGGCCCCCCCCAGAGGTAGCGCCCGGCCTCCATACCAGCCTCCCGCCCGAGCCCATAGGGCTCCGGAGCGCGGCCGCGCCGAGCGGGCGAAGG     
G       AATGAATTTGTTATTTGATGAATCTATGATTAAAAATACATAAATAAGATATTTACTTGATTAAGAAATTTCAAAAACTTAGCTCATTACCATAAAAAGCAATTAAGCACAATGATAAGCATATTGATTATCTTAATTGATCTACTTAAAAATTAAATGCCTACGTTTGTTAAGAAATTTACGTTTAGCAATATTTTATCAATAAATTTAGATTAAGTCATTTTATTATAGGTGGAATAAAGAATGGAATATGTTTGTCCATATGAATAAATTTACTGATAATATTTTCTAGTTTTTTATGTTTAAATTAATAAAACTTACTAATTCTTAAACTCAAACATTAGATTATTGAAAATAAAAATTTATTTATATAAGGCTTTGTTGCAAGCAGTTCTTTTGATTTTTAAGATATTATTAAAACAATTATTACTTGTAAATGTTATCTATCAGTAAATATAAATTACATATCATAAGTTACTATCGTTAAGTATAATTTCTATAATTAGAATAGAATTACAATAAGCTCTAAATCATTTAAGTTGACCTTTTTATATTTGTTAACAAATTTGTTCTTTAAGATATAATTATAAAAAGTATTTAAAAGTAAGATCTAAATATTATAATGTGTTTTATTCTGTTTAAAATTGAATTACCATTAATTTATTTGAAATATATACATAAAAATCTTATATAATATAATGATCTAGTAAATAGCATAGCATAACTTACGTATTCCAAAAAAGTTTTAGCATTCTTAAAAATAACAGTATTACAAAAAACCTCTTTGTTAAGATTAAACATGGCTCAAGAAATTTAGGTGTCAATTTTAAACTTTAATTGATGTTAATATAATAAATATTTTAAACTAACTTAATAAATATTGTATAAACCTTAGTAAACATATATTTTAAAAAGGTATAGTATTATGAACGATTATAAATGTGGTGAAATATCACATAGATATTCTATTAATTTTTTGAATTCTGTAAATACGCTTTACTTATTTTTTAGTTAGGCCTCCAACGCTCAAACCTTCCGCACTACCTAGTAACTTATGGTTTTGGAGGATAGCTAGTAACTTCGTGTTCCGTTGTTGGCCTTGATCGTGCGAGTTTAGAATTACTTTACTCTAAAATAAGCTAAACAAAGGCTTCATTTATCGATATAATATTCCTCGAACCACAACACGAGAGTTCAATACCCATTCCTAACCGTGTCATTGCTAAATTATAACTAATATCATGGTACGTCCTGATTAGATTTATTACTTATAGCCGATGGTCTACATTGACTAAGCACATGTGTACAGCTGCAAGCCTCAGCATTGTTGTACTTCAATTATTTCCTTCGAGTTCGAGGGTGATTTCCCCATACGGAGAAGCCGCTTAAAGGCTTGAGGATTATGGTAGGATATTTAGTACAAAAAGCTCCCAAAGTAGCCGTTATAGATCACTAATTTAACACGTATCGGGATTCGGTGATATGCGTGGAGGTCCAGGTTTGTCAATAGAACTGAACTACCTGAAGGGATTTCCTTAAGCCTCCTAAGTTCACTGGATGAGCTACTTAAACTGGTGTGGGGGAGGTAAAAGAGGTGTTGAATATAATACCTATCTGAGGGGTTCTGTTTTAGACGTGCCAACATTAGGAGTTGTATGGGGTCGCGTCTGCACTTAACCGTACATATAAGTGCTAGTAAGGACTGCCTATATGAAAAGTCTTAGACGCTTTCCTGAATGCCCTCAAATATCCGTGGTGAAGGATTTTCCATAGATAGAAATTGCTTCCAACACAATTATGAAATTGCCCTTGTGCACTAGTTGCAGGCTACTTGTGCTAAAAGTACTTTAGCCAAAGTGGTTAGTATTGTGATCAGGGTATGGTTCGCAAACAATAAGGCCTCTGTATGTTCAGTTATATAACATGCAACTTATAAAGCGCGTCTCGACCATTCGGGGGACTTGGCCCTTACACCTTTTCGTACGGAAACGCAATGTCTTTCCGACTGAGGACGAATGCACAAGTAACTCATTAGTAATGAGAGATGCGCAAGGGCTCTGCCTCTTGGGGCACTGTCTCCCGCGGGTAGGGATCGGACGGCAGACCCGAGCGTAAGACTATTGACTACTTCCGTCGACCATCTTGGCGGCTCGTCCCCCACTTTCGGGCAGCAACGCCGTAAGACTAAGGTCGGGTTTTCTCGGTTACTGCAGACAGCCAGCCGGACAGTAATCGCGCCCACGTTGCGATGAATTGGCGCGATGAGTTGAACCGTATTGGACGCAACCCGGGCTCCAACTCTGCGTAGAGGTTGGAGGGCTGTATTTACCGCGGGCATGCAATACGCCATCAATGAGAGACGACAACTCATGCCCGCGTCGCGGAGTATTCGGGTATGCAGCGTGTGGTGCATTTCGGGATGCGGGCTCGCGTGCGCTGCATCCGTGCGCGGAACTCACATCCGGGGCACGCCGTTCCACGCACGGCACGCTTTCCGAGACGTTCTAACGAAATTTGGGTGCTCGGGCCCTATCTAGAACGTCTAGCGGTTGCTGGCACGACCGTTCACTCAGCGTCTGCCCTGGAGTTCGGCGAGTGTACTCATGCGACCGTGGCAAAATGGAGATGCTAAGCACCACGTTGGAGCGTGGTAGACTTAACGTCTTCGCCTAACTGCATAGTCTCCAAATGAAGCGCGCCTGTAAGGCCCCGAATCGCCCTTCTCGCGTGCACAATTAGGGACTCGGCCTTGGTACCCGTTTCGCACGCATGCTACCCTCTACACCGGGCCTTGTCAGCGTTACCGGTGCGAGATGTTCGTACCGCAAACGGACACAGCCGAAGGAGTTGGTCCATGGTCAAGATTAGGTCCTGACTCCCCCCCGGCCGGCCGGTACAAACCTGTACTAAACCCGCCGGCAAGCGACAGCCGGTGGAAGGACCGATAGCTTGCCTCCACGTTTGTCGATGTAGACGACCCTCATCCTAGGCGGGCGGTGCCGCCCACGTGGGGTAGGCACACGACGCCGGCCGCCGCGCGCACCGGGGCCCGACCGCCGCGACGGCGGGCACGCGGTGCCTCCCCTGTGCACGCGGACGAGCGCAGCTGCGGCCGGCCAGCGCTCCGTGCCCCCGGTGGGGCGTGGCCGGTGCGTGCGGGGCTCCGGTTCGCGGGACTGCGGGACTGGGCATGCCAAGCGGCCCACCCCCTGGCCAGCCGAGAGCACGGGCCGGGCGGGGACCGCGCCGCCCCCGCCGGGTGTCCGTGGGCCGCCCGGAGGGCCTTCGGGCGGGCCCGACTCCCGGGCCATAGGCATGGCGAATGCTCCGAGGTGGCTGGCGCGCGGAACCCGCGCGGTGGCCGCGGCGCCCCACGGGGCCCTCCTGGCGCCGGCCGCGCCCGGCGCCGAGGTCTCCTGCGGGGCTACAGTACCGCCCGCCCGGGGGGCAGGGCGGGTGGCTACCACGGACGCGTGTGGCGGCCGCGGCCCCCCGGCAGGTGGCGGACCCCGGGCGTTCGGGAGCGGCGGTCCTGCCCGCCCTGCCAGGAGCCGCCCGCCGGCCCGGTTCCCGCCCGCCCCGCGGCGGGGCTTGCCAGCGGTGGGCGTGGTGCGCGCTACCCCGCGTTCAGGCGCCAGGGGCGGGCTCGCTGGCGCACTGGCGCGGCGGGGCGGGGCTGGGCCCCGGTTCCCTTGGCCCCTGACCCACCCCGTCCCCTCGCCGGGCCGCGTGGCGGGGCGCCTGGGCGCAGCGGGCGTTGCCCGCTCGTCCCGCCGGGCGGCCCGCGCCCGCGGCCCCGCCTCCCGGGCCCAGGAGGCCGCGGCCGTACTCCCGCCGCCGGGCTCGGCAGTATCGGACGCGGTGAGCCTCGACCGCGCCTAGGGCTGACCCCTCGGCCCCAGCGGGCAGGCCCCGCGCAGAGGCACCCCCCGGCCTCCATACGAGCCTCCCGCTCGAGTCCCGCCGGCTCCGGAGCGCGGCTGCGCCCAGCGGGTGAAGG     
H       AATTTTTTTGTTATTTGATGAATCTATGATTAAATATATATAAATAAGATATATACTTGATTAAGACGTTTCAAAAAATTAGCTTTTTACTATTAGATGCAATTAAGCACGATGATAAGCATATTGATTATCTTAATTGATCTACATAAATATTATTTGCTTACATTTGTTAAGAATTATACGTTTAACATAATTTTAACAAAAAATTTAGATTAAGTAATTTTGTTTTATGTGGCATAAAGATTGGATTATGTTGGTCCATAAGAATAAATTTATTGTTACTTTTTTCTAGTTTTTAATTATAAATTTAATAAAATTTACTATTACTTATACTAAAACATTAGATTATTGAAAATAAAAATTTATTTAAATTTGGCTATGCTGCAAGCAATTCTTTTGATTTTTAATATATTATAAATACAATTTTTATTTGTAACTATTGTGTATAGGTAAATATATATGGCATATCTTAAGTTACAAGTGTTAAGTATAATATCTATAATTAGAATAGAAATACAATAAGCGCTAAATCATTTAAATTGACCTTTTTATATTTGTTAACTTATATGTTCTTTTAGAAATAATTATAAAAAGTATTAAAAACTAAGATCTAAATACTATTATGTGTTATTTTCTGTTTAATATAGAATTACCATTAATTGATTTGGAGTATATACACAAAAATCTTATATAATTAAATGATTTAGTAAATAGCATAGCATTACTTACGTATTCAAAAAAAGTTTTAGCAATCTTAACAATAACAGGATTACAAAAAACCTCTTAAATTAGAATAAACTTGGCTAAAGAAATTTAGGTGTATATTATAAAGTTTAATTGAATTATATATAATAAATATTTTAAACTAACATAACAAAAAATGTATATACATTAGTAATCATATATTTTAAAAAGGTATAGTATTATGATTGTTTTTAAATGTGGTGTTATATCTGATAGATATTCTATGAATTTCTTGATGCCTGTATAGACGCGTAACTAAATTTATAGTCAGGCTTCCATCGCTCAAAGCATCCGTAATACCAAGTAACTTATGATTTTGGAGTATAGATAGTTACTTGGTGTGCCGTTCATGGCCTTGATCGTGCGAGTTTTGAGTTACATTACTCTGAAACAAGCTAAACAAAGGGTTTATTGATCGAAATAATAATCATCGAACCAAAGCACGAGTGTTCATTACCCATTCCAAACTGTGTCATTGCTAAATTATAACTATTAGCATGGTACGTCGTGATTAGATTTATTATTTATAGCCGAAGGTCGGTATTGTCTATACACATGAGTACAGTTGCAAGCCTCAGCAGCGTTGTTCTTCAACCAATTCGTTCGAGTTCGAGGGTGATTTCCCCATAGGGAGAAGCCGACTAAAGGATTGAGGAGTAGGGTAGGATATTGAGTCCAAATAGATTCCAAAGTAGCCGTTATAGATCGGTCCTTTAACAGTGATCCGGCTTTGGTGATATCCGTGGAGGTCACGGCTTGTCAATAAAACTTAGCTACTAGGAGTGACTTCCTTAAGCCTCCTAAGTTCACTGAATGAGCTGAATAAAGTGGAGTGGGGGAGGTAAAAGAGGTATTGAATATAATAGCTATCTGAGGGTTTCTGTTTTAGACGTGCCAACATTTAGAGATGTATGCGGGCGCGTCTACACTTAACTGTACAAATAAGTGCTAGTAGGGACTGCTTATATGAAGAGTTTTAGACGCTTTCTTGTATGCCCTCATATATCCGTGGTGAACGATTTTCCATAGATAGAAGTTGCTGCCAACACAATTATGAAATTGACCATGTGTTCTAGTTGTAGGCTATGTGTGGTACAAGAAGGTTAGGCAAAGTGGTTAGTGTTGTGCTCACGCCTTGGTACGCAAACAAAAAGGCCTCTGTATTTTCAGCTCTATGACGTACAACTGCTAGAGCGCTTCTAGACCATTCAGGTGTATTGGCCCTTACACGTTTTCGTACGGAAACGCAATGTGTTCCCGACTGCGGACAAATGCACAAGTCACGCATTAGTAATGAGAGATGCGCAAGGGCTCTGCCTCTAGGGGCACTGTGCCCGACCGGTAGGGATGGGACGGTAGACCCGAGTGTGAGACTATTGACTACTTGCGTCGTCGAGGTAGACCGCTCGTCCCCCACGTCAGGGCAGCAGCGCCGCAAGAGTAAGGGCGGGGTATCTCGTTTACTGCAGACACCCAGACGCACATGAATCGCGCCCACGTTGCGCTGCATTGGCGCGATGTGCTGAGCCGCATCGGACGCAATCCGGGCACCATCTCTGGGTAGATGTTGGGGGGCGGTTTCTACAGTGGGCATGAAACAAGCCATCAATGAGAGACGACAAATCACGCCCGCGTCGGCGAGTATTCTGGTAAGTGGCGTGTGCTGCATGTCGGGCTGCGGTCTCGCGTGCGCTGCTCCCGTGCGCGGTACTCACCGCCGGGGCCCGCCGTTCCACGCACTGCACGCTTTAGCAAACTTTCTAACGAAATTTGGCTGGTCGGGCCCTATCTAGAACGTCTAGAGGTTGCTGGCACGCACGTACACCCAACGTCTGCCGTGGAGTTCGGCGACTGTACTCATGCGGGCGTGGCAAAATGGTGAGGCTAAGCACCACGTTTGGGCGTGGTAGACCTAACGTTTACGCCTAACTGGAAAGTCTCTAAATGGAGCGCGCGTGTAAGCCCCAGAGGGTCCCATCTCGCGTGCACAATTAGGGACTCCGCCTTGTTTCCCGGCTCGCACCCATGCTCCCCTCTACACCGGGCTTTGTGCGCCTTACCGCTGCGAGATGTTCGTACCGAAACCGGACACCGCCGGAGGAGTTGCTGCATGGATAAGATTATGTCCTCGCTCCCCACCGGCCGGCCGGTACCCACCTGTACTAAACCCGCCGGCAAGCGACAGCCGGGGGAAGGACCGATTGCTAGCGTCGACCTTTGTCGAGGTAGAAGACCCTCATCCTAGGCGGGCGGTGCAGCCCACGTGGGGTAGGCACACGACGCCGGCCGCCGCACTCGCCGGGACCCGACCCCCGCGACGGCGCCCACGCGGTGCGTCCCCTGTGCACGCGCAGAAGCCCAGCGGCGGCCGTCCACCGCTCCGGGCTCCCGGCGCGGCGTGGCGACTCCGTGCCGGGCCCCGGTTCGCGGCACTGCCGCACTGGCCATGGCAAGGGCCCCACCCGCTGCCCAGCCGAGAGCACGGGACGGCCGGCCACCGCGCCACACCCGCCGGGTGGCCGTGGGCCGGCCGGAGGGCCTTCCGGCGGGCGCGACGCCCGGGCCATAGTCATGGCGACTGCTGCGGGGTGGCTGGCGCGCGGGACCCGTGCGGTCGCCGCGGCGCCCCACGGGGGCCTCCGGCCGCCAGCCGCGCCCGGCGCCGAGGTCTCGTGCGGTGCTCGAGTACCGCCCGCCCGGGGGCGAGCGCGGGTCGCTACGACGAACGCGTGTGGCGGCCGGGGCCCCGTGGGAGCTGGCGGACCCCGGGGGTTCGAAACCCGCGCGCCGGCGCGCGCTGCCGGGCTCCGGCCGTCGGCCCCGTGGCCGCCCGCCCGGCGGCGGGGCTTGTCAGCGATGGGCGTGGTCCGCGCTCTGCCTCGCTTACACACCAGGGGCAGGCCCGCGGGCGCACGGGCGCGCCGGAGCGGGTCTGGGCCCCGGTTCCCTTGGCCCCTAACCCAGCCCGTCCCCTCGCCTGGCCGCCTGGCGGGGCGCCCGGGGGCCTCGGGCGGTGGCGGCTGCTCCCCCCGGACCGCCCGCGCCCGCGGTCCAGCCTACCGCCCCCAGGAGGCCGCGGCGGTCCTCGCGCCGCCGGCCTTGGCAGTATCGGAGGCGTTGAGCCTCGACCGCGCCTGGGGCTGACCCCCCGGCCCCAGCGGGCAGGCCCCCCCCAGAGGCACCGCCTGGCCTCCATACCCGCCTCCCGCCCGAGTCCATCCAGCGCCGGAGCGCGGCCGCGCCTAGCGGGGGAAGG     
I       AATATTTTTGTTATTTGATGAATCTATGATTTAATATATATAAATAAGATAACAACATGATTAAGACGTTTCAAAAAATTCGCTCTTTACTATAAGAAGCAATTATGCACAATGATAAGCATATTTTTTATCTTAATTGATCTACATAAAATTTATATGCTTACATTTGGACAGAAATAAACGTTTACCATAAATTTAACAAAAAATTAATTTTAAGTCATTTTTTTATTTGTGCTATAACGATAGGCCTAAGTTTGTCCGTATGAATAATTTTACAGCTAATATTTTCTAGTTTTTTATTATTCAATAAATAAATCTTATGATTTCTTAGACTCAAACTTTAGATTATTGAAAATAAACATTTATTTAAATTGGGCTTGGCTGGAAGTAATTCTTATGATTTTGACGATATTATCAAAACAATTTTTACTTGTAACTGTTGTGTAACGGTAAATTTAAATAAAATATCATTAGTTATAATTGTTAAGTATAATATCTACAATTAGAATAGAAATACAATAAGCGAAAAAACATTTAAATTGACCTTTTTATATTAGTTAACGAATATGTTCTTTAAGAAATATTTATAAAAAGTTTTAAAAAGTAAGATCTAAAGATTATAATGTGTTATTTACTGATTAAAATAGAATTAACTTTAATTTAATTGGAATACATAAAGAAAAATATTATATAATATAATAATAAAGTAAATAGCATAGCATAACTCAGGCATATCTACAAAGTTTCAGCATTCTTAACGATAAGAGGATTACAAAAAACATCTTTAATTAGAGTAAACTTGGTTGAAGACAATTAGGTGTAAAATATCATCTTTAATTGATTTCAATATAGTAAATATTTTAAACTAACTAAATAAACATTGTCTAAAGCTTAGTAATAATTTATTTTAAAAAGCTATTGAATTAAGAAAGATTATAAATTTAGTTCAATATCTCTTTGAAATCCTATTAATTTTTTGATGCTTGTATTGACGCTTAAACGAATTTTTGGTAAGGCTTCCAGCGCATAAAGCATCTTCAATACCATGTAACTTTTGCTTTCGGAGAATGGGTCGTTACTTAGTGTTTCGTTGTTGGCCATGATCGTGCGAGATTTGAATTACTTTACTCTGAATAAAGCTAAACAAAGGGTTCATTTATCGAAGTAATAATCATCTAACAACAACACGAAAGTACATTACCTATGGCAAACATTGTCATTGCAAAATTATAACTATAAGCAAGGTATGTCGTGATTACATTTATTAGTTATAGACGAAGGTCGACATTGACTATGCACATGTGGACAGTTGCAAGCCTCAGCAAGGTTGTTCTTCAATTAGTTCTTACGAGTTTGAGGGTGTTTTCCCCATACGGATAAACCGCTTCAAGGATTGAGGAGCAGGCTAGGATATTGAGTCCAAAAAGATCCCAAAGTAGGTGTTATAGATCGGTACTTTAACACGCATCGGGTTTCGGTGATATTTGTGGAGGTCCTGGCTTGTCAATCGAACTAAGCTACTTATACGGACTTCCTTAACCCTCTTTAGTTCACTGCAACAGCTTACTAAACGGTAGTGGGGGAACTACAAGAGGTGTTGAATATAATAGCGATCTGAGGGGTTCTGTATTAGACCTGCCACCATTAAGAGTTGTATGGGGTCGCCTCGAGACTTAACAGTACATGTAAGTGCTAGTAGGGACTGCCTCTATGAAGAGTCTCAAACGCTTTCCTGAATGCCCTTATATAACCGTGGTGAAGGATTTTACATATATAGAAGTAGCTGCCAACACAATACTGAAATAGCCCTTGTGCTTTAGTTGTAGGCTACGTGTGGTACAAGAATATTATCCAAAGTGGTTAGTATTGTTCTCACGACATGGTACGCAAACACCAAGGCTTCTGTATTTTCAGGTATATGACGTGCAACTAATAAAGCGCTTCACGTCTATTCGGGGGTATTGGCCCTTACACCTTTAGGACCGGGAACGCAGTGTTTTGCCGGCTGGGGACAAATGCACAAGTCACTCACGAGTAATGAGAGATGCGCACGGGCTCTCCCTCTTGCGGCACTGTCTCTGGCTGGCAGTAATCGGGCGGCAGACCCGAGCGTGAGAGTCTTGACTACTTGCGTCGGCGAGGTAGACGGCTTGTCCCCCGCTTGAGGGCACCAGGGCCGAAATAGTGAGGGAGCGCTCTATCGCTTTCTGCAGACAGCCCGATGCACAATAATCGGGCCCACGTTGCGCCGAATTGGCACGATGAGTTGAGCCGGATTGGCCGCAATCCGGGCACCATCTCTGCGTAGATGTTGGTGAGCTGTATTTAAATCGGGCATGCAACACGCCATCAATGAGAGATGACAACTCATGTCCGCGTGGCCAAGCATTCGTCTAAGCGGCGTGTGGTGCATGTCGTGCTGAAGGCCCCCGTGCGCTGCTCCCGCGAGCGGTAGCGACCGCCGGGGCCCGGCGTTCCACGTTCGGCACGCTTTACGAAACTTTCTCACGAAATTTGCCTGCTCGGGCCCTATCTAGAACCTCTGGCGCTTGCTGGCACAGCCGTTCATTCAACGTCTGCCGTGGGGTTCGGCCAATGTACTCATGGGTCCGTGGCAAAATGGAGAGGCTAAGCACCACGTTTCCGCGCGGTAGACATACCATCTACGCCTAACTGTATAGTCAGCAAATGGGGGGCCCGTGTAAGGCCCCGATGCTCCCCTCTCGCCTTCACAATGAGGGACTCCGCATGCTGACCCGGTTTGCACGCATGCTGCCCTCTACTTCGGGCTTTGTCGGCAATAGCGGCGCGAGTTATTCTTACCGAAACCGAACACGGGCGAAGGTCTGGTTCCATGCAGAAGTTTATGCCCTGACTTCACAGCCGCCGGCCGGTACAGACCTTTACTAAACGGGCCGGCAAGCGACAACCGGGGGAAGGACCGATGGCTTGTGTCAACGTTTGTCGATGTCGAAGAGCCTGCTCCTAGGCGGGCGGTGCAGCGCACGTGGGGTAGGCACCCGACGCCGGCCGCCGCGCGCATCGGGGCCCGACCCCCGCGACGGAGCCCACGCGGTGGGTCGCCTGTGCCCGCGTCCGAGCGCAGCGGCGGCCGTCCACCGCGCCGGGCGCCCCGGGCCGCGTGGCCGGTCCTTGCCGGGCCCCGGTTCGCGGCACTGCGGCACTGGGCATGGCAAGGAGCCGACCCGCTGGCCAGCCGAGAGCACGGGGCCGGCCCGCCCCGGGCCGCGCCCGCCGGGTGGCCGTGGACCGGCCGGAGGGCCTTCCGGCGGGCCCGACACCCGGGCCATAGGCAACGCGATTGCTCCGAGGTGGCTCGCGCCCGGACCCCGCGCGTTAGCCCCGGCGCCCCACGGGCCCCTCCCGGCGCCCCCCCCGCCCGGCGCCGCGGTCTGGTGCGGTGCTCGAGTACCGCCTGGCCGGGGGCCAGGGCGGGTCGGTACGCCGCACGCGTGTGCCGGCAGCGGCCCCGTGGTACCTGGCGGACGCCGGGCGTTCAGGAGCGGCGCCCCGGCGCGCCCGGCCTGGGTCCGGCCGGCGGCCGCGTCCCCGCCCGCCCTGGGGCGGAGCTTGCCAGCGATGGCCGCGCTAGGCACTACCCCTCGCTTAGACACCAGGGGCAGGTGCGCCGGCCCACCGGGGCGTCGTGGCTGGGCTGGGCCCCGGTTACCTTGGCCCCTAACCCACCCCGTCGCCTTGCCCGGCCGCCTGGCGGGGCGCCCGGGGGCCCCGGGCGGTGCCGGCTGCTCCCGCCGGGCGGCCCGCGCCCGCGGTCCGGCGTCCGGGGCGCTGGAGGCCGCGGCCGTACTGCCGCCGCCGGCCCCGGCAGTATCGGAGGGGGTGAGCCTCGCCCGGGCCTGGGGCTGACCCCCCGGCCCCAGCGGGCACGCCCCAGCCCGAGGTACCGCCCGGCCGCGATACGACCCTCCCGGCCGAGTCCCTCGGTCCCCGGAGCGCGGCCGCGCGTAGCGGGAGAAGG     
J       AATTTTTTTGTTATTTGAAGAATCTATGATGAATTATATATAAATAAGAAATCTACATGATTACGAAGTTTCAATTAATTAGCTCTTTACTATAAGATGCAATTATACACAATGATAAGAATATTGATTATCTTTATTGATCTATATAAAAATTAACAGATTACATTTGATAAGAAATAAACGTTTAACAGAAACTTAACCAAACATTTAGTTTAAGTGTAGTTATTATAGGTGCTATAAAGATAGGATTATGTTTGTCCTCATGAATAAATTGACTGTTAATATTTTCTAGTTTTTAATTATTCAATAAATAAAACTAACTAATTATTATACTAAAACATTAGATTATTGAAATAAAACATTTATTTAAATATGGCTTGGCTGGAAGCAATTCTTTTAATTTTTATGATATTATCAAAACAATGTTTATTTGTAACTGTAGTTTAACAGTAAATATAAATTGCATATCATTAGTTACCACTGTTAAGTATAATATCTTCAATTAGAGTAAAAATACAATAAGCGTAAAAACTTTTAATATAACCTTTTTATATAAGTTAACTTATATGTTCTTTAAAAAATATTTATAAAAAGATTTAAAAAGTAAGATCTAAATATTATAATTTGTTATTTTCTGTTTAAAATAGAATCACCATTATTTGATTTAGAAAACATACAAAAAAATCTTTTATAATAAAATAATAAAGTATATAGCATAGCAGAACTAAAGTATATCTACAAAGTTTTAGCATTCTTAACAATAACAGAATTACAAAAAACCTATTTAATAAAAGTAAACTTTGCTAATGACATTTAGGTGTAAAATTTCATCTTTAATTGATTTTAATATATTAAATATTTTAAACTAATTAAATAAACAATGTATATGCTTTAGTAATCATATATTTTAAAAAGGTAAAGGAGTATGATAGTTTATAAATTTGGTGAAATTTCACTTATATATTCTATTAATTTATTGATGCCTGTACAGACGCTTAAATGAATTTATAGTCAGGCTTCCAGCGCTTAAAACATCCGCAATACCAAGTAATTTATGCTTTTGGAGAATTGCTAGTTACTTAGTGTTTCGTTGTTGGCCATGATGGTGCGAGTATGGATTTACTTTACTCGGAATTAAGCTAAACAAAGGGTTCATAGATCGAAATAATAATCCTCTAACAACCACACGAGGGTGCAATACCCATACCAACAAGTGTCATTGTTAAATTATAACTATTGGCATGGTATGTCGTGATTACATTTCATAATTATAGCCGAAGGTCGACATGGTCTATCCACTGGTGCACAGTTGCAAGCCTCAGCACGGATGTTCTTCAAATTGTTCCTACGAGTTTGAGGGTTTTTTCCCCATACGGATAAACCCGTTCAAGTATTGAGGAGCAGGGTAGGATATTGAGTCCAGAAAGATCCCAATGTAGCAGTTGTTGATCGGTTCTTTGACACGTATCGGGATTTGGTGATATTCGTGGAGGTCTAGGCTTGTCAATGGAACTAAGCTACTTGGAGGGATTTCCTTAAGCTTGCTTAGTACACTGAAGCAGCTAACCAAACTGGTGTGGGGGAGCCACAAGAGGTCTTGAATATAATAGCTATCCGAGGCTGTCTGTTTTAGACCTGCCAACATTTTGAGTTGTATGGGGTCGCGTCTAGACTTAACCGCACATTTAAGTGCTAGTAGGGACTGACTAAATTAAGAGTCTAAAACGCTTTCCTGAATGCCCTTATATATCCGTGGTGAAGGATTTTCCATAGATAGAAGTTGCTACCAACACAATTAAGAAATAGCCCTTGAGGTTTAGTTGGAGGCTACTTGTGGTACAACAATATTAGCCAAAGTGGTTTGTATTGTACTCACGACATGGTGCGCATACAACAAGGCTTCTTTATTTTCAGATATATGACATGCAATTAATATAGGGCTTCACGACTATTCCGGCGCATTGGCCCTTACACATTTTCGTACGGAAACGCAGTGTTTTGCCGGCTGCGGACAAATCCACAAGTCACGCACGAGTAATGAGAGATGCGCAAGGGCTCCGCCCCTTGGGGCACTGTCTCTGGCTGGGAGGTATCGGGCGGCAGACCCGAGCGTGAGACTCTTGACTACTTAGGCCGGTCAGGTAGACGACCTGTCCCCCTGTTCAGGGCACCAGCGCCTTAACAGTGAGGGAGTGTTCTATCGATTACTGCAGACAGCCCGACGCACAAGAATCGGGCCCGCGTTGCGCTGAATTGGCGCGAGGAATTGAGCCGCATTGGACGCAATCCGGGCACCATCTCTGCGTAGATATTGGTGACCTGTACGAAAAGGGGGCATGCAAGACACCATCAATGAGAGATGACAAGTCATGTCCGCGAGGCGGAGTATTCGGCTAAGCGGCGTGCGCTCCATGTCCTGCTGAGGGCTCCCGGGCGCTGCTCCCGTGAGCGATAGCCGCGGCCGGGGCCCGCCGTTCCACGTATGGCACGCTTTAGGGAACCTTCTAACGAGATTTGGCTGCTCGGGCCCTATCTAGAACATCTACCGGTTGCTGGCACGACCGTTCACTCAACGTCTGCCGTGGAGTTCGGCCAATGTACTCCTGGGTCCGTGGCAAAATGGCCAGGCTAAGCAGCACGTTTCCACGCGGTAGACATAACATCTACGCCTAACTGTATAGTCTCCAAATGGGCCGCGCGTGTAAGCCCACGATGCTCCCCTCCCGCGTGCACAGTAAGGGACTCAGCCTTCTTACCCGGCCCGCACGCATGCTACTCTCTACACCGGGCTTTGTCAGCGTCACCGGTGCGAGATTTTCTTACCGAAACCGAACACAGCGGGAGGACTTGCTGCCTGGAGAAGATTATGTCCTGACTCCCCCCCAGCCGGCCGGTACAACCCTGTACTAAACCGGCCGGCCAGCGACAACCGGCGGAAGAACCGATAGCTTGCGTCAACGTTTGTCGAGGTAGAAGACCGAGATCCTAGGCGGGCGGTGCAGCCCACGTGGGATAGGCACACGACGCCGGCCGGCGCGCTCACCGGGGCCCGACCCCCGCGACGGAGCCCACGCGGTGCCTCCCCTGTGCCCGCGGAGGAGCGCAGCGGCGGCCCTCCACCGCGCCGCGGTCCCGGGGTCGCGTGGCCGCTCCCTGCCGGTCCCCGGTTCGCGGCACGGCGGCACTGGGCATGACCAGGGGCCCACCCGCTGGTGAGCCGAGAGGACGGGACGGTCGGGCCCCGCGCCGGACCCGCCGGGTCGCCGTGGGCGGGCCGGAGGGCCTTCCGGCGGGCCCGACGCACGGTCCGTAGTGAGCCCGAGTGCTCCGGGGTGGCTCGCGCGCGGAACCCGCGCGTTGGCCCCGGCGCCCCACGCGGCCCTCCCGGCGCCCCCCGCGCCCGGCGCCGCGGTCTCGTGGGGTGCTCGAGAACCGCCTGCCCGGGGGCCAGCCGGGGATGCTACGACGGACGCGTGTGCCGGCCGCGGCCCCGTGGCACCTGGCGGAGCCCGGGCGTTCGGGAGCGGTGGTCCGGCGCGCCCGGCCAGGCCCCGGCGGTCGGCCCCGTCCGCGCTCGCCCCGCGGCGGGGCTTGCCGGCGATGCGCGGCCTCCGCACGACGCCTCGCTTAGACACCAGGGGCAGGTCCGCGGGCGGACTGGGGCGTGGTCGCGGTCCTGGGCCCCGGTCCCCTTGGCCCGTGACCCACCCCGTCGCCTCGCCTGGCCGCCTGGCGGAGCGCCCGGGGGCCTCGGGCGGTGCCGGCTAGTCCCGCCGGGCGGCCCGCGGCCGCGGTCCGGCCTCCGGCGCACGGGTGGCCGCGGCCGTACTGCCGCCGCGGGCCTCGGCAGTATCGGAGGCGGTGAGCCTCGCTCGGGCCTCGGGCTGACCCCCCGGCCCCAGGGGGCAGTCCCCGGCCAGAGGTACCGCCCGGCCGCCATACCAGCCTCCCGCCCGGGTCCCTCTGGCTCCGGACCGCGGCCGCGCGTAGCGGGGGAAGG     
K       TATCTTTTTGTTATTTGATGAATCTATGATTATATATATATAAATAAGTTATCTACTTGATTAAGACTTTTCAAAGAATTAGCTCTTTACTATAAGATGCAATAAGGCACAATGATAAGCATTTAGATTAACTTCATTGATCTACAGATAAATTATTTGATTACATTTGATTAGAAATAATCGTTTATCATAAAATTATCAAAAAATTAAGTTTAAGTCCTTTTGTTATATGTGTTATAAAGAATGGCTTATGTTTGTCCTTATGAATAATTTTACTGTTATTATTTTCTGGTTTTTCAATATTAAATAAATAAATCTCACAAATTCGTATACTCAAACATCAGATTATTGAAAAACAACATTTATTTAAATTAAGCTTGGCTGGAAGCAATACTTTAGATTTTTAAGATATTATCAATACAATAGTTACTTGTAAATGTTGTTTACCTGTAAATATAAATAACATATCATTAGTTACAATCGTTAAGTATAATATCTGCAAATATAATAGAAATACAATAAGCGCTAAATCATTTAAGTTGACCATTTTATATAAGTTTAATAATATGTTCTTTAAGAAATATTTATTAAAACTATTAAAAAGTAAGATCTAAATATTATAATATGTTATTTGCTGATTAAAATAGAATTACCATTAATTTATTTAAAATATATAAACAAAAATCTTTTATAATATAATAATATAGTAAATAGCATAGCATAACTAAAGTATAACAACAAAGTTTTATCATTCTTAACAACAACTGGATTACAAAAAACATCTTTAATTAGAATAAACTTTGATAAAGACATTTAGGTGTAAAATTTAAACTTTAATTGATTTTAATTTAGTAAATATTTTAAACTAACTAAAAAAATATTGTATAAAACTTAGTAAACATCTATTTTAAAAAGGTACAGGATTAAGCTTGGTTATAAATTTGGTGAAATATCTGTTAGATATTCTATTAATTTATTGATGCCTTTAATGACGCTTCTATGAGTTTATAGTCAGGCTTCCAGCACTTAAATCATCCGCAATACCAAGTAACTTATGATTTTGTAGAATGGATAGTTACTTAGTGTTACGTTATTGGCCATGATCGTGCGAGTTTGGAATTGCTTTACTCTGAATTAAGATAAACAAAGGGTTCATTGATAGAAATAATGATCATCTAACTGCAACACAAGGGTTCATTACCGATTCCAAATAGTATCATTGCTAAATTATAACTATTAGCATGATATGTCGTGAATACATTTATTAGTTATAGCCGATGGTCGACATTGACTATGTACATGAGGACAGTTGCAAGCCTCATCATAGTTGTTCTTTAACTTGTTCCTGCGAGTTCGAGGGTGTTTTCCCCGTACCGAAAAGCCGCTTCAAGGTTTGAGGAGCAGGGTAGGATATTGAGTGCAAACAGGTCTCAAGGTAGATGTTATAGATCGGTACTTTTACAAGTATCTGGATTCGGTGATATGCGTGGAGGTCCAGGATTGTCAATAAATATAGGCTACTTAGAGAGATTTCCTTAAGCTTCATAAGTCCACTGCATCAGCTGACTATTCCGGCGTGGGGGAGGTACAAGAGGCCTTGAATATAATAGCTATCTGAGGAGGTCTGTTTTAGACCTGCCAAAAGGACGAGTTGTATAGGGTCGCGTCTAGACTTAACCGTACATATAAGAGCTAGTACGGACTGCTTCTATGAAGAATCTCAAACGCTTTCCTGAATGCCCAAATATAACCGGGGTGCAGGATTTTGCACGGATAGAAGTAGCTGCCAACACAATAATGAAATTGTCCCCGAGGTTTAGTGGGAGGCTAGGTGGGGTACAAGAATATTAGCCAAAGTGGTTAGTATTGTTCTCACGACATGGTTCGCACACAATAAGGCTTCTTTATTTTAAGAAATATGACATGCAACTATTAGAGCGCTTTTCGACCATTCGGGAGAATTGGCCCTTACACATTTTGGTACGGAAACGGATTGTTTTGCCGGCTGTGGACGAATGAACAAGGGACTCAGCATTAATGTGAGATGCGCAAGGGCGCTTCCTCTTGGGGCACTGTCTCCGGAGGGGAGGGATCGGGCGGCAGCCCCGAGCGTGAGATGCTTGACTAGTTGCGTCGGCCAGGTGGACGGCTTATCCCCGTCTTAAGGACACCAGCGCCGAAAAAGTGAGGGAGGGTCTTCTCGTGTCCTTCAGACAGCCCGACGCACAACAATCGGGCCCCCGTTGCGCTGAATTAGCGCGATGAGAGGATCCGCAATGGACGCAATCCGGGGACCATCTCTGCGTACATGTTGGTGAGCCGTATCTAAAGTGGGCATGGAAGACGCCATCAATGAGAGAGCACTACTCATGCCCGCATCGCGGAGTACTCGGCTAAGCGGCGTGTGGTTCTTGTCGGGCTGCGGGCTCCCGTGCGCTGCTCCCGTGACCGGTAGTCCCAGCCGGGGCCCGCCGTTCCAGGCACGGCACGTTTTACGAGACCTTCTAACGAAATTTGACTGCTCGGGCCCCGTCTAGAACCTCTAGCGGTTGCTCGCACGACCGTGCACTCAACGTCTGCCGTGGAGTTCGGCCACTGTACTCAAGCGTCCGTGGGAACATGGGGAGGCTAAGCACCACGTTTCCGCGCGGTAGACATAACATCAACGCTTAACTGTATAGTCTCCAAATGCTGGGTGCCTGTAAGCCCCCGATGCTCCCCTCGAGCGGTCACCTTAAGGGACTCCGCCTTCCGACCCGGTAGGCCCGCACGCTACCCTCTACACCGGGCCTGGTCAGCAGTACCGGTGCGAGATATTCGTACCGGTACCGAACACAGCCGGAGGACTCGGTGCATGGACAAGGTAAAGTGCTGACTCCACACCCGCCGGCCGGTACGAACCTATACTAAACCGGCGGGCCAGCGACAGGCGGGGGAAGGACCGATGGCTTGCGTCAACGTTTGTCGATATAGAAGACACTATTCCTAGGCGCGCGGTGCAGCCCACGTGGGGTAGGCACACGACGCCGGCCGCCGCGCGCGGCGGGGCCCGCGCGCCGCGACGGAGCCCACGGGGTACCTCCCCTGTGCCCGCGGACGAGCGCAGCCGCGGCCGTCCAGCGCTCCGGGCCCCCGGGGCCGGGTGGCCGCTCCTTGCCGGCCGCCGGTTCGCGGCACTGCGGCACTGGGCATGGCAAGGGGCCCACTCTCTGGCCAGCCGAGACCACGGGCCGGCCCGGCCCCGCGCCGCACCCGCCGGGTCGCCGCGGGCCCAGCGGAGGGCCTTCCGCCGGGCCCGACCCCCGGGCCATAGTCATCGCGAGTGCTCCGAGGTGGGTCGCGCTTGGAACCCGCCCGTTGGCCCCGGCGCCCCACGCGGCCCTCCCGGCGCCCGCCCCGCCCGGCGGCACGGTCTTGTGCGGTGCTCGAGTACCGCCCGCCCGGGGGCCAGACCGGGTCGCTACGCCGGACGCCTGTGCCGGCCGCGGCCCCGTGGCACATGGCGGACCCCGGGCGTTCGGGAGCGGCGGGCCGGCGCGCCCGGCCAGGCTCCGGCCGGCGGGCACGTCCCCGGCCGCCCCGCGGCGCAGCTTGCCAGCGATGCGCGCGCTGCTCGCTATGCCTCGCTCAGACACCAGGGGCAGGTCGGCGGGCCCACGGGGGCGTGGTGGCCGGTCTGGGCCCCGGTCCCCTTGGCCCCTAACCCACCCCGTCGCCTCGCCTGACCGCTTGGCGGGGCCCCCGGGGGCCTCGGGCGGTGCGGCCTGATCCCGCCGGGCGGCCCGCGCCGGCGGGCCAGCCCCCGGGGCCCCAGGGGCCGCGGGCGTACTCCCGCCGCCGGCCTCGGCAGTATCGGAGGCGGTGACCCTCGATCGCGGCTCCGGCTGACCGCCCGGCCCCAGCGGGCAGACCCCGCCCCGAGGTACCTCGCGGCCCCCATACGAGCCTCCCGCCCGAGCCCCTCGGGCTCCCGAGCGCGGCCGCGCCTAGCGGGGGAAGG     
L       AATTTTTTTGTTATTTGAAGAATCTATGATTTACTATAAATAAATAAGATATCTACTTGATTAAGACGTTTCAAATAATTAGTTCTTTACTATATGAAGAAATTAGACACAATAATAAGCATTTAGATTATCGTCATTGATCTACATAAAAATTATTTGCTTACATTTGATTTGAAATTGACGATTATCATAAACTAAACAATAAATTCAGTTTAAGATATTTTGTTATAAGTGATATAAAGATTGGATTATGTTTGTCCTTATGAATAAATTTACTGTTAATATTTTCTAGTTTTTTATTATAAATTGAATAAATCTTACTAATTCCTATAATCAAACATAAGAGTATTGAAAATAAACATTTATTTAAATTAGGCTTGGTTGGAAGCATTACTTTTGTTTTTAAAGATATTATCAACACAATTTTTAATTCTAATTTTTGTGTATCGGTAAATTTAAATAATAAATCTTTTGTTACAATTGTTAAGTATTATATCTACAATTAGAATAGTAATACAATAAGCGCTAAATCTTTTAATTTAACCTTTTTATATCAGTTTACTAAAATGTTCTTTAAGAAATATTTATAATAAGAATTAAAAAGTGTGATCTAAATAATATAAATTGTTATTAGCTGTTTAAAATCGAACTACCATTAATTCATTTGAAATATATAAACAAAAATCATATATAATATAATAATATAGTAAATAGCATAGCTTTATTAAAGTATTCCAACAAAGTTTTAGCACTCTTAACAATAACAGGATTACAAAAAACCTCTTTAATCATCATAAACTTGAATAAAGACATTTAGGTGTAAAATTTTGACTTTAATTGAATTAAATATAGTAAATATTTTAAACTAACTAAAAAAACAATGTATAAACCTTAGTAAACATGTATTTTAAAAAGGTATAGGATTTAGATTGTTTATAAATTTGATGAAAGATCTTTTTGATATTCTATTAATGTATTGATGCCTGTAAAGACGCTTCAAGGAATTGGTAGTCAGGCTTCCAGCGCTTAAAGCATCCGCTATACCGGGTAACTTCTGCTGTTGGAGAACGGTGAGTTACTTAGTTTTACGTTGTTGGACATGATCGTGCGAGTTTGGAACTACTTTACTCTGAATTAAGCTAAACAAAAGGTTCATGTATCGAACTAATAATCATCTAACAGTAACACGAGAGTTCAATACCCATTTCAAAGGGTGTCATTTCTAAATTATAACTATTTGCATGGTACGTCGTGATTACATGTATTACTTATAGCCGATGGTCGACATCGACTATGCACAAGTGACCAGTTGCAAGCCTCAGCATGGTTGATCTTCAACTAGTTCGTACGAGTTAGTGGGTGTTTTCCCCATACGGAAAAGCAGCTTCAAGGATTGAGGAGTAGGTTAGGATATTGAGTGCACATAGATCCTAAAGTAGCTGTTTTATATCGGTCTTTTAACTCGAATCGGGATTCGATGATATGCGTGGAGGTCCAGGCTTCTCAATAGAAATATGCTACTTGGAGTGATTTCCTAAAGCCTCCTAAGTTCACTCAATCAGCGTCCTAAACGGGGGTGGGGGAGGTACAAGAGGTGTTGCATATAATAGCTATCTGAGGGGTTCTGTTTTAGACCTGCGAACATTATGAGTTGTATAGGGTCGCGTCTAGGCTTAACCGTACATATAAGTGCTATTATGGACTGCCTCTATGAAGAGTCTCAAACGCTTTCCTGAGTGCCCCTATATATCCGTGGTGAAGGATTTTCCATAGATCGAAGTAGCTGCCTAGACAATTATGAAATAGCCCCTGAGGCTTAGTTGTAGGCTATGTGTGTTATAAGAATTTTAGTCAAAGTGGTTAGTATTGTGCTCACGGCATGGTCCGCAAACAAAAAGGCTTCTGTATATTCAGAAATTTGACATGCAACTTATAAAGCGCTGTTCTTCCCATCTGGGGACTTGGCACTTACACATTTTCATACGGAAACGGAGTGTCTTGCCGGCTGCGGACGAAGGCACAAGTCACACAGGTGTAATGCGAGATGCGCAAGGGCCCTGCCTCTTGGGGTACTATGTCCGGCGGGGACGGATCGGGCGGCAGACCCGAGCGCGAGACTCTTGACTACTTGCGACGGCGAGCTAGACGGCTTGTCCCCCTCCGCGGGGCGCCACCGCCGTAACAGTTCGGCAGTGTTTTCTCGTTTACTGCAGACAGCCCGACGCACAATAATCGGGCCCACGTTGCGCTGAATTGGCGCGATGAGTTGATCCGCAATCGACGCAATCCGGGCACCATCTATGCGTAGATGTTGGTGAGCTGTATATAAAGAGGGCATGGAATACGCCATCAATGAGAGAGGACAACTAATGCCCGCGTGGCCGAGTATTCGACTAAGCGGCGTGTGGTGCATGTCGGGCTGAGGGCTCCCGTGCGCTGCTCCCGTGACCGGTAGTCACAGCCGGGGCCCGCCGTTCCAGGCCCGGCACCTTTTAGGCTACTTTCTAACGAAATTTGCCTGCTCGGGCCCTATCTAGAACTTCTATCGGTTGCTCGGACGACTGTTCAAACAACGTCTGCCGTGGAGTTCGCCCCATGTACTCCGGCGTCCGTGGCAAAATGATGAGGCTCAGGACCACGTTTCCGGGAGGTAGACATAACATGTACGCCTAACTGGCTAGTCTCCAAAAGGGGAGCGCTTGTAATCCCCCCATGCTCCCCTCTCGCGTGCACGACAAGGGACTCCGCCTTCTTACCCGGATAGCACGCATGCTTCCCTCTACACCGGGCTTTATCAGCAATACCCATGCGAGATTTTCCTACCGCCACCGAAAACAGCCGGAGGACTTTCTGCATGGATAAGATAATGTCCTAACTCCCCACCCGCCGGCCGGTACGATCCTGTACTAAACCAGCCGGCAAGCGACAGCCGGGGGAAGGACCGATGGCTCGCGTCAACATTTGTCGACCTAGAAGCCCTTGTTTCTATGCGGGCGCTGCAGCCCACTTGGGGTAGGCACACGACGCCGGCCGCCGCCCGCGCGGGGGCCCGACCCCCGCGACGGAGCCCACGCGGTGGCTGCCCTGTGCGCGCGGACGAGCGCAGCGGCGGCCGTCCACCGCTCCGGGCTCCCGGGGGCGCGTGGCCGTTCCTTGCCGGCCCCCGGTTCGCGGCACTGCGGCACTGGGCATGGCAAGGGGCCCACCCTCTGGCCAGCCGACAGCACGGGCCGGCCGGGCCCCGCGCCCCACCGGCCGGGTCGCCGCGGGCCCGCCGGAGGGCCTTCCGGCGGGCCCGACTCCCGGGCCATAGTCATCGCGACTGCTCCGGGGTCGCTAGCGCGCGGAACCCGCGCGTTGCCCCCGGCGCCCCACCCGGTCCTTCGGGCGCCCGCCCCGCCCGGCGGCGCGGTCTCGTGCGGTGCTCGAGTACCGCCTGGCGGGGGGCCAGCGGGGGTCGCTACGCCGGACCCGTGTGCCGGCCGCGGGCCAGTGGGACCTGGCGGACCCCGGGCGTTCCGGAGCGGAGGGCCGGCGCGCCCGCCCCGGCTGCGGCGGTCGGCCCCCTGCGCGCCCGCCCCGCGCCGGGGCTTGCCAGCGATGGGCGGGCTGGGCACGAGGCCTCGCTCAAGGACCAGGGGCAGGTTGGCGGGCGCACGGGGGCGTGGTGGGCGGTCTGGGCCCCGGTTCCCTTGGCCCCTCTCCCACCCCGTCCCCTCACCAGGCCGCGTGGCGGGGCGCCCGGGTGCCTCGGGCGGTGCCGCCTGCTCCCGCCGCGCGGCCCGCGCCCGCGGGGCCGCCGCCGGGGCCCGGGAGGCCGCGGCCGTACTGCCCCCGCCGGCCTCGGCCGTATCGGAGGGGGTGAGCCTCGATCGCTCCTCGGGCTGACCCCTCGGCCCCAGCGGGCAGGCCCCGCCCCGAGGTACCGCCCGGCCGCCATACCACCCTCCCGCCCGAGTCCCTCGCGCCCCGGAGCGCGGCGGCGCGTAGCGGGCGAAGG     
M       AAAATTTATGTTATTTGAAGGATCTATGATTTAGTATATATAAATAAGATAACTACTTGATTACGAATTTGCAAATAATTAGCCCTTTACTATAAGAAGAAATCATTCACAATGATAAACATAGTGATTATCTTCTTTGTTCGACATAAAATTCATTTGCTTACATTTGGTAAGAAATATTCGAAAAGCATAATCTTATCGAAAAATTAAGTTTAAGACATTTTGTTATATGTGCGATAAAGAAAGGCTTATGTTTGTCCATATGAATAAATTTACTGTTTTTGTTTTCTAGTTTTTAAATATCAAATTAATAAATCTTACTTTTTCTTATACTCAAACATTAGATAATTGAAAATTAACATTTATTTAATTTAGGCTGGGCTGGAAGCAATTTTTTACATTTCTAAGTTATTATTAAAACAATTTTTACTTGTAACTTTGCTGTATCTGTAAATTTAAATAACATATCTTTAGTTTAAATCGTTTAGTATAATATCTATAATTAGAATAGAAATCCAATAAGCGCTAAAACATTTAAATTGACCTTTTTATATTTGTTAACTAAAATGTACTTTAAGAAATAGTTATAAAAAGTATTAAAAACTAAGATCTAAAAAATATAATGAGTTATTAGCTGTTTAAAATAAAATTACCATTATTTAATTTGTAATACATACATAAAAATCATATATAATGAAATAATATAGTAAATAGCATAGCATAAATAAAGAATATCAACAAATTTTTAGCATTCTTAACAATAACAGTATTACAAAAAACCTCTTAAATAATATTAAATTTGGCTAAAGACATTTAGGTGTAAAATATAATCTTTAATTGATCTAAATATAGTAAATATTATAAACTAACTAAAAAACCATTGTTTTATCCTTTGTAATCATGTATTTTAAAAAGGTATAGTATTATGATTGGTTATAAATTTGGTGAAATATCTCTATGATATTCTATTAATCTATTGATGCCTGTAAAGACGCTTAACCGAATTTTTAGTAAGGCCTCCCGCGCTCAAAGCATCCGCAATACCAAGTAACTTATGCGTTCGGAGTATTGAAGGTTACTTGGTGTCGCGTTGTTGGTCAAGATCGTGAGAGTGTCGAATTGCGTTACTCGGAAATTAGCTAAACAAAGGGTTCATTTATCGAAATAATAATCATCTATCAACAACACGATTGTTCAATACCCATTGCAAAAGGTGTCATTGCTAAATTTTAACTAATAGCATGGTATGTGGTGATTACATTTATTAGTTAAAGCCGATGATCGACATTGGCTATGTACATGTGGTCAGTTGCAAGCCTCATCATGGTTGTTCATCACGAAGTTCCCACGAGTTCAAGGGTGATTTCCCCATACGGATAAGCCGCTTCAAGGATTGAGGAATAGGGTAGAATATCGAGTCCAAAAAGATCCCAAAGTAACTGTTATCCATCAGTCCTTTAACACGTATCGGGATTAGGTGATATGCGTGGAGGTCCAGGCTTGTCAATAGAACTCAGCAACTTGGAAGGATTTCCTTAAGCCTCCTTAGTTCACTGACTCAGCTTACTAAACGGGAGTGGGGGGGGTAAAAGAGATATTGAATATATTAGCAATCTGAGGGATTCTGTTTTAGACCTGCCAACATTAAGAGTTGTAGGAGGTCGCGTCTAGAATCAGCCGTAAATATAAGTGCTCGTAGGGACTGCCTCTATGAAGAGTCTCACACGCTTTCATGAATGCCCTCATATACTCGTGGTGAAAGATTTTGCATAGATAGAAGTAGTTTCCAACACAATTATGAAATTGCCCTTGAGGGAAAGTTGAAGGCTACGCGTGGTACAAGAACTGTATCCAAAGTCGTTAGTGTTGTTCTCACGGAATGGTCCGCAAACAAAAAGGCCTCTTTATTTTCAGGTATATGACATGCAACTCATATAGCGCTTCTCAACTATTATGGGGTTTTGGCCCTTACACTTTTTAGTGCGGAAAGGCAGTGTATTCCGGGCTGGGGACGAATGGACAAGTGACTCAGGAGTAATGAGAGATGCGCAAGGGCGCTTCCTCATGGGGCACTGTCTCCGTCGGGGAGTGATCGGGCGGCAGCCCCGAGGGTTAGACTCTTGAATACTTGTGTCGGGCAGCTAGACGGCTTGACGCCCTCGTCGGGCCACCAGCGCCGTAACAGTGCGGGAGTGTTTTCTCGTTTACCGCAGACAGCCCGACTCACAAAAATCGGGCCCCCGTTGCGCTGAATTGGCGCGATGGTTGGAGCCGCATTGGACGCAATCCGGGCACCACCTCTGGGTGGATGTTGGTGCGCTGTACTTAACGTGGACATGCAACACGCCCTCAATGAGAGATGACGACTCATGCCCGCGTGGCCGAGTACTCGTCTAAGCGGCGTGTGGTCCATGTCGAGCAGAGGGCTCCCGTACGCTGCTCCCGTGAGCGGTAGTCGCAGCCGGGGGCCGCCGTTCCACGCACGGCACTATTTAGGAAACCAGCTAACGAAATTTGGCCGCTCGGGCCCTATCTAGAACCTCTAGCGGTTGCTGGCACGACCGTTCACACAACGGCTGCCGTGGAGTTCGGCAAATGTACTCATGCGTCCGTGGCAAAATGCGGAGGCTAAGCACCACGTTTCGGCGCGGCAGACATAACGTCTACGCCTAACTGGATAGTCTCCAAATGGGGCGCCCGAGTAAGCCCCCGATGCTCCCCTCGCGCGTGCACAATAAGGGACTCCGCCTTCTTACCCGGTTCGCACGCATGCTACACTCTACACCGGGCGTTGTCAGCCTTAGCGGTGCGACATTTTCGTACCGAAACCGAACACCGCCGGAGGAGTTGGTGCATGAAGAAGGTTATGTACTGACTCCACTGCCGCCGGCCGGTACAAACCTGTACTAAACCGGCCGGCAAGCGACAGCGGGGGGAACGACCGATGGCTTGCGTCTACGTTTGTCGATGTGGAAGACCCTGATCCTAGGCGGGCCGTGCAGCCCACGTGGGGTAGGCACGCGACGCCGGCCGCGGCCCGCACCGGGCCCCGCCCCCCGCGACCGAGCCCACGGGCTGCCTCCCCTGTGCCCGCGGAGGCGCGCAGCGGCGGCCGCCGACCGCTCCGCGCTACCCGGGCGGCGTGGCCGCTTCTTGCCGGGCCCCGGTTCGCGGCACTGCGGCACTGGGCATGGCCAGGGGCCCACCCTCTGGCCAGACGACAGCACGCGGCGGCCGGGCCCCGCGCCGCACCCGCCGGGTGGCCGGGGGCCCGCCGGAGGGCCTTCCGGCGGGCCCGACGCCCGGGCCTTAGTCACCACGATTGCTCCGAGGTGGCTCGCGCCCGGAACCCCCGCGTTGGCTACGGCGCCCCACGGGGCGCTCCGGGGGCCCCCCGCCCCCGGCGGCGCGGTCTAGTGCGGTGGTCGAGTACCGCCGGCCCGGGGGCCAGCATGGCTCGCTACGGCGGACGCGTGTGCCGGCCGCGGCCCCGTGGCACCTGGCGGACCCCGCGCGTTCGCGAGCGGCGGCCCGGCGCGCCCGGCCCGGCGCCGGCCGTCGGCCCCGTCGCCGCCCCCCCCGTGGCGGTGCTTGCCAGCGAGGGGCGCGCTGCGCCCTACGCCTCGCTCAGACACCAGGGGCAGGTGCGCAGGCGGACTGGGGCGAGGGGGCGGGTCTGGGCCCCGGTTCGCTTGGCCCGTAACCGGCCCCGTCGCCTCGCCTGGCCGCCTGGCGGCGCGCCGGGGGGCGTCGGGCGGTGCCGGCTGCTCCCGCCGGCCGGCCCGCGCCCGCGGTCCAGCCTACGGGGCCGGGGAGGCCGCGGACGTACTGCCCCCGCCGGGCCCGGCAGTATCGGAGGCGGTGAGCCTCGATCGCACCTCGGGCTGACCCCCCGGCCCCAGCCGGCAGCCCCCGCCCAGACGTAGCGCCCGGCCTCCATACGAGCCTCCGGCCCGAGTCCCTCCCGATCGGGAGCGCGGCCGGCCCTAGCGGGGGAAGG     
N       AATTTTTATGTTAATTGATGAATCTATGATTAAATAAAAATAAATAAGATAACTACTTGATTAAGAAGTTACAAAAAATTAGCCCTTTACTATAAGAAGCAATTATTCACAATGATAAACATATTGATTATCTTAATTGTTCGACATAAAAATTATTTGTTTACATTTGGTAAGAAATATTAGTTTAGCATAATCTAAACTAAAGATTTAGTTTAAGTCAATTTTTTATTTGTGCAATAAAGATAGGCTTATGTTTGGCCATATGAATAATTAAACTGTTATTTTTTTCTCGTTTTTAATTATTAAATTAATAAATCTAACTAATTCCTATAATCAAACATTAGATTATTGAAAATTAACATTTATTTAAATTAGGCTTGGATGGAAGCATTTTTTTAGATTTTTAAGTTATTATTAATACAAATTTTACTTGAAACTATTATGTATCTGTAAATATAAAACAAATATCATTAGTTACAATCGTTTATTATAATATCTATAATTAGAATAGAAATACAATAAGCGCTAAAACATTTAAATTGACCTTTTTATATTTGTTAACTAATATGTTCTTTTAGAAATACTTATAAAAAGTTTTAAGAAGTAAGATCTAAATAATATAATGTGTTATTTGTTGTTTAAAATAGAATTACCATTAATTGATTTGGAATACATACATCAAAATCTTATATAATATAATAAAATAGTAAATAGCATAGCTTAACTAAAGTATATCAACAAAGTTTTAGCAGTCTTAACAATAACAGAATTACAAATAACCTCTTTAATAAAAATAAACTTGGCTAAAGACATATAGGTATAAAATTTAAACTTTATTTGATTTAAACTTAGTAAAAATTTTAAACTAACTAAATAAAAACTGATTTACCCTTTGTAATCATAAATTTTAAAAAGGTATAGTATAATGATTGGTTATAAATTTGGTGAAAAATCTCAAAGATATTCTATTAATATATTGATGCCTGTATACACGCTTAAAAGAATTTATAGTCATGCCTCTAGCGCACATAGCATCCGCAATACCAAGTAACTTATGCCTTAGGAGGACAGTTGGTCACTTAGTGTTACATTGTTGGCTATGATCATGCGAGTTTCGACTTACGTTACTCAGAAATAAGATAAACAAACGGTTCATTTATCGAAATATTTATCATCTAACAGGAACACGAGTGTTCAATACCCATACCAAATAGTGACATTGCTAAATTATAACTATTAGCATGTTATGTTGTGATTAAATTTATTATTTATAGCCGATGATCGTAAATGACTATGCACATGTGGTCAGTTGCAAGCATCAGCATCGTTGTTCTTCAGCTAGTTCCTACGAGTTCTAGGGTGTTTACCCAATCCGGATATACCGCTTCAAGGGTTGAGGAATAGGGGAGGATATCGAGTCCAAAAAGATCCCAAAGTAGCTGTTATAAATCGGTACTTTAACACGTATCGGGATTGGATGATATGCGTGGAGGTCCAGGCTTGTCAATAGAACTTAGCTACTTGGAGGGATTTGCTTAAGCATCCTAAGTTCACTGAATCAGCGAATTAAACGGGAGTGGGGGAGGTACAAGAGTTGTTGAATATAATAGCAATCTGAGGGGTTCTGTTTTAGACCTGCCAACATTCAGAGTTGTATGGGCTCGCGTCTCGACTCAACCGTACTGATAAGTGCTCGTAGAGACTGCCTCTATGAAGAGTCTTAAACGCTTTCCTGATTGCCCTAATATATCCGTGGTGAAAGATTTTTCATAGATAGAAGTAGCTGCCAAGGCAATTACGAAATTGTCCTTGTGGTAAAGTTGTAGGCTACGTGTGATACAAGAAGGTTAGCCAAAGTGGTAAGTTTTGTTCTAATGAGCTGGTTCGCAAACAATAAGGCTTCTGTATTTTCAGTTATCTGACATGCAAGTATTTAAGCGCTTCTCGACTTTTCGGGGGCTTTGGCCCTTACACGTTTTTGTACGGAAAGGCAATGTTTTCCGGATTGGGGACCAATGCACAAGTAACTCAGGAGTGATGCGAGTTTCGCAAGGGCTCTGCCTCTTGTGGGACTCTCTCCGTCGGGGAGGGATGGGGCGGCACACCCGAGCGTGATACTCTTGACTACTTGCGTCGGGCTTGTAGAGGGCTTGACCCCCTCTTGTGGGCAGCATGGCCATACCACTGCGGGCGTGTTTTCTCGTTTACTGACGACAGCCCGACGTACAATAACCGGGCCCACGTTGCGCTGTATTGGCGCGATGAGATGAGCCGCATTGGACGCAATCTGGGGACCAGCTCTGCGTAGAGGTTGGAGTGCTGTAGTAAAAGCGGGCATGCAACACGCAATCAATCGGAGAGGACTACAAATGCCCGCGTGGCCGAGTATTCGACTAAGTGGCGTGTGGTTCAGGTCGTGCTGAGGGCTCCCGTACGCTGCTCCCGGGAGCGGTAGTCACAGCCGGGGTCCGCCGTTCCACGCGCGGCACGCTTTAGACAACTATCTAACGAAATTTGGCTGCTCGGGCCCTATCTAGAACCTCTAGCGGTTGCTGGCACGACCCTTCGAACAACGTCTGCCGGGGAGTTCGGCGAATGTACTCAGGCGTTCGTGGCAAAATGCCGAGGCGCAGCACCACGTTTCAGCGCGGTAGACATAGCATCTACGCCTAACTGGATCGTCTTCAAATGGAGCGCGCGAGTAAGCCCCCGAAGCTCCCCTCTCGCGTGCAAAGTAAGGGACTCCGCCTTCTTACCCGGTTCGCACGCATGCTACGCTCTACACCGGGCTTTGTCAGCCCTACGGGTGGGAAATTTTCGTACCGAGACCCTACACTGCCGGAGGAATAGGTGCATGGACAAGTTTAAGTCCTGACCCCACACCCGCCGGCCGGTACCAACCTGTACTAAACCGGCCGGCAAGCGACAGCCGGGGGAACGACCGATGGCTTGCGTCCACGTTTGTGGATGTTGAAGCCCCTTATCCTAGGCGGGCGGTGCAGCACACGTGGGTTAGCCACGCGACGCCGGCAGCGGCCCGCCCCGGGGGCCGACCCCCGCGACGGAGCCCACGCGGTGCCTCCCCTGTACGCGCGGATGAGCGCAGCGGCGGCCATCCACCGCGCGGCGCCCCCCGCGCCGCGTGGCCGCTACTTGCAGGGCCCCGGTTCGCGGCACTGCGGCACTGGGCATGTCCAGGGGCCCACCCTCTGCCCAGCCGAGAGCACGGGGCGGCCGGGCGCCGCGCCGCACCCGCCGGGTCGCCGTGGGCCGGCCGGAGGGCCTTCTGGGGGGCCCGACGCTCGGGCCATAGACAGGGCGAGTGCTCCGAGGTGGCACGCGCCCGGCAGCCGCGCGGTGGCCACGGGTCCCCACGGGGCCCTCCTAGCGCCCGCCGCGCCCGCCGCCGCGGTCTCGTGCGGTGCTCGAGTACCGCTCGCCCGGGGGACAGGACCCGGCGATACGGCGGACGCGGGTGGCGGCCGCGGCCCCGTGGTACCTGGCGGTCCCCGCGCGTTCGGGAGCGGCGGGCCGGCGCGCCCGGCCAGGGCCCGGCCGTCGGCGCCGTCTCCGCCCGCCCCGCGACGGAGCTTGCCAGCGATGGCCCCGATGCGCACGACGCCTCGGTTAGACACCAGCGGCAGGTCCGCGAGCGCTCTGGGCCGGGCCGGCGGGTCTGGGCCCCGGGTCCCTTGGCCCCGAACCCACCCCGTCGCCTCGCCTCGCCGTCTGGCGGGGCGCCGGGGGGCCTCGGGCGGTGGCGGCTGCTCCCGCCGCCCGGCCCGGGCCGGCGGTCCAGCCTCCGGTGCCAAGGGGGCCGCGGGCGTGCTGCCCCCGCCGGGCTTGGCAGTATCGGACGCGGTGAGCCTTGACCGGTTCTAGGGCTGACCCCGCGGCCCCAGCCGGCAGGCCCCGCCCAGACGTAGCCCGCGGCCCCCATACGAGCCTCCCGCCCGAGTCCCTCGGCCTCCGGAGCGCGGCCGCGCCTAGCGGGCGAAGG     
O       AAATTTTTTGTTATTTGATGAATCTATGATTTAATATATATAAATAAGATATCTAATTGTTTAAGATATTTCAAAAAATTAGCTTATTACTATAAGAAGCAATTTAGCACAATGATAAGCATTTTGATTATCTTCATTGATCTACTTAAAAATTATTATTATACATTTTGTAAGAAATATTCGTTTAGCAAAATCTTAACAACATATTCAGTTTAAGCCGTTTTATTATAAGTGCAATAAAGATTGGCTTATGTTTGTCCATATGAATAAATTTACTGTTAATATTTGCTAGTTTTTAAATATTAAATTAATAAATCTTACATCTTCTTATAGTCAAACATCAGATTATTGAAAATTAACAATTATTTAAATTAGGCTTGAATGAAAGCATTTCTTTAGATTTTTAAGATATTATTAAAACAATTTTTAGTTGTAAATATTGTTTATCTGTAAATAAAAATAAAATATCGTAAGTTACAAACGTTAATTATTATATCTATAATTAGAATAGAAATGCAATAATCGCTAAAACTTTTAACTTGACCTTTCTATATTTGTTTATTAATTTGATCTTAAAGAAAGATTTATAAAAAGAAGTAAAAAGTAAGATCTAAAAAATATAATGTGTTATATACTGATTAAAATAGAAATGGCATTAATTTATTTGGAAAATATATATAAAAATATTATATAATCAAATAATATAGTAAATAGCATAGCGTGACTAACGTATACCAACAAAGTTTTAGCATTCTAAACAATAACAGAATTACAAAAAACCTCTTTAATAATACTAAACATGGTTAAAGACATTTAGGTGTTAAATTTAAACTATAATTGATATAGATTTAGTCAATATTTTAAACTAACTGAAAAAATATTGTTTAAACCTTAGTAATCATGTATTTTAAAAAGGTATGGTATTAAGATAGGTTATAAATATGTTGAAATATCTAAATGATATTCTATTAATTTATTGAGGCATATATTGACGCTTAAACGATTTTGTAGTCAGGCCTCCACCGCTCAAAGCATCGGCGATACCAAGTAACTTATGATTTCGGAGAATTGATGGTGACATAGTGTGGCATTGTTGGCTATGATCGTGCGAGTTGCGAATTACTTTACTCCGAAACAAGTTAAACAAAGGGTTCATTTATCGAATAAATACTCATCTAACCACAACACGAGCGCTCACTACCCGTTCCAAACATTGTCATTGCCAAATTATAACTATTAGCATGGTATGACGTGATTACATTTATTAGTTATAGCCGATGATCGTCATTGACTATGCTCATGTGGTCAGCTGCAAACCTCAGCATGGTTGTTCTTCACCTAGTTCCTCCGAGTTTGAGGGTGTTTTCCCCATACTGAAAAGCCGCTTCAAGTATTGAGGAGTAGGGTAGGATATTGAGTCCCAAGAGATCCCAAAGTAGCTGTTGTATATCAATATTTTAACACGTATCGGGATTAGGTGATATGCGTGGAGGTCCATGCTTGTCAATAGAACTTAGCTACTTGGAGTGAGTTCCTTAAACCTTCTAAGTCCACTGAATCAGCTAAATAAAAGGGAGTGGGGGAGGTAAAAGAGTTTTTGAATATAACAGCGATCTGAGGAGTTCTGTTTTAGACCGGCCAGCATTACGAGTTCTATGGGGACGCGTCTAGACTTAACCATACATATAAGTGCTAGTAGGTACTGCCTCTTTGAAGAGTCTCAAACGCTTTTCTGAATGCCCTTATATATCCGTCGTGAAGGATTTTGCATAGACAGAAGTAGCTCCCAACACAATAATGAAATTGCCCTTCAGGAGAAGTTGTTGGCTAGGGGTGGTACAAGAAGGTTAACCAAAGTGGTTAGTATTGTTATCGCGCCATCGTTCGCAAACAATAAGGCTTCATTATTTTCAGTTATATGACATGCAAGTAATATACTGCTTCTCGACTATTCAGGGGAATTGGCCCTTACACGTTTTCGTACGGAAAGGCTGTGTTTTCCCGGCTGAGGACGAATGCACAAGTCACTCAGGAGTAATGGGAGATGCGGAAGGGCTCTACCTCTTGGGGGACTGTCTCCGCCGGGCAGGGATCGGGCGGCAGGCCAGATCGCGAGAATGTTGAATACTTGTGTCGTGCAGGTAGACGGCTTGGCCCCCTCTGTAGGCCACGAGGGGCGCAACACTGAGGGAGTGTGGTCTCGTTTACTGCTGACATCGCGACGCACAATAATTGGGCCCGCGTTGCGCTGAATTGGCCCGATGAGTTGATCCGCATTGGGCGCAATCCGGGAACCATCTGTGCGTAGATGTTGGTGAGCTGTATTTAAAGTGGGCATGGAACACGCCATCAATTCGAGCGGACCACTCAGGCCCGCGTGGCCGAGGATTCGGCTAAGCGGCGTTTGGTGCATGTCGTGCTGAAGGCTCCCGTGCGCTGCTCCCGTGAGCGGTAGTCTCGCCCGGGGGCCGCCGTTCCAGGGACGGCACGAGCTACAACACTTTCTAACGAAATTTGGCTACTCGGGCCCAATATAGAACGTCTAGCGGTTGCTGGCACGCCCGTTCTCACAACGTCTGCCGGGGAGTTCGGCCAATGTACTCAGGCGTCCGTGGCAAAATGGCGAGGCTAAGCACCACGTTTCAGCGTGGTAGACCTAACATCTACGCCTGACTGGATAGTCTCCAAATGGAGCGCGTACGTAAGCCCCCGATCCTCCCCACCCGCGGGCACAATAAGGGACTCCGCCTTCCTACCCGGCTCGCACGCATGCTCCCCTCGACAACGGGCTTTGTCAGCTCTACCAGTGCGAGATCTTCGTACCGAGACCGAACAAAGCCGGAGCAGTTGCTGCGTGCACAAGATTATCTCCTGACTCCACCCCCGCCGGCCGGTACAATCCTATACTAAACCGGCCGTCAAGCGACAGCCGGGGGAAAGACCGATGGCTTGCGTCGACGTTTTTCTATTTCGACGACCCTGATCCTAGGCGGGCTGTGCAGCCCACGTGGCGTAGACACGCGACGCCGGCCGCGGCCCGCACCGGGGCCCGACCCCCGCGACGGAGCCGACGGGCTGCCTCCCCTGTGCCCGCGTACGAGCGCAGCGTCGGCCGTCCACCGCTCCGTGCGCCCCGCGGCGCGTGGCCGGTCCCTGCCGGGCCCCGGTTCGCGGCACTGCGGCACTGGCCATGGCCAGGGGCGCAACCGCTGGCCAGCCGAGAGGACGGGCCCGCCGGGCCTCAGGCCGGCCCCGCCGGGTCGCCGTGGGCCGGCCGGAGGGCCTTCCGGCGGGCCCGACGCCCGGGCCATAGTCATCGCGATTGCTCGGAGATGGCTCGCGCGCGGCACCCGCGCGTTGGCCCCGGCGCCCCACGGGGCCCCCCGGGCGCCCCCCGCGCCCGGCGCCCCGGTCTGGTGCGGTGCTGCAGTACCGCCCGGCCGGGGGCCAGGACGGATCGGTACGGCGGACGCGTGTGCCGGCGGCGGGCCCGTGGGACCTGGCGGACCCCGGGCGTTCCTGAGCGGCGGGCCGGCGCGCCCGGCCCGGCACCGGCCGCCGGCCCCGTCCCCGCCCGCCCCGCGGCGGGGCTTGCCAGCGCTGGGCGCCCTGCGGCCTACGCCTCGCTTCGAGCCCACAGGCAGGTCCGCTGGCGGACGGGGGCGGGGGGGCGGGTCTGGGCCCCGGTTGGCTTGGCCCCGAACCCACCCCGTCGCCTCGCCTGGCCGCCTGGCGGGGCGCCGGGGGGCGTCGGGTGGTGCGGGCTGCCCCCGCCGGCCCGCCCGCGCCGGCGGTCCACCCTCCGGCGCGAAGGAGGCCGCGGCCGTCCTGCCGCCGCCGCTTCCGGCAGTATCGGAGGCGGTGAGCCTGGAGCGCGCCTCGGGCTGACCCCCCGGCCCCAGTTGGCAGGCCCCGCCCAGAGGTAGCGCCGGGCCTCCATACCAGCCTCCCGCCCGAGTCCCTCCGGGTCCGGAGCGCGGCCGCGCTTAGCGGGGGAAGG     
P       AATTTTACTGTTATTTGATGAATCTATGATTAAATATATATAAATAAGATATCTACTTGTTTAAGACGTTTCAAAAAATTAGTACTTTACTATAAGAAGCGATTATGCACAATGATAAGCATTTTGATTATCTTCATTGATCTACGTAAAAATTATTTGATTACATTTGGTAAGAAATATTCGTTTAACATAATCTTAACAAAAAATTTAGATTAAGTCATTTTTTTATAAGTGCAATAATGATTGGATTATGTTTGTCCCCATGAATAAATATATTGATATTATTATCTAGTTTTAAATTATCAAATTAATAAATCTTACTAATTCTTATACTCAAACATTAGATTATTGAAAATTAACAATTATTTAAATTTGGTTTGGCTGGAAACAATCCTTTTTATTTTTAAGATATTATTAAAACAATTTTTATTGGTAACTTTTGTATGTCTGTAAAGATAAATATCATATCATAAGTTACAATCGTTAAGTATAATATCTATAATTAGAATAGAAATACAATAAGCGCGAAAACTTTTAAATTTACCTTTTTATACTTGTTAACAAATATGATCTTTAAAAGATATTTATTAAAAGTAATAAAAAGTTAGATCTAGATAATTTAATGTGTATTTTGCTGTTTAATAAAGAATCACCATTAATTCATTTGTAATAAATACATAAAAAACTTATATAATGTAATAAGTAAGTAAATAGCATAGCATGACTAATGTATGCCAACAAAGTTTTAGCATTCTTAACAAAAACAGGATAACAAAATACCTCTTTAATTAAAATAAAGTTCACTAAAGACATTTAGGTGTAAATTTTAAACTTTAATTGAATTATATTTAGTATATATTTTAAACTAAATAAAGAAATATTGTTTAAAACTTTGTAATAATGTATTTTAAAAAGGTATAGAATTATGATTGGTTATAAATTTGTTGAAATATCTTAATGAGATTCTATTAATCAATTGATGCCTGTATGGACGCTTAAACGAATTTGTAGTCAAGCTTCCAGCGCGCAAAGCATCCGCAATACCAAGAAACTTTTGTTTTCGAAGGATTGATGGTTACTTCGTGTTACGTTGTTGGCCATGATCGTACGAGTTTCGATTTTCATTACTCAGAAATAAGCTAAACAAAAGAATCATTTATCGAAATAAATATCATCTAACAACAACACGAGCGTTCAGAACCCATTACAAACAGTGTCTTTCCGAAATTATAACAATTAGCATGGTATGTCGTGATTACATTTATTAGTTATAGCCGATGATCGAGATTGGCTATGCAAATGTGGTCAGTTGCAAGCCTCAGCATAGTTGTTCTTCACCTAGTTCCTACGAGTTCGGGGTTTTTTTCCCCATACACAAAAGCCGCTTCAAGGATTGATGAGTAGGCTAGGAAGTTGAGTGCAAAAAAATCCCAAAGAAGATGTTATAGATCAGTACTTTGACACGTATCGGGCTTAGATTATATGCGTGGAGGTCTACGCTTGTCAATAGACCTAAGCTACTTGGAGTGATTTTGTTAAGCCTCCTAAGTGCACTGAATCAGCTGACTAAACGGGAGTGGGGGAGGTAAAAGAGTTCTTGAATATACTAGCCATCTGAGGGTTTATGTTTTAGACCTGCCAACATTAAGAGTTGTATGGGGTCGCGTCAAGACTTAACCGTTCATATAAGCGCTGGTACGGACTGCCTCTATGAAGATTCTCAAACGCTATCCTGAATGCCCTTATATAGCCGTGGTGACGGATTTTCCATAGTTAGAAGTTGATGCCAACCCAATTATGAAATTGCCCTTGAGGTTAAGTTGGAGGCTACGTGTAGTACAAGAAGTTTACCCAAAGTGGTCAGTTTTGTTCTCACGACATGGTTCGCAAACAATAAGGCTTCTGTATTTTAAGTGATATGACACGCAACTACTAAAGGGCTTCTCGACTATTCTGGGGAGTTGGCCCTTACACGTTTTCGTGCGGAAAGGCAGTGTTTTCCCGGCTGTGGACGAATGCCCAAGAGAGTCACGGCTAATGAGAGCGGCGCATGGGCTCTCCCTCTCGGGGCACTGTCTGCGGCGGGAAGCGATCGTGCGGCAGGCCCGAGCGTGAGACTATTGACTACTTGTGTGGAGCAGGTAGCCGGCTTATCCCCCTCTGCAGGGCACCAGCGTCTTAACAGTGAGGGCGCGTGTTCTCGTTTACTGCCGACATCCGGACGCACAATAATCGGGCCCGCGTTGCGCTTCATTGGCCCGATGAGGTTAGCCGCATTGGGCGCAATCCGGGCACCATCTCTGCGTATAGGTTGGTGAGCTGCATTTAATGTGGGGATGCAACACGCCATCAATGAGAGAGAACAACTCAGGCCCGCTTGGCCGAGCAGTCGGCTAAGCGGCGTGTGGTACATATCGTGCTGAGGGCTCCCGTGCGCTGCTCCCGTGAGCGGTAGTCTCAGCCCGGGCGCGCCGTTCCGCGCACGGCACAGTTTATTAAACTGTATCACGAAATTTGAATGCTCGGGGCCCATCTAGAACCTCTAGCGGTTGCTGGCACGACCGTTCAGACAACGTCTCCCGAGGAGTTCGGCGAATGTACTTATGCGTCCGTGGCAAAATGGGGACGCTAAGCACCACGTCTCAGCGGGGTAGACATAACATGTACGCCTAACTGGATCGTCTCCAAACGGCGCGCGCCTGTAAGCCCCCGATGGTCCCCCCTCGCGCGCACAATAAGGGATTCCGCCTTCTTACCCGGCTCGCACGCATGCTACCCTCGACACCGGGCTTTGTCAGCCGTACCGGTGCGAGATTTTCCTACCGTCACCGAACACAGCCGGATGAGTTAATGCACGGATAAGATTATGCCCTGACTCCACCCCCGCCGGCCAGTACAATCCTGTACTAAACCAGGCCTCCAGCGACAGCCGGACGAAGGACCGATTGCTTGCGTCGACTTTTCTCGATGTGGAAGACCCTCGTCCTAGGCTGGCGCTGCAGCCCATGTGGGGTAGGGACCCGACGCCGGCCGCCGCACGCACCGGGGCCCGACCCCCGCGACGGCGCCCACGCGGTGCCTCCCCTGTGCACGCGGACGAGCGCAGCGCCGGCCGCCCACCGCGCCGCGCACCCCGGGCCTCGTGGCCCGTCCTTGCCGGCCCCCGGTTCGCGGCACTGTGGCACTGGGCATGACCAGGGGCGCAACCTCTGGCCAGGCGAGACGAGGGGCCGGCCGGGGGCCGCGCCCCACCCGCCGGGTACCCGTGGGCCGGCCGGAGGGCGTTCCGGCGGGCCCCACGCCCGGGCCATAGTCGGCGCGACTGCTCCGCGGTGGCTGGCGCGCGGAACCCGCGCGGTGGCCGCGGCGCCCCACGGGGACCTCCGGGCGCCCCCCGCGCCCGGCGCCGCGGTCTCGTGCCGTACTGGAGTACCGCCCGCCCGGGGGCCAGGACGGGTCGGTACGGCGGACGCCTGTGCCGGCCGCGGCCCCGTGGCACCTGGCGGACCCCGAGCGTTCGGGCGCGGCGGGCCGGCGCGCCCGGCCCGGCTCCGGCCGTCGGCCCCGTTCCCGCCCGCCCGGGGGCGGCGCTTGCCAGCGCTGGGCGCGCTGCGGGCTAACCCTCGCTTAGGGCCCAGCGGCAGGTCGGCGGGCGGGCGGGGGCGCGGGGGCGGGGCTGGGCCCCGGTTGCCTTGGCCCGTAACCCACACCGTCGCCTCGCCGGGGCCCCTGGCGGGGCGCCGGGGGGCATCGGGCGGAGCCGGCTGGTCCCGCCGGCCGACCCGAGCCCGCGGCCCAGCCCCCGGGGGCAGGGCGGCCGCGGCCGTACTGCCTCCGCCGGGCGCGGCAGTATCGGAGGGGGTGAGCCTCGCCCGCGCCTCGGGCTGACCCCCCGGCCCCAGGGGGCAGGCCCCGCCCCGAGGTAGCGCCCGGACTCCACACGAGCCTCCCGCCCGAGTCCGGGTGGATCCGGAGCGCGGCTGCGCATAGCGGGGGAAGG     
