# Supplementary material for: A simple method for data partitioning based on relative evolutionary rates
Source: PeerJ. 2018 Aug 28;6:e5498. doi: 10.7717/peerj.5498 (PMC6118207; doi:10.7717/peerj.5498)
Supplement: Data S1 — The datasets are provided in the PHYLIP format. [file peerj-06-5498-s002.zip › DataS2/SS1-3miss.phy]

17  4000
out     ATAAAGATACCGTTCTCTTTACAAAAATACGAATGTAGAGTATAATATTTATTAAAATAAATATAAAGATATAATAAGGATAATCAAAGAGATCATATCAACATTTAAATAAAGGTTATATATTACATTATATAAAAGATCAATTTCTATTCAGATATAATTTATGTTATTGATTCGCCAAGTTATATATTGTATGAGAATACAGATAGTAATTAAGTAATCCTTATAAAAGTATATAAATGAATCTAATCTTTTAATAAGAGACAAATCTAAAATAGGAATTTAAATAGACATGAATTGACTTATTCTACTTAAGGTTATTAATAAATAAATAAAATACCATTTCGAATCAATTGCACAACATAGTCTTATGTTCCTATATTTTATATAGAACGCTTAATAACATGCTATATTATATTAATATTTCATAGAAAAAGATAATAAGTTCTGATCTTATAAGTAACATGACAATCTAATTTTCTACATTGTTATTTTTAAAAAACATGAATAAGTTTTGTTCTTTAACTTATCATTCGGAGACTATTAAAATAACTAGTTGTTATATTAATACTGATAATAAATACAAATTTTCGACTTCAAATATGATTTTTATTTTATGAATAGTATTGAAAAATTCTTTGAAATAAGATTAAATTTCCTTATAATAATAATAAATACTATTTTTAGTAGACTTATAGTGGAATTTCACCATATTAATATAAAGCGCCAAGAATCATGAATATAAATCTACTACACTCAACATTGTTTCAATGACTTATCTTATTCACTGTTATTCTTTTCATTAACTTTTAAAGATACAGTAATTAACATAAAAATTTTAATGAAAGTATGATAAAACACAACCTAGAAATATCATGAGAATAAATAATTTACCATTATCTGAATTATTAATATGTATTTTGATAAAGATTATTCGTTATTTAAACTAAAGAAGATATATTACACTTTATCAATTATTATATTTTATTTAATATTAAACTCGTAATCTAACTACCTCCCGATTAAAGTCTAATGAATATCATATAGGTACGGATCATAATGTCCTGTGACTCGGTGAATAGAAACGATCGGCTTCATGACGCTACTCTATACAAACAAGGCCAACCGACTGCTACTACTTTTTTCACTTTTTTGGGCCATTAGAGCAGCTCTAACCAATTCGTTAGAATGATTATTCTTTCTTTTCATTTTTACAATGAGTTTAGAGACTTAAATGTCTACTAAATAATTCCTCCGCCTTATCGTAAGAGCTATCAGGGAAGTTAGTCAAATTGGCGCCGTTACCTTTCCGTTGTCAAGAACACGAAGATAAGCGTCTCGAATGGCAGCTGCATAGCTATATCCAGCCTAGGAGGATCTCAGGTTATACAGTGGCACAACAAACTGACTATCTCACAGTTATGAGTACTCCCAATAACCAGGAGCTTGTATAAAGTAGATATGGAGAATTGGCTTATAGGTCCCTCGACATTAGCCTGACCTATCTGAAATATTCTTAACGATGTCCTTGGATAAGTCACACTAGATTGTGTGTTCAGTTGGGAAGGCGCTATGTGAAGAGTACGTCTAAACTGTGTTGAGTGTACAGCCTGTATAATTAGTTGCAAAGTCATAAGGATTATAGTTGCAGGTTGACGAAAACTATTGAACTGATCAGGGAGGTCAATATAATAGATTGAGCGTGGCTTTGCCGGTTAGCAACGTCTCAGACTGTACAAACATTATCGTTGACGGTAGGGGCGATTTTACTTATGAGTATACGACTTATTCGAGTCATATTCGGCATGATCCACTTTTGAAAAACTTCTGATAGTAAGGGACATTCGATTAGCAATAACTCCAGTACCGTGTACATATTAAATGAGATTTGAACCCTGTAGATGGTATAATGTACCACCTTCTACCCCCCGAATTATATTCAGCAATCACCAAGTCTAAATTGGCCGTTGTAGCCTGTTGTATACAGCATATGTCGACATGAGGGTCCCAACAGGAGGGGTTCTGGACTACCGCGGAGCCTTCAGTCGCTCGCCATCCAGGCCCTAACTTTGGCGGTCAGAGCATCGTAGTTTGACTAGGCCCTGAGGAACCCCAGACGGTACCGCGTTATGAGGTCTGAGCACAAGACACGAGGACTGCACTGCCACCTAACGAGACCGGACGCAGGAAGCTTTTCTACCAACATGGAGAGGGCTAGGACACATACCAGGGTAGTCTTTGGGCCAGGTATGACTGACGTAAACACGTAACCTTATACCCCTGTATAAACCAACCTTTACCCTGTCCACGCGCGACTTGGCATAAATGACCCGGGGACATCCACCCAAAGTGCCCGGGCCTGCTTGTGCGGTCGGTGACGACACTGTAGGCTCCTTTGTTAGAATAGTCAGTCTCAGCGATGGGAGGAACCACAATGTCAGGGGTCCACGAGGTAGCATCGAGAACGCTCTTCTAGTGGCGGAAGGTGCTATAGGGCATAGGGTTCCCACATGGGACAGAAGGGTCTGGCTTGGGCTCCGAGTTCGTTGAAACGAATTGGCTTTGTCGGGAAAGACGTCCAAGCGCTCGAGAACTACAACTAGTGCGCGCGGCGTTGGCAGACCACCATGTCAACGCGTATCGTGGCGGTGGTCTCCGGCTACAGATCGTGCGTGGGACTACCAGGTAAGGAGGCCAGACTGTGCCACCGTACTTCCGCTGGGACTGGATTCGCTTATACCCACTAACCGGGTCCCTCTTCCCGTGGACTGGCGTGTCGTCTAGCTCTGAAGGCCAGGCACTCTACCATACCCGTTGGCGTGCGGGCGTATTGCGGTCCGAGCTACGTTTCGGAAGGAATCCCTACGTGAAGGGGCAGTGGCTAACCACGGAAGGGGCAGGCGACGCGCCCTCGCCGCAGGCTCCGTCCGTCCCTGAGTTGCTGGGTGCAGGCATACCGTCCGCATCTCACGGCCGCGATTGCGGCGGTACTGTCGTCGGCCCGGGCCCCGCGGGCGGGCGCCACTGCCGAGGCGGCCGGGATTACGCCCGCCGCAGCGCGGCTCGGCCCCAAGTGGCGTCAGGCCGCCGCGCCGGGGCCGAGCGCACACGAGTCGTAGCCGCTCGGGCCGCACGAGCGTCGCCTCGCCTCGTACGCTCCTCCACGGGCGAGCTGCATGCTCCTCTCGAGCGGGCGACCCCTGTCTCCGGGCGCGCGCGCGCCCTGGGGGGCTCGCCGGCGGGGCTCCCGCCTGGTCAAACGGGGCCCGACCCCTTCCGTGAGCGCCAGAGCGGCCGTGCTTGCCCCCCACCCAGCGCCCCCGCCGGCCGATGCGGGGCGGGGGCCGTAGGGCAGCGGCTAGGGCGCGTGCGCGGCTCGCGAGACCGGGCCCCGAACCGGCGCGCGAGTGGGTTGGCGGCGGGGGCGGGGGGCGACGGCGCCGGGTGCAGGCCGGCGCTCATCGCGTTGGCGTGCCTCGATGATAGCGCACCCGGGCGCGGCGGTCGCTGGGGCCACGCCGCGGGCCGGGGTGCCAGGGAGACTCCGGGGGCGCGCGTACTTGACAGCCCGTTTCCCCGTCCCCGTGGGGGGCGCCGTAGGCTGGCGGCCGCGCGAGCCGGTCGCGGCACTCTTACTCCCGCGCGCCTCCGCAGGGGGCCCGATGGGCGGGCTCGCTGCGGACGGGCCTCCGCGGCGCAGGGACCACGCGCCGGGGGCCGCCCGGGCGGCCCCGGCGTCGCGGCACCGGGGTGCGCGCCCGCCACGGGCGCGCGGCGAGGCGGGCGAGGACGCGAGGGCCTGGCATCGGGGTTTGCCGCGCGCTGCACCCCTAGATCTGCCCGCCCCGCAGGCCGTGCCAGGGGAGCGCCGGCGAGCAGCGCGACGGACCGGGCGTCCAACCGGGAGCCGCGGGCCGCGAGGGGCCGTGGTGCCCGCGACCGGCAGCGCCCACAGACGACCGCCAACGCGCGGGGCGAGCAGGGGGCCCGTGCGAGAGGC     
A       ATAATGATACCATACACTTAACAAATAAACGATTGTAGTATATATTATTTATTAGAATAAATATAAAGATATAATATAGATATTCAAAGATTTCATATCCACATTTAAATAAAGGTTATATAATACATTATGTAAAAGATTAATTTCAATTTAGATATAATTTATGTGATTGAATCGCCAACTTATATATTGTATGAGGACATTGAAAATTATTAAGTAATCCATATAAAAATATATAAATGCAGACAATCTATAAATAAGAGAGAAAGCTAAAATATGAATTTAAATAGATATGAAATGACTAATTCTTCTAATGGTATTTAAGAAATATAAATAATATCATTTCAAATCAATTTCACAACATAGTATTATATTACCATATTATATATACTACGCTTAATAAAATGCTATAATATAATAATATATAATAGAATAAGGAAATAAGTTCTGAACTTATAAGTCACAAGACATTCTACTTTTAATCATTGTTATTTTTAAAAAACATTAATAAGTTTTGTTCTTTGACTTATCATTCGGAGGCTATTAATATAACTAGTAGTTATATTTATTCTGATAATAAATACGAATTTTCGACTTCTAATTTGATTTTTATGTTATGAATAAAATTGAAAAATCTTTTGATATAAGCTTAAAGTTCCTTATAATAATAATTAATACTATTTTTAGTAGAATTATAGTGGAATTTCACCATATAAATATAAAGCGCCAAGAATCATGAATATAAATGTACTACACTCAACATTATTTTAATGAGTTATCTTATTCACTGTTATTCTTTTAATTAACTTTTATATATAAAGTAATTAACATAATAATATTAATGAAAGTATGATAAAAATCATACTAGAAATTTCATGAGAATAAATAATGTACCATTATCAGAACTATTCTTATGTATTTAGATAAAGATTACTAATCATTTAAACAAAAAAAGATATATATTACTTCAACAATTGTTATATTTAATTTAATATTAAACTCGTAAGATAATTACCTCCCGATAAAAGTGTAATGAATATTATATAGGTACGGTTCATAATCTCCTGGGACTCGGTTAATAGAGACGATTGTCATCATGAAGCAACTCTATACAAACAATGCCAACATACTGCTACTACTTGTTTCACTTTTATGGGACTTTAGAGTAGCCCTAACAATTTCGTTAGCATGACTATTCGTTCTTTGAAATTTTACAATGAGGTTAAAGACTTAAAAGTCTACAAAATAATTCCTCCGCCTTGTCGTCATACCGATCCAGGAAGGGAGACAAAATGACTCCTTTACCTTTCCATTGTCAAGAACACGAAGTTAAGCGTCTCGCATGACAGCCGCAAAGCAATATACTGCTTGGGAGGAGCTCAGGTCATCCAGTGGCACAACAAACTGACTTTCTCACAGTTCTGGGGAAAACGAATAGCCACGATCTTGTTTTATGTAGATATAGAGATTTTGCTAATCGCTACCTCGACATTAGCCTGACCTATGTGAAATGTTCTTAACGATTATCTTGCATAAGTTGCACTAGATTGTGTTTTCAGTTAGGAGGGCGCTAAGTGAATAGTAAGTCTAACCAGCGTTGAGTGTGCAGCTTGAGCAATCTGTTGCAAATTCATAAGTATTATTGTTGCAGGTTGACGAAAACTATTTAACTGATCAGGGAAGTCAATATAGTAGCTTGATCGTGGCCTAGCCGGTTAGCAACCTCGCAAACTCTACAAACATTATCATTGACAATAGAGGCAATTGTTTTTAAGATTATTCGACATATTCGAGTCCTATTCGGCATGATCCAATTTTGAAAACCTTCTGATAGTAACGGACATACGATAGGAAATAACTCCAGTACCGTGAGCGAACTAAATGAGATTTGAACCCTCTATTAGTTATCGTGTACCACCTTATATCCCCCGAATGAAATACAGCAATCACCAAGTGTAAATTGGTTGTTGTAGCCGGTTCTATAATGCATATGACGACATGAGGTTCCCAAGAGGCAGGGTTCCGGGCTAGCGCGGACCCTTCAGTGGCTCGGCAAGTCGGCACTACCTTTGTTGGTCAGAGCAGGATAGTTTGACTAGGCCCCGGGTAGCCCCAGACGGTATCGCGGTAGGGGCTCGGCGCACAAGACATGAGGACGGCACTGCCACCTACCGATAGCGAGCGCAGCAAGATTTTCTACAAACGTGGAGAGGGCTAGGACACATACCGGCTTTGGCTATGGTCGAGGTATGACGGACATAAACACGTAACCTTATACCCCTGAAGAAACCAACCTTGACCCTGTTCACGAGCGACTTGGCACAAATGACCCGGGGACATCCACCAACAGTGCCAGGGCATGTTTGTGCGGTCGGAGAAGAAACTGTAGGCTCCCTCGTTGGAGTAGTCCGTCTCAGCAACCGGAGGAGCCACAATGTCAGGGGTCAACGAGGTAGCATCAAGCACGCTGTTCTAGTGGCGGAAGGTCCTATAGGGCATTTGGTTCAAACATGGGCCAGAAGGGTCCGGCTTGCGTTCCGAGGTCGTTGTAACGAATTGGCTCTGTGGCGAAAGATGTCCTCTCGCTCGAGAACTACGATTATCGCGCGCGGCGTTTGCATACCACAATGTAAACGCGTAGCGTGTCGGTGGCCTCAACGTACAGACGGTGTGTGGGACTAACGGACAAGGAGGCCAGGCTGTGCCACCGTACTTCCGCCGGGACTGGATTGGTTTCTACCCACCAGACCAGTCCCTATTCCCGTGGAGTGGCGTTTCCTCTAGCTCTGAAGGCCAGGCACTCTAGGATACGCGGTGGCATGCGGGCGGATTGCGCTACGAGCTACGTTGGGGAAGGTATCCCAACGTCAAGTGGCAGGGGTTAACGGCGAAAGGTGCTGGCGGCGCGCCGCCGCCGCAGGCTCAGTCCGTCCCTGCTTTTATGGGCGCAGGCACGCCGTCCGCGTCTCACGGCCGCGATTGCGGCGGTTCTGTCGTTGGTCCGGTCCCCGCGCGCGGACGCCGGCGCCGAGGGCCCCGGGATTGCCGCCGCCCCAGCGCAGCTCGGCCCCAAGTGACGTCCGGCCGGCGCGCCGGGGCCAAGCGGAGACGGGTGGTACCCGCTCGGGGCGAACGAGCGAGGCCGCTGGTTGTGCGCTCGTCCACGAGCGAGCTGCACGCTGCCCCCCAGCCAGCGACCCCTGTCTCCGGGCCCGCTCGCGACCCGGGAGTGTGGCCGGCGCGGCTGCCGTGCGCTCTCACGGGGCCCGACCCTTTCCGTGAGCGCGAGAGCGGGCGTGCTTGCCCCCCACCCAGGCTCCCCGCCGGCCGATGCGGGGTGGGCGCCGTAGCGCCGCGGGCAGCGCGCCTGGACGGCTCGCGAGACCGGGCCACGAACCGACGCGCGAGTGGGCTGGCCGACGGTGCGCCGGGCCACGGCGTCGGGTGCAAGCCGTCGCAAATCGCGTTGCCGTGCCCCGACGATTGCGGGCCAGGGCGCGCCGGTGGCTGAGGCCACGCCGCGGGCCGGGGCGCCAGGCAGACTCAGGCCGCGCGCGTAGTTGACAGCCCGTTTCCGCGTCGCCGCGGGGGGCGCCGTAGGGGGGGGGGCGCGCGAGCCACTCGCGGCACTCTTACTCCTGCGCGCCTCCCCAGGGGGCCCCATGCGCGGGGTCGCTGCGGACGGGTTTCCGCCGCGCAGGGAGTACGCGACGGGCCCCGCCGGGGCGGCCCGGGCGTCGCGGCACTAGGGTGCGCGCCCCCCACGGGCGCGCGGCGACGCGGGGGGGGACGCGAGGACCTGGCATCGGGACTTGCCCCGCGCTTCACCCCCAGATCGGCCCGCCCCCCTGGCCGCTGCACGCGAGCGGCGGCGAGCAGCGCCACGGACCGGGCAGCCAAACTGGAGCCGCGGGCCGGGAGGGGCCGTGGTGCACGCGACCGGCAGCGCCCCCAGACGACCGCCAACCCCCCGGGCGCGCAGCGGGGCGGTGTGAGCGGC     
B       ATATTGATACCATACACTTTACAAATATACGATTGTAGAGTATAATATTTATTACAATAAATATAAGGATATAATATTGAAAATAAAATAAATCATATCAACACTTAAATTAAGGTTATATAATTAATTTTACAAAAAATAAATTTCTATATTGATATACTTTATGTAATAGATTCGCCAATTTATATATTGTATGAGAAGAATGAGACTAATTAAGTAATCCTTATTAAAATATATAAATGCCACTAAACTATGAATAAGAGAAAAAACTAAAAGAAGAATTTAAATATATATGAAATGACTTATTTTTCTAATGGTAGTTAATAAATATATATAATATCATTTCAAATCAATTCCACATCATAGTTTTAAATTTCCATATTATATAAAGTACGCTTAATAAAATGCTATATTATAATAATAAATAATAGAATACAGTAATAAGTTCTGAACTTAAAAGTTACATGACAATCTAATCTTATACATTGTTATCATTAATAAACATTAATAAGTTTAGTTCTTTAACTTATCATTCCTAGACTATCAAAATAGCTAGTAGTAATATTTATTATGATAATAAATTCAAATTTTCCACTGCTAATATGATTTTTATTTTATGTATAATATTGAAAAATCTTTTGATATAATACTAAAGTTCCTTATAATAATAATTCATACTATTTTTAGTATAATTTTAGTGGAATTTCACCATTTCAATATAAAGCGCCAAGAATCATGAATATAAATGTACTACGCTCAACATTATATATATGAGTTAACTAATTCACTGTGATTCTTTACTTTAACTTTTATAAAAAAAGTAATTAACACACAAATATTAATGATAGTGTGATAAAAAACATACTAGAAATTTCATGAGAATAAATAATTTACCATTAACAGAAATATTATTATGTATTTTGTTAAAGATTATTAGTCATTTAAACTAAAGTAGATATTGATCACTTCATCAATAGTTATATTTTATTTAAAATTAAACTCGTAAGATAATTACCTCCCGATTAAAGGGTAATGAATATTATATAGATACGGATGATAATCTCCTGAGGCTCGGCTGATAGAAACGATCGGGATCATGACGCGACTCTATACGAACAAGGCCAACATACTGCTACTACTTCTTTCACTTTTATGGGACTTTAGTGTAGCTCTAACAATTTCGTTAGCATGATAATTCGTTCTTTTAATCTTCACAATGAGGTTTAAGACTTAAAAGTCCACAAAATAATTCCTCCGCCTTGTCGTAATAACGAGCTAGAAGGTGAGGTAAATTGACGCCTTTACCTTTCCGCTATGTAGAACACGAAGTTAAGCGTCTCGCATGACAGCTCCATAGCACTATCCTGCGTTAGAGAAGCTCAGATTATCCAGTGGCACAACAAACTGACTATCTCACACTTTTGGGTACACTCAATAACCAGGATCTTGTCTTAAGTAGATACAGAGATTTGGCTAATAGTTACCTCGTCATTAGCCTGACCTATCAGAATTCTTCTTAACGATGATCTTGTATAAGTTGCTCCAGATTGTGTTTTCAGTTAGGAGGGGGCCATGTGAATAGTAGGTCTAAACTGAGTACAGTGTACGGCCCAAGTAATAAGTTGCACATTCATAAGGATTATTGTTGCACGGTGACGAAAACTCTTTAAGTGATCAGGGAAGTCTATATAGTAGACTGATCGTGGCTTAGTCGGTTTGCAACCTCGCAAACTCTACAAACATTATCGTTAACGGTAGGGGCAGGTCTATTTAAGATTCTACGCCTTATTTGCATCATATTCGGCATGATCTACTTTTGAAAACCTTCTGATAGTAACGGACATACGATTCGAAATAACTCCAGTACCGAAAACCAATTAAATGAGATTTGAACCCTTTATAGGTTATGATGTACCACCTTCTATCCCCCGAATTAGATACAGCAATCACCAAGTGTAAATTGGTCGTTGTAGGCTGTTGTATAAAGCATATGACGACAT????????????????????????????????????????????????????????????????????????????????????????????????????????????????????????????????????????????????????????????????????????????????????????????????????????????????????????????????????????????????????????????????????????????????????????????????????????????????????????????????????????????????????????????????????????????????????????????????????????????????????????????????????????????????????????????????????????????????????????????????????????????????????????????????????????????????????????????????????????????????????????????????????????????????????????????????????????????????????????????????????????????????????????????????????????????????????????????????????????????????????????????????????????????????????????????????????????????????????????????????????????????????????????????????????????????????????????????????????????????????????????????????????????????????????????????????????????????????????????????????????????????????????????????????????????TCCGGGCCCCGCTGGCGGGTGCCACTGCCGAGGTGCCCGGCATGGCGGCCGCCCCAGCGCAGGTCGGGCCCAAGTGACGTCAGGCCGCCGCGCCGGGGCCAAACGGAGACGGGTCGTAACCGCTCGGGGCGAACGAGCATGGCCACGCCTTGTACGCTCCTCCACGGGCGACCTGCACCCTCCTCCCGAGCGGGCGACCGGTGTCCCCGGGACCGCTCGCGATCTGGGAGTGTGGCCGGCCGGGCTGCCGCCCGGTCTAACGGGGCCCGACACCTTCCGTGAGCGCGAGAGCGGGCGTGCTCGCCCCCCACCCAGGCCCCCCGGCGGCCGGTGCGGGGCGCGAGCCGTAGCGCCGCGGCCCGGGCGCGTGTAGGGCTCGCGAGACCGGGCCCTGAACCGCCGCGCGGGTGGGCTGGCGGCGGGTGCGCAGGGCCACCGCGTCGGGTCCAGGGCGGCGCTTATCGCTTTGCCGTGCCTCGACGATTGGGGGCCAGGGCGCGTCGGTGGCTGAGGCCACCCCGCGGGCCGGGGTGCCAGGGAGACTCAGGCCGAGCGCGTACTTGACAGCCCGATGCCCCGCCCCCGTGGGGGGCGCCTTAGGCTGGGGGGCGCGCCAGCCACTAGCGGCACTCTTACTCCGGCGCGCCTCCTCAGGGGGCCCTATGGGCGGGGTCGCTGCGGAGGGGTTTACGCCGCGCAGGGAGGACGCGCCGGGCCCCGCCGGGGCGGCCCCGGCGTCGCGGCACTAGGGTGCGCGCCCCCCCCGGGCGCGCGGCGAGGTCGGCCGCGACGCGAGCACCTGGCATCGCGAGTTGCCTGGCGCTGCACCCCTAGATAAGCCCGCCCCCCTGGCCGCTCCACGTGACCGGCGGCGCGCAGCCCCACGGACCAGGCGCACAACCGGGAGCCGCGGGCCCCGAGGGGGCGTGGTGCGCGCCACCGGCAGCGGGCACAGACGACCGCCAACCCGCCGGGCGGGCAGGGGGGCCGTGGGAGCGGC     
C       GTATTGATACCATACACTTTACAAATAGACGATAGTAGATTGTAATATTTATTAAAATAAATATAAAGAGATAATAAGGATAATTAAAGAGATCATAACAACAATTAAATGAAGGTTATATAATACATTATATAAAAGATTAATTTCTATTTAGATATAATTTATGTAATTGATTCGCCAATTTATATATTGTATAAGGACAAAGAAAGTAATTAAGTAATCCTTATAAAAATATTTAAATGAATCTAATCTATCAATAAGTGAACAAACTATAATAATAACTTAAATAAATATCCAATGACTTATTGTTCTTATGGTTTTTAAAAAATATAAATAATAACATTTCAAATCAATTTCACATCATAGTATTATATTCTCATTTTATATAGAGTACGCTTAATTGAATGCTATATTATAATAATATTTAATAGCATAAGGTAATAAGTTCTGACCTTATAAGTTACAGGACAATCTAAATTTATTCTTGGATATTTTTAATAAACATTAATAAGTTTAGTTCTTTAACTTATCATTCGGAGACTATTAAAATAACTAGTTGTTATATTTAAACTGAGAATAAATACAAATTTTAGACTGCAAATATGATTTTTATTTTATGTATAAAATTGAAAAATCTTTTGGTATAAGATTAAAGATCCTTATATTAATAATTTATACTATTTTTAGTAGATTTATAGTGGAATTTCACCATATCAATATAAAGCGCCAAGAATCATGAATATAAATCTACTACCGTCAACAATCTTTACATGAATAATCTTATTCACTGGTATTCTTTTAATAAACTTTTACAAATAAAGTAATTAACATAAGAATTTTAATGAGAGTATGTTCAAACACAGACTAGAAATTTCATTAGAATAAATAATTTACCATTAAAAGTACTATTATTATGTATTTTTATAAAGATTATTAGTCATTTAAACTACAGAAGATATTTATGACTTCAACTATAGTTTTATTTTATTTAAAATTAAACTCGTAAGTTACCTACCTCCCGATAAAAGTGTAATGAATATTATATAGGTACGGATCAAAATCTGTTTGGGCTCGGTTTACAGAAATGATCGGCTTCATGAACCTACTCTATACAAAAAAAGCCGACGTACTGCTACTACTTGTTTCATTTTTTTGGGACTTTAGAGTAGCTCTTACAAATTCGTTAGCATGATTATTCGTTCTTTTAAAATTTACAATGAGTTTAGAGACTTATAAGACTACAAATTGATTGCTGCGCCTTGTCGTAATATCAAACTTGAAAGTTTGGCAAAGTGACGCCTTTACCTTTCCGTGCTCAAGAACACGAAGATAAGCGTCTCGTATCGCAGCTGCACAGCAATATCCTGCCTGGGAGGATCTCACGTTAACCAGTGGCAAAACAAACTGACTATCTCACAGTTTCTAGTAAACCCAATAACCAGGTGCATGTTCTAGGTAGTTACAGAGAATTTGCTAATAGTTACGTCGACATTAGCCTGAAGTATCTGAAATGCTCTTAGCGATATTCTTGGCTAAGGTGCACCGGATTTTGTATTCAGTTCGGAGGGCGCTAAGGGAATAGTACGTCTAAACAGAGTAGAGTGTACAGCGCGCGTAGTATGTTGCAAATTCATAAGGATTATTGTTGCAGGTTGACGAAAACTATTTAACTGATCAGGGTAGTCAATAGAGTAGATTGATCGTGGCGTAGCCGGTTAGCAACGTCGCAAACTCTACAAACATTATCGTTGACGATAGGGGCGACTCTTTTTAACATTAAAGGCCTTATTTGAGTCATATTCGGCATGATCTACTTTTGAAAACCTTCGGATAGTATCGGACATAGGATATGAAATAACTCCTGTACCGTGAATAAATTAAATGAGATTTGAAGCCTCTATTGGTTATATTGTACCACCTTCTATCCCCCGAATTAAATACAGCAATAACCAAGTGTAAATTGGCCGTTGTAGCCTGTTGTAAAAAGCATATAACGACATGAGGTTCCAAACAGGAGGGGAGCCGGACTAGGGCGGACCCTTCAGTGGCTCGCCAGCTAGGCCCTACCTTTGTTTGTCAGAGCATGCAAGTTTGACTAGACCCCGAGTAATCCCAGATGGTATCGCGGTAGGCGCTCTGCCCACAAGACATGAGGAGTCCAGTGCCACCTAACGATACCGTGAGCAGGAAGGTTTTCTACAAACATGGAGAGGGCTAGGACACATAGTGTGTAACGCTGTGGGCGGGGTATGATTGCCCGAAACACGTAACCCCAGACCCCTGGATCAACCAACCTTAACCCAGTTCACGCGCGACTTGGCATAAATGACCCGGGGACATCCACCCAGAGTACCCGGGCTTCTTGGTGCGGCAGGTGATGACACTGTACGCTCCTTCGTTGGAGTAGTCCGTCTCAGCGAAGGGAGGAACCACAAGGTCAGGGGTCATCGAGGGAGCATCGAGAACGCTCTTCTAGTGGCGGGAGTTCCTATCGGGCAGGGGGTGCGAACATGCGGCAGAAGGGTCGGGCTTGTGCTCCGAGGTCGATGTAAGGAATTGACTCTGTCGGGTAAGATGTCCCCTCGCTCGAGAACTACAGTTATTGCGCGCTGGGTTGGCAGACCATAATGTAAACGCGTAGCCTGGCGGTGGTCTCCCGGTAGAGACGATGTGTGGGACTAACAGGCAAGGAGGCCAGACTGTGCCACCGTACTTCCGTCCGTACTGGATTAGCTTGCACCCACGAAGCGGGTCCCTCTTCCCGTGGGTTGGCGCGTGGTCTAGCTATGAAGGCCAAGTGCTCTAGCATACCAGCTGGCAGGCGGGCGTATTGCTGTGCGAGCTACGTTGTGGTAGGCATCCCTACGTCACACGGCACGGGCTAGCCTCGAAAGGTGCTGCCGACGCGCCGCCGCCGCAGGCTCCGTCCCTCCCTGGTTTTATGGGTGCCGGCATTCCGTCCGCATCTCACGGCCGCGATTGCGGCGGTCCAGTCGTCGGTCCGGGCCCCGCGGGCGGGCGCCACCGCCGAGGCGCCCGGGATTGCGGCCGCCCCACCGCAGCTCGTCCCCAAGTGACGTCAGGCCGGCGCGCCGGGACCGAAGGGAGACGGGCTGTACCCGCTCGGGGCGAACGAGCGTGGCCGCGCCTTGTACGCTCCCCCACGGGCGAGCTGCATGCTCCTCCAGAGCTGGCGACCCCTGTCTCCGGGGCCGCTCGCGATCTGGGAGAGTGGCCGGCGGGGCTGCCGCCCGCTCCAACGGGGCCCGACCCCTTCCGTGAGCGCGAGAGCGGCCGTCCTCGCCCCCCCCCCAGGCCCCCCGCCGGCCGATGCGGGGCGAGAGCCGTAGCGCCGTGGCCGGGGAGCGTGTGCGGCTCGCGAGCCAGGGCCGGGAACCGCCGCGCGTGTGGGCGGGCGGCGGGCGCGCGGGGCGACGGCGCGGGGTGCTGGAGGTCGCTGATCGCGTTGCCGTGCGTCGAGGGTAGCGGGCCCGGGCGCGGGGGTGGCTGAGGCCACACCGCGGGCCGGGGTGCCAGGGAGACTCGGGCCGCGCGCGGACTTGACAGCCCGATTCCTCGTCCCCCTGGCGGGCGCCGTAGGCTCGGCGGGGCGCGAGCCGCTTGCGACACTCTTACTCCCCCGCGCCGCCCCCGGGCGCCCTATGGGCGGGGGCGCTGCGCGCGGGTTTCCGCCGCGCAGGGAGTACGCGCCGGGGCCCGCCGGGGCGGGCCCGGCGTCGCCGCACTAGGCTGTGCGCCCTCCACGGGCGCGCGGCGACGCGGGACAGGACAGGAGGACCTGGCATCGCGATGTGCCCCGCGCTCCAGCCCGAGATCAGCGCGCCCCGCTGGCCGCGCCAGGCGAGCGGCGGCGGGCAGCACCACGGACCAGGCGGGCAACCGGGAGCCGCGGGCCGCGAGGGGGCGTGGTGCCCGCGACCGGCAGCGCCCACAGACGGCCGCCAACCCGCCGGGCGAGAAGGGGGGCCGCGGGAGCGGC     
D       ATAATGATACCATACAATTTACAGATAGACGATTTTAGTTTATAATATTTATTAAAATAAATATTAAGTTAAAATAAGTATAATGAAAGATATCATTTCAACATTTAAATGAAGGTTATATAATAAATTATATAAAAGATTAATTTCTATTTAGATATAATTTATGTTATTGATTCGCCAATTTATATATAGTATAAATACATTGCAATAAATTAAGTAATCCTTAAAAAAATATATAAATGATTATAATCTATTAATGAGAGAAAAAACTAAAATAAGATATTAAATAGATATGAAATGACTTATTATTCTTATTGTTTTTAATAGATATAAACAATATCATTTCAAATCAATCCCACAACATAGTATTACATTCCCATATTATATATAGTACGCTTAATAAAATGCTATATTATAATAATATTTAATAGCATAAGGTAATAAGTTCTGAACTTAAAAGTTACATGACATTCTATTTTTATTCATTGATATTTTTAATAAACATTAAAAAGTTTTGTTCTTTATCTTATCATTCGGAGACTATTAAAATAACTAGTTGTTATAATTATACTGACAATAAATACAAATTTTCAACTGCTAATATGATATTTATGTTATGTATACAATTGAAAAATCTTTTGATATAAAATTAAAGTTCCTTATAATCATAATGAATACTATTTTTAGTAGGATTCTAGTGGAATTTCACCATGTCAATATAAAGCGCTAAGAATCATGAATATAAAAGTACTACATTCAACATTCTTTACATGAATTAACTTATTCACTGTAATTCTTACCATTAATTTCTAAAAATAAAGTATTTAACATACTAATTTTAATGAAAGTATGATCAAATACATACCAGAAATTTCATGAGAATAAATAATTTACCATTAATTGTACTACTATTATGTATTTTAATAAAGATTATTTGTCATTTACACTAAATAAGATATGTGTTACTTTAACACTAGGTGTATTTTATTTAAACTTAAACTCGTAAGATAGTTACCTCCCGATTAAAGTTTAATGAATATAATATAGGTACGGATCATAATTTCTTGAGACTCGGTTAATAGAAACGATCAGCATCATGAAGCTACTATATACAAACAAGGCCAACCTACTGCTACTACTTTTTTCACTTTTTTGGGACTTTAGAGTAGCCCTTACAATTTCGTTAGCATGATTATTCCTTCTTTGAATTTTTACAATGATTTTAAAGACTTAAAAGTCTATAAAATGATTCCTCCGCCTTGTCGTAATATTGAACATAGAAGGGAGGCAATTTGAGACCTATACCTTTCCGTCGTTAAGAACACGAAGATAAGCGTCTCGCATGGCAGGAGCATAGCGATAACCTGCCGGGGAGAAGCTCAGGTTATCCAGTGGCACAACAAACTGACTATCTCACAGTTTTGAGTAGACCCAATAACCAAGAGCTTGTCTAAAGTAGTCATAGAGAATTTGCTAATAGATACCTAGACATGAGCCTGAACTATAGGAAATGTTCTTATCGATGACCTTGGATACGTCGCACTAGATTGTGTATTCAGTTAGGAGGGCGCCAAGGGAATAGCACGTCTAAACTGAGTAGAGTGTACAGCGCAAGTAATATGTTGCACACTCAGAAGGATTCTTGTTGCAAGTTGAAGAAATCTATTTAACTGATCAGGAAATACAATATAGTATTCTGATCGTGGCTTAGTCGGTTAGCAACCTCGCAAACTCTACAAACATTATCGTTGACGCTAGGGGCGAATCTATTTAAGATTAGACGCCTTATTAGAGTCTTAATCGGCATGATCTACTTTAGAAAACCTTCTGATAGTAACGGACATACGATACTAAATAACTCCAATACCGTCAATAAATTAAATGAGATTTGAATCCTCTAGAGGTTATGATCTACCACCTTCTATCCCCCGAATTAAATACATCAATAACCAAGTGTAAATTGGTCGTTGTAGCCTCTTGCATAAAGCATATGACGACATGAGGTTCCCAACAGGAGGGGAGCCGGACTAGGGCGGACCCTTCAGTGGCTCGCCAGATAGGCGCTACCTGTGTTCGTAGGAGCATGCTAGTTTGACTAGACCCCGCGTAACCCCAGAGGGTATCGCGATACGAGCTCTGCGCACAAGACATGAGGAGTGCACTGTCACCTAACGATACCGTGCGCAGGACGGTTTTCTACAAACATGCAGAGGGCTAGGACACATAACAGGTTAGCCATTGGGCGAGATATGATTGACCTAAACACGTAACCTTATACCCCTGAATAAACCAACCACGACCCTGTACGCGAGCGTCATGGCAGAAATGACCCGGAGACATCCACCCACAGTGCCCGGGCATCTTTGTGCGGTCGGTGAAGATACTGTAGCCTCCCTCGTTGGAGTGGTCCTTCTCAGCGACGACACGAACCACAATGTCAGGGGTCAACGCCGTAGCGTAGAGCACGCTCTTCTAGTGGCGGGGTGTCCTATAGGGCATTGGGTTCGAACAGGGGTCAGAGGGGGCAGCCTTGCGTTCCGAGGTCGATGTAAGGAATTGGCTCTGTCGGGTAAGATGTCCCATCGCTCGATAACTCCAGTTATTGCGCGCGGCGTTGGCAGACCAGAATGGATACGCGTAGCGTGGCGGTGGACTCCCGGTACAGACACTGGGTGGGACTAACAGGTAAGGAGGCCAGACTGTGCCACCGTACTTCCGCCGGGACTGGATTAGCTTTTACCCACAAAGCGGGTCGCTCTTACCGTCGATTGGCGTGTAGTATCGCTCTGAATGCCAGGTGCTCTAGCATACCGGCTGGCGGGAGGGCGTATGGCGATACGAGCTAGGTTGCCGAAGGAATTCCGACGTCACGTGGCCCGGGTTAACCACGCAAGGTGCGGGGGTCGCGGCTCCGCCGCAGGCTCGGTACGTCCCTGCTTTTATGGGTGCAGGCATGCCTTCCGCATCTCACGGCCGCGATTGCGGCGGTTCTGTCGTCGGTCCGGGCCCCGCGGGTGCGCACCACTGCCGAGGGGCCCGGGATTGCGGCCGCCCCAGCGCAGCTCGGCCCCGAGTGCCGTCCGGCCGGCGCGCCGGGGCCGCACGGAGACGAGTCGTACCCGCCCGGGCCGAACGAGGGTGGCGGCGCATTGTACACTCCTCCACGAGCGAGGTGCATGCTGCTCCGGAGCCGGCGACCCCTGTCTCCGGGCGCGATGGCGATCTGGGAGAGTGGCCGGCGGGGCTGCCGGCCCCCCTTACGGGGCCCGACCCCTTCCGTGAGCGCGAGAGCGGGCGTCCTTGCCCCCCGCCGAGGGCCCCGGGCGGGCGATGCGGGGGGCGCGCCGTAGCGCGGCGGCCTGGGCGCGTGGGGGGCGCGCGAGACCGGGCCCTGAACCGCCGCGCGCGTGAGGTGGCGGCGGGGGCGCGGGGCAACGGCGTCGGGTGCAGGCCGTCGCGGCTCGCCTTGCCGTGCCTCGAGGATCGCGGGCCCGGGCGCGCCGGTGGCTGAGGCCACTCCGCGGGCGGGGGCGCCAGGGAGACTCGGGCCGCGCGCGCAATTGACAGCCCGATTCCGCCTCCCCGTGGGGGGCGCCGTAGGCTGGGGGCCGCGCGAGCCACTGGCGGCACTCTTGCTGCGGCGCGCCGACCCCGGGCGCCGCATGGGCGGGCTCCCTCCGGACGGGTGTCCGCCGCGCAGGGAGCACGCGCCGGGCCCCGCCGGGGCGGGCGCGGCGTCGCGGCACTAGGGTGCGCGCCCCCCACGGGCGCGCGGCGACGCGGGCCAGGACGCGAGGACCTGGCATAGGGCCTTGGCCCGCGCTGCACCCCTAGATCAGCCCGCCCAGCTGGCCGCGGCGCGGGACCGGCGTCGACCAGCCCCACGGACCCGGCGCACAACCGGGAGCCGCGGGCCGCGAGGGGTCGTGGTGCGCGGGACCGGCAGAGCCCACAGACGGCCGCGAACCCCCCGGGCGAGCAGCGGGGCCGTGTGAGCGGC     
E       ATAAGGATACCTTTCACTTTATAAATAGACGATTGTAGAGTACATTATTCATTAAAAACAATTTTAAGATATAAGATTGATAATCAAAGAGATCATCTCAACAATTAAATGAAGGTTATATAATAAATTATATAAAATATTAATTTATATTTAAATAAAATTTATGTGTTTGAATCTCCAATTTATATATTGTATTAGCGTATTGAAAGAAATTAAGTAATCCATAAAAAAATATATAAATGAATTTAAACTATGAATTAGAGATAAAACTAAAATAAGTCCTTAAATAGATATGAATTGACTTATTCTTCTTATCGTTTTTAATAAACACAAATAATATCATTTCAAATCAATTCTACACCATAGTATTATATTCCAATTTTATATATAGTACGCTTAATACAATGCTATATTATAATAATATTTAATAGAAAAAGCTAATAAGTTCTGAACTTATAAGTAACAAGCCATTCTAATTTTATTCATTGTTATATTTAACAAACATTAATAAGGTTTGTTCTTTAACTTATCATTCGCAGACTATTAATATACCTAGTTGTTATATTTATACTGACAATAAATACCAATTTTCGACTTCAAATATGAGATTTATATTATGAATAAAATTGAAAAATTTTTTGATATAAAATTAAAGTTCCATATAAAAATATTAAATACTATTTTTAGTAGAATTATAGTGAAATTTCACCATATTAATATAAAGCGACAAGAATCATGAATATAAATGTACTACAATCAACATTATTTTCATGAATTATCTTATTCACTGTTATTCTTTTGCTTAACTTATATTAATATAGTAATTAACATATAAATTTTAATGAAAGTATGATAAAAATCACACTAGAAACTTCATGAGAATAAATAATTTACCATTAACGGAAATATTATTATGTATTTTGATAAAGATTATTAGTCATTTAAACTATAAAAGATATATCGTACTCCAACATTAGTTTTTTTTCATTTAAAATTAAACTCGTAGGTAAACTACCTCCCGATTAAAGTGTAATGAATATAATATAGGTACGGATCACAATGTCCTGCGACTCGGCTCATAGAAACGATCGGCATCATGAAGCTCCTCTATACAAACAAATCCAACCTACCGCTACTACTTCTTTCACTGTTATGGGACTTTAGAGGAGCCCTAACAATTTCGTTAGCATGATTATTAGTTCTTTAAGTTTTTACGATGAGTTTAGAACCTTAAAAGTCTACAAAATAATTCCTCCGCCTTGTCGAAATGTCGATCTTGTAAGGGAGCCAAATTGACGCCTATTCCATTCCGTTGTCAAGAACACGCAGGTAAGCGTCTCGCATGGCAGATGCATAGCTATATCCTACCCGAGAGGAGCTCAGGTTATCCAGCGGCACAACAAACTGACTATCTCACAGTTTTCAGTAGACCGAATTACCACGAGCTTGTCTCAAGTAGCTACAGAGAATTGGCTAATAGTTACCTCAACAATAGCCTGACCTTTTTGAAATGTTCTTATCGATGAACTTGCGAAAGTCACACAAGATTGTGCCTACAGTTTGGAGGGCGCTGAGTGGATAGTACGTCTCAACAGAGTTGAGTGTACAGCCCGAGTACTATATTGCGAATTCATAAGGATTATTGTTGCAGGTTGACGAAAACTATTTAACTGATCAGGGATATCAATATAGTAGATTGATCCTGGCTTAGCCGTTAAGCAACCTCGCAAGCTCTACAAACATTATCGTTGACGGTAGGAGCGGTTCTGTTTAGCATTATACACCTTATTCGAGTCGTATTCTGCATGATCCACTTTAGATAAACTTCTGATAGTAACGGACATACGATTCGAAATAACTCCAGGACCGTATACAAATTAAATGAGATTTGAACTCACTATAGGGTCTGGTGTACCACGTTCTAACCCCCGAATTAAACACAACAATAATCAAGTGTAAATTGGTCGTTGTAGACTGTTCTATAAAGCATATGACGACATGAGGCTGCGAATAGGAGGGGTACCGGTCTAGGGCGGACTCTTAAGTGGCTCGCCAGCTCGGCACTACCTTTGGGCGTCAGAGCATGCTAGTTTGACTAGCCCCCGGGTAACCGCAGATGCTACCCCGGCAGGGGCTCTGCCCACAAAACACGATGATCGCACTGGCACCTAACGATAGCGAGAGCAGGAAGATGTACTACAGACATCGAGAGGGGTAGGACACAGACCAGGTTAGCCCCGGTGCGGGGTATGACTGACCTAAACACATAACCCTAGGCCGCTGAAGAAACCAACCTTTACCCAGTGGATGAGCGACTTCGCACAAATGACCCGGGGACATCCACCCATAGTGCCCGGGCCTCTTTGTGCGGTCGGTGAAGACACTGTAGGCTCCCTCTTTAGAGTAGTCAGTCTCAGCCATCGGAGGAACCACAATGCCAAGGGTCAACGAGGTAGCATCGAGCACGCTCTTCTAGTGGCAGAACGTCCTATCTAGCATCGGGTTCCAACATGGGCCTGAACGGTCCGGCTTGCGCTCCGAGGTCGCTGTAAGGAATTGGTTGTGTCGGGTAAGACGTCCAATCGCTCGAGAACTACAATTATTCCGCTCGGCGTTAGCAGACCACGATGTAAACGCGTAGCGTAGCGGTGGTCTCACGATACAGGTGGTGCGTGGGACTAACAGGCAAGCAGGCCAGTCTGTGCCACCGTACTTCCGCCGGGGCTGGATTCGCTTATACCCACGAAACGGGTACGTCTTCCCGTGAGTTGGCGTGTCGTCTAGCTCTGAACGCCAGGCGCTCTATCATACCCGCTGGTATGCGTGCGTATTGCGGTTCGAGCTACGTTTCGGAAGGAATCCGTCCGTCAGTCGGCGGGGGCTAACCCGGAAAGGTGCCGCCGACGCGCCGCCGCCGCAGGCTCCGTCCGTCCCTGCTTTTATGGGAGCAGGCATGCCGTCCGCATCTCACGGGCGTGATTGCGGCGGTTCTGTCGTCGGTCCGGACCCCGCGGGCGGCCCCCAGTGCCGAGGTGCGCGGGATAGCTGCCGCCCCAGCGCGGACCGGCCCCAAGCGTCGGCTGGCCGACGCGCCGGGGACAAACGGACACGAGTGGTATCCGCTCGGGGCGGACGAGCGTGGCCGCGCCTGGTACGCTCCGCCAGGGGCGATGTGCATGCTCCTCCGCAGGGCGCGACCGCCGTCTCCGGGCCGGCTCGCGCCCTGGGCGGGTGGCCGGGGGGGCTGACGCCCTGTCCCACGGGGCCCCCGCCCTTCCGTGAGCGCGAGAGCGGACGTGCTCGCCCCCCACCCAGGCCCCCCGCCGGCCGATGCGGGGCGCGGGCCGTAGCGCCGCGGCCCGGGAGCGTGAGGGGCGCGCGAGGCCGGGCCCCTAAGCCACGCGCGAGTGCGCGGGCGGCGGGTGCGCCGGGCGACGGCGCCGGGTGCAGGCCGTCGCTCCTCGCGTTGACGTGCCTCGACGAAGGCGGGCCCGGGCGCGCCGGTGGCTGAGGCCACGCCGCGGGCCGGGGCGCCAGGGAGACTCCGGCGGCGCGCGTACTTGACAGCCCGATTCCCCGCCTCCGTGGGGGGCGCCGTAGGCTGGGCGGCGCGCGAGCCACTCGCGGCGCACTTACTCCGCCGCGCCTGCCCCGGGGGCCGGATGCGCGGGGACTCTGCGGACGGGTTTCCGCCGCGCAGCGAGCTCGCGCCGGGGCCCGCCGGGGCGGCCCAGGCGTCGCGCCACTAGGGTGCGCTCCCACCACGGGCGCGCGGCGACGCGGGCGAGGACGCGAGGACCTGGCATCGCGGCTTGCCCGGCCGTGCACGCCTAGATCAGCCCGCCCCGCTGGCGGCCGCCGGGGAGCGGCGCTGGGCAGCGCGACGGAGCAGGCGGCCAAACGGGAGCCGCGGGCCGCGAGGGGCCGCGGTGGCCGGCACCGGCAGCGCCCACAGACGACCGCGAACCCGCGGGGCGACCAGGGGGGCCGTGCGAGCGGC     
F       ATAATGATACCGTTCTCTTTACATAAAGACGATTGTAGTATATACTATTTATTAAAATAAATAAAAAGATACAATAAGAATTATAAAAAAGTTCATATCAACAATTAATTGAAGGTTATATAAAACATTATAAAATAGATTAATTTATATATCGATATAATTTATGTTATTGAATCGACAATTTATATATTGTATAAGGAAATTGTAAGAAATTAAGTAATCCTTATTAAAATATATAAATGAATTTAAATTATGAATTAGAGAAAAAACTATAATATGATGTGAAATAGATATGAATTGACTCATTCTCCTTATGGTTTTTAATAAATATAAATAATATCATTTCAAATCAATTCTACAACATAGTAATATATTCCCATATTATATATAGAGCTCTTAATAAAATGCTATAATATAATAATATTTAATAGAAAAAGATAATAAGTTCTGAACTTATAAGTTACAAGACAATCTAATTTTATTTTTTGTTATATTTAATAAACATTAATTAGTTTTGTTCTTTATCTTATTATTCGGAGTCTAAGAAAATAACTAGTTGTTATATTTATTATGACAATAAATACAAATTTTCCACTTCAAATATGAATTTTATGTTATGTATAAAATTGAAAAATTTTTTGATATAATATTAAAGTTCCTTATAAAAATAATTAATACTATAATTAGTAGTATTAAAGTGGAATTTCACCATATCAATATAAGGCGCCAAGATTCATGAATATAAATGTACTACACTCAACATTATTTTCATGATTTATCTAATTCACTGTTATTTTTTTCCTTAACTTTTATTAATGAAGTAATTAACATACTAATTTTAATGATAGTTTGATAAAAAACATACTAGAAATTTCATGAGAATAAATCATTTACCATAAACAGACCTATTATTATGTATTTTGATAAAGATTATTTTTCATTTAAACAAAAGAAAATATATATCTCTTCAACAATAATTATTTTTTATTTAATATTAAACTCGTAAGATAATTACCTCCCGATTCAGGATTGATGAATATCATATAGTTACGGATAACAATCTCCTGAGACTCGGCTAAGAGAAACGATAGGCATCATGAAGCTACTCTATACCAACAAAGCCAACCTACCGCTACTACTTGTTGCACTTTTTTGGGACTTTAGAGCAGCCCTAACAAGTTCGTTAGCATGATAATTCGTTCTTTGAATTTTTACAAGGAGTTTTAAGACTTGAAAGTCAACAATATAATTCCTCCGCCTTGTCGTAAAATCGATCACAGACGGGAGCCAAATTGACGCCTTAACCTTTCCATTATCAAGAACACGCAGATAAGCGTCTTGAATGGCATCTGGATAGCTATATCCTGCACGAGACGAGCTCAGGTTATCCAGTGGCACAACAAACTGACTAACTCACAGATTAGAGTATACCCAATAACCAGGAGCTTGTATCAAGTAGCTACAGAGAATTGGCTAATAGTTACCTCCACAATAGCCTGAGCTGCCTGAAAATATCTTAACGATGATCTTGCTTAAGCTGCACCAGATTGTATGTTCAGTTCGGTGGGCGCTGAGTGAATAGTACGTCTAACCAGAGTTGGGTGTACAGCCCGGGAATTATATTGCAAATTCATAAGGATTATTGTTGCAGGTTCACGAAAACTATCTAACTGATCAGGGAGCTCAATATAGTAGATTGATCGTGGCTTAGCCGTTAAGCAACCTCGCAAACTCTACAAATATTATCGTTGACGATACGGGCGATTCTGTTTAATATTATCGACCTTATTAGAGTCATATTCGGCATGATCCATTTTCGAAAAACTTCTTATTGTAACGGACATTCGATTCTAAATAACTCCAGTACCGGGCACGATTTAAATGACATTTGATCCCTGTATAGGATATAATGTACCACATTCTACCCCCCGAATTAAATACAGCAATCACCAAGTTTAAATTGGTCGTTGTAGACTGTAGTATAAAGCATATGACGACATGAGTCTCCGAACAGGATGGGTGCCGGACTAGCGCGGACCCTTCAGTGGCTCCCCAGATCGGCACTACCTTTGTGGGTCAGAGCATGCTAGTTTGACTAGCCCCAGAGTATCCCCAGAAGCTTGCGCGGTATGAGCTCTGCCGACAAAACACGAGGATGGCACTGGCCCCTAACGATAGCGAGCGCAGGAAGATCTTCTACAAACATGGAGAGGGCTAGGACACATACCAGGTTAGGCCTTGGGCGCGGTATGGCTGACCTAAACACGTAACCATATGCCCCTGAATAAACCAACCTTTACCCAGTTCACGGGCGGCTCGGCATAAATGACCCGGGGACATCCAGCCACAGTGCCTGGGCTACTTTGTGCGGTCGGTGACAACACTGGAGGCGCCCTCGTTCGAGTAGTCCGTCTCAGCCATCGGAGGACCCACAATGTCAGGGGTGAACGAGGTATCTTCGAGAAGGCTCTTCTAGTGGCAGAAAGTCCTATCGAGCATCGGGTTCCAACATGGGCCACAAAGGTCTGGCTTGCGCTCCGTGGTCGATGTAAGGAATTGGCTCTGTCGGGCAAGATGGCCCATCGCTCGATAACTACAATTATTGGGCGCGGCGTTCGCAGACCACGATGTGAACGCGTAGCGTTGCGGTGGTCTCCGGGTACAGGTGCTGTGTGGGACGAGCAGGCAAGGAGGCCAGACGGTGCCACCATACTTCCGTCGGGACTGGGTTCGCTTATACCCACTAAACGGGTCCTTCTGCCCTTGGACTGGCGCGTCGTGTAGCTCTGAACGACAGGGGCTCTAGCATACCGGGTGGCCTGCGGGCGTATTGCGGTTCGAGCTACGTTTGGGAAGAAATCCTTCCGTCAAGTTGCGCGGGTTAGCCACGAAAGGTGCCGACGCCGCGTCGCCGCCGCAGGCTCCGTCCGGCCCTGCTTTAATGGGTGCAGGCATGCCGTCCGCATCTCACGGCCGTGATTGCGGCGGTTCTGTCGTCGGTCCGGGCCCCGCGGGCGGCGGCCACCGCCGAGGTGCCCGGGGTTGCGCCCGCCCCAGCGCAGCTCGCCCCCAAGTGGCGTCAGGCCGGCGCGCCGGCGCCGAACGCAGACGCGGCGTAGCCGCTCGGGGGGCACGAGCGCGGCCTCGCCTTGTAGGCTCCTCCACGGGCGAGTTGCATGCTGCTCCCGAGCTGGCGACCACTGTCCCCGGGGCCGCTGCCGCTCTGGGCGTGTGGCCGGGGGGGCTGCCGTACGCTCTAACGGGGCCCCAGGCCTTCCGTGAGTGCCAGAGCGCGCGTGCTCGCCCCCCCCCCAGGCCCCCCGCCGGCCGATCCGGGGCGCGGGCCGTAGCGCCGCGGCCAGGGCGCGTGGGCGGCTCGCGAGACCGGGCCACGCACCGGCGCGCGAGTGGGTTGGCGGCGGGTGCGCGGGGCGACGGCGCCGGGTGCACGCCGTCGGTCATCGCCTTGCCGCCCCTCGACGAGGGCGGGCCCGGGCGCGGCGGTGGCTGAGGCCACGCCGCGGGCCGGGGCGCCAGGGAGACTCGGGCCGCGCGCGTACTTGACAGCCCGATTCCCCGTCCCCCCGGGGGGCGGCGTAGGCTGGGGGGCGCGCGGGCCGCTAGCGGCACTCTTACTCCGCCCCGCCTCCGCCGGGGGGCGTATGGGCGGGCGCGCTGCGGAGGGGTCTCCGCCGCTCAGGGAGCACGCGCCGGGCCCCGCCGGGGCGGCCCCGGCGTCGCGGCACTAGCGTGCGCGCCCCCCACGGGCGCGCGGCGACGCCGGCCACGACGCGAGGACCTGGCATCGAGGCTTACCCCGCGCTGCACCCCTAGATCAGCGCGCCCCGCTGGCCGCCGCACGGGAGCGGCGGTGAGCAGCCCGACGGAGCCGGCGCACGACCGGGAGCCGCGGGCCGCGAGGGGCCGTGGTGCCGGCGACCGGGAGCGCCCACGGACGACCGCCAACCCGCGGGGCGAGCAGGGGGGCCGTGGGAGCGGC     
G       ATAATGTTACCATGCACTTTACATATAGACGAATGTAGAGTATAATATTTATTAAAATAAATATAATGATATAATAAGTATAATAAAAAAATTCATATTGACAGTTAAATGAAGGTTATTTAAAAAATTATTTGAAAGATTAATCTCTATTTAGATATATTTTATGTTTTTGAATCGCCAATTTATATATTGTATGAGGACATTGGAAGAAATTAAGTAATCCTTAAAAAAATATATAAATGAATTAAACCTATGAATTACAGAGTAAACTAAAATATGAATTTAAATATATATGAAATGACTTATTCTTCTTATTGTTTTTATTAAATATAAAAAATTTCATTACAAATCAATTCTACAACATAGATTTATTTTCCCATATTATATATAGTGCAATTAATAATAAGATATAATATAGTAATATTTAATAGAAAAAGGTAATAAGTTCTGAACTTATAAGTAACTTGACAATCTAATTTAATTCATTGTTATATTTAATAAACATAAATAAGTTTAGTTCTTTAAAATATAATTCGGAGACTGTTTAAAAAACTAGTCGTTATATTAATTCTGACAATAAATACAAATTTTCGACTACCAATATGATTTTTATGTTATGTATAAAATTGAAAAATTTTTTGATATAAGATTAAAGTTCCTTATAAATATAAATATTACTATTATTAGTTGAATTATAGAGGACTTTCACCATATCAATATAAAGCGCCAAGAATCATGAATATAAATTTACTACACTCAACATTATATTTATGAATTATCTTATTCACTGTTAGTCTTTTTTTAAACTTTTATTAAAAAAGTAATTAACATTAAAATGTTAATGAATGTATAATAAAAACCATATAAGAAATTCCATGAGAATAAATAATTTACCATTAACAGAACTATTATTATGTCTTTTGAAAAAGATTATTAGTCATTTAATCTAAAGAAAATATAAATTACTTCATCAATAATTATTTTTTTTTTAAAATTAAACTCGTAAGATAAATACCTCCCGATTATACTATAATGGATATCATATAGCTGCGGATCATAATGTCCTGAGACTTGGGTCAAAGAAACGATTGGCCTCATGAACCTACTCTATTCAAACAAGGCCAACGTCCGGCTTCTACTTGTTGCATCATTATGGGACTTTAGTGGAGCCCTAATAATTGCGTTAGCATCATGATTCGTTCTTTTAAATTTTACAATGAGTTTAGAGACTTAAAGGTCCACAAAATAATTCCTTCGCCTTGTCGTAATATCCATCTAGTATGAGAGGCAAATTGACGCCATTACCTTTCCGCTGTGAAGAACACGAAGTTAAGCTTCATGCATGACAGCTGCATAGCTATATCCTGCCCTGGAGGAGCTCATGTTATCCAGTGGCACAACAAACTGACTTTCTCACAATTTTCAGTAGACCCAATACCCAGGAGCTTGTCTTAAGTAGATATAGAGAATTTGCGAATAGTTACCTCGACATAAGCCTAACCTTTGTGAATTGTTCTTAACGATAATCTTGCATAAGTTCCACCAGATTGTGTCTTTAGTTGGGAGGGCGCTGAGTGAATAGTACGTCTAAACAGAGTTTAGTGTTCGGCCGGAGTAGTATGTTGCAAATTCATAAGGATTATCGTTTCAAGATGACGCAAACTATTTAACTGATCAGGGAGGTCATTATAGTAGACTGATCGTGGCTTCGCCGGTTGGCATCGTCACACACTCTACAACCATTATCGTTGACGATAGGGGCGATTCTGTTTATTATTATACACCTTATTCGAGTCATATTCGGCATGATCCAATTTTGAAAAACTTCTGACAGAAACGGACATTCGATTCGAAATAACTCCAGTACCGAGAATAAATTAAAGGAGATTTGAACCCTTTATAGGGTATAGTGTACCACCATCTACCCCCCGAATTACATACATCAATCACCAAGTGTAAATTAGTGGTTGTAGACTGTTGCATAAAGCCTATAACGACATGAGGTTCCAAACCGGTTGGGTACCGGACTAGGGCGGACCCTTCAGTGGCTCGAAAGATCGGCCCTACCTTTGTGTGTCGAAGCATGCTAGTTTGACTAGTCCCCGAGTATCCCGAGACGATACCGCGGTAGGAGCTCTGCGCACACTACACGAGGATGGCACTGCCCCGTAACGATACCGAGCGCAGCAAGGTTTCCTACAAACATGGAGAGGGCTAGGACACATACGAGGTTAGGCTTAGGGCGAGGTATGACTGACGTAAACACCTAACCTAATCCCCCTGAATAAAGCAACCTTTACCCGGTTCACGAGCGACTTTGCATAAATGACCCGGGGACATCCACCCACGGTGCCCGGGCATCTATGTGTAGTCGGTGAAGACACTGTAGGAACCCTCGTTGGAGTAGTCAGTCCCAGCCATGGGAGGAACCACATTGTCAGGTGTCAACGAGGTAGCATCAGGCAAGCTCTTCTAGTGGCAGAAGGTCCTATCGGGCACCGGGTTCCAACATGGGCCAGAAGGGTCTGGCTTGGGCTCTGTGGTCGTTGTAAGGAATTGGCTCTGTCGGGCAAGAGGTCCCTTCGCTCGAGAGCTTGAAGTATTGGGCGCGGCGTTGGCAGAACCCGATGTAAACGCGTAGCGTGGCGGTGGTCTCCCGGTACAGATGGTGGGTGGGACTAACAGGCAAGGAGGCCAGACTGTGCCACCCTACTTCCGCCGGCACTGGATTCGCTTATACCTACGAACCGGGTCTCTCTTCCCTTGAATTGGCGTGTGGTCTAGCTCTGAAGGCCAAACGCTCTACCATACCCGCTGGTTTGCGGGCGTATAGCTGTTCGAGCTACGTTTGGGAAGGAATCCCTCCGTCACGTGGCGACGGCTAAGCTCGAAAGATGCCGGCGACGCGCCGCCGCCGCAGGCTCAGTCCGTCACTGCTTTTATGGGCGCAGGCAGGCCGTCCGCATGTCACGGCCGCGATTGCGGCGGGTCTGTCGTAGGTCCGGGCCCCGCGAGCGGCCGGCACTGCCGAGGCGCCCGGGATTGCGGCCGCCCCAGCGCAGCTCGGTCCCAAGTGGCGTCCGGCCGGCGCGCCGGGGCCAAACGGACACGAGCCGTAGCCGCTCGGGGCGGACGAGGGAGCCCGCGCCTAGTACGGTCCTCCACGGGCGAGTTGCATGCTGCTCCCGAGCCGGCGACCGGTGTGTCCGGGCCCGCTCGCGCTCTGGGGGTGTGGCCGGGGGGGCTGCCGTCCAGTCTAACGGGGCCCGACGCCTTCCGTGAGCGCGAGAGCGTGCGTGCTGGCCCCCCACCCAGGCCCCCCGCCGGCCGATGCGGGGCGTGGGCCGTAGCGCCGCGGCCAGGGCGGGTGTGCGGCTCGCAAGACGGCCCCCGGAACCGCCGCGCGGGTGGGTTGGCGGCGGGCGCGCGGGGCGACGGCATCGGGGGCAGGGCGTCGCTCATCGCGTTGCCGTGCCTCGACGAGGGCGGGCCCGGGCGCGCCGGTGGCTGAGGGCACGCCGCGGGCCGGGGCGCCAGGGAGACTCAGGCGGCGCGCGTAATTGACAGCCCGATTCCCCGTCCGCGTGGGGCGCGCCGTAGGCTGTGGGGCGCGCGAGCCGCTCGCGGCACTCTTACTCCGCCGCTCCTCCCTCGGGGGGCGGATGGGCGGGCCCGCTGGGCACGGGTTTCCGCGGCGCAGGGAGGCCGCGCCGGGCCCCGCCGCGGCGGCCCCGGCGTCGCGGCACCAGGGTGGGCGCCCTCCACGGGCGCGCGGCGACGCCGGCGATGACGCGAGGACCTGGCATCCGGGCTTGCCCCGCGCTGCACCTCTAGATCAGGGCGCCCCGCTGGCCGCGCCACGGGACCGGCGGTGCGCAGCACGACGGAACAGGCGCACAACCGGGAGTCGCGGGCCGCGAGGGGCCGTGGTGCTCGGGACCGGCAGCGCCCAGAGACGGCCGCCAACCCGCGGGGCGAGCAGGGGGGCCGTGCGAGCGGC     
H       TTAATGATTCCTTTCACTATTCGAATATACTAACTAAGAGTTTAATCTTTATTAAAAAAAATATAAAGAAATAATAAGGATAATCAAAGAGTTCATATATACAATTAAATGAAGCTTATATAATATATTTTATAAGAGAATAATCTCTATTTAAATATAATCTATGTTATTGAATCGCCAATTTATATATTGTATGATAGAATTGATAGAAATTAAGTAATCCATAAAAAAATCTATAAATGAATTTAATCTATGAATTAGAGACAAAACTTAAATAAGAATTAAAATAGGTATAAAATGACTAATTCTTCTAAAAGTTTTTAATATATATTTAAAGTAACATTTCAAATCAATTCTACATCGTAGTATTATATTTCCATATTATATATTGTTCACTTAATAATAAGCTATATTATAATTATATTTAATTGCAAAAGGTAATATGTTCTGAACTTATAAGTAACATGACAATCTAATTTTATTCTTTGTTATATTTAATAAACATTAATAAGTTTTGTTCTTTAATTTATTATTCGGAGTCGTTTAAAATGACTAGTCGTTATATTAATACTGACAATAAATACAAATTTTCTACTTCAAATTTGATTTTTATAGTATGTATAAAATTGAAAATTCTTTTGATAAAAAATTAAAGTTCCTTATAAATATTACTAATACTATTATTAGTAGGATTATAGTGGAATTACACCATATCAATATACAGCGCCAAGAATCTGGAATATAAATGTATTACACTCAACATTATTTTCATGAATCAACTTATTCACTGTTATTCTTTTGATTATCTTATATTAATATAGTAATTAACATACGAATCTTAATGAGAGTATGATAAAAATCATTTTAGAAATTTCATGAGAATAAATTATTTACCTTTAACAGAACTATTGTTTTGTATTTTGATAAAGTTTATTAGTCATTTAAAATAAAGAAGATATAAATCACTTCAACAATATTTATTTTTTATTTAATATTAAACTCGTAAGATAGTTACCTCCCGATTAAAGTATAATGAATATGATATAGGCACGGATCACAATGTCCTGAGACTCGGCTAAGAGGAACGATCGGCATCATCAGGCTACTTTATACAAACAAGGCCAACCTACCGCTACTACTTCTTTCACCTTTATGGGACTTTAGAGGAGCCCTAACAATTTCGTTAGCATGATAAGTCTTTCTGTTAATTTTTACAATGATTTTAGAGACTTAAAGGTCTACAAAATAATTCCTCCGCCTTATCGTAATAACGACCCGAAATGGGGGGCAAAGTGACGCCATTACCTTTCCGTTGTCAAGAACACGAAGTTAAGCGTCATGGATGGCAGCTGCATCGCTATATCCTGCTCGCGAGGAGCTCAGTTTATCCAGTGGCACACCAAACTGACTATCTCACATTTTTGAGTAGACGCAATAACCAGGATCTTGTCTTAAGTAGATAAAGAGAATTGGCTGATAGATTCCTCAACATTCGCCTTAACTTGGTGAAATCTTCTTAACGATGCTCTTGCATAAGCTGCACCAGATTGTGTATTCAGTTGGGAGGGCGCTGAGTGAATAGTACGTCTAATCAGAGTTGGGTGTACAGCCCTAGTAATATGTTGCAAATTCATAAGGATTATTGTTCCAGGTTGACGAAAACTTTTTAACTGATCAGGGAAGTCAATATAGTAGACTGATCGTGGCTTCGCCGGTTTGCATCCTCGCAAACTCTACAAACATTATCGTTGACGATAGGGGCGATTCTGTGTAAGATTATATACCTTATTCGAGTCATATTCGGCATGATCCAATTTTGAAAAAGTTCATATAGTAGCGTACAAACGACTCGAAATAACTCCAGTACCGTGAACAAATTAAATGAGATTTGAACCCTTTATAGGGTATGATGTACCACCTTATACGCCCCGAATTAAATACAGCAATCACAAAGTGTATATTGGTCGTTGTAGACTGTTGGTGAAAGCATATGAAGACATGAGGTTCCCAACAGGAGGGGTGCCGGACTAGGGCGGACCCTTCAGTGGCTCGACAGATCGGCCCTACCTTTGCGGGTCAGAGCATGCTAGTTTGACTAGGCCCCGGGGAAGCCCAGAAGATACCGCGGAAGGAGCTCTGCTGCCAAAACACGAGGAGAGCACTGTCGCCTAACGATAGCGGGCGCAGGAAGCTTTGCTACAGACATAGAGAGGGCTAGGACACATACTGGGTTAGGCTTTGGGCGCGGTATGACTGACCTACACACGTAACCTTATACCCCTAAACAAAGCAACCTTTACCCTGTTCACGGGCGACTTGGCAGAAATGACCCGGGGACATCCACCCACAGTGCCCGGGCGTCTTTGTGCGGTCCGTGAAGACACTGTATGCACCCTCGTTGGAGTAGTCCCTCTCAGCCATGAGAGGAACCACACTGACAGGAGTCAACGAGGTAGCATCGAGCACGCTCTTCTAGTCGCAGAAGGTCCTATCGGGCATCGGGTTCCAACATGGGCCAGAAGGGCCTGGCTTGCGCTCCGAGGTCGTTAGAAAGATTTGGCTGTGTCGGGTAAGATGTCCCATCGCTCGAGAACTACAAGTATTGCGCCCCGCGTTGGCAGACCATGATGGAAACGCGTAGCCGGGCGGTGGTCTCCCGTTACAGATGGTGGGTGGGACTAACAGGGAAGGAGGCCAGCCTGTGCCACCGTACTTCCGCCGGGACTGGAGTGGCTTATACCTACGAATCGGGTCCCTCTGTCGGTGGCTTGGCGTGTCGTCTAGCTCTGAAGGCCATGCCCTCTAGCATACCTGCTGGTTTGCGGGCGTATTGCGGTTCGAGCTACGTTTGGGAAGGAATCCCTCCGTGAAGACGCCTGGGCTAACCGCGAAAGCTGCTGGCGACGCGGCGCCGCCGCAGGCTCCGTCCGTCCCTGCTTTTATGGGTGCAGGCATGCCGTCTGCATCTCACGGCCGCGATTGCGGCGGTTCTGTCGTAGGCCCGGGCCCCGCGGGCGGTCGCCACTCCGGAGGTGCCCGGGCTTGCGGCCGCCCCAGCGCAGGTCGGCCCCAAGTGCCGTCAGGCCGTCGCGCCGGGGCCAAACGGAGACGTGCCGTACCCGCCCGCGGCGAACGAGCGCGGCCGCGCCTTGTACGCTCCACCACGCGCGATCTGCATGCTGCTCCGGAGCCCGCGACCCCTGTCTCCGGGCCCGCTCGCGCTCTGGGCGTGTGGCCGGGGGGGCTGCCGCGCGCTCTAACGGGGCCCGTCGCCTTGCGTGAGCGCGAGAGCGGGCGTGCTAGCCCCCCACCCAGGCCCCCCGCCGGCCGATGCGGGGCGCGCGCCGTAGCGCCGCGGGCGGCGCGCGTGGGCGGCTCGCGAGCCCGGGCCCCGAACCGCCGCGCGAGTGGGCTGGCGGCGGGTGCCCGGGGCGACGGCGTCGGGTGCAGGGCGTCGCTCATCGCTTTGCCGTGCCTCGACGATTGCGGGCCCGGGCGCGTCGGTGGCTGAGGCCACGCCGCGGGCAGGGGCGCCAGGGAGACTCGGGTGGCGCGCGTACTTGACAGCGCGCTTCCCCGTCTCCGTGAGGAGCCCCGAAGGCTGGCGGGCGCGCGAGCCATTCGCGGCACTCTTGCTACGGCGCGCCTGCTCCGGGGGCCAAGTGGGCGGGCGCCCTGCGGACGGGTTTCCGCCGCTCAGGGAGCCCGCGCCGGGCCCCGCCGCGGCGGCCCCGGCGTCGCGGCACTAGGGTGCGCGCCCCCCACGGGCGCTCGGCGAGGCGGGCGAGGACGCGAGGACCTGGCATCGCGATTTGCCCCGCCATCCACCCCTAGATCAGCCCGCCCAGCCCGCCGCGGCCCGGGACCGGCGGTCCGCAGCACGACGGAGCAGGCGCACAAGCGGGAGCCGCGGTCCTCGAGGGGCCGTGGTGCCCGCGACCGGCAGCGCTCACAGACGACCGCCAACCCGCGGGGCGAGCAGGGGGACGGTGGGAGCGGC     
I       ATATTGATACCATTCTCTTTACAAATAGCCGATTTTAGATTATAATATTTATTAAAATAAATAATGAGATATAATAAGTATAATTAAAGAAATCATATCAACAGTAAAATTAAGATTATATAAATCATTCAATAAAAGATTAATTGTTATTTAGATATAATTTATGTGATAGTTTCGCCAAATTATATATTGTCTGAGATCATTGCTTGTAATTAAGTAATCCTTATAAAAATATGTAAATGAATCTAATCTATTAATAAGAGAAAAAACTACAATAAGAACTAAAATAAATATGAAATGACTTATTCTCCTAATGGTTTTTAATAAATAAAAATAATAACATTTCGAATCAATTCCACAACATAGTATTCTCTTCCCATATTATATATAGTACGATTAATCATATGATATATTATAATATTAGTTAATAGCAAAAGGTAATAAGATCTGAACTTATAATTAACATGACTATCTAATCTTTTTCATTGATATTATTAATAAACATTAAAAAGTTTTGTTCTTTAACTTATCATTCGGAGACTAATAAAATGACTTGTTGTTATTTTAATGCTGACCATAAATACTAATTTTTGACTTCAATTTTGATTTTTATGTTATGAATAAAATTGAAAAATCTTTTGATATAAAATTAATGTTCCTTATTATAATTAAGAATACTATTTTTAGTAGAATTAAAGTGGAATTTCACCATATAAATATAAAGCGCCAAGAATCATGAATATAAATGTACTACAATCAACAATATTTACATGAATTATTTTATTCTCTGTTATTCTTTCCATTAACTTTTATAAATAAAGTACTTAACATACAAATTTTAATGAAATTTTGAAAAAAAACTTTCTAGAAAACTCATGAGAATAAATAATTTACCATTCACAGAACTAAACTTATGTATTTTGCTAAAGATTATTAGTCATTTAAACTATAGAATATATATAGCACTTCATCAATGTTTATTTTTTATTTAATATTTAACTCGTAAGACAATTACCTCCCGATTCAAGTGTAATGAATATCATATAGGAACGGATCATAATCTCCTGAGACTTGGTCAATAGAGACGTTATGCATCATGAATCTACTCTATTCAAAAAAAGCCGAACTACTGCTACTACTAGTTTCACTTTTATGGGACATTAGAGGAGCCCGAATTAAAACGTTAGCATGATTATTCGTTCTTTGAATTTTTACTATGATTTTAAAGACTTCAAAGTCTACAAAATGATTCCTCCGACTTATCGTAATATCGATCAACCCCGGGAGTTAAGATGCCGCCTTTACCATTCCGTTGTCAAGAACACGAAGATAAGCGTCACGATTGGCAGCTGCATAGCTATAACCTGCCTGGGAGGATCTCAGGTTATCCAGAGTCACAACAAACTAACTATCTCCCATTTTTGAGCAGACACAATTAACTGATGCTTGTCTAACGTAGATATAAAGAATTTGCTGATAGTTACCTCTACATTAGCCTTACCTATACTAAATCTTCTTAACGCTGATCTTGCATAAGATGCACCAGATTATGTTTTGAGTTTGGAGGGCGCTAAGTGAAAAGTACGTCTAAACTGAGTTGAGTGTACAGCGCGAGTAATATGTTGCATACTCATAAGGATTATTGTTGCAGGTTGACGAAAGCTTCTTAACTGATCAGGGAGGTCAATATAATAGATTGATCGTGGCTTAGCCGGTTAGCAACCTCGCAAACTCTACAATCATTATCGTTGACGTTAGCGGCGAATCTGTATAATATTATACGCCTTATTGGAGTCATATTCGGCATGGTCCACTTTTGAAAAAGTTCTGATAGTAACGGACATACGATTTGAAATAACTCCAGTACCGTTAACGAATTAAATGAGATTTGAAATCTCTATCGGGTATAATGTACCACCTTGTACCCCCCGAATTATATACAGCATTCACCATGTGTACGTTGGACGTTGTAGCCTGTTTTATAAAGCATATGACGACATGAGGGTCCCAAGAGGAGGGGTGCAGGACTAGCGCGGACGCATCAGTTGCTCGCCAGATCGGCCCTACCTTTGTTGGTCAAAGCATGCTAGTTTGACTAGCCCCCGCGTATCCCCAGAGGGTACTGCGGTAGCGGCTCTGGGCACAACACACGAGGAGTGCACTGCCACCTAACTATAGCGAGCGCAGAAAGGTTTACTACAAACATGGAGAGGGCTAGGACACATAGCAGGGTAATCATTGTTCGGGGTATGAATGACCTAAACACGTAACCAGAGACCCCTCAAGAAACCAACCCTGACCCTGTTCAGGAGCGACTTCGCATACATGACCCGGTGACATCCACCCAAAGTCCCCGGGCATATTTGTGCAGTCGGCGAAGAAACTGTACGCCCCCTCCTTGGAGTAGTCTGTCTCAGTGATGGGAGGAACCACAATGTCATGGGTAAAACAGGTAGCATCGAGCACGCTCTTCTAGTGGCGGAAGGTCCTATAGGGCATGGGGTTCCCACTTGGGACAGAAGGGTCTGGCTTGCGCTCCGACGTCGATGTAAGGAATTGGCTTTGTCGGGTAACATGCCCCATCGCTCGAGAACTACAGTTATTGCGCGCCGCGTTGGCAGACCCCGAAGTAAACGGGTAGCCTGGCTTTGGGCTCCTGTTAAAGATAGTGGGTGGGACTAACAGGCAAGGTGGCCAGTCTGTGCCACCCTACTTCCGCTGGGACTGGATTCGCTTATACCCACGAACCGTGTCCCTCTTCCCATGGATTGGCGTGTCGTCTAGCTCTGAAGGCCAACCGCTCGACCATACCCGCTGGCGTGCGAGCGTATTGCGGTTCGAGCTACGTTTTAGAAGGGATTCCTACGCAAGGTGGCACGGGTTAATCGCGCAAGGTGCCGTCGACGCGTCGCCGACGCAGGCTCGGTCCGTCCGTGCTTTTCTCGGCGCAGGCATTCCGTCCGCAGCTCACGGACGCGATTACGGCGGTTCTGTCGTCGGACCGGGCCCCTCGGGCGGCCGCCACTGCCGAGGAGCCCGGGATCGCGCGCGCCCCAGCGCAGCGCGGCCCCAAGTGGCGTCAGGCCGCCGCGCCGGGGACAACCGCAGACGAGGCGAAGCCGCCCGGGGCGGACGAGCGCGGCGGCGCCTTGTACGCTCCTCCACGTGCGAGATGGATGCTGCTCCCGAGCGGGCGAACGCTGTCGCCGGGTCCGCTCGCGCCCTGGTAGTGTGGCCGGCGGGGCTCCCGCCCGCGCTAACGCGGCCCGAACCCTTCCGTGAGCCCGAGAGCGGCCGTGCTTGCCCCCCGCCCAGGGCCGCGGCCGGCCGCTGCGGGGCGCGCGCCGTAGCGCAGCGGCCAGGGCGCGGCTGTGGATCGCGAGCCAGGGCCCGGAACCGCCGGGCAAGTGGCGTGGGGGCGGGTGCGCCGGGCGGCGGCGCCGGTTGCAGGCCGTCGCTCATCGCGTTGCCGAGCCCCGACGGTTGCGGGCCCGGGCGCGCGGGTGGCTGGGGCCAGGCCCCGGGCCGGGGCGCCAGGAAGACGCGGGCCGCGCGCGTATTTGACACCCCGGTTCGCCGTCCCCGGCGGGGGCCCGGTAGGGGGGGCGCCGCGCGAGCCACTCGGGGCAGACTTACTACGCCGCGCCTGCCCCGGGGGCCGTATGGCCGGGCTCGCTGCGGGCCCTTTTCCGCCGCGCAGCGAGCACGCGCCGGGCGCCGCCGGGGCGGCCCGGGCGTCGCGGCACTGGGGTGCGCGCCCGCGACGGGCGCGGGGCGACGCGGGCGAGGACGCGAGGACCTGGCATCGCGCCTTGCCGCGCGCTGCACCCCTAGATCAGCGCGCCCCGCTGGCGGCGGCACGGGAACGCCGGCGCGCAGGGCGACGGACCGGGCGCACAACCGGAAGCCGCAGGCCTCGAGGGGCCGTGGTGCCCGCGAACGGCAGCGCACACAGACGACTGCCAACCCGCGGGGCGAGCAGAGGGACCGTGGGAGGGGC     
J       ATACTAATACCATTCAATTTACATATAGACGATAGTAGAGTATAATATTTATTAAAATAAATATTAAGATATAATATCGATAATCAAATATATCATTTCAACATTTAATTTAAGATTATCTAATAAATTTTATAATAGGGTAATATTTATATAGATATAATTTATGTGATTGTTTCGCCAAATTATATATTGTATAAGAACATTGATATGAAATAAGTAATCCGTAAAAAAATATGTAAATGAATCAAATCTATGAATAAGAGAAAAACCTAAAAGAAGAACTTAAATAAATATGAATTGACTTATTATACTTACGGTTATTAATATATACATATATTATCATTTCGAATCAATTCAACTACATATTATTCTATTTCCATATTTTATACAGAACGATTAATCAAATGCTATATTATAATAATATTTAATAGCAAAATGTAATAAGATCTGAACTTATAATTCACATGACTATCTAATATTTTTCCTTGTTATTTTTAATAACCATTAATAAGTTTTGTTCTTCAACTTATTATACGAAGACTTCTAAAATAAGGTGTTGTTATTATTATATTGATAATAAATACAAATTTTCACCTTCAAATTTGATTTTTATGTTATGTATAAAATTGAAAAATCTTTTGATAAAATATTAAAGTTCCTTATAATAATAATTTATACTATTTTTAGTAGCATTATAGTGGTATTTCATCATATAAATATAAAGCGCCAAGAATCATGAATATAAATTTACTACACTCAACTTTATTTATATGAATTATCTGATTCTCTGTGATTCTTTAAATTAACTTTTAATCTTAAAGTAATTAACATACAAATTTTAATGAAAGTATGAAGAAAATCATACAAGAAATTTAATGAGAATAAATAATTTACCATCCACAGAAATGTTATTATGTATTTTGATAAAGATTATTAGTCATTTAATCAAAAGAAGATATATATCACTTAAACAATGTTTTTTTTTTATTTAAAATTACACTCGTAAGATAACTACCTCCCGATTAAAGTGTAATGAATATGATATAGGTACGGATCATAATCTCCTGAGACTTGGTTTATAGAGTCGATCGGCATCATGAAGCTACTCTATAAAAATAAACCCAACCTTCTGCTACTACCTGTTTCATTTTTATGGGACATTAGAGGAGCCCGAAAAAAAGCGTTAGCAGGATAATTCGTTCTTTAAATTTTTACAATGAAATTAGAGACTTAAAAGTCTACCAAATGATTCCTCCGACTTGTCATAATATCAACCAACCAAGGGAGTCACAGTGGCGCCATTACCCTTCCTTTGTCAAGAACACGAAGAGAGGCCTCTCGCAGGCCAGCTGCACAGCTATAACCTGCCAGGGATGATCTCAGGTTAGCCAGTGGCACAACAAACTGCCTATCTCACAGATTTGAGTAGACACAATAAACAGGAGCTTGTTTTACGTGGATATAGAGAATTAGGTGATAGATACGTCTACATTAGACTGAACTATCTGAAATGCTCTTAACGCTGCCCTTGAATAATTCGCACCAGATTATGTTTTAAGTTCGGAGGGCGCTAAGTGAATAGTACCTCGAAACTGTGTTCAGTTTACAGCACGGATAATATCTTGCATATTCAAAAGCATTATTGCTGCAGGCTTAAGGAAACTAGTTAACTGATCAGGGAGGTCAATATAATAGATTGATCGTGGCTTGGCCGGCTAGCAACCTCGCGAAGTCTACAAACATTATCGTTGACGCTAGGGGCGATTCTCTTTTGGATTATACGCCTTATTGGAGTCATATTCGTCATGATCCACCTTTGAAAAACTTCTGATAGTAAGGGACATACGATTTTAAATAACTCCAGGACCGTGAATGCATTAAAAGAGATTTGAACTCTCTATAGGTTATAATGTACCACCTTCTACCCCCCGAATCATGTACAGCAATCACCAGGTGTAAGTTGGACTTGGAAGCCTGTTGTATAAAGCATATGACGACAT????????????????????????????????????????????????????????????????????????????????????????????????????????????????????????????????????????????????????????????????????????????????????????????????????????????????????????????????????????????????????????????????????????????????????????????????????????????????????????????????????????????????????????????????????????????????????????????????????????????????????????????????????????????????????????????????????????????????????????????????????????????????????????????????????????????????????????????????????????????????????????????????????????????????????????????????????????????????????????????????????????????????????????????????????????????????????????????????????????????????????????????????????????????????????????????????????????????????????????????????????????????????????????????????????????????????????????????????????????????????????????????????????????????????????????????????????????????????????????????????????????????????????????????????????????TCCGGGCCCCGCGGCCGGGCGCCACCGCCGAGGGGCCCGGGATGGCGCCCGCCCCAGCGCAGATCGGCCCCAAGGGGCGTCAGGCCGGCGCGCCGGAGACAAGCGGAGACGAGGCGTACCCGCGCGGGGCGAACGAGCGTGGCGGCGCCTGGTACGCTCCTCCACGGGCGATGTGGATGCTGCTCGGGAGCGGGCGAACGCTGTCGCCGGGGCCGCTCGCGCTCTGGTAGTGTGCCCGGCGGGGCTCCCGCCCGTTCTAACGGGGCCCGAGCTCTTCCGTGAGCGCGAGAGCTGGCGGGCGTGCCCCCCCCCCAGGCCCCCGGCCGGCCGATTCGGGGCGCGCGCCGTAGCGCAGCGGCCGGCGGGCGTCTGCGGCTCGCGAGCCGGGGCCCGGAACCTGCGGGCGAGTGCGGTGGGGGCGGGTGCGCGGGGGGACGGCGTCGGTTGCAGGCCGTCGGAGCTCGCCTTGCCGTGCCTCGACGATGGCGGGCCCGGGCGCGCCGGTGGCTGAGGCCACGCCGAGGGCCGGGGCGCCAGGCAGGCTCGGGCCGCGCGCGTACTTGACAGCCCGGTCCCACGTCCCCGTGGGGGGCACCGTACGGTGGGTGCCGCGCGAGCCCCTCGCGGCACTCTTACTCCGCGGCGCCTCCCCCGGGGGCCGTATGGCCGGGTTCGCTGCGGACGCGTCTCCGCCGCGCAGCGAGCACGCGCCGGGCGCCGCCGGGGCGGCCCCGGCGTGGCGGCACTGGGGTGCGCTCCCCCCACCGGCGCGCGGCGACGCTGGCGAGGACGCGACGCCCTGGCATCCGGGCTTACCCCGCGCTGCACCCCTAGATCAGGCCGCCCCGCTGGCCGCGGCACGCGACCGCCGGCGAGCAGCGCGACGGACCCGGCGCACAACCGGCAGCCGCGGGCCTCGAGAGGCCGTGGGGCCCGAGAGCGGCAGCTCCCAGAGACGACCGCTCACCCGCCGGGCGAGCCGGGGGGCAGTGGAAGCGGC     
K       ATATTGATACCTTACAATTTACGAATAGACGATTGGAGAGTATAATATTTATTAAAATAAATATTAAGATAGGATAAGAATAATCAAAGAAATCATATCAACCGTTAAATTAAGATTATATAATTCATTATATAAATGATTAATTTTTATTTAGATATAATTTATGTGATTGATTCGCCAATTTATATATTGTTTGAGACCATTGAAAATAATAAAGTAATCCTTAAAAAAATATGTAAATGAATCTAATCTATGAATAAAAGAAAAAACAAAAAAATGAACTTAAATATATATAAAATGACTTATTCTTCTAATGGTTTTTAATAAATATAAAAAATTTCATTGCGAATCCATTTCACCACATAGTATTATATTCCCATATTATATATTGAACTATCAATCTAATGCTATATTATAATAATATTTAATTGAAAAAGGAAATAAGATCTGAACTTATAATTAACAAGACTATCTAATATTTTTCCTTGTTATTTTTAATAAACATTAATAAGTTTTGTTCTTTAACTTATCATTCGGAGACTTCTAAAATATCTTGTTGTTATACTTCTATTGACAATAAATACAAATTTTCGACATCAAATATGATTTTTATGTTATAGATAATATTGAAAAATCATTTGATATAATATCAAAGTTCCTCATCAAAATAATTAATACTATTTTTAGTAGAATTATAGTGAAATTTCACCATATAAATATAAAGCGCCAAGATTCATGAATATAAATTTACTACACTCAACTTTATATACATGAAATATCTTAATCTCTGTTATTTTTTTTTTTAACTAATATAAAGAAATTAATTAACATACGAATTTTAATGAAAGTATGATAAAAAACATACTAGAAATTTCATGAGAATAAATTATTTACCATTAACAGAACTATTAATATGTATTTTGTTAAAGATTATTATTAATTTAAACTACAGAAGATATATATCACTACAACAAAATTTATTTTTGATTTAAAATTAAACTCGTAAGATAAGTACCTACTGATTAAAGTGTAATGAATATGATATAGGAACGGATCATAATCTCCTGAGACTCGGGTCATCGAAACGATCGGCATCATGAAGCTACTATACACAAACAAGGCCAACCTACTGCTCCTACTTGTTTCACTTTTATGGGACATTAGCGGTGCCCGAACCACATCGTTAGCATGATTATTCGTTCTTTCAATATTTACAATAAGTTTAGAGACTTCAAAGTCGACAAAATGATTCCTACGACTTGTCATAATATCGATCAACGACATGAGTCAAACTGGCGCCTGTACCTTTCCGGTTTCAAGAACACGAAGAAATGCATCTCGCAAGTCAGCTGCATAGCTATAACCTGCCTGGGAGCATCTCAGGTTACCCAGTGGCACAACAAACTGACTATCTCACAGATGTGAGTAGACCCAATAACCAGGAGCTTGTCATAGGTAGATTTAGAGAATTAGCTGATCGCTAGCTCTACATAAGGCTGACATATATGAAATATTCTTAGCGCTAATCTTGAGTAAGCTGCACCAGATTGTGTTTCTAGTTGGGCGGGCGCTATGAGAATAATAAGTCTAAACTGGGTTGAGTGTACCGCGCGAAGAGCATGTTGCAAATTCATAAGAATTATTGTTTCATGGTGACGAAAACTATTTAACTGGTCAGGTAGCTCAATATAATAGTATGATCGTGGCTTAGCCGGTTTGCAGCATCGCAAACTCTACAAACATTATCGTTGACGATAAGGGCGATTATGTATAATATTATACGACTTATTGGAGTCATATTCGGCATGATCCACTTTGGTAAAACTTCTAACAGTAGCGGACATACGATTGGAAATAACTCCAGTACCGTGAAAGGATCAAACGAGATTTGAACCCTCTATTGGTCATAATGTACCACCATGTACCCCCCGAATGACATTCAGCAATCACCAAGTATAAATTAGTTGTTGTAGCCTGTTGTATAAAGCTTATGACGACATGAGGCTCCCAACAGGAGGGGGACCGGACTGGGGCGGACCCTTCAGTCGCTCGCCAGATCGGCCCTAGCTTTGGTGGTCAAAGCACGCTAGTTTGACTAGGCCCGGAATAACCCCACAAGGTACTGCGGTAGGAGCTCTGCGCACAACACACGAGGACCGCACGGCCGCCTAATGATAGCGGGAGCAGGAAGATTTCCTACAAACATGGAGAGGGCTAGGACACATACGAGGTTAGTCCTTGTGCGAGGTATGAGTGACTTAAACACGTAACCTTATTCCCCTGAAGAAACCAACCCTTACCCTGTTCACGACCGACCTGGCATACATGACCCGGCGACATCCACCCAAAGTCCCCGGCCAACTTTGTGCAGTCGGTGAAGCCACTGGAGGCCCCCTCGTTGGAGTAGTCCGTCTCAGCGATGAGAGGAACCACAATGGCACGGGTCAGCGAGGTAGCATCGAGTACTCTCTTCTAGTGGCGGAAGGTCCTATCGAGCATCGGGTTCCCACATGGGCCAGAAGGGTCTGGCTTGCGCTCCGAGGTCGATGTAAGGAATTGGCTTTGTCGGGTGACATGGCTCAGCGCTCGAGAACTTCAACTATTGCGCGCGGGGTTGGCAGACCACGATGTTAACGCGTAGCGTGGTGGTCGGCTCCCGTTACAGATTGTGTGTGGGACTAACAGTCAAGGTGGGCAGACTGTGCCACCGTACTTCCGCTGGGACTGGATTCGCTTATACGCACGACGCGGGTCCCTCTTCCCGTGGGTTGGCGTGTCGTCTAGCTCTGAAGGCCAAGCCCTCTACCATACCCGCTGGCTTGCGCGCGTATGGCGGTCCGAGCTACGTTTCGGAAGGGATCCCACCGTCAGGTGGCATGGGCTACCCGCGAAAGTTGGCGGCGCCGCGCCGCCGCCGCAGTCTCCGACCGTCCCTGCTTTTATGGGGGCACGCATGCCGTCCGCATCTCACGGCCGTGATTGCGGCGGTTCTGTGGTCGGTCCGGGCCCCGCTGGCGGCCTCCACAGCCGAGGTGCCCGGGGTGGCGGGCGCCCCAGCGCAGCTCGGCCCCAAGTGTCGTCAGGCGGCCGCGCCGGGGGCAAGCGGAGGCGCGGCGTAGCCGCGCGGGGCGATCGAGTGTGGCGGCGAGTTGTACGCGCCTCCACGGGCGACCTGGATGCTGCTCAGGAGTGCGCGACCAGTGTCGCCGGGCCCGCTCGCGCTATGGTGGTGTGGCCGGCGGGGCTCCCGCCCGGTCCAACGGGGCCCGAACCCTTCCGTGAGCGCGAGAGCGGCCGTGCTTGCCCCCCACCCAGGCCCGCCGCCGGCAGATGTGGGGCGCGCGCCGTAGTGCGGCGGCCAGGGGGCGTGTGCCGCCCGCCAGCCCGGGCCCGGAACCGGCCCTCGAGTGCGCCGGCTGGGGGGGCGCGGGGCGACGGCGTCGGTTGCAGGCCGTCGCTGCTCGCCTTGCCGTGCCTCGATGATTGCGGGCCCGGGCGCGCCGGTGGGTGAGGCCACGCCGCGGGCCGGGGCGCCAGGCAGACTCGGGCTCCGCGCGTACTTGACAGCCCGATTCCCCGTCGCCGCCGGGGGCGCCGTAGGGTGGGGGCGCCGCTAGCCGCTCGCGGCAGTCTTACTCCGGGCCGCCTCCGCGGGGTGCCGTATGGGCGGGGTCCCTGCGGGCGGCGATCCGCCGCGCAGGGAGGACGCGCCGGGCCCCGCCGGGGCGGCCCCGGCGTCGCGGCACTGGGGTGGGCCCCCGCGACGGGCGCGGGGCGACGCGGGCGAGGACGCGAGGACCTGGCATGGGGGCGTGCCCCGCGCTGCACCCCTAGATCAGCTCGCCCTGCTGGCGCTCGCCCGGGACCGGCGGCGACCAGCGCGACGGACCAGGCGCACGACCGGTAGCCGCGGGCCTCGAGGGGCCGTGGTGCCCGCGACCGGCAGCGCCCGCAGACGACCGCCTACCCGCGGGGCCAGCAGGGGGGCCGTGGCAGCGGG     
L       ATATTGATTCCTTTCTCTTTACTTATACACGATTGCAGAGTTTAATATTTATTAATATAAATATTACGATATAATAATTTTAATAAAAAAAATCATATCAACAATTAAGTGAAGATTATATAATACATTATATAAAAGATTAATTTTTATTTGGATATAATTTATGTGATTGATTCGCCAATTTATATATTGTATAAGATCATTGAAAGTAATTAAGTAATCCTTATAAAAATATGTAAATGAATCTAATCTATGAATAAGAGAAAAAACTAAAAAAAGATTTTAAATAAATATGAATTGACTTATTCTGCTAATGGTTTTTAATAAATATAAATAATAACATTTCGAATCAATTTCACAAAATAGTATTACATTCCTATTTTATATAAAGAACACTTAATTTAATGCTATATTATTATATTATGTAATAGCAAAAGGTAATAAGATCTGAACTGATAATTAACAAGACTTTCTATTAATTTTCTTTGTTATTATTAATAAACAGTAATAAGTTTTGTTCTTTAACTTATCTTTCGGAGTCTCCTAAAATAACTTGTTGTTATTTTAATGCTGACAATAAATACAAATTTTCAACTTCAAATATGATTTTTATGTTATGTATAAAATTGAAAAATTTTTTGATATAAGATTAAAGTTCCTTATCATAATATATAATACTATTTTTAGTAGAATTATAGTGGCATTTCACCATATAAATATAAAGCGCCAAGAGTTATGAATATAAATATACTACACACAACATTGTTTAAATTAATTATCTTAATCTCTGTTATTCTTTTCTTTAACTTTTATACATAAAGTATTTAACATACTAATGTTAATGAAAGTTTGATAAAAAACAAACTAGAAAATTTATGAGAAAAAATAATTTACCATTAACAGAACTATTAATATGTATTTTGATAAAGATTAATAGTTATTTAAACAATAGAAGATATGTATCACAACAACAAATTATATCTTTTATTTAAAATTAAACTCCTAAGTTACTTACCTCCCGATTAAAGTGTAATGAATATAATATAGGAACGGATCATAATCTCCTAAGACTTGGTGCATAGAAACGATCGGCATCATGAAGCAACACTATACACACAAGTCCAACCTACTGCTACTACTTTTTTCACTTTTATGTGACATTAGAGGAGCCCGAACCATAACGTTAGCATGATAATTTGTTCTTTTAATCTTTACAATGAGTTTTGTGTCTTAAAAGTCTACAAAATGATTCCTCCGGCTTGTCGTAATATCGATCACCAACGGGAGTCAAAATAGCGCCTTTACCTTTCCTTCGTGAAGAACACGAAGATAAGCGTCCGGCATGGCAGCTGAATAGCTATAACCTGCGTGGGAGGAACTCAGGTAAACCAGTGTCACAACAAACTTACTATCTCACAGTTTGGAGCAGACCCAATAACCAGGATCTAGTCTTAGGTAGATTTTGAGAATTGGCTGATAGGTAGCTCAACATTGGCCTGACCTTTGTGAAAAATTCTTAACGCTGATCTTGTGTAAGTTTCACCAGATTGTGTTTTTAGTTGGGAGGGCGCTATGTGAATAGTAAGTCTCAACGGTGTCCAGTGTACGGCCCGATTAACATGTTGCTAATTCATAAGGATTATTGTTTCAGGTTGACGAAAACTTCTTAACTGATCAGGGAGCTCAATATAATAGATTGATCGTGGCTTAGCCGGTTAGCAGCATCGCAAACTCTACAAACATTATCGTTGTCGATAAGGGCTACTCTGTTTAAGATTATACGCCTTATTGGTGTCATATTCGGCATGATCCACTTTAGAAAAACTTCTGATAGTAACGGACATACGATTTGAAATAACTCCAGCACCGTTAACAAATTAAATGAGATTTGAACCCTCTATAGGACATAATGTACCACCTTCTACCCCCCGAATTATATACAACAAGCACCAAGTATAAATTGGTCGTTGTAGCCTGTTTTATAAAGCATATTACGACACGAGGTTCCGAAGTGGAGGGGTTCGGGTGTGGGGCGGACCCTTCAGTCGCTCGCCAGATCGGCCCTACCTTTGATGGTCAGAGCATGCTAGTTTGACTTGGCCCAGAGTATCCCCAGACGATACTGCGGTAGGAGCTCTGCGCACAAGACACGAGGACTGCACTGCCACCTAACCATAACGGGCGCAGGAGGCTTTTCTTCAAACATGGAGAGGGCTAGGTCACATACCAGGTTCGTCTTTGTGCGGGGTATGACAGACCTAAACACTTAACCTTATCCCCCTGAAGAAACCAACCTTTACCCTGTACACGAGAGACTTTGCATACATGACCCGGGGACACCCACCCAAAGTCCCCGGGCATCTTTGTGGAGTCGGTGAGGACACTGTAGGCTCCCTCCTTGGAGTAGTCAGTCTCAGCGATGGGAGAAGCCACAGTGTCACGGGTCAACGAGGTAGCATCGAGCATTCTCTTCTAGTGGCGGAATGTCCTATCGGGCATAGGGTTCCCACATGCGCCAGAACGGTCAGGCTAGCGCTCCGAGCTCGATGTAAGGAATTGGCTTTGTCGGGAAACATGCCCCATCGCTCGATAACTACAATTACTGCGCGCGGGGTTTGCAGACCACGATGTAAACGCGTAGCGTGGCCCTGGGCTCCCGTTAAGGATTGTGTGTGGGACTAACAGGCAAGGTGGCCAGCCTCTGCCACCGTACTTCCGCTGGGACTGGATCCGCTTTTACCCACGAAGCGGGTGTCTATTGCCGTGGATTGGCGTGTCGTCTACCTCTGAATGCCACGCGCTCTACCATACCGGATAGCATGTGAGCGTATTGCGGTCCAAGCTACGTTTCGGAAGGAATCCGTACGTCAGGTGGCGGGGGCTAAACGCGAAAGGTGCCCGCGGCGCGCCGCCGCCGCAGTCTCGGTCCATCCCTGTTTTTTTGGGGGCAGGCATGCCGTCCGCGTCTCACGGTCGCGAATGCGGCGGTTCTGTGGTCGGGCCGGGCCCCGCGGGCGGGCGCCACCGCCGAGGCGGGCGGGATTGCGCCCGGCCCACCGCAGCTCGGTCCCAAGTGCCGTCAGGCGGGCGCGCCGGCGACAACCGGAGTCGAGGCGTACCCGCTCGGGCCGATCGAGGGTGGCGGCGGCTTGTGCGTTCCTCCACGGGCGACCTGGATGCTTCGCCCGAGCGGGCGACCGGTGTCGCCGGGACCGCTCGGGATCTGGTGGTGTCGCCCGCGGGGCTCCCGCCCGGTCTAACCGGGGCCGCTCCCTTCCGTGAGCGCGAGAGCGGGCGTGCTCGCCCCCCCCCCAGGCCCGCCGCCGGCGGATGCGGGGCGTGGTCCGTAGCGCCGCGGCCAGGGCGCGCGGGCGGCCCGCGAGCCCGGGCGCGGAACCGGCGCGCGAGTGGGCTGGGGGCGGGAGCGCGGGGCGACGGCGTGGGTTGCAGGCCGTCGCCGTTCGCGTTGCCGTGCCTCGACGGTTGCGGGCGCGGGCGCGCCGGTGGCTGCGGCCACCCCGCGGGCCGGGGCGCCAGGGAGGCTCGGGGCGCCCGCGTACTTGACAGCCCGATTCCCCGGCCCCGTGTGGGGCGCCGCAGGGTGCGAGCGGCGCGAGCCAGTCGAGGCACTCGTGCTCCCGCGCGCCTCCCCGGGGGGGCGTATGGGCGGGCGCGCTGCGGCCGCGTATCCGCCGCGCAGGGACCACGCGCCGGGCCCCGCCGGGGCGGCCCGGGCGTCGCGGCACTGGGGTGGGGGCCCCCCACGGGCGCGCGGCGCCGCGGGCGAGGACGCGAGGACCTGGCATCGCGCCTTGCCGCGCGCTGCACCCCTAGATCAGCGCGGCCCGCTGGCGGCGGCAGGGGACCGCCGGCGACCAGCGCGACGGACCGGGCGCACGATCGGGAGCCGCGGGCCCCGAGGGGGCGTGGTGCTGGCGACCGGCCGCGTTCCCCGACGACCGCCTACCCCCGGGGCGAGCAGGGGGGCAGTCGGAGCGGC     
M       ATATTGATACCATTCATTTTACATATAAACGATTGAAGAGTAAAATATATATTAAAAAAAATATTAAGAAATAATATGAATGATCAACGAGGCTATATCAACATTTAAATGAAGATTATATAATATATTATCTAAATGATAAATATTTATTTAGATATAATTTATGTGATTGATTCGCCAAATTATATATTGTATCAGAAAATTGAATATAATTAAGTACTCCTTAAAAAAATATTTAAATGATTTTATTCTATGAATAAGAGAGAAAACTTAAATAAGAACTTAAATAAATATGAATTGACTTTTTCTTCTAATTGTATTTAATAAATATTAATAATAGAATATCGAATCAATTCCACACCATAGTGTTATATTGCCAAATTATATATAGAACACTAAATAATACGCTATATTATAATTATATCTAATAGCTAAAGGTAATAAGATCTGAGCTTATAATTAACACGACATTATAATATTATTCATTGTTATTTTTAATAACCATTAATAAGTTTTGTACTTTAACTTATAATTCGCAGACTTTTAAAAAAACTAGTTGTAATATTTAAGCTGAAAATAAATAGAAATTTTCGACTTCAAATTTGATTTTTATAATATGTATAAAATTGAAAAATTTTTTGATATAAGATTAAAGTTCCTTATAATTATAACTAATACTATTTTTAGTAGAATTTTAGTGGATTTTCACCATCTAAATATAAAGAGCCAAGAATCATGAATATACATGTACTTCAATCAACGTTATTTACATGAATTAACTTATTCACTGTTATTCTTTTCATTAAATTTTATTAATAAAGTAATTAACATACGAATTTTAATGATAGTATGATAAAAGACAAACGAGAAATTTCATGAGAATAAATCATTTACCAATGAAAGAATTATATATATGTATTTTGCAAAAGTTTATTTGTCATTTAAACGAAAGAAGATATATATCACTTAACCAATAGTTATTTTTGATTTAAGATTTAACTCGTAAGGAACGTACCTCCCGATACAAGTATAATGAATATCAGATAGGAACGGATCATAATCTCCTAAGTCTCGGATAATAGACACGTTTGGCATCATGATGCAACTCTACACAAAAAAGGCCGACCTTCTGCTACTACTTTTTTCACGGTTCTGGGACGTTAGAGGGGCCCGAACCATTTCGTTACCATGATTATTTGTTCTTTTAAGGTTTTCAATGAATTTAGAGACTTAAAAGTCTACAAAATGATTCCTTCGACCTTTCGTAACATCGATCAGGAACGAGAGTCAAATTCGCGCCTTTACCTTTCCATTGTCAAGAACACGAAGATAAGCGTCTCGTATGGCAGATAGATAGCTATATCCTGCTTGGGAGTATCCCAGGTTATCCAGTGGCACAACAAACTGACTATCTCACAGTTGATAGGAGACACAATAACCTGGATCTTGTATTAAGTAGATACAGAGAAGTCGCTGATAGTTTCCTCAACATTAGCCTGACCTATCTGGAAGATTCTTATCGCTTAGCTTGGATAAGTTACACCAGATTGTCTTTTGAGTTTGGTGGGCGCTAGGTGAATAGTACTTCTAAACTGAGTTGAGTGTACAGCCCGAGTAATATCTTGCTAATTCATAAGGATTATGGTTGCGGGTTGACGAAAACTACTTAACTGATCAGGGATCTCAATATAATAGTCTGATCGTGGCTTAGGCGGTTAGCCACGTCGCAAACTCAACAAACATTATCGTTGTCGCTAGGGGCGGTTCTAGTTGACATTATACGCCTTATTGGAGTCTTATTCAGCATGATCCACTTTCGAAAAAATTCTGATAGTAACGGACATCCGATTTGAAATAACTCCAGGACCGTGAACTAATTAAATGAGATTAGAACCCTCTATAGGGTATAATGTACCACTTTCTACCCCCCGAATTAAATACAGCAATGACCAAGTATATATTGGTCGATGTAGACTGTTGTAAAAAGCCTATGACGACATGAGGTTCCCAACAGGCAGGGCGCTGGACTAGGGCGGACGCTGCAGTCGCTCCCCACATCGGCCCTAGCTTTGTTTGTCAGAGGATGCTAGTTTGACTAGTCCCCGAGTAGTCCCAGACGTTTGCGCGGTACGTGGTCTGCGCACACGACGCGAGGACTGCACTGCCACCTAACGATAGCGGGCGCAGGAAGCGTTGCTACAAACATGGCGAGGGCCAGCACACATACCAAGTTAGGCTTTGCGAAGGGAATGACTGACCTAAACACCTAACCTAATACCCCTCAAGAAACCAACCTTTACCCTGTTCACGTGCGACTTCGCATAAATGACCCGGGGACAACCACCCAAAGTGCCTGGGCATCATTGTGCGTTCGGTGAAGCCACTGGAGGCTCCCTCGTTGGAGTAGTCGGTCGCAGCGATGGGAGGAATCAGAATGTCAGGGGTCAACGACGTAGCCTGGAGCACGCTCTTCTAGTGGCGGAAGGTACTATAAGGCATAGGGTTCCCACCTGCGCCGCAAGGGTCTGGCCTGCGCTCCGGGGTCGCTGTAACGAGTTCGCTCTGTCGGGAAATAAGTCCGATCGCTCGAGAACTACAGTTATTGCGCGCGGCGTTAGCACACCAATATGAAAACGCGTAGCGTGGGGGTGGACTCCCATTAGAGATACTGTGTGGGACTACCAGGCAAGGTGGCCAGACTGTGCCACCGTACTCCCGCCGGAACTGGATTCGCTTATCCGCACGAGGCGGGTCGGTCTTCCCGTGAGTTGGCGAGTCGTCTAGCTCTGAAGGCCAGGCGCTCTATCATACCCGCTGGCGCGAGGGCGTATTGCCGTTCGAGCTACGTTAGGGAAGCAATCCCTACGTCAAGTGGCACCGGTTAACCGCGCAAGGTCCCGCCGTCGCGCCGCCGCCGCAGGCTCTGTCCCTCCCTGCTTAGATTGGGGCAGGCATGCCGTCCGCATATCACGGCCGCGATTGCTGCGGTTCTGTCGTCGGTCCGGGCCCCGCCGGCGCACGCCCCTGCCGAGGTGCCCGCGCTTGCTGCCGGCCCAGAGCAGGTCGGCCCCAAGTGGGGGCAGGCCGCCGCGCCGGGTCCAAACGGAGCCGCGGCGTACCCGCTCGGGGCGCACGAGCGTCGCAGCGGGTCGTCCGCTCCCCCACGTGCGAGCTGCATGCTGCTCCCCAGCGGGCGACCGCTGTCTCCGGGCCCGCTCGCGCTCTGGGCGTGTGGCCGGCGGGGCTCCCGCGCGGTCTAACGGGGCCCGAACCGTTGCGTGAGCGCGAGAGCGGCCGTGGTTGCCCCCCCCCCAGGGCCCCCGCCGGCCGATGCGGGGGGCGGGCCGTAGGGCAGCGACCAGCGCGCGTGTGCGGCTCGCGACGCCGGGCCCGGAACCGCCGCGCGCGTGGGCTGGCGGCGGGGGCGCCGGGCGCCGGCGTCGGGTGCAGGCCGTCGCTGATCCCGTTGCCGCGCCGCGGCGAGCGCGGGGCGGGGCGCGCCGGTGGCTGAGGCCATGCCGCAGGCCGGGGGGCCAGGGAGACTCGGGCGGCGCGCGTACTTGACAGCCCGATTCCCCGCCCCCGTGGGGTGCGGCGTAGGCTGGCGGGCGCGCCAGCCCCTTGCGGCACTCTTACTCCGACTCGCCTCCCCCGGGGGCCGTATGGGCGGGGTCGCTGCGCACGCGTTGCCGCCGCGCAGCGAGGACTCGCCGGGCCCCCCCGGGGCGGGCCTGGCGTCGCGGCACCGGGGTGGGCCCCCGCCACGGGCGCGCGGCGACGCGGGCTAGGACGCGAGGACCGGGCATCGCGTTTTGCCCCGCCCTGCACCCCAAGATCAGGGCGCCCCGCTGGCGGCTGCACGGGACCGCCGACCGGCAGCGCGACGGACCGGGCGCACAACCGGGAGCGGCGGGCCGCGAGGGGCCGTGCTGCCCGCGACCGGGAGCGCCCGCGGCCGACCGCCAACCCACGGGGCGAGGAGGGGGGCCGTGGGAGCGGG     
N       ATATTGATACCTTACACTTTACAAATAGACGAATGTAGATTATAATATTTATTAAAATAAATATCATGAAATAACAAGAAAAATCAAAGAGACCATATCAACATTTAACTGAAGATTATATAATAAATTAAATTATAGATTAATTATTATTGAGATATAATTTATGTGATTGATTCGCCAATTTATATATTGTATGAGAACATTGCAAGTAATTAAGTAATCCATAGAAAAATATGTAAATGAATCCAATCTATTAATCAGAGATAAAACTAAAATAAGAACTAAAATAAATATGAATTGACTTATTCTTCAAATCGTTTTTAATAAATATAAAGAATATCATTACTAATAAATTCCACCACATAGTATTAGATTCCCAAATGATATAGTGATCGTTAAATTTGATGATATAGTATATTAATATTTACTAGCAAAAGGAAATAACATCTGACCTTATAATTAACATGAGAATCTAATATTATTCTTTGTTATTATTAATAAACATTAATAAGTTTTGTTCTTAAACTAATCATTCGGAGACTTTTAAAATAACTAGTTGTTATATTTAAGTTGTCAATAAATACCAATTTTCTACTTCGAATCTGAATTTTATGTTATGTATAATATTAAAAAATCTTTTGAAATAAGATTAAAGTTCCATATAATAATAATTAATACTATTTTTAGTAGAATTTTAGTGGCATTTCACCATATAAATATACAGCTCCAAGAATCATGAATATAAATGTACTACGCTCAACATTATTTATATGAATTATCTTATTCACTGTAATTCTTTTTTTTGCCTTTTATACATAAAGTAATTAACATACGAATATTAATGAAAGAATGATAAAAAACAAACTAGAAATATCATGAGAATAAATCATTTACCATTACCAGAAGTATTATTATGTATTTTGATAAAGATTATTAGTCATTTAAACTAAAGAAGATATATATCACTTAAACAATCTCTGTTTATTATTTAAAAATAAACTCGCAAGTTATGTACCTCCCGATTTAAGTGTAATGAATATCATATAGGAACGGATCATAATATCCTGAGACTTGGTAAATTGAAACGGTCAGCATCATGAAGCTACTCTATACAAACAAAGCCAACCTACTGCTACTACTTGTTTCACTCTTATGGGAATTTAGAGGAGCCCGAACTATTTCGTTAGCGTGATTATTTGTTCTTTTAAATTTTACGATGATTTTTGTGACTTAGAAGTCTACAAAATGATTACTTCGACTTGTCGTAAGATCGATCCCGAACGTGAGTCAAAGTTGCTCCTTTACCTTTCCGTTGTCAAGAACACGAAGATAGGCGTCTCGCATGGCAGCAACATAGCTATATGCTGCATGGGAGGATCTCAGGTTATCCAGTGTCACAACATACTGACTATCTCACTGTTTCGAGGAGATCCAATAACCAGGATCTTGTGTTATGTAGATATTGAGAAGTCGCTTATAGTTGCCTCTACAGACGCCTGACCTATCTGTAAGATTCTTAACGCTCATCTTGTTTAAGATGCACAAGATTGTGTTTTGAGTTGGGAGGGCGCTAAGAGATTAGTAAGTCCGAACTGAGTTGAGTGTACAGCACGAGTAATATCTTGCAAATTCATAAGGATTATTGTTGCAGGTTGACGAAAACTACTTAACTGATCAGGGATCTCAATATAATAGATTGATTGTGGCTTAGACGGTTAGCATCGTCGAACACTCTACAAACATTATCGTTGACGGTAGGGGCGATTCTATTTAACATTATACGCCTTATTGGAGTCGTATTCGGCATGATCCACTTTTGAAAAACTTCTGAGAGTACCGAACATACGGTTAGAAATATCTCCAGTACCGTTTAGAAATTACACGAGATTTGAACCCTCTATAGGGTATAATGTACCTCTTTATACCCCCCGAATTAGATACAGCAATCACCAAGTGTAATTTGGATGTGGTAGACTGTTGCATAAAGCATAAGACGACATCAGGTTCCCAATAGGAGGGGTGCCGGACGAGGGCGGACGCGTCAGTCGCTCGCCACATCGGCTCTGGCTTTGTGGGTGTGAGCATGCTAGTTTGACTAGCCCCCGAGTATCCCCAGAAGGTACCGCGCAAGGTGGTCCGCGCACAACACGCGAGGACTGCACTGCCACCTAACCATAGCGGGCGCAGGAAGCTTTGCTTCAAACATAGAGAGGGCTAGGACACATACTAGTTTAAGCTTTGGGAGGGGTATGACGGACCTAAACACCTAACCCTATACCCCTGAAGAAACCAACCTTTACCCTGTTCAGGAGCGACCTGGCATAAATGACCCGGGGACATCCAGCCAAAGTGCCCGGGCATCATTGTGCAGTCGGTGAAGACACTGTAGGCTCCCTCCTTGGAGTCGTCAATCGCAGCGATGCGAGGATCCACAATGTCAGGGGTCAACCCCGTAGCCTCGAGCAGGCTCTTCTAGTGGCGGAAGGTCGTATGAGGCATCGGGTTCGCAGATGGGCCAGAAGGGTCTGGCTGGTGGTCCGAGGTCGATGTAAAGAATTGGCTCTGTCGGGTAATAGGTCCCGGCGCTCGAGAACTACAATTATTGGGCGCGGCGTTTGCACACCACAATGTAAACGCGTAGCGGGGGGGTGGTCTCCCGTTATAGATGGTGGGTGGGACTAACAGGAAAGGTGGCCAGACTGTGCCACCGTACTTCCGCCGGGACTGGACTCGCTTCTACCCACGAAGCGGGTGTCTCTTCCCGTGAATTGGCGAGTCGTCTAGCTCTGAAGGCGAGGTGCTCTAGCATACCCGATGGCTTGCGGGCGTATAGCGGATCGAGCTATGTTTGGGAAGGAATACCACCGTCAAGTCGCAAGGGTTAACCGCGAAAGGCGCCGGTGACACGCCGCCGCCGCAGGCTCGGTCCGTCCGTGCTTTGCTGGGGGCAGGCATGCCGTCCGCCTATGACGGCCGGGAATGCGTCGGTACTGTCGTCGGTCCGGGCCCCGCGGGCGGACGCCACCGCCGAGGTGACCGGGCTGGCTCCCGCCCCAGAGCAGGTCGGCCCCAAGTGGCGCCAGGCCGACGCGCCGGGGCCAAGCGGAGGCGAGGCGTAACCGCGCGGGGGGAACGAGCGTCGCCGCGACTTGTCCGCTCCTCCACGCGCGAGCTGCATGCTGCTCCCCAGCGCGCGACCGCTGCCTCCGGGCGCGCTCCCGCTCTGGGGGTGTGGCCGGCGGGGCTCCCGCTCTCTCTAACGGGGCCCGACCCCTTCCGTGAGGGCGAGAGCGGCCGTCCTTGCGCCCCACCCAGCCCCGCCGCCGGCCGATGCGGGGCGCGGGCCGTAGCGCGGCGGCCAGCGCGCGTGTGCGGGTCGCCAGTCAGGCCCGGGAACCGGCGTGCGAGTGCGCTGGCGGGGGGTGCGCGGGGCGGCGGCGTCGGGTGAAGGCCGTCGCTGGTCGCGTTGCCGTGCCTCGACGAGTGGGGGCGCGGGCGCGCCGGTGGCTGAGCCCACGCCGCCGGCCGGGGCGCCAGGCAGACTCGGGCGGCGCGCGTAGTTGACAGCGCGATGCCGCGTCCCCGGGGGGGGCCCCCCAGGCTGGGAGTCGCGGAAGCCACTCGCGGCACTCTTCCTCCGCCTCGCCTCCCCCGGGGGCCGTATGCGCGGGCTCGCTGCGGGCGCGTCTCCGCCGCGCAGGGAGCACGCGACGGGGCCCGCCGGGGCGGGCCCGGCGTCGCGGCACTGGGGTGGGCGCCCGCAACGGGGGCGCGGCGACGGGGGGGAGGACGCGAGGACCGGGCATGGCGATTTGCCCCGCGCTGCACCCCAAGATCAGGTCGCCCCGCTGGCGGCCTCAGGGGACCGGCGGGGACCAGCGCGACGGACCGGGCGCCCAACCGGGAGCCGCGTGCCGCGAGGGGCCGTGGTGTGCGCGACCGGCAGCGGGCCCAGCCGACCGCCAACCCGCGGGGCGAGCAGGGGGGCCGTGGCCGCGAC     
O       GTAATGATACCATTCAATTTACAGATAAACGATTGTAGACTATAATATTAATTACAATAAATATTAAGTTATAATAAATAAAATAAAATTGACCTTATCAACATTTAAATGAAGATTATATAATACATTAAATAAACGATCAATACTTATTTAATTATATTTTATGTGATTTAATCGCCAAATTATATATTGTATGAGAACATTGGATACAATTACGTAATCCTTAAAAAAATATGTAAATGTATCTAAACTATGAATAAGAGAGAAAACTGAAAAAAGAATTTAAATAAATATGAATTGACTTATTCTTATAATGGTTTTTAATAAATATAAATAATATCATTTCTAATCAATTCCACAACATAATATTTAATTCCTAAATTATATATAGATCGCTTAAGAACACGCTATATTATAGTAATATTTAATAGGAAAAGGAAATAAGATCTAAACTTATTATTAACATGGCAATCTAATTTTATTCATTGTTATTATTAATAAACATGAATAAGTTTTGTTCTTTAACTTATTATTCGGAGACTTTTAATATTACTAGTTGTTATATTTATGCTGATAATAAATACTAATTTTCGACTTCTAATATAATTTTTATAATATGGATAATATTGAAAACTATTTTGATAGAAGATTAAAGTTCCTTATAATACTAAATAATACTATTTTTAGTAGTATAATAGTGGAATTTCACCATATAAATATAAAGCGCGAAGAATCATGAATATAAATTTACTACTCTCAACATTTTATTTATTAATTAACTGATTCACTGTTATTCTTTTCATTAAATTGTATGAATATAGTAGTTAACATACTAATTTTAATGAAAGTATGATAAAAAGCAAACTAGAAATTTCATGAGAATAAATCATTTACCATTATCAGAACTATTAATTTGTATTTTGATAAAGATTATTAGTCATTTAAGCTAAAGAAGATATCTATCACTTCAACAATATTTATTTTTTATTTAAAATTAAACTCGTAAGAAAACTACCTCCCGATTAAAGTGTAATGAATATCATATAGGAACGGATCAGAATTTCCTGAGACTGGGTTCAGTGAAACGATCGGTCTCATGAAACAACTCTATACAAAGAAGGCCTAGCTACGGCTACTACTTTTTTCACTCTTATGGGACATAAGAGGTGCCCGAATGATTTCGTTAGCATGATTATTCGTTCTTTTAATTTTTACAATGATTTTTGCGACTTAAAAGTCTACAAAATGATTCCTGCGACTTGTCGTAATATCGATCGCGGAGGTGTGTCAGAGTGGCGCCTTTACCTTTCCGTAGTAAAGAACACGAAGATATGCGTATAGCATGGCACCAGCATAGCTCTATCCTGCTTCAGAGGAGCTCAGGTTAACCAGTGACACAACAAACTAACTATCTCACAGTTCTGAGTAGACGAAATAACCAGGAGCTTGTCTTAAGTAGATATAGAGAATTGGCTAATAGATACGTCCACACTAGCCTGACCTATCTAAAAAACTCTTTCCGCTGATCTTGGATAAGATGCCCAAGATTGTATGTGGAGTTGGGAGGGCGCTAAGTGAATAGTAGGTCTAAACAGTGTTGAGTGTACAGCACGAGAAATATCTTGCAAATTCATAAGCATTATTGTTGCAGGTTGACGAAAACTGCTTAACTGATCAGGGAGCTCAATATAATAGATTGATCGTGGCTTAGGCGGTGAGCACCCTCACAAACTCTACAAACATTATAGTTGACGCTAGGCGCGATTATATTTATGATTATACGCCTTATTAGAGTCATATTCGGTATGATCCACTTTTGAAAAACTTCTGATTGTATCGGACATACGATTTGATATAACTCCAGTACCGTGAACAGATTAAATGAGATTTGACATCTATATAGGCTATAATGTACCACTTTCTACCCCCCGAATTAAATACAGCTATCACCAAGTGTACATTGGTTGTTGTAGCCTGTTGTATAAAGCATATGACGACAT????????????????????????????????????????????????????????????????????????????????????????????????????????????????????????????????????????????????????????????????????????????????????????????????????????????????????????????????????????????????????????????????????????????????????????????????????????????????????????????????????????????????????????????????????????????????????????????????????????????????????????????????????????????????????????????????????????????????????????????????????????????????????????????????????????????????????????????????????????????????????????????????????????????????????????????????????????????????????????????????????????????????????????????????????????????????????????????????????????????????????????????????????????????????????????????????????????????????????????????????????????????????????????????????????????????????????????????????????????????????????????????????????????????????????????????????????????????????????????????????????????????????????????????????????????ACCGGGCCCCGCGGCCGGGCGCCGGTGCCGAGGAACCCGGGATTGGCCCCGCCCCAGCGCAGGTCGGCCCCAAGTGGGGGCAGGCCGCCGCGCCGGGGGCGAACGGAGACGCGGCGTACCCGCCCGGGGAGAACGAGCGTGGCCGCCCCTTGTACGCTCCACCACGTGCGAGCTGCATGCTGCTCCCGAGCGGGCGACCGCTGTGACCGGGTCCGCTCGCGCTCTGGGAGTGTGGCCGGCGGGGCTCCCGCGCGGTCATACCGGGCACGACCCGTTGCGTGAGCGCGAGAGCGGCAGTGCTTGCCCCCCACCCAGGCGCCCCGCCGGCCGGTGCGGGGCGCGGGCCGTAGCGCAGCGGCCAGGGCGCGTGTGCGGCTCGCCAGTCCGGGCCGGGAACCCGCGGGCGGGTGGGCTGGCGGTGGGAGCGCGGGGCGACGGCGGTGGGTGCAGGCCGTCGCTCATCGCGTTGCCGCGCCTCGACGCTTGCGGGCCCGGGCGCGCCGGTGCGTGAGGCCACGCCGCGGGCCGGAGAGCCAGGCAGACTCGGGCGGCGCGCGTAGTTGACAGCCCGATTCCCCGCCGGCGTGGGGGGCGCCGTAGGTTGGGGGGCGCGCCAGCCCCTCGCGGCACTCTTACTCCGACGCGCCTCCGCAGGGGGCCGAATGCGCGGGCCCGCTGCGGACGGGTTTCCGCCGCGCAGGGAGGACGCGCCGGGCCCCGCCGGGGCGGGCCGGGCGTCGCGGCAATGGGGTGGGCGCCCGGCACGGGCGCGCGGCGACGCGGGAGAGGACGCGAGGGCCTGGCATCGCGGTTTGCCCCGAGCTGCAGCCCTAGATCAGTGCGCCCCGCTGGCAGCGGCTCAAGACCGCCGGCGAGCAGCGCGACGGACCGGGCGCGCAACCAGCAGCCGCGGGCCCCGAGGGGCCGTGGTGCCCGCCACCGGCAGCGGCCACAGACGACCGCCAACCCGCGGGGCGAGCAGGGGGGCCGTGGGAGCGGC     
P       ATACTGATACCATACAATTTTCTGATAGACGATTGTAGAGTTTAATATTAATTATAATAAATATAAAGAAATAATAAGCATAATCAAAGAGACCATATCAACATTTAAATGAAGATTATATAATACATTTTATAAAAGATTAATGTTTATTTGGATATAATTAATGTGATTGTTTCGCCAATTTATATATTGTATTAGATTAATGTAAGAAATTAAGTAATCCTTAAAAAAATATGTAAATGAATATAATCAATGAATCAAAGATAAAACTCAAATAAAAACTTAAATATATATGAATTGACTTGTTTTTAGAATAGTTATTAATAAATATAAATAATAGCATTCCTAATCAATTTCACAGCATAGTTTTATATTACCATATTATATATTGATCGATTAATAAAATGCTATATTATAATTATATTTAATAGAAAATGGTAATAAGATCTGATCTGAAAATTAACAAGACAATCTAATATTATTCATTGTTATATTTAAAAAACATTAATAAGTTTAGTACTTTAACTTATCATTCGGAGACTTTTAAAATAACTAGTTGTCATATTTAAGTTGATAATTAATAAAAATTTTCGTCTTCAAATATGATTTTTATGATATTTATATTATTGAAAAATCTTTTGATAAAAGATTAAAGTTCCTTATAATAATAATTAATACTATTTTTAGTAGAATTATAGTGGCATTTCACCATATAAATATAAAGCGCCAAGAATCATGAATATAAATGTACTACACTCAACATTATTTGAATTAATTATCTGATTCACTGTTATTGTTTTCATTAAATTTTATGAAAAAAGTAATTAATATACGAATTTTAATGACTGTAAGATAAAATACTGACTAGAAATTTCATGAGCATAAATCTTTTACCATCAACTGAACTATTAATATGTATGTTAATAAAGATTATTAATCATTTAAACAAAAAAAGATATGGATCACTAAAACCATATTTATTTTTTATTTAAAGTTTAACTCGTAGGATAACTACCTCCCGATAAAAGTTTAATGAATATCATATAGGAACGGATCATACTTTCCTGAGACTCGGTTCAGTGAAACGATCTGCATCATTAGACTACTCTATACTAACAAGGCCGACCTACGCCTACTACGTGTTTCACTTTTATGGGACATTAGAGGAGCCCGAAACACTACGTTAGCATGATTATTTGTTCTTTTAATTTTTCCAATGAATTTTGAGACTTAAAAGTCTACAAAATGATTCCTCCGACATGTCGTTATATCGACCGAGGATGTGAGTCAAAGTATCGCCCTTACCTTTCCTTTTTCTAGAACACGGAGATACGCTTCTCGCATGTCAGCTGCAGAGCTATATCCTGCTTCGGAGGACCTCAGGTTATGCAGTGGCACAACAAACTGACTATCTCACAGTTTTAAGTAGACGCAATACCCAGGAGCTTGTTTTAAGTAGATATAGAGAATTGACTAATAGATTCCTCGACATTAGCCTGACCTATCTGAAACTTTCTTAACGCTGATCTTGCATAAGTTGCACCAGATTGTATGTCCAGTTGGGAGGGCGCTAAGTGCATAGTACGTCTTAACTGCGTTGAGTTTACAGCACGTTTAATACCTTGCTAATTCATAAGGATTATCGTTGCACGTTTACGAAAACTACTTAACTGATCAGGCAGGTCATTATAATAGATTGATCGTGGCTTAGGCGGTTAGGAACCTCGCAAACTCTACAAACATTATAGTTGACGGTAGGGGCGATTCTATTTAAGATTATACGCCTTATTCGAGTCTTATTCAGCATGATCCACTTTTGAAAGACTTCTGATAGTATCGGACATACGACTCGATACAACTACAGTACCGTGAACAAATTAAATGAGTTTTGAAACCTCTATTGGATATAATGTACCACTTTCTACCCCCCGAATTATATACAGCAATCACCAAGTGTAAATTGGGTGTTGTAGCCTGTTCTATAAAGCATATGACGACATGAGGTTCGCAAGAGGAGGGGTGCCGGACTAGGGCGGACGCGTCAGTCGCTCTCCAGATGGGCCCTACCTTTGGTGGTCACAGCATGCTAGTTTGACTAGCCCCGGTGTACCCCCAGGAGCTACCGTGGTACGAGCTCTGCGCACAAAACGCGAGGACCGCAGAGTCCCCTAACAATAGCGGGCGCAGCAAGGTTTTTTACAAACATGGAGAGGGCTAGGACACATAGCAGGTCAGCCTTTGGTAGGGGTATGACTGACCTAAACACGTAACCTTATACCCCTGAAAAAACGAACCTTTACCCGGTTCAGGGGCGACTTGGCATAAATGACCCGGGGACACCCACCCAAAGTGCCCGGGCATGTTTGTGCAGTCGGTGAAGGCACTGTAGGCTCCATCGTTGGAGTAGTCAGTCGCAGCGATGGGAGGAACCACAATGTCAGGGGTTAACGAGGTAGCATCGAGCACGCTCTTCTAGTGGGGGAAGGTCCTATAAGGCATGGGGTTCCCACATGCGCCCGAAGGGTCTGGCTGGCGCGCCGAGGTCGATGTAATGAATTGGCTCTGTCGGGTGATAAGTCCCATCGCTGGCGAACTACAATTATTGCGCGCGGCGTCGGCAAACCACGATGTAAACGCGTAGCGTGGCGTTGGTCTCCCGTTACAGATGGTGTGTGGGACTAACGGGCAAGGTGGCCAGACAGTGCCACCGTACTTCCGTAGGCACTGGATTTGGTTATACACACGAGCCGGGTCGCTCTTCCCGTCAGCTGGCGTGTCGTTTAGCTCTGAACGCCACACTCTCTAGCATACCCGCTGGCATGCGGGCGTATTGCGGTTCGAGCTACGTTTCGGAAGGAATCCCTACCTCAAGTGGCACGGGGTAACCGCGAAAGGTGCCGGCGACGCGACGGCGCCACAGGCTCAGTCCCCCCCTGCTTTCACGGGGGCAGGCATGCCGTCCGCCTTTCACGGCAGCGATTGCGGCGGTTCTGTCGTCGGCCCGGGCCCCGCCGGCGGGCGCCACTGCCGAGGTGGCCGGGATTGCTCACGCCCCAGCGCAGGTCGGCCCCAAGTGGCGTCCGGCCGGCGCGCCGGGGCCGAGCGTAGACGGGCCGTACCCGCCCGGGGCGAACGAGCGCCGCCGCGGCTTGTACGCTCCTCCACGTGCGAGCTACATGCTGCTCCCGAGCGGGCGACCGCTGTCTCCGGGTCGGCTGGCGCTCTGGGAGTGTGGCCGGCGGGGCTCCCGCGCGGTCTAACGGGGCCCCACCCCTTCCGTGAGCGCGAGAGCGGGCGTGCTTGCCCCCCACCCAGGCCCCCCGGCGGCCGATGGGGGGCGGGCGCCGTAGCGCCGCGGCCAGGGGGCGTGTGTGGCTGGCCAGTCAGGGCCCGGAACCCCCGCGCGCGTGCGCTGCCGGTGGGTGCGCGGGGCCACGGCGGGGGGTGCGGGCCGTCGCTCATCGCGTTGCCGTGCCTCGAGGACTGCGGGCACGGGCGCGCCGGTGGGTGAGGCCACGCCGCGGGCCGGGGCGCCAGGCAGACACGGGCGCCGCGCGTACTTGACAGCCCGATTCCGCGCCCCCGTGGGGGGCGGCGTAGGCTGGGGGGCGCGCGAGCCACTCGCGCCACTCTTACTGCGGCGCGCCTCCCACGGGGGCCGGATGGGCGGGGTCGCTGCGGACGCGTTTCCGCCGCGCAGGGAACACGCGCTGGGCCCCACCGGGGCGGCCCCGGCGTCGCGGCACTGGGTTGGGCGCCCGCAACGGGCGCGCGGCGCCGGGGGCGAGGACGCGAGGGCCTGGCATAGCGGTTTGCCCCGCCCTGCACCCCTAGATCAGCGCGCCCGGCTGGCCGCGGCAAGGGACCGATGGCGAGCAGCGCGACGGACCGGGCGCACAACCGGCTGCCGCGGGCCACGAGGGGGCCTGGTGCCCGCTACCGGCAGCGGCCACAGACGACCGCCAACCCGCGGGGCGAGCAGGGGGGCCGTGGCAGCGGC     
