# Supplementary material for: A simple method for data partitioning based on relative evolutionary rates
Source: PeerJ. 2018 Aug 28;6:e5498. doi: 10.7717/peerj.5498 (PMC6118207; doi:10.7717/peerj.5498)
Supplement: Data S1 — The datasets are provided in the PHYLIP format. [file peerj-06-5498-s002.zip › DataS2/SS1-4miss.phy]

17  4000
out     AATTCTCTTAATTAACTAACATTTTGAGAAGCTTATAAGTTTGTTTATGATAAGTAATTATAAATTTATCTGATGTGAATTTATGAATATTATACTATTACTAATCCTTACAAATCTAATGTAATTTATGAGTTTTATAAATAATTCGTATTATAACATAGCTCATATAAAATTAAAATTTTTGAATATGTAATTGCTACGCTAAATACGATTATGAGATTACAAATTATACAATTTTTCAATTTTATGAAAAAATAATTTATTTTTAAGTTTGACAAATCAAGAGAAGAATTTTCGACACAATTTAATTTTCAAGAATTAAATGATTTAATTACTATTTATTACTGTTAAAAATTACTTTAAGACTTATTATTAAAAAGATACTCCTTGTTGCAAATTTCTTCGTGTTCAAAGATAGTTATAAATGCATAAAACTTAAAATTAAGTTATTCAGTAATAAAATATAATAGAAAATTCTATGATTTAGCACCTTAATAGACTTTAATAGATTTCATAATTGATTGATTTATGAATTTTTTTTTAGATAAATATTTACAAATCTTTCGATTAATTAACTATATATCGTTTTACCTTATCGTTATAATAGATAAACAAAAATACAATGAATTAATATTACTGTACTCTACCAGATTTATCAAAACATATGTACAACGTACTTAATTTATTTTTATAATCAATAACAATTACTGAACATTAATTAAATTTATTTTTTCGATTGTAAAAATTAAAATATCTGCTTAACAAACATGATTATTGTATAAATCTCATCTTAATTAATTACCAAATACAACACGATAACAACTATAACTCATAGTGGCTATGTAATCCACTAGAAATCTTGAGTTCTATAATAAATTAGCTATAAAGAATGTATCTGTTGGGATAATATAGAACATCAAATTAAAACAAGCTATATATTATCTTTATAATATTCTATTATAAGATTAGCGATTAAATTTTATAAATTTTAACAATGACTATCTAAGGAAATAATAAATATAAAAGGTTCCTTAGTTCCCATTAGTACATCCCTATAGGCATATATGTTACACACAATGTGCCATAATTTATCTGAAAGAGTATATTTAATTCGGTCTGTGTTTTGAATGTTTACCATGAAGACCATTAAAGGCGTCCTGATGATCGTTACCATAGGCACATTAAACTAAGTATGACACTTAGTGCCCTGTTGCTTATTGAGTCGTAACAAAGTAGCTAACTGTGGATTCACGAAATACAAACGCGAGTGTCAACATTTAGCTATGTCTTCCGGAGGACAATTAGTAATTGGATAATTGCACCGCTGTGTCTCAACGGTGACTATGTTTTGTTACGACACTAATAAGATTTCAATGCATGTCTATCTCGAACGATCGACTGAAATTCTTCTGCAGTTCATCGGTGAGATAATAGACAGCTGATGTTGCTGCCTCGACTCTAAAGCGTAGCACGATCGACCTGCTAGAACCATGCCGTAATAATGTGTTGAGAGTAGTTCCTTTTCATCATTGTATTTCGTCGTCTTTGGGCGTCTTGGTCAGACGGTAGGCTATGGAGAGTTGGATCCATTCTATTAGCCATACGAAGCAGTTGTACAACTATCGTATTCTCTTACGACATATCGAACTATGAAGCTATTTCATTACCAGTCTTTATATTTTCGACCAGTAGTCCCGAATGAACGTAAGAATTAAACAATGGCTTAGGCTATACAAAGCGGTTAAAGACTTACTGGAATGCCTATAATTTAAAGATTAGATATATCAATCCATTACACTCTGTTATGTTTAATGTACGTCTATATCCATAACCAAAACGGGCTAAAGATACAAACTCTGGCCAATCTAATAGGATTAAGCCAGCCTCAGATTACAGCAGTGTGGAAAGTCCTCGTTCAATTTACATGCGGAATCGACACTGTATAGCGGGCATCTTTTATCTCAACGAGCGTGATATGCTAAATTCTATGTTCTAATATGGAGCGGGACAGACCCTCCCGCAGGAAGGAACCCGGAGGGAAATCAACCCTAGTCCCTGGCGACCGCGGCCCTAGGTCATGCAACAGCCCAGACTAGAGTCGCGTGCGCGCCCTGTCGCACTGGCTGGCTTCATAGCCAGGACCACAGAAGTGGACGACCGGTACTGTACTCCACCGTCAGCCAATTGGCCGTGGCGCTTCTCTGAGACGAGGGCCGACCGTCAGCACGACCACGAGATGATTGACACTGATCAGTTGCGTCATCTACCGTCGCTCGTTGGTCAGGACCTAGATAACCGTTAGGTGCGAGCGAGGAACTGCCCGAGGGTGAACTAGTACGATGTGCCAGGGCTGGCGAAAGCTGTGCGTAAATTACACCACGTTGCTTCGTCCATGACCTCATGACAATGAAAAGACGTTACCCGCCGAAATCGCAAACTAGTGGGTGACCAGTTAGGCATCAGAAGTTAGCCTCTCTAACGCCCGGTCGCAACCTGAATGATCACTAAGATCGAGCGATCTGGGGCCACATTTTCGGAATTCGTGGACGCGACTCTCCAGTACTCACCGCGAAACGGCCGGAAGAGCAGTGTTGTTCTAAACGGAACCACACGGTGTGAGTCGGACGGCGGAAGGTGAAGACGGGACTCGGCAGTCGCGAGGATCCACTCCCAAGTTGGCCCCGGAACCGATAACTTTAGTGCCCGTGTCTGTGAGAGATCCCACAGACCACCCTTACCCCCGCCGAGCTTCGTCGTTGGAGCTTCCGTGAGGACTGGGTGGAGTAACACAGGCTCTGTCCCCGACGGCGTTATAGCGCAGAGTTTAGTGTGCGCGCTATGCTGCGGAAGTGACACGGCGGGAGTAGGAACACGATGGTCCCGTGATCACCTCATTTGAACGGGACTCACCTTCGGGGATTCAATGGGGCGCATCTGTCTTCACCTAGAAAACCACCATAGGCGGCTTCCAGAGGGCGGATCACGAGTCGGGTGCCGTTGGGTTGGGTGGCTCGCGCGCCCGGGCGGGCTGAGAGCCCCCTGACGGGGCATGCCGGCGTCCGGCCCAGAAGAGCTGCCGCGCGCCCCGGCGGTTCGGCACCGGGGGGTCTGTCCAGCGCGGCCTCCGGCCCAGAGCCCCCGGCAGGCAACGGTATGGGGCCGGGTCGGGCGGCGGTCCTTCTCGCCCCACAGTGCCATTTCGACGGGATCGCGCGGGGGCCTGCGCTCCCGGCCGGGCTCGCCGGAATCCCCCGTCCGGAGCGGCCCGGGAGGCCCCCCATGGGGGCCCGGGCCCGGAGGTCCGCAGGCCGGTGCGCCGCCTAGCGGCCCGTCCGGTACGCGGTGGTTGGCGCGCGGCCGGGCACGGGGGCGCGGCCGACGCGAGGCGACGCCACACCGCGCGGGGGGGACAACGCACCGCTTGGGGCCGCGCGATGCCAGCACAGCGGGCGGGGTGGGCCCCCATAGCCCGGCCCGCCGTCTCGCTCTGCCCTCGGCGGACGGGCTCCGGGGCCTCGCCGGCCGGCCTCCGCGGCCTCCGCACCACGCCCCGCATGTATATGGGAGCCGGCACCAGACGCGCGGGGTCTCCTCGTCCGCCCCCGACGCTTTGCCTCCGGGGCGTGGGCCCTCAGGGTCCCCTCCGGACCCCTCCAGGGGGCCCACTCTGAGCCCCCGAGTCCTCGTCCCCGCCCATCCGATGCCCGCGGGCCCGGGGGCCCGGCGGGGCCGACGCTCGCGCCGCGTGTCCCGGAGGGGGGGGGTTCGGCCTCCAAAGACGGGTGTCTCCGGCCCCTCCGGGCGTGCGCCAGCCCTCCGGGCCACGCTGCCGCCGTTGCACCCGGGCCGCCACGCCGGCCGGTCCGGGGATTCTATCGGACACGGCGGCCGCACACCCGCGCGGCCCCGGCAGCGCGCCCAGGCCCGGGTGGTGCTTCGGACCGGCGGGCGCGTCACTCCCGGAGGCGCGCGCGCCCGTGCTGCGGCGGTATGGCCCGCC     
A       AATTCTCTAAATTAACTAACATATTGTGAAGCTTTTAAGTATGTTTTTGATAAGGAATTATAAGTATTTATGATTTGAATAGATAAATATTATACTATTTTTAATCAATACAAACCTATTGTAAGTTATGAGTTTTAGAAATAATTCATATTATAACATAGCGCAATTTAAATTACAAGCTTTGAGTATGTGATTGCTACTCTAAATACGATTATGAGATTGCAAATAATGCTATTTTGCAATTTTATGAAAAAATATTTTATATTTAAGTTTGACAAATCAAGGGAAAAATTGTTGACACAATTTAATTTTCAAGAATTAAAAGATTTAATTACTATTTATTATTCTTAAAAACGACTTTAAGACTAATTTTTAAAAAGATAAACCTTGTTGCAAATTTTTTATTATTCAATAATAGTTATAAATACATAGATCTTAAATTTAAGTTGTACAGTAATAGATAATAATAGAAAATCCTATGATTTAGTAGCGTAATAGACTTTAATCGATTTCATAATTTAATGATTTAAGACTTTTTTTATATATAAATATTTAAATATCTGTCGATTAATTAATTATATATCGTTTTTTCTTAACGAAAAAATAGAATTACATAAATACTATGAATTAACATTTCTATACTCTACCCAAATCATCACAAATTATGTACAACGGACTTAATTTATTTTTATTATCAATAACATTTACTGAACATAAATTAAATTTTTTTTTTCGATTTTGAAAATGAAAATAGTCTCTTAACAAACATAATTAATGTATAAATATCCCTTTTATTAATAACCTTATACAACACTATAAGATCTATAATTCATAGTTGATTTCTCATTCACTAGAATTATTGTGTTCCATAATAAATTAACTATAAAGAATGTATGTGTTGGGCTATTATAGTACTTCAGATAAAAACAAGCTATCTATTATATTAATAATAATCAATTCCAAGATTAGCGATTAAAGATTATAAATTTTAACAATGAATTTCTAACCCTATAATAATTATGAAAGGTTCCGTAGTTCTCTTTAGTCCATCCCGGTCGGCAGAAATGTGACACACAATTTGCCACAATTTATTGGAAAGCGTATATTAAATTAGGTCTGTGTTTTGACTGTATACCATGAGGACCATTAAAGGCGTCCTTATGATCGTTAGCATAGGCACACTAAGCTCTGTATTACTCTTAGTACCCTGTTGATTATTGCGTCGTATTAAGGCCGGTAAATGTGTATTCACGAAATACTTACACGAGTAGATACATTTGTCTAGGTCTTCCGTAGAAAAGTTAGTAATTGGAAAATGGCACCGCTGGGTCTCAACAGTGACTACGTTTAATTACGACATTAAGAAGGTTTGAATAAATGTCTATCCCGAAATATCGACTGAAATTCTTCTGCAGTTCATCGGTGAGATATTAGAAAGCTGATGTTGCTGCCTCGACTCTAAAGCATTACCCGATCGACGCGCTAGAACCATGTCGTAATAATGTGGAGAGAGGAGTTCCATTTGATCATTGTATTTCGTCGTATTTGTACGTTCGGGTCAGTCGGTAGGGTCTGATGGATTGGAACCATTGAATTAGCCATAAGTAGCAGTTGTACAACTATAGTATTCTCTAACGACATGACTAAATATGATGCTTTTTCAATACCAATCTTTAGATTTTCGACCACTAGTCCCGAATGCACGTAAGAATAAAACAATGGCAGTGGCTATACAGAGCGGTTAAAGACTTATTGGAATGACTACAGTTTAAGGATTAGATATGTCAATACGTTACAATCTGTTATGTATACTGTACGTCTATAACTATAACCAAATTGGTCTAAATATACAAACTTTGGCCACTCTTATGCGATTACGCCAGCCCAAGATTACAGACGTGTGGAAATTCCGCGTTCAATTTACATGAGGCATCCACACAGTATAACAGGCATGTATTATATCAACGAGCGTGTTCGGCAAATGTCTACGTTCTAGTTTGAGGCGGGACAGACCCAGCCATAGGAAGGAACCCCCACCGAAATCAGCCCTAGTCCCGGGCTACCGCGGCCCTATGTCATGCCAGAGCCAAGACTAGAGTCGCTTGCGCGCCCTCTCGCACTGGCGGTCTTCATGGCCATGACCAAAGAACTGGATGGCCGGTAGTGTACTCCACCGTGACCGAATTCGCCGCGGCGCTTCTCAGGGACGCGGGACGCCACTCACCACGACGCGGCGATCATTGACACTGATCAGTGGCGTCATCTAACGTAGCTCGTTGGTCGGGACCTAAATAACCGCGAGGCGCGAGCGAGGAACTGCCCGGGGTTGAACTATTCCGATGTGCCATGACTGGCGAAAGCTTTGCGTAGATTACACCAGGTTTCTTCGTCCGTGGACTTATGACAATGTAGAGATGTCACACGACGAAATCGGAAATTGATGGGTGACCACTAAGGCATCAGAGGTTAGCCTCTGAGCCGTCCAGACGCAACCAGAATGATCGCTAGTACCGAGCGATCTGACCCCGCATTTGCGGAATTCATGGACGCGTTTCCCGGGTACTCACCCCGGAACGGCCAGACGAGCAGTGTTGTTCTAAACGCAACACCCCGGTGTGAGTTGGACGGCGGAATGTGACGATGGGACCCGGCAGTCGCGTGGAGCCACGCCCCAGGTGGGCCCGGAACCGGTATCTTTAGTGCCCGTGTTTGTGTGACCTACCACAGTTCACGCTATCCCCCCCCGATCTCAGTCGTTGCAGCGTCCGCTAGGGCAGCATGGACTCACACGGGCTCCGTGCTCGACGGGGGTACAGCGCGGAGTTTAGTAGCCGCGATATGCAGCGCAAGTGAAACGGCGAGAGTGGGAACACGATGGACCCGTGGTCACCGCACTAGGACGGCATTCACCTTCGGGGATTCAATGGGGCGCATCTGTCTTCACCCTGAACACCACCATAGGCGGCTTCCACAGGCCGGACCAAGAGCCGGTTCCCGTTGGGTTGGGGGGATCGCGCGCCCTGGCGGCCTCAGAGCCCCCTGACGGGGCATGCGGGCGTCCGGCCCAGAAGAGGTGCCGCGCGCCGCGACGCTTCAGCACCGGGGGTTCTGCCCTGGGCCGCCTCCCGCCCCGAGCCCCCGGAAGGCAAGGGGAGGGGGCCGCGCCGGGCGACGGTCCTTCTCGCCCTGCAGTCCGATTTCGACGGGATCGCGCGGGGGCCTGCGGTCCGGGCCCGGCTGGCCGGAATCCCCCGTGCGGAGGGGCCCGGGCGTGCCCCCATGGGGGCCCGGCCCCGGACGTCCGCAGGCCGGGGCGCCGCCTAGCGGCGCCGCAGGTAGCCGCTGGTGGGCCCGCGGCGGCGCACGACGGCGCGCCCGGCGCGAGGCGCCGCCACGCCGCGCGGGGCGGACGCCGCGGCGCTTCGCCCCGCGCGATGCCGGCGCAGCGGGCGGGGTGGGCCCGCACAGCCCGGGCCGCCGTCTAGCTCTGCCCTCGGCGCACGGGCTCCAGGGCCTGGGCGGCCGGCCTCCGCGGCCGCCGCACCACGCACCGCACGCCTATAGGTGCCGGCACCGCACTGCCGGGGTCTCCCCGTCCGGGCCCGACGGTTTGCCTCCGGGGCGCAGGCCCTCCGGGTCGCGGCCGGGCCCCGCCAGCGGGCCGTCTCTGAGCCCCCGAATCCTGGTCCCCCCCCATCCCCTGCCGGCGGACCCGGGGCCCCGTCCACGCCGACGCTCGCGCCTCGGGCCCCGGCAGGGGGGGGTCCGCCCTCCAGAGACGGGTGTCTCCGGCCGCGCCGGGCGTCCGCGAGCCCGCCGGGCCGCGCTGCCGCCGTTGCGCGCGGGCGGCCACGCCGGCCGCTCCGGGGATTATATGCGACACGGCGGCCGCACAGCCGCGTGGGCCCGGCACCACGCCCAGGCCCGGGTGGTGCGTCGAACCGGCGGGCGCTTCACTCCCGGAGGCTCGAGGGCCAGTGCTGCGGCGGTGTGCGCCGCC     
B       AATTATCTTAATCAACTAACATATTGAGAAGCTTTTAAGTATGTATATGATAAGGAATTATAGTTTTATCTAATATGAATACATTAATATTATATTGTTATTAATCAACACAAACCTGTTGTATGTAATGAGTTTTAGAAATAATTCGTATTATAACATAGCTCACTTTATATTAAAAAGTTTTGATATGTGTTTGTTATGCTAAATTCGATTAAGAGATTGCAAATAGAGCTATTTTGCAATTTTCTGAAAAAATAATTTATTTTTAAGTTTGACAAATCAAGGGAAGTATTTTGGATACAATTAAACTTTCAAGAATTAATAGATTTAATTACTATTTATTACACTTAATAATGACGTTAAGACTAATTTTTAAAAAGATACACCTTTTTGCAAATTTATTTATATTCAATATTAGTTATATATGCATAAATCTTAAATTTAAGTCGTACAGTAAGAATTAATAATTGAAGATCCTATGATTTAGTAGCATAATAGACTTTAACTGATTTCATAATTGATTGATTTATGACTTTTTTTAAAGACAAATATTTAAAGATCTTTCGGTCAATTGTTTATTTTTCGTTTTTGCTTAACGATAAAATAGATCGACAAAAATACAATGAATTAATAATACTATACTACACCTAAATCATCAAAAAATATGTACAACGAACTTAATTGAGTTTTATTATCAATAACAATTACTAAACCTCAATTAAATTTATTTTTTCGATTTTAAAAATGAAAATAGCTTCTTTACAAAAATGATTAATGTATGAATCTCCACTTTATTAATTACCTTATACAACACTATAAGAACTATAATTCATATTCTATTTGTTATCCACTAGAATTATTGTGTTCCATAATAAATTAACTAGAAAGAATGTATGTGTTGTGGTATTATAGTACTTCAAATTTTAACAGGCTTTCTTTTATCTTTATAATAATCTATTCGAAGAATAGCGATTAAATGTTATAAATTTTAACCATGACTTTTAAACATAATAATATCTATAAAAGGTTCCGTAGTTCTCATTGGTTCATACCCGTCTGCAAATATGTGACACACCATACGCCACAATTTATTCGAAAGCGTATATTAAATTAGGTCTGTGTTTTGAATGTTTACCATGGAGACCATTAAAGGCGTCCTTATGATCGTCAGCATAGGCACGTTGAACTGTGGATGACTCTTAGGGCCCCGTTGTTTATGGAGTCGTAATAAAGGGGATAAATATGGATTCACGGAATACTAACACCAGTATATACATTTGGCTAGGTCTTCCGTAGGATAGTTAGTAATTGGAAAGTGGCACCGCTGCGTTTCAACGATGACCATGTTTTGTTACCACAGAAAGAAGGTTTCAATACATGTCTATCCCGTAAGAGCGACTAAAATTCTTCTGCAGTTCATCGGTGTGATATTAAAAAGCTGCTGATGCTGCCTCGACTCTAAAGCATTCCCCGATCGACGAGCTAGAACCATGTCGTAATAATGTGTTGAGAGGAGTTCCGTTTGATCATCGTATTTCGGCGTTTTTGAATGTGCCGGTCAGTCGGTAGGCTATGAAGAATTGGAACCATTGTATTAGCCATACGAAGCAGTTGTACAACTATAGTATTCTCTAACGACACCACAAAATATGATGCTATTTCATCACCAGTCTTTAATTTTTCGACCACTAGTCCCTAATGCACGTAAGAATGAAAAAATCGCAGAGGCTATATAAAGCGGTTAAAGACTTATTGGAATGTCTATAGTTTAAGGATTAGATATATCAATACATTACAATCTGTTATGTGTACTGTACGACTATATCCATAACCAAAATTGTCTAAAGATACAAACTACGGCCTATCTCATATGATTATGCCAGCCCCAGATTACAGTAGTGTGGAAATTCCGCATTCAATTAACATGAGTAATCCACACAGTATAGCTGGCATGTATTCTGTCAACGAGCGTGTTCTGCAACTCTCTACGTTCTAGTTTGTGGCCGGACAGACCCATCTGTAGGAAGGAACCCGCAGTGAAATCATCCCTAGTCTCGGGCCACCGAGGCCCAATGTCATGCCAAAGCCAAGACTAGAGTCGCATGGGCGTCATGTCGCACTGCCGGGGTTCATAGCCATGACCAACGAAGTGGCCGACCGGTAGTGTACCCCACCGTGGGCGAATGCGCCGTGGCCCTTCTCCGGGCCGCGGGACGAGCCTCACCACGACCAGGCGATGATTGACACTGATCGGTGGCGTCATCTAACGCCGCTCGTTGGTCGGGACCTAGATAACGGTGATGCGGGCGCGAGGAACTGCCCGGGGTTGAACGATTGCCATGTGCCATGGCTGGCGAAAGGGTTGCGTAGGTTACACCAGGTTACTTCGTCCGTGCACTTATGACAATCTAAAGTAGTGACCCGGCGAAATCGCAAACCAATGGGTGACCACTTAGGCATCAGATGTTAAGCTCTCTGACGCCCAGCCGCAACCAGAATGATCGCTAAGACTGAGCGTTCTGGCTCCGCATTTGCGCAATTCCTGGACGCGTTTCTCGCGTACTCACCCCGAAACGGCCAGAAGAGCAGTGTGGTTCTTAAGGAAACACCACGGTGTGACTCGGACGGGGGAAGATGAAGACGGGACCCGGCAGTCGCGCTGACCCACTCCGGAGGTGGGCCCGGAACCGATAACTTTTCTGCGCGTGTTTGGGTGAGCTACCACAGTCCACGGTGTCCCCCCCCGAGCTCCGTCGTTGAAGGGTCCGCTAGGCCAGGATGGAGTAACACAGGCTCTGGGCACGACGGCGAAATAGCGCCGTGATTAGTATCCGCGATATGCTGCGGAAGTGACACGGCGAGAGGCGGAACACGATGGACCCGTGGTCATCGTATTAGGACGGGAATCCCCTTCGGGGATCAAATGGGGCTCATCTGTCTTCACCTGGACAACCAACATAGGCGACTTCGAGAGGCCGGAACACGAAGCGGTTCCCGTTGGGTTGGGTAGATCGCGCGCCCTGGCGGACTCAGAGCCCCCTGACGGGGCGTACAGGCGTCGGGCCCAGAAGAGGTGCCGCGCGCCGCGAGGCTTCGGCACCGGGGATTCTGCCCTGGGTGGCCTGCGGCCGCGAGCCCCCGGAAGGCAACGGGACCGGGCCGAGTCGGGCGGCGGTCCCTCTCGCCCTACAGTGCTATTTCGATGGGATCGCGCGGGGGCGTGCGCTCCGGGCCCGGCTGCCAGGAGTCCCCCGTCCCGGGGGGCCCCGGAGGGCCCCCATGGGGGCCCGGCCCCGGAGGTCCACAGGCCAGGGGTCCGCCTATCGGCGCGCCGGGTAGCCGGTGGTGGGCGCGCGGCCGTGAACGACGGCGCGCCCGACGCGAGGGGTCGCCACGCCGCGCGGGGGCGACCCCGGAGCGCTTCGCGCCCCGCGATGCCGGCTCAGCGGGCGGGGTGGGCCCCCACAGCCCGGACCGCCGTCTGGCTCTGCCCTCGGCGGACGGGCTCCAGGGCCTGGCCGCCCGGGCCCCCCGGCCTCCGCACCACGCACCGCATGCCTGTCGCAGCCGGGACCACAGTCCCGGGGCCTCCTCGTCCCCGCCCGACGCTTTGCCTCCGGGGCGCAGGCCCTCCGGGTCCCGTCCGCGCCCCTCCTGCGGGCCCGCTCTGAGCCCCCGACGCCTAGTCCCCGCCCATCCGCTGCCCGTGGACCCGCGGCCCCGACCACGCCGACGCTGGCGGCGCGGGCCCCGGCGGCGGGGGTTTCGCCCTCCAAAGACGGGTGTCTCCGGCCGCGCCGGGCGTCCGCCAGCCCGCCGGGCCAGGCGGGCGGCGTTGCGCGCGGGGCACCTCGCCGGCCGCTCCGGGGACTGTATAGGACACGGCGGCCGCACACCCGTGTGGCCCGGGCACCACCCCGCCGGCCGGGTGGTGTTTCCGACCGGCGGCGGCATCACTCCCGGAGGCGCGAGCGCCAGTGCTGCGGCGGTATGCGCCGCC     
C       AATTATCTTAGTCAACTAACATTTTGAAAAGGTTATAAGTATGTTTAAGATGAGGAATTATAAGTTTCTCTGATGTGAATTCATAAATTTTATACTGTTATTAATCATTAAAAACCTATTGTAAGTCAAGAGTTATAGCAATAATGCGTATAATAACATAGCGCAATTTAAATTAAAAGTTTTTCGTATGTCATTGCTACTCTAAATACCATTATGAGATTGCAAAACATACTATTTTGCATTTTTATGAAAAAATAAATTATAATTAAGTTTGCCAAATCAATGGAATAATTTTTGACACAATTGAAGTTTGAAGAATTAATAGATTTAATTACTATTTATTACTCTTAATAATGACTTTAAGACTAATTATTAAAAAGATAAAACTTGTTGCAAATTTTTTCTTATTCAATTATATTTATCAATACATAAATCTTAAATTTAAGTTGTGCAGTAATAAATAATAATAGAAAATCCTATGATTTAGTAGCATAATAGACTTTAATTGATTTCATAATTGATTGATTTATTACTTTTTTTGTATATAAATATTTTAATATCTTTCGATTAATTAATTATATATCGTTTTATCTTAACGATAAAATAGATTTACAAAAATACAATGAATTAATATTTCCATACACGACCTAAATCATCAAAAATTATGTACAACGTACTTAATTTAGTTTTTTTATCAATAACAATTACTGAACATTAATTAAATTTGATTTTTAGATTATAACAATTAAAATAACATCTTAACAAACATGATTAATGTATATATCTCTACTTCATTAATTACCTTATACAACACTATAACAACTATAATTCATAGTAGTTTTTTCATCCACGAGAAATATTGTATTACATAATAAAATAACTATAAAGAATGTATGTGTTGGGATATTATAGTACATCTAATAATAACAAGCTTTCTATTATCTTGATAATAATCTATTCAAGAATTAGCGATTAAATCTTATAAATTTTCTCCATGACTTTCTAAGAATATAATGAATATGAAAGGTTCCCTAGTGCGCAATTGTTCATCCCCGTAGTCAGAAATGTGACACACAATTAGCCATAATTTATAAGAAAGCGTATATTTAATAAGGTCTGTGTTTTGAATGTTTACCATGAAGACCATTATAGGCGTCCTGATGATCATTAACATAGGCACCCTAAACTCTGCATGCCTGTTAGTGCCCTGTAGCTTATTGAGTCATAATAAAGTTGCTAATTGTGTATTCACGAAGTATTTTCACGAGTCTAGACCTTTGTCTTGGTCTTACGTAGAAAAATTAGTAATTGGATATTGGCACCGAAGTGTCTCGACGGTGACAATATTTTGTTAGCACACTAGGAAGGTTTGAATACATGTCTATCCCGAAATATCGACTGAAATTCTTCTGCAGTTCATCGGTGAGATATTAGAAAGCTGCTATTGCTGCCTCGACTCCAAAGCATGACTCGGTCGACGAGCTAGAACCATGCAGTCATAATGTGCTGAGAGGAGTTCCATTTTATCATCGTATTTCGTTGTTTGTGGTCGTGCGGGTCAGAAGGTGGGCTCTTATGAATTGGACCCATTTAATTAGCCAAACGAAGCAGTTGTACAACTATAGTATTCTCTAACGACATCACCAAATATGAAGCTGTTTCATTACCAGTATTCAGATTTTCGATCACTAGTCGCGCATGCACGTAAGAATGGAACAATGGCAGCGGCTATAACAAGCGGTTAAAGACTTATTGGAATGTCTATAGATTAAGGATTCGATATATCAATACATTGCAATCTGTTATGTTTACTGTACGTCTTTATCAATAACCAAAATGGTCTAAATTTACAAACTTCGGCCATTCTAATCTGATTAAGACAGCCCCAGATTACAGTGGTGTGGAAACTCCGCGTTCACTTTACATGCGGGATCGACACAGTATAGCGGGCATGTATTGTGTCAACCAGCGTGTTGTGCAACCTTCTACGTTTTAGTTTTAAGCGGGACAGCCCGAGCAGCAGGAAGGAAGCCGGAGCGAAATCAACCCTGGTCCCGGCCGACCGCGGCGCTATGTCATGCCACAGCCCCGACTAGAGTCGCATGCGGGGCCTGCCGGACTGTCCGGGTTCATAGCCATGACCAAAGAAGTGGATGACGGGTAGTGTACTCCACCGTGAGCGAATTCGCTGTGGCGCTTCTCCGGGACGCGGGACGACACTCCCCACGACCCCGCGACGAATGACACTGATCGGTTGCGTCATCTAACGTCGCTCGTTGGTCGGGACCTAACTAAAACCCAGGCGCGGGCGAGGAACTTCCCGGGGGTGAATTATTACGATGTGCCATGGCTGGCGGAAGCTGTGCGTAGATTACACGACGTAACTTCGTCCTTGAATTTATGACAATGTAGAGAAGTGACCCGGCGAAATCGCAAGCTAATGGGTGACCACTCACTCATCAGACGTTAGCCTCTCGGACGCCCAGTCGCAACCAGAATGATCCCTATTACCGCGCGATCTGAGCCCGGATTTTCGGATTTCCTGGCCGTGTTTCTCCTGTACTCACCCCCTAACGGCCAGAAGAGCAGTGTTCTTCTAAAGGAAACACCACGTTGTGAGTCGGACGGCGCAGGCCGACGATGGGACCCGGCAGTCGCGTTCATCCACTCCTCAATTGGGCCCGCAACCTATAACTTTATTGCCCGTGTTTGGCTGAGCTACCACAGACCACTCTGTCCCCCCCCGAGCTGCGTCCTTGGAGCGTCCGCTAGGGCAGGCTGGAGTCACACCAGCTCTATACCCCACGGCGTTATAGCGCAGAGCTTAGTATCCGCGATCTGCTGCTCAACTGGTACGGAGCGAGTCGGAACACGATGGACCCCTGGTCACCGCATTTGGACGGGATTCACCTTCGCGGATTAAATGGGGCCCATCTGTCTTCAACCAGAAAAGCACGATAGGCGGCTTTCAGAGGGCGGATCACGAGGCGGTTGCCGTTGGGTCGGGTTGATCGCGCGCCCGCCCGGTCTCCGAGCCCCCTGACGGGGCATGCGGGCGTCAGGCCCAGAAGAGGTGCCGCGCGCCGCGACGGTTCGCCAACGGCTGTTCTGGCCTGGGCGGCGTGCCGCCCCGAGCCCCCGGCAGCCAACGCGACCGGGCGGGGTAGGGGGCCGGTCCCTATCGCCCCACAGTCCTATTTCGACGGGATCGCGCGGGGGCGTGGGCTCCCGGCCCGGCTGGCCGGAATCCCCCGTCCGGAGCGGCCGGGGTGCTCCCCCATGGGGGCCCGGGCCCGGAGGTGCTCAGGCCAGGGCGCCGCCTAGCGGCGCGGCCGGTATGCGCTGGTGGGCCCGCGGCCGGGAACGAGGGGGCGCCCGACGCGAGGCGGCGCCACGCCGCTCGGGGGCGGCACCCGCGCGCTTCGCCCCGCGCGATCCCCGCCTACCGGGCGGTGTGGGCCCGCAGAGCCGGGGCCGCCGTCCATCTCTCCCCTCGGCGGACGGGCTCCAGGACCTCGCCGGCCCGCCTCCGCGGCCTCCGCACGACGCACCCCATGCCTCTGGGAGCCGGCACCACACTCCCGGGGTCTCCTCGTCCGCCCCCGACCCCTTGCCTCCGGGGCGCAGGCCCTCAGGGTCCCCTCCGGGCCCCCCGAGCGGGCCACCTCTGAGCCCCCGCCTCCTCGTCGCCGCCCATCCGCTGCCGGCGAACCCGGGGGCCCCACCAGGCCGACGGAGGCGCCGCGGGCCCCGGCTGGGGGGGGTTCGCCCTCCAAAGACGGGTGTCTCCGGCCGCGCCGGCCGTGCGGCCGCGCGCCGGGCCACGCTGGCGCGGTTGGACGCGGGTGGCCGCGCCGGACGCTCCGGGGATTATATGGGACAAGGCGGCCGCACACCCTCGTGGCCGCGGCACCACGCCCAGGCCCGGGTGGCGCTTCGCACCGGCGGGCGCTTCACTCCCGGAGGCGCGAGCGGGAGTGCTGCGGCGGTATGCGCCGCC     
D       AATTCTCTTAATCAACTAACAGATTGAGAAGATTTTAAGTTTGTTCTTGATAAGGAATTACAATTTTTTCTGATGTTAATACATAAATATGATATTCTTATTAATCACTACAAACCTTTTGTAACTTATGAGTATTAGAAATAATTCGTATTAAAACATAGCACAGTTTATATTAAAAGATTTGATTATGTATTTGCTACGCTAAATGCGATTATGAGATTGCAAATAATACTATTATGCAATTTTATGACAAGATAATTTATTTTTAAGTTTGACAAAACAAGGGTAGAATTTTTGTCACAATTCAAATTTTAAGAATTAAAAGATTTAATTACTATTTATTACTTTTAATAATGACTTTAAGACTAATTATTAAAAAGATACACCTTGTTGCAAATTTTTTCATATTCAATAATAGTTATAAATGCATAGATCTTAAATTTAAGTTGTGCAGTAATAAATAACAATAGAAAATGCTATGATATAGTAGCATAATAGACTTTAATTGATTTCATAGTTTATTGATTTATGTCTTTTTTTATATTGAGATATTTTAATATCTATCGATTAATAAAATATATATCGTTTTATATTAACGATAAAATAGATTTACATAAATTCAATGAATTAAAATTACTATACTCAAACCAAATCAACCAAAATTTAGTACAACGAACTTAATTTATTTTTATTATCAATAACAATTACTGAACATTATTTAAATTTATCTTTTCGATTATAAAAATTAAAATATCTTCTTAACAATCATGATTAATGTATATAACTCATCTTTATTAACAACCTTATACAACACTATAACAATTATAATTCATAGTAGTTATGTCATCCACTAGAAATATTGTGTTCCATAATAAAATAACAATAAAGAATGTAACGGTTGCGATAATAAAGAACTTCAAGTAAAAACACGCTTTCTATTATCTTTATAAAATTCTATTTTAAGATTAGCGATTAAATTTTATAAATTTTAACCATGACTTTCGTAGAATATAATAAATATGAAAGGTTCCTTAGTTCCCATTAATGCATCCCCGTAAGCAGAAATGTGACACAAAATTAGCCATAATTCGTTAGAAAGCGTATATTTAATTCGGTCTGTGATTTGAATGTTTACCATGAAGACCATTAAAGGCGTGCTGATGATCGTTAGCATTGGCTCCCTAAACTCTGGATGACTCCTAGTGCCCTGTTGAATATTGAGTCGTAATAACGTCGCACAATGTGTATTCACGAAATACATACACGAGTATATACATTTGTCTAGGTCTTATGAAGTAAATATAGTAATTGGAAAATGTCACCGCTGTGTTTCAACGGTGGCTATATTTTGTTTCGACATTAAGAAGGTTTCAATACATGTCTATCTCGAAATATCGACTGAAATTCTTCTGCAGTTCATCGGTGCGACATTAAAAAGCTGTTGTTGCTGCCTCGACTCGAAAGCTTTACCCGATCGACTAACTAGAACCCTTTCGTAATAATGTGCTGAGAGGAGTTCCGTTTGATCATTGTATGTCGTCGTTTTTGGACGTCCGGGTTAGTCGGTAGGCTGTGAAGAATTGGAACCATTCCATTAGCCAGACGAAGCAGTTGTACAACTATGGTATTCTCTAACGACAGGAGCAAATATTATGCTATTTCTTTACCAGTCTTTACATTTTCGACCACTGGTCACGAATGCACGTAAGAATTCAACAATGGCTGCGGCTATATTTGGCGGTTATAGACTTATTGGAATGCCTATAGTTTGAGAATTAGATATTTCAATACATTCCAATCTGTTATGTTTAATGTACGTCTATATCCATAACCAAAATGATCTAAAAATACAAACTACGGCTAATCTCATAAGAATATGACAGCCCCAGATTACAGAAGTGTGGAAACTCCGCATTCATTAAACATGCGGAATCAACACAGTATAGCTGGCATTTATTTTGTCAACTAGCGTGTTCTACAATATTCTACGTTCGAGTTTGAAGCGGGACAGACCGGGCAGCAGGAAGGAACCCCGAAGGTACTCAACCCTAGTCCCCGACGACCGCGGCGCTATGTCATGCCACAGCCCAGACTAGAGTCGCATGCGCGGCCATACGCACTGGCGGGGTTCATAGCCATGACCAAAGAAGTGGAGGACAGGTAGTGTACTCCACCGTGAGCTAATGGGCCGTGGCGCTTCTCCGGGACGCGGGACGATACTCACCACGACCCCGCGAGGATTGACACTGTTCAGTTGCGTCATCTAACGTCGCTCATTGGTCGGGACCTAAATAACCCCCATGCGGGCGCGAGGAACTGCCCGGGGGTGAACTATTACGATGTGCCATGGCTGGCGAAAGCTGTGCGTAGATTACACCACGTTACTTCGTCGTTGAACTTATGACAATCTAGAGAAGTGACCCGGCGAAATCGAAAACTAATGGGTAACCACTTACGTATAAGAGCTTAGCCTCTCGGACGCCAGGTCGCACCCAGAATGATCGCTAAAACCGAGCCATCTGGCCCCGCATTTTCGGAATTCATCGTCGGGCTTCCCCCGTACTCACCCCGAAACGGCCAGCCGAGCAGTGTTGTTCTAAAGGGAACACCCCGTTGTGAGTCGGACGGCGGAAGCTGACGATGGGACGCGGCAGTCGCGTTGATCCGCCCCCGAACTGGGCGCGGAACCGGTAACTTTACGGCCCGTTTTTGCGTGTGCAACCACAGACCACGCTGTCCCCCCCCGAGCTTCGTCGTTGGAGCGTCCGCTAGGCCAGAATGGAGTCACACAGGCTCTGTGCCCGACGGCGTTATAGCGCGGGGTTTAGTTTACGCGGTATGCTGCGGAAGTGACACGGTGGGAGTGGGTACACGATGGACCCGTGTTCACCGCATTTGGACGGGAATCACCTTCGCGGATTAAATGGGGCGCATCTGTCTTCACCTAGAAAACCACCACAGGCGGCTTGCAGTGGCCGGACCAAGAGGCGGTTTCCGTTGGGTTGGGTGGGTCGCGCGCCCGCCCGGGCTCAGAGCCCCCTGACGGGGCACGCACGCGTCCGGCCCAGAAGAGGTGCCGCGCGCCCCGACTGTTCGGCACCGGGGGTTCTGGCCTGGGCGGCCTGCCGCCGCGAGCCCCCGGAAGGCAACGGGACCGGGCCGGGTCGGGCGGCGGTCCCTCTCGCCCCACAGTCCTATTTCGAGGGAAACCCGCGGGGGCCTGCGCTCCGGGTCCGGCTGGCCGGAATCCCCGGTTCGGAGCGGCCGGGGAGGTCCCCCATGGGGGCCCGGGCCGGGAGGTACTCAGGCCAGGGCGCCGCCTAGCGGCGCGGCCGGGACGCGCTGGTGGGCGCGCGGCCGGGAACGAGGGCGCGCCCGACGCGAGGCGGCGCCAGCCCGCCCCCGGGCGACACCCGGGCGCTTGGCGCCGCGCGATGCCGGCGCATCGGGCCGCGTGGGCCCCCACAGCCCGGGCCGCTGTCGAGCTCTGCCCTCGGCGCACGGGCTCCAGGGCCTCGCCGGGCGGCGTCCGCGGCCGGCGCACCACGCACCGCATGCCTCTGGGGGCCGGCACCACAACCCCGGGGTCTCCTCGTCCGCCCCCGACCCTTTGCCTCCGGGGCGCAGGCCCTCAGGGTCCCCTCCGCCCCCCTCCAGCGGCCCCACTCTGGGGCCGCGACCCCCGGTCCCCGCCCATCCACTCCCGGCGCACCCGGGGGCCCGACCGGGCCGACGCTTGCCCCGCGGGCCCCGGGAGCGGGGTGTTCTCCCTCCAAAGAGGGGTGGCTCGGGCGGCGCCGGCCGTGCGCTAGCCCGCCGGGCCACGCTGCCGCGCTTGCACCCGGGGCGCCGCGCCGGCCGCTCCGGGGATTGTATGCGACACGGCGGCCGCGCACCCGCGTGGCCCCGGCACCACGCCATGGCCCGGGTGGTGCTTCGGACCGGCGCGCGCTTCACTCCCGGAGGCCCGAGCGCCCGTGCTGCGGCGGTATGCCCCGCC     
E       AATTCTCTAAATCAGTTTACATGTTGAGAAGCTTTTAAGTATTTTTAAGAAAAGTAATTATATATTTTTCTGATTTGAATATATAAATATAATATTGTTAAAAATCTGTAATAACCTATTGTAAGTTATGAGTTTGTGAAATAATTCGTATAATAACATAGCTCAACTTACATTAAAAATTTTTTATATGTAAATGCTACGCTAAATACGTTTATGAGATTGCAAATAATACTATTTTGCAATTTTATGAAAAAATAATTTATATTTAAGTTTGACAAATCAAGAGAAAAATTGTTGAAACAATTGAAATTTCAAGAATTAAATGAATTAATAACAATTTATTACCGTTAATAATGACTTTTAGACTCATTATTAAAAAGATACACCTTATTGCGAAGTTTTTCGTATTCAATGATAGTTATAAATGCATAAATCTTAAATTTAAGTGGTTCAGTAATAAATGATAATATAATATCCTATGATTTAGTAGCATAATAGACTTTAATAGATTTCATAATTGATTGATTTATTAATTTTTTTTTAGAGAAATATTTACATATCTTTCGATTAATTAATTATAGTTAGTTTTATTTTAACGAAAAAATAGATTAACAAAAATACAATGAATTAAGATAACAATACACTACCTTAATCATCAAAGACTATGTACAACGGACTTAATTAATTTGTATTATCAATAACAATTACTGAACATTAATTAAAGTTATTTTTGCGATTTTAAAAATTAAAATATATTCATTACAAACATCATTATTGTATAAATCTCCACTTCATTATTAACCTTATACAAAACTATAAAAAGTATAAGTCATATTTGATTTTTCATCCACTAGAAATATTGTGTTCCATAGTTAATTAACTATAAAGAATGTATCTGTTGGGATACTATAGTTCCTAAAATAAAAACAAGCTTTCTTTTATAATTATAATAATCTATTCTAAGACTAGCGATTAAATTTTATAAATATTTACAAAGACTCTCTAAGAATCTAGTAAACTTGAAAGGTTACATAGTACTCATTAGTACATCCCCGTCGGCGTAAATGTGACCCACAATTTGCCATAATTTATTGGAAAGAGTATATTGAATTAGGTATGGGTTTTGAATGTTTACCATGAAGACCATTAAAGGCGTCCTAATGATCCTGAGCACCGGTACCCTAAACTCTGTATGACACTTAGTGCCCTGTTGTTTATTGAGTCGTAATAAAGTCGGTAAATCTGTATTCGCGGATTACTTACACGAGTATGTACATTTTTCTAAGTCTTCCGTAGTAAACTTAGTAATTGGAAAATGGCACCGCTGTGTCTCTACGGTGACTATATTTGGTTACGACAATAAGAAGCTTTTAATACATGTCTATCCCGAAATATCGACTAAATTTCTTCGGCAGTTCATCGGTGAGATAGTAGATTGCTCCCGTTGCTGCCTCGACTCTAAAGCATTTCCCGATCGACGTGCTAGAACCATGTCGTAATAATGTGTTGAGAGGATTTCCATTTGATCATTGTATTTCGTCGTATTTGGACGTATAGGTCAGTCGGTAGGCTCTGAAGAATTGGAACCATTGAATTGGCCAAACGAAGCAGTTGTATAACTAACGTATACTCTTACGACATCACCAAATATGAGGCTATTTCATTACCATTCTTTATATTTTCGACCACTAGTCTCGAATGCACGTAAGAATGTAACAATGGCAGAGGCTATATAAAGCGGTTAAAGACTTATTGGAATGCCTATAATTTAAGGATTAGATATATCAATACATTACACTCCGTTATGTCTAATGTACGTCTATACCTCTAATCAAAATAGTCTAAAGATACAATCTAGGGCAAATCTCATATGACTAGGCCAGCCCCAGCCTACAGAAGTGTGGATCGGCAGCTTTCACTTTCCACGTGGGATCAACACAGTATAGCTGGCATGTCTTATGTCAACTAGCGTGTTCTTCAATGTTCTACGCTCTAATTTGAAGCGGGACAGACACAGCCGCAGGTAGGGAGCCGAACGCAAATGAACCCCAGTCCCGGTCGACAGCGCCCCTATGTCATGCCACAGCCTAGTCTAGAGTCGCATGGGCGTCCTGTCGCACTGGCGGGCTTCATAGTCATGACCAATGACGTGGAAGACCGGTAGTGTACTCCACCGTGAGCGAATTCACCGTGTCGGTTCTCCGGGACGCGGGCCGAGTCTCACCACGACCCCGAGATGATTGACCCTGAGCAGTTGCGTCATCTAACGTCGCTCGTTGGTCGCGACACACATAAACGCCACGCGCGCGCGGGGAACTGCCCGGGGGAGAACTATTACGATTTGCCATGGCTGGCGAAAGCTTTGCGTGGATTACACAACGTTACTTCGTCCGTGAACTTATGACAATGTAGAGAACTGACTCGCCGTGATCGCAGACTCATGGGTGACCACTTAGGCAGCACAGGTTAGTCTCTCCGACGCCCAGACGCAATCAGAATGACCGCTAATACCGATCGATCTCGGCCCCCATTTACACAATTCCTGGACGCGTTTCTCCCGCCCTCACCCCGAAACGATCAGAAGAGCAGTGTCGTTCTAGAGGCAAGCCCACGATGTGAGTCGGACGGCGGAAGGTGAAGATGGGACTCGGCAGTCGCGCCGATCCACTCCACAGATGGGCCCGGAACCGGTAACTTTACTGCCCGTGTTTGGGTGAGCTGCCACAGACCACTCTGGCCCCCCCCGAGCACCGTCGTTGGAGCGTCCGGTAGGACAGGATGGAATCACACAGGCTGGGTCCCGCACGGCGTTATAACGCGGTGTTAAGTGTTCGCGTTATGCTGCGGAAGTGACACGGGGGGAGTGGGAACACGATGGGCCCCTGGTCAACGCAGTTCGACGGGACTCACCTTCGCGGACTAAATGGCGCGCATCTGTCTTCAGCTAGAGAACCACCATAGGCGGCTTCCAGAGGCCGGACCCCGATAAGGTTCCCGTTGGGTTGGGGGGATCGCGCGCCCGGGCGGCCTCTGAGCCCCCTGACGAGGCATGCGGGCGTCCGGGCCAGAAGACGTGCCGCGCGCCGCGACGGCTCGCCACCGGGGGTTCTGCCCTGGGCTGCCTGCCGCCCCGAGCCCCCGGAAGACAGGGCGACCGGGCCGGGTCGGGCGTCGGTCCGTGTCGCCCCACAGTCCTATTTCGACGGAATCGCGCGGGGGCGTGCGCCCCTGGCCCGGCTGCCCGGAATCCCCCGTCCGGCGCGGCCCGGGAGGCCCCCCATGGGGGCCCGGGCCCGGAGGTCCGCAGGCCCTGGGGCCGCCTAGCGGCGCTTCCGGTATCCGCTGGTGGGCCCACGGCCGGGAACGAGGGCTCGCCCGACGCGAGGGGCCGCTACGGCGCGCGGGGGCGACACCCGAGCGCTTCGCCCCGCGCGGTCCCGGCGCAGCGGGCGCTGTGGGGTCCCACAGCCAGGGCCGCTGTCTGCCTGTGCCCTCGGCGCACGGGCTCCAGGCCCTGGCCGCCCGGCCTCCGCGGCCTCCGCACCACGCGCCGCGTGCATATGGGAGCCGGGACCATACTCCCGGGGCCTCCTCGTCCGACCCCGACGCATTACCTCCGGGGCTCAGGCCCTCCGGGTCCCCTGCGGGCCCCTCGAGGGGGCGGACTCTGAGCCCCCGACCCCTGGTCCCCGCCCATCCGGTGCCGGCGGACCCGGGGCCCCGACCCCGCCGACCCTGCCGCCGCAGGCCCCGGAAGTCAGCCGTTGGGCCTCCAAAGACGGGTGTCTCCGGCCGCTCCGGGCGTGCGCCCGCCCTCCGGGCCACGCCGCCGCCGTTGCACGCGGGCCACCGAGCCGCCCGCTCCGGGCATTCTATGGGACAGGGCGGCCCCACAACCGCTTGGCCCCGGCACCACGCCGGGGCCCGGGTGGTGGTTCGCACCGGCGGGCGCATCACTCGCGGAGGCCCGAGCGCCCGTGCTGCGGCGGTATGAGGCGGC     
F       AATTCTCTTAATCAACTGACATATTGAGAAGCTTTTAAGTCTCTATATGATAAGTAATAATATGTTTTTCTAATGTGAATAGATGAATATTATATTGTTTAAAATCCATACTAACCTATTGTAAGTTATGAGTTTTAGAAATAATACTTATTATTACAGAGCTCAATTTATATTAAAAGATTTGTATATGTTCTTGCTACACTATATACGATTATGAGATTACAAATATTACTATTTTGCATTTTTATGAAAAAATAATTTATTTTTAAGTTTGACAAAGCAATTGAAGAATTTTTGTAACAATTTAATTATTATGAATTAGAAGATTTAATTACTATTTATTACAGTTAAAAATTACTTCAAGACTAATTTTTAAAAAGATACACCTTGTTTGTAATTTCTTCATATTCAATGATAGTTATAAATGCATAAATCTTAAATTAAAGTAGTGCAGTTAAAAAAAATAATAGAAAATCCCATGATTTAGAAGCATAATAGACTTTAATAGATTTCATAATTGATTGAATTATAAATTTTTTTTGAGATATATATTTACATATCTTTCGATTAATTAAATATATATCGTTATAACTTAACGATTAAATAGACTAACAAAAATACAATGAATTTATATAACTATACTCTACCTAAATCATCTAAAATTATGTACAACGGACTGAATTTAATTATATCATCAATAACAATTACTGAACATTAAATAAAGTTATTTTTGCGATTTTTAAAATTAAAAAAAATACTTAACAAACATCATTAATGTATTAATCTCCACTTCATTAACAACCTCATACAATACTATAAAAACGATAATTCATAGTTGTTTTGTAATCCACTAGAACTATTGTGTTCCATAATTAATTTACTAGAAAGAATGTATCTGTTGGGTTATTAAAGTAGTTCAAATAAAAACAAGCTTTCTATTATATTTGTAGCAATCTATTCTAAGACTAGAGATTAAATTTTATAAATTTTTACAATGACTTTCTCACAATCTATTAACAATGAAAGGTTCCTTAGTGCTCATTAGTACATCCCCGTTTGCATAATTGTGACTCATAATTTGCCATAAATTTTTGGAAAGCGTATATTTAATTGGGTCTGAGTTTTGAAAGTTTACCATGATGACCATTAAAGTGGTCCTGTTGCTCTTTATCATCGGCACCCTAAACTCTGTATGACAATTAGGGCCATGTTGTTTATTGAGTCGTACTAATGATGCTAACTGTGTATTCACGAACTACTTACTCGAGTTTTTTCATTTGTCTAGGTCTTCCGCAGCATAATTAGTAATTGGAAAATGGCAACGATGGGTATCAACGGTGACAATGTTTTGTTGCGACAATACGAAGGTTTGAATACATGTCTATCCCGAAATATCGACTAAATTTCTTCTGCAGTTCATCGGTGAGATAATAGAAAGCTGCAGTTGCTCCCTCGACGCTAAAGCATTGCCCGATCGACGTGCTAGAACCATGTCGTCATAATGTGCTGAGAGGAGTTCCTTTTGATCATGGTATATCGTCGTTATTGGACCTACAGGTTTGACGGTAGCCGCTGATGAATTGGAACCATTGAATTAGCCATACGAAGCAACTGTACAACTAGTGTATTCTCTAACGACAACACCAAATATTAGGCTATTTCACTACCAGTCTTTATATTTTCGACCACTAGTCTCGAATGTACGTAAGAATGAAAGAATGGCAGAGGCTATATAAAACGGTTAAAGACTTATTGGAATGTCTATAGTTTAAGGATTAGATATATCAATACATTTCATTCCTTTATGTCTAATGTACGTCTATATGCATAACCAAAATAGTCTAAAAATACAAACTAAGGCAAATCTCATAGGAGTACGCCAGTCCCAGAGTACAGTAGTGTGGATTCTCAGCGTTCATTTTACACGCGGAATCAACACAGTATAGCTGGCATGTATTATGTCAACGAGCTTGTTCTGAAATGCTCTAGGTTCGAATTTGCAGCGAGACAGACCCAGCCGGAGGAAGGAACCCCGAAGGAAATCAACCCTAGTCCCGGTCGTCCGCGACCCTACGTCATGCCACGGCCCAGACTAGAGTCGCATGCGCGGCCTGTCGCACTGGCGGGGTTCATAGGCAGGACCAAAGACGTGGTTGACCGGTAGTGTACTCCACCGTGAGCGAATGCGCCGTGGCGCTTCTCCGGGACTCGGGACGACACTCGCCACGACCGCGAGAGGATTGACCCTGATCAGTGGCGTCATCTAACGTGGCTCTTTGGTCGGGACTCACGTAAGCGCCAGGCGTAGGCGAGTAACTGCCCGGGGGAGAACTATTACCCTGTGCCACGGCTGGCGAAAGCTGTGCGTAGATTACACCACGTTACTCCGTCCGTGCACTTATGACAATGTAGAGAACTCACCCGCCGACATCGCACACTAATGGGTGATCACTTAGGCATCAGAGGTTAGACTCTCGCACGCCCAGTCGTAACCCGAATGATCGCTCATACCGAGCGATCTGGCCCCCCATTTGCGCAATTCCTGGACGCGTTTCACCCGTACTCACCACGAAACGTCCAGGAGAGCAGTGTTGTTCTAAAGGGAAGTCCACGGTGGGAGTAGGACGGTGGAACCTGACGATGGGACTCCGCAGTCGCGTTGAGCCACTCCCCAGTTGGGCCCGGAACCGGTAGCTTTACTGCCCGTTTTTCGGTGAGCTCCCACAGCCCACGCTGGCCCCCCCCGAGCCCCGTCGTTGGAGAATCCGTTAGGACAGGCTGGAGTGACACAGGCTCAGTCCCCGACGGCGTTATAGCCCGCTGTTTAGTGCCCGCGGTATCCTGCACAAGTGAGACGGTGGGAGTAGGAACACGATGGACCCGTGGTCACCGCAGTTGGACGGGATTCACCTTCGCGGATTAAATGGGTCCCAGCTCTCTTCACCTCGACACCCACCATAGGCTGCTTCCAGAGGCCGGATCATGACGCGGATCCAGTTGGGTTCGGTGCCGCGCGGCCCCGGGCGGACTCCGAGCGCCCTGACGGGGCAGGCCGGCGTCCGGCCCAGAGGAGGTGCCGCGCGGCGCGACGGTTCAGCACCGGGGGTTCTGCCCTGCGCCGCCTGCCGCCCCGAGCCCCCGGCAGACAAGGGGACCGCGCCGGGTGGGGCGGCGGTCCCTCTCGCCCCACAGTCCAATTTCGACGGGATCGCCCGGGCGCCTGCGCTCCTGGCCCGGCTGGGGGGAATCCGCCGTGCGGAGCGGCCCGGCAGGCCCCCCATGGGGGCCCGGGCCCGGAGGTTCACAGGCCCGGGCGCCGCCTAGCGCCGCGTCTGGAGGGCGCTGGTCGGCCCGCGGCCGGGAAGGACGGCTCGGCCGACGCGGGGGGCCGCTACGCCGCGCGTGGGGCCCACGCCAGCGCTTCGCGCGGCGCGATGCCTGCGCAGCGGGCGGTGTGGGCCCGCACCGCCCGGGCCGCCGTCTCGCTCTGCCCTCGGCGGACGGGCTCCAGGGCCTCGCCGGCCGGCCTCCGCGGCCTCCGCACCACGCACCGCCTGCATCTGGGAGCCGGCACCAGACTCCCGGGGTCTCCCCGTCCGCCCCCGACGCTTTGCCTCCGGGGCCCAGGCCCTCCGGGTCCCCTCCGGGCCCCTCGAGGGGGCCGACTCTGTGACCCCGACCCCTCGTCCCCCCCCCTCCGCTGCCCGCGGACCCGGGGCGCCGACCGCGCCGACGCTAGCGCCGCGGGCCCCGACGGGCGGGGGTTCGGCCTCCAAAGAGGGCTGTCTCCGGCCGCTCCGGCCGTCCGGCAGCCCTCCGGGCCACGCTGACGGGCATGCACGCGGGACGCCACGCCGACCGCTCCGGGGATTATATGGGACAGGGCGGCCCCACACCCGCTTGCACGCGGCACCACGCCCGGGCCCGGGTGGTGCTTCGAACCGGCGGGCGCCTCACTCGCGGAGGCGCGAGCGGCTGTGCTGCGGCGGTTTGCGGCGCC     
G       AATTCTCTAAATCATCTTACATATTGCGAAGCTTTTAAGTATGTATATGATTAGTAATTATATATTTTTCTTATATGAATATTTAAATATTATACTGTTATAAATCGATAGTAACCTATTGTAGGTTATGAGTTTTTGAATTAATTCCTATTATTACATAGCACATTTTATATTAAAAGTTTTGAATATGTTATTGTTACACTAGATACGATTAAGAGATTGCAACTATTACTATTTTGCAATTTTATGAAAAAATAATTTATTTTTAATTTTGTCAAATCAAAAAAAGAATTTTTGACACAATTGAAATTTAAAGAATTATAAGATTTAATTACTATTTATTACCGTTAATAATGACTTTAAGACAGATTTTTAAAAAGATACATCTTGTTCCGAATTTTTTCTTATTCTATGATAGATATAAATTCATAAATCTTAAATTTAAGTTGTTCAGTAAAAAAAAATAATAGAACATCCTATGATTTAGGAGCATAATAGACTTTAATCAATTCCATAATTGATTGATTCATTAATTTTTTTTGAGCTAAATATTTACATATCTTTCGGTTTATTAATTATATATCGATTTACCTTAACGAGAAAAGAGATTAACAAAAATACAAGGAATTAAAATTACGTTACTTTACCAGAATAATCAAAGATTATATACAACGTACTTAATTTATTTTTATTATCAAAAACAATTACTGAACATCAAATAAAATTAATTTTTCGATTTTACTAATTAATATAAATTCTTAACAAACATCATTTTTGTATGAATCTCCACTTTATTAATTACCTTATACAACACTATAACAACTATAATTCATAATTGATGTATAATCCACTTGTAATATTGTCTTCCATAATAAATTAAGTAAAAAGAATGTATATGCTGGGATATTAAAGAACAACAATTAAAAACAAGCTTTCTTTTATCTCTATAATAATCGAATCTAAGACTAGCGATTAATTTCTATAAATTTTAACAATGACT????????????????????????????????????????????????????????????????????????????????????????????????????????????????????????????????????????????????????????????????????????????????????????????????????????????????????????????????????????????????????????????????????????????????????????????????????????????????????????????????????????????????????????????????????????????????????????????????????????????????????????????????????????????????????????????????????????????????????????????????????????????????????????????????????????????????????????????????????????????????????????????????????????????????????????????????????????????????????????????????????????????????????????????????????????????????????????????????????????????????????????????????????????????????????????????????????????????????????????????????????????????????????????????????????????????????????????????????????????????????????????????????????????????????????????????????????????????????????????????????????????????????????????????????????????GTGCGGGACAGTCCCAGCCGCACGATGGAACCCCGACGGAAATCAACCCTTGTCCCGGTCTACCGCGGCCCTATGTCATGCCACGGCGCAGACTAGAGTTGCATGCGCGGCCTGTCGCACTGGCGGGTTTCATAGCCATGACCACGGAAGTGGATGACCGGTAGCATACTCCTCCGTGAGCGAATTCGCCGTGGCGGTTCTCCGGGGCTCGGGACGTCACTCGCAACGACCCCGAGAGGGTTGACCCTGATCCGTTGAGTCATCTAACGTCGCTCGTTGGTCGCGACCTACATAATCGAAAGGCGGTCGAGAGGAACTGCCCGGTGGGGAACTATTACGATGTGCCATGGCTGGCGAAAGCCTTGCGTAGATTACACAACGTTCCTCCGTCCGTGAACTTATGACAATAGAGAGAGCTGACCCGGCGAATTCACAACCTAATGGGTGACCACTTGGGCCTGAGAGGTTAGCCTCTCGTGCGACCAGGCGAAACCGGAATTATCGCTCAGACCGAGCGATCTGGGCCGCCATTTTCGCAGTTCCTGGGCATGTTTCTCCCGCACTCACCCCGAAACGGCCAGAAGAGCAGTGTTTTTCTAAAGGGAACCCCACAGTGCGAGTCGGACGGCGGAAGGCGACGCTGGGACGCGACAGTCGCGTTGATCCATTTCCCAGTTGGGCACGGAACCGAAACCATTATTGCCCGTGTTTGCCTGAGCTACCACAGGCCACGTTGGCCCCCCCCGAGCTCGGTCGTTGGAGCATCCGTTAGGACCGGATGGTATCACACAGGCTGTGTTCCCCACGCCGGTATACCGCTGAGTTTAGTCTCCGCGTTATCCAGCGGAAGTGACACCGTGGGAGTGGGAACACGATGGCCCCGTAGTCACCGCAGTTGTACCGGATTCACCTTCGGGGATTAAATGGGGCGCATCTGTCTTCACCTAGAGCACCACCATAGGCGCCTTGCAGCGGCCGGATCATGGGACGGTTCTCGTTGGGTTGGGTCGATCGCGCGCCACGGCGGGCTCAGAGCCCCCTGACGGGGGATGCCGCCGTCCGGCCCAGAAGAGGTGCCGCGCGTCGCGACGGTTCGGCACCGGGGCTCCTGCCCTGCGCGGCCTCCCGCCCGGAGCCCCCGGAAGACAAGGCGACGGGGCCGCGTCGGGCGGCGGTCCCTCTCGCCCCACAGTCCTATTTCGACGGGATCGCCCGGCCGCCTGCGCTCCTGGCCCGGCTGGCCGGAATCCCCCGTGCGGAGCGGCCCGGCAGCCCCCCGAGGGGGGCCCGGGCCCGGAGGTCCGCAGGCCGGGGGCCCGCCTAGCGGCGCGTCCGGAACGGGCTGGTGGGCCCGCGGCCGGGAACTAGGGCTCGCCCGCCGCGAGGCGCCGCCACGCCGCGCGGGGGCGACACCGAAGCGCTTCGCGCTGCACGATGCCCGCGCCGCGGGCGCTGTCGGGCCCCACAGCCCGGGCCGCCGTCTGCCTTTGCCCTCGGCGGACGGGCTCCAGGGCCTCGCCGGCCGGGCACCCCGGCCTGCGCACAACGCACCGCCTGCCTATGGGAGCCGGCACCAGACGCCCGGGGTCTCCTCGTCCGCGCCCGACGCCTTGCCTCCGGGGCCCGGGCACTCCGGGTCCCCTCCGGGCCCCTCCAGCGGGCCGCCTCTGGGCCCACGACCCCTCGTCCCCTCCCATCCGGTGCCGGCGAACCCGGGGCCCCGACCGCGCCGAGGCTGGCGGCGCGGGCCCCGGCAGGGAGCGGTTCGGCGTCCAAAGACGGGTGTCTCCGGCCGCTCCGGGCGTCCGCGCGCCCTCCGGGCCACGCGGCCGCCGTTGCACGGCGGGCGCCGCGCCGGCCGCTCCGGGGATTGTATCGGACAGGGCGGCCCCACACCCGCCTGGCCCCCGCACCACGCCCAGGCCCGGGTGGTGCTCCTGACCGGCGGGCGCTTCACTCGCGGAGGCGCCAGCGCCCGTGCTCCGGCGGTATGCGCCGCC     
H       AATTCTCTTAATCAACTTACATATTGAGAAGCTTATAAGTTTATATCTGATAAGTAATTTTAACTTTTTCTGATGTGAATACATAAATATTATACTATTAAAAATCTATAATAACCTATTGTAAGTTATGAGTTTTAGGAATAATTCGTATTATCACATTGCGCAATTTATATTAAAAGCTTTGATTATGTATTTGCTACGCTAAATACGTTTATGAGATTGCAAATGGTACAATTCTGAAATTTTATGAAAATATATTTTATTTTTAAGTTTGACAAAACAATAGAAGAATTTTAGACACAATTTAAATTTAATGAATTAAATGATTTAATTACTATTTATTAACGTTAATAATAACTTTAAGACAAATTATTAAAAAGAGACACTTTGTTGCGAATTTTTTCATATTCAATGATAGTTATAAATGCATAAAACTTTAATTTAAGTTGTGCAGTAATAAAAAATAATAAAACATCCTATGATTTAGAAGCATAATAGACTTCAATCGATTTCATAATTGATTGAATTAAAAGTTTTTTTATAAATAAATAATTTCATATCTTTCGATTCATTAATTATATATCGTTTTAACTTAACGAGAAAATTGATTAACAAAAATACAATGAATTAAAATTACAATACTCTACCTGAATGATCAAAAATTATGTACAACGGACTTAATTTAATTATATTAGCAATAACAATTACTGAACATTAATTAAAATTATTTTTTCGATTTAAAAAATTAAAATAATTTCTTAACAACTATAATTATTGTATAAATATCCAATTCATTAATAATCTTATACAATACTATAATAACTATAATTCATAGTAGATTCTTCATCCACTAGCAATATTGTGTTCCATAATAAATTAACTAAAAAGAATGTATCCGTTGAGATATTAAAGAAACTCTAATAAAAACATGATATCTATTATCATTATAAAAATCAAATCTAAGACTAGCGATTAATTTTTATAAATTTTAGCAATGATT????????????????????????????????????????????????????????????????????????????????????????????????????????????????????????????????????????????????????????????????????????????????????????????????????????????????????????????????????????????????????????????????????????????????????????????????????????????????????????????????????????????????????????????????????????????????????????????????????????????????????????????????????????????????????????????????????????????????????????????????????????????????????????????????????????????????????????????????????????????????????????????????????????????????????????????????????????????????????????????????????????????????????????????????????????????????????????????????????????????????????????????????????????????????????????????????????????????????????????????????????????????????????????????????????????????????????????????????????????????????????????????????????????????????????????????????????????????????????????????????????????????????????????????????????????GAGCGGGACAGACCCAGCCGCAGGAAGGAAGCCCGAAGGAAATCAACCCTAGTCCCGGTCAACCGCGGCACCATGTCATGCCACAGCCCAGACTAGCGTCGCATGCGAGTCCTGTCGCACTGGCGGGGTTCATCGGCCTGACCAACGACTTGGATGACCGGTAGTGTACTCCACCGTGAGCGAATTCGCCGTGGCGCTTCTCCGGGACCCGGGACGCTACTCACAACGACCGCGAGAGCATTGACCCTGATCCGTGGGGTCATCTAACGTCGCTCGTTGGTCGCGACCTACATAACCGCCGGGCGCGCGCGAGGAACTGCCCGGGGGAGAACTATTACGATGTGCCACGGCTGGCGAAAGGTCTGCGTAGATTCCACTACGTTACTTCGTCCGTGAACTTATGACAATCTAGAGAACTGACCCGCCAAACCCGGAACCAAATGGGTGACCACTTAGGCATGTGATGTTAGCCTCTCGGACGCCCAGTCCGAACCAGAATGATCGCTAAGACCGAGCGATCTGGCCCCTCATTTTCGCAATTCCTGGCCGCGTCTCTCCCGTACTCACCCCGAAACGGCCAGGCGAGCAGTGTTCTTCTAAACGCAAGCCAACAGTGTGAATCGGACGGCGGAAGGTGACGATTGGACTCGGCAGTCGCGTTGATTCACTCCACAGTTGGGCCCGGAACTGCGACCTTTACTGCCCGTGTGTGGGTGACCTACGACAGGCCAGCCTGGCACCCCCCGAGCTCCGTTCTTGGAGCATCCGTTAGGACCGGATGGGGTGACACAGGCTCTGTCCTCCACAGCGTTATAGCGCTGAGGTTAGTGTCCGCGATATGCCGCGGAAGTGACACGGTGGTAGGGGGGACACGATGGACCCGTGGTCAGCGCAGTTGGACCGGATTCACCTTCGGGGAAAAAATGGGGCGCCTCTGTCTTCAGCTAGAAAAGCACCATAGGCGGCTTGCAGTGGCCGGATCACGCGGCGGTTTCCGTTGGGTTGGGTCGATCGCGCCCCTGGGCGGCCTCAGAGCCCCCTGACGGGGGAGGCTGGCGTCGGGCCCAGAAGAGGTGCCGCGCGCCGCGAGGGTTCGGCACCGGGGCTTCTGCCCTGCGCCGCCTGCCGCCGCGAGCCCCCGGAAGACAACGCAACCGGGCCCGGTCGGGCGCCGGTCCCTCTCGCCCCACAGTCCTATTTCGACGGCATCCCGCGGGCGCCTGCGCTCCTGGGCGGGCTGGCCGGAATCCCCCGTCCGGAGCGCCCGCGGGGGCCCGCCACGGGGGCCCGGGGCCAGAGGTCCGCAGGCCCGGGGGCCCCCTCGCGCCGCGTCCGGTACGCGCTGGTGGGCTCCCGGCCGGGAACGAGGGCCCGCCCGACGCGAGGCGCCGCCACGGCGCGGGGGGGGGACACCGGAGCGCTTCGCCCGGCGCGATGCCGGCGCAGCGGGCGGTGTGGGCCCCCAGAGCCCGGGCCGCCGTCTGGCTCTCCCCTCGGCGGACGGGCTCCCGGGCCTCGCCGGCCGGCCTCCCCGGCCTCCGCACCACGCACCGCCTGCATCTGGGAGCCGGCACCGCACCCCCGGGGTCTCCTCGTCCGCTCCCTACGCTTTGCCTCCGGGGCCCCGGCCCACAGGGTCCCCTCCGGGCCCCTCCAGGGGGCCCCCTCTGAGCCCTCGACCCCTCGTCCCCGCCCATCCGCTGCCGGCGCACCCGGGGGCCCGACTGGGCCGACTCCGGCACCGCGGGCCCCGCCAGGCGGCGGTTCCGCCTCCACAGAGGGGTGGCTCCTGCCGCTCCGCGCGTCCGGCAGCCCTCCGGGCCACGCCGCCGCGGTTGCACGCGGGGCGCCACGCCGACCGCTCCGGGGATTCTATGGGACACGGCCGCCCCACACCCGCTTGGCCCCCGCACCGCGCCCAGGCCCGGGTGGTGCTACCGACCGGCGGCCGCATCACTCCCGGAGGCCCGAGCGCCCGTGCTGCGGCGGTATGAGCCGGC     
I       AACTCTCATAATCAATTAACATATTGACAATCTTTTAAGTATGTATAAGATCAGTAATTATAACTTTTTCTGATGTGAATACATAAATATAATACTATTTAGAATCATTACAAACCTATTGTAAGTTAAGAGTATATGAAATAATTCGTATTATTACATAGCGCATTTTAAATTAAAAGTTTTGAATATTTAAATGCTACGATAAATACGTTTAAGAGATTACAAATTTTACGATTTTTCAATTTTATTAAAAAATAAATTATTTTAAAGTTTGACAAAACAAGAGTAGAATTTTTGCCACAATTGAATTTTAAGTAATTAAATGATTTAATTACTATTTATTACAGTTAAGAAGTACTTAAAGACCAATTTTTAAAAAGTTACACCTTATTTCAAGTTTTTTTGTATTCAAAGATATATATAAATTCATAAAACTTAAATTTATATTATCCAGTAATAAAATATAATATAAAATCCTATGATATAGTAGCATCATAGACTTTAATAGTATTCATAATTGATTGATTTAATAATTTATTTTTAGATAAATATTTACATATCTTTCGATAAATTTATTATATATCGTTTTACCTTATCGATAAAATAGATTAACAAAAATACAATGATTTAATATTACAATACTATACCTGAATAATCTAAACATATGTACATCGAACTTAATTTATTTTTACAATCAATAACAATTACTTAACATTAATTAAAATTATTTTTTCGATTATAAAAATTAAGATAATTTCTTTACAAACATGACTAAAGTATAAATTTCCACTTTATTAAGTACCTAATACAACACTATAATAATAATAATTCCTAGTTGATCTGTAATCCACTAGAAGTATTGTGTTCCATAATAAAATTACTATAAAGAATGTATCTGTTGAGATATTATAGAACATAAAATAAAAACAAGTTTTCTTTTATCTCTATAATCATCAATTCTAAGATTACCGATTAAACTTTATAAATTTTAACAATGACATTATAAGGATATAATCAGTCTGAAAGGTCCCGTAGTTCTCACGAGTACATCCTAGTAGGCAAAAATGTGACTCACAATCTGCCATAATTTATCGGAAAGCGTATATTGAGTTAGGTCTGAGTTTTGAATGTTTTCCATGAAGACCATTAAAGGCGTCCTAATACTAGTTAGCAATGGCACTCTAAACTCTGCATGACACTTAGTCCCCAGTTGGTTCTTGAGTCGTAATAAAGTAGCTAAATGTGTATTCATGAACTAGTTACCCCAGTGTACATATTTGTCTATGTTTTCCGTAGTATAATTAGTAATTGGAAAATGACACCGTTGTGCATCCACTGAGACAATGTTTTGTAACGACACTAAGAAGGTTAAAATACATGTCTGTCCCGAAGAAGCGACTAAAATTCTTCTGCAGTTCATCGATGCGATATTAAAAAGCTAATGTTGCTGCCTCGACACTAAAGCATTGCCCGATCGACATACTTGAACCATATTGTAATAATGTGATGAGAGTAGTTCCTTTTGATCATTGTATGTCGTTGTCTTTGGAAGTCCAGGTCAGTCGGTAGGCTCTGAAGACTTGGGTCCATTGGATTAGCCATACGAAGCAGTTGTACAACTATAGCATTCTCTAACGACTGCACGAAATATGAAGCTATTTCATTACCAGTATTTAAATTTTCGACCACTAGTCCCGAATGCACGTAAGAGTGCAACAATGGCAGAGGCTATATAAAGCGGTTAAAGACTTATTGGAATGTCAATAGTTTAAGGATTAGATATATCAATACATTACAATCTGTTATGGTTAATGTACGTCTATATCCATAACCAAAATCGTCTAAATGTACAAAATACGGCCAATCTTAAAGGATTACGGCAGCCCCGGTGTACAGTAGTGAGGAAAGTCCGCATTCAATTTACATGCGGAATCAACACTGTATAGCTGGAATATATTATGTCAACTAGCGTGTTATGCAATGGTCTACGTTCTAGTTTGAAGCTGGACAGACGCTGCCGAAGGACGGAACCCCCAAGTAAATCATCCCTATTCCCGGCCGACCGCGGCCCTAGGTCATGCCACGGCCCAGCCTAGAGTCGTATGAGCGCCCTGTATCACTGGCGGGGTTTATAGGCAGGACCACAGAGGTGGGCGACGGGTAGCGTACTCCACCGTGAGCGAAGCCGCGGTGGCGCTTCTCCGGGGCGCGGGACGGCCCTCGCCACGACCTTGAGAAGATTGACACTGAGCAGTTGAGTCACCTAACGTCGCTCGTTGGTCGCGACTTAGGTAACCGCCATGCGCGCGCCAGGAACTGCCCGGGGCTGAACTATTACGATGTGCCAGGGCTGGCGAAAGCTTTGCCTAGATTACACAACGCTTCTTCGTCCGTGAACTTATGTCAATCGAGAGAAATGACCCTCCGCCGTCGCATACTATTGGGTGACCACATAGGTATCAGATGTTAGCCTCTCTGACGCCCGGTCGCAACCCGAATGATCCCTACGACCGTTCGATCTGGACTAGCCTTTTCGGAATTCCTGGATGCGTACCTCCCGTACTCACCGCGAAACGGCCCGACGAGCAGTGTGGTTCTAAAGGGAACCCCACGGTGTGAGTAGGACGGCGGAAGGTAAAGCTGGGACTCTGGAGTCGCGCTGAAAGACGCCCCAGATGGCCTCGGAACCGCTAACTTTAACGCCCGTGTTTGGGTGAGCTTCTACAGACCACGCTGACCCCCCCCGAGCTCTGTCATTGGAGCATCCGTTAGGCCAGGGTGCAGTCACACGGGCTCTTTCCCCGACGGCGGTATATCGCGATGTTTAGTGTCCGCGTTATGCGGCGGAAGTGCCACGGCGCGACTGGGAACACGATGGTCCCGTGGTCACCGCATTTGAACGGACGTCGGCTTGGCGCATCCAATGGGGCGCATCTGTCTTCATCTAGAAAAACACCATAGGCGGCCTCCAGAGGCCGGCTCACGAGGCGGTTCACGTTGGGTTTAGTGGTTCGCGCGCCCGGGCGGGCTCGGCGCCCCCAGACGGGGCATGCCGGCGTCCGGCCCAGAACAAGGGCCGCGCGGCGCGAGGGTTCGGCACCGGGGTTTCTGCCCGGCGCGGCCGCGGGCCCCGAGCCCCCGGGGGACAATGCGACGGGGCCGGGCCGGGCGGCGGTGCCTGTCGCCCCACAGTCCTATATCGACGGGATTGCGCGGGGGCCTGCGCTCCTGGCCCGGCTGGCCGGAATCCCCCGTCCGGTGCGCCCCGGGTGGCCCCCCACGGGGGCCCGGGCCCGGAGGTCCGCAGGCCAGGGCGCCGCCTAGCGGCGCGGCCGGGACCCGCCGGTGGGCCGGCGGCCAGGAACGAGGGCGCGGCCGACGCGAGGCGCCGCCACGCCGCGCGGGGGGGTCAGCGGAGCGCTTCGCGCCGCGCGATGCGGGCCCAGCGGGCGCTGTGGGCCCCGACAGCCCGGGCGGCCGTCTGGCTCTGCCCTCGGCGAACGGGCTCCAGGCCCTTGCCGGGCGGCCACCGCCGCCTCCGCACGACGCACCGCATGCATATGGGAGCCGGCACGACACTCCCGGGGCCTCCTCGTCCGCCCCCGACGCGTTGCCTCCGGGGCCGAGTCCCACCGGGTCCCCTCCGGAGCCCTCCACGGGCCCCACTCTGGGCCCCCGAACCCTTGTCCCCTCCCAGCCGCTGCCGGCGCACCCGGGGCCCCGACGCCGCCGACGCTTGCGCCGCGGGCTCCGGCAGCGCGGGGTTCGGCCTCCAGAGACGGGGGTCTCCGCCCCCTCCGCACCTGCGCCAGCCCGCCGGGCCGCGCTGCCGCAGTTGGACGCCGGCCGCCACGCCGCCCGCTCCGGGGATTGTATGGGACACGGCGGCCGCACACCCGCGTGACCCCGGCACCACGCCGCGGGCCGCGTGGTGCTTCGGACCGGCGGGCGCTTCACTCCCGGCGGCGCGAGCGCCCGTGCTGCGGCGGTATGCCCCGCC     
J       AACTCTCTTAATCAGATAACATATTGAGAAGCTATTAAGTATGTGTTTGATTAGTTATTATAAGATTGTCTTATGTGAATACATAAACATAATATTGTTAATAAACATTATTAACCTGATGTAAGTTAAGAGTTTCTGAAGTCATTCGTATTATAACATAGCGCAATTTAAATTAAAAGATTTGACTATGTAACTGCTACACTAAATACGTTTAAGAAATTTCAATTAATACTATTATTCAATTTTATGAAAAAATAAATTATTTTTAAGTTTGACAAAACAAGAGCAGAATTTTAGACACAATTGGATTTTCAATAATTAAAAGATTTAATTACTATTTATTACCGTTAAGAAGAACTTTAAGATCAATTTTTAAAAAGTTACACCTTGTTGCAAATTTACTCAAATTGTAAGATAGTTATAAATTCATATAACTTAAATTTACGTTGTGCAGTAAAAATTTATAATAGAAAATCCTATGATATAGAAGCATCATAGACTTTAATAGAATTCATAATTAATTGATTTATAAATTTTATTCTCGACAAATATTTACATATCTATCAATAAATTAAGTATAAATCGTTATTTCTTATCGATAAGATAGATTAACACAACTTCTAAGAATTAAAATAACCATACTCTACCTAAATAATCAAAAAATGTGTACTTCGAAGTTAATTTATTTTTATTATCAATAACAATTACTGAACATTAATTAAACTTATTTTTTCGATTTTATCAATTAAAATAATTGCTTTACAAACATCATTAAAGTATATATATCCACTTAATTAAGCACCGAATACAACACTATAACAAAAATAATTCCTAGTAGTTATCTTATCCACTAGAAATATTGTGTTCCATAATAAATTTACTATAAAGAATGTATCTGTTGGGTTATTATAGAACTTAAAATAAAAACAAGTTATCGATTTTCCTTATAATCATCAATTCTAGGATAAGCGATTAAATTTTATAAATTTTAACAATGAATTTCTAAGGATATAATAAATATGAAATGTCGTTGAGTTCTCATTAGTGCATCCCCGTCCGCAAAAGTGTGACACACAAGTTGCCATAATTGATCGGAAAGCGTATAATGAATTTGGTCTGTGTTATGAATGTTTTCCATTAAGACCATTAAAGGCGTCCTACTGATCTTTAGCAAAGGAACCCTAAACTATGTATGACAATTAGTGCCCAGTTGTGTATTAAGTCGTAATAAAGTACATAAATGTGTATTCATGAATTACTTACTCCAGTAAATATATTTGTCTAGATCTTTCGTGGGAAAATTAGTAATTGGATAATGACAGCGTTGTGCCTCGACAGAGCCTATGTTTCCTAACGACATTAAGAAGGTTATAATTCATGTCTATCCCGAACAATCGACTCAAATTCTTCTGCAGTTCATCGGTGAGATATTAAAAAGCTGAAGTTGCTGCCTCGCCTCTAAAGCTTTGCCCGATCGACGTTCTAGAACCATGTTGTAATAATGTGCTGAGAGTAGTTCCTTTTTATCATTGTATGTCGTCGTTTTTGAAGGTGCTGTTCCGACGGTAGGCTCTGACGAATTGGAACCATTCAATTAGCCAGACGAAGCAGTTGTACATCTATCGTATTCTCTTACGACAACTCCAAATATGAAGCTATTTCATTAACAGTATTTATTTTTTCGACTACTAGTCCCGAATGCGCGTAAGCATCCAACAATGGCAGAGGCTATAGTAAGCGGTTAAAGACTTATTTGAATGTCTATAGTTTAAGGATTAGATATATCAATACATTACAATCTGTTATGGTTGATGTACGTCTATATCCATAACCAAAATCTTCTAAAGATACAATTTACGGCCAATCTAATAGGATTACGCCAGCCCCAGTCTACAGTTGTGAGGATAGTCCGCTTTCATTTTACATGCGAGATCGACACTGTATAGCAGGCGTGTCTTATGTCAACGAGCGTGTTCTGCATTATTCTACGTTCTAGTTTTAAGCCGGACAGACCCTTCCGCATGAAGGAACCCGGAGGGAAATCACCCCTAGTCCCGGGCGACCGCGCCCCTAGGTCATGCCACAGCCCAGCCTAGTGTCGCATGGGTGCCCTGAAGCACTCGCCGGGTTCATAGCCGGGACCACGGAGGTGGTTGACCGGTAGTGTACTCCGCCGTGAGCGAAGTCGCGGTGGCCCTTCTCCGGGACACGGGAGGGCGCTCCCCACGACCGCGAGATGATTGACACTGATCAGTCGGGTAATCTAACGTCGATCGTTGGTCGCGACTTAGATAGCCGCAACGCGTGCGCGAGGAACTGCCCGGGGGTGAACTATTACGATGTGCCAGGGCTGGCGCAAGCGTTGCGTAGATTACACCACCTTTCTTCGTCCGTGAAGTTATGACAATTGAGAGAAATTACCCGCCGCTTCCGCATGCTATTGGGTGACCACTTAGTCATCAGACGTTATCCTCTCTGACGTCCAGTCGCAACCTGAATGATCCCTACGACGGAGCGATCCGGGCGCACATTTACGGAATTCCTGGAAGTGTTTCTCCCGTACTCACCCCGAAACGGCCCGACGAGCAGTGTCGTTCTAAAGGGAAGCCCACGGTGTGAGTCGGACGGCGGAACGTGACGATGGCACTCTTCAGTCGCGTTCATCCACTCCCCAATTGGCCCCGCAACCGGTAACTTTAGTGCTCGTCTTTGGGTGAGCTTTAACAGACCACGCTGACCCCCCCCGAGCTCAGTCATTGGAGCATCCGTTAGGTCAGGATGGAGTTACACAGGCTCTGTCCCCGACGGCGGAATAGCGCGAAGCTTAGTGTCCGCGTTATGCTGCCGAAGCGACACAGTGCGAGTGGGCACACGATCGTCCCGTGGTCACCGCAGTTAAACGGGGTTCACCTTCGAGCACTCAATGGGGCGCATCTGTCTTCAGCTAGAAAACCACCATAGGCGACTTCTAGAGGGCGGATCATGAGGCGGTTCACGTTGGGTTAGCGGCTTCGCGCGCCCGCGCGGGCTCAGAGCCCCCAGACGGAGCAGGCGGGCGTCCGGTCCAGAAGAACTGCCGCGCGCCGCGAGGGTTCGGCACCGGGGGGTCTGCCCGGTGCCGCCTCCGGCCCCGAGGCCGCGGCGGGCAACGAGACCGGGCGGGGCCGGGGGGCGGTCCCTGTCGCCCCACAGTCCTATTTAGACGGGATCGCGCCGCAGCCTGCTCTCCCGGCCCGGCTGCGCGGAATCCCCCGTCCGACGCGGCCCGGGAGGCCCGCCATGGGGGCCCGGGCCCGGAGGTCCGCAGGCCACGGCGCCGCCTAGCGCCGCGGCAGGGACCCGGAGGTGGGCCCGCGGCCGCGAACGAGGGGGCGCGCCACGCGAGGCGCCGCCACGGCGCGCCGGGGCGGCACCGGAACGCTTCGCGCCGCGCGATGCCGGCGCAGCGGGCTCTGTGGGCCCCTACAGCCCGGGCCGCCGTCTGGCTCTGCTCTCGGCGAACGGGCTCCAGGCCCTCGCCGGCCAGCCTCCGCGGCCTCCGCACGACGCACCGCATGCATGTGGGAGCCGGCACAACACCCGCGGGGTCTCCTCGTCCGCCCCCCACGCTTTGCCTCCGGGGCGCGGTCCCTCCGGGTCCCCTCCGGCCCCCTCCACGGGCCCCCCTCTGAGCCCCCGACACCTTGTCCCCTCCCACCCGCTGCCCGCGCACCCGGGGCCCCGACTCCGCCGACGCTGGCCCCGCGGGCCCCGGCAGGGCGAGGTTCGGACTCCAAAGACGGGTGTCTGCAGCCACTCCGCGCGTCCGCCAGCCCTCCGGGCCGAGCCGGCGCCGTTGGACGCCGGGCGCCACGCCGGCCGGTCCGGGGATTGTATGGGACATGGCGGCCGCACACCCGGGTGGCCCCCGCACCACGCCCAGGGCCGGGTGGTGCTCCAGACCGGCGGGCGGTTCACTCCCGGAGGCCCGCGCGCCGGTGCTGCGGCGGTATGCCCCGGC     
K       AATTCTCATAATCAACTAACATATAGAAAAGCTTTTAAGTTTGTATTAGATAAGTAATTATAAATTTTACTTATGTGAATAAATAAATATTATACTGTTACTAATCATGACTAACCTATTGTAAGTTACGAGATTTTGTAATAATTCGTATGATAACATAGCGCAATTTATATAAACATTTTTTAATATGTAATTGTTTCGCTAAATACGATTATGAGATTTCAAATAATATTATTATTTAATTTTATGAAAAAATAATTTATTTTTAAGTTTGACAAATCAAGAGAAGAATTATCGACACAATTGAATTTTCAAGAATTAAAAGATTTAATTACTATTTATAACCGTTAATAAGTATTTTAAGACTAATTTTTTAAAAGTTAAACCTTGTTGCAAATTTTTTCGTATTCAATGATAGTTATAAATGCATAGATCTTAAATTTAAGTGGTGCAGTAATAAAAAATAATAGAAAATCCTATGATTTAGTAGCAAAATAGACTTTAATTGATTTCATAATTGATTGATTTAAGAATTTTTTTTTAGTTAAATATTTACATGTCTTTCGATTGATTAATTATACATCGTTTTACTTTATCGATAAAATAGATTAACAAAAATACAATGAATTAAAATTACGATACTCTACCAGAATGAAAAAAACATATGTACATCGCACTTAATTTATTTTTATTATCAATAACAATTACTGAACATTAATTAAAATTATTTTTTCGATTATAGAAATTGAAATAAGTTCTTTACAAACATTATTATCGTATAGATGTCAACTTAATTAGGAACCAAATACAAAACTATAATAAAAATAATTCATAGTTGTTCTGTTATCCACTAGAAATATTGTGTTCATTAATAAATTTACTAAAAAGAATGTATATGTTGGGATATTATAGAACTTAAATTAAAAACAAGTTATCTATTATCTTTATAATTATCTATTCAAAGATTAGCGATTAAATTTTATAAATGTTTAAAATGACTTTCTAACGATATAATAAAGTTGAAAGCTTCCTTAGTACTCATTTGTACATTCCCGTCGGCTCCATTGTGACACACAACAAGCCATAATTTATCGGAAAGCGTATATTTAATTAGGTCTGGGTTGTGAATGTTTTCCATGAAGACCATTAAAGGCGTCCTGATGATCGTTAGAAATGGCGCCTTAAACTAAGTATGACACTTAGTGCCCTGTTGTTTATTAAGTCGTAATAAAGTAAATAAATGTGTATTCATGAAATACTCACACGAGTATATATATTTGTCTAGGTCTTCCGCAGGAAAATTAGTAGTTGGATAATGACACCGTTGTGCGTCTACGGAGGCTATGTTTTGTACCGACACTGAGAAGGTTAGAATACATGTCTATCCCGAAGTATCGACTGAACTTCTTCTGCAGTTCATCGGTGGGATAGTAGAATGCTGAAGTTGCTGACTCGACTCTAAAGCGTAACCCGATCGACGTGCTAGAACCATGTTGTTATAATGTGCTTAGAGTAGTTCCATTTGATCATGGTATGTCGTCGTTATTGAACGTGATTGTCAGACGGTAGGCTCTGAAGAATTGGGACCATTGAATTAGCCATACGAAGCAGTTGTACAACTATAGTATTCTCTCATGACATCACCAAATATGAAGCTAGTTCCTTACCAATCTTTATATTTTCGAACACTAGTCCCGAATGCACGTAAGAATGCAACAATGGCAGAGGCTATAGAACGCGGTTAAAGATTTATTGGATTGTCTATAGTTTAAGCATTAGATATATCAATACATTTCAATCTGTTATGTTGAACGTACGTCTATATCAATTACCAAAATTGTCTAAAGATACAATCTACGGCCATTCTCATCGGATTAAGACAGCCCCAGAGTACTGGCGTGTGGAAAGTTTGCCTTCAATTTAAATGTGGAATCGACACAGTATAGCTGGCATGTAGTATATCAAATAGCGTGCTAAGGAACAATCTACGTTCTAGTTTGCGGCGGGACACACCCTCCCGCAGGATGGTACCCGGATGGAAATCACCCCTGGTCCCGGCCGACCGTGGCCCTAGGTCATGCCACAGCCCAACCTAGAGTCGCATGCGTGCCCTGTCGCACTGGCGGGGTTCATAGCCATGACCACAGAGCTAGATGACCGGTAGTGTACTCCACCGTTAGCTAAGCCCCGGTGGCTCTTCTCCGGGGCGCGGGACGGCTCTCGCCACGACCCCGAGACGATTGACACTGATCAGTTGCGTCACCTAACGTCGCTCGTTGGTCGCGACTGAGATAACGCCCAAGCGCGCGCGAGGAACTGCCCGCGGCTGAACTATTCCGATGTGCCAGGGCTGGCGAAAGCTATGCTTAGATTCCACCACCTTTCTTCGTCCTTGAACTTATGACAATGTATAGACATGACCCGCCGAAATCGGATACGAATGGGTGACCAATGAGGTCTCAGAGCTTAGCCTCTCTTACCCCCTGTCGTAACCCGAATGATCCCTATGACCGAGCGATCTTGGCCCTCATTTTCGGAAGTCGTGGACGGGTTTCTCCCGTACTCACCCCGAATCGGGAAGGACAGCAGCGTGGTTCTAAAGGGAAAACCACGGTGTGAGTCGGACGGCGGAAGGTGACGATGGGACTCTGCAGTCGCGCTGATCCACTCCCTAGTTGGCCCCGCAACTGGTAACTTTAATGCCCGTGTTTGGGTGAGCTTCCACAGACCACGCTAACCCCCGCCGAGCTCAGTGGTTGGAGCATCCGTTAGGCCAGGGTGGAGTCACACAGGCTATGTCCCCGACGGCGGTATATCGCTATGTTTAGTGTCCGCGATATGCTGCGTAAGTGAAACGGAGTGAGTGGGAACCCGATGCTCCCTTGGTCACCGCAATTGAACGGGACTCACCTTCGGGGATACAATTGGGCACATCTGTCTTCTCCTAGAAAACCACCATAGGCGGCCTCCAGAGGTCGGATCAGGAGACGGGTCCTGTTGGGTTGGGCGGTTCGCGCGCCCAGGCGGGCTCAGAGCCCCCAGAGGGGGCAGGCTGGCGTCCGGCCGAGAAGAGGTGCCGCGCGCAGCGATGGTTCGGCACCGGGGGTTCTGGCCTGCGCGGCGTCCCGCCCTGAGCCCCCGGAGGACAACGGGACCGGGCCGGGCCGGGCGGCGGTGCCTGTCGCCCCACACTCCTATTTCGACGGAATGGCGCGCGGGCCTGCTCTCCCGGCCCGGCTCGGCGGAATCCCCCGTCCGGAGCGGCCCGGGCGGCCCCCCATGGGGGCCCGGGCCCGGACGTGGGCAGGCCAGGGCGCGGCCTAGCGGCCCGGCCGGCACCCGGTGGTGGGCCCCCGGCCGGGAAGGAGGGCGCGGCCGCCGCGAGGCGCCCCCACGCCGCGCGCCGGCCGCACCCGACCGCTTCGCGCGGCGCGATGCCGCCCCACCGGGCGGTGTGGGCCCCCACAGCCCGGGGCGCCGTCCGGCTCTGCCCTCGGCGAACGGGCTCCAGGGCCTAGCCGGCCGGCCTCCGCGGCCTCCGCACCACGCGCCGCATCCATATGGGAGCCGGGACCAGAGTCCCGGGGGCTCCTCGTCCGCCCCCGACGACATGCCTCCGGGGCGCAGGCCCTCCGGGTCCCCTCGGGACCCCTCCACGGGCCCGCCTCTGAGCCCCCGACCCCTCGTCCCCGCCCATCCGCTGCCCGCGCACCCGGGGCCCCGACAGCGCCGACGCTCGCGCCGCGGGCCCCGGCAGGGCGCGGTTCGGCGTCCAAAGACGGGTGTCTCCGGCCGCTCCGGACGTGCGCCAGCGCTCCGGGCCGCGCTGCCGCGGTTGAACGCCGGCGGCCACGCCGACCGCTCCCGGGATTATATCCGACAGGGCGGCCGCACACCCGCGTGGCCCGCGCACCACGCCCCGGGACGGGTGGTGGTTCGGACCGGCGGGCGCGTCACTCCCGGAGGCTCGCGCGCCCTTGCTGCGGCGGTATGCGCCGCC     
L       AATTCTCTTTATCAACTTACATATTAAGAAGCTTTGAAGTATGTTAATGATCAGTAATTAGCAAATTTTTCTATCTGAATAAAAAAATATTATATTTTTAAAAATCTTTACTAATCTATTGTAAGTTACGAGATTCTGAAATAATTCGTATTATAACATGGCTCAATTAAAATTATAAGTTTTTAATATGTCATTGCTACGCTAAATACGTTTATGAGATTTCAATTAATACAATTATTCAATTTTATGAATAAATAACTTATTTTTAAGTTTGACAAATCAAGCGAATAATTTATGACACAATTGAATTTTAATGAATTAAATGATTTAATCACTATTTATAAACGTTAAGAAGTACTTTAAGAGGAATTATTTAAAAGTTACAGCTTGTTGCAAATTTCTTCGTTTTCAAAGATAATTATAAATGCATATATCTTAAATTTAAGTTGTACAGTAATATAAAATAATATAAAATTCTATGATTTAGTAGCAACATATTCTTTAATTGAATTCATAATTGATTGATTTAAGAATTATTTTTTAAAGCAATATTTACATATCTCTCGATTAATTGATTATATTTCGTTTTTCCTTATCGATAATATAGATTAACAAAAATACAATGAATTTATATAACTATACTCTACCTCAATAATCAAAACATATGTATATCGGACTTAATTAATTTTTATAATCAATAACAATTACTGAACATTAAATAAATTTATATATTCGATTTTAAAAAATGATATAATTTCTTTATAAAGATGATTGCAGTATTAATCTCCACTTAATTAAGAACCAAATACAACACTATAACATAAATAATTCATAGTTGCTCTTTTATCCTCTAGAAATTTTATGTTCCATAATAATTTAACTATAAAGAATGTATCTGTTGGGATAATATAGTACTTTAATTAAATAGAAGATTCCTATTATCTTGATAAATATCTATTCTAAGAATAGCGATTAAATGTTATAAATTTTTCAAATGACTTTCTCAGGGTATAATAAATCTGAAAGGTTCCTTACTACTCATTAGTACATTCCCGTCGGCATAAATGTGGCACAAAATATGCCATAATTCATCGGAAAGCGTATATTTAATCAGGTCTGTGGTTTGACTGTTTACCATGAGGACCATTAAAGGCGTGCTGATGATCATTAGTAAAGCCACCCTAAGCTCTGTATTACACTTAGTGCCCTGTTGTATATTGAATCGTAATAAACTAGCTAAATGTGTATTCATGTAATACCTACCCGAGTCTACATATTTGTCTAGGTCTTCCGCAGCAAAATTAGTAATTGGATACTGACACCGTTGTGACTCAACGGAGCCAATGTATTGTTACGACACTAAGAAGGTTAGAATACATGTCTATCTCTAACTATCGACTTAAATTCTTCTGCAGTTCATCGGTGGGAAATTAAACAGCTGAAGTTGCTGCCTCGACTCTAAAGCCTCGCACGATCGACGTGCTAGAGCCATTTTGTAATAATGTGCTTAGAGTAGTTCCTTTTGTTCATGGTATGTCGTCGTCTTTGGACGTGCAGGTATGACTGTAGGCTCAGAAGAATTGGGACCATTGTATTATCCATACGAAGCAGTTGAACACCTACAGTATTCTCTAACGACATCTCTAAATAAGAAGCTATTTCATTACCAGTCTTTAAATTTTCGACCACTAGTCCCGATTGCACGTAAGTATGCAACAATGGCAGAGGCTATACAAAGCGGTTAAAGACTTATTGGATTGACTATAGTTTAAGTACTAGATATATGAAGACATTACAATCTGTTATGTATAATGTACGTCTATATTCATTACCAAAATGGTGTAAAGATACAAATAAAGGCCTCTCTCATAGGATTACGAGAGCCTCAGAGTACAGCAGTGGGGGAAGTCGGCGTTCAATTTACATGCGGAATCGTCACAGTATAGCGGGCATTGATTATGTCAACGAGCGTGTTCTGCAATATTCTAAGTTCTAGTTTGAAGCGGCACAGACACGGCCGCAGGTAGGAACCCGGAACGAAATCACCCCTAGTCCCGGGCGCCCGCGGCCCTAGGTCATGCCACAGCCCAGCCTAGAGTCGCGTGCGCGGCCTGAGGCACTGGCAGGGTTCATAGACAAGACCACAGAGGTGGTGGACCGGTATTGTACTCCACCGTGAGCGAAGTCGCCGTGGCCCTTCTCCGGGACGCGGGACGGGACTCTCCACGACCCCGAGATGATTGACACTGATCGGTTGTGTCATCTAACGTTGCTCGTTGGTCGCGACTGATATAACCCCTATGCGGGCGCGAGCAACTGCCCGCGGCTGAACTACTACGATGTGCCAGGGCTGGCGAAAGCTGTGCCTAGATTACACCACGTCTCTTCGTCCGTGGAGTTATGACAATGTATAGAAATGACCCTCCGCTATCGGACACTAATCGGTGATCACGTAGGCAGCAGAGGTTATCCTCTCTGACGGCCAGTCGCTACCGGAATGATCCCTAGTACCGCTCCATCTTGGCTCACATTTGCGTAATTCCTGGACGGGTTTCGCCTGTACTCAACTTGAAACGGGCAGAACAGGACTGTGGCTCTAAAGGGACCCCCACGTTTTGAATCGGACGTCGGAAGCTGAAGATGTGACTCTGCAGTCGCGCTGGTCCACTCCCCAGCTGGCGCCGGAACCGGTAACTTTAATGCCCGTGTTTGGGTGAGTTTCCACAGAGCACCCTGACCCCCGCCGAGCTCAGTCGTTGGAGCATCCCGTAGGTCAGGGTGGAATCACACAGGCTATTTCCCCGACGGCGTTATAGCGCGTGGTTTAGTCTCCGCGATATACTGCGGAAGTGATACGGCGCGAGTTGGAACACGATGGTCCCATGATCACCGGAATTGAACGGGAGTCACCTTCGCGGCTTCAATGGGGCGCATCTGTCTTCACCTCGAAAAGCACCAGAGGCGACCTCCAGAGGCCGGTTCATGAGGGGGGTCCCGTTGGGTTAGCTGGTTCGCGCGCCCGGGCGGGCTCAGAGCCCCCAGACGGGCCAAGCGGAGGTCGGGCCCAGAAGACGTGCCGCGCGCCGCGATGGTTCGGCGCCGCGGGGTCTGCCCTGCGCGGCCTCCGGCCCGGAGCCCCCGGAGGACAAGGCCACCGCGCCGGGGCGGGCGCCGGTCCCTGTCGCCCCACAGTCCTATTTGGACGGGATCGCGCGGGGGCCTGCTCTCGCGGCCCGGCTGCGCGGAATCCCCCTTCCTGAGGGGCACGGGAGCCCCCCCATGGGGGCCCGGGCCCGGACCTCCGCAGGCCACGGTGCCGCCTGCCGGCGCGGCCGGCACACGCTGGTCGGCCCGCGGCCGGGAATGAGGGCGCGGCCGCCGGGAGGCGCCGCCACGCCGCGCGGGGGCGCCACCCGCACGCTTCGCGCCGCGCGATCCCGGCGCACCGGGCGGTGTGGGCCCCCACAGCCCGGGCCGCCGTCTGGCTTTGCGCTCGGCGAACGGGCTCCGGGGCCCAGCCGGCCGGCCTCCGCGGCCTCGGCACGAGGCACCGCCTGTATATGGGAGCCGGGACCACACTCCCGGGGTCTCCTCGTCCGCCTCCGACGCGTCGCCTCCGGGGCCCAGGCCCCCCGGGTCCCCTTCGGTCCCCTCCACGGGCCCCGCTCTGAGCCCCCGATCCCTCGTCCCCTCCCAACCGCTGCCGGCGCACCCGGGGCCCCAACTGCGCCGACCCTGGCGCCGCTGGCCCAGGCAGGTCGCGGTTCGCCGTCCAGAGACGGGTGTCTCCGGCCCCTCCGGGCGTCCGCAAGCCCTCCGGGCCGCGCCGCCGCCGTTGGACGCCGGCGGCCACGCCGCCCGCTCCGGGGATTATATAGGACACGGCGGCCGGACACCCGCGTGGCCCGGGCACCACGCCGCGGCCCGGGTGGTGCCTCCGACCGGCGTGCGCTTCACTCCCGGAGGCGCGAGCGCCCGTGCTACGGCGGTATGCCCCGGC     
M       AATTCTCTTAATCAACTAACATTTTGTGAAACTTTTAAGTATTTTTAAGAAAAGTTATTAAAAGTTTTACTGATTTGAAAACATAAATATCATACTGTTAACAAACATTACTAACCTATTGTAAGTAACGAGTTTTTGGAATAATACATAAGATAACATAGCGCAATTTAAATTAAAAATTTTGATTATGTAATTGTTACGCTAAATTCGTTTATGAGATTACAAATATTACTATTTTTCAATTTTATGAAAAAATAATTTATATTTAATTTTGTCAAATCAATAGAAAAATTTTAGACACAATTGAATTTTCAAGAATTAAAAGATTTAATTACTATTTATTATCGTTAATAAATACTTTAAGAGCTATTGTTAAAAAGATACATTTTTTTTCAAATTTTTTTAAATTCAAAGATATTTATAAATATATAAAACTTAAATTTAATTTGTTCAGTAAAAAAATATAATAGAAAATCCTATGATTTAGTAACATAATAGACTTTAATATATTTTATAATTTATCGATTTAATAATTTTTTTATAGTTATATAAATACATATCTATCTATTAATTAATTATAAATCGTTTTACCTTATCGATAAAATAGATTAACAAAAATTCAATGAATTAAAATTACAATACACTACCTGAATAACCAAAACTTATGAACAACGTACTTAATTAACTTTTATTATCAAGAACAATTACTGAACCATAAATAAAACTATTTTTTCGATTTTAAAAATCAAAATATTTACTTGACAAATATTATTGATGTATAAATCTCCTCTTAATTAAAAACCTTATACAACACTATAACAACTAAAATTCTTAGTTTCTCTGTTATCCACTAGAAATTTTGTGTTCCTTAATAAATTAACTATAAAGAATGTATCTGATGCGATATTAAAGAAATTAAAATAAAAACAAGCTATCTATTATCTTCATAATCATCAATTCTAAGAATACCTTTTAAATCTTATAAATTTTAACTATGATT????????????????????????????????????????????????????????????????????????????????????????????????????????????????????????????????????????????????????????????????????????????????????????????????????????????????????????????????????????????????????????????????????????????????????????????????????????????????????????????????????????????????????????????????????????????????????????????????????????????????????????????????????????????????????????????????????????????????????????????????????????????????????????????????????????????????????????????????????????????????????????????????????????????????????????????????????????????????????????????????????????????????????????????????????????????????????????????????????????????????????????????????????????????????????????????????????????????????????????????????????????????????????????????????????????????????????????????????????????????????????????????????????????????????????????????????????????????????????????????????????????????????????????????????????????AAGCGTGACAGACCATCCAGGAGGAAGGGTCCCCGAGAAAAATCAACCCTAGTCCCGGGCGACCGCGGCACTAGGTCATGCCACAGCCAAGACTAGAGTCGCATGGGCGCGCCGCCGTACTGCCCGGCTTCATAGGCACGACCACGGAAGTGGGCGACCGGTAGTGTACTCCACCGTAAACCAAGTCGCGCTGGCGCTTCTCCGGGACTCGGGTCGGCACTCGCCACGACCTCGAGATGATTGACACTGACCAGTTGCGCCATCTAACGTCGCTCTTTGGTCAGGACCTAGATAACCGCCAGGCGCGGGCGTGGAATTGCCCGCGGGTGAACTAGCGCGATGTGCCACGGCTGGCGAAAGCATTGCGTAGATTACACAACGTTACTTCGTCCGTGAAAATATGACAATGTAGAGCCGTGACCCGCCGACATCGCATACGACTGGGTGCCCACTGCGGCATCATAACTTAGCCTCTCCGGCGCCCGGTCGAAACCTGAATGATCGCTTAGCCTGACCGATCTGGGCCCGCATTTACGGAATTCCTGGACGGGTTTCTCCCGTACTCACCCCGAAACGGCCAGAAGAGCAGTGTTGTTCTAAAGGGAACCCCACGGTGTGAGTCGGACGGCGGAGGGTGACGATGGGACTCGTCAGTGGCGCTGATCCACTCCCAAGTTGGACCCGGAACCAGTAACTTTACTGCCCGTGTTTGGGTGAGCTGCAACAGGCCAAGCTGGCCCTCCCCGAGCTCCGTCGTTGCAGCTTCCGTTAGGACAGGGTGTAGTAACGCAGGCCTTCTCCCTGACGGAGTTATAGCGCGCGGTTTAGTTTCCGCGTTATGCTGCGGAAGTGACACGGCGGAAGTGGACACACGATGGTCCCTTGATCAACGCATTTGAACGGGACTCACCTTCGGGGATTGAATGGGGCGTATCTCTCTTCACCTTGAAAACCACCATAGGCGGCCTCCAGGGGCCGGATCACGAGGCGGTTCACGTTGGGTTGGGTGGATCGCGCGCCCGGGCGGGCTCAGAGCCGCCTGACGGGGCATGCGGGCGTCGGGCCCAGAAGAGGTGCCGCGCGGCGCGACGGTTCGGGAGCGGCGGGTCTCCCCGGCGCGGCCTGCGGCCGCGAGCCCCCGGAGGACAACGGGACCGGGCCCTGTCGGGCGGCGGTCCGTCTCGCCCCACAGTCCTATGTCGACGGGATCGCGCGGCGGCCCGCTCTCCTGGCCCGGCGCCGCGGAATCCCCCGTCCGGGGCGGCCCGGCAGCCCCCCCATGGGGGCCCGGGGCCGCAGGTCCGCAGGCCCGGGCGCCGCCTAGCGCCGCCCCCGGTACGCGGTGGTGGGCGCCCGGCCGGGAGCGAGGGCGCGACCGACGCGAGGCGCCGCCACGCCGCGCGGGGGCGGCACCGGACCGCTTCGCGCGGCGCGATGCCGGCGTAGCGGGCGGTGTGGGCCCGCACAGCCGGGGCCGCCGTCTGGCTCTCCTCTCGGCGGACGGGCTCCAGGGCCTCGTCGGGCGGCCTCCGCGGCCTGCGCACCAGGCAGCGCATGCATATGGGAGCCCGCACCCGACTCCCTGGGTCTCCCCGTCCGCCCCCGACGCTTTGCCTCCGGGGCGCAGGCCCTCAGGGTCCCCTGCGGACCCCTCCACGCGGCCCCCTCTGAGCCCACGAACCCTCGTCCCCGCCCATCCGCTGCCGGCGGACCCGGGGCCCCGACTCCGCCGACCCTCGCGGGGCGGGCCCAGGAAGGTGGCGGTTCGGCCTCCAAATAGGGGTGTCTCCGGCCGCTCCGGGCGTCCGCCAGCCCTCCGGGCCGCGCGGGCGCCGTTGCGCCCGGGTCGCCTCGCCGGCCGCTCCGGGGATCATATGGGACACGGCGGCCGCACACCCGACTGGCCCCGGCACCACGCTCAGGCACGGGTGGTGGTTCGCACCGGCGGGCGCTTCACTCCCGGAGGCGCGAGCGCGGCTGCTGCGGCGGTATGCGCCGCC     
N       AATTCTCTTAATCAACTAACATATTGAGAAGCTTTTAAGTATGTTCATGATAAGTTATTATAAGTTTTTCTTATGTGAATACGTAAACATTATACTTTTTAAAATCATTACTAACCTATTGTATGTTACGAGTTTTCGAAATAATACAAATAATAACATAGCGCCGTTTATATTTAAAATTTTGAATATGTAATTGTTACTCTAAATACGTTTAAGTTATTACAAATATTCCTATTTTTCATTTTTATGTAAAAATAAATTATTTTTAACTTTGACAAATCAAAAGTAGAATTTTCGACACAATTAAAGTTTTAAGAATTGAAAAATTTAATTACTATTTATTACCGTTAATAAAGACTTTAAGAACAATTGTTAAAAAGATACATCTTGTTGCCAATTTATTCGTATTCAATGATAGTTATATATGTATAAAACTTAAATTTAAGTTGTTCAGTAAAAAAAAATTATAGAAAATCCTATGATTTAGTAGCATAATAGACTTTAAAAGATTTCATAATTAATTGATTTAAGAATTTTTTTTTAGATTAATATTTATATATCTTTAGACTAATTAATTATATGTCGTTTTACCTTTACGATAAAAAAGATTAACAAAAATTCAAAGAATTTAAATTACGTTACTCTACCTGAATAAACAAAACATATACACAACGGACTTAATTTATTTTTATGATCAAGAACAATTACTGTACATTAATTAAAATTATTTATTCGATTTTAGAAATTAAAATATTTTCTTTACAAACATTATTAACGTATAAAATTCCACTTAATTAATCACCTAATACAACACCATAATAACTAAAATTCATATTTGATCTGTTATCCACTTGAAATATTGTGTTCCGTAATAAATTAACTATAAAGATTGTATATGGTGTGATATTATAGAGCATAAAAAAAAAACACGCATTCTATTATCTTCATAATCAACTATTCTAAGATTAGCTATTAAATCTTATAAATCTTAACAATGACTTTCTAAGGATATATTAAATATGAAAGGTTCCTGAGTTCTTATTACTGCATTCCCGTCGGCATAAGTGTAACACAAAATTTGCCATAATTTATTGGCAAGCGGATATTGAAACAGGTCTGGGTTTTGAAAGTTTACCATGTAGACCATTAAAGGCGTCCTGATAATCGTTACCATAGGAACCTTAAGGTCAGCATGACACTTAGTACCCTGTTTTTTATTGAGTCGTGATAAAGTGGGTAAATGTCTATTCCTGCAATACTTAGCCGAGTGTATATATTTATCTAGGTCTTCCGTAGGACAGTTAGTAATTGGAGAATGGCACCGTTGTGCCTCATCGGTGACTATGTTTTGTTAAGACACCAAGAAATTTAGAATTCATGTCTATCTCGAACTATCGACTTAAATTCTTCGGCAGTTCATCTGTGAGATATTAGATAGCTGAAGTTGCTGCCTCTACGCCAATGCATTACCCGGTCGACTTGCTAGAACCATTTTGTCATAATGTGCTGAGAGTAGTTCCTTTTAATCATTGTATTTCGTCGTTTTTGGACATGATGGTCAGACGGTAGGCATTGAAGAATTGGAACCATTAAATTATCCAGACGAAGCAGTTGTACACCTATCGTATTCTCTCATGACATCACTAAATATAAAGCTGTTTCATTACCACTCTTTATAGTTTCGACCACTAGTCACAAATGCACGTAAGAATGCAAAAATGGCGGAGGCTATATAAAGCGGTTAAAGACTTATTGGAATGTCTATAGTTTAAGGATTAGATATGTCAATACATTACAATCTGTTATGATTACTGTACGTCTATATCCATAAGCAAAATTGTCTAAAGATACAAACTATGGCGGATCTTATTTGACTACGCCAGCCCCATAGTACAGTAGTGGGGAAATTCCGCTTTCAATTGACATGCGGAATCGACTCAGTATAGCTGGCATCTTTTATTTCAACTAGCGTGTTGTGCAATATACTACGTTCTAATTTGTAGCGGTACAGACCCAGCCGCAGGAAGGGACCCAGAGGCAAATCAACCCTAGTCCCGGCCGACCGCGCCCCTAGGTCATGCCACTGCCCAGACTAGAGTCGCATGCGCGCCCTGCCGAACTGTCCGGGTTCATAGCCTTGACCACGGATGTGGCCGACCGGTAGTGTACTCCACCGTCAGCGAAGTCGCGGTGGCGCTTCTCCGGGACGCGGGACGGCGCTCGCCACGACCTCGAGAGTATTGACACTGCTCAGTCGCGTCATCTAACGTCGCTCGTTGGTCGCGACCTAGATAACCGAAGAGCGCGCGCGACGAACTGCCCGGGGGTGAACTAGAACCATGTGCCACGGCTGGCGAAAGCTATGCGTAGATTACACAACGTTACTTCGTCCGTGAACATATGACAATGTAGAGAAATGACCCCCCGAAATCGCATGCCAGTGGGTGACCACTTAGGAATCATAGGTTAGCCTCTCTGACGCCCTGTCGCAACCTGAATCATCGCTAAGACCGAGCGATCTGGCCCCACATTTTCGAAATTCCTGGACGTGTTTCTCCCGTACTCACCCAGAAACGGCCAGAGGAGCAGTGTTGTTCTAAAAGACACCCCACCGTGCGAGTCGGACGGCGCAAGTTGACGATGGGACTCGGCAGTCGCGCTGATCCACTACTAAGTTGGACCCGGAACCAGTCGCTTTACTGCCCGTGTTTGGGTGAGCTACCACAGACCAATCTGACCCCCCCCGAGCTCCGTCGTTGTAGCAGCCGGTAGGCCAGGGTGGTGTCAGACAGGCTCTGTCCCCGACGGCGTTATAGCGCGGAGATTAGTCGCCGCGGTATGCTGCGGAAGTGCCACGGGGGAAGTGGGAACACGATGGTCCCTTGCTCACCGTATTTGGACAGGAGTCCCCTTCGGGGATCGAATGGGGCGGATCTGTCTTCACCGAGAAAACCACCATAGGCGGCCTCCAGGGGCCGGTTCATGAGGCGCTTGACGTTGTCATGGGTGGCTCGCGCGCCCGGTCGGGCTCAGAGGCCCCTGACGGGGGATGCGGGTGTCCGGCCCAGAAGACGTGCCGCGCGCCGCGACGGTTCGGCCCCGGGGGTTCTGCCCCGGGCGGCCTGCGGTCCCGAGCCCCCGGTCGACACAGGCACCGGGCCGGGCCGGGCGCCGGTCCTTCTCGCCCCACAGTCATATCTCGACGCGATCGCGCGGGGGCCTGCTATCCTGGCCCGGCTGGGCGGACTCCCCCGTCCGGAGCGGCCCTGGCGGCCTCCCATGGGGGCCCGGGCCCGCAGGTCCGCAGGCCGGGGCGCCGCCTAGCGGCGCGGCCGGGAGGCGGTGGTGGGCGGCCGGCCGGGAGCGAGGGGGCGGCCGGCGCCAGGAGCCGCCACGCCGCGCGGGGGCCGAACCGGAGCGCTTCGCGCCGCGCGATGCCCGCGGGGCGGGCGGTGTGGGACCGCAGAGCCGGGCCCGGCGTCTGGCTGTGCTCTCGGCGGACGGGCTCCAGGGCCTCGTCGGCCGGCCTCAGCTGCCTCCGCACCACGCAGCGCGAGCATGTGGCAGCCGGCACCACACTCGGTGGGTCTCCTCGTCCGCACCCGACGCTTTGCCTCCGGGGCGGAGGCCCTCAGGGTCCCCTCCGGACCCCTCCACGCGGCCCACTCTGAGCCCACGAAGCCTGGTCCCCGCCCATCCGCTGCCGGCGTACCCGGGGCCCCAACTGCGCCGACGCCAGCGCCGCGGGCCCCGCCAGGGCGCGGTTCGGCCTCCAAAGACGGGTGGCTCCGCCCCCTCCGGGCGTCCGGCACCCCCCCGGGCCGAGCTGCCGTCGTTGCACGCGGGGGGCCACGCCGGCCGTTCCGGGGATTATATGGGACACGGCGGCCGCACACCCGAGTGGCCCCGGCAGCACGCCAAGGACCGCGTGGTGCTTCGGAGCGGCGGGCGCATCACTCGCGGAGGCGGGCGCGCCCGTGCTGCGGCGGTATGCGCCGCC     
O       AAATCTCTTAATCAACTAACACATTGAGAAGCTTTAAAGTTTGTTTATGATAAGTTATTTTAAGTTTAATTGATGTGAATATATAAATATTATACTTTTAACAATCAATAATAACCTATTGTATGTTTCGAGTTTTTGAAATAATTCCTATTATTACATAGCTCAATTTAAATTTAAAGATTTGCATATGTAATTGTAACTCTAAATTCGTTTATGCGATTACAAATAATACCATTTTTCAATTTTATGAAAATATAAGTTATTTTTAAATTTGACAAATCAAGAGAAAAATATTAGACACAATTGAATTTTCAAGAATTTTAAGATTTAATTACTATTTATTACGGTTAAAAAATACTTAAAGACCGATTATTAAAAAGATACACCTTTTTTCAAATTTGTTCGTATTCAATGATAGTTATAAATCCATAGAACTTAAATTTTAGTAGTGCAGTAAAAAGAGATAATAGAAAATCCTATGATTTAGTAGCATAATAGACATTAATTGATTTCATAATTGATTGAATTAAAAATTTTTTTTTAGATAAATATTTCCATATCTGTCGCTTAATTAATTATATTTCGTTTTATCTTAACGATAAAATAGATTAACAAAAATACAAAGAATTAAAATTACGATACTCTATCTAAATTACCAATACATATGTACAACGTACTTAATTTATTTTTTTTATCAATAACGATTACTGAACTTTAATTAAAATTATTTTTTAGATTTTTAAAATTAAGATAATTTCTTAACAAACATGATTAAAGTATAAATCTCCTCTTTATTTATTACCTTATACAACACTATAAGATCAAAAATTCATAATTGCTCCGTTATCGACTAGAAATATTCTGTTCCCTAATAAATTAACTATAAAGAATGTATGTTTTGTGATATTAAAGTACTTAAAAGATAAACAAGCTATCTATTATCTTTATAACCATCTATTCTATGATTAGCTATTGAATTTTATAATTATTAACAATGAATTTCTAAGGATATAATAAATATGAAAGGTTCCTTAGTTCTCATTAGTACATCCCAGTCAGCATAAATGTGACACACAAGTTGCCATAAATTATAGGCAAGCGTATATTGAATTTGGTCTGTGTTTTGACTGTTTACCATGAAGACCATTAAAGGCGTCCTGATTGTCGTTAACATAGGCACCCTAAACTTAGTATGACACTTAGTACCCAGTTGTATATTCAGTGGTAACAACGTAGCTAAATGTCTATTCCTGAAATACAAGCACAAGTATCTATATTTGTCTAGGGCTTTTGTAGCAGAATTAGTACTTGGATAATGGCTCCGTTGTGCATCAACGGTGACCAAGATTTGTTACCACACTAAAAAGGTTATAATATATGACTATCCCGAACTGTAGACTGAAATTCTTTTGCAGTTCCTCAGTGAGATACTAGATCGCTGCAGTTGCTGCCTCGACTCAAAAGCATTGCCCGATCGACTTGCTAGATCCCTGTTGTAATAATGTGCTGAGAGTAGTTCCCTATGATCATTGTATTTTGGCGTTTGTGGTGGTGCTGGTAAGGCGGTAGGCTCTGACGAATTGGCGCCATTCAATTACCCATACGGAGCAGTTGGACAACTAGCGTATTCTCTAACGACATCACCAAATATAAAGCTATTTAATTATCAGTCTTTATATTTTCGACCAATAGTCCCGAATGCTCGTAAGAATGAAACAATGGCTGAGGCTATATAAAGCGGTTAAAGACTTATTGGAATGGCCATAGTTTAAGGATTAGATATATCAATACATTCCAATCTGTTATGGTTAATGTACGTCTATATCCATATCCTAAATAGTCTAAAGGTACAAGGTCCGGCAACTCTCATACGATTACGCCAGCCCCAGAGTACAGTAGTATGGATAGTCCGCGTTCAATTGACATGCGGAATCGACGCAGTATAGCTGGCATTTATTATGTCAACGAGCGTGTTCTGTAATTCTCTATGTTCTATATTGAAGCGGGACAGACCCCGCAGCAGGAGGGCACCCCGAGGAAAATCAACCCTAGTCCCGGGCGACCGCGGCCCTAGGTCATGCCAAAGCCCAGACTAGAGTCGCATGCGCGCCCTGGCGTACTGGCCGGGTTCATAACCATCACCACAGACGTGGCGGACCGGTAGAGTACTCCCCCGTAAGCGAAGTCGCGCTGGCCCTTCTCCGGGACGCGGGGCGGTACTCACCACGACCTTGAGATTATTGACACTGATCGGTTGTGTCATCTAACGTCGTTCGTTGGTCGCGACCTAGCTAACCTCCAGGCGCGCGCGAGGATCTGCCCGTGGCTGAACTATAACGATGAGCCACTGCTGGCGAAAGCGATGCGTAGATTACACCACGTTACTTCGTCCGTGAATTTATGACAATGGAGAGACGTGACCCGCCGACATCGCATTCTGATGGGTGACCACTTAGGCATCAAAAGTTAACCTCTCTGACGCCCCGTCGCTACCTGAATGATCGCTATGACCGAACGATCTCGGCGCACATTTGCGGAATTCATGGACGCGTTTCTCCCGTACTCACCGCGAAACGGCCAGTGGAGCAGTGTTGTTCTAGAGGGAACCCCACCAAGTGATTAGGACGGCGGAGGGTGACGATGGGACTCGGCAGTCGCGCAGATCCACTCCTGAGTTGGACCCGCAACCAGGAACTTTATTTCCCCTGTTTGGCTGAGCTGCCGCAGACCAAGCTGCCCCCCCCCGAGCTGCGTCTTTGGAGCATCCGGTAGGACAAGGTGGAGTCACACAGGCTGTGTACCCGACGGCGTTATAGCGCGGCGTTTAGTCTCCGCGTTATGCTGCGCAAGTGACAGCACGGGACAGGGAACACGATGGACCCATGGTCAGCGCACTTGAACGGGACTAACCTTCGGGGATTGCATGGCGCGCATCTGTCTTCACCTAGAGAAGCACCAGAGGCGGCCTCCAGAGGCCGGCTCACGAGGCGGTTCCCGTTGTGTTGGGTCGATCGCGCGCCCGGGCGGGCCCCGAGCACCCTGACGGGCCATGCGGTCGTCCGGCCCAGAAGAGGTGCCGCGCGCCGCGACGGTTCGGCACCGGGGGTTCTGCCCGGCGCGGCCTGGGGCCGCGAGCCCCCGGAGGACAACGGCACCGGGCCGCGTCGGGCGGCGGTGCCTCTCGCCCCACAGTCCTATCTGGACGGGATCCCGCGGGGGCGGGCTCTCCTGGGCCGGCTGGGCGGAATCCCCCGTCCGCAGCGGCTCGGGAGGGCCCCCATGGGGGCCCGGGCCAGCAGGTGCGCAGGCCAGGGCGCCGCCTACCGCCGCGGCGGGTACCCGGTGGTGGGCCCGCGGCCCGGAGCGACGGCGCGGCCGACGTGAGTCGCCGCCACGCCGCGCGGGGGCGGCTCCCGATCGCTTCGCCCCCCGAGATGCCGGCCGCGCGGGCCGTGTGGGCCCCCACAGCCCGGGCCGCGGTCTTGCTTTGCCCTCGGCGGACGGGCTCCTGGGCCTGGCCGGCCGGCCTCCGCTGACTCCGCACGACGCACCCCATGCCTGTGGGAGCCGGCACCACACGCCCGGGGTCTCCTCGTCCGCCCCCGACGCGTTGCCTCCGGGGCGCAGGCCCTCAGGGTCCCCTACGGACCCCTCCACGCGGCCCACTCTGAGCCCACGAACCCTCGTCCCCCCCCATCCGCTGCCTGCGCACTCGGGGCCCCGACTGGGCCGACGCTGCGGCCGCGGGCCCCGGGAGGCGGCCGTTCGGCCTCCACAGACGAGTGTCTCCGGCCCCTCCAAGCGTCCGCCGGCCCTCCGGGCCGCGCTGACGCCCTTGCACTCGGGGAGGCACGCCGGCGGCTCCGAGGATTGTATGGGACATGGCGGCCTCACACCCGCGTGGCCCCGGCACCGCGCCCAGGCCCGTGTGGTGCTCCCGACCGGCGGGCGCCTCACTCCCGGAGGCGCGGGCGTCCGTGCTGCGGCGGTATGCGCCGCC     
P       AAGTCTCTCAATCAACTAACATATTGATAAGCTTTTAAGTATGTTTATGATAAGTTATTATAAATTTTTTTGATATGAATATATAAATATTATACTGTTCATAATCATTAATAACCTATTGTATGTTACGAGTTTCTGAAATAATTCGGATTATAACATAGCACAATTTAAATTTAAAGTTTTGAATCTGTAATAGTTCCGATAAATACGTTTATGAGATTATAAATAATTCTATTTTTCAATTTTATGAAAAAATAATTTATTTTTAAGTTTGACAAAACAAAAGAAGAATTCTTGACACAATTGAATTTTCAAGAATTAAAAGATTTAATTACTATTTATTACCGTTAAAAAATACTTAAAGACCGATTTTTAAAAAGATACACCTTTTTTCAAATTTATTCGTATTCAATGAAAGTTTTAAGTCCATACAACTTAAATTTAAGTTGTGCAGTAAAAAAAAATAATTAAAAATCCTATGATTTAGTAGCATAATAGACTTTAATAGAATTCATAATTGATTGATTTAAAATTTTTTTTTAAGATTAATAGTTACATATCTTTCGATTAATTAAGTATATCTCGTTTTACCTTATCGATAAAATAGATAAACAAAAATACAATGAATTAATATTACTTTACAGTACCATAATTATCAAAACATATGTACTACGTACTTAATTTAATTTTATTATCAATAGCTATTACTGAACATGAATTAAAATTATCTTTTCGATTTTTAGAATTAAAATAATTTCTTAACAAACATGATTATTGTATAAATCTCCTCTTTATTATTAACCCTATACAAAACTATAACAACTAAAATTCATAGTAGCTATGTAATCCTCTAGAAATATTGTGTTCCATAATAATATAGCTAAAAAGAATGTATCTGTTGTGATATTATAGAAGTTAAAACATAAACAAGCTTTCTATTATCTTTATAATCATCTATTCTATGAGTAGCTTTTAAATTTTATAAATTTTAACAATGTATTTCTTAGGATGTAATAAATATGAATGGTTCCTAAGTTCTGATTACTACATCCCCGTTGGCATTACTGTGACACACAAATTGCCAGAATTTATCGGCAAGAGTATATTGAATTAGGTCTGTGTTTTGATTGTTTGCCATGATGACCATTAAAAGCGTCCTGATGATCGTTAGCATAGGCACCCTAAACTCAGTATGACACTTAGTACCCTGTTGTATTTTGAGTCTTAAAAAAGCCGCTAAATGTTTATTCCTGAAAAACTAACCCGAGTATTGAAATTTGTCTAGGTCTTCAGTAGTAGAATTATTAATTGGAAAATGGCACCGTTGTGCCTCCACGGTGACTATGTTTTGTTACGACAATATGAAGGTTAAAATACATGACTATCCCGAACTATCGACTGAATTTCTGCCGCAGTTCCCCTGTGAGATATTACAAAGCTTAAGTTGCTGCCTCGACTCAAAAGCATTGCCCGATCGACTTGCTAGAACCAGCTAGTTATAATCTGCTGAGAGTAATTCCTTTTGATCATTGTATTTCGGCGTTTGTGAACGTTCTGGTAAGGAGATAGGCTCTGAAGAATTGGATCCATTGCATTACCCAGACGAAGCAGTTTTACACCTATCGTATACTCTAACGACAACACCAAATATCAAGCTTTTTCATTACCAATCTTTATATTTTCGACCACTAGTCCCGAATGCACGTAAGAATGAAACAATGGCAGAGGCTATATAAAGTGGTTAAAGACTTATTGGACTTTCAATACATTAATGATTATATATATCAATACATTCCAATCTGTTATGATTAATGTACGTCTATATCTATAGCCAAAATGGCCTAAAGATACAAGCACGGGCCAATCTCATAAGATTACGCCAGCCCCAGTGTACAGCAGTGTGGAAATTCCGCGTTCAATTGACATGCGGCATCGACACAGTATAGCTGGCATTTATTATCTCAACGAGCGTGATCTGCAAATACCCACGTTCTAATTTGAGGCGGGACAGACCCTGCCGCAGGAAGGAACCCCGATGGAAATCAACCCTAGTCCCGGGCGACCGCGGCCCTAGGTCATGCCACAGCCCAGACTAGAGTCGCATGCGCGCCCTGTCAGACTGGCAGGGTTCATAGGCAAGACCACAGAAGTGGTCGACCGGTAGTGTACTCCCCCGTCAACGAAGCCGCGGTGGCGCTTCTCCGGGACGCGGGACGGCACTCACCACGATCTAGAGACGATTGACACTGAACAGTTGCGTGTTCTAACGTCGGTCGTTGGTCGCGACCTACAGAACCGCCAGGCGCGACCGAGCAACTGCCCGGGGCTGAACTATAACGATTTGCCACGGCTGGCGAAAGCTATGCGTAGATTACACCACGTTACTTCGTCCGTGGACTTATGACAATGTAGAGAAGTGACCCGCCGAAGTCGCAATCGAATGGGTGGCCACATAGGCATCAGAGGTTAGCCTCTCGGACGGCCGGTCGCAACCTGAATCATCGCTAGGAGGGAGCCATCTCGTCCCACATTTGCGGAATTCCTCGACGCGTTTCTCGCGTACTCACCCCGAATCGGCCTGTAGAGCAGTGTTGTTCTAAAGGGAAACCCGCGGAGTGAGTCGGACGGCGGAAGCTGACGATGGCACTCGGCAGTCGCGCTGATCCACTCCCCAGTTGGTCCCGGAACCAGAAACTTTACTCCCCGTGTTTGTCTGAGATGCCACAGACCAAGCTGCCCCCCCCCGAGCTCCGTCGTTGCAGCATCCGCTAGGACAGGGTGGACTCACACAGGCTTTTTCCCCGACGGAGATATAGCCCGGAGTTTAGTTTACGCGTTATTCTGCGGCAGTGCCACAGAGGGATCGGGAACACGATGGTCCCCTGGTCACCGTATTTGAACGGGCTTCGCCTTCGCGGATTTAATGGGGCGTATCTGTTTTCACCTAGAGGACGACCATAGGCGGCCTCCAATGGCCGGCTCACGAGGAGGATAGCGTGGGGGTCGGTGGATCGCGCGCCCGGGCGGTCTCAGCGCCCCCTGACGGGGCATGCGGGCGTCGGGCCCAGAAGACGTGCCGCGCGCCGGGACGGTTCGGCACCGGGGCCTCTGCCCTGCGCGGCGGGCGGCCCCGAGCCCCCGGAGGACAACGGGACCGGGCCGTGTCGGGCGGCGGTCCCTCTCGCGCCACAGTCCTATCTCGACGGGATCCCGCGCGCGCCAGCTCTCCTGGCCCGGCTGCGCGGAATCCCCCGTCCGGAGCGGCCCGGGAGGTCCGCCATGGGGGCCCGGGCCAGCAGGTGCGCAGGCCAGGGCGCCGCCTAGCGCCGCACCACGGACGCAGTGGTGGGCCCGCGGCCGGGAGCGAGGGGGCCGCCGACGCGAGCGGCCGCGACGCCGCCCGGGGGCGGCACCGCAGCGCTTCGCGCCGCGCGATCCCCGCGGAGCGGGCGGCGTGGGCCCCCACAGCCCGGGCCGCGGTCTGTCTCTCCCCTCGGCGGACGGGCTCCAGGGCCTCGCCGGCCGGCCTCGGCGGCCTCCGCACCACGCACCGCATGCGTATGGGAGCCGGCACCACACTCCCGGGGGCTCCTCGTCCGCCCCCGCCGCTTTGCCTCCGGGGCCAAGGCCCTCAGGGTCCCCTCGGGACCCCTCCACCCGCCCCAGTCCGAGGCCGCGAAACCTCGTCCCCGCCCATCCGCTGCCGGCGGAGCCGGGGCCCCGACTGCCCCGACGCTGTCGCCGCGGGCCCCGCCAGCGGGCGGTTCGCCCTCCAAAGAGGCGTGCCTCGGGCCCCTCCGGGCGTTCGCCGGCCCTCCGGGCCGCGCTGCCGCGGGTGCACGCGGGGCGCCACGCCGGCGGCTCCGGGCATTCTTTGGGACACCGCGGCCGCACACCCGCGTGCCGCCGGCACCACGCCCCGGCCCGCGTGTTGCTCCGGACCGGCGGGCGGTTCACTCACGGAGGCGCGAGCGCCCTTGCTGCGGCGGTCGGCGCCGCC     
